# Supplementary material for: Towards improved accuracy of Hirshfeld atom refinement with an alternative electron density partition
Source: IUCrJ. 2025 Jan 1;12(Pt 1):74–87. doi: 10.1107/S2052252524011242 (PMC11707693; doi:10.1107/S2052252524011242)
Supplement: Supplementary file 1 [file m-12-00074-sup1.zip]

Archive with 309 entries (278 files):
- cif_checkcif/
- cif_checkcif/8HQ_HM/
- cif_checkcif/8HQ_HM/B3LYP/
- cif_checkcif/8HQ_HM/B3LYP/1.25.cif
- cif_checkcif/8HQ_HM/B3LYP/1.25_checkcif.pdf
- cif_checkcif/8HQ_HM/B3LYP/1.5.cif
- cif_checkcif/8HQ_HM/B3LYP/1.5_checkcif.pdf
- cif_checkcif/8HQ_HM/B3LYP/1.cif
- cif_checkcif/8HQ_HM/B3LYP/1_checkcif.pdf
- cif_checkcif/8HQ_HM/B3LYP/1_dmin_0.8.cif
- cif_checkcif/8HQ_HM/B3LYP/1_dmin_0.8_checkcif.pdf
- cif_checkcif/8HQ_HM/B3LYP/2.cif
- cif_checkcif/8HQ_HM/B3LYP/2_checkcif.pdf
- cif_checkcif/8HQ_HM/B3LYP/3.cif
- cif_checkcif/8HQ_HM/B3LYP/3_checkcif.pdf
- cif_checkcif/8HQ_HM/B3LYP/4.cif
- cif_checkcif/8HQ_HM/B3LYP/4_checkcif.pdf
- cif_checkcif/8HQ_HM/MP2/
- cif_checkcif/8HQ_HM/MP2/1.25.cif
- cif_checkcif/8HQ_HM/MP2/1.25_checkcif.pdf
- cif_checkcif/8HQ_HM/MP2/1.5.cif
- cif_checkcif/8HQ_HM/MP2/1.5_checkcif.pdf
- cif_checkcif/8HQ_HM/MP2/1.cif
- cif_checkcif/8HQ_HM/MP2/1_checkcif.pdf
- cif_checkcif/8HQ_HM/MP2/1_d0.8.cif
- cif_checkcif/8HQ_HM/MP2/1_d0.8_checkcif.pdf
- cif_checkcif/8HQ_HM/MP2/2.cif
- cif_checkcif/8HQ_HM/MP2/2_checkcif.pdf
- cif_checkcif/8HQ_HM/MP2/3.cif
- cif_checkcif/8HQ_HM/MP2/3_checkcif.pdf
- cif_checkcif/8HQ_HM/MP2/4.cif
- cif_checkcif/8HQ_HM/MP2/4_checkcif.pdf
- cif_checkcif/BIPa/
- cif_checkcif/BIPa/B3LYP/
- cif_checkcif/BIPa/B3LYP/1.25.cif
- cif_checkcif/BIPa/B3LYP/1.25_checkcif.pdf
- cif_checkcif/BIPa/B3LYP/1.5.cif
- cif_checkcif/BIPa/B3LYP/1.5_checkcif.pdf
- cif_checkcif/BIPa/B3LYP/1.cif
- cif_checkcif/BIPa/B3LYP/1_checkcif.pdf
- cif_checkcif/BIPa/B3LYP/1_d0.8.cif
- cif_checkcif/BIPa/B3LYP/1_d0.8_checkcif.pdf
- cif_checkcif/BIPa/B3LYP/2.cif
- cif_checkcif/BIPa/B3LYP/2_checkcif.pdf
- cif_checkcif/BIPa/B3LYP/3.cif
- cif_checkcif/BIPa/B3LYP/3_checkcif.pdf
- cif_checkcif/BIPa/B3LYP/4.cif
- cif_checkcif/BIPa/B3LYP/4_checkcif.pdf
- cif_checkcif/carbamazepine/
- cif_checkcif/carbamazepine/B3LYP/
- cif_checkcif/carbamazepine/B3LYP/1.25.cif
- cif_checkcif/carbamazepine/B3LYP/1.25_checkcif.pdf
- cif_checkcif/carbamazepine/B3LYP/1.5.cif
- cif_checkcif/carbamazepine/B3LYP/1.5_checkcif.pdf
- cif_checkcif/carbamazepine/B3LYP/1.cif
- cif_checkcif/carbamazepine/B3LYP/1_checkcif.pdf
- cif_checkcif/carbamazepine/B3LYP/1_d0.8.cif
- cif_checkcif/carbamazepine/B3LYP/1_d0.8_checkcif.pdf
- cif_checkcif/carbamazepine/B3LYP/2.cif
- cif_checkcif/carbamazepine/B3LYP/2_checkcif.pdf
- cif_checkcif/carbamazepine/B3LYP/3.cif
- cif_checkcif/carbamazepine/B3LYP/3_checkcif.pdf
- cif_checkcif/carbamazepine/B3LYP/4.cif
- cif_checkcif/carbamazepine/B3LYP/4_checkcif.pdf
- cif_checkcif/carbamazepine/MP2/
- cif_checkcif/carbamazepine/MP2/1.25.cif
- cif_checkcif/carbamazepine/MP2/1.25_checkcif.pdf
- cif_checkcif/carbamazepine/MP2/1.5.cif
- cif_checkcif/carbamazepine/MP2/1.5_checkcif.pdf
- cif_checkcif/carbamazepine/MP2/1.cif
- cif_checkcif/carbamazepine/MP2/1_checkcif.pdf
- cif_checkcif/carbamazepine/MP2/1_d0.8.cif
- cif_checkcif/carbamazepine/MP2/1_d0.8_checkcif.pdf
- cif_checkcif/carbamazepine/MP2/2.cif
- cif_checkcif/carbamazepine/MP2/2_checkcif.pdf
- cif_checkcif/carbamazepine/MP2/3.cif
- cif_checkcif/carbamazepine/MP2/3_checkcif.pdf
- cif_checkcif/carbamazepine/MP2/4.cif
- cif_checkcif/carbamazepine/MP2/4_checkcif.pdf
- cif_checkcif/carbamazepine/MP2/add_desc.py
- cif_checkcif/carbamazepine/MP2/cif_delete.py
- cif_checkcif/carbamazepine/MP2/cif_delete.txt
- cif_checkcif/carbamazepine/MP2/cif_update.py
- cif_checkcif/carbamazepine/MP2/cif_update.txt
- cif_checkcif/carbamazepine/MP2/new_cif
- cif_checkcif/gly_ala/
- cif_checkcif/gly_ala/B3LYP/
- cif_checkcif/gly_ala/B3LYP/1.25.cif
- cif_checkcif/gly_ala/B3LYP/1.25_checkcif.pdf
- cif_checkcif/gly_ala/B3LYP/1.5.cif
- cif_checkcif/gly_ala/B3LYP/1.5_checkcif.pdf
- cif_checkcif/gly_ala/B3LYP/1.cif
- cif_checkcif/gly_ala/B3LYP/1_checkcif.pdf
- cif_checkcif/gly_ala/B3LYP/1_d0.8.cif
- cif_checkcif/gly_ala/B3LYP/1_d0.8_checkcif.pdf
- cif_checkcif/gly_ala/B3LYP/2.cif
- cif_checkcif/gly_ala/B3LYP/2_checkcif.pdf
- cif_checkcif/gly_ala/B3LYP/3.cif
- cif_checkcif/gly_ala/B3LYP/3_checkcif.pdf
- cif_checkcif/gly_ala/B3LYP/4.cif
- cif_checkcif/gly_ala/B3LYP/4_checkcif.pdf
- cif_checkcif/gly_ala/MP2/
- cif_checkcif/gly_ala/MP2/1.25.cif
- cif_checkcif/gly_ala/MP2/1.25_checkcif.pdf
- cif_checkcif/gly_ala/MP2/1.5.cif
- cif_checkcif/gly_ala/MP2/1.5_checkcif.pdf
- cif_checkcif/gly_ala/MP2/1.cif
- cif_checkcif/gly_ala/MP2/1_checkcif.pdf
- cif_checkcif/gly_ala/MP2/1_d0.8.cif.cif
- cif_checkcif/gly_ala/MP2/1_d0.8_checkcif.pdf
- cif_checkcif/gly_ala/MP2/2.cif
- cif_checkcif/gly_ala/MP2/2_checkcif.pdf
- cif_checkcif/gly_ala/MP2/3.cif
- cif_checkcif/gly_ala/MP2/3_checkcif.pdf
- cif_checkcif/gly_ala/MP2/4.cif
- cif_checkcif/gly_ala/MP2/4_checkcif.pdf
- cif_checkcif/ice/
- cif_checkcif/ice/B3LYP/
- cif_checkcif/ice/B3LYP/1.25.cif
- cif_checkcif/ice/B3LYP/1.25_checkcif.pdf
- cif_checkcif/ice/B3LYP/1.5.cif
- cif_checkcif/ice/B3LYP/1.5_checkcif.pdf
- cif_checkcif/ice/B3LYP/1.cif
- cif_checkcif/ice/B3LYP/1_checkcif.pdf
- cif_checkcif/ice/B3LYP/1_d0.8.cif
- cif_checkcif/ice/B3LYP/1_d0.8_checkcif.pdf
- cif_checkcif/ice/B3LYP/2.cif
- cif_checkcif/ice/B3LYP/2_checkcif.pdf
- cif_checkcif/ice/B3LYP/3.cif
- cif_checkcif/ice/B3LYP/3_checkcif.pdf
- cif_checkcif/ice/B3LYP/4.cif
- cif_checkcif/ice/B3LYP/4_checkcif.pdf
- cif_checkcif/ice/MP2/
- cif_checkcif/ice/MP2/1.25.cif
- cif_checkcif/ice/MP2/1.25_checkcif.pdf
- cif_checkcif/ice/MP2/1.5.cif
- cif_checkcif/ice/MP2/1.5_checkcif.pdf
- cif_checkcif/ice/MP2/1.cif
- cif_checkcif/ice/MP2/1_checkcif.pdf
- cif_checkcif/ice/MP2/1_d0.8.cif
- cif_checkcif/ice/MP2/1_d0.8_checkcif.pdf
- cif_checkcif/ice/MP2/2.cif
- cif_checkcif/ice/MP2/2_checkcif.pdf
- cif_checkcif/ice/MP2/3.cif
- cif_checkcif/ice/MP2/3_checkcif.pdf
- cif_checkcif/ice/MP2/4.cif
- cif_checkcif/ice/MP2/4_checkcif.pdf
- cif_checkcif/l_ala/
- cif_checkcif/l_ala/B3LYP/
- cif_checkcif/l_ala/B3LYP/1.25.cif
- cif_checkcif/l_ala/B3LYP/1.25_checkcif.pdf
- cif_checkcif/l_ala/B3LYP/1.5.cif
- cif_checkcif/l_ala/B3LYP/1.5_checkcif.pdf
- cif_checkcif/l_ala/B3LYP/1.cif
- cif_checkcif/l_ala/B3LYP/1_checkcif.pdf
- cif_checkcif/l_ala/B3LYP/1_d0.8.cif
- cif_checkcif/l_ala/B3LYP/1_d0.8_checkcif.pdf
- cif_checkcif/l_ala/B3LYP/2.cif
- cif_checkcif/l_ala/B3LYP/2_checkcif.pdf
- cif_checkcif/l_ala/B3LYP/3.cif
- cif_checkcif/l_ala/B3LYP/3_checkcif.pdf
- cif_checkcif/l_ala/B3LYP/4.cif
- cif_checkcif/l_ala/B3LYP/4_checkcif.pdf
- cif_checkcif/l_ala/MP2/
- cif_checkcif/l_ala/MP2/1.25.cif
- cif_checkcif/l_ala/MP2/1.25_checkcif.pdf
- cif_checkcif/l_ala/MP2/1.5.cif
- cif_checkcif/l_ala/MP2/1.5_checkcif.pdf
- cif_checkcif/l_ala/MP2/1.cif
- cif_checkcif/l_ala/MP2/1_checkcif.pdf
- cif_checkcif/l_ala/MP2/1_d0.8.cif
- cif_checkcif/l_ala/MP2/1_d0.8_checkcif.pdf
- cif_checkcif/l_ala/MP2/2.cif
- cif_checkcif/l_ala/MP2/2_checkcif.pdf
- cif_checkcif/l_ala/MP2/3.cif
- cif_checkcif/l_ala/MP2/3_checkcif.pdf
- cif_checkcif/l_ala/MP2/4.cif
- cif_checkcif/l_ala/MP2/4_checkcif.pdf
- cif_checkcif/NAC_H2O/
- cif_checkcif/NAC_H2O/B3LYP/
- cif_checkcif/NAC_H2O/B3LYP/1.25.cif
- cif_checkcif/NAC_H2O/B3LYP/1.25_checkcif.pdf
- cif_checkcif/NAC_H2O/B3LYP/1.5.cif
- cif_checkcif/NAC_H2O/B3LYP/1.5_checkcif.pdf
- cif_checkcif/NAC_H2O/B3LYP/1.cif
- cif_checkcif/NAC_H2O/B3LYP/1_checkcif.pdf
- cif_checkcif/NAC_H2O/B3LYP/1_d0.8.cif
- cif_checkcif/NAC_H2O/B3LYP/1_d0.8_checkcif.pdf
- cif_checkcif/NAC_H2O/B3LYP/2.cif
- cif_checkcif/NAC_H2O/B3LYP/2_checkcif.pdf
- cif_checkcif/NAC_H2O/B3LYP/3.cif
- cif_checkcif/NAC_H2O/B3LYP/3_checkcif.pdf
- cif_checkcif/NAC_H2O/B3LYP/4.cif
- cif_checkcif/NAC_H2O/B3LYP/4_checkcif.pdf
- cif_checkcif/NAC_H2O/MP2/
- cif_checkcif/NAC_H2O/MP2/1.25.cif
- cif_checkcif/NAC_H2O/MP2/1.25_checkcif.pdf
- cif_checkcif/NAC_H2O/MP2/1.5.cif
- cif_checkcif/NAC_H2O/MP2/1.5_checkcif.pdf
- cif_checkcif/NAC_H2O/MP2/1.cif
- cif_checkcif/NAC_H2O/MP2/1_checkcif.pdf
- cif_checkcif/NAC_H2O/MP2/1_d0.8.cif
- cif_checkcif/NAC_H2O/MP2/1_d0.8_checkcif.pdf
- cif_checkcif/NAC_H2O/MP2/2.cif
- cif_checkcif/NAC_H2O/MP2/2_checkcif.pdf
- cif_checkcif/NAC_H2O/MP2/3.cif
- cif_checkcif/NAC_H2O/MP2/3_checkcif.pdf
- cif_checkcif/NAC_H2O/MP2/4.cif
- cif_checkcif/NAC_H2O/MP2/4_checkcif.pdf
- cif_checkcif/oxalic_acid_dihydrate/
- cif_checkcif/oxalic_acid_dihydrate/B3LYP/
- cif_checkcif/oxalic_acid_dihydrate/B3LYP/1.25.cif
- cif_checkcif/oxalic_acid_dihydrate/B3LYP/1.25_checkcif.pdf
- cif_checkcif/oxalic_acid_dihydrate/B3LYP/1.5.cif
- cif_checkcif/oxalic_acid_dihydrate/B3LYP/1.5_checkcif.pdf
- cif_checkcif/oxalic_acid_dihydrate/B3LYP/1.cif
- cif_checkcif/oxalic_acid_dihydrate/B3LYP/1_checkcif.pdf
- cif_checkcif/oxalic_acid_dihydrate/B3LYP/1_d0.8.cif
- cif_checkcif/oxalic_acid_dihydrate/B3LYP/1_d0.8_checkcif.pdf
- cif_checkcif/oxalic_acid_dihydrate/B3LYP/2.cif
- cif_checkcif/oxalic_acid_dihydrate/B3LYP/2_checkcif.pdf
- cif_checkcif/oxalic_acid_dihydrate/B3LYP/3.cif
- cif_checkcif/oxalic_acid_dihydrate/B3LYP/3_checkcif.pdf
- cif_checkcif/oxalic_acid_dihydrate/B3LYP/4.cif
- cif_checkcif/oxalic_acid_dihydrate/B3LYP/4_checkcif.pdf
- cif_checkcif/oxalic_acid_dihydrate/MP2/
- cif_checkcif/oxalic_acid_dihydrate/MP2/1.25.cif
- cif_checkcif/oxalic_acid_dihydrate/MP2/1.25_checkcif.pdf
- cif_checkcif/oxalic_acid_dihydrate/MP2/1.5.cif
- cif_checkcif/oxalic_acid_dihydrate/MP2/1.5_checkcif.pdf
- cif_checkcif/oxalic_acid_dihydrate/MP2/1.cif
- cif_checkcif/oxalic_acid_dihydrate/MP2/1_checkcif.pdf
- cif_checkcif/oxalic_acid_dihydrate/MP2/1_d0.8.cif
- cif_checkcif/oxalic_acid_dihydrate/MP2/1_d0.8_checkcif.pdf
- cif_checkcif/oxalic_acid_dihydrate/MP2/2.cif
- cif_checkcif/oxalic_acid_dihydrate/MP2/2_checkcif.pdf
- cif_checkcif/oxalic_acid_dihydrate/MP2/3.cif
- cif_checkcif/oxalic_acid_dihydrate/MP2/3_checkcif.pdf
- cif_checkcif/oxalic_acid_dihydrate/MP2/4.cif
- cif_checkcif/oxalic_acid_dihydrate/MP2/4_checkcif.pdf
- cif_checkcif/urea/
- cif_checkcif/urea/B3LYP/
- cif_checkcif/urea/B3LYP/1.25.cif
- cif_checkcif/urea/B3LYP/1.25_checkcif.pdf
- cif_checkcif/urea/B3LYP/1.5.cif
- cif_checkcif/urea/B3LYP/1.5_checkcif.pdf
- cif_checkcif/urea/B3LYP/1.cif
- cif_checkcif/urea/B3LYP/1_checkcif.pdf
- cif_checkcif/urea/B3LYP/1_d0.8.cif
- cif_checkcif/urea/B3LYP/1_d0.8_checkcif.pdf
- cif_checkcif/urea/B3LYP/2.cif
- cif_checkcif/urea/B3LYP/2_checkcif.pdf
- cif_checkcif/urea/B3LYP/3.cif
- cif_checkcif/urea/B3LYP/3_checkcif.pdf
- cif_checkcif/urea/B3LYP/4.cif
- cif_checkcif/urea/B3LYP/4_checkcif.pdf
- cif_checkcif/urea/MP2/
- cif_checkcif/urea/MP2/1.25.cif
- cif_checkcif/urea/MP2/1.25_checkcif.pdf
- cif_checkcif/urea/MP2/1.5.cif
- cif_checkcif/urea/MP2/1.5_checkcif.pdf
- cif_checkcif/urea/MP2/1.cif
- cif_checkcif/urea/MP2/1_checkcif.pdf
- cif_checkcif/urea/MP2/1_d0.8.cif
- cif_checkcif/urea/MP2/1_d0.8_checkcif.pdf
- cif_checkcif/urea/MP2/2.cif
- cif_checkcif/urea/MP2/2_checkcif.pdf
- cif_checkcif/urea/MP2/3.cif
- cif_checkcif/urea/MP2/3_checkcif.pdf
- cif_checkcif/urea/MP2/4.cif
- cif_checkcif/urea/MP2/4_checkcif.pdf
- cif_checkcif/xylitol/
- cif_checkcif/xylitol/B3LYP/
- cif_checkcif/xylitol/B3LYP/1.25.cif
- cif_checkcif/xylitol/B3LYP/1.25_checkcif.pdf
- cif_checkcif/xylitol/B3LYP/1.5.cif
- cif_checkcif/xylitol/B3LYP/1.5_checkcif.pdf
- cif_checkcif/xylitol/B3LYP/1.cif
- cif_checkcif/xylitol/B3LYP/1_checkcif.pdf
- cif_checkcif/xylitol/B3LYP/1_d0.8.cif
- cif_checkcif/xylitol/B3LYP/1_d0.8_checkcif.pdf
- cif_checkcif/xylitol/B3LYP/2.cif
- cif_checkcif/xylitol/B3LYP/2_checkcif.pdf
- cif_checkcif/xylitol/B3LYP/3.cif
- cif_checkcif/xylitol/B3LYP/3_checkcif.pdf
- cif_checkcif/xylitol/B3LYP/4.cif
- cif_checkcif/xylitol/B3LYP/4_checkcif.pdf
- cif_checkcif/xylitol/HF/
- cif_checkcif/xylitol/HF/1.cif
- cif_checkcif/xylitol/HF/1_cc-pVDZ.cif
- cif_checkcif/xylitol/HF/1_cc-pVDZ_checkcif.pdf
- cif_checkcif/xylitol/HF/1_checkcif.pdf
- cif_checkcif/xylitol/HF/2.cif
- cif_checkcif/xylitol/HF/2_checkcif.pdf
- cif_checkcif/xylitol/MP2/
- cif_checkcif/xylitol/MP2/1.25.cif
- cif_checkcif/xylitol/MP2/1.25_checkcif.pdf
- cif_checkcif/xylitol/MP2/1.5.cif
- cif_checkcif/xylitol/MP2/1.5_checkcif.pdf
- cif_checkcif/xylitol/MP2/1.cif
[truncated: 9 more entries]
