# Supplementary material for: Towards improved accuracy of Hirshfeld atom refinement with an alternative electron density partition
Source: IUCrJ. 2025 Jan 1;12(Pt 1):74–87. doi: 10.1107/S2052252524011242 (PMC11707693; doi:10.1107/S2052252524011242)
Supplement: Supplementary file 1 [file m-12-00074-sup1.zip › cif_checkcif/8HQ_HM/B3LYP/1.5.cif]

data_1.5
_audit_creation_date               2024-03-05
_audit_creation_method
;
Olex2 1.3
(compiled 2020.07.31 svn.rc2a77460 for OlexSys, GUI svn.r6145)
;
_audit_contact_author_address      ?
_audit_contact_author_email        ?
_audit_contact_author_name         ''
_audit_contact_author_phone        ?
_publ_contact_author_id_orcid      ?
_publ_section_references
;
Bourhis, L.J., Dolomanov, O.V., Gildea, R.J., Howard, J.A.K., Puschmann, H.
 (2015). Acta Cryst. A71, 59-75.

Dolomanov, O.V., Bourhis, L.J., Gildea, R.J, Howard, J.A.K. & Puschmann, H.
 (2009), J. Appl. Cryst. 42, 339-341.
;
_chemical_formula_moiety           'C4 H3 O4, C9 H8 N O'
_chemical_formula_sum              'C13 H11 N O5'
_chemical_formula_weight           261.236
_chemical_absolute_configuration   unk
loop_
  _atom_type_symbol
  _atom_type_scat_dispersion_real
  _atom_type_scat_dispersion_imag
  _atom_type_scat_source
  _atom_type_scat_dispersion_source
 H 0.00000 0.00000
 'NoSpherA2 (<-magic spell for checkCif) like software DiSCaMB'
 'Henke, Gullikson and Davis, At. Data and Nucl. Data Tables, 1993, 54, 2'
 C 0.00347 0.00161
 'NoSpherA2 (<-magic spell for checkCif) like software DiSCaMB'
 'Henke, Gullikson and Davis, At. Data and Nucl. Data Tables, 1993, 54, 2'
 N 0.00653 0.00323
 'NoSpherA2 (<-magic spell for checkCif) like software DiSCaMB'
 'Henke, Gullikson and Davis, At. Data and Nucl. Data Tables, 1993, 54, 2'
 O 0.01158 0.00611
 'NoSpherA2 (<-magic spell for checkCif) like software DiSCaMB'
 'Henke, Gullikson and Davis, At. Data and Nucl. Data Tables, 1993, 54, 2'
_space_group_crystal_system        'orthorhombic'
_space_group_IT_number             19
_space_group_name_H-M_alt          'P 21 21 21'
_space_group_name_Hall             ' P 2ac 2ab'
loop_
  _space_group_symop_id
  _space_group_symop_operation_xyz
 1 x,y,z
 2 x+1/2,-y+1/2,-z
 3 -x,y+1/2,-z+1/2
 4 -x+1/2,-y,z+1/2

_symmetry_Int_Tables_number        19
_cell_length_a                     5.3386(1)
_cell_length_b                     9.9878(2)
_cell_length_c                     22.3493(4)
_cell_angle_alpha                  90
_cell_angle_beta                   90
_cell_angle_gamma                  90
_cell_volume                       1191.68(4)
_cell_formula_units_Z              4
_cell_measurement_temperature      15(2)
_cell_measurement_reflns_used    100369
_cell_measurement_theta_min      0.91
_cell_measurement_theta_max      26.19
_exptl_absorpt_coefficient_mu      0.037
_exptl_crystal_density_diffrn      1.456
_exptl_crystal_F_000               543.923
_exptl_crystal_size_max            0.119
_exptl_crystal_size_mid            0.092
_exptl_crystal_size_min            0.066
_exptl_crystal_description       needle
_diffrn_measurement_device_type  IPDSC-Q
_diffrn_reflns_av_R_equivalents    0.0000
_diffrn_reflns_av_unetI/netI       0.0281
_diffrn_reflns_Laue_measured_fraction_full  0.9682
_diffrn_reflns_Laue_measured_fraction_max  0.8231
_diffrn_reflns_limit_h_max         12
_diffrn_reflns_limit_h_min         -12
_diffrn_reflns_limit_k_max         22
_diffrn_reflns_limit_k_min         -22
_diffrn_reflns_limit_l_max         51
_diffrn_reflns_limit_l_min         -51
_diffrn_reflns_number              12569
_diffrn_reflns_point_group_measured_fraction_full  0.9741
_diffrn_reflns_point_group_measured_fraction_max  0.8006
_diffrn_reflns_theta_full          12.2303
_diffrn_reflns_theta_max           24.24
_diffrn_reflns_theta_min           0.91
_diffrn_ambient_temperature        15(2)
_diffrn_measured_fraction_theta_full  0.9682
_diffrn_measured_fraction_theta_max  0.8231
_diffrn_radiation_type             synchrotron
_diffrn_radiation_wavelength       0.35307
_reflns_Friedel_coverage           0.773
_reflns_limit_h_max                12
_reflns_limit_h_min                -12
_reflns_limit_k_max                22
_reflns_limit_k_min                -22
_reflns_limit_l_max                51
_reflns_limit_l_min                -51
_reflns_number_gt                  12568
_reflns_number_total               12569
_reflns_threshold_expression       I>=2u(I)
_computing_molecular_graphics      'Olex2 1.3 (Dolomanov et al., 2009)'
_computing_publication_material    'Olex2 1.3 (Dolomanov et al., 2009)'
_computing_structure_refinement    'olex2.refine 1.3 (Bourhis et al., 2015)'
_refine_diff_density_max           0.4879
_refine_diff_density_min           -0.2897
_refine_diff_density_rms           0.0480
_refine_ls_d_res_high              0.4300
_refine_ls_d_res_low               11.1746
_refine_ls_goodness_of_fit_ref     1.2760
_refine_ls_hydrogen_treatment      refall
_refine_ls_matrix_type             full
_refine_ls_number_constraints      0
_refine_ls_number_parameters       271
_refine_ls_number_reflns           12569
_refine_ls_number_restraints       0
_refine_ls_R_factor_all            0.0323
_refine_ls_R_factor_gt             0.0323
_refine_ls_restrained_S_all        1.2760
_refine_ls_shift/su_max            0.0009
_refine_ls_shift/su_mean           0.0000
_refine_ls_structure_factor_coef   Fsqd
_refine_ls_weighting_details      
 'w=1/[\s^2^(Fo^2^)+(0.0148P)^2^+0.0096P] where P=(Fo^2^+2Fc^2^)/3'
_refine_ls_weighting_scheme        calc
_refine_ls_wR_factor_gt            0.0530
_refine_ls_wR_factor_ref           0.0530
_refine_special_details
;
Aspherical atom refinement in Olex2
with DiSCaMB generated form factors
Exponential Hirshfeld Atom Refinement 
with exponent parameter n = 1.5
using Orca5 generated wavefunction 
calculated with B3LYP functional
using cc-pVTZ basis set and charges 
simulating the crystal field.
;
loop_
  _atom_site_label
  _atom_site_type_symbol
  _atom_site_fract_x
  _atom_site_fract_y
  _atom_site_fract_z
  _atom_site_U_iso_or_equiv
  _atom_site_adp_type
  _atom_site_occupancy
  _atom_site_refinement_flags_posn
 C1 C 0.58574(7) 0.67788(4) 0.596485(14) 0.01150(5) Uani 1.000000 .
 C2 C 0.73564(7) 0.64415(3) 0.541921(14) 0.01125(5) Uani 1.000000 .
 C3 C 0.93465(7) 0.56294(4) 0.534615(13) 0.01093(5) Uani 1.000000 .
 C4 C 1.07524(6) 0.48127(3) 0.579641(13) 0.00974(4) Uani 1.000000 .
 C6 C 0.79206(6) 0.16237(4) 0.589303(13) 0.01125(5) Uani 1.000000 .
 C7 C 0.98009(8) 0.06758(4) 0.586773(15) 0.01522(6) Uani 1.000000 .
 C8 C 1.09171(8) 0.01807(4) 0.639842(16) 0.01694(6) Uani 1.000000 .
 C9 C 1.02043(8) 0.06443(4) 0.695336(15) 0.01489(6) Uani 1.000000 .
 C10 C 0.82753(6) 0.16175(4) 0.699634(14) 0.01080(5) Uani 1.000000 .
 C5 C 0.71235(6) 0.20835(3) 0.646385(13) 0.00971(4) Uani 1.000000 .
 C13 C 0.44211(6) 0.34825(3) 0.701758(14) 0.01090(5) Uani 1.000000 .
 C12 C 0.55036(7) 0.30741(4) 0.755712(13) 0.01173(5) Uani 1.000000 .
 C11 C 0.74128(7) 0.21443(4) 0.754732(13) 0.01180(5) Uani 1.000000 .
 N1 N 0.52232(5) 0.29948(3) 0.649883(11) 0.00975(4) Uani 1.000000 .
 O5 O 0.67658(6) 0.21641(3) 0.541790(11) 0.01414(4) Uani 1.000000 .
 O4 O 1.25536(5) 0.41262(3) 0.559764(11) 0.01202(4) Uani 1.000000 .
 O2 O 1.01588(5) 0.48359(3) 0.634421(11) 0.01259(4) Uani 1.000000 .
 O3 O 0.41180(6) 0.75678(3) 0.592012(13) 0.01700(5) Uani 1.000000 .
 O1 O 0.64276(6) 0.62230(3) 0.647791(11) 0.01448(5) Uani 1.000000 .
 H8 H 1.1123(16) 0.0273(8) 0.7355(3) 0.033(2) Uani 1.000000 .
 H7 H 1.2342(15) -0.0579(8) 0.6354(3) 0.036(2) Uani 1.000000 .
 H6 H 1.0434(15) 0.0328(7) 0.5434(3) 0.0297(18) Uani 1.000000 .
 H5 H 0.7235(18) 0.1709(9) 0.5048(3) 0.027(2) Uani 1.000000 .
 H4 H 0.4309(16) 0.3338(9) 0.6102(3) 0.0215(19) Uani 1.000000 .
 H9 H 0.8252(15) 0.1813(8) 0.7964(3) 0.0317(19) Uani 1.000000 .
 H10 H 0.4782(14) 0.3468(7) 0.7977(3) 0.0272(17) Uani 1.000000 .
 H11 H 0.2864(13) 0.4179(7) 0.6987(3) 0.0229(16) Uani 1.000000 .
 H1 H 0.8017(18) 0.5625(9) 0.6436(4) 0.026(2) Uani 1.000000 .
 H2 H 0.6675(15) 0.6958(7) 0.5025(3) 0.0274(18) Uani 1.000000 .
 H3 H 1.0128(14) 0.5569(8) 0.4897(3) 0.0251(17) Uani 1.000000 .

loop_
  _atom_site_aniso_label
  _atom_site_aniso_U_11
  _atom_site_aniso_U_22
  _atom_site_aniso_U_33
  _atom_site_aniso_U_12
  _atom_site_aniso_U_13
  _atom_site_aniso_U_23
 C1 0.01199(12) 0.01303(12) 0.00949(9) 0.00272(9) 0.00064(8) 0.00004(8)
 C2 0.01164(11) 0.01337(12) 0.00874(9) 0.00251(9) 0.00015(8) 0.00093(8)
 C3 0.01092(11) 0.01415(12) 0.00771(9) 0.00218(10) 0.00021(8) 0.00069(8)
 C4 0.00948(10) 0.01204(11) 0.00768(9) 0.00085(9) -0.00033(7) 0.00007(8)
 C6 0.01229(12) 0.01361(13) 0.00786(9) 0.00242(9) 0.00003(8) -0.00110(8)
 C7 0.01665(14) 0.01822(15) 0.01079(11) 0.00656(12) 0.00026(10) -0.00234(10)
 C8 0.01894(15) 0.01896(15) 0.01293(12) 0.00954(13) -0.00062(10) -0.00146(11)
 C9 0.01685(14) 0.01667(14) 0.01114(11) 0.00717(11) -0.00140(10) 0.00011(10)
 C10 0.01229(11) 0.01207(12) 0.00804(9) 0.00245(9) -0.00057(8) 0.00016(8)
 C5 0.01057(11) 0.01132(11) 0.00725(8) 0.00116(9) -0.00016(7) -0.00025(8)
 C13 0.01167(12) 0.01322(12) 0.00780(9) 0.00223(9) 0.00005(8) -0.00049(8)
 C12 0.01389(13) 0.01417(13) 0.00711(9) 0.00191(10) 0.00018(8) -0.00028(8)
 C11 0.01391(12) 0.01389(12) 0.00760(9) 0.00239(10) -0.00088(8) 0.00062(8)
 N1 0.01046(10) 0.01166(10) 0.00712(8) 0.00146(8) -0.00024(7) -0.00030(7)
 O5 0.01651(11) 0.01820(12) 0.00771(7) 0.00478(9) -0.00050(7) -0.00117(7)
 O4 0.01216(9) 0.01560(11) 0.00830(7) 0.00382(8) -0.00064(7) -0.00091(7)
 O2 0.01283(10) 0.01712(11) 0.00784(7) 0.00387(8) 0.00050(6) 0.00112(7)
 O3 0.01815(12) 0.01984(13) 0.01302(10) 0.00930(10) 0.00128(8) 0.00101(8)
 O1 0.01622(11) 0.01780(12) 0.00941(8) 0.00601(9) 0.00241(7) 0.00147(8)
 H8 0.040(5) 0.043(5) 0.016(3) 0.011(4) -0.008(3) 0.005(3)
 H7 0.040(5) 0.043(5) 0.024(4) 0.024(4) 0.002(4) 0.004(3)
 H6 0.033(5) 0.038(4) 0.018(3) 0.019(4) -0.001(3) -0.009(3)
 H5 0.028(5) 0.030(5) 0.022(4) 0.013(5) 0.001(3) -0.009(3)
 H4 0.019(5) 0.030(5) 0.015(3) 0.006(4) -0.001(3) -0.004(3)
 H9 0.038(5) 0.039(5) 0.018(3) 0.010(4) -0.011(3) 0.006(3)
 H10 0.034(4) 0.036(4) 0.012(3) 0.007(4) 0.003(3) -0.008(3)
 H11 0.025(4) 0.027(4) 0.017(3) 0.012(3) 0.004(3) -0.000(3)
 H1 0.039(6) 0.027(5) 0.012(4) -0.007(4) -0.000(4) 0.007(4)
 H2 0.030(4) 0.035(4) 0.018(3) 0.014(4) -0.002(3) 0.008(3)
 H3 0.023(4) 0.038(4) 0.014(3) 0.013(4) 0.006(3) 0.002(3)

loop_
  _geom_bond_atom_site_label_1
  _geom_bond_atom_site_label_2
  _geom_bond_distance
  _geom_bond_site_symmetry_2
  _geom_bond_publ_flag
 C1 C2 1.4970(5) . ?
 C1 O3 1.2220(4) . ?
 C1 O1 1.3098(4) . ?
 C2 C3 1.3466(5) . ?
 C2 H2 1.084(5) . ?
 C3 C4 1.4971(5) . ?
 C3 H3 1.089(5) . ?
 C4 O4 1.2618(4) . ?
 C4 O2 1.2648(4) . ?
 C6 C7 1.3810(5) . ?
 C6 C5 1.4211(4) . ?
 C6 O5 1.3413(4) . ?
 C7 C8 1.4165(5) . ?
 C7 H6 1.084(6) . ?
 C8 C9 1.3775(5) . ?
 C8 H7 1.079(7) . ?
 C9 C10 1.4193(5) . ?
 C9 H8 1.089(6) . ?
 C10 C5 1.4181(4) . ?
 C10 C11 1.4161(4) . ?
 C5 N1 1.3652(4) . ?
 C13 C12 1.3980(4) . ?
 C13 N1 1.3285(4) . ?
 C13 H11 1.086(6) . ?
 C12 C11 1.3790(5) . ?
 C12 H10 1.088(6) . ?
 C11 H9 1.084(6) . ?
 N1 H4 1.068(7) . ?
 O5 H5 0.977(6) . ?
 O2 H1 1.404(9) . ?
 O1 H1 1.042(9) . ?

loop_
  _geom_angle_atom_site_label_1
  _geom_angle_atom_site_label_2
  _geom_angle_atom_site_label_3
  _geom_angle
  _geom_angle_site_symmetry_1
  _geom_angle_site_symmetry_3
  _geom_angle_publ_flag
 O3 C1 C2 118.99(3) . . ?
 O1 C1 C2 119.57(3) . . ?
 O1 C1 O3 121.43(3) . . ?
 C3 C2 C1 131.00(3) . . ?
 H2 C2 C1 112.1(4) . . ?
 H2 C2 C3 116.9(4) . . ?
 C4 C3 C2 129.96(3) . . ?
 H3 C3 C2 116.5(4) . . ?
 H3 C3 C4 113.5(4) . . ?
 O4 C4 C3 116.20(3) . . ?
 O2 C4 C3 121.00(3) . . ?
 O2 C4 O4 122.80(3) . . ?
 C5 C6 C7 118.42(3) . . ?
 O5 C6 C7 125.28(3) . . ?
 O5 C6 C5 116.30(3) . . ?
 C8 C7 C6 120.72(3) . . ?
 H6 C7 C6 118.8(4) . . ?
 H6 C7 C8 120.4(4) . . ?
 C9 C8 C7 121.35(3) . . ?
 H7 C8 C7 117.7(4) . . ?
 H7 C8 C9 120.9(4) . . ?
 C10 C9 C8 119.45(3) . . ?
 H8 C9 C8 120.2(4) . . ?
 H8 C9 C10 120.3(4) . . ?
 C5 C10 C9 118.86(3) . . ?
 C11 C10 C9 123.31(3) . . ?
 C11 C10 C5 117.83(3) . . ?
 C10 C5 C6 121.16(3) . . ?
 N1 C5 C6 119.30(3) . . ?
 N1 C5 C10 119.54(3) . . ?
 N1 C13 C12 120.83(3) . . ?
 H11 C13 C12 123.9(4) . . ?
 H11 C13 N1 115.3(4) . . ?
 C11 C12 C13 119.23(3) . . ?
 H10 C12 C13 119.5(4) . . ?
 H10 C12 C11 121.3(4) . . ?
 C12 C11 C10 120.29(3) . . ?
 H9 C11 C10 119.9(4) . . ?
 H9 C11 C12 119.8(4) . . ?
 C13 N1 C5 122.27(3) . . ?
 H4 N1 C5 120.4(4) . . ?
 H4 N1 C13 117.3(4) . . ?
 H5 O5 C6 111.5(5) . . ?
 H1 O2 C4 110.9(3) . . ?
 H1 O1 C1 110.7(4) . . ?
 O1 H1 O2 176.7(8) . . ?

loop_
  _geom_torsion_atom_site_label_1
  _geom_torsion_atom_site_label_2
  _geom_torsion_atom_site_label_3
  _geom_torsion_atom_site_label_4
  _geom_torsion
  _geom_torsion_site_symmetry_1
  _geom_torsion_site_symmetry_2
  _geom_torsion_site_symmetry_3
  _geom_torsion_site_symmetry_4
  _geom_torsion_publ_flag
 C1 C2 C3 C4 -1.45(5) . . . . ?
 C2 C3 C4 O4 179.39(4) . . . . ?
 C2 C3 C4 O2 -1.44(5) . . . . ?
 C6 C7 C8 C9 -1.30(5) . . . . ?
 C6 C5 C10 C9 -1.93(4) . . . . ?
 C6 C5 C10 C11 178.66(3) . . . . ?
 C6 C5 N1 C13 -178.75(3) . . . . ?
 C7 C8 C9 C10 1.35(5) . . . . ?
 C8 C9 C10 C5 0.25(5) . . . . ?
 C8 C9 C10 C11 179.61(4) . . . . ?
 C9 C10 C5 N1 178.39(3) . . . . ?
 C9 C10 C11 C12 -179.03(4) . . . . ?
 C10 C5 N1 C13 0.94(4) . . . . ?
 C10 C11 C12 C13 0.42(4) . . . . ?
 C5 N1 C13 C12 -0.14(4) . . . . ?

loop_
  _diffrn_refln_index_h
  _diffrn_refln_index_k
  _diffrn_refln_index_l
  _diffrn_refln_intensity_net
  _diffrn_refln_intensity_u
 -12 -5 -5 27.08 2.52
 -12 -5 -1 9.88 2.53
 -12 -4 -7 14.15 3.02
 -12 -4 -5 15.41 2.91
 -12 -4 -4 6.17 2.68
 -12 -4 -1 12.59 2.91
 -12 -3 -9 14.25 2.53
 -12 -3 -3 6.68 2.63
 -12 -3 -1 7.58 2.59
 -12 -2 -12 6.31 2.68
 -12 -2 -11 10.12 2.56
 -12 -2 -3 8.23 3.04
 -12 -2 -2 10.93 2.53
 -12 -1 -12 8.34 2.59
 -12 -1 -6 6.2 2.64
 -12 -1 -5 8.62 3.08
 -12 -1 -4 20.54 2.93
 -11 -10 -8 16.73 2.41
 -11 -10 -7 20.26 2.42
 -11 -10 -5 14.01 2.41
 -11 -10 -2 11.78 2.51
 -11 -9 -13 8.58 2.88
 -11 -9 -12 14.26 2.44
 -11 -9 -11 5.24 2.59
 -11 -9 -9 11.1 2.44
 -11 -9 -6 19.66 2.42
 -11 -9 -5 11.02 2.81
 -11 -9 -4 10.88 2.56
 -11 -9 -2 13.95 2.37
 -11 -9 -1 9.63 2.91
 -11 -8 -14 12.45 2.58
 -11 -8 -12 28.43 3.15
 -11 -8 -8 7.43 2.5
 -11 -8 -6 21.98 2.73
 -11 -8 -5 11.59 2.75
 -11 -8 -4 13.12 2.38
 -11 -8 -3 6.65 2.49
 -11 -8 -2 8.35 2.42
 -11 -7 -18 6.35 1.94
 -11 -7 -17 8.99 1.91
 -11 -7 -16 15.8 2.07
 -11 -7 -15 13.28 2.25
 -11 -7 -13 11.17 2.87
 -11 -7 -10 19.52 2.4
 -11 -7 -2 15.46 2.34
 -11 -6 -19 9.72 1.93
 -11 -6 -18 4.99 2.12
 -11 -6 -17 5.87 2.07
 -11 -6 -14 11.7 2.44
 -11 -6 -12 9.05 2.45
 -11 -6 -10 5.67 2.54
 -11 -6 -2 6.07 2.88
 -11 -6 -1 17.29 3.08
 -11 -5 -21 7.09 2.11
 -11 -5 -20 4.4 2.06
 -11 -5 -19 7.52 2.08
 -11 -5 -16 6.12 2.3
 -11 -5 -12 10.18 2.79
 -11 -5 -8 6.08 2.49
 -11 -5 -6 6.95 2.87
 -11 -5 -4 11.32 2.39
 -11 -5 -3 9.33 2.4
 -11 -5 -1 5.68 2.47
 -11 -4 -19 13.95 1.9
 -11 -4 -17 12.27 2.09
 -11 -4 -14 13.15 2.42
 -11 -4 -12 5.18 2.58
 -11 -4 -11 7.16 2.46
 -11 -4 -7 15.13 2.37
 -11 -4 -3 8.3 2.38
 -11 -3 -23 5.88 2.04
 -11 -3 -22 7.11 1.99
 -11 -3 -16 7.78 2.06
 -11 -3 -14 8.44 2.46
 -11 -3 -13 6.38 2.53
 -11 -3 -12 24.07 2.4
 -11 -3 -11 16.46 2.38
 -11 -3 -10 5.63 2.52
 -11 -3 -6 26.72 2.4
 -11 -3 -5 67.1 2.84
 -11 -3 -3 12.32 3.99
 -11 -3 -2 9.3 2.38
 -11 -2 -23 19.32 2.18
 -11 -2 -22 6.27 2.2
 -11 -2 -21 11.41 2.08
 -11 -2 -20 10.07 2.08
 -11 -2 -19 6.74 2.26
 -11 -2 -16 5.29 1.96
 -11 -2 -15 9.63 2.3
 -11 -2 -13 10.22 2.42
 -11 -2 -11 12.95 2.76
 -11 -2 -10 20.46 2.39
 -11 -2 -9 15.63 2.75
 -11 -2 -8 21.77 2.38
 -11 -2 -6 17.51 2.36
 -11 -2 -5 14.12 2.39
 -11 -2 -4 22.99 2.92
 -11 -2 -3 41.91 2.39
 -11 -2 -1 19.17 2.68
 -11 -1 -23 4.77 2.08
 -11 -1 -22 19.51 2.51
 -11 -1 -19 10.65 2.35
 -11 -1 -18 7.07 1.93
 -11 -1 -17 5.64 1.99
 -11 -1 -16 27.16 2.03
 -11 -1 -15 30.88 2.31
 -11 -1 -12 7.8 2.46
 -11 -1 -10 7.01 2.5
 -11 -1 -8 41.67 2.77
 -11 -1 -3 38.99 2.37
 -11 -1 -2 7.23 2.87
 -11 -1 -1 11.73 3.67
 -10 -13 -8 4.98 2.43
 -10 -13 -6 12.86 2.27
 -10 -13 -4 13.83 2.27
 -10 -13 -2 11.52 2.28
 -10 -13 -1 6.87 2.93
 -10 -12 -14 17.07 2.39
 -10 -12 -13 23.23 2.94
 -10 -12 -12 22.45 2.59
 -10 -12 -11 6.34 2.76
 -10 -12 -10 17.35 2.98
 -10 -12 -9 16.47 2.45
 -10 -12 -8 26.73 2.31
 -10 -12 -7 13.24 3.46
 -10 -12 -6 17.32 2.26
 -10 -12 -5 21.91 2.28
 -10 -12 -4 9.6 2.3
 -10 -12 -1 6.46 2.35
 -10 -11 -18 4.47 1.9
 -10 -11 -17 8.95 2.53
 -10 -11 -16 5.54 1.83
 -10 -11 -15 15.99 1.74
 -10 -11 -13 6.15 2.22
 -10 -11 -12 5.74 2.43
 -10 -11 -11 6.94 2.77
 -10 -11 -10 36.27 2.65
 -10 -11 -8 17.69 2.28
 -10 -11 -7 13.97 2.84
 -10 -11 -5 23.52 2.27
 -10 -11 -4 9.9 2.79
 -10 -11 -3 39.7 2.79
 -10 -11 -2 7.34 2.32
 -10 -10 -16 10.2 1.76
 -10 -10 -14 22.23 3.83
 -10 -10 -13 42.52 2.35
 -10 -10 -12 18.2 2.39
 -10 -10 -11 10.24 2.3
 -10 -10 -10 16.87 2.97
 -10 -10 -8 7.21 2.7
 -10 -10 -7 50.01 2.88
 -10 -10 -6 35.79 2.28
 -10 -10 -5 15.58 2.26
 -10 -10 -3 19.37 3.91
 -10 -10 -1 13.24 2.76
 -10 -9 -23 8.07 1.88
 -10 -9 -22 10.07 1.96
 -10 -9 -21 7.71 2.13
 -10 -9 -20 8.67 1.8
 -10 -9 -18 4.59 2.13
 -10 -9 -17 4.48 1.87
 -10 -9 -16 9.88 1.78
 -10 -9 -15 11.57 1.74
 -10 -9 -13 23.41 2.09
 -10 -9 -12 23.76 2.61
 -10 -9 -11 16.94 2.55
 -10 -9 -9 10.44 2.28
 -10 -9 -7 8.33 2.29
 -10 -9 -6 11.78 2.58
 -10 -9 -5 13.72 2.23
 -10 -9 -4 7.36 2.29
 -10 -9 -3 8.01 2.82
 -10 -9 -1 10.86 2.24
 -10 -8 -25 7.94 2.04
 -10 -8 -24 13.21 2.16
 -10 -8 -23 20.92 1.84
 -10 -8 -22 6.34 1.88
 -10 -8 -20 6.47 1.86
 -10 -8 -19 8.33 1.94
 -10 -8 -17 4.37 1.89
 -10 -8 -16 8.26 1.93
 -10 -8 -15 6.73 1.78
 -10 -8 -14 8.11 2.6
 -10 -8 -13 11.67 2.1
 -10 -8 -9 9.56 2.28
 -10 -8 -7 7.85 2.32
 -10 -8 -6 29.8 2.25
 -10 -8 -5 19.09 2.24
 -10 -8 -4 17.99 2.54
 -10 -8 -3 17.4 2.2
 -10 -7 -26 8.98 2.15
 -10 -7 -25 5.36 2.27
 -10 -7 -24 9.3 2.22
 -10 -7 -23 17.85 1.96
 -10 -7 -21 8.65 2.15
 -10 -7 -20 32.24 3.26
 -10 -7 -19 5.86 1.99
 -10 -7 -18 7.14 1.96
 -10 -7 -17 10.35 1.76
 -10 -7 -15 4.88 2.06
 -10 -7 -13 12.82 2.65
 -10 -7 -12 5.57 2.21
 -10 -7 -7 5.24 2.39
 -10 -7 -6 5.78 2.36
 -10 -7 -5 11.05 2.26
 -10 -7 -4 14.53 3.73
 -10 -7 -2 11.42 2.57
 -10 -7 -1 12.21 2.22
 -10 -6 -26 7.27 1.93
 -10 -6 -25 6.25 2.22
 -10 -6 -24 12.24 2
 -10 -6 -23 5.63 1.92
 -10 -6 -22 5.78 1.9
 -10 -6 -20 8.29 2.04
 -10 -6 -19 13.59 1.8
 -10 -6 -18 13.62 2.04
 -10 -6 -17 5.44 1.98
 -10 -6 -16 4.85 2
 -10 -6 -15 21.62 1.76
 -10 -6 -14 4.82 2.28
 -10 -6 -13 5.68 2.2
 -10 -6 -11 24.85 2.6
 -10 -6 -10 12.11 3.04
 -10 -6 -9 6.54 2.32
 -10 -6 -8 7.88 2.29
 -10 -6 -5 22.83 2.28
 -10 -6 -4 8.83 2.57
 -10 -6 -2 21.08 2.64
 -10 -5 -28 8.41 2.02
 -10 -5 -24 6.24 2.09
 -10 -5 -23 6.95 1.88
 -10 -5 -16 6.97 1.96
 -10 -5 -15 13.5 1.76
 -10 -5 -13 37.12 2.29
 -10 -5 -10 17.01 2.24
 -10 -5 -9 22.7 2.24
 -10 -5 -8 14.35 2.54
 -10 -5 -7 15.05 2.22
 -10 -5 -6 15.54 2.73
 -10 -5 -5 22.51 2.23
 -10 -5 -4 8.7 2.25
 -10 -5 -3 6.48 2.3
 -10 -5 -2 11.74 2.21
 -10 -4 -27 6.48 1.93
 -10 -4 -25 36.53 2.2
 -10 -4 -24 8.77 1.88
 -10 -4 -22 5.43 1.91
 -10 -4 -20 12.22 1.95
 -10 -4 -19 17.43 1.79
 -10 -4 -18 12.09 2.06
 -10 -4 -15 7.55 1.8
 -10 -4 -14 21.24 2.72
 -10 -4 -13 16.59 2.27
 -10 -4 -12 19.31 2.25
 -10 -4 -11 9.62 2.26
 -10 -4 -10 13.53 2.23
 -10 -4 -7 25.57 2.34
 -10 -4 -6 19.89 2.22
 -10 -4 -5 13.19 3.36
 -10 -4 -4 22.77 2.2
 -10 -4 -2 21.6 2.2
 -10 -4 -1 6.89 2.29
 -10 -3 -30 10.89 2.39
 -10 -3 -29 25.63 2.29
 -10 -3 -28 12.2 2.46
 -10 -3 -27 24.5 2.05
 -10 -3 -23 21.31 1.94
 -10 -3 -18 9.07 1.81
 -10 -3 -17 33.32 1.92
 -10 -3 -16 20.95 1.87
 -10 -3 -15 7.91 1.78
 -10 -3 -12 13.11 2.25
 -10 -3 -11 14.45 2.56
 -10 -3 -10 29.23 2.25
 -10 -3 -7 14.02 2.42
 -10 -3 -5 16.79 2.18
 -10 -3 -3 8.13 2.24
 -10 -3 -2 14.97 2.19
 -10 -2 -29 33.69 2.29
 -10 -2 -25 5.56 2.12
 -10 -2 -24 18.58 1.99
 -10 -2 -23 11.18 1.86
 -10 -2 -22 4.64 1.95
 -10 -2 -21 7.35 1.86
 -10 -2 -18 7.13 1.85
 -10 -2 -17 19.74 2.6
 -10 -2 -16 34.01 1.93
 -10 -2 -15 8.03 1.94
 -10 -2 -14 27.21 2.8
 -10 -2 -13 56.41 2.33
 -10 -2 -11 11.46 2.24
 -10 -2 -10 5.45 2.38
 -10 -2 -9 43.96 2.28
 -10 -2 -8 31.38 2.66
 -10 -2 -7 12.38 2.24
 -10 -2 -6 28.83 2.48
 -10 -2 -5 8.81 2.67
 -10 -2 -4 15.1 2.2
 -10 -2 -3 15.06 2.18
 -10 -2 -2 34.08 2.54
 -10 -2 -1 12.16 2.2
 -10 -1 -27 17.58 1.9
 -10 -1 -25 6.65 1.92
 -10 -1 -24 23.43 2.11
 -10 -1 -22 30.1 2.01
 -10 -1 -21 29.06 1.87
 -10 -1 -20 21.93 2.03
 -10 -1 -19 19.94 1.81
 -10 -1 -18 16.11 1.79
 -10 -1 -17 7.4 1.95
 -10 -1 -16 5.71 2.27
 -10 -1 -15 10.93 2.11
 -10 -1 -14 21.11 2.89
 -10 -1 -13 11.4 2.28
 -10 -1 -12 6.42 2.35
 -10 -1 -11 32.15 3.13
 -10 -1 -9 65.7 2.71
 -10 -1 -8 10.07 2.26
 -10 -1 -7 26.2 2.24
 -10 -1 -6 30.79 2.24
 -10 -1 -5 6.27 2.34
 -10 -1 -4 9.21 2.59
 -10 -1 -2 88.55 2.39
 -9 -15 -11 7.7 2.01
 -9 -15 -10 9.32 2.49
 -9 -15 -7 16.42 2.13
 -9 -15 -6 6.17 2.21
 -9 -15 -5 12.41 2.48
 -9 -14 -17 5.11 1.9
 -9 -14 -15 10.11 1.63
 -9 -14 -14 6.92 1.75
 -9 -14 -12 17.01 1.97
 -9 -14 -11 38.42 2.51
 -9 -14 -10 6.61 2.04
 -9 -14 -9 42.29 3.18
 -9 -14 -7 22.41 2.14
 -9 -14 -6 19.34 2.12
 -9 -14 -4 7.92 2.42
 -9 -14 -2 7.46 2.92
 -9 -13 -16 14.25 1.72
 -9 -13 -15 11.4 1.74
 -9 -13 -14 22.64 1.77
 -9 -13 -12 20.01 2.18
 -9 -13 -10 25.17 1.98
 -9 -13 -9 6.28 2.09
 -9 -13 -8 12.89 2.12
 -9 -13 -7 4.6 2.3
 -9 -13 -6 69.81 3.53
 -9 -13 -5 20.1 2.47
 -9 -13 -4 19.04 2.39
 -9 -13 -3 18.21 2.1
 -9 -13 -1 6 2.2
 -9 -12 -22 9.88 1.92
 -9 -12 -21 4.86 1.86
 -9 -12 -16 7.9 1.66
 -9 -12 -15 15.25 3.39
 -9 -12 -13 10.77 1.74
 -9 -12 -12 12.9 2.5
 -9 -12 -11 17.65 2.71
 -9 -12 -10 6.02 2.01
 -9 -12 -8 8.41 2.73
 -9 -12 -7 7.43 2.15
 -9 -12 -5 19.74 2.11
 -9 -12 -2 22.12 3.16
 -9 -11 -24 11.1 2.25
 -9 -11 -23 10.49 2.16
 -9 -11 -22 7.82 1.99
 -9 -11 -20 9.44 1.99
 -9 -11 -19 5.69 1.63
 -9 -11 -18 17.37 1.66
 -9 -11 -14 26.13 2.51
 -9 -11 -13 14.48 1.74
 -9 -11 -12 20.72 1.73
 -9 -11 -11 6.59 2.47
 -9 -11 -10 10.5 2.13
 -9 -11 -9 10.94 2.43
 -9 -11 -8 10.5 3.08
 -9 -11 -5 11.48 2.09
 -9 -11 -4 8.7 2.35
 -9 -11 -2 17.35 2.06
 -9 -11 -1 17.59 2.06
 -9 -10 -26 15.29 1.85
 -9 -10 -25 12.11 2.38
 -9 -10 -24 11.56 1.83
 -9 -10 -23 6.24 1.87
 -9 -10 -22 5.11 2.05
 -9 -10 -21 24.13 1.71
 -9 -10 -17 22.32 2.24
 -9 -10 -16 9.29 1.76
 -9 -10 -15 23.54 2.01
 -9 -10 -14 4.61 1.81
 -9 -10 -13 8.57 1.63
 -9 -10 -11 6.08 1.99
 -9 -10 -9 12.98 2.53
 -9 -10 -7 25.59 2.39
 -9 -10 -6 5.08 2.32
 -9 -10 -5 40.53 2.37
 -9 -10 -4 26.09 2.1
 -9 -10 -3 30.27 2.42
 -9 -10 -1 7.67 2.54
 -9 -9 -28 16.65 2.08
 -9 -9 -27 7.88 2.24
 -9 -9 -26 14.17 2.09
 -9 -9 -25 11.23 1.84
 -9 -9 -22 10.13 1.74
 -9 -9 -19 47.87 2.59
 -9 -9 -17 14.81 1.65
 -9 -9 -16 38.13 1.97
 -9 -9 -15 7.41 1.65
 -9 -9 -14 7.51 1.64
 -9 -9 -13 21.36 1.95
 -9 -9 -12 13.42 1.94
 -9 -9 -10 9.77 2.15
 -9 -9 -9 17.66 2.09
 -9 -9 -7 21.08 2.07
 -9 -9 -5 14.37 2.39
 -9 -9 -4 11.68 2.07
 -9 -9 -2 29.62 2.09
 -9 -9 -1 13.71 2.05
 -9 -8 -30 17.72 2.46
 -9 -8 -29 4.89 2.25
 -9 -8 -27 13.28 2.34
 -9 -8 -25 14.43 2.5
 -9 -8 -24 8.78 2.4
 -9 -8 -22 6.05 1.88
 -9 -8 -21 12.38 1.72
 -9 -8 -20 14.13 1.7
 -9 -8 -18 10.98 1.78
 -9 -8 -16 3.75 1.77
 -9 -8 -15 5.77 1.69
 -9 -8 -13 12.93 1.96
 -9 -8 -12 75.07 2.6
 -9 -8 -11 50.35 3.76
 -9 -8 -9 7.57 2.14
 -9 -8 -8 27.94 2.4
 -9 -8 -7 78.17 2.56
 -9 -8 -6 7.51 2.23
 -9 -8 -5 19.36 2.34
 -9 -8 -4 20.94 2.07
 -9 -8 -3 5.91 2.49
 -9 -8 -2 32.18 2.39
 -9 -7 -32 9.3 2
 -9 -7 -31 10.68 2.15
 -9 -7 -30 6.84 2.2
 -9 -7 -29 5.69 2.37
 -9 -7 -28 7.24 2.08
 -9 -7 -27 13.63 1.88
 -9 -7 -25 15.67 2.02
 -9 -7 -24 29.26 1.75
 -9 -7 -23 10.64 1.92
 -9 -7 -21 6.37 2.35
 -9 -7 -20 4.86 2.03
 -9 -7 -19 15.58 1.87
 -9 -7 -17 7.59 1.68
 -9 -7 -15 17.99 1.74
 -9 -7 -14 18.04 1.61
 -9 -7 -13 19.7 1.94
 -9 -7 -12 20.8 1.93
 -9 -7 -11 16.9 3.22
 -9 -7 -10 7.68 2.15
 -9 -7 -8 26.85 2.11
 -9 -7 -7 16.88 2.39
 -9 -7 -6 88.25 2.26
 -9 -7 -5 20.43 2.08
 -9 -7 -4 14.41 2.51
 -9 -7 -3 53.2 3.51
 -9 -7 -2 27.15 2.53
 -9 -7 -1 44.52 3.38
 -9 -6 -33 7.97 2.14
 -9 -6 -32 12.92 1.99
 -9 -6 -31 7.86 2.46
 -9 -6 -30 10.79 2.26
 -9 -6 -29 5.34 2.38
 -9 -6 -28 13.59 2.22
 -9 -6 -27 41.23 2.05
 -9 -6 -26 19.91 1.86
 -9 -6 -25 3.89 1.93
 -9 -6 -24 40.92 1.79
 -9 -6 -23 13.62 1.73
 -9 -6 -21 22.27 2.01
 -9 -6 -20 10.99 1.7
 -9 -6 -19 6.1 1.75
 -9 -6 -18 11.42 1.81
 -9 -6 -17 29.45 1.68
 -9 -6 -15 4.83 1.75
 -9 -6 -14 48.22 2.46
 -9 -6 -13 7.25 2
 -9 -6 -12 51.75 2.41
 -9 -6 -11 10.44 2.1
 -9 -6 -10 12.05 2.08
 -9 -6 -9 32.21 2.12
 -9 -6 -8 108.92 2.34
 -9 -6 -6 63.78 2.62
 -9 -6 -3 7.36 2.15
 -9 -6 -2 10.88 2.06
 -9 -6 -1 63.87 2.15
 -9 -5 -34 16.59 1.99
 -9 -5 -33 6.2 1.97
 -9 -5 -32 5.27 2.29
 -9 -5 -30 19.21 2.22
 -9 -5 -29 24.29 3.75
 -9 -5 -27 4.77 1.99
 -9 -5 -26 24.38 1.75
 -9 -5 -25 12.47 1.76
 -9 -5 -23 15.49 1.74
 -9 -5 -22 5.87 1.78
 -9 -5 -21 11.3 1.7
 -9 -5 -20 11.63 2.25
 -9 -5 -19 5.91 1.88
 -9 -5 -18 8.01 1.91
 -9 -5 -17 7.33 1.77
 -9 -5 -15 26.54 1.65
 -9 -5 -14 8.89 1.76
 -9 -5 -11 10.56 2.09
 -9 -5 -10 19.67 3.13
 -9 -5 -9 9.26 2.13
 -9 -5 -8 49.99 2.53
 -9 -5 -7 8.91 2.61
 -9 -5 -6 5.79 2.14
 -9 -5 -4 5.85 2.13
 -9 -5 -2 23.23 2.02
 -9 -4 -33 37.12 2.54
 -9 -4 -32 9.58 2.18
 -9 -4 -31 15.44 2.26
 -9 -4 -30 23.17 2.23
 -9 -4 -27 13.98 1.89
 -9 -4 -25 23.97 1.8
 -9 -4 -22 24.59 1.8
 -9 -4 -21 42.16 2.35
 -9 -4 -20 39.32 1.87
 -9 -4 -19 12.08 1.86
 -9 -4 -18 13.07 1.69
 -9 -4 -17 17.5 2.68
 -9 -4 -16 35.32 1.69
 -9 -4 -15 34.73 1.68
 -9 -4 -14 17.06 1.76
 -9 -4 -13 62.14 2.61
 -9 -4 -12 14.84 2.1
 -9 -4 -11 5.42 2.22
 -9 -4 -10 57.84 2.61
 -9 -4 -9 26.77 2.09
 -9 -4 -8 69.81 2.51
 -9 -4 -7 14.31 2.07
 -9 -4 -6 9.28 2.09
 -9 -4 -5 54.71 2.45
 -9 -4 -4 25.1 2.07
 -9 -4 -3 25.92 2.34
 -9 -4 -2 70.07 2.16
 -9 -4 -1 58.9 2.12
 -9 -3 -35 35.25 2.13
 -9 -3 -34 6.33 2.13
 -9 -3 -33 6.01 2.11
 -9 -3 -30 5.57 2.34
 -9 -3 -28 5.36 1.99
 -9 -3 -27 6.42 1.95
 -9 -3 -26 5.17 1.99
 -9 -3 -25 9.69 1.82
 -9 -3 -24 3.84 1.8
 -9 -3 -23 37.66 1.81
 -9 -3 -22 16.47 1.73
 -9 -3 -21 84.89 2.07
 -9 -3 -20 28.87 1.72
 -9 -3 -19 7 1.73
 -9 -3 -18 24.46 2
 -9 -3 -17 35.52 2.07
 -9 -3 -16 24.91 1.78
 -9 -3 -15 75.49 2.22
 -9 -3 -14 24.44 1.74
 -9 -3 -13 29.56 3.18
 -9 -3 -12 41.34 2.14
 -9 -3 -11 26.95 2.31
 -9 -3 -10 85.67 2.24
 -9 -3 -9 17.55 2.37
 -9 -3 -8 23.09 2.06
 -9 -3 -7 6.14 2.16
 -9 -3 -6 73.97 2.54
 -9 -3 -5 37.71 2.08
 -9 -3 -4 25.87 2.34
 -9 -3 -3 46.64 2.12
 -9 -3 -2 11.12 2.4
 -9 -3 -1 21.18 2.03
 -9 -2 -32 7.6 3.05
 -9 -2 -30 38.88 2.57
 -9 -2 -28 6.06 2.29
 -9 -2 -26 6.2 1.85
 -9 -2 -25 6.27 1.72
 -9 -2 -24 6.83 2.06
 -9 -2 -23 27.95 1.82
 -9 -2 -22 16.57 1.83
 -9 -2 -21 10.51 1.88
 -9 -2 -20 22.39 1.84
 -9 -2 -19 4.83 1.95
 -9 -2 -18 20.32 1.68
 -9 -2 -17 40.31 1.78
 -9 -2 -15 21.31 1.65
 -9 -2 -14 33.74 1.66
 -9 -2 -13 14.11 1.74
 -9 -2 -12 36.52 2.1
 -9 -2 -11 35.07 2.1
 -9 -2 -9 26.66 2.76
 -9 -2 -8 25.81 2.89
 -9 -2 -7 6.67 2.11
 -9 -2 -5 87.29 3.14
 -9 -2 -4 41.78 2.44
 -9 -2 -3 10.12 2.12
 -9 -2 -2 19.84 2.03
 -9 -2 -1 7.36 3.37
 -9 -1 -35 5.56 2.16
 -9 -1 -33 11.42 2.02
 -9 -1 -32 26.09 2.48
 -9 -1 -30 25.9 2.21
 -9 -1 -27 10.28 1.84
 -9 -1 -26 81.78 2.84
 -9 -1 -25 5.51 1.73
 -9 -1 -24 10.3 1.81
 -9 -1 -23 16.1 1.64
 -9 -1 -22 37.91 1.75
 -9 -1 -21 7.73 1.73
 -9 -1 -20 24.13 1.68
 -9 -1 -19 6.95 1.82
 -9 -1 -18 17.45 1.81
 -9 -1 -16 16.97 1.66
 -9 -1 -15 36.66 1.66
 -9 -1 -13 26.29 1.94
 -9 -1 -12 27.76 3.08
 -9 -1 -11 6.59 2.14
 -9 -1 -10 8.12 2.19
 -9 -1 -9 14.59 3.41
 -9 -1 -8 15.92 2.42
 -9 -1 -7 38.59 2.09
 -9 -1 -6 28.31 2.06
 -9 -1 -4 51.05 2.35
 -9 -1 -3 63.05 2.3
 -9 -1 -2 12.19 2.37
 -9 -1 -1 31.29 2.04
 -8 -17 -11 5.69 1.97
 -8 -17 -10 7.57 2.41
 -8 -17 -8 7.85 2.25
 -8 -17 -6 15.74 1.99
 -8 -17 -5 10.19 2.02
 -8 -17 -4 11 2
 -8 -17 -2 9.77 4.21
 -8 -17 -1 11.67 1.99
 -8 -16 -17 7.09 1.82
 -8 -16 -16 6.04 1.85
 -8 -16 -15 13.66 2.09
 -8 -16 -14 7.6 1.79
 -8 -16 -13 10.09 1.79
 -8 -16 -12 24.89 3.62
 -8 -16 -11 4.84 1.9
 -8 -16 -10 39.03 5.48
 -8 -16 -9 13.94 2
 -8 -16 -8 59.15 2.16
 -8 -16 -7 6.92 1.83
 -8 -16 -6 13.88 2
 -8 -16 -5 28.35 4.86
 -8 -16 -4 5.18 2.08
 -8 -16 -3 14.26 1.98
 -8 -16 -2 11.28 1.95
 -8 -15 -19 8.99 1.87
 -8 -15 -17 4.65 2.29
 -8 -15 -15 30.3 2.43
 -8 -15 -13 21.16 2.67
 -8 -15 -12 12.06 1.76
 -8 -15 -11 36.72 2.02
 -8 -15 -8 6.55 2.74
 -8 -15 -7 42.16 2.94
 -8 -15 -6 14.26 1.96
 -8 -15 -5 19.81 1.97
 -8 -15 -4 7.35 2.01
 -8 -15 -3 23.95 1.97
 -8 -15 -2 12.8 3.89
 -8 -15 -1 16.17 1.95
 -8 -14 -23 14.57 2.05
 -8 -14 -21 8.01 1.62
 -8 -14 -17 9.17 1.72
 -8 -14 -15 12.95 1.56
 -8 -14 -14 23.72 1.6
 -8 -14 -13 10.26 1.67
 -8 -14 -12 23.21 2.17
 -8 -14 -10 11.65 1.99
 -8 -14 -6 28.09 4.39
 -8 -14 -4 8.61 2.54
 -8 -14 -1 6.86 1.98
 -8 -13 -27 6.65 1.74
 -8 -13 -26 14.1 2.14
 -8 -13 -25 13.1 2.07
 -8 -13 -24 14.41 2.43
 -8 -13 -21 5.96 2.35
 -8 -13 -19 24.85 2.16
 -8 -13 -17 18.89 2.77
 -8 -13 -16 7.29 2.4
 -8 -13 -15 3.87 1.59
 -8 -13 -14 6.08 1.61
 -8 -13 -12 6.72 1.59
 -8 -13 -11 35.13 2.57
 -8 -13 -9 6.34 2.01
 -8 -13 -8 17.63 1.93
 -8 -13 -4 26.14 1.95
 -8 -13 -1 11.81 1.92
 -8 -12 -29 16.75 1.88
 -8 -12 -28 5.39 1.71
 -8 -12 -27 8.23 2.27
 -8 -12 -26 5.97 2.03
 -8 -12 -25 18.17 2.21
 -8 -12 -23 20.92 2.3
 -8 -12 -22 17.39 1.72
 -8 -12 -21 6.7 1.68
 -8 -12 -20 14.58 1.62
 -8 -12 -19 4.73 2.08
 -8 -12 -18 30.33 2.24
 -8 -12 -16 10.4 1.51
 -8 -12 -13 5.94 1.72
 -8 -12 -11 4.42 2.1
 -8 -12 -10 18.49 2.5
 -8 -12 -9 9.48 1.89
 -8 -12 -8 11.17 2.27
 -8 -12 -7 4.96 2.01
 -8 -12 -6 18.57 2.93
 -8 -12 -5 23.02 3.2
 -8 -12 -4 30.24 1.97
 -8 -12 -2 44.62 2.6
 -8 -12 -1 6.24 2.33
 -8 -11 -31 7.1 1.74
 -8 -11 -30 10.45 1.89
 -8 -11 -28 15.1 1.78
 -8 -11 -27 22.38 3.78
 -8 -11 -26 7.24 1.98
 -8 -11 -25 4.27 2.07
 -8 -11 -24 9.16 1.62
 -8 -11 -22 10.61 2.19
 -8 -11 -20 12.11 1.78
 -8 -11 -19 3.61 1.76
 -8 -11 -18 12.5 1.53
 -8 -11 -16 10.72 1.51
 -8 -11 -15 31.8 2.65
 -8 -11 -14 15.88 1.92
 -8 -11 -13 16.44 1.5
 -8 -11 -12 8.33 1.48
 -8 -11 -10 5.01 1.83
 -8 -11 -9 14.32 1.92
 -8 -11 -7 11.18 1.9
 -8 -11 -5 13.85 1.9
 -8 -11 -4 13.7 2.2
 -8 -11 -3 20.68 2.35
 -8 -11 -1 11.88 2.57
 -8 -10 -31 7.88 1.85
 -8 -10 -30 6.69 1.76
 -8 -10 -28 5.41 2.45
 -8 -10 -26 7.48 2.17
 -8 -10 -25 9.22 1.63
 -8 -10 -24 7.64 1.69
 -8 -10 -22 17.31 2.24
 -8 -10 -21 5.03 1.71
 -8 -10 -20 12.95 1.63
 -8 -10 -19 7.79 1.57
 -8 -10 -18 6.04 1.66
 -8 -10 -15 7.13 2.02
 -8 -10 -14 13.95 1.49
 -8 -10 -13 18.99 1.48
 -8 -10 -11 33.63 2.66
 -8 -10 -10 17.16 1.91
 -8 -10 -9 18.56 1.93
 -8 -10 -8 19.14 1.92
 -8 -10 -6 8.25 2.42
 -8 -10 -5 38.12 1.95
 -8 -10 -4 14.01 1.89
 -8 -10 -3 17.21 2.45
 -8 -10 -1 10.54 3.11
 -8 -9 -34 13.09 1.94
 -8 -9 -33 5.97 2.07
 -8 -9 -28 8.31 2.02
 -8 -9 -27 10.26 1.98
 -8 -9 -25 21.8 1.84
 -8 -9 -24 9.48 2.32
 -8 -9 -23 33.83 2.03
 -8 -9 -22 11.01 1.67
 -8 -9 -21 3.74 1.7
 -8 -9 -20 43.82 2.61
 -8 -9 -19 24.87 1.56
 -8 -9 -18 26.93 1.66
 -8 -9 -17 6.39 1.64
 -8 -9 -16 4.54 1.59
 -8 -9 -15 10.13 1.5
 -8 -9 -12 12.44 1.57
 -8 -9 -11 6.43 1.81
 -8 -9 -10 19 1.79
 -8 -9 -9 34.67 2.61
 -8 -9 -8 27.04 1.92
 -8 -9 -7 79.95 2.41
 -8 -9 -5 49.77 2.65
 -8 -9 -4 12.58 2.19
 -8 -9 -3 6.06 1.96
 -8 -9 -2 58.08 4.04
 -8 -9 -1 88.61 2.11
 -8 -8 -33 8.56 2.38
 -8 -8 -32 40.41 2.03
 -8 -8 -31 6.87 1.8
 -8 -8 -30 8.28 1.95
 -8 -8 -29 8.95 2.04
 -8 -8 -28 32.14 2.98
 -8 -8 -27 23.95 2.18
 -8 -8 -26 8.96 1.75
 -8 -8 -25 29.66 1.78
 -8 -8 -23 8.07 2
 -8 -8 -21 12.26 1.56
 -8 -8 -18 4.71 1.69
 -8 -8 -17 23.49 1.54
 -8 -8 -16 19.74 1.62
 -8 -8 -15 12.13 1.51
 -8 -8 -14 61.02 1.86
 -8 -8 -13 70.8 1.72
 -8 -8 -12 12.14 1.9
 -8 -8 -11 16.08 1.76
 -8 -8 -10 56.56 2
 -8 -8 -9 28.84 1.93
 -8 -8 -8 22.46 1.91
 -8 -8 -7 107.41 4.15
 -8 -8 -6 14.12 1.91
 -8 -8 -5 66.09 2.26
 -8 -8 -4 7.91 1.93
 -8 -8 -3 31.26 1.9
 -8 -8 -2 4.33 1.99
 -8 -8 -1 5.71 1.91
 -8 -7 -36 11.25 2.04
 -8 -7 -35 26.71 1.82
 -8 -7 -33 7.11 1.81
 -8 -7 -32 46.72 2.15
 -8 -7 -31 27.75 1.89
 -8 -7 -29 27.04 2.28
 -8 -7 -28 4.58 2.14
 -8 -7 -27 8.25 2.12
 -8 -7 -26 9.18 2
 -8 -7 -24 6.85 1.89
 -8 -7 -22 40.05 1.98
 -8 -7 -21 13.05 1.78
 -8 -7 -20 39.72 1.69
 -8 -7 -19 9.12 1.68
 -8 -7 -18 4.93 1.79
 -8 -7 -17 5.64 1.68
 -8 -7 -16 30.42 1.54
 -8 -7 -15 28.26 1.76
 -8 -7 -14 7.72 1.52
 -8 -7 -13 21.93 1.94
 -8 -7 -12 47.18 1.99
 -8 -7 -11 85.64 2.91
 -8 -7 -10 16.89 2.2
 -8 -7 -8 21.85 1.92
 -8 -7 -7 84.06 2.68
 -8 -7 -6 15.86 2.02
 -8 -7 -5 24.08 1.88
 -8 -7 -4 25.54 2.19
 -8 -7 -3 23.58 2.38
 -8 -7 -1 8.44 2.35
 -8 -6 -37 7.61 2.07
 -8 -6 -36 39.35 2.13
 -8 -6 -35 20.57 1.81
 -8 -6 -34 24.72 3
 -8 -6 -33 3.9 1.93
 -8 -6 -32 25.85 1.78
 -8 -6 -31 19.45 1.83
 -8 -6 -30 9.41 2.22
 -8 -6 -29 7.78 2.23
 -8 -6 -28 32.85 2.32
 -8 -6 -26 53.4 1.85
 -8 -6 -25 19.78 1.75
 -8 -6 -24 15.79 1.72
 -8 -6 -23 17.05 1.63
 -8 -6 -22 70.1 2.3
 -8 -6 -21 21.77 1.6
 -8 -6 -20 34.86 1.68
 -8 -6 -19 20.85 1.56
 -8 -6 -18 50.94 1.78
 -8 -6 -17 55.71 1.66
 -8 -6 -16 105.45 3.38
 -8 -6 -15 6.3 1.73
 -8 -6 -14 62.09 1.8
 -8 -6 -13 65.33 1.75
 -8 -6 -12 91.06 1.75
 -8 -6 -11 27.07 2.43
 -8 -6 -10 44.64 1.97
 -8 -6 -9 65.34 2.17
 -8 -6 -8 56.63 4.2
 -8 -6 -7 147.64 3.27
 -8 -6 -6 214.61 4.12
 -8 -6 -5 35.47 1.95
 -8 -6 -4 28.57 1.91
 -8 -6 -3 46.45 2.18
 -8 -6 -2 112.89 2.14
 -8 -6 -1 21.62 1.89
 -8 -5 -38 5.49 2.12
 -8 -5 -37 14.13 2.04
 -8 -5 -36 6.56 1.87
 -8 -5 -35 26.12 1.84
 -8 -5 -34 12.41 1.83
 -8 -5 -32 9.83 1.96
 -8 -5 -31 18.16 1.9
 -8 -5 -30 23.63 1.98
 -8 -5 -29 9.31 2.37
 -8 -5 -27 13.6 2.7
 -8 -5 -26 22.83 1.76
 -8 -5 -25 18.89 1.76
 -8 -5 -24 20.64 1.66
 -8 -5 -22 67.9 2.63
 -8 -5 -21 31.15 1.61
 -8 -5 -20 73.13 2.09
 -8 -5 -19 26.12 2.06
 -8 -5 -18 17.79 1.56
 -8 -5 -17 100.69 3.27
 -8 -5 -16 78.14 2.47
 -8 -5 -15 22.81 1.52
 -8 -5 -14 16.95 1.63
 -8 -5 -13 93.4 1.67
 -8 -5 -12 73.07 1.94
 -8 -5 -11 16.22 2
 -8 -5 -10 49.44 3
 -8 -5 -9 145.44 5.19
 -8 -5 -8 11.27 1.93
 -8 -5 -7 14.15 1.88
 -8 -5 -6 115.09 2.15
 -8 -5 -5 111.61 3.18
 -8 -5 -4 38.3 1.92
 -8 -5 -3 67 2.18
 -8 -5 -2 63.88 2.53
 -8 -5 -1 119.45 2.6
 -8 -4 -38 36.09 2.24
 -8 -4 -37 4.85 1.86
 -8 -4 -36 9.75 1.85
 -8 -4 -35 13.09 1.87
 -8 -4 -33 17.3 1.86
 -8 -4 -31 17.36 1.88
 -8 -4 -30 24.31 2.54
 -8 -4 -29 7.65 2.13
 -8 -4 -28 21.47 2.65
 -8 -4 -27 64.07 2.39
 -8 -4 -26 42.15 1.97
 -8 -4 -25 8 1.79
 -8 -4 -24 18.7 1.67
 -8 -4 -23 26.88 1.67
 -8 -4 -22 51.02 1.69
 -8 -4 -21 6.81 1.73
 -8 -4 -20 9.88 1.81
 -8 -4 -19 8.6 1.57
 -8 -4 -18 56.14 1.62
 -8 -4 -17 6.18 1.67
 -8 -4 -16 31.52 1.75
 -8 -4 -15 98.01 2.93
 -8 -4 -13 55.83 1.67
 -8 -4 -10 55.07 2.57
 -8 -4 -9 78.24 2.27
 -8 -4 -8 30.44 1.9
 -8 -4 -7 10.06 3
 -8 -4 -6 4.33 2.01
 -8 -4 -5 87.16 2.32
 -8 -4 -4 44.61 1.93
 -8 -4 -3 24.74 1.89
 -8 -4 -2 122.29 2.66
 -8 -3 -39 20.62 1.81
 -8 -3 -38 4.58 2.07
 -8 -3 -36 4.1 2.04
 -8 -3 -34 9.48 1.81
 -8 -3 -33 16.76 1.97
 -8 -3 -32 16.31 1.77
 -8 -3 -31 27.65 1.77
 -8 -3 -30 20.44 2.11
 -8 -3 -29 42.32 2.23
 -8 -3 -28 38.11 2.31
 -8 -3 -27 7.94 2.33
 -8 -3 -26 16.49 1.9
 -8 -3 -25 79.92 1.99
 -8 -3 -24 31 2.15
 -8 -3 -23 26.53 1.65
 -8 -3 -21 98.89 2.98
 -8 -3 -20 44.62 2.24
 -8 -3 -19 3.99 1.66
 -8 -3 -18 12.48 1.68
 -8 -3 -17 27.38 1.54
 -8 -3 -16 17.63 1.97
 -8 -3 -15 5.74 1.55
 -8 -3 -14 25.04 1.51
 -8 -3 -13 23.31 2.3
 -8 -3 -12 7.73 1.5
 -8 -3 -11 67.78 2.04
 -8 -3 -10 14.51 1.88
 -8 -3 -9 18.83 1.88
 -8 -3 -8 5.89 1.93
 -8 -3 -7 21.97 1.87
 -8 -3 -6 35.75 2.14
 -8 -3 -5 12.21 1.87
 -8 -3 -4 36.97 1.9
 -8 -3 -3 122.64 2.52
 -8 -3 -2 37.37 1.9
 -8 -3 -1 48.88 2.7
 -8 -2 -39 10.12 1.96
 -8 -2 -38 10.72 1.8
 -8 -2 -35 9.07 1.97
 -8 -2 -33 13.76 1.79
 -8 -2 -31 18.59 1.97
 -8 -2 -30 19.63 2.17
 -8 -2 -29 44.94 2.09
 -8 -2 -28 25.42 2.04
 -8 -2 -27 11.87 2.24
 -8 -2 -26 23.33 1.82
 -8 -2 -25 11.23 1.8
 -8 -2 -24 11.79 1.81
 -8 -2 -23 34.28 1.86
 -8 -2 -22 13.5 1.7
 -8 -2 -20 26.21 1.5
 -8 -2 -19 20.7 2.11
 -8 -2 -18 16.18 1.54
 -8 -2 -17 28.68 1.54
 -8 -2 -16 10.21 1.87
 -8 -2 -15 21.27 1.51
 -8 -2 -14 4.48 1.57
 -8 -2 -13 51.05 1.54
 -8 -2 -12 26.8 1.49
 -8 -2 -11 20.64 1.61
 -8 -2 -10 9.79 2.16
 -8 -2 -9 6.01 1.92
 -8 -2 -8 6.58 1.91
 -8 -2 -7 20.36 2.12
 -8 -2 -5 43.14 1.9
 -8 -2 -4 13.38 1.84
 -8 -2 -3 53.63 1.91
 -8 -2 -2 12.85 1.82
 -8 -2 -1 22.64 1.83
 -8 -1 -37 18.7 1.9
 -8 -1 -36 7.84 1.78
 -8 -1 -34 14.86 1.72
 -8 -1 -33 31.02 1.81
 -8 -1 -32 6.68 1.96
 -8 -1 -31 16.6 1.82
 -8 -1 -28 11.72 2.02
 -8 -1 -27 27.53 2.54
 -8 -1 -25 45.32 2.04
 -8 -1 -24 31.54 2.05
 -8 -1 -23 18.76 1.64
 -8 -1 -22 54.57 1.69
 -8 -1 -21 10.66 1.61
 -8 -1 -20 4.59 1.55
 -8 -1 -19 5.61 1.68
 -8 -1 -18 11.92 1.85
 -8 -1 -17 38.94 1.57
 -8 -1 -16 10.02 1.52
 -8 -1 -15 12.54 1.52
 -8 -1 -14 55.88 1.58
 -8 -1 -13 64.02 1.82
 -8 -1 -12 83.59 1.81
 -8 -1 -11 28.04 1.63
 -8 -1 -10 12.12 1.99
 -8 -1 -9 112.95 2.85
 -8 -1 -8 32.46 1.9
 -8 -1 -7 6.51 2.05
 -8 -1 -6 25.61 1.87
 -8 -1 -5 99 2.42
 -8 -1 -3 7.53 1.86
 -8 -1 -2 24.69 1.83
 -8 -1 -1 26.86 1.82
 -7 -18 -12 6.81 2.79
 -7 -18 -11 8.31 1.98
 -7 -18 -10 62.05 5.97
 -7 -18 -9 10.87 2.61
 -7 -18 -8 25.79 3.4
 -7 -18 -7 10.48 4.14
 -7 -18 -6 32.73 4.09
 -7 -18 -5 12.65 3.09
 -7 -18 -4 6.38 1.84
 -7 -17 -14 5.37 2.32
 -7 -17 -13 25.94 5.43
 -7 -17 -12 27.36 2.56
 -7 -17 -11 20.59 1.92
 -7 -17 -9 10.37 1.6
 -7 -17 -7 18.07 1.78
 -7 -17 -6 12.05 1.8
 -7 -17 -5 11 1.61
 -7 -17 -4 11.63 2.57
 -7 -17 -3 6.71 1.82
 -7 -16 -22 12.77 1.79
 -7 -16 -19 4.34 1.67
 -7 -16 -18 8.28 1.88
 -7 -16 -16 24.53 2.18
 -7 -16 -14 14.37 2.72
 -7 -16 -13 18.03 1.49
 -7 -16 -12 28.25 4.17
 -7 -16 -9 42.01 2.71
 -7 -16 -7 27.42 1.68
 -7 -16 -6 14.27 3.88
 -7 -16 -5 10.05 1.78
 -7 -16 -4 6.55 1.8
 -7 -16 -3 4.59 1.87
 -7 -16 -2 5.95 1.83
 -7 -15 -24 5.66 1.88
 -7 -15 -23 7.64 1.81
 -7 -15 -22 11.26 2.32
 -7 -15 -21 10.25 1.97
 -7 -15 -20 21.58 1.75
 -7 -15 -18 21.87 1.97
 -7 -15 -17 33.77 1.89
 -7 -15 -14 3.16 1.47
 -7 -15 -13 15.51 2.07
 -7 -15 -8 6.11 1.83
 -7 -15 -7 32.38 4.02
 -7 -15 -6 7.02 1.61
 -7 -15 -5 11.76 2.11
 -7 -15 -3 46.57 2.75
 -7 -15 -2 23.11 2.21
 -7 -15 -1 17.29 1.78
 -7 -14 -28 11.09 2.63
 -7 -14 -27 4.5 2.23
 -7 -14 -26 20.24 2.12
 -7 -14 -22 9.78 1.75
 -7 -14 -21 7.87 1.77
 -7 -14 -20 10.31 1.98
 -7 -14 -17 41.43 3.55
 -7 -14 -16 9.7 1.33
 -7 -14 -15 10.73 1.74
 -7 -14 -14 19.27 1.53
 -7 -14 -13 11.59 2.35
 -7 -14 -12 8.95 1.42
 -7 -14 -11 3.71 1.79
 -7 -14 -10 7.11 1.71
 -7 -14 -9 4.99 2.13
 -7 -14 -8 4.03 1.96
 -7 -14 -7 20.3 3.51
 -7 -14 -5 7.86 1.77
 -7 -14 -4 28.04 1.81
 -7 -14 -3 45.8 2.7
 -7 -14 -2 7.99 2.08
 -7 -13 -31 13.95 2.31
 -7 -13 -29 11.55 1.94
 -7 -13 -27 7.62 1.74
 -7 -13 -26 7.43 2.53
 -7 -13 -24 17.17 1.88
 -7 -13 -23 16.12 1.89
 -7 -13 -21 47.39 2.39
 -7 -13 -20 26.27 1.88
 -7 -13 -18 34.8 2.19
 -7 -13 -17 24.77 1.47
 -7 -13 -16 26.07 1.96
 -7 -13 -15 16.53 1.35
 -7 -13 -14 34.57 2.48
 -7 -13 -13 9.64 1.33
 -7 -13 -12 3.93 1.37
 -7 -13 -11 19.15 2.19
 -7 -13 -10 15.23 1.97
 -7 -13 -9 12.74 2.21
 -7 -13 -8 10.81 1.58
 -7 -13 -7 6.18 2.88
 -7 -13 -5 5.62 2.14
 -7 -13 -4 16.24 1.74
 -7 -13 -3 42.55 2.05
 -7 -13 -2 66.4 2.42
 -7 -13 -1 14.34 1.75
 -7 -12 -33 11.29 2.33
 -7 -12 -32 4.47 1.57
 -7 -12 -30 15.71 1.96
 -7 -12 -29 6.84 1.64
 -7 -12 -28 11.8 1.65
 -7 -12 -26 6.68 1.51
 -7 -12 -23 5.79 1.81
 -7 -12 -21 8.95 1.41
 -7 -12 -20 6.51 1.71
 -7 -12 -19 10.79 1.55
 -7 -12 -17 19.43 1.46
 -7 -12 -16 41.62 3.33
 -7 -12 -15 5.5 1.37
 -7 -12 -12 15.87 1.56
 -7 -12 -11 10.79 1.55
 -7 -12 -10 57.24 3.95
 -7 -12 -9 6.9 1.61
 -7 -12 -8 57.86 1.87
 -7 -12 -7 21.18 2.23
 -7 -12 -6 26.76 3.21
 -7 -12 -4 12.49 1.99
 -7 -12 -3 4.67 2.04
 -7 -12 -2 16.54 1.74
 -7 -12 -1 12.32 2.15
 -7 -11 -35 10.54 2.38
 -7 -11 -31 8.28 1.65
 -7 -11 -30 5.55 1.65
 -7 -11 -29 7 1.74
 -7 -11 -26 18.99 2.16
 -7 -11 -25 49.27 1.91
 -7 -11 -24 75.68 2.63
 -7 -11 -23 4.33 2.08
 -7 -11 -22 8.88 1.55
 -7 -11 -21 12.86 1.89
 -7 -11 -19 17.94 1.55
 -7 -11 -18 11.86 1.46
 -7 -11 -17 18.88 1.46
 -7 -11 -15 12.25 1.34
 -7 -11 -14 8.98 1.99
 -7 -11 -12 19.65 1.33
 -7 -11 -10 27.87 2.32
 -7 -11 -9 9.47 2.51
 -7 -11 -8 37.79 1.96
 -7 -11 -7 17.04 2.78
 -7 -11 -6 123.91 2.46
 -7 -11 -5 27.83 2.53
 -7 -11 -4 14.22 1.71
 -7 -11 -3 10.88 1.71
 -7 -11 -2 19.35 2
 -7 -11 -1 27.26 1.75
 -7 -10 -35 4.39 1.78
 -7 -10 -31 11.04 1.6
 -7 -10 -30 12.28 1.58
 -7 -10 -29 7.34 1.58
 -7 -10 -28 22.4 1.73
 -7 -10 -27 22.45 1.93
 -7 -10 -26 25.6 1.92
 -7 -10 -25 15.55 2.2
 -7 -10 -24 26.42 1.93
 -7 -10 -23 4.9 1.53
 -7 -10 -22 16.12 1.6
 -7 -10 -21 21.59 2.2
 -7 -10 -20 27.2 1.52
 -7 -10 -19 3.43 1.7
 -7 -10 -18 4.87 1.61
 -7 -10 -17 8.75 1.38
 -7 -10 -16 9.27 1.37
 -7 -10 -15 5.46 1.4
 -7 -10 -14 33.73 1.61
 -7 -10 -13 14.98 1.34
 -7 -10 -12 26.42 1.28
 -7 -10 -11 41.87 1.8
 -7 -10 -10 17.17 1.77
 -7 -10 -9 41.67 1.72
 -7 -10 -8 78.5 2.54
 -7 -10 -7 23.11 2.36
 -7 -10 -6 44.21 2.01
 -7 -10 -4 58.71 1.82
 -7 -10 -2 13.6 1.68
 -7 -10 -1 25.13 2.24
 -7 -9 -37 30.02 2.64
 -7 -9 -36 7.99 1.85
 -7 -9 -35 21.51 1.71
 -7 -9 -34 17.68 2.22
 -7 -9 -33 12.79 1.66
 -7 -9 -31 40.41 1.79
 -7 -9 -30 5.82 1.98
 -7 -9 -29 26.47 1.6
 -7 -9 -28 31.98 1.75
 -7 -9 -27 5.17 2.25
 -7 -9 -26 7.53 1.89
 -7 -9 -25 11.07 1.81
 -7 -9 -23 14.77 1.92
 -7 -9 -22 46.64 1.63
 -7 -9 -21 37.12 1.59
 -7 -9 -20 27.68 1.63
 -7 -9 -19 25.67 1.75
 -7 -9 -18 6.58 1.64
 -7 -9 -17 43.73 2.44
 -7 -9 -15 15.75 1.54
 -7 -9 -14 9.96 2.02
 -7 -9 -13 70.2 3.06
 -7 -9 -12 43.23 2.4
 -7 -9 -11 65.07 2.1
 -7 -9 -10 53.39 3.16
 -7 -9 -8 8.12 1.92
 -7 -9 -7 23.06 1.71
 -7 -9 -6 54.07 1.8
 -7 -9 -5 62.65 2.7
 -7 -9 -4 94.7 2.87
 -7 -9 -3 54.7 2.49
 -7 -9 -2 25.14 1.71
 -7 -9 -1 59.8 1.82
 -7 -8 -39 13.91 2.43
 -7 -8 -36 6.96 1.69
 -7 -8 -35 76.32 2.01
 -7 -8 -34 14.7 1.71
 -7 -8 -33 17.17 1.66
 -7 -8 -31 18.8 1.93
 -7 -8 -29 6.81 1.62
 -7 -8 -28 10.54 1.57
 -7 -8 -27 24.46 1.95
 -7 -8 -26 6.06 2.04
 -7 -8 -25 41.02 2.74
 -7 -8 -23 59.98 1.69
 -7 -8 -22 6.78 1.9
 -7 -8 -21 42.39 2.67
 -7 -8 -20 13.3 1.54
 -7 -8 -19 11.59 1.52
 -7 -8 -18 35.77 1.53
 -7 -8 -17 51.38 1.55
 -7 -8 -16 6.41 1.56
 -7 -8 -15 211.71 2.67
 -7 -8 -14 39.18 2.53
 -7 -8 -13 8.25 1.43
 -7 -8 -12 31.95 1.69
 -7 -8 -11 46.27 1.44
 -7 -8 -10 13.33 1.4
 -7 -8 -9 10.69 1.91
 -7 -8 -8 83.82 2.09
 -7 -8 -7 32.19 2.12
 -7 -8 -6 29.78 1.7
 -7 -8 -5 13.81 1.68
 -7 -8 -4 22.87 3.01
 -7 -8 -3 122.53 3.3
 -7 -8 -2 42.31 1.76
 -7 -8 -1 53.36 2.06
 -7 -7 -39 24.06 2.53
 -7 -7 -38 8.07 1.72
 -7 -7 -37 18.73 1.74
 -7 -7 -36 10.68 1.67
 -7 -7 -35 11.67 1.89
 -7 -7 -34 4.34 1.7
 -7 -7 -32 28.98 1.71
 -7 -7 -31 7.32 1.67
 -7 -7 -30 13.67 1.63
 -7 -7 -29 7.38 1.74
 -7 -7 -28 13.43 1.86
 -7 -7 -27 5.07 1.92
 -7 -7 -26 11.75 2.04
 -7 -7 -25 5.5 1.97
 -7 -7 -23 6.32 1.62
 -7 -7 -22 40.55 2.11
 -7 -7 -21 71.04 1.74
 -7 -7 -20 85.18 1.8
 -7 -7 -19 93.89 1.98
 -7 -7 -18 45.69 1.81
 -7 -7 -17 154.63 4.19
 -7 -7 -16 62.5 1.77
 -7 -7 -15 29.76 1.41
 -7 -7 -14 81.37 3.59
 -7 -7 -13 58.06 2.02
 -7 -7 -12 32.53 1.47
 -7 -7 -11 14.12 1.33
 -7 -7 -10 48.35 1.65
 -7 -7 -9 6.36 1.6
 -7 -7 -8 8.17 1.7
 -7 -7 -7 47.04 2.16
 -7 -7 -6 15.42 1.66
 -7 -7 -4 38.66 1.73
 -7 -7 -3 42.56 1.74
 -7 -7 -2 95.14 1.92
 -7 -7 -1 174.22 2.19
 -7 -6 -40 34.42 4.42
 -7 -6 -39 44.11 2.15
 -7 -6 -38 13.8 1.72
 -7 -6 -37 14.63 1.69
 -7 -6 -35 16.63 1.64
 -7 -6 -34 62.75 1.78
 -7 -6 -33 19.29 1.61
 -7 -6 -32 8.72 1.84
 -7 -6 -31 53.67 1.68
 -7 -6 -30 56.63 1.94
 -7 -6 -29 30.53 1.71
 -7 -6 -28 23.74 1.86
 -7 -6 -27 23.99 2.91
 -7 -6 -26 23.16 2.04
 -7 -6 -25 13.52 1.8
 -7 -6 -24 79.12 2.24
 -7 -6 -23 53.91 1.8
 -7 -6 -22 17.71 1.5
 -7 -6 -21 35.72 2.39
 -7 -6 -20 68.98 1.58
 -7 -6 -19 31.5 1.48
 -7 -6 -18 26.65 1.44
 -7 -6 -17 16.71 1.57
 -7 -6 -16 63.46 1.98
 -7 -6 -15 83.9 1.97
 -7 -6 -14 124.4 2.34
 -7 -6 -13 19.66 1.35
 -7 -6 -12 58.32 1.43
 -7 -6 -11 129.22 1.88
 -7 -6 -9 92.74 3.52
 -7 -6 -7 34.3 1.71
 -7 -6 -6 22.02 2.11
 -7 -6 -4 279.05 3.47
 -7 -6 -3 106.19 2.36
 -7 -6 -2 74.85 1.84
 -7 -6 -1 36.04 1.7
 -7 -5 -41 7.31 2.54
 -7 -5 -40 20.98 1.9
 -7 -5 -39 10.07 1.75
 -7 -5 -38 18.09 1.72
 -7 -5 -34 18.65 1.62
 -7 -5 -33 14.08 1.61
 -7 -5 -32 10.72 1.6
 -7 -5 -31 25.84 2.37
 -7 -5 -30 78.55 2.14
 -7 -5 -29 15.94 1.54
 -7 -5 -28 15.06 1.84
 -7 -5 -27 19.73 2.05
 -7 -5 -26 8.08 2.08
 -7 -5 -25 13.21 1.77
 -7 -5 -24 24.61 1.61
 -7 -5 -23 28.67 1.6
 -7 -5 -22 55.13 2.74
 -7 -5 -21 8.36 1.49
 -7 -5 -20 51.82 1.54
 -7 -5 -19 55.4 1.6
 -7 -5 -18 15.81 1.57
 -7 -5 -17 3.25 1.53
 -7 -5 -16 33.39 1.41
 -7 -5 -15 12.14 1.66
 -7 -5 -14 7 1.37
 -7 -5 -13 49.03 1.52
 -7 -5 -12 175.21 2.61
 -7 -5 -11 21.76 1.34
 -7 -5 -10 25.2 1.75
 -7 -5 -9 18.26 1.74
 -7 -5 -8 96.1 2.27
 -7 -5 -7 7.03 1.74
 -7 -5 -6 8.57 1.68
 -7 -5 -5 5.93 2
 -7 -5 -4 93.67 1.87
 -7 -5 -2 101.53 3.52
 -7 -5 -1 32.64 1.72
 -7 -4 -41 7.25 2.32
 -7 -4 -40 25.59 1.96
 -7 -4 -39 13.38 1.81
 -7 -4 -38 5.91 1.85
 -7 -4 -37 7.64 1.71
 -7 -4 -36 9.93 1.69
 -7 -4 -35 9.57 1.66
 -7 -4 -34 4.19 1.74
 -7 -4 -32 8.95 1.84
 -7 -4 -31 23.94 1.58
 -7 -4 -30 35.32 1.59
 -7 -4 -29 11.18 1.75
 -7 -4 -28 90.9 1.98
 -7 -4 -27 58.88 2
 -7 -4 -26 6.74 2.25
 -7 -4 -25 39.85 1.67
 -7 -4 -24 65.42 2.37
 -7 -4 -23 98.93 2.33
 -7 -4 -22 4.18 1.89
 -7 -4 -20 56.17 1.55
 -7 -4 -19 9.67 1.67
 -7 -4 -18 59.69 1.53
 -7 -4 -17 49.86 1.59
 -7 -4 -16 25.42 1.47
 -7 -4 -15 43.66 1.92
 -7 -4 -14 18.21 1.35
 -7 -4 -13 40.46 1.39
 -7 -4 -12 57.65 1.42
 -7 -4 -11 11.51 1.33
 -7 -4 -10 180.43 1.98
 -7 -4 -9 52.15 1.8
 -7 -4 -8 42.33 1.76
 -7 -4 -7 161.18 2.06
 -7 -4 -6 98.08 2.39
 -7 -4 -5 164.41 3.38
 -7 -4 -4 22.6 1.69
 -7 -4 -2 27.16 1.65
 -7 -4 -1 8.47 1.69
 -7 -3 -39 8.71 1.75
 -7 -3 -38 19.64 1.84
 -7 -3 -37 21.14 2.02
 -7 -3 -36 22.62 1.82
 -7 -3 -34 13.34 1.75
 -7 -3 -33 8.68 1.99
 -7 -3 -32 17.24 1.59
 -7 -3 -31 38.72 1.76
 -7 -3 -30 39.62 1.6
 -7 -3 -29 20.46 1.88
 -7 -3 -28 37.48 1.99
 -7 -3 -27 31.48 2
 -7 -3 -26 40.58 1.93
 -7 -3 -25 112.3 2.29
 -7 -3 -24 25.92 1.63
 -7 -3 -23 66.68 2.61
 -7 -3 -22 9.55 1.68
 -7 -3 -21 9.81 1.58
 -7 -3 -20 36.21 1.74
 -7 -3 -19 14 1.44
 -7 -3 -18 24.11 1.44
 -7 -3 -17 15.15 1.53
 -7 -3 -16 31.15 1.42
 -7 -3 -15 60.24 1.46
 -7 -3 -14 32.1 1.38
 -7 -3 -13 54.57 1.5
 -7 -3 -12 97.84 2.18
 -7 -3 -11 274.79 2.62
 -7 -3 -10 180.32 6.48
 -7 -3 -9 30.47 1.76
 -7 -3 -8 244.62 3.04
 -7 -3 -7 489.19 3.27
 -7 -3 -6 8.48 1.85
 -7 -3 -5 44.76 1.89
 -7 -3 -4 25.22 2
 -7 -3 -3 146.48 2.31
 -7 -3 -2 121.37 2.22
 -7 -3 -1 28.34 1.98
 -7 -2 -40 9.92 1.76
 -7 -2 -39 6.88 1.78
 -7 -2 -38 8.95 1.72
 -7 -2 -37 4.74 1.78
 -7 -2 -35 7.15 1.8
 -7 -2 -34 19.25 1.63
 -7 -2 -33 5.22 1.9
 -7 -2 -32 4.58 1.69
 -7 -2 -31 12.95 1.58
 -7 -2 -30 5.33 1.63
 -7 -2 -29 37.82 2.22
 -7 -2 -28 10.47 1.79
 -7 -2 -27 22.66 1.77
 -7 -2 -26 9.92 1.75
 -7 -2 -25 65.71 2.76
 -7 -2 -24 5.08 1.58
 -7 -2 -23 13.44 1.51
 -7 -2 -22 8.44 1.49
 -7 -2 -20 20.1 1.57
 -7 -2 -19 84.17 2.4
 -7 -2 -18 29.02 1.58
 -7 -2 -17 29.05 1.67
 -7 -2 -15 13.54 1.29
 -7 -2 -14 3.23 1.47
 -7 -2 -13 37.08 1.48
 -7 -2 -12 4.66 1.37
 -7 -2 -11 14.63 1.33
 -7 -2 -10 15.67 1.69
 -7 -2 -9 61.05 1.79
 -7 -2 -8 11.72 1.93
 -7 -2 -7 8.94 1.69
 -7 -2 -5 57.26 1.74
 -7 -2 -4 22.94 1.66
 -7 -2 -3 24.77 1.67
 -7 -2 -2 23.92 1.65
 -7 -2 -1 40.36 2.38
 -7 -1 -42 9.51 3.03
 -7 -1 -41 5.56 1.86
 -7 -1 -40 14.24 1.75
 -7 -1 -39 12.4 1.88
 -7 -1 -36 18.91 1.68
 -7 -1 -35 20.07 2.29
 -7 -1 -34 45.71 1.89
 -7 -1 -33 8.27 1.84
 -7 -1 -32 37.4 1.64
 -7 -1 -31 16.68 1.96
 -7 -1 -30 16.92 2.03
 -7 -1 -29 22.46 1.8
 -7 -1 -28 4.24 2.07
 -7 -1 -27 93.05 2.13
 -7 -1 -26 40.33 1.77
 -7 -1 -25 54.23 1.91
 -7 -1 -24 62.69 1.63
 -7 -1 -23 25.66 1.68
 -7 -1 -22 71.4 1.74
 -7 -1 -21 6.36 1.9
 -7 -1 -20 25.12 1.57
 -7 -1 -19 54.29 1.63
 -7 -1 -18 41.41 1.49
 -7 -1 -17 74.54 2.37
 -7 -1 -16 107.85 2.83
 -7 -1 -15 13.87 1.3
 -7 -1 -14 103.08 2.13
 -7 -1 -13 43.85 1.51
 -7 -1 -12 43.85 1.38
 -7 -1 -11 22.4 1.63
 -7 -1 -10 28.88 1.71
 -7 -1 -9 35.27 1.73
 -7 -1 -8 107.26 1.92
 -7 -1 -7 57.87 1.79
 -7 -1 -6 11.24 1.65
 -7 -1 -5 16.23 1.67
 -7 -1 -4 184.84 2.07
 -7 -1 -3 82.07 2.11
 -7 -1 -1 41.26 1.99
 -6 -20 -7 12.58 3.29
 -6 -20 -4 6.91 2.36
 -6 -19 -14 6.79 2.3
 -6 -19 -13 14.15 1.97
 -6 -19 -12 20.86 2.79
 -6 -19 -10 11.68 2.36
 -6 -19 -9 10.21 4
 -6 -19 -8 8.05 3.03
 -6 -19 -7 5.62 2.41
 -6 -19 -6 8.35 2.28
 -6 -19 -4 9.14 3.21
 -6 -18 -20 4.21 2
 -6 -18 -17 19.06 3.47
 -6 -18 -16 8.71 2.46
 -6 -18 -15 6.21 2.5
 -6 -18 -13 15.82 3.09
 -6 -18 -12 6.01 2.66
 -6 -18 -11 19.43 2.21
 -6 -18 -8 29.13 2.42
 -6 -18 -7 4.59 2.08
 -6 -18 -5 3.47 1.44
 -6 -18 -2 9.61 3.4
 -6 -18 -1 7.8 1.81
 -6 -17 -20 7.23 1.87
 -6 -17 -18 16.92 3.45
 -6 -17 -16 4.43 1.75
 -6 -17 -12 8.28 1.84
 -6 -17 -9 11.5 1.56
 -6 -17 -7 5.46 2.1
 -6 -17 -6 14.08 1.56
 -6 -17 -4 13.91 1.85
 -6 -17 -2 10.06 1.86
 -6 -16 -27 17.89 2.61
 -6 -16 -22 18.12 2.11
 -6 -16 -19 17.71 2.92
 -6 -16 -18 3.31 1.52
 -6 -16 -16 12.43 1.18
 -6 -16 -15 8.61 1.08
 -6 -16 -14 15.46 1.59
 -6 -16 -13 10.77 2.03
 -6 -16 -12 4.78 1.31
 -6 -16 -11 9.94 1.64
 -6 -16 -10 9.19 1.91
 -6 -16 -9 47.53 1.85
 -6 -16 -7 10.53 1.4
 -6 -16 -6 6.9 1.56
 -6 -16 -5 27.58 2.6
 -6 -16 -3 19.31 2.07
 -6 -16 -2 9.31 1.6
 -6 -16 -1 15.48 4.03
 -6 -15 -29 8.09 2.34
 -6 -15 -27 11.05 5.43
 -6 -15 -25 17.21 3.99
 -6 -15 -23 7.76 1.97
 -6 -15 -22 35.96 2.84
 -6 -15 -20 19.19 2.82
 -6 -15 -19 6.37 1.87
 -6 -15 -17 2.96 1.12
 -6 -15 -16 7.06 1.11
 -6 -15 -15 6.25 1.78
 -6 -15 -13 10.43 1.11
 -6 -15 -12 16.57 2.82
 -6 -15 -11 44.04 2.6
 -6 -15 -10 2.86 1.37
 -6 -15 -9 11.35 5.11
 -6 -15 -7 34.22 2.7
 -6 -15 -6 3.15 1.51
 -6 -15 -5 21.61 2.1
 -6 -15 -4 25.05 1.61
 -6 -15 -3 8.82 2.08
 -6 -15 -2 7.53 1.6
 -6 -15 -1 15.99 2.38
 -6 -14 -33 6.43 2.48
 -6 -14 -31 11.51 2.3
 -6 -14 -28 14.36 2.93
 -6 -14 -27 23.81 2.42
 -6 -14 -26 6.71 2.09
 -6 -14 -23 15.76 1.97
 -6 -14 -22 18.26 1.91
 -6 -14 -21 22.51 4.18
 -6 -14 -20 8.6 1.58
 -6 -14 -18 18.46 1.75
 -6 -14 -16 21.49 1.24
 -6 -14 -15 5.63 1.11
 -6 -14 -14 3.06 1.52
 -6 -14 -12 15.23 1.36
 -6 -14 -11 25.01 2.5
 -6 -14 -10 33.18 3.22
 -6 -14 -9 76.9 4.78
 -6 -14 -8 13.88 1.41
 -6 -14 -7 56.29 2.86
 -6 -14 -6 12.3 1.59
 -6 -14 -5 57.85 1.97
 -6 -14 -4 39.68 1.88
 -6 -14 -3 30.67 1.81
 -6 -14 -2 8.27 1.56
 -6 -14 -1 7.48 2.01
 -6 -13 -34 13.18 2.07
 -6 -13 -31 16.4 2.3
 -6 -13 -30 6.47 3.05
 -6 -13 -28 6.42 1.93
 -6 -13 -27 29.62 2.19
 -6 -13 -26 12.14 1.26
 -6 -13 -25 36.39 1.64
 -6 -13 -24 34.81 2.14
 -6 -13 -23 12.41 1.36
 -6 -13 -22 6.36 1.74
 -6 -13 -21 21.01 1.88
 -6 -13 -20 26.94 1.79
 -6 -13 -19 4.81 1.46
 -6 -13 -18 22.56 1.55
 -6 -13 -17 6.83 1.19
 -6 -13 -16 15.44 1.24
 -6 -13 -15 25.56 1.27
 -6 -13 -14 17.27 1.35
 -6 -13 -13 5.61 1.42
 -6 -13 -12 7.18 1.4
 -6 -13 -11 40.78 2.37
 -6 -13 -10 13.36 1.24
 -6 -13 -9 74.61 4.18
 -6 -13 -8 9.67 1.54
 -6 -13 -7 26.13 1.59
 -6 -13 -6 67.7 1.95
 -6 -13 -5 24.52 2.71
 -6 -13 -4 5.82 1.59
 -6 -13 -3 75.76 1.78
 -6 -13 -2 37.6 3.68
 -6 -13 -1 46.39 2.59
 -6 -12 -36 17.01 1.96
 -6 -12 -35 5.02 2.23
 -6 -12 -34 15.77 2.64
 -6 -12 -32 15.82 2.32
 -6 -12 -31 6.24 2.45
 -6 -12 -29 42.47 2.79
 -6 -12 -28 4.93 1.38
 -6 -12 -27 6.81 1.9
 -6 -12 -25 7.67 1.68
 -6 -12 -24 21.56 1.83
 -6 -12 -23 51.45 1.72
 -6 -12 -22 22.98 1.74
 -6 -12 -20 16.66 1.47
 -6 -12 -19 39.7 2.6
 -6 -12 -18 27.54 1.25
 -6 -12 -17 20.33 1.29
 -6 -12 -16 51.59 2.9
 -6 -12 -15 18.29 1.56
 -6 -12 -14 38.34 2.12
 -6 -12 -13 15.63 2.34
 -6 -12 -12 5.46 1.12
 -6 -12 -11 30.69 2.5
 -6 -12 -10 11.72 1.93
 -6 -12 -9 22.81 1.59
 -6 -12 -8 23.78 1.84
 -6 -12 -7 6.07 1.57
 -6 -12 -5 140.55 3.75
 -6 -12 -4 57.14 1.85
 -6 -12 -2 96.38 1.8
 -6 -12 -1 49.62 2.04
 -6 -11 -38 13.6 2.01
 -6 -11 -36 13.2 2.23
 -6 -11 -35 25.31 2.74
 -6 -11 -34 37.34 2.23
 -6 -11 -32 13.84 2.14
 -6 -11 -30 81.99 5.28
 -6 -11 -29 10.08 1.4
 -6 -11 -28 7.77 1.51
 -6 -11 -26 9.46 2
 -6 -11 -25 7.87 1.42
 -6 -11 -24 22.95 1.33
 -6 -11 -23 9.63 1.66
 -6 -11 -22 20.09 1.89
 -6 -11 -21 6.82 1.31
 -6 -11 -20 119.14 3.72
 -6 -11 -19 25.84 1.83
 -6 -11 -18 70.81 3.97
 -6 -11 -17 104.28 2.94
 -6 -11 -16 35.8 1.35
 -6 -11 -15 2.84 1.36
 -6 -11 -14 77.59 2.48
 -6 -11 -12 52.87 1.8
 -6 -11 -11 75.99 1.9
 -6 -11 -10 90.05 2.07
 -6 -11 -9 24.3 2.6
 -6 -11 -8 74.07 2.79
 -6 -11 -7 54.66 1.58
 -6 -11 -6 40.29 1.6
 -6 -11 -5 12.84 1.52
 -6 -11 -4 93.57 2.29
 -6 -11 -3 10.97 1.53
 -6 -11 -2 26.61 1.69
 -6 -11 -1 88.74 3.42
 -6 -10 -39 7.85 2.07
 -6 -10 -37 31.92 2.52
 -6 -10 -36 54.9 3.21
 -6 -10 -35 52.88 2.29
 -6 -10 -34 6.89 2.1
 -6 -10 -29 22.87 1.46
 -6 -10 -28 12.3 1.42
 -6 -10 -27 10 1.4
 -6 -10 -26 19.33 1.42
 -6 -10 -25 14.12 1.37
 -6 -10 -24 21.64 1.65
 -6 -10 -22 74.09 1.95
 -6 -10 -21 35.69 1.37
 -6 -10 -20 6.94 1.36
 -6 -10 -18 39.67 1.48
 -6 -10 -17 237.14 3.04
 -6 -10 -16 137.93 2.56
 -6 -10 -15 52.68 1.32
 -6 -10 -14 37.18 2.06
 -6 -10 -13 74.05 2.02
 -6 -10 -12 56.82 2.28
 -6 -10 -10 6.05 1.31
 -6 -10 -9 14.12 1.38
 -6 -10 -7 11.29 1.38
 -6 -10 -6 23.46 1.53
 -6 -10 -5 4.41 1.57
 -6 -10 -4 65.74 1.67
 -6 -10 -3 130.8 2.27
 -6 -10 -2 53.23 2.22
 -6 -10 -1 78.95 1.9
 -6 -9 -40 6.63 2.1
 -6 -9 -39 7.71 2.07
 -6 -9 -38 36.77 3.84
 -6 -9 -36 54.2 2.29
 -6 -9 -35 8.97 2.62
 -6 -9 -34 8.47 2.23
 -6 -9 -33 11.88 1.48
 -6 -9 -32 11.94 1.46
 -6 -9 -31 61.29 2.12
 -6 -9 -30 13.03 1.5
 -6 -9 -29 22.8 1.86
 -6 -9 -28 19.08 1.38
 -6 -9 -27 30.66 2.88
 -6 -9 -26 4.28 1.46
 -6 -9 -25 40.18 1.81
 -6 -9 -23 24.02 1.9
 -6 -9 -22 34.98 1.59
 -6 -9 -21 4.65 1.46
 -6 -9 -20 136.39 2.72
 -6 -9 -19 34.26 1.42
 -6 -9 -18 158.3 3.76
 -6 -9 -17 89.6 2.4
 -6 -9 -16 113.47 4.35
 -6 -9 -15 37.25 2.57
 -6 -9 -14 12.52 1.23
 -6 -9 -13 62.1 2.34
 -6 -9 -12 33.33 1.31
 -6 -9 -11 60.09 2.38
 -6 -9 -10 14.18 1.24
 -6 -9 -9 6.93 1.29
 -6 -9 -8 9.02 1.53
 -6 -9 -7 25.71 1.51
 -6 -9 -6 4.12 1.64
 -6 -9 -4 54.42 1.59
 -6 -9 -3 60.67 1.63
 -6 -9 -2 217.53 3.98
 -6 -9 -1 11.82 1.88
 -6 -8 -41 72.12 2.42
 -6 -8 -39 25.04 2
 -6 -8 -38 21.66 1.95
 -6 -8 -37 28.49 2.19
 -6 -8 -35 13.05 2.22
 -6 -8 -33 27.34 1.71
 -6 -8 -32 21.32 1.48
 -6 -8 -31 7.5 1.46
 -6 -8 -30 17.73 1.51
 -6 -8 -29 21.65 1.7
 -6 -8 -28 26.9 1.42
 -6 -8 -27 61.61 1.53
 -6 -8 -26 27.56 1.43
 -6 -8 -25 34.78 1.88
 -6 -8 -24 44.77 1.8
 -6 -8 -23 214.68 2.94
 -6 -8 -22 7.66 1.42
 -6 -8 -21 84.86 2.39
 -6 -8 -20 42.38 2.18
 -6 -8 -19 52.13 1.7
 -6 -8 -18 22.74 1.52
 -6 -8 -17 90.19 2.05
 -6 -8 -16 17.97 1.26
 -6 -8 -15 83.95 2.73
 -6 -8 -14 33.08 1.55
 -6 -8 -13 31.05 1.22
 -6 -8 -12 10.06 1.37
 -6 -8 -10 58.4 1.27
 -6 -8 -9 64.3 1.87
 -6 -8 -8 60.89 1.53
 -6 -8 -7 90.4 2.12
 -6 -8 -6 27.22 1.73
 -6 -8 -5 56.86 1.81
 -6 -8 -4 32.84 1.57
 -6 -8 -3 400.12 7.8
 -6 -8 -2 54.85 1.61
 -6 -8 -1 41.76 1.55
 -6 -7 -42 7.7 2.11
 -6 -7 -41 10.52 2.07
 -6 -7 -38 63.88 2.5
 -6 -7 -37 15.35 2.43
 -6 -7 -34 18.22 1.62
 -6 -7 -33 15.19 1.64
 -6 -7 -32 4.18 1.56
 -6 -7 -31 37.04 1.5
 -6 -7 -28 31.3 1.43
 -6 -7 -27 6.92 1.39
 -6 -7 -25 9.46 1.56
 -6 -7 -24 15.59 1.79
 -6 -7 -23 51.43 2.66
 -6 -7 -22 10.46 1.57
 -6 -7 -21 66 1.87
 -6 -7 -20 32.62 1.41
 -6 -7 -19 40.75 1.72
 -6 -7 -18 12.93 1.48
 -6 -7 -16 24.39 1.26
 -6 -7 -15 16.26 1.23
 -6 -7 -14 16.35 1.2
 -6 -7 -13 28.75 1.22
 -6 -7 -12 30.12 1.4
 -6 -7 -11 38.87 1.22
 -6 -7 -10 51.65 1.33
 -6 -7 -9 22.52 2.2
 -6 -7 -8 64.87 1.5
 -6 -7 -7 38.04 1.64
 -6 -7 -5 27.04 1.49
 -6 -7 -4 37.72 1.53
 -6 -7 -3 78.23 1.63
 -6 -7 -2 28.72 2.16
 -6 -7 -1 35.49 1.5
 -6 -6 -43 5.24 2.22
 -6 -6 -42 20.07 2.05
 -6 -6 -41 29.81 2.03
 -6 -6 -40 27.49 2.25
 -6 -6 -37 10.05 2.08
 -6 -6 -36 6.61 1.62
 -6 -6 -35 13.67 1.56
 -6 -6 -34 19.63 1.54
 -6 -6 -33 5.41 1.83
 -6 -6 -32 48.92 1.62
 -6 -6 -31 13 1.66
 -6 -6 -30 18.22 1.45
 -6 -6 -29 6.27 1.46
 -6 -6 -28 6.58 1.43
 -6 -6 -27 149.18 3.63
 -6 -6 -26 36.4 1.6
 -6 -6 -25 31.71 1.57
 -6 -6 -24 26.8 1.61
 -6 -6 -23 18.8 1.44
 -6 -6 -22 67.43 1.54
 -6 -6 -21 84.85 2.61
 -6 -6 -19 9.39 1.29
 -6 -6 -18 13.98 1.85
 -6 -6 -17 31.47 1.5
 -6 -6 -16 33.56 1.41
 -6 -6 -15 26.24 1.25
 -6 -6 -14 6.03 1.23
 -6 -6 -13 20.86 1.32
 -6 -6 -12 30.81 1.29
 -6 -6 -11 104.18 1.54
 -6 -6 -10 24.01 1.38
 -6 -6 -9 204.89 2.22
 -6 -6 -8 3.72 1.65
 -6 -6 -7 96.14 1.99
 -6 -6 -6 17.44 2
 -6 -6 -5 167.82 3.77
 -6 -6 -4 19.78 2.38
 -6 -6 -3 38.19 1.49
 -6 -6 -1 69.76 1.87
 -6 -5 -42 9.8 2.07
 -6 -5 -41 6.22 2.1
 -6 -5 -40 13.92 1.9
 -6 -5 -39 9.91 2.64
 -6 -5 -38 36.64 2.52
 -6 -5 -36 16.58 1.59
 -6 -5 -34 3.71 1.65
 -6 -5 -33 19.42 1.53
 -6 -5 -32 6.72 1.51
 -6 -5 -31 9.42 1.48
 -6 -5 -30 50.81 1.82
 -6 -5 -28 25.07 1.67
 -6 -5 -26 53.84 1.87
 -6 -5 -25 4.65 1.71
 -6 -5 -24 62.98 1.68
 -6 -5 -23 4.38 1.53
 -6 -5 -22 19.98 1.42
 -6 -5 -21 9.16 1.39
 -6 -5 -20 17.59 1.32
 -6 -5 -19 39.41 1.34
 -6 -5 -18 52.81 2.23
 -6 -5 -17 67.73 1.58
 -6 -5 -16 31.14 1.4
 -6 -5 -15 16.45 1.24
 -6 -5 -14 48.84 1.36
 -6 -5 -12 186.56 2.24
 -6 -5 -11 17.4 1.25
 -6 -5 -10 29.54 1.19
 -6 -5 -9 18.53 1.28
 -6 -5 -8 126.89 1.79
 -6 -5 -7 11.32 1.5
 -6 -5 -6 36.95 2.29
 -6 -5 -5 4.24 1.51
 -6 -5 -4 28.41 1.47
 -6 -5 -3 11.09 1.45
 -6 -5 -2 38.68 1.5
 -6 -5 -1 94.5 1.88
 -6 -4 -44 5.81 2.19
 -6 -4 -43 14.15 2.18
 -6 -4 -42 5.39 2.32
 -6 -4 -40 17.8 1.87
 -6 -4 -38 6.51 2.16
 -6 -4 -37 16.33 1.61
 -6 -4 -36 18.58 1.59
 -6 -4 -35 25.71 1.67
 -6 -4 -34 18.76 1.77
 -6 -4 -31 110.76 2.26
 -6 -4 -30 105.92 2.96
 -6 -4 -23 44.53 1.42
 -6 -4 -22 22.3 1.36
 -6 -4 -21 71.43 2.26
 -6 -4 -20 44.69 1.38
 -6 -4 -19 4.5 1.34
 -6 -4 -18 110.48 1.8
 -6 -4 -17 145.74 2.82
 -6 -4 -16 17.18 1.74
 -6 -4 -15 41.47 1.3
 -6 -4 -14 33.15 1.63
 -6 -4 -13 66.84 1.33
 -6 -4 -12 272.14 1.81
 -6 -4 -11 163.08 2.48
 -6 -4 -10 104.62 1.39
 -6 -4 -9 65.76 2.02
 -6 -4 -8 53.1 1.8
 -6 -4 -7 79.17 1.69
 -6 -4 -6 34.1 1.73
 -6 -4 -5 19.39 1.47
 -6 -4 -4 38.23 1.74
 -6 -4 -3 172.27 1.85
 -6 -4 -2 66.81 1.59
 -6 -4 -1 134.26 2.76
 -6 -3 -44 9.74 2.09
 -6 -3 -42 35.41 2.2
 -6 -3 -41 8.37 1.95
 -6 -3 -40 16.1 2.01
 -6 -3 -38 4.48 1.99
 -6 -3 -37 5.31 1.69
 -6 -3 -36 4 1.9
 -6 -3 -35 7.1 1.61
 -6 -3 -34 7.03 1.7
 -6 -3 -33 58.31 1.61
 -6 -3 -32 108.29 2.34
 -6 -3 -31 51.31 1.7
 -6 -3 -30 28.85 1.62
 -6 -3 -28 125.29 1.67
 -6 -3 -27 23.03 1.5
 -6 -3 -26 43.88 1.68
 -6 -3 -25 23.24 1.61
 -6 -3 -24 48.7 1.8
 -6 -3 -23 21.9 1.39
 -6 -3 -22 10.58 1.4
 -6 -3 -21 31.19 1.39
 -6 -3 -20 67.74 1.43
 -6 -3 -19 41.07 1.34
 -6 -3 -18 37.79 1.33
 -6 -3 -17 32.05 1.4
 -6 -3 -16 6.45 1.51
 -6 -3 -15 26.16 1.43
 -6 -3 -14 194.63 2.5
 -6 -3 -13 208.05 1.73
 -6 -3 -12 34.37 1.16
 -6 -3 -11 10.61 1.18
 -6 -3 -10 156.22 1.45
 -6 -3 -9 28.21 1.27
 -6 -3 -8 6.21 1.53
 -6 -3 -7 21.43 1.47
 -6 -3 -6 46.84 1.55
 -6 -3 -5 176.69 4.56
 -6 -3 -4 3.33 1.56
 -6 -3 -3 5.12 2.2
 -6 -3 -2 53.57 2.09
 -6 -3 -1 84.09 1.64
 -6 -2 -45 28.97 2.25
 -6 -2 -44 28.49 2.06
 -6 -2 -42 6.68 2.07
 -6 -2 -41 9.55 1.91
 -6 -2 -40 6.53 2.01
 -6 -2 -37 71.31 2.19
 -6 -2 -36 12.48 1.67
 -6 -2 -35 9.45 1.59
 -6 -2 -34 10.88 1.56
 -6 -2 -33 70 2.35
 -6 -2 -32 62.68 2.06
 -6 -2 -31 6.38 1.53
 -6 -2 -30 21.5 1.48
 -6 -2 -29 40.56 2.14
 -6 -2 -28 49.46 1.77
 -6 -2 -27 141.33 2.89
 -6 -2 -26 178.38 2.56
 -6 -2 -25 16.45 1.84
 -6 -2 -24 20.25 1.63
 -6 -2 -22 18.77 1.31
 -6 -2 -21 103.48 1.61
 -6 -2 -20 46.12 1.61
 -6 -2 -19 37.44 1.55
 -6 -2 -18 31.03 1.31
 -6 -2 -17 131.99 2.76
 -6 -2 -16 32.57 1.58
 -6 -2 -15 19.46 2.68
 -6 -2 -14 190.31 1.72
 -6 -2 -13 94.99 1.39
 -6 -2 -12 82.02 1.31
 -6 -2 -11 44.73 1.34
 -6 -2 -10 132.46 2.56
 -6 -2 -9 289.93 2.33
 -6 -2 -8 116.74 1.95
 -6 -2 -7 100.01 1.7
 -6 -2 -6 208.13 5.35
 -6 -2 -5 5.96 1.5
 -6 -2 -4 33.38 1.75
 -6 -2 -3 7.53 1.47
 -6 -2 -2 135.07 2.03
 -6 -2 -1 77.83 1.6
 -6 -1 -45 31.82 2.67
 -6 -1 -44 56.95 2.12
 -6 -1 -43 17.17 2.01
 -6 -1 -42 10.49 1.92
 -6 -1 -41 24.97 2.08
 -6 -1 -40 20.36 2.16
 -6 -1 -39 40.41 1.7
 -6 -1 -38 4.29 1.77
 -6 -1 -37 26.93 1.64
 -6 -1 -36 27.85 1.71
 -6 -1 -35 59.55 1.96
 -6 -1 -32 4 1.6
 -6 -1 -31 4.22 1.58
 -6 -1 -30 50.61 1.55
 -6 -1 -29 5.64 1.62
 -6 -1 -28 132.57 2.57
 -6 -1 -27 12.39 1.59
 -6 -1 -26 87.35 1.78
 -6 -1 -25 166.94 2.34
 -6 -1 -24 142.29 2.47
 -6 -1 -23 35.09 1.53
 -6 -1 -22 29.09 1.33
 -6 -1 -21 275.83 1.78
 -6 -1 -20 58.39 1.6
 -6 -1 -18 44.27 1.33
 -6 -1 -17 109.8 2.42
 -6 -1 -16 9.49 1.45
 -6 -1 -15 231.57 1.8
 -6 -1 -14 8.38 1.39
 -6 -1 -13 60.13 1.32
 -6 -1 -12 125.02 1.34
 -6 -1 -11 28.08 1.16
 -6 -1 -10 573.56 2.56
 -6 -1 -9 12.17 1.29
 -6 -1 -8 292.17 4.03
 -6 -1 -7 178.11 2.23
 -6 -1 -6 688.69 10.64
 -6 -1 -5 7 1.83
 -6 -1 -4 257.98 2.04
 -6 -1 -3 39.84 1.69
 -6 -1 -2 94.93 2.49
 -6 -1 -1 225.94 1.96
 -5 -21 -7 14.76 2.68
 -5 -21 -6 12.92 2.65
 -5 -20 -15 5.69 2.83
 -5 -20 -12 11.51 2.55
 -5 -20 -10 23.25 2.61
 -5 -20 -9 8.43 2.6
 -5 -20 -8 15.74 2.02
 -5 -20 -7 7.12 2.72
 -5 -20 -6 7.03 2.72
 -5 -20 -5 13.81 4.12
 -5 -19 -6 8.05 1.71
 -5 -19 -4 2.98 1.09
 -5 -19 -2 14.24 2.49
 -5 -18 -23 8.73 1.92
 -5 -18 -21 8.14 2.04
 -5 -18 -19 16.71 1.67
 -5 -18 -18 5.25 2.17
 -5 -18 -15 21.83 4.92
 -5 -18 -11 4.49 1.93
 -5 -18 -10 5.56 2.35
 -5 -18 -9 4.24 0.93
 -5 -18 -8 11.09 1.67
 -5 -18 -6 9.48 2.61
 -5 -18 -5 10.67 2.47
 -5 -18 -4 11.12 2.84
 -5 -18 -3 7.31 1.87
 -5 -18 -1 13.48 3.17
 -5 -17 -26 13.91 3.05
 -5 -17 -25 5.18 1.96
 -5 -17 -22 14.11 3.31
 -5 -17 -21 19.37 2.98
 -5 -17 -19 7.9 2.41
 -5 -17 -18 4.09 1.72
 -5 -17 -17 5.02 1.79
 -5 -17 -16 17.15 2.35
 -5 -17 -14 9.13 1.74
 -5 -17 -10 22.46 3.29
 -5 -17 -8 34.89 1.83
 -5 -17 -6 10.8 1.59
 -5 -17 -3 8.67 2.28
 -5 -17 -2 5.32 1.88
 -5 -16 -30 5.72 1.78
 -5 -16 -29 5.86 1.74
 -5 -16 -28 7.4 1.69
 -5 -16 -26 13.6 2.18
 -5 -16 -25 9.55 1.9
 -5 -16 -24 9.96 2.29
 -5 -16 -23 11.3 2.19
 -5 -16 -22 18.97 2.48
 -5 -16 -20 9.75 2.22
 -5 -16 -19 13.57 2.05
 -5 -16 -18 11.21 1.82
 -5 -16 -15 14.2 1.98
 -5 -16 -14 5.22 1.33
 -5 -16 -13 4.69 1.28
 -5 -16 -12 17.29 1.9
 -5 -16 -11 11.12 1.58
 -5 -16 -10 2.21 0.94
 -5 -16 -8 19.71 2.87
 -5 -16 -7 9.84 2
 -5 -16 -6 62.29 2.99
 -5 -16 -5 3.07 1.24
 -5 -16 -4 26.85 2.42
 -5 -16 -3 13.81 1.93
 -5 -16 -2 7.99 1.41
 -5 -16 -1 11.51 1.56
 -5 -15 -31 11.15 2.01
 -5 -15 -30 10.19 1.85
 -5 -15 -28 38.31 2.43
 -5 -15 -27 10.53 1.94
 -5 -15 -26 18.43 1.83
 -5 -15 -24 13.26 2.24
 -5 -15 -19 11.7 1.66
 -5 -15 -14 9.04 1.42
 -5 -15 -13 57.75 3.3
 -5 -15 -12 24.93 2.4
 -5 -15 -11 8.57 1.47
 -5 -15 -10 44.11 5.58
 -5 -15 -9 4.31 1.43
 -5 -15 -8 42.41 2.68
 -5 -15 -7 33.85 2.16
 -5 -15 -6 7.61 2.21
 -5 -15 -5 11.96 1.68
 -5 -15 -4 18.43 1.38
 -5 -15 -3 23.52 2.83
 -5 -15 -2 4.63 1.72
 -5 -15 -1 46.46 1.94
 -5 -14 -35 24.99 2.85
 -5 -14 -34 7.19 2.68
 -5 -14 -33 6.56 2.4
 -5 -14 -30 4.35 1.95
 -5 -14 -29 17.28 2.02
 -5 -14 -28 25.95 3.15
 -5 -14 -27 4.63 2.17
 -5 -14 -26 12.66 1.99
 -5 -14 -25 15.13 1.93
 -5 -14 -24 12.75 1.9
 -5 -14 -23 10.89 1.88
 -5 -14 -22 17.5 2.16
 -5 -14 -20 6.04 1.58
 -5 -14 -19 64.28 2.6
 -5 -14 -18 3.12 1.03
 -5 -14 -17 45.62 4.05
 -5 -14 -15 26.39 2.7
 -5 -14 -14 16.78 1.55
 -5 -14 -13 29.54 2.22
 -5 -14 -12 22.2 1.57
 -5 -14 -11 5.63 0.99
 -5 -14 -10 19.16 1.17
 -5 -14 -9 41.58 2.86
 -5 -14 -8 48.45 1.42
 -5 -14 -6 43.42 1.99
 -5 -14 -5 31.03 2.73
 -5 -14 -4 32.35 1.83
 -5 -14 -3 65.17 2.33
 -5 -14 -2 11.45 1.39
 -5 -14 -1 79.17 3.64
 -5 -13 -35 10.46 2.17
 -5 -13 -34 5.48 1.88
 -5 -13 -33 18.54 1.78
 -5 -13 -32 3.92 1.89
 -5 -13 -31 28.43 1.75
 -5 -13 -30 7.14 2.07
 -5 -13 -28 9.44 2.07
 -5 -13 -27 26.08 3.55
 -5 -13 -26 34.9 2.03
 -5 -13 -23 12.71 1.96
 -5 -13 -22 26.54 2.27
 -5 -13 -21 41.5 2.77
 -5 -13 -20 8.87 1.53
 -5 -13 -19 2.71 1.18
 -5 -13 -17 74.19 3.73
 -5 -13 -16 31.7 2.05
 -5 -13 -15 35.16 2.29
 -5 -13 -14 15.74 1.01
 -5 -13 -12 77.01 2.91
 -5 -13 -11 133.9 3.73
 -5 -13 -10 18.84 1.82
 -5 -13 -9 6.89 1.16
 -5 -13 -8 81.04 4.84
 -5 -13 -7 112.79 2.68
 -5 -13 -6 43.38 2.68
 -5 -13 -5 33.43 2.62
 -5 -13 -4 48.65 2.35
 -5 -13 -3 7.94 1.36
 -5 -13 -2 22.41 1.61
 -5 -13 -1 114.54 2.91
 -5 -12 -39 22.4 5.04
 -5 -12 -37 48.99 2.75
 -5 -12 -36 51.95 3.39
 -5 -12 -35 34.59 2.84
 -5 -12 -34 20.36 3.49
 -5 -12 -33 5.51 2
 -5 -12 -31 5.15 1.94
 -5 -12 -30 26.57 2.49
 -5 -12 -28 22.51 1.86
 -5 -12 -27 21.96 2.01
 -5 -12 -26 32.08 3.47
 -5 -12 -25 11.15 2.03
 -5 -12 -24 5.17 1.08
 -5 -12 -23 25.26 2.22
 -5 -12 -22 12.16 2.13
 -5 -12 -20 19.47 1.59
 -5 -12 -19 223.95 7.06
 -5 -12 -18 12.17 1.41
 -5 -12 -17 89.05 3.87
 -5 -12 -16 119.6 2.57
 -5 -12 -15 75.15 3.01
 -5 -12 -14 99.56 4.3
 -5 -12 -13 36.19 1.36
 -5 -12 -12 10.34 1.19
 -5 -12 -10 11.38 0.97
 -5 -12 -9 7.68 1.09
 -5 -12 -8 7.15 1.4
 -5 -12 -7 14.27 1.55
 -5 -12 -6 19.5 2.06
 -5 -12 -5 3.67 1.32
 -5 -12 -4 21.03 1.37
 -5 -12 -3 72.9 2.44
 -5 -12 -2 72.12 1.56
 -5 -12 -1 167.69 5.48
 -5 -11 -40 34.77 2.54
 -5 -11 -39 41.72 3.08
 -5 -11 -37 12.95 2.07
 -5 -11 -36 50.06 2.68
 -5 -11 -35 29.62 2.02
 -5 -11 -34 18.41 1.96
 -5 -11 -32 16.86 2.49
 -5 -11 -31 19.77 3.73
 -5 -11 -30 23.84 1.93
 -5 -11 -29 4.61 2.01
 -5 -11 -28 85.41 4.32
 -5 -11 -27 12 1.8
 -5 -11 -26 2.57 1.23
 -5 -11 -25 49.96 3.14
 -5 -11 -24 48.29 1.9
 -5 -11 -23 9.9 1.12
 -5 -11 -22 41.74 2
 -5 -11 -21 205.69 2.89
 -5 -11 -20 98.96 4.28
 -5 -11 -19 147.5 3.07
 -5 -11 -18 160.76 2.91
 -5 -11 -17 6.24 1.74
 -5 -11 -16 131.04 2.57
 -5 -11 -15 17.92 1.62
 -5 -11 -14 5.84 1.38
 -5 -11 -13 11.83 1.14
 -5 -11 -12 66.59 2.16
 -5 -11 -11 7.56 1.42
 -5 -11 -10 10.32 1.03
 -5 -11 -9 76.54 1.93
 -5 -11 -8 103.25 4.63
 -5 -11 -7 49.54 2.64
 -5 -11 -6 16.11 1.92
 -5 -11 -5 4.34 1.47
 -5 -11 -4 12.77 1.33
 -5 -11 -3 102.56 3.03
 -5 -11 -2 427.61 10.16
 -5 -11 -1 196.54 3.45
 -5 -10 -40 12.88 2.25
 -5 -10 -39 38.17 2.09
 -5 -10 -38 75.19 3.14
 -5 -10 -37 15.72 1.89
 -5 -10 -36 20.27 1.85
 -5 -10 -35 13.24 1.96
 -5 -10 -34 19.94 2.08
 -5 -10 -33 94.82 2.75
 -5 -10 -31 24.02 2.15
 -5 -10 -30 30.56 2.03
 -5 -10 -29 8.77 2.43
 -5 -10 -28 17.52 1.42
 -5 -10 -27 20.45 1.32
 -5 -10 -26 37.55 1.92
 -5 -10 -25 2.95 1.23
 -5 -10 -24 13.49 1.3
 -5 -10 -23 10.95 1.3
 -5 -10 -22 133.37 3.26
 -5 -10 -21 35.67 2.64
 -5 -10 -20 160.18 2.87
 -5 -10 -19 143.09 3.3
 -5 -10 -18 86.49 1.38
 -5 -10 -17 12.71 1.13
 -5 -10 -16 111.93 3.13
 -5 -10 -15 138.2 2.36
 -5 -10 -14 5.84 1.37
 -5 -10 -13 11.67 1.01
 -5 -10 -12 39.09 1.32
 -5 -10 -11 72.35 2.72
 -5 -10 -10 11.49 1.06
 -5 -10 -9 70.7 2.2
 -5 -10 -8 23.59 1.49
 -5 -10 -7 10.83 1.3
 -5 -10 -6 28.78 1.21
 -5 -10 -5 14.88 1.62
 -5 -10 -4 383.09 8.44
 -5 -10 -3 38.62 1.88
 -5 -10 -2 13.41 1.33
 -5 -10 -1 194.41 3.54
 -5 -9 -41 8.79 2.98
 -5 -9 -39 38.24 2.21
 -5 -9 -38 27.9 1.91
 -5 -9 -37 11.46 2.02
 -5 -9 -36 8.52 1.86
 -5 -9 -35 42.96 1.87
 -5 -9 -34 12.28 2.07
 -5 -9 -33 6.34 2.07
 -5 -9 -32 6.15 1.91
 -5 -9 -31 13.15 1.83
 -5 -9 -29 53.19 1.44
 -5 -9 -28 22.31 1.8
 -5 -9 -27 8.01 1.62
 -5 -9 -26 15.43 1.62
 -5 -9 -25 19.33 1.6
 -5 -9 -24 7.88 1.18
 -5 -9 -23 71.92 1.98
 -5 -9 -22 65.81 2.24
 -5 -9 -21 59.78 3.01
 -5 -9 -20 23.99 1.7
 -5 -9 -19 83.94 1.81
 -5 -9 -18 69.13 1.73
 -5 -9 -17 128.65 2.14
 -5 -9 -16 18.5 1.14
 -5 -9 -15 22.21 1.25
 -5 -9 -14 29.3 1.1
 -5 -9 -13 27.52 1.13
 -5 -9 -12 28.54 1.6
 -5 -9 -11 52.22 1.66
 -5 -9 -10 94.06 2.04
 -5 -9 -9 40.53 1.72
 -5 -9 -8 114.62 3.31
 -5 -9 -7 34.54 1.4
 -5 -9 -6 5.92 1.48
 -5 -9 -5 13.28 1.45
 -5 -9 -4 44.71 1.8
 -5 -9 -3 79.42 1.48
 -5 -9 -2 34.85 2.32
 -5 -9 -1 184.9 3.57
 -5 -8 -42 8.09 2.4
 -5 -8 -40 13.4 2.45
 -5 -8 -38 25.81 2.08
 -5 -8 -36 48.37 2.37
 -5 -8 -35 49.72 2.23
 -5 -8 -33 18.29 2.17
 -5 -8 -32 7.76 1.88
 -5 -8 -31 31.76 1.85
 -5 -8 -30 4.41 1.46
 -5 -8 -29 11.56 1.3
 -5 -8 -28 22.47 1.77
 -5 -8 -27 33.28 1.33
 -5 -8 -26 63.11 1.56
 -5 -8 -25 113.62 1.73
 -5 -8 -24 25.85 1.21
 -5 -8 -23 40.84 1.23
 -5 -8 -22 7.97 1.54
 -5 -8 -21 26.27 1.85
 -5 -8 -20 43.42 1.22
 -5 -8 -19 15.69 1.28
 -5 -8 -18 94.63 1.38
 -5 -8 -17 60.38 1.29
 -5 -8 -16 181.09 2.63
 -5 -8 -15 32.66 1.12
 -5 -8 -14 123.68 2.48
 -5 -8 -13 29.79 1.08
 -5 -8 -12 61.95 1.88
 -5 -8 -11 28.75 1.22
 -5 -8 -10 75.77 2.16
 -5 -8 -9 206.38 4.01
 -5 -8 -8 81.18 2.45
 -5 -8 -7 4.09 1.23
 -5 -8 -6 228.85 7.99
 -5 -8 -5 43.98 2.11
 -5 -8 -4 11.88 1.28
 -5 -8 -2 199.25 3.69
 -5 -8 -1 33.59 1.34
 -5 -7 -44 14.15 2.17
 -5 -7 -42 18.56 4.26
 -5 -7 -41 8.65 2.29
 -5 -7 -40 7.44 2
 -5 -7 -39 7.18 2.23
 -5 -7 -38 7.78 1.94
 -5 -7 -37 25.61 1.86
 -5 -7 -36 17.19 2.02
 -5 -7 -33 9.71 1.88
 -5 -7 -32 5.76 1.54
 -5 -7 -31 62.9 1.78
 -5 -7 -30 27.56 1.45
 -5 -7 -29 3.61 1.68
 -5 -7 -28 14.39 1.29
 -5 -7 -27 31.63 1.31
 -5 -7 -26 110.95 1.82
 -5 -7 -25 23.79 1.24
 -5 -7 -24 4.68 1.23
 -5 -7 -23 16.71 1.54
 -5 -7 -22 4.35 1.66
 -5 -7 -21 18.05 1.66
 -5 -7 -20 20.58 1.24
 -5 -7 -19 68.3 1.95
 -5 -7 -18 83.35 1.35
 -5 -7 -16 72.74 1.74
 -5 -7 -15 85.94 2.56
 -5 -7 -14 18.64 1.25
 -5 -7 -13 6.99 1.05
 -5 -7 -12 56.04 1.14
 -5 -7 -11 91.89 1.83
 -5 -7 -10 16.32 1.01
 -5 -7 -9 41.98 1.67
 -5 -7 -8 22 1.2
 -5 -7 -7 28.56 1.21
 -5 -7 -6 83.04 2.09
 -5 -7 -5 44.38 1.36
 -5 -7 -4 15.78 1.47
 -5 -7 -3 86.25 2.26
 -5 -7 -2 16.43 1.62
 -5 -7 -1 22.19 1.29
 -5 -6 -45 22.94 2.16
 -5 -6 -44 7.55 2.19
 -5 -6 -43 12.16 2.12
 -5 -6 -42 5.62 2.42
 -5 -6 -40 31.39 1.94
 -5 -6 -38 7.34 2.04
 -5 -6 -37 10.27 1.87
 -5 -6 -36 4.12 1.98
 -5 -6 -35 25.84 1.94
 -5 -6 -34 39.56 2.98
 -5 -6 -33 31.43 2.51
 -5 -6 -32 8.31 1.43
 -5 -6 -31 12.28 1.45
 -5 -6 -30 53.35 2.01
 -5 -6 -29 53.45 2.22
 -5 -6 -28 54.07 1.39
 -5 -6 -27 20.22 1.28
 -5 -6 -26 37.44 1.31
 -5 -6 -25 36.64 1.28
 -5 -6 -24 65.47 1.47
 -5 -6 -22 86.78 1.58
 -5 -6 -20 31.87 1.21
 -5 -6 -19 44.65 1.22
 -5 -6 -18 20.7 1.39
 -5 -6 -17 45.94 1.3
 -5 -6 -16 143.37 2.45
 -5 -6 -15 37.73 1.14
 -5 -6 -13 127.19 1.69
 -5 -6 -12 76.98 1.19
 -5 -6 -11 73.25 1.16
 -5 -6 -10 180 2.29
 -5 -6 -9 15.58 1.29
 -5 -6 -8 108.64 1.3
 -5 -6 -7 37.35 1.23
 -5 -6 -6 29.68 1.68
 -5 -6 -5 90.46 1.88
 -5 -6 -4 128.59 2.02
 -5 -6 -3 31.89 2.4
 -5 -6 -1 8.02 1.28
 -5 -5 -46 6.84 2.26
 -5 -5 -45 10.88 2.18
 -5 -5 -43 27.04 2.38
 -5 -5 -42 11.23 2.38
 -5 -5 -40 8.14 1.95
 -5 -5 -39 53.4 1.98
 -5 -5 -38 30.25 1.89
 -5 -5 -36 43.92 3.77
 -5 -5 -34 47.94 2.8
 -5 -5 -33 27.49 1.52
 -5 -5 -32 21.89 1.44
 -5 -5 -31 34.12 1.52
 -5 -5 -30 14.29 1.43
 -5 -5 -29 55.6 2.04
 -5 -5 -28 11.22 1.41
 -5 -5 -27 14.61 1.49
 -5 -5 -26 29.46 1.3
 -5 -5 -25 110.22 1.97
 -5 -5 -24 55.44 1.91
 -5 -5 -23 43.25 1.42
 -5 -5 -21 98.59 1.78
 -5 -5 -20 150.27 2.04
 -5 -5 -19 38.36 1.21
 -5 -5 -18 86.34 1.55
 -5 -5 -17 9.27 1.23
 -5 -5 -16 16.91 1.11
 -5 -5 -15 9.59 1.16
 -5 -5 -14 15.96 1.08
 -5 -5 -13 58.1 1.26
 -5 -5 -12 5.49 1.18
 -5 -5 -11 177.6 1.67
 -5 -5 -10 105.51 1.41
 -5 -5 -9 127.83 1.83
 -5 -5 -8 28.66 1.21
 -5 -5 -7 45.52 1.36
 -5 -5 -6 14.78 1.76
 -5 -5 -5 10.45 1.28
 -5 -5 -4 48.16 1.34
 -5 -5 -3 58.81 1.36
 -5 -5 -2 68.28 2.46
 -5 -5 -1 94.64 3.81
 -5 -4 -46 9.84 2.23
 -5 -4 -45 9.64 2.18
 -5 -4 -43 30.48 2.1
 -5 -4 -42 29.25 2.09
 -5 -4 -41 40.92 1.97
 -5 -4 -40 5.29 2.02
 -5 -4 -39 19.59 1.88
 -5 -4 -38 17.39 1.86
 -5 -4 -37 8.47 1.78
 -5 -4 -36 103.86 3.43
 -5 -4 -35 14.5 2.15
 -5 -4 -34 10.39 1.74
 -5 -4 -33 46.66 1.53
 -5 -4 -32 47.29 1.78
 -5 -4 -30 72.21 1.91
 -5 -4 -29 53.32 1.49
 -5 -4 -28 3.78 1.47
 -5 -4 -27 32.26 1.33
 -5 -4 -26 81.39 1.74
 -5 -4 -25 29.49 1.28
 -5 -4 -24 52.05 1.46
 -5 -4 -23 8.94 1.45
 -5 -4 -22 175.4 3.88
 -5 -4 -21 22.1 1.23
 -5 -4 -20 187.88 1.67
 -5 -4 -19 71.8 1.4
 -5 -4 -18 9.59 1.19
 -5 -4 -17 5.83 1.29
 -5 -4 -16 130.08 1.35
 -5 -4 -15 54.14 1.28
 -5 -4 -14 40.81 1.27
 -5 -4 -13 2.77 1.19
 -5 -4 -12 19.75 1.06
 -5 -4 -11 96.02 1.31
 -5 -4 -10 22.5 1.04
 -5 -4 -9 123.51 1.71
 -5 -4 -8 69.06 1.37
 -5 -4 -7 13.49 1.08
 -5 -4 -6 3.39 1.21
 -5 -4 -5 7.52 1.51
 -5 -4 -4 321.45 1.95
 -5 -4 -3 65.08 1.39
 -5 -4 -2 3.93 1.31
 -5 -4 -1 179.99 1.91
 -5 -3 -46 11.13 2.32
 -5 -3 -45 50.79 2.34
 -5 -3 -44 10.93 2.3
 -5 -3 -41 31.61 1.94
 -5 -3 -40 17.02 1.9
 -5 -3 -39 10.77 1.88
 -5 -3 -38 4.86 2.04
 -5 -3 -37 38.4 1.77
 -5 -3 -36 50.06 2.74
 -5 -3 -34 68.4 1.71
 -5 -3 -33 11.11 1.47
 -5 -3 -32 6.24 1.46
 -5 -3 -30 8.96 1.5
 -5 -3 -29 18.53 1.36
 -5 -3 -28 12.13 1.34
 -5 -3 -27 63.5 1.96
 -5 -3 -26 22.21 1.29
 -5 -3 -25 6.86 1.33
 -5 -3 -24 64.35 1.49
 -5 -3 -23 25.19 1.44
 -5 -3 -22 56.31 1.49
 -5 -3 -21 80.44 1.35
 -5 -3 -20 171.17 2.35
 -5 -3 -19 39.71 1.17
 -5 -3 -18 234.4 1.51
 -5 -3 -17 53.3 1.15
 -5 -3 -16 16.63 1.19
 -5 -3 -15 138.15 1.39
 -5 -3 -14 51.15 1.16
 -5 -3 -13 6.5 1.07
 -5 -3 -12 45.45 1.62
 -5 -3 -11 101.37 1.63
 -5 -3 -10 5.03 1.05
 -5 -3 -9 10.49 0.95
 -5 -3 -8 5.88 1.01
 -5 -3 -7 110.16 1.66
 -5 -3 -6 94.62 1.49
 -5 -3 -5 216.3 4.11
 -5 -3 -4 32.94 1.46
 -5 -3 -3 86.39 1.71
 -5 -3 -2 404.1 2.09
 -5 -3 -1 187.6 4.65
 -5 -2 -47 10.43 2.47
 -5 -2 -46 28.71 2.4
 -5 -2 -45 29.71 2.37
 -5 -2 -44 16.05 2.34
 -5 -2 -41 46.09 1.98
 -5 -2 -40 25.98 2.02
 -5 -2 -39 20.88 1.98
 -5 -2 -38 10.07 1.77
 -5 -2 -37 5.15 2.01
 -5 -2 -35 3.94 1.61
 -5 -2 -34 72.08 2.06
 -5 -2 -33 9.4 1.47
 -5 -2 -32 15.31 1.44
 -5 -2 -31 16.57 1.5
 -5 -2 -30 22.31 1.4
 -5 -2 -29 77.38 2.35
 -5 -2 -28 143.49 2.72
 -5 -2 -27 69.1 1.52
 -5 -2 -26 97.54 2.53
 -5 -2 -25 30.09 1.45
 -5 -2 -24 54.52 1.66
 -5 -2 -23 65.29 2.1
 -5 -2 -22 12.23 1.4
 -5 -2 -21 15.67 1.33
 -5 -2 -20 64.07 1.24
 -5 -2 -19 9.01 1.14
 -5 -2 -18 33.2 1.14
 -5 -2 -17 16.79 1.14
 -5 -2 -16 153.98 1.48
 -5 -2 -15 56.08 1.19
 -5 -2 -14 30.26 1.17
 -5 -2 -13 200.77 3.42
 -5 -2 -12 249.93 3.08
 -5 -2 -11 11.74 1.19
 -5 -2 -10 337.99 3.6
 -5 -2 -9 456.15 4.09
 -5 -2 -8 74.09 1.24
 -5 -2 -7 428.83 5.21
 -5 -2 -6 262.77 4.07
 -5 -2 -5 143.91 1.6
 -5 -2 -4 85.79 1.48
 -5 -2 -3 250.84 1.8
 -5 -2 -2 97.94 2.22
 -5 -2 -1 179.46 1.87
 -5 -1 -47 4.95 2.34
 -5 -1 -46 20.24 2.32
 -5 -1 -44 12.86 2.07
 -5 -1 -43 55.56 3.12
 -5 -1 -42 17.04 2.27
 -5 -1 -40 19.88 2.31
 -5 -1 -38 57.88 2.38
 -5 -1 -36 25.02 2.11
 -5 -1 -35 13.73 1.52
 -5 -1 -34 70.15 1.73
 -5 -1 -33 20.19 1.47
 -5 -1 -32 13.9 1.45
 -5 -1 -31 229.09 3.78
 -5 -1 -30 36.49 2
 -5 -1 -29 191.67 3.55
 -5 -1 -28 35.82 1.38
 -5 -1 -27 51.73 1.55
 -5 -1 -26 148.87 2.4
 -5 -1 -25 212.9 3.46
 -5 -1 -24 43.13 1.49
 -5 -1 -23 12.77 1.57
 -5 -1 -22 64 1.5
 -5 -1 -21 44.08 1.73
 -5 -1 -20 8.32 1.16
 -5 -1 -19 8.66 1.22
 -5 -1 -18 119.71 1.99
 -5 -1 -17 95.71 1.41
 -5 -1 -16 32.58 1.17
 -5 -1 -15 147.58 1.41
 -5 -1 -14 437.98 5.37
 -5 -1 -13 233.3 1.62
 -5 -1 -12 182.2 2.11
 -5 -1 -11 899.89 8.61
 -5 -1 -10 7.7 1.07
 -5 -1 -9 301.55 1.52
 -5 -1 -8 93.32 1.92
 -5 -1 -7 1166.22 10.67
 -5 -1 -6 211.36 1.92
 -5 -1 -5 180.31 1.68
 -5 -1 -4 221.94 1.76
 -5 -1 -3 170.81 2.64
 -5 -1 -2 186.67 4.82
 -5 -1 -1 63.28 2.73
 -4 -21 -7 6.75 2
 -4 -21 -2 6.02 2.74
 -4 -20 -20 18.58 2.42
 -4 -20 -14 13.78 6.83
 -4 -20 -11 14.8 2.28
 -4 -20 -10 11.59 1.93
 -4 -20 -9 6.88 2.81
 -4 -20 -7 15.07 2.82
 -4 -20 -6 6.43 2.92
 -4 -20 -5 11.45 2.33
 -4 -20 -4 14.48 2.34
 -4 -20 -1 6.81 1.18
 -4 -19 -23 14.46 2.55
 -4 -19 -20 5.22 2.3
 -4 -19 -18 12.41 1.73
 -4 -19 -14 11.67 2.01
 -4 -19 -13 11.93 1.84
 -4 -19 -12 4.04 1.56
 -4 -19 -11 5.17 1.14
 -4 -19 -9 56.31 4.17
 -4 -19 -7 4.33 1.94
 -4 -19 -6 4.72 1.89
 -4 -19 -5 14.14 2.24
 -4 -19 -1 7.38 1.19
 -4 -18 -28 5.8 2.33
 -4 -18 -27 34.27 2.68
 -4 -18 -26 9.9 3.66
 -4 -18 -24 13.99 3.44
 -4 -18 -22 21.77 4.76
 -4 -18 -21 9.73 2.39
 -4 -18 -19 5.74 2.29
 -4 -18 -18 8.33 1.43
 -4 -18 -16 7.94 1.52
 -4 -18 -10 17.18 3.34
 -4 -18 -9 58.45 2.08
 -4 -18 -7 13.41 4.22
 -4 -18 -6 19.85 3.81
 -4 -18 -5 5.7 1.52
 -4 -18 -3 3.51 1.29
 -4 -18 -2 3.16 1.49
 -4 -18 -1 5.91 1.25
 -4 -17 -29 26.26 2.75
 -4 -17 -28 15.41 2.54
 -4 -17 -27 9.09 2.2
 -4 -17 -26 4.86 2.29
 -4 -17 -25 31.72 3.02
 -4 -17 -22 15.23 2.7
 -4 -17 -21 6.76 2.03
 -4 -17 -20 5.79 2
 -4 -17 -18 29.43 2.01
 -4 -17 -17 5.33 1.22
 -4 -17 -12 10.54 1.83
 -4 -17 -11 16.03 2.71
 -4 -17 -10 60.08 8.7
 -4 -17 -9 63.06 4.11
 -4 -17 -8 9.03 1.52
 -4 -17 -7 10.53 2.42
 -4 -17 -6 8.77 2.38
 -4 -17 -5 2.98 1.21
 -4 -17 -4 3.23 0.87
 -4 -17 -3 9.85 1.22
 -4 -17 -2 69.4 5.84
 -4 -17 -1 7.78 1.28
 -4 -16 -33 14.06 4.52
 -4 -16 -32 11.44 2.81
 -4 -16 -30 5.06 2.33
 -4 -16 -29 6.18 2.24
 -4 -16 -28 6.16 2.21
 -4 -16 -27 6.23 1.69
 -4 -16 -26 11.28 1.99
 -4 -16 -25 5.31 1.43
 -4 -16 -24 8.39 1.62
 -4 -16 -23 7.51 1.31
 -4 -16 -20 21.32 2.22
 -4 -16 -19 24.85 3.48
 -4 -16 -18 30.41 1.97
 -4 -16 -17 7.03 1.84
 -4 -16 -16 10.17 2.27
 -4 -16 -15 11.1 1.43
 -4 -16 -14 19.66 2
 -4 -16 -13 30.72 3.36
 -4 -16 -12 8.17 1.44
 -4 -16 -11 8.14 3.79
 -4 -16 -10 36.19 1.9
 -4 -16 -9 13.87 1.77
 -4 -16 -8 5.88 1.61
 -4 -16 -7 8.24 1.46
 -4 -16 -6 14.67 1.69
 -4 -16 -5 17.92 4.44
 -4 -16 -4 34.77 6.68
 -4 -16 -2 85.14 4.99
 -4 -16 -1 5.6 1.4
 -4 -15 -34 9.32 1.69
 -4 -15 -33 10.27 2.39
 -4 -15 -31 7.73 1.8
 -4 -15 -30 4.17 2.02
 -4 -15 -28 8.87 2.14
 -4 -15 -27 11.24 1.78
 -4 -15 -26 4.46 1.64
 -4 -15 -25 23.77 1.76
 -4 -15 -22 17.75 1.53
 -4 -15 -21 45.04 3.48
 -4 -15 -20 18.51 3.04
 -4 -15 -19 4.29 1.94
 -4 -15 -18 4.17 1.97
 -4 -15 -17 44.91 3.96
 -4 -15 -16 13.09 2.05
 -4 -15 -15 51.57 2.26
 -4 -15 -14 22.64 1.6
 -4 -15 -13 4.42 1.34
 -4 -15 -12 12.13 2.6
 -4 -15 -11 21.85 2.57
 -4 -15 -10 19.82 2.57
 -4 -15 -8 8.57 1.04
 -4 -15 -7 11.32 2
 -4 -15 -6 11.97 2.35
 -4 -15 -5 4.92 0.96
 -4 -15 -4 50.94 2.24
 -4 -15 -3 12.05 5.08
 -4 -15 -2 14.52 1.62
 -4 -15 -1 32.09 3.09
 -4 -14 -37 36.08 4.22
 -4 -14 -36 91.61 3.9
 -4 -14 -35 13.18 1.74
 -4 -14 -34 3.96 1.94
 -4 -14 -31 14.88 1.7
 -4 -14 -30 14.26 2.81
 -4 -14 -29 56.87 2.96
 -4 -14 -27 25.93 1.99
 -4 -14 -25 18.87 1.55
 -4 -14 -23 24.38 4.56
 -4 -14 -22 34.67 2.35
 -4 -14 -21 5.18 1.52
 -4 -14 -20 90.44 4.16
 -4 -14 -19 21.43 1.92
 -4 -14 -18 239.98 18.79
 -4 -14 -17 94.08 2.5
 -4 -14 -16 57.82 8.16
 -4 -14 -15 51.95 6.59
 -4 -14 -13 78.97 4.08
 -4 -14 -12 15.87 1.76
 -4 -14 -11 20.87 1.37
 -4 -14 -10 5.29 0.69
 -4 -14 -9 6.93 0.84
 -4 -14 -7 6.6 0.78
 -4 -14 -6 14.03 1.26
 -4 -14 -4 33.31 1.4
 -4 -14 -3 4.91 1.49
 -4 -14 -2 92.86 3.09
 -4 -14 -1 62.15 3.5
 -4 -13 -39 12.25 3.54
 -4 -13 -37 13.49 2.1
 -4 -13 -36 11.56 1.9
 -4 -13 -35 29.04 2.03
 -4 -13 -33 6.17 1.72
 -4 -13 -32 33.61 2.94
 -4 -13 -31 19.99 1.96
 -4 -13 -30 17.4 1.59
 -4 -13 -29 21.5 1.56
 -4 -13 -28 12.47 1.52
 -4 -13 -27 65.54 2.19
 -4 -13 -25 5.15 1.46
 -4 -13 -24 25.59 1.76
 -4 -13 -23 74.26 5.09
 -4 -13 -22 31.64 1.72
 -4 -13 -21 47.78 6.48
 -4 -13 -19 99.51 3.69
 -4 -13 -18 62.98 2.67
 -4 -13 -17 88.35 3.81
 -4 -13 -16 11.69 1.52
 -4 -13 -15 31.06 2.72
 -4 -13 -14 87.5 11.55
 -4 -13 -13 12.81 1
 -4 -13 -12 21.85 1.78
 -4 -13 -11 14.8 1.75
 -4 -13 -10 10.06 1.07
 -4 -13 -9 3.53 1.13
 -4 -13 -8 12.38 1.18
 -4 -13 -7 32.63 1.96
 -4 -13 -6 39 1.19
 -4 -13 -5 33.62 1.38
 -4 -13 -4 33.66 1.1
 -4 -13 -3 117.53 2.4
 -4 -13 -1 137.78 1.97
 -4 -12 -41 12.29 3.36
 -4 -12 -40 30.48 4.14
 -4 -12 -39 11.66 2.35
 -4 -12 -38 16.89 2.15
 -4 -12 -37 15.53 2.2
 -4 -12 -34 47.03 5.58
 -4 -12 -33 7.57 2.43
 -4 -12 -30 18.13 1.73
 -4 -12 -28 6.54 1.89
 -4 -12 -26 16.72 1.64
 -4 -12 -25 11 1.88
 -4 -12 -24 7.92 1.58
 -4 -12 -23 28.12 1.58
 -4 -12 -22 16.11 1.66
 -4 -12 -21 71.02 2.14
 -4 -12 -20 50.88 2.35
 -4 -12 -19 146.46 3.37
 -4 -12 -18 26.85 2.38
 -4 -12 -17 43.48 2.18
 -4 -12 -16 155.43 5.49
 -4 -12 -14 25.12 2.08
 -4 -12 -13 6.18 1.96
 -4 -12 -12 26.21 1.13
 -4 -12 -11 13.11 0.83
 -4 -12 -10 69.66 1.77
 -4 -12 -9 36.38 1.83
 -4 -12 -8 140.15 4.79
 -4 -12 -6 3.04 1.08
 -4 -12 -5 2.52 1.11
 -4 -12 -4 71.98 2.54
 -4 -12 -3 68.4 2.64
 -4 -12 -2 72.91 1.69
 -4 -12 -1 305.58 7.2
 -4 -11 -41 15.38 2.08
 -4 -11 -40 15.16 2.29
 -4 -11 -39 32.88 2.43
 -4 -11 -38 49.22 2.38
 -4 -11 -37 25.06 1.92
 -4 -11 -36 17.51 2.21
 -4 -11 -34 6.73 2.44
 -4 -11 -33 5.62 1.99
 -4 -11 -32 25.6 1.66
 -4 -11 -31 4.48 1.71
 -4 -11 -30 37.79 1.63
 -4 -11 -29 4.11 1.65
 -4 -11 -28 7.27 1.86
 -4 -11 -27 89.44 3.35
 -4 -11 -26 40.89 1.71
 -4 -11 -25 24.34 2.07
 -4 -11 -23 26.94 1.65
 -4 -11 -22 43.9 2.09
 -4 -11 -21 17.8 1.04
 -4 -11 -20 44.59 2.38
 -4 -11 -19 40.11 2.15
 -4 -11 -18 4.38 1.18
 -4 -11 -17 9.41 1.18
 -4 -11 -16 68.04 1.74
 -4 -11 -15 28.25 2.18
 -4 -11 -14 117.57 2.88
 -4 -11 -13 4.59 0.88
 -4 -11 -12 108.71 2.62
 -4 -11 -11 215.2 4.92
 -4 -11 -10 9.04 0.84
 -4 -11 -9 38.41 1.38
 -4 -11 -8 66.53 2.39
 -4 -11 -7 342.54 4.57
 -4 -11 -6 8.97 0.92
 -4 -11 -5 24.76 1.34
 -4 -11 -4 40.18 2.08
 -4 -11 -3 50.87 1.24
 -4 -11 -2 52.08 1.45
 -4 -11 -1 26.15 1.46
 -4 -10 -42 7.84 2.38
 -4 -10 -41 18.81 2.06
 -4 -10 -40 14.62 1.9
 -4 -10 -39 10.15 1.99
 -4 -10 -38 19.41 2.07
 -4 -10 -35 8.76 2.2
 -4 -10 -34 29.85 2.12
 -4 -10 -33 7.15 1.86
 -4 -10 -32 24.55 1.8
 -4 -10 -31 10.18 1.63
 -4 -10 -30 8.28 1.71
 -4 -10 -28 20.7 1.72
 -4 -10 -27 9.36 1.7
 -4 -10 -26 76.16 2.96
 -4 -10 -25 3.47 1.62
 -4 -10 -24 55.19 1.99
 -4 -10 -23 24.88 1.48
 -4 -10 -22 50.19 1.92
 -4 -10 -21 63.67 1.74
 -4 -10 -20 47.25 2.28
 -4 -10 -19 26.24 0.95
 -4 -10 -18 38.45 1.65
 -4 -10 -17 65.33 3.11
 -4 -10 -16 43.39 1.53
 -4 -10 -15 92.32 2.19
 -4 -10 -14 39.7 1.31
 -4 -10 -13 35.17 1.11
 -4 -10 -12 41.38 1.65
 -4 -10 -11 7.92 1
 -4 -10 -10 111.19 1.24
 -4 -10 -9 7.68 1.14
 -4 -10 -8 77.65 4.15
 -4 -10 -6 6.05 0.91
 -4 -10 -5 237.14 2.73
 -4 -10 -4 20.79 1.24
 -4 -10 -3 17.3 1.27
 -4 -10 -2 170.45 6.38
 -4 -10 -1 61.46 1.65
 -4 -9 -44 9.85 2.98
 -4 -9 -43 18.24 2.57
 -4 -9 -42 11.07 2.9
 -4 -9 -38 31.88 1.95
 -4 -9 -37 32.07 1.92
 -4 -9 -35 26.01 2.04
 -4 -9 -34 11.83 1.71
 -4 -9 -32 8.06 1.66
 -4 -9 -31 32.76 1.91
 -4 -9 -30 26.92 1.73
 -4 -9 -29 12.93 1.77
 -4 -9 -28 40.4 1.75
 -4 -9 -27 81.84 3.38
 -4 -9 -26 34.76 1.68
 -4 -9 -25 3.17 1.11
 -4 -9 -24 11.36 1.1
 -4 -9 -23 84.72 1.53
 -4 -9 -22 159 2.57
 -4 -9 -21 14.56 1.64
 -4 -9 -20 49.12 1.36
 -4 -9 -19 247.63 3.94
 -4 -9 -18 26.26 1.56
 -4 -9 -17 7.88 0.91
 -4 -9 -16 90.58 1.53
 -4 -9 -15 10.8 0.89
 -4 -9 -14 44.54 1.05
 -4 -9 -13 16.09 1.07
 -4 -9 -12 39.54 0.96
 -4 -9 -11 81.69 2.03
 -4 -9 -10 5.51 0.89
 -4 -9 -9 126.63 2.73
 -4 -9 -8 72.85 0.97
 -4 -9 -7 158.1 3.14
 -4 -9 -6 23.56 0.84
 -4 -9 -5 73.25 2.54
 -4 -9 -4 285.97 6.66
 -4 -9 -3 22.75 1.35
 -4 -9 -2 164.66 6.73
 -4 -9 -1 294.53 4.58
 -4 -8 -45 22.58 2.35
 -4 -8 -44 28.91 2.22
 -4 -8 -43 7.69 2.18
 -4 -8 -42 4.96 2.38
 -4 -8 -41 11.88 2.25
 -4 -8 -40 19.81 2.42
 -4 -8 -39 6.22 2.26
 -4 -8 -38 51.67 2.41
 -4 -8 -37 77.04 2.17
 -4 -8 -36 130.05 5.75
 -4 -8 -35 40.47 2.01
 -4 -8 -34 88.04 1.99
 -4 -8 -32 8.92 1.72
 -4 -8 -31 44.35 1.66
 -4 -8 -30 88.71 4.94
 -4 -8 -29 60.8 2.16
 -4 -8 -28 10.87 1.61
 -4 -8 -27 59.38 2.89
 -4 -8 -26 22.29 1.14
 -4 -8 -25 31.23 1.67
 -4 -8 -24 38.26 1.92
 -4 -8 -23 15.07 1.07
 -4 -8 -22 68.44 1.79
 -4 -8 -21 25.85 1.12
 -4 -8 -20 95.08 1.99
 -4 -8 -19 186.99 3.67
 -4 -8 -18 335.22 6.18
 -4 -8 -17 151.57 2.82
 -4 -8 -16 56.05 1.96
 -4 -8 -15 6.32 1.03
 -4 -8 -14 137.01 2.43
 -4 -8 -13 12.46 1.15
 -4 -8 -12 162.34 1.56
 -4 -8 -11 147.56 2.72
 -4 -8 -10 25.07 0.98
 -4 -8 -9 38.04 1.13
 -4 -8 -8 9.39 0.82
 -4 -8 -7 183.41 4.17
 -4 -8 -6 48.02 0.99
 -4 -8 -5 141.38 1.52
 -4 -8 -4 117.11 2.04
 -4 -8 -3 190.75 3.3
 -4 -8 -2 200.96 4.06
 -4 -8 -1 45.58 1.19
 -4 -7 -46 4.99 2.46
 -4 -7 -45 4.75 2.18
 -4 -7 -43 14.67 3.01
 -4 -7 -42 39 2.35
 -4 -7 -41 9.29 2.03
 -4 -7 -39 118.6 3.64
 -4 -7 -38 6.04 1.99
 -4 -7 -37 8.86 2.34
 -4 -7 -36 33.05 2.7
 -4 -7 -35 66.13 2.48
 -4 -7 -34 51.23 1.78
 -4 -7 -33 42.43 2.04
 -4 -7 -32 119.25 2.11
 -4 -7 -31 12.07 1.83
 -4 -7 -30 11.84 1.67
 -4 -7 -29 16.53 2.52
 -4 -7 -28 8.96 1.61
 -4 -7 -27 11.07 1.19
 -4 -7 -26 40.66 1.43
 -4 -7 -25 25.15 1.65
 -4 -7 -24 50.76 1.49
 -4 -7 -23 29.92 1.09
 -4 -7 -22 48.36 1.17
 -4 -7 -21 122.89 1.87
 -4 -7 -20 134.38 1.91
 -4 -7 -19 399 5.54
 -4 -7 -18 90.93 2.45
 -4 -7 -17 12.37 0.97
 -4 -7 -16 89.02 1.24
 -4 -7 -15 28.71 0.96
 -4 -7 -14 67.38 1.17
 -4 -7 -13 38.53 1.2
 -4 -7 -12 82.36 1.57
 -4 -7 -11 33.55 0.9
 -4 -7 -10 111.4 1.83
 -4 -7 -9 55.44 1.11
 -4 -7 -8 2.71 0.85
 -4 -7 -7 27.89 0.94
 -4 -7 -4 70.13 1.86
 -4 -7 -3 20.84 1.42
 -4 -7 -2 28.05 1.12
 -4 -7 -1 411.55 4.01
 -4 -6 -47 9.36 2.33
 -4 -6 -46 21.85 2.16
 -4 -6 -45 6.2 2.11
 -4 -6 -44 27.45 2.08
 -4 -6 -43 14.7 2.25
 -4 -6 -42 5.53 2.33
 -4 -6 -41 17.21 2.39
 -4 -6 -40 15.39 1.97
 -4 -6 -39 13.73 1.93
 -4 -6 -38 9.1 2.11
 -4 -6 -37 35.4 3.73
 -4 -6 -36 69.4 1.87
 -4 -6 -35 11.88 1.73
 -4 -6 -34 24.93 1.92
 -4 -6 -33 28.61 1.83
 -4 -6 -32 9.91 1.62
 -4 -6 -31 54.42 1.78
 -4 -6 -30 12.75 1.8
 -4 -6 -28 82.57 1.42
 -4 -6 -25 16.34 1.5
 -4 -6 -24 51.8 1.49
 -4 -6 -23 185.37 2.87
 -4 -6 -22 124.37 1.94
 -4 -6 -21 164.92 2.2
 -4 -6 -20 25.23 1.21
 -4 -6 -19 49.72 1.23
 -4 -6 -18 110.25 1.29
 -4 -6 -17 456.85 8.06
 -4 -6 -16 136.29 1.84
 -4 -6 -15 75.82 1.08
 -4 -6 -14 20.14 1.37
 -4 -6 -13 53.53 1.28
 -4 -6 -12 8.99 0.93
 -4 -6 -11 116.3 1.71
 -4 -6 -10 24.04 0.93
 -4 -6 -9 86.33 1.01
 -4 -6 -8 244.48 1.96
 -4 -6 -7 39.83 0.88
 -4 -6 -6 104.01 1.45
 -4 -6 -5 418.88 4.32
 -4 -6 -4 61.24 1.22
 -4 -6 -3 62.82 2.54
 -4 -6 -2 92.35 2.18
 -4 -6 -1 556.63 14.35
 -4 -5 -47 9.5 2.11
 -4 -5 -46 46.74 2.24
 -4 -5 -45 27.13 2.37
 -4 -5 -44 13.54 2.28
 -4 -5 -43 6.04 2.12
 -4 -5 -41 12.43 1.98
 -4 -5 -40 5.5 2.04
 -4 -5 -39 37.12 1.94
 -4 -5 -38 11.08 2.05
 -4 -5 -37 5.96 1.84
 -4 -5 -36 9.07 1.76
 -4 -5 -35 9.19 1.73
 -4 -5 -33 35.21 1.67
 -4 -5 -31 30.95 1.71
 -4 -5 -30 109.16 3.39
 -4 -5 -29 118.85 2.55
 -4 -5 -28 12.51 1.29
 -4 -5 -27 12.88 1.21
 -4 -5 -26 10.57 1.17
 -4 -5 -25 27.52 1.26
 -4 -5 -24 14.37 1.12
 -4 -5 -23 25.72 1.16
 -4 -5 -22 5.57 1.18
 -4 -5 -21 16.32 1.06
 -4 -5 -20 176.1 1.52
 -4 -5 -19 302.41 4.54
 -4 -5 -18 34.65 1.06
 -4 -5 -17 7.25 1
 -4 -5 -16 118.21 2.57
 -4 -5 -15 13.82 0.91
 -4 -5 -14 4.71 0.97
 -4 -5 -13 171.35 1.51
 -4 -5 -12 50.88 1.03
 -4 -5 -11 97.84 1.56
 -4 -5 -10 225.85 1.26
 -4 -5 -9 230.36 3.05
 -4 -5 -8 128.43 1.67
 -4 -5 -7 138.06 1.6
 -4 -5 -6 177.12 1.68
 -4 -5 -5 38.58 1.15
 -4 -5 -4 326.33 4.79
 -4 -5 -3 122.32 2.15
 -4 -5 -2 136.47 1.38
 -4 -5 -1 402.69 3.45
 -4 -4 -48 36.72 2.61
 -4 -4 -47 8.43 2.36
 -4 -4 -46 41.23 2.43
 -4 -4 -45 6.15 2.2
 -4 -4 -44 16.5 2.24
 -4 -4 -43 17.78 2.03
 -4 -4 -42 4.69 2.27
 -4 -4 -41 9.55 1.98
 -4 -4 -40 48.18 2
 -4 -4 -39 56.24 2.33
 -4 -4 -38 46.01 1.94
 -4 -4 -37 38.78 1.79
 -4 -4 -36 5.63 1.8
 -4 -4 -35 4.85 2.01
 -4 -4 -34 14.11 1.66
 -4 -4 -33 32.18 1.69
 -4 -4 -31 38.97 2.27
 -4 -4 -30 21.33 1.4
 -4 -4 -29 19.56 1.56
 -4 -4 -28 274.38 3
 -4 -4 -27 149.26 1.96
 -4 -4 -26 164.09 3.62
 -4 -4 -25 21.79 1.18
 -4 -4 -24 56.95 1.37
 -4 -4 -23 23.77 1.18
 -4 -4 -22 62.91 1.24
 -4 -4 -21 35.17 1.25
 -4 -4 -20 81.95 1.32
 -4 -4 -19 88.04 1.52
 -4 -4 -18 59.13 1.24
 -4 -4 -17 6.08 1.01
 -4 -4 -16 25.83 0.96
 -4 -4 -15 245.63 2.68
 -4 -4 -14 149.36 2.49
 -4 -4 -13 135.27 1.11
 -4 -4 -12 234.66 2.45
 -4 -4 -11 191.03 1.89
 -4 -4 -10 136.41 1.63
 -4 -4 -9 320.3 3.71
 -4 -4 -8 1244.52 16.43
 -4 -4 -7 104.42 2.2
 -4 -4 -6 354.47 5.02
 -4 -4 -5 47.21 1.98
 -4 -4 -4 186.49 1.62
 -4 -4 -3 113.19 1.31
 -4 -4 -2 472 1.94
 -4 -4 -1 8.16 1.21
 -4 -3 -48 6.95 2.41
 -4 -3 -47 14.53 2.4
 -4 -3 -46 7.05 2.45
 -4 -3 -45 7.82 2.13
 -4 -3 -44 49.1 2.1
 -4 -3 -43 73.2 2.15
 -4 -3 -42 5.16 2.11
 -4 -3 -41 36.06 1.97
 -4 -3 -39 32.41 1.92
 -4 -3 -38 21.34 1.86
 -4 -3 -37 37.7 1.78
 -4 -3 -35 25.25 1.69
 -4 -3 -34 16.54 1.76
 -4 -3 -33 95.31 2.75
 -4 -3 -32 11.6 1.91
 -4 -3 -31 22.37 1.57
 -4 -3 -30 14.83 1.31
 -4 -3 -29 65.72 1.5
 -4 -3 -28 166.48 2.92
 -4 -3 -27 216.46 2.59
 -4 -3 -26 169.64 2.73
 -4 -3 -25 25.91 1.41
 -4 -3 -24 189.03 2.3
 -4 -3 -23 132.82 1.74
 -4 -3 -22 20.33 1.1
 -4 -3 -21 12.29 1.21
 -4 -3 -20 18.5 1.38
 -4 -3 -19 16.88 1.21
 -4 -3 -18 29.22 1.06
 -4 -3 -17 155.16 1.67
 -4 -3 -16 109.61 1.41
 -4 -3 -15 168.47 2.51
 -4 -3 -14 33.61 0.98
 -4 -3 -13 83.48 1.18
 -4 -3 -12 387.61 7.32
 -4 -3 -11 143.97 2.52
 -4 -3 -10 333.68 3
 -4 -3 -9 954.04 10.29
 -4 -3 -8 30.26 0.98
 -4 -3 -7 149.49 2.02
 -4 -3 -6 902.91 13.2
 -4 -3 -5 8.61 1.07
 -4 -3 -4 50.24 1.14
 -4 -3 -2 203.99 1.69
 -4 -3 -1 89.17 1.23
 -4 -2 -48 23.94 3.35
 -4 -2 -46 101.34 2.8
 -4 -2 -44 14.58 2.17
 -4 -2 -43 12.18 2.15
 -4 -2 -42 4.96 2.26
 -4 -2 -41 29.03 2.08
 -4 -2 -40 45.03 2.07
 -4 -2 -39 9.51 1.88
 -4 -2 -37 9.56 1.75
 -4 -2 -36 7.76 1.73
 -4 -2 -35 32.61 1.81
 -4 -2 -34 24.91 1.75
 -4 -2 -33 63.42 1.78
 -4 -2 -32 12.56 2.16
 -4 -2 -31 86.74 2.06
 -4 -2 -30 180.12 2.58
 -4 -2 -29 25.66 1.32
 -4 -2 -28 415.82 5.05
 -4 -2 -27 91.85 1.66
 -4 -2 -26 256.72 2.02
 -4 -2 -25 59.89 1.95
 -4 -2 -23 92.43 1.28
 -4 -2 -22 183.85 2.22
 -4 -2 -21 265.07 2.2
 -4 -2 -20 20 1.23
 -4 -2 -19 60.5 1.31
 -4 -2 -18 11.11 1.1
 -4 -2 -17 7.91 0.98
 -4 -2 -16 47.06 1.22
 -4 -2 -15 83.42 1.14
 -4 -2 -14 17.67 0.97
 -4 -2 -13 258.59 2.58
 -4 -2 -12 376.52 4.65
 -4 -2 -11 196.08 1.98
 -4 -2 -10 418.24 2.53
 -4 -2 -9 127.19 3.72
 -4 -2 -8 1239.89 23.24
 -4 -2 -7 21.22 0.97
 -4 -2 -6 57.17 1.25
 -4 -2 -5 180.02 2.42
 -4 -2 -4 271.09 1.84
 -4 -2 -3 86.5 1.23
 -4 -2 -2 215.99 1.49
 -4 -2 -1 464.99 5.51
 -4 -1 -49 21.75 2.34
 -4 -1 -48 21.52 2.61
 -4 -1 -47 20.68 2.38
 -4 -1 -46 8.57 2.76
 -4 -1 -45 21.87 2.3
 -4 -1 -44 6.78 2.07
 -4 -1 -42 32.86 2.32
 -4 -1 -40 15.35 2.02
 -4 -1 -39 7.78 2.17
 -4 -1 -38 8.72 2.31
 -4 -1 -37 95.76 2.3
 -4 -1 -36 33.68 2.09
 -4 -1 -35 137.5 1.93
 -4 -1 -34 19.74 1.7
 -4 -1 -33 98.88 2.24
 -4 -1 -32 84.42 2.4
 -4 -1 -31 40.46 1.4
 -4 -1 -30 24.45 1.32
 -4 -1 -29 131.23 2.1
 -4 -1 -28 130.68 2.01
 -4 -1 -26 12.04 1.32
 -4 -1 -25 228.82 1.65
 -4 -1 -24 67.45 1.26
 -4 -1 -23 35.3 1.78
 -4 -1 -22 6.97 1.18
 -4 -1 -21 73.8 1.37
 -4 -1 -20 10.5 1.22
 -4 -1 -19 113.51 1.4
 -4 -1 -18 131.61 2.24
 -4 -1 -17 297.97 2.64
 -4 -1 -16 31.06 0.99
 -4 -1 -15 32.57 0.97
 -4 -1 -14 341.02 2.28
 -4 -1 -13 401.24 5.55
 -4 -1 -12 480.1 3.62
 -4 -1 -11 338.83 2.63
 -4 -1 -10 181.61 1.58
 -4 -1 -9 22.03 0.89
 -4 -1 -8 262.32 1.68
 -4 -1 -7 385.43 4.99
 -4 -1 -6 60.11 1.12
 -4 -1 -5 365.82 4.69
 -4 -1 -4 48.53 1.51
 -4 -1 -3 575.87 4.04
 -4 -1 -2 69.86 1.21
 -4 -1 -1 497.57 2.1
 -3 -22 -10 13.13 4.92
 -3 -22 -8 15.92 4.17
 -3 -22 -2 7.93 3.73
 -3 -21 -17 8.82 3.29
 -3 -21 -13 14.66 2.99
 -3 -21 -12 14.93 4.24
 -3 -21 -7 6.69 2.76
 -3 -21 -6 10.94 2.6
 -3 -20 -22 6.35 2.02
 -3 -20 -21 8.05 1.94
 -3 -20 -19 8.21 1.84
 -3 -20 -18 8.51 1.94
 -3 -20 -12 7.08 2.97
 -3 -20 -11 8.48 2.88
 -3 -20 -9 12.67 2.68
 -3 -20 -7 5.79 2.74
 -3 -20 -3 5.65 1.27
 -3 -20 -2 3.42 1
 -3 -20 -1 14.22 2.14
 -3 -19 -27 9.46 2.24
 -3 -19 -26 11.38 3.03
 -3 -19 -21 10.46 3.02
 -3 -19 -20 6.23 1.63
 -3 -19 -19 31.1 3.32
 -3 -19 -18 6.17 2.64
 -3 -19 -12 4.64 1.46
 -3 -19 -11 29.34 1.78
 -3 -19 -10 9.05 2.26
 -3 -19 -9 18.04 2.11
 -3 -19 -7 13.73 2.45
 -3 -19 -5 19.38 2.6
 -3 -19 -3 46.54 8.63
 -3 -19 -2 8.8 1.45
 -3 -19 -1 44.51 3.14
 -3 -18 -30 9.72 2.75
 -3 -18 -29 14.25 1.86
 -3 -18 -28 6.43 2.33
 -3 -18 -26 4.75 1.93
 -3 -18 -25 10.32 1.96
 -3 -18 -24 5.88 2.47
 -3 -18 -23 9.07 2.32
 -3 -18 -21 7.79 3.35
 -3 -18 -20 31.74 4.52
 -3 -18 -17 20.24 4.23
 -3 -18 -15 19.49 1.93
 -3 -18 -14 9.81 1.52
 -3 -18 -13 10.87 1.58
 -3 -18 -12 6.17 1.06
 -3 -18 -10 38.26 1.97
 -3 -18 -9 33.55 3.01
 -3 -18 -6 6.66 1.57
 -3 -18 -5 46.15 4.44
 -3 -18 -4 2.57 0.7
 -3 -18 -3 2.41 1.2
 -3 -18 -2 5.36 2.35
 -3 -18 -1 79.76 7.57
 -3 -17 -33 5.53 2.06
 -3 -17 -31 16.2 2.79
 -3 -17 -30 14.34 2.35
 -3 -17 -28 28.23 4.04
 -3 -17 -27 16.45 2.96
 -3 -17 -26 34.24 3.39
 -3 -17 -25 16.22 3
 -3 -17 -24 18.45 1.92
 -3 -17 -23 4.84 2.19
 -3 -17 -22 9.74 2.78
 -3 -17 -21 15.14 2.04
 -3 -17 -19 29.76 3.07
 -3 -17 -18 19.3 4.33
 -3 -17 -17 30.67 4.15
 -3 -17 -16 72.78 4.07
 -3 -17 -15 5.3 1.96
 -3 -17 -14 26.76 3.03
 -3 -17 -13 29.31 1.39
 -3 -17 -12 13.6 1.35
 -3 -17 -11 16.42 1.38
 -3 -17 -10 49.13 2.09
 -3 -17 -9 6.47 2.8
 -3 -17 -8 69.04 5.33
 -3 -17 -7 31.55 2.05
 -3 -17 -5 15.89 2.64
 -3 -17 -4 4.37 1.96
 -3 -17 -3 14.97 1.37
 -3 -17 -2 18.2 2.51
 -3 -16 -35 6.53 2.58
 -3 -16 -34 9.65 2.93
 -3 -16 -33 9.99 2.83
 -3 -16 -32 6.2 2.76
 -3 -16 -30 15.2 2.53
 -3 -16 -29 26.4 4.18
 -3 -16 -28 10.3 3.25
 -3 -16 -27 7.49 1.72
 -3 -16 -26 21 2.65
 -3 -16 -25 40.07 2.5
 -3 -16 -22 17.07 1.36
 -3 -16 -21 45.92 3.41
 -3 -16 -20 56.23 4.72
 -3 -16 -19 58.48 3.88
 -3 -16 -18 88.21 5.12
 -3 -16 -17 23.28 2.9
 -3 -16 -16 38.7 1.48
 -3 -16 -15 27.85 2.28
 -3 -16 -12 13.73 2.33
 -3 -16 -11 45.24 2.06
 -3 -16 -9 90.7 3.82
 -3 -16 -8 14.49 1.76
 -3 -16 -7 19.26 3.09
 -3 -16 -5 10.73 1.75
 -3 -16 -3 9.51 2.13
 -3 -16 -2 34.48 2.02
 -3 -16 -1 65.63 4.96
 -3 -15 -37 7.21 2.37
 -3 -15 -35 32.87 2.79
 -3 -15 -33 14.36 3.98
 -3 -15 -32 4.73 1.95
 -3 -15 -31 4.13 1.65
 -3 -15 -30 6.28 1.96
 -3 -15 -29 30.02 3.43
 -3 -15 -28 31.8 1.77
 -3 -15 -26 33.36 3.25
 -3 -15 -25 15.71 2.64
 -3 -15 -24 18.49 1.44
 -3 -15 -23 25.87 2.24
 -3 -15 -22 39.48 3.05
 -3 -15 -21 26.98 1.48
 -3 -15 -20 11.76 1.68
 -3 -15 -19 52.53 2.52
 -3 -15 -18 13.3 1.21
 -3 -15 -17 201.88 2.99
 -3 -15 -15 48.28 2.37
 -3 -15 -14 3.03 1.36
 -3 -15 -13 8.41 2.35
 -3 -15 -12 35.42 2.71
 -3 -15 -11 33.03 1.34
 -3 -15 -10 47.19 4.09
 -3 -15 -8 56.42 5.79
 -3 -15 -7 52.65 4.67
 -3 -15 -6 57.35 3.12
 -3 -15 -5 2.51 1.12
 -3 -15 -4 31.22 1.79
 -3 -15 -3 98.32 4.05
 -3 -15 -2 65.49 2.41
 -3 -15 -1 116.91 5.61
 -3 -14 -39 32.49 2.38
 -3 -14 -38 40.08 2.36
 -3 -14 -37 8.08 2.59
 -3 -14 -36 6.44 2.56
 -3 -14 -34 15.99 1.97
 -3 -14 -33 24.21 2.72
 -3 -14 -32 16.91 2.28
 -3 -14 -31 6.15 2.33
 -3 -14 -30 4.58 1.75
 -3 -14 -29 10.77 1.46
 -3 -14 -28 7.31 1.8
 -3 -14 -27 11.02 1.67
 -3 -14 -26 5.11 1.82
 -3 -14 -25 11.76 1.31
 -3 -14 -24 8.87 1.24
 -3 -14 -22 13.79 1.97
 -3 -14 -21 25.4 1.4
 -3 -14 -20 79.27 2.81
 -3 -14 -19 48.06 2.11
 -3 -14 -18 167.6 6.07
 -3 -14 -17 20.47 2.3
 -3 -14 -16 11.95 1.51
 -3 -14 -15 12.88 1.93
 -3 -14 -14 80.15 9.44
 -3 -14 -11 44.71 2.64
 -3 -14 -10 21.36 1.43
 -3 -14 -9 15.86 2.68
 -3 -14 -8 16.15 2.48
 -3 -14 -7 10.41 0.94
 -3 -14 -6 9.94 0.94
 -3 -14 -5 24.49 2.43
 -3 -14 -4 72.14 2.91
 -3 -14 -3 39.42 3.39
 -3 -14 -2 51.63 6.52
 -3 -14 -1 35.47 1.52
 -3 -13 -40 33.08 2.79
 -3 -13 -37 28.42 1.91
 -3 -13 -36 22.37 4.22
 -3 -13 -35 19.37 1.96
 -3 -13 -34 5.42 1.96
 -3 -13 -33 4.13 1.84
 -3 -13 -32 20.31 1.71
 -3 -13 -31 25.23 2.03
 -3 -13 -30 5.16 1.59
 -3 -13 -29 6.3 1.42
 -3 -13 -28 16.82 1.88
 -3 -13 -27 17.81 1.97
 -3 -13 -26 33.83 2.08
 -3 -13 -25 13.25 1.29
 -3 -13 -24 4.16 2.05
 -3 -13 -23 5.3 1.24
 -3 -13 -22 10.82 1.2
 -3 -13 -21 70.47 2.51
 -3 -13 -20 31.69 1.51
 -3 -13 -19 6.07 1.3
 -3 -13 -18 27.48 1.94
 -3 -13 -15 53.17 2.64
 -3 -13 -14 4.93 1.25
 -3 -13 -12 60.87 4.41
 -3 -13 -11 3.63 1.5
 -3 -13 -10 36.42 2.24
 -3 -13 -9 45.21 2.87
 -3 -13 -8 66.19 3.18
 -3 -13 -7 22.02 2.39
 -3 -13 -6 62.11 3.55
 -3 -13 -5 22.36 2.23
 -3 -13 -4 2.89 0.98
 -3 -13 -3 63.26 1.76
 -3 -13 -2 26.92 0.81
 -3 -13 -1 1.55 0.74
 -3 -12 -41 12.12 2.17
 -3 -12 -40 21.76 2.46
 -3 -12 -39 33.01 3.92
 -3 -12 -35 42.54 2.99
 -3 -12 -34 11.01 1.62
 -3 -12 -33 19.52 1.65
 -3 -12 -32 9.45 1.53
 -3 -12 -31 20.04 1.51
 -3 -12 -30 27.74 1.83
 -3 -12 -29 11.71 1.44
 -3 -12 -28 5.46 1.64
 -3 -12 -27 14.42 1.59
 -3 -12 -26 37.1 3.15
 -3 -12 -25 15.34 1.37
 -3 -12 -24 34.08 2.67
 -3 -12 -23 20.07 1.58
 -3 -12 -22 52.32 2.11
 -3 -12 -21 9.99 1.48
 -3 -12 -20 48.46 2.43
 -3 -12 -19 67.07 3.68
 -3 -12 -18 51.75 2.79
 -3 -12 -17 11.57 1.3
 -3 -12 -16 39.7 2.2
 -3 -12 -15 13.58 1.46
 -3 -12 -14 31.22 2.06
 -3 -12 -13 8.35 1.08
 -3 -12 -12 83.43 1.74
 -3 -12 -11 26.62 1.81
 -3 -12 -10 10.73 0.88
 -3 -12 -8 49.6 2.7
 -3 -12 -7 45.38 2.14
 -3 -12 -6 5.62 0.58
 -3 -12 -5 21.03 1
 -3 -12 -4 23.59 1.29
 -3 -12 -3 6.3 1.3
 -3 -12 -2 26.68 1.5
 -3 -12 -1 31.59 1.35
 -3 -11 -44 6.21 2.3
 -3 -11 -42 14.76 2.12
 -3 -11 -41 6.43 2.15
 -3 -11 -39 5.83 2.07
 -3 -11 -38 6.73 2.64
 -3 -11 -35 20.87 1.79
 -3 -11 -33 25.81 1.84
 -3 -11 -32 44.25 2.66
 -3 -11 -30 26.88 1.95
 -3 -11 -29 71.14 2.98
 -3 -11 -28 53.74 2.79
 -3 -11 -27 17.92 1.39
 -3 -11 -26 59.56 1.75
 -3 -11 -25 16.51 1.31
 -3 -11 -24 10.58 1.52
 -3 -11 -23 46.23 1.99
 -3 -11 -22 32.87 1.93
 -3 -11 -21 25.87 1.33
 -3 -11 -20 80.43 2.69
 -3 -11 -19 6.09 1.25
 -3 -11 -18 20.51 1.41
 -3 -11 -17 18.1 1.51
 -3 -11 -16 4.43 1.2
 -3 -11 -15 40.54 2.23
 -3 -11 -14 45.15 2.52
 -3 -11 -13 41.71 1.17
 -3 -11 -12 20.43 2.38
 -3 -11 -11 191.3 4.97
 -3 -11 -10 43.89 2.24
 -3 -11 -9 41.57 0.81
 -3 -11 -8 42.48 1.65
 -3 -11 -7 78.64 2.94
 -3 -11 -6 55.29 2.31
 -3 -11 -5 14.78 0.71
 -3 -11 -4 14.1 1.02
 -3 -11 -3 130 3.43
 -3 -11 -2 22.32 1.01
 -3 -11 -1 30.07 1.71
 -3 -10 -45 6.7 2.66
 -3 -10 -44 10.56 2.48
 -3 -10 -43 21.6 2.41
 -3 -10 -42 12.1 2.38
 -3 -10 -40 12.68 2.42
 -3 -10 -38 58.68 5.09
 -3 -10 -37 27.16 2.41
 -3 -10 -36 64.79 2.78
 -3 -10 -35 11.39 1.79
 -3 -10 -34 25.56 3.01
 -3 -10 -33 11.84 1.71
 -3 -10 -31 53.43 2.58
 -3 -10 -30 51.67 2.09
 -3 -10 -29 52.76 2.63
 -3 -10 -28 9.65 1.56
 -3 -10 -27 22.43 1.39
 -3 -10 -26 80.65 1.79
 -3 -10 -25 25.15 1.34
 -3 -10 -24 11.32 1.28
 -3 -10 -23 12.28 1.39
 -3 -10 -22 38.81 2.84
 -3 -10 -21 18.49 1.31
 -3 -10 -20 95.39 3.43
 -3 -10 -19 10.4 1.8
 -3 -10 -18 95.73 2.92
 -3 -10 -17 33.81 1.68
 -3 -10 -16 52.63 1.78
 -3 -10 -15 73.28 1.76
 -3 -10 -14 17.84 1.74
 -3 -10 -13 128.22 4.04
 -3 -10 -12 21.1 0.82
 -3 -10 -11 84.74 2
 -3 -10 -10 79.38 3.33
 -3 -10 -9 12.48 0.74
 -3 -10 -8 84.06 3.33
 -3 -10 -7 94.11 1.57
 -3 -10 -6 93.56 2.7
 -3 -10 -5 11.24 1.03
 -3 -10 -4 25.85 1.3
 -3 -10 -3 4.62 0.78
 -3 -10 -2 66.84 1.48
 -3 -10 -1 5.25 0.92
 -3 -9 -44 6.54 2.55
 -3 -9 -41 34.89 2.4
 -3 -9 -40 36.11 2.95
 -3 -9 -39 41.33 4.12
 -3 -9 -38 16.65 2.24
 -3 -9 -37 40.26 2.96
 -3 -9 -36 18.9 1.71
 -3 -9 -35 19.05 1.67
 -3 -9 -34 4.56 1.81
 -3 -9 -33 71.9 2.41
 -3 -9 -32 27.07 1.97
 -3 -9 -30 38.03 1.62
 -3 -9 -28 15.58 1.43
 -3 -9 -27 13.57 1.39
 -3 -9 -26 36.51 1.48
 -3 -9 -25 23.77 1.45
 -3 -9 -24 20.75 1.44
 -3 -9 -23 11.48 1.38
 -3 -9 -22 40.46 2.62
 -3 -9 -21 53.01 1.43
 -3 -9 -20 123.09 3.07
 -3 -9 -19 65.14 1.02
 -3 -9 -18 35.1 1.06
 -3 -9 -17 201.08 3.11
 -3 -9 -16 33.34 0.75
 -3 -9 -15 60.76 1.93
 -3 -9 -14 46.1 1.64
 -3 -9 -13 214.52 3.38
 -3 -9 -12 12.17 1.09
 -3 -9 -11 154.35 1.38
 -3 -9 -10 198.85 4.78
 -3 -9 -9 18.42 0.73
 -3 -9 -8 57.53 1.12
 -3 -9 -7 11.01 0.63
 -3 -9 -6 121.55 2.86
 -3 -9 -5 16.16 0.79
 -3 -9 -4 2.27 0.79
 -3 -9 -3 77.74 1.79
 -3 -9 -2 116.39 5.1
 -3 -9 -1 69.17 2.87
 -3 -8 -46 22.74 3.81
 -3 -8 -45 26.34 2.53
 -3 -8 -44 5.88 2.25
 -3 -8 -43 19.63 2.11
 -3 -8 -42 13.33 2.22
 -3 -8 -41 5.45 2.15
 -3 -8 -39 59.43 3.16
 -3 -8 -38 28.44 3.91
 -3 -8 -37 18.93 1.91
 -3 -8 -36 17.32 2.58
 -3 -8 -35 43.56 2.11
 -3 -8 -34 6.77 1.73
 -3 -8 -32 33.18 1.66
 -3 -8 -31 12.25 1.85
 -3 -8 -30 6.13 1.52
 -3 -8 -29 33.64 1.49
 -3 -8 -28 5.62 1.45
 -3 -8 -27 22.28 2.03
 -3 -8 -26 6.5 1.36
 -3 -8 -25 12.73 1.47
 -3 -8 -24 58.7 3.47
 -3 -8 -23 77.29 1.75
 -3 -8 -22 121.77 2.94
 -3 -8 -21 56.28 1.71
 -3 -8 -20 193.66 1.82
 -3 -8 -19 54.57 1.31
 -3 -8 -18 358.43 4.73
 -3 -8 -16 35.69 1.05
 -3 -8 -15 233.35 2.88
 -3 -8 -14 46.99 0.86
 -3 -8 -13 28.08 0.92
 -3 -8 -12 42.13 1.08
 -3 -8 -11 116.95 2.66
 -3 -8 -10 67.16 0.83
 -3 -8 -9 335 3.42
 -3 -8 -8 27.87 0.75
 -3 -8 -7 70.26 1.56
 -3 -8 -6 11.1 0.73
 -3 -8 -5 147.15 2.14
 -3 -8 -4 559.49 6.27
 -3 -8 -3 13.61 1
 -3 -8 -2 360.29 3.88
 -3 -8 -1 130.2 2.62
 -3 -7 -47 59.53 4.81
 -3 -7 -45 20.8 3.25
 -3 -7 -44 15.79 2.41
 -3 -7 -42 36.52 2.53
 -3 -7 -40 6.61 2.09
 -3 -7 -39 9.13 2.2
 -3 -7 -38 26.42 2.07
 -3 -7 -37 67.34 3.38
 -3 -7 -36 28.18 1.99
 -3 -7 -35 19.13 1.93
 -3 -7 -33 14.49 1.9
 -3 -7 -31 11.91 1.61
 -3 -7 -30 8.11 1.5
 -3 -7 -29 154.94 2.18
 -3 -7 -28 42.89 1.47
 -3 -7 -27 52.73 1.45
 -3 -7 -26 34.9 2.16
 -3 -7 -25 58.62 1.59
 -3 -7 -24 57.25 1.49
 -3 -7 -23 60.12 1.42
 -3 -7 -22 51.66 1.65
 -3 -7 -21 313.04 4.05
 -3 -7 -20 163.4 1.7
 -3 -7 -19 54.43 1.42
 -3 -7 -18 125.11 3.07
 -3 -7 -17 470.77 4.03
 -3 -7 -16 16.68 1.03
 -3 -7 -15 142.49 2.25
 -3 -7 -14 65.87 0.94
 -3 -7 -13 12.27 0.7
 -3 -7 -12 101.99 1.48
 -3 -7 -11 87.31 1.02
 -3 -7 -10 305.6 3.62
 -3 -7 -9 462.85 4.44
 -3 -7 -8 80.5 1.74
 -3 -7 -7 85.22 1.03
 -3 -7 -6 163.09 2.4
 -3 -7 -5 55.49 1.13
 -3 -7 -4 203.7 2.17
 -3 -7 -3 1169.83 9.86
 -3 -7 -2 13.79 0.96
 -3 -7 -1 981.7 11.41
 -3 -6 -48 30.95 4.23
 -3 -6 -47 22.81 3.77
 -3 -6 -46 14.94 4.1
 -3 -6 -45 18.06 2.96
 -3 -6 -44 56.43 3.06
 -3 -6 -43 12.56 2.11
 -3 -6 -41 8.71 2.01
 -3 -6 -40 29.28 1.84
 -3 -6 -39 54.94 2.13
 -3 -6 -38 124.12 2.79
 -3 -6 -37 125.92 2.36
 -3 -6 -36 12.89 1.79
 -3 -6 -35 112.11 2.9
 -3 -6 -34 30.54 1.72
 -3 -6 -33 38.64 2.03
 -3 -6 -32 21.97 2.11
 -3 -6 -31 12.73 1.62
 -3 -6 -30 100.17 1.82
 -3 -6 -29 42.34 1.57
 -3 -6 -28 3.64 1.61
 -3 -6 -27 168.93 3.45
 -3 -6 -26 76.5 1.67
 -3 -6 -25 116.27 3.22
 -3 -6 -24 57.87 2.26
 -3 -6 -23 107.52 2.09
 -3 -6 -22 14.93 1.12
 -3 -6 -21 48.89 1.25
 -3 -6 -20 127.19 3.02
 -3 -6 -19 426.87 3.64
 -3 -6 -18 53.64 0.97
 -3 -6 -17 54.93 0.94
 -3 -6 -16 80.4 1.91
 -3 -6 -15 319.71 3.46
 -3 -6 -14 249.54 2.19
 -3 -6 -13 51.64 0.97
 -3 -6 -12 327.72 2.25
 -3 -6 -11 98.2 3.39
 -3 -6 -10 25.65 0.87
 -3 -6 -9 410.69 3.47
 -3 -6 -8 184.23 2.21
 -3 -6 -7 528.29 3.47
 -3 -6 -6 307.15 3.37
 -3 -6 -5 216.17 2.93
 -3 -6 -4 169.32 1.65
 -3 -6 -3 484.75 9.43
 -3 -6 -2 274.73 2.58
 -3 -6 -1 424.55 5.41
 -3 -5 -48 9.17 3.26
 -3 -5 -47 58.52 6.3
 -3 -5 -45 46.76 2.37
 -3 -5 -44 56.52 2.8
 -3 -5 -42 40.23 2.01
 -3 -5 -41 21.59 1.85
 -3 -5 -40 21.59 2.06
 -3 -5 -39 17.67 2.03
 -3 -5 -38 63.89 2.49
 -3 -5 -37 182.87 3.26
 -3 -5 -36 74.26 2.35
 -3 -5 -35 66 2.02
 -3 -5 -34 36.98 1.73
 -3 -5 -33 59.83 1.75
 -3 -5 -32 11.3 1.54
 -3 -5 -31 148.19 2.84
 -3 -5 -30 32.6 1.77
 -3 -5 -29 314.01 3.59
 -3 -5 -28 43.51 1.61
 -3 -5 -27 387.81 3.92
 -3 -5 -26 166.76 4.63
 -3 -5 -25 99.77 2.51
 -3 -5 -24 10.19 1.03
 -3 -5 -23 173.69 2.34
 -3 -5 -22 53.66 1.06
 -3 -5 -21 128 1.29
 -3 -5 -20 445.99 5.59
 -3 -5 -19 258.43 2.98
 -3 -5 -18 344.9 2.7
 -3 -5 -17 79.61 1.72
 -3 -5 -16 322.74 3.7
 -3 -5 -15 266.33 3.47
 -3 -5 -14 182.99 1.22
 -3 -5 -13 70.46 1.7
 -3 -5 -12 180.14 1.07
 -3 -5 -11 300.32 3.27
 -3 -5 -10 31.89 0.73
 -3 -5 -9 1606.44 14.59
 -3 -5 -8 709.98 8.4
 -3 -5 -7 557.75 7.48
 -3 -5 -6 71.3 1.05
 -3 -5 -5 85.88 1.29
 -3 -5 -4 37.03 1.5
 -3 -5 -3 106.66 1.01
 -3 -5 -2 1474.92 17.02
 -3 -5 -1 99.89 1.24
 -3 -4 -49 22.59 2.86
 -3 -4 -48 20.23 2.4
 -3 -4 -47 56.56 3.54
 -3 -4 -46 15.69 2.47
 -3 -4 -45 20.4 2.18
 -3 -4 -44 24.47 1.94
 -3 -4 -43 41.22 2.03
 -3 -4 -41 30.89 2.11
 -3 -4 -40 10.28 1.91
 -3 -4 -39 9.59 2.05
 -3 -4 -38 14.68 1.83
 -3 -4 -37 31.53 1.81
 -3 -4 -36 78.35 1.9
 -3 -4 -35 43.21 1.77
 -3 -4 -34 22.61 2.11
 -3 -4 -33 10.3 2.09
 -3 -4 -32 20.16 1.61
 -3 -4 -31 100.45 1.68
 -3 -4 -30 48.6 1.52
 -3 -4 -29 106.15 2.18
 -3 -4 -28 233.25 4.86
 -3 -4 -27 454.09 6.87
 -3 -4 -26 102.74 2.39
 -3 -4 -25 166.3 2.44
 -3 -4 -24 127.59 1.48
 -3 -4 -23 188.93 1.95
 -3 -4 -22 14.4 1.04
 -3 -4 -21 95.94 1.37
 -3 -4 -20 69.15 1.04
 -3 -4 -19 75.67 1.07
 -3 -4 -18 31.77 1
 -3 -4 -17 413.15 5.51
 -3 -4 -16 181.37 2.06
 -3 -4 -15 102.84 1.02
 -3 -4 -14 88.09 2.09
 -3 -4 -13 34.06 0.83
 -3 -4 -12 233.64 4.37
 -3 -4 -11 205.85 1.71
 -3 -4 -10 1525.27 21.6
 -3 -4 -9 113.92 1.32
 -3 -4 -8 390.54 3.76
 -3 -4 -7 304.52 3.65
 -3 -4 -6 471.88 9.44
 -3 -4 -5 103.68 1.36
 -3 -4 -4 249.65 4.59
 -3 -4 -3 84.16 1.65
 -3 -4 -2 989.33 10.73
 -3 -4 -1 128.43 0.98
 -3 -3 -48 10.97 2.3
 -3 -3 -47 14.37 2.78
 -3 -3 -45 8.39 2.01
 -3 -3 -44 17.36 2.07
 -3 -3 -43 6.32 1.97
 -3 -3 -41 23.45 1.9
 -3 -3 -40 32.04 1.88
 -3 -3 -39 20.69 2.01
 -3 -3 -38 22.85 1.84
 -3 -3 -36 5.12 1.83
 -3 -3 -35 20.1 1.86
 -3 -3 -34 26.73 1.67
 -3 -3 -33 28.37 1.79
 -3 -3 -32 78.82 1.66
 -3 -3 -31 15.22 1.5
 -3 -3 -30 265.13 2.76
 -3 -3 -29 31.62 1.81
 -3 -3 -28 12.16 1.34
 -3 -3 -27 78.12 2.07
 -3 -3 -26 80.89 1.4
 -3 -3 -25 67.86 1.44
 -3 -3 -24 7.11 1.11
 -3 -3 -23 63.35 1.27
 -3 -3 -22 3.73 1.03
 -3 -3 -21 115.4 1.35
 -3 -3 -20 31.82 1.39
 -3 -3 -19 168.42 3.28
 -3 -3 -18 210.21 3.01
 -3 -3 -16 116.74 1.57
 -3 -3 -15 278.19 2.47
 -3 -3 -14 7.24 0.85
 -3 -3 -13 127.04 1.77
 -3 -3 -12 1433.56 18.16
 -3 -3 -11 806.57 7.21
 -3 -3 -10 143.7 1.23
 -3 -3 -9 68.3 1.32
 -3 -3 -8 658.44 5.29
 -3 -3 -7 589.44 3.6
 -3 -3 -6 845.96 17.14
 -3 -3 -5 297.16 3.65
 -3 -3 -4 367.57 1.89
 -3 -3 -3 15.81 0.84
 -3 -3 -2 28.55 0.86
 -3 -3 -1 139.41 2.72
 -3 -2 -50 6.84 2.29
 -3 -2 -49 7.76 2.22
 -3 -2 -48 28.12 3.24
 -3 -2 -47 99.08 3.84
 -3 -2 -46 7.57 2.72
 -3 -2 -44 33.31 2.06
 -3 -2 -43 11.93 2.02
 -3 -2 -42 18.93 1.92
 -3 -2 -41 57.26 1.99
 -3 -2 -40 15.94 1.86
 -3 -2 -39 31.91 2.56
 -3 -2 -38 30.01 1.81
 -3 -2 -37 21.33 1.76
 -3 -2 -36 174.22 3.6
 -3 -2 -35 19.71 1.68
 -3 -2 -34 64.31 2.94
 -3 -2 -33 9.2 1.55
 -3 -2 -32 13.41 1.51
 -3 -2 -31 11.06 1.49
 -3 -2 -30 127.87 3.01
 -3 -2 -29 194.33 2.97
 -3 -2 -28 60.99 1.41
 -3 -2 -27 20.98 1.64
 -3 -2 -26 128.59 1.55
 -3 -2 -25 58.81 1.18
 -3 -2 -24 10.21 1.15
 -3 -2 -23 11.22 1.04
 -3 -2 -21 6.15 1.1
 -3 -2 -20 176.16 2.33
 -3 -2 -19 103.3 1.1
 -3 -2 -18 197.18 1.94
 -3 -2 -17 423.21 3.78
 -3 -2 -16 179.8 1.51
 -3 -2 -15 169.32 2.28
 -3 -2 -14 14.59 0.85
 -3 -2 -13 20.18 0.85
 -3 -2 -12 94.65 0.97
 -3 -2 -11 151.66 0.96
 -3 -2 -10 524.26 7.88
 -3 -2 -9 592.73 9.93
 -3 -2 -8 28.58 1.13
 -3 -2 -7 122.5 1.26
 -3 -2 -6 506.19 2.15
 -3 -2 -5 331.3 4.91
 -3 -2 -4 416.18 4.81
 -3 -2 -3 114.95 2.18
 -3 -2 -2 27.67 1.11
 -3 -2 -1 954.66 5.71
 -3 -1 -48 7.15 2.32
 -3 -1 -47 12.79 2.54
 -3 -1 -46 7.94 2.58
 -3 -1 -45 6.23 3.02
 -3 -1 -44 12.41 2.3
 -3 -1 -43 11.27 2.39
 -3 -1 -42 20.96 2.03
 -3 -1 -41 19.39 1.98
 -3 -1 -40 23.26 1.85
 -3 -1 -39 22.66 2.05
 -3 -1 -38 87.69 2.91
 -3 -1 -37 16.08 1.89
 -3 -1 -36 73.71 2.57
 -3 -1 -35 5.2 1.85
 -3 -1 -34 67.2 1.85
 -3 -1 -33 8.48 1.72
 -3 -1 -32 166.63 2.86
 -3 -1 -31 20.69 1.86
 -3 -1 -30 52.41 1.88
 -3 -1 -29 75.47 1.59
 -3 -1 -28 23.1 1.31
 -3 -1 -27 15.33 1.16
 -3 -1 -26 81.64 1.35
 -3 -1 -25 45.5 1.21
 -3 -1 -24 275.69 1.63
 -3 -1 -23 21.62 1.13
 -3 -1 -22 61.69 1.1
 -3 -1 -21 20.16 1
 -3 -1 -20 187.02 1.83
 -3 -1 -19 144.02 1.59
 -3 -1 -18 51.69 1.54
 -3 -1 -17 34.97 1.08
 -3 -1 -16 240.78 3.36
 -3 -1 -15 102.45 1.23
 -3 -1 -14 66.45 1.55
 -3 -1 -13 34.58 1.02
 -3 -1 -12 12.58 0.79
 -3 -1 -11 461.61 6.7
 -3 -1 -10 495.94 5.08
 -3 -1 -9 23.96 0.71
 -3 -1 -8 36.18 0.72
 -3 -1 -7 450.08 4.66
 -3 -1 -6 196.16 1.62
 -3 -1 -5 284.93 2.21
 -3 -1 -4 433.91 5.33
 -3 -1 -3 270.1 3.99
 -3 -1 -2 171.34 3.4
 -3 -1 -1 406.23 2.14
 -2 -22 -13 8.66 3
 -2 -22 -7 7.19 2.63
 -2 -22 -3 6.19 2.27
 -2 -21 -15 14.03 3
 -2 -21 -10 8.22 3.95
 -2 -21 -9 16.02 3.74
 -2 -21 -4 16.76 3.28
 -2 -21 -2 14.82 3.04
 -2 -21 -1 10.32 2.87
 -2 -20 -22 15.48 3.77
 -2 -20 -21 11.9 4.19
 -2 -20 -20 11.36 5.25
 -2 -20 -17 7.84 3.13
 -2 -20 -13 7.71 2.84
 -2 -20 -12 7.68 2.79
 -2 -20 -11 11.5 2.66
 -2 -20 -10 7.16 2.67
 -2 -20 -8 18.93 3.97
 -2 -20 -7 6.55 2.44
 -2 -20 -6 8.29 2.34
 -2 -20 -4 8.97 2.92
 -2 -20 -3 2.46 1
 -2 -20 -2 11.3 1.94
 -2 -20 -1 12.64 2.98
 -2 -19 -27 13.78 2.47
 -2 -19 -25 9.46 4.38
 -2 -19 -24 7.95 2.48
 -2 -19 -22 6.74 1.85
 -2 -19 -20 15.83 2.28
 -2 -19 -19 21.33 3.49
 -2 -19 -18 23 2.85
 -2 -19 -17 15.36 1.52
 -2 -19 -16 6.52 3.1
 -2 -19 -15 24.18 4.6
 -2 -19 -13 21.94 2.69
 -2 -19 -12 16.26 2
 -2 -19 -8 6.27 3.11
 -2 -19 -5 8.36 3.29
 -2 -19 -4 3.9 1.88
 -2 -19 -3 6.61 1.27
 -2 -19 -2 21.15 2.48
 -2 -19 -1 3.44 1.42
 -2 -18 -30 13.7 1.74
 -2 -18 -29 4.04 1.66
 -2 -18 -28 6.17 2.15
 -2 -18 -27 7.14 2.4
 -2 -18 -24 11.16 1.31
 -2 -18 -22 19.01 4.16
 -2 -18 -21 9.99 1.87
 -2 -18 -20 4.59 1.34
 -2 -18 -19 42.25 2.22
 -2 -18 -18 31.97 3.91
 -2 -18 -17 4.09 1.77
 -2 -18 -15 5.15 2.17
 -2 -18 -14 7.82 1.59
 -2 -18 -12 21.65 3.65
 -2 -18 -8 16.65 1.28
 -2 -18 -6 21.72 2.23
 -2 -18 -5 4.65 2.23
 -2 -18 -2 26.56 1.31
 -2 -18 -1 45.59 6.53
 -2 -17 -34 8.96 1.96
 -2 -17 -33 8.42 1.92
 -2 -17 -32 4.76 1.92
 -2 -17 -29 8.21 2.11
 -2 -17 -28 16.71 1.85
 -2 -17 -27 6.68 2.01
 -2 -17 -24 4.85 1.8
 -2 -17 -23 39.2 2.18
 -2 -17 -22 8.31 1.63
 -2 -17 -21 16.54 1.9
 -2 -17 -19 27.98 1.93
 -2 -17 -18 63.49 5.71
 -2 -17 -17 75.21 2.79
 -2 -17 -16 96.11 2.9
 -2 -17 -15 19.9 3.97
 -2 -17 -14 8.37 1.64
 -2 -17 -12 6.18 2.69
 -2 -17 -10 26.97 3.59
 -2 -17 -9 5.53 2.42
 -2 -17 -8 2.47 1.21
 -2 -17 -6 40.51 5.27
 -2 -17 -5 16.06 5.24
 -2 -17 -3 25.56 2.68
 -2 -17 -2 27.25 1.31
 -2 -17 -1 86.89 1.84
 -2 -16 -36 4.62 2.2
 -2 -16 -35 6.35 2.62
 -2 -16 -34 5.92 2.93
 -2 -16 -32 12.9 3.94
 -2 -16 -31 5.24 2.26
 -2 -16 -29 36.49 2.93
 -2 -16 -27 5.26 2.03
 -2 -16 -25 7.01 1.42
 -2 -16 -24 6.27 1.38
 -2 -16 -23 32.66 2.06
 -2 -16 -22 7.48 1.94
 -2 -16 -20 60.32 3.59
 -2 -16 -19 57.25 4.12
 -2 -16 -18 38.02 4.82
 -2 -16 -17 9.18 2.59
 -2 -16 -15 38.33 2.65
 -2 -16 -14 58.64 3.5
 -2 -16 -13 4.08 1.48
 -2 -16 -12 5.39 1.52
 -2 -16 -11 23.49 2.39
 -2 -16 -10 33.41 2.95
 -2 -16 -9 108.62 4.98
 -2 -16 -8 11.36 3.38
 -2 -16 -6 54.33 5.74
 -2 -16 -5 18.57 2.55
 -2 -16 -4 25.24 2.19
 -2 -16 -3 50.76 2.11
 -2 -16 -1 49.91 3.15
 -2 -15 -38 5.9 2.7
 -2 -15 -37 17.3 3.07
 -2 -15 -35 17.93 4.27
 -2 -15 -34 7.51 2.3
 -2 -15 -33 7.48 1.95
 -2 -15 -32 9.88 1.74
 -2 -15 -31 5.19 1.75
 -2 -15 -30 8.1 1.15
 -2 -15 -29 33.62 3.15
 -2 -15 -28 22.78 1.62
 -2 -15 -27 9.27 1.99
 -2 -15 -26 76.94 1.61
 -2 -15 -25 24.69 2.1
 -2 -15 -24 4.52 0.87
 -2 -15 -23 11.83 1.9
 -2 -15 -22 22.58 2.36
 -2 -15 -21 6.6 1.83
 -2 -15 -20 32.8 1.99
 -2 -15 -19 63.28 2.9
 -2 -15 -18 7.23 1.98
 -2 -15 -17 7.63 1.38
 -2 -15 -16 11.49 2.69
 -2 -15 -14 19.52 1.54
 -2 -15 -13 3.69 1.12
 -2 -15 -12 59.44 1.36
 -2 -15 -11 30.34 2.47
 -2 -15 -10 56.22 2.46
 -2 -15 -9 68.41 3.23
 -2 -15 -8 142.53 5.26
 -2 -15 -7 1.7 0.74
 -2 -15 -6 26.57 1.9
 -2 -15 -5 7.23 3.1
 -2 -15 -4 66.03 2.87
 -2 -15 -3 24.49 1.53
 -2 -15 -2 18.49 2.34
 -2 -15 -1 10.47 0.71
 -2 -14 -39 7.23 2.06
 -2 -14 -38 6.29 2.18
 -2 -14 -36 13.75 2.19
 -2 -14 -35 10.8 2.01
 -2 -14 -34 16.73 1.57
 -2 -14 -33 3.34 1.03
 -2 -14 -32 6.49 1.17
 -2 -14 -31 53.27 1.56
 -2 -14 -30 12.02 1.23
 -2 -14 -29 38.96 2.34
 -2 -14 -28 36.91 1.58
 -2 -14 -27 35.43 3.4
 -2 -14 -26 12.58 1.92
 -2 -14 -25 46.83 3.72
 -2 -14 -24 13.43 1.79
 -2 -14 -23 26.24 1.81
 -2 -14 -22 9.08 1.69
 -2 -14 -21 122.09 2.31
 -2 -14 -20 23.74 3.14
 -2 -14 -19 33.26 1.4
 -2 -14 -18 9.4 1.8
 -2 -14 -17 6.84 1.4
 -2 -14 -16 15.05 4.76
 -2 -14 -15 6.49 0.84
 -2 -14 -14 47.16 1.78
 -2 -14 -13 9.8 1.73
 -2 -14 -12 10.02 2.96
 -2 -14 -11 194.48 5
 -2 -14 -10 158.27 6.64
 -2 -14 -9 184.13 2.77
 -2 -14 -8 42.99 1.63
 -2 -14 -6 25.02 1.42
 -2 -14 -5 11.43 2.58
 -2 -14 -4 12.88 1.53
 -2 -14 -3 12.73 0.72
 -2 -14 -2 11.37 1.9
 -2 -14 -1 6.1 1.02
 -2 -13 -41 7.6 2.1
 -2 -13 -39 9.28 2.2
 -2 -13 -38 12.1 2.12
 -2 -13 -37 9.81 1.27
 -2 -13 -36 12.94 1.24
 -2 -13 -35 6.44 1.19
 -2 -13 -33 44.9 2.97
 -2 -13 -32 15.28 1.42
 -2 -13 -31 4.76 1.4
 -2 -13 -30 23.08 2.52
 -2 -13 -29 43.19 2
 -2 -13 -28 29.77 1.36
 -2 -13 -27 57.68 8.02
 -2 -13 -26 22.83 2.04
 -2 -13 -25 22.46 1.59
 -2 -13 -24 12.26 1.12
 -2 -13 -23 43.2 2.38
 -2 -13 -22 14.25 1.68
 -2 -13 -21 51.01 1.79
 -2 -13 -20 31.77 3.24
 -2 -13 -19 59.7 3.77
 -2 -13 -18 6.98 1.59
 -2 -13 -16 8.28 1.51
 -2 -13 -15 10.46 0.89
 -2 -13 -14 85.49 2.53
 -2 -13 -13 2.32 0.84
 -2 -13 -12 80.86 3.41
 -2 -13 -11 107.45 3.39
 -2 -13 -10 15.05 1.18
 -2 -13 -9 40.45 3.13
 -2 -13 -8 32.15 1.44
 -2 -13 -7 193.96 19.18
 -2 -13 -6 12.05 5.16
 -2 -13 -4 66.63 8.78
 -2 -13 -3 4.48 0.66
 -2 -13 -2 25.03 4.09
 -2 -13 -1 30.69 2.05
 -2 -12 -43 8.57 1.63
 -2 -12 -42 7.62 1.68
 -2 -12 -41 13.44 1.96
 -2 -12 -40 6.07 1.56
 -2 -12 -39 29.99 3.96
 -2 -12 -38 10.84 1.72
 -2 -12 -37 48.96 2.43
 -2 -12 -35 37.38 2.75
 -2 -12 -34 31.29 1.9
 -2 -12 -33 5.3 1.63
 -2 -12 -32 17.61 2.16
 -2 -12 -31 19.22 1.5
 -2 -12 -29 8.43 1.42
 -2 -12 -28 78.82 4
 -2 -12 -27 5.29 1.33
 -2 -12 -26 16.33 1.28
 -2 -12 -25 25.58 1.36
 -2 -12 -24 21.4 1.34
 -2 -12 -23 4.55 1.52
 -2 -12 -22 35.05 2.51
 -2 -12 -21 71.37 2.14
 -2 -12 -20 14.91 1.97
 -2 -12 -19 19.31 1.53
 -2 -12 -18 58.88 2.22
 -2 -12 -17 222.21 3.92
 -2 -12 -16 13.74 1.21
 -2 -12 -15 33.41 1.37
 -2 -12 -14 23.81 1.57
 -2 -12 -13 5.15 1.35
 -2 -12 -11 24.24 2.13
 -2 -12 -10 42.22 1.18
 -2 -12 -9 24.3 1.93
 -2 -12 -8 82.98 3.72
 -2 -12 -7 18.34 1.01
 -2 -12 -6 21.58 1.81
 -2 -12 -5 45.04 1.75
 -2 -12 -4 2.11 0.64
 -2 -12 -3 41.32 1.37
 -2 -12 -2 8.92 0.77
 -2 -12 -1 116.64 3.99
 -2 -11 -44 8.13 1.71
 -2 -11 -43 5.85 2.14
 -2 -11 -42 5.18 1.67
 -2 -11 -41 7.55 1.55
 -2 -11 -40 7.27 1.5
 -2 -11 -37 9.05 2.04
 -2 -11 -36 10.21 1.81
 -2 -11 -33 26.56 1.81
 -2 -11 -32 72.68 2.6
 -2 -11 -31 19.79 2.88
 -2 -11 -29 4.5 1.66
 -2 -11 -28 13.16 2
 -2 -11 -27 4.95 1.7
 -2 -11 -26 8.04 1.21
 -2 -11 -25 33.44 1.27
 -2 -11 -24 39.45 1.67
 -2 -11 -23 16.9 1.39
 -2 -11 -22 4.17 1.46
 -2 -11 -20 79.42 3.23
 -2 -11 -19 51.58 2.03
 -2 -11 -18 95.68 2
 -2 -11 -17 13.63 0.9
 -2 -11 -16 18.09 1.41
 -2 -11 -15 10.93 0.96
 -2 -11 -14 87.82 3.23
 -2 -11 -13 85.85 3.51
 -2 -11 -12 33.61 1.42
 -2 -11 -11 19.05 0.95
 -2 -11 -8 21.05 3.17
 -2 -11 -7 39.92 1.37
 -2 -11 -6 64.96 2.16
 -2 -11 -5 145.98 4.87
 -2 -11 -4 3.52 0.79
 -2 -11 -3 10.07 0.87
 -2 -11 -2 32.61 1.2
 -2 -11 -1 77.69 1.15
 -2 -10 -46 9.46 1.85
 -2 -10 -45 16.46 2.85
 -2 -10 -44 5.08 2.32
 -2 -10 -42 9.83 1.81
 -2 -10 -40 9.08 2.08
 -2 -10 -38 5.38 2.24
 -2 -10 -37 62.66 3.13
 -2 -10 -36 81.56 2.93
 -2 -10 -35 42.31 2.06
 -2 -10 -34 20.9 2.45
 -2 -10 -33 16.06 1.83
 -2 -10 -32 5.96 1.7
 -2 -10 -30 27.93 1.89
 -2 -10 -28 25.57 2.52
 -2 -10 -26 17.44 1.42
 -2 -10 -25 6 1.32
 -2 -10 -24 12.55 1.7
 -2 -10 -23 8.48 1.6
 -2 -10 -22 38.29 1.24
 -2 -10 -21 76.99 2.82
 -2 -10 -20 55.29 1.5
 -2 -10 -19 137.51 2.82
 -2 -10 -18 137.42 1.55
 -2 -10 -17 373.71 6.49
 -2 -10 -16 36.05 1.46
 -2 -10 -14 6.97 0.99
 -2 -10 -13 7.05 1.17
 -2 -10 -12 45.1 1.39
 -2 -10 -11 29.29 0.98
 -2 -10 -10 115.17 2
 -2 -10 -9 23.99 1.05
 -2 -10 -8 342.31 5.01
 -2 -10 -7 22.73 1.02
 -2 -10 -6 6.76 1.14
 -2 -10 -5 75.41 1.98
 -2 -10 -4 53.57 1.36
 -2 -10 -3 358.74 10.78
 -2 -10 -2 80.14 2.15
 -2 -10 -1 521.26 4.93
 -2 -9 -47 6.51 2.34
 -2 -9 -46 27.49 2.04
 -2 -9 -44 4.67 1.77
 -2 -9 -43 8.7 1.82
 -2 -9 -42 5.89 1.66
 -2 -9 -41 33.26 2.12
 -2 -9 -40 15.09 2.05
 -2 -9 -39 17.84 2.19
 -2 -9 -38 23.16 2.15
 -2 -9 -36 30.58 2.03
 -2 -9 -34 24.69 2.17
 -2 -9 -33 21.01 1.69
 -2 -9 -32 5.91 2.1
 -2 -9 -30 14.11 1.51
 -2 -9 -29 116.44 3.26
 -2 -9 -28 157.65 3.97
 -2 -9 -27 5.39 1.86
 -2 -9 -26 71.2 2.02
 -2 -9 -25 56.01 1.56
 -2 -9 -24 6.27 1.51
 -2 -9 -23 23.7 1.93
 -2 -9 -22 106.97 2.07
 -2 -9 -21 9.64 1.05
 -2 -9 -20 98.87 1.5
 -2 -9 -19 31.09 1.03
 -2 -9 -17 39.21 1.61
 -2 -9 -16 18.97 0.98
 -2 -9 -15 64.61 1.59
 -2 -9 -14 40.19 1.29
 -2 -9 -13 36.07 2.01
 -2 -9 -12 146.98 1.32
 -2 -9 -11 413.89 4.94
 -2 -9 -10 153.75 2.13
 -2 -9 -9 90.69 1.06
 -2 -9 -8 145.5 2.19
 -2 -9 -7 11.52 0.59
 -2 -9 -6 186.72 3.72
 -2 -9 -5 32.36 1.29
 -2 -9 -4 155.35 1.53
 -2 -9 -3 19.33 1.2
 -2 -9 -2 100.63 3.11
 -2 -9 -1 264.78 5.62
 -2 -8 -46 13.3 2.88
 -2 -8 -44 23.5 1.97
 -2 -8 -43 75.48 3.21
 -2 -8 -41 12.12 2.68
 -2 -8 -40 10.27 2.62
 -2 -8 -39 64.79 2.82
 -2 -8 -38 27.72 2.47
 -2 -8 -37 37.11 2.13
 -2 -8 -36 19.78 2.28
 -2 -8 -35 11.5 2.37
 -2 -8 -33 15.19 1.76
 -2 -8 -32 30.76 2.62
 -2 -8 -31 82.98 2.67
 -2 -8 -30 9.64 1.52
 -2 -8 -29 227.9 2.62
 -2 -8 -28 41.96 1.77
 -2 -8 -27 93.81 2.38
 -2 -8 -26 148.39 1.91
 -2 -8 -25 100.09 4.12
 -2 -8 -24 11.92 1.34
 -2 -8 -23 9.47 1.22
 -2 -8 -22 19.86 1.19
 -2 -8 -21 35.15 1.18
 -2 -8 -20 118.8 1.95
 -2 -8 -19 103.38 1.81
 -2 -8 -18 38.13 1.13
 -2 -8 -17 39.08 2.2
 -2 -8 -16 74.78 1.46
 -2 -8 -15 21.77 1.49
 -2 -8 -14 188.01 1.68
 -2 -8 -13 212.54 4.46
 -2 -8 -12 6.7 0.71
 -2 -8 -11 405.41 1.66
 -2 -8 -10 25.31 0.78
 -2 -8 -9 669.44 16.41
 -2 -8 -8 18.66 0.72
 -2 -8 -7 161.18 1.75
 -2 -8 -6 57.16 1.36
 -2 -8 -5 117.68 1.62
 -2 -8 -4 180.67 2.2
 -2 -8 -3 204.63 4.56
 -2 -8 -2 66.13 2.81
 -2 -8 -1 28.6 0.9
 -2 -7 -48 23.73 2.17
 -2 -7 -47 9.88 2.28
 -2 -7 -46 76.51 3.68
 -2 -7 -45 23.56 3.85
 -2 -7 -44 64.42 3.34
 -2 -7 -42 7.83 2.54
 -2 -7 -41 23.29 2.43
 -2 -7 -40 12.17 2.73
 -2 -7 -39 12.66 3.08
 -2 -7 -38 168.41 3.49
 -2 -7 -37 7.09 1.88
 -2 -7 -36 34.7 1.82
 -2 -7 -35 8.63 1.78
 -2 -7 -34 51.54 1.98
 -2 -7 -33 23.4 1.69
 -2 -7 -32 39.27 2.29
 -2 -7 -31 13.11 1.59
 -2 -7 -30 201.53 3.61
 -2 -7 -29 44.13 3.17
 -2 -7 -28 592.34 11.36
 -2 -7 -27 38.35 1.66
 -2 -7 -26 472.4 6.37
 -2 -7 -25 52.54 1.49
 -2 -7 -24 22.93 1.29
 -2 -7 -23 14.25 1.23
 -2 -7 -22 55.23 1.59
 -2 -7 -21 48.44 1.23
 -2 -7 -20 30.77 1.19
 -2 -7 -19 99.22 1.66
 -2 -7 -18 397.91 4.88
 -2 -7 -17 30.8 1.12
 -2 -7 -16 241.56 3.59
 -2 -7 -15 187.22 2.16
 -2 -7 -14 157.24 1.97
 -2 -7 -13 13.42 0.69
 -2 -7 -12 84.54 1.31
 -2 -7 -11 83.48 0.95
 -2 -7 -10 1256.64 5.78
 -2 -7 -9 129.46 1.28
 -2 -7 -8 1926.99 25.68
 -2 -7 -7 259.46 2.07
 -2 -7 -6 286.98 1.06
 -2 -7 -5 86.06 1.34
 -2 -7 -3 265.78 5.77
 -2 -7 -2 134.15 1.7
 -2 -7 -1 237.7 6.09
 -2 -6 -49 9.94 2.08
 -2 -6 -46 24.76 1.85
 -2 -6 -45 37.89 2.63
 -2 -6 -43 14.29 2.42
 -2 -6 -42 27.19 2.19
 -2 -6 -41 7.96 2.55
 -2 -6 -40 49.76 3.1
 -2 -6 -39 4.73 2.08
 -2 -6 -38 51.79 1.98
 -2 -6 -37 14.12 1.86
 -2 -6 -36 8.14 1.85
 -2 -6 -35 7.69 1.89
 -2 -6 -34 9.36 1.74
 -2 -6 -33 11.15 1.69
 -2 -6 -32 24.6 1.75
 -2 -6 -31 47.28 2.14
 -2 -6 -30 11.19 2.72
 -2 -6 -29 157.74 3.09
 -2 -6 -28 98.74 1.87
 -2 -6 -27 87.65 1.7
 -2 -6 -26 188.09 3.33
 -2 -6 -25 114.09 1.75
 -2 -6 -24 152.74 3.35
 -2 -6 -23 126.43 4.54
 -2 -6 -22 69.06 2.05
 -2 -6 -21 75.04 1.79
 -2 -6 -20 19.02 1.29
 -2 -6 -19 51.27 1.83
 -2 -6 -18 52.81 1.22
 -2 -6 -17 127.55 1.34
 -2 -6 -16 492.87 4.92
 -2 -6 -15 135.86 1.71
 -2 -6 -14 211.44 2.87
 -2 -6 -13 132.94 0.93
 -2 -6 -12 79.52 1.19
 -2 -6 -11 707.02 7.26
 -2 -6 -10 816.43 12.35
 -2 -6 -9 841.46 10.66
 -2 -6 -8 139.67 2.73
 -2 -6 -7 244.61 2.36
 -2 -6 -6 42.96 0.7
 -2 -6 -5 790.04 6.49
 -2 -6 -4 92.94 0.95
 -2 -6 -3 26.57 0.48
 -2 -6 -2 59.56 1.3
 -2 -6 -1 739.37 5.06
 -2 -5 -50 4.84 2.27
 -2 -5 -49 32.31 2.08
 -2 -5 -48 31.56 2.18
 -2 -5 -47 7.72 2.15
 -2 -5 -46 59.13 1.94
 -2 -5 -45 19.86 1.96
 -2 -5 -44 10.46 2.32
 -2 -5 -42 5.75 2.33
 -2 -5 -41 31.74 1.91
 -2 -5 -40 21.11 2.19
 -2 -5 -39 14.83 1.95
 -2 -5 -38 118.62 3.14
 -2 -5 -37 100.36 2.95
 -2 -5 -36 109.59 3.55
 -2 -5 -35 15.64 1.78
 -2 -5 -34 52.86 1.79
 -2 -5 -33 12.88 2.22
 -2 -5 -32 5.41 1.8
 -2 -5 -31 11.74 1.91
 -2 -5 -30 87.17 1.82
 -2 -5 -29 146.6 2.89
 -2 -5 -28 95.21 1.78
 -2 -5 -27 157.36 2.89
 -2 -5 -26 39.89 1.52
 -2 -5 -25 33.02 1.5
 -2 -5 -24 78.72 1.81
 -2 -5 -23 52.93 2.17
 -2 -5 -22 95.57 1.56
 -2 -5 -21 21.9 1.65
 -2 -5 -20 302.19 3.2
 -2 -5 -19 242.53 4.16
 -2 -5 -18 699.86 13.23
 -2 -5 -17 55.09 0.88
 -2 -5 -16 699.56 6.33
 -2 -5 -15 96.06 1.54
 -2 -5 -14 87.91 0.95
 -2 -5 -13 485.14 3.49
 -2 -5 -12 378.71 2.18
 -2 -5 -11 494.08 4.33
 -2 -5 -10 130.75 1.51
 -2 -5 -9 982.62 11.21
 -2 -5 -8 332.89 1.99
 -2 -5 -7 289.28 4.97
 -2 -5 -6 47.97 0.55
 -2 -5 -5 439.44 4.5
 -2 -5 -4 399.56 5.52
 -2 -5 -3 713.84 5.6
 -2 -5 -2 3228 36.71
 -2 -5 -1 38.25 1.11
 -2 -4 -49 19.12 2.03
 -2 -4 -48 19.89 2.2
 -2 -4 -47 6 2.54
 -2 -4 -46 11.08 1.85
 -2 -4 -45 77.39 2.48
 -2 -4 -43 22.45 2.26
 -2 -4 -41 18.73 1.91
 -2 -4 -40 33.35 2.69
 -2 -4 -39 49.65 2.13
 -2 -4 -38 4.37 2.05
 -2 -4 -37 228.69 4.53
 -2 -4 -35 102.33 2.26
 -2 -4 -34 65.01 2.1
 -2 -4 -33 163.18 4.08
 -2 -4 -32 7.26 1.76
 -2 -4 -31 72.18 2.17
 -2 -4 -30 43.86 1.71
 -2 -4 -29 44.39 1.96
 -2 -4 -28 13.52 1.86
 -2 -4 -27 45.18 2.62
 -2 -4 -26 21.6 1.4
 -2 -4 -25 86.55 2.31
 -2 -4 -24 3.54 1.65
 -2 -4 -23 42.54 1.32
 -2 -4 -22 234.27 1.69
 -2 -4 -21 211.6 4.9
 -2 -4 -20 104.07 4.08
 -2 -4 -19 1156.49 11.62
 -2 -4 -18 106.56 1.07
 -2 -4 -17 26.48 0.85
 -2 -4 -16 93.09 1.95
 -2 -4 -15 244.46 2.78
 -2 -4 -14 291.43 3.66
 -2 -4 -13 148.87 1.9
 -2 -4 -12 35.65 0.77
 -2 -4 -11 259.74 3.22
 -2 -4 -10 142.96 1.82
 -2 -4 -9 62.13 0.68
 -2 -4 -8 13.83 0.55
 -2 -4 -7 489.59 5.89
 -2 -4 -6 134.48 2.46
 -2 -4 -5 1153.45 8.36
 -2 -4 -4 1788.72 13.53
 -2 -4 -3 164.36 2.24
 -2 -4 -2 641.95 4.35
 -2 -4 -1 4652.01 42.93
 -2 -3 -49 5 2.16
 -2 -3 -48 27.17 2.02
 -2 -3 -47 14.44 2.04
 -2 -3 -46 21.37 2.03
 -2 -3 -45 19.78 2.55
 -2 -3 -44 8.87 2.35
 -2 -3 -43 34.81 1.99
 -2 -3 -42 9.61 2.25
 -2 -3 -41 15.03 1.89
 -2 -3 -40 13.17 1.98
 -2 -3 -39 32.43 1.97
 -2 -3 -38 140.89 4.68
 -2 -3 -37 44.75 1.91
 -2 -3 -36 361.64 6.74
 -2 -3 -35 42.23 1.92
 -2 -3 -34 45.37 1.88
 -2 -3 -33 130.86 2.05
 -2 -3 -32 26.23 1.74
 -2 -3 -31 34.74 1.72
 -2 -3 -30 187.03 3.46
 -2 -3 -29 59.32 1.69
 -2 -3 -28 27.44 1.76
 -2 -3 -27 50.77 1.59
 -2 -3 -25 87.18 1.88
 -2 -3 -23 305.65 4.82
 -2 -3 -22 216.56 1.94
 -2 -3 -21 290.51 3.29
 -2 -3 -20 366.1 3.66
 -2 -3 -19 341.89 3.25
 -2 -3 -18 547.73 5.63
 -2 -3 -17 535.59 5.17
 -2 -3 -16 306.84 3.48
 -2 -3 -15 84.74 0.97
 -2 -3 -14 49.75 0.76
 -2 -3 -13 89.99 1.58
 -2 -3 -12 250.44 2.85
 -2 -3 -11 138.76 2.22
 -2 -3 -10 315.37 2.53
 -2 -3 -9 247.26 4.62
 -2 -3 -8 110.16 1.25
 -2 -3 -7 132.31 1.16
 -2 -3 -6 64.55 0.94
 -2 -3 -5 352.73 11.09
 -2 -3 -4 662.49 6.75
 -2 -3 -3 597.84 8.5
 -2 -3 -2 334 4.46
 -2 -3 -1 1097.81 8.88
 -2 -2 -50 8.64 2.02
 -2 -2 -49 13.04 2.05
 -2 -2 -47 37.57 1.93
 -2 -2 -46 6.34 2.09
 -2 -2 -45 11.25 2.57
 -2 -2 -44 4.98 2.46
 -2 -2 -43 18.93 2.47
 -2 -2 -42 12.09 1.92
 -2 -2 -40 73.49 2.41
 -2 -2 -39 133.15 3.76
 -2 -2 -38 38.42 2.3
 -2 -2 -37 78.32 2.14
 -2 -2 -36 68.35 4.33
 -2 -2 -35 39.8 2.41
 -2 -2 -34 75.22 2.49
 -2 -2 -33 22.46 3.12
 -2 -2 -32 81.82 3.33
 -2 -2 -31 46.48 2.23
 -2 -2 -30 40.63 1.8
 -2 -2 -29 202.87 4.91
 -2 -2 -28 29.62 1.7
 -2 -2 -27 192.2 3.87
 -2 -2 -26 49.88 1.46
 -2 -2 -25 20.3 1.35
 -2 -2 -24 199.06 1.9
 -2 -2 -23 62.59 1.36
 -2 -2 -22 433.35 5.18
 -2 -2 -21 15.07 1.32
 -2 -2 -20 13.88 0.97
 -2 -2 -19 749.99 6.69
 -2 -2 -18 816.73 11.84
 -2 -2 -17 19.36 0.81
 -2 -2 -16 13.35 0.77
 -2 -2 -15 280.25 2.1
 -2 -2 -13 329.14 4.54
 -2 -2 -12 456.16 3.31
 -2 -2 -11 361.85 4.56
 -2 -2 -10 177.06 2.14
 -2 -2 -9 1152.6 7.51
 -2 -2 -8 265.23 2.83
 -2 -2 -7 207.39 2.41
 -2 -2 -6 141.64 1.77
 -2 -2 -5 631.43 7.24
 -2 -2 -4 136.98 2.71
 -2 -2 -3 1372.4 16.1
 -2 -2 -2 741.26 5.67
 -2 -2 -1 1287.01 10.68
 -2 -1 -50 14.11 2.63
 -2 -1 -49 4.82 2.19
 -2 -1 -48 7.47 2.08
 -2 -1 -46 15.27 1.86
 -2 -1 -45 11.54 3.47
 -2 -1 -44 5.9 2.33
 -2 -1 -43 11.15 2.23
 -2 -1 -41 9.68 2.04
 -2 -1 -40 78.67 2.5
 -2 -1 -39 49.7 2.17
 -2 -1 -38 27.46 2.16
 -2 -1 -37 16.51 2.21
 -2 -1 -36 5.57 2.13
 -2 -1 -35 12.52 1.98
 -2 -1 -34 26.45 2.08
 -2 -1 -33 43.33 2.37
 -2 -1 -32 45.62 2.21
 -2 -1 -31 80.21 2.17
 -2 -1 -30 73.01 1.89
 -2 -1 -29 17.82 1.7
 -2 -1 -28 86.32 2.08
 -2 -1 -27 83.33 3.06
 -2 -1 -26 15.23 1.49
 -2 -1 -25 93.61 2.11
 -2 -1 -24 42.7 1.45
 -2 -1 -23 39.4 1.24
 -2 -1 -22 249.83 1.78
 -2 -1 -21 29.12 1.04
 -2 -1 -20 85.82 1.2
 -2 -1 -19 11.36 0.87
 -2 -1 -18 12.4 0.84
 -2 -1 -17 15.96 0.82
 -2 -1 -16 193.94 3.58
 -2 -1 -15 318.62 3.97
 -2 -1 -14 364.28 4.67
 -2 -1 -13 98.68 2.05
 -2 -1 -12 27.3 0.94
 -2 -1 -11 366.25 3.1
 -2 -1 -10 1272.67 9.81
 -2 -1 -9 322.67 3.85
 -2 -1 -8 125.87 1.93
 -2 -1 -7 948.27 5.28
 -2 -1 -6 1509.08 15.58
 -2 -1 -5 530.5 8.43
 -2 -1 -4 390.93 3.96
 -2 -1 -3 716.52 5.92
 -2 -1 -2 584.97 4.78
 -2 -1 -1 665.41 5.37
 -1 -22 -16 6.81 3.18
 -1 -21 -18 21.25 3.07
 -1 -21 -14 6.88 3.27
 -1 -21 -11 6.35 2.71
 -1 -21 -8 7.85 2.39
 -1 -21 -6 5.9 2.3
 -1 -21 -1 3.41 1.06
 -1 -20 -19 10.88 4.5
 -1 -20 -15 9.02 4.25
 -1 -20 -12 10.71 3.85
 -1 -20 -10 17.24 3.45
 -1 -20 -8 9.54 3.42
 -1 -20 -1 16.02 1.16
 -1 -19 -27 7.06 2.4
 -1 -19 -22 12.55 2.27
 -1 -19 -20 33.15 3.18
 -1 -19 -18 30.98 4.32
 -1 -19 -16 63.07 3.25
 -1 -19 -15 30.11 8.04
 -1 -19 -12 10.19 2.52
 -1 -19 -10 5.11 2.55
 -1 -19 -7 18.1 6.15
 -1 -19 -6 17.09 2.13
 -1 -19 -5 25.8 3.22
 -1 -19 -4 11.48 2.64
 -1 -19 -3 4.8 0.79
 -1 -19 -2 70.25 1.73
 -1 -18 -30 4.88 1.84
 -1 -18 -26 3.98 1.57
 -1 -18 -21 10.73 1.48
 -1 -18 -19 19.48 4.35
 -1 -18 -16 7.67 2.78
 -1 -18 -15 13.04 2.65
 -1 -18 -14 21.2 1.77
 -1 -18 -13 13.81 3.35
 -1 -18 -11 9.23 2.41
 -1 -18 -10 7.5 2.38
 -1 -18 -9 6.61 2.33
 -1 -18 -8 9.98 4.23
 -1 -18 -5 10 4.85
 -1 -18 -4 17.29 2.91
 -1 -18 -3 5.23 1.03
 -1 -18 -2 32.93 6.04
 -1 -18 -1 16.91 1.8
 -1 -17 -34 16.03 2.52
 -1 -17 -32 4.44 1.73
 -1 -17 -29 4.24 2
 -1 -17 -27 6.05 1.44
 -1 -17 -26 12.31 1.37
 -1 -17 -24 13.86 2.78
 -1 -17 -22 4.87 1.3
 -1 -17 -21 5.67 1.7
 -1 -17 -20 54.31 2.48
 -1 -17 -19 42.13 4.49
 -1 -17 -18 4.58 1.03
 -1 -17 -16 15 1.32
 -1 -17 -12 7.13 1.16
 -1 -17 -11 9.7 1.11
 -1 -17 -10 9.56 3.39
 -1 -17 -8 12.46 2.72
 -1 -17 -7 5.51 2.17
 -1 -17 -5 20.64 2.16
 -1 -17 -4 6.12 1.58
 -1 -17 -3 6.78 1.49
 -1 -17 -2 50.7 7.6
 -1 -17 -1 39.9 2.65
 -1 -16 -37 5.08 2.15
 -1 -16 -34 10.54 1.9
 -1 -16 -32 7.5 2.23
 -1 -16 -31 9.17 2.23
 -1 -16 -28 11.58 2.51
 -1 -16 -27 19.36 2.74
 -1 -16 -26 13.57 3.18
 -1 -16 -24 16.25 1.57
 -1 -16 -23 9.4 1.5
 -1 -16 -22 12.47 1.72
 -1 -16 -21 4.23 1.42
 -1 -16 -20 51.28 3.84
 -1 -16 -18 16.72 2.21
 -1 -16 -17 3.28 1.2
 -1 -16 -16 5.55 1.3
 -1 -16 -15 4.14 1.35
 -1 -16 -13 5.95 1.26
 -1 -16 -12 21.16 1.51
 -1 -16 -11 77.95 2.28
 -1 -16 -10 5.84 1.23
 -1 -16 -9 41.62 5.44
 -1 -16 -8 6.72 2.17
 -1 -16 -7 80.75 5.49
 -1 -16 -6 9.61 1.91
 -1 -16 -5 6.19 0.76
 -1 -16 -3 12.06 0.98
 -1 -16 -2 12.96 1.74
 -1 -16 -1 11.56 1.53
 -1 -15 -39 16.86 2.15
 -1 -15 -38 18.08 2.09
 -1 -15 -36 10.61 2.41
 -1 -15 -34 17.77 2.85
 -1 -15 -30 4.46 1.8
 -1 -15 -29 60.63 3.12
 -1 -15 -28 6.23 1.83
 -1 -15 -27 5.25 1.79
 -1 -15 -26 11.87 1.84
 -1 -15 -24 7.86 1.41
 -1 -15 -22 55.69 2.82
 -1 -15 -21 6.09 1.14
 -1 -15 -20 6.87 1.07
 -1 -15 -19 49.29 1.87
 -1 -15 -18 44.79 3.77
 -1 -15 -17 14.05 2.7
 -1 -15 -16 15.08 1.86
 -1 -15 -15 10.94 2.12
 -1 -15 -14 4.27 0.84
 -1 -15 -13 56.01 3.15
 -1 -15 -12 27.79 1.14
 -1 -15 -11 7.64 2.34
 -1 -15 -10 4.1 1.34
 -1 -15 -9 37.3 1.32
 -1 -15 -8 53.74 2.93
 -1 -15 -7 9.48 2.7
 -1 -15 -6 17.53 2.61
 -1 -15 -5 20.53 1.8
 -1 -15 -4 11.6 1.47
 -1 -15 -3 46.59 2.87
 -1 -15 -2 2.85 0.8
 -1 -15 -1 12.69 1.04
 -1 -14 -41 16.83 3.33
 -1 -14 -38 16.32 2.27
 -1 -14 -37 6.58 2.33
 -1 -14 -36 8.03 2.22
 -1 -14 -35 8.59 2.16
 -1 -14 -34 10.68 1.12
 -1 -14 -33 11.77 2.02
 -1 -14 -32 9.78 2.02
 -1 -14 -31 20.04 2.5
 -1 -14 -30 15.05 1.33
 -1 -14 -29 18.43 1.69
 -1 -14 -28 58.18 2.65
 -1 -14 -27 48.98 2.63
 -1 -14 -26 10.42 2.32
 -1 -14 -25 14.84 1.94
 -1 -14 -24 7.32 1.73
 -1 -14 -23 10.54 1.44
 -1 -14 -22 14.48 1.39
 -1 -14 -21 15.51 1.67
 -1 -14 -20 36.07 2.41
 -1 -14 -19 24.5 2.99
 -1 -14 -18 78.11 3.58
 -1 -14 -16 7.15 1.3
 -1 -14 -15 14.37 1.41
 -1 -14 -14 7.12 1.09
 -1 -14 -13 89.01 1.88
 -1 -14 -12 18.09 2.9
 -1 -14 -11 54.6 2.41
 -1 -14 -10 62.75 1.14
 -1 -14 -9 23.28 1.79
 -1 -14 -8 112.39 2.86
 -1 -14 -7 274.01 7.96
 -1 -14 -6 17.27 2.63
 -1 -14 -5 9.43 1.15
 -1 -14 -4 26.96 3.02
 -1 -14 -3 37.87 2.76
 -1 -14 -2 20.35 1.5
 -1 -14 -1 53.3 1.62
 -1 -13 -42 9.01 2.26
 -1 -13 -40 4.84 2.32
 -1 -13 -38 5.93 1.57
 -1 -13 -37 12.67 2.04
 -1 -13 -35 6.98 1.29
 -1 -13 -34 17.42 1.16
 -1 -13 -33 7.29 0.94
 -1 -13 -32 7.44 1.18
 -1 -13 -31 2.25 0.9
 -1 -13 -30 12.11 2.11
 -1 -13 -29 18.61 1.7
 -1 -13 -28 17.39 1.99
 -1 -13 -27 107.82 4.12
 -1 -13 -26 13.92 1.7
 -1 -13 -25 59.83 2.5
 -1 -13 -24 11.31 1.42
 -1 -13 -23 14.62 1.36
 -1 -13 -22 15.39 2.43
 -1 -13 -21 15.65 1.87
 -1 -13 -20 133.64 4.67
 -1 -13 -19 8.59 1.42
 -1 -13 -18 61.38 2.82
 -1 -13 -17 23.77 2.25
 -1 -13 -16 39.87 3.48
 -1 -13 -15 37.45 3.86
 -1 -13 -14 25.16 1.12
 -1 -13 -13 35.75 2.53
 -1 -13 -12 21.7 1.3
 -1 -13 -11 152.27 6.38
 -1 -13 -10 20.18 1.98
 -1 -13 -9 94.37 4.42
 -1 -13 -8 10.22 2.1
 -1 -13 -7 159.77 4.79
 -1 -13 -6 40.85 2.07
 -1 -13 -5 39.29 5.95
 -1 -13 -4 47.66 3.72
 -1 -13 -3 5.96 0.72
 -1 -13 -2 282.48 8.84
 -1 -13 -1 37.66 1.88
 -1 -12 -43 5.48 2.2
 -1 -12 -42 11.89 1.54
 -1 -12 -41 9.69 1.54
 -1 -12 -38 6.04 1.48
 -1 -12 -37 35.62 3.06
 -1 -12 -36 34.03 3.49
 -1 -12 -33 20.72 1.45
 -1 -12 -32 5.71 1.11
 -1 -12 -30 63.25 1.98
 -1 -12 -29 60.36 3.63
 -1 -12 -28 94.88 4.71
 -1 -12 -27 17.08 1.59
 -1 -12 -26 92.75 2.11
 -1 -12 -25 49.72 1.33
 -1 -12 -24 34.02 1.43
 -1 -12 -23 45.32 2.44
 -1 -12 -22 43.42 1.97
 -1 -12 -21 17.54 1.54
 -1 -12 -20 5.27 1.68
 -1 -12 -19 56.93 2.33
 -1 -12 -18 179.14 3.27
 -1 -12 -17 76.77 4.51
 -1 -12 -16 29.88 2.91
 -1 -12 -15 27.32 3.29
 -1 -12 -14 22.52 1.77
 -1 -12 -13 149.92 1.8
 -1 -12 -12 163.87 4.15
 -1 -12 -11 106.29 2.46
 -1 -12 -10 338.78 4.43
 -1 -12 -9 159.15 2.76
 -1 -12 -8 400.13 7.89
 -1 -12 -7 25.4 1.74
 -1 -12 -6 32.38 0.93
 -1 -12 -5 58.64 2.66
 -1 -12 -4 59.88 1.96
 -1 -12 -3 5.37 0.55
 -1 -12 -2 112.26 5.5
 -1 -12 -1 121.32 5.05
 -1 -11 -45 10.32 1.71
 -1 -11 -44 4.13 1.73
 -1 -11 -43 5.81 1.59
 -1 -11 -42 7.17 1.53
 -1 -11 -40 31.14 2.93
 -1 -11 -39 5.57 2.52
 -1 -11 -38 20.23 1.81
 -1 -11 -37 25.33 1.58
 -1 -11 -36 36.1 1.52
 -1 -11 -34 23.06 1.26
 -1 -11 -33 34.23 1.62
 -1 -11 -32 8.78 2.41
 -1 -11 -31 18.2 1.33
 -1 -11 -30 116.97 2.32
 -1 -11 -29 60.43 1.99
 -1 -11 -28 66.68 2.32
 -1 -11 -27 16.94 1.29
 -1 -11 -26 14.96 1.47
 -1 -11 -25 28.09 2.16
 -1 -11 -24 16.5 1.35
 -1 -11 -23 25.93 1.87
 -1 -11 -22 62.53 3.49
 -1 -11 -21 26.29 1.5
 -1 -11 -20 10.86 4.17
 -1 -11 -19 20.19 3.8
 -1 -11 -18 131.39 3.59
 -1 -11 -17 43.7 1.53
 -1 -11 -16 4.92 0.71
 -1 -11 -15 245.94 8.03
 -1 -11 -14 81.17 1.61
 -1 -11 -12 104.86 5.46
 -1 -11 -11 24.29 1.03
 -1 -11 -10 154.49 4.47
 -1 -11 -9 321.8 3.61
 -1 -11 -8 181.76 4.23
 -1 -11 -7 64.34 1.49
 -1 -11 -6 3.61 0.75
 -1 -11 -5 131.31 1.17
 -1 -11 -4 11.04 0.59
 -1 -11 -3 54.19 2.84
 -1 -11 -2 69.91 5.93
 -1 -11 -1 22.1 3.28
 -1 -10 -46 16.82 1.93
 -1 -10 -45 32.16 1.93
 -1 -10 -44 30.05 1.89
 -1 -10 -43 11.99 2.43
 -1 -10 -42 36.27 1.82
 -1 -10 -41 4.5 1.8
 -1 -10 -39 16.76 1.75
 -1 -10 -38 37.93 1.55
 -1 -10 -37 32.12 1.4
 -1 -10 -36 27.24 2.29
 -1 -10 -35 32.82 2.17
 -1 -10 -34 3.16 1.53
 -1 -10 -33 38.87 1.65
 -1 -10 -32 15.58 1.36
 -1 -10 -31 70.59 2.93
 -1 -10 -30 6.63 1.29
 -1 -10 -29 48.83 2.35
 -1 -10 -28 25.15 1.3
 -1 -10 -27 235.47 3.98
 -1 -10 -26 135.75 2.52
 -1 -10 -25 77.85 1.75
 -1 -10 -24 88.2 3.05
 -1 -10 -23 20.83 1.07
 -1 -10 -22 3.89 1.29
 -1 -10 -21 30.69 2.41
 -1 -10 -19 76 4.19
 -1 -10 -18 263.83 7.34
 -1 -10 -17 44.3 2.4
 -1 -10 -16 24.52 1.4
 -1 -10 -15 11.24 1.97
 -1 -10 -14 34.75 1.29
 -1 -10 -13 37.72 5.26
 -1 -10 -12 14.73 1.39
 -1 -10 -11 110.19 3.23
 -1 -10 -10 35.66 1.33
 -1 -10 -9 181.22 4.16
 -1 -10 -8 43.35 0.95
 -1 -10 -7 162.61 4.13
 -1 -10 -6 161.44 1.76
 -1 -10 -5 12.07 0.98
 -1 -10 -4 87.31 3.06
 -1 -10 -3 11.93 0.56
 -1 -10 -2 5.72 0.82
 -1 -10 -1 38.08 3.2
 -1 -9 -46 14.22 1.74
 -1 -9 -45 32.88 2.9
 -1 -9 -44 7.95 1.65
 -1 -9 -42 3.85 1.82
 -1 -9 -40 9.55 1.59
 -1 -9 -39 31.77 1.84
 -1 -9 -37 14.29 1.63
 -1 -9 -36 13.98 1.29
 -1 -9 -35 10.63 1.25
 -1 -9 -34 63.95 1.41
 -1 -9 -33 52.6 1.58
 -1 -9 -32 2.77 1.31
 -1 -9 -31 55.92 1.83
 -1 -9 -30 7.81 1.84
 -1 -9 -29 329.93 5.26
 -1 -9 -28 188.55 4.21
 -1 -9 -27 185.88 3.86
 -1 -9 -26 100.13 1.61
 -1 -9 -25 43.7 1.79
 -1 -9 -24 46.33 1.32
 -1 -9 -23 66.31 2.12
 -1 -9 -22 14.73 1.73
 -1 -9 -21 72.34 1.65
 -1 -9 -20 55.76 1.57
 -1 -9 -19 176.96 3.04
 -1 -9 -18 46.37 1.06
 -1 -9 -17 60.71 1.89
 -1 -9 -16 123.05 2.75
 -1 -9 -15 51.02 1.35
 -1 -9 -14 188.33 5.21
 -1 -9 -13 51.33 1.47
 -1 -9 -12 260.21 5.11
 -1 -9 -11 321.56 5.62
 -1 -9 -10 407.73 3.96
 -1 -9 -9 563.35 8.97
 -1 -9 -8 314.53 8.21
 -1 -9 -7 475.02 5.45
 -1 -9 -6 291.84 2.3
 -1 -9 -5 97.28 2.06
 -1 -9 -4 150.48 2.98
 -1 -9 -3 110.68 3.93
 -1 -9 -2 532.05 12.64
 -1 -9 -1 264.45 1.01
 -1 -8 -47 26.93 2.1
 -1 -8 -45 45.95 1.79
 -1 -8 -44 16.01 1.67
 -1 -8 -43 3.87 1.92
 -1 -8 -42 4.17 1.77
 -1 -8 -41 7.27 1.66
 -1 -8 -38 37.79 2.04
 -1 -8 -37 74.59 3.51
 -1 -8 -36 13.07 1.46
 -1 -8 -35 35.21 1.53
 -1 -8 -34 12.24 1.3
 -1 -8 -33 6.17 1.69
 -1 -8 -32 36.29 1.8
 -1 -8 -30 35.48 1.55
 -1 -8 -29 50.38 1.66
 -1 -8 -28 7.87 1.52
 -1 -8 -27 191.62 5.09
 -1 -8 -26 4.58 1.63
 -1 -8 -25 249.03 2.26
 -1 -8 -24 22.64 1.96
 -1 -8 -23 28.22 2.2
 -1 -8 -22 40.77 1.62
 -1 -8 -21 17.98 1.55
 -1 -8 -20 96.88 1.37
 -1 -8 -19 82.28 1.07
 -1 -8 -18 27.41 0.87
 -1 -8 -17 97.95 1.28
 -1 -8 -16 64.27 2.29
 -1 -8 -15 27.08 0.79
 -1 -8 -14 69.71 1.32
 -1 -8 -13 42.79 1.06
 -1 -8 -12 332.96 3.45
 -1 -8 -11 601.06 10.01
 -1 -8 -10 19.7 0.76
 -1 -8 -9 699.46 17.77
 -1 -8 -8 204.02 3.21
 -1 -8 -7 346.34 5.35
 -1 -8 -6 125.45 2.35
 -1 -8 -5 91.94 0.8
 -1 -8 -4 225.82 5.09
 -1 -8 -3 48.57 0.57
 -1 -8 -2 124.43 1.01
 -1 -8 -1 41.63 0.7
 -1 -7 -49 29.82 3.17
 -1 -7 -48 82.73 2.56
 -1 -7 -47 23.09 2.54
 -1 -7 -46 19.73 2.14
 -1 -7 -45 17.79 2.01
 -1 -7 -44 3.97 1.91
 -1 -7 -39 13.51 1.76
 -1 -7 -38 71.02 3.37
 -1 -7 -37 87.54 1.87
 -1 -7 -36 108.96 2
 -1 -7 -35 13.03 2.09
 -1 -7 -34 20.45 1.72
 -1 -7 -33 33.71 1.7
 -1 -7 -32 38.22 1.67
 -1 -7 -31 35.15 2.57
 -1 -7 -30 93.94 2.08
 -1 -7 -29 160.3 2.38
 -1 -7 -28 239.92 5.87
 -1 -7 -26 47.29 1.35
 -1 -7 -25 23.24 1.25
 -1 -7 -24 28.38 2.01
 -1 -7 -23 6.72 1.13
 -1 -7 -22 31.02 1.55
 -1 -7 -21 142.66 2.45
 -1 -7 -20 231.89 2.13
 -1 -7 -19 50.83 1.6
 -1 -7 -18 147.07 2.36
 -1 -7 -17 21.31 0.92
 -1 -7 -16 13.73 0.82
 -1 -7 -15 115.14 1.5
 -1 -7 -14 34.56 1.11
 -1 -7 -13 290.85 3.45
 -1 -7 -12 72.2 0.81
 -1 -7 -11 206.09 1.84
 -1 -7 -10 1874.64 24.29
 -1 -7 -9 6.77 1.17
 -1 -7 -8 133.41 1.46
 -1 -7 -7 78.44 0.68
 -1 -7 -6 3.24 0.5
 -1 -7 -5 219.74 3
 -1 -7 -4 28.67 0.75
 -1 -7 -3 162.6 2.5
 -1 -7 -2 162.86 3.38
 -1 -7 -1 94.18 4.41
 -1 -6 -50 21.77 2.35
 -1 -6 -49 5 2.21
 -1 -6 -46 7.15 1.92
 -1 -6 -45 15.67 2
 -1 -6 -44 38.74 2.67
 -1 -6 -43 6.34 1.69
 -1 -6 -42 5.83 1.66
 -1 -6 -41 11.47 1.6
 -1 -6 -40 11.26 1.71
 -1 -6 -39 22.74 1.98
 -1 -6 -38 38.39 1.53
 -1 -6 -37 7.49 1.76
 -1 -6 -36 59.11 2.02
 -1 -6 -35 47.34 1.84
 -1 -6 -34 78.34 1.9
 -1 -6 -33 18.41 1.69
 -1 -6 -32 70.65 2.62
 -1 -6 -31 13.55 1.74
 -1 -6 -30 216.24 2.93
 -1 -6 -29 6.95 1.58
 -1 -6 -28 59.91 1.48
 -1 -6 -27 36.67 1.38
 -1 -6 -26 96.22 1.95
 -1 -6 -25 34.39 1.55
 -1 -6 -24 113.16 2.31
 -1 -6 -23 139.24 1.47
 -1 -6 -22 137.81 1.98
 -1 -6 -21 146.87 1.81
 -1 -6 -20 132.16 1.37
 -1 -6 -19 29.86 1.14
 -1 -6 -18 98.31 2.4
 -1 -6 -17 54.54 1.07
 -1 -6 -16 60.06 1.31
 -1 -6 -15 108.61 1.29
 -1 -6 -14 2.33 0.8
 -1 -6 -13 158.7 1.79
 -1 -6 -12 151.56 3.45
 -1 -6 -11 89.01 3.34
 -1 -6 -10 532.66 5.72
 -1 -6 -9 59.36 1.07
 -1 -6 -8 417.29 5.21
 -1 -6 -7 133.36 1.88
 -1 -6 -6 273.27 2.56
 -1 -6 -5 271.98 1.81
 -1 -6 -4 383.33 2.48
 -1 -6 -3 591.46 3.74
 -1 -6 -2 658.24 7.31
 -1 -6 -1 41.14 0.89
 -1 -5 -49 18.21 1.99
 -1 -5 -48 14.97 1.94
 -1 -5 -46 23.13 2.31
 -1 -5 -45 20.32 1.86
 -1 -5 -43 6.29 1.82
 -1 -5 -42 7.88 1.65
 -1 -5 -41 18.69 1.78
 -1 -5 -40 20.38 1.56
 -1 -5 -39 77.32 2.16
 -1 -5 -38 49.37 2.76
 -1 -5 -37 124.65 2.42
 -1 -5 -36 11.84 2.18
 -1 -5 -35 14.9 2.12
 -1 -5 -34 130.74 2.37
 -1 -5 -33 52.93 2.12
 -1 -5 -32 50.9 1.86
 -1 -5 -31 46.07 1.82
 -1 -5 -30 92.61 1.88
 -1 -5 -29 150.83 1.99
 -1 -5 -28 84.76 1.79
 -1 -5 -27 27.03 1.35
 -1 -5 -26 343.85 4.94
 -1 -5 -25 88.53 1.41
 -1 -5 -24 140.72 1.55
 -1 -5 -23 50.94 1.38
 -1 -5 -22 11.56 1.78
 -1 -5 -21 12.01 1.13
 -1 -5 -20 118.71 1.34
 -1 -5 -19 374.27 3.02
 -1 -5 -18 355.05 3.39
 -1 -5 -17 201.75 1.3
 -1 -5 -16 577.76 5.45
 -1 -5 -15 94.27 1.01
 -1 -5 -14 32.97 0.83
 -1 -5 -13 27.4 0.93
 -1 -5 -12 45.55 1.12
 -1 -5 -11 30.54 0.8
 -1 -5 -10 388.42 7.83
 -1 -5 -9 494.33 7.67
 -1 -5 -8 1039.25 8.9
 -1 -5 -7 136.5 1.33
 -1 -5 -6 240.69 2.14
 -1 -5 -5 59.07 0.72
 -1 -5 -4 33.35 0.81
 -1 -5 -3 79.04 1.32
 -1 -5 -2 758.59 9.65
 -1 -5 -1 221.55 4.5
 -1 -4 -49 7.21 2.06
 -1 -4 -47 9.88 2.44
 -1 -4 -46 21.84 2.36
 -1 -4 -45 21.8 2.19
 -1 -4 -43 32.9 2.83
 -1 -4 -42 16.86 1.7
 -1 -4 -41 40.69 2.18
 -1 -4 -40 76.73 2.89
 -1 -4 -39 26.35 1.56
 -1 -4 -38 24.85 1.53
 -1 -4 -37 150.18 2.69
 -1 -4 -35 68.56 1.9
 -1 -4 -33 78.4 1.56
 -1 -4 -32 39.3 1.6
 -1 -4 -31 120.32 1.65
 -1 -4 -30 67.45 1.48
 -1 -4 -29 5.77 1.37
 -1 -4 -28 6.18 1.32
 -1 -4 -27 45.61 1.32
 -1 -4 -26 63.61 1.52
 -1 -4 -25 51.17 1.26
 -1 -4 -23 64.31 1.71
 -1 -4 -22 220.97 2.44
 -1 -4 -21 275.23 4.27
 -1 -4 -20 344.31 3.29
 -1 -4 -19 13.65 1.06
 -1 -4 -18 75.98 1.85
 -1 -4 -17 787.57 3.47
 -1 -4 -16 266.46 1.59
 -1 -4 -15 130.11 1.38
 -1 -4 -14 722.6 5.87
 -1 -4 -13 977.6 12.89
 -1 -4 -12 79.84 1.4
 -1 -4 -11 39.69 0.87
 -1 -4 -10 262.65 1.88
 -1 -4 -9 598.98 11.43
 -1 -4 -8 553.95 7.59
 -1 -4 -7 20.65 0.55
 -1 -4 -6 447.67 7.86
 -1 -4 -5 1039.07 6.25
 -1 -4 -4 80.84 0.95
 -1 -4 -3 214.19 2.91
 -1 -4 -2 2850.88 12.19
 -1 -4 -1 1116.22 8.66
 -1 -3 -50 4.79 2.17
 -1 -3 -49 8.31 2.91
 -1 -3 -48 35.8 2.48
 -1 -3 -47 23.13 2.8
 -1 -3 -46 23.06 2.12
 -1 -3 -45 32.14 2
 -1 -3 -44 27.05 2.25
 -1 -3 -43 24.42 1.75
 -1 -3 -42 8.75 1.9
 -1 -3 -41 6.02 1.66
 -1 -3 -39 131.56 2.92
 -1 -3 -38 60.34 1.61
 -1 -3 -37 97.42 2.07
 -1 -3 -36 39.88 1.77
 -1 -3 -35 64.77 2.17
 -1 -3 -34 130.92 1.69
 -1 -3 -33 11.24 1.47
 -1 -3 -32 9.61 1.63
 -1 -3 -31 23.63 1.59
 -1 -3 -30 18.09 1.55
 -1 -3 -29 73.38 2.15
 -1 -3 -28 245.55 2.56
 -1 -3 -27 14.72 1.65
 -1 -3 -26 15.1 2.55
 -1 -3 -25 7.27 2.01
 -1 -3 -24 9.74 1.51
 -1 -3 -23 10.69 1.48
 -1 -3 -22 59.66 1.51
 -1 -3 -21 63.59 1.9
 -1 -3 -20 94.03 1.97
 -1 -3 -19 526.45 9.01
 -1 -3 -18 149.63 2.49
 -1 -3 -17 584.84 4.32
 -1 -3 -16 426.96 2.09
 -1 -3 -15 249.4 1.68
 -1 -3 -14 75.59 1.72
 -1 -3 -13 250.19 1.57
 -1 -3 -12 606.83 11.89
 -1 -3 -11 658.93 7.49
 -1 -3 -10 106.05 1.44
 -1 -3 -9 1040.2 11.76
 -1 -3 -8 516 6.42
 -1 -3 -7 631.27 5.7
 -1 -3 -6 138.31 1.2
 -1 -3 -5 1518.63 17.41
 -1 -3 -4 826.61 9.44
 -1 -3 -3 3356.18 37.97
 -1 -3 -2 1839.44 18.94
 -1 -3 -1 6009.39 80.58
 -1 -2 -51 9.16 2.13
 -1 -2 -49 19.18 2.49
 -1 -2 -48 11.01 2.87
 -1 -2 -47 19.18 2.41
 -1 -2 -46 41.4 2.43
 -1 -2 -45 10.83 1.96
 -1 -2 -43 17.82 1.75
 -1 -2 -42 61.42 2.34
 -1 -2 -39 28.23 1.85
 -1 -2 -38 46.44 1.53
 -1 -2 -37 200.11 2.71
 -1 -2 -36 85.24 1.86
 -1 -2 -35 45.15 1.76
 -1 -2 -34 81.88 1.57
 -1 -2 -33 19.92 1.41
 -1 -2 -32 19.48 1.43
 -1 -2 -31 10.89 1.69
 -1 -2 -30 30.41 2.11
 -1 -2 -29 4.82 1.38
 -1 -2 -28 157.28 1.75
 -1 -2 -26 52.41 1.49
 -1 -2 -25 58.44 2.22
 -1 -2 -24 122.65 3.31
 -1 -2 -23 25.9 1.25
 -1 -2 -22 120.34 1.6
 -1 -2 -21 549.21 3.95
 -1 -2 -20 106.11 1.51
 -1 -2 -19 1820.45 23.79
 -1 -2 -18 475.09 7.75
 -1 -2 -17 573.21 7.9
 -1 -2 -16 85.05 1.26
 -1 -2 -15 392.98 2.35
 -1 -2 -14 273.48 3.72
 -1 -2 -13 10.04 0.81
 -1 -2 -12 390.51 4.21
 -1 -2 -11 411.34 3.75
 -1 -2 -10 543.24 10.51
 -1 -2 -9 1192.83 11.32
 -1 -2 -8 1548.96 14.51
 -1 -2 -7 882.75 15.17
 -1 -2 -6 180.16 2.21
 -1 -2 -5 34.15 0.42
 -1 -2 -4 1252.82 8.06
 -1 -2 -3 5830.4 74.32
 -1 -2 -2 3931.22 21.98
 -1 -2 -1 23293.93 129.82
 -1 -1 -51 10.6 2.31
 -1 -1 -49 5.92 2.66
 -1 -1 -47 25.71 2.61
 -1 -1 -46 32.96 2.54
 -1 -1 -45 6.25 1.78
 -1 -1 -43 14.52 1.74
 -1 -1 -42 33.02 1.75
 -1 -1 -41 56.71 2.06
 -1 -1 -40 54.61 1.67
 -1 -1 -39 43.65 1.55
 -1 -1 -38 53.96 1.85
 -1 -1 -37 154.14 3.9
 -1 -1 -36 47.76 1.56
 -1 -1 -35 102.3 1.65
 -1 -1 -34 31.91 1.57
 -1 -1 -33 9.47 1.52
 -1 -1 -32 9 1.44
 -1 -1 -31 17.09 1.38
 -1 -1 -30 57 1.68
 -1 -1 -29 142.88 2.27
 -1 -1 -28 258.57 5.03
 -1 -1 -27 40.1 1.51
 -1 -1 -26 152.9 1.73
 -1 -1 -25 97.76 2.18
 -1 -1 -24 127.7 2.45
 -1 -1 -23 233.73 3.09
 -1 -1 -22 110.48 1.55
 -1 -1 -21 222.29 3.64
 -1 -1 -20 211.96 3.37
 -1 -1 -19 884.29 9.35
 -1 -1 -18 31.88 1.22
 -1 -1 -17 258.35 3.2
 -1 -1 -16 282.71 4.06
 -1 -1 -15 24.47 0.77
 -1 -1 -14 598.05 6.32
 -1 -1 -13 522.49 4.03
 -1 -1 -12 410.47 4.44
 -1 -1 -11 534 4.87
 -1 -1 -10 780.91 10.56
 -1 -1 -9 21.53 0.65
 -1 -1 -8 5202.2 60.05
 -1 -1 -7 1050.36 12.99
 -1 -1 -6 1918.19 15.8
 -1 -1 -5 552.16 7.93
 -1 -1 -4 751.91 6.41
 -1 -1 -3 2925.25 22.94
 -1 -1 -2 1019.59 5.3
 -1 -1 -1 1968.01 17
 0 0 2 160.91 2.06
 0 0 4 5347.38 20.6
 0 0 6 2047.36 14.92
 0 0 8 139.28 2.06
 0 0 10 3064.15 23.13
 0 0 12 107.26 2.69
 0 0 14 537.92 4.02
 0 0 16 690.34 4.71
 0 0 18 5746.16 36.31
 0 0 20 4166.7 41.03
 0 0 22 515.11 5.76
 0 0 24 124.08 2.19
 0 0 34 128.69 3.43
 0 0 38 662.15 15.43
 0 0 42 75.8 2.62
 0 0 46 52.18 6.49
 0 0 50 16.78 3.01
 0 1 1 1164.41 9.73
 0 1 2 2206.33 62.35
 0 1 3 1662.03 24.09
 0 1 4 2058.52 15.61
 0 1 5 1510.23 8.94
 0 1 6 5.98 1.17
 0 1 7 62.47 2.12
 0 1 8 2200.91 31.83
 0 1 9 1477.99 10.61
 0 1 10 171.77 2.46
 0 1 11 374.8 2.7
 0 1 12 1363.65 9.9
 0 1 13 227.24 2.25
 0 1 14 144.25 1.63
 0 1 15 1591.88 9.99
 0 1 17 190.76 1.21
 0 1 18 2.57 0.95
 0 1 19 111.57 1.34
 0 1 20 27.74 1.11
 0 1 21 10.23 1.01
 0 1 22 25.9 1.16
 0 1 23 29.66 1.1
 0 1 24 4.74 1.22
 0 1 25 34.64 1.05
 0 1 26 128.41 1.69
 0 1 27 52.49 1.15
 0 1 28 12.05 1.3
 0 1 29 129.16 1.61
 0 1 30 38.65 1.53
 0 1 32 11.1 1.33
 0 1 33 112.47 1.47
 0 1 34 45.04 1.52
 0 1 35 382.23 6.44
 0 1 36 3.64 1.6
 0 1 37 103.05 1.85
 0 1 38 11.34 1.45
 0 1 39 31.82 1.51
 0 1 40 125.47 2.05
 0 1 41 51.95 1.74
 0 1 42 14.54 1.69
 0 1 43 10.61 1.74
 0 1 45 4.34 1.72
 0 1 46 29.21 2.03
 0 1 47 83.69 3.88
 0 1 48 27.2 2.26
 0 1 50 11.79 2.23
 0 2 0 1586.63 10.76
 0 2 1 2406.85 27.75
 0 2 2 885.5 13.37
 0 2 3 2795.61 35.2
 0 2 4 1351.54 9.58
 0 2 6 958.42 6.88
 0 2 7 327.73 3.41
 0 2 8 152.74 1.04
 0 2 9 86.77 0.89
 0 2 10 1.66 0.63
 0 2 11 355.73 3.13
 0 2 12 830.69 5.78
 0 2 13 471.34 2.52
 0 2 14 1431.37 16.41
 0 2 15 292.29 3.44
 0 2 16 854.16 4.86
 0 2 17 280.26 2.36
 0 2 18 4.2 0.9
 0 2 19 1999.35 9.58
 0 2 20 1596.04 19.08
 0 2 21 329.75 2.75
 0 2 22 34.14 1
 0 2 23 15.59 1.05
 0 2 24 43.86 1.26
 0 2 25 2.94 1.06
 0 2 27 154.33 1.62
 0 2 29 59.18 1.34
 0 2 30 167.68 2.41
 0 2 31 12.85 1.21
 0 2 32 72.42 1.36
 0 2 33 17.6 1.59
 0 2 34 20.21 1.64
 0 2 35 36.67 1.48
 0 2 36 358.44 5.73
 0 2 37 59.25 2.02
 0 2 38 285.74 3.61
 0 2 39 110.27 1.96
 0 2 40 126.58 1.98
 0 2 41 69.75 2.62
 0 2 42 44.35 1.67
 0 2 43 4.57 1.75
 0 2 44 15.6 1.69
 0 2 45 4.8 2.3
 0 2 46 20.31 2.35
 0 2 47 6.27 2.07
 0 2 48 16.84 2.03
 0 2 49 7.95 2.24
 0 2 50 11.43 2.44
 0 3 1 237.25 5.38
 0 3 2 39.89 0.38
 0 3 3 288.31 4.37
 0 3 4 967.54 13.8
 0 3 5 1328.13 64.02
 0 3 6 49.59 1.13
 0 3 7 8193.53 111.74
 0 3 8 317.03 3.38
 0 3 9 1243.05 16.62
 0 3 10 3.68 0.53
 0 3 11 3562.25 28.27
 0 3 12 43.11 0.71
 0 3 13 116.02 2.03
 0 3 14 11.86 0.81
 0 3 15 383.62 4.11
 0 3 16 23.05 0.82
 0 3 17 224.64 2.49
 0 3 18 301.06 5.97
 0 3 19 169.93 3.2
 0 3 20 167.79 3.86
 0 3 21 17.29 1.04
 0 3 22 390.14 4.03
 0 3 23 5.3 1.13
 0 3 25 16.16 1
 0 3 26 107.43 1.39
 0 3 27 1550.76 15.57
 0 3 28 4.81 1.13
 0 3 29 19.33 1.23
 0 3 31 72.92 1.54
 0 3 32 6.67 1.24
 0 3 33 11.03 1.37
 0 3 34 25.23 1.48
 0 3 35 41.32 1.38
 0 3 36 34.11 1.4
 0 3 37 252.07 2.75
 0 3 38 103.43 2.06
 0 3 39 37.62 1.56
 0 3 40 22.94 1.61
 0 3 41 5.63 1.63
 0 3 42 7.76 1.63
 0 3 44 15.46 2.08
 0 3 45 61.23 2.21
 0 3 46 7.2 2.28
 0 3 47 64.42 3.43
 0 4 0 514.71 5.34
 0 4 1 1.21 0.41
 0 4 2 46.75 2.67
 0 4 3 1807.34 11.28
 0 4 4 773.46 10.13
 0 4 5 765.85 6.64
 0 4 6 363.42 7.34
 0 4 7 1.24 0.35
 0 4 8 1910.07 24.19
 0 4 9 21.64 1.28
 0 4 10 394.08 10.01
 0 4 11 36.73 0.86
 0 4 12 213.14 3.6
 0 4 13 117.48 1.59
 0 4 14 2.68 0.75
 0 4 15 85.82 1.44
 0 4 17 52.28 0.98
 0 4 18 302.11 2.83
 0 4 19 23.95 0.84
 0 4 20 140.8 1.66
 0 4 22 310.85 3.25
 0 4 23 141.28 1.65
 0 4 24 36.06 0.99
 0 4 25 173.59 2.09
 0 4 26 58.7 1.1
 0 4 27 12.71 1.05
 0 4 28 119.61 1.8
 0 4 30 13.08 1.26
 0 4 31 7.96 1.2
 0 4 33 8.31 1.61
 0 4 34 117.45 1.59
 0 4 36 21.21 1.47
 0 4 37 15.29 1.44
 0 4 38 45.99 1.47
 0 4 39 15.33 1.45
 0 4 40 20.49 1.49
 0 4 41 23.66 1.69
 0 4 42 11.34 1.61
 0 4 43 12.02 2.06
 0 4 44 4.63 1.91
 0 4 46 6.28 2.03
 0 4 47 9.27 1.84
 0 4 48 7.2 2.19
 0 4 51 11.86 1.99
 0 5 1 608.15 5.03
 0 5 2 130.83 1.52
 0 5 3 43.86 1.58
 0 5 4 305.07 3.18
 0 5 5 131.86 0.89
 0 5 6 1028.15 11.96
 0 5 7 385.46 14.18
 0 5 8 1222.06 14.5
 0 5 9 871.71 9.48
 0 5 10 101.65 2
 0 5 11 1139.43 14.78
 0 5 12 361.32 3.88
 0 5 13 66.59 1.04
 0 5 14 198.75 2.4
 0 5 15 58.34 0.87
 0 5 16 181.69 1.7
 0 5 17 29.73 0.74
 0 5 18 151.08 1.23
 0 5 19 2.14 0.83
 0 5 21 108.03 1.19
 0 5 22 111.5 1.62
 0 5 23 22.66 0.91
 0 5 25 47.35 1.02
 0 5 26 48.76 1.29
 0 5 27 226.6 3.38
 0 5 29 11.55 1.23
 0 5 30 46.44 1.49
 0 5 31 60.04 1.62
 0 5 32 17.85 1.2
 0 5 33 69.62 1.36
 0 5 34 12.41 1.5
 0 5 35 65.17 1.52
 0 5 36 166.76 3.56
 0 5 37 17.37 1.38
 0 5 38 6.18 1.44
 0 5 39 4.46 1.5
 0 5 40 66.86 2.06
 0 5 42 12.09 2.7
 0 5 45 16.5 1.75
 0 5 46 25.77 2.15
 0 5 47 82.76 2
 0 5 48 9.17 1.87
 0 5 49 8.28 1.86
 0 5 50 28.76 1.89
 0 6 2 806.38 4.67
 0 6 3 40.48 0.42
 0 6 4 257.28 2.51
 0 6 5 958.05 9.98
 0 6 6 104.57 0.97
 0 6 7 201.06 1.15
 0 6 8 434.82 5.52
 0 6 9 69.69 1.16
 0 6 10 68.21 1.91
 0 6 11 382.2 3.39
 0 6 12 47.87 1.34
 0 6 13 8.33 0.9
 0 6 14 194.87 2.67
 0 6 15 254.85 2.76
 0 6 17 12.91 0.8
 0 6 18 285.91 2.24
 0 6 19 39.53 0.94
 0 6 20 33.83 1.08
 0 6 22 5.68 0.81
 0 6 23 7.08 0.96
 0 6 24 62.95 1.38
 0 6 25 8.63 1.12
 0 6 26 11.97 1.17
 0 6 27 10.42 1.13
 0 6 29 32.3 2.01
 0 6 30 20.58 1.36
 0 6 31 36.83 2.11
 0 6 32 216.09 2.35
 0 6 33 8.58 1.37
 0 6 34 39.04 1.61
 0 6 36 3.76 1.4
 0 6 37 71.63 1.62
 0 6 38 3.17 1.51
 0 6 40 56.08 1.77
 0 6 41 21.46 1.92
 0 6 44 42.36 1.77
 0 6 45 5.7 2.42
 0 6 47 7.79 1.95
 0 6 48 16.65 1.9
 0 6 49 7.11 2.03
 0 7 1 595.44 5.72
 0 7 2 668.07 9.9
 0 7 3 1707.35 30.78
 0 7 4 2.17 0.3
 0 7 5 121.58 1.7
 0 7 6 4.75 0.48
 0 7 7 177.11 2.72
 0 7 9 14.42 0.68
 0 7 10 10.12 0.75
 0 7 11 7.28 0.77
 0 7 12 7.95 0.83
 0 7 13 222.39 3.44
 0 7 14 28.7 1.17
 0 7 15 233.16 2.56
 0 7 16 69.24 1.77
 0 7 17 974.01 7.35
 0 7 18 151.29 2.74
 0 7 19 58.97 1.1
 0 7 20 321.97 3.5
 0 7 21 129.5 1.66
 0 7 22 26.92 0.83
 0 7 23 14.29 1.04
 0 7 25 13.02 0.93
 0 7 26 119.86 1.86
 0 7 27 6.07 1.17
 0 7 28 170.24 3.02
 0 7 29 52.63 1.91
 0 7 30 115.08 2.6
 0 7 31 46.13 1.23
 0 7 32 48.37 1.34
 0 7 33 29.28 1.23
 0 7 34 46.34 1.31
 0 7 35 134.49 1.67
 0 7 36 11.37 1.39
 0 7 37 19.77 1.57
 0 7 38 46.84 1.86
 0 7 39 3.44 1.56
 0 7 40 32.12 1.66
 0 7 42 15.05 1.79
 0 7 44 8.29 1.9
 0 7 45 13.63 1.68
 0 7 48 7.9 2.08
 0 7 49 20 2.89
 0 8 0 287.99 1.5
 0 8 1 6.17 0.78
 0 8 2 27.85 0.98
 0 8 3 176.8 1.37
 0 8 4 415.66 6.61
 0 8 5 13.6 0.55
 0 8 6 50.26 1.34
 0 8 7 2.4 0.53
 0 8 8 31.19 1.04
 0 8 9 237.66 4
 0 8 10 18.73 0.89
 0 8 11 2.69 0.74
 0 8 12 38.4 1.47
 0 8 13 4.91 0.84
 0 8 14 251.98 2.48
 0 8 17 95.85 1.53
 0 8 18 15.29 0.69
 0 8 19 11.62 0.76
 0 8 20 110.85 1.91
 0 8 21 52.79 1.08
 0 8 22 91.38 1.1
 0 8 23 161.76 3.48
 0 8 26 5.81 0.88
 0 8 28 9.14 0.97
 0 8 29 185.78 2.7
 0 8 31 70.74 1.3
 0 8 32 119.7 1.99
 0 8 34 22.89 1.44
 0 8 35 70.44 1.4
 0 8 36 2.89 1.39
 0 8 37 22.54 1.42
 0 8 38 28.08 1.4
 0 8 40 4.92 1.76
 0 8 41 13.71 1.51
 0 8 42 7.71 1.56
 0 8 44 22.26 1.78
 0 8 47 8.56 2.03
 0 9 1 186.19 1.78
 0 9 3 13.95 0.79
 0 9 4 207.48 2.01
 0 9 5 9.98 1.18
 0 9 6 49.86 4.52
 0 9 8 237.16 3.24
 0 9 9 498.66 5.31
 0 9 10 182.83 1.53
 0 9 11 24.08 0.68
 0 9 12 42.5 0.93
 0 9 13 16.66 0.85
 0 9 14 9.89 0.89
 0 9 15 25.36 1.61
 0 9 16 305.13 9.08
 0 9 17 10.97 1.23
 0 9 18 148.43 3.61
 0 9 19 348.71 3.09
 0 9 21 41.6 1.35
 0 9 22 65.66 1.47
 0 9 23 13.42 0.93
 0 9 24 20.85 0.96
 0 9 25 32.94 1.05
 0 9 26 91.87 1.8
 0 9 27 155.21 1.76
 0 9 28 2.66 1.22
 0 9 29 263.85 4.16
 0 9 30 52.06 1.8
 0 9 32 86.41 3.18
 0 9 33 87.53 2.37
 0 9 34 40.63 1.6
 0 9 35 13.91 1.22
 0 9 36 4.15 1.35
 0 9 37 160.38 3.67
 0 9 38 46.5 1.58
 0 9 39 4.64 1.46
 0 9 42 23.53 2.06
 0 9 44 41.33 1.95
 0 9 45 4.87 2.04
 0 9 46 9.77 1.98
 0 9 47 155.81 3.93
 0 10 0 12.66 1.37
 0 10 1 3.69 0.62
 0 10 2 45.28 1.66
 0 10 3 189.6 2.72
 0 10 4 57.25 1.35
 0 10 6 13.15 0.97
 0 10 7 122.07 4.42
 0 10 8 493.93 7.42
 0 10 9 1286.39 16.58
 0 10 10 1487.73 17.83
 0 10 11 345.68 5.44
 0 10 12 115.66 2.57
 0 10 13 202.48 2.75
 0 10 14 145.16 1.77
 0 10 15 194.43 3.67
 0 10 16 125.14 2.98
 0 10 17 29.81 1.34
 0 10 18 14.61 1.65
 0 10 19 15.31 0.78
 0 10 20 5.73 1.49
 0 10 21 227.68 4.96
 0 10 22 19.28 1.15
 0 10 23 10.57 1.35
 0 10 24 180.72 2.99
 0 10 25 42.39 1.21
 0 10 26 27.32 1.12
 0 10 27 70.2 1.97
 0 10 28 244.84 3.78
 0 10 29 260.55 3.14
 0 10 30 151.35 6.08
 0 10 35 9.22 2.07
 0 10 38 21.8 3.25
 0 10 39 27.34 1.87
 0 10 40 10.04 1.87
 0 10 41 5.64 1.8
 0 10 44 34.7 1.92
 0 10 45 8.74 2.31
 0 11 1 241.18 7.18
 0 11 2 96.93 2.04
 0 11 3 27.63 0.74
 0 11 4 138.79 3.73
 0 11 5 219.1 3.08
 0 11 6 16.54 0.75
 0 11 7 502.99 2.18
 0 11 8 21.79 0.8
 0 11 9 111.13 6.09
 0 11 10 50.83 2.61
 0 11 11 399.4 10.18
 0 11 13 24 1.43
 0 11 15 50.94 1.8
 0 11 17 44.14 1.28
 0 11 18 3.05 1.03
 0 11 19 9.71 1.14
 0 11 20 10.73 1.19
 0 11 22 6.55 1.31
 0 11 23 167.69 6.96
 0 11 24 123.47 3.57
 0 11 25 81.41 2.17
 0 11 26 20.61 0.95
 0 11 27 335 3.93
 0 11 28 4.92 1.49
 0 11 29 18.74 1.23
 0 11 30 70.06 2.38
 0 11 32 12.71 1.32
 0 11 33 17.41 2.38
 0 11 35 40.89 2.18
 0 11 39 9.46 1.59
 0 11 41 10.76 1.69
 0 11 42 7.72 1.88
 0 11 43 14.53 1.79
 0 11 44 7.38 2.01
 0 11 45 39.81 2.09
 0 12 0 14.33 1.05
 0 12 1 179.88 5.44
 0 12 2 68.73 2.45
 0 12 3 56.88 2.71
 0 12 5 249.17 1.91
 0 12 6 212.64 1.75
 0 12 10 865.79 16.42
 0 12 11 36.82 1.32
 0 12 13 2.83 0.69
 0 12 15 33.41 2.09
 0 12 16 3.25 1.29
 0 12 17 29.61 1.55
 0 12 19 135.7 5.03
 0 12 20 23.2 1.13
 0 12 21 68.51 1.85
 0 12 22 19.87 1.37
 0 12 23 104.02 5.93
 0 12 24 13.75 1.4
 0 12 26 110.09 4.33
 0 12 27 42.43 3.69
 0 12 28 251.73 3.61
 0 12 29 47.55 1.4
 0 12 30 165.37 4.89
 0 12 32 5.46 1.07
 0 12 33 19.39 1.86
 0 12 34 7.37 1
 0 12 35 7.23 1.04
 0 12 36 34.76 1.67
 0 12 37 10.09 1.43
 0 12 39 8.31 1.6
 0 12 40 30.26 1.6
 0 12 42 9.92 1.35
 0 12 43 16.2 2.06
 0 12 44 22.31 2.11
 0 13 1 25.48 0.9
 0 13 2 91.77 3.54
 0 13 3 15.95 1.37
 0 13 4 3.02 0.88
 0 13 6 74.37 10.41
 0 13 7 0.98 0.43
 0 13 8 16.69 3.12
 0 13 9 8.9 0.97
 0 13 10 49.67 1.29
 0 13 11 117.91 3.49
 0 13 12 16.75 2.85
 0 13 14 87.07 2.64
 0 13 15 57.76 2.18
 0 13 16 86.61 2.87
 0 13 17 20.47 2.23
 0 13 18 83.02 3.37
 0 13 19 107.6 2.3
 0 13 20 21.15 1.12
 0 13 21 29.64 1.21
 0 13 22 6.11 1.32
 0 13 23 3.9 1.3
 0 13 24 9.85 1.29
 0 13 25 7.38 1.35
 0 13 27 3.98 1.51
 0 13 28 47.76 2.69
 0 13 29 58.09 1.73
 0 13 30 38.22 1.65
 0 13 32 3.37 1.08
 0 13 35 2.62 1.16
 0 13 36 26.09 1.25
 0 13 37 77.11 2.71
 0 13 38 13.87 1.91
 0 13 40 5.56 2.25
 0 13 41 32.8 2.25
 0 13 43 16.27 2.28
 0 14 0 269.39 2.95
 0 14 1 4.26 1.67
 0 14 3 109.29 4.58
 0 14 4 60.61 2.1
 0 14 5 2.01 0.62
 0 14 6 39.68 3.79
 0 14 7 19.46 2.29
 0 14 8 20.76 2.69
 0 14 9 9.7 1.5
 0 14 10 141.56 7.35
 0 14 12 106.71 1.78
 0 14 13 34.69 7.55
 0 14 14 4.04 0.71
 0 14 15 6.84 3.02
 0 14 17 4.21 1.09
 0 14 18 47.76 3.47
 0 14 19 8.09 1.01
 0 14 20 43.77 2.48
 0 14 21 11.54 1.34
 0 14 24 27.85 1.72
 0 14 25 5.23 1.48
 0 14 26 85.7 2.2
 0 14 28 19.75 1.8
 0 14 29 4.85 1.58
 0 14 32 11.8 1.67
 0 14 38 20 2.07
 0 14 39 15.72 3.29
 0 15 1 341.58 2.85
 0 15 2 9.04 2.09
 0 15 3 127.02 2.71
 0 15 8 45.96 3.58
 0 15 10 8.88 1.79
 0 15 11 7.1 3.23
 0 15 13 19.63 1.68
 0 15 15 35.72 4.73
 0 15 17 168.79 2.57
 0 15 18 57.14 2.69
 0 15 21 65.31 2.82
 0 15 22 5.02 1.32
 0 15 23 3.39 1.63
 0 15 25 7.5 1.59
 0 15 27 6.23 1.62
 0 15 28 6.6 1.6
 0 15 29 5.21 1.94
 0 15 35 26.59 2.16
 0 15 36 17.99 3.68
 0 15 37 7.8 2.25
 0 15 38 5.26 2.39
 0 16 0 9.38 1.76
 0 16 1 29.2 4.02
 0 16 3 4.28 0.96
 0 16 4 11.64 1.47
 0 16 5 1.54 0.69
 0 16 7 10.82 1.95
 0 16 8 29.97 4.12
 0 16 9 37.09 3.1
 0 16 12 26.12 3.79
 0 16 14 7.55 1.68
 0 16 15 10.46 3.24
 0 16 16 31.69 2.33
 0 16 17 12.41 0.8
 0 16 21 8.64 2.1
 0 16 22 3.77 1.26
 0 16 24 13.1 2.35
 0 16 29 16.29 1.77
 0 16 32 22.08 1.94
 0 17 1 2.84 1.23
 0 17 3 8.65 0.85
 0 17 5 13.68 2.33
 0 17 6 49.62 7.02
 0 17 7 29.09 2.73
 0 17 8 28.37 2.43
 0 17 10 25.37 6.55
 0 17 13 25.4 3.44
 0 17 14 18.09 3.08
 0 17 15 29.94 4.1
 0 17 17 5.67 2.19
 0 17 18 2.45 0.91
 0 17 19 19.08 2.19
 0 17 21 4.33 1.15
 0 17 24 3.44 1.38
 0 17 25 10.42 1.43
 0 17 26 32.43 1.91
 0 17 31 4.59 1.9
 0 18 7 11.79 2.01
 0 18 9 10.95 2.16
 0 18 10 44.72 10.07
 0 18 11 7.08 3.52
 0 18 14 14.15 5.69
 0 18 15 5.2 1.14
 0 18 16 5.87 2.11
 0 18 17 4.89 1.21
 0 18 18 4.16 1.34
 0 18 21 7.78 1.95
 0 18 24 3.43 1.39
 0 18 25 12.18 2.5
 0 18 29 7.2 1.66
 0 18 30 3.78 1.81
 0 19 1 3.32 1.14
 0 19 2 25.29 2.43
 0 19 4 5.92 2.83
 0 19 7 19.03 4.48
 0 19 11 7.11 3.53
 0 19 18 5.88 1.76
 0 19 19 22.76 1.97
 0 19 23 34.64 2.48
 0 19 27 8.21 3.01
 0 19 28 5.18 2.36
 0 20 1 47.97 4.81
 0 20 2 6.07 1.39
 0 20 4 4.46 1.42
 0 20 5 14.39 1.96
 0 20 6 7.36 2.07
 0 20 11 5.92 2.51
 0 20 19 53.52 9.25
 0 20 20 10.47 4.75
 0 20 21 11.67 3.12
 0 20 22 9.69 3.2
 0 21 1 5.57 1.87
 0 21 2 4.68 0.97
 0 21 3 59.13 4.66
 0 21 6 10.22 4.56
 0 21 14 14.35 2.7
 0 21 15 11.85 3.34
 0 21 17 40.92 7.46
 0 21 18 21.51 3.23
 0 22 2 4.47 1.82
 0 22 4 9.47 2.9
 0 22 7 9.78 2.29
 0 22 14 14.24 2.83
 1 0 1 227.48 3.2
 1 0 2 1757.11 12.82
 1 0 3 640.52 3.46
 1 0 4 4.28 0.44
 1 0 5 7.66 0.5
 1 0 6 24.46 0.54
 1 0 7 256.68 6.08
 1 0 8 3221.41 27.06
 1 0 9 214.38 2.65
 1 0 10 538.85 11.05
 1 0 11 481.75 6.25
 1 0 12 161.21 2.22
 1 0 13 617.91 6.13
 1 0 14 97.84 1.1
 1 0 15 13.19 0.85
 1 0 17 1025.42 18.54
 1 0 18 2162.1 21.61
 1 0 19 132.38 1.36
 1 0 20 468.26 5.32
 1 0 21 1234.04 12.55
 1 0 22 21.87 1.09
 1 0 23 45.34 1.24
 1 0 24 3.92 1.19
 1 0 27 16.56 1.44
 1 0 28 534.25 3.73
 1 0 29 63.45 1.66
 1 0 30 52.25 1.53
 1 0 31 143.42 3
 1 0 32 42.29 1.45
 1 0 33 4.07 1.45
 1 0 34 9.06 1.56
 1 0 35 368.96 5.94
 1 0 36 186.1 3.08
 1 0 37 87.89 2.92
 1 0 38 219.83 5.59
 1 0 39 404.78 7.05
 1 0 40 79.19 1.82
 1 0 42 16.07 1.72
 1 0 43 16.9 1.74
 1 0 46 24.44 1.96
 1 0 47 5.58 2.61
 1 0 48 61.98 2.61
 1 0 49 26.61 2.54
 1 1 0 270.11 2.26
 1 1 1 1986.88 17.32
 1 1 2 1020.78 10.62
 1 1 3 2992.07 23.35
 1 1 4 750.15 7.07
 1 1 5 537.42 7.23
 1 1 6 1954.83 12.24
 1 1 7 1044.82 12.33
 1 1 8 5182 35.78
 1 1 9 21.38 0.64
 1 1 10 777.47 5.79
 1 1 11 540.64 9.83
 1 1 12 407.6 4.42
 1 1 13 530.15 3.81
 1 1 14 616.14 6.12
 1 1 15 25.64 0.74
 1 1 16 282.95 1.95
 1 1 17 258.86 1.76
 1 1 18 33.56 0.94
 1 1 19 862.46 10.63
 1 1 20 213.99 1.78
 1 1 21 228.55 3.07
 1 1 22 110.22 2.07
 1 1 23 239.43 3.85
 1 1 24 127.52 1.65
 1 1 25 101.08 1.86
 1 1 26 149.4 3.32
 1 1 27 38.03 1.48
 1 1 28 255 2.57
 1 1 29 141.19 1.53
 1 1 30 59 1.92
 1 1 31 17.1 1.35
 1 1 32 8.47 1.34
 1 1 33 8.98 1.37
 1 1 34 32.23 1.55
 1 1 35 98.9 1.73
 1 1 36 46 1.65
 1 1 37 149.53 2.91
 1 1 38 55.9 1.96
 1 1 39 47.14 1.55
 1 1 40 55.87 1.6
 1 1 41 58.32 1.74
 1 1 42 31.63 1.74
 1 1 43 11.11 1.68
 1 1 46 33.82 2.52
 1 1 47 23.37 2.2
 1 1 49 8.99 2.61
 1 1 50 6.37 2.41
 1 1 51 10.52 2.5
 1 2 0 3427.42 11.16
 1 2 1 24013.33 272.48
 1 2 2 3983.33 44.34
 1 2 3 5850.56 65.13
 1 2 4 1254.93 8.18
 1 2 5 34.37 0.74
 1 2 6 181.24 2.03
 1 2 7 883.86 12.64
 1 2 8 1526.16 8.74
 1 2 9 1160.18 14.07
 1 2 10 529.14 4.74
 1 2 11 415.62 4.71
 1 2 12 386.87 3.87
 1 2 13 9.99 0.6
 1 2 14 276.4 2.89
 1 2 15 391.12 3.71
 1 2 16 86.82 1.05
 1 2 17 574.84 5.01
 1 2 18 488.01 4.03
 1 2 19 1810.66 12.36
 1 2 20 101.06 1.41
 1 2 21 538.65 3.49
 1 2 22 121.42 1.94
 1 2 23 24.75 1.16
 1 2 24 122.19 2.07
 1 2 25 58.77 1.52
 1 2 26 53.33 1.39
 1 2 28 159.42 2.15
 1 2 29 3.89 1.3
 1 2 30 30.78 1.43
 1 2 31 8.38 1.28
 1 2 32 18.4 1.32
 1 2 33 17.72 1.36
 1 2 34 82.46 1.63
 1 2 35 46.3 2
 1 2 36 85.37 3.3
 1 2 37 188.21 3.6
 1 2 38 46.92 1.62
 1 2 39 28.31 1.51
 1 2 42 61.44 1.99
 1 2 43 18.26 1.87
 1 2 45 9.37 2.22
 1 2 46 49.51 2.24
 1 2 47 16.6 2.2
 1 2 48 11.47 2.57
 1 2 49 20.51 2.29
 1 2 51 9 2.98
 1 3 0 1155.79 6.37
 1 3 1 6207.73 43.83
 1 3 2 1826.12 16.79
 1 3 3 3354.32 25.62
 1 3 4 828.08 11.73
 1 3 5 1517.47 15.2
 1 3 6 139.92 0.82
 1 3 7 614.68 3.92
 1 3 8 511.68 3.38
 1 3 9 1023.78 10.61
 1 3 10 103.53 1.72
 1 3 11 654.12 5.27
 1 3 12 617.64 7.65
 1 3 13 252.92 2.44
 1 3 14 75.46 1.19
 1 3 15 252.57 2.64
 1 3 16 434.58 3.33
 1 3 17 596.29 4.37
 1 3 18 149.78 2.31
 1 3 19 519.08 5.19
 1 3 20 91.73 1.68
 1 3 21 63.32 1.48
 1 3 22 56.86 1.08
 1 3 23 14.87 1.03
 1 3 24 10.33 1.18
 1 3 25 5.13 1.12
 1 3 26 18.12 1.15
 1 3 27 14.17 1.28
 1 3 28 243.96 2.57
 1 3 29 74.63 1.71
 1 3 30 17.87 1.31
 1 3 31 25.46 1.52
 1 3 32 9.91 1.28
 1 3 33 8.97 1.35
 1 3 34 129.25 2.6
 1 3 35 62.13 1.5
 1 3 36 33.06 1.3
 1 3 37 93.45 1.58
 1 3 38 55.73 1.68
 1 3 39 128.99 1.79
 1 3 41 7.86 1.55
 1 3 42 9.07 1.87
 1 3 43 23.04 1.89
 1 3 44 25.78 1.93
 1 3 45 37.04 2.46
 1 3 46 24.72 2.34
 1 3 47 24.43 2.24
 1 3 48 37.04 3.06
 1 3 49 10.31 2.9
 1 4 0 31.16 0.57
 1 4 1 1105.59 9.97
 1 4 2 2852.86 15.8
 1 4 3 210.05 2.98
 1 4 4 81.96 0.4
 1 4 5 1043.91 7.6
 1 4 6 439.26 6.16
 1 4 7 19.2 0.4
 1 4 8 533.02 4.84
 1 4 9 577.99 6.69
 1 4 10 255.38 3.86
 1 4 11 37.92 1
 1 4 12 79.29 0.97
 1 4 13 1030.29 11.53
 1 4 14 719.61 7.67
 1 4 15 130.98 0.99
 1 4 16 263.31 4.83
 1 4 17 778.77 9.39
 1 4 18 74.34 0.91
 1 4 19 14.16 1.01
 1 4 20 344.57 1.93
 1 4 21 273.82 3.58
 1 4 22 218.45 2.43
 1 4 23 66.1 2.25
 1 4 25 50.47 1.47
 1 4 26 62.45 1.33
 1 4 27 45.44 1.22
 1 4 28 5.08 1.35
 1 4 29 3.74 1.19
 1 4 30 64.71 1.74
 1 4 31 120.58 1.59
 1 4 32 35.86 1.4
 1 4 33 79.57 1.55
 1 4 35 65.49 1.61
 1 4 36 4.32 1.3
 1 4 37 140.8 2.36
 1 4 38 24.22 1.45
 1 4 39 23.68 1.66
 1 4 40 79.84 1.85
 1 4 41 37.83 1.86
 1 4 42 15.18 1.85
 1 4 43 29.33 1.89
 1 4 45 23.91 2.15
 1 4 46 19.26 2.5
 1 4 47 8.77 2.25
 1 4 49 13.51 2.06
 1 5 0 826.37 13.52
 1 5 1 222.37 3.68
 1 5 2 773.47 8.2
 1 5 3 80.97 0.99
 1 5 4 34.24 0.41
 1 5 5 60.09 0.46
 1 5 6 239.37 1.94
 1 5 7 135.62 1.03
 1 5 8 1026.15 8.71
 1 5 9 466.49 4.75
 1 5 10 388.83 3.19
 1 5 11 30.32 0.49
 1 5 12 43.81 0.7
 1 5 13 25.51 0.94
 1 5 14 34.24 0.58
 1 5 15 97.33 1.01
 1 5 16 573.24 4.21
 1 5 17 199.73 1.51
 1 5 18 350.46 1.75
 1 5 19 382.1 4.21
 1 5 20 115.4 1.23
 1 5 21 11.65 1.02
 1 5 22 11.52 0.89
 1 5 23 49.07 1.02
 1 5 24 140.97 1.47
 1 5 25 84.27 1.67
 1 5 26 338.8 3.44
 1 5 27 26.85 1.16
 1 5 28 84.41 2.72
 1 5 29 145.52 2.48
 1 5 30 88.26 1.56
 1 5 31 46.12 1.35
 1 5 32 52.85 2.21
 1 5 33 51.06 1.64
 1 5 34 127.49 2.12
 1 5 35 14.29 1.34
 1 5 36 10.06 1.57
 1 5 37 129.69 2.18
 1 5 38 47.51 1.69
 1 5 39 76.16 1.79
 1 5 40 22.06 1.69
 1 5 41 18.19 1.73
 1 5 42 9.53 1.77
 1 5 45 20.87 2.44
 1 5 46 22.91 1.99
 1 5 48 17.09 2.04
 1 5 49 15.56 2.09
 1 6 0 537.63 4.06
 1 6 1 43.89 0.81
 1 6 2 654.19 5.18
 1 6 3 584.24 9.8
 1 6 4 372.74 5.66
 1 6 5 259.22 2.6
 1 6 6 272.12 3.94
 1 6 7 134.39 1.83
 1 6 8 422.95 4.07
 1 6 9 58.71 1
 1 6 10 516.52 6.48
 1 6 11 86.78 1.28
 1 6 12 145.93 0.94
 1 6 13 150.84 1.15
 1 6 14 1.59 0.46
 1 6 15 106.18 1.12
 1 6 16 62.29 0.81
 1 6 17 56.66 1.09
 1 6 18 95.67 1.73
 1 6 19 27.97 0.91
 1 6 20 133.07 1.61
 1 6 21 144.22 1.99
 1 6 22 133.52 1.4
 1 6 23 137.3 1.68
 1 6 24 112.01 1.88
 1 6 25 31.78 1.3
 1 6 26 95.3 3.21
 1 6 27 37.68 1.27
 1 6 28 55.93 2.55
 1 6 29 6.43 1.45
 1 6 30 211.01 3.33
 1 6 31 12.02 1.18
 1 6 32 68.6 1.58
 1 6 33 18.85 1.25
 1 6 34 77.76 1.54
 1 6 35 43.69 2.21
 1 6 36 56.37 1.64
 1 6 37 6.24 1.61
 1 6 38 38.63 1.67
 1 6 39 18.26 1.87
 1 6 40 11.68 1.68
 1 6 41 13.06 1.81
 1 6 42 4.67 2.18
 1 6 43 9.7 1.87
 1 6 44 40.2 2.86
 1 6 45 16.28 2.06
 1 6 46 6.44 2.03
 1 6 50 20.31 1.86
 1 7 0 721.9 5.78
 1 7 1 97.29 3.09
 1 7 2 169.28 0.96
 1 7 3 166.94 1.05
 1 7 4 28.04 0.73
 1 7 5 216.39 4.58
 1 7 6 3.54 0.4
 1 7 7 78.38 2.88
 1 7 8 129.89 2.04
 1 7 9 8.04 0.6
 1 7 10 1854 30.92
 1 7 11 200.94 3.93
 1 7 12 70.48 0.98
 1 7 13 285.91 5.16
 1 7 14 42 2.69
 1 7 15 112.14 0.83
 1 7 16 12.13 0.62
 1 7 17 19.86 0.81
 1 7 18 139.22 1.34
 1 7 19 49.53 0.82
 1 7 20 230.52 1.55
 1 7 21 134.32 1.91
 1 7 22 31.31 0.98
 1 7 23 7.22 0.96
 1 7 24 26.03 1.22
 1 7 25 23.72 1.09
 1 7 26 44.54 1.21
 1 7 27 2.76 1.2
 1 7 28 232.74 5.56
 1 7 29 147.03 3.33
 1 7 30 89.49 1.43
 1 7 31 29.99 1.19
 1 7 32 33.06 1.58
 1 7 33 29.98 1.42
 1 7 34 20.31 1.39
 1 7 35 13.32 1.76
 1 7 36 113.7 2.77
 1 7 37 87.54 2.04
 1 7 38 70.59 2.1
 1 7 39 15.58 1.64
 1 7 41 7.69 1.81
 1 7 42 6.55 1.87
 1 7 45 13.56 2.24
 1 7 46 15.85 1.72
 1 7 47 23.52 1.91
 1 7 48 86.81 2.11
 1 7 49 29.26 1.86
 1 8 0 11.65 0.6
 1 8 1 41.45 0.52
 1 8 2 117.72 1.89
 1 8 3 49.48 0.94
 1 8 4 237.15 5.46
 1 8 5 85.73 4.73
 1 8 6 126.17 3.95
 1 8 7 333.37 5.9
 1 8 8 203.5 2.98
 1 8 9 707.16 11.57
 1 8 10 18.47 0.91
 1 8 11 595.27 2.62
 1 8 12 333.87 2.2
 1 8 13 39.96 3.03
 1 8 14 67.1 1
 1 8 15 25.64 0.91
 1 8 16 55.96 1.2
 1 8 17 91.53 2.34
 1 8 18 26.01 0.68
 1 8 19 76.55 1.15
 1 8 20 88.68 1.41
 1 8 21 18.49 0.9
 1 8 22 40.65 0.93
 1 8 23 26.52 0.99
 1 8 24 18.22 0.81
 1 8 25 235.04 3.92
 1 8 26 3.58 0.89
 1 8 27 188.1 2.05
 1 8 28 6.42 1.05
 1 8 29 47.86 1.53
 1 8 30 32.64 1.15
 1 8 31 4.72 1.16
 1 8 32 33.76 1.23
 1 8 33 5.04 1.43
 1 8 34 12.19 1.43
 1 8 35 35.1 1.52
 1 8 36 14.72 1.75
 1 8 37 70.25 2.93
 1 8 38 37.42 2.03
 1 8 41 6.91 1.61
 1 8 42 4.7 2.02
 1 8 43 6.75 1.6
 1 8 44 16.68 1.63
 1 8 45 45.81 2.02
 1 8 47 24.02 1.88
 1 9 0 45.3 0.51
 1 9 1 256.14 6.21
 1 9 2 534.72 13.44
 1 9 3 125.83 9.16
 1 9 4 163.18 7.97
 1 9 5 91.47 2.81
 1 9 6 291.51 9.39
 1 9 7 492.5 13.4
 1 9 8 308.63 10.25
 1 9 9 577.4 20.01
 1 9 10 413.92 2.14
 1 9 11 319.32 8.02
 1 9 12 250.14 5.84
 1 9 13 48 1.46
 1 9 14 180.23 3.54
 1 9 15 52.07 1.61
 1 9 16 119.15 3.6
 1 9 17 61.02 3.7
 1 9 18 43.97 1.19
 1 9 19 156.85 6.38
 1 9 20 52.65 2.03
 1 9 21 65.85 1.5
 1 9 22 14.24 1.05
 1 9 23 59.63 1.24
 1 9 24 42.67 0.91
 1 9 25 40.3 0.88
 1 9 26 95.41 2.64
 1 9 27 181.93 4.08
 1 9 28 183.81 3.63
 1 9 29 317.42 5.17
 1 9 30 8.15 1.03
 1 9 31 52.42 1.74
 1 9 32 2.77 1.16
 1 9 33 52.7 1.35
 1 9 34 61.66 2.12
 1 9 35 10.67 2.5
 1 9 36 13.64 1.37
 1 9 37 9.02 1.34
 1 9 39 30.94 1.47
 1 9 40 11.2 1.45
 1 9 42 4.97 1.98
 1 9 44 5.12 1.88
 1 9 45 32.67 2.01
 1 9 46 14.36 1.67
 1 10 0 546.7 12.21
 1 10 1 42.09 1.09
 1 10 2 6.23 0.85
 1 10 3 14.76 0.94
 1 10 4 89.63 1.41
 1 10 5 13.65 0.72
 1 10 6 151.27 4.37
 1 10 7 156.84 3.44
 1 10 8 38.29 1.62
 1 10 9 179.14 1.25
 1 10 10 33.97 1.1
 1 10 11 106.11 3.68
 1 10 12 14.74 0.76
 1 10 13 35.09 1.1
 1 10 14 35.13 0.93
 1 10 15 9.81 0.69
 1 10 16 24.87 0.83
 1 10 17 42.92 1.11
 1 10 18 248.58 3.51
 1 10 19 68.72 1.73
 1 10 20 6.56 0.84
 1 10 21 29.65 1.28
 1 10 22 5.02 1.07
 1 10 23 16.79 0.68
 1 10 24 81.4 2.45
 1 10 25 69.76 1.56
 1 10 26 126.71 2.63
 1 10 27 225.72 5.49
 1 10 28 21.61 1.64
 1 10 29 39.98 1.02
 1 10 30 3.58 0.98
 1 10 31 72.26 2.9
 1 10 32 14 1.07
 1 10 33 34.33 1.44
 1 10 35 28.01 1.25
 1 10 36 30.55 1.69
 1 10 37 30.18 1.76
 1 10 38 36.15 1.83
 1 10 39 19.14 1.66
 1 10 41 4.09 1.63
 1 10 42 38.5 2.27
 1 10 43 9.3 1.53
 1 10 44 27.19 1.61
 1 10 45 31.94 1.94
 1 10 46 15.61 1.65
 1 11 0 19.25 1.81
 1 11 1 23.99 1.17
 1 11 2 74.62 1.33
 1 11 3 56.76 4.7
 1 11 4 9.37 1.31
 1 11 5 127.44 1.42
 1 11 6 2.06 0.54
 1 11 7 53.55 5.48
 1 11 8 174.14 6.52
 1 11 9 300.97 13.54
 1 11 10 142.36 3.79
 1 11 11 22.5 0.76
 1 11 12 102.92 3.44
 1 11 13 6.54 0.8
 1 11 14 74.13 3.1
 1 11 15 228.99 8.59
 1 11 16 7.04 1.98
 1 11 17 37.73 1.05
 1 11 18 137.12 2.94
 1 11 19 15.47 0.97
 1 11 20 9.48 1.09
 1 11 21 21.84 1.76
 1 11 22 57.77 3.61
 1 11 23 24.4 1.68
 1 11 24 14.57 1.19
 1 11 25 27.66 2.36
 1 11 26 13.32 1.55
 1 11 27 13.71 0.9
 1 11 28 65.12 1.74
 1 11 29 55.26 2.15
 1 11 30 119.13 2.06
 1 11 31 17.94 1.14
 1 11 32 11.88 1.3
 1 11 33 29.33 1.97
 1 11 34 23.28 1.91
 1 11 36 37.27 1.56
 1 11 37 22.13 1.53
 1 11 38 21.12 1.29
 1 11 39 6.74 1.33
 1 11 40 36.17 1.45
 1 11 42 8.28 1.52
 1 11 43 5.72 1.5
 1 11 44 3.72 1.66
 1 11 45 8.3 1.62
 1 12 0 326.5 9.26
 1 12 1 121.98 3.6
 1 12 2 115.36 2.41
 1 12 3 4.61 1.92
 1 12 4 60.56 1.72
 1 12 5 64.59 1.88
 1 12 6 30.52 0.94
 1 12 7 19.39 2.54
 1 12 8 384.19 9.53
 1 12 9 143.61 4.5
 1 12 10 335.36 2.92
 1 12 11 86.55 3.05
 1 12 12 160 15.87
 1 12 13 129.45 4.74
 1 12 14 20.32 1.46
 1 12 15 25.26 1.78
 1 12 16 26.27 1.62
 1 12 17 70.91 2.7
 1 12 18 166.2 5.84
 1 12 19 57.33 2.43
 1 12 20 5.69 1.09
 1 12 21 15.55 1.13
 1 12 22 34.68 1.31
 1 12 23 40.56 1.55
 1 12 24 31.43 1.58
 1 12 25 45.51 2.31
 1 12 26 88.79 5.93
 1 12 27 17.44 1.56
 1 12 28 89.38 2.17
 1 12 29 61.61 3.52
 1 12 30 55.97 3.98
 1 12 31 4.47 1.83
 1 12 32 3.99 1.91
 1 12 33 20.47 1.85
 1 12 36 31.45 2.84
 1 12 37 32.92 2.47
 1 12 38 5.6 1.19
 1 12 39 7.14 1.22
 1 12 41 9.19 2.34
 1 12 42 10.61 2.76
 1 13 0 133.26 5.41
 1 13 1 37.87 1.43
 1 13 2 279.76 8.66
 1 13 3 5.36 1.19
 1 13 4 50 1.28
 1 13 5 48.13 0.91
 1 13 6 39.45 2.12
 1 13 7 154.79 9.63
 1 13 8 11.08 1.94
 1 13 9 83.64 2.49
 1 13 10 13.71 1.87
 1 13 11 144.07 11.21
 1 13 12 14.62 1.76
 1 13 13 27.3 1.65
 1 13 14 23.27 1.6
 1 13 15 33.53 3
 1 13 16 34.87 2.58
 1 13 17 17.87 1.55
 1 13 18 52.47 4.29
 1 13 19 6 2.25
 1 13 20 120.77 5.38
 1 13 21 15.55 1.33
 1 13 22 13.61 1.51
 1 13 23 11.41 1.48
 1 13 24 13.59 2.28
 1 13 25 51.73 2.8
 1 13 26 15.31 2.73
 1 13 27 96.29 5.23
 1 13 28 15.37 2.13
 1 13 29 18.56 2.81
 1 13 30 11.68 2.63
 1 13 32 6 2.37
 1 13 33 7.04 2.04
 1 13 34 16.69 2.04
 1 13 35 7.32 2.12
 1 13 36 2.66 1.11
 1 13 37 8.09 3.14
 1 13 38 5.24 2.35
 1 13 42 6.46 2.49
 1 14 0 46.88 3.72
 1 14 1 50 1.46
 1 14 2 22.01 1.27
 1 14 3 46.92 3.27
 1 14 4 33.37 2.1
 1 14 5 12.41 1.52
 1 14 6 20.82 2.22
 1 14 7 265.72 13.68
 1 14 8 108.31 4.57
 1 14 9 18.25 0.85
 1 14 10 51.74 3.03
 1 14 11 53.71 4.43
 1 14 12 14.76 1.19
 1 14 13 86.13 6.79
 1 14 14 5.13 1.08
 1 14 15 14.08 1.21
 1 14 16 6.5 0.94
 1 14 18 72.18 1.52
 1 14 19 25.44 1.56
 1 14 20 36.28 1.91
 1 14 21 13.35 1.41
 1 14 22 14.61 1.89
 1 14 23 8.94 1.33
 1 14 24 7.51 1.38
 1 14 25 13.58 2.06
 1 14 26 8.1 1.49
 1 14 27 52.15 2.39
 1 14 28 50.91 2.89
 1 14 29 21.41 2.47
 1 14 30 15.54 1.84
 1 14 31 20.02 1.88
 1 14 32 11.33 2.49
 1 14 33 7.87 1.98
 1 14 34 15.76 2.52
 1 14 35 12.29 3.49
 1 14 37 10.46 2.75
 1 14 38 18.29 2.42
 1 14 41 13.3 2.14
 1 15 0 47.23 2.79
 1 15 1 15.27 1.05
 1 15 2 2.79 1.08
 1 15 3 46.15 1.16
 1 15 4 12.19 0.97
 1 15 5 14.03 2.39
 1 15 7 6.06 1.76
 1 15 8 45.37 2.82
 1 15 9 29.13 5.59
 1 15 11 7.55 1.18
 1 15 12 24.06 4.4
 1 15 13 51.13 2.32
 1 15 14 2.14 0.98
 1 15 15 8.04 1.15
 1 15 16 11.39 1.15
 1 15 17 11.43 1.28
 1 15 18 48.02 2.4
 1 15 19 41.37 2.75
 1 15 20 5.54 1.52
 1 15 21 5.41 1.39
 1 15 22 50.6 2.77
 1 15 24 9.65 1.33
 1 15 25 4.15 1.65
 1 15 26 11.59 1.62
 1 15 27 5.46 1.42
 1 15 28 4.89 1.61
 1 15 29 51.42 3.02
 1 15 30 4.47 1.92
 1 15 34 17.86 2.24
 1 15 35 6.36 1.96
 1 15 36 13.5 1.83
 1 15 38 14.06 2.12
 1 15 39 12.94 2.56
 1 16 0 6.16 1.06
 1 16 1 7.47 1.11
 1 16 2 11.42 1.36
 1 16 3 12.39 1.39
 1 16 5 7.96 0.94
 1 16 6 7.25 0.87
 1 16 7 60.63 1.53
 1 16 8 3.35 1.02
 1 16 9 39.12 3.02
 1 16 10 6.84 2.06
 1 16 11 89.2 9.04
 1 16 12 23.2 2.54
 1 16 13 8.14 3.33
 1 16 15 10.73 2.35
 1 16 16 4.2 1.02
 1 16 17 3.5 0.72
 1 16 18 18.25 1.71
 1 16 19 2.67 1.01
 1 16 20 49.24 4.29
 1 16 21 4.97 1.04
 1 16 22 10.78 1.52
 1 16 23 10.48 1.45
 1 16 24 15.66 1.6
 1 16 25 4.55 1.59
 1 16 26 13.7 2.05
 1 16 27 17.63 2.14
 1 16 28 6.52 1.47
 1 16 31 9.23 2.13
 1 16 32 8.97 1.96
 1 16 34 11.97 1.73
 1 16 36 5.17 1.88
 1 17 0 71.51 10.1
 1 17 1 43.03 3.11
 1 17 2 44.69 4.38
 1 17 3 10.27 2.15
 1 17 4 7.94 0.93
 1 17 5 18 1.4
 1 17 6 4.04 0.88
 1 17 7 3.38 1.09
 1 17 8 13 2.87
 1 17 12 6.98 3.44
 1 17 14 4.63 1.3
 1 17 16 11.72 2.68
 1 17 18 3.67 0.74
 1 17 19 36.15 1.85
 1 17 20 46.21 3.19
 1 17 22 3.36 1.13
 1 17 24 16.01 2.49
 1 17 26 9.95 1.95
 1 17 28 4.73 1.78
 1 17 29 3.66 1.55
 1 17 30 4.22 1.63
 1 17 34 14.48 1.86
 1 18 0 4.35 1
 1 18 1 20.64 1.56
 1 18 2 35.56 4.13
 1 18 3 4.32 1
 1 18 4 21.39 2.58
 1 18 5 6.83 2.62
 1 18 6 3.28 1.14
 1 18 8 6.15 1.56
 1 18 9 7.96 3.11
 1 18 11 9.09 3.28
 1 18 15 3.9 1.42
 1 18 16 4.87 2.1
 1 18 18 4.85 1.97
 1 18 19 14.83 3.09
 1 18 21 7.77 1.17
 1 18 30 5.94 1.52
 1 18 31 6.2 1.71
 1 19 0 60.22 3.52
 1 19 2 70.89 4.63
 1 19 3 6.66 1.15
 1 19 4 10.87 1.26
 1 19 5 31.2 4.02
 1 19 6 8.55 1.3
 1 19 10 4.95 2.35
 1 19 15 23.83 3.85
 1 19 16 70.2 4.3
 1 19 18 20.02 6.82
 1 19 20 32.41 4.22
 1 19 22 10.92 2.89
 1 19 25 7.5 2.26
 1 19 27 5.64 2.18
 1 20 1 17.37 1.5
 1 20 3 6.27 1.38
 1 20 8 12.2 2.68
 1 20 10 15.09 2.68
 1 20 11 6.23 2.44
 1 20 12 8.79 2.45
 1 20 15 5.88 2.89
 1 20 17 32.99 4.13
 1 20 19 10.07 4.25
 1 21 0 17.09 1.26
 1 21 1 4.48 1.26
 1 21 3 4.25 1.48
 1 21 6 6.82 2.09
 1 21 18 21.43 5.31
 1 21 20 11.83 3.51
 1 21 21 13.38 3.11
 1 22 9 8.4 3.51
 2 0 0 716.4 21.68
 2 0 1 901.86 10.12
 2 0 2 1042.22 9.32
 2 0 3 424.24 5.45
 2 0 4 2015.92 18.38
 2 0 5 161.69 2.76
 2 0 6 64.03 1.3
 2 0 7 3073.27 18.62
 2 0 8 585.04 8.47
 2 0 9 877.58 12.08
 2 0 10 1463.67 10.05
 2 0 11 1719.35 15.41
 2 0 12 94.39 1.3
 2 0 13 436.98 2.81
 2 0 14 177.29 2.27
 2 0 15 59.77 0.91
 2 0 16 74.44 1.29
 2 0 17 34.49 0.85
 2 0 18 839.25 9.79
 2 0 19 17.79 0.89
 2 0 20 52.37 0.98
 2 0 21 99.17 2.6
 2 0 22 13.27 1.15
 2 0 23 4.15 1.31
 2 0 25 162.56 2.55
 2 0 27 591.85 5.83
 2 0 28 28.18 1.67
 2 0 30 77.32 2.07
 2 0 31 125.34 3.9
 2 0 33 74.59 3.4
 2 0 34 7.29 1.97
 2 0 35 43 2.02
 2 0 36 37.85 2.06
 2 0 37 8.98 2.2
 2 0 38 68.43 2.19
 2 0 39 15.69 2.73
 2 0 40 6.81 2.15
 2 0 41 32.21 2.3
 2 0 42 8.08 2.13
 2 0 43 6.97 2.14
 2 0 45 66.11 3.78
 2 0 47 63.35 2.11
 2 0 48 91.83 2.5
 2 0 49 6.14 2.01
 2 0 50 8.94 1.83
 2 0 51 13.83 1.99
 2 1 0 69 1.33
 2 1 1 673.73 4.78
 2 1 2 584.81 4.37
 2 1 3 709.63 8.14
 2 1 4 380.77 1.95
 2 1 5 526.36 7.11
 2 1 6 1502.64 13.37
 2 1 7 950.27 11.92
 2 1 8 124.16 1.9
 2 1 9 329.59 5
 2 1 10 1271.2 18.64
 2 1 11 365.11 5.21
 2 1 12 27.27 0.86
 2 1 13 100.55 2.15
 2 1 14 366.81 2.86
 2 1 15 325.36 4.8
 2 1 16 194.76 2.13
 2 1 17 16.71 0.88
 2 1 18 12.1 0.93
 2 1 19 10.86 0.87
 2 1 20 87.6 1.08
 2 1 21 27.74 0.97
 2 1 22 250.32 3.96
 2 1 23 41.48 1.52
 2 1 24 43.74 1.34
 2 1 25 92.9 1.84
 2 1 26 14.29 1.45
 2 1 27 84.89 1.77
 2 1 28 85.14 1.81
 2 1 29 12.45 1.69
 2 1 30 72.67 1.87
 2 1 31 76.27 2.38
 2 1 32 45.4 2.16
 2 1 33 39.99 1.91
 2 1 34 24.63 1.92
 2 1 35 13.57 1.96
 2 1 37 14.98 2.06
 2 1 38 28.07 2.73
 2 1 39 51.81 2.39
 2 1 40 83.07 2.56
 2 1 41 14.47 1.99
 2 1 42 4.59 2.19
 2 1 43 11.13 2.34
 2 1 44 5.62 1.93
 2 1 45 13.46 1.63
 2 1 46 13.6 1.71
 2 1 48 7.28 1.88
 2 1 49 5.75 1.9
 2 1 50 14.79 1.94
 2 2 0 3325.11 36.52
 2 2 1 1287.26 18.23
 2 2 2 748.38 8.45
 2 2 3 1342.36 10.83
 2 2 4 136.4 0.82
 2 2 5 634.21 6.31
 2 2 6 139.59 2.27
 2 2 7 207.54 2.38
 2 2 8 262.41 3.05
 2 2 9 1196.32 11.23
 2 2 10 174.02 2.35
 2 2 11 365.97 5.17
 2 2 12 456.07 3.14
 2 2 13 320.5 2.74
 2 2 15 280.44 2.01
 2 2 16 12.88 0.77
 2 2 17 20.03 0.82
 2 2 18 825.98 11.55
 2 2 19 742.43 5.19
 2 2 20 13.39 0.94
 2 2 21 15.5 0.92
 2 2 22 437.7 5.88
 2 2 23 61.24 1.6
 2 2 24 195.06 2.12
 2 2 25 19.72 1.19
 2 2 26 47.25 1.89
 2 2 27 189.16 5.79
 2 2 28 28.03 1.63
 2 2 29 199.38 2.14
 2 2 30 44.41 1.76
 2 2 31 48.94 2.21
 2 2 32 84.44 2.65
 2 2 33 19.13 2.08
 2 2 34 70.84 2.02
 2 2 35 39.36 2.27
 2 2 36 65.59 2.42
 2 2 37 88.2 3.58
 2 2 38 39.89 2.04
 2 2 39 128.56 5.34
 2 2 40 73.21 2.07
 2 2 42 13.71 2.13
 2 2 43 16.35 1.8
 2 2 44 6.47 1.9
 2 2 45 9.04 1.79
 2 2 46 4.06 1.92
 2 2 47 35.04 2.14
 2 2 49 12.1 1.93
 2 2 50 10.22 1.82
 2 3 0 1490.25 8.15
 2 3 1 1102.55 7.87
 2 3 2 331.24 3.04
 2 3 3 586.84 4.38
 2 3 4 654.55 4.89
 2 3 5 344.81 1.68
 2 3 6 63.47 0.67
 2 3 7 127.83 1.31
 2 3 8 107.89 1.5
 2 3 9 240.55 2.36
 2 3 10 317.1 2.56
 2 3 11 138.86 2.19
 2 3 12 249.42 2.13
 2 3 13 92.41 1.08
 2 3 14 50.34 0.86
 2 3 15 82.72 0.86
 2 3 16 306.34 3.2
 2 3 17 536.91 5.17
 2 3 18 547.18 5.49
 2 3 19 334.07 2.55
 2 3 20 356.21 3.67
 2 3 21 282.99 2.08
 2 3 22 212.04 1.69
 2 3 23 303.27 4.69
 2 3 25 85.4 1.38
 2 3 27 47.88 1.38
 2 3 28 26.18 1.35
 2 3 29 57.94 1.48
 2 3 30 179.88 3.28
 2 3 31 33.65 1.49
 2 3 32 22.76 1.67
 2 3 33 127.34 3.79
 2 3 34 44.76 1.86
 2 3 35 40.78 1.71
 2 3 36 358.75 6.86
 2 3 37 42.84 1.78
 2 3 38 135.34 3.68
 2 3 39 33.09 1.81
 2 3 40 11.64 1.84
 2 3 41 14.33 1.71
 2 3 42 9.31 1.76
 2 3 43 33.64 1.82
 2 3 44 9.69 1.58
 2 3 45 17.77 1.75
 2 3 46 22.23 1.78
 2 3 47 13.82 1.81
 2 3 48 28.09 1.95
 2 4 0 1803.65 13.48
 2 4 1 4606.72 20.98
 2 4 2 656.06 6.96
 2 4 3 166.19 0.81
 2 4 4 1806.7 11.94
 2 4 5 1166.31 8.01
 2 4 6 132.9 1.84
 2 4 7 490.3 4.83
 2 4 8 13.99 0.53
 2 4 9 62.12 0.93
 2 4 10 144.09 2.03
 2 4 11 263.58 2.41
 2 4 12 35.44 0.84
 2 4 13 144.72 1.01
 2 4 14 289.06 2.85
 2 4 15 246.13 2.38
 2 4 16 94.32 1.18
 2 4 17 25.93 0.85
 2 4 18 111.42 1.41
 2 4 19 1168.78 8.71
 2 4 20 107.19 1.4
 2 4 21 210.6 2.03
 2 4 22 229.46 1.91
 2 4 23 40.59 1.38
 2 4 24 2.99 1.26
 2 4 25 80.92 1.61
 2 4 26 21.87 1.35
 2 4 27 43.24 1.49
 2 4 28 13.55 1.43
 2 4 29 44.66 1.4
 2 4 30 44.27 1.45
 2 4 31 68.74 2.08
 2 4 32 5.83 1.68
 2 4 33 162.45 5.18
 2 4 34 64.98 1.68
 2 4 35 99.66 1.83
 2 4 36 4.65 1.75
 2 4 37 227.07 5.2
 2 4 38 3.91 1.69
 2 4 39 48.33 2.79
 2 4 40 32.09 1.68
 2 4 41 20.15 1.75
 2 4 42 7.01 1.9
 2 4 43 18 1.54
 2 4 45 71.12 2.35
 2 4 46 9.9 1.93
 2 4 48 17.68 1.76
 2 4 49 17.88 1.79
 2 5 0 4626.73 37.13
 2 5 1 40.5 1.5
 2 5 2 3170.07 82.02
 2 5 3 707.83 5.45
 2 5 4 388.57 4.76
 2 5 5 427.98 4.07
 2 5 6 49.65 0.65
 2 5 7 282.29 3.33
 2 5 8 335.03 2.79
 2 5 9 981.74 5.19
 2 5 10 130.83 1.46
 2 5 11 479.64 1.92
 2 5 12 375.85 2.77
 2 5 13 479.2 6.53
 2 5 14 85.5 1.12
 2 5 15 97.1 1.55
 2 5 16 686.95 4.71
 2 5 17 54.18 1.28
 2 5 18 709.13 6.64
 2 5 19 235.53 2.47
 2 5 20 301.16 3.61
 2 5 21 20.32 0.95
 2 5 22 92.06 1.39
 2 5 23 47.1 1.08
 2 5 24 72.44 1.19
 2 5 25 32.15 1.34
 2 5 26 39.12 1.47
 2 5 27 148.91 1.57
 2 5 28 86.57 1.63
 2 5 29 140.75 1.99
 2 5 30 80.42 2.11
 2 5 31 10.25 1.4
 2 5 32 3.81 1.5
 2 5 33 16.5 1.67
 2 5 34 48.67 1.61
 2 5 35 14.81 1.57
 2 5 36 103.45 1.86
 2 5 37 100.51 1.96
 2 5 38 112.81 3.96
 2 5 39 15.6 1.59
 2 5 40 20.4 1.62
 2 5 41 28.38 1.77
 2 5 42 5.5 1.53
 2 5 44 11.14 1.95
 2 5 45 20.04 1.73
 2 5 46 56.81 2.34
 2 5 47 6.79 1.75
 2 5 48 32.96 1.86
 2 5 49 34.56 2.02
 2 6 0 124.37 3.41
 2 6 1 744.85 7.59
 2 6 2 60.74 0.68
 2 6 3 26.76 0.62
 2 6 4 92.35 0.71
 2 6 5 763.04 11.56
 2 6 6 41.23 0.6
 2 6 7 244.46 2.92
 2 6 8 141.88 2.59
 2 6 9 856.21 7.26
 2 6 10 787.88 4.64
 2 6 11 693.12 7.52
 2 6 12 76.62 1.33
 2 6 13 130.79 1.76
 2 6 14 211.74 2.39
 2 6 15 136.46 1.77
 2 6 16 494.64 3.35
 2 6 17 124.56 1.13
 2 6 18 50.16 1.09
 2 6 19 50.29 1.15
 2 6 20 18.3 0.74
 2 6 21 73.91 1.02
 2 6 22 68.64 1.73
 2 6 23 122.61 1.82
 2 6 24 153.58 3.19
 2 6 25 109.14 1.92
 2 6 26 181.8 2.12
 2 6 27 84.11 1.36
 2 6 28 93.03 1.89
 2 6 29 151.83 2.47
 2 6 30 9.49 1.3
 2 6 31 48.46 1.72
 2 6 32 27.66 2.06
 2 6 33 9.61 1.73
 2 6 34 7.64 1.71
 2 6 35 10.34 1.51
 2 6 36 10.08 1.49
 2 6 37 12.48 1.47
 2 6 38 52.01 2.1
 2 6 40 47.03 1.75
 2 6 41 6.63 1.6
 2 6 42 27.81 1.67
 2 6 43 9.5 1.68
 2 6 45 37.59 3
 2 6 46 25.36 1.7
 2 6 47 4.86 1.79
 2 6 49 8.68 1.94
 2 7 1 240.22 5.13
 2 7 2 140.85 2.83
 2 7 3 275.87 7.16
 2 7 4 1.94 0.51
 2 7 5 87.51 0.64
 2 7 6 273.05 2.32
 2 7 7 260.19 6.4
 2 7 8 1967.29 24.11
 2 7 9 127.62 1.94
 2 7 10 1235.32 8.86
 2 7 11 81.56 2.3
 2 7 12 85.35 1.94
 2 7 13 13.87 0.74
 2 7 14 149.96 2.37
 2 7 15 186.55 3.16
 2 7 16 241.4 3.51
 2 7 17 29.14 0.7
 2 7 18 391.56 4.79
 2 7 19 101.08 2.18
 2 7 20 31.08 0.79
 2 7 21 44.18 0.99
 2 7 22 51.91 1.1
 2 7 23 13.64 0.95
 2 7 24 23.44 0.96
 2 7 25 49.67 1.34
 2 7 26 454.16 7.57
 2 7 27 33.79 1.45
 2 7 28 601.81 9.35
 2 7 29 41.8 1.29
 2 7 30 206.95 2.02
 2 7 31 14.38 1.27
 2 7 32 36.57 1.63
 2 7 33 21.3 1.38
 2 7 34 49.72 1.56
 2 7 35 9.25 1.62
 2 7 36 31.81 2.46
 2 7 37 6.24 1.86
 2 7 38 169.49 4.36
 2 7 39 7.93 1.54
 2 7 40 13.41 1.39
 2 7 41 20.88 1.53
 2 7 44 65.33 3.2
 2 7 45 19.94 1.8
 2 7 46 75.03 2.31
 2 7 47 8.78 1.7
 2 7 48 25.62 1.74
 2 8 0 74.09 0.87
 2 8 1 28.59 1.49
 2 8 2 71.94 0.87
 2 8 3 205.87 3.64
 2 8 4 182.38 4.45
 2 8 5 120.47 2.33
 2 8 6 58.42 1.38
 2 8 7 154.59 4.63
 2 8 8 16.24 0.81
 2 8 9 651.15 11.53
 2 8 10 25.97 0.84
 2 8 11 413.64 6.5
 2 8 12 8.15 0.7
 2 8 13 205.79 3.18
 2 8 14 181.92 3.27
 2 8 15 23.37 0.98
 2 8 16 72.74 1.23
 2 8 17 39.23 1.07
 2 8 18 35.83 0.8
 2 8 19 98.57 1.18
 2 8 20 109.37 1.82
 2 8 21 32.36 1.16
 2 8 22 16.03 0.99
 2 8 23 9.04 1.19
 2 8 24 13.94 0.87
 2 8 25 91.15 1.78
 2 8 26 135.68 2.35
 2 8 27 84.54 1.7
 2 8 28 40.09 1.48
 2 8 29 225.09 3.55
 2 8 30 7.18 1.19
 2 8 31 81.84 2.56
 2 8 32 28 1.89
 2 8 33 13.63 1.89
 2 8 35 13.7 1.31
 2 8 36 17.01 1.37
 2 8 37 32.42 1.98
 2 8 38 24.16 1.28
 2 8 39 56.23 1.73
 2 8 40 5.54 1.39
 2 8 41 7.64 1.48
 2 8 43 77.38 2.29
 2 8 44 24.5 1.73
 2 8 46 14.64 1.76
 2 8 48 5.84 1.95
 2 9 0 2.01 0.86
 2 9 1 271.85 3.61
 2 9 2 112.99 1.59
 2 9 3 20.23 1.31
 2 9 4 157.37 5.09
 2 9 5 34.41 0.88
 2 9 6 185.96 3.21
 2 9 7 10.44 0.47
 2 9 8 133.61 4.57
 2 9 9 92.07 1.67
 2 9 10 155.53 2.42
 2 9 11 419.81 6.6
 2 9 12 147.89 4.85
 2 9 13 35.77 1.68
 2 9 14 41.56 1.78
 2 9 15 62.58 1.76
 2 9 16 17.8 1.26
 2 9 17 35.75 1.27
 2 9 19 26.94 1.14
 2 9 20 95.08 2.74
 2 9 21 7.91 0.82
 2 9 22 99.22 1.23
 2 9 23 22.79 1.42
 2 9 24 3.44 1.41
 2 9 25 51.76 1.18
 2 9 26 66.73 2.51
 2 9 27 3.87 1.11
 2 9 28 152.34 2.7
 2 9 29 111.81 2.94
 2 9 30 13.7 1.37
 2 9 31 3.21 1.33
 2 9 32 9.27 1.19
 2 9 33 19.82 1.19
 2 9 34 22.41 1.21
 2 9 35 3.93 1.44
 2 9 36 25.51 1.49
 2 9 37 5.63 1.21
 2 9 38 21.87 1.32
 2 9 39 17.54 1.33
 2 9 40 14.17 1.36
 2 9 41 30.41 1.59
 2 9 42 8.72 1.59
 2 9 43 9.68 1.62
 2 9 44 3.79 1.78
 2 9 46 25.76 2.18
 2 9 47 4.89 1.86
 2 10 0 4.55 0.88
 2 10 1 519.22 9.73
 2 10 2 80.49 1.23
 2 10 3 360.23 8.03
 2 10 4 55.22 1.51
 2 10 5 78.48 1.65
 2 10 6 7.32 0.78
 2 10 7 20.35 1.66
 2 10 8 332.6 4.36
 2 10 9 24.06 1.96
 2 10 10 113.42 2.26
 2 10 11 28.97 1.43
 2 10 12 42.13 1.45
 2 10 13 6.59 0.72
 2 10 14 6.57 0.85
 2 10 15 3.13 0.92
 2 10 16 32.34 1.46
 2 10 17 356.52 2.74
 2 10 18 133.27 1.58
 2 10 19 137.35 2.59
 2 10 20 48.88 1.38
 2 10 21 67.72 2.57
 2 10 22 32.56 1.54
 2 10 23 7.23 0.77
 2 10 24 9.96 0.69
 2 10 25 5.44 0.7
 2 10 26 12.83 0.77
 2 10 28 22.35 0.92
 2 10 30 24.63 1.55
 2 10 31 2.98 1.02
 2 10 32 10.05 1.03
 2 10 33 12.13 1
 2 10 34 16.61 1.05
 2 10 35 36.8 1.51
 2 10 36 77.74 2.01
 2 10 37 54.92 2.61
 2 10 38 4.8 1.65
 2 10 40 9.14 1.37
 2 10 42 9.47 1.44
 2 10 44 9.01 1.59
 2 10 45 15.21 1.56
 2 10 46 9.05 1.59
 2 11 0 217.58 5.26
 2 11 1 77.79 2.81
 2 11 2 36 1.21
 2 11 3 8.36 1.12
 2 11 4 3.67 1.32
 2 11 5 151.54 5.13
 2 11 6 70.85 1.49
 2 11 7 41.17 1.5
 2 11 8 17.17 1.22
 2 11 11 16.12 1.11
 2 11 12 29.93 1.54
 2 11 13 83.4 1.22
 2 11 14 89.49 1.78
 2 11 15 9.01 1.16
 2 11 16 17 1.87
 2 11 17 12.22 0.94
 2 11 18 88.67 3.37
 2 11 19 46.5 2.06
 2 11 20 73.26 2.19
 2 11 22 6.79 1.18
 2 11 23 14.95 1.25
 2 11 24 35.3 1.87
 2 11 25 23.64 1.74
 2 11 26 4.56 1.82
 2 11 27 4.97 1.12
 2 11 28 10.08 1.74
 2 11 29 3.34 1.11
 2 11 31 13.12 1.31
 2 11 32 63.58 1.55
 2 11 33 21.3 1.26
 2 11 34 3.01 1.16
 2 11 36 11.9 1.49
 2 11 37 8.89 1.55
 2 11 38 7.9 1.43
 2 11 40 6.47 1.63
 2 11 41 7.48 1.35
 2 11 42 3.84 1.51
 2 11 43 3.81 1.63
 2 11 44 4.56 2.26
 2 12 0 15.3 1.26
 2 12 1 115.65 2.56
 2 12 2 10.69 0.78
 2 12 3 45.21 1.33
 2 12 5 48.43 3.23
 2 12 6 23.29 0.96
 2 12 7 18.18 1.66
 2 12 8 81.06 5.42
 2 12 9 21.18 1.81
 2 12 10 41.2 1.16
 2 12 11 22.75 2.1
 2 12 13 3.8 1.44
 2 12 14 21.13 1.78
 2 12 15 31.05 2.93
 2 12 16 10.89 1.33
 2 12 17 233.51 5.77
 2 12 18 53.26 1.68
 2 12 19 16.48 1.33
 2 12 20 13.62 1.45
 2 12 21 68.94 5.17
 2 12 22 28.52 1.29
 2 12 23 4.89 1.61
 2 12 24 16.97 1.2
 2 12 25 22.55 2.68
 2 12 26 17.11 1.53
 2 12 27 3.52 1.27
 2 12 28 71.71 4.02
 2 12 29 8.21 1.2
 2 12 31 17.88 1.35
 2 12 32 13.29 0.93
 2 12 33 2.89 1.16
 2 12 34 25.88 1.31
 2 12 35 28.72 1.7
 2 12 36 3.63 1.02
 2 12 37 50.18 2.64
 2 12 38 11.77 1.39
 2 12 39 27.38 1.28
 2 12 41 10.43 2.01
 2 12 42 6.42 2.11
 2 12 43 8.25 2.07
 2 13 0 4.07 0.88
 2 13 1 34.56 1.45
 2 13 2 23.59 0.89
 2 13 3 5.81 0.72
 2 13 4 66.6 1.16
 2 13 6 16.6 0.9
 2 13 7 184.87 8.51
 2 13 8 35.55 1.49
 2 13 9 50.66 1.71
 2 13 10 13.35 1.93
 2 13 11 100.23 3.05
 2 13 12 71.68 3.93
 2 13 13 2.93 1.07
 2 13 14 81.86 2.43
 2 13 15 7.09 0.84
 2 13 16 5.87 1.46
 2 13 18 6.16 0.93
 2 13 19 46.22 1.51
 2 13 20 28.46 1.68
 2 13 21 45.24 1.94
 2 13 22 10.74 1.29
 2 13 23 37.07 2.46
 2 13 24 11 1.51
 2 13 25 15.45 1.17
 2 13 26 18.66 1.27
 2 13 27 56.08 3.08
 2 13 28 23.85 1.48
 2 13 29 34.31 2.13
 2 13 30 19.52 1.76
 2 13 31 5.75 1.32
 2 13 32 11.68 1.33
 2 13 33 40.93 4.04
 2 13 35 2.85 0.69
 2 13 36 8.82 1.84
 2 13 37 12.52 1.85
 2 13 38 11.09 1.91
 2 13 39 9.93 1.95
 2 13 41 6.71 2.06
 2 14 0 19.35 1.04
 2 14 1 4.44 0.74
 2 14 2 12.59 1.98
 2 14 3 11.43 0.95
 2 14 4 12.06 0.84
 2 14 5 7.77 1.15
 2 14 6 23.66 0.86
 2 14 8 34.4 3.72
 2 14 9 184.35 3.46
 2 14 10 146.09 8.22
 2 14 11 185.6 5.17
 2 14 12 6.45 0.77
 2 14 13 6.73 0.71
 2 14 14 45.84 3.25
 2 14 15 4.77 1
 2 14 16 11.34 1.05
 2 14 17 8.76 1.03
 2 14 18 6.94 1.41
 2 14 19 29.15 1.98
 2 14 20 19.79 0.94
 2 14 21 129.19 4.42
 2 14 22 8.22 0.91
 2 14 23 26.26 2.54
 2 14 24 10.38 1.02
 2 14 25 41.98 2.18
 2 14 26 8.65 1.77
 2 14 27 25.68 2.93
 2 14 28 33.3 1.55
 2 14 29 35.08 2.62
 2 14 30 10.11 1.15
 2 14 31 46.36 2.2
 2 14 32 8.21 1.81
 2 14 34 14.13 1.74
 2 14 35 12 1.78
 2 14 36 14.76 1.82
 2 14 39 6 1.98
 2 15 0 22.95 3.98
 2 15 1 12.39 1.57
 2 15 2 14.84 1.42
 2 15 3 16.27 1.26
 2 15 4 61.13 3.16
 2 15 5 7.32 1.27
 2 15 6 28.36 1.43
 2 15 8 129.01 3.42
 2 15 9 62.6 3.14
 2 15 10 52.44 8.04
 2 15 11 24.6 2.08
 2 15 12 52.7 6.03
 2 15 13 3.34 0.78
 2 15 14 16.37 2.12
 2 15 15 2.19 0.83
 2 15 16 6.7 1.61
 2 15 17 5.44 0.81
 2 15 18 4.02 0.8
 2 15 19 57.92 4.15
 2 15 20 30.58 1.93
 2 15 21 4.48 1.08
 2 15 22 19.46 1.48
 2 15 23 9.75 1.17
 2 15 24 6.49 1.63
 2 15 25 21.35 2.78
 2 15 26 79.58 2.19
 2 15 27 7.07 1.57
 2 15 28 20.32 2.19
 2 15 29 36.99 2.53
 2 15 30 5.02 1.96
 2 15 31 6.27 1.96
 2 15 32 8.6 1.67
 2 15 33 6.85 2.41
 2 15 34 6.04 1.78
 2 15 35 15.21 1.79
 2 15 37 15.42 2.25
 2 15 38 6.49 2.36
 2 16 0 268.69 2.55
 2 16 1 51.41 4.17
 2 16 2 4.38 1.25
 2 16 3 55.84 2.63
 2 16 4 26.7 2.32
 2 16 5 19.09 2.46
 2 16 6 54.43 1.9
 2 16 8 12.91 1.22
 2 16 9 104.48 9.48
 2 16 10 30.88 2.48
 2 16 11 20.27 4.91
 2 16 12 8.52 2.18
 2 16 14 62.44 3.41
 2 16 15 25.21 3.25
 2 16 17 3.35 0.97
 2 16 18 33.45 3.38
 2 16 19 53.01 4.95
 2 16 20 48.39 5.62
 2 16 21 3.49 1.3
 2 16 22 8.34 2.39
 2 16 23 28.93 2.86
 2 16 24 3.94 1.93
 2 16 25 6.42 2
 2 16 29 36.41 4.93
 2 16 31 4.98 1.8
 2 16 32 11.82 1.82
 2 16 34 5.16 1.95
 2 16 35 5.27 2
 2 16 36 5.24 2.52
 2 17 0 61.57 4.26
 2 17 1 82.8 3.18
 2 17 2 31.83 2.61
 2 17 3 27.28 1.7
 2 17 4 82.69 3.45
 2 17 5 23.42 1.97
 2 17 6 33.8 2.86
 2 17 7 7.39 1.03
 2 17 9 3.27 1.04
 2 17 10 17.19 1.35
 2 17 12 2.41 0.62
 2 17 13 2.1 0.63
 2 17 14 8.79 2.39
 2 17 15 18.4 4.01
 2 17 16 95.8 4.01
 2 17 17 80.45 4
 2 17 18 54.54 4.82
 2 17 19 22.78 3.48
 2 17 21 14.52 1.77
 2 17 22 7.23 1.51
 2 17 23 31.8 2.64
 2 17 24 6.2 1.22
 2 17 27 6.01 1.54
 2 17 28 14.36 1.91
 2 17 29 8.28 1.64
 2 17 33 6.48 1.89
 2 17 34 5.38 1.96
 2 18 0 10.88 1.03
 2 18 1 47.78 3.43
 2 18 2 27.24 1.38
 2 18 4 5.2 1.5
 2 18 6 16.94 1.23
 2 18 7 7.13 1.33
 2 18 8 22.06 2.1
 2 18 12 25.08 2.36
 2 18 15 6.17 2.68
 2 18 17 7.62 3.17
 2 18 18 29.94 3.94
 2 18 19 46.16 1.52
 2 18 22 17.11 3.19
 2 18 24 8.36 1.79
 2 18 25 3.94 1.69
 2 18 27 5.69 1.62
 2 18 30 9 1.55
 2 19 2 28.37 2.29
 2 19 3 9.33 1.3
 2 19 5 6.81 2.03
 2 19 8 3.14 1.55
 2 19 12 17.48 2.37
 2 19 13 24.41 4.74
 2 19 15 26.02 3.57
 2 19 16 8.63 2.71
 2 19 17 18.37 2.72
 2 19 18 25.16 3.3
 2 19 19 21.37 2.88
 2 19 20 8.3 2.29
 2 19 22 5.54 1.93
 2 19 24 6.26 2.27
 2 19 27 8.31 3.47
 2 20 1 12.6 1.39
 2 20 2 11.5 1.15
 2 20 4 8.47 1.49
 2 20 6 5.74 2.02
 2 20 7 3.99 1.75
 2 20 8 10.16 2.07
 2 20 11 15.7 3.31
 2 20 17 9.64 2.84
 2 20 20 9.07 3.04
 2 20 22 8.61 3.21
 2 20 23 7.18 3.21
 2 21 0 9.38 2.52
 2 21 1 6.16 1.13
 2 21 2 12.03 2.47
 2 21 4 14.27 2.04
 2 21 9 12.46 2.3
 2 21 12 7.56 3.71
 2 22 7 4.86 2.36
 2 22 8 8.18 3.32
 2 22 11 7.87 2.54
 2 22 13 6.63 2.77
 3 0 1 177.69 5.47
 3 0 2 674.3 7.11
 3 0 3 1774.43 12.41
 3 0 4 82.42 2.29
 3 0 6 37.27 0.78
 3 0 7 232.39 2.46
 3 0 8 280.33 4.71
 3 0 9 707.12 8.25
 3 0 10 4.81 0.85
 3 0 11 9.31 0.73
 3 0 12 52.14 0.82
 3 0 13 147.49 1.4
 3 0 14 2.98 0.84
 3 0 15 3.42 1
 3 0 16 360.33 8.41
 3 0 18 42.94 0.97
 3 0 19 152.7 1.46
 3 0 20 455.46 5.24
 3 0 21 320.24 2.67
 3 0 22 53.97 1.09
 3 0 23 62.71 1.41
 3 0 24 7.07 1.16
 3 0 26 216.71 1.79
 3 0 28 55.15 1.63
 3 0 29 73.6 1.64
 3 0 30 136.73 3.46
 3 0 31 29.76 1.55
 3 0 32 14.45 2.14
 3 0 33 23.81 1.8
 3 0 34 171.03 2.21
 3 0 35 11.58 1.66
 3 0 36 6.11 1.74
 3 0 38 5.6 1.84
 3 0 39 8.34 1.82
 3 0 40 28.7 1.84
 3 0 41 41.54 2.15
 3 0 42 39.6 2.36
 3 0 45 23.83 2.03
 3 0 46 28.44 2.06
 3 0 47 7.42 2.28
 3 0 49 5.1 2.25
 3 0 50 10.09 2.14
 3 1 0 914.75 16
 3 1 1 412.82 2.02
 3 1 2 180.07 1.73
 3 1 3 268.79 5.14
 3 1 4 437.84 7.17
 3 1 5 284.44 1.15
 3 1 6 196.58 2.55
 3 1 7 448.56 2.2
 3 1 8 37.16 0.97
 3 1 9 24.74 0.71
 3 1 10 501.97 6.6
 3 1 11 451.33 3.77
 3 1 12 13.02 0.76
 3 1 13 34.87 0.82
 3 1 14 66.75 0.91
 3 1 15 102.04 1.13
 3 1 16 242.71 2.49
 3 1 17 36.1 1.77
 3 1 18 51.96 1.02
 3 1 19 145.05 1.24
 3 1 20 182.33 2.61
 3 1 21 21.52 1
 3 1 22 63.8 1.22
 3 1 23 21.06 1.24
 3 1 24 274.95 2.56
 3 1 25 46.76 1.28
 3 1 26 84.96 1.27
 3 1 27 17.04 1.22
 3 1 28 24.31 1.28
 3 1 29 77.94 2.72
 3 1 30 52.99 1.48
 3 1 31 19.51 1.47
 3 1 32 166.78 3.33
 3 1 33 5.41 1.62
 3 1 34 64.09 1.71
 3 1 35 5.33 1.69
 3 1 36 71.8 1.8
 3 1 37 13.21 1.91
 3 1 38 88.98 4.03
 3 1 39 23.58 2.02
 3 1 40 21.02 1.93
 3 1 41 20.55 1.84
 3 1 42 19.33 1.87
 3 1 43 8.12 2.15
 3 1 44 14.21 1.87
 3 1 45 7.24 1.96
 3 1 46 7.76 2.09
 3 1 47 11.88 2.26
 3 1 48 5.41 2.1
 3 1 50 5 2.25
 3 2 0 1441.77 16.36
 3 2 1 961.86 7.25
 3 2 2 28.15 1
 3 2 3 118.67 1.07
 3 2 4 413.76 3.21
 3 2 5 326.47 4.75
 3 2 6 512.89 4.73
 3 2 7 121.1 2.08
 3 2 8 27.79 0.69
 3 2 9 592.04 15.28
 3 2 10 524.84 4.5
 3 2 11 145.23 2.85
 3 2 12 95.16 0.9
 3 2 13 22.2 0.94
 3 2 14 13.24 0.86
 3 2 15 170.7 1.74
 3 2 16 177.65 3.3
 3 2 17 416.18 4.89
 3 2 18 190.34 2.37
 3 2 19 105.46 1.11
 3 2 20 175.06 1.34
 3 2 21 4.82 1.01
 3 2 23 14.58 1.22
 3 2 24 11.25 1.2
 3 2 25 58.82 1.19
 3 2 26 127.72 1.94
 3 2 27 21.11 1.14
 3 2 28 63.61 1.35
 3 2 29 193.7 2.39
 3 2 30 125.87 2.53
 3 2 31 11.61 1.55
 3 2 32 12.87 1.51
 3 2 33 5.56 1.75
 3 2 34 62.42 1.91
 3 2 35 15.95 1.61
 3 2 36 171.06 4.61
 3 2 37 19.19 1.69
 3 2 38 30.8 1.74
 3 2 39 27.77 1.78
 3 2 40 14.03 1.79
 3 2 41 54.11 1.91
 3 2 42 14.14 2.03
 3 2 43 10.43 1.91
 3 2 44 32.82 1.86
 3 2 46 8.44 1.95
 3 2 47 91.99 3
 3 2 48 34 2.3
 3 2 49 4.72 2.27
 3 2 50 5.43 2.04
 3 3 0 845.34 6.37
 3 3 1 138.72 1.26
 3 3 2 26.88 1.37
 3 3 3 15.78 0.75
 3 3 4 360.23 6.43
 3 3 5 287.91 2.72
 3 3 6 860.18 16.58
 3 3 7 592.11 6.32
 3 3 8 672.74 7.72
 3 3 9 67.82 1.15
 3 3 10 141.97 1.14
 3 3 11 789.07 5.73
 3 3 12 1399.71 11.87
 3 3 13 125.35 1.05
 3 3 14 8.54 0.85
 3 3 15 277.22 1.34
 3 3 16 113.14 2.58
 3 3 17 2.11 0.98
 3 3 18 209.15 1.3
 3 3 19 165.02 2.39
 3 3 20 31.02 1.01
 3 3 21 114.76 1.17
 3 3 23 62.28 1.33
 3 3 24 8.09 1.16
 3 3 25 69.6 1.3
 3 3 26 79.6 1.26
 3 3 27 76.83 1.36
 3 3 28 11.44 1.31
 3 3 29 29.09 1.48
 3 3 30 260.86 2.88
 3 3 31 15.1 1.42
 3 3 32 74.88 1.84
 3 3 33 26.53 1.53
 3 3 34 24.74 1.57
 3 3 35 19.29 1.6
 3 3 36 6.32 1.66
 3 3 38 19.9 2.04
 3 3 39 22.87 2.15
 3 3 40 32.19 1.99
 3 3 41 20.53 2.19
 3 3 43 8.34 2.08
 3 3 44 16.08 1.9
 3 3 45 11.43 1.87
 3 3 46 4.66 2.04
 3 3 47 15.56 2.25
 3 3 48 7.13 2.02
 3 4 0 153.26 1.03
 3 4 1 126.7 1.91
 3 4 2 970.23 10.03
 3 4 3 82.99 2.6
 3 4 4 253.48 1.4
 3 4 5 100.71 1.37
 3 4 6 475.14 7.98
 3 4 7 302.18 2.41
 3 4 8 390.61 2.74
 3 4 9 111.07 1.49
 3 4 10 1511.59 10.77
 3 4 11 206.13 1.33
 3 4 12 230.46 2.83
 3 4 13 34.56 1
 3 4 14 92.6 1.4
 3 4 15 101.81 1.57
 3 4 16 173.06 1.56
 3 4 17 406.65 3.41
 3 4 18 32.83 0.96
 3 4 19 75.99 1.17
 3 4 20 66.99 1.04
 3 4 21 94.14 1.13
 3 4 22 14.5 0.99
 3 4 23 187.59 1.45
 3 4 24 127.98 1.44
 3 4 25 165.52 1.49
 3 4 26 100.22 1.63
 3 4 27 444.54 6.37
 3 4 28 229.91 4.06
 3 4 29 103.68 2.54
 3 4 30 48.27 2.18
 3 4 31 99.05 1.91
 3 4 32 20.57 1.45
 3 4 33 7.39 1.51
 3 4 34 21.61 1.71
 3 4 35 40.32 1.62
 3 4 36 79.76 2.65
 3 4 37 29.04 1.68
 3 4 38 17.68 1.68
 3 4 39 5.62 1.95
 3 4 40 11.09 1.75
 3 4 41 28.9 1.79
 3 4 43 41.56 2.08
 3 4 44 21.07 2.06
 3 4 45 16.97 1.92
 3 4 46 19.99 1.91
 3 4 47 54.21 2.34
 3 4 48 17.96 2.52
 3 4 49 22.14 1.89
 3 5 0 183.64 1.52
 3 5 1 97.72 1.85
 3 5 2 1505.23 25.75
 3 5 3 107.84 1.92
 3 5 4 37.01 0.95
 3 5 5 88.03 0.78
 3 5 6 71.55 1.45
 3 5 7 553.43 4.89
 3 5 8 691.33 5.11
 3 5 9 1609.38 9.74
 3 5 10 32.1 0.9
 3 5 11 300.33 3
 3 5 12 177.08 1.38
 3 5 13 69.43 0.91
 3 5 14 181.4 1.31
 3 5 15 265.76 1.94
 3 5 16 318.97 2.58
 3 5 17 77.99 1.32
 3 5 18 338.56 3.12
 3 5 19 255.96 2.14
 3 5 20 442.37 4.97
 3 5 21 126.94 2.12
 3 5 22 51.73 1.46
 3 5 23 166.32 2.17
 3 5 24 9.79 1.04
 3 5 25 97.98 1.7
 3 5 26 173.8 2.35
 3 5 27 396.09 5.84
 3 5 28 44.86 2.03
 3 5 29 311.7 4.26
 3 5 30 30.29 1.87
 3 5 31 141.92 1.8
 3 5 32 10.9 1.42
 3 5 33 56.69 1.82
 3 5 34 34.66 1.69
 3 5 35 62.08 1.66
 3 5 36 71.92 2.15
 3 5 37 189.51 4.35
 3 5 38 62.53 2.35
 3 5 39 18.66 2.2
 3 5 40 19.31 2.01
 3 5 41 20.61 2.07
 3 5 42 41.46 2.16
 3 5 43 7.91 2.57
 3 5 44 52.83 2.43
 3 5 45 47.97 2.23
 3 5 46 5.87 2.7
 3 5 47 66.44 2.87
 3 5 48 8.72 2.1
 3 6 0 324.71 4.85
 3 6 1 411.87 4.31
 3 6 2 279.22 3.91
 3 6 3 466.21 10.5
 3 6 4 169.48 2.34
 3 6 5 213.53 2.85
 3 6 6 302.94 3.51
 3 6 7 519.85 7.26
 3 6 8 186.34 2.49
 3 6 9 422.85 6.01
 3 6 10 25.51 0.84
 3 6 11 98.84 1.4
 3 6 12 313.54 3.56
 3 6 13 53.47 0.86
 3 6 14 253.15 2.73
 3 6 15 317.11 2.62
 3 6 16 80.22 1.7
 3 6 17 53.56 1.35
 3 6 18 52.28 2.05
 3 6 19 424.63 5.86
 3 6 20 131.04 2.43
 3 6 21 43.73 1.2
 3 6 22 12.33 1.03
 3 6 23 107.34 1.79
 3 6 24 60.47 1.1
 3 6 25 115.5 2.33
 3 6 26 72.35 1.33
 3 6 27 160.35 4.14
 3 6 28 3.92 1.18
 3 6 29 39.92 1.97
 3 6 30 98.96 1.83
 3 6 31 14.48 1.53
 3 6 32 20.38 1.46
 3 6 33 36.91 1.55
 3 6 34 25.42 2.14
 3 6 35 107.07 2.51
 3 6 36 14.37 1.72
 3 6 37 118.19 2.5
 3 6 38 117.13 2.56
 3 6 39 49.78 1.75
 3 6 40 26.54 2.16
 3 6 41 5.99 1.76
 3 6 43 13.42 1.81
 3 6 44 49.22 2.03
 3 6 45 18.19 1.91
 3 6 46 13.91 1.76
 3 6 47 22.99 1.94
 3 6 48 27.39 2.12
 3 7 0 1519.88 22.13
 3 7 1 956.42 6.95
 3 7 2 12.21 0.91
 3 7 3 1160.48 14.39
 3 7 4 202.26 2.23
 3 7 5 55.94 0.97
 3 7 6 163.18 1.76
 3 7 7 84.86 1.4
 3 7 8 82.83 2.37
 3 7 9 455.92 5.09
 3 7 10 302.49 4.96
 3 7 11 87.15 2.3
 3 7 12 102.75 1.61
 3 7 13 11.71 0.71
 3 7 14 65.09 1.24
 3 7 15 142.21 1.67
 3 7 16 18.1 0.98
 3 7 17 475.16 5.76
 3 7 18 120.31 1.96
 3 7 19 54.27 1.36
 3 7 20 163.52 3.28
 3 7 21 313.33 4.26
 3 7 22 52.37 1.07
 3 7 23 58.63 0.96
 3 7 24 53.46 1.25
 3 7 25 58.92 1.66
 3 7 26 31.08 1.08
 3 7 27 48.69 1.63
 3 7 28 39.27 1.22
 3 7 29 151.65 1.76
 3 7 30 8.67 1.52
 3 7 31 9.6 1.29
 3 7 32 3.42 1.4
 3 7 33 13.31 1.61
 3 7 35 20.61 1.72
 3 7 36 25.4 1.6
 3 7 37 66.68 1.78
 3 7 38 24.73 1.93
 3 7 39 12.38 1.7
 3 7 40 5.53 1.79
 3 7 41 3.97 1.88
 3 7 42 35.7 1.76
 3 7 44 15.3 1.68
 3 7 45 20.91 1.71
 3 7 47 52.16 1.91
 3 8 0 721.59 15.81
 3 8 1 132.86 1.22
 3 8 2 342.08 8.29
 3 8 3 13.52 1.35
 3 8 4 564.76 6.06
 3 8 5 149.4 3.07
 3 8 6 11.18 0.87
 3 8 7 72.67 1.66
 3 8 8 27.62 1.22
 3 8 9 338.78 5.31
 3 8 10 66.21 1.76
 3 8 11 116.82 1.62
 3 8 12 41.2 0.78
 3 8 13 28.15 0.97
 3 8 14 46.96 1.77
 3 8 15 229.38 7.38
 3 8 16 35.42 1.49
 3 8 17 3.31 0.86
 3 8 18 364.98 3.26
 3 8 19 52.11 2.05
 3 8 20 192.53 2.36
 3 8 21 54.46 2.56
 3 8 22 117.89 2.09
 3 8 23 78.54 1.27
 3 8 24 56.73 1.37
 3 8 25 11.52 0.92
 3 8 26 7.76 1.23
 3 8 27 22.26 1.23
 3 8 28 6.52 1.09
 3 8 29 32.47 1.29
 3 8 30 6.28 1.31
 3 8 31 6.85 1.52
 3 8 32 28 1.33
 3 8 34 8.15 1.49
 3 8 35 46.76 1.51
 3 8 36 18.78 1.45
 3 8 37 17.47 1.69
 3 8 38 25.29 1.7
 3 8 39 53.26 1.78
 3 8 40 6.44 1.62
 3 8 41 6.23 1.61
 3 8 42 10.55 1.7
 3 8 43 18.1 2.92
 3 8 45 24.2 1.85
 3 8 46 18.74 1.94
 3 9 0 31.4 1.34
 3 9 1 69.98 1.07
 3 9 2 121.14 4.11
 3 9 3 75.64 1.68
 3 9 5 16.9 0.89
 3 9 6 124.96 2.42
 3 9 7 11.53 0.63
 3 9 8 59.08 2.05
 3 9 9 18.62 1.53
 3 9 10 202.1 3.78
 3 9 11 151.74 4.6
 3 9 12 9.93 0.92
 3 9 13 214.54 3.43
 3 9 14 46.73 1.14
 3 9 15 60.06 2.05
 3 9 16 32.93 1.1
 3 9 17 217.95 1.62
 3 9 18 34.49 1.74
 3 9 19 64.74 2.45
 3 9 20 121.25 1.28
 3 9 21 51.67 1.33
 3 9 22 39.6 1.66
 3 9 23 11.13 0.98
 3 9 24 17.65 1.14
 3 9 25 22.74 1.39
 3 9 26 34.02 1.34
 3 9 27 13.01 1
 3 9 28 14.44 1.59
 3 9 30 36.03 1.48
 3 9 31 2.63 1.28
 3 9 32 24.78 1.27
 3 9 33 67.19 3.41
 3 9 34 7.34 1.3
 3 9 35 15.96 1.36
 3 9 36 18.81 2.35
 3 9 37 37.59 2.31
 3 9 38 17.87 1.42
 3 9 39 31.96 1.69
 3 9 40 32.41 2.04
 3 9 41 30.24 1.86
 3 9 44 3.46 1.65
 3 9 45 5.38 1.6
 3 10 0 9.17 0.84
 3 10 1 4.02 1.04
 3 10 2 63.21 2.12
 3 10 3 3.25 0.77
 3 10 4 24.08 0.72
 3 10 5 13.58 1.08
 3 10 6 101.86 3.65
 3 10 7 96.26 2.85
 3 10 8 89.81 1.47
 3 10 9 13.11 0.73
 3 10 10 79.23 1.3
 3 10 11 82.13 2.65
 3 10 12 23.96 1.28
 3 10 13 130.84 2.83
 3 10 14 17.17 1.12
 3 10 15 69.64 1.3
 3 10 16 55.69 1.43
 3 10 17 32.82 1.4
 3 10 18 96.98 1.71
 3 10 19 9.67 0.91
 3 10 20 93.6 2.27
 3 10 21 15.67 0.86
 3 10 22 36.75 1.35
 3 10 23 12.02 0.8
 3 10 24 11.21 1.17
 3 10 25 22.14 1.43
 3 10 26 74.22 2.73
 3 10 27 16.21 1.21
 3 10 28 9.3 0.98
 3 10 29 45.75 2.35
 3 10 30 46.48 2.65
 3 10 31 49.36 1.31
 3 10 33 9.21 1.3
 3 10 34 20.79 1.95
 3 10 35 11.66 1.98
 3 10 36 61.81 1.75
 3 10 37 27.38 1.49
 3 10 38 49.67 1.56
 3 10 40 16.39 1.41
 3 10 42 9.09 1.5
 3 10 43 14.79 1.39
 3 10 44 9.91 1.45
 3 10 45 6.85 1.46
 3 11 0 78.7 1.82
 3 11 1 31.93 1.26
 3 11 2 20.46 1.5
 3 11 3 123.02 1.14
 3 11 4 14.51 1.05
 3 11 5 16.69 0.83
 3 11 6 57.28 2.95
 3 11 7 83.14 3.59
 3 11 8 39.17 2.63
 3 11 9 42.15 1.79
 3 11 10 43.42 1.34
 3 11 11 186.66 4.79
 3 11 12 21.69 1.44
 3 11 13 42.29 1.26
 3 11 14 44.39 2.77
 3 11 15 38.62 2.26
 3 11 16 4.09 0.94
 3 11 17 17.38 0.97
 3 11 18 19.68 1.68
 3 11 19 6.29 0.98
 3 11 20 73.86 1.73
 3 11 21 20.96 1.21
 3 11 22 30.14 3.23
 3 11 23 41.52 2.46
 3 11 24 10.32 1.44
 3 11 25 12.75 0.72
 3 11 26 50.54 2.58
 3 11 27 14.51 1.07
 3 11 28 49.95 2.17
 3 11 29 65.56 2.44
 3 11 30 23.01 1.01
 3 11 31 3.33 1.33
 3 11 32 38.08 1.76
 3 11 33 21.3 1.2
 3 11 35 18.64 1.84
 3 11 38 4.59 1.32
 3 11 39 3.47 1.36
 3 11 41 9.29 1.52
 3 11 42 13.45 1.51
 3 12 0 104.99 2.82
 3 12 1 28.6 1.47
 3 12 2 27.87 2.29
 3 12 3 5.4 1.1
 3 12 4 20.67 1.98
 3 12 5 21.31 1.89
 3 12 6 5.96 1.24
 3 12 7 47.84 2.1
 3 12 8 53.65 3.28
 3 12 9 2.01 0.94
 3 12 10 13.21 0.85
 3 12 11 27.69 2
 3 12 12 83.57 2.04
 3 12 13 8.06 1.05
 3 12 14 31.51 3.48
 3 12 15 15.26 0.89
 3 12 16 37.22 1.15
 3 12 17 10.94 1.03
 3 12 18 48.07 2.67
 3 12 19 65.56 2.82
 3 12 20 45.59 1.93
 3 12 21 8.83 1.56
 3 12 22 46.17 3.12
 3 12 23 16.24 1.66
 3 12 24 28.34 4.1
 3 12 25 15.14 1.98
 3 12 26 34.07 2.36
 3 12 27 12.48 2.29
 3 12 28 6.18 1.62
 3 12 29 7.28 1.16
 3 12 30 26.7 1.92
 3 12 31 15.55 1.58
 3 12 32 4.42 1.15
 3 12 33 16.05 2.03
 3 12 34 11.34 1.19
 3 12 35 33.29 2.25
 3 12 37 5.03 1.16
 3 12 39 22.29 1.99
 3 12 40 15.25 2.02
 3 12 41 9.76 1.72
 3 12 42 5.16 1.8
 3 13 2 24.7 1.11
 3 13 3 65.91 1.54
 3 13 4 3.15 0.66
 3 13 5 21.94 1.54
 3 13 6 68.49 1.67
 3 13 7 22.55 1.47
 3 13 8 70.75 2.18
 3 13 9 49.54 3.06
 3 13 10 37.35 1.22
 3 13 11 4.91 1.01
 3 13 12 61.12 4.62
 3 13 15 57.89 3.03
 3 13 17 2.43 1.1
 3 13 18 28.12 1.81
 3 13 19 4.98 1.46
 3 13 20 29.35 2.26
 3 13 21 68.52 2.5
 3 13 22 9.93 1.25
 3 13 23 6.19 1.84
 3 13 25 14.02 1.94
 3 13 26 28.1 1.69
 3 13 27 19.07 1.89
 3 13 28 14.28 1.49
 3 13 29 5.77 1.56
 3 13 30 5.44 1.62
 3 13 31 22.16 2.41
 3 13 32 18.38 2.44
 3 13 34 5.67 2.02
 3 13 35 16.09 1.65
 3 13 36 15.97 1.62
 3 13 37 21.29 1.74
 3 13 40 29.86 2.01
 3 14 0 411.2 8.28
 3 14 1 36.63 2.03
 3 14 2 53.82 3.06
 3 14 3 42.1 1.4
 3 14 4 72.89 3.47
 3 14 5 26.29 1.44
 3 14 6 9.9 2.11
 3 14 7 9.12 1.26
 3 14 8 15.12 1.38
 3 14 9 19.87 1.68
 3 14 10 20.09 1.32
 3 14 11 49.49 3.04
 3 14 13 4.32 0.97
 3 14 14 74.92 3.22
 3 14 15 10.99 1.5
 3 14 16 10.78 1.63
 3 14 17 12.31 1.79
 3 14 18 168.09 4.28
 3 14 19 42.42 2.02
 3 14 20 69.42 2.99
 3 14 21 22.07 2.09
 3 14 22 12.16 1.21
 3 14 24 9.02 1.72
 3 14 25 9.19 1.34
 3 14 26 5.76 1.53
 3 14 27 8.81 1.84
 3 14 28 5.82 1.46
 3 14 29 6.79 1.76
 3 14 30 4.46 1.53
 3 14 31 6.4 1.45
 3 14 32 19.16 1.82
 3 14 33 17.88 1.46
 3 14 34 9.52 1.44
 3 14 36 5.66 1.84
 3 14 37 7.58 1.62
 3 14 38 35 2.02
 3 14 39 26.28 2.07
 3 15 1 119.16 7.49
 3 15 2 72.15 4.1
 3 15 3 96.37 6.24
 3 15 4 36.58 3.28
 3 15 5 4.5 1.24
 3 15 6 69.66 3.45
 3 15 7 64.04 5.01
 3 15 8 61.68 2
 3 15 10 43 3.23
 3 15 11 30.69 2.14
 3 15 12 38.05 3.06
 3 15 13 11.57 1.89
 3 15 15 48.47 2.43
 3 15 16 4.81 0.92
 3 15 17 225.3 3.99
 3 15 18 13.92 1.28
 3 15 19 53.41 3.55
 3 15 20 12.87 2.25
 3 15 21 21.64 1.33
 3 15 22 43.09 9.3
 3 15 23 20.63 1.86
 3 15 24 11.94 2.14
 3 15 25 10.83 1.2
 3 15 26 28.46 3.41
 3 15 27 4.03 1.22
 3 15 28 28.84 3.19
 3 15 29 24.54 1.58
 3 15 30 5.29 1.31
 3 15 33 9.91 2.16
 3 15 35 31.22 2.35
 3 15 36 4.46 2.07
 3 15 37 7.19 1.95
 3 16 0 48.36 1.83
 3 16 1 66.1 2.77
 3 16 2 35.58 2.03
 3 16 3 8.28 0.92
 3 16 5 9.25 1.23
 3 16 7 20 1.06
 3 16 8 7.24 1.32
 3 16 9 91.97 3.35
 3 16 10 2.88 1.42
 3 16 11 36.86 1.43
 3 16 12 11.62 1.83
 3 16 15 27.02 1.55
 3 16 16 37.59 1.08
 3 16 17 18.26 1.45
 3 16 18 93.77 2.18
 3 16 19 59.02 3.3
 3 16 20 60.42 3.77
 3 16 21 52.1 3.87
 3 16 22 16.79 1.78
 3 16 25 40.68 4.47
 3 16 26 14 1.43
 3 16 27 7.17 1.48
 3 16 28 9.94 1.27
 3 16 29 20.29 2.69
 3 16 30 13.72 1.97
 3 16 33 11.83 1.78
 3 16 34 7.45 1.74
 3 17 0 10.67 1.27
 3 17 1 19.01 1.15
 3 17 2 19.77 1.35
 3 17 3 17.37 1.04
 3 17 4 5.35 1.51
 3 17 5 16.52 1.5
 3 17 7 30.43 1.17
 3 17 8 68.58 4.83
 3 17 9 8.03 2.08
 3 17 10 45.17 2.79
 3 17 11 10.16 2.34
 3 17 12 8.77 3.43
 3 17 13 27.7 2.99
 3 17 14 23.19 2.82
 3 17 16 68.88 7.57
 3 17 17 18.21 3.27
 3 17 18 16.3 3.02
 3 17 19 31.84 1.85
 3 17 21 13.38 2.97
 3 17 22 8.41 1.94
 3 17 23 4.19 1.57
 3 17 24 15.11 3.43
 3 17 25 10.74 1.28
 3 17 26 32.15 1.84
 3 17 27 15.77 2.42
 3 17 28 20.3 2.48
 3 17 30 10.55 1.69
 3 17 31 12.68 1.67
 3 18 1 71.95 4.31
 3 18 2 4.32 1.03
 3 18 3 6.4 2.35
 3 18 5 56.14 2.02
 3 18 6 6.32 1.49
 3 18 8 8.6 1.48
 3 18 9 32.63 1.59
 3 18 10 36.37 7.19
 3 18 12 8.28 2.55
 3 18 13 12.74 2.36
 3 18 15 10.67 2.49
 3 18 17 12.51 5
 3 18 20 24.94 4.16
 3 18 21 6.89 2.79
 3 18 23 3.77 1.36
 3 18 25 5.82 1.73
 3 18 26 3.79 1.85
 3 18 27 5.15 1.83
 3 18 29 12.45 3.34
 3 18 30 8.88 3.53
 3 19 1 39.77 2.04
 3 19 2 11.2 1.23
 3 19 3 43.45 2.51
 3 19 5 19.26 1.5
 3 19 7 15.02 1.81
 3 19 9 15 1.55
 3 19 10 6.36 1.54
 3 19 11 34.89 4.21
 3 19 12 4.96 1.42
 3 19 19 35.28 8.61
 3 19 20 8.47 2.96
 3 19 26 6.85 1.95
 3 20 1 15.31 3.13
 3 20 3 11.78 1.54
 3 20 6 4.09 1.63
 3 20 7 4.64 1.31
 3 20 8 3.52 1.31
 3 20 9 8.92 2.33
 3 20 10 5.33 1.23
 3 20 11 7.39 2.48
 3 20 18 12.24 2.83
 3 20 19 9.46 3.85
 3 20 20 6.22 3.1
 3 20 21 8.8 3.61
 3 21 0 5.78 2.27
 3 21 1 5.87 2.16
 3 21 3 4.94 1.57
 3 21 6 6.37 1.8
 3 21 7 7.45 3.13
 3 21 10 7.66 3.58
 3 21 12 8.28 2.55
 3 21 13 16.04 2.54
 3 21 15 7.11 2.81
 3 21 17 14.16 4.14
 3 22 2 10.21 2.16
 3 22 10 9.6 3.5
 4 0 0 1127.85 94.45
 4 0 1 75.08 1.22
 4 0 2 5.87 1.24
 4 0 3 379.12 3.2
 4 0 4 49.72 1.62
 4 0 5 180.02 3.68
 4 0 6 39.37 0.99
 4 0 7 6.57 0.85
 4 0 8 2.82 0.97
 4 0 9 63.33 1.05
 4 0 10 377.16 2.55
 4 0 11 345.55 3.51
 4 0 12 10 0.88
 4 0 13 140.51 1.12
 4 0 15 336.04 2.72
 4 0 16 278.82 2.28
 4 0 17 4.89 1.06
 4 0 18 33.76 1.14
 4 0 19 25.64 1.24
 4 0 20 49.96 1.29
 4 0 21 10.75 1.12
 4 0 22 3.11 1.16
 4 0 23 4.51 1.16
 4 0 24 16.32 1.16
 4 0 25 110.91 1.87
 4 0 26 19.19 1.21
 4 0 27 56.32 1.4
 4 0 28 9.39 1.54
 4 0 29 52.62 1.37
 4 0 30 11.81 1.37
 4 0 31 22.08 1.37
 4 0 32 25.54 1.4
 4 0 33 49.34 1.82
 4 0 35 23.46 1.66
 4 0 36 26.9 1.8
 4 0 37 67.1 1.81
 4 0 38 5.45 1.9
 4 0 39 31.19 1.86
 4 0 40 21.55 1.88
 4 0 42 52.06 2.01
 4 0 46 44.56 2.13
 4 0 49 18.24 2.45
 4 1 0 168.7 3.77
 4 1 1 496.39 3.13
 4 1 2 68.69 1.38
 4 1 3 578.49 2.5
 4 1 4 47.48 1.59
 4 1 5 360.25 2.79
 4 1 6 60.21 2
 4 1 7 383.32 5.47
 4 1 8 259.83 2.15
 4 1 9 19.74 0.96
 4 1 10 181.43 2.13
 4 1 11 342.19 2.47
 4 1 12 471.64 5.4
 4 1 13 396.88 2.16
 4 1 14 339.6 2.42
 4 1 15 34 1.44
 4 1 16 31.51 0.99
 4 1 17 301.07 2.47
 4 1 18 133.03 1.62
 4 1 19 113.27 1.39
 4 1 20 10.65 1.37
 4 1 21 72.48 1.24
 4 1 22 6.71 1.16
 4 1 23 34.78 1.17
 4 1 24 62.63 1.96
 4 1 25 229.1 2.03
 4 1 26 11.73 1.21
 4 1 27 3.04 1.33
 4 1 28 126.35 2.98
 4 1 29 130.83 1.94
 4 1 30 22.46 1.34
 4 1 31 41.92 1.4
 4 1 32 81.02 1.51
 4 1 33 102.53 1.95
 4 1 34 19.25 1.64
 4 1 35 143.25 3.25
 4 1 36 37.99 1.71
 4 1 37 96.62 2.06
 4 1 38 7.16 1.83
 4 1 39 13.94 1.83
 4 1 40 12.49 1.88
 4 1 42 28.4 2.14
 4 1 44 9.46 2.01
 4 1 45 23.42 2.02
 4 1 46 9.8 2.07
 4 1 47 20.7 2.09
 4 1 48 23.05 2.31
 4 1 49 18.46 2.45
 4 2 0 47.47 1.14
 4 2 1 470.39 4.84
 4 2 2 217.57 1.51
 4 2 3 86.61 1.41
 4 2 4 272.84 1.9
 4 2 5 180.2 1.45
 4 2 6 59.99 1.89
 4 2 7 21.87 1.33
 4 2 8 1202.11 16.89
 4 2 9 124.39 2.27
 4 2 10 419.72 2.57
 4 2 11 198.31 2.06
 4 2 12 379.17 2.19
 4 2 13 253.68 1.56
 4 2 14 19.3 1.11
 4 2 15 82.16 1.13
 4 2 16 45.41 1.02
 4 2 17 7.25 1.06
 4 2 18 13.12 1.17
 4 2 19 62.04 1.27
 4 2 20 19.53 1.2
 4 2 21 262.56 3.81
 4 2 22 181.61 3.7
 4 2 23 92.04 1.28
 4 2 24 5.3 1.17
 4 2 25 60.35 1.28
 4 2 26 256.17 3.59
 4 2 27 89.71 1.49
 4 2 28 405.57 4.49
 4 2 29 26.62 1.45
 4 2 30 176.95 2.9
 4 2 31 87.12 1.49
 4 2 32 11.09 1.32
 4 2 33 66.68 2.09
 4 2 34 24.43 1.61
 4 2 35 31.5 1.58
 4 2 36 5.31 1.7
 4 2 37 6.53 1.71
 4 2 39 9.93 1.81
 4 2 40 42.95 1.9
 4 2 41 30.63 2.51
 4 2 42 6.84 1.95
 4 2 43 9.47 1.95
 4 2 44 18.42 2.13
 4 2 45 4.82 2.14
 4 2 46 93.66 3.04
 4 2 47 6.35 2.65
 4 2 48 23.24 2.29
 4 3 0 267.06 3.6
 4 3 1 92.78 1.81
 4 3 2 205.47 3.85
 4 3 4 50.9 1.14
 4 3 5 10.31 1.56
 4 3 6 878.9 9.26
 4 3 7 145.63 2.64
 4 3 8 29.98 1.06
 4 3 9 963.82 11.85
 4 3 10 334.87 2.84
 4 3 11 145.7 1.57
 4 3 12 385.86 2.33
 4 3 13 78.11 1.01
 4 3 14 32.11 0.94
 4 3 15 170.81 1.21
 4 3 16 106.68 1.66
 4 3 17 158 1.33
 4 3 18 26 1.1
 4 3 19 14.59 1.49
 4 3 20 18.53 1.19
 4 3 21 13.33 1.11
 4 3 22 20.36 1.2
 4 3 23 129.97 1.37
 4 3 24 189.63 3.54
 4 3 25 26.85 1.19
 4 3 26 168.58 1.51
 4 3 27 213.06 2.64
 4 3 28 163.37 2.16
 4 3 29 64.95 1.49
 4 3 30 15.11 1.32
 4 3 31 24.66 1.77
 4 3 32 10.94 1.37
 4 3 33 93 2.55
 4 3 34 10.82 2
 4 3 35 27.34 1.74
 4 3 37 36.51 2.05
 4 3 38 18.13 1.9
 4 3 39 31.1 1.97
 4 3 40 6.36 2.03
 4 3 41 30.92 2.06
 4 3 42 7.35 2.11
 4 3 43 72.8 2.67
 4 3 44 40.95 2.02
 4 3 46 5.8 2.34
 4 3 47 10.71 2.07
 4 3 48 6.3 2.15
 4 4 1 7.67 1.07
 4 4 2 474.98 2.24
 4 4 3 114.31 2.5
 4 4 4 188.74 2.68
 4 4 5 47.9 1.17
 4 4 6 348.17 3.42
 4 4 7 101.41 1.66
 4 4 8 1212.63 7.72
 4 4 9 323.73 2.56
 4 4 10 136.5 1.58
 4 4 11 189.29 1.96
 4 4 12 238.63 2.6
 4 4 13 133.98 1.16
 4 4 14 149.53 1.68
 4 4 15 247.98 1.77
 4 4 16 23.84 1.22
 4 4 17 8.3 1.03
 4 4 18 59.06 1.15
 4 4 19 84.86 1.34
 4 4 20 81.86 1.23
 4 4 21 34.48 1.18
 4 4 22 64.47 1.25
 4 4 23 25.84 1.22
 4 4 24 59.03 1.47
 4 4 25 21.21 1.18
 4 4 26 159.24 2.54
 4 4 27 144.38 2.63
 4 4 28 272.66 4.66
 4 4 29 18.59 1.37
 4 4 30 21.75 1.32
 4 4 31 40.3 1.32
 4 4 33 31.9 1.46
 4 4 34 8.49 1.56
 4 4 35 6.88 1.67
 4 4 36 8.08 1.67
 4 4 37 37.63 3.26
 4 4 38 47.35 2.07
 4 4 39 54.71 1.86
 4 4 40 47.74 1.87
 4 4 41 10.27 1.83
 4 4 43 16.51 1.9
 4 4 44 15.78 1.91
 4 4 45 9.07 2.19
 4 4 46 37.81 2.06
 4 4 47 11.64 2.22
 4 4 48 32.74 2.28
 4 5 0 53.12 1.17
 4 5 1 401.57 2.1
 4 5 2 142.26 2.04
 4 5 3 125.69 1.34
 4 5 4 323.93 2.7
 4 5 5 41.19 1.14
 4 5 6 176.59 2.59
 4 5 7 138.08 1.89
 4 5 8 127.42 1.16
 4 5 9 231.06 2.67
 4 5 10 223.11 2.06
 4 5 11 94.27 1.63
 4 5 12 49.08 1.42
 4 5 13 168.89 2.46
 4 5 14 5.69 1.01
 4 5 15 14.41 0.96
 4 5 16 116.04 2.29
 4 5 17 8.05 1.08
 4 5 18 35.11 1.09
 4 5 19 294.59 4.91
 4 5 20 176.38 3.3
 4 5 21 15.58 1.16
 4 5 22 7.11 1.1
 4 5 23 24.43 1.46
 4 5 24 13.45 1.13
 4 5 25 31.72 1.25
 4 5 26 11.25 1.19
 4 5 27 13.94 1.64
 4 5 28 12.99 1.25
 4 5 29 119.32 1.89
 4 5 30 114.08 3.05
 4 5 31 29.88 1.45
 4 5 32 4.12 1.45
 4 5 33 35.65 1.46
 4 5 35 9.69 1.62
 4 5 36 6.92 1.67
 4 5 37 7.42 1.68
 4 5 38 12.37 1.69
 4 5 39 33.16 1.87
 4 5 40 5.69 1.83
 4 5 41 15 1.79
 4 5 43 8.42 2.12
 4 5 44 14.61 1.9
 4 5 45 25.56 1.96
 4 5 46 47.34 2.06
 4 5 47 7.23 2.06
 4 6 0 7.07 1.11
 4 6 1 560.82 7.53
 4 6 2 93.95 1.42
 4 6 3 63.54 1.21
 4 6 4 63.03 1.21
 4 6 5 415.46 5.65
 4 6 6 105.58 1.67
 4 6 7 38.84 0.87
 4 6 8 248.59 3.29
 4 6 9 88.09 1.35
 4 6 10 23.01 1.53
 4 6 11 112.68 1.19
 4 6 12 8.75 0.84
 4 6 13 56.79 1.2
 4 6 14 19.55 1.01
 4 6 15 74.91 1.9
 4 6 16 136.33 3.43
 4 6 17 450.96 4.65
 4 6 18 105.41 1.79
 4 6 19 52.38 1.57
 4 6 20 24.29 1.08
 4 6 21 166.6 2.54
 4 6 22 120.37 1.95
 4 6 23 183.31 3.39
 4 6 24 53.9 1.21
 4 6 25 15.78 1.14
 4 6 28 83.41 1.8
 4 6 30 12.08 1.16
 4 6 31 56.94 1.45
 4 6 32 6.53 1.38
 4 6 33 24.27 1.55
 4 6 34 24.92 1.8
 4 6 35 11.52 1.56
 4 6 36 68.17 1.9
 4 6 37 33.13 2.01
 4 6 38 7.88 1.7
 4 6 39 13.04 1.71
 4 6 40 18.85 1.73
 4 6 41 16.68 1.76
 4 6 43 12.64 1.84
 4 6 44 21.95 2.09
 4 6 46 18.45 1.95
 4 7 0 81.12 2.14
 4 7 1 399.04 6.69
 4 7 2 28.3 1.11
 4 7 3 18.87 1.55
 4 7 4 67.74 2
 4 7 7 29.65 0.84
 4 7 8 2.95 0.8
 4 7 9 54.31 1.95
 4 7 10 112.19 2.4
 4 7 11 36.48 1
 4 7 12 81.26 1.79
 4 7 13 37.65 0.93
 4 7 14 66.4 1.5
 4 7 15 28.87 0.97
 4 7 16 88.5 1.81
 4 7 17 12.99 1.36
 4 7 18 92.62 1.33
 4 7 19 412.7 4.32
 4 7 20 131.09 2.71
 4 7 21 120.58 2.3
 4 7 22 44.78 1.14
 4 7 23 30.99 1.29
 4 7 24 51.02 1.35
 4 7 25 24.94 1.43
 4 7 26 41.37 1.61
 4 7 27 10.29 1.29
 4 7 28 10.2 1.19
 4 7 29 15.08 1.13
 4 7 30 9.06 1.3
 4 7 31 13.92 1.31
 4 7 32 116.19 2.45
 4 7 33 37.25 2.18
 4 7 34 46.52 2.04
 4 7 35 61.49 2.22
 4 7 36 28.61 1.6
 4 7 37 8.12 2.35
 4 7 38 4.62 1.71
 4 7 39 118.19 2.46
 4 7 40 6.17 2.75
 4 7 41 9.3 2.23
 4 7 42 34.31 2.26
 4 7 43 18.05 1.91
 4 7 45 5.91 2.06
 4 7 46 7.46 2.35
 4 8 0 364.31 8.11
 4 8 1 45.82 2.08
 4 8 2 200.27 4.85
 4 8 3 189.46 2.23
 4 8 4 117.72 2.14
 4 8 5 145.36 1.43
 4 8 6 48.87 1.54
 4 8 7 192.93 2.7
 4 8 8 10.52 0.8
 4 8 9 39.84 1.31
 4 8 10 24.59 0.87
 4 8 11 147.57 2.7
 4 8 12 162.54 2.79
 4 8 13 13.4 0.95
 4 8 14 140.05 1.84
 4 8 15 5.47 0.92
 4 8 16 54.62 1.26
 4 8 17 152.54 1.63
 4 8 18 348.54 2.93
 4 8 19 186.09 3.33
 4 8 20 92.21 2.35
 4 8 21 24.75 1.34
 4 8 22 66.19 1.57
 4 8 23 14.12 1.06
 4 8 24 37.55 2.5
 4 8 25 28.5 1.3
 4 8 26 22.02 1.16
 4 8 27 61.22 1.41
 4 8 28 6.36 1.23
 4 8 29 60.8 2.24
 4 8 30 93.71 3.37
 4 8 31 40.84 1.43
 4 8 32 9.39 1.34
 4 8 34 88.55 3.24
 4 8 35 37.41 1.97
 4 8 36 122.09 4.4
 4 8 37 72.82 2.05
 4 8 38 42.7 1.9
 4 8 39 6.55 1.66
 4 8 40 16.83 1.66
 4 8 41 10.59 2.33
 4 8 43 7.46 1.95
 4 8 44 26.61 2.04
 4 8 45 22.1 2.02
 4 9 0 89.91 1.61
 4 9 1 295.91 6.88
 4 9 2 170.5 1.79
 4 9 3 21.6 1.26
 4 9 4 284.99 5.85
 4 9 5 75.16 1.27
 4 9 6 25.06 1.21
 4 9 7 164.9 3.85
 4 9 8 74.6 2
 4 9 9 126.52 3.09
 4 9 10 5.88 0.87
 4 9 11 82.2 1.88
 4 9 12 41.62 3.34
 4 9 13 15.37 1.2
 4 9 14 41.18 1.44
 4 9 15 11.75 1.17
 4 9 16 90.09 1.69
 4 9 17 7.16 1.58
 4 9 18 23.54 0.98
 4 9 19 256.32 2.36
 4 9 20 47.94 1.1
 4 9 21 15 1.06
 4 9 22 162.79 1.59
 4 9 23 84.96 2.02
 4 9 24 11.63 1.31
 4 9 25 2.64 1.17
 4 9 26 34.27 1.54
 4 9 27 80.05 2.24
 4 9 28 36.56 1.29
 4 9 29 14.23 1.1
 4 9 30 23.82 1.36
 4 9 31 33.81 1.31
 4 9 32 10.97 1.84
 4 9 33 4.04 1.73
 4 9 34 8.84 1.77
 4 9 35 21.18 1.55
 4 9 37 29.69 1.56
 4 9 38 27.91 1.74
 4 9 42 13.56 2.27
 4 9 43 20.65 1.89
 4 9 44 9.34 1.86
 4 10 0 47.08 1.96
 4 10 1 59.56 1.76
 4 10 2 174.84 4.13
 4 10 3 17.92 1.14
 4 10 4 20.26 1.09
 4 10 5 239.08 4.47
 4 10 6 6.11 1
 4 10 8 85.16 2.54
 4 10 9 8.57 1.17
 4 10 10 110.37 2.69
 4 10 11 10.42 0.94
 4 10 12 39.95 1.21
 4 10 13 33.43 1.73
 4 10 14 41.33 2.12
 4 10 15 91.98 2.95
 4 10 16 40.51 1.29
 4 10 17 65.8 2.43
 4 10 18 39.34 2.03
 4 10 19 27.34 1.01
 4 10 20 47.1 2.42
 4 10 21 63.73 1.83
 4 10 22 47.72 1.99
 4 10 23 24.87 1.06
 4 10 24 51.37 2.37
 4 10 26 72.18 1.87
 4 10 27 8.23 1.04
 4 10 28 17.83 1.23
 4 10 29 3.46 1.23
 4 10 30 12.29 1.34
 4 10 31 8.31 1.19
 4 10 32 21.09 1.82
 4 10 33 10.88 1.6
 4 10 34 21.37 1.38
 4 10 35 5.76 1.4
 4 10 38 16.63 2.22
 4 10 39 7.05 2.12
 4 10 40 13.15 1.57
 4 10 41 14.62 1.62
 4 10 42 6.65 1.82
 4 11 0 12.35 1.14
 4 11 1 25.98 1.4
 4 11 2 53.94 2.26
 4 11 3 51.69 1.88
 4 11 4 43.75 1.21
 4 11 5 23 2.1
 4 11 6 9.67 1
 4 11 7 357.06 2.5
 4 11 8 67.93 2.91
 4 11 9 40.03 1.39
 4 11 10 8.72 0.81
 4 11 11 225.53 3.08
 4 11 12 116.46 2.74
 4 11 13 4.64 0.84
 4 11 14 122.92 3.59
 4 11 15 28.04 2.27
 4 11 16 71.81 1.81
 4 11 17 8.87 0.83
 4 11 18 6.3 0.91
 4 11 19 34.65 1.24
 4 11 20 46.73 1.63
 4 11 21 18.07 1.39
 4 11 22 41.11 1.17
 4 11 23 26.1 1.38
 4 11 25 20.55 1.55
 4 11 26 40.96 1.87
 4 11 27 89.66 3.58
 4 11 28 3.55 1.02
 4 11 29 5.34 1.32
 4 11 30 29.8 1.56
 4 11 31 4.56 1.44
 4 11 32 22.77 1.55
 4 11 34 7.31 1.49
 4 11 36 16.13 1.73
 4 11 37 18.92 1.95
 4 11 38 43.79 1.56
 4 11 39 26.49 1.85
 4 11 40 11.41 1.88
 4 11 41 10.8 1.63
 4 12 0 3.85 1.24
 4 12 1 309.71 11.45
 4 12 2 75.13 2.67
 4 12 3 74.47 3.26
 4 12 4 74.52 2.78
 4 12 5 2.71 1.06
 4 12 6 2.76 0.98
 4 12 7 2.78 0.9
 4 12 8 147.11 3.13
 4 12 9 39.92 1.12
 4 12 10 67.33 1.71
 4 12 11 10.69 1.01
 4 12 12 25.78 1.32
 4 12 13 7.07 1.08
 4 12 14 26.11 1.28
 4 12 16 152.87 4.67
 4 12 17 43.74 1.8
 4 12 18 30.38 2.33
 4 12 19 149.33 4.31
 4 12 20 50.08 1.75
 4 12 21 57.51 3.35
 4 12 22 15.51 1.53
 4 12 23 25.34 1.58
 4 12 24 6.3 1.42
 4 12 25 10.38 0.86
 4 12 26 12.66 1.85
 4 12 28 4.17 1.15
 4 12 30 15.23 1.85
 4 12 33 4.19 1.71
 4 12 34 48.58 2.98
 4 12 36 4.55 1.23
 4 12 37 10.12 2.35
 4 12 38 11.45 2.22
 4 12 39 7.29 2.15
 4 12 40 26.07 2.55
 4 12 41 7.67 2.22
 4 13 0 98.22 4.95
 4 13 1 134.68 5.04
 4 13 2 4.67 1.21
 4 13 3 116.23 5.25
 4 13 4 32.39 1.34
 4 13 5 34.14 1.16
 4 13 6 40.61 2.37
 4 13 7 33.43 2.38
 4 13 8 16.39 1.35
 4 13 9 6.46 1.76
 4 13 10 9.86 1.22
 4 13 11 15.4 0.92
 4 13 12 20.33 1.94
 4 13 13 13.35 1.22
 4 13 14 84.11 4.12
 4 13 15 31.1 1.25
 4 13 16 14.8 1.24
 4 13 17 92.65 3.45
 4 13 18 63.28 2.84
 4 13 19 94.87 4.18
 4 13 21 45 2.19
 4 13 22 31.57 2.1
 4 13 23 69.5 2.75
 4 13 24 26.41 1.79
 4 13 25 4.1 1.6
 4 13 27 62.72 2.13
 4 13 28 6.85 1.07
 4 13 29 16.2 2.27
 4 13 30 12.35 1.89
 4 13 31 12.19 1.86
 4 13 32 24.56 2.54
 4 13 33 5.03 2.05
 4 13 35 23.16 2.11
 4 13 36 9.67 2.18
 4 13 37 10.82 2.22
 4 13 39 14.7 3.2
 4 14 0 290.9 24.1
 4 14 1 64.62 3.13
 4 14 2 89.63 6.33
 4 14 3 2.9 1.09
 4 14 4 30.4 1.37
 4 14 6 11.3 0.89
 4 14 7 6.12 1.7
 4 14 8 1.9 0.86
 4 14 9 7.8 0.86
 4 14 10 4.62 1.37
 4 14 11 23.76 2.87
 4 14 12 17.62 2.45
 4 14 13 82.21 3.75
 4 14 15 51.54 1.95
 4 14 16 63.08 4.2
 4 14 17 91.54 3.66
 4 14 18 226.92 6.57
 4 14 19 17.27 1.62
 4 14 20 88.57 4.15
 4 14 21 6.09 1.56
 4 14 22 30.62 2.2
 4 14 23 17.49 1.68
 4 14 25 12.27 2.93
 4 14 27 23.56 1.89
 4 14 29 52.37 2.13
 4 14 30 13.75 1.8
 4 14 31 7.37 2.57
 4 14 35 11.67 1.9
 4 14 36 85.02 2.88
 4 14 37 31.96 2.33
 4 15 1 31.3 2.91
 4 15 2 9.24 1.06
 4 15 3 9.43 2.99
 4 15 4 45.56 2.01
 4 15 5 4.51 0.99
 4 15 6 13.03 1.6
 4 15 7 10.83 2.32
 4 15 8 9.81 0.81
 4 15 10 25.04 2.15
 4 15 11 19.85 1.59
 4 15 12 10.81 1.33
 4 15 13 5.48 1.32
 4 15 14 21.76 2.46
 4 15 15 45.36 6.86
 4 15 16 12.76 1.17
 4 15 17 42.57 3.28
 4 15 18 7.07 1.2
 4 15 19 4.12 1.49
 4 15 20 18.61 2.57
 4 15 21 37.56 6.46
 4 15 22 11.38 1.68
 4 15 25 19.24 2.12
 4 15 26 4.18 1.69
 4 15 27 7.08 1.67
 4 15 30 4.39 1.92
 4 15 31 6.7 1.72
 4 15 33 15.71 1.98
 4 15 34 6.58 1.85
 4 16 0 28.87 2.95
 4 16 1 4.37 1.47
 4 16 2 93.4 2.53
 4 16 4 38.22 2.49
 4 16 5 20.49 1.39
 4 16 6 15.56 1.82
 4 16 7 4.07 1.1
 4 16 8 4.61 1.54
 4 16 9 8.96 1.44
 4 16 10 31.73 1.24
 4 16 11 8.1 1.75
 4 16 12 10.13 1.62
 4 16 13 30.11 1.96
 4 16 14 21.24 1.79
 4 16 15 11.94 2.43
 4 16 16 9.66 1.47
 4 16 17 6.7 1.48
 4 16 18 31.09 2.1
 4 16 19 20.03 2.1
 4 16 20 16.99 2.79
 4 16 23 6.86 1.82
 4 16 24 3.9 1.74
 4 16 26 14.72 1.61
 4 16 27 6.02 1.94
 4 16 28 8.01 1.85
 4 16 29 4.8 2.34
 4 16 32 8.94 1.89
 4 16 33 12.04 2.32
 4 17 0 91.53 4.78
 4 17 1 4.99 1.46
 4 17 2 73.61 2.45
 4 17 3 12.8 1.34
 4 17 4 5.98 1.54
 4 17 6 2.98 1.02
 4 17 7 13.75 1.62
 4 17 8 13.08 2.14
 4 17 9 61.85 2.69
 4 17 10 59.91 2.76
 4 17 11 15.56 2.85
 4 17 12 7.9 1.55
 4 17 13 5.79 2.33
 4 17 14 3.74 1.4
 4 17 15 3.02 1.11
 4 17 18 22.65 2.29
 4 17 20 5.1 1.57
 4 17 21 6.2 1.39
 4 17 22 19.79 4.81
 4 17 23 3.41 1.51
 4 17 25 22.48 3.38
 4 17 27 6.02 1.87
 4 17 28 14.82 3.09
 4 17 29 25.78 1.93
 4 18 0 7.26 1.51
 4 18 1 4.74 1.28
 4 18 3 8.61 1.1
 4 18 5 7.1 1.99
 4 18 6 24.83 1.68
 4 18 7 8.26 2.59
 4 18 8 5.41 1.55
 4 18 9 50.22 4.12
 4 18 10 24.38 1.74
 4 18 11 8.69 1.48
 4 18 12 13.33 1.32
 4 18 16 5.48 2.08
 4 18 18 5.74 1.46
 4 18 19 4.54 1.16
 4 18 22 16.06 1.63
 4 18 24 10.96 4.23
 4 18 27 32.5 6.49
 4 19 0 5.2 2.05
 4 19 1 6.99 1.29
 4 19 5 11.87 1.17
 4 19 6 7.42 1.75
 4 19 7 5.25 1.24
 4 19 8 4.85 1.46
 4 19 9 48.78 3.31
 4 19 11 6.19 1.75
 4 19 12 7.26 2.1
 4 19 13 12.44 2.76
 4 19 14 11.16 1.94
 4 19 18 10.23 2.89
 4 19 23 10.37 2.37
 4 20 0 10.77 1.24
 4 20 1 9.46 1.66
 4 20 4 15.42 1.46
 4 20 5 9.19 1.63
 4 20 6 4.78 2.18
 4 20 7 14.4 1.73
 4 20 9 12.69 2.91
 4 20 10 7.93 2.13
 4 20 11 12.64 3
 4 20 14 10.18 3.84
 4 20 20 24.39 4.24
 4 21 2 10.2 3.43
 4 21 3 9.08 1.59
 4 21 14 6.05 2.79
 5 0 1 57.69 1.39
 5 0 2 298.65 1.87
 5 0 3 17.01 1.37
 5 0 4 98.92 1.84
 5 0 5 8.83 1.28
 5 0 6 112.6 2.6
 5 0 7 443.38 2.95
 5 0 8 81.05 1.18
 5 0 9 1226.69 8.09
 5 0 10 8.84 1.07
 5 0 11 268.6 2.55
 5 0 12 122.89 1.69
 5 0 13 171.24 1.57
 5 0 14 228.27 1.5
 5 0 15 19.18 1.14
 5 0 16 99.1 1.44
 5 0 17 41.56 1.13
 5 0 18 88.84 1.25
 5 0 19 33.13 1.2
 5 0 22 249.7 2.04
 5 0 23 43.46 1.78
 5 0 24 64.85 1.66
 5 0 25 278.68 2.11
 5 0 26 105.83 2.08
 5 0 28 135.54 2.75
 5 0 29 602.23 9.65
 5 0 30 20.77 1.41
 5 0 31 14.81 1.54
 5 0 32 8.77 1.46
 5 0 34 31.65 1.57
 5 0 35 5.53 1.56
 5 0 36 12.55 1.62
 5 0 37 16.75 1.71
 5 0 38 18.57 1.72
 5 0 40 4.57 1.99
 5 0 41 8.25 1.91
 5 0 42 31.67 2.23
 5 0 43 23.18 2.02
 5 0 44 48.64 2.12
 5 0 45 31.7 2.18
 5 0 46 19.07 2.12
 5 0 47 68.8 2.74
 5 1 0 64.9 1.36
 5 1 1 64.95 1.37
 5 1 2 194.93 4.33
 5 1 3 165.88 3.86
 5 1 4 216.21 2.01
 5 1 5 183.2 1.68
 5 1 6 213 2.26
 5 1 7 1158.16 7.3
 5 1 8 93.44 1.62
 5 1 9 300.9 2.84
 5 1 10 5.81 1.19
 5 1 11 883.29 6.18
 5 1 12 177.28 2.04
 5 1 13 224.95 2.84
 5 1 14 441.77 4.95
 5 1 15 145.97 1.3
 5 1 16 29.85 1.18
 5 1 17 97.29 1.49
 5 1 18 120.78 1.38
 5 1 19 8.16 1.28
 5 1 20 9.11 1.16
 5 1 21 42.78 1.45
 5 1 22 67.66 2.14
 5 1 23 10.73 1.52
 5 1 24 40.28 1.42
 5 1 25 215.41 2.46
 5 1 26 147.97 2.72
 5 1 27 51.58 1.76
 5 1 28 35.14 1.39
 5 1 29 189.13 3.93
 5 1 30 33.38 1.44
 5 1 31 227.5 3.35
 5 1 32 12.43 1.45
 5 1 33 19.49 1.47
 5 1 34 71.87 1.74
 5 1 35 15.94 1.59
 5 1 36 25.97 1.65
 5 1 38 58.96 1.87
 5 1 40 17.12 1.85
 5 1 42 20.36 1.96
 5 1 43 55.92 2.34
 5 1 44 12.43 2.04
 5 1 46 22.37 2.73
 5 1 47 7.59 2.38
 5 2 0 131.03 1.72
 5 2 1 175.92 3.71
 5 2 2 98.25 1.48
 5 2 3 247.38 4.6
 5 2 4 83.21 3.63
 5 2 5 144.13 2.37
 5 2 6 267.58 2.57
 5 2 7 433.86 2.18
 5 2 8 73.02 1.64
 5 2 9 458 1.77
 5 2 10 329.49 3.59
 5 2 11 12.33 1.14
 5 2 12 251.25 3.32
 5 2 13 202.81 1.6
 5 2 14 28.71 1.05
 5 2 15 54.87 1.12
 5 2 16 152.49 1.66
 5 2 17 16.85 1.09
 5 2 18 32.22 1.19
 5 2 19 8.44 1.22
 5 2 20 58.87 1.33
 5 2 21 15.46 1.27
 5 2 22 9.65 1.38
 5 2 23 65.44 1.5
 5 2 24 56.11 2.41
 5 2 25 32.93 1.35
 5 2 26 96.91 2.54
 5 2 27 68.45 1.47
 5 2 28 145.91 2.26
 5 2 29 79.04 2.1
 5 2 30 23.59 1.4
 5 2 31 16.84 1.42
 5 2 32 9.99 1.75
 5 2 33 8.32 1.49
 5 2 34 74.9 2.3
 5 2 36 4.76 1.47
 5 2 37 8.06 1.7
 5 2 38 13.31 1.71
 5 2 39 16.28 1.72
 5 2 40 24.19 1.84
 5 2 41 48.27 1.91
 5 2 44 12.99 2.03
 5 2 45 27.79 2.07
 5 2 46 25.26 2.1
 5 2 47 11.57 2.11
 5 3 0 67.06 3.42
 5 3 1 192.15 1.69
 5 3 2 408.02 2.51
 5 3 3 88.25 1.44
 5 3 4 34.36 1.98
 5 3 5 212.42 8.23
 5 3 6 94.29 1.57
 5 3 7 113.38 2.79
 5 3 8 5.53 0.99
 5 3 9 11.21 0.95
 5 3 10 5.11 1.05
 5 3 11 100.96 1.71
 5 3 12 42.8 1.74
 5 3 13 6.17 1.3
 5 3 14 55.43 1.1
 5 3 15 134.59 2.67
 5 3 16 17.52 1.06
 5 3 17 53.54 1.15
 5 3 18 234.84 1.83
 5 3 19 37.34 1.25
 5 3 20 171.45 1.56
 5 3 21 80.22 1.67
 5 3 22 54.63 1.52
 5 3 23 24.28 1.28
 5 3 24 65.18 1.89
 5 3 25 8.07 1.32
 5 3 26 21.58 1.44
 5 3 27 61.9 2.3
 5 3 28 14.78 1.33
 5 3 29 22 1.53
 5 3 30 8.84 1.39
 5 3 31 4.52 1.58
 5 3 32 6.42 1.47
 5 3 33 13.26 1.46
 5 3 34 68.13 1.73
 5 3 36 44.11 2.62
 5 3 37 37.75 2.38
 5 3 38 6.23 1.75
 5 3 39 11.99 1.72
 5 3 40 16.72 1.96
 5 3 41 31.2 1.94
 5 3 44 12.12 2.02
 5 3 45 43.23 2.3
 5 3 46 10.78 2.29
 5 4 1 176.92 2.65
 5 4 2 5.21 1.28
 5 4 3 63.22 1.38
 5 4 4 315.12 4.54
 5 4 5 4.08 1.33
 5 4 6 4.45 1.5
 5 4 7 13.62 1.28
 5 4 8 70.75 1.31
 5 4 9 123.3 1.16
 5 4 10 22.78 0.98
 5 4 11 97.91 1.38
 5 4 12 18.76 1.43
 5 4 13 4.03 1.26
 5 4 14 40.53 1.12
 5 4 15 54.02 1.23
 5 4 16 131.86 2.95
 5 4 17 6.37 1.09
 5 4 18 11.31 1.45
 5 4 19 68.37 1.32
 5 4 20 182.84 3.02
 5 4 21 22.58 1.27
 5 4 22 166.06 1.69
 5 4 23 7.18 1.45
 5 4 24 49.97 1.43
 5 4 25 32.03 1.34
 5 4 26 83.15 1.48
 5 4 27 32.9 1.52
 5 4 28 3.71 1.41
 5 4 29 54.6 1.91
 5 4 30 74.01 3.05
 5 4 31 4.26 1.95
 5 4 32 50.9 2.52
 5 4 33 49.1 2.17
 5 4 34 10.09 1.55
 5 4 35 12.39 1.44
 5 4 36 104.88 2.55
 5 4 37 6.37 1.78
 5 4 38 18.64 1.75
 5 4 39 18.66 1.82
 5 4 40 4.44 2.09
 5 4 41 39.71 2.5
 5 4 42 30.37 3.19
 5 4 43 30.35 2.27
 5 4 45 5.64 2.27
 5 4 46 10.3 2.05
 5 5 0 134.21 1.85
 5 5 1 102.42 1.48
 5 5 2 66.51 1.39
 5 5 3 58.13 1.36
 5 5 4 51.86 1.64
 5 5 5 12.22 1.26
 5 5 6 16.02 1.53
 5 5 7 45.43 1.56
 5 5 8 26.72 1.41
 5 5 9 127.12 1.33
 5 5 10 110.79 1.89
 5 5 11 177.12 2.44
 5 5 12 3.16 1.2
 5 5 13 59.53 1.8
 5 5 14 17.22 1.52
 5 5 15 10.17 1.03
 5 5 16 15.84 1.28
 5 5 17 12.11 1.27
 5 5 18 86.56 2.93
 5 5 19 36.55 1.24
 5 5 20 147.55 2.08
 5 5 21 94.56 1.48
 5 5 23 41.11 1.41
 5 5 24 55.25 1.83
 5 5 25 107.26 2.44
 5 5 26 29.37 1.39
 5 5 27 15.54 1.29
 5 5 28 14.16 1.32
 5 5 29 54.7 1.49
 5 5 30 12.59 1.38
 5 5 31 34.18 1.56
 5 5 32 21.53 1.61
 5 5 33 26.74 1.48
 5 5 34 44.2 2.22
 5 5 36 39.2 1.84
 5 5 38 28.2 1.67
 5 5 39 52.16 2.45
 5 5 40 8.33 1.85
 5 5 41 5.43 1.95
 5 5 42 8.65 2.08
 5 5 43 25.34 2.13
 5 5 45 10.27 2
 5 5 46 7.04 2.08
 5 6 0 30.5 1.52
 5 6 1 5.85 1.26
 5 6 3 31.59 1.3
 5 6 4 125.85 1.79
 5 6 5 91.72 1.47
 5 6 6 30.01 1.31
 5 6 7 37.54 1.33
 5 6 8 115.29 1.64
 5 6 9 17.07 1.21
 5 6 10 180.69 1.9
 5 6 11 71.72 1.09
 5 6 12 78.35 2.2
 5 6 13 128.68 1.53
 5 6 15 37.04 1.07
 5 6 16 146.62 1.58
 5 6 17 46.06 1.4
 5 6 18 21.68 1.28
 5 6 19 47.58 1.32
 5 6 20 28.55 1.7
 5 6 21 4.6 1.23
 5 6 22 83.28 1.45
 5 6 24 68.35 2.01
 5 6 25 39.92 1.36
 5 6 26 35.29 1.96
 5 6 27 17.37 1.3
 5 6 28 52.37 1.77
 5 6 29 52.38 2.42
 5 6 30 54.3 2.06
 5 6 31 10.52 1.4
 5 6 32 9.16 1.44
 5 6 33 35.62 2.54
 5 6 34 37.69 1.38
 5 6 35 23.11 1.37
 5 6 37 8.22 2.28
 5 6 38 5.33 1.81
 5 6 40 26.62 1.83
 5 6 42 7.29 2.12
 5 6 43 11.09 1.9
 5 6 44 8.06 1.95
 5 6 45 19.09 1.97
 5 7 0 83.98 2.06
 5 7 1 20.84 1.54
 5 7 2 18.19 1.27
 5 7 3 85.97 1.48
 5 7 4 15.76 1.27
 5 7 5 42.34 1.95
 5 7 6 87.73 1.47
 5 7 7 31.05 1.32
 5 7 8 22.34 1.18
 5 7 9 41.79 1.07
 5 7 10 17.93 1.02
 5 7 11 93.27 1.37
 5 7 12 54.09 1.13
 5 7 13 6.48 1.14
 5 7 14 18.09 1.22
 5 7 15 83.67 1.48
 5 7 16 71.31 2.04
 5 7 18 84.76 2.89
 5 7 19 68.48 1.34
 5 7 20 20.71 1.26
 5 7 21 17.41 1.26
 5 7 22 5.06 1.46
 5 7 23 14.61 1.23
 5 7 24 6.43 1.34
 5 7 25 22.75 1.95
 5 7 26 114.29 2.05
 5 7 27 30.48 1.41
 5 7 28 14.7 1.31
 5 7 30 27.56 1.92
 5 7 31 60.5 2.24
 5 7 32 5.97 1.67
 5 7 33 7.44 1.34
 5 7 35 6.48 1.67
 5 7 36 19.02 1.85
 5 7 37 21.18 1.63
 5 7 38 7.03 1.83
 5 7 39 6.94 1.9
 5 7 40 4.65 2.11
 5 7 41 8.5 2.42
 5 7 42 14.43 1.86
 5 7 43 5.44 2.32
 5 7 44 7.59 2.3
 5 8 0 34.36 1.73
 5 8 1 32.94 1.34
 5 8 2 201.08 4.14
 5 8 4 12.48 1.28
 5 8 5 46.59 1.96
 5 8 6 238.21 4.3
 5 8 7 4.68 1.33
 5 8 8 79.37 2.42
 5 8 9 216.16 3.53
 5 8 10 79.99 1.43
 5 8 11 30.55 1.26
 5 8 12 62.13 1.14
 5 8 13 30.36 1.16
 5 8 14 129.59 2.37
 5 8 15 30.85 1.98
 5 8 16 181.94 3.77
 5 8 17 58.87 1.43
 5 8 18 90.15 3.38
 5 8 19 12.98 1.18
 5 8 20 41.46 1.28
 5 8 21 24.31 1.19
 5 8 22 8.59 1.19
 5 8 23 40.29 1.27
 5 8 24 26.02 1.53
 5 8 25 114.43 2.09
 5 8 26 61.45 1.45
 5 8 27 34.36 1.32
 5 8 28 22.55 1.95
 5 8 29 11.84 2.27
 5 8 30 5.22 1.81
 5 8 31 30.66 1.41
 5 8 32 6.29 1.28
 5 8 33 20.36 1.29
 5 8 35 47.69 1.85
 5 8 36 40.4 1.73
 5 8 38 21.12 2.04
 5 8 40 13.2 1.76
 5 8 41 4.88 1.87
 5 8 44 5.83 2.08
 5 9 0 130.74 2
 5 9 1 187.77 2.52
 5 9 2 28.2 1.59
 5 9 3 78.48 1.48
 5 9 4 40.99 1.37
 5 9 5 15.88 1.87
 5 9 6 4.6 1.49
 5 9 7 35.25 1.22
 5 9 8 117.88 2.71
 5 9 9 42.26 1.61
 5 9 10 97.27 1.86
 5 9 11 52.16 1.73
 5 9 12 29.17 1.08
 5 9 13 29.31 1.12
 5 9 14 28.85 1.41
 5 9 15 22.41 1.43
 5 9 16 17.45 1.47
 5 9 17 131.79 4.53
 5 9 18 65.41 1.65
 5 9 19 84.81 1.94
 5 9 20 23.41 1.28
 5 9 21 60.62 2.01
 5 9 22 62.49 1.52
 5 9 23 75 1.43
 5 9 24 9.44 1.27
 5 9 25 20.63 1.43
 5 9 26 12.81 1.23
 5 9 27 8.1 1.34
 5 9 28 21.4 1.47
 5 9 29 56.32 1.53
 5 9 31 13.73 1.21
 5 9 32 7.44 1.47
 5 9 33 6.4 1.28
 5 9 34 11.31 1.65
 5 9 35 36.93 1.82
 5 9 36 4.65 1.59
 5 9 37 11.09 1.75
 5 9 38 24.49 1.67
 5 9 39 32.39 1.75
 5 9 41 5.44 1.98
 5 9 43 5.99 2.54
 5 10 0 415.25 9.35
 5 10 1 187.06 5.85
 5 10 2 15.38 1.34
 5 10 3 36.31 1.8
 5 10 4 371.78 13.03
 5 10 5 14.79 1.54
 5 10 6 29.02 1.5
 5 10 7 10.25 1.17
 5 10 8 24.19 1.19
 5 10 9 73.83 2.1
 5 10 10 11.07 1.35
 5 10 11 71.63 2.35
 5 10 12 38.3 1.89
 5 10 13 10.8 1.19
 5 10 14 6.23 1.1
 5 10 15 140.07 2.35
 5 10 16 110.86 5.49
 5 10 17 13.67 1.61
 5 10 18 89.46 3.72
 5 10 19 145.42 1.67
 5 10 20 150.3 4.05
 5 10 21 33.49 3.23
 5 10 22 137.3 1.67
 5 10 23 11.2 1.22
 5 10 24 15.87 1.26
 5 10 25 3.14 1.25
 5 10 26 36.94 2.19
 5 10 27 18.98 1.47
 5 10 28 16.59 1.52
 5 10 29 7.69 1.17
 5 10 30 30.35 1.54
 5 10 31 24.05 1.28
 5 10 33 98.78 2.9
 5 10 34 24.56 1.68
 5 10 35 14.82 1.68
 5 10 36 17.68 1.51
 5 10 37 12.61 1.56
 5 10 38 82.43 2.82
 5 10 39 28.21 2.39
 5 10 40 9.69 2.02
 5 11 1 197.11 3.91
 5 11 2 436.17 2.84
 5 11 3 106.95 2.6
 5 11 4 11.91 4.42
 5 11 5 5.83 1.14
 5 11 6 14.7 1.05
 5 11 7 54.71 1.74
 5 11 8 104.19 1.89
 5 11 9 79.92 2.67
 5 11 10 10.16 1.18
 5 11 11 8 1.91
 5 11 12 67.91 2.24
 5 11 13 12.91 1.46
 5 11 14 5.02 1.25
 5 11 15 19.62 1.31
 5 11 16 131.33 3.37
 5 11 17 6.24 1.23
 5 11 18 169.16 1.86
 5 11 19 150.62 5.03
 5 11 20 99.8 3.96
 5 11 21 214.48 4.03
 5 11 22 43.73 1.68
 5 11 23 9.07 1.11
 5 11 24 51.48 1.94
 5 11 25 47.81 2.42
 5 11 27 12.66 1.76
 5 11 28 80.37 3.34
 5 11 29 3.5 1.13
 5 11 30 20.6 1.54
 5 11 31 15.73 1.19
 5 11 32 16.08 1.73
 5 11 34 13.67 1.36
 5 11 35 20.71 1.53
 5 11 36 48.8 2.45
 5 11 37 10.64 1.9
 5 11 38 4.41 2.11
 5 11 39 32.77 2.14
 5 11 40 26.03 2.09
 5 12 0 3.66 1.42
 5 12 1 170.22 4.14
 5 12 2 69.04 1.9
 5 12 3 73.23 2.89
 5 12 4 20.05 2.32
 5 12 5 3.66 1.18
 5 12 6 20.83 1.75
 5 12 7 13.29 1.16
 5 12 8 9.82 1.73
 5 12 9 8.38 1.24
 5 12 10 11.21 1.52
 5 12 11 4.37 1.27
 5 12 12 9.84 1.82
 5 12 13 34.78 2.54
 5 12 14 104.46 2.58
 5 12 15 81.55 3.05
 5 12 16 126.32 3.05
 5 12 17 88.57 2.33
 5 12 18 11.06 1.89
 5 12 19 227.42 6.14
 5 12 20 20.96 2.29
 5 12 22 9.2 1.13
 5 12 23 25.13 1.68
 5 12 25 9.57 1.36
 5 12 26 30.76 1.28
 5 12 27 16.74 1.48
 5 12 28 20.47 1.17
 5 12 30 22.4 1.44
 5 12 31 6.51 1.37
 5 12 32 3.28 1.25
 5 12 34 16.61 1.53
 5 12 35 27.13 1.53
 5 12 36 44.35 2.57
 5 12 37 43.4 2.65
 5 12 39 17.49 2.33
 5 13 1 115.11 3.75
 5 13 2 22.77 2.5
 5 13 3 7.89 1.38
 5 13 4 45.12 4.39
 5 13 5 35.76 1.43
 5 13 6 45.06 1.61
 5 13 7 117.57 4.62
 5 13 8 78.55 2.95
 5 13 9 7.86 1.71
 5 13 10 19.76 1.28
 5 13 11 144.71 4.45
 5 13 12 78.36 1.67
 5 13 14 15.74 1.39
 5 13 15 36.23 1.74
 5 13 16 30.64 1.96
 5 13 17 80.07 3.96
 5 13 20 8.44 2.14
 5 13 21 47.33 2.62
 5 13 22 23.23 1.49
 5 13 23 13.96 1.56
 5 13 24 2.1 0.97
 5 13 26 31.93 1.58
 5 13 27 21.23 1.56
 5 13 28 4.87 1.67
 5 13 29 3.84 1.26
 5 13 30 3.28 1.26
 5 13 31 24.31 2.75
 5 13 33 15.24 2.07
 5 13 34 6.56 2.18
 5 13 35 9.42 2.17
 5 14 1 81.44 3.26
 5 14 2 10.32 2.1
 5 14 3 65.86 1.56
 5 14 4 31.8 4.94
 5 14 5 28.68 1.52
 5 14 6 40.85 1.41
 5 14 8 51.81 2.87
 5 14 9 47.96 1.24
 5 14 10 20.74 1.08
 5 14 11 6.69 1.47
 5 14 12 23.92 1.63
 5 14 13 30.26 3.01
 5 14 14 14.87 1.6
 5 14 15 22.67 1.17
 5 14 16 5.35 1.28
 5 14 17 43.97 3.06
 5 14 19 67.87 3
 5 14 20 6.07 1.44
 5 14 22 20 1.58
 5 14 23 8.61 1.48
 5 14 24 10.6 1.69
 5 14 25 11.78 1.88
 5 14 26 12.27 2.09
 5 14 28 18.28 1.88
 5 14 29 15.79 2.15
 5 14 33 5.43 2.14
 5 14 35 21.08 2.61
 5 15 0 13.23 1.43
 5 15 1 44.56 1.52
 5 15 2 6.63 2.02
 5 15 3 24.93 2.18
 5 15 4 12.58 1.62
 5 15 5 8.93 2.13
 5 15 6 8.54 2.14
 5 15 7 34.6 1.37
 5 15 8 43.62 1.57
 5 15 9 4.37 1.46
 5 15 10 38.85 1.72
 5 15 11 7.7 1.21
 5 15 12 27.6 1.05
 5 15 13 66.15 3.45
 5 15 14 10.26 2.01
 5 15 19 12.93 1.93
 5 15 22 3.54 1.47
 5 15 24 12.87 2.01
 5 15 25 4.36 1.69
 5 15 26 12.17 2.59
 5 15 27 9.82 2.33
 5 15 28 31.42 2.75
 5 15 30 10.9 1.83
 5 15 31 11.88 2.21
 5 16 0 19.09 2.84
 5 16 1 12.19 1.8
 5 16 2 4.9 2.09
 5 16 3 12.65 2.09
 5 16 4 20.7 2.14
 5 16 6 61.59 2.93
 5 16 7 9.6 1.55
 5 16 8 23.29 1.59
 5 16 9 3.27 1.22
 5 16 10 3.11 1.19
 5 16 11 9.39 1.61
 5 16 12 17.4 2.62
 5 16 13 3.15 1.43
 5 16 14 7.49 2.33
 5 16 15 16.69 1.97
 5 16 18 9.83 1.72
 5 16 19 11.51 1.46
 5 16 20 9.39 1.32
 5 16 22 16.86 1.91
 5 16 23 9.36 1.72
 5 16 24 8.32 1.53
 5 16 26 10.08 2.35
 5 16 28 7.62 2.76
 5 16 30 8.25 2.31
 5 17 0 17.63 3.58
 5 17 2 9.37 2.52
 5 17 3 11.78 1.99
 5 17 5 3.1 1.09
 5 17 6 12.69 1.22
 5 17 7 2.84 1.02
 5 17 8 31.69 2.08
 5 17 10 23.5 2.33
 5 17 13 3.59 1.4
 5 17 14 9.12 1.88
 5 17 15 4.05 1.34
 5 17 16 16.94 1.6
 5 17 17 4.5 1.92
 5 17 18 4.81 2.08
 5 17 19 5.89 1.71
 5 17 21 11.5 2.47
 5 17 22 9.89 1.52
 5 17 26 11.16 1.87
 5 18 0 2.43 1.04
 5 18 1 17.6 3.48
 5 18 3 7.44 1.62
 5 18 4 9.09 2.3
 5 18 5 11.83 1.67
 5 18 6 7.74 1.3
 5 18 8 10.58 1.52
 5 18 9 4.06 1.09
 5 18 10 5.9 1.17
 5 18 12 3.38 1.13
 5 18 14 3.79 1.68
 5 18 15 19.65 5.19
 5 18 18 7.52 1.65
 5 18 19 13.32 1.69
 5 18 21 6.93 2.17
 5 19 2 12.52 1.82
 5 19 4 4.05 1.58
 5 19 6 6.73 2.15
 5 19 8 9.17 3.37
 5 19 9 7.01 1.88
 5 19 12 7.83 1.78
 5 19 14 3.97 1.63
 5 20 1 3.2 1.53
 5 20 2 4.7 2.05
 5 20 5 11.53 1.84
 5 20 6 4.89 1.68
 5 20 7 5.23 1.64
 5 20 8 15.81 1.94
 5 20 9 5.62 1.78
 5 20 10 18.67 1.73
 5 20 12 14.17 2.13
 5 20 16 9.63 2.8
 5 21 6 8.44 2.07
 5 21 7 16.44 2.55
 6 0 0 168.7 2.56
 6 0 2 118.92 1.7
 6 0 3 4.34 1.53
 6 0 4 25.41 1.86
 6 0 6 607.8 3.86
 6 0 7 162.04 2.61
 6 0 9 54.73 1.42
 6 0 10 6.17 1.18
 6 0 11 62.21 1.2
 6 0 12 126.92 1.82
 6 0 13 4.41 1.26
 6 0 14 96.47 1.4
 6 0 15 25.23 1.49
 6 0 19 9.33 1.32
 6 0 24 8.86 1.57
 6 0 25 18.14 1.71
 6 0 26 110.7 2.3
 6 0 27 140.69 2.54
 6 0 28 25.48 1.58
 6 0 29 12.78 1.7
 6 0 32 36.46 1.61
 6 0 33 60.9 2.27
 6 0 34 4.56 1.65
 6 0 35 15.25 2.33
 6 0 36 5.24 1.68
 6 0 37 6.03 1.73
 6 0 39 11.32 1.68
 6 0 40 10.56 1.95
 6 0 45 7.04 2.13
 6 1 0 65 1.58
 6 1 1 223.58 3.84
 6 1 2 95.94 2.28
 6 1 3 42.4 1.93
 6 1 4 256.35 4.53
 6 1 5 9.03 2.16
 6 1 6 687.71 5.88
 6 1 7 177.18 1.92
 6 1 8 296.25 2.18
 6 1 9 11.36 1.37
 6 1 10 572.01 2.09
 6 1 11 29.21 1.16
 6 1 12 127.96 1.71
 6 1 13 60.5 1.31
 6 1 14 8.69 1.25
 6 1 15 231.57 2.44
 6 1 16 9.2 1.37
 6 1 17 115.46 1.47
 6 1 18 45.15 1.34
 6 1 20 57.69 1.35
 6 1 21 275.21 2.4
 6 1 22 30.1 1.33
 6 1 23 34.68 1.79
 6 1 24 143.72 2.6
 6 1 25 162.85 2.32
 6 1 26 85.4 1.93
 6 1 27 8.06 1.5
 6 1 28 133.51 2.39
 6 1 29 7.18 1.6
 6 1 30 52.81 1.58
 6 1 31 4.5 1.57
 6 1 35 65.09 2.43
 6 1 36 29.06 1.65
 6 1 37 28.41 1.64
 6 1 38 4.81 1.73
 6 1 39 37.87 1.71
 6 1 40 20.61 1.91
 6 1 41 21.33 1.86
 6 1 42 11.67 1.88
 6 1 43 16.12 1.98
 6 1 44 54.74 2.1
 6 1 45 30.29 2.15
 6 2 1 78.52 1.6
 6 2 2 136.97 1.74
 6 2 3 8.2 1.7
 6 2 4 33.27 1.49
 6 2 6 204.83 1.93
 6 2 7 100.08 1.71
 6 2 8 113.73 2.02
 6 2 9 289.97 2.02
 6 2 10 136.22 1.49
 6 2 11 47.28 2.35
 6 2 12 82.86 2.99
 6 2 13 92.66 1.4
 6 2 14 193.42 2.49
 6 2 15 18.57 1.49
 6 2 16 32.86 1.4
 6 2 17 124.68 2.44
 6 2 18 32.46 1.32
 6 2 19 37.32 1.49
 6 2 20 44.38 1.32
 6 2 21 99.02 1.45
 6 2 22 19.1 1.54
 6 2 23 3.3 1.56
 6 2 24 23.45 1.55
 6 2 25 15.55 1.77
 6 2 26 178.27 4.08
 6 2 27 144.62 2.96
 6 2 28 48.26 1.74
 6 2 29 40.36 1.5
 6 2 30 22.9 1.48
 6 2 31 5.85 1.53
 6 2 32 60.08 2.28
 6 2 33 72.81 2.05
 6 2 34 9.45 1.57
 6 2 35 8.78 1.6
 6 2 36 12.65 1.61
 6 2 37 69.78 1.8
 6 2 41 12.29 1.86
 6 2 42 6.13 1.95
 6 2 43 6.6 2.05
 6 2 44 27.66 2.17
 6 2 45 23.83 2.3
 6 3 0 32.25 1.72
 6 3 1 88.52 1.62
 6 3 2 59.24 1.55
 6 3 5 181.27 2.27
 6 3 6 47.96 1.55
 6 3 7 19 1.47
 6 3 8 6.68 1.5
 6 3 9 29.18 1.38
 6 3 10 151.79 2.24
 6 3 11 12.06 1.2
 6 3 12 33.55 1.17
 6 3 13 209.81 1.72
 6 3 14 199.09 1.72
 6 3 15 26.18 1.36
 6 3 16 6.38 1.37
 6 3 17 35.15 1.41
 6 3 18 38.34 1.32
 6 3 19 38.04 1.47
 6 3 20 67.15 1.36
 6 3 21 31.11 1.57
 6 3 22 12.21 1.4
 6 3 23 20.18 1.55
 6 3 24 50.37 1.6
 6 3 25 24.46 1.7
 6 3 26 42.35 1.56
 6 3 27 23.55 1.64
 6 3 28 125.14 2.33
 6 3 30 30.18 1.6
 6 3 31 47.27 1.69
 6 3 32 109.74 2.52
 6 3 33 57.91 2.19
 6 3 34 4.92 1.74
 6 3 35 12.43 1.59
 6 3 37 6.5 1.85
 6 3 38 6.02 1.7
 6 3 40 16.6 1.94
 6 3 41 9.18 1.93
 6 3 42 33.51 2.01
 6 4 0 6.72 1.5
 6 4 1 135.34 1.76
 6 4 2 68.26 1.61
 6 4 3 176.04 2.32
 6 4 4 43.59 1.52
 6 4 5 18.91 1.48
 6 4 6 32.65 1.49
 6 4 7 79.92 1.64
 6 4 8 51.2 2.28
 6 4 9 66.58 1.47
 6 4 10 104.97 1.86
 6 4 11 156.3 3.29
 6 4 12 271.51 2.42
 6 4 13 67.34 1.25
 6 4 14 29.75 1.74
 6 4 15 43.61 1.4
 6 4 16 17.7 1.35
 6 4 17 147.96 2.05
 6 4 18 112.35 1.49
 6 4 20 42.97 1.4
 6 4 21 67.4 2.08
 6 4 22 23.79 1.4
 6 4 23 44.44 1.6
 6 4 24 5.35 1.55
 6 4 28 4.84 1.48
 6 4 30 108.5 3.99
 6 4 31 107.95 2.67
 6 4 33 4.08 1.63
 6 4 34 20.18 1.67
 6 4 35 26.61 1.68
 6 4 36 18.34 1.61
 6 4 37 13.89 1.97
 6 4 38 3.86 1.78
 6 4 40 13.87 1.9
 6 4 42 4.73 2.23
 6 4 43 12.18 2.2
 6 4 44 7 2.43
 6 5 0 121.34 2.09
 6 5 1 96.63 2.07
 6 5 2 37.93 1.51
 6 5 3 12.01 1.66
 6 5 4 27.58 1.48
 6 5 6 36.05 1.51
 6 5 7 10.41 2.05
 6 5 8 134.05 1.61
 6 5 9 17.98 2.71
 6 5 10 30.89 1.2
 6 5 11 16.95 1.19
 6 5 12 186.78 2.09
 6 5 14 46.7 1.2
 6 5 15 16.15 1.33
 6 5 16 29.66 1.51
 6 5 17 68.71 1.65
 6 5 18 51.22 1.48
 6 5 19 40.52 1.66
 6 5 20 12.2 1.34
 6 5 21 9.72 1.56
 6 5 22 19.79 1.39
 6 5 24 58.15 1.81
 6 5 25 4.66 1.55
 6 5 26 53.95 1.69
 6 5 27 5.1 1.49
 6 5 28 24.54 1.66
 6 5 30 49.77 1.52
 6 5 31 10.03 1.5
 6 5 32 6.3 1.74
 6 5 33 20.43 1.72
 6 5 36 14.5 1.72
 6 5 38 38.42 1.54
 6 5 39 10.09 1.61
 6 5 40 10.18 1.79
 6 5 41 4.66 1.92
 6 5 42 8.52 2.01
 6 6 1 69.94 1.68
 6 6 3 39.1 1.5
 6 6 4 21.05 1.47
 6 6 5 169.86 3.07
 6 6 6 16.74 1.49
 6 6 7 91.37 1.94
 6 6 9 207.34 2.86
 6 6 10 25.74 1.26
 6 6 11 108.41 1.38
 6 6 12 30.5 1.5
 6 6 13 20.9 1.19
 6 6 14 5.72 1.16
 6 6 15 27.04 1.47
 6 6 16 33.3 1.46
 6 6 17 31.92 1.4
 6 6 18 18.26 1.4
 6 6 19 11.76 1.65
 6 6 21 86.41 2.11
 6 6 22 64.5 2.52
 6 6 23 19.14 1.63
 6 6 24 26.42 1.49
 6 6 25 30.61 1.6
 6 6 26 34.61 1.84
 6 6 27 146.76 2.61
 6 6 28 6.79 1.43
 6 6 29 6.17 1.65
 6 6 30 18.4 1.46
 6 6 31 14.48 1.47
 6 6 32 47.35 2.05
 6 6 34 20.22 1.55
 6 6 35 13.6 1.57
 6 6 36 5.91 1.93
 6 6 37 8.66 1.49
 6 6 39 3.77 1.87
 6 6 40 26.68 1.78
 6 6 41 27.38 2.67
 6 6 42 17.25 1.99
 6 6 43 5.15 2.09
 6 7 1 31.46 1.49
 6 7 2 24.88 1.71
 6 7 3 82.11 1.64
 6 7 4 38.83 1.52
 6 7 5 26.87 1.49
 6 7 6 3.66 1.57
 6 7 7 33.31 2.13
 6 7 8 67.32 1.63
 6 7 9 25.51 1.36
 6 7 10 52.86 1.46
 6 7 11 38.95 1.54
 6 7 12 32.28 1.15
 6 7 13 28.14 1.18
 6 7 14 15.36 1.21
 6 7 15 14.85 1.15
 6 7 16 23.89 1.49
 6 7 18 14.42 1.64
 6 7 19 41.2 1.69
 6 7 20 33.46 1.59
 6 7 21 63.45 1.45
 6 7 22 11.46 1.59
 6 7 23 47.14 1.43
 6 7 24 17.64 1.37
 6 7 25 10.67 1.5
 6 7 26 6.27 1.45
 6 7 27 7 1.41
 6 7 28 31.15 1.61
 6 7 29 4.02 1.5
 6 7 31 37.22 1.51
 6 7 32 4.71 1.55
 6 7 33 15.62 1.87
 6 7 34 15.24 1.54
 6 7 37 12.85 1.55
 6 7 38 64.9 1.87
 6 7 39 3.84 1.84
 6 7 41 9.11 1.91
 6 7 42 4.52 2.05
 6 8 0 20.65 2.32
 6 8 1 37.33 1.55
 6 8 2 59.09 1.9
 6 8 3 407.97 2.87
 6 8 4 32.82 1.92
 6 8 5 60.57 1.96
 6 8 6 28.56 2.38
 6 8 7 88.85 2.07
 6 8 8 61.47 1.62
 6 8 9 63.08 1.63
 6 8 10 61.93 3
 6 8 12 9.5 1.29
 6 8 13 31.44 2.12
 6 8 14 31.55 1.17
 6 8 15 87.77 1.38
 6 8 16 20.12 1.88
 6 8 17 92.66 2.26
 6 8 18 24.83 1.51
 6 8 19 52.32 2.49
 6 8 20 40.31 1.76
 6 8 21 84.87 1.77
 6 8 22 8.67 1.28
 6 8 23 209.96 2.56
 6 8 24 43.68 1.63
 6 8 25 39.68 1.88
 6 8 26 29.45 1.44
 6 8 27 64.02 1.8
 6 8 28 26.79 1.73
 6 8 29 21.13 1.52
 6 8 30 17.23 1.84
 6 8 31 6.94 1.53
 6 8 32 22.98 1.93
 6 8 33 27 1.82
 6 8 35 14.29 1.5
 6 8 36 3.58 1.57
 6 8 37 31.42 1.95
 6 8 38 15.09 1.9
 6 8 39 26.67 1.99
 6 8 41 75.53 4.49
 6 9 0 190.77 2.73
 6 9 1 8.96 1.6
 6 9 2 210.5 7.03
 6 9 3 62.05 1.63
 6 9 4 56.29 2.35
 6 9 7 26.53 1.5
 6 9 8 9.96 1.92
 6 9 9 6.99 1.36
 6 9 10 19.78 1.36
 6 9 11 61.61 1.4
 6 9 12 37.49 1.25
 6 9 13 65.55 1.67
 6 9 14 10.97 1.25
 6 9 15 36.65 1.27
 6 9 16 111.63 1.9
 6 9 17 88.23 2.46
 6 9 18 165.48 2.5
 6 9 19 36.34 1.58
 6 9 20 144.58 6.62
 6 9 21 5.88 1.47
 6 9 22 31.45 1.79
 6 9 23 22.94 1.56
 6 9 25 37.7 1.54
 6 9 26 5.85 1.41
 6 9 27 31.6 1.48
 6 9 28 18.75 1.87
 6 9 29 24.76 1.52
 6 9 30 16.39 1.43
 6 9 31 61.35 2.68
 6 9 32 12.93 1.5
 6 9 33 11.73 1.49
 6 9 34 8.91 1.71
 6 9 35 9.25 1.47
 6 9 36 51.5 1.77
 6 9 37 5.73 1.65
 6 9 38 33.37 1.72
 6 9 39 11.91 1.77
 6 9 40 8.47 1.91
 6 10 1 79.69 1.7
 6 10 2 49.07 1.63
 6 10 3 128.51 2.32
 6 10 4 66.79 1.99
 6 10 5 8.08 1.51
 6 10 6 24.72 1.51
 6 10 7 9.6 1.98
 6 10 8 3.03 1.46
 6 10 9 13.26 1.63
 6 10 10 7.26 1.36
 6 10 12 56.72 1.57
 6 10 13 79.07 1.92
 6 10 14 35.69 1.49
 6 10 15 54.3 1.42
 6 10 16 131.54 3.74
 6 10 17 245.45 3.94
 6 10 18 40.86 1.61
 6 10 19 3.74 1.58
 6 10 20 6.43 1.43
 6 10 21 31.26 1.77
 6 10 22 77.35 1.7
 6 10 24 20.54 1.62
 6 10 25 13.98 1.35
 6 10 26 17.85 1.54
 6 10 27 9.98 1.59
 6 10 28 10.07 1.37
 6 10 29 23.29 1.71
 6 10 33 7.24 1.53
 6 10 34 6.29 1.37
 6 10 35 49.89 1.57
 6 10 36 47.77 3.02
 6 10 37 30.07 2.31
 6 10 38 4.33 1.88
 6 10 39 11.89 1.66
 6 11 0 346.71 7.68
 6 11 1 93.06 2.49
 6 11 2 27.53 2.5
 6 11 3 10.31 1.53
 6 11 4 95.85 4.03
 6 11 5 15.66 2.48
 6 11 6 41.86 1.6
 6 11 7 58.21 2.66
 6 11 8 71.95 2.93
 6 11 9 26.54 1.99
 6 11 10 92.71 2.51
 6 11 11 82.7 1.5
 6 11 12 55.79 1.42
 6 11 14 81.75 3.45
 6 11 16 32.91 1.86
 6 11 17 106.54 2.98
 6 11 18 71.55 1.85
 6 11 19 23.42 1.29
 6 11 20 118.02 2.99
 6 11 21 6.96 1.63
 6 11 22 17.91 1.5
 6 11 23 8.9 2.01
 6 11 24 22.44 1.45
 6 11 25 7.58 1.65
 6 11 26 7.83 1.41
 6 11 28 8.31 1.34
 6 11 29 12.02 2
 6 11 30 86.54 2.21
 6 11 32 14.88 1.47
 6 11 34 36.26 2.22
 6 11 35 22.04 1.37
 6 11 36 12.74 1.6
 6 11 38 10.2 2.29
 6 12 0 63.13 1.71
 6 12 1 52.02 1.68
 6 12 2 96.04 1.8
 6 12 4 57.95 2.05
 6 12 5 142.21 3.2
 6 12 6 3.28 1.43
 6 12 7 5.76 1.36
 6 12 8 24.66 1.52
 6 12 9 23.78 1.4
 6 12 10 13.12 1.51
 6 12 11 32.78 1.93
 6 12 12 5.61 1.56
 6 12 13 14.27 1.4
 6 12 14 39.84 1.74
 6 12 15 21.03 1.3
 6 12 16 51.26 2.41
 6 12 17 22.65 1.67
 6 12 18 29.05 1.52
 6 12 19 39.71 2.06
 6 12 20 18.38 1.65
 6 12 21 5.77 1.54
 6 12 22 24.83 2.49
 6 12 23 52.27 2.21
 6 12 24 20.15 2.14
 6 12 25 5.37 1.46
 6 12 27 5.32 1.87
 6 12 28 5.24 1.93
 6 12 29 44.82 3.13
 6 12 30 2.89 1.28
 6 12 31 4.7 1.25
 6 12 32 14.23 1.66
 6 12 33 5.66 1.34
 6 12 34 12.31 1.3
 6 12 35 5.87 2.65
 6 12 36 12.5 2.52
 6 13 0 47.04 2.99
 6 13 1 43.25 1.64
 6 13 2 35.01 1.63
 6 13 3 73.26 2.63
 6 13 4 5.7 1.6
 6 13 5 24.84 1.86
 6 13 6 66.48 2.01
 6 13 7 26.01 1.59
 6 13 8 12.53 1.26
 6 13 9 71.55 2.53
 6 13 10 14.25 2.45
 6 13 11 43.78 3.59
 6 13 12 9.04 1.49
 6 13 13 5.57 1.86
 6 13 14 18.73 1.41
 6 13 15 24.17 1.4
 6 13 16 17.41 1.32
 6 13 17 6.88 1.72
 6 13 18 23.13 1.25
 6 13 19 4.86 1.22
 6 13 20 27.19 1.32
 6 13 21 20.03 1.86
 6 13 22 5.68 1.3
 6 13 23 15.35 1.26
 6 13 24 41.61 3.32
 6 13 25 35.81 2.43
 6 13 26 10.83 1.6
 6 13 27 30.09 2.55
 6 13 30 7.54 1.63
 6 13 31 16.6 1.65
 6 13 32 5.39 1.91
 6 13 34 10.09 2.51
 6 14 0 8.76 1.68
 6 14 1 8.48 1.58
 6 14 2 7.37 1.78
 6 14 3 34.52 2.93
 6 14 4 39.64 1.66
 6 14 5 59.58 2.03
 6 14 6 10.21 1.57
 6 14 7 54.2 1.88
 6 14 8 11.21 2.04
 6 14 9 75.77 4.75
 6 14 10 31.96 2.44
 6 14 11 25.09 2.36
 6 14 12 14.53 1.39
 6 14 13 3.22 1.48
 6 14 15 3.75 1.35
 6 14 16 21.73 1.32
 6 14 18 21.23 1.27
 6 14 20 7.84 1.17
 6 14 21 23.38 1.97
 6 14 22 14.91 1.75
 6 14 23 22.53 1.96
 6 14 24 5.02 1.22
 6 14 25 5.31 1.27
 6 14 26 8.35 1.97
 6 14 27 25.43 2.09
 6 14 28 14.34 1.9
 6 14 29 4.04 1.88
 6 14 31 6.8 1.95
 6 14 33 6.23 2.13
 6 15 0 3.6 1.7
 6 15 1 17.57 2.23
 6 15 2 8.88 2.71
 6 15 3 7.89 1.6
 6 15 4 25.27 2.37
 6 15 5 24.86 2.15
 6 15 7 28.52 1.79
 6 15 9 6.91 1.83
 6 15 11 49.08 2.24
 6 15 12 14.84 1.67
 6 15 13 10.47 1.23
 6 15 15 5.63 1.27
 6 15 16 9.06 1.73
 6 15 19 5.58 1.23
 6 15 20 17.2 2.4
 6 15 22 37.17 2.19
 6 15 23 8.2 1.71
 6 15 25 13.24 1.98
 6 15 27 5.33 1.72
 6 15 29 5.83 2.32
 6 16 0 4.42 2.02
 6 16 1 11.34 1.95
 6 16 2 7.96 3.95
 6 16 3 17.8 1.79
 6 16 5 29.15 2.23
 6 16 6 3.86 1.47
 6 16 7 9.68 1.5
 6 16 9 47.08 1.91
 6 16 10 5.14 1.96
 6 16 11 13.69 2.63
 6 16 12 6.98 1.47
 6 16 13 10.78 1.31
 6 16 14 16.73 3.74
 6 16 15 10.55 1.89
 6 16 16 17.03 1.89
 6 16 19 17.51 1.95
 6 16 22 14.74 1.88
 6 16 24 6.56 1.49
 6 16 27 16.5 1.77
 6 17 0 19.36 2.45
 6 17 2 6.2 3.07
 6 17 4 9.37 2.35
 6 17 6 13.91 1.59
 6 17 7 6.25 1.21
 6 17 9 10.05 1.23
 6 17 11 3.14 1.44
 6 17 12 6.38 1.16
 6 17 14 6.23 1.61
 6 17 16 4.71 1.65
 6 17 18 17.67 1.79
 6 17 20 3.95 1.79
 6 18 0 12.07 3.55
 6 18 1 6.01 1.86
 6 18 2 7.16 2.36
 6 18 6 3.31 1.41
 6 18 7 4.28 1.31
 6 18 8 28.62 3.31
 6 18 11 21.38 2.17
 6 18 12 10.91 1.86
 6 18 13 13.29 2.12
 6 18 16 8.85 2.47
 6 18 17 17.43 1.98
 6 19 0 4.33 1.76
 6 19 1 5.45 1.86
 6 19 4 9.95 2.09
 6 19 6 7.67 2
 6 19 7 8.99 1.8
 6 19 8 9.47 2.16
 6 19 9 8.2 1.86
 6 19 10 8.77 2.17
 6 19 12 23.48 2.7
 6 19 13 13.99 2.26
 6 19 14 5.37 2.26
 6 20 2 5.22 2.55
 6 20 4 10.24 4.47
 6 20 7 11.02 2.76
 7 0 1 74.36 1.77
 7 0 2 95.19 3.38
 7 0 3 33.68 1.68
 7 0 4 73.49 1.78
 7 0 5 4.67 1.75
 7 0 6 8.21 1.68
 7 0 7 27.27 4.4
 7 0 8 5 1.74
 7 0 9 22.35 1.69
 7 0 10 31.75 2.18
 7 0 11 42.48 2.22
 7 0 12 55.69 1.4
 7 0 14 22.11 1.46
 7 0 15 85.34 1.45
 7 0 16 10.96 1.31
 7 0 17 16.6 1.42
 7 0 18 26.37 1.55
 7 0 19 34.49 1.98
 7 0 21 60.56 2.72
 7 0 22 9.36 1.6
 7 0 23 17.66 1.77
 7 0 25 79.41 1.75
 7 0 27 8.57 1.78
 7 0 28 12.29 1.94
 7 0 29 80.93 2.76
 7 0 30 5.9 1.62
 7 0 31 12.18 1.69
 7 0 32 53.9 1.67
 7 0 33 8.07 1.83
 7 0 35 5.03 1.73
 7 0 36 50.22 1.84
 7 0 39 15.33 1.74
 7 0 41 5.47 1.85
 7 1 0 19.62 1.64
 7 1 1 41.64 1.67
 7 1 3 81.78 1.81
 7 1 4 181.97 2.08
 7 1 5 17.78 1.68
 7 1 6 9.61 1.68
 7 1 7 57.57 3.59
 7 1 8 101.04 3.07
 7 1 9 37.09 1.74
 7 1 10 27.78 1.72
 7 1 11 21.12 1.47
 7 1 12 44.96 1.49
 7 1 13 46.75 1.4
 7 1 14 100.41 1.44
 7 1 15 12.73 1.3
 7 1 16 107.92 1.79
 7 1 17 75.59 3.49
 7 1 18 42.51 1.62
 7 1 19 55.03 1.77
 7 1 20 26.02 1.59
 7 1 21 7.86 1.6
 7 1 22 72.54 1.84
 7 1 23 28.53 2.08
 7 1 24 67.15 1.64
 7 1 25 51.78 1.96
 7 1 26 39.12 1.76
 7 1 27 91.27 2.74
 7 1 28 5.35 1.85
 7 1 29 22.81 1.74
 7 1 30 20.08 1.56
 7 1 31 19.28 2.27
 7 1 32 34.81 2.32
 7 1 33 9.83 1.64
 7 1 34 47.18 1.78
 7 1 35 19.55 1.67
 7 1 36 20.24 1.8
 7 1 39 9.84 1.76
 7 1 40 10.21 1.99
 7 1 41 7.04 1.97
 7 1 42 8.34 2.26
 7 2 0 11.52 1.63
 7 2 1 45.91 1.69
 7 2 2 19.56 1.64
 7 2 3 25.84 1.69
 7 2 4 24.84 1.65
 7 2 5 57.25 1.75
 7 2 7 9.55 1.95
 7 2 8 13.91 1.68
 7 2 9 53.33 1.79
 7 2 10 15.61 1.99
 7 2 11 16.31 1.63
 7 2 12 4.95 1.38
 7 2 13 34.65 1.38
 7 2 14 3.44 1.49
 7 2 15 14.41 1.29
 7 2 16 4.47 1.36
 7 2 17 25.88 1.43
 7 2 18 29.34 1.45
 7 2 19 84.23 2.55
 7 2 20 22.45 2
 7 2 22 6.07 1.7
 7 2 23 14.43 1.65
 7 2 24 7.06 1.73
 7 2 25 64.87 2.38
 7 2 26 8.97 1.73
 7 2 27 23.21 1.74
 7 2 28 9.71 1.92
 7 2 29 33.98 1.88
 7 2 31 10.59 1.59
 7 2 32 5.52 1.66
 7 2 34 22.25 1.64
 7 2 35 4.99 1.87
 7 2 37 4.3 1.96
 7 2 38 6.63 1.76
 7 2 39 5.44 1.93
 7 2 40 7.53 1.86
 7 2 41 4.52 1.89
 7 2 42 4.53 2.16
 7 3 1 23.57 1.66
 7 3 2 123.38 2.63
 7 3 3 148.88 2.14
 7 3 4 24.58 2
 7 3 5 42.77 2.23
 7 3 6 9.64 2.87
 7 3 7 479.43 6.16
 7 3 8 246.2 3.29
 7 3 9 33.44 1.76
 7 3 10 177.8 8.62
 7 3 11 276.74 3.2
 7 3 12 100.23 1.92
 7 3 13 54.25 1.42
 7 3 14 36.33 1.81
 7 3 15 61.37 1.51
 7 3 16 33.52 1.85
 7 3 17 13.64 1.53
 7 3 18 26.91 1.45
 7 3 19 13.78 1.72
 7 3 20 39.46 1.6
 7 3 21 10 1.83
 7 3 22 9.58 1.63
 7 3 23 64.14 1.62
 7 3 24 27.98 1.69
 7 3 25 111.07 2.48
 7 3 26 42.88 1.75
 7 3 27 31.56 2.24
 7 3 28 39.32 1.62
 7 3 29 20.45 1.61
 7 3 30 38.74 1.66
 7 3 31 40.38 1.62
 7 3 32 18.3 1.71
 7 3 33 6.91 1.76
 7 3 34 14.38 1.63
 7 3 36 22.56 1.79
 7 3 37 15.96 1.87
 7 3 38 20.8 1.72
 7 3 39 10.77 1.74
 7 3 40 5.01 1.91
 7 3 41 6.69 1.97
 7 3 42 4.97 1.91
 7 4 0 16.64 1.62
 7 4 1 3.66 1.78
 7 4 2 28.3 1.67
 7 4 3 4.6 1.74
 7 4 4 24.42 1.67
 7 4 5 160.07 2.39
 7 4 6 97.94 1.91
 7 4 7 152.32 2.84
 7 4 8 36.27 1.79
 7 4 9 53.01 2.08
 7 4 10 181.42 2.15
 7 4 11 10.64 1.73
 7 4 12 59.24 1.43
 7 4 13 39.77 1.4
 7 4 14 16.71 1.36
 7 4 15 43.33 1.59
 7 4 16 25.85 1.32
 7 4 17 49.72 1.38
 7 4 18 61.05 2.49
 7 4 19 12.76 1.56
 7 4 20 59.48 2.57
 7 4 23 99.9 2.4
 7 4 24 62.34 1.78
 7 4 25 38.93 1.63
 7 4 26 6.91 1.73
 7 4 27 57.95 3.23
 7 4 28 88.55 1.74
 7 4 29 5.65 1.67
 7 4 30 35.47 1.83
 7 4 31 23.69 1.59
 7 4 32 6.19 1.77
 7 4 34 9.6 1.74
 7 4 35 12 1.65
 7 4 36 13.84 1.66
 7 4 37 4.72 1.97
 7 4 38 9.39 1.84
 7 4 39 11.21 1.75
 7 4 40 24.69 1.83
 7 4 41 7.93 1.75
 7 5 0 28.74 1.68
 7 5 1 32.83 1.69
 7 5 2 98.31 1.87
 7 5 4 94.78 2.98
 7 5 5 8.33 1.93
 7 5 6 9.09 1.68
 7 5 7 8.16 1.69
 7 5 8 96.84 2.64
 7 5 9 20.14 1.69
 7 5 10 27.07 1.94
 7 5 11 19.36 1.34
 7 5 12 174.32 2.4
 7 5 13 49.25 1.43
 7 5 14 7.61 1.44
 7 5 15 10.67 1.38
 7 5 16 32.8 1.52
 7 5 17 4.68 1.37
 7 5 18 15.36 1.44
 7 5 19 52.21 1.64
 7 5 20 50.12 1.66
 7 5 21 8.73 1.61
 7 5 22 57.12 2.08
 7 5 23 25.04 1.97
 7 5 24 22.28 1.8
 7 5 25 13.1 1.67
 7 5 26 7.5 1.97
 7 5 27 19.49 1.55
 7 5 28 15.53 1.58
 7 5 29 14.74 1.6
 7 5 30 85.36 2.77
 7 5 31 25.61 1.7
 7 5 32 10.28 1.6
 7 5 33 17.91 2.26
 7 5 34 18.28 1.74
 7 5 38 15.63 1.72
 7 5 39 17.85 1.72
 7 5 40 20.92 1.85
 7 5 41 8.69 1.74
 7 6 0 60.9 2
 7 6 1 33.03 1.94
 7 6 2 72.25 1.82
 7 6 3 107.45 1.95
 7 6 4 284.55 3.62
 7 6 5 5.22 1.77
 7 6 6 17.3 2.01
 7 6 7 30.73 1.96
 7 6 9 92.77 2.16
 7 6 11 136.74 1.9
 7 6 12 60.41 1.45
 7 6 13 16.26 1.68
 7 6 14 128.86 2.12
 7 6 15 83.79 2.15
 7 6 16 66.48 2.06
 7 6 17 15.31 1.32
 7 6 18 24.49 1.64
 7 6 19 28.5 2.3
 7 6 20 70.96 1.71
 7 6 21 36.93 1.84
 7 6 22 13.77 2.02
 7 6 23 55.66 2.86
 7 6 24 84.32 3.53
 7 6 25 10.33 1.78
 7 6 26 24.03 1.53
 7 6 27 24.87 1.57
 7 6 28 25.83 1.9
 7 6 29 32.54 2.04
 7 6 30 53.42 2.7
 7 6 31 53.74 2.6
 7 6 32 7.25 1.61
 7 6 33 20.17 1.61
 7 6 34 59.15 1.78
 7 6 35 16.75 1.76
 7 6 37 14.42 1.91
 7 6 38 16.23 1.9
 7 6 39 42.07 2.44
 7 6 40 37.67 1.74
 7 7 0 263.59 2.85
 7 7 1 176.14 2.78
 7 7 2 95.82 3.7
 7 7 3 43.08 1.72
 7 7 4 39.2 2.56
 7 7 5 4.2 1.76
 7 7 6 18.43 1.66
 7 7 7 47.22 1.9
 7 7 8 4.59 1.77
 7 7 9 8.87 1.7
 7 7 10 48.05 1.77
 7 7 11 15.98 1.54
 7 7 12 33.29 1.55
 7 7 13 60.15 1.45
 7 7 14 82.3 1.64
 7 7 15 30.43 1.63
 7 7 16 59.29 1.69
 7 7 17 162.09 2.16
 7 7 18 46.75 1.63
 7 7 19 98.83 1.64
 7 7 20 85.22 2.87
 7 7 21 72.35 1.9
 7 7 22 35.46 1.81
 7 7 25 4.63 2.07
 7 7 26 8.9 1.9
 7 7 27 3.98 1.64
 7 7 28 13.71 1.56
 7 7 29 7.75 1.59
 7 7 30 14.21 1.83
 7 7 31 5.68 1.61
 7 7 32 30.88 1.61
 7 7 35 9.77 1.65
 7 7 36 9.89 1.77
 7 7 37 18.16 1.74
 7 7 38 5.37 1.77
 7 7 39 28.52 1.94
 7 8 0 23.63 1.68
 7 8 1 49.1 1.77
 7 8 2 47.21 3.49
 7 8 3 120.62 2.55
 7 8 4 22.14 1.89
 7 8 5 14.59 1.66
 7 8 6 28.66 2.33
 7 8 7 37.47 2.55
 7 8 8 87.48 2.71
 7 8 9 10.57 1.72
 7 8 10 15.81 1.72
 7 8 11 48.37 1.62
 7 8 12 28.81 1.49
 7 8 13 5.98 1.65
 7 8 14 40.01 1.42
 7 8 15 212.31 3.24
 7 8 16 5.92 1.34
 7 8 17 52.84 1.64
 7 8 18 34.27 2.12
 7 8 19 13.95 1.68
 7 8 20 14.83 1.44
 7 8 21 46.05 2.04
 7 8 22 4.16 2.02
 7 8 23 60.05 2.12
 7 8 25 38.1 2.34
 7 8 26 6.71 1.81
 7 8 27 19.47 1.98
 7 8 28 5.62 1.72
 7 8 29 4.04 1.85
 7 8 31 18.26 1.93
 7 8 33 18.29 2.07
 7 8 34 16.19 1.62
 7 8 35 75.58 2.04
 7 8 36 6.31 1.84
 7 8 39 10.68 1.72
 7 9 0 27.32 1.71
 7 9 1 59.04 1.81
 7 9 2 21.89 2.76
 7 9 3 53.71 2.05
 7 9 4 91.44 1.92
 7 9 5 62.4 2.25
 7 9 6 55.49 1.79
 7 9 7 20.87 2.49
 7 9 8 9.07 1.69
 7 9 10 55.78 1.64
 7 9 11 67.01 1.7
 7 9 12 45.14 1.82
 7 9 13 77.56 2.72
 7 9 14 9.34 1.37
 7 9 15 14.86 1.48
 7 9 17 41.25 1.38
 7 9 18 5.91 1.42
 7 9 19 24.77 1.65
 7 9 20 24.48 1.45
 7 9 21 39.45 1.86
 7 9 22 49.23 3.64
 7 9 23 16.28 1.75
 7 9 24 4.39 1.83
 7 9 25 12.74 1.75
 7 9 26 8.99 1.77
 7 9 27 9.17 2.6
 7 9 28 32.05 2.33
 7 9 29 25.9 1.53
 7 9 31 42.99 2.02
 7 9 32 4.37 1.64
 7 9 33 15.17 1.89
 7 9 34 15.8 2
 7 9 35 19.98 1.86
 7 9 36 5.85 1.7
 7 9 37 26.47 1.69
 7 10 1 21.88 1.71
 7 10 2 13.03 1.68
 7 10 4 58.66 2.64
 7 10 6 45.76 1.79
 7 10 7 22.06 1.73
 7 10 8 79.06 2.47
 7 10 9 44.8 2.53
 7 10 10 16.45 1.56
 7 10 11 43.47 1.62
 7 10 12 27.49 1.58
 7 10 13 17.31 1.48
 7 10 14 37.46 1.67
 7 10 15 4.97 1.42
 7 10 16 7.32 1.4
 7 10 17 8.75 1.63
 7 10 18 3.85 1.47
 7 10 19 5 1.44
 7 10 20 24.33 1.59
 7 10 21 27.08 3.86
 7 10 22 18.41 1.47
 7 10 24 28.4 1.74
 7 10 25 14.65 1.74
 7 10 26 27.51 2.18
 7 10 27 22.77 1.79
 7 10 28 24.65 1.95
 7 10 29 7.38 1.83
 7 10 30 9.67 1.65
 7 10 31 13.95 1.94
 7 10 32 3.64 1.66
 7 10 33 4 1.81
 7 10 35 4.86 1.69
 7 11 0 18.48 1.72
 7 11 1 25.51 1.75
 7 11 2 20.75 2.39
 7 11 3 13.36 2.07
 7 11 4 13.86 1.71
 7 11 5 31.38 2.11
 7 11 6 125.51 2.32
 7 11 7 17.2 1.73
 7 11 8 37.28 2.02
 7 11 9 8.31 2.23
 7 11 10 30.26 1.58
 7 11 11 6.16 2
 7 11 12 23.87 1.83
 7 11 14 12.99 1.81
 7 11 15 9.9 1.58
 7 11 17 18.14 1.5
 7 11 18 9.01 1.53
 7 11 19 15.65 1.41
 7 11 21 15.89 1.56
 7 11 22 8.58 1.37
 7 11 23 4.59 1.59
 7 11 24 75.47 2.75
 7 11 25 52.47 2.39
 7 11 26 18.86 1.88
 7 11 29 8.55 1.72
 7 11 31 8.14 1.65
 7 11 33 5.94 1.71
 7 11 35 9.01 1.45
 7 12 0 6.24 1.78
 7 12 1 13.54 1.96
 7 12 2 19 1.73
 7 12 3 6.61 2.47
 7 12 4 14.41 1.69
 7 12 6 27.61 1.99
 7 12 7 19 1.73
 7 12 8 56.62 2.89
 7 12 9 6.89 1.57
 7 12 10 55.08 3.14
 7 12 11 14.41 2.51
 7 12 12 15.33 1.47
 7 12 13 6.19 1.52
 7 12 15 5.26 1.66
 7 12 16 37.62 1.68
 7 12 17 18.03 1.63
 7 12 18 4.08 1.57
 7 12 19 14.55 1.51
 7 12 20 6.06 1.61
 7 12 21 9.85 1.44
 7 12 26 7.19 1.78
 7 12 28 11 2.03
 7 12 29 5.66 2.24
 7 12 30 19.92 2.67
 7 12 32 5.86 1.81
 7 12 33 9.85 1.62
 7 13 0 19.69 2.08
 7 13 1 12.41 1.98
 7 13 2 64.9 1.92
 7 13 3 42.97 2.26
 7 13 4 14.85 1.76
 7 13 5 5.91 2.21
 7 13 7 7.36 2.04
 7 13 8 12.49 1.78
 7 13 9 12.11 1.57
 7 13 10 14.4 1.62
 7 13 11 17.9 1.42
 7 13 12 6.51 1.63
 7 13 13 7.54 1.62
 7 13 14 38.3 1.68
 7 13 15 14.45 2.53
 7 13 16 25.92 1.65
 7 13 17 27.63 1.76
 7 13 18 30.25 1.57
 7 13 19 3.35 1.52
 7 13 20 27.33 2.38
 7 13 21 44.89 3.29
 7 13 23 19.55 1.54
 7 13 24 15.41 1.45
 7 13 26 8.9 1.48
 7 13 27 8.97 1.62
 7 13 29 12.85 2.14
 7 13 31 9.17 2.25
 7 14 0 13.06 1.75
 7 14 2 6.24 1.83
 7 14 3 45.41 1.88
 7 14 4 27.36 2.2
 7 14 5 7.86 1.78
 7 14 7 23 2.32
 7 14 9 3.96 1.55
 7 14 10 5.17 2.3
 7 14 11 5.09 1.52
 7 14 12 7.39 1.33
 7 14 13 12.86 1.84
 7 14 14 19.72 2.27
 7 14 15 10.57 2.07
 7 14 16 7.95 2.08
 7 14 17 40.74 1.72
 7 14 20 12.9 2.1
 7 14 21 11.69 2.08
 7 14 22 8.72 1.62
 7 14 24 4.82 1.43
 7 14 26 19.08 2.05
 7 14 27 5.57 2.11
 7 14 28 15.54 2.04
 7 14 29 4.91 2.03
 7 15 0 32.68 3
 7 15 1 16.57 3.31
 7 15 2 21.65 2.14
 7 15 3 45.56 3.11
 7 15 5 10.29 1.79
 7 15 6 7.82 1.79
 7 15 7 36.05 1.85
 7 15 8 5.52 2.24
 7 15 13 14.46 1.58
 7 15 17 37.21 2.29
 7 15 18 16.57 2.74
 7 15 19 3.69 1.63
 7 15 20 25.35 2.43
 7 15 21 9.46 2.53
 7 15 22 10.14 2.2
 7 15 23 6.19 2.18
 7 15 24 6.06 1.7
 7 16 0 11.62 1.78
 7 16 1 5.01 2.25
 7 16 4 4.52 1.92
 7 16 5 11.58 2.45
 7 16 6 9.52 2.11
 7 16 7 25.95 2.01
 7 16 9 43.51 2.13
 7 16 12 28.85 1.55
 7 16 13 21.13 1.74
 7 16 14 16.53 1.91
 7 16 16 23.52 1.71
 7 16 18 9.66 2.43
 7 16 19 8.59 2.38
 7 16 21 6.5 2.38
 7 16 22 11.45 2.05
 7 17 0 6.6 1.83
 7 17 3 6.98 2.02
 7 17 5 11.79 2.14
 7 17 6 12.95 1.97
 7 17 7 16.38 2.4
 7 17 9 11.84 1.69
 7 17 11 23.04 2.5
 7 17 12 25.11 2.06
 7 17 13 26.78 2.94
 7 17 19 5.88 2.21
 7 18 2 4.51 2.14
 7 18 3 6.82 2.06
 7 18 4 4.14 1.66
 7 18 5 9.52 2.01
 7 18 6 27.17 2.08
 7 18 8 27.05 2.03
 7 18 9 7.48 2.54
 7 18 10 58.23 6.43
 7 18 11 10.8 1.89
 7 18 12 6.74 1.96
 7 19 4 5.35 2.39
 7 19 5 6.27 2.79
 8 0 0 13.02 2.58
 8 0 3 4.98 1.92
 8 0 4 24.55 2.51
 8 0 6 6.1 1.9
 8 0 7 12.59 1.84
 8 0 8 19.45 1.87
 8 0 9 7.9 1.92
 8 0 10 125.02 2.56
 8 0 11 4.25 1.84
 8 0 14 27.77 1.51
 8 0 16 65.2 1.69
 8 0 18 44.43 1.51
 8 0 24 64.29 2.02
 8 0 26 28.24 2
 8 0 29 18.05 2.28
 8 0 30 16.46 2.68
 8 0 31 11.67 1.85
 8 0 32 10.3 1.79
 8 0 33 19.97 1.71
 8 1 1 28.35 1.83
 8 1 2 27.47 1.84
 8 1 4 4.84 2.26
 8 1 5 100.3 2.05
 8 1 6 24.54 1.86
 8 1 7 7.69 1.88
 8 1 8 32.35 1.91
 8 1 9 115.87 2.77
 8 1 10 13.14 1.88
 8 1 11 28.79 1.95
 8 1 12 77.5 2.45
 8 1 13 64.87 1.59
 8 1 14 56.4 1.58
 8 1 15 16.58 1.52
 8 1 16 5.63 1.74
 8 1 17 39.31 1.56
 8 1 18 16.6 1.56
 8 1 19 6.54 1.49
 8 1 20 4.75 1.55
 8 1 21 9.6 1.61
 8 1 22 59.29 2.46
 8 1 23 19.46 1.65
 8 1 24 34.84 1.98
 8 1 25 44.75 2.2
 8 1 27 24.54 2.22
 8 1 28 8.43 2.28
 8 1 31 15.9 2.03
 8 1 32 9.35 1.79
 8 1 33 30.43 1.71
 8 1 34 12.73 1.72
 8 1 36 7.49 1.93
 8 1 37 20.19 1.76
 8 2 0 30.99 1.84
 8 2 1 20.3 1.83
 8 2 2 15 1.82
 8 2 3 56.31 1.93
 8 2 4 11.6 2.18
 8 2 5 45.97 2.15
 8 2 7 23.95 1.85
 8 2 8 7.08 1.9
 8 2 10 6 2.27
 8 2 11 17.72 1.88
 8 2 12 28.37 1.5
 8 2 13 48.41 1.56
 8 2 14 3.8 1.61
 8 2 15 21.93 1.61
 8 2 16 7.37 1.56
 8 2 17 29.64 1.55
 8 2 18 15.02 1.58
 8 2 19 17.51 1.48
 8 2 20 26.93 1.5
 8 2 22 15.99 2.11
 8 2 23 32.77 1.93
 8 2 24 7.75 2.05
 8 2 25 13.52 1.95
 8 2 26 24 2.06
 8 2 27 7.17 2.15
 8 2 28 25.49 2.23
 8 2 29 42.3 2.31
 8 2 30 17.58 2.02
 8 2 31 21.68 1.83
 8 2 32 4.91 1.87
 8 2 33 10.77 1.71
 8 2 35 5.98 1.79
 8 2 36 3.92 1.89
 8 2 37 3.88 1.92
 8 2 38 10.54 1.91
 8 2 39 10.44 1.96
 8 3 1 46.35 2.19
 8 3 2 36.37 1.9
 8 3 3 130.25 2.14
 8 3 4 33.77 2.16
 8 3 5 14.06 1.86
 8 3 6 37.34 2.19
 8 3 7 24.49 1.9
 8 3 8 9.21 1.9
 8 3 9 20.73 1.88
 8 3 10 12.74 1.89
 8 3 11 72.45 2.02
 8 3 12 7.06 1.86
 8 3 13 26.04 1.74
 8 3 14 25.93 1.64
 8 3 15 6.9 1.64
 8 3 16 16.61 1.64
 8 3 17 28.7 1.55
 8 3 18 12.72 1.46
 8 3 19 5.47 2.08
 8 3 20 43.58 2.33
 8 3 21 99.06 1.78
 8 3 23 24.35 1.66
 8 3 24 31.79 1.82
 8 3 25 81.02 3.87
 8 3 26 15.57 2.03
 8 3 27 11.5 2.08
 8 3 28 39.03 2.25
 8 3 29 39.76 2.05
 8 3 30 21.44 2.19
 8 3 31 29.07 1.86
 8 3 32 17.35 1.78
 8 3 33 20.58 1.7
 8 3 34 5.47 1.8
 8 3 38 5.76 1.85
 8 3 39 21.94 1.94
 8 4 0 8.81 1.87
 8 4 2 125.32 2.52
 8 4 3 22.35 2.69
 8 4 4 49.3 1.92
 8 4 5 87.62 2.05
 8 4 6 8.07 1.9
 8 4 7 9.55 1.88
 8 4 8 27.78 1.89
 8 4 9 83.92 2.05
 8 4 10 54.45 1.98
 8 4 12 8.23 1.72
 8 4 13 57.25 1.57
 8 4 15 95.76 1.7
 8 4 16 33.42 1.7
 8 4 17 7.67 1.55
 8 4 18 55.08 1.62
 8 4 19 5.54 1.65
 8 4 20 7.47 1.77
 8 4 21 9.35 1.57
 8 4 22 50.12 2.07
 8 4 23 27.28 1.79
 8 4 24 20.61 1.78
 8 4 25 7.9 2.2
 8 4 26 42.36 2.07
 8 4 27 68.05 2.94
 8 4 28 22.32 2.23
 8 4 29 9.47 3.78
 8 4 30 21.05 1.82
 8 4 31 19.58 1.83
 8 4 33 18.49 1.7
 8 4 35 10.57 1.73
 8 4 36 10.85 1.87
 8 4 37 4.28 1.9
 8 4 38 31.79 1.89
 8 5 0 36.67 1.98
 8 5 1 121.34 2.15
 8 5 2 68.64 2
 8 5 3 60.75 1.98
 8 5 4 38.37 1.92
 8 5 5 107.29 2.51
 8 5 6 118.64 2.14
 8 5 7 13.83 2.56
 8 5 8 13.64 1.9
 8 5 9 149.06 2.8
 8 5 10 50.55 1.99
 8 5 11 7.72 1.97
 8 5 12 75.77 1.88
 8 5 13 92.96 1.67
 8 5 14 17.2 1.52
 8 5 15 19.86 1.66
 8 5 16 83.59 1.69
 8 5 17 104.57 1.74
 8 5 18 20.39 1.56
 8 5 19 25.1 2.73
 8 5 20 72.74 2.09
 8 5 21 32.94 1.57
 8 5 22 67.43 2.02
 8 5 24 21.33 1.99
 8 5 25 17.39 3.14
 8 5 26 23.49 2.27
 8 5 27 17.06 2.48
 8 5 29 11.46 1.97
 8 5 30 26.2 2.07
 8 5 31 21.16 1.83
 8 5 32 6.7 2.08
 8 5 33 4.35 1.92
 8 5 34 13.18 1.71
 8 5 35 26.61 1.84
 8 5 37 13.92 1.78
 8 6 0 101.39 2.07
 8 6 1 22.63 2.15
 8 6 2 117.79 2.37
 8 6 3 39.02 1.94
 8 6 4 29.05 1.89
 8 6 5 32.34 1.92
 8 6 6 209.55 2.83
 8 6 7 144.91 2.72
 8 6 8 48.36 2.04
 8 6 9 58.82 2.01
 8 6 10 46.14 1.96
 8 6 11 29.89 1.94
 8 6 12 91.71 2.12
 8 6 13 70.24 2.03
 8 6 14 60.85 1.67
 8 6 15 8.87 1.54
 8 6 16 106.82 1.94
 8 6 17 55.06 1.63
 8 6 18 54.18 1.77
 8 6 19 19.98 1.48
 8 6 20 36.1 2.19
 8 6 21 26.27 1.6
 8 6 22 73.56 1.74
 8 6 23 16.16 1.64
 8 6 24 13.43 1.82
 8 6 25 18.98 2
 8 6 26 49.63 2.09
 8 6 28 35.32 2.69
 8 6 29 9.06 2.01
 8 6 30 7.08 3.39
 8 6 31 20.11 2.02
 8 6 32 26.24 2.2
 8 6 34 27.13 1.73
 8 6 35 21.41 1.73
 8 6 36 42.79 2.33
 8 6 37 6.11 1.95
 8 7 0 35.14 1.88
 8 7 1 10.83 1.85
 8 7 3 27.16 2.15
 8 7 4 26.91 1.93
 8 7 5 22.55 2.78
 8 7 6 16.55 1.9
 8 7 7 85.36 2.39
 8 7 8 22.55 1.9
 8 7 10 16.05 2.21
 8 7 11 85.58 1.88
 8 7 12 48.87 1.8
 8 7 13 22.97 2.82
 8 7 14 6.47 1.92
 8 7 15 26.83 1.54
 8 7 16 30.92 1.56
 8 7 18 5.53 1.69
 8 7 19 11.46 1.97
 8 7 20 40.45 2.28
 8 7 21 12.87 1.49
 8 7 22 41.13 1.89
 8 7 26 14.66 2.24
 8 7 27 6.68 2.23
 8 7 28 5.83 2.03
 8 7 29 26.42 1.99
 8 7 30 5.15 2.12
 8 7 31 28.5 2.39
 8 7 32 42.39 2.65
 8 7 33 7.87 2.08
 8 7 34 4.62 1.99
 8 7 35 28.46 1.99
 8 7 36 12.06 1.8
 8 8 0 14.99 1.83
 8 8 2 4.73 1.97
 8 8 3 28.39 2.24
 8 8 4 5.23 1.98
 8 8 5 63.42 3.55
 8 8 6 14.77 2.15
 8 8 7 112.08 3.21
 8 8 8 19.92 1.91
 8 8 9 26.51 1.92
 8 8 10 53.56 1.99
 8 8 11 17.31 1.92
 8 8 12 11.95 2.05
 8 8 13 73.16 2.54
 8 8 14 61.26 2.11
 8 8 15 12.29 1.82
 8 8 16 22.16 1.66
 8 8 17 22.54 1.56
 8 8 18 6.57 1.73
 8 8 19 4.75 1.64
 8 8 20 5.78 1.63
 8 8 21 10.57 1.59
 8 8 23 6.36 1.66
 8 8 25 28.81 1.85
 8 8 26 6.69 2.21
 8 8 27 30.03 2.15
 8 8 28 37.18 2.71
 8 8 29 9.27 2.44
 8 8 30 8.84 2.02
 8 8 31 7.09 1.96
 8 8 32 35.06 2.39
 8 8 33 8.75 1.98
 8 8 35 5.74 2.39
 8 9 0 77.03 2.96
 8 9 1 86.44 3.81
 8 9 2 54.1 2.24
 8 9 3 7 1.93
 8 9 4 13.14 1.86
 8 9 5 44.12 1.93
 8 9 6 5.75 2.25
 8 9 7 74.16 2.06
 8 9 8 27.56 1.93
 8 9 9 42.56 2.27
 8 9 10 18.9 2.33
 8 9 12 10.57 1.72
 8 9 14 4.73 1.7
 8 9 15 9.84 1.65
 8 9 16 5.2 1.72
 8 9 17 4.98 1.85
 8 9 18 27.98 1.76
 8 9 19 23.53 1.59
 8 9 20 49 2.26
 8 9 21 6.3 1.75
 8 9 22 9.09 1.61
 8 9 23 33.32 1.78
 8 9 24 6.54 1.67
 8 9 25 23.26 2.08
 8 9 26 4.13 1.73
 8 9 27 8.21 1.94
 8 9 28 4.94 2.03
 8 9 30 5.2 2.07
 8 9 34 10.22 2.17
 8 10 0 19.77 1.88
 8 10 1 8.62 1.91
 8 10 3 15.97 1.88
 8 10 4 12.78 1.88
 8 10 5 37.84 1.94
 8 10 6 8.52 1.91
 8 10 8 19.13 2.31
 8 10 9 18.72 1.89
 8 10 10 15.79 2.36
 8 10 11 35.42 1.87
 8 10 13 20.02 1.89
 8 10 14 14.55 1.65
 8 10 15 9.05 1.65
 8 10 17 4.36 1.76
 8 10 18 4.97 1.99
 8 10 19 7.69 1.86
 8 10 20 15.02 1.68
 8 10 21 5.9 2.17
 8 10 22 16.67 1.6
 8 10 24 6.51 1.56
 8 10 25 10.14 1.61
 8 10 26 5.41 1.67
 8 10 27 3.79 1.74
 8 10 28 4.12 1.89
 8 10 30 6.91 1.92
 8 10 31 7.03 2.32
 8 10 32 5.19 2.01
 8 11 1 11.67 1.89
 8 11 3 23.45 2.09
 8 11 4 16.5 2.25
 8 11 5 13.21 1.9
 8 11 7 11.02 1.9
 8 11 9 15.42 1.9
 8 11 12 5.06 1.62
 8 11 13 20.37 1.96
 8 11 14 20.2 1.66
 8 11 15 28.83 2.07
 8 11 16 10.02 1.75
 8 11 18 13.7 1.81
 8 11 19 5.01 1.73
 8 11 20 11.63 1.93
 8 11 22 10.16 3.31
 8 11 24 12.06 1.64
 8 11 27 22.46 1.89
 8 11 28 17.45 1.65
 8 11 30 8.92 1.72
 8 11 31 6.99 1.93
 8 12 0 12.91 1.9
 8 12 1 4.68 2.04
 8 12 2 40.62 2.08
 8 12 4 34.73 3.07
 8 12 5 18.71 3.96
 8 12 6 20.87 1.91
 8 12 8 11.18 2.28
 8 12 9 9.8 1.68
 8 12 10 19.12 2.95
 8 12 11 6.37 1.59
 8 12 13 10.32 1.63
 8 12 14 4.3 1.93
 8 12 16 9.62 1.8
 8 12 18 31.13 2.11
 8 12 20 16.45 2.77
 8 12 21 9.14 1.85
 8 12 22 13.72 1.61
 8 12 23 21.93 1.63
 8 12 25 16.77 2.36
 8 12 26 5.38 1.97
 8 12 27 10.65 1.71
 8 12 28 6.79 1.65
 8 12 29 18.3 2.12
 8 13 1 13.12 1.93
 8 13 4 28.61 2.96
 8 13 7 5.35 2.02
 8 13 8 13.38 2.7
 8 13 9 5.87 2.04
 8 13 11 31.95 1.79
 8 13 12 5.78 1.79
 8 13 15 5.68 1.84
 8 13 16 11.34 1.95
 8 13 17 19.55 2.22
 8 13 19 22.75 2.43
 8 13 21 8.5 2.04
 8 13 24 11.94 1.69
 8 13 25 11.53 2.08
 8 13 26 11.68 1.9
 8 13 27 6.46 1.65
 8 14 2 4.58 2.05
 8 14 4 8.56 2.38
 8 14 6 24.52 2.21
 8 14 10 11.75 1.7
 8 14 12 25.17 1.74
 8 14 13 9.36 2.4
 8 14 14 24.36 1.95
 8 14 15 11.06 1.62
 8 14 17 4.97 2.11
 8 14 18 4.8 1.89
 8 14 21 8.9 1.88
 8 14 22 3.99 1.93
 8 14 23 17.83 2.32
 8 15 1 18.67 1.95
 8 15 2 13.76 1.96
 8 15 3 20.74 3.86
 8 15 4 8.17 2.4
 8 15 5 23.34 1.98
 8 15 6 8.55 2.5
 8 15 7 45.37 2.66
 8 15 8 6.19 2.42
 8 15 9 8.2 1.98
 8 15 11 34.35 1.99
 8 15 12 14.12 2.08
 8 15 13 19.29 1.94
 8 15 15 32.92 1.71
 8 15 17 4.52 1.6
 8 15 18 5.57 1.72
 8 15 19 7.37 2.16
 8 16 2 6.78 2.04
 8 16 3 15.08 3.64
 8 16 5 28.55 2.9
 8 16 6 16.43 1.99
 8 16 7 7.3 1.71
 8 16 8 49.84 2.42
 8 16 9 15.97 2.21
 8 16 10 40.49 2.72
 8 16 11 4.17 2.08
 8 16 12 24.3 2.89
 8 16 13 8.94 2.48
 8 16 14 6.49 1.99
 8 16 15 8.09 1.98
 8 16 16 6.24 1.68
 8 16 17 5.18 1.89
 8 17 1 14.21 3.28
 8 17 2 10.06 2.41
 8 17 4 11.81 2.53
 8 17 5 10.88 2.23
 8 17 6 17.6 2.22
 8 17 8 8.6 2.3
 8 17 11 6.69 2.14
 9 0 3 12.01 2.01
 9 0 6 33.74 2.06
 9 0 7 24.6 3.41
 9 0 8 5.21 2.15
 9 0 10 18.66 2.1
 9 0 12 14.68 2.08
 9 0 14 49.8 1.69
 9 0 16 26.29 1.67
 9 0 17 8.75 1.87
 9 0 18 15.32 1.68
 9 0 22 10.83 1.72
 9 0 25 36.39 1.77
 9 0 28 97.97 2.44
 9 0 30 6.93 2.28
 9 0 32 20.61 2.44
 9 0 34 5.62 2.17
 9 0 35 7.42 2.35
 9 1 1 32.29 2.69
 9 1 2 9.8 2.05
 9 1 3 67.35 2.46
 9 1 4 51.69 2.26
 9 1 5 9.75 2.85
 9 1 6 29.62 2.05
 9 1 7 38.26 2.07
 9 1 8 16.53 2.04
 9 1 9 14.02 4.04
 9 1 10 9.33 2.09
 9 1 12 35.12 2.09
 9 1 13 28.07 2.09
 9 1 15 33.74 1.67
 9 1 16 18.23 1.79
 9 1 18 17.46 1.69
 9 1 19 6.84 1.72
 9 1 20 20.29 1.77
 9 1 21 10.66 1.72
 9 1 22 38.12 1.92
 9 1 23 13.44 1.79
 9 1 24 7.94 1.68
 9 1 25 10.21 1.78
 9 1 26 87.98 3.15
 9 1 27 9.53 1.9
 9 1 30 24.49 2.4
 9 1 32 22.17 2.37
 9 1 33 8.26 2.19
 9 2 0 32.64 2.33
 9 2 1 9.57 3.21
 9 2 2 22.48 2.02
 9 2 3 10.92 2.07
 9 2 4 41.63 2.38
 9 2 5 86.72 2.21
 9 2 7 10.91 2.05
 9 2 8 22.83 2.39
 9 2 9 22.48 2.07
 9 2 10 7.4 2.12
 9 2 11 36.54 2.09
 9 2 12 38.37 2.11
 9 2 13 12.09 1.88
 9 2 14 34.43 1.79
 9 2 15 21.09 1.65
 9 2 17 35.32 2.03
 9 2 18 18.53 1.84
 9 2 19 5.58 1.82
 9 2 20 24.89 2.05
 9 2 21 8.23 1.72
 9 2 22 18.2 1.71
 9 2 23 23.74 1.64
 9 2 24 7.91 1.66
 9 2 25 8.43 2
 9 2 26 4.18 1.92
 9 2 28 7.14 2.06
 9 2 30 33.87 2.47
 9 2 32 11.62 2.13
 9 3 0 65.94 2.48
 9 3 1 19.65 2.05
 9 3 2 14.47 3.38
 9 3 3 40.95 2.94
 9 3 4 28.05 2.06
 9 3 5 33.62 2.36
 9 3 6 76.19 2.18
 9 3 8 23.7 3.44
 9 3 9 17.08 2.77
 9 3 10 92.47 2.25
 9 3 11 24.53 2.11
 9 3 12 39.02 2.12
 9 3 13 29.04 2.31
 9 3 14 21.93 1.79
 9 3 15 76.85 1.89
 9 3 16 23.72 1.67
 9 3 17 34.2 1.71
 9 3 18 26.01 2.98
 9 3 19 6.93 1.74
 9 3 20 29.81 1.74
 9 3 21 88.82 2.09
 9 3 22 13.72 1.86
 9 3 23 35.96 1.77
 9 3 24 4.5 1.76
 9 3 25 7.81 1.85
 9 3 27 7.05 1.88
 9 3 28 4.59 2.19
 9 3 31 5.33 2.59
 9 3 33 4.8 2.3
 9 3 34 7.22 2.43
 9 3 35 37.48 2.44
 9 4 0 39.69 2.1
 9 4 1 55.99 2.15
 9 4 2 67.92 2.16
 9 4 3 28.76 2.07
 9 4 4 23.01 2.06
 9 4 5 55.86 2.53
 9 4 6 9.93 2.46
 9 4 7 16.39 2.07
 9 4 8 73.56 2.19
 9 4 9 27.88 2.09
 9 4 10 56.44 2.47
 9 4 11 8.66 2.11
 9 4 12 12.58 2.69
 9 4 13 62.77 1.97
 9 4 14 18.01 1.77
 9 4 15 37.53 2.54
 9 4 16 34.71 2.32
 9 4 17 19.72 1.67
 9 4 18 14.97 1.68
 9 4 19 14.28 1.7
 9 4 20 43.91 1.76
 9 4 21 42.5 2.03
 9 4 22 23.28 1.73
 9 4 25 22.91 1.67
 9 4 26 6.51 1.87
 9 4 27 12.45 1.84
 9 4 30 20.64 2.44
 9 4 31 18.04 2.11
 9 4 32 6.51 2.22
 9 4 33 40.74 2.19
 9 5 2 26.17 3.48
 9 5 3 7.63 2.13
 9 5 4 5.95 2.12
 9 5 5 6.8 2.09
 9 5 7 10.17 2.08
 9 5 8 52.11 2.13
 9 5 9 10.47 2.08
 9 5 10 15.89 2.07
 9 5 11 14.32 2.35
 9 5 12 8.92 2.11
 9 5 14 10.77 1.77
 9 5 15 26.31 2.1
 9 5 17 4 1.8
 9 5 18 9.32 1.69
 9 5 19 8.4 1.85
 9 5 20 8.98 1.73
 9 5 21 12.73 1.73
 9 5 22 6.36 1.78
 9 5 23 18.8 1.93
 9 5 25 10.35 1.97
 9 5 26 22.22 1.83
 9 5 27 6.65 1.87
 9 5 28 4.58 1.98
 9 5 29 24.23 2.15
 9 5 30 18.5 3.09
 9 5 31 7.36 2.17
 9 5 32 5.1 2.27
 9 5 33 5.58 2.59
 9 5 34 14.82 2.09
 9 6 1 65.23 2.14
 9 6 2 10.33 2.05
 9 6 3 10.86 4.01
 9 6 6 67.71 2.76
 9 6 7 7.59 2.15
 9 6 8 110.91 2.33
 9 6 9 30.92 3.57
 9 6 10 13.63 2.07
 9 6 11 14.06 2.08
 9 6 12 51.72 1.95
 9 6 13 9.06 1.91
 9 6 14 47.24 1.83
 9 6 15 5.05 1.85
 9 6 16 5.33 2.24
 9 6 17 30.36 1.69
 9 6 18 13.53 1.69
 9 6 19 8.3 2.03
 9 6 20 9.21 1.87
 9 6 21 25.47 1.8
 9 6 23 16.13 1.94
 9 6 24 37.48 1.87
 9 6 25 8.26 1.82
 9 6 26 17.42 2.05
 9 6 27 39.35 2.19
 9 6 28 18.64 1.91
 9 6 30 13.01 1.94
 9 6 31 10.98 1.97
 9 6 32 15.09 2.15
 9 6 33 6.33 2.15
 9 7 0 12.7 2.48
 9 7 1 38.83 2.08
 9 7 2 26.07 2.09
 9 7 3 54.07 2.12
 9 7 4 19.56 2.44
 9 7 5 20.79 2.07
 9 7 6 92.25 2.26
 9 7 7 14.78 2.08
 9 7 8 28.59 2.08
 9 7 10 8.7 2.12
 9 7 11 20.62 2.08
 9 7 12 17.42 2.06
 9 7 13 19.51 1.89
 9 7 14 17.28 1.78
 9 7 15 19.33 1.77
 9 7 17 6.47 1.86
 9 7 19 17.05 1.7
 9 7 21 5.8 1.78
 9 7 23 17.06 1.82
 9 7 24 28.4 2.11
 9 7 25 16.99 1.79
 9 7 27 12.97 1.83
 9 7 28 4.89 2.21
 9 7 29 7.21 2.75
 9 7 30 4.56 1.91
 9 7 31 9.03 1.98
 9 7 32 8.06 2.19
 9 8 2 29.8 2.07
 9 8 4 22.58 2.3
 9 8 5 23.57 2.03
 9 8 6 10.61 2.09
 9 8 7 71.69 2.51
 9 8 8 34.51 4.02
 9 8 9 7.87 2.13
 9 8 11 51.46 2.2
 9 8 12 77.01 2.57
 9 8 13 17.27 1.89
 9 8 14 5.4 1.86
 9 8 15 7.01 1.83
 9 8 18 12.96 1.82
 9 8 20 17.02 1.7
 9 8 21 18.48 1.88
 9 8 22 9.02 1.75
 9 8 24 9.37 1.92
 9 8 25 13.98 2.01
 9 8 27 16.03 1.8
 9 8 28 5.04 1.85
 9 8 30 16.06 1.87
 9 9 1 16.32 2.04
 9 9 2 31.99 2.09
 9 9 4 13.06 2.06
 9 9 5 12.62 2.06
 9 9 7 19.97 2.07
 9 9 9 15.07 2.07
 9 9 10 12.05 2.07
 9 9 12 8.27 1.89
 9 9 13 16.9 1.89
 9 9 14 4.97 2.18
 9 9 15 7.01 1.95
 9 9 16 43.08 2.53
 9 9 17 11.56 1.82
 9 9 19 46.79 1.91
 9 9 22 10.12 2.2
 9 9 25 11.77 2.1
 9 9 26 17.54 1.94
 9 9 28 16.52 1.75
 9 10 3 31.54 3.21
 9 10 4 32.51 2.36
 9 10 5 39.02 2.96
 9 10 6 4.83 2.24
 9 10 7 25.2 2.07
 9 10 9 11.99 2.75
 9 10 13 10.32 1.86
 9 10 14 4.63 1.95
 9 10 15 22.09 1.81
 9 10 16 11.01 1.82
 9 10 17 18.94 1.99
 9 10 18 4.24 1.95
 9 10 21 25.22 2.24
 9 10 23 4.93 1.99
 9 10 24 13.33 1.91
 9 10 25 9.53 2.12
 9 10 26 16.04 2.03
 9 11 0 10.17 2.36
 9 11 1 14.21 2.06
 9 11 2 18.29 2.63
 9 11 4 8.27 2.13
 9 11 5 9.58 2.4
 9 11 9 12.49 2.09
 9 11 10 10.07 2.12
 9 11 11 4.61 2.25
 9 11 12 22.58 4.05
 9 11 13 16.02 1.86
 9 11 14 26.52 1.98
 9 11 16 6.26 1.85
 9 11 18 21.94 2.12
 9 11 19 6.03 2.34
 9 11 20 11.13 2.03
 9 11 23 10.49 1.9
 9 11 24 16.7 2.22
 9 12 0 5 2.48
 9 12 2 20.69 2.06
 9 12 5 17.12 2.09
 9 12 7 10.58 2.52
 9 12 8 12.84 2.11
 9 12 10 5.05 2.27
 9 12 11 18.67 1.84
 9 12 12 11.57 2.23
 9 12 13 11.53 2.05
 9 12 15 14.91 1.66
 9 12 16 7.25 2.07
 9 13 0 8.65 2.13
 9 13 1 7.75 3.05
 9 13 2 5.27 2.21
 9 13 3 15.85 2.1
 9 13 4 21.65 2.78
 9 13 5 25.19 2.83
 9 13 6 73.04 2.3
 9 13 8 12.44 2.13
 9 13 9 9.46 2.11
 9 13 10 27.14 2.14
 9 13 12 25.37 2.19
 9 13 14 24.46 2.27
 9 13 15 9.19 1.8
 9 13 16 11.14 1.78
 9 14 1 5.46 2.51
 9 14 2 11.1 2.1
 9 14 4 5.94 2.2
 9 14 6 18.44 2.12
 9 14 7 25.28 3.56
 9 14 8 7.4 2.15
 9 14 9 35.88 2.48
 9 14 10 13.79 2.14
 9 14 11 45.01 3.51
 9 14 12 18.15 2.74
 9 14 14 7.15 1.72
 9 14 15 8.68 1.67
 9 14 16 4.33 1.74
 9 14 17 5.52 2.04
 9 15 0 9.38 2.13
 9 15 3 9.21 3.53
 9 15 4 5.27 2.24
 9 15 5 10.96 2.41
 9 15 7 17.37 2.53
 9 15 10 12.29 2.66
 9 15 11 9.85 2.7
 10 0 3 59 4.45
 10 0 4 112.77 2.51
 10 0 5 66.31 2.69
 10 0 7 60.01 2.75
 10 0 10 47.51 2.7
 10 0 11 48.78 2.69
 10 0 12 10.52 2.27
 10 0 13 23.66 2.37
 10 0 14 17.19 2.54
 10 0 15 23.46 2.03
 10 0 16 36.6 1.95
 10 0 17 36.66 2.07
 10 0 19 5.83 1.88
 10 0 20 6.74 2.06
 10 0 21 8.99 2.04
 10 0 22 59.48 1.95
 10 0 23 30.75 1.87
 10 0 27 8.75 1.92
 10 0 29 5.87 2.19
 10 1 0 5.4 2.34
 10 1 2 93.92 2.41
 10 1 3 5.06 2.44
 10 1 4 9.79 2.23
 10 1 6 31.98 2.59
 10 1 7 24.15 2.21
 10 1 8 7.4 3.26
 10 1 9 68.89 2.4
 10 1 11 27.03 5.24
 10 1 12 7.69 3.04
 10 1 13 13.35 2.27
 10 1 14 23.74 2.78
 10 1 15 5.31 2.01
 10 1 17 11.83 1.92
 10 1 18 15.45 1.8
 10 1 19 19.51 1.99
 10 1 20 22.89 1.83
 10 1 21 31.58 1.85
 10 1 22 31.13 1.86
 10 1 24 23.84 1.87
 10 1 25 9.04 1.91
 10 1 27 16.9 1.9
 10 2 1 9.63 2.23
 10 2 2 33.43 2.21
 10 2 3 14.42 2.21
 10 2 4 13.85 2.21
 10 2 5 9.76 2.25
 10 2 6 24.16 2.22
 10 2 7 10.43 2.5
 10 2 8 25.07 2.6
 10 2 9 40.17 2.27
 10 2 10 8.27 2.26
 10 2 11 9.72 2.24
 10 2 13 60 2.33
 10 2 14 29.2 2.92
 10 2 15 6.25 1.98
 10 2 16 34.7 1.94
 10 2 17 17.43 1.94
 10 2 18 7.71 1.98
 10 2 19 4.48 1.92
 10 2 21 8.98 1.86
 10 2 22 5.75 2.02
 10 2 23 10.28 2.08
 10 2 24 15.27 1.87
 10 2 25 8.31 1.91
 10 2 26 5.15 1.98
 10 2 27 6.31 1.96
 10 2 29 28.04 1.99
 10 2 30 6.88 2.15
 10 3 0 27.08 2.6
 10 3 2 16.85 2.19
 10 3 3 7.19 2.26
 10 3 4 8.57 2.32
 10 3 5 11.44 2.22
 10 3 7 15.88 2.2
 10 3 8 5.6 2.68
 10 3 10 31.47 2.59
 10 3 11 11.87 2.36
 10 3 12 10.91 2.32
 10 3 14 6.54 2.09
 10 3 15 4.64 2.06
 10 3 16 18.63 1.92
 10 3 17 30.59 2.17
 10 3 18 8.8 1.97
 10 3 19 5.45 1.89
 10 3 23 26.66 1.86
 10 3 25 6.29 1.94
 10 3 27 25.51 1.9
 10 3 28 6.86 2.19
 10 3 29 24.21 2.14
 10 3 30 8.58 2.14
 10 4 0 66.24 5.27
 10 4 1 7.74 2.31
 10 4 2 21.96 2.2
 10 4 4 18.71 2.63
 10 4 5 12.95 2.2
 10 4 6 20.99 2.61
 10 4 7 23.91 2.21
 10 4 8 5.72 2.33
 10 4 10 11.86 2.24
 10 4 11 5.1 2.4
 10 4 12 19.64 2.56
 10 4 13 17.44 2.24
 10 4 14 21.08 2.03
 10 4 15 7.58 1.95
 10 4 18 10.91 1.93
 10 4 19 17.43 2.12
 10 4 20 13.13 1.82
 10 4 24 8.84 1.91
 10 4 25 33.37 2.1
 10 4 27 7.43 2.27
 10 5 0 17.81 2.19
 10 5 2 8.86 2.25
 10 5 4 6.47 2.31
 10 5 5 26.85 2.58
 10 5 6 17.65 2.82
 10 5 7 17.89 2.59
 10 5 8 14.22 2.61
 10 5 9 24.08 2.21
 10 5 10 16.62 2.81
 10 5 13 39.5 2.29
 10 5 15 17.63 2.12
 10 5 16 11.08 2.13
 10 5 22 4.89 1.94
 10 5 23 6.13 2.01
 10 5 28 7.68 2.48
 10 6 0 7.96 2.23
 10 6 2 20.95 2.18
 10 6 4 8.24 2.24
 10 6 5 22.87 2.19
 10 6 8 5.49 2.35
 10 6 9 6.53 2.3
 10 6 10 7.06 2.77
 10 6 11 24.85 2.24
 10 6 12 5.42 2.39
 10 6 13 5.24 2.13
 10 6 15 22.64 2
 10 6 16 5.6 2.63
 10 6 17 6.59 1.97
 10 6 18 13.2 1.94
 10 6 19 11 1.96
 10 6 20 9.16 2.18
 10 6 22 8.71 1.89
 10 6 23 8.3 2.28
 10 6 24 13.43 2.12
 10 6 25 5.98 2.15
 10 6 26 10.13 2.28
 10 7 0 25.07 2.59
 10 7 1 16.33 2.66
 10 7 4 17.85 2.19
 10 7 5 11.6 2.21
 10 7 6 9.41 2.22
 10 7 7 11.09 4.91
 10 7 12 9.68 2.27
 10 7 13 11 2.01
 10 7 15 4.23 1.89
 10 7 16 4.81 2.04
 10 7 17 10.85 1.94
 10 7 18 8.7 1.97
 10 7 20 32.69 2.42
 10 7 21 6.2 2.06
 10 7 23 16.48 1.84
 10 7 24 5.22 1.98
 10 7 25 5.6 2.42
 10 7 26 9.14 2.44
 10 8 3 12.4 2.22
 10 8 4 15.72 2.47
 10 8 5 18.77 2.21
 10 8 6 30.19 2.87
 10 8 7 7.98 2.56
 10 8 9 6.24 2.35
 10 8 11 5.53 2.74
 10 8 13 12.99 2.8
 10 8 14 8.07 1.88
 10 8 15 6.01 1.98
 10 8 16 12.24 1.91
 10 8 19 7.92 2.22
 10 8 23 20.29 2.09
 10 8 24 13.95 2.05
 10 8 25 7.06 2.32
 10 9 0 14.49 2.53
 10 9 1 8.58 2.26
 10 9 4 9.77 2.23
 10 9 5 18.5 2.2
 10 9 7 6.86 2.31
 10 9 9 15.58 2.21
 10 9 11 15.46 2.55
 10 9 12 18.95 3.29
 10 9 13 20.55 2.02
 10 9 15 7.49 1.8
 10 9 16 13.5 1.89
 10 9 18 10.61 2.16
 10 9 20 7.71 2.01
 10 9 21 7.82 2.04
 10 9 22 8.91 2.23
 10 9 23 6.64 3.01
 10 10 1 15.49 2.75
 10 10 3 15.54 2.51
 10 10 5 13.29 2.26
 10 10 6 36.07 2.29
 10 10 7 49.92 3.21
 10 10 8 8.8 2.63
 10 10 10 12.72 2.71
 10 10 11 13.77 2.65
 10 10 12 15.54 2.57
 10 10 13 44.87 2.33
 10 10 14 31.16 2.05
 10 10 16 9.26 1.79
 10 11 1 6.66 2.98
 10 11 3 34.59 2.27
 10 11 4 14.47 2.26
 10 11 5 27.26 2.99
 10 11 7 14.78 2.26
 10 11 8 18.22 3.62
 10 11 10 37.49 2.3
 10 11 11 12.85 3.52
 10 11 12 5.09 2.13
 10 11 13 7.96 2.24
 10 11 15 15.61 1.77
 10 11 17 10.58 1.87
 10 11 18 4.71 1.9
 10 12 1 6.44 2.88
 10 12 4 8.04 2.73
 10 12 5 22.59 2.25
 10 12 6 15.5 2.57
 10 12 7 12.26 2.63
 10 12 8 31.15 2.59
 10 12 9 16.04 2.29
 10 12 10 17.33 2.75
 10 12 11 9.32 2.32
 10 12 12 22.59 2.58
 10 12 13 23.3 2.61
 10 12 14 15.08 1.72
 10 13 1 9.43 3.46
 10 13 2 13.36 2.27
 10 13 4 9.11 2.63
 10 13 6 9.29 2.3
 10 13 7 6.1 2.89
 10 13 9 5.84 2.38
 11 0 1 43.49 2.81
 11 0 2 16.66 2.35
 11 0 3 6.08 2.51
 11 0 8 15.88 2.35
 11 0 9 16.35 2.4
 11 0 10 36.3 2.4
 11 0 11 6.68 2.97
 11 0 12 27.07 2.4
 11 0 13 26.47 2.41
 11 0 14 26.29 2.43
 11 0 16 10.4 1.89
 11 0 17 34.15 1.91
 11 0 19 7.25 2.11
 11 0 20 4.68 2.23
 11 0 21 11.75 2.31
 11 0 22 9.82 2.18
 11 1 1 13.71 2.36
 11 1 2 9.66 2.42
 11 1 3 38.37 3.49
 11 1 4 7.71 2.89
 11 1 5 6.36 3.16
 11 1 8 45.57 3.55
 11 1 10 9.92 2.39
 11 1 11 5.62 2.57
 11 1 12 10.99 2.41
 11 1 14 5.58 2.58
 11 1 15 30.47 2.42
 11 1 16 32.25 1.9
 11 1 17 5.27 2
 11 1 18 4.65 2.22
 11 1 19 8.02 2.1
 11 1 22 18.8 2.33
 11 1 23 6.38 2.23
 11 2 1 16.11 2.71
 11 2 2 10.28 2.86
 11 2 3 43.51 3.54
 11 2 4 23.01 3.45
 11 2 5 14.54 2.38
 11 2 6 15.82 3.76
 11 2 7 6.17 2.52
 11 2 8 20.38 2.35
 11 2 9 13.07 2.39
 11 2 10 24.77 2.39
 11 2 11 7.39 2.47
 11 2 12 5.24 2.57
 11 2 13 13.43 2.38
 11 2 15 9.42 2.47
 11 2 19 8.67 2.09
 11 2 20 8.05 2.62
 11 2 21 11.26 2.08
 11 2 22 9.51 2.38
 11 2 23 18.78 2.68
 11 3 2 10.96 5.06
 11 3 3 10.48 2.38
 11 3 5 62.56 2.47
 11 3 6 31.1 2.75
 11 3 9 5.71 2.5
 11 3 11 15.18 2.77
 11 3 12 23.2 2.38
 11 3 13 8.78 2.65
 11 3 14 6.8 2.66
 11 3 15 6 2.27
 11 3 16 9.31 1.9
 11 3 23 9.45 2.13
 11 4 3 11.92 2.65
 11 4 7 13.77 2.68
 11 4 11 8.35 2.43
 11 4 12 5.42 2.53
 11 4 14 12.05 2.43
 11 4 17 12.73 2.06
 11 4 18 4.96 2.16
 11 4 19 10.2 2.25
 11 4 21 5.32 2.21
 11 5 1 7.75 2.41
 11 5 3 10.82 2.39
 11 5 4 15 3.3
 11 5 5 5.73 2.49
 11 5 6 7.17 2.89
 11 5 12 9.68 2.85
 11 5 13 5.27 2.58
 11 5 16 9.51 2.86
 11 5 19 5.96 2.5
 11 5 20 5.92 2.18
 11 5 21 5.83 2.2
 11 6 0 6.84 2.99
 11 6 1 13.92 2.34
 11 6 2 6.1 2.47
 11 6 6 6.03 2.45
 11 6 10 6.52 2.47
 11 6 12 12.44 2.88
 11 6 14 12.4 2.39
 11 6 17 6.59 1.94
 11 6 18 4.76 2.21
 11 6 19 9.97 2.08
 11 7 2 12.21 2.36
 11 7 3 6.7 2.44
 11 7 10 21.48 2.69
 11 7 13 8.85 2.47
 11 7 14 5.27 2.54
 11 7 15 15.94 2.45
 11 7 16 13.89 1.89
 11 7 17 10.88 2.35
 11 7 18 5.37 1.98
 11 8 2 5.69 2.5
 11 8 3 8.52 2.42
 11 8 4 9.27 2.4
 11 8 5 10.7 2.84
 11 8 6 19.12 2.68
 11 8 8 8.39 2.43
 11 8 12 29.5 2.41
 11 8 14 9.78 2.46
 11 9 2 17.11 2.35
 11 9 3 5.75 2.53
 11 9 4 9.57 3.96
 11 9 5 11.55 2.39
 11 9 6 20.98 2.7
 11 9 8 9.98 2.89
 11 9 9 10.06 2.42
 11 9 12 12.79 2.63
 11 9 13 11.75 3.1
 11 10 0 5.47 2.56
 11 10 2 8.01 2.45
 11 10 5 16.51 2.39
 11 10 7 16.22 3.36
 11 10 8 15.73 2.42
 12 0 0 21.28 5.16
 12 0 2 13.84 2.88
 12 0 5 7.62 2.95
 12 0 6 13.28 2.93
 12 0 8 13.16 2.88
 12 0 11 15.34 2.52
 12 0 13 8.51 2.6
 12 1 0 10.45 3.73
 12 1 1 6.07 2.66
 12 1 4 21.26 2.88
 12 1 5 7.84 3.83
 12 1 6 8.66 2.55
 12 1 8 6.73 2.61
 12 1 10 6.39 2.66
 12 1 11 8.82 2.56
 12 1 12 9.21 3.54
 12 2 3 9.7 2.52
 12 2 10 8.66 2.56
 12 2 11 10.66 2.57
 12 2 12 7.22 3.16
 12 3 1 9.72 3.63
 12 3 2 10.74 2.51
 12 3 3 6.59 3.2
 12 3 5 11.75 2.86
 12 3 6 6.72 2.61
 12 3 9 11.4 2.55
 12 4 0 5.58 2.68
 12 4 1 10.87 2.88
 12 4 2 7.08 2.97
 12 4 4 11.19 4.7
 12 4 5 15.12 3.5
 12 4 7 10.7 2.54
 12 5 1 11.05 2.52
 12 5 5 26.67 2.92

_iucr_refine_fcf_details
;
data_1.5
_computing_structure_refinement   'olex2.refine 1.3 (Bourhis et al., 2015)'
_shelx_refln_list_code            4
loop_
  _space_group_symop_id
  _space_group_symop_operation_xyz
  1  x,y,z
  2  x+1/2,-y+1/2,-z
  3  -x,y+1/2,-z+1/2
  4  -x+1/2,-y,z+1/2

_space_group_crystal_system       orthorhombic
_space_group_IT_number            19
_space_group_name_H-M_alt         'P 21 21 21'
_space_group_name_Hall            ' P 2ac 2ab'
_symmetry_space_group_name_H-M    'P 21 21 21'
_symmetry_space_group_name_Hall   ' P 2ac 2ab'
_symmetry_Int_Tables_number       19
_cell_length_a                    5.3386(1)
_cell_length_b                    9.9878(2)
_cell_length_c                    22.3493(4)
_cell_angle_alpha                 90
_cell_angle_beta                  90
_cell_angle_gamma                 90
_cell_volume                      1191.68(4)
loop_
  _refln_index_h
  _refln_index_k
  _refln_index_l
  _refln_F_squared_calc
  _refln_F_squared_meas
  _refln_F_squared_sigma
  _refln_F_squared_weight
  _refln_observed_status
-12 -5 -5 27.174 27.655 2.573 51.998 o
-12 -5 -1 10.580 10.090 2.584 53.908 o
-12 -4 -7 11.491 14.450 3.084 37.922 o
-12 -4 -5 11.197 15.737 2.972 40.777 o
-12 -4 -4 7.044 6.301 2.737 48.446 o
-12 -4 -1 10.128 12.857 2.972 40.890 o
-12 -3 -9 14.265 14.553 2.584 53.441 o
-12 -3 -3 5.620 6.822 2.686 50.353 o
-12 -3 -1 8.071 7.741 2.645 51.725 o
-12 -2 -12 6.102 6.444 2.737 48.493 o
-12 -2 -11 9.783 10.335 2.614 52.722 o
-12 -2 -3 7.555 8.405 3.105 37.684 o
-12 -2 -2 10.411 11.162 2.584 53.880 o
-12 -1 -12 7.302 8.517 2.645 51.750 o
-12 -1 -6 8.341 6.332 2.696 49.834 o
-12 -1 -5 8.267 8.803 3.145 36.690 o
-12 -1 -4 20.119 20.976 2.992 39.667 o
-11 -10 -8 18.123 17.085 2.461 58.205 o
-11 -10 -7 17.801 20.690 2.471 57.586 o
-11 -10 -5 12.921 14.307 2.461 58.880 o
-11 -10 -2 9.862 12.030 2.563 54.735 o
-11 -9 -13 8.098 8.762 2.941 41.913 o
-11 -9 -12 10.853 14.563 2.492 57.657 o
-11 -9 -11 3.823 5.351 2.645 52.054 o
-11 -9 -9 10.223 11.336 2.492 57.855 o
-11 -9 -6 19.878 20.077 2.471 57.393 o
-11 -9 -5 9.672 11.254 2.870 43.867 o
-11 -9 -4 9.696 11.111 2.614 52.701 o
-11 -9 -2 15.369 14.246 2.420 60.572 o
-11 -9 -1 3.646 9.834 2.972 41.215 o
-11 -8 -14 9.667 12.714 2.635 51.847 o
-11 -8 -12 32.972 29.034 3.217 33.715 o
-11 -8 -8 7.255 7.588 2.553 55.530 o
-11 -8 -6 21.890 22.447 2.788 45.300 o
-11 -8 -5 9.837 11.836 2.808 45.749 o
-11 -8 -4 10.841 13.399 2.431 60.587 o
-11 -8 -3 7.005 6.791 2.543 56.018 o
-11 -8 -2 6.184 8.527 2.471 59.261 o
-11 -7 -18 4.690 6.485 1.981 92.048 o
-11 -7 -17 8.770 9.181 1.951 93.800 o
-11 -7 -16 14.315 16.135 2.114 78.640 o
-11 -7 -15 14.319 13.562 2.298 67.153 o
-11 -7 -13 10.758 11.407 2.931 42.024 o
-11 -7 -10 20.270 19.934 2.451 58.275 o
-11 -7 -2 11.758 15.788 2.390 62.400 o
-11 -6 -19 10.792 9.926 1.971 91.409 o
-11 -6 -18 1.775 5.096 2.165 77.712 o
-11 -6 -17 5.496 5.995 2.114 80.911 o
-11 -6 -14 9.877 11.948 2.492 57.859 o
-11 -6 -12 6.734 9.242 2.502 57.766 o
-11 -6 -10 6.227 5.790 2.594 53.944 o
-11 -6 -2 6.353 6.199 2.941 42.037 o
-11 -6 -1 10.581 17.657 3.145 36.456 o
-11 -5 -21 8.311 7.241 2.155 77.436 o
-11 -5 -20 5.436 4.493 2.104 81.805 o
-11 -5 -19 8.647 7.680 2.124 79.557 o
-11 -5 -16 7.631 6.250 2.349 65.487 o
-11 -5 -12 10.232 10.396 2.849 44.483 o
-11 -5 -8 4.634 6.209 2.543 56.205 o
-11 -5 -6 3.922 7.098 2.931 42.407 o
-11 -5 -4 13.457 11.560 2.441 59.926 o
-11 -5 -3 10.661 9.528 2.451 59.803 o
-11 -5 -1 5.293 5.801 2.522 57.079 o
-11 -4 -19 11.023 14.246 1.940 93.665 o
-11 -4 -17 12.799 12.530 2.134 77.770 o
-11 -4 -14 14.237 13.429 2.471 58.323 o
-11 -4 -12 2.381 5.290 2.635 52.539 o
-11 -4 -11 3.928 7.312 2.512 57.584 o
-11 -4 -7 13.470 15.451 2.420 60.711 o
-11 -4 -3 7.820 8.476 2.431 61.102 o
-11 -3 -23 6.804 6.005 2.083 83.071 o
-11 -3 -22 6.461 7.261 2.032 87.176 o
-11 -3 -16 7.787 7.945 2.104 81.191 o
-11 -3 -14 6.527 8.619 2.512 57.343 o
-11 -3 -13 7.268 6.515 2.584 54.273 o
-11 -3 -12 24.653 24.581 2.451 57.482 o
-11 -3 -11 10.421 16.809 2.431 60.459 o
-11 -3 -10 3.498 5.750 2.573 54.974 o
-11 -3 -6 26.698 27.287 2.451 57.059 o
-11 -3 -5 65.824 68.524 2.900 36.562 o
-11 -3 -3 10.729 12.582 4.075 21.896 o
-11 -3 -2 10.120 9.497 2.431 60.844 o
-11 -2 -23 19.134 19.730 2.226 70.165 o
-11 -2 -22 8.658 6.403 2.247 71.348 o
-11 -2 -21 12.203 11.652 2.124 78.669 o
-11 -2 -20 8.237 10.284 2.124 79.420 o
-11 -2 -19 7.199 6.883 2.308 67.803 o
-11 -2 -16 3.259 5.402 2.002 90.547 o
-11 -2 -15 7.644 9.834 2.349 65.304 o
-11 -2 -13 11.291 10.437 2.471 58.740 o
-11 -2 -11 9.805 13.225 2.819 45.387 o
-11 -2 -10 24.275 20.894 2.441 58.209 o
-11 -2 -9 14.147 15.962 2.808 45.384 o
-11 -2 -8 19.427 22.232 2.431 59.177 o
-11 -2 -6 17.869 17.882 2.410 60.582 o
-11 -2 -5 16.292 14.420 2.441 59.488 o
-11 -2 -4 22.766 23.478 2.982 39.716 o
-11 -2 -3 41.964 42.800 2.441 54.276 o
-11 -2 -1 17.830 19.577 2.737 47.346 o
-11 -1 -23 5.975 4.871 2.124 80.157 o
-11 -1 -22 21.672 19.924 2.563 53.350 o
-11 -1 -19 8.625 10.876 2.400 62.456 o
-11 -1 -18 6.139 7.220 1.971 92.643 o
-11 -1 -17 7.044 5.760 2.032 87.205 o
-11 -1 -16 34.546 27.737 2.073 75.797 o
-11 -1 -15 33.271 31.535 2.359 59.961 o
-11 -1 -12 9.050 7.966 2.512 57.171 o
-11 -1 -10 7.982 7.159 2.553 55.493 o
-11 -1 -8 43.022 42.555 2.829 41.578 o
-11 -1 -3 39.254 39.818 2.420 55.730 o
-11 -1 -2 10.669 7.383 2.931 42.120 o
-11 -1 -1 12.855 11.979 3.748 25.809 o
-10 -13 -8 3.650 5.086 2.482 59.104 o
-10 -13 -6 9.704 13.133 2.318 66.595 o
-10 -13 -4 10.658 14.124 2.318 66.425 o
-10 -13 -2 13.012 11.764 2.328 65.720 o
-10 -13 -1 8.810 7.016 2.992 40.516 o
-10 -12 -14 18.763 17.432 2.441 59.055 o
-10 -12 -13 23.648 23.723 3.002 39.141 o
-10 -12 -12 20.316 22.927 2.645 50.226 o
-10 -12 -11 7.879 6.475 2.819 45.660 o
-10 -12 -10 16.830 17.718 3.043 38.623 o
-10 -12 -9 14.498 16.820 2.502 56.758 o
-10 -12 -8 26.110 27.297 2.359 61.361 o
-10 -12 -7 9.893 13.521 3.533 29.047 o
-10 -12 -6 14.850 17.688 2.308 66.243 o
-10 -12 -5 18.613 22.375 2.328 64.318 o
-10 -12 -4 7.173 9.804 2.349 65.354 o
-10 -12 -1 5.074 6.597 2.400 62.981 o
-10 -11 -18 5.422 4.565 1.940 95.952 o
-10 -11 -17 8.428 9.140 2.584 54.100 o
-10 -11 -16 5.351 5.658 1.869 103.206 o
-10 -11 -15 16.372 16.329 1.777 108.655 o
-10 -11 -13 9.831 6.281 2.267 69.959 o
-10 -11 -12 5.425 5.862 2.482 58.943 o
-10 -11 -11 8.110 7.087 2.829 45.308 o
-10 -11 -10 35.001 37.040 2.706 46.134 o
-10 -11 -8 17.779 18.066 2.328 64.723 o
-10 -11 -7 13.258 14.267 2.900 42.707 o
-10 -11 -5 24.181 24.019 2.318 63.931 o
-10 -11 -4 12.283 10.110 2.849 44.384 o
-10 -11 -3 32.876 40.543 2.849 41.972 o
-10 -11 -2 5.750 7.496 2.369 64.498 o
-10 -10 -16 9.425 10.416 1.797 109.572 o
-10 -10 -14 27.383 22.702 3.911 23.358 o
-10 -10 -13 40.050 43.423 2.400 56.168 o
-10 -10 -12 14.129 18.586 2.441 59.497 o
-10 -10 -11 10.676 10.457 2.349 64.949 o
-10 -10 -10 8.682 17.228 3.033 39.247 o
-10 -10 -8 6.846 7.363 2.757 47.721 o
-10 -10 -7 45.058 51.072 2.941 38.235 o
-10 -10 -6 31.419 36.550 2.328 61.295 o
-10 -10 -5 13.700 15.911 2.308 66.508 o
-10 -10 -3 14.476 19.781 3.993 22.685 o
-10 -10 -1 11.692 13.521 2.819 45.276 o
-10 -9 -23 8.047 8.241 1.920 97.007 o
-10 -9 -22 9.157 10.284 2.002 89.009 o
-10 -9 -21 7.335 7.874 2.175 76.106 o
-10 -9 -20 6.907 8.854 1.838 105.808 o
-10 -9 -18 6.244 4.687 2.175 76.462 o
-10 -9 -17 3.754 4.575 1.910 99.355 o
-10 -9 -16 12.071 10.090 1.818 106.471 o
-10 -9 -15 10.746 11.816 1.777 111.366 o
-10 -9 -13 19.945 23.907 2.134 75.436 o
-10 -9 -12 22.740 24.264 2.665 49.226 o
-10 -9 -11 13.050 17.300 2.604 52.616 o
-10 -9 -9 11.088 10.662 2.328 66.009 o
-10 -9 -7 6.639 8.507 2.339 66.038 o
-10 -9 -6 5.101 12.030 2.635 52.175 o
-10 -9 -5 14.987 14.011 2.277 68.202 o
-10 -9 -4 6.521 7.516 2.339 66.100 o
-10 -9 -3 2.296 8.180 2.880 43.959 o
-10 -9 -1 9.309 11.091 2.288 68.518 o
-10 -8 -25 7.228 8.109 2.083 82.836 o
-10 -8 -24 15.573 13.490 2.206 72.477 o
-10 -8 -23 19.749 21.364 1.879 96.052 o
-10 -8 -22 5.622 6.475 1.920 97.732 o
-10 -8 -20 5.752 6.607 1.899 99.764 o
-10 -8 -19 7.531 8.507 1.981 91.312 o
-10 -8 -17 5.753 4.463 1.930 96.898 o
-10 -8 -16 8.996 8.435 1.971 91.947 o
-10 -8 -15 4.654 6.873 1.818 109.006 o
-10 -8 -14 8.340 8.282 2.655 51.299 o
-10 -8 -13 11.208 11.918 2.145 77.362 o
-10 -8 -9 8.995 9.763 2.328 66.293 o
-10 -8 -7 7.860 8.017 2.369 64.270 o
-10 -8 -6 26.564 30.433 2.298 64.112 o
-10 -8 -5 18.321 19.495 2.288 66.772 o
-10 -8 -4 18.922 18.372 2.594 52.472 o
-10 -8 -3 15.689 17.769 2.247 69.632 o
-10 -7 -26 6.728 9.171 2.196 74.716 o
-10 -7 -25 6.574 5.474 2.318 67.353 o
-10 -7 -24 8.143 9.497 2.267 69.968 o
-10 -7 -23 17.681 18.229 2.002 86.284 o
-10 -7 -21 5.463 8.834 2.196 74.901 o
-10 -7 -20 31.031 32.924 3.329 31.579 o
-10 -7 -19 5.472 5.984 2.032 87.454 o
-10 -7 -18 8.983 7.292 2.002 89.336 o
-10 -7 -17 7.707 10.570 1.797 110.064 o
-10 -7 -15 6.324 4.984 2.104 81.640 o
-10 -7 -13 9.310 13.092 2.706 49.201 o
-10 -7 -12 6.727 5.688 2.257 70.981 o
-10 -7 -7 3.433 5.351 2.441 61.091 o
-10 -7 -6 7.298 5.903 2.410 62.290 o
-10 -7 -5 9.758 11.285 2.308 67.273 o
-10 -7 -4 13.247 14.838 3.809 24.963 o
-10 -7 -2 9.441 11.662 2.625 52.297 o
-10 -7 -1 12.759 12.469 2.267 69.201 o
-10 -6 -26 9.567 7.424 1.971 91.933 o
-10 -6 -25 5.326 6.383 2.267 70.469 o
-10 -6 -24 13.295 12.500 2.042 84.571 o
-10 -6 -23 8.231 5.750 1.961 93.320 o
-10 -6 -22 4.957 5.903 1.940 95.911 o
-10 -6 -20 6.971 8.466 2.083 82.849 o
-10 -6 -19 10.796 13.879 1.838 104.031 o
-10 -6 -18 14.022 13.909 2.083 81.138 o
-10 -6 -17 5.313 5.555 2.022 88.391 o
-10 -6 -16 4.514 4.953 2.042 86.834 o
-10 -6 -15 20.933 22.079 1.797 103.691 o
-10 -6 -14 2.645 4.922 2.328 67.174 o
-10 -6 -13 6.306 5.801 2.247 71.662 o
-10 -6 -11 25.002 25.378 2.655 49.334 o
-10 -6 -10 9.220 12.367 3.105 37.556 o
-10 -6 -9 6.590 6.679 2.369 64.458 o
-10 -6 -8 5.929 8.047 2.339 66.133 o
-10 -6 -5 23.945 23.315 2.328 63.493 o
-10 -6 -4 8.346 9.017 2.625 52.463 o
-10 -6 -2 17.906 21.527 2.696 48.662 o
-10 -5 -28 6.727 8.589 2.063 84.496 o
-10 -5 -24 3.401 6.372 2.134 79.650 o
-10 -5 -23 7.189 7.098 1.920 97.326 o
-10 -5 -16 9.845 7.118 2.002 89.186 o
-10 -5 -15 14.034 13.787 1.797 107.573 o
-10 -5 -13 37.056 37.908 2.339 59.767 o
-10 -5 -10 17.813 17.371 2.288 66.996 o
-10 -5 -9 23.604 23.182 2.288 65.701 o
-10 -5 -8 13.239 14.655 2.594 53.111 o
-10 -5 -7 14.187 15.370 2.267 68.813 o
-10 -5 -6 14.015 15.870 2.788 46.047 o
-10 -5 -5 28.029 22.988 2.277 65.554 o
-10 -5 -4 8.646 8.885 2.298 68.127 o
-10 -5 -3 7.296 6.618 2.349 65.502 o
-10 -5 -2 12.353 11.989 2.257 69.897 o
-10 -4 -27 6.258 6.618 1.971 92.679 o
-10 -4 -25 34.481 37.306 2.247 64.731 o
-10 -4 -24 9.846 8.956 1.920 96.512 o
-10 -4 -22 3.388 5.545 1.951 95.260 o
-10 -4 -20 14.815 12.479 1.991 88.455 o
-10 -4 -19 16.627 17.800 1.828 102.710 o
-10 -4 -18 13.643 12.347 2.104 79.840 o
-10 -4 -15 7.741 7.710 1.838 105.739 o
-10 -4 -14 22.806 21.691 2.778 45.581 o
-10 -4 -13 18.197 16.942 2.318 65.289 o
-10 -4 -12 22.535 19.720 2.298 65.577 o
-10 -4 -11 4.785 9.824 2.308 67.903 o
-10 -4 -10 10.237 13.817 2.277 68.837 o
-10 -4 -7 25.855 26.113 2.390 60.018 o
-10 -4 -6 19.896 20.312 2.267 67.623 o
-10 -4 -5 14.908 13.470 3.431 30.652 o
-10 -4 -4 21.494 23.253 2.247 68.299 o
-10 -4 -2 22.777 22.058 2.247 68.187 o
-10 -4 -1 7.759 7.036 2.339 65.999 o
-10 -3 -30 9.263 11.121 2.441 60.350 o
-10 -3 -29 26.471 26.174 2.339 62.392 o
-10 -3 -28 9.207 12.459 2.512 56.975 o
-10 -3 -27 27.433 25.020 2.094 76.459 o
-10 -3 -23 25.083 21.762 1.981 85.612 o
-10 -3 -18 9.903 9.263 1.848 103.823 o
-10 -3 -17 32.753 34.027 1.961 83.224 o
-10 -3 -16 19.517 21.395 1.910 93.280 o
-10 -3 -15 7.811 8.078 1.818 107.996 o
-10 -3 -12 11.695 13.388 2.298 67.497 o
-10 -3 -11 13.315 14.757 2.614 52.295 o
-10 -3 -10 28.977 29.851 2.298 63.763 o
-10 -3 -7 16.597 14.318 2.471 58.044 o
-10 -3 -5 13.202 17.146 2.226 71.283 o
-10 -3 -3 5.406 8.303 2.288 69.120 o
-10 -3 -2 16.669 15.288 2.236 70.282 o
-10 -2 -29 33.234 34.405 2.339 60.690 o
-10 -2 -25 9.284 5.678 2.165 76.694 o
-10 -2 -24 18.166 18.974 2.032 83.652 o
-10 -2 -23 10.231 11.417 1.899 98.137 o
-10 -2 -22 4.663 4.739 1.991 91.281 o
-10 -2 -21 9.650 7.506 1.899 98.758 o
-10 -2 -18 7.777 7.281 1.889 100.278 o
-10 -2 -17 19.391 20.159 2.655 50.051 o
-10 -2 -16 36.556 34.732 1.971 81.221 o
-10 -2 -15 7.901 8.200 1.981 91.269 o
-10 -2 -14 28.964 27.788 2.859 42.475 o
-10 -2 -13 56.127 57.608 2.379 53.073 o
-10 -2 -11 11.184 11.703 2.288 68.253 o
-10 -2 -10 7.573 5.566 2.431 61.251 o
-10 -2 -9 43.043 44.893 2.328 58.574 o
-10 -2 -8 29.682 32.046 2.716 46.544 o
-10 -2 -7 11.723 12.643 2.288 68.127 o
-10 -2 -6 26.776 29.442 2.533 53.528 o
-10 -2 -5 13.390 8.997 2.727 48.353 o
-10 -2 -4 14.404 15.421 2.247 69.990 o
-10 -2 -3 15.040 15.380 2.226 71.141 o
-10 -2 -2 33.971 34.803 2.594 50.114 o
-10 -2 -1 12.786 12.418 2.247 70.427 o
-10 -1 -27 14.973 17.953 1.940 92.228 o
-10 -1 -25 7.849 6.791 1.961 93.292 o
-10 -1 -24 24.657 23.927 2.155 73.187 o
-10 -1 -22 33.388 30.739 2.053 77.053 o
-10 -1 -21 29.314 29.677 1.910 88.977 o
-10 -1 -20 24.217 22.395 2.073 78.882 o
-10 -1 -19 19.938 20.363 1.848 99.117 o
-10 -1 -18 17.052 16.452 1.828 102.792 o
-10 -1 -17 9.860 7.557 1.991 90.032 o
-10 -1 -16 5.600 5.831 2.318 67.433 o
-10 -1 -15 9.870 11.162 2.155 76.917 o
-10 -1 -14 24.011 21.558 2.951 40.497 o
-10 -1 -13 16.212 11.642 2.328 65.338 o
-10 -1 -12 5.070 6.556 2.400 62.983 o
-10 -1 -11 26.957 32.833 3.196 34.327 o
-10 -1 -9 73.837 67.095 2.768 38.721 o
-10 -1 -8 10.111 10.284 2.308 67.290 o
-10 -1 -7 25.101 26.756 2.288 65.180 o
-10 -1 -6 32.376 31.444 2.288 63.569 o
-10 -1 -5 4.402 6.403 2.390 63.582 o
-10 -1 -4 10.215 9.406 2.645 51.530 o
-10 -1 -2 94.910 90.430 2.441 41.844 o
-9 -15 -11 7.748 7.863 2.053 85.210 o
-9 -15 -10 8.718 9.518 2.543 55.789 o
-9 -15 -7 12.682 16.769 2.175 74.655 o
-9 -15 -6 3.756 6.301 2.257 71.277 o
-9 -15 -5 11.716 12.673 2.533 55.861 o
-9 -14 -17 5.457 5.218 1.940 95.880 o
-9 -14 -15 9.255 10.325 1.665 127.111 o
-9 -14 -14 6.613 7.067 1.787 112.126 o
-9 -14 -12 16.037 17.371 2.012 85.933 o
-9 -14 -11 40.927 39.236 2.563 50.112 o
-9 -14 -10 9.810 6.750 2.083 82.524 o
-9 -14 -9 38.264 43.188 3.248 32.501 o
-9 -14 -7 21.555 22.886 2.185 71.962 o
-9 -14 -6 16.616 19.751 2.165 74.419 o
-9 -14 -4 6.124 8.088 2.471 59.283 o
-9 -14 -2 7.894 7.618 2.982 40.815 o
-9 -13 -16 10.528 14.553 1.757 113.466 o
-9 -13 -15 11.332 11.642 1.777 111.202 o
-9 -13 -14 24.394 23.121 1.808 101.155 o
-9 -13 -12 23.571 20.435 2.226 69.369 o
-9 -13 -10 24.356 25.704 2.022 82.151 o
-9 -13 -9 6.240 6.413 2.134 79.257 o
-9 -13 -8 11.789 13.164 2.165 75.765 o
-9 -13 -7 2.784 4.698 2.349 66.016 o
-9 -13 -6 65.813 71.292 3.605 25.029 o
-9 -13 -5 20.038 20.527 2.522 55.151 o
-9 -13 -4 17.739 19.444 2.441 59.057 o
-9 -13 -3 15.148 18.597 2.145 76.139 o
-9 -13 -1 4.992 6.127 2.247 71.792 o
-9 -12 -22 9.487 10.090 1.961 92.600 o
-9 -12 -21 2.921 4.963 1.899 100.547 o
-9 -12 -16 8.605 8.068 1.695 123.395 o
-9 -12 -15 15.719 15.574 3.462 30.070 o
-9 -12 -13 13.930 10.999 1.777 110.442 o
-9 -12 -12 11.436 13.174 2.553 54.993 o
-9 -12 -11 16.963 18.025 2.768 46.449 o
-9 -12 -10 3.758 6.148 2.053 86.007 o
-9 -12 -8 11.470 8.589 2.788 46.410 o
-9 -12 -7 8.249 7.588 2.196 74.619 o
-9 -12 -5 13.827 20.159 2.155 75.544 o
-9 -12 -2 16.430 22.590 3.227 34.364 o
-9 -11 -24 11.909 11.336 2.298 67.597 o
-9 -11 -23 7.770 10.713 2.206 73.800 o
-9 -11 -22 5.122 7.986 2.032 87.344 o
-9 -11 -20 7.646 9.640 2.032 86.754 o
-9 -11 -19 5.826 5.811 1.665 129.322 o
-9 -11 -18 16.912 17.739 1.695 118.092 o
-9 -11 -14 28.273 26.685 2.563 52.322 o
-9 -11 -13 18.109 14.787 1.777 108.305 o
-9 -11 -12 20.256 21.160 1.767 107.441 o
-9 -11 -11 5.061 6.730 2.522 57.062 o
-9 -11 -10 10.776 10.723 2.175 75.414 o
-9 -11 -9 12.145 11.172 2.482 58.158 o
-9 -11 -8 4.496 10.723 3.145 36.780 o
-9 -11 -5 9.950 11.724 2.134 78.300 o
-9 -11 -4 6.275 8.885 2.400 62.772 o
-9 -11 -2 15.358 17.718 2.104 79.030 o
-9 -11 -1 13.690 17.963 2.104 79.320 o
-9 -10 -26 15.901 15.615 1.889 97.069 o
-9 -10 -25 10.268 12.367 2.431 60.693 o
-9 -10 -24 14.684 11.805 1.869 99.987 o
-9 -10 -23 5.619 6.372 1.910 98.773 o
-9 -10 -22 6.161 5.218 2.094 82.433 o
-9 -10 -21 22.856 24.642 1.746 107.950 o
-9 -10 -17 19.614 22.794 2.288 66.340 o
-9 -10 -16 11.301 9.487 1.797 109.139 o
-9 -10 -15 23.509 24.040 2.053 80.312 o
-9 -10 -14 4.078 4.708 1.848 105.878 o
-9 -10 -13 9.345 8.752 1.665 127.393 o
-9 -10 -11 2.575 6.209 2.032 87.910 o
-9 -10 -9 11.495 13.255 2.584 53.716 o
-9 -10 -7 25.336 26.133 2.441 57.753 o
-9 -10 -6 4.218 5.188 2.369 64.743 o
-9 -10 -5 36.491 41.390 2.420 56.028 o
-9 -10 -4 27.810 26.644 2.145 72.909 o
-9 -10 -3 27.547 30.913 2.471 55.849 o
-9 -10 -1 6.073 7.833 2.594 53.887 o
-9 -9 -28 14.005 17.003 2.124 77.894 o
-9 -9 -27 3.130 8.047 2.288 69.373 o
-9 -9 -26 16.903 14.471 2.134 76.891 o
-9 -9 -25 12.539 11.468 1.879 99.588 o
-9 -9 -22 12.164 10.345 1.777 111.142 o
-9 -9 -19 45.879 48.886 2.645 46.241 o
-9 -9 -17 12.038 15.124 1.685 122.082 o
-9 -9 -16 42.271 38.939 2.012 76.150 o
-9 -9 -15 6.365 7.567 1.685 125.767 o
-9 -9 -14 6.483 7.669 1.675 127.203 o
-9 -9 -13 18.503 21.813 1.991 86.482 o
-9 -9 -12 11.667 13.705 1.981 89.900 o
-9 -9 -10 7.755 9.977 2.196 74.525 o
-9 -9 -9 16.154 18.035 2.134 76.705 o
-9 -9 -7 16.881 21.527 2.114 77.651 o
-9 -9 -5 12.017 14.675 2.441 59.915 o
-9 -9 -4 10.795 11.928 2.114 79.621 o
-9 -9 -2 29.384 30.249 2.134 72.822 o
-9 -9 -1 12.354 14.001 2.094 80.676 o
-9 -8 -30 16.837 18.096 2.512 56.026 o
-9 -8 -29 4.933 4.994 2.298 68.735 o
-9 -8 -27 13.951 13.562 2.390 62.281 o
-9 -8 -25 11.681 14.736 2.553 54.908 o
-9 -8 -24 9.966 8.966 2.451 59.892 o
-9 -8 -22 7.083 6.178 1.920 97.449 o
-9 -8 -21 16.543 12.643 1.757 111.653 o
-9 -8 -20 14.450 14.430 1.736 114.593 o
-9 -8 -18 12.405 11.213 1.818 106.199 o
-9 -8 -16 3.489 3.830 1.808 110.912 o
-9 -8 -15 6.075 5.892 1.726 120.397 o
-9 -8 -13 13.845 13.204 2.002 87.726 o
-9 -8 -12 76.998 76.664 2.655 40.370 o
-9 -8 -11 47.597 51.419 3.840 23.294 o
-9 -8 -9 7.755 7.731 2.185 75.362 o
-9 -8 -8 29.825 28.533 2.451 56.576 o
-9 -8 -7 72.442 79.829 2.614 41.749 o
-9 -8 -6 10.511 7.669 2.277 69.181 o
-9 -8 -5 19.688 19.771 2.390 61.242 o
-9 -8 -4 21.960 21.384 2.114 76.654 o
-9 -8 -3 7.126 6.035 2.543 56.037 o
-9 -8 -2 30.798 32.863 2.441 56.594 o
-9 -7 -32 8.124 9.497 2.042 85.835 o
-9 -7 -31 8.811 10.907 2.196 74.318 o
-9 -7 -30 2.669 6.985 2.247 72.001 o
-9 -7 -29 9.741 5.811 2.420 61.557 o
-9 -7 -28 4.487 7.394 2.124 80.189 o
-9 -7 -27 13.697 13.919 1.920 94.958 o
-9 -7 -25 16.783 16.003 2.063 81.924 o
-9 -7 -24 30.383 29.881 1.787 99.492 o
-9 -7 -23 12.494 10.866 1.961 91.846 o
-9 -7 -21 7.249 6.505 2.400 62.791 o
-9 -7 -20 1.836 4.963 2.073 84.707 o
-9 -7 -19 15.047 15.911 1.910 95.306 o
-9 -7 -17 7.412 7.751 1.716 121.038 o
-9 -7 -15 16.388 18.372 1.777 108.279 o
-9 -7 -14 16.674 18.423 1.644 124.906 o
-9 -7 -13 19.909 20.118 1.981 87.176 o
-9 -7 -12 20.406 21.241 1.971 87.746 o
-9 -7 -11 16.733 17.259 3.288 33.206 o
-9 -7 -10 8.043 7.843 2.196 74.630 o
-9 -7 -8 26.283 27.420 2.155 72.511 o
-9 -7 -7 13.988 17.238 2.441 59.582 o
-9 -7 -6 94.143 90.123 2.308 45.261 o
-9 -7 -5 23.239 20.864 2.124 75.760 o
-9 -7 -4 16.722 14.716 2.563 54.053 o
-9 -7 -3 54.050 54.329 3.585 26.164 o
-9 -7 -2 27.511 27.726 2.584 51.574 o
-9 -7 -1 43.125 45.465 3.452 28.731 o
-9 -6 -33 8.940 8.139 2.185 75.173 o
-9 -6 -32 13.240 13.194 2.032 85.331 o
-9 -6 -31 9.627 8.027 2.512 57.123 o
-9 -6 -30 10.700 11.019 2.308 67.178 o
-9 -6 -29 3.612 5.453 2.431 61.584 o
-9 -6 -28 15.442 13.879 2.267 68.742 o
-9 -6 -27 42.771 42.105 2.094 70.658 o
-9 -6 -26 20.285 20.333 1.899 94.142 o
-9 -6 -25 6.505 3.973 1.971 92.885 o
-9 -6 -24 39.344 41.789 1.828 89.834 o
-9 -6 -23 15.039 13.909 1.767 110.756 o
-9 -6 -21 21.828 22.743 2.053 80.852 o
-9 -6 -20 10.233 11.223 1.736 116.730 o
-9 -6 -19 6.865 6.229 1.787 112.174 o
-9 -6 -18 11.989 11.662 1.848 102.907 o
-9 -6 -17 32.631 30.075 1.716 105.633 o
-9 -6 -15 6.607 4.933 1.787 112.432 o
-9 -6 -14 46.890 49.244 2.512 50.445 o
-9 -6 -13 7.542 7.404 2.042 86.123 o
-9 -6 -12 56.471 52.849 2.461 50.518 o
-9 -6 -11 13.146 10.662 2.145 77.152 o
-9 -6 -10 10.790 12.306 2.124 78.850 o
-9 -6 -9 32.844 32.894 2.165 69.960 o
-9 -6 -8 111.610 111.232 2.390 38.607 o
-9 -6 -6 66.114 65.134 2.676 41.956 o
-9 -6 -3 6.992 7.516 2.196 74.789 o
-9 -6 -2 8.340 11.111 2.104 80.850 o
-9 -6 -1 66.392 65.226 2.196 57.213 o
-9 -5 -34 18.761 16.942 2.032 83.747 o
-9 -5 -33 7.263 6.332 2.012 88.861 o
-9 -5 -32 3.916 5.382 2.339 66.455 o
-9 -5 -30 17.842 19.618 2.267 67.985 o
-9 -5 -29 23.898 24.806 3.830 24.393 o
-9 -5 -27 4.445 4.871 2.032 87.716 o
-9 -5 -26 24.801 24.898 1.787 102.740 o
-9 -5 -25 11.361 12.735 1.797 108.611 o
-9 -5 -23 18.342 15.819 1.777 108.031 o
-9 -5 -22 8.016 5.995 1.818 108.227 o
-9 -5 -21 11.363 11.540 1.736 116.271 o
-9 -5 -20 9.655 11.877 2.298 67.836 o
-9 -5 -19 6.895 6.035 1.920 97.506 o
-9 -5 -18 6.931 8.180 1.951 94.296 o
-9 -5 -17 4.874 7.486 1.808 110.079 o
-9 -5 -15 28.723 27.103 1.685 111.611 o
-9 -5 -14 11.493 9.079 1.797 109.143 o
-9 -5 -11 10.483 10.784 2.134 78.290 o
-9 -5 -10 19.503 20.088 3.196 34.937 o
-9 -5 -9 8.800 9.457 2.175 75.793 o
-9 -5 -8 54.564 51.051 2.584 46.923 o
-9 -5 -7 8.706 9.099 2.665 50.863 o
-9 -5 -6 3.043 5.913 2.185 76.077 o
-9 -5 -4 5.104 5.974 2.175 76.526 o
-9 -5 -2 24.943 23.723 2.063 79.284 o
-9 -4 -33 40.906 37.908 2.594 49.134 o
-9 -4 -32 8.443 9.783 2.226 72.452 o
-9 -4 -31 17.444 15.768 2.308 66.025 o
-9 -4 -30 22.992 23.662 2.277 66.313 o
-9 -4 -27 12.906 14.277 1.930 94.154 o
-9 -4 -25 25.007 24.479 1.838 97.673 o
-9 -4 -22 23.048 25.112 1.838 98.253 o
-9 -4 -21 43.841 43.055 2.400 55.592 o
-9 -4 -20 43.390 40.155 1.910 82.462 o
-9 -4 -19 13.159 12.336 1.899 97.269 o
-9 -4 -18 13.994 13.348 1.726 116.259 o
-9 -4 -17 21.249 17.872 2.737 47.158 o
-9 -4 -16 38.037 36.070 1.726 100.600 o
-9 -4 -15 37.926 35.467 1.716 101.781 o
-9 -4 -14 17.820 17.422 1.797 105.658 o
-9 -4 -13 65.328 63.459 2.665 42.421 o
-9 -4 -12 12.808 15.155 2.145 76.837 o
-9 -4 -11 8.094 5.535 2.267 70.206 o
-9 -4 -10 59.395 59.068 2.665 43.419 o
-9 -4 -9 24.665 27.338 2.134 74.136 o
-9 -4 -8 73.460 71.292 2.563 43.508 o
-9 -4 -7 16.348 14.614 2.114 78.407 o
-9 -4 -6 8.674 9.477 2.134 78.674 o
-9 -4 -5 57.206 55.871 2.502 48.811 o
-9 -4 -4 23.572 25.633 2.114 75.876 o
-9 -4 -3 29.213 26.470 2.390 59.525 o
-9 -4 -2 71.485 71.558 2.206 54.957 o
-9 -4 -1 59.292 60.150 2.165 60.734 o
-9 -3 -35 39.338 35.998 2.175 67.647 o
-9 -3 -34 7.825 6.464 2.175 76.135 o
-9 -3 -33 4.898 6.138 2.155 77.982 o
-9 -3 -30 2.687 5.688 2.390 63.759 o
-9 -3 -28 4.962 5.474 2.032 87.582 o
-9 -3 -27 6.572 6.556 1.991 90.767 o
-9 -3 -26 5.322 5.280 2.032 87.538 o
-9 -3 -25 7.320 9.896 1.859 103.313 o
-9 -3 -24 5.288 3.922 1.838 106.845 o
-9 -3 -23 41.859 38.459 1.848 87.884 o
-9 -3 -22 13.697 16.820 1.767 110.715 o
-9 -3 -21 93.611 86.692 2.114 51.151 o
-9 -3 -20 33.004 29.483 1.757 101.451 o
-9 -3 -19 6.248 7.149 1.767 114.770 o
-9 -3 -18 25.541 24.979 2.042 80.451 o
-9 -3 -17 35.170 36.274 2.114 72.061 o
-9 -3 -16 22.796 25.439 1.818 100.292 o
-9 -3 -15 81.156 77.093 2.267 50.231 o
-9 -3 -14 25.115 24.959 1.777 103.661 o
-9 -3 -13 27.071 30.188 3.248 33.355 o
-9 -3 -12 42.146 42.218 2.185 65.805 o
-9 -3 -11 26.392 27.522 2.359 61.303 o
-9 -3 -10 92.313 87.489 2.288 46.395 o
-9 -3 -9 13.687 17.923 2.420 60.555 o
-9 -3 -8 22.339 23.580 2.104 77.041 o
-9 -3 -7 8.074 6.270 2.206 74.051 o
-9 -3 -6 77.637 75.540 2.594 41.842 o
-9 -3 -5 36.421 38.511 2.124 70.897 o
-9 -3 -4 29.389 26.419 2.390 59.504 o
-9 -3 -3 49.081 47.630 2.165 64.641 o
-9 -3 -2 14.058 11.356 2.451 59.392 o
-9 -3 -1 20.513 21.630 2.073 79.786 o
-9 -2 -32 10.895 7.761 3.115 37.336 o
-9 -2 -30 37.162 39.705 2.625 48.424 o
-9 -2 -28 8.050 6.189 2.339 66.012 o
-9 -2 -26 7.282 6.332 1.889 100.506 o
-9 -2 -25 7.212 6.403 1.757 115.896 o
-9 -2 -24 7.215 6.975 2.104 81.355 o
-9 -2 -23 23.720 28.543 1.859 95.492 o
-9 -2 -22 17.959 16.922 1.869 98.270 o
-9 -2 -21 7.966 10.733 1.920 96.742 o
-9 -2 -20 25.381 22.865 1.879 94.017 o
-9 -2 -19 3.754 4.933 1.991 91.424 o
-9 -2 -18 18.039 20.751 1.716 114.392 o
-9 -2 -17 39.004 41.166 1.818 90.926 o
-9 -2 -15 20.241 21.762 1.685 116.990 o
-9 -2 -14 35.896 34.456 1.695 105.068 o
-9 -2 -13 14.236 14.409 1.777 109.751 o
-9 -2 -12 37.857 37.295 2.145 69.532 o
-9 -2 -11 37.531 35.815 2.145 69.776 o
-9 -2 -9 25.139 27.226 2.819 43.956 o
-9 -2 -8 25.393 26.358 2.951 40.269 o
-9 -2 -7 6.004 6.812 2.155 77.788 o
-9 -2 -5 89.214 89.143 3.207 28.467 o
-9 -2 -4 43.271 42.667 2.492 52.151 o
-9 -2 -3 12.531 10.335 2.165 75.870 o
-9 -2 -2 20.471 20.261 2.073 79.943 o
-9 -2 -1 8.913 7.516 3.442 30.697 o
-9 -1 -35 2.283 5.678 2.206 74.787 o
-9 -1 -33 8.244 11.662 2.063 83.973 o
-9 -1 -32 25.483 26.644 2.533 53.829 o
-9 -1 -30 24.934 26.450 2.257 66.889 o
-9 -1 -27 12.881 10.498 1.879 99.627 o
-9 -1 -26 89.222 83.516 2.900 33.581 o
-9 -1 -25 5.149 5.627 1.767 115.317 o
-9 -1 -24 8.975 10.519 1.848 103.904 o
-9 -1 -23 16.078 16.442 1.675 121.440 o
-9 -1 -22 43.098 38.715 1.787 92.255 o
-9 -1 -21 8.754 7.894 1.767 113.886 o
-9 -1 -20 18.897 24.642 1.716 113.183 o
-9 -1 -19 6.213 7.098 1.859 103.942 o
-9 -1 -18 16.632 17.820 1.848 100.589 o
-9 -1 -16 17.300 17.330 1.695 118.012 o
-9 -1 -15 38.750 37.438 1.695 102.872 o
-9 -1 -13 25.593 26.848 1.981 84.784 o
-9 -1 -12 35.422 28.349 3.145 35.075 o
-9 -1 -11 4.690 6.730 2.185 75.826 o
-9 -1 -10 7.673 8.292 2.236 71.995 o
-9 -1 -9 16.316 14.900 3.482 29.718 o
-9 -1 -8 16.110 16.258 2.471 57.995 o
-9 -1 -7 43.394 39.409 2.134 68.555 o
-9 -1 -6 31.799 28.911 2.104 74.347 o
-9 -1 -4 50.474 52.134 2.400 53.755 o
-9 -1 -3 66.836 64.388 2.349 51.601 o
-9 -1 -2 11.612 12.449 2.420 61.058 o
-9 -1 -1 31.453 31.954 2.083 75.376 o
-8 -17 -11 7.134 5.811 2.012 88.932 o
-8 -17 -10 4.978 7.731 2.461 59.877 o
-8 -17 -8 9.212 8.017 2.298 68.112 o
-8 -17 -6 13.119 16.074 2.032 85.059 o
-8 -17 -5 9.786 10.406 2.063 83.810 o
-8 -17 -4 8.177 11.233 2.042 85.668 o
-8 -17 -2 7.507 9.977 4.299 19.728 o
-8 -17 -1 8.102 11.918 2.032 86.460 o
-8 -16 -17 5.653 7.241 1.859 104.061 o
-8 -16 -16 7.253 6.168 1.889 100.531 o
-8 -16 -15 11.140 13.950 2.134 77.928 o
-8 -16 -14 5.238 7.761 1.828 107.549 o
-8 -16 -13 10.586 10.304 1.828 105.734 o
-8 -16 -12 27.777 25.418 3.697 26.023 o
-8 -16 -11 4.477 4.943 1.940 96.101 o
-8 -16 -10 40.798 39.858 5.596 11.431 o
-8 -16 -9 13.625 14.236 2.042 84.330 o
-8 -16 -8 49.329 60.406 2.206 61.197 o
-8 -16 -7 7.773 7.067 1.869 102.456 o
-8 -16 -6 13.634 14.175 2.042 84.334 o
-8 -16 -5 25.211 28.952 4.963 14.638 o
-8 -16 -4 3.724 5.290 2.124 80.439 o
-8 -16 -3 13.585 14.563 2.022 85.946 o
-8 -16 -2 7.770 11.520 1.991 90.054 o
-8 -15 -19 8.461 9.181 1.910 97.817 o
-8 -15 -17 5.289 4.749 2.339 66.356 o
-8 -15 -15 31.736 30.943 2.482 54.893 o
-8 -15 -13 19.276 21.609 2.727 47.507 o
-8 -15 -12 13.515 12.316 1.797 107.985 o
-8 -15 -11 33.222 37.499 2.063 75.559 o
-8 -15 -8 5.641 6.689 2.798 46.427 o
-8 -15 -7 37.646 43.055 3.002 37.657 o
-8 -15 -6 9.539 14.563 2.002 88.497 o
-8 -15 -5 19.335 20.230 2.012 84.835 o
-8 -15 -4 6.789 7.506 2.053 85.404 o
-8 -15 -3 17.105 24.458 2.012 84.863 o
-8 -15 -2 10.856 13.072 3.973 23.021 o
-8 -15 -1 13.688 16.513 1.991 88.254 o
-8 -14 -23 12.628 14.879 2.094 80.546 o
-8 -14 -21 8.278 8.180 1.654 129.463 o
-8 -14 -17 9.620 9.365 1.757 114.652 o
-8 -14 -15 13.878 13.225 1.593 135.239 o
-8 -14 -14 25.452 24.224 1.634 120.260 o
-8 -14 -13 11.221 10.478 1.705 120.552 o
-8 -14 -12 24.306 23.703 2.216 69.554 o
-8 -14 -10 13.305 11.897 2.032 85.450 o
-8 -14 -6 23.362 28.686 4.483 17.899 o
-8 -14 -4 8.056 8.793 2.594 53.719 o
-8 -14 -1 4.401 7.006 2.022 88.422 o
-8 -13 -27 7.711 6.791 1.777 113.104 o
-8 -13 -26 11.428 14.399 2.185 74.360 o
-8 -13 -25 11.755 13.378 2.114 79.336 o
-8 -13 -24 12.760 14.716 2.482 57.937 o
-8 -13 -21 6.494 6.087 2.400 62.878 o
-8 -13 -19 21.855 25.378 2.206 70.444 o
-8 -13 -17 19.354 19.291 2.829 44.323 o
-8 -13 -16 6.754 7.445 2.451 60.237 o
-8 -13 -15 5.067 3.952 1.624 136.435 o
-8 -13 -14 6.064 6.209 1.644 132.310 o
-8 -13 -12 6.367 6.863 1.624 135.316 o
-8 -13 -11 28.836 35.876 2.625 49.528 o
-8 -13 -9 5.443 6.475 2.053 85.712 o
-8 -13 -8 16.662 18.004 1.971 89.110 o
-8 -13 -4 21.626 26.695 1.991 85.068 o
-8 -13 -1 11.594 12.061 1.961 91.915 o
-8 -12 -29 16.713 17.106 1.920 93.740 o
-8 -12 -28 5.480 5.504 1.746 117.899 o
-8 -12 -27 9.044 8.405 2.318 66.936 o
-8 -12 -26 7.132 6.097 2.073 83.818 o
-8 -12 -25 15.551 18.556 2.257 68.992 o
-8 -12 -23 20.811 21.364 2.349 63.030 o
-8 -12 -22 15.440 17.759 1.757 111.112 o
-8 -12 -21 5.979 6.842 1.716 121.678 o
-8 -12 -20 12.844 14.889 1.654 126.080 o
-8 -12 -19 4.502 4.830 2.124 80.364 o
-8 -12 -18 30.505 30.974 2.288 63.932 o
-8 -12 -16 11.126 10.621 1.542 146.051 o
-8 -12 -13 7.547 6.066 1.757 115.844 o
-8 -12 -11 6.115 4.514 2.145 78.662 o
-8 -12 -10 17.133 18.883 2.553 54.245 o
-8 -12 -9 8.567 9.681 1.930 95.731 o
-8 -12 -8 10.119 11.407 2.318 66.647 o
-8 -12 -7 3.142 5.065 2.053 86.186 o
-8 -12 -6 16.211 18.964 2.992 39.919 o
-8 -12 -5 16.432 23.509 3.268 33.513 o
-8 -12 -4 29.339 30.882 2.012 80.925 o
-8 -12 -2 39.881 45.567 2.655 46.794 o
-8 -12 -1 5.487 6.372 2.379 64.028 o
-8 -11 -31 5.134 7.251 1.777 113.792 o
-8 -11 -30 6.944 10.672 1.930 95.983 o
-8 -11 -28 16.649 15.421 1.818 104.181 o
-8 -11 -27 22.961 22.855 3.860 24.057 o
-8 -11 -26 2.884 7.394 2.022 88.644 o
-8 -11 -25 1.698 4.361 2.114 81.544 o
-8 -11 -24 10.589 9.354 1.654 128.268 o
-8 -11 -22 10.403 10.835 2.236 71.483 o
-8 -11 -20 10.313 12.367 1.818 106.657 o
-8 -11 -19 3.936 3.687 1.797 112.065 o
-8 -11 -18 11.707 12.765 1.562 141.563 o
-8 -11 -16 9.280 10.948 1.542 146.982 o
-8 -11 -15 30.124 32.475 2.706 46.814 o
-8 -11 -14 21.883 16.217 1.961 88.872 o
-8 -11 -13 18.442 16.789 1.532 141.591 o
-8 -11 -12 7.302 8.507 1.511 154.559 o
-8 -11 -10 3.003 5.116 1.869 103.800 o
-8 -11 -9 13.034 14.624 1.961 91.285 o
-8 -11 -7 8.503 11.417 1.940 94.574 o
-8 -11 -5 12.102 14.144 1.940 93.419 o
-8 -11 -4 12.590 13.991 2.247 70.346 o
-8 -11 -3 20.026 21.119 2.400 60.620 o
-8 -11 -1 8.395 12.132 2.625 52.353 o
-8 -10 -31 6.711 8.047 1.889 100.439 o
-8 -10 -30 7.397 6.832 1.797 110.696 o
-8 -10 -28 3.585 5.525 2.502 58.139 o
-8 -10 -26 4.883 7.639 2.216 73.691 o
-8 -10 -25 8.208 9.416 1.665 127.715 o
-8 -10 -24 6.973 7.802 1.726 119.788 o
-8 -10 -22 16.047 17.677 2.288 67.222 o
-8 -10 -21 3.014 5.137 1.746 118.684 o
-8 -10 -20 12.891 13.225 1.665 124.970 o
-8 -10 -19 8.020 7.955 1.603 137.712 o
-8 -10 -18 2.803 6.168 1.695 125.746 o
-8 -10 -15 8.106 7.281 2.063 84.374 o
-8 -10 -14 14.383 14.246 1.522 146.715 o
-8 -10 -13 18.470 19.393 1.511 144.181 o
-8 -10 -11 31.437 34.344 2.716 46.279 o
-8 -10 -10 16.088 17.524 1.951 91.087 o
-8 -10 -9 17.569 18.954 1.971 88.766 o
-8 -10 -8 17.983 19.546 1.961 89.455 o
-8 -10 -6 6.403 8.425 2.471 59.247 o
-8 -10 -5 37.154 38.929 1.991 78.996 o
-8 -10 -4 11.710 14.307 1.930 94.446 o
-8 -10 -3 16.076 17.575 2.502 56.569 o
-8 -10 -1 9.580 10.764 3.176 35.919 o
-8 -9 -34 12.103 13.368 1.981 89.840 o
-8 -9 -33 5.317 6.097 2.114 80.929 o
-8 -9 -28 4.640 8.486 2.063 84.846 o
-8 -9 -27 8.557 10.478 2.022 87.363 o
-8 -9 -25 20.978 22.263 1.879 95.527 o
-8 -9 -24 8.209 9.681 2.369 64.153 o
-8 -9 -23 34.062 34.548 2.073 75.067 o
-8 -9 -22 11.046 11.244 1.705 120.473 o
-8 -9 -21 4.045 3.819 1.736 119.957 o
-8 -9 -20 47.022 44.750 2.665 45.722 o
-8 -9 -19 23.956 25.398 1.593 126.232 o
-8 -9 -18 29.887 27.502 1.695 109.785 o
-8 -9 -17 5.706 6.526 1.675 127.699 o
-8 -9 -16 5.031 4.636 1.624 136.313 o
-8 -9 -15 10.147 10.345 1.532 148.537 o
-8 -9 -12 12.376 12.704 1.603 134.513 o
-8 -9 -11 6.017 6.566 1.848 105.185 o
-8 -9 -10 18.676 19.403 1.828 101.763 o
-8 -9 -9 36.317 35.406 2.665 47.393 o
-8 -9 -8 25.739 27.614 1.961 86.242 o
-8 -9 -7 76.350 81.647 2.461 45.028 o
-8 -9 -5 46.996 50.827 2.706 44.178 o
-8 -9 -4 10.840 12.847 2.236 71.290 o
-8 -9 -3 5.297 6.189 2.002 90.124 o
-8 -9 -2 54.538 59.313 4.126 20.085 o
-8 -9 -1 82.625 90.491 2.155 52.001 o
-8 -8 -33 9.374 8.742 2.431 60.949 o
-8 -8 -32 38.878 41.268 2.073 72.970 o
-8 -8 -31 8.132 7.016 1.838 105.727 o
-8 -8 -30 9.544 8.456 1.991 90.005 o
-8 -8 -29 9.325 9.140 2.083 82.405 o
-8 -8 -28 30.095 32.822 3.043 37.519 o
-8 -8 -27 28.970 24.458 2.226 68.062 o
-8 -8 -26 5.934 9.150 1.787 112.022 o
-8 -8 -25 30.619 30.290 1.818 96.425 o
-8 -8 -23 5.270 8.241 2.042 86.440 o
-8 -8 -21 11.203 12.520 1.593 136.783 o
-8 -8 -18 6.079 4.810 1.726 120.570 o
-8 -8 -17 22.920 23.989 1.573 130.173 o
-8 -8 -16 21.768 20.159 1.654 120.577 o
-8 -8 -15 11.661 12.387 1.542 145.251 o
-8 -8 -14 64.726 62.315 1.899 71.663 o
-8 -8 -13 73.712 72.303 1.757 73.890 o
-8 -8 -12 13.501 12.398 1.940 93.291 o
-8 -8 -11 14.787 16.421 1.797 106.880 o
-8 -8 -10 53.986 57.761 2.042 68.266 o
-8 -8 -9 26.943 29.452 1.971 84.835 o
-8 -8 -8 19.740 22.937 1.951 89.412 o
-8 -8 -7 110.923 109.690 4.238 16.901 o
-8 -8 -6 13.266 14.420 1.951 92.171 o
-8 -8 -5 62.009 67.493 2.308 53.664 o
-8 -8 -4 7.820 8.078 1.971 92.224 o
-8 -8 -3 30.220 31.924 1.940 85.877 o
-8 -8 -2 5.185 4.422 2.032 87.632 o
-8 -8 -1 2.771 5.831 1.951 95.349 o
-8 -7 -36 12.827 11.489 2.083 81.584 o
-8 -7 -35 26.286 27.277 1.859 94.825 o
-8 -7 -33 6.717 7.261 1.848 104.922 o
-8 -7 -32 43.741 47.712 2.196 64.330 o
-8 -7 -31 27.161 28.339 1.930 88.187 o
-8 -7 -29 27.116 27.614 2.328 62.694 o
-8 -7 -28 3.668 4.677 2.185 76.077 o
-8 -7 -27 5.750 8.425 2.165 76.992 o
-8 -7 -26 13.769 9.375 2.042 84.786 o
-8 -7 -24 4.831 6.995 1.930 96.827 o
-8 -7 -22 41.332 40.900 2.022 75.492 o
-8 -7 -21 13.019 13.327 1.818 105.683 o
-8 -7 -20 38.963 40.563 1.726 99.082 o
-8 -7 -19 10.922 9.314 1.716 119.509 o
-8 -7 -18 3.792 5.035 1.828 108.256 o
-8 -7 -17 4.822 5.760 1.716 122.235 o
-8 -7 -16 30.792 31.066 1.573 123.044 o
-8 -7 -15 25.906 28.860 1.797 100.497 o
-8 -7 -14 7.819 7.884 1.552 146.707 o
-8 -7 -13 20.936 22.395 1.981 86.621 o
-8 -7 -12 46.815 48.181 2.032 72.258 o
-8 -7 -11 85.145 87.458 2.972 32.528 o
-8 -7 -10 15.605 17.248 2.247 69.683 o
-8 -7 -8 22.980 22.314 1.961 87.757 o
-8 -7 -7 84.691 85.844 2.737 37.069 o
-8 -7 -6 14.955 16.197 2.063 82.276 o
-8 -7 -5 27.521 24.591 1.920 89.500 o
-8 -7 -4 24.479 26.082 2.236 68.139 o
-8 -7 -3 23.404 24.081 2.431 58.583 o
-8 -7 -1 8.526 8.619 2.400 62.574 o
-8 -6 -37 4.332 7.772 2.114 80.950 o
-8 -6 -36 43.335 40.185 2.175 66.296 o
-8 -6 -35 18.734 21.007 1.848 99.406 o
-8 -6 -34 26.224 25.245 3.064 37.472 o
-8 -6 -33 3.302 3.983 1.971 93.473 o
-8 -6 -32 26.399 26.399 1.818 98.780 o
-8 -6 -31 21.266 19.863 1.869 96.781 o
-8 -6 -30 6.390 9.610 2.267 70.168 o
-8 -6 -29 10.179 7.945 2.277 69.205 o
-8 -6 -28 32.713 33.547 2.369 59.422 o
-8 -6 -26 51.149 54.534 1.889 78.506 o
-8 -6 -25 18.863 20.200 1.787 105.899 o
-8 -6 -24 15.110 16.125 1.757 111.539 o
-8 -6 -23 15.769 17.412 1.665 122.746 o
-8 -6 -22 76.916 71.588 2.349 49.056 o
-8 -6 -21 25.545 22.232 1.634 120.747 o
-8 -6 -20 33.939 35.600 1.716 103.681 o
-8 -6 -19 19.506 21.293 1.593 129.987 o
-8 -6 -18 53.019 52.021 1.818 82.979 o
-8 -6 -17 58.164 56.893 1.695 88.172 o
-8 -6 -16 107.302 107.689 3.452 23.701 o
-8 -6 -15 8.308 6.434 1.767 114.252 o
-8 -6 -14 63.993 63.408 1.838 75.093 o
-8 -6 -13 72.790 66.717 1.787 73.787 o
-8 -6 -12 90.630 92.993 1.787 62.160 o
-8 -6 -11 29.719 27.645 2.482 55.355 o
-8 -6 -10 43.669 45.588 2.012 74.768 o
-8 -6 -9 64.478 66.727 2.216 56.678 o
-8 -6 -8 51.894 57.832 4.289 18.750 o
-8 -6 -7 148.183 150.774 3.339 21.029 o
-8 -6 -6 211.399 219.166 4.207 12.323 o
-8 -6 -5 33.818 36.223 1.991 80.372 o
-8 -6 -4 27.914 29.177 1.951 86.190 o
-8 -6 -3 42.558 47.436 2.226 63.113 o
-8 -6 -2 122.681 115.286 2.185 40.346 o
-8 -6 -1 21.154 22.079 1.930 90.895 o
-8 -5 -38 3.154 5.607 2.165 77.512 o
-8 -5 -37 14.784 14.430 2.083 80.944 o
-8 -5 -36 3.910 6.699 1.910 99.103 o
-8 -5 -35 26.743 26.674 1.879 92.936 o
-8 -5 -34 12.934 12.673 1.869 100.358 o
-8 -5 -32 5.973 10.039 2.002 89.648 o
-8 -5 -31 17.573 18.546 1.940 91.472 o
-8 -5 -30 22.546 24.132 2.022 82.796 o
-8 -5 -29 8.493 9.508 2.420 61.502 o
-8 -5 -27 17.319 13.889 2.757 46.899 o
-8 -5 -26 23.120 23.315 1.797 102.640 o
-8 -5 -25 17.639 19.291 1.797 105.391 o
-8 -5 -24 23.002 21.078 1.695 114.604 o
-8 -5 -22 70.538 69.341 2.686 40.900 o
-8 -5 -21 35.383 31.811 1.644 111.488 o
-8 -5 -20 76.555 74.682 2.134 56.011 o
-8 -5 -19 28.146 26.674 2.104 75.437 o
-8 -5 -18 18.955 18.168 1.593 131.173 o
-8 -5 -17 107.720 102.827 3.339 25.059 o
-8 -5 -16 84.510 79.799 2.522 42.319 o
-8 -5 -15 20.965 23.294 1.552 134.653 o
-8 -5 -14 18.012 17.310 1.665 121.730 o
-8 -5 -13 97.646 95.383 1.705 62.244 o
-8 -5 -12 75.092 74.621 1.981 62.429 o
-8 -5 -11 13.167 16.564 2.042 84.186 o
-8 -5 -10 51.985 50.489 3.064 35.042 o
-8 -5 -9 151.843 148.527 5.300 10.625 o
-8 -5 -8 11.363 11.509 1.971 91.111 o
-8 -5 -7 12.579 14.450 1.920 95.175 o
-8 -5 -6 118.513 117.533 2.196 40.706 o
-8 -5 -5 114.262 113.979 3.248 25.300 o
-8 -5 -4 36.477 39.113 1.961 81.295 o
-8 -5 -3 66.746 68.422 2.226 55.600 o
-8 -5 -2 72.370 65.236 2.584 43.543 o
-8 -5 -1 127.717 121.986 2.655 31.295 o
-8 -4 -38 34.100 36.856 2.288 62.789 o
-8 -4 -37 4.689 4.953 1.899 100.176 o
-8 -4 -36 9.966 9.957 1.889 99.416 o
-8 -4 -35 11.551 13.368 1.910 96.553 o
-8 -4 -33 16.175 17.667 1.899 95.721 o
-8 -4 -31 17.975 17.729 1.920 93.309 o
-8 -4 -30 22.084 24.826 2.594 51.880 o
-8 -4 -29 7.855 7.812 2.175 76.039 o
-8 -4 -28 22.516 21.926 2.706 47.930 o
-8 -4 -27 68.797 65.430 2.441 48.180 o
-8 -4 -26 45.698 43.045 2.012 74.544 o
-8 -4 -25 9.612 8.170 1.828 106.315 o
-8 -4 -24 20.176 19.097 1.705 115.079 o
-8 -4 -23 28.491 27.451 1.705 109.334 o
-8 -4 -22 53.578 52.103 1.726 89.299 o
-8 -4 -21 6.911 6.955 1.767 114.600 o
-8 -4 -20 5.648 10.090 1.848 104.835 o
-8 -4 -19 7.148 8.783 1.603 137.919 o
-8 -4 -18 57.273 57.332 1.654 91.527 o
-8 -4 -17 5.236 6.311 1.705 123.446 o
-8 -4 -16 33.019 32.189 1.787 97.923 o
-8 -4 -15 100.672 100.091 2.992 30.237 o
-8 -4 -13 60.776 57.015 1.705 86.153 o
-8 -4 -10 54.715 56.239 2.625 45.335 o
-8 -4 -9 84.949 79.901 2.318 47.678 o
-8 -4 -8 29.688 31.086 1.940 86.170 o
-8 -4 -7 11.853 10.274 3.064 38.490 o
-8 -4 -6 7.658 4.422 2.053 85.517 o
-8 -4 -5 94.917 89.010 2.369 43.676 o
-8 -4 -4 50.583 45.557 1.971 75.150 o
-8 -4 -3 24.509 25.265 1.930 89.452 o
-8 -4 -2 128.429 124.886 2.716 30.206 o
-8 -3 -39 23.381 21.058 1.848 97.851 o
-8 -3 -38 3.629 4.677 2.114 81.265 o
-8 -3 -36 3.151 4.187 2.083 83.754 o
-8 -3 -34 6.593 9.681 1.848 104.645 o
-8 -3 -33 20.343 17.116 2.012 84.966 o
-8 -3 -32 15.850 16.656 1.808 105.350 o
-8 -3 -31 28.260 28.237 1.808 98.702 o
-8 -3 -30 20.223 20.874 2.155 74.332 o
-8 -3 -29 42.281 43.218 2.277 61.170 o
-8 -3 -28 40.506 38.919 2.359 58.193 o
-8 -3 -27 7.676 8.109 2.379 63.742 o
-8 -3 -26 14.188 16.840 1.940 92.570 o
-8 -3 -25 87.916 81.617 2.032 55.855 o
-8 -3 -24 33.639 31.658 2.196 68.185 o
-8 -3 -23 25.337 27.093 1.685 113.283 o
-8 -3 -21 104.607 100.989 3.043 29.117 o
-8 -3 -20 46.955 45.567 2.288 59.580 o
-8 -3 -19 3.356 4.075 1.695 125.906 o
-8 -3 -18 13.316 12.745 1.716 117.953 o
-8 -3 -17 30.214 27.961 1.573 124.396 o
-8 -3 -16 14.188 18.004 2.012 86.276 o
-8 -3 -15 6.206 5.862 1.583 142.494 o
-8 -3 -14 26.631 25.572 1.542 131.767 o
-8 -3 -13 25.264 23.805 2.349 62.236 o
-8 -3 -12 9.014 7.894 1.532 149.850 o
-8 -3 -11 77.154 69.219 2.083 58.474 o
-8 -3 -10 12.277 14.818 1.920 95.205 o
-8 -3 -9 23.149 19.230 1.920 91.623 o
-8 -3 -8 7.867 6.015 1.971 92.422 o
-8 -3 -7 22.419 22.436 1.910 92.266 o
-8 -3 -6 38.781 36.509 2.185 67.160 o
-8 -3 -5 15.816 12.469 1.910 95.561 o
-8 -3 -4 37.587 37.755 1.940 82.618 o
-8 -3 -3 134.055 125.243 2.573 31.507 o
-8 -3 -2 41.252 38.163 1.940 81.359 o
-8 -3 -1 50.331 49.918 2.757 42.445 o
-8 -2 -39 9.359 10.335 2.002 88.964 o
-8 -2 -38 10.219 10.948 1.838 104.617 o
-8 -2 -35 8.766 9.263 2.012 88.306 o
-8 -2 -33 10.917 14.052 1.828 105.086 o
-8 -2 -31 17.776 18.985 2.012 85.349 o
-8 -2 -30 16.446 20.047 2.216 71.189 o
-8 -2 -29 43.221 45.894 2.134 67.818 o
-8 -2 -28 22.083 25.960 2.083 78.246 o
-8 -2 -27 8.816 12.122 2.288 68.515 o
-8 -2 -26 27.525 23.825 1.859 94.994 o
-8 -2 -25 11.777 11.468 1.838 104.096 o
-8 -2 -24 8.582 12.040 1.848 103.804 o
-8 -2 -23 34.417 35.008 1.899 87.213 o
-8 -2 -22 14.373 13.787 1.736 114.744 o
-8 -2 -20 26.837 26.766 1.532 132.722 o
-8 -2 -19 18.251 21.139 2.155 74.672 o
-8 -2 -18 13.600 16.523 1.573 137.792 o
-8 -2 -17 29.520 29.289 1.573 124.415 o
-8 -2 -16 6.564 10.427 1.910 98.111 o
-8 -2 -15 21.696 21.721 1.542 136.270 o
-8 -2 -14 3.647 4.575 1.603 140.322 o
-8 -2 -13 51.929 52.134 1.573 102.848 o
-8 -2 -12 27.246 27.369 1.522 133.741 o
-8 -2 -11 18.499 21.078 1.644 123.349 o
-8 -2 -10 8.645 9.998 2.206 73.731 o
-8 -2 -9 1.959 6.138 1.961 94.488 o
-8 -2 -8 6.151 6.720 1.951 94.606 o
-8 -2 -7 21.306 20.792 2.165 73.481 o
-8 -2 -5 44.173 44.056 1.940 79.427 o
-8 -2 -4 13.201 13.664 1.879 99.108 o
-8 -2 -3 58.141 54.769 1.951 72.399 o
-8 -2 -2 16.983 13.123 1.859 100.163 o
-8 -2 -1 21.632 23.121 1.869 96.140 o
-8 -1 -37 18.757 19.097 1.940 91.081 o
-8 -1 -36 9.095 8.006 1.818 107.646 o
-8 -1 -34 15.449 15.175 1.757 111.590 o
-8 -1 -33 31.471 31.678 1.848 93.090 o
-8 -1 -32 8.075 6.822 2.002 89.555 o
-8 -1 -31 15.465 16.952 1.859 100.043 o
-8 -1 -28 9.846 11.969 2.063 83.659 o
-8 -1 -27 27.968 28.114 2.594 51.126 o
-8 -1 -25 49.567 46.282 2.083 68.905 o
-8 -1 -24 35.819 32.209 2.094 73.638 o
-8 -1 -23 17.952 19.158 1.675 119.969 o
-8 -1 -22 59.548 55.728 1.726 85.629 o
-8 -1 -21 10.730 10.886 1.644 129.404 o
-8 -1 -20 3.744 4.687 1.583 143.842 o
-8 -1 -19 5.795 5.729 1.716 121.923 o
-8 -1 -18 12.922 12.173 1.889 98.362 o
-8 -1 -17 40.243 39.767 1.603 110.829 o
-8 -1 -16 8.390 10.233 1.552 145.803 o
-8 -1 -15 16.247 12.806 1.552 140.720 o
-8 -1 -14 60.253 57.066 1.614 93.084 o
-8 -1 -13 68.432 65.379 1.859 71.942 o
-8 -1 -12 85.689 85.365 1.848 62.785 o
-8 -1 -11 27.682 28.635 1.665 114.128 o
-8 -1 -10 11.963 12.377 2.032 85.671 o
-8 -1 -9 121.007 115.348 2.910 28.834 o
-8 -1 -8 35.948 33.149 1.940 83.884 o
-8 -1 -7 7.059 6.648 2.094 82.186 o
-8 -1 -6 26.277 26.154 1.910 90.508 o
-8 -1 -5 103.884 101.102 2.471 38.950 o
-8 -1 -3 4.175 7.690 1.899 99.992 o
-8 -1 -2 26.764 25.214 1.869 94.088 o
-8 -1 -1 26.437 27.430 1.859 94.746 o
-7 -18 -12 10.572 6.955 2.849 44.552 o
-7 -18 -11 10.056 8.486 2.022 87.267 o
-7 -18 -10 54.252 63.367 6.097 9.536 o
-7 -18 -9 10.924 11.101 2.665 50.653 o
-7 -18 -8 23.372 26.337 3.472 29.512 o
-7 -18 -7 9.405 10.703 4.228 20.374 o
-7 -18 -6 29.911 33.425 4.177 20.414 o
-7 -18 -5 8.189 12.918 3.156 36.391 o
-7 -18 -4 4.542 6.515 1.879 102.192 o
-7 -17 -14 2.314 5.484 2.369 64.896 o
-7 -17 -13 26.834 26.491 5.545 11.762 o
-7 -17 -12 21.921 27.941 2.614 50.979 o
-7 -17 -11 21.238 21.027 1.961 88.404 o
-7 -17 -9 8.599 10.590 1.634 131.955 o
-7 -17 -7 18.122 18.454 1.818 103.179 o
-7 -17 -6 11.627 12.306 1.838 104.018 o
-7 -17 -5 10.431 11.233 1.644 129.458 o
-7 -17 -4 6.903 11.877 2.625 52.463 o
-7 -17 -3 5.477 6.852 1.859 104.151 o
-7 -16 -22 10.813 13.041 1.828 105.267 o
-7 -16 -19 6.625 4.432 1.705 123.295 o
-7 -16 -18 8.935 8.456 1.920 96.781 o
-7 -16 -16 22.217 25.051 2.226 69.206 o
-7 -16 -14 17.124 14.675 2.778 46.217 o
-7 -16 -13 20.779 18.413 1.522 141.242 o
-7 -16 -12 28.640 28.850 4.259 19.716 o
-7 -16 -9 40.201 42.902 2.768 43.514 o
-7 -16 -7 23.993 28.002 1.716 110.156 o
-7 -16 -6 11.661 14.573 3.962 23.116 o
-7 -16 -5 9.725 10.263 1.818 107.141 o
-7 -16 -4 4.777 6.689 1.838 106.630 o
-7 -16 -3 2.059 4.687 1.910 99.685 o
-7 -16 -2 4.678 6.076 1.869 103.314 o
-7 -15 -24 7.100 5.780 1.920 97.489 o
-7 -15 -23 5.467 7.802 1.848 105.168 o
-7 -15 -22 9.372 11.499 2.369 63.941 o
-7 -15 -21 7.776 10.468 2.012 88.380 o
-7 -15 -20 21.286 22.038 1.787 104.649 o
-7 -15 -18 16.217 22.334 2.012 85.322 o
-7 -15 -17 36.282 34.487 1.930 84.324 o
-7 -15 -14 2.152 3.227 1.501 160.826 o
-7 -15 -13 16.160 15.839 2.114 78.328 o
-7 -15 -8 5.438 6.240 1.869 103.118 o
-7 -15 -7 33.835 33.067 4.105 21.038 o
-7 -15 -6 8.205 7.169 1.644 131.260 o
-7 -15 -5 8.342 12.010 2.155 77.083 o
-7 -15 -3 42.733 47.559 2.808 41.925 o
-7 -15 -2 21.142 23.601 2.257 67.748 o
-7 -15 -1 11.567 17.657 1.818 105.460 o
-7 -14 -28 11.681 11.325 2.686 49.842 o
-7 -14 -27 3.947 4.596 2.277 70.084 o
-7 -14 -26 18.468 20.670 2.165 74.010 o
-7 -14 -22 7.010 9.988 1.787 111.583 o
-7 -14 -21 7.642 8.037 1.808 109.241 o
-7 -14 -20 11.164 10.529 2.022 86.853 o
-7 -14 -17 37.639 42.309 3.625 26.454 o
-7 -14 -16 8.391 9.906 1.358 188.185 o
-7 -14 -15 9.359 10.958 1.777 111.951 o
-7 -14 -14 19.953 19.679 1.562 134.820 o
-7 -14 -13 11.832 11.836 2.400 62.085 o
-7 -14 -12 7.135 9.140 1.450 167.266 o
-7 -14 -11 4.511 3.789 1.828 108.232 o
-7 -14 -10 6.266 7.261 1.746 117.384 o
-7 -14 -9 4.198 5.096 2.175 76.695 o
-7 -14 -8 3.970 4.116 2.002 90.536 o
-7 -14 -7 18.392 20.731 3.585 27.952 o
-7 -14 -5 6.605 8.027 1.808 109.533 o
-7 -14 -4 26.702 28.635 1.848 95.373 o
-7 -14 -3 42.289 46.772 2.757 43.416 o
-7 -14 -2 6.157 8.160 2.124 79.894 o
-7 -13 -31 9.758 14.246 2.359 64.294 o
-7 -13 -29 8.837 11.795 1.981 90.712 o
-7 -13 -27 9.098 7.782 1.777 112.531 o
-7 -13 -26 8.218 7.588 2.584 54.170 o
-7 -13 -24 16.142 17.535 1.920 93.837 o
-7 -13 -23 17.678 16.462 1.930 92.635 o
-7 -13 -21 44.760 48.396 2.441 53.425 o
-7 -13 -20 25.994 26.828 1.920 89.626 o
-7 -13 -18 26.392 35.539 2.236 66.954 o
-7 -13 -17 25.169 25.296 1.501 139.096 o
-7 -13 -16 26.127 26.623 2.002 83.107 o
-7 -13 -15 16.465 16.881 1.379 172.829 o
-7 -13 -14 34.384 35.304 2.533 52.282 o
-7 -13 -13 8.296 9.845 1.358 188.295 o
-7 -13 -12 5.088 4.013 1.399 182.554 o
-7 -13 -11 19.121 19.556 2.236 69.574 o
-7 -13 -10 13.658 15.553 2.012 86.661 o
-7 -13 -9 9.795 13.010 2.257 70.165 o
-7 -13 -8 10.473 11.040 1.614 134.214 o
-7 -13 -7 6.872 6.311 2.941 42.014 o
-7 -13 -5 5.057 5.739 2.185 75.842 o
-7 -13 -4 12.523 16.585 1.777 109.967 o
-7 -13 -3 39.518 43.453 2.094 71.316 o
-7 -13 -2 60.169 67.809 2.471 48.424 o
-7 -13 -1 12.987 14.644 1.787 108.950 o
-7 -12 -33 10.044 11.530 2.379 63.333 o
-7 -12 -32 3.586 4.565 1.603 140.349 o
-7 -12 -30 15.659 16.044 2.002 87.005 o
-7 -12 -29 6.669 6.985 1.675 127.261 o
-7 -12 -28 11.281 12.050 1.685 123.021 o
-7 -12 -26 5.106 6.822 1.542 150.244 o
-7 -12 -23 4.345 5.913 1.848 105.672 o
-7 -12 -21 8.181 9.140 1.440 168.831 o
-7 -12 -20 6.842 6.648 1.746 117.300 o
-7 -12 -19 11.573 11.019 1.583 138.653 o
-7 -12 -17 18.565 19.843 1.491 147.519 o
-7 -12 -16 37.221 42.504 3.401 29.870 o
-7 -12 -15 4.426 5.617 1.399 182.455 o
-7 -12 -12 16.240 16.207 1.593 133.199 o
-7 -12 -11 13.985 11.019 1.583 137.403 o
-7 -12 -10 51.452 58.455 4.034 21.041 o
-7 -12 -9 6.770 7.046 1.644 131.865 o
-7 -12 -8 54.932 59.088 1.910 75.094 o
-7 -12 -7 17.443 21.630 2.277 67.316 o
-7 -12 -6 27.837 27.328 3.278 32.787 o
-7 -12 -4 12.321 12.755 2.032 85.561 o
-7 -12 -3 3.655 4.769 2.083 83.640 o
-7 -12 -2 17.557 16.891 1.777 108.123 o
-7 -12 -1 9.808 12.582 2.196 74.059 o
-7 -11 -35 7.724 10.764 2.431 61.007 o
-7 -11 -31 8.245 8.456 1.685 124.909 o
-7 -11 -30 4.855 5.668 1.685 126.639 o
-7 -11 -29 7.894 7.149 1.777 112.995 o
-7 -11 -26 16.935 19.393 2.206 71.793 o
-7 -11 -25 48.657 50.316 1.951 76.255 o
-7 -11 -24 75.443 77.287 2.686 39.809 o
-7 -11 -23 2.740 4.422 2.124 80.628 o
-7 -11 -22 8.519 9.069 1.583 140.657 o
-7 -11 -21 14.755 13.133 1.930 93.832 o
-7 -11 -19 14.745 18.321 1.583 135.029 o
-7 -11 -18 9.907 12.112 1.491 155.956 o
-7 -11 -17 20.110 19.281 1.491 146.619 o
-7 -11 -15 9.189 12.510 1.368 183.733 o
-7 -11 -14 10.397 9.171 2.032 86.287 o
-7 -11 -12 21.719 20.067 1.358 170.761 o
-7 -11 -10 25.160 28.462 2.369 60.921 o
-7 -11 -9 9.794 9.671 2.563 54.831 o
-7 -11 -8 39.255 38.592 2.002 77.743 o
-7 -11 -7 14.095 17.402 2.839 44.394 o
-7 -11 -6 117.637 126.540 2.512 34.436 o
-7 -11 -5 27.736 28.421 2.584 51.514 o
-7 -11 -4 14.884 14.522 1.746 113.154 o
-7 -11 -3 12.804 11.111 1.746 114.539 o
-7 -11 -2 18.843 19.761 2.042 82.628 o
-7 -11 -1 27.619 27.839 1.787 101.032 o
-7 -10 -35 5.217 4.483 1.818 109.168 o
-7 -10 -31 10.896 11.274 1.634 130.790 o
-7 -10 -30 11.746 12.541 1.614 133.254 o
-7 -10 -29 5.158 7.496 1.614 137.365 o
-7 -10 -28 25.776 22.875 1.767 104.888 o
-7 -10 -27 21.398 22.927 1.971 87.263 o
-7 -10 -26 26.173 26.143 1.961 86.328 o
-7 -10 -25 15.048 15.880 2.247 69.864 o
-7 -10 -24 25.948 26.981 1.971 85.465 o
-7 -10 -23 1.225 5.004 1.562 148.604 o
-7 -10 -22 16.836 16.462 1.634 126.754 o
-7 -10 -21 22.982 22.048 2.247 68.154 o
-7 -10 -20 24.816 27.777 1.552 130.750 o
-7 -10 -19 3.770 3.503 1.736 120.085 o
-7 -10 -18 4.743 4.973 1.644 133.057 o
-7 -10 -17 6.518 8.936 1.409 177.213 o
-7 -10 -16 9.287 9.467 1.399 177.369 o
-7 -10 -15 4.881 5.576 1.430 174.625 o
-7 -10 -14 31.902 34.446 1.644 112.686 o
-7 -10 -13 18.477 15.298 1.368 173.992 o
-7 -10 -12 26.009 26.981 1.307 173.413 o
-7 -10 -11 40.091 42.759 1.838 88.535 o
-7 -10 -10 17.675 17.535 1.808 104.579 o
-7 -10 -9 41.780 42.555 1.757 94.573 o
-7 -10 -8 75.309 80.166 2.594 41.844 o
-7 -10 -7 23.702 23.601 2.410 59.516 o
-7 -10 -6 43.402 45.148 2.053 72.452 o
-7 -10 -4 59.870 59.956 1.859 76.142 o
-7 -10 -2 11.876 13.889 1.716 118.289 o
-7 -10 -1 21.290 25.663 2.288 65.867 o
-7 -9 -37 26.173 30.657 2.696 47.590 o
-7 -9 -36 5.732 8.160 1.889 100.653 o
-7 -9 -35 21.098 21.967 1.746 109.239 o
-7 -9 -34 16.606 18.055 2.267 68.281 o
-7 -9 -33 15.813 13.062 1.695 119.560 o
-7 -9 -31 43.145 41.268 1.828 88.419 o
-7 -9 -30 2.052 5.944 2.022 88.897 o
-7 -9 -29 27.123 27.032 1.634 118.584 o
-7 -9 -28 30.179 32.659 1.787 99.004 o
-7 -9 -27 4.316 5.280 2.298 68.783 o
-7 -9 -26 6.581 7.690 1.930 96.387 o
-7 -9 -25 9.507 11.305 1.848 103.652 o
-7 -9 -23 13.518 15.084 1.961 91.116 o
-7 -9 -22 48.002 47.630 1.665 98.214 o
-7 -9 -21 38.894 37.908 1.624 109.990 o
-7 -9 -20 26.753 28.268 1.665 114.703 o
-7 -9 -19 25.284 26.215 1.787 102.290 o
-7 -9 -18 5.975 6.720 1.675 127.565 o
-7 -9 -17 42.165 44.658 2.492 52.167 o
-7 -9 -15 14.738 16.084 1.573 137.282 o
-7 -9 -14 9.588 10.171 2.063 83.867 o
-7 -9 -13 74.701 71.690 3.125 31.437 o
-7 -9 -12 41.762 44.148 2.451 53.808 o
-7 -9 -11 66.604 66.451 2.145 59.061 o
-7 -9 -10 53.031 54.523 3.227 31.723 o
-7 -9 -8 8.671 8.292 1.961 92.966 o
-7 -9 -7 20.869 23.549 1.746 109.008 o
-7 -9 -6 54.444 55.218 1.838 80.408 o
-7 -9 -5 60.819 63.980 2.757 40.576 o
-7 -9 -4 94.609 96.710 2.931 31.904 o
-7 -9 -3 50.309 55.861 2.543 48.473 o
-7 -9 -2 19.043 25.674 1.746 109.322 o
-7 -9 -1 57.235 61.069 1.859 76.927 o
-7 -8 -39 12.252 14.205 2.482 58.008 o
-7 -8 -36 6.434 7.108 1.726 120.082 o
-7 -8 -35 81.841 77.940 2.053 57.239 o
-7 -8 -34 16.924 15.012 1.746 112.287 o
-7 -8 -33 18.047 17.535 1.695 117.641 o
-7 -8 -31 18.975 19.199 1.971 88.379 o
-7 -8 -29 5.497 6.955 1.654 130.795 o
-7 -8 -28 7.183 10.764 1.603 137.454 o
-7 -8 -27 20.101 24.979 1.991 85.682 o
-7 -8 -26 7.303 6.189 2.083 82.978 o
-7 -8 -25 38.308 41.891 2.798 42.868 o
-7 -8 -23 61.798 61.253 1.726 83.302 o
-7 -8 -22 6.106 6.924 1.940 95.574 o
-7 -8 -21 46.025 43.290 2.727 44.092 o
-7 -8 -20 13.027 13.582 1.573 138.909 o
-7 -8 -19 12.673 11.836 1.552 143.043 o
-7 -8 -18 33.868 36.529 1.562 120.587 o
-7 -8 -17 54.289 52.471 1.583 100.389 o
-7 -8 -16 6.404 6.546 1.593 140.479 o
-7 -8 -15 209.355 216.204 2.727 19.054 o
-7 -8 -14 38.821 40.012 2.584 49.608 o
-7 -8 -13 7.678 8.425 1.460 164.908 o
-7 -8 -12 29.760 32.628 1.726 105.317 o
-7 -8 -11 47.632 47.252 1.471 117.767 o
-7 -8 -10 14.841 13.613 1.430 164.473 o
-7 -8 -9 11.859 10.917 1.951 92.916 o
-7 -8 -8 84.997 85.599 2.134 52.672 o
-7 -8 -7 33.148 32.873 2.165 69.897 o
-7 -8 -6 29.322 30.412 1.736 104.960 o
-7 -8 -5 15.832 14.103 1.716 116.687 o
-7 -8 -4 22.980 23.355 3.074 37.449 o
-7 -8 -3 122.442 125.131 3.370 23.109 o
-7 -8 -2 45.471 43.208 1.797 89.458 o
-7 -8 -1 53.754 54.493 2.104 65.668 o
-7 -7 -39 27.684 24.571 2.584 51.720 o
-7 -7 -38 6.214 8.241 1.757 115.920 o
-7 -7 -37 17.912 19.128 1.777 107.580 o
-7 -7 -36 9.313 10.907 1.705 121.190 o
-7 -7 -35 10.524 11.918 1.930 95.020 o
-7 -7 -34 3.266 4.432 1.736 120.096 o
-7 -7 -32 32.596 29.595 1.746 102.624 o
-7 -7 -31 5.663 7.475 1.705 123.105 o
-7 -7 -30 15.149 13.960 1.665 123.811 o
-7 -7 -29 6.058 7.537 1.777 113.483 o
-7 -7 -28 14.291 13.715 1.899 96.784 o
-7 -7 -27 2.914 5.178 1.961 94.402 o
-7 -7 -26 9.422 11.999 2.083 82.144 o
-7 -7 -25 5.397 5.617 2.012 89.257 o
-7 -7 -23 6.117 6.454 1.654 130.654 o
-7 -7 -22 35.947 41.411 2.155 68.924 o
-7 -7 -21 73.696 72.548 1.777 72.788 o
-7 -7 -20 86.865 86.988 1.838 62.518 o
-7 -7 -19 98.737 95.883 2.022 51.514 o
-7 -7 -18 48.926 46.660 1.848 83.556 o
-7 -7 -17 159.808 157.913 4.279 14.450 o
-7 -7 -16 64.670 63.827 1.808 76.496 o
-7 -7 -15 29.388 30.392 1.440 143.602 o
-7 -7 -14 82.548 83.097 3.666 23.302 o
-7 -7 -13 61.217 59.292 2.063 64.999 o
-7 -7 -12 33.775 33.221 1.501 129.825 o
-7 -7 -11 13.491 14.420 1.358 181.517 o
-7 -7 -10 48.319 49.376 1.685 95.832 o
-7 -7 -9 7.014 6.495 1.634 133.486 o
-7 -7 -8 6.090 8.343 1.736 118.619 o
-7 -7 -7 45.038 48.039 2.206 63.509 o
-7 -7 -6 16.760 15.747 1.695 118.588 o
-7 -7 -4 39.857 39.481 1.767 95.246 o
-7 -7 -3 42.812 43.464 1.777 92.192 o
-7 -7 -2 94.539 97.160 1.961 54.314 o
-7 -7 -1 177.741 177.918 2.236 26.940 o
-7 -6 -40 39.398 35.151 4.514 17.409 o
-7 -6 -39 43.581 45.046 2.196 64.658 o
-7 -6 -38 15.291 14.093 1.757 111.847 o
-7 -6 -37 14.718 14.941 1.726 115.669 o
-7 -6 -35 16.727 16.983 1.675 121.025 o
-7 -6 -34 61.514 64.082 1.818 77.111 o
-7 -6 -33 20.562 19.700 1.644 122.658 o
-7 -6 -32 6.692 8.905 1.879 101.411 o
-7 -6 -31 54.607 54.809 1.716 88.921 o
-7 -6 -30 52.992 57.832 1.981 71.852 o
-7 -6 -29 31.671 31.178 1.746 102.684 o
-7 -6 -28 26.327 24.244 1.899 91.674 o
-7 -6 -27 25.783 24.499 2.972 39.773 o
-7 -6 -26 26.665 23.652 2.083 77.477 o
-7 -6 -25 12.047 13.807 1.838 103.674 o
-7 -6 -24 83.646 80.800 2.288 48.738 o
-7 -6 -23 56.624 55.054 1.838 79.583 o
-7 -6 -22 18.066 18.086 1.532 141.417 o
-7 -6 -21 37.358 36.478 2.441 55.421 o
-7 -6 -20 68.503 70.444 1.614 84.998 o
-7 -6 -19 31.134 32.169 1.511 130.730 o
-7 -6 -18 26.964 27.216 1.471 141.919 o
-7 -6 -17 15.728 17.065 1.603 131.682 o
-7 -6 -16 67.881 64.807 2.022 64.223 o
-7 -6 -15 86.241 85.681 2.012 56.469 o
-7 -6 -14 130.963 127.041 2.390 34.500 o
-7 -6 -13 17.536 20.077 1.379 170.362 o
-7 -6 -12 59.823 59.558 1.460 105.139 o
-7 -6 -11 139.848 131.963 1.920 40.223 o
-7 -6 -9 90.337 94.709 3.595 23.431 o
-7 -6 -7 32.284 35.028 1.746 101.541 o
-7 -6 -6 19.373 22.487 2.155 74.340 o
-7 -6 -4 282.673 284.974 3.544 11.175 o
-7 -6 -3 112.486 108.444 2.410 38.293 o
-7 -6 -2 77.229 76.439 1.879 65.878 o
-7 -6 -1 34.549 36.805 1.736 101.090 o
-7 -5 -41 6.895 7.465 2.594 53.844 o
-7 -5 -40 20.459 21.425 1.940 90.297 o
-7 -5 -39 12.919 10.284 1.787 109.694 o
-7 -5 -38 19.649 18.474 1.757 109.358 o
-7 -5 -34 18.087 19.046 1.654 122.661 o
-7 -5 -33 16.010 14.379 1.644 126.198 o
-7 -5 -32 10.175 10.948 1.634 131.185 o
-7 -5 -31 26.905 26.389 2.420 58.448 o
-7 -5 -30 87.942 80.218 2.185 50.998 o
-7 -5 -29 14.179 16.278 1.573 137.539 o
-7 -5 -28 14.850 15.380 1.879 98.404 o
-7 -5 -27 18.952 20.149 2.094 78.811 o
-7 -5 -26 8.082 8.252 2.124 79.600 o
-7 -5 -25 13.201 13.490 1.808 106.739 o
-7 -5 -24 21.640 25.132 1.644 120.713 o
-7 -5 -23 26.943 29.279 1.634 118.066 o
-7 -5 -22 57.813 56.300 2.798 40.289 o
-7 -5 -21 7.329 8.537 1.522 152.543 o
-7 -5 -20 53.692 52.920 1.573 101.512 o
-7 -5 -19 53.652 56.576 1.634 95.284 o
-7 -5 -18 15.768 16.146 1.603 131.902 o
-7 -5 -17 3.217 3.319 1.562 148.102 o
-7 -5 -16 32.059 34.099 1.440 139.762 o
-7 -5 -15 11.635 12.398 1.695 121.404 o
-7 -5 -14 6.796 7.149 1.399 180.167 o
-7 -5 -13 49.755 50.071 1.552 106.799 o
-7 -5 -12 178.037 178.929 2.665 23.265 o
-7 -5 -11 21.143 22.222 1.368 168.084 o
-7 -5 -10 24.683 25.735 1.787 102.622 o
-7 -5 -9 18.689 18.648 1.777 107.380 o
-7 -5 -8 98.644 98.140 2.318 43.445 o
-7 -5 -7 6.774 7.179 1.777 113.325 o
-7 -5 -6 11.264 8.752 1.716 119.487 o
-7 -5 -5 8.914 6.056 2.042 86.001 o
-7 -5 -4 98.216 95.658 1.910 55.105 o
-7 -5 -2 101.619 103.685 3.595 22.641 o
-7 -5 -1 32.296 33.333 1.757 100.914 o
-7 -4 -41 8.703 7.404 2.369 64.217 o
-7 -4 -40 24.979 26.133 2.002 83.474 o
-7 -4 -39 13.080 13.664 1.848 102.301 o
-7 -4 -38 8.289 6.035 1.889 100.304 o
-7 -4 -37 7.037 7.802 1.746 117.055 o
-7 -4 -36 12.277 10.141 1.726 117.511 o
-7 -4 -35 11.225 9.773 1.695 122.080 o
-7 -4 -34 6.144 4.279 1.777 113.928 o
-7 -4 -32 6.910 9.140 1.879 101.330 o
-7 -4 -31 24.747 24.448 1.614 123.269 o
-7 -4 -30 36.446 36.070 1.624 111.948 o
-7 -4 -29 8.373 11.417 1.787 110.955 o
-7 -4 -28 90.739 92.830 2.022 53.964 o
-7 -4 -27 58.945 60.130 2.042 66.510 o
-7 -4 -26 6.177 6.883 2.298 68.508 o
-7 -4 -25 39.207 40.696 1.705 100.841 o
-7 -4 -24 65.727 66.809 2.420 49.221 o
-7 -4 -23 104.794 101.030 2.379 40.743 o
-7 -4 -22 2.426 4.269 1.930 97.573 o
-7 -4 -20 58.087 57.362 1.583 96.648 o
-7 -4 -19 9.829 9.875 1.705 121.190 o
-7 -4 -18 64.952 60.957 1.562 93.105 o
-7 -4 -17 50.837 50.918 1.624 99.312 o
-7 -4 -16 26.925 25.960 1.501 137.574 o
-7 -4 -15 46.905 44.587 1.961 77.116 o
-7 -4 -14 16.583 18.597 1.379 171.933 o
-7 -4 -13 40.438 41.319 1.420 132.360 o
-7 -4 -12 60.364 58.874 1.450 105.898 o
-7 -4 -11 11.383 11.754 1.358 184.698 o
-7 -4 -10 186.380 184.260 2.022 27.369 o
-7 -4 -9 54.686 53.257 1.838 80.699 o
-7 -4 -8 42.704 43.229 1.797 90.626 o
-7 -4 -7 160.501 164.602 2.104 31.337 o
-7 -4 -6 105.023 100.162 2.441 39.480 o
-7 -4 -5 167.845 167.900 3.452 18.631 o
-7 -4 -4 23.602 23.080 1.726 110.269 o
-7 -4 -2 26.665 27.737 1.685 112.473 o
-7 -4 -1 6.148 8.650 1.726 119.922 o
-7 -3 -39 11.294 8.895 1.787 110.437 o
-7 -3 -38 20.456 20.057 1.879 96.035 o
-7 -3 -37 15.704 21.589 2.063 81.568 o
-7 -3 -36 25.022 23.100 1.859 95.977 o
-7 -3 -34 14.095 13.623 1.787 108.749 o
-7 -3 -33 9.648 8.864 2.032 86.457 o
-7 -3 -32 16.762 17.606 1.624 127.976 o
-7 -3 -31 40.346 39.542 1.797 92.400 o
-7 -3 -30 41.844 40.461 1.634 106.490 o
-7 -3 -29 17.537 20.894 1.920 92.991 o
-7 -3 -28 39.576 38.276 2.032 75.712 o
-7 -3 -27 32.946 32.148 2.042 77.667 o
-7 -3 -26 43.114 41.441 1.971 78.159 o
-7 -3 -25 119.024 114.684 2.339 38.119 o
-7 -3 -24 28.008 26.470 1.665 114.519 o
-7 -3 -23 66.888 68.096 2.665 41.939 o
-7 -3 -22 9.132 9.753 1.716 120.080 o
-7 -3 -21 10.472 10.018 1.614 134.453 o
-7 -3 -20 38.042 36.979 1.777 95.693 o
-7 -3 -19 15.691 14.297 1.471 155.324 o
-7 -3 -18 26.934 24.622 1.471 142.959 o
-7 -3 -17 14.201 15.472 1.562 139.428 o
-7 -3 -16 32.940 31.811 1.450 138.425 o
-7 -3 -15 62.048 61.519 1.491 100.316 o
-7 -3 -14 34.880 32.781 1.409 142.609 o
-7 -3 -13 56.522 55.728 1.532 102.423 o
-7 -3 -12 105.670 99.917 2.226 44.148 o
-7 -3 -11 288.089 280.623 2.676 13.238 o
-7 -3 -10 196.798 184.148 6.618 6.822 o
-7 -3 -9 33.460 31.117 1.797 97.013 o
-7 -3 -8 253.941 249.813 3.105 14.111 o
-7 -3 -7 510.850 499.575 3.339 5.085 o
-7 -3 -6 8.342 8.660 1.889 99.977 o
-7 -3 -5 44.460 45.710 1.930 79.737 o
-7 -3 -4 27.460 25.755 2.042 79.884 o
-7 -3 -3 154.867 149.589 2.359 30.167 o
-7 -3 -2 126.112 123.946 2.267 37.496 o
-7 -3 -1 27.912 28.942 2.022 80.826 o
-7 -2 -40 9.152 10.131 1.797 109.698 o
-7 -2 -39 6.101 7.026 1.818 108.605 o
-7 -2 -38 6.926 9.140 1.757 115.558 o
-7 -2 -37 3.522 4.841 1.818 109.551 o
-7 -2 -35 5.602 7.302 1.838 106.346 o
-7 -2 -34 20.638 19.659 1.665 119.919 o
-7 -2 -33 4.172 5.331 1.940 96.123 o
-7 -2 -32 5.550 4.677 1.726 120.760 o
-7 -2 -31 11.206 13.225 1.614 133.349 o
-7 -2 -30 3.314 5.443 1.665 130.296 o
-7 -2 -29 34.741 38.623 2.267 63.524 o
-7 -2 -28 9.463 10.692 1.828 106.001 o
-7 -2 -27 25.032 23.141 1.808 100.912 o
-7 -2 -26 9.457 10.131 1.787 110.818 o
-7 -2 -25 66.110 67.105 2.819 38.393 o
-7 -2 -24 4.732 5.188 1.614 138.020 o
-7 -2 -23 14.102 13.725 1.542 143.449 o
-7 -2 -22 7.139 8.619 1.522 152.625 o
-7 -2 -20 21.785 20.527 1.603 127.444 o
-7 -2 -19 88.852 85.957 2.451 42.932 o
-7 -2 -18 30.190 29.636 1.614 118.661 o
-7 -2 -17 29.841 29.667 1.705 108.157 o
-7 -2 -15 13.414 13.827 1.317 192.294 o
-7 -2 -14 3.727 3.299 1.501 159.998 o
-7 -2 -13 36.928 37.867 1.511 124.434 o
-7 -2 -12 5.095 4.759 1.399 182.284 o
-7 -2 -11 14.945 14.941 1.358 179.898 o
-7 -2 -10 14.353 16.003 1.726 115.604 o
-7 -2 -9 59.504 62.346 1.828 77.644 o
-7 -2 -8 14.969 11.969 1.971 90.240 o
-7 -2 -7 10.006 9.130 1.726 118.515 o
-7 -2 -5 60.868 58.475 1.777 81.038 o
-7 -2 -4 28.012 23.427 1.695 111.683 o
-7 -2 -3 28.672 25.296 1.705 109.760 o
-7 -2 -2 23.678 24.428 1.685 114.733 o
-7 -2 -1 49.320 41.217 2.431 53.663 o
-7 -1 -42 7.376 9.712 3.094 37.914 o
-7 -1 -41 8.288 5.678 1.899 99.295 o
-7 -1 -40 12.132 14.542 1.787 109.252 o
-7 -1 -39 10.747 12.663 1.920 95.853 o
-7 -1 -36 20.055 19.311 1.716 113.836 o
-7 -1 -35 18.859 20.496 2.339 63.878 o
-7 -1 -34 49.103 46.680 1.930 77.999 o
-7 -1 -33 9.433 8.446 1.879 100.792 o
-7 -1 -32 39.819 38.194 1.675 104.135 o
-7 -1 -31 17.349 17.034 2.002 86.502 o
-7 -1 -30 16.910 17.279 2.073 81.003 o
-7 -1 -29 21.882 22.937 1.838 99.037 o
-7 -1 -28 4.113 4.330 2.114 81.223 o
-7 -1 -27 97.863 95.025 2.175 47.522 o
-7 -1 -26 40.520 41.186 1.808 91.138 o
-7 -1 -25 55.584 55.381 1.951 73.139 o
-7 -1 -24 67.730 64.021 1.665 83.769 o
-7 -1 -23 28.612 26.205 1.716 108.441 o
-7 -1 -22 76.958 72.916 1.777 71.416 o
-7 -1 -21 6.494 6.495 1.940 95.538 o
-7 -1 -20 24.448 25.653 1.603 124.472 o
-7 -1 -19 55.981 55.443 1.665 91.922 o
-7 -1 -18 45.645 42.289 1.522 115.384 o
-7 -1 -17 79.099 76.122 2.420 46.161 o
-7 -1 -16 114.895 110.139 2.890 29.939 o
-7 -1 -15 13.403 14.164 1.328 189.447 o
-7 -1 -14 110.225 105.268 2.175 43.911 o
-7 -1 -13 47.794 44.781 1.542 110.866 o
-7 -1 -12 48.462 44.781 1.409 125.195 o
-7 -1 -11 20.057 22.875 1.665 119.420 o
-7 -1 -10 31.268 29.493 1.746 103.241 o
-7 -1 -9 39.189 36.019 1.767 96.311 o
-7 -1 -8 112.150 109.537 1.961 48.126 o
-7 -1 -7 61.780 59.099 1.828 77.386 o
-7 -1 -6 9.700 11.479 1.685 123.766 o
-7 -1 -5 18.489 16.575 1.705 116.360 o
-7 -1 -4 192.889 188.764 2.114 25.616 o
-7 -1 -3 87.986 83.812 2.155 51.537 o
-7 -1 -1 45.080 42.136 2.032 73.618 o
-6 -20 -7 16.828 12.847 3.360 31.901 o
-6 -20 -4 7.960 7.057 2.410 62.178 o
-6 -19 -14 6.924 6.934 2.349 65.523 o
-6 -19 -13 12.010 14.450 2.012 87.131 o
-6 -19 -12 21.662 21.303 2.849 43.498 o
-6 -19 -10 8.206 11.928 2.410 61.927 o
-6 -19 -9 11.331 10.427 4.085 21.794 o
-6 -19 -8 4.947 8.221 3.094 38.020 o
-6 -19 -7 8.475 5.739 2.461 59.673 o
-6 -19 -6 8.164 8.527 2.328 66.449 o
-6 -19 -4 8.831 9.334 3.278 33.782 o
-6 -18 -20 3.185 4.299 2.042 87.095 o
-6 -18 -17 17.207 19.465 3.544 28.635 o
-6 -18 -16 7.838 8.895 2.512 57.230 o
-6 -18 -15 9.457 6.342 2.553 55.414 o
-6 -18 -13 16.398 16.156 3.156 36.031 o
-6 -18 -12 7.446 6.138 2.716 49.152 o
-6 -18 -11 23.687 19.843 2.257 67.641 o
-6 -18 -8 31.764 29.748 2.471 55.386 o
-6 -18 -7 4.998 4.687 2.124 80.306 o
-6 -18 -5 4.498 3.544 1.471 166.110 o
-6 -18 -2 8.405 9.814 3.472 30.147 o
-6 -18 -1 7.067 7.966 1.848 104.743 o
-6 -17 -20 4.016 7.383 1.910 99.008 o
-6 -17 -18 16.970 17.279 3.523 28.996 o
-6 -17 -16 4.064 4.524 1.787 113.188 o
-6 -17 -12 8.381 8.456 1.879 101.053 o
-6 -17 -9 13.081 11.744 1.593 136.030 o
-6 -17 -7 6.968 5.576 2.145 78.472 o
-6 -17 -6 13.913 14.379 1.593 134.920 o
-6 -17 -4 12.602 14.205 1.889 98.176 o
-6 -17 -2 9.426 10.274 1.899 98.478 o
-6 -16 -27 13.429 18.270 2.665 50.221 o
-6 -16 -22 13.552 18.505 2.155 75.733 o
-6 -16 -19 16.702 18.086 2.982 40.184 o
-6 -16 -18 1.891 3.380 1.552 150.609 o
-6 -16 -16 13.985 12.694 1.205 225.864 o
-6 -16 -15 12.894 8.793 1.103 270.208 o
-6 -16 -14 18.291 15.788 1.624 127.660 o
-6 -16 -13 11.084 10.999 2.073 82.725 o
-6 -16 -12 4.956 4.881 1.338 198.934 o
-6 -16 -11 12.481 10.151 1.675 124.351 o
-6 -16 -10 7.595 9.385 1.951 94.030 o
-6 -16 -9 42.351 48.539 1.889 82.789 o
-6 -16 -7 7.132 10.754 1.430 171.313 o
-6 -16 -6 6.053 7.046 1.593 140.524 o
-6 -16 -5 24.899 28.166 2.655 49.216 o
-6 -16 -3 14.466 19.720 2.114 78.282 o
-6 -16 -2 7.570 9.508 1.634 132.628 o
-6 -16 -1 10.023 15.809 4.116 21.456 o
-6 -15 -29 5.921 8.262 2.390 63.363 o
-6 -15 -27 5.816 11.285 5.545 11.887 o
-6 -15 -25 12.981 17.575 4.075 21.833 o
-6 -15 -23 7.605 7.925 2.012 88.652 o
-6 -15 -22 33.977 36.723 2.900 40.667 o
-6 -15 -20 21.579 19.597 2.880 42.669 o
-6 -15 -19 4.173 6.505 1.910 99.068 o
-6 -15 -17 4.916 3.023 1.144 270.810 o
-6 -15 -16 9.403 7.210 1.134 264.663 o
-6 -15 -15 7.116 6.383 1.818 108.419 o
-6 -15 -13 10.935 10.651 1.134 259.028 o
-6 -15 -12 16.410 16.922 2.880 43.056 o
-6 -15 -11 45.639 44.975 2.655 46.179 o
-6 -15 -10 1.622 2.921 1.399 185.299 o
-6 -15 -9 9.572 11.591 5.218 13.400 o
-6 -15 -7 26.451 34.946 2.757 45.410 o
-6 -15 -6 3.123 3.217 1.542 152.064 o
-6 -15 -5 19.014 22.069 2.145 75.116 o
-6 -15 -4 24.584 25.582 1.644 119.053 o
-6 -15 -3 7.528 9.007 2.124 79.626 o
-6 -15 -2 7.049 7.690 1.634 133.225 o
-6 -15 -1 13.522 16.329 2.431 60.165 o
-6 -14 -33 5.381 6.566 2.533 56.591 o
-6 -14 -31 7.126 11.754 2.349 65.258 o
-6 -14 -28 13.367 14.665 2.992 40.158 o
-6 -14 -27 22.490 24.315 2.471 56.859 o
-6 -14 -26 5.290 6.852 2.134 79.359 o
-6 -14 -23 17.566 16.095 2.012 85.731 o
-6 -14 -22 15.716 18.648 1.951 91.039 o
-6 -14 -21 24.891 22.988 4.269 19.724 o
-6 -14 -20 8.960 8.783 1.614 135.429 o
-6 -14 -18 19.749 18.852 1.787 105.821 o
-6 -14 -16 21.321 21.946 1.266 191.692 o
-6 -14 -15 5.121 5.750 1.134 273.026 o
-6 -14 -14 0.811 3.125 1.552 151.135 o
-6 -14 -12 13.378 15.553 1.389 173.861 o
-6 -14 -11 24.745 25.541 2.553 53.157 o
-6 -14 -10 29.161 33.884 3.288 32.394 o
-6 -14 -9 71.548 78.532 4.881 14.246 o
-6 -14 -8 12.331 14.175 1.440 164.024 o
-6 -14 -7 49.526 57.485 2.921 38.075 o
-6 -14 -6 9.690 12.561 1.624 132.620 o
-6 -14 -5 52.775 59.078 2.012 70.048 o
-6 -14 -4 35.026 40.522 1.920 84.507 o
-6 -14 -3 29.667 31.321 1.848 93.818 o
-6 -14 -2 5.494 8.446 1.593 140.462 o
-6 -14 -1 5.520 7.639 2.053 85.605 o
-6 -13 -34 12.825 13.460 2.114 79.143 o
-6 -13 -31 13.616 16.748 2.349 64.249 o
-6 -13 -30 8.127 6.607 3.115 37.450 o
-6 -13 -28 4.793 6.556 1.971 92.965 o
-6 -13 -27 28.923 30.249 2.236 66.975 o
-6 -13 -26 10.660 12.398 1.287 204.592 o
-6 -13 -25 39.016 37.163 1.675 104.831 o
-6 -13 -24 41.184 35.549 2.185 66.745 o
-6 -13 -23 13.765 12.673 1.389 174.771 o
-6 -13 -22 5.698 6.495 1.777 113.739 o
-6 -13 -21 19.743 21.456 1.920 92.287 o
-6 -13 -20 25.758 27.512 1.828 97.830 o
-6 -13 -19 5.424 4.912 1.491 160.788 o
-6 -13 -18 20.080 23.039 1.583 130.657 o
-6 -13 -17 7.549 6.975 1.215 235.029 o
-6 -13 -16 15.107 15.768 1.266 203.350 o
-6 -13 -15 23.640 26.103 1.297 178.947 o
-6 -13 -14 18.532 17.637 1.379 170.571 o
-6 -13 -13 5.810 5.729 1.450 169.233 o
-6 -13 -12 8.676 7.332 1.430 171.431 o
-6 -13 -11 39.451 41.646 2.420 55.561 o
-6 -13 -10 14.364 13.644 1.266 205.553 o
-6 -13 -9 68.691 76.194 4.269 18.316 o
-6 -13 -8 11.489 9.875 1.573 140.706 o
-6 -13 -7 27.942 26.685 1.624 119.512 o
-6 -13 -6 63.566 69.137 1.991 66.292 o
-6 -13 -5 20.509 25.041 2.768 45.950 o
-6 -13 -4 5.213 5.944 1.624 135.978 o
-6 -13 -3 68.421 77.368 1.818 71.816 o
-6 -13 -2 30.170 38.398 3.758 24.975 o
-6 -13 -1 38.934 47.375 2.645 47.125 o
-6 -12 -36 14.844 17.371 2.002 87.040 o
-6 -12 -35 5.835 5.127 2.277 69.858 o
-6 -12 -34 13.710 16.105 2.696 49.172 o
-6 -12 -32 13.756 16.156 2.369 63.200 o
-6 -12 -31 3.228 6.372 2.502 58.134 o
-6 -12 -29 45.239 43.372 2.849 40.809 o
-6 -12 -28 3.552 5.035 1.409 180.684 o
-6 -12 -27 4.843 6.955 1.940 95.829 o
-6 -12 -25 5.129 7.833 1.716 121.795 o
-6 -12 -24 22.695 22.018 1.869 95.974 o
-6 -12 -23 53.840 52.542 1.757 86.820 o
-6 -12 -22 23.172 23.468 1.777 104.732 o
-6 -12 -20 16.282 17.014 1.501 148.252 o
-6 -12 -19 41.380 40.543 2.655 46.906 o
-6 -12 -18 26.308 28.125 1.277 179.074 o
-6 -12 -17 20.533 20.762 1.317 180.852 o
-6 -12 -16 48.345 52.685 2.962 37.437 o
-6 -12 -15 20.554 18.678 1.593 130.133 o
-6 -12 -14 37.573 39.154 2.165 68.247 o
-6 -12 -13 13.226 15.962 2.390 62.228 o
-6 -12 -12 5.196 5.576 1.144 268.395 o
-6 -12 -11 30.418 31.341 2.553 52.214 o
-6 -12 -10 12.681 11.969 1.971 90.765 o
-6 -12 -9 20.425 23.294 1.624 124.576 o
-6 -12 -8 21.170 24.285 1.879 95.146 o
-6 -12 -7 7.392 6.199 1.603 138.386 o
-6 -12 -5 132.395 143.534 3.830 18.313 o
-6 -12 -4 54.469 58.353 1.889 76.608 o
-6 -12 -2 89.044 98.426 1.838 59.900 o
-6 -12 -1 46.666 50.673 2.083 69.093 o
-6 -11 -38 11.834 13.889 2.053 83.912 o
-6 -11 -36 12.379 13.480 2.277 68.584 o
-6 -11 -35 23.024 25.847 2.798 44.778 o
-6 -11 -34 36.550 38.133 2.277 62.729 o
-6 -11 -32 13.154 14.134 2.185 74.115 o
-6 -11 -30 89.371 83.731 5.392 11.605 o
-6 -11 -29 8.857 10.294 1.430 170.243 o
-6 -11 -28 6.521 7.935 1.542 149.247 o
-6 -11 -26 8.635 9.661 2.042 85.728 o
-6 -11 -25 8.109 8.037 1.450 166.985 o
-6 -11 -24 22.197 23.437 1.358 168.588 o
-6 -11 -23 8.933 9.834 1.695 122.944 o
-6 -11 -22 17.879 20.517 1.930 92.031 o
-6 -11 -21 7.407 6.965 1.338 195.890 o
-6 -11 -20 113.523 121.669 3.799 19.816 o
-6 -11 -19 21.745 26.389 1.869 95.570 o
-6 -11 -18 65.870 72.313 4.054 20.250 o
-6 -11 -17 95.616 106.494 3.002 30.249 o
-6 -11 -16 34.087 36.560 1.379 146.447 o
-6 -11 -15 1.140 2.900 1.389 188.337 o
-6 -11 -14 74.326 79.237 2.533 43.614 o
-6 -11 -12 52.868 53.992 1.838 81.271 o
-6 -11 -11 78.671 77.603 1.940 62.586 o
-6 -11 -10 86.641 91.962 2.114 52.178 o
-6 -11 -9 23.017 24.816 2.655 49.539 o
-6 -11 -8 69.029 75.642 2.849 36.985 o
-6 -11 -7 54.252 55.820 1.614 96.828 o
-6 -11 -6 40.207 41.145 1.634 107.229 o
-6 -11 -5 10.755 13.113 1.552 143.755 o
-6 -11 -4 87.521 95.556 2.339 45.186 o
-6 -11 -3 8.888 11.203 1.562 143.475 o
-6 -11 -2 25.081 27.175 1.726 108.703 o
-6 -11 -1 81.070 90.624 3.493 25.179 o
-6 -10 -39 10.263 8.017 2.114 80.029 o
-6 -10 -37 33.369 32.598 2.573 51.044 o
-6 -10 -36 49.177 56.065 3.278 31.011 o
-6 -10 -35 51.430 54.002 2.339 55.799 o
-6 -10 -34 5.912 7.036 2.145 78.517 o
-6 -10 -29 23.554 23.355 1.491 142.639 o
-6 -10 -28 10.847 12.561 1.450 163.534 o
-6 -10 -27 11.135 10.212 1.430 168.604 o
-6 -10 -26 18.762 19.740 1.450 154.899 o
-6 -10 -25 14.441 14.420 1.399 171.125 o
-6 -10 -24 21.089 22.099 1.685 116.515 o
-6 -10 -22 73.062 75.663 1.991 62.448 o
-6 -10 -21 35.032 36.448 1.399 142.377 o
-6 -10 -20 6.754 7.087 1.389 182.780 o
-6 -10 -18 39.189 40.512 1.511 121.826 o
-6 -10 -17 238.516 242.174 3.105 14.976 o
-6 -10 -16 126.661 140.858 2.614 30.895 o
-6 -10 -15 54.933 53.798 1.348 122.516 o
-6 -10 -14 38.511 37.969 2.104 71.655 o
-6 -10 -13 77.020 75.622 2.063 58.452 o
-6 -10 -12 55.910 58.026 2.328 54.989 o
-6 -10 -10 6.692 6.178 1.338 196.872 o
-6 -10 -9 13.559 14.420 1.409 169.590 o
-6 -10 -7 11.450 11.530 1.409 172.456 o
-6 -10 -6 21.290 23.958 1.562 132.693 o
-6 -10 -5 6.446 4.504 1.603 139.167 o
-6 -10 -4 63.703 67.135 1.705 82.364 o
-6 -10 -3 126.199 133.577 2.318 35.858 o
-6 -10 -2 49.790 54.360 2.267 59.040 o
-6 -10 -1 77.553 80.626 1.940 62.463 o
-6 -9 -40 6.934 6.771 2.145 78.392 o
-6 -9 -39 11.152 7.874 2.114 79.897 o
-6 -9 -38 32.925 37.551 3.922 22.953 o
-6 -9 -36 51.432 55.351 2.339 55.675 o
-6 -9 -35 7.702 9.160 2.676 50.542 o
-6 -9 -34 7.570 8.650 2.277 69.470 o
-6 -9 -33 11.903 12.132 1.511 150.772 o
-6 -9 -32 11.533 12.194 1.491 154.892 o
-6 -9 -31 61.560 62.591 2.165 59.901 o
-6 -9 -30 16.531 13.307 1.532 143.879 o
-6 -9 -29 24.547 23.284 1.899 92.388 o
-6 -9 -28 18.248 19.485 1.409 163.498 o
-6 -9 -27 31.676 31.311 2.941 39.966 o
-6 -9 -26 4.455 4.371 1.491 161.476 o
-6 -9 -25 34.823 41.033 1.848 90.083 o
-6 -9 -23 21.733 24.530 1.940 89.503 o
-6 -9 -22 31.780 35.723 1.624 114.748 o
-6 -9 -21 4.279 4.749 1.491 161.468 o
-6 -9 -20 147.512 139.285 2.778 26.796 o
-6 -9 -19 35.091 34.987 1.450 135.319 o
-6 -9 -18 162.228 161.660 3.840 16.639 o
-6 -9 -17 88.330 91.502 2.451 42.570 o
-6 -9 -16 109.192 115.879 4.442 15.588 o
-6 -9 -15 36.891 38.041 2.625 48.547 o
-6 -9 -14 9.721 12.786 1.256 214.791 o
-6 -9 -13 62.976 63.418 2.390 50.998 o
-6 -9 -12 37.080 34.038 1.338 151.406 o
-6 -9 -11 58.067 61.366 2.431 50.622 o
-6 -9 -10 16.045 14.481 1.266 202.988 o
-6 -9 -9 6.634 7.077 1.317 202.413 o
-6 -9 -8 7.541 9.211 1.562 144.670 o
-6 -9 -7 25.650 26.256 1.542 132.192 o
-6 -9 -6 4.042 4.207 1.675 128.698 o
-6 -9 -4 52.774 55.575 1.624 96.891 o
-6 -9 -3 59.798 61.958 1.665 88.269 o
-6 -9 -2 207.086 222.148 4.064 12.920 o
-6 -9 -1 9.818 12.071 1.920 96.150 o
-6 -8 -41 78.282 73.651 2.471 45.080 o
-6 -8 -39 27.719 25.572 2.042 79.843 o
-6 -8 -38 15.695 22.120 1.991 87.130 o
-6 -8 -37 28.069 29.095 2.236 67.236 o
-6 -8 -35 13.093 13.327 2.267 69.100 o
-6 -8 -33 28.120 27.920 1.746 104.981 o
-6 -8 -32 22.605 21.773 1.511 140.532 o
-6 -8 -31 5.769 7.659 1.491 159.809 o
-6 -8 -30 16.337 18.106 1.542 140.787 o
-6 -8 -29 22.126 22.110 1.736 109.946 o
-6 -8 -28 26.951 27.471 1.450 145.180 o
-6 -8 -27 61.648 62.918 1.562 94.482 o
-6 -8 -26 27.925 28.145 1.460 142.435 o
-6 -8 -25 38.283 35.518 1.920 84.254 o
-6 -8 -24 42.649 45.720 1.838 86.947 o
-6 -8 -23 205.995 219.237 3.002 17.714 o
-6 -8 -22 7.183 7.823 1.450 167.669 o
-6 -8 -21 85.053 86.661 2.441 43.746 o
-6 -8 -20 43.177 43.280 2.226 63.418 o
-6 -8 -19 54.903 53.237 1.736 87.654 o
-6 -8 -18 22.868 23.223 1.552 133.469 o
-6 -8 -17 94.463 92.105 2.094 50.919 o
-6 -8 -16 17.668 18.352 1.287 193.117 o
-6 -8 -15 84.991 85.732 2.788 36.014 o
-6 -8 -14 32.745 33.782 1.583 119.658 o
-6 -8 -13 30.285 31.709 1.246 178.364 o
-6 -8 -12 9.161 10.274 1.399 177.152 o
-6 -8 -10 58.005 59.640 1.297 122.435 o
-6 -8 -9 59.713 65.665 1.910 72.277 o
-6 -8 -8 61.464 62.183 1.562 94.811 o
-6 -8 -7 88.420 92.319 2.165 50.166 o
-6 -8 -6 26.866 27.798 1.767 103.419 o
-6 -8 -5 59.804 58.067 1.848 77.133 o
-6 -8 -4 30.483 33.537 1.603 118.599 o
-6 -8 -3 395.647 408.614 7.966 3.588 o
-6 -8 -2 56.028 56.014 1.644 93.328 o
-6 -8 -1 38.836 42.647 1.583 113.032 o
-6 -7 -42 5.277 7.863 2.155 77.816 o
-6 -7 -41 9.762 10.743 2.114 79.890 o
-6 -7 -38 68.780 65.236 2.553 44.888 o
-6 -7 -37 13.067 15.676 2.482 57.862 o
-6 -7 -34 16.738 18.607 1.654 123.414 o
-6 -7 -33 16.098 15.512 1.675 121.638 o
-6 -7 -32 3.535 4.269 1.593 142.208 o
-6 -7 -31 38.511 37.826 1.532 120.771 o
-6 -7 -28 31.495 31.964 1.460 137.999 o
-6 -7 -27 7.280 7.067 1.420 174.895 o
-6 -7 -25 8.522 9.661 1.593 138.786 o
-6 -7 -24 16.117 15.921 1.828 103.181 o
-6 -7 -23 48.507 52.522 2.716 43.630 o
-6 -7 -22 10.641 10.682 1.603 135.854 o
-6 -7 -21 66.843 67.401 1.910 69.522 o
-6 -7 -20 31.841 33.312 1.440 140.280 o
-6 -7 -19 40.122 41.615 1.757 95.540 o
-6 -7 -18 11.153 13.204 1.511 150.903 o
-6 -7 -16 24.480 24.908 1.287 180.988 o
-6 -7 -15 16.015 16.605 1.256 204.615 o
-6 -7 -14 16.670 16.697 1.225 212.711 o
-6 -7 -13 30.558 29.360 1.246 179.567 o
-6 -7 -12 32.349 30.759 1.430 142.539 o
-6 -7 -11 39.222 39.695 1.246 161.479 o
-6 -7 -10 54.618 52.746 1.358 122.149 o
-6 -7 -9 24.747 22.998 2.247 67.780 o
-6 -7 -8 69.848 66.247 1.532 90.830 o
-6 -7 -7 36.388 38.847 1.675 105.771 o
-6 -7 -5 27.662 27.614 1.522 133.363 o
-6 -7 -4 38.581 38.521 1.562 116.839 o
-6 -7 -3 76.928 79.891 1.665 75.650 o
-6 -7 -2 25.830 29.330 2.206 69.358 o
-6 -7 -1 32.996 36.243 1.532 125.177 o
-6 -6 -43 3.834 5.351 2.267 70.684 o
-6 -6 -42 18.834 20.496 2.094 78.800 o
-6 -6 -41 28.102 30.443 2.073 77.039 o
-6 -6 -40 27.459 28.074 2.298 64.158 o
-6 -6 -37 8.727 10.263 2.124 79.345 o
-6 -6 -36 4.945 6.750 1.654 131.043 o
-6 -6 -35 12.143 13.960 1.593 135.943 o
-6 -6 -34 19.917 20.047 1.573 133.163 o
-6 -6 -33 0.931 5.525 1.869 104.204 o
-6 -6 -32 50.425 49.959 1.654 97.164 o
-6 -6 -31 12.671 13.276 1.695 120.812 o
-6 -6 -30 17.975 18.607 1.481 150.217 o
-6 -6 -29 5.364 6.403 1.491 160.401 o
-6 -6 -28 6.289 6.720 1.460 166.336 o
-6 -6 -27 149.564 152.347 3.707 18.210 o
-6 -6 -26 36.197 37.173 1.634 110.650 o
-6 -6 -25 30.867 32.383 1.603 118.714 o
-6 -6 -24 27.337 27.369 1.644 117.108 o
-6 -6 -23 19.809 19.199 1.471 150.510 o
-6 -6 -22 67.826 68.861 1.573 88.463 o
-6 -6 -21 88.627 86.651 2.665 38.027 o
-6 -6 -19 10.727 9.589 1.317 197.218 o
-6 -6 -18 14.875 14.277 1.889 97.544 o
-6 -6 -17 31.064 32.138 1.532 127.954 o
-6 -6 -16 33.795 34.272 1.440 138.213 o
-6 -6 -15 25.942 26.797 1.277 180.358 o
-6 -6 -14 6.136 6.158 1.256 222.791 o
-6 -6 -13 21.823 21.303 1.348 172.246 o
-6 -6 -12 31.908 31.464 1.317 162.076 o
-6 -6 -11 108.492 106.392 1.573 60.636 o
-6 -6 -10 26.336 24.520 1.409 154.109 o
-6 -6 -9 208.996 209.239 2.267 21.971 o
-6 -6 -8 2.687 3.799 1.685 127.682 o
-6 -6 -7 94.925 98.181 2.032 51.884 o
-6 -6 -6 16.876 17.810 2.042 83.274 o
-6 -6 -5 172.718 171.383 3.850 15.970 o
-6 -6 -4 20.231 20.200 2.431 59.202 o
-6 -6 -3 37.358 39.001 1.522 122.428 o
-6 -6 -1 71.117 71.241 1.910 67.422 o
-6 -5 -42 10.346 10.008 2.114 79.855 o
-6 -5 -41 6.016 6.352 2.145 78.550 o
-6 -5 -40 11.218 14.216 1.940 93.622 o
-6 -5 -39 7.964 10.120 2.696 49.744 o
-6 -5 -38 40.082 37.418 2.573 49.969 o
-6 -5 -36 15.622 16.932 1.624 128.722 o
-6 -5 -34 1.853 3.789 1.685 127.952 o
-6 -5 -33 19.694 19.832 1.562 134.930 o
-6 -5 -32 7.102 6.863 1.542 149.224 o
-6 -5 -31 9.764 9.620 1.511 152.817 o
-6 -5 -30 50.721 51.889 1.859 81.155 o
-6 -5 -28 26.620 25.602 1.705 110.657 o
-6 -5 -26 56.139 54.983 1.910 75.391 o
-6 -5 -25 4.386 4.749 1.746 118.340 o
-6 -5 -24 64.948 64.317 1.716 81.799 o
-6 -5 -23 1.234 4.473 1.562 148.714 o
-6 -5 -22 19.920 20.404 1.450 153.727 o
-6 -5 -21 9.405 9.354 1.420 172.517 o
-6 -5 -20 14.492 17.963 1.348 181.333 o
-6 -5 -19 40.110 40.247 1.368 140.372 o
-6 -5 -18 53.088 53.931 2.277 57.983 o
-6 -5 -17 71.271 69.168 1.614 83.890 o
-6 -5 -16 32.632 31.801 1.430 141.841 o
-6 -5 -15 16.240 16.799 1.266 201.316 o
-6 -5 -14 47.557 49.877 1.389 126.220 o
-6 -5 -12 192.202 190.520 2.288 24.299 o
-6 -5 -11 16.411 17.769 1.277 197.694 o
-6 -5 -10 32.627 30.167 1.215 182.904 o
-6 -5 -9 16.820 18.923 1.307 188.502 o
-6 -5 -8 135.576 129.584 1.828 43.030 o
-6 -5 -7 11.775 11.560 1.532 147.255 o
-6 -5 -6 38.230 37.734 2.339 59.583 o
-6 -5 -5 3.406 4.330 1.542 151.672 o
-6 -5 -4 28.683 29.013 1.501 135.162 o
-6 -5 -3 13.324 11.325 1.481 156.000 o
-6 -5 -2 41.777 39.501 1.532 117.909 o
-6 -5 -1 101.565 96.506 1.920 53.720 o
-6 -4 -44 5.811 5.933 2.236 72.359 o
-6 -4 -43 11.279 14.450 2.226 71.754 o
-6 -4 -42 4.399 5.504 2.369 64.713 o
-6 -4 -40 13.530 18.178 1.910 95.409 o
-6 -4 -38 3.870 6.648 2.206 74.547 o
-6 -4 -37 14.018 16.677 1.644 126.596 o
-6 -4 -36 18.465 18.974 1.624 126.750 o
-6 -4 -35 27.947 26.256 1.705 109.877 o
-6 -4 -34 18.899 19.158 1.808 103.870 o
-6 -4 -31 113.568 113.111 2.308 39.739 o
-6 -4 -30 110.143 108.168 3.023 28.624 o
-6 -4 -23 45.251 45.475 1.450 122.686 o
-6 -4 -22 22.384 22.773 1.389 162.441 o
-6 -4 -21 71.858 72.946 2.308 51.195 o
-6 -4 -20 45.205 45.639 1.409 127.646 o
-6 -4 -19 2.124 4.596 1.368 192.622 o
-6 -4 -18 115.162 112.825 1.838 49.983 o
-6 -4 -17 151.626 148.834 2.880 24.942 o
-6 -4 -16 17.535 17.545 1.777 108.011 o
-6 -4 -15 42.359 42.350 1.328 143.075 o
-6 -4 -14 31.307 33.854 1.665 110.864 o
-6 -4 -13 70.451 68.259 1.358 102.488 o
-6 -4 -12 282.063 277.917 1.848 15.736 o
-6 -4 -11 171.882 166.542 2.533 25.524 o
-6 -4 -10 109.088 106.841 1.420 65.248 o
-6 -4 -9 66.841 67.156 2.063 62.362 o
-6 -4 -8 49.069 54.227 1.838 82.725 o
-6 -4 -7 82.534 80.851 1.726 70.038 o
-6 -4 -6 35.253 34.824 1.767 98.310 o
-6 -4 -5 19.750 19.802 1.501 144.917 o
-6 -4 -4 41.184 39.042 1.777 93.875 o
-6 -4 -3 183.902 175.927 1.889 29.379 o
-6 -4 -2 70.604 68.228 1.624 83.841 o
-6 -4 -1 138.646 137.110 2.819 27.283 o
-6 -3 -44 6.191 9.947 2.134 79.009 o
-6 -3 -42 34.482 36.162 2.247 64.840 o
-6 -3 -41 8.618 8.548 1.991 90.181 o
-6 -3 -40 15.504 16.442 2.053 82.921 o
-6 -3 -38 4.668 4.575 2.032 87.704 o
-6 -3 -37 6.141 5.423 1.726 120.452 o
-6 -3 -36 2.795 4.085 1.940 96.506 o
-6 -3 -35 10.793 7.251 1.644 130.161 o
-6 -3 -34 4.597 7.179 1.736 119.277 o
-6 -3 -33 61.039 59.548 1.644 89.710 o
-6 -3 -32 118.888 110.589 2.390 37.522 o
-6 -3 -31 52.244 52.399 1.736 89.092 o
-6 -3 -30 33.384 29.462 1.654 112.076 o
-6 -3 -28 132.173 127.950 1.705 46.420 o
-6 -3 -27 24.166 23.519 1.532 135.635 o
-6 -3 -26 44.438 44.812 1.716 96.309 o
-6 -3 -25 23.492 23.733 1.644 120.113 o
-6 -3 -24 52.886 49.734 1.838 82.104 o
-6 -3 -23 23.904 22.365 1.420 155.332 o
-6 -3 -22 11.958 10.805 1.430 167.767 o
-6 -3 -21 32.692 31.852 1.420 143.380 o
-6 -3 -20 69.070 69.178 1.460 95.460 o
-6 -3 -19 39.851 41.942 1.368 139.800 o
-6 -3 -18 38.260 38.592 1.358 144.558 o
-6 -3 -17 36.128 32.730 1.430 138.401 o
-6 -3 -16 5.247 6.587 1.542 150.233 o
-6 -3 -15 26.753 26.715 1.460 143.953 o
-6 -3 -14 202.795 198.762 2.553 21.181 o
-6 -3 -13 217.383 212.467 1.767 23.885 o
-6 -3 -12 36.610 35.100 1.185 180.068 o
-6 -3 -11 12.216 10.835 1.205 229.725 o
-6 -3 -10 164.046 159.536 1.481 38.510 o
-6 -3 -9 30.623 28.809 1.297 169.077 o
-6 -3 -8 6.711 6.342 1.562 145.786 o
-6 -3 -7 19.957 21.885 1.501 144.043 o
-6 -3 -6 48.625 47.834 1.583 105.281 o
-6 -3 -5 191.165 180.441 4.657 11.762 o
-6 -3 -4 2.553 3.401 1.593 142.788 o
-6 -3 -3 1.993 5.229 2.247 72.165 o
-6 -3 -2 59.280 54.707 2.134 62.772 o
-6 -3 -1 90.873 85.875 1.675 67.885 o
-6 -2 -45 25.752 29.585 2.298 64.312 o
-6 -2 -44 28.642 29.095 2.104 75.052 o
-6 -2 -42 8.158 6.822 2.114 80.453 o
-6 -2 -41 11.542 9.753 1.951 93.121 o
-6 -2 -40 2.692 6.669 2.053 86.132 o
-6 -2 -37 75.635 72.824 2.236 52.830 o
-6 -2 -36 13.407 12.745 1.705 119.258 o
-6 -2 -35 9.646 9.651 1.624 133.298 o
-6 -2 -34 10.088 11.111 1.593 137.683 o
-6 -2 -33 73.493 71.486 2.400 48.120 o
-6 -2 -32 64.548 64.011 2.104 61.612 o
-6 -2 -31 5.734 6.515 1.562 146.213 o
-6 -2 -30 20.625 21.956 1.511 141.839 o
-6 -2 -29 43.588 41.421 2.185 65.574 o
-6 -2 -28 49.170 50.510 1.808 85.597 o
-6 -2 -27 149.988 144.330 2.951 24.569 o
-6 -2 -26 184.100 182.167 2.614 22.997 o
-6 -2 -25 13.467 16.799 1.879 98.595 o
-6 -2 -24 21.244 20.680 1.665 119.376 o
-6 -2 -22 18.672 19.169 1.338 178.918 o
-6 -2 -21 104.437 105.677 1.644 59.988 o
-6 -2 -20 45.534 47.099 1.644 101.546 o
-6 -2 -19 39.777 38.235 1.583 113.830 o
-6 -2 -18 33.424 31.689 1.338 156.541 o
-6 -2 -17 136.652 134.792 2.819 27.583 o
-6 -2 -16 34.034 33.261 1.614 115.346 o
-6 -2 -15 18.737 19.873 2.737 47.269 o
-6 -2 -14 200.732 194.350 1.757 26.958 o
-6 -2 -13 97.706 97.007 1.420 72.937 o
-6 -2 -12 86.631 83.761 1.338 86.951 o
-6 -2 -11 49.673 45.679 1.368 128.700 o
-6 -2 -10 142.832 135.272 2.614 29.374 o
-6 -2 -9 306.927 296.085 2.379 12.800 o
-6 -2 -8 121.557 119.218 1.991 44.112 o
-6 -2 -7 104.879 102.133 1.736 57.524 o
-6 -2 -6 221.118 212.548 5.464 8.658 o
-6 -2 -5 6.485 6.087 1.532 151.682 o
-6 -2 -4 33.984 34.089 1.787 97.121 o
-6 -2 -3 7.722 7.690 1.501 156.584 o
-6 -2 -2 141.679 137.937 2.073 36.839 o
-6 -2 -1 83.803 79.482 1.634 74.163 o
-6 -1 -45 30.915 32.495 2.727 46.087 o
-6 -1 -44 56.419 58.159 2.165 61.658 o
-6 -1 -43 15.226 17.535 2.053 82.866 o
-6 -1 -42 10.805 10.713 1.961 92.243 o
-6 -1 -41 22.215 25.500 2.124 75.497 o
-6 -1 -40 21.284 20.792 2.206 70.946 o
-6 -1 -39 40.214 41.268 1.736 97.389 o
-6 -1 -38 5.825 4.381 1.808 110.239 o
-6 -1 -37 27.784 27.502 1.675 113.164 o
-6 -1 -36 28.142 28.441 1.746 104.858 o
-6 -1 -35 65.045 60.814 2.002 66.615 o
-6 -1 -32 3.998 4.085 1.634 135.149 o
-6 -1 -31 3.593 4.310 1.614 138.653 o
-6 -1 -30 54.060 51.684 1.583 100.766 o
-6 -1 -29 6.000 5.760 1.654 130.831 o
-6 -1 -28 138.574 135.384 2.625 29.715 o
-6 -1 -27 10.088 12.653 1.624 132.416 o
-6 -1 -26 90.510 89.204 1.818 61.696 o
-6 -1 -25 171.771 170.484 2.390 26.636 o
-6 -1 -24 149.119 145.311 2.522 29.201 o
-6 -1 -23 35.900 35.835 1.562 119.482 o
-6 -1 -22 29.980 29.707 1.358 157.473 o
-6 -1 -21 289.461 281.685 1.818 15.269 o
-6 -1 -20 60.114 59.630 1.634 90.926 o
-6 -1 -18 46.063 45.210 1.358 133.632 o
-6 -1 -17 117.709 112.131 2.471 36.114 o
-6 -1 -16 9.580 9.691 1.481 158.983 o
-6 -1 -15 240.720 236.486 1.838 20.175 o
-6 -1 -14 6.817 8.558 1.420 174.694 o
-6 -1 -13 64.309 61.406 1.348 110.996 o
-6 -1 -12 131.640 127.674 1.368 53.663 o
-6 -1 -11 30.443 28.676 1.185 194.410 o
-6 -1 -10 599.662 585.736 2.614 4.085 o
-6 -1 -9 12.243 12.428 1.317 194.236 o
-6 -1 -8 310.961 298.372 4.116 9.072 o
-6 -1 -7 189.422 181.891 2.277 25.101 o
-6 -1 -6 726.955 703.310 10.866 1.542 o
-6 -1 -5 9.005 7.149 1.869 102.138 o
-6 -1 -4 271.867 263.456 2.083 16.138 o
-6 -1 -3 46.195 40.686 1.726 95.575 o
-6 -1 -2 104.781 96.945 2.543 37.686 o
-6 -1 -1 242.854 230.736 2.002 19.560 o
-5 -21 -7 17.349 15.073 2.737 47.539 o
-5 -21 -6 12.242 13.194 2.706 49.009 o
-5 -20 -15 2.510 5.811 2.890 43.688 o
-5 -20 -12 9.874 11.754 2.604 53.071 o
-5 -20 -10 19.540 23.744 2.665 49.522 o
-5 -20 -9 5.685 8.609 2.655 51.454 o
-5 -20 -8 17.187 16.074 2.063 81.833 o
-5 -20 -7 6.086 7.271 2.778 47.069 o
-5 -20 -6 5.668 7.179 2.778 47.093 o
-5 -20 -5 8.505 14.103 4.207 20.563 o
-5 -19 -6 7.483 8.221 1.746 116.844 o
-5 -19 -4 4.055 3.043 1.113 286.831 o
-5 -19 -2 13.519 14.542 2.543 55.190 o
-5 -18 -23 11.381 8.915 1.961 92.315 o
-5 -18 -21 7.160 8.313 2.083 82.831 o
-5 -18 -19 15.373 17.065 1.705 117.575 o
-5 -18 -18 7.634 5.361 2.216 73.493 o
-5 -18 -15 23.120 22.293 5.024 14.330 o
-5 -18 -11 3.761 4.585 1.971 93.337 o
-5 -18 -10 6.422 5.678 2.400 62.903 o
-5 -18 -9 5.873 4.330 0.950 381.848 o
-5 -18 -8 13.936 11.325 1.705 119.330 o
-5 -18 -6 7.855 9.681 2.665 50.899 o
-5 -18 -5 13.849 10.896 2.522 56.196 o
-5 -18 -4 14.499 11.356 2.900 42.718 o
-5 -18 -3 7.377 7.465 1.910 98.263 o
-5 -18 -1 14.487 13.766 3.237 34.380 o
-5 -17 -26 14.696 14.205 3.115 37.071 o
-5 -17 -25 0.703 5.290 2.002 90.978 o
-5 -17 -22 10.509 14.409 3.380 31.680 o
-5 -17 -21 18.329 19.781 3.043 38.504 o
-5 -17 -19 6.653 8.068 2.461 59.728 o
-5 -17 -18 3.612 4.177 1.757 117.292 o
-5 -17 -17 4.408 5.127 1.828 108.093 o
-5 -17 -16 16.189 17.514 2.400 61.295 o
-5 -17 -14 8.853 9.324 1.777 112.368 o
-5 -17 -10 28.204 22.937 3.360 31.340 o
-5 -17 -8 33.507 35.631 1.869 89.893 o
-5 -17 -6 13.052 11.029 1.624 131.413 o
-5 -17 -3 9.734 8.854 2.328 66.261 o
-5 -17 -2 9.709 5.433 1.920 96.949 o
-5 -16 -30 7.505 5.841 1.818 108.387 o
-5 -16 -29 5.275 5.984 1.777 113.933 o
-5 -16 -28 8.204 7.557 1.726 119.415 o
-5 -16 -26 16.098 13.889 2.226 71.094 o
-5 -16 -25 5.960 9.753 1.940 95.309 o
-5 -16 -24 7.098 10.171 2.339 65.905 o
-5 -16 -23 7.842 11.540 2.236 71.770 o
-5 -16 -22 18.063 19.373 2.533 54.978 o
-5 -16 -20 10.182 9.957 2.267 69.692 o
-5 -16 -19 10.705 13.858 2.094 80.983 o
-5 -16 -18 9.297 11.448 1.859 102.591 o
-5 -16 -15 13.316 14.501 2.022 86.009 o
-5 -16 -14 6.221 5.331 1.358 191.955 o
-5 -16 -13 3.842 4.790 1.307 209.153 o
-5 -16 -12 21.302 17.657 1.940 90.585 o
-5 -16 -11 11.132 11.356 1.614 133.830 o
-5 -16 -10 4.114 2.257 0.960 382.673 o
-5 -16 -8 22.786 20.128 2.931 41.158 o
-5 -16 -7 10.537 10.049 2.042 85.342 o
-5 -16 -6 58.623 63.612 3.053 34.267 o
-5 -16 -5 2.775 3.135 1.266 224.423 o
-5 -16 -4 22.662 27.420 2.471 56.657 o
-5 -16 -3 11.422 14.103 1.971 90.809 o
-5 -16 -2 6.053 8.160 1.440 170.610 o
-5 -16 -1 10.967 11.754 1.593 137.091 o
-5 -15 -31 11.491 11.387 2.053 84.216 o
-5 -15 -30 10.144 10.406 1.889 99.315 o
-5 -15 -28 33.758 39.123 2.482 54.092 o
-5 -15 -27 10.075 10.754 1.981 90.562 o
-5 -15 -26 18.923 18.821 1.869 97.682 o
-5 -15 -24 13.604 13.541 2.288 67.829 o
-5 -15 -19 12.795 11.948 1.695 121.030 o
-5 -15 -14 11.440 9.232 1.450 164.292 o
-5 -15 -13 59.098 58.976 3.370 28.892 o
-5 -15 -12 26.409 25.459 2.451 57.210 o
-5 -15 -11 8.409 8.752 1.501 155.871 o
-5 -15 -10 40.184 45.046 5.698 11.022 o
-5 -15 -9 4.988 4.401 1.460 167.846 o
-5 -15 -8 41.230 43.310 2.737 44.281 o
-5 -15 -7 32.838 34.569 2.206 67.488 o
-5 -15 -6 7.664 7.772 2.257 70.752 o
-5 -15 -5 8.827 12.214 1.716 119.745 o
-5 -15 -4 17.648 18.821 1.409 164.301 o
-5 -15 -3 23.743 24.019 2.890 42.102 o
-5 -15 -2 5.166 4.728 1.757 116.765 o
-5 -15 -1 44.762 47.446 1.981 76.053 o
-5 -14 -35 23.284 25.520 2.910 41.519 o
-5 -14 -34 6.530 7.343 2.737 48.446 o
-5 -14 -33 4.386 6.699 2.451 60.461 o
-5 -14 -30 3.460 4.442 1.991 91.517 o
-5 -14 -29 18.426 17.647 2.063 81.410 o
-5 -14 -28 16.997 26.501 3.217 34.479 o
-5 -14 -27 3.497 4.728 2.216 74.022 o
-5 -14 -26 9.683 12.929 2.032 86.064 o
-5 -14 -25 14.022 15.451 1.971 90.055 o
-5 -14 -24 11.730 13.021 1.940 93.643 o
-5 -14 -23 10.906 11.121 1.920 96.002 o
-5 -14 -22 18.538 17.872 2.206 71.655 o
-5 -14 -20 6.493 6.168 1.614 137.082 o
-5 -14 -19 59.622 65.644 2.655 43.266 o
-5 -14 -18 4.217 3.186 1.052 319.563 o
-5 -14 -17 40.367 46.588 4.136 20.468 o
-5 -14 -15 20.701 26.950 2.757 46.191 o
-5 -14 -14 17.495 17.136 1.583 133.830 o
-5 -14 -13 29.936 30.167 2.267 65.158 o
-5 -14 -12 21.465 22.671 1.603 127.022 o
-5 -14 -11 6.367 5.750 1.011 336.338 o
-5 -14 -10 18.602 19.567 1.195 217.132 o
-5 -14 -9 46.294 42.463 2.921 38.969 o
-5 -14 -8 41.858 49.478 1.450 123.808 o
-5 -14 -6 38.764 44.342 2.032 75.092 o
-5 -14 -5 28.386 31.689 2.788 44.449 o
-5 -14 -4 32.919 33.037 1.869 90.571 o
-5 -14 -3 60.008 66.553 2.379 51.595 o
-5 -14 -2 10.309 11.693 1.420 170.956 o
-5 -14 -1 76.668 80.851 3.717 23.055 o
-5 -13 -35 8.802 10.682 2.216 73.001 o
-5 -13 -34 3.565 5.596 1.920 98.249 o
-5 -13 -33 17.746 18.934 1.818 103.225 o
-5 -13 -32 3.889 4.003 1.930 97.317 o
-5 -13 -31 25.840 29.034 1.787 101.507 o
-5 -13 -30 3.991 7.292 2.114 81.033 o
-5 -13 -28 5.187 9.640 2.114 80.689 o
-5 -13 -27 24.340 26.634 3.625 27.107 o
-5 -13 -26 30.221 35.641 2.073 75.889 o
-5 -13 -23 13.916 12.980 2.002 87.735 o
-5 -13 -22 26.308 27.103 2.318 63.372 o
-5 -13 -21 51.576 42.381 2.829 40.806 o
-5 -13 -20 9.618 9.058 1.562 143.652 o
-5 -13 -19 2.445 2.768 1.205 247.977 o
-5 -13 -17 74.676 75.765 3.809 22.268 o
-5 -13 -16 28.778 32.373 2.094 75.303 o
-5 -13 -15 37.193 35.906 2.339 59.912 o
-5 -13 -14 15.494 16.074 1.031 288.903 o
-5 -13 -12 68.875 78.645 2.972 34.383 o
-5 -13 -11 130.989 136.742 3.809 18.662 o
-5 -13 -10 17.108 19.240 1.859 99.188 o
-5 -13 -9 6.080 7.036 1.185 248.685 o
-5 -13 -8 68.824 82.760 4.943 13.929 o
-5 -13 -7 106.066 115.184 2.737 32.913 o
-5 -13 -6 42.870 44.301 2.737 44.067 o
-5 -13 -5 33.916 34.140 2.676 47.367 o
-5 -13 -4 42.401 49.683 2.400 55.289 o
-5 -13 -3 6.759 8.109 1.389 182.383 o
-5 -13 -2 21.904 22.886 1.644 121.158 o
-5 -13 -1 107.382 116.971 2.972 29.178 o
-5 -12 -39 18.061 22.875 5.147 13.695 o
-5 -12 -37 49.659 50.030 2.808 41.153 o
-5 -12 -36 49.487 53.053 3.462 28.124 o
-5 -12 -35 32.737 35.324 2.900 40.811 o
-5 -12 -34 22.772 20.792 3.564 28.148 o
-5 -12 -33 2.090 5.627 2.042 87.161 o
-5 -12 -31 5.387 5.259 1.981 92.033 o
-5 -12 -30 23.960 27.134 2.543 53.560 o
-5 -12 -28 22.649 22.988 1.899 93.023 o
-5 -12 -27 17.594 22.426 2.053 81.838 o
-5 -12 -26 30.380 32.761 3.544 28.046 o
-5 -12 -25 8.454 11.387 2.073 83.155 o
-5 -12 -24 4.436 5.280 1.103 289.356 o
-5 -12 -23 23.190 25.796 2.267 66.670 o
-5 -12 -22 10.239 12.418 2.175 75.368 o
-5 -12 -20 19.827 19.883 1.624 125.800 o
-5 -12 -19 214.436 228.704 7.210 5.677 o
-5 -12 -18 12.039 12.428 1.440 164.890 o
-5 -12 -17 86.485 90.940 3.952 20.191 o
-5 -12 -16 119.632 122.139 2.625 32.690 o
-5 -12 -15 71.623 76.745 3.074 32.358 o
-5 -12 -14 96.600 101.673 4.391 16.410 o
-5 -12 -13 33.903 36.958 1.389 144.798 o
-5 -12 -12 9.191 10.559 1.215 230.512 o
-5 -12 -10 11.233 11.622 0.991 327.580 o
-5 -12 -9 5.731 7.843 1.113 279.778 o
-5 -12 -8 8.410 7.302 1.430 171.630 o
-5 -12 -7 13.217 14.573 1.583 136.870 o
-5 -12 -6 20.240 19.914 2.104 77.855 o
-5 -12 -5 3.258 3.748 1.348 197.847 o
-5 -12 -4 21.578 21.476 1.399 161.738 o
-5 -12 -3 68.681 74.448 2.492 45.955 o
-5 -12 -2 67.244 73.651 1.593 86.123 o
-5 -12 -1 156.921 171.250 5.596 9.502 o
-5 -11 -40 31.911 35.508 2.594 50.305 o
-5 -11 -39 36.408 42.606 3.145 34.623 o
-5 -11 -37 13.227 13.225 2.114 79.094 o
-5 -11 -36 50.616 51.123 2.737 42.910 o
-5 -11 -35 23.900 30.249 2.063 78.763 o
-5 -11 -34 16.873 18.801 2.002 86.406 o
-5 -11 -32 16.182 17.218 2.543 54.832 o
-5 -11 -31 17.185 20.190 3.809 24.839 o
-5 -11 -30 20.288 24.346 1.971 87.369 o
-5 -11 -29 4.773 4.708 2.053 85.961 o
-5 -11 -28 76.458 87.223 4.412 16.945 o
-5 -11 -27 11.796 12.255 1.838 103.976 o
-5 -11 -26 0.792 2.625 1.256 230.280 o
-5 -11 -25 44.885 51.021 3.207 32.684 o
-5 -11 -24 48.003 49.315 1.940 77.276 o
-5 -11 -23 8.921 10.110 1.144 258.685 o
-5 -11 -22 41.387 42.626 2.042 73.969 o
-5 -11 -21 197.806 210.056 2.951 18.758 o
-5 -11 -20 94.466 101.061 4.371 16.606 o
-5 -11 -19 138.668 150.631 3.135 23.436 o
-5 -11 -18 162.703 164.173 2.972 22.613 o
-5 -11 -17 5.268 6.372 1.777 113.879 o
-5 -11 -16 130.915 133.822 2.625 30.672 o
-5 -11 -15 17.416 18.300 1.654 123.163 o
-5 -11 -14 7.100 5.964 1.409 177.872 o
-5 -11 -13 12.803 12.081 1.164 242.607 o
-5 -11 -12 62.061 68.004 2.206 57.478 o
-5 -11 -11 6.643 7.720 1.450 168.057 o
-5 -11 -10 9.870 10.539 1.052 298.996 o
-5 -11 -9 73.677 78.165 1.971 62.753 o
-5 -11 -8 97.776 105.442 4.728 14.364 o
-5 -11 -7 50.384 50.592 2.696 44.110 o
-5 -11 -6 15.153 16.452 1.961 90.556 o
-5 -11 -5 3.494 4.432 1.501 159.824 o
-5 -11 -4 11.020 13.041 1.358 184.442 o
-5 -11 -3 101.357 104.737 3.094 28.521 o
-5 -11 -2 404.847 436.687 10.376 2.455 o
-5 -11 -1 182.628 200.712 3.523 16.669 o
-5 -10 -40 12.653 13.153 2.298 67.391 o
-5 -10 -39 35.590 38.980 2.134 70.444 o
-5 -10 -38 84.788 76.786 3.207 29.221 o
-5 -10 -37 13.572 16.054 1.930 93.762 o
-5 -10 -36 17.329 20.700 1.889 95.919 o
-5 -10 -35 13.394 13.521 2.002 87.790 o
-5 -10 -34 24.274 20.363 2.124 75.601 o
-5 -10 -33 94.215 96.833 2.808 34.020 o
-5 -10 -31 20.804 24.530 2.196 71.323 o
-5 -10 -30 29.786 31.209 2.073 76.539 o
-5 -10 -29 8.454 8.956 2.482 58.577 o
-5 -10 -28 16.003 17.892 1.450 157.752 o
-5 -10 -27 20.972 20.884 1.348 173.336 o
-5 -10 -26 38.107 38.347 1.961 80.906 o
-5 -10 -25 3.647 3.013 1.256 227.177 o
-5 -10 -24 15.339 13.776 1.328 187.662 o
-5 -10 -23 11.845 11.182 1.328 192.512 o
-5 -10 -22 132.450 136.201 3.329 22.531 o
-5 -10 -21 34.507 36.427 2.696 46.536 o
-5 -10 -20 145.961 163.580 2.931 24.309 o
-5 -10 -19 138.889 146.128 3.370 21.472 o
-5 -10 -18 85.109 88.326 1.409 82.633 o
-5 -10 -17 12.168 12.980 1.154 246.779 o
-5 -10 -16 113.942 114.306 3.196 25.900 o
-5 -10 -15 136.204 141.134 2.410 32.498 o
-5 -10 -14 4.455 5.964 1.399 182.310 o
-5 -10 -13 10.153 11.918 1.031 307.358 o
-5 -10 -12 37.468 39.920 1.348 146.281 o
-5 -10 -11 70.801 73.886 2.778 38.451 o
-5 -10 -10 12.159 11.734 1.083 277.866 o
-5 -10 -9 70.009 72.201 2.247 53.743 o
-5 -10 -8 22.856 24.091 1.522 137.920 o
-5 -10 -7 8.244 11.060 1.328 196.077 o
-5 -10 -6 27.279 29.391 1.236 186.311 o
-5 -10 -5 13.915 15.196 1.654 125.526 o
-5 -10 -4 375.937 391.222 8.619 3.344 o
-5 -10 -3 33.138 39.440 1.920 85.314 o
-5 -10 -2 12.668 13.695 1.358 182.624 o
-5 -10 -1 180.927 198.537 3.615 16.309 o
-5 -9 -41 9.023 8.977 3.043 39.137 o
-5 -9 -39 38.373 39.052 2.257 63.301 o
-5 -9 -38 25.504 28.492 1.951 87.001 o
-5 -9 -37 10.567 11.703 2.063 83.552 o
-5 -9 -36 6.675 8.701 1.899 99.318 o
-5 -9 -35 39.234 43.872 1.910 83.258 o
-5 -9 -34 9.546 12.541 2.114 79.778 o
-5 -9 -33 6.503 6.475 2.114 80.729 o
-5 -9 -32 6.161 6.281 1.951 94.648 o
-5 -9 -31 12.617 13.429 1.869 100.341 o
-5 -9 -29 52.615 54.319 1.471 111.351 o
-5 -9 -28 21.860 22.784 1.838 99.071 o
-5 -9 -27 6.971 8.180 1.654 129.985 o
-5 -9 -26 13.568 15.758 1.654 125.556 o
-5 -9 -25 20.712 19.740 1.634 123.960 o
-5 -9 -24 7.552 8.047 1.205 238.092 o
-5 -9 -23 73.760 73.447 2.022 61.284 o
-5 -9 -22 63.098 67.207 2.288 54.221 o
-5 -9 -21 58.945 61.049 3.074 33.942 o
-5 -9 -20 20.784 24.499 1.736 110.008 o
-5 -9 -19 81.778 85.722 1.848 64.052 o
-5 -9 -18 65.991 70.597 1.767 76.906 o
-5 -9 -17 123.994 131.381 2.185 38.663 o
-5 -9 -16 18.775 18.893 1.164 227.118 o
-5 -9 -15 22.062 22.681 1.277 187.749 o
-5 -9 -14 29.901 29.922 1.123 210.026 o
-5 -9 -13 27.771 28.104 1.154 207.094 o
-5 -9 -12 30.078 29.146 1.634 116.366 o
-5 -9 -11 52.038 53.328 1.695 92.104 o
-5 -9 -10 97.298 96.057 2.083 50.074 o
-5 -9 -9 41.655 41.390 1.757 94.895 o
-5 -9 -8 115.079 117.053 3.380 23.707 o
-5 -9 -7 34.822 35.273 1.430 138.431 o
-5 -9 -6 4.844 6.046 1.511 156.583 o
-5 -9 -5 13.430 13.562 1.481 155.174 o
-5 -9 -4 41.564 45.659 1.838 87.386 o
-5 -9 -3 78.387 81.106 1.511 82.943 o
-5 -9 -2 29.240 35.590 2.369 59.797 o
-5 -9 -1 180.460 188.825 3.646 16.380 o
-5 -8 -42 3.756 8.262 2.451 60.449 o
-5 -8 -40 14.130 13.684 2.502 56.940 o
-5 -8 -38 23.741 26.358 2.124 75.092 o
-5 -8 -36 43.348 49.397 2.420 54.354 o
-5 -8 -35 49.794 50.776 2.277 58.959 o
-5 -8 -33 20.708 18.678 2.216 70.606 o
-5 -8 -32 7.638 7.925 1.920 97.135 o
-5 -8 -31 31.921 32.434 1.889 89.332 o
-5 -8 -30 5.317 4.504 1.491 160.962 o
-5 -8 -29 10.785 11.805 1.328 193.252 o
-5 -8 -28 20.628 22.947 1.808 102.575 o
-5 -8 -27 34.305 33.986 1.358 150.877 o
-5 -8 -26 65.508 64.450 1.593 89.588 o
-5 -8 -25 117.675 116.032 1.767 50.623 o
-5 -8 -24 26.164 26.399 1.236 189.918 o
-5 -8 -23 41.045 41.707 1.256 156.189 o
-5 -8 -22 6.520 8.139 1.573 143.617 o
-5 -8 -21 25.384 26.828 1.889 92.457 o
-5 -8 -20 42.321 44.342 1.246 154.681 o
-5 -8 -19 12.405 16.023 1.307 194.941 o
-5 -8 -18 94.360 96.639 1.409 75.186 o
-5 -8 -17 59.027 61.662 1.317 118.423 o
-5 -8 -16 178.616 184.934 2.686 22.803 o
-5 -8 -15 31.173 33.353 1.144 199.472 o
-5 -8 -14 127.348 126.305 2.533 32.862 o
-5 -8 -13 31.973 30.422 1.103 211.217 o
-5 -8 -12 62.791 63.265 1.920 71.083 o
-5 -8 -11 29.673 29.360 1.246 180.751 o
-5 -8 -10 80.384 77.379 2.206 52.330 o
-5 -8 -9 213.482 210.761 4.095 12.786 o
-5 -8 -8 82.314 82.903 2.502 42.924 o
-5 -8 -7 4.475 4.177 1.256 225.684 o
-5 -8 -6 236.013 233.708 8.160 4.530 o
-5 -8 -5 45.032 44.914 2.155 66.426 o
-5 -8 -4 11.731 12.132 1.307 197.732 o
-5 -8 -2 202.922 203.480 3.768 14.575 o
-5 -8 -1 30.808 34.303 1.368 152.491 o
-5 -7 -44 13.578 14.450 2.216 72.062 o
-5 -7 -42 15.865 18.954 4.350 19.140 o
-5 -7 -41 5.895 8.834 2.339 66.097 o
-5 -7 -40 5.596 7.598 2.042 86.439 o
-5 -7 -39 7.764 7.332 2.277 69.523 o
-5 -7 -38 9.843 7.945 1.981 90.902 o
-5 -7 -37 24.962 26.154 1.899 91.805 o
-5 -7 -36 19.279 17.555 2.063 81.238 o
-5 -7 -33 6.239 9.916 1.920 97.224 o
-5 -7 -32 5.119 5.882 1.573 144.799 o
-5 -7 -31 62.396 64.235 1.818 76.729 o
-5 -7 -30 27.687 28.145 1.481 139.369 o
-5 -7 -29 3.052 3.687 1.716 123.116 o
-5 -7 -28 13.241 14.695 1.317 192.021 o
-5 -7 -27 32.877 32.301 1.338 156.797 o
-5 -7 -26 112.097 113.305 1.859 50.228 o
-5 -7 -25 23.171 24.295 1.266 187.836 o
-5 -7 -24 4.942 4.779 1.256 224.858 o
-5 -7 -23 15.305 17.065 1.573 136.690 o
-5 -7 -22 4.797 4.442 1.695 125.372 o
-5 -7 -21 17.740 18.433 1.695 117.579 o
-5 -7 -20 22.565 21.017 1.266 190.699 o
-5 -7 -19 68.806 69.750 1.991 64.608 o
-5 -7 -18 84.838 85.119 1.379 85.407 o
-5 -7 -16 74.724 74.284 1.777 72.031 o
-5 -7 -15 83.433 87.764 2.614 39.742 o
-5 -7 -14 16.234 19.036 1.277 197.143 o
-5 -7 -13 6.028 7.138 1.072 300.350 o
-5 -7 -12 56.039 57.230 1.164 141.322 o
-5 -7 -11 94.846 93.841 1.869 57.718 o
-5 -7 -10 16.951 16.666 1.031 284.516 o
-5 -7 -9 41.676 42.871 1.705 99.066 o
-5 -7 -8 22.799 22.467 1.225 200.002 o
-5 -7 -7 29.842 29.166 1.236 182.940 o
-5 -7 -6 86.676 84.803 2.134 52.371 o
-5 -7 -5 42.062 45.322 1.389 133.252 o
-5 -7 -4 17.673 16.115 1.501 147.616 o
-5 -7 -3 85.716 88.081 2.308 47.043 o
-5 -7 -2 16.529 16.779 1.654 123.947 o
-5 -7 -1 19.395 22.661 1.317 181.062 o
-5 -6 -45 20.524 23.427 2.206 70.849 o
-5 -6 -44 5.295 7.710 2.236 72.315 o
-5 -6 -43 10.358 12.418 2.165 76.043 o
-5 -6 -42 5.666 5.739 2.471 59.413 o
-5 -6 -40 28.446 32.056 1.981 83.259 o
-5 -6 -38 5.873 7.496 2.083 83.100 o
-5 -6 -37 10.203 10.488 1.910 97.246 o
-5 -6 -36 1.654 4.207 2.022 89.096 o
-5 -6 -35 22.526 26.389 1.981 85.677 o
-5 -6 -34 39.282 40.400 3.043 36.705 o
-5 -6 -33 34.533 32.097 2.563 51.313 o
-5 -6 -32 9.482 8.486 1.460 163.704 o
-5 -6 -31 12.947 12.541 1.481 155.846 o
-5 -6 -30 58.081 54.483 2.053 67.047 o
-5 -6 -29 53.717 54.585 2.267 58.217 o
-5 -6 -28 54.538 55.218 1.420 114.665 o
-5 -6 -27 18.520 20.649 1.307 185.623 o
-5 -6 -26 37.576 38.235 1.338 148.671 o
-5 -6 -25 38.308 37.418 1.307 153.361 o
-5 -6 -24 67.885 66.860 1.501 94.007 o
-5 -6 -22 84.452 88.622 1.614 72.767 o
-5 -6 -20 32.802 32.547 1.236 176.593 o
-5 -6 -19 47.274 45.598 1.246 147.901 o
-5 -6 -18 20.781 21.139 1.420 158.561 o
-5 -6 -17 47.565 46.915 1.328 135.374 o
-5 -6 -16 148.977 146.413 2.502 29.394 o
-5 -6 -15 38.729 38.531 1.164 178.460 o
-5 -6 -13 133.823 129.890 1.726 45.346 o
-5 -6 -12 76.166 78.614 1.215 104.407 o
-5 -6 -11 74.527 74.805 1.185 109.864 o
-5 -6 -10 184.272 183.821 2.339 25.049 o
-5 -6 -9 16.947 15.911 1.317 187.432 o
-5 -6 -8 111.690 110.946 1.328 66.118 o
-5 -6 -7 37.006 38.143 1.256 163.426 o
-5 -6 -6 30.046 30.310 1.716 106.805 o
-5 -6 -5 93.804 92.380 1.920 56.528 o
-5 -6 -4 130.306 131.320 2.063 39.691 o
-5 -6 -3 32.246 32.567 2.451 55.986 o
-5 -6 -1 7.260 8.190 1.307 204.300 o
-5 -5 -46 8.089 6.985 2.308 67.702 o
-5 -5 -45 11.217 11.111 2.226 71.995 o
-5 -5 -43 27.662 27.614 2.431 57.810 o
-5 -5 -42 10.087 11.468 2.431 60.754 o
-5 -5 -40 7.371 8.313 1.991 90.448 o
-5 -5 -39 51.879 54.534 2.022 70.434 o
-5 -5 -38 27.936 30.892 1.930 87.555 o
-5 -5 -36 40.871 44.852 3.850 23.470 o
-5 -5 -34 43.554 48.958 2.859 40.449 o
-5 -5 -33 28.714 28.074 1.552 128.103 o
-5 -5 -32 20.848 22.355 1.471 148.534 o
-5 -5 -31 35.127 34.844 1.552 121.583 o
-5 -5 -30 12.435 14.593 1.460 159.565 o
-5 -5 -29 57.000 56.780 2.083 65.510 o
-5 -5 -28 12.108 11.458 1.440 165.196 o
-5 -5 -27 14.112 14.920 1.522 146.673 o
-5 -5 -26 30.549 30.085 1.328 162.411 o
-5 -5 -25 111.799 112.560 2.012 46.609 o
-5 -5 -24 57.395 56.617 1.951 72.340 o
-5 -5 -23 44.120 44.168 1.450 124.126 o
-5 -5 -21 100.072 100.683 1.818 56.717 o
-5 -5 -20 152.644 153.460 2.083 33.595 o
-5 -5 -19 38.551 39.174 1.236 164.516 o
-5 -5 -18 90.332 88.173 1.583 71.593 o
-5 -5 -17 11.140 9.467 1.256 215.079 o
-5 -5 -16 15.437 17.269 1.134 245.049 o
-5 -5 -15 9.151 9.794 1.185 242.307 o
-5 -5 -14 15.300 16.299 1.103 258.054 o
-5 -5 -13 61.257 59.333 1.287 120.536 o
-5 -5 -12 4.013 5.607 1.205 244.293 o
-5 -5 -11 184.329 181.370 1.705 30.539 o
-5 -5 -10 113.230 107.750 1.440 62.631 o
-5 -5 -9 131.243 130.544 1.869 43.141 o
-5 -5 -8 28.190 29.268 1.236 185.141 o
-5 -5 -7 49.114 46.486 1.389 126.343 o
-5 -5 -6 14.790 15.094 1.797 107.103 o
-5 -5 -5 13.030 10.672 1.307 197.131 o
-5 -5 -4 53.141 49.182 1.368 123.934 o
-5 -5 -3 56.865 60.058 1.389 113.873 o
-5 -5 -2 71.632 69.730 2.512 45.284 o
-5 -5 -1 102.878 96.649 3.891 20.002 o
-5 -4 -46 8.262 10.049 2.277 69.308 o
-5 -4 -45 6.410 9.845 2.226 72.706 o
-5 -4 -43 30.787 31.127 2.145 71.799 o
-5 -4 -42 26.372 29.871 2.134 73.511 o
-5 -4 -41 37.081 41.789 2.012 77.239 o
-5 -4 -40 6.638 5.402 2.063 84.772 o
-5 -4 -39 14.094 20.006 1.920 94.055 o
-5 -4 -38 17.706 17.759 1.899 95.273 o
-5 -4 -37 7.383 8.650 1.818 108.035 o
-5 -4 -36 106.070 106.065 3.503 23.281 o
-5 -4 -35 13.342 14.808 2.196 73.371 o
-5 -4 -34 10.733 10.611 1.777 111.566 o
-5 -4 -33 51.184 47.651 1.562 105.679 o
-5 -4 -32 49.901 48.294 1.818 85.018 o
-5 -4 -30 75.144 73.743 1.951 63.858 o
-5 -4 -29 55.925 54.452 1.522 104.145 o
-5 -4 -28 3.836 3.860 1.501 159.794 o
-5 -4 -27 32.782 32.945 1.358 152.958 o
-5 -4 -26 84.374 83.118 1.777 66.606 o
-5 -4 -25 30.330 30.116 1.307 166.613 o
-5 -4 -24 50.850 53.155 1.491 111.026 o
-5 -4 -23 8.148 9.130 1.481 160.061 o
-5 -4 -22 176.854 179.123 3.962 15.092 o
-5 -4 -21 23.173 22.569 1.256 191.478 o
-5 -4 -20 188.685 191.868 1.705 29.126 o
-5 -4 -19 71.250 73.324 1.430 94.819 o
-5 -4 -18 10.776 9.794 1.215 228.894 o
-5 -4 -17 5.869 5.954 1.317 203.647 o
-5 -4 -16 135.659 132.841 1.379 51.227 o
-5 -4 -15 57.408 55.289 1.307 123.995 o
-5 -4 -14 41.134 41.676 1.297 149.460 o
-5 -4 -13 4.723 2.829 1.215 241.159 o
-5 -4 -12 18.057 20.169 1.083 256.432 o
-5 -4 -11 101.519 98.058 1.338 74.007 o
-5 -4 -10 24.153 22.978 1.062 247.639 o
-5 -4 -9 129.490 126.132 1.746 46.523 o
-5 -4 -8 73.551 70.526 1.399 96.363 o
-5 -4 -7 14.351 13.776 1.103 262.445 o
-5 -4 -6 2.555 3.462 1.236 235.536 o
-5 -4 -5 5.492 7.680 1.542 149.836 o
-5 -4 -4 338.443 328.274 1.991 11.576 o
-5 -4 -3 66.977 66.462 1.420 100.927 o
-5 -4 -2 4.185 4.013 1.338 199.947 o
-5 -4 -1 187.510 183.811 1.951 27.846 o
-5 -3 -46 10.055 11.366 2.369 63.876 o
-5 -3 -45 51.187 51.868 2.390 54.044 o
-5 -3 -44 10.706 11.162 2.349 64.907 o
-5 -3 -41 31.745 32.281 1.981 82.278 o
-5 -3 -40 15.848 17.381 1.940 92.076 o
-5 -3 -39 10.914 10.999 1.920 96.015 o
-5 -3 -38 3.559 4.963 2.083 83.639 o
-5 -3 -37 40.708 39.215 1.808 91.468 o
-5 -3 -36 48.743 51.123 2.798 41.455 o
-5 -3 -34 69.726 69.852 1.746 76.633 o
-5 -3 -33 11.583 11.346 1.501 153.152 o
-5 -3 -32 6.759 6.372 1.491 159.609 o
-5 -3 -30 8.037 9.150 1.532 150.041 o
-5 -3 -29 20.226 18.923 1.389 166.224 o
-5 -3 -28 13.200 12.387 1.368 180.235 o
-5 -3 -27 66.198 64.848 2.002 65.660 o
-5 -3 -26 21.400 22.681 1.317 178.822 o
-5 -3 -25 6.429 7.006 1.358 191.092 o
-5 -3 -24 65.259 65.716 1.522 94.505 o
-5 -3 -23 25.664 25.725 1.471 143.520 o
-5 -3 -22 58.068 57.505 1.522 101.717 o
-5 -3 -21 83.726 82.148 1.379 87.033 o
-5 -3 -20 179.026 174.804 2.400 25.547 o
-5 -3 -19 40.603 40.553 1.195 168.296 o
-5 -3 -18 244.327 239.376 1.542 20.882 o
-5 -3 -17 55.279 54.431 1.174 142.695 o
-5 -3 -16 17.426 16.983 1.215 214.541 o
-5 -3 -15 144.378 141.083 1.420 46.571 o
-5 -3 -14 55.207 52.236 1.185 142.806 o
-5 -3 -13 5.871 6.638 1.093 290.620 o
-5 -3 -12 46.042 46.415 1.654 100.516 o
-5 -3 -11 100.992 103.522 1.665 60.959 o
-5 -3 -10 5.186 5.137 1.072 304.072 o
-5 -3 -9 11.702 10.713 0.970 339.693 o
-5 -3 -8 4.609 6.005 1.031 327.745 o
-5 -3 -7 118.533 112.498 1.695 52.691 o
-5 -3 -6 100.595 96.629 1.522 67.623 o
-5 -3 -5 229.419 220.892 4.197 11.828 o
-5 -3 -4 35.352 33.639 1.491 129.887 o
-5 -3 -3 90.350 88.224 1.746 64.701 o
-5 -3 -2 427.435 412.678 2.134 7.711 o
-5 -3 -1 204.039 191.582 4.749 11.045 o
-5 -2 -47 11.913 10.651 2.522 56.373 o
-5 -2 -46 28.397 29.320 2.451 56.711 o
-5 -2 -45 29.038 30.341 2.420 57.894 o
-5 -2 -44 14.175 16.391 2.390 62.098 o
-5 -2 -41 48.970 47.068 2.022 72.385 o
-5 -2 -40 24.192 26.532 2.063 79.132 o
-5 -2 -39 17.446 21.323 2.022 84.346 o
-5 -2 -38 12.214 10.284 1.808 107.554 o
-5 -2 -37 6.892 5.259 2.053 85.574 o
-5 -2 -35 1.762 4.024 1.644 134.320 o
-5 -2 -34 75.286 73.610 2.104 57.604 o
-5 -2 -33 10.453 9.600 1.501 154.390 o
-5 -2 -32 14.171 15.635 1.471 155.929 o
-5 -2 -31 16.626 16.922 1.532 142.696 o
-5 -2 -30 22.807 22.784 1.430 154.193 o
-5 -2 -29 82.159 79.023 2.400 45.959 o
-5 -2 -28 150.001 146.536 2.778 26.220 o
-5 -2 -27 72.235 70.567 1.552 86.850 o
-5 -2 -26 100.246 99.611 2.584 37.323 o
-5 -2 -25 31.587 30.729 1.481 135.355 o
-5 -2 -24 56.998 55.677 1.695 89.047 o
-5 -2 -23 68.296 66.676 2.145 58.619 o
-5 -2 -22 9.849 12.490 1.430 168.712 o
-5 -2 -21 15.639 16.003 1.358 178.727 o
-5 -2 -20 63.993 65.430 1.266 117.064 o
-5 -2 -19 8.434 9.201 1.164 251.821 o
-5 -2 -18 34.342 33.905 1.164 188.947 o
-5 -2 -17 16.717 17.146 1.164 232.011 o
-5 -2 -16 161.962 157.249 1.511 38.839 o
-5 -2 -15 57.260 57.270 1.215 133.597 o
-5 -2 -14 30.063 30.902 1.195 190.825 o
-5 -2 -13 212.317 205.032 3.493 15.386 o
-5 -2 -12 262.391 255.236 3.145 13.509 o
-5 -2 -11 12.723 11.989 1.215 224.723 o
-5 -2 -10 347.213 345.165 3.676 8.519 o
-5 -2 -9 480.583 465.833 4.177 5.138 o
-5 -2 -8 78.602 75.663 1.266 100.007 o
-5 -2 -7 451.697 437.933 5.321 4.811 o
-5 -2 -6 282.148 268.348 4.156 9.977 o
-5 -2 -5 158.061 146.965 1.634 39.197 o
-5 -2 -4 89.951 87.611 1.511 75.156 o
-5 -2 -3 266.878 256.165 1.838 17.431 o
-5 -2 -2 105.730 100.019 2.267 43.172 o
-5 -2 -1 192.232 183.270 1.910 27.608 o
-5 -1 -47 6.585 5.055 2.390 63.449 o
-5 -1 -46 18.759 20.670 2.369 62.314 o
-5 -1 -44 14.000 13.133 2.114 78.965 o
-5 -1 -43 58.265 56.739 3.186 32.052 o
-5 -1 -42 17.318 17.402 2.318 65.376 o
-5 -1 -40 18.763 20.302 2.359 62.853 o
-5 -1 -38 59.282 59.109 2.431 50.608 o
-5 -1 -36 23.931 25.551 2.155 73.170 o
-5 -1 -35 14.709 14.021 1.552 141.262 o
-5 -1 -34 73.706 71.639 1.767 73.496 o
-5 -1 -33 21.734 20.619 1.501 143.237 o
-5 -1 -32 13.366 14.195 1.481 155.002 o
-5 -1 -31 242.514 233.953 3.860 12.329 o
-5 -1 -30 35.533 37.265 2.042 76.301 o
-5 -1 -29 200.875 195.739 3.625 15.461 o
-5 -1 -28 36.000 36.580 1.409 139.872 o
-5 -1 -27 54.028 52.828 1.583 100.439 o
-5 -1 -26 156.921 152.030 2.451 28.726 o
-5 -1 -25 222.691 217.419 3.533 14.514 o
-5 -1 -24 43.185 44.046 1.522 116.498 o
-5 -1 -23 10.518 13.041 1.603 135.344 o
-5 -1 -22 68.618 65.359 1.532 91.829 o
-5 -1 -21 46.374 45.016 1.767 91.098 o
-5 -1 -20 9.067 8.497 1.185 243.377 o
-5 -1 -19 9.329 8.844 1.246 220.951 o
-5 -1 -18 127.137 122.251 2.032 41.780 o
-5 -1 -17 99.037 97.742 1.440 71.267 o
-5 -1 -16 31.918 33.272 1.195 186.244 o
-5 -1 -15 153.468 150.713 1.440 42.541 o
-5 -1 -14 459.769 447.277 5.484 4.599 o
-5 -1 -13 241.038 238.253 1.654 20.806 o
-5 -1 -12 187.370 186.068 2.155 26.067 o
-5 -1 -11 925.195 918.993 8.793 1.348 o
-5 -1 -10 5.739 7.863 1.093 289.708 o
-5 -1 -9 322.534 307.951 1.552 13.345 o
-5 -1 -8 100.392 95.301 1.961 52.976 o
-5 -1 -7 1215.330 1190.980 10.896 0.818 o
-5 -1 -6 227.177 215.847 1.961 21.720 o
-5 -1 -5 191.496 184.138 1.716 29.195 o
-5 -1 -4 230.364 226.651 1.797 21.713 o
-5 -1 -3 183.282 174.436 2.696 22.774 o
-5 -1 -2 204.983 190.633 4.922 10.504 o
-5 -1 -1 69.860 64.623 2.788 38.827 o
-4 -21 -7 7.195 6.893 2.042 86.227 o
-4 -21 -2 8.199 6.148 2.798 46.314 o
-4 -20 -20 16.438 18.974 2.471 57.821 o
-4 -20 -14 11.348 14.072 6.975 7.511 o
-4 -20 -11 13.331 15.114 2.328 65.479 o
-4 -20 -10 10.762 11.836 1.971 91.207 o
-4 -20 -9 11.362 7.026 2.870 43.888 o
-4 -20 -7 18.176 15.390 2.880 42.999 o
-4 -20 -6 6.937 6.566 2.982 40.873 o
-4 -20 -5 8.797 11.693 2.379 63.453 o
-4 -20 -4 17.785 14.787 2.390 61.773 o
-4 -20 -1 8.517 6.955 1.205 237.530 o
-4 -19 -23 13.048 14.767 2.604 52.717 o
-4 -19 -20 2.654 5.331 2.349 65.999 o
-4 -19 -18 12.652 12.673 1.767 111.811 o
-4 -19 -14 15.187 11.918 2.053 83.446 o
-4 -19 -13 13.785 12.183 1.879 99.151 o
-4 -19 -12 8.590 4.126 1.593 140.040 o
-4 -19 -11 6.669 5.280 1.164 257.483 o
-4 -19 -9 50.743 57.505 4.259 19.034 o
-4 -19 -7 6.401 4.422 1.981 91.922 o
-4 -19 -6 6.548 4.820 1.930 96.697 o
-4 -19 -5 13.492 14.440 2.288 67.785 o
-4 -19 -1 6.403 7.537 1.215 236.140 o
-4 -18 -28 1.750 5.923 2.379 64.372 o
-4 -18 -27 30.435 34.998 2.737 45.697 o
-4 -18 -26 8.855 10.110 3.738 26.036 o
-4 -18 -24 14.294 14.287 3.513 29.269 o
-4 -18 -22 16.344 22.232 4.861 15.350 o
-4 -18 -21 6.525 9.937 2.441 60.649 o
-4 -18 -19 7.750 5.862 2.339 66.059 o
-4 -18 -18 8.301 8.507 1.460 164.476 o
-4 -18 -16 7.609 8.109 1.552 146.757 o
-4 -18 -10 23.041 17.545 3.411 30.708 o
-4 -18 -9 49.768 59.691 2.124 65.017 o
-4 -18 -7 11.193 13.695 4.310 19.581 o
-4 -18 -6 24.341 20.271 3.891 23.686 o
-4 -18 -5 7.002 5.821 1.552 147.639 o
-4 -18 -3 6.984 3.585 1.317 203.710 o
-4 -18 -2 3.244 3.227 1.522 156.055 o
-4 -18 -1 5.220 6.035 1.277 217.014 o
-4 -17 -29 26.473 26.817 2.808 44.177 o
-4 -17 -28 18.490 15.737 2.594 52.627 o
-4 -17 -27 5.621 9.283 2.247 71.539 o
-4 -17 -26 3.333 4.963 2.339 66.528 o
-4 -17 -25 24.936 32.393 3.084 36.876 o
-4 -17 -22 16.160 15.553 2.757 46.921 o
-4 -17 -21 7.904 6.904 2.073 83.627 o
-4 -17 -20 8.966 5.913 2.042 86.004 o
-4 -17 -18 28.468 30.055 2.053 78.385 o
-4 -17 -17 4.266 5.443 1.246 228.822 o
-4 -17 -12 9.689 10.764 1.869 101.497 o
-4 -17 -11 18.639 16.370 2.768 46.391 o
-4 -17 -10 61.204 61.355 8.885 4.562 o
-4 -17 -9 57.712 64.399 4.197 19.315 o
-4 -17 -8 13.907 9.222 1.552 143.085 o
-4 -17 -7 13.671 10.754 2.471 58.505 o
-4 -17 -6 6.474 8.956 2.431 61.200 o
-4 -17 -5 1.008 3.043 1.236 237.436 o
-4 -17 -4 3.592 3.299 0.888 443.914 o
-4 -17 -3 12.569 10.059 1.246 216.205 o
-4 -17 -2 60.690 70.873 5.964 9.885 o
-4 -17 -1 6.807 7.945 1.307 204.863 o
-4 -16 -33 15.133 14.358 4.616 17.050 o
-4 -16 -32 9.949 11.683 2.870 43.843 o
-4 -16 -30 2.701 5.167 2.379 64.324 o
-4 -16 -29 6.331 6.311 2.288 69.127 o
-4 -16 -28 9.880 6.291 2.257 70.575 o
-4 -16 -27 7.657 6.362 1.726 119.800 o
-4 -16 -26 13.103 11.520 2.032 85.528 o
-4 -16 -25 4.661 5.423 1.460 167.736 o
-4 -16 -24 6.256 8.568 1.654 130.190 o
-4 -16 -23 7.849 7.669 1.338 195.176 o
-4 -16 -20 18.968 21.773 2.267 67.653 o
-4 -16 -19 22.767 25.378 3.554 28.240 o
-4 -16 -18 30.073 31.055 2.012 80.703 o
-4 -16 -17 5.898 7.179 1.879 101.804 o
-4 -16 -16 10.942 10.386 2.318 66.610 o
-4 -16 -15 10.789 11.336 1.460 161.857 o
-4 -16 -14 21.222 20.077 2.042 82.053 o
-4 -16 -13 27.947 31.372 3.431 29.950 o
-4 -16 -12 9.406 8.343 1.471 161.640 o
-4 -16 -11 10.124 8.313 3.870 24.288 o
-4 -16 -10 33.886 36.958 1.940 83.934 o
-4 -16 -9 10.860 14.164 1.808 107.372 o
-4 -16 -8 5.326 6.005 1.644 132.637 o
-4 -16 -7 6.608 8.415 1.491 159.100 o
-4 -16 -6 19.907 14.981 1.726 113.572 o
-4 -16 -5 23.519 18.300 4.534 17.561 o
-4 -16 -4 34.556 35.508 6.822 7.776 o
-4 -16 -2 86.556 86.947 5.096 12.888 o
-4 -16 -1 5.247 5.719 1.430 174.335 o
-4 -15 -34 7.864 9.518 1.726 119.195 o
-4 -15 -33 16.344 10.488 2.441 59.688 o
-4 -15 -31 9.776 7.894 1.838 105.166 o
-4 -15 -30 3.336 4.259 2.063 85.374 o
-4 -15 -28 12.247 9.058 2.185 74.636 o
-4 -15 -27 7.994 11.479 1.818 107.465 o
-4 -15 -26 4.370 4.555 1.675 128.524 o
-4 -15 -25 23.285 24.275 1.797 102.396 o
-4 -15 -22 15.124 18.127 1.562 138.139 o
-4 -15 -21 42.593 45.996 3.554 27.216 o
-4 -15 -20 19.215 18.903 3.105 37.018 o
-4 -15 -19 3.090 4.381 1.981 92.523 o
-4 -15 -18 6.367 4.259 2.012 89.207 o
-4 -15 -17 36.870 45.863 4.044 21.454 o
-4 -15 -16 13.684 13.368 2.094 80.491 o
-4 -15 -15 44.528 52.665 2.308 58.474 o
-4 -15 -14 23.115 23.121 1.634 121.810 o
-4 -15 -13 4.557 4.514 1.368 190.819 o
-4 -15 -12 9.730 12.387 2.655 51.073 o
-4 -15 -11 19.505 22.314 2.625 51.077 o
-4 -15 -10 24.472 20.241 2.625 50.723 o
-4 -15 -8 10.143 8.752 1.062 295.187 o
-4 -15 -7 12.124 11.560 2.042 84.894 o
-4 -15 -6 11.744 12.224 2.400 62.074 o
-4 -15 -5 5.315 5.024 0.980 360.285 o
-4 -15 -4 45.276 52.021 2.288 59.280 o
-4 -15 -3 15.132 12.306 5.188 13.529 o
-4 -15 -2 14.707 14.828 1.654 125.248 o
-4 -15 -1 26.100 32.771 3.156 35.226 o
-4 -14 -37 32.494 36.846 4.310 19.140 o
-4 -14 -36 91.086 93.555 3.983 19.718 o
-4 -14 -35 13.313 13.460 1.777 110.233 o
-4 -14 -34 2.554 4.044 1.981 92.645 o
-4 -14 -31 12.204 15.196 1.736 115.294 o
-4 -14 -30 13.112 14.563 2.870 43.605 o
-4 -14 -29 56.113 58.077 3.023 35.289 o
-4 -14 -27 24.516 26.480 2.032 81.261 o
-4 -14 -25 16.327 19.271 1.583 133.887 o
-4 -14 -23 19.963 24.898 4.657 16.665 o
-4 -14 -22 29.470 35.406 2.400 58.385 o
-4 -14 -21 5.837 5.290 1.552 148.340 o
-4 -14 -20 82.662 92.360 4.248 17.894 o
-4 -14 -19 17.646 21.885 1.961 89.240 o
-4 -14 -18 204.478 245.074 19.189 0.963 o
-4 -14 -17 80.534 96.077 2.553 40.974 o
-4 -14 -16 60.892 59.047 8.333 5.176 o
-4 -14 -15 46.666 53.053 6.730 7.920 o
-4 -14 -13 72.048 80.646 4.167 18.986 o
-4 -14 -12 15.634 16.207 1.797 106.628 o
-4 -14 -11 21.483 21.313 1.399 161.898 o
-4 -14 -10 4.640 5.402 0.705 667.745 o
-4 -14 -9 8.422 7.077 0.858 443.436 o
-4 -14 -7 6.138 6.740 0.797 520.389 o
-4 -14 -6 13.202 14.328 1.287 200.651 o
-4 -14 -4 30.824 34.017 1.430 142.449 o
-4 -14 -3 4.100 5.014 1.522 155.183 o
-4 -14 -2 93.801 94.831 3.156 28.643 o
-4 -14 -1 57.297 63.469 3.574 25.968 o
-4 -13 -39 19.796 12.510 3.615 27.555 o
-4 -13 -37 12.366 13.776 2.145 77.025 o
-4 -13 -36 10.802 11.805 1.940 94.004 o
-4 -13 -35 31.118 29.657 2.073 76.404 o
-4 -13 -33 4.341 6.301 1.757 116.776 o
-4 -13 -32 35.712 34.324 3.002 38.083 o
-4 -13 -31 15.229 20.414 2.002 86.602 o
-4 -13 -30 17.158 17.769 1.624 127.733 o
-4 -13 -29 17.965 21.956 1.593 130.668 o
-4 -13 -28 13.100 12.735 1.552 142.551 o
-4 -13 -27 60.414 66.931 2.236 56.750 o
-4 -13 -25 3.866 5.259 1.491 161.555 o
-4 -13 -24 23.679 26.133 1.797 101.890 o
-4 -13 -23 61.354 75.836 5.198 12.811 o
-4 -13 -22 28.928 32.312 1.757 102.617 o
-4 -13 -21 43.754 48.794 6.618 8.204 o
-4 -13 -19 89.982 101.622 3.768 21.530 o
-4 -13 -18 57.820 64.317 2.727 41.666 o
-4 -13 -17 85.731 90.225 3.891 20.782 o
-4 -13 -16 14.497 11.938 1.552 141.983 o
-4 -13 -15 29.612 31.719 2.778 44.656 o
-4 -13 -14 73.967 89.358 11.795 2.595 o
-4 -13 -13 13.423 13.082 1.021 302.974 o
-4 -13 -12 21.517 22.314 1.818 101.319 o
-4 -13 -11 14.887 15.114 1.787 108.224 o
-4 -13 -10 9.030 10.274 1.093 280.983 o
-4 -13 -9 4.028 3.605 1.154 267.076 o
-4 -13 -8 14.416 12.643 1.205 225.278 o
-4 -13 -7 33.670 33.323 2.002 80.114 o
-4 -13 -6 40.010 39.828 1.215 165.868 o
-4 -13 -5 32.249 34.334 1.409 144.294 o
-4 -13 -4 30.474 34.374 1.123 204.967 o
-4 -13 -3 115.452 120.025 2.451 36.230 o
-4 -13 -1 124.481 140.705 2.012 40.833 o
-4 -12 -41 8.135 12.551 3.431 30.837 o
-4 -12 -40 30.029 31.127 4.228 19.954 o
-4 -12 -39 10.380 11.908 2.400 62.230 o
-4 -12 -38 15.030 17.248 2.196 72.915 o
-4 -12 -37 13.795 15.860 2.247 70.046 o
-4 -12 -34 52.604 48.028 5.698 10.931 o
-4 -12 -33 5.279 7.731 2.482 58.883 o
-4 -12 -30 14.278 18.515 1.767 110.199 o
-4 -12 -28 6.338 6.679 1.930 96.546 o
-4 -12 -26 14.322 17.075 1.675 122.079 o
-4 -12 -25 10.160 11.233 1.920 96.168 o
-4 -12 -24 5.561 8.088 1.614 137.070 o
-4 -12 -23 28.550 28.717 1.614 119.879 o
-4 -12 -22 13.988 16.452 1.695 119.615 o
-4 -12 -21 65.808 72.528 2.185 56.905 o
-4 -12 -20 48.366 51.960 2.400 54.121 o
-4 -12 -19 140.520 149.569 3.442 20.687 o
-4 -12 -18 27.939 27.420 2.431 57.787 o
-4 -12 -17 50.178 44.403 2.226 61.823 o
-4 -12 -16 147.046 158.729 5.607 9.683 o
-4 -12 -14 22.911 25.653 2.124 75.337 o
-4 -12 -13 5.566 6.311 2.002 90.065 o
-4 -12 -12 25.759 26.766 1.154 211.670 o
-4 -12 -11 13.358 13.388 0.848 413.572 o
-4 -12 -10 67.088 71.139 1.808 74.080 o
-4 -12 -9 37.073 37.152 1.869 88.319 o
-4 -12 -8 137.596 143.125 4.892 12.421 o
-4 -12 -6 1.630 3.105 1.103 296.112 o
-4 -12 -5 2.511 2.573 1.134 279.646 o
-4 -12 -4 70.310 73.508 2.594 42.987 o
-4 -12 -3 73.917 69.852 2.696 40.210 o
-4 -12 -2 71.542 74.458 1.726 75.987 o
-4 -12 -1 284.512 312.067 7.353 4.842 o
-4 -11 -41 14.695 15.707 2.124 77.887 o
-4 -11 -40 17.044 15.482 2.339 64.444 o
-4 -11 -39 29.677 33.578 2.482 54.987 o
-4 -11 -38 50.331 50.265 2.431 52.785 o
-4 -11 -37 23.931 25.592 1.961 87.040 o
-4 -11 -36 18.800 17.882 2.257 68.559 o
-4 -11 -34 9.616 6.873 2.492 58.096 o
-4 -11 -33 4.340 5.739 2.032 87.663 o
-4 -11 -32 24.277 26.143 1.695 112.818 o
-4 -11 -31 4.116 4.575 1.746 118.445 o
-4 -11 -30 35.328 38.592 1.665 107.459 o
-4 -11 -29 3.281 4.197 1.685 127.421 o
-4 -11 -28 5.425 7.424 1.899 99.746 o
-4 -11 -27 91.087 91.339 3.421 25.464 o
-4 -11 -26 38.318 41.758 1.746 97.240 o
-4 -11 -25 20.559 24.857 2.114 76.585 o
-4 -11 -23 26.236 27.512 1.685 112.739 o
-4 -11 -22 41.106 44.832 2.134 68.454 o
-4 -11 -21 18.131 18.178 1.062 266.631 o
-4 -11 -20 45.179 45.537 2.431 53.973 o
-4 -11 -19 34.072 40.962 2.196 67.137 o
-4 -11 -18 6.177 4.473 1.205 242.254 o
-4 -11 -17 8.066 9.610 1.205 236.344 o
-4 -11 -16 64.726 69.484 1.777 77.083 o
-4 -11 -15 27.779 28.850 2.226 67.878 o
-4 -11 -14 116.774 120.066 2.941 28.603 o
-4 -11 -13 4.106 4.687 0.899 429.663 o
-4 -11 -12 105.024 111.018 2.676 34.298 o
-4 -11 -11 206.563 219.768 5.024 9.912 o
-4 -11 -10 8.539 9.232 0.858 437.827 o
-4 -11 -9 38.806 39.225 1.409 136.152 o
-4 -11 -8 66.218 67.942 2.441 48.399 o
-4 -11 -7 324.336 349.811 4.667 7.460 o
-4 -11 -6 7.299 9.160 0.940 376.820 o
-4 -11 -5 23.205 25.286 1.368 164.552 o
-4 -11 -4 38.917 41.033 2.124 70.003 o
-4 -11 -3 49.130 51.950 1.266 139.226 o
-4 -11 -2 49.795 53.186 1.481 112.820 o
-4 -11 -1 25.466 26.705 1.491 139.982 o
-4 -10 -42 9.874 8.006 2.431 60.937 o
-4 -10 -41 16.701 19.209 2.104 78.629 o
-4 -10 -40 13.451 14.930 1.940 92.993 o
-4 -10 -39 8.920 10.366 2.032 86.452 o
-4 -10 -38 17.821 19.822 2.114 77.634 o
-4 -10 -35 6.044 8.946 2.247 71.509 o
-4 -10 -34 22.733 30.484 2.165 72.283 o
-4 -10 -33 8.068 7.302 1.899 99.157 o
-4 -10 -32 23.365 25.071 1.838 98.149 o
-4 -10 -31 9.605 10.396 1.665 126.954 o
-4 -10 -30 11.910 8.456 1.746 115.321 o
-4 -10 -28 19.124 21.139 1.757 109.040 o
-4 -10 -27 9.298 9.559 1.736 117.346 o
-4 -10 -26 69.942 77.777 3.023 33.370 o
-4 -10 -25 0.768 3.544 1.654 133.100 o
-4 -10 -24 51.788 56.362 2.032 69.640 o
-4 -10 -23 25.861 25.408 1.511 136.959 o
-4 -10 -22 47.400 51.255 1.961 75.881 o
-4 -10 -21 62.368 65.022 1.777 79.008 o
-4 -10 -20 46.075 48.253 2.328 57.724 o
-4 -10 -19 27.488 26.797 0.970 268.340 o
-4 -10 -18 37.426 39.266 1.685 104.090 o
-4 -10 -17 66.819 66.717 3.176 31.321 o
-4 -10 -16 38.765 44.311 1.562 114.818 o
-4 -10 -15 89.662 94.280 2.236 47.640 o
-4 -10 -14 41.879 40.543 1.338 142.993 o
-4 -10 -13 32.382 35.917 1.134 197.704 o
-4 -10 -12 39.712 42.258 1.685 102.132 o
-4 -10 -11 10.099 8.088 1.021 317.857 o
-4 -10 -10 108.427 113.550 1.266 69.040 o
-4 -10 -9 8.095 7.843 1.164 253.389 o
-4 -10 -8 83.472 79.298 4.238 18.127 o
-4 -10 -6 7.781 6.178 0.929 387.904 o
-4 -10 -5 234.895 242.174 2.788 16.411 o
-4 -10 -4 18.607 21.231 1.266 195.583 o
-4 -10 -3 17.783 17.667 1.297 190.730 o
-4 -10 -2 166.508 174.068 6.515 7.286 o
-4 -10 -1 60.244 62.765 1.685 86.419 o
-4 -9 -44 9.333 10.059 3.043 39.104 o
-4 -9 -43 21.669 18.627 2.625 51.049 o
-4 -9 -42 13.492 11.305 2.962 41.050 o
-4 -9 -38 30.329 32.557 1.991 81.899 o
-4 -9 -37 29.221 32.751 1.961 84.477 o
-4 -9 -35 22.432 26.562 2.083 78.102 o
-4 -9 -34 8.118 12.081 1.746 115.998 o
-4 -9 -32 11.080 8.231 1.695 122.434 o
-4 -9 -31 34.200 33.455 1.951 83.626 o
-4 -9 -30 24.861 27.491 1.767 104.316 o
-4 -9 -29 13.074 13.204 1.808 106.826 o
-4 -9 -28 36.431 41.258 1.787 94.568 o
-4 -9 -27 77.189 83.577 3.452 26.088 o
-4 -9 -26 33.008 35.498 1.716 104.154 o
-4 -9 -25 1.941 3.237 1.134 280.009 o
-4 -9 -24 10.480 11.601 1.123 263.280 o
-4 -9 -23 83.966 86.518 1.562 75.936 o
-4 -9 -22 161.033 162.375 2.625 25.944 o
-4 -9 -21 13.655 14.869 1.675 122.853 o
-4 -9 -20 46.852 50.163 1.389 126.720 o
-4 -9 -19 252.663 252.887 4.024 11.262 o
-4 -9 -18 23.800 26.817 1.593 125.905 o
-4 -9 -17 6.036 8.047 0.929 390.737 o
-4 -9 -16 88.563 92.503 1.562 72.319 o
-4 -9 -15 10.553 11.029 0.909 384.072 o
-4 -9 -14 42.321 45.486 1.072 185.302 o
-4 -9 -13 14.062 16.432 1.093 264.600 o
-4 -9 -12 38.740 40.379 0.980 218.660 o
-4 -9 -11 80.601 83.424 2.073 56.106 o
-4 -9 -10 4.532 5.627 0.909 417.234 o
-4 -9 -9 124.438 129.318 2.788 29.437 o
-4 -9 -8 73.275 74.397 0.991 127.557 o
-4 -9 -7 155.782 161.456 3.207 21.285 o
-4 -9 -6 23.733 24.060 0.858 336.388 o
-4 -9 -5 73.126 74.805 2.594 42.512 o
-4 -9 -4 279.402 292.041 6.801 5.510 o
-4 -9 -3 22.300 23.233 1.379 164.361 o
-4 -9 -2 162.392 168.155 6.873 6.701 o
-4 -9 -1 286.237 300.782 4.677 8.495 o
-4 -8 -45 23.065 23.059 2.400 60.113 o
-4 -8 -44 27.911 29.524 2.267 65.566 o
-4 -8 -43 6.476 7.853 2.226 72.820 o
-4 -8 -42 2.796 5.065 2.431 61.663 o
-4 -8 -41 12.525 12.132 2.298 67.471 o
-4 -8 -40 17.746 20.230 2.471 57.616 o
-4 -8 -39 5.025 6.352 2.308 68.057 o
-4 -8 -38 48.438 52.767 2.461 51.769 o
-4 -8 -37 73.135 78.675 2.216 53.438 o
-4 -8 -36 117.199 132.811 5.872 9.416 o
-4 -8 -35 36.415 41.329 2.053 74.868 o
-4 -8 -34 87.189 89.909 2.032 54.947 o
-4 -8 -32 9.262 9.109 1.757 114.812 o
-4 -8 -31 44.886 45.291 1.695 97.754 o
-4 -8 -30 101.833 90.593 5.045 12.864 o
-4 -8 -29 59.469 62.091 2.206 58.730 o
-4 -8 -28 6.935 11.101 1.644 130.973 o
-4 -8 -27 61.341 60.641 2.951 36.244 o
-4 -8 -26 20.776 22.763 1.164 220.514 o
-4 -8 -25 29.680 31.893 1.705 107.698 o
-4 -8 -24 37.611 39.072 1.961 80.947 o
-4 -8 -23 16.033 15.390 1.093 261.618 o
-4 -8 -22 66.725 69.893 1.828 73.362 o
-4 -8 -21 26.582 26.399 1.144 213.453 o
-4 -8 -20 94.693 97.098 2.032 52.079 o
-4 -8 -19 186.578 190.959 3.748 15.554 o
-4 -8 -18 340.147 342.336 6.311 5.356 o
-4 -8 -17 152.260 154.788 2.880 24.636 o
-4 -8 -16 54.271 57.240 2.002 70.425 o
-4 -8 -15 5.404 6.454 1.052 313.529 o
-4 -8 -14 138.797 139.918 2.482 31.271 o
-4 -8 -13 12.301 12.725 1.174 239.114 o
-4 -8 -12 164.432 165.786 1.593 36.461 o
-4 -8 -11 147.217 150.692 2.778 26.286 o
-4 -8 -10 25.087 25.602 1.001 264.808 o
-4 -8 -9 41.826 38.847 1.154 175.482 o
-4 -8 -8 9.942 9.589 0.837 448.647 o
-4 -8 -7 188.539 187.303 4.259 13.251 o
-4 -8 -6 47.875 49.039 1.011 183.716 o
-4 -8 -5 144.994 144.381 1.552 43.769 o
-4 -8 -4 117.118 119.596 2.083 43.077 o
-4 -8 -3 189.734 194.799 3.370 17.299 o
-4 -8 -2 195.304 205.226 4.146 13.231 o
-4 -8 -1 44.953 46.548 1.215 154.901 o
-4 -7 -46 6.790 5.096 2.512 57.456 o
-4 -7 -45 3.956 4.851 2.226 73.292 o
-4 -7 -43 18.763 14.981 3.074 37.850 o
-4 -7 -42 37.504 39.828 2.400 56.848 o
-4 -7 -41 6.940 9.487 2.073 83.573 o
-4 -7 -39 115.666 121.118 3.717 20.410 o
-4 -7 -38 4.031 6.168 2.032 87.678 o
-4 -7 -37 7.183 9.048 2.390 63.209 o
-4 -7 -36 30.679 33.752 2.757 45.100 o
-4 -7 -35 64.251 67.534 2.533 45.962 o
-4 -7 -34 48.620 52.318 1.818 84.718 o
-4 -7 -33 40.071 43.331 2.083 71.785 o
-4 -7 -32 115.927 121.781 2.155 41.614 o
-4 -7 -31 13.872 12.326 1.869 100.144 o
-4 -7 -30 8.409 12.091 1.705 121.306 o
-4 -7 -29 15.318 16.881 2.573 53.666 o
-4 -7 -28 9.439 9.150 1.644 130.333 o
-4 -7 -27 11.119 11.305 1.215 227.401 o
-4 -7 -26 41.970 41.523 1.460 125.656 o
-4 -7 -25 24.554 25.684 1.685 114.007 o
-4 -7 -24 52.143 51.837 1.522 107.574 o
-4 -7 -23 32.465 30.555 1.113 207.469 o
-4 -7 -22 47.335 49.387 1.195 153.162 o
-4 -7 -21 120.571 125.499 1.910 45.361 o
-4 -7 -20 131.545 137.233 1.951 40.854 o
-4 -7 -19 409.910 407.470 5.658 5.061 o
-4 -7 -18 89.274 92.860 2.502 41.111 o
-4 -7 -17 12.564 12.633 0.991 322.336 o
-4 -7 -16 89.814 90.910 1.266 86.337 o
-4 -7 -15 29.196 29.320 0.980 256.443 o
-4 -7 -14 66.134 68.810 1.195 120.059 o
-4 -7 -13 38.852 39.348 1.225 165.875 o
-4 -7 -12 86.356 84.108 1.603 73.408 o
-4 -7 -11 36.541 34.262 0.919 249.554 o
-4 -7 -10 116.286 113.765 1.869 48.805 o
-4 -7 -9 58.025 56.617 1.134 143.076 o
-4 -7 -8 2.756 2.768 0.868 468.874 o
-4 -7 -7 30.685 28.482 0.960 260.736 o
-4 -7 -4 71.565 71.619 1.899 67.691 o
-4 -7 -3 19.852 21.282 1.450 153.433 o
-4 -7 -2 27.298 28.645 1.144 210.230 o
-4 -7 -1 410.887 420.286 4.095 6.307 o
-4 -6 -47 5.533 9.559 2.379 63.877 o
-4 -6 -46 21.241 22.314 2.206 70.821 o
-4 -6 -45 1.238 6.332 2.155 78.435 o
-4 -6 -44 26.839 28.033 2.124 74.256 o
-4 -6 -43 17.632 15.012 2.298 66.615 o
-4 -6 -42 4.296 5.647 2.379 64.167 o
-4 -6 -41 15.889 17.575 2.441 59.363 o
-4 -6 -40 16.918 15.717 2.012 85.921 o
-4 -6 -39 13.148 14.021 1.971 90.425 o
-4 -6 -38 9.326 9.293 2.155 77.139 o
-4 -6 -37 36.451 36.151 3.809 24.198 o
-4 -6 -36 72.807 70.873 1.910 66.917 o
-4 -6 -35 11.133 12.132 1.767 112.421 o
-4 -6 -34 25.137 25.459 1.961 86.719 o
-4 -6 -33 25.802 29.217 1.869 93.734 o
-4 -6 -32 5.558 10.120 1.654 130.159 o
-4 -6 -31 57.014 55.575 1.818 80.630 o
-4 -6 -30 11.783 13.021 1.838 103.868 o
-4 -6 -28 84.346 84.323 1.450 82.068 o
-4 -6 -25 15.163 16.687 1.532 143.680 o
-4 -6 -24 54.858 52.900 1.522 105.379 o
-4 -6 -23 187.356 189.305 2.931 20.244 o
-4 -6 -22 126.965 127.010 1.981 42.309 o
-4 -6 -21 166.300 168.421 2.247 28.779 o
-4 -6 -20 23.570 25.766 1.236 193.946 o
-4 -6 -19 52.637 50.776 1.256 137.331 o
-4 -6 -18 105.790 112.590 1.317 68.871 o
-4 -6 -17 463.852 466.548 8.231 3.072 o
-4 -6 -16 138.767 139.183 1.879 40.389 o
-4 -6 -15 76.530 77.430 1.103 113.001 o
-4 -6 -14 21.763 20.567 1.399 161.982 o
-4 -6 -13 57.559 54.666 1.307 124.150 o
-4 -6 -12 9.354 9.181 0.950 362.750 o
-4 -6 -11 117.219 118.769 1.746 50.868 o
-4 -6 -10 24.907 24.550 0.950 287.502 o
-4 -6 -9 88.864 88.163 1.031 100.963 o
-4 -6 -8 254.579 249.670 2.002 17.977 o
-4 -6 -7 40.169 40.675 0.899 236.297 o
-4 -6 -6 108.263 106.218 1.481 63.720 o
-4 -6 -5 427.635 427.772 4.412 5.777 o
-4 -6 -4 62.408 62.540 1.246 121.999 o
-4 -6 -3 65.534 64.153 2.594 44.276 o
-4 -6 -2 95.263 94.310 2.226 46.775 o
-4 -6 -1 569.320 568.446 14.655 1.260 o
-4 -5 -47 8.346 9.702 2.155 77.253 o
-4 -5 -46 49.712 47.732 2.288 58.834 o
-4 -5 -45 27.854 27.706 2.420 58.234 o
-4 -5 -44 15.344 13.827 2.328 65.310 o
-4 -5 -43 6.485 6.168 2.165 77.045 o
-4 -5 -41 13.366 12.694 2.022 86.187 o
-4 -5 -40 4.717 5.617 2.083 83.421 o
-4 -5 -39 34.734 37.908 1.981 80.571 o
-4 -5 -38 11.126 11.315 2.094 81.132 o
-4 -5 -37 4.387 6.087 1.879 102.275 o
-4 -5 -36 7.905 9.263 1.797 110.198 o
-4 -5 -35 8.841 9.385 1.767 113.622 o
-4 -5 -33 34.377 35.957 1.705 104.412 o
-4 -5 -31 32.944 31.607 1.746 102.015 o
-4 -5 -30 117.323 111.477 3.462 22.911 o
-4 -5 -29 121.983 121.373 2.604 32.763 o
-4 -5 -28 13.485 12.776 1.317 192.770 o
-4 -5 -27 11.907 13.153 1.236 218.337 o
-4 -5 -26 11.027 10.794 1.195 235.067 o
-4 -5 -25 29.005 28.104 1.287 173.549 o
-4 -5 -24 12.446 14.675 1.144 248.795 o
-4 -5 -23 23.861 26.266 1.185 206.658 o
-4 -5 -22 7.107 5.688 1.205 240.252 o
-4 -5 -21 16.476 16.666 1.083 263.534 o
-4 -5 -20 179.058 179.838 1.552 32.884 o
-4 -5 -19 305.014 308.830 4.636 8.165 o
-4 -5 -18 34.864 35.386 1.083 206.248 o
-4 -5 -17 8.398 7.404 1.021 322.989 o
-4 -5 -16 121.750 120.719 2.625 32.520 o
-4 -5 -15 14.828 14.113 0.929 348.861 o
-4 -5 -14 4.072 4.810 0.991 356.924 o
-4 -5 -13 176.762 174.987 1.542 33.812 o
-4 -5 -12 50.571 51.960 1.052 169.217 o
-4 -5 -11 98.889 99.917 1.593 64.980 o
-4 -5 -10 232.474 230.644 1.287 23.484 o
-4 -5 -9 234.759 235.250 3.115 15.276 o
-4 -5 -8 132.474 131.156 1.705 45.927 o
-4 -5 -7 144.492 140.991 1.634 42.977 o
-4 -5 -6 181.709 180.880 1.716 30.887 o
-4 -5 -5 42.265 39.399 1.174 170.528 o
-4 -5 -4 336.762 333.257 4.892 7.089 o
-4 -5 -3 128.674 124.917 2.196 38.229 o
-4 -5 -2 143.721 139.367 1.409 47.179 o
-4 -5 -1 419.084 411.238 3.523 6.759 o
-4 -4 -48 39.149 37.499 2.665 46.986 o
-4 -4 -47 11.941 8.609 2.410 61.724 o
-4 -4 -46 45.985 42.105 2.482 52.182 o
-4 -4 -45 7.583 6.281 2.247 71.484 o
-4 -4 -44 14.178 16.850 2.288 67.534 o
-4 -4 -43 15.997 18.157 2.073 81.099 o
-4 -4 -42 3.787 4.790 2.318 67.662 o
-4 -4 -41 7.944 9.753 2.022 87.546 o
-4 -4 -40 49.451 49.203 2.042 70.779 o
-4 -4 -39 57.525 57.434 2.379 52.842 o
-4 -4 -38 47.212 46.987 1.981 75.362 o
-4 -4 -37 38.330 39.603 1.828 90.672 o
-4 -4 -36 6.722 5.750 1.838 106.259 o
-4 -4 -35 3.009 4.953 2.053 86.215 o
-4 -4 -34 8.656 14.409 1.695 122.178 o
-4 -4 -33 32.334 32.863 1.726 104.061 o
-4 -4 -31 40.656 39.797 2.318 59.909 o
-4 -4 -30 21.019 21.783 1.430 156.122 o
-4 -4 -29 19.223 19.975 1.593 130.518 o
-4 -4 -28 278.556 280.205 3.064 12.616 o
-4 -4 -27 155.696 152.429 2.002 34.235 o
-4 -4 -26 174.458 167.573 3.697 16.825 o
-4 -4 -25 21.916 22.253 1.205 207.056 o
-4 -4 -24 57.763 58.159 1.399 112.916 o
-4 -4 -23 26.926 24.275 1.205 198.021 o
-4 -4 -22 63.608 64.246 1.266 117.988 o
-4 -4 -21 36.264 35.917 1.277 161.983 o
-4 -4 -20 85.521 83.690 1.348 87.123 o
-4 -4 -19 89.134 89.909 1.552 73.118 o
-4 -4 -18 59.248 60.385 1.266 124.111 o
-4 -4 -17 7.570 6.209 1.031 320.546 o
-4 -4 -16 26.400 26.378 0.980 268.054 o
-4 -4 -15 255.109 250.844 2.737 15.296 o
-4 -4 -14 156.262 152.531 2.543 27.773 o
-4 -4 -13 139.273 138.142 1.134 53.676 o
-4 -4 -12 247.615 239.641 2.502 16.892 o
-4 -4 -11 196.900 195.085 1.930 26.152 o
-4 -4 -10 143.274 139.306 1.665 42.965 o
-4 -4 -9 333.577 327.099 3.789 8.835 o
-4 -4 -8 1253.810 1270.940 16.779 0.573 o
-4 -4 -7 109.434 106.637 2.247 42.328 o
-4 -4 -6 368.861 361.995 5.127 6.202 o
-4 -4 -5 48.079 48.212 2.022 72.479 o
-4 -4 -4 197.566 190.449 1.654 28.364 o
-4 -4 -3 117.744 115.593 1.338 62.095 o
-4 -4 -2 493.784 482.020 1.981 6.014 o
-4 -4 -1 9.016 8.333 1.236 225.086 o
-4 -3 -48 6.109 7.098 2.461 59.812 o
-4 -3 -47 8.663 14.838 2.451 59.742 o
-4 -3 -46 4.453 7.200 2.502 58.016 o
-4 -3 -45 5.391 7.986 2.175 76.358 o
-4 -3 -44 45.717 50.142 2.145 66.169 o
-4 -3 -43 73.826 74.754 2.196 54.437 o
-4 -3 -42 7.208 5.270 2.155 77.729 o
-4 -3 -41 35.208 36.825 2.012 78.480 o
-4 -3 -39 32.203 33.098 1.961 83.531 o
-4 -3 -38 18.383 21.793 1.899 94.489 o
-4 -3 -37 38.348 38.500 1.818 91.731 o
-4 -3 -35 25.820 25.786 1.726 108.683 o
-4 -3 -34 12.923 16.891 1.797 107.427 o
-4 -3 -33 98.720 97.333 2.808 33.510 o
-4 -3 -32 9.170 11.846 1.951 93.420 o
-4 -3 -31 21.628 22.845 1.603 126.882 o
-4 -3 -30 15.195 15.145 1.338 184.540 o
-4 -3 -29 69.204 67.115 1.532 90.955 o
-4 -3 -28 170.916 170.014 2.982 21.713 o
-4 -3 -27 219.275 221.055 2.645 18.652 o
-4 -3 -26 174.194 173.241 2.788 22.854 o
-4 -3 -25 27.461 26.460 1.440 146.893 o
-4 -3 -24 195.113 193.043 2.349 23.451 o
-4 -3 -23 134.901 135.640 1.777 43.423 o
-4 -3 -22 19.807 20.762 1.123 237.365 o
-4 -3 -21 12.161 12.551 1.236 218.398 o
-4 -3 -20 19.239 18.893 1.409 162.896 o
-4 -3 -19 17.001 17.238 1.236 208.838 o
-4 -3 -18 28.486 29.840 1.083 224.417 o
-4 -3 -17 162.931 158.454 1.705 36.129 o
-4 -3 -16 113.142 111.937 1.440 61.806 o
-4 -3 -15 177.227 172.046 2.563 24.477 o
-4 -3 -14 33.722 34.324 1.001 232.067 o
-4 -3 -13 84.313 85.252 1.205 95.730 o
-4 -3 -12 405.321 395.838 7.475 3.858 o
-4 -3 -11 150.483 147.026 2.573 28.364 o
-4 -3 -10 348.898 340.763 3.064 9.436 o
-4 -3 -9 982.606 974.292 10.508 1.114 o
-4 -3 -8 33.422 30.902 1.001 236.920 o
-4 -3 -7 154.976 152.663 2.063 33.551 o
-4 -3 -6 908.208 922.077 13.480 0.985 o
-4 -3 -5 8.041 8.793 1.093 284.379 o
-4 -3 -4 51.823 51.306 1.164 150.543 o
-4 -3 -2 215.531 208.320 1.726 24.545 o
-4 -3 -1 96.014 91.063 1.256 82.772 o
-4 -2 -48 23.058 24.448 3.421 30.416 o
-4 -2 -46 97.643 103.491 2.859 32.443 o
-4 -2 -44 15.986 14.889 2.216 71.666 o
-4 -2 -43 10.604 12.439 2.196 73.955 o
-4 -2 -42 3.434 5.065 2.308 68.278 o
-4 -2 -41 30.308 29.646 2.124 73.318 o
-4 -2 -40 43.661 45.986 2.114 68.803 o
-4 -2 -39 8.610 9.712 1.920 96.711 o
-4 -2 -37 7.970 9.763 1.787 111.329 o
-4 -2 -36 4.436 7.925 1.767 115.191 o
-4 -2 -35 32.004 33.302 1.848 92.593 o
[truncated: 347,108 more chars]
