# Supplementary material for: Towards improved accuracy of Hirshfeld atom refinement with an alternative electron density partition
Source: IUCrJ. 2025 Jan 1;12(Pt 1):74–87. doi: 10.1107/S2052252524011242 (PMC11707693; doi:10.1107/S2052252524011242)
Supplement: Supplementary file 1 [file m-12-00074-sup1.zip › cif_checkcif/8HQ_HM/B3LYP/1.cif]

data_8HQ
_audit_creation_date               2023-07-27
_audit_creation_method
;
Olex2 1.3
(compiled 2020.07.31 svn.rc2a77460 for OlexSys, GUI svn.r6145)
;
_audit_contact_author_address      ?
_audit_contact_author_email        ?
_audit_contact_author_name         ''
_audit_contact_author_phone        ?
_publ_contact_author_id_orcid      ?
_publ_section_references
;
Bourhis, L.J., Dolomanov, O.V., Gildea, R.J., Howard, J.A.K., Puschmann, H.
 (2015). Acta Cryst. A71, 59-75.

Dolomanov, O.V., Bourhis, L.J., Gildea, R.J, Howard, J.A.K. & Puschmann, H.
 (2009), J. Appl. Cryst. 42, 339-341.
;
_chemical_formula_moiety           'C4 H3 O4, C9 H8 N O'
_chemical_formula_sum              'C13 H11 N O5'
_chemical_formula_weight           261.236
_chemical_absolute_configuration   unk
loop_
  _atom_type_symbol
  _atom_type_scat_dispersion_real
  _atom_type_scat_dispersion_imag
  _atom_type_scat_source
  _atom_type_scat_dispersion_source
 H 0.00000 0.00000
 'NoSpherA2 (<-magic spell for checkCif) like software DiSCaMB'
 'Henke, Gullikson and Davis, At. Data and Nucl. Data Tables, 1993, 54, 2'
 C 0.00347 0.00161
 'NoSpherA2 (<-magic spell for checkCif) like software DiSCaMB'
 'Henke, Gullikson and Davis, At. Data and Nucl. Data Tables, 1993, 54, 2'
 N 0.00653 0.00323
 'NoSpherA2 (<-magic spell for checkCif) like software DiSCaMB'
 'Henke, Gullikson and Davis, At. Data and Nucl. Data Tables, 1993, 54, 2'
 O 0.01158 0.00611
 'NoSpherA2 (<-magic spell for checkCif) like software DiSCaMB'
 'Henke, Gullikson and Davis, At. Data and Nucl. Data Tables, 1993, 54, 2'
_space_group_crystal_system        'orthorhombic'
_space_group_IT_number             19
_space_group_name_H-M_alt          'P 21 21 21'
_space_group_name_Hall             ' P 2ac 2ab'
loop_
  _space_group_symop_id
  _space_group_symop_operation_xyz
 1 x,y,z
 2 x+1/2,-y+1/2,-z
 3 -x,y+1/2,-z+1/2
 4 -x+1/2,-y,z+1/2

_symmetry_Int_Tables_number        19
_cell_length_a                     5.3386(1)
_cell_length_b                     9.9878(2)
_cell_length_c                     22.3493(4)
_cell_angle_alpha                  90
_cell_angle_beta                   90
_cell_angle_gamma                  90
_cell_volume                       1191.68(4)
_cell_formula_units_Z              4
_cell_measurement_temperature      15(2)
_cell_measurement_reflns_used    100369
_cell_measurement_theta_min      0.91
_cell_measurement_theta_max      26.19
_exptl_absorpt_coefficient_mu      0.037
_exptl_crystal_density_diffrn      1.456
_exptl_crystal_F_000               543.923
_exptl_crystal_size_max            0.119
_exptl_crystal_size_mid            0.092
_exptl_crystal_size_min            0.066
_exptl_crystal_description       needle
_diffrn_measurement_device_type  IPDSC-Q
_diffrn_reflns_av_R_equivalents    0.0000
_diffrn_reflns_av_unetI/netI       0.0281
_diffrn_reflns_Laue_measured_fraction_full  0.9682
_diffrn_reflns_Laue_measured_fraction_max  0.8231
_diffrn_reflns_limit_h_max         12
_diffrn_reflns_limit_h_min         -12
_diffrn_reflns_limit_k_max         22
_diffrn_reflns_limit_k_min         -22
_diffrn_reflns_limit_l_max         51
_diffrn_reflns_limit_l_min         -51
_diffrn_reflns_number              12569
_diffrn_reflns_point_group_measured_fraction_full  0.9741
_diffrn_reflns_point_group_measured_fraction_max  0.8006
_diffrn_reflns_theta_full          12.2303
_diffrn_reflns_theta_max           24.24
_diffrn_reflns_theta_min           0.91
_diffrn_ambient_temperature        15(2)
_diffrn_measured_fraction_theta_full  0.9682
_diffrn_measured_fraction_theta_max  0.8231
_diffrn_radiation_type             synchrotron
_diffrn_radiation_wavelength       0.35307
_reflns_Friedel_coverage           0.773
_reflns_limit_h_max                12
_reflns_limit_h_min                -12
_reflns_limit_k_max                22
_reflns_limit_k_min                -22
_reflns_limit_l_max                51
_reflns_limit_l_min                -51
_reflns_number_gt                  12568
_reflns_number_total               12569
_reflns_threshold_expression       I>=2u(I)
_computing_molecular_graphics      'Olex2 1.3 (Dolomanov et al., 2009)'
_computing_publication_material    'Olex2 1.3 (Dolomanov et al., 2009)'
_computing_structure_refinement    'olex2.refine 1.3 (Bourhis et al., 2015)'
_refine_diff_density_max           0.4822
_refine_diff_density_min           -0.2894
_refine_diff_density_rms           0.0480
_refine_ls_d_res_high              0.4300
_refine_ls_d_res_low               11.1746
_refine_ls_goodness_of_fit_ref     1.2765
_refine_ls_hydrogen_treatment      refall
_refine_ls_matrix_type             full
_refine_ls_number_constraints      0
_refine_ls_number_parameters       271
_refine_ls_number_reflns           12569
_refine_ls_number_restraints       0
_refine_ls_R_factor_all            0.0323
_refine_ls_R_factor_gt             0.0323
_refine_ls_restrained_S_all        1.2765
_refine_ls_shift/su_max            0.0005
_refine_ls_shift/su_mean           0.0000
_refine_ls_structure_factor_coef   Fsqd
_refine_ls_weighting_details      
 'w=1/[\s^2^(Fo^2^)+(0.0147P)^2^+0.0096P] where P=(Fo^2^+2Fc^2^)/3'
_refine_ls_weighting_scheme        calc
_refine_ls_wR_factor_gt            0.0529
_refine_ls_wR_factor_ref           0.0529
_refine_special_details
;
Aspherical atom refinement in Olex2
with DiSCaMB generated form factors.
Hirshfeld Atom Refinement 
using Orca5 generated wavefunction 
calculated with B3LYP functional
using cc-pVTZ basis set and charges 
simulating the crystal field.
;
loop_
  _atom_site_label
  _atom_site_type_symbol
  _atom_site_fract_x
  _atom_site_fract_y
  _atom_site_fract_z
  _atom_site_U_iso_or_equiv
  _atom_site_adp_type
  _atom_site_occupancy
  _atom_site_refinement_flags_posn
 C1 C 0.58575(7) 0.67788(4) 0.596485(14) 0.01149(5) Uani 1.000000 .
 C2 C 0.73564(7) 0.64415(3) 0.541919(14) 0.01124(5) Uani 1.000000 .
 C3 C 0.93465(7) 0.56294(4) 0.534615(13) 0.01092(5) Uani 1.000000 .
 C4 C 1.07524(6) 0.48127(3) 0.579640(13) 0.00973(4) Uani 1.000000 .
 C6 C 0.79207(6) 0.16237(4) 0.589302(13) 0.01125(5) Uani 1.000000 .
 C7 C 0.98010(8) 0.06758(4) 0.586773(15) 0.01522(6) Uani 1.000000 .
 C8 C 1.09172(8) 0.01806(4) 0.639839(16) 0.01694(6) Uani 1.000000 .
 C9 C 1.02044(8) 0.06442(4) 0.695335(15) 0.01488(6) Uani 1.000000 .
 C10 C 0.82753(6) 0.16175(4) 0.699634(14) 0.01079(5) Uani 1.000000 .
 C5 C 0.71236(6) 0.20835(3) 0.646385(13) 0.00970(4) Uani 1.000000 .
 C13 C 0.44211(6) 0.34826(3) 0.701758(14) 0.01089(5) Uani 1.000000 .
 C12 C 0.55036(7) 0.30741(4) 0.755711(14) 0.01172(5) Uani 1.000000 .
 C11 C 0.74128(7) 0.21442(4) 0.754735(13) 0.01179(5) Uani 1.000000 .
 N1 N 0.52233(5) 0.29948(3) 0.649885(11) 0.00975(4) Uani 1.000000 .
 O5 O 0.67657(6) 0.21642(3) 0.541789(11) 0.01415(4) Uani 1.000000 .
 O4 O 1.25537(5) 0.41262(3) 0.559762(11) 0.01202(4) Uani 1.000000 .
 O2 O 1.01589(5) 0.48359(3) 0.634421(11) 0.01259(4) Uani 1.000000 .
 O3 O 0.41178(6) 0.75678(3) 0.592012(13) 0.01700(5) Uani 1.000000 .
 O1 O 0.64276(6) 0.62230(3) 0.647790(12) 0.01449(5) Uani 1.000000 .
 H8 H 1.1127(18) 0.0275(9) 0.7355(3) 0.035(2) Uani 1.000000 .
 H7 H 1.2340(17) -0.0573(9) 0.6355(4) 0.038(2) Uani 1.000000 .
 H6 H 1.0436(16) 0.0329(8) 0.5434(3) 0.031(2) Uani 1.000000 .
 H5 H 0.7236(19) 0.1718(10) 0.5052(4) 0.030(2) Uani 1.000000 .
 H4 H 0.4307(17) 0.3334(9) 0.6106(4) 0.024(2) Uani 1.000000 .
 H9 H 0.8259(16) 0.1817(9) 0.7963(3) 0.034(2) Uani 1.000000 .
 H10 H 0.4780(15) 0.3468(8) 0.7977(3) 0.0289(19) Uani 1.000000 .
 H11 H 0.2862(15) 0.4177(8) 0.6988(3) 0.0244(18) Uani 1.000000 .
 H1 H 0.801(2) 0.5631(11) 0.6437(4) 0.029(3) Uani 1.000000 .
 H2 H 0.6673(16) 0.6956(8) 0.5025(3) 0.029(2) Uani 1.000000 .
 H3 H 1.0128(15) 0.5567(8) 0.4898(3) 0.0266(19) Uani 1.000000 .

loop_
  _atom_site_aniso_label
  _atom_site_aniso_U_11
  _atom_site_aniso_U_22
  _atom_site_aniso_U_33
  _atom_site_aniso_U_12
  _atom_site_aniso_U_13
  _atom_site_aniso_U_23
 C1 0.01199(12) 0.01300(12) 0.00948(9) 0.00272(9) 0.00064(8) 0.00005(8)
 C2 0.01163(11) 0.01336(12) 0.00873(9) 0.00251(9) 0.00016(8) 0.00093(8)
 C3 0.01092(11) 0.01415(12) 0.00770(9) 0.00217(10) 0.00021(8) 0.00070(8)
 C4 0.00948(10) 0.01202(11) 0.00768(9) 0.00083(9) -0.00033(7) 0.00006(8)
 C6 0.01228(12) 0.01360(13) 0.00787(9) 0.00240(9) 0.00003(8) -0.00110(8)
 C7 0.01665(14) 0.01821(15) 0.01079(11) 0.00656(12) 0.00027(10) -0.00234(10)
 C8 0.01893(15) 0.01897(15) 0.01292(12) 0.00952(13) -0.00063(10) -0.00146(10)
 C9 0.01685(14) 0.01666(14) 0.01113(11) 0.00717(11) -0.00140(10) 0.00011(10)
 C10 0.01228(11) 0.01206(12) 0.00804(9) 0.00244(9) -0.00058(8) 0.00016(8)
 C5 0.01055(11) 0.01130(11) 0.00725(8) 0.00116(9) -0.00016(7) -0.00025(8)
 C13 0.01166(12) 0.01322(12) 0.00779(9) 0.00223(9) 0.00006(8) -0.00049(8)
 C12 0.01389(13) 0.01417(13) 0.00710(9) 0.00192(10) 0.00018(8) -0.00029(8)
 C11 0.01390(12) 0.01387(12) 0.00762(9) 0.00237(10) -0.00088(8) 0.00062(8)
 N1 0.01047(10) 0.01167(10) 0.00710(8) 0.00146(8) -0.00025(7) -0.00029(7)
 O5 0.01653(11) 0.01820(12) 0.00772(7) 0.00478(9) -0.00050(7) -0.00119(7)
 O4 0.01217(9) 0.01560(11) 0.00829(7) 0.00380(8) -0.00065(7) -0.00092(7)
 O2 0.01283(10) 0.01711(11) 0.00783(7) 0.00389(8) 0.00050(6) 0.00112(7)
 O3 0.01815(12) 0.01984(13) 0.01302(10) 0.00932(10) 0.00127(8) 0.00101(8)
 O1 0.01623(11) 0.01783(12) 0.00940(8) 0.00601(9) 0.00241(7) 0.00147(8)
 H8 0.042(6) 0.045(5) 0.017(4) 0.011(5) -0.009(4) 0.005(4)
 H7 0.043(6) 0.047(5) 0.024(4) 0.024(5) 0.001(4) 0.004(4)
 H6 0.034(5) 0.039(5) 0.020(4) 0.019(4) -0.002(4) -0.007(3)
 H5 0.031(6) 0.031(5) 0.027(5) 0.016(5) 0.002(4) -0.007(4)
 H4 0.020(5) 0.032(5) 0.020(4) 0.006(4) -0.001(4) -0.007(4)
 H9 0.039(5) 0.042(5) 0.020(4) 0.009(5) -0.011(4) 0.005(4)
 H10 0.036(5) 0.038(5) 0.014(4) 0.008(4) 0.003(4) -0.008(3)
 H11 0.026(5) 0.030(5) 0.017(4) 0.013(4) 0.004(3) -0.000(3)
 H1 0.041(8) 0.034(6) 0.012(4) -0.013(6) -0.004(5) 0.010(4)
 H2 0.031(5) 0.037(5) 0.020(4) 0.015(4) -0.003(3) 0.008(3)
 H3 0.023(4) 0.039(5) 0.017(4) 0.014(4) 0.005(3) 0.002(3)

loop_
  _geom_bond_atom_site_label_1
  _geom_bond_atom_site_label_2
  _geom_bond_distance
  _geom_bond_site_symmetry_2
  _geom_bond_publ_flag
 C1 C2 1.4970(5) . ?
 C1 O3 1.2221(4) . ?
 C1 O1 1.3098(4) . ?
 C2 C3 1.3466(5) . ?
 C2 H2 1.082(7) . ?
 C3 C4 1.4971(5) . ?
 C3 H3 1.088(7) . ?
 C4 O4 1.2618(4) . ?
 C4 O2 1.2649(4) . ?
 C6 C7 1.3810(5) . ?
 C6 C5 1.4211(4) . ?
 C6 O5 1.3413(4) . ?
 C7 C8 1.4164(5) . ?
 C7 H6 1.084(7) . ?
 C8 C9 1.3775(5) . ?
 C8 H7 1.074(8) . ?
 C9 C10 1.4194(5) . ?
 C9 H8 1.088(8) . ?
 C10 C5 1.4181(4) . ?
 C10 C11 1.4161(4) . ?
 C5 N1 1.3651(4) . ?
 C13 C12 1.3980(4) . ?
 C13 N1 1.3285(4) . ?
 C13 H11 1.085(7) . ?
 C12 C11 1.3791(5) . ?
 C12 H10 1.087(7) . ?
 C11 H9 1.084(7) . ?
 N1 H4 1.060(8) . ?
 O5 H5 0.963(8) . ?
 O2 H1 1.411(12) . ?
 O1 H1 1.034(12) . ?

loop_
  _geom_angle_atom_site_label_1
  _geom_angle_atom_site_label_2
  _geom_angle_atom_site_label_3
  _geom_angle
  _geom_angle_site_symmetry_1
  _geom_angle_site_symmetry_3
  _geom_angle_publ_flag
 O3 C1 C2 118.99(3) . . ?
 O1 C1 C2 119.58(3) . . ?
 O1 C1 O3 121.43(3) . . ?
 C3 C2 C1 131.00(3) . . ?
 H2 C2 C1 112.0(4) . . ?
 H2 C2 C3 117.0(4) . . ?
 C4 C3 C2 129.96(3) . . ?
 H3 C3 C2 116.7(4) . . ?
 H3 C3 C4 113.3(4) . . ?
 O4 C4 C3 116.20(3) . . ?
 O2 C4 C3 121.00(3) . . ?
 O2 C4 O4 122.80(3) . . ?
 C5 C6 C7 118.42(3) . . ?
 O5 C6 C7 125.28(3) . . ?
 O5 C6 C5 116.29(3) . . ?
 C8 C7 C6 120.72(3) . . ?
 H6 C7 C6 118.9(4) . . ?
 H6 C7 C8 120.4(4) . . ?
 C9 C8 C7 121.35(3) . . ?
 H7 C8 C7 117.9(4) . . ?
 H7 C8 C9 120.8(4) . . ?
 C10 C9 C8 119.44(3) . . ?
 H8 C9 C8 120.2(5) . . ?
 H8 C9 C10 120.3(5) . . ?
 C5 C10 C9 118.85(3) . . ?
 C11 C10 C9 123.31(3) . . ?
 C11 C10 C5 117.83(3) . . ?
 C10 C5 C6 121.16(3) . . ?
 N1 C5 C6 119.30(3) . . ?
 N1 C5 C10 119.53(3) . . ?
 N1 C13 C12 120.83(3) . . ?
 H11 C13 C12 123.8(4) . . ?
 H11 C13 N1 115.3(4) . . ?
 C11 C12 C13 119.23(3) . . ?
 H10 C12 C13 119.4(4) . . ?
 H10 C12 C11 121.3(4) . . ?
 C12 C11 C10 120.28(3) . . ?
 H9 C11 C10 119.9(5) . . ?
 H9 C11 C12 119.8(5) . . ?
 C13 N1 C5 122.28(3) . . ?
 H4 N1 C5 120.6(5) . . ?
 H4 N1 C13 117.1(5) . . ?
 H5 O5 C6 111.4(5) . . ?
 H1 O2 C4 110.9(3) . . ?
 H1 O1 C1 110.8(5) . . ?
 O1 H1 O2 176.6(8) . . ?

loop_
  _diffrn_refln_index_h
  _diffrn_refln_index_k
  _diffrn_refln_index_l
  _diffrn_refln_intensity_net
  _diffrn_refln_intensity_u
 -12 -5 -5 27.08 2.52
 -12 -5 -1 9.88 2.53
 -12 -4 -7 14.15 3.02
 -12 -4 -5 15.41 2.91
 -12 -4 -4 6.17 2.68
 -12 -4 -1 12.59 2.91
 -12 -3 -9 14.25 2.53
 -12 -3 -3 6.68 2.63
 -12 -3 -1 7.58 2.59
 -12 -2 -12 6.31 2.68
 -12 -2 -11 10.12 2.56
 -12 -2 -3 8.23 3.04
 -12 -2 -2 10.93 2.53
 -12 -1 -12 8.34 2.59
 -12 -1 -6 6.2 2.64
 -12 -1 -5 8.62 3.08
 -12 -1 -4 20.54 2.93
 -11 -10 -8 16.73 2.41
 -11 -10 -7 20.26 2.42
 -11 -10 -5 14.01 2.41
 -11 -10 -2 11.78 2.51
 -11 -9 -13 8.58 2.88
 -11 -9 -12 14.26 2.44
 -11 -9 -11 5.24 2.59
 -11 -9 -9 11.1 2.44
 -11 -9 -6 19.66 2.42
 -11 -9 -5 11.02 2.81
 -11 -9 -4 10.88 2.56
 -11 -9 -2 13.95 2.37
 -11 -9 -1 9.63 2.91
 -11 -8 -14 12.45 2.58
 -11 -8 -12 28.43 3.15
 -11 -8 -8 7.43 2.5
 -11 -8 -6 21.98 2.73
 -11 -8 -5 11.59 2.75
 -11 -8 -4 13.12 2.38
 -11 -8 -3 6.65 2.49
 -11 -8 -2 8.35 2.42
 -11 -7 -18 6.35 1.94
 -11 -7 -17 8.99 1.91
 -11 -7 -16 15.8 2.07
 -11 -7 -15 13.28 2.25
 -11 -7 -13 11.17 2.87
 -11 -7 -10 19.52 2.4
 -11 -7 -2 15.46 2.34
 -11 -6 -19 9.72 1.93
 -11 -6 -18 4.99 2.12
 -11 -6 -17 5.87 2.07
 -11 -6 -14 11.7 2.44
 -11 -6 -12 9.05 2.45
 -11 -6 -10 5.67 2.54
 -11 -6 -2 6.07 2.88
 -11 -6 -1 17.29 3.08
 -11 -5 -21 7.09 2.11
 -11 -5 -20 4.4 2.06
 -11 -5 -19 7.52 2.08
 -11 -5 -16 6.12 2.3
 -11 -5 -12 10.18 2.79
 -11 -5 -8 6.08 2.49
 -11 -5 -6 6.95 2.87
 -11 -5 -4 11.32 2.39
 -11 -5 -3 9.33 2.4
 -11 -5 -1 5.68 2.47
 -11 -4 -19 13.95 1.9
 -11 -4 -17 12.27 2.09
 -11 -4 -14 13.15 2.42
 -11 -4 -12 5.18 2.58
 -11 -4 -11 7.16 2.46
 -11 -4 -7 15.13 2.37
 -11 -4 -3 8.3 2.38
 -11 -3 -23 5.88 2.04
 -11 -3 -22 7.11 1.99
 -11 -3 -16 7.78 2.06
 -11 -3 -14 8.44 2.46
 -11 -3 -13 6.38 2.53
 -11 -3 -12 24.07 2.4
 -11 -3 -11 16.46 2.38
 -11 -3 -10 5.63 2.52
 -11 -3 -6 26.72 2.4
 -11 -3 -5 67.1 2.84
 -11 -3 -3 12.32 3.99
 -11 -3 -2 9.3 2.38
 -11 -2 -23 19.32 2.18
 -11 -2 -22 6.27 2.2
 -11 -2 -21 11.41 2.08
 -11 -2 -20 10.07 2.08
 -11 -2 -19 6.74 2.26
 -11 -2 -16 5.29 1.96
 -11 -2 -15 9.63 2.3
 -11 -2 -13 10.22 2.42
 -11 -2 -11 12.95 2.76
 -11 -2 -10 20.46 2.39
 -11 -2 -9 15.63 2.75
 -11 -2 -8 21.77 2.38
 -11 -2 -6 17.51 2.36
 -11 -2 -5 14.12 2.39
 -11 -2 -4 22.99 2.92
 -11 -2 -3 41.91 2.39
 -11 -2 -1 19.17 2.68
 -11 -1 -23 4.77 2.08
 -11 -1 -22 19.51 2.51
 -11 -1 -19 10.65 2.35
 -11 -1 -18 7.07 1.93
 -11 -1 -17 5.64 1.99
 -11 -1 -16 27.16 2.03
 -11 -1 -15 30.88 2.31
 -11 -1 -12 7.8 2.46
 -11 -1 -10 7.01 2.5
 -11 -1 -8 41.67 2.77
 -11 -1 -3 38.99 2.37
 -11 -1 -2 7.23 2.87
 -11 -1 -1 11.73 3.67
 -10 -13 -8 4.98 2.43
 -10 -13 -6 12.86 2.27
 -10 -13 -4 13.83 2.27
 -10 -13 -2 11.52 2.28
 -10 -13 -1 6.87 2.93
 -10 -12 -14 17.07 2.39
 -10 -12 -13 23.23 2.94
 -10 -12 -12 22.45 2.59
 -10 -12 -11 6.34 2.76
 -10 -12 -10 17.35 2.98
 -10 -12 -9 16.47 2.45
 -10 -12 -8 26.73 2.31
 -10 -12 -7 13.24 3.46
 -10 -12 -6 17.32 2.26
 -10 -12 -5 21.91 2.28
 -10 -12 -4 9.6 2.3
 -10 -12 -1 6.46 2.35
 -10 -11 -18 4.47 1.9
 -10 -11 -17 8.95 2.53
 -10 -11 -16 5.54 1.83
 -10 -11 -15 15.99 1.74
 -10 -11 -13 6.15 2.22
 -10 -11 -12 5.74 2.43
 -10 -11 -11 6.94 2.77
 -10 -11 -10 36.27 2.65
 -10 -11 -8 17.69 2.28
 -10 -11 -7 13.97 2.84
 -10 -11 -5 23.52 2.27
 -10 -11 -4 9.9 2.79
 -10 -11 -3 39.7 2.79
 -10 -11 -2 7.34 2.32
 -10 -10 -16 10.2 1.76
 -10 -10 -14 22.23 3.83
 -10 -10 -13 42.52 2.35
 -10 -10 -12 18.2 2.39
 -10 -10 -11 10.24 2.3
 -10 -10 -10 16.87 2.97
 -10 -10 -8 7.21 2.7
 -10 -10 -7 50.01 2.88
 -10 -10 -6 35.79 2.28
 -10 -10 -5 15.58 2.26
 -10 -10 -3 19.37 3.91
 -10 -10 -1 13.24 2.76
 -10 -9 -23 8.07 1.88
 -10 -9 -22 10.07 1.96
 -10 -9 -21 7.71 2.13
 -10 -9 -20 8.67 1.8
 -10 -9 -18 4.59 2.13
 -10 -9 -17 4.48 1.87
 -10 -9 -16 9.88 1.78
 -10 -9 -15 11.57 1.74
 -10 -9 -13 23.41 2.09
 -10 -9 -12 23.76 2.61
 -10 -9 -11 16.94 2.55
 -10 -9 -9 10.44 2.28
 -10 -9 -7 8.33 2.29
 -10 -9 -6 11.78 2.58
 -10 -9 -5 13.72 2.23
 -10 -9 -4 7.36 2.29
 -10 -9 -3 8.01 2.82
 -10 -9 -1 10.86 2.24
 -10 -8 -25 7.94 2.04
 -10 -8 -24 13.21 2.16
 -10 -8 -23 20.92 1.84
 -10 -8 -22 6.34 1.88
 -10 -8 -20 6.47 1.86
 -10 -8 -19 8.33 1.94
 -10 -8 -17 4.37 1.89
 -10 -8 -16 8.26 1.93
 -10 -8 -15 6.73 1.78
 -10 -8 -14 8.11 2.6
 -10 -8 -13 11.67 2.1
 -10 -8 -9 9.56 2.28
 -10 -8 -7 7.85 2.32
 -10 -8 -6 29.8 2.25
 -10 -8 -5 19.09 2.24
 -10 -8 -4 17.99 2.54
 -10 -8 -3 17.4 2.2
 -10 -7 -26 8.98 2.15
 -10 -7 -25 5.36 2.27
 -10 -7 -24 9.3 2.22
 -10 -7 -23 17.85 1.96
 -10 -7 -21 8.65 2.15
 -10 -7 -20 32.24 3.26
 -10 -7 -19 5.86 1.99
 -10 -7 -18 7.14 1.96
 -10 -7 -17 10.35 1.76
 -10 -7 -15 4.88 2.06
 -10 -7 -13 12.82 2.65
 -10 -7 -12 5.57 2.21
 -10 -7 -7 5.24 2.39
 -10 -7 -6 5.78 2.36
 -10 -7 -5 11.05 2.26
 -10 -7 -4 14.53 3.73
 -10 -7 -2 11.42 2.57
 -10 -7 -1 12.21 2.22
 -10 -6 -26 7.27 1.93
 -10 -6 -25 6.25 2.22
 -10 -6 -24 12.24 2
 -10 -6 -23 5.63 1.92
 -10 -6 -22 5.78 1.9
 -10 -6 -20 8.29 2.04
 -10 -6 -19 13.59 1.8
 -10 -6 -18 13.62 2.04
 -10 -6 -17 5.44 1.98
 -10 -6 -16 4.85 2
 -10 -6 -15 21.62 1.76
 -10 -6 -14 4.82 2.28
 -10 -6 -13 5.68 2.2
 -10 -6 -11 24.85 2.6
 -10 -6 -10 12.11 3.04
 -10 -6 -9 6.54 2.32
 -10 -6 -8 7.88 2.29
 -10 -6 -5 22.83 2.28
 -10 -6 -4 8.83 2.57
 -10 -6 -2 21.08 2.64
 -10 -5 -28 8.41 2.02
 -10 -5 -24 6.24 2.09
 -10 -5 -23 6.95 1.88
 -10 -5 -16 6.97 1.96
 -10 -5 -15 13.5 1.76
 -10 -5 -13 37.12 2.29
 -10 -5 -10 17.01 2.24
 -10 -5 -9 22.7 2.24
 -10 -5 -8 14.35 2.54
 -10 -5 -7 15.05 2.22
 -10 -5 -6 15.54 2.73
 -10 -5 -5 22.51 2.23
 -10 -5 -4 8.7 2.25
 -10 -5 -3 6.48 2.3
 -10 -5 -2 11.74 2.21
 -10 -4 -27 6.48 1.93
 -10 -4 -25 36.53 2.2
 -10 -4 -24 8.77 1.88
 -10 -4 -22 5.43 1.91
 -10 -4 -20 12.22 1.95
 -10 -4 -19 17.43 1.79
 -10 -4 -18 12.09 2.06
 -10 -4 -15 7.55 1.8
 -10 -4 -14 21.24 2.72
 -10 -4 -13 16.59 2.27
 -10 -4 -12 19.31 2.25
 -10 -4 -11 9.62 2.26
 -10 -4 -10 13.53 2.23
 -10 -4 -7 25.57 2.34
 -10 -4 -6 19.89 2.22
 -10 -4 -5 13.19 3.36
 -10 -4 -4 22.77 2.2
 -10 -4 -2 21.6 2.2
 -10 -4 -1 6.89 2.29
 -10 -3 -30 10.89 2.39
 -10 -3 -29 25.63 2.29
 -10 -3 -28 12.2 2.46
 -10 -3 -27 24.5 2.05
 -10 -3 -23 21.31 1.94
 -10 -3 -18 9.07 1.81
 -10 -3 -17 33.32 1.92
 -10 -3 -16 20.95 1.87
 -10 -3 -15 7.91 1.78
 -10 -3 -12 13.11 2.25
 -10 -3 -11 14.45 2.56
 -10 -3 -10 29.23 2.25
 -10 -3 -7 14.02 2.42
 -10 -3 -5 16.79 2.18
 -10 -3 -3 8.13 2.24
 -10 -3 -2 14.97 2.19
 -10 -2 -29 33.69 2.29
 -10 -2 -25 5.56 2.12
 -10 -2 -24 18.58 1.99
 -10 -2 -23 11.18 1.86
 -10 -2 -22 4.64 1.95
 -10 -2 -21 7.35 1.86
 -10 -2 -18 7.13 1.85
 -10 -2 -17 19.74 2.6
 -10 -2 -16 34.01 1.93
 -10 -2 -15 8.03 1.94
 -10 -2 -14 27.21 2.8
 -10 -2 -13 56.41 2.33
 -10 -2 -11 11.46 2.24
 -10 -2 -10 5.45 2.38
 -10 -2 -9 43.96 2.28
 -10 -2 -8 31.38 2.66
 -10 -2 -7 12.38 2.24
 -10 -2 -6 28.83 2.48
 -10 -2 -5 8.81 2.67
 -10 -2 -4 15.1 2.2
 -10 -2 -3 15.06 2.18
 -10 -2 -2 34.08 2.54
 -10 -2 -1 12.16 2.2
 -10 -1 -27 17.58 1.9
 -10 -1 -25 6.65 1.92
 -10 -1 -24 23.43 2.11
 -10 -1 -22 30.1 2.01
 -10 -1 -21 29.06 1.87
 -10 -1 -20 21.93 2.03
 -10 -1 -19 19.94 1.81
 -10 -1 -18 16.11 1.79
 -10 -1 -17 7.4 1.95
 -10 -1 -16 5.71 2.27
 -10 -1 -15 10.93 2.11
 -10 -1 -14 21.11 2.89
 -10 -1 -13 11.4 2.28
 -10 -1 -12 6.42 2.35
 -10 -1 -11 32.15 3.13
 -10 -1 -9 65.7 2.71
 -10 -1 -8 10.07 2.26
 -10 -1 -7 26.2 2.24
 -10 -1 -6 30.79 2.24
 -10 -1 -5 6.27 2.34
 -10 -1 -4 9.21 2.59
 -10 -1 -2 88.55 2.39
 -9 -15 -11 7.7 2.01
 -9 -15 -10 9.32 2.49
 -9 -15 -7 16.42 2.13
 -9 -15 -6 6.17 2.21
 -9 -15 -5 12.41 2.48
 -9 -14 -17 5.11 1.9
 -9 -14 -15 10.11 1.63
 -9 -14 -14 6.92 1.75
 -9 -14 -12 17.01 1.97
 -9 -14 -11 38.42 2.51
 -9 -14 -10 6.61 2.04
 -9 -14 -9 42.29 3.18
 -9 -14 -7 22.41 2.14
 -9 -14 -6 19.34 2.12
 -9 -14 -4 7.92 2.42
 -9 -14 -2 7.46 2.92
 -9 -13 -16 14.25 1.72
 -9 -13 -15 11.4 1.74
 -9 -13 -14 22.64 1.77
 -9 -13 -12 20.01 2.18
 -9 -13 -10 25.17 1.98
 -9 -13 -9 6.28 2.09
 -9 -13 -8 12.89 2.12
 -9 -13 -7 4.6 2.3
 -9 -13 -6 69.81 3.53
 -9 -13 -5 20.1 2.47
 -9 -13 -4 19.04 2.39
 -9 -13 -3 18.21 2.1
 -9 -13 -1 6 2.2
 -9 -12 -22 9.88 1.92
 -9 -12 -21 4.86 1.86
 -9 -12 -16 7.9 1.66
 -9 -12 -15 15.25 3.39
 -9 -12 -13 10.77 1.74
 -9 -12 -12 12.9 2.5
 -9 -12 -11 17.65 2.71
 -9 -12 -10 6.02 2.01
 -9 -12 -8 8.41 2.73
 -9 -12 -7 7.43 2.15
 -9 -12 -5 19.74 2.11
 -9 -12 -2 22.12 3.16
 -9 -11 -24 11.1 2.25
 -9 -11 -23 10.49 2.16
 -9 -11 -22 7.82 1.99
 -9 -11 -20 9.44 1.99
 -9 -11 -19 5.69 1.63
 -9 -11 -18 17.37 1.66
 -9 -11 -14 26.13 2.51
 -9 -11 -13 14.48 1.74
 -9 -11 -12 20.72 1.73
 -9 -11 -11 6.59 2.47
 -9 -11 -10 10.5 2.13
 -9 -11 -9 10.94 2.43
 -9 -11 -8 10.5 3.08
 -9 -11 -5 11.48 2.09
 -9 -11 -4 8.7 2.35
 -9 -11 -2 17.35 2.06
 -9 -11 -1 17.59 2.06
 -9 -10 -26 15.29 1.85
 -9 -10 -25 12.11 2.38
 -9 -10 -24 11.56 1.83
 -9 -10 -23 6.24 1.87
 -9 -10 -22 5.11 2.05
 -9 -10 -21 24.13 1.71
 -9 -10 -17 22.32 2.24
 -9 -10 -16 9.29 1.76
 -9 -10 -15 23.54 2.01
 -9 -10 -14 4.61 1.81
 -9 -10 -13 8.57 1.63
 -9 -10 -11 6.08 1.99
 -9 -10 -9 12.98 2.53
 -9 -10 -7 25.59 2.39
 -9 -10 -6 5.08 2.32
 -9 -10 -5 40.53 2.37
 -9 -10 -4 26.09 2.1
 -9 -10 -3 30.27 2.42
 -9 -10 -1 7.67 2.54
 -9 -9 -28 16.65 2.08
 -9 -9 -27 7.88 2.24
 -9 -9 -26 14.17 2.09
 -9 -9 -25 11.23 1.84
 -9 -9 -22 10.13 1.74
 -9 -9 -19 47.87 2.59
 -9 -9 -17 14.81 1.65
 -9 -9 -16 38.13 1.97
 -9 -9 -15 7.41 1.65
 -9 -9 -14 7.51 1.64
 -9 -9 -13 21.36 1.95
 -9 -9 -12 13.42 1.94
 -9 -9 -10 9.77 2.15
 -9 -9 -9 17.66 2.09
 -9 -9 -7 21.08 2.07
 -9 -9 -5 14.37 2.39
 -9 -9 -4 11.68 2.07
 -9 -9 -2 29.62 2.09
 -9 -9 -1 13.71 2.05
 -9 -8 -30 17.72 2.46
 -9 -8 -29 4.89 2.25
 -9 -8 -27 13.28 2.34
 -9 -8 -25 14.43 2.5
 -9 -8 -24 8.78 2.4
 -9 -8 -22 6.05 1.88
 -9 -8 -21 12.38 1.72
 -9 -8 -20 14.13 1.7
 -9 -8 -18 10.98 1.78
 -9 -8 -16 3.75 1.77
 -9 -8 -15 5.77 1.69
 -9 -8 -13 12.93 1.96
 -9 -8 -12 75.07 2.6
 -9 -8 -11 50.35 3.76
 -9 -8 -9 7.57 2.14
 -9 -8 -8 27.94 2.4
 -9 -8 -7 78.17 2.56
 -9 -8 -6 7.51 2.23
 -9 -8 -5 19.36 2.34
 -9 -8 -4 20.94 2.07
 -9 -8 -3 5.91 2.49
 -9 -8 -2 32.18 2.39
 -9 -7 -32 9.3 2
 -9 -7 -31 10.68 2.15
 -9 -7 -30 6.84 2.2
 -9 -7 -29 5.69 2.37
 -9 -7 -28 7.24 2.08
 -9 -7 -27 13.63 1.88
 -9 -7 -25 15.67 2.02
 -9 -7 -24 29.26 1.75
 -9 -7 -23 10.64 1.92
 -9 -7 -21 6.37 2.35
 -9 -7 -20 4.86 2.03
 -9 -7 -19 15.58 1.87
 -9 -7 -17 7.59 1.68
 -9 -7 -15 17.99 1.74
 -9 -7 -14 18.04 1.61
 -9 -7 -13 19.7 1.94
 -9 -7 -12 20.8 1.93
 -9 -7 -11 16.9 3.22
 -9 -7 -10 7.68 2.15
 -9 -7 -8 26.85 2.11
 -9 -7 -7 16.88 2.39
 -9 -7 -6 88.25 2.26
 -9 -7 -5 20.43 2.08
 -9 -7 -4 14.41 2.51
 -9 -7 -3 53.2 3.51
 -9 -7 -2 27.15 2.53
 -9 -7 -1 44.52 3.38
 -9 -6 -33 7.97 2.14
 -9 -6 -32 12.92 1.99
 -9 -6 -31 7.86 2.46
 -9 -6 -30 10.79 2.26
 -9 -6 -29 5.34 2.38
 -9 -6 -28 13.59 2.22
 -9 -6 -27 41.23 2.05
 -9 -6 -26 19.91 1.86
 -9 -6 -25 3.89 1.93
 -9 -6 -24 40.92 1.79
 -9 -6 -23 13.62 1.73
 -9 -6 -21 22.27 2.01
 -9 -6 -20 10.99 1.7
 -9 -6 -19 6.1 1.75
 -9 -6 -18 11.42 1.81
 -9 -6 -17 29.45 1.68
 -9 -6 -15 4.83 1.75
 -9 -6 -14 48.22 2.46
 -9 -6 -13 7.25 2
 -9 -6 -12 51.75 2.41
 -9 -6 -11 10.44 2.1
 -9 -6 -10 12.05 2.08
 -9 -6 -9 32.21 2.12
 -9 -6 -8 108.92 2.34
 -9 -6 -6 63.78 2.62
 -9 -6 -3 7.36 2.15
 -9 -6 -2 10.88 2.06
 -9 -6 -1 63.87 2.15
 -9 -5 -34 16.59 1.99
 -9 -5 -33 6.2 1.97
 -9 -5 -32 5.27 2.29
 -9 -5 -30 19.21 2.22
 -9 -5 -29 24.29 3.75
 -9 -5 -27 4.77 1.99
 -9 -5 -26 24.38 1.75
 -9 -5 -25 12.47 1.76
 -9 -5 -23 15.49 1.74
 -9 -5 -22 5.87 1.78
 -9 -5 -21 11.3 1.7
 -9 -5 -20 11.63 2.25
 -9 -5 -19 5.91 1.88
 -9 -5 -18 8.01 1.91
 -9 -5 -17 7.33 1.77
 -9 -5 -15 26.54 1.65
 -9 -5 -14 8.89 1.76
 -9 -5 -11 10.56 2.09
 -9 -5 -10 19.67 3.13
 -9 -5 -9 9.26 2.13
 -9 -5 -8 49.99 2.53
 -9 -5 -7 8.91 2.61
 -9 -5 -6 5.79 2.14
 -9 -5 -4 5.85 2.13
 -9 -5 -2 23.23 2.02
 -9 -4 -33 37.12 2.54
 -9 -4 -32 9.58 2.18
 -9 -4 -31 15.44 2.26
 -9 -4 -30 23.17 2.23
 -9 -4 -27 13.98 1.89
 -9 -4 -25 23.97 1.8
 -9 -4 -22 24.59 1.8
 -9 -4 -21 42.16 2.35
 -9 -4 -20 39.32 1.87
 -9 -4 -19 12.08 1.86
 -9 -4 -18 13.07 1.69
 -9 -4 -17 17.5 2.68
 -9 -4 -16 35.32 1.69
 -9 -4 -15 34.73 1.68
 -9 -4 -14 17.06 1.76
 -9 -4 -13 62.14 2.61
 -9 -4 -12 14.84 2.1
 -9 -4 -11 5.42 2.22
 -9 -4 -10 57.84 2.61
 -9 -4 -9 26.77 2.09
 -9 -4 -8 69.81 2.51
 -9 -4 -7 14.31 2.07
 -9 -4 -6 9.28 2.09
 -9 -4 -5 54.71 2.45
 -9 -4 -4 25.1 2.07
 -9 -4 -3 25.92 2.34
 -9 -4 -2 70.07 2.16
 -9 -4 -1 58.9 2.12
 -9 -3 -35 35.25 2.13
 -9 -3 -34 6.33 2.13
 -9 -3 -33 6.01 2.11
 -9 -3 -30 5.57 2.34
 -9 -3 -28 5.36 1.99
 -9 -3 -27 6.42 1.95
 -9 -3 -26 5.17 1.99
 -9 -3 -25 9.69 1.82
 -9 -3 -24 3.84 1.8
 -9 -3 -23 37.66 1.81
 -9 -3 -22 16.47 1.73
 -9 -3 -21 84.89 2.07
 -9 -3 -20 28.87 1.72
 -9 -3 -19 7 1.73
 -9 -3 -18 24.46 2
 -9 -3 -17 35.52 2.07
 -9 -3 -16 24.91 1.78
 -9 -3 -15 75.49 2.22
 -9 -3 -14 24.44 1.74
 -9 -3 -13 29.56 3.18
 -9 -3 -12 41.34 2.14
 -9 -3 -11 26.95 2.31
 -9 -3 -10 85.67 2.24
 -9 -3 -9 17.55 2.37
 -9 -3 -8 23.09 2.06
 -9 -3 -7 6.14 2.16
 -9 -3 -6 73.97 2.54
 -9 -3 -5 37.71 2.08
 -9 -3 -4 25.87 2.34
 -9 -3 -3 46.64 2.12
 -9 -3 -2 11.12 2.4
 -9 -3 -1 21.18 2.03
 -9 -2 -32 7.6 3.05
 -9 -2 -30 38.88 2.57
 -9 -2 -28 6.06 2.29
 -9 -2 -26 6.2 1.85
 -9 -2 -25 6.27 1.72
 -9 -2 -24 6.83 2.06
 -9 -2 -23 27.95 1.82
 -9 -2 -22 16.57 1.83
 -9 -2 -21 10.51 1.88
 -9 -2 -20 22.39 1.84
 -9 -2 -19 4.83 1.95
 -9 -2 -18 20.32 1.68
 -9 -2 -17 40.31 1.78
 -9 -2 -15 21.31 1.65
 -9 -2 -14 33.74 1.66
 -9 -2 -13 14.11 1.74
 -9 -2 -12 36.52 2.1
 -9 -2 -11 35.07 2.1
 -9 -2 -9 26.66 2.76
 -9 -2 -8 25.81 2.89
 -9 -2 -7 6.67 2.11
 -9 -2 -5 87.29 3.14
 -9 -2 -4 41.78 2.44
 -9 -2 -3 10.12 2.12
 -9 -2 -2 19.84 2.03
 -9 -2 -1 7.36 3.37
 -9 -1 -35 5.56 2.16
 -9 -1 -33 11.42 2.02
 -9 -1 -32 26.09 2.48
 -9 -1 -30 25.9 2.21
 -9 -1 -27 10.28 1.84
 -9 -1 -26 81.78 2.84
 -9 -1 -25 5.51 1.73
 -9 -1 -24 10.3 1.81
 -9 -1 -23 16.1 1.64
 -9 -1 -22 37.91 1.75
 -9 -1 -21 7.73 1.73
 -9 -1 -20 24.13 1.68
 -9 -1 -19 6.95 1.82
 -9 -1 -18 17.45 1.81
 -9 -1 -16 16.97 1.66
 -9 -1 -15 36.66 1.66
 -9 -1 -13 26.29 1.94
 -9 -1 -12 27.76 3.08
 -9 -1 -11 6.59 2.14
 -9 -1 -10 8.12 2.19
 -9 -1 -9 14.59 3.41
 -9 -1 -8 15.92 2.42
 -9 -1 -7 38.59 2.09
 -9 -1 -6 28.31 2.06
 -9 -1 -4 51.05 2.35
 -9 -1 -3 63.05 2.3
 -9 -1 -2 12.19 2.37
 -9 -1 -1 31.29 2.04
 -8 -17 -11 5.69 1.97
 -8 -17 -10 7.57 2.41
 -8 -17 -8 7.85 2.25
 -8 -17 -6 15.74 1.99
 -8 -17 -5 10.19 2.02
 -8 -17 -4 11 2
 -8 -17 -2 9.77 4.21
 -8 -17 -1 11.67 1.99
 -8 -16 -17 7.09 1.82
 -8 -16 -16 6.04 1.85
 -8 -16 -15 13.66 2.09
 -8 -16 -14 7.6 1.79
 -8 -16 -13 10.09 1.79
 -8 -16 -12 24.89 3.62
 -8 -16 -11 4.84 1.9
 -8 -16 -10 39.03 5.48
 -8 -16 -9 13.94 2
 -8 -16 -8 59.15 2.16
 -8 -16 -7 6.92 1.83
 -8 -16 -6 13.88 2
 -8 -16 -5 28.35 4.86
 -8 -16 -4 5.18 2.08
 -8 -16 -3 14.26 1.98
 -8 -16 -2 11.28 1.95
 -8 -15 -19 8.99 1.87
 -8 -15 -17 4.65 2.29
 -8 -15 -15 30.3 2.43
 -8 -15 -13 21.16 2.67
 -8 -15 -12 12.06 1.76
 -8 -15 -11 36.72 2.02
 -8 -15 -8 6.55 2.74
 -8 -15 -7 42.16 2.94
 -8 -15 -6 14.26 1.96
 -8 -15 -5 19.81 1.97
 -8 -15 -4 7.35 2.01
 -8 -15 -3 23.95 1.97
 -8 -15 -2 12.8 3.89
 -8 -15 -1 16.17 1.95
 -8 -14 -23 14.57 2.05
 -8 -14 -21 8.01 1.62
 -8 -14 -17 9.17 1.72
 -8 -14 -15 12.95 1.56
 -8 -14 -14 23.72 1.6
 -8 -14 -13 10.26 1.67
 -8 -14 -12 23.21 2.17
 -8 -14 -10 11.65 1.99
 -8 -14 -6 28.09 4.39
 -8 -14 -4 8.61 2.54
 -8 -14 -1 6.86 1.98
 -8 -13 -27 6.65 1.74
 -8 -13 -26 14.1 2.14
 -8 -13 -25 13.1 2.07
 -8 -13 -24 14.41 2.43
 -8 -13 -21 5.96 2.35
 -8 -13 -19 24.85 2.16
 -8 -13 -17 18.89 2.77
 -8 -13 -16 7.29 2.4
 -8 -13 -15 3.87 1.59
 -8 -13 -14 6.08 1.61
 -8 -13 -12 6.72 1.59
 -8 -13 -11 35.13 2.57
 -8 -13 -9 6.34 2.01
 -8 -13 -8 17.63 1.93
 -8 -13 -4 26.14 1.95
 -8 -13 -1 11.81 1.92
 -8 -12 -29 16.75 1.88
 -8 -12 -28 5.39 1.71
 -8 -12 -27 8.23 2.27
 -8 -12 -26 5.97 2.03
 -8 -12 -25 18.17 2.21
 -8 -12 -23 20.92 2.3
 -8 -12 -22 17.39 1.72
 -8 -12 -21 6.7 1.68
 -8 -12 -20 14.58 1.62
 -8 -12 -19 4.73 2.08
 -8 -12 -18 30.33 2.24
 -8 -12 -16 10.4 1.51
 -8 -12 -13 5.94 1.72
 -8 -12 -11 4.42 2.1
 -8 -12 -10 18.49 2.5
 -8 -12 -9 9.48 1.89
 -8 -12 -8 11.17 2.27
 -8 -12 -7 4.96 2.01
 -8 -12 -6 18.57 2.93
 -8 -12 -5 23.02 3.2
 -8 -12 -4 30.24 1.97
 -8 -12 -2 44.62 2.6
 -8 -12 -1 6.24 2.33
 -8 -11 -31 7.1 1.74
 -8 -11 -30 10.45 1.89
 -8 -11 -28 15.1 1.78
 -8 -11 -27 22.38 3.78
 -8 -11 -26 7.24 1.98
 -8 -11 -25 4.27 2.07
 -8 -11 -24 9.16 1.62
 -8 -11 -22 10.61 2.19
 -8 -11 -20 12.11 1.78
 -8 -11 -19 3.61 1.76
 -8 -11 -18 12.5 1.53
 -8 -11 -16 10.72 1.51
 -8 -11 -15 31.8 2.65
 -8 -11 -14 15.88 1.92
 -8 -11 -13 16.44 1.5
 -8 -11 -12 8.33 1.48
 -8 -11 -10 5.01 1.83
 -8 -11 -9 14.32 1.92
 -8 -11 -7 11.18 1.9
 -8 -11 -5 13.85 1.9
 -8 -11 -4 13.7 2.2
 -8 -11 -3 20.68 2.35
 -8 -11 -1 11.88 2.57
 -8 -10 -31 7.88 1.85
 -8 -10 -30 6.69 1.76
 -8 -10 -28 5.41 2.45
 -8 -10 -26 7.48 2.17
 -8 -10 -25 9.22 1.63
 -8 -10 -24 7.64 1.69
 -8 -10 -22 17.31 2.24
 -8 -10 -21 5.03 1.71
 -8 -10 -20 12.95 1.63
 -8 -10 -19 7.79 1.57
 -8 -10 -18 6.04 1.66
 -8 -10 -15 7.13 2.02
 -8 -10 -14 13.95 1.49
 -8 -10 -13 18.99 1.48
 -8 -10 -11 33.63 2.66
 -8 -10 -10 17.16 1.91
 -8 -10 -9 18.56 1.93
 -8 -10 -8 19.14 1.92
 -8 -10 -6 8.25 2.42
 -8 -10 -5 38.12 1.95
 -8 -10 -4 14.01 1.89
 -8 -10 -3 17.21 2.45
 -8 -10 -1 10.54 3.11
 -8 -9 -34 13.09 1.94
 -8 -9 -33 5.97 2.07
 -8 -9 -28 8.31 2.02
 -8 -9 -27 10.26 1.98
 -8 -9 -25 21.8 1.84
 -8 -9 -24 9.48 2.32
 -8 -9 -23 33.83 2.03
 -8 -9 -22 11.01 1.67
 -8 -9 -21 3.74 1.7
 -8 -9 -20 43.82 2.61
 -8 -9 -19 24.87 1.56
 -8 -9 -18 26.93 1.66
 -8 -9 -17 6.39 1.64
 -8 -9 -16 4.54 1.59
 -8 -9 -15 10.13 1.5
 -8 -9 -12 12.44 1.57
 -8 -9 -11 6.43 1.81
 -8 -9 -10 19 1.79
 -8 -9 -9 34.67 2.61
 -8 -9 -8 27.04 1.92
 -8 -9 -7 79.95 2.41
 -8 -9 -5 49.77 2.65
 -8 -9 -4 12.58 2.19
 -8 -9 -3 6.06 1.96
 -8 -9 -2 58.08 4.04
 -8 -9 -1 88.61 2.11
 -8 -8 -33 8.56 2.38
 -8 -8 -32 40.41 2.03
 -8 -8 -31 6.87 1.8
 -8 -8 -30 8.28 1.95
 -8 -8 -29 8.95 2.04
 -8 -8 -28 32.14 2.98
 -8 -8 -27 23.95 2.18
 -8 -8 -26 8.96 1.75
 -8 -8 -25 29.66 1.78
 -8 -8 -23 8.07 2
 -8 -8 -21 12.26 1.56
 -8 -8 -18 4.71 1.69
 -8 -8 -17 23.49 1.54
 -8 -8 -16 19.74 1.62
 -8 -8 -15 12.13 1.51
 -8 -8 -14 61.02 1.86
 -8 -8 -13 70.8 1.72
 -8 -8 -12 12.14 1.9
 -8 -8 -11 16.08 1.76
 -8 -8 -10 56.56 2
 -8 -8 -9 28.84 1.93
 -8 -8 -8 22.46 1.91
 -8 -8 -7 107.41 4.15
 -8 -8 -6 14.12 1.91
 -8 -8 -5 66.09 2.26
 -8 -8 -4 7.91 1.93
 -8 -8 -3 31.26 1.9
 -8 -8 -2 4.33 1.99
 -8 -8 -1 5.71 1.91
 -8 -7 -36 11.25 2.04
 -8 -7 -35 26.71 1.82
 -8 -7 -33 7.11 1.81
 -8 -7 -32 46.72 2.15
 -8 -7 -31 27.75 1.89
 -8 -7 -29 27.04 2.28
 -8 -7 -28 4.58 2.14
 -8 -7 -27 8.25 2.12
 -8 -7 -26 9.18 2
 -8 -7 -24 6.85 1.89
 -8 -7 -22 40.05 1.98
 -8 -7 -21 13.05 1.78
 -8 -7 -20 39.72 1.69
 -8 -7 -19 9.12 1.68
 -8 -7 -18 4.93 1.79
 -8 -7 -17 5.64 1.68
 -8 -7 -16 30.42 1.54
 -8 -7 -15 28.26 1.76
 -8 -7 -14 7.72 1.52
 -8 -7 -13 21.93 1.94
 -8 -7 -12 47.18 1.99
 -8 -7 -11 85.64 2.91
 -8 -7 -10 16.89 2.2
 -8 -7 -8 21.85 1.92
 -8 -7 -7 84.06 2.68
 -8 -7 -6 15.86 2.02
 -8 -7 -5 24.08 1.88
 -8 -7 -4 25.54 2.19
 -8 -7 -3 23.58 2.38
 -8 -7 -1 8.44 2.35
 -8 -6 -37 7.61 2.07
 -8 -6 -36 39.35 2.13
 -8 -6 -35 20.57 1.81
 -8 -6 -34 24.72 3
 -8 -6 -33 3.9 1.93
 -8 -6 -32 25.85 1.78
 -8 -6 -31 19.45 1.83
 -8 -6 -30 9.41 2.22
 -8 -6 -29 7.78 2.23
 -8 -6 -28 32.85 2.32
 -8 -6 -26 53.4 1.85
 -8 -6 -25 19.78 1.75
 -8 -6 -24 15.79 1.72
 -8 -6 -23 17.05 1.63
 -8 -6 -22 70.1 2.3
 -8 -6 -21 21.77 1.6
 -8 -6 -20 34.86 1.68
 -8 -6 -19 20.85 1.56
 -8 -6 -18 50.94 1.78
 -8 -6 -17 55.71 1.66
 -8 -6 -16 105.45 3.38
 -8 -6 -15 6.3 1.73
 -8 -6 -14 62.09 1.8
 -8 -6 -13 65.33 1.75
 -8 -6 -12 91.06 1.75
 -8 -6 -11 27.07 2.43
 -8 -6 -10 44.64 1.97
 -8 -6 -9 65.34 2.17
 -8 -6 -8 56.63 4.2
 -8 -6 -7 147.64 3.27
 -8 -6 -6 214.61 4.12
 -8 -6 -5 35.47 1.95
 -8 -6 -4 28.57 1.91
 -8 -6 -3 46.45 2.18
 -8 -6 -2 112.89 2.14
 -8 -6 -1 21.62 1.89
 -8 -5 -38 5.49 2.12
 -8 -5 -37 14.13 2.04
 -8 -5 -36 6.56 1.87
 -8 -5 -35 26.12 1.84
 -8 -5 -34 12.41 1.83
 -8 -5 -32 9.83 1.96
 -8 -5 -31 18.16 1.9
 -8 -5 -30 23.63 1.98
 -8 -5 -29 9.31 2.37
 -8 -5 -27 13.6 2.7
 -8 -5 -26 22.83 1.76
 -8 -5 -25 18.89 1.76
 -8 -5 -24 20.64 1.66
 -8 -5 -22 67.9 2.63
 -8 -5 -21 31.15 1.61
 -8 -5 -20 73.13 2.09
 -8 -5 -19 26.12 2.06
 -8 -5 -18 17.79 1.56
 -8 -5 -17 100.69 3.27
 -8 -5 -16 78.14 2.47
 -8 -5 -15 22.81 1.52
 -8 -5 -14 16.95 1.63
 -8 -5 -13 93.4 1.67
 -8 -5 -12 73.07 1.94
 -8 -5 -11 16.22 2
 -8 -5 -10 49.44 3
 -8 -5 -9 145.44 5.19
 -8 -5 -8 11.27 1.93
 -8 -5 -7 14.15 1.88
 -8 -5 -6 115.09 2.15
 -8 -5 -5 111.61 3.18
 -8 -5 -4 38.3 1.92
 -8 -5 -3 67 2.18
 -8 -5 -2 63.88 2.53
 -8 -5 -1 119.45 2.6
 -8 -4 -38 36.09 2.24
 -8 -4 -37 4.85 1.86
 -8 -4 -36 9.75 1.85
 -8 -4 -35 13.09 1.87
 -8 -4 -33 17.3 1.86
 -8 -4 -31 17.36 1.88
 -8 -4 -30 24.31 2.54
 -8 -4 -29 7.65 2.13
 -8 -4 -28 21.47 2.65
 -8 -4 -27 64.07 2.39
 -8 -4 -26 42.15 1.97
 -8 -4 -25 8 1.79
 -8 -4 -24 18.7 1.67
 -8 -4 -23 26.88 1.67
 -8 -4 -22 51.02 1.69
 -8 -4 -21 6.81 1.73
 -8 -4 -20 9.88 1.81
 -8 -4 -19 8.6 1.57
 -8 -4 -18 56.14 1.62
 -8 -4 -17 6.18 1.67
 -8 -4 -16 31.52 1.75
 -8 -4 -15 98.01 2.93
 -8 -4 -13 55.83 1.67
 -8 -4 -10 55.07 2.57
 -8 -4 -9 78.24 2.27
 -8 -4 -8 30.44 1.9
 -8 -4 -7 10.06 3
 -8 -4 -6 4.33 2.01
 -8 -4 -5 87.16 2.32
 -8 -4 -4 44.61 1.93
 -8 -4 -3 24.74 1.89
 -8 -4 -2 122.29 2.66
 -8 -3 -39 20.62 1.81
 -8 -3 -38 4.58 2.07
 -8 -3 -36 4.1 2.04
 -8 -3 -34 9.48 1.81
 -8 -3 -33 16.76 1.97
 -8 -3 -32 16.31 1.77
 -8 -3 -31 27.65 1.77
 -8 -3 -30 20.44 2.11
 -8 -3 -29 42.32 2.23
 -8 -3 -28 38.11 2.31
 -8 -3 -27 7.94 2.33
 -8 -3 -26 16.49 1.9
 -8 -3 -25 79.92 1.99
 -8 -3 -24 31 2.15
 -8 -3 -23 26.53 1.65
 -8 -3 -21 98.89 2.98
 -8 -3 -20 44.62 2.24
 -8 -3 -19 3.99 1.66
 -8 -3 -18 12.48 1.68
 -8 -3 -17 27.38 1.54
 -8 -3 -16 17.63 1.97
 -8 -3 -15 5.74 1.55
 -8 -3 -14 25.04 1.51
 -8 -3 -13 23.31 2.3
 -8 -3 -12 7.73 1.5
 -8 -3 -11 67.78 2.04
 -8 -3 -10 14.51 1.88
 -8 -3 -9 18.83 1.88
 -8 -3 -8 5.89 1.93
 -8 -3 -7 21.97 1.87
 -8 -3 -6 35.75 2.14
 -8 -3 -5 12.21 1.87
 -8 -3 -4 36.97 1.9
 -8 -3 -3 122.64 2.52
 -8 -3 -2 37.37 1.9
 -8 -3 -1 48.88 2.7
 -8 -2 -39 10.12 1.96
 -8 -2 -38 10.72 1.8
 -8 -2 -35 9.07 1.97
 -8 -2 -33 13.76 1.79
 -8 -2 -31 18.59 1.97
 -8 -2 -30 19.63 2.17
 -8 -2 -29 44.94 2.09
 -8 -2 -28 25.42 2.04
 -8 -2 -27 11.87 2.24
 -8 -2 -26 23.33 1.82
 -8 -2 -25 11.23 1.8
 -8 -2 -24 11.79 1.81
 -8 -2 -23 34.28 1.86
 -8 -2 -22 13.5 1.7
 -8 -2 -20 26.21 1.5
 -8 -2 -19 20.7 2.11
 -8 -2 -18 16.18 1.54
 -8 -2 -17 28.68 1.54
 -8 -2 -16 10.21 1.87
 -8 -2 -15 21.27 1.51
 -8 -2 -14 4.48 1.57
 -8 -2 -13 51.05 1.54
 -8 -2 -12 26.8 1.49
 -8 -2 -11 20.64 1.61
 -8 -2 -10 9.79 2.16
 -8 -2 -9 6.01 1.92
 -8 -2 -8 6.58 1.91
 -8 -2 -7 20.36 2.12
 -8 -2 -5 43.14 1.9
 -8 -2 -4 13.38 1.84
 -8 -2 -3 53.63 1.91
 -8 -2 -2 12.85 1.82
 -8 -2 -1 22.64 1.83
 -8 -1 -37 18.7 1.9
 -8 -1 -36 7.84 1.78
 -8 -1 -34 14.86 1.72
 -8 -1 -33 31.02 1.81
 -8 -1 -32 6.68 1.96
 -8 -1 -31 16.6 1.82
 -8 -1 -28 11.72 2.02
 -8 -1 -27 27.53 2.54
 -8 -1 -25 45.32 2.04
 -8 -1 -24 31.54 2.05
 -8 -1 -23 18.76 1.64
 -8 -1 -22 54.57 1.69
 -8 -1 -21 10.66 1.61
 -8 -1 -20 4.59 1.55
 -8 -1 -19 5.61 1.68
 -8 -1 -18 11.92 1.85
 -8 -1 -17 38.94 1.57
 -8 -1 -16 10.02 1.52
 -8 -1 -15 12.54 1.52
 -8 -1 -14 55.88 1.58
 -8 -1 -13 64.02 1.82
 -8 -1 -12 83.59 1.81
 -8 -1 -11 28.04 1.63
 -8 -1 -10 12.12 1.99
 -8 -1 -9 112.95 2.85
 -8 -1 -8 32.46 1.9
 -8 -1 -7 6.51 2.05
 -8 -1 -6 25.61 1.87
 -8 -1 -5 99 2.42
 -8 -1 -3 7.53 1.86
 -8 -1 -2 24.69 1.83
 -8 -1 -1 26.86 1.82
 -7 -18 -12 6.81 2.79
 -7 -18 -11 8.31 1.98
 -7 -18 -10 62.05 5.97
 -7 -18 -9 10.87 2.61
 -7 -18 -8 25.79 3.4
 -7 -18 -7 10.48 4.14
 -7 -18 -6 32.73 4.09
 -7 -18 -5 12.65 3.09
 -7 -18 -4 6.38 1.84
 -7 -17 -14 5.37 2.32
 -7 -17 -13 25.94 5.43
 -7 -17 -12 27.36 2.56
 -7 -17 -11 20.59 1.92
 -7 -17 -9 10.37 1.6
 -7 -17 -7 18.07 1.78
 -7 -17 -6 12.05 1.8
 -7 -17 -5 11 1.61
 -7 -17 -4 11.63 2.57
 -7 -17 -3 6.71 1.82
 -7 -16 -22 12.77 1.79
 -7 -16 -19 4.34 1.67
 -7 -16 -18 8.28 1.88
 -7 -16 -16 24.53 2.18
 -7 -16 -14 14.37 2.72
 -7 -16 -13 18.03 1.49
 -7 -16 -12 28.25 4.17
 -7 -16 -9 42.01 2.71
 -7 -16 -7 27.42 1.68
 -7 -16 -6 14.27 3.88
 -7 -16 -5 10.05 1.78
 -7 -16 -4 6.55 1.8
 -7 -16 -3 4.59 1.87
 -7 -16 -2 5.95 1.83
 -7 -15 -24 5.66 1.88
 -7 -15 -23 7.64 1.81
 -7 -15 -22 11.26 2.32
 -7 -15 -21 10.25 1.97
 -7 -15 -20 21.58 1.75
 -7 -15 -18 21.87 1.97
 -7 -15 -17 33.77 1.89
 -7 -15 -14 3.16 1.47
 -7 -15 -13 15.51 2.07
 -7 -15 -8 6.11 1.83
 -7 -15 -7 32.38 4.02
 -7 -15 -6 7.02 1.61
 -7 -15 -5 11.76 2.11
 -7 -15 -3 46.57 2.75
 -7 -15 -2 23.11 2.21
 -7 -15 -1 17.29 1.78
 -7 -14 -28 11.09 2.63
 -7 -14 -27 4.5 2.23
 -7 -14 -26 20.24 2.12
 -7 -14 -22 9.78 1.75
 -7 -14 -21 7.87 1.77
 -7 -14 -20 10.31 1.98
 -7 -14 -17 41.43 3.55
 -7 -14 -16 9.7 1.33
 -7 -14 -15 10.73 1.74
 -7 -14 -14 19.27 1.53
 -7 -14 -13 11.59 2.35
 -7 -14 -12 8.95 1.42
 -7 -14 -11 3.71 1.79
 -7 -14 -10 7.11 1.71
 -7 -14 -9 4.99 2.13
 -7 -14 -8 4.03 1.96
 -7 -14 -7 20.3 3.51
 -7 -14 -5 7.86 1.77
 -7 -14 -4 28.04 1.81
 -7 -14 -3 45.8 2.7
 -7 -14 -2 7.99 2.08
 -7 -13 -31 13.95 2.31
 -7 -13 -29 11.55 1.94
 -7 -13 -27 7.62 1.74
 -7 -13 -26 7.43 2.53
 -7 -13 -24 17.17 1.88
 -7 -13 -23 16.12 1.89
 -7 -13 -21 47.39 2.39
 -7 -13 -20 26.27 1.88
 -7 -13 -18 34.8 2.19
 -7 -13 -17 24.77 1.47
 -7 -13 -16 26.07 1.96
 -7 -13 -15 16.53 1.35
 -7 -13 -14 34.57 2.48
 -7 -13 -13 9.64 1.33
 -7 -13 -12 3.93 1.37
 -7 -13 -11 19.15 2.19
 -7 -13 -10 15.23 1.97
 -7 -13 -9 12.74 2.21
 -7 -13 -8 10.81 1.58
 -7 -13 -7 6.18 2.88
 -7 -13 -5 5.62 2.14
 -7 -13 -4 16.24 1.74
 -7 -13 -3 42.55 2.05
 -7 -13 -2 66.4 2.42
 -7 -13 -1 14.34 1.75
 -7 -12 -33 11.29 2.33
 -7 -12 -32 4.47 1.57
 -7 -12 -30 15.71 1.96
 -7 -12 -29 6.84 1.64
 -7 -12 -28 11.8 1.65
 -7 -12 -26 6.68 1.51
 -7 -12 -23 5.79 1.81
 -7 -12 -21 8.95 1.41
 -7 -12 -20 6.51 1.71
 -7 -12 -19 10.79 1.55
 -7 -12 -17 19.43 1.46
 -7 -12 -16 41.62 3.33
 -7 -12 -15 5.5 1.37
 -7 -12 -12 15.87 1.56
 -7 -12 -11 10.79 1.55
 -7 -12 -10 57.24 3.95
 -7 -12 -9 6.9 1.61
 -7 -12 -8 57.86 1.87
 -7 -12 -7 21.18 2.23
 -7 -12 -6 26.76 3.21
 -7 -12 -4 12.49 1.99
 -7 -12 -3 4.67 2.04
 -7 -12 -2 16.54 1.74
 -7 -12 -1 12.32 2.15
 -7 -11 -35 10.54 2.38
 -7 -11 -31 8.28 1.65
 -7 -11 -30 5.55 1.65
 -7 -11 -29 7 1.74
 -7 -11 -26 18.99 2.16
 -7 -11 -25 49.27 1.91
 -7 -11 -24 75.68 2.63
 -7 -11 -23 4.33 2.08
 -7 -11 -22 8.88 1.55
 -7 -11 -21 12.86 1.89
 -7 -11 -19 17.94 1.55
 -7 -11 -18 11.86 1.46
 -7 -11 -17 18.88 1.46
 -7 -11 -15 12.25 1.34
 -7 -11 -14 8.98 1.99
 -7 -11 -12 19.65 1.33
 -7 -11 -10 27.87 2.32
 -7 -11 -9 9.47 2.51
 -7 -11 -8 37.79 1.96
 -7 -11 -7 17.04 2.78
 -7 -11 -6 123.91 2.46
 -7 -11 -5 27.83 2.53
 -7 -11 -4 14.22 1.71
 -7 -11 -3 10.88 1.71
 -7 -11 -2 19.35 2
 -7 -11 -1 27.26 1.75
 -7 -10 -35 4.39 1.78
 -7 -10 -31 11.04 1.6
 -7 -10 -30 12.28 1.58
 -7 -10 -29 7.34 1.58
 -7 -10 -28 22.4 1.73
 -7 -10 -27 22.45 1.93
 -7 -10 -26 25.6 1.92
 -7 -10 -25 15.55 2.2
 -7 -10 -24 26.42 1.93
 -7 -10 -23 4.9 1.53
 -7 -10 -22 16.12 1.6
 -7 -10 -21 21.59 2.2
 -7 -10 -20 27.2 1.52
 -7 -10 -19 3.43 1.7
 -7 -10 -18 4.87 1.61
 -7 -10 -17 8.75 1.38
 -7 -10 -16 9.27 1.37
 -7 -10 -15 5.46 1.4
 -7 -10 -14 33.73 1.61
 -7 -10 -13 14.98 1.34
 -7 -10 -12 26.42 1.28
 -7 -10 -11 41.87 1.8
 -7 -10 -10 17.17 1.77
 -7 -10 -9 41.67 1.72
 -7 -10 -8 78.5 2.54
 -7 -10 -7 23.11 2.36
 -7 -10 -6 44.21 2.01
 -7 -10 -4 58.71 1.82
 -7 -10 -2 13.6 1.68
 -7 -10 -1 25.13 2.24
 -7 -9 -37 30.02 2.64
 -7 -9 -36 7.99 1.85
 -7 -9 -35 21.51 1.71
 -7 -9 -34 17.68 2.22
 -7 -9 -33 12.79 1.66
 -7 -9 -31 40.41 1.79
 -7 -9 -30 5.82 1.98
 -7 -9 -29 26.47 1.6
 -7 -9 -28 31.98 1.75
 -7 -9 -27 5.17 2.25
 -7 -9 -26 7.53 1.89
 -7 -9 -25 11.07 1.81
 -7 -9 -23 14.77 1.92
 -7 -9 -22 46.64 1.63
 -7 -9 -21 37.12 1.59
 -7 -9 -20 27.68 1.63
 -7 -9 -19 25.67 1.75
 -7 -9 -18 6.58 1.64
 -7 -9 -17 43.73 2.44
 -7 -9 -15 15.75 1.54
 -7 -9 -14 9.96 2.02
 -7 -9 -13 70.2 3.06
 -7 -9 -12 43.23 2.4
 -7 -9 -11 65.07 2.1
 -7 -9 -10 53.39 3.16
 -7 -9 -8 8.12 1.92
 -7 -9 -7 23.06 1.71
 -7 -9 -6 54.07 1.8
 -7 -9 -5 62.65 2.7
 -7 -9 -4 94.7 2.87
 -7 -9 -3 54.7 2.49
 -7 -9 -2 25.14 1.71
 -7 -9 -1 59.8 1.82
 -7 -8 -39 13.91 2.43
 -7 -8 -36 6.96 1.69
 -7 -8 -35 76.32 2.01
 -7 -8 -34 14.7 1.71
 -7 -8 -33 17.17 1.66
 -7 -8 -31 18.8 1.93
 -7 -8 -29 6.81 1.62
 -7 -8 -28 10.54 1.57
 -7 -8 -27 24.46 1.95
 -7 -8 -26 6.06 2.04
 -7 -8 -25 41.02 2.74
 -7 -8 -23 59.98 1.69
 -7 -8 -22 6.78 1.9
 -7 -8 -21 42.39 2.67
 -7 -8 -20 13.3 1.54
 -7 -8 -19 11.59 1.52
 -7 -8 -18 35.77 1.53
 -7 -8 -17 51.38 1.55
 -7 -8 -16 6.41 1.56
 -7 -8 -15 211.71 2.67
 -7 -8 -14 39.18 2.53
 -7 -8 -13 8.25 1.43
 -7 -8 -12 31.95 1.69
 -7 -8 -11 46.27 1.44
 -7 -8 -10 13.33 1.4
 -7 -8 -9 10.69 1.91
 -7 -8 -8 83.82 2.09
 -7 -8 -7 32.19 2.12
 -7 -8 -6 29.78 1.7
 -7 -8 -5 13.81 1.68
 -7 -8 -4 22.87 3.01
 -7 -8 -3 122.53 3.3
 -7 -8 -2 42.31 1.76
 -7 -8 -1 53.36 2.06
 -7 -7 -39 24.06 2.53
 -7 -7 -38 8.07 1.72
 -7 -7 -37 18.73 1.74
 -7 -7 -36 10.68 1.67
 -7 -7 -35 11.67 1.89
 -7 -7 -34 4.34 1.7
 -7 -7 -32 28.98 1.71
 -7 -7 -31 7.32 1.67
 -7 -7 -30 13.67 1.63
 -7 -7 -29 7.38 1.74
 -7 -7 -28 13.43 1.86
 -7 -7 -27 5.07 1.92
 -7 -7 -26 11.75 2.04
 -7 -7 -25 5.5 1.97
 -7 -7 -23 6.32 1.62
 -7 -7 -22 40.55 2.11
 -7 -7 -21 71.04 1.74
 -7 -7 -20 85.18 1.8
 -7 -7 -19 93.89 1.98
 -7 -7 -18 45.69 1.81
 -7 -7 -17 154.63 4.19
 -7 -7 -16 62.5 1.77
 -7 -7 -15 29.76 1.41
 -7 -7 -14 81.37 3.59
 -7 -7 -13 58.06 2.02
 -7 -7 -12 32.53 1.47
 -7 -7 -11 14.12 1.33
 -7 -7 -10 48.35 1.65
 -7 -7 -9 6.36 1.6
 -7 -7 -8 8.17 1.7
 -7 -7 -7 47.04 2.16
 -7 -7 -6 15.42 1.66
 -7 -7 -4 38.66 1.73
 -7 -7 -3 42.56 1.74
 -7 -7 -2 95.14 1.92
 -7 -7 -1 174.22 2.19
 -7 -6 -40 34.42 4.42
 -7 -6 -39 44.11 2.15
 -7 -6 -38 13.8 1.72
 -7 -6 -37 14.63 1.69
 -7 -6 -35 16.63 1.64
 -7 -6 -34 62.75 1.78
 -7 -6 -33 19.29 1.61
 -7 -6 -32 8.72 1.84
 -7 -6 -31 53.67 1.68
 -7 -6 -30 56.63 1.94
 -7 -6 -29 30.53 1.71
 -7 -6 -28 23.74 1.86
 -7 -6 -27 23.99 2.91
 -7 -6 -26 23.16 2.04
 -7 -6 -25 13.52 1.8
 -7 -6 -24 79.12 2.24
 -7 -6 -23 53.91 1.8
 -7 -6 -22 17.71 1.5
 -7 -6 -21 35.72 2.39
 -7 -6 -20 68.98 1.58
 -7 -6 -19 31.5 1.48
 -7 -6 -18 26.65 1.44
 -7 -6 -17 16.71 1.57
 -7 -6 -16 63.46 1.98
 -7 -6 -15 83.9 1.97
 -7 -6 -14 124.4 2.34
 -7 -6 -13 19.66 1.35
 -7 -6 -12 58.32 1.43
 -7 -6 -11 129.22 1.88
 -7 -6 -9 92.74 3.52
 -7 -6 -7 34.3 1.71
 -7 -6 -6 22.02 2.11
 -7 -6 -4 279.05 3.47
 -7 -6 -3 106.19 2.36
 -7 -6 -2 74.85 1.84
 -7 -6 -1 36.04 1.7
 -7 -5 -41 7.31 2.54
 -7 -5 -40 20.98 1.9
 -7 -5 -39 10.07 1.75
 -7 -5 -38 18.09 1.72
 -7 -5 -34 18.65 1.62
 -7 -5 -33 14.08 1.61
 -7 -5 -32 10.72 1.6
 -7 -5 -31 25.84 2.37
 -7 -5 -30 78.55 2.14
 -7 -5 -29 15.94 1.54
 -7 -5 -28 15.06 1.84
 -7 -5 -27 19.73 2.05
 -7 -5 -26 8.08 2.08
 -7 -5 -25 13.21 1.77
 -7 -5 -24 24.61 1.61
 -7 -5 -23 28.67 1.6
 -7 -5 -22 55.13 2.74
 -7 -5 -21 8.36 1.49
 -7 -5 -20 51.82 1.54
 -7 -5 -19 55.4 1.6
 -7 -5 -18 15.81 1.57
 -7 -5 -17 3.25 1.53
 -7 -5 -16 33.39 1.41
 -7 -5 -15 12.14 1.66
 -7 -5 -14 7 1.37
 -7 -5 -13 49.03 1.52
 -7 -5 -12 175.21 2.61
 -7 -5 -11 21.76 1.34
 -7 -5 -10 25.2 1.75
 -7 -5 -9 18.26 1.74
 -7 -5 -8 96.1 2.27
 -7 -5 -7 7.03 1.74
 -7 -5 -6 8.57 1.68
 -7 -5 -5 5.93 2
 -7 -5 -4 93.67 1.87
 -7 -5 -2 101.53 3.52
 -7 -5 -1 32.64 1.72
 -7 -4 -41 7.25 2.32
 -7 -4 -40 25.59 1.96
 -7 -4 -39 13.38 1.81
 -7 -4 -38 5.91 1.85
 -7 -4 -37 7.64 1.71
 -7 -4 -36 9.93 1.69
 -7 -4 -35 9.57 1.66
 -7 -4 -34 4.19 1.74
 -7 -4 -32 8.95 1.84
 -7 -4 -31 23.94 1.58
 -7 -4 -30 35.32 1.59
 -7 -4 -29 11.18 1.75
 -7 -4 -28 90.9 1.98
 -7 -4 -27 58.88 2
 -7 -4 -26 6.74 2.25
 -7 -4 -25 39.85 1.67
 -7 -4 -24 65.42 2.37
 -7 -4 -23 98.93 2.33
 -7 -4 -22 4.18 1.89
 -7 -4 -20 56.17 1.55
 -7 -4 -19 9.67 1.67
 -7 -4 -18 59.69 1.53
 -7 -4 -17 49.86 1.59
 -7 -4 -16 25.42 1.47
 -7 -4 -15 43.66 1.92
 -7 -4 -14 18.21 1.35
 -7 -4 -13 40.46 1.39
 -7 -4 -12 57.65 1.42
 -7 -4 -11 11.51 1.33
 -7 -4 -10 180.43 1.98
 -7 -4 -9 52.15 1.8
 -7 -4 -8 42.33 1.76
 -7 -4 -7 161.18 2.06
 -7 -4 -6 98.08 2.39
 -7 -4 -5 164.41 3.38
 -7 -4 -4 22.6 1.69
 -7 -4 -2 27.16 1.65
 -7 -4 -1 8.47 1.69
 -7 -3 -39 8.71 1.75
 -7 -3 -38 19.64 1.84
 -7 -3 -37 21.14 2.02
 -7 -3 -36 22.62 1.82
 -7 -3 -34 13.34 1.75
 -7 -3 -33 8.68 1.99
 -7 -3 -32 17.24 1.59
 -7 -3 -31 38.72 1.76
 -7 -3 -30 39.62 1.6
 -7 -3 -29 20.46 1.88
 -7 -3 -28 37.48 1.99
 -7 -3 -27 31.48 2
 -7 -3 -26 40.58 1.93
 -7 -3 -25 112.3 2.29
 -7 -3 -24 25.92 1.63
 -7 -3 -23 66.68 2.61
 -7 -3 -22 9.55 1.68
 -7 -3 -21 9.81 1.58
 -7 -3 -20 36.21 1.74
 -7 -3 -19 14 1.44
 -7 -3 -18 24.11 1.44
 -7 -3 -17 15.15 1.53
 -7 -3 -16 31.15 1.42
 -7 -3 -15 60.24 1.46
 -7 -3 -14 32.1 1.38
 -7 -3 -13 54.57 1.5
 -7 -3 -12 97.84 2.18
 -7 -3 -11 274.79 2.62
 -7 -3 -10 180.32 6.48
 -7 -3 -9 30.47 1.76
 -7 -3 -8 244.62 3.04
 -7 -3 -7 489.19 3.27
 -7 -3 -6 8.48 1.85
 -7 -3 -5 44.76 1.89
 -7 -3 -4 25.22 2
 -7 -3 -3 146.48 2.31
 -7 -3 -2 121.37 2.22
 -7 -3 -1 28.34 1.98
 -7 -2 -40 9.92 1.76
 -7 -2 -39 6.88 1.78
 -7 -2 -38 8.95 1.72
 -7 -2 -37 4.74 1.78
 -7 -2 -35 7.15 1.8
 -7 -2 -34 19.25 1.63
 -7 -2 -33 5.22 1.9
 -7 -2 -32 4.58 1.69
 -7 -2 -31 12.95 1.58
 -7 -2 -30 5.33 1.63
 -7 -2 -29 37.82 2.22
 -7 -2 -28 10.47 1.79
 -7 -2 -27 22.66 1.77
 -7 -2 -26 9.92 1.75
 -7 -2 -25 65.71 2.76
 -7 -2 -24 5.08 1.58
 -7 -2 -23 13.44 1.51
 -7 -2 -22 8.44 1.49
 -7 -2 -20 20.1 1.57
 -7 -2 -19 84.17 2.4
 -7 -2 -18 29.02 1.58
 -7 -2 -17 29.05 1.67
 -7 -2 -15 13.54 1.29
 -7 -2 -14 3.23 1.47
 -7 -2 -13 37.08 1.48
 -7 -2 -12 4.66 1.37
 -7 -2 -11 14.63 1.33
 -7 -2 -10 15.67 1.69
 -7 -2 -9 61.05 1.79
 -7 -2 -8 11.72 1.93
 -7 -2 -7 8.94 1.69
 -7 -2 -5 57.26 1.74
 -7 -2 -4 22.94 1.66
 -7 -2 -3 24.77 1.67
 -7 -2 -2 23.92 1.65
 -7 -2 -1 40.36 2.38
 -7 -1 -42 9.51 3.03
 -7 -1 -41 5.56 1.86
 -7 -1 -40 14.24 1.75
 -7 -1 -39 12.4 1.88
 -7 -1 -36 18.91 1.68
 -7 -1 -35 20.07 2.29
 -7 -1 -34 45.71 1.89
 -7 -1 -33 8.27 1.84
 -7 -1 -32 37.4 1.64
 -7 -1 -31 16.68 1.96
 -7 -1 -30 16.92 2.03
 -7 -1 -29 22.46 1.8
 -7 -1 -28 4.24 2.07
 -7 -1 -27 93.05 2.13
 -7 -1 -26 40.33 1.77
 -7 -1 -25 54.23 1.91
 -7 -1 -24 62.69 1.63
 -7 -1 -23 25.66 1.68
 -7 -1 -22 71.4 1.74
 -7 -1 -21 6.36 1.9
 -7 -1 -20 25.12 1.57
 -7 -1 -19 54.29 1.63
 -7 -1 -18 41.41 1.49
 -7 -1 -17 74.54 2.37
 -7 -1 -16 107.85 2.83
 -7 -1 -15 13.87 1.3
 -7 -1 -14 103.08 2.13
 -7 -1 -13 43.85 1.51
 -7 -1 -12 43.85 1.38
 -7 -1 -11 22.4 1.63
 -7 -1 -10 28.88 1.71
 -7 -1 -9 35.27 1.73
 -7 -1 -8 107.26 1.92
 -7 -1 -7 57.87 1.79
 -7 -1 -6 11.24 1.65
 -7 -1 -5 16.23 1.67
 -7 -1 -4 184.84 2.07
 -7 -1 -3 82.07 2.11
 -7 -1 -1 41.26 1.99
 -6 -20 -7 12.58 3.29
 -6 -20 -4 6.91 2.36
 -6 -19 -14 6.79 2.3
 -6 -19 -13 14.15 1.97
 -6 -19 -12 20.86 2.79
 -6 -19 -10 11.68 2.36
 -6 -19 -9 10.21 4
 -6 -19 -8 8.05 3.03
 -6 -19 -7 5.62 2.41
 -6 -19 -6 8.35 2.28
 -6 -19 -4 9.14 3.21
 -6 -18 -20 4.21 2
 -6 -18 -17 19.06 3.47
 -6 -18 -16 8.71 2.46
 -6 -18 -15 6.21 2.5
 -6 -18 -13 15.82 3.09
 -6 -18 -12 6.01 2.66
 -6 -18 -11 19.43 2.21
 -6 -18 -8 29.13 2.42
 -6 -18 -7 4.59 2.08
 -6 -18 -5 3.47 1.44
 -6 -18 -2 9.61 3.4
 -6 -18 -1 7.8 1.81
 -6 -17 -20 7.23 1.87
 -6 -17 -18 16.92 3.45
 -6 -17 -16 4.43 1.75
 -6 -17 -12 8.28 1.84
 -6 -17 -9 11.5 1.56
 -6 -17 -7 5.46 2.1
 -6 -17 -6 14.08 1.56
 -6 -17 -4 13.91 1.85
 -6 -17 -2 10.06 1.86
 -6 -16 -27 17.89 2.61
 -6 -16 -22 18.12 2.11
 -6 -16 -19 17.71 2.92
 -6 -16 -18 3.31 1.52
 -6 -16 -16 12.43 1.18
 -6 -16 -15 8.61 1.08
 -6 -16 -14 15.46 1.59
 -6 -16 -13 10.77 2.03
 -6 -16 -12 4.78 1.31
 -6 -16 -11 9.94 1.64
 -6 -16 -10 9.19 1.91
 -6 -16 -9 47.53 1.85
 -6 -16 -7 10.53 1.4
 -6 -16 -6 6.9 1.56
 -6 -16 -5 27.58 2.6
 -6 -16 -3 19.31 2.07
 -6 -16 -2 9.31 1.6
 -6 -16 -1 15.48 4.03
 -6 -15 -29 8.09 2.34
 -6 -15 -27 11.05 5.43
 -6 -15 -25 17.21 3.99
 -6 -15 -23 7.76 1.97
 -6 -15 -22 35.96 2.84
 -6 -15 -20 19.19 2.82
 -6 -15 -19 6.37 1.87
 -6 -15 -17 2.96 1.12
 -6 -15 -16 7.06 1.11
 -6 -15 -15 6.25 1.78
 -6 -15 -13 10.43 1.11
 -6 -15 -12 16.57 2.82
 -6 -15 -11 44.04 2.6
 -6 -15 -10 2.86 1.37
 -6 -15 -9 11.35 5.11
 -6 -15 -7 34.22 2.7
 -6 -15 -6 3.15 1.51
 -6 -15 -5 21.61 2.1
 -6 -15 -4 25.05 1.61
 -6 -15 -3 8.82 2.08
 -6 -15 -2 7.53 1.6
 -6 -15 -1 15.99 2.38
 -6 -14 -33 6.43 2.48
 -6 -14 -31 11.51 2.3
 -6 -14 -28 14.36 2.93
 -6 -14 -27 23.81 2.42
 -6 -14 -26 6.71 2.09
 -6 -14 -23 15.76 1.97
 -6 -14 -22 18.26 1.91
 -6 -14 -21 22.51 4.18
 -6 -14 -20 8.6 1.58
 -6 -14 -18 18.46 1.75
 -6 -14 -16 21.49 1.24
 -6 -14 -15 5.63 1.11
 -6 -14 -14 3.06 1.52
 -6 -14 -12 15.23 1.36
 -6 -14 -11 25.01 2.5
 -6 -14 -10 33.18 3.22
 -6 -14 -9 76.9 4.78
 -6 -14 -8 13.88 1.41
 -6 -14 -7 56.29 2.86
 -6 -14 -6 12.3 1.59
 -6 -14 -5 57.85 1.97
 -6 -14 -4 39.68 1.88
 -6 -14 -3 30.67 1.81
 -6 -14 -2 8.27 1.56
 -6 -14 -1 7.48 2.01
 -6 -13 -34 13.18 2.07
 -6 -13 -31 16.4 2.3
 -6 -13 -30 6.47 3.05
 -6 -13 -28 6.42 1.93
 -6 -13 -27 29.62 2.19
 -6 -13 -26 12.14 1.26
 -6 -13 -25 36.39 1.64
 -6 -13 -24 34.81 2.14
 -6 -13 -23 12.41 1.36
 -6 -13 -22 6.36 1.74
 -6 -13 -21 21.01 1.88
 -6 -13 -20 26.94 1.79
 -6 -13 -19 4.81 1.46
 -6 -13 -18 22.56 1.55
 -6 -13 -17 6.83 1.19
 -6 -13 -16 15.44 1.24
 -6 -13 -15 25.56 1.27
 -6 -13 -14 17.27 1.35
 -6 -13 -13 5.61 1.42
 -6 -13 -12 7.18 1.4
 -6 -13 -11 40.78 2.37
 -6 -13 -10 13.36 1.24
 -6 -13 -9 74.61 4.18
 -6 -13 -8 9.67 1.54
 -6 -13 -7 26.13 1.59
 -6 -13 -6 67.7 1.95
 -6 -13 -5 24.52 2.71
 -6 -13 -4 5.82 1.59
 -6 -13 -3 75.76 1.78
 -6 -13 -2 37.6 3.68
 -6 -13 -1 46.39 2.59
 -6 -12 -36 17.01 1.96
 -6 -12 -35 5.02 2.23
 -6 -12 -34 15.77 2.64
 -6 -12 -32 15.82 2.32
 -6 -12 -31 6.24 2.45
 -6 -12 -29 42.47 2.79
 -6 -12 -28 4.93 1.38
 -6 -12 -27 6.81 1.9
 -6 -12 -25 7.67 1.68
 -6 -12 -24 21.56 1.83
 -6 -12 -23 51.45 1.72
 -6 -12 -22 22.98 1.74
 -6 -12 -20 16.66 1.47
 -6 -12 -19 39.7 2.6
 -6 -12 -18 27.54 1.25
 -6 -12 -17 20.33 1.29
 -6 -12 -16 51.59 2.9
 -6 -12 -15 18.29 1.56
 -6 -12 -14 38.34 2.12
 -6 -12 -13 15.63 2.34
 -6 -12 -12 5.46 1.12
 -6 -12 -11 30.69 2.5
 -6 -12 -10 11.72 1.93
 -6 -12 -9 22.81 1.59
 -6 -12 -8 23.78 1.84
 -6 -12 -7 6.07 1.57
 -6 -12 -5 140.55 3.75
 -6 -12 -4 57.14 1.85
 -6 -12 -2 96.38 1.8
 -6 -12 -1 49.62 2.04
 -6 -11 -38 13.6 2.01
 -6 -11 -36 13.2 2.23
 -6 -11 -35 25.31 2.74
 -6 -11 -34 37.34 2.23
 -6 -11 -32 13.84 2.14
 -6 -11 -30 81.99 5.28
 -6 -11 -29 10.08 1.4
 -6 -11 -28 7.77 1.51
 -6 -11 -26 9.46 2
 -6 -11 -25 7.87 1.42
 -6 -11 -24 22.95 1.33
 -6 -11 -23 9.63 1.66
 -6 -11 -22 20.09 1.89
 -6 -11 -21 6.82 1.31
 -6 -11 -20 119.14 3.72
 -6 -11 -19 25.84 1.83
 -6 -11 -18 70.81 3.97
 -6 -11 -17 104.28 2.94
 -6 -11 -16 35.8 1.35
 -6 -11 -15 2.84 1.36
 -6 -11 -14 77.59 2.48
 -6 -11 -12 52.87 1.8
 -6 -11 -11 75.99 1.9
 -6 -11 -10 90.05 2.07
 -6 -11 -9 24.3 2.6
 -6 -11 -8 74.07 2.79
 -6 -11 -7 54.66 1.58
 -6 -11 -6 40.29 1.6
 -6 -11 -5 12.84 1.52
 -6 -11 -4 93.57 2.29
 -6 -11 -3 10.97 1.53
 -6 -11 -2 26.61 1.69
 -6 -11 -1 88.74 3.42
 -6 -10 -39 7.85 2.07
 -6 -10 -37 31.92 2.52
 -6 -10 -36 54.9 3.21
 -6 -10 -35 52.88 2.29
 -6 -10 -34 6.89 2.1
 -6 -10 -29 22.87 1.46
 -6 -10 -28 12.3 1.42
 -6 -10 -27 10 1.4
 -6 -10 -26 19.33 1.42
 -6 -10 -25 14.12 1.37
 -6 -10 -24 21.64 1.65
 -6 -10 -22 74.09 1.95
 -6 -10 -21 35.69 1.37
 -6 -10 -20 6.94 1.36
 -6 -10 -18 39.67 1.48
 -6 -10 -17 237.14 3.04
 -6 -10 -16 137.93 2.56
 -6 -10 -15 52.68 1.32
 -6 -10 -14 37.18 2.06
 -6 -10 -13 74.05 2.02
 -6 -10 -12 56.82 2.28
 -6 -10 -10 6.05 1.31
 -6 -10 -9 14.12 1.38
 -6 -10 -7 11.29 1.38
 -6 -10 -6 23.46 1.53
 -6 -10 -5 4.41 1.57
 -6 -10 -4 65.74 1.67
 -6 -10 -3 130.8 2.27
 -6 -10 -2 53.23 2.22
 -6 -10 -1 78.95 1.9
 -6 -9 -40 6.63 2.1
 -6 -9 -39 7.71 2.07
 -6 -9 -38 36.77 3.84
 -6 -9 -36 54.2 2.29
 -6 -9 -35 8.97 2.62
 -6 -9 -34 8.47 2.23
 -6 -9 -33 11.88 1.48
 -6 -9 -32 11.94 1.46
 -6 -9 -31 61.29 2.12
 -6 -9 -30 13.03 1.5
 -6 -9 -29 22.8 1.86
 -6 -9 -28 19.08 1.38
 -6 -9 -27 30.66 2.88
 -6 -9 -26 4.28 1.46
 -6 -9 -25 40.18 1.81
 -6 -9 -23 24.02 1.9
 -6 -9 -22 34.98 1.59
 -6 -9 -21 4.65 1.46
 -6 -9 -20 136.39 2.72
 -6 -9 -19 34.26 1.42
 -6 -9 -18 158.3 3.76
 -6 -9 -17 89.6 2.4
 -6 -9 -16 113.47 4.35
 -6 -9 -15 37.25 2.57
 -6 -9 -14 12.52 1.23
 -6 -9 -13 62.1 2.34
 -6 -9 -12 33.33 1.31
 -6 -9 -11 60.09 2.38
 -6 -9 -10 14.18 1.24
 -6 -9 -9 6.93 1.29
 -6 -9 -8 9.02 1.53
 -6 -9 -7 25.71 1.51
 -6 -9 -6 4.12 1.64
 -6 -9 -4 54.42 1.59
 -6 -9 -3 60.67 1.63
 -6 -9 -2 217.53 3.98
 -6 -9 -1 11.82 1.88
 -6 -8 -41 72.12 2.42
 -6 -8 -39 25.04 2
 -6 -8 -38 21.66 1.95
 -6 -8 -37 28.49 2.19
 -6 -8 -35 13.05 2.22
 -6 -8 -33 27.34 1.71
 -6 -8 -32 21.32 1.48
 -6 -8 -31 7.5 1.46
 -6 -8 -30 17.73 1.51
 -6 -8 -29 21.65 1.7
 -6 -8 -28 26.9 1.42
 -6 -8 -27 61.61 1.53
 -6 -8 -26 27.56 1.43
 -6 -8 -25 34.78 1.88
 -6 -8 -24 44.77 1.8
 -6 -8 -23 214.68 2.94
 -6 -8 -22 7.66 1.42
 -6 -8 -21 84.86 2.39
 -6 -8 -20 42.38 2.18
 -6 -8 -19 52.13 1.7
 -6 -8 -18 22.74 1.52
 -6 -8 -17 90.19 2.05
 -6 -8 -16 17.97 1.26
 -6 -8 -15 83.95 2.73
 -6 -8 -14 33.08 1.55
 -6 -8 -13 31.05 1.22
 -6 -8 -12 10.06 1.37
 -6 -8 -10 58.4 1.27
 -6 -8 -9 64.3 1.87
 -6 -8 -8 60.89 1.53
 -6 -8 -7 90.4 2.12
 -6 -8 -6 27.22 1.73
 -6 -8 -5 56.86 1.81
 -6 -8 -4 32.84 1.57
 -6 -8 -3 400.12 7.8
 -6 -8 -2 54.85 1.61
 -6 -8 -1 41.76 1.55
 -6 -7 -42 7.7 2.11
 -6 -7 -41 10.52 2.07
 -6 -7 -38 63.88 2.5
 -6 -7 -37 15.35 2.43
 -6 -7 -34 18.22 1.62
 -6 -7 -33 15.19 1.64
 -6 -7 -32 4.18 1.56
 -6 -7 -31 37.04 1.5
 -6 -7 -28 31.3 1.43
 -6 -7 -27 6.92 1.39
 -6 -7 -25 9.46 1.56
 -6 -7 -24 15.59 1.79
 -6 -7 -23 51.43 2.66
 -6 -7 -22 10.46 1.57
 -6 -7 -21 66 1.87
 -6 -7 -20 32.62 1.41
 -6 -7 -19 40.75 1.72
 -6 -7 -18 12.93 1.48
 -6 -7 -16 24.39 1.26
 -6 -7 -15 16.26 1.23
 -6 -7 -14 16.35 1.2
 -6 -7 -13 28.75 1.22
 -6 -7 -12 30.12 1.4
 -6 -7 -11 38.87 1.22
 -6 -7 -10 51.65 1.33
 -6 -7 -9 22.52 2.2
 -6 -7 -8 64.87 1.5
 -6 -7 -7 38.04 1.64
 -6 -7 -5 27.04 1.49
 -6 -7 -4 37.72 1.53
 -6 -7 -3 78.23 1.63
 -6 -7 -2 28.72 2.16
 -6 -7 -1 35.49 1.5
 -6 -6 -43 5.24 2.22
 -6 -6 -42 20.07 2.05
 -6 -6 -41 29.81 2.03
 -6 -6 -40 27.49 2.25
 -6 -6 -37 10.05 2.08
 -6 -6 -36 6.61 1.62
 -6 -6 -35 13.67 1.56
 -6 -6 -34 19.63 1.54
 -6 -6 -33 5.41 1.83
 -6 -6 -32 48.92 1.62
 -6 -6 -31 13 1.66
 -6 -6 -30 18.22 1.45
 -6 -6 -29 6.27 1.46
 -6 -6 -28 6.58 1.43
 -6 -6 -27 149.18 3.63
 -6 -6 -26 36.4 1.6
 -6 -6 -25 31.71 1.57
 -6 -6 -24 26.8 1.61
 -6 -6 -23 18.8 1.44
 -6 -6 -22 67.43 1.54
 -6 -6 -21 84.85 2.61
 -6 -6 -19 9.39 1.29
 -6 -6 -18 13.98 1.85
 -6 -6 -17 31.47 1.5
 -6 -6 -16 33.56 1.41
 -6 -6 -15 26.24 1.25
 -6 -6 -14 6.03 1.23
 -6 -6 -13 20.86 1.32
 -6 -6 -12 30.81 1.29
 -6 -6 -11 104.18 1.54
 -6 -6 -10 24.01 1.38
 -6 -6 -9 204.89 2.22
 -6 -6 -8 3.72 1.65
 -6 -6 -7 96.14 1.99
 -6 -6 -6 17.44 2
 -6 -6 -5 167.82 3.77
 -6 -6 -4 19.78 2.38
 -6 -6 -3 38.19 1.49
 -6 -6 -1 69.76 1.87
 -6 -5 -42 9.8 2.07
 -6 -5 -41 6.22 2.1
 -6 -5 -40 13.92 1.9
 -6 -5 -39 9.91 2.64
 -6 -5 -38 36.64 2.52
 -6 -5 -36 16.58 1.59
 -6 -5 -34 3.71 1.65
 -6 -5 -33 19.42 1.53
 -6 -5 -32 6.72 1.51
 -6 -5 -31 9.42 1.48
 -6 -5 -30 50.81 1.82
 -6 -5 -28 25.07 1.67
 -6 -5 -26 53.84 1.87
 -6 -5 -25 4.65 1.71
 -6 -5 -24 62.98 1.68
 -6 -5 -23 4.38 1.53
 -6 -5 -22 19.98 1.42
 -6 -5 -21 9.16 1.39
 -6 -5 -20 17.59 1.32
 -6 -5 -19 39.41 1.34
 -6 -5 -18 52.81 2.23
 -6 -5 -17 67.73 1.58
 -6 -5 -16 31.14 1.4
 -6 -5 -15 16.45 1.24
 -6 -5 -14 48.84 1.36
 -6 -5 -12 186.56 2.24
 -6 -5 -11 17.4 1.25
 -6 -5 -10 29.54 1.19
 -6 -5 -9 18.53 1.28
 -6 -5 -8 126.89 1.79
 -6 -5 -7 11.32 1.5
 -6 -5 -6 36.95 2.29
 -6 -5 -5 4.24 1.51
 -6 -5 -4 28.41 1.47
 -6 -5 -3 11.09 1.45
 -6 -5 -2 38.68 1.5
 -6 -5 -1 94.5 1.88
 -6 -4 -44 5.81 2.19
 -6 -4 -43 14.15 2.18
 -6 -4 -42 5.39 2.32
 -6 -4 -40 17.8 1.87
 -6 -4 -38 6.51 2.16
 -6 -4 -37 16.33 1.61
 -6 -4 -36 18.58 1.59
 -6 -4 -35 25.71 1.67
 -6 -4 -34 18.76 1.77
 -6 -4 -31 110.76 2.26
 -6 -4 -30 105.92 2.96
 -6 -4 -23 44.53 1.42
 -6 -4 -22 22.3 1.36
 -6 -4 -21 71.43 2.26
 -6 -4 -20 44.69 1.38
 -6 -4 -19 4.5 1.34
 -6 -4 -18 110.48 1.8
 -6 -4 -17 145.74 2.82
 -6 -4 -16 17.18 1.74
 -6 -4 -15 41.47 1.3
 -6 -4 -14 33.15 1.63
 -6 -4 -13 66.84 1.33
 -6 -4 -12 272.14 1.81
 -6 -4 -11 163.08 2.48
 -6 -4 -10 104.62 1.39
 -6 -4 -9 65.76 2.02
 -6 -4 -8 53.1 1.8
 -6 -4 -7 79.17 1.69
 -6 -4 -6 34.1 1.73
 -6 -4 -5 19.39 1.47
 -6 -4 -4 38.23 1.74
 -6 -4 -3 172.27 1.85
 -6 -4 -2 66.81 1.59
 -6 -4 -1 134.26 2.76
 -6 -3 -44 9.74 2.09
 -6 -3 -42 35.41 2.2
 -6 -3 -41 8.37 1.95
 -6 -3 -40 16.1 2.01
 -6 -3 -38 4.48 1.99
 -6 -3 -37 5.31 1.69
 -6 -3 -36 4 1.9
 -6 -3 -35 7.1 1.61
 -6 -3 -34 7.03 1.7
 -6 -3 -33 58.31 1.61
 -6 -3 -32 108.29 2.34
 -6 -3 -31 51.31 1.7
 -6 -3 -30 28.85 1.62
 -6 -3 -28 125.29 1.67
 -6 -3 -27 23.03 1.5
 -6 -3 -26 43.88 1.68
 -6 -3 -25 23.24 1.61
 -6 -3 -24 48.7 1.8
 -6 -3 -23 21.9 1.39
 -6 -3 -22 10.58 1.4
 -6 -3 -21 31.19 1.39
 -6 -3 -20 67.74 1.43
 -6 -3 -19 41.07 1.34
 -6 -3 -18 37.79 1.33
 -6 -3 -17 32.05 1.4
 -6 -3 -16 6.45 1.51
 -6 -3 -15 26.16 1.43
 -6 -3 -14 194.63 2.5
 -6 -3 -13 208.05 1.73
 -6 -3 -12 34.37 1.16
 -6 -3 -11 10.61 1.18
 -6 -3 -10 156.22 1.45
 -6 -3 -9 28.21 1.27
 -6 -3 -8 6.21 1.53
 -6 -3 -7 21.43 1.47
 -6 -3 -6 46.84 1.55
 -6 -3 -5 176.69 4.56
 -6 -3 -4 3.33 1.56
 -6 -3 -3 5.12 2.2
 -6 -3 -2 53.57 2.09
 -6 -3 -1 84.09 1.64
 -6 -2 -45 28.97 2.25
 -6 -2 -44 28.49 2.06
 -6 -2 -42 6.68 2.07
 -6 -2 -41 9.55 1.91
 -6 -2 -40 6.53 2.01
 -6 -2 -37 71.31 2.19
 -6 -2 -36 12.48 1.67
 -6 -2 -35 9.45 1.59
 -6 -2 -34 10.88 1.56
 -6 -2 -33 70 2.35
 -6 -2 -32 62.68 2.06
 -6 -2 -31 6.38 1.53
 -6 -2 -30 21.5 1.48
 -6 -2 -29 40.56 2.14
 -6 -2 -28 49.46 1.77
 -6 -2 -27 141.33 2.89
 -6 -2 -26 178.38 2.56
 -6 -2 -25 16.45 1.84
 -6 -2 -24 20.25 1.63
 -6 -2 -22 18.77 1.31
 -6 -2 -21 103.48 1.61
 -6 -2 -20 46.12 1.61
 -6 -2 -19 37.44 1.55
 -6 -2 -18 31.03 1.31
 -6 -2 -17 131.99 2.76
 -6 -2 -16 32.57 1.58
 -6 -2 -15 19.46 2.68
 -6 -2 -14 190.31 1.72
 -6 -2 -13 94.99 1.39
 -6 -2 -12 82.02 1.31
 -6 -2 -11 44.73 1.34
 -6 -2 -10 132.46 2.56
 -6 -2 -9 289.93 2.33
 -6 -2 -8 116.74 1.95
 -6 -2 -7 100.01 1.7
 -6 -2 -6 208.13 5.35
 -6 -2 -5 5.96 1.5
 -6 -2 -4 33.38 1.75
 -6 -2 -3 7.53 1.47
 -6 -2 -2 135.07 2.03
 -6 -2 -1 77.83 1.6
 -6 -1 -45 31.82 2.67
 -6 -1 -44 56.95 2.12
 -6 -1 -43 17.17 2.01
 -6 -1 -42 10.49 1.92
 -6 -1 -41 24.97 2.08
 -6 -1 -40 20.36 2.16
 -6 -1 -39 40.41 1.7
 -6 -1 -38 4.29 1.77
 -6 -1 -37 26.93 1.64
 -6 -1 -36 27.85 1.71
 -6 -1 -35 59.55 1.96
 -6 -1 -32 4 1.6
 -6 -1 -31 4.22 1.58
 -6 -1 -30 50.61 1.55
 -6 -1 -29 5.64 1.62
 -6 -1 -28 132.57 2.57
 -6 -1 -27 12.39 1.59
 -6 -1 -26 87.35 1.78
 -6 -1 -25 166.94 2.34
 -6 -1 -24 142.29 2.47
 -6 -1 -23 35.09 1.53
 -6 -1 -22 29.09 1.33
 -6 -1 -21 275.83 1.78
 -6 -1 -20 58.39 1.6
 -6 -1 -18 44.27 1.33
 -6 -1 -17 109.8 2.42
 -6 -1 -16 9.49 1.45
 -6 -1 -15 231.57 1.8
 -6 -1 -14 8.38 1.39
 -6 -1 -13 60.13 1.32
 -6 -1 -12 125.02 1.34
 -6 -1 -11 28.08 1.16
 -6 -1 -10 573.56 2.56
 -6 -1 -9 12.17 1.29
 -6 -1 -8 292.17 4.03
 -6 -1 -7 178.11 2.23
 -6 -1 -6 688.69 10.64
 -6 -1 -5 7 1.83
 -6 -1 -4 257.98 2.04
 -6 -1 -3 39.84 1.69
 -6 -1 -2 94.93 2.49
 -6 -1 -1 225.94 1.96
 -5 -21 -7 14.76 2.68
 -5 -21 -6 12.92 2.65
 -5 -20 -15 5.69 2.83
 -5 -20 -12 11.51 2.55
 -5 -20 -10 23.25 2.61
 -5 -20 -9 8.43 2.6
 -5 -20 -8 15.74 2.02
 -5 -20 -7 7.12 2.72
 -5 -20 -6 7.03 2.72
 -5 -20 -5 13.81 4.12
 -5 -19 -6 8.05 1.71
 -5 -19 -4 2.98 1.09
 -5 -19 -2 14.24 2.49
 -5 -18 -23 8.73 1.92
 -5 -18 -21 8.14 2.04
 -5 -18 -19 16.71 1.67
 -5 -18 -18 5.25 2.17
 -5 -18 -15 21.83 4.92
 -5 -18 -11 4.49 1.93
 -5 -18 -10 5.56 2.35
 -5 -18 -9 4.24 0.93
 -5 -18 -8 11.09 1.67
 -5 -18 -6 9.48 2.61
 -5 -18 -5 10.67 2.47
 -5 -18 -4 11.12 2.84
 -5 -18 -3 7.31 1.87
 -5 -18 -1 13.48 3.17
 -5 -17 -26 13.91 3.05
 -5 -17 -25 5.18 1.96
 -5 -17 -22 14.11 3.31
 -5 -17 -21 19.37 2.98
 -5 -17 -19 7.9 2.41
 -5 -17 -18 4.09 1.72
 -5 -17 -17 5.02 1.79
 -5 -17 -16 17.15 2.35
 -5 -17 -14 9.13 1.74
 -5 -17 -10 22.46 3.29
 -5 -17 -8 34.89 1.83
 -5 -17 -6 10.8 1.59
 -5 -17 -3 8.67 2.28
 -5 -17 -2 5.32 1.88
 -5 -16 -30 5.72 1.78
 -5 -16 -29 5.86 1.74
 -5 -16 -28 7.4 1.69
 -5 -16 -26 13.6 2.18
 -5 -16 -25 9.55 1.9
 -5 -16 -24 9.96 2.29
 -5 -16 -23 11.3 2.19
 -5 -16 -22 18.97 2.48
 -5 -16 -20 9.75 2.22
 -5 -16 -19 13.57 2.05
 -5 -16 -18 11.21 1.82
 -5 -16 -15 14.2 1.98
 -5 -16 -14 5.22 1.33
 -5 -16 -13 4.69 1.28
 -5 -16 -12 17.29 1.9
 -5 -16 -11 11.12 1.58
 -5 -16 -10 2.21 0.94
 -5 -16 -8 19.71 2.87
 -5 -16 -7 9.84 2
 -5 -16 -6 62.29 2.99
 -5 -16 -5 3.07 1.24
 -5 -16 -4 26.85 2.42
 -5 -16 -3 13.81 1.93
 -5 -16 -2 7.99 1.41
 -5 -16 -1 11.51 1.56
 -5 -15 -31 11.15 2.01
 -5 -15 -30 10.19 1.85
 -5 -15 -28 38.31 2.43
 -5 -15 -27 10.53 1.94
 -5 -15 -26 18.43 1.83
 -5 -15 -24 13.26 2.24
 -5 -15 -19 11.7 1.66
 -5 -15 -14 9.04 1.42
 -5 -15 -13 57.75 3.3
 -5 -15 -12 24.93 2.4
 -5 -15 -11 8.57 1.47
 -5 -15 -10 44.11 5.58
 -5 -15 -9 4.31 1.43
 -5 -15 -8 42.41 2.68
 -5 -15 -7 33.85 2.16
 -5 -15 -6 7.61 2.21
 -5 -15 -5 11.96 1.68
 -5 -15 -4 18.43 1.38
 -5 -15 -3 23.52 2.83
 -5 -15 -2 4.63 1.72
 -5 -15 -1 46.46 1.94
 -5 -14 -35 24.99 2.85
 -5 -14 -34 7.19 2.68
 -5 -14 -33 6.56 2.4
 -5 -14 -30 4.35 1.95
 -5 -14 -29 17.28 2.02
 -5 -14 -28 25.95 3.15
 -5 -14 -27 4.63 2.17
 -5 -14 -26 12.66 1.99
 -5 -14 -25 15.13 1.93
 -5 -14 -24 12.75 1.9
 -5 -14 -23 10.89 1.88
 -5 -14 -22 17.5 2.16
 -5 -14 -20 6.04 1.58
 -5 -14 -19 64.28 2.6
 -5 -14 -18 3.12 1.03
 -5 -14 -17 45.62 4.05
 -5 -14 -15 26.39 2.7
 -5 -14 -14 16.78 1.55
 -5 -14 -13 29.54 2.22
 -5 -14 -12 22.2 1.57
 -5 -14 -11 5.63 0.99
 -5 -14 -10 19.16 1.17
 -5 -14 -9 41.58 2.86
 -5 -14 -8 48.45 1.42
 -5 -14 -6 43.42 1.99
 -5 -14 -5 31.03 2.73
 -5 -14 -4 32.35 1.83
 -5 -14 -3 65.17 2.33
 -5 -14 -2 11.45 1.39
 -5 -14 -1 79.17 3.64
 -5 -13 -35 10.46 2.17
 -5 -13 -34 5.48 1.88
 -5 -13 -33 18.54 1.78
 -5 -13 -32 3.92 1.89
 -5 -13 -31 28.43 1.75
 -5 -13 -30 7.14 2.07
 -5 -13 -28 9.44 2.07
 -5 -13 -27 26.08 3.55
 -5 -13 -26 34.9 2.03
 -5 -13 -23 12.71 1.96
 -5 -13 -22 26.54 2.27
 -5 -13 -21 41.5 2.77
 -5 -13 -20 8.87 1.53
 -5 -13 -19 2.71 1.18
 -5 -13 -17 74.19 3.73
 -5 -13 -16 31.7 2.05
 -5 -13 -15 35.16 2.29
 -5 -13 -14 15.74 1.01
 -5 -13 -12 77.01 2.91
 -5 -13 -11 133.9 3.73
 -5 -13 -10 18.84 1.82
 -5 -13 -9 6.89 1.16
 -5 -13 -8 81.04 4.84
 -5 -13 -7 112.79 2.68
 -5 -13 -6 43.38 2.68
 -5 -13 -5 33.43 2.62
 -5 -13 -4 48.65 2.35
 -5 -13 -3 7.94 1.36
 -5 -13 -2 22.41 1.61
 -5 -13 -1 114.54 2.91
 -5 -12 -39 22.4 5.04
 -5 -12 -37 48.99 2.75
 -5 -12 -36 51.95 3.39
 -5 -12 -35 34.59 2.84
 -5 -12 -34 20.36 3.49
 -5 -12 -33 5.51 2
 -5 -12 -31 5.15 1.94
 -5 -12 -30 26.57 2.49
 -5 -12 -28 22.51 1.86
 -5 -12 -27 21.96 2.01
 -5 -12 -26 32.08 3.47
 -5 -12 -25 11.15 2.03
 -5 -12 -24 5.17 1.08
 -5 -12 -23 25.26 2.22
 -5 -12 -22 12.16 2.13
 -5 -12 -20 19.47 1.59
 -5 -12 -19 223.95 7.06
 -5 -12 -18 12.17 1.41
 -5 -12 -17 89.05 3.87
 -5 -12 -16 119.6 2.57
 -5 -12 -15 75.15 3.01
 -5 -12 -14 99.56 4.3
 -5 -12 -13 36.19 1.36
 -5 -12 -12 10.34 1.19
 -5 -12 -10 11.38 0.97
 -5 -12 -9 7.68 1.09
 -5 -12 -8 7.15 1.4
 -5 -12 -7 14.27 1.55
 -5 -12 -6 19.5 2.06
 -5 -12 -5 3.67 1.32
 -5 -12 -4 21.03 1.37
 -5 -12 -3 72.9 2.44
 -5 -12 -2 72.12 1.56
 -5 -12 -1 167.69 5.48
 -5 -11 -40 34.77 2.54
 -5 -11 -39 41.72 3.08
 -5 -11 -37 12.95 2.07
 -5 -11 -36 50.06 2.68
 -5 -11 -35 29.62 2.02
 -5 -11 -34 18.41 1.96
 -5 -11 -32 16.86 2.49
 -5 -11 -31 19.77 3.73
 -5 -11 -30 23.84 1.93
 -5 -11 -29 4.61 2.01
 -5 -11 -28 85.41 4.32
 -5 -11 -27 12 1.8
 -5 -11 -26 2.57 1.23
 -5 -11 -25 49.96 3.14
 -5 -11 -24 48.29 1.9
 -5 -11 -23 9.9 1.12
 -5 -11 -22 41.74 2
 -5 -11 -21 205.69 2.89
 -5 -11 -20 98.96 4.28
 -5 -11 -19 147.5 3.07
 -5 -11 -18 160.76 2.91
 -5 -11 -17 6.24 1.74
 -5 -11 -16 131.04 2.57
 -5 -11 -15 17.92 1.62
 -5 -11 -14 5.84 1.38
 -5 -11 -13 11.83 1.14
 -5 -11 -12 66.59 2.16
 -5 -11 -11 7.56 1.42
 -5 -11 -10 10.32 1.03
 -5 -11 -9 76.54 1.93
 -5 -11 -8 103.25 4.63
 -5 -11 -7 49.54 2.64
 -5 -11 -6 16.11 1.92
 -5 -11 -5 4.34 1.47
 -5 -11 -4 12.77 1.33
 -5 -11 -3 102.56 3.03
 -5 -11 -2 427.61 10.16
 -5 -11 -1 196.54 3.45
 -5 -10 -40 12.88 2.25
 -5 -10 -39 38.17 2.09
 -5 -10 -38 75.19 3.14
 -5 -10 -37 15.72 1.89
 -5 -10 -36 20.27 1.85
 -5 -10 -35 13.24 1.96
 -5 -10 -34 19.94 2.08
 -5 -10 -33 94.82 2.75
 -5 -10 -31 24.02 2.15
 -5 -10 -30 30.56 2.03
 -5 -10 -29 8.77 2.43
 -5 -10 -28 17.52 1.42
 -5 -10 -27 20.45 1.32
 -5 -10 -26 37.55 1.92
 -5 -10 -25 2.95 1.23
 -5 -10 -24 13.49 1.3
 -5 -10 -23 10.95 1.3
 -5 -10 -22 133.37 3.26
 -5 -10 -21 35.67 2.64
 -5 -10 -20 160.18 2.87
 -5 -10 -19 143.09 3.3
 -5 -10 -18 86.49 1.38
 -5 -10 -17 12.71 1.13
 -5 -10 -16 111.93 3.13
 -5 -10 -15 138.2 2.36
 -5 -10 -14 5.84 1.37
 -5 -10 -13 11.67 1.01
 -5 -10 -12 39.09 1.32
 -5 -10 -11 72.35 2.72
 -5 -10 -10 11.49 1.06
 -5 -10 -9 70.7 2.2
 -5 -10 -8 23.59 1.49
 -5 -10 -7 10.83 1.3
 -5 -10 -6 28.78 1.21
 -5 -10 -5 14.88 1.62
 -5 -10 -4 383.09 8.44
 -5 -10 -3 38.62 1.88
 -5 -10 -2 13.41 1.33
 -5 -10 -1 194.41 3.54
 -5 -9 -41 8.79 2.98
 -5 -9 -39 38.24 2.21
 -5 -9 -38 27.9 1.91
 -5 -9 -37 11.46 2.02
 -5 -9 -36 8.52 1.86
 -5 -9 -35 42.96 1.87
 -5 -9 -34 12.28 2.07
 -5 -9 -33 6.34 2.07
 -5 -9 -32 6.15 1.91
 -5 -9 -31 13.15 1.83
 -5 -9 -29 53.19 1.44
 -5 -9 -28 22.31 1.8
 -5 -9 -27 8.01 1.62
 -5 -9 -26 15.43 1.62
 -5 -9 -25 19.33 1.6
 -5 -9 -24 7.88 1.18
 -5 -9 -23 71.92 1.98
 -5 -9 -22 65.81 2.24
 -5 -9 -21 59.78 3.01
 -5 -9 -20 23.99 1.7
 -5 -9 -19 83.94 1.81
 -5 -9 -18 69.13 1.73
 -5 -9 -17 128.65 2.14
 -5 -9 -16 18.5 1.14
 -5 -9 -15 22.21 1.25
 -5 -9 -14 29.3 1.1
 -5 -9 -13 27.52 1.13
 -5 -9 -12 28.54 1.6
 -5 -9 -11 52.22 1.66
 -5 -9 -10 94.06 2.04
 -5 -9 -9 40.53 1.72
 -5 -9 -8 114.62 3.31
 -5 -9 -7 34.54 1.4
 -5 -9 -6 5.92 1.48
 -5 -9 -5 13.28 1.45
 -5 -9 -4 44.71 1.8
 -5 -9 -3 79.42 1.48
 -5 -9 -2 34.85 2.32
 -5 -9 -1 184.9 3.57
 -5 -8 -42 8.09 2.4
 -5 -8 -40 13.4 2.45
 -5 -8 -38 25.81 2.08
 -5 -8 -36 48.37 2.37
 -5 -8 -35 49.72 2.23
 -5 -8 -33 18.29 2.17
 -5 -8 -32 7.76 1.88
 -5 -8 -31 31.76 1.85
 -5 -8 -30 4.41 1.46
 -5 -8 -29 11.56 1.3
 -5 -8 -28 22.47 1.77
 -5 -8 -27 33.28 1.33
 -5 -8 -26 63.11 1.56
 -5 -8 -25 113.62 1.73
 -5 -8 -24 25.85 1.21
 -5 -8 -23 40.84 1.23
 -5 -8 -22 7.97 1.54
 -5 -8 -21 26.27 1.85
 -5 -8 -20 43.42 1.22
 -5 -8 -19 15.69 1.28
 -5 -8 -18 94.63 1.38
 -5 -8 -17 60.38 1.29
 -5 -8 -16 181.09 2.63
 -5 -8 -15 32.66 1.12
 -5 -8 -14 123.68 2.48
 -5 -8 -13 29.79 1.08
 -5 -8 -12 61.95 1.88
 -5 -8 -11 28.75 1.22
 -5 -8 -10 75.77 2.16
 -5 -8 -9 206.38 4.01
 -5 -8 -8 81.18 2.45
 -5 -8 -7 4.09 1.23
 -5 -8 -6 228.85 7.99
 -5 -8 -5 43.98 2.11
 -5 -8 -4 11.88 1.28
 -5 -8 -2 199.25 3.69
 -5 -8 -1 33.59 1.34
 -5 -7 -44 14.15 2.17
 -5 -7 -42 18.56 4.26
 -5 -7 -41 8.65 2.29
 -5 -7 -40 7.44 2
 -5 -7 -39 7.18 2.23
 -5 -7 -38 7.78 1.94
 -5 -7 -37 25.61 1.86
 -5 -7 -36 17.19 2.02
 -5 -7 -33 9.71 1.88
 -5 -7 -32 5.76 1.54
 -5 -7 -31 62.9 1.78
 -5 -7 -30 27.56 1.45
 -5 -7 -29 3.61 1.68
 -5 -7 -28 14.39 1.29
 -5 -7 -27 31.63 1.31
 -5 -7 -26 110.95 1.82
 -5 -7 -25 23.79 1.24
 -5 -7 -24 4.68 1.23
 -5 -7 -23 16.71 1.54
 -5 -7 -22 4.35 1.66
 -5 -7 -21 18.05 1.66
 -5 -7 -20 20.58 1.24
 -5 -7 -19 68.3 1.95
 -5 -7 -18 83.35 1.35
 -5 -7 -16 72.74 1.74
 -5 -7 -15 85.94 2.56
 -5 -7 -14 18.64 1.25
 -5 -7 -13 6.99 1.05
 -5 -7 -12 56.04 1.14
 -5 -7 -11 91.89 1.83
 -5 -7 -10 16.32 1.01
 -5 -7 -9 41.98 1.67
 -5 -7 -8 22 1.2
 -5 -7 -7 28.56 1.21
 -5 -7 -6 83.04 2.09
 -5 -7 -5 44.38 1.36
 -5 -7 -4 15.78 1.47
 -5 -7 -3 86.25 2.26
 -5 -7 -2 16.43 1.62
 -5 -7 -1 22.19 1.29
 -5 -6 -45 22.94 2.16
 -5 -6 -44 7.55 2.19
 -5 -6 -43 12.16 2.12
 -5 -6 -42 5.62 2.42
 -5 -6 -40 31.39 1.94
 -5 -6 -38 7.34 2.04
 -5 -6 -37 10.27 1.87
 -5 -6 -36 4.12 1.98
 -5 -6 -35 25.84 1.94
 -5 -6 -34 39.56 2.98
 -5 -6 -33 31.43 2.51
 -5 -6 -32 8.31 1.43
 -5 -6 -31 12.28 1.45
 -5 -6 -30 53.35 2.01
 -5 -6 -29 53.45 2.22
 -5 -6 -28 54.07 1.39
 -5 -6 -27 20.22 1.28
 -5 -6 -26 37.44 1.31
 -5 -6 -25 36.64 1.28
 -5 -6 -24 65.47 1.47
 -5 -6 -22 86.78 1.58
 -5 -6 -20 31.87 1.21
 -5 -6 -19 44.65 1.22
 -5 -6 -18 20.7 1.39
 -5 -6 -17 45.94 1.3
 -5 -6 -16 143.37 2.45
 -5 -6 -15 37.73 1.14
 -5 -6 -13 127.19 1.69
 -5 -6 -12 76.98 1.19
 -5 -6 -11 73.25 1.16
 -5 -6 -10 180 2.29
 -5 -6 -9 15.58 1.29
 -5 -6 -8 108.64 1.3
 -5 -6 -7 37.35 1.23
 -5 -6 -6 29.68 1.68
 -5 -6 -5 90.46 1.88
 -5 -6 -4 128.59 2.02
 -5 -6 -3 31.89 2.4
 -5 -6 -1 8.02 1.28
 -5 -5 -46 6.84 2.26
 -5 -5 -45 10.88 2.18
 -5 -5 -43 27.04 2.38
 -5 -5 -42 11.23 2.38
 -5 -5 -40 8.14 1.95
 -5 -5 -39 53.4 1.98
 -5 -5 -38 30.25 1.89
 -5 -5 -36 43.92 3.77
 -5 -5 -34 47.94 2.8
 -5 -5 -33 27.49 1.52
 -5 -5 -32 21.89 1.44
 -5 -5 -31 34.12 1.52
 -5 -5 -30 14.29 1.43
 -5 -5 -29 55.6 2.04
 -5 -5 -28 11.22 1.41
 -5 -5 -27 14.61 1.49
 -5 -5 -26 29.46 1.3
 -5 -5 -25 110.22 1.97
 -5 -5 -24 55.44 1.91
 -5 -5 -23 43.25 1.42
 -5 -5 -21 98.59 1.78
 -5 -5 -20 150.27 2.04
 -5 -5 -19 38.36 1.21
 -5 -5 -18 86.34 1.55
 -5 -5 -17 9.27 1.23
 -5 -5 -16 16.91 1.11
 -5 -5 -15 9.59 1.16
 -5 -5 -14 15.96 1.08
 -5 -5 -13 58.1 1.26
 -5 -5 -12 5.49 1.18
 -5 -5 -11 177.6 1.67
 -5 -5 -10 105.51 1.41
 -5 -5 -9 127.83 1.83
 -5 -5 -8 28.66 1.21
 -5 -5 -7 45.52 1.36
 -5 -5 -6 14.78 1.76
 -5 -5 -5 10.45 1.28
 -5 -5 -4 48.16 1.34
 -5 -5 -3 58.81 1.36
 -5 -5 -2 68.28 2.46
 -5 -5 -1 94.64 3.81
 -5 -4 -46 9.84 2.23
 -5 -4 -45 9.64 2.18
 -5 -4 -43 30.48 2.1
 -5 -4 -42 29.25 2.09
 -5 -4 -41 40.92 1.97
 -5 -4 -40 5.29 2.02
 -5 -4 -39 19.59 1.88
 -5 -4 -38 17.39 1.86
 -5 -4 -37 8.47 1.78
 -5 -4 -36 103.86 3.43
 -5 -4 -35 14.5 2.15
 -5 -4 -34 10.39 1.74
 -5 -4 -33 46.66 1.53
 -5 -4 -32 47.29 1.78
 -5 -4 -30 72.21 1.91
 -5 -4 -29 53.32 1.49
 -5 -4 -28 3.78 1.47
 -5 -4 -27 32.26 1.33
 -5 -4 -26 81.39 1.74
 -5 -4 -25 29.49 1.28
 -5 -4 -24 52.05 1.46
 -5 -4 -23 8.94 1.45
 -5 -4 -22 175.4 3.88
 -5 -4 -21 22.1 1.23
 -5 -4 -20 187.88 1.67
 -5 -4 -19 71.8 1.4
 -5 -4 -18 9.59 1.19
 -5 -4 -17 5.83 1.29
 -5 -4 -16 130.08 1.35
 -5 -4 -15 54.14 1.28
 -5 -4 -14 40.81 1.27
 -5 -4 -13 2.77 1.19
 -5 -4 -12 19.75 1.06
 -5 -4 -11 96.02 1.31
 -5 -4 -10 22.5 1.04
 -5 -4 -9 123.51 1.71
 -5 -4 -8 69.06 1.37
 -5 -4 -7 13.49 1.08
 -5 -4 -6 3.39 1.21
 -5 -4 -5 7.52 1.51
 -5 -4 -4 321.45 1.95
 -5 -4 -3 65.08 1.39
 -5 -4 -2 3.93 1.31
 -5 -4 -1 179.99 1.91
 -5 -3 -46 11.13 2.32
 -5 -3 -45 50.79 2.34
 -5 -3 -44 10.93 2.3
 -5 -3 -41 31.61 1.94
 -5 -3 -40 17.02 1.9
 -5 -3 -39 10.77 1.88
 -5 -3 -38 4.86 2.04
 -5 -3 -37 38.4 1.77
 -5 -3 -36 50.06 2.74
 -5 -3 -34 68.4 1.71
 -5 -3 -33 11.11 1.47
 -5 -3 -32 6.24 1.46
 -5 -3 -30 8.96 1.5
 -5 -3 -29 18.53 1.36
 -5 -3 -28 12.13 1.34
 -5 -3 -27 63.5 1.96
 -5 -3 -26 22.21 1.29
 -5 -3 -25 6.86 1.33
 -5 -3 -24 64.35 1.49
 -5 -3 -23 25.19 1.44
 -5 -3 -22 56.31 1.49
 -5 -3 -21 80.44 1.35
 -5 -3 -20 171.17 2.35
 -5 -3 -19 39.71 1.17
 -5 -3 -18 234.4 1.51
 -5 -3 -17 53.3 1.15
 -5 -3 -16 16.63 1.19
 -5 -3 -15 138.15 1.39
 -5 -3 -14 51.15 1.16
 -5 -3 -13 6.5 1.07
 -5 -3 -12 45.45 1.62
 -5 -3 -11 101.37 1.63
 -5 -3 -10 5.03 1.05
 -5 -3 -9 10.49 0.95
 -5 -3 -8 5.88 1.01
 -5 -3 -7 110.16 1.66
 -5 -3 -6 94.62 1.49
 -5 -3 -5 216.3 4.11
 -5 -3 -4 32.94 1.46
 -5 -3 -3 86.39 1.71
 -5 -3 -2 404.1 2.09
 -5 -3 -1 187.6 4.65
 -5 -2 -47 10.43 2.47
 -5 -2 -46 28.71 2.4
 -5 -2 -45 29.71 2.37
 -5 -2 -44 16.05 2.34
 -5 -2 -41 46.09 1.98
 -5 -2 -40 25.98 2.02
 -5 -2 -39 20.88 1.98
 -5 -2 -38 10.07 1.77
 -5 -2 -37 5.15 2.01
 -5 -2 -35 3.94 1.61
 -5 -2 -34 72.08 2.06
 -5 -2 -33 9.4 1.47
 -5 -2 -32 15.31 1.44
 -5 -2 -31 16.57 1.5
 -5 -2 -30 22.31 1.4
 -5 -2 -29 77.38 2.35
 -5 -2 -28 143.49 2.72
 -5 -2 -27 69.1 1.52
 -5 -2 -26 97.54 2.53
 -5 -2 -25 30.09 1.45
 -5 -2 -24 54.52 1.66
 -5 -2 -23 65.29 2.1
 -5 -2 -22 12.23 1.4
 -5 -2 -21 15.67 1.33
 -5 -2 -20 64.07 1.24
 -5 -2 -19 9.01 1.14
 -5 -2 -18 33.2 1.14
 -5 -2 -17 16.79 1.14
 -5 -2 -16 153.98 1.48
 -5 -2 -15 56.08 1.19
 -5 -2 -14 30.26 1.17
 -5 -2 -13 200.77 3.42
 -5 -2 -12 249.93 3.08
 -5 -2 -11 11.74 1.19
 -5 -2 -10 337.99 3.6
 -5 -2 -9 456.15 4.09
 -5 -2 -8 74.09 1.24
 -5 -2 -7 428.83 5.21
 -5 -2 -6 262.77 4.07
 -5 -2 -5 143.91 1.6
 -5 -2 -4 85.79 1.48
 -5 -2 -3 250.84 1.8
 -5 -2 -2 97.94 2.22
 -5 -2 -1 179.46 1.87
 -5 -1 -47 4.95 2.34
 -5 -1 -46 20.24 2.32
 -5 -1 -44 12.86 2.07
 -5 -1 -43 55.56 3.12
 -5 -1 -42 17.04 2.27
 -5 -1 -40 19.88 2.31
 -5 -1 -38 57.88 2.38
 -5 -1 -36 25.02 2.11
 -5 -1 -35 13.73 1.52
 -5 -1 -34 70.15 1.73
 -5 -1 -33 20.19 1.47
 -5 -1 -32 13.9 1.45
 -5 -1 -31 229.09 3.78
 -5 -1 -30 36.49 2
 -5 -1 -29 191.67 3.55
 -5 -1 -28 35.82 1.38
 -5 -1 -27 51.73 1.55
 -5 -1 -26 148.87 2.4
 -5 -1 -25 212.9 3.46
 -5 -1 -24 43.13 1.49
 -5 -1 -23 12.77 1.57
 -5 -1 -22 64 1.5
 -5 -1 -21 44.08 1.73
 -5 -1 -20 8.32 1.16
 -5 -1 -19 8.66 1.22
 -5 -1 -18 119.71 1.99
 -5 -1 -17 95.71 1.41
 -5 -1 -16 32.58 1.17
 -5 -1 -15 147.58 1.41
 -5 -1 -14 437.98 5.37
 -5 -1 -13 233.3 1.62
 -5 -1 -12 182.2 2.11
 -5 -1 -11 899.89 8.61
 -5 -1 -10 7.7 1.07
 -5 -1 -9 301.55 1.52
 -5 -1 -8 93.32 1.92
 -5 -1 -7 1166.22 10.67
 -5 -1 -6 211.36 1.92
 -5 -1 -5 180.31 1.68
 -5 -1 -4 221.94 1.76
 -5 -1 -3 170.81 2.64
 -5 -1 -2 186.67 4.82
 -5 -1 -1 63.28 2.73
 -4 -21 -7 6.75 2
 -4 -21 -2 6.02 2.74
 -4 -20 -20 18.58 2.42
 -4 -20 -14 13.78 6.83
 -4 -20 -11 14.8 2.28
 -4 -20 -10 11.59 1.93
 -4 -20 -9 6.88 2.81
 -4 -20 -7 15.07 2.82
 -4 -20 -6 6.43 2.92
 -4 -20 -5 11.45 2.33
 -4 -20 -4 14.48 2.34
 -4 -20 -1 6.81 1.18
 -4 -19 -23 14.46 2.55
 -4 -19 -20 5.22 2.3
 -4 -19 -18 12.41 1.73
 -4 -19 -14 11.67 2.01
 -4 -19 -13 11.93 1.84
 -4 -19 -12 4.04 1.56
 -4 -19 -11 5.17 1.14
 -4 -19 -9 56.31 4.17
 -4 -19 -7 4.33 1.94
 -4 -19 -6 4.72 1.89
 -4 -19 -5 14.14 2.24
 -4 -19 -1 7.38 1.19
 -4 -18 -28 5.8 2.33
 -4 -18 -27 34.27 2.68
 -4 -18 -26 9.9 3.66
 -4 -18 -24 13.99 3.44
 -4 -18 -22 21.77 4.76
 -4 -18 -21 9.73 2.39
 -4 -18 -19 5.74 2.29
 -4 -18 -18 8.33 1.43
 -4 -18 -16 7.94 1.52
 -4 -18 -10 17.18 3.34
 -4 -18 -9 58.45 2.08
 -4 -18 -7 13.41 4.22
 -4 -18 -6 19.85 3.81
 -4 -18 -5 5.7 1.52
 -4 -18 -3 3.51 1.29
 -4 -18 -2 3.16 1.49
 -4 -18 -1 5.91 1.25
 -4 -17 -29 26.26 2.75
 -4 -17 -28 15.41 2.54
 -4 -17 -27 9.09 2.2
 -4 -17 -26 4.86 2.29
 -4 -17 -25 31.72 3.02
 -4 -17 -22 15.23 2.7
 -4 -17 -21 6.76 2.03
 -4 -17 -20 5.79 2
 -4 -17 -18 29.43 2.01
 -4 -17 -17 5.33 1.22
 -4 -17 -12 10.54 1.83
 -4 -17 -11 16.03 2.71
 -4 -17 -10 60.08 8.7
 -4 -17 -9 63.06 4.11
 -4 -17 -8 9.03 1.52
 -4 -17 -7 10.53 2.42
 -4 -17 -6 8.77 2.38
 -4 -17 -5 2.98 1.21
 -4 -17 -4 3.23 0.87
 -4 -17 -3 9.85 1.22
 -4 -17 -2 69.4 5.84
 -4 -17 -1 7.78 1.28
 -4 -16 -33 14.06 4.52
 -4 -16 -32 11.44 2.81
 -4 -16 -30 5.06 2.33
 -4 -16 -29 6.18 2.24
 -4 -16 -28 6.16 2.21
 -4 -16 -27 6.23 1.69
 -4 -16 -26 11.28 1.99
 -4 -16 -25 5.31 1.43
 -4 -16 -24 8.39 1.62
 -4 -16 -23 7.51 1.31
 -4 -16 -20 21.32 2.22
 -4 -16 -19 24.85 3.48
 -4 -16 -18 30.41 1.97
 -4 -16 -17 7.03 1.84
 -4 -16 -16 10.17 2.27
 -4 -16 -15 11.1 1.43
 -4 -16 -14 19.66 2
 -4 -16 -13 30.72 3.36
 -4 -16 -12 8.17 1.44
 -4 -16 -11 8.14 3.79
 -4 -16 -10 36.19 1.9
 -4 -16 -9 13.87 1.77
 -4 -16 -8 5.88 1.61
 -4 -16 -7 8.24 1.46
 -4 -16 -6 14.67 1.69
 -4 -16 -5 17.92 4.44
 -4 -16 -4 34.77 6.68
 -4 -16 -2 85.14 4.99
 -4 -16 -1 5.6 1.4
 -4 -15 -34 9.32 1.69
 -4 -15 -33 10.27 2.39
 -4 -15 -31 7.73 1.8
 -4 -15 -30 4.17 2.02
 -4 -15 -28 8.87 2.14
 -4 -15 -27 11.24 1.78
 -4 -15 -26 4.46 1.64
 -4 -15 -25 23.77 1.76
 -4 -15 -22 17.75 1.53
 -4 -15 -21 45.04 3.48
 -4 -15 -20 18.51 3.04
 -4 -15 -19 4.29 1.94
 -4 -15 -18 4.17 1.97
 -4 -15 -17 44.91 3.96
 -4 -15 -16 13.09 2.05
 -4 -15 -15 51.57 2.26
 -4 -15 -14 22.64 1.6
 -4 -15 -13 4.42 1.34
 -4 -15 -12 12.13 2.6
 -4 -15 -11 21.85 2.57
 -4 -15 -10 19.82 2.57
 -4 -15 -8 8.57 1.04
 -4 -15 -7 11.32 2
 -4 -15 -6 11.97 2.35
 -4 -15 -5 4.92 0.96
 -4 -15 -4 50.94 2.24
 -4 -15 -3 12.05 5.08
 -4 -15 -2 14.52 1.62
 -4 -15 -1 32.09 3.09
 -4 -14 -37 36.08 4.22
 -4 -14 -36 91.61 3.9
 -4 -14 -35 13.18 1.74
 -4 -14 -34 3.96 1.94
 -4 -14 -31 14.88 1.7
 -4 -14 -30 14.26 2.81
 -4 -14 -29 56.87 2.96
 -4 -14 -27 25.93 1.99
 -4 -14 -25 18.87 1.55
 -4 -14 -23 24.38 4.56
 -4 -14 -22 34.67 2.35
 -4 -14 -21 5.18 1.52
 -4 -14 -20 90.44 4.16
 -4 -14 -19 21.43 1.92
 -4 -14 -18 239.98 18.79
 -4 -14 -17 94.08 2.5
 -4 -14 -16 57.82 8.16
 -4 -14 -15 51.95 6.59
 -4 -14 -13 78.97 4.08
 -4 -14 -12 15.87 1.76
 -4 -14 -11 20.87 1.37
 -4 -14 -10 5.29 0.69
 -4 -14 -9 6.93 0.84
 -4 -14 -7 6.6 0.78
 -4 -14 -6 14.03 1.26
 -4 -14 -4 33.31 1.4
 -4 -14 -3 4.91 1.49
 -4 -14 -2 92.86 3.09
 -4 -14 -1 62.15 3.5
 -4 -13 -39 12.25 3.54
 -4 -13 -37 13.49 2.1
 -4 -13 -36 11.56 1.9
 -4 -13 -35 29.04 2.03
 -4 -13 -33 6.17 1.72
 -4 -13 -32 33.61 2.94
 -4 -13 -31 19.99 1.96
 -4 -13 -30 17.4 1.59
 -4 -13 -29 21.5 1.56
 -4 -13 -28 12.47 1.52
 -4 -13 -27 65.54 2.19
 -4 -13 -25 5.15 1.46
 -4 -13 -24 25.59 1.76
 -4 -13 -23 74.26 5.09
 -4 -13 -22 31.64 1.72
 -4 -13 -21 47.78 6.48
 -4 -13 -19 99.51 3.69
 -4 -13 -18 62.98 2.67
 -4 -13 -17 88.35 3.81
 -4 -13 -16 11.69 1.52
 -4 -13 -15 31.06 2.72
 -4 -13 -14 87.5 11.55
 -4 -13 -13 12.81 1
 -4 -13 -12 21.85 1.78
 -4 -13 -11 14.8 1.75
 -4 -13 -10 10.06 1.07
 -4 -13 -9 3.53 1.13
 -4 -13 -8 12.38 1.18
 -4 -13 -7 32.63 1.96
 -4 -13 -6 39 1.19
 -4 -13 -5 33.62 1.38
 -4 -13 -4 33.66 1.1
 -4 -13 -3 117.53 2.4
 -4 -13 -1 137.78 1.97
 -4 -12 -41 12.29 3.36
 -4 -12 -40 30.48 4.14
 -4 -12 -39 11.66 2.35
 -4 -12 -38 16.89 2.15
 -4 -12 -37 15.53 2.2
 -4 -12 -34 47.03 5.58
 -4 -12 -33 7.57 2.43
 -4 -12 -30 18.13 1.73
 -4 -12 -28 6.54 1.89
 -4 -12 -26 16.72 1.64
 -4 -12 -25 11 1.88
 -4 -12 -24 7.92 1.58
 -4 -12 -23 28.12 1.58
 -4 -12 -22 16.11 1.66
 -4 -12 -21 71.02 2.14
 -4 -12 -20 50.88 2.35
 -4 -12 -19 146.46 3.37
 -4 -12 -18 26.85 2.38
 -4 -12 -17 43.48 2.18
 -4 -12 -16 155.43 5.49
 -4 -12 -14 25.12 2.08
 -4 -12 -13 6.18 1.96
 -4 -12 -12 26.21 1.13
 -4 -12 -11 13.11 0.83
 -4 -12 -10 69.66 1.77
 -4 -12 -9 36.38 1.83
 -4 -12 -8 140.15 4.79
 -4 -12 -6 3.04 1.08
 -4 -12 -5 2.52 1.11
 -4 -12 -4 71.98 2.54
 -4 -12 -3 68.4 2.64
 -4 -12 -2 72.91 1.69
 -4 -12 -1 305.58 7.2
 -4 -11 -41 15.38 2.08
 -4 -11 -40 15.16 2.29
 -4 -11 -39 32.88 2.43
 -4 -11 -38 49.22 2.38
 -4 -11 -37 25.06 1.92
 -4 -11 -36 17.51 2.21
 -4 -11 -34 6.73 2.44
 -4 -11 -33 5.62 1.99
 -4 -11 -32 25.6 1.66
 -4 -11 -31 4.48 1.71
 -4 -11 -30 37.79 1.63
 -4 -11 -29 4.11 1.65
 -4 -11 -28 7.27 1.86
 -4 -11 -27 89.44 3.35
 -4 -11 -26 40.89 1.71
 -4 -11 -25 24.34 2.07
 -4 -11 -23 26.94 1.65
 -4 -11 -22 43.9 2.09
 -4 -11 -21 17.8 1.04
 -4 -11 -20 44.59 2.38
 -4 -11 -19 40.11 2.15
 -4 -11 -18 4.38 1.18
 -4 -11 -17 9.41 1.18
 -4 -11 -16 68.04 1.74
 -4 -11 -15 28.25 2.18
 -4 -11 -14 117.57 2.88
 -4 -11 -13 4.59 0.88
 -4 -11 -12 108.71 2.62
 -4 -11 -11 215.2 4.92
 -4 -11 -10 9.04 0.84
 -4 -11 -9 38.41 1.38
 -4 -11 -8 66.53 2.39
 -4 -11 -7 342.54 4.57
 -4 -11 -6 8.97 0.92
 -4 -11 -5 24.76 1.34
 -4 -11 -4 40.18 2.08
 -4 -11 -3 50.87 1.24
 -4 -11 -2 52.08 1.45
 -4 -11 -1 26.15 1.46
 -4 -10 -42 7.84 2.38
 -4 -10 -41 18.81 2.06
 -4 -10 -40 14.62 1.9
 -4 -10 -39 10.15 1.99
 -4 -10 -38 19.41 2.07
 -4 -10 -35 8.76 2.2
 -4 -10 -34 29.85 2.12
 -4 -10 -33 7.15 1.86
 -4 -10 -32 24.55 1.8
 -4 -10 -31 10.18 1.63
 -4 -10 -30 8.28 1.71
 -4 -10 -28 20.7 1.72
 -4 -10 -27 9.36 1.7
 -4 -10 -26 76.16 2.96
 -4 -10 -25 3.47 1.62
 -4 -10 -24 55.19 1.99
 -4 -10 -23 24.88 1.48
 -4 -10 -22 50.19 1.92
 -4 -10 -21 63.67 1.74
 -4 -10 -20 47.25 2.28
 -4 -10 -19 26.24 0.95
 -4 -10 -18 38.45 1.65
 -4 -10 -17 65.33 3.11
 -4 -10 -16 43.39 1.53
 -4 -10 -15 92.32 2.19
 -4 -10 -14 39.7 1.31
 -4 -10 -13 35.17 1.11
 -4 -10 -12 41.38 1.65
 -4 -10 -11 7.92 1
 -4 -10 -10 111.19 1.24
 -4 -10 -9 7.68 1.14
 -4 -10 -8 77.65 4.15
 -4 -10 -6 6.05 0.91
 -4 -10 -5 237.14 2.73
 -4 -10 -4 20.79 1.24
 -4 -10 -3 17.3 1.27
 -4 -10 -2 170.45 6.38
 -4 -10 -1 61.46 1.65
 -4 -9 -44 9.85 2.98
 -4 -9 -43 18.24 2.57
 -4 -9 -42 11.07 2.9
 -4 -9 -38 31.88 1.95
 -4 -9 -37 32.07 1.92
 -4 -9 -35 26.01 2.04
 -4 -9 -34 11.83 1.71
 -4 -9 -32 8.06 1.66
 -4 -9 -31 32.76 1.91
 -4 -9 -30 26.92 1.73
 -4 -9 -29 12.93 1.77
 -4 -9 -28 40.4 1.75
 -4 -9 -27 81.84 3.38
 -4 -9 -26 34.76 1.68
 -4 -9 -25 3.17 1.11
 -4 -9 -24 11.36 1.1
 -4 -9 -23 84.72 1.53
 -4 -9 -22 159 2.57
 -4 -9 -21 14.56 1.64
 -4 -9 -20 49.12 1.36
 -4 -9 -19 247.63 3.94
 -4 -9 -18 26.26 1.56
 -4 -9 -17 7.88 0.91
 -4 -9 -16 90.58 1.53
 -4 -9 -15 10.8 0.89
 -4 -9 -14 44.54 1.05
 -4 -9 -13 16.09 1.07
 -4 -9 -12 39.54 0.96
 -4 -9 -11 81.69 2.03
 -4 -9 -10 5.51 0.89
 -4 -9 -9 126.63 2.73
 -4 -9 -8 72.85 0.97
 -4 -9 -7 158.1 3.14
 -4 -9 -6 23.56 0.84
 -4 -9 -5 73.25 2.54
 -4 -9 -4 285.97 6.66
 -4 -9 -3 22.75 1.35
 -4 -9 -2 164.66 6.73
 -4 -9 -1 294.53 4.58
 -4 -8 -45 22.58 2.35
 -4 -8 -44 28.91 2.22
 -4 -8 -43 7.69 2.18
 -4 -8 -42 4.96 2.38
 -4 -8 -41 11.88 2.25
 -4 -8 -40 19.81 2.42
 -4 -8 -39 6.22 2.26
 -4 -8 -38 51.67 2.41
 -4 -8 -37 77.04 2.17
 -4 -8 -36 130.05 5.75
 -4 -8 -35 40.47 2.01
 -4 -8 -34 88.04 1.99
 -4 -8 -32 8.92 1.72
 -4 -8 -31 44.35 1.66
 -4 -8 -30 88.71 4.94
 -4 -8 -29 60.8 2.16
 -4 -8 -28 10.87 1.61
 -4 -8 -27 59.38 2.89
 -4 -8 -26 22.29 1.14
 -4 -8 -25 31.23 1.67
 -4 -8 -24 38.26 1.92
 -4 -8 -23 15.07 1.07
 -4 -8 -22 68.44 1.79
 -4 -8 -21 25.85 1.12
 -4 -8 -20 95.08 1.99
 -4 -8 -19 186.99 3.67
 -4 -8 -18 335.22 6.18
 -4 -8 -17 151.57 2.82
 -4 -8 -16 56.05 1.96
 -4 -8 -15 6.32 1.03
 -4 -8 -14 137.01 2.43
 -4 -8 -13 12.46 1.15
 -4 -8 -12 162.34 1.56
 -4 -8 -11 147.56 2.72
 -4 -8 -10 25.07 0.98
 -4 -8 -9 38.04 1.13
 -4 -8 -8 9.39 0.82
 -4 -8 -7 183.41 4.17
 -4 -8 -6 48.02 0.99
 -4 -8 -5 141.38 1.52
 -4 -8 -4 117.11 2.04
 -4 -8 -3 190.75 3.3
 -4 -8 -2 200.96 4.06
 -4 -8 -1 45.58 1.19
 -4 -7 -46 4.99 2.46
 -4 -7 -45 4.75 2.18
 -4 -7 -43 14.67 3.01
 -4 -7 -42 39 2.35
 -4 -7 -41 9.29 2.03
 -4 -7 -39 118.6 3.64
 -4 -7 -38 6.04 1.99
 -4 -7 -37 8.86 2.34
 -4 -7 -36 33.05 2.7
 -4 -7 -35 66.13 2.48
 -4 -7 -34 51.23 1.78
 -4 -7 -33 42.43 2.04
 -4 -7 -32 119.25 2.11
 -4 -7 -31 12.07 1.83
 -4 -7 -30 11.84 1.67
 -4 -7 -29 16.53 2.52
 -4 -7 -28 8.96 1.61
 -4 -7 -27 11.07 1.19
 -4 -7 -26 40.66 1.43
 -4 -7 -25 25.15 1.65
 -4 -7 -24 50.76 1.49
 -4 -7 -23 29.92 1.09
 -4 -7 -22 48.36 1.17
 -4 -7 -21 122.89 1.87
 -4 -7 -20 134.38 1.91
 -4 -7 -19 399 5.54
 -4 -7 -18 90.93 2.45
 -4 -7 -17 12.37 0.97
 -4 -7 -16 89.02 1.24
 -4 -7 -15 28.71 0.96
 -4 -7 -14 67.38 1.17
 -4 -7 -13 38.53 1.2
 -4 -7 -12 82.36 1.57
 -4 -7 -11 33.55 0.9
 -4 -7 -10 111.4 1.83
 -4 -7 -9 55.44 1.11
 -4 -7 -8 2.71 0.85
 -4 -7 -7 27.89 0.94
 -4 -7 -4 70.13 1.86
 -4 -7 -3 20.84 1.42
 -4 -7 -2 28.05 1.12
 -4 -7 -1 411.55 4.01
 -4 -6 -47 9.36 2.33
 -4 -6 -46 21.85 2.16
 -4 -6 -45 6.2 2.11
 -4 -6 -44 27.45 2.08
 -4 -6 -43 14.7 2.25
 -4 -6 -42 5.53 2.33
 -4 -6 -41 17.21 2.39
 -4 -6 -40 15.39 1.97
 -4 -6 -39 13.73 1.93
 -4 -6 -38 9.1 2.11
 -4 -6 -37 35.4 3.73
 -4 -6 -36 69.4 1.87
 -4 -6 -35 11.88 1.73
 -4 -6 -34 24.93 1.92
 -4 -6 -33 28.61 1.83
 -4 -6 -32 9.91 1.62
 -4 -6 -31 54.42 1.78
 -4 -6 -30 12.75 1.8
 -4 -6 -28 82.57 1.42
 -4 -6 -25 16.34 1.5
 -4 -6 -24 51.8 1.49
 -4 -6 -23 185.37 2.87
 -4 -6 -22 124.37 1.94
 -4 -6 -21 164.92 2.2
 -4 -6 -20 25.23 1.21
 -4 -6 -19 49.72 1.23
 -4 -6 -18 110.25 1.29
 -4 -6 -17 456.85 8.06
 -4 -6 -16 136.29 1.84
 -4 -6 -15 75.82 1.08
 -4 -6 -14 20.14 1.37
 -4 -6 -13 53.53 1.28
 -4 -6 -12 8.99 0.93
 -4 -6 -11 116.3 1.71
 -4 -6 -10 24.04 0.93
 -4 -6 -9 86.33 1.01
 -4 -6 -8 244.48 1.96
 -4 -6 -7 39.83 0.88
 -4 -6 -6 104.01 1.45
 -4 -6 -5 418.88 4.32
 -4 -6 -4 61.24 1.22
 -4 -6 -3 62.82 2.54
 -4 -6 -2 92.35 2.18
 -4 -6 -1 556.63 14.35
 -4 -5 -47 9.5 2.11
 -4 -5 -46 46.74 2.24
 -4 -5 -45 27.13 2.37
 -4 -5 -44 13.54 2.28
 -4 -5 -43 6.04 2.12
 -4 -5 -41 12.43 1.98
 -4 -5 -40 5.5 2.04
 -4 -5 -39 37.12 1.94
 -4 -5 -38 11.08 2.05
 -4 -5 -37 5.96 1.84
 -4 -5 -36 9.07 1.76
 -4 -5 -35 9.19 1.73
 -4 -5 -33 35.21 1.67
 -4 -5 -31 30.95 1.71
 -4 -5 -30 109.16 3.39
 -4 -5 -29 118.85 2.55
 -4 -5 -28 12.51 1.29
 -4 -5 -27 12.88 1.21
 -4 -5 -26 10.57 1.17
 -4 -5 -25 27.52 1.26
 -4 -5 -24 14.37 1.12
 -4 -5 -23 25.72 1.16
 -4 -5 -22 5.57 1.18
 -4 -5 -21 16.32 1.06
 -4 -5 -20 176.1 1.52
 -4 -5 -19 302.41 4.54
 -4 -5 -18 34.65 1.06
 -4 -5 -17 7.25 1
 -4 -5 -16 118.21 2.57
 -4 -5 -15 13.82 0.91
 -4 -5 -14 4.71 0.97
 -4 -5 -13 171.35 1.51
 -4 -5 -12 50.88 1.03
 -4 -5 -11 97.84 1.56
 -4 -5 -10 225.85 1.26
 -4 -5 -9 230.36 3.05
 -4 -5 -8 128.43 1.67
 -4 -5 -7 138.06 1.6
 -4 -5 -6 177.12 1.68
 -4 -5 -5 38.58 1.15
 -4 -5 -4 326.33 4.79
 -4 -5 -3 122.32 2.15
 -4 -5 -2 136.47 1.38
 -4 -5 -1 402.69 3.45
 -4 -4 -48 36.72 2.61
 -4 -4 -47 8.43 2.36
 -4 -4 -46 41.23 2.43
 -4 -4 -45 6.15 2.2
 -4 -4 -44 16.5 2.24
 -4 -4 -43 17.78 2.03
 -4 -4 -42 4.69 2.27
 -4 -4 -41 9.55 1.98
 -4 -4 -40 48.18 2
 -4 -4 -39 56.24 2.33
 -4 -4 -38 46.01 1.94
 -4 -4 -37 38.78 1.79
 -4 -4 -36 5.63 1.8
 -4 -4 -35 4.85 2.01
 -4 -4 -34 14.11 1.66
 -4 -4 -33 32.18 1.69
 -4 -4 -31 38.97 2.27
 -4 -4 -30 21.33 1.4
 -4 -4 -29 19.56 1.56
 -4 -4 -28 274.38 3
 -4 -4 -27 149.26 1.96
 -4 -4 -26 164.09 3.62
 -4 -4 -25 21.79 1.18
 -4 -4 -24 56.95 1.37
 -4 -4 -23 23.77 1.18
 -4 -4 -22 62.91 1.24
 -4 -4 -21 35.17 1.25
 -4 -4 -20 81.95 1.32
 -4 -4 -19 88.04 1.52
 -4 -4 -18 59.13 1.24
 -4 -4 -17 6.08 1.01
 -4 -4 -16 25.83 0.96
 -4 -4 -15 245.63 2.68
 -4 -4 -14 149.36 2.49
 -4 -4 -13 135.27 1.11
 -4 -4 -12 234.66 2.45
 -4 -4 -11 191.03 1.89
 -4 -4 -10 136.41 1.63
 -4 -4 -9 320.3 3.71
 -4 -4 -8 1244.52 16.43
 -4 -4 -7 104.42 2.2
 -4 -4 -6 354.47 5.02
 -4 -4 -5 47.21 1.98
 -4 -4 -4 186.49 1.62
 -4 -4 -3 113.19 1.31
 -4 -4 -2 472 1.94
 -4 -4 -1 8.16 1.21
 -4 -3 -48 6.95 2.41
 -4 -3 -47 14.53 2.4
 -4 -3 -46 7.05 2.45
 -4 -3 -45 7.82 2.13
 -4 -3 -44 49.1 2.1
 -4 -3 -43 73.2 2.15
 -4 -3 -42 5.16 2.11
 -4 -3 -41 36.06 1.97
 -4 -3 -39 32.41 1.92
 -4 -3 -38 21.34 1.86
 -4 -3 -37 37.7 1.78
 -4 -3 -35 25.25 1.69
 -4 -3 -34 16.54 1.76
 -4 -3 -33 95.31 2.75
 -4 -3 -32 11.6 1.91
 -4 -3 -31 22.37 1.57
 -4 -3 -30 14.83 1.31
 -4 -3 -29 65.72 1.5
 -4 -3 -28 166.48 2.92
 -4 -3 -27 216.46 2.59
 -4 -3 -26 169.64 2.73
 -4 -3 -25 25.91 1.41
 -4 -3 -24 189.03 2.3
 -4 -3 -23 132.82 1.74
 -4 -3 -22 20.33 1.1
 -4 -3 -21 12.29 1.21
 -4 -3 -20 18.5 1.38
 -4 -3 -19 16.88 1.21
 -4 -3 -18 29.22 1.06
 -4 -3 -17 155.16 1.67
 -4 -3 -16 109.61 1.41
 -4 -3 -15 168.47 2.51
 -4 -3 -14 33.61 0.98
 -4 -3 -13 83.48 1.18
 -4 -3 -12 387.61 7.32
 -4 -3 -11 143.97 2.52
 -4 -3 -10 333.68 3
 -4 -3 -9 954.04 10.29
 -4 -3 -8 30.26 0.98
 -4 -3 -7 149.49 2.02
 -4 -3 -6 902.91 13.2
 -4 -3 -5 8.61 1.07
 -4 -3 -4 50.24 1.14
 -4 -3 -2 203.99 1.69
 -4 -3 -1 89.17 1.23
 -4 -2 -48 23.94 3.35
 -4 -2 -46 101.34 2.8
 -4 -2 -44 14.58 2.17
 -4 -2 -43 12.18 2.15
 -4 -2 -42 4.96 2.26
 -4 -2 -41 29.03 2.08
 -4 -2 -40 45.03 2.07
 -4 -2 -39 9.51 1.88
 -4 -2 -37 9.56 1.75
 -4 -2 -36 7.76 1.73
 -4 -2 -35 32.61 1.81
 -4 -2 -34 24.91 1.75
 -4 -2 -33 63.42 1.78
 -4 -2 -32 12.56 2.16
 -4 -2 -31 86.74 2.06
 -4 -2 -30 180.12 2.58
 -4 -2 -29 25.66 1.32
 -4 -2 -28 415.82 5.05
 -4 -2 -27 91.85 1.66
 -4 -2 -26 256.72 2.02
 -4 -2 -25 59.89 1.95
 -4 -2 -23 92.43 1.28
 -4 -2 -22 183.85 2.22
 -4 -2 -21 265.07 2.2
 -4 -2 -20 20 1.23
 -4 -2 -19 60.5 1.31
 -4 -2 -18 11.11 1.1
 -4 -2 -17 7.91 0.98
 -4 -2 -16 47.06 1.22
 -4 -2 -15 83.42 1.14
 -4 -2 -14 17.67 0.97
 -4 -2 -13 258.59 2.58
 -4 -2 -12 376.52 4.65
 -4 -2 -11 196.08 1.98
 -4 -2 -10 418.24 2.53
 -4 -2 -9 127.19 3.72
 -4 -2 -8 1239.89 23.24
 -4 -2 -7 21.22 0.97
 -4 -2 -6 57.17 1.25
 -4 -2 -5 180.02 2.42
 -4 -2 -4 271.09 1.84
 -4 -2 -3 86.5 1.23
 -4 -2 -2 215.99 1.49
 -4 -2 -1 464.99 5.51
 -4 -1 -49 21.75 2.34
 -4 -1 -48 21.52 2.61
 -4 -1 -47 20.68 2.38
 -4 -1 -46 8.57 2.76
 -4 -1 -45 21.87 2.3
 -4 -1 -44 6.78 2.07
 -4 -1 -42 32.86 2.32
 -4 -1 -40 15.35 2.02
 -4 -1 -39 7.78 2.17
 -4 -1 -38 8.72 2.31
 -4 -1 -37 95.76 2.3
 -4 -1 -36 33.68 2.09
 -4 -1 -35 137.5 1.93
 -4 -1 -34 19.74 1.7
 -4 -1 -33 98.88 2.24
 -4 -1 -32 84.42 2.4
 -4 -1 -31 40.46 1.4
 -4 -1 -30 24.45 1.32
 -4 -1 -29 131.23 2.1
 -4 -1 -28 130.68 2.01
 -4 -1 -26 12.04 1.32
 -4 -1 -25 228.82 1.65
 -4 -1 -24 67.45 1.26
 -4 -1 -23 35.3 1.78
 -4 -1 -22 6.97 1.18
 -4 -1 -21 73.8 1.37
 -4 -1 -20 10.5 1.22
 -4 -1 -19 113.51 1.4
 -4 -1 -18 131.61 2.24
 -4 -1 -17 297.97 2.64
 -4 -1 -16 31.06 0.99
 -4 -1 -15 32.57 0.97
 -4 -1 -14 341.02 2.28
 -4 -1 -13 401.24 5.55
 -4 -1 -12 480.1 3.62
 -4 -1 -11 338.83 2.63
 -4 -1 -10 181.61 1.58
 -4 -1 -9 22.03 0.89
 -4 -1 -8 262.32 1.68
 -4 -1 -7 385.43 4.99
 -4 -1 -6 60.11 1.12
 -4 -1 -5 365.82 4.69
 -4 -1 -4 48.53 1.51
 -4 -1 -3 575.87 4.04
 -4 -1 -2 69.86 1.21
 -4 -1 -1 497.57 2.1
 -3 -22 -10 13.13 4.92
 -3 -22 -8 15.92 4.17
 -3 -22 -2 7.93 3.73
 -3 -21 -17 8.82 3.29
 -3 -21 -13 14.66 2.99
 -3 -21 -12 14.93 4.24
 -3 -21 -7 6.69 2.76
 -3 -21 -6 10.94 2.6
 -3 -20 -22 6.35 2.02
 -3 -20 -21 8.05 1.94
 -3 -20 -19 8.21 1.84
 -3 -20 -18 8.51 1.94
 -3 -20 -12 7.08 2.97
 -3 -20 -11 8.48 2.88
 -3 -20 -9 12.67 2.68
 -3 -20 -7 5.79 2.74
 -3 -20 -3 5.65 1.27
 -3 -20 -2 3.42 1
 -3 -20 -1 14.22 2.14
 -3 -19 -27 9.46 2.24
 -3 -19 -26 11.38 3.03
 -3 -19 -21 10.46 3.02
 -3 -19 -20 6.23 1.63
 -3 -19 -19 31.1 3.32
 -3 -19 -18 6.17 2.64
 -3 -19 -12 4.64 1.46
 -3 -19 -11 29.34 1.78
 -3 -19 -10 9.05 2.26
 -3 -19 -9 18.04 2.11
 -3 -19 -7 13.73 2.45
 -3 -19 -5 19.38 2.6
 -3 -19 -3 46.54 8.63
 -3 -19 -2 8.8 1.45
 -3 -19 -1 44.51 3.14
 -3 -18 -30 9.72 2.75
 -3 -18 -29 14.25 1.86
 -3 -18 -28 6.43 2.33
 -3 -18 -26 4.75 1.93
 -3 -18 -25 10.32 1.96
 -3 -18 -24 5.88 2.47
 -3 -18 -23 9.07 2.32
 -3 -18 -21 7.79 3.35
 -3 -18 -20 31.74 4.52
 -3 -18 -17 20.24 4.23
 -3 -18 -15 19.49 1.93
 -3 -18 -14 9.81 1.52
 -3 -18 -13 10.87 1.58
 -3 -18 -12 6.17 1.06
 -3 -18 -10 38.26 1.97
 -3 -18 -9 33.55 3.01
 -3 -18 -6 6.66 1.57
 -3 -18 -5 46.15 4.44
 -3 -18 -4 2.57 0.7
 -3 -18 -3 2.41 1.2
 -3 -18 -2 5.36 2.35
 -3 -18 -1 79.76 7.57
 -3 -17 -33 5.53 2.06
 -3 -17 -31 16.2 2.79
 -3 -17 -30 14.34 2.35
 -3 -17 -28 28.23 4.04
 -3 -17 -27 16.45 2.96
 -3 -17 -26 34.24 3.39
 -3 -17 -25 16.22 3
 -3 -17 -24 18.45 1.92
 -3 -17 -23 4.84 2.19
 -3 -17 -22 9.74 2.78
 -3 -17 -21 15.14 2.04
 -3 -17 -19 29.76 3.07
 -3 -17 -18 19.3 4.33
 -3 -17 -17 30.67 4.15
 -3 -17 -16 72.78 4.07
 -3 -17 -15 5.3 1.96
 -3 -17 -14 26.76 3.03
 -3 -17 -13 29.31 1.39
 -3 -17 -12 13.6 1.35
 -3 -17 -11 16.42 1.38
 -3 -17 -10 49.13 2.09
 -3 -17 -9 6.47 2.8
 -3 -17 -8 69.04 5.33
 -3 -17 -7 31.55 2.05
 -3 -17 -5 15.89 2.64
 -3 -17 -4 4.37 1.96
 -3 -17 -3 14.97 1.37
 -3 -17 -2 18.2 2.51
 -3 -16 -35 6.53 2.58
 -3 -16 -34 9.65 2.93
 -3 -16 -33 9.99 2.83
 -3 -16 -32 6.2 2.76
 -3 -16 -30 15.2 2.53
 -3 -16 -29 26.4 4.18
 -3 -16 -28 10.3 3.25
 -3 -16 -27 7.49 1.72
 -3 -16 -26 21 2.65
 -3 -16 -25 40.07 2.5
 -3 -16 -22 17.07 1.36
 -3 -16 -21 45.92 3.41
 -3 -16 -20 56.23 4.72
 -3 -16 -19 58.48 3.88
 -3 -16 -18 88.21 5.12
 -3 -16 -17 23.28 2.9
 -3 -16 -16 38.7 1.48
 -3 -16 -15 27.85 2.28
 -3 -16 -12 13.73 2.33
 -3 -16 -11 45.24 2.06
 -3 -16 -9 90.7 3.82
 -3 -16 -8 14.49 1.76
 -3 -16 -7 19.26 3.09
 -3 -16 -5 10.73 1.75
 -3 -16 -3 9.51 2.13
 -3 -16 -2 34.48 2.02
 -3 -16 -1 65.63 4.96
 -3 -15 -37 7.21 2.37
 -3 -15 -35 32.87 2.79
 -3 -15 -33 14.36 3.98
 -3 -15 -32 4.73 1.95
 -3 -15 -31 4.13 1.65
 -3 -15 -30 6.28 1.96
 -3 -15 -29 30.02 3.43
 -3 -15 -28 31.8 1.77
 -3 -15 -26 33.36 3.25
 -3 -15 -25 15.71 2.64
 -3 -15 -24 18.49 1.44
 -3 -15 -23 25.87 2.24
 -3 -15 -22 39.48 3.05
 -3 -15 -21 26.98 1.48
 -3 -15 -20 11.76 1.68
 -3 -15 -19 52.53 2.52
 -3 -15 -18 13.3 1.21
 -3 -15 -17 201.88 2.99
 -3 -15 -15 48.28 2.37
 -3 -15 -14 3.03 1.36
 -3 -15 -13 8.41 2.35
 -3 -15 -12 35.42 2.71
 -3 -15 -11 33.03 1.34
 -3 -15 -10 47.19 4.09
 -3 -15 -8 56.42 5.79
 -3 -15 -7 52.65 4.67
 -3 -15 -6 57.35 3.12
 -3 -15 -5 2.51 1.12
 -3 -15 -4 31.22 1.79
 -3 -15 -3 98.32 4.05
 -3 -15 -2 65.49 2.41
 -3 -15 -1 116.91 5.61
 -3 -14 -39 32.49 2.38
 -3 -14 -38 40.08 2.36
 -3 -14 -37 8.08 2.59
 -3 -14 -36 6.44 2.56
 -3 -14 -34 15.99 1.97
 -3 -14 -33 24.21 2.72
 -3 -14 -32 16.91 2.28
 -3 -14 -31 6.15 2.33
 -3 -14 -30 4.58 1.75
 -3 -14 -29 10.77 1.46
 -3 -14 -28 7.31 1.8
 -3 -14 -27 11.02 1.67
 -3 -14 -26 5.11 1.82
 -3 -14 -25 11.76 1.31
 -3 -14 -24 8.87 1.24
 -3 -14 -22 13.79 1.97
 -3 -14 -21 25.4 1.4
 -3 -14 -20 79.27 2.81
 -3 -14 -19 48.06 2.11
 -3 -14 -18 167.6 6.07
 -3 -14 -17 20.47 2.3
 -3 -14 -16 11.95 1.51
 -3 -14 -15 12.88 1.93
 -3 -14 -14 80.15 9.44
 -3 -14 -11 44.71 2.64
 -3 -14 -10 21.36 1.43
 -3 -14 -9 15.86 2.68
 -3 -14 -8 16.15 2.48
 -3 -14 -7 10.41 0.94
 -3 -14 -6 9.94 0.94
 -3 -14 -5 24.49 2.43
 -3 -14 -4 72.14 2.91
 -3 -14 -3 39.42 3.39
 -3 -14 -2 51.63 6.52
 -3 -14 -1 35.47 1.52
 -3 -13 -40 33.08 2.79
 -3 -13 -37 28.42 1.91
 -3 -13 -36 22.37 4.22
 -3 -13 -35 19.37 1.96
 -3 -13 -34 5.42 1.96
 -3 -13 -33 4.13 1.84
 -3 -13 -32 20.31 1.71
 -3 -13 -31 25.23 2.03
 -3 -13 -30 5.16 1.59
 -3 -13 -29 6.3 1.42
 -3 -13 -28 16.82 1.88
 -3 -13 -27 17.81 1.97
 -3 -13 -26 33.83 2.08
 -3 -13 -25 13.25 1.29
 -3 -13 -24 4.16 2.05
 -3 -13 -23 5.3 1.24
 -3 -13 -22 10.82 1.2
 -3 -13 -21 70.47 2.51
 -3 -13 -20 31.69 1.51
 -3 -13 -19 6.07 1.3
 -3 -13 -18 27.48 1.94
 -3 -13 -15 53.17 2.64
 -3 -13 -14 4.93 1.25
 -3 -13 -12 60.87 4.41
 -3 -13 -11 3.63 1.5
 -3 -13 -10 36.42 2.24
 -3 -13 -9 45.21 2.87
 -3 -13 -8 66.19 3.18
 -3 -13 -7 22.02 2.39
 -3 -13 -6 62.11 3.55
 -3 -13 -5 22.36 2.23
 -3 -13 -4 2.89 0.98
 -3 -13 -3 63.26 1.76
 -3 -13 -2 26.92 0.81
 -3 -13 -1 1.55 0.74
 -3 -12 -41 12.12 2.17
 -3 -12 -40 21.76 2.46
 -3 -12 -39 33.01 3.92
 -3 -12 -35 42.54 2.99
 -3 -12 -34 11.01 1.62
 -3 -12 -33 19.52 1.65
 -3 -12 -32 9.45 1.53
 -3 -12 -31 20.04 1.51
 -3 -12 -30 27.74 1.83
 -3 -12 -29 11.71 1.44
 -3 -12 -28 5.46 1.64
 -3 -12 -27 14.42 1.59
 -3 -12 -26 37.1 3.15
 -3 -12 -25 15.34 1.37
 -3 -12 -24 34.08 2.67
 -3 -12 -23 20.07 1.58
 -3 -12 -22 52.32 2.11
 -3 -12 -21 9.99 1.48
 -3 -12 -20 48.46 2.43
 -3 -12 -19 67.07 3.68
 -3 -12 -18 51.75 2.79
 -3 -12 -17 11.57 1.3
 -3 -12 -16 39.7 2.2
 -3 -12 -15 13.58 1.46
 -3 -12 -14 31.22 2.06
 -3 -12 -13 8.35 1.08
 -3 -12 -12 83.43 1.74
 -3 -12 -11 26.62 1.81
 -3 -12 -10 10.73 0.88
 -3 -12 -8 49.6 2.7
 -3 -12 -7 45.38 2.14
 -3 -12 -6 5.62 0.58
 -3 -12 -5 21.03 1
 -3 -12 -4 23.59 1.29
 -3 -12 -3 6.3 1.3
 -3 -12 -2 26.68 1.5
 -3 -12 -1 31.59 1.35
 -3 -11 -44 6.21 2.3
 -3 -11 -42 14.76 2.12
 -3 -11 -41 6.43 2.15
 -3 -11 -39 5.83 2.07
 -3 -11 -38 6.73 2.64
 -3 -11 -35 20.87 1.79
 -3 -11 -33 25.81 1.84
 -3 -11 -32 44.25 2.66
 -3 -11 -30 26.88 1.95
 -3 -11 -29 71.14 2.98
 -3 -11 -28 53.74 2.79
 -3 -11 -27 17.92 1.39
 -3 -11 -26 59.56 1.75
 -3 -11 -25 16.51 1.31
 -3 -11 -24 10.58 1.52
 -3 -11 -23 46.23 1.99
 -3 -11 -22 32.87 1.93
 -3 -11 -21 25.87 1.33
 -3 -11 -20 80.43 2.69
 -3 -11 -19 6.09 1.25
 -3 -11 -18 20.51 1.41
 -3 -11 -17 18.1 1.51
 -3 -11 -16 4.43 1.2
 -3 -11 -15 40.54 2.23
 -3 -11 -14 45.15 2.52
 -3 -11 -13 41.71 1.17
 -3 -11 -12 20.43 2.38
 -3 -11 -11 191.3 4.97
 -3 -11 -10 43.89 2.24
 -3 -11 -9 41.57 0.81
 -3 -11 -8 42.48 1.65
 -3 -11 -7 78.64 2.94
 -3 -11 -6 55.29 2.31
 -3 -11 -5 14.78 0.71
 -3 -11 -4 14.1 1.02
 -3 -11 -3 130 3.43
 -3 -11 -2 22.32 1.01
 -3 -11 -1 30.07 1.71
 -3 -10 -45 6.7 2.66
 -3 -10 -44 10.56 2.48
 -3 -10 -43 21.6 2.41
 -3 -10 -42 12.1 2.38
 -3 -10 -40 12.68 2.42
 -3 -10 -38 58.68 5.09
 -3 -10 -37 27.16 2.41
 -3 -10 -36 64.79 2.78
 -3 -10 -35 11.39 1.79
 -3 -10 -34 25.56 3.01
 -3 -10 -33 11.84 1.71
 -3 -10 -31 53.43 2.58
 -3 -10 -30 51.67 2.09
 -3 -10 -29 52.76 2.63
 -3 -10 -28 9.65 1.56
 -3 -10 -27 22.43 1.39
 -3 -10 -26 80.65 1.79
 -3 -10 -25 25.15 1.34
 -3 -10 -24 11.32 1.28
 -3 -10 -23 12.28 1.39
 -3 -10 -22 38.81 2.84
 -3 -10 -21 18.49 1.31
 -3 -10 -20 95.39 3.43
 -3 -10 -19 10.4 1.8
 -3 -10 -18 95.73 2.92
 -3 -10 -17 33.81 1.68
 -3 -10 -16 52.63 1.78
 -3 -10 -15 73.28 1.76
 -3 -10 -14 17.84 1.74
 -3 -10 -13 128.22 4.04
 -3 -10 -12 21.1 0.82
 -3 -10 -11 84.74 2
 -3 -10 -10 79.38 3.33
 -3 -10 -9 12.48 0.74
 -3 -10 -8 84.06 3.33
 -3 -10 -7 94.11 1.57
 -3 -10 -6 93.56 2.7
 -3 -10 -5 11.24 1.03
 -3 -10 -4 25.85 1.3
 -3 -10 -3 4.62 0.78
 -3 -10 -2 66.84 1.48
 -3 -10 -1 5.25 0.92
 -3 -9 -44 6.54 2.55
 -3 -9 -41 34.89 2.4
 -3 -9 -40 36.11 2.95
 -3 -9 -39 41.33 4.12
 -3 -9 -38 16.65 2.24
 -3 -9 -37 40.26 2.96
 -3 -9 -36 18.9 1.71
 -3 -9 -35 19.05 1.67
 -3 -9 -34 4.56 1.81
 -3 -9 -33 71.9 2.41
 -3 -9 -32 27.07 1.97
 -3 -9 -30 38.03 1.62
 -3 -9 -28 15.58 1.43
 -3 -9 -27 13.57 1.39
 -3 -9 -26 36.51 1.48
 -3 -9 -25 23.77 1.45
 -3 -9 -24 20.75 1.44
 -3 -9 -23 11.48 1.38
 -3 -9 -22 40.46 2.62
 -3 -9 -21 53.01 1.43
 -3 -9 -20 123.09 3.07
 -3 -9 -19 65.14 1.02
 -3 -9 -18 35.1 1.06
 -3 -9 -17 201.08 3.11
 -3 -9 -16 33.34 0.75
 -3 -9 -15 60.76 1.93
 -3 -9 -14 46.1 1.64
 -3 -9 -13 214.52 3.38
 -3 -9 -12 12.17 1.09
 -3 -9 -11 154.35 1.38
 -3 -9 -10 198.85 4.78
 -3 -9 -9 18.42 0.73
 -3 -9 -8 57.53 1.12
 -3 -9 -7 11.01 0.63
 -3 -9 -6 121.55 2.86
 -3 -9 -5 16.16 0.79
 -3 -9 -4 2.27 0.79
 -3 -9 -3 77.74 1.79
 -3 -9 -2 116.39 5.1
 -3 -9 -1 69.17 2.87
 -3 -8 -46 22.74 3.81
 -3 -8 -45 26.34 2.53
 -3 -8 -44 5.88 2.25
 -3 -8 -43 19.63 2.11
 -3 -8 -42 13.33 2.22
 -3 -8 -41 5.45 2.15
 -3 -8 -39 59.43 3.16
 -3 -8 -38 28.44 3.91
 -3 -8 -37 18.93 1.91
 -3 -8 -36 17.32 2.58
 -3 -8 -35 43.56 2.11
 -3 -8 -34 6.77 1.73
 -3 -8 -32 33.18 1.66
 -3 -8 -31 12.25 1.85
 -3 -8 -30 6.13 1.52
 -3 -8 -29 33.64 1.49
 -3 -8 -28 5.62 1.45
 -3 -8 -27 22.28 2.03
 -3 -8 -26 6.5 1.36
 -3 -8 -25 12.73 1.47
 -3 -8 -24 58.7 3.47
 -3 -8 -23 77.29 1.75
 -3 -8 -22 121.77 2.94
 -3 -8 -21 56.28 1.71
 -3 -8 -20 193.66 1.82
 -3 -8 -19 54.57 1.31
 -3 -8 -18 358.43 4.73
 -3 -8 -16 35.69 1.05
 -3 -8 -15 233.35 2.88
 -3 -8 -14 46.99 0.86
 -3 -8 -13 28.08 0.92
 -3 -8 -12 42.13 1.08
 -3 -8 -11 116.95 2.66
 -3 -8 -10 67.16 0.83
 -3 -8 -9 335 3.42
 -3 -8 -8 27.87 0.75
 -3 -8 -7 70.26 1.56
 -3 -8 -6 11.1 0.73
 -3 -8 -5 147.15 2.14
 -3 -8 -4 559.49 6.27
 -3 -8 -3 13.61 1
 -3 -8 -2 360.29 3.88
 -3 -8 -1 130.2 2.62
 -3 -7 -47 59.53 4.81
 -3 -7 -45 20.8 3.25
 -3 -7 -44 15.79 2.41
 -3 -7 -42 36.52 2.53
 -3 -7 -40 6.61 2.09
 -3 -7 -39 9.13 2.2
 -3 -7 -38 26.42 2.07
 -3 -7 -37 67.34 3.38
 -3 -7 -36 28.18 1.99
 -3 -7 -35 19.13 1.93
 -3 -7 -33 14.49 1.9
 -3 -7 -31 11.91 1.61
 -3 -7 -30 8.11 1.5
 -3 -7 -29 154.94 2.18
 -3 -7 -28 42.89 1.47
 -3 -7 -27 52.73 1.45
 -3 -7 -26 34.9 2.16
 -3 -7 -25 58.62 1.59
 -3 -7 -24 57.25 1.49
 -3 -7 -23 60.12 1.42
 -3 -7 -22 51.66 1.65
 -3 -7 -21 313.04 4.05
 -3 -7 -20 163.4 1.7
 -3 -7 -19 54.43 1.42
 -3 -7 -18 125.11 3.07
 -3 -7 -17 470.77 4.03
 -3 -7 -16 16.68 1.03
 -3 -7 -15 142.49 2.25
 -3 -7 -14 65.87 0.94
 -3 -7 -13 12.27 0.7
 -3 -7 -12 101.99 1.48
 -3 -7 -11 87.31 1.02
 -3 -7 -10 305.6 3.62
 -3 -7 -9 462.85 4.44
 -3 -7 -8 80.5 1.74
 -3 -7 -7 85.22 1.03
 -3 -7 -6 163.09 2.4
 -3 -7 -5 55.49 1.13
 -3 -7 -4 203.7 2.17
 -3 -7 -3 1169.83 9.86
 -3 -7 -2 13.79 0.96
 -3 -7 -1 981.7 11.41
 -3 -6 -48 30.95 4.23
 -3 -6 -47 22.81 3.77
 -3 -6 -46 14.94 4.1
 -3 -6 -45 18.06 2.96
 -3 -6 -44 56.43 3.06
 -3 -6 -43 12.56 2.11
 -3 -6 -41 8.71 2.01
 -3 -6 -40 29.28 1.84
 -3 -6 -39 54.94 2.13
 -3 -6 -38 124.12 2.79
 -3 -6 -37 125.92 2.36
 -3 -6 -36 12.89 1.79
 -3 -6 -35 112.11 2.9
 -3 -6 -34 30.54 1.72
 -3 -6 -33 38.64 2.03
 -3 -6 -32 21.97 2.11
 -3 -6 -31 12.73 1.62
 -3 -6 -30 100.17 1.82
 -3 -6 -29 42.34 1.57
 -3 -6 -28 3.64 1.61
 -3 -6 -27 168.93 3.45
 -3 -6 -26 76.5 1.67
 -3 -6 -25 116.27 3.22
 -3 -6 -24 57.87 2.26
 -3 -6 -23 107.52 2.09
 -3 -6 -22 14.93 1.12
 -3 -6 -21 48.89 1.25
 -3 -6 -20 127.19 3.02
 -3 -6 -19 426.87 3.64
 -3 -6 -18 53.64 0.97
 -3 -6 -17 54.93 0.94
 -3 -6 -16 80.4 1.91
 -3 -6 -15 319.71 3.46
 -3 -6 -14 249.54 2.19
 -3 -6 -13 51.64 0.97
 -3 -6 -12 327.72 2.25
 -3 -6 -11 98.2 3.39
 -3 -6 -10 25.65 0.87
 -3 -6 -9 410.69 3.47
 -3 -6 -8 184.23 2.21
 -3 -6 -7 528.29 3.47
 -3 -6 -6 307.15 3.37
 -3 -6 -5 216.17 2.93
 -3 -6 -4 169.32 1.65
 -3 -6 -3 484.75 9.43
 -3 -6 -2 274.73 2.58
 -3 -6 -1 424.55 5.41
 -3 -5 -48 9.17 3.26
 -3 -5 -47 58.52 6.3
 -3 -5 -45 46.76 2.37
 -3 -5 -44 56.52 2.8
 -3 -5 -42 40.23 2.01
 -3 -5 -41 21.59 1.85
 -3 -5 -40 21.59 2.06
 -3 -5 -39 17.67 2.03
 -3 -5 -38 63.89 2.49
 -3 -5 -37 182.87 3.26
 -3 -5 -36 74.26 2.35
 -3 -5 -35 66 2.02
 -3 -5 -34 36.98 1.73
 -3 -5 -33 59.83 1.75
 -3 -5 -32 11.3 1.54
 -3 -5 -31 148.19 2.84
 -3 -5 -30 32.6 1.77
 -3 -5 -29 314.01 3.59
 -3 -5 -28 43.51 1.61
 -3 -5 -27 387.81 3.92
 -3 -5 -26 166.76 4.63
 -3 -5 -25 99.77 2.51
 -3 -5 -24 10.19 1.03
 -3 -5 -23 173.69 2.34
 -3 -5 -22 53.66 1.06
 -3 -5 -21 128 1.29
 -3 -5 -20 445.99 5.59
 -3 -5 -19 258.43 2.98
 -3 -5 -18 344.9 2.7
 -3 -5 -17 79.61 1.72
 -3 -5 -16 322.74 3.7
 -3 -5 -15 266.33 3.47
 -3 -5 -14 182.99 1.22
 -3 -5 -13 70.46 1.7
 -3 -5 -12 180.14 1.07
 -3 -5 -11 300.32 3.27
 -3 -5 -10 31.89 0.73
 -3 -5 -9 1606.44 14.59
 -3 -5 -8 709.98 8.4
 -3 -5 -7 557.75 7.48
 -3 -5 -6 71.3 1.05
 -3 -5 -5 85.88 1.29
 -3 -5 -4 37.03 1.5
 -3 -5 -3 106.66 1.01
 -3 -5 -2 1474.92 17.02
 -3 -5 -1 99.89 1.24
 -3 -4 -49 22.59 2.86
 -3 -4 -48 20.23 2.4
 -3 -4 -47 56.56 3.54
 -3 -4 -46 15.69 2.47
 -3 -4 -45 20.4 2.18
 -3 -4 -44 24.47 1.94
 -3 -4 -43 41.22 2.03
 -3 -4 -41 30.89 2.11
 -3 -4 -40 10.28 1.91
 -3 -4 -39 9.59 2.05
 -3 -4 -38 14.68 1.83
 -3 -4 -37 31.53 1.81
 -3 -4 -36 78.35 1.9
 -3 -4 -35 43.21 1.77
 -3 -4 -34 22.61 2.11
 -3 -4 -33 10.3 2.09
 -3 -4 -32 20.16 1.61
 -3 -4 -31 100.45 1.68
 -3 -4 -30 48.6 1.52
 -3 -4 -29 106.15 2.18
 -3 -4 -28 233.25 4.86
 -3 -4 -27 454.09 6.87
 -3 -4 -26 102.74 2.39
 -3 -4 -25 166.3 2.44
 -3 -4 -24 127.59 1.48
 -3 -4 -23 188.93 1.95
 -3 -4 -22 14.4 1.04
 -3 -4 -21 95.94 1.37
 -3 -4 -20 69.15 1.04
 -3 -4 -19 75.67 1.07
 -3 -4 -18 31.77 1
 -3 -4 -17 413.15 5.51
 -3 -4 -16 181.37 2.06
 -3 -4 -15 102.84 1.02
 -3 -4 -14 88.09 2.09
 -3 -4 -13 34.06 0.83
 -3 -4 -12 233.64 4.37
 -3 -4 -11 205.85 1.71
 -3 -4 -10 1525.27 21.6
 -3 -4 -9 113.92 1.32
 -3 -4 -8 390.54 3.76
 -3 -4 -7 304.52 3.65
 -3 -4 -6 471.88 9.44
 -3 -4 -5 103.68 1.36
 -3 -4 -4 249.65 4.59
 -3 -4 -3 84.16 1.65
 -3 -4 -2 989.33 10.73
 -3 -4 -1 128.43 0.98
 -3 -3 -48 10.97 2.3
 -3 -3 -47 14.37 2.78
 -3 -3 -45 8.39 2.01
 -3 -3 -44 17.36 2.07
 -3 -3 -43 6.32 1.97
 -3 -3 -41 23.45 1.9
 -3 -3 -40 32.04 1.88
 -3 -3 -39 20.69 2.01
 -3 -3 -38 22.85 1.84
 -3 -3 -36 5.12 1.83
 -3 -3 -35 20.1 1.86
 -3 -3 -34 26.73 1.67
 -3 -3 -33 28.37 1.79
 -3 -3 -32 78.82 1.66
 -3 -3 -31 15.22 1.5
 -3 -3 -30 265.13 2.76
 -3 -3 -29 31.62 1.81
 -3 -3 -28 12.16 1.34
 -3 -3 -27 78.12 2.07
 -3 -3 -26 80.89 1.4
 -3 -3 -25 67.86 1.44
 -3 -3 -24 7.11 1.11
 -3 -3 -23 63.35 1.27
 -3 -3 -22 3.73 1.03
 -3 -3 -21 115.4 1.35
 -3 -3 -20 31.82 1.39
 -3 -3 -19 168.42 3.28
 -3 -3 -18 210.21 3.01
 -3 -3 -16 116.74 1.57
 -3 -3 -15 278.19 2.47
 -3 -3 -14 7.24 0.85
 -3 -3 -13 127.04 1.77
 -3 -3 -12 1433.56 18.16
 -3 -3 -11 806.57 7.21
 -3 -3 -10 143.7 1.23
 -3 -3 -9 68.3 1.32
 -3 -3 -8 658.44 5.29
 -3 -3 -7 589.44 3.6
 -3 -3 -6 845.96 17.14
 -3 -3 -5 297.16 3.65
 -3 -3 -4 367.57 1.89
 -3 -3 -3 15.81 0.84
 -3 -3 -2 28.55 0.86
 -3 -3 -1 139.41 2.72
 -3 -2 -50 6.84 2.29
 -3 -2 -49 7.76 2.22
 -3 -2 -48 28.12 3.24
 -3 -2 -47 99.08 3.84
 -3 -2 -46 7.57 2.72
 -3 -2 -44 33.31 2.06
 -3 -2 -43 11.93 2.02
 -3 -2 -42 18.93 1.92
 -3 -2 -41 57.26 1.99
 -3 -2 -40 15.94 1.86
 -3 -2 -39 31.91 2.56
 -3 -2 -38 30.01 1.81
 -3 -2 -37 21.33 1.76
 -3 -2 -36 174.22 3.6
 -3 -2 -35 19.71 1.68
 -3 -2 -34 64.31 2.94
 -3 -2 -33 9.2 1.55
 -3 -2 -32 13.41 1.51
 -3 -2 -31 11.06 1.49
 -3 -2 -30 127.87 3.01
 -3 -2 -29 194.33 2.97
 -3 -2 -28 60.99 1.41
 -3 -2 -27 20.98 1.64
 -3 -2 -26 128.59 1.55
 -3 -2 -25 58.81 1.18
 -3 -2 -24 10.21 1.15
 -3 -2 -23 11.22 1.04
 -3 -2 -21 6.15 1.1
 -3 -2 -20 176.16 2.33
 -3 -2 -19 103.3 1.1
 -3 -2 -18 197.18 1.94
 -3 -2 -17 423.21 3.78
 -3 -2 -16 179.8 1.51
 -3 -2 -15 169.32 2.28
 -3 -2 -14 14.59 0.85
 -3 -2 -13 20.18 0.85
 -3 -2 -12 94.65 0.97
 -3 -2 -11 151.66 0.96
 -3 -2 -10 524.26 7.88
 -3 -2 -9 592.73 9.93
 -3 -2 -8 28.58 1.13
 -3 -2 -7 122.5 1.26
 -3 -2 -6 506.19 2.15
 -3 -2 -5 331.3 4.91
 -3 -2 -4 416.18 4.81
 -3 -2 -3 114.95 2.18
 -3 -2 -2 27.67 1.11
 -3 -2 -1 954.66 5.71
 -3 -1 -48 7.15 2.32
 -3 -1 -47 12.79 2.54
 -3 -1 -46 7.94 2.58
 -3 -1 -45 6.23 3.02
 -3 -1 -44 12.41 2.3
 -3 -1 -43 11.27 2.39
 -3 -1 -42 20.96 2.03
 -3 -1 -41 19.39 1.98
 -3 -1 -40 23.26 1.85
 -3 -1 -39 22.66 2.05
 -3 -1 -38 87.69 2.91
 -3 -1 -37 16.08 1.89
 -3 -1 -36 73.71 2.57
 -3 -1 -35 5.2 1.85
 -3 -1 -34 67.2 1.85
 -3 -1 -33 8.48 1.72
 -3 -1 -32 166.63 2.86
 -3 -1 -31 20.69 1.86
 -3 -1 -30 52.41 1.88
 -3 -1 -29 75.47 1.59
 -3 -1 -28 23.1 1.31
 -3 -1 -27 15.33 1.16
 -3 -1 -26 81.64 1.35
 -3 -1 -25 45.5 1.21
 -3 -1 -24 275.69 1.63
 -3 -1 -23 21.62 1.13
 -3 -1 -22 61.69 1.1
 -3 -1 -21 20.16 1
 -3 -1 -20 187.02 1.83
 -3 -1 -19 144.02 1.59
 -3 -1 -18 51.69 1.54
 -3 -1 -17 34.97 1.08
 -3 -1 -16 240.78 3.36
 -3 -1 -15 102.45 1.23
 -3 -1 -14 66.45 1.55
 -3 -1 -13 34.58 1.02
 -3 -1 -12 12.58 0.79
 -3 -1 -11 461.61 6.7
 -3 -1 -10 495.94 5.08
 -3 -1 -9 23.96 0.71
 -3 -1 -8 36.18 0.72
 -3 -1 -7 450.08 4.66
 -3 -1 -6 196.16 1.62
 -3 -1 -5 284.93 2.21
 -3 -1 -4 433.91 5.33
 -3 -1 -3 270.1 3.99
 -3 -1 -2 171.34 3.4
 -3 -1 -1 406.23 2.14
 -2 -22 -13 8.66 3
 -2 -22 -7 7.19 2.63
 -2 -22 -3 6.19 2.27
 -2 -21 -15 14.03 3
 -2 -21 -10 8.22 3.95
 -2 -21 -9 16.02 3.74
 -2 -21 -4 16.76 3.28
 -2 -21 -2 14.82 3.04
 -2 -21 -1 10.32 2.87
 -2 -20 -22 15.48 3.77
 -2 -20 -21 11.9 4.19
 -2 -20 -20 11.36 5.25
 -2 -20 -17 7.84 3.13
 -2 -20 -13 7.71 2.84
 -2 -20 -12 7.68 2.79
 -2 -20 -11 11.5 2.66
 -2 -20 -10 7.16 2.67
 -2 -20 -8 18.93 3.97
 -2 -20 -7 6.55 2.44
 -2 -20 -6 8.29 2.34
 -2 -20 -4 8.97 2.92
 -2 -20 -3 2.46 1
 -2 -20 -2 11.3 1.94
 -2 -20 -1 12.64 2.98
 -2 -19 -27 13.78 2.47
 -2 -19 -25 9.46 4.38
 -2 -19 -24 7.95 2.48
 -2 -19 -22 6.74 1.85
 -2 -19 -20 15.83 2.28
 -2 -19 -19 21.33 3.49
 -2 -19 -18 23 2.85
 -2 -19 -17 15.36 1.52
 -2 -19 -16 6.52 3.1
 -2 -19 -15 24.18 4.6
 -2 -19 -13 21.94 2.69
 -2 -19 -12 16.26 2
 -2 -19 -8 6.27 3.11
 -2 -19 -5 8.36 3.29
 -2 -19 -4 3.9 1.88
 -2 -19 -3 6.61 1.27
 -2 -19 -2 21.15 2.48
 -2 -19 -1 3.44 1.42
 -2 -18 -30 13.7 1.74
 -2 -18 -29 4.04 1.66
 -2 -18 -28 6.17 2.15
 -2 -18 -27 7.14 2.4
 -2 -18 -24 11.16 1.31
 -2 -18 -22 19.01 4.16
 -2 -18 -21 9.99 1.87
 -2 -18 -20 4.59 1.34
 -2 -18 -19 42.25 2.22
 -2 -18 -18 31.97 3.91
 -2 -18 -17 4.09 1.77
 -2 -18 -15 5.15 2.17
 -2 -18 -14 7.82 1.59
 -2 -18 -12 21.65 3.65
 -2 -18 -8 16.65 1.28
 -2 -18 -6 21.72 2.23
 -2 -18 -5 4.65 2.23
 -2 -18 -2 26.56 1.31
 -2 -18 -1 45.59 6.53
 -2 -17 -34 8.96 1.96
 -2 -17 -33 8.42 1.92
 -2 -17 -32 4.76 1.92
 -2 -17 -29 8.21 2.11
 -2 -17 -28 16.71 1.85
 -2 -17 -27 6.68 2.01
 -2 -17 -24 4.85 1.8
 -2 -17 -23 39.2 2.18
 -2 -17 -22 8.31 1.63
 -2 -17 -21 16.54 1.9
 -2 -17 -19 27.98 1.93
 -2 -17 -18 63.49 5.71
 -2 -17 -17 75.21 2.79
 -2 -17 -16 96.11 2.9
 -2 -17 -15 19.9 3.97
 -2 -17 -14 8.37 1.64
 -2 -17 -12 6.18 2.69
 -2 -17 -10 26.97 3.59
 -2 -17 -9 5.53 2.42
 -2 -17 -8 2.47 1.21
 -2 -17 -6 40.51 5.27
 -2 -17 -5 16.06 5.24
 -2 -17 -3 25.56 2.68
 -2 -17 -2 27.25 1.31
 -2 -17 -1 86.89 1.84
 -2 -16 -36 4.62 2.2
 -2 -16 -35 6.35 2.62
 -2 -16 -34 5.92 2.93
 -2 -16 -32 12.9 3.94
 -2 -16 -31 5.24 2.26
 -2 -16 -29 36.49 2.93
 -2 -16 -27 5.26 2.03
 -2 -16 -25 7.01 1.42
 -2 -16 -24 6.27 1.38
 -2 -16 -23 32.66 2.06
 -2 -16 -22 7.48 1.94
 -2 -16 -20 60.32 3.59
 -2 -16 -19 57.25 4.12
 -2 -16 -18 38.02 4.82
 -2 -16 -17 9.18 2.59
 -2 -16 -15 38.33 2.65
 -2 -16 -14 58.64 3.5
 -2 -16 -13 4.08 1.48
 -2 -16 -12 5.39 1.52
 -2 -16 -11 23.49 2.39
 -2 -16 -10 33.41 2.95
 -2 -16 -9 108.62 4.98
 -2 -16 -8 11.36 3.38
 -2 -16 -6 54.33 5.74
 -2 -16 -5 18.57 2.55
 -2 -16 -4 25.24 2.19
 -2 -16 -3 50.76 2.11
 -2 -16 -1 49.91 3.15
 -2 -15 -38 5.9 2.7
 -2 -15 -37 17.3 3.07
 -2 -15 -35 17.93 4.27
 -2 -15 -34 7.51 2.3
 -2 -15 -33 7.48 1.95
 -2 -15 -32 9.88 1.74
 -2 -15 -31 5.19 1.75
 -2 -15 -30 8.1 1.15
 -2 -15 -29 33.62 3.15
 -2 -15 -28 22.78 1.62
 -2 -15 -27 9.27 1.99
 -2 -15 -26 76.94 1.61
 -2 -15 -25 24.69 2.1
 -2 -15 -24 4.52 0.87
 -2 -15 -23 11.83 1.9
 -2 -15 -22 22.58 2.36
 -2 -15 -21 6.6 1.83
 -2 -15 -20 32.8 1.99
 -2 -15 -19 63.28 2.9
 -2 -15 -18 7.23 1.98
 -2 -15 -17 7.63 1.38
 -2 -15 -16 11.49 2.69
 -2 -15 -14 19.52 1.54
 -2 -15 -13 3.69 1.12
 -2 -15 -12 59.44 1.36
 -2 -15 -11 30.34 2.47
 -2 -15 -10 56.22 2.46
 -2 -15 -9 68.41 3.23
 -2 -15 -8 142.53 5.26
 -2 -15 -7 1.7 0.74
 -2 -15 -6 26.57 1.9
 -2 -15 -5 7.23 3.1
 -2 -15 -4 66.03 2.87
 -2 -15 -3 24.49 1.53
 -2 -15 -2 18.49 2.34
 -2 -15 -1 10.47 0.71
 -2 -14 -39 7.23 2.06
 -2 -14 -38 6.29 2.18
 -2 -14 -36 13.75 2.19
 -2 -14 -35 10.8 2.01
 -2 -14 -34 16.73 1.57
 -2 -14 -33 3.34 1.03
 -2 -14 -32 6.49 1.17
 -2 -14 -31 53.27 1.56
 -2 -14 -30 12.02 1.23
 -2 -14 -29 38.96 2.34
 -2 -14 -28 36.91 1.58
 -2 -14 -27 35.43 3.4
 -2 -14 -26 12.58 1.92
 -2 -14 -25 46.83 3.72
 -2 -14 -24 13.43 1.79
 -2 -14 -23 26.24 1.81
 -2 -14 -22 9.08 1.69
 -2 -14 -21 122.09 2.31
 -2 -14 -20 23.74 3.14
 -2 -14 -19 33.26 1.4
 -2 -14 -18 9.4 1.8
 -2 -14 -17 6.84 1.4
 -2 -14 -16 15.05 4.76
 -2 -14 -15 6.49 0.84
 -2 -14 -14 47.16 1.78
 -2 -14 -13 9.8 1.73
 -2 -14 -12 10.02 2.96
 -2 -14 -11 194.48 5
 -2 -14 -10 158.27 6.64
 -2 -14 -9 184.13 2.77
 -2 -14 -8 42.99 1.63
 -2 -14 -6 25.02 1.42
 -2 -14 -5 11.43 2.58
 -2 -14 -4 12.88 1.53
 -2 -14 -3 12.73 0.72
 -2 -14 -2 11.37 1.9
 -2 -14 -1 6.1 1.02
 -2 -13 -41 7.6 2.1
 -2 -13 -39 9.28 2.2
 -2 -13 -38 12.1 2.12
 -2 -13 -37 9.81 1.27
 -2 -13 -36 12.94 1.24
 -2 -13 -35 6.44 1.19
 -2 -13 -33 44.9 2.97
 -2 -13 -32 15.28 1.42
 -2 -13 -31 4.76 1.4
 -2 -13 -30 23.08 2.52
 -2 -13 -29 43.19 2
 -2 -13 -28 29.77 1.36
 -2 -13 -27 57.68 8.02
 -2 -13 -26 22.83 2.04
 -2 -13 -25 22.46 1.59
 -2 -13 -24 12.26 1.12
 -2 -13 -23 43.2 2.38
 -2 -13 -22 14.25 1.68
 -2 -13 -21 51.01 1.79
 -2 -13 -20 31.77 3.24
 -2 -13 -19 59.7 3.77
 -2 -13 -18 6.98 1.59
 -2 -13 -16 8.28 1.51
 -2 -13 -15 10.46 0.89
 -2 -13 -14 85.49 2.53
 -2 -13 -13 2.32 0.84
 -2 -13 -12 80.86 3.41
 -2 -13 -11 107.45 3.39
 -2 -13 -10 15.05 1.18
 -2 -13 -9 40.45 3.13
 -2 -13 -8 32.15 1.44
 -2 -13 -7 193.96 19.18
 -2 -13 -6 12.05 5.16
 -2 -13 -4 66.63 8.78
 -2 -13 -3 4.48 0.66
 -2 -13 -2 25.03 4.09
 -2 -13 -1 30.69 2.05
 -2 -12 -43 8.57 1.63
 -2 -12 -42 7.62 1.68
 -2 -12 -41 13.44 1.96
 -2 -12 -40 6.07 1.56
 -2 -12 -39 29.99 3.96
 -2 -12 -38 10.84 1.72
 -2 -12 -37 48.96 2.43
 -2 -12 -35 37.38 2.75
 -2 -12 -34 31.29 1.9
 -2 -12 -33 5.3 1.63
 -2 -12 -32 17.61 2.16
 -2 -12 -31 19.22 1.5
 -2 -12 -29 8.43 1.42
 -2 -12 -28 78.82 4
 -2 -12 -27 5.29 1.33
 -2 -12 -26 16.33 1.28
 -2 -12 -25 25.58 1.36
 -2 -12 -24 21.4 1.34
 -2 -12 -23 4.55 1.52
 -2 -12 -22 35.05 2.51
 -2 -12 -21 71.37 2.14
 -2 -12 -20 14.91 1.97
 -2 -12 -19 19.31 1.53
 -2 -12 -18 58.88 2.22
 -2 -12 -17 222.21 3.92
 -2 -12 -16 13.74 1.21
 -2 -12 -15 33.41 1.37
 -2 -12 -14 23.81 1.57
 -2 -12 -13 5.15 1.35
 -2 -12 -11 24.24 2.13
 -2 -12 -10 42.22 1.18
 -2 -12 -9 24.3 1.93
 -2 -12 -8 82.98 3.72
 -2 -12 -7 18.34 1.01
 -2 -12 -6 21.58 1.81
 -2 -12 -5 45.04 1.75
 -2 -12 -4 2.11 0.64
 -2 -12 -3 41.32 1.37
 -2 -12 -2 8.92 0.77
 -2 -12 -1 116.64 3.99
 -2 -11 -44 8.13 1.71
 -2 -11 -43 5.85 2.14
 -2 -11 -42 5.18 1.67
 -2 -11 -41 7.55 1.55
 -2 -11 -40 7.27 1.5
 -2 -11 -37 9.05 2.04
 -2 -11 -36 10.21 1.81
 -2 -11 -33 26.56 1.81
 -2 -11 -32 72.68 2.6
 -2 -11 -31 19.79 2.88
 -2 -11 -29 4.5 1.66
 -2 -11 -28 13.16 2
 -2 -11 -27 4.95 1.7
 -2 -11 -26 8.04 1.21
 -2 -11 -25 33.44 1.27
 -2 -11 -24 39.45 1.67
 -2 -11 -23 16.9 1.39
 -2 -11 -22 4.17 1.46
 -2 -11 -20 79.42 3.23
 -2 -11 -19 51.58 2.03
 -2 -11 -18 95.68 2
 -2 -11 -17 13.63 0.9
 -2 -11 -16 18.09 1.41
 -2 -11 -15 10.93 0.96
 -2 -11 -14 87.82 3.23
 -2 -11 -13 85.85 3.51
 -2 -11 -12 33.61 1.42
 -2 -11 -11 19.05 0.95
 -2 -11 -8 21.05 3.17
 -2 -11 -7 39.92 1.37
 -2 -11 -6 64.96 2.16
 -2 -11 -5 145.98 4.87
 -2 -11 -4 3.52 0.79
 -2 -11 -3 10.07 0.87
 -2 -11 -2 32.61 1.2
 -2 -11 -1 77.69 1.15
 -2 -10 -46 9.46 1.85
 -2 -10 -45 16.46 2.85
 -2 -10 -44 5.08 2.32
 -2 -10 -42 9.83 1.81
 -2 -10 -40 9.08 2.08
 -2 -10 -38 5.38 2.24
 -2 -10 -37 62.66 3.13
 -2 -10 -36 81.56 2.93
 -2 -10 -35 42.31 2.06
 -2 -10 -34 20.9 2.45
 -2 -10 -33 16.06 1.83
 -2 -10 -32 5.96 1.7
 -2 -10 -30 27.93 1.89
 -2 -10 -28 25.57 2.52
 -2 -10 -26 17.44 1.42
 -2 -10 -25 6 1.32
 -2 -10 -24 12.55 1.7
 -2 -10 -23 8.48 1.6
 -2 -10 -22 38.29 1.24
 -2 -10 -21 76.99 2.82
 -2 -10 -20 55.29 1.5
 -2 -10 -19 137.51 2.82
 -2 -10 -18 137.42 1.55
 -2 -10 -17 373.71 6.49
 -2 -10 -16 36.05 1.46
 -2 -10 -14 6.97 0.99
 -2 -10 -13 7.05 1.17
 -2 -10 -12 45.1 1.39
 -2 -10 -11 29.29 0.98
 -2 -10 -10 115.17 2
 -2 -10 -9 23.99 1.05
 -2 -10 -8 342.31 5.01
 -2 -10 -7 22.73 1.02
 -2 -10 -6 6.76 1.14
 -2 -10 -5 75.41 1.98
 -2 -10 -4 53.57 1.36
 -2 -10 -3 358.74 10.78
 -2 -10 -2 80.14 2.15
 -2 -10 -1 521.26 4.93
 -2 -9 -47 6.51 2.34
 -2 -9 -46 27.49 2.04
 -2 -9 -44 4.67 1.77
 -2 -9 -43 8.7 1.82
 -2 -9 -42 5.89 1.66
 -2 -9 -41 33.26 2.12
 -2 -9 -40 15.09 2.05
 -2 -9 -39 17.84 2.19
 -2 -9 -38 23.16 2.15
 -2 -9 -36 30.58 2.03
 -2 -9 -34 24.69 2.17
 -2 -9 -33 21.01 1.69
 -2 -9 -32 5.91 2.1
 -2 -9 -30 14.11 1.51
 -2 -9 -29 116.44 3.26
 -2 -9 -28 157.65 3.97
 -2 -9 -27 5.39 1.86
 -2 -9 -26 71.2 2.02
 -2 -9 -25 56.01 1.56
 -2 -9 -24 6.27 1.51
 -2 -9 -23 23.7 1.93
 -2 -9 -22 106.97 2.07
 -2 -9 -21 9.64 1.05
 -2 -9 -20 98.87 1.5
 -2 -9 -19 31.09 1.03
 -2 -9 -17 39.21 1.61
 -2 -9 -16 18.97 0.98
 -2 -9 -15 64.61 1.59
 -2 -9 -14 40.19 1.29
 -2 -9 -13 36.07 2.01
 -2 -9 -12 146.98 1.32
 -2 -9 -11 413.89 4.94
 -2 -9 -10 153.75 2.13
 -2 -9 -9 90.69 1.06
 -2 -9 -8 145.5 2.19
 -2 -9 -7 11.52 0.59
 -2 -9 -6 186.72 3.72
 -2 -9 -5 32.36 1.29
 -2 -9 -4 155.35 1.53
 -2 -9 -3 19.33 1.2
 -2 -9 -2 100.63 3.11
 -2 -9 -1 264.78 5.62
 -2 -8 -46 13.3 2.88
 -2 -8 -44 23.5 1.97
 -2 -8 -43 75.48 3.21
 -2 -8 -41 12.12 2.68
 -2 -8 -40 10.27 2.62
 -2 -8 -39 64.79 2.82
 -2 -8 -38 27.72 2.47
 -2 -8 -37 37.11 2.13
 -2 -8 -36 19.78 2.28
 -2 -8 -35 11.5 2.37
 -2 -8 -33 15.19 1.76
 -2 -8 -32 30.76 2.62
 -2 -8 -31 82.98 2.67
 -2 -8 -30 9.64 1.52
 -2 -8 -29 227.9 2.62
 -2 -8 -28 41.96 1.77
 -2 -8 -27 93.81 2.38
 -2 -8 -26 148.39 1.91
 -2 -8 -25 100.09 4.12
 -2 -8 -24 11.92 1.34
 -2 -8 -23 9.47 1.22
 -2 -8 -22 19.86 1.19
 -2 -8 -21 35.15 1.18
 -2 -8 -20 118.8 1.95
 -2 -8 -19 103.38 1.81
 -2 -8 -18 38.13 1.13
 -2 -8 -17 39.08 2.2
 -2 -8 -16 74.78 1.46
 -2 -8 -15 21.77 1.49
 -2 -8 -14 188.01 1.68
 -2 -8 -13 212.54 4.46
 -2 -8 -12 6.7 0.71
 -2 -8 -11 405.41 1.66
 -2 -8 -10 25.31 0.78
 -2 -8 -9 669.44 16.41
 -2 -8 -8 18.66 0.72
 -2 -8 -7 161.18 1.75
 -2 -8 -6 57.16 1.36
 -2 -8 -5 117.68 1.62
 -2 -8 -4 180.67 2.2
 -2 -8 -3 204.63 4.56
 -2 -8 -2 66.13 2.81
 -2 -8 -1 28.6 0.9
 -2 -7 -48 23.73 2.17
 -2 -7 -47 9.88 2.28
 -2 -7 -46 76.51 3.68
 -2 -7 -45 23.56 3.85
 -2 -7 -44 64.42 3.34
 -2 -7 -42 7.83 2.54
 -2 -7 -41 23.29 2.43
 -2 -7 -40 12.17 2.73
 -2 -7 -39 12.66 3.08
 -2 -7 -38 168.41 3.49
 -2 -7 -37 7.09 1.88
 -2 -7 -36 34.7 1.82
 -2 -7 -35 8.63 1.78
 -2 -7 -34 51.54 1.98
 -2 -7 -33 23.4 1.69
 -2 -7 -32 39.27 2.29
 -2 -7 -31 13.11 1.59
 -2 -7 -30 201.53 3.61
 -2 -7 -29 44.13 3.17
 -2 -7 -28 592.34 11.36
 -2 -7 -27 38.35 1.66
 -2 -7 -26 472.4 6.37
 -2 -7 -25 52.54 1.49
 -2 -7 -24 22.93 1.29
 -2 -7 -23 14.25 1.23
 -2 -7 -22 55.23 1.59
 -2 -7 -21 48.44 1.23
 -2 -7 -20 30.77 1.19
 -2 -7 -19 99.22 1.66
 -2 -7 -18 397.91 4.88
 -2 -7 -17 30.8 1.12
 -2 -7 -16 241.56 3.59
 -2 -7 -15 187.22 2.16
 -2 -7 -14 157.24 1.97
 -2 -7 -13 13.42 0.69
 -2 -7 -12 84.54 1.31
 -2 -7 -11 83.48 0.95
 -2 -7 -10 1256.64 5.78
 -2 -7 -9 129.46 1.28
 -2 -7 -8 1926.99 25.68
 -2 -7 -7 259.46 2.07
 -2 -7 -6 286.98 1.06
 -2 -7 -5 86.06 1.34
 -2 -7 -3 265.78 5.77
 -2 -7 -2 134.15 1.7
 -2 -7 -1 237.7 6.09
 -2 -6 -49 9.94 2.08
 -2 -6 -46 24.76 1.85
 -2 -6 -45 37.89 2.63
 -2 -6 -43 14.29 2.42
 -2 -6 -42 27.19 2.19
 -2 -6 -41 7.96 2.55
 -2 -6 -40 49.76 3.1
 -2 -6 -39 4.73 2.08
 -2 -6 -38 51.79 1.98
 -2 -6 -37 14.12 1.86
 -2 -6 -36 8.14 1.85
 -2 -6 -35 7.69 1.89
 -2 -6 -34 9.36 1.74
 -2 -6 -33 11.15 1.69
 -2 -6 -32 24.6 1.75
 -2 -6 -31 47.28 2.14
 -2 -6 -30 11.19 2.72
 -2 -6 -29 157.74 3.09
 -2 -6 -28 98.74 1.87
 -2 -6 -27 87.65 1.7
 -2 -6 -26 188.09 3.33
 -2 -6 -25 114.09 1.75
 -2 -6 -24 152.74 3.35
 -2 -6 -23 126.43 4.54
 -2 -6 -22 69.06 2.05
 -2 -6 -21 75.04 1.79
 -2 -6 -20 19.02 1.29
 -2 -6 -19 51.27 1.83
 -2 -6 -18 52.81 1.22
 -2 -6 -17 127.55 1.34
 -2 -6 -16 492.87 4.92
 -2 -6 -15 135.86 1.71
 -2 -6 -14 211.44 2.87
 -2 -6 -13 132.94 0.93
 -2 -6 -12 79.52 1.19
 -2 -6 -11 707.02 7.26
 -2 -6 -10 816.43 12.35
 -2 -6 -9 841.46 10.66
 -2 -6 -8 139.67 2.73
 -2 -6 -7 244.61 2.36
 -2 -6 -6 42.96 0.7
 -2 -6 -5 790.04 6.49
 -2 -6 -4 92.94 0.95
 -2 -6 -3 26.57 0.48
 -2 -6 -2 59.56 1.3
 -2 -6 -1 739.37 5.06
 -2 -5 -50 4.84 2.27
 -2 -5 -49 32.31 2.08
 -2 -5 -48 31.56 2.18
 -2 -5 -47 7.72 2.15
 -2 -5 -46 59.13 1.94
 -2 -5 -45 19.86 1.96
 -2 -5 -44 10.46 2.32
 -2 -5 -42 5.75 2.33
 -2 -5 -41 31.74 1.91
 -2 -5 -40 21.11 2.19
 -2 -5 -39 14.83 1.95
 -2 -5 -38 118.62 3.14
 -2 -5 -37 100.36 2.95
 -2 -5 -36 109.59 3.55
 -2 -5 -35 15.64 1.78
 -2 -5 -34 52.86 1.79
 -2 -5 -33 12.88 2.22
 -2 -5 -32 5.41 1.8
 -2 -5 -31 11.74 1.91
 -2 -5 -30 87.17 1.82
 -2 -5 -29 146.6 2.89
 -2 -5 -28 95.21 1.78
 -2 -5 -27 157.36 2.89
 -2 -5 -26 39.89 1.52
 -2 -5 -25 33.02 1.5
 -2 -5 -24 78.72 1.81
 -2 -5 -23 52.93 2.17
 -2 -5 -22 95.57 1.56
 -2 -5 -21 21.9 1.65
 -2 -5 -20 302.19 3.2
 -2 -5 -19 242.53 4.16
 -2 -5 -18 699.86 13.23
 -2 -5 -17 55.09 0.88
 -2 -5 -16 699.56 6.33
 -2 -5 -15 96.06 1.54
 -2 -5 -14 87.91 0.95
 -2 -5 -13 485.14 3.49
 -2 -5 -12 378.71 2.18
 -2 -5 -11 494.08 4.33
 -2 -5 -10 130.75 1.51
 -2 -5 -9 982.62 11.21
 -2 -5 -8 332.89 1.99
 -2 -5 -7 289.28 4.97
 -2 -5 -6 47.97 0.55
 -2 -5 -5 439.44 4.5
 -2 -5 -4 399.56 5.52
 -2 -5 -3 713.84 5.6
 -2 -5 -2 3228 36.71
 -2 -5 -1 38.25 1.11
 -2 -4 -49 19.12 2.03
 -2 -4 -48 19.89 2.2
 -2 -4 -47 6 2.54
 -2 -4 -46 11.08 1.85
 -2 -4 -45 77.39 2.48
 -2 -4 -43 22.45 2.26
 -2 -4 -41 18.73 1.91
 -2 -4 -40 33.35 2.69
 -2 -4 -39 49.65 2.13
 -2 -4 -38 4.37 2.05
 -2 -4 -37 228.69 4.53
 -2 -4 -35 102.33 2.26
 -2 -4 -34 65.01 2.1
 -2 -4 -33 163.18 4.08
 -2 -4 -32 7.26 1.76
 -2 -4 -31 72.18 2.17
 -2 -4 -30 43.86 1.71
 -2 -4 -29 44.39 1.96
 -2 -4 -28 13.52 1.86
 -2 -4 -27 45.18 2.62
 -2 -4 -26 21.6 1.4
 -2 -4 -25 86.55 2.31
 -2 -4 -24 3.54 1.65
 -2 -4 -23 42.54 1.32
 -2 -4 -22 234.27 1.69
 -2 -4 -21 211.6 4.9
 -2 -4 -20 104.07 4.08
 -2 -4 -19 1156.49 11.62
 -2 -4 -18 106.56 1.07
 -2 -4 -17 26.48 0.85
 -2 -4 -16 93.09 1.95
 -2 -4 -15 244.46 2.78
 -2 -4 -14 291.43 3.66
 -2 -4 -13 148.87 1.9
 -2 -4 -12 35.65 0.77
 -2 -4 -11 259.74 3.22
 -2 -4 -10 142.96 1.82
 -2 -4 -9 62.13 0.68
 -2 -4 -8 13.83 0.55
 -2 -4 -7 489.59 5.89
 -2 -4 -6 134.48 2.46
 -2 -4 -5 1153.45 8.36
 -2 -4 -4 1788.72 13.53
 -2 -4 -3 164.36 2.24
 -2 -4 -2 641.95 4.35
 -2 -4 -1 4652.01 42.93
 -2 -3 -49 5 2.16
 -2 -3 -48 27.17 2.02
 -2 -3 -47 14.44 2.04
 -2 -3 -46 21.37 2.03
 -2 -3 -45 19.78 2.55
 -2 -3 -44 8.87 2.35
 -2 -3 -43 34.81 1.99
 -2 -3 -42 9.61 2.25
 -2 -3 -41 15.03 1.89
 -2 -3 -40 13.17 1.98
 -2 -3 -39 32.43 1.97
 -2 -3 -38 140.89 4.68
 -2 -3 -37 44.75 1.91
 -2 -3 -36 361.64 6.74
 -2 -3 -35 42.23 1.92
 -2 -3 -34 45.37 1.88
 -2 -3 -33 130.86 2.05
 -2 -3 -32 26.23 1.74
 -2 -3 -31 34.74 1.72
 -2 -3 -30 187.03 3.46
 -2 -3 -29 59.32 1.69
 -2 -3 -28 27.44 1.76
 -2 -3 -27 50.77 1.59
 -2 -3 -25 87.18 1.88
 -2 -3 -23 305.65 4.82
 -2 -3 -22 216.56 1.94
 -2 -3 -21 290.51 3.29
 -2 -3 -20 366.1 3.66
 -2 -3 -19 341.89 3.25
 -2 -3 -18 547.73 5.63
 -2 -3 -17 535.59 5.17
 -2 -3 -16 306.84 3.48
 -2 -3 -15 84.74 0.97
 -2 -3 -14 49.75 0.76
 -2 -3 -13 89.99 1.58
 -2 -3 -12 250.44 2.85
 -2 -3 -11 138.76 2.22
 -2 -3 -10 315.37 2.53
 -2 -3 -9 247.26 4.62
 -2 -3 -8 110.16 1.25
 -2 -3 -7 132.31 1.16
 -2 -3 -6 64.55 0.94
 -2 -3 -5 352.73 11.09
 -2 -3 -4 662.49 6.75
 -2 -3 -3 597.84 8.5
 -2 -3 -2 334 4.46
 -2 -3 -1 1097.81 8.88
 -2 -2 -50 8.64 2.02
 -2 -2 -49 13.04 2.05
 -2 -2 -47 37.57 1.93
 -2 -2 -46 6.34 2.09
 -2 -2 -45 11.25 2.57
 -2 -2 -44 4.98 2.46
 -2 -2 -43 18.93 2.47
 -2 -2 -42 12.09 1.92
 -2 -2 -40 73.49 2.41
 -2 -2 -39 133.15 3.76
 -2 -2 -38 38.42 2.3
 -2 -2 -37 78.32 2.14
 -2 -2 -36 68.35 4.33
 -2 -2 -35 39.8 2.41
 -2 -2 -34 75.22 2.49
 -2 -2 -33 22.46 3.12
 -2 -2 -32 81.82 3.33
 -2 -2 -31 46.48 2.23
 -2 -2 -30 40.63 1.8
 -2 -2 -29 202.87 4.91
 -2 -2 -28 29.62 1.7
 -2 -2 -27 192.2 3.87
 -2 -2 -26 49.88 1.46
 -2 -2 -25 20.3 1.35
 -2 -2 -24 199.06 1.9
 -2 -2 -23 62.59 1.36
 -2 -2 -22 433.35 5.18
 -2 -2 -21 15.07 1.32
 -2 -2 -20 13.88 0.97
 -2 -2 -19 749.99 6.69
 -2 -2 -18 816.73 11.84
 -2 -2 -17 19.36 0.81
 -2 -2 -16 13.35 0.77
 -2 -2 -15 280.25 2.1
 -2 -2 -13 329.14 4.54
 -2 -2 -12 456.16 3.31
 -2 -2 -11 361.85 4.56
 -2 -2 -10 177.06 2.14
 -2 -2 -9 1152.6 7.51
 -2 -2 -8 265.23 2.83
 -2 -2 -7 207.39 2.41
 -2 -2 -6 141.64 1.77
 -2 -2 -5 631.43 7.24
 -2 -2 -4 136.98 2.71
 -2 -2 -3 1372.4 16.1
 -2 -2 -2 741.26 5.67
 -2 -2 -1 1287.01 10.68
 -2 -1 -50 14.11 2.63
 -2 -1 -49 4.82 2.19
 -2 -1 -48 7.47 2.08
 -2 -1 -46 15.27 1.86
 -2 -1 -45 11.54 3.47
 -2 -1 -44 5.9 2.33
 -2 -1 -43 11.15 2.23
 -2 -1 -41 9.68 2.04
 -2 -1 -40 78.67 2.5
 -2 -1 -39 49.7 2.17
 -2 -1 -38 27.46 2.16
 -2 -1 -37 16.51 2.21
 -2 -1 -36 5.57 2.13
 -2 -1 -35 12.52 1.98
 -2 -1 -34 26.45 2.08
 -2 -1 -33 43.33 2.37
 -2 -1 -32 45.62 2.21
 -2 -1 -31 80.21 2.17
 -2 -1 -30 73.01 1.89
 -2 -1 -29 17.82 1.7
 -2 -1 -28 86.32 2.08
 -2 -1 -27 83.33 3.06
 -2 -1 -26 15.23 1.49
 -2 -1 -25 93.61 2.11
 -2 -1 -24 42.7 1.45
 -2 -1 -23 39.4 1.24
 -2 -1 -22 249.83 1.78
 -2 -1 -21 29.12 1.04
 -2 -1 -20 85.82 1.2
 -2 -1 -19 11.36 0.87
 -2 -1 -18 12.4 0.84
 -2 -1 -17 15.96 0.82
 -2 -1 -16 193.94 3.58
 -2 -1 -15 318.62 3.97
 -2 -1 -14 364.28 4.67
 -2 -1 -13 98.68 2.05
 -2 -1 -12 27.3 0.94
 -2 -1 -11 366.25 3.1
 -2 -1 -10 1272.67 9.81
 -2 -1 -9 322.67 3.85
 -2 -1 -8 125.87 1.93
 -2 -1 -7 948.27 5.28
 -2 -1 -6 1509.08 15.58
 -2 -1 -5 530.5 8.43
 -2 -1 -4 390.93 3.96
 -2 -1 -3 716.52 5.92
 -2 -1 -2 584.97 4.78
 -2 -1 -1 665.41 5.37
 -1 -22 -16 6.81 3.18
 -1 -21 -18 21.25 3.07
 -1 -21 -14 6.88 3.27
 -1 -21 -11 6.35 2.71
 -1 -21 -8 7.85 2.39
 -1 -21 -6 5.9 2.3
 -1 -21 -1 3.41 1.06
 -1 -20 -19 10.88 4.5
 -1 -20 -15 9.02 4.25
 -1 -20 -12 10.71 3.85
 -1 -20 -10 17.24 3.45
 -1 -20 -8 9.54 3.42
 -1 -20 -1 16.02 1.16
 -1 -19 -27 7.06 2.4
 -1 -19 -22 12.55 2.27
 -1 -19 -20 33.15 3.18
 -1 -19 -18 30.98 4.32
 -1 -19 -16 63.07 3.25
 -1 -19 -15 30.11 8.04
 -1 -19 -12 10.19 2.52
 -1 -19 -10 5.11 2.55
 -1 -19 -7 18.1 6.15
 -1 -19 -6 17.09 2.13
 -1 -19 -5 25.8 3.22
 -1 -19 -4 11.48 2.64
 -1 -19 -3 4.8 0.79
 -1 -19 -2 70.25 1.73
 -1 -18 -30 4.88 1.84
 -1 -18 -26 3.98 1.57
 -1 -18 -21 10.73 1.48
 -1 -18 -19 19.48 4.35
 -1 -18 -16 7.67 2.78
 -1 -18 -15 13.04 2.65
 -1 -18 -14 21.2 1.77
 -1 -18 -13 13.81 3.35
 -1 -18 -11 9.23 2.41
 -1 -18 -10 7.5 2.38
 -1 -18 -9 6.61 2.33
 -1 -18 -8 9.98 4.23
 -1 -18 -5 10 4.85
 -1 -18 -4 17.29 2.91
 -1 -18 -3 5.23 1.03
 -1 -18 -2 32.93 6.04
 -1 -18 -1 16.91 1.8
 -1 -17 -34 16.03 2.52
 -1 -17 -32 4.44 1.73
 -1 -17 -29 4.24 2
 -1 -17 -27 6.05 1.44
 -1 -17 -26 12.31 1.37
 -1 -17 -24 13.86 2.78
 -1 -17 -22 4.87 1.3
 -1 -17 -21 5.67 1.7
 -1 -17 -20 54.31 2.48
 -1 -17 -19 42.13 4.49
 -1 -17 -18 4.58 1.03
 -1 -17 -16 15 1.32
 -1 -17 -12 7.13 1.16
 -1 -17 -11 9.7 1.11
 -1 -17 -10 9.56 3.39
 -1 -17 -8 12.46 2.72
 -1 -17 -7 5.51 2.17
 -1 -17 -5 20.64 2.16
 -1 -17 -4 6.12 1.58
 -1 -17 -3 6.78 1.49
 -1 -17 -2 50.7 7.6
 -1 -17 -1 39.9 2.65
 -1 -16 -37 5.08 2.15
 -1 -16 -34 10.54 1.9
 -1 -16 -32 7.5 2.23
 -1 -16 -31 9.17 2.23
 -1 -16 -28 11.58 2.51
 -1 -16 -27 19.36 2.74
 -1 -16 -26 13.57 3.18
 -1 -16 -24 16.25 1.57
 -1 -16 -23 9.4 1.5
 -1 -16 -22 12.47 1.72
 -1 -16 -21 4.23 1.42
 -1 -16 -20 51.28 3.84
 -1 -16 -18 16.72 2.21
 -1 -16 -17 3.28 1.2
 -1 -16 -16 5.55 1.3
 -1 -16 -15 4.14 1.35
 -1 -16 -13 5.95 1.26
 -1 -16 -12 21.16 1.51
 -1 -16 -11 77.95 2.28
 -1 -16 -10 5.84 1.23
 -1 -16 -9 41.62 5.44
 -1 -16 -8 6.72 2.17
 -1 -16 -7 80.75 5.49
 -1 -16 -6 9.61 1.91
 -1 -16 -5 6.19 0.76
 -1 -16 -3 12.06 0.98
 -1 -16 -2 12.96 1.74
 -1 -16 -1 11.56 1.53
 -1 -15 -39 16.86 2.15
 -1 -15 -38 18.08 2.09
 -1 -15 -36 10.61 2.41
 -1 -15 -34 17.77 2.85
 -1 -15 -30 4.46 1.8
 -1 -15 -29 60.63 3.12
 -1 -15 -28 6.23 1.83
 -1 -15 -27 5.25 1.79
 -1 -15 -26 11.87 1.84
 -1 -15 -24 7.86 1.41
 -1 -15 -22 55.69 2.82
 -1 -15 -21 6.09 1.14
 -1 -15 -20 6.87 1.07
 -1 -15 -19 49.29 1.87
 -1 -15 -18 44.79 3.77
 -1 -15 -17 14.05 2.7
 -1 -15 -16 15.08 1.86
 -1 -15 -15 10.94 2.12
 -1 -15 -14 4.27 0.84
 -1 -15 -13 56.01 3.15
 -1 -15 -12 27.79 1.14
 -1 -15 -11 7.64 2.34
 -1 -15 -10 4.1 1.34
 -1 -15 -9 37.3 1.32
 -1 -15 -8 53.74 2.93
 -1 -15 -7 9.48 2.7
 -1 -15 -6 17.53 2.61
 -1 -15 -5 20.53 1.8
 -1 -15 -4 11.6 1.47
 -1 -15 -3 46.59 2.87
 -1 -15 -2 2.85 0.8
 -1 -15 -1 12.69 1.04
 -1 -14 -41 16.83 3.33
 -1 -14 -38 16.32 2.27
 -1 -14 -37 6.58 2.33
 -1 -14 -36 8.03 2.22
 -1 -14 -35 8.59 2.16
 -1 -14 -34 10.68 1.12
 -1 -14 -33 11.77 2.02
 -1 -14 -32 9.78 2.02
 -1 -14 -31 20.04 2.5
 -1 -14 -30 15.05 1.33
 -1 -14 -29 18.43 1.69
 -1 -14 -28 58.18 2.65
 -1 -14 -27 48.98 2.63
 -1 -14 -26 10.42 2.32
 -1 -14 -25 14.84 1.94
 -1 -14 -24 7.32 1.73
 -1 -14 -23 10.54 1.44
 -1 -14 -22 14.48 1.39
 -1 -14 -21 15.51 1.67
 -1 -14 -20 36.07 2.41
 -1 -14 -19 24.5 2.99
 -1 -14 -18 78.11 3.58
 -1 -14 -16 7.15 1.3
 -1 -14 -15 14.37 1.41
 -1 -14 -14 7.12 1.09
 -1 -14 -13 89.01 1.88
 -1 -14 -12 18.09 2.9
 -1 -14 -11 54.6 2.41
 -1 -14 -10 62.75 1.14
 -1 -14 -9 23.28 1.79
 -1 -14 -8 112.39 2.86
 -1 -14 -7 274.01 7.96
 -1 -14 -6 17.27 2.63
 -1 -14 -5 9.43 1.15
 -1 -14 -4 26.96 3.02
 -1 -14 -3 37.87 2.76
 -1 -14 -2 20.35 1.5
 -1 -14 -1 53.3 1.62
 -1 -13 -42 9.01 2.26
 -1 -13 -40 4.84 2.32
 -1 -13 -38 5.93 1.57
 -1 -13 -37 12.67 2.04
 -1 -13 -35 6.98 1.29
 -1 -13 -34 17.42 1.16
 -1 -13 -33 7.29 0.94
 -1 -13 -32 7.44 1.18
 -1 -13 -31 2.25 0.9
 -1 -13 -30 12.11 2.11
 -1 -13 -29 18.61 1.7
 -1 -13 -28 17.39 1.99
 -1 -13 -27 107.82 4.12
 -1 -13 -26 13.92 1.7
 -1 -13 -25 59.83 2.5
 -1 -13 -24 11.31 1.42
 -1 -13 -23 14.62 1.36
 -1 -13 -22 15.39 2.43
 -1 -13 -21 15.65 1.87
 -1 -13 -20 133.64 4.67
 -1 -13 -19 8.59 1.42
 -1 -13 -18 61.38 2.82
 -1 -13 -17 23.77 2.25
 -1 -13 -16 39.87 3.48
 -1 -13 -15 37.45 3.86
 -1 -13 -14 25.16 1.12
 -1 -13 -13 35.75 2.53
 -1 -13 -12 21.7 1.3
 -1 -13 -11 152.27 6.38
 -1 -13 -10 20.18 1.98
 -1 -13 -9 94.37 4.42
 -1 -13 -8 10.22 2.1
 -1 -13 -7 159.77 4.79
 -1 -13 -6 40.85 2.07
 -1 -13 -5 39.29 5.95
 -1 -13 -4 47.66 3.72
 -1 -13 -3 5.96 0.72
 -1 -13 -2 282.48 8.84
 -1 -13 -1 37.66 1.88
 -1 -12 -43 5.48 2.2
 -1 -12 -42 11.89 1.54
 -1 -12 -41 9.69 1.54
 -1 -12 -38 6.04 1.48
 -1 -12 -37 35.62 3.06
 -1 -12 -36 34.03 3.49
 -1 -12 -33 20.72 1.45
 -1 -12 -32 5.71 1.11
 -1 -12 -30 63.25 1.98
 -1 -12 -29 60.36 3.63
 -1 -12 -28 94.88 4.71
 -1 -12 -27 17.08 1.59
 -1 -12 -26 92.75 2.11
 -1 -12 -25 49.72 1.33
 -1 -12 -24 34.02 1.43
 -1 -12 -23 45.32 2.44
 -1 -12 -22 43.42 1.97
 -1 -12 -21 17.54 1.54
 -1 -12 -20 5.27 1.68
 -1 -12 -19 56.93 2.33
 -1 -12 -18 179.14 3.27
 -1 -12 -17 76.77 4.51
 -1 -12 -16 29.88 2.91
 -1 -12 -15 27.32 3.29
 -1 -12 -14 22.52 1.77
 -1 -12 -13 149.92 1.8
 -1 -12 -12 163.87 4.15
 -1 -12 -11 106.29 2.46
 -1 -12 -10 338.78 4.43
 -1 -12 -9 159.15 2.76
 -1 -12 -8 400.13 7.89
 -1 -12 -7 25.4 1.74
 -1 -12 -6 32.38 0.93
 -1 -12 -5 58.64 2.66
 -1 -12 -4 59.88 1.96
 -1 -12 -3 5.37 0.55
 -1 -12 -2 112.26 5.5
 -1 -12 -1 121.32 5.05
 -1 -11 -45 10.32 1.71
 -1 -11 -44 4.13 1.73
 -1 -11 -43 5.81 1.59
 -1 -11 -42 7.17 1.53
 -1 -11 -40 31.14 2.93
 -1 -11 -39 5.57 2.52
 -1 -11 -38 20.23 1.81
 -1 -11 -37 25.33 1.58
 -1 -11 -36 36.1 1.52
 -1 -11 -34 23.06 1.26
 -1 -11 -33 34.23 1.62
 -1 -11 -32 8.78 2.41
 -1 -11 -31 18.2 1.33
 -1 -11 -30 116.97 2.32
 -1 -11 -29 60.43 1.99
 -1 -11 -28 66.68 2.32
 -1 -11 -27 16.94 1.29
 -1 -11 -26 14.96 1.47
 -1 -11 -25 28.09 2.16
 -1 -11 -24 16.5 1.35
 -1 -11 -23 25.93 1.87
 -1 -11 -22 62.53 3.49
 -1 -11 -21 26.29 1.5
 -1 -11 -20 10.86 4.17
 -1 -11 -19 20.19 3.8
 -1 -11 -18 131.39 3.59
 -1 -11 -17 43.7 1.53
 -1 -11 -16 4.92 0.71
 -1 -11 -15 245.94 8.03
 -1 -11 -14 81.17 1.61
 -1 -11 -12 104.86 5.46
 -1 -11 -11 24.29 1.03
 -1 -11 -10 154.49 4.47
 -1 -11 -9 321.8 3.61
 -1 -11 -8 181.76 4.23
 -1 -11 -7 64.34 1.49
 -1 -11 -6 3.61 0.75
 -1 -11 -5 131.31 1.17
 -1 -11 -4 11.04 0.59
 -1 -11 -3 54.19 2.84
 -1 -11 -2 69.91 5.93
 -1 -11 -1 22.1 3.28
 -1 -10 -46 16.82 1.93
 -1 -10 -45 32.16 1.93
 -1 -10 -44 30.05 1.89
 -1 -10 -43 11.99 2.43
 -1 -10 -42 36.27 1.82
 -1 -10 -41 4.5 1.8
 -1 -10 -39 16.76 1.75
 -1 -10 -38 37.93 1.55
 -1 -10 -37 32.12 1.4
 -1 -10 -36 27.24 2.29
 -1 -10 -35 32.82 2.17
 -1 -10 -34 3.16 1.53
 -1 -10 -33 38.87 1.65
 -1 -10 -32 15.58 1.36
 -1 -10 -31 70.59 2.93
 -1 -10 -30 6.63 1.29
 -1 -10 -29 48.83 2.35
 -1 -10 -28 25.15 1.3
 -1 -10 -27 235.47 3.98
 -1 -10 -26 135.75 2.52
 -1 -10 -25 77.85 1.75
 -1 -10 -24 88.2 3.05
 -1 -10 -23 20.83 1.07
 -1 -10 -22 3.89 1.29
 -1 -10 -21 30.69 2.41
 -1 -10 -19 76 4.19
 -1 -10 -18 263.83 7.34
 -1 -10 -17 44.3 2.4
 -1 -10 -16 24.52 1.4
 -1 -10 -15 11.24 1.97
 -1 -10 -14 34.75 1.29
 -1 -10 -13 37.72 5.26
 -1 -10 -12 14.73 1.39
 -1 -10 -11 110.19 3.23
 -1 -10 -10 35.66 1.33
 -1 -10 -9 181.22 4.16
 -1 -10 -8 43.35 0.95
 -1 -10 -7 162.61 4.13
 -1 -10 -6 161.44 1.76
 -1 -10 -5 12.07 0.98
 -1 -10 -4 87.31 3.06
 -1 -10 -3 11.93 0.56
 -1 -10 -2 5.72 0.82
 -1 -10 -1 38.08 3.2
 -1 -9 -46 14.22 1.74
 -1 -9 -45 32.88 2.9
 -1 -9 -44 7.95 1.65
 -1 -9 -42 3.85 1.82
 -1 -9 -40 9.55 1.59
 -1 -9 -39 31.77 1.84
 -1 -9 -37 14.29 1.63
 -1 -9 -36 13.98 1.29
 -1 -9 -35 10.63 1.25
 -1 -9 -34 63.95 1.41
 -1 -9 -33 52.6 1.58
 -1 -9 -32 2.77 1.31
 -1 -9 -31 55.92 1.83
 -1 -9 -30 7.81 1.84
 -1 -9 -29 329.93 5.26
 -1 -9 -28 188.55 4.21
 -1 -9 -27 185.88 3.86
 -1 -9 -26 100.13 1.61
 -1 -9 -25 43.7 1.79
 -1 -9 -24 46.33 1.32
 -1 -9 -23 66.31 2.12
 -1 -9 -22 14.73 1.73
 -1 -9 -21 72.34 1.65
 -1 -9 -20 55.76 1.57
 -1 -9 -19 176.96 3.04
 -1 -9 -18 46.37 1.06
 -1 -9 -17 60.71 1.89
 -1 -9 -16 123.05 2.75
 -1 -9 -15 51.02 1.35
 -1 -9 -14 188.33 5.21
 -1 -9 -13 51.33 1.47
 -1 -9 -12 260.21 5.11
 -1 -9 -11 321.56 5.62
 -1 -9 -10 407.73 3.96
 -1 -9 -9 563.35 8.97
 -1 -9 -8 314.53 8.21
 -1 -9 -7 475.02 5.45
 -1 -9 -6 291.84 2.3
 -1 -9 -5 97.28 2.06
 -1 -9 -4 150.48 2.98
 -1 -9 -3 110.68 3.93
 -1 -9 -2 532.05 12.64
 -1 -9 -1 264.45 1.01
 -1 -8 -47 26.93 2.1
 -1 -8 -45 45.95 1.79
 -1 -8 -44 16.01 1.67
 -1 -8 -43 3.87 1.92
 -1 -8 -42 4.17 1.77
 -1 -8 -41 7.27 1.66
 -1 -8 -38 37.79 2.04
 -1 -8 -37 74.59 3.51
 -1 -8 -36 13.07 1.46
 -1 -8 -35 35.21 1.53
 -1 -8 -34 12.24 1.3
 -1 -8 -33 6.17 1.69
 -1 -8 -32 36.29 1.8
 -1 -8 -30 35.48 1.55
 -1 -8 -29 50.38 1.66
 -1 -8 -28 7.87 1.52
 -1 -8 -27 191.62 5.09
 -1 -8 -26 4.58 1.63
 -1 -8 -25 249.03 2.26
 -1 -8 -24 22.64 1.96
 -1 -8 -23 28.22 2.2
 -1 -8 -22 40.77 1.62
 -1 -8 -21 17.98 1.55
 -1 -8 -20 96.88 1.37
 -1 -8 -19 82.28 1.07
 -1 -8 -18 27.41 0.87
 -1 -8 -17 97.95 1.28
 -1 -8 -16 64.27 2.29
 -1 -8 -15 27.08 0.79
 -1 -8 -14 69.71 1.32
 -1 -8 -13 42.79 1.06
 -1 -8 -12 332.96 3.45
 -1 -8 -11 601.06 10.01
 -1 -8 -10 19.7 0.76
 -1 -8 -9 699.46 17.77
 -1 -8 -8 204.02 3.21
 -1 -8 -7 346.34 5.35
 -1 -8 -6 125.45 2.35
 -1 -8 -5 91.94 0.8
 -1 -8 -4 225.82 5.09
 -1 -8 -3 48.57 0.57
 -1 -8 -2 124.43 1.01
 -1 -8 -1 41.63 0.7
 -1 -7 -49 29.82 3.17
 -1 -7 -48 82.73 2.56
 -1 -7 -47 23.09 2.54
 -1 -7 -46 19.73 2.14
 -1 -7 -45 17.79 2.01
 -1 -7 -44 3.97 1.91
 -1 -7 -39 13.51 1.76
 -1 -7 -38 71.02 3.37
 -1 -7 -37 87.54 1.87
 -1 -7 -36 108.96 2
 -1 -7 -35 13.03 2.09
 -1 -7 -34 20.45 1.72
 -1 -7 -33 33.71 1.7
 -1 -7 -32 38.22 1.67
 -1 -7 -31 35.15 2.57
 -1 -7 -30 93.94 2.08
 -1 -7 -29 160.3 2.38
 -1 -7 -28 239.92 5.87
 -1 -7 -26 47.29 1.35
 -1 -7 -25 23.24 1.25
 -1 -7 -24 28.38 2.01
 -1 -7 -23 6.72 1.13
 -1 -7 -22 31.02 1.55
 -1 -7 -21 142.66 2.45
 -1 -7 -20 231.89 2.13
 -1 -7 -19 50.83 1.6
 -1 -7 -18 147.07 2.36
 -1 -7 -17 21.31 0.92
 -1 -7 -16 13.73 0.82
 -1 -7 -15 115.14 1.5
 -1 -7 -14 34.56 1.11
 -1 -7 -13 290.85 3.45
 -1 -7 -12 72.2 0.81
 -1 -7 -11 206.09 1.84
 -1 -7 -10 1874.64 24.29
 -1 -7 -9 6.77 1.17
 -1 -7 -8 133.41 1.46
 -1 -7 -7 78.44 0.68
 -1 -7 -6 3.24 0.5
 -1 -7 -5 219.74 3
 -1 -7 -4 28.67 0.75
 -1 -7 -3 162.6 2.5
 -1 -7 -2 162.86 3.38
 -1 -7 -1 94.18 4.41
 -1 -6 -50 21.77 2.35
 -1 -6 -49 5 2.21
 -1 -6 -46 7.15 1.92
 -1 -6 -45 15.67 2
 -1 -6 -44 38.74 2.67
 -1 -6 -43 6.34 1.69
 -1 -6 -42 5.83 1.66
 -1 -6 -41 11.47 1.6
 -1 -6 -40 11.26 1.71
 -1 -6 -39 22.74 1.98
 -1 -6 -38 38.39 1.53
 -1 -6 -37 7.49 1.76
 -1 -6 -36 59.11 2.02
 -1 -6 -35 47.34 1.84
 -1 -6 -34 78.34 1.9
 -1 -6 -33 18.41 1.69
 -1 -6 -32 70.65 2.62
 -1 -6 -31 13.55 1.74
 -1 -6 -30 216.24 2.93
 -1 -6 -29 6.95 1.58
 -1 -6 -28 59.91 1.48
 -1 -6 -27 36.67 1.38
 -1 -6 -26 96.22 1.95
 -1 -6 -25 34.39 1.55
 -1 -6 -24 113.16 2.31
 -1 -6 -23 139.24 1.47
 -1 -6 -22 137.81 1.98
 -1 -6 -21 146.87 1.81
 -1 -6 -20 132.16 1.37
 -1 -6 -19 29.86 1.14
 -1 -6 -18 98.31 2.4
 -1 -6 -17 54.54 1.07
 -1 -6 -16 60.06 1.31
 -1 -6 -15 108.61 1.29
 -1 -6 -14 2.33 0.8
 -1 -6 -13 158.7 1.79
 -1 -6 -12 151.56 3.45
 -1 -6 -11 89.01 3.34
 -1 -6 -10 532.66 5.72
 -1 -6 -9 59.36 1.07
 -1 -6 -8 417.29 5.21
 -1 -6 -7 133.36 1.88
 -1 -6 -6 273.27 2.56
 -1 -6 -5 271.98 1.81
 -1 -6 -4 383.33 2.48
 -1 -6 -3 591.46 3.74
 -1 -6 -2 658.24 7.31
 -1 -6 -1 41.14 0.89
 -1 -5 -49 18.21 1.99
 -1 -5 -48 14.97 1.94
 -1 -5 -46 23.13 2.31
 -1 -5 -45 20.32 1.86
 -1 -5 -43 6.29 1.82
 -1 -5 -42 7.88 1.65
 -1 -5 -41 18.69 1.78
 -1 -5 -40 20.38 1.56
 -1 -5 -39 77.32 2.16
 -1 -5 -38 49.37 2.76
 -1 -5 -37 124.65 2.42
 -1 -5 -36 11.84 2.18
 -1 -5 -35 14.9 2.12
 -1 -5 -34 130.74 2.37
 -1 -5 -33 52.93 2.12
 -1 -5 -32 50.9 1.86
 -1 -5 -31 46.07 1.82
 -1 -5 -30 92.61 1.88
 -1 -5 -29 150.83 1.99
 -1 -5 -28 84.76 1.79
 -1 -5 -27 27.03 1.35
 -1 -5 -26 343.85 4.94
 -1 -5 -25 88.53 1.41
 -1 -5 -24 140.72 1.55
 -1 -5 -23 50.94 1.38
 -1 -5 -22 11.56 1.78
 -1 -5 -21 12.01 1.13
 -1 -5 -20 118.71 1.34
 -1 -5 -19 374.27 3.02
 -1 -5 -18 355.05 3.39
 -1 -5 -17 201.75 1.3
 -1 -5 -16 577.76 5.45
 -1 -5 -15 94.27 1.01
 -1 -5 -14 32.97 0.83
 -1 -5 -13 27.4 0.93
 -1 -5 -12 45.55 1.12
 -1 -5 -11 30.54 0.8
 -1 -5 -10 388.42 7.83
 -1 -5 -9 494.33 7.67
 -1 -5 -8 1039.25 8.9
 -1 -5 -7 136.5 1.33
 -1 -5 -6 240.69 2.14
 -1 -5 -5 59.07 0.72
 -1 -5 -4 33.35 0.81
 -1 -5 -3 79.04 1.32
 -1 -5 -2 758.59 9.65
 -1 -5 -1 221.55 4.5
 -1 -4 -49 7.21 2.06
 -1 -4 -47 9.88 2.44
 -1 -4 -46 21.84 2.36
 -1 -4 -45 21.8 2.19
 -1 -4 -43 32.9 2.83
 -1 -4 -42 16.86 1.7
 -1 -4 -41 40.69 2.18
 -1 -4 -40 76.73 2.89
 -1 -4 -39 26.35 1.56
 -1 -4 -38 24.85 1.53
 -1 -4 -37 150.18 2.69
 -1 -4 -35 68.56 1.9
 -1 -4 -33 78.4 1.56
 -1 -4 -32 39.3 1.6
 -1 -4 -31 120.32 1.65
 -1 -4 -30 67.45 1.48
 -1 -4 -29 5.77 1.37
 -1 -4 -28 6.18 1.32
 -1 -4 -27 45.61 1.32
 -1 -4 -26 63.61 1.52
 -1 -4 -25 51.17 1.26
 -1 -4 -23 64.31 1.71
 -1 -4 -22 220.97 2.44
 -1 -4 -21 275.23 4.27
 -1 -4 -20 344.31 3.29
 -1 -4 -19 13.65 1.06
 -1 -4 -18 75.98 1.85
 -1 -4 -17 787.57 3.47
 -1 -4 -16 266.46 1.59
 -1 -4 -15 130.11 1.38
 -1 -4 -14 722.6 5.87
 -1 -4 -13 977.6 12.89
 -1 -4 -12 79.84 1.4
 -1 -4 -11 39.69 0.87
 -1 -4 -10 262.65 1.88
 -1 -4 -9 598.98 11.43
 -1 -4 -8 553.95 7.59
 -1 -4 -7 20.65 0.55
 -1 -4 -6 447.67 7.86
 -1 -4 -5 1039.07 6.25
 -1 -4 -4 80.84 0.95
 -1 -4 -3 214.19 2.91
 -1 -4 -2 2850.88 12.19
 -1 -4 -1 1116.22 8.66
 -1 -3 -50 4.79 2.17
 -1 -3 -49 8.31 2.91
 -1 -3 -48 35.8 2.48
 -1 -3 -47 23.13 2.8
 -1 -3 -46 23.06 2.12
 -1 -3 -45 32.14 2
 -1 -3 -44 27.05 2.25
 -1 -3 -43 24.42 1.75
 -1 -3 -42 8.75 1.9
 -1 -3 -41 6.02 1.66
 -1 -3 -39 131.56 2.92
 -1 -3 -38 60.34 1.61
 -1 -3 -37 97.42 2.07
 -1 -3 -36 39.88 1.77
 -1 -3 -35 64.77 2.17
 -1 -3 -34 130.92 1.69
 -1 -3 -33 11.24 1.47
 -1 -3 -32 9.61 1.63
 -1 -3 -31 23.63 1.59
 -1 -3 -30 18.09 1.55
 -1 -3 -29 73.38 2.15
 -1 -3 -28 245.55 2.56
 -1 -3 -27 14.72 1.65
 -1 -3 -26 15.1 2.55
 -1 -3 -25 7.27 2.01
 -1 -3 -24 9.74 1.51
 -1 -3 -23 10.69 1.48
 -1 -3 -22 59.66 1.51
 -1 -3 -21 63.59 1.9
 -1 -3 -20 94.03 1.97
 -1 -3 -19 526.45 9.01
 -1 -3 -18 149.63 2.49
 -1 -3 -17 584.84 4.32
 -1 -3 -16 426.96 2.09
 -1 -3 -15 249.4 1.68
 -1 -3 -14 75.59 1.72
 -1 -3 -13 250.19 1.57
 -1 -3 -12 606.83 11.89
 -1 -3 -11 658.93 7.49
 -1 -3 -10 106.05 1.44
 -1 -3 -9 1040.2 11.76
 -1 -3 -8 516 6.42
 -1 -3 -7 631.27 5.7
 -1 -3 -6 138.31 1.2
 -1 -3 -5 1518.63 17.41
 -1 -3 -4 826.61 9.44
 -1 -3 -3 3356.18 37.97
 -1 -3 -2 1839.44 18.94
 -1 -3 -1 6009.39 80.58
 -1 -2 -51 9.16 2.13
 -1 -2 -49 19.18 2.49
 -1 -2 -48 11.01 2.87
 -1 -2 -47 19.18 2.41
 -1 -2 -46 41.4 2.43
 -1 -2 -45 10.83 1.96
 -1 -2 -43 17.82 1.75
 -1 -2 -42 61.42 2.34
 -1 -2 -39 28.23 1.85
 -1 -2 -38 46.44 1.53
 -1 -2 -37 200.11 2.71
 -1 -2 -36 85.24 1.86
 -1 -2 -35 45.15 1.76
 -1 -2 -34 81.88 1.57
 -1 -2 -33 19.92 1.41
 -1 -2 -32 19.48 1.43
 -1 -2 -31 10.89 1.69
 -1 -2 -30 30.41 2.11
 -1 -2 -29 4.82 1.38
 -1 -2 -28 157.28 1.75
 -1 -2 -26 52.41 1.49
 -1 -2 -25 58.44 2.22
 -1 -2 -24 122.65 3.31
 -1 -2 -23 25.9 1.25
 -1 -2 -22 120.34 1.6
 -1 -2 -21 549.21 3.95
 -1 -2 -20 106.11 1.51
 -1 -2 -19 1820.45 23.79
 -1 -2 -18 475.09 7.75
 -1 -2 -17 573.21 7.9
 -1 -2 -16 85.05 1.26
 -1 -2 -15 392.98 2.35
 -1 -2 -14 273.48 3.72
 -1 -2 -13 10.04 0.81
 -1 -2 -12 390.51 4.21
 -1 -2 -11 411.34 3.75
 -1 -2 -10 543.24 10.51
 -1 -2 -9 1192.83 11.32
 -1 -2 -8 1548.96 14.51
 -1 -2 -7 882.75 15.17
 -1 -2 -6 180.16 2.21
 -1 -2 -5 34.15 0.42
 -1 -2 -4 1252.82 8.06
 -1 -2 -3 5830.4 74.32
 -1 -2 -2 3931.22 21.98
 -1 -2 -1 23293.93 129.82
 -1 -1 -51 10.6 2.31
 -1 -1 -49 5.92 2.66
 -1 -1 -47 25.71 2.61
 -1 -1 -46 32.96 2.54
 -1 -1 -45 6.25 1.78
 -1 -1 -43 14.52 1.74
 -1 -1 -42 33.02 1.75
 -1 -1 -41 56.71 2.06
 -1 -1 -40 54.61 1.67
 -1 -1 -39 43.65 1.55
 -1 -1 -38 53.96 1.85
 -1 -1 -37 154.14 3.9
 -1 -1 -36 47.76 1.56
 -1 -1 -35 102.3 1.65
 -1 -1 -34 31.91 1.57
 -1 -1 -33 9.47 1.52
 -1 -1 -32 9 1.44
 -1 -1 -31 17.09 1.38
 -1 -1 -30 57 1.68
 -1 -1 -29 142.88 2.27
 -1 -1 -28 258.57 5.03
 -1 -1 -27 40.1 1.51
 -1 -1 -26 152.9 1.73
 -1 -1 -25 97.76 2.18
 -1 -1 -24 127.7 2.45
 -1 -1 -23 233.73 3.09
 -1 -1 -22 110.48 1.55
 -1 -1 -21 222.29 3.64
 -1 -1 -20 211.96 3.37
 -1 -1 -19 884.29 9.35
 -1 -1 -18 31.88 1.22
 -1 -1 -17 258.35 3.2
 -1 -1 -16 282.71 4.06
 -1 -1 -15 24.47 0.77
 -1 -1 -14 598.05 6.32
 -1 -1 -13 522.49 4.03
 -1 -1 -12 410.47 4.44
 -1 -1 -11 534 4.87
 -1 -1 -10 780.91 10.56
 -1 -1 -9 21.53 0.65
 -1 -1 -8 5202.2 60.05
 -1 -1 -7 1050.36 12.99
 -1 -1 -6 1918.19 15.8
 -1 -1 -5 552.16 7.93
 -1 -1 -4 751.91 6.41
 -1 -1 -3 2925.25 22.94
 -1 -1 -2 1019.59 5.3
 -1 -1 -1 1968.01 17
 0 0 2 160.91 2.06
 0 0 4 5347.38 20.6
 0 0 6 2047.36 14.92
 0 0 8 139.28 2.06
 0 0 10 3064.15 23.13
 0 0 12 107.26 2.69
 0 0 14 537.92 4.02
 0 0 16 690.34 4.71
 0 0 18 5746.16 36.31
 0 0 20 4166.7 41.03
 0 0 22 515.11 5.76
 0 0 24 124.08 2.19
 0 0 34 128.69 3.43
 0 0 38 662.15 15.43
 0 0 42 75.8 2.62
 0 0 46 52.18 6.49
 0 0 50 16.78 3.01
 0 1 1 1164.41 9.73
 0 1 2 2206.33 62.35
 0 1 3 1662.03 24.09
 0 1 4 2058.52 15.61
 0 1 5 1510.23 8.94
 0 1 6 5.98 1.17
 0 1 7 62.47 2.12
 0 1 8 2200.91 31.83
 0 1 9 1477.99 10.61
 0 1 10 171.77 2.46
 0 1 11 374.8 2.7
 0 1 12 1363.65 9.9
 0 1 13 227.24 2.25
 0 1 14 144.25 1.63
 0 1 15 1591.88 9.99
 0 1 17 190.76 1.21
 0 1 18 2.57 0.95
 0 1 19 111.57 1.34
 0 1 20 27.74 1.11
 0 1 21 10.23 1.01
 0 1 22 25.9 1.16
 0 1 23 29.66 1.1
 0 1 24 4.74 1.22
 0 1 25 34.64 1.05
 0 1 26 128.41 1.69
 0 1 27 52.49 1.15
 0 1 28 12.05 1.3
 0 1 29 129.16 1.61
 0 1 30 38.65 1.53
 0 1 32 11.1 1.33
 0 1 33 112.47 1.47
 0 1 34 45.04 1.52
 0 1 35 382.23 6.44
 0 1 36 3.64 1.6
 0 1 37 103.05 1.85
 0 1 38 11.34 1.45
 0 1 39 31.82 1.51
 0 1 40 125.47 2.05
 0 1 41 51.95 1.74
 0 1 42 14.54 1.69
 0 1 43 10.61 1.74
 0 1 45 4.34 1.72
 0 1 46 29.21 2.03
 0 1 47 83.69 3.88
 0 1 48 27.2 2.26
 0 1 50 11.79 2.23
 0 2 0 1586.63 10.76
 0 2 1 2406.85 27.75
 0 2 2 885.5 13.37
 0 2 3 2795.61 35.2
 0 2 4 1351.54 9.58
 0 2 6 958.42 6.88
 0 2 7 327.73 3.41
 0 2 8 152.74 1.04
 0 2 9 86.77 0.89
 0 2 10 1.66 0.63
 0 2 11 355.73 3.13
 0 2 12 830.69 5.78
 0 2 13 471.34 2.52
 0 2 14 1431.37 16.41
 0 2 15 292.29 3.44
 0 2 16 854.16 4.86
 0 2 17 280.26 2.36
 0 2 18 4.2 0.9
 0 2 19 1999.35 9.58
 0 2 20 1596.04 19.08
 0 2 21 329.75 2.75
 0 2 22 34.14 1
 0 2 23 15.59 1.05
 0 2 24 43.86 1.26
 0 2 25 2.94 1.06
 0 2 27 154.33 1.62
 0 2 29 59.18 1.34
 0 2 30 167.68 2.41
 0 2 31 12.85 1.21
 0 2 32 72.42 1.36
 0 2 33 17.6 1.59
 0 2 34 20.21 1.64
 0 2 35 36.67 1.48
 0 2 36 358.44 5.73
 0 2 37 59.25 2.02
 0 2 38 285.74 3.61
 0 2 39 110.27 1.96
 0 2 40 126.58 1.98
 0 2 41 69.75 2.62
 0 2 42 44.35 1.67
 0 2 43 4.57 1.75
 0 2 44 15.6 1.69
 0 2 45 4.8 2.3
 0 2 46 20.31 2.35
 0 2 47 6.27 2.07
 0 2 48 16.84 2.03
 0 2 49 7.95 2.24
 0 2 50 11.43 2.44
 0 3 1 237.25 5.38
 0 3 2 39.89 0.38
 0 3 3 288.31 4.37
 0 3 4 967.54 13.8
 0 3 5 1328.13 64.02
 0 3 6 49.59 1.13
 0 3 7 8193.53 111.74
 0 3 8 317.03 3.38
 0 3 9 1243.05 16.62
 0 3 10 3.68 0.53
 0 3 11 3562.25 28.27
 0 3 12 43.11 0.71
 0 3 13 116.02 2.03
 0 3 14 11.86 0.81
 0 3 15 383.62 4.11
 0 3 16 23.05 0.82
 0 3 17 224.64 2.49
 0 3 18 301.06 5.97
 0 3 19 169.93 3.2
 0 3 20 167.79 3.86
 0 3 21 17.29 1.04
 0 3 22 390.14 4.03
 0 3 23 5.3 1.13
 0 3 25 16.16 1
 0 3 26 107.43 1.39
 0 3 27 1550.76 15.57
 0 3 28 4.81 1.13
 0 3 29 19.33 1.23
 0 3 31 72.92 1.54
 0 3 32 6.67 1.24
 0 3 33 11.03 1.37
 0 3 34 25.23 1.48
 0 3 35 41.32 1.38
 0 3 36 34.11 1.4
 0 3 37 252.07 2.75
 0 3 38 103.43 2.06
 0 3 39 37.62 1.56
 0 3 40 22.94 1.61
 0 3 41 5.63 1.63
 0 3 42 7.76 1.63
 0 3 44 15.46 2.08
 0 3 45 61.23 2.21
 0 3 46 7.2 2.28
 0 3 47 64.42 3.43
 0 4 0 514.71 5.34
 0 4 1 1.21 0.41
 0 4 2 46.75 2.67
 0 4 3 1807.34 11.28
 0 4 4 773.46 10.13
 0 4 5 765.85 6.64
 0 4 6 363.42 7.34
 0 4 7 1.24 0.35
 0 4 8 1910.07 24.19
 0 4 9 21.64 1.28
 0 4 10 394.08 10.01
 0 4 11 36.73 0.86
 0 4 12 213.14 3.6
 0 4 13 117.48 1.59
 0 4 14 2.68 0.75
 0 4 15 85.82 1.44
 0 4 17 52.28 0.98
 0 4 18 302.11 2.83
 0 4 19 23.95 0.84
 0 4 20 140.8 1.66
 0 4 22 310.85 3.25
 0 4 23 141.28 1.65
 0 4 24 36.06 0.99
 0 4 25 173.59 2.09
 0 4 26 58.7 1.1
 0 4 27 12.71 1.05
 0 4 28 119.61 1.8
 0 4 30 13.08 1.26
 0 4 31 7.96 1.2
 0 4 33 8.31 1.61
 0 4 34 117.45 1.59
 0 4 36 21.21 1.47
 0 4 37 15.29 1.44
 0 4 38 45.99 1.47
 0 4 39 15.33 1.45
 0 4 40 20.49 1.49
 0 4 41 23.66 1.69
 0 4 42 11.34 1.61
 0 4 43 12.02 2.06
 0 4 44 4.63 1.91
 0 4 46 6.28 2.03
 0 4 47 9.27 1.84
 0 4 48 7.2 2.19
 0 4 51 11.86 1.99
 0 5 1 608.15 5.03
 0 5 2 130.83 1.52
 0 5 3 43.86 1.58
 0 5 4 305.07 3.18
 0 5 5 131.86 0.89
 0 5 6 1028.15 11.96
 0 5 7 385.46 14.18
 0 5 8 1222.06 14.5
 0 5 9 871.71 9.48
 0 5 10 101.65 2
 0 5 11 1139.43 14.78
 0 5 12 361.32 3.88
 0 5 13 66.59 1.04
 0 5 14 198.75 2.4
 0 5 15 58.34 0.87
 0 5 16 181.69 1.7
 0 5 17 29.73 0.74
 0 5 18 151.08 1.23
 0 5 19 2.14 0.83
 0 5 21 108.03 1.19
 0 5 22 111.5 1.62
 0 5 23 22.66 0.91
 0 5 25 47.35 1.02
 0 5 26 48.76 1.29
 0 5 27 226.6 3.38
 0 5 29 11.55 1.23
 0 5 30 46.44 1.49
 0 5 31 60.04 1.62
 0 5 32 17.85 1.2
 0 5 33 69.62 1.36
 0 5 34 12.41 1.5
 0 5 35 65.17 1.52
 0 5 36 166.76 3.56
 0 5 37 17.37 1.38
 0 5 38 6.18 1.44
 0 5 39 4.46 1.5
 0 5 40 66.86 2.06
 0 5 42 12.09 2.7
 0 5 45 16.5 1.75
 0 5 46 25.77 2.15
 0 5 47 82.76 2
 0 5 48 9.17 1.87
 0 5 49 8.28 1.86
 0 5 50 28.76 1.89
 0 6 2 806.38 4.67
 0 6 3 40.48 0.42
 0 6 4 257.28 2.51
 0 6 5 958.05 9.98
 0 6 6 104.57 0.97
 0 6 7 201.06 1.15
 0 6 8 434.82 5.52
 0 6 9 69.69 1.16
 0 6 10 68.21 1.91
 0 6 11 382.2 3.39
 0 6 12 47.87 1.34
 0 6 13 8.33 0.9
 0 6 14 194.87 2.67
 0 6 15 254.85 2.76
 0 6 17 12.91 0.8
 0 6 18 285.91 2.24
 0 6 19 39.53 0.94
 0 6 20 33.83 1.08
 0 6 22 5.68 0.81
 0 6 23 7.08 0.96
 0 6 24 62.95 1.38
 0 6 25 8.63 1.12
 0 6 26 11.97 1.17
 0 6 27 10.42 1.13
 0 6 29 32.3 2.01
 0 6 30 20.58 1.36
 0 6 31 36.83 2.11
 0 6 32 216.09 2.35
 0 6 33 8.58 1.37
 0 6 34 39.04 1.61
 0 6 36 3.76 1.4
 0 6 37 71.63 1.62
 0 6 38 3.17 1.51
 0 6 40 56.08 1.77
 0 6 41 21.46 1.92
 0 6 44 42.36 1.77
 0 6 45 5.7 2.42
 0 6 47 7.79 1.95
 0 6 48 16.65 1.9
 0 6 49 7.11 2.03
 0 7 1 595.44 5.72
 0 7 2 668.07 9.9
 0 7 3 1707.35 30.78
 0 7 4 2.17 0.3
 0 7 5 121.58 1.7
 0 7 6 4.75 0.48
 0 7 7 177.11 2.72
 0 7 9 14.42 0.68
 0 7 10 10.12 0.75
 0 7 11 7.28 0.77
 0 7 12 7.95 0.83
 0 7 13 222.39 3.44
 0 7 14 28.7 1.17
 0 7 15 233.16 2.56
 0 7 16 69.24 1.77
 0 7 17 974.01 7.35
 0 7 18 151.29 2.74
 0 7 19 58.97 1.1
 0 7 20 321.97 3.5
 0 7 21 129.5 1.66
 0 7 22 26.92 0.83
 0 7 23 14.29 1.04
 0 7 25 13.02 0.93
 0 7 26 119.86 1.86
 0 7 27 6.07 1.17
 0 7 28 170.24 3.02
 0 7 29 52.63 1.91
 0 7 30 115.08 2.6
 0 7 31 46.13 1.23
 0 7 32 48.37 1.34
 0 7 33 29.28 1.23
 0 7 34 46.34 1.31
 0 7 35 134.49 1.67
 0 7 36 11.37 1.39
 0 7 37 19.77 1.57
 0 7 38 46.84 1.86
 0 7 39 3.44 1.56
 0 7 40 32.12 1.66
 0 7 42 15.05 1.79
 0 7 44 8.29 1.9
 0 7 45 13.63 1.68
 0 7 48 7.9 2.08
 0 7 49 20 2.89
 0 8 0 287.99 1.5
 0 8 1 6.17 0.78
 0 8 2 27.85 0.98
 0 8 3 176.8 1.37
 0 8 4 415.66 6.61
 0 8 5 13.6 0.55
 0 8 6 50.26 1.34
 0 8 7 2.4 0.53
 0 8 8 31.19 1.04
 0 8 9 237.66 4
 0 8 10 18.73 0.89
 0 8 11 2.69 0.74
 0 8 12 38.4 1.47
 0 8 13 4.91 0.84
 0 8 14 251.98 2.48
 0 8 17 95.85 1.53
 0 8 18 15.29 0.69
 0 8 19 11.62 0.76
 0 8 20 110.85 1.91
 0 8 21 52.79 1.08
 0 8 22 91.38 1.1
 0 8 23 161.76 3.48
 0 8 26 5.81 0.88
 0 8 28 9.14 0.97
 0 8 29 185.78 2.7
 0 8 31 70.74 1.3
 0 8 32 119.7 1.99
 0 8 34 22.89 1.44
 0 8 35 70.44 1.4
 0 8 36 2.89 1.39
 0 8 37 22.54 1.42
 0 8 38 28.08 1.4
 0 8 40 4.92 1.76
 0 8 41 13.71 1.51
 0 8 42 7.71 1.56
 0 8 44 22.26 1.78
 0 8 47 8.56 2.03
 0 9 1 186.19 1.78
 0 9 3 13.95 0.79
 0 9 4 207.48 2.01
 0 9 5 9.98 1.18
 0 9 6 49.86 4.52
 0 9 8 237.16 3.24
 0 9 9 498.66 5.31
 0 9 10 182.83 1.53
 0 9 11 24.08 0.68
 0 9 12 42.5 0.93
 0 9 13 16.66 0.85
 0 9 14 9.89 0.89
 0 9 15 25.36 1.61
 0 9 16 305.13 9.08
 0 9 17 10.97 1.23
 0 9 18 148.43 3.61
 0 9 19 348.71 3.09
 0 9 21 41.6 1.35
 0 9 22 65.66 1.47
 0 9 23 13.42 0.93
 0 9 24 20.85 0.96
 0 9 25 32.94 1.05
 0 9 26 91.87 1.8
 0 9 27 155.21 1.76
 0 9 28 2.66 1.22
 0 9 29 263.85 4.16
 0 9 30 52.06 1.8
 0 9 32 86.41 3.18
 0 9 33 87.53 2.37
 0 9 34 40.63 1.6
 0 9 35 13.91 1.22
 0 9 36 4.15 1.35
 0 9 37 160.38 3.67
 0 9 38 46.5 1.58
 0 9 39 4.64 1.46
 0 9 42 23.53 2.06
 0 9 44 41.33 1.95
 0 9 45 4.87 2.04
 0 9 46 9.77 1.98
 0 9 47 155.81 3.93
 0 10 0 12.66 1.37
 0 10 1 3.69 0.62
 0 10 2 45.28 1.66
 0 10 3 189.6 2.72
 0 10 4 57.25 1.35
 0 10 6 13.15 0.97
 0 10 7 122.07 4.42
 0 10 8 493.93 7.42
 0 10 9 1286.39 16.58
 0 10 10 1487.73 17.83
 0 10 11 345.68 5.44
 0 10 12 115.66 2.57
 0 10 13 202.48 2.75
 0 10 14 145.16 1.77
 0 10 15 194.43 3.67
 0 10 16 125.14 2.98
 0 10 17 29.81 1.34
 0 10 18 14.61 1.65
 0 10 19 15.31 0.78
 0 10 20 5.73 1.49
 0 10 21 227.68 4.96
 0 10 22 19.28 1.15
 0 10 23 10.57 1.35
 0 10 24 180.72 2.99
 0 10 25 42.39 1.21
 0 10 26 27.32 1.12
 0 10 27 70.2 1.97
 0 10 28 244.84 3.78
 0 10 29 260.55 3.14
 0 10 30 151.35 6.08
 0 10 35 9.22 2.07
 0 10 38 21.8 3.25
 0 10 39 27.34 1.87
 0 10 40 10.04 1.87
 0 10 41 5.64 1.8
 0 10 44 34.7 1.92
 0 10 45 8.74 2.31
 0 11 1 241.18 7.18
 0 11 2 96.93 2.04
 0 11 3 27.63 0.74
 0 11 4 138.79 3.73
 0 11 5 219.1 3.08
 0 11 6 16.54 0.75
 0 11 7 502.99 2.18
 0 11 8 21.79 0.8
 0 11 9 111.13 6.09
 0 11 10 50.83 2.61
 0 11 11 399.4 10.18
 0 11 13 24 1.43
 0 11 15 50.94 1.8
 0 11 17 44.14 1.28
 0 11 18 3.05 1.03
 0 11 19 9.71 1.14
 0 11 20 10.73 1.19
 0 11 22 6.55 1.31
 0 11 23 167.69 6.96
 0 11 24 123.47 3.57
 0 11 25 81.41 2.17
 0 11 26 20.61 0.95
 0 11 27 335 3.93
 0 11 28 4.92 1.49
 0 11 29 18.74 1.23
 0 11 30 70.06 2.38
 0 11 32 12.71 1.32
 0 11 33 17.41 2.38
 0 11 35 40.89 2.18
 0 11 39 9.46 1.59
 0 11 41 10.76 1.69
 0 11 42 7.72 1.88
 0 11 43 14.53 1.79
 0 11 44 7.38 2.01
 0 11 45 39.81 2.09
 0 12 0 14.33 1.05
 0 12 1 179.88 5.44
 0 12 2 68.73 2.45
 0 12 3 56.88 2.71
 0 12 5 249.17 1.91
 0 12 6 212.64 1.75
 0 12 10 865.79 16.42
 0 12 11 36.82 1.32
 0 12 13 2.83 0.69
 0 12 15 33.41 2.09
 0 12 16 3.25 1.29
 0 12 17 29.61 1.55
 0 12 19 135.7 5.03
 0 12 20 23.2 1.13
 0 12 21 68.51 1.85
 0 12 22 19.87 1.37
 0 12 23 104.02 5.93
 0 12 24 13.75 1.4
 0 12 26 110.09 4.33
 0 12 27 42.43 3.69
 0 12 28 251.73 3.61
 0 12 29 47.55 1.4
 0 12 30 165.37 4.89
 0 12 32 5.46 1.07
 0 12 33 19.39 1.86
 0 12 34 7.37 1
 0 12 35 7.23 1.04
 0 12 36 34.76 1.67
 0 12 37 10.09 1.43
 0 12 39 8.31 1.6
 0 12 40 30.26 1.6
 0 12 42 9.92 1.35
 0 12 43 16.2 2.06
 0 12 44 22.31 2.11
 0 13 1 25.48 0.9
 0 13 2 91.77 3.54
 0 13 3 15.95 1.37
 0 13 4 3.02 0.88
 0 13 6 74.37 10.41
 0 13 7 0.98 0.43
 0 13 8 16.69 3.12
 0 13 9 8.9 0.97
 0 13 10 49.67 1.29
 0 13 11 117.91 3.49
 0 13 12 16.75 2.85
 0 13 14 87.07 2.64
 0 13 15 57.76 2.18
 0 13 16 86.61 2.87
 0 13 17 20.47 2.23
 0 13 18 83.02 3.37
 0 13 19 107.6 2.3
 0 13 20 21.15 1.12
 0 13 21 29.64 1.21
 0 13 22 6.11 1.32
 0 13 23 3.9 1.3
 0 13 24 9.85 1.29
 0 13 25 7.38 1.35
 0 13 27 3.98 1.51
 0 13 28 47.76 2.69
 0 13 29 58.09 1.73
 0 13 30 38.22 1.65
 0 13 32 3.37 1.08
 0 13 35 2.62 1.16
 0 13 36 26.09 1.25
 0 13 37 77.11 2.71
 0 13 38 13.87 1.91
 0 13 40 5.56 2.25
 0 13 41 32.8 2.25
 0 13 43 16.27 2.28
 0 14 0 269.39 2.95
 0 14 1 4.26 1.67
 0 14 3 109.29 4.58
 0 14 4 60.61 2.1
 0 14 5 2.01 0.62
 0 14 6 39.68 3.79
 0 14 7 19.46 2.29
 0 14 8 20.76 2.69
 0 14 9 9.7 1.5
 0 14 10 141.56 7.35
 0 14 12 106.71 1.78
 0 14 13 34.69 7.55
 0 14 14 4.04 0.71
 0 14 15 6.84 3.02
 0 14 17 4.21 1.09
 0 14 18 47.76 3.47
 0 14 19 8.09 1.01
 0 14 20 43.77 2.48
 0 14 21 11.54 1.34
 0 14 24 27.85 1.72
 0 14 25 5.23 1.48
 0 14 26 85.7 2.2
 0 14 28 19.75 1.8
 0 14 29 4.85 1.58
 0 14 32 11.8 1.67
 0 14 38 20 2.07
 0 14 39 15.72 3.29
 0 15 1 341.58 2.85
 0 15 2 9.04 2.09
 0 15 3 127.02 2.71
 0 15 8 45.96 3.58
 0 15 10 8.88 1.79
 0 15 11 7.1 3.23
 0 15 13 19.63 1.68
 0 15 15 35.72 4.73
 0 15 17 168.79 2.57
 0 15 18 57.14 2.69
 0 15 21 65.31 2.82
 0 15 22 5.02 1.32
 0 15 23 3.39 1.63
 0 15 25 7.5 1.59
 0 15 27 6.23 1.62
 0 15 28 6.6 1.6
 0 15 29 5.21 1.94
 0 15 35 26.59 2.16
 0 15 36 17.99 3.68
 0 15 37 7.8 2.25
 0 15 38 5.26 2.39
 0 16 0 9.38 1.76
 0 16 1 29.2 4.02
 0 16 3 4.28 0.96
 0 16 4 11.64 1.47
 0 16 5 1.54 0.69
 0 16 7 10.82 1.95
 0 16 8 29.97 4.12
 0 16 9 37.09 3.1
 0 16 12 26.12 3.79
 0 16 14 7.55 1.68
 0 16 15 10.46 3.24
 0 16 16 31.69 2.33
 0 16 17 12.41 0.8
 0 16 21 8.64 2.1
 0 16 22 3.77 1.26
 0 16 24 13.1 2.35
 0 16 29 16.29 1.77
 0 16 32 22.08 1.94
 0 17 1 2.84 1.23
 0 17 3 8.65 0.85
 0 17 5 13.68 2.33
 0 17 6 49.62 7.02
 0 17 7 29.09 2.73
 0 17 8 28.37 2.43
 0 17 10 25.37 6.55
 0 17 13 25.4 3.44
 0 17 14 18.09 3.08
 0 17 15 29.94 4.1
 0 17 17 5.67 2.19
 0 17 18 2.45 0.91
 0 17 19 19.08 2.19
 0 17 21 4.33 1.15
 0 17 24 3.44 1.38
 0 17 25 10.42 1.43
 0 17 26 32.43 1.91
 0 17 31 4.59 1.9
 0 18 7 11.79 2.01
 0 18 9 10.95 2.16
 0 18 10 44.72 10.07
 0 18 11 7.08 3.52
 0 18 14 14.15 5.69
 0 18 15 5.2 1.14
 0 18 16 5.87 2.11
 0 18 17 4.89 1.21
 0 18 18 4.16 1.34
 0 18 21 7.78 1.95
 0 18 24 3.43 1.39
 0 18 25 12.18 2.5
 0 18 29 7.2 1.66
 0 18 30 3.78 1.81
 0 19 1 3.32 1.14
 0 19 2 25.29 2.43
 0 19 4 5.92 2.83
 0 19 7 19.03 4.48
 0 19 11 7.11 3.53
 0 19 18 5.88 1.76
 0 19 19 22.76 1.97
 0 19 23 34.64 2.48
 0 19 27 8.21 3.01
 0 19 28 5.18 2.36
 0 20 1 47.97 4.81
 0 20 2 6.07 1.39
 0 20 4 4.46 1.42
 0 20 5 14.39 1.96
 0 20 6 7.36 2.07
 0 20 11 5.92 2.51
 0 20 19 53.52 9.25
 0 20 20 10.47 4.75
 0 20 21 11.67 3.12
 0 20 22 9.69 3.2
 0 21 1 5.57 1.87
 0 21 2 4.68 0.97
 0 21 3 59.13 4.66
 0 21 6 10.22 4.56
 0 21 14 14.35 2.7
 0 21 15 11.85 3.34
 0 21 17 40.92 7.46
 0 21 18 21.51 3.23
 0 22 2 4.47 1.82
 0 22 4 9.47 2.9
 0 22 7 9.78 2.29
 0 22 14 14.24 2.83
 1 0 1 227.48 3.2
 1 0 2 1757.11 12.82
 1 0 3 640.52 3.46
 1 0 4 4.28 0.44
 1 0 5 7.66 0.5
 1 0 6 24.46 0.54
 1 0 7 256.68 6.08
 1 0 8 3221.41 27.06
 1 0 9 214.38 2.65
 1 0 10 538.85 11.05
 1 0 11 481.75 6.25
 1 0 12 161.21 2.22
 1 0 13 617.91 6.13
 1 0 14 97.84 1.1
 1 0 15 13.19 0.85
 1 0 17 1025.42 18.54
 1 0 18 2162.1 21.61
 1 0 19 132.38 1.36
 1 0 20 468.26 5.32
 1 0 21 1234.04 12.55
 1 0 22 21.87 1.09
 1 0 23 45.34 1.24
 1 0 24 3.92 1.19
 1 0 27 16.56 1.44
 1 0 28 534.25 3.73
 1 0 29 63.45 1.66
 1 0 30 52.25 1.53
 1 0 31 143.42 3
 1 0 32 42.29 1.45
 1 0 33 4.07 1.45
 1 0 34 9.06 1.56
 1 0 35 368.96 5.94
 1 0 36 186.1 3.08
 1 0 37 87.89 2.92
 1 0 38 219.83 5.59
 1 0 39 404.78 7.05
 1 0 40 79.19 1.82
 1 0 42 16.07 1.72
 1 0 43 16.9 1.74
 1 0 46 24.44 1.96
 1 0 47 5.58 2.61
 1 0 48 61.98 2.61
 1 0 49 26.61 2.54
 1 1 0 270.11 2.26
 1 1 1 1986.88 17.32
 1 1 2 1020.78 10.62
 1 1 3 2992.07 23.35
 1 1 4 750.15 7.07
 1 1 5 537.42 7.23
 1 1 6 1954.83 12.24
 1 1 7 1044.82 12.33
 1 1 8 5182 35.78
 1 1 9 21.38 0.64
 1 1 10 777.47 5.79
 1 1 11 540.64 9.83
 1 1 12 407.6 4.42
 1 1 13 530.15 3.81
 1 1 14 616.14 6.12
 1 1 15 25.64 0.74
 1 1 16 282.95 1.95
 1 1 17 258.86 1.76
 1 1 18 33.56 0.94
 1 1 19 862.46 10.63
 1 1 20 213.99 1.78
 1 1 21 228.55 3.07
 1 1 22 110.22 2.07
 1 1 23 239.43 3.85
 1 1 24 127.52 1.65
 1 1 25 101.08 1.86
 1 1 26 149.4 3.32
 1 1 27 38.03 1.48
 1 1 28 255 2.57
 1 1 29 141.19 1.53
 1 1 30 59 1.92
 1 1 31 17.1 1.35
 1 1 32 8.47 1.34
 1 1 33 8.98 1.37
 1 1 34 32.23 1.55
 1 1 35 98.9 1.73
 1 1 36 46 1.65
 1 1 37 149.53 2.91
 1 1 38 55.9 1.96
 1 1 39 47.14 1.55
 1 1 40 55.87 1.6
 1 1 41 58.32 1.74
 1 1 42 31.63 1.74
 1 1 43 11.11 1.68
 1 1 46 33.82 2.52
 1 1 47 23.37 2.2
 1 1 49 8.99 2.61
 1 1 50 6.37 2.41
 1 1 51 10.52 2.5
 1 2 0 3427.42 11.16
 1 2 1 24013.33 272.48
 1 2 2 3983.33 44.34
 1 2 3 5850.56 65.13
 1 2 4 1254.93 8.18
 1 2 5 34.37 0.74
 1 2 6 181.24 2.03
 1 2 7 883.86 12.64
 1 2 8 1526.16 8.74
 1 2 9 1160.18 14.07
 1 2 10 529.14 4.74
 1 2 11 415.62 4.71
 1 2 12 386.87 3.87
 1 2 13 9.99 0.6
 1 2 14 276.4 2.89
 1 2 15 391.12 3.71
 1 2 16 86.82 1.05
 1 2 17 574.84 5.01
 1 2 18 488.01 4.03
 1 2 19 1810.66 12.36
 1 2 20 101.06 1.41
 1 2 21 538.65 3.49
 1 2 22 121.42 1.94
 1 2 23 24.75 1.16
 1 2 24 122.19 2.07
 1 2 25 58.77 1.52
 1 2 26 53.33 1.39
 1 2 28 159.42 2.15
 1 2 29 3.89 1.3
 1 2 30 30.78 1.43
 1 2 31 8.38 1.28
 1 2 32 18.4 1.32
 1 2 33 17.72 1.36
 1 2 34 82.46 1.63
 1 2 35 46.3 2
 1 2 36 85.37 3.3
 1 2 37 188.21 3.6
 1 2 38 46.92 1.62
 1 2 39 28.31 1.51
 1 2 42 61.44 1.99
 1 2 43 18.26 1.87
 1 2 45 9.37 2.22
 1 2 46 49.51 2.24
 1 2 47 16.6 2.2
 1 2 48 11.47 2.57
 1 2 49 20.51 2.29
 1 2 51 9 2.98
 1 3 0 1155.79 6.37
 1 3 1 6207.73 43.83
 1 3 2 1826.12 16.79
 1 3 3 3354.32 25.62
 1 3 4 828.08 11.73
 1 3 5 1517.47 15.2
 1 3 6 139.92 0.82
 1 3 7 614.68 3.92
 1 3 8 511.68 3.38
 1 3 9 1023.78 10.61
 1 3 10 103.53 1.72
 1 3 11 654.12 5.27
 1 3 12 617.64 7.65
 1 3 13 252.92 2.44
 1 3 14 75.46 1.19
 1 3 15 252.57 2.64
 1 3 16 434.58 3.33
 1 3 17 596.29 4.37
 1 3 18 149.78 2.31
 1 3 19 519.08 5.19
 1 3 20 91.73 1.68
 1 3 21 63.32 1.48
 1 3 22 56.86 1.08
 1 3 23 14.87 1.03
 1 3 24 10.33 1.18
 1 3 25 5.13 1.12
 1 3 26 18.12 1.15
 1 3 27 14.17 1.28
 1 3 28 243.96 2.57
 1 3 29 74.63 1.71
 1 3 30 17.87 1.31
 1 3 31 25.46 1.52
 1 3 32 9.91 1.28
 1 3 33 8.97 1.35
 1 3 34 129.25 2.6
 1 3 35 62.13 1.5
 1 3 36 33.06 1.3
 1 3 37 93.45 1.58
 1 3 38 55.73 1.68
 1 3 39 128.99 1.79
 1 3 41 7.86 1.55
 1 3 42 9.07 1.87
 1 3 43 23.04 1.89
 1 3 44 25.78 1.93
 1 3 45 37.04 2.46
 1 3 46 24.72 2.34
 1 3 47 24.43 2.24
 1 3 48 37.04 3.06
 1 3 49 10.31 2.9
 1 4 0 31.16 0.57
 1 4 1 1105.59 9.97
 1 4 2 2852.86 15.8
 1 4 3 210.05 2.98
 1 4 4 81.96 0.4
 1 4 5 1043.91 7.6
 1 4 6 439.26 6.16
 1 4 7 19.2 0.4
 1 4 8 533.02 4.84
 1 4 9 577.99 6.69
 1 4 10 255.38 3.86
 1 4 11 37.92 1
 1 4 12 79.29 0.97
 1 4 13 1030.29 11.53
 1 4 14 719.61 7.67
 1 4 15 130.98 0.99
 1 4 16 263.31 4.83
 1 4 17 778.77 9.39
 1 4 18 74.34 0.91
 1 4 19 14.16 1.01
 1 4 20 344.57 1.93
 1 4 21 273.82 3.58
 1 4 22 218.45 2.43
 1 4 23 66.1 2.25
 1 4 25 50.47 1.47
 1 4 26 62.45 1.33
 1 4 27 45.44 1.22
 1 4 28 5.08 1.35
 1 4 29 3.74 1.19
 1 4 30 64.71 1.74
 1 4 31 120.58 1.59
 1 4 32 35.86 1.4
 1 4 33 79.57 1.55
 1 4 35 65.49 1.61
 1 4 36 4.32 1.3
 1 4 37 140.8 2.36
 1 4 38 24.22 1.45
 1 4 39 23.68 1.66
 1 4 40 79.84 1.85
 1 4 41 37.83 1.86
 1 4 42 15.18 1.85
 1 4 43 29.33 1.89
 1 4 45 23.91 2.15
 1 4 46 19.26 2.5
 1 4 47 8.77 2.25
 1 4 49 13.51 2.06
 1 5 0 826.37 13.52
 1 5 1 222.37 3.68
 1 5 2 773.47 8.2
 1 5 3 80.97 0.99
 1 5 4 34.24 0.41
 1 5 5 60.09 0.46
 1 5 6 239.37 1.94
 1 5 7 135.62 1.03
 1 5 8 1026.15 8.71
 1 5 9 466.49 4.75
 1 5 10 388.83 3.19
 1 5 11 30.32 0.49
 1 5 12 43.81 0.7
 1 5 13 25.51 0.94
 1 5 14 34.24 0.58
 1 5 15 97.33 1.01
 1 5 16 573.24 4.21
 1 5 17 199.73 1.51
 1 5 18 350.46 1.75
 1 5 19 382.1 4.21
 1 5 20 115.4 1.23
 1 5 21 11.65 1.02
 1 5 22 11.52 0.89
 1 5 23 49.07 1.02
 1 5 24 140.97 1.47
 1 5 25 84.27 1.67
 1 5 26 338.8 3.44
 1 5 27 26.85 1.16
 1 5 28 84.41 2.72
 1 5 29 145.52 2.48
 1 5 30 88.26 1.56
 1 5 31 46.12 1.35
 1 5 32 52.85 2.21
 1 5 33 51.06 1.64
 1 5 34 127.49 2.12
 1 5 35 14.29 1.34
 1 5 36 10.06 1.57
 1 5 37 129.69 2.18
 1 5 38 47.51 1.69
 1 5 39 76.16 1.79
 1 5 40 22.06 1.69
 1 5 41 18.19 1.73
 1 5 42 9.53 1.77
 1 5 45 20.87 2.44
 1 5 46 22.91 1.99
 1 5 48 17.09 2.04
 1 5 49 15.56 2.09
 1 6 0 537.63 4.06
 1 6 1 43.89 0.81
 1 6 2 654.19 5.18
 1 6 3 584.24 9.8
 1 6 4 372.74 5.66
 1 6 5 259.22 2.6
 1 6 6 272.12 3.94
 1 6 7 134.39 1.83
 1 6 8 422.95 4.07
 1 6 9 58.71 1
 1 6 10 516.52 6.48
 1 6 11 86.78 1.28
 1 6 12 145.93 0.94
 1 6 13 150.84 1.15
 1 6 14 1.59 0.46
 1 6 15 106.18 1.12
 1 6 16 62.29 0.81
 1 6 17 56.66 1.09
 1 6 18 95.67 1.73
 1 6 19 27.97 0.91
 1 6 20 133.07 1.61
 1 6 21 144.22 1.99
 1 6 22 133.52 1.4
 1 6 23 137.3 1.68
 1 6 24 112.01 1.88
 1 6 25 31.78 1.3
 1 6 26 95.3 3.21
 1 6 27 37.68 1.27
 1 6 28 55.93 2.55
 1 6 29 6.43 1.45
 1 6 30 211.01 3.33
 1 6 31 12.02 1.18
 1 6 32 68.6 1.58
 1 6 33 18.85 1.25
 1 6 34 77.76 1.54
 1 6 35 43.69 2.21
 1 6 36 56.37 1.64
 1 6 37 6.24 1.61
 1 6 38 38.63 1.67
 1 6 39 18.26 1.87
 1 6 40 11.68 1.68
 1 6 41 13.06 1.81
 1 6 42 4.67 2.18
 1 6 43 9.7 1.87
 1 6 44 40.2 2.86
 1 6 45 16.28 2.06
 1 6 46 6.44 2.03
 1 6 50 20.31 1.86
 1 7 0 721.9 5.78
 1 7 1 97.29 3.09
 1 7 2 169.28 0.96
 1 7 3 166.94 1.05
 1 7 4 28.04 0.73
 1 7 5 216.39 4.58
 1 7 6 3.54 0.4
 1 7 7 78.38 2.88
 1 7 8 129.89 2.04
 1 7 9 8.04 0.6
 1 7 10 1854 30.92
 1 7 11 200.94 3.93
 1 7 12 70.48 0.98
 1 7 13 285.91 5.16
 1 7 14 42 2.69
 1 7 15 112.14 0.83
 1 7 16 12.13 0.62
 1 7 17 19.86 0.81
 1 7 18 139.22 1.34
 1 7 19 49.53 0.82
 1 7 20 230.52 1.55
 1 7 21 134.32 1.91
 1 7 22 31.31 0.98
 1 7 23 7.22 0.96
 1 7 24 26.03 1.22
 1 7 25 23.72 1.09
 1 7 26 44.54 1.21
 1 7 27 2.76 1.2
 1 7 28 232.74 5.56
 1 7 29 147.03 3.33
 1 7 30 89.49 1.43
 1 7 31 29.99 1.19
 1 7 32 33.06 1.58
 1 7 33 29.98 1.42
 1 7 34 20.31 1.39
 1 7 35 13.32 1.76
 1 7 36 113.7 2.77
 1 7 37 87.54 2.04
 1 7 38 70.59 2.1
 1 7 39 15.58 1.64
 1 7 41 7.69 1.81
 1 7 42 6.55 1.87
 1 7 45 13.56 2.24
 1 7 46 15.85 1.72
 1 7 47 23.52 1.91
 1 7 48 86.81 2.11
 1 7 49 29.26 1.86
 1 8 0 11.65 0.6
 1 8 1 41.45 0.52
 1 8 2 117.72 1.89
 1 8 3 49.48 0.94
 1 8 4 237.15 5.46
 1 8 5 85.73 4.73
 1 8 6 126.17 3.95
 1 8 7 333.37 5.9
 1 8 8 203.5 2.98
 1 8 9 707.16 11.57
 1 8 10 18.47 0.91
 1 8 11 595.27 2.62
 1 8 12 333.87 2.2
 1 8 13 39.96 3.03
 1 8 14 67.1 1
 1 8 15 25.64 0.91
 1 8 16 55.96 1.2
 1 8 17 91.53 2.34
 1 8 18 26.01 0.68
 1 8 19 76.55 1.15
 1 8 20 88.68 1.41
 1 8 21 18.49 0.9
 1 8 22 40.65 0.93
 1 8 23 26.52 0.99
 1 8 24 18.22 0.81
 1 8 25 235.04 3.92
 1 8 26 3.58 0.89
 1 8 27 188.1 2.05
 1 8 28 6.42 1.05
 1 8 29 47.86 1.53
 1 8 30 32.64 1.15
 1 8 31 4.72 1.16
 1 8 32 33.76 1.23
 1 8 33 5.04 1.43
 1 8 34 12.19 1.43
 1 8 35 35.1 1.52
 1 8 36 14.72 1.75
 1 8 37 70.25 2.93
 1 8 38 37.42 2.03
 1 8 41 6.91 1.61
 1 8 42 4.7 2.02
 1 8 43 6.75 1.6
 1 8 44 16.68 1.63
 1 8 45 45.81 2.02
 1 8 47 24.02 1.88
 1 9 0 45.3 0.51
 1 9 1 256.14 6.21
 1 9 2 534.72 13.44
 1 9 3 125.83 9.16
 1 9 4 163.18 7.97
 1 9 5 91.47 2.81
 1 9 6 291.51 9.39
 1 9 7 492.5 13.4
 1 9 8 308.63 10.25
 1 9 9 577.4 20.01
 1 9 10 413.92 2.14
 1 9 11 319.32 8.02
 1 9 12 250.14 5.84
 1 9 13 48 1.46
 1 9 14 180.23 3.54
 1 9 15 52.07 1.61
 1 9 16 119.15 3.6
 1 9 17 61.02 3.7
 1 9 18 43.97 1.19
 1 9 19 156.85 6.38
 1 9 20 52.65 2.03
 1 9 21 65.85 1.5
 1 9 22 14.24 1.05
 1 9 23 59.63 1.24
 1 9 24 42.67 0.91
 1 9 25 40.3 0.88
 1 9 26 95.41 2.64
 1 9 27 181.93 4.08
 1 9 28 183.81 3.63
 1 9 29 317.42 5.17
 1 9 30 8.15 1.03
 1 9 31 52.42 1.74
 1 9 32 2.77 1.16
 1 9 33 52.7 1.35
 1 9 34 61.66 2.12
 1 9 35 10.67 2.5
 1 9 36 13.64 1.37
 1 9 37 9.02 1.34
 1 9 39 30.94 1.47
 1 9 40 11.2 1.45
 1 9 42 4.97 1.98
 1 9 44 5.12 1.88
 1 9 45 32.67 2.01
 1 9 46 14.36 1.67
 1 10 0 546.7 12.21
 1 10 1 42.09 1.09
 1 10 2 6.23 0.85
 1 10 3 14.76 0.94
 1 10 4 89.63 1.41
 1 10 5 13.65 0.72
 1 10 6 151.27 4.37
 1 10 7 156.84 3.44
 1 10 8 38.29 1.62
 1 10 9 179.14 1.25
 1 10 10 33.97 1.1
 1 10 11 106.11 3.68
 1 10 12 14.74 0.76
 1 10 13 35.09 1.1
 1 10 14 35.13 0.93
 1 10 15 9.81 0.69
 1 10 16 24.87 0.83
 1 10 17 42.92 1.11
 1 10 18 248.58 3.51
 1 10 19 68.72 1.73
 1 10 20 6.56 0.84
 1 10 21 29.65 1.28
 1 10 22 5.02 1.07
 1 10 23 16.79 0.68
 1 10 24 81.4 2.45
 1 10 25 69.76 1.56
 1 10 26 126.71 2.63
 1 10 27 225.72 5.49
 1 10 28 21.61 1.64
 1 10 29 39.98 1.02
 1 10 30 3.58 0.98
 1 10 31 72.26 2.9
 1 10 32 14 1.07
 1 10 33 34.33 1.44
 1 10 35 28.01 1.25
 1 10 36 30.55 1.69
 1 10 37 30.18 1.76
 1 10 38 36.15 1.83
 1 10 39 19.14 1.66
 1 10 41 4.09 1.63
 1 10 42 38.5 2.27
 1 10 43 9.3 1.53
 1 10 44 27.19 1.61
 1 10 45 31.94 1.94
 1 10 46 15.61 1.65
 1 11 0 19.25 1.81
 1 11 1 23.99 1.17
 1 11 2 74.62 1.33
 1 11 3 56.76 4.7
 1 11 4 9.37 1.31
 1 11 5 127.44 1.42
 1 11 6 2.06 0.54
 1 11 7 53.55 5.48
 1 11 8 174.14 6.52
 1 11 9 300.97 13.54
 1 11 10 142.36 3.79
 1 11 11 22.5 0.76
 1 11 12 102.92 3.44
 1 11 13 6.54 0.8
 1 11 14 74.13 3.1
 1 11 15 228.99 8.59
 1 11 16 7.04 1.98
 1 11 17 37.73 1.05
 1 11 18 137.12 2.94
 1 11 19 15.47 0.97
 1 11 20 9.48 1.09
 1 11 21 21.84 1.76
 1 11 22 57.77 3.61
 1 11 23 24.4 1.68
 1 11 24 14.57 1.19
 1 11 25 27.66 2.36
 1 11 26 13.32 1.55
 1 11 27 13.71 0.9
 1 11 28 65.12 1.74
 1 11 29 55.26 2.15
 1 11 30 119.13 2.06
 1 11 31 17.94 1.14
 1 11 32 11.88 1.3
 1 11 33 29.33 1.97
 1 11 34 23.28 1.91
 1 11 36 37.27 1.56
 1 11 37 22.13 1.53
 1 11 38 21.12 1.29
 1 11 39 6.74 1.33
 1 11 40 36.17 1.45
 1 11 42 8.28 1.52
 1 11 43 5.72 1.5
 1 11 44 3.72 1.66
 1 11 45 8.3 1.62
 1 12 0 326.5 9.26
 1 12 1 121.98 3.6
 1 12 2 115.36 2.41
 1 12 3 4.61 1.92
 1 12 4 60.56 1.72
 1 12 5 64.59 1.88
 1 12 6 30.52 0.94
 1 12 7 19.39 2.54
 1 12 8 384.19 9.53
 1 12 9 143.61 4.5
 1 12 10 335.36 2.92
 1 12 11 86.55 3.05
 1 12 12 160 15.87
 1 12 13 129.45 4.74
 1 12 14 20.32 1.46
 1 12 15 25.26 1.78
 1 12 16 26.27 1.62
 1 12 17 70.91 2.7
 1 12 18 166.2 5.84
 1 12 19 57.33 2.43
 1 12 20 5.69 1.09
 1 12 21 15.55 1.13
 1 12 22 34.68 1.31
 1 12 23 40.56 1.55
 1 12 24 31.43 1.58
 1 12 25 45.51 2.31
 1 12 26 88.79 5.93
 1 12 27 17.44 1.56
 1 12 28 89.38 2.17
 1 12 29 61.61 3.52
 1 12 30 55.97 3.98
 1 12 31 4.47 1.83
 1 12 32 3.99 1.91
 1 12 33 20.47 1.85
 1 12 36 31.45 2.84
 1 12 37 32.92 2.47
 1 12 38 5.6 1.19
 1 12 39 7.14 1.22
 1 12 41 9.19 2.34
 1 12 42 10.61 2.76
 1 13 0 133.26 5.41
 1 13 1 37.87 1.43
 1 13 2 279.76 8.66
 1 13 3 5.36 1.19
 1 13 4 50 1.28
 1 13 5 48.13 0.91
 1 13 6 39.45 2.12
 1 13 7 154.79 9.63
 1 13 8 11.08 1.94
 1 13 9 83.64 2.49
 1 13 10 13.71 1.87
 1 13 11 144.07 11.21
 1 13 12 14.62 1.76
 1 13 13 27.3 1.65
 1 13 14 23.27 1.6
 1 13 15 33.53 3
 1 13 16 34.87 2.58
 1 13 17 17.87 1.55
 1 13 18 52.47 4.29
 1 13 19 6 2.25
 1 13 20 120.77 5.38
 1 13 21 15.55 1.33
 1 13 22 13.61 1.51
 1 13 23 11.41 1.48
 1 13 24 13.59 2.28
 1 13 25 51.73 2.8
 1 13 26 15.31 2.73
 1 13 27 96.29 5.23
 1 13 28 15.37 2.13
 1 13 29 18.56 2.81
 1 13 30 11.68 2.63
 1 13 32 6 2.37
 1 13 33 7.04 2.04
 1 13 34 16.69 2.04
 1 13 35 7.32 2.12
 1 13 36 2.66 1.11
 1 13 37 8.09 3.14
 1 13 38 5.24 2.35
 1 13 42 6.46 2.49
 1 14 0 46.88 3.72
 1 14 1 50 1.46
 1 14 2 22.01 1.27
 1 14 3 46.92 3.27
 1 14 4 33.37 2.1
 1 14 5 12.41 1.52
 1 14 6 20.82 2.22
 1 14 7 265.72 13.68
 1 14 8 108.31 4.57
 1 14 9 18.25 0.85
 1 14 10 51.74 3.03
 1 14 11 53.71 4.43
 1 14 12 14.76 1.19
 1 14 13 86.13 6.79
 1 14 14 5.13 1.08
 1 14 15 14.08 1.21
 1 14 16 6.5 0.94
 1 14 18 72.18 1.52
 1 14 19 25.44 1.56
 1 14 20 36.28 1.91
 1 14 21 13.35 1.41
 1 14 22 14.61 1.89
 1 14 23 8.94 1.33
 1 14 24 7.51 1.38
 1 14 25 13.58 2.06
 1 14 26 8.1 1.49
 1 14 27 52.15 2.39
 1 14 28 50.91 2.89
 1 14 29 21.41 2.47
 1 14 30 15.54 1.84
 1 14 31 20.02 1.88
 1 14 32 11.33 2.49
 1 14 33 7.87 1.98
 1 14 34 15.76 2.52
 1 14 35 12.29 3.49
 1 14 37 10.46 2.75
 1 14 38 18.29 2.42
 1 14 41 13.3 2.14
 1 15 0 47.23 2.79
 1 15 1 15.27 1.05
 1 15 2 2.79 1.08
 1 15 3 46.15 1.16
 1 15 4 12.19 0.97
 1 15 5 14.03 2.39
 1 15 7 6.06 1.76
 1 15 8 45.37 2.82
 1 15 9 29.13 5.59
 1 15 11 7.55 1.18
 1 15 12 24.06 4.4
 1 15 13 51.13 2.32
 1 15 14 2.14 0.98
 1 15 15 8.04 1.15
 1 15 16 11.39 1.15
 1 15 17 11.43 1.28
 1 15 18 48.02 2.4
 1 15 19 41.37 2.75
 1 15 20 5.54 1.52
 1 15 21 5.41 1.39
 1 15 22 50.6 2.77
 1 15 24 9.65 1.33
 1 15 25 4.15 1.65
 1 15 26 11.59 1.62
 1 15 27 5.46 1.42
 1 15 28 4.89 1.61
 1 15 29 51.42 3.02
 1 15 30 4.47 1.92
 1 15 34 17.86 2.24
 1 15 35 6.36 1.96
 1 15 36 13.5 1.83
 1 15 38 14.06 2.12
 1 15 39 12.94 2.56
 1 16 0 6.16 1.06
 1 16 1 7.47 1.11
 1 16 2 11.42 1.36
 1 16 3 12.39 1.39
 1 16 5 7.96 0.94
 1 16 6 7.25 0.87
 1 16 7 60.63 1.53
 1 16 8 3.35 1.02
 1 16 9 39.12 3.02
 1 16 10 6.84 2.06
 1 16 11 89.2 9.04
 1 16 12 23.2 2.54
 1 16 13 8.14 3.33
 1 16 15 10.73 2.35
 1 16 16 4.2 1.02
 1 16 17 3.5 0.72
 1 16 18 18.25 1.71
 1 16 19 2.67 1.01
 1 16 20 49.24 4.29
 1 16 21 4.97 1.04
 1 16 22 10.78 1.52
 1 16 23 10.48 1.45
 1 16 24 15.66 1.6
 1 16 25 4.55 1.59
 1 16 26 13.7 2.05
 1 16 27 17.63 2.14
 1 16 28 6.52 1.47
 1 16 31 9.23 2.13
 1 16 32 8.97 1.96
 1 16 34 11.97 1.73
 1 16 36 5.17 1.88
 1 17 0 71.51 10.1
 1 17 1 43.03 3.11
 1 17 2 44.69 4.38
 1 17 3 10.27 2.15
 1 17 4 7.94 0.93
 1 17 5 18 1.4
 1 17 6 4.04 0.88
 1 17 7 3.38 1.09
 1 17 8 13 2.87
 1 17 12 6.98 3.44
 1 17 14 4.63 1.3
 1 17 16 11.72 2.68
 1 17 18 3.67 0.74
 1 17 19 36.15 1.85
 1 17 20 46.21 3.19
 1 17 22 3.36 1.13
 1 17 24 16.01 2.49
 1 17 26 9.95 1.95
 1 17 28 4.73 1.78
 1 17 29 3.66 1.55
 1 17 30 4.22 1.63
 1 17 34 14.48 1.86
 1 18 0 4.35 1
 1 18 1 20.64 1.56
 1 18 2 35.56 4.13
 1 18 3 4.32 1
 1 18 4 21.39 2.58
 1 18 5 6.83 2.62
 1 18 6 3.28 1.14
 1 18 8 6.15 1.56
 1 18 9 7.96 3.11
 1 18 11 9.09 3.28
 1 18 15 3.9 1.42
 1 18 16 4.87 2.1
 1 18 18 4.85 1.97
 1 18 19 14.83 3.09
 1 18 21 7.77 1.17
 1 18 30 5.94 1.52
 1 18 31 6.2 1.71
 1 19 0 60.22 3.52
 1 19 2 70.89 4.63
 1 19 3 6.66 1.15
 1 19 4 10.87 1.26
 1 19 5 31.2 4.02
 1 19 6 8.55 1.3
 1 19 10 4.95 2.35
 1 19 15 23.83 3.85
 1 19 16 70.2 4.3
 1 19 18 20.02 6.82
 1 19 20 32.41 4.22
 1 19 22 10.92 2.89
 1 19 25 7.5 2.26
 1 19 27 5.64 2.18
 1 20 1 17.37 1.5
 1 20 3 6.27 1.38
 1 20 8 12.2 2.68
 1 20 10 15.09 2.68
 1 20 11 6.23 2.44
 1 20 12 8.79 2.45
 1 20 15 5.88 2.89
 1 20 17 32.99 4.13
 1 20 19 10.07 4.25
 1 21 0 17.09 1.26
 1 21 1 4.48 1.26
 1 21 3 4.25 1.48
 1 21 6 6.82 2.09
 1 21 18 21.43 5.31
 1 21 20 11.83 3.51
 1 21 21 13.38 3.11
 1 22 9 8.4 3.51
 2 0 0 716.4 21.68
 2 0 1 901.86 10.12
 2 0 2 1042.22 9.32
 2 0 3 424.24 5.45
 2 0 4 2015.92 18.38
 2 0 5 161.69 2.76
 2 0 6 64.03 1.3
 2 0 7 3073.27 18.62
 2 0 8 585.04 8.47
 2 0 9 877.58 12.08
 2 0 10 1463.67 10.05
 2 0 11 1719.35 15.41
 2 0 12 94.39 1.3
 2 0 13 436.98 2.81
 2 0 14 177.29 2.27
 2 0 15 59.77 0.91
 2 0 16 74.44 1.29
 2 0 17 34.49 0.85
 2 0 18 839.25 9.79
 2 0 19 17.79 0.89
 2 0 20 52.37 0.98
 2 0 21 99.17 2.6
 2 0 22 13.27 1.15
 2 0 23 4.15 1.31
 2 0 25 162.56 2.55
 2 0 27 591.85 5.83
 2 0 28 28.18 1.67
 2 0 30 77.32 2.07
 2 0 31 125.34 3.9
 2 0 33 74.59 3.4
 2 0 34 7.29 1.97
 2 0 35 43 2.02
 2 0 36 37.85 2.06
 2 0 37 8.98 2.2
 2 0 38 68.43 2.19
 2 0 39 15.69 2.73
 2 0 40 6.81 2.15
 2 0 41 32.21 2.3
 2 0 42 8.08 2.13
 2 0 43 6.97 2.14
 2 0 45 66.11 3.78
 2 0 47 63.35 2.11
 2 0 48 91.83 2.5
 2 0 49 6.14 2.01
 2 0 50 8.94 1.83
 2 0 51 13.83 1.99
 2 1 0 69 1.33
 2 1 1 673.73 4.78
 2 1 2 584.81 4.37
 2 1 3 709.63 8.14
 2 1 4 380.77 1.95
 2 1 5 526.36 7.11
 2 1 6 1502.64 13.37
 2 1 7 950.27 11.92
 2 1 8 124.16 1.9
 2 1 9 329.59 5
 2 1 10 1271.2 18.64
 2 1 11 365.11 5.21
 2 1 12 27.27 0.86
 2 1 13 100.55 2.15
 2 1 14 366.81 2.86
 2 1 15 325.36 4.8
 2 1 16 194.76 2.13
 2 1 17 16.71 0.88
 2 1 18 12.1 0.93
 2 1 19 10.86 0.87
 2 1 20 87.6 1.08
 2 1 21 27.74 0.97
 2 1 22 250.32 3.96
 2 1 23 41.48 1.52
 2 1 24 43.74 1.34
 2 1 25 92.9 1.84
 2 1 26 14.29 1.45
 2 1 27 84.89 1.77
 2 1 28 85.14 1.81
 2 1 29 12.45 1.69
 2 1 30 72.67 1.87
 2 1 31 76.27 2.38
 2 1 32 45.4 2.16
 2 1 33 39.99 1.91
 2 1 34 24.63 1.92
 2 1 35 13.57 1.96
 2 1 37 14.98 2.06
 2 1 38 28.07 2.73
 2 1 39 51.81 2.39
 2 1 40 83.07 2.56
 2 1 41 14.47 1.99
 2 1 42 4.59 2.19
 2 1 43 11.13 2.34
 2 1 44 5.62 1.93
 2 1 45 13.46 1.63
 2 1 46 13.6 1.71
 2 1 48 7.28 1.88
 2 1 49 5.75 1.9
 2 1 50 14.79 1.94
 2 2 0 3325.11 36.52
 2 2 1 1287.26 18.23
 2 2 2 748.38 8.45
 2 2 3 1342.36 10.83
 2 2 4 136.4 0.82
 2 2 5 634.21 6.31
 2 2 6 139.59 2.27
 2 2 7 207.54 2.38
 2 2 8 262.41 3.05
 2 2 9 1196.32 11.23
 2 2 10 174.02 2.35
 2 2 11 365.97 5.17
 2 2 12 456.07 3.14
 2 2 13 320.5 2.74
 2 2 15 280.44 2.01
 2 2 16 12.88 0.77
 2 2 17 20.03 0.82
 2 2 18 825.98 11.55
 2 2 19 742.43 5.19
 2 2 20 13.39 0.94
 2 2 21 15.5 0.92
 2 2 22 437.7 5.88
 2 2 23 61.24 1.6
 2 2 24 195.06 2.12
 2 2 25 19.72 1.19
 2 2 26 47.25 1.89
 2 2 27 189.16 5.79
 2 2 28 28.03 1.63
 2 2 29 199.38 2.14
 2 2 30 44.41 1.76
 2 2 31 48.94 2.21
 2 2 32 84.44 2.65
 2 2 33 19.13 2.08
 2 2 34 70.84 2.02
 2 2 35 39.36 2.27
 2 2 36 65.59 2.42
 2 2 37 88.2 3.58
 2 2 38 39.89 2.04
 2 2 39 128.56 5.34
 2 2 40 73.21 2.07
 2 2 42 13.71 2.13
 2 2 43 16.35 1.8
 2 2 44 6.47 1.9
 2 2 45 9.04 1.79
 2 2 46 4.06 1.92
 2 2 47 35.04 2.14
 2 2 49 12.1 1.93
 2 2 50 10.22 1.82
 2 3 0 1490.25 8.15
 2 3 1 1102.55 7.87
 2 3 2 331.24 3.04
 2 3 3 586.84 4.38
 2 3 4 654.55 4.89
 2 3 5 344.81 1.68
 2 3 6 63.47 0.67
 2 3 7 127.83 1.31
 2 3 8 107.89 1.5
 2 3 9 240.55 2.36
 2 3 10 317.1 2.56
 2 3 11 138.86 2.19
 2 3 12 249.42 2.13
 2 3 13 92.41 1.08
 2 3 14 50.34 0.86
 2 3 15 82.72 0.86
 2 3 16 306.34 3.2
 2 3 17 536.91 5.17
 2 3 18 547.18 5.49
 2 3 19 334.07 2.55
 2 3 20 356.21 3.67
 2 3 21 282.99 2.08
 2 3 22 212.04 1.69
 2 3 23 303.27 4.69
 2 3 25 85.4 1.38
 2 3 27 47.88 1.38
 2 3 28 26.18 1.35
 2 3 29 57.94 1.48
 2 3 30 179.88 3.28
 2 3 31 33.65 1.49
 2 3 32 22.76 1.67
 2 3 33 127.34 3.79
 2 3 34 44.76 1.86
 2 3 35 40.78 1.71
 2 3 36 358.75 6.86
 2 3 37 42.84 1.78
 2 3 38 135.34 3.68
 2 3 39 33.09 1.81
 2 3 40 11.64 1.84
 2 3 41 14.33 1.71
 2 3 42 9.31 1.76
 2 3 43 33.64 1.82
 2 3 44 9.69 1.58
 2 3 45 17.77 1.75
 2 3 46 22.23 1.78
 2 3 47 13.82 1.81
 2 3 48 28.09 1.95
 2 4 0 1803.65 13.48
 2 4 1 4606.72 20.98
 2 4 2 656.06 6.96
 2 4 3 166.19 0.81
 2 4 4 1806.7 11.94
 2 4 5 1166.31 8.01
 2 4 6 132.9 1.84
 2 4 7 490.3 4.83
 2 4 8 13.99 0.53
 2 4 9 62.12 0.93
 2 4 10 144.09 2.03
 2 4 11 263.58 2.41
 2 4 12 35.44 0.84
 2 4 13 144.72 1.01
 2 4 14 289.06 2.85
 2 4 15 246.13 2.38
 2 4 16 94.32 1.18
 2 4 17 25.93 0.85
 2 4 18 111.42 1.41
 2 4 19 1168.78 8.71
 2 4 20 107.19 1.4
 2 4 21 210.6 2.03
 2 4 22 229.46 1.91
 2 4 23 40.59 1.38
 2 4 24 2.99 1.26
 2 4 25 80.92 1.61
 2 4 26 21.87 1.35
 2 4 27 43.24 1.49
 2 4 28 13.55 1.43
 2 4 29 44.66 1.4
 2 4 30 44.27 1.45
 2 4 31 68.74 2.08
 2 4 32 5.83 1.68
 2 4 33 162.45 5.18
 2 4 34 64.98 1.68
 2 4 35 99.66 1.83
 2 4 36 4.65 1.75
 2 4 37 227.07 5.2
 2 4 38 3.91 1.69
 2 4 39 48.33 2.79
 2 4 40 32.09 1.68
 2 4 41 20.15 1.75
 2 4 42 7.01 1.9
 2 4 43 18 1.54
 2 4 45 71.12 2.35
 2 4 46 9.9 1.93
 2 4 48 17.68 1.76
 2 4 49 17.88 1.79
 2 5 0 4626.73 37.13
 2 5 1 40.5 1.5
 2 5 2 3170.07 82.02
 2 5 3 707.83 5.45
 2 5 4 388.57 4.76
 2 5 5 427.98 4.07
 2 5 6 49.65 0.65
 2 5 7 282.29 3.33
 2 5 8 335.03 2.79
 2 5 9 981.74 5.19
 2 5 10 130.83 1.46
 2 5 11 479.64 1.92
 2 5 12 375.85 2.77
 2 5 13 479.2 6.53
 2 5 14 85.5 1.12
 2 5 15 97.1 1.55
 2 5 16 686.95 4.71
 2 5 17 54.18 1.28
 2 5 18 709.13 6.64
 2 5 19 235.53 2.47
 2 5 20 301.16 3.61
 2 5 21 20.32 0.95
 2 5 22 92.06 1.39
 2 5 23 47.1 1.08
 2 5 24 72.44 1.19
 2 5 25 32.15 1.34
 2 5 26 39.12 1.47
 2 5 27 148.91 1.57
 2 5 28 86.57 1.63
 2 5 29 140.75 1.99
 2 5 30 80.42 2.11
 2 5 31 10.25 1.4
 2 5 32 3.81 1.5
 2 5 33 16.5 1.67
 2 5 34 48.67 1.61
 2 5 35 14.81 1.57
 2 5 36 103.45 1.86
 2 5 37 100.51 1.96
 2 5 38 112.81 3.96
 2 5 39 15.6 1.59
 2 5 40 20.4 1.62
 2 5 41 28.38 1.77
 2 5 42 5.5 1.53
 2 5 44 11.14 1.95
 2 5 45 20.04 1.73
 2 5 46 56.81 2.34
 2 5 47 6.79 1.75
 2 5 48 32.96 1.86
 2 5 49 34.56 2.02
 2 6 0 124.37 3.41
 2 6 1 744.85 7.59
 2 6 2 60.74 0.68
 2 6 3 26.76 0.62
 2 6 4 92.35 0.71
 2 6 5 763.04 11.56
 2 6 6 41.23 0.6
 2 6 7 244.46 2.92
 2 6 8 141.88 2.59
 2 6 9 856.21 7.26
 2 6 10 787.88 4.64
 2 6 11 693.12 7.52
 2 6 12 76.62 1.33
 2 6 13 130.79 1.76
 2 6 14 211.74 2.39
 2 6 15 136.46 1.77
 2 6 16 494.64 3.35
 2 6 17 124.56 1.13
 2 6 18 50.16 1.09
 2 6 19 50.29 1.15
 2 6 20 18.3 0.74
 2 6 21 73.91 1.02
 2 6 22 68.64 1.73
 2 6 23 122.61 1.82
 2 6 24 153.58 3.19
 2 6 25 109.14 1.92
 2 6 26 181.8 2.12
 2 6 27 84.11 1.36
 2 6 28 93.03 1.89
 2 6 29 151.83 2.47
 2 6 30 9.49 1.3
 2 6 31 48.46 1.72
 2 6 32 27.66 2.06
 2 6 33 9.61 1.73
 2 6 34 7.64 1.71
 2 6 35 10.34 1.51
 2 6 36 10.08 1.49
 2 6 37 12.48 1.47
 2 6 38 52.01 2.1
 2 6 40 47.03 1.75
 2 6 41 6.63 1.6
 2 6 42 27.81 1.67
 2 6 43 9.5 1.68
 2 6 45 37.59 3
 2 6 46 25.36 1.7
 2 6 47 4.86 1.79
 2 6 49 8.68 1.94
 2 7 1 240.22 5.13
 2 7 2 140.85 2.83
 2 7 3 275.87 7.16
 2 7 4 1.94 0.51
 2 7 5 87.51 0.64
 2 7 6 273.05 2.32
 2 7 7 260.19 6.4
 2 7 8 1967.29 24.11
 2 7 9 127.62 1.94
 2 7 10 1235.32 8.86
 2 7 11 81.56 2.3
 2 7 12 85.35 1.94
 2 7 13 13.87 0.74
 2 7 14 149.96 2.37
 2 7 15 186.55 3.16
 2 7 16 241.4 3.51
 2 7 17 29.14 0.7
 2 7 18 391.56 4.79
 2 7 19 101.08 2.18
 2 7 20 31.08 0.79
 2 7 21 44.18 0.99
 2 7 22 51.91 1.1
 2 7 23 13.64 0.95
 2 7 24 23.44 0.96
 2 7 25 49.67 1.34
 2 7 26 454.16 7.57
 2 7 27 33.79 1.45
 2 7 28 601.81 9.35
 2 7 29 41.8 1.29
 2 7 30 206.95 2.02
 2 7 31 14.38 1.27
 2 7 32 36.57 1.63
 2 7 33 21.3 1.38
 2 7 34 49.72 1.56
 2 7 35 9.25 1.62
 2 7 36 31.81 2.46
 2 7 37 6.24 1.86
 2 7 38 169.49 4.36
 2 7 39 7.93 1.54
 2 7 40 13.41 1.39
 2 7 41 20.88 1.53
 2 7 44 65.33 3.2
 2 7 45 19.94 1.8
 2 7 46 75.03 2.31
 2 7 47 8.78 1.7
 2 7 48 25.62 1.74
 2 8 0 74.09 0.87
 2 8 1 28.59 1.49
 2 8 2 71.94 0.87
 2 8 3 205.87 3.64
 2 8 4 182.38 4.45
 2 8 5 120.47 2.33
 2 8 6 58.42 1.38
 2 8 7 154.59 4.63
 2 8 8 16.24 0.81
 2 8 9 651.15 11.53
 2 8 10 25.97 0.84
 2 8 11 413.64 6.5
 2 8 12 8.15 0.7
 2 8 13 205.79 3.18
 2 8 14 181.92 3.27
 2 8 15 23.37 0.98
 2 8 16 72.74 1.23
 2 8 17 39.23 1.07
 2 8 18 35.83 0.8
 2 8 19 98.57 1.18
 2 8 20 109.37 1.82
 2 8 21 32.36 1.16
 2 8 22 16.03 0.99
 2 8 23 9.04 1.19
 2 8 24 13.94 0.87
 2 8 25 91.15 1.78
 2 8 26 135.68 2.35
 2 8 27 84.54 1.7
 2 8 28 40.09 1.48
 2 8 29 225.09 3.55
 2 8 30 7.18 1.19
 2 8 31 81.84 2.56
 2 8 32 28 1.89
 2 8 33 13.63 1.89
 2 8 35 13.7 1.31
 2 8 36 17.01 1.37
 2 8 37 32.42 1.98
 2 8 38 24.16 1.28
 2 8 39 56.23 1.73
 2 8 40 5.54 1.39
 2 8 41 7.64 1.48
 2 8 43 77.38 2.29
 2 8 44 24.5 1.73
 2 8 46 14.64 1.76
 2 8 48 5.84 1.95
 2 9 0 2.01 0.86
 2 9 1 271.85 3.61
 2 9 2 112.99 1.59
 2 9 3 20.23 1.31
 2 9 4 157.37 5.09
 2 9 5 34.41 0.88
 2 9 6 185.96 3.21
 2 9 7 10.44 0.47
 2 9 8 133.61 4.57
 2 9 9 92.07 1.67
 2 9 10 155.53 2.42
 2 9 11 419.81 6.6
 2 9 12 147.89 4.85
 2 9 13 35.77 1.68
 2 9 14 41.56 1.78
 2 9 15 62.58 1.76
 2 9 16 17.8 1.26
 2 9 17 35.75 1.27
 2 9 19 26.94 1.14
 2 9 20 95.08 2.74
 2 9 21 7.91 0.82
 2 9 22 99.22 1.23
 2 9 23 22.79 1.42
 2 9 24 3.44 1.41
 2 9 25 51.76 1.18
 2 9 26 66.73 2.51
 2 9 27 3.87 1.11
 2 9 28 152.34 2.7
 2 9 29 111.81 2.94
 2 9 30 13.7 1.37
 2 9 31 3.21 1.33
 2 9 32 9.27 1.19
 2 9 33 19.82 1.19
 2 9 34 22.41 1.21
 2 9 35 3.93 1.44
 2 9 36 25.51 1.49
 2 9 37 5.63 1.21
 2 9 38 21.87 1.32
 2 9 39 17.54 1.33
 2 9 40 14.17 1.36
 2 9 41 30.41 1.59
 2 9 42 8.72 1.59
 2 9 43 9.68 1.62
 2 9 44 3.79 1.78
 2 9 46 25.76 2.18
 2 9 47 4.89 1.86
 2 10 0 4.55 0.88
 2 10 1 519.22 9.73
 2 10 2 80.49 1.23
 2 10 3 360.23 8.03
 2 10 4 55.22 1.51
 2 10 5 78.48 1.65
 2 10 6 7.32 0.78
 2 10 7 20.35 1.66
 2 10 8 332.6 4.36
 2 10 9 24.06 1.96
 2 10 10 113.42 2.26
 2 10 11 28.97 1.43
 2 10 12 42.13 1.45
 2 10 13 6.59 0.72
 2 10 14 6.57 0.85
 2 10 15 3.13 0.92
 2 10 16 32.34 1.46
 2 10 17 356.52 2.74
 2 10 18 133.27 1.58
 2 10 19 137.35 2.59
 2 10 20 48.88 1.38
 2 10 21 67.72 2.57
 2 10 22 32.56 1.54
 2 10 23 7.23 0.77
 2 10 24 9.96 0.69
 2 10 25 5.44 0.7
 2 10 26 12.83 0.77
 2 10 28 22.35 0.92
 2 10 30 24.63 1.55
 2 10 31 2.98 1.02
 2 10 32 10.05 1.03
 2 10 33 12.13 1
 2 10 34 16.61 1.05
 2 10 35 36.8 1.51
 2 10 36 77.74 2.01
 2 10 37 54.92 2.61
 2 10 38 4.8 1.65
 2 10 40 9.14 1.37
 2 10 42 9.47 1.44
 2 10 44 9.01 1.59
 2 10 45 15.21 1.56
 2 10 46 9.05 1.59
 2 11 0 217.58 5.26
 2 11 1 77.79 2.81
 2 11 2 36 1.21
 2 11 3 8.36 1.12
 2 11 4 3.67 1.32
 2 11 5 151.54 5.13
 2 11 6 70.85 1.49
 2 11 7 41.17 1.5
 2 11 8 17.17 1.22
 2 11 11 16.12 1.11
 2 11 12 29.93 1.54
 2 11 13 83.4 1.22
 2 11 14 89.49 1.78
 2 11 15 9.01 1.16
 2 11 16 17 1.87
 2 11 17 12.22 0.94
 2 11 18 88.67 3.37
 2 11 19 46.5 2.06
 2 11 20 73.26 2.19
 2 11 22 6.79 1.18
 2 11 23 14.95 1.25
 2 11 24 35.3 1.87
 2 11 25 23.64 1.74
 2 11 26 4.56 1.82
 2 11 27 4.97 1.12
 2 11 28 10.08 1.74
 2 11 29 3.34 1.11
 2 11 31 13.12 1.31
 2 11 32 63.58 1.55
 2 11 33 21.3 1.26
 2 11 34 3.01 1.16
 2 11 36 11.9 1.49
 2 11 37 8.89 1.55
 2 11 38 7.9 1.43
 2 11 40 6.47 1.63
 2 11 41 7.48 1.35
 2 11 42 3.84 1.51
 2 11 43 3.81 1.63
 2 11 44 4.56 2.26
 2 12 0 15.3 1.26
 2 12 1 115.65 2.56
 2 12 2 10.69 0.78
 2 12 3 45.21 1.33
 2 12 5 48.43 3.23
 2 12 6 23.29 0.96
 2 12 7 18.18 1.66
 2 12 8 81.06 5.42
 2 12 9 21.18 1.81
 2 12 10 41.2 1.16
 2 12 11 22.75 2.1
 2 12 13 3.8 1.44
 2 12 14 21.13 1.78
 2 12 15 31.05 2.93
 2 12 16 10.89 1.33
 2 12 17 233.51 5.77
 2 12 18 53.26 1.68
 2 12 19 16.48 1.33
 2 12 20 13.62 1.45
 2 12 21 68.94 5.17
 2 12 22 28.52 1.29
 2 12 23 4.89 1.61
 2 12 24 16.97 1.2
 2 12 25 22.55 2.68
 2 12 26 17.11 1.53
 2 12 27 3.52 1.27
 2 12 28 71.71 4.02
 2 12 29 8.21 1.2
 2 12 31 17.88 1.35
 2 12 32 13.29 0.93
 2 12 33 2.89 1.16
 2 12 34 25.88 1.31
 2 12 35 28.72 1.7
 2 12 36 3.63 1.02
 2 12 37 50.18 2.64
 2 12 38 11.77 1.39
 2 12 39 27.38 1.28
 2 12 41 10.43 2.01
 2 12 42 6.42 2.11
 2 12 43 8.25 2.07
 2 13 0 4.07 0.88
 2 13 1 34.56 1.45
 2 13 2 23.59 0.89
 2 13 3 5.81 0.72
 2 13 4 66.6 1.16
 2 13 6 16.6 0.9
 2 13 7 184.87 8.51
 2 13 8 35.55 1.49
 2 13 9 50.66 1.71
 2 13 10 13.35 1.93
 2 13 11 100.23 3.05
 2 13 12 71.68 3.93
 2 13 13 2.93 1.07
 2 13 14 81.86 2.43
 2 13 15 7.09 0.84
 2 13 16 5.87 1.46
 2 13 18 6.16 0.93
 2 13 19 46.22 1.51
 2 13 20 28.46 1.68
 2 13 21 45.24 1.94
 2 13 22 10.74 1.29
 2 13 23 37.07 2.46
 2 13 24 11 1.51
 2 13 25 15.45 1.17
 2 13 26 18.66 1.27
 2 13 27 56.08 3.08
 2 13 28 23.85 1.48
 2 13 29 34.31 2.13
 2 13 30 19.52 1.76
 2 13 31 5.75 1.32
 2 13 32 11.68 1.33
 2 13 33 40.93 4.04
 2 13 35 2.85 0.69
 2 13 36 8.82 1.84
 2 13 37 12.52 1.85
 2 13 38 11.09 1.91
 2 13 39 9.93 1.95
 2 13 41 6.71 2.06
 2 14 0 19.35 1.04
 2 14 1 4.44 0.74
 2 14 2 12.59 1.98
 2 14 3 11.43 0.95
 2 14 4 12.06 0.84
 2 14 5 7.77 1.15
 2 14 6 23.66 0.86
 2 14 8 34.4 3.72
 2 14 9 184.35 3.46
 2 14 10 146.09 8.22
 2 14 11 185.6 5.17
 2 14 12 6.45 0.77
 2 14 13 6.73 0.71
 2 14 14 45.84 3.25
 2 14 15 4.77 1
 2 14 16 11.34 1.05
 2 14 17 8.76 1.03
 2 14 18 6.94 1.41
 2 14 19 29.15 1.98
 2 14 20 19.79 0.94
 2 14 21 129.19 4.42
 2 14 22 8.22 0.91
 2 14 23 26.26 2.54
 2 14 24 10.38 1.02
 2 14 25 41.98 2.18
 2 14 26 8.65 1.77
 2 14 27 25.68 2.93
 2 14 28 33.3 1.55
 2 14 29 35.08 2.62
 2 14 30 10.11 1.15
 2 14 31 46.36 2.2
 2 14 32 8.21 1.81
 2 14 34 14.13 1.74
 2 14 35 12 1.78
 2 14 36 14.76 1.82
 2 14 39 6 1.98
 2 15 0 22.95 3.98
 2 15 1 12.39 1.57
 2 15 2 14.84 1.42
 2 15 3 16.27 1.26
 2 15 4 61.13 3.16
 2 15 5 7.32 1.27
 2 15 6 28.36 1.43
 2 15 8 129.01 3.42
 2 15 9 62.6 3.14
 2 15 10 52.44 8.04
 2 15 11 24.6 2.08
 2 15 12 52.7 6.03
 2 15 13 3.34 0.78
 2 15 14 16.37 2.12
 2 15 15 2.19 0.83
 2 15 16 6.7 1.61
 2 15 17 5.44 0.81
 2 15 18 4.02 0.8
 2 15 19 57.92 4.15
 2 15 20 30.58 1.93
 2 15 21 4.48 1.08
 2 15 22 19.46 1.48
 2 15 23 9.75 1.17
 2 15 24 6.49 1.63
 2 15 25 21.35 2.78
 2 15 26 79.58 2.19
 2 15 27 7.07 1.57
 2 15 28 20.32 2.19
 2 15 29 36.99 2.53
 2 15 30 5.02 1.96
 2 15 31 6.27 1.96
 2 15 32 8.6 1.67
 2 15 33 6.85 2.41
 2 15 34 6.04 1.78
 2 15 35 15.21 1.79
 2 15 37 15.42 2.25
 2 15 38 6.49 2.36
 2 16 0 268.69 2.55
 2 16 1 51.41 4.17
 2 16 2 4.38 1.25
 2 16 3 55.84 2.63
 2 16 4 26.7 2.32
 2 16 5 19.09 2.46
 2 16 6 54.43 1.9
 2 16 8 12.91 1.22
 2 16 9 104.48 9.48
 2 16 10 30.88 2.48
 2 16 11 20.27 4.91
 2 16 12 8.52 2.18
 2 16 14 62.44 3.41
 2 16 15 25.21 3.25
 2 16 17 3.35 0.97
 2 16 18 33.45 3.38
 2 16 19 53.01 4.95
 2 16 20 48.39 5.62
 2 16 21 3.49 1.3
 2 16 22 8.34 2.39
 2 16 23 28.93 2.86
 2 16 24 3.94 1.93
 2 16 25 6.42 2
 2 16 29 36.41 4.93
 2 16 31 4.98 1.8
 2 16 32 11.82 1.82
 2 16 34 5.16 1.95
 2 16 35 5.27 2
 2 16 36 5.24 2.52
 2 17 0 61.57 4.26
 2 17 1 82.8 3.18
 2 17 2 31.83 2.61
 2 17 3 27.28 1.7
 2 17 4 82.69 3.45
 2 17 5 23.42 1.97
 2 17 6 33.8 2.86
 2 17 7 7.39 1.03
 2 17 9 3.27 1.04
 2 17 10 17.19 1.35
 2 17 12 2.41 0.62
 2 17 13 2.1 0.63
 2 17 14 8.79 2.39
 2 17 15 18.4 4.01
 2 17 16 95.8 4.01
 2 17 17 80.45 4
 2 17 18 54.54 4.82
 2 17 19 22.78 3.48
 2 17 21 14.52 1.77
 2 17 22 7.23 1.51
 2 17 23 31.8 2.64
 2 17 24 6.2 1.22
 2 17 27 6.01 1.54
 2 17 28 14.36 1.91
 2 17 29 8.28 1.64
 2 17 33 6.48 1.89
 2 17 34 5.38 1.96
 2 18 0 10.88 1.03
 2 18 1 47.78 3.43
 2 18 2 27.24 1.38
 2 18 4 5.2 1.5
 2 18 6 16.94 1.23
 2 18 7 7.13 1.33
 2 18 8 22.06 2.1
 2 18 12 25.08 2.36
 2 18 15 6.17 2.68
 2 18 17 7.62 3.17
 2 18 18 29.94 3.94
 2 18 19 46.16 1.52
 2 18 22 17.11 3.19
 2 18 24 8.36 1.79
 2 18 25 3.94 1.69
 2 18 27 5.69 1.62
 2 18 30 9 1.55
 2 19 2 28.37 2.29
 2 19 3 9.33 1.3
 2 19 5 6.81 2.03
 2 19 8 3.14 1.55
 2 19 12 17.48 2.37
 2 19 13 24.41 4.74
 2 19 15 26.02 3.57
 2 19 16 8.63 2.71
 2 19 17 18.37 2.72
 2 19 18 25.16 3.3
 2 19 19 21.37 2.88
 2 19 20 8.3 2.29
 2 19 22 5.54 1.93
 2 19 24 6.26 2.27
 2 19 27 8.31 3.47
 2 20 1 12.6 1.39
 2 20 2 11.5 1.15
 2 20 4 8.47 1.49
 2 20 6 5.74 2.02
 2 20 7 3.99 1.75
 2 20 8 10.16 2.07
 2 20 11 15.7 3.31
 2 20 17 9.64 2.84
 2 20 20 9.07 3.04
 2 20 22 8.61 3.21
 2 20 23 7.18 3.21
 2 21 0 9.38 2.52
 2 21 1 6.16 1.13
 2 21 2 12.03 2.47
 2 21 4 14.27 2.04
 2 21 9 12.46 2.3
 2 21 12 7.56 3.71
 2 22 7 4.86 2.36
 2 22 8 8.18 3.32
 2 22 11 7.87 2.54
 2 22 13 6.63 2.77
 3 0 1 177.69 5.47
 3 0 2 674.3 7.11
 3 0 3 1774.43 12.41
 3 0 4 82.42 2.29
 3 0 6 37.27 0.78
 3 0 7 232.39 2.46
 3 0 8 280.33 4.71
 3 0 9 707.12 8.25
 3 0 10 4.81 0.85
 3 0 11 9.31 0.73
 3 0 12 52.14 0.82
 3 0 13 147.49 1.4
 3 0 14 2.98 0.84
 3 0 15 3.42 1
 3 0 16 360.33 8.41
 3 0 18 42.94 0.97
 3 0 19 152.7 1.46
 3 0 20 455.46 5.24
 3 0 21 320.24 2.67
 3 0 22 53.97 1.09
 3 0 23 62.71 1.41
 3 0 24 7.07 1.16
 3 0 26 216.71 1.79
 3 0 28 55.15 1.63
 3 0 29 73.6 1.64
 3 0 30 136.73 3.46
 3 0 31 29.76 1.55
 3 0 32 14.45 2.14
 3 0 33 23.81 1.8
 3 0 34 171.03 2.21
 3 0 35 11.58 1.66
 3 0 36 6.11 1.74
 3 0 38 5.6 1.84
 3 0 39 8.34 1.82
 3 0 40 28.7 1.84
 3 0 41 41.54 2.15
 3 0 42 39.6 2.36
 3 0 45 23.83 2.03
 3 0 46 28.44 2.06
 3 0 47 7.42 2.28
 3 0 49 5.1 2.25
 3 0 50 10.09 2.14
 3 1 0 914.75 16
 3 1 1 412.82 2.02
 3 1 2 180.07 1.73
 3 1 3 268.79 5.14
 3 1 4 437.84 7.17
 3 1 5 284.44 1.15
 3 1 6 196.58 2.55
 3 1 7 448.56 2.2
 3 1 8 37.16 0.97
 3 1 9 24.74 0.71
 3 1 10 501.97 6.6
 3 1 11 451.33 3.77
 3 1 12 13.02 0.76
 3 1 13 34.87 0.82
 3 1 14 66.75 0.91
 3 1 15 102.04 1.13
 3 1 16 242.71 2.49
 3 1 17 36.1 1.77
 3 1 18 51.96 1.02
 3 1 19 145.05 1.24
 3 1 20 182.33 2.61
 3 1 21 21.52 1
 3 1 22 63.8 1.22
 3 1 23 21.06 1.24
 3 1 24 274.95 2.56
 3 1 25 46.76 1.28
 3 1 26 84.96 1.27
 3 1 27 17.04 1.22
 3 1 28 24.31 1.28
 3 1 29 77.94 2.72
 3 1 30 52.99 1.48
 3 1 31 19.51 1.47
 3 1 32 166.78 3.33
 3 1 33 5.41 1.62
 3 1 34 64.09 1.71
 3 1 35 5.33 1.69
 3 1 36 71.8 1.8
 3 1 37 13.21 1.91
 3 1 38 88.98 4.03
 3 1 39 23.58 2.02
 3 1 40 21.02 1.93
 3 1 41 20.55 1.84
 3 1 42 19.33 1.87
 3 1 43 8.12 2.15
 3 1 44 14.21 1.87
 3 1 45 7.24 1.96
 3 1 46 7.76 2.09
 3 1 47 11.88 2.26
 3 1 48 5.41 2.1
 3 1 50 5 2.25
 3 2 0 1441.77 16.36
 3 2 1 961.86 7.25
 3 2 2 28.15 1
 3 2 3 118.67 1.07
 3 2 4 413.76 3.21
 3 2 5 326.47 4.75
 3 2 6 512.89 4.73
 3 2 7 121.1 2.08
 3 2 8 27.79 0.69
 3 2 9 592.04 15.28
 3 2 10 524.84 4.5
 3 2 11 145.23 2.85
 3 2 12 95.16 0.9
 3 2 13 22.2 0.94
 3 2 14 13.24 0.86
 3 2 15 170.7 1.74
 3 2 16 177.65 3.3
 3 2 17 416.18 4.89
 3 2 18 190.34 2.37
 3 2 19 105.46 1.11
 3 2 20 175.06 1.34
 3 2 21 4.82 1.01
 3 2 23 14.58 1.22
 3 2 24 11.25 1.2
 3 2 25 58.82 1.19
 3 2 26 127.72 1.94
 3 2 27 21.11 1.14
 3 2 28 63.61 1.35
 3 2 29 193.7 2.39
 3 2 30 125.87 2.53
 3 2 31 11.61 1.55
 3 2 32 12.87 1.51
 3 2 33 5.56 1.75
 3 2 34 62.42 1.91
 3 2 35 15.95 1.61
 3 2 36 171.06 4.61
 3 2 37 19.19 1.69
 3 2 38 30.8 1.74
 3 2 39 27.77 1.78
 3 2 40 14.03 1.79
 3 2 41 54.11 1.91
 3 2 42 14.14 2.03
 3 2 43 10.43 1.91
 3 2 44 32.82 1.86
 3 2 46 8.44 1.95
 3 2 47 91.99 3
 3 2 48 34 2.3
 3 2 49 4.72 2.27
 3 2 50 5.43 2.04
 3 3 0 845.34 6.37
 3 3 1 138.72 1.26
 3 3 2 26.88 1.37
 3 3 3 15.78 0.75
 3 3 4 360.23 6.43
 3 3 5 287.91 2.72
 3 3 6 860.18 16.58
 3 3 7 592.11 6.32
 3 3 8 672.74 7.72
 3 3 9 67.82 1.15
 3 3 10 141.97 1.14
 3 3 11 789.07 5.73
 3 3 12 1399.71 11.87
 3 3 13 125.35 1.05
 3 3 14 8.54 0.85
 3 3 15 277.22 1.34
 3 3 16 113.14 2.58
 3 3 17 2.11 0.98
 3 3 18 209.15 1.3
 3 3 19 165.02 2.39
 3 3 20 31.02 1.01
 3 3 21 114.76 1.17
 3 3 23 62.28 1.33
 3 3 24 8.09 1.16
 3 3 25 69.6 1.3
 3 3 26 79.6 1.26
 3 3 27 76.83 1.36
 3 3 28 11.44 1.31
 3 3 29 29.09 1.48
 3 3 30 260.86 2.88
 3 3 31 15.1 1.42
 3 3 32 74.88 1.84
 3 3 33 26.53 1.53
 3 3 34 24.74 1.57
 3 3 35 19.29 1.6
 3 3 36 6.32 1.66
 3 3 38 19.9 2.04
 3 3 39 22.87 2.15
 3 3 40 32.19 1.99
 3 3 41 20.53 2.19
 3 3 43 8.34 2.08
 3 3 44 16.08 1.9
 3 3 45 11.43 1.87
 3 3 46 4.66 2.04
 3 3 47 15.56 2.25
 3 3 48 7.13 2.02
 3 4 0 153.26 1.03
 3 4 1 126.7 1.91
 3 4 2 970.23 10.03
 3 4 3 82.99 2.6
 3 4 4 253.48 1.4
 3 4 5 100.71 1.37
 3 4 6 475.14 7.98
 3 4 7 302.18 2.41
 3 4 8 390.61 2.74
 3 4 9 111.07 1.49
 3 4 10 1511.59 10.77
 3 4 11 206.13 1.33
 3 4 12 230.46 2.83
 3 4 13 34.56 1
 3 4 14 92.6 1.4
 3 4 15 101.81 1.57
 3 4 16 173.06 1.56
 3 4 17 406.65 3.41
 3 4 18 32.83 0.96
 3 4 19 75.99 1.17
 3 4 20 66.99 1.04
 3 4 21 94.14 1.13
 3 4 22 14.5 0.99
 3 4 23 187.59 1.45
 3 4 24 127.98 1.44
 3 4 25 165.52 1.49
 3 4 26 100.22 1.63
 3 4 27 444.54 6.37
 3 4 28 229.91 4.06
 3 4 29 103.68 2.54
 3 4 30 48.27 2.18
 3 4 31 99.05 1.91
 3 4 32 20.57 1.45
 3 4 33 7.39 1.51
 3 4 34 21.61 1.71
 3 4 35 40.32 1.62
 3 4 36 79.76 2.65
 3 4 37 29.04 1.68
 3 4 38 17.68 1.68
 3 4 39 5.62 1.95
 3 4 40 11.09 1.75
 3 4 41 28.9 1.79
 3 4 43 41.56 2.08
 3 4 44 21.07 2.06
 3 4 45 16.97 1.92
 3 4 46 19.99 1.91
 3 4 47 54.21 2.34
 3 4 48 17.96 2.52
 3 4 49 22.14 1.89
 3 5 0 183.64 1.52
 3 5 1 97.72 1.85
 3 5 2 1505.23 25.75
 3 5 3 107.84 1.92
 3 5 4 37.01 0.95
 3 5 5 88.03 0.78
 3 5 6 71.55 1.45
 3 5 7 553.43 4.89
 3 5 8 691.33 5.11
 3 5 9 1609.38 9.74
 3 5 10 32.1 0.9
 3 5 11 300.33 3
 3 5 12 177.08 1.38
 3 5 13 69.43 0.91
 3 5 14 181.4 1.31
 3 5 15 265.76 1.94
 3 5 16 318.97 2.58
 3 5 17 77.99 1.32
 3 5 18 338.56 3.12
 3 5 19 255.96 2.14
 3 5 20 442.37 4.97
 3 5 21 126.94 2.12
 3 5 22 51.73 1.46
 3 5 23 166.32 2.17
 3 5 24 9.79 1.04
 3 5 25 97.98 1.7
 3 5 26 173.8 2.35
 3 5 27 396.09 5.84
 3 5 28 44.86 2.03
 3 5 29 311.7 4.26
 3 5 30 30.29 1.87
 3 5 31 141.92 1.8
 3 5 32 10.9 1.42
 3 5 33 56.69 1.82
 3 5 34 34.66 1.69
 3 5 35 62.08 1.66
 3 5 36 71.92 2.15
 3 5 37 189.51 4.35
 3 5 38 62.53 2.35
 3 5 39 18.66 2.2
 3 5 40 19.31 2.01
 3 5 41 20.61 2.07
 3 5 42 41.46 2.16
 3 5 43 7.91 2.57
 3 5 44 52.83 2.43
 3 5 45 47.97 2.23
 3 5 46 5.87 2.7
 3 5 47 66.44 2.87
 3 5 48 8.72 2.1
 3 6 0 324.71 4.85
 3 6 1 411.87 4.31
 3 6 2 279.22 3.91
 3 6 3 466.21 10.5
 3 6 4 169.48 2.34
 3 6 5 213.53 2.85
 3 6 6 302.94 3.51
 3 6 7 519.85 7.26
 3 6 8 186.34 2.49
 3 6 9 422.85 6.01
 3 6 10 25.51 0.84
 3 6 11 98.84 1.4
 3 6 12 313.54 3.56
 3 6 13 53.47 0.86
 3 6 14 253.15 2.73
 3 6 15 317.11 2.62
 3 6 16 80.22 1.7
 3 6 17 53.56 1.35
 3 6 18 52.28 2.05
 3 6 19 424.63 5.86
 3 6 20 131.04 2.43
 3 6 21 43.73 1.2
 3 6 22 12.33 1.03
 3 6 23 107.34 1.79
 3 6 24 60.47 1.1
 3 6 25 115.5 2.33
 3 6 26 72.35 1.33
 3 6 27 160.35 4.14
 3 6 28 3.92 1.18
 3 6 29 39.92 1.97
 3 6 30 98.96 1.83
 3 6 31 14.48 1.53
 3 6 32 20.38 1.46
 3 6 33 36.91 1.55
 3 6 34 25.42 2.14
 3 6 35 107.07 2.51
 3 6 36 14.37 1.72
 3 6 37 118.19 2.5
 3 6 38 117.13 2.56
 3 6 39 49.78 1.75
 3 6 40 26.54 2.16
 3 6 41 5.99 1.76
 3 6 43 13.42 1.81
 3 6 44 49.22 2.03
 3 6 45 18.19 1.91
 3 6 46 13.91 1.76
 3 6 47 22.99 1.94
 3 6 48 27.39 2.12
 3 7 0 1519.88 22.13
 3 7 1 956.42 6.95
 3 7 2 12.21 0.91
 3 7 3 1160.48 14.39
 3 7 4 202.26 2.23
 3 7 5 55.94 0.97
 3 7 6 163.18 1.76
 3 7 7 84.86 1.4
 3 7 8 82.83 2.37
 3 7 9 455.92 5.09
 3 7 10 302.49 4.96
 3 7 11 87.15 2.3
 3 7 12 102.75 1.61
 3 7 13 11.71 0.71
 3 7 14 65.09 1.24
 3 7 15 142.21 1.67
 3 7 16 18.1 0.98
 3 7 17 475.16 5.76
 3 7 18 120.31 1.96
 3 7 19 54.27 1.36
 3 7 20 163.52 3.28
 3 7 21 313.33 4.26
 3 7 22 52.37 1.07
 3 7 23 58.63 0.96
 3 7 24 53.46 1.25
 3 7 25 58.92 1.66
 3 7 26 31.08 1.08
 3 7 27 48.69 1.63
 3 7 28 39.27 1.22
 3 7 29 151.65 1.76
 3 7 30 8.67 1.52
 3 7 31 9.6 1.29
 3 7 32 3.42 1.4
 3 7 33 13.31 1.61
 3 7 35 20.61 1.72
 3 7 36 25.4 1.6
 3 7 37 66.68 1.78
 3 7 38 24.73 1.93
 3 7 39 12.38 1.7
 3 7 40 5.53 1.79
 3 7 41 3.97 1.88
 3 7 42 35.7 1.76
 3 7 44 15.3 1.68
 3 7 45 20.91 1.71
 3 7 47 52.16 1.91
 3 8 0 721.59 15.81
 3 8 1 132.86 1.22
 3 8 2 342.08 8.29
 3 8 3 13.52 1.35
 3 8 4 564.76 6.06
 3 8 5 149.4 3.07
 3 8 6 11.18 0.87
 3 8 7 72.67 1.66
 3 8 8 27.62 1.22
 3 8 9 338.78 5.31
 3 8 10 66.21 1.76
 3 8 11 116.82 1.62
 3 8 12 41.2 0.78
 3 8 13 28.15 0.97
 3 8 14 46.96 1.77
 3 8 15 229.38 7.38
 3 8 16 35.42 1.49
 3 8 17 3.31 0.86
 3 8 18 364.98 3.26
 3 8 19 52.11 2.05
 3 8 20 192.53 2.36
 3 8 21 54.46 2.56
 3 8 22 117.89 2.09
 3 8 23 78.54 1.27
 3 8 24 56.73 1.37
 3 8 25 11.52 0.92
 3 8 26 7.76 1.23
 3 8 27 22.26 1.23
 3 8 28 6.52 1.09
 3 8 29 32.47 1.29
 3 8 30 6.28 1.31
 3 8 31 6.85 1.52
 3 8 32 28 1.33
 3 8 34 8.15 1.49
 3 8 35 46.76 1.51
 3 8 36 18.78 1.45
 3 8 37 17.47 1.69
 3 8 38 25.29 1.7
 3 8 39 53.26 1.78
 3 8 40 6.44 1.62
 3 8 41 6.23 1.61
 3 8 42 10.55 1.7
 3 8 43 18.1 2.92
 3 8 45 24.2 1.85
 3 8 46 18.74 1.94
 3 9 0 31.4 1.34
 3 9 1 69.98 1.07
 3 9 2 121.14 4.11
 3 9 3 75.64 1.68
 3 9 5 16.9 0.89
 3 9 6 124.96 2.42
 3 9 7 11.53 0.63
 3 9 8 59.08 2.05
 3 9 9 18.62 1.53
 3 9 10 202.1 3.78
 3 9 11 151.74 4.6
 3 9 12 9.93 0.92
 3 9 13 214.54 3.43
 3 9 14 46.73 1.14
 3 9 15 60.06 2.05
 3 9 16 32.93 1.1
 3 9 17 217.95 1.62
 3 9 18 34.49 1.74
 3 9 19 64.74 2.45
 3 9 20 121.25 1.28
 3 9 21 51.67 1.33
 3 9 22 39.6 1.66
 3 9 23 11.13 0.98
 3 9 24 17.65 1.14
 3 9 25 22.74 1.39
 3 9 26 34.02 1.34
 3 9 27 13.01 1
 3 9 28 14.44 1.59
 3 9 30 36.03 1.48
 3 9 31 2.63 1.28
 3 9 32 24.78 1.27
 3 9 33 67.19 3.41
 3 9 34 7.34 1.3
 3 9 35 15.96 1.36
 3 9 36 18.81 2.35
 3 9 37 37.59 2.31
 3 9 38 17.87 1.42
 3 9 39 31.96 1.69
 3 9 40 32.41 2.04
 3 9 41 30.24 1.86
 3 9 44 3.46 1.65
 3 9 45 5.38 1.6
 3 10 0 9.17 0.84
 3 10 1 4.02 1.04
 3 10 2 63.21 2.12
 3 10 3 3.25 0.77
 3 10 4 24.08 0.72
 3 10 5 13.58 1.08
 3 10 6 101.86 3.65
 3 10 7 96.26 2.85
 3 10 8 89.81 1.47
 3 10 9 13.11 0.73
 3 10 10 79.23 1.3
 3 10 11 82.13 2.65
 3 10 12 23.96 1.28
 3 10 13 130.84 2.83
 3 10 14 17.17 1.12
 3 10 15 69.64 1.3
 3 10 16 55.69 1.43
 3 10 17 32.82 1.4
 3 10 18 96.98 1.71
 3 10 19 9.67 0.91
 3 10 20 93.6 2.27
 3 10 21 15.67 0.86
 3 10 22 36.75 1.35
 3 10 23 12.02 0.8
 3 10 24 11.21 1.17
 3 10 25 22.14 1.43
 3 10 26 74.22 2.73
 3 10 27 16.21 1.21
 3 10 28 9.3 0.98
 3 10 29 45.75 2.35
 3 10 30 46.48 2.65
 3 10 31 49.36 1.31
 3 10 33 9.21 1.3
 3 10 34 20.79 1.95
 3 10 35 11.66 1.98
 3 10 36 61.81 1.75
 3 10 37 27.38 1.49
 3 10 38 49.67 1.56
 3 10 40 16.39 1.41
 3 10 42 9.09 1.5
 3 10 43 14.79 1.39
 3 10 44 9.91 1.45
 3 10 45 6.85 1.46
 3 11 0 78.7 1.82
 3 11 1 31.93 1.26
 3 11 2 20.46 1.5
 3 11 3 123.02 1.14
 3 11 4 14.51 1.05
 3 11 5 16.69 0.83
 3 11 6 57.28 2.95
 3 11 7 83.14 3.59
 3 11 8 39.17 2.63
 3 11 9 42.15 1.79
 3 11 10 43.42 1.34
 3 11 11 186.66 4.79
 3 11 12 21.69 1.44
 3 11 13 42.29 1.26
 3 11 14 44.39 2.77
 3 11 15 38.62 2.26
 3 11 16 4.09 0.94
 3 11 17 17.38 0.97
 3 11 18 19.68 1.68
 3 11 19 6.29 0.98
 3 11 20 73.86 1.73
 3 11 21 20.96 1.21
 3 11 22 30.14 3.23
 3 11 23 41.52 2.46
 3 11 24 10.32 1.44
 3 11 25 12.75 0.72
 3 11 26 50.54 2.58
 3 11 27 14.51 1.07
 3 11 28 49.95 2.17
 3 11 29 65.56 2.44
 3 11 30 23.01 1.01
 3 11 31 3.33 1.33
 3 11 32 38.08 1.76
 3 11 33 21.3 1.2
 3 11 35 18.64 1.84
 3 11 38 4.59 1.32
 3 11 39 3.47 1.36
 3 11 41 9.29 1.52
 3 11 42 13.45 1.51
 3 12 0 104.99 2.82
 3 12 1 28.6 1.47
 3 12 2 27.87 2.29
 3 12 3 5.4 1.1
 3 12 4 20.67 1.98
 3 12 5 21.31 1.89
 3 12 6 5.96 1.24
 3 12 7 47.84 2.1
 3 12 8 53.65 3.28
 3 12 9 2.01 0.94
 3 12 10 13.21 0.85
 3 12 11 27.69 2
 3 12 12 83.57 2.04
 3 12 13 8.06 1.05
 3 12 14 31.51 3.48
 3 12 15 15.26 0.89
 3 12 16 37.22 1.15
 3 12 17 10.94 1.03
 3 12 18 48.07 2.67
 3 12 19 65.56 2.82
 3 12 20 45.59 1.93
 3 12 21 8.83 1.56
 3 12 22 46.17 3.12
 3 12 23 16.24 1.66
 3 12 24 28.34 4.1
 3 12 25 15.14 1.98
 3 12 26 34.07 2.36
 3 12 27 12.48 2.29
 3 12 28 6.18 1.62
 3 12 29 7.28 1.16
 3 12 30 26.7 1.92
 3 12 31 15.55 1.58
 3 12 32 4.42 1.15
 3 12 33 16.05 2.03
 3 12 34 11.34 1.19
 3 12 35 33.29 2.25
 3 12 37 5.03 1.16
 3 12 39 22.29 1.99
 3 12 40 15.25 2.02
 3 12 41 9.76 1.72
 3 12 42 5.16 1.8
 3 13 2 24.7 1.11
 3 13 3 65.91 1.54
 3 13 4 3.15 0.66
 3 13 5 21.94 1.54
 3 13 6 68.49 1.67
 3 13 7 22.55 1.47
 3 13 8 70.75 2.18
 3 13 9 49.54 3.06
 3 13 10 37.35 1.22
 3 13 11 4.91 1.01
 3 13 12 61.12 4.62
 3 13 15 57.89 3.03
 3 13 17 2.43 1.1
 3 13 18 28.12 1.81
 3 13 19 4.98 1.46
 3 13 20 29.35 2.26
 3 13 21 68.52 2.5
 3 13 22 9.93 1.25
 3 13 23 6.19 1.84
 3 13 25 14.02 1.94
 3 13 26 28.1 1.69
 3 13 27 19.07 1.89
 3 13 28 14.28 1.49
 3 13 29 5.77 1.56
 3 13 30 5.44 1.62
 3 13 31 22.16 2.41
 3 13 32 18.38 2.44
 3 13 34 5.67 2.02
 3 13 35 16.09 1.65
 3 13 36 15.97 1.62
 3 13 37 21.29 1.74
 3 13 40 29.86 2.01
 3 14 0 411.2 8.28
 3 14 1 36.63 2.03
 3 14 2 53.82 3.06
 3 14 3 42.1 1.4
 3 14 4 72.89 3.47
 3 14 5 26.29 1.44
 3 14 6 9.9 2.11
 3 14 7 9.12 1.26
 3 14 8 15.12 1.38
 3 14 9 19.87 1.68
 3 14 10 20.09 1.32
 3 14 11 49.49 3.04
 3 14 13 4.32 0.97
 3 14 14 74.92 3.22
 3 14 15 10.99 1.5
 3 14 16 10.78 1.63
 3 14 17 12.31 1.79
 3 14 18 168.09 4.28
 3 14 19 42.42 2.02
 3 14 20 69.42 2.99
 3 14 21 22.07 2.09
 3 14 22 12.16 1.21
 3 14 24 9.02 1.72
 3 14 25 9.19 1.34
 3 14 26 5.76 1.53
 3 14 27 8.81 1.84
 3 14 28 5.82 1.46
 3 14 29 6.79 1.76
 3 14 30 4.46 1.53
 3 14 31 6.4 1.45
 3 14 32 19.16 1.82
 3 14 33 17.88 1.46
 3 14 34 9.52 1.44
 3 14 36 5.66 1.84
 3 14 37 7.58 1.62
 3 14 38 35 2.02
 3 14 39 26.28 2.07
 3 15 1 119.16 7.49
 3 15 2 72.15 4.1
 3 15 3 96.37 6.24
 3 15 4 36.58 3.28
 3 15 5 4.5 1.24
 3 15 6 69.66 3.45
 3 15 7 64.04 5.01
 3 15 8 61.68 2
 3 15 10 43 3.23
 3 15 11 30.69 2.14
 3 15 12 38.05 3.06
 3 15 13 11.57 1.89
 3 15 15 48.47 2.43
 3 15 16 4.81 0.92
 3 15 17 225.3 3.99
 3 15 18 13.92 1.28
 3 15 19 53.41 3.55
 3 15 20 12.87 2.25
 3 15 21 21.64 1.33
 3 15 22 43.09 9.3
 3 15 23 20.63 1.86
 3 15 24 11.94 2.14
 3 15 25 10.83 1.2
 3 15 26 28.46 3.41
 3 15 27 4.03 1.22
 3 15 28 28.84 3.19
 3 15 29 24.54 1.58
 3 15 30 5.29 1.31
 3 15 33 9.91 2.16
 3 15 35 31.22 2.35
 3 15 36 4.46 2.07
 3 15 37 7.19 1.95
 3 16 0 48.36 1.83
 3 16 1 66.1 2.77
 3 16 2 35.58 2.03
 3 16 3 8.28 0.92
 3 16 5 9.25 1.23
 3 16 7 20 1.06
 3 16 8 7.24 1.32
 3 16 9 91.97 3.35
 3 16 10 2.88 1.42
 3 16 11 36.86 1.43
 3 16 12 11.62 1.83
 3 16 15 27.02 1.55
 3 16 16 37.59 1.08
 3 16 17 18.26 1.45
 3 16 18 93.77 2.18
 3 16 19 59.02 3.3
 3 16 20 60.42 3.77
 3 16 21 52.1 3.87
 3 16 22 16.79 1.78
 3 16 25 40.68 4.47
 3 16 26 14 1.43
 3 16 27 7.17 1.48
 3 16 28 9.94 1.27
 3 16 29 20.29 2.69
 3 16 30 13.72 1.97
 3 16 33 11.83 1.78
 3 16 34 7.45 1.74
 3 17 0 10.67 1.27
 3 17 1 19.01 1.15
 3 17 2 19.77 1.35
 3 17 3 17.37 1.04
 3 17 4 5.35 1.51
 3 17 5 16.52 1.5
 3 17 7 30.43 1.17
 3 17 8 68.58 4.83
 3 17 9 8.03 2.08
 3 17 10 45.17 2.79
 3 17 11 10.16 2.34
 3 17 12 8.77 3.43
 3 17 13 27.7 2.99
 3 17 14 23.19 2.82
 3 17 16 68.88 7.57
 3 17 17 18.21 3.27
 3 17 18 16.3 3.02
 3 17 19 31.84 1.85
 3 17 21 13.38 2.97
 3 17 22 8.41 1.94
 3 17 23 4.19 1.57
 3 17 24 15.11 3.43
 3 17 25 10.74 1.28
 3 17 26 32.15 1.84
 3 17 27 15.77 2.42
 3 17 28 20.3 2.48
 3 17 30 10.55 1.69
 3 17 31 12.68 1.67
 3 18 1 71.95 4.31
 3 18 2 4.32 1.03
 3 18 3 6.4 2.35
 3 18 5 56.14 2.02
 3 18 6 6.32 1.49
 3 18 8 8.6 1.48
 3 18 9 32.63 1.59
 3 18 10 36.37 7.19
 3 18 12 8.28 2.55
 3 18 13 12.74 2.36
 3 18 15 10.67 2.49
 3 18 17 12.51 5
 3 18 20 24.94 4.16
 3 18 21 6.89 2.79
 3 18 23 3.77 1.36
 3 18 25 5.82 1.73
 3 18 26 3.79 1.85
 3 18 27 5.15 1.83
 3 18 29 12.45 3.34
 3 18 30 8.88 3.53
 3 19 1 39.77 2.04
 3 19 2 11.2 1.23
 3 19 3 43.45 2.51
 3 19 5 19.26 1.5
 3 19 7 15.02 1.81
 3 19 9 15 1.55
 3 19 10 6.36 1.54
 3 19 11 34.89 4.21
 3 19 12 4.96 1.42
 3 19 19 35.28 8.61
 3 19 20 8.47 2.96
 3 19 26 6.85 1.95
 3 20 1 15.31 3.13
 3 20 3 11.78 1.54
 3 20 6 4.09 1.63
 3 20 7 4.64 1.31
 3 20 8 3.52 1.31
 3 20 9 8.92 2.33
 3 20 10 5.33 1.23
 3 20 11 7.39 2.48
 3 20 18 12.24 2.83
 3 20 19 9.46 3.85
 3 20 20 6.22 3.1
 3 20 21 8.8 3.61
 3 21 0 5.78 2.27
 3 21 1 5.87 2.16
 3 21 3 4.94 1.57
 3 21 6 6.37 1.8
 3 21 7 7.45 3.13
 3 21 10 7.66 3.58
 3 21 12 8.28 2.55
 3 21 13 16.04 2.54
 3 21 15 7.11 2.81
 3 21 17 14.16 4.14
 3 22 2 10.21 2.16
 3 22 10 9.6 3.5
 4 0 0 1127.85 94.45
 4 0 1 75.08 1.22
 4 0 2 5.87 1.24
 4 0 3 379.12 3.2
 4 0 4 49.72 1.62
 4 0 5 180.02 3.68
 4 0 6 39.37 0.99
 4 0 7 6.57 0.85
 4 0 8 2.82 0.97
 4 0 9 63.33 1.05
 4 0 10 377.16 2.55
 4 0 11 345.55 3.51
 4 0 12 10 0.88
 4 0 13 140.51 1.12
 4 0 15 336.04 2.72
 4 0 16 278.82 2.28
 4 0 17 4.89 1.06
 4 0 18 33.76 1.14
 4 0 19 25.64 1.24
 4 0 20 49.96 1.29
 4 0 21 10.75 1.12
 4 0 22 3.11 1.16
 4 0 23 4.51 1.16
 4 0 24 16.32 1.16
 4 0 25 110.91 1.87
 4 0 26 19.19 1.21
 4 0 27 56.32 1.4
 4 0 28 9.39 1.54
 4 0 29 52.62 1.37
 4 0 30 11.81 1.37
 4 0 31 22.08 1.37
 4 0 32 25.54 1.4
 4 0 33 49.34 1.82
 4 0 35 23.46 1.66
 4 0 36 26.9 1.8
 4 0 37 67.1 1.81
 4 0 38 5.45 1.9
 4 0 39 31.19 1.86
 4 0 40 21.55 1.88
 4 0 42 52.06 2.01
 4 0 46 44.56 2.13
 4 0 49 18.24 2.45
 4 1 0 168.7 3.77
 4 1 1 496.39 3.13
 4 1 2 68.69 1.38
 4 1 3 578.49 2.5
 4 1 4 47.48 1.59
 4 1 5 360.25 2.79
 4 1 6 60.21 2
 4 1 7 383.32 5.47
 4 1 8 259.83 2.15
 4 1 9 19.74 0.96
 4 1 10 181.43 2.13
 4 1 11 342.19 2.47
 4 1 12 471.64 5.4
 4 1 13 396.88 2.16
 4 1 14 339.6 2.42
 4 1 15 34 1.44
 4 1 16 31.51 0.99
 4 1 17 301.07 2.47
 4 1 18 133.03 1.62
 4 1 19 113.27 1.39
 4 1 20 10.65 1.37
 4 1 21 72.48 1.24
 4 1 22 6.71 1.16
 4 1 23 34.78 1.17
 4 1 24 62.63 1.96
 4 1 25 229.1 2.03
 4 1 26 11.73 1.21
 4 1 27 3.04 1.33
 4 1 28 126.35 2.98
 4 1 29 130.83 1.94
 4 1 30 22.46 1.34
 4 1 31 41.92 1.4
 4 1 32 81.02 1.51
 4 1 33 102.53 1.95
 4 1 34 19.25 1.64
 4 1 35 143.25 3.25
 4 1 36 37.99 1.71
 4 1 37 96.62 2.06
 4 1 38 7.16 1.83
 4 1 39 13.94 1.83
 4 1 40 12.49 1.88
 4 1 42 28.4 2.14
 4 1 44 9.46 2.01
 4 1 45 23.42 2.02
 4 1 46 9.8 2.07
 4 1 47 20.7 2.09
 4 1 48 23.05 2.31
 4 1 49 18.46 2.45
 4 2 0 47.47 1.14
 4 2 1 470.39 4.84
 4 2 2 217.57 1.51
 4 2 3 86.61 1.41
 4 2 4 272.84 1.9
 4 2 5 180.2 1.45
 4 2 6 59.99 1.89
 4 2 7 21.87 1.33
 4 2 8 1202.11 16.89
 4 2 9 124.39 2.27
 4 2 10 419.72 2.57
 4 2 11 198.31 2.06
 4 2 12 379.17 2.19
 4 2 13 253.68 1.56
 4 2 14 19.3 1.11
 4 2 15 82.16 1.13
 4 2 16 45.41 1.02
 4 2 17 7.25 1.06
 4 2 18 13.12 1.17
 4 2 19 62.04 1.27
 4 2 20 19.53 1.2
 4 2 21 262.56 3.81
 4 2 22 181.61 3.7
 4 2 23 92.04 1.28
 4 2 24 5.3 1.17
 4 2 25 60.35 1.28
 4 2 26 256.17 3.59
 4 2 27 89.71 1.49
 4 2 28 405.57 4.49
 4 2 29 26.62 1.45
 4 2 30 176.95 2.9
 4 2 31 87.12 1.49
 4 2 32 11.09 1.32
 4 2 33 66.68 2.09
 4 2 34 24.43 1.61
 4 2 35 31.5 1.58
 4 2 36 5.31 1.7
 4 2 37 6.53 1.71
 4 2 39 9.93 1.81
 4 2 40 42.95 1.9
 4 2 41 30.63 2.51
 4 2 42 6.84 1.95
 4 2 43 9.47 1.95
 4 2 44 18.42 2.13
 4 2 45 4.82 2.14
 4 2 46 93.66 3.04
 4 2 47 6.35 2.65
 4 2 48 23.24 2.29
 4 3 0 267.06 3.6
 4 3 1 92.78 1.81
 4 3 2 205.47 3.85
 4 3 4 50.9 1.14
 4 3 5 10.31 1.56
 4 3 6 878.9 9.26
 4 3 7 145.63 2.64
 4 3 8 29.98 1.06
 4 3 9 963.82 11.85
 4 3 10 334.87 2.84
 4 3 11 145.7 1.57
 4 3 12 385.86 2.33
 4 3 13 78.11 1.01
 4 3 14 32.11 0.94
 4 3 15 170.81 1.21
 4 3 16 106.68 1.66
 4 3 17 158 1.33
 4 3 18 26 1.1
 4 3 19 14.59 1.49
 4 3 20 18.53 1.19
 4 3 21 13.33 1.11
 4 3 22 20.36 1.2
 4 3 23 129.97 1.37
 4 3 24 189.63 3.54
 4 3 25 26.85 1.19
 4 3 26 168.58 1.51
 4 3 27 213.06 2.64
 4 3 28 163.37 2.16
 4 3 29 64.95 1.49
 4 3 30 15.11 1.32
 4 3 31 24.66 1.77
 4 3 32 10.94 1.37
 4 3 33 93 2.55
 4 3 34 10.82 2
 4 3 35 27.34 1.74
 4 3 37 36.51 2.05
 4 3 38 18.13 1.9
 4 3 39 31.1 1.97
 4 3 40 6.36 2.03
 4 3 41 30.92 2.06
 4 3 42 7.35 2.11
 4 3 43 72.8 2.67
 4 3 44 40.95 2.02
 4 3 46 5.8 2.34
 4 3 47 10.71 2.07
 4 3 48 6.3 2.15
 4 4 1 7.67 1.07
 4 4 2 474.98 2.24
 4 4 3 114.31 2.5
 4 4 4 188.74 2.68
 4 4 5 47.9 1.17
 4 4 6 348.17 3.42
 4 4 7 101.41 1.66
 4 4 8 1212.63 7.72
 4 4 9 323.73 2.56
 4 4 10 136.5 1.58
 4 4 11 189.29 1.96
 4 4 12 238.63 2.6
 4 4 13 133.98 1.16
 4 4 14 149.53 1.68
 4 4 15 247.98 1.77
 4 4 16 23.84 1.22
 4 4 17 8.3 1.03
 4 4 18 59.06 1.15
 4 4 19 84.86 1.34
 4 4 20 81.86 1.23
 4 4 21 34.48 1.18
 4 4 22 64.47 1.25
 4 4 23 25.84 1.22
 4 4 24 59.03 1.47
 4 4 25 21.21 1.18
 4 4 26 159.24 2.54
 4 4 27 144.38 2.63
 4 4 28 272.66 4.66
 4 4 29 18.59 1.37
 4 4 30 21.75 1.32
 4 4 31 40.3 1.32
 4 4 33 31.9 1.46
 4 4 34 8.49 1.56
 4 4 35 6.88 1.67
 4 4 36 8.08 1.67
 4 4 37 37.63 3.26
 4 4 38 47.35 2.07
 4 4 39 54.71 1.86
 4 4 40 47.74 1.87
 4 4 41 10.27 1.83
 4 4 43 16.51 1.9
 4 4 44 15.78 1.91
 4 4 45 9.07 2.19
 4 4 46 37.81 2.06
 4 4 47 11.64 2.22
 4 4 48 32.74 2.28
 4 5 0 53.12 1.17
 4 5 1 401.57 2.1
 4 5 2 142.26 2.04
 4 5 3 125.69 1.34
 4 5 4 323.93 2.7
 4 5 5 41.19 1.14
 4 5 6 176.59 2.59
 4 5 7 138.08 1.89
 4 5 8 127.42 1.16
 4 5 9 231.06 2.67
 4 5 10 223.11 2.06
 4 5 11 94.27 1.63
 4 5 12 49.08 1.42
 4 5 13 168.89 2.46
 4 5 14 5.69 1.01
 4 5 15 14.41 0.96
 4 5 16 116.04 2.29
 4 5 17 8.05 1.08
 4 5 18 35.11 1.09
 4 5 19 294.59 4.91
 4 5 20 176.38 3.3
 4 5 21 15.58 1.16
 4 5 22 7.11 1.1
 4 5 23 24.43 1.46
 4 5 24 13.45 1.13
 4 5 25 31.72 1.25
 4 5 26 11.25 1.19
 4 5 27 13.94 1.64
 4 5 28 12.99 1.25
 4 5 29 119.32 1.89
 4 5 30 114.08 3.05
 4 5 31 29.88 1.45
 4 5 32 4.12 1.45
 4 5 33 35.65 1.46
 4 5 35 9.69 1.62
 4 5 36 6.92 1.67
 4 5 37 7.42 1.68
 4 5 38 12.37 1.69
 4 5 39 33.16 1.87
 4 5 40 5.69 1.83
 4 5 41 15 1.79
 4 5 43 8.42 2.12
 4 5 44 14.61 1.9
 4 5 45 25.56 1.96
 4 5 46 47.34 2.06
 4 5 47 7.23 2.06
 4 6 0 7.07 1.11
 4 6 1 560.82 7.53
 4 6 2 93.95 1.42
 4 6 3 63.54 1.21
 4 6 4 63.03 1.21
 4 6 5 415.46 5.65
 4 6 6 105.58 1.67
 4 6 7 38.84 0.87
 4 6 8 248.59 3.29
 4 6 9 88.09 1.35
 4 6 10 23.01 1.53
 4 6 11 112.68 1.19
 4 6 12 8.75 0.84
 4 6 13 56.79 1.2
 4 6 14 19.55 1.01
 4 6 15 74.91 1.9
 4 6 16 136.33 3.43
 4 6 17 450.96 4.65
 4 6 18 105.41 1.79
 4 6 19 52.38 1.57
 4 6 20 24.29 1.08
 4 6 21 166.6 2.54
 4 6 22 120.37 1.95
 4 6 23 183.31 3.39
 4 6 24 53.9 1.21
 4 6 25 15.78 1.14
 4 6 28 83.41 1.8
 4 6 30 12.08 1.16
 4 6 31 56.94 1.45
 4 6 32 6.53 1.38
 4 6 33 24.27 1.55
 4 6 34 24.92 1.8
 4 6 35 11.52 1.56
 4 6 36 68.17 1.9
 4 6 37 33.13 2.01
 4 6 38 7.88 1.7
 4 6 39 13.04 1.71
 4 6 40 18.85 1.73
 4 6 41 16.68 1.76
 4 6 43 12.64 1.84
 4 6 44 21.95 2.09
 4 6 46 18.45 1.95
 4 7 0 81.12 2.14
 4 7 1 399.04 6.69
 4 7 2 28.3 1.11
 4 7 3 18.87 1.55
 4 7 4 67.74 2
 4 7 7 29.65 0.84
 4 7 8 2.95 0.8
 4 7 9 54.31 1.95
 4 7 10 112.19 2.4
 4 7 11 36.48 1
 4 7 12 81.26 1.79
 4 7 13 37.65 0.93
 4 7 14 66.4 1.5
 4 7 15 28.87 0.97
 4 7 16 88.5 1.81
 4 7 17 12.99 1.36
 4 7 18 92.62 1.33
 4 7 19 412.7 4.32
 4 7 20 131.09 2.71
 4 7 21 120.58 2.3
 4 7 22 44.78 1.14
 4 7 23 30.99 1.29
 4 7 24 51.02 1.35
 4 7 25 24.94 1.43
 4 7 26 41.37 1.61
 4 7 27 10.29 1.29
 4 7 28 10.2 1.19
 4 7 29 15.08 1.13
 4 7 30 9.06 1.3
 4 7 31 13.92 1.31
 4 7 32 116.19 2.45
 4 7 33 37.25 2.18
 4 7 34 46.52 2.04
 4 7 35 61.49 2.22
 4 7 36 28.61 1.6
 4 7 37 8.12 2.35
 4 7 38 4.62 1.71
 4 7 39 118.19 2.46
 4 7 40 6.17 2.75
 4 7 41 9.3 2.23
 4 7 42 34.31 2.26
 4 7 43 18.05 1.91
 4 7 45 5.91 2.06
 4 7 46 7.46 2.35
 4 8 0 364.31 8.11
 4 8 1 45.82 2.08
 4 8 2 200.27 4.85
 4 8 3 189.46 2.23
 4 8 4 117.72 2.14
 4 8 5 145.36 1.43
 4 8 6 48.87 1.54
 4 8 7 192.93 2.7
 4 8 8 10.52 0.8
 4 8 9 39.84 1.31
 4 8 10 24.59 0.87
 4 8 11 147.57 2.7
 4 8 12 162.54 2.79
 4 8 13 13.4 0.95
 4 8 14 140.05 1.84
 4 8 15 5.47 0.92
 4 8 16 54.62 1.26
 4 8 17 152.54 1.63
 4 8 18 348.54 2.93
 4 8 19 186.09 3.33
 4 8 20 92.21 2.35
 4 8 21 24.75 1.34
 4 8 22 66.19 1.57
 4 8 23 14.12 1.06
 4 8 24 37.55 2.5
 4 8 25 28.5 1.3
 4 8 26 22.02 1.16
 4 8 27 61.22 1.41
 4 8 28 6.36 1.23
 4 8 29 60.8 2.24
 4 8 30 93.71 3.37
 4 8 31 40.84 1.43
 4 8 32 9.39 1.34
 4 8 34 88.55 3.24
 4 8 35 37.41 1.97
 4 8 36 122.09 4.4
 4 8 37 72.82 2.05
 4 8 38 42.7 1.9
 4 8 39 6.55 1.66
 4 8 40 16.83 1.66
 4 8 41 10.59 2.33
 4 8 43 7.46 1.95
 4 8 44 26.61 2.04
 4 8 45 22.1 2.02
 4 9 0 89.91 1.61
 4 9 1 295.91 6.88
 4 9 2 170.5 1.79
 4 9 3 21.6 1.26
 4 9 4 284.99 5.85
 4 9 5 75.16 1.27
 4 9 6 25.06 1.21
 4 9 7 164.9 3.85
 4 9 8 74.6 2
 4 9 9 126.52 3.09
 4 9 10 5.88 0.87
 4 9 11 82.2 1.88
 4 9 12 41.62 3.34
 4 9 13 15.37 1.2
 4 9 14 41.18 1.44
 4 9 15 11.75 1.17
 4 9 16 90.09 1.69
 4 9 17 7.16 1.58
 4 9 18 23.54 0.98
 4 9 19 256.32 2.36
 4 9 20 47.94 1.1
 4 9 21 15 1.06
 4 9 22 162.79 1.59
 4 9 23 84.96 2.02
 4 9 24 11.63 1.31
 4 9 25 2.64 1.17
 4 9 26 34.27 1.54
 4 9 27 80.05 2.24
 4 9 28 36.56 1.29
 4 9 29 14.23 1.1
 4 9 30 23.82 1.36
 4 9 31 33.81 1.31
 4 9 32 10.97 1.84
 4 9 33 4.04 1.73
 4 9 34 8.84 1.77
 4 9 35 21.18 1.55
 4 9 37 29.69 1.56
 4 9 38 27.91 1.74
 4 9 42 13.56 2.27
 4 9 43 20.65 1.89
 4 9 44 9.34 1.86
 4 10 0 47.08 1.96
 4 10 1 59.56 1.76
 4 10 2 174.84 4.13
 4 10 3 17.92 1.14
 4 10 4 20.26 1.09
 4 10 5 239.08 4.47
 4 10 6 6.11 1
 4 10 8 85.16 2.54
 4 10 9 8.57 1.17
 4 10 10 110.37 2.69
 4 10 11 10.42 0.94
 4 10 12 39.95 1.21
 4 10 13 33.43 1.73
 4 10 14 41.33 2.12
 4 10 15 91.98 2.95
 4 10 16 40.51 1.29
 4 10 17 65.8 2.43
 4 10 18 39.34 2.03
 4 10 19 27.34 1.01
 4 10 20 47.1 2.42
 4 10 21 63.73 1.83
 4 10 22 47.72 1.99
 4 10 23 24.87 1.06
 4 10 24 51.37 2.37
 4 10 26 72.18 1.87
 4 10 27 8.23 1.04
 4 10 28 17.83 1.23
 4 10 29 3.46 1.23
 4 10 30 12.29 1.34
 4 10 31 8.31 1.19
 4 10 32 21.09 1.82
 4 10 33 10.88 1.6
 4 10 34 21.37 1.38
 4 10 35 5.76 1.4
 4 10 38 16.63 2.22
 4 10 39 7.05 2.12
 4 10 40 13.15 1.57
 4 10 41 14.62 1.62
 4 10 42 6.65 1.82
 4 11 0 12.35 1.14
 4 11 1 25.98 1.4
 4 11 2 53.94 2.26
 4 11 3 51.69 1.88
 4 11 4 43.75 1.21
 4 11 5 23 2.1
 4 11 6 9.67 1
 4 11 7 357.06 2.5
 4 11 8 67.93 2.91
 4 11 9 40.03 1.39
 4 11 10 8.72 0.81
 4 11 11 225.53 3.08
 4 11 12 116.46 2.74
 4 11 13 4.64 0.84
 4 11 14 122.92 3.59
 4 11 15 28.04 2.27
 4 11 16 71.81 1.81
 4 11 17 8.87 0.83
 4 11 18 6.3 0.91
 4 11 19 34.65 1.24
 4 11 20 46.73 1.63
 4 11 21 18.07 1.39
 4 11 22 41.11 1.17
 4 11 23 26.1 1.38
 4 11 25 20.55 1.55
 4 11 26 40.96 1.87
 4 11 27 89.66 3.58
 4 11 28 3.55 1.02
 4 11 29 5.34 1.32
 4 11 30 29.8 1.56
 4 11 31 4.56 1.44
 4 11 32 22.77 1.55
 4 11 34 7.31 1.49
 4 11 36 16.13 1.73
 4 11 37 18.92 1.95
 4 11 38 43.79 1.56
 4 11 39 26.49 1.85
 4 11 40 11.41 1.88
 4 11 41 10.8 1.63
 4 12 0 3.85 1.24
 4 12 1 309.71 11.45
 4 12 2 75.13 2.67
 4 12 3 74.47 3.26
 4 12 4 74.52 2.78
 4 12 5 2.71 1.06
 4 12 6 2.76 0.98
 4 12 7 2.78 0.9
 4 12 8 147.11 3.13
 4 12 9 39.92 1.12
 4 12 10 67.33 1.71
 4 12 11 10.69 1.01
 4 12 12 25.78 1.32
 4 12 13 7.07 1.08
 4 12 14 26.11 1.28
 4 12 16 152.87 4.67
 4 12 17 43.74 1.8
 4 12 18 30.38 2.33
 4 12 19 149.33 4.31
 4 12 20 50.08 1.75
 4 12 21 57.51 3.35
 4 12 22 15.51 1.53
 4 12 23 25.34 1.58
 4 12 24 6.3 1.42
 4 12 25 10.38 0.86
 4 12 26 12.66 1.85
 4 12 28 4.17 1.15
 4 12 30 15.23 1.85
 4 12 33 4.19 1.71
 4 12 34 48.58 2.98
 4 12 36 4.55 1.23
 4 12 37 10.12 2.35
 4 12 38 11.45 2.22
 4 12 39 7.29 2.15
 4 12 40 26.07 2.55
 4 12 41 7.67 2.22
 4 13 0 98.22 4.95
 4 13 1 134.68 5.04
 4 13 2 4.67 1.21
 4 13 3 116.23 5.25
 4 13 4 32.39 1.34
 4 13 5 34.14 1.16
 4 13 6 40.61 2.37
 4 13 7 33.43 2.38
 4 13 8 16.39 1.35
 4 13 9 6.46 1.76
 4 13 10 9.86 1.22
 4 13 11 15.4 0.92
 4 13 12 20.33 1.94
 4 13 13 13.35 1.22
 4 13 14 84.11 4.12
 4 13 15 31.1 1.25
 4 13 16 14.8 1.24
 4 13 17 92.65 3.45
 4 13 18 63.28 2.84
 4 13 19 94.87 4.18
 4 13 21 45 2.19
 4 13 22 31.57 2.1
 4 13 23 69.5 2.75
 4 13 24 26.41 1.79
 4 13 25 4.1 1.6
 4 13 27 62.72 2.13
 4 13 28 6.85 1.07
 4 13 29 16.2 2.27
 4 13 30 12.35 1.89
 4 13 31 12.19 1.86
 4 13 32 24.56 2.54
 4 13 33 5.03 2.05
 4 13 35 23.16 2.11
 4 13 36 9.67 2.18
 4 13 37 10.82 2.22
 4 13 39 14.7 3.2
 4 14 0 290.9 24.1
 4 14 1 64.62 3.13
 4 14 2 89.63 6.33
 4 14 3 2.9 1.09
 4 14 4 30.4 1.37
 4 14 6 11.3 0.89
 4 14 7 6.12 1.7
 4 14 8 1.9 0.86
 4 14 9 7.8 0.86
 4 14 10 4.62 1.37
 4 14 11 23.76 2.87
 4 14 12 17.62 2.45
 4 14 13 82.21 3.75
 4 14 15 51.54 1.95
 4 14 16 63.08 4.2
 4 14 17 91.54 3.66
 4 14 18 226.92 6.57
 4 14 19 17.27 1.62
 4 14 20 88.57 4.15
 4 14 21 6.09 1.56
 4 14 22 30.62 2.2
 4 14 23 17.49 1.68
 4 14 25 12.27 2.93
 4 14 27 23.56 1.89
 4 14 29 52.37 2.13
 4 14 30 13.75 1.8
 4 14 31 7.37 2.57
 4 14 35 11.67 1.9
 4 14 36 85.02 2.88
 4 14 37 31.96 2.33
 4 15 1 31.3 2.91
 4 15 2 9.24 1.06
 4 15 3 9.43 2.99
 4 15 4 45.56 2.01
 4 15 5 4.51 0.99
 4 15 6 13.03 1.6
 4 15 7 10.83 2.32
 4 15 8 9.81 0.81
 4 15 10 25.04 2.15
 4 15 11 19.85 1.59
 4 15 12 10.81 1.33
 4 15 13 5.48 1.32
 4 15 14 21.76 2.46
 4 15 15 45.36 6.86
 4 15 16 12.76 1.17
 4 15 17 42.57 3.28
 4 15 18 7.07 1.2
 4 15 19 4.12 1.49
 4 15 20 18.61 2.57
 4 15 21 37.56 6.46
 4 15 22 11.38 1.68
 4 15 25 19.24 2.12
 4 15 26 4.18 1.69
 4 15 27 7.08 1.67
 4 15 30 4.39 1.92
 4 15 31 6.7 1.72
 4 15 33 15.71 1.98
 4 15 34 6.58 1.85
 4 16 0 28.87 2.95
 4 16 1 4.37 1.47
 4 16 2 93.4 2.53
 4 16 4 38.22 2.49
 4 16 5 20.49 1.39
 4 16 6 15.56 1.82
 4 16 7 4.07 1.1
 4 16 8 4.61 1.54
 4 16 9 8.96 1.44
 4 16 10 31.73 1.24
 4 16 11 8.1 1.75
 4 16 12 10.13 1.62
 4 16 13 30.11 1.96
 4 16 14 21.24 1.79
 4 16 15 11.94 2.43
 4 16 16 9.66 1.47
 4 16 17 6.7 1.48
 4 16 18 31.09 2.1
 4 16 19 20.03 2.1
 4 16 20 16.99 2.79
 4 16 23 6.86 1.82
 4 16 24 3.9 1.74
 4 16 26 14.72 1.61
 4 16 27 6.02 1.94
 4 16 28 8.01 1.85
 4 16 29 4.8 2.34
 4 16 32 8.94 1.89
 4 16 33 12.04 2.32
 4 17 0 91.53 4.78
 4 17 1 4.99 1.46
 4 17 2 73.61 2.45
 4 17 3 12.8 1.34
 4 17 4 5.98 1.54
 4 17 6 2.98 1.02
 4 17 7 13.75 1.62
 4 17 8 13.08 2.14
 4 17 9 61.85 2.69
 4 17 10 59.91 2.76
 4 17 11 15.56 2.85
 4 17 12 7.9 1.55
 4 17 13 5.79 2.33
 4 17 14 3.74 1.4
 4 17 15 3.02 1.11
 4 17 18 22.65 2.29
 4 17 20 5.1 1.57
 4 17 21 6.2 1.39
 4 17 22 19.79 4.81
 4 17 23 3.41 1.51
 4 17 25 22.48 3.38
 4 17 27 6.02 1.87
 4 17 28 14.82 3.09
 4 17 29 25.78 1.93
 4 18 0 7.26 1.51
 4 18 1 4.74 1.28
 4 18 3 8.61 1.1
 4 18 5 7.1 1.99
 4 18 6 24.83 1.68
 4 18 7 8.26 2.59
 4 18 8 5.41 1.55
 4 18 9 50.22 4.12
 4 18 10 24.38 1.74
 4 18 11 8.69 1.48
 4 18 12 13.33 1.32
 4 18 16 5.48 2.08
 4 18 18 5.74 1.46
 4 18 19 4.54 1.16
 4 18 22 16.06 1.63
 4 18 24 10.96 4.23
 4 18 27 32.5 6.49
 4 19 0 5.2 2.05
 4 19 1 6.99 1.29
 4 19 5 11.87 1.17
 4 19 6 7.42 1.75
 4 19 7 5.25 1.24
 4 19 8 4.85 1.46
 4 19 9 48.78 3.31
 4 19 11 6.19 1.75
 4 19 12 7.26 2.1
 4 19 13 12.44 2.76
 4 19 14 11.16 1.94
 4 19 18 10.23 2.89
 4 19 23 10.37 2.37
 4 20 0 10.77 1.24
 4 20 1 9.46 1.66
 4 20 4 15.42 1.46
 4 20 5 9.19 1.63
 4 20 6 4.78 2.18
 4 20 7 14.4 1.73
 4 20 9 12.69 2.91
 4 20 10 7.93 2.13
 4 20 11 12.64 3
 4 20 14 10.18 3.84
 4 20 20 24.39 4.24
 4 21 2 10.2 3.43
 4 21 3 9.08 1.59
 4 21 14 6.05 2.79
 5 0 1 57.69 1.39
 5 0 2 298.65 1.87
 5 0 3 17.01 1.37
 5 0 4 98.92 1.84
 5 0 5 8.83 1.28
 5 0 6 112.6 2.6
 5 0 7 443.38 2.95
 5 0 8 81.05 1.18
 5 0 9 1226.69 8.09
 5 0 10 8.84 1.07
 5 0 11 268.6 2.55
 5 0 12 122.89 1.69
 5 0 13 171.24 1.57
 5 0 14 228.27 1.5
 5 0 15 19.18 1.14
 5 0 16 99.1 1.44
 5 0 17 41.56 1.13
 5 0 18 88.84 1.25
 5 0 19 33.13 1.2
 5 0 22 249.7 2.04
 5 0 23 43.46 1.78
 5 0 24 64.85 1.66
 5 0 25 278.68 2.11
 5 0 26 105.83 2.08
 5 0 28 135.54 2.75
 5 0 29 602.23 9.65
 5 0 30 20.77 1.41
 5 0 31 14.81 1.54
 5 0 32 8.77 1.46
 5 0 34 31.65 1.57
 5 0 35 5.53 1.56
 5 0 36 12.55 1.62
 5 0 37 16.75 1.71
 5 0 38 18.57 1.72
 5 0 40 4.57 1.99
 5 0 41 8.25 1.91
 5 0 42 31.67 2.23
 5 0 43 23.18 2.02
 5 0 44 48.64 2.12
 5 0 45 31.7 2.18
 5 0 46 19.07 2.12
 5 0 47 68.8 2.74
 5 1 0 64.9 1.36
 5 1 1 64.95 1.37
 5 1 2 194.93 4.33
 5 1 3 165.88 3.86
 5 1 4 216.21 2.01
 5 1 5 183.2 1.68
 5 1 6 213 2.26
 5 1 7 1158.16 7.3
 5 1 8 93.44 1.62
 5 1 9 300.9 2.84
 5 1 10 5.81 1.19
 5 1 11 883.29 6.18
 5 1 12 177.28 2.04
 5 1 13 224.95 2.84
 5 1 14 441.77 4.95
 5 1 15 145.97 1.3
 5 1 16 29.85 1.18
 5 1 17 97.29 1.49
 5 1 18 120.78 1.38
 5 1 19 8.16 1.28
 5 1 20 9.11 1.16
 5 1 21 42.78 1.45
 5 1 22 67.66 2.14
 5 1 23 10.73 1.52
 5 1 24 40.28 1.42
 5 1 25 215.41 2.46
 5 1 26 147.97 2.72
 5 1 27 51.58 1.76
 5 1 28 35.14 1.39
 5 1 29 189.13 3.93
 5 1 30 33.38 1.44
 5 1 31 227.5 3.35
 5 1 32 12.43 1.45
 5 1 33 19.49 1.47
 5 1 34 71.87 1.74
 5 1 35 15.94 1.59
 5 1 36 25.97 1.65
 5 1 38 58.96 1.87
 5 1 40 17.12 1.85
 5 1 42 20.36 1.96
 5 1 43 55.92 2.34
 5 1 44 12.43 2.04
 5 1 46 22.37 2.73
 5 1 47 7.59 2.38
 5 2 0 131.03 1.72
 5 2 1 175.92 3.71
 5 2 2 98.25 1.48
 5 2 3 247.38 4.6
 5 2 4 83.21 3.63
 5 2 5 144.13 2.37
 5 2 6 267.58 2.57
 5 2 7 433.86 2.18
 5 2 8 73.02 1.64
 5 2 9 458 1.77
 5 2 10 329.49 3.59
 5 2 11 12.33 1.14
 5 2 12 251.25 3.32
 5 2 13 202.81 1.6
 5 2 14 28.71 1.05
 5 2 15 54.87 1.12
 5 2 16 152.49 1.66
 5 2 17 16.85 1.09
 5 2 18 32.22 1.19
 5 2 19 8.44 1.22
 5 2 20 58.87 1.33
 5 2 21 15.46 1.27
 5 2 22 9.65 1.38
 5 2 23 65.44 1.5
 5 2 24 56.11 2.41
 5 2 25 32.93 1.35
 5 2 26 96.91 2.54
 5 2 27 68.45 1.47
 5 2 28 145.91 2.26
 5 2 29 79.04 2.1
 5 2 30 23.59 1.4
 5 2 31 16.84 1.42
 5 2 32 9.99 1.75
 5 2 33 8.32 1.49
 5 2 34 74.9 2.3
 5 2 36 4.76 1.47
 5 2 37 8.06 1.7
 5 2 38 13.31 1.71
 5 2 39 16.28 1.72
 5 2 40 24.19 1.84
 5 2 41 48.27 1.91
 5 2 44 12.99 2.03
 5 2 45 27.79 2.07
 5 2 46 25.26 2.1
 5 2 47 11.57 2.11
 5 3 0 67.06 3.42
 5 3 1 192.15 1.69
 5 3 2 408.02 2.51
 5 3 3 88.25 1.44
 5 3 4 34.36 1.98
 5 3 5 212.42 8.23
 5 3 6 94.29 1.57
 5 3 7 113.38 2.79
 5 3 8 5.53 0.99
 5 3 9 11.21 0.95
 5 3 10 5.11 1.05
 5 3 11 100.96 1.71
 5 3 12 42.8 1.74
 5 3 13 6.17 1.3
 5 3 14 55.43 1.1
 5 3 15 134.59 2.67
 5 3 16 17.52 1.06
 5 3 17 53.54 1.15
 5 3 18 234.84 1.83
 5 3 19 37.34 1.25
 5 3 20 171.45 1.56
 5 3 21 80.22 1.67
 5 3 22 54.63 1.52
 5 3 23 24.28 1.28
 5 3 24 65.18 1.89
 5 3 25 8.07 1.32
 5 3 26 21.58 1.44
 5 3 27 61.9 2.3
 5 3 28 14.78 1.33
 5 3 29 22 1.53
 5 3 30 8.84 1.39
 5 3 31 4.52 1.58
 5 3 32 6.42 1.47
 5 3 33 13.26 1.46
 5 3 34 68.13 1.73
 5 3 36 44.11 2.62
 5 3 37 37.75 2.38
 5 3 38 6.23 1.75
 5 3 39 11.99 1.72
 5 3 40 16.72 1.96
 5 3 41 31.2 1.94
 5 3 44 12.12 2.02
 5 3 45 43.23 2.3
 5 3 46 10.78 2.29
 5 4 1 176.92 2.65
 5 4 2 5.21 1.28
 5 4 3 63.22 1.38
 5 4 4 315.12 4.54
 5 4 5 4.08 1.33
 5 4 6 4.45 1.5
 5 4 7 13.62 1.28
 5 4 8 70.75 1.31
 5 4 9 123.3 1.16
 5 4 10 22.78 0.98
 5 4 11 97.91 1.38
 5 4 12 18.76 1.43
 5 4 13 4.03 1.26
 5 4 14 40.53 1.12
 5 4 15 54.02 1.23
 5 4 16 131.86 2.95
 5 4 17 6.37 1.09
 5 4 18 11.31 1.45
 5 4 19 68.37 1.32
 5 4 20 182.84 3.02
 5 4 21 22.58 1.27
 5 4 22 166.06 1.69
 5 4 23 7.18 1.45
 5 4 24 49.97 1.43
 5 4 25 32.03 1.34
 5 4 26 83.15 1.48
 5 4 27 32.9 1.52
 5 4 28 3.71 1.41
 5 4 29 54.6 1.91
 5 4 30 74.01 3.05
 5 4 31 4.26 1.95
 5 4 32 50.9 2.52
 5 4 33 49.1 2.17
 5 4 34 10.09 1.55
 5 4 35 12.39 1.44
 5 4 36 104.88 2.55
 5 4 37 6.37 1.78
 5 4 38 18.64 1.75
 5 4 39 18.66 1.82
 5 4 40 4.44 2.09
 5 4 41 39.71 2.5
 5 4 42 30.37 3.19
 5 4 43 30.35 2.27
 5 4 45 5.64 2.27
 5 4 46 10.3 2.05
 5 5 0 134.21 1.85
 5 5 1 102.42 1.48
 5 5 2 66.51 1.39
 5 5 3 58.13 1.36
 5 5 4 51.86 1.64
 5 5 5 12.22 1.26
 5 5 6 16.02 1.53
 5 5 7 45.43 1.56
 5 5 8 26.72 1.41
 5 5 9 127.12 1.33
 5 5 10 110.79 1.89
 5 5 11 177.12 2.44
 5 5 12 3.16 1.2
 5 5 13 59.53 1.8
 5 5 14 17.22 1.52
 5 5 15 10.17 1.03
 5 5 16 15.84 1.28
 5 5 17 12.11 1.27
 5 5 18 86.56 2.93
 5 5 19 36.55 1.24
 5 5 20 147.55 2.08
 5 5 21 94.56 1.48
 5 5 23 41.11 1.41
 5 5 24 55.25 1.83
 5 5 25 107.26 2.44
 5 5 26 29.37 1.39
 5 5 27 15.54 1.29
 5 5 28 14.16 1.32
 5 5 29 54.7 1.49
 5 5 30 12.59 1.38
 5 5 31 34.18 1.56
 5 5 32 21.53 1.61
 5 5 33 26.74 1.48
 5 5 34 44.2 2.22
 5 5 36 39.2 1.84
 5 5 38 28.2 1.67
 5 5 39 52.16 2.45
 5 5 40 8.33 1.85
 5 5 41 5.43 1.95
 5 5 42 8.65 2.08
 5 5 43 25.34 2.13
 5 5 45 10.27 2
 5 5 46 7.04 2.08
 5 6 0 30.5 1.52
 5 6 1 5.85 1.26
 5 6 3 31.59 1.3
 5 6 4 125.85 1.79
 5 6 5 91.72 1.47
 5 6 6 30.01 1.31
 5 6 7 37.54 1.33
 5 6 8 115.29 1.64
 5 6 9 17.07 1.21
 5 6 10 180.69 1.9
 5 6 11 71.72 1.09
 5 6 12 78.35 2.2
 5 6 13 128.68 1.53
 5 6 15 37.04 1.07
 5 6 16 146.62 1.58
 5 6 17 46.06 1.4
 5 6 18 21.68 1.28
 5 6 19 47.58 1.32
 5 6 20 28.55 1.7
 5 6 21 4.6 1.23
 5 6 22 83.28 1.45
 5 6 24 68.35 2.01
 5 6 25 39.92 1.36
 5 6 26 35.29 1.96
 5 6 27 17.37 1.3
 5 6 28 52.37 1.77
 5 6 29 52.38 2.42
 5 6 30 54.3 2.06
 5 6 31 10.52 1.4
 5 6 32 9.16 1.44
 5 6 33 35.62 2.54
 5 6 34 37.69 1.38
 5 6 35 23.11 1.37
 5 6 37 8.22 2.28
 5 6 38 5.33 1.81
 5 6 40 26.62 1.83
 5 6 42 7.29 2.12
 5 6 43 11.09 1.9
 5 6 44 8.06 1.95
 5 6 45 19.09 1.97
 5 7 0 83.98 2.06
 5 7 1 20.84 1.54
 5 7 2 18.19 1.27
 5 7 3 85.97 1.48
 5 7 4 15.76 1.27
 5 7 5 42.34 1.95
 5 7 6 87.73 1.47
 5 7 7 31.05 1.32
 5 7 8 22.34 1.18
 5 7 9 41.79 1.07
 5 7 10 17.93 1.02
 5 7 11 93.27 1.37
 5 7 12 54.09 1.13
 5 7 13 6.48 1.14
 5 7 14 18.09 1.22
 5 7 15 83.67 1.48
 5 7 16 71.31 2.04
 5 7 18 84.76 2.89
 5 7 19 68.48 1.34
 5 7 20 20.71 1.26
 5 7 21 17.41 1.26
 5 7 22 5.06 1.46
 5 7 23 14.61 1.23
 5 7 24 6.43 1.34
 5 7 25 22.75 1.95
 5 7 26 114.29 2.05
 5 7 27 30.48 1.41
 5 7 28 14.7 1.31
 5 7 30 27.56 1.92
 5 7 31 60.5 2.24
 5 7 32 5.97 1.67
 5 7 33 7.44 1.34
 5 7 35 6.48 1.67
 5 7 36 19.02 1.85
 5 7 37 21.18 1.63
 5 7 38 7.03 1.83
 5 7 39 6.94 1.9
 5 7 40 4.65 2.11
 5 7 41 8.5 2.42
 5 7 42 14.43 1.86
 5 7 43 5.44 2.32
 5 7 44 7.59 2.3
 5 8 0 34.36 1.73
 5 8 1 32.94 1.34
 5 8 2 201.08 4.14
 5 8 4 12.48 1.28
 5 8 5 46.59 1.96
 5 8 6 238.21 4.3
 5 8 7 4.68 1.33
 5 8 8 79.37 2.42
 5 8 9 216.16 3.53
 5 8 10 79.99 1.43
 5 8 11 30.55 1.26
 5 8 12 62.13 1.14
 5 8 13 30.36 1.16
 5 8 14 129.59 2.37
 5 8 15 30.85 1.98
 5 8 16 181.94 3.77
 5 8 17 58.87 1.43
 5 8 18 90.15 3.38
 5 8 19 12.98 1.18
 5 8 20 41.46 1.28
 5 8 21 24.31 1.19
 5 8 22 8.59 1.19
 5 8 23 40.29 1.27
 5 8 24 26.02 1.53
 5 8 25 114.43 2.09
 5 8 26 61.45 1.45
 5 8 27 34.36 1.32
 5 8 28 22.55 1.95
 5 8 29 11.84 2.27
 5 8 30 5.22 1.81
 5 8 31 30.66 1.41
 5 8 32 6.29 1.28
 5 8 33 20.36 1.29
 5 8 35 47.69 1.85
 5 8 36 40.4 1.73
 5 8 38 21.12 2.04
 5 8 40 13.2 1.76
 5 8 41 4.88 1.87
 5 8 44 5.83 2.08
 5 9 0 130.74 2
 5 9 1 187.77 2.52
 5 9 2 28.2 1.59
 5 9 3 78.48 1.48
 5 9 4 40.99 1.37
 5 9 5 15.88 1.87
 5 9 6 4.6 1.49
 5 9 7 35.25 1.22
 5 9 8 117.88 2.71
 5 9 9 42.26 1.61
 5 9 10 97.27 1.86
 5 9 11 52.16 1.73
 5 9 12 29.17 1.08
 5 9 13 29.31 1.12
 5 9 14 28.85 1.41
 5 9 15 22.41 1.43
 5 9 16 17.45 1.47
 5 9 17 131.79 4.53
 5 9 18 65.41 1.65
 5 9 19 84.81 1.94
 5 9 20 23.41 1.28
 5 9 21 60.62 2.01
 5 9 22 62.49 1.52
 5 9 23 75 1.43
 5 9 24 9.44 1.27
 5 9 25 20.63 1.43
 5 9 26 12.81 1.23
 5 9 27 8.1 1.34
 5 9 28 21.4 1.47
 5 9 29 56.32 1.53
 5 9 31 13.73 1.21
 5 9 32 7.44 1.47
 5 9 33 6.4 1.28
 5 9 34 11.31 1.65
 5 9 35 36.93 1.82
 5 9 36 4.65 1.59
 5 9 37 11.09 1.75
 5 9 38 24.49 1.67
 5 9 39 32.39 1.75
 5 9 41 5.44 1.98
 5 9 43 5.99 2.54
 5 10 0 415.25 9.35
 5 10 1 187.06 5.85
 5 10 2 15.38 1.34
 5 10 3 36.31 1.8
 5 10 4 371.78 13.03
 5 10 5 14.79 1.54
 5 10 6 29.02 1.5
 5 10 7 10.25 1.17
 5 10 8 24.19 1.19
 5 10 9 73.83 2.1
 5 10 10 11.07 1.35
 5 10 11 71.63 2.35
 5 10 12 38.3 1.89
 5 10 13 10.8 1.19
 5 10 14 6.23 1.1
 5 10 15 140.07 2.35
 5 10 16 110.86 5.49
 5 10 17 13.67 1.61
 5 10 18 89.46 3.72
 5 10 19 145.42 1.67
 5 10 20 150.3 4.05
 5 10 21 33.49 3.23
 5 10 22 137.3 1.67
 5 10 23 11.2 1.22
 5 10 24 15.87 1.26
 5 10 25 3.14 1.25
 5 10 26 36.94 2.19
 5 10 27 18.98 1.47
 5 10 28 16.59 1.52
 5 10 29 7.69 1.17
 5 10 30 30.35 1.54
 5 10 31 24.05 1.28
 5 10 33 98.78 2.9
 5 10 34 24.56 1.68
 5 10 35 14.82 1.68
 5 10 36 17.68 1.51
 5 10 37 12.61 1.56
 5 10 38 82.43 2.82
 5 10 39 28.21 2.39
 5 10 40 9.69 2.02
 5 11 1 197.11 3.91
 5 11 2 436.17 2.84
 5 11 3 106.95 2.6
 5 11 4 11.91 4.42
 5 11 5 5.83 1.14
 5 11 6 14.7 1.05
 5 11 7 54.71 1.74
 5 11 8 104.19 1.89
 5 11 9 79.92 2.67
 5 11 10 10.16 1.18
 5 11 11 8 1.91
 5 11 12 67.91 2.24
 5 11 13 12.91 1.46
 5 11 14 5.02 1.25
 5 11 15 19.62 1.31
 5 11 16 131.33 3.37
 5 11 17 6.24 1.23
 5 11 18 169.16 1.86
 5 11 19 150.62 5.03
 5 11 20 99.8 3.96
 5 11 21 214.48 4.03
 5 11 22 43.73 1.68
 5 11 23 9.07 1.11
 5 11 24 51.48 1.94
 5 11 25 47.81 2.42
 5 11 27 12.66 1.76
 5 11 28 80.37 3.34
 5 11 29 3.5 1.13
 5 11 30 20.6 1.54
 5 11 31 15.73 1.19
 5 11 32 16.08 1.73
 5 11 34 13.67 1.36
 5 11 35 20.71 1.53
 5 11 36 48.8 2.45
 5 11 37 10.64 1.9
 5 11 38 4.41 2.11
 5 11 39 32.77 2.14
 5 11 40 26.03 2.09
 5 12 0 3.66 1.42
 5 12 1 170.22 4.14
 5 12 2 69.04 1.9
 5 12 3 73.23 2.89
 5 12 4 20.05 2.32
 5 12 5 3.66 1.18
 5 12 6 20.83 1.75
 5 12 7 13.29 1.16
 5 12 8 9.82 1.73
 5 12 9 8.38 1.24
 5 12 10 11.21 1.52
 5 12 11 4.37 1.27
 5 12 12 9.84 1.82
 5 12 13 34.78 2.54
 5 12 14 104.46 2.58
 5 12 15 81.55 3.05
 5 12 16 126.32 3.05
 5 12 17 88.57 2.33
 5 12 18 11.06 1.89
 5 12 19 227.42 6.14
 5 12 20 20.96 2.29
 5 12 22 9.2 1.13
 5 12 23 25.13 1.68
 5 12 25 9.57 1.36
 5 12 26 30.76 1.28
 5 12 27 16.74 1.48
 5 12 28 20.47 1.17
 5 12 30 22.4 1.44
 5 12 31 6.51 1.37
 5 12 32 3.28 1.25
 5 12 34 16.61 1.53
 5 12 35 27.13 1.53
 5 12 36 44.35 2.57
 5 12 37 43.4 2.65
 5 12 39 17.49 2.33
 5 13 1 115.11 3.75
 5 13 2 22.77 2.5
 5 13 3 7.89 1.38
 5 13 4 45.12 4.39
 5 13 5 35.76 1.43
 5 13 6 45.06 1.61
 5 13 7 117.57 4.62
 5 13 8 78.55 2.95
 5 13 9 7.86 1.71
 5 13 10 19.76 1.28
 5 13 11 144.71 4.45
 5 13 12 78.36 1.67
 5 13 14 15.74 1.39
 5 13 15 36.23 1.74
 5 13 16 30.64 1.96
 5 13 17 80.07 3.96
 5 13 20 8.44 2.14
 5 13 21 47.33 2.62
 5 13 22 23.23 1.49
 5 13 23 13.96 1.56
 5 13 24 2.1 0.97
 5 13 26 31.93 1.58
 5 13 27 21.23 1.56
 5 13 28 4.87 1.67
 5 13 29 3.84 1.26
 5 13 30 3.28 1.26
 5 13 31 24.31 2.75
 5 13 33 15.24 2.07
 5 13 34 6.56 2.18
 5 13 35 9.42 2.17
 5 14 1 81.44 3.26
 5 14 2 10.32 2.1
 5 14 3 65.86 1.56
 5 14 4 31.8 4.94
 5 14 5 28.68 1.52
 5 14 6 40.85 1.41
 5 14 8 51.81 2.87
 5 14 9 47.96 1.24
 5 14 10 20.74 1.08
 5 14 11 6.69 1.47
 5 14 12 23.92 1.63
 5 14 13 30.26 3.01
 5 14 14 14.87 1.6
 5 14 15 22.67 1.17
 5 14 16 5.35 1.28
 5 14 17 43.97 3.06
 5 14 19 67.87 3
 5 14 20 6.07 1.44
 5 14 22 20 1.58
 5 14 23 8.61 1.48
 5 14 24 10.6 1.69
 5 14 25 11.78 1.88
 5 14 26 12.27 2.09
 5 14 28 18.28 1.88
 5 14 29 15.79 2.15
 5 14 33 5.43 2.14
 5 14 35 21.08 2.61
 5 15 0 13.23 1.43
 5 15 1 44.56 1.52
 5 15 2 6.63 2.02
 5 15 3 24.93 2.18
 5 15 4 12.58 1.62
 5 15 5 8.93 2.13
 5 15 6 8.54 2.14
 5 15 7 34.6 1.37
 5 15 8 43.62 1.57
 5 15 9 4.37 1.46
 5 15 10 38.85 1.72
 5 15 11 7.7 1.21
 5 15 12 27.6 1.05
 5 15 13 66.15 3.45
 5 15 14 10.26 2.01
 5 15 19 12.93 1.93
 5 15 22 3.54 1.47
 5 15 24 12.87 2.01
 5 15 25 4.36 1.69
 5 15 26 12.17 2.59
 5 15 27 9.82 2.33
 5 15 28 31.42 2.75
 5 15 30 10.9 1.83
 5 15 31 11.88 2.21
 5 16 0 19.09 2.84
 5 16 1 12.19 1.8
 5 16 2 4.9 2.09
 5 16 3 12.65 2.09
 5 16 4 20.7 2.14
 5 16 6 61.59 2.93
 5 16 7 9.6 1.55
 5 16 8 23.29 1.59
 5 16 9 3.27 1.22
 5 16 10 3.11 1.19
 5 16 11 9.39 1.61
 5 16 12 17.4 2.62
 5 16 13 3.15 1.43
 5 16 14 7.49 2.33
 5 16 15 16.69 1.97
 5 16 18 9.83 1.72
 5 16 19 11.51 1.46
 5 16 20 9.39 1.32
 5 16 22 16.86 1.91
 5 16 23 9.36 1.72
 5 16 24 8.32 1.53
 5 16 26 10.08 2.35
 5 16 28 7.62 2.76
 5 16 30 8.25 2.31
 5 17 0 17.63 3.58
 5 17 2 9.37 2.52
 5 17 3 11.78 1.99
 5 17 5 3.1 1.09
 5 17 6 12.69 1.22
 5 17 7 2.84 1.02
 5 17 8 31.69 2.08
 5 17 10 23.5 2.33
 5 17 13 3.59 1.4
 5 17 14 9.12 1.88
 5 17 15 4.05 1.34
 5 17 16 16.94 1.6
 5 17 17 4.5 1.92
 5 17 18 4.81 2.08
 5 17 19 5.89 1.71
 5 17 21 11.5 2.47
 5 17 22 9.89 1.52
 5 17 26 11.16 1.87
 5 18 0 2.43 1.04
 5 18 1 17.6 3.48
 5 18 3 7.44 1.62
 5 18 4 9.09 2.3
 5 18 5 11.83 1.67
 5 18 6 7.74 1.3
 5 18 8 10.58 1.52
 5 18 9 4.06 1.09
 5 18 10 5.9 1.17
 5 18 12 3.38 1.13
 5 18 14 3.79 1.68
 5 18 15 19.65 5.19
 5 18 18 7.52 1.65
 5 18 19 13.32 1.69
 5 18 21 6.93 2.17
 5 19 2 12.52 1.82
 5 19 4 4.05 1.58
 5 19 6 6.73 2.15
 5 19 8 9.17 3.37
 5 19 9 7.01 1.88
 5 19 12 7.83 1.78
 5 19 14 3.97 1.63
 5 20 1 3.2 1.53
 5 20 2 4.7 2.05
 5 20 5 11.53 1.84
 5 20 6 4.89 1.68
 5 20 7 5.23 1.64
 5 20 8 15.81 1.94
 5 20 9 5.62 1.78
 5 20 10 18.67 1.73
 5 20 12 14.17 2.13
 5 20 16 9.63 2.8
 5 21 6 8.44 2.07
 5 21 7 16.44 2.55
 6 0 0 168.7 2.56
 6 0 2 118.92 1.7
 6 0 3 4.34 1.53
 6 0 4 25.41 1.86
 6 0 6 607.8 3.86
 6 0 7 162.04 2.61
 6 0 9 54.73 1.42
 6 0 10 6.17 1.18
 6 0 11 62.21 1.2
 6 0 12 126.92 1.82
 6 0 13 4.41 1.26
 6 0 14 96.47 1.4
 6 0 15 25.23 1.49
 6 0 19 9.33 1.32
 6 0 24 8.86 1.57
 6 0 25 18.14 1.71
 6 0 26 110.7 2.3
 6 0 27 140.69 2.54
 6 0 28 25.48 1.58
 6 0 29 12.78 1.7
 6 0 32 36.46 1.61
 6 0 33 60.9 2.27
 6 0 34 4.56 1.65
 6 0 35 15.25 2.33
 6 0 36 5.24 1.68
 6 0 37 6.03 1.73
 6 0 39 11.32 1.68
 6 0 40 10.56 1.95
 6 0 45 7.04 2.13
 6 1 0 65 1.58
 6 1 1 223.58 3.84
 6 1 2 95.94 2.28
 6 1 3 42.4 1.93
 6 1 4 256.35 4.53
 6 1 5 9.03 2.16
 6 1 6 687.71 5.88
 6 1 7 177.18 1.92
 6 1 8 296.25 2.18
 6 1 9 11.36 1.37
 6 1 10 572.01 2.09
 6 1 11 29.21 1.16
 6 1 12 127.96 1.71
 6 1 13 60.5 1.31
 6 1 14 8.69 1.25
 6 1 15 231.57 2.44
 6 1 16 9.2 1.37
 6 1 17 115.46 1.47
 6 1 18 45.15 1.34
 6 1 20 57.69 1.35
 6 1 21 275.21 2.4
 6 1 22 30.1 1.33
 6 1 23 34.68 1.79
 6 1 24 143.72 2.6
 6 1 25 162.85 2.32
 6 1 26 85.4 1.93
 6 1 27 8.06 1.5
 6 1 28 133.51 2.39
 6 1 29 7.18 1.6
 6 1 30 52.81 1.58
 6 1 31 4.5 1.57
 6 1 35 65.09 2.43
 6 1 36 29.06 1.65
 6 1 37 28.41 1.64
 6 1 38 4.81 1.73
 6 1 39 37.87 1.71
 6 1 40 20.61 1.91
 6 1 41 21.33 1.86
 6 1 42 11.67 1.88
 6 1 43 16.12 1.98
 6 1 44 54.74 2.1
 6 1 45 30.29 2.15
 6 2 1 78.52 1.6
 6 2 2 136.97 1.74
 6 2 3 8.2 1.7
 6 2 4 33.27 1.49
 6 2 6 204.83 1.93
 6 2 7 100.08 1.71
 6 2 8 113.73 2.02
 6 2 9 289.97 2.02
 6 2 10 136.22 1.49
 6 2 11 47.28 2.35
 6 2 12 82.86 2.99
 6 2 13 92.66 1.4
 6 2 14 193.42 2.49
 6 2 15 18.57 1.49
 6 2 16 32.86 1.4
 6 2 17 124.68 2.44
 6 2 18 32.46 1.32
 6 2 19 37.32 1.49
 6 2 20 44.38 1.32
 6 2 21 99.02 1.45
 6 2 22 19.1 1.54
 6 2 23 3.3 1.56
 6 2 24 23.45 1.55
 6 2 25 15.55 1.77
 6 2 26 178.27 4.08
 6 2 27 144.62 2.96
 6 2 28 48.26 1.74
 6 2 29 40.36 1.5
 6 2 30 22.9 1.48
 6 2 31 5.85 1.53
 6 2 32 60.08 2.28
 6 2 33 72.81 2.05
 6 2 34 9.45 1.57
 6 2 35 8.78 1.6
 6 2 36 12.65 1.61
 6 2 37 69.78 1.8
 6 2 41 12.29 1.86
 6 2 42 6.13 1.95
 6 2 43 6.6 2.05
 6 2 44 27.66 2.17
 6 2 45 23.83 2.3
 6 3 0 32.25 1.72
 6 3 1 88.52 1.62
 6 3 2 59.24 1.55
 6 3 5 181.27 2.27
 6 3 6 47.96 1.55
 6 3 7 19 1.47
 6 3 8 6.68 1.5
 6 3 9 29.18 1.38
 6 3 10 151.79 2.24
 6 3 11 12.06 1.2
 6 3 12 33.55 1.17
 6 3 13 209.81 1.72
 6 3 14 199.09 1.72
 6 3 15 26.18 1.36
 6 3 16 6.38 1.37
 6 3 17 35.15 1.41
 6 3 18 38.34 1.32
 6 3 19 38.04 1.47
 6 3 20 67.15 1.36
 6 3 21 31.11 1.57
 6 3 22 12.21 1.4
 6 3 23 20.18 1.55
 6 3 24 50.37 1.6
 6 3 25 24.46 1.7
 6 3 26 42.35 1.56
 6 3 27 23.55 1.64
 6 3 28 125.14 2.33
 6 3 30 30.18 1.6
 6 3 31 47.27 1.69
 6 3 32 109.74 2.52
 6 3 33 57.91 2.19
 6 3 34 4.92 1.74
 6 3 35 12.43 1.59
 6 3 37 6.5 1.85
 6 3 38 6.02 1.7
 6 3 40 16.6 1.94
 6 3 41 9.18 1.93
 6 3 42 33.51 2.01
 6 4 0 6.72 1.5
 6 4 1 135.34 1.76
 6 4 2 68.26 1.61
 6 4 3 176.04 2.32
 6 4 4 43.59 1.52
 6 4 5 18.91 1.48
 6 4 6 32.65 1.49
 6 4 7 79.92 1.64
 6 4 8 51.2 2.28
 6 4 9 66.58 1.47
 6 4 10 104.97 1.86
 6 4 11 156.3 3.29
 6 4 12 271.51 2.42
 6 4 13 67.34 1.25
 6 4 14 29.75 1.74
 6 4 15 43.61 1.4
 6 4 16 17.7 1.35
 6 4 17 147.96 2.05
 6 4 18 112.35 1.49
 6 4 20 42.97 1.4
 6 4 21 67.4 2.08
 6 4 22 23.79 1.4
 6 4 23 44.44 1.6
 6 4 24 5.35 1.55
 6 4 28 4.84 1.48
 6 4 30 108.5 3.99
 6 4 31 107.95 2.67
 6 4 33 4.08 1.63
 6 4 34 20.18 1.67
 6 4 35 26.61 1.68
 6 4 36 18.34 1.61
 6 4 37 13.89 1.97
 6 4 38 3.86 1.78
 6 4 40 13.87 1.9
 6 4 42 4.73 2.23
 6 4 43 12.18 2.2
 6 4 44 7 2.43
 6 5 0 121.34 2.09
 6 5 1 96.63 2.07
 6 5 2 37.93 1.51
 6 5 3 12.01 1.66
 6 5 4 27.58 1.48
 6 5 6 36.05 1.51
 6 5 7 10.41 2.05
 6 5 8 134.05 1.61
 6 5 9 17.98 2.71
 6 5 10 30.89 1.2
 6 5 11 16.95 1.19
 6 5 12 186.78 2.09
 6 5 14 46.7 1.2
 6 5 15 16.15 1.33
 6 5 16 29.66 1.51
 6 5 17 68.71 1.65
 6 5 18 51.22 1.48
 6 5 19 40.52 1.66
 6 5 20 12.2 1.34
 6 5 21 9.72 1.56
 6 5 22 19.79 1.39
 6 5 24 58.15 1.81
 6 5 25 4.66 1.55
 6 5 26 53.95 1.69
 6 5 27 5.1 1.49
 6 5 28 24.54 1.66
 6 5 30 49.77 1.52
 6 5 31 10.03 1.5
 6 5 32 6.3 1.74
 6 5 33 20.43 1.72
 6 5 36 14.5 1.72
 6 5 38 38.42 1.54
 6 5 39 10.09 1.61
 6 5 40 10.18 1.79
 6 5 41 4.66 1.92
 6 5 42 8.52 2.01
 6 6 1 69.94 1.68
 6 6 3 39.1 1.5
 6 6 4 21.05 1.47
 6 6 5 169.86 3.07
 6 6 6 16.74 1.49
 6 6 7 91.37 1.94
 6 6 9 207.34 2.86
 6 6 10 25.74 1.26
 6 6 11 108.41 1.38
 6 6 12 30.5 1.5
 6 6 13 20.9 1.19
 6 6 14 5.72 1.16
 6 6 15 27.04 1.47
 6 6 16 33.3 1.46
 6 6 17 31.92 1.4
 6 6 18 18.26 1.4
 6 6 19 11.76 1.65
 6 6 21 86.41 2.11
 6 6 22 64.5 2.52
 6 6 23 19.14 1.63
 6 6 24 26.42 1.49
 6 6 25 30.61 1.6
 6 6 26 34.61 1.84
 6 6 27 146.76 2.61
 6 6 28 6.79 1.43
 6 6 29 6.17 1.65
 6 6 30 18.4 1.46
 6 6 31 14.48 1.47
 6 6 32 47.35 2.05
 6 6 34 20.22 1.55
 6 6 35 13.6 1.57
 6 6 36 5.91 1.93
 6 6 37 8.66 1.49
 6 6 39 3.77 1.87
 6 6 40 26.68 1.78
 6 6 41 27.38 2.67
 6 6 42 17.25 1.99
 6 6 43 5.15 2.09
 6 7 1 31.46 1.49
 6 7 2 24.88 1.71
 6 7 3 82.11 1.64
 6 7 4 38.83 1.52
 6 7 5 26.87 1.49
 6 7 6 3.66 1.57
 6 7 7 33.31 2.13
 6 7 8 67.32 1.63
 6 7 9 25.51 1.36
 6 7 10 52.86 1.46
 6 7 11 38.95 1.54
 6 7 12 32.28 1.15
 6 7 13 28.14 1.18
 6 7 14 15.36 1.21
 6 7 15 14.85 1.15
 6 7 16 23.89 1.49
 6 7 18 14.42 1.64
 6 7 19 41.2 1.69
 6 7 20 33.46 1.59
 6 7 21 63.45 1.45
 6 7 22 11.46 1.59
 6 7 23 47.14 1.43
 6 7 24 17.64 1.37
 6 7 25 10.67 1.5
 6 7 26 6.27 1.45
 6 7 27 7 1.41
 6 7 28 31.15 1.61
 6 7 29 4.02 1.5
 6 7 31 37.22 1.51
 6 7 32 4.71 1.55
 6 7 33 15.62 1.87
 6 7 34 15.24 1.54
 6 7 37 12.85 1.55
 6 7 38 64.9 1.87
 6 7 39 3.84 1.84
 6 7 41 9.11 1.91
 6 7 42 4.52 2.05
 6 8 0 20.65 2.32
 6 8 1 37.33 1.55
 6 8 2 59.09 1.9
 6 8 3 407.97 2.87
 6 8 4 32.82 1.92
 6 8 5 60.57 1.96
 6 8 6 28.56 2.38
 6 8 7 88.85 2.07
 6 8 8 61.47 1.62
 6 8 9 63.08 1.63
 6 8 10 61.93 3
 6 8 12 9.5 1.29
 6 8 13 31.44 2.12
 6 8 14 31.55 1.17
 6 8 15 87.77 1.38
 6 8 16 20.12 1.88
 6 8 17 92.66 2.26
 6 8 18 24.83 1.51
 6 8 19 52.32 2.49
 6 8 20 40.31 1.76
 6 8 21 84.87 1.77
 6 8 22 8.67 1.28
 6 8 23 209.96 2.56
 6 8 24 43.68 1.63
 6 8 25 39.68 1.88
 6 8 26 29.45 1.44
 6 8 27 64.02 1.8
 6 8 28 26.79 1.73
 6 8 29 21.13 1.52
 6 8 30 17.23 1.84
 6 8 31 6.94 1.53
 6 8 32 22.98 1.93
 6 8 33 27 1.82
 6 8 35 14.29 1.5
 6 8 36 3.58 1.57
 6 8 37 31.42 1.95
 6 8 38 15.09 1.9
 6 8 39 26.67 1.99
 6 8 41 75.53 4.49
 6 9 0 190.77 2.73
 6 9 1 8.96 1.6
 6 9 2 210.5 7.03
 6 9 3 62.05 1.63
 6 9 4 56.29 2.35
 6 9 7 26.53 1.5
 6 9 8 9.96 1.92
 6 9 9 6.99 1.36
 6 9 10 19.78 1.36
 6 9 11 61.61 1.4
 6 9 12 37.49 1.25
 6 9 13 65.55 1.67
 6 9 14 10.97 1.25
 6 9 15 36.65 1.27
 6 9 16 111.63 1.9
 6 9 17 88.23 2.46
 6 9 18 165.48 2.5
 6 9 19 36.34 1.58
 6 9 20 144.58 6.62
 6 9 21 5.88 1.47
 6 9 22 31.45 1.79
 6 9 23 22.94 1.56
 6 9 25 37.7 1.54
 6 9 26 5.85 1.41
 6 9 27 31.6 1.48
 6 9 28 18.75 1.87
 6 9 29 24.76 1.52
 6 9 30 16.39 1.43
 6 9 31 61.35 2.68
 6 9 32 12.93 1.5
 6 9 33 11.73 1.49
 6 9 34 8.91 1.71
 6 9 35 9.25 1.47
 6 9 36 51.5 1.77
 6 9 37 5.73 1.65
 6 9 38 33.37 1.72
 6 9 39 11.91 1.77
 6 9 40 8.47 1.91
 6 10 1 79.69 1.7
 6 10 2 49.07 1.63
 6 10 3 128.51 2.32
 6 10 4 66.79 1.99
 6 10 5 8.08 1.51
 6 10 6 24.72 1.51
 6 10 7 9.6 1.98
 6 10 8 3.03 1.46
 6 10 9 13.26 1.63
 6 10 10 7.26 1.36
 6 10 12 56.72 1.57
 6 10 13 79.07 1.92
 6 10 14 35.69 1.49
 6 10 15 54.3 1.42
 6 10 16 131.54 3.74
 6 10 17 245.45 3.94
 6 10 18 40.86 1.61
 6 10 19 3.74 1.58
 6 10 20 6.43 1.43
 6 10 21 31.26 1.77
 6 10 22 77.35 1.7
 6 10 24 20.54 1.62
 6 10 25 13.98 1.35
 6 10 26 17.85 1.54
 6 10 27 9.98 1.59
 6 10 28 10.07 1.37
 6 10 29 23.29 1.71
 6 10 33 7.24 1.53
 6 10 34 6.29 1.37
 6 10 35 49.89 1.57
 6 10 36 47.77 3.02
 6 10 37 30.07 2.31
 6 10 38 4.33 1.88
 6 10 39 11.89 1.66
 6 11 0 346.71 7.68
 6 11 1 93.06 2.49
 6 11 2 27.53 2.5
 6 11 3 10.31 1.53
 6 11 4 95.85 4.03
 6 11 5 15.66 2.48
 6 11 6 41.86 1.6
 6 11 7 58.21 2.66
 6 11 8 71.95 2.93
 6 11 9 26.54 1.99
 6 11 10 92.71 2.51
 6 11 11 82.7 1.5
 6 11 12 55.79 1.42
 6 11 14 81.75 3.45
 6 11 16 32.91 1.86
 6 11 17 106.54 2.98
 6 11 18 71.55 1.85
 6 11 19 23.42 1.29
 6 11 20 118.02 2.99
 6 11 21 6.96 1.63
 6 11 22 17.91 1.5
 6 11 23 8.9 2.01
 6 11 24 22.44 1.45
 6 11 25 7.58 1.65
 6 11 26 7.83 1.41
 6 11 28 8.31 1.34
 6 11 29 12.02 2
 6 11 30 86.54 2.21
 6 11 32 14.88 1.47
 6 11 34 36.26 2.22
 6 11 35 22.04 1.37
 6 11 36 12.74 1.6
 6 11 38 10.2 2.29
 6 12 0 63.13 1.71
 6 12 1 52.02 1.68
 6 12 2 96.04 1.8
 6 12 4 57.95 2.05
 6 12 5 142.21 3.2
 6 12 6 3.28 1.43
 6 12 7 5.76 1.36
 6 12 8 24.66 1.52
 6 12 9 23.78 1.4
 6 12 10 13.12 1.51
 6 12 11 32.78 1.93
 6 12 12 5.61 1.56
 6 12 13 14.27 1.4
 6 12 14 39.84 1.74
 6 12 15 21.03 1.3
 6 12 16 51.26 2.41
 6 12 17 22.65 1.67
 6 12 18 29.05 1.52
 6 12 19 39.71 2.06
 6 12 20 18.38 1.65
 6 12 21 5.77 1.54
 6 12 22 24.83 2.49
 6 12 23 52.27 2.21
 6 12 24 20.15 2.14
 6 12 25 5.37 1.46
 6 12 27 5.32 1.87
 6 12 28 5.24 1.93
 6 12 29 44.82 3.13
 6 12 30 2.89 1.28
 6 12 31 4.7 1.25
 6 12 32 14.23 1.66
 6 12 33 5.66 1.34
 6 12 34 12.31 1.3
 6 12 35 5.87 2.65
 6 12 36 12.5 2.52
 6 13 0 47.04 2.99
 6 13 1 43.25 1.64
 6 13 2 35.01 1.63
 6 13 3 73.26 2.63
 6 13 4 5.7 1.6
 6 13 5 24.84 1.86
 6 13 6 66.48 2.01
 6 13 7 26.01 1.59
 6 13 8 12.53 1.26
 6 13 9 71.55 2.53
 6 13 10 14.25 2.45
 6 13 11 43.78 3.59
 6 13 12 9.04 1.49
 6 13 13 5.57 1.86
 6 13 14 18.73 1.41
 6 13 15 24.17 1.4
 6 13 16 17.41 1.32
 6 13 17 6.88 1.72
 6 13 18 23.13 1.25
 6 13 19 4.86 1.22
 6 13 20 27.19 1.32
 6 13 21 20.03 1.86
 6 13 22 5.68 1.3
 6 13 23 15.35 1.26
 6 13 24 41.61 3.32
 6 13 25 35.81 2.43
 6 13 26 10.83 1.6
 6 13 27 30.09 2.55
 6 13 30 7.54 1.63
 6 13 31 16.6 1.65
 6 13 32 5.39 1.91
 6 13 34 10.09 2.51
 6 14 0 8.76 1.68
 6 14 1 8.48 1.58
 6 14 2 7.37 1.78
 6 14 3 34.52 2.93
 6 14 4 39.64 1.66
 6 14 5 59.58 2.03
 6 14 6 10.21 1.57
 6 14 7 54.2 1.88
 6 14 8 11.21 2.04
 6 14 9 75.77 4.75
 6 14 10 31.96 2.44
 6 14 11 25.09 2.36
 6 14 12 14.53 1.39
 6 14 13 3.22 1.48
 6 14 15 3.75 1.35
 6 14 16 21.73 1.32
 6 14 18 21.23 1.27
 6 14 20 7.84 1.17
 6 14 21 23.38 1.97
 6 14 22 14.91 1.75
 6 14 23 22.53 1.96
 6 14 24 5.02 1.22
 6 14 25 5.31 1.27
 6 14 26 8.35 1.97
 6 14 27 25.43 2.09
 6 14 28 14.34 1.9
 6 14 29 4.04 1.88
 6 14 31 6.8 1.95
 6 14 33 6.23 2.13
 6 15 0 3.6 1.7
 6 15 1 17.57 2.23
 6 15 2 8.88 2.71
 6 15 3 7.89 1.6
 6 15 4 25.27 2.37
 6 15 5 24.86 2.15
 6 15 7 28.52 1.79
 6 15 9 6.91 1.83
 6 15 11 49.08 2.24
 6 15 12 14.84 1.67
 6 15 13 10.47 1.23
 6 15 15 5.63 1.27
 6 15 16 9.06 1.73
 6 15 19 5.58 1.23
 6 15 20 17.2 2.4
 6 15 22 37.17 2.19
 6 15 23 8.2 1.71
 6 15 25 13.24 1.98
 6 15 27 5.33 1.72
 6 15 29 5.83 2.32
 6 16 0 4.42 2.02
 6 16 1 11.34 1.95
 6 16 2 7.96 3.95
 6 16 3 17.8 1.79
 6 16 5 29.15 2.23
 6 16 6 3.86 1.47
 6 16 7 9.68 1.5
 6 16 9 47.08 1.91
 6 16 10 5.14 1.96
 6 16 11 13.69 2.63
 6 16 12 6.98 1.47
 6 16 13 10.78 1.31
 6 16 14 16.73 3.74
 6 16 15 10.55 1.89
 6 16 16 17.03 1.89
 6 16 19 17.51 1.95
 6 16 22 14.74 1.88
 6 16 24 6.56 1.49
 6 16 27 16.5 1.77
 6 17 0 19.36 2.45
 6 17 2 6.2 3.07
 6 17 4 9.37 2.35
 6 17 6 13.91 1.59
 6 17 7 6.25 1.21
 6 17 9 10.05 1.23
 6 17 11 3.14 1.44
 6 17 12 6.38 1.16
 6 17 14 6.23 1.61
 6 17 16 4.71 1.65
 6 17 18 17.67 1.79
 6 17 20 3.95 1.79
 6 18 0 12.07 3.55
 6 18 1 6.01 1.86
 6 18 2 7.16 2.36
 6 18 6 3.31 1.41
 6 18 7 4.28 1.31
 6 18 8 28.62 3.31
 6 18 11 21.38 2.17
 6 18 12 10.91 1.86
 6 18 13 13.29 2.12
 6 18 16 8.85 2.47
 6 18 17 17.43 1.98
 6 19 0 4.33 1.76
 6 19 1 5.45 1.86
 6 19 4 9.95 2.09
 6 19 6 7.67 2
 6 19 7 8.99 1.8
 6 19 8 9.47 2.16
 6 19 9 8.2 1.86
 6 19 10 8.77 2.17
 6 19 12 23.48 2.7
 6 19 13 13.99 2.26
 6 19 14 5.37 2.26
 6 20 2 5.22 2.55
 6 20 4 10.24 4.47
 6 20 7 11.02 2.76
 7 0 1 74.36 1.77
 7 0 2 95.19 3.38
 7 0 3 33.68 1.68
 7 0 4 73.49 1.78
 7 0 5 4.67 1.75
 7 0 6 8.21 1.68
 7 0 7 27.27 4.4
 7 0 8 5 1.74
 7 0 9 22.35 1.69
 7 0 10 31.75 2.18
 7 0 11 42.48 2.22
 7 0 12 55.69 1.4
 7 0 14 22.11 1.46
 7 0 15 85.34 1.45
 7 0 16 10.96 1.31
 7 0 17 16.6 1.42
 7 0 18 26.37 1.55
 7 0 19 34.49 1.98
 7 0 21 60.56 2.72
 7 0 22 9.36 1.6
 7 0 23 17.66 1.77
 7 0 25 79.41 1.75
 7 0 27 8.57 1.78
 7 0 28 12.29 1.94
 7 0 29 80.93 2.76
 7 0 30 5.9 1.62
 7 0 31 12.18 1.69
 7 0 32 53.9 1.67
 7 0 33 8.07 1.83
 7 0 35 5.03 1.73
 7 0 36 50.22 1.84
 7 0 39 15.33 1.74
 7 0 41 5.47 1.85
 7 1 0 19.62 1.64
 7 1 1 41.64 1.67
 7 1 3 81.78 1.81
 7 1 4 181.97 2.08
 7 1 5 17.78 1.68
 7 1 6 9.61 1.68
 7 1 7 57.57 3.59
 7 1 8 101.04 3.07
 7 1 9 37.09 1.74
 7 1 10 27.78 1.72
 7 1 11 21.12 1.47
 7 1 12 44.96 1.49
 7 1 13 46.75 1.4
 7 1 14 100.41 1.44
 7 1 15 12.73 1.3
 7 1 16 107.92 1.79
 7 1 17 75.59 3.49
 7 1 18 42.51 1.62
 7 1 19 55.03 1.77
 7 1 20 26.02 1.59
 7 1 21 7.86 1.6
 7 1 22 72.54 1.84
 7 1 23 28.53 2.08
 7 1 24 67.15 1.64
 7 1 25 51.78 1.96
 7 1 26 39.12 1.76
 7 1 27 91.27 2.74
 7 1 28 5.35 1.85
 7 1 29 22.81 1.74
 7 1 30 20.08 1.56
 7 1 31 19.28 2.27
 7 1 32 34.81 2.32
 7 1 33 9.83 1.64
 7 1 34 47.18 1.78
 7 1 35 19.55 1.67
 7 1 36 20.24 1.8
 7 1 39 9.84 1.76
 7 1 40 10.21 1.99
 7 1 41 7.04 1.97
 7 1 42 8.34 2.26
 7 2 0 11.52 1.63
 7 2 1 45.91 1.69
 7 2 2 19.56 1.64
 7 2 3 25.84 1.69
 7 2 4 24.84 1.65
 7 2 5 57.25 1.75
 7 2 7 9.55 1.95
 7 2 8 13.91 1.68
 7 2 9 53.33 1.79
 7 2 10 15.61 1.99
 7 2 11 16.31 1.63
 7 2 12 4.95 1.38
 7 2 13 34.65 1.38
 7 2 14 3.44 1.49
 7 2 15 14.41 1.29
 7 2 16 4.47 1.36
 7 2 17 25.88 1.43
 7 2 18 29.34 1.45
 7 2 19 84.23 2.55
 7 2 20 22.45 2
 7 2 22 6.07 1.7
 7 2 23 14.43 1.65
 7 2 24 7.06 1.73
 7 2 25 64.87 2.38
 7 2 26 8.97 1.73
 7 2 27 23.21 1.74
 7 2 28 9.71 1.92
 7 2 29 33.98 1.88
 7 2 31 10.59 1.59
 7 2 32 5.52 1.66
 7 2 34 22.25 1.64
 7 2 35 4.99 1.87
 7 2 37 4.3 1.96
 7 2 38 6.63 1.76
 7 2 39 5.44 1.93
 7 2 40 7.53 1.86
 7 2 41 4.52 1.89
 7 2 42 4.53 2.16
 7 3 1 23.57 1.66
 7 3 2 123.38 2.63
 7 3 3 148.88 2.14
 7 3 4 24.58 2
 7 3 5 42.77 2.23
 7 3 6 9.64 2.87
 7 3 7 479.43 6.16
 7 3 8 246.2 3.29
 7 3 9 33.44 1.76
 7 3 10 177.8 8.62
 7 3 11 276.74 3.2
 7 3 12 100.23 1.92
 7 3 13 54.25 1.42
 7 3 14 36.33 1.81
 7 3 15 61.37 1.51
 7 3 16 33.52 1.85
 7 3 17 13.64 1.53
 7 3 18 26.91 1.45
 7 3 19 13.78 1.72
 7 3 20 39.46 1.6
 7 3 21 10 1.83
 7 3 22 9.58 1.63
 7 3 23 64.14 1.62
 7 3 24 27.98 1.69
 7 3 25 111.07 2.48
 7 3 26 42.88 1.75
 7 3 27 31.56 2.24
 7 3 28 39.32 1.62
 7 3 29 20.45 1.61
 7 3 30 38.74 1.66
 7 3 31 40.38 1.62
 7 3 32 18.3 1.71
 7 3 33 6.91 1.76
 7 3 34 14.38 1.63
 7 3 36 22.56 1.79
 7 3 37 15.96 1.87
 7 3 38 20.8 1.72
 7 3 39 10.77 1.74
 7 3 40 5.01 1.91
 7 3 41 6.69 1.97
 7 3 42 4.97 1.91
 7 4 0 16.64 1.62
 7 4 1 3.66 1.78
 7 4 2 28.3 1.67
 7 4 3 4.6 1.74
 7 4 4 24.42 1.67
 7 4 5 160.07 2.39
 7 4 6 97.94 1.91
 7 4 7 152.32 2.84
 7 4 8 36.27 1.79
 7 4 9 53.01 2.08
 7 4 10 181.42 2.15
 7 4 11 10.64 1.73
 7 4 12 59.24 1.43
 7 4 13 39.77 1.4
 7 4 14 16.71 1.36
 7 4 15 43.33 1.59
 7 4 16 25.85 1.32
 7 4 17 49.72 1.38
 7 4 18 61.05 2.49
 7 4 19 12.76 1.56
 7 4 20 59.48 2.57
 7 4 23 99.9 2.4
 7 4 24 62.34 1.78
 7 4 25 38.93 1.63
 7 4 26 6.91 1.73
 7 4 27 57.95 3.23
 7 4 28 88.55 1.74
 7 4 29 5.65 1.67
 7 4 30 35.47 1.83
 7 4 31 23.69 1.59
 7 4 32 6.19 1.77
 7 4 34 9.6 1.74
 7 4 35 12 1.65
 7 4 36 13.84 1.66
 7 4 37 4.72 1.97
 7 4 38 9.39 1.84
 7 4 39 11.21 1.75
 7 4 40 24.69 1.83
 7 4 41 7.93 1.75
 7 5 0 28.74 1.68
 7 5 1 32.83 1.69
 7 5 2 98.31 1.87
 7 5 4 94.78 2.98
 7 5 5 8.33 1.93
 7 5 6 9.09 1.68
 7 5 7 8.16 1.69
 7 5 8 96.84 2.64
 7 5 9 20.14 1.69
 7 5 10 27.07 1.94
 7 5 11 19.36 1.34
 7 5 12 174.32 2.4
 7 5 13 49.25 1.43
 7 5 14 7.61 1.44
 7 5 15 10.67 1.38
 7 5 16 32.8 1.52
 7 5 17 4.68 1.37
 7 5 18 15.36 1.44
 7 5 19 52.21 1.64
 7 5 20 50.12 1.66
 7 5 21 8.73 1.61
 7 5 22 57.12 2.08
 7 5 23 25.04 1.97
 7 5 24 22.28 1.8
 7 5 25 13.1 1.67
 7 5 26 7.5 1.97
 7 5 27 19.49 1.55
 7 5 28 15.53 1.58
 7 5 29 14.74 1.6
 7 5 30 85.36 2.77
 7 5 31 25.61 1.7
 7 5 32 10.28 1.6
 7 5 33 17.91 2.26
 7 5 34 18.28 1.74
 7 5 38 15.63 1.72
 7 5 39 17.85 1.72
 7 5 40 20.92 1.85
 7 5 41 8.69 1.74
 7 6 0 60.9 2
 7 6 1 33.03 1.94
 7 6 2 72.25 1.82
 7 6 3 107.45 1.95
 7 6 4 284.55 3.62
 7 6 5 5.22 1.77
 7 6 6 17.3 2.01
 7 6 7 30.73 1.96
 7 6 9 92.77 2.16
 7 6 11 136.74 1.9
 7 6 12 60.41 1.45
 7 6 13 16.26 1.68
 7 6 14 128.86 2.12
 7 6 15 83.79 2.15
 7 6 16 66.48 2.06
 7 6 17 15.31 1.32
 7 6 18 24.49 1.64
 7 6 19 28.5 2.3
 7 6 20 70.96 1.71
 7 6 21 36.93 1.84
 7 6 22 13.77 2.02
 7 6 23 55.66 2.86
 7 6 24 84.32 3.53
 7 6 25 10.33 1.78
 7 6 26 24.03 1.53
 7 6 27 24.87 1.57
 7 6 28 25.83 1.9
 7 6 29 32.54 2.04
 7 6 30 53.42 2.7
 7 6 31 53.74 2.6
 7 6 32 7.25 1.61
 7 6 33 20.17 1.61
 7 6 34 59.15 1.78
 7 6 35 16.75 1.76
 7 6 37 14.42 1.91
 7 6 38 16.23 1.9
 7 6 39 42.07 2.44
 7 6 40 37.67 1.74
 7 7 0 263.59 2.85
 7 7 1 176.14 2.78
 7 7 2 95.82 3.7
 7 7 3 43.08 1.72
 7 7 4 39.2 2.56
 7 7 5 4.2 1.76
 7 7 6 18.43 1.66
 7 7 7 47.22 1.9
 7 7 8 4.59 1.77
 7 7 9 8.87 1.7
 7 7 10 48.05 1.77
 7 7 11 15.98 1.54
 7 7 12 33.29 1.55
 7 7 13 60.15 1.45
 7 7 14 82.3 1.64
 7 7 15 30.43 1.63
 7 7 16 59.29 1.69
 7 7 17 162.09 2.16
 7 7 18 46.75 1.63
 7 7 19 98.83 1.64
 7 7 20 85.22 2.87
 7 7 21 72.35 1.9
 7 7 22 35.46 1.81
 7 7 25 4.63 2.07
 7 7 26 8.9 1.9
 7 7 27 3.98 1.64
 7 7 28 13.71 1.56
 7 7 29 7.75 1.59
 7 7 30 14.21 1.83
 7 7 31 5.68 1.61
 7 7 32 30.88 1.61
 7 7 35 9.77 1.65
 7 7 36 9.89 1.77
 7 7 37 18.16 1.74
 7 7 38 5.37 1.77
 7 7 39 28.52 1.94
 7 8 0 23.63 1.68
 7 8 1 49.1 1.77
 7 8 2 47.21 3.49
 7 8 3 120.62 2.55
 7 8 4 22.14 1.89
 7 8 5 14.59 1.66
 7 8 6 28.66 2.33
 7 8 7 37.47 2.55
 7 8 8 87.48 2.71
 7 8 9 10.57 1.72
 7 8 10 15.81 1.72
 7 8 11 48.37 1.62
 7 8 12 28.81 1.49
 7 8 13 5.98 1.65
 7 8 14 40.01 1.42
 7 8 15 212.31 3.24
 7 8 16 5.92 1.34
 7 8 17 52.84 1.64
 7 8 18 34.27 2.12
 7 8 19 13.95 1.68
 7 8 20 14.83 1.44
 7 8 21 46.05 2.04
 7 8 22 4.16 2.02
 7 8 23 60.05 2.12
 7 8 25 38.1 2.34
 7 8 26 6.71 1.81
 7 8 27 19.47 1.98
 7 8 28 5.62 1.72
 7 8 29 4.04 1.85
 7 8 31 18.26 1.93
 7 8 33 18.29 2.07
 7 8 34 16.19 1.62
 7 8 35 75.58 2.04
 7 8 36 6.31 1.84
 7 8 39 10.68 1.72
 7 9 0 27.32 1.71
 7 9 1 59.04 1.81
 7 9 2 21.89 2.76
 7 9 3 53.71 2.05
 7 9 4 91.44 1.92
 7 9 5 62.4 2.25
 7 9 6 55.49 1.79
 7 9 7 20.87 2.49
 7 9 8 9.07 1.69
 7 9 10 55.78 1.64
 7 9 11 67.01 1.7
 7 9 12 45.14 1.82
 7 9 13 77.56 2.72
 7 9 14 9.34 1.37
 7 9 15 14.86 1.48
 7 9 17 41.25 1.38
 7 9 18 5.91 1.42
 7 9 19 24.77 1.65
 7 9 20 24.48 1.45
 7 9 21 39.45 1.86
 7 9 22 49.23 3.64
 7 9 23 16.28 1.75
 7 9 24 4.39 1.83
 7 9 25 12.74 1.75
 7 9 26 8.99 1.77
 7 9 27 9.17 2.6
 7 9 28 32.05 2.33
 7 9 29 25.9 1.53
 7 9 31 42.99 2.02
 7 9 32 4.37 1.64
 7 9 33 15.17 1.89
 7 9 34 15.8 2
 7 9 35 19.98 1.86
 7 9 36 5.85 1.7
 7 9 37 26.47 1.69
 7 10 1 21.88 1.71
 7 10 2 13.03 1.68
 7 10 4 58.66 2.64
 7 10 6 45.76 1.79
 7 10 7 22.06 1.73
 7 10 8 79.06 2.47
 7 10 9 44.8 2.53
 7 10 10 16.45 1.56
 7 10 11 43.47 1.62
 7 10 12 27.49 1.58
 7 10 13 17.31 1.48
 7 10 14 37.46 1.67
 7 10 15 4.97 1.42
 7 10 16 7.32 1.4
 7 10 17 8.75 1.63
 7 10 18 3.85 1.47
 7 10 19 5 1.44
 7 10 20 24.33 1.59
 7 10 21 27.08 3.86
 7 10 22 18.41 1.47
 7 10 24 28.4 1.74
 7 10 25 14.65 1.74
 7 10 26 27.51 2.18
 7 10 27 22.77 1.79
 7 10 28 24.65 1.95
 7 10 29 7.38 1.83
 7 10 30 9.67 1.65
 7 10 31 13.95 1.94
 7 10 32 3.64 1.66
 7 10 33 4 1.81
 7 10 35 4.86 1.69
 7 11 0 18.48 1.72
 7 11 1 25.51 1.75
 7 11 2 20.75 2.39
 7 11 3 13.36 2.07
 7 11 4 13.86 1.71
 7 11 5 31.38 2.11
 7 11 6 125.51 2.32
 7 11 7 17.2 1.73
 7 11 8 37.28 2.02
 7 11 9 8.31 2.23
 7 11 10 30.26 1.58
 7 11 11 6.16 2
 7 11 12 23.87 1.83
 7 11 14 12.99 1.81
 7 11 15 9.9 1.58
 7 11 17 18.14 1.5
 7 11 18 9.01 1.53
 7 11 19 15.65 1.41
 7 11 21 15.89 1.56
 7 11 22 8.58 1.37
 7 11 23 4.59 1.59
 7 11 24 75.47 2.75
 7 11 25 52.47 2.39
 7 11 26 18.86 1.88
 7 11 29 8.55 1.72
 7 11 31 8.14 1.65
 7 11 33 5.94 1.71
 7 11 35 9.01 1.45
 7 12 0 6.24 1.78
 7 12 1 13.54 1.96
 7 12 2 19 1.73
 7 12 3 6.61 2.47
 7 12 4 14.41 1.69
 7 12 6 27.61 1.99
 7 12 7 19 1.73
 7 12 8 56.62 2.89
 7 12 9 6.89 1.57
 7 12 10 55.08 3.14
 7 12 11 14.41 2.51
 7 12 12 15.33 1.47
 7 12 13 6.19 1.52
 7 12 15 5.26 1.66
 7 12 16 37.62 1.68
 7 12 17 18.03 1.63
 7 12 18 4.08 1.57
 7 12 19 14.55 1.51
 7 12 20 6.06 1.61
 7 12 21 9.85 1.44
 7 12 26 7.19 1.78
 7 12 28 11 2.03
 7 12 29 5.66 2.24
 7 12 30 19.92 2.67
 7 12 32 5.86 1.81
 7 12 33 9.85 1.62
 7 13 0 19.69 2.08
 7 13 1 12.41 1.98
 7 13 2 64.9 1.92
 7 13 3 42.97 2.26
 7 13 4 14.85 1.76
 7 13 5 5.91 2.21
 7 13 7 7.36 2.04
 7 13 8 12.49 1.78
 7 13 9 12.11 1.57
 7 13 10 14.4 1.62
 7 13 11 17.9 1.42
 7 13 12 6.51 1.63
 7 13 13 7.54 1.62
 7 13 14 38.3 1.68
 7 13 15 14.45 2.53
 7 13 16 25.92 1.65
 7 13 17 27.63 1.76
 7 13 18 30.25 1.57
 7 13 19 3.35 1.52
 7 13 20 27.33 2.38
 7 13 21 44.89 3.29
 7 13 23 19.55 1.54
 7 13 24 15.41 1.45
 7 13 26 8.9 1.48
 7 13 27 8.97 1.62
 7 13 29 12.85 2.14
 7 13 31 9.17 2.25
 7 14 0 13.06 1.75
 7 14 2 6.24 1.83
 7 14 3 45.41 1.88
 7 14 4 27.36 2.2
 7 14 5 7.86 1.78
 7 14 7 23 2.32
 7 14 9 3.96 1.55
 7 14 10 5.17 2.3
 7 14 11 5.09 1.52
 7 14 12 7.39 1.33
 7 14 13 12.86 1.84
 7 14 14 19.72 2.27
 7 14 15 10.57 2.07
 7 14 16 7.95 2.08
 7 14 17 40.74 1.72
 7 14 20 12.9 2.1
 7 14 21 11.69 2.08
 7 14 22 8.72 1.62
 7 14 24 4.82 1.43
 7 14 26 19.08 2.05
 7 14 27 5.57 2.11
 7 14 28 15.54 2.04
 7 14 29 4.91 2.03
 7 15 0 32.68 3
 7 15 1 16.57 3.31
 7 15 2 21.65 2.14
 7 15 3 45.56 3.11
 7 15 5 10.29 1.79
 7 15 6 7.82 1.79
 7 15 7 36.05 1.85
 7 15 8 5.52 2.24
 7 15 13 14.46 1.58
 7 15 17 37.21 2.29
 7 15 18 16.57 2.74
 7 15 19 3.69 1.63
 7 15 20 25.35 2.43
 7 15 21 9.46 2.53
 7 15 22 10.14 2.2
 7 15 23 6.19 2.18
 7 15 24 6.06 1.7
 7 16 0 11.62 1.78
 7 16 1 5.01 2.25
 7 16 4 4.52 1.92
 7 16 5 11.58 2.45
 7 16 6 9.52 2.11
 7 16 7 25.95 2.01
 7 16 9 43.51 2.13
 7 16 12 28.85 1.55
 7 16 13 21.13 1.74
 7 16 14 16.53 1.91
 7 16 16 23.52 1.71
 7 16 18 9.66 2.43
 7 16 19 8.59 2.38
 7 16 21 6.5 2.38
 7 16 22 11.45 2.05
 7 17 0 6.6 1.83
 7 17 3 6.98 2.02
 7 17 5 11.79 2.14
 7 17 6 12.95 1.97
 7 17 7 16.38 2.4
 7 17 9 11.84 1.69
 7 17 11 23.04 2.5
 7 17 12 25.11 2.06
 7 17 13 26.78 2.94
 7 17 19 5.88 2.21
 7 18 2 4.51 2.14
 7 18 3 6.82 2.06
 7 18 4 4.14 1.66
 7 18 5 9.52 2.01
 7 18 6 27.17 2.08
 7 18 8 27.05 2.03
 7 18 9 7.48 2.54
 7 18 10 58.23 6.43
 7 18 11 10.8 1.89
 7 18 12 6.74 1.96
 7 19 4 5.35 2.39
 7 19 5 6.27 2.79
 8 0 0 13.02 2.58
 8 0 3 4.98 1.92
 8 0 4 24.55 2.51
 8 0 6 6.1 1.9
 8 0 7 12.59 1.84
 8 0 8 19.45 1.87
 8 0 9 7.9 1.92
 8 0 10 125.02 2.56
 8 0 11 4.25 1.84
 8 0 14 27.77 1.51
 8 0 16 65.2 1.69
 8 0 18 44.43 1.51
 8 0 24 64.29 2.02
 8 0 26 28.24 2
 8 0 29 18.05 2.28
 8 0 30 16.46 2.68
 8 0 31 11.67 1.85
 8 0 32 10.3 1.79
 8 0 33 19.97 1.71
 8 1 1 28.35 1.83
 8 1 2 27.47 1.84
 8 1 4 4.84 2.26
 8 1 5 100.3 2.05
 8 1 6 24.54 1.86
 8 1 7 7.69 1.88
 8 1 8 32.35 1.91
 8 1 9 115.87 2.77
 8 1 10 13.14 1.88
 8 1 11 28.79 1.95
 8 1 12 77.5 2.45
 8 1 13 64.87 1.59
 8 1 14 56.4 1.58
 8 1 15 16.58 1.52
 8 1 16 5.63 1.74
 8 1 17 39.31 1.56
 8 1 18 16.6 1.56
 8 1 19 6.54 1.49
 8 1 20 4.75 1.55
 8 1 21 9.6 1.61
 8 1 22 59.29 2.46
 8 1 23 19.46 1.65
 8 1 24 34.84 1.98
 8 1 25 44.75 2.2
 8 1 27 24.54 2.22
 8 1 28 8.43 2.28
 8 1 31 15.9 2.03
 8 1 32 9.35 1.79
 8 1 33 30.43 1.71
 8 1 34 12.73 1.72
 8 1 36 7.49 1.93
 8 1 37 20.19 1.76
 8 2 0 30.99 1.84
 8 2 1 20.3 1.83
 8 2 2 15 1.82
 8 2 3 56.31 1.93
 8 2 4 11.6 2.18
 8 2 5 45.97 2.15
 8 2 7 23.95 1.85
 8 2 8 7.08 1.9
 8 2 10 6 2.27
 8 2 11 17.72 1.88
 8 2 12 28.37 1.5
 8 2 13 48.41 1.56
 8 2 14 3.8 1.61
 8 2 15 21.93 1.61
 8 2 16 7.37 1.56
 8 2 17 29.64 1.55
 8 2 18 15.02 1.58
 8 2 19 17.51 1.48
 8 2 20 26.93 1.5
 8 2 22 15.99 2.11
 8 2 23 32.77 1.93
 8 2 24 7.75 2.05
 8 2 25 13.52 1.95
 8 2 26 24 2.06
 8 2 27 7.17 2.15
 8 2 28 25.49 2.23
 8 2 29 42.3 2.31
 8 2 30 17.58 2.02
 8 2 31 21.68 1.83
 8 2 32 4.91 1.87
 8 2 33 10.77 1.71
 8 2 35 5.98 1.79
 8 2 36 3.92 1.89
 8 2 37 3.88 1.92
 8 2 38 10.54 1.91
 8 2 39 10.44 1.96
 8 3 1 46.35 2.19
 8 3 2 36.37 1.9
 8 3 3 130.25 2.14
 8 3 4 33.77 2.16
 8 3 5 14.06 1.86
 8 3 6 37.34 2.19
 8 3 7 24.49 1.9
 8 3 8 9.21 1.9
 8 3 9 20.73 1.88
 8 3 10 12.74 1.89
 8 3 11 72.45 2.02
 8 3 12 7.06 1.86
 8 3 13 26.04 1.74
 8 3 14 25.93 1.64
 8 3 15 6.9 1.64
 8 3 16 16.61 1.64
 8 3 17 28.7 1.55
 8 3 18 12.72 1.46
 8 3 19 5.47 2.08
 8 3 20 43.58 2.33
 8 3 21 99.06 1.78
 8 3 23 24.35 1.66
 8 3 24 31.79 1.82
 8 3 25 81.02 3.87
 8 3 26 15.57 2.03
 8 3 27 11.5 2.08
 8 3 28 39.03 2.25
 8 3 29 39.76 2.05
 8 3 30 21.44 2.19
 8 3 31 29.07 1.86
 8 3 32 17.35 1.78
 8 3 33 20.58 1.7
 8 3 34 5.47 1.8
 8 3 38 5.76 1.85
 8 3 39 21.94 1.94
 8 4 0 8.81 1.87
 8 4 2 125.32 2.52
 8 4 3 22.35 2.69
 8 4 4 49.3 1.92
 8 4 5 87.62 2.05
 8 4 6 8.07 1.9
 8 4 7 9.55 1.88
 8 4 8 27.78 1.89
 8 4 9 83.92 2.05
 8 4 10 54.45 1.98
 8 4 12 8.23 1.72
 8 4 13 57.25 1.57
 8 4 15 95.76 1.7
 8 4 16 33.42 1.7
 8 4 17 7.67 1.55
 8 4 18 55.08 1.62
 8 4 19 5.54 1.65
 8 4 20 7.47 1.77
 8 4 21 9.35 1.57
 8 4 22 50.12 2.07
 8 4 23 27.28 1.79
 8 4 24 20.61 1.78
 8 4 25 7.9 2.2
 8 4 26 42.36 2.07
 8 4 27 68.05 2.94
 8 4 28 22.32 2.23
 8 4 29 9.47 3.78
 8 4 30 21.05 1.82
 8 4 31 19.58 1.83
 8 4 33 18.49 1.7
 8 4 35 10.57 1.73
 8 4 36 10.85 1.87
 8 4 37 4.28 1.9
 8 4 38 31.79 1.89
 8 5 0 36.67 1.98
 8 5 1 121.34 2.15
 8 5 2 68.64 2
 8 5 3 60.75 1.98
 8 5 4 38.37 1.92
 8 5 5 107.29 2.51
 8 5 6 118.64 2.14
 8 5 7 13.83 2.56
 8 5 8 13.64 1.9
 8 5 9 149.06 2.8
 8 5 10 50.55 1.99
 8 5 11 7.72 1.97
 8 5 12 75.77 1.88
 8 5 13 92.96 1.67
 8 5 14 17.2 1.52
 8 5 15 19.86 1.66
 8 5 16 83.59 1.69
 8 5 17 104.57 1.74
 8 5 18 20.39 1.56
 8 5 19 25.1 2.73
 8 5 20 72.74 2.09
 8 5 21 32.94 1.57
 8 5 22 67.43 2.02
 8 5 24 21.33 1.99
 8 5 25 17.39 3.14
 8 5 26 23.49 2.27
 8 5 27 17.06 2.48
 8 5 29 11.46 1.97
 8 5 30 26.2 2.07
 8 5 31 21.16 1.83
 8 5 32 6.7 2.08
 8 5 33 4.35 1.92
 8 5 34 13.18 1.71
 8 5 35 26.61 1.84
 8 5 37 13.92 1.78
 8 6 0 101.39 2.07
 8 6 1 22.63 2.15
 8 6 2 117.79 2.37
 8 6 3 39.02 1.94
 8 6 4 29.05 1.89
 8 6 5 32.34 1.92
 8 6 6 209.55 2.83
 8 6 7 144.91 2.72
 8 6 8 48.36 2.04
 8 6 9 58.82 2.01
 8 6 10 46.14 1.96
 8 6 11 29.89 1.94
 8 6 12 91.71 2.12
 8 6 13 70.24 2.03
 8 6 14 60.85 1.67
 8 6 15 8.87 1.54
 8 6 16 106.82 1.94
 8 6 17 55.06 1.63
 8 6 18 54.18 1.77
 8 6 19 19.98 1.48
 8 6 20 36.1 2.19
 8 6 21 26.27 1.6
 8 6 22 73.56 1.74
 8 6 23 16.16 1.64
 8 6 24 13.43 1.82
 8 6 25 18.98 2
 8 6 26 49.63 2.09
 8 6 28 35.32 2.69
 8 6 29 9.06 2.01
 8 6 30 7.08 3.39
 8 6 31 20.11 2.02
 8 6 32 26.24 2.2
 8 6 34 27.13 1.73
 8 6 35 21.41 1.73
 8 6 36 42.79 2.33
 8 6 37 6.11 1.95
 8 7 0 35.14 1.88
 8 7 1 10.83 1.85
 8 7 3 27.16 2.15
 8 7 4 26.91 1.93
 8 7 5 22.55 2.78
 8 7 6 16.55 1.9
 8 7 7 85.36 2.39
 8 7 8 22.55 1.9
 8 7 10 16.05 2.21
 8 7 11 85.58 1.88
 8 7 12 48.87 1.8
 8 7 13 22.97 2.82
 8 7 14 6.47 1.92
 8 7 15 26.83 1.54
 8 7 16 30.92 1.56
 8 7 18 5.53 1.69
 8 7 19 11.46 1.97
 8 7 20 40.45 2.28
 8 7 21 12.87 1.49
 8 7 22 41.13 1.89
 8 7 26 14.66 2.24
 8 7 27 6.68 2.23
 8 7 28 5.83 2.03
 8 7 29 26.42 1.99
 8 7 30 5.15 2.12
 8 7 31 28.5 2.39
 8 7 32 42.39 2.65
 8 7 33 7.87 2.08
 8 7 34 4.62 1.99
 8 7 35 28.46 1.99
 8 7 36 12.06 1.8
 8 8 0 14.99 1.83
 8 8 2 4.73 1.97
 8 8 3 28.39 2.24
 8 8 4 5.23 1.98
 8 8 5 63.42 3.55
 8 8 6 14.77 2.15
 8 8 7 112.08 3.21
 8 8 8 19.92 1.91
 8 8 9 26.51 1.92
 8 8 10 53.56 1.99
 8 8 11 17.31 1.92
 8 8 12 11.95 2.05
 8 8 13 73.16 2.54
 8 8 14 61.26 2.11
 8 8 15 12.29 1.82
 8 8 16 22.16 1.66
 8 8 17 22.54 1.56
 8 8 18 6.57 1.73
 8 8 19 4.75 1.64
 8 8 20 5.78 1.63
 8 8 21 10.57 1.59
 8 8 23 6.36 1.66
 8 8 25 28.81 1.85
 8 8 26 6.69 2.21
 8 8 27 30.03 2.15
 8 8 28 37.18 2.71
 8 8 29 9.27 2.44
 8 8 30 8.84 2.02
 8 8 31 7.09 1.96
 8 8 32 35.06 2.39
 8 8 33 8.75 1.98
 8 8 35 5.74 2.39
 8 9 0 77.03 2.96
 8 9 1 86.44 3.81
 8 9 2 54.1 2.24
 8 9 3 7 1.93
 8 9 4 13.14 1.86
 8 9 5 44.12 1.93
 8 9 6 5.75 2.25
 8 9 7 74.16 2.06
 8 9 8 27.56 1.93
 8 9 9 42.56 2.27
 8 9 10 18.9 2.33
 8 9 12 10.57 1.72
 8 9 14 4.73 1.7
 8 9 15 9.84 1.65
 8 9 16 5.2 1.72
 8 9 17 4.98 1.85
 8 9 18 27.98 1.76
 8 9 19 23.53 1.59
 8 9 20 49 2.26
 8 9 21 6.3 1.75
 8 9 22 9.09 1.61
 8 9 23 33.32 1.78
 8 9 24 6.54 1.67
 8 9 25 23.26 2.08
 8 9 26 4.13 1.73
 8 9 27 8.21 1.94
 8 9 28 4.94 2.03
 8 9 30 5.2 2.07
 8 9 34 10.22 2.17
 8 10 0 19.77 1.88
 8 10 1 8.62 1.91
 8 10 3 15.97 1.88
 8 10 4 12.78 1.88
 8 10 5 37.84 1.94
 8 10 6 8.52 1.91
 8 10 8 19.13 2.31
 8 10 9 18.72 1.89
 8 10 10 15.79 2.36
 8 10 11 35.42 1.87
 8 10 13 20.02 1.89
 8 10 14 14.55 1.65
 8 10 15 9.05 1.65
 8 10 17 4.36 1.76
 8 10 18 4.97 1.99
 8 10 19 7.69 1.86
 8 10 20 15.02 1.68
 8 10 21 5.9 2.17
 8 10 22 16.67 1.6
 8 10 24 6.51 1.56
 8 10 25 10.14 1.61
 8 10 26 5.41 1.67
 8 10 27 3.79 1.74
 8 10 28 4.12 1.89
 8 10 30 6.91 1.92
 8 10 31 7.03 2.32
 8 10 32 5.19 2.01
 8 11 1 11.67 1.89
 8 11 3 23.45 2.09
 8 11 4 16.5 2.25
 8 11 5 13.21 1.9
 8 11 7 11.02 1.9
 8 11 9 15.42 1.9
 8 11 12 5.06 1.62
 8 11 13 20.37 1.96
 8 11 14 20.2 1.66
 8 11 15 28.83 2.07
 8 11 16 10.02 1.75
 8 11 18 13.7 1.81
 8 11 19 5.01 1.73
 8 11 20 11.63 1.93
 8 11 22 10.16 3.31
 8 11 24 12.06 1.64
 8 11 27 22.46 1.89
 8 11 28 17.45 1.65
 8 11 30 8.92 1.72
 8 11 31 6.99 1.93
 8 12 0 12.91 1.9
 8 12 1 4.68 2.04
 8 12 2 40.62 2.08
 8 12 4 34.73 3.07
 8 12 5 18.71 3.96
 8 12 6 20.87 1.91
 8 12 8 11.18 2.28
 8 12 9 9.8 1.68
 8 12 10 19.12 2.95
 8 12 11 6.37 1.59
 8 12 13 10.32 1.63
 8 12 14 4.3 1.93
 8 12 16 9.62 1.8
 8 12 18 31.13 2.11
 8 12 20 16.45 2.77
 8 12 21 9.14 1.85
 8 12 22 13.72 1.61
 8 12 23 21.93 1.63
 8 12 25 16.77 2.36
 8 12 26 5.38 1.97
 8 12 27 10.65 1.71
 8 12 28 6.79 1.65
 8 12 29 18.3 2.12
 8 13 1 13.12 1.93
 8 13 4 28.61 2.96
 8 13 7 5.35 2.02
 8 13 8 13.38 2.7
 8 13 9 5.87 2.04
 8 13 11 31.95 1.79
 8 13 12 5.78 1.79
 8 13 15 5.68 1.84
 8 13 16 11.34 1.95
 8 13 17 19.55 2.22
 8 13 19 22.75 2.43
 8 13 21 8.5 2.04
 8 13 24 11.94 1.69
 8 13 25 11.53 2.08
 8 13 26 11.68 1.9
 8 13 27 6.46 1.65
 8 14 2 4.58 2.05
 8 14 4 8.56 2.38
 8 14 6 24.52 2.21
 8 14 10 11.75 1.7
 8 14 12 25.17 1.74
 8 14 13 9.36 2.4
 8 14 14 24.36 1.95
 8 14 15 11.06 1.62
 8 14 17 4.97 2.11
 8 14 18 4.8 1.89
 8 14 21 8.9 1.88
 8 14 22 3.99 1.93
 8 14 23 17.83 2.32
 8 15 1 18.67 1.95
 8 15 2 13.76 1.96
 8 15 3 20.74 3.86
 8 15 4 8.17 2.4
 8 15 5 23.34 1.98
 8 15 6 8.55 2.5
 8 15 7 45.37 2.66
 8 15 8 6.19 2.42
 8 15 9 8.2 1.98
 8 15 11 34.35 1.99
 8 15 12 14.12 2.08
 8 15 13 19.29 1.94
 8 15 15 32.92 1.71
 8 15 17 4.52 1.6
 8 15 18 5.57 1.72
 8 15 19 7.37 2.16
 8 16 2 6.78 2.04
 8 16 3 15.08 3.64
 8 16 5 28.55 2.9
 8 16 6 16.43 1.99
 8 16 7 7.3 1.71
 8 16 8 49.84 2.42
 8 16 9 15.97 2.21
 8 16 10 40.49 2.72
 8 16 11 4.17 2.08
 8 16 12 24.3 2.89
 8 16 13 8.94 2.48
 8 16 14 6.49 1.99
 8 16 15 8.09 1.98
 8 16 16 6.24 1.68
 8 16 17 5.18 1.89
 8 17 1 14.21 3.28
 8 17 2 10.06 2.41
 8 17 4 11.81 2.53
 8 17 5 10.88 2.23
 8 17 6 17.6 2.22
 8 17 8 8.6 2.3
 8 17 11 6.69 2.14
 9 0 3 12.01 2.01
 9 0 6 33.74 2.06
 9 0 7 24.6 3.41
 9 0 8 5.21 2.15
 9 0 10 18.66 2.1
 9 0 12 14.68 2.08
 9 0 14 49.8 1.69
 9 0 16 26.29 1.67
 9 0 17 8.75 1.87
 9 0 18 15.32 1.68
 9 0 22 10.83 1.72
 9 0 25 36.39 1.77
 9 0 28 97.97 2.44
 9 0 30 6.93 2.28
 9 0 32 20.61 2.44
 9 0 34 5.62 2.17
 9 0 35 7.42 2.35
 9 1 1 32.29 2.69
 9 1 2 9.8 2.05
 9 1 3 67.35 2.46
 9 1 4 51.69 2.26
 9 1 5 9.75 2.85
 9 1 6 29.62 2.05
 9 1 7 38.26 2.07
 9 1 8 16.53 2.04
 9 1 9 14.02 4.04
 9 1 10 9.33 2.09
 9 1 12 35.12 2.09
 9 1 13 28.07 2.09
 9 1 15 33.74 1.67
 9 1 16 18.23 1.79
 9 1 18 17.46 1.69
 9 1 19 6.84 1.72
 9 1 20 20.29 1.77
 9 1 21 10.66 1.72
 9 1 22 38.12 1.92
 9 1 23 13.44 1.79
 9 1 24 7.94 1.68
 9 1 25 10.21 1.78
 9 1 26 87.98 3.15
 9 1 27 9.53 1.9
 9 1 30 24.49 2.4
 9 1 32 22.17 2.37
 9 1 33 8.26 2.19
 9 2 0 32.64 2.33
 9 2 1 9.57 3.21
 9 2 2 22.48 2.02
 9 2 3 10.92 2.07
 9 2 4 41.63 2.38
 9 2 5 86.72 2.21
 9 2 7 10.91 2.05
 9 2 8 22.83 2.39
 9 2 9 22.48 2.07
 9 2 10 7.4 2.12
 9 2 11 36.54 2.09
 9 2 12 38.37 2.11
 9 2 13 12.09 1.88
 9 2 14 34.43 1.79
 9 2 15 21.09 1.65
 9 2 17 35.32 2.03
 9 2 18 18.53 1.84
 9 2 19 5.58 1.82
 9 2 20 24.89 2.05
 9 2 21 8.23 1.72
 9 2 22 18.2 1.71
 9 2 23 23.74 1.64
 9 2 24 7.91 1.66
 9 2 25 8.43 2
 9 2 26 4.18 1.92
 9 2 28 7.14 2.06
 9 2 30 33.87 2.47
 9 2 32 11.62 2.13
 9 3 0 65.94 2.48
 9 3 1 19.65 2.05
 9 3 2 14.47 3.38
 9 3 3 40.95 2.94
 9 3 4 28.05 2.06
 9 3 5 33.62 2.36
 9 3 6 76.19 2.18
 9 3 8 23.7 3.44
 9 3 9 17.08 2.77
 9 3 10 92.47 2.25
 9 3 11 24.53 2.11
 9 3 12 39.02 2.12
 9 3 13 29.04 2.31
 9 3 14 21.93 1.79
 9 3 15 76.85 1.89
 9 3 16 23.72 1.67
 9 3 17 34.2 1.71
 9 3 18 26.01 2.98
 9 3 19 6.93 1.74
 9 3 20 29.81 1.74
 9 3 21 88.82 2.09
 9 3 22 13.72 1.86
 9 3 23 35.96 1.77
 9 3 24 4.5 1.76
 9 3 25 7.81 1.85
 9 3 27 7.05 1.88
 9 3 28 4.59 2.19
 9 3 31 5.33 2.59
 9 3 33 4.8 2.3
 9 3 34 7.22 2.43
 9 3 35 37.48 2.44
 9 4 0 39.69 2.1
 9 4 1 55.99 2.15
 9 4 2 67.92 2.16
 9 4 3 28.76 2.07
 9 4 4 23.01 2.06
 9 4 5 55.86 2.53
 9 4 6 9.93 2.46
 9 4 7 16.39 2.07
 9 4 8 73.56 2.19
 9 4 9 27.88 2.09
 9 4 10 56.44 2.47
 9 4 11 8.66 2.11
 9 4 12 12.58 2.69
 9 4 13 62.77 1.97
 9 4 14 18.01 1.77
 9 4 15 37.53 2.54
 9 4 16 34.71 2.32
 9 4 17 19.72 1.67
 9 4 18 14.97 1.68
 9 4 19 14.28 1.7
 9 4 20 43.91 1.76
 9 4 21 42.5 2.03
 9 4 22 23.28 1.73
 9 4 25 22.91 1.67
 9 4 26 6.51 1.87
 9 4 27 12.45 1.84
 9 4 30 20.64 2.44
 9 4 31 18.04 2.11
 9 4 32 6.51 2.22
 9 4 33 40.74 2.19
 9 5 2 26.17 3.48
 9 5 3 7.63 2.13
 9 5 4 5.95 2.12
 9 5 5 6.8 2.09
 9 5 7 10.17 2.08
 9 5 8 52.11 2.13
 9 5 9 10.47 2.08
 9 5 10 15.89 2.07
 9 5 11 14.32 2.35
 9 5 12 8.92 2.11
 9 5 14 10.77 1.77
 9 5 15 26.31 2.1
 9 5 17 4 1.8
 9 5 18 9.32 1.69
 9 5 19 8.4 1.85
 9 5 20 8.98 1.73
 9 5 21 12.73 1.73
 9 5 22 6.36 1.78
 9 5 23 18.8 1.93
 9 5 25 10.35 1.97
 9 5 26 22.22 1.83
 9 5 27 6.65 1.87
 9 5 28 4.58 1.98
 9 5 29 24.23 2.15
 9 5 30 18.5 3.09
 9 5 31 7.36 2.17
 9 5 32 5.1 2.27
 9 5 33 5.58 2.59
 9 5 34 14.82 2.09
 9 6 1 65.23 2.14
 9 6 2 10.33 2.05
 9 6 3 10.86 4.01
 9 6 6 67.71 2.76
 9 6 7 7.59 2.15
 9 6 8 110.91 2.33
 9 6 9 30.92 3.57
 9 6 10 13.63 2.07
 9 6 11 14.06 2.08
 9 6 12 51.72 1.95
 9 6 13 9.06 1.91
 9 6 14 47.24 1.83
 9 6 15 5.05 1.85
 9 6 16 5.33 2.24
 9 6 17 30.36 1.69
 9 6 18 13.53 1.69
 9 6 19 8.3 2.03
 9 6 20 9.21 1.87
 9 6 21 25.47 1.8
 9 6 23 16.13 1.94
 9 6 24 37.48 1.87
 9 6 25 8.26 1.82
 9 6 26 17.42 2.05
 9 6 27 39.35 2.19
 9 6 28 18.64 1.91
 9 6 30 13.01 1.94
 9 6 31 10.98 1.97
 9 6 32 15.09 2.15
 9 6 33 6.33 2.15
 9 7 0 12.7 2.48
 9 7 1 38.83 2.08
 9 7 2 26.07 2.09
 9 7 3 54.07 2.12
 9 7 4 19.56 2.44
 9 7 5 20.79 2.07
 9 7 6 92.25 2.26
 9 7 7 14.78 2.08
 9 7 8 28.59 2.08
 9 7 10 8.7 2.12
 9 7 11 20.62 2.08
 9 7 12 17.42 2.06
 9 7 13 19.51 1.89
 9 7 14 17.28 1.78
 9 7 15 19.33 1.77
 9 7 17 6.47 1.86
 9 7 19 17.05 1.7
 9 7 21 5.8 1.78
 9 7 23 17.06 1.82
 9 7 24 28.4 2.11
 9 7 25 16.99 1.79
 9 7 27 12.97 1.83
 9 7 28 4.89 2.21
 9 7 29 7.21 2.75
 9 7 30 4.56 1.91
 9 7 31 9.03 1.98
 9 7 32 8.06 2.19
 9 8 2 29.8 2.07
 9 8 4 22.58 2.3
 9 8 5 23.57 2.03
 9 8 6 10.61 2.09
 9 8 7 71.69 2.51
 9 8 8 34.51 4.02
 9 8 9 7.87 2.13
 9 8 11 51.46 2.2
 9 8 12 77.01 2.57
 9 8 13 17.27 1.89
 9 8 14 5.4 1.86
 9 8 15 7.01 1.83
 9 8 18 12.96 1.82
 9 8 20 17.02 1.7
 9 8 21 18.48 1.88
 9 8 22 9.02 1.75
 9 8 24 9.37 1.92
 9 8 25 13.98 2.01
 9 8 27 16.03 1.8
 9 8 28 5.04 1.85
 9 8 30 16.06 1.87
 9 9 1 16.32 2.04
 9 9 2 31.99 2.09
 9 9 4 13.06 2.06
 9 9 5 12.62 2.06
 9 9 7 19.97 2.07
 9 9 9 15.07 2.07
 9 9 10 12.05 2.07
 9 9 12 8.27 1.89
 9 9 13 16.9 1.89
 9 9 14 4.97 2.18
 9 9 15 7.01 1.95
 9 9 16 43.08 2.53
 9 9 17 11.56 1.82
 9 9 19 46.79 1.91
 9 9 22 10.12 2.2
 9 9 25 11.77 2.1
 9 9 26 17.54 1.94
 9 9 28 16.52 1.75
 9 10 3 31.54 3.21
 9 10 4 32.51 2.36
 9 10 5 39.02 2.96
 9 10 6 4.83 2.24
 9 10 7 25.2 2.07
 9 10 9 11.99 2.75
 9 10 13 10.32 1.86
 9 10 14 4.63 1.95
 9 10 15 22.09 1.81
 9 10 16 11.01 1.82
 9 10 17 18.94 1.99
 9 10 18 4.24 1.95
 9 10 21 25.22 2.24
 9 10 23 4.93 1.99
 9 10 24 13.33 1.91
 9 10 25 9.53 2.12
 9 10 26 16.04 2.03
 9 11 0 10.17 2.36
 9 11 1 14.21 2.06
 9 11 2 18.29 2.63
 9 11 4 8.27 2.13
 9 11 5 9.58 2.4
 9 11 9 12.49 2.09
 9 11 10 10.07 2.12
 9 11 11 4.61 2.25
 9 11 12 22.58 4.05
 9 11 13 16.02 1.86
 9 11 14 26.52 1.98
 9 11 16 6.26 1.85
 9 11 18 21.94 2.12
 9 11 19 6.03 2.34
 9 11 20 11.13 2.03
 9 11 23 10.49 1.9
 9 11 24 16.7 2.22
 9 12 0 5 2.48
 9 12 2 20.69 2.06
 9 12 5 17.12 2.09
 9 12 7 10.58 2.52
 9 12 8 12.84 2.11
 9 12 10 5.05 2.27
 9 12 11 18.67 1.84
 9 12 12 11.57 2.23
 9 12 13 11.53 2.05
 9 12 15 14.91 1.66
 9 12 16 7.25 2.07
 9 13 0 8.65 2.13
 9 13 1 7.75 3.05
 9 13 2 5.27 2.21
 9 13 3 15.85 2.1
 9 13 4 21.65 2.78
 9 13 5 25.19 2.83
 9 13 6 73.04 2.3
 9 13 8 12.44 2.13
 9 13 9 9.46 2.11
 9 13 10 27.14 2.14
 9 13 12 25.37 2.19
 9 13 14 24.46 2.27
 9 13 15 9.19 1.8
 9 13 16 11.14 1.78
 9 14 1 5.46 2.51
 9 14 2 11.1 2.1
 9 14 4 5.94 2.2
 9 14 6 18.44 2.12
 9 14 7 25.28 3.56
 9 14 8 7.4 2.15
 9 14 9 35.88 2.48
 9 14 10 13.79 2.14
 9 14 11 45.01 3.51
 9 14 12 18.15 2.74
 9 14 14 7.15 1.72
 9 14 15 8.68 1.67
 9 14 16 4.33 1.74
 9 14 17 5.52 2.04
 9 15 0 9.38 2.13
 9 15 3 9.21 3.53
 9 15 4 5.27 2.24
 9 15 5 10.96 2.41
 9 15 7 17.37 2.53
 9 15 10 12.29 2.66
 9 15 11 9.85 2.7
 10 0 3 59 4.45
 10 0 4 112.77 2.51
 10 0 5 66.31 2.69
 10 0 7 60.01 2.75
 10 0 10 47.51 2.7
 10 0 11 48.78 2.69
 10 0 12 10.52 2.27
 10 0 13 23.66 2.37
 10 0 14 17.19 2.54
 10 0 15 23.46 2.03
 10 0 16 36.6 1.95
 10 0 17 36.66 2.07
 10 0 19 5.83 1.88
 10 0 20 6.74 2.06
 10 0 21 8.99 2.04
 10 0 22 59.48 1.95
 10 0 23 30.75 1.87
 10 0 27 8.75 1.92
 10 0 29 5.87 2.19
 10 1 0 5.4 2.34
 10 1 2 93.92 2.41
 10 1 3 5.06 2.44
 10 1 4 9.79 2.23
 10 1 6 31.98 2.59
 10 1 7 24.15 2.21
 10 1 8 7.4 3.26
 10 1 9 68.89 2.4
 10 1 11 27.03 5.24
 10 1 12 7.69 3.04
 10 1 13 13.35 2.27
 10 1 14 23.74 2.78
 10 1 15 5.31 2.01
 10 1 17 11.83 1.92
 10 1 18 15.45 1.8
 10 1 19 19.51 1.99
 10 1 20 22.89 1.83
 10 1 21 31.58 1.85
 10 1 22 31.13 1.86
 10 1 24 23.84 1.87
 10 1 25 9.04 1.91
 10 1 27 16.9 1.9
 10 2 1 9.63 2.23
 10 2 2 33.43 2.21
 10 2 3 14.42 2.21
 10 2 4 13.85 2.21
 10 2 5 9.76 2.25
 10 2 6 24.16 2.22
 10 2 7 10.43 2.5
 10 2 8 25.07 2.6
 10 2 9 40.17 2.27
 10 2 10 8.27 2.26
 10 2 11 9.72 2.24
 10 2 13 60 2.33
 10 2 14 29.2 2.92
 10 2 15 6.25 1.98
 10 2 16 34.7 1.94
 10 2 17 17.43 1.94
 10 2 18 7.71 1.98
 10 2 19 4.48 1.92
 10 2 21 8.98 1.86
 10 2 22 5.75 2.02
 10 2 23 10.28 2.08
 10 2 24 15.27 1.87
 10 2 25 8.31 1.91
 10 2 26 5.15 1.98
 10 2 27 6.31 1.96
 10 2 29 28.04 1.99
 10 2 30 6.88 2.15
 10 3 0 27.08 2.6
 10 3 2 16.85 2.19
 10 3 3 7.19 2.26
 10 3 4 8.57 2.32
 10 3 5 11.44 2.22
 10 3 7 15.88 2.2
 10 3 8 5.6 2.68
 10 3 10 31.47 2.59
 10 3 11 11.87 2.36
 10 3 12 10.91 2.32
 10 3 14 6.54 2.09
 10 3 15 4.64 2.06
 10 3 16 18.63 1.92
 10 3 17 30.59 2.17
 10 3 18 8.8 1.97
 10 3 19 5.45 1.89
 10 3 23 26.66 1.86
 10 3 25 6.29 1.94
 10 3 27 25.51 1.9
 10 3 28 6.86 2.19
 10 3 29 24.21 2.14
 10 3 30 8.58 2.14
 10 4 0 66.24 5.27
 10 4 1 7.74 2.31
 10 4 2 21.96 2.2
 10 4 4 18.71 2.63
 10 4 5 12.95 2.2
 10 4 6 20.99 2.61
 10 4 7 23.91 2.21
 10 4 8 5.72 2.33
 10 4 10 11.86 2.24
 10 4 11 5.1 2.4
 10 4 12 19.64 2.56
 10 4 13 17.44 2.24
 10 4 14 21.08 2.03
 10 4 15 7.58 1.95
 10 4 18 10.91 1.93
 10 4 19 17.43 2.12
 10 4 20 13.13 1.82
 10 4 24 8.84 1.91
 10 4 25 33.37 2.1
 10 4 27 7.43 2.27
 10 5 0 17.81 2.19
 10 5 2 8.86 2.25
 10 5 4 6.47 2.31
 10 5 5 26.85 2.58
 10 5 6 17.65 2.82
 10 5 7 17.89 2.59
 10 5 8 14.22 2.61
 10 5 9 24.08 2.21
 10 5 10 16.62 2.81
 10 5 13 39.5 2.29
 10 5 15 17.63 2.12
 10 5 16 11.08 2.13
 10 5 22 4.89 1.94
 10 5 23 6.13 2.01
 10 5 28 7.68 2.48
 10 6 0 7.96 2.23
 10 6 2 20.95 2.18
 10 6 4 8.24 2.24
 10 6 5 22.87 2.19
 10 6 8 5.49 2.35
 10 6 9 6.53 2.3
 10 6 10 7.06 2.77
 10 6 11 24.85 2.24
 10 6 12 5.42 2.39
 10 6 13 5.24 2.13
 10 6 15 22.64 2
 10 6 16 5.6 2.63
 10 6 17 6.59 1.97
 10 6 18 13.2 1.94
 10 6 19 11 1.96
 10 6 20 9.16 2.18
 10 6 22 8.71 1.89
 10 6 23 8.3 2.28
 10 6 24 13.43 2.12
 10 6 25 5.98 2.15
 10 6 26 10.13 2.28
 10 7 0 25.07 2.59
 10 7 1 16.33 2.66
 10 7 4 17.85 2.19
 10 7 5 11.6 2.21
 10 7 6 9.41 2.22
 10 7 7 11.09 4.91
 10 7 12 9.68 2.27
 10 7 13 11 2.01
 10 7 15 4.23 1.89
 10 7 16 4.81 2.04
 10 7 17 10.85 1.94
 10 7 18 8.7 1.97
 10 7 20 32.69 2.42
 10 7 21 6.2 2.06
 10 7 23 16.48 1.84
 10 7 24 5.22 1.98
 10 7 25 5.6 2.42
 10 7 26 9.14 2.44
 10 8 3 12.4 2.22
 10 8 4 15.72 2.47
 10 8 5 18.77 2.21
 10 8 6 30.19 2.87
 10 8 7 7.98 2.56
 10 8 9 6.24 2.35
 10 8 11 5.53 2.74
 10 8 13 12.99 2.8
 10 8 14 8.07 1.88
 10 8 15 6.01 1.98
 10 8 16 12.24 1.91
 10 8 19 7.92 2.22
 10 8 23 20.29 2.09
 10 8 24 13.95 2.05
 10 8 25 7.06 2.32
 10 9 0 14.49 2.53
 10 9 1 8.58 2.26
 10 9 4 9.77 2.23
 10 9 5 18.5 2.2
 10 9 7 6.86 2.31
 10 9 9 15.58 2.21
 10 9 11 15.46 2.55
 10 9 12 18.95 3.29
 10 9 13 20.55 2.02
 10 9 15 7.49 1.8
 10 9 16 13.5 1.89
 10 9 18 10.61 2.16
 10 9 20 7.71 2.01
 10 9 21 7.82 2.04
 10 9 22 8.91 2.23
 10 9 23 6.64 3.01
 10 10 1 15.49 2.75
 10 10 3 15.54 2.51
 10 10 5 13.29 2.26
 10 10 6 36.07 2.29
 10 10 7 49.92 3.21
 10 10 8 8.8 2.63
 10 10 10 12.72 2.71
 10 10 11 13.77 2.65
 10 10 12 15.54 2.57
 10 10 13 44.87 2.33
 10 10 14 31.16 2.05
 10 10 16 9.26 1.79
 10 11 1 6.66 2.98
 10 11 3 34.59 2.27
 10 11 4 14.47 2.26
 10 11 5 27.26 2.99
 10 11 7 14.78 2.26
 10 11 8 18.22 3.62
 10 11 10 37.49 2.3
 10 11 11 12.85 3.52
 10 11 12 5.09 2.13
 10 11 13 7.96 2.24
 10 11 15 15.61 1.77
 10 11 17 10.58 1.87
 10 11 18 4.71 1.9
 10 12 1 6.44 2.88
 10 12 4 8.04 2.73
 10 12 5 22.59 2.25
 10 12 6 15.5 2.57
 10 12 7 12.26 2.63
 10 12 8 31.15 2.59
 10 12 9 16.04 2.29
 10 12 10 17.33 2.75
 10 12 11 9.32 2.32
 10 12 12 22.59 2.58
 10 12 13 23.3 2.61
 10 12 14 15.08 1.72
 10 13 1 9.43 3.46
 10 13 2 13.36 2.27
 10 13 4 9.11 2.63
 10 13 6 9.29 2.3
 10 13 7 6.1 2.89
 10 13 9 5.84 2.38
 11 0 1 43.49 2.81
 11 0 2 16.66 2.35
 11 0 3 6.08 2.51
 11 0 8 15.88 2.35
 11 0 9 16.35 2.4
 11 0 10 36.3 2.4
 11 0 11 6.68 2.97
 11 0 12 27.07 2.4
 11 0 13 26.47 2.41
 11 0 14 26.29 2.43
 11 0 16 10.4 1.89
 11 0 17 34.15 1.91
 11 0 19 7.25 2.11
 11 0 20 4.68 2.23
 11 0 21 11.75 2.31
 11 0 22 9.82 2.18
 11 1 1 13.71 2.36
 11 1 2 9.66 2.42
 11 1 3 38.37 3.49
 11 1 4 7.71 2.89
 11 1 5 6.36 3.16
 11 1 8 45.57 3.55
 11 1 10 9.92 2.39
 11 1 11 5.62 2.57
 11 1 12 10.99 2.41
 11 1 14 5.58 2.58
 11 1 15 30.47 2.42
 11 1 16 32.25 1.9
 11 1 17 5.27 2
 11 1 18 4.65 2.22
 11 1 19 8.02 2.1
 11 1 22 18.8 2.33
 11 1 23 6.38 2.23
 11 2 1 16.11 2.71
 11 2 2 10.28 2.86
 11 2 3 43.51 3.54
 11 2 4 23.01 3.45
 11 2 5 14.54 2.38
 11 2 6 15.82 3.76
 11 2 7 6.17 2.52
 11 2 8 20.38 2.35
 11 2 9 13.07 2.39
 11 2 10 24.77 2.39
 11 2 11 7.39 2.47
 11 2 12 5.24 2.57
 11 2 13 13.43 2.38
 11 2 15 9.42 2.47
 11 2 19 8.67 2.09
 11 2 20 8.05 2.62
 11 2 21 11.26 2.08
 11 2 22 9.51 2.38
 11 2 23 18.78 2.68
 11 3 2 10.96 5.06
 11 3 3 10.48 2.38
 11 3 5 62.56 2.47
 11 3 6 31.1 2.75
 11 3 9 5.71 2.5
 11 3 11 15.18 2.77
 11 3 12 23.2 2.38
 11 3 13 8.78 2.65
 11 3 14 6.8 2.66
 11 3 15 6 2.27
 11 3 16 9.31 1.9
 11 3 23 9.45 2.13
 11 4 3 11.92 2.65
 11 4 7 13.77 2.68
 11 4 11 8.35 2.43
 11 4 12 5.42 2.53
 11 4 14 12.05 2.43
 11 4 17 12.73 2.06
 11 4 18 4.96 2.16
 11 4 19 10.2 2.25
 11 4 21 5.32 2.21
 11 5 1 7.75 2.41
 11 5 3 10.82 2.39
 11 5 4 15 3.3
 11 5 5 5.73 2.49
 11 5 6 7.17 2.89
 11 5 12 9.68 2.85
 11 5 13 5.27 2.58
 11 5 16 9.51 2.86
 11 5 19 5.96 2.5
 11 5 20 5.92 2.18
 11 5 21 5.83 2.2
 11 6 0 6.84 2.99
 11 6 1 13.92 2.34
 11 6 2 6.1 2.47
 11 6 6 6.03 2.45
 11 6 10 6.52 2.47
 11 6 12 12.44 2.88
 11 6 14 12.4 2.39
 11 6 17 6.59 1.94
 11 6 18 4.76 2.21
 11 6 19 9.97 2.08
 11 7 2 12.21 2.36
 11 7 3 6.7 2.44
 11 7 10 21.48 2.69
 11 7 13 8.85 2.47
 11 7 14 5.27 2.54
 11 7 15 15.94 2.45
 11 7 16 13.89 1.89
 11 7 17 10.88 2.35
 11 7 18 5.37 1.98
 11 8 2 5.69 2.5
 11 8 3 8.52 2.42
 11 8 4 9.27 2.4
 11 8 5 10.7 2.84
 11 8 6 19.12 2.68
 11 8 8 8.39 2.43
 11 8 12 29.5 2.41
 11 8 14 9.78 2.46
 11 9 2 17.11 2.35
 11 9 3 5.75 2.53
 11 9 4 9.57 3.96
 11 9 5 11.55 2.39
 11 9 6 20.98 2.7
 11 9 8 9.98 2.89
 11 9 9 10.06 2.42
 11 9 12 12.79 2.63
 11 9 13 11.75 3.1
 11 10 0 5.47 2.56
 11 10 2 8.01 2.45
 11 10 5 16.51 2.39
 11 10 7 16.22 3.36
 11 10 8 15.73 2.42
 12 0 0 21.28 5.16
 12 0 2 13.84 2.88
 12 0 5 7.62 2.95
 12 0 6 13.28 2.93
 12 0 8 13.16 2.88
 12 0 11 15.34 2.52
 12 0 13 8.51 2.6
 12 1 0 10.45 3.73
 12 1 1 6.07 2.66
 12 1 4 21.26 2.88
 12 1 5 7.84 3.83
 12 1 6 8.66 2.55
 12 1 8 6.73 2.61
 12 1 10 6.39 2.66
 12 1 11 8.82 2.56
 12 1 12 9.21 3.54
 12 2 3 9.7 2.52
 12 2 10 8.66 2.56
 12 2 11 10.66 2.57
 12 2 12 7.22 3.16
 12 3 1 9.72 3.63
 12 3 2 10.74 2.51
 12 3 3 6.59 3.2
 12 3 5 11.75 2.86
 12 3 6 6.72 2.61
 12 3 9 11.4 2.55
 12 4 0 5.58 2.68
 12 4 1 10.87 2.88
 12 4 2 7.08 2.97
 12 4 4 11.19 4.7
 12 4 5 15.12 3.5
 12 4 7 10.7 2.54
 12 5 1 11.05 2.52
 12 5 5 26.67 2.92

_iucr_refine_fcf_details
;
data_8HQ
_computing_structure_refinement   'olex2.refine 1.3 (Bourhis et al., 2015)'
_shelx_refln_list_code            4
loop_
  _space_group_symop_id
  _space_group_symop_operation_xyz
  1  x,y,z
  2  x+1/2,-y+1/2,-z
  3  -x,y+1/2,-z+1/2
  4  -x+1/2,-y,z+1/2

_space_group_crystal_system       orthorhombic
_space_group_IT_number            19
_space_group_name_H-M_alt         'P 21 21 21'
_space_group_name_Hall            ' P 2ac 2ab'
_symmetry_space_group_name_H-M    'P 21 21 21'
_symmetry_space_group_name_Hall   ' P 2ac 2ab'
_symmetry_Int_Tables_number       19
_cell_length_a                    5.3386(1)
_cell_length_b                    9.9878(2)
_cell_length_c                    22.3493(4)
_cell_angle_alpha                 90
_cell_angle_beta                  90
_cell_angle_gamma                 90
_cell_volume                      1191.68(4)
loop_
  _refln_index_h
  _refln_index_k
  _refln_index_l
  _refln_F_squared_calc
  _refln_F_squared_meas
  _refln_F_squared_sigma
  _refln_F_squared_weight
  _refln_observed_status
-12 -5 -5 27.174 27.664 2.574 51.971 o
-12 -5 -1 10.595 10.093 2.585 53.863 o
-12 -4 -7 11.486 14.455 3.085 37.891 o
-12 -4 -5 11.200 15.742 2.973 40.744 o
-12 -4 -4 7.045 6.303 2.738 48.405 o
-12 -4 -1 10.133 12.862 2.973 40.856 o
-12 -3 -9 14.284 14.557 2.585 53.400 o
-12 -3 -3 5.638 6.824 2.687 50.309 o
-12 -3 -1 8.084 7.744 2.646 51.681 o
-12 -2 -12 6.098 6.446 2.738 48.451 o
-12 -2 -11 9.793 10.338 2.615 52.678 o
-12 -2 -3 7.558 8.408 3.106 37.651 o
-12 -2 -2 10.407 11.166 2.585 53.837 o
-12 -1 -12 7.301 8.520 2.646 51.706 o
-12 -1 -6 8.333 6.334 2.697 49.792 o
-12 -1 -5 8.275 8.806 3.146 36.659 o
-12 -1 -4 20.118 20.983 2.993 39.638 o
-11 -10 -8 18.159 17.091 2.462 58.162 o
-11 -10 -7 17.791 20.697 2.472 57.548 o
-11 -10 -5 12.952 14.312 2.462 58.833 o
-11 -10 -2 9.881 12.034 2.564 54.689 o
-11 -9 -13 8.099 8.765 2.942 41.877 o
-11 -9 -12 10.872 14.568 2.493 57.611 o
-11 -9 -11 3.810 5.353 2.646 52.009 o
-11 -9 -9 10.213 11.339 2.493 57.810 o
-11 -9 -6 19.901 20.084 2.472 57.354 o
-11 -9 -5 9.684 11.258 2.871 43.830 o
-11 -9 -4 9.702 11.115 2.615 52.657 o
-11 -9 -2 15.383 14.251 2.421 60.527 o
-11 -9 -1 3.645 9.838 2.973 41.179 o
-11 -8 -14 9.673 12.719 2.636 51.805 o
-11 -8 -12 32.990 29.043 3.218 33.694 o
-11 -8 -8 7.248 7.590 2.554 55.483 o
-11 -8 -6 21.899 22.454 2.789 45.269 o
-11 -8 -5 9.842 11.840 2.809 45.711 o
-11 -8 -4 10.848 13.403 2.431 60.540 o
-11 -8 -3 7.015 6.793 2.544 55.970 o
-11 -8 -2 6.193 8.530 2.472 59.210 o
-11 -7 -18 4.697 6.487 1.982 91.971 o
-11 -7 -17 8.773 9.184 1.951 93.729 o
-11 -7 -16 14.349 16.141 2.115 78.582 o
-11 -7 -15 14.340 13.566 2.299 67.102 o
-11 -7 -13 10.722 11.411 2.932 41.991 o
-11 -7 -10 20.270 19.941 2.452 58.238 o
-11 -7 -2 11.801 15.793 2.390 62.348 o
-11 -6 -19 10.795 9.930 1.972 91.342 o
-11 -6 -18 1.776 5.098 2.166 77.643 o
-11 -6 -17 5.492 5.997 2.115 80.844 o
-11 -6 -14 9.888 11.952 2.493 57.812 o
-11 -6 -12 6.738 9.245 2.503 57.717 o
-11 -6 -10 6.238 5.792 2.595 53.896 o
-11 -6 -2 6.357 6.201 2.942 42.001 o
-11 -6 -1 10.601 17.663 3.146 36.425 o
-11 -5 -21 8.316 7.243 2.156 77.373 o
-11 -5 -20 5.459 4.495 2.104 81.733 o
-11 -5 -19 8.645 7.682 2.125 79.495 o
-11 -5 -16 7.596 6.252 2.350 65.436 o
-11 -5 -12 10.246 10.400 2.850 44.445 o
-11 -5 -8 4.657 6.211 2.544 56.155 o
-11 -5 -6 3.934 7.100 2.932 42.369 o
-11 -5 -4 13.501 11.564 2.442 59.877 o
-11 -5 -3 10.642 9.531 2.452 59.757 o
-11 -5 -1 5.282 5.803 2.523 57.031 o
-11 -4 -19 11.030 14.251 1.941 93.600 o
-11 -4 -17 12.806 12.535 2.135 77.714 o
-11 -4 -14 14.223 13.434 2.472 58.281 o
-11 -4 -12 2.392 5.292 2.636 52.492 o
-11 -4 -11 3.938 7.314 2.513 57.533 o
-11 -4 -7 13.465 15.456 2.421 60.667 o
-11 -4 -3 7.813 8.479 2.431 61.052 o
-11 -3 -23 6.825 6.007 2.084 83.000 o
-11 -3 -22 6.476 7.263 2.033 87.103 o
-11 -3 -16 7.808 7.948 2.104 81.124 o
-11 -3 -14 6.517 8.622 2.513 57.295 o
-11 -3 -13 7.271 6.518 2.585 54.226 o
-11 -3 -12 24.646 24.589 2.452 57.451 o
-11 -3 -11 10.446 16.815 2.431 60.411 o
-11 -3 -10 3.493 5.751 2.574 54.926 o
-11 -3 -6 26.699 27.296 2.452 57.030 o
-11 -3 -5 65.857 68.547 2.901 36.564 o
-11 -3 -3 10.697 12.586 4.076 21.877 o
-11 -3 -2 10.142 9.501 2.431 60.794 o
-11 -2 -23 19.118 19.737 2.227 70.126 o
-11 -2 -22 8.662 6.405 2.247 71.290 o
-11 -2 -21 12.217 11.656 2.125 78.610 o
-11 -2 -20 8.251 10.287 2.125 79.356 o
-11 -2 -19 7.177 6.885 2.309 67.749 o
-11 -2 -16 3.269 5.404 2.002 90.468 o
-11 -2 -15 7.634 9.838 2.350 65.252 o
-11 -2 -13 11.332 10.441 2.472 58.691 o
-11 -2 -11 9.795 13.229 2.820 45.351 o
-11 -2 -10 24.288 20.901 2.442 58.174 o
-11 -2 -9 14.170 15.967 2.809 45.348 o
-11 -2 -8 19.449 22.240 2.431 59.138 o
-11 -2 -6 17.876 17.888 2.411 60.541 o
-11 -2 -5 16.313 14.425 2.442 59.444 o
-11 -2 -4 22.769 23.486 2.983 39.688 o
-11 -2 -3 41.967 42.814 2.442 54.268 o
-11 -2 -1 17.796 19.584 2.738 47.315 o
-11 -1 -23 5.979 4.873 2.125 80.089 o
-11 -1 -22 21.702 19.931 2.564 53.313 o
-11 -1 -19 8.648 10.880 2.401 62.403 o
-11 -1 -18 6.155 7.223 1.972 92.566 o
-11 -1 -17 7.046 5.762 2.033 87.134 o
-11 -1 -16 34.596 27.746 2.074 75.770 o
-11 -1 -15 33.291 31.546 2.360 59.937 o
-11 -1 -12 9.028 7.968 2.513 57.126 o
-11 -1 -10 7.982 7.161 2.554 55.446 o
-11 -1 -8 42.992 42.569 2.830 41.568 o
-11 -1 -3 39.304 39.831 2.421 55.711 o
-11 -1 -2 10.722 7.386 2.932 42.082 o
-11 -1 -1 12.850 11.983 3.749 25.787 o
-10 -13 -8 3.672 5.087 2.482 59.051 o
-10 -13 -6 9.724 13.137 2.319 66.541 o
-10 -13 -4 10.693 14.128 2.319 66.370 o
-10 -13 -2 13.013 11.768 2.329 65.671 o
-10 -13 -1 8.812 7.018 2.993 40.481 o
-10 -12 -14 18.770 17.438 2.442 59.015 o
-10 -12 -13 23.652 23.731 3.003 39.114 o
-10 -12 -12 20.329 22.934 2.646 50.192 o
-10 -12 -11 7.885 6.477 2.820 45.621 o
-10 -12 -10 16.832 17.724 3.044 38.593 o
-10 -12 -9 14.547 16.825 2.503 56.712 o
-10 -12 -8 26.100 27.307 2.360 61.332 o
-10 -12 -7 9.915 13.526 3.535 29.022 o
-10 -12 -6 14.882 17.694 2.309 66.194 o
-10 -12 -5 18.620 22.383 2.329 64.278 o
-10 -12 -4 7.178 9.807 2.350 65.300 o
-10 -12 -1 5.086 6.599 2.401 62.926 o
-10 -11 -18 5.431 4.566 1.941 95.871 o
-10 -11 -17 8.436 9.143 2.585 54.055 o
-10 -11 -16 5.365 5.660 1.869 103.119 o
-10 -11 -15 16.395 16.335 1.778 108.591 o
-10 -11 -13 9.838 6.283 2.268 69.902 o
-10 -11 -12 5.417 5.864 2.482 58.893 o
-10 -11 -11 8.109 7.090 2.830 45.270 o
-10 -11 -10 35.010 37.052 2.707 46.114 o
-10 -11 -8 17.779 18.072 2.329 64.681 o
-10 -11 -7 13.258 14.271 2.901 42.673 o
-10 -11 -5 24.207 24.027 2.319 63.895 o
-10 -11 -4 12.254 10.114 2.850 44.349 o
-10 -11 -3 32.925 40.556 2.850 41.948 o
-10 -11 -2 5.781 7.498 2.370 64.441 o
-10 -10 -16 9.426 10.420 1.798 109.494 o
-10 -10 -14 27.407 22.709 3.913 23.340 o
-10 -10 -13 40.082 43.437 2.401 56.154 o
-10 -10 -12 14.194 18.593 2.442 59.447 o
-10 -10 -11 10.683 10.461 2.350 64.897 o
-10 -10 -10 8.692 17.234 3.034 39.215 o
-10 -10 -8 6.831 7.366 2.758 47.681 o
-10 -10 -7 45.160 51.089 2.942 38.216 o
-10 -10 -6 31.515 36.562 2.329 61.260 o
-10 -10 -5 13.707 15.916 2.309 66.460 o
-10 -10 -3 14.522 19.788 3.994 22.666 o
-10 -10 -1 11.714 13.526 2.820 45.238 o
-10 -9 -23 8.059 8.244 1.921 96.930 o
-10 -9 -22 9.161 10.287 2.002 88.942 o
-10 -9 -21 7.334 7.876 2.176 76.045 o
-10 -9 -20 6.892 8.857 1.839 105.731 o
-10 -9 -18 6.264 4.689 2.176 76.395 o
-10 -9 -17 3.733 4.577 1.910 99.275 o
-10 -9 -16 12.081 10.093 1.818 106.397 o
-10 -9 -15 10.744 11.820 1.778 111.293 o
-10 -9 -13 19.966 23.915 2.135 75.392 o
-10 -9 -12 22.704 24.273 2.666 49.198 o
-10 -9 -11 13.079 17.305 2.605 52.574 o
-10 -9 -9 11.120 10.665 2.329 65.954 o
-10 -9 -7 6.662 8.510 2.339 65.981 o
-10 -9 -6 5.096 12.034 2.636 52.131 o
-10 -9 -5 15.040 14.016 2.278 68.147 o
-10 -9 -4 6.544 7.519 2.339 66.043 o
-10 -9 -3 2.294 8.183 2.881 43.919 o
-10 -9 -1 9.340 11.094 2.288 68.460 o
-10 -8 -25 7.245 8.111 2.084 82.767 o
-10 -8 -24 15.566 13.495 2.207 72.429 o
-10 -8 -23 19.786 21.371 1.880 95.998 o
-10 -8 -22 5.634 6.477 1.921 97.650 o
-10 -8 -20 5.739 6.610 1.900 99.686 o
-10 -8 -19 7.507 8.510 1.982 91.245 o
-10 -8 -17 5.735 4.464 1.931 96.822 o
-10 -8 -16 8.986 8.438 1.972 91.879 o
-10 -8 -15 4.628 6.875 1.818 108.924 o
-10 -8 -14 8.362 8.285 2.656 51.255 o
-10 -8 -13 11.241 11.922 2.145 77.300 o
-10 -8 -9 9.051 9.766 2.329 66.234 o
-10 -8 -7 7.827 8.019 2.370 64.221 o
-10 -8 -6 26.582 30.443 2.299 64.082 o
-10 -8 -5 18.343 19.502 2.288 66.727 o
-10 -8 -4 18.926 18.378 2.595 52.436 o
-10 -8 -3 15.713 17.775 2.247 69.583 o
-10 -7 -26 6.748 9.174 2.196 74.653 o
-10 -7 -25 6.567 5.476 2.319 67.297 o
-10 -7 -24 8.153 9.501 2.268 69.911 o
-10 -7 -23 17.722 18.235 2.002 86.226 o
-10 -7 -21 5.472 8.837 2.196 74.838 o
-10 -7 -20 31.037 32.935 3.330 31.559 o
-10 -7 -19 5.497 5.986 2.033 87.377 o
-10 -7 -18 8.977 7.294 2.002 89.269 o
-10 -7 -17 7.686 10.573 1.798 109.989 o
-10 -7 -15 6.298 4.985 2.104 81.576 o
-10 -7 -13 9.343 13.097 2.707 49.159 o
-10 -7 -12 6.747 5.690 2.258 70.920 o
-10 -7 -7 3.423 5.353 2.442 61.039 o
-10 -7 -6 7.330 5.905 2.411 62.235 o
-10 -7 -5 9.822 11.288 2.309 67.213 o
-10 -7 -4 13.221 14.843 3.810 24.942 o
-10 -7 -2 9.436 11.666 2.625 52.255 o
-10 -7 -1 12.830 12.473 2.268 69.141 o
-10 -6 -26 9.572 7.427 1.972 91.862 o
-10 -6 -25 5.330 6.385 2.268 70.409 o
-10 -6 -24 13.289 12.504 2.043 84.514 o
-10 -6 -23 8.252 5.751 1.961 93.242 o
-10 -6 -22 4.962 5.905 1.941 95.831 o
-10 -6 -20 6.981 8.469 2.084 82.781 o
-10 -6 -19 10.789 13.883 1.839 103.964 o
-10 -6 -18 14.047 13.914 2.084 81.079 o
-10 -6 -17 5.307 5.557 2.023 88.318 o
-10 -6 -16 4.519 4.955 2.043 86.760 o
-10 -6 -15 20.955 22.086 1.798 103.644 o
-10 -6 -14 2.643 4.924 2.329 67.115 o
-10 -6 -13 6.306 5.803 2.247 71.601 o
-10 -6 -11 25.073 25.386 2.656 49.299 o
-10 -6 -10 9.182 12.371 3.106 37.526 o
-10 -6 -9 6.570 6.681 2.370 64.405 o
-10 -6 -8 5.920 8.050 2.339 66.078 o
-10 -6 -5 23.904 23.323 2.329 63.466 o
-10 -6 -4 8.312 9.020 2.625 52.421 o
-10 -6 -2 17.939 21.535 2.697 48.626 o
-10 -5 -28 6.733 8.591 2.064 84.428 o
-10 -5 -24 3.402 6.375 2.135 79.581 o
-10 -5 -23 7.195 7.100 1.921 97.248 o
-10 -5 -16 9.850 7.120 2.002 89.117 o
-10 -5 -15 14.072 13.791 1.798 107.498 o
-10 -5 -13 37.059 37.921 2.339 59.753 o
-10 -5 -10 17.875 17.377 2.288 66.945 o
-10 -5 -9 23.613 23.190 2.288 65.665 o
-10 -5 -8 13.283 14.659 2.595 53.067 o
-10 -5 -7 14.163 15.375 2.268 68.768 o
-10 -5 -6 14.060 15.875 2.789 46.008 o
-10 -5 -5 28.045 22.996 2.278 65.521 o
-10 -5 -4 8.698 8.888 2.299 68.066 o
-10 -5 -3 7.315 6.620 2.350 65.446 o
-10 -5 -2 12.282 11.993 2.258 69.854 o
-10 -4 -27 6.263 6.620 1.972 92.603 o
-10 -4 -25 34.534 37.318 2.247 64.707 o
-10 -4 -24 9.812 8.959 1.921 96.449 o
-10 -4 -22 3.377 5.547 1.951 95.181 o
-10 -4 -20 14.802 12.484 1.992 88.401 o
-10 -4 -19 16.666 17.806 1.829 102.645 o
-10 -4 -18 13.603 12.351 2.104 79.792 o
-10 -4 -15 7.769 7.713 1.839 105.651 o
-10 -4 -14 22.772 21.698 2.779 45.553 o
-10 -4 -13 18.137 16.948 2.319 65.255 o
-10 -4 -12 22.557 19.727 2.299 65.537 o
-10 -4 -11 4.767 9.828 2.309 67.848 o
-10 -4 -10 10.196 13.822 2.278 68.790 o
-10 -4 -7 25.926 26.122 2.390 59.978 o
-10 -4 -6 19.894 20.319 2.268 67.584 o
-10 -4 -5 14.938 13.475 3.432 30.626 o
-10 -4 -4 21.509 23.261 2.247 68.260 o
-10 -4 -2 22.710 22.066 2.247 68.162 o
-10 -4 -1 7.792 7.039 2.339 65.941 o
-10 -3 -30 9.285 11.125 2.442 60.300 o
-10 -3 -29 26.469 26.183 2.339 62.363 o
-10 -3 -28 9.210 12.463 2.513 56.929 o
-10 -3 -27 27.471 25.029 2.094 76.422 o
-10 -3 -23 25.139 21.770 1.982 85.564 o
-10 -3 -18 9.905 9.266 1.849 103.748 o
-10 -3 -17 32.749 34.039 1.961 83.217 o
-10 -3 -16 19.534 21.402 1.910 93.232 o
-10 -3 -15 7.818 8.081 1.818 107.913 o
-10 -3 -12 11.707 13.393 2.299 67.445 o
-10 -3 -11 13.346 14.762 2.615 52.253 o
-10 -3 -10 29.016 29.860 2.299 63.732 o
-10 -3 -7 16.590 14.322 2.472 58.004 o
-10 -3 -5 13.209 17.152 2.227 71.233 o
-10 -3 -3 5.400 8.305 2.288 69.062 o
-10 -3 -2 16.666 15.293 2.237 70.236 o
-10 -2 -29 33.232 34.417 2.339 60.672 o
-10 -2 -25 9.284 5.680 2.166 76.633 o
-10 -2 -24 18.164 18.981 2.033 83.607 o
-10 -2 -23 10.252 11.421 1.900 98.062 o
-10 -2 -22 4.668 4.740 1.992 91.203 o
-10 -2 -21 9.657 7.509 1.900 98.683 o
-10 -2 -18 7.772 7.284 1.890 100.202 o
-10 -2 -17 19.402 20.166 2.656 50.016 o
-10 -2 -16 36.584 34.744 1.972 81.212 o
-10 -2 -15 7.924 8.203 1.982 91.193 o
-10 -2 -14 28.959 27.797 2.860 42.451 o
-10 -2 -13 56.180 57.627 2.380 53.078 o
-10 -2 -11 11.151 11.707 2.288 68.205 o
-10 -2 -10 7.592 5.568 2.431 61.198 o
-10 -2 -9 43.038 44.908 2.329 58.572 o
-10 -2 -8 29.709 32.057 2.717 46.518 o
-10 -2 -7 11.725 12.647 2.288 68.076 o
-10 -2 -6 26.802 29.452 2.533 53.498 o
-10 -2 -5 13.348 9.000 2.728 48.317 o
-10 -2 -4 14.427 15.426 2.247 69.939 o
-10 -2 -3 15.064 15.385 2.227 71.089 o
-10 -2 -2 33.989 34.815 2.595 50.092 o
-10 -2 -1 12.813 12.422 2.247 70.372 o
-10 -1 -27 14.960 17.959 1.941 92.178 o
-10 -1 -25 7.853 6.793 1.961 93.218 o
-10 -1 -24 24.667 23.935 2.156 73.152 o
-10 -1 -22 33.379 30.749 2.053 77.041 o
-10 -1 -21 29.320 29.687 1.910 88.960 o
-10 -1 -20 24.271 22.403 2.074 78.835 o
-10 -1 -19 19.964 20.370 1.849 99.066 o
-10 -1 -18 17.085 16.457 1.829 102.728 o
-10 -1 -17 9.830 7.560 1.992 89.970 o
-10 -1 -16 5.606 5.833 2.319 67.376 o
-10 -1 -15 9.879 11.166 2.156 76.857 o
-10 -1 -14 24.038 21.565 2.952 40.468 o
-10 -1 -13 16.192 11.646 2.329 65.294 o
-10 -1 -12 5.077 6.558 2.401 62.928 o
-10 -1 -11 26.978 32.843 3.198 34.304 o
-10 -1 -9 73.802 67.117 2.768 38.738 o
-10 -1 -8 10.121 10.287 2.309 67.237 o
-10 -1 -7 25.073 26.765 2.288 65.154 o
-10 -1 -6 32.343 31.454 2.288 63.555 o
-10 -1 -5 4.392 6.405 2.390 63.528 o
-10 -1 -4 10.225 9.409 2.646 51.487 o
-10 -1 -2 95.024 90.460 2.442 41.876 o
-9 -15 -11 7.743 7.866 2.053 85.144 o
-9 -15 -10 8.724 9.521 2.544 55.743 o
-9 -15 -7 12.703 16.774 2.176 74.600 o
-9 -15 -6 3.766 6.303 2.258 71.214 o
-9 -15 -5 11.724 12.678 2.533 55.816 o
-9 -14 -17 5.474 5.220 1.941 95.797 o
-9 -14 -15 9.255 10.328 1.665 127.026 o
-9 -14 -14 6.595 7.069 1.788 112.045 o
-9 -14 -12 16.044 17.377 2.012 85.881 o
-9 -14 -11 40.965 39.249 2.564 50.094 o
-9 -14 -10 9.848 6.753 2.084 82.454 o
-9 -14 -9 38.284 43.202 3.249 32.484 o
-9 -14 -7 21.596 22.893 2.186 71.917 o
-9 -14 -6 16.599 19.757 2.166 74.376 o
-9 -14 -4 6.133 8.091 2.472 59.233 o
-9 -14 -2 7.917 7.621 2.983 40.779 o
-9 -13 -16 10.549 14.557 1.757 113.387 o
-9 -13 -15 11.371 11.646 1.778 111.117 o
-9 -13 -14 24.449 23.128 1.808 101.106 o
-9 -13 -12 23.577 20.442 2.227 69.332 o
-9 -13 -10 24.356 25.713 2.023 82.120 o
-9 -13 -9 6.251 6.415 2.135 79.189 o
-9 -13 -8 11.802 13.168 2.166 75.708 o
-9 -13 -7 2.789 4.699 2.350 65.957 o
-9 -13 -6 65.925 71.316 3.606 25.020 o
-9 -13 -5 20.088 20.534 2.523 55.110 o
-9 -13 -4 17.785 19.451 2.442 59.013 o
-9 -13 -3 15.216 18.603 2.145 76.079 o
-9 -13 -1 4.973 6.129 2.247 71.733 o
-9 -12 -22 9.466 10.093 1.961 92.536 o
-9 -12 -21 2.920 4.965 1.900 100.461 o
-9 -12 -16 8.606 8.070 1.696 123.307 o
-9 -12 -15 15.706 15.579 3.463 30.046 o
-9 -12 -13 13.929 11.002 1.778 110.375 o
-9 -12 -12 11.434 13.178 2.554 54.950 o
-9 -12 -11 16.951 18.031 2.768 46.416 o
-9 -12 -10 3.766 6.150 2.053 85.933 o
-9 -12 -8 11.542 8.591 2.789 46.368 o
-9 -12 -7 8.229 7.590 2.196 74.562 o
-9 -12 -5 13.844 20.166 2.156 75.492 o
-9 -12 -2 16.506 22.597 3.228 34.335 o
-9 -11 -24 11.909 11.339 2.299 67.546 o
-9 -11 -23 7.759 10.716 2.207 73.743 o
-9 -11 -22 5.151 7.989 2.033 87.267 o
-9 -11 -20 7.655 9.644 2.033 86.684 o
-9 -11 -19 5.845 5.813 1.665 129.214 o
-9 -11 -18 16.892 17.745 1.696 118.049 o
-9 -11 -14 28.287 26.694 2.564 52.293 o
-9 -11 -13 18.144 14.792 1.778 108.239 o
-9 -11 -12 20.275 21.167 1.767 107.394 o
-9 -11 -11 5.067 6.732 2.523 57.013 o
-9 -11 -10 10.832 10.726 2.176 75.349 o
-9 -11 -9 12.122 11.176 2.482 58.115 o
-9 -11 -8 4.499 10.726 3.146 36.747 o
-9 -11 -5 9.987 11.728 2.135 78.235 o
-9 -11 -4 6.333 8.888 2.401 62.714 o
-9 -11 -2 15.330 17.724 2.104 78.985 o
-9 -11 -1 13.741 17.969 2.104 79.258 o
-9 -10 -26 15.899 15.620 1.890 97.014 o
-9 -10 -25 10.267 12.371 2.431 60.646 o
-9 -10 -24 14.694 11.809 1.869 99.923 o
-9 -10 -23 5.623 6.375 1.910 98.692 o
-9 -10 -22 6.190 5.220 2.094 82.361 o
-9 -10 -21 22.863 24.651 1.747 107.919 o
-9 -10 -17 19.615 22.802 2.288 66.301 o
-9 -10 -16 11.258 9.490 1.798 109.078 o
-9 -10 -15 23.559 24.048 2.053 80.266 o
-9 -10 -14 4.105 4.709 1.849 105.783 o
-9 -10 -13 9.364 8.755 1.665 127.298 o
-9 -10 -11 2.594 6.211 2.033 87.831 o
-9 -10 -9 11.465 13.260 2.585 53.677 o
-9 -10 -7 25.345 26.142 2.442 57.721 o
-9 -10 -6 4.158 5.190 2.370 64.692 o
-9 -10 -5 36.565 41.404 2.421 56.004 o
-9 -10 -4 27.849 26.653 2.145 72.874 o
-9 -10 -3 27.588 30.923 2.472 55.818 o
-9 -10 -1 6.092 7.835 2.595 53.839 o
-9 -9 -28 14.029 17.009 2.125 77.838 o
-9 -9 -27 3.141 8.050 2.288 69.311 o
-9 -9 -26 16.908 14.476 2.135 76.842 o
-9 -9 -25 12.556 11.472 1.880 99.518 o
-9 -9 -22 12.174 10.348 1.778 111.067 o
-9 -9 -19 45.941 48.903 2.646 46.227 o
-9 -9 -17 12.053 15.130 1.686 122.005 o
-9 -9 -16 42.244 38.953 2.012 76.167 o
-9 -9 -15 6.392 7.570 1.686 125.662 o
-9 -9 -14 6.473 7.672 1.675 127.111 o
-9 -9 -13 18.481 21.821 1.992 86.443 o
-9 -9 -12 11.705 13.710 1.982 89.830 o
-9 -9 -10 7.767 9.981 2.196 74.465 o
-9 -9 -9 16.222 18.041 2.135 76.645 o
-9 -9 -7 16.828 21.535 2.115 77.617 o
-9 -9 -5 12.031 14.680 2.442 59.868 o
-9 -9 -4 10.758 11.932 2.115 79.569 o
-9 -9 -2 29.471 30.259 2.135 72.781 o
-9 -9 -1 12.390 14.006 2.094 80.613 o
-9 -8 -30 16.860 18.102 2.513 55.985 o
-9 -8 -29 4.950 4.995 2.299 68.674 o
-9 -8 -27 13.968 13.566 2.390 62.234 o
-9 -8 -25 11.665 14.741 2.554 54.867 o
-9 -8 -24 9.981 8.969 2.452 59.842 o
-9 -8 -22 7.102 6.181 1.921 97.368 o
-9 -8 -21 16.576 12.647 1.757 111.582 o
-9 -8 -20 14.413 14.435 1.737 114.544 o
-9 -8 -18 12.392 11.217 1.818 106.134 o
-9 -8 -16 3.498 3.831 1.808 110.816 o
-9 -8 -15 6.041 5.894 1.726 120.314 o
-9 -8 -13 13.828 13.209 2.002 87.672 o
-9 -8 -12 77.156 76.689 2.656 40.372 o
-9 -8 -11 47.768 51.436 3.841 23.277 o
-9 -8 -9 7.711 7.733 2.186 75.307 o
-9 -8 -8 29.793 28.543 2.452 56.555 o
-9 -8 -7 72.616 79.856 2.615 41.748 o
-9 -8 -6 10.544 7.672 2.278 69.123 o
-9 -8 -5 19.604 19.778 2.390 61.214 o
-9 -8 -4 21.894 21.392 2.115 76.629 o
-9 -8 -3 7.178 6.037 2.544 55.985 o
-9 -8 -2 30.691 32.874 2.442 56.586 o
-9 -7 -32 8.114 9.501 2.043 85.770 o
-9 -7 -31 8.823 10.910 2.196 74.258 o
-9 -7 -30 2.666 6.988 2.247 71.938 o
-9 -7 -29 9.713 5.813 2.421 61.509 o
-9 -7 -28 4.491 7.396 2.125 80.121 o
-9 -7 -27 13.753 13.924 1.921 94.883 o
-9 -7 -25 16.815 16.008 2.064 81.868 o
-9 -7 -24 30.417 29.891 1.788 99.472 o
-9 -7 -23 12.449 10.870 1.961 91.793 o
-9 -7 -21 7.208 6.507 2.401 62.742 o
-9 -7 -20 1.829 4.965 2.074 84.634 o
-9 -7 -19 15.005 15.916 1.910 95.261 o
-9 -7 -17 7.376 7.754 1.716 120.961 o
-9 -7 -15 16.314 18.378 1.778 108.253 o
-9 -7 -14 16.745 18.429 1.645 124.820 o
-9 -7 -13 20.032 20.125 1.982 87.103 o
-9 -7 -12 20.467 21.249 1.972 87.689 o
-9 -7 -11 16.672 17.265 3.289 33.182 o
-9 -7 -10 8.053 7.846 2.196 74.568 o
-9 -7 -8 26.281 27.429 2.156 72.483 o
-9 -7 -7 14.174 17.244 2.442 59.520 o
-9 -7 -6 94.149 90.154 2.309 45.320 o
-9 -7 -5 23.326 20.871 2.125 75.706 o
-9 -7 -4 16.717 14.721 2.564 54.014 o
-9 -7 -3 53.892 54.347 3.586 26.161 o
-9 -7 -2 27.545 27.736 2.585 51.543 o
-9 -7 -1 42.831 45.480 3.453 28.730 o
-9 -6 -33 8.942 8.142 2.186 75.113 o
-9 -6 -32 13.218 13.199 2.033 85.278 o
-9 -6 -31 9.652 8.030 2.513 57.074 o
-9 -6 -30 10.694 11.023 2.309 67.127 o
-9 -6 -29 3.608 5.455 2.431 61.530 o
-9 -6 -28 15.517 13.883 2.268 68.685 o
-9 -6 -27 42.753 42.119 2.094 70.669 o
-9 -6 -26 20.313 20.340 1.900 94.091 o
-9 -6 -25 6.530 3.974 1.972 92.804 o
-9 -6 -24 39.404 41.803 1.829 89.834 o
-9 -6 -23 15.036 13.914 1.767 110.695 o
-9 -6 -21 21.807 22.750 2.053 80.819 o
-9 -6 -20 10.227 11.227 1.737 116.654 o
-9 -6 -19 6.863 6.232 1.788 112.088 o
-9 -6 -18 11.988 11.666 1.849 102.839 o
-9 -6 -17 32.575 30.085 1.716 105.667 o
-9 -6 -15 6.610 4.934 1.788 112.342 o
-9 -6 -14 46.800 49.260 2.513 50.455 o
-9 -6 -13 7.537 7.406 2.043 86.055 o
-9 -6 -12 56.471 52.866 2.462 50.526 o
-9 -6 -11 13.098 10.665 2.145 77.104 o
-9 -6 -10 10.812 12.310 2.125 78.788 o
-9 -6 -9 32.763 32.905 2.166 69.961 o
-9 -6 -8 111.813 111.269 2.390 38.641 o
-9 -6 -6 66.152 65.156 2.677 41.962 o
-9 -6 -3 6.941 7.519 2.196 74.735 o
-9 -6 -2 8.337 11.115 2.104 80.789 o
-9 -6 -1 66.293 65.248 2.196 57.276 o
-9 -5 -34 18.788 16.948 2.033 83.694 o
-9 -5 -33 7.258 6.334 2.012 88.791 o
-9 -5 -32 3.937 5.384 2.339 66.395 o
-9 -5 -30 17.881 19.624 2.268 67.937 o
-9 -5 -29 23.933 24.814 3.831 24.374 o
-9 -5 -27 4.453 4.873 2.033 87.641 o
-9 -5 -26 24.834 24.906 1.788 102.702 o
-9 -5 -25 11.354 12.739 1.798 108.543 o
-9 -5 -23 18.370 15.824 1.778 107.970 o
-9 -5 -22 8.044 5.997 1.818 108.136 o
-9 -5 -21 11.362 11.544 1.737 116.197 o
-9 -5 -20 9.676 11.881 2.299 67.781 o
-9 -5 -19 6.876 6.037 1.921 97.432 o
-9 -5 -18 6.923 8.183 1.951 94.224 o
-9 -5 -17 4.868 7.488 1.808 109.992 o
-9 -5 -15 28.675 27.113 1.686 111.630 o
-9 -5 -14 11.547 9.082 1.798 109.052 o
-9 -5 -11 10.486 10.788 2.135 78.231 o
-9 -5 -10 19.555 20.094 3.198 34.909 o
-9 -5 -9 8.766 9.460 2.176 75.738 o
-9 -5 -8 54.425 51.068 2.585 46.943 o
-9 -5 -7 8.693 9.102 2.666 50.822 o
-9 -5 -6 2.992 5.915 2.186 76.018 o
-9 -5 -4 5.057 5.976 2.176 76.467 o
-9 -5 -2 24.898 23.731 2.064 79.262 o
-9 -4 -33 40.908 37.921 2.595 49.120 o
-9 -4 -32 8.446 9.787 2.227 72.394 o
-9 -4 -31 17.420 15.773 2.309 65.985 o
-9 -4 -30 22.971 23.670 2.278 66.282 o
-9 -4 -27 12.919 14.282 1.931 94.090 o
-9 -4 -25 25.011 24.487 1.839 97.645 o
-9 -4 -22 22.981 25.120 1.839 98.246 o
-9 -4 -21 43.931 43.069 2.401 55.572 o
-9 -4 -20 43.478 40.168 1.910 82.452 o
-9 -4 -19 13.144 12.341 1.900 97.209 o
-9 -4 -18 14.013 13.352 1.726 116.186 o
-9 -4 -17 21.236 17.878 2.738 47.127 o
-9 -4 -16 37.995 36.082 1.726 100.647 o
-9 -4 -15 37.928 35.479 1.716 101.807 o
-9 -4 -14 17.904 17.428 1.798 105.578 o
-9 -4 -13 65.411 63.480 2.666 42.421 o
-9 -4 -12 12.768 15.160 2.145 76.790 o
-9 -4 -11 8.093 5.537 2.268 70.148 o
-9 -4 -10 59.316 59.088 2.666 43.434 o
-9 -4 -9 24.662 27.347 2.135 74.106 o
-9 -4 -8 73.377 71.316 2.564 43.543 o
-9 -4 -7 16.416 14.619 2.115 78.344 o
-9 -4 -6 8.627 9.480 2.135 78.619 o
-9 -4 -5 57.258 55.890 2.503 48.812 o
-9 -4 -4 23.528 25.641 2.115 75.852 o
-9 -4 -3 29.230 26.479 2.390 59.496 o
-9 -4 -2 71.560 71.581 2.207 54.987 o
-9 -4 -1 59.268 60.170 2.166 60.773 o
-9 -3 -35 39.372 36.010 2.176 67.633 o
-9 -3 -34 7.838 6.467 2.176 76.072 o
-9 -3 -33 4.917 6.140 2.156 77.913 o
-9 -3 -30 2.687 5.690 2.390 63.703 o
-9 -3 -28 4.948 5.476 2.033 87.511 o
-9 -3 -27 6.573 6.558 1.992 90.694 o
-9 -3 -26 5.316 5.282 2.033 87.466 o
-9 -3 -25 7.295 9.899 1.859 103.242 o
-9 -3 -24 5.305 3.923 1.839 106.752 o
-9 -3 -23 41.898 38.472 1.849 87.892 o
-9 -3 -22 13.710 16.825 1.767 110.649 o
-9 -3 -21 93.533 86.721 2.115 51.249 o
-9 -3 -20 32.996 29.493 1.757 101.458 o
-9 -3 -19 6.231 7.151 1.767 114.686 o
-9 -3 -18 25.560 24.988 2.043 80.416 o
-9 -3 -17 35.218 36.286 2.115 72.040 o
-9 -3 -16 22.781 25.447 1.818 100.267 o
-9 -3 -15 81.341 77.118 2.268 50.245 o
-9 -3 -14 25.109 24.967 1.778 103.639 o
-9 -3 -13 27.059 30.198 3.249 33.333 o
-9 -3 -12 42.192 42.232 2.186 65.795 o
-9 -3 -11 26.324 27.531 2.360 61.284 o
-9 -3 -10 92.217 87.518 2.288 46.474 o
-9 -3 -9 13.716 17.929 2.421 60.509 o
-9 -3 -8 22.306 23.588 2.104 77.011 o
-9 -3 -7 8.017 6.272 2.207 73.998 o
-9 -3 -6 77.641 75.566 2.595 41.866 o
-9 -3 -5 36.406 38.523 2.125 70.894 o
-9 -3 -4 29.358 26.428 2.390 59.481 o
-9 -3 -3 49.141 47.646 2.166 64.641 o
-9 -3 -2 13.982 11.360 2.452 59.355 o
-9 -3 -1 20.475 21.637 2.074 79.754 o
-9 -2 -32 10.891 7.764 3.116 37.304 o
-9 -2 -30 37.198 39.719 2.625 48.403 o
-9 -2 -28 8.043 6.191 2.339 65.959 o
-9 -2 -26 7.288 6.334 1.890 100.425 o
-9 -2 -25 7.208 6.405 1.757 115.808 o
-9 -2 -24 7.212 6.977 2.104 81.290 o
-9 -2 -23 23.756 28.553 1.859 95.453 o
-9 -2 -22 17.982 16.927 1.869 98.213 o
-9 -2 -21 7.976 10.737 1.921 96.667 o
-9 -2 -20 25.424 22.873 1.880 93.974 o
-9 -2 -19 3.778 4.934 1.992 91.341 o
-9 -2 -18 18.102 20.758 1.716 114.319 o
-9 -2 -17 39.033 41.179 1.818 90.937 o
-9 -2 -15 20.267 21.770 1.686 116.940 o
-9 -2 -14 35.908 34.468 1.696 105.086 o
-9 -2 -13 14.195 14.414 1.778 109.702 o
-9 -2 -12 37.870 37.308 2.145 69.522 o
-9 -2 -11 37.563 35.827 2.145 69.761 o
-9 -2 -9 25.129 27.235 2.820 43.930 o
-9 -2 -8 25.409 26.367 2.952 40.242 o
-9 -2 -7 6.021 6.814 2.156 77.721 o
-9 -2 -5 89.263 89.173 3.208 28.475 o
-9 -2 -4 43.250 42.681 2.493 52.146 o
-9 -2 -3 12.579 10.338 2.166 75.807 o
-9 -2 -2 20.523 20.268 2.074 79.891 o
-9 -2 -1 8.975 7.519 3.443 30.668 o
-9 -1 -35 2.275 5.680 2.207 74.723 o
-9 -1 -33 8.243 11.666 2.064 83.909 o
-9 -1 -32 25.475 26.653 2.533 53.800 o
-9 -1 -30 24.959 26.459 2.258 66.854 o
-9 -1 -27 12.859 10.502 1.880 99.567 o
-9 -1 -26 89.237 83.544 2.901 33.599 o
-9 -1 -25 5.141 5.629 1.767 115.226 o
-9 -1 -24 8.986 10.522 1.849 103.826 o
-9 -1 -23 16.109 16.447 1.675 121.369 o
-9 -1 -22 43.157 38.728 1.788 92.263 o
-9 -1 -21 8.769 7.897 1.767 113.799 o
-9 -1 -20 18.935 24.651 1.716 113.128 o
-9 -1 -19 6.217 7.100 1.859 103.859 o
-9 -1 -18 16.668 17.826 1.849 100.526 o
-9 -1 -16 17.288 17.336 1.696 117.966 o
-9 -1 -15 38.820 37.451 1.696 102.871 o
-9 -1 -13 25.631 26.857 1.982 84.746 o
-9 -1 -12 35.458 28.359 3.146 35.053 o
-9 -1 -11 4.698 6.732 2.186 75.760 o
-9 -1 -10 7.694 8.295 2.237 71.934 o
-9 -1 -9 16.314 14.905 3.484 29.694 o
-9 -1 -8 16.209 16.263 2.472 57.944 o
-9 -1 -7 43.400 39.422 2.135 68.557 o
-9 -1 -6 31.779 28.921 2.104 74.333 o
-9 -1 -4 50.494 52.151 2.401 53.756 o
-9 -1 -3 66.914 64.410 2.350 51.615 o
-9 -1 -2 11.613 12.453 2.421 61.011 o
-9 -1 -1 31.464 31.965 2.084 75.357 o
-8 -17 -11 7.133 5.813 2.012 88.860 o
-8 -17 -10 4.977 7.733 2.462 59.826 o
-8 -17 -8 9.197 8.019 2.299 68.059 o
-8 -17 -6 13.111 16.079 2.033 85.005 o
-8 -17 -5 9.823 10.410 2.064 83.741 o
-8 -17 -4 8.199 11.237 2.043 85.599 o
-8 -17 -2 7.518 9.981 4.301 19.711 o
-8 -17 -1 8.106 11.922 2.033 86.394 o
-8 -16 -17 5.671 7.243 1.859 103.974 o
-8 -16 -16 7.259 6.170 1.890 100.451 o
-8 -16 -15 11.167 13.955 2.135 77.867 o
-8 -16 -14 5.244 7.764 1.829 107.461 o
-8 -16 -13 10.589 10.308 1.829 105.660 o
-8 -16 -12 27.777 25.427 3.698 26.004 o
-8 -16 -11 4.477 4.944 1.941 96.020 o
-8 -16 -10 40.887 39.872 5.598 11.422 o
-8 -16 -9 13.619 14.241 2.043 84.275 o
-8 -16 -8 49.406 60.426 2.207 61.198 o
-8 -16 -7 7.780 7.069 1.869 102.375 o
-8 -16 -6 13.638 14.179 2.043 84.278 o
-8 -16 -5 25.273 28.962 4.965 14.626 o
-8 -16 -4 3.732 5.292 2.125 80.369 o
-8 -16 -3 13.633 14.568 2.023 85.879 o
-8 -16 -2 7.745 11.523 1.992 89.991 o
-8 -15 -19 8.480 9.184 1.910 97.739 o
-8 -15 -17 5.284 4.750 2.339 66.299 o
-8 -15 -15 31.828 30.954 2.482 54.858 o
-8 -15 -13 19.285 21.616 2.728 47.473 o
-8 -15 -12 13.528 12.320 1.798 107.915 o
-8 -15 -11 33.255 37.512 2.064 75.541 o
-8 -15 -8 5.638 6.691 2.799 46.386 o
-8 -15 -7 37.761 43.069 3.003 37.632 o
-8 -15 -6 9.554 14.568 2.002 88.431 o
-8 -15 -5 19.385 20.237 2.012 84.780 o
-8 -15 -4 6.815 7.509 2.053 85.331 o
-8 -15 -3 17.175 24.467 2.012 84.802 o
-8 -15 -2 10.880 13.076 3.974 23.001 o
-8 -15 -1 13.716 16.519 1.992 88.192 o
-8 -14 -23 12.627 14.884 2.094 80.491 o
-8 -14 -21 8.271 8.183 1.655 129.374 o
-8 -14 -17 9.612 9.368 1.757 114.575 o
-8 -14 -15 13.862 13.229 1.594 135.178 o
-8 -14 -14 25.484 24.232 1.635 120.229 o
-8 -14 -13 11.226 10.481 1.706 120.473 o
-8 -14 -12 24.280 23.711 2.217 69.525 o
-8 -14 -10 13.299 11.901 2.033 85.392 o
-8 -14 -6 23.354 28.696 4.485 17.885 o
-8 -14 -4 8.062 8.796 2.595 53.674 o
-8 -14 -1 4.447 7.008 2.023 88.341 o
-8 -13 -27 7.704 6.793 1.778 113.020 o
-8 -13 -26 11.460 14.404 2.186 74.301 o
-8 -13 -25 11.784 13.383 2.115 79.274 o
-8 -13 -24 12.786 14.721 2.482 57.891 o
-8 -13 -21 6.513 6.089 2.401 62.823 o
-8 -13 -19 21.796 25.386 2.207 70.419 o
-8 -13 -17 19.357 19.297 2.830 44.291 o
-8 -13 -16 6.772 7.447 2.452 60.185 o
-8 -13 -15 5.057 3.953 1.624 136.329 o
-8 -13 -14 6.068 6.211 1.645 132.207 o
-8 -13 -12 6.387 6.865 1.624 135.206 o
-8 -13 -11 28.895 35.888 2.625 49.498 o
-8 -13 -9 5.406 6.477 2.053 85.647 o
-8 -13 -8 16.674 18.010 1.972 89.056 o
-8 -13 -4 21.701 26.704 1.992 85.013 o
-8 -13 -1 11.534 12.065 1.961 91.865 o
-8 -12 -29 16.736 17.111 1.921 93.682 o
-8 -12 -28 5.494 5.506 1.747 117.800 o
-8 -12 -27 9.040 8.408 2.319 66.883 o
-8 -12 -26 7.140 6.099 2.074 83.749 o
-8 -12 -25 15.552 18.562 2.258 68.946 o
-8 -12 -23 20.862 21.371 2.350 62.986 o
-8 -12 -22 15.493 17.765 1.757 111.036 o
-8 -12 -21 5.984 6.845 1.716 121.582 o
-8 -12 -20 12.847 14.895 1.655 126.010 o
-8 -12 -19 4.527 4.832 2.125 80.292 o
-8 -12 -18 30.524 30.984 2.288 63.907 o
-8 -12 -16 11.139 10.624 1.543 145.958 o
-8 -12 -13 7.616 6.068 1.757 115.734 o
-8 -12 -11 6.060 4.515 2.145 78.604 o
-8 -12 -10 17.103 18.889 2.554 54.210 o
-8 -12 -9 8.505 9.684 1.931 95.674 o
-8 -12 -8 10.149 11.411 2.319 66.591 o
-8 -12 -7 3.092 5.067 2.053 86.119 o
-8 -12 -6 16.245 18.971 2.993 39.887 o
-8 -12 -5 16.559 23.517 3.269 33.483 o
-8 -12 -4 29.440 30.892 2.012 80.879 o
-8 -12 -2 39.987 45.583 2.656 46.770 o
-8 -12 -1 5.553 6.375 2.380 63.968 o
-8 -11 -31 5.143 7.253 1.778 113.699 o
-8 -11 -30 6.952 10.675 1.931 95.908 o
-8 -11 -28 16.648 15.426 1.818 104.126 o
-8 -11 -27 23.009 22.863 3.862 24.037 o
-8 -11 -26 2.880 7.396 2.023 88.569 o
-8 -11 -25 1.704 4.362 2.115 81.471 o
-8 -11 -24 10.580 9.358 1.655 128.188 o
-8 -11 -22 10.393 10.839 2.237 71.430 o
-8 -11 -20 10.350 12.371 1.818 106.573 o
-8 -11 -19 3.951 3.688 1.798 111.966 o
-8 -11 -18 11.726 12.770 1.563 141.474 o
-8 -11 -16 9.217 10.951 1.543 146.925 o
-8 -11 -15 30.141 32.486 2.707 46.788 o
-8 -11 -14 21.852 16.223 1.961 88.837 o
-8 -11 -13 18.528 16.795 1.532 141.492 o
-8 -11 -12 7.238 8.510 1.512 154.489 o
-8 -11 -10 2.959 5.118 1.869 103.721 o
-8 -11 -9 13.091 14.629 1.961 91.213 o
-8 -11 -7 8.519 11.421 1.941 94.501 o
-8 -11 -5 12.080 14.149 1.941 93.362 o
-8 -11 -4 12.530 13.995 2.247 70.303 o
-8 -11 -3 19.995 21.126 2.401 60.587 o
-8 -11 -1 8.354 12.136 2.625 52.313 o
-8 -10 -31 6.696 8.050 1.890 100.363 o
-8 -10 -30 7.419 6.834 1.798 110.605 o
-8 -10 -28 3.601 5.527 2.503 58.087 o
-8 -10 -26 4.901 7.641 2.217 73.626 o
-8 -10 -25 8.212 9.419 1.665 127.624 o
-8 -10 -24 6.943 7.805 1.726 119.708 o
-8 -10 -22 16.066 17.683 2.288 67.175 o
-8 -10 -21 3.033 5.138 1.747 118.579 o
-8 -10 -20 12.876 13.229 1.665 124.906 o
-8 -10 -19 7.996 7.958 1.604 137.626 o
-8 -10 -18 2.773 6.170 1.696 125.650 o
-8 -10 -15 8.141 7.284 2.064 84.302 o
-8 -10 -14 14.281 14.251 1.522 146.711 o
-8 -10 -13 18.540 19.400 1.512 144.096 o
-8 -10 -11 31.517 34.355 2.717 46.249 o
-8 -10 -10 16.162 17.530 1.951 91.016 o
-8 -10 -9 17.587 18.960 1.972 88.713 o
-8 -10 -8 18.114 19.553 1.961 89.374 o
-8 -10 -6 6.449 8.428 2.472 59.194 o
-8 -10 -5 37.127 38.942 1.992 79.006 o
-8 -10 -4 11.775 14.312 1.931 94.367 o
-8 -10 -3 16.041 17.581 2.503 56.532 o
-8 -10 -1 9.557 10.767 3.177 35.889 o
-8 -9 -34 12.122 13.372 1.982 89.775 o
-8 -9 -33 5.330 6.099 2.115 80.859 o
-8 -9 -28 4.644 8.489 2.064 84.775 o
-8 -9 -27 8.590 10.481 2.023 87.291 o
-8 -9 -25 20.997 22.270 1.880 95.482 o
-8 -9 -24 8.157 9.684 2.370 64.106 o
-8 -9 -23 34.033 34.560 2.074 75.064 o
-8 -9 -22 11.018 11.248 1.706 120.406 o
-8 -9 -21 4.033 3.821 1.737 119.860 o
-8 -9 -20 46.950 44.765 2.666 45.722 o
-8 -9 -19 23.962 25.407 1.594 126.215 o
-8 -9 -18 29.827 27.511 1.696 109.812 o
-8 -9 -17 5.753 6.528 1.675 127.582 o
-8 -9 -16 5.017 4.638 1.624 136.210 o
-8 -9 -15 10.102 10.348 1.532 148.472 o
-8 -9 -12 12.397 12.708 1.604 134.428 o
-8 -9 -11 5.983 6.569 1.849 105.110 o
-8 -9 -10 18.631 19.410 1.829 101.732 o
-8 -9 -9 36.274 35.418 2.666 47.379 o
-8 -9 -8 25.617 27.623 1.961 86.251 o
-8 -9 -7 76.294 81.675 2.462 45.071 o
-8 -9 -5 46.827 50.844 2.707 44.189 o
-8 -9 -4 10.673 12.851 2.237 71.259 o
-8 -9 -3 5.275 6.191 2.002 90.053 o
-8 -9 -2 54.134 59.333 4.127 20.086 o
-8 -9 -1 82.754 90.521 2.156 52.040 o
-8 -8 -33 9.362 8.745 2.431 60.901 o
-8 -8 -32 38.979 41.282 2.074 72.945 o
-8 -8 -31 8.135 7.018 1.839 105.646 o
-8 -8 -30 9.519 8.459 1.992 89.943 o
-8 -8 -29 9.345 9.143 2.084 82.338 o
-8 -8 -28 30.138 32.833 3.044 37.494 o
-8 -8 -27 29.032 24.467 2.227 68.023 o
-8 -8 -26 5.925 9.153 1.788 111.938 o
-8 -8 -25 30.642 30.300 1.818 96.410 o
-8 -8 -23 5.280 8.244 2.043 86.368 o
-8 -8 -21 11.202 12.524 1.594 136.703 o
-8 -8 -18 6.064 4.812 1.726 120.480 o
-8 -8 -17 22.896 23.997 1.573 130.170 o
-8 -8 -16 21.774 20.166 1.655 120.541 o
-8 -8 -15 11.656 12.392 1.543 145.173 o
-8 -8 -14 64.737 62.336 1.900 71.731 o
-8 -8 -13 73.763 72.327 1.757 73.985 o
-8 -8 -12 13.475 12.402 1.941 93.236 o
-8 -8 -11 14.886 16.427 1.798 106.788 o
-8 -8 -10 54.002 57.780 2.043 68.298 o
-8 -8 -9 27.031 29.462 1.972 84.787 o
-8 -8 -8 19.712 22.945 1.951 89.379 o
-8 -8 -7 111.038 109.727 4.240 16.901 o
-8 -8 -6 13.222 14.425 1.951 92.122 o
-8 -8 -5 61.913 67.516 2.309 53.711 o
-8 -8 -4 7.861 8.081 1.972 92.144 o
-8 -8 -3 30.172 31.934 1.941 85.878 o
-8 -8 -2 5.158 4.423 2.033 87.563 o
-8 -8 -1 2.736 5.833 1.951 95.274 o
-8 -7 -36 12.849 11.493 2.084 81.522 o
-8 -7 -35 26.390 27.286 1.859 94.767 o
-8 -7 -33 6.737 7.263 1.849 104.836 o
-8 -7 -32 43.761 47.728 2.196 64.331 o
-8 -7 -31 27.224 28.349 1.931 88.146 o
-8 -7 -29 27.205 27.623 2.329 62.652 o
-8 -7 -28 3.679 4.679 2.186 76.009 o
-8 -7 -27 5.731 8.428 2.166 76.931 o
-8 -7 -26 13.825 9.378 2.043 84.716 o
-8 -7 -24 4.809 6.998 1.931 96.752 o
-8 -7 -22 41.355 40.914 2.023 75.494 o
-8 -7 -21 13.007 13.332 1.818 105.622 o
-8 -7 -20 38.970 40.577 1.726 99.113 o
-8 -7 -19 10.940 9.317 1.716 119.423 o
-8 -7 -18 3.843 5.036 1.829 108.152 o
-8 -7 -17 4.828 5.762 1.716 122.135 o
-8 -7 -16 30.678 31.076 1.573 123.139 o
-8 -7 -15 26.057 28.870 1.798 100.419 o
-8 -7 -14 7.794 7.887 1.553 146.618 o
-8 -7 -13 20.863 22.403 1.982 86.600 o
-8 -7 -12 46.797 48.198 2.033 72.284 o
-8 -7 -11 85.195 87.487 2.973 32.540 o
-8 -7 -10 15.533 17.254 2.247 69.647 o
-8 -7 -8 23.036 22.321 1.961 87.706 o
-8 -7 -7 84.213 85.873 2.738 37.149 o
-8 -7 -6 14.916 16.202 2.064 82.232 o
-8 -7 -5 27.328 24.599 1.921 89.534 o
-8 -7 -4 24.586 26.091 2.237 68.089 o
-8 -7 -3 23.373 24.089 2.431 58.554 o
-8 -7 -1 8.630 8.622 2.401 62.513 o
-8 -6 -37 4.340 7.774 2.115 80.881 o
-8 -6 -36 43.395 40.199 2.176 66.284 o
-8 -6 -35 18.722 21.014 1.849 99.366 o
-8 -6 -34 26.267 25.253 3.065 37.445 o
-8 -6 -33 3.302 3.984 1.972 93.393 o
-8 -6 -32 26.397 26.408 1.818 98.760 o
-8 -6 -31 21.278 19.869 1.869 96.737 o
-8 -6 -30 6.374 9.613 2.268 70.112 o
-8 -6 -29 10.164 7.948 2.278 69.152 o
-8 -6 -28 32.727 33.559 2.370 59.399 o
-8 -6 -26 51.183 54.552 1.890 78.542 o
-8 -6 -25 18.851 20.207 1.788 105.858 o
-8 -6 -24 15.132 16.131 1.757 111.472 o
-8 -6 -23 15.741 17.418 1.665 122.703 o
-8 -6 -22 76.862 71.612 2.350 49.105 o
-8 -6 -21 25.544 22.240 1.635 120.731 o
-8 -6 -20 33.916 35.612 1.716 103.709 o
-8 -6 -19 19.435 21.300 1.594 129.991 o
-8 -6 -18 53.004 52.039 1.818 83.046 o
-8 -6 -17 58.215 56.912 1.696 88.244 o
-8 -6 -16 107.256 107.725 3.453 23.717 o
-8 -6 -15 8.260 6.436 1.767 114.182 o
-8 -6 -14 63.994 63.429 1.839 75.175 o
-8 -6 -13 72.655 66.739 1.788 73.946 o
-8 -6 -12 90.680 93.024 1.788 62.273 o
-8 -6 -11 29.709 27.654 2.482 55.331 o
-8 -6 -10 43.787 45.603 2.012 74.749 o
-8 -6 -9 64.204 66.749 2.217 56.776 o
-8 -6 -8 51.725 57.852 4.291 18.744 o
-8 -6 -7 148.112 150.825 3.341 21.064 o
-8 -6 -6 211.648 219.239 4.209 12.337 o
-8 -6 -5 33.622 36.235 1.992 80.423 o
-8 -6 -4 27.847 29.186 1.951 86.189 o
-8 -6 -3 42.434 47.452 2.227 63.141 o
-8 -6 -2 122.569 115.325 2.186 40.456 o
-8 -6 -1 21.329 22.086 1.931 90.806 o
-8 -5 -38 3.165 5.608 2.166 77.444 o
-8 -5 -37 14.828 14.435 2.084 80.883 o
-8 -5 -36 3.922 6.702 1.910 99.018 o
-8 -5 -35 26.745 26.683 1.880 92.913 o
-8 -5 -34 12.945 12.678 1.869 100.291 o
-8 -5 -32 5.994 10.042 2.002 89.573 o
-8 -5 -31 17.575 18.552 1.941 91.422 o
-8 -5 -30 22.494 24.140 2.023 82.774 o
-8 -5 -29 8.489 9.511 2.421 61.452 o
-8 -5 -27 17.318 13.893 2.758 46.864 o
-8 -5 -26 23.110 23.323 1.798 102.613 o
-8 -5 -25 17.692 19.297 1.798 105.324 o
-8 -5 -24 23.023 21.085 1.696 114.564 o
-8 -5 -22 70.522 69.365 2.687 40.916 o
-8 -5 -21 35.328 31.822 1.645 111.544 o
-8 -5 -20 76.638 74.707 2.135 56.051 o
-8 -5 -19 28.099 26.683 2.104 75.422 o
-8 -5 -18 19.017 18.174 1.594 131.096 o
-8 -5 -17 107.774 102.862 3.341 25.072 o
-8 -5 -16 84.627 79.826 2.523 42.336 o
-8 -5 -15 20.953 23.302 1.553 134.637 o
-8 -5 -14 18.013 17.316 1.665 121.679 o
-8 -5 -13 97.680 95.415 1.706 62.382 o
-8 -5 -12 75.288 74.646 1.982 62.449 o
-8 -5 -11 13.169 16.570 2.043 84.131 o
-8 -5 -10 51.840 50.506 3.065 35.044 o
-8 -5 -9 151.842 148.577 5.302 10.629 o
-8 -5 -8 11.351 11.513 1.972 91.049 o
-8 -5 -7 12.624 14.455 1.921 95.102 o
-8 -5 -6 118.399 117.573 2.196 40.815 o
-8 -5 -5 114.241 114.017 3.249 25.324 o
-8 -5 -4 36.520 39.126 1.961 81.285 o
-8 -5 -3 66.817 68.445 2.227 55.624 o
-8 -5 -2 72.282 65.258 2.585 43.574 o
-8 -5 -1 127.414 122.027 2.656 31.384 o
-8 -4 -38 34.120 36.868 2.288 62.770 o
-8 -4 -37 4.705 4.955 1.900 100.089 o
-8 -4 -36 9.991 9.960 1.890 99.339 o
-8 -4 -35 11.560 13.372 1.910 96.487 o
-8 -4 -33 16.139 17.673 1.900 95.678 o
-8 -4 -31 17.981 17.735 1.921 93.259 o
-8 -4 -30 22.113 24.834 2.595 51.845 o
-8 -4 -29 7.857 7.815 2.176 75.978 o
-8 -4 -28 22.571 21.933 2.707 47.895 o
-8 -4 -27 68.772 65.452 2.442 48.209 o
-8 -4 -26 45.740 43.059 2.012 74.549 o
-8 -4 -25 9.610 8.173 1.829 106.238 o
-8 -4 -24 20.191 19.103 1.706 115.031 o
-8 -4 -23 28.480 27.460 1.706 109.333 o
-8 -4 -22 53.596 52.120 1.726 89.369 o
-8 -4 -21 6.902 6.957 1.767 114.514 o
-8 -4 -20 5.654 10.093 1.849 104.752 o
-8 -4 -19 7.128 8.786 1.604 137.830 o
-8 -4 -18 57.415 57.351 1.655 91.558 o
-8 -4 -17 5.220 6.313 1.706 123.354 o
-8 -4 -16 33.110 32.200 1.788 97.888 o
-8 -4 -15 100.792 100.124 2.993 30.251 o
-8 -4 -13 60.825 57.034 1.706 86.228 o
-8 -4 -10 54.805 56.258 2.625 45.326 o
-8 -4 -9 85.060 79.928 2.319 47.708 o
-8 -4 -8 29.723 31.097 1.941 86.144 o
-8 -4 -7 11.899 10.277 3.065 38.456 o
-8 -4 -6 7.679 4.423 2.053 85.444 o
-8 -4 -5 95.020 89.040 2.370 43.713 o
-8 -4 -4 50.628 45.572 1.972 75.166 o
-8 -4 -3 24.559 25.274 1.931 89.407 o
-8 -4 -2 128.666 124.928 2.717 30.230 o
-8 -3 -39 23.436 21.065 1.849 97.798 o
-8 -3 -38 3.629 4.679 2.115 81.195 o
-8 -3 -36 3.142 4.188 2.084 83.682 o
-8 -3 -34 6.596 9.684 1.849 104.564 o
-8 -3 -33 20.351 17.122 2.012 84.920 o
-8 -3 -32 15.826 16.662 1.808 105.302 o
-8 -3 -31 28.280 28.246 1.808 98.680 o
-8 -3 -30 20.179 20.881 2.156 74.300 o
-8 -3 -29 42.292 43.233 2.278 61.165 o
-8 -3 -28 40.514 38.932 2.360 58.183 o
-8 -3 -27 7.695 8.111 2.380 63.688 o
-8 -3 -26 14.216 16.846 1.941 92.507 o
-8 -3 -25 87.977 81.644 2.033 55.923 o
-8 -3 -24 33.648 31.669 2.196 68.166 o
-8 -3 -23 25.346 27.102 1.686 113.264 o
-8 -3 -21 104.708 101.023 3.044 29.133 o
-8 -3 -20 47.009 45.583 2.288 59.572 o
-8 -3 -19 3.374 4.076 1.696 125.794 o
-8 -3 -18 13.303 12.749 1.716 117.889 o
-8 -3 -17 30.261 27.971 1.573 124.381 o
-8 -3 -16 14.209 18.010 2.012 86.218 o
-8 -3 -15 6.203 5.864 1.583 142.388 o
-8 -3 -14 26.671 25.580 1.543 131.744 o
-8 -3 -13 25.245 23.813 2.350 62.207 o
-8 -3 -12 8.995 7.897 1.532 149.761 o
-8 -3 -11 77.168 69.242 2.084 58.535 o
-8 -3 -10 12.287 14.823 1.921 95.141 o
-8 -3 -9 23.137 19.236 1.921 91.589 o
-8 -3 -8 7.851 6.017 1.972 92.352 o
-8 -3 -7 22.394 22.444 1.910 92.237 o
-8 -3 -6 38.818 36.521 2.186 67.145 o
-8 -3 -5 15.809 12.473 1.910 95.505 o
-8 -3 -4 37.698 37.767 1.941 82.588 o
-8 -3 -3 134.057 125.285 2.574 31.567 o
-8 -3 -2 41.186 38.176 1.941 81.393 o
-8 -3 -1 50.346 49.934 2.758 42.438 o
-8 -2 -39 9.408 10.338 2.002 88.888 o
-8 -2 -38 10.239 10.951 1.839 104.539 o
-8 -2 -35 8.757 9.266 2.012 88.241 o
-8 -2 -33 10.911 14.057 1.829 105.019 o
-8 -2 -31 17.752 18.991 2.012 85.308 o
-8 -2 -30 16.407 20.053 2.217 71.151 o
-8 -2 -29 43.220 45.909 2.135 67.825 o
-8 -2 -28 22.041 25.968 2.084 78.220 o
-8 -2 -27 8.853 12.126 2.288 68.457 o
-8 -2 -26 27.511 23.833 1.859 94.975 o
-8 -2 -25 11.769 11.472 1.839 104.029 o
-8 -2 -24 8.576 12.044 1.849 103.732 o
-8 -2 -23 34.448 35.019 1.900 87.203 o
-8 -2 -22 14.400 13.791 1.737 114.670 o
-8 -2 -20 26.847 26.775 1.532 132.723 o
-8 -2 -19 18.305 21.146 2.156 74.619 o
-8 -2 -18 13.623 16.529 1.573 137.714 o
-8 -2 -17 29.536 29.299 1.573 124.420 o
-8 -2 -16 6.566 10.430 1.910 98.035 o
-8 -2 -15 21.693 21.729 1.543 136.249 o
-8 -2 -14 3.681 4.577 1.604 140.193 o
-8 -2 -13 51.933 52.151 1.573 102.957 o
-8 -2 -12 27.293 27.378 1.522 133.720 o
-8 -2 -11 18.485 21.085 1.645 123.314 o
-8 -2 -10 8.622 10.001 2.207 73.675 o
-8 -2 -9 1.937 6.140 1.961 94.410 o
-8 -2 -8 6.114 6.722 1.951 94.537 o
-8 -2 -7 21.289 20.799 2.166 73.445 o
-8 -2 -5 44.144 44.071 1.941 79.458 o
-8 -2 -4 13.189 13.669 1.880 99.049 o
-8 -2 -3 58.110 54.787 1.951 72.460 o
-8 -2 -2 16.973 13.127 1.859 100.110 o
-8 -2 -1 21.665 23.128 1.869 96.093 o
-8 -1 -37 18.835 19.103 1.941 91.014 o
-8 -1 -36 9.088 8.009 1.818 107.569 o
-8 -1 -34 15.416 15.181 1.757 111.542 o
-8 -1 -33 31.413 31.689 1.849 93.105 o
-8 -1 -32 8.102 6.824 2.002 89.479 o
-8 -1 -31 15.460 16.958 1.859 99.989 o
-8 -1 -28 9.863 11.973 2.064 83.594 o
-8 -1 -27 27.968 28.124 2.595 51.099 o
-8 -1 -25 49.623 46.298 2.084 68.910 o
-8 -1 -24 35.855 32.220 2.094 73.619 o
-8 -1 -23 18.010 19.165 1.675 119.895 o
-8 -1 -22 59.620 55.747 1.726 85.687 o
-8 -1 -21 10.772 10.890 1.645 129.304 o
-8 -1 -20 3.742 4.689 1.583 143.725 o
-8 -1 -19 5.791 5.731 1.716 121.828 o
-8 -1 -18 12.930 12.177 1.890 98.296 o
-8 -1 -17 40.343 39.780 1.604 110.828 o
-8 -1 -16 8.406 10.236 1.553 145.699 o
-8 -1 -15 16.263 12.810 1.553 140.649 o
-8 -1 -14 60.241 57.085 1.614 93.212 o
-8 -1 -13 68.505 65.401 1.859 72.001 o
-8 -1 -12 85.681 85.393 1.849 62.901 o
-8 -1 -11 27.649 28.645 1.665 114.141 o
-8 -1 -10 11.935 12.381 2.033 85.616 o
-8 -1 -9 121.258 115.386 2.911 28.848 o
-8 -1 -8 35.989 33.160 1.941 83.870 o
-8 -1 -7 7.085 6.650 2.094 82.116 o
-8 -1 -6 26.363 26.162 1.910 90.456 o
-8 -1 -5 103.864 101.135 2.472 39.008 o
-8 -1 -3 4.196 7.692 1.900 99.905 o
-8 -1 -2 26.769 25.223 1.869 94.063 o
-8 -1 -1 26.555 27.439 1.859 94.683 o
-7 -18 -12 10.583 6.957 2.850 44.514 o
-7 -18 -11 10.072 8.489 2.023 87.199 o
-7 -18 -10 54.290 63.388 6.099 9.529 o
-7 -18 -9 10.956 11.104 2.666 50.610 o
-7 -18 -8 23.421 26.346 3.473 29.489 o
-7 -18 -7 9.424 10.706 4.229 20.356 o
-7 -18 -6 30.012 33.436 4.178 20.397 o
-7 -18 -5 8.179 12.923 3.157 36.360 o
-7 -18 -4 4.555 6.518 1.880 102.105 o
-7 -17 -14 2.321 5.486 2.370 64.838 o
-7 -17 -13 26.864 26.500 5.547 11.752 o
-7 -17 -12 21.962 27.950 2.615 50.944 o
-7 -17 -11 21.275 21.034 1.961 88.354 o
-7 -17 -9 8.615 10.594 1.635 131.859 o
-7 -17 -7 18.128 18.460 1.818 103.128 o
-7 -17 -6 11.655 12.310 1.839 103.941 o
-7 -17 -5 10.440 11.237 1.645 129.373 o
-7 -17 -4 6.917 11.881 2.625 52.419 o
-7 -17 -3 5.500 6.855 1.859 104.062 o
-7 -16 -22 10.805 13.046 1.829 105.200 o
-7 -16 -19 6.618 4.434 1.706 123.201 o
-7 -16 -18 8.932 8.459 1.921 96.709 o
-7 -16 -16 22.202 25.059 2.227 69.173 o
-7 -16 -14 17.111 14.680 2.779 46.184 o
-7 -16 -13 20.807 18.419 1.522 141.192 o
-7 -16 -12 28.696 28.859 4.260 19.700 o
-7 -16 -9 40.187 42.916 2.768 43.501 o
-7 -16 -7 24.013 28.012 1.716 110.128 o
-7 -16 -6 11.639 14.578 3.964 23.097 o
-7 -16 -5 9.726 10.267 1.818 107.065 o
-7 -16 -4 4.765 6.691 1.839 106.546 o
-7 -16 -3 2.071 4.689 1.910 99.596 o
-7 -16 -2 4.717 6.078 1.869 103.220 o
-7 -15 -24 7.108 5.782 1.921 97.410 o
-7 -15 -23 5.474 7.805 1.849 105.083 o
-7 -15 -22 9.416 11.503 2.370 63.886 o
-7 -15 -21 7.795 10.471 2.012 88.309 o
-7 -15 -20 21.310 22.046 1.788 104.604 o
-7 -15 -18 16.200 22.342 2.012 85.279 o
-7 -15 -17 36.340 34.498 1.931 84.306 o
-7 -15 -14 2.145 3.228 1.502 160.692 o
-7 -15 -13 16.130 15.845 2.115 78.284 o
-7 -15 -8 5.399 6.242 1.869 103.043 o
-7 -15 -7 33.865 33.078 4.107 21.023 o
-7 -15 -6 8.207 7.171 1.645 131.165 o
-7 -15 -5 8.399 12.014 2.156 77.015 o
-7 -15 -3 42.824 47.575 2.809 41.905 o
-7 -15 -2 21.161 23.608 2.258 67.708 o
-7 -15 -1 11.642 17.663 1.818 105.373 o
-7 -14 -28 11.709 11.329 2.687 49.800 o
-7 -14 -27 3.962 4.597 2.278 70.022 o
-7 -14 -26 18.474 20.677 2.166 73.966 o
-7 -14 -22 7.054 9.991 1.788 111.487 o
-7 -14 -21 7.628 8.040 1.808 109.162 o
-7 -14 -20 11.182 10.532 2.023 86.787 o
-7 -14 -17 37.719 42.324 3.627 26.436 o
-7 -14 -16 8.432 9.909 1.359 188.040 o
-7 -14 -15 9.392 10.961 1.778 111.863 o
-7 -14 -14 20.018 19.686 1.563 134.745 o
-7 -14 -13 11.804 11.840 2.401 62.040 o
-7 -14 -12 7.127 9.143 1.451 167.160 o
-7 -14 -11 4.501 3.790 1.829 108.144 o
-7 -14 -10 6.258 7.263 1.747 117.296 o
-7 -14 -9 4.186 5.098 2.176 76.631 o
-7 -14 -8 3.963 4.117 2.002 90.460 o
-7 -14 -7 18.425 20.738 3.586 27.929 o
-7 -14 -5 6.628 8.030 1.808 109.442 o
-7 -14 -4 26.791 28.645 1.849 95.322 o
-7 -14 -3 42.402 46.788 2.758 43.393 o
-7 -14 -2 6.157 8.162 2.125 79.829 o
-7 -13 -31 9.757 14.251 2.360 64.245 o
-7 -13 -29 8.843 11.799 1.982 90.644 o
-7 -13 -27 9.074 7.784 1.778 112.457 o
-7 -13 -26 8.207 7.590 2.585 54.125 o
-7 -13 -24 16.201 17.540 1.921 93.769 o
-7 -13 -23 17.660 16.468 1.931 92.589 o
-7 -13 -21 44.726 48.412 2.442 53.426 o
-7 -13 -20 26.010 26.837 1.921 89.596 o
-7 -13 -18 26.463 35.551 2.237 66.917 o
-7 -13 -17 25.090 25.304 1.502 139.155 o
-7 -13 -16 26.146 26.632 2.002 83.075 o
-7 -13 -15 16.424 16.887 1.379 172.824 o
-7 -13 -14 34.486 35.316 2.533 52.250 o
-7 -13 -13 8.227 9.848 1.359 188.243 o
-7 -13 -12 5.084 4.015 1.400 182.418 o
-7 -13 -11 18.986 19.563 2.237 69.553 o
-7 -13 -10 13.707 15.559 2.012 86.595 o
-7 -13 -9 9.853 13.015 2.258 70.104 o
-7 -13 -8 10.472 11.043 1.614 134.132 o
-7 -13 -7 6.756 6.313 2.942 41.982 o
-7 -13 -5 5.132 5.741 2.186 75.768 o
-7 -13 -4 12.500 16.590 1.778 109.911 o
-7 -13 -3 39.400 43.468 2.094 71.348 o
-7 -13 -2 60.214 67.832 2.472 48.433 o
-7 -13 -1 12.793 14.649 1.788 108.949 o
-7 -12 -33 10.082 11.534 2.380 63.280 o
-7 -12 -32 3.579 4.566 1.604 140.236 o
-7 -12 -30 15.666 16.049 2.002 86.951 o
-7 -12 -29 6.701 6.988 1.675 127.153 o
-7 -12 -28 11.281 12.055 1.686 122.945 o
-7 -12 -26 5.111 6.824 1.543 150.128 o
-7 -12 -23 4.313 5.915 1.849 105.592 o
-7 -12 -21 8.170 9.143 1.440 168.731 o
-7 -12 -20 6.860 6.650 1.747 117.204 o
-7 -12 -19 11.563 11.023 1.583 138.577 o
-7 -12 -17 18.573 19.849 1.491 147.478 o
-7 -12 -16 37.322 42.518 3.402 29.849 o
-7 -12 -15 4.415 5.619 1.400 182.324 o
-7 -12 -12 16.270 16.212 1.594 133.127 o
-7 -12 -11 14.076 11.023 1.583 137.283 o
-7 -12 -10 51.421 58.475 4.035 21.031 o
-7 -12 -9 6.814 7.049 1.645 131.750 o
-7 -12 -8 54.807 59.108 1.910 75.192 o
-7 -12 -7 17.545 21.637 2.278 67.259 o
-7 -12 -6 27.727 27.337 3.279 32.770 o
-7 -12 -4 12.294 12.759 2.033 85.508 o
-7 -12 -3 3.616 4.771 2.084 83.573 o
-7 -12 -2 17.587 16.897 1.778 108.060 o
-7 -12 -1 9.726 12.586 2.196 74.015 o
-7 -11 -35 7.735 10.767 2.431 60.957 o
-7 -11 -31 8.252 8.459 1.686 124.817 o
-7 -11 -30 4.840 5.670 1.686 126.543 o
-7 -11 -29 7.911 7.151 1.778 112.905 o
-7 -11 -26 16.982 19.400 2.207 71.741 o
-7 -11 -25 48.634 50.333 1.951 76.296 o
-7 -11 -24 75.494 77.312 2.687 39.822 o
-7 -11 -23 2.723 4.423 2.125 80.559 o
-7 -11 -22 8.534 9.072 1.583 140.555 o
-7 -11 -21 14.742 13.137 1.931 93.777 o
-7 -11 -19 14.703 18.327 1.583 134.995 o
-7 -11 -18 9.869 12.116 1.491 155.890 o
-7 -11 -17 20.119 19.287 1.491 146.582 o
-7 -11 -15 9.203 12.514 1.369 183.624 o
-7 -11 -14 10.338 9.174 2.033 86.234 o
-7 -11 -12 21.605 20.074 1.359 170.873 o
-7 -11 -10 25.299 28.471 2.370 60.871 o
-7 -11 -9 9.653 9.674 2.564 54.797 o
-7 -11 -8 39.114 38.605 2.002 77.789 o
-7 -11 -7 13.959 17.408 2.840 44.367 o
-7 -11 -6 117.510 126.583 2.513 34.514 o
-7 -11 -5 27.585 28.430 2.585 51.503 o
-7 -11 -4 14.820 14.527 1.747 113.116 o
-7 -11 -3 12.680 11.115 1.747 114.512 o
-7 -11 -2 18.810 19.767 2.043 82.591 o
-7 -11 -1 27.408 27.848 1.788 101.102 o
-7 -10 -35 5.231 4.485 1.818 109.075 o
-7 -10 -31 10.952 11.278 1.635 130.684 o
-7 -10 -30 11.828 12.545 1.614 133.138 o
-7 -10 -29 5.158 7.498 1.614 137.260 o
-7 -10 -28 25.817 22.883 1.767 104.848 o
-7 -10 -27 21.438 22.934 1.972 87.214 o
-7 -10 -26 26.185 26.152 1.961 86.298 o
-7 -10 -25 15.074 15.885 2.247 69.813 o
-7 -10 -24 25.985 26.990 1.972 85.428 o
-7 -10 -23 1.209 5.006 1.563 148.483 o
-7 -10 -22 16.861 16.468 1.635 126.687 o
-7 -10 -21 22.955 22.056 2.247 68.123 o
-7 -10 -20 24.775 27.787 1.553 130.775 o
-7 -10 -19 3.755 3.504 1.737 119.988 o
-7 -10 -18 4.730 4.975 1.645 132.955 o
-7 -10 -17 6.500 8.939 1.410 177.108 o
-7 -10 -16 9.232 9.470 1.400 177.309 o
-7 -10 -15 4.849 5.578 1.430 174.513 o
-7 -10 -14 31.860 34.458 1.645 112.728 o
-7 -10 -13 18.509 15.303 1.369 173.927 o
-7 -10 -12 26.184 26.990 1.308 173.268 o
-7 -10 -11 40.196 42.773 1.839 88.519 o
-7 -10 -10 17.915 17.540 1.808 104.446 o
-7 -10 -9 41.762 42.569 1.757 94.620 o
-7 -10 -8 75.542 80.193 2.595 41.837 o
-7 -10 -7 23.696 23.608 2.411 59.484 o
-7 -10 -6 43.074 45.164 2.053 72.554 o
-7 -10 -4 59.481 59.976 1.859 76.358 o
-7 -10 -2 11.841 13.893 1.716 118.231 o
-7 -10 -1 21.289 25.672 2.288 65.832 o
-7 -9 -37 26.201 30.668 2.697 47.561 o
-7 -9 -36 5.760 8.162 1.890 100.566 o
-7 -9 -35 21.106 21.974 1.747 109.200 o
-7 -9 -34 16.673 18.061 2.268 68.227 o
-7 -9 -33 15.824 13.066 1.696 119.494 o
-7 -9 -31 43.187 41.282 1.829 88.433 o
-7 -9 -30 2.050 5.946 2.023 88.820 o
-7 -9 -29 27.088 27.041 1.635 118.599 o
-7 -9 -28 30.201 32.670 1.788 98.992 o
-7 -9 -27 4.352 5.282 2.299 68.720 o
-7 -9 -26 6.570 7.692 1.931 96.313 o
-7 -9 -25 9.515 11.309 1.849 103.577 o
-7 -9 -23 13.532 15.089 1.961 91.055 o
-7 -9 -22 47.923 47.646 1.665 98.331 o
-7 -9 -21 38.875 37.921 1.624 110.049 o
-7 -9 -20 26.805 28.277 1.665 114.669 o
-7 -9 -19 25.231 26.224 1.788 102.288 o
-7 -9 -18 5.995 6.722 1.675 127.460 o
-7 -9 -17 42.123 44.673 2.493 52.164 o
-7 -9 -15 14.680 16.090 1.573 137.253 o
-7 -9 -14 9.635 10.175 2.064 83.795 o
-7 -9 -13 74.640 71.714 3.126 31.447 o
-7 -9 -12 41.695 44.163 2.452 53.810 o
-7 -9 -11 66.492 66.474 2.145 59.134 o
-7 -9 -10 52.748 54.542 3.228 31.731 o
-7 -9 -8 8.505 8.295 1.961 92.930 o
-7 -9 -7 20.971 23.557 1.747 108.931 o
-7 -9 -6 54.178 55.236 1.839 80.574 o
-7 -9 -5 60.986 64.001 2.758 40.562 o
-7 -9 -4 94.345 96.743 2.932 31.953 o
-7 -9 -3 50.297 55.880 2.544 48.475 o
-7 -9 -2 19.245 25.682 1.747 109.203 o
-7 -9 -1 57.195 61.090 1.859 77.009 o
-7 -8 -39 12.275 14.210 2.482 57.962 o
-7 -8 -36 6.419 7.110 1.726 119.995 o
-7 -8 -35 81.940 77.966 2.053 57.289 o
-7 -8 -34 16.937 15.017 1.747 112.226 o
-7 -8 -33 18.053 17.540 1.696 117.589 o
-7 -8 -31 18.980 19.206 1.972 88.332 o
-7 -8 -29 5.504 6.957 1.655 130.691 o
-7 -8 -28 7.194 10.767 1.604 137.354 o
-7 -8 -27 20.098 24.988 1.992 85.644 o
-7 -8 -26 7.271 6.191 2.084 82.916 o
-7 -8 -25 38.310 41.905 2.799 42.852 o
-7 -8 -23 61.760 61.274 1.726 83.420 o
-7 -8 -22 6.098 6.926 1.941 95.499 o
-7 -8 -21 45.902 43.304 2.728 44.094 o
-7 -8 -20 13.004 13.587 1.573 138.849 o
-7 -8 -19 12.617 11.840 1.553 142.998 o
-7 -8 -18 33.741 36.542 1.563 120.713 o
-7 -8 -17 54.242 52.488 1.583 100.531 o
-7 -8 -16 6.344 6.548 1.594 140.401 o
-7 -8 -15 209.236 216.277 2.728 19.122 o
-7 -8 -14 38.654 40.025 2.585 49.614 o
-7 -8 -13 7.637 8.428 1.461 164.825 o
-7 -8 -12 29.642 32.639 1.726 105.373 o
-7 -8 -11 47.535 47.268 1.471 117.968 o
-7 -8 -10 14.733 13.617 1.430 164.493 o
-7 -8 -9 11.917 10.921 1.951 92.838 o
-7 -8 -8 84.776 85.628 2.135 52.796 o
-7 -8 -7 33.289 32.884 2.166 69.851 o
-7 -8 -6 29.202 30.422 1.737 105.010 o
-7 -8 -5 15.718 14.108 1.716 116.672 o
-7 -8 -4 22.755 23.363 3.075 37.434 o
-7 -8 -3 122.129 125.173 3.371 23.150 o
-7 -8 -2 45.258 43.223 1.798 89.589 o
-7 -8 -1 53.538 54.511 2.104 65.752 o
-7 -7 -39 27.744 24.579 2.585 51.686 o
-7 -7 -38 6.228 8.244 1.757 115.827 o
-7 -7 -37 17.962 19.134 1.778 107.513 o
-7 -7 -36 9.305 10.910 1.706 121.111 o
-7 -7 -35 10.507 11.922 1.931 94.957 o
-7 -7 -34 3.257 4.434 1.737 119.998 o
-7 -7 -32 32.560 29.605 1.747 102.643 o
-7 -7 -31 5.684 7.478 1.706 123.003 o
-7 -7 -30 15.108 13.965 1.665 123.766 o
-7 -7 -29 6.048 7.539 1.778 113.397 o
-7 -7 -28 14.267 13.720 1.900 96.731 o
-7 -7 -27 2.917 5.179 1.961 94.321 o
-7 -7 -26 9.413 12.004 2.084 82.084 o
-7 -7 -25 5.397 5.619 2.012 89.183 o
-7 -7 -23 6.117 6.456 1.655 130.554 o
-7 -7 -22 35.901 41.425 2.156 68.928 o
-7 -7 -21 73.772 72.572 1.778 72.869 o
-7 -7 -20 86.895 87.017 1.839 62.625 o
-7 -7 -19 98.890 95.915 2.023 51.572 o
-7 -7 -18 48.905 46.676 1.849 83.608 o
-7 -7 -17 160.219 157.965 4.280 14.451 o
-7 -7 -16 64.618 63.848 1.808 76.606 o
-7 -7 -15 29.523 30.402 1.440 143.531 o
-7 -7 -14 82.531 83.125 3.667 23.303 o
-7 -7 -13 61.112 59.312 2.064 65.073 o
-7 -7 -12 33.720 33.232 1.502 129.917 o
-7 -7 -11 13.523 14.425 1.359 181.421 o
-7 -7 -10 48.331 49.393 1.686 95.899 o
-7 -7 -9 7.002 6.497 1.635 133.391 o
-7 -7 -8 6.119 8.346 1.737 118.519 o
-7 -7 -7 45.105 48.055 2.207 63.501 o
-7 -7 -6 16.776 15.753 1.696 118.526 o
-7 -7 -4 39.938 39.494 1.767 95.240 o
-7 -7 -3 43.079 43.478 1.778 92.114 o
-7 -7 -2 94.514 97.192 1.961 54.425 o
-7 -7 -1 178.260 177.978 2.237 26.968 o
-7 -6 -40 39.420 35.163 4.515 17.396 o
-7 -6 -39 43.611 45.062 2.196 64.655 o
-7 -6 -38 15.271 14.098 1.757 111.793 o
-7 -6 -37 14.708 14.946 1.726 115.611 o
-7 -6 -35 16.766 16.989 1.675 120.954 o
-7 -6 -34 61.472 64.103 1.818 77.210 o
-7 -6 -33 20.596 19.706 1.645 122.604 o
-7 -6 -32 6.685 8.908 1.880 101.334 o
-7 -6 -31 54.591 54.828 1.716 89.013 o
-7 -6 -30 52.940 57.852 1.982 71.910 o
-7 -6 -29 31.708 31.189 1.747 102.670 o
-7 -6 -28 26.347 24.252 1.900 91.642 o
-7 -6 -27 25.783 24.508 2.973 39.747 o
-7 -6 -26 26.668 23.660 2.084 77.447 o
-7 -6 -25 12.081 13.812 1.839 103.598 o
-7 -6 -24 83.589 80.827 2.288 48.802 o
-7 -6 -23 56.593 55.073 1.839 79.660 o
-7 -6 -22 18.020 18.092 1.532 141.402 o
-7 -6 -21 37.288 36.490 2.442 55.415 o
-7 -6 -20 68.462 70.468 1.614 85.162 o
-7 -6 -19 31.218 32.179 1.512 130.706 o
-7 -6 -18 26.974 27.225 1.471 141.930 o
-7 -6 -17 15.808 17.070 1.604 131.583 o
-7 -6 -16 67.938 64.829 2.023 64.267 o
-7 -6 -15 86.135 85.710 2.012 56.586 o
-7 -6 -14 131.144 127.083 2.390 34.548 o
-7 -6 -13 17.584 20.084 1.379 170.288 o
-7 -6 -12 59.697 59.578 1.461 105.401 o
-7 -6 -11 139.703 132.007 1.921 40.374 o
-7 -6 -9 90.531 94.740 3.596 23.427 o
-7 -6 -7 32.314 35.040 1.747 101.536 o
-7 -6 -6 19.410 22.495 2.156 74.293 o
-7 -6 -4 282.889 285.069 3.545 11.204 o
-7 -6 -3 112.462 108.481 2.411 38.361 o
-7 -6 -2 77.061 76.465 1.880 66.033 o
-7 -6 -1 34.357 36.817 1.737 101.197 o
-7 -5 -41 6.900 7.468 2.595 53.798 o
-7 -5 -40 20.488 21.433 1.941 90.248 o
-7 -5 -39 12.960 10.287 1.788 109.610 o
-7 -5 -38 19.665 18.480 1.757 109.307 o
-7 -5 -34 18.099 19.052 1.655 122.609 o
-7 -5 -33 16.037 14.384 1.645 126.125 o
-7 -5 -32 10.188 10.951 1.635 131.096 o
-7 -5 -31 26.918 26.397 2.421 58.417 o
-7 -5 -30 88.054 80.244 2.186 51.039 o
-7 -5 -29 14.239 16.284 1.573 137.443 o
-7 -5 -28 14.791 15.385 1.880 98.363 o
-7 -5 -27 18.905 20.156 2.094 78.777 o
-7 -5 -26 8.116 8.254 2.125 79.532 o
-7 -5 -25 13.209 13.495 1.808 106.672 o
-7 -5 -24 21.685 25.141 1.645 120.664 o
-7 -5 -23 26.976 29.288 1.635 118.046 o
-7 -5 -22 57.912 56.319 2.799 40.278 o
-7 -5 -21 7.363 8.540 1.522 152.420 o
-7 -5 -20 53.788 52.938 1.573 101.569 o
-7 -5 -19 53.793 56.595 1.635 95.309 o
-7 -5 -18 15.864 16.151 1.604 131.794 o
-7 -5 -17 3.209 3.320 1.563 147.982 o
-7 -5 -16 32.035 34.110 1.440 139.843 o
-7 -5 -15 11.655 12.402 1.696 121.321 o
-7 -5 -14 6.842 7.151 1.400 180.010 o
-7 -5 -13 49.741 50.088 1.553 106.918 o
-7 -5 -12 178.010 178.989 2.666 23.331 o
-7 -5 -11 21.188 22.229 1.369 168.040 o
-7 -5 -10 24.703 25.744 1.788 102.590 o
-7 -5 -9 18.743 18.654 1.778 107.313 o
-7 -5 -8 98.623 98.173 2.319 43.513 o
-7 -5 -7 6.867 7.182 1.778 113.210 o
-7 -5 -6 11.220 8.755 1.716 119.424 o
-7 -5 -5 8.977 6.058 2.043 85.922 o
-7 -5 -4 98.365 95.691 1.910 55.176 o
-7 -5 -2 101.657 103.720 3.596 22.648 o
-7 -5 -1 32.298 33.344 1.757 100.919 o
-7 -4 -41 8.732 7.406 2.370 64.162 o
-7 -4 -40 24.994 26.142 2.002 83.441 o
-7 -4 -39 13.059 13.669 1.849 102.243 o
-7 -4 -38 8.306 6.037 1.890 100.222 o
-7 -4 -37 7.057 7.805 1.747 116.960 o
-7 -4 -36 12.283 10.144 1.726 117.434 o
-7 -4 -35 11.221 9.776 1.696 122.003 o
-7 -4 -34 6.143 4.280 1.778 113.837 o
-7 -4 -32 6.892 9.143 1.880 101.256 o
-7 -4 -31 24.758 24.456 1.614 123.250 o
-7 -4 -30 36.443 36.082 1.624 111.988 o
-7 -4 -29 8.348 11.421 1.788 110.883 o
-7 -4 -28 90.794 92.861 2.023 54.042 o
-7 -4 -27 59.031 60.150 2.043 66.529 o
-7 -4 -26 6.178 6.885 2.299 68.450 o
-7 -4 -25 39.275 40.710 1.706 100.845 o
-7 -4 -24 65.895 66.831 2.421 49.216 o
-7 -4 -23 104.857 101.064 2.380 40.794 o
-7 -4 -22 2.424 4.270 1.931 97.489 o
-7 -4 -20 58.169 57.382 1.583 96.725 o
-7 -4 -19 9.827 9.879 1.706 121.109 o
-7 -4 -18 64.951 60.977 1.563 93.252 o
-7 -4 -17 50.900 50.935 1.624 99.370 o
-7 -4 -16 26.965 25.968 1.502 137.556 o
-7 -4 -15 46.949 44.602 1.961 77.127 o
-7 -4 -14 16.575 18.603 1.379 171.902 o
-7 -4 -13 40.390 41.333 1.420 132.515 o
-7 -4 -12 60.383 58.894 1.451 106.060 o
-7 -4 -11 11.399 11.758 1.359 184.596 o
-7 -4 -10 186.722 184.322 2.023 27.428 o
-7 -4 -9 54.863 53.275 1.839 80.690 o
-7 -4 -8 42.618 43.243 1.798 90.697 o
-7 -4 -7 160.131 164.657 2.104 31.490 o
-7 -4 -6 105.065 100.196 2.442 39.530 o
-7 -4 -5 167.898 167.956 3.453 18.659 o
-7 -4 -4 23.622 23.087 1.726 110.232 o
-7 -4 -2 26.658 27.746 1.686 112.467 o
-7 -4 -1 6.130 8.653 1.726 119.837 o
-7 -3 -39 11.312 8.898 1.788 110.357 o
-7 -3 -38 20.448 20.064 1.880 95.996 o
-7 -3 -37 15.708 21.596 2.064 81.520 o
-7 -3 -36 24.999 23.108 1.859 95.955 o
-7 -3 -34 14.075 13.628 1.788 108.692 o
-7 -3 -33 9.620 8.867 2.033 86.396 o
-7 -3 -32 16.724 17.612 1.624 127.943 o
-7 -3 -31 40.324 39.555 1.798 92.435 o
-7 -3 -30 41.826 40.475 1.635 106.558 o
-7 -3 -29 17.549 20.901 1.921 92.941 o
-7 -3 -28 39.560 38.288 2.033 75.719 o
-7 -3 -27 32.850 32.159 2.043 77.680 o
-7 -3 -26 43.074 41.455 1.972 78.187 o
-7 -3 -25 119.169 114.722 2.339 38.170 o
-7 -3 -24 28.057 26.479 1.665 114.488 o
-7 -3 -23 67.007 68.118 2.666 41.937 o
-7 -3 -22 9.108 9.756 1.716 120.006 o
-7 -3 -21 10.494 10.022 1.614 134.358 o
-7 -3 -20 38.077 36.991 1.778 95.700 o
-7 -3 -19 15.705 14.302 1.471 155.255 o
-7 -3 -18 26.985 24.630 1.471 142.932 o
-7 -3 -17 14.225 15.477 1.563 139.350 o
-7 -3 -16 33.004 31.822 1.451 138.429 o
-7 -3 -15 62.013 61.539 1.491 100.504 o
-7 -3 -14 34.824 32.792 1.410 142.739 o
-7 -3 -13 56.548 55.747 1.532 102.543 o
-7 -3 -12 105.678 99.951 2.227 44.223 o
-7 -3 -11 288.216 280.717 2.677 13.285 o
-7 -3 -10 197.046 184.210 6.620 6.822 o
-7 -3 -9 33.388 31.127 1.798 97.045 o
-7 -3 -8 254.144 249.897 3.106 14.148 o
-7 -3 -7 511.148 499.742 3.341 5.106 o
-7 -3 -6 8.371 8.663 1.890 99.895 o
-7 -3 -5 44.433 45.725 1.931 79.771 o
-7 -3 -4 27.357 25.764 2.043 79.883 o
-7 -3 -3 154.742 149.640 2.360 30.264 o
-7 -3 -2 126.274 123.988 2.268 37.553 o
-7 -3 -1 27.915 28.951 2.023 80.802 o
-7 -2 -40 9.130 10.134 1.798 109.626 o
-7 -2 -39 6.120 7.028 1.818 108.514 o
-7 -2 -38 6.936 9.143 1.757 115.468 o
-7 -2 -37 3.544 4.842 1.818 109.453 o
-7 -2 -35 5.629 7.304 1.839 106.254 o
-7 -2 -34 20.686 19.665 1.665 119.858 o
-7 -2 -33 4.196 5.333 1.941 96.037 o
-7 -2 -32 5.538 4.679 1.726 120.666 o
-7 -2 -31 11.208 13.229 1.614 133.271 o
-7 -2 -30 3.301 5.445 1.665 130.193 o
-7 -2 -29 34.844 38.636 2.268 63.491 o
-7 -2 -28 9.439 10.696 1.829 105.932 o
-7 -2 -27 25.067 23.149 1.808 100.872 o
-7 -2 -26 9.495 10.134 1.788 110.729 o
-7 -2 -25 66.217 67.127 2.820 38.389 o
-7 -2 -24 4.735 5.190 1.614 137.908 o
-7 -2 -23 14.083 13.730 1.543 143.392 o
-7 -2 -22 7.173 8.622 1.522 152.501 o
-7 -2 -20 21.779 20.534 1.604 127.418 o
-7 -2 -19 88.882 85.986 2.452 42.971 o
-7 -2 -18 30.210 29.646 1.614 118.661 o
-7 -2 -17 29.780 29.677 1.706 108.186 o
-7 -2 -15 13.434 13.832 1.318 192.207 o
-7 -2 -14 3.732 3.300 1.502 159.865 o
-7 -2 -13 36.775 37.880 1.512 124.612 o
-7 -2 -12 5.120 4.761 1.400 182.129 o
-7 -2 -11 15.040 14.946 1.359 179.751 o
-7 -2 -10 14.302 16.008 1.726 115.562 o
-7 -2 -9 59.521 62.367 1.829 77.714 o
-7 -2 -8 14.971 11.973 1.972 90.182 o
-7 -2 -7 9.992 9.133 1.726 118.439 o
-7 -2 -5 60.743 58.495 1.778 81.177 o
-7 -2 -4 27.992 23.435 1.696 111.680 o
-7 -2 -3 28.710 25.304 1.706 109.733 o
-7 -2 -2 23.614 24.436 1.686 114.740 o
-7 -2 -1 49.394 41.231 2.431 53.649 o
-7 -1 -42 7.386 9.715 3.095 37.881 o
-7 -1 -41 8.270 5.680 1.900 99.222 o
-7 -1 -40 12.104 14.547 1.788 109.194 o
-7 -1 -39 10.758 12.668 1.921 95.785 o
-7 -1 -36 20.107 19.318 1.716 113.772 o
-7 -1 -35 18.830 20.503 2.339 63.843 o
-7 -1 -34 49.114 46.696 1.931 78.029 o
-7 -1 -33 9.406 8.448 1.880 100.725 o
-7 -1 -32 39.770 38.207 1.675 104.203 o
-7 -1 -31 17.354 17.040 2.002 86.451 o
-7 -1 -30 16.935 17.285 2.074 80.949 o
-7 -1 -29 21.902 22.945 1.839 98.995 o
-7 -1 -28 4.109 4.331 2.115 81.153 o
-7 -1 -27 97.964 95.057 2.176 47.578 o
-7 -1 -26 40.484 41.200 1.808 91.180 o
-7 -1 -25 55.557 55.400 1.951 73.196 o
-7 -1 -24 67.669 64.042 1.665 83.924 o
-7 -1 -23 28.614 26.213 1.716 108.431 o
-7 -1 -22 76.922 72.940 1.778 71.546 o
-7 -1 -21 6.522 6.497 1.941 95.456 o
-7 -1 -20 24.431 25.662 1.604 124.469 o
-7 -1 -19 56.068 55.461 1.665 91.976 o
-7 -1 -18 45.591 42.303 1.522 115.519 o
-7 -1 -17 79.192 76.148 2.421 46.182 o
-7 -1 -16 115.150 110.176 2.891 29.949 o
-7 -1 -15 13.463 14.169 1.328 189.321 o
-7 -1 -14 110.318 105.303 2.176 43.977 o
-7 -1 -13 47.814 44.796 1.543 110.954 o
-7 -1 -12 48.482 44.796 1.410 125.326 o
-7 -1 -11 20.055 22.883 1.665 119.386 o
-7 -1 -10 31.359 29.503 1.747 103.200 o
-7 -1 -9 39.217 36.031 1.767 96.323 o
-7 -1 -8 112.109 109.574 1.961 48.249 o
-7 -1 -7 61.708 59.118 1.829 77.493 o
-7 -1 -6 9.659 11.482 1.686 123.701 o
-7 -1 -5 18.456 16.580 1.706 116.325 o
-7 -1 -4 192.786 188.827 2.115 25.721 o
-7 -1 -3 87.938 83.840 2.156 51.618 o
-7 -1 -1 45.084 42.150 2.033 73.631 o
-6 -20 -7 16.863 12.851 3.361 31.874 o
-6 -20 -4 7.999 7.059 2.411 62.123 o
-6 -19 -14 6.942 6.936 2.350 65.467 o
-6 -19 -13 12.007 14.455 2.012 87.073 o
-6 -19 -12 21.674 21.310 2.850 43.467 o
-6 -19 -10 8.219 11.932 2.411 61.876 o
-6 -19 -9 11.321 10.430 4.086 21.775 o
-6 -19 -8 4.949 8.224 3.095 37.987 o
-6 -19 -7 8.434 5.741 2.462 59.627 o
-6 -19 -6 8.166 8.530 2.329 66.395 o
-6 -19 -4 8.852 9.337 3.279 33.752 o
-6 -18 -20 3.182 4.301 2.043 87.019 o
-6 -18 -17 17.219 19.471 3.545 28.611 o
-6 -18 -16 7.851 8.898 2.513 57.182 o
-6 -18 -15 9.443 6.344 2.554 55.369 o
-6 -18 -13 16.403 16.161 3.157 36.003 o
-6 -18 -12 7.475 6.140 2.717 49.109 o
-6 -18 -11 23.725 19.849 2.258 67.599 o
-6 -18 -8 31.761 29.758 2.472 55.363 o
-6 -18 -7 5.000 4.689 2.125 80.237 o
-6 -18 -5 4.511 3.545 1.471 165.970 o
-6 -18 -2 8.429 9.817 3.473 30.120 o
-6 -18 -1 7.063 7.968 1.849 104.664 o
-6 -17 -20 4.006 7.386 1.910 98.928 o
-6 -17 -18 17.008 17.285 3.524 28.972 o
-6 -17 -16 4.085 4.526 1.788 113.088 o
-6 -17 -12 8.352 8.459 1.880 100.984 o
-6 -17 -9 13.067 11.748 1.594 135.962 o
-6 -17 -7 6.985 5.578 2.145 78.404 o
-6 -17 -6 13.952 14.384 1.594 134.833 o
-6 -17 -4 12.666 14.210 1.890 98.096 o
-6 -17 -2 9.455 10.277 1.900 98.399 o
-6 -16 -27 13.453 18.276 2.666 50.182 o
-6 -16 -22 13.547 18.511 2.156 75.683 o
-6 -16 -19 16.707 18.092 2.983 40.153 o
-6 -16 -18 1.893 3.381 1.553 150.479 o
-6 -16 -16 13.999 12.698 1.205 225.790 o
-6 -16 -15 12.915 8.796 1.103 270.099 o
-6 -16 -14 18.254 15.793 1.624 127.629 o
-6 -16 -13 11.089 11.002 2.074 82.664 o
-6 -16 -12 4.962 4.883 1.338 198.782 o
-6 -16 -11 12.504 10.154 1.675 124.266 o
-6 -16 -10 7.570 9.388 1.951 93.963 o
-6 -16 -9 42.410 48.555 1.890 82.796 o
-6 -16 -7 7.168 10.757 1.430 171.178 o
-6 -16 -6 6.069 7.049 1.594 140.412 o
-6 -16 -5 24.832 28.175 2.656 49.194 o
-6 -16 -3 14.492 19.727 2.115 78.228 o
-6 -16 -2 7.556 9.511 1.635 132.540 o
-6 -16 -1 10.014 15.814 4.117 21.437 o
-6 -15 -29 5.934 8.264 2.390 63.309 o
-6 -15 -27 5.796 11.288 5.547 11.876 o
-6 -15 -25 12.982 17.581 4.076 21.814 o
-6 -15 -23 7.643 7.927 2.012 88.575 o
-6 -15 -22 33.905 36.736 2.901 40.653 o
-6 -15 -20 21.623 19.604 2.881 42.636 o
-6 -15 -19 4.180 6.507 1.910 98.984 o
-6 -15 -17 4.923 3.024 1.144 270.608 o
-6 -15 -16 9.372 7.212 1.134 264.594 o
-6 -15 -15 7.139 6.385 1.818 108.328 o
-6 -15 -13 10.976 10.655 1.134 258.870 o
-6 -15 -12 16.308 16.927 2.881 43.029 o
-6 -15 -11 45.665 44.990 2.656 46.167 o
-6 -15 -10 1.643 2.922 1.400 185.126 o
-6 -15 -9 9.584 11.595 5.220 13.388 o
-6 -15 -7 26.442 34.958 2.758 45.386 o
-6 -15 -6 3.070 3.218 1.543 151.961 o
-6 -15 -5 19.045 22.076 2.145 75.068 o
-6 -15 -4 24.613 25.590 1.645 119.022 o
-6 -15 -3 7.550 9.010 2.125 79.560 o
-6 -15 -2 6.955 7.692 1.635 133.166 o
-6 -15 -1 13.495 16.335 2.431 60.124 o
-6 -14 -33 5.387 6.569 2.533 56.541 o
-6 -14 -31 7.121 11.758 2.350 65.206 o
-6 -14 -28 13.418 14.670 2.993 40.123 o
-6 -14 -27 22.518 24.324 2.472 56.823 o
-6 -14 -26 5.288 6.855 2.135 79.293 o
-6 -14 -23 17.584 16.100 2.012 85.677 o
-6 -14 -22 15.711 18.654 1.951 90.988 o
-6 -14 -21 24.852 22.996 4.270 19.709 o
-6 -14 -20 8.964 8.786 1.614 135.335 o
-6 -14 -18 19.760 18.858 1.788 105.772 o
-6 -14 -16 21.381 21.953 1.267 191.640 o
-6 -14 -15 5.150 5.751 1.134 272.802 o
-6 -14 -14 0.805 3.126 1.553 151.004 o
-6 -14 -12 13.436 15.559 1.389 173.746 o
-6 -14 -11 24.673 25.549 2.554 53.134 o
-6 -14 -10 29.265 33.896 3.289 32.369 o
-6 -14 -9 71.359 78.559 4.883 14.242 o
-6 -14 -8 12.324 14.179 1.440 163.953 o
-6 -14 -7 49.319 57.504 2.922 38.086 o
-6 -14 -6 9.766 12.565 1.624 132.502 o
-6 -14 -5 52.614 59.098 2.012 70.135 o
-6 -14 -4 35.004 40.536 1.921 84.519 o
-6 -14 -3 29.657 31.332 1.849 93.811 o
-6 -14 -2 5.494 8.448 1.594 140.357 o
-6 -14 -1 5.528 7.641 2.053 85.533 o
-6 -13 -34 12.861 13.464 2.115 79.082 o
-6 -13 -31 13.625 16.754 2.350 64.202 o
-6 -13 -30 8.151 6.610 3.116 37.417 o
-6 -13 -28 4.787 6.558 1.972 92.889 o
-6 -13 -27 28.955 30.259 2.237 66.945 o
-6 -13 -26 10.663 12.402 1.287 204.500 o
-6 -13 -25 39.079 37.175 1.675 104.836 o
-6 -13 -24 41.157 35.561 2.186 66.746 o
-6 -13 -23 13.790 12.678 1.389 174.679 o
-6 -13 -22 5.666 6.497 1.778 113.658 o
-6 -13 -21 19.804 21.463 1.921 92.228 o
-6 -13 -20 25.835 27.521 1.829 97.780 o
-6 -13 -19 5.441 4.914 1.491 160.655 o
-6 -13 -18 20.029 23.047 1.583 130.657 o
-6 -13 -17 7.500 6.977 1.216 234.955 o
-6 -13 -16 15.140 15.773 1.267 203.266 o
-6 -13 -15 23.611 26.111 1.297 179.024 o
-6 -13 -14 18.550 17.642 1.379 170.524 o
-6 -13 -13 5.796 5.731 1.451 169.117 o
-6 -13 -12 8.681 7.335 1.430 171.318 o
-6 -13 -11 39.513 41.660 2.421 55.541 o
-6 -13 -10 14.332 13.648 1.267 205.536 o
-6 -13 -9 68.830 76.219 4.270 18.306 o
-6 -13 -8 11.483 9.879 1.573 140.625 o
-6 -13 -7 27.919 26.694 1.624 119.524 o
-6 -13 -6 63.549 69.160 1.992 66.359 o
-6 -13 -5 20.469 25.049 2.768 45.922 o
-6 -13 -4 5.203 5.946 1.624 135.875 o
-6 -13 -3 68.368 77.394 1.818 71.936 o
-6 -13 -2 30.241 38.411 3.759 24.956 o
-6 -13 -1 39.083 47.391 2.646 47.096 o
-6 -12 -36 14.833 17.377 2.002 86.989 o
-6 -12 -35 5.872 5.128 2.278 69.795 o
-6 -12 -34 13.688 16.110 2.697 49.137 o
-6 -12 -32 13.794 16.161 2.370 63.151 o
-6 -12 -31 3.248 6.375 2.503 58.082 o
-6 -12 -29 45.397 43.386 2.850 40.783 o
-6 -12 -28 3.551 5.036 1.410 180.542 o
-6 -12 -27 4.836 6.957 1.941 95.751 o
-6 -12 -25 5.135 7.835 1.716 121.698 o
-6 -12 -24 22.625 22.025 1.869 95.961 o
-6 -12 -23 53.855 52.560 1.757 86.886 o
-6 -12 -22 23.163 23.476 1.778 104.705 o
-6 -12 -20 16.211 17.019 1.502 148.247 o
-6 -12 -19 41.407 40.556 2.656 46.890 o
-6 -12 -18 26.297 28.134 1.277 179.160 o
-6 -12 -17 20.567 20.768 1.318 180.817 o
-6 -12 -16 48.263 52.703 2.963 37.434 o
-6 -12 -15 20.479 18.684 1.594 130.139 o
-6 -12 -14 37.650 39.167 2.166 68.223 o
-6 -12 -13 13.095 15.967 2.390 62.198 o
-6 -12 -12 5.174 5.578 1.144 268.254 o
-6 -12 -11 30.493 31.352 2.554 52.181 o
-6 -12 -10 12.625 11.973 1.972 90.716 o
-6 -12 -9 20.635 23.302 1.624 124.434 o
-6 -12 -8 21.126 24.293 1.880 95.124 o
-6 -12 -7 7.325 6.201 1.604 138.314 o
-6 -12 -5 131.844 143.582 3.831 18.352 o
-6 -12 -4 54.357 58.373 1.890 76.705 o
-6 -12 -2 89.023 98.459 1.839 60.028 o
-6 -12 -1 46.572 50.690 2.084 69.136 o
-6 -11 -38 11.841 13.893 2.053 83.852 o
-6 -11 -36 12.397 13.485 2.278 68.531 o
-6 -11 -35 23.057 25.856 2.799 44.747 o
-6 -11 -34 36.650 38.145 2.278 62.699 o
-6 -11 -32 13.174 14.139 2.186 74.060 o
-6 -11 -30 89.382 83.759 5.394 11.600 o
-6 -11 -29 8.859 10.297 1.430 170.139 o
-6 -11 -28 6.541 7.938 1.543 149.129 o
-6 -11 -26 8.658 9.664 2.043 85.658 o
-6 -11 -25 8.092 8.040 1.451 166.887 o
-6 -11 -24 22.187 23.445 1.359 168.608 o
-6 -11 -23 8.975 9.838 1.696 122.844 o
-6 -11 -22 17.867 20.523 1.931 91.987 o
-6 -11 -21 7.432 6.967 1.338 195.742 o
-6 -11 -20 113.439 121.710 3.800 19.830 o
-6 -11 -19 21.778 26.397 1.869 95.526 o
-6 -11 -18 65.797 72.337 4.056 20.246 o
-6 -11 -17 95.840 106.529 3.003 30.252 o
-6 -11 -16 34.073 36.572 1.379 146.555 o
-6 -11 -15 1.130 2.901 1.389 188.180 o
-6 -11 -14 74.232 79.264 2.533 43.656 o
-6 -11 -12 52.908 54.010 1.839 81.313 o
-6 -11 -11 78.555 77.629 1.941 62.711 o
-6 -11 -10 86.533 91.992 2.115 52.280 o
-6 -11 -9 22.939 24.824 2.656 49.515 o
-6 -11 -8 69.213 75.668 2.850 36.976 o
-6 -11 -7 54.157 55.839 1.614 96.991 o
-6 -11 -6 40.379 41.159 1.635 107.186 o
-6 -11 -5 10.738 13.117 1.553 143.682 o
-6 -11 -4 87.497 95.588 2.339 45.245 o
-6 -11 -3 8.952 11.207 1.563 143.350 o
-6 -11 -2 24.950 27.184 1.726 108.743 o
-6 -11 -1 81.266 90.654 3.494 25.172 o
-6 -10 -39 10.272 8.019 2.115 79.967 o
-6 -10 -37 33.406 32.608 2.574 51.018 o
-6 -10 -36 49.218 56.084 3.279 30.999 o
-6 -10 -35 51.429 54.021 2.339 55.809 o
-6 -10 -34 5.924 7.039 2.145 78.450 o
-6 -10 -29 23.541 23.363 1.491 142.642 o
-6 -10 -28 10.815 12.565 1.451 163.471 o
-6 -10 -27 11.097 10.216 1.430 168.541 o
-6 -10 -26 18.747 19.747 1.451 154.880 o
-6 -10 -25 14.410 14.425 1.400 171.088 o
-6 -10 -24 21.028 22.107 1.686 116.509 o
-6 -10 -22 72.926 75.688 1.992 62.563 o
-6 -10 -21 35.054 36.460 1.400 142.448 o
-6 -10 -20 6.794 7.090 1.389 182.626 o
-6 -10 -18 39.307 40.526 1.512 121.819 o
-6 -10 -17 238.318 242.255 3.106 15.032 o
-6 -10 -16 126.660 140.905 2.615 30.953 o
-6 -10 -15 54.892 53.816 1.348 122.755 o
-6 -10 -14 38.537 37.982 2.104 71.646 o
-6 -10 -13 76.929 75.647 2.064 58.546 o
-6 -10 -12 55.744 58.046 2.329 55.036 o
-6 -10 -10 6.780 6.181 1.338 196.663 o
-6 -10 -9 13.532 14.425 1.410 169.544 o
-6 -10 -7 11.367 11.534 1.410 172.435 o
-6 -10 -6 21.326 23.966 1.563 132.648 o
-6 -10 -5 6.374 4.505 1.604 139.091 o
-6 -10 -4 63.520 67.158 1.706 82.561 o
-6 -10 -3 126.259 133.621 2.319 35.928 o
-6 -10 -2 49.630 54.378 2.268 59.084 o
-6 -10 -1 77.224 80.653 1.941 62.655 o
-6 -9 -40 6.948 6.773 2.145 78.326 o
-6 -9 -39 11.172 7.876 2.115 79.834 o
-6 -9 -38 33.008 37.563 3.923 22.936 o
-6 -9 -36 51.485 55.369 2.339 55.675 o
-6 -9 -35 7.712 9.163 2.677 50.498 o
-6 -9 -34 7.569 8.653 2.278 69.413 o
-6 -9 -33 11.868 12.136 1.512 150.713 o
-6 -9 -32 11.538 12.198 1.491 154.806 o
-6 -9 -31 61.464 62.612 2.166 59.960 o
-6 -9 -30 16.577 13.311 1.532 143.792 o
-6 -9 -29 24.515 23.292 1.900 92.367 o
-6 -9 -28 18.268 19.492 1.410 163.451 o
-6 -9 -27 31.638 31.321 2.942 39.947 o
-6 -9 -26 4.447 4.372 1.491 161.352 o
-6 -9 -25 34.867 41.047 1.849 90.077 o
-6 -9 -23 21.749 24.538 1.941 89.463 o
-6 -9 -22 31.706 35.734 1.624 114.815 o
-6 -9 -21 4.280 4.750 1.491 161.340 o
-6 -9 -20 147.514 139.332 2.779 26.848 o
-6 -9 -19 35.139 34.999 1.451 135.352 o
-6 -9 -18 162.492 161.715 3.841 16.650 o
-6 -9 -17 88.145 91.533 2.452 42.645 o
-6 -9 -16 109.464 115.918 4.444 15.584 o
-6 -9 -15 36.822 38.053 2.625 48.537 o
-6 -9 -14 9.640 12.790 1.257 214.793 o
-6 -9 -13 62.927 63.440 2.390 51.028 o
-6 -9 -12 36.990 34.049 1.338 151.618 o
-6 -9 -11 58.011 61.386 2.431 50.646 o
-6 -9 -10 16.130 14.486 1.267 202.843 o
-6 -9 -9 6.637 7.079 1.318 202.277 o
-6 -9 -8 7.564 9.215 1.563 144.559 o
-6 -9 -7 25.668 26.265 1.543 132.180 o
-6 -9 -6 4.101 4.209 1.675 128.571 o
-6 -9 -4 52.711 55.594 1.624 97.029 o
-6 -9 -3 59.748 61.979 1.665 88.405 o
-6 -9 -2 207.793 222.222 4.066 12.922 o
-6 -9 -1 9.809 12.075 1.921 96.084 o
-6 -8 -41 78.407 73.676 2.472 45.093 o
-6 -8 -39 27.766 25.580 2.043 79.805 o
-6 -8 -38 15.685 22.127 1.992 87.084 o
-6 -8 -37 28.082 29.105 2.237 67.207 o
-6 -8 -35 13.085 13.332 2.268 69.051 o
-6 -8 -33 28.094 27.930 1.747 104.982 o
-6 -8 -32 22.586 21.780 1.512 140.528 o
-6 -8 -31 5.786 7.662 1.491 159.683 o
-6 -8 -30 16.329 18.112 1.543 140.740 o
-6 -8 -29 22.119 22.117 1.737 109.915 o
-6 -8 -28 26.947 27.480 1.451 145.207 o
-6 -8 -27 61.660 62.939 1.563 94.617 o
-6 -8 -26 27.941 28.154 1.461 142.449 o
-6 -8 -25 38.280 35.530 1.921 84.261 o
-6 -8 -24 42.770 45.736 1.839 86.931 o
-6 -8 -23 206.121 219.311 3.003 17.757 o
-6 -8 -22 7.190 7.825 1.451 167.551 o
-6 -8 -21 85.046 86.691 2.442 43.790 o
-6 -8 -20 43.131 43.294 2.227 63.428 o
-6 -8 -19 54.869 53.255 1.737 87.750 o
-6 -8 -18 22.774 23.230 1.553 133.512 o
-6 -8 -17 94.668 92.135 2.094 50.955 o
-6 -8 -16 17.630 18.358 1.287 193.143 o
-6 -8 -15 85.127 85.761 2.789 36.022 o
-6 -8 -14 32.776 33.794 1.583 119.670 o
-6 -8 -13 30.201 31.720 1.246 178.594 o
-6 -8 -12 9.128 10.277 1.400 177.075 o
-6 -8 -10 58.264 59.660 1.297 122.427 o
-6 -8 -9 59.741 65.687 1.910 72.334 o
-6 -8 -8 61.649 62.203 1.563 94.843 o
-6 -8 -7 88.470 92.350 2.166 50.227 o
-6 -8 -6 26.769 27.807 1.767 103.444 o
-6 -8 -5 59.815 58.087 1.849 77.199 o
-6 -8 -4 30.420 33.548 1.604 118.657 o
-6 -8 -3 395.371 408.751 7.968 3.594 o
-6 -8 -2 55.870 56.033 1.645 93.517 o
-6 -8 -1 38.874 42.661 1.583 113.072 o
-6 -7 -42 5.291 7.866 2.156 77.749 o
-6 -7 -41 9.770 10.747 2.115 79.828 o
-6 -7 -38 68.917 65.258 2.554 44.886 o
-6 -7 -37 13.034 15.681 2.482 57.822 o
-6 -7 -34 16.696 18.613 1.655 123.383 o
-6 -7 -33 16.066 15.518 1.675 121.595 o
-6 -7 -32 3.545 4.270 1.594 142.087 o
-6 -7 -31 38.560 37.839 1.532 120.804 o
-6 -7 -28 31.441 31.975 1.461 138.093 o
-6 -7 -27 7.297 7.069 1.420 174.765 o
-6 -7 -25 8.559 9.664 1.594 138.676 o
-6 -7 -24 16.120 15.926 1.829 103.124 o
-6 -7 -23 48.573 52.539 2.717 43.617 o
-6 -7 -22 10.660 10.686 1.604 135.760 o
-6 -7 -21 66.889 67.424 1.910 69.582 o
-6 -7 -20 31.933 33.324 1.440 140.262 o
-6 -7 -19 40.247 41.629 1.757 95.517 o
-6 -7 -18 11.172 13.209 1.512 150.810 o
-6 -7 -16 24.483 24.916 1.287 181.032 o
-6 -7 -15 15.911 16.611 1.257 204.716 o
-6 -7 -14 16.745 16.703 1.226 212.587 o
-6 -7 -13 30.551 29.370 1.246 179.691 o
-6 -7 -12 32.512 30.770 1.430 142.458 o
-6 -7 -11 39.136 39.708 1.246 161.772 o
-6 -7 -10 54.630 52.764 1.359 122.335 o
-6 -7 -9 24.843 23.006 2.247 67.731 o
-6 -7 -8 69.850 66.269 1.532 90.995 o
-6 -7 -7 36.448 38.861 1.675 105.773 o
-6 -7 -5 27.521 27.623 1.522 133.476 o
-6 -7 -4 38.611 38.534 1.563 116.881 o
-6 -7 -3 77.210 79.918 1.665 75.665 o
-6 -7 -2 25.861 29.340 2.207 69.324 o
-6 -7 -1 33.081 36.255 1.532 125.165 o
-6 -6 -43 3.839 5.353 2.268 70.622 o
-6 -6 -42 18.877 20.503 2.094 78.748 o
-6 -6 -41 28.167 30.453 2.074 77.000 o
-6 -6 -40 27.461 28.083 2.299 64.130 o
-6 -6 -37 8.766 10.267 2.125 79.278 o
-6 -6 -36 4.936 6.753 1.655 130.943 o
-6 -6 -35 12.163 13.965 1.594 135.858 o
-6 -6 -34 19.924 20.053 1.573 133.123 o
-6 -6 -33 0.927 5.527 1.869 104.113 o
-6 -6 -32 50.438 49.975 1.655 97.242 o
-6 -6 -31 12.618 13.280 1.696 120.763 o
-6 -6 -30 17.937 18.613 1.481 150.205 o
-6 -6 -29 5.421 6.405 1.491 160.248 o
-6 -6 -28 6.267 6.722 1.461 166.230 o
-6 -6 -27 149.626 152.398 3.708 18.228 o
-6 -6 -26 36.228 37.185 1.635 110.670 o
-6 -6 -25 30.905 32.394 1.604 118.711 o
-6 -6 -24 27.335 27.378 1.645 117.105 o
-6 -6 -23 19.823 19.206 1.471 150.470 o
-6 -6 -22 67.905 68.885 1.573 88.571 o
-6 -6 -21 88.633 86.680 2.666 38.057 o
-6 -6 -19 10.739 9.593 1.318 197.108 o
-6 -6 -18 14.935 14.282 1.890 97.469 o
-6 -6 -17 31.102 32.149 1.532 127.960 o
-6 -6 -16 33.742 34.284 1.440 138.327 o
-6 -6 -15 25.920 26.806 1.277 180.451 o
-6 -6 -14 6.147 6.160 1.257 222.632 o
-6 -6 -13 21.790 21.310 1.348 172.284 o
-6 -6 -12 31.905 31.475 1.318 162.176 o
-6 -6 -11 108.769 106.427 1.573 60.712 o
-6 -6 -10 26.292 24.528 1.410 154.172 o
-6 -6 -9 209.194 209.310 2.268 22.034 o
-6 -6 -8 2.698 3.800 1.686 127.569 o
-6 -6 -7 94.992 98.214 2.033 51.961 o
-6 -6 -6 16.908 17.816 2.043 83.219 o
-6 -6 -5 172.565 171.440 3.851 15.999 o
-6 -6 -4 20.181 20.207 2.431 59.171 o
-6 -6 -3 37.315 39.014 1.522 122.526 o
-6 -6 -1 71.212 71.265 1.910 67.474 o
-6 -5 -42 10.353 10.011 2.115 79.793 o
-6 -5 -41 6.029 6.354 2.145 78.483 o
-6 -5 -40 11.253 14.220 1.941 93.551 o
-6 -5 -39 7.980 10.124 2.697 49.701 o
-6 -5 -38 40.123 37.430 2.574 49.950 o
-6 -5 -36 15.601 16.938 1.624 128.675 o
-6 -5 -34 1.830 3.790 1.686 127.849 o
-6 -5 -33 19.687 19.839 1.563 134.898 o
-6 -5 -32 7.095 6.865 1.543 149.120 o
-6 -5 -31 9.755 9.623 1.512 152.727 o
-6 -5 -30 50.710 51.906 1.859 81.209 o
-6 -5 -28 26.562 25.611 1.706 110.670 o
-6 -5 -26 56.142 55.001 1.910 75.443 o
-6 -5 -25 4.378 4.750 1.747 118.245 o
-6 -5 -24 65.118 64.338 1.716 81.829 o
-6 -5 -23 1.239 4.474 1.563 148.583 o
-6 -5 -22 19.917 20.411 1.451 153.705 o
-6 -5 -21 9.355 9.358 1.420 172.452 o
-6 -5 -20 14.555 17.969 1.348 181.222 o
-6 -5 -19 40.194 40.260 1.369 140.421 o
-6 -5 -18 53.082 53.949 2.278 57.999 o
-6 -5 -17 71.345 69.191 1.614 83.998 o
-6 -5 -16 32.610 31.812 1.430 141.922 o
-6 -5 -15 16.211 16.805 1.267 201.321 o
-6 -5 -14 47.467 49.894 1.389 126.460 o
-6 -5 -12 192.118 190.584 2.288 24.390 o
-6 -5 -11 16.400 17.775 1.277 197.680 o
-6 -5 -10 32.660 30.177 1.216 183.002 o
-6 -5 -9 16.785 18.930 1.308 188.514 o
-6 -5 -8 135.621 129.627 1.829 43.153 o
-6 -5 -7 11.739 11.564 1.532 147.194 o
-6 -5 -6 38.135 37.747 2.339 59.587 o
-6 -5 -5 3.446 4.331 1.543 151.528 o
-6 -5 -4 28.621 29.023 1.502 135.231 o
-6 -5 -3 13.387 11.329 1.481 155.882 o
-6 -5 -2 41.783 39.514 1.532 117.985 o
-6 -5 -1 101.708 96.538 1.921 53.794 o
-6 -4 -44 5.802 5.935 2.237 72.299 o
-6 -4 -43 11.239 14.455 2.227 71.707 o
-6 -4 -42 4.422 5.506 2.370 64.655 o
-6 -4 -40 13.502 18.184 1.910 95.359 o
-6 -4 -38 3.889 6.650 2.207 74.481 o
-6 -4 -37 14.038 16.682 1.645 126.524 o
-6 -4 -36 18.489 18.981 1.624 126.692 o
-6 -4 -35 28.011 26.265 1.706 109.837 o
-6 -4 -34 18.931 19.165 1.808 103.813 o
-6 -4 -31 113.511 113.149 2.309 39.823 o
-6 -4 -30 110.256 108.205 3.024 28.642 o
-6 -4 -23 45.281 45.490 1.451 122.786 o
-6 -4 -22 22.391 22.781 1.389 162.437 o
-6 -4 -21 71.922 72.971 2.309 51.221 o
-6 -4 -20 45.258 45.654 1.410 127.740 o
-6 -4 -19 2.117 4.597 1.369 192.469 o
-6 -4 -18 115.048 112.863 1.839 50.146 o
-6 -4 -17 151.724 148.884 2.881 24.983 o
-6 -4 -16 17.446 17.551 1.778 107.992 o
-6 -4 -15 42.457 42.364 1.328 143.133 o
-6 -4 -14 31.393 33.865 1.665 110.833 o
-6 -4 -13 70.446 68.282 1.359 102.724 o
-6 -4 -12 282.288 278.010 1.849 15.798 o
-6 -4 -11 171.878 166.598 2.533 25.595 o
-6 -4 -10 108.995 106.877 1.420 65.505 o
-6 -4 -9 66.686 67.178 2.064 62.460 o
-6 -4 -8 49.306 54.245 1.839 82.684 o
-6 -4 -7 82.579 80.878 1.726 70.154 o
-6 -4 -6 35.174 34.836 1.767 98.358 o
-6 -4 -5 19.675 19.808 1.502 144.938 o
-6 -4 -4 41.160 39.055 1.778 93.916 o
-6 -4 -3 183.999 175.986 1.890 29.478 o
-6 -4 -2 70.668 68.251 1.624 83.950 o
-6 -4 -1 138.713 137.156 2.820 27.325 o
-6 -3 -44 6.174 9.950 2.135 78.948 o
-6 -3 -42 34.496 36.174 2.247 64.823 o
-6 -3 -41 8.606 8.551 1.992 90.114 o
-6 -3 -40 15.524 16.447 2.053 82.866 o
-6 -3 -38 4.672 4.577 2.033 87.629 o
-6 -3 -37 6.106 5.425 1.726 120.368 o
-6 -3 -36 2.781 4.086 1.941 96.424 o
-6 -3 -35 10.795 7.253 1.645 130.074 o
-6 -3 -34 4.606 7.182 1.737 119.179 o
-6 -3 -33 61.014 59.568 1.645 89.840 o
-6 -3 -32 118.850 110.626 2.390 37.596 o
-6 -3 -31 52.209 52.417 1.737 89.182 o
-6 -3 -30 33.372 29.472 1.655 112.099 o
-6 -3 -28 132.398 127.993 1.706 46.513 o
-6 -3 -27 24.177 23.527 1.532 135.618 o
-6 -3 -26 44.463 44.827 1.716 96.350 o
-6 -3 -25 23.477 23.741 1.645 120.099 o
-6 -3 -24 52.768 49.751 1.839 82.206 o
-6 -3 -23 23.864 22.372 1.420 155.371 o
-6 -3 -22 11.953 10.808 1.430 167.686 o
-6 -3 -21 32.698 31.863 1.420 143.440 o
-6 -3 -20 69.197 69.201 1.461 95.567 o
-6 -3 -19 39.819 41.956 1.369 139.963 o
-6 -3 -18 38.254 38.605 1.359 144.687 o
-6 -3 -17 36.084 32.741 1.430 138.518 o
-6 -3 -16 5.253 6.589 1.543 150.116 o
-6 -3 -15 26.828 26.724 1.461 143.912 o
-6 -3 -14 203.078 198.828 2.554 21.227 o
-6 -3 -13 217.315 212.538 1.767 23.997 o
-6 -3 -12 36.481 35.111 1.185 180.459 o
-6 -3 -11 12.278 10.839 1.205 229.559 o
-6 -3 -10 163.981 159.590 1.481 38.685 o
-6 -3 -9 30.524 28.819 1.297 169.285 o
-6 -3 -8 6.666 6.344 1.563 145.700 o
-6 -3 -7 19.863 21.892 1.502 144.083 o
-6 -3 -6 48.572 47.850 1.583 105.409 o
-6 -3 -5 190.933 180.501 4.658 11.780 o
-6 -3 -4 2.563 3.402 1.594 142.662 o
-6 -3 -3 1.982 5.230 2.247 72.103 o
-6 -3 -2 59.426 54.725 2.135 62.768 o
-6 -3 -1 90.761 85.904 1.675 68.083 o
-6 -2 -45 25.797 29.595 2.299 64.276 o
-6 -2 -44 28.664 29.105 2.104 75.023 o
-6 -2 -42 8.189 6.824 2.115 80.384 o
-6 -2 -41 11.536 9.756 1.951 93.057 o
-6 -2 -40 2.676 6.671 2.053 86.060 o
-6 -2 -37 75.794 72.848 2.237 52.845 o
-6 -2 -36 13.393 12.749 1.706 119.195 o
-6 -2 -35 9.639 9.654 1.624 133.213 o
-6 -2 -34 10.086 11.115 1.594 137.599 o
-6 -2 -33 73.516 71.510 2.401 48.148 o
-6 -2 -32 64.520 64.032 2.104 61.666 o
-6 -2 -31 5.737 6.518 1.563 146.101 o
-6 -2 -30 20.660 21.964 1.512 141.791 o
-6 -2 -29 43.571 41.435 2.186 65.580 o
-6 -2 -28 49.195 50.527 1.808 85.640 o
-6 -2 -27 150.128 144.379 2.952 24.603 o
-6 -2 -26 184.055 182.228 2.615 23.067 o
-6 -2 -25 13.496 16.805 1.880 98.528 o
-6 -2 -24 21.265 20.687 1.665 119.331 o
-6 -2 -22 18.741 19.175 1.338 178.828 o
-6 -2 -21 104.295 105.712 1.645 60.205 o
-6 -2 -20 45.609 47.115 1.645 101.577 o
-6 -2 -19 39.834 38.248 1.583 113.854 o
-6 -2 -18 33.414 31.699 1.338 156.647 o
-6 -2 -17 136.791 134.837 2.820 27.617 o
-6 -2 -16 34.063 33.273 1.614 115.358 o
-6 -2 -15 18.718 19.880 2.738 47.238 o
-6 -2 -14 201.062 194.415 1.757 27.029 o
-6 -2 -13 97.947 97.039 1.420 73.036 o
-6 -2 -12 86.497 83.789 1.338 87.287 o
-6 -2 -11 49.874 45.695 1.369 128.684 o
-6 -2 -10 142.572 135.317 2.615 29.464 o
-6 -2 -9 306.791 296.184 2.380 12.862 o
-6 -2 -8 121.591 119.258 1.992 44.217 o
-6 -2 -7 104.939 102.167 1.737 57.651 o
-6 -2 -6 221.145 212.619 5.465 8.666 o
-6 -2 -5 6.404 6.089 1.532 151.612 o
-6 -2 -4 34.050 34.100 1.788 97.101 o
-6 -2 -3 7.674 7.692 1.502 156.505 o
-6 -2 -2 141.915 137.984 2.074 36.903 o
-6 -2 -1 84.126 79.509 1.635 74.172 o
-6 -1 -45 30.974 32.506 2.728 46.059 o
-6 -1 -44 56.449 58.178 2.166 61.679 o
-6 -1 -43 15.277 17.540 2.053 82.804 o
-6 -1 -42 10.836 10.716 1.961 92.170 o
-6 -1 -41 22.199 25.509 2.125 75.465 o
-6 -1 -40 21.332 20.799 2.207 70.899 o
-6 -1 -39 40.169 41.282 1.737 97.447 o
-6 -1 -38 5.826 4.383 1.808 110.149 o
-6 -1 -37 27.735 27.511 1.675 113.183 o
-6 -1 -36 28.163 28.451 1.747 104.838 o
-6 -1 -35 65.038 60.834 2.002 66.674 o
-6 -1 -32 3.985 4.086 1.635 135.043 o
-6 -1 -31 3.590 4.311 1.614 138.540 o
-6 -1 -30 54.124 51.702 1.583 100.840 o
-6 -1 -29 6.029 5.762 1.655 130.719 o
-6 -1 -28 138.531 135.430 2.625 29.779 o
-6 -1 -27 10.048 12.657 1.624 132.353 o
-6 -1 -26 90.586 89.234 1.818 61.794 o
-6 -1 -25 171.712 170.541 2.390 26.721 o
-6 -1 -24 149.370 145.359 2.523 29.241 o
-6 -1 -23 35.829 35.847 1.563 119.577 o
-6 -1 -22 30.068 29.718 1.359 157.450 o
-6 -1 -21 289.641 281.780 1.818 15.332 o
-6 -1 -20 60.047 59.650 1.635 91.079 o
-6 -1 -18 46.171 45.225 1.359 133.693 o
-6 -1 -17 117.566 112.168 2.472 36.196 o
-6 -1 -16 9.605 9.695 1.481 158.871 o
-6 -1 -15 240.949 236.565 1.839 20.247 o
-6 -1 -14 6.796 8.561 1.420 174.592 o
-6 -1 -13 64.474 61.427 1.348 111.084 o
-6 -1 -12 131.909 127.717 1.369 53.778 o
-6 -1 -11 30.445 28.686 1.185 194.552 o
-6 -1 -10 600.484 585.932 2.615 4.099 o
-6 -1 -9 12.216 12.432 1.318 194.185 o
-6 -1 -8 311.296 298.472 4.117 9.091 o
-6 -1 -7 189.562 181.952 2.278 25.171 o
-6 -1 -6 727.281 703.545 10.870 1.545 o
-6 -1 -5 9.045 7.151 1.869 102.052 o
-6 -1 -4 272.015 263.545 2.084 16.201 o
-6 -1 -3 46.006 40.699 1.726 95.717 o
-6 -1 -2 104.489 96.978 2.544 37.776 o
-6 -1 -1 242.442 230.814 2.002 19.677 o
-5 -21 -7 17.374 15.078 2.738 47.502 o
-5 -21 -6 12.254 13.199 2.707 48.969 o
-5 -20 -15 2.506 5.813 2.891 43.649 o
-5 -20 -12 9.860 11.758 2.605 53.029 o
-5 -20 -10 19.568 23.752 2.666 49.486 o
-5 -20 -9 5.675 8.612 2.656 51.410 o
-5 -20 -8 17.206 16.079 2.064 81.780 o
-5 -20 -7 6.094 7.274 2.779 47.028 o
-5 -20 -6 5.676 7.182 2.779 47.051 o
-5 -20 -5 8.534 14.108 4.209 20.544 o
-5 -19 -6 7.493 8.224 1.747 116.754 o
-5 -19 -4 4.065 3.044 1.114 286.606 o
-5 -19 -2 13.553 14.547 2.544 55.146 o
-5 -18 -23 11.375 8.918 1.961 92.250 o
-5 -18 -21 7.134 8.316 2.084 82.769 o
-5 -18 -19 15.385 17.070 1.706 117.513 o
-5 -18 -18 7.630 5.363 2.217 73.433 o
-5 -18 -15 23.107 22.301 5.026 14.318 o
-5 -18 -11 3.751 4.587 1.972 93.259 o
-5 -18 -10 6.420 5.680 2.401 62.849 o
-5 -18 -9 5.910 4.331 0.950 381.528 o
-5 -18 -8 13.923 11.329 1.706 119.266 o
-5 -18 -6 7.830 9.684 2.666 50.858 o
-5 -18 -5 13.877 10.900 2.523 56.150 o
-5 -18 -4 14.464 11.360 2.901 42.685 o
-5 -18 -3 7.353 7.468 1.910 98.192 o
-5 -18 -1 14.475 13.771 3.238 34.353 o
-5 -17 -26 14.681 14.210 3.116 37.042 o
-5 -17 -25 0.699 5.292 2.002 90.897 o
-5 -17 -22 10.533 14.414 3.381 31.653 o
-5 -17 -21 18.362 19.788 3.044 38.473 o
-5 -17 -19 6.647 8.070 2.462 59.678 o
-5 -17 -18 3.623 4.178 1.757 117.190 o
-5 -17 -17 4.413 5.128 1.829 108.002 o
-5 -17 -16 16.167 17.520 2.401 61.256 o
-5 -17 -14 8.882 9.327 1.778 112.278 o
-5 -17 -10 28.213 22.945 3.361 31.318 o
-5 -17 -8 33.555 35.643 1.869 89.877 o
-5 -17 -6 13.034 11.033 1.624 131.347 o
-5 -17 -3 9.793 8.857 2.329 66.202 o
-5 -17 -2 9.723 5.435 1.921 96.872 o
-5 -16 -30 7.527 5.843 1.818 108.297 o
-5 -16 -29 5.302 5.986 1.778 113.834 o
-5 -16 -28 8.198 7.560 1.726 119.329 o
-5 -16 -26 16.096 13.893 2.227 71.047 o
-5 -16 -25 5.964 9.756 1.941 95.233 o
-5 -16 -24 7.105 10.175 2.339 65.851 o
-5 -16 -23 7.832 11.544 2.237 71.714 o
-5 -16 -22 18.044 19.379 2.533 54.943 o
-5 -16 -20 10.193 9.960 2.268 69.637 o
-5 -16 -19 10.727 13.863 2.094 80.921 o
-5 -16 -18 9.296 11.452 1.859 102.519 o
-5 -16 -15 13.356 14.506 2.023 85.944 o
-5 -16 -14 6.185 5.333 1.359 191.849 o
-5 -16 -13 3.858 4.791 1.308 208.978 o
-5 -16 -12 21.291 17.663 1.941 90.545 o
-5 -16 -11 11.175 11.360 1.614 133.729 o
-5 -16 -10 4.068 2.258 0.960 382.548 o
-5 -16 -8 22.682 20.135 2.932 41.135 o
-5 -16 -7 10.514 10.052 2.043 85.283 o
-5 -16 -6 58.473 63.634 3.054 34.275 o
-5 -16 -5 2.782 3.136 1.267 224.234 o
-5 -16 -4 22.612 27.429 2.472 56.631 o
-5 -16 -3 11.423 14.108 1.972 90.746 o
-5 -16 -2 6.106 8.162 1.440 170.456 o
-5 -16 -1 11.003 11.758 1.594 136.992 o
-5 -15 -31 11.530 11.390 2.053 84.148 o
-5 -15 -30 10.164 10.410 1.890 99.239 o
-5 -15 -28 33.840 39.136 2.482 54.064 o
-5 -15 -27 10.108 10.757 1.982 90.489 o
-5 -15 -26 18.939 18.828 1.869 97.631 o
-5 -15 -24 13.631 13.546 2.288 67.777 o
-5 -15 -19 12.785 11.952 1.696 120.962 o
-5 -15 -14 11.445 9.235 1.451 164.198 o
-5 -15 -13 59.066 58.996 3.371 28.887 o
-5 -15 -12 26.482 25.468 2.452 57.171 o
-5 -15 -11 8.407 8.755 1.502 155.770 o
-5 -15 -10 40.210 45.062 5.700 11.013 o
-5 -15 -9 4.987 4.403 1.461 167.717 o
-5 -15 -8 41.332 43.325 2.738 44.257 o
-5 -15 -7 32.866 34.580 2.207 67.466 o
-5 -15 -6 7.666 7.774 2.258 70.694 o
-5 -15 -5 8.886 12.218 1.716 119.643 o
-5 -15 -4 17.635 18.828 1.410 164.277 o
-5 -15 -3 23.734 24.027 2.891 42.075 o
-5 -15 -2 5.155 4.730 1.757 116.673 o
-5 -15 -1 44.675 47.462 1.982 76.103 o
-5 -14 -35 23.272 25.529 2.911 41.492 o
-5 -14 -34 6.567 7.345 2.738 48.402 o
-5 -14 -33 4.379 6.702 2.452 60.409 o
-5 -14 -30 3.490 4.444 1.992 91.433 o
-5 -14 -29 18.420 17.653 2.064 81.365 o
-5 -14 -28 17.021 26.510 3.218 34.452 o
-5 -14 -27 3.508 4.730 2.217 73.956 o
-5 -14 -26 9.704 12.933 2.033 85.997 o
-5 -14 -25 14.003 15.456 1.972 90.002 o
-5 -14 -24 11.670 13.025 1.941 93.593 o
-5 -14 -23 10.902 11.125 1.921 95.936 o
-5 -14 -22 18.516 17.878 2.207 71.615 o
-5 -14 -20 6.508 6.170 1.614 136.972 o
-5 -14 -19 59.586 65.666 2.656 43.278 o
-5 -14 -18 4.200 3.187 1.052 319.378 o
-5 -14 -17 40.351 46.604 4.137 20.456 o
-5 -14 -15 20.700 26.959 2.758 46.161 o
-5 -14 -14 17.360 17.142 1.583 133.856 o
-5 -14 -13 29.843 30.177 2.268 65.151 o
-5 -14 -12 21.461 22.679 1.604 126.997 o
-5 -14 -11 6.342 5.751 1.011 336.224 o
-5 -14 -10 18.530 19.573 1.195 217.258 o
-5 -14 -9 46.286 42.477 2.922 38.957 o
-5 -14 -8 41.885 49.495 1.451 123.906 o
-5 -14 -6 38.692 44.357 2.033 75.118 o
-5 -14 -5 28.460 31.699 2.789 44.419 o
-5 -14 -4 32.712 33.048 1.869 90.642 o
-5 -14 -3 59.973 66.576 2.380 51.622 o
-5 -14 -2 10.289 11.697 1.420 170.879 o
-5 -14 -1 76.533 80.878 3.719 23.059 o
-5 -13 -35 8.809 10.686 2.217 72.942 o
-5 -13 -34 3.567 5.598 1.921 98.165 o
-5 -13 -33 17.775 18.940 1.818 103.166 o
-5 -13 -32 3.899 4.005 1.931 97.232 o
-5 -13 -31 25.843 29.043 1.788 101.488 o
-5 -13 -30 4.012 7.294 2.115 80.962 o
-5 -13 -28 5.176 9.644 2.115 80.624 o
-5 -13 -27 24.333 26.643 3.627 27.087 o
-5 -13 -26 30.235 35.653 2.074 75.870 o
-5 -13 -23 13.904 12.984 2.002 87.680 o
-5 -13 -22 26.355 27.113 2.319 63.336 o
-5 -13 -21 51.550 42.395 2.830 40.800 o
-5 -13 -20 9.651 9.061 1.563 143.542 o
-5 -13 -19 2.422 2.768 1.205 247.803 o
-5 -13 -17 74.591 75.790 3.810 22.268 o
-5 -13 -16 28.794 32.384 2.094 75.278 o
-5 -13 -15 37.196 35.918 2.339 59.898 o
-5 -13 -14 15.531 16.079 1.032 288.846 o
-5 -13 -12 69.004 78.671 2.973 34.378 o
-5 -13 -11 131.042 136.788 3.810 18.675 o
-5 -13 -10 17.136 19.246 1.859 99.129 o
-5 -13 -9 6.131 7.039 1.185 248.462 o
-5 -13 -8 68.934 82.788 4.944 13.921 o
-5 -13 -7 106.349 115.223 2.738 32.921 o
-5 -13 -6 42.903 44.316 2.738 44.052 o
-5 -13 -5 33.829 34.151 2.677 47.355 o
-5 -13 -4 42.481 49.699 2.401 55.273 o
-5 -13 -3 6.709 8.111 1.389 182.300 o
-5 -13 -2 21.979 22.893 1.645 121.092 o
-5 -13 -1 107.168 117.011 2.973 29.227 o
-5 -12 -39 18.102 22.883 5.149 13.683 o
-5 -12 -37 49.723 50.047 2.809 41.139 o
-5 -12 -36 49.545 53.071 3.463 28.110 o
-5 -12 -35 32.768 35.336 2.901 40.788 o
-5 -12 -34 22.773 20.799 3.565 28.126 o
-5 -12 -33 2.098 5.629 2.043 87.084 o
-5 -12 -31 5.401 5.261 1.982 91.954 o
-5 -12 -30 23.929 27.143 2.544 53.533 o
-5 -12 -28 22.616 22.996 1.900 92.998 o
-5 -12 -27 17.599 22.434 2.053 81.792 o
-5 -12 -26 30.377 32.772 3.545 28.027 o
-5 -12 -25 8.448 11.390 2.074 83.093 o
-5 -12 -24 4.450 5.282 1.103 289.139 o
-5 -12 -23 23.186 25.805 2.268 66.637 o
-5 -12 -22 10.223 12.422 2.176 75.314 o
-5 -12 -20 19.895 19.890 1.624 125.725 o
-5 -12 -19 214.498 228.781 7.212 5.679 o
-5 -12 -18 11.977 12.432 1.440 164.855 o
-5 -12 -17 86.512 90.971 3.953 20.190 o
-5 -12 -16 119.621 122.180 2.625 32.745 o
-5 -12 -15 71.800 76.771 3.075 32.350 o
-5 -12 -14 96.635 101.708 4.393 16.409 o
-5 -12 -13 33.887 36.971 1.389 144.903 o
-5 -12 -12 9.172 10.563 1.216 230.430 o
-5 -12 -10 11.245 11.626 0.991 327.502 o
-5 -12 -9 5.760 7.846 1.114 279.566 o
-5 -12 -8 8.418 7.304 1.430 171.513 o
-5 -12 -7 13.272 14.578 1.583 136.771 o
-5 -12 -6 20.301 19.921 2.104 77.801 o
-5 -12 -5 3.280 3.749 1.348 197.672 o
-5 -12 -4 21.606 21.484 1.400 161.706 o
-5 -12 -3 68.656 74.472 2.493 45.983 o
-5 -12 -2 67.126 73.676 1.594 86.335 o
-5 -12 -1 157.104 171.307 5.598 9.503 o
-5 -11 -40 31.974 35.520 2.595 50.277 o
-5 -11 -39 36.481 42.620 3.146 34.601 o
-5 -11 -37 13.259 13.229 2.115 79.033 o
-5 -11 -36 50.598 51.140 2.738 42.907 o
-5 -11 -35 23.947 30.259 2.064 78.723 o
-5 -11 -34 16.850 18.807 2.002 86.363 o
-5 -11 -32 16.161 17.224 2.544 54.795 o
-5 -11 -31 17.153 20.196 3.810 24.819 o
-5 -11 -30 20.247 24.354 1.972 87.341 o
-5 -11 -29 4.773 4.709 2.053 85.888 o
-5 -11 -28 76.432 87.252 4.413 16.941 o
-5 -11 -27 11.832 12.259 1.839 103.897 o
-5 -11 -26 0.793 2.625 1.257 230.079 o
-5 -11 -25 44.860 51.038 3.208 32.672 o
-5 -11 -24 48.031 49.332 1.941 77.300 o
-5 -11 -23 8.902 10.114 1.144 258.604 o
-5 -11 -22 41.321 42.640 2.043 73.995 o
-5 -11 -21 197.682 210.127 2.952 18.818 o
-5 -11 -20 94.400 101.095 4.372 16.607 o
-5 -11 -19 138.848 150.682 3.136 23.459 o
-5 -11 -18 162.480 164.228 2.973 22.677 o
-5 -11 -17 5.318 6.375 1.778 113.774 o
-5 -11 -16 130.997 133.867 2.625 30.720 o
-5 -11 -15 17.351 18.306 1.655 123.144 o
-5 -11 -14 7.062 5.966 1.410 177.776 o
-5 -11 -13 12.827 12.085 1.165 242.506 o
-5 -11 -12 61.978 68.026 2.207 57.533 o
-5 -11 -11 6.618 7.723 1.451 167.957 o
-5 -11 -10 9.899 10.543 1.052 298.841 o
-5 -11 -9 73.891 78.191 1.972 62.768 o
-5 -11 -8 97.567 105.477 4.730 14.367 o
-5 -11 -7 50.311 50.609 2.697 44.114 o
-5 -11 -6 15.161 16.457 1.961 90.500 o
-5 -11 -5 3.542 4.434 1.502 159.669 o
-5 -11 -4 11.006 13.046 1.359 184.370 o
-5 -11 -3 101.108 104.772 3.095 28.562 o
-5 -11 -2 404.887 436.834 10.379 2.458 o
-5 -11 -1 183.105 200.779 3.524 16.680 o
-5 -10 -40 12.694 13.158 2.299 67.337 o
-5 -10 -39 35.657 38.993 2.135 70.420 o
-5 -10 -38 84.839 76.812 3.208 29.225 o
-5 -10 -37 13.588 16.059 1.931 93.700 o
-5 -10 -36 17.425 20.707 1.890 95.843 o
-5 -10 -35 13.354 13.526 2.002 87.740 o
-5 -10 -34 24.266 20.370 2.125 75.567 o
-5 -10 -33 94.257 96.865 2.809 34.044 o
-5 -10 -31 20.828 24.538 2.196 71.281 o
-5 -10 -30 29.849 31.219 2.074 76.504 o
-5 -10 -29 8.459 8.959 2.482 58.529 o
-5 -10 -28 15.982 17.898 1.451 157.720 o
-5 -10 -27 21.030 20.891 1.348 173.275 o
-5 -10 -26 38.189 38.360 1.961 80.885 o
-5 -10 -25 3.640 3.014 1.257 227.006 o
-5 -10 -24 15.351 13.781 1.328 187.596 o
-5 -10 -23 11.895 11.186 1.328 192.377 o
-5 -10 -22 132.713 136.247 3.330 22.541 o
-5 -10 -21 34.501 36.439 2.697 46.517 o
-5 -10 -20 146.207 163.635 2.932 24.335 o
-5 -10 -19 138.899 146.177 3.371 21.499 o
-5 -10 -18 85.102 88.356 1.410 82.862 o
-5 -10 -17 12.227 12.984 1.154 246.618 o
-5 -10 -16 114.114 114.344 3.198 25.911 o
-5 -10 -15 136.408 141.181 2.411 32.545 o
-5 -10 -14 4.488 5.966 1.400 182.149 o
-5 -10 -13 10.135 11.922 1.032 307.331 o
-5 -10 -12 37.510 39.933 1.348 146.366 o
-5 -10 -11 70.896 73.911 2.779 38.453 o
-5 -10 -10 12.144 11.738 1.083 277.843 o
-5 -10 -9 70.118 72.225 2.247 53.762 o
-5 -10 -8 22.868 24.099 1.522 137.900 o
-5 -10 -7 8.268 11.064 1.328 195.945 o
-5 -10 -6 27.239 29.401 1.236 186.465 o
-5 -10 -5 13.957 15.201 1.655 125.442 o
-5 -10 -4 375.971 391.353 8.622 3.348 o
-5 -10 -3 33.199 39.453 1.921 85.294 o
-5 -10 -2 12.656 13.699 1.359 182.561 o
-5 -10 -1 180.967 198.604 3.616 16.337 o
-5 -9 -41 9.060 8.980 3.044 39.102 o
-5 -9 -39 38.440 39.065 2.258 63.280 o
-5 -9 -38 25.477 28.502 1.951 86.983 o
-5 -9 -37 10.539 11.707 2.064 83.496 o
-5 -9 -36 6.672 8.704 1.900 99.241 o
-5 -9 -35 39.190 43.887 1.910 83.289 o
-5 -9 -34 9.568 12.545 2.115 79.715 o
-5 -9 -33 6.518 6.477 2.115 80.660 o
-5 -9 -32 6.137 6.283 1.951 94.576 o
-5 -9 -31 12.611 13.434 1.869 100.279 o
-5 -9 -29 52.558 54.337 1.471 111.540 o
-5 -9 -28 21.899 22.791 1.839 99.022 o
-5 -9 -27 7.000 8.183 1.655 129.878 o
-5 -9 -26 13.575 15.763 1.655 125.488 o
-5 -9 -25 20.709 19.747 1.635 123.925 o
-5 -9 -24 7.575 8.050 1.205 237.930 o
-5 -9 -23 73.702 73.471 2.023 61.371 o
-5 -9 -22 63.255 67.230 2.288 54.220 o
-5 -9 -21 58.970 61.069 3.075 33.937 o
-5 -9 -20 20.881 24.508 1.737 109.933 o
-5 -9 -19 81.918 85.751 1.849 64.115 o
-5 -9 -18 66.159 70.621 1.767 76.938 o
-5 -9 -17 124.050 131.425 2.186 38.744 o
-5 -9 -16 18.718 18.899 1.165 227.240 o
-5 -9 -15 22.084 22.689 1.277 187.751 o
-5 -9 -14 29.840 29.932 1.124 210.322 o
-5 -9 -13 27.929 28.114 1.154 206.968 o
-5 -9 -12 30.111 29.156 1.635 116.356 o
-5 -9 -11 52.175 53.346 1.696 92.118 o
-5 -9 -10 97.316 96.089 2.084 50.158 o
-5 -9 -9 41.652 41.404 1.757 94.933 o
-5 -9 -8 115.202 117.092 3.381 23.719 o
-5 -9 -7 34.706 35.285 1.430 138.610 o
-5 -9 -6 4.874 6.048 1.512 156.447 o
-5 -9 -5 13.360 13.566 1.481 155.150 o
-5 -9 -4 41.678 45.674 1.839 87.371 o
-5 -9 -3 78.370 81.133 1.512 83.139 o
-5 -9 -2 29.354 35.602 2.370 59.757 o
-5 -9 -1 180.467 188.888 3.647 16.409 o
-5 -8 -42 3.777 8.264 2.452 60.395 o
-5 -8 -40 14.154 13.689 2.503 56.896 o
-5 -8 -38 23.738 26.367 2.125 75.060 o
-5 -8 -36 43.357 49.413 2.421 54.349 o
-5 -8 -35 49.771 50.792 2.278 58.973 o
-5 -8 -33 20.745 18.684 2.217 70.559 o
-5 -8 -32 7.602 7.927 1.921 97.067 o
-5 -8 -31 31.945 32.445 1.890 89.317 o
-5 -8 -30 5.357 4.505 1.491 160.816 o
-5 -8 -29 10.755 11.809 1.328 193.191 o
-5 -8 -28 20.570 22.955 1.808 102.558 o
-5 -8 -27 34.289 33.998 1.359 150.991 o
-5 -8 -26 65.610 64.471 1.594 89.672 o
-5 -8 -25 117.728 116.071 1.767 50.752 o
-5 -8 -24 26.162 26.408 1.236 190.003 o
-5 -8 -23 41.039 41.721 1.257 156.386 o
-5 -8 -22 6.555 8.142 1.573 143.496 o
-5 -8 -21 25.354 26.837 1.890 92.441 o
-5 -8 -20 42.430 44.357 1.246 154.752 o
-5 -8 -19 12.461 16.028 1.308 194.816 o
-5 -8 -18 94.311 96.671 1.410 75.436 o
-5 -8 -17 59.106 61.682 1.318 118.583 o
-5 -8 -16 178.736 184.996 2.687 22.855 o
-5 -8 -15 31.203 33.364 1.144 199.611 o
-5 -8 -14 127.366 126.348 2.533 32.922 o
-5 -8 -13 31.924 30.433 1.103 211.526 o
-5 -8 -12 62.947 63.286 1.921 71.097 o
-5 -8 -11 29.700 29.370 1.246 180.824 o
-5 -8 -10 80.468 77.404 2.207 52.368 o
-5 -8 -9 213.306 210.832 4.096 12.815 o
-5 -8 -8 82.393 82.931 2.503 42.948 o
-5 -8 -7 4.469 4.178 1.257 225.524 o
-5 -8 -6 235.826 233.786 8.162 4.532 o
-5 -8 -5 44.794 44.929 2.156 66.489 o
-5 -8 -4 11.716 12.136 1.308 197.664 o
-5 -8 -2 203.024 203.548 3.770 14.600 o
-5 -8 -1 30.843 34.315 1.369 152.535 o
-5 -7 -44 13.563 14.455 2.217 72.014 o
-5 -7 -42 15.850 18.960 4.352 19.124 o
-5 -7 -41 5.897 8.837 2.339 66.041 o
-5 -7 -40 5.624 7.600 2.043 86.364 o
-5 -7 -39 7.741 7.335 2.278 69.469 o
-5 -7 -38 9.817 7.948 1.982 90.839 o
-5 -7 -37 24.948 26.162 1.900 91.782 o
-5 -7 -36 19.327 17.561 2.064 81.183 o
-5 -7 -33 6.238 9.919 1.921 97.149 o
-5 -7 -32 5.101 5.884 1.573 144.695 o
-5 -7 -31 62.410 64.257 1.818 76.808 o
-5 -7 -30 27.682 28.154 1.481 139.395 o
-5 -7 -29 3.016 3.688 1.716 123.022 o
-5 -7 -28 13.220 14.700 1.318 191.978 o
-5 -7 -27 32.947 32.312 1.338 156.818 o
-5 -7 -26 112.316 113.343 1.859 50.298 o
-5 -7 -25 23.191 24.303 1.267 187.855 o
-5 -7 -24 4.966 4.781 1.257 224.670 o
-5 -7 -23 15.242 17.070 1.573 136.667 o
-5 -7 -22 4.807 4.444 1.696 125.267 o
-5 -7 -21 17.699 18.439 1.696 117.547 o
-5 -7 -20 22.548 21.024 1.267 190.751 o
-5 -7 -19 68.715 69.773 1.992 64.704 o
-5 -7 -18 84.838 85.148 1.379 85.642 o
-5 -7 -16 74.784 74.309 1.778 72.120 o
-5 -7 -15 83.219 87.794 2.615 39.801 o
-5 -7 -14 16.293 19.042 1.277 197.048 o
-5 -7 -13 6.013 7.141 1.073 300.213 o
-5 -7 -12 56.162 57.249 1.165 141.482 o
-5 -7 -11 94.682 93.872 1.869 57.886 o
-5 -7 -10 16.970 16.672 1.032 284.527 o
-5 -7 -9 41.755 42.886 1.706 99.073 o
-5 -7 -8 22.829 22.475 1.226 200.009 o
-5 -7 -7 29.775 29.176 1.236 183.145 o
-5 -7 -6 86.630 84.831 2.135 52.454 o
-5 -7 -5 42.076 45.337 1.389 133.376 o
-5 -7 -4 17.711 16.120 1.502 147.542 o
-5 -7 -3 85.591 88.111 2.309 47.121 o
-5 -7 -2 16.556 16.784 1.655 123.880 o
-5 -7 -1 19.390 22.669 1.318 181.067 o
-5 -6 -45 20.491 23.435 2.207 70.817 o
-5 -6 -44 5.297 7.713 2.237 72.254 o
-5 -6 -43 10.343 12.422 2.166 75.989 o
-5 -6 -42 5.665 5.741 2.472 59.362 o
-5 -6 -40 28.460 32.067 1.982 83.236 o
-5 -6 -38 5.891 7.498 2.084 83.029 o
-5 -6 -37 10.237 10.492 1.910 97.168 o
-5 -6 -36 1.646 4.209 2.023 89.018 o
-5 -6 -35 22.505 26.397 1.982 85.649 o
-5 -6 -34 39.284 40.413 3.044 36.688 o
-5 -6 -33 34.503 32.108 2.564 51.296 o
-5 -6 -32 9.483 8.489 1.461 163.602 o
-5 -6 -31 12.895 12.545 1.481 155.804 o
-5 -6 -30 58.030 54.501 2.053 67.100 o
-5 -6 -29 53.819 54.603 2.268 58.212 o
-5 -6 -28 54.467 55.236 1.420 114.893 o
-5 -6 -27 18.509 20.656 1.308 185.625 o
-5 -6 -26 37.647 38.248 1.338 148.725 o
-5 -6 -25 38.459 37.430 1.308 153.336 o
-5 -6 -24 68.023 66.882 1.502 94.094 o
-5 -6 -22 84.378 88.652 1.614 72.965 o
-5 -6 -20 32.854 32.557 1.236 176.664 o
-5 -6 -19 47.271 45.613 1.246 148.130 o
-5 -6 -18 20.836 21.146 1.420 158.500 o
-5 -6 -17 47.486 46.931 1.328 135.639 o
-5 -6 -16 148.892 146.463 2.503 29.474 o
-5 -6 -15 38.868 38.544 1.165 178.480 o
-5 -6 -13 133.985 129.934 1.726 45.453 o
-5 -6 -12 76.171 78.641 1.216 104.705 o
-5 -6 -11 74.603 74.830 1.185 110.110 o
-5 -6 -10 184.057 183.883 2.339 25.152 o
-5 -6 -9 16.934 15.916 1.318 187.409 o
-5 -6 -8 111.636 110.983 1.328 66.380 o
-5 -6 -7 37.082 38.156 1.257 163.496 o
-5 -6 -6 29.943 30.320 1.716 106.853 o
-5 -6 -5 93.763 92.411 1.921 56.649 o
-5 -6 -4 129.984 131.364 2.064 39.857 o
-5 -6 -3 32.288 32.578 2.452 55.959 o
-5 -6 -1 7.311 8.193 1.308 204.125 o
-5 -5 -46 8.081 6.988 2.309 67.648 o
-5 -5 -45 11.221 11.115 2.227 71.940 o
-5 -5 -43 27.680 27.623 2.431 57.780 o
-5 -5 -42 10.080 11.472 2.431 60.707 o
-5 -5 -40 7.385 8.316 1.992 90.374 o
-5 -5 -39 51.946 54.552 2.023 70.448 o
-5 -5 -38 27.940 30.902 1.931 87.535 o
-5 -5 -36 40.867 44.867 3.851 23.456 o
-5 -5 -34 43.609 48.974 2.860 40.433 o
-5 -5 -33 28.654 28.083 1.553 128.156 o
-5 -5 -32 20.908 22.362 1.471 148.471 o
-5 -5 -31 35.091 34.856 1.553 121.654 o
-5 -5 -30 12.412 14.598 1.461 159.507 o
-5 -5 -29 56.938 56.799 2.084 65.562 o
-5 -5 -28 12.077 11.462 1.440 165.137 o
-5 -5 -27 14.138 14.925 1.522 146.591 o
-5 -5 -26 30.604 30.096 1.328 162.432 o
-5 -5 -25 111.837 112.597 2.012 46.706 o
-5 -5 -24 57.306 56.636 1.951 72.421 o
-5 -5 -23 44.102 44.183 1.451 124.259 o
-5 -5 -21 99.932 100.717 1.818 56.891 o
-5 -5 -20 152.727 153.511 2.084 33.684 o
-5 -5 -19 38.481 39.187 1.236 164.793 o
-5 -5 -18 90.226 88.202 1.583 71.817 o
-5 -5 -17 11.174 9.470 1.257 214.943 o
-5 -5 -16 15.492 17.275 1.134 244.947 o
-5 -5 -15 9.126 9.797 1.185 242.234 o
-5 -5 -14 15.283 16.304 1.103 258.087 o
-5 -5 -13 61.362 59.353 1.287 120.685 o
-5 -5 -12 4.067 5.608 1.205 244.050 o
-5 -5 -11 184.572 181.431 1.706 30.628 o
-5 -5 -10 113.269 107.786 1.440 62.825 o
-5 -5 -9 131.183 130.587 1.869 43.282 o
-5 -5 -8 28.008 29.278 1.236 185.494 o
-5 -5 -7 49.071 46.502 1.389 126.542 o
-5 -5 -6 14.667 15.099 1.798 107.084 o
-5 -5 -5 12.990 10.675 1.308 197.094 o
-5 -5 -4 53.097 49.199 1.369 124.158 o
-5 -5 -3 56.957 60.079 1.389 113.991 o
-5 -5 -2 72.070 69.753 2.513 45.242 o
-5 -5 -1 103.002 96.681 3.892 20.002 o
-5 -4 -46 8.240 10.052 2.278 69.255 o
-5 -4 -45 6.427 9.848 2.227 72.644 o
-5 -4 -43 30.839 31.137 2.145 71.767 o
-5 -4 -42 26.418 29.881 2.135 73.475 o
-5 -4 -41 37.107 41.803 2.012 77.234 o
-5 -4 -40 6.605 5.404 2.064 84.708 o
-5 -4 -39 14.147 20.013 1.921 93.987 o
-5 -4 -38 17.752 17.765 1.900 95.210 o
-5 -4 -37 7.380 8.653 1.818 107.955 o
-5 -4 -36 106.323 106.100 3.504 23.280 o
-5 -4 -35 13.329 14.813 2.196 73.322 o
-5 -4 -34 10.691 10.614 1.778 111.504 o
-5 -4 -33 51.100 47.666 1.563 105.840 o
-5 -4 -32 49.863 48.310 1.818 85.085 o
-5 -4 -30 75.267 73.768 1.951 63.902 o
-5 -4 -29 55.830 54.470 1.522 104.346 o
-5 -4 -28 3.819 3.862 1.502 159.673 o
-5 -4 -27 32.884 32.956 1.359 152.943 o
-5 -4 -26 84.440 83.146 1.778 66.707 o
-5 -4 -25 30.343 30.126 1.308 166.686 o
-5 -4 -24 50.753 53.173 1.491 111.230 o
-5 -4 -23 8.122 9.133 1.481 159.973 o
-5 -4 -22 176.767 179.183 3.964 15.116 o
-5 -4 -21 23.145 22.577 1.257 191.556 o
-5 -4 -20 188.742 191.933 1.706 29.239 o
-5 -4 -19 71.065 73.349 1.430 95.149 o
-5 -4 -18 10.794 9.797 1.216 228.774 o
-5 -4 -17 5.863 5.956 1.318 203.511 o
-5 -4 -16 135.883 132.886 1.379 51.356 o
-5 -4 -15 57.399 55.308 1.308 124.233 o
-5 -4 -14 41.128 41.690 1.297 149.636 o
-5 -4 -13 4.728 2.830 1.216 240.974 o
-5 -4 -12 18.092 20.176 1.083 256.421 o
-5 -4 -11 101.469 98.091 1.338 74.277 o
-5 -4 -10 24.129 22.985 1.062 247.848 o
-5 -4 -9 129.258 126.174 1.747 46.728 o
-5 -4 -8 73.390 70.550 1.400 96.694 o
-5 -4 -7 14.380 13.781 1.103 262.366 o
-5 -4 -6 2.518 3.463 1.236 235.387 o
-5 -4 -5 5.462 7.682 1.543 149.740 o
-5 -4 -4 338.483 328.384 1.992 11.632 o
-5 -4 -3 67.113 66.484 1.420 101.031 o
-5 -4 -2 4.149 4.015 1.338 199.822 o
-5 -4 -1 187.442 183.872 1.951 27.960 o
-5 -3 -46 10.101 11.370 2.370 63.821 o
-5 -3 -45 51.349 51.886 2.390 54.023 o
-5 -3 -44 10.714 11.166 2.350 64.856 o
-5 -3 -41 31.866 32.292 1.982 82.231 o
-5 -3 -40 15.845 17.387 1.941 92.024 o
-5 -3 -39 10.905 11.002 1.921 95.950 o
-5 -3 -38 3.567 4.965 2.084 83.566 o
-5 -3 -37 40.694 39.228 1.808 91.499 o
-5 -3 -36 48.655 51.140 2.799 41.456 o
-5 -3 -34 69.885 69.875 1.747 76.677 o
-5 -3 -33 11.536 11.350 1.502 153.097 o
-5 -3 -32 6.736 6.375 1.491 159.507 o
-5 -3 -30 8.027 9.153 1.532 149.945 o
-5 -3 -29 20.224 18.930 1.389 166.207 o
-5 -3 -28 13.134 12.392 1.369 180.220 o
-5 -3 -27 65.999 64.870 2.002 65.781 o
-5 -3 -26 21.404 22.689 1.318 178.831 o
-5 -3 -25 6.439 7.008 1.359 190.954 o
-5 -3 -24 65.275 65.738 1.522 94.659 o
-5 -3 -23 25.629 25.733 1.471 143.558 o
-5 -3 -22 58.083 57.525 1.522 101.852 o
-5 -3 -21 84.096 82.175 1.379 87.034 o
-5 -3 -20 178.814 174.862 2.401 25.647 o
-5 -3 -19 40.627 40.567 1.195 168.487 o
-5 -3 -18 244.258 239.456 1.543 20.989 o
-5 -3 -17 55.174 54.450 1.175 143.128 o
-5 -3 -16 17.387 16.989 1.216 214.587 o
-5 -3 -15 144.373 141.130 1.420 46.759 o
-5 -3 -14 55.136 52.253 1.185 143.187 o
-5 -3 -13 5.930 6.640 1.093 290.340 o
-5 -3 -12 46.236 46.430 1.655 100.482 o
-5 -3 -11 101.148 103.557 1.665 61.063 o
-5 -3 -10 5.138 5.138 1.073 303.978 o
-5 -3 -9 11.640 10.716 0.970 339.849 o
-5 -3 -8 4.689 6.007 1.032 327.359 o
-5 -3 -7 118.832 112.536 1.696 52.756 o
-5 -3 -6 100.926 96.661 1.522 67.671 o
-5 -3 -5 230.276 220.966 4.199 11.827 o
-5 -3 -4 35.578 33.651 1.491 129.775 o
-5 -3 -3 90.722 88.254 1.747 64.701 o
-5 -3 -2 426.019 412.817 2.135 7.780 o
-5 -3 -1 203.658 191.647 4.750 11.067 o
-5 -2 -47 11.969 10.655 2.523 56.324 o
-5 -2 -46 28.416 29.329 2.452 56.682 o
-5 -2 -45 29.073 30.351 2.421 57.864 o
-5 -2 -44 14.194 16.396 2.390 62.051 o
-5 -2 -41 49.030 47.084 2.023 72.392 o
-5 -2 -40 24.225 26.540 2.064 79.093 o
-5 -2 -39 17.439 21.330 2.023 84.302 o
-5 -2 -38 12.142 10.287 1.808 107.506 o
-5 -2 -37 6.873 5.261 2.053 85.507 o
-5 -2 -35 1.772 4.025 1.645 134.200 o
-5 -2 -34 75.334 73.635 2.104 57.654 o
-5 -2 -33 10.484 9.603 1.502 154.279 o
-5 -2 -32 14.169 15.640 1.471 155.868 o
-5 -2 -31 16.624 16.927 1.532 142.645 o
-5 -2 -30 22.817 22.791 1.430 154.182 o
-5 -2 -29 82.221 79.049 2.401 45.990 o
-5 -2 -28 149.889 146.585 2.779 26.284 o
-5 -2 -27 72.154 70.591 1.553 87.060 o
-5 -2 -26 100.192 99.644 2.585 37.374 o
-5 -2 -25 31.595 30.739 1.481 135.392 o
-5 -2 -24 57.068 55.696 1.696 89.107 o
-5 -2 -23 68.245 66.698 2.145 58.679 o
-5 -2 -22 9.884 12.494 1.430 168.595 o
-5 -2 -21 15.626 16.008 1.359 178.691 o
-5 -2 -20 64.209 65.452 1.267 117.129 o
-5 -2 -19 8.482 9.204 1.165 251.626 o
-5 -2 -18 34.453 33.916 1.165 188.968 o
-5 -2 -17 16.633 17.152 1.165 232.149 o
-5 -2 -16 162.012 157.301 1.512 38.987 o
-5 -2 -15 57.199 57.290 1.216 133.946 o
-5 -2 -14 30.087 30.913 1.195 190.931 o
-5 -2 -13 212.835 205.101 3.494 15.399 o
-5 -2 -12 262.436 255.321 3.146 13.551 o
-5 -2 -11 12.841 11.993 1.216 224.492 o
-5 -2 -10 347.345 345.281 3.678 8.547 o
-5 -2 -9 481.631 465.989 4.178 5.148 o
-5 -2 -8 78.481 75.688 1.267 100.381 o
-5 -2 -7 452.804 438.080 5.322 4.817 o
-5 -2 -6 281.562 268.438 4.158 10.016 o
-5 -2 -5 158.376 147.014 1.635 39.279 o
-5 -2 -4 90.304 87.641 1.512 75.174 o
-5 -2 -3 266.684 256.251 1.839 17.526 o
-5 -2 -2 105.700 100.053 2.268 43.250 o
-5 -2 -1 192.183 183.331 1.910 27.721 o
-5 -1 -47 6.570 5.057 2.390 63.396 o
-5 -1 -46 18.737 20.677 2.370 62.278 o
-5 -1 -44 13.994 13.137 2.115 78.913 o
-5 -1 -43 58.310 56.758 3.187 32.043 o
-5 -1 -42 17.317 17.408 2.319 65.333 o
-5 -1 -40 18.712 20.309 2.360 62.820 o
-5 -1 -38 59.265 59.129 2.431 50.625 o
-5 -1 -36 23.887 25.560 2.156 73.146 o
-5 -1 -35 14.699 14.026 1.553 141.202 o
-5 -1 -34 73.625 71.663 1.767 73.642 o
-5 -1 -33 21.695 20.625 1.502 143.243 o
-5 -1 -32 13.388 14.200 1.481 154.917 o
-5 -1 -31 242.206 234.032 3.862 12.368 o
-5 -1 -30 35.500 37.277 2.043 76.305 o
-5 -1 -29 201.066 195.804 3.627 15.484 o
-5 -1 -28 35.931 36.593 1.410 140.026 o
-5 -1 -27 53.865 52.846 1.583 100.650 o
-5 -1 -26 157.031 152.081 2.452 28.787 o
-5 -1 -25 222.779 217.492 3.535 14.546 o
-5 -1 -24 43.180 44.060 1.522 116.595 o
-5 -1 -23 10.613 13.046 1.604 135.217 o
-5 -1 -22 68.719 65.380 1.532 91.933 o
-5 -1 -21 46.507 45.031 1.767 91.088 o
-5 -1 -20 9.138 8.499 1.185 243.157 o
-5 -1 -19 9.245 8.847 1.246 220.939 o
-5 -1 -18 127.284 122.292 2.033 41.857 o
-5 -1 -17 99.298 97.775 1.440 71.356 o
-5 -1 -16 31.810 33.283 1.195 186.567 o
-5 -1 -15 153.616 150.763 1.440 42.679 o
-5 -1 -14 459.959 447.427 5.486 4.612 o
-5 -1 -13 241.476 238.332 1.655 20.864 o
-5 -1 -12 187.330 186.130 2.156 26.163 o
-5 -1 -11 926.537 919.301 8.796 1.351 o
-5 -1 -10 5.692 7.866 1.093 289.634 o
-5 -1 -9 322.957 308.055 1.553 13.393 o
-5 -1 -8 100.615 95.333 1.961 53.022 o
-5 -1 -7 1217.650 1191.380 10.900 0.820 o
-5 -1 -6 227.308 215.919 1.961 21.800 o
-5 -1 -5 192.050 184.199 1.716 29.237 o
-5 -1 -4 230.347 226.727 1.798 21.811 o
-5 -1 -3 183.258 174.494 2.697 22.838 o
-5 -1 -2 205.484 190.697 4.924 10.506 o
-5 -1 -1 69.685 64.645 2.789 38.855 o
-4 -21 -7 7.192 6.896 2.043 86.159 o
-4 -21 -2 8.206 6.150 2.799 46.274 o
-4 -20 -20 16.438 18.981 2.472 57.781 o
-4 -20 -14 11.335 14.077 6.977 7.504 o
-4 -20 -11 13.358 15.119 2.329 65.429 o
-4 -20 -10 10.744 11.840 1.972 91.147 o
-4 -20 -9 11.355 7.028 2.871 43.852 o
-4 -20 -7 18.189 15.395 2.881 42.966 o
-4 -20 -6 6.927 6.569 2.983 40.838 o
-4 -20 -5 8.780 11.697 2.380 63.404 o
-4 -20 -4 17.772 14.792 2.390 61.733 o
-4 -20 -1 8.547 6.957 1.205 237.361 o
-4 -19 -23 13.070 14.772 2.605 52.675 o
-4 -19 -20 2.660 5.333 2.350 65.940 o
-4 -19 -18 12.658 12.678 1.767 111.741 o
-4 -19 -14 15.230 11.922 2.053 83.382 o
-4 -19 -13 13.837 12.187 1.880 99.074 o
-4 -19 -12 8.592 4.127 1.594 139.937 o
-4 -19 -11 6.658 5.282 1.165 257.341 o
-4 -19 -9 50.792 57.525 4.260 19.022 o
-4 -19 -7 6.411 4.423 1.982 91.845 o
-4 -19 -6 6.558 4.822 1.931 96.617 o
-4 -19 -5 13.507 14.445 2.288 67.734 o
-4 -19 -1 6.422 7.539 1.216 235.971 o
-4 -18 -28 1.750 5.925 2.380 64.315 o
-4 -18 -27 30.482 35.009 2.738 45.671 o
-4 -18 -26 8.865 10.114 3.739 26.013 o
-4 -18 -24 14.292 14.292 3.514 29.245 o
-4 -18 -22 16.395 22.240 4.863 15.337 o
-4 -18 -21 6.522 9.940 2.442 60.599 o
-4 -18 -19 7.764 5.864 2.339 66.003 o
-4 -18 -18 8.323 8.510 1.461 164.355 o
-4 -18 -16 7.629 8.111 1.553 146.644 o
-4 -18 -10 23.078 17.551 3.412 30.683 o
-4 -18 -9 49.781 59.711 2.125 65.038 o
-4 -18 -7 11.214 13.699 4.311 19.564 o
-4 -18 -6 24.375 20.278 3.892 23.666 o
-4 -18 -5 6.979 5.823 1.553 147.542 o
-4 -18 -3 6.980 3.586 1.318 203.572 o
-4 -18 -2 3.250 3.228 1.522 155.922 o
-4 -18 -1 5.215 6.037 1.277 216.868 o
-4 -17 -29 26.510 26.826 2.809 44.147 o
-4 -17 -28 18.530 15.742 2.595 52.586 o
-4 -17 -27 5.632 9.286 2.247 71.478 o
-4 -17 -26 3.346 4.965 2.339 66.468 o
-4 -17 -25 24.955 32.404 3.085 36.852 o
-4 -17 -22 16.131 15.559 2.758 46.888 o
-4 -17 -21 7.906 6.906 2.074 83.559 o
-4 -17 -20 8.960 5.915 2.043 85.938 o
-4 -17 -18 28.476 30.065 2.053 78.361 o
-4 -17 -17 4.274 5.445 1.246 228.647 o
-4 -17 -12 9.619 10.767 1.869 101.443 o
-4 -17 -11 18.644 16.376 2.768 46.357 o
-4 -17 -10 61.228 61.376 8.888 4.558 o
-4 -17 -9 57.732 64.420 4.199 19.305 o
-4 -17 -8 13.852 9.225 1.553 143.038 o
-4 -17 -7 13.682 10.757 2.472 58.460 o
-4 -17 -6 6.523 8.959 2.431 61.144 o
-4 -17 -5 1.020 3.044 1.236 237.219 o
-4 -17 -4 3.610 3.300 0.889 443.555 o
-4 -17 -3 12.549 10.062 1.246 216.148 o
-4 -17 -2 60.570 70.897 5.966 9.879 o
-4 -17 -1 6.813 7.948 1.308 204.728 o
-4 -16 -33 15.155 14.363 4.617 17.035 o
-4 -16 -32 9.952 11.687 2.871 43.807 o
-4 -16 -30 2.692 5.169 2.380 64.268 o
-4 -16 -29 6.340 6.313 2.288 69.068 o
-4 -16 -28 9.882 6.293 2.258 70.518 o
-4 -16 -27 7.656 6.364 1.726 119.710 o
-4 -16 -26 13.159 11.523 2.033 85.458 o
-4 -16 -25 4.656 5.425 1.461 167.610 o
-4 -16 -24 6.268 8.571 1.655 130.088 o
-4 -16 -23 7.846 7.672 1.338 195.058 o
-4 -16 -20 18.980 21.780 2.268 67.611 o
-4 -16 -19 22.804 25.386 3.555 28.218 o
-4 -16 -18 30.054 31.066 2.012 80.691 o
-4 -16 -17 5.883 7.182 1.880 101.726 o
-4 -16 -16 10.964 10.389 2.319 66.556 o
-4 -16 -15 10.778 11.339 1.461 161.776 o
-4 -16 -14 21.218 20.084 2.043 82.014 o
-4 -16 -13 27.952 31.383 3.432 29.929 o
-4 -16 -12 9.397 8.346 1.471 161.545 o
-4 -16 -11 10.113 8.316 3.872 24.267 o
-4 -16 -10 33.925 36.971 1.941 83.920 o
-4 -16 -9 10.852 14.169 1.808 107.305 o
-4 -16 -8 5.363 6.007 1.645 132.519 o
-4 -16 -7 6.619 8.418 1.491 158.982 o
-4 -16 -6 19.983 14.986 1.726 113.493 o
-4 -16 -5 23.504 18.306 4.536 17.547 o
-4 -16 -4 34.614 35.520 6.824 7.769 o
-4 -16 -2 86.672 86.977 5.098 12.882 o
-4 -16 -1 5.241 5.721 1.430 174.209 o
-4 -15 -34 7.859 9.521 1.726 119.111 o
-4 -15 -33 16.390 10.492 2.442 59.640 o
-4 -15 -31 9.764 7.897 1.839 105.093 o
-4 -15 -30 3.342 4.260 2.064 85.299 o
-4 -15 -28 12.237 9.061 2.186 74.582 o
-4 -15 -27 7.966 11.482 1.818 107.395 o
-4 -15 -26 4.346 4.556 1.675 128.427 o
-4 -15 -25 23.280 24.283 1.798 102.368 o
-4 -15 -22 15.140 18.133 1.563 138.074 o
-4 -15 -21 42.634 46.011 3.555 27.200 o
-4 -15 -20 19.242 18.909 3.106 36.989 o
-4 -15 -19 3.066 4.383 1.982 92.448 o
-4 -15 -18 6.362 4.260 2.012 89.134 o
-4 -15 -17 36.883 45.879 4.045 21.440 o
-4 -15 -16 13.651 13.372 2.094 80.443 o
-4 -15 -15 44.578 52.682 2.309 58.468 o
-4 -15 -14 23.034 23.128 1.635 121.830 o
-4 -15 -13 4.598 4.515 1.369 190.642 o
-4 -15 -12 9.769 12.392 2.656 51.029 o
-4 -15 -11 19.602 22.321 2.625 51.035 o
-4 -15 -10 24.576 20.247 2.625 50.682 o
-4 -15 -8 10.194 8.755 1.062 294.977 o
-4 -15 -7 12.168 11.564 2.043 84.826 o
-4 -15 -6 11.829 12.228 2.401 62.017 o
-4 -15 -5 5.360 5.026 0.981 359.956 o
-4 -15 -4 45.257 52.039 2.288 59.288 o
-4 -15 -3 15.145 12.310 5.190 13.517 o
-4 -15 -2 14.737 14.833 1.655 125.171 o
-4 -15 -1 26.131 32.782 3.157 35.202 o
-4 -14 -37 32.558 36.858 4.311 19.125 o
-4 -14 -36 91.179 93.586 3.984 19.715 o
-4 -14 -35 13.301 13.464 1.778 110.171 o
-4 -14 -34 2.555 4.045 1.982 92.564 o
-4 -14 -31 12.206 15.201 1.737 115.226 o
-4 -14 -30 13.142 14.568 2.871 43.569 o
-4 -14 -29 56.069 58.097 3.024 35.287 o
-4 -14 -27 24.504 26.489 2.033 81.233 o
-4 -14 -25 16.354 19.277 1.583 133.822 o
-4 -14 -23 19.942 24.906 4.658 16.651 o
-4 -14 -22 29.529 35.418 2.401 58.353 o
-4 -14 -21 5.864 5.292 1.553 148.214 o
-4 -14 -20 82.616 92.391 4.250 17.893 o
-4 -14 -19 17.629 21.892 1.961 89.198 o
-4 -14 -18 204.449 245.156 19.195 0.962 o
-4 -14 -17 80.649 96.109 2.554 40.992 o
-4 -14 -16 60.998 59.067 8.336 5.172 o
-4 -14 -15 46.649 53.071 6.732 7.914 o
-4 -14 -13 72.151 80.673 4.168 18.978 o
-4 -14 -12 15.693 16.212 1.798 106.551 o
-4 -14 -11 21.468 21.320 1.400 161.904 o
-4 -14 -10 4.636 5.404 0.705 667.573 o
-4 -14 -9 8.399 7.079 0.858 443.449 o
-4 -14 -7 6.173 6.742 0.797 520.026 o
-4 -14 -6 13.272 14.333 1.287 200.508 o
-4 -14 -4 30.845 34.029 1.430 142.490 o
-4 -14 -3 4.088 5.016 1.522 155.066 o
-4 -14 -2 93.763 94.863 3.157 28.661 o
-4 -14 -1 57.266 63.491 3.575 25.961 o
-4 -13 -39 19.858 12.514 3.616 27.531 o
-4 -13 -37 12.389 13.781 2.145 76.966 o
-4 -13 -36 10.844 11.809 1.941 93.929 o
-4 -13 -35 31.140 29.666 2.074 76.380 o
-4 -13 -33 4.345 6.303 1.757 116.680 o
-4 -13 -32 35.725 34.335 3.003 38.062 o
-4 -13 -31 15.221 20.421 2.002 86.554 o
-4 -13 -30 17.186 17.775 1.624 127.668 o
-4 -13 -29 18.018 21.964 1.594 130.598 o
-4 -13 -28 13.094 12.739 1.553 142.480 o
-4 -13 -27 60.421 66.954 2.237 56.780 o
-4 -13 -25 3.869 5.261 1.491 161.425 o
-4 -13 -24 23.679 26.142 1.798 101.864 o
-4 -13 -23 61.324 75.862 5.200 12.804 o
-4 -13 -22 28.920 32.322 1.757 102.616 o
-4 -13 -21 43.739 48.811 6.620 8.197 o
-4 -13 -19 90.027 101.656 3.770 21.531 o
-4 -13 -18 57.763 64.338 2.728 41.676 o
-4 -13 -17 85.716 90.256 3.892 20.782 o
-4 -13 -16 14.466 11.942 1.553 141.931 o
-4 -13 -15 29.728 31.730 2.779 44.622 o
-4 -13 -14 74.037 89.387 11.799 2.593 o
-4 -13 -13 13.353 13.086 1.022 303.143 o
-4 -13 -12 21.553 22.321 1.818 101.270 o
-4 -13 -11 14.921 15.119 1.788 108.153 o
-4 -13 -10 9.069 10.277 1.093 280.800 o
-4 -13 -9 4.058 3.606 1.154 266.837 o
-4 -13 -8 14.470 12.647 1.205 225.150 o
-4 -13 -7 33.564 33.334 2.002 80.135 o
-4 -13 -6 39.933 39.841 1.216 166.177 o
-4 -13 -5 32.199 34.345 1.410 144.411 o
-4 -13 -4 30.393 34.386 1.124 205.315 o
-4 -13 -3 115.415 120.065 2.452 36.299 o
-4 -13 -1 124.492 140.752 2.012 40.941 o
-4 -12 -41 8.162 12.555 3.432 30.810 o
-4 -12 -40 30.112 31.137 4.229 19.938 o
-4 -12 -39 10.377 11.912 2.401 62.182 o
-4 -12 -38 15.061 17.254 2.196 72.862 o
-4 -12 -37 13.757 15.865 2.247 70.002 o
-4 -12 -34 52.625 48.044 5.700 10.923 o
-4 -12 -33 5.328 7.733 2.482 58.828 o
-4 -12 -30 14.250 18.521 1.767 110.151 o
-4 -12 -28 6.324 6.681 1.931 96.472 o
-4 -12 -26 14.387 17.081 1.675 121.990 o
-4 -12 -25 10.171 11.237 1.921 96.097 o
-4 -12 -24 5.535 8.091 1.614 136.978 o
-4 -12 -23 28.608 28.727 1.614 119.850 o
-4 -12 -22 13.995 16.457 1.696 119.550 o
-4 -12 -21 65.834 72.552 2.186 56.943 o
-4 -12 -20 48.512 51.977 2.401 54.100 o
-4 -12 -19 140.664 149.619 3.443 20.706 o
-4 -12 -18 28.015 27.429 2.431 57.749 o
-4 -12 -17 50.278 44.418 2.227 61.811 o
-4 -12 -16 147.469 158.783 5.608 9.680 o
-4 -12 -14 22.833 25.662 2.125 75.319 o
-4 -12 -13 5.586 6.313 2.002 89.987 o
-4 -12 -12 25.795 26.775 1.154 211.730 o
-4 -12 -11 13.338 13.393 0.848 413.788 o
-4 -12 -10 67.151 71.163 1.808 74.151 o
-4 -12 -9 37.056 37.165 1.869 88.335 o
-4 -12 -8 137.662 143.173 4.893 12.424 o
-4 -12 -6 1.628 3.106 1.103 295.875 o
-4 -12 -5 2.541 2.574 1.134 279.377 o
-4 -12 -4 70.420 73.533 2.595 42.992 o
-4 -12 -3 74.063 69.875 2.697 40.209 o
-4 -12 -2 71.566 74.483 1.726 76.097 o
-4 -12 -1 284.847 312.171 7.355 4.845 o
-4 -11 -41 14.751 15.712 2.125 77.826 o
-4 -11 -40 17.059 15.487 2.339 64.398 o
-4 -11 -39 29.716 33.589 2.482 54.959 o
-4 -11 -38 50.287 50.282 2.431 52.795 o
-4 -11 -37 23.943 25.601 1.961 87.005 o
-4 -11 -36 18.707 17.888 2.258 68.531 o
-4 -11 -34 9.633 6.875 2.493 58.047 o
-4 -11 -33 4.340 5.741 2.033 87.589 o
-4 -11 -32 24.300 26.152 1.696 112.788 o
-4 -11 -31 4.099 4.577 1.747 118.352 o
-4 -11 -30 35.332 38.605 1.665 107.489 o
-4 -11 -29 3.315 4.199 1.686 127.303 o
-4 -11 -28 5.416 7.427 1.900 99.667 o
-4 -11 -27 91.121 91.369 3.422 25.470 o
-4 -11 -26 38.324 41.772 1.747 97.269 o
-4 -11 -25 20.581 24.865 2.115 76.543 o
-4 -11 -23 26.243 27.521 1.686 112.725 o
-4 -11 -22 41.134 44.847 2.135 68.451 o
-4 -11 -21 18.176 18.184 1.062 266.592 o
-4 -11 -20 45.254 45.552 2.431 53.957 o
-4 -11 -19 34.123 40.975 2.196 67.115 o
-4 -11 -18 6.170 4.474 1.205 242.104 o
-4 -11 -17 8.082 9.613 1.205 236.200 o
-4 -11 -16 64.714 69.508 1.778 77.186 o
-4 -11 -15 27.833 28.859 2.227 67.842 o
-4 -11 -14 116.790 120.106 2.942 28.637 o
-4 -11 -13 4.129 4.689 0.899 429.323 o
-4 -11 -12 105.075 111.055 2.677 34.335 o
-4 -11 -11 206.432 219.842 5.026 9.926 o
-4 -11 -10 8.553 9.235 0.858 437.701 o
-4 -11 -9 38.787 39.239 1.410 136.276 o
-4 -11 -8 66.196 67.965 2.442 48.425 o
-4 -11 -7 324.406 349.929 4.669 7.480 o
-4 -11 -6 7.316 9.163 0.940 376.640 o
-4 -11 -5 23.341 25.294 1.369 164.437 o
-4 -11 -4 38.855 41.047 2.125 70.016 o
-4 -11 -3 49.111 51.967 1.267 139.475 o
-4 -11 -2 49.722 53.203 1.481 113.010 o
-4 -11 -1 25.422 26.714 1.491 140.023 o
-4 -10 -42 9.903 8.009 2.431 60.885 o
-4 -10 -41 16.718 19.216 2.104 78.579 o
-4 -10 -40 13.496 14.935 1.941 92.923 o
-4 -10 -39 8.937 10.369 2.033 86.384 o
-4 -10 -38 17.843 19.829 2.115 77.585 o
-4 -10 -35 6.047 8.949 2.247 71.449 o
-4 -10 -34 22.739 30.494 2.166 72.251 o
-4 -10 -33 8.046 7.304 1.900 99.086 o
-4 -10 -32 23.388 25.080 1.839 98.111 o
-4 -10 -31 9.653 10.400 1.665 126.850 o
-4 -10 -30 11.914 8.459 1.747 115.244 o
-4 -10 -28 19.088 21.146 1.757 109.011 o
-4 -10 -27 9.321 9.562 1.737 117.256 o
-4 -10 -26 69.972 77.803 3.024 33.374 o
-4 -10 -25 0.758 3.545 1.655 132.986 o
-4 -10 -24 51.889 56.380 2.033 69.644 o
-4 -10 -23 25.878 25.417 1.512 136.951 o
-4 -10 -22 47.406 51.273 1.961 75.910 o
-4 -10 -21 62.584 65.043 1.778 79.010 o
-4 -10 -20 46.045 48.269 2.329 57.731 o
-4 -10 -19 27.470 26.806 0.970 268.687 o
-4 -10 -18 37.463 39.279 1.686 104.106 o
-4 -10 -17 66.813 66.739 3.177 31.321 o
-4 -10 -16 38.821 44.326 1.563 114.851 o
-4 -10 -15 89.587 94.311 2.237 47.721 o
-4 -10 -14 41.813 40.556 1.338 143.211 o
-4 -10 -13 32.423 35.929 1.134 197.845 o
-4 -10 -12 39.797 42.273 1.686 102.133 o
-4 -10 -11 10.178 8.091 1.022 317.560 o
-4 -10 -10 108.300 113.588 1.267 69.359 o
-4 -10 -9 8.110 7.846 1.165 253.236 o
-4 -10 -8 83.516 79.325 4.240 18.122 o
-4 -10 -6 7.726 6.181 0.930 387.953 o
-4 -10 -5 235.031 242.255 2.789 16.459 o
-4 -10 -4 18.497 21.238 1.267 195.723 o
-4 -10 -3 17.796 17.673 1.297 190.694 o
-4 -10 -2 166.915 174.127 6.518 7.284 o
-4 -10 -1 60.194 62.786 1.686 86.551 o
-4 -9 -44 9.350 10.062 3.044 39.071 o
-4 -9 -43 21.676 18.633 2.625 51.014 o
-4 -9 -42 13.514 11.309 2.963 41.016 o
-4 -9 -38 30.307 32.568 1.992 81.890 o
-4 -9 -37 29.222 32.762 1.961 84.461 o
-4 -9 -35 22.423 26.571 2.084 78.069 o
-4 -9 -34 8.125 12.085 1.747 115.914 o
-4 -9 -32 11.107 8.234 1.696 122.342 o
-4 -9 -31 34.130 33.467 1.951 83.642 o
-4 -9 -30 24.845 27.501 1.767 104.301 o
-4 -9 -29 13.115 13.209 1.808 106.747 o
-4 -9 -28 36.448 41.271 1.788 94.582 o
-4 -9 -27 77.295 83.605 3.453 26.084 o
-4 -9 -26 33.087 35.510 1.716 104.130 o
-4 -9 -25 1.966 3.238 1.134 279.745 o
-4 -9 -24 10.484 11.605 1.124 263.189 o
-4 -9 -23 84.101 86.547 1.563 76.047 o
-4 -9 -22 161.004 162.430 2.625 26.011 o
-4 -9 -21 13.619 14.874 1.675 122.803 o
-4 -9 -20 46.943 50.179 1.389 126.798 o
-4 -9 -19 252.602 252.971 4.025 11.291 o
-4 -9 -18 23.765 26.826 1.594 125.915 o
-4 -9 -17 6.055 8.050 0.930 390.512 o
-4 -9 -16 88.372 92.534 1.563 72.588 o
-4 -9 -15 10.531 11.033 0.909 384.134 o
-4 -9 -14 42.302 45.501 1.073 185.671 o
-4 -9 -13 14.046 16.437 1.093 264.624 o
-4 -9 -12 38.810 40.393 0.981 218.903 o
-4 -9 -11 80.667 83.452 2.074 56.164 o
-4 -9 -10 4.515 5.629 0.909 417.070 o
-4 -9 -9 124.285 129.361 2.789 29.499 o
-4 -9 -8 73.318 74.421 0.991 127.939 o
-4 -9 -7 155.734 161.510 3.208 21.325 o
-4 -9 -6 23.765 24.068 0.858 336.656 o
-4 -9 -5 73.264 74.830 2.595 42.515 o
-4 -9 -4 279.483 292.139 6.804 5.515 o
-4 -9 -3 22.238 23.241 1.379 164.427 o
-4 -9 -2 162.420 168.212 6.875 6.700 o
-4 -9 -1 286.409 300.883 4.679 8.512 o
-4 -8 -45 23.127 23.067 2.401 60.071 o
-4 -8 -44 27.887 29.534 2.268 65.544 o
-4 -8 -43 6.468 7.856 2.227 72.761 o
-4 -8 -42 2.785 5.067 2.431 61.609 o
-4 -8 -41 12.544 12.136 2.299 67.419 o
-4 -8 -40 17.749 20.237 2.472 57.578 o
-4 -8 -39 5.062 6.354 2.309 67.995 o
-4 -8 -38 48.471 52.785 2.462 51.765 o
-4 -8 -37 73.228 78.702 2.217 53.468 o
-4 -8 -36 117.369 132.855 5.874 9.413 o
-4 -8 -35 36.392 41.343 2.053 74.873 o
-4 -8 -34 87.243 89.939 2.033 55.020 o
-4 -8 -32 9.261 9.112 1.757 114.731 o
-4 -8 -31 44.961 45.307 1.696 97.775 o
-4 -8 -30 101.814 90.624 5.047 12.862 o
-4 -8 -29 59.450 62.111 2.207 58.765 o
-4 -8 -28 6.949 11.104 1.645 130.875 o
-4 -8 -27 61.403 60.661 2.952 36.238 o
-4 -8 -26 20.808 22.771 1.165 220.523 o
-4 -8 -25 29.633 31.904 1.706 107.723 o
-4 -8 -24 37.617 39.085 1.961 80.950 o
-4 -8 -23 15.994 15.395 1.093 261.707 o
-4 -8 -22 66.783 69.916 1.829 73.432 o
-4 -8 -21 26.692 26.408 1.144 213.393 o
-4 -8 -20 94.878 97.131 2.033 52.126 o
-4 -8 -19 186.542 191.023 3.749 15.583 o
-4 -8 -18 340.090 342.451 6.313 5.366 o
-4 -8 -17 152.394 154.839 2.881 24.674 o
-4 -8 -16 54.350 57.259 2.002 70.442 o
-4 -8 -15 5.427 6.456 1.052 313.298 o
-4 -8 -14 138.868 139.965 2.482 31.332 o
-4 -8 -13 12.293 12.729 1.175 239.061 o
-4 -8 -12 164.636 165.842 1.594 36.568 o
-4 -8 -11 147.010 150.743 2.779 26.359 o
-4 -8 -10 25.099 25.611 1.001 265.006 o
-4 -8 -9 41.797 38.861 1.154 175.780 o
-4 -8 -8 9.947 9.593 0.838 448.616 o
-4 -8 -7 188.473 187.366 4.260 13.271 o
-4 -8 -6 47.764 49.056 1.011 184.341 o
-4 -8 -5 144.726 144.430 1.553 44.003 o
-4 -8 -4 117.005 119.636 2.084 43.200 o
-4 -8 -3 190.029 194.865 3.371 17.321 o
-4 -8 -2 195.263 205.295 4.148 13.254 o
-4 -8 -1 44.863 46.563 1.216 155.254 o
-4 -7 -46 6.829 5.098 2.513 57.404 o
-4 -7 -45 3.953 4.852 2.227 73.229 o
-4 -7 -43 18.695 14.986 3.075 37.824 o
-4 -7 -42 37.594 39.841 2.401 56.822 o
-4 -7 -41 6.928 9.490 2.074 83.508 o
-4 -7 -39 115.729 121.158 3.719 20.420 o
-4 -7 -38 4.056 6.170 2.033 87.600 o
-4 -7 -37 7.220 9.051 2.390 63.153 o
-4 -7 -36 30.649 33.763 2.758 45.080 o
-4 -7 -35 64.388 67.556 2.533 45.959 o
-4 -7 -34 48.709 52.335 1.818 84.734 o
-4 -7 -33 40.135 43.345 2.084 71.773 o
-4 -7 -32 115.965 121.822 2.156 41.699 o
-4 -7 -31 13.823 12.330 1.869 100.095 o
-4 -7 -30 8.419 12.095 1.706 121.219 o
-4 -7 -29 15.297 16.887 2.574 53.629 o
-4 -7 -28 9.449 9.153 1.645 130.241 o
-4 -7 -27 11.139 11.309 1.216 227.287 o
-4 -7 -26 41.860 41.537 1.461 125.849 o
-4 -7 -25 24.592 25.692 1.686 113.970 o
-4 -7 -24 52.213 51.855 1.522 107.653 o
-4 -7 -23 32.420 30.565 1.114 207.765 o
-4 -7 -22 47.214 49.403 1.195 153.584 o
-4 -7 -21 120.485 125.541 1.910 45.504 o
-4 -7 -20 131.345 137.279 1.951 41.013 o
-4 -7 -19 410.042 407.607 5.660 5.074 o
-4 -7 -18 89.304 92.891 2.503 41.149 o
-4 -7 -17 12.536 12.637 0.991 322.405 o
-4 -7 -16 89.947 90.940 1.267 86.524 o
-4 -7 -15 29.303 29.329 0.981 256.467 o
-4 -7 -14 65.928 68.833 1.195 120.579 o
-4 -7 -13 38.965 39.361 1.226 165.918 o
-4 -7 -12 86.354 84.136 1.604 73.575 o
-4 -7 -11 36.598 34.274 0.919 249.854 o
-4 -7 -10 116.273 113.803 1.869 48.936 o
-4 -7 -9 58.229 56.636 1.134 143.149 o
-4 -7 -8 2.703 2.768 0.868 468.778 o
-4 -7 -7 30.503 28.492 0.960 261.593 o
-4 -7 -4 71.756 71.643 1.900 67.712 o
-4 -7 -3 19.824 21.290 1.451 153.432 o
-4 -7 -2 27.332 28.655 1.144 210.318 o
-4 -7 -1 411.604 420.427 4.096 6.321 o
-4 -6 -47 5.522 9.562 2.380 63.824 o
-4 -6 -46 21.248 22.321 2.207 70.782 o
-4 -6 -45 1.234 6.334 2.156 78.367 o
-4 -6 -44 26.867 28.042 2.125 74.223 o
-4 -6 -43 17.695 15.017 2.299 66.563 o
-4 -6 -42 4.260 5.649 2.380 64.114 o
-4 -6 -41 15.904 17.581 2.442 59.320 o
-4 -6 -40 16.948 15.722 2.012 85.864 o
-4 -6 -39 13.133 14.026 1.972 90.369 o
-4 -6 -38 9.358 9.296 2.156 77.074 o
-4 -6 -37 36.428 36.164 3.810 24.182 o
-4 -6 -36 72.870 70.897 1.910 66.981 o
-4 -6 -35 11.106 12.136 1.767 112.357 o
-4 -6 -34 25.105 25.468 1.961 86.699 o
-4 -6 -33 25.860 29.227 1.869 93.693 o
-4 -6 -32 5.567 10.124 1.655 130.059 o
-4 -6 -31 57.108 55.594 1.818 80.662 o
-4 -6 -30 11.780 13.025 1.839 103.801 o
-4 -6 -28 84.439 84.351 1.451 82.226 o
-4 -6 -25 15.136 16.692 1.532 143.638 o
-4 -6 -24 54.786 52.917 1.522 105.561 o
-4 -6 -23 187.317 189.369 2.932 20.298 o
-4 -6 -22 126.902 127.053 1.982 42.436 o
-4 -6 -21 166.445 168.477 2.247 28.849 o
-4 -6 -20 23.442 25.774 1.236 194.184 o
-4 -6 -19 52.646 50.792 1.257 137.564 o
-4 -6 -18 106.053 112.628 1.318 68.985 o
-4 -6 -17 463.915 466.704 8.234 3.078 o
-4 -6 -16 138.704 139.230 1.880 40.528 o
-4 -6 -15 76.765 77.456 1.103 113.126 o
-4 -6 -14 21.823 20.574 1.400 161.920 o
-4 -6 -13 57.681 54.685 1.308 124.261 o
-4 -6 -12 9.291 9.184 0.950 362.868 o
-4 -6 -11 117.152 118.809 1.747 51.034 o
-4 -6 -10 25.123 24.559 0.950 287.122 o
-4 -6 -9 88.657 88.192 1.032 101.526 o
-4 -6 -8 254.621 249.754 2.002 18.054 o
-4 -6 -7 40.328 40.689 0.899 236.381 o
-4 -6 -6 108.862 106.254 1.481 63.672 o
-4 -6 -5 427.102 427.915 4.413 5.804 o
-4 -6 -4 62.888 62.561 1.246 121.798 o
-4 -6 -3 65.152 64.175 2.595 44.341 o
-4 -6 -2 94.732 94.342 2.227 46.952 o
-4 -6 -1 568.555 568.637 14.659 1.262 o
-4 -5 -47 8.330 9.705 2.156 77.195 o
-4 -5 -46 49.822 47.748 2.288 58.820 o
-4 -5 -45 27.831 27.715 2.421 58.209 o
-4 -5 -44 15.391 13.832 2.329 65.258 o
-4 -5 -43 6.492 6.170 2.166 76.981 o
-4 -5 -41 13.360 12.698 2.023 86.130 o
-4 -5 -40 4.702 5.619 2.084 83.353 o
-4 -5 -39 34.805 37.921 1.982 80.548 o
-4 -5 -38 11.116 11.319 2.094 81.074 o
-4 -5 -37 4.382 6.089 1.880 102.192 o
-4 -5 -36 7.940 9.266 1.798 110.106 o
-4 -5 -35 8.800 9.388 1.767 113.554 o
-4 -5 -33 34.414 35.969 1.706 104.414 o
-4 -5 -31 32.925 31.618 1.747 102.030 o
-4 -5 -30 117.124 111.515 3.463 22.939 o
-4 -5 -29 121.872 121.414 2.605 32.831 o
-4 -5 -28 13.396 12.780 1.318 192.792 o
-4 -5 -27 11.981 13.158 1.236 218.167 o
-4 -5 -26 11.020 10.798 1.195 234.989 o
-4 -5 -25 29.032 28.114 1.287 173.601 o
-4 -5 -24 12.463 14.680 1.144 248.716 o
-4 -5 -23 23.936 26.275 1.185 206.629 o
-4 -5 -22 7.093 5.690 1.205 240.122 o
-4 -5 -21 16.476 16.672 1.083 263.559 o
-4 -5 -20 179.423 179.899 1.553 32.962 o
-4 -5 -19 304.630 308.933 4.638 8.192 o
-4 -5 -18 34.818 35.397 1.083 206.605 o
-4 -5 -17 8.404 7.406 1.022 322.845 o
-4 -5 -16 121.594 120.760 2.625 32.593 o
-4 -5 -15 14.901 14.118 0.930 348.683 o
-4 -5 -14 4.034 4.812 0.991 356.799 o
-4 -5 -13 176.775 175.046 1.543 33.953 o
-4 -5 -12 50.930 51.977 1.052 169.008 o
-4 -5 -11 99.033 99.951 1.594 65.097 o
-4 -5 -10 232.677 230.722 1.287 23.579 o
-4 -5 -9 234.434 235.329 3.116 15.338 o
-4 -5 -8 132.900 131.200 1.706 45.968 o
-4 -5 -7 144.479 141.038 1.635 43.136 o
-4 -5 -6 182.810 180.941 1.716 30.844 o
-4 -5 -5 42.460 39.412 1.175 170.486 o
-4 -5 -4 336.936 333.369 4.893 7.105 o
-4 -5 -3 128.396 124.958 2.196 38.368 o
-4 -5 -2 144.593 139.414 1.410 47.115 o
-4 -5 -1 419.024 411.376 3.524 6.788 o
-4 -4 -48 39.299 37.512 2.666 46.954 o
-4 -4 -47 11.974 8.612 2.411 61.673 o
-4 -4 -46 46.010 42.119 2.482 52.172 o
-4 -4 -45 7.610 6.283 2.247 71.422 o
-4 -4 -44 14.221 16.856 2.288 67.481 o
-4 -4 -43 15.981 18.163 2.074 81.053 o
-4 -4 -42 3.767 4.791 2.319 67.605 o
-4 -4 -41 7.930 9.756 2.023 87.481 o
-4 -4 -40 49.481 49.219 2.043 70.795 o
-4 -4 -39 57.542 57.453 2.380 52.854 o
-4 -4 -38 47.161 47.002 1.982 75.404 o
-4 -4 -37 38.315 39.617 1.829 90.697 o
-4 -4 -36 6.743 5.751 1.839 106.169 o
-4 -4 -35 3.014 4.955 2.053 86.139 o
-4 -4 -34 8.621 14.414 1.696 122.111 o
-4 -4 -33 32.331 32.874 1.726 104.071 o
-4 -4 -31 40.627 39.811 2.319 59.907 o
-4 -4 -30 21.071 21.790 1.430 156.065 o
-4 -4 -29 19.190 19.982 1.594 130.497 o
-4 -4 -28 278.334 280.299 3.065 12.669 o
-4 -4 -27 155.636 152.480 2.002 34.355 o
-4 -4 -26 174.526 167.629 3.698 16.848 o
-4 -4 -25 21.887 22.260 1.205 207.149 o
-4 -4 -24 57.765 58.178 1.400 113.105 o
-4 -4 -23 27.019 24.283 1.205 197.978 o
-4 -4 -22 63.643 64.267 1.267 118.221 o
-4 -4 -21 36.170 35.929 1.277 162.243 o
-4 -4 -20 85.427 83.718 1.348 87.430 o
-4 -4 -19 89.254 89.939 1.553 73.245 o
-4 -4 -18 59.263 60.406 1.267 124.354 o
-4 -4 -17 7.603 6.211 1.032 320.315 o
-4 -4 -16 26.427 26.387 0.981 268.250 o
-4 -4 -15 255.002 250.928 2.738 15.358 o
-4 -4 -14 156.632 152.582 2.544 27.801 o
-4 -4 -13 139.444 138.188 1.134 53.852 o
-4 -4 -12 248.308 239.722 2.503 16.914 o
-4 -4 -11 196.977 195.151 1.931 26.246 o
-4 -4 -10 143.575 139.352 1.665 43.045 o
-4 -4 -9 333.967 327.209 3.790 8.857 o
-4 -4 -8 1256.500 1271.360 16.784 0.574 o
-4 -4 -7 109.742 106.672 2.247 42.349 o
-4 -4 -6 370.603 362.116 5.128 6.198 o
-4 -4 -5 48.104 48.228 2.023 72.495 o
-4 -4 -4 198.253 190.513 1.655 28.391 o
-4 -4 -3 117.920 115.632 1.338 62.249 o
-4 -4 -2 493.082 482.181 1.982 6.056 o
-4 -4 -1 8.996 8.336 1.236 224.993 o
-4 -3 -48 6.078 7.100 2.462 59.764 o
-4 -3 -47 8.654 14.843 2.452 59.696 o
-4 -3 -46 4.458 7.202 2.503 57.966 o
-4 -3 -45 5.375 7.989 2.176 76.297 o
-4 -3 -44 45.700 50.159 2.145 66.185 o
-4 -3 -43 73.816 74.779 2.196 54.490 o
-4 -3 -42 7.223 5.271 2.156 77.663 o
-4 -3 -41 35.095 36.838 2.012 78.508 o
-4 -3 -39 32.241 33.109 1.961 83.510 o
-4 -3 -38 18.366 21.800 1.900 94.450 o
-4 -3 -37 38.355 38.513 1.818 91.747 o
-4 -3 -35 25.756 25.795 1.726 108.693 o
-4 -3 -34 12.874 16.897 1.798 107.381 o
-4 -3 -33 98.626 97.366 2.809 33.550 o
-4 -3 -32 9.182 11.850 1.951 93.349 o
-4 -3 -31 21.620 22.852 1.604 126.859 o
-4 -3 -30 15.219 15.150 1.338 184.464 o
-4 -3 -29 69.039 67.138 1.532 91.219 o
-4 -3 -28 170.789 170.071 2.983 21.770 o
-4 -3 -27 219.309 221.129 2.646 18.712 o
-4 -3 -26 174.171 173.299 2.789 22.913 o
-4 -3 -25 27.582 26.469 1.440 146.818 o
-4 -3 -24 195.407 193.107 2.350 23.503 o
-4 -3 -23 134.986 135.685 1.778 43.542 o
-4 -3 -22 19.798 20.768 1.124 237.444 o
-4 -3 -21 12.143 12.555 1.236 218.348 o
-4 -3 -20 19.127 18.899 1.410 162.966 o
-4 -3 -19 17.017 17.244 1.236 208.799 o
-4 -3 -18 28.550 29.850 1.083 224.492 o
-4 -3 -17 162.859 158.507 1.706 36.281 o
-4 -3 -16 113.233 111.974 1.440 61.977 o
-4 -3 -15 177.606 172.104 2.564 24.510 o
-4 -3 -14 33.833 34.335 1.001 232.142 o
-4 -3 -13 84.558 85.281 1.205 95.843 o
-4 -3 -12 405.073 395.971 7.478 3.866 o
-4 -3 -11 150.609 147.075 2.574 28.416 o
-4 -3 -10 349.036 340.878 3.065 9.472 o
-4 -3 -9 982.385 974.619 10.512 1.118 o
-4 -3 -8 33.773 30.913 1.001 236.396 o
-4 -3 -7 155.016 152.715 2.064 33.650 o
-4 -3 -6 908.303 922.386 13.485 0.987 o
-4 -3 -5 8.133 8.796 1.093 284.073 o
-4 -3 -4 52.341 51.324 1.165 150.158 o
-4 -3 -2 216.701 208.390 1.726 24.522 o
-4 -3 -1 96.216 91.093 1.257 82.920 o
-4 -2 -48 23.079 24.456 3.422 30.393 o
-4 -2 -46 97.803 103.526 2.860 32.455 o
-4 -2 -44 16.012 14.895 2.217 71.614 o
-4 -2 -43 10.602 12.443 2.196 73.900 o
-4 -2 -42 3.407 5.067 2.309 68.221 o
-4 -2 -41 30.303 29.656 2.125 73.298 o
-4 -2 -40 43.632 46.001 2.115 68.819 o
-4 -2 -39 8.601 9.715 1.921 96.641 o
-4 -2 -37 8.030 9.766 1.788 111.230 o
-4 -2 -36 4.464 7.927 1.767 115.090 o
-4 -2 -35 31.963 33.313 1.849 92.605 o
-4 -2 -34 22.110 25.447 1.788 103.652 o
-4 -2 -33 63.988 64.788 1.818 76.080 o
-4 -2 -32 10.602 12.831 2.207 73.209 o
-4 -2 -31 88.184 88.611 2.104 52.613 o
-4 -2 -30 185.606 184.005 2.636 22.706 o
-4 -2 -29 24.775 26.213 1.348 166.678 o
-4 -2 -28 424.913 424.789 5.159 5.251 o
-4 -2 -27 93.358 93.831 1.696 64.672 o
-4 -2 -26 262.983 262.258 2.064 16.865 o
-4 -2 -25 61.592 61.182 1.992 68.172 o
-4 -2 -23 94.690 94.424 1.308 80.450 o
-4 -2 -22 190.669 187.816 2.268 24.831 o
-4 -2 -21 273.686 270.788 2.247 15.414 o
-4 -2 -20 19.081 20.431 1.257 198.222 o
-4 -2 -19 63.190 61.805 1.338 112.947 o
-4 -2 -18 10.851 11.350 1.124 262.758 o
-4 -2 -17 8.181 8.081 1.001 334.739 o
-4 -2 -16 47.703 48.075 1.246 146.160 o
-4 -2 -15 87.590 85.219 1.165 95.926 o
-4 -2 -14 18.746 18.051 0.991 297.052 o
-4 -2 -13 269.831 264.168 2.636 14.620 o
[truncated: 346,266 more chars]
