# Supplementary material for: Towards improved accuracy of Hirshfeld atom refinement with an alternative electron density partition
Source: IUCrJ. 2025 Jan 1;12(Pt 1):74–87. doi: 10.1107/S2052252524011242 (PMC11707693; doi:10.1107/S2052252524011242)
Supplement: Supplementary file 1 [file m-12-00074-sup1.zip › cif_checkcif/8HQ_HM/B3LYP/1_dmin_0.8.cif]

data_8HQ
_audit_creation_date               2023-12-13
_audit_creation_method
;
Olex2 1.3
(compiled 2020.07.31 svn.rc2a77460 for OlexSys, GUI svn.r6145)
;
_audit_contact_author_address      ?
_audit_contact_author_email        ?
_audit_contact_author_name         ''
_audit_contact_author_phone        ?
_publ_contact_author_id_orcid      ?
_publ_section_references
;
Bourhis, L.J., Dolomanov, O.V., Gildea, R.J., Howard, J.A.K., Puschmann, H.
 (2015). Acta Cryst. A71, 59-75.

Dolomanov, O.V., Bourhis, L.J., Gildea, R.J, Howard, J.A.K. & Puschmann, H.
 (2009), J. Appl. Cryst. 42, 339-341.
;
_chemical_formula_moiety           'C4 H3 O4, C9 H8 N O'
_chemical_formula_sum              'C13 H11 N O5'
_chemical_formula_weight           261.236
_chemical_absolute_configuration   unk
loop_
  _atom_type_symbol
  _atom_type_scat_dispersion_real
  _atom_type_scat_dispersion_imag
  _atom_type_scat_source
  _atom_type_scat_dispersion_source
 H 0.00000 0.00000
 'NoSpherA2 (<-magic spell for checkCif) like software DiSCaMB'
 'Henke, Gullikson and Davis, At. Data and Nucl. Data Tables, 1993, 54, 2'
 C 0.00347 0.00161
 'NoSpherA2 (<-magic spell for checkCif) like software DiSCaMB'
 'Henke, Gullikson and Davis, At. Data and Nucl. Data Tables, 1993, 54, 2'
 O 0.01158 0.00611
 'NoSpherA2 (<-magic spell for checkCif) like software DiSCaMB'
 'Henke, Gullikson and Davis, At. Data and Nucl. Data Tables, 1993, 54, 2'
 N 0.00653 0.00323
 'NoSpherA2 (<-magic spell for checkCif) like software DiSCaMB'
 'Henke, Gullikson and Davis, At. Data and Nucl. Data Tables, 1993, 54, 2'
_space_group_crystal_system        'orthorhombic'
_space_group_IT_number             19
_space_group_name_H-M_alt          'P 21 21 21'
_space_group_name_Hall             ' P 2ac 2ab'
loop_
  _space_group_symop_id
  _space_group_symop_operation_xyz
 1 x,y,z
 2 x+1/2,-y+1/2,-z
 3 -x,y+1/2,-z+1/2
 4 -x+1/2,-y,z+1/2

_symmetry_Int_Tables_number        19
_cell_length_a                     5.3386(1)
_cell_length_b                     9.9878(2)
_cell_length_c                     22.3493(4)
_cell_angle_alpha                  90
_cell_angle_beta                   90
_cell_angle_gamma                  90
_cell_volume                       1191.68(4)
_cell_formula_units_Z              4
_cell_measurement_temperature      15(2)
_cell_measurement_reflns_used    100369
_cell_measurement_theta_min      0.91
_cell_measurement_theta_max      26.19
_exptl_absorpt_coefficient_mu      0.037
_exptl_crystal_density_diffrn      1.456
_exptl_crystal_F_000               543.923
_exptl_crystal_size_max            0.119
_exptl_crystal_size_mid            0.092
_exptl_crystal_size_min            0.066
_exptl_crystal_description       needle
_diffrn_measurement_device_type  IPDSC-Q
_diffrn_reflns_av_R_equivalents    0.0000
_diffrn_reflns_av_unetI/netI       0.0281
_diffrn_reflns_Laue_measured_fraction_full  0.9682
_diffrn_reflns_Laue_measured_fraction_max  0.9663
_diffrn_reflns_limit_h_max         12
_diffrn_reflns_limit_h_min         -12
_diffrn_reflns_limit_k_max         22
_diffrn_reflns_limit_k_min         -22
_diffrn_reflns_limit_l_max         51
_diffrn_reflns_limit_l_min         -51
_diffrn_reflns_number              12569
_diffrn_reflns_point_group_measured_fraction_full  0.9741
_diffrn_reflns_point_group_measured_fraction_max  0.9718
_diffrn_reflns_theta_full          12.2303
_diffrn_reflns_theta_max           12.74
_diffrn_reflns_theta_min           0.91
_diffrn_ambient_temperature        15(2)
_diffrn_measured_fraction_theta_full  0.9682
_diffrn_measured_fraction_theta_max  0.9663
_diffrn_radiation_type             synchrotron
_diffrn_radiation_wavelength       0.35307
_reflns_Friedel_coverage           0.980
_reflns_limit_h_max                6
_reflns_limit_h_min                -6
_reflns_limit_k_max                12
_reflns_limit_k_min                -12
_reflns_limit_l_max                27
_reflns_limit_l_min                -27
_reflns_number_gt                  2377
_reflns_number_total               2377
_reflns_threshold_expression       I>=2u(I)
_computing_molecular_graphics      'Olex2 1.3 (Dolomanov et al., 2009)'
_computing_publication_material    'Olex2 1.3 (Dolomanov et al., 2009)'
_computing_structure_refinement    'olex2.refine 1.3 (Bourhis et al., 2015)'
_refine_diff_density_max           0.0598
_refine_diff_density_min           -0.0596
_refine_diff_density_rms           0.0157
_refine_ls_d_res_high              0.8003
_refine_ls_d_res_low               11.1746
_refine_ls_goodness_of_fit_ref     1.1688
_refine_ls_hydrogen_treatment      refall
_refine_ls_matrix_type             full
_refine_ls_number_constraints      0
_refine_ls_number_parameters       271
_refine_ls_number_reflns           2377
_refine_ls_number_restraints       0
_refine_ls_R_factor_all            0.0099
_refine_ls_R_factor_gt             0.0099
_refine_ls_restrained_S_all        1.1688
_refine_ls_shift/su_max            0.0007
_refine_ls_shift/su_mean           0.0001
_refine_ls_structure_factor_coef   Fsqd
_refine_ls_weighting_details      
 'w=1/[\s^2^(Fo^2^)+(0.0126P)^2^] where P=(Fo^2^+2Fc^2^)/3'
_refine_ls_weighting_scheme        calc
_refine_ls_wR_factor_gt            0.0229
_refine_ls_wR_factor_ref           0.0229
_refine_special_details
;
Aspherical atom refinement in Olex2
with DiSCaMB generated form factors.
Hirshfeld Atom Refinement 
using Orca5 generated wavefunction 
calculated with B3LYP functional
using cc-pVTZ basis set and charges 
simulating the crystal field.
;
loop_
  _atom_site_label
  _atom_site_type_symbol
  _atom_site_fract_x
  _atom_site_fract_y
  _atom_site_fract_z
  _atom_site_U_iso_or_equiv
  _atom_site_adp_type
  _atom_site_occupancy
  _atom_site_refinement_flags_posn
 C1 C 0.58571(8) 0.67810(4) 0.596487(18) 0.01170(9) Uani 1.000000 .
 C2 C 0.73574(9) 0.64409(4) 0.541910(19) 0.01141(9) Uani 1.000000 .
 C3 C 0.93440(9) 0.56305(4) 0.534620(19) 0.01098(9) Uani 1.000000 .
 C4 C 1.07529(8) 0.48114(4) 0.579668(19) 0.00991(9) Uani 1.000000 .
 C6 C 0.79198(8) 0.16225(4) 0.589300(18) 0.01148(9) Uani 1.000000 .
 C7 C 0.98004(9) 0.06756(5) 0.58676(2) 0.01534(10) Uani 1.000000 .
 C8 C 1.09179(10) 0.01805(5) 0.63983(2) 0.01702(10) Uani 1.000000 .
 C9 C 1.02038(9) 0.06451(5) 0.69528(2) 0.01504(10) Uani 1.000000 .
 C10 C 0.82762(9) 0.16178(4) 0.699613(19) 0.01097(9) Uani 1.000000 .
 C5 C 0.71232(8) 0.20852(4) 0.646380(19) 0.00981(9) Uani 1.000000 .
 C13 C 0.44212(9) 0.34828(4) 0.701735(19) 0.01077(9) Uani 1.000000 .
 C12 C 0.55058(9) 0.30728(4) 0.755692(19) 0.01189(9) Uani 1.000000 .
 C11 C 0.74112(9) 0.21446(4) 0.754709(19) 0.01203(9) Uani 1.000000 .
 N1 N 0.52240(7) 0.29942(4) 0.649878(17) 0.00993(8) Uani 1.000000 .
 O5 O 0.67655(6) 0.21639(3) 0.541791(15) 0.01424(7) Uani 1.000000 .
 O4 O 1.25515(6) 0.41263(3) 0.559795(13) 0.01200(7) Uani 1.000000 .
 O2 O 1.01591(6) 0.48363(3) 0.634401(13) 0.01280(7) Uani 1.000000 .
 O3 O 0.41203(6) 0.75684(3) 0.592036(14) 0.01721(8) Uani 1.000000 .
 O1 O 0.64299(7) 0.62238(3) 0.647786(14) 0.01470(7) Uani 1.000000 .
 H8 H 1.1115(15) 0.0277(7) 0.7356(3) 0.0334(19) Uani 1.000000 .
 H7 H 1.2353(15) -0.0574(7) 0.6354(3) 0.0372(19) Uani 1.000000 .
 H6 H 1.0428(14) 0.0321(7) 0.5433(3) 0.0330(18) Uani 1.000000 .
 H5 H 0.7232(17) 0.1709(8) 0.5053(4) 0.031(2) Uani 1.000000 .
 H4 H 0.4309(15) 0.3336(8) 0.6109(3) 0.0245(19) Uani 1.000000 .
 H9 H 0.8254(13) 0.1813(7) 0.7963(3) 0.0330(18) Uani 1.000000 .
 H10 H 0.4774(13) 0.3467(7) 0.7976(3) 0.0297(17) Uani 1.000000 .
 H11 H 0.2885(12) 0.4181(6) 0.6986(3) 0.0224(15) Uani 1.000000 .
 H1 H 0.8032(18) 0.5615(9) 0.6433(3) 0.024(2) Uani 1.000000 .
 H2 H 0.6678(14) 0.6955(7) 0.5026(3) 0.0302(18) Uani 1.000000 .
 H3 H 1.0134(13) 0.5577(7) 0.4898(3) 0.0292(17) Uani 1.000000 .

loop_
  _atom_site_aniso_label
  _atom_site_aniso_U_11
  _atom_site_aniso_U_22
  _atom_site_aniso_U_33
  _atom_site_aniso_U_12
  _atom_site_aniso_U_13
  _atom_site_aniso_U_23
 C1 0.0129(2) 0.0131(2) 0.0092(2) 0.00223(17) 0.00085(17) -0.00014(15)
 C2 0.0125(2) 0.0134(2) 0.0084(2) 0.00208(18) 0.00010(17) 0.00115(16)
 C3 0.0120(2) 0.0137(2) 0.0072(2) 0.00200(17) 0.00020(16) 0.00081(16)
 C4 0.0103(2) 0.0117(2) 0.00776(19) 0.00027(16) -0.00038(15) 0.00036(14)
 C6 0.0134(2) 0.0138(2) 0.0072(2) 0.00220(17) 0.00008(16) -0.00143(15)
 C7 0.0175(2) 0.0179(2) 0.0105(2) 0.00613(19) 0.00022(17) -0.00239(17)
 C8 0.0194(2) 0.0186(2) 0.0130(2) 0.0090(2) -0.00033(18) -0.00145(17)
 C9 0.0178(2) 0.0168(2) 0.0105(2) 0.00625(19) -0.00140(18) 0.00034(17)
 C10 0.0132(2) 0.0121(2) 0.00766(19) 0.00186(17) -0.00068(16) 0.00034(16)
 C5 0.0118(2) 0.01108(19) 0.00656(19) 0.00100(17) -0.00022(16) -0.00020(15)
 C13 0.0123(2) 0.0126(2) 0.00739(19) 0.00261(19) 0.00004(16) -0.00036(15)
 C12 0.0150(2) 0.0139(2) 0.0068(2) 0.00160(18) 0.00019(16) -0.00035(16)
 C11 0.0147(2) 0.0141(2) 0.0072(2) 0.00207(19) -0.00092(17) 0.00056(15)
 N1 0.01183(18) 0.01156(17) 0.00640(17) 0.00092(15) -0.00051(15) -0.00013(13)
 O5 0.01726(17) 0.01778(17) 0.00767(15) 0.00474(14) -0.00046(12) -0.00144(12)
 O4 0.01301(15) 0.01525(16) 0.00774(14) 0.00338(12) -0.00075(12) -0.00112(11)
 O2 0.01405(16) 0.01688(16) 0.00745(15) 0.00355(13) 0.00044(12) 0.00119(11)
 O3 0.01917(18) 0.01974(17) 0.01273(16) 0.00871(14) 0.00142(13) 0.00107(12)
 O1 0.01711(18) 0.01806(17) 0.00894(15) 0.00559(14) 0.00235(14) 0.00129(12)
 H8 0.042(5) 0.039(4) 0.019(4) 0.006(4) -0.006(4) 0.003(3)
 H7 0.038(5) 0.044(5) 0.029(4) 0.030(4) 0.002(4) -0.002(3)
 H6 0.039(5) 0.042(4) 0.018(4) 0.017(4) 0.001(3) -0.006(3)
 H5 0.034(6) 0.024(5) 0.034(5) 0.007(5) -0.001(4) -0.001(4)
 H4 0.018(5) 0.031(5) 0.024(4) 0.004(4) 0.005(4) -0.010(4)
 H9 0.035(5) 0.042(5) 0.022(4) 0.005(4) -0.008(3) 0.002(4)
 H10 0.037(5) 0.038(4) 0.014(3) 0.006(4) 0.004(3) -0.006(3)
 H11 0.022(4) 0.027(4) 0.018(3) 0.018(3) 0.004(3) -0.001(3)
 H1 0.030(7) 0.030(5) 0.013(4) 0.006(5) 0.001(4) 0.008(4)
 H2 0.031(4) 0.037(4) 0.022(4) 0.011(4) -0.003(3) 0.007(3)
 H3 0.028(4) 0.042(4) 0.018(4) 0.012(4) 0.003(3) -0.003(3)

loop_
  _geom_bond_atom_site_label_1
  _geom_bond_atom_site_label_2
  _geom_bond_distance
  _geom_bond_site_symmetry_2
  _geom_bond_publ_flag
 C1 C2 1.4982(6) . ?
 C1 O3 1.2199(5) . ?
 C1 O1 1.3106(5) . ?
 C2 C3 1.3441(7) . ?
 C2 H2 1.080(6) . ?
 C3 C4 1.4996(6) . ?
 C3 H3 1.088(6) . ?
 C4 O4 1.2599(5) . ?
 C4 O2 1.2639(5) . ?
 C6 C7 1.3804(7) . ?
 C6 C5 1.4219(6) . ?
 C6 O5 1.3415(5) . ?
 C7 C8 1.4167(6) . ?
 C7 H6 1.088(6) . ?
 C8 C9 1.3772(7) . ?
 C8 H7 1.079(7) . ?
 C9 C10 1.4186(7) . ?
 C9 H8 1.089(7) . ?
 C10 C5 1.4185(6) . ?
 C10 C11 1.4164(6) . ?
 C5 N1 1.3632(6) . ?
 C13 C12 1.3990(6) . ?
 C13 N1 1.3286(6) . ?
 C13 H11 1.079(6) . ?
 C12 C11 1.3764(7) . ?
 C12 H10 1.088(6) . ?
 C11 H9 1.085(6) . ?
 N1 H4 1.056(8) . ?
 O5 H5 0.967(8) . ?
 O2 H1 1.391(10) . ?
 O1 H1 1.054(10) . ?

loop_
  _geom_angle_atom_site_label_1
  _geom_angle_atom_site_label_2
  _geom_angle_atom_site_label_3
  _geom_angle
  _geom_angle_site_symmetry_1
  _geom_angle_site_symmetry_3
  _geom_angle_publ_flag
 O3 C1 C2 119.08(4) . . ?
 O1 C1 C2 119.42(4) . . ?
 O1 C1 O3 121.50(4) . . ?
 C3 C2 C1 131.07(4) . . ?
 H2 C2 C1 112.0(4) . . ?
 H2 C2 C3 116.9(4) . . ?
 C4 C3 C2 130.01(4) . . ?
 H3 C3 C2 116.6(4) . . ?
 H3 C3 C4 113.4(4) . . ?
 O4 C4 C3 116.22(4) . . ?
 O2 C4 C3 120.88(4) . . ?
 O2 C4 O4 122.89(4) . . ?
 C5 C6 C7 118.49(4) . . ?
 O5 C6 C7 125.29(4) . . ?
 O5 C6 C5 116.21(4) . . ?
 C8 C7 C6 120.74(4) . . ?
 H6 C7 C6 118.9(4) . . ?
 H6 C7 C8 120.3(4) . . ?
 C9 C8 C7 121.28(4) . . ?
 H7 C8 C7 117.8(4) . . ?
 H7 C8 C9 120.9(4) . . ?
 C10 C9 C8 119.54(4) . . ?
 H8 C9 C8 120.5(4) . . ?
 H8 C9 C10 119.9(4) . . ?
 C5 C10 C9 118.88(4) . . ?
 C11 C10 C9 123.38(4) . . ?
 C11 C10 C5 117.74(4) . . ?
 C10 C5 C6 121.04(4) . . ?
 N1 C5 C6 119.37(4) . . ?
 N1 C5 C10 119.59(4) . . ?
 N1 C13 C12 120.72(4) . . ?
 H11 C13 C12 124.1(3) . . ?
 H11 C13 N1 115.2(3) . . ?
 C11 C12 C13 119.29(4) . . ?
 H10 C12 C13 119.1(4) . . ?
 H10 C12 C11 121.5(4) . . ?
 C12 C11 C10 120.33(4) . . ?
 H9 C11 C10 119.8(4) . . ?
 H9 C11 C12 119.9(4) . . ?
 C13 N1 C5 122.32(4) . . ?
 H4 N1 C5 120.8(4) . . ?
 H4 N1 C13 116.9(4) . . ?
 H5 O5 C6 111.1(5) . . ?
 H1 O2 C4 110.8(3) . . ?
 H1 O1 C1 110.6(4) . . ?
 O1 H1 O2 177.1(7) . . ?

loop_
  _geom_torsion_atom_site_label_1
  _geom_torsion_atom_site_label_2
  _geom_torsion_atom_site_label_3
  _geom_torsion_atom_site_label_4
  _geom_torsion
  _geom_torsion_site_symmetry_1
  _geom_torsion_site_symmetry_2
  _geom_torsion_site_symmetry_3
  _geom_torsion_site_symmetry_4
  _geom_torsion_publ_flag
 C1 C2 C3 C4 -1.30(6) . . . . ?
 C2 C3 C4 O4 179.38(5) . . . . ?
 C2 C3 C4 O2 -1.56(6) . . . . ?
 C6 C7 C8 C9 -1.33(6) . . . . ?
 C6 C5 C10 C9 -1.80(5) . . . . ?
 C6 C5 C10 C11 178.82(4) . . . . ?
 C6 C5 N1 C13 -178.84(4) . . . . ?
 C7 C8 C9 C10 1.33(6) . . . . ?
 C8 C9 C10 C5 0.22(5) . . . . ?
 C8 C9 C10 C11 179.56(4) . . . . ?
 C9 C10 C5 N1 178.32(4) . . . . ?
 C9 C10 C11 C12 -179.03(4) . . . . ?
 C10 C5 N1 C13 1.05(5) . . . . ?
 C10 C11 C12 C13 0.45(5) . . . . ?
 C5 N1 C13 C12 -0.24(5) . . . . ?

loop_
  _diffrn_refln_index_h
  _diffrn_refln_index_k
  _diffrn_refln_index_l
  _diffrn_refln_intensity_net
  _diffrn_refln_intensity_u
 -12 -5 -5 27.08 2.52
 -12 -5 -1 9.88 2.53
 -12 -4 -7 14.15 3.02
 -12 -4 -5 15.41 2.91
 -12 -4 -4 6.17 2.68
 -12 -4 -1 12.59 2.91
 -12 -3 -9 14.25 2.53
 -12 -3 -3 6.68 2.63
 -12 -3 -1 7.58 2.59
 -12 -2 -12 6.31 2.68
 -12 -2 -11 10.12 2.56
 -12 -2 -3 8.23 3.04
 -12 -2 -2 10.93 2.53
 -12 -1 -12 8.34 2.59
 -12 -1 -6 6.2 2.64
 -12 -1 -5 8.62 3.08
 -12 -1 -4 20.54 2.93
 -11 -10 -8 16.73 2.41
 -11 -10 -7 20.26 2.42
 -11 -10 -5 14.01 2.41
 -11 -10 -2 11.78 2.51
 -11 -9 -13 8.58 2.88
 -11 -9 -12 14.26 2.44
 -11 -9 -11 5.24 2.59
 -11 -9 -9 11.1 2.44
 -11 -9 -6 19.66 2.42
 -11 -9 -5 11.02 2.81
 -11 -9 -4 10.88 2.56
 -11 -9 -2 13.95 2.37
 -11 -9 -1 9.63 2.91
 -11 -8 -14 12.45 2.58
 -11 -8 -12 28.43 3.15
 -11 -8 -8 7.43 2.5
 -11 -8 -6 21.98 2.73
 -11 -8 -5 11.59 2.75
 -11 -8 -4 13.12 2.38
 -11 -8 -3 6.65 2.49
 -11 -8 -2 8.35 2.42
 -11 -7 -18 6.35 1.94
 -11 -7 -17 8.99 1.91
 -11 -7 -16 15.8 2.07
 -11 -7 -15 13.28 2.25
 -11 -7 -13 11.17 2.87
 -11 -7 -10 19.52 2.4
 -11 -7 -2 15.46 2.34
 -11 -6 -19 9.72 1.93
 -11 -6 -18 4.99 2.12
 -11 -6 -17 5.87 2.07
 -11 -6 -14 11.7 2.44
 -11 -6 -12 9.05 2.45
 -11 -6 -10 5.67 2.54
 -11 -6 -2 6.07 2.88
 -11 -6 -1 17.29 3.08
 -11 -5 -21 7.09 2.11
 -11 -5 -20 4.4 2.06
 -11 -5 -19 7.52 2.08
 -11 -5 -16 6.12 2.3
 -11 -5 -12 10.18 2.79
 -11 -5 -8 6.08 2.49
 -11 -5 -6 6.95 2.87
 -11 -5 -4 11.32 2.39
 -11 -5 -3 9.33 2.4
 -11 -5 -1 5.68 2.47
 -11 -4 -19 13.95 1.9
 -11 -4 -17 12.27 2.09
 -11 -4 -14 13.15 2.42
 -11 -4 -12 5.18 2.58
 -11 -4 -11 7.16 2.46
 -11 -4 -7 15.13 2.37
 -11 -4 -3 8.3 2.38
 -11 -3 -23 5.88 2.04
 -11 -3 -22 7.11 1.99
 -11 -3 -16 7.78 2.06
 -11 -3 -14 8.44 2.46
 -11 -3 -13 6.38 2.53
 -11 -3 -12 24.07 2.4
 -11 -3 -11 16.46 2.38
 -11 -3 -10 5.63 2.52
 -11 -3 -6 26.72 2.4
 -11 -3 -5 67.1 2.84
 -11 -3 -3 12.32 3.99
 -11 -3 -2 9.3 2.38
 -11 -2 -23 19.32 2.18
 -11 -2 -22 6.27 2.2
 -11 -2 -21 11.41 2.08
 -11 -2 -20 10.07 2.08
 -11 -2 -19 6.74 2.26
 -11 -2 -16 5.29 1.96
 -11 -2 -15 9.63 2.3
 -11 -2 -13 10.22 2.42
 -11 -2 -11 12.95 2.76
 -11 -2 -10 20.46 2.39
 -11 -2 -9 15.63 2.75
 -11 -2 -8 21.77 2.38
 -11 -2 -6 17.51 2.36
 -11 -2 -5 14.12 2.39
 -11 -2 -4 22.99 2.92
 -11 -2 -3 41.91 2.39
 -11 -2 -1 19.17 2.68
 -11 -1 -23 4.77 2.08
 -11 -1 -22 19.51 2.51
 -11 -1 -19 10.65 2.35
 -11 -1 -18 7.07 1.93
 -11 -1 -17 5.64 1.99
 -11 -1 -16 27.16 2.03
 -11 -1 -15 30.88 2.31
 -11 -1 -12 7.8 2.46
 -11 -1 -10 7.01 2.5
 -11 -1 -8 41.67 2.77
 -11 -1 -3 38.99 2.37
 -11 -1 -2 7.23 2.87
 -11 -1 -1 11.73 3.67
 -10 -13 -8 4.98 2.43
 -10 -13 -6 12.86 2.27
 -10 -13 -4 13.83 2.27
 -10 -13 -2 11.52 2.28
 -10 -13 -1 6.87 2.93
 -10 -12 -14 17.07 2.39
 -10 -12 -13 23.23 2.94
 -10 -12 -12 22.45 2.59
 -10 -12 -11 6.34 2.76
 -10 -12 -10 17.35 2.98
 -10 -12 -9 16.47 2.45
 -10 -12 -8 26.73 2.31
 -10 -12 -7 13.24 3.46
 -10 -12 -6 17.32 2.26
 -10 -12 -5 21.91 2.28
 -10 -12 -4 9.6 2.3
 -10 -12 -1 6.46 2.35
 -10 -11 -18 4.47 1.9
 -10 -11 -17 8.95 2.53
 -10 -11 -16 5.54 1.83
 -10 -11 -15 15.99 1.74
 -10 -11 -13 6.15 2.22
 -10 -11 -12 5.74 2.43
 -10 -11 -11 6.94 2.77
 -10 -11 -10 36.27 2.65
 -10 -11 -8 17.69 2.28
 -10 -11 -7 13.97 2.84
 -10 -11 -5 23.52 2.27
 -10 -11 -4 9.9 2.79
 -10 -11 -3 39.7 2.79
 -10 -11 -2 7.34 2.32
 -10 -10 -16 10.2 1.76
 -10 -10 -14 22.23 3.83
 -10 -10 -13 42.52 2.35
 -10 -10 -12 18.2 2.39
 -10 -10 -11 10.24 2.3
 -10 -10 -10 16.87 2.97
 -10 -10 -8 7.21 2.7
 -10 -10 -7 50.01 2.88
 -10 -10 -6 35.79 2.28
 -10 -10 -5 15.58 2.26
 -10 -10 -3 19.37 3.91
 -10 -10 -1 13.24 2.76
 -10 -9 -23 8.07 1.88
 -10 -9 -22 10.07 1.96
 -10 -9 -21 7.71 2.13
 -10 -9 -20 8.67 1.8
 -10 -9 -18 4.59 2.13
 -10 -9 -17 4.48 1.87
 -10 -9 -16 9.88 1.78
 -10 -9 -15 11.57 1.74
 -10 -9 -13 23.41 2.09
 -10 -9 -12 23.76 2.61
 -10 -9 -11 16.94 2.55
 -10 -9 -9 10.44 2.28
 -10 -9 -7 8.33 2.29
 -10 -9 -6 11.78 2.58
 -10 -9 -5 13.72 2.23
 -10 -9 -4 7.36 2.29
 -10 -9 -3 8.01 2.82
 -10 -9 -1 10.86 2.24
 -10 -8 -25 7.94 2.04
 -10 -8 -24 13.21 2.16
 -10 -8 -23 20.92 1.84
 -10 -8 -22 6.34 1.88
 -10 -8 -20 6.47 1.86
 -10 -8 -19 8.33 1.94
 -10 -8 -17 4.37 1.89
 -10 -8 -16 8.26 1.93
 -10 -8 -15 6.73 1.78
 -10 -8 -14 8.11 2.6
 -10 -8 -13 11.67 2.1
 -10 -8 -9 9.56 2.28
 -10 -8 -7 7.85 2.32
 -10 -8 -6 29.8 2.25
 -10 -8 -5 19.09 2.24
 -10 -8 -4 17.99 2.54
 -10 -8 -3 17.4 2.2
 -10 -7 -26 8.98 2.15
 -10 -7 -25 5.36 2.27
 -10 -7 -24 9.3 2.22
 -10 -7 -23 17.85 1.96
 -10 -7 -21 8.65 2.15
 -10 -7 -20 32.24 3.26
 -10 -7 -19 5.86 1.99
 -10 -7 -18 7.14 1.96
 -10 -7 -17 10.35 1.76
 -10 -7 -15 4.88 2.06
 -10 -7 -13 12.82 2.65
 -10 -7 -12 5.57 2.21
 -10 -7 -7 5.24 2.39
 -10 -7 -6 5.78 2.36
 -10 -7 -5 11.05 2.26
 -10 -7 -4 14.53 3.73
 -10 -7 -2 11.42 2.57
 -10 -7 -1 12.21 2.22
 -10 -6 -26 7.27 1.93
 -10 -6 -25 6.25 2.22
 -10 -6 -24 12.24 2
 -10 -6 -23 5.63 1.92
 -10 -6 -22 5.78 1.9
 -10 -6 -20 8.29 2.04
 -10 -6 -19 13.59 1.8
 -10 -6 -18 13.62 2.04
 -10 -6 -17 5.44 1.98
 -10 -6 -16 4.85 2
 -10 -6 -15 21.62 1.76
 -10 -6 -14 4.82 2.28
 -10 -6 -13 5.68 2.2
 -10 -6 -11 24.85 2.6
 -10 -6 -10 12.11 3.04
 -10 -6 -9 6.54 2.32
 -10 -6 -8 7.88 2.29
 -10 -6 -5 22.83 2.28
 -10 -6 -4 8.83 2.57
 -10 -6 -2 21.08 2.64
 -10 -5 -28 8.41 2.02
 -10 -5 -24 6.24 2.09
 -10 -5 -23 6.95 1.88
 -10 -5 -16 6.97 1.96
 -10 -5 -15 13.5 1.76
 -10 -5 -13 37.12 2.29
 -10 -5 -10 17.01 2.24
 -10 -5 -9 22.7 2.24
 -10 -5 -8 14.35 2.54
 -10 -5 -7 15.05 2.22
 -10 -5 -6 15.54 2.73
 -10 -5 -5 22.51 2.23
 -10 -5 -4 8.7 2.25
 -10 -5 -3 6.48 2.3
 -10 -5 -2 11.74 2.21
 -10 -4 -27 6.48 1.93
 -10 -4 -25 36.53 2.2
 -10 -4 -24 8.77 1.88
 -10 -4 -22 5.43 1.91
 -10 -4 -20 12.22 1.95
 -10 -4 -19 17.43 1.79
 -10 -4 -18 12.09 2.06
 -10 -4 -15 7.55 1.8
 -10 -4 -14 21.24 2.72
 -10 -4 -13 16.59 2.27
 -10 -4 -12 19.31 2.25
 -10 -4 -11 9.62 2.26
 -10 -4 -10 13.53 2.23
 -10 -4 -7 25.57 2.34
 -10 -4 -6 19.89 2.22
 -10 -4 -5 13.19 3.36
 -10 -4 -4 22.77 2.2
 -10 -4 -2 21.6 2.2
 -10 -4 -1 6.89 2.29
 -10 -3 -30 10.89 2.39
 -10 -3 -29 25.63 2.29
 -10 -3 -28 12.2 2.46
 -10 -3 -27 24.5 2.05
 -10 -3 -23 21.31 1.94
 -10 -3 -18 9.07 1.81
 -10 -3 -17 33.32 1.92
 -10 -3 -16 20.95 1.87
 -10 -3 -15 7.91 1.78
 -10 -3 -12 13.11 2.25
 -10 -3 -11 14.45 2.56
 -10 -3 -10 29.23 2.25
 -10 -3 -7 14.02 2.42
 -10 -3 -5 16.79 2.18
 -10 -3 -3 8.13 2.24
 -10 -3 -2 14.97 2.19
 -10 -2 -29 33.69 2.29
 -10 -2 -25 5.56 2.12
 -10 -2 -24 18.58 1.99
 -10 -2 -23 11.18 1.86
 -10 -2 -22 4.64 1.95
 -10 -2 -21 7.35 1.86
 -10 -2 -18 7.13 1.85
 -10 -2 -17 19.74 2.6
 -10 -2 -16 34.01 1.93
 -10 -2 -15 8.03 1.94
 -10 -2 -14 27.21 2.8
 -10 -2 -13 56.41 2.33
 -10 -2 -11 11.46 2.24
 -10 -2 -10 5.45 2.38
 -10 -2 -9 43.96 2.28
 -10 -2 -8 31.38 2.66
 -10 -2 -7 12.38 2.24
 -10 -2 -6 28.83 2.48
 -10 -2 -5 8.81 2.67
 -10 -2 -4 15.1 2.2
 -10 -2 -3 15.06 2.18
 -10 -2 -2 34.08 2.54
 -10 -2 -1 12.16 2.2
 -10 -1 -27 17.58 1.9
 -10 -1 -25 6.65 1.92
 -10 -1 -24 23.43 2.11
 -10 -1 -22 30.1 2.01
 -10 -1 -21 29.06 1.87
 -10 -1 -20 21.93 2.03
 -10 -1 -19 19.94 1.81
 -10 -1 -18 16.11 1.79
 -10 -1 -17 7.4 1.95
 -10 -1 -16 5.71 2.27
 -10 -1 -15 10.93 2.11
 -10 -1 -14 21.11 2.89
 -10 -1 -13 11.4 2.28
 -10 -1 -12 6.42 2.35
 -10 -1 -11 32.15 3.13
 -10 -1 -9 65.7 2.71
 -10 -1 -8 10.07 2.26
 -10 -1 -7 26.2 2.24
 -10 -1 -6 30.79 2.24
 -10 -1 -5 6.27 2.34
 -10 -1 -4 9.21 2.59
 -10 -1 -2 88.55 2.39
 -9 -15 -11 7.7 2.01
 -9 -15 -10 9.32 2.49
 -9 -15 -7 16.42 2.13
 -9 -15 -6 6.17 2.21
 -9 -15 -5 12.41 2.48
 -9 -14 -17 5.11 1.9
 -9 -14 -15 10.11 1.63
 -9 -14 -14 6.92 1.75
 -9 -14 -12 17.01 1.97
 -9 -14 -11 38.42 2.51
 -9 -14 -10 6.61 2.04
 -9 -14 -9 42.29 3.18
 -9 -14 -7 22.41 2.14
 -9 -14 -6 19.34 2.12
 -9 -14 -4 7.92 2.42
 -9 -14 -2 7.46 2.92
 -9 -13 -16 14.25 1.72
 -9 -13 -15 11.4 1.74
 -9 -13 -14 22.64 1.77
 -9 -13 -12 20.01 2.18
 -9 -13 -10 25.17 1.98
 -9 -13 -9 6.28 2.09
 -9 -13 -8 12.89 2.12
 -9 -13 -7 4.6 2.3
 -9 -13 -6 69.81 3.53
 -9 -13 -5 20.1 2.47
 -9 -13 -4 19.04 2.39
 -9 -13 -3 18.21 2.1
 -9 -13 -1 6 2.2
 -9 -12 -22 9.88 1.92
 -9 -12 -21 4.86 1.86
 -9 -12 -16 7.9 1.66
 -9 -12 -15 15.25 3.39
 -9 -12 -13 10.77 1.74
 -9 -12 -12 12.9 2.5
 -9 -12 -11 17.65 2.71
 -9 -12 -10 6.02 2.01
 -9 -12 -8 8.41 2.73
 -9 -12 -7 7.43 2.15
 -9 -12 -5 19.74 2.11
 -9 -12 -2 22.12 3.16
 -9 -11 -24 11.1 2.25
 -9 -11 -23 10.49 2.16
 -9 -11 -22 7.82 1.99
 -9 -11 -20 9.44 1.99
 -9 -11 -19 5.69 1.63
 -9 -11 -18 17.37 1.66
 -9 -11 -14 26.13 2.51
 -9 -11 -13 14.48 1.74
 -9 -11 -12 20.72 1.73
 -9 -11 -11 6.59 2.47
 -9 -11 -10 10.5 2.13
 -9 -11 -9 10.94 2.43
 -9 -11 -8 10.5 3.08
 -9 -11 -5 11.48 2.09
 -9 -11 -4 8.7 2.35
 -9 -11 -2 17.35 2.06
 -9 -11 -1 17.59 2.06
 -9 -10 -26 15.29 1.85
 -9 -10 -25 12.11 2.38
 -9 -10 -24 11.56 1.83
 -9 -10 -23 6.24 1.87
 -9 -10 -22 5.11 2.05
 -9 -10 -21 24.13 1.71
 -9 -10 -17 22.32 2.24
 -9 -10 -16 9.29 1.76
 -9 -10 -15 23.54 2.01
 -9 -10 -14 4.61 1.81
 -9 -10 -13 8.57 1.63
 -9 -10 -11 6.08 1.99
 -9 -10 -9 12.98 2.53
 -9 -10 -7 25.59 2.39
 -9 -10 -6 5.08 2.32
 -9 -10 -5 40.53 2.37
 -9 -10 -4 26.09 2.1
 -9 -10 -3 30.27 2.42
 -9 -10 -1 7.67 2.54
 -9 -9 -28 16.65 2.08
 -9 -9 -27 7.88 2.24
 -9 -9 -26 14.17 2.09
 -9 -9 -25 11.23 1.84
 -9 -9 -22 10.13 1.74
 -9 -9 -19 47.87 2.59
 -9 -9 -17 14.81 1.65
 -9 -9 -16 38.13 1.97
 -9 -9 -15 7.41 1.65
 -9 -9 -14 7.51 1.64
 -9 -9 -13 21.36 1.95
 -9 -9 -12 13.42 1.94
 -9 -9 -10 9.77 2.15
 -9 -9 -9 17.66 2.09
 -9 -9 -7 21.08 2.07
 -9 -9 -5 14.37 2.39
 -9 -9 -4 11.68 2.07
 -9 -9 -2 29.62 2.09
 -9 -9 -1 13.71 2.05
 -9 -8 -30 17.72 2.46
 -9 -8 -29 4.89 2.25
 -9 -8 -27 13.28 2.34
 -9 -8 -25 14.43 2.5
 -9 -8 -24 8.78 2.4
 -9 -8 -22 6.05 1.88
 -9 -8 -21 12.38 1.72
 -9 -8 -20 14.13 1.7
 -9 -8 -18 10.98 1.78
 -9 -8 -16 3.75 1.77
 -9 -8 -15 5.77 1.69
 -9 -8 -13 12.93 1.96
 -9 -8 -12 75.07 2.6
 -9 -8 -11 50.35 3.76
 -9 -8 -9 7.57 2.14
 -9 -8 -8 27.94 2.4
 -9 -8 -7 78.17 2.56
 -9 -8 -6 7.51 2.23
 -9 -8 -5 19.36 2.34
 -9 -8 -4 20.94 2.07
 -9 -8 -3 5.91 2.49
 -9 -8 -2 32.18 2.39
 -9 -7 -32 9.3 2
 -9 -7 -31 10.68 2.15
 -9 -7 -30 6.84 2.2
 -9 -7 -29 5.69 2.37
 -9 -7 -28 7.24 2.08
 -9 -7 -27 13.63 1.88
 -9 -7 -25 15.67 2.02
 -9 -7 -24 29.26 1.75
 -9 -7 -23 10.64 1.92
 -9 -7 -21 6.37 2.35
 -9 -7 -20 4.86 2.03
 -9 -7 -19 15.58 1.87
 -9 -7 -17 7.59 1.68
 -9 -7 -15 17.99 1.74
 -9 -7 -14 18.04 1.61
 -9 -7 -13 19.7 1.94
 -9 -7 -12 20.8 1.93
 -9 -7 -11 16.9 3.22
 -9 -7 -10 7.68 2.15
 -9 -7 -8 26.85 2.11
 -9 -7 -7 16.88 2.39
 -9 -7 -6 88.25 2.26
 -9 -7 -5 20.43 2.08
 -9 -7 -4 14.41 2.51
 -9 -7 -3 53.2 3.51
 -9 -7 -2 27.15 2.53
 -9 -7 -1 44.52 3.38
 -9 -6 -33 7.97 2.14
 -9 -6 -32 12.92 1.99
 -9 -6 -31 7.86 2.46
 -9 -6 -30 10.79 2.26
 -9 -6 -29 5.34 2.38
 -9 -6 -28 13.59 2.22
 -9 -6 -27 41.23 2.05
 -9 -6 -26 19.91 1.86
 -9 -6 -25 3.89 1.93
 -9 -6 -24 40.92 1.79
 -9 -6 -23 13.62 1.73
 -9 -6 -21 22.27 2.01
 -9 -6 -20 10.99 1.7
 -9 -6 -19 6.1 1.75
 -9 -6 -18 11.42 1.81
 -9 -6 -17 29.45 1.68
 -9 -6 -15 4.83 1.75
 -9 -6 -14 48.22 2.46
 -9 -6 -13 7.25 2
 -9 -6 -12 51.75 2.41
 -9 -6 -11 10.44 2.1
 -9 -6 -10 12.05 2.08
 -9 -6 -9 32.21 2.12
 -9 -6 -8 108.92 2.34
 -9 -6 -6 63.78 2.62
 -9 -6 -3 7.36 2.15
 -9 -6 -2 10.88 2.06
 -9 -6 -1 63.87 2.15
 -9 -5 -34 16.59 1.99
 -9 -5 -33 6.2 1.97
 -9 -5 -32 5.27 2.29
 -9 -5 -30 19.21 2.22
 -9 -5 -29 24.29 3.75
 -9 -5 -27 4.77 1.99
 -9 -5 -26 24.38 1.75
 -9 -5 -25 12.47 1.76
 -9 -5 -23 15.49 1.74
 -9 -5 -22 5.87 1.78
 -9 -5 -21 11.3 1.7
 -9 -5 -20 11.63 2.25
 -9 -5 -19 5.91 1.88
 -9 -5 -18 8.01 1.91
 -9 -5 -17 7.33 1.77
 -9 -5 -15 26.54 1.65
 -9 -5 -14 8.89 1.76
 -9 -5 -11 10.56 2.09
 -9 -5 -10 19.67 3.13
 -9 -5 -9 9.26 2.13
 -9 -5 -8 49.99 2.53
 -9 -5 -7 8.91 2.61
 -9 -5 -6 5.79 2.14
 -9 -5 -4 5.85 2.13
 -9 -5 -2 23.23 2.02
 -9 -4 -33 37.12 2.54
 -9 -4 -32 9.58 2.18
 -9 -4 -31 15.44 2.26
 -9 -4 -30 23.17 2.23
 -9 -4 -27 13.98 1.89
 -9 -4 -25 23.97 1.8
 -9 -4 -22 24.59 1.8
 -9 -4 -21 42.16 2.35
 -9 -4 -20 39.32 1.87
 -9 -4 -19 12.08 1.86
 -9 -4 -18 13.07 1.69
 -9 -4 -17 17.5 2.68
 -9 -4 -16 35.32 1.69
 -9 -4 -15 34.73 1.68
 -9 -4 -14 17.06 1.76
 -9 -4 -13 62.14 2.61
 -9 -4 -12 14.84 2.1
 -9 -4 -11 5.42 2.22
 -9 -4 -10 57.84 2.61
 -9 -4 -9 26.77 2.09
 -9 -4 -8 69.81 2.51
 -9 -4 -7 14.31 2.07
 -9 -4 -6 9.28 2.09
 -9 -4 -5 54.71 2.45
 -9 -4 -4 25.1 2.07
 -9 -4 -3 25.92 2.34
 -9 -4 -2 70.07 2.16
 -9 -4 -1 58.9 2.12
 -9 -3 -35 35.25 2.13
 -9 -3 -34 6.33 2.13
 -9 -3 -33 6.01 2.11
 -9 -3 -30 5.57 2.34
 -9 -3 -28 5.36 1.99
 -9 -3 -27 6.42 1.95
 -9 -3 -26 5.17 1.99
 -9 -3 -25 9.69 1.82
 -9 -3 -24 3.84 1.8
 -9 -3 -23 37.66 1.81
 -9 -3 -22 16.47 1.73
 -9 -3 -21 84.89 2.07
 -9 -3 -20 28.87 1.72
 -9 -3 -19 7 1.73
 -9 -3 -18 24.46 2
 -9 -3 -17 35.52 2.07
 -9 -3 -16 24.91 1.78
 -9 -3 -15 75.49 2.22
 -9 -3 -14 24.44 1.74
 -9 -3 -13 29.56 3.18
 -9 -3 -12 41.34 2.14
 -9 -3 -11 26.95 2.31
 -9 -3 -10 85.67 2.24
 -9 -3 -9 17.55 2.37
 -9 -3 -8 23.09 2.06
 -9 -3 -7 6.14 2.16
 -9 -3 -6 73.97 2.54
 -9 -3 -5 37.71 2.08
 -9 -3 -4 25.87 2.34
 -9 -3 -3 46.64 2.12
 -9 -3 -2 11.12 2.4
 -9 -3 -1 21.18 2.03
 -9 -2 -32 7.6 3.05
 -9 -2 -30 38.88 2.57
 -9 -2 -28 6.06 2.29
 -9 -2 -26 6.2 1.85
 -9 -2 -25 6.27 1.72
 -9 -2 -24 6.83 2.06
 -9 -2 -23 27.95 1.82
 -9 -2 -22 16.57 1.83
 -9 -2 -21 10.51 1.88
 -9 -2 -20 22.39 1.84
 -9 -2 -19 4.83 1.95
 -9 -2 -18 20.32 1.68
 -9 -2 -17 40.31 1.78
 -9 -2 -15 21.31 1.65
 -9 -2 -14 33.74 1.66
 -9 -2 -13 14.11 1.74
 -9 -2 -12 36.52 2.1
 -9 -2 -11 35.07 2.1
 -9 -2 -9 26.66 2.76
 -9 -2 -8 25.81 2.89
 -9 -2 -7 6.67 2.11
 -9 -2 -5 87.29 3.14
 -9 -2 -4 41.78 2.44
 -9 -2 -3 10.12 2.12
 -9 -2 -2 19.84 2.03
 -9 -2 -1 7.36 3.37
 -9 -1 -35 5.56 2.16
 -9 -1 -33 11.42 2.02
 -9 -1 -32 26.09 2.48
 -9 -1 -30 25.9 2.21
 -9 -1 -27 10.28 1.84
 -9 -1 -26 81.78 2.84
 -9 -1 -25 5.51 1.73
 -9 -1 -24 10.3 1.81
 -9 -1 -23 16.1 1.64
 -9 -1 -22 37.91 1.75
 -9 -1 -21 7.73 1.73
 -9 -1 -20 24.13 1.68
 -9 -1 -19 6.95 1.82
 -9 -1 -18 17.45 1.81
 -9 -1 -16 16.97 1.66
 -9 -1 -15 36.66 1.66
 -9 -1 -13 26.29 1.94
 -9 -1 -12 27.76 3.08
 -9 -1 -11 6.59 2.14
 -9 -1 -10 8.12 2.19
 -9 -1 -9 14.59 3.41
 -9 -1 -8 15.92 2.42
 -9 -1 -7 38.59 2.09
 -9 -1 -6 28.31 2.06
 -9 -1 -4 51.05 2.35
 -9 -1 -3 63.05 2.3
 -9 -1 -2 12.19 2.37
 -9 -1 -1 31.29 2.04
 -8 -17 -11 5.69 1.97
 -8 -17 -10 7.57 2.41
 -8 -17 -8 7.85 2.25
 -8 -17 -6 15.74 1.99
 -8 -17 -5 10.19 2.02
 -8 -17 -4 11 2
 -8 -17 -2 9.77 4.21
 -8 -17 -1 11.67 1.99
 -8 -16 -17 7.09 1.82
 -8 -16 -16 6.04 1.85
 -8 -16 -15 13.66 2.09
 -8 -16 -14 7.6 1.79
 -8 -16 -13 10.09 1.79
 -8 -16 -12 24.89 3.62
 -8 -16 -11 4.84 1.9
 -8 -16 -10 39.03 5.48
 -8 -16 -9 13.94 2
 -8 -16 -8 59.15 2.16
 -8 -16 -7 6.92 1.83
 -8 -16 -6 13.88 2
 -8 -16 -5 28.35 4.86
 -8 -16 -4 5.18 2.08
 -8 -16 -3 14.26 1.98
 -8 -16 -2 11.28 1.95
 -8 -15 -19 8.99 1.87
 -8 -15 -17 4.65 2.29
 -8 -15 -15 30.3 2.43
 -8 -15 -13 21.16 2.67
 -8 -15 -12 12.06 1.76
 -8 -15 -11 36.72 2.02
 -8 -15 -8 6.55 2.74
 -8 -15 -7 42.16 2.94
 -8 -15 -6 14.26 1.96
 -8 -15 -5 19.81 1.97
 -8 -15 -4 7.35 2.01
 -8 -15 -3 23.95 1.97
 -8 -15 -2 12.8 3.89
 -8 -15 -1 16.17 1.95
 -8 -14 -23 14.57 2.05
 -8 -14 -21 8.01 1.62
 -8 -14 -17 9.17 1.72
 -8 -14 -15 12.95 1.56
 -8 -14 -14 23.72 1.6
 -8 -14 -13 10.26 1.67
 -8 -14 -12 23.21 2.17
 -8 -14 -10 11.65 1.99
 -8 -14 -6 28.09 4.39
 -8 -14 -4 8.61 2.54
 -8 -14 -1 6.86 1.98
 -8 -13 -27 6.65 1.74
 -8 -13 -26 14.1 2.14
 -8 -13 -25 13.1 2.07
 -8 -13 -24 14.41 2.43
 -8 -13 -21 5.96 2.35
 -8 -13 -19 24.85 2.16
 -8 -13 -17 18.89 2.77
 -8 -13 -16 7.29 2.4
 -8 -13 -15 3.87 1.59
 -8 -13 -14 6.08 1.61
 -8 -13 -12 6.72 1.59
 -8 -13 -11 35.13 2.57
 -8 -13 -9 6.34 2.01
 -8 -13 -8 17.63 1.93
 -8 -13 -4 26.14 1.95
 -8 -13 -1 11.81 1.92
 -8 -12 -29 16.75 1.88
 -8 -12 -28 5.39 1.71
 -8 -12 -27 8.23 2.27
 -8 -12 -26 5.97 2.03
 -8 -12 -25 18.17 2.21
 -8 -12 -23 20.92 2.3
 -8 -12 -22 17.39 1.72
 -8 -12 -21 6.7 1.68
 -8 -12 -20 14.58 1.62
 -8 -12 -19 4.73 2.08
 -8 -12 -18 30.33 2.24
 -8 -12 -16 10.4 1.51
 -8 -12 -13 5.94 1.72
 -8 -12 -11 4.42 2.1
 -8 -12 -10 18.49 2.5
 -8 -12 -9 9.48 1.89
 -8 -12 -8 11.17 2.27
 -8 -12 -7 4.96 2.01
 -8 -12 -6 18.57 2.93
 -8 -12 -5 23.02 3.2
 -8 -12 -4 30.24 1.97
 -8 -12 -2 44.62 2.6
 -8 -12 -1 6.24 2.33
 -8 -11 -31 7.1 1.74
 -8 -11 -30 10.45 1.89
 -8 -11 -28 15.1 1.78
 -8 -11 -27 22.38 3.78
 -8 -11 -26 7.24 1.98
 -8 -11 -25 4.27 2.07
 -8 -11 -24 9.16 1.62
 -8 -11 -22 10.61 2.19
 -8 -11 -20 12.11 1.78
 -8 -11 -19 3.61 1.76
 -8 -11 -18 12.5 1.53
 -8 -11 -16 10.72 1.51
 -8 -11 -15 31.8 2.65
 -8 -11 -14 15.88 1.92
 -8 -11 -13 16.44 1.5
 -8 -11 -12 8.33 1.48
 -8 -11 -10 5.01 1.83
 -8 -11 -9 14.32 1.92
 -8 -11 -7 11.18 1.9
 -8 -11 -5 13.85 1.9
 -8 -11 -4 13.7 2.2
 -8 -11 -3 20.68 2.35
 -8 -11 -1 11.88 2.57
 -8 -10 -31 7.88 1.85
 -8 -10 -30 6.69 1.76
 -8 -10 -28 5.41 2.45
 -8 -10 -26 7.48 2.17
 -8 -10 -25 9.22 1.63
 -8 -10 -24 7.64 1.69
 -8 -10 -22 17.31 2.24
 -8 -10 -21 5.03 1.71
 -8 -10 -20 12.95 1.63
 -8 -10 -19 7.79 1.57
 -8 -10 -18 6.04 1.66
 -8 -10 -15 7.13 2.02
 -8 -10 -14 13.95 1.49
 -8 -10 -13 18.99 1.48
 -8 -10 -11 33.63 2.66
 -8 -10 -10 17.16 1.91
 -8 -10 -9 18.56 1.93
 -8 -10 -8 19.14 1.92
 -8 -10 -6 8.25 2.42
 -8 -10 -5 38.12 1.95
 -8 -10 -4 14.01 1.89
 -8 -10 -3 17.21 2.45
 -8 -10 -1 10.54 3.11
 -8 -9 -34 13.09 1.94
 -8 -9 -33 5.97 2.07
 -8 -9 -28 8.31 2.02
 -8 -9 -27 10.26 1.98
 -8 -9 -25 21.8 1.84
 -8 -9 -24 9.48 2.32
 -8 -9 -23 33.83 2.03
 -8 -9 -22 11.01 1.67
 -8 -9 -21 3.74 1.7
 -8 -9 -20 43.82 2.61
 -8 -9 -19 24.87 1.56
 -8 -9 -18 26.93 1.66
 -8 -9 -17 6.39 1.64
 -8 -9 -16 4.54 1.59
 -8 -9 -15 10.13 1.5
 -8 -9 -12 12.44 1.57
 -8 -9 -11 6.43 1.81
 -8 -9 -10 19 1.79
 -8 -9 -9 34.67 2.61
 -8 -9 -8 27.04 1.92
 -8 -9 -7 79.95 2.41
 -8 -9 -5 49.77 2.65
 -8 -9 -4 12.58 2.19
 -8 -9 -3 6.06 1.96
 -8 -9 -2 58.08 4.04
 -8 -9 -1 88.61 2.11
 -8 -8 -33 8.56 2.38
 -8 -8 -32 40.41 2.03
 -8 -8 -31 6.87 1.8
 -8 -8 -30 8.28 1.95
 -8 -8 -29 8.95 2.04
 -8 -8 -28 32.14 2.98
 -8 -8 -27 23.95 2.18
 -8 -8 -26 8.96 1.75
 -8 -8 -25 29.66 1.78
 -8 -8 -23 8.07 2
 -8 -8 -21 12.26 1.56
 -8 -8 -18 4.71 1.69
 -8 -8 -17 23.49 1.54
 -8 -8 -16 19.74 1.62
 -8 -8 -15 12.13 1.51
 -8 -8 -14 61.02 1.86
 -8 -8 -13 70.8 1.72
 -8 -8 -12 12.14 1.9
 -8 -8 -11 16.08 1.76
 -8 -8 -10 56.56 2
 -8 -8 -9 28.84 1.93
 -8 -8 -8 22.46 1.91
 -8 -8 -7 107.41 4.15
 -8 -8 -6 14.12 1.91
 -8 -8 -5 66.09 2.26
 -8 -8 -4 7.91 1.93
 -8 -8 -3 31.26 1.9
 -8 -8 -2 4.33 1.99
 -8 -8 -1 5.71 1.91
 -8 -7 -36 11.25 2.04
 -8 -7 -35 26.71 1.82
 -8 -7 -33 7.11 1.81
 -8 -7 -32 46.72 2.15
 -8 -7 -31 27.75 1.89
 -8 -7 -29 27.04 2.28
 -8 -7 -28 4.58 2.14
 -8 -7 -27 8.25 2.12
 -8 -7 -26 9.18 2
 -8 -7 -24 6.85 1.89
 -8 -7 -22 40.05 1.98
 -8 -7 -21 13.05 1.78
 -8 -7 -20 39.72 1.69
 -8 -7 -19 9.12 1.68
 -8 -7 -18 4.93 1.79
 -8 -7 -17 5.64 1.68
 -8 -7 -16 30.42 1.54
 -8 -7 -15 28.26 1.76
 -8 -7 -14 7.72 1.52
 -8 -7 -13 21.93 1.94
 -8 -7 -12 47.18 1.99
 -8 -7 -11 85.64 2.91
 -8 -7 -10 16.89 2.2
 -8 -7 -8 21.85 1.92
 -8 -7 -7 84.06 2.68
 -8 -7 -6 15.86 2.02
 -8 -7 -5 24.08 1.88
 -8 -7 -4 25.54 2.19
 -8 -7 -3 23.58 2.38
 -8 -7 -1 8.44 2.35
 -8 -6 -37 7.61 2.07
 -8 -6 -36 39.35 2.13
 -8 -6 -35 20.57 1.81
 -8 -6 -34 24.72 3
 -8 -6 -33 3.9 1.93
 -8 -6 -32 25.85 1.78
 -8 -6 -31 19.45 1.83
 -8 -6 -30 9.41 2.22
 -8 -6 -29 7.78 2.23
 -8 -6 -28 32.85 2.32
 -8 -6 -26 53.4 1.85
 -8 -6 -25 19.78 1.75
 -8 -6 -24 15.79 1.72
 -8 -6 -23 17.05 1.63
 -8 -6 -22 70.1 2.3
 -8 -6 -21 21.77 1.6
 -8 -6 -20 34.86 1.68
 -8 -6 -19 20.85 1.56
 -8 -6 -18 50.94 1.78
 -8 -6 -17 55.71 1.66
 -8 -6 -16 105.45 3.38
 -8 -6 -15 6.3 1.73
 -8 -6 -14 62.09 1.8
 -8 -6 -13 65.33 1.75
 -8 -6 -12 91.06 1.75
 -8 -6 -11 27.07 2.43
 -8 -6 -10 44.64 1.97
 -8 -6 -9 65.34 2.17
 -8 -6 -8 56.63 4.2
 -8 -6 -7 147.64 3.27
 -8 -6 -6 214.61 4.12
 -8 -6 -5 35.47 1.95
 -8 -6 -4 28.57 1.91
 -8 -6 -3 46.45 2.18
 -8 -6 -2 112.89 2.14
 -8 -6 -1 21.62 1.89
 -8 -5 -38 5.49 2.12
 -8 -5 -37 14.13 2.04
 -8 -5 -36 6.56 1.87
 -8 -5 -35 26.12 1.84
 -8 -5 -34 12.41 1.83
 -8 -5 -32 9.83 1.96
 -8 -5 -31 18.16 1.9
 -8 -5 -30 23.63 1.98
 -8 -5 -29 9.31 2.37
 -8 -5 -27 13.6 2.7
 -8 -5 -26 22.83 1.76
 -8 -5 -25 18.89 1.76
 -8 -5 -24 20.64 1.66
 -8 -5 -22 67.9 2.63
 -8 -5 -21 31.15 1.61
 -8 -5 -20 73.13 2.09
 -8 -5 -19 26.12 2.06
 -8 -5 -18 17.79 1.56
 -8 -5 -17 100.69 3.27
 -8 -5 -16 78.14 2.47
 -8 -5 -15 22.81 1.52
 -8 -5 -14 16.95 1.63
 -8 -5 -13 93.4 1.67
 -8 -5 -12 73.07 1.94
 -8 -5 -11 16.22 2
 -8 -5 -10 49.44 3
 -8 -5 -9 145.44 5.19
 -8 -5 -8 11.27 1.93
 -8 -5 -7 14.15 1.88
 -8 -5 -6 115.09 2.15
 -8 -5 -5 111.61 3.18
 -8 -5 -4 38.3 1.92
 -8 -5 -3 67 2.18
 -8 -5 -2 63.88 2.53
 -8 -5 -1 119.45 2.6
 -8 -4 -38 36.09 2.24
 -8 -4 -37 4.85 1.86
 -8 -4 -36 9.75 1.85
 -8 -4 -35 13.09 1.87
 -8 -4 -33 17.3 1.86
 -8 -4 -31 17.36 1.88
 -8 -4 -30 24.31 2.54
 -8 -4 -29 7.65 2.13
 -8 -4 -28 21.47 2.65
 -8 -4 -27 64.07 2.39
 -8 -4 -26 42.15 1.97
 -8 -4 -25 8 1.79
 -8 -4 -24 18.7 1.67
 -8 -4 -23 26.88 1.67
 -8 -4 -22 51.02 1.69
 -8 -4 -21 6.81 1.73
 -8 -4 -20 9.88 1.81
 -8 -4 -19 8.6 1.57
 -8 -4 -18 56.14 1.62
 -8 -4 -17 6.18 1.67
 -8 -4 -16 31.52 1.75
 -8 -4 -15 98.01 2.93
 -8 -4 -13 55.83 1.67
 -8 -4 -10 55.07 2.57
 -8 -4 -9 78.24 2.27
 -8 -4 -8 30.44 1.9
 -8 -4 -7 10.06 3
 -8 -4 -6 4.33 2.01
 -8 -4 -5 87.16 2.32
 -8 -4 -4 44.61 1.93
 -8 -4 -3 24.74 1.89
 -8 -4 -2 122.29 2.66
 -8 -3 -39 20.62 1.81
 -8 -3 -38 4.58 2.07
 -8 -3 -36 4.1 2.04
 -8 -3 -34 9.48 1.81
 -8 -3 -33 16.76 1.97
 -8 -3 -32 16.31 1.77
 -8 -3 -31 27.65 1.77
 -8 -3 -30 20.44 2.11
 -8 -3 -29 42.32 2.23
 -8 -3 -28 38.11 2.31
 -8 -3 -27 7.94 2.33
 -8 -3 -26 16.49 1.9
 -8 -3 -25 79.92 1.99
 -8 -3 -24 31 2.15
 -8 -3 -23 26.53 1.65
 -8 -3 -21 98.89 2.98
 -8 -3 -20 44.62 2.24
 -8 -3 -19 3.99 1.66
 -8 -3 -18 12.48 1.68
 -8 -3 -17 27.38 1.54
 -8 -3 -16 17.63 1.97
 -8 -3 -15 5.74 1.55
 -8 -3 -14 25.04 1.51
 -8 -3 -13 23.31 2.3
 -8 -3 -12 7.73 1.5
 -8 -3 -11 67.78 2.04
 -8 -3 -10 14.51 1.88
 -8 -3 -9 18.83 1.88
 -8 -3 -8 5.89 1.93
 -8 -3 -7 21.97 1.87
 -8 -3 -6 35.75 2.14
 -8 -3 -5 12.21 1.87
 -8 -3 -4 36.97 1.9
 -8 -3 -3 122.64 2.52
 -8 -3 -2 37.37 1.9
 -8 -3 -1 48.88 2.7
 -8 -2 -39 10.12 1.96
 -8 -2 -38 10.72 1.8
 -8 -2 -35 9.07 1.97
 -8 -2 -33 13.76 1.79
 -8 -2 -31 18.59 1.97
 -8 -2 -30 19.63 2.17
 -8 -2 -29 44.94 2.09
 -8 -2 -28 25.42 2.04
 -8 -2 -27 11.87 2.24
 -8 -2 -26 23.33 1.82
 -8 -2 -25 11.23 1.8
 -8 -2 -24 11.79 1.81
 -8 -2 -23 34.28 1.86
 -8 -2 -22 13.5 1.7
 -8 -2 -20 26.21 1.5
 -8 -2 -19 20.7 2.11
 -8 -2 -18 16.18 1.54
 -8 -2 -17 28.68 1.54
 -8 -2 -16 10.21 1.87
 -8 -2 -15 21.27 1.51
 -8 -2 -14 4.48 1.57
 -8 -2 -13 51.05 1.54
 -8 -2 -12 26.8 1.49
 -8 -2 -11 20.64 1.61
 -8 -2 -10 9.79 2.16
 -8 -2 -9 6.01 1.92
 -8 -2 -8 6.58 1.91
 -8 -2 -7 20.36 2.12
 -8 -2 -5 43.14 1.9
 -8 -2 -4 13.38 1.84
 -8 -2 -3 53.63 1.91
 -8 -2 -2 12.85 1.82
 -8 -2 -1 22.64 1.83
 -8 -1 -37 18.7 1.9
 -8 -1 -36 7.84 1.78
 -8 -1 -34 14.86 1.72
 -8 -1 -33 31.02 1.81
 -8 -1 -32 6.68 1.96
 -8 -1 -31 16.6 1.82
 -8 -1 -28 11.72 2.02
 -8 -1 -27 27.53 2.54
 -8 -1 -25 45.32 2.04
 -8 -1 -24 31.54 2.05
 -8 -1 -23 18.76 1.64
 -8 -1 -22 54.57 1.69
 -8 -1 -21 10.66 1.61
 -8 -1 -20 4.59 1.55
 -8 -1 -19 5.61 1.68
 -8 -1 -18 11.92 1.85
 -8 -1 -17 38.94 1.57
 -8 -1 -16 10.02 1.52
 -8 -1 -15 12.54 1.52
 -8 -1 -14 55.88 1.58
 -8 -1 -13 64.02 1.82
 -8 -1 -12 83.59 1.81
 -8 -1 -11 28.04 1.63
 -8 -1 -10 12.12 1.99
 -8 -1 -9 112.95 2.85
 -8 -1 -8 32.46 1.9
 -8 -1 -7 6.51 2.05
 -8 -1 -6 25.61 1.87
 -8 -1 -5 99 2.42
 -8 -1 -3 7.53 1.86
 -8 -1 -2 24.69 1.83
 -8 -1 -1 26.86 1.82
 -7 -18 -12 6.81 2.79
 -7 -18 -11 8.31 1.98
 -7 -18 -10 62.05 5.97
 -7 -18 -9 10.87 2.61
 -7 -18 -8 25.79 3.4
 -7 -18 -7 10.48 4.14
 -7 -18 -6 32.73 4.09
 -7 -18 -5 12.65 3.09
 -7 -18 -4 6.38 1.84
 -7 -17 -14 5.37 2.32
 -7 -17 -13 25.94 5.43
 -7 -17 -12 27.36 2.56
 -7 -17 -11 20.59 1.92
 -7 -17 -9 10.37 1.6
 -7 -17 -7 18.07 1.78
 -7 -17 -6 12.05 1.8
 -7 -17 -5 11 1.61
 -7 -17 -4 11.63 2.57
 -7 -17 -3 6.71 1.82
 -7 -16 -22 12.77 1.79
 -7 -16 -19 4.34 1.67
 -7 -16 -18 8.28 1.88
 -7 -16 -16 24.53 2.18
 -7 -16 -14 14.37 2.72
 -7 -16 -13 18.03 1.49
 -7 -16 -12 28.25 4.17
 -7 -16 -9 42.01 2.71
 -7 -16 -7 27.42 1.68
 -7 -16 -6 14.27 3.88
 -7 -16 -5 10.05 1.78
 -7 -16 -4 6.55 1.8
 -7 -16 -3 4.59 1.87
 -7 -16 -2 5.95 1.83
 -7 -15 -24 5.66 1.88
 -7 -15 -23 7.64 1.81
 -7 -15 -22 11.26 2.32
 -7 -15 -21 10.25 1.97
 -7 -15 -20 21.58 1.75
 -7 -15 -18 21.87 1.97
 -7 -15 -17 33.77 1.89
 -7 -15 -14 3.16 1.47
 -7 -15 -13 15.51 2.07
 -7 -15 -8 6.11 1.83
 -7 -15 -7 32.38 4.02
 -7 -15 -6 7.02 1.61
 -7 -15 -5 11.76 2.11
 -7 -15 -3 46.57 2.75
 -7 -15 -2 23.11 2.21
 -7 -15 -1 17.29 1.78
 -7 -14 -28 11.09 2.63
 -7 -14 -27 4.5 2.23
 -7 -14 -26 20.24 2.12
 -7 -14 -22 9.78 1.75
 -7 -14 -21 7.87 1.77
 -7 -14 -20 10.31 1.98
 -7 -14 -17 41.43 3.55
 -7 -14 -16 9.7 1.33
 -7 -14 -15 10.73 1.74
 -7 -14 -14 19.27 1.53
 -7 -14 -13 11.59 2.35
 -7 -14 -12 8.95 1.42
 -7 -14 -11 3.71 1.79
 -7 -14 -10 7.11 1.71
 -7 -14 -9 4.99 2.13
 -7 -14 -8 4.03 1.96
 -7 -14 -7 20.3 3.51
 -7 -14 -5 7.86 1.77
 -7 -14 -4 28.04 1.81
 -7 -14 -3 45.8 2.7
 -7 -14 -2 7.99 2.08
 -7 -13 -31 13.95 2.31
 -7 -13 -29 11.55 1.94
 -7 -13 -27 7.62 1.74
 -7 -13 -26 7.43 2.53
 -7 -13 -24 17.17 1.88
 -7 -13 -23 16.12 1.89
 -7 -13 -21 47.39 2.39
 -7 -13 -20 26.27 1.88
 -7 -13 -18 34.8 2.19
 -7 -13 -17 24.77 1.47
 -7 -13 -16 26.07 1.96
 -7 -13 -15 16.53 1.35
 -7 -13 -14 34.57 2.48
 -7 -13 -13 9.64 1.33
 -7 -13 -12 3.93 1.37
 -7 -13 -11 19.15 2.19
 -7 -13 -10 15.23 1.97
 -7 -13 -9 12.74 2.21
 -7 -13 -8 10.81 1.58
 -7 -13 -7 6.18 2.88
 -7 -13 -5 5.62 2.14
 -7 -13 -4 16.24 1.74
 -7 -13 -3 42.55 2.05
 -7 -13 -2 66.4 2.42
 -7 -13 -1 14.34 1.75
 -7 -12 -33 11.29 2.33
 -7 -12 -32 4.47 1.57
 -7 -12 -30 15.71 1.96
 -7 -12 -29 6.84 1.64
 -7 -12 -28 11.8 1.65
 -7 -12 -26 6.68 1.51
 -7 -12 -23 5.79 1.81
 -7 -12 -21 8.95 1.41
 -7 -12 -20 6.51 1.71
 -7 -12 -19 10.79 1.55
 -7 -12 -17 19.43 1.46
 -7 -12 -16 41.62 3.33
 -7 -12 -15 5.5 1.37
 -7 -12 -12 15.87 1.56
 -7 -12 -11 10.79 1.55
 -7 -12 -10 57.24 3.95
 -7 -12 -9 6.9 1.61
 -7 -12 -8 57.86 1.87
 -7 -12 -7 21.18 2.23
 -7 -12 -6 26.76 3.21
 -7 -12 -4 12.49 1.99
 -7 -12 -3 4.67 2.04
 -7 -12 -2 16.54 1.74
 -7 -12 -1 12.32 2.15
 -7 -11 -35 10.54 2.38
 -7 -11 -31 8.28 1.65
 -7 -11 -30 5.55 1.65
 -7 -11 -29 7 1.74
 -7 -11 -26 18.99 2.16
 -7 -11 -25 49.27 1.91
 -7 -11 -24 75.68 2.63
 -7 -11 -23 4.33 2.08
 -7 -11 -22 8.88 1.55
 -7 -11 -21 12.86 1.89
 -7 -11 -19 17.94 1.55
 -7 -11 -18 11.86 1.46
 -7 -11 -17 18.88 1.46
 -7 -11 -15 12.25 1.34
 -7 -11 -14 8.98 1.99
 -7 -11 -12 19.65 1.33
 -7 -11 -10 27.87 2.32
 -7 -11 -9 9.47 2.51
 -7 -11 -8 37.79 1.96
 -7 -11 -7 17.04 2.78
 -7 -11 -6 123.91 2.46
 -7 -11 -5 27.83 2.53
 -7 -11 -4 14.22 1.71
 -7 -11 -3 10.88 1.71
 -7 -11 -2 19.35 2
 -7 -11 -1 27.26 1.75
 -7 -10 -35 4.39 1.78
 -7 -10 -31 11.04 1.6
 -7 -10 -30 12.28 1.58
 -7 -10 -29 7.34 1.58
 -7 -10 -28 22.4 1.73
 -7 -10 -27 22.45 1.93
 -7 -10 -26 25.6 1.92
 -7 -10 -25 15.55 2.2
 -7 -10 -24 26.42 1.93
 -7 -10 -23 4.9 1.53
 -7 -10 -22 16.12 1.6
 -7 -10 -21 21.59 2.2
 -7 -10 -20 27.2 1.52
 -7 -10 -19 3.43 1.7
 -7 -10 -18 4.87 1.61
 -7 -10 -17 8.75 1.38
 -7 -10 -16 9.27 1.37
 -7 -10 -15 5.46 1.4
 -7 -10 -14 33.73 1.61
 -7 -10 -13 14.98 1.34
 -7 -10 -12 26.42 1.28
 -7 -10 -11 41.87 1.8
 -7 -10 -10 17.17 1.77
 -7 -10 -9 41.67 1.72
 -7 -10 -8 78.5 2.54
 -7 -10 -7 23.11 2.36
 -7 -10 -6 44.21 2.01
 -7 -10 -4 58.71 1.82
 -7 -10 -2 13.6 1.68
 -7 -10 -1 25.13 2.24
 -7 -9 -37 30.02 2.64
 -7 -9 -36 7.99 1.85
 -7 -9 -35 21.51 1.71
 -7 -9 -34 17.68 2.22
 -7 -9 -33 12.79 1.66
 -7 -9 -31 40.41 1.79
 -7 -9 -30 5.82 1.98
 -7 -9 -29 26.47 1.6
 -7 -9 -28 31.98 1.75
 -7 -9 -27 5.17 2.25
 -7 -9 -26 7.53 1.89
 -7 -9 -25 11.07 1.81
 -7 -9 -23 14.77 1.92
 -7 -9 -22 46.64 1.63
 -7 -9 -21 37.12 1.59
 -7 -9 -20 27.68 1.63
 -7 -9 -19 25.67 1.75
 -7 -9 -18 6.58 1.64
 -7 -9 -17 43.73 2.44
 -7 -9 -15 15.75 1.54
 -7 -9 -14 9.96 2.02
 -7 -9 -13 70.2 3.06
 -7 -9 -12 43.23 2.4
 -7 -9 -11 65.07 2.1
 -7 -9 -10 53.39 3.16
 -7 -9 -8 8.12 1.92
 -7 -9 -7 23.06 1.71
 -7 -9 -6 54.07 1.8
 -7 -9 -5 62.65 2.7
 -7 -9 -4 94.7 2.87
 -7 -9 -3 54.7 2.49
 -7 -9 -2 25.14 1.71
 -7 -9 -1 59.8 1.82
 -7 -8 -39 13.91 2.43
 -7 -8 -36 6.96 1.69
 -7 -8 -35 76.32 2.01
 -7 -8 -34 14.7 1.71
 -7 -8 -33 17.17 1.66
 -7 -8 -31 18.8 1.93
 -7 -8 -29 6.81 1.62
 -7 -8 -28 10.54 1.57
 -7 -8 -27 24.46 1.95
 -7 -8 -26 6.06 2.04
 -7 -8 -25 41.02 2.74
 -7 -8 -23 59.98 1.69
 -7 -8 -22 6.78 1.9
 -7 -8 -21 42.39 2.67
 -7 -8 -20 13.3 1.54
 -7 -8 -19 11.59 1.52
 -7 -8 -18 35.77 1.53
 -7 -8 -17 51.38 1.55
 -7 -8 -16 6.41 1.56
 -7 -8 -15 211.71 2.67
 -7 -8 -14 39.18 2.53
 -7 -8 -13 8.25 1.43
 -7 -8 -12 31.95 1.69
 -7 -8 -11 46.27 1.44
 -7 -8 -10 13.33 1.4
 -7 -8 -9 10.69 1.91
 -7 -8 -8 83.82 2.09
 -7 -8 -7 32.19 2.12
 -7 -8 -6 29.78 1.7
 -7 -8 -5 13.81 1.68
 -7 -8 -4 22.87 3.01
 -7 -8 -3 122.53 3.3
 -7 -8 -2 42.31 1.76
 -7 -8 -1 53.36 2.06
 -7 -7 -39 24.06 2.53
 -7 -7 -38 8.07 1.72
 -7 -7 -37 18.73 1.74
 -7 -7 -36 10.68 1.67
 -7 -7 -35 11.67 1.89
 -7 -7 -34 4.34 1.7
 -7 -7 -32 28.98 1.71
 -7 -7 -31 7.32 1.67
 -7 -7 -30 13.67 1.63
 -7 -7 -29 7.38 1.74
 -7 -7 -28 13.43 1.86
 -7 -7 -27 5.07 1.92
 -7 -7 -26 11.75 2.04
 -7 -7 -25 5.5 1.97
 -7 -7 -23 6.32 1.62
 -7 -7 -22 40.55 2.11
 -7 -7 -21 71.04 1.74
 -7 -7 -20 85.18 1.8
 -7 -7 -19 93.89 1.98
 -7 -7 -18 45.69 1.81
 -7 -7 -17 154.63 4.19
 -7 -7 -16 62.5 1.77
 -7 -7 -15 29.76 1.41
 -7 -7 -14 81.37 3.59
 -7 -7 -13 58.06 2.02
 -7 -7 -12 32.53 1.47
 -7 -7 -11 14.12 1.33
 -7 -7 -10 48.35 1.65
 -7 -7 -9 6.36 1.6
 -7 -7 -8 8.17 1.7
 -7 -7 -7 47.04 2.16
 -7 -7 -6 15.42 1.66
 -7 -7 -4 38.66 1.73
 -7 -7 -3 42.56 1.74
 -7 -7 -2 95.14 1.92
 -7 -7 -1 174.22 2.19
 -7 -6 -40 34.42 4.42
 -7 -6 -39 44.11 2.15
 -7 -6 -38 13.8 1.72
 -7 -6 -37 14.63 1.69
 -7 -6 -35 16.63 1.64
 -7 -6 -34 62.75 1.78
 -7 -6 -33 19.29 1.61
 -7 -6 -32 8.72 1.84
 -7 -6 -31 53.67 1.68
 -7 -6 -30 56.63 1.94
 -7 -6 -29 30.53 1.71
 -7 -6 -28 23.74 1.86
 -7 -6 -27 23.99 2.91
 -7 -6 -26 23.16 2.04
 -7 -6 -25 13.52 1.8
 -7 -6 -24 79.12 2.24
 -7 -6 -23 53.91 1.8
 -7 -6 -22 17.71 1.5
 -7 -6 -21 35.72 2.39
 -7 -6 -20 68.98 1.58
 -7 -6 -19 31.5 1.48
 -7 -6 -18 26.65 1.44
 -7 -6 -17 16.71 1.57
 -7 -6 -16 63.46 1.98
 -7 -6 -15 83.9 1.97
 -7 -6 -14 124.4 2.34
 -7 -6 -13 19.66 1.35
 -7 -6 -12 58.32 1.43
 -7 -6 -11 129.22 1.88
 -7 -6 -9 92.74 3.52
 -7 -6 -7 34.3 1.71
 -7 -6 -6 22.02 2.11
 -7 -6 -4 279.05 3.47
 -7 -6 -3 106.19 2.36
 -7 -6 -2 74.85 1.84
 -7 -6 -1 36.04 1.7
 -7 -5 -41 7.31 2.54
 -7 -5 -40 20.98 1.9
 -7 -5 -39 10.07 1.75
 -7 -5 -38 18.09 1.72
 -7 -5 -34 18.65 1.62
 -7 -5 -33 14.08 1.61
 -7 -5 -32 10.72 1.6
 -7 -5 -31 25.84 2.37
 -7 -5 -30 78.55 2.14
 -7 -5 -29 15.94 1.54
 -7 -5 -28 15.06 1.84
 -7 -5 -27 19.73 2.05
 -7 -5 -26 8.08 2.08
 -7 -5 -25 13.21 1.77
 -7 -5 -24 24.61 1.61
 -7 -5 -23 28.67 1.6
 -7 -5 -22 55.13 2.74
 -7 -5 -21 8.36 1.49
 -7 -5 -20 51.82 1.54
 -7 -5 -19 55.4 1.6
 -7 -5 -18 15.81 1.57
 -7 -5 -17 3.25 1.53
 -7 -5 -16 33.39 1.41
 -7 -5 -15 12.14 1.66
 -7 -5 -14 7 1.37
 -7 -5 -13 49.03 1.52
 -7 -5 -12 175.21 2.61
 -7 -5 -11 21.76 1.34
 -7 -5 -10 25.2 1.75
 -7 -5 -9 18.26 1.74
 -7 -5 -8 96.1 2.27
 -7 -5 -7 7.03 1.74
 -7 -5 -6 8.57 1.68
 -7 -5 -5 5.93 2
 -7 -5 -4 93.67 1.87
 -7 -5 -2 101.53 3.52
 -7 -5 -1 32.64 1.72
 -7 -4 -41 7.25 2.32
 -7 -4 -40 25.59 1.96
 -7 -4 -39 13.38 1.81
 -7 -4 -38 5.91 1.85
 -7 -4 -37 7.64 1.71
 -7 -4 -36 9.93 1.69
 -7 -4 -35 9.57 1.66
 -7 -4 -34 4.19 1.74
 -7 -4 -32 8.95 1.84
 -7 -4 -31 23.94 1.58
 -7 -4 -30 35.32 1.59
 -7 -4 -29 11.18 1.75
 -7 -4 -28 90.9 1.98
 -7 -4 -27 58.88 2
 -7 -4 -26 6.74 2.25
 -7 -4 -25 39.85 1.67
 -7 -4 -24 65.42 2.37
 -7 -4 -23 98.93 2.33
 -7 -4 -22 4.18 1.89
 -7 -4 -20 56.17 1.55
 -7 -4 -19 9.67 1.67
 -7 -4 -18 59.69 1.53
 -7 -4 -17 49.86 1.59
 -7 -4 -16 25.42 1.47
 -7 -4 -15 43.66 1.92
 -7 -4 -14 18.21 1.35
 -7 -4 -13 40.46 1.39
 -7 -4 -12 57.65 1.42
 -7 -4 -11 11.51 1.33
 -7 -4 -10 180.43 1.98
 -7 -4 -9 52.15 1.8
 -7 -4 -8 42.33 1.76
 -7 -4 -7 161.18 2.06
 -7 -4 -6 98.08 2.39
 -7 -4 -5 164.41 3.38
 -7 -4 -4 22.6 1.69
 -7 -4 -2 27.16 1.65
 -7 -4 -1 8.47 1.69
 -7 -3 -39 8.71 1.75
 -7 -3 -38 19.64 1.84
 -7 -3 -37 21.14 2.02
 -7 -3 -36 22.62 1.82
 -7 -3 -34 13.34 1.75
 -7 -3 -33 8.68 1.99
 -7 -3 -32 17.24 1.59
 -7 -3 -31 38.72 1.76
 -7 -3 -30 39.62 1.6
 -7 -3 -29 20.46 1.88
 -7 -3 -28 37.48 1.99
 -7 -3 -27 31.48 2
 -7 -3 -26 40.58 1.93
 -7 -3 -25 112.3 2.29
 -7 -3 -24 25.92 1.63
 -7 -3 -23 66.68 2.61
 -7 -3 -22 9.55 1.68
 -7 -3 -21 9.81 1.58
 -7 -3 -20 36.21 1.74
 -7 -3 -19 14 1.44
 -7 -3 -18 24.11 1.44
 -7 -3 -17 15.15 1.53
 -7 -3 -16 31.15 1.42
 -7 -3 -15 60.24 1.46
 -7 -3 -14 32.1 1.38
 -7 -3 -13 54.57 1.5
 -7 -3 -12 97.84 2.18
 -7 -3 -11 274.79 2.62
 -7 -3 -10 180.32 6.48
 -7 -3 -9 30.47 1.76
 -7 -3 -8 244.62 3.04
 -7 -3 -7 489.19 3.27
 -7 -3 -6 8.48 1.85
 -7 -3 -5 44.76 1.89
 -7 -3 -4 25.22 2
 -7 -3 -3 146.48 2.31
 -7 -3 -2 121.37 2.22
 -7 -3 -1 28.34 1.98
 -7 -2 -40 9.92 1.76
 -7 -2 -39 6.88 1.78
 -7 -2 -38 8.95 1.72
 -7 -2 -37 4.74 1.78
 -7 -2 -35 7.15 1.8
 -7 -2 -34 19.25 1.63
 -7 -2 -33 5.22 1.9
 -7 -2 -32 4.58 1.69
 -7 -2 -31 12.95 1.58
 -7 -2 -30 5.33 1.63
 -7 -2 -29 37.82 2.22
 -7 -2 -28 10.47 1.79
 -7 -2 -27 22.66 1.77
 -7 -2 -26 9.92 1.75
 -7 -2 -25 65.71 2.76
 -7 -2 -24 5.08 1.58
 -7 -2 -23 13.44 1.51
 -7 -2 -22 8.44 1.49
 -7 -2 -20 20.1 1.57
 -7 -2 -19 84.17 2.4
 -7 -2 -18 29.02 1.58
 -7 -2 -17 29.05 1.67
 -7 -2 -15 13.54 1.29
 -7 -2 -14 3.23 1.47
 -7 -2 -13 37.08 1.48
 -7 -2 -12 4.66 1.37
 -7 -2 -11 14.63 1.33
 -7 -2 -10 15.67 1.69
 -7 -2 -9 61.05 1.79
 -7 -2 -8 11.72 1.93
 -7 -2 -7 8.94 1.69
 -7 -2 -5 57.26 1.74
 -7 -2 -4 22.94 1.66
 -7 -2 -3 24.77 1.67
 -7 -2 -2 23.92 1.65
 -7 -2 -1 40.36 2.38
 -7 -1 -42 9.51 3.03
 -7 -1 -41 5.56 1.86
 -7 -1 -40 14.24 1.75
 -7 -1 -39 12.4 1.88
 -7 -1 -36 18.91 1.68
 -7 -1 -35 20.07 2.29
 -7 -1 -34 45.71 1.89
 -7 -1 -33 8.27 1.84
 -7 -1 -32 37.4 1.64
 -7 -1 -31 16.68 1.96
 -7 -1 -30 16.92 2.03
 -7 -1 -29 22.46 1.8
 -7 -1 -28 4.24 2.07
 -7 -1 -27 93.05 2.13
 -7 -1 -26 40.33 1.77
 -7 -1 -25 54.23 1.91
 -7 -1 -24 62.69 1.63
 -7 -1 -23 25.66 1.68
 -7 -1 -22 71.4 1.74
 -7 -1 -21 6.36 1.9
 -7 -1 -20 25.12 1.57
 -7 -1 -19 54.29 1.63
 -7 -1 -18 41.41 1.49
 -7 -1 -17 74.54 2.37
 -7 -1 -16 107.85 2.83
 -7 -1 -15 13.87 1.3
 -7 -1 -14 103.08 2.13
 -7 -1 -13 43.85 1.51
 -7 -1 -12 43.85 1.38
 -7 -1 -11 22.4 1.63
 -7 -1 -10 28.88 1.71
 -7 -1 -9 35.27 1.73
 -7 -1 -8 107.26 1.92
 -7 -1 -7 57.87 1.79
 -7 -1 -6 11.24 1.65
 -7 -1 -5 16.23 1.67
 -7 -1 -4 184.84 2.07
 -7 -1 -3 82.07 2.11
 -7 -1 -1 41.26 1.99
 -6 -20 -7 12.58 3.29
 -6 -20 -4 6.91 2.36
 -6 -19 -14 6.79 2.3
 -6 -19 -13 14.15 1.97
 -6 -19 -12 20.86 2.79
 -6 -19 -10 11.68 2.36
 -6 -19 -9 10.21 4
 -6 -19 -8 8.05 3.03
 -6 -19 -7 5.62 2.41
 -6 -19 -6 8.35 2.28
 -6 -19 -4 9.14 3.21
 -6 -18 -20 4.21 2
 -6 -18 -17 19.06 3.47
 -6 -18 -16 8.71 2.46
 -6 -18 -15 6.21 2.5
 -6 -18 -13 15.82 3.09
 -6 -18 -12 6.01 2.66
 -6 -18 -11 19.43 2.21
 -6 -18 -8 29.13 2.42
 -6 -18 -7 4.59 2.08
 -6 -18 -5 3.47 1.44
 -6 -18 -2 9.61 3.4
 -6 -18 -1 7.8 1.81
 -6 -17 -20 7.23 1.87
 -6 -17 -18 16.92 3.45
 -6 -17 -16 4.43 1.75
 -6 -17 -12 8.28 1.84
 -6 -17 -9 11.5 1.56
 -6 -17 -7 5.46 2.1
 -6 -17 -6 14.08 1.56
 -6 -17 -4 13.91 1.85
 -6 -17 -2 10.06 1.86
 -6 -16 -27 17.89 2.61
 -6 -16 -22 18.12 2.11
 -6 -16 -19 17.71 2.92
 -6 -16 -18 3.31 1.52
 -6 -16 -16 12.43 1.18
 -6 -16 -15 8.61 1.08
 -6 -16 -14 15.46 1.59
 -6 -16 -13 10.77 2.03
 -6 -16 -12 4.78 1.31
 -6 -16 -11 9.94 1.64
 -6 -16 -10 9.19 1.91
 -6 -16 -9 47.53 1.85
 -6 -16 -7 10.53 1.4
 -6 -16 -6 6.9 1.56
 -6 -16 -5 27.58 2.6
 -6 -16 -3 19.31 2.07
 -6 -16 -2 9.31 1.6
 -6 -16 -1 15.48 4.03
 -6 -15 -29 8.09 2.34
 -6 -15 -27 11.05 5.43
 -6 -15 -25 17.21 3.99
 -6 -15 -23 7.76 1.97
 -6 -15 -22 35.96 2.84
 -6 -15 -20 19.19 2.82
 -6 -15 -19 6.37 1.87
 -6 -15 -17 2.96 1.12
 -6 -15 -16 7.06 1.11
 -6 -15 -15 6.25 1.78
 -6 -15 -13 10.43 1.11
 -6 -15 -12 16.57 2.82
 -6 -15 -11 44.04 2.6
 -6 -15 -10 2.86 1.37
 -6 -15 -9 11.35 5.11
 -6 -15 -7 34.22 2.7
 -6 -15 -6 3.15 1.51
 -6 -15 -5 21.61 2.1
 -6 -15 -4 25.05 1.61
 -6 -15 -3 8.82 2.08
 -6 -15 -2 7.53 1.6
 -6 -15 -1 15.99 2.38
 -6 -14 -33 6.43 2.48
 -6 -14 -31 11.51 2.3
 -6 -14 -28 14.36 2.93
 -6 -14 -27 23.81 2.42
 -6 -14 -26 6.71 2.09
 -6 -14 -23 15.76 1.97
 -6 -14 -22 18.26 1.91
 -6 -14 -21 22.51 4.18
 -6 -14 -20 8.6 1.58
 -6 -14 -18 18.46 1.75
 -6 -14 -16 21.49 1.24
 -6 -14 -15 5.63 1.11
 -6 -14 -14 3.06 1.52
 -6 -14 -12 15.23 1.36
 -6 -14 -11 25.01 2.5
 -6 -14 -10 33.18 3.22
 -6 -14 -9 76.9 4.78
 -6 -14 -8 13.88 1.41
 -6 -14 -7 56.29 2.86
 -6 -14 -6 12.3 1.59
 -6 -14 -5 57.85 1.97
 -6 -14 -4 39.68 1.88
 -6 -14 -3 30.67 1.81
 -6 -14 -2 8.27 1.56
 -6 -14 -1 7.48 2.01
 -6 -13 -34 13.18 2.07
 -6 -13 -31 16.4 2.3
 -6 -13 -30 6.47 3.05
 -6 -13 -28 6.42 1.93
 -6 -13 -27 29.62 2.19
 -6 -13 -26 12.14 1.26
 -6 -13 -25 36.39 1.64
 -6 -13 -24 34.81 2.14
 -6 -13 -23 12.41 1.36
 -6 -13 -22 6.36 1.74
 -6 -13 -21 21.01 1.88
 -6 -13 -20 26.94 1.79
 -6 -13 -19 4.81 1.46
 -6 -13 -18 22.56 1.55
 -6 -13 -17 6.83 1.19
 -6 -13 -16 15.44 1.24
 -6 -13 -15 25.56 1.27
 -6 -13 -14 17.27 1.35
 -6 -13 -13 5.61 1.42
 -6 -13 -12 7.18 1.4
 -6 -13 -11 40.78 2.37
 -6 -13 -10 13.36 1.24
 -6 -13 -9 74.61 4.18
 -6 -13 -8 9.67 1.54
 -6 -13 -7 26.13 1.59
 -6 -13 -6 67.7 1.95
 -6 -13 -5 24.52 2.71
 -6 -13 -4 5.82 1.59
 -6 -13 -3 75.76 1.78
 -6 -13 -2 37.6 3.68
 -6 -13 -1 46.39 2.59
 -6 -12 -36 17.01 1.96
 -6 -12 -35 5.02 2.23
 -6 -12 -34 15.77 2.64
 -6 -12 -32 15.82 2.32
 -6 -12 -31 6.24 2.45
 -6 -12 -29 42.47 2.79
 -6 -12 -28 4.93 1.38
 -6 -12 -27 6.81 1.9
 -6 -12 -25 7.67 1.68
 -6 -12 -24 21.56 1.83
 -6 -12 -23 51.45 1.72
 -6 -12 -22 22.98 1.74
 -6 -12 -20 16.66 1.47
 -6 -12 -19 39.7 2.6
 -6 -12 -18 27.54 1.25
 -6 -12 -17 20.33 1.29
 -6 -12 -16 51.59 2.9
 -6 -12 -15 18.29 1.56
 -6 -12 -14 38.34 2.12
 -6 -12 -13 15.63 2.34
 -6 -12 -12 5.46 1.12
 -6 -12 -11 30.69 2.5
 -6 -12 -10 11.72 1.93
 -6 -12 -9 22.81 1.59
 -6 -12 -8 23.78 1.84
 -6 -12 -7 6.07 1.57
 -6 -12 -5 140.55 3.75
 -6 -12 -4 57.14 1.85
 -6 -12 -2 96.38 1.8
 -6 -12 -1 49.62 2.04
 -6 -11 -38 13.6 2.01
 -6 -11 -36 13.2 2.23
 -6 -11 -35 25.31 2.74
 -6 -11 -34 37.34 2.23
 -6 -11 -32 13.84 2.14
 -6 -11 -30 81.99 5.28
 -6 -11 -29 10.08 1.4
 -6 -11 -28 7.77 1.51
 -6 -11 -26 9.46 2
 -6 -11 -25 7.87 1.42
 -6 -11 -24 22.95 1.33
 -6 -11 -23 9.63 1.66
 -6 -11 -22 20.09 1.89
 -6 -11 -21 6.82 1.31
 -6 -11 -20 119.14 3.72
 -6 -11 -19 25.84 1.83
 -6 -11 -18 70.81 3.97
 -6 -11 -17 104.28 2.94
 -6 -11 -16 35.8 1.35
 -6 -11 -15 2.84 1.36
 -6 -11 -14 77.59 2.48
 -6 -11 -12 52.87 1.8
 -6 -11 -11 75.99 1.9
 -6 -11 -10 90.05 2.07
 -6 -11 -9 24.3 2.6
 -6 -11 -8 74.07 2.79
 -6 -11 -7 54.66 1.58
 -6 -11 -6 40.29 1.6
 -6 -11 -5 12.84 1.52
 -6 -11 -4 93.57 2.29
 -6 -11 -3 10.97 1.53
 -6 -11 -2 26.61 1.69
 -6 -11 -1 88.74 3.42
 -6 -10 -39 7.85 2.07
 -6 -10 -37 31.92 2.52
 -6 -10 -36 54.9 3.21
 -6 -10 -35 52.88 2.29
 -6 -10 -34 6.89 2.1
 -6 -10 -29 22.87 1.46
 -6 -10 -28 12.3 1.42
 -6 -10 -27 10 1.4
 -6 -10 -26 19.33 1.42
 -6 -10 -25 14.12 1.37
 -6 -10 -24 21.64 1.65
 -6 -10 -22 74.09 1.95
 -6 -10 -21 35.69 1.37
 -6 -10 -20 6.94 1.36
 -6 -10 -18 39.67 1.48
 -6 -10 -17 237.14 3.04
 -6 -10 -16 137.93 2.56
 -6 -10 -15 52.68 1.32
 -6 -10 -14 37.18 2.06
 -6 -10 -13 74.05 2.02
 -6 -10 -12 56.82 2.28
 -6 -10 -10 6.05 1.31
 -6 -10 -9 14.12 1.38
 -6 -10 -7 11.29 1.38
 -6 -10 -6 23.46 1.53
 -6 -10 -5 4.41 1.57
 -6 -10 -4 65.74 1.67
 -6 -10 -3 130.8 2.27
 -6 -10 -2 53.23 2.22
 -6 -10 -1 78.95 1.9
 -6 -9 -40 6.63 2.1
 -6 -9 -39 7.71 2.07
 -6 -9 -38 36.77 3.84
 -6 -9 -36 54.2 2.29
 -6 -9 -35 8.97 2.62
 -6 -9 -34 8.47 2.23
 -6 -9 -33 11.88 1.48
 -6 -9 -32 11.94 1.46
 -6 -9 -31 61.29 2.12
 -6 -9 -30 13.03 1.5
 -6 -9 -29 22.8 1.86
 -6 -9 -28 19.08 1.38
 -6 -9 -27 30.66 2.88
 -6 -9 -26 4.28 1.46
 -6 -9 -25 40.18 1.81
 -6 -9 -23 24.02 1.9
 -6 -9 -22 34.98 1.59
 -6 -9 -21 4.65 1.46
 -6 -9 -20 136.39 2.72
 -6 -9 -19 34.26 1.42
 -6 -9 -18 158.3 3.76
 -6 -9 -17 89.6 2.4
 -6 -9 -16 113.47 4.35
 -6 -9 -15 37.25 2.57
 -6 -9 -14 12.52 1.23
 -6 -9 -13 62.1 2.34
 -6 -9 -12 33.33 1.31
 -6 -9 -11 60.09 2.38
 -6 -9 -10 14.18 1.24
 -6 -9 -9 6.93 1.29
 -6 -9 -8 9.02 1.53
 -6 -9 -7 25.71 1.51
 -6 -9 -6 4.12 1.64
 -6 -9 -4 54.42 1.59
 -6 -9 -3 60.67 1.63
 -6 -9 -2 217.53 3.98
 -6 -9 -1 11.82 1.88
 -6 -8 -41 72.12 2.42
 -6 -8 -39 25.04 2
 -6 -8 -38 21.66 1.95
 -6 -8 -37 28.49 2.19
 -6 -8 -35 13.05 2.22
 -6 -8 -33 27.34 1.71
 -6 -8 -32 21.32 1.48
 -6 -8 -31 7.5 1.46
 -6 -8 -30 17.73 1.51
 -6 -8 -29 21.65 1.7
 -6 -8 -28 26.9 1.42
 -6 -8 -27 61.61 1.53
 -6 -8 -26 27.56 1.43
 -6 -8 -25 34.78 1.88
 -6 -8 -24 44.77 1.8
 -6 -8 -23 214.68 2.94
 -6 -8 -22 7.66 1.42
 -6 -8 -21 84.86 2.39
 -6 -8 -20 42.38 2.18
 -6 -8 -19 52.13 1.7
 -6 -8 -18 22.74 1.52
 -6 -8 -17 90.19 2.05
 -6 -8 -16 17.97 1.26
 -6 -8 -15 83.95 2.73
 -6 -8 -14 33.08 1.55
 -6 -8 -13 31.05 1.22
 -6 -8 -12 10.06 1.37
 -6 -8 -10 58.4 1.27
 -6 -8 -9 64.3 1.87
 -6 -8 -8 60.89 1.53
 -6 -8 -7 90.4 2.12
 -6 -8 -6 27.22 1.73
 -6 -8 -5 56.86 1.81
 -6 -8 -4 32.84 1.57
 -6 -8 -3 400.12 7.8
 -6 -8 -2 54.85 1.61
 -6 -8 -1 41.76 1.55
 -6 -7 -42 7.7 2.11
 -6 -7 -41 10.52 2.07
 -6 -7 -38 63.88 2.5
 -6 -7 -37 15.35 2.43
 -6 -7 -34 18.22 1.62
 -6 -7 -33 15.19 1.64
 -6 -7 -32 4.18 1.56
 -6 -7 -31 37.04 1.5
 -6 -7 -28 31.3 1.43
 -6 -7 -27 6.92 1.39
 -6 -7 -25 9.46 1.56
 -6 -7 -24 15.59 1.79
 -6 -7 -23 51.43 2.66
 -6 -7 -22 10.46 1.57
 -6 -7 -21 66 1.87
 -6 -7 -20 32.62 1.41
 -6 -7 -19 40.75 1.72
 -6 -7 -18 12.93 1.48
 -6 -7 -16 24.39 1.26
 -6 -7 -15 16.26 1.23
 -6 -7 -14 16.35 1.2
 -6 -7 -13 28.75 1.22
 -6 -7 -12 30.12 1.4
 -6 -7 -11 38.87 1.22
 -6 -7 -10 51.65 1.33
 -6 -7 -9 22.52 2.2
 -6 -7 -8 64.87 1.5
 -6 -7 -7 38.04 1.64
 -6 -7 -5 27.04 1.49
 -6 -7 -4 37.72 1.53
 -6 -7 -3 78.23 1.63
 -6 -7 -2 28.72 2.16
 -6 -7 -1 35.49 1.5
 -6 -6 -43 5.24 2.22
 -6 -6 -42 20.07 2.05
 -6 -6 -41 29.81 2.03
 -6 -6 -40 27.49 2.25
 -6 -6 -37 10.05 2.08
 -6 -6 -36 6.61 1.62
 -6 -6 -35 13.67 1.56
 -6 -6 -34 19.63 1.54
 -6 -6 -33 5.41 1.83
 -6 -6 -32 48.92 1.62
 -6 -6 -31 13 1.66
 -6 -6 -30 18.22 1.45
 -6 -6 -29 6.27 1.46
 -6 -6 -28 6.58 1.43
 -6 -6 -27 149.18 3.63
 -6 -6 -26 36.4 1.6
 -6 -6 -25 31.71 1.57
 -6 -6 -24 26.8 1.61
 -6 -6 -23 18.8 1.44
 -6 -6 -22 67.43 1.54
 -6 -6 -21 84.85 2.61
 -6 -6 -19 9.39 1.29
 -6 -6 -18 13.98 1.85
 -6 -6 -17 31.47 1.5
 -6 -6 -16 33.56 1.41
 -6 -6 -15 26.24 1.25
 -6 -6 -14 6.03 1.23
 -6 -6 -13 20.86 1.32
 -6 -6 -12 30.81 1.29
 -6 -6 -11 104.18 1.54
 -6 -6 -10 24.01 1.38
 -6 -6 -9 204.89 2.22
 -6 -6 -8 3.72 1.65
 -6 -6 -7 96.14 1.99
 -6 -6 -6 17.44 2
 -6 -6 -5 167.82 3.77
 -6 -6 -4 19.78 2.38
 -6 -6 -3 38.19 1.49
 -6 -6 -1 69.76 1.87
 -6 -5 -42 9.8 2.07
 -6 -5 -41 6.22 2.1
 -6 -5 -40 13.92 1.9
 -6 -5 -39 9.91 2.64
 -6 -5 -38 36.64 2.52
 -6 -5 -36 16.58 1.59
 -6 -5 -34 3.71 1.65
 -6 -5 -33 19.42 1.53
 -6 -5 -32 6.72 1.51
 -6 -5 -31 9.42 1.48
 -6 -5 -30 50.81 1.82
 -6 -5 -28 25.07 1.67
 -6 -5 -26 53.84 1.87
 -6 -5 -25 4.65 1.71
 -6 -5 -24 62.98 1.68
 -6 -5 -23 4.38 1.53
 -6 -5 -22 19.98 1.42
 -6 -5 -21 9.16 1.39
 -6 -5 -20 17.59 1.32
 -6 -5 -19 39.41 1.34
 -6 -5 -18 52.81 2.23
 -6 -5 -17 67.73 1.58
 -6 -5 -16 31.14 1.4
 -6 -5 -15 16.45 1.24
 -6 -5 -14 48.84 1.36
 -6 -5 -12 186.56 2.24
 -6 -5 -11 17.4 1.25
 -6 -5 -10 29.54 1.19
 -6 -5 -9 18.53 1.28
 -6 -5 -8 126.89 1.79
 -6 -5 -7 11.32 1.5
 -6 -5 -6 36.95 2.29
 -6 -5 -5 4.24 1.51
 -6 -5 -4 28.41 1.47
 -6 -5 -3 11.09 1.45
 -6 -5 -2 38.68 1.5
 -6 -5 -1 94.5 1.88
 -6 -4 -44 5.81 2.19
 -6 -4 -43 14.15 2.18
 -6 -4 -42 5.39 2.32
 -6 -4 -40 17.8 1.87
 -6 -4 -38 6.51 2.16
 -6 -4 -37 16.33 1.61
 -6 -4 -36 18.58 1.59
 -6 -4 -35 25.71 1.67
 -6 -4 -34 18.76 1.77
 -6 -4 -31 110.76 2.26
 -6 -4 -30 105.92 2.96
 -6 -4 -23 44.53 1.42
 -6 -4 -22 22.3 1.36
 -6 -4 -21 71.43 2.26
 -6 -4 -20 44.69 1.38
 -6 -4 -19 4.5 1.34
 -6 -4 -18 110.48 1.8
 -6 -4 -17 145.74 2.82
 -6 -4 -16 17.18 1.74
 -6 -4 -15 41.47 1.3
 -6 -4 -14 33.15 1.63
 -6 -4 -13 66.84 1.33
 -6 -4 -12 272.14 1.81
 -6 -4 -11 163.08 2.48
 -6 -4 -10 104.62 1.39
 -6 -4 -9 65.76 2.02
 -6 -4 -8 53.1 1.8
 -6 -4 -7 79.17 1.69
 -6 -4 -6 34.1 1.73
 -6 -4 -5 19.39 1.47
 -6 -4 -4 38.23 1.74
 -6 -4 -3 172.27 1.85
 -6 -4 -2 66.81 1.59
 -6 -4 -1 134.26 2.76
 -6 -3 -44 9.74 2.09
 -6 -3 -42 35.41 2.2
 -6 -3 -41 8.37 1.95
 -6 -3 -40 16.1 2.01
 -6 -3 -38 4.48 1.99
 -6 -3 -37 5.31 1.69
 -6 -3 -36 4 1.9
 -6 -3 -35 7.1 1.61
 -6 -3 -34 7.03 1.7
 -6 -3 -33 58.31 1.61
 -6 -3 -32 108.29 2.34
 -6 -3 -31 51.31 1.7
 -6 -3 -30 28.85 1.62
 -6 -3 -28 125.29 1.67
 -6 -3 -27 23.03 1.5
 -6 -3 -26 43.88 1.68
 -6 -3 -25 23.24 1.61
 -6 -3 -24 48.7 1.8
 -6 -3 -23 21.9 1.39
 -6 -3 -22 10.58 1.4
 -6 -3 -21 31.19 1.39
 -6 -3 -20 67.74 1.43
 -6 -3 -19 41.07 1.34
 -6 -3 -18 37.79 1.33
 -6 -3 -17 32.05 1.4
 -6 -3 -16 6.45 1.51
 -6 -3 -15 26.16 1.43
 -6 -3 -14 194.63 2.5
 -6 -3 -13 208.05 1.73
 -6 -3 -12 34.37 1.16
 -6 -3 -11 10.61 1.18
 -6 -3 -10 156.22 1.45
 -6 -3 -9 28.21 1.27
 -6 -3 -8 6.21 1.53
 -6 -3 -7 21.43 1.47
 -6 -3 -6 46.84 1.55
 -6 -3 -5 176.69 4.56
 -6 -3 -4 3.33 1.56
 -6 -3 -3 5.12 2.2
 -6 -3 -2 53.57 2.09
 -6 -3 -1 84.09 1.64
 -6 -2 -45 28.97 2.25
 -6 -2 -44 28.49 2.06
 -6 -2 -42 6.68 2.07
 -6 -2 -41 9.55 1.91
 -6 -2 -40 6.53 2.01
 -6 -2 -37 71.31 2.19
 -6 -2 -36 12.48 1.67
 -6 -2 -35 9.45 1.59
 -6 -2 -34 10.88 1.56
 -6 -2 -33 70 2.35
 -6 -2 -32 62.68 2.06
 -6 -2 -31 6.38 1.53
 -6 -2 -30 21.5 1.48
 -6 -2 -29 40.56 2.14
 -6 -2 -28 49.46 1.77
 -6 -2 -27 141.33 2.89
 -6 -2 -26 178.38 2.56
 -6 -2 -25 16.45 1.84
 -6 -2 -24 20.25 1.63
 -6 -2 -22 18.77 1.31
 -6 -2 -21 103.48 1.61
 -6 -2 -20 46.12 1.61
 -6 -2 -19 37.44 1.55
 -6 -2 -18 31.03 1.31
 -6 -2 -17 131.99 2.76
 -6 -2 -16 32.57 1.58
 -6 -2 -15 19.46 2.68
 -6 -2 -14 190.31 1.72
 -6 -2 -13 94.99 1.39
 -6 -2 -12 82.02 1.31
 -6 -2 -11 44.73 1.34
 -6 -2 -10 132.46 2.56
 -6 -2 -9 289.93 2.33
 -6 -2 -8 116.74 1.95
 -6 -2 -7 100.01 1.7
 -6 -2 -6 208.13 5.35
 -6 -2 -5 5.96 1.5
 -6 -2 -4 33.38 1.75
 -6 -2 -3 7.53 1.47
 -6 -2 -2 135.07 2.03
 -6 -2 -1 77.83 1.6
 -6 -1 -45 31.82 2.67
 -6 -1 -44 56.95 2.12
 -6 -1 -43 17.17 2.01
 -6 -1 -42 10.49 1.92
 -6 -1 -41 24.97 2.08
 -6 -1 -40 20.36 2.16
 -6 -1 -39 40.41 1.7
 -6 -1 -38 4.29 1.77
 -6 -1 -37 26.93 1.64
 -6 -1 -36 27.85 1.71
 -6 -1 -35 59.55 1.96
 -6 -1 -32 4 1.6
 -6 -1 -31 4.22 1.58
 -6 -1 -30 50.61 1.55
 -6 -1 -29 5.64 1.62
 -6 -1 -28 132.57 2.57
 -6 -1 -27 12.39 1.59
 -6 -1 -26 87.35 1.78
 -6 -1 -25 166.94 2.34
 -6 -1 -24 142.29 2.47
 -6 -1 -23 35.09 1.53
 -6 -1 -22 29.09 1.33
 -6 -1 -21 275.83 1.78
 -6 -1 -20 58.39 1.6
 -6 -1 -18 44.27 1.33
 -6 -1 -17 109.8 2.42
 -6 -1 -16 9.49 1.45
 -6 -1 -15 231.57 1.8
 -6 -1 -14 8.38 1.39
 -6 -1 -13 60.13 1.32
 -6 -1 -12 125.02 1.34
 -6 -1 -11 28.08 1.16
 -6 -1 -10 573.56 2.56
 -6 -1 -9 12.17 1.29
 -6 -1 -8 292.17 4.03
 -6 -1 -7 178.11 2.23
 -6 -1 -6 688.69 10.64
 -6 -1 -5 7 1.83
 -6 -1 -4 257.98 2.04
 -6 -1 -3 39.84 1.69
 -6 -1 -2 94.93 2.49
 -6 -1 -1 225.94 1.96
 -5 -21 -7 14.76 2.68
 -5 -21 -6 12.92 2.65
 -5 -20 -15 5.69 2.83
 -5 -20 -12 11.51 2.55
 -5 -20 -10 23.25 2.61
 -5 -20 -9 8.43 2.6
 -5 -20 -8 15.74 2.02
 -5 -20 -7 7.12 2.72
 -5 -20 -6 7.03 2.72
 -5 -20 -5 13.81 4.12
 -5 -19 -6 8.05 1.71
 -5 -19 -4 2.98 1.09
 -5 -19 -2 14.24 2.49
 -5 -18 -23 8.73 1.92
 -5 -18 -21 8.14 2.04
 -5 -18 -19 16.71 1.67
 -5 -18 -18 5.25 2.17
 -5 -18 -15 21.83 4.92
 -5 -18 -11 4.49 1.93
 -5 -18 -10 5.56 2.35
 -5 -18 -9 4.24 0.93
 -5 -18 -8 11.09 1.67
 -5 -18 -6 9.48 2.61
 -5 -18 -5 10.67 2.47
 -5 -18 -4 11.12 2.84
 -5 -18 -3 7.31 1.87
 -5 -18 -1 13.48 3.17
 -5 -17 -26 13.91 3.05
 -5 -17 -25 5.18 1.96
 -5 -17 -22 14.11 3.31
 -5 -17 -21 19.37 2.98
 -5 -17 -19 7.9 2.41
 -5 -17 -18 4.09 1.72
 -5 -17 -17 5.02 1.79
 -5 -17 -16 17.15 2.35
 -5 -17 -14 9.13 1.74
 -5 -17 -10 22.46 3.29
 -5 -17 -8 34.89 1.83
 -5 -17 -6 10.8 1.59
 -5 -17 -3 8.67 2.28
 -5 -17 -2 5.32 1.88
 -5 -16 -30 5.72 1.78
 -5 -16 -29 5.86 1.74
 -5 -16 -28 7.4 1.69
 -5 -16 -26 13.6 2.18
 -5 -16 -25 9.55 1.9
 -5 -16 -24 9.96 2.29
 -5 -16 -23 11.3 2.19
 -5 -16 -22 18.97 2.48
 -5 -16 -20 9.75 2.22
 -5 -16 -19 13.57 2.05
 -5 -16 -18 11.21 1.82
 -5 -16 -15 14.2 1.98
 -5 -16 -14 5.22 1.33
 -5 -16 -13 4.69 1.28
 -5 -16 -12 17.29 1.9
 -5 -16 -11 11.12 1.58
 -5 -16 -10 2.21 0.94
 -5 -16 -8 19.71 2.87
 -5 -16 -7 9.84 2
 -5 -16 -6 62.29 2.99
 -5 -16 -5 3.07 1.24
 -5 -16 -4 26.85 2.42
 -5 -16 -3 13.81 1.93
 -5 -16 -2 7.99 1.41
 -5 -16 -1 11.51 1.56
 -5 -15 -31 11.15 2.01
 -5 -15 -30 10.19 1.85
 -5 -15 -28 38.31 2.43
 -5 -15 -27 10.53 1.94
 -5 -15 -26 18.43 1.83
 -5 -15 -24 13.26 2.24
 -5 -15 -19 11.7 1.66
 -5 -15 -14 9.04 1.42
 -5 -15 -13 57.75 3.3
 -5 -15 -12 24.93 2.4
 -5 -15 -11 8.57 1.47
 -5 -15 -10 44.11 5.58
 -5 -15 -9 4.31 1.43
 -5 -15 -8 42.41 2.68
 -5 -15 -7 33.85 2.16
 -5 -15 -6 7.61 2.21
 -5 -15 -5 11.96 1.68
 -5 -15 -4 18.43 1.38
 -5 -15 -3 23.52 2.83
 -5 -15 -2 4.63 1.72
 -5 -15 -1 46.46 1.94
 -5 -14 -35 24.99 2.85
 -5 -14 -34 7.19 2.68
 -5 -14 -33 6.56 2.4
 -5 -14 -30 4.35 1.95
 -5 -14 -29 17.28 2.02
 -5 -14 -28 25.95 3.15
 -5 -14 -27 4.63 2.17
 -5 -14 -26 12.66 1.99
 -5 -14 -25 15.13 1.93
 -5 -14 -24 12.75 1.9
 -5 -14 -23 10.89 1.88
 -5 -14 -22 17.5 2.16
 -5 -14 -20 6.04 1.58
 -5 -14 -19 64.28 2.6
 -5 -14 -18 3.12 1.03
 -5 -14 -17 45.62 4.05
 -5 -14 -15 26.39 2.7
 -5 -14 -14 16.78 1.55
 -5 -14 -13 29.54 2.22
 -5 -14 -12 22.2 1.57
 -5 -14 -11 5.63 0.99
 -5 -14 -10 19.16 1.17
 -5 -14 -9 41.58 2.86
 -5 -14 -8 48.45 1.42
 -5 -14 -6 43.42 1.99
 -5 -14 -5 31.03 2.73
 -5 -14 -4 32.35 1.83
 -5 -14 -3 65.17 2.33
 -5 -14 -2 11.45 1.39
 -5 -14 -1 79.17 3.64
 -5 -13 -35 10.46 2.17
 -5 -13 -34 5.48 1.88
 -5 -13 -33 18.54 1.78
 -5 -13 -32 3.92 1.89
 -5 -13 -31 28.43 1.75
 -5 -13 -30 7.14 2.07
 -5 -13 -28 9.44 2.07
 -5 -13 -27 26.08 3.55
 -5 -13 -26 34.9 2.03
 -5 -13 -23 12.71 1.96
 -5 -13 -22 26.54 2.27
 -5 -13 -21 41.5 2.77
 -5 -13 -20 8.87 1.53
 -5 -13 -19 2.71 1.18
 -5 -13 -17 74.19 3.73
 -5 -13 -16 31.7 2.05
 -5 -13 -15 35.16 2.29
 -5 -13 -14 15.74 1.01
 -5 -13 -12 77.01 2.91
 -5 -13 -11 133.9 3.73
 -5 -13 -10 18.84 1.82
 -5 -13 -9 6.89 1.16
 -5 -13 -8 81.04 4.84
 -5 -13 -7 112.79 2.68
 -5 -13 -6 43.38 2.68
 -5 -13 -5 33.43 2.62
 -5 -13 -4 48.65 2.35
 -5 -13 -3 7.94 1.36
 -5 -13 -2 22.41 1.61
 -5 -13 -1 114.54 2.91
 -5 -12 -39 22.4 5.04
 -5 -12 -37 48.99 2.75
 -5 -12 -36 51.95 3.39
 -5 -12 -35 34.59 2.84
 -5 -12 -34 20.36 3.49
 -5 -12 -33 5.51 2
 -5 -12 -31 5.15 1.94
 -5 -12 -30 26.57 2.49
 -5 -12 -28 22.51 1.86
 -5 -12 -27 21.96 2.01
 -5 -12 -26 32.08 3.47
 -5 -12 -25 11.15 2.03
 -5 -12 -24 5.17 1.08
 -5 -12 -23 25.26 2.22
 -5 -12 -22 12.16 2.13
 -5 -12 -20 19.47 1.59
 -5 -12 -19 223.95 7.06
 -5 -12 -18 12.17 1.41
 -5 -12 -17 89.05 3.87
 -5 -12 -16 119.6 2.57
 -5 -12 -15 75.15 3.01
 -5 -12 -14 99.56 4.3
 -5 -12 -13 36.19 1.36
 -5 -12 -12 10.34 1.19
 -5 -12 -10 11.38 0.97
 -5 -12 -9 7.68 1.09
 -5 -12 -8 7.15 1.4
 -5 -12 -7 14.27 1.55
 -5 -12 -6 19.5 2.06
 -5 -12 -5 3.67 1.32
 -5 -12 -4 21.03 1.37
 -5 -12 -3 72.9 2.44
 -5 -12 -2 72.12 1.56
 -5 -12 -1 167.69 5.48
 -5 -11 -40 34.77 2.54
 -5 -11 -39 41.72 3.08
 -5 -11 -37 12.95 2.07
 -5 -11 -36 50.06 2.68
 -5 -11 -35 29.62 2.02
 -5 -11 -34 18.41 1.96
 -5 -11 -32 16.86 2.49
 -5 -11 -31 19.77 3.73
 -5 -11 -30 23.84 1.93
 -5 -11 -29 4.61 2.01
 -5 -11 -28 85.41 4.32
 -5 -11 -27 12 1.8
 -5 -11 -26 2.57 1.23
 -5 -11 -25 49.96 3.14
 -5 -11 -24 48.29 1.9
 -5 -11 -23 9.9 1.12
 -5 -11 -22 41.74 2
 -5 -11 -21 205.69 2.89
 -5 -11 -20 98.96 4.28
 -5 -11 -19 147.5 3.07
 -5 -11 -18 160.76 2.91
 -5 -11 -17 6.24 1.74
 -5 -11 -16 131.04 2.57
 -5 -11 -15 17.92 1.62
 -5 -11 -14 5.84 1.38
 -5 -11 -13 11.83 1.14
 -5 -11 -12 66.59 2.16
 -5 -11 -11 7.56 1.42
 -5 -11 -10 10.32 1.03
 -5 -11 -9 76.54 1.93
 -5 -11 -8 103.25 4.63
 -5 -11 -7 49.54 2.64
 -5 -11 -6 16.11 1.92
 -5 -11 -5 4.34 1.47
 -5 -11 -4 12.77 1.33
 -5 -11 -3 102.56 3.03
 -5 -11 -2 427.61 10.16
 -5 -11 -1 196.54 3.45
 -5 -10 -40 12.88 2.25
 -5 -10 -39 38.17 2.09
 -5 -10 -38 75.19 3.14
 -5 -10 -37 15.72 1.89
 -5 -10 -36 20.27 1.85
 -5 -10 -35 13.24 1.96
 -5 -10 -34 19.94 2.08
 -5 -10 -33 94.82 2.75
 -5 -10 -31 24.02 2.15
 -5 -10 -30 30.56 2.03
 -5 -10 -29 8.77 2.43
 -5 -10 -28 17.52 1.42
 -5 -10 -27 20.45 1.32
 -5 -10 -26 37.55 1.92
 -5 -10 -25 2.95 1.23
 -5 -10 -24 13.49 1.3
 -5 -10 -23 10.95 1.3
 -5 -10 -22 133.37 3.26
 -5 -10 -21 35.67 2.64
 -5 -10 -20 160.18 2.87
 -5 -10 -19 143.09 3.3
 -5 -10 -18 86.49 1.38
 -5 -10 -17 12.71 1.13
 -5 -10 -16 111.93 3.13
 -5 -10 -15 138.2 2.36
 -5 -10 -14 5.84 1.37
 -5 -10 -13 11.67 1.01
 -5 -10 -12 39.09 1.32
 -5 -10 -11 72.35 2.72
 -5 -10 -10 11.49 1.06
 -5 -10 -9 70.7 2.2
 -5 -10 -8 23.59 1.49
 -5 -10 -7 10.83 1.3
 -5 -10 -6 28.78 1.21
 -5 -10 -5 14.88 1.62
 -5 -10 -4 383.09 8.44
 -5 -10 -3 38.62 1.88
 -5 -10 -2 13.41 1.33
 -5 -10 -1 194.41 3.54
 -5 -9 -41 8.79 2.98
 -5 -9 -39 38.24 2.21
 -5 -9 -38 27.9 1.91
 -5 -9 -37 11.46 2.02
 -5 -9 -36 8.52 1.86
 -5 -9 -35 42.96 1.87
 -5 -9 -34 12.28 2.07
 -5 -9 -33 6.34 2.07
 -5 -9 -32 6.15 1.91
 -5 -9 -31 13.15 1.83
 -5 -9 -29 53.19 1.44
 -5 -9 -28 22.31 1.8
 -5 -9 -27 8.01 1.62
 -5 -9 -26 15.43 1.62
 -5 -9 -25 19.33 1.6
 -5 -9 -24 7.88 1.18
 -5 -9 -23 71.92 1.98
 -5 -9 -22 65.81 2.24
 -5 -9 -21 59.78 3.01
 -5 -9 -20 23.99 1.7
 -5 -9 -19 83.94 1.81
 -5 -9 -18 69.13 1.73
 -5 -9 -17 128.65 2.14
 -5 -9 -16 18.5 1.14
 -5 -9 -15 22.21 1.25
 -5 -9 -14 29.3 1.1
 -5 -9 -13 27.52 1.13
 -5 -9 -12 28.54 1.6
 -5 -9 -11 52.22 1.66
 -5 -9 -10 94.06 2.04
 -5 -9 -9 40.53 1.72
 -5 -9 -8 114.62 3.31
 -5 -9 -7 34.54 1.4
 -5 -9 -6 5.92 1.48
 -5 -9 -5 13.28 1.45
 -5 -9 -4 44.71 1.8
 -5 -9 -3 79.42 1.48
 -5 -9 -2 34.85 2.32
 -5 -9 -1 184.9 3.57
 -5 -8 -42 8.09 2.4
 -5 -8 -40 13.4 2.45
 -5 -8 -38 25.81 2.08
 -5 -8 -36 48.37 2.37
 -5 -8 -35 49.72 2.23
 -5 -8 -33 18.29 2.17
 -5 -8 -32 7.76 1.88
 -5 -8 -31 31.76 1.85
 -5 -8 -30 4.41 1.46
 -5 -8 -29 11.56 1.3
 -5 -8 -28 22.47 1.77
 -5 -8 -27 33.28 1.33
 -5 -8 -26 63.11 1.56
 -5 -8 -25 113.62 1.73
 -5 -8 -24 25.85 1.21
 -5 -8 -23 40.84 1.23
 -5 -8 -22 7.97 1.54
 -5 -8 -21 26.27 1.85
 -5 -8 -20 43.42 1.22
 -5 -8 -19 15.69 1.28
 -5 -8 -18 94.63 1.38
 -5 -8 -17 60.38 1.29
 -5 -8 -16 181.09 2.63
 -5 -8 -15 32.66 1.12
 -5 -8 -14 123.68 2.48
 -5 -8 -13 29.79 1.08
 -5 -8 -12 61.95 1.88
 -5 -8 -11 28.75 1.22
 -5 -8 -10 75.77 2.16
 -5 -8 -9 206.38 4.01
 -5 -8 -8 81.18 2.45
 -5 -8 -7 4.09 1.23
 -5 -8 -6 228.85 7.99
 -5 -8 -5 43.98 2.11
 -5 -8 -4 11.88 1.28
 -5 -8 -2 199.25 3.69
 -5 -8 -1 33.59 1.34
 -5 -7 -44 14.15 2.17
 -5 -7 -42 18.56 4.26
 -5 -7 -41 8.65 2.29
 -5 -7 -40 7.44 2
 -5 -7 -39 7.18 2.23
 -5 -7 -38 7.78 1.94
 -5 -7 -37 25.61 1.86
 -5 -7 -36 17.19 2.02
 -5 -7 -33 9.71 1.88
 -5 -7 -32 5.76 1.54
 -5 -7 -31 62.9 1.78
 -5 -7 -30 27.56 1.45
 -5 -7 -29 3.61 1.68
 -5 -7 -28 14.39 1.29
 -5 -7 -27 31.63 1.31
 -5 -7 -26 110.95 1.82
 -5 -7 -25 23.79 1.24
 -5 -7 -24 4.68 1.23
 -5 -7 -23 16.71 1.54
 -5 -7 -22 4.35 1.66
 -5 -7 -21 18.05 1.66
 -5 -7 -20 20.58 1.24
 -5 -7 -19 68.3 1.95
 -5 -7 -18 83.35 1.35
 -5 -7 -16 72.74 1.74
 -5 -7 -15 85.94 2.56
 -5 -7 -14 18.64 1.25
 -5 -7 -13 6.99 1.05
 -5 -7 -12 56.04 1.14
 -5 -7 -11 91.89 1.83
 -5 -7 -10 16.32 1.01
 -5 -7 -9 41.98 1.67
 -5 -7 -8 22 1.2
 -5 -7 -7 28.56 1.21
 -5 -7 -6 83.04 2.09
 -5 -7 -5 44.38 1.36
 -5 -7 -4 15.78 1.47
 -5 -7 -3 86.25 2.26
 -5 -7 -2 16.43 1.62
 -5 -7 -1 22.19 1.29
 -5 -6 -45 22.94 2.16
 -5 -6 -44 7.55 2.19
 -5 -6 -43 12.16 2.12
 -5 -6 -42 5.62 2.42
 -5 -6 -40 31.39 1.94
 -5 -6 -38 7.34 2.04
 -5 -6 -37 10.27 1.87
 -5 -6 -36 4.12 1.98
 -5 -6 -35 25.84 1.94
 -5 -6 -34 39.56 2.98
 -5 -6 -33 31.43 2.51
 -5 -6 -32 8.31 1.43
 -5 -6 -31 12.28 1.45
 -5 -6 -30 53.35 2.01
 -5 -6 -29 53.45 2.22
 -5 -6 -28 54.07 1.39
 -5 -6 -27 20.22 1.28
 -5 -6 -26 37.44 1.31
 -5 -6 -25 36.64 1.28
 -5 -6 -24 65.47 1.47
 -5 -6 -22 86.78 1.58
 -5 -6 -20 31.87 1.21
 -5 -6 -19 44.65 1.22
 -5 -6 -18 20.7 1.39
 -5 -6 -17 45.94 1.3
 -5 -6 -16 143.37 2.45
 -5 -6 -15 37.73 1.14
 -5 -6 -13 127.19 1.69
 -5 -6 -12 76.98 1.19
 -5 -6 -11 73.25 1.16
 -5 -6 -10 180 2.29
 -5 -6 -9 15.58 1.29
 -5 -6 -8 108.64 1.3
 -5 -6 -7 37.35 1.23
 -5 -6 -6 29.68 1.68
 -5 -6 -5 90.46 1.88
 -5 -6 -4 128.59 2.02
 -5 -6 -3 31.89 2.4
 -5 -6 -1 8.02 1.28
 -5 -5 -46 6.84 2.26
 -5 -5 -45 10.88 2.18
 -5 -5 -43 27.04 2.38
 -5 -5 -42 11.23 2.38
 -5 -5 -40 8.14 1.95
 -5 -5 -39 53.4 1.98
 -5 -5 -38 30.25 1.89
 -5 -5 -36 43.92 3.77
 -5 -5 -34 47.94 2.8
 -5 -5 -33 27.49 1.52
 -5 -5 -32 21.89 1.44
 -5 -5 -31 34.12 1.52
 -5 -5 -30 14.29 1.43
 -5 -5 -29 55.6 2.04
 -5 -5 -28 11.22 1.41
 -5 -5 -27 14.61 1.49
 -5 -5 -26 29.46 1.3
 -5 -5 -25 110.22 1.97
 -5 -5 -24 55.44 1.91
 -5 -5 -23 43.25 1.42
 -5 -5 -21 98.59 1.78
 -5 -5 -20 150.27 2.04
 -5 -5 -19 38.36 1.21
 -5 -5 -18 86.34 1.55
 -5 -5 -17 9.27 1.23
 -5 -5 -16 16.91 1.11
 -5 -5 -15 9.59 1.16
 -5 -5 -14 15.96 1.08
 -5 -5 -13 58.1 1.26
 -5 -5 -12 5.49 1.18
 -5 -5 -11 177.6 1.67
 -5 -5 -10 105.51 1.41
 -5 -5 -9 127.83 1.83
 -5 -5 -8 28.66 1.21
 -5 -5 -7 45.52 1.36
 -5 -5 -6 14.78 1.76
 -5 -5 -5 10.45 1.28
 -5 -5 -4 48.16 1.34
 -5 -5 -3 58.81 1.36
 -5 -5 -2 68.28 2.46
 -5 -5 -1 94.64 3.81
 -5 -4 -46 9.84 2.23
 -5 -4 -45 9.64 2.18
 -5 -4 -43 30.48 2.1
 -5 -4 -42 29.25 2.09
 -5 -4 -41 40.92 1.97
 -5 -4 -40 5.29 2.02
 -5 -4 -39 19.59 1.88
 -5 -4 -38 17.39 1.86
 -5 -4 -37 8.47 1.78
 -5 -4 -36 103.86 3.43
 -5 -4 -35 14.5 2.15
 -5 -4 -34 10.39 1.74
 -5 -4 -33 46.66 1.53
 -5 -4 -32 47.29 1.78
 -5 -4 -30 72.21 1.91
 -5 -4 -29 53.32 1.49
 -5 -4 -28 3.78 1.47
 -5 -4 -27 32.26 1.33
 -5 -4 -26 81.39 1.74
 -5 -4 -25 29.49 1.28
 -5 -4 -24 52.05 1.46
 -5 -4 -23 8.94 1.45
 -5 -4 -22 175.4 3.88
 -5 -4 -21 22.1 1.23
 -5 -4 -20 187.88 1.67
 -5 -4 -19 71.8 1.4
 -5 -4 -18 9.59 1.19
 -5 -4 -17 5.83 1.29
 -5 -4 -16 130.08 1.35
 -5 -4 -15 54.14 1.28
 -5 -4 -14 40.81 1.27
 -5 -4 -13 2.77 1.19
 -5 -4 -12 19.75 1.06
 -5 -4 -11 96.02 1.31
 -5 -4 -10 22.5 1.04
 -5 -4 -9 123.51 1.71
 -5 -4 -8 69.06 1.37
 -5 -4 -7 13.49 1.08
 -5 -4 -6 3.39 1.21
 -5 -4 -5 7.52 1.51
 -5 -4 -4 321.45 1.95
 -5 -4 -3 65.08 1.39
 -5 -4 -2 3.93 1.31
 -5 -4 -1 179.99 1.91
 -5 -3 -46 11.13 2.32
 -5 -3 -45 50.79 2.34
 -5 -3 -44 10.93 2.3
 -5 -3 -41 31.61 1.94
 -5 -3 -40 17.02 1.9
 -5 -3 -39 10.77 1.88
 -5 -3 -38 4.86 2.04
 -5 -3 -37 38.4 1.77
 -5 -3 -36 50.06 2.74
 -5 -3 -34 68.4 1.71
 -5 -3 -33 11.11 1.47
 -5 -3 -32 6.24 1.46
 -5 -3 -30 8.96 1.5
 -5 -3 -29 18.53 1.36
 -5 -3 -28 12.13 1.34
 -5 -3 -27 63.5 1.96
 -5 -3 -26 22.21 1.29
 -5 -3 -25 6.86 1.33
 -5 -3 -24 64.35 1.49
 -5 -3 -23 25.19 1.44
 -5 -3 -22 56.31 1.49
 -5 -3 -21 80.44 1.35
 -5 -3 -20 171.17 2.35
 -5 -3 -19 39.71 1.17
 -5 -3 -18 234.4 1.51
 -5 -3 -17 53.3 1.15
 -5 -3 -16 16.63 1.19
 -5 -3 -15 138.15 1.39
 -5 -3 -14 51.15 1.16
 -5 -3 -13 6.5 1.07
 -5 -3 -12 45.45 1.62
 -5 -3 -11 101.37 1.63
 -5 -3 -10 5.03 1.05
 -5 -3 -9 10.49 0.95
 -5 -3 -8 5.88 1.01
 -5 -3 -7 110.16 1.66
 -5 -3 -6 94.62 1.49
 -5 -3 -5 216.3 4.11
 -5 -3 -4 32.94 1.46
 -5 -3 -3 86.39 1.71
 -5 -3 -2 404.1 2.09
 -5 -3 -1 187.6 4.65
 -5 -2 -47 10.43 2.47
 -5 -2 -46 28.71 2.4
 -5 -2 -45 29.71 2.37
 -5 -2 -44 16.05 2.34
 -5 -2 -41 46.09 1.98
 -5 -2 -40 25.98 2.02
 -5 -2 -39 20.88 1.98
 -5 -2 -38 10.07 1.77
 -5 -2 -37 5.15 2.01
 -5 -2 -35 3.94 1.61
 -5 -2 -34 72.08 2.06
 -5 -2 -33 9.4 1.47
 -5 -2 -32 15.31 1.44
 -5 -2 -31 16.57 1.5
 -5 -2 -30 22.31 1.4
 -5 -2 -29 77.38 2.35
 -5 -2 -28 143.49 2.72
 -5 -2 -27 69.1 1.52
 -5 -2 -26 97.54 2.53
 -5 -2 -25 30.09 1.45
 -5 -2 -24 54.52 1.66
 -5 -2 -23 65.29 2.1
 -5 -2 -22 12.23 1.4
 -5 -2 -21 15.67 1.33
 -5 -2 -20 64.07 1.24
 -5 -2 -19 9.01 1.14
 -5 -2 -18 33.2 1.14
 -5 -2 -17 16.79 1.14
 -5 -2 -16 153.98 1.48
 -5 -2 -15 56.08 1.19
 -5 -2 -14 30.26 1.17
 -5 -2 -13 200.77 3.42
 -5 -2 -12 249.93 3.08
 -5 -2 -11 11.74 1.19
 -5 -2 -10 337.99 3.6
 -5 -2 -9 456.15 4.09
 -5 -2 -8 74.09 1.24
 -5 -2 -7 428.83 5.21
 -5 -2 -6 262.77 4.07
 -5 -2 -5 143.91 1.6
 -5 -2 -4 85.79 1.48
 -5 -2 -3 250.84 1.8
 -5 -2 -2 97.94 2.22
 -5 -2 -1 179.46 1.87
 -5 -1 -47 4.95 2.34
 -5 -1 -46 20.24 2.32
 -5 -1 -44 12.86 2.07
 -5 -1 -43 55.56 3.12
 -5 -1 -42 17.04 2.27
 -5 -1 -40 19.88 2.31
 -5 -1 -38 57.88 2.38
 -5 -1 -36 25.02 2.11
 -5 -1 -35 13.73 1.52
 -5 -1 -34 70.15 1.73
 -5 -1 -33 20.19 1.47
 -5 -1 -32 13.9 1.45
 -5 -1 -31 229.09 3.78
 -5 -1 -30 36.49 2
 -5 -1 -29 191.67 3.55
 -5 -1 -28 35.82 1.38
 -5 -1 -27 51.73 1.55
 -5 -1 -26 148.87 2.4
 -5 -1 -25 212.9 3.46
 -5 -1 -24 43.13 1.49
 -5 -1 -23 12.77 1.57
 -5 -1 -22 64 1.5
 -5 -1 -21 44.08 1.73
 -5 -1 -20 8.32 1.16
 -5 -1 -19 8.66 1.22
 -5 -1 -18 119.71 1.99
 -5 -1 -17 95.71 1.41
 -5 -1 -16 32.58 1.17
 -5 -1 -15 147.58 1.41
 -5 -1 -14 437.98 5.37
 -5 -1 -13 233.3 1.62
 -5 -1 -12 182.2 2.11
 -5 -1 -11 899.89 8.61
 -5 -1 -10 7.7 1.07
 -5 -1 -9 301.55 1.52
 -5 -1 -8 93.32 1.92
 -5 -1 -7 1166.22 10.67
 -5 -1 -6 211.36 1.92
 -5 -1 -5 180.31 1.68
 -5 -1 -4 221.94 1.76
 -5 -1 -3 170.81 2.64
 -5 -1 -2 186.67 4.82
 -5 -1 -1 63.28 2.73
 -4 -21 -7 6.75 2
 -4 -21 -2 6.02 2.74
 -4 -20 -20 18.58 2.42
 -4 -20 -14 13.78 6.83
 -4 -20 -11 14.8 2.28
 -4 -20 -10 11.59 1.93
 -4 -20 -9 6.88 2.81
 -4 -20 -7 15.07 2.82
 -4 -20 -6 6.43 2.92
 -4 -20 -5 11.45 2.33
 -4 -20 -4 14.48 2.34
 -4 -20 -1 6.81 1.18
 -4 -19 -23 14.46 2.55
 -4 -19 -20 5.22 2.3
 -4 -19 -18 12.41 1.73
 -4 -19 -14 11.67 2.01
 -4 -19 -13 11.93 1.84
 -4 -19 -12 4.04 1.56
 -4 -19 -11 5.17 1.14
 -4 -19 -9 56.31 4.17
 -4 -19 -7 4.33 1.94
 -4 -19 -6 4.72 1.89
 -4 -19 -5 14.14 2.24
 -4 -19 -1 7.38 1.19
 -4 -18 -28 5.8 2.33
 -4 -18 -27 34.27 2.68
 -4 -18 -26 9.9 3.66
 -4 -18 -24 13.99 3.44
 -4 -18 -22 21.77 4.76
 -4 -18 -21 9.73 2.39
 -4 -18 -19 5.74 2.29
 -4 -18 -18 8.33 1.43
 -4 -18 -16 7.94 1.52
 -4 -18 -10 17.18 3.34
 -4 -18 -9 58.45 2.08
 -4 -18 -7 13.41 4.22
 -4 -18 -6 19.85 3.81
 -4 -18 -5 5.7 1.52
 -4 -18 -3 3.51 1.29
 -4 -18 -2 3.16 1.49
 -4 -18 -1 5.91 1.25
 -4 -17 -29 26.26 2.75
 -4 -17 -28 15.41 2.54
 -4 -17 -27 9.09 2.2
 -4 -17 -26 4.86 2.29
 -4 -17 -25 31.72 3.02
 -4 -17 -22 15.23 2.7
 -4 -17 -21 6.76 2.03
 -4 -17 -20 5.79 2
 -4 -17 -18 29.43 2.01
 -4 -17 -17 5.33 1.22
 -4 -17 -12 10.54 1.83
 -4 -17 -11 16.03 2.71
 -4 -17 -10 60.08 8.7
 -4 -17 -9 63.06 4.11
 -4 -17 -8 9.03 1.52
 -4 -17 -7 10.53 2.42
 -4 -17 -6 8.77 2.38
 -4 -17 -5 2.98 1.21
 -4 -17 -4 3.23 0.87
 -4 -17 -3 9.85 1.22
 -4 -17 -2 69.4 5.84
 -4 -17 -1 7.78 1.28
 -4 -16 -33 14.06 4.52
 -4 -16 -32 11.44 2.81
 -4 -16 -30 5.06 2.33
 -4 -16 -29 6.18 2.24
 -4 -16 -28 6.16 2.21
 -4 -16 -27 6.23 1.69
 -4 -16 -26 11.28 1.99
 -4 -16 -25 5.31 1.43
 -4 -16 -24 8.39 1.62
 -4 -16 -23 7.51 1.31
 -4 -16 -20 21.32 2.22
 -4 -16 -19 24.85 3.48
 -4 -16 -18 30.41 1.97
 -4 -16 -17 7.03 1.84
 -4 -16 -16 10.17 2.27
 -4 -16 -15 11.1 1.43
 -4 -16 -14 19.66 2
 -4 -16 -13 30.72 3.36
 -4 -16 -12 8.17 1.44
 -4 -16 -11 8.14 3.79
 -4 -16 -10 36.19 1.9
 -4 -16 -9 13.87 1.77
 -4 -16 -8 5.88 1.61
 -4 -16 -7 8.24 1.46
 -4 -16 -6 14.67 1.69
 -4 -16 -5 17.92 4.44
 -4 -16 -4 34.77 6.68
 -4 -16 -2 85.14 4.99
 -4 -16 -1 5.6 1.4
 -4 -15 -34 9.32 1.69
 -4 -15 -33 10.27 2.39
 -4 -15 -31 7.73 1.8
 -4 -15 -30 4.17 2.02
 -4 -15 -28 8.87 2.14
 -4 -15 -27 11.24 1.78
 -4 -15 -26 4.46 1.64
 -4 -15 -25 23.77 1.76
 -4 -15 -22 17.75 1.53
 -4 -15 -21 45.04 3.48
 -4 -15 -20 18.51 3.04
 -4 -15 -19 4.29 1.94
 -4 -15 -18 4.17 1.97
 -4 -15 -17 44.91 3.96
 -4 -15 -16 13.09 2.05
 -4 -15 -15 51.57 2.26
 -4 -15 -14 22.64 1.6
 -4 -15 -13 4.42 1.34
 -4 -15 -12 12.13 2.6
 -4 -15 -11 21.85 2.57
 -4 -15 -10 19.82 2.57
 -4 -15 -8 8.57 1.04
 -4 -15 -7 11.32 2
 -4 -15 -6 11.97 2.35
 -4 -15 -5 4.92 0.96
 -4 -15 -4 50.94 2.24
 -4 -15 -3 12.05 5.08
 -4 -15 -2 14.52 1.62
 -4 -15 -1 32.09 3.09
 -4 -14 -37 36.08 4.22
 -4 -14 -36 91.61 3.9
 -4 -14 -35 13.18 1.74
 -4 -14 -34 3.96 1.94
 -4 -14 -31 14.88 1.7
 -4 -14 -30 14.26 2.81
 -4 -14 -29 56.87 2.96
 -4 -14 -27 25.93 1.99
 -4 -14 -25 18.87 1.55
 -4 -14 -23 24.38 4.56
 -4 -14 -22 34.67 2.35
 -4 -14 -21 5.18 1.52
 -4 -14 -20 90.44 4.16
 -4 -14 -19 21.43 1.92
 -4 -14 -18 239.98 18.79
 -4 -14 -17 94.08 2.5
 -4 -14 -16 57.82 8.16
 -4 -14 -15 51.95 6.59
 -4 -14 -13 78.97 4.08
 -4 -14 -12 15.87 1.76
 -4 -14 -11 20.87 1.37
 -4 -14 -10 5.29 0.69
 -4 -14 -9 6.93 0.84
 -4 -14 -7 6.6 0.78
 -4 -14 -6 14.03 1.26
 -4 -14 -4 33.31 1.4
 -4 -14 -3 4.91 1.49
 -4 -14 -2 92.86 3.09
 -4 -14 -1 62.15 3.5
 -4 -13 -39 12.25 3.54
 -4 -13 -37 13.49 2.1
 -4 -13 -36 11.56 1.9
 -4 -13 -35 29.04 2.03
 -4 -13 -33 6.17 1.72
 -4 -13 -32 33.61 2.94
 -4 -13 -31 19.99 1.96
 -4 -13 -30 17.4 1.59
 -4 -13 -29 21.5 1.56
 -4 -13 -28 12.47 1.52
 -4 -13 -27 65.54 2.19
 -4 -13 -25 5.15 1.46
 -4 -13 -24 25.59 1.76
 -4 -13 -23 74.26 5.09
 -4 -13 -22 31.64 1.72
 -4 -13 -21 47.78 6.48
 -4 -13 -19 99.51 3.69
 -4 -13 -18 62.98 2.67
 -4 -13 -17 88.35 3.81
 -4 -13 -16 11.69 1.52
 -4 -13 -15 31.06 2.72
 -4 -13 -14 87.5 11.55
 -4 -13 -13 12.81 1
 -4 -13 -12 21.85 1.78
 -4 -13 -11 14.8 1.75
 -4 -13 -10 10.06 1.07
 -4 -13 -9 3.53 1.13
 -4 -13 -8 12.38 1.18
 -4 -13 -7 32.63 1.96
 -4 -13 -6 39 1.19
 -4 -13 -5 33.62 1.38
 -4 -13 -4 33.66 1.1
 -4 -13 -3 117.53 2.4
 -4 -13 -1 137.78 1.97
 -4 -12 -41 12.29 3.36
 -4 -12 -40 30.48 4.14
 -4 -12 -39 11.66 2.35
 -4 -12 -38 16.89 2.15
 -4 -12 -37 15.53 2.2
 -4 -12 -34 47.03 5.58
 -4 -12 -33 7.57 2.43
 -4 -12 -30 18.13 1.73
 -4 -12 -28 6.54 1.89
 -4 -12 -26 16.72 1.64
 -4 -12 -25 11 1.88
 -4 -12 -24 7.92 1.58
 -4 -12 -23 28.12 1.58
 -4 -12 -22 16.11 1.66
 -4 -12 -21 71.02 2.14
 -4 -12 -20 50.88 2.35
 -4 -12 -19 146.46 3.37
 -4 -12 -18 26.85 2.38
 -4 -12 -17 43.48 2.18
 -4 -12 -16 155.43 5.49
 -4 -12 -14 25.12 2.08
 -4 -12 -13 6.18 1.96
 -4 -12 -12 26.21 1.13
 -4 -12 -11 13.11 0.83
 -4 -12 -10 69.66 1.77
 -4 -12 -9 36.38 1.83
 -4 -12 -8 140.15 4.79
 -4 -12 -6 3.04 1.08
 -4 -12 -5 2.52 1.11
 -4 -12 -4 71.98 2.54
 -4 -12 -3 68.4 2.64
 -4 -12 -2 72.91 1.69
 -4 -12 -1 305.58 7.2
 -4 -11 -41 15.38 2.08
 -4 -11 -40 15.16 2.29
 -4 -11 -39 32.88 2.43
 -4 -11 -38 49.22 2.38
 -4 -11 -37 25.06 1.92
 -4 -11 -36 17.51 2.21
 -4 -11 -34 6.73 2.44
 -4 -11 -33 5.62 1.99
 -4 -11 -32 25.6 1.66
 -4 -11 -31 4.48 1.71
 -4 -11 -30 37.79 1.63
 -4 -11 -29 4.11 1.65
 -4 -11 -28 7.27 1.86
 -4 -11 -27 89.44 3.35
 -4 -11 -26 40.89 1.71
 -4 -11 -25 24.34 2.07
 -4 -11 -23 26.94 1.65
 -4 -11 -22 43.9 2.09
 -4 -11 -21 17.8 1.04
 -4 -11 -20 44.59 2.38
 -4 -11 -19 40.11 2.15
 -4 -11 -18 4.38 1.18
 -4 -11 -17 9.41 1.18
 -4 -11 -16 68.04 1.74
 -4 -11 -15 28.25 2.18
 -4 -11 -14 117.57 2.88
 -4 -11 -13 4.59 0.88
 -4 -11 -12 108.71 2.62
 -4 -11 -11 215.2 4.92
 -4 -11 -10 9.04 0.84
 -4 -11 -9 38.41 1.38
 -4 -11 -8 66.53 2.39
 -4 -11 -7 342.54 4.57
 -4 -11 -6 8.97 0.92
 -4 -11 -5 24.76 1.34
 -4 -11 -4 40.18 2.08
 -4 -11 -3 50.87 1.24
 -4 -11 -2 52.08 1.45
 -4 -11 -1 26.15 1.46
 -4 -10 -42 7.84 2.38
 -4 -10 -41 18.81 2.06
 -4 -10 -40 14.62 1.9
 -4 -10 -39 10.15 1.99
 -4 -10 -38 19.41 2.07
 -4 -10 -35 8.76 2.2
 -4 -10 -34 29.85 2.12
 -4 -10 -33 7.15 1.86
 -4 -10 -32 24.55 1.8
 -4 -10 -31 10.18 1.63
 -4 -10 -30 8.28 1.71
 -4 -10 -28 20.7 1.72
 -4 -10 -27 9.36 1.7
 -4 -10 -26 76.16 2.96
 -4 -10 -25 3.47 1.62
 -4 -10 -24 55.19 1.99
 -4 -10 -23 24.88 1.48
 -4 -10 -22 50.19 1.92
 -4 -10 -21 63.67 1.74
 -4 -10 -20 47.25 2.28
 -4 -10 -19 26.24 0.95
 -4 -10 -18 38.45 1.65
 -4 -10 -17 65.33 3.11
 -4 -10 -16 43.39 1.53
 -4 -10 -15 92.32 2.19
 -4 -10 -14 39.7 1.31
 -4 -10 -13 35.17 1.11
 -4 -10 -12 41.38 1.65
 -4 -10 -11 7.92 1
 -4 -10 -10 111.19 1.24
 -4 -10 -9 7.68 1.14
 -4 -10 -8 77.65 4.15
 -4 -10 -6 6.05 0.91
 -4 -10 -5 237.14 2.73
 -4 -10 -4 20.79 1.24
 -4 -10 -3 17.3 1.27
 -4 -10 -2 170.45 6.38
 -4 -10 -1 61.46 1.65
 -4 -9 -44 9.85 2.98
 -4 -9 -43 18.24 2.57
 -4 -9 -42 11.07 2.9
 -4 -9 -38 31.88 1.95
 -4 -9 -37 32.07 1.92
 -4 -9 -35 26.01 2.04
 -4 -9 -34 11.83 1.71
 -4 -9 -32 8.06 1.66
 -4 -9 -31 32.76 1.91
 -4 -9 -30 26.92 1.73
 -4 -9 -29 12.93 1.77
 -4 -9 -28 40.4 1.75
 -4 -9 -27 81.84 3.38
 -4 -9 -26 34.76 1.68
 -4 -9 -25 3.17 1.11
 -4 -9 -24 11.36 1.1
 -4 -9 -23 84.72 1.53
 -4 -9 -22 159 2.57
 -4 -9 -21 14.56 1.64
 -4 -9 -20 49.12 1.36
 -4 -9 -19 247.63 3.94
 -4 -9 -18 26.26 1.56
 -4 -9 -17 7.88 0.91
 -4 -9 -16 90.58 1.53
 -4 -9 -15 10.8 0.89
 -4 -9 -14 44.54 1.05
 -4 -9 -13 16.09 1.07
 -4 -9 -12 39.54 0.96
 -4 -9 -11 81.69 2.03
 -4 -9 -10 5.51 0.89
 -4 -9 -9 126.63 2.73
 -4 -9 -8 72.85 0.97
 -4 -9 -7 158.1 3.14
 -4 -9 -6 23.56 0.84
 -4 -9 -5 73.25 2.54
 -4 -9 -4 285.97 6.66
 -4 -9 -3 22.75 1.35
 -4 -9 -2 164.66 6.73
 -4 -9 -1 294.53 4.58
 -4 -8 -45 22.58 2.35
 -4 -8 -44 28.91 2.22
 -4 -8 -43 7.69 2.18
 -4 -8 -42 4.96 2.38
 -4 -8 -41 11.88 2.25
 -4 -8 -40 19.81 2.42
 -4 -8 -39 6.22 2.26
 -4 -8 -38 51.67 2.41
 -4 -8 -37 77.04 2.17
 -4 -8 -36 130.05 5.75
 -4 -8 -35 40.47 2.01
 -4 -8 -34 88.04 1.99
 -4 -8 -32 8.92 1.72
 -4 -8 -31 44.35 1.66
 -4 -8 -30 88.71 4.94
 -4 -8 -29 60.8 2.16
 -4 -8 -28 10.87 1.61
 -4 -8 -27 59.38 2.89
 -4 -8 -26 22.29 1.14
 -4 -8 -25 31.23 1.67
 -4 -8 -24 38.26 1.92
 -4 -8 -23 15.07 1.07
 -4 -8 -22 68.44 1.79
 -4 -8 -21 25.85 1.12
 -4 -8 -20 95.08 1.99
 -4 -8 -19 186.99 3.67
 -4 -8 -18 335.22 6.18
 -4 -8 -17 151.57 2.82
 -4 -8 -16 56.05 1.96
 -4 -8 -15 6.32 1.03
 -4 -8 -14 137.01 2.43
 -4 -8 -13 12.46 1.15
 -4 -8 -12 162.34 1.56
 -4 -8 -11 147.56 2.72
 -4 -8 -10 25.07 0.98
 -4 -8 -9 38.04 1.13
 -4 -8 -8 9.39 0.82
 -4 -8 -7 183.41 4.17
 -4 -8 -6 48.02 0.99
 -4 -8 -5 141.38 1.52
 -4 -8 -4 117.11 2.04
 -4 -8 -3 190.75 3.3
 -4 -8 -2 200.96 4.06
 -4 -8 -1 45.58 1.19
 -4 -7 -46 4.99 2.46
 -4 -7 -45 4.75 2.18
 -4 -7 -43 14.67 3.01
 -4 -7 -42 39 2.35
 -4 -7 -41 9.29 2.03
 -4 -7 -39 118.6 3.64
 -4 -7 -38 6.04 1.99
 -4 -7 -37 8.86 2.34
 -4 -7 -36 33.05 2.7
 -4 -7 -35 66.13 2.48
 -4 -7 -34 51.23 1.78
 -4 -7 -33 42.43 2.04
 -4 -7 -32 119.25 2.11
 -4 -7 -31 12.07 1.83
 -4 -7 -30 11.84 1.67
 -4 -7 -29 16.53 2.52
 -4 -7 -28 8.96 1.61
 -4 -7 -27 11.07 1.19
 -4 -7 -26 40.66 1.43
 -4 -7 -25 25.15 1.65
 -4 -7 -24 50.76 1.49
 -4 -7 -23 29.92 1.09
 -4 -7 -22 48.36 1.17
 -4 -7 -21 122.89 1.87
 -4 -7 -20 134.38 1.91
 -4 -7 -19 399 5.54
 -4 -7 -18 90.93 2.45
 -4 -7 -17 12.37 0.97
 -4 -7 -16 89.02 1.24
 -4 -7 -15 28.71 0.96
 -4 -7 -14 67.38 1.17
 -4 -7 -13 38.53 1.2
 -4 -7 -12 82.36 1.57
 -4 -7 -11 33.55 0.9
 -4 -7 -10 111.4 1.83
 -4 -7 -9 55.44 1.11
 -4 -7 -8 2.71 0.85
 -4 -7 -7 27.89 0.94
 -4 -7 -4 70.13 1.86
 -4 -7 -3 20.84 1.42
 -4 -7 -2 28.05 1.12
 -4 -7 -1 411.55 4.01
 -4 -6 -47 9.36 2.33
 -4 -6 -46 21.85 2.16
 -4 -6 -45 6.2 2.11
 -4 -6 -44 27.45 2.08
 -4 -6 -43 14.7 2.25
 -4 -6 -42 5.53 2.33
 -4 -6 -41 17.21 2.39
 -4 -6 -40 15.39 1.97
 -4 -6 -39 13.73 1.93
 -4 -6 -38 9.1 2.11
 -4 -6 -37 35.4 3.73
 -4 -6 -36 69.4 1.87
 -4 -6 -35 11.88 1.73
 -4 -6 -34 24.93 1.92
 -4 -6 -33 28.61 1.83
 -4 -6 -32 9.91 1.62
 -4 -6 -31 54.42 1.78
 -4 -6 -30 12.75 1.8
 -4 -6 -28 82.57 1.42
 -4 -6 -25 16.34 1.5
 -4 -6 -24 51.8 1.49
 -4 -6 -23 185.37 2.87
 -4 -6 -22 124.37 1.94
 -4 -6 -21 164.92 2.2
 -4 -6 -20 25.23 1.21
 -4 -6 -19 49.72 1.23
 -4 -6 -18 110.25 1.29
 -4 -6 -17 456.85 8.06
 -4 -6 -16 136.29 1.84
 -4 -6 -15 75.82 1.08
 -4 -6 -14 20.14 1.37
 -4 -6 -13 53.53 1.28
 -4 -6 -12 8.99 0.93
 -4 -6 -11 116.3 1.71
 -4 -6 -10 24.04 0.93
 -4 -6 -9 86.33 1.01
 -4 -6 -8 244.48 1.96
 -4 -6 -7 39.83 0.88
 -4 -6 -6 104.01 1.45
 -4 -6 -5 418.88 4.32
 -4 -6 -4 61.24 1.22
 -4 -6 -3 62.82 2.54
 -4 -6 -2 92.35 2.18
 -4 -6 -1 556.63 14.35
 -4 -5 -47 9.5 2.11
 -4 -5 -46 46.74 2.24
 -4 -5 -45 27.13 2.37
 -4 -5 -44 13.54 2.28
 -4 -5 -43 6.04 2.12
 -4 -5 -41 12.43 1.98
 -4 -5 -40 5.5 2.04
 -4 -5 -39 37.12 1.94
 -4 -5 -38 11.08 2.05
 -4 -5 -37 5.96 1.84
 -4 -5 -36 9.07 1.76
 -4 -5 -35 9.19 1.73
 -4 -5 -33 35.21 1.67
 -4 -5 -31 30.95 1.71
 -4 -5 -30 109.16 3.39
 -4 -5 -29 118.85 2.55
 -4 -5 -28 12.51 1.29
 -4 -5 -27 12.88 1.21
 -4 -5 -26 10.57 1.17
 -4 -5 -25 27.52 1.26
 -4 -5 -24 14.37 1.12
 -4 -5 -23 25.72 1.16
 -4 -5 -22 5.57 1.18
 -4 -5 -21 16.32 1.06
 -4 -5 -20 176.1 1.52
 -4 -5 -19 302.41 4.54
 -4 -5 -18 34.65 1.06
 -4 -5 -17 7.25 1
 -4 -5 -16 118.21 2.57
 -4 -5 -15 13.82 0.91
 -4 -5 -14 4.71 0.97
 -4 -5 -13 171.35 1.51
 -4 -5 -12 50.88 1.03
 -4 -5 -11 97.84 1.56
 -4 -5 -10 225.85 1.26
 -4 -5 -9 230.36 3.05
 -4 -5 -8 128.43 1.67
 -4 -5 -7 138.06 1.6
 -4 -5 -6 177.12 1.68
 -4 -5 -5 38.58 1.15
 -4 -5 -4 326.33 4.79
 -4 -5 -3 122.32 2.15
 -4 -5 -2 136.47 1.38
 -4 -5 -1 402.69 3.45
 -4 -4 -48 36.72 2.61
 -4 -4 -47 8.43 2.36
 -4 -4 -46 41.23 2.43
 -4 -4 -45 6.15 2.2
 -4 -4 -44 16.5 2.24
 -4 -4 -43 17.78 2.03
 -4 -4 -42 4.69 2.27
 -4 -4 -41 9.55 1.98
 -4 -4 -40 48.18 2
 -4 -4 -39 56.24 2.33
 -4 -4 -38 46.01 1.94
 -4 -4 -37 38.78 1.79
 -4 -4 -36 5.63 1.8
 -4 -4 -35 4.85 2.01
 -4 -4 -34 14.11 1.66
 -4 -4 -33 32.18 1.69
 -4 -4 -31 38.97 2.27
 -4 -4 -30 21.33 1.4
 -4 -4 -29 19.56 1.56
 -4 -4 -28 274.38 3
 -4 -4 -27 149.26 1.96
 -4 -4 -26 164.09 3.62
 -4 -4 -25 21.79 1.18
 -4 -4 -24 56.95 1.37
 -4 -4 -23 23.77 1.18
 -4 -4 -22 62.91 1.24
 -4 -4 -21 35.17 1.25
 -4 -4 -20 81.95 1.32
 -4 -4 -19 88.04 1.52
 -4 -4 -18 59.13 1.24
 -4 -4 -17 6.08 1.01
 -4 -4 -16 25.83 0.96
 -4 -4 -15 245.63 2.68
 -4 -4 -14 149.36 2.49
 -4 -4 -13 135.27 1.11
 -4 -4 -12 234.66 2.45
 -4 -4 -11 191.03 1.89
 -4 -4 -10 136.41 1.63
 -4 -4 -9 320.3 3.71
 -4 -4 -8 1244.52 16.43
 -4 -4 -7 104.42 2.2
 -4 -4 -6 354.47 5.02
 -4 -4 -5 47.21 1.98
 -4 -4 -4 186.49 1.62
 -4 -4 -3 113.19 1.31
 -4 -4 -2 472 1.94
 -4 -4 -1 8.16 1.21
 -4 -3 -48 6.95 2.41
 -4 -3 -47 14.53 2.4
 -4 -3 -46 7.05 2.45
 -4 -3 -45 7.82 2.13
 -4 -3 -44 49.1 2.1
 -4 -3 -43 73.2 2.15
 -4 -3 -42 5.16 2.11
 -4 -3 -41 36.06 1.97
 -4 -3 -39 32.41 1.92
 -4 -3 -38 21.34 1.86
 -4 -3 -37 37.7 1.78
 -4 -3 -35 25.25 1.69
 -4 -3 -34 16.54 1.76
 -4 -3 -33 95.31 2.75
 -4 -3 -32 11.6 1.91
 -4 -3 -31 22.37 1.57
 -4 -3 -30 14.83 1.31
 -4 -3 -29 65.72 1.5
 -4 -3 -28 166.48 2.92
 -4 -3 -27 216.46 2.59
 -4 -3 -26 169.64 2.73
 -4 -3 -25 25.91 1.41
 -4 -3 -24 189.03 2.3
 -4 -3 -23 132.82 1.74
 -4 -3 -22 20.33 1.1
 -4 -3 -21 12.29 1.21
 -4 -3 -20 18.5 1.38
 -4 -3 -19 16.88 1.21
 -4 -3 -18 29.22 1.06
 -4 -3 -17 155.16 1.67
 -4 -3 -16 109.61 1.41
 -4 -3 -15 168.47 2.51
 -4 -3 -14 33.61 0.98
 -4 -3 -13 83.48 1.18
 -4 -3 -12 387.61 7.32
 -4 -3 -11 143.97 2.52
 -4 -3 -10 333.68 3
 -4 -3 -9 954.04 10.29
 -4 -3 -8 30.26 0.98
 -4 -3 -7 149.49 2.02
 -4 -3 -6 902.91 13.2
 -4 -3 -5 8.61 1.07
 -4 -3 -4 50.24 1.14
 -4 -3 -2 203.99 1.69
 -4 -3 -1 89.17 1.23
 -4 -2 -48 23.94 3.35
 -4 -2 -46 101.34 2.8
 -4 -2 -44 14.58 2.17
 -4 -2 -43 12.18 2.15
 -4 -2 -42 4.96 2.26
 -4 -2 -41 29.03 2.08
 -4 -2 -40 45.03 2.07
 -4 -2 -39 9.51 1.88
 -4 -2 -37 9.56 1.75
 -4 -2 -36 7.76 1.73
 -4 -2 -35 32.61 1.81
 -4 -2 -34 24.91 1.75
 -4 -2 -33 63.42 1.78
 -4 -2 -32 12.56 2.16
 -4 -2 -31 86.74 2.06
 -4 -2 -30 180.12 2.58
 -4 -2 -29 25.66 1.32
 -4 -2 -28 415.82 5.05
 -4 -2 -27 91.85 1.66
 -4 -2 -26 256.72 2.02
 -4 -2 -25 59.89 1.95
 -4 -2 -23 92.43 1.28
 -4 -2 -22 183.85 2.22
 -4 -2 -21 265.07 2.2
 -4 -2 -20 20 1.23
 -4 -2 -19 60.5 1.31
 -4 -2 -18 11.11 1.1
 -4 -2 -17 7.91 0.98
 -4 -2 -16 47.06 1.22
 -4 -2 -15 83.42 1.14
 -4 -2 -14 17.67 0.97
 -4 -2 -13 258.59 2.58
 -4 -2 -12 376.52 4.65
 -4 -2 -11 196.08 1.98
 -4 -2 -10 418.24 2.53
 -4 -2 -9 127.19 3.72
 -4 -2 -8 1239.89 23.24
 -4 -2 -7 21.22 0.97
 -4 -2 -6 57.17 1.25
 -4 -2 -5 180.02 2.42
 -4 -2 -4 271.09 1.84
 -4 -2 -3 86.5 1.23
 -4 -2 -2 215.99 1.49
 -4 -2 -1 464.99 5.51
 -4 -1 -49 21.75 2.34
 -4 -1 -48 21.52 2.61
 -4 -1 -47 20.68 2.38
 -4 -1 -46 8.57 2.76
 -4 -1 -45 21.87 2.3
 -4 -1 -44 6.78 2.07
 -4 -1 -42 32.86 2.32
 -4 -1 -40 15.35 2.02
 -4 -1 -39 7.78 2.17
 -4 -1 -38 8.72 2.31
 -4 -1 -37 95.76 2.3
 -4 -1 -36 33.68 2.09
 -4 -1 -35 137.5 1.93
 -4 -1 -34 19.74 1.7
 -4 -1 -33 98.88 2.24
 -4 -1 -32 84.42 2.4
 -4 -1 -31 40.46 1.4
 -4 -1 -30 24.45 1.32
 -4 -1 -29 131.23 2.1
 -4 -1 -28 130.68 2.01
 -4 -1 -26 12.04 1.32
 -4 -1 -25 228.82 1.65
 -4 -1 -24 67.45 1.26
 -4 -1 -23 35.3 1.78
 -4 -1 -22 6.97 1.18
 -4 -1 -21 73.8 1.37
 -4 -1 -20 10.5 1.22
 -4 -1 -19 113.51 1.4
 -4 -1 -18 131.61 2.24
 -4 -1 -17 297.97 2.64
 -4 -1 -16 31.06 0.99
 -4 -1 -15 32.57 0.97
 -4 -1 -14 341.02 2.28
 -4 -1 -13 401.24 5.55
 -4 -1 -12 480.1 3.62
 -4 -1 -11 338.83 2.63
 -4 -1 -10 181.61 1.58
 -4 -1 -9 22.03 0.89
 -4 -1 -8 262.32 1.68
 -4 -1 -7 385.43 4.99
 -4 -1 -6 60.11 1.12
 -4 -1 -5 365.82 4.69
 -4 -1 -4 48.53 1.51
 -4 -1 -3 575.87 4.04
 -4 -1 -2 69.86 1.21
 -4 -1 -1 497.57 2.1
 -3 -22 -10 13.13 4.92
 -3 -22 -8 15.92 4.17
 -3 -22 -2 7.93 3.73
 -3 -21 -17 8.82 3.29
 -3 -21 -13 14.66 2.99
 -3 -21 -12 14.93 4.24
 -3 -21 -7 6.69 2.76
 -3 -21 -6 10.94 2.6
 -3 -20 -22 6.35 2.02
 -3 -20 -21 8.05 1.94
 -3 -20 -19 8.21 1.84
 -3 -20 -18 8.51 1.94
 -3 -20 -12 7.08 2.97
 -3 -20 -11 8.48 2.88
 -3 -20 -9 12.67 2.68
 -3 -20 -7 5.79 2.74
 -3 -20 -3 5.65 1.27
 -3 -20 -2 3.42 1
 -3 -20 -1 14.22 2.14
 -3 -19 -27 9.46 2.24
 -3 -19 -26 11.38 3.03
 -3 -19 -21 10.46 3.02
 -3 -19 -20 6.23 1.63
 -3 -19 -19 31.1 3.32
 -3 -19 -18 6.17 2.64
 -3 -19 -12 4.64 1.46
 -3 -19 -11 29.34 1.78
 -3 -19 -10 9.05 2.26
 -3 -19 -9 18.04 2.11
 -3 -19 -7 13.73 2.45
 -3 -19 -5 19.38 2.6
 -3 -19 -3 46.54 8.63
 -3 -19 -2 8.8 1.45
 -3 -19 -1 44.51 3.14
 -3 -18 -30 9.72 2.75
 -3 -18 -29 14.25 1.86
 -3 -18 -28 6.43 2.33
 -3 -18 -26 4.75 1.93
 -3 -18 -25 10.32 1.96
 -3 -18 -24 5.88 2.47
 -3 -18 -23 9.07 2.32
 -3 -18 -21 7.79 3.35
 -3 -18 -20 31.74 4.52
 -3 -18 -17 20.24 4.23
 -3 -18 -15 19.49 1.93
 -3 -18 -14 9.81 1.52
 -3 -18 -13 10.87 1.58
 -3 -18 -12 6.17 1.06
 -3 -18 -10 38.26 1.97
 -3 -18 -9 33.55 3.01
 -3 -18 -6 6.66 1.57
 -3 -18 -5 46.15 4.44
 -3 -18 -4 2.57 0.7
 -3 -18 -3 2.41 1.2
 -3 -18 -2 5.36 2.35
 -3 -18 -1 79.76 7.57
 -3 -17 -33 5.53 2.06
 -3 -17 -31 16.2 2.79
 -3 -17 -30 14.34 2.35
 -3 -17 -28 28.23 4.04
 -3 -17 -27 16.45 2.96
 -3 -17 -26 34.24 3.39
 -3 -17 -25 16.22 3
 -3 -17 -24 18.45 1.92
 -3 -17 -23 4.84 2.19
 -3 -17 -22 9.74 2.78
 -3 -17 -21 15.14 2.04
 -3 -17 -19 29.76 3.07
 -3 -17 -18 19.3 4.33
 -3 -17 -17 30.67 4.15
 -3 -17 -16 72.78 4.07
 -3 -17 -15 5.3 1.96
 -3 -17 -14 26.76 3.03
 -3 -17 -13 29.31 1.39
 -3 -17 -12 13.6 1.35
 -3 -17 -11 16.42 1.38
 -3 -17 -10 49.13 2.09
 -3 -17 -9 6.47 2.8
 -3 -17 -8 69.04 5.33
 -3 -17 -7 31.55 2.05
 -3 -17 -5 15.89 2.64
 -3 -17 -4 4.37 1.96
 -3 -17 -3 14.97 1.37
 -3 -17 -2 18.2 2.51
 -3 -16 -35 6.53 2.58
 -3 -16 -34 9.65 2.93
 -3 -16 -33 9.99 2.83
 -3 -16 -32 6.2 2.76
 -3 -16 -30 15.2 2.53
 -3 -16 -29 26.4 4.18
 -3 -16 -28 10.3 3.25
 -3 -16 -27 7.49 1.72
 -3 -16 -26 21 2.65
 -3 -16 -25 40.07 2.5
 -3 -16 -22 17.07 1.36
 -3 -16 -21 45.92 3.41
 -3 -16 -20 56.23 4.72
 -3 -16 -19 58.48 3.88
 -3 -16 -18 88.21 5.12
 -3 -16 -17 23.28 2.9
 -3 -16 -16 38.7 1.48
 -3 -16 -15 27.85 2.28
 -3 -16 -12 13.73 2.33
 -3 -16 -11 45.24 2.06
 -3 -16 -9 90.7 3.82
 -3 -16 -8 14.49 1.76
 -3 -16 -7 19.26 3.09
 -3 -16 -5 10.73 1.75
 -3 -16 -3 9.51 2.13
 -3 -16 -2 34.48 2.02
 -3 -16 -1 65.63 4.96
 -3 -15 -37 7.21 2.37
 -3 -15 -35 32.87 2.79
 -3 -15 -33 14.36 3.98
 -3 -15 -32 4.73 1.95
 -3 -15 -31 4.13 1.65
 -3 -15 -30 6.28 1.96
 -3 -15 -29 30.02 3.43
 -3 -15 -28 31.8 1.77
 -3 -15 -26 33.36 3.25
 -3 -15 -25 15.71 2.64
 -3 -15 -24 18.49 1.44
 -3 -15 -23 25.87 2.24
 -3 -15 -22 39.48 3.05
 -3 -15 -21 26.98 1.48
 -3 -15 -20 11.76 1.68
 -3 -15 -19 52.53 2.52
 -3 -15 -18 13.3 1.21
 -3 -15 -17 201.88 2.99
 -3 -15 -15 48.28 2.37
 -3 -15 -14 3.03 1.36
 -3 -15 -13 8.41 2.35
 -3 -15 -12 35.42 2.71
 -3 -15 -11 33.03 1.34
 -3 -15 -10 47.19 4.09
 -3 -15 -8 56.42 5.79
 -3 -15 -7 52.65 4.67
 -3 -15 -6 57.35 3.12
 -3 -15 -5 2.51 1.12
 -3 -15 -4 31.22 1.79
 -3 -15 -3 98.32 4.05
 -3 -15 -2 65.49 2.41
 -3 -15 -1 116.91 5.61
 -3 -14 -39 32.49 2.38
 -3 -14 -38 40.08 2.36
 -3 -14 -37 8.08 2.59
 -3 -14 -36 6.44 2.56
 -3 -14 -34 15.99 1.97
 -3 -14 -33 24.21 2.72
 -3 -14 -32 16.91 2.28
 -3 -14 -31 6.15 2.33
 -3 -14 -30 4.58 1.75
 -3 -14 -29 10.77 1.46
 -3 -14 -28 7.31 1.8
 -3 -14 -27 11.02 1.67
 -3 -14 -26 5.11 1.82
 -3 -14 -25 11.76 1.31
 -3 -14 -24 8.87 1.24
 -3 -14 -22 13.79 1.97
 -3 -14 -21 25.4 1.4
 -3 -14 -20 79.27 2.81
 -3 -14 -19 48.06 2.11
 -3 -14 -18 167.6 6.07
 -3 -14 -17 20.47 2.3
 -3 -14 -16 11.95 1.51
 -3 -14 -15 12.88 1.93
 -3 -14 -14 80.15 9.44
 -3 -14 -11 44.71 2.64
 -3 -14 -10 21.36 1.43
 -3 -14 -9 15.86 2.68
 -3 -14 -8 16.15 2.48
 -3 -14 -7 10.41 0.94
 -3 -14 -6 9.94 0.94
 -3 -14 -5 24.49 2.43
 -3 -14 -4 72.14 2.91
 -3 -14 -3 39.42 3.39
 -3 -14 -2 51.63 6.52
 -3 -14 -1 35.47 1.52
 -3 -13 -40 33.08 2.79
 -3 -13 -37 28.42 1.91
 -3 -13 -36 22.37 4.22
 -3 -13 -35 19.37 1.96
 -3 -13 -34 5.42 1.96
 -3 -13 -33 4.13 1.84
 -3 -13 -32 20.31 1.71
 -3 -13 -31 25.23 2.03
 -3 -13 -30 5.16 1.59
 -3 -13 -29 6.3 1.42
 -3 -13 -28 16.82 1.88
 -3 -13 -27 17.81 1.97
 -3 -13 -26 33.83 2.08
 -3 -13 -25 13.25 1.29
 -3 -13 -24 4.16 2.05
 -3 -13 -23 5.3 1.24
 -3 -13 -22 10.82 1.2
 -3 -13 -21 70.47 2.51
 -3 -13 -20 31.69 1.51
 -3 -13 -19 6.07 1.3
 -3 -13 -18 27.48 1.94
 -3 -13 -15 53.17 2.64
 -3 -13 -14 4.93 1.25
 -3 -13 -12 60.87 4.41
 -3 -13 -11 3.63 1.5
 -3 -13 -10 36.42 2.24
 -3 -13 -9 45.21 2.87
 -3 -13 -8 66.19 3.18
 -3 -13 -7 22.02 2.39
 -3 -13 -6 62.11 3.55
 -3 -13 -5 22.36 2.23
 -3 -13 -4 2.89 0.98
 -3 -13 -3 63.26 1.76
 -3 -13 -2 26.92 0.81
 -3 -13 -1 1.55 0.74
 -3 -12 -41 12.12 2.17
 -3 -12 -40 21.76 2.46
 -3 -12 -39 33.01 3.92
 -3 -12 -35 42.54 2.99
 -3 -12 -34 11.01 1.62
 -3 -12 -33 19.52 1.65
 -3 -12 -32 9.45 1.53
 -3 -12 -31 20.04 1.51
 -3 -12 -30 27.74 1.83
 -3 -12 -29 11.71 1.44
 -3 -12 -28 5.46 1.64
 -3 -12 -27 14.42 1.59
 -3 -12 -26 37.1 3.15
 -3 -12 -25 15.34 1.37
 -3 -12 -24 34.08 2.67
 -3 -12 -23 20.07 1.58
 -3 -12 -22 52.32 2.11
 -3 -12 -21 9.99 1.48
 -3 -12 -20 48.46 2.43
 -3 -12 -19 67.07 3.68
 -3 -12 -18 51.75 2.79
 -3 -12 -17 11.57 1.3
 -3 -12 -16 39.7 2.2
 -3 -12 -15 13.58 1.46
 -3 -12 -14 31.22 2.06
 -3 -12 -13 8.35 1.08
 -3 -12 -12 83.43 1.74
 -3 -12 -11 26.62 1.81
 -3 -12 -10 10.73 0.88
 -3 -12 -8 49.6 2.7
 -3 -12 -7 45.38 2.14
 -3 -12 -6 5.62 0.58
 -3 -12 -5 21.03 1
 -3 -12 -4 23.59 1.29
 -3 -12 -3 6.3 1.3
 -3 -12 -2 26.68 1.5
 -3 -12 -1 31.59 1.35
 -3 -11 -44 6.21 2.3
 -3 -11 -42 14.76 2.12
 -3 -11 -41 6.43 2.15
 -3 -11 -39 5.83 2.07
 -3 -11 -38 6.73 2.64
 -3 -11 -35 20.87 1.79
 -3 -11 -33 25.81 1.84
 -3 -11 -32 44.25 2.66
 -3 -11 -30 26.88 1.95
 -3 -11 -29 71.14 2.98
 -3 -11 -28 53.74 2.79
 -3 -11 -27 17.92 1.39
 -3 -11 -26 59.56 1.75
 -3 -11 -25 16.51 1.31
 -3 -11 -24 10.58 1.52
 -3 -11 -23 46.23 1.99
 -3 -11 -22 32.87 1.93
 -3 -11 -21 25.87 1.33
 -3 -11 -20 80.43 2.69
 -3 -11 -19 6.09 1.25
 -3 -11 -18 20.51 1.41
 -3 -11 -17 18.1 1.51
 -3 -11 -16 4.43 1.2
 -3 -11 -15 40.54 2.23
 -3 -11 -14 45.15 2.52
 -3 -11 -13 41.71 1.17
 -3 -11 -12 20.43 2.38
 -3 -11 -11 191.3 4.97
 -3 -11 -10 43.89 2.24
 -3 -11 -9 41.57 0.81
 -3 -11 -8 42.48 1.65
 -3 -11 -7 78.64 2.94
 -3 -11 -6 55.29 2.31
 -3 -11 -5 14.78 0.71
 -3 -11 -4 14.1 1.02
 -3 -11 -3 130 3.43
 -3 -11 -2 22.32 1.01
 -3 -11 -1 30.07 1.71
 -3 -10 -45 6.7 2.66
 -3 -10 -44 10.56 2.48
 -3 -10 -43 21.6 2.41
 -3 -10 -42 12.1 2.38
 -3 -10 -40 12.68 2.42
 -3 -10 -38 58.68 5.09
 -3 -10 -37 27.16 2.41
 -3 -10 -36 64.79 2.78
 -3 -10 -35 11.39 1.79
 -3 -10 -34 25.56 3.01
 -3 -10 -33 11.84 1.71
 -3 -10 -31 53.43 2.58
 -3 -10 -30 51.67 2.09
 -3 -10 -29 52.76 2.63
 -3 -10 -28 9.65 1.56
 -3 -10 -27 22.43 1.39
 -3 -10 -26 80.65 1.79
 -3 -10 -25 25.15 1.34
 -3 -10 -24 11.32 1.28
 -3 -10 -23 12.28 1.39
 -3 -10 -22 38.81 2.84
 -3 -10 -21 18.49 1.31
 -3 -10 -20 95.39 3.43
 -3 -10 -19 10.4 1.8
 -3 -10 -18 95.73 2.92
 -3 -10 -17 33.81 1.68
 -3 -10 -16 52.63 1.78
 -3 -10 -15 73.28 1.76
 -3 -10 -14 17.84 1.74
 -3 -10 -13 128.22 4.04
 -3 -10 -12 21.1 0.82
 -3 -10 -11 84.74 2
 -3 -10 -10 79.38 3.33
 -3 -10 -9 12.48 0.74
 -3 -10 -8 84.06 3.33
 -3 -10 -7 94.11 1.57
 -3 -10 -6 93.56 2.7
 -3 -10 -5 11.24 1.03
 -3 -10 -4 25.85 1.3
 -3 -10 -3 4.62 0.78
 -3 -10 -2 66.84 1.48
 -3 -10 -1 5.25 0.92
 -3 -9 -44 6.54 2.55
 -3 -9 -41 34.89 2.4
 -3 -9 -40 36.11 2.95
 -3 -9 -39 41.33 4.12
 -3 -9 -38 16.65 2.24
 -3 -9 -37 40.26 2.96
 -3 -9 -36 18.9 1.71
 -3 -9 -35 19.05 1.67
 -3 -9 -34 4.56 1.81
 -3 -9 -33 71.9 2.41
 -3 -9 -32 27.07 1.97
 -3 -9 -30 38.03 1.62
 -3 -9 -28 15.58 1.43
 -3 -9 -27 13.57 1.39
 -3 -9 -26 36.51 1.48
 -3 -9 -25 23.77 1.45
 -3 -9 -24 20.75 1.44
 -3 -9 -23 11.48 1.38
 -3 -9 -22 40.46 2.62
 -3 -9 -21 53.01 1.43
 -3 -9 -20 123.09 3.07
 -3 -9 -19 65.14 1.02
 -3 -9 -18 35.1 1.06
 -3 -9 -17 201.08 3.11
 -3 -9 -16 33.34 0.75
 -3 -9 -15 60.76 1.93
 -3 -9 -14 46.1 1.64
 -3 -9 -13 214.52 3.38
 -3 -9 -12 12.17 1.09
 -3 -9 -11 154.35 1.38
 -3 -9 -10 198.85 4.78
 -3 -9 -9 18.42 0.73
 -3 -9 -8 57.53 1.12
 -3 -9 -7 11.01 0.63
 -3 -9 -6 121.55 2.86
 -3 -9 -5 16.16 0.79
 -3 -9 -4 2.27 0.79
 -3 -9 -3 77.74 1.79
 -3 -9 -2 116.39 5.1
 -3 -9 -1 69.17 2.87
 -3 -8 -46 22.74 3.81
 -3 -8 -45 26.34 2.53
 -3 -8 -44 5.88 2.25
 -3 -8 -43 19.63 2.11
 -3 -8 -42 13.33 2.22
 -3 -8 -41 5.45 2.15
 -3 -8 -39 59.43 3.16
 -3 -8 -38 28.44 3.91
 -3 -8 -37 18.93 1.91
 -3 -8 -36 17.32 2.58
 -3 -8 -35 43.56 2.11
 -3 -8 -34 6.77 1.73
 -3 -8 -32 33.18 1.66
 -3 -8 -31 12.25 1.85
 -3 -8 -30 6.13 1.52
 -3 -8 -29 33.64 1.49
 -3 -8 -28 5.62 1.45
 -3 -8 -27 22.28 2.03
 -3 -8 -26 6.5 1.36
 -3 -8 -25 12.73 1.47
 -3 -8 -24 58.7 3.47
 -3 -8 -23 77.29 1.75
 -3 -8 -22 121.77 2.94
 -3 -8 -21 56.28 1.71
 -3 -8 -20 193.66 1.82
 -3 -8 -19 54.57 1.31
 -3 -8 -18 358.43 4.73
 -3 -8 -16 35.69 1.05
 -3 -8 -15 233.35 2.88
 -3 -8 -14 46.99 0.86
 -3 -8 -13 28.08 0.92
 -3 -8 -12 42.13 1.08
 -3 -8 -11 116.95 2.66
 -3 -8 -10 67.16 0.83
 -3 -8 -9 335 3.42
 -3 -8 -8 27.87 0.75
 -3 -8 -7 70.26 1.56
 -3 -8 -6 11.1 0.73
 -3 -8 -5 147.15 2.14
 -3 -8 -4 559.49 6.27
 -3 -8 -3 13.61 1
 -3 -8 -2 360.29 3.88
 -3 -8 -1 130.2 2.62
 -3 -7 -47 59.53 4.81
 -3 -7 -45 20.8 3.25
 -3 -7 -44 15.79 2.41
 -3 -7 -42 36.52 2.53
 -3 -7 -40 6.61 2.09
 -3 -7 -39 9.13 2.2
 -3 -7 -38 26.42 2.07
 -3 -7 -37 67.34 3.38
 -3 -7 -36 28.18 1.99
 -3 -7 -35 19.13 1.93
 -3 -7 -33 14.49 1.9
 -3 -7 -31 11.91 1.61
 -3 -7 -30 8.11 1.5
 -3 -7 -29 154.94 2.18
 -3 -7 -28 42.89 1.47
 -3 -7 -27 52.73 1.45
 -3 -7 -26 34.9 2.16
 -3 -7 -25 58.62 1.59
 -3 -7 -24 57.25 1.49
 -3 -7 -23 60.12 1.42
 -3 -7 -22 51.66 1.65
 -3 -7 -21 313.04 4.05
 -3 -7 -20 163.4 1.7
 -3 -7 -19 54.43 1.42
 -3 -7 -18 125.11 3.07
 -3 -7 -17 470.77 4.03
 -3 -7 -16 16.68 1.03
 -3 -7 -15 142.49 2.25
 -3 -7 -14 65.87 0.94
 -3 -7 -13 12.27 0.7
 -3 -7 -12 101.99 1.48
 -3 -7 -11 87.31 1.02
 -3 -7 -10 305.6 3.62
 -3 -7 -9 462.85 4.44
 -3 -7 -8 80.5 1.74
 -3 -7 -7 85.22 1.03
 -3 -7 -6 163.09 2.4
 -3 -7 -5 55.49 1.13
 -3 -7 -4 203.7 2.17
 -3 -7 -3 1169.83 9.86
 -3 -7 -2 13.79 0.96
 -3 -7 -1 981.7 11.41
 -3 -6 -48 30.95 4.23
 -3 -6 -47 22.81 3.77
 -3 -6 -46 14.94 4.1
 -3 -6 -45 18.06 2.96
 -3 -6 -44 56.43 3.06
 -3 -6 -43 12.56 2.11
 -3 -6 -41 8.71 2.01
 -3 -6 -40 29.28 1.84
 -3 -6 -39 54.94 2.13
 -3 -6 -38 124.12 2.79
 -3 -6 -37 125.92 2.36
 -3 -6 -36 12.89 1.79
 -3 -6 -35 112.11 2.9
 -3 -6 -34 30.54 1.72
 -3 -6 -33 38.64 2.03
 -3 -6 -32 21.97 2.11
 -3 -6 -31 12.73 1.62
 -3 -6 -30 100.17 1.82
 -3 -6 -29 42.34 1.57
 -3 -6 -28 3.64 1.61
 -3 -6 -27 168.93 3.45
 -3 -6 -26 76.5 1.67
 -3 -6 -25 116.27 3.22
 -3 -6 -24 57.87 2.26
 -3 -6 -23 107.52 2.09
 -3 -6 -22 14.93 1.12
 -3 -6 -21 48.89 1.25
 -3 -6 -20 127.19 3.02
 -3 -6 -19 426.87 3.64
 -3 -6 -18 53.64 0.97
 -3 -6 -17 54.93 0.94
 -3 -6 -16 80.4 1.91
 -3 -6 -15 319.71 3.46
 -3 -6 -14 249.54 2.19
 -3 -6 -13 51.64 0.97
 -3 -6 -12 327.72 2.25
 -3 -6 -11 98.2 3.39
 -3 -6 -10 25.65 0.87
 -3 -6 -9 410.69 3.47
 -3 -6 -8 184.23 2.21
 -3 -6 -7 528.29 3.47
 -3 -6 -6 307.15 3.37
 -3 -6 -5 216.17 2.93
 -3 -6 -4 169.32 1.65
 -3 -6 -3 484.75 9.43
 -3 -6 -2 274.73 2.58
 -3 -6 -1 424.55 5.41
 -3 -5 -48 9.17 3.26
 -3 -5 -47 58.52 6.3
 -3 -5 -45 46.76 2.37
 -3 -5 -44 56.52 2.8
 -3 -5 -42 40.23 2.01
 -3 -5 -41 21.59 1.85
 -3 -5 -40 21.59 2.06
 -3 -5 -39 17.67 2.03
 -3 -5 -38 63.89 2.49
 -3 -5 -37 182.87 3.26
 -3 -5 -36 74.26 2.35
 -3 -5 -35 66 2.02
 -3 -5 -34 36.98 1.73
 -3 -5 -33 59.83 1.75
 -3 -5 -32 11.3 1.54
 -3 -5 -31 148.19 2.84
 -3 -5 -30 32.6 1.77
 -3 -5 -29 314.01 3.59
 -3 -5 -28 43.51 1.61
 -3 -5 -27 387.81 3.92
 -3 -5 -26 166.76 4.63
 -3 -5 -25 99.77 2.51
 -3 -5 -24 10.19 1.03
 -3 -5 -23 173.69 2.34
 -3 -5 -22 53.66 1.06
 -3 -5 -21 128 1.29
 -3 -5 -20 445.99 5.59
 -3 -5 -19 258.43 2.98
 -3 -5 -18 344.9 2.7
 -3 -5 -17 79.61 1.72
 -3 -5 -16 322.74 3.7
 -3 -5 -15 266.33 3.47
 -3 -5 -14 182.99 1.22
 -3 -5 -13 70.46 1.7
 -3 -5 -12 180.14 1.07
 -3 -5 -11 300.32 3.27
 -3 -5 -10 31.89 0.73
 -3 -5 -9 1606.44 14.59
 -3 -5 -8 709.98 8.4
 -3 -5 -7 557.75 7.48
 -3 -5 -6 71.3 1.05
 -3 -5 -5 85.88 1.29
 -3 -5 -4 37.03 1.5
 -3 -5 -3 106.66 1.01
 -3 -5 -2 1474.92 17.02
 -3 -5 -1 99.89 1.24
 -3 -4 -49 22.59 2.86
 -3 -4 -48 20.23 2.4
 -3 -4 -47 56.56 3.54
 -3 -4 -46 15.69 2.47
 -3 -4 -45 20.4 2.18
 -3 -4 -44 24.47 1.94
 -3 -4 -43 41.22 2.03
 -3 -4 -41 30.89 2.11
 -3 -4 -40 10.28 1.91
 -3 -4 -39 9.59 2.05
 -3 -4 -38 14.68 1.83
 -3 -4 -37 31.53 1.81
 -3 -4 -36 78.35 1.9
 -3 -4 -35 43.21 1.77
 -3 -4 -34 22.61 2.11
 -3 -4 -33 10.3 2.09
 -3 -4 -32 20.16 1.61
 -3 -4 -31 100.45 1.68
 -3 -4 -30 48.6 1.52
 -3 -4 -29 106.15 2.18
 -3 -4 -28 233.25 4.86
 -3 -4 -27 454.09 6.87
 -3 -4 -26 102.74 2.39
 -3 -4 -25 166.3 2.44
 -3 -4 -24 127.59 1.48
 -3 -4 -23 188.93 1.95
 -3 -4 -22 14.4 1.04
 -3 -4 -21 95.94 1.37
 -3 -4 -20 69.15 1.04
 -3 -4 -19 75.67 1.07
 -3 -4 -18 31.77 1
 -3 -4 -17 413.15 5.51
 -3 -4 -16 181.37 2.06
 -3 -4 -15 102.84 1.02
 -3 -4 -14 88.09 2.09
 -3 -4 -13 34.06 0.83
 -3 -4 -12 233.64 4.37
 -3 -4 -11 205.85 1.71
 -3 -4 -10 1525.27 21.6
 -3 -4 -9 113.92 1.32
 -3 -4 -8 390.54 3.76
 -3 -4 -7 304.52 3.65
 -3 -4 -6 471.88 9.44
 -3 -4 -5 103.68 1.36
 -3 -4 -4 249.65 4.59
 -3 -4 -3 84.16 1.65
 -3 -4 -2 989.33 10.73
 -3 -4 -1 128.43 0.98
 -3 -3 -48 10.97 2.3
 -3 -3 -47 14.37 2.78
 -3 -3 -45 8.39 2.01
 -3 -3 -44 17.36 2.07
 -3 -3 -43 6.32 1.97
 -3 -3 -41 23.45 1.9
 -3 -3 -40 32.04 1.88
 -3 -3 -39 20.69 2.01
 -3 -3 -38 22.85 1.84
 -3 -3 -36 5.12 1.83
 -3 -3 -35 20.1 1.86
 -3 -3 -34 26.73 1.67
 -3 -3 -33 28.37 1.79
 -3 -3 -32 78.82 1.66
 -3 -3 -31 15.22 1.5
 -3 -3 -30 265.13 2.76
 -3 -3 -29 31.62 1.81
 -3 -3 -28 12.16 1.34
 -3 -3 -27 78.12 2.07
 -3 -3 -26 80.89 1.4
 -3 -3 -25 67.86 1.44
 -3 -3 -24 7.11 1.11
 -3 -3 -23 63.35 1.27
 -3 -3 -22 3.73 1.03
 -3 -3 -21 115.4 1.35
 -3 -3 -20 31.82 1.39
 -3 -3 -19 168.42 3.28
 -3 -3 -18 210.21 3.01
 -3 -3 -16 116.74 1.57
 -3 -3 -15 278.19 2.47
 -3 -3 -14 7.24 0.85
 -3 -3 -13 127.04 1.77
 -3 -3 -12 1433.56 18.16
 -3 -3 -11 806.57 7.21
 -3 -3 -10 143.7 1.23
 -3 -3 -9 68.3 1.32
 -3 -3 -8 658.44 5.29
 -3 -3 -7 589.44 3.6
 -3 -3 -6 845.96 17.14
 -3 -3 -5 297.16 3.65
 -3 -3 -4 367.57 1.89
 -3 -3 -3 15.81 0.84
 -3 -3 -2 28.55 0.86
 -3 -3 -1 139.41 2.72
 -3 -2 -50 6.84 2.29
 -3 -2 -49 7.76 2.22
 -3 -2 -48 28.12 3.24
 -3 -2 -47 99.08 3.84
 -3 -2 -46 7.57 2.72
 -3 -2 -44 33.31 2.06
 -3 -2 -43 11.93 2.02
 -3 -2 -42 18.93 1.92
 -3 -2 -41 57.26 1.99
 -3 -2 -40 15.94 1.86
 -3 -2 -39 31.91 2.56
 -3 -2 -38 30.01 1.81
 -3 -2 -37 21.33 1.76
 -3 -2 -36 174.22 3.6
 -3 -2 -35 19.71 1.68
 -3 -2 -34 64.31 2.94
 -3 -2 -33 9.2 1.55
 -3 -2 -32 13.41 1.51
 -3 -2 -31 11.06 1.49
 -3 -2 -30 127.87 3.01
 -3 -2 -29 194.33 2.97
 -3 -2 -28 60.99 1.41
 -3 -2 -27 20.98 1.64
 -3 -2 -26 128.59 1.55
 -3 -2 -25 58.81 1.18
 -3 -2 -24 10.21 1.15
 -3 -2 -23 11.22 1.04
 -3 -2 -21 6.15 1.1
 -3 -2 -20 176.16 2.33
 -3 -2 -19 103.3 1.1
 -3 -2 -18 197.18 1.94
 -3 -2 -17 423.21 3.78
 -3 -2 -16 179.8 1.51
 -3 -2 -15 169.32 2.28
 -3 -2 -14 14.59 0.85
 -3 -2 -13 20.18 0.85
 -3 -2 -12 94.65 0.97
 -3 -2 -11 151.66 0.96
 -3 -2 -10 524.26 7.88
 -3 -2 -9 592.73 9.93
 -3 -2 -8 28.58 1.13
 -3 -2 -7 122.5 1.26
 -3 -2 -6 506.19 2.15
 -3 -2 -5 331.3 4.91
 -3 -2 -4 416.18 4.81
 -3 -2 -3 114.95 2.18
 -3 -2 -2 27.67 1.11
 -3 -2 -1 954.66 5.71
 -3 -1 -48 7.15 2.32
 -3 -1 -47 12.79 2.54
 -3 -1 -46 7.94 2.58
 -3 -1 -45 6.23 3.02
 -3 -1 -44 12.41 2.3
 -3 -1 -43 11.27 2.39
 -3 -1 -42 20.96 2.03
 -3 -1 -41 19.39 1.98
 -3 -1 -40 23.26 1.85
 -3 -1 -39 22.66 2.05
 -3 -1 -38 87.69 2.91
 -3 -1 -37 16.08 1.89
 -3 -1 -36 73.71 2.57
 -3 -1 -35 5.2 1.85
 -3 -1 -34 67.2 1.85
 -3 -1 -33 8.48 1.72
 -3 -1 -32 166.63 2.86
 -3 -1 -31 20.69 1.86
 -3 -1 -30 52.41 1.88
 -3 -1 -29 75.47 1.59
 -3 -1 -28 23.1 1.31
 -3 -1 -27 15.33 1.16
 -3 -1 -26 81.64 1.35
 -3 -1 -25 45.5 1.21
 -3 -1 -24 275.69 1.63
 -3 -1 -23 21.62 1.13
 -3 -1 -22 61.69 1.1
 -3 -1 -21 20.16 1
 -3 -1 -20 187.02 1.83
 -3 -1 -19 144.02 1.59
 -3 -1 -18 51.69 1.54
 -3 -1 -17 34.97 1.08
 -3 -1 -16 240.78 3.36
 -3 -1 -15 102.45 1.23
 -3 -1 -14 66.45 1.55
 -3 -1 -13 34.58 1.02
 -3 -1 -12 12.58 0.79
 -3 -1 -11 461.61 6.7
 -3 -1 -10 495.94 5.08
 -3 -1 -9 23.96 0.71
 -3 -1 -8 36.18 0.72
 -3 -1 -7 450.08 4.66
 -3 -1 -6 196.16 1.62
 -3 -1 -5 284.93 2.21
 -3 -1 -4 433.91 5.33
 -3 -1 -3 270.1 3.99
 -3 -1 -2 171.34 3.4
 -3 -1 -1 406.23 2.14
 -2 -22 -13 8.66 3
 -2 -22 -7 7.19 2.63
 -2 -22 -3 6.19 2.27
 -2 -21 -15 14.03 3
 -2 -21 -10 8.22 3.95
 -2 -21 -9 16.02 3.74
 -2 -21 -4 16.76 3.28
 -2 -21 -2 14.82 3.04
 -2 -21 -1 10.32 2.87
 -2 -20 -22 15.48 3.77
 -2 -20 -21 11.9 4.19
 -2 -20 -20 11.36 5.25
 -2 -20 -17 7.84 3.13
 -2 -20 -13 7.71 2.84
 -2 -20 -12 7.68 2.79
 -2 -20 -11 11.5 2.66
 -2 -20 -10 7.16 2.67
 -2 -20 -8 18.93 3.97
 -2 -20 -7 6.55 2.44
 -2 -20 -6 8.29 2.34
 -2 -20 -4 8.97 2.92
 -2 -20 -3 2.46 1
 -2 -20 -2 11.3 1.94
 -2 -20 -1 12.64 2.98
 -2 -19 -27 13.78 2.47
 -2 -19 -25 9.46 4.38
 -2 -19 -24 7.95 2.48
 -2 -19 -22 6.74 1.85
 -2 -19 -20 15.83 2.28
 -2 -19 -19 21.33 3.49
 -2 -19 -18 23 2.85
 -2 -19 -17 15.36 1.52
 -2 -19 -16 6.52 3.1
 -2 -19 -15 24.18 4.6
 -2 -19 -13 21.94 2.69
 -2 -19 -12 16.26 2
 -2 -19 -8 6.27 3.11
 -2 -19 -5 8.36 3.29
 -2 -19 -4 3.9 1.88
 -2 -19 -3 6.61 1.27
 -2 -19 -2 21.15 2.48
 -2 -19 -1 3.44 1.42
 -2 -18 -30 13.7 1.74
 -2 -18 -29 4.04 1.66
 -2 -18 -28 6.17 2.15
 -2 -18 -27 7.14 2.4
 -2 -18 -24 11.16 1.31
 -2 -18 -22 19.01 4.16
 -2 -18 -21 9.99 1.87
 -2 -18 -20 4.59 1.34
 -2 -18 -19 42.25 2.22
 -2 -18 -18 31.97 3.91
 -2 -18 -17 4.09 1.77
 -2 -18 -15 5.15 2.17
 -2 -18 -14 7.82 1.59
 -2 -18 -12 21.65 3.65
 -2 -18 -8 16.65 1.28
 -2 -18 -6 21.72 2.23
 -2 -18 -5 4.65 2.23
 -2 -18 -2 26.56 1.31
 -2 -18 -1 45.59 6.53
 -2 -17 -34 8.96 1.96
 -2 -17 -33 8.42 1.92
 -2 -17 -32 4.76 1.92
 -2 -17 -29 8.21 2.11
 -2 -17 -28 16.71 1.85
 -2 -17 -27 6.68 2.01
 -2 -17 -24 4.85 1.8
 -2 -17 -23 39.2 2.18
 -2 -17 -22 8.31 1.63
 -2 -17 -21 16.54 1.9
 -2 -17 -19 27.98 1.93
 -2 -17 -18 63.49 5.71
 -2 -17 -17 75.21 2.79
 -2 -17 -16 96.11 2.9
 -2 -17 -15 19.9 3.97
 -2 -17 -14 8.37 1.64
 -2 -17 -12 6.18 2.69
 -2 -17 -10 26.97 3.59
 -2 -17 -9 5.53 2.42
 -2 -17 -8 2.47 1.21
 -2 -17 -6 40.51 5.27
 -2 -17 -5 16.06 5.24
 -2 -17 -3 25.56 2.68
 -2 -17 -2 27.25 1.31
 -2 -17 -1 86.89 1.84
 -2 -16 -36 4.62 2.2
 -2 -16 -35 6.35 2.62
 -2 -16 -34 5.92 2.93
 -2 -16 -32 12.9 3.94
 -2 -16 -31 5.24 2.26
 -2 -16 -29 36.49 2.93
 -2 -16 -27 5.26 2.03
 -2 -16 -25 7.01 1.42
 -2 -16 -24 6.27 1.38
 -2 -16 -23 32.66 2.06
 -2 -16 -22 7.48 1.94
 -2 -16 -20 60.32 3.59
 -2 -16 -19 57.25 4.12
 -2 -16 -18 38.02 4.82
 -2 -16 -17 9.18 2.59
 -2 -16 -15 38.33 2.65
 -2 -16 -14 58.64 3.5
 -2 -16 -13 4.08 1.48
 -2 -16 -12 5.39 1.52
 -2 -16 -11 23.49 2.39
 -2 -16 -10 33.41 2.95
 -2 -16 -9 108.62 4.98
 -2 -16 -8 11.36 3.38
 -2 -16 -6 54.33 5.74
 -2 -16 -5 18.57 2.55
 -2 -16 -4 25.24 2.19
 -2 -16 -3 50.76 2.11
 -2 -16 -1 49.91 3.15
 -2 -15 -38 5.9 2.7
 -2 -15 -37 17.3 3.07
 -2 -15 -35 17.93 4.27
 -2 -15 -34 7.51 2.3
 -2 -15 -33 7.48 1.95
 -2 -15 -32 9.88 1.74
 -2 -15 -31 5.19 1.75
 -2 -15 -30 8.1 1.15
 -2 -15 -29 33.62 3.15
 -2 -15 -28 22.78 1.62
 -2 -15 -27 9.27 1.99
 -2 -15 -26 76.94 1.61
 -2 -15 -25 24.69 2.1
 -2 -15 -24 4.52 0.87
 -2 -15 -23 11.83 1.9
 -2 -15 -22 22.58 2.36
 -2 -15 -21 6.6 1.83
 -2 -15 -20 32.8 1.99
 -2 -15 -19 63.28 2.9
 -2 -15 -18 7.23 1.98
 -2 -15 -17 7.63 1.38
 -2 -15 -16 11.49 2.69
 -2 -15 -14 19.52 1.54
 -2 -15 -13 3.69 1.12
 -2 -15 -12 59.44 1.36
 -2 -15 -11 30.34 2.47
 -2 -15 -10 56.22 2.46
 -2 -15 -9 68.41 3.23
 -2 -15 -8 142.53 5.26
 -2 -15 -7 1.7 0.74
 -2 -15 -6 26.57 1.9
 -2 -15 -5 7.23 3.1
 -2 -15 -4 66.03 2.87
 -2 -15 -3 24.49 1.53
 -2 -15 -2 18.49 2.34
 -2 -15 -1 10.47 0.71
 -2 -14 -39 7.23 2.06
 -2 -14 -38 6.29 2.18
 -2 -14 -36 13.75 2.19
 -2 -14 -35 10.8 2.01
 -2 -14 -34 16.73 1.57
 -2 -14 -33 3.34 1.03
 -2 -14 -32 6.49 1.17
 -2 -14 -31 53.27 1.56
 -2 -14 -30 12.02 1.23
 -2 -14 -29 38.96 2.34
 -2 -14 -28 36.91 1.58
 -2 -14 -27 35.43 3.4
 -2 -14 -26 12.58 1.92
 -2 -14 -25 46.83 3.72
 -2 -14 -24 13.43 1.79
 -2 -14 -23 26.24 1.81
 -2 -14 -22 9.08 1.69
 -2 -14 -21 122.09 2.31
 -2 -14 -20 23.74 3.14
 -2 -14 -19 33.26 1.4
 -2 -14 -18 9.4 1.8
 -2 -14 -17 6.84 1.4
 -2 -14 -16 15.05 4.76
 -2 -14 -15 6.49 0.84
 -2 -14 -14 47.16 1.78
 -2 -14 -13 9.8 1.73
 -2 -14 -12 10.02 2.96
 -2 -14 -11 194.48 5
 -2 -14 -10 158.27 6.64
 -2 -14 -9 184.13 2.77
 -2 -14 -8 42.99 1.63
 -2 -14 -6 25.02 1.42
 -2 -14 -5 11.43 2.58
 -2 -14 -4 12.88 1.53
 -2 -14 -3 12.73 0.72
 -2 -14 -2 11.37 1.9
 -2 -14 -1 6.1 1.02
 -2 -13 -41 7.6 2.1
 -2 -13 -39 9.28 2.2
 -2 -13 -38 12.1 2.12
 -2 -13 -37 9.81 1.27
 -2 -13 -36 12.94 1.24
 -2 -13 -35 6.44 1.19
 -2 -13 -33 44.9 2.97
 -2 -13 -32 15.28 1.42
 -2 -13 -31 4.76 1.4
 -2 -13 -30 23.08 2.52
 -2 -13 -29 43.19 2
 -2 -13 -28 29.77 1.36
 -2 -13 -27 57.68 8.02
 -2 -13 -26 22.83 2.04
 -2 -13 -25 22.46 1.59
 -2 -13 -24 12.26 1.12
 -2 -13 -23 43.2 2.38
 -2 -13 -22 14.25 1.68
 -2 -13 -21 51.01 1.79
 -2 -13 -20 31.77 3.24
 -2 -13 -19 59.7 3.77
 -2 -13 -18 6.98 1.59
 -2 -13 -16 8.28 1.51
 -2 -13 -15 10.46 0.89
 -2 -13 -14 85.49 2.53
 -2 -13 -13 2.32 0.84
 -2 -13 -12 80.86 3.41
 -2 -13 -11 107.45 3.39
 -2 -13 -10 15.05 1.18
 -2 -13 -9 40.45 3.13
 -2 -13 -8 32.15 1.44
 -2 -13 -7 193.96 19.18
 -2 -13 -6 12.05 5.16
 -2 -13 -4 66.63 8.78
 -2 -13 -3 4.48 0.66
 -2 -13 -2 25.03 4.09
 -2 -13 -1 30.69 2.05
 -2 -12 -43 8.57 1.63
 -2 -12 -42 7.62 1.68
 -2 -12 -41 13.44 1.96
 -2 -12 -40 6.07 1.56
 -2 -12 -39 29.99 3.96
 -2 -12 -38 10.84 1.72
 -2 -12 -37 48.96 2.43
 -2 -12 -35 37.38 2.75
 -2 -12 -34 31.29 1.9
 -2 -12 -33 5.3 1.63
 -2 -12 -32 17.61 2.16
 -2 -12 -31 19.22 1.5
 -2 -12 -29 8.43 1.42
 -2 -12 -28 78.82 4
 -2 -12 -27 5.29 1.33
 -2 -12 -26 16.33 1.28
 -2 -12 -25 25.58 1.36
 -2 -12 -24 21.4 1.34
 -2 -12 -23 4.55 1.52
 -2 -12 -22 35.05 2.51
 -2 -12 -21 71.37 2.14
 -2 -12 -20 14.91 1.97
 -2 -12 -19 19.31 1.53
 -2 -12 -18 58.88 2.22
 -2 -12 -17 222.21 3.92
 -2 -12 -16 13.74 1.21
 -2 -12 -15 33.41 1.37
 -2 -12 -14 23.81 1.57
 -2 -12 -13 5.15 1.35
 -2 -12 -11 24.24 2.13
 -2 -12 -10 42.22 1.18
 -2 -12 -9 24.3 1.93
 -2 -12 -8 82.98 3.72
 -2 -12 -7 18.34 1.01
 -2 -12 -6 21.58 1.81
 -2 -12 -5 45.04 1.75
 -2 -12 -4 2.11 0.64
 -2 -12 -3 41.32 1.37
 -2 -12 -2 8.92 0.77
 -2 -12 -1 116.64 3.99
 -2 -11 -44 8.13 1.71
 -2 -11 -43 5.85 2.14
 -2 -11 -42 5.18 1.67
 -2 -11 -41 7.55 1.55
 -2 -11 -40 7.27 1.5
 -2 -11 -37 9.05 2.04
 -2 -11 -36 10.21 1.81
 -2 -11 -33 26.56 1.81
 -2 -11 -32 72.68 2.6
 -2 -11 -31 19.79 2.88
 -2 -11 -29 4.5 1.66
 -2 -11 -28 13.16 2
 -2 -11 -27 4.95 1.7
 -2 -11 -26 8.04 1.21
 -2 -11 -25 33.44 1.27
 -2 -11 -24 39.45 1.67
 -2 -11 -23 16.9 1.39
 -2 -11 -22 4.17 1.46
 -2 -11 -20 79.42 3.23
 -2 -11 -19 51.58 2.03
 -2 -11 -18 95.68 2
 -2 -11 -17 13.63 0.9
 -2 -11 -16 18.09 1.41
 -2 -11 -15 10.93 0.96
 -2 -11 -14 87.82 3.23
 -2 -11 -13 85.85 3.51
 -2 -11 -12 33.61 1.42
 -2 -11 -11 19.05 0.95
 -2 -11 -8 21.05 3.17
 -2 -11 -7 39.92 1.37
 -2 -11 -6 64.96 2.16
 -2 -11 -5 145.98 4.87
 -2 -11 -4 3.52 0.79
 -2 -11 -3 10.07 0.87
 -2 -11 -2 32.61 1.2
 -2 -11 -1 77.69 1.15
 -2 -10 -46 9.46 1.85
 -2 -10 -45 16.46 2.85
 -2 -10 -44 5.08 2.32
 -2 -10 -42 9.83 1.81
 -2 -10 -40 9.08 2.08
 -2 -10 -38 5.38 2.24
 -2 -10 -37 62.66 3.13
 -2 -10 -36 81.56 2.93
 -2 -10 -35 42.31 2.06
 -2 -10 -34 20.9 2.45
 -2 -10 -33 16.06 1.83
 -2 -10 -32 5.96 1.7
 -2 -10 -30 27.93 1.89
 -2 -10 -28 25.57 2.52
 -2 -10 -26 17.44 1.42
 -2 -10 -25 6 1.32
 -2 -10 -24 12.55 1.7
 -2 -10 -23 8.48 1.6
 -2 -10 -22 38.29 1.24
 -2 -10 -21 76.99 2.82
 -2 -10 -20 55.29 1.5
 -2 -10 -19 137.51 2.82
 -2 -10 -18 137.42 1.55
 -2 -10 -17 373.71 6.49
 -2 -10 -16 36.05 1.46
 -2 -10 -14 6.97 0.99
 -2 -10 -13 7.05 1.17
 -2 -10 -12 45.1 1.39
 -2 -10 -11 29.29 0.98
 -2 -10 -10 115.17 2
 -2 -10 -9 23.99 1.05
 -2 -10 -8 342.31 5.01
 -2 -10 -7 22.73 1.02
 -2 -10 -6 6.76 1.14
 -2 -10 -5 75.41 1.98
 -2 -10 -4 53.57 1.36
 -2 -10 -3 358.74 10.78
 -2 -10 -2 80.14 2.15
 -2 -10 -1 521.26 4.93
 -2 -9 -47 6.51 2.34
 -2 -9 -46 27.49 2.04
 -2 -9 -44 4.67 1.77
 -2 -9 -43 8.7 1.82
 -2 -9 -42 5.89 1.66
 -2 -9 -41 33.26 2.12
 -2 -9 -40 15.09 2.05
 -2 -9 -39 17.84 2.19
 -2 -9 -38 23.16 2.15
 -2 -9 -36 30.58 2.03
 -2 -9 -34 24.69 2.17
 -2 -9 -33 21.01 1.69
 -2 -9 -32 5.91 2.1
 -2 -9 -30 14.11 1.51
 -2 -9 -29 116.44 3.26
 -2 -9 -28 157.65 3.97
 -2 -9 -27 5.39 1.86
 -2 -9 -26 71.2 2.02
 -2 -9 -25 56.01 1.56
 -2 -9 -24 6.27 1.51
 -2 -9 -23 23.7 1.93
 -2 -9 -22 106.97 2.07
 -2 -9 -21 9.64 1.05
 -2 -9 -20 98.87 1.5
 -2 -9 -19 31.09 1.03
 -2 -9 -17 39.21 1.61
 -2 -9 -16 18.97 0.98
 -2 -9 -15 64.61 1.59
 -2 -9 -14 40.19 1.29
 -2 -9 -13 36.07 2.01
 -2 -9 -12 146.98 1.32
 -2 -9 -11 413.89 4.94
 -2 -9 -10 153.75 2.13
 -2 -9 -9 90.69 1.06
 -2 -9 -8 145.5 2.19
 -2 -9 -7 11.52 0.59
 -2 -9 -6 186.72 3.72
 -2 -9 -5 32.36 1.29
 -2 -9 -4 155.35 1.53
 -2 -9 -3 19.33 1.2
 -2 -9 -2 100.63 3.11
 -2 -9 -1 264.78 5.62
 -2 -8 -46 13.3 2.88
 -2 -8 -44 23.5 1.97
 -2 -8 -43 75.48 3.21
 -2 -8 -41 12.12 2.68
 -2 -8 -40 10.27 2.62
 -2 -8 -39 64.79 2.82
 -2 -8 -38 27.72 2.47
 -2 -8 -37 37.11 2.13
 -2 -8 -36 19.78 2.28
 -2 -8 -35 11.5 2.37
 -2 -8 -33 15.19 1.76
 -2 -8 -32 30.76 2.62
 -2 -8 -31 82.98 2.67
 -2 -8 -30 9.64 1.52
 -2 -8 -29 227.9 2.62
 -2 -8 -28 41.96 1.77
 -2 -8 -27 93.81 2.38
 -2 -8 -26 148.39 1.91
 -2 -8 -25 100.09 4.12
 -2 -8 -24 11.92 1.34
 -2 -8 -23 9.47 1.22
 -2 -8 -22 19.86 1.19
 -2 -8 -21 35.15 1.18
 -2 -8 -20 118.8 1.95
 -2 -8 -19 103.38 1.81
 -2 -8 -18 38.13 1.13
 -2 -8 -17 39.08 2.2
 -2 -8 -16 74.78 1.46
 -2 -8 -15 21.77 1.49
 -2 -8 -14 188.01 1.68
 -2 -8 -13 212.54 4.46
 -2 -8 -12 6.7 0.71
 -2 -8 -11 405.41 1.66
 -2 -8 -10 25.31 0.78
 -2 -8 -9 669.44 16.41
 -2 -8 -8 18.66 0.72
 -2 -8 -7 161.18 1.75
 -2 -8 -6 57.16 1.36
 -2 -8 -5 117.68 1.62
 -2 -8 -4 180.67 2.2
 -2 -8 -3 204.63 4.56
 -2 -8 -2 66.13 2.81
 -2 -8 -1 28.6 0.9
 -2 -7 -48 23.73 2.17
 -2 -7 -47 9.88 2.28
 -2 -7 -46 76.51 3.68
 -2 -7 -45 23.56 3.85
 -2 -7 -44 64.42 3.34
 -2 -7 -42 7.83 2.54
 -2 -7 -41 23.29 2.43
 -2 -7 -40 12.17 2.73
 -2 -7 -39 12.66 3.08
 -2 -7 -38 168.41 3.49
 -2 -7 -37 7.09 1.88
 -2 -7 -36 34.7 1.82
 -2 -7 -35 8.63 1.78
 -2 -7 -34 51.54 1.98
 -2 -7 -33 23.4 1.69
 -2 -7 -32 39.27 2.29
 -2 -7 -31 13.11 1.59
 -2 -7 -30 201.53 3.61
 -2 -7 -29 44.13 3.17
 -2 -7 -28 592.34 11.36
 -2 -7 -27 38.35 1.66
 -2 -7 -26 472.4 6.37
 -2 -7 -25 52.54 1.49
 -2 -7 -24 22.93 1.29
 -2 -7 -23 14.25 1.23
 -2 -7 -22 55.23 1.59
 -2 -7 -21 48.44 1.23
 -2 -7 -20 30.77 1.19
 -2 -7 -19 99.22 1.66
 -2 -7 -18 397.91 4.88
 -2 -7 -17 30.8 1.12
 -2 -7 -16 241.56 3.59
 -2 -7 -15 187.22 2.16
 -2 -7 -14 157.24 1.97
 -2 -7 -13 13.42 0.69
 -2 -7 -12 84.54 1.31
 -2 -7 -11 83.48 0.95
 -2 -7 -10 1256.64 5.78
 -2 -7 -9 129.46 1.28
 -2 -7 -8 1926.99 25.68
 -2 -7 -7 259.46 2.07
 -2 -7 -6 286.98 1.06
 -2 -7 -5 86.06 1.34
 -2 -7 -3 265.78 5.77
 -2 -7 -2 134.15 1.7
 -2 -7 -1 237.7 6.09
 -2 -6 -49 9.94 2.08
 -2 -6 -46 24.76 1.85
 -2 -6 -45 37.89 2.63
 -2 -6 -43 14.29 2.42
 -2 -6 -42 27.19 2.19
 -2 -6 -41 7.96 2.55
 -2 -6 -40 49.76 3.1
 -2 -6 -39 4.73 2.08
 -2 -6 -38 51.79 1.98
 -2 -6 -37 14.12 1.86
 -2 -6 -36 8.14 1.85
 -2 -6 -35 7.69 1.89
 -2 -6 -34 9.36 1.74
 -2 -6 -33 11.15 1.69
 -2 -6 -32 24.6 1.75
 -2 -6 -31 47.28 2.14
 -2 -6 -30 11.19 2.72
 -2 -6 -29 157.74 3.09
 -2 -6 -28 98.74 1.87
 -2 -6 -27 87.65 1.7
 -2 -6 -26 188.09 3.33
 -2 -6 -25 114.09 1.75
 -2 -6 -24 152.74 3.35
 -2 -6 -23 126.43 4.54
 -2 -6 -22 69.06 2.05
 -2 -6 -21 75.04 1.79
 -2 -6 -20 19.02 1.29
 -2 -6 -19 51.27 1.83
 -2 -6 -18 52.81 1.22
 -2 -6 -17 127.55 1.34
 -2 -6 -16 492.87 4.92
 -2 -6 -15 135.86 1.71
 -2 -6 -14 211.44 2.87
 -2 -6 -13 132.94 0.93
 -2 -6 -12 79.52 1.19
 -2 -6 -11 707.02 7.26
 -2 -6 -10 816.43 12.35
 -2 -6 -9 841.46 10.66
 -2 -6 -8 139.67 2.73
 -2 -6 -7 244.61 2.36
 -2 -6 -6 42.96 0.7
 -2 -6 -5 790.04 6.49
 -2 -6 -4 92.94 0.95
 -2 -6 -3 26.57 0.48
 -2 -6 -2 59.56 1.3
 -2 -6 -1 739.37 5.06
 -2 -5 -50 4.84 2.27
 -2 -5 -49 32.31 2.08
 -2 -5 -48 31.56 2.18
 -2 -5 -47 7.72 2.15
 -2 -5 -46 59.13 1.94
 -2 -5 -45 19.86 1.96
 -2 -5 -44 10.46 2.32
 -2 -5 -42 5.75 2.33
 -2 -5 -41 31.74 1.91
 -2 -5 -40 21.11 2.19
 -2 -5 -39 14.83 1.95
 -2 -5 -38 118.62 3.14
 -2 -5 -37 100.36 2.95
 -2 -5 -36 109.59 3.55
 -2 -5 -35 15.64 1.78
 -2 -5 -34 52.86 1.79
 -2 -5 -33 12.88 2.22
 -2 -5 -32 5.41 1.8
 -2 -5 -31 11.74 1.91
 -2 -5 -30 87.17 1.82
 -2 -5 -29 146.6 2.89
 -2 -5 -28 95.21 1.78
 -2 -5 -27 157.36 2.89
 -2 -5 -26 39.89 1.52
 -2 -5 -25 33.02 1.5
 -2 -5 -24 78.72 1.81
 -2 -5 -23 52.93 2.17
 -2 -5 -22 95.57 1.56
 -2 -5 -21 21.9 1.65
 -2 -5 -20 302.19 3.2
 -2 -5 -19 242.53 4.16
 -2 -5 -18 699.86 13.23
 -2 -5 -17 55.09 0.88
 -2 -5 -16 699.56 6.33
 -2 -5 -15 96.06 1.54
 -2 -5 -14 87.91 0.95
 -2 -5 -13 485.14 3.49
 -2 -5 -12 378.71 2.18
 -2 -5 -11 494.08 4.33
 -2 -5 -10 130.75 1.51
 -2 -5 -9 982.62 11.21
 -2 -5 -8 332.89 1.99
 -2 -5 -7 289.28 4.97
 -2 -5 -6 47.97 0.55
 -2 -5 -5 439.44 4.5
 -2 -5 -4 399.56 5.52
 -2 -5 -3 713.84 5.6
 -2 -5 -2 3228 36.71
 -2 -5 -1 38.25 1.11
 -2 -4 -49 19.12 2.03
 -2 -4 -48 19.89 2.2
 -2 -4 -47 6 2.54
 -2 -4 -46 11.08 1.85
 -2 -4 -45 77.39 2.48
 -2 -4 -43 22.45 2.26
 -2 -4 -41 18.73 1.91
 -2 -4 -40 33.35 2.69
 -2 -4 -39 49.65 2.13
 -2 -4 -38 4.37 2.05
 -2 -4 -37 228.69 4.53
 -2 -4 -35 102.33 2.26
 -2 -4 -34 65.01 2.1
 -2 -4 -33 163.18 4.08
 -2 -4 -32 7.26 1.76
 -2 -4 -31 72.18 2.17
 -2 -4 -30 43.86 1.71
 -2 -4 -29 44.39 1.96
 -2 -4 -28 13.52 1.86
 -2 -4 -27 45.18 2.62
 -2 -4 -26 21.6 1.4
 -2 -4 -25 86.55 2.31
 -2 -4 -24 3.54 1.65
 -2 -4 -23 42.54 1.32
 -2 -4 -22 234.27 1.69
 -2 -4 -21 211.6 4.9
 -2 -4 -20 104.07 4.08
 -2 -4 -19 1156.49 11.62
 -2 -4 -18 106.56 1.07
 -2 -4 -17 26.48 0.85
 -2 -4 -16 93.09 1.95
 -2 -4 -15 244.46 2.78
 -2 -4 -14 291.43 3.66
 -2 -4 -13 148.87 1.9
 -2 -4 -12 35.65 0.77
 -2 -4 -11 259.74 3.22
 -2 -4 -10 142.96 1.82
 -2 -4 -9 62.13 0.68
 -2 -4 -8 13.83 0.55
 -2 -4 -7 489.59 5.89
 -2 -4 -6 134.48 2.46
 -2 -4 -5 1153.45 8.36
 -2 -4 -4 1788.72 13.53
 -2 -4 -3 164.36 2.24
 -2 -4 -2 641.95 4.35
 -2 -4 -1 4652.01 42.93
 -2 -3 -49 5 2.16
 -2 -3 -48 27.17 2.02
 -2 -3 -47 14.44 2.04
 -2 -3 -46 21.37 2.03
 -2 -3 -45 19.78 2.55
 -2 -3 -44 8.87 2.35
 -2 -3 -43 34.81 1.99
 -2 -3 -42 9.61 2.25
 -2 -3 -41 15.03 1.89
 -2 -3 -40 13.17 1.98
 -2 -3 -39 32.43 1.97
 -2 -3 -38 140.89 4.68
 -2 -3 -37 44.75 1.91
 -2 -3 -36 361.64 6.74
 -2 -3 -35 42.23 1.92
 -2 -3 -34 45.37 1.88
 -2 -3 -33 130.86 2.05
 -2 -3 -32 26.23 1.74
 -2 -3 -31 34.74 1.72
 -2 -3 -30 187.03 3.46
 -2 -3 -29 59.32 1.69
 -2 -3 -28 27.44 1.76
 -2 -3 -27 50.77 1.59
 -2 -3 -25 87.18 1.88
 -2 -3 -23 305.65 4.82
 -2 -3 -22 216.56 1.94
 -2 -3 -21 290.51 3.29
 -2 -3 -20 366.1 3.66
 -2 -3 -19 341.89 3.25
 -2 -3 -18 547.73 5.63
 -2 -3 -17 535.59 5.17
 -2 -3 -16 306.84 3.48
 -2 -3 -15 84.74 0.97
 -2 -3 -14 49.75 0.76
 -2 -3 -13 89.99 1.58
 -2 -3 -12 250.44 2.85
 -2 -3 -11 138.76 2.22
 -2 -3 -10 315.37 2.53
 -2 -3 -9 247.26 4.62
 -2 -3 -8 110.16 1.25
 -2 -3 -7 132.31 1.16
 -2 -3 -6 64.55 0.94
 -2 -3 -5 352.73 11.09
 -2 -3 -4 662.49 6.75
 -2 -3 -3 597.84 8.5
 -2 -3 -2 334 4.46
 -2 -3 -1 1097.81 8.88
 -2 -2 -50 8.64 2.02
 -2 -2 -49 13.04 2.05
 -2 -2 -47 37.57 1.93
 -2 -2 -46 6.34 2.09
 -2 -2 -45 11.25 2.57
 -2 -2 -44 4.98 2.46
 -2 -2 -43 18.93 2.47
 -2 -2 -42 12.09 1.92
 -2 -2 -40 73.49 2.41
 -2 -2 -39 133.15 3.76
 -2 -2 -38 38.42 2.3
 -2 -2 -37 78.32 2.14
 -2 -2 -36 68.35 4.33
 -2 -2 -35 39.8 2.41
 -2 -2 -34 75.22 2.49
 -2 -2 -33 22.46 3.12
 -2 -2 -32 81.82 3.33
 -2 -2 -31 46.48 2.23
 -2 -2 -30 40.63 1.8
 -2 -2 -29 202.87 4.91
 -2 -2 -28 29.62 1.7
 -2 -2 -27 192.2 3.87
 -2 -2 -26 49.88 1.46
 -2 -2 -25 20.3 1.35
 -2 -2 -24 199.06 1.9
 -2 -2 -23 62.59 1.36
 -2 -2 -22 433.35 5.18
 -2 -2 -21 15.07 1.32
 -2 -2 -20 13.88 0.97
 -2 -2 -19 749.99 6.69
 -2 -2 -18 816.73 11.84
 -2 -2 -17 19.36 0.81
 -2 -2 -16 13.35 0.77
 -2 -2 -15 280.25 2.1
 -2 -2 -13 329.14 4.54
 -2 -2 -12 456.16 3.31
 -2 -2 -11 361.85 4.56
 -2 -2 -10 177.06 2.14
 -2 -2 -9 1152.6 7.51
 -2 -2 -8 265.23 2.83
 -2 -2 -7 207.39 2.41
 -2 -2 -6 141.64 1.77
 -2 -2 -5 631.43 7.24
 -2 -2 -4 136.98 2.71
 -2 -2 -3 1372.4 16.1
 -2 -2 -2 741.26 5.67
 -2 -2 -1 1287.01 10.68
 -2 -1 -50 14.11 2.63
 -2 -1 -49 4.82 2.19
 -2 -1 -48 7.47 2.08
 -2 -1 -46 15.27 1.86
 -2 -1 -45 11.54 3.47
 -2 -1 -44 5.9 2.33
 -2 -1 -43 11.15 2.23
 -2 -1 -41 9.68 2.04
 -2 -1 -40 78.67 2.5
 -2 -1 -39 49.7 2.17
 -2 -1 -38 27.46 2.16
 -2 -1 -37 16.51 2.21
 -2 -1 -36 5.57 2.13
 -2 -1 -35 12.52 1.98
 -2 -1 -34 26.45 2.08
 -2 -1 -33 43.33 2.37
 -2 -1 -32 45.62 2.21
 -2 -1 -31 80.21 2.17
 -2 -1 -30 73.01 1.89
 -2 -1 -29 17.82 1.7
 -2 -1 -28 86.32 2.08
 -2 -1 -27 83.33 3.06
 -2 -1 -26 15.23 1.49
 -2 -1 -25 93.61 2.11
 -2 -1 -24 42.7 1.45
 -2 -1 -23 39.4 1.24
 -2 -1 -22 249.83 1.78
 -2 -1 -21 29.12 1.04
 -2 -1 -20 85.82 1.2
 -2 -1 -19 11.36 0.87
 -2 -1 -18 12.4 0.84
 -2 -1 -17 15.96 0.82
 -2 -1 -16 193.94 3.58
 -2 -1 -15 318.62 3.97
 -2 -1 -14 364.28 4.67
 -2 -1 -13 98.68 2.05
 -2 -1 -12 27.3 0.94
 -2 -1 -11 366.25 3.1
 -2 -1 -10 1272.67 9.81
 -2 -1 -9 322.67 3.85
 -2 -1 -8 125.87 1.93
 -2 -1 -7 948.27 5.28
 -2 -1 -6 1509.08 15.58
 -2 -1 -5 530.5 8.43
 -2 -1 -4 390.93 3.96
 -2 -1 -3 716.52 5.92
 -2 -1 -2 584.97 4.78
 -2 -1 -1 665.41 5.37
 -1 -22 -16 6.81 3.18
 -1 -21 -18 21.25 3.07
 -1 -21 -14 6.88 3.27
 -1 -21 -11 6.35 2.71
 -1 -21 -8 7.85 2.39
 -1 -21 -6 5.9 2.3
 -1 -21 -1 3.41 1.06
 -1 -20 -19 10.88 4.5
 -1 -20 -15 9.02 4.25
 -1 -20 -12 10.71 3.85
 -1 -20 -10 17.24 3.45
 -1 -20 -8 9.54 3.42
 -1 -20 -1 16.02 1.16
 -1 -19 -27 7.06 2.4
 -1 -19 -22 12.55 2.27
 -1 -19 -20 33.15 3.18
 -1 -19 -18 30.98 4.32
 -1 -19 -16 63.07 3.25
 -1 -19 -15 30.11 8.04
 -1 -19 -12 10.19 2.52
 -1 -19 -10 5.11 2.55
 -1 -19 -7 18.1 6.15
 -1 -19 -6 17.09 2.13
 -1 -19 -5 25.8 3.22
 -1 -19 -4 11.48 2.64
 -1 -19 -3 4.8 0.79
 -1 -19 -2 70.25 1.73
 -1 -18 -30 4.88 1.84
 -1 -18 -26 3.98 1.57
 -1 -18 -21 10.73 1.48
 -1 -18 -19 19.48 4.35
 -1 -18 -16 7.67 2.78
 -1 -18 -15 13.04 2.65
 -1 -18 -14 21.2 1.77
 -1 -18 -13 13.81 3.35
 -1 -18 -11 9.23 2.41
 -1 -18 -10 7.5 2.38
 -1 -18 -9 6.61 2.33
 -1 -18 -8 9.98 4.23
 -1 -18 -5 10 4.85
 -1 -18 -4 17.29 2.91
 -1 -18 -3 5.23 1.03
 -1 -18 -2 32.93 6.04
 -1 -18 -1 16.91 1.8
 -1 -17 -34 16.03 2.52
 -1 -17 -32 4.44 1.73
 -1 -17 -29 4.24 2
 -1 -17 -27 6.05 1.44
 -1 -17 -26 12.31 1.37
 -1 -17 -24 13.86 2.78
 -1 -17 -22 4.87 1.3
 -1 -17 -21 5.67 1.7
 -1 -17 -20 54.31 2.48
 -1 -17 -19 42.13 4.49
 -1 -17 -18 4.58 1.03
 -1 -17 -16 15 1.32
 -1 -17 -12 7.13 1.16
 -1 -17 -11 9.7 1.11
 -1 -17 -10 9.56 3.39
 -1 -17 -8 12.46 2.72
 -1 -17 -7 5.51 2.17
 -1 -17 -5 20.64 2.16
 -1 -17 -4 6.12 1.58
 -1 -17 -3 6.78 1.49
 -1 -17 -2 50.7 7.6
 -1 -17 -1 39.9 2.65
 -1 -16 -37 5.08 2.15
 -1 -16 -34 10.54 1.9
 -1 -16 -32 7.5 2.23
 -1 -16 -31 9.17 2.23
 -1 -16 -28 11.58 2.51
 -1 -16 -27 19.36 2.74
 -1 -16 -26 13.57 3.18
 -1 -16 -24 16.25 1.57
 -1 -16 -23 9.4 1.5
 -1 -16 -22 12.47 1.72
 -1 -16 -21 4.23 1.42
 -1 -16 -20 51.28 3.84
 -1 -16 -18 16.72 2.21
 -1 -16 -17 3.28 1.2
 -1 -16 -16 5.55 1.3
 -1 -16 -15 4.14 1.35
 -1 -16 -13 5.95 1.26
 -1 -16 -12 21.16 1.51
 -1 -16 -11 77.95 2.28
 -1 -16 -10 5.84 1.23
 -1 -16 -9 41.62 5.44
 -1 -16 -8 6.72 2.17
 -1 -16 -7 80.75 5.49
 -1 -16 -6 9.61 1.91
 -1 -16 -5 6.19 0.76
 -1 -16 -3 12.06 0.98
 -1 -16 -2 12.96 1.74
 -1 -16 -1 11.56 1.53
 -1 -15 -39 16.86 2.15
 -1 -15 -38 18.08 2.09
 -1 -15 -36 10.61 2.41
 -1 -15 -34 17.77 2.85
 -1 -15 -30 4.46 1.8
 -1 -15 -29 60.63 3.12
 -1 -15 -28 6.23 1.83
 -1 -15 -27 5.25 1.79
 -1 -15 -26 11.87 1.84
 -1 -15 -24 7.86 1.41
 -1 -15 -22 55.69 2.82
 -1 -15 -21 6.09 1.14
 -1 -15 -20 6.87 1.07
 -1 -15 -19 49.29 1.87
 -1 -15 -18 44.79 3.77
 -1 -15 -17 14.05 2.7
 -1 -15 -16 15.08 1.86
 -1 -15 -15 10.94 2.12
 -1 -15 -14 4.27 0.84
 -1 -15 -13 56.01 3.15
 -1 -15 -12 27.79 1.14
 -1 -15 -11 7.64 2.34
 -1 -15 -10 4.1 1.34
 -1 -15 -9 37.3 1.32
 -1 -15 -8 53.74 2.93
 -1 -15 -7 9.48 2.7
 -1 -15 -6 17.53 2.61
 -1 -15 -5 20.53 1.8
 -1 -15 -4 11.6 1.47
 -1 -15 -3 46.59 2.87
 -1 -15 -2 2.85 0.8
 -1 -15 -1 12.69 1.04
 -1 -14 -41 16.83 3.33
 -1 -14 -38 16.32 2.27
 -1 -14 -37 6.58 2.33
 -1 -14 -36 8.03 2.22
 -1 -14 -35 8.59 2.16
 -1 -14 -34 10.68 1.12
 -1 -14 -33 11.77 2.02
 -1 -14 -32 9.78 2.02
 -1 -14 -31 20.04 2.5
 -1 -14 -30 15.05 1.33
 -1 -14 -29 18.43 1.69
 -1 -14 -28 58.18 2.65
 -1 -14 -27 48.98 2.63
 -1 -14 -26 10.42 2.32
 -1 -14 -25 14.84 1.94
 -1 -14 -24 7.32 1.73
 -1 -14 -23 10.54 1.44
 -1 -14 -22 14.48 1.39
 -1 -14 -21 15.51 1.67
 -1 -14 -20 36.07 2.41
 -1 -14 -19 24.5 2.99
 -1 -14 -18 78.11 3.58
 -1 -14 -16 7.15 1.3
 -1 -14 -15 14.37 1.41
 -1 -14 -14 7.12 1.09
 -1 -14 -13 89.01 1.88
 -1 -14 -12 18.09 2.9
 -1 -14 -11 54.6 2.41
 -1 -14 -10 62.75 1.14
 -1 -14 -9 23.28 1.79
 -1 -14 -8 112.39 2.86
 -1 -14 -7 274.01 7.96
 -1 -14 -6 17.27 2.63
 -1 -14 -5 9.43 1.15
 -1 -14 -4 26.96 3.02
 -1 -14 -3 37.87 2.76
 -1 -14 -2 20.35 1.5
 -1 -14 -1 53.3 1.62
 -1 -13 -42 9.01 2.26
 -1 -13 -40 4.84 2.32
 -1 -13 -38 5.93 1.57
 -1 -13 -37 12.67 2.04
 -1 -13 -35 6.98 1.29
 -1 -13 -34 17.42 1.16
 -1 -13 -33 7.29 0.94
 -1 -13 -32 7.44 1.18
 -1 -13 -31 2.25 0.9
 -1 -13 -30 12.11 2.11
 -1 -13 -29 18.61 1.7
 -1 -13 -28 17.39 1.99
 -1 -13 -27 107.82 4.12
 -1 -13 -26 13.92 1.7
 -1 -13 -25 59.83 2.5
 -1 -13 -24 11.31 1.42
 -1 -13 -23 14.62 1.36
 -1 -13 -22 15.39 2.43
 -1 -13 -21 15.65 1.87
 -1 -13 -20 133.64 4.67
 -1 -13 -19 8.59 1.42
 -1 -13 -18 61.38 2.82
 -1 -13 -17 23.77 2.25
 -1 -13 -16 39.87 3.48
 -1 -13 -15 37.45 3.86
 -1 -13 -14 25.16 1.12
 -1 -13 -13 35.75 2.53
 -1 -13 -12 21.7 1.3
 -1 -13 -11 152.27 6.38
 -1 -13 -10 20.18 1.98
 -1 -13 -9 94.37 4.42
 -1 -13 -8 10.22 2.1
 -1 -13 -7 159.77 4.79
 -1 -13 -6 40.85 2.07
 -1 -13 -5 39.29 5.95
 -1 -13 -4 47.66 3.72
 -1 -13 -3 5.96 0.72
 -1 -13 -2 282.48 8.84
 -1 -13 -1 37.66 1.88
 -1 -12 -43 5.48 2.2
 -1 -12 -42 11.89 1.54
 -1 -12 -41 9.69 1.54
 -1 -12 -38 6.04 1.48
 -1 -12 -37 35.62 3.06
 -1 -12 -36 34.03 3.49
 -1 -12 -33 20.72 1.45
 -1 -12 -32 5.71 1.11
 -1 -12 -30 63.25 1.98
 -1 -12 -29 60.36 3.63
 -1 -12 -28 94.88 4.71
 -1 -12 -27 17.08 1.59
 -1 -12 -26 92.75 2.11
 -1 -12 -25 49.72 1.33
 -1 -12 -24 34.02 1.43
 -1 -12 -23 45.32 2.44
 -1 -12 -22 43.42 1.97
 -1 -12 -21 17.54 1.54
 -1 -12 -20 5.27 1.68
 -1 -12 -19 56.93 2.33
 -1 -12 -18 179.14 3.27
 -1 -12 -17 76.77 4.51
 -1 -12 -16 29.88 2.91
 -1 -12 -15 27.32 3.29
 -1 -12 -14 22.52 1.77
 -1 -12 -13 149.92 1.8
 -1 -12 -12 163.87 4.15
 -1 -12 -11 106.29 2.46
 -1 -12 -10 338.78 4.43
 -1 -12 -9 159.15 2.76
 -1 -12 -8 400.13 7.89
 -1 -12 -7 25.4 1.74
 -1 -12 -6 32.38 0.93
 -1 -12 -5 58.64 2.66
 -1 -12 -4 59.88 1.96
 -1 -12 -3 5.37 0.55
 -1 -12 -2 112.26 5.5
 -1 -12 -1 121.32 5.05
 -1 -11 -45 10.32 1.71
 -1 -11 -44 4.13 1.73
 -1 -11 -43 5.81 1.59
 -1 -11 -42 7.17 1.53
 -1 -11 -40 31.14 2.93
 -1 -11 -39 5.57 2.52
 -1 -11 -38 20.23 1.81
 -1 -11 -37 25.33 1.58
 -1 -11 -36 36.1 1.52
 -1 -11 -34 23.06 1.26
 -1 -11 -33 34.23 1.62
 -1 -11 -32 8.78 2.41
 -1 -11 -31 18.2 1.33
 -1 -11 -30 116.97 2.32
 -1 -11 -29 60.43 1.99
 -1 -11 -28 66.68 2.32
 -1 -11 -27 16.94 1.29
 -1 -11 -26 14.96 1.47
 -1 -11 -25 28.09 2.16
 -1 -11 -24 16.5 1.35
 -1 -11 -23 25.93 1.87
 -1 -11 -22 62.53 3.49
 -1 -11 -21 26.29 1.5
 -1 -11 -20 10.86 4.17
 -1 -11 -19 20.19 3.8
 -1 -11 -18 131.39 3.59
 -1 -11 -17 43.7 1.53
 -1 -11 -16 4.92 0.71
 -1 -11 -15 245.94 8.03
 -1 -11 -14 81.17 1.61
 -1 -11 -12 104.86 5.46
 -1 -11 -11 24.29 1.03
 -1 -11 -10 154.49 4.47
 -1 -11 -9 321.8 3.61
 -1 -11 -8 181.76 4.23
 -1 -11 -7 64.34 1.49
 -1 -11 -6 3.61 0.75
 -1 -11 -5 131.31 1.17
 -1 -11 -4 11.04 0.59
 -1 -11 -3 54.19 2.84
 -1 -11 -2 69.91 5.93
 -1 -11 -1 22.1 3.28
 -1 -10 -46 16.82 1.93
 -1 -10 -45 32.16 1.93
 -1 -10 -44 30.05 1.89
 -1 -10 -43 11.99 2.43
 -1 -10 -42 36.27 1.82
 -1 -10 -41 4.5 1.8
 -1 -10 -39 16.76 1.75
 -1 -10 -38 37.93 1.55
 -1 -10 -37 32.12 1.4
 -1 -10 -36 27.24 2.29
 -1 -10 -35 32.82 2.17
 -1 -10 -34 3.16 1.53
 -1 -10 -33 38.87 1.65
 -1 -10 -32 15.58 1.36
 -1 -10 -31 70.59 2.93
 -1 -10 -30 6.63 1.29
 -1 -10 -29 48.83 2.35
 -1 -10 -28 25.15 1.3
 -1 -10 -27 235.47 3.98
 -1 -10 -26 135.75 2.52
 -1 -10 -25 77.85 1.75
 -1 -10 -24 88.2 3.05
 -1 -10 -23 20.83 1.07
 -1 -10 -22 3.89 1.29
 -1 -10 -21 30.69 2.41
 -1 -10 -19 76 4.19
 -1 -10 -18 263.83 7.34
 -1 -10 -17 44.3 2.4
 -1 -10 -16 24.52 1.4
 -1 -10 -15 11.24 1.97
 -1 -10 -14 34.75 1.29
 -1 -10 -13 37.72 5.26
 -1 -10 -12 14.73 1.39
 -1 -10 -11 110.19 3.23
 -1 -10 -10 35.66 1.33
 -1 -10 -9 181.22 4.16
 -1 -10 -8 43.35 0.95
 -1 -10 -7 162.61 4.13
 -1 -10 -6 161.44 1.76
 -1 -10 -5 12.07 0.98
 -1 -10 -4 87.31 3.06
 -1 -10 -3 11.93 0.56
 -1 -10 -2 5.72 0.82
 -1 -10 -1 38.08 3.2
 -1 -9 -46 14.22 1.74
 -1 -9 -45 32.88 2.9
 -1 -9 -44 7.95 1.65
 -1 -9 -42 3.85 1.82
 -1 -9 -40 9.55 1.59
 -1 -9 -39 31.77 1.84
 -1 -9 -37 14.29 1.63
 -1 -9 -36 13.98 1.29
 -1 -9 -35 10.63 1.25
 -1 -9 -34 63.95 1.41
 -1 -9 -33 52.6 1.58
 -1 -9 -32 2.77 1.31
 -1 -9 -31 55.92 1.83
 -1 -9 -30 7.81 1.84
 -1 -9 -29 329.93 5.26
 -1 -9 -28 188.55 4.21
 -1 -9 -27 185.88 3.86
 -1 -9 -26 100.13 1.61
 -1 -9 -25 43.7 1.79
 -1 -9 -24 46.33 1.32
 -1 -9 -23 66.31 2.12
 -1 -9 -22 14.73 1.73
 -1 -9 -21 72.34 1.65
 -1 -9 -20 55.76 1.57
 -1 -9 -19 176.96 3.04
 -1 -9 -18 46.37 1.06
 -1 -9 -17 60.71 1.89
 -1 -9 -16 123.05 2.75
 -1 -9 -15 51.02 1.35
 -1 -9 -14 188.33 5.21
 -1 -9 -13 51.33 1.47
 -1 -9 -12 260.21 5.11
 -1 -9 -11 321.56 5.62
 -1 -9 -10 407.73 3.96
 -1 -9 -9 563.35 8.97
 -1 -9 -8 314.53 8.21
 -1 -9 -7 475.02 5.45
 -1 -9 -6 291.84 2.3
 -1 -9 -5 97.28 2.06
 -1 -9 -4 150.48 2.98
 -1 -9 -3 110.68 3.93
 -1 -9 -2 532.05 12.64
 -1 -9 -1 264.45 1.01
 -1 -8 -47 26.93 2.1
 -1 -8 -45 45.95 1.79
 -1 -8 -44 16.01 1.67
 -1 -8 -43 3.87 1.92
 -1 -8 -42 4.17 1.77
 -1 -8 -41 7.27 1.66
 -1 -8 -38 37.79 2.04
 -1 -8 -37 74.59 3.51
 -1 -8 -36 13.07 1.46
 -1 -8 -35 35.21 1.53
 -1 -8 -34 12.24 1.3
 -1 -8 -33 6.17 1.69
 -1 -8 -32 36.29 1.8
 -1 -8 -30 35.48 1.55
 -1 -8 -29 50.38 1.66
 -1 -8 -28 7.87 1.52
 -1 -8 -27 191.62 5.09
 -1 -8 -26 4.58 1.63
 -1 -8 -25 249.03 2.26
 -1 -8 -24 22.64 1.96
 -1 -8 -23 28.22 2.2
 -1 -8 -22 40.77 1.62
 -1 -8 -21 17.98 1.55
 -1 -8 -20 96.88 1.37
 -1 -8 -19 82.28 1.07
 -1 -8 -18 27.41 0.87
 -1 -8 -17 97.95 1.28
 -1 -8 -16 64.27 2.29
 -1 -8 -15 27.08 0.79
 -1 -8 -14 69.71 1.32
 -1 -8 -13 42.79 1.06
 -1 -8 -12 332.96 3.45
 -1 -8 -11 601.06 10.01
 -1 -8 -10 19.7 0.76
 -1 -8 -9 699.46 17.77
 -1 -8 -8 204.02 3.21
 -1 -8 -7 346.34 5.35
 -1 -8 -6 125.45 2.35
 -1 -8 -5 91.94 0.8
 -1 -8 -4 225.82 5.09
 -1 -8 -3 48.57 0.57
 -1 -8 -2 124.43 1.01
 -1 -8 -1 41.63 0.7
 -1 -7 -49 29.82 3.17
 -1 -7 -48 82.73 2.56
 -1 -7 -47 23.09 2.54
 -1 -7 -46 19.73 2.14
 -1 -7 -45 17.79 2.01
 -1 -7 -44 3.97 1.91
 -1 -7 -39 13.51 1.76
 -1 -7 -38 71.02 3.37
 -1 -7 -37 87.54 1.87
 -1 -7 -36 108.96 2
 -1 -7 -35 13.03 2.09
 -1 -7 -34 20.45 1.72
 -1 -7 -33 33.71 1.7
 -1 -7 -32 38.22 1.67
 -1 -7 -31 35.15 2.57
 -1 -7 -30 93.94 2.08
 -1 -7 -29 160.3 2.38
 -1 -7 -28 239.92 5.87
 -1 -7 -26 47.29 1.35
 -1 -7 -25 23.24 1.25
 -1 -7 -24 28.38 2.01
 -1 -7 -23 6.72 1.13
 -1 -7 -22 31.02 1.55
 -1 -7 -21 142.66 2.45
 -1 -7 -20 231.89 2.13
 -1 -7 -19 50.83 1.6
 -1 -7 -18 147.07 2.36
 -1 -7 -17 21.31 0.92
 -1 -7 -16 13.73 0.82
 -1 -7 -15 115.14 1.5
 -1 -7 -14 34.56 1.11
 -1 -7 -13 290.85 3.45
 -1 -7 -12 72.2 0.81
 -1 -7 -11 206.09 1.84
 -1 -7 -10 1874.64 24.29
 -1 -7 -9 6.77 1.17
 -1 -7 -8 133.41 1.46
 -1 -7 -7 78.44 0.68
 -1 -7 -6 3.24 0.5
 -1 -7 -5 219.74 3
 -1 -7 -4 28.67 0.75
 -1 -7 -3 162.6 2.5
 -1 -7 -2 162.86 3.38
 -1 -7 -1 94.18 4.41
 -1 -6 -50 21.77 2.35
 -1 -6 -49 5 2.21
 -1 -6 -46 7.15 1.92
 -1 -6 -45 15.67 2
 -1 -6 -44 38.74 2.67
 -1 -6 -43 6.34 1.69
 -1 -6 -42 5.83 1.66
 -1 -6 -41 11.47 1.6
 -1 -6 -40 11.26 1.71
 -1 -6 -39 22.74 1.98
 -1 -6 -38 38.39 1.53
 -1 -6 -37 7.49 1.76
 -1 -6 -36 59.11 2.02
 -1 -6 -35 47.34 1.84
 -1 -6 -34 78.34 1.9
 -1 -6 -33 18.41 1.69
 -1 -6 -32 70.65 2.62
 -1 -6 -31 13.55 1.74
 -1 -6 -30 216.24 2.93
 -1 -6 -29 6.95 1.58
 -1 -6 -28 59.91 1.48
 -1 -6 -27 36.67 1.38
 -1 -6 -26 96.22 1.95
 -1 -6 -25 34.39 1.55
 -1 -6 -24 113.16 2.31
 -1 -6 -23 139.24 1.47
 -1 -6 -22 137.81 1.98
 -1 -6 -21 146.87 1.81
 -1 -6 -20 132.16 1.37
 -1 -6 -19 29.86 1.14
 -1 -6 -18 98.31 2.4
 -1 -6 -17 54.54 1.07
 -1 -6 -16 60.06 1.31
 -1 -6 -15 108.61 1.29
 -1 -6 -14 2.33 0.8
 -1 -6 -13 158.7 1.79
 -1 -6 -12 151.56 3.45
 -1 -6 -11 89.01 3.34
 -1 -6 -10 532.66 5.72
 -1 -6 -9 59.36 1.07
 -1 -6 -8 417.29 5.21
 -1 -6 -7 133.36 1.88
 -1 -6 -6 273.27 2.56
 -1 -6 -5 271.98 1.81
 -1 -6 -4 383.33 2.48
 -1 -6 -3 591.46 3.74
 -1 -6 -2 658.24 7.31
 -1 -6 -1 41.14 0.89
 -1 -5 -49 18.21 1.99
 -1 -5 -48 14.97 1.94
 -1 -5 -46 23.13 2.31
 -1 -5 -45 20.32 1.86
 -1 -5 -43 6.29 1.82
 -1 -5 -42 7.88 1.65
 -1 -5 -41 18.69 1.78
 -1 -5 -40 20.38 1.56
 -1 -5 -39 77.32 2.16
 -1 -5 -38 49.37 2.76
 -1 -5 -37 124.65 2.42
 -1 -5 -36 11.84 2.18
 -1 -5 -35 14.9 2.12
 -1 -5 -34 130.74 2.37
 -1 -5 -33 52.93 2.12
 -1 -5 -32 50.9 1.86
 -1 -5 -31 46.07 1.82
 -1 -5 -30 92.61 1.88
 -1 -5 -29 150.83 1.99
 -1 -5 -28 84.76 1.79
 -1 -5 -27 27.03 1.35
 -1 -5 -26 343.85 4.94
 -1 -5 -25 88.53 1.41
 -1 -5 -24 140.72 1.55
 -1 -5 -23 50.94 1.38
 -1 -5 -22 11.56 1.78
 -1 -5 -21 12.01 1.13
 -1 -5 -20 118.71 1.34
 -1 -5 -19 374.27 3.02
 -1 -5 -18 355.05 3.39
 -1 -5 -17 201.75 1.3
 -1 -5 -16 577.76 5.45
 -1 -5 -15 94.27 1.01
 -1 -5 -14 32.97 0.83
 -1 -5 -13 27.4 0.93
 -1 -5 -12 45.55 1.12
 -1 -5 -11 30.54 0.8
 -1 -5 -10 388.42 7.83
 -1 -5 -9 494.33 7.67
 -1 -5 -8 1039.25 8.9
 -1 -5 -7 136.5 1.33
 -1 -5 -6 240.69 2.14
 -1 -5 -5 59.07 0.72
 -1 -5 -4 33.35 0.81
 -1 -5 -3 79.04 1.32
 -1 -5 -2 758.59 9.65
 -1 -5 -1 221.55 4.5
 -1 -4 -49 7.21 2.06
 -1 -4 -47 9.88 2.44
 -1 -4 -46 21.84 2.36
 -1 -4 -45 21.8 2.19
 -1 -4 -43 32.9 2.83
 -1 -4 -42 16.86 1.7
 -1 -4 -41 40.69 2.18
 -1 -4 -40 76.73 2.89
 -1 -4 -39 26.35 1.56
 -1 -4 -38 24.85 1.53
 -1 -4 -37 150.18 2.69
 -1 -4 -35 68.56 1.9
 -1 -4 -33 78.4 1.56
 -1 -4 -32 39.3 1.6
 -1 -4 -31 120.32 1.65
 -1 -4 -30 67.45 1.48
 -1 -4 -29 5.77 1.37
 -1 -4 -28 6.18 1.32
 -1 -4 -27 45.61 1.32
 -1 -4 -26 63.61 1.52
 -1 -4 -25 51.17 1.26
 -1 -4 -23 64.31 1.71
 -1 -4 -22 220.97 2.44
 -1 -4 -21 275.23 4.27
 -1 -4 -20 344.31 3.29
 -1 -4 -19 13.65 1.06
 -1 -4 -18 75.98 1.85
 -1 -4 -17 787.57 3.47
 -1 -4 -16 266.46 1.59
 -1 -4 -15 130.11 1.38
 -1 -4 -14 722.6 5.87
 -1 -4 -13 977.6 12.89
 -1 -4 -12 79.84 1.4
 -1 -4 -11 39.69 0.87
 -1 -4 -10 262.65 1.88
 -1 -4 -9 598.98 11.43
 -1 -4 -8 553.95 7.59
 -1 -4 -7 20.65 0.55
 -1 -4 -6 447.67 7.86
 -1 -4 -5 1039.07 6.25
 -1 -4 -4 80.84 0.95
 -1 -4 -3 214.19 2.91
 -1 -4 -2 2850.88 12.19
 -1 -4 -1 1116.22 8.66
 -1 -3 -50 4.79 2.17
 -1 -3 -49 8.31 2.91
 -1 -3 -48 35.8 2.48
 -1 -3 -47 23.13 2.8
 -1 -3 -46 23.06 2.12
 -1 -3 -45 32.14 2
 -1 -3 -44 27.05 2.25
 -1 -3 -43 24.42 1.75
 -1 -3 -42 8.75 1.9
 -1 -3 -41 6.02 1.66
 -1 -3 -39 131.56 2.92
 -1 -3 -38 60.34 1.61
 -1 -3 -37 97.42 2.07
 -1 -3 -36 39.88 1.77
 -1 -3 -35 64.77 2.17
 -1 -3 -34 130.92 1.69
 -1 -3 -33 11.24 1.47
 -1 -3 -32 9.61 1.63
 -1 -3 -31 23.63 1.59
 -1 -3 -30 18.09 1.55
 -1 -3 -29 73.38 2.15
 -1 -3 -28 245.55 2.56
 -1 -3 -27 14.72 1.65
 -1 -3 -26 15.1 2.55
 -1 -3 -25 7.27 2.01
 -1 -3 -24 9.74 1.51
 -1 -3 -23 10.69 1.48
 -1 -3 -22 59.66 1.51
 -1 -3 -21 63.59 1.9
 -1 -3 -20 94.03 1.97
 -1 -3 -19 526.45 9.01
 -1 -3 -18 149.63 2.49
 -1 -3 -17 584.84 4.32
 -1 -3 -16 426.96 2.09
 -1 -3 -15 249.4 1.68
 -1 -3 -14 75.59 1.72
 -1 -3 -13 250.19 1.57
 -1 -3 -12 606.83 11.89
 -1 -3 -11 658.93 7.49
 -1 -3 -10 106.05 1.44
 -1 -3 -9 1040.2 11.76
 -1 -3 -8 516 6.42
 -1 -3 -7 631.27 5.7
 -1 -3 -6 138.31 1.2
 -1 -3 -5 1518.63 17.41
 -1 -3 -4 826.61 9.44
 -1 -3 -3 3356.18 37.97
 -1 -3 -2 1839.44 18.94
 -1 -3 -1 6009.39 80.58
 -1 -2 -51 9.16 2.13
 -1 -2 -49 19.18 2.49
 -1 -2 -48 11.01 2.87
 -1 -2 -47 19.18 2.41
 -1 -2 -46 41.4 2.43
 -1 -2 -45 10.83 1.96
 -1 -2 -43 17.82 1.75
 -1 -2 -42 61.42 2.34
 -1 -2 -39 28.23 1.85
 -1 -2 -38 46.44 1.53
 -1 -2 -37 200.11 2.71
 -1 -2 -36 85.24 1.86
 -1 -2 -35 45.15 1.76
 -1 -2 -34 81.88 1.57
 -1 -2 -33 19.92 1.41
 -1 -2 -32 19.48 1.43
 -1 -2 -31 10.89 1.69
 -1 -2 -30 30.41 2.11
 -1 -2 -29 4.82 1.38
 -1 -2 -28 157.28 1.75
 -1 -2 -26 52.41 1.49
 -1 -2 -25 58.44 2.22
 -1 -2 -24 122.65 3.31
 -1 -2 -23 25.9 1.25
 -1 -2 -22 120.34 1.6
 -1 -2 -21 549.21 3.95
 -1 -2 -20 106.11 1.51
 -1 -2 -19 1820.45 23.79
 -1 -2 -18 475.09 7.75
 -1 -2 -17 573.21 7.9
 -1 -2 -16 85.05 1.26
 -1 -2 -15 392.98 2.35
 -1 -2 -14 273.48 3.72
 -1 -2 -13 10.04 0.81
 -1 -2 -12 390.51 4.21
 -1 -2 -11 411.34 3.75
 -1 -2 -10 543.24 10.51
 -1 -2 -9 1192.83 11.32
 -1 -2 -8 1548.96 14.51
 -1 -2 -7 882.75 15.17
 -1 -2 -6 180.16 2.21
 -1 -2 -5 34.15 0.42
 -1 -2 -4 1252.82 8.06
 -1 -2 -3 5830.4 74.32
 -1 -2 -2 3931.22 21.98
 -1 -2 -1 23293.93 129.82
 -1 -1 -51 10.6 2.31
 -1 -1 -49 5.92 2.66
 -1 -1 -47 25.71 2.61
 -1 -1 -46 32.96 2.54
 -1 -1 -45 6.25 1.78
 -1 -1 -43 14.52 1.74
 -1 -1 -42 33.02 1.75
 -1 -1 -41 56.71 2.06
 -1 -1 -40 54.61 1.67
 -1 -1 -39 43.65 1.55
 -1 -1 -38 53.96 1.85
 -1 -1 -37 154.14 3.9
 -1 -1 -36 47.76 1.56
 -1 -1 -35 102.3 1.65
 -1 -1 -34 31.91 1.57
 -1 -1 -33 9.47 1.52
 -1 -1 -32 9 1.44
 -1 -1 -31 17.09 1.38
 -1 -1 -30 57 1.68
 -1 -1 -29 142.88 2.27
 -1 -1 -28 258.57 5.03
 -1 -1 -27 40.1 1.51
 -1 -1 -26 152.9 1.73
 -1 -1 -25 97.76 2.18
 -1 -1 -24 127.7 2.45
 -1 -1 -23 233.73 3.09
 -1 -1 -22 110.48 1.55
 -1 -1 -21 222.29 3.64
 -1 -1 -20 211.96 3.37
 -1 -1 -19 884.29 9.35
 -1 -1 -18 31.88 1.22
 -1 -1 -17 258.35 3.2
 -1 -1 -16 282.71 4.06
 -1 -1 -15 24.47 0.77
 -1 -1 -14 598.05 6.32
 -1 -1 -13 522.49 4.03
 -1 -1 -12 410.47 4.44
 -1 -1 -11 534 4.87
 -1 -1 -10 780.91 10.56
 -1 -1 -9 21.53 0.65
 -1 -1 -8 5202.2 60.05
 -1 -1 -7 1050.36 12.99
 -1 -1 -6 1918.19 15.8
 -1 -1 -5 552.16 7.93
 -1 -1 -4 751.91 6.41
 -1 -1 -3 2925.25 22.94
 -1 -1 -2 1019.59 5.3
 -1 -1 -1 1968.01 17
 0 0 2 160.91 2.06
 0 0 4 5347.38 20.6
 0 0 6 2047.36 14.92
 0 0 8 139.28 2.06
 0 0 10 3064.15 23.13
 0 0 12 107.26 2.69
 0 0 14 537.92 4.02
 0 0 16 690.34 4.71
 0 0 18 5746.16 36.31
 0 0 20 4166.7 41.03
 0 0 22 515.11 5.76
 0 0 24 124.08 2.19
 0 0 34 128.69 3.43
 0 0 38 662.15 15.43
 0 0 42 75.8 2.62
 0 0 46 52.18 6.49
 0 0 50 16.78 3.01
 0 1 1 1164.41 9.73
 0 1 2 2206.33 62.35
 0 1 3 1662.03 24.09
 0 1 4 2058.52 15.61
 0 1 5 1510.23 8.94
 0 1 6 5.98 1.17
 0 1 7 62.47 2.12
 0 1 8 2200.91 31.83
 0 1 9 1477.99 10.61
 0 1 10 171.77 2.46
 0 1 11 374.8 2.7
 0 1 12 1363.65 9.9
 0 1 13 227.24 2.25
 0 1 14 144.25 1.63
 0 1 15 1591.88 9.99
 0 1 17 190.76 1.21
 0 1 18 2.57 0.95
 0 1 19 111.57 1.34
 0 1 20 27.74 1.11
 0 1 21 10.23 1.01
 0 1 22 25.9 1.16
 0 1 23 29.66 1.1
 0 1 24 4.74 1.22
 0 1 25 34.64 1.05
 0 1 26 128.41 1.69
 0 1 27 52.49 1.15
 0 1 28 12.05 1.3
 0 1 29 129.16 1.61
 0 1 30 38.65 1.53
 0 1 32 11.1 1.33
 0 1 33 112.47 1.47
 0 1 34 45.04 1.52
 0 1 35 382.23 6.44
 0 1 36 3.64 1.6
 0 1 37 103.05 1.85
 0 1 38 11.34 1.45
 0 1 39 31.82 1.51
 0 1 40 125.47 2.05
 0 1 41 51.95 1.74
 0 1 42 14.54 1.69
 0 1 43 10.61 1.74
 0 1 45 4.34 1.72
 0 1 46 29.21 2.03
 0 1 47 83.69 3.88
 0 1 48 27.2 2.26
 0 1 50 11.79 2.23
 0 2 0 1586.63 10.76
 0 2 1 2406.85 27.75
 0 2 2 885.5 13.37
 0 2 3 2795.61 35.2
 0 2 4 1351.54 9.58
 0 2 6 958.42 6.88
 0 2 7 327.73 3.41
 0 2 8 152.74 1.04
 0 2 9 86.77 0.89
 0 2 10 1.66 0.63
 0 2 11 355.73 3.13
 0 2 12 830.69 5.78
 0 2 13 471.34 2.52
 0 2 14 1431.37 16.41
 0 2 15 292.29 3.44
 0 2 16 854.16 4.86
 0 2 17 280.26 2.36
 0 2 18 4.2 0.9
 0 2 19 1999.35 9.58
 0 2 20 1596.04 19.08
 0 2 21 329.75 2.75
 0 2 22 34.14 1
 0 2 23 15.59 1.05
 0 2 24 43.86 1.26
 0 2 25 2.94 1.06
 0 2 27 154.33 1.62
 0 2 29 59.18 1.34
 0 2 30 167.68 2.41
 0 2 31 12.85 1.21
 0 2 32 72.42 1.36
 0 2 33 17.6 1.59
 0 2 34 20.21 1.64
 0 2 35 36.67 1.48
 0 2 36 358.44 5.73
 0 2 37 59.25 2.02
 0 2 38 285.74 3.61
 0 2 39 110.27 1.96
 0 2 40 126.58 1.98
 0 2 41 69.75 2.62
 0 2 42 44.35 1.67
 0 2 43 4.57 1.75
 0 2 44 15.6 1.69
 0 2 45 4.8 2.3
 0 2 46 20.31 2.35
 0 2 47 6.27 2.07
 0 2 48 16.84 2.03
 0 2 49 7.95 2.24
 0 2 50 11.43 2.44
 0 3 1 237.25 5.38
 0 3 2 39.89 0.38
 0 3 3 288.31 4.37
 0 3 4 967.54 13.8
 0 3 5 1328.13 64.02
 0 3 6 49.59 1.13
 0 3 7 8193.53 111.74
 0 3 8 317.03 3.38
 0 3 9 1243.05 16.62
 0 3 10 3.68 0.53
 0 3 11 3562.25 28.27
 0 3 12 43.11 0.71
 0 3 13 116.02 2.03
 0 3 14 11.86 0.81
 0 3 15 383.62 4.11
 0 3 16 23.05 0.82
 0 3 17 224.64 2.49
 0 3 18 301.06 5.97
 0 3 19 169.93 3.2
 0 3 20 167.79 3.86
 0 3 21 17.29 1.04
 0 3 22 390.14 4.03
 0 3 23 5.3 1.13
 0 3 25 16.16 1
 0 3 26 107.43 1.39
 0 3 27 1550.76 15.57
 0 3 28 4.81 1.13
 0 3 29 19.33 1.23
 0 3 31 72.92 1.54
 0 3 32 6.67 1.24
 0 3 33 11.03 1.37
 0 3 34 25.23 1.48
 0 3 35 41.32 1.38
 0 3 36 34.11 1.4
 0 3 37 252.07 2.75
 0 3 38 103.43 2.06
 0 3 39 37.62 1.56
 0 3 40 22.94 1.61
 0 3 41 5.63 1.63
 0 3 42 7.76 1.63
 0 3 44 15.46 2.08
 0 3 45 61.23 2.21
 0 3 46 7.2 2.28
 0 3 47 64.42 3.43
 0 4 0 514.71 5.34
 0 4 1 1.21 0.41
 0 4 2 46.75 2.67
 0 4 3 1807.34 11.28
 0 4 4 773.46 10.13
 0 4 5 765.85 6.64
 0 4 6 363.42 7.34
 0 4 7 1.24 0.35
 0 4 8 1910.07 24.19
 0 4 9 21.64 1.28
 0 4 10 394.08 10.01
 0 4 11 36.73 0.86
 0 4 12 213.14 3.6
 0 4 13 117.48 1.59
 0 4 14 2.68 0.75
 0 4 15 85.82 1.44
 0 4 17 52.28 0.98
 0 4 18 302.11 2.83
 0 4 19 23.95 0.84
 0 4 20 140.8 1.66
 0 4 22 310.85 3.25
 0 4 23 141.28 1.65
 0 4 24 36.06 0.99
 0 4 25 173.59 2.09
 0 4 26 58.7 1.1
 0 4 27 12.71 1.05
 0 4 28 119.61 1.8
 0 4 30 13.08 1.26
 0 4 31 7.96 1.2
 0 4 33 8.31 1.61
 0 4 34 117.45 1.59
 0 4 36 21.21 1.47
 0 4 37 15.29 1.44
 0 4 38 45.99 1.47
 0 4 39 15.33 1.45
 0 4 40 20.49 1.49
 0 4 41 23.66 1.69
 0 4 42 11.34 1.61
 0 4 43 12.02 2.06
 0 4 44 4.63 1.91
 0 4 46 6.28 2.03
 0 4 47 9.27 1.84
 0 4 48 7.2 2.19
 0 4 51 11.86 1.99
 0 5 1 608.15 5.03
 0 5 2 130.83 1.52
 0 5 3 43.86 1.58
 0 5 4 305.07 3.18
 0 5 5 131.86 0.89
 0 5 6 1028.15 11.96
 0 5 7 385.46 14.18
 0 5 8 1222.06 14.5
 0 5 9 871.71 9.48
 0 5 10 101.65 2
 0 5 11 1139.43 14.78
 0 5 12 361.32 3.88
 0 5 13 66.59 1.04
 0 5 14 198.75 2.4
 0 5 15 58.34 0.87
 0 5 16 181.69 1.7
 0 5 17 29.73 0.74
 0 5 18 151.08 1.23
 0 5 19 2.14 0.83
 0 5 21 108.03 1.19
 0 5 22 111.5 1.62
 0 5 23 22.66 0.91
 0 5 25 47.35 1.02
 0 5 26 48.76 1.29
 0 5 27 226.6 3.38
 0 5 29 11.55 1.23
 0 5 30 46.44 1.49
 0 5 31 60.04 1.62
 0 5 32 17.85 1.2
 0 5 33 69.62 1.36
 0 5 34 12.41 1.5
 0 5 35 65.17 1.52
 0 5 36 166.76 3.56
 0 5 37 17.37 1.38
 0 5 38 6.18 1.44
 0 5 39 4.46 1.5
 0 5 40 66.86 2.06
 0 5 42 12.09 2.7
 0 5 45 16.5 1.75
 0 5 46 25.77 2.15
 0 5 47 82.76 2
 0 5 48 9.17 1.87
 0 5 49 8.28 1.86
 0 5 50 28.76 1.89
 0 6 2 806.38 4.67
 0 6 3 40.48 0.42
 0 6 4 257.28 2.51
 0 6 5 958.05 9.98
 0 6 6 104.57 0.97
 0 6 7 201.06 1.15
 0 6 8 434.82 5.52
 0 6 9 69.69 1.16
 0 6 10 68.21 1.91
 0 6 11 382.2 3.39
 0 6 12 47.87 1.34
 0 6 13 8.33 0.9
 0 6 14 194.87 2.67
 0 6 15 254.85 2.76
 0 6 17 12.91 0.8
 0 6 18 285.91 2.24
 0 6 19 39.53 0.94
 0 6 20 33.83 1.08
 0 6 22 5.68 0.81
 0 6 23 7.08 0.96
 0 6 24 62.95 1.38
 0 6 25 8.63 1.12
 0 6 26 11.97 1.17
 0 6 27 10.42 1.13
 0 6 29 32.3 2.01
 0 6 30 20.58 1.36
 0 6 31 36.83 2.11
 0 6 32 216.09 2.35
 0 6 33 8.58 1.37
 0 6 34 39.04 1.61
 0 6 36 3.76 1.4
 0 6 37 71.63 1.62
 0 6 38 3.17 1.51
 0 6 40 56.08 1.77
 0 6 41 21.46 1.92
 0 6 44 42.36 1.77
 0 6 45 5.7 2.42
 0 6 47 7.79 1.95
 0 6 48 16.65 1.9
 0 6 49 7.11 2.03
 0 7 1 595.44 5.72
 0 7 2 668.07 9.9
 0 7 3 1707.35 30.78
 0 7 4 2.17 0.3
 0 7 5 121.58 1.7
 0 7 6 4.75 0.48
 0 7 7 177.11 2.72
 0 7 9 14.42 0.68
 0 7 10 10.12 0.75
 0 7 11 7.28 0.77
 0 7 12 7.95 0.83
 0 7 13 222.39 3.44
 0 7 14 28.7 1.17
 0 7 15 233.16 2.56
 0 7 16 69.24 1.77
 0 7 17 974.01 7.35
 0 7 18 151.29 2.74
 0 7 19 58.97 1.1
 0 7 20 321.97 3.5
 0 7 21 129.5 1.66
 0 7 22 26.92 0.83
 0 7 23 14.29 1.04
 0 7 25 13.02 0.93
 0 7 26 119.86 1.86
 0 7 27 6.07 1.17
 0 7 28 170.24 3.02
 0 7 29 52.63 1.91
 0 7 30 115.08 2.6
 0 7 31 46.13 1.23
 0 7 32 48.37 1.34
 0 7 33 29.28 1.23
 0 7 34 46.34 1.31
 0 7 35 134.49 1.67
 0 7 36 11.37 1.39
 0 7 37 19.77 1.57
 0 7 38 46.84 1.86
 0 7 39 3.44 1.56
 0 7 40 32.12 1.66
 0 7 42 15.05 1.79
 0 7 44 8.29 1.9
 0 7 45 13.63 1.68
 0 7 48 7.9 2.08
 0 7 49 20 2.89
 0 8 0 287.99 1.5
 0 8 1 6.17 0.78
 0 8 2 27.85 0.98
 0 8 3 176.8 1.37
 0 8 4 415.66 6.61
 0 8 5 13.6 0.55
 0 8 6 50.26 1.34
 0 8 7 2.4 0.53
 0 8 8 31.19 1.04
 0 8 9 237.66 4
 0 8 10 18.73 0.89
 0 8 11 2.69 0.74
 0 8 12 38.4 1.47
 0 8 13 4.91 0.84
 0 8 14 251.98 2.48
 0 8 17 95.85 1.53
 0 8 18 15.29 0.69
 0 8 19 11.62 0.76
 0 8 20 110.85 1.91
 0 8 21 52.79 1.08
 0 8 22 91.38 1.1
 0 8 23 161.76 3.48
 0 8 26 5.81 0.88
 0 8 28 9.14 0.97
 0 8 29 185.78 2.7
 0 8 31 70.74 1.3
 0 8 32 119.7 1.99
 0 8 34 22.89 1.44
 0 8 35 70.44 1.4
 0 8 36 2.89 1.39
 0 8 37 22.54 1.42
 0 8 38 28.08 1.4
 0 8 40 4.92 1.76
 0 8 41 13.71 1.51
 0 8 42 7.71 1.56
 0 8 44 22.26 1.78
 0 8 47 8.56 2.03
 0 9 1 186.19 1.78
 0 9 3 13.95 0.79
 0 9 4 207.48 2.01
 0 9 5 9.98 1.18
 0 9 6 49.86 4.52
 0 9 8 237.16 3.24
 0 9 9 498.66 5.31
 0 9 10 182.83 1.53
 0 9 11 24.08 0.68
 0 9 12 42.5 0.93
 0 9 13 16.66 0.85
 0 9 14 9.89 0.89
 0 9 15 25.36 1.61
 0 9 16 305.13 9.08
 0 9 17 10.97 1.23
 0 9 18 148.43 3.61
 0 9 19 348.71 3.09
 0 9 21 41.6 1.35
 0 9 22 65.66 1.47
 0 9 23 13.42 0.93
 0 9 24 20.85 0.96
 0 9 25 32.94 1.05
 0 9 26 91.87 1.8
 0 9 27 155.21 1.76
 0 9 28 2.66 1.22
 0 9 29 263.85 4.16
 0 9 30 52.06 1.8
 0 9 32 86.41 3.18
 0 9 33 87.53 2.37
 0 9 34 40.63 1.6
 0 9 35 13.91 1.22
 0 9 36 4.15 1.35
 0 9 37 160.38 3.67
 0 9 38 46.5 1.58
 0 9 39 4.64 1.46
 0 9 42 23.53 2.06
 0 9 44 41.33 1.95
 0 9 45 4.87 2.04
 0 9 46 9.77 1.98
 0 9 47 155.81 3.93
 0 10 0 12.66 1.37
 0 10 1 3.69 0.62
 0 10 2 45.28 1.66
 0 10 3 189.6 2.72
 0 10 4 57.25 1.35
 0 10 6 13.15 0.97
 0 10 7 122.07 4.42
 0 10 8 493.93 7.42
 0 10 9 1286.39 16.58
 0 10 10 1487.73 17.83
 0 10 11 345.68 5.44
 0 10 12 115.66 2.57
 0 10 13 202.48 2.75
 0 10 14 145.16 1.77
 0 10 15 194.43 3.67
 0 10 16 125.14 2.98
 0 10 17 29.81 1.34
 0 10 18 14.61 1.65
 0 10 19 15.31 0.78
 0 10 20 5.73 1.49
 0 10 21 227.68 4.96
 0 10 22 19.28 1.15
 0 10 23 10.57 1.35
 0 10 24 180.72 2.99
 0 10 25 42.39 1.21
 0 10 26 27.32 1.12
 0 10 27 70.2 1.97
 0 10 28 244.84 3.78
 0 10 29 260.55 3.14
 0 10 30 151.35 6.08
 0 10 35 9.22 2.07
 0 10 38 21.8 3.25
 0 10 39 27.34 1.87
 0 10 40 10.04 1.87
 0 10 41 5.64 1.8
 0 10 44 34.7 1.92
 0 10 45 8.74 2.31
 0 11 1 241.18 7.18
 0 11 2 96.93 2.04
 0 11 3 27.63 0.74
 0 11 4 138.79 3.73
 0 11 5 219.1 3.08
 0 11 6 16.54 0.75
 0 11 7 502.99 2.18
 0 11 8 21.79 0.8
 0 11 9 111.13 6.09
 0 11 10 50.83 2.61
 0 11 11 399.4 10.18
 0 11 13 24 1.43
 0 11 15 50.94 1.8
 0 11 17 44.14 1.28
 0 11 18 3.05 1.03
 0 11 19 9.71 1.14
 0 11 20 10.73 1.19
 0 11 22 6.55 1.31
 0 11 23 167.69 6.96
 0 11 24 123.47 3.57
 0 11 25 81.41 2.17
 0 11 26 20.61 0.95
 0 11 27 335 3.93
 0 11 28 4.92 1.49
 0 11 29 18.74 1.23
 0 11 30 70.06 2.38
 0 11 32 12.71 1.32
 0 11 33 17.41 2.38
 0 11 35 40.89 2.18
 0 11 39 9.46 1.59
 0 11 41 10.76 1.69
 0 11 42 7.72 1.88
 0 11 43 14.53 1.79
 0 11 44 7.38 2.01
 0 11 45 39.81 2.09
 0 12 0 14.33 1.05
 0 12 1 179.88 5.44
 0 12 2 68.73 2.45
 0 12 3 56.88 2.71
 0 12 5 249.17 1.91
 0 12 6 212.64 1.75
 0 12 10 865.79 16.42
 0 12 11 36.82 1.32
 0 12 13 2.83 0.69
 0 12 15 33.41 2.09
 0 12 16 3.25 1.29
 0 12 17 29.61 1.55
 0 12 19 135.7 5.03
 0 12 20 23.2 1.13
 0 12 21 68.51 1.85
 0 12 22 19.87 1.37
 0 12 23 104.02 5.93
 0 12 24 13.75 1.4
 0 12 26 110.09 4.33
 0 12 27 42.43 3.69
 0 12 28 251.73 3.61
 0 12 29 47.55 1.4
 0 12 30 165.37 4.89
 0 12 32 5.46 1.07
 0 12 33 19.39 1.86
 0 12 34 7.37 1
 0 12 35 7.23 1.04
 0 12 36 34.76 1.67
 0 12 37 10.09 1.43
 0 12 39 8.31 1.6
 0 12 40 30.26 1.6
 0 12 42 9.92 1.35
 0 12 43 16.2 2.06
 0 12 44 22.31 2.11
 0 13 1 25.48 0.9
 0 13 2 91.77 3.54
 0 13 3 15.95 1.37
 0 13 4 3.02 0.88
 0 13 6 74.37 10.41
 0 13 7 0.98 0.43
 0 13 8 16.69 3.12
 0 13 9 8.9 0.97
 0 13 10 49.67 1.29
 0 13 11 117.91 3.49
 0 13 12 16.75 2.85
 0 13 14 87.07 2.64
 0 13 15 57.76 2.18
 0 13 16 86.61 2.87
 0 13 17 20.47 2.23
 0 13 18 83.02 3.37
 0 13 19 107.6 2.3
 0 13 20 21.15 1.12
 0 13 21 29.64 1.21
 0 13 22 6.11 1.32
 0 13 23 3.9 1.3
 0 13 24 9.85 1.29
 0 13 25 7.38 1.35
 0 13 27 3.98 1.51
 0 13 28 47.76 2.69
 0 13 29 58.09 1.73
 0 13 30 38.22 1.65
 0 13 32 3.37 1.08
 0 13 35 2.62 1.16
 0 13 36 26.09 1.25
 0 13 37 77.11 2.71
 0 13 38 13.87 1.91
 0 13 40 5.56 2.25
 0 13 41 32.8 2.25
 0 13 43 16.27 2.28
 0 14 0 269.39 2.95
 0 14 1 4.26 1.67
 0 14 3 109.29 4.58
 0 14 4 60.61 2.1
 0 14 5 2.01 0.62
 0 14 6 39.68 3.79
 0 14 7 19.46 2.29
 0 14 8 20.76 2.69
 0 14 9 9.7 1.5
 0 14 10 141.56 7.35
 0 14 12 106.71 1.78
 0 14 13 34.69 7.55
 0 14 14 4.04 0.71
 0 14 15 6.84 3.02
 0 14 17 4.21 1.09
 0 14 18 47.76 3.47
 0 14 19 8.09 1.01
 0 14 20 43.77 2.48
 0 14 21 11.54 1.34
 0 14 24 27.85 1.72
 0 14 25 5.23 1.48
 0 14 26 85.7 2.2
 0 14 28 19.75 1.8
 0 14 29 4.85 1.58
 0 14 32 11.8 1.67
 0 14 38 20 2.07
 0 14 39 15.72 3.29
 0 15 1 341.58 2.85
 0 15 2 9.04 2.09
 0 15 3 127.02 2.71
 0 15 8 45.96 3.58
 0 15 10 8.88 1.79
 0 15 11 7.1 3.23
 0 15 13 19.63 1.68
 0 15 15 35.72 4.73
 0 15 17 168.79 2.57
 0 15 18 57.14 2.69
 0 15 21 65.31 2.82
 0 15 22 5.02 1.32
 0 15 23 3.39 1.63
 0 15 25 7.5 1.59
 0 15 27 6.23 1.62
 0 15 28 6.6 1.6
 0 15 29 5.21 1.94
 0 15 35 26.59 2.16
 0 15 36 17.99 3.68
 0 15 37 7.8 2.25
 0 15 38 5.26 2.39
 0 16 0 9.38 1.76
 0 16 1 29.2 4.02
 0 16 3 4.28 0.96
 0 16 4 11.64 1.47
 0 16 5 1.54 0.69
 0 16 7 10.82 1.95
 0 16 8 29.97 4.12
 0 16 9 37.09 3.1
 0 16 12 26.12 3.79
 0 16 14 7.55 1.68
 0 16 15 10.46 3.24
 0 16 16 31.69 2.33
 0 16 17 12.41 0.8
 0 16 21 8.64 2.1
 0 16 22 3.77 1.26
 0 16 24 13.1 2.35
 0 16 29 16.29 1.77
 0 16 32 22.08 1.94
 0 17 1 2.84 1.23
 0 17 3 8.65 0.85
 0 17 5 13.68 2.33
 0 17 6 49.62 7.02
 0 17 7 29.09 2.73
 0 17 8 28.37 2.43
 0 17 10 25.37 6.55
 0 17 13 25.4 3.44
 0 17 14 18.09 3.08
 0 17 15 29.94 4.1
 0 17 17 5.67 2.19
 0 17 18 2.45 0.91
 0 17 19 19.08 2.19
 0 17 21 4.33 1.15
 0 17 24 3.44 1.38
 0 17 25 10.42 1.43
 0 17 26 32.43 1.91
 0 17 31 4.59 1.9
 0 18 7 11.79 2.01
 0 18 9 10.95 2.16
 0 18 10 44.72 10.07
 0 18 11 7.08 3.52
 0 18 14 14.15 5.69
 0 18 15 5.2 1.14
 0 18 16 5.87 2.11
 0 18 17 4.89 1.21
 0 18 18 4.16 1.34
 0 18 21 7.78 1.95
 0 18 24 3.43 1.39
 0 18 25 12.18 2.5
 0 18 29 7.2 1.66
 0 18 30 3.78 1.81
 0 19 1 3.32 1.14
 0 19 2 25.29 2.43
 0 19 4 5.92 2.83
 0 19 7 19.03 4.48
 0 19 11 7.11 3.53
 0 19 18 5.88 1.76
 0 19 19 22.76 1.97
 0 19 23 34.64 2.48
 0 19 27 8.21 3.01
 0 19 28 5.18 2.36
 0 20 1 47.97 4.81
 0 20 2 6.07 1.39
 0 20 4 4.46 1.42
 0 20 5 14.39 1.96
 0 20 6 7.36 2.07
 0 20 11 5.92 2.51
 0 20 19 53.52 9.25
 0 20 20 10.47 4.75
 0 20 21 11.67 3.12
 0 20 22 9.69 3.2
 0 21 1 5.57 1.87
 0 21 2 4.68 0.97
 0 21 3 59.13 4.66
 0 21 6 10.22 4.56
 0 21 14 14.35 2.7
 0 21 15 11.85 3.34
 0 21 17 40.92 7.46
 0 21 18 21.51 3.23
 0 22 2 4.47 1.82
 0 22 4 9.47 2.9
 0 22 7 9.78 2.29
 0 22 14 14.24 2.83
 1 0 1 227.48 3.2
 1 0 2 1757.11 12.82
 1 0 3 640.52 3.46
 1 0 4 4.28 0.44
 1 0 5 7.66 0.5
 1 0 6 24.46 0.54
 1 0 7 256.68 6.08
 1 0 8 3221.41 27.06
 1 0 9 214.38 2.65
 1 0 10 538.85 11.05
 1 0 11 481.75 6.25
 1 0 12 161.21 2.22
 1 0 13 617.91 6.13
 1 0 14 97.84 1.1
 1 0 15 13.19 0.85
 1 0 17 1025.42 18.54
 1 0 18 2162.1 21.61
 1 0 19 132.38 1.36
 1 0 20 468.26 5.32
 1 0 21 1234.04 12.55
 1 0 22 21.87 1.09
 1 0 23 45.34 1.24
 1 0 24 3.92 1.19
 1 0 27 16.56 1.44
 1 0 28 534.25 3.73
 1 0 29 63.45 1.66
 1 0 30 52.25 1.53
 1 0 31 143.42 3
 1 0 32 42.29 1.45
 1 0 33 4.07 1.45
 1 0 34 9.06 1.56
 1 0 35 368.96 5.94
 1 0 36 186.1 3.08
 1 0 37 87.89 2.92
 1 0 38 219.83 5.59
 1 0 39 404.78 7.05
 1 0 40 79.19 1.82
 1 0 42 16.07 1.72
 1 0 43 16.9 1.74
 1 0 46 24.44 1.96
 1 0 47 5.58 2.61
 1 0 48 61.98 2.61
 1 0 49 26.61 2.54
 1 1 0 270.11 2.26
 1 1 1 1986.88 17.32
 1 1 2 1020.78 10.62
 1 1 3 2992.07 23.35
 1 1 4 750.15 7.07
 1 1 5 537.42 7.23
 1 1 6 1954.83 12.24
 1 1 7 1044.82 12.33
 1 1 8 5182 35.78
 1 1 9 21.38 0.64
 1 1 10 777.47 5.79
 1 1 11 540.64 9.83
 1 1 12 407.6 4.42
 1 1 13 530.15 3.81
 1 1 14 616.14 6.12
 1 1 15 25.64 0.74
 1 1 16 282.95 1.95
 1 1 17 258.86 1.76
 1 1 18 33.56 0.94
 1 1 19 862.46 10.63
 1 1 20 213.99 1.78
 1 1 21 228.55 3.07
 1 1 22 110.22 2.07
 1 1 23 239.43 3.85
 1 1 24 127.52 1.65
 1 1 25 101.08 1.86
 1 1 26 149.4 3.32
 1 1 27 38.03 1.48
 1 1 28 255 2.57
 1 1 29 141.19 1.53
 1 1 30 59 1.92
 1 1 31 17.1 1.35
 1 1 32 8.47 1.34
 1 1 33 8.98 1.37
 1 1 34 32.23 1.55
 1 1 35 98.9 1.73
 1 1 36 46 1.65
 1 1 37 149.53 2.91
 1 1 38 55.9 1.96
 1 1 39 47.14 1.55
 1 1 40 55.87 1.6
 1 1 41 58.32 1.74
 1 1 42 31.63 1.74
 1 1 43 11.11 1.68
 1 1 46 33.82 2.52
 1 1 47 23.37 2.2
 1 1 49 8.99 2.61
 1 1 50 6.37 2.41
 1 1 51 10.52 2.5
 1 2 0 3427.42 11.16
 1 2 1 24013.33 272.48
 1 2 2 3983.33 44.34
 1 2 3 5850.56 65.13
 1 2 4 1254.93 8.18
 1 2 5 34.37 0.74
 1 2 6 181.24 2.03
 1 2 7 883.86 12.64
 1 2 8 1526.16 8.74
 1 2 9 1160.18 14.07
 1 2 10 529.14 4.74
 1 2 11 415.62 4.71
 1 2 12 386.87 3.87
 1 2 13 9.99 0.6
 1 2 14 276.4 2.89
 1 2 15 391.12 3.71
 1 2 16 86.82 1.05
 1 2 17 574.84 5.01
 1 2 18 488.01 4.03
 1 2 19 1810.66 12.36
 1 2 20 101.06 1.41
 1 2 21 538.65 3.49
 1 2 22 121.42 1.94
 1 2 23 24.75 1.16
 1 2 24 122.19 2.07
 1 2 25 58.77 1.52
 1 2 26 53.33 1.39
 1 2 28 159.42 2.15
 1 2 29 3.89 1.3
 1 2 30 30.78 1.43
 1 2 31 8.38 1.28
 1 2 32 18.4 1.32
 1 2 33 17.72 1.36
 1 2 34 82.46 1.63
 1 2 35 46.3 2
 1 2 36 85.37 3.3
 1 2 37 188.21 3.6
 1 2 38 46.92 1.62
 1 2 39 28.31 1.51
 1 2 42 61.44 1.99
 1 2 43 18.26 1.87
 1 2 45 9.37 2.22
 1 2 46 49.51 2.24
 1 2 47 16.6 2.2
 1 2 48 11.47 2.57
 1 2 49 20.51 2.29
 1 2 51 9 2.98
 1 3 0 1155.79 6.37
 1 3 1 6207.73 43.83
 1 3 2 1826.12 16.79
 1 3 3 3354.32 25.62
 1 3 4 828.08 11.73
 1 3 5 1517.47 15.2
 1 3 6 139.92 0.82
 1 3 7 614.68 3.92
 1 3 8 511.68 3.38
 1 3 9 1023.78 10.61
 1 3 10 103.53 1.72
 1 3 11 654.12 5.27
 1 3 12 617.64 7.65
 1 3 13 252.92 2.44
 1 3 14 75.46 1.19
 1 3 15 252.57 2.64
 1 3 16 434.58 3.33
 1 3 17 596.29 4.37
 1 3 18 149.78 2.31
 1 3 19 519.08 5.19
 1 3 20 91.73 1.68
 1 3 21 63.32 1.48
 1 3 22 56.86 1.08
 1 3 23 14.87 1.03
 1 3 24 10.33 1.18
 1 3 25 5.13 1.12
 1 3 26 18.12 1.15
 1 3 27 14.17 1.28
 1 3 28 243.96 2.57
 1 3 29 74.63 1.71
 1 3 30 17.87 1.31
 1 3 31 25.46 1.52
 1 3 32 9.91 1.28
 1 3 33 8.97 1.35
 1 3 34 129.25 2.6
 1 3 35 62.13 1.5
 1 3 36 33.06 1.3
 1 3 37 93.45 1.58
 1 3 38 55.73 1.68
 1 3 39 128.99 1.79
 1 3 41 7.86 1.55
 1 3 42 9.07 1.87
 1 3 43 23.04 1.89
 1 3 44 25.78 1.93
 1 3 45 37.04 2.46
 1 3 46 24.72 2.34
 1 3 47 24.43 2.24
 1 3 48 37.04 3.06
 1 3 49 10.31 2.9
 1 4 0 31.16 0.57
 1 4 1 1105.59 9.97
 1 4 2 2852.86 15.8
 1 4 3 210.05 2.98
 1 4 4 81.96 0.4
 1 4 5 1043.91 7.6
 1 4 6 439.26 6.16
 1 4 7 19.2 0.4
 1 4 8 533.02 4.84
 1 4 9 577.99 6.69
 1 4 10 255.38 3.86
 1 4 11 37.92 1
 1 4 12 79.29 0.97
 1 4 13 1030.29 11.53
 1 4 14 719.61 7.67
 1 4 15 130.98 0.99
 1 4 16 263.31 4.83
 1 4 17 778.77 9.39
 1 4 18 74.34 0.91
 1 4 19 14.16 1.01
 1 4 20 344.57 1.93
 1 4 21 273.82 3.58
 1 4 22 218.45 2.43
 1 4 23 66.1 2.25
 1 4 25 50.47 1.47
 1 4 26 62.45 1.33
 1 4 27 45.44 1.22
 1 4 28 5.08 1.35
 1 4 29 3.74 1.19
 1 4 30 64.71 1.74
 1 4 31 120.58 1.59
 1 4 32 35.86 1.4
 1 4 33 79.57 1.55
 1 4 35 65.49 1.61
 1 4 36 4.32 1.3
 1 4 37 140.8 2.36
 1 4 38 24.22 1.45
 1 4 39 23.68 1.66
 1 4 40 79.84 1.85
 1 4 41 37.83 1.86
 1 4 42 15.18 1.85
 1 4 43 29.33 1.89
 1 4 45 23.91 2.15
 1 4 46 19.26 2.5
 1 4 47 8.77 2.25
 1 4 49 13.51 2.06
 1 5 0 826.37 13.52
 1 5 1 222.37 3.68
 1 5 2 773.47 8.2
 1 5 3 80.97 0.99
 1 5 4 34.24 0.41
 1 5 5 60.09 0.46
 1 5 6 239.37 1.94
 1 5 7 135.62 1.03
 1 5 8 1026.15 8.71
 1 5 9 466.49 4.75
 1 5 10 388.83 3.19
 1 5 11 30.32 0.49
 1 5 12 43.81 0.7
 1 5 13 25.51 0.94
 1 5 14 34.24 0.58
 1 5 15 97.33 1.01
 1 5 16 573.24 4.21
 1 5 17 199.73 1.51
 1 5 18 350.46 1.75
 1 5 19 382.1 4.21
 1 5 20 115.4 1.23
 1 5 21 11.65 1.02
 1 5 22 11.52 0.89
 1 5 23 49.07 1.02
 1 5 24 140.97 1.47
 1 5 25 84.27 1.67
 1 5 26 338.8 3.44
 1 5 27 26.85 1.16
 1 5 28 84.41 2.72
 1 5 29 145.52 2.48
 1 5 30 88.26 1.56
 1 5 31 46.12 1.35
 1 5 32 52.85 2.21
 1 5 33 51.06 1.64
 1 5 34 127.49 2.12
 1 5 35 14.29 1.34
 1 5 36 10.06 1.57
 1 5 37 129.69 2.18
 1 5 38 47.51 1.69
 1 5 39 76.16 1.79
 1 5 40 22.06 1.69
 1 5 41 18.19 1.73
 1 5 42 9.53 1.77
 1 5 45 20.87 2.44
 1 5 46 22.91 1.99
 1 5 48 17.09 2.04
 1 5 49 15.56 2.09
 1 6 0 537.63 4.06
 1 6 1 43.89 0.81
 1 6 2 654.19 5.18
 1 6 3 584.24 9.8
 1 6 4 372.74 5.66
 1 6 5 259.22 2.6
 1 6 6 272.12 3.94
 1 6 7 134.39 1.83
 1 6 8 422.95 4.07
 1 6 9 58.71 1
 1 6 10 516.52 6.48
 1 6 11 86.78 1.28
 1 6 12 145.93 0.94
 1 6 13 150.84 1.15
 1 6 14 1.59 0.46
 1 6 15 106.18 1.12
 1 6 16 62.29 0.81
 1 6 17 56.66 1.09
 1 6 18 95.67 1.73
 1 6 19 27.97 0.91
 1 6 20 133.07 1.61
 1 6 21 144.22 1.99
 1 6 22 133.52 1.4
 1 6 23 137.3 1.68
 1 6 24 112.01 1.88
 1 6 25 31.78 1.3
 1 6 26 95.3 3.21
 1 6 27 37.68 1.27
 1 6 28 55.93 2.55
 1 6 29 6.43 1.45
 1 6 30 211.01 3.33
 1 6 31 12.02 1.18
 1 6 32 68.6 1.58
 1 6 33 18.85 1.25
 1 6 34 77.76 1.54
 1 6 35 43.69 2.21
 1 6 36 56.37 1.64
 1 6 37 6.24 1.61
 1 6 38 38.63 1.67
 1 6 39 18.26 1.87
 1 6 40 11.68 1.68
 1 6 41 13.06 1.81
 1 6 42 4.67 2.18
 1 6 43 9.7 1.87
 1 6 44 40.2 2.86
 1 6 45 16.28 2.06
 1 6 46 6.44 2.03
 1 6 50 20.31 1.86
 1 7 0 721.9 5.78
 1 7 1 97.29 3.09
 1 7 2 169.28 0.96
 1 7 3 166.94 1.05
 1 7 4 28.04 0.73
 1 7 5 216.39 4.58
 1 7 6 3.54 0.4
 1 7 7 78.38 2.88
 1 7 8 129.89 2.04
 1 7 9 8.04 0.6
 1 7 10 1854 30.92
 1 7 11 200.94 3.93
 1 7 12 70.48 0.98
 1 7 13 285.91 5.16
 1 7 14 42 2.69
 1 7 15 112.14 0.83
 1 7 16 12.13 0.62
 1 7 17 19.86 0.81
 1 7 18 139.22 1.34
 1 7 19 49.53 0.82
 1 7 20 230.52 1.55
 1 7 21 134.32 1.91
 1 7 22 31.31 0.98
 1 7 23 7.22 0.96
 1 7 24 26.03 1.22
 1 7 25 23.72 1.09
 1 7 26 44.54 1.21
 1 7 27 2.76 1.2
 1 7 28 232.74 5.56
 1 7 29 147.03 3.33
 1 7 30 89.49 1.43
 1 7 31 29.99 1.19
 1 7 32 33.06 1.58
 1 7 33 29.98 1.42
 1 7 34 20.31 1.39
 1 7 35 13.32 1.76
 1 7 36 113.7 2.77
 1 7 37 87.54 2.04
 1 7 38 70.59 2.1
 1 7 39 15.58 1.64
 1 7 41 7.69 1.81
 1 7 42 6.55 1.87
 1 7 45 13.56 2.24
 1 7 46 15.85 1.72
 1 7 47 23.52 1.91
 1 7 48 86.81 2.11
 1 7 49 29.26 1.86
 1 8 0 11.65 0.6
 1 8 1 41.45 0.52
 1 8 2 117.72 1.89
 1 8 3 49.48 0.94
 1 8 4 237.15 5.46
 1 8 5 85.73 4.73
 1 8 6 126.17 3.95
 1 8 7 333.37 5.9
 1 8 8 203.5 2.98
 1 8 9 707.16 11.57
 1 8 10 18.47 0.91
 1 8 11 595.27 2.62
 1 8 12 333.87 2.2
 1 8 13 39.96 3.03
 1 8 14 67.1 1
 1 8 15 25.64 0.91
 1 8 16 55.96 1.2
 1 8 17 91.53 2.34
 1 8 18 26.01 0.68
 1 8 19 76.55 1.15
 1 8 20 88.68 1.41
 1 8 21 18.49 0.9
 1 8 22 40.65 0.93
 1 8 23 26.52 0.99
 1 8 24 18.22 0.81
 1 8 25 235.04 3.92
 1 8 26 3.58 0.89
 1 8 27 188.1 2.05
 1 8 28 6.42 1.05
 1 8 29 47.86 1.53
 1 8 30 32.64 1.15
 1 8 31 4.72 1.16
 1 8 32 33.76 1.23
 1 8 33 5.04 1.43
 1 8 34 12.19 1.43
 1 8 35 35.1 1.52
 1 8 36 14.72 1.75
 1 8 37 70.25 2.93
 1 8 38 37.42 2.03
 1 8 41 6.91 1.61
 1 8 42 4.7 2.02
 1 8 43 6.75 1.6
 1 8 44 16.68 1.63
 1 8 45 45.81 2.02
 1 8 47 24.02 1.88
 1 9 0 45.3 0.51
 1 9 1 256.14 6.21
 1 9 2 534.72 13.44
 1 9 3 125.83 9.16
 1 9 4 163.18 7.97
 1 9 5 91.47 2.81
 1 9 6 291.51 9.39
 1 9 7 492.5 13.4
 1 9 8 308.63 10.25
 1 9 9 577.4 20.01
 1 9 10 413.92 2.14
 1 9 11 319.32 8.02
 1 9 12 250.14 5.84
 1 9 13 48 1.46
 1 9 14 180.23 3.54
 1 9 15 52.07 1.61
 1 9 16 119.15 3.6
 1 9 17 61.02 3.7
 1 9 18 43.97 1.19
 1 9 19 156.85 6.38
 1 9 20 52.65 2.03
 1 9 21 65.85 1.5
 1 9 22 14.24 1.05
 1 9 23 59.63 1.24
 1 9 24 42.67 0.91
 1 9 25 40.3 0.88
 1 9 26 95.41 2.64
 1 9 27 181.93 4.08
 1 9 28 183.81 3.63
 1 9 29 317.42 5.17
 1 9 30 8.15 1.03
 1 9 31 52.42 1.74
 1 9 32 2.77 1.16
 1 9 33 52.7 1.35
 1 9 34 61.66 2.12
 1 9 35 10.67 2.5
 1 9 36 13.64 1.37
 1 9 37 9.02 1.34
 1 9 39 30.94 1.47
 1 9 40 11.2 1.45
 1 9 42 4.97 1.98
 1 9 44 5.12 1.88
 1 9 45 32.67 2.01
 1 9 46 14.36 1.67
 1 10 0 546.7 12.21
 1 10 1 42.09 1.09
 1 10 2 6.23 0.85
 1 10 3 14.76 0.94
 1 10 4 89.63 1.41
 1 10 5 13.65 0.72
 1 10 6 151.27 4.37
 1 10 7 156.84 3.44
 1 10 8 38.29 1.62
 1 10 9 179.14 1.25
 1 10 10 33.97 1.1
 1 10 11 106.11 3.68
 1 10 12 14.74 0.76
 1 10 13 35.09 1.1
 1 10 14 35.13 0.93
 1 10 15 9.81 0.69
 1 10 16 24.87 0.83
 1 10 17 42.92 1.11
 1 10 18 248.58 3.51
 1 10 19 68.72 1.73
 1 10 20 6.56 0.84
 1 10 21 29.65 1.28
 1 10 22 5.02 1.07
 1 10 23 16.79 0.68
 1 10 24 81.4 2.45
 1 10 25 69.76 1.56
 1 10 26 126.71 2.63
 1 10 27 225.72 5.49
 1 10 28 21.61 1.64
 1 10 29 39.98 1.02
 1 10 30 3.58 0.98
 1 10 31 72.26 2.9
 1 10 32 14 1.07
 1 10 33 34.33 1.44
 1 10 35 28.01 1.25
 1 10 36 30.55 1.69
 1 10 37 30.18 1.76
 1 10 38 36.15 1.83
 1 10 39 19.14 1.66
 1 10 41 4.09 1.63
 1 10 42 38.5 2.27
 1 10 43 9.3 1.53
 1 10 44 27.19 1.61
 1 10 45 31.94 1.94
 1 10 46 15.61 1.65
 1 11 0 19.25 1.81
 1 11 1 23.99 1.17
 1 11 2 74.62 1.33
 1 11 3 56.76 4.7
 1 11 4 9.37 1.31
 1 11 5 127.44 1.42
 1 11 6 2.06 0.54
 1 11 7 53.55 5.48
 1 11 8 174.14 6.52
 1 11 9 300.97 13.54
 1 11 10 142.36 3.79
 1 11 11 22.5 0.76
 1 11 12 102.92 3.44
 1 11 13 6.54 0.8
 1 11 14 74.13 3.1
 1 11 15 228.99 8.59
 1 11 16 7.04 1.98
 1 11 17 37.73 1.05
 1 11 18 137.12 2.94
 1 11 19 15.47 0.97
 1 11 20 9.48 1.09
 1 11 21 21.84 1.76
 1 11 22 57.77 3.61
 1 11 23 24.4 1.68
 1 11 24 14.57 1.19
 1 11 25 27.66 2.36
 1 11 26 13.32 1.55
 1 11 27 13.71 0.9
 1 11 28 65.12 1.74
 1 11 29 55.26 2.15
 1 11 30 119.13 2.06
 1 11 31 17.94 1.14
 1 11 32 11.88 1.3
 1 11 33 29.33 1.97
 1 11 34 23.28 1.91
 1 11 36 37.27 1.56
 1 11 37 22.13 1.53
 1 11 38 21.12 1.29
 1 11 39 6.74 1.33
 1 11 40 36.17 1.45
 1 11 42 8.28 1.52
 1 11 43 5.72 1.5
 1 11 44 3.72 1.66
 1 11 45 8.3 1.62
 1 12 0 326.5 9.26
 1 12 1 121.98 3.6
 1 12 2 115.36 2.41
 1 12 3 4.61 1.92
 1 12 4 60.56 1.72
 1 12 5 64.59 1.88
 1 12 6 30.52 0.94
 1 12 7 19.39 2.54
 1 12 8 384.19 9.53
 1 12 9 143.61 4.5
 1 12 10 335.36 2.92
 1 12 11 86.55 3.05
 1 12 12 160 15.87
 1 12 13 129.45 4.74
 1 12 14 20.32 1.46
 1 12 15 25.26 1.78
 1 12 16 26.27 1.62
 1 12 17 70.91 2.7
 1 12 18 166.2 5.84
 1 12 19 57.33 2.43
 1 12 20 5.69 1.09
 1 12 21 15.55 1.13
 1 12 22 34.68 1.31
 1 12 23 40.56 1.55
 1 12 24 31.43 1.58
 1 12 25 45.51 2.31
 1 12 26 88.79 5.93
 1 12 27 17.44 1.56
 1 12 28 89.38 2.17
 1 12 29 61.61 3.52
 1 12 30 55.97 3.98
 1 12 31 4.47 1.83
 1 12 32 3.99 1.91
 1 12 33 20.47 1.85
 1 12 36 31.45 2.84
 1 12 37 32.92 2.47
 1 12 38 5.6 1.19
 1 12 39 7.14 1.22
 1 12 41 9.19 2.34
 1 12 42 10.61 2.76
 1 13 0 133.26 5.41
 1 13 1 37.87 1.43
 1 13 2 279.76 8.66
 1 13 3 5.36 1.19
 1 13 4 50 1.28
 1 13 5 48.13 0.91
 1 13 6 39.45 2.12
 1 13 7 154.79 9.63
 1 13 8 11.08 1.94
 1 13 9 83.64 2.49
 1 13 10 13.71 1.87
 1 13 11 144.07 11.21
 1 13 12 14.62 1.76
 1 13 13 27.3 1.65
 1 13 14 23.27 1.6
 1 13 15 33.53 3
 1 13 16 34.87 2.58
 1 13 17 17.87 1.55
 1 13 18 52.47 4.29
 1 13 19 6 2.25
 1 13 20 120.77 5.38
 1 13 21 15.55 1.33
 1 13 22 13.61 1.51
 1 13 23 11.41 1.48
 1 13 24 13.59 2.28
 1 13 25 51.73 2.8
 1 13 26 15.31 2.73
 1 13 27 96.29 5.23
 1 13 28 15.37 2.13
 1 13 29 18.56 2.81
 1 13 30 11.68 2.63
 1 13 32 6 2.37
 1 13 33 7.04 2.04
 1 13 34 16.69 2.04
 1 13 35 7.32 2.12
 1 13 36 2.66 1.11
 1 13 37 8.09 3.14
 1 13 38 5.24 2.35
 1 13 42 6.46 2.49
 1 14 0 46.88 3.72
 1 14 1 50 1.46
 1 14 2 22.01 1.27
 1 14 3 46.92 3.27
 1 14 4 33.37 2.1
 1 14 5 12.41 1.52
 1 14 6 20.82 2.22
 1 14 7 265.72 13.68
 1 14 8 108.31 4.57
 1 14 9 18.25 0.85
 1 14 10 51.74 3.03
 1 14 11 53.71 4.43
 1 14 12 14.76 1.19
 1 14 13 86.13 6.79
 1 14 14 5.13 1.08
 1 14 15 14.08 1.21
 1 14 16 6.5 0.94
 1 14 18 72.18 1.52
 1 14 19 25.44 1.56
 1 14 20 36.28 1.91
 1 14 21 13.35 1.41
 1 14 22 14.61 1.89
 1 14 23 8.94 1.33
 1 14 24 7.51 1.38
 1 14 25 13.58 2.06
 1 14 26 8.1 1.49
 1 14 27 52.15 2.39
 1 14 28 50.91 2.89
 1 14 29 21.41 2.47
 1 14 30 15.54 1.84
 1 14 31 20.02 1.88
 1 14 32 11.33 2.49
 1 14 33 7.87 1.98
 1 14 34 15.76 2.52
 1 14 35 12.29 3.49
 1 14 37 10.46 2.75
 1 14 38 18.29 2.42
 1 14 41 13.3 2.14
 1 15 0 47.23 2.79
 1 15 1 15.27 1.05
 1 15 2 2.79 1.08
 1 15 3 46.15 1.16
 1 15 4 12.19 0.97
 1 15 5 14.03 2.39
 1 15 7 6.06 1.76
 1 15 8 45.37 2.82
 1 15 9 29.13 5.59
 1 15 11 7.55 1.18
 1 15 12 24.06 4.4
 1 15 13 51.13 2.32
 1 15 14 2.14 0.98
 1 15 15 8.04 1.15
 1 15 16 11.39 1.15
 1 15 17 11.43 1.28
 1 15 18 48.02 2.4
 1 15 19 41.37 2.75
 1 15 20 5.54 1.52
 1 15 21 5.41 1.39
 1 15 22 50.6 2.77
 1 15 24 9.65 1.33
 1 15 25 4.15 1.65
 1 15 26 11.59 1.62
 1 15 27 5.46 1.42
 1 15 28 4.89 1.61
 1 15 29 51.42 3.02
 1 15 30 4.47 1.92
 1 15 34 17.86 2.24
 1 15 35 6.36 1.96
 1 15 36 13.5 1.83
 1 15 38 14.06 2.12
 1 15 39 12.94 2.56
 1 16 0 6.16 1.06
 1 16 1 7.47 1.11
 1 16 2 11.42 1.36
 1 16 3 12.39 1.39
 1 16 5 7.96 0.94
 1 16 6 7.25 0.87
 1 16 7 60.63 1.53
 1 16 8 3.35 1.02
 1 16 9 39.12 3.02
 1 16 10 6.84 2.06
 1 16 11 89.2 9.04
 1 16 12 23.2 2.54
 1 16 13 8.14 3.33
 1 16 15 10.73 2.35
 1 16 16 4.2 1.02
 1 16 17 3.5 0.72
 1 16 18 18.25 1.71
 1 16 19 2.67 1.01
 1 16 20 49.24 4.29
 1 16 21 4.97 1.04
 1 16 22 10.78 1.52
 1 16 23 10.48 1.45
 1 16 24 15.66 1.6
 1 16 25 4.55 1.59
 1 16 26 13.7 2.05
 1 16 27 17.63 2.14
 1 16 28 6.52 1.47
 1 16 31 9.23 2.13
 1 16 32 8.97 1.96
 1 16 34 11.97 1.73
 1 16 36 5.17 1.88
 1 17 0 71.51 10.1
 1 17 1 43.03 3.11
 1 17 2 44.69 4.38
 1 17 3 10.27 2.15
 1 17 4 7.94 0.93
 1 17 5 18 1.4
 1 17 6 4.04 0.88
 1 17 7 3.38 1.09
 1 17 8 13 2.87
 1 17 12 6.98 3.44
 1 17 14 4.63 1.3
 1 17 16 11.72 2.68
 1 17 18 3.67 0.74
 1 17 19 36.15 1.85
 1 17 20 46.21 3.19
 1 17 22 3.36 1.13
 1 17 24 16.01 2.49
 1 17 26 9.95 1.95
 1 17 28 4.73 1.78
 1 17 29 3.66 1.55
 1 17 30 4.22 1.63
 1 17 34 14.48 1.86
 1 18 0 4.35 1
 1 18 1 20.64 1.56
 1 18 2 35.56 4.13
 1 18 3 4.32 1
 1 18 4 21.39 2.58
 1 18 5 6.83 2.62
 1 18 6 3.28 1.14
 1 18 8 6.15 1.56
 1 18 9 7.96 3.11
 1 18 11 9.09 3.28
 1 18 15 3.9 1.42
 1 18 16 4.87 2.1
 1 18 18 4.85 1.97
 1 18 19 14.83 3.09
 1 18 21 7.77 1.17
 1 18 30 5.94 1.52
 1 18 31 6.2 1.71
 1 19 0 60.22 3.52
 1 19 2 70.89 4.63
 1 19 3 6.66 1.15
 1 19 4 10.87 1.26
 1 19 5 31.2 4.02
 1 19 6 8.55 1.3
 1 19 10 4.95 2.35
 1 19 15 23.83 3.85
 1 19 16 70.2 4.3
 1 19 18 20.02 6.82
 1 19 20 32.41 4.22
 1 19 22 10.92 2.89
 1 19 25 7.5 2.26
 1 19 27 5.64 2.18
 1 20 1 17.37 1.5
 1 20 3 6.27 1.38
 1 20 8 12.2 2.68
 1 20 10 15.09 2.68
 1 20 11 6.23 2.44
 1 20 12 8.79 2.45
 1 20 15 5.88 2.89
 1 20 17 32.99 4.13
 1 20 19 10.07 4.25
 1 21 0 17.09 1.26
 1 21 1 4.48 1.26
 1 21 3 4.25 1.48
 1 21 6 6.82 2.09
 1 21 18 21.43 5.31
 1 21 20 11.83 3.51
 1 21 21 13.38 3.11
 1 22 9 8.4 3.51
 2 0 0 716.4 21.68
 2 0 1 901.86 10.12
 2 0 2 1042.22 9.32
 2 0 3 424.24 5.45
 2 0 4 2015.92 18.38
 2 0 5 161.69 2.76
 2 0 6 64.03 1.3
 2 0 7 3073.27 18.62
 2 0 8 585.04 8.47
 2 0 9 877.58 12.08
 2 0 10 1463.67 10.05
 2 0 11 1719.35 15.41
 2 0 12 94.39 1.3
 2 0 13 436.98 2.81
 2 0 14 177.29 2.27
 2 0 15 59.77 0.91
 2 0 16 74.44 1.29
 2 0 17 34.49 0.85
 2 0 18 839.25 9.79
 2 0 19 17.79 0.89
 2 0 20 52.37 0.98
 2 0 21 99.17 2.6
 2 0 22 13.27 1.15
 2 0 23 4.15 1.31
 2 0 25 162.56 2.55
 2 0 27 591.85 5.83
 2 0 28 28.18 1.67
 2 0 30 77.32 2.07
 2 0 31 125.34 3.9
 2 0 33 74.59 3.4
 2 0 34 7.29 1.97
 2 0 35 43 2.02
 2 0 36 37.85 2.06
 2 0 37 8.98 2.2
 2 0 38 68.43 2.19
 2 0 39 15.69 2.73
 2 0 40 6.81 2.15
 2 0 41 32.21 2.3
 2 0 42 8.08 2.13
 2 0 43 6.97 2.14
 2 0 45 66.11 3.78
 2 0 47 63.35 2.11
 2 0 48 91.83 2.5
 2 0 49 6.14 2.01
 2 0 50 8.94 1.83
 2 0 51 13.83 1.99
 2 1 0 69 1.33
 2 1 1 673.73 4.78
 2 1 2 584.81 4.37
 2 1 3 709.63 8.14
 2 1 4 380.77 1.95
 2 1 5 526.36 7.11
 2 1 6 1502.64 13.37
 2 1 7 950.27 11.92
 2 1 8 124.16 1.9
 2 1 9 329.59 5
 2 1 10 1271.2 18.64
 2 1 11 365.11 5.21
 2 1 12 27.27 0.86
 2 1 13 100.55 2.15
 2 1 14 366.81 2.86
 2 1 15 325.36 4.8
 2 1 16 194.76 2.13
 2 1 17 16.71 0.88
 2 1 18 12.1 0.93
 2 1 19 10.86 0.87
 2 1 20 87.6 1.08
 2 1 21 27.74 0.97
 2 1 22 250.32 3.96
 2 1 23 41.48 1.52
 2 1 24 43.74 1.34
 2 1 25 92.9 1.84
 2 1 26 14.29 1.45
 2 1 27 84.89 1.77
 2 1 28 85.14 1.81
 2 1 29 12.45 1.69
 2 1 30 72.67 1.87
 2 1 31 76.27 2.38
 2 1 32 45.4 2.16
 2 1 33 39.99 1.91
 2 1 34 24.63 1.92
 2 1 35 13.57 1.96
 2 1 37 14.98 2.06
 2 1 38 28.07 2.73
 2 1 39 51.81 2.39
 2 1 40 83.07 2.56
 2 1 41 14.47 1.99
 2 1 42 4.59 2.19
 2 1 43 11.13 2.34
 2 1 44 5.62 1.93
 2 1 45 13.46 1.63
 2 1 46 13.6 1.71
 2 1 48 7.28 1.88
 2 1 49 5.75 1.9
 2 1 50 14.79 1.94
 2 2 0 3325.11 36.52
 2 2 1 1287.26 18.23
 2 2 2 748.38 8.45
 2 2 3 1342.36 10.83
 2 2 4 136.4 0.82
 2 2 5 634.21 6.31
 2 2 6 139.59 2.27
 2 2 7 207.54 2.38
 2 2 8 262.41 3.05
 2 2 9 1196.32 11.23
 2 2 10 174.02 2.35
 2 2 11 365.97 5.17
 2 2 12 456.07 3.14
 2 2 13 320.5 2.74
 2 2 15 280.44 2.01
 2 2 16 12.88 0.77
 2 2 17 20.03 0.82
 2 2 18 825.98 11.55
 2 2 19 742.43 5.19
 2 2 20 13.39 0.94
 2 2 21 15.5 0.92
 2 2 22 437.7 5.88
 2 2 23 61.24 1.6
 2 2 24 195.06 2.12
 2 2 25 19.72 1.19
 2 2 26 47.25 1.89
 2 2 27 189.16 5.79
 2 2 28 28.03 1.63
 2 2 29 199.38 2.14
 2 2 30 44.41 1.76
 2 2 31 48.94 2.21
 2 2 32 84.44 2.65
 2 2 33 19.13 2.08
 2 2 34 70.84 2.02
 2 2 35 39.36 2.27
 2 2 36 65.59 2.42
 2 2 37 88.2 3.58
 2 2 38 39.89 2.04
 2 2 39 128.56 5.34
 2 2 40 73.21 2.07
 2 2 42 13.71 2.13
 2 2 43 16.35 1.8
 2 2 44 6.47 1.9
 2 2 45 9.04 1.79
 2 2 46 4.06 1.92
 2 2 47 35.04 2.14
 2 2 49 12.1 1.93
 2 2 50 10.22 1.82
 2 3 0 1490.25 8.15
 2 3 1 1102.55 7.87
 2 3 2 331.24 3.04
 2 3 3 586.84 4.38
 2 3 4 654.55 4.89
 2 3 5 344.81 1.68
 2 3 6 63.47 0.67
 2 3 7 127.83 1.31
 2 3 8 107.89 1.5
 2 3 9 240.55 2.36
 2 3 10 317.1 2.56
 2 3 11 138.86 2.19
 2 3 12 249.42 2.13
 2 3 13 92.41 1.08
 2 3 14 50.34 0.86
 2 3 15 82.72 0.86
 2 3 16 306.34 3.2
 2 3 17 536.91 5.17
 2 3 18 547.18 5.49
 2 3 19 334.07 2.55
 2 3 20 356.21 3.67
 2 3 21 282.99 2.08
 2 3 22 212.04 1.69
 2 3 23 303.27 4.69
 2 3 25 85.4 1.38
 2 3 27 47.88 1.38
 2 3 28 26.18 1.35
 2 3 29 57.94 1.48
 2 3 30 179.88 3.28
 2 3 31 33.65 1.49
 2 3 32 22.76 1.67
 2 3 33 127.34 3.79
 2 3 34 44.76 1.86
 2 3 35 40.78 1.71
 2 3 36 358.75 6.86
 2 3 37 42.84 1.78
 2 3 38 135.34 3.68
 2 3 39 33.09 1.81
 2 3 40 11.64 1.84
 2 3 41 14.33 1.71
 2 3 42 9.31 1.76
 2 3 43 33.64 1.82
 2 3 44 9.69 1.58
 2 3 45 17.77 1.75
 2 3 46 22.23 1.78
 2 3 47 13.82 1.81
 2 3 48 28.09 1.95
 2 4 0 1803.65 13.48
 2 4 1 4606.72 20.98
 2 4 2 656.06 6.96
 2 4 3 166.19 0.81
 2 4 4 1806.7 11.94
 2 4 5 1166.31 8.01
 2 4 6 132.9 1.84
 2 4 7 490.3 4.83
 2 4 8 13.99 0.53
 2 4 9 62.12 0.93
 2 4 10 144.09 2.03
 2 4 11 263.58 2.41
 2 4 12 35.44 0.84
 2 4 13 144.72 1.01
 2 4 14 289.06 2.85
 2 4 15 246.13 2.38
 2 4 16 94.32 1.18
 2 4 17 25.93 0.85
 2 4 18 111.42 1.41
 2 4 19 1168.78 8.71
 2 4 20 107.19 1.4
 2 4 21 210.6 2.03
 2 4 22 229.46 1.91
 2 4 23 40.59 1.38
 2 4 24 2.99 1.26
 2 4 25 80.92 1.61
 2 4 26 21.87 1.35
 2 4 27 43.24 1.49
 2 4 28 13.55 1.43
 2 4 29 44.66 1.4
 2 4 30 44.27 1.45
 2 4 31 68.74 2.08
 2 4 32 5.83 1.68
 2 4 33 162.45 5.18
 2 4 34 64.98 1.68
 2 4 35 99.66 1.83
 2 4 36 4.65 1.75
 2 4 37 227.07 5.2
 2 4 38 3.91 1.69
 2 4 39 48.33 2.79
 2 4 40 32.09 1.68
 2 4 41 20.15 1.75
 2 4 42 7.01 1.9
 2 4 43 18 1.54
 2 4 45 71.12 2.35
 2 4 46 9.9 1.93
 2 4 48 17.68 1.76
 2 4 49 17.88 1.79
 2 5 0 4626.73 37.13
 2 5 1 40.5 1.5
 2 5 2 3170.07 82.02
 2 5 3 707.83 5.45
 2 5 4 388.57 4.76
 2 5 5 427.98 4.07
 2 5 6 49.65 0.65
 2 5 7 282.29 3.33
 2 5 8 335.03 2.79
 2 5 9 981.74 5.19
 2 5 10 130.83 1.46
 2 5 11 479.64 1.92
 2 5 12 375.85 2.77
 2 5 13 479.2 6.53
 2 5 14 85.5 1.12
 2 5 15 97.1 1.55
 2 5 16 686.95 4.71
 2 5 17 54.18 1.28
 2 5 18 709.13 6.64
 2 5 19 235.53 2.47
 2 5 20 301.16 3.61
 2 5 21 20.32 0.95
 2 5 22 92.06 1.39
 2 5 23 47.1 1.08
 2 5 24 72.44 1.19
 2 5 25 32.15 1.34
 2 5 26 39.12 1.47
 2 5 27 148.91 1.57
 2 5 28 86.57 1.63
 2 5 29 140.75 1.99
 2 5 30 80.42 2.11
 2 5 31 10.25 1.4
 2 5 32 3.81 1.5
 2 5 33 16.5 1.67
 2 5 34 48.67 1.61
 2 5 35 14.81 1.57
 2 5 36 103.45 1.86
 2 5 37 100.51 1.96
 2 5 38 112.81 3.96
 2 5 39 15.6 1.59
 2 5 40 20.4 1.62
 2 5 41 28.38 1.77
 2 5 42 5.5 1.53
 2 5 44 11.14 1.95
 2 5 45 20.04 1.73
 2 5 46 56.81 2.34
 2 5 47 6.79 1.75
 2 5 48 32.96 1.86
 2 5 49 34.56 2.02
 2 6 0 124.37 3.41
 2 6 1 744.85 7.59
 2 6 2 60.74 0.68
 2 6 3 26.76 0.62
 2 6 4 92.35 0.71
 2 6 5 763.04 11.56
 2 6 6 41.23 0.6
 2 6 7 244.46 2.92
 2 6 8 141.88 2.59
 2 6 9 856.21 7.26
 2 6 10 787.88 4.64
 2 6 11 693.12 7.52
 2 6 12 76.62 1.33
 2 6 13 130.79 1.76
 2 6 14 211.74 2.39
 2 6 15 136.46 1.77
 2 6 16 494.64 3.35
 2 6 17 124.56 1.13
 2 6 18 50.16 1.09
 2 6 19 50.29 1.15
 2 6 20 18.3 0.74
 2 6 21 73.91 1.02
 2 6 22 68.64 1.73
 2 6 23 122.61 1.82
 2 6 24 153.58 3.19
 2 6 25 109.14 1.92
 2 6 26 181.8 2.12
 2 6 27 84.11 1.36
 2 6 28 93.03 1.89
 2 6 29 151.83 2.47
 2 6 30 9.49 1.3
 2 6 31 48.46 1.72
 2 6 32 27.66 2.06
 2 6 33 9.61 1.73
 2 6 34 7.64 1.71
 2 6 35 10.34 1.51
 2 6 36 10.08 1.49
 2 6 37 12.48 1.47
 2 6 38 52.01 2.1
 2 6 40 47.03 1.75
 2 6 41 6.63 1.6
 2 6 42 27.81 1.67
 2 6 43 9.5 1.68
 2 6 45 37.59 3
 2 6 46 25.36 1.7
 2 6 47 4.86 1.79
 2 6 49 8.68 1.94
 2 7 1 240.22 5.13
 2 7 2 140.85 2.83
 2 7 3 275.87 7.16
 2 7 4 1.94 0.51
 2 7 5 87.51 0.64
 2 7 6 273.05 2.32
 2 7 7 260.19 6.4
 2 7 8 1967.29 24.11
 2 7 9 127.62 1.94
 2 7 10 1235.32 8.86
 2 7 11 81.56 2.3
 2 7 12 85.35 1.94
 2 7 13 13.87 0.74
 2 7 14 149.96 2.37
 2 7 15 186.55 3.16
 2 7 16 241.4 3.51
 2 7 17 29.14 0.7
 2 7 18 391.56 4.79
 2 7 19 101.08 2.18
 2 7 20 31.08 0.79
 2 7 21 44.18 0.99
 2 7 22 51.91 1.1
 2 7 23 13.64 0.95
 2 7 24 23.44 0.96
 2 7 25 49.67 1.34
 2 7 26 454.16 7.57
 2 7 27 33.79 1.45
 2 7 28 601.81 9.35
 2 7 29 41.8 1.29
 2 7 30 206.95 2.02
 2 7 31 14.38 1.27
 2 7 32 36.57 1.63
 2 7 33 21.3 1.38
 2 7 34 49.72 1.56
 2 7 35 9.25 1.62
 2 7 36 31.81 2.46
 2 7 37 6.24 1.86
 2 7 38 169.49 4.36
 2 7 39 7.93 1.54
 2 7 40 13.41 1.39
 2 7 41 20.88 1.53
 2 7 44 65.33 3.2
 2 7 45 19.94 1.8
 2 7 46 75.03 2.31
 2 7 47 8.78 1.7
 2 7 48 25.62 1.74
 2 8 0 74.09 0.87
 2 8 1 28.59 1.49
 2 8 2 71.94 0.87
 2 8 3 205.87 3.64
 2 8 4 182.38 4.45
 2 8 5 120.47 2.33
 2 8 6 58.42 1.38
 2 8 7 154.59 4.63
 2 8 8 16.24 0.81
 2 8 9 651.15 11.53
 2 8 10 25.97 0.84
 2 8 11 413.64 6.5
 2 8 12 8.15 0.7
 2 8 13 205.79 3.18
 2 8 14 181.92 3.27
 2 8 15 23.37 0.98
 2 8 16 72.74 1.23
 2 8 17 39.23 1.07
 2 8 18 35.83 0.8
 2 8 19 98.57 1.18
 2 8 20 109.37 1.82
 2 8 21 32.36 1.16
 2 8 22 16.03 0.99
 2 8 23 9.04 1.19
 2 8 24 13.94 0.87
 2 8 25 91.15 1.78
 2 8 26 135.68 2.35
 2 8 27 84.54 1.7
 2 8 28 40.09 1.48
 2 8 29 225.09 3.55
 2 8 30 7.18 1.19
 2 8 31 81.84 2.56
 2 8 32 28 1.89
 2 8 33 13.63 1.89
 2 8 35 13.7 1.31
 2 8 36 17.01 1.37
 2 8 37 32.42 1.98
 2 8 38 24.16 1.28
 2 8 39 56.23 1.73
 2 8 40 5.54 1.39
 2 8 41 7.64 1.48
 2 8 43 77.38 2.29
 2 8 44 24.5 1.73
 2 8 46 14.64 1.76
 2 8 48 5.84 1.95
 2 9 0 2.01 0.86
 2 9 1 271.85 3.61
 2 9 2 112.99 1.59
 2 9 3 20.23 1.31
 2 9 4 157.37 5.09
 2 9 5 34.41 0.88
 2 9 6 185.96 3.21
 2 9 7 10.44 0.47
 2 9 8 133.61 4.57
 2 9 9 92.07 1.67
 2 9 10 155.53 2.42
 2 9 11 419.81 6.6
 2 9 12 147.89 4.85
 2 9 13 35.77 1.68
 2 9 14 41.56 1.78
 2 9 15 62.58 1.76
 2 9 16 17.8 1.26
 2 9 17 35.75 1.27
 2 9 19 26.94 1.14
 2 9 20 95.08 2.74
 2 9 21 7.91 0.82
 2 9 22 99.22 1.23
 2 9 23 22.79 1.42
 2 9 24 3.44 1.41
 2 9 25 51.76 1.18
 2 9 26 66.73 2.51
 2 9 27 3.87 1.11
 2 9 28 152.34 2.7
 2 9 29 111.81 2.94
 2 9 30 13.7 1.37
 2 9 31 3.21 1.33
 2 9 32 9.27 1.19
 2 9 33 19.82 1.19
 2 9 34 22.41 1.21
 2 9 35 3.93 1.44
 2 9 36 25.51 1.49
 2 9 37 5.63 1.21
 2 9 38 21.87 1.32
 2 9 39 17.54 1.33
 2 9 40 14.17 1.36
 2 9 41 30.41 1.59
 2 9 42 8.72 1.59
 2 9 43 9.68 1.62
 2 9 44 3.79 1.78
 2 9 46 25.76 2.18
 2 9 47 4.89 1.86
 2 10 0 4.55 0.88
 2 10 1 519.22 9.73
 2 10 2 80.49 1.23
 2 10 3 360.23 8.03
 2 10 4 55.22 1.51
 2 10 5 78.48 1.65
 2 10 6 7.32 0.78
 2 10 7 20.35 1.66
 2 10 8 332.6 4.36
 2 10 9 24.06 1.96
 2 10 10 113.42 2.26
 2 10 11 28.97 1.43
 2 10 12 42.13 1.45
 2 10 13 6.59 0.72
 2 10 14 6.57 0.85
 2 10 15 3.13 0.92
 2 10 16 32.34 1.46
 2 10 17 356.52 2.74
 2 10 18 133.27 1.58
 2 10 19 137.35 2.59
 2 10 20 48.88 1.38
 2 10 21 67.72 2.57
 2 10 22 32.56 1.54
 2 10 23 7.23 0.77
 2 10 24 9.96 0.69
 2 10 25 5.44 0.7
 2 10 26 12.83 0.77
 2 10 28 22.35 0.92
 2 10 30 24.63 1.55
 2 10 31 2.98 1.02
 2 10 32 10.05 1.03
 2 10 33 12.13 1
 2 10 34 16.61 1.05
 2 10 35 36.8 1.51
 2 10 36 77.74 2.01
 2 10 37 54.92 2.61
 2 10 38 4.8 1.65
 2 10 40 9.14 1.37
 2 10 42 9.47 1.44
 2 10 44 9.01 1.59
 2 10 45 15.21 1.56
 2 10 46 9.05 1.59
 2 11 0 217.58 5.26
 2 11 1 77.79 2.81
 2 11 2 36 1.21
 2 11 3 8.36 1.12
 2 11 4 3.67 1.32
 2 11 5 151.54 5.13
 2 11 6 70.85 1.49
 2 11 7 41.17 1.5
 2 11 8 17.17 1.22
 2 11 11 16.12 1.11
 2 11 12 29.93 1.54
 2 11 13 83.4 1.22
 2 11 14 89.49 1.78
 2 11 15 9.01 1.16
 2 11 16 17 1.87
 2 11 17 12.22 0.94
 2 11 18 88.67 3.37
 2 11 19 46.5 2.06
 2 11 20 73.26 2.19
 2 11 22 6.79 1.18
 2 11 23 14.95 1.25
 2 11 24 35.3 1.87
 2 11 25 23.64 1.74
 2 11 26 4.56 1.82
 2 11 27 4.97 1.12
 2 11 28 10.08 1.74
 2 11 29 3.34 1.11
 2 11 31 13.12 1.31
 2 11 32 63.58 1.55
 2 11 33 21.3 1.26
 2 11 34 3.01 1.16
 2 11 36 11.9 1.49
 2 11 37 8.89 1.55
 2 11 38 7.9 1.43
 2 11 40 6.47 1.63
 2 11 41 7.48 1.35
 2 11 42 3.84 1.51
 2 11 43 3.81 1.63
 2 11 44 4.56 2.26
 2 12 0 15.3 1.26
 2 12 1 115.65 2.56
 2 12 2 10.69 0.78
 2 12 3 45.21 1.33
 2 12 5 48.43 3.23
 2 12 6 23.29 0.96
 2 12 7 18.18 1.66
 2 12 8 81.06 5.42
 2 12 9 21.18 1.81
 2 12 10 41.2 1.16
 2 12 11 22.75 2.1
 2 12 13 3.8 1.44
 2 12 14 21.13 1.78
 2 12 15 31.05 2.93
 2 12 16 10.89 1.33
 2 12 17 233.51 5.77
 2 12 18 53.26 1.68
 2 12 19 16.48 1.33
 2 12 20 13.62 1.45
 2 12 21 68.94 5.17
 2 12 22 28.52 1.29
 2 12 23 4.89 1.61
 2 12 24 16.97 1.2
 2 12 25 22.55 2.68
 2 12 26 17.11 1.53
 2 12 27 3.52 1.27
 2 12 28 71.71 4.02
 2 12 29 8.21 1.2
 2 12 31 17.88 1.35
 2 12 32 13.29 0.93
 2 12 33 2.89 1.16
 2 12 34 25.88 1.31
 2 12 35 28.72 1.7
 2 12 36 3.63 1.02
 2 12 37 50.18 2.64
 2 12 38 11.77 1.39
 2 12 39 27.38 1.28
 2 12 41 10.43 2.01
 2 12 42 6.42 2.11
 2 12 43 8.25 2.07
 2 13 0 4.07 0.88
 2 13 1 34.56 1.45
 2 13 2 23.59 0.89
 2 13 3 5.81 0.72
 2 13 4 66.6 1.16
 2 13 6 16.6 0.9
 2 13 7 184.87 8.51
 2 13 8 35.55 1.49
 2 13 9 50.66 1.71
 2 13 10 13.35 1.93
 2 13 11 100.23 3.05
 2 13 12 71.68 3.93
 2 13 13 2.93 1.07
 2 13 14 81.86 2.43
 2 13 15 7.09 0.84
 2 13 16 5.87 1.46
 2 13 18 6.16 0.93
 2 13 19 46.22 1.51
 2 13 20 28.46 1.68
 2 13 21 45.24 1.94
 2 13 22 10.74 1.29
 2 13 23 37.07 2.46
 2 13 24 11 1.51
 2 13 25 15.45 1.17
 2 13 26 18.66 1.27
 2 13 27 56.08 3.08
 2 13 28 23.85 1.48
 2 13 29 34.31 2.13
 2 13 30 19.52 1.76
 2 13 31 5.75 1.32
 2 13 32 11.68 1.33
 2 13 33 40.93 4.04
 2 13 35 2.85 0.69
 2 13 36 8.82 1.84
 2 13 37 12.52 1.85
 2 13 38 11.09 1.91
 2 13 39 9.93 1.95
 2 13 41 6.71 2.06
 2 14 0 19.35 1.04
 2 14 1 4.44 0.74
 2 14 2 12.59 1.98
 2 14 3 11.43 0.95
 2 14 4 12.06 0.84
 2 14 5 7.77 1.15
 2 14 6 23.66 0.86
 2 14 8 34.4 3.72
 2 14 9 184.35 3.46
 2 14 10 146.09 8.22
 2 14 11 185.6 5.17
 2 14 12 6.45 0.77
 2 14 13 6.73 0.71
 2 14 14 45.84 3.25
 2 14 15 4.77 1
 2 14 16 11.34 1.05
 2 14 17 8.76 1.03
 2 14 18 6.94 1.41
 2 14 19 29.15 1.98
 2 14 20 19.79 0.94
 2 14 21 129.19 4.42
 2 14 22 8.22 0.91
 2 14 23 26.26 2.54
 2 14 24 10.38 1.02
 2 14 25 41.98 2.18
 2 14 26 8.65 1.77
 2 14 27 25.68 2.93
 2 14 28 33.3 1.55
 2 14 29 35.08 2.62
 2 14 30 10.11 1.15
 2 14 31 46.36 2.2
 2 14 32 8.21 1.81
 2 14 34 14.13 1.74
 2 14 35 12 1.78
 2 14 36 14.76 1.82
 2 14 39 6 1.98
 2 15 0 22.95 3.98
 2 15 1 12.39 1.57
 2 15 2 14.84 1.42
 2 15 3 16.27 1.26
 2 15 4 61.13 3.16
 2 15 5 7.32 1.27
 2 15 6 28.36 1.43
 2 15 8 129.01 3.42
 2 15 9 62.6 3.14
 2 15 10 52.44 8.04
 2 15 11 24.6 2.08
 2 15 12 52.7 6.03
 2 15 13 3.34 0.78
 2 15 14 16.37 2.12
 2 15 15 2.19 0.83
 2 15 16 6.7 1.61
 2 15 17 5.44 0.81
 2 15 18 4.02 0.8
 2 15 19 57.92 4.15
 2 15 20 30.58 1.93
 2 15 21 4.48 1.08
 2 15 22 19.46 1.48
 2 15 23 9.75 1.17
 2 15 24 6.49 1.63
 2 15 25 21.35 2.78
 2 15 26 79.58 2.19
 2 15 27 7.07 1.57
 2 15 28 20.32 2.19
 2 15 29 36.99 2.53
 2 15 30 5.02 1.96
 2 15 31 6.27 1.96
 2 15 32 8.6 1.67
 2 15 33 6.85 2.41
 2 15 34 6.04 1.78
 2 15 35 15.21 1.79
 2 15 37 15.42 2.25
 2 15 38 6.49 2.36
 2 16 0 268.69 2.55
 2 16 1 51.41 4.17
 2 16 2 4.38 1.25
 2 16 3 55.84 2.63
 2 16 4 26.7 2.32
 2 16 5 19.09 2.46
 2 16 6 54.43 1.9
 2 16 8 12.91 1.22
 2 16 9 104.48 9.48
 2 16 10 30.88 2.48
 2 16 11 20.27 4.91
 2 16 12 8.52 2.18
 2 16 14 62.44 3.41
 2 16 15 25.21 3.25
 2 16 17 3.35 0.97
 2 16 18 33.45 3.38
 2 16 19 53.01 4.95
 2 16 20 48.39 5.62
 2 16 21 3.49 1.3
 2 16 22 8.34 2.39
 2 16 23 28.93 2.86
 2 16 24 3.94 1.93
 2 16 25 6.42 2
 2 16 29 36.41 4.93
 2 16 31 4.98 1.8
 2 16 32 11.82 1.82
 2 16 34 5.16 1.95
 2 16 35 5.27 2
 2 16 36 5.24 2.52
 2 17 0 61.57 4.26
 2 17 1 82.8 3.18
 2 17 2 31.83 2.61
 2 17 3 27.28 1.7
 2 17 4 82.69 3.45
 2 17 5 23.42 1.97
 2 17 6 33.8 2.86
 2 17 7 7.39 1.03
 2 17 9 3.27 1.04
 2 17 10 17.19 1.35
 2 17 12 2.41 0.62
 2 17 13 2.1 0.63
 2 17 14 8.79 2.39
 2 17 15 18.4 4.01
 2 17 16 95.8 4.01
 2 17 17 80.45 4
 2 17 18 54.54 4.82
 2 17 19 22.78 3.48
 2 17 21 14.52 1.77
 2 17 22 7.23 1.51
 2 17 23 31.8 2.64
 2 17 24 6.2 1.22
 2 17 27 6.01 1.54
 2 17 28 14.36 1.91
 2 17 29 8.28 1.64
 2 17 33 6.48 1.89
 2 17 34 5.38 1.96
 2 18 0 10.88 1.03
 2 18 1 47.78 3.43
 2 18 2 27.24 1.38
 2 18 4 5.2 1.5
 2 18 6 16.94 1.23
 2 18 7 7.13 1.33
 2 18 8 22.06 2.1
 2 18 12 25.08 2.36
 2 18 15 6.17 2.68
 2 18 17 7.62 3.17
 2 18 18 29.94 3.94
 2 18 19 46.16 1.52
 2 18 22 17.11 3.19
 2 18 24 8.36 1.79
 2 18 25 3.94 1.69
 2 18 27 5.69 1.62
 2 18 30 9 1.55
 2 19 2 28.37 2.29
 2 19 3 9.33 1.3
 2 19 5 6.81 2.03
 2 19 8 3.14 1.55
 2 19 12 17.48 2.37
 2 19 13 24.41 4.74
 2 19 15 26.02 3.57
 2 19 16 8.63 2.71
 2 19 17 18.37 2.72
 2 19 18 25.16 3.3
 2 19 19 21.37 2.88
 2 19 20 8.3 2.29
 2 19 22 5.54 1.93
 2 19 24 6.26 2.27
 2 19 27 8.31 3.47
 2 20 1 12.6 1.39
 2 20 2 11.5 1.15
 2 20 4 8.47 1.49
 2 20 6 5.74 2.02
 2 20 7 3.99 1.75
 2 20 8 10.16 2.07
 2 20 11 15.7 3.31
 2 20 17 9.64 2.84
 2 20 20 9.07 3.04
 2 20 22 8.61 3.21
 2 20 23 7.18 3.21
 2 21 0 9.38 2.52
 2 21 1 6.16 1.13
 2 21 2 12.03 2.47
 2 21 4 14.27 2.04
 2 21 9 12.46 2.3
 2 21 12 7.56 3.71
 2 22 7 4.86 2.36
 2 22 8 8.18 3.32
 2 22 11 7.87 2.54
 2 22 13 6.63 2.77
 3 0 1 177.69 5.47
 3 0 2 674.3 7.11
 3 0 3 1774.43 12.41
 3 0 4 82.42 2.29
 3 0 6 37.27 0.78
 3 0 7 232.39 2.46
 3 0 8 280.33 4.71
 3 0 9 707.12 8.25
 3 0 10 4.81 0.85
 3 0 11 9.31 0.73
 3 0 12 52.14 0.82
 3 0 13 147.49 1.4
 3 0 14 2.98 0.84
 3 0 15 3.42 1
 3 0 16 360.33 8.41
 3 0 18 42.94 0.97
 3 0 19 152.7 1.46
 3 0 20 455.46 5.24
 3 0 21 320.24 2.67
 3 0 22 53.97 1.09
 3 0 23 62.71 1.41
 3 0 24 7.07 1.16
 3 0 26 216.71 1.79
 3 0 28 55.15 1.63
 3 0 29 73.6 1.64
 3 0 30 136.73 3.46
 3 0 31 29.76 1.55
 3 0 32 14.45 2.14
 3 0 33 23.81 1.8
 3 0 34 171.03 2.21
 3 0 35 11.58 1.66
 3 0 36 6.11 1.74
 3 0 38 5.6 1.84
 3 0 39 8.34 1.82
 3 0 40 28.7 1.84
 3 0 41 41.54 2.15
 3 0 42 39.6 2.36
 3 0 45 23.83 2.03
 3 0 46 28.44 2.06
 3 0 47 7.42 2.28
 3 0 49 5.1 2.25
 3 0 50 10.09 2.14
 3 1 0 914.75 16
 3 1 1 412.82 2.02
 3 1 2 180.07 1.73
 3 1 3 268.79 5.14
 3 1 4 437.84 7.17
 3 1 5 284.44 1.15
 3 1 6 196.58 2.55
 3 1 7 448.56 2.2
 3 1 8 37.16 0.97
 3 1 9 24.74 0.71
 3 1 10 501.97 6.6
 3 1 11 451.33 3.77
 3 1 12 13.02 0.76
 3 1 13 34.87 0.82
 3 1 14 66.75 0.91
 3 1 15 102.04 1.13
 3 1 16 242.71 2.49
 3 1 17 36.1 1.77
 3 1 18 51.96 1.02
 3 1 19 145.05 1.24
 3 1 20 182.33 2.61
 3 1 21 21.52 1
 3 1 22 63.8 1.22
 3 1 23 21.06 1.24
 3 1 24 274.95 2.56
 3 1 25 46.76 1.28
 3 1 26 84.96 1.27
 3 1 27 17.04 1.22
 3 1 28 24.31 1.28
 3 1 29 77.94 2.72
 3 1 30 52.99 1.48
 3 1 31 19.51 1.47
 3 1 32 166.78 3.33
 3 1 33 5.41 1.62
 3 1 34 64.09 1.71
 3 1 35 5.33 1.69
 3 1 36 71.8 1.8
 3 1 37 13.21 1.91
 3 1 38 88.98 4.03
 3 1 39 23.58 2.02
 3 1 40 21.02 1.93
 3 1 41 20.55 1.84
 3 1 42 19.33 1.87
 3 1 43 8.12 2.15
 3 1 44 14.21 1.87
 3 1 45 7.24 1.96
 3 1 46 7.76 2.09
 3 1 47 11.88 2.26
 3 1 48 5.41 2.1
 3 1 50 5 2.25
 3 2 0 1441.77 16.36
 3 2 1 961.86 7.25
 3 2 2 28.15 1
 3 2 3 118.67 1.07
 3 2 4 413.76 3.21
 3 2 5 326.47 4.75
 3 2 6 512.89 4.73
 3 2 7 121.1 2.08
 3 2 8 27.79 0.69
 3 2 9 592.04 15.28
 3 2 10 524.84 4.5
 3 2 11 145.23 2.85
 3 2 12 95.16 0.9
 3 2 13 22.2 0.94
 3 2 14 13.24 0.86
 3 2 15 170.7 1.74
 3 2 16 177.65 3.3
 3 2 17 416.18 4.89
 3 2 18 190.34 2.37
 3 2 19 105.46 1.11
 3 2 20 175.06 1.34
 3 2 21 4.82 1.01
 3 2 23 14.58 1.22
 3 2 24 11.25 1.2
 3 2 25 58.82 1.19
 3 2 26 127.72 1.94
 3 2 27 21.11 1.14
 3 2 28 63.61 1.35
 3 2 29 193.7 2.39
 3 2 30 125.87 2.53
 3 2 31 11.61 1.55
 3 2 32 12.87 1.51
 3 2 33 5.56 1.75
 3 2 34 62.42 1.91
 3 2 35 15.95 1.61
 3 2 36 171.06 4.61
 3 2 37 19.19 1.69
 3 2 38 30.8 1.74
 3 2 39 27.77 1.78
 3 2 40 14.03 1.79
 3 2 41 54.11 1.91
 3 2 42 14.14 2.03
 3 2 43 10.43 1.91
 3 2 44 32.82 1.86
 3 2 46 8.44 1.95
 3 2 47 91.99 3
 3 2 48 34 2.3
 3 2 49 4.72 2.27
 3 2 50 5.43 2.04
 3 3 0 845.34 6.37
 3 3 1 138.72 1.26
 3 3 2 26.88 1.37
 3 3 3 15.78 0.75
 3 3 4 360.23 6.43
 3 3 5 287.91 2.72
 3 3 6 860.18 16.58
 3 3 7 592.11 6.32
 3 3 8 672.74 7.72
 3 3 9 67.82 1.15
 3 3 10 141.97 1.14
 3 3 11 789.07 5.73
 3 3 12 1399.71 11.87
 3 3 13 125.35 1.05
 3 3 14 8.54 0.85
 3 3 15 277.22 1.34
 3 3 16 113.14 2.58
 3 3 17 2.11 0.98
 3 3 18 209.15 1.3
 3 3 19 165.02 2.39
 3 3 20 31.02 1.01
 3 3 21 114.76 1.17
 3 3 23 62.28 1.33
 3 3 24 8.09 1.16
 3 3 25 69.6 1.3
 3 3 26 79.6 1.26
 3 3 27 76.83 1.36
 3 3 28 11.44 1.31
 3 3 29 29.09 1.48
 3 3 30 260.86 2.88
 3 3 31 15.1 1.42
 3 3 32 74.88 1.84
 3 3 33 26.53 1.53
 3 3 34 24.74 1.57
 3 3 35 19.29 1.6
 3 3 36 6.32 1.66
 3 3 38 19.9 2.04
 3 3 39 22.87 2.15
 3 3 40 32.19 1.99
 3 3 41 20.53 2.19
 3 3 43 8.34 2.08
 3 3 44 16.08 1.9
 3 3 45 11.43 1.87
 3 3 46 4.66 2.04
 3 3 47 15.56 2.25
 3 3 48 7.13 2.02
 3 4 0 153.26 1.03
 3 4 1 126.7 1.91
 3 4 2 970.23 10.03
 3 4 3 82.99 2.6
 3 4 4 253.48 1.4
 3 4 5 100.71 1.37
 3 4 6 475.14 7.98
 3 4 7 302.18 2.41
 3 4 8 390.61 2.74
 3 4 9 111.07 1.49
 3 4 10 1511.59 10.77
 3 4 11 206.13 1.33
 3 4 12 230.46 2.83
 3 4 13 34.56 1
 3 4 14 92.6 1.4
 3 4 15 101.81 1.57
 3 4 16 173.06 1.56
 3 4 17 406.65 3.41
 3 4 18 32.83 0.96
 3 4 19 75.99 1.17
 3 4 20 66.99 1.04
 3 4 21 94.14 1.13
 3 4 22 14.5 0.99
 3 4 23 187.59 1.45
 3 4 24 127.98 1.44
 3 4 25 165.52 1.49
 3 4 26 100.22 1.63
 3 4 27 444.54 6.37
 3 4 28 229.91 4.06
 3 4 29 103.68 2.54
 3 4 30 48.27 2.18
 3 4 31 99.05 1.91
 3 4 32 20.57 1.45
 3 4 33 7.39 1.51
 3 4 34 21.61 1.71
 3 4 35 40.32 1.62
 3 4 36 79.76 2.65
 3 4 37 29.04 1.68
 3 4 38 17.68 1.68
 3 4 39 5.62 1.95
 3 4 40 11.09 1.75
 3 4 41 28.9 1.79
 3 4 43 41.56 2.08
 3 4 44 21.07 2.06
 3 4 45 16.97 1.92
 3 4 46 19.99 1.91
 3 4 47 54.21 2.34
 3 4 48 17.96 2.52
 3 4 49 22.14 1.89
 3 5 0 183.64 1.52
 3 5 1 97.72 1.85
 3 5 2 1505.23 25.75
 3 5 3 107.84 1.92
 3 5 4 37.01 0.95
 3 5 5 88.03 0.78
 3 5 6 71.55 1.45
 3 5 7 553.43 4.89
 3 5 8 691.33 5.11
 3 5 9 1609.38 9.74
 3 5 10 32.1 0.9
 3 5 11 300.33 3
 3 5 12 177.08 1.38
 3 5 13 69.43 0.91
 3 5 14 181.4 1.31
 3 5 15 265.76 1.94
 3 5 16 318.97 2.58
 3 5 17 77.99 1.32
 3 5 18 338.56 3.12
 3 5 19 255.96 2.14
 3 5 20 442.37 4.97
 3 5 21 126.94 2.12
 3 5 22 51.73 1.46
 3 5 23 166.32 2.17
 3 5 24 9.79 1.04
 3 5 25 97.98 1.7
 3 5 26 173.8 2.35
 3 5 27 396.09 5.84
 3 5 28 44.86 2.03
 3 5 29 311.7 4.26
 3 5 30 30.29 1.87
 3 5 31 141.92 1.8
 3 5 32 10.9 1.42
 3 5 33 56.69 1.82
 3 5 34 34.66 1.69
 3 5 35 62.08 1.66
 3 5 36 71.92 2.15
 3 5 37 189.51 4.35
 3 5 38 62.53 2.35
 3 5 39 18.66 2.2
 3 5 40 19.31 2.01
 3 5 41 20.61 2.07
 3 5 42 41.46 2.16
 3 5 43 7.91 2.57
 3 5 44 52.83 2.43
 3 5 45 47.97 2.23
 3 5 46 5.87 2.7
 3 5 47 66.44 2.87
 3 5 48 8.72 2.1
 3 6 0 324.71 4.85
 3 6 1 411.87 4.31
 3 6 2 279.22 3.91
 3 6 3 466.21 10.5
 3 6 4 169.48 2.34
 3 6 5 213.53 2.85
 3 6 6 302.94 3.51
 3 6 7 519.85 7.26
 3 6 8 186.34 2.49
 3 6 9 422.85 6.01
 3 6 10 25.51 0.84
 3 6 11 98.84 1.4
 3 6 12 313.54 3.56
 3 6 13 53.47 0.86
 3 6 14 253.15 2.73
 3 6 15 317.11 2.62
 3 6 16 80.22 1.7
 3 6 17 53.56 1.35
 3 6 18 52.28 2.05
 3 6 19 424.63 5.86
 3 6 20 131.04 2.43
 3 6 21 43.73 1.2
 3 6 22 12.33 1.03
 3 6 23 107.34 1.79
 3 6 24 60.47 1.1
 3 6 25 115.5 2.33
 3 6 26 72.35 1.33
 3 6 27 160.35 4.14
 3 6 28 3.92 1.18
 3 6 29 39.92 1.97
 3 6 30 98.96 1.83
 3 6 31 14.48 1.53
 3 6 32 20.38 1.46
 3 6 33 36.91 1.55
 3 6 34 25.42 2.14
 3 6 35 107.07 2.51
 3 6 36 14.37 1.72
 3 6 37 118.19 2.5
 3 6 38 117.13 2.56
 3 6 39 49.78 1.75
 3 6 40 26.54 2.16
 3 6 41 5.99 1.76
 3 6 43 13.42 1.81
 3 6 44 49.22 2.03
 3 6 45 18.19 1.91
 3 6 46 13.91 1.76
 3 6 47 22.99 1.94
 3 6 48 27.39 2.12
 3 7 0 1519.88 22.13
 3 7 1 956.42 6.95
 3 7 2 12.21 0.91
 3 7 3 1160.48 14.39
 3 7 4 202.26 2.23
 3 7 5 55.94 0.97
 3 7 6 163.18 1.76
 3 7 7 84.86 1.4
 3 7 8 82.83 2.37
 3 7 9 455.92 5.09
 3 7 10 302.49 4.96
 3 7 11 87.15 2.3
 3 7 12 102.75 1.61
 3 7 13 11.71 0.71
 3 7 14 65.09 1.24
 3 7 15 142.21 1.67
 3 7 16 18.1 0.98
 3 7 17 475.16 5.76
 3 7 18 120.31 1.96
 3 7 19 54.27 1.36
 3 7 20 163.52 3.28
 3 7 21 313.33 4.26
 3 7 22 52.37 1.07
 3 7 23 58.63 0.96
 3 7 24 53.46 1.25
 3 7 25 58.92 1.66
 3 7 26 31.08 1.08
 3 7 27 48.69 1.63
 3 7 28 39.27 1.22
 3 7 29 151.65 1.76
 3 7 30 8.67 1.52
 3 7 31 9.6 1.29
 3 7 32 3.42 1.4
 3 7 33 13.31 1.61
 3 7 35 20.61 1.72
 3 7 36 25.4 1.6
 3 7 37 66.68 1.78
 3 7 38 24.73 1.93
 3 7 39 12.38 1.7
 3 7 40 5.53 1.79
 3 7 41 3.97 1.88
 3 7 42 35.7 1.76
 3 7 44 15.3 1.68
 3 7 45 20.91 1.71
 3 7 47 52.16 1.91
 3 8 0 721.59 15.81
 3 8 1 132.86 1.22
 3 8 2 342.08 8.29
 3 8 3 13.52 1.35
 3 8 4 564.76 6.06
 3 8 5 149.4 3.07
 3 8 6 11.18 0.87
 3 8 7 72.67 1.66
 3 8 8 27.62 1.22
 3 8 9 338.78 5.31
 3 8 10 66.21 1.76
 3 8 11 116.82 1.62
 3 8 12 41.2 0.78
 3 8 13 28.15 0.97
 3 8 14 46.96 1.77
 3 8 15 229.38 7.38
 3 8 16 35.42 1.49
 3 8 17 3.31 0.86
 3 8 18 364.98 3.26
 3 8 19 52.11 2.05
 3 8 20 192.53 2.36
 3 8 21 54.46 2.56
 3 8 22 117.89 2.09
 3 8 23 78.54 1.27
 3 8 24 56.73 1.37
 3 8 25 11.52 0.92
 3 8 26 7.76 1.23
 3 8 27 22.26 1.23
 3 8 28 6.52 1.09
 3 8 29 32.47 1.29
 3 8 30 6.28 1.31
 3 8 31 6.85 1.52
 3 8 32 28 1.33
 3 8 34 8.15 1.49
 3 8 35 46.76 1.51
 3 8 36 18.78 1.45
 3 8 37 17.47 1.69
 3 8 38 25.29 1.7
 3 8 39 53.26 1.78
 3 8 40 6.44 1.62
 3 8 41 6.23 1.61
 3 8 42 10.55 1.7
 3 8 43 18.1 2.92
 3 8 45 24.2 1.85
 3 8 46 18.74 1.94
 3 9 0 31.4 1.34
 3 9 1 69.98 1.07
 3 9 2 121.14 4.11
 3 9 3 75.64 1.68
 3 9 5 16.9 0.89
 3 9 6 124.96 2.42
 3 9 7 11.53 0.63
 3 9 8 59.08 2.05
 3 9 9 18.62 1.53
 3 9 10 202.1 3.78
 3 9 11 151.74 4.6
 3 9 12 9.93 0.92
 3 9 13 214.54 3.43
 3 9 14 46.73 1.14
 3 9 15 60.06 2.05
 3 9 16 32.93 1.1
 3 9 17 217.95 1.62
 3 9 18 34.49 1.74
 3 9 19 64.74 2.45
 3 9 20 121.25 1.28
 3 9 21 51.67 1.33
 3 9 22 39.6 1.66
 3 9 23 11.13 0.98
 3 9 24 17.65 1.14
 3 9 25 22.74 1.39
 3 9 26 34.02 1.34
 3 9 27 13.01 1
 3 9 28 14.44 1.59
 3 9 30 36.03 1.48
 3 9 31 2.63 1.28
 3 9 32 24.78 1.27
 3 9 33 67.19 3.41
 3 9 34 7.34 1.3
 3 9 35 15.96 1.36
 3 9 36 18.81 2.35
 3 9 37 37.59 2.31
 3 9 38 17.87 1.42
 3 9 39 31.96 1.69
 3 9 40 32.41 2.04
 3 9 41 30.24 1.86
 3 9 44 3.46 1.65
 3 9 45 5.38 1.6
 3 10 0 9.17 0.84
 3 10 1 4.02 1.04
 3 10 2 63.21 2.12
 3 10 3 3.25 0.77
 3 10 4 24.08 0.72
 3 10 5 13.58 1.08
 3 10 6 101.86 3.65
 3 10 7 96.26 2.85
 3 10 8 89.81 1.47
 3 10 9 13.11 0.73
 3 10 10 79.23 1.3
 3 10 11 82.13 2.65
 3 10 12 23.96 1.28
 3 10 13 130.84 2.83
 3 10 14 17.17 1.12
 3 10 15 69.64 1.3
 3 10 16 55.69 1.43
 3 10 17 32.82 1.4
 3 10 18 96.98 1.71
 3 10 19 9.67 0.91
 3 10 20 93.6 2.27
 3 10 21 15.67 0.86
 3 10 22 36.75 1.35
 3 10 23 12.02 0.8
 3 10 24 11.21 1.17
 3 10 25 22.14 1.43
 3 10 26 74.22 2.73
 3 10 27 16.21 1.21
 3 10 28 9.3 0.98
 3 10 29 45.75 2.35
 3 10 30 46.48 2.65
 3 10 31 49.36 1.31
 3 10 33 9.21 1.3
 3 10 34 20.79 1.95
 3 10 35 11.66 1.98
 3 10 36 61.81 1.75
 3 10 37 27.38 1.49
 3 10 38 49.67 1.56
 3 10 40 16.39 1.41
 3 10 42 9.09 1.5
 3 10 43 14.79 1.39
 3 10 44 9.91 1.45
 3 10 45 6.85 1.46
 3 11 0 78.7 1.82
 3 11 1 31.93 1.26
 3 11 2 20.46 1.5
 3 11 3 123.02 1.14
 3 11 4 14.51 1.05
 3 11 5 16.69 0.83
 3 11 6 57.28 2.95
 3 11 7 83.14 3.59
 3 11 8 39.17 2.63
 3 11 9 42.15 1.79
 3 11 10 43.42 1.34
 3 11 11 186.66 4.79
 3 11 12 21.69 1.44
 3 11 13 42.29 1.26
 3 11 14 44.39 2.77
 3 11 15 38.62 2.26
 3 11 16 4.09 0.94
 3 11 17 17.38 0.97
 3 11 18 19.68 1.68
 3 11 19 6.29 0.98
 3 11 20 73.86 1.73
 3 11 21 20.96 1.21
 3 11 22 30.14 3.23
 3 11 23 41.52 2.46
 3 11 24 10.32 1.44
 3 11 25 12.75 0.72
 3 11 26 50.54 2.58
 3 11 27 14.51 1.07
 3 11 28 49.95 2.17
 3 11 29 65.56 2.44
 3 11 30 23.01 1.01
 3 11 31 3.33 1.33
 3 11 32 38.08 1.76
 3 11 33 21.3 1.2
 3 11 35 18.64 1.84
 3 11 38 4.59 1.32
 3 11 39 3.47 1.36
 3 11 41 9.29 1.52
 3 11 42 13.45 1.51
 3 12 0 104.99 2.82
 3 12 1 28.6 1.47
 3 12 2 27.87 2.29
 3 12 3 5.4 1.1
 3 12 4 20.67 1.98
 3 12 5 21.31 1.89
 3 12 6 5.96 1.24
 3 12 7 47.84 2.1
 3 12 8 53.65 3.28
 3 12 9 2.01 0.94
 3 12 10 13.21 0.85
 3 12 11 27.69 2
 3 12 12 83.57 2.04
 3 12 13 8.06 1.05
 3 12 14 31.51 3.48
 3 12 15 15.26 0.89
 3 12 16 37.22 1.15
 3 12 17 10.94 1.03
 3 12 18 48.07 2.67
 3 12 19 65.56 2.82
 3 12 20 45.59 1.93
 3 12 21 8.83 1.56
 3 12 22 46.17 3.12
 3 12 23 16.24 1.66
 3 12 24 28.34 4.1
 3 12 25 15.14 1.98
 3 12 26 34.07 2.36
 3 12 27 12.48 2.29
 3 12 28 6.18 1.62
 3 12 29 7.28 1.16
 3 12 30 26.7 1.92
 3 12 31 15.55 1.58
 3 12 32 4.42 1.15
 3 12 33 16.05 2.03
 3 12 34 11.34 1.19
 3 12 35 33.29 2.25
 3 12 37 5.03 1.16
 3 12 39 22.29 1.99
 3 12 40 15.25 2.02
 3 12 41 9.76 1.72
 3 12 42 5.16 1.8
 3 13 2 24.7 1.11
 3 13 3 65.91 1.54
 3 13 4 3.15 0.66
 3 13 5 21.94 1.54
 3 13 6 68.49 1.67
 3 13 7 22.55 1.47
 3 13 8 70.75 2.18
 3 13 9 49.54 3.06
 3 13 10 37.35 1.22
 3 13 11 4.91 1.01
 3 13 12 61.12 4.62
 3 13 15 57.89 3.03
 3 13 17 2.43 1.1
 3 13 18 28.12 1.81
 3 13 19 4.98 1.46
 3 13 20 29.35 2.26
 3 13 21 68.52 2.5
 3 13 22 9.93 1.25
 3 13 23 6.19 1.84
 3 13 25 14.02 1.94
 3 13 26 28.1 1.69
 3 13 27 19.07 1.89
 3 13 28 14.28 1.49
 3 13 29 5.77 1.56
 3 13 30 5.44 1.62
 3 13 31 22.16 2.41
 3 13 32 18.38 2.44
 3 13 34 5.67 2.02
 3 13 35 16.09 1.65
 3 13 36 15.97 1.62
 3 13 37 21.29 1.74
 3 13 40 29.86 2.01
 3 14 0 411.2 8.28
 3 14 1 36.63 2.03
 3 14 2 53.82 3.06
 3 14 3 42.1 1.4
 3 14 4 72.89 3.47
 3 14 5 26.29 1.44
 3 14 6 9.9 2.11
 3 14 7 9.12 1.26
 3 14 8 15.12 1.38
 3 14 9 19.87 1.68
 3 14 10 20.09 1.32
 3 14 11 49.49 3.04
 3 14 13 4.32 0.97
 3 14 14 74.92 3.22
 3 14 15 10.99 1.5
 3 14 16 10.78 1.63
 3 14 17 12.31 1.79
 3 14 18 168.09 4.28
 3 14 19 42.42 2.02
 3 14 20 69.42 2.99
 3 14 21 22.07 2.09
 3 14 22 12.16 1.21
 3 14 24 9.02 1.72
 3 14 25 9.19 1.34
 3 14 26 5.76 1.53
 3 14 27 8.81 1.84
 3 14 28 5.82 1.46
 3 14 29 6.79 1.76
 3 14 30 4.46 1.53
 3 14 31 6.4 1.45
 3 14 32 19.16 1.82
 3 14 33 17.88 1.46
 3 14 34 9.52 1.44
 3 14 36 5.66 1.84
 3 14 37 7.58 1.62
 3 14 38 35 2.02
 3 14 39 26.28 2.07
 3 15 1 119.16 7.49
 3 15 2 72.15 4.1
 3 15 3 96.37 6.24
 3 15 4 36.58 3.28
 3 15 5 4.5 1.24
 3 15 6 69.66 3.45
 3 15 7 64.04 5.01
 3 15 8 61.68 2
 3 15 10 43 3.23
 3 15 11 30.69 2.14
 3 15 12 38.05 3.06
 3 15 13 11.57 1.89
 3 15 15 48.47 2.43
 3 15 16 4.81 0.92
 3 15 17 225.3 3.99
 3 15 18 13.92 1.28
 3 15 19 53.41 3.55
 3 15 20 12.87 2.25
 3 15 21 21.64 1.33
 3 15 22 43.09 9.3
 3 15 23 20.63 1.86
 3 15 24 11.94 2.14
 3 15 25 10.83 1.2
 3 15 26 28.46 3.41
 3 15 27 4.03 1.22
 3 15 28 28.84 3.19
 3 15 29 24.54 1.58
 3 15 30 5.29 1.31
 3 15 33 9.91 2.16
 3 15 35 31.22 2.35
 3 15 36 4.46 2.07
 3 15 37 7.19 1.95
 3 16 0 48.36 1.83
 3 16 1 66.1 2.77
 3 16 2 35.58 2.03
 3 16 3 8.28 0.92
 3 16 5 9.25 1.23
 3 16 7 20 1.06
 3 16 8 7.24 1.32
 3 16 9 91.97 3.35
 3 16 10 2.88 1.42
 3 16 11 36.86 1.43
 3 16 12 11.62 1.83
 3 16 15 27.02 1.55
 3 16 16 37.59 1.08
 3 16 17 18.26 1.45
 3 16 18 93.77 2.18
 3 16 19 59.02 3.3
 3 16 20 60.42 3.77
 3 16 21 52.1 3.87
 3 16 22 16.79 1.78
 3 16 25 40.68 4.47
 3 16 26 14 1.43
 3 16 27 7.17 1.48
 3 16 28 9.94 1.27
 3 16 29 20.29 2.69
 3 16 30 13.72 1.97
 3 16 33 11.83 1.78
 3 16 34 7.45 1.74
 3 17 0 10.67 1.27
 3 17 1 19.01 1.15
 3 17 2 19.77 1.35
 3 17 3 17.37 1.04
 3 17 4 5.35 1.51
 3 17 5 16.52 1.5
 3 17 7 30.43 1.17
 3 17 8 68.58 4.83
 3 17 9 8.03 2.08
 3 17 10 45.17 2.79
 3 17 11 10.16 2.34
 3 17 12 8.77 3.43
 3 17 13 27.7 2.99
 3 17 14 23.19 2.82
 3 17 16 68.88 7.57
 3 17 17 18.21 3.27
 3 17 18 16.3 3.02
 3 17 19 31.84 1.85
 3 17 21 13.38 2.97
 3 17 22 8.41 1.94
 3 17 23 4.19 1.57
 3 17 24 15.11 3.43
 3 17 25 10.74 1.28
 3 17 26 32.15 1.84
 3 17 27 15.77 2.42
 3 17 28 20.3 2.48
 3 17 30 10.55 1.69
 3 17 31 12.68 1.67
 3 18 1 71.95 4.31
 3 18 2 4.32 1.03
 3 18 3 6.4 2.35
 3 18 5 56.14 2.02
 3 18 6 6.32 1.49
 3 18 8 8.6 1.48
 3 18 9 32.63 1.59
 3 18 10 36.37 7.19
 3 18 12 8.28 2.55
 3 18 13 12.74 2.36
 3 18 15 10.67 2.49
 3 18 17 12.51 5
 3 18 20 24.94 4.16
 3 18 21 6.89 2.79
 3 18 23 3.77 1.36
 3 18 25 5.82 1.73
 3 18 26 3.79 1.85
 3 18 27 5.15 1.83
 3 18 29 12.45 3.34
 3 18 30 8.88 3.53
 3 19 1 39.77 2.04
 3 19 2 11.2 1.23
 3 19 3 43.45 2.51
 3 19 5 19.26 1.5
 3 19 7 15.02 1.81
 3 19 9 15 1.55
 3 19 10 6.36 1.54
 3 19 11 34.89 4.21
 3 19 12 4.96 1.42
 3 19 19 35.28 8.61
 3 19 20 8.47 2.96
 3 19 26 6.85 1.95
 3 20 1 15.31 3.13
 3 20 3 11.78 1.54
 3 20 6 4.09 1.63
 3 20 7 4.64 1.31
 3 20 8 3.52 1.31
 3 20 9 8.92 2.33
 3 20 10 5.33 1.23
 3 20 11 7.39 2.48
 3 20 18 12.24 2.83
 3 20 19 9.46 3.85
 3 20 20 6.22 3.1
 3 20 21 8.8 3.61
 3 21 0 5.78 2.27
 3 21 1 5.87 2.16
 3 21 3 4.94 1.57
 3 21 6 6.37 1.8
 3 21 7 7.45 3.13
 3 21 10 7.66 3.58
 3 21 12 8.28 2.55
 3 21 13 16.04 2.54
 3 21 15 7.11 2.81
 3 21 17 14.16 4.14
 3 22 2 10.21 2.16
 3 22 10 9.6 3.5
 4 0 0 1127.85 94.45
 4 0 1 75.08 1.22
 4 0 2 5.87 1.24
 4 0 3 379.12 3.2
 4 0 4 49.72 1.62
 4 0 5 180.02 3.68
 4 0 6 39.37 0.99
 4 0 7 6.57 0.85
 4 0 8 2.82 0.97
 4 0 9 63.33 1.05
 4 0 10 377.16 2.55
 4 0 11 345.55 3.51
 4 0 12 10 0.88
 4 0 13 140.51 1.12
 4 0 15 336.04 2.72
 4 0 16 278.82 2.28
 4 0 17 4.89 1.06
 4 0 18 33.76 1.14
 4 0 19 25.64 1.24
 4 0 20 49.96 1.29
 4 0 21 10.75 1.12
 4 0 22 3.11 1.16
 4 0 23 4.51 1.16
 4 0 24 16.32 1.16
 4 0 25 110.91 1.87
 4 0 26 19.19 1.21
 4 0 27 56.32 1.4
 4 0 28 9.39 1.54
 4 0 29 52.62 1.37
 4 0 30 11.81 1.37
 4 0 31 22.08 1.37
 4 0 32 25.54 1.4
 4 0 33 49.34 1.82
 4 0 35 23.46 1.66
 4 0 36 26.9 1.8
 4 0 37 67.1 1.81
 4 0 38 5.45 1.9
 4 0 39 31.19 1.86
 4 0 40 21.55 1.88
 4 0 42 52.06 2.01
 4 0 46 44.56 2.13
 4 0 49 18.24 2.45
 4 1 0 168.7 3.77
 4 1 1 496.39 3.13
 4 1 2 68.69 1.38
 4 1 3 578.49 2.5
 4 1 4 47.48 1.59
 4 1 5 360.25 2.79
 4 1 6 60.21 2
 4 1 7 383.32 5.47
 4 1 8 259.83 2.15
 4 1 9 19.74 0.96
 4 1 10 181.43 2.13
 4 1 11 342.19 2.47
 4 1 12 471.64 5.4
 4 1 13 396.88 2.16
 4 1 14 339.6 2.42
 4 1 15 34 1.44
 4 1 16 31.51 0.99
 4 1 17 301.07 2.47
 4 1 18 133.03 1.62
 4 1 19 113.27 1.39
 4 1 20 10.65 1.37
 4 1 21 72.48 1.24
 4 1 22 6.71 1.16
 4 1 23 34.78 1.17
 4 1 24 62.63 1.96
 4 1 25 229.1 2.03
 4 1 26 11.73 1.21
 4 1 27 3.04 1.33
 4 1 28 126.35 2.98
 4 1 29 130.83 1.94
 4 1 30 22.46 1.34
 4 1 31 41.92 1.4
 4 1 32 81.02 1.51
 4 1 33 102.53 1.95
 4 1 34 19.25 1.64
 4 1 35 143.25 3.25
 4 1 36 37.99 1.71
 4 1 37 96.62 2.06
 4 1 38 7.16 1.83
 4 1 39 13.94 1.83
 4 1 40 12.49 1.88
 4 1 42 28.4 2.14
 4 1 44 9.46 2.01
 4 1 45 23.42 2.02
 4 1 46 9.8 2.07
 4 1 47 20.7 2.09
 4 1 48 23.05 2.31
 4 1 49 18.46 2.45
 4 2 0 47.47 1.14
 4 2 1 470.39 4.84
 4 2 2 217.57 1.51
 4 2 3 86.61 1.41
 4 2 4 272.84 1.9
 4 2 5 180.2 1.45
 4 2 6 59.99 1.89
 4 2 7 21.87 1.33
 4 2 8 1202.11 16.89
 4 2 9 124.39 2.27
 4 2 10 419.72 2.57
 4 2 11 198.31 2.06
 4 2 12 379.17 2.19
 4 2 13 253.68 1.56
 4 2 14 19.3 1.11
 4 2 15 82.16 1.13
 4 2 16 45.41 1.02
 4 2 17 7.25 1.06
 4 2 18 13.12 1.17
 4 2 19 62.04 1.27
 4 2 20 19.53 1.2
 4 2 21 262.56 3.81
 4 2 22 181.61 3.7
 4 2 23 92.04 1.28
 4 2 24 5.3 1.17
 4 2 25 60.35 1.28
 4 2 26 256.17 3.59
 4 2 27 89.71 1.49
 4 2 28 405.57 4.49
 4 2 29 26.62 1.45
 4 2 30 176.95 2.9
 4 2 31 87.12 1.49
 4 2 32 11.09 1.32
 4 2 33 66.68 2.09
 4 2 34 24.43 1.61
 4 2 35 31.5 1.58
 4 2 36 5.31 1.7
 4 2 37 6.53 1.71
 4 2 39 9.93 1.81
 4 2 40 42.95 1.9
 4 2 41 30.63 2.51
 4 2 42 6.84 1.95
 4 2 43 9.47 1.95
 4 2 44 18.42 2.13
 4 2 45 4.82 2.14
 4 2 46 93.66 3.04
 4 2 47 6.35 2.65
 4 2 48 23.24 2.29
 4 3 0 267.06 3.6
 4 3 1 92.78 1.81
 4 3 2 205.47 3.85
 4 3 4 50.9 1.14
 4 3 5 10.31 1.56
 4 3 6 878.9 9.26
 4 3 7 145.63 2.64
 4 3 8 29.98 1.06
 4 3 9 963.82 11.85
 4 3 10 334.87 2.84
 4 3 11 145.7 1.57
 4 3 12 385.86 2.33
 4 3 13 78.11 1.01
 4 3 14 32.11 0.94
 4 3 15 170.81 1.21
 4 3 16 106.68 1.66
 4 3 17 158 1.33
 4 3 18 26 1.1
 4 3 19 14.59 1.49
 4 3 20 18.53 1.19
 4 3 21 13.33 1.11
 4 3 22 20.36 1.2
 4 3 23 129.97 1.37
 4 3 24 189.63 3.54
 4 3 25 26.85 1.19
 4 3 26 168.58 1.51
 4 3 27 213.06 2.64
 4 3 28 163.37 2.16
 4 3 29 64.95 1.49
 4 3 30 15.11 1.32
 4 3 31 24.66 1.77
 4 3 32 10.94 1.37
 4 3 33 93 2.55
 4 3 34 10.82 2
 4 3 35 27.34 1.74
 4 3 37 36.51 2.05
 4 3 38 18.13 1.9
 4 3 39 31.1 1.97
 4 3 40 6.36 2.03
 4 3 41 30.92 2.06
 4 3 42 7.35 2.11
 4 3 43 72.8 2.67
 4 3 44 40.95 2.02
 4 3 46 5.8 2.34
 4 3 47 10.71 2.07
 4 3 48 6.3 2.15
 4 4 1 7.67 1.07
 4 4 2 474.98 2.24
 4 4 3 114.31 2.5
 4 4 4 188.74 2.68
 4 4 5 47.9 1.17
 4 4 6 348.17 3.42
 4 4 7 101.41 1.66
 4 4 8 1212.63 7.72
 4 4 9 323.73 2.56
 4 4 10 136.5 1.58
 4 4 11 189.29 1.96
 4 4 12 238.63 2.6
 4 4 13 133.98 1.16
 4 4 14 149.53 1.68
 4 4 15 247.98 1.77
 4 4 16 23.84 1.22
 4 4 17 8.3 1.03
 4 4 18 59.06 1.15
 4 4 19 84.86 1.34
 4 4 20 81.86 1.23
 4 4 21 34.48 1.18
 4 4 22 64.47 1.25
 4 4 23 25.84 1.22
 4 4 24 59.03 1.47
 4 4 25 21.21 1.18
 4 4 26 159.24 2.54
 4 4 27 144.38 2.63
 4 4 28 272.66 4.66
 4 4 29 18.59 1.37
 4 4 30 21.75 1.32
 4 4 31 40.3 1.32
 4 4 33 31.9 1.46
 4 4 34 8.49 1.56
 4 4 35 6.88 1.67
 4 4 36 8.08 1.67
 4 4 37 37.63 3.26
 4 4 38 47.35 2.07
 4 4 39 54.71 1.86
 4 4 40 47.74 1.87
 4 4 41 10.27 1.83
 4 4 43 16.51 1.9
 4 4 44 15.78 1.91
 4 4 45 9.07 2.19
 4 4 46 37.81 2.06
 4 4 47 11.64 2.22
 4 4 48 32.74 2.28
 4 5 0 53.12 1.17
 4 5 1 401.57 2.1
 4 5 2 142.26 2.04
 4 5 3 125.69 1.34
 4 5 4 323.93 2.7
 4 5 5 41.19 1.14
 4 5 6 176.59 2.59
 4 5 7 138.08 1.89
 4 5 8 127.42 1.16
 4 5 9 231.06 2.67
 4 5 10 223.11 2.06
 4 5 11 94.27 1.63
 4 5 12 49.08 1.42
 4 5 13 168.89 2.46
 4 5 14 5.69 1.01
 4 5 15 14.41 0.96
 4 5 16 116.04 2.29
 4 5 17 8.05 1.08
 4 5 18 35.11 1.09
 4 5 19 294.59 4.91
 4 5 20 176.38 3.3
 4 5 21 15.58 1.16
 4 5 22 7.11 1.1
 4 5 23 24.43 1.46
 4 5 24 13.45 1.13
 4 5 25 31.72 1.25
 4 5 26 11.25 1.19
 4 5 27 13.94 1.64
 4 5 28 12.99 1.25
 4 5 29 119.32 1.89
 4 5 30 114.08 3.05
 4 5 31 29.88 1.45
 4 5 32 4.12 1.45
 4 5 33 35.65 1.46
 4 5 35 9.69 1.62
 4 5 36 6.92 1.67
 4 5 37 7.42 1.68
 4 5 38 12.37 1.69
 4 5 39 33.16 1.87
 4 5 40 5.69 1.83
 4 5 41 15 1.79
 4 5 43 8.42 2.12
 4 5 44 14.61 1.9
 4 5 45 25.56 1.96
 4 5 46 47.34 2.06
 4 5 47 7.23 2.06
 4 6 0 7.07 1.11
 4 6 1 560.82 7.53
 4 6 2 93.95 1.42
 4 6 3 63.54 1.21
 4 6 4 63.03 1.21
 4 6 5 415.46 5.65
 4 6 6 105.58 1.67
 4 6 7 38.84 0.87
 4 6 8 248.59 3.29
 4 6 9 88.09 1.35
 4 6 10 23.01 1.53
 4 6 11 112.68 1.19
 4 6 12 8.75 0.84
 4 6 13 56.79 1.2
 4 6 14 19.55 1.01
 4 6 15 74.91 1.9
 4 6 16 136.33 3.43
 4 6 17 450.96 4.65
 4 6 18 105.41 1.79
 4 6 19 52.38 1.57
 4 6 20 24.29 1.08
 4 6 21 166.6 2.54
 4 6 22 120.37 1.95
 4 6 23 183.31 3.39
 4 6 24 53.9 1.21
 4 6 25 15.78 1.14
 4 6 28 83.41 1.8
 4 6 30 12.08 1.16
 4 6 31 56.94 1.45
 4 6 32 6.53 1.38
 4 6 33 24.27 1.55
 4 6 34 24.92 1.8
 4 6 35 11.52 1.56
 4 6 36 68.17 1.9
 4 6 37 33.13 2.01
 4 6 38 7.88 1.7
 4 6 39 13.04 1.71
 4 6 40 18.85 1.73
 4 6 41 16.68 1.76
 4 6 43 12.64 1.84
 4 6 44 21.95 2.09
 4 6 46 18.45 1.95
 4 7 0 81.12 2.14
 4 7 1 399.04 6.69
 4 7 2 28.3 1.11
 4 7 3 18.87 1.55
 4 7 4 67.74 2
 4 7 7 29.65 0.84
 4 7 8 2.95 0.8
 4 7 9 54.31 1.95
 4 7 10 112.19 2.4
 4 7 11 36.48 1
 4 7 12 81.26 1.79
 4 7 13 37.65 0.93
 4 7 14 66.4 1.5
 4 7 15 28.87 0.97
 4 7 16 88.5 1.81
 4 7 17 12.99 1.36
 4 7 18 92.62 1.33
 4 7 19 412.7 4.32
 4 7 20 131.09 2.71
 4 7 21 120.58 2.3
 4 7 22 44.78 1.14
 4 7 23 30.99 1.29
 4 7 24 51.02 1.35
 4 7 25 24.94 1.43
 4 7 26 41.37 1.61
 4 7 27 10.29 1.29
 4 7 28 10.2 1.19
 4 7 29 15.08 1.13
 4 7 30 9.06 1.3
 4 7 31 13.92 1.31
 4 7 32 116.19 2.45
 4 7 33 37.25 2.18
 4 7 34 46.52 2.04
 4 7 35 61.49 2.22
 4 7 36 28.61 1.6
 4 7 37 8.12 2.35
 4 7 38 4.62 1.71
 4 7 39 118.19 2.46
 4 7 40 6.17 2.75
 4 7 41 9.3 2.23
 4 7 42 34.31 2.26
 4 7 43 18.05 1.91
 4 7 45 5.91 2.06
 4 7 46 7.46 2.35
 4 8 0 364.31 8.11
 4 8 1 45.82 2.08
 4 8 2 200.27 4.85
 4 8 3 189.46 2.23
 4 8 4 117.72 2.14
 4 8 5 145.36 1.43
 4 8 6 48.87 1.54
 4 8 7 192.93 2.7
 4 8 8 10.52 0.8
 4 8 9 39.84 1.31
 4 8 10 24.59 0.87
 4 8 11 147.57 2.7
 4 8 12 162.54 2.79
 4 8 13 13.4 0.95
 4 8 14 140.05 1.84
 4 8 15 5.47 0.92
 4 8 16 54.62 1.26
 4 8 17 152.54 1.63
 4 8 18 348.54 2.93
 4 8 19 186.09 3.33
 4 8 20 92.21 2.35
 4 8 21 24.75 1.34
 4 8 22 66.19 1.57
 4 8 23 14.12 1.06
 4 8 24 37.55 2.5
 4 8 25 28.5 1.3
 4 8 26 22.02 1.16
 4 8 27 61.22 1.41
 4 8 28 6.36 1.23
 4 8 29 60.8 2.24
 4 8 30 93.71 3.37
 4 8 31 40.84 1.43
 4 8 32 9.39 1.34
 4 8 34 88.55 3.24
 4 8 35 37.41 1.97
 4 8 36 122.09 4.4
 4 8 37 72.82 2.05
 4 8 38 42.7 1.9
 4 8 39 6.55 1.66
 4 8 40 16.83 1.66
 4 8 41 10.59 2.33
 4 8 43 7.46 1.95
 4 8 44 26.61 2.04
 4 8 45 22.1 2.02
 4 9 0 89.91 1.61
 4 9 1 295.91 6.88
 4 9 2 170.5 1.79
 4 9 3 21.6 1.26
 4 9 4 284.99 5.85
 4 9 5 75.16 1.27
 4 9 6 25.06 1.21
 4 9 7 164.9 3.85
 4 9 8 74.6 2
 4 9 9 126.52 3.09
 4 9 10 5.88 0.87
 4 9 11 82.2 1.88
 4 9 12 41.62 3.34
 4 9 13 15.37 1.2
 4 9 14 41.18 1.44
 4 9 15 11.75 1.17
 4 9 16 90.09 1.69
 4 9 17 7.16 1.58
 4 9 18 23.54 0.98
 4 9 19 256.32 2.36
 4 9 20 47.94 1.1
 4 9 21 15 1.06
 4 9 22 162.79 1.59
 4 9 23 84.96 2.02
 4 9 24 11.63 1.31
 4 9 25 2.64 1.17
 4 9 26 34.27 1.54
 4 9 27 80.05 2.24
 4 9 28 36.56 1.29
 4 9 29 14.23 1.1
 4 9 30 23.82 1.36
 4 9 31 33.81 1.31
 4 9 32 10.97 1.84
 4 9 33 4.04 1.73
 4 9 34 8.84 1.77
 4 9 35 21.18 1.55
 4 9 37 29.69 1.56
 4 9 38 27.91 1.74
 4 9 42 13.56 2.27
 4 9 43 20.65 1.89
 4 9 44 9.34 1.86
 4 10 0 47.08 1.96
 4 10 1 59.56 1.76
 4 10 2 174.84 4.13
 4 10 3 17.92 1.14
 4 10 4 20.26 1.09
 4 10 5 239.08 4.47
 4 10 6 6.11 1
 4 10 8 85.16 2.54
 4 10 9 8.57 1.17
 4 10 10 110.37 2.69
 4 10 11 10.42 0.94
 4 10 12 39.95 1.21
 4 10 13 33.43 1.73
 4 10 14 41.33 2.12
 4 10 15 91.98 2.95
 4 10 16 40.51 1.29
 4 10 17 65.8 2.43
 4 10 18 39.34 2.03
 4 10 19 27.34 1.01
 4 10 20 47.1 2.42
 4 10 21 63.73 1.83
 4 10 22 47.72 1.99
 4 10 23 24.87 1.06
 4 10 24 51.37 2.37
 4 10 26 72.18 1.87
 4 10 27 8.23 1.04
 4 10 28 17.83 1.23
 4 10 29 3.46 1.23
 4 10 30 12.29 1.34
 4 10 31 8.31 1.19
 4 10 32 21.09 1.82
 4 10 33 10.88 1.6
 4 10 34 21.37 1.38
 4 10 35 5.76 1.4
 4 10 38 16.63 2.22
 4 10 39 7.05 2.12
 4 10 40 13.15 1.57
 4 10 41 14.62 1.62
 4 10 42 6.65 1.82
 4 11 0 12.35 1.14
 4 11 1 25.98 1.4
 4 11 2 53.94 2.26
 4 11 3 51.69 1.88
 4 11 4 43.75 1.21
 4 11 5 23 2.1
 4 11 6 9.67 1
 4 11 7 357.06 2.5
 4 11 8 67.93 2.91
 4 11 9 40.03 1.39
 4 11 10 8.72 0.81
 4 11 11 225.53 3.08
 4 11 12 116.46 2.74
 4 11 13 4.64 0.84
 4 11 14 122.92 3.59
 4 11 15 28.04 2.27
 4 11 16 71.81 1.81
 4 11 17 8.87 0.83
 4 11 18 6.3 0.91
 4 11 19 34.65 1.24
 4 11 20 46.73 1.63
 4 11 21 18.07 1.39
 4 11 22 41.11 1.17
 4 11 23 26.1 1.38
 4 11 25 20.55 1.55
 4 11 26 40.96 1.87
 4 11 27 89.66 3.58
 4 11 28 3.55 1.02
 4 11 29 5.34 1.32
 4 11 30 29.8 1.56
 4 11 31 4.56 1.44
 4 11 32 22.77 1.55
 4 11 34 7.31 1.49
 4 11 36 16.13 1.73
 4 11 37 18.92 1.95
 4 11 38 43.79 1.56
 4 11 39 26.49 1.85
 4 11 40 11.41 1.88
 4 11 41 10.8 1.63
 4 12 0 3.85 1.24
 4 12 1 309.71 11.45
 4 12 2 75.13 2.67
 4 12 3 74.47 3.26
 4 12 4 74.52 2.78
 4 12 5 2.71 1.06
 4 12 6 2.76 0.98
 4 12 7 2.78 0.9
 4 12 8 147.11 3.13
 4 12 9 39.92 1.12
 4 12 10 67.33 1.71
 4 12 11 10.69 1.01
 4 12 12 25.78 1.32
 4 12 13 7.07 1.08
 4 12 14 26.11 1.28
 4 12 16 152.87 4.67
 4 12 17 43.74 1.8
 4 12 18 30.38 2.33
 4 12 19 149.33 4.31
 4 12 20 50.08 1.75
 4 12 21 57.51 3.35
 4 12 22 15.51 1.53
 4 12 23 25.34 1.58
 4 12 24 6.3 1.42
 4 12 25 10.38 0.86
 4 12 26 12.66 1.85
 4 12 28 4.17 1.15
 4 12 30 15.23 1.85
 4 12 33 4.19 1.71
 4 12 34 48.58 2.98
 4 12 36 4.55 1.23
 4 12 37 10.12 2.35
 4 12 38 11.45 2.22
 4 12 39 7.29 2.15
 4 12 40 26.07 2.55
 4 12 41 7.67 2.22
 4 13 0 98.22 4.95
 4 13 1 134.68 5.04
 4 13 2 4.67 1.21
 4 13 3 116.23 5.25
 4 13 4 32.39 1.34
 4 13 5 34.14 1.16
 4 13 6 40.61 2.37
 4 13 7 33.43 2.38
 4 13 8 16.39 1.35
 4 13 9 6.46 1.76
 4 13 10 9.86 1.22
 4 13 11 15.4 0.92
 4 13 12 20.33 1.94
 4 13 13 13.35 1.22
 4 13 14 84.11 4.12
 4 13 15 31.1 1.25
 4 13 16 14.8 1.24
 4 13 17 92.65 3.45
 4 13 18 63.28 2.84
 4 13 19 94.87 4.18
 4 13 21 45 2.19
 4 13 22 31.57 2.1
 4 13 23 69.5 2.75
 4 13 24 26.41 1.79
 4 13 25 4.1 1.6
 4 13 27 62.72 2.13
 4 13 28 6.85 1.07
 4 13 29 16.2 2.27
 4 13 30 12.35 1.89
 4 13 31 12.19 1.86
 4 13 32 24.56 2.54
 4 13 33 5.03 2.05
 4 13 35 23.16 2.11
 4 13 36 9.67 2.18
 4 13 37 10.82 2.22
 4 13 39 14.7 3.2
 4 14 0 290.9 24.1
 4 14 1 64.62 3.13
 4 14 2 89.63 6.33
 4 14 3 2.9 1.09
 4 14 4 30.4 1.37
 4 14 6 11.3 0.89
 4 14 7 6.12 1.7
 4 14 8 1.9 0.86
 4 14 9 7.8 0.86
 4 14 10 4.62 1.37
 4 14 11 23.76 2.87
 4 14 12 17.62 2.45
 4 14 13 82.21 3.75
 4 14 15 51.54 1.95
 4 14 16 63.08 4.2
 4 14 17 91.54 3.66
 4 14 18 226.92 6.57
 4 14 19 17.27 1.62
 4 14 20 88.57 4.15
 4 14 21 6.09 1.56
 4 14 22 30.62 2.2
 4 14 23 17.49 1.68
 4 14 25 12.27 2.93
 4 14 27 23.56 1.89
 4 14 29 52.37 2.13
 4 14 30 13.75 1.8
 4 14 31 7.37 2.57
 4 14 35 11.67 1.9
 4 14 36 85.02 2.88
 4 14 37 31.96 2.33
 4 15 1 31.3 2.91
 4 15 2 9.24 1.06
 4 15 3 9.43 2.99
 4 15 4 45.56 2.01
 4 15 5 4.51 0.99
 4 15 6 13.03 1.6
 4 15 7 10.83 2.32
 4 15 8 9.81 0.81
 4 15 10 25.04 2.15
 4 15 11 19.85 1.59
 4 15 12 10.81 1.33
 4 15 13 5.48 1.32
 4 15 14 21.76 2.46
 4 15 15 45.36 6.86
 4 15 16 12.76 1.17
 4 15 17 42.57 3.28
 4 15 18 7.07 1.2
 4 15 19 4.12 1.49
 4 15 20 18.61 2.57
 4 15 21 37.56 6.46
 4 15 22 11.38 1.68
 4 15 25 19.24 2.12
 4 15 26 4.18 1.69
 4 15 27 7.08 1.67
 4 15 30 4.39 1.92
 4 15 31 6.7 1.72
 4 15 33 15.71 1.98
 4 15 34 6.58 1.85
 4 16 0 28.87 2.95
 4 16 1 4.37 1.47
 4 16 2 93.4 2.53
 4 16 4 38.22 2.49
 4 16 5 20.49 1.39
 4 16 6 15.56 1.82
 4 16 7 4.07 1.1
 4 16 8 4.61 1.54
 4 16 9 8.96 1.44
 4 16 10 31.73 1.24
 4 16 11 8.1 1.75
 4 16 12 10.13 1.62
 4 16 13 30.11 1.96
 4 16 14 21.24 1.79
 4 16 15 11.94 2.43
 4 16 16 9.66 1.47
 4 16 17 6.7 1.48
 4 16 18 31.09 2.1
 4 16 19 20.03 2.1
 4 16 20 16.99 2.79
 4 16 23 6.86 1.82
 4 16 24 3.9 1.74
 4 16 26 14.72 1.61
 4 16 27 6.02 1.94
 4 16 28 8.01 1.85
 4 16 29 4.8 2.34
 4 16 32 8.94 1.89
 4 16 33 12.04 2.32
 4 17 0 91.53 4.78
 4 17 1 4.99 1.46
 4 17 2 73.61 2.45
 4 17 3 12.8 1.34
 4 17 4 5.98 1.54
 4 17 6 2.98 1.02
 4 17 7 13.75 1.62
 4 17 8 13.08 2.14
 4 17 9 61.85 2.69
 4 17 10 59.91 2.76
 4 17 11 15.56 2.85
 4 17 12 7.9 1.55
 4 17 13 5.79 2.33
 4 17 14 3.74 1.4
 4 17 15 3.02 1.11
 4 17 18 22.65 2.29
 4 17 20 5.1 1.57
 4 17 21 6.2 1.39
 4 17 22 19.79 4.81
 4 17 23 3.41 1.51
 4 17 25 22.48 3.38
 4 17 27 6.02 1.87
 4 17 28 14.82 3.09
 4 17 29 25.78 1.93
 4 18 0 7.26 1.51
 4 18 1 4.74 1.28
 4 18 3 8.61 1.1
 4 18 5 7.1 1.99
 4 18 6 24.83 1.68
 4 18 7 8.26 2.59
 4 18 8 5.41 1.55
 4 18 9 50.22 4.12
 4 18 10 24.38 1.74
 4 18 11 8.69 1.48
 4 18 12 13.33 1.32
 4 18 16 5.48 2.08
 4 18 18 5.74 1.46
 4 18 19 4.54 1.16
 4 18 22 16.06 1.63
 4 18 24 10.96 4.23
 4 18 27 32.5 6.49
 4 19 0 5.2 2.05
 4 19 1 6.99 1.29
 4 19 5 11.87 1.17
 4 19 6 7.42 1.75
 4 19 7 5.25 1.24
 4 19 8 4.85 1.46
 4 19 9 48.78 3.31
 4 19 11 6.19 1.75
 4 19 12 7.26 2.1
 4 19 13 12.44 2.76
 4 19 14 11.16 1.94
 4 19 18 10.23 2.89
 4 19 23 10.37 2.37
 4 20 0 10.77 1.24
 4 20 1 9.46 1.66
 4 20 4 15.42 1.46
 4 20 5 9.19 1.63
 4 20 6 4.78 2.18
 4 20 7 14.4 1.73
 4 20 9 12.69 2.91
 4 20 10 7.93 2.13
 4 20 11 12.64 3
 4 20 14 10.18 3.84
 4 20 20 24.39 4.24
 4 21 2 10.2 3.43
 4 21 3 9.08 1.59
 4 21 14 6.05 2.79
 5 0 1 57.69 1.39
 5 0 2 298.65 1.87
 5 0 3 17.01 1.37
 5 0 4 98.92 1.84
 5 0 5 8.83 1.28
 5 0 6 112.6 2.6
 5 0 7 443.38 2.95
 5 0 8 81.05 1.18
 5 0 9 1226.69 8.09
 5 0 10 8.84 1.07
 5 0 11 268.6 2.55
 5 0 12 122.89 1.69
 5 0 13 171.24 1.57
 5 0 14 228.27 1.5
 5 0 15 19.18 1.14
 5 0 16 99.1 1.44
 5 0 17 41.56 1.13
 5 0 18 88.84 1.25
 5 0 19 33.13 1.2
 5 0 22 249.7 2.04
 5 0 23 43.46 1.78
 5 0 24 64.85 1.66
 5 0 25 278.68 2.11
 5 0 26 105.83 2.08
 5 0 28 135.54 2.75
 5 0 29 602.23 9.65
 5 0 30 20.77 1.41
 5 0 31 14.81 1.54
 5 0 32 8.77 1.46
 5 0 34 31.65 1.57
 5 0 35 5.53 1.56
 5 0 36 12.55 1.62
 5 0 37 16.75 1.71
 5 0 38 18.57 1.72
 5 0 40 4.57 1.99
 5 0 41 8.25 1.91
 5 0 42 31.67 2.23
 5 0 43 23.18 2.02
 5 0 44 48.64 2.12
 5 0 45 31.7 2.18
 5 0 46 19.07 2.12
 5 0 47 68.8 2.74
 5 1 0 64.9 1.36
 5 1 1 64.95 1.37
 5 1 2 194.93 4.33
 5 1 3 165.88 3.86
 5 1 4 216.21 2.01
 5 1 5 183.2 1.68
 5 1 6 213 2.26
 5 1 7 1158.16 7.3
 5 1 8 93.44 1.62
 5 1 9 300.9 2.84
 5 1 10 5.81 1.19
 5 1 11 883.29 6.18
 5 1 12 177.28 2.04
 5 1 13 224.95 2.84
 5 1 14 441.77 4.95
 5 1 15 145.97 1.3
 5 1 16 29.85 1.18
 5 1 17 97.29 1.49
 5 1 18 120.78 1.38
 5 1 19 8.16 1.28
 5 1 20 9.11 1.16
 5 1 21 42.78 1.45
 5 1 22 67.66 2.14
 5 1 23 10.73 1.52
 5 1 24 40.28 1.42
 5 1 25 215.41 2.46
 5 1 26 147.97 2.72
 5 1 27 51.58 1.76
 5 1 28 35.14 1.39
 5 1 29 189.13 3.93
 5 1 30 33.38 1.44
 5 1 31 227.5 3.35
 5 1 32 12.43 1.45
 5 1 33 19.49 1.47
 5 1 34 71.87 1.74
 5 1 35 15.94 1.59
 5 1 36 25.97 1.65
 5 1 38 58.96 1.87
 5 1 40 17.12 1.85
 5 1 42 20.36 1.96
 5 1 43 55.92 2.34
 5 1 44 12.43 2.04
 5 1 46 22.37 2.73
 5 1 47 7.59 2.38
 5 2 0 131.03 1.72
 5 2 1 175.92 3.71
 5 2 2 98.25 1.48
 5 2 3 247.38 4.6
 5 2 4 83.21 3.63
 5 2 5 144.13 2.37
 5 2 6 267.58 2.57
 5 2 7 433.86 2.18
 5 2 8 73.02 1.64
 5 2 9 458 1.77
 5 2 10 329.49 3.59
 5 2 11 12.33 1.14
 5 2 12 251.25 3.32
 5 2 13 202.81 1.6
 5 2 14 28.71 1.05
 5 2 15 54.87 1.12
 5 2 16 152.49 1.66
 5 2 17 16.85 1.09
 5 2 18 32.22 1.19
 5 2 19 8.44 1.22
 5 2 20 58.87 1.33
 5 2 21 15.46 1.27
 5 2 22 9.65 1.38
 5 2 23 65.44 1.5
 5 2 24 56.11 2.41
 5 2 25 32.93 1.35
 5 2 26 96.91 2.54
 5 2 27 68.45 1.47
 5 2 28 145.91 2.26
 5 2 29 79.04 2.1
 5 2 30 23.59 1.4
 5 2 31 16.84 1.42
 5 2 32 9.99 1.75
 5 2 33 8.32 1.49
 5 2 34 74.9 2.3
 5 2 36 4.76 1.47
 5 2 37 8.06 1.7
 5 2 38 13.31 1.71
 5 2 39 16.28 1.72
 5 2 40 24.19 1.84
 5 2 41 48.27 1.91
 5 2 44 12.99 2.03
 5 2 45 27.79 2.07
 5 2 46 25.26 2.1
 5 2 47 11.57 2.11
 5 3 0 67.06 3.42
 5 3 1 192.15 1.69
 5 3 2 408.02 2.51
 5 3 3 88.25 1.44
 5 3 4 34.36 1.98
 5 3 5 212.42 8.23
 5 3 6 94.29 1.57
 5 3 7 113.38 2.79
 5 3 8 5.53 0.99
 5 3 9 11.21 0.95
 5 3 10 5.11 1.05
 5 3 11 100.96 1.71
 5 3 12 42.8 1.74
 5 3 13 6.17 1.3
 5 3 14 55.43 1.1
 5 3 15 134.59 2.67
 5 3 16 17.52 1.06
 5 3 17 53.54 1.15
 5 3 18 234.84 1.83
 5 3 19 37.34 1.25
 5 3 20 171.45 1.56
 5 3 21 80.22 1.67
 5 3 22 54.63 1.52
 5 3 23 24.28 1.28
 5 3 24 65.18 1.89
 5 3 25 8.07 1.32
 5 3 26 21.58 1.44
 5 3 27 61.9 2.3
 5 3 28 14.78 1.33
 5 3 29 22 1.53
 5 3 30 8.84 1.39
 5 3 31 4.52 1.58
 5 3 32 6.42 1.47
 5 3 33 13.26 1.46
 5 3 34 68.13 1.73
 5 3 36 44.11 2.62
 5 3 37 37.75 2.38
 5 3 38 6.23 1.75
 5 3 39 11.99 1.72
 5 3 40 16.72 1.96
 5 3 41 31.2 1.94
 5 3 44 12.12 2.02
 5 3 45 43.23 2.3
 5 3 46 10.78 2.29
 5 4 1 176.92 2.65
 5 4 2 5.21 1.28
 5 4 3 63.22 1.38
 5 4 4 315.12 4.54
 5 4 5 4.08 1.33
 5 4 6 4.45 1.5
 5 4 7 13.62 1.28
 5 4 8 70.75 1.31
 5 4 9 123.3 1.16
 5 4 10 22.78 0.98
 5 4 11 97.91 1.38
 5 4 12 18.76 1.43
 5 4 13 4.03 1.26
 5 4 14 40.53 1.12
 5 4 15 54.02 1.23
 5 4 16 131.86 2.95
 5 4 17 6.37 1.09
 5 4 18 11.31 1.45
 5 4 19 68.37 1.32
 5 4 20 182.84 3.02
 5 4 21 22.58 1.27
 5 4 22 166.06 1.69
 5 4 23 7.18 1.45
 5 4 24 49.97 1.43
 5 4 25 32.03 1.34
 5 4 26 83.15 1.48
 5 4 27 32.9 1.52
 5 4 28 3.71 1.41
 5 4 29 54.6 1.91
 5 4 30 74.01 3.05
 5 4 31 4.26 1.95
 5 4 32 50.9 2.52
 5 4 33 49.1 2.17
 5 4 34 10.09 1.55
 5 4 35 12.39 1.44
 5 4 36 104.88 2.55
 5 4 37 6.37 1.78
 5 4 38 18.64 1.75
 5 4 39 18.66 1.82
 5 4 40 4.44 2.09
 5 4 41 39.71 2.5
 5 4 42 30.37 3.19
 5 4 43 30.35 2.27
 5 4 45 5.64 2.27
 5 4 46 10.3 2.05
 5 5 0 134.21 1.85
 5 5 1 102.42 1.48
 5 5 2 66.51 1.39
 5 5 3 58.13 1.36
 5 5 4 51.86 1.64
 5 5 5 12.22 1.26
 5 5 6 16.02 1.53
 5 5 7 45.43 1.56
 5 5 8 26.72 1.41
 5 5 9 127.12 1.33
 5 5 10 110.79 1.89
 5 5 11 177.12 2.44
 5 5 12 3.16 1.2
 5 5 13 59.53 1.8
 5 5 14 17.22 1.52
 5 5 15 10.17 1.03
 5 5 16 15.84 1.28
 5 5 17 12.11 1.27
 5 5 18 86.56 2.93
 5 5 19 36.55 1.24
 5 5 20 147.55 2.08
 5 5 21 94.56 1.48
 5 5 23 41.11 1.41
 5 5 24 55.25 1.83
 5 5 25 107.26 2.44
 5 5 26 29.37 1.39
 5 5 27 15.54 1.29
 5 5 28 14.16 1.32
 5 5 29 54.7 1.49
 5 5 30 12.59 1.38
 5 5 31 34.18 1.56
 5 5 32 21.53 1.61
 5 5 33 26.74 1.48
 5 5 34 44.2 2.22
 5 5 36 39.2 1.84
 5 5 38 28.2 1.67
 5 5 39 52.16 2.45
 5 5 40 8.33 1.85
 5 5 41 5.43 1.95
 5 5 42 8.65 2.08
 5 5 43 25.34 2.13
 5 5 45 10.27 2
 5 5 46 7.04 2.08
 5 6 0 30.5 1.52
 5 6 1 5.85 1.26
 5 6 3 31.59 1.3
 5 6 4 125.85 1.79
 5 6 5 91.72 1.47
 5 6 6 30.01 1.31
 5 6 7 37.54 1.33
 5 6 8 115.29 1.64
 5 6 9 17.07 1.21
 5 6 10 180.69 1.9
 5 6 11 71.72 1.09
 5 6 12 78.35 2.2
 5 6 13 128.68 1.53
 5 6 15 37.04 1.07
 5 6 16 146.62 1.58
 5 6 17 46.06 1.4
 5 6 18 21.68 1.28
 5 6 19 47.58 1.32
 5 6 20 28.55 1.7
 5 6 21 4.6 1.23
 5 6 22 83.28 1.45
 5 6 24 68.35 2.01
 5 6 25 39.92 1.36
 5 6 26 35.29 1.96
 5 6 27 17.37 1.3
 5 6 28 52.37 1.77
 5 6 29 52.38 2.42
 5 6 30 54.3 2.06
 5 6 31 10.52 1.4
 5 6 32 9.16 1.44
 5 6 33 35.62 2.54
 5 6 34 37.69 1.38
 5 6 35 23.11 1.37
 5 6 37 8.22 2.28
 5 6 38 5.33 1.81
 5 6 40 26.62 1.83
 5 6 42 7.29 2.12
 5 6 43 11.09 1.9
 5 6 44 8.06 1.95
 5 6 45 19.09 1.97
 5 7 0 83.98 2.06
 5 7 1 20.84 1.54
 5 7 2 18.19 1.27
 5 7 3 85.97 1.48
 5 7 4 15.76 1.27
 5 7 5 42.34 1.95
 5 7 6 87.73 1.47
 5 7 7 31.05 1.32
 5 7 8 22.34 1.18
 5 7 9 41.79 1.07
 5 7 10 17.93 1.02
 5 7 11 93.27 1.37
 5 7 12 54.09 1.13
 5 7 13 6.48 1.14
 5 7 14 18.09 1.22
 5 7 15 83.67 1.48
 5 7 16 71.31 2.04
 5 7 18 84.76 2.89
 5 7 19 68.48 1.34
 5 7 20 20.71 1.26
 5 7 21 17.41 1.26
 5 7 22 5.06 1.46
 5 7 23 14.61 1.23
 5 7 24 6.43 1.34
 5 7 25 22.75 1.95
 5 7 26 114.29 2.05
 5 7 27 30.48 1.41
 5 7 28 14.7 1.31
 5 7 30 27.56 1.92
 5 7 31 60.5 2.24
 5 7 32 5.97 1.67
 5 7 33 7.44 1.34
 5 7 35 6.48 1.67
 5 7 36 19.02 1.85
 5 7 37 21.18 1.63
 5 7 38 7.03 1.83
 5 7 39 6.94 1.9
 5 7 40 4.65 2.11
 5 7 41 8.5 2.42
 5 7 42 14.43 1.86
 5 7 43 5.44 2.32
 5 7 44 7.59 2.3
 5 8 0 34.36 1.73
 5 8 1 32.94 1.34
 5 8 2 201.08 4.14
 5 8 4 12.48 1.28
 5 8 5 46.59 1.96
 5 8 6 238.21 4.3
 5 8 7 4.68 1.33
 5 8 8 79.37 2.42
 5 8 9 216.16 3.53
 5 8 10 79.99 1.43
 5 8 11 30.55 1.26
 5 8 12 62.13 1.14
 5 8 13 30.36 1.16
 5 8 14 129.59 2.37
 5 8 15 30.85 1.98
 5 8 16 181.94 3.77
 5 8 17 58.87 1.43
 5 8 18 90.15 3.38
 5 8 19 12.98 1.18
 5 8 20 41.46 1.28
 5 8 21 24.31 1.19
 5 8 22 8.59 1.19
 5 8 23 40.29 1.27
 5 8 24 26.02 1.53
 5 8 25 114.43 2.09
 5 8 26 61.45 1.45
 5 8 27 34.36 1.32
 5 8 28 22.55 1.95
 5 8 29 11.84 2.27
 5 8 30 5.22 1.81
 5 8 31 30.66 1.41
 5 8 32 6.29 1.28
 5 8 33 20.36 1.29
 5 8 35 47.69 1.85
 5 8 36 40.4 1.73
 5 8 38 21.12 2.04
 5 8 40 13.2 1.76
 5 8 41 4.88 1.87
 5 8 44 5.83 2.08
 5 9 0 130.74 2
 5 9 1 187.77 2.52
 5 9 2 28.2 1.59
 5 9 3 78.48 1.48
 5 9 4 40.99 1.37
 5 9 5 15.88 1.87
 5 9 6 4.6 1.49
 5 9 7 35.25 1.22
 5 9 8 117.88 2.71
 5 9 9 42.26 1.61
 5 9 10 97.27 1.86
 5 9 11 52.16 1.73
 5 9 12 29.17 1.08
 5 9 13 29.31 1.12
 5 9 14 28.85 1.41
 5 9 15 22.41 1.43
 5 9 16 17.45 1.47
 5 9 17 131.79 4.53
 5 9 18 65.41 1.65
 5 9 19 84.81 1.94
 5 9 20 23.41 1.28
 5 9 21 60.62 2.01
 5 9 22 62.49 1.52
 5 9 23 75 1.43
 5 9 24 9.44 1.27
 5 9 25 20.63 1.43
 5 9 26 12.81 1.23
 5 9 27 8.1 1.34
 5 9 28 21.4 1.47
 5 9 29 56.32 1.53
 5 9 31 13.73 1.21
 5 9 32 7.44 1.47
 5 9 33 6.4 1.28
 5 9 34 11.31 1.65
 5 9 35 36.93 1.82
 5 9 36 4.65 1.59
 5 9 37 11.09 1.75
 5 9 38 24.49 1.67
 5 9 39 32.39 1.75
 5 9 41 5.44 1.98
 5 9 43 5.99 2.54
 5 10 0 415.25 9.35
 5 10 1 187.06 5.85
 5 10 2 15.38 1.34
 5 10 3 36.31 1.8
 5 10 4 371.78 13.03
 5 10 5 14.79 1.54
 5 10 6 29.02 1.5
 5 10 7 10.25 1.17
 5 10 8 24.19 1.19
 5 10 9 73.83 2.1
 5 10 10 11.07 1.35
 5 10 11 71.63 2.35
 5 10 12 38.3 1.89
 5 10 13 10.8 1.19
 5 10 14 6.23 1.1
 5 10 15 140.07 2.35
 5 10 16 110.86 5.49
 5 10 17 13.67 1.61
 5 10 18 89.46 3.72
 5 10 19 145.42 1.67
 5 10 20 150.3 4.05
 5 10 21 33.49 3.23
 5 10 22 137.3 1.67
 5 10 23 11.2 1.22
 5 10 24 15.87 1.26
 5 10 25 3.14 1.25
 5 10 26 36.94 2.19
 5 10 27 18.98 1.47
 5 10 28 16.59 1.52
 5 10 29 7.69 1.17
 5 10 30 30.35 1.54
 5 10 31 24.05 1.28
 5 10 33 98.78 2.9
 5 10 34 24.56 1.68
 5 10 35 14.82 1.68
 5 10 36 17.68 1.51
 5 10 37 12.61 1.56
 5 10 38 82.43 2.82
 5 10 39 28.21 2.39
 5 10 40 9.69 2.02
 5 11 1 197.11 3.91
 5 11 2 436.17 2.84
 5 11 3 106.95 2.6
 5 11 4 11.91 4.42
 5 11 5 5.83 1.14
 5 11 6 14.7 1.05
 5 11 7 54.71 1.74
 5 11 8 104.19 1.89
 5 11 9 79.92 2.67
 5 11 10 10.16 1.18
 5 11 11 8 1.91
 5 11 12 67.91 2.24
 5 11 13 12.91 1.46
 5 11 14 5.02 1.25
 5 11 15 19.62 1.31
 5 11 16 131.33 3.37
 5 11 17 6.24 1.23
 5 11 18 169.16 1.86
 5 11 19 150.62 5.03
 5 11 20 99.8 3.96
 5 11 21 214.48 4.03
 5 11 22 43.73 1.68
 5 11 23 9.07 1.11
 5 11 24 51.48 1.94
 5 11 25 47.81 2.42
 5 11 27 12.66 1.76
 5 11 28 80.37 3.34
 5 11 29 3.5 1.13
 5 11 30 20.6 1.54
 5 11 31 15.73 1.19
 5 11 32 16.08 1.73
 5 11 34 13.67 1.36
 5 11 35 20.71 1.53
 5 11 36 48.8 2.45
 5 11 37 10.64 1.9
 5 11 38 4.41 2.11
 5 11 39 32.77 2.14
 5 11 40 26.03 2.09
 5 12 0 3.66 1.42
 5 12 1 170.22 4.14
 5 12 2 69.04 1.9
 5 12 3 73.23 2.89
 5 12 4 20.05 2.32
 5 12 5 3.66 1.18
 5 12 6 20.83 1.75
 5 12 7 13.29 1.16
 5 12 8 9.82 1.73
 5 12 9 8.38 1.24
 5 12 10 11.21 1.52
 5 12 11 4.37 1.27
 5 12 12 9.84 1.82
 5 12 13 34.78 2.54
 5 12 14 104.46 2.58
 5 12 15 81.55 3.05
 5 12 16 126.32 3.05
 5 12 17 88.57 2.33
 5 12 18 11.06 1.89
 5 12 19 227.42 6.14
 5 12 20 20.96 2.29
 5 12 22 9.2 1.13
 5 12 23 25.13 1.68
 5 12 25 9.57 1.36
 5 12 26 30.76 1.28
 5 12 27 16.74 1.48
 5 12 28 20.47 1.17
 5 12 30 22.4 1.44
 5 12 31 6.51 1.37
 5 12 32 3.28 1.25
 5 12 34 16.61 1.53
 5 12 35 27.13 1.53
 5 12 36 44.35 2.57
 5 12 37 43.4 2.65
 5 12 39 17.49 2.33
 5 13 1 115.11 3.75
 5 13 2 22.77 2.5
 5 13 3 7.89 1.38
 5 13 4 45.12 4.39
 5 13 5 35.76 1.43
 5 13 6 45.06 1.61
 5 13 7 117.57 4.62
 5 13 8 78.55 2.95
 5 13 9 7.86 1.71
 5 13 10 19.76 1.28
 5 13 11 144.71 4.45
 5 13 12 78.36 1.67
 5 13 14 15.74 1.39
 5 13 15 36.23 1.74
 5 13 16 30.64 1.96
 5 13 17 80.07 3.96
 5 13 20 8.44 2.14
 5 13 21 47.33 2.62
 5 13 22 23.23 1.49
 5 13 23 13.96 1.56
 5 13 24 2.1 0.97
 5 13 26 31.93 1.58
 5 13 27 21.23 1.56
 5 13 28 4.87 1.67
 5 13 29 3.84 1.26
 5 13 30 3.28 1.26
 5 13 31 24.31 2.75
 5 13 33 15.24 2.07
 5 13 34 6.56 2.18
 5 13 35 9.42 2.17
 5 14 1 81.44 3.26
 5 14 2 10.32 2.1
 5 14 3 65.86 1.56
 5 14 4 31.8 4.94
 5 14 5 28.68 1.52
 5 14 6 40.85 1.41
 5 14 8 51.81 2.87
 5 14 9 47.96 1.24
 5 14 10 20.74 1.08
 5 14 11 6.69 1.47
 5 14 12 23.92 1.63
 5 14 13 30.26 3.01
 5 14 14 14.87 1.6
 5 14 15 22.67 1.17
 5 14 16 5.35 1.28
 5 14 17 43.97 3.06
 5 14 19 67.87 3
 5 14 20 6.07 1.44
 5 14 22 20 1.58
 5 14 23 8.61 1.48
 5 14 24 10.6 1.69
 5 14 25 11.78 1.88
 5 14 26 12.27 2.09
 5 14 28 18.28 1.88
 5 14 29 15.79 2.15
 5 14 33 5.43 2.14
 5 14 35 21.08 2.61
 5 15 0 13.23 1.43
 5 15 1 44.56 1.52
 5 15 2 6.63 2.02
 5 15 3 24.93 2.18
 5 15 4 12.58 1.62
 5 15 5 8.93 2.13
 5 15 6 8.54 2.14
 5 15 7 34.6 1.37
 5 15 8 43.62 1.57
 5 15 9 4.37 1.46
 5 15 10 38.85 1.72
 5 15 11 7.7 1.21
 5 15 12 27.6 1.05
 5 15 13 66.15 3.45
 5 15 14 10.26 2.01
 5 15 19 12.93 1.93
 5 15 22 3.54 1.47
 5 15 24 12.87 2.01
 5 15 25 4.36 1.69
 5 15 26 12.17 2.59
 5 15 27 9.82 2.33
 5 15 28 31.42 2.75
 5 15 30 10.9 1.83
 5 15 31 11.88 2.21
 5 16 0 19.09 2.84
 5 16 1 12.19 1.8
 5 16 2 4.9 2.09
 5 16 3 12.65 2.09
 5 16 4 20.7 2.14
 5 16 6 61.59 2.93
 5 16 7 9.6 1.55
 5 16 8 23.29 1.59
 5 16 9 3.27 1.22
 5 16 10 3.11 1.19
 5 16 11 9.39 1.61
 5 16 12 17.4 2.62
 5 16 13 3.15 1.43
 5 16 14 7.49 2.33
 5 16 15 16.69 1.97
 5 16 18 9.83 1.72
 5 16 19 11.51 1.46
 5 16 20 9.39 1.32
 5 16 22 16.86 1.91
 5 16 23 9.36 1.72
 5 16 24 8.32 1.53
 5 16 26 10.08 2.35
 5 16 28 7.62 2.76
 5 16 30 8.25 2.31
 5 17 0 17.63 3.58
 5 17 2 9.37 2.52
 5 17 3 11.78 1.99
 5 17 5 3.1 1.09
 5 17 6 12.69 1.22
 5 17 7 2.84 1.02
 5 17 8 31.69 2.08
 5 17 10 23.5 2.33
 5 17 13 3.59 1.4
 5 17 14 9.12 1.88
 5 17 15 4.05 1.34
 5 17 16 16.94 1.6
 5 17 17 4.5 1.92
 5 17 18 4.81 2.08
 5 17 19 5.89 1.71
 5 17 21 11.5 2.47
 5 17 22 9.89 1.52
 5 17 26 11.16 1.87
 5 18 0 2.43 1.04
 5 18 1 17.6 3.48
 5 18 3 7.44 1.62
 5 18 4 9.09 2.3
 5 18 5 11.83 1.67
 5 18 6 7.74 1.3
 5 18 8 10.58 1.52
 5 18 9 4.06 1.09
 5 18 10 5.9 1.17
 5 18 12 3.38 1.13
 5 18 14 3.79 1.68
 5 18 15 19.65 5.19
 5 18 18 7.52 1.65
 5 18 19 13.32 1.69
 5 18 21 6.93 2.17
 5 19 2 12.52 1.82
 5 19 4 4.05 1.58
 5 19 6 6.73 2.15
 5 19 8 9.17 3.37
 5 19 9 7.01 1.88
 5 19 12 7.83 1.78
 5 19 14 3.97 1.63
 5 20 1 3.2 1.53
 5 20 2 4.7 2.05
 5 20 5 11.53 1.84
 5 20 6 4.89 1.68
 5 20 7 5.23 1.64
 5 20 8 15.81 1.94
 5 20 9 5.62 1.78
 5 20 10 18.67 1.73
 5 20 12 14.17 2.13
 5 20 16 9.63 2.8
 5 21 6 8.44 2.07
 5 21 7 16.44 2.55
 6 0 0 168.7 2.56
 6 0 2 118.92 1.7
 6 0 3 4.34 1.53
 6 0 4 25.41 1.86
 6 0 6 607.8 3.86
 6 0 7 162.04 2.61
 6 0 9 54.73 1.42
 6 0 10 6.17 1.18
 6 0 11 62.21 1.2
 6 0 12 126.92 1.82
 6 0 13 4.41 1.26
 6 0 14 96.47 1.4
 6 0 15 25.23 1.49
 6 0 19 9.33 1.32
 6 0 24 8.86 1.57
 6 0 25 18.14 1.71
 6 0 26 110.7 2.3
 6 0 27 140.69 2.54
 6 0 28 25.48 1.58
 6 0 29 12.78 1.7
 6 0 32 36.46 1.61
 6 0 33 60.9 2.27
 6 0 34 4.56 1.65
 6 0 35 15.25 2.33
 6 0 36 5.24 1.68
 6 0 37 6.03 1.73
 6 0 39 11.32 1.68
 6 0 40 10.56 1.95
 6 0 45 7.04 2.13
 6 1 0 65 1.58
 6 1 1 223.58 3.84
 6 1 2 95.94 2.28
 6 1 3 42.4 1.93
 6 1 4 256.35 4.53
 6 1 5 9.03 2.16
 6 1 6 687.71 5.88
 6 1 7 177.18 1.92
 6 1 8 296.25 2.18
 6 1 9 11.36 1.37
 6 1 10 572.01 2.09
 6 1 11 29.21 1.16
 6 1 12 127.96 1.71
 6 1 13 60.5 1.31
 6 1 14 8.69 1.25
 6 1 15 231.57 2.44
 6 1 16 9.2 1.37
 6 1 17 115.46 1.47
 6 1 18 45.15 1.34
 6 1 20 57.69 1.35
 6 1 21 275.21 2.4
 6 1 22 30.1 1.33
 6 1 23 34.68 1.79
 6 1 24 143.72 2.6
 6 1 25 162.85 2.32
 6 1 26 85.4 1.93
 6 1 27 8.06 1.5
 6 1 28 133.51 2.39
 6 1 29 7.18 1.6
 6 1 30 52.81 1.58
 6 1 31 4.5 1.57
 6 1 35 65.09 2.43
 6 1 36 29.06 1.65
 6 1 37 28.41 1.64
 6 1 38 4.81 1.73
 6 1 39 37.87 1.71
 6 1 40 20.61 1.91
 6 1 41 21.33 1.86
 6 1 42 11.67 1.88
 6 1 43 16.12 1.98
 6 1 44 54.74 2.1
 6 1 45 30.29 2.15
 6 2 1 78.52 1.6
 6 2 2 136.97 1.74
 6 2 3 8.2 1.7
 6 2 4 33.27 1.49
 6 2 6 204.83 1.93
 6 2 7 100.08 1.71
 6 2 8 113.73 2.02
 6 2 9 289.97 2.02
 6 2 10 136.22 1.49
 6 2 11 47.28 2.35
 6 2 12 82.86 2.99
 6 2 13 92.66 1.4
 6 2 14 193.42 2.49
 6 2 15 18.57 1.49
 6 2 16 32.86 1.4
 6 2 17 124.68 2.44
 6 2 18 32.46 1.32
 6 2 19 37.32 1.49
 6 2 20 44.38 1.32
 6 2 21 99.02 1.45
 6 2 22 19.1 1.54
 6 2 23 3.3 1.56
 6 2 24 23.45 1.55
 6 2 25 15.55 1.77
 6 2 26 178.27 4.08
 6 2 27 144.62 2.96
 6 2 28 48.26 1.74
 6 2 29 40.36 1.5
 6 2 30 22.9 1.48
 6 2 31 5.85 1.53
 6 2 32 60.08 2.28
 6 2 33 72.81 2.05
 6 2 34 9.45 1.57
 6 2 35 8.78 1.6
 6 2 36 12.65 1.61
 6 2 37 69.78 1.8
 6 2 41 12.29 1.86
 6 2 42 6.13 1.95
 6 2 43 6.6 2.05
 6 2 44 27.66 2.17
 6 2 45 23.83 2.3
 6 3 0 32.25 1.72
 6 3 1 88.52 1.62
 6 3 2 59.24 1.55
 6 3 5 181.27 2.27
 6 3 6 47.96 1.55
 6 3 7 19 1.47
 6 3 8 6.68 1.5
 6 3 9 29.18 1.38
 6 3 10 151.79 2.24
 6 3 11 12.06 1.2
 6 3 12 33.55 1.17
 6 3 13 209.81 1.72
 6 3 14 199.09 1.72
 6 3 15 26.18 1.36
 6 3 16 6.38 1.37
 6 3 17 35.15 1.41
 6 3 18 38.34 1.32
 6 3 19 38.04 1.47
 6 3 20 67.15 1.36
 6 3 21 31.11 1.57
 6 3 22 12.21 1.4
 6 3 23 20.18 1.55
 6 3 24 50.37 1.6
 6 3 25 24.46 1.7
 6 3 26 42.35 1.56
 6 3 27 23.55 1.64
 6 3 28 125.14 2.33
 6 3 30 30.18 1.6
 6 3 31 47.27 1.69
 6 3 32 109.74 2.52
 6 3 33 57.91 2.19
 6 3 34 4.92 1.74
 6 3 35 12.43 1.59
 6 3 37 6.5 1.85
 6 3 38 6.02 1.7
 6 3 40 16.6 1.94
 6 3 41 9.18 1.93
 6 3 42 33.51 2.01
 6 4 0 6.72 1.5
 6 4 1 135.34 1.76
 6 4 2 68.26 1.61
 6 4 3 176.04 2.32
 6 4 4 43.59 1.52
 6 4 5 18.91 1.48
 6 4 6 32.65 1.49
 6 4 7 79.92 1.64
 6 4 8 51.2 2.28
 6 4 9 66.58 1.47
 6 4 10 104.97 1.86
 6 4 11 156.3 3.29
 6 4 12 271.51 2.42
 6 4 13 67.34 1.25
 6 4 14 29.75 1.74
 6 4 15 43.61 1.4
 6 4 16 17.7 1.35
 6 4 17 147.96 2.05
 6 4 18 112.35 1.49
 6 4 20 42.97 1.4
 6 4 21 67.4 2.08
 6 4 22 23.79 1.4
 6 4 23 44.44 1.6
 6 4 24 5.35 1.55
 6 4 28 4.84 1.48
 6 4 30 108.5 3.99
 6 4 31 107.95 2.67
 6 4 33 4.08 1.63
 6 4 34 20.18 1.67
 6 4 35 26.61 1.68
 6 4 36 18.34 1.61
 6 4 37 13.89 1.97
 6 4 38 3.86 1.78
 6 4 40 13.87 1.9
 6 4 42 4.73 2.23
 6 4 43 12.18 2.2
 6 4 44 7 2.43
 6 5 0 121.34 2.09
 6 5 1 96.63 2.07
 6 5 2 37.93 1.51
 6 5 3 12.01 1.66
 6 5 4 27.58 1.48
 6 5 6 36.05 1.51
 6 5 7 10.41 2.05
 6 5 8 134.05 1.61
 6 5 9 17.98 2.71
 6 5 10 30.89 1.2
 6 5 11 16.95 1.19
 6 5 12 186.78 2.09
 6 5 14 46.7 1.2
 6 5 15 16.15 1.33
 6 5 16 29.66 1.51
 6 5 17 68.71 1.65
 6 5 18 51.22 1.48
 6 5 19 40.52 1.66
 6 5 20 12.2 1.34
 6 5 21 9.72 1.56
 6 5 22 19.79 1.39
 6 5 24 58.15 1.81
 6 5 25 4.66 1.55
 6 5 26 53.95 1.69
 6 5 27 5.1 1.49
 6 5 28 24.54 1.66
 6 5 30 49.77 1.52
 6 5 31 10.03 1.5
 6 5 32 6.3 1.74
 6 5 33 20.43 1.72
 6 5 36 14.5 1.72
 6 5 38 38.42 1.54
 6 5 39 10.09 1.61
 6 5 40 10.18 1.79
 6 5 41 4.66 1.92
 6 5 42 8.52 2.01
 6 6 1 69.94 1.68
 6 6 3 39.1 1.5
 6 6 4 21.05 1.47
 6 6 5 169.86 3.07
 6 6 6 16.74 1.49
 6 6 7 91.37 1.94
 6 6 9 207.34 2.86
 6 6 10 25.74 1.26
 6 6 11 108.41 1.38
 6 6 12 30.5 1.5
 6 6 13 20.9 1.19
 6 6 14 5.72 1.16
 6 6 15 27.04 1.47
 6 6 16 33.3 1.46
 6 6 17 31.92 1.4
 6 6 18 18.26 1.4
 6 6 19 11.76 1.65
 6 6 21 86.41 2.11
 6 6 22 64.5 2.52
 6 6 23 19.14 1.63
 6 6 24 26.42 1.49
 6 6 25 30.61 1.6
 6 6 26 34.61 1.84
 6 6 27 146.76 2.61
 6 6 28 6.79 1.43
 6 6 29 6.17 1.65
 6 6 30 18.4 1.46
 6 6 31 14.48 1.47
 6 6 32 47.35 2.05
 6 6 34 20.22 1.55
 6 6 35 13.6 1.57
 6 6 36 5.91 1.93
 6 6 37 8.66 1.49
 6 6 39 3.77 1.87
 6 6 40 26.68 1.78
 6 6 41 27.38 2.67
 6 6 42 17.25 1.99
 6 6 43 5.15 2.09
 6 7 1 31.46 1.49
 6 7 2 24.88 1.71
 6 7 3 82.11 1.64
 6 7 4 38.83 1.52
 6 7 5 26.87 1.49
 6 7 6 3.66 1.57
 6 7 7 33.31 2.13
 6 7 8 67.32 1.63
 6 7 9 25.51 1.36
 6 7 10 52.86 1.46
 6 7 11 38.95 1.54
 6 7 12 32.28 1.15
 6 7 13 28.14 1.18
 6 7 14 15.36 1.21
 6 7 15 14.85 1.15
 6 7 16 23.89 1.49
 6 7 18 14.42 1.64
 6 7 19 41.2 1.69
 6 7 20 33.46 1.59
 6 7 21 63.45 1.45
 6 7 22 11.46 1.59
 6 7 23 47.14 1.43
 6 7 24 17.64 1.37
 6 7 25 10.67 1.5
 6 7 26 6.27 1.45
 6 7 27 7 1.41
 6 7 28 31.15 1.61
 6 7 29 4.02 1.5
 6 7 31 37.22 1.51
 6 7 32 4.71 1.55
 6 7 33 15.62 1.87
 6 7 34 15.24 1.54
 6 7 37 12.85 1.55
 6 7 38 64.9 1.87
 6 7 39 3.84 1.84
 6 7 41 9.11 1.91
 6 7 42 4.52 2.05
 6 8 0 20.65 2.32
 6 8 1 37.33 1.55
 6 8 2 59.09 1.9
 6 8 3 407.97 2.87
 6 8 4 32.82 1.92
 6 8 5 60.57 1.96
 6 8 6 28.56 2.38
 6 8 7 88.85 2.07
 6 8 8 61.47 1.62
 6 8 9 63.08 1.63
 6 8 10 61.93 3
 6 8 12 9.5 1.29
 6 8 13 31.44 2.12
 6 8 14 31.55 1.17
 6 8 15 87.77 1.38
 6 8 16 20.12 1.88
 6 8 17 92.66 2.26
 6 8 18 24.83 1.51
 6 8 19 52.32 2.49
 6 8 20 40.31 1.76
 6 8 21 84.87 1.77
 6 8 22 8.67 1.28
 6 8 23 209.96 2.56
 6 8 24 43.68 1.63
 6 8 25 39.68 1.88
 6 8 26 29.45 1.44
 6 8 27 64.02 1.8
 6 8 28 26.79 1.73
 6 8 29 21.13 1.52
 6 8 30 17.23 1.84
 6 8 31 6.94 1.53
 6 8 32 22.98 1.93
 6 8 33 27 1.82
 6 8 35 14.29 1.5
 6 8 36 3.58 1.57
 6 8 37 31.42 1.95
 6 8 38 15.09 1.9
 6 8 39 26.67 1.99
 6 8 41 75.53 4.49
 6 9 0 190.77 2.73
 6 9 1 8.96 1.6
 6 9 2 210.5 7.03
 6 9 3 62.05 1.63
 6 9 4 56.29 2.35
 6 9 7 26.53 1.5
 6 9 8 9.96 1.92
 6 9 9 6.99 1.36
 6 9 10 19.78 1.36
 6 9 11 61.61 1.4
 6 9 12 37.49 1.25
 6 9 13 65.55 1.67
 6 9 14 10.97 1.25
 6 9 15 36.65 1.27
 6 9 16 111.63 1.9
 6 9 17 88.23 2.46
 6 9 18 165.48 2.5
 6 9 19 36.34 1.58
 6 9 20 144.58 6.62
 6 9 21 5.88 1.47
 6 9 22 31.45 1.79
 6 9 23 22.94 1.56
 6 9 25 37.7 1.54
 6 9 26 5.85 1.41
 6 9 27 31.6 1.48
 6 9 28 18.75 1.87
 6 9 29 24.76 1.52
 6 9 30 16.39 1.43
 6 9 31 61.35 2.68
 6 9 32 12.93 1.5
 6 9 33 11.73 1.49
 6 9 34 8.91 1.71
 6 9 35 9.25 1.47
 6 9 36 51.5 1.77
 6 9 37 5.73 1.65
 6 9 38 33.37 1.72
 6 9 39 11.91 1.77
 6 9 40 8.47 1.91
 6 10 1 79.69 1.7
 6 10 2 49.07 1.63
 6 10 3 128.51 2.32
 6 10 4 66.79 1.99
 6 10 5 8.08 1.51
 6 10 6 24.72 1.51
 6 10 7 9.6 1.98
 6 10 8 3.03 1.46
 6 10 9 13.26 1.63
 6 10 10 7.26 1.36
 6 10 12 56.72 1.57
 6 10 13 79.07 1.92
 6 10 14 35.69 1.49
 6 10 15 54.3 1.42
 6 10 16 131.54 3.74
 6 10 17 245.45 3.94
 6 10 18 40.86 1.61
 6 10 19 3.74 1.58
 6 10 20 6.43 1.43
 6 10 21 31.26 1.77
 6 10 22 77.35 1.7
 6 10 24 20.54 1.62
 6 10 25 13.98 1.35
 6 10 26 17.85 1.54
 6 10 27 9.98 1.59
 6 10 28 10.07 1.37
 6 10 29 23.29 1.71
 6 10 33 7.24 1.53
 6 10 34 6.29 1.37
 6 10 35 49.89 1.57
 6 10 36 47.77 3.02
 6 10 37 30.07 2.31
 6 10 38 4.33 1.88
 6 10 39 11.89 1.66
 6 11 0 346.71 7.68
 6 11 1 93.06 2.49
 6 11 2 27.53 2.5
 6 11 3 10.31 1.53
 6 11 4 95.85 4.03
 6 11 5 15.66 2.48
 6 11 6 41.86 1.6
 6 11 7 58.21 2.66
 6 11 8 71.95 2.93
 6 11 9 26.54 1.99
 6 11 10 92.71 2.51
 6 11 11 82.7 1.5
 6 11 12 55.79 1.42
 6 11 14 81.75 3.45
 6 11 16 32.91 1.86
 6 11 17 106.54 2.98
 6 11 18 71.55 1.85
 6 11 19 23.42 1.29
 6 11 20 118.02 2.99
 6 11 21 6.96 1.63
 6 11 22 17.91 1.5
 6 11 23 8.9 2.01
 6 11 24 22.44 1.45
 6 11 25 7.58 1.65
 6 11 26 7.83 1.41
 6 11 28 8.31 1.34
 6 11 29 12.02 2
 6 11 30 86.54 2.21
 6 11 32 14.88 1.47
 6 11 34 36.26 2.22
 6 11 35 22.04 1.37
 6 11 36 12.74 1.6
 6 11 38 10.2 2.29
 6 12 0 63.13 1.71
 6 12 1 52.02 1.68
 6 12 2 96.04 1.8
 6 12 4 57.95 2.05
 6 12 5 142.21 3.2
 6 12 6 3.28 1.43
 6 12 7 5.76 1.36
 6 12 8 24.66 1.52
 6 12 9 23.78 1.4
 6 12 10 13.12 1.51
 6 12 11 32.78 1.93
 6 12 12 5.61 1.56
 6 12 13 14.27 1.4
 6 12 14 39.84 1.74
 6 12 15 21.03 1.3
 6 12 16 51.26 2.41
 6 12 17 22.65 1.67
 6 12 18 29.05 1.52
 6 12 19 39.71 2.06
 6 12 20 18.38 1.65
 6 12 21 5.77 1.54
 6 12 22 24.83 2.49
 6 12 23 52.27 2.21
 6 12 24 20.15 2.14
 6 12 25 5.37 1.46
 6 12 27 5.32 1.87
 6 12 28 5.24 1.93
 6 12 29 44.82 3.13
 6 12 30 2.89 1.28
 6 12 31 4.7 1.25
 6 12 32 14.23 1.66
 6 12 33 5.66 1.34
 6 12 34 12.31 1.3
 6 12 35 5.87 2.65
 6 12 36 12.5 2.52
 6 13 0 47.04 2.99
 6 13 1 43.25 1.64
 6 13 2 35.01 1.63
 6 13 3 73.26 2.63
 6 13 4 5.7 1.6
 6 13 5 24.84 1.86
 6 13 6 66.48 2.01
 6 13 7 26.01 1.59
 6 13 8 12.53 1.26
 6 13 9 71.55 2.53
 6 13 10 14.25 2.45
 6 13 11 43.78 3.59
 6 13 12 9.04 1.49
 6 13 13 5.57 1.86
 6 13 14 18.73 1.41
 6 13 15 24.17 1.4
 6 13 16 17.41 1.32
 6 13 17 6.88 1.72
 6 13 18 23.13 1.25
 6 13 19 4.86 1.22
 6 13 20 27.19 1.32
 6 13 21 20.03 1.86
 6 13 22 5.68 1.3
 6 13 23 15.35 1.26
 6 13 24 41.61 3.32
 6 13 25 35.81 2.43
 6 13 26 10.83 1.6
 6 13 27 30.09 2.55
 6 13 30 7.54 1.63
 6 13 31 16.6 1.65
 6 13 32 5.39 1.91
 6 13 34 10.09 2.51
 6 14 0 8.76 1.68
 6 14 1 8.48 1.58
 6 14 2 7.37 1.78
 6 14 3 34.52 2.93
 6 14 4 39.64 1.66
 6 14 5 59.58 2.03
 6 14 6 10.21 1.57
 6 14 7 54.2 1.88
 6 14 8 11.21 2.04
 6 14 9 75.77 4.75
 6 14 10 31.96 2.44
 6 14 11 25.09 2.36
 6 14 12 14.53 1.39
 6 14 13 3.22 1.48
 6 14 15 3.75 1.35
 6 14 16 21.73 1.32
 6 14 18 21.23 1.27
 6 14 20 7.84 1.17
 6 14 21 23.38 1.97
 6 14 22 14.91 1.75
 6 14 23 22.53 1.96
 6 14 24 5.02 1.22
 6 14 25 5.31 1.27
 6 14 26 8.35 1.97
 6 14 27 25.43 2.09
 6 14 28 14.34 1.9
 6 14 29 4.04 1.88
 6 14 31 6.8 1.95
 6 14 33 6.23 2.13
 6 15 0 3.6 1.7
 6 15 1 17.57 2.23
 6 15 2 8.88 2.71
 6 15 3 7.89 1.6
 6 15 4 25.27 2.37
 6 15 5 24.86 2.15
 6 15 7 28.52 1.79
 6 15 9 6.91 1.83
 6 15 11 49.08 2.24
 6 15 12 14.84 1.67
 6 15 13 10.47 1.23
 6 15 15 5.63 1.27
 6 15 16 9.06 1.73
 6 15 19 5.58 1.23
 6 15 20 17.2 2.4
 6 15 22 37.17 2.19
 6 15 23 8.2 1.71
 6 15 25 13.24 1.98
 6 15 27 5.33 1.72
 6 15 29 5.83 2.32
 6 16 0 4.42 2.02
 6 16 1 11.34 1.95
 6 16 2 7.96 3.95
 6 16 3 17.8 1.79
 6 16 5 29.15 2.23
 6 16 6 3.86 1.47
 6 16 7 9.68 1.5
 6 16 9 47.08 1.91
 6 16 10 5.14 1.96
 6 16 11 13.69 2.63
 6 16 12 6.98 1.47
 6 16 13 10.78 1.31
 6 16 14 16.73 3.74
 6 16 15 10.55 1.89
 6 16 16 17.03 1.89
 6 16 19 17.51 1.95
 6 16 22 14.74 1.88
 6 16 24 6.56 1.49
 6 16 27 16.5 1.77
 6 17 0 19.36 2.45
 6 17 2 6.2 3.07
 6 17 4 9.37 2.35
 6 17 6 13.91 1.59
 6 17 7 6.25 1.21
 6 17 9 10.05 1.23
 6 17 11 3.14 1.44
 6 17 12 6.38 1.16
 6 17 14 6.23 1.61
 6 17 16 4.71 1.65
 6 17 18 17.67 1.79
 6 17 20 3.95 1.79
 6 18 0 12.07 3.55
 6 18 1 6.01 1.86
 6 18 2 7.16 2.36
 6 18 6 3.31 1.41
 6 18 7 4.28 1.31
 6 18 8 28.62 3.31
 6 18 11 21.38 2.17
 6 18 12 10.91 1.86
 6 18 13 13.29 2.12
 6 18 16 8.85 2.47
 6 18 17 17.43 1.98
 6 19 0 4.33 1.76
 6 19 1 5.45 1.86
 6 19 4 9.95 2.09
 6 19 6 7.67 2
 6 19 7 8.99 1.8
 6 19 8 9.47 2.16
 6 19 9 8.2 1.86
 6 19 10 8.77 2.17
 6 19 12 23.48 2.7
 6 19 13 13.99 2.26
 6 19 14 5.37 2.26
 6 20 2 5.22 2.55
 6 20 4 10.24 4.47
 6 20 7 11.02 2.76
 7 0 1 74.36 1.77
 7 0 2 95.19 3.38
 7 0 3 33.68 1.68
 7 0 4 73.49 1.78
 7 0 5 4.67 1.75
 7 0 6 8.21 1.68
 7 0 7 27.27 4.4
 7 0 8 5 1.74
 7 0 9 22.35 1.69
 7 0 10 31.75 2.18
 7 0 11 42.48 2.22
 7 0 12 55.69 1.4
 7 0 14 22.11 1.46
 7 0 15 85.34 1.45
 7 0 16 10.96 1.31
 7 0 17 16.6 1.42
 7 0 18 26.37 1.55
 7 0 19 34.49 1.98
 7 0 21 60.56 2.72
 7 0 22 9.36 1.6
 7 0 23 17.66 1.77
 7 0 25 79.41 1.75
 7 0 27 8.57 1.78
 7 0 28 12.29 1.94
 7 0 29 80.93 2.76
 7 0 30 5.9 1.62
 7 0 31 12.18 1.69
 7 0 32 53.9 1.67
 7 0 33 8.07 1.83
 7 0 35 5.03 1.73
 7 0 36 50.22 1.84
 7 0 39 15.33 1.74
 7 0 41 5.47 1.85
 7 1 0 19.62 1.64
 7 1 1 41.64 1.67
 7 1 3 81.78 1.81
 7 1 4 181.97 2.08
 7 1 5 17.78 1.68
 7 1 6 9.61 1.68
 7 1 7 57.57 3.59
 7 1 8 101.04 3.07
 7 1 9 37.09 1.74
 7 1 10 27.78 1.72
 7 1 11 21.12 1.47
 7 1 12 44.96 1.49
 7 1 13 46.75 1.4
 7 1 14 100.41 1.44
 7 1 15 12.73 1.3
 7 1 16 107.92 1.79
 7 1 17 75.59 3.49
 7 1 18 42.51 1.62
 7 1 19 55.03 1.77
 7 1 20 26.02 1.59
 7 1 21 7.86 1.6
 7 1 22 72.54 1.84
 7 1 23 28.53 2.08
 7 1 24 67.15 1.64
 7 1 25 51.78 1.96
 7 1 26 39.12 1.76
 7 1 27 91.27 2.74
 7 1 28 5.35 1.85
 7 1 29 22.81 1.74
 7 1 30 20.08 1.56
 7 1 31 19.28 2.27
 7 1 32 34.81 2.32
 7 1 33 9.83 1.64
 7 1 34 47.18 1.78
 7 1 35 19.55 1.67
 7 1 36 20.24 1.8
 7 1 39 9.84 1.76
 7 1 40 10.21 1.99
 7 1 41 7.04 1.97
 7 1 42 8.34 2.26
 7 2 0 11.52 1.63
 7 2 1 45.91 1.69
 7 2 2 19.56 1.64
 7 2 3 25.84 1.69
 7 2 4 24.84 1.65
 7 2 5 57.25 1.75
 7 2 7 9.55 1.95
 7 2 8 13.91 1.68
 7 2 9 53.33 1.79
 7 2 10 15.61 1.99
 7 2 11 16.31 1.63
 7 2 12 4.95 1.38
 7 2 13 34.65 1.38
 7 2 14 3.44 1.49
 7 2 15 14.41 1.29
 7 2 16 4.47 1.36
 7 2 17 25.88 1.43
 7 2 18 29.34 1.45
 7 2 19 84.23 2.55
 7 2 20 22.45 2
 7 2 22 6.07 1.7
 7 2 23 14.43 1.65
 7 2 24 7.06 1.73
 7 2 25 64.87 2.38
 7 2 26 8.97 1.73
 7 2 27 23.21 1.74
 7 2 28 9.71 1.92
 7 2 29 33.98 1.88
 7 2 31 10.59 1.59
 7 2 32 5.52 1.66
 7 2 34 22.25 1.64
 7 2 35 4.99 1.87
 7 2 37 4.3 1.96
 7 2 38 6.63 1.76
 7 2 39 5.44 1.93
 7 2 40 7.53 1.86
 7 2 41 4.52 1.89
 7 2 42 4.53 2.16
 7 3 1 23.57 1.66
 7 3 2 123.38 2.63
 7 3 3 148.88 2.14
 7 3 4 24.58 2
 7 3 5 42.77 2.23
 7 3 6 9.64 2.87
 7 3 7 479.43 6.16
 7 3 8 246.2 3.29
 7 3 9 33.44 1.76
 7 3 10 177.8 8.62
 7 3 11 276.74 3.2
 7 3 12 100.23 1.92
 7 3 13 54.25 1.42
 7 3 14 36.33 1.81
 7 3 15 61.37 1.51
 7 3 16 33.52 1.85
 7 3 17 13.64 1.53
 7 3 18 26.91 1.45
 7 3 19 13.78 1.72
 7 3 20 39.46 1.6
 7 3 21 10 1.83
 7 3 22 9.58 1.63
 7 3 23 64.14 1.62
 7 3 24 27.98 1.69
 7 3 25 111.07 2.48
 7 3 26 42.88 1.75
 7 3 27 31.56 2.24
 7 3 28 39.32 1.62
 7 3 29 20.45 1.61
 7 3 30 38.74 1.66
 7 3 31 40.38 1.62
 7 3 32 18.3 1.71
 7 3 33 6.91 1.76
 7 3 34 14.38 1.63
 7 3 36 22.56 1.79
 7 3 37 15.96 1.87
 7 3 38 20.8 1.72
 7 3 39 10.77 1.74
 7 3 40 5.01 1.91
 7 3 41 6.69 1.97
 7 3 42 4.97 1.91
 7 4 0 16.64 1.62
 7 4 1 3.66 1.78
 7 4 2 28.3 1.67
 7 4 3 4.6 1.74
 7 4 4 24.42 1.67
 7 4 5 160.07 2.39
 7 4 6 97.94 1.91
 7 4 7 152.32 2.84
 7 4 8 36.27 1.79
 7 4 9 53.01 2.08
 7 4 10 181.42 2.15
 7 4 11 10.64 1.73
 7 4 12 59.24 1.43
 7 4 13 39.77 1.4
 7 4 14 16.71 1.36
 7 4 15 43.33 1.59
 7 4 16 25.85 1.32
 7 4 17 49.72 1.38
 7 4 18 61.05 2.49
 7 4 19 12.76 1.56
 7 4 20 59.48 2.57
 7 4 23 99.9 2.4
 7 4 24 62.34 1.78
 7 4 25 38.93 1.63
 7 4 26 6.91 1.73
 7 4 27 57.95 3.23
 7 4 28 88.55 1.74
 7 4 29 5.65 1.67
 7 4 30 35.47 1.83
 7 4 31 23.69 1.59
 7 4 32 6.19 1.77
 7 4 34 9.6 1.74
 7 4 35 12 1.65
 7 4 36 13.84 1.66
 7 4 37 4.72 1.97
 7 4 38 9.39 1.84
 7 4 39 11.21 1.75
 7 4 40 24.69 1.83
 7 4 41 7.93 1.75
 7 5 0 28.74 1.68
 7 5 1 32.83 1.69
 7 5 2 98.31 1.87
 7 5 4 94.78 2.98
 7 5 5 8.33 1.93
 7 5 6 9.09 1.68
 7 5 7 8.16 1.69
 7 5 8 96.84 2.64
 7 5 9 20.14 1.69
 7 5 10 27.07 1.94
 7 5 11 19.36 1.34
 7 5 12 174.32 2.4
 7 5 13 49.25 1.43
 7 5 14 7.61 1.44
 7 5 15 10.67 1.38
 7 5 16 32.8 1.52
 7 5 17 4.68 1.37
 7 5 18 15.36 1.44
 7 5 19 52.21 1.64
 7 5 20 50.12 1.66
 7 5 21 8.73 1.61
 7 5 22 57.12 2.08
 7 5 23 25.04 1.97
 7 5 24 22.28 1.8
 7 5 25 13.1 1.67
 7 5 26 7.5 1.97
 7 5 27 19.49 1.55
 7 5 28 15.53 1.58
 7 5 29 14.74 1.6
 7 5 30 85.36 2.77
 7 5 31 25.61 1.7
 7 5 32 10.28 1.6
 7 5 33 17.91 2.26
 7 5 34 18.28 1.74
 7 5 38 15.63 1.72
 7 5 39 17.85 1.72
 7 5 40 20.92 1.85
 7 5 41 8.69 1.74
 7 6 0 60.9 2
 7 6 1 33.03 1.94
 7 6 2 72.25 1.82
 7 6 3 107.45 1.95
 7 6 4 284.55 3.62
 7 6 5 5.22 1.77
 7 6 6 17.3 2.01
 7 6 7 30.73 1.96
 7 6 9 92.77 2.16
 7 6 11 136.74 1.9
 7 6 12 60.41 1.45
 7 6 13 16.26 1.68
 7 6 14 128.86 2.12
 7 6 15 83.79 2.15
 7 6 16 66.48 2.06
 7 6 17 15.31 1.32
 7 6 18 24.49 1.64
 7 6 19 28.5 2.3
 7 6 20 70.96 1.71
 7 6 21 36.93 1.84
 7 6 22 13.77 2.02
 7 6 23 55.66 2.86
 7 6 24 84.32 3.53
 7 6 25 10.33 1.78
 7 6 26 24.03 1.53
 7 6 27 24.87 1.57
 7 6 28 25.83 1.9
 7 6 29 32.54 2.04
 7 6 30 53.42 2.7
 7 6 31 53.74 2.6
 7 6 32 7.25 1.61
 7 6 33 20.17 1.61
 7 6 34 59.15 1.78
 7 6 35 16.75 1.76
 7 6 37 14.42 1.91
 7 6 38 16.23 1.9
 7 6 39 42.07 2.44
 7 6 40 37.67 1.74
 7 7 0 263.59 2.85
 7 7 1 176.14 2.78
 7 7 2 95.82 3.7
 7 7 3 43.08 1.72
 7 7 4 39.2 2.56
 7 7 5 4.2 1.76
 7 7 6 18.43 1.66
 7 7 7 47.22 1.9
 7 7 8 4.59 1.77
 7 7 9 8.87 1.7
 7 7 10 48.05 1.77
 7 7 11 15.98 1.54
 7 7 12 33.29 1.55
 7 7 13 60.15 1.45
 7 7 14 82.3 1.64
 7 7 15 30.43 1.63
 7 7 16 59.29 1.69
 7 7 17 162.09 2.16
 7 7 18 46.75 1.63
 7 7 19 98.83 1.64
 7 7 20 85.22 2.87
 7 7 21 72.35 1.9
 7 7 22 35.46 1.81
 7 7 25 4.63 2.07
 7 7 26 8.9 1.9
 7 7 27 3.98 1.64
 7 7 28 13.71 1.56
 7 7 29 7.75 1.59
 7 7 30 14.21 1.83
 7 7 31 5.68 1.61
 7 7 32 30.88 1.61
 7 7 35 9.77 1.65
 7 7 36 9.89 1.77
 7 7 37 18.16 1.74
 7 7 38 5.37 1.77
 7 7 39 28.52 1.94
 7 8 0 23.63 1.68
 7 8 1 49.1 1.77
 7 8 2 47.21 3.49
 7 8 3 120.62 2.55
 7 8 4 22.14 1.89
 7 8 5 14.59 1.66
 7 8 6 28.66 2.33
 7 8 7 37.47 2.55
 7 8 8 87.48 2.71
 7 8 9 10.57 1.72
 7 8 10 15.81 1.72
 7 8 11 48.37 1.62
 7 8 12 28.81 1.49
 7 8 13 5.98 1.65
 7 8 14 40.01 1.42
 7 8 15 212.31 3.24
 7 8 16 5.92 1.34
 7 8 17 52.84 1.64
 7 8 18 34.27 2.12
 7 8 19 13.95 1.68
 7 8 20 14.83 1.44
 7 8 21 46.05 2.04
 7 8 22 4.16 2.02
 7 8 23 60.05 2.12
 7 8 25 38.1 2.34
 7 8 26 6.71 1.81
 7 8 27 19.47 1.98
 7 8 28 5.62 1.72
 7 8 29 4.04 1.85
 7 8 31 18.26 1.93
 7 8 33 18.29 2.07
 7 8 34 16.19 1.62
 7 8 35 75.58 2.04
 7 8 36 6.31 1.84
 7 8 39 10.68 1.72
 7 9 0 27.32 1.71
 7 9 1 59.04 1.81
 7 9 2 21.89 2.76
 7 9 3 53.71 2.05
 7 9 4 91.44 1.92
 7 9 5 62.4 2.25
 7 9 6 55.49 1.79
 7 9 7 20.87 2.49
 7 9 8 9.07 1.69
 7 9 10 55.78 1.64
 7 9 11 67.01 1.7
 7 9 12 45.14 1.82
 7 9 13 77.56 2.72
 7 9 14 9.34 1.37
 7 9 15 14.86 1.48
 7 9 17 41.25 1.38
 7 9 18 5.91 1.42
 7 9 19 24.77 1.65
 7 9 20 24.48 1.45
 7 9 21 39.45 1.86
 7 9 22 49.23 3.64
 7 9 23 16.28 1.75
 7 9 24 4.39 1.83
 7 9 25 12.74 1.75
 7 9 26 8.99 1.77
 7 9 27 9.17 2.6
 7 9 28 32.05 2.33
 7 9 29 25.9 1.53
 7 9 31 42.99 2.02
 7 9 32 4.37 1.64
 7 9 33 15.17 1.89
 7 9 34 15.8 2
 7 9 35 19.98 1.86
 7 9 36 5.85 1.7
 7 9 37 26.47 1.69
 7 10 1 21.88 1.71
 7 10 2 13.03 1.68
 7 10 4 58.66 2.64
 7 10 6 45.76 1.79
 7 10 7 22.06 1.73
 7 10 8 79.06 2.47
 7 10 9 44.8 2.53
 7 10 10 16.45 1.56
 7 10 11 43.47 1.62
 7 10 12 27.49 1.58
 7 10 13 17.31 1.48
 7 10 14 37.46 1.67
 7 10 15 4.97 1.42
 7 10 16 7.32 1.4
 7 10 17 8.75 1.63
 7 10 18 3.85 1.47
 7 10 19 5 1.44
 7 10 20 24.33 1.59
 7 10 21 27.08 3.86
 7 10 22 18.41 1.47
 7 10 24 28.4 1.74
 7 10 25 14.65 1.74
 7 10 26 27.51 2.18
 7 10 27 22.77 1.79
 7 10 28 24.65 1.95
 7 10 29 7.38 1.83
 7 10 30 9.67 1.65
 7 10 31 13.95 1.94
 7 10 32 3.64 1.66
 7 10 33 4 1.81
 7 10 35 4.86 1.69
 7 11 0 18.48 1.72
 7 11 1 25.51 1.75
 7 11 2 20.75 2.39
 7 11 3 13.36 2.07
 7 11 4 13.86 1.71
 7 11 5 31.38 2.11
 7 11 6 125.51 2.32
 7 11 7 17.2 1.73
 7 11 8 37.28 2.02
 7 11 9 8.31 2.23
 7 11 10 30.26 1.58
 7 11 11 6.16 2
 7 11 12 23.87 1.83
 7 11 14 12.99 1.81
 7 11 15 9.9 1.58
 7 11 17 18.14 1.5
 7 11 18 9.01 1.53
 7 11 19 15.65 1.41
 7 11 21 15.89 1.56
 7 11 22 8.58 1.37
 7 11 23 4.59 1.59
 7 11 24 75.47 2.75
 7 11 25 52.47 2.39
 7 11 26 18.86 1.88
 7 11 29 8.55 1.72
 7 11 31 8.14 1.65
 7 11 33 5.94 1.71
 7 11 35 9.01 1.45
 7 12 0 6.24 1.78
 7 12 1 13.54 1.96
 7 12 2 19 1.73
 7 12 3 6.61 2.47
 7 12 4 14.41 1.69
 7 12 6 27.61 1.99
 7 12 7 19 1.73
 7 12 8 56.62 2.89
 7 12 9 6.89 1.57
 7 12 10 55.08 3.14
 7 12 11 14.41 2.51
 7 12 12 15.33 1.47
 7 12 13 6.19 1.52
 7 12 15 5.26 1.66
 7 12 16 37.62 1.68
 7 12 17 18.03 1.63
 7 12 18 4.08 1.57
 7 12 19 14.55 1.51
 7 12 20 6.06 1.61
 7 12 21 9.85 1.44
 7 12 26 7.19 1.78
 7 12 28 11 2.03
 7 12 29 5.66 2.24
 7 12 30 19.92 2.67
 7 12 32 5.86 1.81
 7 12 33 9.85 1.62
 7 13 0 19.69 2.08
 7 13 1 12.41 1.98
 7 13 2 64.9 1.92
 7 13 3 42.97 2.26
 7 13 4 14.85 1.76
 7 13 5 5.91 2.21
 7 13 7 7.36 2.04
 7 13 8 12.49 1.78
 7 13 9 12.11 1.57
 7 13 10 14.4 1.62
 7 13 11 17.9 1.42
 7 13 12 6.51 1.63
 7 13 13 7.54 1.62
 7 13 14 38.3 1.68
 7 13 15 14.45 2.53
 7 13 16 25.92 1.65
 7 13 17 27.63 1.76
 7 13 18 30.25 1.57
 7 13 19 3.35 1.52
 7 13 20 27.33 2.38
 7 13 21 44.89 3.29
 7 13 23 19.55 1.54
 7 13 24 15.41 1.45
 7 13 26 8.9 1.48
 7 13 27 8.97 1.62
 7 13 29 12.85 2.14
 7 13 31 9.17 2.25
 7 14 0 13.06 1.75
 7 14 2 6.24 1.83
 7 14 3 45.41 1.88
 7 14 4 27.36 2.2
 7 14 5 7.86 1.78
 7 14 7 23 2.32
 7 14 9 3.96 1.55
 7 14 10 5.17 2.3
 7 14 11 5.09 1.52
 7 14 12 7.39 1.33
 7 14 13 12.86 1.84
 7 14 14 19.72 2.27
 7 14 15 10.57 2.07
 7 14 16 7.95 2.08
 7 14 17 40.74 1.72
 7 14 20 12.9 2.1
 7 14 21 11.69 2.08
 7 14 22 8.72 1.62
 7 14 24 4.82 1.43
 7 14 26 19.08 2.05
 7 14 27 5.57 2.11
 7 14 28 15.54 2.04
 7 14 29 4.91 2.03
 7 15 0 32.68 3
 7 15 1 16.57 3.31
 7 15 2 21.65 2.14
 7 15 3 45.56 3.11
 7 15 5 10.29 1.79
 7 15 6 7.82 1.79
 7 15 7 36.05 1.85
 7 15 8 5.52 2.24
 7 15 13 14.46 1.58
 7 15 17 37.21 2.29
 7 15 18 16.57 2.74
 7 15 19 3.69 1.63
 7 15 20 25.35 2.43
 7 15 21 9.46 2.53
 7 15 22 10.14 2.2
 7 15 23 6.19 2.18
 7 15 24 6.06 1.7
 7 16 0 11.62 1.78
 7 16 1 5.01 2.25
 7 16 4 4.52 1.92
 7 16 5 11.58 2.45
 7 16 6 9.52 2.11
 7 16 7 25.95 2.01
 7 16 9 43.51 2.13
 7 16 12 28.85 1.55
 7 16 13 21.13 1.74
 7 16 14 16.53 1.91
 7 16 16 23.52 1.71
 7 16 18 9.66 2.43
 7 16 19 8.59 2.38
 7 16 21 6.5 2.38
 7 16 22 11.45 2.05
 7 17 0 6.6 1.83
 7 17 3 6.98 2.02
 7 17 5 11.79 2.14
 7 17 6 12.95 1.97
 7 17 7 16.38 2.4
 7 17 9 11.84 1.69
 7 17 11 23.04 2.5
 7 17 12 25.11 2.06
 7 17 13 26.78 2.94
 7 17 19 5.88 2.21
 7 18 2 4.51 2.14
 7 18 3 6.82 2.06
 7 18 4 4.14 1.66
 7 18 5 9.52 2.01
 7 18 6 27.17 2.08
 7 18 8 27.05 2.03
 7 18 9 7.48 2.54
 7 18 10 58.23 6.43
 7 18 11 10.8 1.89
 7 18 12 6.74 1.96
 7 19 4 5.35 2.39
 7 19 5 6.27 2.79
 8 0 0 13.02 2.58
 8 0 3 4.98 1.92
 8 0 4 24.55 2.51
 8 0 6 6.1 1.9
 8 0 7 12.59 1.84
 8 0 8 19.45 1.87
 8 0 9 7.9 1.92
 8 0 10 125.02 2.56
 8 0 11 4.25 1.84
 8 0 14 27.77 1.51
 8 0 16 65.2 1.69
 8 0 18 44.43 1.51
 8 0 24 64.29 2.02
 8 0 26 28.24 2
 8 0 29 18.05 2.28
 8 0 30 16.46 2.68
 8 0 31 11.67 1.85
 8 0 32 10.3 1.79
 8 0 33 19.97 1.71
 8 1 1 28.35 1.83
 8 1 2 27.47 1.84
 8 1 4 4.84 2.26
 8 1 5 100.3 2.05
 8 1 6 24.54 1.86
 8 1 7 7.69 1.88
 8 1 8 32.35 1.91
 8 1 9 115.87 2.77
 8 1 10 13.14 1.88
 8 1 11 28.79 1.95
 8 1 12 77.5 2.45
 8 1 13 64.87 1.59
 8 1 14 56.4 1.58
 8 1 15 16.58 1.52
 8 1 16 5.63 1.74
 8 1 17 39.31 1.56
 8 1 18 16.6 1.56
 8 1 19 6.54 1.49
 8 1 20 4.75 1.55
 8 1 21 9.6 1.61
 8 1 22 59.29 2.46
 8 1 23 19.46 1.65
 8 1 24 34.84 1.98
 8 1 25 44.75 2.2
 8 1 27 24.54 2.22
 8 1 28 8.43 2.28
 8 1 31 15.9 2.03
 8 1 32 9.35 1.79
 8 1 33 30.43 1.71
 8 1 34 12.73 1.72
 8 1 36 7.49 1.93
 8 1 37 20.19 1.76
 8 2 0 30.99 1.84
 8 2 1 20.3 1.83
 8 2 2 15 1.82
 8 2 3 56.31 1.93
 8 2 4 11.6 2.18
 8 2 5 45.97 2.15
 8 2 7 23.95 1.85
 8 2 8 7.08 1.9
 8 2 10 6 2.27
 8 2 11 17.72 1.88
 8 2 12 28.37 1.5
 8 2 13 48.41 1.56
 8 2 14 3.8 1.61
 8 2 15 21.93 1.61
 8 2 16 7.37 1.56
 8 2 17 29.64 1.55
 8 2 18 15.02 1.58
 8 2 19 17.51 1.48
 8 2 20 26.93 1.5
 8 2 22 15.99 2.11
 8 2 23 32.77 1.93
 8 2 24 7.75 2.05
 8 2 25 13.52 1.95
 8 2 26 24 2.06
 8 2 27 7.17 2.15
 8 2 28 25.49 2.23
 8 2 29 42.3 2.31
 8 2 30 17.58 2.02
 8 2 31 21.68 1.83
 8 2 32 4.91 1.87
 8 2 33 10.77 1.71
 8 2 35 5.98 1.79
 8 2 36 3.92 1.89
 8 2 37 3.88 1.92
 8 2 38 10.54 1.91
 8 2 39 10.44 1.96
 8 3 1 46.35 2.19
 8 3 2 36.37 1.9
 8 3 3 130.25 2.14
 8 3 4 33.77 2.16
 8 3 5 14.06 1.86
 8 3 6 37.34 2.19
 8 3 7 24.49 1.9
 8 3 8 9.21 1.9
 8 3 9 20.73 1.88
 8 3 10 12.74 1.89
 8 3 11 72.45 2.02
 8 3 12 7.06 1.86
 8 3 13 26.04 1.74
 8 3 14 25.93 1.64
 8 3 15 6.9 1.64
 8 3 16 16.61 1.64
 8 3 17 28.7 1.55
 8 3 18 12.72 1.46
 8 3 19 5.47 2.08
 8 3 20 43.58 2.33
 8 3 21 99.06 1.78
 8 3 23 24.35 1.66
 8 3 24 31.79 1.82
 8 3 25 81.02 3.87
 8 3 26 15.57 2.03
 8 3 27 11.5 2.08
 8 3 28 39.03 2.25
 8 3 29 39.76 2.05
 8 3 30 21.44 2.19
 8 3 31 29.07 1.86
 8 3 32 17.35 1.78
 8 3 33 20.58 1.7
 8 3 34 5.47 1.8
 8 3 38 5.76 1.85
 8 3 39 21.94 1.94
 8 4 0 8.81 1.87
 8 4 2 125.32 2.52
 8 4 3 22.35 2.69
 8 4 4 49.3 1.92
 8 4 5 87.62 2.05
 8 4 6 8.07 1.9
 8 4 7 9.55 1.88
 8 4 8 27.78 1.89
 8 4 9 83.92 2.05
 8 4 10 54.45 1.98
 8 4 12 8.23 1.72
 8 4 13 57.25 1.57
 8 4 15 95.76 1.7
 8 4 16 33.42 1.7
 8 4 17 7.67 1.55
 8 4 18 55.08 1.62
 8 4 19 5.54 1.65
 8 4 20 7.47 1.77
 8 4 21 9.35 1.57
 8 4 22 50.12 2.07
 8 4 23 27.28 1.79
 8 4 24 20.61 1.78
 8 4 25 7.9 2.2
 8 4 26 42.36 2.07
 8 4 27 68.05 2.94
 8 4 28 22.32 2.23
 8 4 29 9.47 3.78
 8 4 30 21.05 1.82
 8 4 31 19.58 1.83
 8 4 33 18.49 1.7
 8 4 35 10.57 1.73
 8 4 36 10.85 1.87
 8 4 37 4.28 1.9
 8 4 38 31.79 1.89
 8 5 0 36.67 1.98
 8 5 1 121.34 2.15
 8 5 2 68.64 2
 8 5 3 60.75 1.98
 8 5 4 38.37 1.92
 8 5 5 107.29 2.51
 8 5 6 118.64 2.14
 8 5 7 13.83 2.56
 8 5 8 13.64 1.9
 8 5 9 149.06 2.8
 8 5 10 50.55 1.99
 8 5 11 7.72 1.97
 8 5 12 75.77 1.88
 8 5 13 92.96 1.67
 8 5 14 17.2 1.52
 8 5 15 19.86 1.66
 8 5 16 83.59 1.69
 8 5 17 104.57 1.74
 8 5 18 20.39 1.56
 8 5 19 25.1 2.73
 8 5 20 72.74 2.09
 8 5 21 32.94 1.57
 8 5 22 67.43 2.02
 8 5 24 21.33 1.99
 8 5 25 17.39 3.14
 8 5 26 23.49 2.27
 8 5 27 17.06 2.48
 8 5 29 11.46 1.97
 8 5 30 26.2 2.07
 8 5 31 21.16 1.83
 8 5 32 6.7 2.08
 8 5 33 4.35 1.92
 8 5 34 13.18 1.71
 8 5 35 26.61 1.84
 8 5 37 13.92 1.78
 8 6 0 101.39 2.07
 8 6 1 22.63 2.15
 8 6 2 117.79 2.37
 8 6 3 39.02 1.94
 8 6 4 29.05 1.89
 8 6 5 32.34 1.92
 8 6 6 209.55 2.83
 8 6 7 144.91 2.72
 8 6 8 48.36 2.04
 8 6 9 58.82 2.01
 8 6 10 46.14 1.96
 8 6 11 29.89 1.94
 8 6 12 91.71 2.12
 8 6 13 70.24 2.03
 8 6 14 60.85 1.67
 8 6 15 8.87 1.54
 8 6 16 106.82 1.94
 8 6 17 55.06 1.63
 8 6 18 54.18 1.77
 8 6 19 19.98 1.48
 8 6 20 36.1 2.19
 8 6 21 26.27 1.6
 8 6 22 73.56 1.74
 8 6 23 16.16 1.64
 8 6 24 13.43 1.82
 8 6 25 18.98 2
 8 6 26 49.63 2.09
 8 6 28 35.32 2.69
 8 6 29 9.06 2.01
 8 6 30 7.08 3.39
 8 6 31 20.11 2.02
 8 6 32 26.24 2.2
 8 6 34 27.13 1.73
 8 6 35 21.41 1.73
 8 6 36 42.79 2.33
 8 6 37 6.11 1.95
 8 7 0 35.14 1.88
 8 7 1 10.83 1.85
 8 7 3 27.16 2.15
 8 7 4 26.91 1.93
 8 7 5 22.55 2.78
 8 7 6 16.55 1.9
 8 7 7 85.36 2.39
 8 7 8 22.55 1.9
 8 7 10 16.05 2.21
 8 7 11 85.58 1.88
 8 7 12 48.87 1.8
 8 7 13 22.97 2.82
 8 7 14 6.47 1.92
 8 7 15 26.83 1.54
 8 7 16 30.92 1.56
 8 7 18 5.53 1.69
 8 7 19 11.46 1.97
 8 7 20 40.45 2.28
 8 7 21 12.87 1.49
 8 7 22 41.13 1.89
 8 7 26 14.66 2.24
 8 7 27 6.68 2.23
 8 7 28 5.83 2.03
 8 7 29 26.42 1.99
 8 7 30 5.15 2.12
 8 7 31 28.5 2.39
 8 7 32 42.39 2.65
 8 7 33 7.87 2.08
 8 7 34 4.62 1.99
 8 7 35 28.46 1.99
 8 7 36 12.06 1.8
 8 8 0 14.99 1.83
 8 8 2 4.73 1.97
 8 8 3 28.39 2.24
 8 8 4 5.23 1.98
 8 8 5 63.42 3.55
 8 8 6 14.77 2.15
 8 8 7 112.08 3.21
 8 8 8 19.92 1.91
 8 8 9 26.51 1.92
 8 8 10 53.56 1.99
 8 8 11 17.31 1.92
 8 8 12 11.95 2.05
 8 8 13 73.16 2.54
 8 8 14 61.26 2.11
 8 8 15 12.29 1.82
 8 8 16 22.16 1.66
 8 8 17 22.54 1.56
 8 8 18 6.57 1.73
 8 8 19 4.75 1.64
 8 8 20 5.78 1.63
 8 8 21 10.57 1.59
 8 8 23 6.36 1.66
 8 8 25 28.81 1.85
 8 8 26 6.69 2.21
 8 8 27 30.03 2.15
 8 8 28 37.18 2.71
 8 8 29 9.27 2.44
 8 8 30 8.84 2.02
 8 8 31 7.09 1.96
 8 8 32 35.06 2.39
 8 8 33 8.75 1.98
 8 8 35 5.74 2.39
 8 9 0 77.03 2.96
 8 9 1 86.44 3.81
 8 9 2 54.1 2.24
 8 9 3 7 1.93
 8 9 4 13.14 1.86
 8 9 5 44.12 1.93
 8 9 6 5.75 2.25
 8 9 7 74.16 2.06
 8 9 8 27.56 1.93
 8 9 9 42.56 2.27
 8 9 10 18.9 2.33
 8 9 12 10.57 1.72
 8 9 14 4.73 1.7
 8 9 15 9.84 1.65
 8 9 16 5.2 1.72
 8 9 17 4.98 1.85
 8 9 18 27.98 1.76
 8 9 19 23.53 1.59
 8 9 20 49 2.26
 8 9 21 6.3 1.75
 8 9 22 9.09 1.61
 8 9 23 33.32 1.78
 8 9 24 6.54 1.67
 8 9 25 23.26 2.08
 8 9 26 4.13 1.73
 8 9 27 8.21 1.94
 8 9 28 4.94 2.03
 8 9 30 5.2 2.07
 8 9 34 10.22 2.17
 8 10 0 19.77 1.88
 8 10 1 8.62 1.91
 8 10 3 15.97 1.88
 8 10 4 12.78 1.88
 8 10 5 37.84 1.94
 8 10 6 8.52 1.91
 8 10 8 19.13 2.31
 8 10 9 18.72 1.89
 8 10 10 15.79 2.36
 8 10 11 35.42 1.87
 8 10 13 20.02 1.89
 8 10 14 14.55 1.65
 8 10 15 9.05 1.65
 8 10 17 4.36 1.76
 8 10 18 4.97 1.99
 8 10 19 7.69 1.86
 8 10 20 15.02 1.68
 8 10 21 5.9 2.17
 8 10 22 16.67 1.6
 8 10 24 6.51 1.56
 8 10 25 10.14 1.61
 8 10 26 5.41 1.67
 8 10 27 3.79 1.74
 8 10 28 4.12 1.89
 8 10 30 6.91 1.92
 8 10 31 7.03 2.32
 8 10 32 5.19 2.01
 8 11 1 11.67 1.89
 8 11 3 23.45 2.09
 8 11 4 16.5 2.25
 8 11 5 13.21 1.9
 8 11 7 11.02 1.9
 8 11 9 15.42 1.9
 8 11 12 5.06 1.62
 8 11 13 20.37 1.96
 8 11 14 20.2 1.66
 8 11 15 28.83 2.07
 8 11 16 10.02 1.75
 8 11 18 13.7 1.81
 8 11 19 5.01 1.73
 8 11 20 11.63 1.93
 8 11 22 10.16 3.31
 8 11 24 12.06 1.64
 8 11 27 22.46 1.89
 8 11 28 17.45 1.65
 8 11 30 8.92 1.72
 8 11 31 6.99 1.93
 8 12 0 12.91 1.9
 8 12 1 4.68 2.04
 8 12 2 40.62 2.08
 8 12 4 34.73 3.07
 8 12 5 18.71 3.96
 8 12 6 20.87 1.91
 8 12 8 11.18 2.28
 8 12 9 9.8 1.68
 8 12 10 19.12 2.95
 8 12 11 6.37 1.59
 8 12 13 10.32 1.63
 8 12 14 4.3 1.93
 8 12 16 9.62 1.8
 8 12 18 31.13 2.11
 8 12 20 16.45 2.77
 8 12 21 9.14 1.85
 8 12 22 13.72 1.61
 8 12 23 21.93 1.63
 8 12 25 16.77 2.36
 8 12 26 5.38 1.97
 8 12 27 10.65 1.71
 8 12 28 6.79 1.65
 8 12 29 18.3 2.12
 8 13 1 13.12 1.93
 8 13 4 28.61 2.96
 8 13 7 5.35 2.02
 8 13 8 13.38 2.7
 8 13 9 5.87 2.04
 8 13 11 31.95 1.79
 8 13 12 5.78 1.79
 8 13 15 5.68 1.84
 8 13 16 11.34 1.95
 8 13 17 19.55 2.22
 8 13 19 22.75 2.43
 8 13 21 8.5 2.04
 8 13 24 11.94 1.69
 8 13 25 11.53 2.08
 8 13 26 11.68 1.9
 8 13 27 6.46 1.65
 8 14 2 4.58 2.05
 8 14 4 8.56 2.38
 8 14 6 24.52 2.21
 8 14 10 11.75 1.7
 8 14 12 25.17 1.74
 8 14 13 9.36 2.4
 8 14 14 24.36 1.95
 8 14 15 11.06 1.62
 8 14 17 4.97 2.11
 8 14 18 4.8 1.89
 8 14 21 8.9 1.88
 8 14 22 3.99 1.93
 8 14 23 17.83 2.32
 8 15 1 18.67 1.95
 8 15 2 13.76 1.96
 8 15 3 20.74 3.86
 8 15 4 8.17 2.4
 8 15 5 23.34 1.98
 8 15 6 8.55 2.5
 8 15 7 45.37 2.66
 8 15 8 6.19 2.42
 8 15 9 8.2 1.98
 8 15 11 34.35 1.99
 8 15 12 14.12 2.08
 8 15 13 19.29 1.94
 8 15 15 32.92 1.71
 8 15 17 4.52 1.6
 8 15 18 5.57 1.72
 8 15 19 7.37 2.16
 8 16 2 6.78 2.04
 8 16 3 15.08 3.64
 8 16 5 28.55 2.9
 8 16 6 16.43 1.99
 8 16 7 7.3 1.71
 8 16 8 49.84 2.42
 8 16 9 15.97 2.21
 8 16 10 40.49 2.72
 8 16 11 4.17 2.08
 8 16 12 24.3 2.89
 8 16 13 8.94 2.48
 8 16 14 6.49 1.99
 8 16 15 8.09 1.98
 8 16 16 6.24 1.68
 8 16 17 5.18 1.89
 8 17 1 14.21 3.28
 8 17 2 10.06 2.41
 8 17 4 11.81 2.53
 8 17 5 10.88 2.23
 8 17 6 17.6 2.22
 8 17 8 8.6 2.3
 8 17 11 6.69 2.14
 9 0 3 12.01 2.01
 9 0 6 33.74 2.06
 9 0 7 24.6 3.41
 9 0 8 5.21 2.15
 9 0 10 18.66 2.1
 9 0 12 14.68 2.08
 9 0 14 49.8 1.69
 9 0 16 26.29 1.67
 9 0 17 8.75 1.87
 9 0 18 15.32 1.68
 9 0 22 10.83 1.72
 9 0 25 36.39 1.77
 9 0 28 97.97 2.44
 9 0 30 6.93 2.28
 9 0 32 20.61 2.44
 9 0 34 5.62 2.17
 9 0 35 7.42 2.35
 9 1 1 32.29 2.69
 9 1 2 9.8 2.05
 9 1 3 67.35 2.46
 9 1 4 51.69 2.26
 9 1 5 9.75 2.85
 9 1 6 29.62 2.05
 9 1 7 38.26 2.07
 9 1 8 16.53 2.04
 9 1 9 14.02 4.04
 9 1 10 9.33 2.09
 9 1 12 35.12 2.09
 9 1 13 28.07 2.09
 9 1 15 33.74 1.67
 9 1 16 18.23 1.79
 9 1 18 17.46 1.69
 9 1 19 6.84 1.72
 9 1 20 20.29 1.77
 9 1 21 10.66 1.72
 9 1 22 38.12 1.92
 9 1 23 13.44 1.79
 9 1 24 7.94 1.68
 9 1 25 10.21 1.78
 9 1 26 87.98 3.15
 9 1 27 9.53 1.9
 9 1 30 24.49 2.4
 9 1 32 22.17 2.37
 9 1 33 8.26 2.19
 9 2 0 32.64 2.33
 9 2 1 9.57 3.21
 9 2 2 22.48 2.02
 9 2 3 10.92 2.07
 9 2 4 41.63 2.38
 9 2 5 86.72 2.21
 9 2 7 10.91 2.05
 9 2 8 22.83 2.39
 9 2 9 22.48 2.07
 9 2 10 7.4 2.12
 9 2 11 36.54 2.09
 9 2 12 38.37 2.11
 9 2 13 12.09 1.88
 9 2 14 34.43 1.79
 9 2 15 21.09 1.65
 9 2 17 35.32 2.03
 9 2 18 18.53 1.84
 9 2 19 5.58 1.82
 9 2 20 24.89 2.05
 9 2 21 8.23 1.72
 9 2 22 18.2 1.71
 9 2 23 23.74 1.64
 9 2 24 7.91 1.66
 9 2 25 8.43 2
 9 2 26 4.18 1.92
 9 2 28 7.14 2.06
 9 2 30 33.87 2.47
 9 2 32 11.62 2.13
 9 3 0 65.94 2.48
 9 3 1 19.65 2.05
 9 3 2 14.47 3.38
 9 3 3 40.95 2.94
 9 3 4 28.05 2.06
 9 3 5 33.62 2.36
 9 3 6 76.19 2.18
 9 3 8 23.7 3.44
 9 3 9 17.08 2.77
 9 3 10 92.47 2.25
 9 3 11 24.53 2.11
 9 3 12 39.02 2.12
 9 3 13 29.04 2.31
 9 3 14 21.93 1.79
 9 3 15 76.85 1.89
 9 3 16 23.72 1.67
 9 3 17 34.2 1.71
 9 3 18 26.01 2.98
 9 3 19 6.93 1.74
 9 3 20 29.81 1.74
 9 3 21 88.82 2.09
 9 3 22 13.72 1.86
 9 3 23 35.96 1.77
 9 3 24 4.5 1.76
 9 3 25 7.81 1.85
 9 3 27 7.05 1.88
 9 3 28 4.59 2.19
 9 3 31 5.33 2.59
 9 3 33 4.8 2.3
 9 3 34 7.22 2.43
 9 3 35 37.48 2.44
 9 4 0 39.69 2.1
 9 4 1 55.99 2.15
 9 4 2 67.92 2.16
 9 4 3 28.76 2.07
 9 4 4 23.01 2.06
 9 4 5 55.86 2.53
 9 4 6 9.93 2.46
 9 4 7 16.39 2.07
 9 4 8 73.56 2.19
 9 4 9 27.88 2.09
 9 4 10 56.44 2.47
 9 4 11 8.66 2.11
 9 4 12 12.58 2.69
 9 4 13 62.77 1.97
 9 4 14 18.01 1.77
 9 4 15 37.53 2.54
 9 4 16 34.71 2.32
 9 4 17 19.72 1.67
 9 4 18 14.97 1.68
 9 4 19 14.28 1.7
 9 4 20 43.91 1.76
 9 4 21 42.5 2.03
 9 4 22 23.28 1.73
 9 4 25 22.91 1.67
 9 4 26 6.51 1.87
 9 4 27 12.45 1.84
 9 4 30 20.64 2.44
 9 4 31 18.04 2.11
 9 4 32 6.51 2.22
 9 4 33 40.74 2.19
 9 5 2 26.17 3.48
 9 5 3 7.63 2.13
 9 5 4 5.95 2.12
 9 5 5 6.8 2.09
 9 5 7 10.17 2.08
 9 5 8 52.11 2.13
 9 5 9 10.47 2.08
 9 5 10 15.89 2.07
 9 5 11 14.32 2.35
 9 5 12 8.92 2.11
 9 5 14 10.77 1.77
 9 5 15 26.31 2.1
 9 5 17 4 1.8
 9 5 18 9.32 1.69
 9 5 19 8.4 1.85
 9 5 20 8.98 1.73
 9 5 21 12.73 1.73
 9 5 22 6.36 1.78
 9 5 23 18.8 1.93
 9 5 25 10.35 1.97
 9 5 26 22.22 1.83
 9 5 27 6.65 1.87
 9 5 28 4.58 1.98
 9 5 29 24.23 2.15
 9 5 30 18.5 3.09
 9 5 31 7.36 2.17
 9 5 32 5.1 2.27
 9 5 33 5.58 2.59
 9 5 34 14.82 2.09
 9 6 1 65.23 2.14
 9 6 2 10.33 2.05
 9 6 3 10.86 4.01
 9 6 6 67.71 2.76
 9 6 7 7.59 2.15
 9 6 8 110.91 2.33
 9 6 9 30.92 3.57
 9 6 10 13.63 2.07
 9 6 11 14.06 2.08
 9 6 12 51.72 1.95
 9 6 13 9.06 1.91
 9 6 14 47.24 1.83
 9 6 15 5.05 1.85
 9 6 16 5.33 2.24
 9 6 17 30.36 1.69
 9 6 18 13.53 1.69
 9 6 19 8.3 2.03
 9 6 20 9.21 1.87
 9 6 21 25.47 1.8
 9 6 23 16.13 1.94
 9 6 24 37.48 1.87
 9 6 25 8.26 1.82
 9 6 26 17.42 2.05
 9 6 27 39.35 2.19
 9 6 28 18.64 1.91
 9 6 30 13.01 1.94
 9 6 31 10.98 1.97
 9 6 32 15.09 2.15
 9 6 33 6.33 2.15
 9 7 0 12.7 2.48
 9 7 1 38.83 2.08
 9 7 2 26.07 2.09
 9 7 3 54.07 2.12
 9 7 4 19.56 2.44
 9 7 5 20.79 2.07
 9 7 6 92.25 2.26
 9 7 7 14.78 2.08
 9 7 8 28.59 2.08
 9 7 10 8.7 2.12
 9 7 11 20.62 2.08
 9 7 12 17.42 2.06
 9 7 13 19.51 1.89
 9 7 14 17.28 1.78
 9 7 15 19.33 1.77
 9 7 17 6.47 1.86
 9 7 19 17.05 1.7
 9 7 21 5.8 1.78
 9 7 23 17.06 1.82
 9 7 24 28.4 2.11
 9 7 25 16.99 1.79
 9 7 27 12.97 1.83
 9 7 28 4.89 2.21
 9 7 29 7.21 2.75
 9 7 30 4.56 1.91
 9 7 31 9.03 1.98
 9 7 32 8.06 2.19
 9 8 2 29.8 2.07
 9 8 4 22.58 2.3
 9 8 5 23.57 2.03
 9 8 6 10.61 2.09
 9 8 7 71.69 2.51
 9 8 8 34.51 4.02
 9 8 9 7.87 2.13
 9 8 11 51.46 2.2
 9 8 12 77.01 2.57
 9 8 13 17.27 1.89
 9 8 14 5.4 1.86
 9 8 15 7.01 1.83
 9 8 18 12.96 1.82
 9 8 20 17.02 1.7
 9 8 21 18.48 1.88
 9 8 22 9.02 1.75
 9 8 24 9.37 1.92
 9 8 25 13.98 2.01
 9 8 27 16.03 1.8
 9 8 28 5.04 1.85
 9 8 30 16.06 1.87
 9 9 1 16.32 2.04
 9 9 2 31.99 2.09
 9 9 4 13.06 2.06
 9 9 5 12.62 2.06
 9 9 7 19.97 2.07
 9 9 9 15.07 2.07
 9 9 10 12.05 2.07
 9 9 12 8.27 1.89
 9 9 13 16.9 1.89
 9 9 14 4.97 2.18
 9 9 15 7.01 1.95
 9 9 16 43.08 2.53
 9 9 17 11.56 1.82
 9 9 19 46.79 1.91
 9 9 22 10.12 2.2
 9 9 25 11.77 2.1
 9 9 26 17.54 1.94
 9 9 28 16.52 1.75
 9 10 3 31.54 3.21
 9 10 4 32.51 2.36
 9 10 5 39.02 2.96
 9 10 6 4.83 2.24
 9 10 7 25.2 2.07
 9 10 9 11.99 2.75
 9 10 13 10.32 1.86
 9 10 14 4.63 1.95
 9 10 15 22.09 1.81
 9 10 16 11.01 1.82
 9 10 17 18.94 1.99
 9 10 18 4.24 1.95
 9 10 21 25.22 2.24
 9 10 23 4.93 1.99
 9 10 24 13.33 1.91
 9 10 25 9.53 2.12
 9 10 26 16.04 2.03
 9 11 0 10.17 2.36
 9 11 1 14.21 2.06
 9 11 2 18.29 2.63
 9 11 4 8.27 2.13
 9 11 5 9.58 2.4
 9 11 9 12.49 2.09
 9 11 10 10.07 2.12
 9 11 11 4.61 2.25
 9 11 12 22.58 4.05
 9 11 13 16.02 1.86
 9 11 14 26.52 1.98
 9 11 16 6.26 1.85
 9 11 18 21.94 2.12
 9 11 19 6.03 2.34
 9 11 20 11.13 2.03
 9 11 23 10.49 1.9
 9 11 24 16.7 2.22
 9 12 0 5 2.48
 9 12 2 20.69 2.06
 9 12 5 17.12 2.09
 9 12 7 10.58 2.52
 9 12 8 12.84 2.11
 9 12 10 5.05 2.27
 9 12 11 18.67 1.84
 9 12 12 11.57 2.23
 9 12 13 11.53 2.05
 9 12 15 14.91 1.66
 9 12 16 7.25 2.07
 9 13 0 8.65 2.13
 9 13 1 7.75 3.05
 9 13 2 5.27 2.21
 9 13 3 15.85 2.1
 9 13 4 21.65 2.78
 9 13 5 25.19 2.83
 9 13 6 73.04 2.3
 9 13 8 12.44 2.13
 9 13 9 9.46 2.11
 9 13 10 27.14 2.14
 9 13 12 25.37 2.19
 9 13 14 24.46 2.27
 9 13 15 9.19 1.8
 9 13 16 11.14 1.78
 9 14 1 5.46 2.51
 9 14 2 11.1 2.1
 9 14 4 5.94 2.2
 9 14 6 18.44 2.12
 9 14 7 25.28 3.56
 9 14 8 7.4 2.15
 9 14 9 35.88 2.48
 9 14 10 13.79 2.14
 9 14 11 45.01 3.51
 9 14 12 18.15 2.74
 9 14 14 7.15 1.72
 9 14 15 8.68 1.67
 9 14 16 4.33 1.74
 9 14 17 5.52 2.04
 9 15 0 9.38 2.13
 9 15 3 9.21 3.53
 9 15 4 5.27 2.24
 9 15 5 10.96 2.41
 9 15 7 17.37 2.53
 9 15 10 12.29 2.66
 9 15 11 9.85 2.7
 10 0 3 59 4.45
 10 0 4 112.77 2.51
 10 0 5 66.31 2.69
 10 0 7 60.01 2.75
 10 0 10 47.51 2.7
 10 0 11 48.78 2.69
 10 0 12 10.52 2.27
 10 0 13 23.66 2.37
 10 0 14 17.19 2.54
 10 0 15 23.46 2.03
 10 0 16 36.6 1.95
 10 0 17 36.66 2.07
 10 0 19 5.83 1.88
 10 0 20 6.74 2.06
 10 0 21 8.99 2.04
 10 0 22 59.48 1.95
 10 0 23 30.75 1.87
 10 0 27 8.75 1.92
 10 0 29 5.87 2.19
 10 1 0 5.4 2.34
 10 1 2 93.92 2.41
 10 1 3 5.06 2.44
 10 1 4 9.79 2.23
 10 1 6 31.98 2.59
 10 1 7 24.15 2.21
 10 1 8 7.4 3.26
 10 1 9 68.89 2.4
 10 1 11 27.03 5.24
 10 1 12 7.69 3.04
 10 1 13 13.35 2.27
 10 1 14 23.74 2.78
 10 1 15 5.31 2.01
 10 1 17 11.83 1.92
 10 1 18 15.45 1.8
 10 1 19 19.51 1.99
 10 1 20 22.89 1.83
 10 1 21 31.58 1.85
 10 1 22 31.13 1.86
 10 1 24 23.84 1.87
 10 1 25 9.04 1.91
 10 1 27 16.9 1.9
 10 2 1 9.63 2.23
 10 2 2 33.43 2.21
 10 2 3 14.42 2.21
 10 2 4 13.85 2.21
 10 2 5 9.76 2.25
 10 2 6 24.16 2.22
 10 2 7 10.43 2.5
 10 2 8 25.07 2.6
 10 2 9 40.17 2.27
 10 2 10 8.27 2.26
 10 2 11 9.72 2.24
 10 2 13 60 2.33
 10 2 14 29.2 2.92
 10 2 15 6.25 1.98
 10 2 16 34.7 1.94
 10 2 17 17.43 1.94
 10 2 18 7.71 1.98
 10 2 19 4.48 1.92
 10 2 21 8.98 1.86
 10 2 22 5.75 2.02
 10 2 23 10.28 2.08
 10 2 24 15.27 1.87
 10 2 25 8.31 1.91
 10 2 26 5.15 1.98
 10 2 27 6.31 1.96
 10 2 29 28.04 1.99
 10 2 30 6.88 2.15
 10 3 0 27.08 2.6
 10 3 2 16.85 2.19
 10 3 3 7.19 2.26
 10 3 4 8.57 2.32
 10 3 5 11.44 2.22
 10 3 7 15.88 2.2
 10 3 8 5.6 2.68
 10 3 10 31.47 2.59
 10 3 11 11.87 2.36
 10 3 12 10.91 2.32
 10 3 14 6.54 2.09
 10 3 15 4.64 2.06
 10 3 16 18.63 1.92
 10 3 17 30.59 2.17
 10 3 18 8.8 1.97
 10 3 19 5.45 1.89
 10 3 23 26.66 1.86
 10 3 25 6.29 1.94
 10 3 27 25.51 1.9
 10 3 28 6.86 2.19
 10 3 29 24.21 2.14
 10 3 30 8.58 2.14
 10 4 0 66.24 5.27
 10 4 1 7.74 2.31
 10 4 2 21.96 2.2
 10 4 4 18.71 2.63
 10 4 5 12.95 2.2
 10 4 6 20.99 2.61
 10 4 7 23.91 2.21
 10 4 8 5.72 2.33
 10 4 10 11.86 2.24
 10 4 11 5.1 2.4
 10 4 12 19.64 2.56
 10 4 13 17.44 2.24
 10 4 14 21.08 2.03
 10 4 15 7.58 1.95
 10 4 18 10.91 1.93
 10 4 19 17.43 2.12
 10 4 20 13.13 1.82
 10 4 24 8.84 1.91
 10 4 25 33.37 2.1
 10 4 27 7.43 2.27
 10 5 0 17.81 2.19
 10 5 2 8.86 2.25
 10 5 4 6.47 2.31
 10 5 5 26.85 2.58
 10 5 6 17.65 2.82
 10 5 7 17.89 2.59
 10 5 8 14.22 2.61
 10 5 9 24.08 2.21
 10 5 10 16.62 2.81
 10 5 13 39.5 2.29
 10 5 15 17.63 2.12
 10 5 16 11.08 2.13
 10 5 22 4.89 1.94
 10 5 23 6.13 2.01
 10 5 28 7.68 2.48
 10 6 0 7.96 2.23
 10 6 2 20.95 2.18
 10 6 4 8.24 2.24
 10 6 5 22.87 2.19
 10 6 8 5.49 2.35
 10 6 9 6.53 2.3
 10 6 10 7.06 2.77
 10 6 11 24.85 2.24
 10 6 12 5.42 2.39
 10 6 13 5.24 2.13
 10 6 15 22.64 2
 10 6 16 5.6 2.63
 10 6 17 6.59 1.97
 10 6 18 13.2 1.94
 10 6 19 11 1.96
 10 6 20 9.16 2.18
 10 6 22 8.71 1.89
 10 6 23 8.3 2.28
 10 6 24 13.43 2.12
 10 6 25 5.98 2.15
 10 6 26 10.13 2.28
 10 7 0 25.07 2.59
 10 7 1 16.33 2.66
 10 7 4 17.85 2.19
 10 7 5 11.6 2.21
 10 7 6 9.41 2.22
 10 7 7 11.09 4.91
 10 7 12 9.68 2.27
 10 7 13 11 2.01
 10 7 15 4.23 1.89
 10 7 16 4.81 2.04
 10 7 17 10.85 1.94
 10 7 18 8.7 1.97
 10 7 20 32.69 2.42
 10 7 21 6.2 2.06
 10 7 23 16.48 1.84
 10 7 24 5.22 1.98
 10 7 25 5.6 2.42
 10 7 26 9.14 2.44
 10 8 3 12.4 2.22
 10 8 4 15.72 2.47
 10 8 5 18.77 2.21
 10 8 6 30.19 2.87
 10 8 7 7.98 2.56
 10 8 9 6.24 2.35
 10 8 11 5.53 2.74
 10 8 13 12.99 2.8
 10 8 14 8.07 1.88
 10 8 15 6.01 1.98
 10 8 16 12.24 1.91
 10 8 19 7.92 2.22
 10 8 23 20.29 2.09
 10 8 24 13.95 2.05
 10 8 25 7.06 2.32
 10 9 0 14.49 2.53
 10 9 1 8.58 2.26
 10 9 4 9.77 2.23
 10 9 5 18.5 2.2
 10 9 7 6.86 2.31
 10 9 9 15.58 2.21
 10 9 11 15.46 2.55
 10 9 12 18.95 3.29
 10 9 13 20.55 2.02
 10 9 15 7.49 1.8
 10 9 16 13.5 1.89
 10 9 18 10.61 2.16
 10 9 20 7.71 2.01
 10 9 21 7.82 2.04
 10 9 22 8.91 2.23
 10 9 23 6.64 3.01
 10 10 1 15.49 2.75
 10 10 3 15.54 2.51
 10 10 5 13.29 2.26
 10 10 6 36.07 2.29
 10 10 7 49.92 3.21
 10 10 8 8.8 2.63
 10 10 10 12.72 2.71
 10 10 11 13.77 2.65
 10 10 12 15.54 2.57
 10 10 13 44.87 2.33
 10 10 14 31.16 2.05
 10 10 16 9.26 1.79
 10 11 1 6.66 2.98
 10 11 3 34.59 2.27
 10 11 4 14.47 2.26
 10 11 5 27.26 2.99
 10 11 7 14.78 2.26
 10 11 8 18.22 3.62
 10 11 10 37.49 2.3
 10 11 11 12.85 3.52
 10 11 12 5.09 2.13
 10 11 13 7.96 2.24
 10 11 15 15.61 1.77
 10 11 17 10.58 1.87
 10 11 18 4.71 1.9
 10 12 1 6.44 2.88
 10 12 4 8.04 2.73
 10 12 5 22.59 2.25
 10 12 6 15.5 2.57
 10 12 7 12.26 2.63
 10 12 8 31.15 2.59
 10 12 9 16.04 2.29
 10 12 10 17.33 2.75
 10 12 11 9.32 2.32
 10 12 12 22.59 2.58
 10 12 13 23.3 2.61
 10 12 14 15.08 1.72
 10 13 1 9.43 3.46
 10 13 2 13.36 2.27
 10 13 4 9.11 2.63
 10 13 6 9.29 2.3
 10 13 7 6.1 2.89
 10 13 9 5.84 2.38
 11 0 1 43.49 2.81
 11 0 2 16.66 2.35
 11 0 3 6.08 2.51
 11 0 8 15.88 2.35
 11 0 9 16.35 2.4
 11 0 10 36.3 2.4
 11 0 11 6.68 2.97
 11 0 12 27.07 2.4
 11 0 13 26.47 2.41
 11 0 14 26.29 2.43
 11 0 16 10.4 1.89
 11 0 17 34.15 1.91
 11 0 19 7.25 2.11
 11 0 20 4.68 2.23
 11 0 21 11.75 2.31
 11 0 22 9.82 2.18
 11 1 1 13.71 2.36
 11 1 2 9.66 2.42
 11 1 3 38.37 3.49
 11 1 4 7.71 2.89
 11 1 5 6.36 3.16
 11 1 8 45.57 3.55
 11 1 10 9.92 2.39
 11 1 11 5.62 2.57
 11 1 12 10.99 2.41
 11 1 14 5.58 2.58
 11 1 15 30.47 2.42
 11 1 16 32.25 1.9
 11 1 17 5.27 2
 11 1 18 4.65 2.22
 11 1 19 8.02 2.1
 11 1 22 18.8 2.33
 11 1 23 6.38 2.23
 11 2 1 16.11 2.71
 11 2 2 10.28 2.86
 11 2 3 43.51 3.54
 11 2 4 23.01 3.45
 11 2 5 14.54 2.38
 11 2 6 15.82 3.76
 11 2 7 6.17 2.52
 11 2 8 20.38 2.35
 11 2 9 13.07 2.39
 11 2 10 24.77 2.39
 11 2 11 7.39 2.47
 11 2 12 5.24 2.57
 11 2 13 13.43 2.38
 11 2 15 9.42 2.47
 11 2 19 8.67 2.09
 11 2 20 8.05 2.62
 11 2 21 11.26 2.08
 11 2 22 9.51 2.38
 11 2 23 18.78 2.68
 11 3 2 10.96 5.06
 11 3 3 10.48 2.38
 11 3 5 62.56 2.47
 11 3 6 31.1 2.75
 11 3 9 5.71 2.5
 11 3 11 15.18 2.77
 11 3 12 23.2 2.38
 11 3 13 8.78 2.65
 11 3 14 6.8 2.66
 11 3 15 6 2.27
 11 3 16 9.31 1.9
 11 3 23 9.45 2.13
 11 4 3 11.92 2.65
 11 4 7 13.77 2.68
 11 4 11 8.35 2.43
 11 4 12 5.42 2.53
 11 4 14 12.05 2.43
 11 4 17 12.73 2.06
 11 4 18 4.96 2.16
 11 4 19 10.2 2.25
 11 4 21 5.32 2.21
 11 5 1 7.75 2.41
 11 5 3 10.82 2.39
 11 5 4 15 3.3
 11 5 5 5.73 2.49
 11 5 6 7.17 2.89
 11 5 12 9.68 2.85
 11 5 13 5.27 2.58
 11 5 16 9.51 2.86
 11 5 19 5.96 2.5
 11 5 20 5.92 2.18
 11 5 21 5.83 2.2
 11 6 0 6.84 2.99
 11 6 1 13.92 2.34
 11 6 2 6.1 2.47
 11 6 6 6.03 2.45
 11 6 10 6.52 2.47
 11 6 12 12.44 2.88
 11 6 14 12.4 2.39
 11 6 17 6.59 1.94
 11 6 18 4.76 2.21
 11 6 19 9.97 2.08
 11 7 2 12.21 2.36
 11 7 3 6.7 2.44
 11 7 10 21.48 2.69
 11 7 13 8.85 2.47
 11 7 14 5.27 2.54
 11 7 15 15.94 2.45
 11 7 16 13.89 1.89
 11 7 17 10.88 2.35
 11 7 18 5.37 1.98
 11 8 2 5.69 2.5
 11 8 3 8.52 2.42
 11 8 4 9.27 2.4
 11 8 5 10.7 2.84
 11 8 6 19.12 2.68
 11 8 8 8.39 2.43
 11 8 12 29.5 2.41
 11 8 14 9.78 2.46
 11 9 2 17.11 2.35
 11 9 3 5.75 2.53
 11 9 4 9.57 3.96
 11 9 5 11.55 2.39
 11 9 6 20.98 2.7
 11 9 8 9.98 2.89
 11 9 9 10.06 2.42
 11 9 12 12.79 2.63
 11 9 13 11.75 3.1
 11 10 0 5.47 2.56
 11 10 2 8.01 2.45
 11 10 5 16.51 2.39
 11 10 7 16.22 3.36
 11 10 8 15.73 2.42
 12 0 0 21.28 5.16
 12 0 2 13.84 2.88
 12 0 5 7.62 2.95
 12 0 6 13.28 2.93
 12 0 8 13.16 2.88
 12 0 11 15.34 2.52
 12 0 13 8.51 2.6
 12 1 0 10.45 3.73
 12 1 1 6.07 2.66
 12 1 4 21.26 2.88
 12 1 5 7.84 3.83
 12 1 6 8.66 2.55
 12 1 8 6.73 2.61
 12 1 10 6.39 2.66
 12 1 11 8.82 2.56
 12 1 12 9.21 3.54
 12 2 3 9.7 2.52
 12 2 10 8.66 2.56
 12 2 11 10.66 2.57
 12 2 12 7.22 3.16
 12 3 1 9.72 3.63
 12 3 2 10.74 2.51
 12 3 3 6.59 3.2
 12 3 5 11.75 2.86
 12 3 6 6.72 2.61
 12 3 9 11.4 2.55
 12 4 0 5.58 2.68
 12 4 1 10.87 2.88
 12 4 2 7.08 2.97
 12 4 4 11.19 4.7
 12 4 5 15.12 3.5
 12 4 7 10.7 2.54
 12 5 1 11.05 2.52
 12 5 5 26.67 2.92

_iucr_refine_fcf_details
;
data_8HQ
_computing_structure_refinement   'olex2.refine 1.3 (Bourhis et al., 2015)'
_shelx_refln_list_code            4
loop_
  _space_group_symop_id
  _space_group_symop_operation_xyz
  1  x,y,z
  2  x+1/2,-y+1/2,-z
  3  -x,y+1/2,-z+1/2
  4  -x+1/2,-y,z+1/2

_space_group_crystal_system       orthorhombic
_space_group_IT_number            19
_space_group_name_H-M_alt         'P 21 21 21'
_space_group_name_Hall            ' P 2ac 2ab'
_symmetry_space_group_name_H-M    'P 21 21 21'
_symmetry_space_group_name_Hall   ' P 2ac 2ab'
_symmetry_Int_Tables_number       19
_cell_length_a                    5.3386(1)
_cell_length_b                    9.9878(2)
_cell_length_c                    22.3493(4)
_cell_angle_alpha                 90
_cell_angle_beta                  90
_cell_angle_gamma                 90
_cell_volume                      1191.68(4)
loop_
  _refln_index_h
  _refln_index_k
  _refln_index_l
  _refln_F_squared_calc
  _refln_F_squared_meas
  _refln_F_squared_sigma
  _refln_F_squared_weight
  _refln_observed_status
-6 -5 -4 26.850 28.945 1.498 112.272 o
-6 -5 -3 12.274 11.299 1.477 120.331 o
-6 -5 -2 38.954 39.408 1.528 102.926 o
-6 -5 -1 96.508 96.278 1.915 51.594 o
-6 -4 -8 48.237 54.099 1.834 70.522 o
-6 -4 -7 79.764 80.660 1.722 66.655 o
-6 -4 -6 32.889 34.742 1.763 80.781 o
-6 -4 -5 18.389 19.755 1.498 115.397 o
-6 -4 -4 41.064 38.949 1.773 78.020 o
-6 -4 -3 177.245 175.511 1.885 31.216 o
-6 -4 -2 70.005 68.067 1.620 78.345 o
-6 -4 -1 132.424 136.786 2.812 24.686 o
-6 -3 -10 156.738 159.159 1.477 43.378 o
-6 -3 -9 29.178 28.741 1.294 146.772 o
-6 -3 -8 6.480 6.327 1.559 108.904 o
-6 -3 -7 18.816 21.833 1.498 115.097 o
-6 -3 -6 47.414 47.721 1.579 93.044 o
-6 -3 -5 182.947 180.014 4.646 9.888 o
-6 -3 -4 2.667 3.393 1.589 104.982 o
-6 -3 -3 2.056 5.216 2.241 52.798 o
-6 -3 -2 57.702 54.578 2.129 52.614 o
-6 -3 -1 88.272 85.672 1.671 66.287 o
-6 -2 -11 48.331 45.572 1.365 119.512 o
-6 -2 -10 136.820 134.952 2.608 27.233 o
-6 -2 -9 293.604 295.385 2.374 13.709 o
-6 -2 -8 116.292 118.936 1.987 43.331 o
-6 -2 -7 101.175 101.892 1.732 57.306 o
-6 -2 -6 213.225 212.046 5.451 7.192 o
-6 -2 -5 5.797 6.072 1.528 113.342 o
-6 -2 -4 33.195 34.008 1.783 79.053 o
-6 -2 -3 7.238 7.672 1.498 117.839 o
-6 -2 -2 137.120 137.611 2.068 36.522 o
-6 -2 -1 81.058 79.294 1.630 72.028 o
-6 -1 -12 127.217 127.372 1.365 59.876 o
-6 -1 -11 29.853 28.608 1.182 172.957 o
-6 -1 -10 573.603 584.352 2.608 4.451 o
-6 -1 -9 11.585 12.399 1.314 151.652 o
-6 -1 -8 298.491 297.667 4.106 8.572 o
-6 -1 -7 180.388 181.461 2.272 25.660 o
-6 -1 -6 695.613 701.648 10.840 1.363 o
-6 -1 -5 8.390 7.132 1.864 76.109 o
-6 -1 -4 263.014 262.834 2.078 17.364 o
-6 -1 -3 44.908 40.590 1.722 81.287 o
-6 -1 -2 98.567 96.716 2.537 33.348 o
-6 -1 -1 230.269 230.191 1.997 21.414 o
-5 -8 -4 10.781 12.104 1.304 154.208 o
-5 -8 -2 198.058 202.999 3.759 12.971 o
-5 -8 -1 30.046 34.222 1.365 131.321 o
-5 -7 -9 40.718 42.770 1.701 83.792 o
-5 -7 -8 21.529 22.414 1.223 168.979 o
-5 -7 -7 28.230 29.097 1.233 160.939 o
-5 -7 -6 85.250 84.602 2.129 46.711 o
-5 -7 -5 42.599 45.215 1.386 119.550 o
-5 -7 -4 17.062 16.077 1.498 115.998 o
-5 -7 -3 84.537 87.873 2.303 41.045 o
-5 -7 -2 15.265 16.739 1.650 96.014 o
-5 -7 -1 20.204 22.608 1.314 147.631 o
-5 -6 -12 75.796 78.428 1.212 110.473 o
-5 -6 -11 72.828 74.628 1.182 117.853 o
-5 -6 -10 180.622 183.387 2.333 24.873 o
-5 -6 -9 16.433 15.873 1.314 149.976 o
-5 -6 -8 108.610 110.684 1.324 72.734 o
-5 -6 -7 36.624 38.053 1.253 148.349 o
-5 -6 -6 28.726 30.238 1.712 86.567 o
-5 -6 -5 92.683 92.162 1.915 52.800 o
-5 -6 -4 127.276 131.009 2.058 38.714 o
-5 -6 -3 31.873 32.490 2.445 43.200 o
-5 -6 -1 6.729 8.171 1.304 155.266 o
-5 -5 -14 15.556 16.260 1.100 212.225 o
-5 -5 -13 60.256 59.193 1.284 119.697 o
-5 -5 -12 3.852 5.593 1.202 183.188 o
-5 -5 -11 180.645 180.942 1.701 32.866 o
-5 -5 -10 109.007 107.495 1.437 67.518 o
-5 -5 -9 128.949 130.235 1.864 43.288 o
-5 -5 -8 27.540 29.199 1.233 161.313 o
-5 -5 -7 47.757 46.377 1.386 116.657 o
-5 -5 -6 13.678 15.058 1.793 81.717 o
-5 -5 -5 12.398 10.647 1.304 154.015 o
-5 -5 -4 50.568 49.066 1.365 117.343 o
-5 -5 -3 56.713 59.916 1.386 108.339 o
-5 -5 -2 69.957 69.565 2.506 37.612 o
-5 -5 -1 102.744 96.421 3.882 15.914 o
-5 -4 -16 135.086 132.527 1.375 55.884 o
-5 -4 -15 55.262 55.159 1.304 121.482 o
-5 -4 -14 40.241 41.578 1.294 137.010 o
-5 -4 -13 4.523 2.822 1.212 180.206 o
-5 -4 -12 18.680 20.122 1.080 216.689 o
-5 -4 -11 99.068 97.827 1.335 79.822 o
-5 -4 -10 23.184 22.923 1.060 219.781 o
-5 -4 -9 125.576 125.834 1.742 47.909 o
-5 -4 -8 71.609 70.359 1.396 96.428 o
-5 -4 -7 13.676 13.744 1.100 213.898 o
-5 -4 -6 2.531 3.454 1.233 174.445 o
-5 -4 -5 5.614 7.661 1.538 111.812 o
-5 -4 -4 331.247 327.498 1.987 12.510 o
-5 -4 -3 66.396 66.305 1.416 98.138 o
-5 -4 -2 3.906 4.004 1.335 148.749 o
-5 -4 -1 182.780 183.377 1.946 29.177 o
-5 -3 -17 54.709 54.303 1.172 143.823 o
-5 -3 -16 16.358 16.943 1.212 175.329 o
-5 -3 -15 142.503 140.749 1.416 51.044 o
-5 -3 -14 54.572 52.112 1.182 143.058 o
-5 -3 -13 6.136 6.622 1.090 222.094 o
-5 -3 -12 44.881 46.305 1.650 86.989 o
-5 -3 -11 98.901 103.277 1.661 60.934 o
-5 -3 -10 5.203 5.125 1.070 230.998 o
-5 -3 -9 11.170 10.687 0.968 277.544 o
-5 -3 -8 4.589 5.991 1.029 249.628 o
-5 -3 -7 115.290 112.233 1.691 53.818 o
-5 -3 -6 97.670 96.400 1.518 69.760 o
-5 -3 -5 222.974 220.370 4.187 10.465 o
-5 -3 -4 35.550 33.560 1.487 110.302 o
-5 -3 -3 88.439 88.016 1.742 62.123 o
-5 -3 -2 411.266 411.703 2.129 8.460 o
-5 -3 -1 197.967 191.130 4.737 9.305 o
-5 -2 -17 16.267 17.106 1.161 190.561 o
-5 -2 -16 157.060 156.877 1.508 42.928 o
-5 -2 -15 55.404 57.135 1.212 134.915 o
-5 -2 -14 29.371 30.829 1.192 169.843 o
-5 -2 -13 204.334 204.548 3.484 14.141 o
-5 -2 -12 255.269 254.633 3.138 13.162 o
-5 -2 -11 12.630 11.961 1.212 177.563 o
-5 -2 -10 338.884 344.349 3.668 8.330 o
-5 -2 -9 463.784 464.733 4.167 5.151 o
-5 -2 -8 75.826 75.484 1.263 105.935 o
-5 -2 -7 439.333 436.899 5.308 4.523 o
-5 -2 -6 271.641 267.714 4.147 9.220 o
-5 -2 -5 149.311 146.618 1.630 43.152 o
-5 -2 -4 87.243 87.404 1.508 76.210 o
-5 -2 -3 256.734 255.560 1.834 19.256 o
-5 -2 -2 102.204 99.783 2.262 39.335 o
-5 -2 -1 185.548 182.837 1.905 29.370 o
-5 -1 -18 123.157 121.962 2.027 40.825 o
-5 -1 -17 96.302 97.511 1.437 74.825 o
-5 -1 -16 30.274 33.193 1.192 168.392 o
-5 -1 -15 150.733 150.357 1.437 46.886 o
-5 -1 -14 447.170 446.221 5.471 4.308 o
-5 -1 -13 235.805 237.690 1.650 22.903 o
-5 -1 -12 182.530 185.628 2.150 26.633 o
-5 -1 -11 899.810 916.822 8.772 1.282 o
-5 -1 -10 5.765 7.845 1.090 222.033 o
-5 -1 -9 311.590 307.224 1.549 15.038 o
-5 -1 -8 96.439 95.076 1.956 50.187 o
-5 -1 -7 1179.350 1188.160 10.871 0.781 o
-5 -1 -6 220.009 215.337 1.956 23.293 o
-5 -1 -5 186.302 183.703 1.712 31.661 o
-5 -1 -4 223.161 226.116 1.793 23.734 o
-5 -1 -3 176.294 174.024 2.690 21.894 o
-5 -1 -2 197.691 190.182 4.911 8.799 o
-5 -1 -1 67.127 64.471 2.781 31.469 o
-4 -9 -9 123.056 129.013 2.781 25.976 o
-4 -9 -8 72.651 74.221 0.988 145.355 o
-4 -9 -7 155.815 161.075 3.199 18.725 o
-4 -9 -6 24.656 24.003 0.856 320.806 o
-4 -9 -5 73.483 74.628 2.588 35.090 o
-4 -9 -4 282.208 291.351 6.785 4.502 o
-4 -9 -3 21.661 23.178 1.375 134.712 o
-4 -9 -2 165.362 167.758 6.857 5.163 o
-4 -9 -1 289.638 300.072 4.666 7.497 o
-4 -8 -13 11.921 12.694 1.172 190.031 o
-4 -8 -12 161.450 165.394 1.589 39.452 o
-4 -8 -11 146.607 150.336 2.771 23.808 o
-4 -8 -10 25.122 25.542 0.998 241.641 o
-4 -8 -9 41.407 38.756 1.151 167.326 o
-4 -8 -8 10.343 9.567 0.835 371.579 o
-4 -8 -7 184.387 186.861 4.248 11.297 o
-4 -8 -6 47.904 48.923 1.009 191.400 o
-4 -8 -5 144.150 144.040 1.549 46.629 o
-4 -8 -4 117.871 119.313 2.078 40.570 o
-4 -8 -3 190.556 194.339 3.362 15.484 o
-4 -8 -2 195.832 204.741 4.136 11.351 o
-4 -8 -1 45.714 46.438 1.212 147.025 o
-4 -7 -15 30.427 29.250 0.978 241.296 o
-4 -7 -14 65.997 68.648 1.192 124.572 o
-4 -7 -13 38.028 39.255 1.223 153.469 o
-4 -7 -12 84.681 83.910 1.600 71.938 o
-4 -7 -11 35.131 34.181 0.917 256.881 o
-4 -7 -10 113.619 113.496 1.864 48.059 o
-4 -7 -9 57.428 56.483 1.131 147.738 o
-4 -7 -8 2.375 2.761 0.866 353.331 o
-4 -7 -7 30.593 28.415 0.958 250.651 o
-4 -7 -4 72.387 71.450 1.895 60.105 o
-4 -7 -3 18.487 21.232 1.447 123.257 o
-4 -7 -2 28.191 28.578 1.141 185.652 o
-4 -7 -1 412.099 419.293 4.085 6.041 o
-4 -6 -17 460.611 465.446 8.212 2.619 o
-4 -6 -16 137.855 138.854 1.875 40.563 o
-4 -6 -15 76.654 77.247 1.100 123.587 o
-4 -6 -14 21.403 20.519 1.396 131.428 o
-4 -6 -13 57.184 54.537 1.304 120.435 o
-4 -6 -12 8.959 9.159 0.947 291.358 o
-4 -6 -11 116.021 118.488 1.742 51.032 o
-4 -6 -10 24.799 24.492 0.947 266.814 o
-4 -6 -9 90.017 87.954 1.029 114.182 o
-4 -6 -8 252.716 249.080 1.997 18.933 o
-4 -6 -7 40.436 40.579 0.897 249.463 o
-4 -6 -6 106.948 105.967 1.477 66.593 o
-4 -6 -5 420.302 426.761 4.401 5.567 o
-4 -6 -4 61.626 62.392 1.243 123.298 o
-4 -6 -3 63.046 64.002 2.588 36.182 o
-4 -6 -2 92.408 94.088 2.221 42.096 o
-4 -6 -1 562.484 567.103 14.620 1.004 o
-4 -5 -19 302.564 308.100 4.625 7.353 o
-4 -5 -18 35.071 35.302 1.080 194.795 o
-4 -5 -17 8.011 7.386 1.019 253.265 o
-4 -5 -16 119.310 120.434 2.618 29.073 o
-4 -5 -15 14.302 14.080 0.927 297.574 o
-4 -5 -14 4.404 4.799 0.988 270.772 o
-4 -5 -13 176.668 174.574 1.538 36.471 o
-4 -5 -12 50.201 51.837 1.049 175.785 o
-4 -5 -11 98.663 99.681 1.589 65.037 o
-4 -5 -10 230.097 230.099 1.284 26.426 o
-4 -5 -9 233.255 234.694 3.107 14.486 o
-4 -5 -8 130.842 130.846 1.701 47.308 o
-4 -5 -7 141.284 140.658 1.630 45.652 o
-4 -5 -6 179.414 180.453 1.712 32.953 o
-4 -5 -5 43.178 39.306 1.172 160.723 o
-4 -5 -4 328.589 332.470 4.880 6.461 o
-4 -5 -3 128.179 124.621 2.190 36.078 o
-4 -5 -2 141.829 139.038 1.406 51.786 o
-4 -5 -1 405.507 410.267 3.515 6.870 o
-4 -4 -20 84.494 83.492 1.345 90.515 o
-4 -4 -19 87.445 89.697 1.549 73.070 o
-4 -4 -18 58.639 60.242 1.263 123.350 o
-4 -4 -17 7.073 6.194 1.029 248.871 o
-4 -4 -16 25.884 26.316 0.978 249.372 o
-4 -4 -15 253.889 250.252 2.730 15.097 o
-4 -4 -14 152.888 152.170 2.537 26.195 o
-4 -4 -13 136.305 137.815 1.131 62.494 o
-4 -4 -12 246.604 239.075 2.496 16.927 o
-4 -4 -11 192.739 194.624 1.926 27.539 o
-4 -4 -10 139.142 138.977 1.661 45.556 o
-4 -4 -9 325.571 326.327 3.780 8.527 o
-4 -4 -8 1228.530 1267.940 16.739 0.506 o
-4 -4 -7 107.254 106.385 2.241 38.805 o
-4 -4 -6 357.428 361.139 5.114 5.700 o
-4 -4 -5 48.385 48.098 2.017 59.773 o
-4 -4 -4 192.542 189.999 1.650 31.037 o
-4 -4 -3 118.186 115.320 1.335 67.007 o
-4 -4 -2 482.385 480.881 1.976 6.517 o
-4 -4 -1 8.411 8.314 1.233 173.323 o
-4 -3 -21 11.955 12.521 1.233 171.947 o
-4 -3 -20 18.590 18.848 1.406 130.574 o
-4 -3 -19 16.089 17.198 1.233 169.795 o
-4 -3 -18 28.166 29.770 1.080 204.595 o
-4 -3 -17 159.268 158.079 1.701 38.477 o
-4 -3 -16 112.045 111.672 1.437 65.527 o
-4 -3 -15 175.017 171.640 2.557 23.413 o
-4 -3 -14 32.944 34.242 0.998 226.108 o
-4 -3 -13 82.489 85.051 1.202 104.201 o
-4 -3 -12 396.014 394.903 7.458 3.299 o
-4 -3 -11 148.187 146.679 2.567 26.404 o
-4 -3 -10 342.098 339.958 3.056 9.539 o
-4 -3 -9 962.591 971.991 10.484 1.029 o
-4 -3 -8 31.552 30.829 0.998 230.264 o
-4 -3 -7 151.834 152.303 2.058 33.598 o
-4 -3 -6 892.569 919.899 13.448 0.857 o
-4 -3 -5 8.186 8.772 1.090 221.196 o
-4 -3 -4 51.087 51.185 1.161 150.482 o
-4 -3 -2 210.593 207.828 1.722 26.712 o
-4 -3 -1 96.083 90.848 1.253 89.005 o
-4 -2 -21 273.741 270.057 2.241 15.798 o
-4 -2 -20 19.351 20.376 1.253 162.596 o
-4 -2 -19 63.182 61.638 1.335 110.379 o
-4 -2 -18 10.997 11.319 1.121 208.019 o
-4 -2 -17 8.196 8.059 0.998 263.378 o
-4 -2 -16 47.276 47.945 1.243 139.459 o
-4 -2 -15 84.980 84.990 1.161 106.398 o
-4 -2 -14 18.568 18.003 0.988 257.555 o
-4 -2 -13 265.736 263.455 2.629 14.709 o
-4 -2 -12 385.030 383.604 4.737 5.782 o
-4 -2 -11 202.930 199.769 2.017 25.199 o
-4 -2 -10 426.307 426.109 2.578 7.486 o
-4 -2 -9 127.556 129.583 3.790 15.635 o
-4 -2 -8 1216.540 1263.220 23.677 0.331 o
-4 -2 -7 21.790 21.619 0.988 252.332 o
-4 -2 -6 58.690 58.246 1.274 122.549 o
-4 -2 -5 185.509 183.407 2.466 23.087 o
-4 -2 -4 279.896 276.191 1.875 16.769 o
-4 -2 -3 89.084 88.127 1.253 94.111 o
-4 -2 -2 227.325 220.054 1.518 25.705 o
-4 -2 -1 488.725 473.739 5.614 3.868 o
-4 -1 -22 5.470 7.101 1.202 182.857 o
-4 -1 -21 75.364 75.189 1.396 93.193 o
-4 -1 -20 10.940 10.698 1.243 169.689 o
-4 -1 -19 116.317 115.646 1.426 63.616 o
-4 -1 -18 135.845 134.086 2.282 32.724 o
-4 -1 -17 304.131 303.576 2.690 12.128 o
-4 -1 -16 32.297 31.644 1.009 224.770 o
-4 -1 -15 34.471 33.183 0.988 228.667 o
-4 -1 -14 348.131 347.436 2.323 10.794 o
-4 -1 -13 403.238 408.789 5.654 4.576 o
-4 -1 -12 484.297 489.133 3.688 5.200 o
-4 -1 -11 346.871 345.205 2.679 10.131 o
-4 -1 -10 185.341 185.027 1.610 33.042 o
-4 -1 -9 21.392 22.445 0.907 295.757 o
-4 -1 -8 270.964 267.256 1.712 18.347 o
-4 -1 -7 395.485 392.682 5.084 5.252 o
-4 -1 -6 61.082 61.241 1.141 140.054 o
-4 -1 -5 374.578 372.703 4.778 5.896 o
-4 -1 -4 47.609 49.443 1.538 97.002 o
-4 -1 -3 597.343 586.705 4.116 3.643 o
-4 -1 -2 72.221 71.174 1.233 113.460 o
-4 -1 -1 511.380 506.932 2.140 5.794 o
-3 -11 -4 14.278 14.365 1.039 238.528 o
-3 -11 -3 126.541 132.446 3.495 17.892 o
-3 -11 -2 20.770 22.740 1.029 234.468 o
-3 -11 -1 30.186 30.636 1.742 83.410 o
-3 -10 -11 83.816 86.334 2.038 50.176 o
-3 -10 -10 77.629 80.874 3.393 21.240 o
-3 -10 -9 13.139 12.715 0.754 445.797 o
-3 -10 -8 87.313 85.642 3.393 20.887 o
-3 -10 -7 94.263 95.881 1.600 66.613 o
-3 -10 -6 98.702 95.320 2.751 29.234 o
-3 -10 -5 12.087 11.451 1.049 236.153 o
-3 -10 -4 24.002 26.336 1.324 143.303 o
-3 -10 -3 4.854 4.707 0.795 417.731 o
-3 -10 -2 67.253 68.098 1.508 88.545 o
-3 -10 -1 5.092 5.349 0.937 300.555 o
-3 -9 -14 46.944 46.967 1.671 84.468 o
-3 -9 -13 213.059 218.556 3.444 13.835 o
-3 -9 -12 9.912 12.399 1.111 212.007 o
-3 -9 -11 150.275 157.254 1.406 46.812 o
-3 -9 -10 197.889 202.591 4.870 8.838 o
-3 -9 -9 19.122 18.767 0.744 434.690 o
-3 -9 -8 56.953 58.612 1.141 145.287 o
-3 -9 -7 11.320 11.217 0.642 613.953 o
-3 -9 -6 124.785 123.837 2.914 24.240 o
-3 -9 -5 16.343 16.464 0.805 384.339 o
-3 -9 -4 1.442 2.313 0.805 409.281 o
-3 -9 -3 77.297 79.203 1.824 61.870 o
-3 -9 -2 121.650 118.580 5.196 9.054 o
-3 -9 -1 72.276 70.472 2.924 28.335 o
-3 -8 -16 34.856 36.361 1.070 197.631 o
-3 -8 -15 233.964 237.741 2.934 15.267 o
-3 -8 -14 48.512 47.874 0.876 233.262 o
-3 -8 -13 29.108 28.608 0.937 262.359 o
-3 -8 -12 41.924 42.923 1.100 177.626 o
-3 -8 -11 119.193 119.150 2.710 27.651 o
-3 -8 -10 68.962 68.424 0.846 181.113 o
-3 -8 -9 339.484 341.303 3.484 8.707 o
-3 -8 -8 26.637 28.394 0.764 378.319 o
-3 -8 -7 72.752 71.582 1.589 79.060 o
-3 -8 -6 10.957 11.309 0.744 463.392 o
-3 -8 -5 151.256 149.919 2.180 31.743 o
-3 -8 -4 559.368 570.017 6.388 2.915 o
-3 -8 -3 13.318 13.866 1.019 248.698 o
-3 -8 -2 344.591 367.069 3.953 7.522 o
-3 -8 -1 129.665 132.650 2.669 26.988 o
-3 -7 -19 54.288 55.454 1.447 103.367 o
-3 -7 -18 124.681 127.464 3.128 21.600 o
-3 -7 -17 470.664 479.628 4.106 5.062 o
-3 -7 -16 18.101 16.994 1.049 230.513 o
-3 -7 -15 142.054 145.171 2.292 31.214 o
-3 -7 -14 67.897 67.109 0.958 161.563 o
-3 -7 -13 11.560 12.501 0.713 499.718 o
-3 -7 -12 101.573 103.909 1.508 67.442 o
-3 -7 -11 89.642 88.953 1.039 113.043 o
-3 -7 -10 300.711 311.350 3.688 9.384 o
-3 -7 -9 465.323 471.559 4.524 4.816 o
-3 -7 -8 83.647 82.015 1.773 62.618 o
-3 -7 -7 85.864 86.823 1.049 116.446 o
-3 -7 -6 163.401 166.159 2.445 25.864 o
-3 -7 -5 57.492 56.534 1.151 143.924 o
-3 -7 -4 200.715 207.533 2.211 23.236 o
-3 -7 -3 1173.310 1191.840 10.046 0.825 o
-3 -7 -2 12.258 14.050 0.978 269.973 o
-3 -7 -1 965.742 1000.170 11.625 0.926 o
-3 -6 -21 47.908 49.810 1.274 132.974 o
-3 -6 -20 129.584 129.583 3.077 21.876 o
-3 -6 -19 431.388 434.902 3.708 6.112 o
-3 -6 -18 53.712 54.649 0.988 184.349 o
-3 -6 -17 55.987 55.964 0.958 187.660 o
-3 -6 -16 81.571 81.913 1.946 54.771 o
-3 -6 -15 327.964 325.725 3.525 9.025 o
-3 -6 -14 257.549 254.235 2.231 17.226 o
-3 -6 -13 53.551 52.612 0.988 186.078 o
-3 -6 -12 322.509 333.886 2.292 11.989 o
-3 -6 -11 100.592 100.048 3.454 19.615 o
-3 -6 -10 26.276 26.133 0.886 296.560 o
-3 -6 -9 419.126 418.417 3.535 6.582 o
-3 -6 -8 187.797 187.696 2.252 24.895 o
-3 -6 -7 529.033 538.230 3.535 4.624 o
-3 -6 -6 313.740 312.929 3.433 9.696 o
-3 -6 -5 219.977 220.237 2.985 15.996 o
-3 -6 -4 174.093 172.506 1.681 34.907 o
-3 -6 -3 474.507 493.871 9.607 2.057 o
-3 -6 -2 282.448 279.899 2.629 13.621 o
-3 -6 -1 422.518 432.538 5.512 4.487 o
-3 -5 -22 54.836 54.670 1.080 161.593 o
-3 -5 -21 130.841 130.408 1.314 59.827 o
-3 -5 -20 453.908 454.381 5.695 4.075 o
-3 -5 -19 263.745 263.292 3.036 13.115 o
-3 -5 -18 350.811 351.389 2.751 9.792 o
-3 -5 -17 79.537 81.108 1.752 64.924 o
-3 -5 -16 329.922 328.812 3.770 8.443 o
-3 -5 -15 270.133 271.341 3.535 11.010 o
-3 -5 -14 185.379 186.433 1.243 37.834 o
-3 -5 -13 71.515 71.786 1.732 69.594 o
-3 -5 -12 183.199 183.529 1.090 40.727 o
-3 -5 -11 305.900 305.971 3.332 10.231 o
-3 -5 -10 32.276 32.490 0.744 369.026 o
-3 -5 -9 1598.760 1636.670 14.864 0.419 o
-3 -5 -8 704.831 723.338 8.558 1.730 o
-3 -5 -7 558.768 568.244 7.621 2.454 o
-3 -5 -6 73.222 72.641 1.070 133.348 o
-3 -5 -5 89.183 87.496 1.314 89.270 o
-3 -5 -4 38.228 37.727 1.528 103.439 o
-3 -5 -3 105.716 108.667 1.029 92.659 o
-3 -5 -2 1531.610 1502.670 17.340 0.397 o
-3 -5 -1 101.328 101.769 1.263 82.190 o
-3 -4 -23 195.655 192.485 1.987 26.668 o
-3 -4 -22 14.811 14.671 1.060 229.279 o
-3 -4 -21 97.101 97.745 1.396 76.921 o
-3 -4 -20 69.670 70.451 1.060 139.806 o
-3 -4 -19 79.579 77.094 1.090 122.191 o
-3 -4 -18 32.112 32.368 1.019 220.683 o
-3 -4 -17 416.260 420.924 5.614 4.483 o
-3 -4 -16 177.901 184.783 2.099 27.778 o
-3 -4 -15 103.867 104.775 1.039 94.761 o
-3 -4 -14 93.307 89.747 2.129 45.130 o
-3 -4 -13 34.107 34.701 0.846 294.284 o
-3 -4 -12 234.907 238.036 4.452 9.262 o
-3 -4 -11 211.996 209.723 1.742 26.249 o
-3 -4 -10 1531.470 1553.970 22.006 0.309 o
-3 -4 -9 114.381 116.063 1.345 67.984 o
-3 -4 -8 395.476 397.888 3.831 6.706 o
-3 -4 -7 308.473 310.250 3.719 9.159 o
-3 -4 -6 477.563 480.759 9.618 2.060 o
-3 -4 -5 106.727 105.631 1.386 71.458 o
-3 -4 -4 259.065 254.347 4.676 8.195 o
-3 -4 -3 89.035 85.743 1.681 65.486 o
-3 -4 -2 996.768 1007.940 10.932 0.954 o
-3 -4 -1 132.446 130.846 0.998 70.657 o
-3 -3 -24 7.113 7.244 1.131 206.158 o
-3 -3 -23 63.685 64.542 1.294 114.227 o
-3 -3 -22 2.763 3.800 1.049 240.612 o
-3 -3 -21 117.007 117.571 1.375 65.210 o
-3 -3 -20 31.997 32.419 1.416 122.316 o
-3 -3 -19 173.938 171.589 3.342 16.667 o
-3 -3 -18 215.873 214.165 3.067 15.838 o
-3 -3 -16 119.349 118.936 1.600 55.148 o
-3 -3 -15 282.063 283.424 2.516 13.976 o
-3 -3 -14 7.840 7.376 0.866 349.437 o
-3 -3 -13 129.528 129.430 1.803 44.895 o
-3 -3 -12 1418.210 1460.530 18.502 0.397 o
-3 -3 -11 817.020 821.746 7.346 1.656 o
-3 -3 -10 143.567 146.404 1.253 54.363 o
-3 -3 -9 70.415 69.585 1.345 102.508 o
-3 -3 -8 674.502 670.829 5.390 2.630 o
-3 -3 -7 612.369 600.530 3.668 3.678 o
-3 -3 -6 847.517 861.877 17.462 0.632 o
-3 -3 -5 295.237 302.751 3.719 9.517 o
-3 -3 -4 383.771 374.486 1.926 9.945 o
-3 -3 -3 17.621 16.108 0.856 340.672 o
-3 -3 -2 28.737 29.087 0.876 294.922 o
-3 -3 -1 141.121 142.033 2.771 24.455 o
-3 -2 -24 10.886 10.402 1.172 190.752 o
-3 -2 -23 12.469 11.431 1.060 231.531 o
-3 -2 -21 4.763 6.266 1.121 210.520 o
-3 -2 -20 176.285 179.475 2.374 24.982 o
-3 -2 -19 107.432 105.244 1.121 86.689 o
-3 -2 -18 201.764 200.890 1.976 25.659 o
-3 -2 -17 427.714 431.173 3.851 6.032 o
-3 -2 -16 184.227 183.183 1.538 34.341 o
-3 -2 -15 173.732 172.506 2.323 26.121 o
-3 -2 -14 13.452 14.864 0.866 339.874 o
-3 -2 -13 21.305 20.560 0.866 323.484 o
-3 -2 -12 97.355 96.431 0.988 107.441 o
-3 -2 -11 156.463 154.514 0.978 55.220 o
-3 -2 -10 532.880 534.124 8.028 2.422 o
-3 -2 -9 588.121 603.882 10.117 1.678 o
-3 -2 -8 28.851 29.118 1.151 181.962 o
-3 -2 -7 124.155 124.805 1.284 64.717 o
-3 -2 -6 523.645 515.714 2.190 5.548 o
-3 -2 -5 337.208 337.534 5.002 6.162 o
-3 -2 -4 423.406 424.011 4.901 5.058 o
-3 -2 -3 123.535 117.113 2.221 36.502 o
-3 -2 -2 28.842 28.191 1.131 188.340 o
-3 -2 -1 991.157 972.622 5.817 1.414 o
-3 -1 -24 282.326 280.877 1.661 17.286 o
-3 -1 -23 20.777 22.027 1.151 189.982 o
-3 -1 -22 65.101 62.851 1.121 138.744 o
-3 -1 -21 20.744 20.539 1.019 239.955 o
-3 -1 -20 186.792 190.539 1.864 29.218 o
-3 -1 -19 149.095 146.730 1.620 43.421 o
-3 -1 -18 51.906 52.663 1.569 91.717 o
-3 -1 -17 36.486 35.628 1.100 187.059 o
-3 -1 -16 250.115 245.310 3.423 12.336 o
-3 -1 -15 104.213 104.378 1.253 80.557 o
-3 -1 -14 69.234 67.700 1.579 81.832 o
-3 -1 -13 35.134 35.231 1.039 207.948 o
-3 -1 -12 12.750 12.817 0.805 393.861 o
-3 -1 -11 475.002 470.295 6.826 3.231 o
-3 -1 -10 514.222 505.271 5.176 3.890 o
-3 -1 -9 24.728 24.411 0.723 428.402 o
-3 -1 -8 38.487 36.861 0.734 346.238 o
-3 -1 -7 462.710 458.548 4.748 4.715 o
-3 -1 -6 202.246 199.851 1.650 28.977 o
-3 -1 -5 288.769 290.291 2.252 14.472 o
-3 -1 -4 442.648 442.074 5.430 4.384 o
-3 -1 -3 285.933 275.182 4.065 9.099 o
-3 -1 -2 184.683 174.564 3.464 15.417 o
-3 -1 -1 429.721 413.873 2.180 7.966 o
-2 -11 -8 19.398 21.446 3.230 25.283 o
-2 -11 -7 40.789 40.671 1.396 119.982 o
-2 -11 -6 67.869 66.182 2.201 47.713 o
-2 -11 -5 152.808 148.727 4.962 9.391 o
-2 -11 -4 4.425 3.586 0.805 407.867 o
-2 -11 -3 10.042 10.259 0.886 330.890 o
-2 -11 -2 35.325 33.224 1.223 157.491 o
-2 -11 -1 80.209 79.152 1.172 111.316 o
-2 -10 -14 6.642 7.101 1.009 258.948 o
-2 -10 -13 7.005 7.183 1.192 185.700 o
-2 -10 -12 43.704 45.949 1.416 114.430 o
-2 -10 -11 28.842 29.841 0.998 234.431 o
-2 -10 -10 111.419 117.337 2.038 42.864 o
-2 -10 -9 24.804 24.441 1.070 213.811 o
-2 -10 -8 337.927 348.751 5.104 5.957 o
-2 -10 -7 22.480 23.158 1.039 228.409 o
-2 -10 -6 7.880 6.887 1.161 195.383 o
-2 -10 -5 77.709 76.829 2.017 52.862 o
-2 -10 -4 57.211 54.578 1.386 109.510 o
-2 -10 -3 360.764 365.490 10.983 1.876 o
-2 -10 -2 83.729 81.648 2.190 45.040 o
-2 -10 -1 539.667 531.068 5.023 3.742 o
-2 -9 -17 36.870 39.948 1.640 90.922 o
-2 -9 -16 19.481 19.327 0.998 251.088 o
-2 -9 -15 66.075 65.826 1.620 80.053 o
-2 -9 -14 40.183 40.946 1.314 133.566 o
-2 -9 -13 35.355 36.749 2.048 60.344 o
-2 -9 -12 142.681 149.745 1.345 51.591 o
-2 -9 -11 407.488 421.677 5.033 5.077 o
-2 -9 -10 154.341 156.643 2.170 31.132 o
-2 -9 -9 90.438 92.396 1.080 106.921 o
-2 -9 -8 142.052 148.238 2.231 32.082 o
-2 -9 -7 10.684 11.737 0.601 697.092 o
-2 -9 -6 197.122 190.233 3.790 13.019 o
-2 -9 -5 33.372 32.969 1.314 139.469 o
-2 -9 -4 159.713 158.273 1.559 41.143 o
-2 -9 -3 20.016 19.694 1.223 170.354 o
-2 -9 -2 110.289 102.523 3.169 22.338 o
-2 -9 -1 274.673 269.762 5.726 5.949 o
-2 -8 -19 103.103 105.325 1.844 51.925 o
-2 -8 -18 36.947 38.847 1.151 171.261 o
-2 -8 -17 39.878 39.815 2.241 50.293 o
-2 -8 -16 74.830 76.187 1.487 85.290 o
-2 -8 -15 24.087 22.180 1.518 110.942 o
-2 -8 -14 186.559 191.547 1.712 31.050 o
-2 -8 -13 212.139 216.539 4.544 9.517 o
-2 -8 -12 6.985 6.826 0.723 499.807 o
-2 -8 -11 407.335 413.038 1.691 9.023 o
-2 -8 -10 26.699 25.786 0.795 357.615 o
-2 -8 -9 685.865 682.036 16.719 0.750 o
-2 -8 -8 18.407 19.011 0.734 447.451 o
-2 -8 -7 166.907 164.213 1.783 35.156 o
-2 -8 -6 59.271 58.236 1.386 107.410 o
-2 -8 -5 118.783 119.894 1.650 53.337 o
-2 -8 -4 184.578 184.069 2.241 25.477 o
-2 -8 -3 207.948 208.480 4.646 9.326 o
-2 -8 -2 72.892 67.374 2.863 29.493 o
-2 -8 -1 28.464 29.138 0.917 273.190 o
-2 -7 -21 46.378 49.351 1.253 137.759 o
-2 -7 -20 31.879 31.349 1.212 162.859 o
-2 -7 -19 102.705 101.087 1.691 58.769 o
-2 -7 -18 395.715 405.397 4.972 5.312 o
-2 -7 -17 30.080 31.380 1.141 183.032 o
-2 -7 -16 240.672 246.105 3.658 11.690 o
-2 -7 -15 193.776 190.743 2.201 24.721 o
-2 -7 -14 160.300 160.199 2.007 32.758 o
-2 -7 -13 14.188 13.672 0.703 505.078 o
-2 -7 -12 86.496 86.131 1.335 89.521 o
-2 -7 -11 83.207 85.051 0.968 129.398 o
-2 -7 -10 1263.670 1280.280 5.889 0.915 o
-2 -7 -9 128.807 131.896 1.304 60.678 o
-2 -7 -8 1979.820 1963.250 26.163 0.204 o
-2 -7 -7 267.255 264.342 2.109 16.914 o
-2 -7 -6 284.695 292.380 1.080 18.625 o
-2 -7 -5 89.606 87.679 1.365 85.086 o
-2 -7 -3 280.155 270.781 5.879 5.679 o
-2 -7 -2 138.442 136.674 1.732 44.133 o
-2 -7 -1 248.482 242.172 6.205 5.514 o
-2 -6 -23 128.354 128.809 4.625 11.050 o
-2 -6 -22 69.996 70.359 2.089 51.606 o
-2 -6 -21 76.454 76.452 1.824 62.396 o
-2 -6 -20 19.248 19.378 1.314 148.536 o
-2 -6 -19 49.073 52.235 1.864 68.483 o
-2 -6 -18 51.657 53.804 1.243 134.024 o
-2 -6 -17 129.523 129.950 1.365 58.586 o
-2 -6 -16 506.918 502.143 5.013 4.044 o
-2 -6 -15 138.130 138.416 1.742 43.757 o
-2 -6 -14 218.274 215.418 2.924 16.546 o
-2 -6 -13 135.885 135.441 0.947 69.489 o
-2 -6 -12 81.229 81.016 1.212 105.543 o
-2 -6 -11 697.096 720.323 7.397 1.988 o
-2 -6 -10 804.651 831.791 12.582 1.008 o
-2 -6 -9 865.274 857.292 10.861 1.125 o
-2 -6 -8 142.124 142.298 2.781 24.252 o
-2 -6 -7 248.183 249.212 2.404 17.039 o
-2 -6 -6 43.767 43.768 0.713 326.659 o
-2 -6 -5 794.395 804.905 6.612 1.834 o
-2 -6 -4 94.254 94.689 0.968 112.940 o
-2 -6 -3 27.668 27.070 0.489 739.589 o
-2 -6 -2 61.727 60.681 1.324 112.841 o
-2 -6 -1 748.183 753.281 5.155 2.293 o
-2 -5 -24 76.494 80.201 1.844 60.880 o
-2 -5 -23 49.507 53.926 2.211 50.065 o
-2 -5 -22 97.955 97.368 1.589 65.661 o
-2 -5 -21 21.533 22.312 1.681 91.455 o
-2 -5 -20 306.487 307.876 3.260 10.379 o
-2 -5 -19 240.247 247.093 4.238 9.724 o
-2 -5 -18 721.170 713.028 13.479 1.007 o
-2 -5 -17 55.250 56.127 0.897 205.234 o
-2 -5 -16 704.342 712.722 6.449 2.195 o
-2 -5 -15 101.179 97.867 1.569 65.527 o
-2 -5 -14 88.331 89.564 0.968 121.428 o
-2 -5 -13 488.823 494.268 3.556 5.223 o
-2 -5 -12 372.847 385.836 2.221 9.654 o
-2 -5 -11 492.773 503.376 4.411 4.535 o
-2 -5 -10 131.949 133.210 1.538 51.579 o
-2 -5 -9 997.741 1001.110 11.421 0.919 o
-2 -5 -8 340.553 339.153 2.027 11.822 o
-2 -5 -7 284.762 294.723 5.064 6.839 o
-2 -5 -6 49.690 48.873 0.560 378.452 o
-2 -5 -5 438.208 447.708 4.585 5.112 o
-2 -5 -4 396.746 407.078 5.624 4.654 o
-2 -5 -3 724.416 727.271 5.705 2.288 o
-2 -5 -2 3232.880 3288.740 37.401 0.086 o
-2 -5 -1 39.328 38.970 1.131 174.263 o
-2 -4 -25 82.897 88.178 2.353 39.751 o
-2 -4 -24 3.484 3.607 1.681 93.826 o
-2 -4 -23 41.037 43.340 1.345 127.219 o
-2 -4 -22 234.030 238.678 1.722 22.559 o
-2 -4 -21 217.838 215.581 4.992 8.191 o
-2 -4 -20 109.680 106.028 4.157 13.860 o
-2 -4 -19 1183.860 1178.250 11.839 0.734 o
-2 -4 -18 110.212 108.565 1.090 85.738 o
-2 -4 -17 27.621 26.978 0.866 305.325 o
-2 -4 -16 96.040 94.841 1.987 49.164 o
-2 -4 -15 250.068 249.060 2.832 14.816 o
-2 -4 -14 293.736 296.913 3.729 9.586 o
-2 -4 -13 147.889 151.671 1.936 36.480 o
-2 -4 -12 36.014 36.321 0.784 322.714 o
-2 -4 -11 267.759 264.627 3.281 12.040 o
-2 -4 -10 145.695 145.650 1.854 39.006 o
-2 -4 -9 64.147 63.299 0.693 235.538 o
-2 -4 -8 14.337 14.090 0.560 766.405 o
-2 -4 -7 494.456 498.802 6.001 3.538 o
-2 -4 -6 137.911 137.010 2.506 28.582 o
-2 -4 -5 1199.390 1175.150 8.517 0.892 o
-2 -4 -4 1858.880 1822.380 13.785 0.363 o
-2 -4 -3 166.621 167.452 2.282 27.571 o
-2 -4 -2 671.162 654.028 4.432 2.954 o
-2 -4 -1 4760.240 4739.540 43.738 0.048 o
-2 -3 -25 86.336 88.820 1.915 54.449 o
-2 -3 -23 310.250 311.401 4.911 6.732 o
-2 -3 -22 215.752 220.635 1.976 23.281 o
-2 -3 -21 289.837 295.976 3.352 10.725 o
-2 -3 -20 372.697 372.988 3.729 7.384 o
-2 -3 -19 344.651 348.323 3.311 8.866 o
-2 -3 -18 567.386 558.036 5.736 3.183 o
-2 -3 -17 549.149 545.667 5.267 3.522 o
-2 -3 -16 313.132 312.613 3.545 9.444 o
-2 -3 -15 85.974 86.334 0.988 123.319 o
-2 -3 -14 51.334 50.686 0.774 261.733 o
-2 -3 -13 94.254 91.683 1.610 66.767 o
-2 -3 -12 254.553 255.152 2.904 14.175 o
-2 -3 -11 142.481 141.371 2.262 31.903 o
-2 -3 -10 323.800 321.304 2.578 11.447 o
-2 -3 -9 244.153 251.912 4.707 8.342 o
-2 -3 -8 111.954 112.233 1.274 73.460 o
-2 -3 -7 133.742 134.799 1.182 62.475 o
-2 -3 -6 66.035 65.764 0.958 165.161 o
-2 -3 -5 353.692 359.367 11.299 1.796 o
-2 -3 -4 666.357 674.955 6.877 2.243 o
-2 -3 -3 609.592 609.089 8.660 1.982 o
-2 -3 -2 342.792 340.284 4.544 6.772 o
-2 -3 -1 1140.590 1118.470 9.047 0.930 o
-2 -2 -26 48.068 50.819 1.487 102.328 o
-2 -2 -25 19.461 20.682 1.375 135.767 o
-2 -2 -24 200.452 202.805 1.936 26.099 o
-2 -2 -23 62.610 63.768 1.386 104.095 o
-2 -2 -22 441.279 441.504 5.277 4.518 o
-2 -2 -21 14.322 15.354 1.345 143.991 o
-2 -2 -20 13.320 14.141 0.988 263.766 o
-2 -2 -19 748.861 764.101 6.816 1.943 o
-2 -2 -18 821.666 832.097 12.063 1.047 o
-2 -2 -17 18.821 19.724 0.825 359.047 o
-2 -2 -16 12.663 13.601 0.784 413.216 o
-2 -2 -15 285.016 285.523 2.140 15.188 o
-2 -2 -13 330.985 335.333 4.625 6.819 o
-2 -2 -12 466.469 464.743 3.372 5.796 o
-2 -2 -11 374.368 368.658 4.646 6.089 o
-2 -2 -10 177.196 180.391 2.180 27.100 o
-2 -2 -9 1218.520 1174.290 7.651 0.921 o
-2 -2 -8 268.195 270.220 2.883 13.419 o
-2 -2 -7 214.788 211.292 2.455 20.006 o
-2 -2 -6 144.827 144.305 1.803 40.393 o
-2 -2 -5 635.735 643.311 7.376 2.230 o
-2 -2 -4 142.387 139.557 2.761 24.581 o
-2 -2 -3 1378.030 1398.220 16.403 0.463 o
-2 -2 -2 779.144 755.207 5.777 2.079 o
-2 -2 -1 1321.530 1311.230 10.881 0.674 o
-2 -1 -26 14.206 15.517 1.518 113.466 o
-2 -1 -25 94.099 95.371 2.150 43.947 o
-2 -1 -24 43.908 43.503 1.477 106.726 o
-2 -1 -23 39.899 40.141 1.263 143.471 o
-2 -1 -22 254.046 254.531 1.813 19.608 o
-2 -1 -21 30.206 29.668 1.060 209.647 o
-2 -1 -20 88.208 87.435 1.223 97.518 o
-2 -1 -19 10.393 11.574 0.886 329.973 o
-2 -1 -18 13.499 12.633 0.856 349.088 o
-2 -1 -17 16.015 16.260 0.835 359.033 o
-2 -1 -16 198.368 197.589 3.647 13.590 o
-2 -1 -15 332.215 324.615 4.045 7.899 o
-2 -1 -14 378.120 371.134 4.758 5.893 o
-2 -1 -13 103.822 100.537 2.089 43.966 o
-2 -1 -12 27.550 27.814 0.958 255.556 o
-2 -1 -11 376.105 373.141 3.158 8.220 o
-2 -1 -10 1311.150 1296.620 9.995 0.716 o
-2 -1 -9 338.859 328.741 3.922 7.986 o
-2 -1 -8 130.048 128.238 1.966 40.680 o
-2 -1 -7 976.321 966.112 5.379 1.482 o
-2 -1 -6 1530.320 1537.470 15.873 0.425 o
-2 -1 -5 542.781 540.482 8.589 2.205 o
-2 -1 -4 397.548 398.285 4.035 6.415 o
-2 -1 -3 733.333 730.002 6.031 2.186 o
-2 -1 -2 606.579 595.976 4.870 3.261 o
-2 -1 -1 699.287 677.930 5.471 2.506 o
-1 -12 -6 32.377 32.989 0.947 248.899 o
-1 -12 -5 63.862 59.743 2.710 33.319 o
-1 -12 -4 63.467 61.007 1.997 57.560 o
-1 -12 -3 5.631 5.471 0.560 831.960 o
-1 -12 -2 119.906 114.372 5.603 7.895 o
-1 -12 -1 125.040 123.603 5.145 9.171 o
-1 -11 -12 109.459 106.833 5.563 8.086 o
-1 -11 -11 24.895 24.747 1.049 221.283 o
-1 -11 -10 152.867 157.397 4.554 10.822 o
-1 -11 -9 326.556 327.855 3.678 8.706 o
-1 -11 -8 174.648 185.180 4.310 11.241 o
-1 -11 -7 63.424 65.551 1.518 89.748 o
-1 -11 -6 3.577 3.678 0.764 452.833 o
-1 -11 -5 130.722 133.781 1.192 63.597 o
-1 -11 -4 10.543 11.248 0.601 698.723 o
-1 -11 -3 57.771 55.210 2.893 29.861 o
-1 -11 -2 75.161 71.225 6.042 7.101 o
-1 -11 -1 27.251 22.516 3.342 23.540 o
-1 -10 -16 26.354 24.981 1.426 123.942 o
-1 -10 -15 11.160 11.451 2.007 65.539 o
-1 -10 -14 37.087 35.404 1.314 136.854 o
-1 -10 -13 37.958 38.430 5.359 9.165 o
-1 -10 -12 15.386 15.007 1.416 129.911 o
-1 -10 -11 114.371 112.263 3.291 20.605 o
-1 -10 -10 35.087 36.331 1.355 130.327 o
-1 -10 -9 184.303 184.630 4.238 11.361 o
-1 -10 -8 41.303 44.166 0.968 217.513 o
-1 -10 -7 159.024 165.670 4.208 12.157 o
-1 -10 -6 154.766 164.478 1.793 36.992 o
-1 -10 -5 13.668 12.297 0.998 258.973 o
-1 -10 -4 87.383 88.953 3.118 24.244 o
-1 -10 -3 13.517 12.155 0.571 752.583 o
-1 -10 -2 6.095 5.828 0.835 377.072 o
-1 -10 -1 41.293 38.797 3.260 24.368 o
-1 -9 -18 46.608 47.242 1.080 175.280 o
-1 -9 -17 61.026 61.852 1.926 61.655 o
-1 -9 -16 125.127 125.365 2.802 25.674 o
-1 -9 -15 52.296 51.980 1.375 114.194 o
-1 -9 -14 187.379 191.873 5.308 7.843 o
-1 -9 -13 51.150 52.296 1.498 99.601 o
-1 -9 -12 260.191 265.106 5.206 6.988 o
-1 -9 -11 315.406 327.610 5.726 5.419 o
-1 -9 -10 420.965 415.402 4.035 6.014 o
-1 -9 -9 565.622 573.950 9.139 1.969 o
-1 -9 -8 339.218 320.448 8.364 3.031 o
-1 -9 -7 465.039 483.958 5.553 4.017 o
-1 -9 -6 287.569 297.331 2.343 14.040 o
-1 -9 -5 93.129 99.110 2.099 45.441 o
-1 -9 -4 156.341 153.311 3.036 20.344 o
-1 -9 -3 118.637 112.762 4.004 14.587 o
-1 -9 -2 559.478 542.061 12.878 1.237 o
-1 -9 -1 267.310 269.426 1.029 21.320 o
-1 -8 -21 19.982 18.318 1.579 103.905 o
-1 -8 -20 95.711 98.703 1.396 77.340 o
-1 -8 -19 82.364 83.828 1.090 116.552 o
-1 -8 -18 27.598 27.926 0.886 292.426 o
-1 -8 -17 99.748 99.793 1.304 80.936 o
-1 -8 -16 63.474 65.479 2.333 43.529 o
-1 -8 -15 27.000 27.590 0.805 346.815 o
-1 -8 -14 69.629 71.022 1.345 102.548 o
-1 -8 -13 42.835 43.595 1.080 181.662 o
-1 -8 -12 337.229 339.225 3.515 8.713 o
-1 -8 -11 608.050 612.369 10.198 1.629 o
-1 -8 -10 19.512 20.071 0.774 401.379 o
-1 -8 -9 732.403 712.621 18.104 0.645 o
-1 -8 -8 205.054 207.859 3.270 15.230 o
-1 -8 -7 344.840 352.856 5.451 5.431 o
-1 -8 -6 127.075 127.810 2.394 31.960 o
-1 -8 -5 94.613 93.670 0.815 127.941 o
-1 -8 -4 229.405 230.069 5.186 7.527 o
-1 -8 -3 49.856 49.484 0.581 363.822 o
-1 -8 -2 124.886 126.771 1.029 74.614 o
-1 -8 -1 42.191 42.413 0.713 335.110 o
-1 -7 -22 32.060 31.604 1.579 99.931 o
-1 -7 -21 142.232 145.344 2.496 27.976 o
-1 -7 -20 239.799 236.253 2.170 19.318 o
-1 -7 -19 52.191 51.786 1.630 85.957 o
-1 -7 -18 150.559 149.837 2.404 28.338 o
-1 -7 -17 21.140 21.711 0.937 279.098 o
-1 -7 -16 13.593 13.988 0.835 364.565 o
-1 -7 -15 114.837 117.306 1.528 59.545 o
-1 -7 -14 36.076 35.210 1.131 179.045 o
-1 -7 -13 295.701 296.322 3.515 10.114 o
-1 -7 -12 73.826 73.558 0.825 171.970 o
-1 -7 -11 211.410 209.968 1.875 25.110 o
-1 -7 -10 1890.360 1909.910 24.747 0.224 o
-1 -7 -9 7.571 6.897 1.192 185.617 o
-1 -7 -8 134.204 135.920 1.487 52.108 o
-1 -7 -7 81.300 79.916 0.693 175.039 o
-1 -7 -6 2.859 3.301 0.509 1016.870 o
-1 -7 -5 222.197 223.874 3.056 15.420 o
-1 -7 -4 29.607 29.209 0.764 367.709 o
-1 -7 -3 171.830 165.659 2.547 23.998 o
-1 -7 -2 171.036 165.924 3.444 16.175 o
-1 -7 -1 103.657 95.952 4.493 12.167 o
-1 -6 -24 117.849 115.289 2.353 34.420 o
-1 -6 -23 141.552 141.860 1.498 48.920 o
-1 -6 -22 138.909 140.403 2.017 37.110 o
-1 -6 -21 147.120 149.633 1.844 38.618 o
-1 -6 -20 136.571 134.647 1.396 54.404 o
-1 -6 -19 28.653 30.422 1.161 178.732 o
-1 -6 -18 97.632 100.160 2.445 35.302 o
-1 -6 -17 57.352 55.566 1.090 156.167 o
-1 -6 -16 61.852 61.190 1.335 111.325 o
-1 -6 -15 106.958 110.654 1.314 74.058 o
-1 -6 -14 1.162 2.374 0.815 399.173 o
-1 -6 -13 157.723 161.686 1.824 36.171 o
-1 -6 -12 153.481 154.412 3.515 16.476 o
-1 -6 -11 91.281 90.685 3.403 20.577 o
-1 -6 -10 533.248 542.682 5.828 3.335 o
-1 -6 -9 60.515 60.477 1.090 150.020 o
-1 -6 -8 430.078 425.141 5.308 4.633 o
-1 -6 -7 138.752 135.869 1.915 39.731 o
-1 -6 -6 280.301 278.412 2.608 13.819 o
-1 -6 -5 274.900 277.097 1.844 17.181 o
-1 -6 -4 389.054 390.542 2.527 8.717 o
-1 -6 -3 600.874 602.588 3.810 3.692 o
-1 -6 -2 664.903 670.625 7.448 2.107 o
-1 -6 -1 42.959 41.914 0.907 239.037 o
-1 -5 -25 88.202 90.196 1.437 80.029 o
-1 -5 -24 143.136 143.368 1.579 46.186 o
-1 -5 -23 50.518 51.898 1.406 111.078 o
-1 -5 -22 11.303 11.777 1.813 80.170 o
-1 -5 -21 11.047 12.236 1.151 197.101 o
-1 -5 -20 118.316 120.944 1.365 64.467 o
-1 -5 -19 390.021 381.312 3.077 7.987 o
-1 -5 -18 356.198 361.730 3.454 8.228 o
-1 -5 -17 204.878 205.546 1.324 31.503 o
-1 -5 -16 585.007 588.631 5.553 3.110 o
-1 -5 -15 99.415 96.044 1.029 102.433 o
-1 -5 -14 34.073 33.590 0.846 295.677 o
-1 -5 -13 26.858 27.916 0.947 261.378 o
-1 -5 -12 44.755 46.407 1.141 163.038 o
-1 -5 -11 30.601 31.115 0.815 325.794 o
-1 -5 -10 393.224 395.728 7.977 3.006 o
-1 -5 -9 485.325 503.631 7.814 2.671 o
-1 -5 -8 1036.110 1058.800 9.067 1.041 o
-1 -5 -7 139.862 139.068 1.355 53.873 o
-1 -5 -6 239.122 245.219 2.180 18.990 o
-1 -5 -5 60.481 60.181 0.734 237.748 o
-1 -5 -4 34.595 33.977 0.825 305.511 o
-1 -5 -3 80.639 80.527 1.345 93.479 o
-1 -5 -2 778.598 772.863 9.832 1.380 o
-1 -5 -1 220.937 225.719 4.585 9.191 o
-1 -4 -26 64.066 64.807 1.549 86.885 o
-1 -4 -25 53.401 52.133 1.284 126.782 o
-1 -4 -23 67.848 65.520 1.742 70.787 o
-1 -4 -22 224.934 225.128 2.486 18.680 o
-1 -4 -21 282.243 280.409 4.350 8.424 o
-1 -4 -20 351.185 350.788 3.352 8.623 o
-1 -4 -19 13.792 13.907 1.080 221.737 o
-1 -4 -18 77.418 77.410 1.885 58.930 o
-1 -4 -17 788.972 802.388 3.535 2.363 o
-1 -4 -16 271.832 271.474 1.620 18.520 o
-1 -4 -15 132.660 132.558 1.406 55.684 o
-1 -4 -14 732.489 736.196 5.980 2.191 o
-1 -4 -13 1033.030 995.994 13.133 0.786 o
-1 -4 -12 79.130 81.342 1.426 87.120 o
-1 -4 -11 38.330 40.437 0.886 258.318 o
-1 -4 -10 268.836 267.592 1.915 17.584 o
-1 -4 -9 580.836 610.250 11.645 1.390 o
-1 -4 -8 541.953 564.373 7.733 2.465 o
-1 -4 -7 20.108 21.038 0.560 698.104 o
-1 -4 -6 430.184 456.093 8.008 2.803 o
-1 -4 -5 1039.690 1058.620 6.368 1.240 o
-1 -4 -4 81.129 82.361 0.968 133.285 o
-1 -4 -3 211.404 218.220 2.965 16.555 o
-1 -4 -2 2875.670 2904.520 12.419 0.180 o
-1 -4 -1 1130.430 1137.220 8.823 0.944 o
-1 -3 -26 16.009 15.384 2.598 39.082 o
-1 -3 -25 5.992 7.407 2.048 63.171 o
-1 -3 -24 11.239 9.923 1.538 111.240 o
-1 -3 -23 14.340 10.891 1.508 115.302 o
-1 -3 -22 58.847 60.782 1.538 90.626 o
-1 -3 -21 65.624 64.787 1.936 59.976 o
-1 -3 -20 93.862 95.799 2.007 48.737 o
-1 -3 -19 535.769 536.355 9.180 2.044 o
-1 -3 -18 155.227 152.445 2.537 25.988 o
-1 -3 -17 600.131 595.844 4.401 3.483 o
-1 -3 -16 437.277 434.993 2.129 7.638 o
-1 -3 -15 251.622 254.093 1.712 20.361 o
-1 -3 -14 78.898 77.012 1.752 65.646 o
-1 -3 -13 252.849 254.897 1.600 20.814 o
-1 -3 -12 608.588 618.248 12.114 1.288 o
-1 -3 -11 657.396 671.328 7.631 2.078 o
-1 -3 -10 106.963 108.045 1.467 66.696 o
-1 -3 -9 1052.690 1059.770 11.981 0.829 o
-1 -3 -8 534.013 525.709 6.541 3.032 o
-1 -3 -7 624.069 643.148 5.807 2.743 o
-1 -3 -6 141.714 140.912 1.223 56.864 o
-1 -3 -5 1527.330 1547.200 17.738 0.386 o
-1 -3 -4 842.206 842.163 9.618 1.295 o
-1 -3 -3 3372.770 3419.330 38.684 0.080 o
-1 -3 -2 1858.900 1874.050 19.296 0.287 o
-1 -3 -1 6192.650 6122.460 82.096 0.021 o
-1 -2 -26 53.770 53.396 1.518 96.113 o
-1 -2 -25 58.284 59.540 2.262 46.863 o
-1 -2 -24 123.559 124.958 3.372 19.212 o
-1 -2 -23 25.922 26.387 1.274 153.401 o
-1 -2 -22 123.489 122.604 1.630 52.406 o
-1 -2 -21 545.243 559.544 4.024 4.136 o
-1 -2 -20 103.843 108.106 1.538 64.352 o
-1 -2 -19 1830.490 1854.700 24.238 0.236 o
-1 -2 -18 493.729 484.029 7.896 2.641 o
-1 -2 -17 587.249 583.995 8.049 2.225 o
-1 -2 -16 88.200 86.650 1.284 92.559 o
-1 -2 -15 397.415 400.374 2.394 8.589 o
-1 -2 -14 278.714 278.626 3.790 9.947 o
-1 -2 -13 10.328 10.229 0.825 380.226 o
-1 -2 -12 395.181 397.858 4.289 6.133 o
-1 -2 -11 414.898 419.079 3.821 6.307 o
-1 -2 -10 536.123 553.461 10.708 1.646 o
-1 -2 -9 1185.680 1215.270 11.533 0.738 o
-1 -2 -8 1548.420 1578.100 14.783 0.440 o
-1 -2 -7 898.195 899.359 15.455 0.723 o
-1 -2 -6 184.551 183.550 2.252 25.393 o
-1 -2 -5 35.383 34.792 0.428 699.430 o
-1 -2 -4 1262.940 1276.390 8.212 0.824 o
-1 -2 -3 5865.120 5940.100 75.718 0.024 o
-1 -2 -2 4003.820 4005.190 22.394 0.087 o
-1 -2 -1 23938.200 23732.200 132.263 0.002 o
-1 -1 -27 37.904 40.855 1.538 101.799 o
-1 -1 -26 155.965 155.777 1.763 38.126 o
-1 -1 -25 99.866 99.599 2.221 40.751 o
-1 -1 -24 130.106 130.103 2.496 29.767 o
-1 -1 -23 243.381 238.128 3.148 13.844 o
-1 -1 -22 114.207 112.559 1.579 58.424 o
-1 -1 -21 235.723 226.472 3.708 11.881 o
-1 -1 -20 216.775 215.948 3.433 13.806 o
-1 -1 -19 873.261 900.928 9.526 1.239 o
-1 -1 -18 32.800 32.480 1.243 154.768 o
-1 -1 -17 265.164 263.211 3.260 12.216 o
-1 -1 -16 287.706 288.029 4.136 8.774 o
-1 -1 -15 25.691 24.930 0.784 369.547 o
-1 -1 -14 605.223 609.302 6.439 2.659 o
-1 -1 -13 533.999 532.321 4.106 4.282 o
-1 -1 -12 416.010 418.193 4.524 5.529 o
-1 -1 -11 537.769 544.047 4.962 3.747 o
-1 -1 -10 806.516 795.603 10.759 1.218 o
-1 -1 -9 21.494 21.935 0.662 517.428 o
-1 -1 -8 5142.080 5300.080 61.180 0.033 o
-1 -1 -7 1072.710 1070.120 13.234 0.743 o
-1 -1 -6 1935.380 1954.280 16.097 0.310 o
-1 -1 -5 552.339 562.549 8.079 2.323 o
-1 -1 -4 761.102 766.057 6.531 1.967 o
-1 -1 -3 3007.620 2980.290 23.372 0.135 o
-1 -1 -2 1052.510 1038.770 5.400 1.306 o
-1 -1 -1 2017.050 2005.040 17.320 0.282 o
0 0 2 170.095 163.938 2.099 29.877 o
0 0 4 5274.980 5447.990 20.988 0.054 o
0 0 6 1984.670 2085.880 15.201 0.303 o
0 0 8 139.306 141.901 2.099 35.287 o
0 0 10 3104.760 3121.800 23.565 0.127 o
0 0 12 109.728 109.278 2.741 28.184 o
0 0 14 533.529 548.041 4.096 4.231 o
0 0 16 721.887 703.329 4.799 2.546 o
0 0 18 5744.610 5854.280 36.993 0.040 o
0 0 20 4120.590 4245.100 41.802 0.059 o
0 0 22 522.936 524.802 5.868 3.407 o
0 0 24 139.791 126.415 2.231 33.665 o
0 1 1 1108.650 1186.320 9.913 0.878 o
0 1 2 2213.980 2247.840 63.523 0.055 o
0 1 3 1659.300 1693.300 24.543 0.254 o
0 1 4 2073.300 2097.250 15.904 0.282 o
0 1 5 1515.020 1538.650 9.108 0.589 o
0 1 6 4.032 6.093 1.192 186.271 o
0 1 7 64.188 63.645 2.160 49.925 o
0 1 8 2266.400 2242.320 32.429 0.143 o
0 1 9 1475.620 1505.800 10.810 0.568 o
0 1 10 173.170 175.002 2.506 23.972 o
0 1 11 376.622 381.852 2.751 8.768 o
0 1 12 1358.610 1389.310 10.086 0.665 o
0 1 13 230.987 231.516 2.292 19.332 o
0 1 14 144.795 146.964 1.661 43.394 o
0 1 15 1598.500 1621.830 10.178 0.518 o
0 1 17 195.147 194.349 1.233 35.191 o
0 1 18 1.561 2.618 0.968 283.060 o
0 1 19 116.043 113.669 1.365 66.845 o
0 1 20 27.656 28.262 1.131 189.262 o
0 1 21 8.549 10.422 1.029 247.466 o
0 1 22 23.801 26.387 1.182 177.700 o
0 1 23 31.410 30.218 1.121 188.389 o
0 1 24 4.407 4.829 1.243 171.378 o
0 1 25 34.594 35.292 1.070 198.505 o
0 1 26 132.442 130.826 1.722 46.366 o
0 1 27 52.481 53.478 1.172 146.198 o
0 2 0 1575.940 1616.480 10.963 0.510 o
0 2 1 2403.340 2452.140 28.272 0.154 o
0 2 2 843.886 902.161 13.622 0.874 o
0 2 3 2647.990 2848.210 35.862 0.108 o
0 2 4 1338.770 1376.970 9.760 0.690 o
0 2 6 951.903 976.453 7.009 1.359 o
0 2 7 324.673 333.896 3.474 9.119 o
0 2 8 154.863 155.614 1.060 53.748 o
0 2 9 87.107 88.403 0.907 130.263 o
0 2 10 1.598 1.691 0.642 643.385 o
0 2 11 354.076 362.423 3.189 8.741 o
0 2 12 834.188 846.320 5.889 1.817 o
0 2 13 474.673 480.208 2.567 6.231 o
0 2 14 1427.280 1458.300 16.719 0.437 o
0 2 15 291.581 297.790 3.505 10.224 o
0 2 16 844.741 870.231 4.951 1.896 o
0 2 17 280.170 285.533 2.404 14.434 o
0 2 18 3.437 4.279 0.917 314.760 o
0 2 19 1995.680 2036.970 9.760 0.361 o
0 2 20 1599.520 1626.070 19.439 0.337 o
0 2 21 330.221 335.954 2.802 10.473 o
0 2 22 34.377 34.782 1.019 216.280 o
0 2 23 15.270 15.883 1.070 224.412 o
0 2 24 43.135 44.685 1.284 136.070 o
0 2 25 2.320 2.995 1.080 227.301 o
0 2 27 157.454 157.234 1.650 39.898 o
0 3 1 249.394 241.714 5.481 6.683 o
0 3 2 40.816 40.641 0.387 642.137 o
0 3 3 288.453 293.735 4.452 7.998 o
0 3 4 952.015 985.745 14.060 0.770 o
0 3 5 1649.240 1353.120 65.225 0.057 o
0 3 6 49.759 50.523 1.151 154.091 o
0 3 7 8086.260 8347.690 113.842 0.011 o
0 3 8 309.296 322.995 3.444 9.658 o
0 3 9 1238.710 1266.440 16.933 0.497 o
0 3 10 2.934 3.749 0.540 904.949 o
0 3 11 3559.630 3629.270 28.802 0.093 o
0 3 12 43.272 43.921 0.723 322.379 o
0 3 13 114.453 118.203 2.068 41.461 o
0 3 14 11.028 12.083 0.825 378.205 o
0 3 15 388.048 390.838 4.187 6.391 o
0 3 16 22.799 23.484 0.835 339.300 o
0 3 17 233.281 228.867 2.537 17.744 o
0 3 18 315.402 306.725 6.082 5.056 o
0 3 19 175.744 173.127 3.260 17.144 o
0 3 20 167.462 170.947 3.933 13.285 o
0 3 21 16.883 17.615 1.060 226.936 o
0 3 22 395.889 397.481 4.106 6.353 o
0 3 23 3.798 5.400 1.151 199.740 o
0 3 25 16.831 16.464 1.019 245.168 o
0 3 26 108.937 109.451 1.416 68.164 o
0 3 27 1556.720 1579.940 15.863 0.415 o
0 4 0 524.531 524.394 5.440 3.625 o
0 4 1 0.462 1.233 0.418 1519.930 o
0 4 2 49.621 47.630 2.720 34.106 o
0 4 3 1879.210 1841.350 11.492 0.388 o
0 4 4 774.157 788.013 10.321 1.309 o
0 4 5 788.688 780.260 6.765 1.847 o
0 4 6 366.032 370.258 7.478 3.431 o
0 4 7 1.552 1.263 0.357 2081.200 o
0 4 8 1924.650 1946.010 24.645 0.221 o
0 4 9 22.229 22.047 1.304 149.184 o
0 4 10 396.115 401.495 10.198 2.055 o
0 4 11 37.916 37.421 0.876 267.041 o
0 4 12 218.751 217.150 3.668 12.634 o
0 4 13 119.781 119.690 1.620 54.179 o
0 4 14 2.382 2.730 0.764 453.667 o
0 4 15 88.823 87.435 1.467 78.270 o
0 4 17 53.140 53.264 0.998 183.595 o
0 4 18 304.805 307.794 2.883 11.468 o
0 4 19 25.082 24.401 0.856 319.549 o
0 4 20 143.184 143.449 1.691 43.397 o
0 4 22 315.300 316.699 3.311 9.912 o
0 4 23 142.628 143.938 1.681 43.710 o
0 4 24 38.119 36.739 1.009 213.609 o
0 4 25 177.085 176.856 2.129 27.928 o
0 4 26 59.005 59.804 1.121 146.362 o
0 5 1 623.849 619.593 5.125 3.026 o
0 5 2 134.519 133.292 1.549 50.548 o
0 5 3 44.339 44.685 1.610 91.352 o
0 5 4 301.433 310.810 3.240 10.529 o
0 5 5 135.665 134.341 0.907 71.313 o
0 5 6 1038.810 1047.490 12.185 0.828 o
0 5 7 386.079 392.713 14.447 1.141 o
0 5 8 1236.390 1245.050 14.773 0.575 o
0 5 9 885.501 888.111 9.658 1.218 o
0 5 10 102.236 103.563 2.038 45.565 o
0 5 11 1146.410 1160.870 15.058 0.607 o
0 5 12 369.906 368.118 3.953 7.124 o
0 5 13 67.416 67.843 1.060 143.720 o
0 5 14 199.408 202.490 2.445 21.489 o
0 5 15 59.812 59.438 0.886 196.488 o
0 5 16 182.711 185.109 1.732 31.822 o
0 5 17 30.465 30.289 0.754 371.115 o
0 5 18 152.145 153.923 1.253 50.364 o
0 5 19 1.987 2.180 0.846 370.710 o
0 5 21 106.823 110.063 1.212 80.028 o
0 5 22 111.517 113.598 1.650 56.214 o
0 5 23 21.824 23.086 0.927 282.870 o
0 5 25 48.417 48.241 1.039 182.910 o
0 6 2 824.074 821.552 4.758 2.040 o
0 6 3 41.743 41.242 0.428 580.468 o
0 6 4 265.143 262.121 2.557 15.077 o
0 6 5 985.591 976.076 10.168 1.035 o
0 6 6 108.823 106.538 0.988 93.835 o
0 6 7 206.968 204.843 1.172 32.691 o
0 6 8 440.896 443.001 5.624 4.243 o
0 6 9 72.397 71.001 1.182 119.686 o
0 6 10 72.603 69.493 1.946 57.699 o
0 6 11 399.027 389.391 3.454 7.217 o
0 6 12 48.615 48.771 1.365 118.491 o
0 6 13 9.428 8.487 0.917 310.714 o
0 6 14 198.043 198.537 2.720 19.471 o
0 6 15 255.088 259.645 2.812 14.464 o
0 6 17 13.731 13.153 0.815 382.670 o
0 6 18 284.216 291.289 2.282 14.558 o
0 6 19 38.168 40.274 0.958 229.394 o
0 6 20 33.550 34.467 1.100 190.557 o
0 6 22 5.322 5.787 0.825 386.904 o
0 6 23 5.832 7.213 0.978 275.558 o
0 6 24 64.661 64.134 1.406 100.661 o
0 7 1 613.975 606.643 5.828 2.846 o
0 7 2 674.992 680.640 10.086 1.522 o
0 7 3 1717.790 1739.470 31.359 0.182 o
0 7 4 1.833 2.211 0.306 2821.850 o
0 7 5 125.118 123.868 1.732 48.553 o
0 7 6 5.608 4.839 0.489 1088.790 o
0 7 7 179.764 180.442 2.771 20.705 o
0 7 9 14.171 14.691 0.693 517.637 o
0 7 10 10.176 10.310 0.764 441.903 o
0 7 11 6.447 7.417 0.784 426.104 o
0 7 12 7.084 8.100 0.846 366.578 o
0 7 13 230.192 226.574 3.505 12.883 o
0 7 14 30.861 29.240 1.192 169.364 o
0 7 15 238.468 237.547 2.608 16.800 o
0 7 16 68.855 70.543 1.803 66.072 o
0 7 17 989.294 992.336 7.488 1.254 o
0 7 18 154.893 154.137 2.792 22.906 o
0 7 19 61.870 60.080 1.121 143.338 o
0 7 20 334.817 328.028 3.566 8.773 o
0 7 21 135.132 131.937 1.691 46.473 o
0 7 22 27.154 27.427 0.846 318.627 o
0 7 23 15.655 14.559 1.060 228.784 o
0 8 0 298.482 293.409 1.528 16.280 o
0 8 1 6.154 6.286 0.795 416.138 o
0 8 2 27.276 28.374 0.998 237.326 o
0 8 3 177.717 180.127 1.396 37.905 o
0 8 4 424.322 423.481 6.734 3.593 o
0 8 5 14.656 13.856 0.560 765.053 o
0 8 6 54.887 51.206 1.365 114.355 o
0 8 7 2.535 2.445 0.540 906.909 o
0 8 8 34.924 31.777 1.060 203.383 o
0 8 9 242.109 242.132 4.075 10.245 o
0 8 10 19.486 19.082 0.907 300.982 o
0 8 11 1.790 2.741 0.754 466.224 o
0 8 12 40.863 39.123 1.498 106.124 o
0 8 13 5.123 5.002 0.856 360.259 o
0 8 14 256.258 256.721 2.527 15.788 o
0 8 17 100.176 97.653 1.559 66.433 o
0 8 18 15.549 15.578 0.703 498.219 o
0 8 19 14.229 11.839 0.774 422.406 o
0 8 20 111.844 112.936 1.946 45.885 o
0 8 21 55.569 53.783 1.100 157.023 o
0 9 1 191.680 189.693 1.813 29.245 o
0 9 3 15.119 14.213 0.805 388.701 o
0 9 4 216.694 211.384 2.048 23.041 o
0 9 5 11.984 10.168 1.202 181.012 o
0 9 6 59.261 50.798 4.605 12.221 o
0 9 8 243.210 241.622 3.301 13.114 o
0 9 9 511.539 508.042 5.410 3.761 o
0 9 10 183.606 186.270 1.559 33.907 o
0 9 11 24.729 24.533 0.693 460.331 o
0 9 12 44.153 43.300 0.947 220.593 o
0 9 13 16.775 16.974 0.866 333.790 o
0 9 14 9.715 10.076 0.907 316.804 o
0 9 15 28.059 25.837 1.640 94.462 o
0 9 16 330.170 310.871 9.251 2.596 o
0 9 17 11.674 11.176 1.253 166.731 o
0 9 18 158.519 151.223 3.678 15.258 o
0 9 19 354.544 355.271 3.148 8.885 o
0 10 0 13.903 12.898 1.396 134.183 o
0 10 1 2.762 3.759 0.632 662.465 o
0 10 2 47.909 46.132 1.691 82.525 o
0 10 3 194.469 193.167 2.771 19.442 o
0 10 4 59.026 58.327 1.375 108.757 o
0 10 6 14.096 13.397 0.988 263.458 o
0 10 7 125.750 124.367 4.503 11.654 o
0 10 8 508.941 503.223 7.560 2.710 o
0 10 9 1308.480 1310.590 16.892 0.476 o
0 10 10 1528.500 1515.720 18.166 0.380 o
0 10 11 362.000 352.184 5.542 5.191 o
0 10 12 124.861 117.836 2.618 28.730 o
0 10 13 210.495 206.290 2.802 17.952 o
0 10 14 148.571 147.891 1.803 39.366 o
0 10 15 200.931 198.088 3.739 13.058 o
0 10 16 128.397 127.495 3.036 22.450 o
0 11 1 247.090 245.718 7.315 4.201 o
0 11 2 98.813 98.754 2.078 45.226 o
0 11 3 29.413 28.150 0.754 378.159 o
0 11 4 150.690 141.401 3.800 14.828 o
0 11 5 234.436 223.222 3.138 14.512 o
0 11 6 16.995 16.851 0.764 421.564 o
0 11 7 526.527 512.454 2.221 5.516 o
0 11 8 21.592 22.200 0.815 358.746 o
0 11 9 128.290 113.221 6.205 6.486 o
0 11 10 60.425 51.786 2.659 34.931 o
0 11 11 431.297 406.915 10.371 1.952 o
0 11 13 26.381 24.452 1.457 119.111 o
0 12 0 15.643 14.600 1.070 224.577 o
0 12 1 190.420 183.264 5.542 7.305 o
0 12 2 73.184 70.023 2.496 37.608 o
0 12 3 63.456 57.950 2.761 32.259 o
0 12 5 289.911 253.858 1.946 16.554 o
0 12 6 262.175 216.641 1.783 20.649 o
1 0 1 229.790 231.760 3.260 13.930 o
1 0 2 1785.620 1790.170 13.061 0.392 o
1 0 3 646.622 652.572 3.525 3.354 o
1 0 4 1.968 4.361 0.448 1312.430 o
1 0 5 7.580 7.804 0.509 987.150 o
1 0 6 24.982 24.920 0.550 660.943 o
1 0 7 256.646 261.510 6.194 5.421 o
1 0 8 3239.370 3282.020 27.569 0.109 o
1 0 9 222.809 218.414 2.700 17.624 o
1 0 10 535.247 548.989 11.258 1.534 o
1 0 11 481.781 490.814 6.368 3.410 o
1 0 12 166.351 164.243 2.262 28.032 o
1 0 13 618.319 629.536 6.245 2.644 o
1 0 14 96.546 99.681 1.121 95.938 o
1 0 15 12.987 13.438 0.866 341.348 o
1 0 17 1010.070 1044.710 18.889 0.508 o
1 0 18 2168.460 2202.780 22.017 0.214 o
1 0 19 132.407 134.871 1.386 56.055 o
1 0 20 468.089 477.070 5.420 4.110 o
1 0 21 1224.670 1257.260 12.786 0.654 o
1 0 22 21.930 22.282 1.111 202.499 o
1 0 23 45.992 46.193 1.263 137.315 o
1 0 24 3.710 3.994 1.212 180.229 o
1 0 27 15.251 16.872 1.467 121.051 o
1 1 0 284.691 275.192 2.303 14.852 o
1 1 1 2017.050 2024.260 17.646 0.277 o
1 1 2 1052.510 1039.990 10.820 0.911 o
1 1 3 3007.620 3048.370 23.789 0.132 o
1 1 4 761.102 764.264 7.203 1.843 o
1 1 5 552.339 547.532 7.366 2.593 o
1 1 6 1935.380 1991.610 12.470 0.349 o
1 1 7 1072.710 1064.480 12.562 0.782 o
1 1 8 5142.080 5279.500 36.453 0.047 o
1 1 9 21.494 21.782 0.652 531.673 o
1 1 10 806.516 792.098 5.899 1.941 o
1 1 11 537.769 550.812 10.015 1.806 o
1 1 12 416.010 415.269 4.503 5.565 o
1 1 13 533.999 540.125 3.882 4.377 o
1 1 14 605.223 627.733 6.235 2.697 o
1 1 15 25.691 26.122 0.754 393.550 o
1 1 16 287.706 288.274 1.987 15.530 o
1 1 17 265.164 263.731 1.793 18.528 o
1 1 18 32.800 34.191 0.958 242.852 o
1 1 19 873.261 878.687 10.830 1.112 o
1 1 20 216.775 218.016 1.813 24.645 o
1 1 21 235.723 232.850 3.128 14.327 o
1 1 22 114.207 112.294 2.109 40.869 o
1 1 23 243.381 243.935 3.922 10.704 o
1 1 24 130.106 129.919 1.681 48.184 o
1 1 25 99.866 102.982 1.895 50.976 o
1 1 26 155.965 152.211 3.382 17.416 o
1 1 27 37.904 38.745 1.508 105.932 o
1 2 0 3517.110 3491.910 11.370 0.128 o
1 2 1 23938.200 24465.100 277.607 0.002 o
1 2 2 4003.820 4058.280 45.174 0.058 o
1 2 3 5865.120 5960.640 66.355 0.027 o
1 2 4 1262.940 1278.540 8.334 0.818 o
1 2 5 35.383 35.017 0.754 346.616 o
1 2 6 184.551 184.650 2.068 27.415 o
1 2 7 898.195 900.490 12.878 0.903 o
1 2 8 1548.420 1554.880 8.904 0.576 o
1 2 9 1185.680 1182.010 14.335 0.620 o
1 2 10 536.123 539.096 4.829 3.843 o
1 2 11 414.898 423.440 4.799 5.234 o
1 2 12 395.181 394.149 3.943 6.591 o
1 2 13 10.328 10.178 0.611 679.604 o
1 2 14 278.714 281.601 2.944 12.594 o
1 2 15 397.415 398.479 3.780 6.740 o
1 2 16 88.200 88.454 1.070 111.490 o
1 2 17 587.249 585.656 5.104 3.291 o
1 2 18 493.729 497.192 4.106 4.765 o
1 2 19 1830.490 1844.730 12.593 0.383 o
1 2 20 103.843 102.961 1.437 70.505 o
1 2 21 545.243 548.785 3.556 4.424 o
1 2 22 123.489 123.705 1.976 41.939 o
1 2 23 25.922 25.216 1.182 176.733 o
1 2 24 123.559 124.489 2.109 38.566 o
1 2 25 58.284 59.876 1.549 90.050 o
1 2 26 53.770 54.333 1.416 107.552 o
1 3 0 1178.170 1177.540 6.490 1.012 o
1 3 1 6192.650 6324.530 44.655 0.033 o
1 3 2 1858.900 1860.480 17.106 0.316 o
1 3 3 3372.770 3417.430 26.102 0.106 o
1 3 4 842.206 843.661 11.951 1.039 o
1 3 5 1527.330 1546.020 15.486 0.433 o
1 3 6 141.714 142.553 0.835 68.140 o
1 3 7 624.069 626.245 3.994 3.409 o
1 3 8 534.013 521.307 3.444 4.709 o
1 3 9 1052.690 1043.040 10.810 0.910 o
1 3 10 106.963 105.478 1.752 54.510 o
1 3 11 657.396 666.427 5.369 2.709 o
1 3 12 608.588 629.261 7.794 2.197 o
1 3 13 252.849 257.679 2.486 16.136 o
1 3 14 78.898 76.880 1.212 108.748 o
1 3 15 251.622 257.322 2.690 15.229 o
1 3 16 437.277 442.757 3.393 6.306 o
1 3 17 600.131 607.509 4.452 3.429 o
1 3 18 155.227 152.598 2.353 28.483 o
1 3 19 535.769 528.847 5.288 3.631 o
1 3 20 93.862 93.456 1.712 61.389 o
1 3 21 65.624 64.511 1.508 89.987 o
1 3 22 58.847 57.930 1.100 151.276 o
1 3 23 14.340 15.150 1.049 233.764 o
1 3 24 11.239 10.524 1.202 181.178 o
1 3 25 5.992 5.227 1.141 202.966 o
1 3 26 16.009 18.461 1.172 187.166 o
1 4 0 32.199 31.746 0.581 530.609 o
1 4 1 1130.430 1126.390 10.158 0.869 o
1 4 2 2875.670 2906.540 16.097 0.168 o
1 4 3 211.404 214.002 3.036 16.218 o
1 4 4 81.129 83.502 0.408 215.743 o
1 4 5 1039.690 1063.550 7.743 1.134 o
1 4 6 430.184 447.525 6.276 3.817 o
1 4 7 20.108 19.561 0.408 1158.590 o
1 4 8 541.953 543.049 4.931 3.740 o
1 4 9 580.836 588.865 6.816 2.642 o
1 4 10 268.836 260.185 3.933 9.946 o
1 4 11 38.330 38.633 1.019 208.576 o
1 4 12 79.130 80.782 0.988 133.800 o
1 4 13 1033.030 1049.680 11.747 0.859 o
1 4 14 732.489 733.150 7.814 1.815 o
1 4 15 132.660 133.444 1.009 69.496 o
1 4 16 271.832 268.264 4.921 7.406 o
1 4 17 788.972 793.423 9.567 1.392 o
1 4 18 77.418 75.739 0.927 147.740 o
1 4 19 13.792 14.426 1.029 243.437 o
1 4 20 351.185 351.053 1.966 11.334 o
1 4 21 282.243 278.972 3.647 10.271 o
1 4 22 224.934 222.560 2.476 18.827 o
1 4 23 67.848 67.344 2.292 44.363 o
1 4 25 53.401 51.420 1.498 98.860 o
1 4 26 64.066 63.625 1.355 106.828 o
1 5 0 807.710 841.918 13.774 0.896 o
1 5 1 220.937 226.554 3.749 12.101 o
1 5 2 778.598 788.023 8.354 1.592 o
1 5 3 80.639 82.493 1.009 128.555 o
1 5 4 34.595 34.884 0.418 726.428 o
1 5 5 60.481 61.221 0.469 329.927 o
1 5 6 239.122 243.874 1.976 20.269 o
1 5 7 139.862 138.172 1.049 63.522 o
1 5 8 1036.110 1045.460 8.874 1.062 o
1 5 9 485.325 475.267 4.839 4.404 o
1 5 10 393.224 396.146 3.250 7.539 o
1 5 11 30.601 30.890 0.499 665.668 o
1 5 12 44.755 44.634 0.713 321.400 o
1 5 13 26.858 25.990 0.958 257.838 o
1 5 14 34.073 34.884 0.591 494.888 o
1 5 15 99.415 99.161 1.029 101.162 o
1 5 16 585.007 584.026 4.289 3.655 o
1 5 17 204.878 203.488 1.538 29.513 o
1 5 18 356.198 357.054 1.783 11.377 o
1 5 19 390.021 389.289 4.289 6.246 o
1 5 20 118.316 117.571 1.253 70.193 o
1 5 21 11.047 11.869 1.039 241.157 o
1 5 22 11.303 11.737 0.907 314.760 o
1 5 23 50.518 49.993 1.039 179.076 o
1 5 24 143.136 143.622 1.498 48.260 o
1 5 25 88.202 85.856 1.701 64.617 o
1 6 0 543.417 547.746 4.136 4.135 o
1 6 1 42.959 44.716 0.825 270.308 o
1 6 2 664.903 666.499 5.277 2.706 o
1 6 3 600.874 595.233 9.984 1.695 o
1 6 4 389.054 379.753 5.766 4.666 o
1 6 5 274.900 264.097 2.649 14.201 o
1 6 6 280.301 277.240 4.014 9.317 o
1 6 7 138.752 136.919 1.864 40.814 o
1 6 8 430.078 430.908 4.147 5.700 o
1 6 9 60.515 59.815 1.019 164.393 o
1 6 10 533.248 526.238 6.602 3.006 o
1 6 11 91.281 88.413 1.304 88.624 o
1 6 12 153.481 148.676 0.958 58.013 o
1 6 13 157.723 153.678 1.172 50.550 o
1 6 14 1.162 1.620 0.469 1206.530 o
1 6 15 106.958 108.178 1.141 84.790 o
1 6 16 61.852 63.462 0.825 204.414 o
1 6 17 57.352 57.726 1.111 151.022 o
1 6 18 97.632 97.470 1.763 57.482 o
1 6 19 28.653 28.496 0.927 268.222 o
1 6 20 136.571 135.574 1.640 47.105 o
1 6 21 147.120 146.934 2.027 35.197 o
1 6 22 138.909 136.032 1.426 52.531 o
1 6 23 141.552 139.883 1.712 43.634 o
1 6 24 117.849 114.117 1.915 45.559 o
1 7 0 751.480 735.483 5.889 2.158 o
1 7 1 103.657 99.121 3.148 22.943 o
1 7 2 171.036 172.465 0.978 47.216 o
1 7 3 171.830 170.081 1.070 45.803 o
1 7 4 29.607 28.568 0.744 385.172 o
1 7 5 222.197 220.461 4.666 8.976 o
1 7 6 2.859 3.607 0.408 1583.030 o
1 7 7 81.300 79.855 2.934 27.510 o
1 7 8 134.204 132.334 2.078 37.119 o
1 7 9 7.571 8.191 0.611 692.292 o
1 7 10 1890.360 1888.880 31.502 0.170 o
1 7 11 211.410 204.721 4.004 11.552 o
1 7 12 73.826 71.806 0.998 143.799 o
1 7 13 295.701 291.289 5.257 6.415 o
1 7 14 36.076 42.790 2.741 34.264 o
1 7 15 114.837 114.250 0.846 94.817 o
1 7 16 13.593 12.358 0.632 622.049 o
1 7 17 21.140 20.234 0.825 353.844 o
1 7 18 150.559 141.839 1.365 49.878 o
1 7 19 52.191 50.462 0.835 236.853 o
1 7 20 239.799 234.857 1.579 23.104 o
1 7 21 142.232 136.847 1.946 38.382 o
1 7 22 32.060 31.899 0.998 228.879 o
1 8 0 11.856 11.869 0.611 670.072 o
1 8 1 42.191 42.230 0.530 471.272 o
1 8 2 124.886 119.935 1.926 43.389 o
1 8 3 49.856 50.411 0.958 201.911 o
1 8 4 229.405 241.612 5.563 6.703 o
1 8 5 94.613 87.343 4.819 10.799 o
1 8 6 127.075 128.544 4.024 14.132 o
1 8 7 344.840 339.642 6.011 4.842 o
1 8 8 205.054 207.329 3.036 16.654 o
1 8 9 732.403 720.465 11.788 1.190 o
1 8 10 19.512 18.817 0.927 288.880 o
1 8 11 608.050 606.470 2.669 4.043 o
1 8 12 337.229 340.152 2.241 11.459 o
1 8 13 42.835 40.712 3.087 27.044 o
1 8 14 69.629 68.362 1.019 147.636 o
1 8 15 27.000 26.122 0.927 272.800 o
1 8 16 63.474 57.013 1.223 126.907 o
1 8 17 99.748 93.252 2.384 36.887 o
1 8 18 27.598 26.499 0.693 444.058 o
1 8 19 82.364 77.990 1.172 110.081 o
1 8 20 95.711 90.349 1.437 76.641 o
1 8 21 19.982 18.838 0.917 294.266 o
1 9 0 46.689 46.152 0.520 432.929 o
1 9 1 267.310 260.959 6.327 5.185 o
1 9 2 559.478 544.781 13.693 1.123 o
1 9 3 118.637 128.198 9.332 2.966 o
1 9 4 156.341 166.250 8.120 3.792 o
1 9 5 93.129 93.191 2.863 27.721 o
1 9 6 287.569 296.995 9.567 2.529 o
1 9 7 465.039 501.767 13.652 1.193 o
1 9 8 339.218 314.437 10.443 2.099 o
1 9 9 565.622 588.264 20.387 0.567 o
1 9 10 420.965 421.708 2.180 8.070 o
1 9 11 315.406 325.328 8.171 3.202 o
1 9 12 260.191 254.846 5.950 5.770 o
1 9 13 51.150 48.903 1.487 101.455 o
1 9 14 187.379 183.621 3.607 14.343 o
1 9 15 52.296 53.050 1.640 84.817 o
1 9 16 125.127 121.392 3.668 16.703 o
1 9 17 61.026 62.168 3.770 17.918 o
1 9 18 46.608 44.797 1.212 146.967 o
1 10 0 563.636 556.986 12.440 1.296 o
1 10 1 41.293 42.882 1.111 175.658 o
1 10 2 6.095 6.347 0.866 350.967 o
1 10 3 13.517 15.038 0.958 279.784 o
1 10 4 87.383 91.316 1.437 80.146 o
1 10 5 13.668 13.907 0.734 467.090 o
1 10 6 154.766 154.116 4.452 11.239 o
1 10 7 159.024 159.791 3.505 16.273 o
1 10 8 41.303 39.010 1.650 88.900 o
1 10 9 184.303 182.511 1.274 38.060 o
1 10 10 35.087 34.609 1.121 183.070 o
1 10 11 114.371 108.106 3.749 16.526 o
1 10 12 15.386 15.017 0.774 416.878 o
1 10 13 37.958 35.750 1.121 179.814 o
1 10 14 37.087 35.791 0.947 238.880 o
1 10 15 11.160 9.995 0.703 517.641 o
1 10 16 26.354 25.338 0.846 322.650 o
1 11 0 20.159 19.612 1.844 76.601 o
1 11 1 27.251 24.441 1.192 173.343 o
1 11 2 75.161 76.024 1.355 96.891 o
1 11 3 57.771 57.828 4.788 11.311 o
1 11 4 10.543 9.546 1.335 147.585 o
1 11 5 130.722 129.838 1.447 55.398 o
1 11 6 3.577 2.099 0.550 872.267 o
1 11 7 63.424 54.558 5.583 8.357 o
1 11 8 174.648 177.416 6.643 5.414 o
1 11 9 326.556 306.633 13.795 1.285 o
1 11 10 152.867 145.039 3.861 14.351 o
1 11 11 24.895 22.923 0.774 383.058 o
1 11 12 109.459 104.856 3.505 18.779 o
1 12 0 345.507 332.643 9.434 2.469 o
1 12 1 125.040 124.275 3.668 16.666 o
1 12 2 119.906 117.531 2.455 32.053 o
1 12 3 5.631 4.697 1.956 69.260 o
1 12 4 63.467 61.700 1.752 71.760 o
1 12 5 63.862 65.805 1.915 61.301 o
1 12 6 32.377 31.094 0.958 245.912 o
2 0 0 742.014 729.879 22.088 0.462 o
2 0 1 955.515 918.829 10.310 1.073 o
2 0 2 1078.150 1061.830 9.495 0.973 o
2 0 3 433.111 432.222 5.553 4.384 o
2 0 4 2040.970 2053.850 18.726 0.262 o
2 0 5 166.002 164.732 2.812 21.655 o
2 0 6 66.914 65.235 1.324 108.205 o
2 0 7 3143.340 3131.090 18.970 0.138 o
2 0 8 585.690 596.048 8.629 2.049 o
2 0 9 884.824 894.092 12.307 0.960 o
2 0 10 1493.970 1491.210 10.239 0.579 o
2 0 11 1757.990 1751.700 15.700 0.361 o
2 0 12 97.221 96.166 1.324 81.851 o
2 0 13 449.961 445.202 2.863 6.623 o
2 0 14 182.890 180.626 2.313 25.015 o
2 0 15 60.847 60.895 0.927 183.399 o
2 0 16 75.652 75.841 1.314 100.655 o
2 0 17 37.438 35.139 0.866 275.493 o
2 0 18 827.794 855.041 9.974 1.260 o
2 0 19 16.667 18.125 0.907 305.389 o
2 0 20 53.740 53.355 0.998 182.674 o
2 0 21 103.758 101.036 2.649 30.520 o
2 0 22 13.998 13.520 1.172 189.104 o
2 0 23 1.985 4.228 1.335 148.855 o
2 0 25 165.604 165.619 2.598 23.910 o
2 1 0 70.831 70.298 1.355 100.987 o
2 1 1 699.287 686.406 4.870 2.646 o
2 1 2 606.579 595.813 4.452 3.426 o
2 1 3 733.333 722.982 8.293 1.732 o
2 1 4 397.548 387.934 1.987 9.278 o
2 1 5 542.781 536.264 7.244 2.686 o
2 1 6 1530.320 1530.910 13.622 0.476 o
2 1 7 976.321 968.150 12.144 0.891 o
2 1 8 130.048 126.496 1.936 41.592 o
2 1 9 338.859 335.791 5.094 6.025 o
2 1 10 1311.150 1295.120 18.991 0.421 o
2 1 11 376.105 371.980 5.308 5.261 o
2 1 12 27.550 27.783 0.876 298.564 o
2 1 13 103.822 102.442 2.190 40.873 o
2 1 14 378.120 373.712 2.914 8.565 o
2 1 15 332.215 331.482 4.890 6.411 o
2 1 16 198.368 198.424 2.170 24.236 o
2 1 17 16.015 17.024 0.897 313.556 o
2 1 18 13.499 12.328 0.947 286.845 o
2 1 19 10.393 11.064 0.886 330.210 o
2 1 20 88.208 89.248 1.100 108.132 o
2 1 21 30.206 28.262 0.988 237.936 o
2 1 22 254.046 255.030 4.035 10.000 o
2 1 23 39.899 42.261 1.549 99.727 o
2 1 24 43.908 44.563 1.365 122.134 o
2 1 25 94.099 94.648 1.875 53.894 o
2 1 26 14.206 14.559 1.477 119.794 o
2 2 0 3357.310 3387.670 37.207 0.083 o
2 2 1 1321.530 1311.480 18.573 0.428 o
2 2 2 779.144 762.461 8.609 1.570 o
2 2 3 1378.030 1367.620 11.034 0.630 o
2 2 4 142.387 138.966 0.835 68.732 o
2 2 5 635.735 646.143 6.429 2.501 o
2 2 6 144.827 142.216 2.313 30.732 o
2 2 7 214.788 211.445 2.425 20.228 o
2 2 8 268.195 267.347 3.107 12.615 o
2 2 9 1218.520 1218.830 11.441 0.724 o
2 2 10 177.196 177.294 2.394 24.771 o
2 2 11 374.368 372.856 5.267 5.317 o
2 2 12 466.469 464.651 3.199 5.944 o
2 2 13 330.985 326.530 2.792 10.612 o
2 2 15 285.016 285.717 2.048 15.524 o
2 2 16 12.663 13.122 0.784 413.636 o
2 2 17 18.821 20.407 0.835 350.367 o
2 2 18 821.666 841.521 11.767 1.073 o
2 2 19 748.861 756.399 5.288 2.259 o
2 2 20 13.320 13.642 0.958 280.552 o
2 2 21 14.322 15.792 0.937 290.509 o
2 2 22 441.279 445.935 5.991 3.962 o
2 2 23 62.610 62.392 1.630 80.963 o
2 2 24 200.452 198.730 2.160 24.126 o
2 2 25 19.461 20.091 1.212 173.279 o
2 2 26 48.068 48.139 1.926 65.121 o
2 3 0 1536.110 1518.290 8.303 0.603 o
2 3 1 1140.590 1123.290 8.018 0.988 o
2 3 2 342.792 337.472 3.097 9.467 o
2 3 3 609.592 597.882 4.462 3.399 o
2 3 4 666.357 666.866 4.982 2.786 o
2 3 5 353.692 351.298 1.712 11.704 o
2 3 6 66.035 64.664 0.683 231.198 o
2 3 7 133.742 130.235 1.335 58.094 o
2 3 8 111.954 109.920 1.528 61.730 o
2 3 9 244.153 245.076 2.404 17.394 o
2 3 10 323.800 323.066 2.608 11.340 o
2 3 11 142.481 141.473 2.231 32.432 o
2 3 12 254.553 254.113 2.170 17.726 o
2 3 13 94.254 94.149 1.100 101.354 o
2 3 14 51.334 51.287 0.876 223.879 o
2 3 15 85.974 84.276 0.876 137.907 o
2 3 16 313.132 312.104 3.260 10.151 o
2 3 17 549.149 547.012 5.267 3.518 o
2 3 18 567.386 557.475 5.593 3.247 o
2 3 19 344.651 340.356 2.598 10.437 o
2 3 20 372.697 362.912 3.739 7.450 o
2 3 21 289.837 288.315 2.119 14.940 o
2 3 22 215.752 216.030 1.722 25.637 o
2 3 23 310.250 308.976 4.778 6.974 o
2 3 25 86.336 87.007 1.406 83.848 o
2 4 0 1806.020 1837.590 13.734 0.373 o
2 4 1 4760.240 4693.400 21.375 0.066 o
2 4 2 671.162 668.404 7.091 2.184 o
2 4 3 166.621 169.317 0.825 51.728 o
2 4 4 1858.880 1840.690 12.165 0.383 o
2 4 5 1199.390 1188.250 8.161 0.905 o
2 4 6 137.911 135.401 1.875 40.867 o
2 4 7 494.456 499.525 4.921 4.196 o
2 4 8 14.337 14.253 0.540 818.854 o
2 4 9 64.147 63.289 0.947 171.823 o
2 4 10 145.695 146.801 2.068 34.642 o
2 4 11 267.759 268.539 2.455 15.235 o
2 4 12 36.014 36.107 0.856 282.763 o
2 4 13 147.889 147.443 1.029 58.718 o
2 4 14 293.736 294.499 2.904 11.989 o
2 4 15 250.068 250.761 2.425 16.782 o
2 4 16 96.040 96.095 1.202 91.244 o
2 4 17 27.621 26.418 0.866 305.895 o
2 4 18 110.212 113.516 1.437 65.876 o
2 4 19 1183.860 1190.770 8.874 0.879 o
2 4 20 109.680 109.207 1.426 67.414 o
2 4 21 217.838 214.562 2.068 22.631 o
2 4 22 234.030 233.777 1.946 21.291 o
2 4 23 41.037 41.354 1.406 118.184 o
2 4 24 3.484 3.046 1.284 160.838 o
2 4 25 82.897 82.442 1.640 70.270 o
2 5 0 4692.870 4713.780 37.829 0.054 o
2 5 1 39.328 41.262 1.528 102.494 o
2 5 2 3232.880 3229.720 83.563 0.031 o
2 5 3 724.416 721.148 5.553 2.332 o
2 5 4 396.746 395.881 4.850 5.478 o
2 5 5 438.208 436.033 4.147 5.582 o
2 5 6 49.690 50.584 0.662 317.897 o
2 5 7 284.762 287.601 3.393 10.852 o
2 5 8 340.553 341.334 2.842 10.016 o
2 5 9 997.741 1000.210 5.288 1.426 o
2 5 10 131.949 133.292 1.487 53.160 o
2 5 11 492.773 488.665 1.956 6.302 o
2 5 12 372.847 382.922 2.822 8.728 o
2 5 13 488.823 488.216 6.653 3.232 o
2 5 14 88.331 87.109 1.141 104.980 o
2 5 15 101.179 98.927 1.579 64.833 o
2 5 16 704.342 699.875 4.799 2.618 o
2 5 17 55.250 55.199 1.304 121.476 o
2 5 18 721.170 722.472 6.765 2.068 o
2 5 19 240.247 239.962 2.516 17.146 o
2 5 20 306.487 306.826 3.678 9.333 o
2 5 21 21.533 20.702 0.968 263.119 o
2 5 22 97.955 93.792 1.416 76.164 o
2 5 23 49.507 47.986 1.100 166.739 o
2 5 24 76.494 73.803 1.212 111.681 o
2 6 0 130.712 126.710 3.474 18.021 o
2 6 1 748.183 758.865 7.733 1.776 o
2 6 2 61.727 61.883 0.693 244.554 o
2 6 3 27.668 27.264 0.632 511.070 o
2 6 4 94.254 94.088 0.723 137.492 o
2 6 5 794.395 777.397 11.777 1.118 o
2 6 6 43.767 42.006 0.611 396.477 o
2 6 7 248.183 249.060 2.975 14.237 o
2 6 8 142.124 144.550 2.639 26.009 o
2 6 9 865.274 872.320 7.397 1.525 o
2 6 10 804.651 802.704 4.727 2.126 o
2 6 11 697.096 706.161 7.661 1.945 o
2 6 12 81.229 78.062 1.355 92.936 o
2 6 13 135.885 133.251 1.793 43.465 o
2 6 14 218.274 215.724 2.435 19.768 o
2 6 15 138.130 139.028 1.803 42.187 o
2 6 16 506.918 503.947 3.413 5.081 o
2 6 17 129.523 126.904 1.151 67.191 o
2 6 18 51.657 51.104 1.111 160.495 o
2 6 19 49.073 51.236 1.172 150.264 o
2 6 20 19.248 18.644 0.754 423.914 o
2 6 21 76.454 75.301 1.039 132.853 o
2 6 22 69.996 69.931 1.763 68.336 o
2 6 23 128.354 124.917 1.854 44.198 o
2 7 1 248.482 244.740 5.227 7.170 o
2 7 2 138.442 143.500 2.883 23.222 o
2 7 3 280.155 281.061 7.295 4.040 o
2 7 4 1.584 1.976 0.520 981.083 o
2 7 5 89.606 89.156 0.652 156.663 o
2 7 6 284.695 278.188 2.364 14.547 o
2 7 7 267.255 265.086 6.520 4.934 o
2 7 8 1979.820 2004.310 24.564 0.216 o
2 7 9 128.807 130.021 1.976 40.490 o
2 7 10 1263.670 1258.560 9.027 0.795 o
2 7 11 83.207 83.095 2.343 40.278 o
2 7 12 86.496 86.956 1.976 52.059 o
2 7 13 14.188 14.131 0.754 442.052 o
2 7 14 160.300 152.782 2.415 27.138 o
2 7 15 193.776 190.060 3.219 16.337 o
2 7 16 240.672 245.942 3.576 12.004 o
2 7 17 30.080 29.688 0.713 407.701 o
2 7 18 395.715 398.927 4.880 5.440 o
2 7 19 102.705 102.982 2.221 40.153 o
2 7 20 31.879 31.665 0.805 328.307 o
2 7 21 46.378 45.011 1.009 196.306 o
2 8 0 76.035 75.484 0.886 156.293 o
2 8 1 28.464 29.128 1.518 108.971 o
2 8 2 72.892 73.294 0.886 162.684 o
2 8 3 207.948 209.744 3.708 12.851 o
2 8 4 184.578 185.812 4.534 10.213 o
2 8 5 118.783 122.737 2.374 33.495 o
2 8 6 59.271 59.519 1.406 104.660 o
2 8 7 166.907 157.499 4.717 10.011 o
2 8 8 18.407 16.546 0.825 362.884 o
2 8 9 685.865 663.402 11.747 1.258 o
2 8 10 26.699 26.459 0.856 314.104 o
2 8 11 407.335 421.423 6.622 3.749 o
2 8 12 6.985 8.303 0.713 512.863 o
2 8 13 212.139 209.662 3.240 15.097 o
2 8 14 186.559 185.343 3.332 15.991 o
2 8 15 24.087 23.810 0.998 243.838 o
2 8 16 74.830 74.109 1.253 108.198 o
2 8 17 39.878 39.968 1.090 184.149 o
2 8 18 36.947 36.504 0.815 301.864 o
2 8 19 103.103 100.425 1.202 85.555 o
2 9 0 0.757 2.048 0.876 345.519 o
2 9 1 274.673 276.965 3.678 10.384 o
2 9 2 110.289 115.116 1.620 57.569 o
2 9 3 20.016 20.611 1.335 143.728 o
2 9 4 159.713 160.331 5.186 8.574 o
2 9 5 33.372 35.057 0.897 269.004 o
2 9 6 197.122 189.459 3.270 15.892 o
2 9 7 10.684 10.636 0.479 1072.770 o
2 9 8 142.052 136.124 4.656 10.704 o
2 9 9 90.438 93.802 1.701 62.820 o
2 9 10 154.341 158.456 2.466 26.741 o
2 9 11 407.488 427.709 6.724 3.664 o
2 9 12 142.681 150.673 4.941 9.556 o
2 9 13 35.355 36.443 1.712 84.720 o
2 9 14 40.183 42.342 1.813 74.658 o
2 9 15 66.075 63.758 1.793 68.187 o
2 9 16 19.481 18.135 1.284 155.589 o
2 9 17 36.870 36.423 1.294 140.542 o
2 10 0 3.333 4.636 0.897 329.167 o
2 10 1 539.667 528.989 9.913 1.845 o
2 10 2 83.729 82.004 1.253 99.508 o
2 10 3 360.764 367.008 8.181 3.022 o
2 10 4 57.211 56.259 1.538 92.135 o
2 10 5 77.709 79.957 1.681 69.793 o
2 10 6 7.880 7.458 0.795 413.928 o
2 10 7 22.480 20.733 1.691 90.363 o
2 10 8 337.927 338.858 4.442 7.007 o
2 10 9 24.804 24.513 1.997 64.964 o
2 10 10 111.419 115.554 2.303 36.255 o
2 10 11 28.842 29.515 1.457 117.585 o
2 10 12 43.704 42.923 1.477 106.922 o
2 10 13 7.005 6.714 0.734 486.259 o
2 10 14 6.642 6.694 0.866 350.514 o
2 11 0 225.292 221.674 5.359 7.234 o
2 11 1 80.209 79.254 2.863 28.816 o
2 11 2 35.325 36.677 1.233 154.029 o
2 11 3 10.042 8.517 1.141 201.549 o
2 11 4 4.425 3.739 1.345 146.480 o
2 11 5 152.808 154.391 5.227 8.547 o
2 11 6 67.869 72.183 1.518 86.544 o
2 11 7 40.789 41.945 1.528 101.886 o
2 11 8 19.398 17.493 1.243 165.754 o
3 0 1 194.816 181.033 5.573 7.211 o
3 0 2 718.630 686.987 7.244 2.011 o
3 0 3 1837.700 1807.820 12.643 0.385 o
3 0 4 82.606 83.971 2.333 40.590 o
3 0 6 37.632 37.971 0.795 309.479 o
3 0 7 243.658 236.762 2.506 17.101 o
3 0 8 288.997 285.604 4.799 7.337 o
3 0 9 717.608 720.425 8.405 1.740 o
3 0 10 4.486 4.901 0.866 352.208 o
3 0 11 9.405 9.485 0.744 467.754 o
3 0 12 51.623 53.121 0.835 235.101 o
3 0 13 151.022 150.265 1.426 47.064 o
3 0 14 2.642 3.036 0.856 361.672 o
3 0 15 4.733 3.484 1.019 254.895 o
3 0 16 378.445 367.110 8.568 2.774 o
3 0 18 44.450 43.748 0.988 206.236 o
3 0 19 158.514 155.573 1.487 43.169 o
3 0 20 464.728 464.030 5.339 4.232 o
3 0 21 327.386 326.265 2.720 10.896 o
3 0 22 54.252 54.986 1.111 155.710 o
3 0 23 64.809 63.890 1.437 97.436 o
3 0 24 6.806 7.203 1.182 188.935 o
3 1 0 942.128 931.961 16.301 0.654 o
3 1 1 429.721 420.587 2.058 8.018 o
3 1 2 184.683 183.458 1.763 31.255 o
3 1 3 285.933 273.847 5.237 6.630 o
3 1 4 442.648 446.078 7.305 3.137 o
3 1 5 288.769 289.792 1.172 18.146 o
3 1 6 202.246 200.279 2.598 20.114 o
3 1 7 462.710 457.000 2.241 6.859 o
3 1 8 38.487 37.859 0.988 219.482 o
3 1 9 24.728 25.206 0.723 426.969 o
3 1 10 514.222 511.415 6.724 3.051 o
3 1 11 475.002 459.822 3.841 5.332 o
3 1 12 12.750 13.265 0.774 423.845 o
3 1 13 35.134 35.526 0.835 296.436 o
3 1 14 69.234 68.006 0.927 164.759 o
3 1 15 104.213 103.960 1.151 87.161 o
3 1 16 250.115 247.277 2.537 16.301 o
3 1 17 36.486 36.779 1.803 76.595 o
3 1 18 51.906 52.938 1.039 175.405 o
3 1 19 149.095 147.779 1.263 52.036 o
3 1 20 186.792 185.761 2.659 21.089 o
3 1 21 20.744 21.925 1.019 239.292 o
3 1 22 65.101 65.000 1.243 119.731 o
3 1 23 20.777 21.456 1.263 159.268 o
3 1 24 282.326 280.123 2.608 13.697 o
3 2 0 1481.810 1468.900 16.668 0.425 o
3 2 1 991.157 979.958 7.386 1.269 o
3 2 2 28.842 28.680 1.019 226.903 o
3 2 3 123.535 120.903 1.090 74.256 o
3 2 4 423.406 421.545 3.270 6.798 o
3 2 5 337.208 332.613 4.839 6.427 o
3 2 6 523.645 522.540 4.819 3.982 o
3 2 7 124.155 123.379 2.119 38.321 o
3 2 8 28.851 28.313 0.703 424.873 o
3 2 9 588.121 603.179 15.568 0.890 o
3 2 10 532.880 534.715 4.585 4.012 o
3 2 11 156.463 147.963 2.904 21.798 o
3 2 12 97.355 96.951 0.917 113.437 o
3 2 13 21.305 22.618 0.958 267.443 o
3 2 14 13.452 13.489 0.876 333.149 o
3 2 15 173.732 173.912 1.773 33.458 o
3 2 16 184.227 180.993 3.362 15.964 o
3 2 17 427.714 424.011 4.982 4.945 o
3 2 18 201.764 193.921 2.415 21.897 o
3 2 19 107.432 107.444 1.131 85.355 o
3 2 20 176.285 178.354 1.365 38.857 o
3 2 21 4.763 4.911 1.029 249.718 o
3 2 23 12.469 14.854 1.243 168.696 o
3 2 24 10.886 11.462 1.223 175.233 o
3 3 0 877.847 861.245 6.490 1.630 o
3 3 1 141.121 141.330 1.284 55.187 o
3 3 2 28.737 27.386 1.396 127.868 o
3 3 3 17.621 16.077 0.764 420.990 o
3 3 4 383.771 367.008 6.551 4.046 o
3 3 5 295.237 293.327 2.771 12.377 o
3 3 6 847.517 876.365 16.892 0.660 o
3 3 7 612.369 603.251 6.439 2.645 o
3 3 8 674.502 685.398 7.865 1.969 o
3 3 9 70.415 69.096 1.172 123.472 o
3 3 10 143.567 144.641 1.161 57.276 o
3 3 11 817.020 803.917 5.838 1.912 o
3 3 12 1418.210 1426.050 12.093 0.569 o
3 3 13 129.528 127.708 1.070 70.212 o
3 3 14 7.840 8.701 0.866 348.929 o
3 3 15 282.063 282.436 1.365 18.316 o
3 3 16 119.349 115.269 2.629 29.106 o
3 3 17 0.309 2.150 0.998 266.124 o
3 3 18 215.873 213.085 1.324 29.229 o
3 3 19 173.938 168.125 2.435 24.987 o
3 3 20 31.997 31.604 1.029 217.517 o
3 3 21 117.007 116.919 1.192 73.909 o
3 3 23 63.685 63.452 1.355 107.100 o
3 3 24 7.113 8.242 1.182 188.766 o
3 4 0 155.800 156.144 1.049 53.553 o
3 4 1 132.446 129.084 1.946 40.692 o
3 4 2 996.768 988.485 10.219 1.016 o
3 4 3 89.035 84.552 2.649 32.233 o
3 4 4 259.065 258.249 1.426 20.974 o
3 4 5 106.727 102.605 1.396 71.564 o
3 4 6 477.563 484.080 8.130 2.587 o
3 4 7 308.473 307.866 2.455 12.579 o
3 4 8 395.476 397.959 2.792 8.117 o
3 4 9 114.381 113.160 1.518 60.806 o
3 4 10 1531.470 1540.030 10.973 0.538 o
3 4 11 211.996 210.008 1.355 29.760 o
3 4 12 234.907 234.796 2.883 15.555 o
3 4 13 34.107 35.210 1.019 216.352 o
3 4 14 93.307 94.342 1.426 77.475 o
3 4 15 103.867 103.726 1.600 62.181 o
3 4 16 177.901 176.316 1.589 35.316 o
3 4 17 416.260 414.301 3.474 6.726 o
3 4 18 32.112 33.448 0.978 235.927 o
3 4 19 79.579 77.420 1.192 110.249 o
3 4 20 69.670 68.250 1.060 141.007 o
3 4 21 97.101 95.911 1.151 94.498 o
3 4 22 14.811 14.773 1.009 252.205 o
3 4 23 195.655 191.120 1.477 32.528 o
3 5 0 191.759 187.095 1.549 32.625 o
3 5 1 101.328 99.559 1.885 51.409 o
3 5 2 1531.610 1533.550 26.235 0.250 o
3 5 3 105.716 109.869 1.956 47.005 o
3 5 4 38.228 37.706 0.968 227.492 o
3 5 5 89.183 89.686 0.795 139.868 o
3 5 6 73.222 72.896 1.477 87.576 o
3 5 7 558.768 563.843 4.982 3.556 o
3 5 8 704.831 704.338 5.206 2.508 o
3 5 9 1598.760 1639.660 9.923 0.520 o
3 5 10 32.276 32.704 0.917 263.392 o
3 5 11 305.900 305.981 3.056 10.974 o
3 5 12 183.199 180.412 1.406 36.633 o
3 5 13 71.515 70.736 0.927 159.417 o
3 5 14 185.379 184.813 1.335 36.762 o
3 5 15 270.133 270.760 1.976 17.128 o
3 5 16 329.922 324.972 2.629 11.060 o
3 5 17 79.537 79.457 1.345 94.400 o
3 5 18 350.811 344.930 3.179 9.026 o
3 5 19 263.745 260.776 2.180 16.903 o
3 5 20 453.908 450.693 5.064 4.563 o
3 5 21 130.841 129.328 2.160 36.061 o
3 5 22 54.836 52.703 1.487 99.117 o
3 6 0 327.752 330.820 4.941 6.386 o
3 6 1 422.518 419.619 4.391 5.592 o
3 6 2 282.448 284.474 3.984 9.285 o
3 6 3 474.507 474.982 10.698 1.767 o
3 6 4 174.093 172.669 2.384 25.362 o
3 6 5 219.977 217.548 2.904 16.537 o
3 6 6 313.740 308.640 3.576 9.401 o
3 6 7 529.033 529.631 7.397 2.677 o
3 6 8 187.797 189.846 2.537 21.989 o
3 6 9 419.126 430.806 6.123 4.029 o
3 6 10 26.276 25.990 0.856 315.475 o
3 6 11 100.592 100.700 1.426 72.902 o
3 6 12 322.509 319.439 3.627 8.983 o
3 6 13 53.551 54.476 0.876 216.152 o
3 6 14 257.549 257.913 2.781 14.530 o
3 6 15 327.964 323.077 2.669 11.053 o
3 6 16 81.571 81.729 1.732 65.419 o
3 6 17 55.987 54.568 1.375 111.473 o
3 6 18 53.712 53.264 2.089 55.083 o
3 6 19 431.388 432.620 5.970 4.070 o
3 6 20 129.584 133.506 2.476 29.998 o
3 6 21 47.908 44.553 1.223 144.066 o
3 7 0 1513.440 1548.480 22.546 0.303 o
3 7 1 965.742 974.415 7.081 1.334 o
3 7 2 12.258 12.440 0.927 300.280 o
3 7 3 1173.310 1182.310 14.661 0.611 o
3 7 4 200.715 206.066 2.272 22.752 o
3 7 5 57.492 56.992 0.988 177.176 o
3 7 6 163.401 166.250 1.793 35.392 o
3 7 7 85.864 86.457 1.426 82.696 o
3 7 8 83.647 84.388 2.415 38.200 o
3 7 9 465.323 464.498 5.186 4.337 o
3 7 10 300.711 308.181 5.053 6.615 o
3 7 11 89.642 88.790 2.343 39.270 o
3 7 12 101.573 104.683 1.640 60.862 o
3 7 13 11.560 11.930 0.723 486.947 o
3 7 14 67.897 66.315 1.263 114.592 o
3 7 15 142.054 144.886 1.701 43.240 o
3 7 16 18.101 18.441 0.998 252.823 o
3 7 17 470.664 484.100 5.868 3.778 o
3 7 18 124.681 122.574 1.997 41.303 o
3 7 19 54.288 55.291 1.386 110.887 o
3 8 0 696.650 735.167 16.108 0.782 o
3 8 1 129.665 135.360 1.243 61.869 o
3 8 2 344.591 348.516 8.446 2.938 o
3 8 3 13.318 13.774 1.375 138.158 o
3 8 4 559.368 575.386 6.174 2.992 o
3 8 5 151.256 152.211 3.128 19.764 o
3 8 6 10.957 11.390 0.886 329.526 o
3 8 7 72.752 74.037 1.691 71.534 o
3 8 8 26.637 28.140 1.243 159.676 o
3 8 9 339.484 345.154 5.410 5.558 o
3 8 10 68.962 67.456 1.793 67.033 o
3 8 11 119.193 119.018 1.650 53.345 o
3 8 12 41.924 41.975 0.795 291.461 o
3 8 13 29.108 28.680 0.988 239.115 o
3 8 14 48.512 47.844 1.803 73.265 o
3 8 15 233.964 233.696 7.519 4.069 o
3 8 16 34.856 36.086 1.518 106.065 o
3 8 17 2.120 3.372 0.876 345.161 o
3 9 0 33.088 31.991 1.365 130.477 o
3 9 1 72.276 71.297 1.090 132.073 o
3 9 2 121.650 123.419 4.187 13.332 o
3 9 3 77.297 77.063 1.712 68.476 o
3 9 5 16.343 17.218 0.907 306.367 o
3 9 6 124.785 127.311 2.466 30.922 o
3 9 7 11.320 11.747 0.642 613.049 o
3 9 8 56.953 60.192 2.089 54.194 o
3 9 9 19.122 18.970 1.559 106.666 o
3 9 10 197.889 205.903 3.851 12.511 o
3 9 11 150.275 154.595 4.687 10.360 o
3 9 12 9.912 10.117 0.937 296.677 o
3 9 13 213.059 218.577 3.495 13.584 o
3 9 14 46.944 47.609 1.161 155.930 o
3 10 0 9.774 9.343 0.856 355.145 o
3 10 1 5.092 4.096 1.060 235.582 o
3 10 2 67.253 64.399 2.160 49.484 o
3 10 3 4.854 3.311 0.784 429.054 o
3 10 4 24.002 24.533 0.734 420.651 o
3 10 5 12.087 13.835 1.100 214.642 o
3 10 6 98.702 103.777 3.719 17.200 o
3 10 7 94.263 98.071 2.904 26.861 o
3 10 8 87.313 91.500 1.498 76.018 o
3 10 9 13.139 13.357 0.744 456.826 o
3 10 10 77.629 80.721 1.324 97.014 o
3 10 11 83.816 83.675 2.700 31.581 o
3 11 0 75.054 80.181 1.854 60.685 o
3 11 1 30.186 32.531 1.284 147.412 o
3 11 2 20.770 20.845 1.528 110.370 o
3 11 3 126.541 125.335 1.161 68.542 o
3 11 4 14.278 14.783 1.070 225.341 o
4 0 0 1308.290 1149.070 96.227 0.028 o
4 0 1 78.307 76.493 1.243 106.048 o
4 0 2 6.304 5.980 1.263 165.615 o
4 0 3 390.080 386.253 3.260 7.670 o
4 0 4 49.253 50.656 1.650 85.152 o
4 0 5 186.846 183.407 3.749 13.591 o
4 0 6 41.518 40.111 1.009 206.575 o
4 0 7 6.385 6.694 0.866 350.679 o
4 0 8 4.118 2.873 0.988 271.073 o
4 0 9 66.957 64.522 1.070 144.366 o
4 0 10 387.099 384.256 2.598 8.732 o
4 0 11 352.072 352.052 3.576 8.180 o
4 0 12 9.516 10.188 0.897 324.026 o
4 0 13 144.368 143.154 1.141 57.840 o
4 0 15 345.378 342.363 2.771 10.021 o
4 0 16 285.941 284.066 2.323 14.499 o
4 0 17 5.826 4.982 1.080 226.554 o
4 0 18 36.493 34.395 1.161 170.954 o
4 0 19 26.139 26.122 1.263 155.686 o
4 0 20 50.529 50.900 1.314 124.335 o
4 0 21 9.491 10.952 1.141 201.338 o
4 0 22 3.208 3.169 1.182 189.748 o
4 1 0 179.099 171.874 3.841 13.467 o
4 1 1 511.380 505.730 3.189 5.170 o
4 1 2 72.221 69.982 1.406 95.219 o
4 1 3 597.343 589.374 2.547 4.242 o
4 1 4 47.609 48.373 1.620 88.820 o
4 1 5 374.578 367.028 2.842 8.838 o
4 1 6 61.082 61.343 2.038 55.917 o
4 1 7 395.485 390.532 5.573 4.768 o
4 1 8 270.964 264.719 2.190 16.320 o
4 1 9 21.392 20.111 0.978 258.536 o
4 1 10 185.341 184.844 2.170 26.155 o
4 1 11 346.871 348.628 2.516 10.418 o
4 1 12 484.297 480.514 5.502 3.945 o
4 1 13 403.238 404.347 2.201 8.653 o
4 1 14 348.131 345.990 2.466 10.524 o
4 1 15 34.471 34.640 1.467 113.324 o
4 1 16 32.297 32.103 1.009 224.474 o
4 1 17 304.131 306.735 2.516 12.588 o
4 1 18 135.845 135.533 1.650 47.005 o
4 1 19 116.317 115.401 1.416 64.107 o
4 1 20 10.940 10.850 1.396 134.886 o
4 1 21 75.364 73.844 1.263 106.805 o
4 1 22 5.470 6.836 1.182 189.214 o
4 2 0 49.549 48.363 1.161 153.197 o
4 2 1 488.725 479.241 4.931 4.301 o
4 2 2 227.325 221.664 1.538 25.457 o
4 2 3 89.084 88.240 1.437 80.072 o
4 2 4 279.896 277.974 1.936 16.471 o
4 2 5 185.509 183.591 1.477 34.913 o
4 2 6 58.690 61.119 1.926 62.153 o
4 2 7 21.790 22.282 1.355 138.735 o
4 2 8 1216.540 1224.730 17.208 0.499 o
4 2 9 127.556 126.730 2.313 33.516 o
4 2 10 426.307 427.617 2.618 7.428 o
4 2 11 202.930 202.041 2.099 24.312 o
4 2 12 385.030 386.304 2.231 9.300 o
4 2 13 265.736 258.453 1.589 19.631 o
4 2 14 18.568 19.663 1.131 198.641 o
4 2 15 84.980 83.706 1.151 107.915 o
4 2 16 47.276 46.264 1.039 185.655 o
4 2 17 8.196 7.386 1.080 225.575 o
4 2 18 10.997 13.367 1.192 183.884 o
4 2 19 63.182 63.207 1.294 115.005 o
4 2 20 19.351 19.898 1.223 170.611 o
4 2 21 273.741 267.500 3.882 9.913 o
4 3 0 277.200 272.085 3.668 10.412 o
4 3 1 96.083 94.526 1.844 54.728 o
4 3 2 210.593 209.336 3.922 11.852 o
4 3 4 51.087 51.858 1.161 150.172 o
4 3 5 8.186 10.504 1.589 104.512 o
4 3 6 892.569 895.437 9.434 1.231 o
4 3 7 151.834 148.370 2.690 24.492 o
4 3 8 31.552 30.544 1.080 200.894 o
4 3 9 962.591 981.955 12.073 0.901 o
4 3 10 342.098 341.171 2.893 9.867 o
4 3 11 148.187 148.441 1.600 43.904 o
4 3 12 396.014 393.120 2.374 8.736 o
4 3 13 82.489 79.580 1.029 125.616 o
4 3 14 32.944 32.714 0.958 243.780 o
4 3 15 175.017 174.024 1.233 41.740 o
4 3 16 112.045 108.687 1.691 55.154 o
4 3 17 159.268 160.973 1.355 45.080 o
4 3 18 28.166 26.489 1.121 192.719 o
4 3 19 16.089 14.864 1.518 113.224 o
4 3 20 18.590 18.879 1.212 173.959 o
4 3 21 11.955 13.581 1.131 203.527 o
4 4 1 8.411 7.814 1.090 221.278 o
4 4 2 482.385 483.917 2.282 6.292 o
4 4 3 118.186 116.461 2.547 30.568 o
4 4 4 192.542 192.291 2.730 19.910 o
4 4 5 48.385 48.801 1.192 147.888 o
4 4 6 357.428 354.721 3.484 8.217 o
4 4 7 107.254 103.318 1.691 57.191 o
4 4 8 1228.530 1235.450 7.865 0.879 o
4 4 9 325.571 329.821 2.608 11.171 o
4 4 10 139.142 139.068 1.610 46.886 o
4 4 11 192.739 192.852 1.997 26.860 o
4 4 12 246.604 243.120 2.649 16.017 o
4 4 13 136.305 136.501 1.182 61.072 o
4 4 14 152.888 152.343 1.712 40.044 o
4 4 15 253.889 252.646 1.803 19.747 o
4 4 16 25.884 24.289 1.243 161.117 o
4 4 17 7.073 8.456 1.049 238.994 o
4 4 18 58.639 60.171 1.172 137.668 o
4 4 19 87.445 86.457 1.365 86.517 o
4 4 20 84.494 83.400 1.253 98.552 o
4 5 0 53.331 54.120 1.192 141.419 o
4 5 1 405.507 409.126 2.140 8.615 o
4 5 2 141.829 144.937 2.078 35.120 o
4 5 3 128.179 128.055 1.365 59.405 o
4 5 4 328.589 330.025 2.751 10.728 o
4 5 5 43.178 41.965 1.161 161.888 o
4 5 6 179.414 179.913 2.639 21.974 o
4 5 7 141.284 140.678 1.926 38.662 o
4 5 8 130.842 129.817 1.182 64.774 o
4 5 9 233.255 235.407 2.720 16.503 o
4 5 10 230.097 227.308 2.099 20.844 o
4 5 11 98.663 96.044 1.661 62.085 o
4 5 12 50.201 50.004 1.447 106.498 o
4 5 13 176.668 172.068 2.506 23.811 o
4 5 14 4.404 5.797 1.029 249.698 o
4 5 15 14.302 14.681 0.978 268.117 o
4 5 16 119.310 118.223 2.333 34.521 o
4 5 17 8.011 8.201 1.100 217.298 o
4 5 18 35.071 35.771 1.111 185.442 o
4 5 19 302.564 300.133 5.002 6.724 o
4 6 0 6.506 7.203 1.131 206.306 o
4 6 1 562.484 571.372 7.672 2.422 o
4 6 2 92.408 95.718 1.447 76.264 o
4 6 3 63.046 64.736 1.233 122.777 o
4 6 4 61.626 64.216 1.233 124.062 o
4 6 5 420.302 423.277 5.756 4.331 o
4 6 6 106.948 107.567 1.701 56.275 o
4 6 7 40.436 39.571 0.886 254.845 o
4 6 8 252.716 253.267 3.352 12.414 o
4 6 9 90.017 89.747 1.375 83.605 o
4 6 10 24.799 23.443 1.559 105.132 o
4 6 11 116.021 114.800 1.212 73.935 o
4 6 12 8.959 8.915 0.856 356.107 o
4 6 13 57.184 57.858 1.223 131.539 o
4 6 14 21.403 19.918 1.029 235.192 o
4 6 15 76.654 76.320 1.936 56.745 o
4 6 16 137.855 138.895 3.495 17.411 o
4 6 17 460.611 459.445 4.737 4.737 o
4 7 0 78.809 82.646 2.180 45.982 o
4 7 1 412.099 406.548 6.816 3.628 o
4 7 2 28.191 28.832 1.131 188.606 o
4 7 3 18.487 19.225 1.579 104.076 o
4 7 4 72.387 69.014 2.038 53.527 o
4 7 7 30.593 30.208 0.856 301.677 o
4 7 8 2.375 3.006 0.815 398.771 o
4 7 9 57.428 55.332 1.987 59.530 o
4 7 10 113.619 114.301 2.445 33.029 o
4 7 11 35.131 37.166 1.019 213.761 o
4 7 12 84.681 82.789 1.824 59.684 o
4 7 13 38.028 38.358 0.947 235.156 o
4 7 14 65.997 67.649 1.528 87.353 o
4 7 15 30.427 29.413 0.988 236.869 o
4 8 0 338.512 371.165 8.263 3.028 o
4 8 1 45.714 46.682 2.119 54.971 o
4 8 2 195.832 204.038 4.941 8.652 o
4 8 3 190.556 193.025 2.272 24.192 o
4 8 4 117.871 119.935 2.180 38.004 o
4 8 5 144.150 148.095 1.457 48.447 o
4 8 6 47.904 49.789 1.569 93.589 o
4 8 7 184.387 196.560 2.751 20.107 o
4 8 8 10.343 10.718 0.815 389.229 o
4 8 9 41.407 40.590 1.335 129.461 o
4 8 10 25.122 25.053 0.886 299.637 o
4 8 11 146.607 150.347 2.751 24.051 o
4 8 12 161.450 165.598 2.842 21.602 o
4 8 13 11.921 13.652 0.968 275.942 o
4 9 0 88.495 91.602 1.640 66.983 o
4 9 1 289.638 301.478 7.009 4.225 o
4 9 2 165.362 173.708 1.824 33.985 o
4 9 3 21.661 22.006 1.284 153.987 o
4 9 4 282.208 290.352 5.960 5.483 o
4 9 5 73.483 76.574 1.294 103.877 o
4 9 6 24.656 25.532 1.233 163.949 o
4 9 7 155.815 168.003 3.922 13.651 o
4 9 8 72.651 76.004 2.038 52.912 o
4 9 9 123.056 128.901 3.148 21.419 o
5 0 1 61.860 58.776 1.416 102.362 o
5 0 2 309.882 304.269 1.905 14.213 o
5 0 3 18.381 17.330 1.396 132.683 o
5 0 4 102.842 100.781 1.875 51.337 o
5 0 5 9.183 8.996 1.304 154.818 o
5 0 6 119.205 114.719 2.649 28.799 o
5 0 7 459.169 451.722 3.006 6.303 o
5 0 8 84.750 82.575 1.202 103.466 o
5 0 9 1233.580 1249.770 8.242 0.852 o
5 0 10 7.539 9.006 1.090 221.366 o
5 0 11 271.837 273.654 2.598 14.331 o
5 0 12 127.540 125.202 1.722 48.140 o
5 0 13 174.612 174.462 1.600 35.910 o
5 0 14 234.455 232.565 1.528 24.116 o
5 0 15 17.808 19.541 1.161 189.177 o
5 0 16 102.770 100.965 1.467 69.696 o
5 0 17 40.903 42.342 1.151 166.157 o
5 0 18 90.184 90.511 1.274 91.048 o
5 1 0 68.648 66.121 1.386 100.176 o
5 1 1 67.127 66.172 1.396 99.909 o
5 1 2 197.691 198.598 4.411 10.334 o
5 1 3 176.294 169.001 3.933 13.098 o
5 1 4 223.161 220.278 2.048 22.074 o
5 1 5 186.302 186.647 1.712 31.444 o
5 1 6 220.009 217.008 2.303 20.561 o
5 1 7 1179.350 1179.950 7.437 0.962 o
5 1 8 96.439 95.198 1.650 63.389 o
5 1 9 311.590 306.562 2.893 11.244 o
5 1 10 5.765 5.919 1.212 179.854 o
5 1 11 899.810 899.909 6.296 1.579 o
5 1 12 182.530 180.616 2.078 27.742 o
5 1 13 235.805 229.182 2.893 15.588 o
5 1 14 447.170 450.082 5.043 4.633 o
5 1 15 150.733 148.716 1.324 49.840 o
5 1 16 30.274 30.412 1.202 166.768 o
5 1 17 96.302 99.121 1.518 69.763 o
5 1 18 123.157 123.053 1.406 60.582 o
5 2 0 134.378 133.495 1.752 44.815 o
5 2 1 185.548 179.230 3.780 13.523 o
5 2 2 102.204 100.099 1.508 67.917 o
5 2 3 256.734 252.035 4.687 8.218 o
5 2 4 87.243 84.776 3.698 17.854 o
5 2 5 149.311 146.842 2.415 28.453 o
5 2 6 271.641 272.615 2.618 14.280 o
5 2 7 439.333 442.023 2.221 7.442 o
5 2 8 75.826 74.394 1.671 71.872 o
5 2 9 463.784 466.617 1.803 7.078 o
5 2 10 338.884 335.689 3.658 8.432 o
5 2 11 12.630 12.562 1.161 193.085 o
5 2 12 255.269 255.977 3.382 12.177 o
5 2 13 204.334 206.626 1.630 28.453 o
5 2 14 29.371 29.250 1.070 207.168 o
5 2 15 55.404 55.902 1.141 148.102 o
5 2 16 157.060 155.359 1.691 39.353 o
5 2 17 16.267 17.167 1.111 207.819 o
5 3 0 73.041 68.322 3.484 20.488 o
5 3 1 197.967 195.765 1.722 29.058 o
5 3 2 411.266 415.697 2.557 7.910 o
5 3 3 88.439 89.910 1.467 77.901 o
5 3 4 35.550 35.007 2.017 62.173 o
5 3 5 222.974 216.417 8.385 3.400 o
5 3 6 97.670 96.064 1.600 65.447 o
5 3 7 115.290 115.513 2.842 26.040 o
5 3 8 4.589 5.634 1.009 259.823 o
5 3 9 11.170 11.421 0.968 277.294 o
5 3 10 5.203 5.206 1.070 230.989 o
5 3 11 98.901 102.860 1.742 57.340 o
5 3 12 44.881 43.605 1.773 76.776 o
5 3 13 6.136 6.286 1.324 150.733 o
5 3 14 54.572 56.473 1.121 152.572 o
5 3 15 142.503 137.122 2.720 25.178 o
5 3 16 16.358 17.850 1.080 219.043 o
5 3 17 54.709 54.547 1.172 143.713 o
5 4 1 182.780 180.249 2.700 21.165 o
5 4 2 3.906 5.308 1.304 155.740 o
5 4 3 66.396 64.409 1.406 99.686 o
5 4 4 331.247 321.049 4.625 6.904 o
5 4 5 5.614 4.157 1.355 144.181 o
5 4 6 2.531 4.534 1.528 113.530 o
5 4 7 13.676 13.876 1.304 153.319 o
5 4 8 71.609 72.081 1.335 102.141 o
5 4 9 125.576 125.620 1.182 68.087 o
5 4 10 23.184 23.209 0.998 245.190 o
5 4 11 99.068 99.752 1.406 74.960 o
5 4 12 18.680 19.113 1.457 121.781 o
5 4 13 4.523 4.106 1.284 160.713 o
5 4 14 40.241 41.293 1.141 169.732 o
5 4 15 55.262 55.036 1.253 129.232 o
5 4 16 135.086 134.341 3.006 22.268 o
5 5 0 133.250 136.735 1.885 41.353 o
5 5 1 102.744 104.347 1.508 66.929 o
5 5 2 69.957 67.761 1.416 95.957 o
5 5 3 56.713 59.224 1.386 108.526 o
5 5 4 50.568 52.836 1.671 82.675 o
5 5 5 12.398 12.450 1.284 158.658 o
5 5 6 13.678 16.321 1.559 107.708 o
5 5 7 47.757 46.285 1.589 92.123 o
5 5 8 27.540 27.223 1.437 121.548 o
5 5 9 128.949 129.512 1.355 59.232 o
5 5 10 109.007 112.875 1.926 47.077 o
5 5 11 180.645 180.453 2.486 23.380 o
5 5 12 3.852 3.219 1.223 177.265 o
5 5 13 60.256 60.650 1.834 67.324 o
5 5 14 15.556 17.544 1.549 108.748 o
5 6 0 30.888 31.074 1.549 104.051 o
5 6 1 6.729 5.960 1.284 160.364 o
5 6 3 31.873 32.184 1.324 138.461 o
5 6 4 127.276 128.218 1.824 44.923 o
5 6 5 92.683 93.446 1.498 73.456 o
5 6 6 28.726 30.575 1.335 138.354 o
5 6 7 36.624 38.246 1.355 129.112 o
5 6 8 108.610 117.459 1.671 55.688 o
5 6 9 16.433 17.391 1.233 169.627 o
5 6 10 180.622 184.090 1.936 29.531 o
5 6 11 72.828 73.069 1.111 127.819 o
5 6 12 75.796 79.824 2.241 44.466 o
5 7 0 81.273 85.560 2.099 48.339 o
5 7 1 20.204 21.232 1.569 104.931 o
5 7 2 15.265 18.532 1.294 154.571 o
5 7 3 84.537 87.588 1.508 77.270 o
5 7 4 17.062 16.056 1.294 154.395 o
5 7 5 42.599 43.137 1.987 62.622 o
5 7 6 85.250 89.381 1.498 77.299 o
5 7 7 28.230 31.634 1.345 136.398 o
5 7 8 21.529 22.760 1.202 174.377 o
5 7 9 40.718 42.576 1.090 181.826 o
5 8 0 35.585 35.007 1.763 80.278 o
5 8 1 30.046 33.560 1.365 131.464 o
5 8 2 198.058 204.863 4.218 10.986 o
5 8 4 10.781 12.715 1.304 154.143 o
6 0 0 173.740 171.874 2.608 22.966 o
6 0 2 124.638 121.158 1.732 48.985 o
6 0 3 6.213 4.422 1.559 108.973 o
6 0 4 26.535 25.888 1.895 71.695 o
6 0 6 617.144 619.236 3.933 3.492 o
6 0 7 162.716 165.089 2.659 23.463 o
6 0 9 56.462 55.760 1.447 102.280 o
6 0 10 5.718 6.286 1.202 182.882 o
6 0 11 64.108 63.380 1.223 123.914 o
6 0 12 129.816 129.308 1.854 43.478 o
6 1 0 69.148 66.223 1.610 79.728 o
6 1 1 230.269 227.787 3.912 11.219 o
6 1 2 98.567 97.745 2.323 38.302 o
6 1 3 44.908 43.198 1.966 63.507 o
6 1 4 263.014 261.173 4.615 8.236 o
6 1 5 8.390 9.200 2.201 54.654 o
6 1 6 695.613 700.649 5.991 2.349 o
6 1 7 180.388 180.514 1.956 29.524 o
6 1 8 298.491 301.824 2.221 13.847 o
6 1 9 11.585 11.574 1.396 134.723 o
6 1 10 573.603 582.773 2.129 4.635 o
6 1 11 29.853 29.760 1.182 172.552 o
6 1 12 127.217 130.368 1.742 47.019 o
6 2 1 81.058 79.997 1.630 71.911 o
6 2 2 137.120 139.547 1.773 43.086 o
6 2 3 7.238 8.354 1.732 88.180 o
6 2 4 33.195 33.896 1.518 106.920 o
6 2 6 213.225 208.684 1.966 24.184 o
6 2 7 101.175 101.963 1.742 56.862 o
6 2 8 116.292 115.870 2.058 41.627 o
6 2 9 293.604 295.426 2.058 14.776 o
6 2 10 136.820 138.783 1.518 50.060 o
6 2 11 48.331 48.170 2.394 43.484 o
6 3 0 38.595 32.857 1.752 80.793 o
6 3 1 88.272 90.186 1.650 66.714 o
6 3 2 57.702 60.355 1.579 87.342 o
6 3 5 182.947 184.681 2.313 24.826 o
6 3 6 47.414 48.862 1.579 92.857 o
6 3 7 18.816 19.358 1.498 115.352 o
6 3 8 6.480 6.806 1.528 113.275 o
6 3 9 29.178 29.729 1.406 125.547 o
6 3 10 156.738 154.646 2.282 29.261 o
6 4 0 10.465 6.846 1.528 112.952 o
6 4 1 132.424 137.886 1.793 43.698 o
6 4 2 70.005 69.544 1.640 76.597 o
6 4 3 177.245 179.352 2.364 25.017 o
6 4 4 41.064 44.410 1.549 98.998 o
6 4 5 18.389 19.266 1.508 113.928 o
6 4 6 32.889 33.264 1.518 107.109 o
6 4 7 79.764 81.424 1.671 69.562 o
6 4 8 48.237 52.163 2.323 45.865 o
6 5 0 124.292 123.623 2.129 38.045 o
6 5 1 96.508 98.448 2.109 44.639 o
6 5 2 38.954 38.644 1.538 101.816 o
6 5 3 12.274 12.236 1.691 91.997 o
6 5 4 26.850 28.099 1.508 110.949 o
;
_iucr_refine_instructions_details
;
TITL 8HQ
CELL 0.35307 5.3386 9.9878 22.3493 90 90 90
ZERR 4 0.0001 0.0002 0.0004 0 0 0
LATT -1
SYMM 0.5-X,-Y,0.5+Z
SYMM 0.5+X,0.5-Y,-Z
SYMM -X,0.5+Y,0.5-Z
SFAC C H N O
DISP C 0 0
DISP H 0 0
DISP N 0 0
DISP O 0 0
UNIT 52 44 4 20

SIZE 0.119 0.092 0.066
TEMP -258(2)
CONF
ACTA 
MORE -1
BOND $H
OMIT -10 25.5
WGHT 0.01259 0
FVAR 0.990723
REM <olex2.extras>
REM <HklSrc "%.\\8HQ.hkl">
REM </olex2.extras>

C1    1     0.58571  0.67810  0.59649  11.00000  0.01286  0.01308  0.00916 =
 -0.00014  0.00085  0.00223 
C2    1     0.73574  0.64409  0.54191  11.00000  0.01251  0.01335  0.00836 =
 0.00115  0.00010  0.00208 
C3    1     0.93440  0.56305  0.53462  11.00000  0.01199  0.01370  0.00723 =
 0.00081  0.00020  0.00200 
C4    1     1.07529  0.48114  0.57967  11.00000  0.01027  0.01171  0.00776 =
 0.00036 -0.00038  0.00027 

C6    1     0.79198  0.16225  0.58930  11.00000  0.01341  0.01381  0.00723 =
 -0.00143  0.00008  0.00220 
C7    1     0.98004  0.06756  0.58676  11.00000  0.01754  0.01794  0.01054 =
 -0.00239  0.00022  0.00613 
C8    1     1.09179  0.01805  0.63983  11.00000  0.01939  0.01864  0.01305 =
 -0.00145 -0.00033  0.00896 
C9    1     1.02038  0.06451  0.69528  11.00000  0.01785  0.01680  0.01048 =
 0.00034 -0.00140  0.00625 
C10   1     0.82762  0.16178  0.69961  11.00000  0.01316  0.01209  0.00766 =
 0.00034 -0.00068  0.00186 
C5    1     0.71232  0.20852  0.64638  11.00000  0.01177  0.01108  0.00656 =
 -0.00020 -0.00022  0.00100 
C13   1     0.44212  0.34828  0.70173  11.00000  0.01231  0.01260  0.00739 =
 -0.00036  0.00004  0.00261 
C12   1     0.55058  0.30728  0.75569  11.00000  0.01502  0.01386  0.00679 =
 -0.00035  0.00019  0.00160 
C11   1     0.74112  0.21446  0.75471  11.00000  0.01469  0.01414  0.00724 =
 0.00056 -0.00092  0.00207 
N1    3     0.52240  0.29942  0.64988  11.00000  0.01183  0.01156  0.00640 =
 -0.00013 -0.00051  0.00092 
O5    4     0.67655  0.21639  0.54179  11.00000  0.01726  0.01778  0.00767 =
 -0.00144 -0.00046  0.00474 

O4    4     1.25515  0.41263  0.55979  11.00000  0.01301  0.01525  0.00774 =
 -0.00112 -0.00075  0.00338 
O2    4     1.01591  0.48363  0.63440  11.00000  0.01405  0.01688  0.00745 =
 0.00119  0.00044  0.00355 
O3    4     0.41203  0.75684  0.59204  11.00000  0.01917  0.01974  0.01273 =
 0.00107  0.00142  0.00871 
O1    4     0.64299  0.62238  0.64779  11.00000  0.01711  0.01806  0.00894 =
 0.00129  0.00235  0.00559 

H8    2     1.11148  0.02770  0.73565  11.00000  0.04205  0.03889  0.01929 =
 0.00266 -0.00635  0.00593 
H7    2     1.23526 -0.05741  0.63544  11.00000  0.03812  0.04442  0.02899 =
 -0.00183  0.00225  0.03005 
H6    2     1.04277  0.03213  0.54326  11.00000  0.03885  0.04187  0.01815 =
 -0.00605  0.00139  0.01729 
H5    2     0.72324  0.17086  0.50529  11.00000  0.03408  0.02377  0.03437 =
 -0.00128 -0.00128  0.00722 
H4    2     0.43088  0.33359  0.61088  11.00000  0.01845  0.03146  0.02369 =
 -0.00999  0.00492  0.00383 
H9    2     0.82537  0.18127  0.79631  11.00000  0.03456  0.04205  0.02235 =
 0.00218 -0.00804  0.00494 
H10   2     0.47740  0.34670  0.79757  11.00000  0.03677  0.03831  0.01400 =
 -0.00621  0.00434  0.00562 
H11   2     0.28848  0.41811  0.69858  11.00000  0.02193  0.02678  0.01846 =
 -0.00069  0.00428  0.01848 

H1    2     0.80325  0.56155  0.64331  11.00000  0.03015  0.02962  0.01253 =
 0.00796  0.00130  0.00645 
H2    2     0.66782  0.69554  0.50263  11.00000  0.03126  0.03741  0.02189 =
 0.00735 -0.00320  0.01059 
H3    2     1.01337  0.55767  0.48979  11.00000  0.02759  0.04217  0.01795 =
 -0.00286  0.00254  0.01189 
HKLF 4

END
Q2 1 1.166667 0.53125 0.638889 11 0.05 0.06
Q3 1 0.555556 0.15625 0.652778 11 0.05 0.06
Q4 1 0.555556 0.15625 0.541667 11 0.05 0.05
Q1 1 0.888889 0.53125 0.638889 11 0.05 0.06
Q5 1 1.166667 0.53125 0.583333 11 0.05 0.05

  REM The information below was added by Olex2.
  REM
  REM R1 = 0.0099 for 2377 Fo > 4sig(Fo) and 0.0099 for all 2377 data
  REM 271 parameters refined using 0 restraints
  REM Highest difference peak 0.0598, deepest hole -0.0596
  REM Mean Shift 0.0001, Max Shift 0.0007.

  REM +++ Tabular Listing of Refinement Information +++
  REM R1_all = 0.0099
  REM R1_gt = 0.0099
  REM wR_ref = 0.0229
  REM GOOF = 1.1688
  REM Shift_max = 0.0007
  REM Shift_mean = 0.0001
  REM Reflections_all = 2377
  REM Reflections_gt = 2377
  REM Parameters = 271
  REM Hole = -0.0596
  REM Peak = 0.0598
  REM Flack = n/a

  
;
_olex2_submission_special_instructions  'No special instructions were received'
