# Supplementary material for: Towards improved accuracy of Hirshfeld atom refinement with an alternative electron density partition
Source: IUCrJ. 2025 Jan 1;12(Pt 1):74–87. doi: 10.1107/S2052252524011242 (PMC11707693; doi:10.1107/S2052252524011242)
Supplement: Supplementary file 1 [file m-12-00074-sup1.zip › cif_checkcif/8HQ_HM/B3LYP/2.cif]

data_8HQ
_audit_creation_date               2023-07-28
_audit_creation_method
;
Olex2 1.3
(compiled 2020.07.31 svn.rc2a77460 for OlexSys, GUI svn.r6145)
;
_audit_contact_author_address      ?
_audit_contact_author_email        ?
_audit_contact_author_name         ''
_audit_contact_author_phone        ?
_publ_contact_author_id_orcid      ?
_publ_section_references
;
Bourhis, L.J., Dolomanov, O.V., Gildea, R.J., Howard, J.A.K., Puschmann, H.
 (2015). Acta Cryst. A71, 59-75.

Dolomanov, O.V., Bourhis, L.J., Gildea, R.J, Howard, J.A.K. & Puschmann, H.
 (2009), J. Appl. Cryst. 42, 339-341.
;
_chemical_formula_moiety           'C4 H3 O4, C9 H8 N O'
_chemical_formula_sum              'C13 H11 N O5'
_chemical_formula_weight           261.236
_chemical_absolute_configuration   unk
loop_
  _atom_type_symbol
  _atom_type_scat_dispersion_real
  _atom_type_scat_dispersion_imag
  _atom_type_scat_source
  _atom_type_scat_dispersion_source
 H 0.00000 0.00000
 'NoSpherA2 (<-magic spell for checkCif) like software DiSCaMB'
 'Henke, Gullikson and Davis, At. Data and Nucl. Data Tables, 1993, 54, 2'
 C 0.00347 0.00161
 'NoSpherA2 (<-magic spell for checkCif) like software DiSCaMB'
 'Henke, Gullikson and Davis, At. Data and Nucl. Data Tables, 1993, 54, 2'
 N 0.00653 0.00323
 'NoSpherA2 (<-magic spell for checkCif) like software DiSCaMB'
 'Henke, Gullikson and Davis, At. Data and Nucl. Data Tables, 1993, 54, 2'
 O 0.01158 0.00611
 'NoSpherA2 (<-magic spell for checkCif) like software DiSCaMB'
 'Henke, Gullikson and Davis, At. Data and Nucl. Data Tables, 1993, 54, 2'
_space_group_crystal_system        'orthorhombic'
_space_group_IT_number             19
_space_group_name_H-M_alt          'P 21 21 21'
_space_group_name_Hall             ' P 2ac 2ab'
loop_
  _space_group_symop_id
  _space_group_symop_operation_xyz
 1 x,y,z
 2 x+1/2,-y+1/2,-z
 3 -x,y+1/2,-z+1/2
 4 -x+1/2,-y,z+1/2

_symmetry_Int_Tables_number        19
_cell_length_a                     5.3386(1)
_cell_length_b                     9.9878(2)
_cell_length_c                     22.3493(4)
_cell_angle_alpha                  90
_cell_angle_beta                   90
_cell_angle_gamma                  90
_cell_volume                       1191.68(4)
_cell_formula_units_Z              4
_cell_measurement_temperature      15(2)
_cell_measurement_reflns_used    100369
_cell_measurement_theta_min      0.91
_cell_measurement_theta_max      26.19
_exptl_absorpt_coefficient_mu      0.037
_exptl_crystal_density_diffrn      1.456
_exptl_crystal_F_000               543.923
_exptl_crystal_size_max            0.119
_exptl_crystal_size_mid            0.092
_exptl_crystal_size_min            0.066
_exptl_crystal_description       needle
_diffrn_measurement_device_type  IPDSC-Q
_diffrn_reflns_av_R_equivalents    0.0000
_diffrn_reflns_av_unetI/netI       0.0281
_diffrn_reflns_Laue_measured_fraction_full  0.9682
_diffrn_reflns_Laue_measured_fraction_max  0.8231
_diffrn_reflns_limit_h_max         12
_diffrn_reflns_limit_h_min         -12
_diffrn_reflns_limit_k_max         22
_diffrn_reflns_limit_k_min         -22
_diffrn_reflns_limit_l_max         51
_diffrn_reflns_limit_l_min         -51
_diffrn_reflns_number              12569
_diffrn_reflns_point_group_measured_fraction_full  0.9741
_diffrn_reflns_point_group_measured_fraction_max  0.8006
_diffrn_reflns_theta_full          12.2303
_diffrn_reflns_theta_max           24.24
_diffrn_reflns_theta_min           0.91
_diffrn_ambient_temperature        15(2)
_diffrn_measured_fraction_theta_full  0.9682
_diffrn_measured_fraction_theta_max  0.8231
_diffrn_radiation_type             synchrotron
_diffrn_radiation_wavelength       0.35307
_reflns_Friedel_coverage           0.773
_reflns_limit_h_max                12
_reflns_limit_h_min                -12
_reflns_limit_k_max                22
_reflns_limit_k_min                -22
_reflns_limit_l_max                51
_reflns_limit_l_min                -51
_reflns_number_gt                  12568
_reflns_number_total               12569
_reflns_threshold_expression       I>=2u(I)
_computing_molecular_graphics      'Olex2 1.3 (Dolomanov et al., 2009)'
_computing_publication_material    'Olex2 1.3 (Dolomanov et al., 2009)'
_computing_structure_refinement    'olex2.refine 1.3 (Bourhis et al., 2015)'
_refine_diff_density_max           0.4892
_refine_diff_density_min           -0.2902
_refine_diff_density_rms           0.0481
_refine_ls_d_res_high              0.4300
_refine_ls_d_res_low               11.1746
_refine_ls_goodness_of_fit_ref     1.2789
_refine_ls_hydrogen_treatment      refall
_refine_ls_matrix_type             full
_refine_ls_number_constraints      0
_refine_ls_number_parameters       271
_refine_ls_number_reflns           12569
_refine_ls_number_restraints       0
_refine_ls_R_factor_all            0.0323
_refine_ls_R_factor_gt             0.0323
_refine_ls_restrained_S_all        1.2789
_refine_ls_shift/su_max            0.0008
_refine_ls_shift/su_mean           0.0001
_refine_ls_structure_factor_coef   Fsqd
_refine_ls_weighting_details      
 'w=1/[\s^2^(Fo^2^)+(0.0147P)^2^+0.0095P] where P=(Fo^2^+2Fc^2^)/3'
_refine_ls_weighting_scheme        calc
_refine_ls_wR_factor_gt            0.0530
_refine_ls_wR_factor_ref           0.0530
_refine_special_details
;
Aspherical atom refinement in Olex2
with DiSCaMB generated form factors
Exponential Hirshfeld Atom Refinement 
with exponent parameter n = 2
using Orca5 generated wavefunction 
calculated with B3LYP functional
using cc-pVTZ basis set and charges 
simulating the crystal field.
;
loop_
  _atom_site_label
  _atom_site_type_symbol
  _atom_site_fract_x
  _atom_site_fract_y
  _atom_site_fract_z
  _atom_site_U_iso_or_equiv
  _atom_site_adp_type
  _atom_site_occupancy
  _atom_site_refinement_flags_posn
 C1 C 0.58574(7) 0.67788(4) 0.596485(14) 0.01150(5) Uani 1.000000 .
 C2 C 0.73564(7) 0.64415(3) 0.541922(14) 0.01125(5) Uani 1.000000 .
 C3 C 0.93464(7) 0.56293(4) 0.534615(13) 0.01093(5) Uani 1.000000 .
 C4 C 1.07524(6) 0.48128(3) 0.579642(13) 0.00974(4) Uani 1.000000 .
 C6 C 0.79207(6) 0.16237(4) 0.589303(13) 0.01125(5) Uani 1.000000 .
 C7 C 0.98008(8) 0.06758(4) 0.586773(15) 0.01522(6) Uani 1.000000 .
 C8 C 1.09171(8) 0.01807(4) 0.639842(16) 0.01694(6) Uani 1.000000 .
 C9 C 1.02043(8) 0.06443(4) 0.695337(16) 0.01489(6) Uani 1.000000 .
 C10 C 0.82753(6) 0.16175(4) 0.699634(14) 0.01080(5) Uani 1.000000 .
 C5 C 0.71235(6) 0.20835(3) 0.646386(13) 0.00972(4) Uani 1.000000 .
 C13 C 0.44212(6) 0.34825(3) 0.701758(14) 0.01090(5) Uani 1.000000 .
 C12 C 0.55036(7) 0.30741(4) 0.755713(13) 0.01173(5) Uani 1.000000 .
 C11 C 0.74128(7) 0.21443(4) 0.754731(13) 0.01180(5) Uani 1.000000 .
 N1 N 0.52231(5) 0.29948(3) 0.649883(11) 0.00975(4) Uani 1.000000 .
 O5 O 0.67657(6) 0.21640(3) 0.541789(11) 0.01414(4) Uani 1.000000 .
 O4 O 1.25536(5) 0.41262(3) 0.559765(11) 0.01202(4) Uani 1.000000 .
 O2 O 1.01588(5) 0.48359(3) 0.634421(11) 0.01260(4) Uani 1.000000 .
 O3 O 0.41181(6) 0.75678(3) 0.592013(13) 0.01701(5) Uani 1.000000 .
 O1 O 0.64277(6) 0.62229(3) 0.647791(11) 0.01448(5) Uani 1.000000 .
 H8 H 1.1122(15) 0.0272(7) 0.7355(3) 0.0320(19) Uani 1.000000 .
 H7 H 1.2342(14) -0.0580(7) 0.6354(3) 0.0343(18) Uani 1.000000 .
 H6 H 1.0432(14) 0.0329(7) 0.5434(2) 0.0290(17) Uani 1.000000 .
 H5 H 0.7234(18) 0.1706(9) 0.5046(3) 0.026(2) Uani 1.000000 .
 H4 H 0.4311(15) 0.3338(8) 0.6101(3) 0.0205(18) Uani 1.000000 .
 H9 H 0.8249(14) 0.1812(7) 0.7963(3) 0.0306(18) Uani 1.000000 .
 H10 H 0.4782(13) 0.3468(7) 0.7976(2) 0.0263(16) Uani 1.000000 .
 H11 H 0.2866(12) 0.4179(6) 0.6987(3) 0.0223(15) Uani 1.000000 .
 H1 H 0.8022(16) 0.5623(9) 0.6436(4) 0.0248(19) Uani 1.000000 .
 H2 H 0.6675(14) 0.6958(7) 0.5025(2) 0.0265(17) Uani 1.000000 .
 H3 H 1.0127(13) 0.5570(7) 0.4897(2) 0.0243(16) Uani 1.000000 .

loop_
  _atom_site_aniso_label
  _atom_site_aniso_U_11
  _atom_site_aniso_U_22
  _atom_site_aniso_U_33
  _atom_site_aniso_U_12
  _atom_site_aniso_U_13
  _atom_site_aniso_U_23
 C1 0.01199(12) 0.01303(12) 0.00949(10) 0.00272(9) 0.00064(8) 0.00004(8)
 C2 0.01164(11) 0.01337(12) 0.00874(9) 0.00250(9) 0.00015(8) 0.00093(8)
 C3 0.01092(11) 0.01415(12) 0.00771(9) 0.00217(10) 0.00021(8) 0.00069(8)
 C4 0.00948(10) 0.01205(11) 0.00768(9) 0.00085(9) -0.00033(7) 0.00008(8)
 C6 0.01228(12) 0.01362(13) 0.00786(9) 0.00242(9) 0.00003(8) -0.00109(8)
 C7 0.01665(14) 0.01822(15) 0.01080(11) 0.00655(12) 0.00027(10) -0.00234(10)
 C8 0.01894(15) 0.01895(15) 0.01293(12) 0.00954(13) -0.00062(10) -0.00146(11)
 C9 0.01685(14) 0.01667(14) 0.01114(11) 0.00716(11) -0.00141(10) 0.00010(10)
 C10 0.01230(11) 0.01207(12) 0.00804(9) 0.00246(9) -0.00057(8) 0.00017(8)
 C5 0.01058(11) 0.01132(11) 0.00724(8) 0.00115(9) -0.00016(7) -0.00026(8)
 C13 0.01168(12) 0.01323(12) 0.00781(9) 0.00223(9) 0.00005(8) -0.00049(8)
 C12 0.01389(13) 0.01417(13) 0.00711(9) 0.00191(10) 0.00018(8) -0.00028(8)
 C11 0.01392(12) 0.01389(12) 0.00760(9) 0.00240(10) -0.00088(8) 0.00063(8)
 N1 0.01046(10) 0.01166(10) 0.00713(8) 0.00145(8) -0.00024(7) -0.00031(7)
 O5 0.01651(11) 0.01820(12) 0.00771(7) 0.00478(9) -0.00049(7) -0.00116(7)
 O4 0.01216(9) 0.01559(11) 0.00830(7) 0.00382(8) -0.00063(7) -0.00090(7)
 O2 0.01283(10) 0.01712(11) 0.00785(7) 0.00386(8) 0.00049(6) 0.00113(7)
 O3 0.01815(12) 0.01984(13) 0.01302(10) 0.00930(10) 0.00128(8) 0.00101(8)
 O1 0.01622(11) 0.01779(12) 0.00941(8) 0.00600(9) 0.00241(7) 0.00147(8)
 H8 0.039(5) 0.041(5) 0.016(3) 0.011(4) -0.007(3) 0.005(3)
 H7 0.039(4) 0.041(4) 0.024(4) 0.024(4) 0.002(3) 0.004(3)
 H6 0.033(4) 0.037(4) 0.017(3) 0.018(4) -0.001(3) -0.009(3)
 H5 0.027(5) 0.030(5) 0.020(3) 0.012(4) 0.001(3) -0.009(3)
 H4 0.019(4) 0.030(5) 0.013(3) 0.006(4) -0.001(3) -0.003(3)
 H9 0.037(4) 0.038(4) 0.017(3) 0.009(4) -0.010(3) 0.006(3)
 H10 0.033(4) 0.034(4) 0.012(2) 0.007(3) 0.003(3) -0.008(3)
 H11 0.024(3) 0.026(4) 0.016(3) 0.012(3) 0.004(3) -0.000(3)
 H1 0.037(5) 0.025(5) 0.012(4) -0.004(4) 0.001(4) 0.006(4)
 H2 0.029(4) 0.034(4) 0.016(3) 0.013(3) -0.002(3) 0.008(3)
 H3 0.023(4) 0.037(4) 0.013(2) 0.012(3) 0.006(2) 0.002(3)

loop_
  _geom_bond_atom_site_label_1
  _geom_bond_atom_site_label_2
  _geom_bond_distance
  _geom_bond_site_symmetry_2
  _geom_bond_publ_flag
 C1 C2 1.4970(5) . ?
 C1 O3 1.2220(4) . ?
 C1 O1 1.3099(4) . ?
 C2 C3 1.3466(5) . ?
 C2 H2 1.083(5) . ?
 C3 C4 1.4971(5) . ?
 C3 H3 1.089(5) . ?
 C4 O4 1.2618(4) . ?
 C4 O2 1.2648(4) . ?
 C6 C7 1.3809(5) . ?
 C6 C5 1.4211(4) . ?
 C6 O5 1.3413(4) . ?
 C7 C8 1.4165(5) . ?
 C7 H6 1.083(5) . ?
 C8 C9 1.3775(5) . ?
 C8 H7 1.080(6) . ?
 C9 C10 1.4193(5) . ?
 C9 H8 1.088(6) . ?
 C10 C5 1.4181(4) . ?
 C10 C11 1.4160(4) . ?
 C5 N1 1.3652(4) . ?
 C13 C12 1.3980(4) . ?
 C13 N1 1.3285(4) . ?
 C13 H11 1.086(5) . ?
 C12 C11 1.3790(5) . ?
 C12 H10 1.087(5) . ?
 C11 H9 1.083(5) . ?
 N1 H4 1.070(6) . ?
 O5 H5 0.981(6) . ?
 O2 H1 1.401(8) . ?
 O1 H1 1.045(8) . ?

loop_
  _geom_angle_atom_site_label_1
  _geom_angle_atom_site_label_2
  _geom_angle_atom_site_label_3
  _geom_angle
  _geom_angle_site_symmetry_1
  _geom_angle_site_symmetry_3
  _geom_angle_publ_flag
 O3 C1 C2 118.99(3) . . ?
 O1 C1 C2 119.57(3) . . ?
 O1 C1 O3 121.44(3) . . ?
 C3 C2 C1 131.00(3) . . ?
 H2 C2 C1 112.1(4) . . ?
 H2 C2 C3 116.9(4) . . ?
 C4 C3 C2 129.96(3) . . ?
 H3 C3 C2 116.5(4) . . ?
 H3 C3 C4 113.5(4) . . ?
 O4 C4 C3 116.20(3) . . ?
 O2 C4 C3 121.00(3) . . ?
 O2 C4 O4 122.80(3) . . ?
 C5 C6 C7 118.42(3) . . ?
 O5 C6 C7 125.28(3) . . ?
 O5 C6 C5 116.30(3) . . ?
 C8 C7 C6 120.72(3) . . ?
 H6 C7 C6 118.8(4) . . ?
 H6 C7 C8 120.4(4) . . ?
 C9 C8 C7 121.35(3) . . ?
 H7 C8 C7 117.7(4) . . ?
 H7 C8 C9 121.0(4) . . ?
 C10 C9 C8 119.45(3) . . ?
 H8 C9 C8 120.2(4) . . ?
 H8 C9 C10 120.3(4) . . ?
 C5 C10 C9 118.86(3) . . ?
 C11 C10 C9 123.32(3) . . ?
 C11 C10 C5 117.82(3) . . ?
 C10 C5 C6 121.16(3) . . ?
 N1 C5 C6 119.30(3) . . ?
 N1 C5 C10 119.54(3) . . ?
 N1 C13 C12 120.83(3) . . ?
 H11 C13 C12 123.9(3) . . ?
 H11 C13 N1 115.2(3) . . ?
 C11 C12 C13 119.23(3) . . ?
 H10 C12 C13 119.4(4) . . ?
 H10 C12 C11 121.3(4) . . ?
 C12 C11 C10 120.29(3) . . ?
 H9 C11 C10 119.9(4) . . ?
 H9 C11 C12 119.8(4) . . ?
 C13 N1 C5 122.27(3) . . ?
 H4 N1 C5 120.3(4) . . ?
 H4 N1 C13 117.4(4) . . ?
 H5 O5 C6 111.5(5) . . ?
 H1 O2 C4 110.8(3) . . ?
 H1 O1 C1 110.7(4) . . ?
 O1 H1 O2 176.7(8) . . ?

loop_
  _geom_torsion_atom_site_label_1
  _geom_torsion_atom_site_label_2
  _geom_torsion_atom_site_label_3
  _geom_torsion_atom_site_label_4
  _geom_torsion
  _geom_torsion_site_symmetry_1
  _geom_torsion_site_symmetry_2
  _geom_torsion_site_symmetry_3
  _geom_torsion_site_symmetry_4
  _geom_torsion_publ_flag
 C1 C2 C3 C4 -1.45(5) . . . . ?
 C2 C3 C4 O4 179.39(4) . . . . ?
 C2 C3 C4 O2 -1.44(5) . . . . ?
 C6 C7 C8 C9 -1.30(5) . . . . ?
 C6 C5 C10 C9 -1.93(4) . . . . ?
 C6 C5 C10 C11 178.66(3) . . . . ?
 C6 C5 N1 C13 -178.75(3) . . . . ?
 C7 C8 C9 C10 1.35(5) . . . . ?
 C8 C9 C10 C5 0.24(5) . . . . ?
 C8 C9 C10 C11 179.61(4) . . . . ?
 C9 C10 C5 N1 178.39(3) . . . . ?
 C9 C10 C11 C12 -179.03(4) . . . . ?
 C10 C5 N1 C13 0.94(4) . . . . ?
 C10 C11 C12 C13 0.42(4) . . . . ?
 C5 N1 C13 C12 -0.14(4) . . . . ?

loop_
  _diffrn_refln_index_h
  _diffrn_refln_index_k
  _diffrn_refln_index_l
  _diffrn_refln_intensity_net
  _diffrn_refln_intensity_u
 -12 -5 -5 27.08 2.52
 -12 -5 -1 9.88 2.53
 -12 -4 -7 14.15 3.02
 -12 -4 -5 15.41 2.91
 -12 -4 -4 6.17 2.68
 -12 -4 -1 12.59 2.91
 -12 -3 -9 14.25 2.53
 -12 -3 -3 6.68 2.63
 -12 -3 -1 7.58 2.59
 -12 -2 -12 6.31 2.68
 -12 -2 -11 10.12 2.56
 -12 -2 -3 8.23 3.04
 -12 -2 -2 10.93 2.53
 -12 -1 -12 8.34 2.59
 -12 -1 -6 6.2 2.64
 -12 -1 -5 8.62 3.08
 -12 -1 -4 20.54 2.93
 -11 -10 -8 16.73 2.41
 -11 -10 -7 20.26 2.42
 -11 -10 -5 14.01 2.41
 -11 -10 -2 11.78 2.51
 -11 -9 -13 8.58 2.88
 -11 -9 -12 14.26 2.44
 -11 -9 -11 5.24 2.59
 -11 -9 -9 11.1 2.44
 -11 -9 -6 19.66 2.42
 -11 -9 -5 11.02 2.81
 -11 -9 -4 10.88 2.56
 -11 -9 -2 13.95 2.37
 -11 -9 -1 9.63 2.91
 -11 -8 -14 12.45 2.58
 -11 -8 -12 28.43 3.15
 -11 -8 -8 7.43 2.5
 -11 -8 -6 21.98 2.73
 -11 -8 -5 11.59 2.75
 -11 -8 -4 13.12 2.38
 -11 -8 -3 6.65 2.49
 -11 -8 -2 8.35 2.42
 -11 -7 -18 6.35 1.94
 -11 -7 -17 8.99 1.91
 -11 -7 -16 15.8 2.07
 -11 -7 -15 13.28 2.25
 -11 -7 -13 11.17 2.87
 -11 -7 -10 19.52 2.4
 -11 -7 -2 15.46 2.34
 -11 -6 -19 9.72 1.93
 -11 -6 -18 4.99 2.12
 -11 -6 -17 5.87 2.07
 -11 -6 -14 11.7 2.44
 -11 -6 -12 9.05 2.45
 -11 -6 -10 5.67 2.54
 -11 -6 -2 6.07 2.88
 -11 -6 -1 17.29 3.08
 -11 -5 -21 7.09 2.11
 -11 -5 -20 4.4 2.06
 -11 -5 -19 7.52 2.08
 -11 -5 -16 6.12 2.3
 -11 -5 -12 10.18 2.79
 -11 -5 -8 6.08 2.49
 -11 -5 -6 6.95 2.87
 -11 -5 -4 11.32 2.39
 -11 -5 -3 9.33 2.4
 -11 -5 -1 5.68 2.47
 -11 -4 -19 13.95 1.9
 -11 -4 -17 12.27 2.09
 -11 -4 -14 13.15 2.42
 -11 -4 -12 5.18 2.58
 -11 -4 -11 7.16 2.46
 -11 -4 -7 15.13 2.37
 -11 -4 -3 8.3 2.38
 -11 -3 -23 5.88 2.04
 -11 -3 -22 7.11 1.99
 -11 -3 -16 7.78 2.06
 -11 -3 -14 8.44 2.46
 -11 -3 -13 6.38 2.53
 -11 -3 -12 24.07 2.4
 -11 -3 -11 16.46 2.38
 -11 -3 -10 5.63 2.52
 -11 -3 -6 26.72 2.4
 -11 -3 -5 67.1 2.84
 -11 -3 -3 12.32 3.99
 -11 -3 -2 9.3 2.38
 -11 -2 -23 19.32 2.18
 -11 -2 -22 6.27 2.2
 -11 -2 -21 11.41 2.08
 -11 -2 -20 10.07 2.08
 -11 -2 -19 6.74 2.26
 -11 -2 -16 5.29 1.96
 -11 -2 -15 9.63 2.3
 -11 -2 -13 10.22 2.42
 -11 -2 -11 12.95 2.76
 -11 -2 -10 20.46 2.39
 -11 -2 -9 15.63 2.75
 -11 -2 -8 21.77 2.38
 -11 -2 -6 17.51 2.36
 -11 -2 -5 14.12 2.39
 -11 -2 -4 22.99 2.92
 -11 -2 -3 41.91 2.39
 -11 -2 -1 19.17 2.68
 -11 -1 -23 4.77 2.08
 -11 -1 -22 19.51 2.51
 -11 -1 -19 10.65 2.35
 -11 -1 -18 7.07 1.93
 -11 -1 -17 5.64 1.99
 -11 -1 -16 27.16 2.03
 -11 -1 -15 30.88 2.31
 -11 -1 -12 7.8 2.46
 -11 -1 -10 7.01 2.5
 -11 -1 -8 41.67 2.77
 -11 -1 -3 38.99 2.37
 -11 -1 -2 7.23 2.87
 -11 -1 -1 11.73 3.67
 -10 -13 -8 4.98 2.43
 -10 -13 -6 12.86 2.27
 -10 -13 -4 13.83 2.27
 -10 -13 -2 11.52 2.28
 -10 -13 -1 6.87 2.93
 -10 -12 -14 17.07 2.39
 -10 -12 -13 23.23 2.94
 -10 -12 -12 22.45 2.59
 -10 -12 -11 6.34 2.76
 -10 -12 -10 17.35 2.98
 -10 -12 -9 16.47 2.45
 -10 -12 -8 26.73 2.31
 -10 -12 -7 13.24 3.46
 -10 -12 -6 17.32 2.26
 -10 -12 -5 21.91 2.28
 -10 -12 -4 9.6 2.3
 -10 -12 -1 6.46 2.35
 -10 -11 -18 4.47 1.9
 -10 -11 -17 8.95 2.53
 -10 -11 -16 5.54 1.83
 -10 -11 -15 15.99 1.74
 -10 -11 -13 6.15 2.22
 -10 -11 -12 5.74 2.43
 -10 -11 -11 6.94 2.77
 -10 -11 -10 36.27 2.65
 -10 -11 -8 17.69 2.28
 -10 -11 -7 13.97 2.84
 -10 -11 -5 23.52 2.27
 -10 -11 -4 9.9 2.79
 -10 -11 -3 39.7 2.79
 -10 -11 -2 7.34 2.32
 -10 -10 -16 10.2 1.76
 -10 -10 -14 22.23 3.83
 -10 -10 -13 42.52 2.35
 -10 -10 -12 18.2 2.39
 -10 -10 -11 10.24 2.3
 -10 -10 -10 16.87 2.97
 -10 -10 -8 7.21 2.7
 -10 -10 -7 50.01 2.88
 -10 -10 -6 35.79 2.28
 -10 -10 -5 15.58 2.26
 -10 -10 -3 19.37 3.91
 -10 -10 -1 13.24 2.76
 -10 -9 -23 8.07 1.88
 -10 -9 -22 10.07 1.96
 -10 -9 -21 7.71 2.13
 -10 -9 -20 8.67 1.8
 -10 -9 -18 4.59 2.13
 -10 -9 -17 4.48 1.87
 -10 -9 -16 9.88 1.78
 -10 -9 -15 11.57 1.74
 -10 -9 -13 23.41 2.09
 -10 -9 -12 23.76 2.61
 -10 -9 -11 16.94 2.55
 -10 -9 -9 10.44 2.28
 -10 -9 -7 8.33 2.29
 -10 -9 -6 11.78 2.58
 -10 -9 -5 13.72 2.23
 -10 -9 -4 7.36 2.29
 -10 -9 -3 8.01 2.82
 -10 -9 -1 10.86 2.24
 -10 -8 -25 7.94 2.04
 -10 -8 -24 13.21 2.16
 -10 -8 -23 20.92 1.84
 -10 -8 -22 6.34 1.88
 -10 -8 -20 6.47 1.86
 -10 -8 -19 8.33 1.94
 -10 -8 -17 4.37 1.89
 -10 -8 -16 8.26 1.93
 -10 -8 -15 6.73 1.78
 -10 -8 -14 8.11 2.6
 -10 -8 -13 11.67 2.1
 -10 -8 -9 9.56 2.28
 -10 -8 -7 7.85 2.32
 -10 -8 -6 29.8 2.25
 -10 -8 -5 19.09 2.24
 -10 -8 -4 17.99 2.54
 -10 -8 -3 17.4 2.2
 -10 -7 -26 8.98 2.15
 -10 -7 -25 5.36 2.27
 -10 -7 -24 9.3 2.22
 -10 -7 -23 17.85 1.96
 -10 -7 -21 8.65 2.15
 -10 -7 -20 32.24 3.26
 -10 -7 -19 5.86 1.99
 -10 -7 -18 7.14 1.96
 -10 -7 -17 10.35 1.76
 -10 -7 -15 4.88 2.06
 -10 -7 -13 12.82 2.65
 -10 -7 -12 5.57 2.21
 -10 -7 -7 5.24 2.39
 -10 -7 -6 5.78 2.36
 -10 -7 -5 11.05 2.26
 -10 -7 -4 14.53 3.73
 -10 -7 -2 11.42 2.57
 -10 -7 -1 12.21 2.22
 -10 -6 -26 7.27 1.93
 -10 -6 -25 6.25 2.22
 -10 -6 -24 12.24 2
 -10 -6 -23 5.63 1.92
 -10 -6 -22 5.78 1.9
 -10 -6 -20 8.29 2.04
 -10 -6 -19 13.59 1.8
 -10 -6 -18 13.62 2.04
 -10 -6 -17 5.44 1.98
 -10 -6 -16 4.85 2
 -10 -6 -15 21.62 1.76
 -10 -6 -14 4.82 2.28
 -10 -6 -13 5.68 2.2
 -10 -6 -11 24.85 2.6
 -10 -6 -10 12.11 3.04
 -10 -6 -9 6.54 2.32
 -10 -6 -8 7.88 2.29
 -10 -6 -5 22.83 2.28
 -10 -6 -4 8.83 2.57
 -10 -6 -2 21.08 2.64
 -10 -5 -28 8.41 2.02
 -10 -5 -24 6.24 2.09
 -10 -5 -23 6.95 1.88
 -10 -5 -16 6.97 1.96
 -10 -5 -15 13.5 1.76
 -10 -5 -13 37.12 2.29
 -10 -5 -10 17.01 2.24
 -10 -5 -9 22.7 2.24
 -10 -5 -8 14.35 2.54
 -10 -5 -7 15.05 2.22
 -10 -5 -6 15.54 2.73
 -10 -5 -5 22.51 2.23
 -10 -5 -4 8.7 2.25
 -10 -5 -3 6.48 2.3
 -10 -5 -2 11.74 2.21
 -10 -4 -27 6.48 1.93
 -10 -4 -25 36.53 2.2
 -10 -4 -24 8.77 1.88
 -10 -4 -22 5.43 1.91
 -10 -4 -20 12.22 1.95
 -10 -4 -19 17.43 1.79
 -10 -4 -18 12.09 2.06
 -10 -4 -15 7.55 1.8
 -10 -4 -14 21.24 2.72
 -10 -4 -13 16.59 2.27
 -10 -4 -12 19.31 2.25
 -10 -4 -11 9.62 2.26
 -10 -4 -10 13.53 2.23
 -10 -4 -7 25.57 2.34
 -10 -4 -6 19.89 2.22
 -10 -4 -5 13.19 3.36
 -10 -4 -4 22.77 2.2
 -10 -4 -2 21.6 2.2
 -10 -4 -1 6.89 2.29
 -10 -3 -30 10.89 2.39
 -10 -3 -29 25.63 2.29
 -10 -3 -28 12.2 2.46
 -10 -3 -27 24.5 2.05
 -10 -3 -23 21.31 1.94
 -10 -3 -18 9.07 1.81
 -10 -3 -17 33.32 1.92
 -10 -3 -16 20.95 1.87
 -10 -3 -15 7.91 1.78
 -10 -3 -12 13.11 2.25
 -10 -3 -11 14.45 2.56
 -10 -3 -10 29.23 2.25
 -10 -3 -7 14.02 2.42
 -10 -3 -5 16.79 2.18
 -10 -3 -3 8.13 2.24
 -10 -3 -2 14.97 2.19
 -10 -2 -29 33.69 2.29
 -10 -2 -25 5.56 2.12
 -10 -2 -24 18.58 1.99
 -10 -2 -23 11.18 1.86
 -10 -2 -22 4.64 1.95
 -10 -2 -21 7.35 1.86
 -10 -2 -18 7.13 1.85
 -10 -2 -17 19.74 2.6
 -10 -2 -16 34.01 1.93
 -10 -2 -15 8.03 1.94
 -10 -2 -14 27.21 2.8
 -10 -2 -13 56.41 2.33
 -10 -2 -11 11.46 2.24
 -10 -2 -10 5.45 2.38
 -10 -2 -9 43.96 2.28
 -10 -2 -8 31.38 2.66
 -10 -2 -7 12.38 2.24
 -10 -2 -6 28.83 2.48
 -10 -2 -5 8.81 2.67
 -10 -2 -4 15.1 2.2
 -10 -2 -3 15.06 2.18
 -10 -2 -2 34.08 2.54
 -10 -2 -1 12.16 2.2
 -10 -1 -27 17.58 1.9
 -10 -1 -25 6.65 1.92
 -10 -1 -24 23.43 2.11
 -10 -1 -22 30.1 2.01
 -10 -1 -21 29.06 1.87
 -10 -1 -20 21.93 2.03
 -10 -1 -19 19.94 1.81
 -10 -1 -18 16.11 1.79
 -10 -1 -17 7.4 1.95
 -10 -1 -16 5.71 2.27
 -10 -1 -15 10.93 2.11
 -10 -1 -14 21.11 2.89
 -10 -1 -13 11.4 2.28
 -10 -1 -12 6.42 2.35
 -10 -1 -11 32.15 3.13
 -10 -1 -9 65.7 2.71
 -10 -1 -8 10.07 2.26
 -10 -1 -7 26.2 2.24
 -10 -1 -6 30.79 2.24
 -10 -1 -5 6.27 2.34
 -10 -1 -4 9.21 2.59
 -10 -1 -2 88.55 2.39
 -9 -15 -11 7.7 2.01
 -9 -15 -10 9.32 2.49
 -9 -15 -7 16.42 2.13
 -9 -15 -6 6.17 2.21
 -9 -15 -5 12.41 2.48
 -9 -14 -17 5.11 1.9
 -9 -14 -15 10.11 1.63
 -9 -14 -14 6.92 1.75
 -9 -14 -12 17.01 1.97
 -9 -14 -11 38.42 2.51
 -9 -14 -10 6.61 2.04
 -9 -14 -9 42.29 3.18
 -9 -14 -7 22.41 2.14
 -9 -14 -6 19.34 2.12
 -9 -14 -4 7.92 2.42
 -9 -14 -2 7.46 2.92
 -9 -13 -16 14.25 1.72
 -9 -13 -15 11.4 1.74
 -9 -13 -14 22.64 1.77
 -9 -13 -12 20.01 2.18
 -9 -13 -10 25.17 1.98
 -9 -13 -9 6.28 2.09
 -9 -13 -8 12.89 2.12
 -9 -13 -7 4.6 2.3
 -9 -13 -6 69.81 3.53
 -9 -13 -5 20.1 2.47
 -9 -13 -4 19.04 2.39
 -9 -13 -3 18.21 2.1
 -9 -13 -1 6 2.2
 -9 -12 -22 9.88 1.92
 -9 -12 -21 4.86 1.86
 -9 -12 -16 7.9 1.66
 -9 -12 -15 15.25 3.39
 -9 -12 -13 10.77 1.74
 -9 -12 -12 12.9 2.5
 -9 -12 -11 17.65 2.71
 -9 -12 -10 6.02 2.01
 -9 -12 -8 8.41 2.73
 -9 -12 -7 7.43 2.15
 -9 -12 -5 19.74 2.11
 -9 -12 -2 22.12 3.16
 -9 -11 -24 11.1 2.25
 -9 -11 -23 10.49 2.16
 -9 -11 -22 7.82 1.99
 -9 -11 -20 9.44 1.99
 -9 -11 -19 5.69 1.63
 -9 -11 -18 17.37 1.66
 -9 -11 -14 26.13 2.51
 -9 -11 -13 14.48 1.74
 -9 -11 -12 20.72 1.73
 -9 -11 -11 6.59 2.47
 -9 -11 -10 10.5 2.13
 -9 -11 -9 10.94 2.43
 -9 -11 -8 10.5 3.08
 -9 -11 -5 11.48 2.09
 -9 -11 -4 8.7 2.35
 -9 -11 -2 17.35 2.06
 -9 -11 -1 17.59 2.06
 -9 -10 -26 15.29 1.85
 -9 -10 -25 12.11 2.38
 -9 -10 -24 11.56 1.83
 -9 -10 -23 6.24 1.87
 -9 -10 -22 5.11 2.05
 -9 -10 -21 24.13 1.71
 -9 -10 -17 22.32 2.24
 -9 -10 -16 9.29 1.76
 -9 -10 -15 23.54 2.01
 -9 -10 -14 4.61 1.81
 -9 -10 -13 8.57 1.63
 -9 -10 -11 6.08 1.99
 -9 -10 -9 12.98 2.53
 -9 -10 -7 25.59 2.39
 -9 -10 -6 5.08 2.32
 -9 -10 -5 40.53 2.37
 -9 -10 -4 26.09 2.1
 -9 -10 -3 30.27 2.42
 -9 -10 -1 7.67 2.54
 -9 -9 -28 16.65 2.08
 -9 -9 -27 7.88 2.24
 -9 -9 -26 14.17 2.09
 -9 -9 -25 11.23 1.84
 -9 -9 -22 10.13 1.74
 -9 -9 -19 47.87 2.59
 -9 -9 -17 14.81 1.65
 -9 -9 -16 38.13 1.97
 -9 -9 -15 7.41 1.65
 -9 -9 -14 7.51 1.64
 -9 -9 -13 21.36 1.95
 -9 -9 -12 13.42 1.94
 -9 -9 -10 9.77 2.15
 -9 -9 -9 17.66 2.09
 -9 -9 -7 21.08 2.07
 -9 -9 -5 14.37 2.39
 -9 -9 -4 11.68 2.07
 -9 -9 -2 29.62 2.09
 -9 -9 -1 13.71 2.05
 -9 -8 -30 17.72 2.46
 -9 -8 -29 4.89 2.25
 -9 -8 -27 13.28 2.34
 -9 -8 -25 14.43 2.5
 -9 -8 -24 8.78 2.4
 -9 -8 -22 6.05 1.88
 -9 -8 -21 12.38 1.72
 -9 -8 -20 14.13 1.7
 -9 -8 -18 10.98 1.78
 -9 -8 -16 3.75 1.77
 -9 -8 -15 5.77 1.69
 -9 -8 -13 12.93 1.96
 -9 -8 -12 75.07 2.6
 -9 -8 -11 50.35 3.76
 -9 -8 -9 7.57 2.14
 -9 -8 -8 27.94 2.4
 -9 -8 -7 78.17 2.56
 -9 -8 -6 7.51 2.23
 -9 -8 -5 19.36 2.34
 -9 -8 -4 20.94 2.07
 -9 -8 -3 5.91 2.49
 -9 -8 -2 32.18 2.39
 -9 -7 -32 9.3 2
 -9 -7 -31 10.68 2.15
 -9 -7 -30 6.84 2.2
 -9 -7 -29 5.69 2.37
 -9 -7 -28 7.24 2.08
 -9 -7 -27 13.63 1.88
 -9 -7 -25 15.67 2.02
 -9 -7 -24 29.26 1.75
 -9 -7 -23 10.64 1.92
 -9 -7 -21 6.37 2.35
 -9 -7 -20 4.86 2.03
 -9 -7 -19 15.58 1.87
 -9 -7 -17 7.59 1.68
 -9 -7 -15 17.99 1.74
 -9 -7 -14 18.04 1.61
 -9 -7 -13 19.7 1.94
 -9 -7 -12 20.8 1.93
 -9 -7 -11 16.9 3.22
 -9 -7 -10 7.68 2.15
 -9 -7 -8 26.85 2.11
 -9 -7 -7 16.88 2.39
 -9 -7 -6 88.25 2.26
 -9 -7 -5 20.43 2.08
 -9 -7 -4 14.41 2.51
 -9 -7 -3 53.2 3.51
 -9 -7 -2 27.15 2.53
 -9 -7 -1 44.52 3.38
 -9 -6 -33 7.97 2.14
 -9 -6 -32 12.92 1.99
 -9 -6 -31 7.86 2.46
 -9 -6 -30 10.79 2.26
 -9 -6 -29 5.34 2.38
 -9 -6 -28 13.59 2.22
 -9 -6 -27 41.23 2.05
 -9 -6 -26 19.91 1.86
 -9 -6 -25 3.89 1.93
 -9 -6 -24 40.92 1.79
 -9 -6 -23 13.62 1.73
 -9 -6 -21 22.27 2.01
 -9 -6 -20 10.99 1.7
 -9 -6 -19 6.1 1.75
 -9 -6 -18 11.42 1.81
 -9 -6 -17 29.45 1.68
 -9 -6 -15 4.83 1.75
 -9 -6 -14 48.22 2.46
 -9 -6 -13 7.25 2
 -9 -6 -12 51.75 2.41
 -9 -6 -11 10.44 2.1
 -9 -6 -10 12.05 2.08
 -9 -6 -9 32.21 2.12
 -9 -6 -8 108.92 2.34
 -9 -6 -6 63.78 2.62
 -9 -6 -3 7.36 2.15
 -9 -6 -2 10.88 2.06
 -9 -6 -1 63.87 2.15
 -9 -5 -34 16.59 1.99
 -9 -5 -33 6.2 1.97
 -9 -5 -32 5.27 2.29
 -9 -5 -30 19.21 2.22
 -9 -5 -29 24.29 3.75
 -9 -5 -27 4.77 1.99
 -9 -5 -26 24.38 1.75
 -9 -5 -25 12.47 1.76
 -9 -5 -23 15.49 1.74
 -9 -5 -22 5.87 1.78
 -9 -5 -21 11.3 1.7
 -9 -5 -20 11.63 2.25
 -9 -5 -19 5.91 1.88
 -9 -5 -18 8.01 1.91
 -9 -5 -17 7.33 1.77
 -9 -5 -15 26.54 1.65
 -9 -5 -14 8.89 1.76
 -9 -5 -11 10.56 2.09
 -9 -5 -10 19.67 3.13
 -9 -5 -9 9.26 2.13
 -9 -5 -8 49.99 2.53
 -9 -5 -7 8.91 2.61
 -9 -5 -6 5.79 2.14
 -9 -5 -4 5.85 2.13
 -9 -5 -2 23.23 2.02
 -9 -4 -33 37.12 2.54
 -9 -4 -32 9.58 2.18
 -9 -4 -31 15.44 2.26
 -9 -4 -30 23.17 2.23
 -9 -4 -27 13.98 1.89
 -9 -4 -25 23.97 1.8
 -9 -4 -22 24.59 1.8
 -9 -4 -21 42.16 2.35
 -9 -4 -20 39.32 1.87
 -9 -4 -19 12.08 1.86
 -9 -4 -18 13.07 1.69
 -9 -4 -17 17.5 2.68
 -9 -4 -16 35.32 1.69
 -9 -4 -15 34.73 1.68
 -9 -4 -14 17.06 1.76
 -9 -4 -13 62.14 2.61
 -9 -4 -12 14.84 2.1
 -9 -4 -11 5.42 2.22
 -9 -4 -10 57.84 2.61
 -9 -4 -9 26.77 2.09
 -9 -4 -8 69.81 2.51
 -9 -4 -7 14.31 2.07
 -9 -4 -6 9.28 2.09
 -9 -4 -5 54.71 2.45
 -9 -4 -4 25.1 2.07
 -9 -4 -3 25.92 2.34
 -9 -4 -2 70.07 2.16
 -9 -4 -1 58.9 2.12
 -9 -3 -35 35.25 2.13
 -9 -3 -34 6.33 2.13
 -9 -3 -33 6.01 2.11
 -9 -3 -30 5.57 2.34
 -9 -3 -28 5.36 1.99
 -9 -3 -27 6.42 1.95
 -9 -3 -26 5.17 1.99
 -9 -3 -25 9.69 1.82
 -9 -3 -24 3.84 1.8
 -9 -3 -23 37.66 1.81
 -9 -3 -22 16.47 1.73
 -9 -3 -21 84.89 2.07
 -9 -3 -20 28.87 1.72
 -9 -3 -19 7 1.73
 -9 -3 -18 24.46 2
 -9 -3 -17 35.52 2.07
 -9 -3 -16 24.91 1.78
 -9 -3 -15 75.49 2.22
 -9 -3 -14 24.44 1.74
 -9 -3 -13 29.56 3.18
 -9 -3 -12 41.34 2.14
 -9 -3 -11 26.95 2.31
 -9 -3 -10 85.67 2.24
 -9 -3 -9 17.55 2.37
 -9 -3 -8 23.09 2.06
 -9 -3 -7 6.14 2.16
 -9 -3 -6 73.97 2.54
 -9 -3 -5 37.71 2.08
 -9 -3 -4 25.87 2.34
 -9 -3 -3 46.64 2.12
 -9 -3 -2 11.12 2.4
 -9 -3 -1 21.18 2.03
 -9 -2 -32 7.6 3.05
 -9 -2 -30 38.88 2.57
 -9 -2 -28 6.06 2.29
 -9 -2 -26 6.2 1.85
 -9 -2 -25 6.27 1.72
 -9 -2 -24 6.83 2.06
 -9 -2 -23 27.95 1.82
 -9 -2 -22 16.57 1.83
 -9 -2 -21 10.51 1.88
 -9 -2 -20 22.39 1.84
 -9 -2 -19 4.83 1.95
 -9 -2 -18 20.32 1.68
 -9 -2 -17 40.31 1.78
 -9 -2 -15 21.31 1.65
 -9 -2 -14 33.74 1.66
 -9 -2 -13 14.11 1.74
 -9 -2 -12 36.52 2.1
 -9 -2 -11 35.07 2.1
 -9 -2 -9 26.66 2.76
 -9 -2 -8 25.81 2.89
 -9 -2 -7 6.67 2.11
 -9 -2 -5 87.29 3.14
 -9 -2 -4 41.78 2.44
 -9 -2 -3 10.12 2.12
 -9 -2 -2 19.84 2.03
 -9 -2 -1 7.36 3.37
 -9 -1 -35 5.56 2.16
 -9 -1 -33 11.42 2.02
 -9 -1 -32 26.09 2.48
 -9 -1 -30 25.9 2.21
 -9 -1 -27 10.28 1.84
 -9 -1 -26 81.78 2.84
 -9 -1 -25 5.51 1.73
 -9 -1 -24 10.3 1.81
 -9 -1 -23 16.1 1.64
 -9 -1 -22 37.91 1.75
 -9 -1 -21 7.73 1.73
 -9 -1 -20 24.13 1.68
 -9 -1 -19 6.95 1.82
 -9 -1 -18 17.45 1.81
 -9 -1 -16 16.97 1.66
 -9 -1 -15 36.66 1.66
 -9 -1 -13 26.29 1.94
 -9 -1 -12 27.76 3.08
 -9 -1 -11 6.59 2.14
 -9 -1 -10 8.12 2.19
 -9 -1 -9 14.59 3.41
 -9 -1 -8 15.92 2.42
 -9 -1 -7 38.59 2.09
 -9 -1 -6 28.31 2.06
 -9 -1 -4 51.05 2.35
 -9 -1 -3 63.05 2.3
 -9 -1 -2 12.19 2.37
 -9 -1 -1 31.29 2.04
 -8 -17 -11 5.69 1.97
 -8 -17 -10 7.57 2.41
 -8 -17 -8 7.85 2.25
 -8 -17 -6 15.74 1.99
 -8 -17 -5 10.19 2.02
 -8 -17 -4 11 2
 -8 -17 -2 9.77 4.21
 -8 -17 -1 11.67 1.99
 -8 -16 -17 7.09 1.82
 -8 -16 -16 6.04 1.85
 -8 -16 -15 13.66 2.09
 -8 -16 -14 7.6 1.79
 -8 -16 -13 10.09 1.79
 -8 -16 -12 24.89 3.62
 -8 -16 -11 4.84 1.9
 -8 -16 -10 39.03 5.48
 -8 -16 -9 13.94 2
 -8 -16 -8 59.15 2.16
 -8 -16 -7 6.92 1.83
 -8 -16 -6 13.88 2
 -8 -16 -5 28.35 4.86
 -8 -16 -4 5.18 2.08
 -8 -16 -3 14.26 1.98
 -8 -16 -2 11.28 1.95
 -8 -15 -19 8.99 1.87
 -8 -15 -17 4.65 2.29
 -8 -15 -15 30.3 2.43
 -8 -15 -13 21.16 2.67
 -8 -15 -12 12.06 1.76
 -8 -15 -11 36.72 2.02
 -8 -15 -8 6.55 2.74
 -8 -15 -7 42.16 2.94
 -8 -15 -6 14.26 1.96
 -8 -15 -5 19.81 1.97
 -8 -15 -4 7.35 2.01
 -8 -15 -3 23.95 1.97
 -8 -15 -2 12.8 3.89
 -8 -15 -1 16.17 1.95
 -8 -14 -23 14.57 2.05
 -8 -14 -21 8.01 1.62
 -8 -14 -17 9.17 1.72
 -8 -14 -15 12.95 1.56
 -8 -14 -14 23.72 1.6
 -8 -14 -13 10.26 1.67
 -8 -14 -12 23.21 2.17
 -8 -14 -10 11.65 1.99
 -8 -14 -6 28.09 4.39
 -8 -14 -4 8.61 2.54
 -8 -14 -1 6.86 1.98
 -8 -13 -27 6.65 1.74
 -8 -13 -26 14.1 2.14
 -8 -13 -25 13.1 2.07
 -8 -13 -24 14.41 2.43
 -8 -13 -21 5.96 2.35
 -8 -13 -19 24.85 2.16
 -8 -13 -17 18.89 2.77
 -8 -13 -16 7.29 2.4
 -8 -13 -15 3.87 1.59
 -8 -13 -14 6.08 1.61
 -8 -13 -12 6.72 1.59
 -8 -13 -11 35.13 2.57
 -8 -13 -9 6.34 2.01
 -8 -13 -8 17.63 1.93
 -8 -13 -4 26.14 1.95
 -8 -13 -1 11.81 1.92
 -8 -12 -29 16.75 1.88
 -8 -12 -28 5.39 1.71
 -8 -12 -27 8.23 2.27
 -8 -12 -26 5.97 2.03
 -8 -12 -25 18.17 2.21
 -8 -12 -23 20.92 2.3
 -8 -12 -22 17.39 1.72
 -8 -12 -21 6.7 1.68
 -8 -12 -20 14.58 1.62
 -8 -12 -19 4.73 2.08
 -8 -12 -18 30.33 2.24
 -8 -12 -16 10.4 1.51
 -8 -12 -13 5.94 1.72
 -8 -12 -11 4.42 2.1
 -8 -12 -10 18.49 2.5
 -8 -12 -9 9.48 1.89
 -8 -12 -8 11.17 2.27
 -8 -12 -7 4.96 2.01
 -8 -12 -6 18.57 2.93
 -8 -12 -5 23.02 3.2
 -8 -12 -4 30.24 1.97
 -8 -12 -2 44.62 2.6
 -8 -12 -1 6.24 2.33
 -8 -11 -31 7.1 1.74
 -8 -11 -30 10.45 1.89
 -8 -11 -28 15.1 1.78
 -8 -11 -27 22.38 3.78
 -8 -11 -26 7.24 1.98
 -8 -11 -25 4.27 2.07
 -8 -11 -24 9.16 1.62
 -8 -11 -22 10.61 2.19
 -8 -11 -20 12.11 1.78
 -8 -11 -19 3.61 1.76
 -8 -11 -18 12.5 1.53
 -8 -11 -16 10.72 1.51
 -8 -11 -15 31.8 2.65
 -8 -11 -14 15.88 1.92
 -8 -11 -13 16.44 1.5
 -8 -11 -12 8.33 1.48
 -8 -11 -10 5.01 1.83
 -8 -11 -9 14.32 1.92
 -8 -11 -7 11.18 1.9
 -8 -11 -5 13.85 1.9
 -8 -11 -4 13.7 2.2
 -8 -11 -3 20.68 2.35
 -8 -11 -1 11.88 2.57
 -8 -10 -31 7.88 1.85
 -8 -10 -30 6.69 1.76
 -8 -10 -28 5.41 2.45
 -8 -10 -26 7.48 2.17
 -8 -10 -25 9.22 1.63
 -8 -10 -24 7.64 1.69
 -8 -10 -22 17.31 2.24
 -8 -10 -21 5.03 1.71
 -8 -10 -20 12.95 1.63
 -8 -10 -19 7.79 1.57
 -8 -10 -18 6.04 1.66
 -8 -10 -15 7.13 2.02
 -8 -10 -14 13.95 1.49
 -8 -10 -13 18.99 1.48
 -8 -10 -11 33.63 2.66
 -8 -10 -10 17.16 1.91
 -8 -10 -9 18.56 1.93
 -8 -10 -8 19.14 1.92
 -8 -10 -6 8.25 2.42
 -8 -10 -5 38.12 1.95
 -8 -10 -4 14.01 1.89
 -8 -10 -3 17.21 2.45
 -8 -10 -1 10.54 3.11
 -8 -9 -34 13.09 1.94
 -8 -9 -33 5.97 2.07
 -8 -9 -28 8.31 2.02
 -8 -9 -27 10.26 1.98
 -8 -9 -25 21.8 1.84
 -8 -9 -24 9.48 2.32
 -8 -9 -23 33.83 2.03
 -8 -9 -22 11.01 1.67
 -8 -9 -21 3.74 1.7
 -8 -9 -20 43.82 2.61
 -8 -9 -19 24.87 1.56
 -8 -9 -18 26.93 1.66
 -8 -9 -17 6.39 1.64
 -8 -9 -16 4.54 1.59
 -8 -9 -15 10.13 1.5
 -8 -9 -12 12.44 1.57
 -8 -9 -11 6.43 1.81
 -8 -9 -10 19 1.79
 -8 -9 -9 34.67 2.61
 -8 -9 -8 27.04 1.92
 -8 -9 -7 79.95 2.41
 -8 -9 -5 49.77 2.65
 -8 -9 -4 12.58 2.19
 -8 -9 -3 6.06 1.96
 -8 -9 -2 58.08 4.04
 -8 -9 -1 88.61 2.11
 -8 -8 -33 8.56 2.38
 -8 -8 -32 40.41 2.03
 -8 -8 -31 6.87 1.8
 -8 -8 -30 8.28 1.95
 -8 -8 -29 8.95 2.04
 -8 -8 -28 32.14 2.98
 -8 -8 -27 23.95 2.18
 -8 -8 -26 8.96 1.75
 -8 -8 -25 29.66 1.78
 -8 -8 -23 8.07 2
 -8 -8 -21 12.26 1.56
 -8 -8 -18 4.71 1.69
 -8 -8 -17 23.49 1.54
 -8 -8 -16 19.74 1.62
 -8 -8 -15 12.13 1.51
 -8 -8 -14 61.02 1.86
 -8 -8 -13 70.8 1.72
 -8 -8 -12 12.14 1.9
 -8 -8 -11 16.08 1.76
 -8 -8 -10 56.56 2
 -8 -8 -9 28.84 1.93
 -8 -8 -8 22.46 1.91
 -8 -8 -7 107.41 4.15
 -8 -8 -6 14.12 1.91
 -8 -8 -5 66.09 2.26
 -8 -8 -4 7.91 1.93
 -8 -8 -3 31.26 1.9
 -8 -8 -2 4.33 1.99
 -8 -8 -1 5.71 1.91
 -8 -7 -36 11.25 2.04
 -8 -7 -35 26.71 1.82
 -8 -7 -33 7.11 1.81
 -8 -7 -32 46.72 2.15
 -8 -7 -31 27.75 1.89
 -8 -7 -29 27.04 2.28
 -8 -7 -28 4.58 2.14
 -8 -7 -27 8.25 2.12
 -8 -7 -26 9.18 2
 -8 -7 -24 6.85 1.89
 -8 -7 -22 40.05 1.98
 -8 -7 -21 13.05 1.78
 -8 -7 -20 39.72 1.69
 -8 -7 -19 9.12 1.68
 -8 -7 -18 4.93 1.79
 -8 -7 -17 5.64 1.68
 -8 -7 -16 30.42 1.54
 -8 -7 -15 28.26 1.76
 -8 -7 -14 7.72 1.52
 -8 -7 -13 21.93 1.94
 -8 -7 -12 47.18 1.99
 -8 -7 -11 85.64 2.91
 -8 -7 -10 16.89 2.2
 -8 -7 -8 21.85 1.92
 -8 -7 -7 84.06 2.68
 -8 -7 -6 15.86 2.02
 -8 -7 -5 24.08 1.88
 -8 -7 -4 25.54 2.19
 -8 -7 -3 23.58 2.38
 -8 -7 -1 8.44 2.35
 -8 -6 -37 7.61 2.07
 -8 -6 -36 39.35 2.13
 -8 -6 -35 20.57 1.81
 -8 -6 -34 24.72 3
 -8 -6 -33 3.9 1.93
 -8 -6 -32 25.85 1.78
 -8 -6 -31 19.45 1.83
 -8 -6 -30 9.41 2.22
 -8 -6 -29 7.78 2.23
 -8 -6 -28 32.85 2.32
 -8 -6 -26 53.4 1.85
 -8 -6 -25 19.78 1.75
 -8 -6 -24 15.79 1.72
 -8 -6 -23 17.05 1.63
 -8 -6 -22 70.1 2.3
 -8 -6 -21 21.77 1.6
 -8 -6 -20 34.86 1.68
 -8 -6 -19 20.85 1.56
 -8 -6 -18 50.94 1.78
 -8 -6 -17 55.71 1.66
 -8 -6 -16 105.45 3.38
 -8 -6 -15 6.3 1.73
 -8 -6 -14 62.09 1.8
 -8 -6 -13 65.33 1.75
 -8 -6 -12 91.06 1.75
 -8 -6 -11 27.07 2.43
 -8 -6 -10 44.64 1.97
 -8 -6 -9 65.34 2.17
 -8 -6 -8 56.63 4.2
 -8 -6 -7 147.64 3.27
 -8 -6 -6 214.61 4.12
 -8 -6 -5 35.47 1.95
 -8 -6 -4 28.57 1.91
 -8 -6 -3 46.45 2.18
 -8 -6 -2 112.89 2.14
 -8 -6 -1 21.62 1.89
 -8 -5 -38 5.49 2.12
 -8 -5 -37 14.13 2.04
 -8 -5 -36 6.56 1.87
 -8 -5 -35 26.12 1.84
 -8 -5 -34 12.41 1.83
 -8 -5 -32 9.83 1.96
 -8 -5 -31 18.16 1.9
 -8 -5 -30 23.63 1.98
 -8 -5 -29 9.31 2.37
 -8 -5 -27 13.6 2.7
 -8 -5 -26 22.83 1.76
 -8 -5 -25 18.89 1.76
 -8 -5 -24 20.64 1.66
 -8 -5 -22 67.9 2.63
 -8 -5 -21 31.15 1.61
 -8 -5 -20 73.13 2.09
 -8 -5 -19 26.12 2.06
 -8 -5 -18 17.79 1.56
 -8 -5 -17 100.69 3.27
 -8 -5 -16 78.14 2.47
 -8 -5 -15 22.81 1.52
 -8 -5 -14 16.95 1.63
 -8 -5 -13 93.4 1.67
 -8 -5 -12 73.07 1.94
 -8 -5 -11 16.22 2
 -8 -5 -10 49.44 3
 -8 -5 -9 145.44 5.19
 -8 -5 -8 11.27 1.93
 -8 -5 -7 14.15 1.88
 -8 -5 -6 115.09 2.15
 -8 -5 -5 111.61 3.18
 -8 -5 -4 38.3 1.92
 -8 -5 -3 67 2.18
 -8 -5 -2 63.88 2.53
 -8 -5 -1 119.45 2.6
 -8 -4 -38 36.09 2.24
 -8 -4 -37 4.85 1.86
 -8 -4 -36 9.75 1.85
 -8 -4 -35 13.09 1.87
 -8 -4 -33 17.3 1.86
 -8 -4 -31 17.36 1.88
 -8 -4 -30 24.31 2.54
 -8 -4 -29 7.65 2.13
 -8 -4 -28 21.47 2.65
 -8 -4 -27 64.07 2.39
 -8 -4 -26 42.15 1.97
 -8 -4 -25 8 1.79
 -8 -4 -24 18.7 1.67
 -8 -4 -23 26.88 1.67
 -8 -4 -22 51.02 1.69
 -8 -4 -21 6.81 1.73
 -8 -4 -20 9.88 1.81
 -8 -4 -19 8.6 1.57
 -8 -4 -18 56.14 1.62
 -8 -4 -17 6.18 1.67
 -8 -4 -16 31.52 1.75
 -8 -4 -15 98.01 2.93
 -8 -4 -13 55.83 1.67
 -8 -4 -10 55.07 2.57
 -8 -4 -9 78.24 2.27
 -8 -4 -8 30.44 1.9
 -8 -4 -7 10.06 3
 -8 -4 -6 4.33 2.01
 -8 -4 -5 87.16 2.32
 -8 -4 -4 44.61 1.93
 -8 -4 -3 24.74 1.89
 -8 -4 -2 122.29 2.66
 -8 -3 -39 20.62 1.81
 -8 -3 -38 4.58 2.07
 -8 -3 -36 4.1 2.04
 -8 -3 -34 9.48 1.81
 -8 -3 -33 16.76 1.97
 -8 -3 -32 16.31 1.77
 -8 -3 -31 27.65 1.77
 -8 -3 -30 20.44 2.11
 -8 -3 -29 42.32 2.23
 -8 -3 -28 38.11 2.31
 -8 -3 -27 7.94 2.33
 -8 -3 -26 16.49 1.9
 -8 -3 -25 79.92 1.99
 -8 -3 -24 31 2.15
 -8 -3 -23 26.53 1.65
 -8 -3 -21 98.89 2.98
 -8 -3 -20 44.62 2.24
 -8 -3 -19 3.99 1.66
 -8 -3 -18 12.48 1.68
 -8 -3 -17 27.38 1.54
 -8 -3 -16 17.63 1.97
 -8 -3 -15 5.74 1.55
 -8 -3 -14 25.04 1.51
 -8 -3 -13 23.31 2.3
 -8 -3 -12 7.73 1.5
 -8 -3 -11 67.78 2.04
 -8 -3 -10 14.51 1.88
 -8 -3 -9 18.83 1.88
 -8 -3 -8 5.89 1.93
 -8 -3 -7 21.97 1.87
 -8 -3 -6 35.75 2.14
 -8 -3 -5 12.21 1.87
 -8 -3 -4 36.97 1.9
 -8 -3 -3 122.64 2.52
 -8 -3 -2 37.37 1.9
 -8 -3 -1 48.88 2.7
 -8 -2 -39 10.12 1.96
 -8 -2 -38 10.72 1.8
 -8 -2 -35 9.07 1.97
 -8 -2 -33 13.76 1.79
 -8 -2 -31 18.59 1.97
 -8 -2 -30 19.63 2.17
 -8 -2 -29 44.94 2.09
 -8 -2 -28 25.42 2.04
 -8 -2 -27 11.87 2.24
 -8 -2 -26 23.33 1.82
 -8 -2 -25 11.23 1.8
 -8 -2 -24 11.79 1.81
 -8 -2 -23 34.28 1.86
 -8 -2 -22 13.5 1.7
 -8 -2 -20 26.21 1.5
 -8 -2 -19 20.7 2.11
 -8 -2 -18 16.18 1.54
 -8 -2 -17 28.68 1.54
 -8 -2 -16 10.21 1.87
 -8 -2 -15 21.27 1.51
 -8 -2 -14 4.48 1.57
 -8 -2 -13 51.05 1.54
 -8 -2 -12 26.8 1.49
 -8 -2 -11 20.64 1.61
 -8 -2 -10 9.79 2.16
 -8 -2 -9 6.01 1.92
 -8 -2 -8 6.58 1.91
 -8 -2 -7 20.36 2.12
 -8 -2 -5 43.14 1.9
 -8 -2 -4 13.38 1.84
 -8 -2 -3 53.63 1.91
 -8 -2 -2 12.85 1.82
 -8 -2 -1 22.64 1.83
 -8 -1 -37 18.7 1.9
 -8 -1 -36 7.84 1.78
 -8 -1 -34 14.86 1.72
 -8 -1 -33 31.02 1.81
 -8 -1 -32 6.68 1.96
 -8 -1 -31 16.6 1.82
 -8 -1 -28 11.72 2.02
 -8 -1 -27 27.53 2.54
 -8 -1 -25 45.32 2.04
 -8 -1 -24 31.54 2.05
 -8 -1 -23 18.76 1.64
 -8 -1 -22 54.57 1.69
 -8 -1 -21 10.66 1.61
 -8 -1 -20 4.59 1.55
 -8 -1 -19 5.61 1.68
 -8 -1 -18 11.92 1.85
 -8 -1 -17 38.94 1.57
 -8 -1 -16 10.02 1.52
 -8 -1 -15 12.54 1.52
 -8 -1 -14 55.88 1.58
 -8 -1 -13 64.02 1.82
 -8 -1 -12 83.59 1.81
 -8 -1 -11 28.04 1.63
 -8 -1 -10 12.12 1.99
 -8 -1 -9 112.95 2.85
 -8 -1 -8 32.46 1.9
 -8 -1 -7 6.51 2.05
 -8 -1 -6 25.61 1.87
 -8 -1 -5 99 2.42
 -8 -1 -3 7.53 1.86
 -8 -1 -2 24.69 1.83
 -8 -1 -1 26.86 1.82
 -7 -18 -12 6.81 2.79
 -7 -18 -11 8.31 1.98
 -7 -18 -10 62.05 5.97
 -7 -18 -9 10.87 2.61
 -7 -18 -8 25.79 3.4
 -7 -18 -7 10.48 4.14
 -7 -18 -6 32.73 4.09
 -7 -18 -5 12.65 3.09
 -7 -18 -4 6.38 1.84
 -7 -17 -14 5.37 2.32
 -7 -17 -13 25.94 5.43
 -7 -17 -12 27.36 2.56
 -7 -17 -11 20.59 1.92
 -7 -17 -9 10.37 1.6
 -7 -17 -7 18.07 1.78
 -7 -17 -6 12.05 1.8
 -7 -17 -5 11 1.61
 -7 -17 -4 11.63 2.57
 -7 -17 -3 6.71 1.82
 -7 -16 -22 12.77 1.79
 -7 -16 -19 4.34 1.67
 -7 -16 -18 8.28 1.88
 -7 -16 -16 24.53 2.18
 -7 -16 -14 14.37 2.72
 -7 -16 -13 18.03 1.49
 -7 -16 -12 28.25 4.17
 -7 -16 -9 42.01 2.71
 -7 -16 -7 27.42 1.68
 -7 -16 -6 14.27 3.88
 -7 -16 -5 10.05 1.78
 -7 -16 -4 6.55 1.8
 -7 -16 -3 4.59 1.87
 -7 -16 -2 5.95 1.83
 -7 -15 -24 5.66 1.88
 -7 -15 -23 7.64 1.81
 -7 -15 -22 11.26 2.32
 -7 -15 -21 10.25 1.97
 -7 -15 -20 21.58 1.75
 -7 -15 -18 21.87 1.97
 -7 -15 -17 33.77 1.89
 -7 -15 -14 3.16 1.47
 -7 -15 -13 15.51 2.07
 -7 -15 -8 6.11 1.83
 -7 -15 -7 32.38 4.02
 -7 -15 -6 7.02 1.61
 -7 -15 -5 11.76 2.11
 -7 -15 -3 46.57 2.75
 -7 -15 -2 23.11 2.21
 -7 -15 -1 17.29 1.78
 -7 -14 -28 11.09 2.63
 -7 -14 -27 4.5 2.23
 -7 -14 -26 20.24 2.12
 -7 -14 -22 9.78 1.75
 -7 -14 -21 7.87 1.77
 -7 -14 -20 10.31 1.98
 -7 -14 -17 41.43 3.55
 -7 -14 -16 9.7 1.33
 -7 -14 -15 10.73 1.74
 -7 -14 -14 19.27 1.53
 -7 -14 -13 11.59 2.35
 -7 -14 -12 8.95 1.42
 -7 -14 -11 3.71 1.79
 -7 -14 -10 7.11 1.71
 -7 -14 -9 4.99 2.13
 -7 -14 -8 4.03 1.96
 -7 -14 -7 20.3 3.51
 -7 -14 -5 7.86 1.77
 -7 -14 -4 28.04 1.81
 -7 -14 -3 45.8 2.7
 -7 -14 -2 7.99 2.08
 -7 -13 -31 13.95 2.31
 -7 -13 -29 11.55 1.94
 -7 -13 -27 7.62 1.74
 -7 -13 -26 7.43 2.53
 -7 -13 -24 17.17 1.88
 -7 -13 -23 16.12 1.89
 -7 -13 -21 47.39 2.39
 -7 -13 -20 26.27 1.88
 -7 -13 -18 34.8 2.19
 -7 -13 -17 24.77 1.47
 -7 -13 -16 26.07 1.96
 -7 -13 -15 16.53 1.35
 -7 -13 -14 34.57 2.48
 -7 -13 -13 9.64 1.33
 -7 -13 -12 3.93 1.37
 -7 -13 -11 19.15 2.19
 -7 -13 -10 15.23 1.97
 -7 -13 -9 12.74 2.21
 -7 -13 -8 10.81 1.58
 -7 -13 -7 6.18 2.88
 -7 -13 -5 5.62 2.14
 -7 -13 -4 16.24 1.74
 -7 -13 -3 42.55 2.05
 -7 -13 -2 66.4 2.42
 -7 -13 -1 14.34 1.75
 -7 -12 -33 11.29 2.33
 -7 -12 -32 4.47 1.57
 -7 -12 -30 15.71 1.96
 -7 -12 -29 6.84 1.64
 -7 -12 -28 11.8 1.65
 -7 -12 -26 6.68 1.51
 -7 -12 -23 5.79 1.81
 -7 -12 -21 8.95 1.41
 -7 -12 -20 6.51 1.71
 -7 -12 -19 10.79 1.55
 -7 -12 -17 19.43 1.46
 -7 -12 -16 41.62 3.33
 -7 -12 -15 5.5 1.37
 -7 -12 -12 15.87 1.56
 -7 -12 -11 10.79 1.55
 -7 -12 -10 57.24 3.95
 -7 -12 -9 6.9 1.61
 -7 -12 -8 57.86 1.87
 -7 -12 -7 21.18 2.23
 -7 -12 -6 26.76 3.21
 -7 -12 -4 12.49 1.99
 -7 -12 -3 4.67 2.04
 -7 -12 -2 16.54 1.74
 -7 -12 -1 12.32 2.15
 -7 -11 -35 10.54 2.38
 -7 -11 -31 8.28 1.65
 -7 -11 -30 5.55 1.65
 -7 -11 -29 7 1.74
 -7 -11 -26 18.99 2.16
 -7 -11 -25 49.27 1.91
 -7 -11 -24 75.68 2.63
 -7 -11 -23 4.33 2.08
 -7 -11 -22 8.88 1.55
 -7 -11 -21 12.86 1.89
 -7 -11 -19 17.94 1.55
 -7 -11 -18 11.86 1.46
 -7 -11 -17 18.88 1.46
 -7 -11 -15 12.25 1.34
 -7 -11 -14 8.98 1.99
 -7 -11 -12 19.65 1.33
 -7 -11 -10 27.87 2.32
 -7 -11 -9 9.47 2.51
 -7 -11 -8 37.79 1.96
 -7 -11 -7 17.04 2.78
 -7 -11 -6 123.91 2.46
 -7 -11 -5 27.83 2.53
 -7 -11 -4 14.22 1.71
 -7 -11 -3 10.88 1.71
 -7 -11 -2 19.35 2
 -7 -11 -1 27.26 1.75
 -7 -10 -35 4.39 1.78
 -7 -10 -31 11.04 1.6
 -7 -10 -30 12.28 1.58
 -7 -10 -29 7.34 1.58
 -7 -10 -28 22.4 1.73
 -7 -10 -27 22.45 1.93
 -7 -10 -26 25.6 1.92
 -7 -10 -25 15.55 2.2
 -7 -10 -24 26.42 1.93
 -7 -10 -23 4.9 1.53
 -7 -10 -22 16.12 1.6
 -7 -10 -21 21.59 2.2
 -7 -10 -20 27.2 1.52
 -7 -10 -19 3.43 1.7
 -7 -10 -18 4.87 1.61
 -7 -10 -17 8.75 1.38
 -7 -10 -16 9.27 1.37
 -7 -10 -15 5.46 1.4
 -7 -10 -14 33.73 1.61
 -7 -10 -13 14.98 1.34
 -7 -10 -12 26.42 1.28
 -7 -10 -11 41.87 1.8
 -7 -10 -10 17.17 1.77
 -7 -10 -9 41.67 1.72
 -7 -10 -8 78.5 2.54
 -7 -10 -7 23.11 2.36
 -7 -10 -6 44.21 2.01
 -7 -10 -4 58.71 1.82
 -7 -10 -2 13.6 1.68
 -7 -10 -1 25.13 2.24
 -7 -9 -37 30.02 2.64
 -7 -9 -36 7.99 1.85
 -7 -9 -35 21.51 1.71
 -7 -9 -34 17.68 2.22
 -7 -9 -33 12.79 1.66
 -7 -9 -31 40.41 1.79
 -7 -9 -30 5.82 1.98
 -7 -9 -29 26.47 1.6
 -7 -9 -28 31.98 1.75
 -7 -9 -27 5.17 2.25
 -7 -9 -26 7.53 1.89
 -7 -9 -25 11.07 1.81
 -7 -9 -23 14.77 1.92
 -7 -9 -22 46.64 1.63
 -7 -9 -21 37.12 1.59
 -7 -9 -20 27.68 1.63
 -7 -9 -19 25.67 1.75
 -7 -9 -18 6.58 1.64
 -7 -9 -17 43.73 2.44
 -7 -9 -15 15.75 1.54
 -7 -9 -14 9.96 2.02
 -7 -9 -13 70.2 3.06
 -7 -9 -12 43.23 2.4
 -7 -9 -11 65.07 2.1
 -7 -9 -10 53.39 3.16
 -7 -9 -8 8.12 1.92
 -7 -9 -7 23.06 1.71
 -7 -9 -6 54.07 1.8
 -7 -9 -5 62.65 2.7
 -7 -9 -4 94.7 2.87
 -7 -9 -3 54.7 2.49
 -7 -9 -2 25.14 1.71
 -7 -9 -1 59.8 1.82
 -7 -8 -39 13.91 2.43
 -7 -8 -36 6.96 1.69
 -7 -8 -35 76.32 2.01
 -7 -8 -34 14.7 1.71
 -7 -8 -33 17.17 1.66
 -7 -8 -31 18.8 1.93
 -7 -8 -29 6.81 1.62
 -7 -8 -28 10.54 1.57
 -7 -8 -27 24.46 1.95
 -7 -8 -26 6.06 2.04
 -7 -8 -25 41.02 2.74
 -7 -8 -23 59.98 1.69
 -7 -8 -22 6.78 1.9
 -7 -8 -21 42.39 2.67
 -7 -8 -20 13.3 1.54
 -7 -8 -19 11.59 1.52
 -7 -8 -18 35.77 1.53
 -7 -8 -17 51.38 1.55
 -7 -8 -16 6.41 1.56
 -7 -8 -15 211.71 2.67
 -7 -8 -14 39.18 2.53
 -7 -8 -13 8.25 1.43
 -7 -8 -12 31.95 1.69
 -7 -8 -11 46.27 1.44
 -7 -8 -10 13.33 1.4
 -7 -8 -9 10.69 1.91
 -7 -8 -8 83.82 2.09
 -7 -8 -7 32.19 2.12
 -7 -8 -6 29.78 1.7
 -7 -8 -5 13.81 1.68
 -7 -8 -4 22.87 3.01
 -7 -8 -3 122.53 3.3
 -7 -8 -2 42.31 1.76
 -7 -8 -1 53.36 2.06
 -7 -7 -39 24.06 2.53
 -7 -7 -38 8.07 1.72
 -7 -7 -37 18.73 1.74
 -7 -7 -36 10.68 1.67
 -7 -7 -35 11.67 1.89
 -7 -7 -34 4.34 1.7
 -7 -7 -32 28.98 1.71
 -7 -7 -31 7.32 1.67
 -7 -7 -30 13.67 1.63
 -7 -7 -29 7.38 1.74
 -7 -7 -28 13.43 1.86
 -7 -7 -27 5.07 1.92
 -7 -7 -26 11.75 2.04
 -7 -7 -25 5.5 1.97
 -7 -7 -23 6.32 1.62
 -7 -7 -22 40.55 2.11
 -7 -7 -21 71.04 1.74
 -7 -7 -20 85.18 1.8
 -7 -7 -19 93.89 1.98
 -7 -7 -18 45.69 1.81
 -7 -7 -17 154.63 4.19
 -7 -7 -16 62.5 1.77
 -7 -7 -15 29.76 1.41
 -7 -7 -14 81.37 3.59
 -7 -7 -13 58.06 2.02
 -7 -7 -12 32.53 1.47
 -7 -7 -11 14.12 1.33
 -7 -7 -10 48.35 1.65
 -7 -7 -9 6.36 1.6
 -7 -7 -8 8.17 1.7
 -7 -7 -7 47.04 2.16
 -7 -7 -6 15.42 1.66
 -7 -7 -4 38.66 1.73
 -7 -7 -3 42.56 1.74
 -7 -7 -2 95.14 1.92
 -7 -7 -1 174.22 2.19
 -7 -6 -40 34.42 4.42
 -7 -6 -39 44.11 2.15
 -7 -6 -38 13.8 1.72
 -7 -6 -37 14.63 1.69
 -7 -6 -35 16.63 1.64
 -7 -6 -34 62.75 1.78
 -7 -6 -33 19.29 1.61
 -7 -6 -32 8.72 1.84
 -7 -6 -31 53.67 1.68
 -7 -6 -30 56.63 1.94
 -7 -6 -29 30.53 1.71
 -7 -6 -28 23.74 1.86
 -7 -6 -27 23.99 2.91
 -7 -6 -26 23.16 2.04
 -7 -6 -25 13.52 1.8
 -7 -6 -24 79.12 2.24
 -7 -6 -23 53.91 1.8
 -7 -6 -22 17.71 1.5
 -7 -6 -21 35.72 2.39
 -7 -6 -20 68.98 1.58
 -7 -6 -19 31.5 1.48
 -7 -6 -18 26.65 1.44
 -7 -6 -17 16.71 1.57
 -7 -6 -16 63.46 1.98
 -7 -6 -15 83.9 1.97
 -7 -6 -14 124.4 2.34
 -7 -6 -13 19.66 1.35
 -7 -6 -12 58.32 1.43
 -7 -6 -11 129.22 1.88
 -7 -6 -9 92.74 3.52
 -7 -6 -7 34.3 1.71
 -7 -6 -6 22.02 2.11
 -7 -6 -4 279.05 3.47
 -7 -6 -3 106.19 2.36
 -7 -6 -2 74.85 1.84
 -7 -6 -1 36.04 1.7
 -7 -5 -41 7.31 2.54
 -7 -5 -40 20.98 1.9
 -7 -5 -39 10.07 1.75
 -7 -5 -38 18.09 1.72
 -7 -5 -34 18.65 1.62
 -7 -5 -33 14.08 1.61
 -7 -5 -32 10.72 1.6
 -7 -5 -31 25.84 2.37
 -7 -5 -30 78.55 2.14
 -7 -5 -29 15.94 1.54
 -7 -5 -28 15.06 1.84
 -7 -5 -27 19.73 2.05
 -7 -5 -26 8.08 2.08
 -7 -5 -25 13.21 1.77
 -7 -5 -24 24.61 1.61
 -7 -5 -23 28.67 1.6
 -7 -5 -22 55.13 2.74
 -7 -5 -21 8.36 1.49
 -7 -5 -20 51.82 1.54
 -7 -5 -19 55.4 1.6
 -7 -5 -18 15.81 1.57
 -7 -5 -17 3.25 1.53
 -7 -5 -16 33.39 1.41
 -7 -5 -15 12.14 1.66
 -7 -5 -14 7 1.37
 -7 -5 -13 49.03 1.52
 -7 -5 -12 175.21 2.61
 -7 -5 -11 21.76 1.34
 -7 -5 -10 25.2 1.75
 -7 -5 -9 18.26 1.74
 -7 -5 -8 96.1 2.27
 -7 -5 -7 7.03 1.74
 -7 -5 -6 8.57 1.68
 -7 -5 -5 5.93 2
 -7 -5 -4 93.67 1.87
 -7 -5 -2 101.53 3.52
 -7 -5 -1 32.64 1.72
 -7 -4 -41 7.25 2.32
 -7 -4 -40 25.59 1.96
 -7 -4 -39 13.38 1.81
 -7 -4 -38 5.91 1.85
 -7 -4 -37 7.64 1.71
 -7 -4 -36 9.93 1.69
 -7 -4 -35 9.57 1.66
 -7 -4 -34 4.19 1.74
 -7 -4 -32 8.95 1.84
 -7 -4 -31 23.94 1.58
 -7 -4 -30 35.32 1.59
 -7 -4 -29 11.18 1.75
 -7 -4 -28 90.9 1.98
 -7 -4 -27 58.88 2
 -7 -4 -26 6.74 2.25
 -7 -4 -25 39.85 1.67
 -7 -4 -24 65.42 2.37
 -7 -4 -23 98.93 2.33
 -7 -4 -22 4.18 1.89
 -7 -4 -20 56.17 1.55
 -7 -4 -19 9.67 1.67
 -7 -4 -18 59.69 1.53
 -7 -4 -17 49.86 1.59
 -7 -4 -16 25.42 1.47
 -7 -4 -15 43.66 1.92
 -7 -4 -14 18.21 1.35
 -7 -4 -13 40.46 1.39
 -7 -4 -12 57.65 1.42
 -7 -4 -11 11.51 1.33
 -7 -4 -10 180.43 1.98
 -7 -4 -9 52.15 1.8
 -7 -4 -8 42.33 1.76
 -7 -4 -7 161.18 2.06
 -7 -4 -6 98.08 2.39
 -7 -4 -5 164.41 3.38
 -7 -4 -4 22.6 1.69
 -7 -4 -2 27.16 1.65
 -7 -4 -1 8.47 1.69
 -7 -3 -39 8.71 1.75
 -7 -3 -38 19.64 1.84
 -7 -3 -37 21.14 2.02
 -7 -3 -36 22.62 1.82
 -7 -3 -34 13.34 1.75
 -7 -3 -33 8.68 1.99
 -7 -3 -32 17.24 1.59
 -7 -3 -31 38.72 1.76
 -7 -3 -30 39.62 1.6
 -7 -3 -29 20.46 1.88
 -7 -3 -28 37.48 1.99
 -7 -3 -27 31.48 2
 -7 -3 -26 40.58 1.93
 -7 -3 -25 112.3 2.29
 -7 -3 -24 25.92 1.63
 -7 -3 -23 66.68 2.61
 -7 -3 -22 9.55 1.68
 -7 -3 -21 9.81 1.58
 -7 -3 -20 36.21 1.74
 -7 -3 -19 14 1.44
 -7 -3 -18 24.11 1.44
 -7 -3 -17 15.15 1.53
 -7 -3 -16 31.15 1.42
 -7 -3 -15 60.24 1.46
 -7 -3 -14 32.1 1.38
 -7 -3 -13 54.57 1.5
 -7 -3 -12 97.84 2.18
 -7 -3 -11 274.79 2.62
 -7 -3 -10 180.32 6.48
 -7 -3 -9 30.47 1.76
 -7 -3 -8 244.62 3.04
 -7 -3 -7 489.19 3.27
 -7 -3 -6 8.48 1.85
 -7 -3 -5 44.76 1.89
 -7 -3 -4 25.22 2
 -7 -3 -3 146.48 2.31
 -7 -3 -2 121.37 2.22
 -7 -3 -1 28.34 1.98
 -7 -2 -40 9.92 1.76
 -7 -2 -39 6.88 1.78
 -7 -2 -38 8.95 1.72
 -7 -2 -37 4.74 1.78
 -7 -2 -35 7.15 1.8
 -7 -2 -34 19.25 1.63
 -7 -2 -33 5.22 1.9
 -7 -2 -32 4.58 1.69
 -7 -2 -31 12.95 1.58
 -7 -2 -30 5.33 1.63
 -7 -2 -29 37.82 2.22
 -7 -2 -28 10.47 1.79
 -7 -2 -27 22.66 1.77
 -7 -2 -26 9.92 1.75
 -7 -2 -25 65.71 2.76
 -7 -2 -24 5.08 1.58
 -7 -2 -23 13.44 1.51
 -7 -2 -22 8.44 1.49
 -7 -2 -20 20.1 1.57
 -7 -2 -19 84.17 2.4
 -7 -2 -18 29.02 1.58
 -7 -2 -17 29.05 1.67
 -7 -2 -15 13.54 1.29
 -7 -2 -14 3.23 1.47
 -7 -2 -13 37.08 1.48
 -7 -2 -12 4.66 1.37
 -7 -2 -11 14.63 1.33
 -7 -2 -10 15.67 1.69
 -7 -2 -9 61.05 1.79
 -7 -2 -8 11.72 1.93
 -7 -2 -7 8.94 1.69
 -7 -2 -5 57.26 1.74
 -7 -2 -4 22.94 1.66
 -7 -2 -3 24.77 1.67
 -7 -2 -2 23.92 1.65
 -7 -2 -1 40.36 2.38
 -7 -1 -42 9.51 3.03
 -7 -1 -41 5.56 1.86
 -7 -1 -40 14.24 1.75
 -7 -1 -39 12.4 1.88
 -7 -1 -36 18.91 1.68
 -7 -1 -35 20.07 2.29
 -7 -1 -34 45.71 1.89
 -7 -1 -33 8.27 1.84
 -7 -1 -32 37.4 1.64
 -7 -1 -31 16.68 1.96
 -7 -1 -30 16.92 2.03
 -7 -1 -29 22.46 1.8
 -7 -1 -28 4.24 2.07
 -7 -1 -27 93.05 2.13
 -7 -1 -26 40.33 1.77
 -7 -1 -25 54.23 1.91
 -7 -1 -24 62.69 1.63
 -7 -1 -23 25.66 1.68
 -7 -1 -22 71.4 1.74
 -7 -1 -21 6.36 1.9
 -7 -1 -20 25.12 1.57
 -7 -1 -19 54.29 1.63
 -7 -1 -18 41.41 1.49
 -7 -1 -17 74.54 2.37
 -7 -1 -16 107.85 2.83
 -7 -1 -15 13.87 1.3
 -7 -1 -14 103.08 2.13
 -7 -1 -13 43.85 1.51
 -7 -1 -12 43.85 1.38
 -7 -1 -11 22.4 1.63
 -7 -1 -10 28.88 1.71
 -7 -1 -9 35.27 1.73
 -7 -1 -8 107.26 1.92
 -7 -1 -7 57.87 1.79
 -7 -1 -6 11.24 1.65
 -7 -1 -5 16.23 1.67
 -7 -1 -4 184.84 2.07
 -7 -1 -3 82.07 2.11
 -7 -1 -1 41.26 1.99
 -6 -20 -7 12.58 3.29
 -6 -20 -4 6.91 2.36
 -6 -19 -14 6.79 2.3
 -6 -19 -13 14.15 1.97
 -6 -19 -12 20.86 2.79
 -6 -19 -10 11.68 2.36
 -6 -19 -9 10.21 4
 -6 -19 -8 8.05 3.03
 -6 -19 -7 5.62 2.41
 -6 -19 -6 8.35 2.28
 -6 -19 -4 9.14 3.21
 -6 -18 -20 4.21 2
 -6 -18 -17 19.06 3.47
 -6 -18 -16 8.71 2.46
 -6 -18 -15 6.21 2.5
 -6 -18 -13 15.82 3.09
 -6 -18 -12 6.01 2.66
 -6 -18 -11 19.43 2.21
 -6 -18 -8 29.13 2.42
 -6 -18 -7 4.59 2.08
 -6 -18 -5 3.47 1.44
 -6 -18 -2 9.61 3.4
 -6 -18 -1 7.8 1.81
 -6 -17 -20 7.23 1.87
 -6 -17 -18 16.92 3.45
 -6 -17 -16 4.43 1.75
 -6 -17 -12 8.28 1.84
 -6 -17 -9 11.5 1.56
 -6 -17 -7 5.46 2.1
 -6 -17 -6 14.08 1.56
 -6 -17 -4 13.91 1.85
 -6 -17 -2 10.06 1.86
 -6 -16 -27 17.89 2.61
 -6 -16 -22 18.12 2.11
 -6 -16 -19 17.71 2.92
 -6 -16 -18 3.31 1.52
 -6 -16 -16 12.43 1.18
 -6 -16 -15 8.61 1.08
 -6 -16 -14 15.46 1.59
 -6 -16 -13 10.77 2.03
 -6 -16 -12 4.78 1.31
 -6 -16 -11 9.94 1.64
 -6 -16 -10 9.19 1.91
 -6 -16 -9 47.53 1.85
 -6 -16 -7 10.53 1.4
 -6 -16 -6 6.9 1.56
 -6 -16 -5 27.58 2.6
 -6 -16 -3 19.31 2.07
 -6 -16 -2 9.31 1.6
 -6 -16 -1 15.48 4.03
 -6 -15 -29 8.09 2.34
 -6 -15 -27 11.05 5.43
 -6 -15 -25 17.21 3.99
 -6 -15 -23 7.76 1.97
 -6 -15 -22 35.96 2.84
 -6 -15 -20 19.19 2.82
 -6 -15 -19 6.37 1.87
 -6 -15 -17 2.96 1.12
 -6 -15 -16 7.06 1.11
 -6 -15 -15 6.25 1.78
 -6 -15 -13 10.43 1.11
 -6 -15 -12 16.57 2.82
 -6 -15 -11 44.04 2.6
 -6 -15 -10 2.86 1.37
 -6 -15 -9 11.35 5.11
 -6 -15 -7 34.22 2.7
 -6 -15 -6 3.15 1.51
 -6 -15 -5 21.61 2.1
 -6 -15 -4 25.05 1.61
 -6 -15 -3 8.82 2.08
 -6 -15 -2 7.53 1.6
 -6 -15 -1 15.99 2.38
 -6 -14 -33 6.43 2.48
 -6 -14 -31 11.51 2.3
 -6 -14 -28 14.36 2.93
 -6 -14 -27 23.81 2.42
 -6 -14 -26 6.71 2.09
 -6 -14 -23 15.76 1.97
 -6 -14 -22 18.26 1.91
 -6 -14 -21 22.51 4.18
 -6 -14 -20 8.6 1.58
 -6 -14 -18 18.46 1.75
 -6 -14 -16 21.49 1.24
 -6 -14 -15 5.63 1.11
 -6 -14 -14 3.06 1.52
 -6 -14 -12 15.23 1.36
 -6 -14 -11 25.01 2.5
 -6 -14 -10 33.18 3.22
 -6 -14 -9 76.9 4.78
 -6 -14 -8 13.88 1.41
 -6 -14 -7 56.29 2.86
 -6 -14 -6 12.3 1.59
 -6 -14 -5 57.85 1.97
 -6 -14 -4 39.68 1.88
 -6 -14 -3 30.67 1.81
 -6 -14 -2 8.27 1.56
 -6 -14 -1 7.48 2.01
 -6 -13 -34 13.18 2.07
 -6 -13 -31 16.4 2.3
 -6 -13 -30 6.47 3.05
 -6 -13 -28 6.42 1.93
 -6 -13 -27 29.62 2.19
 -6 -13 -26 12.14 1.26
 -6 -13 -25 36.39 1.64
 -6 -13 -24 34.81 2.14
 -6 -13 -23 12.41 1.36
 -6 -13 -22 6.36 1.74
 -6 -13 -21 21.01 1.88
 -6 -13 -20 26.94 1.79
 -6 -13 -19 4.81 1.46
 -6 -13 -18 22.56 1.55
 -6 -13 -17 6.83 1.19
 -6 -13 -16 15.44 1.24
 -6 -13 -15 25.56 1.27
 -6 -13 -14 17.27 1.35
 -6 -13 -13 5.61 1.42
 -6 -13 -12 7.18 1.4
 -6 -13 -11 40.78 2.37
 -6 -13 -10 13.36 1.24
 -6 -13 -9 74.61 4.18
 -6 -13 -8 9.67 1.54
 -6 -13 -7 26.13 1.59
 -6 -13 -6 67.7 1.95
 -6 -13 -5 24.52 2.71
 -6 -13 -4 5.82 1.59
 -6 -13 -3 75.76 1.78
 -6 -13 -2 37.6 3.68
 -6 -13 -1 46.39 2.59
 -6 -12 -36 17.01 1.96
 -6 -12 -35 5.02 2.23
 -6 -12 -34 15.77 2.64
 -6 -12 -32 15.82 2.32
 -6 -12 -31 6.24 2.45
 -6 -12 -29 42.47 2.79
 -6 -12 -28 4.93 1.38
 -6 -12 -27 6.81 1.9
 -6 -12 -25 7.67 1.68
 -6 -12 -24 21.56 1.83
 -6 -12 -23 51.45 1.72
 -6 -12 -22 22.98 1.74
 -6 -12 -20 16.66 1.47
 -6 -12 -19 39.7 2.6
 -6 -12 -18 27.54 1.25
 -6 -12 -17 20.33 1.29
 -6 -12 -16 51.59 2.9
 -6 -12 -15 18.29 1.56
 -6 -12 -14 38.34 2.12
 -6 -12 -13 15.63 2.34
 -6 -12 -12 5.46 1.12
 -6 -12 -11 30.69 2.5
 -6 -12 -10 11.72 1.93
 -6 -12 -9 22.81 1.59
 -6 -12 -8 23.78 1.84
 -6 -12 -7 6.07 1.57
 -6 -12 -5 140.55 3.75
 -6 -12 -4 57.14 1.85
 -6 -12 -2 96.38 1.8
 -6 -12 -1 49.62 2.04
 -6 -11 -38 13.6 2.01
 -6 -11 -36 13.2 2.23
 -6 -11 -35 25.31 2.74
 -6 -11 -34 37.34 2.23
 -6 -11 -32 13.84 2.14
 -6 -11 -30 81.99 5.28
 -6 -11 -29 10.08 1.4
 -6 -11 -28 7.77 1.51
 -6 -11 -26 9.46 2
 -6 -11 -25 7.87 1.42
 -6 -11 -24 22.95 1.33
 -6 -11 -23 9.63 1.66
 -6 -11 -22 20.09 1.89
 -6 -11 -21 6.82 1.31
 -6 -11 -20 119.14 3.72
 -6 -11 -19 25.84 1.83
 -6 -11 -18 70.81 3.97
 -6 -11 -17 104.28 2.94
 -6 -11 -16 35.8 1.35
 -6 -11 -15 2.84 1.36
 -6 -11 -14 77.59 2.48
 -6 -11 -12 52.87 1.8
 -6 -11 -11 75.99 1.9
 -6 -11 -10 90.05 2.07
 -6 -11 -9 24.3 2.6
 -6 -11 -8 74.07 2.79
 -6 -11 -7 54.66 1.58
 -6 -11 -6 40.29 1.6
 -6 -11 -5 12.84 1.52
 -6 -11 -4 93.57 2.29
 -6 -11 -3 10.97 1.53
 -6 -11 -2 26.61 1.69
 -6 -11 -1 88.74 3.42
 -6 -10 -39 7.85 2.07
 -6 -10 -37 31.92 2.52
 -6 -10 -36 54.9 3.21
 -6 -10 -35 52.88 2.29
 -6 -10 -34 6.89 2.1
 -6 -10 -29 22.87 1.46
 -6 -10 -28 12.3 1.42
 -6 -10 -27 10 1.4
 -6 -10 -26 19.33 1.42
 -6 -10 -25 14.12 1.37
 -6 -10 -24 21.64 1.65
 -6 -10 -22 74.09 1.95
 -6 -10 -21 35.69 1.37
 -6 -10 -20 6.94 1.36
 -6 -10 -18 39.67 1.48
 -6 -10 -17 237.14 3.04
 -6 -10 -16 137.93 2.56
 -6 -10 -15 52.68 1.32
 -6 -10 -14 37.18 2.06
 -6 -10 -13 74.05 2.02
 -6 -10 -12 56.82 2.28
 -6 -10 -10 6.05 1.31
 -6 -10 -9 14.12 1.38
 -6 -10 -7 11.29 1.38
 -6 -10 -6 23.46 1.53
 -6 -10 -5 4.41 1.57
 -6 -10 -4 65.74 1.67
 -6 -10 -3 130.8 2.27
 -6 -10 -2 53.23 2.22
 -6 -10 -1 78.95 1.9
 -6 -9 -40 6.63 2.1
 -6 -9 -39 7.71 2.07
 -6 -9 -38 36.77 3.84
 -6 -9 -36 54.2 2.29
 -6 -9 -35 8.97 2.62
 -6 -9 -34 8.47 2.23
 -6 -9 -33 11.88 1.48
 -6 -9 -32 11.94 1.46
 -6 -9 -31 61.29 2.12
 -6 -9 -30 13.03 1.5
 -6 -9 -29 22.8 1.86
 -6 -9 -28 19.08 1.38
 -6 -9 -27 30.66 2.88
 -6 -9 -26 4.28 1.46
 -6 -9 -25 40.18 1.81
 -6 -9 -23 24.02 1.9
 -6 -9 -22 34.98 1.59
 -6 -9 -21 4.65 1.46
 -6 -9 -20 136.39 2.72
 -6 -9 -19 34.26 1.42
 -6 -9 -18 158.3 3.76
 -6 -9 -17 89.6 2.4
 -6 -9 -16 113.47 4.35
 -6 -9 -15 37.25 2.57
 -6 -9 -14 12.52 1.23
 -6 -9 -13 62.1 2.34
 -6 -9 -12 33.33 1.31
 -6 -9 -11 60.09 2.38
 -6 -9 -10 14.18 1.24
 -6 -9 -9 6.93 1.29
 -6 -9 -8 9.02 1.53
 -6 -9 -7 25.71 1.51
 -6 -9 -6 4.12 1.64
 -6 -9 -4 54.42 1.59
 -6 -9 -3 60.67 1.63
 -6 -9 -2 217.53 3.98
 -6 -9 -1 11.82 1.88
 -6 -8 -41 72.12 2.42
 -6 -8 -39 25.04 2
 -6 -8 -38 21.66 1.95
 -6 -8 -37 28.49 2.19
 -6 -8 -35 13.05 2.22
 -6 -8 -33 27.34 1.71
 -6 -8 -32 21.32 1.48
 -6 -8 -31 7.5 1.46
 -6 -8 -30 17.73 1.51
 -6 -8 -29 21.65 1.7
 -6 -8 -28 26.9 1.42
 -6 -8 -27 61.61 1.53
 -6 -8 -26 27.56 1.43
 -6 -8 -25 34.78 1.88
 -6 -8 -24 44.77 1.8
 -6 -8 -23 214.68 2.94
 -6 -8 -22 7.66 1.42
 -6 -8 -21 84.86 2.39
 -6 -8 -20 42.38 2.18
 -6 -8 -19 52.13 1.7
 -6 -8 -18 22.74 1.52
 -6 -8 -17 90.19 2.05
 -6 -8 -16 17.97 1.26
 -6 -8 -15 83.95 2.73
 -6 -8 -14 33.08 1.55
 -6 -8 -13 31.05 1.22
 -6 -8 -12 10.06 1.37
 -6 -8 -10 58.4 1.27
 -6 -8 -9 64.3 1.87
 -6 -8 -8 60.89 1.53
 -6 -8 -7 90.4 2.12
 -6 -8 -6 27.22 1.73
 -6 -8 -5 56.86 1.81
 -6 -8 -4 32.84 1.57
 -6 -8 -3 400.12 7.8
 -6 -8 -2 54.85 1.61
 -6 -8 -1 41.76 1.55
 -6 -7 -42 7.7 2.11
 -6 -7 -41 10.52 2.07
 -6 -7 -38 63.88 2.5
 -6 -7 -37 15.35 2.43
 -6 -7 -34 18.22 1.62
 -6 -7 -33 15.19 1.64
 -6 -7 -32 4.18 1.56
 -6 -7 -31 37.04 1.5
 -6 -7 -28 31.3 1.43
 -6 -7 -27 6.92 1.39
 -6 -7 -25 9.46 1.56
 -6 -7 -24 15.59 1.79
 -6 -7 -23 51.43 2.66
 -6 -7 -22 10.46 1.57
 -6 -7 -21 66 1.87
 -6 -7 -20 32.62 1.41
 -6 -7 -19 40.75 1.72
 -6 -7 -18 12.93 1.48
 -6 -7 -16 24.39 1.26
 -6 -7 -15 16.26 1.23
 -6 -7 -14 16.35 1.2
 -6 -7 -13 28.75 1.22
 -6 -7 -12 30.12 1.4
 -6 -7 -11 38.87 1.22
 -6 -7 -10 51.65 1.33
 -6 -7 -9 22.52 2.2
 -6 -7 -8 64.87 1.5
 -6 -7 -7 38.04 1.64
 -6 -7 -5 27.04 1.49
 -6 -7 -4 37.72 1.53
 -6 -7 -3 78.23 1.63
 -6 -7 -2 28.72 2.16
 -6 -7 -1 35.49 1.5
 -6 -6 -43 5.24 2.22
 -6 -6 -42 20.07 2.05
 -6 -6 -41 29.81 2.03
 -6 -6 -40 27.49 2.25
 -6 -6 -37 10.05 2.08
 -6 -6 -36 6.61 1.62
 -6 -6 -35 13.67 1.56
 -6 -6 -34 19.63 1.54
 -6 -6 -33 5.41 1.83
 -6 -6 -32 48.92 1.62
 -6 -6 -31 13 1.66
 -6 -6 -30 18.22 1.45
 -6 -6 -29 6.27 1.46
 -6 -6 -28 6.58 1.43
 -6 -6 -27 149.18 3.63
 -6 -6 -26 36.4 1.6
 -6 -6 -25 31.71 1.57
 -6 -6 -24 26.8 1.61
 -6 -6 -23 18.8 1.44
 -6 -6 -22 67.43 1.54
 -6 -6 -21 84.85 2.61
 -6 -6 -19 9.39 1.29
 -6 -6 -18 13.98 1.85
 -6 -6 -17 31.47 1.5
 -6 -6 -16 33.56 1.41
 -6 -6 -15 26.24 1.25
 -6 -6 -14 6.03 1.23
 -6 -6 -13 20.86 1.32
 -6 -6 -12 30.81 1.29
 -6 -6 -11 104.18 1.54
 -6 -6 -10 24.01 1.38
 -6 -6 -9 204.89 2.22
 -6 -6 -8 3.72 1.65
 -6 -6 -7 96.14 1.99
 -6 -6 -6 17.44 2
 -6 -6 -5 167.82 3.77
 -6 -6 -4 19.78 2.38
 -6 -6 -3 38.19 1.49
 -6 -6 -1 69.76 1.87
 -6 -5 -42 9.8 2.07
 -6 -5 -41 6.22 2.1
 -6 -5 -40 13.92 1.9
 -6 -5 -39 9.91 2.64
 -6 -5 -38 36.64 2.52
 -6 -5 -36 16.58 1.59
 -6 -5 -34 3.71 1.65
 -6 -5 -33 19.42 1.53
 -6 -5 -32 6.72 1.51
 -6 -5 -31 9.42 1.48
 -6 -5 -30 50.81 1.82
 -6 -5 -28 25.07 1.67
 -6 -5 -26 53.84 1.87
 -6 -5 -25 4.65 1.71
 -6 -5 -24 62.98 1.68
 -6 -5 -23 4.38 1.53
 -6 -5 -22 19.98 1.42
 -6 -5 -21 9.16 1.39
 -6 -5 -20 17.59 1.32
 -6 -5 -19 39.41 1.34
 -6 -5 -18 52.81 2.23
 -6 -5 -17 67.73 1.58
 -6 -5 -16 31.14 1.4
 -6 -5 -15 16.45 1.24
 -6 -5 -14 48.84 1.36
 -6 -5 -12 186.56 2.24
 -6 -5 -11 17.4 1.25
 -6 -5 -10 29.54 1.19
 -6 -5 -9 18.53 1.28
 -6 -5 -8 126.89 1.79
 -6 -5 -7 11.32 1.5
 -6 -5 -6 36.95 2.29
 -6 -5 -5 4.24 1.51
 -6 -5 -4 28.41 1.47
 -6 -5 -3 11.09 1.45
 -6 -5 -2 38.68 1.5
 -6 -5 -1 94.5 1.88
 -6 -4 -44 5.81 2.19
 -6 -4 -43 14.15 2.18
 -6 -4 -42 5.39 2.32
 -6 -4 -40 17.8 1.87
 -6 -4 -38 6.51 2.16
 -6 -4 -37 16.33 1.61
 -6 -4 -36 18.58 1.59
 -6 -4 -35 25.71 1.67
 -6 -4 -34 18.76 1.77
 -6 -4 -31 110.76 2.26
 -6 -4 -30 105.92 2.96
 -6 -4 -23 44.53 1.42
 -6 -4 -22 22.3 1.36
 -6 -4 -21 71.43 2.26
 -6 -4 -20 44.69 1.38
 -6 -4 -19 4.5 1.34
 -6 -4 -18 110.48 1.8
 -6 -4 -17 145.74 2.82
 -6 -4 -16 17.18 1.74
 -6 -4 -15 41.47 1.3
 -6 -4 -14 33.15 1.63
 -6 -4 -13 66.84 1.33
 -6 -4 -12 272.14 1.81
 -6 -4 -11 163.08 2.48
 -6 -4 -10 104.62 1.39
 -6 -4 -9 65.76 2.02
 -6 -4 -8 53.1 1.8
 -6 -4 -7 79.17 1.69
 -6 -4 -6 34.1 1.73
 -6 -4 -5 19.39 1.47
 -6 -4 -4 38.23 1.74
 -6 -4 -3 172.27 1.85
 -6 -4 -2 66.81 1.59
 -6 -4 -1 134.26 2.76
 -6 -3 -44 9.74 2.09
 -6 -3 -42 35.41 2.2
 -6 -3 -41 8.37 1.95
 -6 -3 -40 16.1 2.01
 -6 -3 -38 4.48 1.99
 -6 -3 -37 5.31 1.69
 -6 -3 -36 4 1.9
 -6 -3 -35 7.1 1.61
 -6 -3 -34 7.03 1.7
 -6 -3 -33 58.31 1.61
 -6 -3 -32 108.29 2.34
 -6 -3 -31 51.31 1.7
 -6 -3 -30 28.85 1.62
 -6 -3 -28 125.29 1.67
 -6 -3 -27 23.03 1.5
 -6 -3 -26 43.88 1.68
 -6 -3 -25 23.24 1.61
 -6 -3 -24 48.7 1.8
 -6 -3 -23 21.9 1.39
 -6 -3 -22 10.58 1.4
 -6 -3 -21 31.19 1.39
 -6 -3 -20 67.74 1.43
 -6 -3 -19 41.07 1.34
 -6 -3 -18 37.79 1.33
 -6 -3 -17 32.05 1.4
 -6 -3 -16 6.45 1.51
 -6 -3 -15 26.16 1.43
 -6 -3 -14 194.63 2.5
 -6 -3 -13 208.05 1.73
 -6 -3 -12 34.37 1.16
 -6 -3 -11 10.61 1.18
 -6 -3 -10 156.22 1.45
 -6 -3 -9 28.21 1.27
 -6 -3 -8 6.21 1.53
 -6 -3 -7 21.43 1.47
 -6 -3 -6 46.84 1.55
 -6 -3 -5 176.69 4.56
 -6 -3 -4 3.33 1.56
 -6 -3 -3 5.12 2.2
 -6 -3 -2 53.57 2.09
 -6 -3 -1 84.09 1.64
 -6 -2 -45 28.97 2.25
 -6 -2 -44 28.49 2.06
 -6 -2 -42 6.68 2.07
 -6 -2 -41 9.55 1.91
 -6 -2 -40 6.53 2.01
 -6 -2 -37 71.31 2.19
 -6 -2 -36 12.48 1.67
 -6 -2 -35 9.45 1.59
 -6 -2 -34 10.88 1.56
 -6 -2 -33 70 2.35
 -6 -2 -32 62.68 2.06
 -6 -2 -31 6.38 1.53
 -6 -2 -30 21.5 1.48
 -6 -2 -29 40.56 2.14
 -6 -2 -28 49.46 1.77
 -6 -2 -27 141.33 2.89
 -6 -2 -26 178.38 2.56
 -6 -2 -25 16.45 1.84
 -6 -2 -24 20.25 1.63
 -6 -2 -22 18.77 1.31
 -6 -2 -21 103.48 1.61
 -6 -2 -20 46.12 1.61
 -6 -2 -19 37.44 1.55
 -6 -2 -18 31.03 1.31
 -6 -2 -17 131.99 2.76
 -6 -2 -16 32.57 1.58
 -6 -2 -15 19.46 2.68
 -6 -2 -14 190.31 1.72
 -6 -2 -13 94.99 1.39
 -6 -2 -12 82.02 1.31
 -6 -2 -11 44.73 1.34
 -6 -2 -10 132.46 2.56
 -6 -2 -9 289.93 2.33
 -6 -2 -8 116.74 1.95
 -6 -2 -7 100.01 1.7
 -6 -2 -6 208.13 5.35
 -6 -2 -5 5.96 1.5
 -6 -2 -4 33.38 1.75
 -6 -2 -3 7.53 1.47
 -6 -2 -2 135.07 2.03
 -6 -2 -1 77.83 1.6
 -6 -1 -45 31.82 2.67
 -6 -1 -44 56.95 2.12
 -6 -1 -43 17.17 2.01
 -6 -1 -42 10.49 1.92
 -6 -1 -41 24.97 2.08
 -6 -1 -40 20.36 2.16
 -6 -1 -39 40.41 1.7
 -6 -1 -38 4.29 1.77
 -6 -1 -37 26.93 1.64
 -6 -1 -36 27.85 1.71
 -6 -1 -35 59.55 1.96
 -6 -1 -32 4 1.6
 -6 -1 -31 4.22 1.58
 -6 -1 -30 50.61 1.55
 -6 -1 -29 5.64 1.62
 -6 -1 -28 132.57 2.57
 -6 -1 -27 12.39 1.59
 -6 -1 -26 87.35 1.78
 -6 -1 -25 166.94 2.34
 -6 -1 -24 142.29 2.47
 -6 -1 -23 35.09 1.53
 -6 -1 -22 29.09 1.33
 -6 -1 -21 275.83 1.78
 -6 -1 -20 58.39 1.6
 -6 -1 -18 44.27 1.33
 -6 -1 -17 109.8 2.42
 -6 -1 -16 9.49 1.45
 -6 -1 -15 231.57 1.8
 -6 -1 -14 8.38 1.39
 -6 -1 -13 60.13 1.32
 -6 -1 -12 125.02 1.34
 -6 -1 -11 28.08 1.16
 -6 -1 -10 573.56 2.56
 -6 -1 -9 12.17 1.29
 -6 -1 -8 292.17 4.03
 -6 -1 -7 178.11 2.23
 -6 -1 -6 688.69 10.64
 -6 -1 -5 7 1.83
 -6 -1 -4 257.98 2.04
 -6 -1 -3 39.84 1.69
 -6 -1 -2 94.93 2.49
 -6 -1 -1 225.94 1.96
 -5 -21 -7 14.76 2.68
 -5 -21 -6 12.92 2.65
 -5 -20 -15 5.69 2.83
 -5 -20 -12 11.51 2.55
 -5 -20 -10 23.25 2.61
 -5 -20 -9 8.43 2.6
 -5 -20 -8 15.74 2.02
 -5 -20 -7 7.12 2.72
 -5 -20 -6 7.03 2.72
 -5 -20 -5 13.81 4.12
 -5 -19 -6 8.05 1.71
 -5 -19 -4 2.98 1.09
 -5 -19 -2 14.24 2.49
 -5 -18 -23 8.73 1.92
 -5 -18 -21 8.14 2.04
 -5 -18 -19 16.71 1.67
 -5 -18 -18 5.25 2.17
 -5 -18 -15 21.83 4.92
 -5 -18 -11 4.49 1.93
 -5 -18 -10 5.56 2.35
 -5 -18 -9 4.24 0.93
 -5 -18 -8 11.09 1.67
 -5 -18 -6 9.48 2.61
 -5 -18 -5 10.67 2.47
 -5 -18 -4 11.12 2.84
 -5 -18 -3 7.31 1.87
 -5 -18 -1 13.48 3.17
 -5 -17 -26 13.91 3.05
 -5 -17 -25 5.18 1.96
 -5 -17 -22 14.11 3.31
 -5 -17 -21 19.37 2.98
 -5 -17 -19 7.9 2.41
 -5 -17 -18 4.09 1.72
 -5 -17 -17 5.02 1.79
 -5 -17 -16 17.15 2.35
 -5 -17 -14 9.13 1.74
 -5 -17 -10 22.46 3.29
 -5 -17 -8 34.89 1.83
 -5 -17 -6 10.8 1.59
 -5 -17 -3 8.67 2.28
 -5 -17 -2 5.32 1.88
 -5 -16 -30 5.72 1.78
 -5 -16 -29 5.86 1.74
 -5 -16 -28 7.4 1.69
 -5 -16 -26 13.6 2.18
 -5 -16 -25 9.55 1.9
 -5 -16 -24 9.96 2.29
 -5 -16 -23 11.3 2.19
 -5 -16 -22 18.97 2.48
 -5 -16 -20 9.75 2.22
 -5 -16 -19 13.57 2.05
 -5 -16 -18 11.21 1.82
 -5 -16 -15 14.2 1.98
 -5 -16 -14 5.22 1.33
 -5 -16 -13 4.69 1.28
 -5 -16 -12 17.29 1.9
 -5 -16 -11 11.12 1.58
 -5 -16 -10 2.21 0.94
 -5 -16 -8 19.71 2.87
 -5 -16 -7 9.84 2
 -5 -16 -6 62.29 2.99
 -5 -16 -5 3.07 1.24
 -5 -16 -4 26.85 2.42
 -5 -16 -3 13.81 1.93
 -5 -16 -2 7.99 1.41
 -5 -16 -1 11.51 1.56
 -5 -15 -31 11.15 2.01
 -5 -15 -30 10.19 1.85
 -5 -15 -28 38.31 2.43
 -5 -15 -27 10.53 1.94
 -5 -15 -26 18.43 1.83
 -5 -15 -24 13.26 2.24
 -5 -15 -19 11.7 1.66
 -5 -15 -14 9.04 1.42
 -5 -15 -13 57.75 3.3
 -5 -15 -12 24.93 2.4
 -5 -15 -11 8.57 1.47
 -5 -15 -10 44.11 5.58
 -5 -15 -9 4.31 1.43
 -5 -15 -8 42.41 2.68
 -5 -15 -7 33.85 2.16
 -5 -15 -6 7.61 2.21
 -5 -15 -5 11.96 1.68
 -5 -15 -4 18.43 1.38
 -5 -15 -3 23.52 2.83
 -5 -15 -2 4.63 1.72
 -5 -15 -1 46.46 1.94
 -5 -14 -35 24.99 2.85
 -5 -14 -34 7.19 2.68
 -5 -14 -33 6.56 2.4
 -5 -14 -30 4.35 1.95
 -5 -14 -29 17.28 2.02
 -5 -14 -28 25.95 3.15
 -5 -14 -27 4.63 2.17
 -5 -14 -26 12.66 1.99
 -5 -14 -25 15.13 1.93
 -5 -14 -24 12.75 1.9
 -5 -14 -23 10.89 1.88
 -5 -14 -22 17.5 2.16
 -5 -14 -20 6.04 1.58
 -5 -14 -19 64.28 2.6
 -5 -14 -18 3.12 1.03
 -5 -14 -17 45.62 4.05
 -5 -14 -15 26.39 2.7
 -5 -14 -14 16.78 1.55
 -5 -14 -13 29.54 2.22
 -5 -14 -12 22.2 1.57
 -5 -14 -11 5.63 0.99
 -5 -14 -10 19.16 1.17
 -5 -14 -9 41.58 2.86
 -5 -14 -8 48.45 1.42
 -5 -14 -6 43.42 1.99
 -5 -14 -5 31.03 2.73
 -5 -14 -4 32.35 1.83
 -5 -14 -3 65.17 2.33
 -5 -14 -2 11.45 1.39
 -5 -14 -1 79.17 3.64
 -5 -13 -35 10.46 2.17
 -5 -13 -34 5.48 1.88
 -5 -13 -33 18.54 1.78
 -5 -13 -32 3.92 1.89
 -5 -13 -31 28.43 1.75
 -5 -13 -30 7.14 2.07
 -5 -13 -28 9.44 2.07
 -5 -13 -27 26.08 3.55
 -5 -13 -26 34.9 2.03
 -5 -13 -23 12.71 1.96
 -5 -13 -22 26.54 2.27
 -5 -13 -21 41.5 2.77
 -5 -13 -20 8.87 1.53
 -5 -13 -19 2.71 1.18
 -5 -13 -17 74.19 3.73
 -5 -13 -16 31.7 2.05
 -5 -13 -15 35.16 2.29
 -5 -13 -14 15.74 1.01
 -5 -13 -12 77.01 2.91
 -5 -13 -11 133.9 3.73
 -5 -13 -10 18.84 1.82
 -5 -13 -9 6.89 1.16
 -5 -13 -8 81.04 4.84
 -5 -13 -7 112.79 2.68
 -5 -13 -6 43.38 2.68
 -5 -13 -5 33.43 2.62
 -5 -13 -4 48.65 2.35
 -5 -13 -3 7.94 1.36
 -5 -13 -2 22.41 1.61
 -5 -13 -1 114.54 2.91
 -5 -12 -39 22.4 5.04
 -5 -12 -37 48.99 2.75
 -5 -12 -36 51.95 3.39
 -5 -12 -35 34.59 2.84
 -5 -12 -34 20.36 3.49
 -5 -12 -33 5.51 2
 -5 -12 -31 5.15 1.94
 -5 -12 -30 26.57 2.49
 -5 -12 -28 22.51 1.86
 -5 -12 -27 21.96 2.01
 -5 -12 -26 32.08 3.47
 -5 -12 -25 11.15 2.03
 -5 -12 -24 5.17 1.08
 -5 -12 -23 25.26 2.22
 -5 -12 -22 12.16 2.13
 -5 -12 -20 19.47 1.59
 -5 -12 -19 223.95 7.06
 -5 -12 -18 12.17 1.41
 -5 -12 -17 89.05 3.87
 -5 -12 -16 119.6 2.57
 -5 -12 -15 75.15 3.01
 -5 -12 -14 99.56 4.3
 -5 -12 -13 36.19 1.36
 -5 -12 -12 10.34 1.19
 -5 -12 -10 11.38 0.97
 -5 -12 -9 7.68 1.09
 -5 -12 -8 7.15 1.4
 -5 -12 -7 14.27 1.55
 -5 -12 -6 19.5 2.06
 -5 -12 -5 3.67 1.32
 -5 -12 -4 21.03 1.37
 -5 -12 -3 72.9 2.44
 -5 -12 -2 72.12 1.56
 -5 -12 -1 167.69 5.48
 -5 -11 -40 34.77 2.54
 -5 -11 -39 41.72 3.08
 -5 -11 -37 12.95 2.07
 -5 -11 -36 50.06 2.68
 -5 -11 -35 29.62 2.02
 -5 -11 -34 18.41 1.96
 -5 -11 -32 16.86 2.49
 -5 -11 -31 19.77 3.73
 -5 -11 -30 23.84 1.93
 -5 -11 -29 4.61 2.01
 -5 -11 -28 85.41 4.32
 -5 -11 -27 12 1.8
 -5 -11 -26 2.57 1.23
 -5 -11 -25 49.96 3.14
 -5 -11 -24 48.29 1.9
 -5 -11 -23 9.9 1.12
 -5 -11 -22 41.74 2
 -5 -11 -21 205.69 2.89
 -5 -11 -20 98.96 4.28
 -5 -11 -19 147.5 3.07
 -5 -11 -18 160.76 2.91
 -5 -11 -17 6.24 1.74
 -5 -11 -16 131.04 2.57
 -5 -11 -15 17.92 1.62
 -5 -11 -14 5.84 1.38
 -5 -11 -13 11.83 1.14
 -5 -11 -12 66.59 2.16
 -5 -11 -11 7.56 1.42
 -5 -11 -10 10.32 1.03
 -5 -11 -9 76.54 1.93
 -5 -11 -8 103.25 4.63
 -5 -11 -7 49.54 2.64
 -5 -11 -6 16.11 1.92
 -5 -11 -5 4.34 1.47
 -5 -11 -4 12.77 1.33
 -5 -11 -3 102.56 3.03
 -5 -11 -2 427.61 10.16
 -5 -11 -1 196.54 3.45
 -5 -10 -40 12.88 2.25
 -5 -10 -39 38.17 2.09
 -5 -10 -38 75.19 3.14
 -5 -10 -37 15.72 1.89
 -5 -10 -36 20.27 1.85
 -5 -10 -35 13.24 1.96
 -5 -10 -34 19.94 2.08
 -5 -10 -33 94.82 2.75
 -5 -10 -31 24.02 2.15
 -5 -10 -30 30.56 2.03
 -5 -10 -29 8.77 2.43
 -5 -10 -28 17.52 1.42
 -5 -10 -27 20.45 1.32
 -5 -10 -26 37.55 1.92
 -5 -10 -25 2.95 1.23
 -5 -10 -24 13.49 1.3
 -5 -10 -23 10.95 1.3
 -5 -10 -22 133.37 3.26
 -5 -10 -21 35.67 2.64
 -5 -10 -20 160.18 2.87
 -5 -10 -19 143.09 3.3
 -5 -10 -18 86.49 1.38
 -5 -10 -17 12.71 1.13
 -5 -10 -16 111.93 3.13
 -5 -10 -15 138.2 2.36
 -5 -10 -14 5.84 1.37
 -5 -10 -13 11.67 1.01
 -5 -10 -12 39.09 1.32
 -5 -10 -11 72.35 2.72
 -5 -10 -10 11.49 1.06
 -5 -10 -9 70.7 2.2
 -5 -10 -8 23.59 1.49
 -5 -10 -7 10.83 1.3
 -5 -10 -6 28.78 1.21
 -5 -10 -5 14.88 1.62
 -5 -10 -4 383.09 8.44
 -5 -10 -3 38.62 1.88
 -5 -10 -2 13.41 1.33
 -5 -10 -1 194.41 3.54
 -5 -9 -41 8.79 2.98
 -5 -9 -39 38.24 2.21
 -5 -9 -38 27.9 1.91
 -5 -9 -37 11.46 2.02
 -5 -9 -36 8.52 1.86
 -5 -9 -35 42.96 1.87
 -5 -9 -34 12.28 2.07
 -5 -9 -33 6.34 2.07
 -5 -9 -32 6.15 1.91
 -5 -9 -31 13.15 1.83
 -5 -9 -29 53.19 1.44
 -5 -9 -28 22.31 1.8
 -5 -9 -27 8.01 1.62
 -5 -9 -26 15.43 1.62
 -5 -9 -25 19.33 1.6
 -5 -9 -24 7.88 1.18
 -5 -9 -23 71.92 1.98
 -5 -9 -22 65.81 2.24
 -5 -9 -21 59.78 3.01
 -5 -9 -20 23.99 1.7
 -5 -9 -19 83.94 1.81
 -5 -9 -18 69.13 1.73
 -5 -9 -17 128.65 2.14
 -5 -9 -16 18.5 1.14
 -5 -9 -15 22.21 1.25
 -5 -9 -14 29.3 1.1
 -5 -9 -13 27.52 1.13
 -5 -9 -12 28.54 1.6
 -5 -9 -11 52.22 1.66
 -5 -9 -10 94.06 2.04
 -5 -9 -9 40.53 1.72
 -5 -9 -8 114.62 3.31
 -5 -9 -7 34.54 1.4
 -5 -9 -6 5.92 1.48
 -5 -9 -5 13.28 1.45
 -5 -9 -4 44.71 1.8
 -5 -9 -3 79.42 1.48
 -5 -9 -2 34.85 2.32
 -5 -9 -1 184.9 3.57
 -5 -8 -42 8.09 2.4
 -5 -8 -40 13.4 2.45
 -5 -8 -38 25.81 2.08
 -5 -8 -36 48.37 2.37
 -5 -8 -35 49.72 2.23
 -5 -8 -33 18.29 2.17
 -5 -8 -32 7.76 1.88
 -5 -8 -31 31.76 1.85
 -5 -8 -30 4.41 1.46
 -5 -8 -29 11.56 1.3
 -5 -8 -28 22.47 1.77
 -5 -8 -27 33.28 1.33
 -5 -8 -26 63.11 1.56
 -5 -8 -25 113.62 1.73
 -5 -8 -24 25.85 1.21
 -5 -8 -23 40.84 1.23
 -5 -8 -22 7.97 1.54
 -5 -8 -21 26.27 1.85
 -5 -8 -20 43.42 1.22
 -5 -8 -19 15.69 1.28
 -5 -8 -18 94.63 1.38
 -5 -8 -17 60.38 1.29
 -5 -8 -16 181.09 2.63
 -5 -8 -15 32.66 1.12
 -5 -8 -14 123.68 2.48
 -5 -8 -13 29.79 1.08
 -5 -8 -12 61.95 1.88
 -5 -8 -11 28.75 1.22
 -5 -8 -10 75.77 2.16
 -5 -8 -9 206.38 4.01
 -5 -8 -8 81.18 2.45
 -5 -8 -7 4.09 1.23
 -5 -8 -6 228.85 7.99
 -5 -8 -5 43.98 2.11
 -5 -8 -4 11.88 1.28
 -5 -8 -2 199.25 3.69
 -5 -8 -1 33.59 1.34
 -5 -7 -44 14.15 2.17
 -5 -7 -42 18.56 4.26
 -5 -7 -41 8.65 2.29
 -5 -7 -40 7.44 2
 -5 -7 -39 7.18 2.23
 -5 -7 -38 7.78 1.94
 -5 -7 -37 25.61 1.86
 -5 -7 -36 17.19 2.02
 -5 -7 -33 9.71 1.88
 -5 -7 -32 5.76 1.54
 -5 -7 -31 62.9 1.78
 -5 -7 -30 27.56 1.45
 -5 -7 -29 3.61 1.68
 -5 -7 -28 14.39 1.29
 -5 -7 -27 31.63 1.31
 -5 -7 -26 110.95 1.82
 -5 -7 -25 23.79 1.24
 -5 -7 -24 4.68 1.23
 -5 -7 -23 16.71 1.54
 -5 -7 -22 4.35 1.66
 -5 -7 -21 18.05 1.66
 -5 -7 -20 20.58 1.24
 -5 -7 -19 68.3 1.95
 -5 -7 -18 83.35 1.35
 -5 -7 -16 72.74 1.74
 -5 -7 -15 85.94 2.56
 -5 -7 -14 18.64 1.25
 -5 -7 -13 6.99 1.05
 -5 -7 -12 56.04 1.14
 -5 -7 -11 91.89 1.83
 -5 -7 -10 16.32 1.01
 -5 -7 -9 41.98 1.67
 -5 -7 -8 22 1.2
 -5 -7 -7 28.56 1.21
 -5 -7 -6 83.04 2.09
 -5 -7 -5 44.38 1.36
 -5 -7 -4 15.78 1.47
 -5 -7 -3 86.25 2.26
 -5 -7 -2 16.43 1.62
 -5 -7 -1 22.19 1.29
 -5 -6 -45 22.94 2.16
 -5 -6 -44 7.55 2.19
 -5 -6 -43 12.16 2.12
 -5 -6 -42 5.62 2.42
 -5 -6 -40 31.39 1.94
 -5 -6 -38 7.34 2.04
 -5 -6 -37 10.27 1.87
 -5 -6 -36 4.12 1.98
 -5 -6 -35 25.84 1.94
 -5 -6 -34 39.56 2.98
 -5 -6 -33 31.43 2.51
 -5 -6 -32 8.31 1.43
 -5 -6 -31 12.28 1.45
 -5 -6 -30 53.35 2.01
 -5 -6 -29 53.45 2.22
 -5 -6 -28 54.07 1.39
 -5 -6 -27 20.22 1.28
 -5 -6 -26 37.44 1.31
 -5 -6 -25 36.64 1.28
 -5 -6 -24 65.47 1.47
 -5 -6 -22 86.78 1.58
 -5 -6 -20 31.87 1.21
 -5 -6 -19 44.65 1.22
 -5 -6 -18 20.7 1.39
 -5 -6 -17 45.94 1.3
 -5 -6 -16 143.37 2.45
 -5 -6 -15 37.73 1.14
 -5 -6 -13 127.19 1.69
 -5 -6 -12 76.98 1.19
 -5 -6 -11 73.25 1.16
 -5 -6 -10 180 2.29
 -5 -6 -9 15.58 1.29
 -5 -6 -8 108.64 1.3
 -5 -6 -7 37.35 1.23
 -5 -6 -6 29.68 1.68
 -5 -6 -5 90.46 1.88
 -5 -6 -4 128.59 2.02
 -5 -6 -3 31.89 2.4
 -5 -6 -1 8.02 1.28
 -5 -5 -46 6.84 2.26
 -5 -5 -45 10.88 2.18
 -5 -5 -43 27.04 2.38
 -5 -5 -42 11.23 2.38
 -5 -5 -40 8.14 1.95
 -5 -5 -39 53.4 1.98
 -5 -5 -38 30.25 1.89
 -5 -5 -36 43.92 3.77
 -5 -5 -34 47.94 2.8
 -5 -5 -33 27.49 1.52
 -5 -5 -32 21.89 1.44
 -5 -5 -31 34.12 1.52
 -5 -5 -30 14.29 1.43
 -5 -5 -29 55.6 2.04
 -5 -5 -28 11.22 1.41
 -5 -5 -27 14.61 1.49
 -5 -5 -26 29.46 1.3
 -5 -5 -25 110.22 1.97
 -5 -5 -24 55.44 1.91
 -5 -5 -23 43.25 1.42
 -5 -5 -21 98.59 1.78
 -5 -5 -20 150.27 2.04
 -5 -5 -19 38.36 1.21
 -5 -5 -18 86.34 1.55
 -5 -5 -17 9.27 1.23
 -5 -5 -16 16.91 1.11
 -5 -5 -15 9.59 1.16
 -5 -5 -14 15.96 1.08
 -5 -5 -13 58.1 1.26
 -5 -5 -12 5.49 1.18
 -5 -5 -11 177.6 1.67
 -5 -5 -10 105.51 1.41
 -5 -5 -9 127.83 1.83
 -5 -5 -8 28.66 1.21
 -5 -5 -7 45.52 1.36
 -5 -5 -6 14.78 1.76
 -5 -5 -5 10.45 1.28
 -5 -5 -4 48.16 1.34
 -5 -5 -3 58.81 1.36
 -5 -5 -2 68.28 2.46
 -5 -5 -1 94.64 3.81
 -5 -4 -46 9.84 2.23
 -5 -4 -45 9.64 2.18
 -5 -4 -43 30.48 2.1
 -5 -4 -42 29.25 2.09
 -5 -4 -41 40.92 1.97
 -5 -4 -40 5.29 2.02
 -5 -4 -39 19.59 1.88
 -5 -4 -38 17.39 1.86
 -5 -4 -37 8.47 1.78
 -5 -4 -36 103.86 3.43
 -5 -4 -35 14.5 2.15
 -5 -4 -34 10.39 1.74
 -5 -4 -33 46.66 1.53
 -5 -4 -32 47.29 1.78
 -5 -4 -30 72.21 1.91
 -5 -4 -29 53.32 1.49
 -5 -4 -28 3.78 1.47
 -5 -4 -27 32.26 1.33
 -5 -4 -26 81.39 1.74
 -5 -4 -25 29.49 1.28
 -5 -4 -24 52.05 1.46
 -5 -4 -23 8.94 1.45
 -5 -4 -22 175.4 3.88
 -5 -4 -21 22.1 1.23
 -5 -4 -20 187.88 1.67
 -5 -4 -19 71.8 1.4
 -5 -4 -18 9.59 1.19
 -5 -4 -17 5.83 1.29
 -5 -4 -16 130.08 1.35
 -5 -4 -15 54.14 1.28
 -5 -4 -14 40.81 1.27
 -5 -4 -13 2.77 1.19
 -5 -4 -12 19.75 1.06
 -5 -4 -11 96.02 1.31
 -5 -4 -10 22.5 1.04
 -5 -4 -9 123.51 1.71
 -5 -4 -8 69.06 1.37
 -5 -4 -7 13.49 1.08
 -5 -4 -6 3.39 1.21
 -5 -4 -5 7.52 1.51
 -5 -4 -4 321.45 1.95
 -5 -4 -3 65.08 1.39
 -5 -4 -2 3.93 1.31
 -5 -4 -1 179.99 1.91
 -5 -3 -46 11.13 2.32
 -5 -3 -45 50.79 2.34
 -5 -3 -44 10.93 2.3
 -5 -3 -41 31.61 1.94
 -5 -3 -40 17.02 1.9
 -5 -3 -39 10.77 1.88
 -5 -3 -38 4.86 2.04
 -5 -3 -37 38.4 1.77
 -5 -3 -36 50.06 2.74
 -5 -3 -34 68.4 1.71
 -5 -3 -33 11.11 1.47
 -5 -3 -32 6.24 1.46
 -5 -3 -30 8.96 1.5
 -5 -3 -29 18.53 1.36
 -5 -3 -28 12.13 1.34
 -5 -3 -27 63.5 1.96
 -5 -3 -26 22.21 1.29
 -5 -3 -25 6.86 1.33
 -5 -3 -24 64.35 1.49
 -5 -3 -23 25.19 1.44
 -5 -3 -22 56.31 1.49
 -5 -3 -21 80.44 1.35
 -5 -3 -20 171.17 2.35
 -5 -3 -19 39.71 1.17
 -5 -3 -18 234.4 1.51
 -5 -3 -17 53.3 1.15
 -5 -3 -16 16.63 1.19
 -5 -3 -15 138.15 1.39
 -5 -3 -14 51.15 1.16
 -5 -3 -13 6.5 1.07
 -5 -3 -12 45.45 1.62
 -5 -3 -11 101.37 1.63
 -5 -3 -10 5.03 1.05
 -5 -3 -9 10.49 0.95
 -5 -3 -8 5.88 1.01
 -5 -3 -7 110.16 1.66
 -5 -3 -6 94.62 1.49
 -5 -3 -5 216.3 4.11
 -5 -3 -4 32.94 1.46
 -5 -3 -3 86.39 1.71
 -5 -3 -2 404.1 2.09
 -5 -3 -1 187.6 4.65
 -5 -2 -47 10.43 2.47
 -5 -2 -46 28.71 2.4
 -5 -2 -45 29.71 2.37
 -5 -2 -44 16.05 2.34
 -5 -2 -41 46.09 1.98
 -5 -2 -40 25.98 2.02
 -5 -2 -39 20.88 1.98
 -5 -2 -38 10.07 1.77
 -5 -2 -37 5.15 2.01
 -5 -2 -35 3.94 1.61
 -5 -2 -34 72.08 2.06
 -5 -2 -33 9.4 1.47
 -5 -2 -32 15.31 1.44
 -5 -2 -31 16.57 1.5
 -5 -2 -30 22.31 1.4
 -5 -2 -29 77.38 2.35
 -5 -2 -28 143.49 2.72
 -5 -2 -27 69.1 1.52
 -5 -2 -26 97.54 2.53
 -5 -2 -25 30.09 1.45
 -5 -2 -24 54.52 1.66
 -5 -2 -23 65.29 2.1
 -5 -2 -22 12.23 1.4
 -5 -2 -21 15.67 1.33
 -5 -2 -20 64.07 1.24
 -5 -2 -19 9.01 1.14
 -5 -2 -18 33.2 1.14
 -5 -2 -17 16.79 1.14
 -5 -2 -16 153.98 1.48
 -5 -2 -15 56.08 1.19
 -5 -2 -14 30.26 1.17
 -5 -2 -13 200.77 3.42
 -5 -2 -12 249.93 3.08
 -5 -2 -11 11.74 1.19
 -5 -2 -10 337.99 3.6
 -5 -2 -9 456.15 4.09
 -5 -2 -8 74.09 1.24
 -5 -2 -7 428.83 5.21
 -5 -2 -6 262.77 4.07
 -5 -2 -5 143.91 1.6
 -5 -2 -4 85.79 1.48
 -5 -2 -3 250.84 1.8
 -5 -2 -2 97.94 2.22
 -5 -2 -1 179.46 1.87
 -5 -1 -47 4.95 2.34
 -5 -1 -46 20.24 2.32
 -5 -1 -44 12.86 2.07
 -5 -1 -43 55.56 3.12
 -5 -1 -42 17.04 2.27
 -5 -1 -40 19.88 2.31
 -5 -1 -38 57.88 2.38
 -5 -1 -36 25.02 2.11
 -5 -1 -35 13.73 1.52
 -5 -1 -34 70.15 1.73
 -5 -1 -33 20.19 1.47
 -5 -1 -32 13.9 1.45
 -5 -1 -31 229.09 3.78
 -5 -1 -30 36.49 2
 -5 -1 -29 191.67 3.55
 -5 -1 -28 35.82 1.38
 -5 -1 -27 51.73 1.55
 -5 -1 -26 148.87 2.4
 -5 -1 -25 212.9 3.46
 -5 -1 -24 43.13 1.49
 -5 -1 -23 12.77 1.57
 -5 -1 -22 64 1.5
 -5 -1 -21 44.08 1.73
 -5 -1 -20 8.32 1.16
 -5 -1 -19 8.66 1.22
 -5 -1 -18 119.71 1.99
 -5 -1 -17 95.71 1.41
 -5 -1 -16 32.58 1.17
 -5 -1 -15 147.58 1.41
 -5 -1 -14 437.98 5.37
 -5 -1 -13 233.3 1.62
 -5 -1 -12 182.2 2.11
 -5 -1 -11 899.89 8.61
 -5 -1 -10 7.7 1.07
 -5 -1 -9 301.55 1.52
 -5 -1 -8 93.32 1.92
 -5 -1 -7 1166.22 10.67
 -5 -1 -6 211.36 1.92
 -5 -1 -5 180.31 1.68
 -5 -1 -4 221.94 1.76
 -5 -1 -3 170.81 2.64
 -5 -1 -2 186.67 4.82
 -5 -1 -1 63.28 2.73
 -4 -21 -7 6.75 2
 -4 -21 -2 6.02 2.74
 -4 -20 -20 18.58 2.42
 -4 -20 -14 13.78 6.83
 -4 -20 -11 14.8 2.28
 -4 -20 -10 11.59 1.93
 -4 -20 -9 6.88 2.81
 -4 -20 -7 15.07 2.82
 -4 -20 -6 6.43 2.92
 -4 -20 -5 11.45 2.33
 -4 -20 -4 14.48 2.34
 -4 -20 -1 6.81 1.18
 -4 -19 -23 14.46 2.55
 -4 -19 -20 5.22 2.3
 -4 -19 -18 12.41 1.73
 -4 -19 -14 11.67 2.01
 -4 -19 -13 11.93 1.84
 -4 -19 -12 4.04 1.56
 -4 -19 -11 5.17 1.14
 -4 -19 -9 56.31 4.17
 -4 -19 -7 4.33 1.94
 -4 -19 -6 4.72 1.89
 -4 -19 -5 14.14 2.24
 -4 -19 -1 7.38 1.19
 -4 -18 -28 5.8 2.33
 -4 -18 -27 34.27 2.68
 -4 -18 -26 9.9 3.66
 -4 -18 -24 13.99 3.44
 -4 -18 -22 21.77 4.76
 -4 -18 -21 9.73 2.39
 -4 -18 -19 5.74 2.29
 -4 -18 -18 8.33 1.43
 -4 -18 -16 7.94 1.52
 -4 -18 -10 17.18 3.34
 -4 -18 -9 58.45 2.08
 -4 -18 -7 13.41 4.22
 -4 -18 -6 19.85 3.81
 -4 -18 -5 5.7 1.52
 -4 -18 -3 3.51 1.29
 -4 -18 -2 3.16 1.49
 -4 -18 -1 5.91 1.25
 -4 -17 -29 26.26 2.75
 -4 -17 -28 15.41 2.54
 -4 -17 -27 9.09 2.2
 -4 -17 -26 4.86 2.29
 -4 -17 -25 31.72 3.02
 -4 -17 -22 15.23 2.7
 -4 -17 -21 6.76 2.03
 -4 -17 -20 5.79 2
 -4 -17 -18 29.43 2.01
 -4 -17 -17 5.33 1.22
 -4 -17 -12 10.54 1.83
 -4 -17 -11 16.03 2.71
 -4 -17 -10 60.08 8.7
 -4 -17 -9 63.06 4.11
 -4 -17 -8 9.03 1.52
 -4 -17 -7 10.53 2.42
 -4 -17 -6 8.77 2.38
 -4 -17 -5 2.98 1.21
 -4 -17 -4 3.23 0.87
 -4 -17 -3 9.85 1.22
 -4 -17 -2 69.4 5.84
 -4 -17 -1 7.78 1.28
 -4 -16 -33 14.06 4.52
 -4 -16 -32 11.44 2.81
 -4 -16 -30 5.06 2.33
 -4 -16 -29 6.18 2.24
 -4 -16 -28 6.16 2.21
 -4 -16 -27 6.23 1.69
 -4 -16 -26 11.28 1.99
 -4 -16 -25 5.31 1.43
 -4 -16 -24 8.39 1.62
 -4 -16 -23 7.51 1.31
 -4 -16 -20 21.32 2.22
 -4 -16 -19 24.85 3.48
 -4 -16 -18 30.41 1.97
 -4 -16 -17 7.03 1.84
 -4 -16 -16 10.17 2.27
 -4 -16 -15 11.1 1.43
 -4 -16 -14 19.66 2
 -4 -16 -13 30.72 3.36
 -4 -16 -12 8.17 1.44
 -4 -16 -11 8.14 3.79
 -4 -16 -10 36.19 1.9
 -4 -16 -9 13.87 1.77
 -4 -16 -8 5.88 1.61
 -4 -16 -7 8.24 1.46
 -4 -16 -6 14.67 1.69
 -4 -16 -5 17.92 4.44
 -4 -16 -4 34.77 6.68
 -4 -16 -2 85.14 4.99
 -4 -16 -1 5.6 1.4
 -4 -15 -34 9.32 1.69
 -4 -15 -33 10.27 2.39
 -4 -15 -31 7.73 1.8
 -4 -15 -30 4.17 2.02
 -4 -15 -28 8.87 2.14
 -4 -15 -27 11.24 1.78
 -4 -15 -26 4.46 1.64
 -4 -15 -25 23.77 1.76
 -4 -15 -22 17.75 1.53
 -4 -15 -21 45.04 3.48
 -4 -15 -20 18.51 3.04
 -4 -15 -19 4.29 1.94
 -4 -15 -18 4.17 1.97
 -4 -15 -17 44.91 3.96
 -4 -15 -16 13.09 2.05
 -4 -15 -15 51.57 2.26
 -4 -15 -14 22.64 1.6
 -4 -15 -13 4.42 1.34
 -4 -15 -12 12.13 2.6
 -4 -15 -11 21.85 2.57
 -4 -15 -10 19.82 2.57
 -4 -15 -8 8.57 1.04
 -4 -15 -7 11.32 2
 -4 -15 -6 11.97 2.35
 -4 -15 -5 4.92 0.96
 -4 -15 -4 50.94 2.24
 -4 -15 -3 12.05 5.08
 -4 -15 -2 14.52 1.62
 -4 -15 -1 32.09 3.09
 -4 -14 -37 36.08 4.22
 -4 -14 -36 91.61 3.9
 -4 -14 -35 13.18 1.74
 -4 -14 -34 3.96 1.94
 -4 -14 -31 14.88 1.7
 -4 -14 -30 14.26 2.81
 -4 -14 -29 56.87 2.96
 -4 -14 -27 25.93 1.99
 -4 -14 -25 18.87 1.55
 -4 -14 -23 24.38 4.56
 -4 -14 -22 34.67 2.35
 -4 -14 -21 5.18 1.52
 -4 -14 -20 90.44 4.16
 -4 -14 -19 21.43 1.92
 -4 -14 -18 239.98 18.79
 -4 -14 -17 94.08 2.5
 -4 -14 -16 57.82 8.16
 -4 -14 -15 51.95 6.59
 -4 -14 -13 78.97 4.08
 -4 -14 -12 15.87 1.76
 -4 -14 -11 20.87 1.37
 -4 -14 -10 5.29 0.69
 -4 -14 -9 6.93 0.84
 -4 -14 -7 6.6 0.78
 -4 -14 -6 14.03 1.26
 -4 -14 -4 33.31 1.4
 -4 -14 -3 4.91 1.49
 -4 -14 -2 92.86 3.09
 -4 -14 -1 62.15 3.5
 -4 -13 -39 12.25 3.54
 -4 -13 -37 13.49 2.1
 -4 -13 -36 11.56 1.9
 -4 -13 -35 29.04 2.03
 -4 -13 -33 6.17 1.72
 -4 -13 -32 33.61 2.94
 -4 -13 -31 19.99 1.96
 -4 -13 -30 17.4 1.59
 -4 -13 -29 21.5 1.56
 -4 -13 -28 12.47 1.52
 -4 -13 -27 65.54 2.19
 -4 -13 -25 5.15 1.46
 -4 -13 -24 25.59 1.76
 -4 -13 -23 74.26 5.09
 -4 -13 -22 31.64 1.72
 -4 -13 -21 47.78 6.48
 -4 -13 -19 99.51 3.69
 -4 -13 -18 62.98 2.67
 -4 -13 -17 88.35 3.81
 -4 -13 -16 11.69 1.52
 -4 -13 -15 31.06 2.72
 -4 -13 -14 87.5 11.55
 -4 -13 -13 12.81 1
 -4 -13 -12 21.85 1.78
 -4 -13 -11 14.8 1.75
 -4 -13 -10 10.06 1.07
 -4 -13 -9 3.53 1.13
 -4 -13 -8 12.38 1.18
 -4 -13 -7 32.63 1.96
 -4 -13 -6 39 1.19
 -4 -13 -5 33.62 1.38
 -4 -13 -4 33.66 1.1
 -4 -13 -3 117.53 2.4
 -4 -13 -1 137.78 1.97
 -4 -12 -41 12.29 3.36
 -4 -12 -40 30.48 4.14
 -4 -12 -39 11.66 2.35
 -4 -12 -38 16.89 2.15
 -4 -12 -37 15.53 2.2
 -4 -12 -34 47.03 5.58
 -4 -12 -33 7.57 2.43
 -4 -12 -30 18.13 1.73
 -4 -12 -28 6.54 1.89
 -4 -12 -26 16.72 1.64
 -4 -12 -25 11 1.88
 -4 -12 -24 7.92 1.58
 -4 -12 -23 28.12 1.58
 -4 -12 -22 16.11 1.66
 -4 -12 -21 71.02 2.14
 -4 -12 -20 50.88 2.35
 -4 -12 -19 146.46 3.37
 -4 -12 -18 26.85 2.38
 -4 -12 -17 43.48 2.18
 -4 -12 -16 155.43 5.49
 -4 -12 -14 25.12 2.08
 -4 -12 -13 6.18 1.96
 -4 -12 -12 26.21 1.13
 -4 -12 -11 13.11 0.83
 -4 -12 -10 69.66 1.77
 -4 -12 -9 36.38 1.83
 -4 -12 -8 140.15 4.79
 -4 -12 -6 3.04 1.08
 -4 -12 -5 2.52 1.11
 -4 -12 -4 71.98 2.54
 -4 -12 -3 68.4 2.64
 -4 -12 -2 72.91 1.69
 -4 -12 -1 305.58 7.2
 -4 -11 -41 15.38 2.08
 -4 -11 -40 15.16 2.29
 -4 -11 -39 32.88 2.43
 -4 -11 -38 49.22 2.38
 -4 -11 -37 25.06 1.92
 -4 -11 -36 17.51 2.21
 -4 -11 -34 6.73 2.44
 -4 -11 -33 5.62 1.99
 -4 -11 -32 25.6 1.66
 -4 -11 -31 4.48 1.71
 -4 -11 -30 37.79 1.63
 -4 -11 -29 4.11 1.65
 -4 -11 -28 7.27 1.86
 -4 -11 -27 89.44 3.35
 -4 -11 -26 40.89 1.71
 -4 -11 -25 24.34 2.07
 -4 -11 -23 26.94 1.65
 -4 -11 -22 43.9 2.09
 -4 -11 -21 17.8 1.04
 -4 -11 -20 44.59 2.38
 -4 -11 -19 40.11 2.15
 -4 -11 -18 4.38 1.18
 -4 -11 -17 9.41 1.18
 -4 -11 -16 68.04 1.74
 -4 -11 -15 28.25 2.18
 -4 -11 -14 117.57 2.88
 -4 -11 -13 4.59 0.88
 -4 -11 -12 108.71 2.62
 -4 -11 -11 215.2 4.92
 -4 -11 -10 9.04 0.84
 -4 -11 -9 38.41 1.38
 -4 -11 -8 66.53 2.39
 -4 -11 -7 342.54 4.57
 -4 -11 -6 8.97 0.92
 -4 -11 -5 24.76 1.34
 -4 -11 -4 40.18 2.08
 -4 -11 -3 50.87 1.24
 -4 -11 -2 52.08 1.45
 -4 -11 -1 26.15 1.46
 -4 -10 -42 7.84 2.38
 -4 -10 -41 18.81 2.06
 -4 -10 -40 14.62 1.9
 -4 -10 -39 10.15 1.99
 -4 -10 -38 19.41 2.07
 -4 -10 -35 8.76 2.2
 -4 -10 -34 29.85 2.12
 -4 -10 -33 7.15 1.86
 -4 -10 -32 24.55 1.8
 -4 -10 -31 10.18 1.63
 -4 -10 -30 8.28 1.71
 -4 -10 -28 20.7 1.72
 -4 -10 -27 9.36 1.7
 -4 -10 -26 76.16 2.96
 -4 -10 -25 3.47 1.62
 -4 -10 -24 55.19 1.99
 -4 -10 -23 24.88 1.48
 -4 -10 -22 50.19 1.92
 -4 -10 -21 63.67 1.74
 -4 -10 -20 47.25 2.28
 -4 -10 -19 26.24 0.95
 -4 -10 -18 38.45 1.65
 -4 -10 -17 65.33 3.11
 -4 -10 -16 43.39 1.53
 -4 -10 -15 92.32 2.19
 -4 -10 -14 39.7 1.31
 -4 -10 -13 35.17 1.11
 -4 -10 -12 41.38 1.65
 -4 -10 -11 7.92 1
 -4 -10 -10 111.19 1.24
 -4 -10 -9 7.68 1.14
 -4 -10 -8 77.65 4.15
 -4 -10 -6 6.05 0.91
 -4 -10 -5 237.14 2.73
 -4 -10 -4 20.79 1.24
 -4 -10 -3 17.3 1.27
 -4 -10 -2 170.45 6.38
 -4 -10 -1 61.46 1.65
 -4 -9 -44 9.85 2.98
 -4 -9 -43 18.24 2.57
 -4 -9 -42 11.07 2.9
 -4 -9 -38 31.88 1.95
 -4 -9 -37 32.07 1.92
 -4 -9 -35 26.01 2.04
 -4 -9 -34 11.83 1.71
 -4 -9 -32 8.06 1.66
 -4 -9 -31 32.76 1.91
 -4 -9 -30 26.92 1.73
 -4 -9 -29 12.93 1.77
 -4 -9 -28 40.4 1.75
 -4 -9 -27 81.84 3.38
 -4 -9 -26 34.76 1.68
 -4 -9 -25 3.17 1.11
 -4 -9 -24 11.36 1.1
 -4 -9 -23 84.72 1.53
 -4 -9 -22 159 2.57
 -4 -9 -21 14.56 1.64
 -4 -9 -20 49.12 1.36
 -4 -9 -19 247.63 3.94
 -4 -9 -18 26.26 1.56
 -4 -9 -17 7.88 0.91
 -4 -9 -16 90.58 1.53
 -4 -9 -15 10.8 0.89
 -4 -9 -14 44.54 1.05
 -4 -9 -13 16.09 1.07
 -4 -9 -12 39.54 0.96
 -4 -9 -11 81.69 2.03
 -4 -9 -10 5.51 0.89
 -4 -9 -9 126.63 2.73
 -4 -9 -8 72.85 0.97
 -4 -9 -7 158.1 3.14
 -4 -9 -6 23.56 0.84
 -4 -9 -5 73.25 2.54
 -4 -9 -4 285.97 6.66
 -4 -9 -3 22.75 1.35
 -4 -9 -2 164.66 6.73
 -4 -9 -1 294.53 4.58
 -4 -8 -45 22.58 2.35
 -4 -8 -44 28.91 2.22
 -4 -8 -43 7.69 2.18
 -4 -8 -42 4.96 2.38
 -4 -8 -41 11.88 2.25
 -4 -8 -40 19.81 2.42
 -4 -8 -39 6.22 2.26
 -4 -8 -38 51.67 2.41
 -4 -8 -37 77.04 2.17
 -4 -8 -36 130.05 5.75
 -4 -8 -35 40.47 2.01
 -4 -8 -34 88.04 1.99
 -4 -8 -32 8.92 1.72
 -4 -8 -31 44.35 1.66
 -4 -8 -30 88.71 4.94
 -4 -8 -29 60.8 2.16
 -4 -8 -28 10.87 1.61
 -4 -8 -27 59.38 2.89
 -4 -8 -26 22.29 1.14
 -4 -8 -25 31.23 1.67
 -4 -8 -24 38.26 1.92
 -4 -8 -23 15.07 1.07
 -4 -8 -22 68.44 1.79
 -4 -8 -21 25.85 1.12
 -4 -8 -20 95.08 1.99
 -4 -8 -19 186.99 3.67
 -4 -8 -18 335.22 6.18
 -4 -8 -17 151.57 2.82
 -4 -8 -16 56.05 1.96
 -4 -8 -15 6.32 1.03
 -4 -8 -14 137.01 2.43
 -4 -8 -13 12.46 1.15
 -4 -8 -12 162.34 1.56
 -4 -8 -11 147.56 2.72
 -4 -8 -10 25.07 0.98
 -4 -8 -9 38.04 1.13
 -4 -8 -8 9.39 0.82
 -4 -8 -7 183.41 4.17
 -4 -8 -6 48.02 0.99
 -4 -8 -5 141.38 1.52
 -4 -8 -4 117.11 2.04
 -4 -8 -3 190.75 3.3
 -4 -8 -2 200.96 4.06
 -4 -8 -1 45.58 1.19
 -4 -7 -46 4.99 2.46
 -4 -7 -45 4.75 2.18
 -4 -7 -43 14.67 3.01
 -4 -7 -42 39 2.35
 -4 -7 -41 9.29 2.03
 -4 -7 -39 118.6 3.64
 -4 -7 -38 6.04 1.99
 -4 -7 -37 8.86 2.34
 -4 -7 -36 33.05 2.7
 -4 -7 -35 66.13 2.48
 -4 -7 -34 51.23 1.78
 -4 -7 -33 42.43 2.04
 -4 -7 -32 119.25 2.11
 -4 -7 -31 12.07 1.83
 -4 -7 -30 11.84 1.67
 -4 -7 -29 16.53 2.52
 -4 -7 -28 8.96 1.61
 -4 -7 -27 11.07 1.19
 -4 -7 -26 40.66 1.43
 -4 -7 -25 25.15 1.65
 -4 -7 -24 50.76 1.49
 -4 -7 -23 29.92 1.09
 -4 -7 -22 48.36 1.17
 -4 -7 -21 122.89 1.87
 -4 -7 -20 134.38 1.91
 -4 -7 -19 399 5.54
 -4 -7 -18 90.93 2.45
 -4 -7 -17 12.37 0.97
 -4 -7 -16 89.02 1.24
 -4 -7 -15 28.71 0.96
 -4 -7 -14 67.38 1.17
 -4 -7 -13 38.53 1.2
 -4 -7 -12 82.36 1.57
 -4 -7 -11 33.55 0.9
 -4 -7 -10 111.4 1.83
 -4 -7 -9 55.44 1.11
 -4 -7 -8 2.71 0.85
 -4 -7 -7 27.89 0.94
 -4 -7 -4 70.13 1.86
 -4 -7 -3 20.84 1.42
 -4 -7 -2 28.05 1.12
 -4 -7 -1 411.55 4.01
 -4 -6 -47 9.36 2.33
 -4 -6 -46 21.85 2.16
 -4 -6 -45 6.2 2.11
 -4 -6 -44 27.45 2.08
 -4 -6 -43 14.7 2.25
 -4 -6 -42 5.53 2.33
 -4 -6 -41 17.21 2.39
 -4 -6 -40 15.39 1.97
 -4 -6 -39 13.73 1.93
 -4 -6 -38 9.1 2.11
 -4 -6 -37 35.4 3.73
 -4 -6 -36 69.4 1.87
 -4 -6 -35 11.88 1.73
 -4 -6 -34 24.93 1.92
 -4 -6 -33 28.61 1.83
 -4 -6 -32 9.91 1.62
 -4 -6 -31 54.42 1.78
 -4 -6 -30 12.75 1.8
 -4 -6 -28 82.57 1.42
 -4 -6 -25 16.34 1.5
 -4 -6 -24 51.8 1.49
 -4 -6 -23 185.37 2.87
 -4 -6 -22 124.37 1.94
 -4 -6 -21 164.92 2.2
 -4 -6 -20 25.23 1.21
 -4 -6 -19 49.72 1.23
 -4 -6 -18 110.25 1.29
 -4 -6 -17 456.85 8.06
 -4 -6 -16 136.29 1.84
 -4 -6 -15 75.82 1.08
 -4 -6 -14 20.14 1.37
 -4 -6 -13 53.53 1.28
 -4 -6 -12 8.99 0.93
 -4 -6 -11 116.3 1.71
 -4 -6 -10 24.04 0.93
 -4 -6 -9 86.33 1.01
 -4 -6 -8 244.48 1.96
 -4 -6 -7 39.83 0.88
 -4 -6 -6 104.01 1.45
 -4 -6 -5 418.88 4.32
 -4 -6 -4 61.24 1.22
 -4 -6 -3 62.82 2.54
 -4 -6 -2 92.35 2.18
 -4 -6 -1 556.63 14.35
 -4 -5 -47 9.5 2.11
 -4 -5 -46 46.74 2.24
 -4 -5 -45 27.13 2.37
 -4 -5 -44 13.54 2.28
 -4 -5 -43 6.04 2.12
 -4 -5 -41 12.43 1.98
 -4 -5 -40 5.5 2.04
 -4 -5 -39 37.12 1.94
 -4 -5 -38 11.08 2.05
 -4 -5 -37 5.96 1.84
 -4 -5 -36 9.07 1.76
 -4 -5 -35 9.19 1.73
 -4 -5 -33 35.21 1.67
 -4 -5 -31 30.95 1.71
 -4 -5 -30 109.16 3.39
 -4 -5 -29 118.85 2.55
 -4 -5 -28 12.51 1.29
 -4 -5 -27 12.88 1.21
 -4 -5 -26 10.57 1.17
 -4 -5 -25 27.52 1.26
 -4 -5 -24 14.37 1.12
 -4 -5 -23 25.72 1.16
 -4 -5 -22 5.57 1.18
 -4 -5 -21 16.32 1.06
 -4 -5 -20 176.1 1.52
 -4 -5 -19 302.41 4.54
 -4 -5 -18 34.65 1.06
 -4 -5 -17 7.25 1
 -4 -5 -16 118.21 2.57
 -4 -5 -15 13.82 0.91
 -4 -5 -14 4.71 0.97
 -4 -5 -13 171.35 1.51
 -4 -5 -12 50.88 1.03
 -4 -5 -11 97.84 1.56
 -4 -5 -10 225.85 1.26
 -4 -5 -9 230.36 3.05
 -4 -5 -8 128.43 1.67
 -4 -5 -7 138.06 1.6
 -4 -5 -6 177.12 1.68
 -4 -5 -5 38.58 1.15
 -4 -5 -4 326.33 4.79
 -4 -5 -3 122.32 2.15
 -4 -5 -2 136.47 1.38
 -4 -5 -1 402.69 3.45
 -4 -4 -48 36.72 2.61
 -4 -4 -47 8.43 2.36
 -4 -4 -46 41.23 2.43
 -4 -4 -45 6.15 2.2
 -4 -4 -44 16.5 2.24
 -4 -4 -43 17.78 2.03
 -4 -4 -42 4.69 2.27
 -4 -4 -41 9.55 1.98
 -4 -4 -40 48.18 2
 -4 -4 -39 56.24 2.33
 -4 -4 -38 46.01 1.94
 -4 -4 -37 38.78 1.79
 -4 -4 -36 5.63 1.8
 -4 -4 -35 4.85 2.01
 -4 -4 -34 14.11 1.66
 -4 -4 -33 32.18 1.69
 -4 -4 -31 38.97 2.27
 -4 -4 -30 21.33 1.4
 -4 -4 -29 19.56 1.56
 -4 -4 -28 274.38 3
 -4 -4 -27 149.26 1.96
 -4 -4 -26 164.09 3.62
 -4 -4 -25 21.79 1.18
 -4 -4 -24 56.95 1.37
 -4 -4 -23 23.77 1.18
 -4 -4 -22 62.91 1.24
 -4 -4 -21 35.17 1.25
 -4 -4 -20 81.95 1.32
 -4 -4 -19 88.04 1.52
 -4 -4 -18 59.13 1.24
 -4 -4 -17 6.08 1.01
 -4 -4 -16 25.83 0.96
 -4 -4 -15 245.63 2.68
 -4 -4 -14 149.36 2.49
 -4 -4 -13 135.27 1.11
 -4 -4 -12 234.66 2.45
 -4 -4 -11 191.03 1.89
 -4 -4 -10 136.41 1.63
 -4 -4 -9 320.3 3.71
 -4 -4 -8 1244.52 16.43
 -4 -4 -7 104.42 2.2
 -4 -4 -6 354.47 5.02
 -4 -4 -5 47.21 1.98
 -4 -4 -4 186.49 1.62
 -4 -4 -3 113.19 1.31
 -4 -4 -2 472 1.94
 -4 -4 -1 8.16 1.21
 -4 -3 -48 6.95 2.41
 -4 -3 -47 14.53 2.4
 -4 -3 -46 7.05 2.45
 -4 -3 -45 7.82 2.13
 -4 -3 -44 49.1 2.1
 -4 -3 -43 73.2 2.15
 -4 -3 -42 5.16 2.11
 -4 -3 -41 36.06 1.97
 -4 -3 -39 32.41 1.92
 -4 -3 -38 21.34 1.86
 -4 -3 -37 37.7 1.78
 -4 -3 -35 25.25 1.69
 -4 -3 -34 16.54 1.76
 -4 -3 -33 95.31 2.75
 -4 -3 -32 11.6 1.91
 -4 -3 -31 22.37 1.57
 -4 -3 -30 14.83 1.31
 -4 -3 -29 65.72 1.5
 -4 -3 -28 166.48 2.92
 -4 -3 -27 216.46 2.59
 -4 -3 -26 169.64 2.73
 -4 -3 -25 25.91 1.41
 -4 -3 -24 189.03 2.3
 -4 -3 -23 132.82 1.74
 -4 -3 -22 20.33 1.1
 -4 -3 -21 12.29 1.21
 -4 -3 -20 18.5 1.38
 -4 -3 -19 16.88 1.21
 -4 -3 -18 29.22 1.06
 -4 -3 -17 155.16 1.67
 -4 -3 -16 109.61 1.41
 -4 -3 -15 168.47 2.51
 -4 -3 -14 33.61 0.98
 -4 -3 -13 83.48 1.18
 -4 -3 -12 387.61 7.32
 -4 -3 -11 143.97 2.52
 -4 -3 -10 333.68 3
 -4 -3 -9 954.04 10.29
 -4 -3 -8 30.26 0.98
 -4 -3 -7 149.49 2.02
 -4 -3 -6 902.91 13.2
 -4 -3 -5 8.61 1.07
 -4 -3 -4 50.24 1.14
 -4 -3 -2 203.99 1.69
 -4 -3 -1 89.17 1.23
 -4 -2 -48 23.94 3.35
 -4 -2 -46 101.34 2.8
 -4 -2 -44 14.58 2.17
 -4 -2 -43 12.18 2.15
 -4 -2 -42 4.96 2.26
 -4 -2 -41 29.03 2.08
 -4 -2 -40 45.03 2.07
 -4 -2 -39 9.51 1.88
 -4 -2 -37 9.56 1.75
 -4 -2 -36 7.76 1.73
 -4 -2 -35 32.61 1.81
 -4 -2 -34 24.91 1.75
 -4 -2 -33 63.42 1.78
 -4 -2 -32 12.56 2.16
 -4 -2 -31 86.74 2.06
 -4 -2 -30 180.12 2.58
 -4 -2 -29 25.66 1.32
 -4 -2 -28 415.82 5.05
 -4 -2 -27 91.85 1.66
 -4 -2 -26 256.72 2.02
 -4 -2 -25 59.89 1.95
 -4 -2 -23 92.43 1.28
 -4 -2 -22 183.85 2.22
 -4 -2 -21 265.07 2.2
 -4 -2 -20 20 1.23
 -4 -2 -19 60.5 1.31
 -4 -2 -18 11.11 1.1
 -4 -2 -17 7.91 0.98
 -4 -2 -16 47.06 1.22
 -4 -2 -15 83.42 1.14
 -4 -2 -14 17.67 0.97
 -4 -2 -13 258.59 2.58
 -4 -2 -12 376.52 4.65
 -4 -2 -11 196.08 1.98
 -4 -2 -10 418.24 2.53
 -4 -2 -9 127.19 3.72
 -4 -2 -8 1239.89 23.24
 -4 -2 -7 21.22 0.97
 -4 -2 -6 57.17 1.25
 -4 -2 -5 180.02 2.42
 -4 -2 -4 271.09 1.84
 -4 -2 -3 86.5 1.23
 -4 -2 -2 215.99 1.49
 -4 -2 -1 464.99 5.51
 -4 -1 -49 21.75 2.34
 -4 -1 -48 21.52 2.61
 -4 -1 -47 20.68 2.38
 -4 -1 -46 8.57 2.76
 -4 -1 -45 21.87 2.3
 -4 -1 -44 6.78 2.07
 -4 -1 -42 32.86 2.32
 -4 -1 -40 15.35 2.02
 -4 -1 -39 7.78 2.17
 -4 -1 -38 8.72 2.31
 -4 -1 -37 95.76 2.3
 -4 -1 -36 33.68 2.09
 -4 -1 -35 137.5 1.93
 -4 -1 -34 19.74 1.7
 -4 -1 -33 98.88 2.24
 -4 -1 -32 84.42 2.4
 -4 -1 -31 40.46 1.4
 -4 -1 -30 24.45 1.32
 -4 -1 -29 131.23 2.1
 -4 -1 -28 130.68 2.01
 -4 -1 -26 12.04 1.32
 -4 -1 -25 228.82 1.65
 -4 -1 -24 67.45 1.26
 -4 -1 -23 35.3 1.78
 -4 -1 -22 6.97 1.18
 -4 -1 -21 73.8 1.37
 -4 -1 -20 10.5 1.22
 -4 -1 -19 113.51 1.4
 -4 -1 -18 131.61 2.24
 -4 -1 -17 297.97 2.64
 -4 -1 -16 31.06 0.99
 -4 -1 -15 32.57 0.97
 -4 -1 -14 341.02 2.28
 -4 -1 -13 401.24 5.55
 -4 -1 -12 480.1 3.62
 -4 -1 -11 338.83 2.63
 -4 -1 -10 181.61 1.58
 -4 -1 -9 22.03 0.89
 -4 -1 -8 262.32 1.68
 -4 -1 -7 385.43 4.99
 -4 -1 -6 60.11 1.12
 -4 -1 -5 365.82 4.69
 -4 -1 -4 48.53 1.51
 -4 -1 -3 575.87 4.04
 -4 -1 -2 69.86 1.21
 -4 -1 -1 497.57 2.1
 -3 -22 -10 13.13 4.92
 -3 -22 -8 15.92 4.17
 -3 -22 -2 7.93 3.73
 -3 -21 -17 8.82 3.29
 -3 -21 -13 14.66 2.99
 -3 -21 -12 14.93 4.24
 -3 -21 -7 6.69 2.76
 -3 -21 -6 10.94 2.6
 -3 -20 -22 6.35 2.02
 -3 -20 -21 8.05 1.94
 -3 -20 -19 8.21 1.84
 -3 -20 -18 8.51 1.94
 -3 -20 -12 7.08 2.97
 -3 -20 -11 8.48 2.88
 -3 -20 -9 12.67 2.68
 -3 -20 -7 5.79 2.74
 -3 -20 -3 5.65 1.27
 -3 -20 -2 3.42 1
 -3 -20 -1 14.22 2.14
 -3 -19 -27 9.46 2.24
 -3 -19 -26 11.38 3.03
 -3 -19 -21 10.46 3.02
 -3 -19 -20 6.23 1.63
 -3 -19 -19 31.1 3.32
 -3 -19 -18 6.17 2.64
 -3 -19 -12 4.64 1.46
 -3 -19 -11 29.34 1.78
 -3 -19 -10 9.05 2.26
 -3 -19 -9 18.04 2.11
 -3 -19 -7 13.73 2.45
 -3 -19 -5 19.38 2.6
 -3 -19 -3 46.54 8.63
 -3 -19 -2 8.8 1.45
 -3 -19 -1 44.51 3.14
 -3 -18 -30 9.72 2.75
 -3 -18 -29 14.25 1.86
 -3 -18 -28 6.43 2.33
 -3 -18 -26 4.75 1.93
 -3 -18 -25 10.32 1.96
 -3 -18 -24 5.88 2.47
 -3 -18 -23 9.07 2.32
 -3 -18 -21 7.79 3.35
 -3 -18 -20 31.74 4.52
 -3 -18 -17 20.24 4.23
 -3 -18 -15 19.49 1.93
 -3 -18 -14 9.81 1.52
 -3 -18 -13 10.87 1.58
 -3 -18 -12 6.17 1.06
 -3 -18 -10 38.26 1.97
 -3 -18 -9 33.55 3.01
 -3 -18 -6 6.66 1.57
 -3 -18 -5 46.15 4.44
 -3 -18 -4 2.57 0.7
 -3 -18 -3 2.41 1.2
 -3 -18 -2 5.36 2.35
 -3 -18 -1 79.76 7.57
 -3 -17 -33 5.53 2.06
 -3 -17 -31 16.2 2.79
 -3 -17 -30 14.34 2.35
 -3 -17 -28 28.23 4.04
 -3 -17 -27 16.45 2.96
 -3 -17 -26 34.24 3.39
 -3 -17 -25 16.22 3
 -3 -17 -24 18.45 1.92
 -3 -17 -23 4.84 2.19
 -3 -17 -22 9.74 2.78
 -3 -17 -21 15.14 2.04
 -3 -17 -19 29.76 3.07
 -3 -17 -18 19.3 4.33
 -3 -17 -17 30.67 4.15
 -3 -17 -16 72.78 4.07
 -3 -17 -15 5.3 1.96
 -3 -17 -14 26.76 3.03
 -3 -17 -13 29.31 1.39
 -3 -17 -12 13.6 1.35
 -3 -17 -11 16.42 1.38
 -3 -17 -10 49.13 2.09
 -3 -17 -9 6.47 2.8
 -3 -17 -8 69.04 5.33
 -3 -17 -7 31.55 2.05
 -3 -17 -5 15.89 2.64
 -3 -17 -4 4.37 1.96
 -3 -17 -3 14.97 1.37
 -3 -17 -2 18.2 2.51
 -3 -16 -35 6.53 2.58
 -3 -16 -34 9.65 2.93
 -3 -16 -33 9.99 2.83
 -3 -16 -32 6.2 2.76
 -3 -16 -30 15.2 2.53
 -3 -16 -29 26.4 4.18
 -3 -16 -28 10.3 3.25
 -3 -16 -27 7.49 1.72
 -3 -16 -26 21 2.65
 -3 -16 -25 40.07 2.5
 -3 -16 -22 17.07 1.36
 -3 -16 -21 45.92 3.41
 -3 -16 -20 56.23 4.72
 -3 -16 -19 58.48 3.88
 -3 -16 -18 88.21 5.12
 -3 -16 -17 23.28 2.9
 -3 -16 -16 38.7 1.48
 -3 -16 -15 27.85 2.28
 -3 -16 -12 13.73 2.33
 -3 -16 -11 45.24 2.06
 -3 -16 -9 90.7 3.82
 -3 -16 -8 14.49 1.76
 -3 -16 -7 19.26 3.09
 -3 -16 -5 10.73 1.75
 -3 -16 -3 9.51 2.13
 -3 -16 -2 34.48 2.02
 -3 -16 -1 65.63 4.96
 -3 -15 -37 7.21 2.37
 -3 -15 -35 32.87 2.79
 -3 -15 -33 14.36 3.98
 -3 -15 -32 4.73 1.95
 -3 -15 -31 4.13 1.65
 -3 -15 -30 6.28 1.96
 -3 -15 -29 30.02 3.43
 -3 -15 -28 31.8 1.77
 -3 -15 -26 33.36 3.25
 -3 -15 -25 15.71 2.64
 -3 -15 -24 18.49 1.44
 -3 -15 -23 25.87 2.24
 -3 -15 -22 39.48 3.05
 -3 -15 -21 26.98 1.48
 -3 -15 -20 11.76 1.68
 -3 -15 -19 52.53 2.52
 -3 -15 -18 13.3 1.21
 -3 -15 -17 201.88 2.99
 -3 -15 -15 48.28 2.37
 -3 -15 -14 3.03 1.36
 -3 -15 -13 8.41 2.35
 -3 -15 -12 35.42 2.71
 -3 -15 -11 33.03 1.34
 -3 -15 -10 47.19 4.09
 -3 -15 -8 56.42 5.79
 -3 -15 -7 52.65 4.67
 -3 -15 -6 57.35 3.12
 -3 -15 -5 2.51 1.12
 -3 -15 -4 31.22 1.79
 -3 -15 -3 98.32 4.05
 -3 -15 -2 65.49 2.41
 -3 -15 -1 116.91 5.61
 -3 -14 -39 32.49 2.38
 -3 -14 -38 40.08 2.36
 -3 -14 -37 8.08 2.59
 -3 -14 -36 6.44 2.56
 -3 -14 -34 15.99 1.97
 -3 -14 -33 24.21 2.72
 -3 -14 -32 16.91 2.28
 -3 -14 -31 6.15 2.33
 -3 -14 -30 4.58 1.75
 -3 -14 -29 10.77 1.46
 -3 -14 -28 7.31 1.8
 -3 -14 -27 11.02 1.67
 -3 -14 -26 5.11 1.82
 -3 -14 -25 11.76 1.31
 -3 -14 -24 8.87 1.24
 -3 -14 -22 13.79 1.97
 -3 -14 -21 25.4 1.4
 -3 -14 -20 79.27 2.81
 -3 -14 -19 48.06 2.11
 -3 -14 -18 167.6 6.07
 -3 -14 -17 20.47 2.3
 -3 -14 -16 11.95 1.51
 -3 -14 -15 12.88 1.93
 -3 -14 -14 80.15 9.44
 -3 -14 -11 44.71 2.64
 -3 -14 -10 21.36 1.43
 -3 -14 -9 15.86 2.68
 -3 -14 -8 16.15 2.48
 -3 -14 -7 10.41 0.94
 -3 -14 -6 9.94 0.94
 -3 -14 -5 24.49 2.43
 -3 -14 -4 72.14 2.91
 -3 -14 -3 39.42 3.39
 -3 -14 -2 51.63 6.52
 -3 -14 -1 35.47 1.52
 -3 -13 -40 33.08 2.79
 -3 -13 -37 28.42 1.91
 -3 -13 -36 22.37 4.22
 -3 -13 -35 19.37 1.96
 -3 -13 -34 5.42 1.96
 -3 -13 -33 4.13 1.84
 -3 -13 -32 20.31 1.71
 -3 -13 -31 25.23 2.03
 -3 -13 -30 5.16 1.59
 -3 -13 -29 6.3 1.42
 -3 -13 -28 16.82 1.88
 -3 -13 -27 17.81 1.97
 -3 -13 -26 33.83 2.08
 -3 -13 -25 13.25 1.29
 -3 -13 -24 4.16 2.05
 -3 -13 -23 5.3 1.24
 -3 -13 -22 10.82 1.2
 -3 -13 -21 70.47 2.51
 -3 -13 -20 31.69 1.51
 -3 -13 -19 6.07 1.3
 -3 -13 -18 27.48 1.94
 -3 -13 -15 53.17 2.64
 -3 -13 -14 4.93 1.25
 -3 -13 -12 60.87 4.41
 -3 -13 -11 3.63 1.5
 -3 -13 -10 36.42 2.24
 -3 -13 -9 45.21 2.87
 -3 -13 -8 66.19 3.18
 -3 -13 -7 22.02 2.39
 -3 -13 -6 62.11 3.55
 -3 -13 -5 22.36 2.23
 -3 -13 -4 2.89 0.98
 -3 -13 -3 63.26 1.76
 -3 -13 -2 26.92 0.81
 -3 -13 -1 1.55 0.74
 -3 -12 -41 12.12 2.17
 -3 -12 -40 21.76 2.46
 -3 -12 -39 33.01 3.92
 -3 -12 -35 42.54 2.99
 -3 -12 -34 11.01 1.62
 -3 -12 -33 19.52 1.65
 -3 -12 -32 9.45 1.53
 -3 -12 -31 20.04 1.51
 -3 -12 -30 27.74 1.83
 -3 -12 -29 11.71 1.44
 -3 -12 -28 5.46 1.64
 -3 -12 -27 14.42 1.59
 -3 -12 -26 37.1 3.15
 -3 -12 -25 15.34 1.37
 -3 -12 -24 34.08 2.67
 -3 -12 -23 20.07 1.58
 -3 -12 -22 52.32 2.11
 -3 -12 -21 9.99 1.48
 -3 -12 -20 48.46 2.43
 -3 -12 -19 67.07 3.68
 -3 -12 -18 51.75 2.79
 -3 -12 -17 11.57 1.3
 -3 -12 -16 39.7 2.2
 -3 -12 -15 13.58 1.46
 -3 -12 -14 31.22 2.06
 -3 -12 -13 8.35 1.08
 -3 -12 -12 83.43 1.74
 -3 -12 -11 26.62 1.81
 -3 -12 -10 10.73 0.88
 -3 -12 -8 49.6 2.7
 -3 -12 -7 45.38 2.14
 -3 -12 -6 5.62 0.58
 -3 -12 -5 21.03 1
 -3 -12 -4 23.59 1.29
 -3 -12 -3 6.3 1.3
 -3 -12 -2 26.68 1.5
 -3 -12 -1 31.59 1.35
 -3 -11 -44 6.21 2.3
 -3 -11 -42 14.76 2.12
 -3 -11 -41 6.43 2.15
 -3 -11 -39 5.83 2.07
 -3 -11 -38 6.73 2.64
 -3 -11 -35 20.87 1.79
 -3 -11 -33 25.81 1.84
 -3 -11 -32 44.25 2.66
 -3 -11 -30 26.88 1.95
 -3 -11 -29 71.14 2.98
 -3 -11 -28 53.74 2.79
 -3 -11 -27 17.92 1.39
 -3 -11 -26 59.56 1.75
 -3 -11 -25 16.51 1.31
 -3 -11 -24 10.58 1.52
 -3 -11 -23 46.23 1.99
 -3 -11 -22 32.87 1.93
 -3 -11 -21 25.87 1.33
 -3 -11 -20 80.43 2.69
 -3 -11 -19 6.09 1.25
 -3 -11 -18 20.51 1.41
 -3 -11 -17 18.1 1.51
 -3 -11 -16 4.43 1.2
 -3 -11 -15 40.54 2.23
 -3 -11 -14 45.15 2.52
 -3 -11 -13 41.71 1.17
 -3 -11 -12 20.43 2.38
 -3 -11 -11 191.3 4.97
 -3 -11 -10 43.89 2.24
 -3 -11 -9 41.57 0.81
 -3 -11 -8 42.48 1.65
 -3 -11 -7 78.64 2.94
 -3 -11 -6 55.29 2.31
 -3 -11 -5 14.78 0.71
 -3 -11 -4 14.1 1.02
 -3 -11 -3 130 3.43
 -3 -11 -2 22.32 1.01
 -3 -11 -1 30.07 1.71
 -3 -10 -45 6.7 2.66
 -3 -10 -44 10.56 2.48
 -3 -10 -43 21.6 2.41
 -3 -10 -42 12.1 2.38
 -3 -10 -40 12.68 2.42
 -3 -10 -38 58.68 5.09
 -3 -10 -37 27.16 2.41
 -3 -10 -36 64.79 2.78
 -3 -10 -35 11.39 1.79
 -3 -10 -34 25.56 3.01
 -3 -10 -33 11.84 1.71
 -3 -10 -31 53.43 2.58
 -3 -10 -30 51.67 2.09
 -3 -10 -29 52.76 2.63
 -3 -10 -28 9.65 1.56
 -3 -10 -27 22.43 1.39
 -3 -10 -26 80.65 1.79
 -3 -10 -25 25.15 1.34
 -3 -10 -24 11.32 1.28
 -3 -10 -23 12.28 1.39
 -3 -10 -22 38.81 2.84
 -3 -10 -21 18.49 1.31
 -3 -10 -20 95.39 3.43
 -3 -10 -19 10.4 1.8
 -3 -10 -18 95.73 2.92
 -3 -10 -17 33.81 1.68
 -3 -10 -16 52.63 1.78
 -3 -10 -15 73.28 1.76
 -3 -10 -14 17.84 1.74
 -3 -10 -13 128.22 4.04
 -3 -10 -12 21.1 0.82
 -3 -10 -11 84.74 2
 -3 -10 -10 79.38 3.33
 -3 -10 -9 12.48 0.74
 -3 -10 -8 84.06 3.33
 -3 -10 -7 94.11 1.57
 -3 -10 -6 93.56 2.7
 -3 -10 -5 11.24 1.03
 -3 -10 -4 25.85 1.3
 -3 -10 -3 4.62 0.78
 -3 -10 -2 66.84 1.48
 -3 -10 -1 5.25 0.92
 -3 -9 -44 6.54 2.55
 -3 -9 -41 34.89 2.4
 -3 -9 -40 36.11 2.95
 -3 -9 -39 41.33 4.12
 -3 -9 -38 16.65 2.24
 -3 -9 -37 40.26 2.96
 -3 -9 -36 18.9 1.71
 -3 -9 -35 19.05 1.67
 -3 -9 -34 4.56 1.81
 -3 -9 -33 71.9 2.41
 -3 -9 -32 27.07 1.97
 -3 -9 -30 38.03 1.62
 -3 -9 -28 15.58 1.43
 -3 -9 -27 13.57 1.39
 -3 -9 -26 36.51 1.48
 -3 -9 -25 23.77 1.45
 -3 -9 -24 20.75 1.44
 -3 -9 -23 11.48 1.38
 -3 -9 -22 40.46 2.62
 -3 -9 -21 53.01 1.43
 -3 -9 -20 123.09 3.07
 -3 -9 -19 65.14 1.02
 -3 -9 -18 35.1 1.06
 -3 -9 -17 201.08 3.11
 -3 -9 -16 33.34 0.75
 -3 -9 -15 60.76 1.93
 -3 -9 -14 46.1 1.64
 -3 -9 -13 214.52 3.38
 -3 -9 -12 12.17 1.09
 -3 -9 -11 154.35 1.38
 -3 -9 -10 198.85 4.78
 -3 -9 -9 18.42 0.73
 -3 -9 -8 57.53 1.12
 -3 -9 -7 11.01 0.63
 -3 -9 -6 121.55 2.86
 -3 -9 -5 16.16 0.79
 -3 -9 -4 2.27 0.79
 -3 -9 -3 77.74 1.79
 -3 -9 -2 116.39 5.1
 -3 -9 -1 69.17 2.87
 -3 -8 -46 22.74 3.81
 -3 -8 -45 26.34 2.53
 -3 -8 -44 5.88 2.25
 -3 -8 -43 19.63 2.11
 -3 -8 -42 13.33 2.22
 -3 -8 -41 5.45 2.15
 -3 -8 -39 59.43 3.16
 -3 -8 -38 28.44 3.91
 -3 -8 -37 18.93 1.91
 -3 -8 -36 17.32 2.58
 -3 -8 -35 43.56 2.11
 -3 -8 -34 6.77 1.73
 -3 -8 -32 33.18 1.66
 -3 -8 -31 12.25 1.85
 -3 -8 -30 6.13 1.52
 -3 -8 -29 33.64 1.49
 -3 -8 -28 5.62 1.45
 -3 -8 -27 22.28 2.03
 -3 -8 -26 6.5 1.36
 -3 -8 -25 12.73 1.47
 -3 -8 -24 58.7 3.47
 -3 -8 -23 77.29 1.75
 -3 -8 -22 121.77 2.94
 -3 -8 -21 56.28 1.71
 -3 -8 -20 193.66 1.82
 -3 -8 -19 54.57 1.31
 -3 -8 -18 358.43 4.73
 -3 -8 -16 35.69 1.05
 -3 -8 -15 233.35 2.88
 -3 -8 -14 46.99 0.86
 -3 -8 -13 28.08 0.92
 -3 -8 -12 42.13 1.08
 -3 -8 -11 116.95 2.66
 -3 -8 -10 67.16 0.83
 -3 -8 -9 335 3.42
 -3 -8 -8 27.87 0.75
 -3 -8 -7 70.26 1.56
 -3 -8 -6 11.1 0.73
 -3 -8 -5 147.15 2.14
 -3 -8 -4 559.49 6.27
 -3 -8 -3 13.61 1
 -3 -8 -2 360.29 3.88
 -3 -8 -1 130.2 2.62
 -3 -7 -47 59.53 4.81
 -3 -7 -45 20.8 3.25
 -3 -7 -44 15.79 2.41
 -3 -7 -42 36.52 2.53
 -3 -7 -40 6.61 2.09
 -3 -7 -39 9.13 2.2
 -3 -7 -38 26.42 2.07
 -3 -7 -37 67.34 3.38
 -3 -7 -36 28.18 1.99
 -3 -7 -35 19.13 1.93
 -3 -7 -33 14.49 1.9
 -3 -7 -31 11.91 1.61
 -3 -7 -30 8.11 1.5
 -3 -7 -29 154.94 2.18
 -3 -7 -28 42.89 1.47
 -3 -7 -27 52.73 1.45
 -3 -7 -26 34.9 2.16
 -3 -7 -25 58.62 1.59
 -3 -7 -24 57.25 1.49
 -3 -7 -23 60.12 1.42
 -3 -7 -22 51.66 1.65
 -3 -7 -21 313.04 4.05
 -3 -7 -20 163.4 1.7
 -3 -7 -19 54.43 1.42
 -3 -7 -18 125.11 3.07
 -3 -7 -17 470.77 4.03
 -3 -7 -16 16.68 1.03
 -3 -7 -15 142.49 2.25
 -3 -7 -14 65.87 0.94
 -3 -7 -13 12.27 0.7
 -3 -7 -12 101.99 1.48
 -3 -7 -11 87.31 1.02
 -3 -7 -10 305.6 3.62
 -3 -7 -9 462.85 4.44
 -3 -7 -8 80.5 1.74
 -3 -7 -7 85.22 1.03
 -3 -7 -6 163.09 2.4
 -3 -7 -5 55.49 1.13
 -3 -7 -4 203.7 2.17
 -3 -7 -3 1169.83 9.86
 -3 -7 -2 13.79 0.96
 -3 -7 -1 981.7 11.41
 -3 -6 -48 30.95 4.23
 -3 -6 -47 22.81 3.77
 -3 -6 -46 14.94 4.1
 -3 -6 -45 18.06 2.96
 -3 -6 -44 56.43 3.06
 -3 -6 -43 12.56 2.11
 -3 -6 -41 8.71 2.01
 -3 -6 -40 29.28 1.84
 -3 -6 -39 54.94 2.13
 -3 -6 -38 124.12 2.79
 -3 -6 -37 125.92 2.36
 -3 -6 -36 12.89 1.79
 -3 -6 -35 112.11 2.9
 -3 -6 -34 30.54 1.72
 -3 -6 -33 38.64 2.03
 -3 -6 -32 21.97 2.11
 -3 -6 -31 12.73 1.62
 -3 -6 -30 100.17 1.82
 -3 -6 -29 42.34 1.57
 -3 -6 -28 3.64 1.61
 -3 -6 -27 168.93 3.45
 -3 -6 -26 76.5 1.67
 -3 -6 -25 116.27 3.22
 -3 -6 -24 57.87 2.26
 -3 -6 -23 107.52 2.09
 -3 -6 -22 14.93 1.12
 -3 -6 -21 48.89 1.25
 -3 -6 -20 127.19 3.02
 -3 -6 -19 426.87 3.64
 -3 -6 -18 53.64 0.97
 -3 -6 -17 54.93 0.94
 -3 -6 -16 80.4 1.91
 -3 -6 -15 319.71 3.46
 -3 -6 -14 249.54 2.19
 -3 -6 -13 51.64 0.97
 -3 -6 -12 327.72 2.25
 -3 -6 -11 98.2 3.39
 -3 -6 -10 25.65 0.87
 -3 -6 -9 410.69 3.47
 -3 -6 -8 184.23 2.21
 -3 -6 -7 528.29 3.47
 -3 -6 -6 307.15 3.37
 -3 -6 -5 216.17 2.93
 -3 -6 -4 169.32 1.65
 -3 -6 -3 484.75 9.43
 -3 -6 -2 274.73 2.58
 -3 -6 -1 424.55 5.41
 -3 -5 -48 9.17 3.26
 -3 -5 -47 58.52 6.3
 -3 -5 -45 46.76 2.37
 -3 -5 -44 56.52 2.8
 -3 -5 -42 40.23 2.01
 -3 -5 -41 21.59 1.85
 -3 -5 -40 21.59 2.06
 -3 -5 -39 17.67 2.03
 -3 -5 -38 63.89 2.49
 -3 -5 -37 182.87 3.26
 -3 -5 -36 74.26 2.35
 -3 -5 -35 66 2.02
 -3 -5 -34 36.98 1.73
 -3 -5 -33 59.83 1.75
 -3 -5 -32 11.3 1.54
 -3 -5 -31 148.19 2.84
 -3 -5 -30 32.6 1.77
 -3 -5 -29 314.01 3.59
 -3 -5 -28 43.51 1.61
 -3 -5 -27 387.81 3.92
 -3 -5 -26 166.76 4.63
 -3 -5 -25 99.77 2.51
 -3 -5 -24 10.19 1.03
 -3 -5 -23 173.69 2.34
 -3 -5 -22 53.66 1.06
 -3 -5 -21 128 1.29
 -3 -5 -20 445.99 5.59
 -3 -5 -19 258.43 2.98
 -3 -5 -18 344.9 2.7
 -3 -5 -17 79.61 1.72
 -3 -5 -16 322.74 3.7
 -3 -5 -15 266.33 3.47
 -3 -5 -14 182.99 1.22
 -3 -5 -13 70.46 1.7
 -3 -5 -12 180.14 1.07
 -3 -5 -11 300.32 3.27
 -3 -5 -10 31.89 0.73
 -3 -5 -9 1606.44 14.59
 -3 -5 -8 709.98 8.4
 -3 -5 -7 557.75 7.48
 -3 -5 -6 71.3 1.05
 -3 -5 -5 85.88 1.29
 -3 -5 -4 37.03 1.5
 -3 -5 -3 106.66 1.01
 -3 -5 -2 1474.92 17.02
 -3 -5 -1 99.89 1.24
 -3 -4 -49 22.59 2.86
 -3 -4 -48 20.23 2.4
 -3 -4 -47 56.56 3.54
 -3 -4 -46 15.69 2.47
 -3 -4 -45 20.4 2.18
 -3 -4 -44 24.47 1.94
 -3 -4 -43 41.22 2.03
 -3 -4 -41 30.89 2.11
 -3 -4 -40 10.28 1.91
 -3 -4 -39 9.59 2.05
 -3 -4 -38 14.68 1.83
 -3 -4 -37 31.53 1.81
 -3 -4 -36 78.35 1.9
 -3 -4 -35 43.21 1.77
 -3 -4 -34 22.61 2.11
 -3 -4 -33 10.3 2.09
 -3 -4 -32 20.16 1.61
 -3 -4 -31 100.45 1.68
 -3 -4 -30 48.6 1.52
 -3 -4 -29 106.15 2.18
 -3 -4 -28 233.25 4.86
 -3 -4 -27 454.09 6.87
 -3 -4 -26 102.74 2.39
 -3 -4 -25 166.3 2.44
 -3 -4 -24 127.59 1.48
 -3 -4 -23 188.93 1.95
 -3 -4 -22 14.4 1.04
 -3 -4 -21 95.94 1.37
 -3 -4 -20 69.15 1.04
 -3 -4 -19 75.67 1.07
 -3 -4 -18 31.77 1
 -3 -4 -17 413.15 5.51
 -3 -4 -16 181.37 2.06
 -3 -4 -15 102.84 1.02
 -3 -4 -14 88.09 2.09
 -3 -4 -13 34.06 0.83
 -3 -4 -12 233.64 4.37
 -3 -4 -11 205.85 1.71
 -3 -4 -10 1525.27 21.6
 -3 -4 -9 113.92 1.32
 -3 -4 -8 390.54 3.76
 -3 -4 -7 304.52 3.65
 -3 -4 -6 471.88 9.44
 -3 -4 -5 103.68 1.36
 -3 -4 -4 249.65 4.59
 -3 -4 -3 84.16 1.65
 -3 -4 -2 989.33 10.73
 -3 -4 -1 128.43 0.98
 -3 -3 -48 10.97 2.3
 -3 -3 -47 14.37 2.78
 -3 -3 -45 8.39 2.01
 -3 -3 -44 17.36 2.07
 -3 -3 -43 6.32 1.97
 -3 -3 -41 23.45 1.9
 -3 -3 -40 32.04 1.88
 -3 -3 -39 20.69 2.01
 -3 -3 -38 22.85 1.84
 -3 -3 -36 5.12 1.83
 -3 -3 -35 20.1 1.86
 -3 -3 -34 26.73 1.67
 -3 -3 -33 28.37 1.79
 -3 -3 -32 78.82 1.66
 -3 -3 -31 15.22 1.5
 -3 -3 -30 265.13 2.76
 -3 -3 -29 31.62 1.81
 -3 -3 -28 12.16 1.34
 -3 -3 -27 78.12 2.07
 -3 -3 -26 80.89 1.4
 -3 -3 -25 67.86 1.44
 -3 -3 -24 7.11 1.11
 -3 -3 -23 63.35 1.27
 -3 -3 -22 3.73 1.03
 -3 -3 -21 115.4 1.35
 -3 -3 -20 31.82 1.39
 -3 -3 -19 168.42 3.28
 -3 -3 -18 210.21 3.01
 -3 -3 -16 116.74 1.57
 -3 -3 -15 278.19 2.47
 -3 -3 -14 7.24 0.85
 -3 -3 -13 127.04 1.77
 -3 -3 -12 1433.56 18.16
 -3 -3 -11 806.57 7.21
 -3 -3 -10 143.7 1.23
 -3 -3 -9 68.3 1.32
 -3 -3 -8 658.44 5.29
 -3 -3 -7 589.44 3.6
 -3 -3 -6 845.96 17.14
 -3 -3 -5 297.16 3.65
 -3 -3 -4 367.57 1.89
 -3 -3 -3 15.81 0.84
 -3 -3 -2 28.55 0.86
 -3 -3 -1 139.41 2.72
 -3 -2 -50 6.84 2.29
 -3 -2 -49 7.76 2.22
 -3 -2 -48 28.12 3.24
 -3 -2 -47 99.08 3.84
 -3 -2 -46 7.57 2.72
 -3 -2 -44 33.31 2.06
 -3 -2 -43 11.93 2.02
 -3 -2 -42 18.93 1.92
 -3 -2 -41 57.26 1.99
 -3 -2 -40 15.94 1.86
 -3 -2 -39 31.91 2.56
 -3 -2 -38 30.01 1.81
 -3 -2 -37 21.33 1.76
 -3 -2 -36 174.22 3.6
 -3 -2 -35 19.71 1.68
 -3 -2 -34 64.31 2.94
 -3 -2 -33 9.2 1.55
 -3 -2 -32 13.41 1.51
 -3 -2 -31 11.06 1.49
 -3 -2 -30 127.87 3.01
 -3 -2 -29 194.33 2.97
 -3 -2 -28 60.99 1.41
 -3 -2 -27 20.98 1.64
 -3 -2 -26 128.59 1.55
 -3 -2 -25 58.81 1.18
 -3 -2 -24 10.21 1.15
 -3 -2 -23 11.22 1.04
 -3 -2 -21 6.15 1.1
 -3 -2 -20 176.16 2.33
 -3 -2 -19 103.3 1.1
 -3 -2 -18 197.18 1.94
 -3 -2 -17 423.21 3.78
 -3 -2 -16 179.8 1.51
 -3 -2 -15 169.32 2.28
 -3 -2 -14 14.59 0.85
 -3 -2 -13 20.18 0.85
 -3 -2 -12 94.65 0.97
 -3 -2 -11 151.66 0.96
 -3 -2 -10 524.26 7.88
 -3 -2 -9 592.73 9.93
 -3 -2 -8 28.58 1.13
 -3 -2 -7 122.5 1.26
 -3 -2 -6 506.19 2.15
 -3 -2 -5 331.3 4.91
 -3 -2 -4 416.18 4.81
 -3 -2 -3 114.95 2.18
 -3 -2 -2 27.67 1.11
 -3 -2 -1 954.66 5.71
 -3 -1 -48 7.15 2.32
 -3 -1 -47 12.79 2.54
 -3 -1 -46 7.94 2.58
 -3 -1 -45 6.23 3.02
 -3 -1 -44 12.41 2.3
 -3 -1 -43 11.27 2.39
 -3 -1 -42 20.96 2.03
 -3 -1 -41 19.39 1.98
 -3 -1 -40 23.26 1.85
 -3 -1 -39 22.66 2.05
 -3 -1 -38 87.69 2.91
 -3 -1 -37 16.08 1.89
 -3 -1 -36 73.71 2.57
 -3 -1 -35 5.2 1.85
 -3 -1 -34 67.2 1.85
 -3 -1 -33 8.48 1.72
 -3 -1 -32 166.63 2.86
 -3 -1 -31 20.69 1.86
 -3 -1 -30 52.41 1.88
 -3 -1 -29 75.47 1.59
 -3 -1 -28 23.1 1.31
 -3 -1 -27 15.33 1.16
 -3 -1 -26 81.64 1.35
 -3 -1 -25 45.5 1.21
 -3 -1 -24 275.69 1.63
 -3 -1 -23 21.62 1.13
 -3 -1 -22 61.69 1.1
 -3 -1 -21 20.16 1
 -3 -1 -20 187.02 1.83
 -3 -1 -19 144.02 1.59
 -3 -1 -18 51.69 1.54
 -3 -1 -17 34.97 1.08
 -3 -1 -16 240.78 3.36
 -3 -1 -15 102.45 1.23
 -3 -1 -14 66.45 1.55
 -3 -1 -13 34.58 1.02
 -3 -1 -12 12.58 0.79
 -3 -1 -11 461.61 6.7
 -3 -1 -10 495.94 5.08
 -3 -1 -9 23.96 0.71
 -3 -1 -8 36.18 0.72
 -3 -1 -7 450.08 4.66
 -3 -1 -6 196.16 1.62
 -3 -1 -5 284.93 2.21
 -3 -1 -4 433.91 5.33
 -3 -1 -3 270.1 3.99
 -3 -1 -2 171.34 3.4
 -3 -1 -1 406.23 2.14
 -2 -22 -13 8.66 3
 -2 -22 -7 7.19 2.63
 -2 -22 -3 6.19 2.27
 -2 -21 -15 14.03 3
 -2 -21 -10 8.22 3.95
 -2 -21 -9 16.02 3.74
 -2 -21 -4 16.76 3.28
 -2 -21 -2 14.82 3.04
 -2 -21 -1 10.32 2.87
 -2 -20 -22 15.48 3.77
 -2 -20 -21 11.9 4.19
 -2 -20 -20 11.36 5.25
 -2 -20 -17 7.84 3.13
 -2 -20 -13 7.71 2.84
 -2 -20 -12 7.68 2.79
 -2 -20 -11 11.5 2.66
 -2 -20 -10 7.16 2.67
 -2 -20 -8 18.93 3.97
 -2 -20 -7 6.55 2.44
 -2 -20 -6 8.29 2.34
 -2 -20 -4 8.97 2.92
 -2 -20 -3 2.46 1
 -2 -20 -2 11.3 1.94
 -2 -20 -1 12.64 2.98
 -2 -19 -27 13.78 2.47
 -2 -19 -25 9.46 4.38
 -2 -19 -24 7.95 2.48
 -2 -19 -22 6.74 1.85
 -2 -19 -20 15.83 2.28
 -2 -19 -19 21.33 3.49
 -2 -19 -18 23 2.85
 -2 -19 -17 15.36 1.52
 -2 -19 -16 6.52 3.1
 -2 -19 -15 24.18 4.6
 -2 -19 -13 21.94 2.69
 -2 -19 -12 16.26 2
 -2 -19 -8 6.27 3.11
 -2 -19 -5 8.36 3.29
 -2 -19 -4 3.9 1.88
 -2 -19 -3 6.61 1.27
 -2 -19 -2 21.15 2.48
 -2 -19 -1 3.44 1.42
 -2 -18 -30 13.7 1.74
 -2 -18 -29 4.04 1.66
 -2 -18 -28 6.17 2.15
 -2 -18 -27 7.14 2.4
 -2 -18 -24 11.16 1.31
 -2 -18 -22 19.01 4.16
 -2 -18 -21 9.99 1.87
 -2 -18 -20 4.59 1.34
 -2 -18 -19 42.25 2.22
 -2 -18 -18 31.97 3.91
 -2 -18 -17 4.09 1.77
 -2 -18 -15 5.15 2.17
 -2 -18 -14 7.82 1.59
 -2 -18 -12 21.65 3.65
 -2 -18 -8 16.65 1.28
 -2 -18 -6 21.72 2.23
 -2 -18 -5 4.65 2.23
 -2 -18 -2 26.56 1.31
 -2 -18 -1 45.59 6.53
 -2 -17 -34 8.96 1.96
 -2 -17 -33 8.42 1.92
 -2 -17 -32 4.76 1.92
 -2 -17 -29 8.21 2.11
 -2 -17 -28 16.71 1.85
 -2 -17 -27 6.68 2.01
 -2 -17 -24 4.85 1.8
 -2 -17 -23 39.2 2.18
 -2 -17 -22 8.31 1.63
 -2 -17 -21 16.54 1.9
 -2 -17 -19 27.98 1.93
 -2 -17 -18 63.49 5.71
 -2 -17 -17 75.21 2.79
 -2 -17 -16 96.11 2.9
 -2 -17 -15 19.9 3.97
 -2 -17 -14 8.37 1.64
 -2 -17 -12 6.18 2.69
 -2 -17 -10 26.97 3.59
 -2 -17 -9 5.53 2.42
 -2 -17 -8 2.47 1.21
 -2 -17 -6 40.51 5.27
 -2 -17 -5 16.06 5.24
 -2 -17 -3 25.56 2.68
 -2 -17 -2 27.25 1.31
 -2 -17 -1 86.89 1.84
 -2 -16 -36 4.62 2.2
 -2 -16 -35 6.35 2.62
 -2 -16 -34 5.92 2.93
 -2 -16 -32 12.9 3.94
 -2 -16 -31 5.24 2.26
 -2 -16 -29 36.49 2.93
 -2 -16 -27 5.26 2.03
 -2 -16 -25 7.01 1.42
 -2 -16 -24 6.27 1.38
 -2 -16 -23 32.66 2.06
 -2 -16 -22 7.48 1.94
 -2 -16 -20 60.32 3.59
 -2 -16 -19 57.25 4.12
 -2 -16 -18 38.02 4.82
 -2 -16 -17 9.18 2.59
 -2 -16 -15 38.33 2.65
 -2 -16 -14 58.64 3.5
 -2 -16 -13 4.08 1.48
 -2 -16 -12 5.39 1.52
 -2 -16 -11 23.49 2.39
 -2 -16 -10 33.41 2.95
 -2 -16 -9 108.62 4.98
 -2 -16 -8 11.36 3.38
 -2 -16 -6 54.33 5.74
 -2 -16 -5 18.57 2.55
 -2 -16 -4 25.24 2.19
 -2 -16 -3 50.76 2.11
 -2 -16 -1 49.91 3.15
 -2 -15 -38 5.9 2.7
 -2 -15 -37 17.3 3.07
 -2 -15 -35 17.93 4.27
 -2 -15 -34 7.51 2.3
 -2 -15 -33 7.48 1.95
 -2 -15 -32 9.88 1.74
 -2 -15 -31 5.19 1.75
 -2 -15 -30 8.1 1.15
 -2 -15 -29 33.62 3.15
 -2 -15 -28 22.78 1.62
 -2 -15 -27 9.27 1.99
 -2 -15 -26 76.94 1.61
 -2 -15 -25 24.69 2.1
 -2 -15 -24 4.52 0.87
 -2 -15 -23 11.83 1.9
 -2 -15 -22 22.58 2.36
 -2 -15 -21 6.6 1.83
 -2 -15 -20 32.8 1.99
 -2 -15 -19 63.28 2.9
 -2 -15 -18 7.23 1.98
 -2 -15 -17 7.63 1.38
 -2 -15 -16 11.49 2.69
 -2 -15 -14 19.52 1.54
 -2 -15 -13 3.69 1.12
 -2 -15 -12 59.44 1.36
 -2 -15 -11 30.34 2.47
 -2 -15 -10 56.22 2.46
 -2 -15 -9 68.41 3.23
 -2 -15 -8 142.53 5.26
 -2 -15 -7 1.7 0.74
 -2 -15 -6 26.57 1.9
 -2 -15 -5 7.23 3.1
 -2 -15 -4 66.03 2.87
 -2 -15 -3 24.49 1.53
 -2 -15 -2 18.49 2.34
 -2 -15 -1 10.47 0.71
 -2 -14 -39 7.23 2.06
 -2 -14 -38 6.29 2.18
 -2 -14 -36 13.75 2.19
 -2 -14 -35 10.8 2.01
 -2 -14 -34 16.73 1.57
 -2 -14 -33 3.34 1.03
 -2 -14 -32 6.49 1.17
 -2 -14 -31 53.27 1.56
 -2 -14 -30 12.02 1.23
 -2 -14 -29 38.96 2.34
 -2 -14 -28 36.91 1.58
 -2 -14 -27 35.43 3.4
 -2 -14 -26 12.58 1.92
 -2 -14 -25 46.83 3.72
 -2 -14 -24 13.43 1.79
 -2 -14 -23 26.24 1.81
 -2 -14 -22 9.08 1.69
 -2 -14 -21 122.09 2.31
 -2 -14 -20 23.74 3.14
 -2 -14 -19 33.26 1.4
 -2 -14 -18 9.4 1.8
 -2 -14 -17 6.84 1.4
 -2 -14 -16 15.05 4.76
 -2 -14 -15 6.49 0.84
 -2 -14 -14 47.16 1.78
 -2 -14 -13 9.8 1.73
 -2 -14 -12 10.02 2.96
 -2 -14 -11 194.48 5
 -2 -14 -10 158.27 6.64
 -2 -14 -9 184.13 2.77
 -2 -14 -8 42.99 1.63
 -2 -14 -6 25.02 1.42
 -2 -14 -5 11.43 2.58
 -2 -14 -4 12.88 1.53
 -2 -14 -3 12.73 0.72
 -2 -14 -2 11.37 1.9
 -2 -14 -1 6.1 1.02
 -2 -13 -41 7.6 2.1
 -2 -13 -39 9.28 2.2
 -2 -13 -38 12.1 2.12
 -2 -13 -37 9.81 1.27
 -2 -13 -36 12.94 1.24
 -2 -13 -35 6.44 1.19
 -2 -13 -33 44.9 2.97
 -2 -13 -32 15.28 1.42
 -2 -13 -31 4.76 1.4
 -2 -13 -30 23.08 2.52
 -2 -13 -29 43.19 2
 -2 -13 -28 29.77 1.36
 -2 -13 -27 57.68 8.02
 -2 -13 -26 22.83 2.04
 -2 -13 -25 22.46 1.59
 -2 -13 -24 12.26 1.12
 -2 -13 -23 43.2 2.38
 -2 -13 -22 14.25 1.68
 -2 -13 -21 51.01 1.79
 -2 -13 -20 31.77 3.24
 -2 -13 -19 59.7 3.77
 -2 -13 -18 6.98 1.59
 -2 -13 -16 8.28 1.51
 -2 -13 -15 10.46 0.89
 -2 -13 -14 85.49 2.53
 -2 -13 -13 2.32 0.84
 -2 -13 -12 80.86 3.41
 -2 -13 -11 107.45 3.39
 -2 -13 -10 15.05 1.18
 -2 -13 -9 40.45 3.13
 -2 -13 -8 32.15 1.44
 -2 -13 -7 193.96 19.18
 -2 -13 -6 12.05 5.16
 -2 -13 -4 66.63 8.78
 -2 -13 -3 4.48 0.66
 -2 -13 -2 25.03 4.09
 -2 -13 -1 30.69 2.05
 -2 -12 -43 8.57 1.63
 -2 -12 -42 7.62 1.68
 -2 -12 -41 13.44 1.96
 -2 -12 -40 6.07 1.56
 -2 -12 -39 29.99 3.96
 -2 -12 -38 10.84 1.72
 -2 -12 -37 48.96 2.43
 -2 -12 -35 37.38 2.75
 -2 -12 -34 31.29 1.9
 -2 -12 -33 5.3 1.63
 -2 -12 -32 17.61 2.16
 -2 -12 -31 19.22 1.5
 -2 -12 -29 8.43 1.42
 -2 -12 -28 78.82 4
 -2 -12 -27 5.29 1.33
 -2 -12 -26 16.33 1.28
 -2 -12 -25 25.58 1.36
 -2 -12 -24 21.4 1.34
 -2 -12 -23 4.55 1.52
 -2 -12 -22 35.05 2.51
 -2 -12 -21 71.37 2.14
 -2 -12 -20 14.91 1.97
 -2 -12 -19 19.31 1.53
 -2 -12 -18 58.88 2.22
 -2 -12 -17 222.21 3.92
 -2 -12 -16 13.74 1.21
 -2 -12 -15 33.41 1.37
 -2 -12 -14 23.81 1.57
 -2 -12 -13 5.15 1.35
 -2 -12 -11 24.24 2.13
 -2 -12 -10 42.22 1.18
 -2 -12 -9 24.3 1.93
 -2 -12 -8 82.98 3.72
 -2 -12 -7 18.34 1.01
 -2 -12 -6 21.58 1.81
 -2 -12 -5 45.04 1.75
 -2 -12 -4 2.11 0.64
 -2 -12 -3 41.32 1.37
 -2 -12 -2 8.92 0.77
 -2 -12 -1 116.64 3.99
 -2 -11 -44 8.13 1.71
 -2 -11 -43 5.85 2.14
 -2 -11 -42 5.18 1.67
 -2 -11 -41 7.55 1.55
 -2 -11 -40 7.27 1.5
 -2 -11 -37 9.05 2.04
 -2 -11 -36 10.21 1.81
 -2 -11 -33 26.56 1.81
 -2 -11 -32 72.68 2.6
 -2 -11 -31 19.79 2.88
 -2 -11 -29 4.5 1.66
 -2 -11 -28 13.16 2
 -2 -11 -27 4.95 1.7
 -2 -11 -26 8.04 1.21
 -2 -11 -25 33.44 1.27
 -2 -11 -24 39.45 1.67
 -2 -11 -23 16.9 1.39
 -2 -11 -22 4.17 1.46
 -2 -11 -20 79.42 3.23
 -2 -11 -19 51.58 2.03
 -2 -11 -18 95.68 2
 -2 -11 -17 13.63 0.9
 -2 -11 -16 18.09 1.41
 -2 -11 -15 10.93 0.96
 -2 -11 -14 87.82 3.23
 -2 -11 -13 85.85 3.51
 -2 -11 -12 33.61 1.42
 -2 -11 -11 19.05 0.95
 -2 -11 -8 21.05 3.17
 -2 -11 -7 39.92 1.37
 -2 -11 -6 64.96 2.16
 -2 -11 -5 145.98 4.87
 -2 -11 -4 3.52 0.79
 -2 -11 -3 10.07 0.87
 -2 -11 -2 32.61 1.2
 -2 -11 -1 77.69 1.15
 -2 -10 -46 9.46 1.85
 -2 -10 -45 16.46 2.85
 -2 -10 -44 5.08 2.32
 -2 -10 -42 9.83 1.81
 -2 -10 -40 9.08 2.08
 -2 -10 -38 5.38 2.24
 -2 -10 -37 62.66 3.13
 -2 -10 -36 81.56 2.93
 -2 -10 -35 42.31 2.06
 -2 -10 -34 20.9 2.45
 -2 -10 -33 16.06 1.83
 -2 -10 -32 5.96 1.7
 -2 -10 -30 27.93 1.89
 -2 -10 -28 25.57 2.52
 -2 -10 -26 17.44 1.42
 -2 -10 -25 6 1.32
 -2 -10 -24 12.55 1.7
 -2 -10 -23 8.48 1.6
 -2 -10 -22 38.29 1.24
 -2 -10 -21 76.99 2.82
 -2 -10 -20 55.29 1.5
 -2 -10 -19 137.51 2.82
 -2 -10 -18 137.42 1.55
 -2 -10 -17 373.71 6.49
 -2 -10 -16 36.05 1.46
 -2 -10 -14 6.97 0.99
 -2 -10 -13 7.05 1.17
 -2 -10 -12 45.1 1.39
 -2 -10 -11 29.29 0.98
 -2 -10 -10 115.17 2
 -2 -10 -9 23.99 1.05
 -2 -10 -8 342.31 5.01
 -2 -10 -7 22.73 1.02
 -2 -10 -6 6.76 1.14
 -2 -10 -5 75.41 1.98
 -2 -10 -4 53.57 1.36
 -2 -10 -3 358.74 10.78
 -2 -10 -2 80.14 2.15
 -2 -10 -1 521.26 4.93
 -2 -9 -47 6.51 2.34
 -2 -9 -46 27.49 2.04
 -2 -9 -44 4.67 1.77
 -2 -9 -43 8.7 1.82
 -2 -9 -42 5.89 1.66
 -2 -9 -41 33.26 2.12
 -2 -9 -40 15.09 2.05
 -2 -9 -39 17.84 2.19
 -2 -9 -38 23.16 2.15
 -2 -9 -36 30.58 2.03
 -2 -9 -34 24.69 2.17
 -2 -9 -33 21.01 1.69
 -2 -9 -32 5.91 2.1
 -2 -9 -30 14.11 1.51
 -2 -9 -29 116.44 3.26
 -2 -9 -28 157.65 3.97
 -2 -9 -27 5.39 1.86
 -2 -9 -26 71.2 2.02
 -2 -9 -25 56.01 1.56
 -2 -9 -24 6.27 1.51
 -2 -9 -23 23.7 1.93
 -2 -9 -22 106.97 2.07
 -2 -9 -21 9.64 1.05
 -2 -9 -20 98.87 1.5
 -2 -9 -19 31.09 1.03
 -2 -9 -17 39.21 1.61
 -2 -9 -16 18.97 0.98
 -2 -9 -15 64.61 1.59
 -2 -9 -14 40.19 1.29
 -2 -9 -13 36.07 2.01
 -2 -9 -12 146.98 1.32
 -2 -9 -11 413.89 4.94
 -2 -9 -10 153.75 2.13
 -2 -9 -9 90.69 1.06
 -2 -9 -8 145.5 2.19
 -2 -9 -7 11.52 0.59
 -2 -9 -6 186.72 3.72
 -2 -9 -5 32.36 1.29
 -2 -9 -4 155.35 1.53
 -2 -9 -3 19.33 1.2
 -2 -9 -2 100.63 3.11
 -2 -9 -1 264.78 5.62
 -2 -8 -46 13.3 2.88
 -2 -8 -44 23.5 1.97
 -2 -8 -43 75.48 3.21
 -2 -8 -41 12.12 2.68
 -2 -8 -40 10.27 2.62
 -2 -8 -39 64.79 2.82
 -2 -8 -38 27.72 2.47
 -2 -8 -37 37.11 2.13
 -2 -8 -36 19.78 2.28
 -2 -8 -35 11.5 2.37
 -2 -8 -33 15.19 1.76
 -2 -8 -32 30.76 2.62
 -2 -8 -31 82.98 2.67
 -2 -8 -30 9.64 1.52
 -2 -8 -29 227.9 2.62
 -2 -8 -28 41.96 1.77
 -2 -8 -27 93.81 2.38
 -2 -8 -26 148.39 1.91
 -2 -8 -25 100.09 4.12
 -2 -8 -24 11.92 1.34
 -2 -8 -23 9.47 1.22
 -2 -8 -22 19.86 1.19
 -2 -8 -21 35.15 1.18
 -2 -8 -20 118.8 1.95
 -2 -8 -19 103.38 1.81
 -2 -8 -18 38.13 1.13
 -2 -8 -17 39.08 2.2
 -2 -8 -16 74.78 1.46
 -2 -8 -15 21.77 1.49
 -2 -8 -14 188.01 1.68
 -2 -8 -13 212.54 4.46
 -2 -8 -12 6.7 0.71
 -2 -8 -11 405.41 1.66
 -2 -8 -10 25.31 0.78
 -2 -8 -9 669.44 16.41
 -2 -8 -8 18.66 0.72
 -2 -8 -7 161.18 1.75
 -2 -8 -6 57.16 1.36
 -2 -8 -5 117.68 1.62
 -2 -8 -4 180.67 2.2
 -2 -8 -3 204.63 4.56
 -2 -8 -2 66.13 2.81
 -2 -8 -1 28.6 0.9
 -2 -7 -48 23.73 2.17
 -2 -7 -47 9.88 2.28
 -2 -7 -46 76.51 3.68
 -2 -7 -45 23.56 3.85
 -2 -7 -44 64.42 3.34
 -2 -7 -42 7.83 2.54
 -2 -7 -41 23.29 2.43
 -2 -7 -40 12.17 2.73
 -2 -7 -39 12.66 3.08
 -2 -7 -38 168.41 3.49
 -2 -7 -37 7.09 1.88
 -2 -7 -36 34.7 1.82
 -2 -7 -35 8.63 1.78
 -2 -7 -34 51.54 1.98
 -2 -7 -33 23.4 1.69
 -2 -7 -32 39.27 2.29
 -2 -7 -31 13.11 1.59
 -2 -7 -30 201.53 3.61
 -2 -7 -29 44.13 3.17
 -2 -7 -28 592.34 11.36
 -2 -7 -27 38.35 1.66
 -2 -7 -26 472.4 6.37
 -2 -7 -25 52.54 1.49
 -2 -7 -24 22.93 1.29
 -2 -7 -23 14.25 1.23
 -2 -7 -22 55.23 1.59
 -2 -7 -21 48.44 1.23
 -2 -7 -20 30.77 1.19
 -2 -7 -19 99.22 1.66
 -2 -7 -18 397.91 4.88
 -2 -7 -17 30.8 1.12
 -2 -7 -16 241.56 3.59
 -2 -7 -15 187.22 2.16
 -2 -7 -14 157.24 1.97
 -2 -7 -13 13.42 0.69
 -2 -7 -12 84.54 1.31
 -2 -7 -11 83.48 0.95
 -2 -7 -10 1256.64 5.78
 -2 -7 -9 129.46 1.28
 -2 -7 -8 1926.99 25.68
 -2 -7 -7 259.46 2.07
 -2 -7 -6 286.98 1.06
 -2 -7 -5 86.06 1.34
 -2 -7 -3 265.78 5.77
 -2 -7 -2 134.15 1.7
 -2 -7 -1 237.7 6.09
 -2 -6 -49 9.94 2.08
 -2 -6 -46 24.76 1.85
 -2 -6 -45 37.89 2.63
 -2 -6 -43 14.29 2.42
 -2 -6 -42 27.19 2.19
 -2 -6 -41 7.96 2.55
 -2 -6 -40 49.76 3.1
 -2 -6 -39 4.73 2.08
 -2 -6 -38 51.79 1.98
 -2 -6 -37 14.12 1.86
 -2 -6 -36 8.14 1.85
 -2 -6 -35 7.69 1.89
 -2 -6 -34 9.36 1.74
 -2 -6 -33 11.15 1.69
 -2 -6 -32 24.6 1.75
 -2 -6 -31 47.28 2.14
 -2 -6 -30 11.19 2.72
 -2 -6 -29 157.74 3.09
 -2 -6 -28 98.74 1.87
 -2 -6 -27 87.65 1.7
 -2 -6 -26 188.09 3.33
 -2 -6 -25 114.09 1.75
 -2 -6 -24 152.74 3.35
 -2 -6 -23 126.43 4.54
 -2 -6 -22 69.06 2.05
 -2 -6 -21 75.04 1.79
 -2 -6 -20 19.02 1.29
 -2 -6 -19 51.27 1.83
 -2 -6 -18 52.81 1.22
 -2 -6 -17 127.55 1.34
 -2 -6 -16 492.87 4.92
 -2 -6 -15 135.86 1.71
 -2 -6 -14 211.44 2.87
 -2 -6 -13 132.94 0.93
 -2 -6 -12 79.52 1.19
 -2 -6 -11 707.02 7.26
 -2 -6 -10 816.43 12.35
 -2 -6 -9 841.46 10.66
 -2 -6 -8 139.67 2.73
 -2 -6 -7 244.61 2.36
 -2 -6 -6 42.96 0.7
 -2 -6 -5 790.04 6.49
 -2 -6 -4 92.94 0.95
 -2 -6 -3 26.57 0.48
 -2 -6 -2 59.56 1.3
 -2 -6 -1 739.37 5.06
 -2 -5 -50 4.84 2.27
 -2 -5 -49 32.31 2.08
 -2 -5 -48 31.56 2.18
 -2 -5 -47 7.72 2.15
 -2 -5 -46 59.13 1.94
 -2 -5 -45 19.86 1.96
 -2 -5 -44 10.46 2.32
 -2 -5 -42 5.75 2.33
 -2 -5 -41 31.74 1.91
 -2 -5 -40 21.11 2.19
 -2 -5 -39 14.83 1.95
 -2 -5 -38 118.62 3.14
 -2 -5 -37 100.36 2.95
 -2 -5 -36 109.59 3.55
 -2 -5 -35 15.64 1.78
 -2 -5 -34 52.86 1.79
 -2 -5 -33 12.88 2.22
 -2 -5 -32 5.41 1.8
 -2 -5 -31 11.74 1.91
 -2 -5 -30 87.17 1.82
 -2 -5 -29 146.6 2.89
 -2 -5 -28 95.21 1.78
 -2 -5 -27 157.36 2.89
 -2 -5 -26 39.89 1.52
 -2 -5 -25 33.02 1.5
 -2 -5 -24 78.72 1.81
 -2 -5 -23 52.93 2.17
 -2 -5 -22 95.57 1.56
 -2 -5 -21 21.9 1.65
 -2 -5 -20 302.19 3.2
 -2 -5 -19 242.53 4.16
 -2 -5 -18 699.86 13.23
 -2 -5 -17 55.09 0.88
 -2 -5 -16 699.56 6.33
 -2 -5 -15 96.06 1.54
 -2 -5 -14 87.91 0.95
 -2 -5 -13 485.14 3.49
 -2 -5 -12 378.71 2.18
 -2 -5 -11 494.08 4.33
 -2 -5 -10 130.75 1.51
 -2 -5 -9 982.62 11.21
 -2 -5 -8 332.89 1.99
 -2 -5 -7 289.28 4.97
 -2 -5 -6 47.97 0.55
 -2 -5 -5 439.44 4.5
 -2 -5 -4 399.56 5.52
 -2 -5 -3 713.84 5.6
 -2 -5 -2 3228 36.71
 -2 -5 -1 38.25 1.11
 -2 -4 -49 19.12 2.03
 -2 -4 -48 19.89 2.2
 -2 -4 -47 6 2.54
 -2 -4 -46 11.08 1.85
 -2 -4 -45 77.39 2.48
 -2 -4 -43 22.45 2.26
 -2 -4 -41 18.73 1.91
 -2 -4 -40 33.35 2.69
 -2 -4 -39 49.65 2.13
 -2 -4 -38 4.37 2.05
 -2 -4 -37 228.69 4.53
 -2 -4 -35 102.33 2.26
 -2 -4 -34 65.01 2.1
 -2 -4 -33 163.18 4.08
 -2 -4 -32 7.26 1.76
 -2 -4 -31 72.18 2.17
 -2 -4 -30 43.86 1.71
 -2 -4 -29 44.39 1.96
 -2 -4 -28 13.52 1.86
 -2 -4 -27 45.18 2.62
 -2 -4 -26 21.6 1.4
 -2 -4 -25 86.55 2.31
 -2 -4 -24 3.54 1.65
 -2 -4 -23 42.54 1.32
 -2 -4 -22 234.27 1.69
 -2 -4 -21 211.6 4.9
 -2 -4 -20 104.07 4.08
 -2 -4 -19 1156.49 11.62
 -2 -4 -18 106.56 1.07
 -2 -4 -17 26.48 0.85
 -2 -4 -16 93.09 1.95
 -2 -4 -15 244.46 2.78
 -2 -4 -14 291.43 3.66
 -2 -4 -13 148.87 1.9
 -2 -4 -12 35.65 0.77
 -2 -4 -11 259.74 3.22
 -2 -4 -10 142.96 1.82
 -2 -4 -9 62.13 0.68
 -2 -4 -8 13.83 0.55
 -2 -4 -7 489.59 5.89
 -2 -4 -6 134.48 2.46
 -2 -4 -5 1153.45 8.36
 -2 -4 -4 1788.72 13.53
 -2 -4 -3 164.36 2.24
 -2 -4 -2 641.95 4.35
 -2 -4 -1 4652.01 42.93
 -2 -3 -49 5 2.16
 -2 -3 -48 27.17 2.02
 -2 -3 -47 14.44 2.04
 -2 -3 -46 21.37 2.03
 -2 -3 -45 19.78 2.55
 -2 -3 -44 8.87 2.35
 -2 -3 -43 34.81 1.99
 -2 -3 -42 9.61 2.25
 -2 -3 -41 15.03 1.89
 -2 -3 -40 13.17 1.98
 -2 -3 -39 32.43 1.97
 -2 -3 -38 140.89 4.68
 -2 -3 -37 44.75 1.91
 -2 -3 -36 361.64 6.74
 -2 -3 -35 42.23 1.92
 -2 -3 -34 45.37 1.88
 -2 -3 -33 130.86 2.05
 -2 -3 -32 26.23 1.74
 -2 -3 -31 34.74 1.72
 -2 -3 -30 187.03 3.46
 -2 -3 -29 59.32 1.69
 -2 -3 -28 27.44 1.76
 -2 -3 -27 50.77 1.59
 -2 -3 -25 87.18 1.88
 -2 -3 -23 305.65 4.82
 -2 -3 -22 216.56 1.94
 -2 -3 -21 290.51 3.29
 -2 -3 -20 366.1 3.66
 -2 -3 -19 341.89 3.25
 -2 -3 -18 547.73 5.63
 -2 -3 -17 535.59 5.17
 -2 -3 -16 306.84 3.48
 -2 -3 -15 84.74 0.97
 -2 -3 -14 49.75 0.76
 -2 -3 -13 89.99 1.58
 -2 -3 -12 250.44 2.85
 -2 -3 -11 138.76 2.22
 -2 -3 -10 315.37 2.53
 -2 -3 -9 247.26 4.62
 -2 -3 -8 110.16 1.25
 -2 -3 -7 132.31 1.16
 -2 -3 -6 64.55 0.94
 -2 -3 -5 352.73 11.09
 -2 -3 -4 662.49 6.75
 -2 -3 -3 597.84 8.5
 -2 -3 -2 334 4.46
 -2 -3 -1 1097.81 8.88
 -2 -2 -50 8.64 2.02
 -2 -2 -49 13.04 2.05
 -2 -2 -47 37.57 1.93
 -2 -2 -46 6.34 2.09
 -2 -2 -45 11.25 2.57
 -2 -2 -44 4.98 2.46
 -2 -2 -43 18.93 2.47
 -2 -2 -42 12.09 1.92
 -2 -2 -40 73.49 2.41
 -2 -2 -39 133.15 3.76
 -2 -2 -38 38.42 2.3
 -2 -2 -37 78.32 2.14
 -2 -2 -36 68.35 4.33
 -2 -2 -35 39.8 2.41
 -2 -2 -34 75.22 2.49
 -2 -2 -33 22.46 3.12
 -2 -2 -32 81.82 3.33
 -2 -2 -31 46.48 2.23
 -2 -2 -30 40.63 1.8
 -2 -2 -29 202.87 4.91
 -2 -2 -28 29.62 1.7
 -2 -2 -27 192.2 3.87
 -2 -2 -26 49.88 1.46
 -2 -2 -25 20.3 1.35
 -2 -2 -24 199.06 1.9
 -2 -2 -23 62.59 1.36
 -2 -2 -22 433.35 5.18
 -2 -2 -21 15.07 1.32
 -2 -2 -20 13.88 0.97
 -2 -2 -19 749.99 6.69
 -2 -2 -18 816.73 11.84
 -2 -2 -17 19.36 0.81
 -2 -2 -16 13.35 0.77
 -2 -2 -15 280.25 2.1
 -2 -2 -13 329.14 4.54
 -2 -2 -12 456.16 3.31
 -2 -2 -11 361.85 4.56
 -2 -2 -10 177.06 2.14
 -2 -2 -9 1152.6 7.51
 -2 -2 -8 265.23 2.83
 -2 -2 -7 207.39 2.41
 -2 -2 -6 141.64 1.77
 -2 -2 -5 631.43 7.24
 -2 -2 -4 136.98 2.71
 -2 -2 -3 1372.4 16.1
 -2 -2 -2 741.26 5.67
 -2 -2 -1 1287.01 10.68
 -2 -1 -50 14.11 2.63
 -2 -1 -49 4.82 2.19
 -2 -1 -48 7.47 2.08
 -2 -1 -46 15.27 1.86
 -2 -1 -45 11.54 3.47
 -2 -1 -44 5.9 2.33
 -2 -1 -43 11.15 2.23
 -2 -1 -41 9.68 2.04
 -2 -1 -40 78.67 2.5
 -2 -1 -39 49.7 2.17
 -2 -1 -38 27.46 2.16
 -2 -1 -37 16.51 2.21
 -2 -1 -36 5.57 2.13
 -2 -1 -35 12.52 1.98
 -2 -1 -34 26.45 2.08
 -2 -1 -33 43.33 2.37
 -2 -1 -32 45.62 2.21
 -2 -1 -31 80.21 2.17
 -2 -1 -30 73.01 1.89
 -2 -1 -29 17.82 1.7
 -2 -1 -28 86.32 2.08
 -2 -1 -27 83.33 3.06
 -2 -1 -26 15.23 1.49
 -2 -1 -25 93.61 2.11
 -2 -1 -24 42.7 1.45
 -2 -1 -23 39.4 1.24
 -2 -1 -22 249.83 1.78
 -2 -1 -21 29.12 1.04
 -2 -1 -20 85.82 1.2
 -2 -1 -19 11.36 0.87
 -2 -1 -18 12.4 0.84
 -2 -1 -17 15.96 0.82
 -2 -1 -16 193.94 3.58
 -2 -1 -15 318.62 3.97
 -2 -1 -14 364.28 4.67
 -2 -1 -13 98.68 2.05
 -2 -1 -12 27.3 0.94
 -2 -1 -11 366.25 3.1
 -2 -1 -10 1272.67 9.81
 -2 -1 -9 322.67 3.85
 -2 -1 -8 125.87 1.93
 -2 -1 -7 948.27 5.28
 -2 -1 -6 1509.08 15.58
 -2 -1 -5 530.5 8.43
 -2 -1 -4 390.93 3.96
 -2 -1 -3 716.52 5.92
 -2 -1 -2 584.97 4.78
 -2 -1 -1 665.41 5.37
 -1 -22 -16 6.81 3.18
 -1 -21 -18 21.25 3.07
 -1 -21 -14 6.88 3.27
 -1 -21 -11 6.35 2.71
 -1 -21 -8 7.85 2.39
 -1 -21 -6 5.9 2.3
 -1 -21 -1 3.41 1.06
 -1 -20 -19 10.88 4.5
 -1 -20 -15 9.02 4.25
 -1 -20 -12 10.71 3.85
 -1 -20 -10 17.24 3.45
 -1 -20 -8 9.54 3.42
 -1 -20 -1 16.02 1.16
 -1 -19 -27 7.06 2.4
 -1 -19 -22 12.55 2.27
 -1 -19 -20 33.15 3.18
 -1 -19 -18 30.98 4.32
 -1 -19 -16 63.07 3.25
 -1 -19 -15 30.11 8.04
 -1 -19 -12 10.19 2.52
 -1 -19 -10 5.11 2.55
 -1 -19 -7 18.1 6.15
 -1 -19 -6 17.09 2.13
 -1 -19 -5 25.8 3.22
 -1 -19 -4 11.48 2.64
 -1 -19 -3 4.8 0.79
 -1 -19 -2 70.25 1.73
 -1 -18 -30 4.88 1.84
 -1 -18 -26 3.98 1.57
 -1 -18 -21 10.73 1.48
 -1 -18 -19 19.48 4.35
 -1 -18 -16 7.67 2.78
 -1 -18 -15 13.04 2.65
 -1 -18 -14 21.2 1.77
 -1 -18 -13 13.81 3.35
 -1 -18 -11 9.23 2.41
 -1 -18 -10 7.5 2.38
 -1 -18 -9 6.61 2.33
 -1 -18 -8 9.98 4.23
 -1 -18 -5 10 4.85
 -1 -18 -4 17.29 2.91
 -1 -18 -3 5.23 1.03
 -1 -18 -2 32.93 6.04
 -1 -18 -1 16.91 1.8
 -1 -17 -34 16.03 2.52
 -1 -17 -32 4.44 1.73
 -1 -17 -29 4.24 2
 -1 -17 -27 6.05 1.44
 -1 -17 -26 12.31 1.37
 -1 -17 -24 13.86 2.78
 -1 -17 -22 4.87 1.3
 -1 -17 -21 5.67 1.7
 -1 -17 -20 54.31 2.48
 -1 -17 -19 42.13 4.49
 -1 -17 -18 4.58 1.03
 -1 -17 -16 15 1.32
 -1 -17 -12 7.13 1.16
 -1 -17 -11 9.7 1.11
 -1 -17 -10 9.56 3.39
 -1 -17 -8 12.46 2.72
 -1 -17 -7 5.51 2.17
 -1 -17 -5 20.64 2.16
 -1 -17 -4 6.12 1.58
 -1 -17 -3 6.78 1.49
 -1 -17 -2 50.7 7.6
 -1 -17 -1 39.9 2.65
 -1 -16 -37 5.08 2.15
 -1 -16 -34 10.54 1.9
 -1 -16 -32 7.5 2.23
 -1 -16 -31 9.17 2.23
 -1 -16 -28 11.58 2.51
 -1 -16 -27 19.36 2.74
 -1 -16 -26 13.57 3.18
 -1 -16 -24 16.25 1.57
 -1 -16 -23 9.4 1.5
 -1 -16 -22 12.47 1.72
 -1 -16 -21 4.23 1.42
 -1 -16 -20 51.28 3.84
 -1 -16 -18 16.72 2.21
 -1 -16 -17 3.28 1.2
 -1 -16 -16 5.55 1.3
 -1 -16 -15 4.14 1.35
 -1 -16 -13 5.95 1.26
 -1 -16 -12 21.16 1.51
 -1 -16 -11 77.95 2.28
 -1 -16 -10 5.84 1.23
 -1 -16 -9 41.62 5.44
 -1 -16 -8 6.72 2.17
 -1 -16 -7 80.75 5.49
 -1 -16 -6 9.61 1.91
 -1 -16 -5 6.19 0.76
 -1 -16 -3 12.06 0.98
 -1 -16 -2 12.96 1.74
 -1 -16 -1 11.56 1.53
 -1 -15 -39 16.86 2.15
 -1 -15 -38 18.08 2.09
 -1 -15 -36 10.61 2.41
 -1 -15 -34 17.77 2.85
 -1 -15 -30 4.46 1.8
 -1 -15 -29 60.63 3.12
 -1 -15 -28 6.23 1.83
 -1 -15 -27 5.25 1.79
 -1 -15 -26 11.87 1.84
 -1 -15 -24 7.86 1.41
 -1 -15 -22 55.69 2.82
 -1 -15 -21 6.09 1.14
 -1 -15 -20 6.87 1.07
 -1 -15 -19 49.29 1.87
 -1 -15 -18 44.79 3.77
 -1 -15 -17 14.05 2.7
 -1 -15 -16 15.08 1.86
 -1 -15 -15 10.94 2.12
 -1 -15 -14 4.27 0.84
 -1 -15 -13 56.01 3.15
 -1 -15 -12 27.79 1.14
 -1 -15 -11 7.64 2.34
 -1 -15 -10 4.1 1.34
 -1 -15 -9 37.3 1.32
 -1 -15 -8 53.74 2.93
 -1 -15 -7 9.48 2.7
 -1 -15 -6 17.53 2.61
 -1 -15 -5 20.53 1.8
 -1 -15 -4 11.6 1.47
 -1 -15 -3 46.59 2.87
 -1 -15 -2 2.85 0.8
 -1 -15 -1 12.69 1.04
 -1 -14 -41 16.83 3.33
 -1 -14 -38 16.32 2.27
 -1 -14 -37 6.58 2.33
 -1 -14 -36 8.03 2.22
 -1 -14 -35 8.59 2.16
 -1 -14 -34 10.68 1.12
 -1 -14 -33 11.77 2.02
 -1 -14 -32 9.78 2.02
 -1 -14 -31 20.04 2.5
 -1 -14 -30 15.05 1.33
 -1 -14 -29 18.43 1.69
 -1 -14 -28 58.18 2.65
 -1 -14 -27 48.98 2.63
 -1 -14 -26 10.42 2.32
 -1 -14 -25 14.84 1.94
 -1 -14 -24 7.32 1.73
 -1 -14 -23 10.54 1.44
 -1 -14 -22 14.48 1.39
 -1 -14 -21 15.51 1.67
 -1 -14 -20 36.07 2.41
 -1 -14 -19 24.5 2.99
 -1 -14 -18 78.11 3.58
 -1 -14 -16 7.15 1.3
 -1 -14 -15 14.37 1.41
 -1 -14 -14 7.12 1.09
 -1 -14 -13 89.01 1.88
 -1 -14 -12 18.09 2.9
 -1 -14 -11 54.6 2.41
 -1 -14 -10 62.75 1.14
 -1 -14 -9 23.28 1.79
 -1 -14 -8 112.39 2.86
 -1 -14 -7 274.01 7.96
 -1 -14 -6 17.27 2.63
 -1 -14 -5 9.43 1.15
 -1 -14 -4 26.96 3.02
 -1 -14 -3 37.87 2.76
 -1 -14 -2 20.35 1.5
 -1 -14 -1 53.3 1.62
 -1 -13 -42 9.01 2.26
 -1 -13 -40 4.84 2.32
 -1 -13 -38 5.93 1.57
 -1 -13 -37 12.67 2.04
 -1 -13 -35 6.98 1.29
 -1 -13 -34 17.42 1.16
 -1 -13 -33 7.29 0.94
 -1 -13 -32 7.44 1.18
 -1 -13 -31 2.25 0.9
 -1 -13 -30 12.11 2.11
 -1 -13 -29 18.61 1.7
 -1 -13 -28 17.39 1.99
 -1 -13 -27 107.82 4.12
 -1 -13 -26 13.92 1.7
 -1 -13 -25 59.83 2.5
 -1 -13 -24 11.31 1.42
 -1 -13 -23 14.62 1.36
 -1 -13 -22 15.39 2.43
 -1 -13 -21 15.65 1.87
 -1 -13 -20 133.64 4.67
 -1 -13 -19 8.59 1.42
 -1 -13 -18 61.38 2.82
 -1 -13 -17 23.77 2.25
 -1 -13 -16 39.87 3.48
 -1 -13 -15 37.45 3.86
 -1 -13 -14 25.16 1.12
 -1 -13 -13 35.75 2.53
 -1 -13 -12 21.7 1.3
 -1 -13 -11 152.27 6.38
 -1 -13 -10 20.18 1.98
 -1 -13 -9 94.37 4.42
 -1 -13 -8 10.22 2.1
 -1 -13 -7 159.77 4.79
 -1 -13 -6 40.85 2.07
 -1 -13 -5 39.29 5.95
 -1 -13 -4 47.66 3.72
 -1 -13 -3 5.96 0.72
 -1 -13 -2 282.48 8.84
 -1 -13 -1 37.66 1.88
 -1 -12 -43 5.48 2.2
 -1 -12 -42 11.89 1.54
 -1 -12 -41 9.69 1.54
 -1 -12 -38 6.04 1.48
 -1 -12 -37 35.62 3.06
 -1 -12 -36 34.03 3.49
 -1 -12 -33 20.72 1.45
 -1 -12 -32 5.71 1.11
 -1 -12 -30 63.25 1.98
 -1 -12 -29 60.36 3.63
 -1 -12 -28 94.88 4.71
 -1 -12 -27 17.08 1.59
 -1 -12 -26 92.75 2.11
 -1 -12 -25 49.72 1.33
 -1 -12 -24 34.02 1.43
 -1 -12 -23 45.32 2.44
 -1 -12 -22 43.42 1.97
 -1 -12 -21 17.54 1.54
 -1 -12 -20 5.27 1.68
 -1 -12 -19 56.93 2.33
 -1 -12 -18 179.14 3.27
 -1 -12 -17 76.77 4.51
 -1 -12 -16 29.88 2.91
 -1 -12 -15 27.32 3.29
 -1 -12 -14 22.52 1.77
 -1 -12 -13 149.92 1.8
 -1 -12 -12 163.87 4.15
 -1 -12 -11 106.29 2.46
 -1 -12 -10 338.78 4.43
 -1 -12 -9 159.15 2.76
 -1 -12 -8 400.13 7.89
 -1 -12 -7 25.4 1.74
 -1 -12 -6 32.38 0.93
 -1 -12 -5 58.64 2.66
 -1 -12 -4 59.88 1.96
 -1 -12 -3 5.37 0.55
 -1 -12 -2 112.26 5.5
 -1 -12 -1 121.32 5.05
 -1 -11 -45 10.32 1.71
 -1 -11 -44 4.13 1.73
 -1 -11 -43 5.81 1.59
 -1 -11 -42 7.17 1.53
 -1 -11 -40 31.14 2.93
 -1 -11 -39 5.57 2.52
 -1 -11 -38 20.23 1.81
 -1 -11 -37 25.33 1.58
 -1 -11 -36 36.1 1.52
 -1 -11 -34 23.06 1.26
 -1 -11 -33 34.23 1.62
 -1 -11 -32 8.78 2.41
 -1 -11 -31 18.2 1.33
 -1 -11 -30 116.97 2.32
 -1 -11 -29 60.43 1.99
 -1 -11 -28 66.68 2.32
 -1 -11 -27 16.94 1.29
 -1 -11 -26 14.96 1.47
 -1 -11 -25 28.09 2.16
 -1 -11 -24 16.5 1.35
 -1 -11 -23 25.93 1.87
 -1 -11 -22 62.53 3.49
 -1 -11 -21 26.29 1.5
 -1 -11 -20 10.86 4.17
 -1 -11 -19 20.19 3.8
 -1 -11 -18 131.39 3.59
 -1 -11 -17 43.7 1.53
 -1 -11 -16 4.92 0.71
 -1 -11 -15 245.94 8.03
 -1 -11 -14 81.17 1.61
 -1 -11 -12 104.86 5.46
 -1 -11 -11 24.29 1.03
 -1 -11 -10 154.49 4.47
 -1 -11 -9 321.8 3.61
 -1 -11 -8 181.76 4.23
 -1 -11 -7 64.34 1.49
 -1 -11 -6 3.61 0.75
 -1 -11 -5 131.31 1.17
 -1 -11 -4 11.04 0.59
 -1 -11 -3 54.19 2.84
 -1 -11 -2 69.91 5.93
 -1 -11 -1 22.1 3.28
 -1 -10 -46 16.82 1.93
 -1 -10 -45 32.16 1.93
 -1 -10 -44 30.05 1.89
 -1 -10 -43 11.99 2.43
 -1 -10 -42 36.27 1.82
 -1 -10 -41 4.5 1.8
 -1 -10 -39 16.76 1.75
 -1 -10 -38 37.93 1.55
 -1 -10 -37 32.12 1.4
 -1 -10 -36 27.24 2.29
 -1 -10 -35 32.82 2.17
 -1 -10 -34 3.16 1.53
 -1 -10 -33 38.87 1.65
 -1 -10 -32 15.58 1.36
 -1 -10 -31 70.59 2.93
 -1 -10 -30 6.63 1.29
 -1 -10 -29 48.83 2.35
 -1 -10 -28 25.15 1.3
 -1 -10 -27 235.47 3.98
 -1 -10 -26 135.75 2.52
 -1 -10 -25 77.85 1.75
 -1 -10 -24 88.2 3.05
 -1 -10 -23 20.83 1.07
 -1 -10 -22 3.89 1.29
 -1 -10 -21 30.69 2.41
 -1 -10 -19 76 4.19
 -1 -10 -18 263.83 7.34
 -1 -10 -17 44.3 2.4
 -1 -10 -16 24.52 1.4
 -1 -10 -15 11.24 1.97
 -1 -10 -14 34.75 1.29
 -1 -10 -13 37.72 5.26
 -1 -10 -12 14.73 1.39
 -1 -10 -11 110.19 3.23
 -1 -10 -10 35.66 1.33
 -1 -10 -9 181.22 4.16
 -1 -10 -8 43.35 0.95
 -1 -10 -7 162.61 4.13
 -1 -10 -6 161.44 1.76
 -1 -10 -5 12.07 0.98
 -1 -10 -4 87.31 3.06
 -1 -10 -3 11.93 0.56
 -1 -10 -2 5.72 0.82
 -1 -10 -1 38.08 3.2
 -1 -9 -46 14.22 1.74
 -1 -9 -45 32.88 2.9
 -1 -9 -44 7.95 1.65
 -1 -9 -42 3.85 1.82
 -1 -9 -40 9.55 1.59
 -1 -9 -39 31.77 1.84
 -1 -9 -37 14.29 1.63
 -1 -9 -36 13.98 1.29
 -1 -9 -35 10.63 1.25
 -1 -9 -34 63.95 1.41
 -1 -9 -33 52.6 1.58
 -1 -9 -32 2.77 1.31
 -1 -9 -31 55.92 1.83
 -1 -9 -30 7.81 1.84
 -1 -9 -29 329.93 5.26
 -1 -9 -28 188.55 4.21
 -1 -9 -27 185.88 3.86
 -1 -9 -26 100.13 1.61
 -1 -9 -25 43.7 1.79
 -1 -9 -24 46.33 1.32
 -1 -9 -23 66.31 2.12
 -1 -9 -22 14.73 1.73
 -1 -9 -21 72.34 1.65
 -1 -9 -20 55.76 1.57
 -1 -9 -19 176.96 3.04
 -1 -9 -18 46.37 1.06
 -1 -9 -17 60.71 1.89
 -1 -9 -16 123.05 2.75
 -1 -9 -15 51.02 1.35
 -1 -9 -14 188.33 5.21
 -1 -9 -13 51.33 1.47
 -1 -9 -12 260.21 5.11
 -1 -9 -11 321.56 5.62
 -1 -9 -10 407.73 3.96
 -1 -9 -9 563.35 8.97
 -1 -9 -8 314.53 8.21
 -1 -9 -7 475.02 5.45
 -1 -9 -6 291.84 2.3
 -1 -9 -5 97.28 2.06
 -1 -9 -4 150.48 2.98
 -1 -9 -3 110.68 3.93
 -1 -9 -2 532.05 12.64
 -1 -9 -1 264.45 1.01
 -1 -8 -47 26.93 2.1
 -1 -8 -45 45.95 1.79
 -1 -8 -44 16.01 1.67
 -1 -8 -43 3.87 1.92
 -1 -8 -42 4.17 1.77
 -1 -8 -41 7.27 1.66
 -1 -8 -38 37.79 2.04
 -1 -8 -37 74.59 3.51
 -1 -8 -36 13.07 1.46
 -1 -8 -35 35.21 1.53
 -1 -8 -34 12.24 1.3
 -1 -8 -33 6.17 1.69
 -1 -8 -32 36.29 1.8
 -1 -8 -30 35.48 1.55
 -1 -8 -29 50.38 1.66
 -1 -8 -28 7.87 1.52
 -1 -8 -27 191.62 5.09
 -1 -8 -26 4.58 1.63
 -1 -8 -25 249.03 2.26
 -1 -8 -24 22.64 1.96
 -1 -8 -23 28.22 2.2
 -1 -8 -22 40.77 1.62
 -1 -8 -21 17.98 1.55
 -1 -8 -20 96.88 1.37
 -1 -8 -19 82.28 1.07
 -1 -8 -18 27.41 0.87
 -1 -8 -17 97.95 1.28
 -1 -8 -16 64.27 2.29
 -1 -8 -15 27.08 0.79
 -1 -8 -14 69.71 1.32
 -1 -8 -13 42.79 1.06
 -1 -8 -12 332.96 3.45
 -1 -8 -11 601.06 10.01
 -1 -8 -10 19.7 0.76
 -1 -8 -9 699.46 17.77
 -1 -8 -8 204.02 3.21
 -1 -8 -7 346.34 5.35
 -1 -8 -6 125.45 2.35
 -1 -8 -5 91.94 0.8
 -1 -8 -4 225.82 5.09
 -1 -8 -3 48.57 0.57
 -1 -8 -2 124.43 1.01
 -1 -8 -1 41.63 0.7
 -1 -7 -49 29.82 3.17
 -1 -7 -48 82.73 2.56
 -1 -7 -47 23.09 2.54
 -1 -7 -46 19.73 2.14
 -1 -7 -45 17.79 2.01
 -1 -7 -44 3.97 1.91
 -1 -7 -39 13.51 1.76
 -1 -7 -38 71.02 3.37
 -1 -7 -37 87.54 1.87
 -1 -7 -36 108.96 2
 -1 -7 -35 13.03 2.09
 -1 -7 -34 20.45 1.72
 -1 -7 -33 33.71 1.7
 -1 -7 -32 38.22 1.67
 -1 -7 -31 35.15 2.57
 -1 -7 -30 93.94 2.08
 -1 -7 -29 160.3 2.38
 -1 -7 -28 239.92 5.87
 -1 -7 -26 47.29 1.35
 -1 -7 -25 23.24 1.25
 -1 -7 -24 28.38 2.01
 -1 -7 -23 6.72 1.13
 -1 -7 -22 31.02 1.55
 -1 -7 -21 142.66 2.45
 -1 -7 -20 231.89 2.13
 -1 -7 -19 50.83 1.6
 -1 -7 -18 147.07 2.36
 -1 -7 -17 21.31 0.92
 -1 -7 -16 13.73 0.82
 -1 -7 -15 115.14 1.5
 -1 -7 -14 34.56 1.11
 -1 -7 -13 290.85 3.45
 -1 -7 -12 72.2 0.81
 -1 -7 -11 206.09 1.84
 -1 -7 -10 1874.64 24.29
 -1 -7 -9 6.77 1.17
 -1 -7 -8 133.41 1.46
 -1 -7 -7 78.44 0.68
 -1 -7 -6 3.24 0.5
 -1 -7 -5 219.74 3
 -1 -7 -4 28.67 0.75
 -1 -7 -3 162.6 2.5
 -1 -7 -2 162.86 3.38
 -1 -7 -1 94.18 4.41
 -1 -6 -50 21.77 2.35
 -1 -6 -49 5 2.21
 -1 -6 -46 7.15 1.92
 -1 -6 -45 15.67 2
 -1 -6 -44 38.74 2.67
 -1 -6 -43 6.34 1.69
 -1 -6 -42 5.83 1.66
 -1 -6 -41 11.47 1.6
 -1 -6 -40 11.26 1.71
 -1 -6 -39 22.74 1.98
 -1 -6 -38 38.39 1.53
 -1 -6 -37 7.49 1.76
 -1 -6 -36 59.11 2.02
 -1 -6 -35 47.34 1.84
 -1 -6 -34 78.34 1.9
 -1 -6 -33 18.41 1.69
 -1 -6 -32 70.65 2.62
 -1 -6 -31 13.55 1.74
 -1 -6 -30 216.24 2.93
 -1 -6 -29 6.95 1.58
 -1 -6 -28 59.91 1.48
 -1 -6 -27 36.67 1.38
 -1 -6 -26 96.22 1.95
 -1 -6 -25 34.39 1.55
 -1 -6 -24 113.16 2.31
 -1 -6 -23 139.24 1.47
 -1 -6 -22 137.81 1.98
 -1 -6 -21 146.87 1.81
 -1 -6 -20 132.16 1.37
 -1 -6 -19 29.86 1.14
 -1 -6 -18 98.31 2.4
 -1 -6 -17 54.54 1.07
 -1 -6 -16 60.06 1.31
 -1 -6 -15 108.61 1.29
 -1 -6 -14 2.33 0.8
 -1 -6 -13 158.7 1.79
 -1 -6 -12 151.56 3.45
 -1 -6 -11 89.01 3.34
 -1 -6 -10 532.66 5.72
 -1 -6 -9 59.36 1.07
 -1 -6 -8 417.29 5.21
 -1 -6 -7 133.36 1.88
 -1 -6 -6 273.27 2.56
 -1 -6 -5 271.98 1.81
 -1 -6 -4 383.33 2.48
 -1 -6 -3 591.46 3.74
 -1 -6 -2 658.24 7.31
 -1 -6 -1 41.14 0.89
 -1 -5 -49 18.21 1.99
 -1 -5 -48 14.97 1.94
 -1 -5 -46 23.13 2.31
 -1 -5 -45 20.32 1.86
 -1 -5 -43 6.29 1.82
 -1 -5 -42 7.88 1.65
 -1 -5 -41 18.69 1.78
 -1 -5 -40 20.38 1.56
 -1 -5 -39 77.32 2.16
 -1 -5 -38 49.37 2.76
 -1 -5 -37 124.65 2.42
 -1 -5 -36 11.84 2.18
 -1 -5 -35 14.9 2.12
 -1 -5 -34 130.74 2.37
 -1 -5 -33 52.93 2.12
 -1 -5 -32 50.9 1.86
 -1 -5 -31 46.07 1.82
 -1 -5 -30 92.61 1.88
 -1 -5 -29 150.83 1.99
 -1 -5 -28 84.76 1.79
 -1 -5 -27 27.03 1.35
 -1 -5 -26 343.85 4.94
 -1 -5 -25 88.53 1.41
 -1 -5 -24 140.72 1.55
 -1 -5 -23 50.94 1.38
 -1 -5 -22 11.56 1.78
 -1 -5 -21 12.01 1.13
 -1 -5 -20 118.71 1.34
 -1 -5 -19 374.27 3.02
 -1 -5 -18 355.05 3.39
 -1 -5 -17 201.75 1.3
 -1 -5 -16 577.76 5.45
 -1 -5 -15 94.27 1.01
 -1 -5 -14 32.97 0.83
 -1 -5 -13 27.4 0.93
 -1 -5 -12 45.55 1.12
 -1 -5 -11 30.54 0.8
 -1 -5 -10 388.42 7.83
 -1 -5 -9 494.33 7.67
 -1 -5 -8 1039.25 8.9
 -1 -5 -7 136.5 1.33
 -1 -5 -6 240.69 2.14
 -1 -5 -5 59.07 0.72
 -1 -5 -4 33.35 0.81
 -1 -5 -3 79.04 1.32
 -1 -5 -2 758.59 9.65
 -1 -5 -1 221.55 4.5
 -1 -4 -49 7.21 2.06
 -1 -4 -47 9.88 2.44
 -1 -4 -46 21.84 2.36
 -1 -4 -45 21.8 2.19
 -1 -4 -43 32.9 2.83
 -1 -4 -42 16.86 1.7
 -1 -4 -41 40.69 2.18
 -1 -4 -40 76.73 2.89
 -1 -4 -39 26.35 1.56
 -1 -4 -38 24.85 1.53
 -1 -4 -37 150.18 2.69
 -1 -4 -35 68.56 1.9
 -1 -4 -33 78.4 1.56
 -1 -4 -32 39.3 1.6
 -1 -4 -31 120.32 1.65
 -1 -4 -30 67.45 1.48
 -1 -4 -29 5.77 1.37
 -1 -4 -28 6.18 1.32
 -1 -4 -27 45.61 1.32
 -1 -4 -26 63.61 1.52
 -1 -4 -25 51.17 1.26
 -1 -4 -23 64.31 1.71
 -1 -4 -22 220.97 2.44
 -1 -4 -21 275.23 4.27
 -1 -4 -20 344.31 3.29
 -1 -4 -19 13.65 1.06
 -1 -4 -18 75.98 1.85
 -1 -4 -17 787.57 3.47
 -1 -4 -16 266.46 1.59
 -1 -4 -15 130.11 1.38
 -1 -4 -14 722.6 5.87
 -1 -4 -13 977.6 12.89
 -1 -4 -12 79.84 1.4
 -1 -4 -11 39.69 0.87
 -1 -4 -10 262.65 1.88
 -1 -4 -9 598.98 11.43
 -1 -4 -8 553.95 7.59
 -1 -4 -7 20.65 0.55
 -1 -4 -6 447.67 7.86
 -1 -4 -5 1039.07 6.25
 -1 -4 -4 80.84 0.95
 -1 -4 -3 214.19 2.91
 -1 -4 -2 2850.88 12.19
 -1 -4 -1 1116.22 8.66
 -1 -3 -50 4.79 2.17
 -1 -3 -49 8.31 2.91
 -1 -3 -48 35.8 2.48
 -1 -3 -47 23.13 2.8
 -1 -3 -46 23.06 2.12
 -1 -3 -45 32.14 2
 -1 -3 -44 27.05 2.25
 -1 -3 -43 24.42 1.75
 -1 -3 -42 8.75 1.9
 -1 -3 -41 6.02 1.66
 -1 -3 -39 131.56 2.92
 -1 -3 -38 60.34 1.61
 -1 -3 -37 97.42 2.07
 -1 -3 -36 39.88 1.77
 -1 -3 -35 64.77 2.17
 -1 -3 -34 130.92 1.69
 -1 -3 -33 11.24 1.47
 -1 -3 -32 9.61 1.63
 -1 -3 -31 23.63 1.59
 -1 -3 -30 18.09 1.55
 -1 -3 -29 73.38 2.15
 -1 -3 -28 245.55 2.56
 -1 -3 -27 14.72 1.65
 -1 -3 -26 15.1 2.55
 -1 -3 -25 7.27 2.01
 -1 -3 -24 9.74 1.51
 -1 -3 -23 10.69 1.48
 -1 -3 -22 59.66 1.51
 -1 -3 -21 63.59 1.9
 -1 -3 -20 94.03 1.97
 -1 -3 -19 526.45 9.01
 -1 -3 -18 149.63 2.49
 -1 -3 -17 584.84 4.32
 -1 -3 -16 426.96 2.09
 -1 -3 -15 249.4 1.68
 -1 -3 -14 75.59 1.72
 -1 -3 -13 250.19 1.57
 -1 -3 -12 606.83 11.89
 -1 -3 -11 658.93 7.49
 -1 -3 -10 106.05 1.44
 -1 -3 -9 1040.2 11.76
 -1 -3 -8 516 6.42
 -1 -3 -7 631.27 5.7
 -1 -3 -6 138.31 1.2
 -1 -3 -5 1518.63 17.41
 -1 -3 -4 826.61 9.44
 -1 -3 -3 3356.18 37.97
 -1 -3 -2 1839.44 18.94
 -1 -3 -1 6009.39 80.58
 -1 -2 -51 9.16 2.13
 -1 -2 -49 19.18 2.49
 -1 -2 -48 11.01 2.87
 -1 -2 -47 19.18 2.41
 -1 -2 -46 41.4 2.43
 -1 -2 -45 10.83 1.96
 -1 -2 -43 17.82 1.75
 -1 -2 -42 61.42 2.34
 -1 -2 -39 28.23 1.85
 -1 -2 -38 46.44 1.53
 -1 -2 -37 200.11 2.71
 -1 -2 -36 85.24 1.86
 -1 -2 -35 45.15 1.76
 -1 -2 -34 81.88 1.57
 -1 -2 -33 19.92 1.41
 -1 -2 -32 19.48 1.43
 -1 -2 -31 10.89 1.69
 -1 -2 -30 30.41 2.11
 -1 -2 -29 4.82 1.38
 -1 -2 -28 157.28 1.75
 -1 -2 -26 52.41 1.49
 -1 -2 -25 58.44 2.22
 -1 -2 -24 122.65 3.31
 -1 -2 -23 25.9 1.25
 -1 -2 -22 120.34 1.6
 -1 -2 -21 549.21 3.95
 -1 -2 -20 106.11 1.51
 -1 -2 -19 1820.45 23.79
 -1 -2 -18 475.09 7.75
 -1 -2 -17 573.21 7.9
 -1 -2 -16 85.05 1.26
 -1 -2 -15 392.98 2.35
 -1 -2 -14 273.48 3.72
 -1 -2 -13 10.04 0.81
 -1 -2 -12 390.51 4.21
 -1 -2 -11 411.34 3.75
 -1 -2 -10 543.24 10.51
 -1 -2 -9 1192.83 11.32
 -1 -2 -8 1548.96 14.51
 -1 -2 -7 882.75 15.17
 -1 -2 -6 180.16 2.21
 -1 -2 -5 34.15 0.42
 -1 -2 -4 1252.82 8.06
 -1 -2 -3 5830.4 74.32
 -1 -2 -2 3931.22 21.98
 -1 -2 -1 23293.93 129.82
 -1 -1 -51 10.6 2.31
 -1 -1 -49 5.92 2.66
 -1 -1 -47 25.71 2.61
 -1 -1 -46 32.96 2.54
 -1 -1 -45 6.25 1.78
 -1 -1 -43 14.52 1.74
 -1 -1 -42 33.02 1.75
 -1 -1 -41 56.71 2.06
 -1 -1 -40 54.61 1.67
 -1 -1 -39 43.65 1.55
 -1 -1 -38 53.96 1.85
 -1 -1 -37 154.14 3.9
 -1 -1 -36 47.76 1.56
 -1 -1 -35 102.3 1.65
 -1 -1 -34 31.91 1.57
 -1 -1 -33 9.47 1.52
 -1 -1 -32 9 1.44
 -1 -1 -31 17.09 1.38
 -1 -1 -30 57 1.68
 -1 -1 -29 142.88 2.27
 -1 -1 -28 258.57 5.03
 -1 -1 -27 40.1 1.51
 -1 -1 -26 152.9 1.73
 -1 -1 -25 97.76 2.18
 -1 -1 -24 127.7 2.45
 -1 -1 -23 233.73 3.09
 -1 -1 -22 110.48 1.55
 -1 -1 -21 222.29 3.64
 -1 -1 -20 211.96 3.37
 -1 -1 -19 884.29 9.35
 -1 -1 -18 31.88 1.22
 -1 -1 -17 258.35 3.2
 -1 -1 -16 282.71 4.06
 -1 -1 -15 24.47 0.77
 -1 -1 -14 598.05 6.32
 -1 -1 -13 522.49 4.03
 -1 -1 -12 410.47 4.44
 -1 -1 -11 534 4.87
 -1 -1 -10 780.91 10.56
 -1 -1 -9 21.53 0.65
 -1 -1 -8 5202.2 60.05
 -1 -1 -7 1050.36 12.99
 -1 -1 -6 1918.19 15.8
 -1 -1 -5 552.16 7.93
 -1 -1 -4 751.91 6.41
 -1 -1 -3 2925.25 22.94
 -1 -1 -2 1019.59 5.3
 -1 -1 -1 1968.01 17
 0 0 2 160.91 2.06
 0 0 4 5347.38 20.6
 0 0 6 2047.36 14.92
 0 0 8 139.28 2.06
 0 0 10 3064.15 23.13
 0 0 12 107.26 2.69
 0 0 14 537.92 4.02
 0 0 16 690.34 4.71
 0 0 18 5746.16 36.31
 0 0 20 4166.7 41.03
 0 0 22 515.11 5.76
 0 0 24 124.08 2.19
 0 0 34 128.69 3.43
 0 0 38 662.15 15.43
 0 0 42 75.8 2.62
 0 0 46 52.18 6.49
 0 0 50 16.78 3.01
 0 1 1 1164.41 9.73
 0 1 2 2206.33 62.35
 0 1 3 1662.03 24.09
 0 1 4 2058.52 15.61
 0 1 5 1510.23 8.94
 0 1 6 5.98 1.17
 0 1 7 62.47 2.12
 0 1 8 2200.91 31.83
 0 1 9 1477.99 10.61
 0 1 10 171.77 2.46
 0 1 11 374.8 2.7
 0 1 12 1363.65 9.9
 0 1 13 227.24 2.25
 0 1 14 144.25 1.63
 0 1 15 1591.88 9.99
 0 1 17 190.76 1.21
 0 1 18 2.57 0.95
 0 1 19 111.57 1.34
 0 1 20 27.74 1.11
 0 1 21 10.23 1.01
 0 1 22 25.9 1.16
 0 1 23 29.66 1.1
 0 1 24 4.74 1.22
 0 1 25 34.64 1.05
 0 1 26 128.41 1.69
 0 1 27 52.49 1.15
 0 1 28 12.05 1.3
 0 1 29 129.16 1.61
 0 1 30 38.65 1.53
 0 1 32 11.1 1.33
 0 1 33 112.47 1.47
 0 1 34 45.04 1.52
 0 1 35 382.23 6.44
 0 1 36 3.64 1.6
 0 1 37 103.05 1.85
 0 1 38 11.34 1.45
 0 1 39 31.82 1.51
 0 1 40 125.47 2.05
 0 1 41 51.95 1.74
 0 1 42 14.54 1.69
 0 1 43 10.61 1.74
 0 1 45 4.34 1.72
 0 1 46 29.21 2.03
 0 1 47 83.69 3.88
 0 1 48 27.2 2.26
 0 1 50 11.79 2.23
 0 2 0 1586.63 10.76
 0 2 1 2406.85 27.75
 0 2 2 885.5 13.37
 0 2 3 2795.61 35.2
 0 2 4 1351.54 9.58
 0 2 6 958.42 6.88
 0 2 7 327.73 3.41
 0 2 8 152.74 1.04
 0 2 9 86.77 0.89
 0 2 10 1.66 0.63
 0 2 11 355.73 3.13
 0 2 12 830.69 5.78
 0 2 13 471.34 2.52
 0 2 14 1431.37 16.41
 0 2 15 292.29 3.44
 0 2 16 854.16 4.86
 0 2 17 280.26 2.36
 0 2 18 4.2 0.9
 0 2 19 1999.35 9.58
 0 2 20 1596.04 19.08
 0 2 21 329.75 2.75
 0 2 22 34.14 1
 0 2 23 15.59 1.05
 0 2 24 43.86 1.26
 0 2 25 2.94 1.06
 0 2 27 154.33 1.62
 0 2 29 59.18 1.34
 0 2 30 167.68 2.41
 0 2 31 12.85 1.21
 0 2 32 72.42 1.36
 0 2 33 17.6 1.59
 0 2 34 20.21 1.64
 0 2 35 36.67 1.48
 0 2 36 358.44 5.73
 0 2 37 59.25 2.02
 0 2 38 285.74 3.61
 0 2 39 110.27 1.96
 0 2 40 126.58 1.98
 0 2 41 69.75 2.62
 0 2 42 44.35 1.67
 0 2 43 4.57 1.75
 0 2 44 15.6 1.69
 0 2 45 4.8 2.3
 0 2 46 20.31 2.35
 0 2 47 6.27 2.07
 0 2 48 16.84 2.03
 0 2 49 7.95 2.24
 0 2 50 11.43 2.44
 0 3 1 237.25 5.38
 0 3 2 39.89 0.38
 0 3 3 288.31 4.37
 0 3 4 967.54 13.8
 0 3 5 1328.13 64.02
 0 3 6 49.59 1.13
 0 3 7 8193.53 111.74
 0 3 8 317.03 3.38
 0 3 9 1243.05 16.62
 0 3 10 3.68 0.53
 0 3 11 3562.25 28.27
 0 3 12 43.11 0.71
 0 3 13 116.02 2.03
 0 3 14 11.86 0.81
 0 3 15 383.62 4.11
 0 3 16 23.05 0.82
 0 3 17 224.64 2.49
 0 3 18 301.06 5.97
 0 3 19 169.93 3.2
 0 3 20 167.79 3.86
 0 3 21 17.29 1.04
 0 3 22 390.14 4.03
 0 3 23 5.3 1.13
 0 3 25 16.16 1
 0 3 26 107.43 1.39
 0 3 27 1550.76 15.57
 0 3 28 4.81 1.13
 0 3 29 19.33 1.23
 0 3 31 72.92 1.54
 0 3 32 6.67 1.24
 0 3 33 11.03 1.37
 0 3 34 25.23 1.48
 0 3 35 41.32 1.38
 0 3 36 34.11 1.4
 0 3 37 252.07 2.75
 0 3 38 103.43 2.06
 0 3 39 37.62 1.56
 0 3 40 22.94 1.61
 0 3 41 5.63 1.63
 0 3 42 7.76 1.63
 0 3 44 15.46 2.08
 0 3 45 61.23 2.21
 0 3 46 7.2 2.28
 0 3 47 64.42 3.43
 0 4 0 514.71 5.34
 0 4 1 1.21 0.41
 0 4 2 46.75 2.67
 0 4 3 1807.34 11.28
 0 4 4 773.46 10.13
 0 4 5 765.85 6.64
 0 4 6 363.42 7.34
 0 4 7 1.24 0.35
 0 4 8 1910.07 24.19
 0 4 9 21.64 1.28
 0 4 10 394.08 10.01
 0 4 11 36.73 0.86
 0 4 12 213.14 3.6
 0 4 13 117.48 1.59
 0 4 14 2.68 0.75
 0 4 15 85.82 1.44
 0 4 17 52.28 0.98
 0 4 18 302.11 2.83
 0 4 19 23.95 0.84
 0 4 20 140.8 1.66
 0 4 22 310.85 3.25
 0 4 23 141.28 1.65
 0 4 24 36.06 0.99
 0 4 25 173.59 2.09
 0 4 26 58.7 1.1
 0 4 27 12.71 1.05
 0 4 28 119.61 1.8
 0 4 30 13.08 1.26
 0 4 31 7.96 1.2
 0 4 33 8.31 1.61
 0 4 34 117.45 1.59
 0 4 36 21.21 1.47
 0 4 37 15.29 1.44
 0 4 38 45.99 1.47
 0 4 39 15.33 1.45
 0 4 40 20.49 1.49
 0 4 41 23.66 1.69
 0 4 42 11.34 1.61
 0 4 43 12.02 2.06
 0 4 44 4.63 1.91
 0 4 46 6.28 2.03
 0 4 47 9.27 1.84
 0 4 48 7.2 2.19
 0 4 51 11.86 1.99
 0 5 1 608.15 5.03
 0 5 2 130.83 1.52
 0 5 3 43.86 1.58
 0 5 4 305.07 3.18
 0 5 5 131.86 0.89
 0 5 6 1028.15 11.96
 0 5 7 385.46 14.18
 0 5 8 1222.06 14.5
 0 5 9 871.71 9.48
 0 5 10 101.65 2
 0 5 11 1139.43 14.78
 0 5 12 361.32 3.88
 0 5 13 66.59 1.04
 0 5 14 198.75 2.4
 0 5 15 58.34 0.87
 0 5 16 181.69 1.7
 0 5 17 29.73 0.74
 0 5 18 151.08 1.23
 0 5 19 2.14 0.83
 0 5 21 108.03 1.19
 0 5 22 111.5 1.62
 0 5 23 22.66 0.91
 0 5 25 47.35 1.02
 0 5 26 48.76 1.29
 0 5 27 226.6 3.38
 0 5 29 11.55 1.23
 0 5 30 46.44 1.49
 0 5 31 60.04 1.62
 0 5 32 17.85 1.2
 0 5 33 69.62 1.36
 0 5 34 12.41 1.5
 0 5 35 65.17 1.52
 0 5 36 166.76 3.56
 0 5 37 17.37 1.38
 0 5 38 6.18 1.44
 0 5 39 4.46 1.5
 0 5 40 66.86 2.06
 0 5 42 12.09 2.7
 0 5 45 16.5 1.75
 0 5 46 25.77 2.15
 0 5 47 82.76 2
 0 5 48 9.17 1.87
 0 5 49 8.28 1.86
 0 5 50 28.76 1.89
 0 6 2 806.38 4.67
 0 6 3 40.48 0.42
 0 6 4 257.28 2.51
 0 6 5 958.05 9.98
 0 6 6 104.57 0.97
 0 6 7 201.06 1.15
 0 6 8 434.82 5.52
 0 6 9 69.69 1.16
 0 6 10 68.21 1.91
 0 6 11 382.2 3.39
 0 6 12 47.87 1.34
 0 6 13 8.33 0.9
 0 6 14 194.87 2.67
 0 6 15 254.85 2.76
 0 6 17 12.91 0.8
 0 6 18 285.91 2.24
 0 6 19 39.53 0.94
 0 6 20 33.83 1.08
 0 6 22 5.68 0.81
 0 6 23 7.08 0.96
 0 6 24 62.95 1.38
 0 6 25 8.63 1.12
 0 6 26 11.97 1.17
 0 6 27 10.42 1.13
 0 6 29 32.3 2.01
 0 6 30 20.58 1.36
 0 6 31 36.83 2.11
 0 6 32 216.09 2.35
 0 6 33 8.58 1.37
 0 6 34 39.04 1.61
 0 6 36 3.76 1.4
 0 6 37 71.63 1.62
 0 6 38 3.17 1.51
 0 6 40 56.08 1.77
 0 6 41 21.46 1.92
 0 6 44 42.36 1.77
 0 6 45 5.7 2.42
 0 6 47 7.79 1.95
 0 6 48 16.65 1.9
 0 6 49 7.11 2.03
 0 7 1 595.44 5.72
 0 7 2 668.07 9.9
 0 7 3 1707.35 30.78
 0 7 4 2.17 0.3
 0 7 5 121.58 1.7
 0 7 6 4.75 0.48
 0 7 7 177.11 2.72
 0 7 9 14.42 0.68
 0 7 10 10.12 0.75
 0 7 11 7.28 0.77
 0 7 12 7.95 0.83
 0 7 13 222.39 3.44
 0 7 14 28.7 1.17
 0 7 15 233.16 2.56
 0 7 16 69.24 1.77
 0 7 17 974.01 7.35
 0 7 18 151.29 2.74
 0 7 19 58.97 1.1
 0 7 20 321.97 3.5
 0 7 21 129.5 1.66
 0 7 22 26.92 0.83
 0 7 23 14.29 1.04
 0 7 25 13.02 0.93
 0 7 26 119.86 1.86
 0 7 27 6.07 1.17
 0 7 28 170.24 3.02
 0 7 29 52.63 1.91
 0 7 30 115.08 2.6
 0 7 31 46.13 1.23
 0 7 32 48.37 1.34
 0 7 33 29.28 1.23
 0 7 34 46.34 1.31
 0 7 35 134.49 1.67
 0 7 36 11.37 1.39
 0 7 37 19.77 1.57
 0 7 38 46.84 1.86
 0 7 39 3.44 1.56
 0 7 40 32.12 1.66
 0 7 42 15.05 1.79
 0 7 44 8.29 1.9
 0 7 45 13.63 1.68
 0 7 48 7.9 2.08
 0 7 49 20 2.89
 0 8 0 287.99 1.5
 0 8 1 6.17 0.78
 0 8 2 27.85 0.98
 0 8 3 176.8 1.37
 0 8 4 415.66 6.61
 0 8 5 13.6 0.55
 0 8 6 50.26 1.34
 0 8 7 2.4 0.53
 0 8 8 31.19 1.04
 0 8 9 237.66 4
 0 8 10 18.73 0.89
 0 8 11 2.69 0.74
 0 8 12 38.4 1.47
 0 8 13 4.91 0.84
 0 8 14 251.98 2.48
 0 8 17 95.85 1.53
 0 8 18 15.29 0.69
 0 8 19 11.62 0.76
 0 8 20 110.85 1.91
 0 8 21 52.79 1.08
 0 8 22 91.38 1.1
 0 8 23 161.76 3.48
 0 8 26 5.81 0.88
 0 8 28 9.14 0.97
 0 8 29 185.78 2.7
 0 8 31 70.74 1.3
 0 8 32 119.7 1.99
 0 8 34 22.89 1.44
 0 8 35 70.44 1.4
 0 8 36 2.89 1.39
 0 8 37 22.54 1.42
 0 8 38 28.08 1.4
 0 8 40 4.92 1.76
 0 8 41 13.71 1.51
 0 8 42 7.71 1.56
 0 8 44 22.26 1.78
 0 8 47 8.56 2.03
 0 9 1 186.19 1.78
 0 9 3 13.95 0.79
 0 9 4 207.48 2.01
 0 9 5 9.98 1.18
 0 9 6 49.86 4.52
 0 9 8 237.16 3.24
 0 9 9 498.66 5.31
 0 9 10 182.83 1.53
 0 9 11 24.08 0.68
 0 9 12 42.5 0.93
 0 9 13 16.66 0.85
 0 9 14 9.89 0.89
 0 9 15 25.36 1.61
 0 9 16 305.13 9.08
 0 9 17 10.97 1.23
 0 9 18 148.43 3.61
 0 9 19 348.71 3.09
 0 9 21 41.6 1.35
 0 9 22 65.66 1.47
 0 9 23 13.42 0.93
 0 9 24 20.85 0.96
 0 9 25 32.94 1.05
 0 9 26 91.87 1.8
 0 9 27 155.21 1.76
 0 9 28 2.66 1.22
 0 9 29 263.85 4.16
 0 9 30 52.06 1.8
 0 9 32 86.41 3.18
 0 9 33 87.53 2.37
 0 9 34 40.63 1.6
 0 9 35 13.91 1.22
 0 9 36 4.15 1.35
 0 9 37 160.38 3.67
 0 9 38 46.5 1.58
 0 9 39 4.64 1.46
 0 9 42 23.53 2.06
 0 9 44 41.33 1.95
 0 9 45 4.87 2.04
 0 9 46 9.77 1.98
 0 9 47 155.81 3.93
 0 10 0 12.66 1.37
 0 10 1 3.69 0.62
 0 10 2 45.28 1.66
 0 10 3 189.6 2.72
 0 10 4 57.25 1.35
 0 10 6 13.15 0.97
 0 10 7 122.07 4.42
 0 10 8 493.93 7.42
 0 10 9 1286.39 16.58
 0 10 10 1487.73 17.83
 0 10 11 345.68 5.44
 0 10 12 115.66 2.57
 0 10 13 202.48 2.75
 0 10 14 145.16 1.77
 0 10 15 194.43 3.67
 0 10 16 125.14 2.98
 0 10 17 29.81 1.34
 0 10 18 14.61 1.65
 0 10 19 15.31 0.78
 0 10 20 5.73 1.49
 0 10 21 227.68 4.96
 0 10 22 19.28 1.15
 0 10 23 10.57 1.35
 0 10 24 180.72 2.99
 0 10 25 42.39 1.21
 0 10 26 27.32 1.12
 0 10 27 70.2 1.97
 0 10 28 244.84 3.78
 0 10 29 260.55 3.14
 0 10 30 151.35 6.08
 0 10 35 9.22 2.07
 0 10 38 21.8 3.25
 0 10 39 27.34 1.87
 0 10 40 10.04 1.87
 0 10 41 5.64 1.8
 0 10 44 34.7 1.92
 0 10 45 8.74 2.31
 0 11 1 241.18 7.18
 0 11 2 96.93 2.04
 0 11 3 27.63 0.74
 0 11 4 138.79 3.73
 0 11 5 219.1 3.08
 0 11 6 16.54 0.75
 0 11 7 502.99 2.18
 0 11 8 21.79 0.8
 0 11 9 111.13 6.09
 0 11 10 50.83 2.61
 0 11 11 399.4 10.18
 0 11 13 24 1.43
 0 11 15 50.94 1.8
 0 11 17 44.14 1.28
 0 11 18 3.05 1.03
 0 11 19 9.71 1.14
 0 11 20 10.73 1.19
 0 11 22 6.55 1.31
 0 11 23 167.69 6.96
 0 11 24 123.47 3.57
 0 11 25 81.41 2.17
 0 11 26 20.61 0.95
 0 11 27 335 3.93
 0 11 28 4.92 1.49
 0 11 29 18.74 1.23
 0 11 30 70.06 2.38
 0 11 32 12.71 1.32
 0 11 33 17.41 2.38
 0 11 35 40.89 2.18
 0 11 39 9.46 1.59
 0 11 41 10.76 1.69
 0 11 42 7.72 1.88
 0 11 43 14.53 1.79
 0 11 44 7.38 2.01
 0 11 45 39.81 2.09
 0 12 0 14.33 1.05
 0 12 1 179.88 5.44
 0 12 2 68.73 2.45
 0 12 3 56.88 2.71
 0 12 5 249.17 1.91
 0 12 6 212.64 1.75
 0 12 10 865.79 16.42
 0 12 11 36.82 1.32
 0 12 13 2.83 0.69
 0 12 15 33.41 2.09
 0 12 16 3.25 1.29
 0 12 17 29.61 1.55
 0 12 19 135.7 5.03
 0 12 20 23.2 1.13
 0 12 21 68.51 1.85
 0 12 22 19.87 1.37
 0 12 23 104.02 5.93
 0 12 24 13.75 1.4
 0 12 26 110.09 4.33
 0 12 27 42.43 3.69
 0 12 28 251.73 3.61
 0 12 29 47.55 1.4
 0 12 30 165.37 4.89
 0 12 32 5.46 1.07
 0 12 33 19.39 1.86
 0 12 34 7.37 1
 0 12 35 7.23 1.04
 0 12 36 34.76 1.67
 0 12 37 10.09 1.43
 0 12 39 8.31 1.6
 0 12 40 30.26 1.6
 0 12 42 9.92 1.35
 0 12 43 16.2 2.06
 0 12 44 22.31 2.11
 0 13 1 25.48 0.9
 0 13 2 91.77 3.54
 0 13 3 15.95 1.37
 0 13 4 3.02 0.88
 0 13 6 74.37 10.41
 0 13 7 0.98 0.43
 0 13 8 16.69 3.12
 0 13 9 8.9 0.97
 0 13 10 49.67 1.29
 0 13 11 117.91 3.49
 0 13 12 16.75 2.85
 0 13 14 87.07 2.64
 0 13 15 57.76 2.18
 0 13 16 86.61 2.87
 0 13 17 20.47 2.23
 0 13 18 83.02 3.37
 0 13 19 107.6 2.3
 0 13 20 21.15 1.12
 0 13 21 29.64 1.21
 0 13 22 6.11 1.32
 0 13 23 3.9 1.3
 0 13 24 9.85 1.29
 0 13 25 7.38 1.35
 0 13 27 3.98 1.51
 0 13 28 47.76 2.69
 0 13 29 58.09 1.73
 0 13 30 38.22 1.65
 0 13 32 3.37 1.08
 0 13 35 2.62 1.16
 0 13 36 26.09 1.25
 0 13 37 77.11 2.71
 0 13 38 13.87 1.91
 0 13 40 5.56 2.25
 0 13 41 32.8 2.25
 0 13 43 16.27 2.28
 0 14 0 269.39 2.95
 0 14 1 4.26 1.67
 0 14 3 109.29 4.58
 0 14 4 60.61 2.1
 0 14 5 2.01 0.62
 0 14 6 39.68 3.79
 0 14 7 19.46 2.29
 0 14 8 20.76 2.69
 0 14 9 9.7 1.5
 0 14 10 141.56 7.35
 0 14 12 106.71 1.78
 0 14 13 34.69 7.55
 0 14 14 4.04 0.71
 0 14 15 6.84 3.02
 0 14 17 4.21 1.09
 0 14 18 47.76 3.47
 0 14 19 8.09 1.01
 0 14 20 43.77 2.48
 0 14 21 11.54 1.34
 0 14 24 27.85 1.72
 0 14 25 5.23 1.48
 0 14 26 85.7 2.2
 0 14 28 19.75 1.8
 0 14 29 4.85 1.58
 0 14 32 11.8 1.67
 0 14 38 20 2.07
 0 14 39 15.72 3.29
 0 15 1 341.58 2.85
 0 15 2 9.04 2.09
 0 15 3 127.02 2.71
 0 15 8 45.96 3.58
 0 15 10 8.88 1.79
 0 15 11 7.1 3.23
 0 15 13 19.63 1.68
 0 15 15 35.72 4.73
 0 15 17 168.79 2.57
 0 15 18 57.14 2.69
 0 15 21 65.31 2.82
 0 15 22 5.02 1.32
 0 15 23 3.39 1.63
 0 15 25 7.5 1.59
 0 15 27 6.23 1.62
 0 15 28 6.6 1.6
 0 15 29 5.21 1.94
 0 15 35 26.59 2.16
 0 15 36 17.99 3.68
 0 15 37 7.8 2.25
 0 15 38 5.26 2.39
 0 16 0 9.38 1.76
 0 16 1 29.2 4.02
 0 16 3 4.28 0.96
 0 16 4 11.64 1.47
 0 16 5 1.54 0.69
 0 16 7 10.82 1.95
 0 16 8 29.97 4.12
 0 16 9 37.09 3.1
 0 16 12 26.12 3.79
 0 16 14 7.55 1.68
 0 16 15 10.46 3.24
 0 16 16 31.69 2.33
 0 16 17 12.41 0.8
 0 16 21 8.64 2.1
 0 16 22 3.77 1.26
 0 16 24 13.1 2.35
 0 16 29 16.29 1.77
 0 16 32 22.08 1.94
 0 17 1 2.84 1.23
 0 17 3 8.65 0.85
 0 17 5 13.68 2.33
 0 17 6 49.62 7.02
 0 17 7 29.09 2.73
 0 17 8 28.37 2.43
 0 17 10 25.37 6.55
 0 17 13 25.4 3.44
 0 17 14 18.09 3.08
 0 17 15 29.94 4.1
 0 17 17 5.67 2.19
 0 17 18 2.45 0.91
 0 17 19 19.08 2.19
 0 17 21 4.33 1.15
 0 17 24 3.44 1.38
 0 17 25 10.42 1.43
 0 17 26 32.43 1.91
 0 17 31 4.59 1.9
 0 18 7 11.79 2.01
 0 18 9 10.95 2.16
 0 18 10 44.72 10.07
 0 18 11 7.08 3.52
 0 18 14 14.15 5.69
 0 18 15 5.2 1.14
 0 18 16 5.87 2.11
 0 18 17 4.89 1.21
 0 18 18 4.16 1.34
 0 18 21 7.78 1.95
 0 18 24 3.43 1.39
 0 18 25 12.18 2.5
 0 18 29 7.2 1.66
 0 18 30 3.78 1.81
 0 19 1 3.32 1.14
 0 19 2 25.29 2.43
 0 19 4 5.92 2.83
 0 19 7 19.03 4.48
 0 19 11 7.11 3.53
 0 19 18 5.88 1.76
 0 19 19 22.76 1.97
 0 19 23 34.64 2.48
 0 19 27 8.21 3.01
 0 19 28 5.18 2.36
 0 20 1 47.97 4.81
 0 20 2 6.07 1.39
 0 20 4 4.46 1.42
 0 20 5 14.39 1.96
 0 20 6 7.36 2.07
 0 20 11 5.92 2.51
 0 20 19 53.52 9.25
 0 20 20 10.47 4.75
 0 20 21 11.67 3.12
 0 20 22 9.69 3.2
 0 21 1 5.57 1.87
 0 21 2 4.68 0.97
 0 21 3 59.13 4.66
 0 21 6 10.22 4.56
 0 21 14 14.35 2.7
 0 21 15 11.85 3.34
 0 21 17 40.92 7.46
 0 21 18 21.51 3.23
 0 22 2 4.47 1.82
 0 22 4 9.47 2.9
 0 22 7 9.78 2.29
 0 22 14 14.24 2.83
 1 0 1 227.48 3.2
 1 0 2 1757.11 12.82
 1 0 3 640.52 3.46
 1 0 4 4.28 0.44
 1 0 5 7.66 0.5
 1 0 6 24.46 0.54
 1 0 7 256.68 6.08
 1 0 8 3221.41 27.06
 1 0 9 214.38 2.65
 1 0 10 538.85 11.05
 1 0 11 481.75 6.25
 1 0 12 161.21 2.22
 1 0 13 617.91 6.13
 1 0 14 97.84 1.1
 1 0 15 13.19 0.85
 1 0 17 1025.42 18.54
 1 0 18 2162.1 21.61
 1 0 19 132.38 1.36
 1 0 20 468.26 5.32
 1 0 21 1234.04 12.55
 1 0 22 21.87 1.09
 1 0 23 45.34 1.24
 1 0 24 3.92 1.19
 1 0 27 16.56 1.44
 1 0 28 534.25 3.73
 1 0 29 63.45 1.66
 1 0 30 52.25 1.53
 1 0 31 143.42 3
 1 0 32 42.29 1.45
 1 0 33 4.07 1.45
 1 0 34 9.06 1.56
 1 0 35 368.96 5.94
 1 0 36 186.1 3.08
 1 0 37 87.89 2.92
 1 0 38 219.83 5.59
 1 0 39 404.78 7.05
 1 0 40 79.19 1.82
 1 0 42 16.07 1.72
 1 0 43 16.9 1.74
 1 0 46 24.44 1.96
 1 0 47 5.58 2.61
 1 0 48 61.98 2.61
 1 0 49 26.61 2.54
 1 1 0 270.11 2.26
 1 1 1 1986.88 17.32
 1 1 2 1020.78 10.62
 1 1 3 2992.07 23.35
 1 1 4 750.15 7.07
 1 1 5 537.42 7.23
 1 1 6 1954.83 12.24
 1 1 7 1044.82 12.33
 1 1 8 5182 35.78
 1 1 9 21.38 0.64
 1 1 10 777.47 5.79
 1 1 11 540.64 9.83
 1 1 12 407.6 4.42
 1 1 13 530.15 3.81
 1 1 14 616.14 6.12
 1 1 15 25.64 0.74
 1 1 16 282.95 1.95
 1 1 17 258.86 1.76
 1 1 18 33.56 0.94
 1 1 19 862.46 10.63
 1 1 20 213.99 1.78
 1 1 21 228.55 3.07
 1 1 22 110.22 2.07
 1 1 23 239.43 3.85
 1 1 24 127.52 1.65
 1 1 25 101.08 1.86
 1 1 26 149.4 3.32
 1 1 27 38.03 1.48
 1 1 28 255 2.57
 1 1 29 141.19 1.53
 1 1 30 59 1.92
 1 1 31 17.1 1.35
 1 1 32 8.47 1.34
 1 1 33 8.98 1.37
 1 1 34 32.23 1.55
 1 1 35 98.9 1.73
 1 1 36 46 1.65
 1 1 37 149.53 2.91
 1 1 38 55.9 1.96
 1 1 39 47.14 1.55
 1 1 40 55.87 1.6
 1 1 41 58.32 1.74
 1 1 42 31.63 1.74
 1 1 43 11.11 1.68
 1 1 46 33.82 2.52
 1 1 47 23.37 2.2
 1 1 49 8.99 2.61
 1 1 50 6.37 2.41
 1 1 51 10.52 2.5
 1 2 0 3427.42 11.16
 1 2 1 24013.33 272.48
 1 2 2 3983.33 44.34
 1 2 3 5850.56 65.13
 1 2 4 1254.93 8.18
 1 2 5 34.37 0.74
 1 2 6 181.24 2.03
 1 2 7 883.86 12.64
 1 2 8 1526.16 8.74
 1 2 9 1160.18 14.07
 1 2 10 529.14 4.74
 1 2 11 415.62 4.71
 1 2 12 386.87 3.87
 1 2 13 9.99 0.6
 1 2 14 276.4 2.89
 1 2 15 391.12 3.71
 1 2 16 86.82 1.05
 1 2 17 574.84 5.01
 1 2 18 488.01 4.03
 1 2 19 1810.66 12.36
 1 2 20 101.06 1.41
 1 2 21 538.65 3.49
 1 2 22 121.42 1.94
 1 2 23 24.75 1.16
 1 2 24 122.19 2.07
 1 2 25 58.77 1.52
 1 2 26 53.33 1.39
 1 2 28 159.42 2.15
 1 2 29 3.89 1.3
 1 2 30 30.78 1.43
 1 2 31 8.38 1.28
 1 2 32 18.4 1.32
 1 2 33 17.72 1.36
 1 2 34 82.46 1.63
 1 2 35 46.3 2
 1 2 36 85.37 3.3
 1 2 37 188.21 3.6
 1 2 38 46.92 1.62
 1 2 39 28.31 1.51
 1 2 42 61.44 1.99
 1 2 43 18.26 1.87
 1 2 45 9.37 2.22
 1 2 46 49.51 2.24
 1 2 47 16.6 2.2
 1 2 48 11.47 2.57
 1 2 49 20.51 2.29
 1 2 51 9 2.98
 1 3 0 1155.79 6.37
 1 3 1 6207.73 43.83
 1 3 2 1826.12 16.79
 1 3 3 3354.32 25.62
 1 3 4 828.08 11.73
 1 3 5 1517.47 15.2
 1 3 6 139.92 0.82
 1 3 7 614.68 3.92
 1 3 8 511.68 3.38
 1 3 9 1023.78 10.61
 1 3 10 103.53 1.72
 1 3 11 654.12 5.27
 1 3 12 617.64 7.65
 1 3 13 252.92 2.44
 1 3 14 75.46 1.19
 1 3 15 252.57 2.64
 1 3 16 434.58 3.33
 1 3 17 596.29 4.37
 1 3 18 149.78 2.31
 1 3 19 519.08 5.19
 1 3 20 91.73 1.68
 1 3 21 63.32 1.48
 1 3 22 56.86 1.08
 1 3 23 14.87 1.03
 1 3 24 10.33 1.18
 1 3 25 5.13 1.12
 1 3 26 18.12 1.15
 1 3 27 14.17 1.28
 1 3 28 243.96 2.57
 1 3 29 74.63 1.71
 1 3 30 17.87 1.31
 1 3 31 25.46 1.52
 1 3 32 9.91 1.28
 1 3 33 8.97 1.35
 1 3 34 129.25 2.6
 1 3 35 62.13 1.5
 1 3 36 33.06 1.3
 1 3 37 93.45 1.58
 1 3 38 55.73 1.68
 1 3 39 128.99 1.79
 1 3 41 7.86 1.55
 1 3 42 9.07 1.87
 1 3 43 23.04 1.89
 1 3 44 25.78 1.93
 1 3 45 37.04 2.46
 1 3 46 24.72 2.34
 1 3 47 24.43 2.24
 1 3 48 37.04 3.06
 1 3 49 10.31 2.9
 1 4 0 31.16 0.57
 1 4 1 1105.59 9.97
 1 4 2 2852.86 15.8
 1 4 3 210.05 2.98
 1 4 4 81.96 0.4
 1 4 5 1043.91 7.6
 1 4 6 439.26 6.16
 1 4 7 19.2 0.4
 1 4 8 533.02 4.84
 1 4 9 577.99 6.69
 1 4 10 255.38 3.86
 1 4 11 37.92 1
 1 4 12 79.29 0.97
 1 4 13 1030.29 11.53
 1 4 14 719.61 7.67
 1 4 15 130.98 0.99
 1 4 16 263.31 4.83
 1 4 17 778.77 9.39
 1 4 18 74.34 0.91
 1 4 19 14.16 1.01
 1 4 20 344.57 1.93
 1 4 21 273.82 3.58
 1 4 22 218.45 2.43
 1 4 23 66.1 2.25
 1 4 25 50.47 1.47
 1 4 26 62.45 1.33
 1 4 27 45.44 1.22
 1 4 28 5.08 1.35
 1 4 29 3.74 1.19
 1 4 30 64.71 1.74
 1 4 31 120.58 1.59
 1 4 32 35.86 1.4
 1 4 33 79.57 1.55
 1 4 35 65.49 1.61
 1 4 36 4.32 1.3
 1 4 37 140.8 2.36
 1 4 38 24.22 1.45
 1 4 39 23.68 1.66
 1 4 40 79.84 1.85
 1 4 41 37.83 1.86
 1 4 42 15.18 1.85
 1 4 43 29.33 1.89
 1 4 45 23.91 2.15
 1 4 46 19.26 2.5
 1 4 47 8.77 2.25
 1 4 49 13.51 2.06
 1 5 0 826.37 13.52
 1 5 1 222.37 3.68
 1 5 2 773.47 8.2
 1 5 3 80.97 0.99
 1 5 4 34.24 0.41
 1 5 5 60.09 0.46
 1 5 6 239.37 1.94
 1 5 7 135.62 1.03
 1 5 8 1026.15 8.71
 1 5 9 466.49 4.75
 1 5 10 388.83 3.19
 1 5 11 30.32 0.49
 1 5 12 43.81 0.7
 1 5 13 25.51 0.94
 1 5 14 34.24 0.58
 1 5 15 97.33 1.01
 1 5 16 573.24 4.21
 1 5 17 199.73 1.51
 1 5 18 350.46 1.75
 1 5 19 382.1 4.21
 1 5 20 115.4 1.23
 1 5 21 11.65 1.02
 1 5 22 11.52 0.89
 1 5 23 49.07 1.02
 1 5 24 140.97 1.47
 1 5 25 84.27 1.67
 1 5 26 338.8 3.44
 1 5 27 26.85 1.16
 1 5 28 84.41 2.72
 1 5 29 145.52 2.48
 1 5 30 88.26 1.56
 1 5 31 46.12 1.35
 1 5 32 52.85 2.21
 1 5 33 51.06 1.64
 1 5 34 127.49 2.12
 1 5 35 14.29 1.34
 1 5 36 10.06 1.57
 1 5 37 129.69 2.18
 1 5 38 47.51 1.69
 1 5 39 76.16 1.79
 1 5 40 22.06 1.69
 1 5 41 18.19 1.73
 1 5 42 9.53 1.77
 1 5 45 20.87 2.44
 1 5 46 22.91 1.99
 1 5 48 17.09 2.04
 1 5 49 15.56 2.09
 1 6 0 537.63 4.06
 1 6 1 43.89 0.81
 1 6 2 654.19 5.18
 1 6 3 584.24 9.8
 1 6 4 372.74 5.66
 1 6 5 259.22 2.6
 1 6 6 272.12 3.94
 1 6 7 134.39 1.83
 1 6 8 422.95 4.07
 1 6 9 58.71 1
 1 6 10 516.52 6.48
 1 6 11 86.78 1.28
 1 6 12 145.93 0.94
 1 6 13 150.84 1.15
 1 6 14 1.59 0.46
 1 6 15 106.18 1.12
 1 6 16 62.29 0.81
 1 6 17 56.66 1.09
 1 6 18 95.67 1.73
 1 6 19 27.97 0.91
 1 6 20 133.07 1.61
 1 6 21 144.22 1.99
 1 6 22 133.52 1.4
 1 6 23 137.3 1.68
 1 6 24 112.01 1.88
 1 6 25 31.78 1.3
 1 6 26 95.3 3.21
 1 6 27 37.68 1.27
 1 6 28 55.93 2.55
 1 6 29 6.43 1.45
 1 6 30 211.01 3.33
 1 6 31 12.02 1.18
 1 6 32 68.6 1.58
 1 6 33 18.85 1.25
 1 6 34 77.76 1.54
 1 6 35 43.69 2.21
 1 6 36 56.37 1.64
 1 6 37 6.24 1.61
 1 6 38 38.63 1.67
 1 6 39 18.26 1.87
 1 6 40 11.68 1.68
 1 6 41 13.06 1.81
 1 6 42 4.67 2.18
 1 6 43 9.7 1.87
 1 6 44 40.2 2.86
 1 6 45 16.28 2.06
 1 6 46 6.44 2.03
 1 6 50 20.31 1.86
 1 7 0 721.9 5.78
 1 7 1 97.29 3.09
 1 7 2 169.28 0.96
 1 7 3 166.94 1.05
 1 7 4 28.04 0.73
 1 7 5 216.39 4.58
 1 7 6 3.54 0.4
 1 7 7 78.38 2.88
 1 7 8 129.89 2.04
 1 7 9 8.04 0.6
 1 7 10 1854 30.92
 1 7 11 200.94 3.93
 1 7 12 70.48 0.98
 1 7 13 285.91 5.16
 1 7 14 42 2.69
 1 7 15 112.14 0.83
 1 7 16 12.13 0.62
 1 7 17 19.86 0.81
 1 7 18 139.22 1.34
 1 7 19 49.53 0.82
 1 7 20 230.52 1.55
 1 7 21 134.32 1.91
 1 7 22 31.31 0.98
 1 7 23 7.22 0.96
 1 7 24 26.03 1.22
 1 7 25 23.72 1.09
 1 7 26 44.54 1.21
 1 7 27 2.76 1.2
 1 7 28 232.74 5.56
 1 7 29 147.03 3.33
 1 7 30 89.49 1.43
 1 7 31 29.99 1.19
 1 7 32 33.06 1.58
 1 7 33 29.98 1.42
 1 7 34 20.31 1.39
 1 7 35 13.32 1.76
 1 7 36 113.7 2.77
 1 7 37 87.54 2.04
 1 7 38 70.59 2.1
 1 7 39 15.58 1.64
 1 7 41 7.69 1.81
 1 7 42 6.55 1.87
 1 7 45 13.56 2.24
 1 7 46 15.85 1.72
 1 7 47 23.52 1.91
 1 7 48 86.81 2.11
 1 7 49 29.26 1.86
 1 8 0 11.65 0.6
 1 8 1 41.45 0.52
 1 8 2 117.72 1.89
 1 8 3 49.48 0.94
 1 8 4 237.15 5.46
 1 8 5 85.73 4.73
 1 8 6 126.17 3.95
 1 8 7 333.37 5.9
 1 8 8 203.5 2.98
 1 8 9 707.16 11.57
 1 8 10 18.47 0.91
 1 8 11 595.27 2.62
 1 8 12 333.87 2.2
 1 8 13 39.96 3.03
 1 8 14 67.1 1
 1 8 15 25.64 0.91
 1 8 16 55.96 1.2
 1 8 17 91.53 2.34
 1 8 18 26.01 0.68
 1 8 19 76.55 1.15
 1 8 20 88.68 1.41
 1 8 21 18.49 0.9
 1 8 22 40.65 0.93
 1 8 23 26.52 0.99
 1 8 24 18.22 0.81
 1 8 25 235.04 3.92
 1 8 26 3.58 0.89
 1 8 27 188.1 2.05
 1 8 28 6.42 1.05
 1 8 29 47.86 1.53
 1 8 30 32.64 1.15
 1 8 31 4.72 1.16
 1 8 32 33.76 1.23
 1 8 33 5.04 1.43
 1 8 34 12.19 1.43
 1 8 35 35.1 1.52
 1 8 36 14.72 1.75
 1 8 37 70.25 2.93
 1 8 38 37.42 2.03
 1 8 41 6.91 1.61
 1 8 42 4.7 2.02
 1 8 43 6.75 1.6
 1 8 44 16.68 1.63
 1 8 45 45.81 2.02
 1 8 47 24.02 1.88
 1 9 0 45.3 0.51
 1 9 1 256.14 6.21
 1 9 2 534.72 13.44
 1 9 3 125.83 9.16
 1 9 4 163.18 7.97
 1 9 5 91.47 2.81
 1 9 6 291.51 9.39
 1 9 7 492.5 13.4
 1 9 8 308.63 10.25
 1 9 9 577.4 20.01
 1 9 10 413.92 2.14
 1 9 11 319.32 8.02
 1 9 12 250.14 5.84
 1 9 13 48 1.46
 1 9 14 180.23 3.54
 1 9 15 52.07 1.61
 1 9 16 119.15 3.6
 1 9 17 61.02 3.7
 1 9 18 43.97 1.19
 1 9 19 156.85 6.38
 1 9 20 52.65 2.03
 1 9 21 65.85 1.5
 1 9 22 14.24 1.05
 1 9 23 59.63 1.24
 1 9 24 42.67 0.91
 1 9 25 40.3 0.88
 1 9 26 95.41 2.64
 1 9 27 181.93 4.08
 1 9 28 183.81 3.63
 1 9 29 317.42 5.17
 1 9 30 8.15 1.03
 1 9 31 52.42 1.74
 1 9 32 2.77 1.16
 1 9 33 52.7 1.35
 1 9 34 61.66 2.12
 1 9 35 10.67 2.5
 1 9 36 13.64 1.37
 1 9 37 9.02 1.34
 1 9 39 30.94 1.47
 1 9 40 11.2 1.45
 1 9 42 4.97 1.98
 1 9 44 5.12 1.88
 1 9 45 32.67 2.01
 1 9 46 14.36 1.67
 1 10 0 546.7 12.21
 1 10 1 42.09 1.09
 1 10 2 6.23 0.85
 1 10 3 14.76 0.94
 1 10 4 89.63 1.41
 1 10 5 13.65 0.72
 1 10 6 151.27 4.37
 1 10 7 156.84 3.44
 1 10 8 38.29 1.62
 1 10 9 179.14 1.25
 1 10 10 33.97 1.1
 1 10 11 106.11 3.68
 1 10 12 14.74 0.76
 1 10 13 35.09 1.1
 1 10 14 35.13 0.93
 1 10 15 9.81 0.69
 1 10 16 24.87 0.83
 1 10 17 42.92 1.11
 1 10 18 248.58 3.51
 1 10 19 68.72 1.73
 1 10 20 6.56 0.84
 1 10 21 29.65 1.28
 1 10 22 5.02 1.07
 1 10 23 16.79 0.68
 1 10 24 81.4 2.45
 1 10 25 69.76 1.56
 1 10 26 126.71 2.63
 1 10 27 225.72 5.49
 1 10 28 21.61 1.64
 1 10 29 39.98 1.02
 1 10 30 3.58 0.98
 1 10 31 72.26 2.9
 1 10 32 14 1.07
 1 10 33 34.33 1.44
 1 10 35 28.01 1.25
 1 10 36 30.55 1.69
 1 10 37 30.18 1.76
 1 10 38 36.15 1.83
 1 10 39 19.14 1.66
 1 10 41 4.09 1.63
 1 10 42 38.5 2.27
 1 10 43 9.3 1.53
 1 10 44 27.19 1.61
 1 10 45 31.94 1.94
 1 10 46 15.61 1.65
 1 11 0 19.25 1.81
 1 11 1 23.99 1.17
 1 11 2 74.62 1.33
 1 11 3 56.76 4.7
 1 11 4 9.37 1.31
 1 11 5 127.44 1.42
 1 11 6 2.06 0.54
 1 11 7 53.55 5.48
 1 11 8 174.14 6.52
 1 11 9 300.97 13.54
 1 11 10 142.36 3.79
 1 11 11 22.5 0.76
 1 11 12 102.92 3.44
 1 11 13 6.54 0.8
 1 11 14 74.13 3.1
 1 11 15 228.99 8.59
 1 11 16 7.04 1.98
 1 11 17 37.73 1.05
 1 11 18 137.12 2.94
 1 11 19 15.47 0.97
 1 11 20 9.48 1.09
 1 11 21 21.84 1.76
 1 11 22 57.77 3.61
 1 11 23 24.4 1.68
 1 11 24 14.57 1.19
 1 11 25 27.66 2.36
 1 11 26 13.32 1.55
 1 11 27 13.71 0.9
 1 11 28 65.12 1.74
 1 11 29 55.26 2.15
 1 11 30 119.13 2.06
 1 11 31 17.94 1.14
 1 11 32 11.88 1.3
 1 11 33 29.33 1.97
 1 11 34 23.28 1.91
 1 11 36 37.27 1.56
 1 11 37 22.13 1.53
 1 11 38 21.12 1.29
 1 11 39 6.74 1.33
 1 11 40 36.17 1.45
 1 11 42 8.28 1.52
 1 11 43 5.72 1.5
 1 11 44 3.72 1.66
 1 11 45 8.3 1.62
 1 12 0 326.5 9.26
 1 12 1 121.98 3.6
 1 12 2 115.36 2.41
 1 12 3 4.61 1.92
 1 12 4 60.56 1.72
 1 12 5 64.59 1.88
 1 12 6 30.52 0.94
 1 12 7 19.39 2.54
 1 12 8 384.19 9.53
 1 12 9 143.61 4.5
 1 12 10 335.36 2.92
 1 12 11 86.55 3.05
 1 12 12 160 15.87
 1 12 13 129.45 4.74
 1 12 14 20.32 1.46
 1 12 15 25.26 1.78
 1 12 16 26.27 1.62
 1 12 17 70.91 2.7
 1 12 18 166.2 5.84
 1 12 19 57.33 2.43
 1 12 20 5.69 1.09
 1 12 21 15.55 1.13
 1 12 22 34.68 1.31
 1 12 23 40.56 1.55
 1 12 24 31.43 1.58
 1 12 25 45.51 2.31
 1 12 26 88.79 5.93
 1 12 27 17.44 1.56
 1 12 28 89.38 2.17
 1 12 29 61.61 3.52
 1 12 30 55.97 3.98
 1 12 31 4.47 1.83
 1 12 32 3.99 1.91
 1 12 33 20.47 1.85
 1 12 36 31.45 2.84
 1 12 37 32.92 2.47
 1 12 38 5.6 1.19
 1 12 39 7.14 1.22
 1 12 41 9.19 2.34
 1 12 42 10.61 2.76
 1 13 0 133.26 5.41
 1 13 1 37.87 1.43
 1 13 2 279.76 8.66
 1 13 3 5.36 1.19
 1 13 4 50 1.28
 1 13 5 48.13 0.91
 1 13 6 39.45 2.12
 1 13 7 154.79 9.63
 1 13 8 11.08 1.94
 1 13 9 83.64 2.49
 1 13 10 13.71 1.87
 1 13 11 144.07 11.21
 1 13 12 14.62 1.76
 1 13 13 27.3 1.65
 1 13 14 23.27 1.6
 1 13 15 33.53 3
 1 13 16 34.87 2.58
 1 13 17 17.87 1.55
 1 13 18 52.47 4.29
 1 13 19 6 2.25
 1 13 20 120.77 5.38
 1 13 21 15.55 1.33
 1 13 22 13.61 1.51
 1 13 23 11.41 1.48
 1 13 24 13.59 2.28
 1 13 25 51.73 2.8
 1 13 26 15.31 2.73
 1 13 27 96.29 5.23
 1 13 28 15.37 2.13
 1 13 29 18.56 2.81
 1 13 30 11.68 2.63
 1 13 32 6 2.37
 1 13 33 7.04 2.04
 1 13 34 16.69 2.04
 1 13 35 7.32 2.12
 1 13 36 2.66 1.11
 1 13 37 8.09 3.14
 1 13 38 5.24 2.35
 1 13 42 6.46 2.49
 1 14 0 46.88 3.72
 1 14 1 50 1.46
 1 14 2 22.01 1.27
 1 14 3 46.92 3.27
 1 14 4 33.37 2.1
 1 14 5 12.41 1.52
 1 14 6 20.82 2.22
 1 14 7 265.72 13.68
 1 14 8 108.31 4.57
 1 14 9 18.25 0.85
 1 14 10 51.74 3.03
 1 14 11 53.71 4.43
 1 14 12 14.76 1.19
 1 14 13 86.13 6.79
 1 14 14 5.13 1.08
 1 14 15 14.08 1.21
 1 14 16 6.5 0.94
 1 14 18 72.18 1.52
 1 14 19 25.44 1.56
 1 14 20 36.28 1.91
 1 14 21 13.35 1.41
 1 14 22 14.61 1.89
 1 14 23 8.94 1.33
 1 14 24 7.51 1.38
 1 14 25 13.58 2.06
 1 14 26 8.1 1.49
 1 14 27 52.15 2.39
 1 14 28 50.91 2.89
 1 14 29 21.41 2.47
 1 14 30 15.54 1.84
 1 14 31 20.02 1.88
 1 14 32 11.33 2.49
 1 14 33 7.87 1.98
 1 14 34 15.76 2.52
 1 14 35 12.29 3.49
 1 14 37 10.46 2.75
 1 14 38 18.29 2.42
 1 14 41 13.3 2.14
 1 15 0 47.23 2.79
 1 15 1 15.27 1.05
 1 15 2 2.79 1.08
 1 15 3 46.15 1.16
 1 15 4 12.19 0.97
 1 15 5 14.03 2.39
 1 15 7 6.06 1.76
 1 15 8 45.37 2.82
 1 15 9 29.13 5.59
 1 15 11 7.55 1.18
 1 15 12 24.06 4.4
 1 15 13 51.13 2.32
 1 15 14 2.14 0.98
 1 15 15 8.04 1.15
 1 15 16 11.39 1.15
 1 15 17 11.43 1.28
 1 15 18 48.02 2.4
 1 15 19 41.37 2.75
 1 15 20 5.54 1.52
 1 15 21 5.41 1.39
 1 15 22 50.6 2.77
 1 15 24 9.65 1.33
 1 15 25 4.15 1.65
 1 15 26 11.59 1.62
 1 15 27 5.46 1.42
 1 15 28 4.89 1.61
 1 15 29 51.42 3.02
 1 15 30 4.47 1.92
 1 15 34 17.86 2.24
 1 15 35 6.36 1.96
 1 15 36 13.5 1.83
 1 15 38 14.06 2.12
 1 15 39 12.94 2.56
 1 16 0 6.16 1.06
 1 16 1 7.47 1.11
 1 16 2 11.42 1.36
 1 16 3 12.39 1.39
 1 16 5 7.96 0.94
 1 16 6 7.25 0.87
 1 16 7 60.63 1.53
 1 16 8 3.35 1.02
 1 16 9 39.12 3.02
 1 16 10 6.84 2.06
 1 16 11 89.2 9.04
 1 16 12 23.2 2.54
 1 16 13 8.14 3.33
 1 16 15 10.73 2.35
 1 16 16 4.2 1.02
 1 16 17 3.5 0.72
 1 16 18 18.25 1.71
 1 16 19 2.67 1.01
 1 16 20 49.24 4.29
 1 16 21 4.97 1.04
 1 16 22 10.78 1.52
 1 16 23 10.48 1.45
 1 16 24 15.66 1.6
 1 16 25 4.55 1.59
 1 16 26 13.7 2.05
 1 16 27 17.63 2.14
 1 16 28 6.52 1.47
 1 16 31 9.23 2.13
 1 16 32 8.97 1.96
 1 16 34 11.97 1.73
 1 16 36 5.17 1.88
 1 17 0 71.51 10.1
 1 17 1 43.03 3.11
 1 17 2 44.69 4.38
 1 17 3 10.27 2.15
 1 17 4 7.94 0.93
 1 17 5 18 1.4
 1 17 6 4.04 0.88
 1 17 7 3.38 1.09
 1 17 8 13 2.87
 1 17 12 6.98 3.44
 1 17 14 4.63 1.3
 1 17 16 11.72 2.68
 1 17 18 3.67 0.74
 1 17 19 36.15 1.85
 1 17 20 46.21 3.19
 1 17 22 3.36 1.13
 1 17 24 16.01 2.49
 1 17 26 9.95 1.95
 1 17 28 4.73 1.78
 1 17 29 3.66 1.55
 1 17 30 4.22 1.63
 1 17 34 14.48 1.86
 1 18 0 4.35 1
 1 18 1 20.64 1.56
 1 18 2 35.56 4.13
 1 18 3 4.32 1
 1 18 4 21.39 2.58
 1 18 5 6.83 2.62
 1 18 6 3.28 1.14
 1 18 8 6.15 1.56
 1 18 9 7.96 3.11
 1 18 11 9.09 3.28
 1 18 15 3.9 1.42
 1 18 16 4.87 2.1
 1 18 18 4.85 1.97
 1 18 19 14.83 3.09
 1 18 21 7.77 1.17
 1 18 30 5.94 1.52
 1 18 31 6.2 1.71
 1 19 0 60.22 3.52
 1 19 2 70.89 4.63
 1 19 3 6.66 1.15
 1 19 4 10.87 1.26
 1 19 5 31.2 4.02
 1 19 6 8.55 1.3
 1 19 10 4.95 2.35
 1 19 15 23.83 3.85
 1 19 16 70.2 4.3
 1 19 18 20.02 6.82
 1 19 20 32.41 4.22
 1 19 22 10.92 2.89
 1 19 25 7.5 2.26
 1 19 27 5.64 2.18
 1 20 1 17.37 1.5
 1 20 3 6.27 1.38
 1 20 8 12.2 2.68
 1 20 10 15.09 2.68
 1 20 11 6.23 2.44
 1 20 12 8.79 2.45
 1 20 15 5.88 2.89
 1 20 17 32.99 4.13
 1 20 19 10.07 4.25
 1 21 0 17.09 1.26
 1 21 1 4.48 1.26
 1 21 3 4.25 1.48
 1 21 6 6.82 2.09
 1 21 18 21.43 5.31
 1 21 20 11.83 3.51
 1 21 21 13.38 3.11
 1 22 9 8.4 3.51
 2 0 0 716.4 21.68
 2 0 1 901.86 10.12
 2 0 2 1042.22 9.32
 2 0 3 424.24 5.45
 2 0 4 2015.92 18.38
 2 0 5 161.69 2.76
 2 0 6 64.03 1.3
 2 0 7 3073.27 18.62
 2 0 8 585.04 8.47
 2 0 9 877.58 12.08
 2 0 10 1463.67 10.05
 2 0 11 1719.35 15.41
 2 0 12 94.39 1.3
 2 0 13 436.98 2.81
 2 0 14 177.29 2.27
 2 0 15 59.77 0.91
 2 0 16 74.44 1.29
 2 0 17 34.49 0.85
 2 0 18 839.25 9.79
 2 0 19 17.79 0.89
 2 0 20 52.37 0.98
 2 0 21 99.17 2.6
 2 0 22 13.27 1.15
 2 0 23 4.15 1.31
 2 0 25 162.56 2.55
 2 0 27 591.85 5.83
 2 0 28 28.18 1.67
 2 0 30 77.32 2.07
 2 0 31 125.34 3.9
 2 0 33 74.59 3.4
 2 0 34 7.29 1.97
 2 0 35 43 2.02
 2 0 36 37.85 2.06
 2 0 37 8.98 2.2
 2 0 38 68.43 2.19
 2 0 39 15.69 2.73
 2 0 40 6.81 2.15
 2 0 41 32.21 2.3
 2 0 42 8.08 2.13
 2 0 43 6.97 2.14
 2 0 45 66.11 3.78
 2 0 47 63.35 2.11
 2 0 48 91.83 2.5
 2 0 49 6.14 2.01
 2 0 50 8.94 1.83
 2 0 51 13.83 1.99
 2 1 0 69 1.33
 2 1 1 673.73 4.78
 2 1 2 584.81 4.37
 2 1 3 709.63 8.14
 2 1 4 380.77 1.95
 2 1 5 526.36 7.11
 2 1 6 1502.64 13.37
 2 1 7 950.27 11.92
 2 1 8 124.16 1.9
 2 1 9 329.59 5
 2 1 10 1271.2 18.64
 2 1 11 365.11 5.21
 2 1 12 27.27 0.86
 2 1 13 100.55 2.15
 2 1 14 366.81 2.86
 2 1 15 325.36 4.8
 2 1 16 194.76 2.13
 2 1 17 16.71 0.88
 2 1 18 12.1 0.93
 2 1 19 10.86 0.87
 2 1 20 87.6 1.08
 2 1 21 27.74 0.97
 2 1 22 250.32 3.96
 2 1 23 41.48 1.52
 2 1 24 43.74 1.34
 2 1 25 92.9 1.84
 2 1 26 14.29 1.45
 2 1 27 84.89 1.77
 2 1 28 85.14 1.81
 2 1 29 12.45 1.69
 2 1 30 72.67 1.87
 2 1 31 76.27 2.38
 2 1 32 45.4 2.16
 2 1 33 39.99 1.91
 2 1 34 24.63 1.92
 2 1 35 13.57 1.96
 2 1 37 14.98 2.06
 2 1 38 28.07 2.73
 2 1 39 51.81 2.39
 2 1 40 83.07 2.56
 2 1 41 14.47 1.99
 2 1 42 4.59 2.19
 2 1 43 11.13 2.34
 2 1 44 5.62 1.93
 2 1 45 13.46 1.63
 2 1 46 13.6 1.71
 2 1 48 7.28 1.88
 2 1 49 5.75 1.9
 2 1 50 14.79 1.94
 2 2 0 3325.11 36.52
 2 2 1 1287.26 18.23
 2 2 2 748.38 8.45
 2 2 3 1342.36 10.83
 2 2 4 136.4 0.82
 2 2 5 634.21 6.31
 2 2 6 139.59 2.27
 2 2 7 207.54 2.38
 2 2 8 262.41 3.05
 2 2 9 1196.32 11.23
 2 2 10 174.02 2.35
 2 2 11 365.97 5.17
 2 2 12 456.07 3.14
 2 2 13 320.5 2.74
 2 2 15 280.44 2.01
 2 2 16 12.88 0.77
 2 2 17 20.03 0.82
 2 2 18 825.98 11.55
 2 2 19 742.43 5.19
 2 2 20 13.39 0.94
 2 2 21 15.5 0.92
 2 2 22 437.7 5.88
 2 2 23 61.24 1.6
 2 2 24 195.06 2.12
 2 2 25 19.72 1.19
 2 2 26 47.25 1.89
 2 2 27 189.16 5.79
 2 2 28 28.03 1.63
 2 2 29 199.38 2.14
 2 2 30 44.41 1.76
 2 2 31 48.94 2.21
 2 2 32 84.44 2.65
 2 2 33 19.13 2.08
 2 2 34 70.84 2.02
 2 2 35 39.36 2.27
 2 2 36 65.59 2.42
 2 2 37 88.2 3.58
 2 2 38 39.89 2.04
 2 2 39 128.56 5.34
 2 2 40 73.21 2.07
 2 2 42 13.71 2.13
 2 2 43 16.35 1.8
 2 2 44 6.47 1.9
 2 2 45 9.04 1.79
 2 2 46 4.06 1.92
 2 2 47 35.04 2.14
 2 2 49 12.1 1.93
 2 2 50 10.22 1.82
 2 3 0 1490.25 8.15
 2 3 1 1102.55 7.87
 2 3 2 331.24 3.04
 2 3 3 586.84 4.38
 2 3 4 654.55 4.89
 2 3 5 344.81 1.68
 2 3 6 63.47 0.67
 2 3 7 127.83 1.31
 2 3 8 107.89 1.5
 2 3 9 240.55 2.36
 2 3 10 317.1 2.56
 2 3 11 138.86 2.19
 2 3 12 249.42 2.13
 2 3 13 92.41 1.08
 2 3 14 50.34 0.86
 2 3 15 82.72 0.86
 2 3 16 306.34 3.2
 2 3 17 536.91 5.17
 2 3 18 547.18 5.49
 2 3 19 334.07 2.55
 2 3 20 356.21 3.67
 2 3 21 282.99 2.08
 2 3 22 212.04 1.69
 2 3 23 303.27 4.69
 2 3 25 85.4 1.38
 2 3 27 47.88 1.38
 2 3 28 26.18 1.35
 2 3 29 57.94 1.48
 2 3 30 179.88 3.28
 2 3 31 33.65 1.49
 2 3 32 22.76 1.67
 2 3 33 127.34 3.79
 2 3 34 44.76 1.86
 2 3 35 40.78 1.71
 2 3 36 358.75 6.86
 2 3 37 42.84 1.78
 2 3 38 135.34 3.68
 2 3 39 33.09 1.81
 2 3 40 11.64 1.84
 2 3 41 14.33 1.71
 2 3 42 9.31 1.76
 2 3 43 33.64 1.82
 2 3 44 9.69 1.58
 2 3 45 17.77 1.75
 2 3 46 22.23 1.78
 2 3 47 13.82 1.81
 2 3 48 28.09 1.95
 2 4 0 1803.65 13.48
 2 4 1 4606.72 20.98
 2 4 2 656.06 6.96
 2 4 3 166.19 0.81
 2 4 4 1806.7 11.94
 2 4 5 1166.31 8.01
 2 4 6 132.9 1.84
 2 4 7 490.3 4.83
 2 4 8 13.99 0.53
 2 4 9 62.12 0.93
 2 4 10 144.09 2.03
 2 4 11 263.58 2.41
 2 4 12 35.44 0.84
 2 4 13 144.72 1.01
 2 4 14 289.06 2.85
 2 4 15 246.13 2.38
 2 4 16 94.32 1.18
 2 4 17 25.93 0.85
 2 4 18 111.42 1.41
 2 4 19 1168.78 8.71
 2 4 20 107.19 1.4
 2 4 21 210.6 2.03
 2 4 22 229.46 1.91
 2 4 23 40.59 1.38
 2 4 24 2.99 1.26
 2 4 25 80.92 1.61
 2 4 26 21.87 1.35
 2 4 27 43.24 1.49
 2 4 28 13.55 1.43
 2 4 29 44.66 1.4
 2 4 30 44.27 1.45
 2 4 31 68.74 2.08
 2 4 32 5.83 1.68
 2 4 33 162.45 5.18
 2 4 34 64.98 1.68
 2 4 35 99.66 1.83
 2 4 36 4.65 1.75
 2 4 37 227.07 5.2
 2 4 38 3.91 1.69
 2 4 39 48.33 2.79
 2 4 40 32.09 1.68
 2 4 41 20.15 1.75
 2 4 42 7.01 1.9
 2 4 43 18 1.54
 2 4 45 71.12 2.35
 2 4 46 9.9 1.93
 2 4 48 17.68 1.76
 2 4 49 17.88 1.79
 2 5 0 4626.73 37.13
 2 5 1 40.5 1.5
 2 5 2 3170.07 82.02
 2 5 3 707.83 5.45
 2 5 4 388.57 4.76
 2 5 5 427.98 4.07
 2 5 6 49.65 0.65
 2 5 7 282.29 3.33
 2 5 8 335.03 2.79
 2 5 9 981.74 5.19
 2 5 10 130.83 1.46
 2 5 11 479.64 1.92
 2 5 12 375.85 2.77
 2 5 13 479.2 6.53
 2 5 14 85.5 1.12
 2 5 15 97.1 1.55
 2 5 16 686.95 4.71
 2 5 17 54.18 1.28
 2 5 18 709.13 6.64
 2 5 19 235.53 2.47
 2 5 20 301.16 3.61
 2 5 21 20.32 0.95
 2 5 22 92.06 1.39
 2 5 23 47.1 1.08
 2 5 24 72.44 1.19
 2 5 25 32.15 1.34
 2 5 26 39.12 1.47
 2 5 27 148.91 1.57
 2 5 28 86.57 1.63
 2 5 29 140.75 1.99
 2 5 30 80.42 2.11
 2 5 31 10.25 1.4
 2 5 32 3.81 1.5
 2 5 33 16.5 1.67
 2 5 34 48.67 1.61
 2 5 35 14.81 1.57
 2 5 36 103.45 1.86
 2 5 37 100.51 1.96
 2 5 38 112.81 3.96
 2 5 39 15.6 1.59
 2 5 40 20.4 1.62
 2 5 41 28.38 1.77
 2 5 42 5.5 1.53
 2 5 44 11.14 1.95
 2 5 45 20.04 1.73
 2 5 46 56.81 2.34
 2 5 47 6.79 1.75
 2 5 48 32.96 1.86
 2 5 49 34.56 2.02
 2 6 0 124.37 3.41
 2 6 1 744.85 7.59
 2 6 2 60.74 0.68
 2 6 3 26.76 0.62
 2 6 4 92.35 0.71
 2 6 5 763.04 11.56
 2 6 6 41.23 0.6
 2 6 7 244.46 2.92
 2 6 8 141.88 2.59
 2 6 9 856.21 7.26
 2 6 10 787.88 4.64
 2 6 11 693.12 7.52
 2 6 12 76.62 1.33
 2 6 13 130.79 1.76
 2 6 14 211.74 2.39
 2 6 15 136.46 1.77
 2 6 16 494.64 3.35
 2 6 17 124.56 1.13
 2 6 18 50.16 1.09
 2 6 19 50.29 1.15
 2 6 20 18.3 0.74
 2 6 21 73.91 1.02
 2 6 22 68.64 1.73
 2 6 23 122.61 1.82
 2 6 24 153.58 3.19
 2 6 25 109.14 1.92
 2 6 26 181.8 2.12
 2 6 27 84.11 1.36
 2 6 28 93.03 1.89
 2 6 29 151.83 2.47
 2 6 30 9.49 1.3
 2 6 31 48.46 1.72
 2 6 32 27.66 2.06
 2 6 33 9.61 1.73
 2 6 34 7.64 1.71
 2 6 35 10.34 1.51
 2 6 36 10.08 1.49
 2 6 37 12.48 1.47
 2 6 38 52.01 2.1
 2 6 40 47.03 1.75
 2 6 41 6.63 1.6
 2 6 42 27.81 1.67
 2 6 43 9.5 1.68
 2 6 45 37.59 3
 2 6 46 25.36 1.7
 2 6 47 4.86 1.79
 2 6 49 8.68 1.94
 2 7 1 240.22 5.13
 2 7 2 140.85 2.83
 2 7 3 275.87 7.16
 2 7 4 1.94 0.51
 2 7 5 87.51 0.64
 2 7 6 273.05 2.32
 2 7 7 260.19 6.4
 2 7 8 1967.29 24.11
 2 7 9 127.62 1.94
 2 7 10 1235.32 8.86
 2 7 11 81.56 2.3
 2 7 12 85.35 1.94
 2 7 13 13.87 0.74
 2 7 14 149.96 2.37
 2 7 15 186.55 3.16
 2 7 16 241.4 3.51
 2 7 17 29.14 0.7
 2 7 18 391.56 4.79
 2 7 19 101.08 2.18
 2 7 20 31.08 0.79
 2 7 21 44.18 0.99
 2 7 22 51.91 1.1
 2 7 23 13.64 0.95
 2 7 24 23.44 0.96
 2 7 25 49.67 1.34
 2 7 26 454.16 7.57
 2 7 27 33.79 1.45
 2 7 28 601.81 9.35
 2 7 29 41.8 1.29
 2 7 30 206.95 2.02
 2 7 31 14.38 1.27
 2 7 32 36.57 1.63
 2 7 33 21.3 1.38
 2 7 34 49.72 1.56
 2 7 35 9.25 1.62
 2 7 36 31.81 2.46
 2 7 37 6.24 1.86
 2 7 38 169.49 4.36
 2 7 39 7.93 1.54
 2 7 40 13.41 1.39
 2 7 41 20.88 1.53
 2 7 44 65.33 3.2
 2 7 45 19.94 1.8
 2 7 46 75.03 2.31
 2 7 47 8.78 1.7
 2 7 48 25.62 1.74
 2 8 0 74.09 0.87
 2 8 1 28.59 1.49
 2 8 2 71.94 0.87
 2 8 3 205.87 3.64
 2 8 4 182.38 4.45
 2 8 5 120.47 2.33
 2 8 6 58.42 1.38
 2 8 7 154.59 4.63
 2 8 8 16.24 0.81
 2 8 9 651.15 11.53
 2 8 10 25.97 0.84
 2 8 11 413.64 6.5
 2 8 12 8.15 0.7
 2 8 13 205.79 3.18
 2 8 14 181.92 3.27
 2 8 15 23.37 0.98
 2 8 16 72.74 1.23
 2 8 17 39.23 1.07
 2 8 18 35.83 0.8
 2 8 19 98.57 1.18
 2 8 20 109.37 1.82
 2 8 21 32.36 1.16
 2 8 22 16.03 0.99
 2 8 23 9.04 1.19
 2 8 24 13.94 0.87
 2 8 25 91.15 1.78
 2 8 26 135.68 2.35
 2 8 27 84.54 1.7
 2 8 28 40.09 1.48
 2 8 29 225.09 3.55
 2 8 30 7.18 1.19
 2 8 31 81.84 2.56
 2 8 32 28 1.89
 2 8 33 13.63 1.89
 2 8 35 13.7 1.31
 2 8 36 17.01 1.37
 2 8 37 32.42 1.98
 2 8 38 24.16 1.28
 2 8 39 56.23 1.73
 2 8 40 5.54 1.39
 2 8 41 7.64 1.48
 2 8 43 77.38 2.29
 2 8 44 24.5 1.73
 2 8 46 14.64 1.76
 2 8 48 5.84 1.95
 2 9 0 2.01 0.86
 2 9 1 271.85 3.61
 2 9 2 112.99 1.59
 2 9 3 20.23 1.31
 2 9 4 157.37 5.09
 2 9 5 34.41 0.88
 2 9 6 185.96 3.21
 2 9 7 10.44 0.47
 2 9 8 133.61 4.57
 2 9 9 92.07 1.67
 2 9 10 155.53 2.42
 2 9 11 419.81 6.6
 2 9 12 147.89 4.85
 2 9 13 35.77 1.68
 2 9 14 41.56 1.78
 2 9 15 62.58 1.76
 2 9 16 17.8 1.26
 2 9 17 35.75 1.27
 2 9 19 26.94 1.14
 2 9 20 95.08 2.74
 2 9 21 7.91 0.82
 2 9 22 99.22 1.23
 2 9 23 22.79 1.42
 2 9 24 3.44 1.41
 2 9 25 51.76 1.18
 2 9 26 66.73 2.51
 2 9 27 3.87 1.11
 2 9 28 152.34 2.7
 2 9 29 111.81 2.94
 2 9 30 13.7 1.37
 2 9 31 3.21 1.33
 2 9 32 9.27 1.19
 2 9 33 19.82 1.19
 2 9 34 22.41 1.21
 2 9 35 3.93 1.44
 2 9 36 25.51 1.49
 2 9 37 5.63 1.21
 2 9 38 21.87 1.32
 2 9 39 17.54 1.33
 2 9 40 14.17 1.36
 2 9 41 30.41 1.59
 2 9 42 8.72 1.59
 2 9 43 9.68 1.62
 2 9 44 3.79 1.78
 2 9 46 25.76 2.18
 2 9 47 4.89 1.86
 2 10 0 4.55 0.88
 2 10 1 519.22 9.73
 2 10 2 80.49 1.23
 2 10 3 360.23 8.03
 2 10 4 55.22 1.51
 2 10 5 78.48 1.65
 2 10 6 7.32 0.78
 2 10 7 20.35 1.66
 2 10 8 332.6 4.36
 2 10 9 24.06 1.96
 2 10 10 113.42 2.26
 2 10 11 28.97 1.43
 2 10 12 42.13 1.45
 2 10 13 6.59 0.72
 2 10 14 6.57 0.85
 2 10 15 3.13 0.92
 2 10 16 32.34 1.46
 2 10 17 356.52 2.74
 2 10 18 133.27 1.58
 2 10 19 137.35 2.59
 2 10 20 48.88 1.38
 2 10 21 67.72 2.57
 2 10 22 32.56 1.54
 2 10 23 7.23 0.77
 2 10 24 9.96 0.69
 2 10 25 5.44 0.7
 2 10 26 12.83 0.77
 2 10 28 22.35 0.92
 2 10 30 24.63 1.55
 2 10 31 2.98 1.02
 2 10 32 10.05 1.03
 2 10 33 12.13 1
 2 10 34 16.61 1.05
 2 10 35 36.8 1.51
 2 10 36 77.74 2.01
 2 10 37 54.92 2.61
 2 10 38 4.8 1.65
 2 10 40 9.14 1.37
 2 10 42 9.47 1.44
 2 10 44 9.01 1.59
 2 10 45 15.21 1.56
 2 10 46 9.05 1.59
 2 11 0 217.58 5.26
 2 11 1 77.79 2.81
 2 11 2 36 1.21
 2 11 3 8.36 1.12
 2 11 4 3.67 1.32
 2 11 5 151.54 5.13
 2 11 6 70.85 1.49
 2 11 7 41.17 1.5
 2 11 8 17.17 1.22
 2 11 11 16.12 1.11
 2 11 12 29.93 1.54
 2 11 13 83.4 1.22
 2 11 14 89.49 1.78
 2 11 15 9.01 1.16
 2 11 16 17 1.87
 2 11 17 12.22 0.94
 2 11 18 88.67 3.37
 2 11 19 46.5 2.06
 2 11 20 73.26 2.19
 2 11 22 6.79 1.18
 2 11 23 14.95 1.25
 2 11 24 35.3 1.87
 2 11 25 23.64 1.74
 2 11 26 4.56 1.82
 2 11 27 4.97 1.12
 2 11 28 10.08 1.74
 2 11 29 3.34 1.11
 2 11 31 13.12 1.31
 2 11 32 63.58 1.55
 2 11 33 21.3 1.26
 2 11 34 3.01 1.16
 2 11 36 11.9 1.49
 2 11 37 8.89 1.55
 2 11 38 7.9 1.43
 2 11 40 6.47 1.63
 2 11 41 7.48 1.35
 2 11 42 3.84 1.51
 2 11 43 3.81 1.63
 2 11 44 4.56 2.26
 2 12 0 15.3 1.26
 2 12 1 115.65 2.56
 2 12 2 10.69 0.78
 2 12 3 45.21 1.33
 2 12 5 48.43 3.23
 2 12 6 23.29 0.96
 2 12 7 18.18 1.66
 2 12 8 81.06 5.42
 2 12 9 21.18 1.81
 2 12 10 41.2 1.16
 2 12 11 22.75 2.1
 2 12 13 3.8 1.44
 2 12 14 21.13 1.78
 2 12 15 31.05 2.93
 2 12 16 10.89 1.33
 2 12 17 233.51 5.77
 2 12 18 53.26 1.68
 2 12 19 16.48 1.33
 2 12 20 13.62 1.45
 2 12 21 68.94 5.17
 2 12 22 28.52 1.29
 2 12 23 4.89 1.61
 2 12 24 16.97 1.2
 2 12 25 22.55 2.68
 2 12 26 17.11 1.53
 2 12 27 3.52 1.27
 2 12 28 71.71 4.02
 2 12 29 8.21 1.2
 2 12 31 17.88 1.35
 2 12 32 13.29 0.93
 2 12 33 2.89 1.16
 2 12 34 25.88 1.31
 2 12 35 28.72 1.7
 2 12 36 3.63 1.02
 2 12 37 50.18 2.64
 2 12 38 11.77 1.39
 2 12 39 27.38 1.28
 2 12 41 10.43 2.01
 2 12 42 6.42 2.11
 2 12 43 8.25 2.07
 2 13 0 4.07 0.88
 2 13 1 34.56 1.45
 2 13 2 23.59 0.89
 2 13 3 5.81 0.72
 2 13 4 66.6 1.16
 2 13 6 16.6 0.9
 2 13 7 184.87 8.51
 2 13 8 35.55 1.49
 2 13 9 50.66 1.71
 2 13 10 13.35 1.93
 2 13 11 100.23 3.05
 2 13 12 71.68 3.93
 2 13 13 2.93 1.07
 2 13 14 81.86 2.43
 2 13 15 7.09 0.84
 2 13 16 5.87 1.46
 2 13 18 6.16 0.93
 2 13 19 46.22 1.51
 2 13 20 28.46 1.68
 2 13 21 45.24 1.94
 2 13 22 10.74 1.29
 2 13 23 37.07 2.46
 2 13 24 11 1.51
 2 13 25 15.45 1.17
 2 13 26 18.66 1.27
 2 13 27 56.08 3.08
 2 13 28 23.85 1.48
 2 13 29 34.31 2.13
 2 13 30 19.52 1.76
 2 13 31 5.75 1.32
 2 13 32 11.68 1.33
 2 13 33 40.93 4.04
 2 13 35 2.85 0.69
 2 13 36 8.82 1.84
 2 13 37 12.52 1.85
 2 13 38 11.09 1.91
 2 13 39 9.93 1.95
 2 13 41 6.71 2.06
 2 14 0 19.35 1.04
 2 14 1 4.44 0.74
 2 14 2 12.59 1.98
 2 14 3 11.43 0.95
 2 14 4 12.06 0.84
 2 14 5 7.77 1.15
 2 14 6 23.66 0.86
 2 14 8 34.4 3.72
 2 14 9 184.35 3.46
 2 14 10 146.09 8.22
 2 14 11 185.6 5.17
 2 14 12 6.45 0.77
 2 14 13 6.73 0.71
 2 14 14 45.84 3.25
 2 14 15 4.77 1
 2 14 16 11.34 1.05
 2 14 17 8.76 1.03
 2 14 18 6.94 1.41
 2 14 19 29.15 1.98
 2 14 20 19.79 0.94
 2 14 21 129.19 4.42
 2 14 22 8.22 0.91
 2 14 23 26.26 2.54
 2 14 24 10.38 1.02
 2 14 25 41.98 2.18
 2 14 26 8.65 1.77
 2 14 27 25.68 2.93
 2 14 28 33.3 1.55
 2 14 29 35.08 2.62
 2 14 30 10.11 1.15
 2 14 31 46.36 2.2
 2 14 32 8.21 1.81
 2 14 34 14.13 1.74
 2 14 35 12 1.78
 2 14 36 14.76 1.82
 2 14 39 6 1.98
 2 15 0 22.95 3.98
 2 15 1 12.39 1.57
 2 15 2 14.84 1.42
 2 15 3 16.27 1.26
 2 15 4 61.13 3.16
 2 15 5 7.32 1.27
 2 15 6 28.36 1.43
 2 15 8 129.01 3.42
 2 15 9 62.6 3.14
 2 15 10 52.44 8.04
 2 15 11 24.6 2.08
 2 15 12 52.7 6.03
 2 15 13 3.34 0.78
 2 15 14 16.37 2.12
 2 15 15 2.19 0.83
 2 15 16 6.7 1.61
 2 15 17 5.44 0.81
 2 15 18 4.02 0.8
 2 15 19 57.92 4.15
 2 15 20 30.58 1.93
 2 15 21 4.48 1.08
 2 15 22 19.46 1.48
 2 15 23 9.75 1.17
 2 15 24 6.49 1.63
 2 15 25 21.35 2.78
 2 15 26 79.58 2.19
 2 15 27 7.07 1.57
 2 15 28 20.32 2.19
 2 15 29 36.99 2.53
 2 15 30 5.02 1.96
 2 15 31 6.27 1.96
 2 15 32 8.6 1.67
 2 15 33 6.85 2.41
 2 15 34 6.04 1.78
 2 15 35 15.21 1.79
 2 15 37 15.42 2.25
 2 15 38 6.49 2.36
 2 16 0 268.69 2.55
 2 16 1 51.41 4.17
 2 16 2 4.38 1.25
 2 16 3 55.84 2.63
 2 16 4 26.7 2.32
 2 16 5 19.09 2.46
 2 16 6 54.43 1.9
 2 16 8 12.91 1.22
 2 16 9 104.48 9.48
 2 16 10 30.88 2.48
 2 16 11 20.27 4.91
 2 16 12 8.52 2.18
 2 16 14 62.44 3.41
 2 16 15 25.21 3.25
 2 16 17 3.35 0.97
 2 16 18 33.45 3.38
 2 16 19 53.01 4.95
 2 16 20 48.39 5.62
 2 16 21 3.49 1.3
 2 16 22 8.34 2.39
 2 16 23 28.93 2.86
 2 16 24 3.94 1.93
 2 16 25 6.42 2
 2 16 29 36.41 4.93
 2 16 31 4.98 1.8
 2 16 32 11.82 1.82
 2 16 34 5.16 1.95
 2 16 35 5.27 2
 2 16 36 5.24 2.52
 2 17 0 61.57 4.26
 2 17 1 82.8 3.18
 2 17 2 31.83 2.61
 2 17 3 27.28 1.7
 2 17 4 82.69 3.45
 2 17 5 23.42 1.97
 2 17 6 33.8 2.86
 2 17 7 7.39 1.03
 2 17 9 3.27 1.04
 2 17 10 17.19 1.35
 2 17 12 2.41 0.62
 2 17 13 2.1 0.63
 2 17 14 8.79 2.39
 2 17 15 18.4 4.01
 2 17 16 95.8 4.01
 2 17 17 80.45 4
 2 17 18 54.54 4.82
 2 17 19 22.78 3.48
 2 17 21 14.52 1.77
 2 17 22 7.23 1.51
 2 17 23 31.8 2.64
 2 17 24 6.2 1.22
 2 17 27 6.01 1.54
 2 17 28 14.36 1.91
 2 17 29 8.28 1.64
 2 17 33 6.48 1.89
 2 17 34 5.38 1.96
 2 18 0 10.88 1.03
 2 18 1 47.78 3.43
 2 18 2 27.24 1.38
 2 18 4 5.2 1.5
 2 18 6 16.94 1.23
 2 18 7 7.13 1.33
 2 18 8 22.06 2.1
 2 18 12 25.08 2.36
 2 18 15 6.17 2.68
 2 18 17 7.62 3.17
 2 18 18 29.94 3.94
 2 18 19 46.16 1.52
 2 18 22 17.11 3.19
 2 18 24 8.36 1.79
 2 18 25 3.94 1.69
 2 18 27 5.69 1.62
 2 18 30 9 1.55
 2 19 2 28.37 2.29
 2 19 3 9.33 1.3
 2 19 5 6.81 2.03
 2 19 8 3.14 1.55
 2 19 12 17.48 2.37
 2 19 13 24.41 4.74
 2 19 15 26.02 3.57
 2 19 16 8.63 2.71
 2 19 17 18.37 2.72
 2 19 18 25.16 3.3
 2 19 19 21.37 2.88
 2 19 20 8.3 2.29
 2 19 22 5.54 1.93
 2 19 24 6.26 2.27
 2 19 27 8.31 3.47
 2 20 1 12.6 1.39
 2 20 2 11.5 1.15
 2 20 4 8.47 1.49
 2 20 6 5.74 2.02
 2 20 7 3.99 1.75
 2 20 8 10.16 2.07
 2 20 11 15.7 3.31
 2 20 17 9.64 2.84
 2 20 20 9.07 3.04
 2 20 22 8.61 3.21
 2 20 23 7.18 3.21
 2 21 0 9.38 2.52
 2 21 1 6.16 1.13
 2 21 2 12.03 2.47
 2 21 4 14.27 2.04
 2 21 9 12.46 2.3
 2 21 12 7.56 3.71
 2 22 7 4.86 2.36
 2 22 8 8.18 3.32
 2 22 11 7.87 2.54
 2 22 13 6.63 2.77
 3 0 1 177.69 5.47
 3 0 2 674.3 7.11
 3 0 3 1774.43 12.41
 3 0 4 82.42 2.29
 3 0 6 37.27 0.78
 3 0 7 232.39 2.46
 3 0 8 280.33 4.71
 3 0 9 707.12 8.25
 3 0 10 4.81 0.85
 3 0 11 9.31 0.73
 3 0 12 52.14 0.82
 3 0 13 147.49 1.4
 3 0 14 2.98 0.84
 3 0 15 3.42 1
 3 0 16 360.33 8.41
 3 0 18 42.94 0.97
 3 0 19 152.7 1.46
 3 0 20 455.46 5.24
 3 0 21 320.24 2.67
 3 0 22 53.97 1.09
 3 0 23 62.71 1.41
 3 0 24 7.07 1.16
 3 0 26 216.71 1.79
 3 0 28 55.15 1.63
 3 0 29 73.6 1.64
 3 0 30 136.73 3.46
 3 0 31 29.76 1.55
 3 0 32 14.45 2.14
 3 0 33 23.81 1.8
 3 0 34 171.03 2.21
 3 0 35 11.58 1.66
 3 0 36 6.11 1.74
 3 0 38 5.6 1.84
 3 0 39 8.34 1.82
 3 0 40 28.7 1.84
 3 0 41 41.54 2.15
 3 0 42 39.6 2.36
 3 0 45 23.83 2.03
 3 0 46 28.44 2.06
 3 0 47 7.42 2.28
 3 0 49 5.1 2.25
 3 0 50 10.09 2.14
 3 1 0 914.75 16
 3 1 1 412.82 2.02
 3 1 2 180.07 1.73
 3 1 3 268.79 5.14
 3 1 4 437.84 7.17
 3 1 5 284.44 1.15
 3 1 6 196.58 2.55
 3 1 7 448.56 2.2
 3 1 8 37.16 0.97
 3 1 9 24.74 0.71
 3 1 10 501.97 6.6
 3 1 11 451.33 3.77
 3 1 12 13.02 0.76
 3 1 13 34.87 0.82
 3 1 14 66.75 0.91
 3 1 15 102.04 1.13
 3 1 16 242.71 2.49
 3 1 17 36.1 1.77
 3 1 18 51.96 1.02
 3 1 19 145.05 1.24
 3 1 20 182.33 2.61
 3 1 21 21.52 1
 3 1 22 63.8 1.22
 3 1 23 21.06 1.24
 3 1 24 274.95 2.56
 3 1 25 46.76 1.28
 3 1 26 84.96 1.27
 3 1 27 17.04 1.22
 3 1 28 24.31 1.28
 3 1 29 77.94 2.72
 3 1 30 52.99 1.48
 3 1 31 19.51 1.47
 3 1 32 166.78 3.33
 3 1 33 5.41 1.62
 3 1 34 64.09 1.71
 3 1 35 5.33 1.69
 3 1 36 71.8 1.8
 3 1 37 13.21 1.91
 3 1 38 88.98 4.03
 3 1 39 23.58 2.02
 3 1 40 21.02 1.93
 3 1 41 20.55 1.84
 3 1 42 19.33 1.87
 3 1 43 8.12 2.15
 3 1 44 14.21 1.87
 3 1 45 7.24 1.96
 3 1 46 7.76 2.09
 3 1 47 11.88 2.26
 3 1 48 5.41 2.1
 3 1 50 5 2.25
 3 2 0 1441.77 16.36
 3 2 1 961.86 7.25
 3 2 2 28.15 1
 3 2 3 118.67 1.07
 3 2 4 413.76 3.21
 3 2 5 326.47 4.75
 3 2 6 512.89 4.73
 3 2 7 121.1 2.08
 3 2 8 27.79 0.69
 3 2 9 592.04 15.28
 3 2 10 524.84 4.5
 3 2 11 145.23 2.85
 3 2 12 95.16 0.9
 3 2 13 22.2 0.94
 3 2 14 13.24 0.86
 3 2 15 170.7 1.74
 3 2 16 177.65 3.3
 3 2 17 416.18 4.89
 3 2 18 190.34 2.37
 3 2 19 105.46 1.11
 3 2 20 175.06 1.34
 3 2 21 4.82 1.01
 3 2 23 14.58 1.22
 3 2 24 11.25 1.2
 3 2 25 58.82 1.19
 3 2 26 127.72 1.94
 3 2 27 21.11 1.14
 3 2 28 63.61 1.35
 3 2 29 193.7 2.39
 3 2 30 125.87 2.53
 3 2 31 11.61 1.55
 3 2 32 12.87 1.51
 3 2 33 5.56 1.75
 3 2 34 62.42 1.91
 3 2 35 15.95 1.61
 3 2 36 171.06 4.61
 3 2 37 19.19 1.69
 3 2 38 30.8 1.74
 3 2 39 27.77 1.78
 3 2 40 14.03 1.79
 3 2 41 54.11 1.91
 3 2 42 14.14 2.03
 3 2 43 10.43 1.91
 3 2 44 32.82 1.86
 3 2 46 8.44 1.95
 3 2 47 91.99 3
 3 2 48 34 2.3
 3 2 49 4.72 2.27
 3 2 50 5.43 2.04
 3 3 0 845.34 6.37
 3 3 1 138.72 1.26
 3 3 2 26.88 1.37
 3 3 3 15.78 0.75
 3 3 4 360.23 6.43
 3 3 5 287.91 2.72
 3 3 6 860.18 16.58
 3 3 7 592.11 6.32
 3 3 8 672.74 7.72
 3 3 9 67.82 1.15
 3 3 10 141.97 1.14
 3 3 11 789.07 5.73
 3 3 12 1399.71 11.87
 3 3 13 125.35 1.05
 3 3 14 8.54 0.85
 3 3 15 277.22 1.34
 3 3 16 113.14 2.58
 3 3 17 2.11 0.98
 3 3 18 209.15 1.3
 3 3 19 165.02 2.39
 3 3 20 31.02 1.01
 3 3 21 114.76 1.17
 3 3 23 62.28 1.33
 3 3 24 8.09 1.16
 3 3 25 69.6 1.3
 3 3 26 79.6 1.26
 3 3 27 76.83 1.36
 3 3 28 11.44 1.31
 3 3 29 29.09 1.48
 3 3 30 260.86 2.88
 3 3 31 15.1 1.42
 3 3 32 74.88 1.84
 3 3 33 26.53 1.53
 3 3 34 24.74 1.57
 3 3 35 19.29 1.6
 3 3 36 6.32 1.66
 3 3 38 19.9 2.04
 3 3 39 22.87 2.15
 3 3 40 32.19 1.99
 3 3 41 20.53 2.19
 3 3 43 8.34 2.08
 3 3 44 16.08 1.9
 3 3 45 11.43 1.87
 3 3 46 4.66 2.04
 3 3 47 15.56 2.25
 3 3 48 7.13 2.02
 3 4 0 153.26 1.03
 3 4 1 126.7 1.91
 3 4 2 970.23 10.03
 3 4 3 82.99 2.6
 3 4 4 253.48 1.4
 3 4 5 100.71 1.37
 3 4 6 475.14 7.98
 3 4 7 302.18 2.41
 3 4 8 390.61 2.74
 3 4 9 111.07 1.49
 3 4 10 1511.59 10.77
 3 4 11 206.13 1.33
 3 4 12 230.46 2.83
 3 4 13 34.56 1
 3 4 14 92.6 1.4
 3 4 15 101.81 1.57
 3 4 16 173.06 1.56
 3 4 17 406.65 3.41
 3 4 18 32.83 0.96
 3 4 19 75.99 1.17
 3 4 20 66.99 1.04
 3 4 21 94.14 1.13
 3 4 22 14.5 0.99
 3 4 23 187.59 1.45
 3 4 24 127.98 1.44
 3 4 25 165.52 1.49
 3 4 26 100.22 1.63
 3 4 27 444.54 6.37
 3 4 28 229.91 4.06
 3 4 29 103.68 2.54
 3 4 30 48.27 2.18
 3 4 31 99.05 1.91
 3 4 32 20.57 1.45
 3 4 33 7.39 1.51
 3 4 34 21.61 1.71
 3 4 35 40.32 1.62
 3 4 36 79.76 2.65
 3 4 37 29.04 1.68
 3 4 38 17.68 1.68
 3 4 39 5.62 1.95
 3 4 40 11.09 1.75
 3 4 41 28.9 1.79
 3 4 43 41.56 2.08
 3 4 44 21.07 2.06
 3 4 45 16.97 1.92
 3 4 46 19.99 1.91
 3 4 47 54.21 2.34
 3 4 48 17.96 2.52
 3 4 49 22.14 1.89
 3 5 0 183.64 1.52
 3 5 1 97.72 1.85
 3 5 2 1505.23 25.75
 3 5 3 107.84 1.92
 3 5 4 37.01 0.95
 3 5 5 88.03 0.78
 3 5 6 71.55 1.45
 3 5 7 553.43 4.89
 3 5 8 691.33 5.11
 3 5 9 1609.38 9.74
 3 5 10 32.1 0.9
 3 5 11 300.33 3
 3 5 12 177.08 1.38
 3 5 13 69.43 0.91
 3 5 14 181.4 1.31
 3 5 15 265.76 1.94
 3 5 16 318.97 2.58
 3 5 17 77.99 1.32
 3 5 18 338.56 3.12
 3 5 19 255.96 2.14
 3 5 20 442.37 4.97
 3 5 21 126.94 2.12
 3 5 22 51.73 1.46
 3 5 23 166.32 2.17
 3 5 24 9.79 1.04
 3 5 25 97.98 1.7
 3 5 26 173.8 2.35
 3 5 27 396.09 5.84
 3 5 28 44.86 2.03
 3 5 29 311.7 4.26
 3 5 30 30.29 1.87
 3 5 31 141.92 1.8
 3 5 32 10.9 1.42
 3 5 33 56.69 1.82
 3 5 34 34.66 1.69
 3 5 35 62.08 1.66
 3 5 36 71.92 2.15
 3 5 37 189.51 4.35
 3 5 38 62.53 2.35
 3 5 39 18.66 2.2
 3 5 40 19.31 2.01
 3 5 41 20.61 2.07
 3 5 42 41.46 2.16
 3 5 43 7.91 2.57
 3 5 44 52.83 2.43
 3 5 45 47.97 2.23
 3 5 46 5.87 2.7
 3 5 47 66.44 2.87
 3 5 48 8.72 2.1
 3 6 0 324.71 4.85
 3 6 1 411.87 4.31
 3 6 2 279.22 3.91
 3 6 3 466.21 10.5
 3 6 4 169.48 2.34
 3 6 5 213.53 2.85
 3 6 6 302.94 3.51
 3 6 7 519.85 7.26
 3 6 8 186.34 2.49
 3 6 9 422.85 6.01
 3 6 10 25.51 0.84
 3 6 11 98.84 1.4
 3 6 12 313.54 3.56
 3 6 13 53.47 0.86
 3 6 14 253.15 2.73
 3 6 15 317.11 2.62
 3 6 16 80.22 1.7
 3 6 17 53.56 1.35
 3 6 18 52.28 2.05
 3 6 19 424.63 5.86
 3 6 20 131.04 2.43
 3 6 21 43.73 1.2
 3 6 22 12.33 1.03
 3 6 23 107.34 1.79
 3 6 24 60.47 1.1
 3 6 25 115.5 2.33
 3 6 26 72.35 1.33
 3 6 27 160.35 4.14
 3 6 28 3.92 1.18
 3 6 29 39.92 1.97
 3 6 30 98.96 1.83
 3 6 31 14.48 1.53
 3 6 32 20.38 1.46
 3 6 33 36.91 1.55
 3 6 34 25.42 2.14
 3 6 35 107.07 2.51
 3 6 36 14.37 1.72
 3 6 37 118.19 2.5
 3 6 38 117.13 2.56
 3 6 39 49.78 1.75
 3 6 40 26.54 2.16
 3 6 41 5.99 1.76
 3 6 43 13.42 1.81
 3 6 44 49.22 2.03
 3 6 45 18.19 1.91
 3 6 46 13.91 1.76
 3 6 47 22.99 1.94
 3 6 48 27.39 2.12
 3 7 0 1519.88 22.13
 3 7 1 956.42 6.95
 3 7 2 12.21 0.91
 3 7 3 1160.48 14.39
 3 7 4 202.26 2.23
 3 7 5 55.94 0.97
 3 7 6 163.18 1.76
 3 7 7 84.86 1.4
 3 7 8 82.83 2.37
 3 7 9 455.92 5.09
 3 7 10 302.49 4.96
 3 7 11 87.15 2.3
 3 7 12 102.75 1.61
 3 7 13 11.71 0.71
 3 7 14 65.09 1.24
 3 7 15 142.21 1.67
 3 7 16 18.1 0.98
 3 7 17 475.16 5.76
 3 7 18 120.31 1.96
 3 7 19 54.27 1.36
 3 7 20 163.52 3.28
 3 7 21 313.33 4.26
 3 7 22 52.37 1.07
 3 7 23 58.63 0.96
 3 7 24 53.46 1.25
 3 7 25 58.92 1.66
 3 7 26 31.08 1.08
 3 7 27 48.69 1.63
 3 7 28 39.27 1.22
 3 7 29 151.65 1.76
 3 7 30 8.67 1.52
 3 7 31 9.6 1.29
 3 7 32 3.42 1.4
 3 7 33 13.31 1.61
 3 7 35 20.61 1.72
 3 7 36 25.4 1.6
 3 7 37 66.68 1.78
 3 7 38 24.73 1.93
 3 7 39 12.38 1.7
 3 7 40 5.53 1.79
 3 7 41 3.97 1.88
 3 7 42 35.7 1.76
 3 7 44 15.3 1.68
 3 7 45 20.91 1.71
 3 7 47 52.16 1.91
 3 8 0 721.59 15.81
 3 8 1 132.86 1.22
 3 8 2 342.08 8.29
 3 8 3 13.52 1.35
 3 8 4 564.76 6.06
 3 8 5 149.4 3.07
 3 8 6 11.18 0.87
 3 8 7 72.67 1.66
 3 8 8 27.62 1.22
 3 8 9 338.78 5.31
 3 8 10 66.21 1.76
 3 8 11 116.82 1.62
 3 8 12 41.2 0.78
 3 8 13 28.15 0.97
 3 8 14 46.96 1.77
 3 8 15 229.38 7.38
 3 8 16 35.42 1.49
 3 8 17 3.31 0.86
 3 8 18 364.98 3.26
 3 8 19 52.11 2.05
 3 8 20 192.53 2.36
 3 8 21 54.46 2.56
 3 8 22 117.89 2.09
 3 8 23 78.54 1.27
 3 8 24 56.73 1.37
 3 8 25 11.52 0.92
 3 8 26 7.76 1.23
 3 8 27 22.26 1.23
 3 8 28 6.52 1.09
 3 8 29 32.47 1.29
 3 8 30 6.28 1.31
 3 8 31 6.85 1.52
 3 8 32 28 1.33
 3 8 34 8.15 1.49
 3 8 35 46.76 1.51
 3 8 36 18.78 1.45
 3 8 37 17.47 1.69
 3 8 38 25.29 1.7
 3 8 39 53.26 1.78
 3 8 40 6.44 1.62
 3 8 41 6.23 1.61
 3 8 42 10.55 1.7
 3 8 43 18.1 2.92
 3 8 45 24.2 1.85
 3 8 46 18.74 1.94
 3 9 0 31.4 1.34
 3 9 1 69.98 1.07
 3 9 2 121.14 4.11
 3 9 3 75.64 1.68
 3 9 5 16.9 0.89
 3 9 6 124.96 2.42
 3 9 7 11.53 0.63
 3 9 8 59.08 2.05
 3 9 9 18.62 1.53
 3 9 10 202.1 3.78
 3 9 11 151.74 4.6
 3 9 12 9.93 0.92
 3 9 13 214.54 3.43
 3 9 14 46.73 1.14
 3 9 15 60.06 2.05
 3 9 16 32.93 1.1
 3 9 17 217.95 1.62
 3 9 18 34.49 1.74
 3 9 19 64.74 2.45
 3 9 20 121.25 1.28
 3 9 21 51.67 1.33
 3 9 22 39.6 1.66
 3 9 23 11.13 0.98
 3 9 24 17.65 1.14
 3 9 25 22.74 1.39
 3 9 26 34.02 1.34
 3 9 27 13.01 1
 3 9 28 14.44 1.59
 3 9 30 36.03 1.48
 3 9 31 2.63 1.28
 3 9 32 24.78 1.27
 3 9 33 67.19 3.41
 3 9 34 7.34 1.3
 3 9 35 15.96 1.36
 3 9 36 18.81 2.35
 3 9 37 37.59 2.31
 3 9 38 17.87 1.42
 3 9 39 31.96 1.69
 3 9 40 32.41 2.04
 3 9 41 30.24 1.86
 3 9 44 3.46 1.65
 3 9 45 5.38 1.6
 3 10 0 9.17 0.84
 3 10 1 4.02 1.04
 3 10 2 63.21 2.12
 3 10 3 3.25 0.77
 3 10 4 24.08 0.72
 3 10 5 13.58 1.08
 3 10 6 101.86 3.65
 3 10 7 96.26 2.85
 3 10 8 89.81 1.47
 3 10 9 13.11 0.73
 3 10 10 79.23 1.3
 3 10 11 82.13 2.65
 3 10 12 23.96 1.28
 3 10 13 130.84 2.83
 3 10 14 17.17 1.12
 3 10 15 69.64 1.3
 3 10 16 55.69 1.43
 3 10 17 32.82 1.4
 3 10 18 96.98 1.71
 3 10 19 9.67 0.91
 3 10 20 93.6 2.27
 3 10 21 15.67 0.86
 3 10 22 36.75 1.35
 3 10 23 12.02 0.8
 3 10 24 11.21 1.17
 3 10 25 22.14 1.43
 3 10 26 74.22 2.73
 3 10 27 16.21 1.21
 3 10 28 9.3 0.98
 3 10 29 45.75 2.35
 3 10 30 46.48 2.65
 3 10 31 49.36 1.31
 3 10 33 9.21 1.3
 3 10 34 20.79 1.95
 3 10 35 11.66 1.98
 3 10 36 61.81 1.75
 3 10 37 27.38 1.49
 3 10 38 49.67 1.56
 3 10 40 16.39 1.41
 3 10 42 9.09 1.5
 3 10 43 14.79 1.39
 3 10 44 9.91 1.45
 3 10 45 6.85 1.46
 3 11 0 78.7 1.82
 3 11 1 31.93 1.26
 3 11 2 20.46 1.5
 3 11 3 123.02 1.14
 3 11 4 14.51 1.05
 3 11 5 16.69 0.83
 3 11 6 57.28 2.95
 3 11 7 83.14 3.59
 3 11 8 39.17 2.63
 3 11 9 42.15 1.79
 3 11 10 43.42 1.34
 3 11 11 186.66 4.79
 3 11 12 21.69 1.44
 3 11 13 42.29 1.26
 3 11 14 44.39 2.77
 3 11 15 38.62 2.26
 3 11 16 4.09 0.94
 3 11 17 17.38 0.97
 3 11 18 19.68 1.68
 3 11 19 6.29 0.98
 3 11 20 73.86 1.73
 3 11 21 20.96 1.21
 3 11 22 30.14 3.23
 3 11 23 41.52 2.46
 3 11 24 10.32 1.44
 3 11 25 12.75 0.72
 3 11 26 50.54 2.58
 3 11 27 14.51 1.07
 3 11 28 49.95 2.17
 3 11 29 65.56 2.44
 3 11 30 23.01 1.01
 3 11 31 3.33 1.33
 3 11 32 38.08 1.76
 3 11 33 21.3 1.2
 3 11 35 18.64 1.84
 3 11 38 4.59 1.32
 3 11 39 3.47 1.36
 3 11 41 9.29 1.52
 3 11 42 13.45 1.51
 3 12 0 104.99 2.82
 3 12 1 28.6 1.47
 3 12 2 27.87 2.29
 3 12 3 5.4 1.1
 3 12 4 20.67 1.98
 3 12 5 21.31 1.89
 3 12 6 5.96 1.24
 3 12 7 47.84 2.1
 3 12 8 53.65 3.28
 3 12 9 2.01 0.94
 3 12 10 13.21 0.85
 3 12 11 27.69 2
 3 12 12 83.57 2.04
 3 12 13 8.06 1.05
 3 12 14 31.51 3.48
 3 12 15 15.26 0.89
 3 12 16 37.22 1.15
 3 12 17 10.94 1.03
 3 12 18 48.07 2.67
 3 12 19 65.56 2.82
 3 12 20 45.59 1.93
 3 12 21 8.83 1.56
 3 12 22 46.17 3.12
 3 12 23 16.24 1.66
 3 12 24 28.34 4.1
 3 12 25 15.14 1.98
 3 12 26 34.07 2.36
 3 12 27 12.48 2.29
 3 12 28 6.18 1.62
 3 12 29 7.28 1.16
 3 12 30 26.7 1.92
 3 12 31 15.55 1.58
 3 12 32 4.42 1.15
 3 12 33 16.05 2.03
 3 12 34 11.34 1.19
 3 12 35 33.29 2.25
 3 12 37 5.03 1.16
 3 12 39 22.29 1.99
 3 12 40 15.25 2.02
 3 12 41 9.76 1.72
 3 12 42 5.16 1.8
 3 13 2 24.7 1.11
 3 13 3 65.91 1.54
 3 13 4 3.15 0.66
 3 13 5 21.94 1.54
 3 13 6 68.49 1.67
 3 13 7 22.55 1.47
 3 13 8 70.75 2.18
 3 13 9 49.54 3.06
 3 13 10 37.35 1.22
 3 13 11 4.91 1.01
 3 13 12 61.12 4.62
 3 13 15 57.89 3.03
 3 13 17 2.43 1.1
 3 13 18 28.12 1.81
 3 13 19 4.98 1.46
 3 13 20 29.35 2.26
 3 13 21 68.52 2.5
 3 13 22 9.93 1.25
 3 13 23 6.19 1.84
 3 13 25 14.02 1.94
 3 13 26 28.1 1.69
 3 13 27 19.07 1.89
 3 13 28 14.28 1.49
 3 13 29 5.77 1.56
 3 13 30 5.44 1.62
 3 13 31 22.16 2.41
 3 13 32 18.38 2.44
 3 13 34 5.67 2.02
 3 13 35 16.09 1.65
 3 13 36 15.97 1.62
 3 13 37 21.29 1.74
 3 13 40 29.86 2.01
 3 14 0 411.2 8.28
 3 14 1 36.63 2.03
 3 14 2 53.82 3.06
 3 14 3 42.1 1.4
 3 14 4 72.89 3.47
 3 14 5 26.29 1.44
 3 14 6 9.9 2.11
 3 14 7 9.12 1.26
 3 14 8 15.12 1.38
 3 14 9 19.87 1.68
 3 14 10 20.09 1.32
 3 14 11 49.49 3.04
 3 14 13 4.32 0.97
 3 14 14 74.92 3.22
 3 14 15 10.99 1.5
 3 14 16 10.78 1.63
 3 14 17 12.31 1.79
 3 14 18 168.09 4.28
 3 14 19 42.42 2.02
 3 14 20 69.42 2.99
 3 14 21 22.07 2.09
 3 14 22 12.16 1.21
 3 14 24 9.02 1.72
 3 14 25 9.19 1.34
 3 14 26 5.76 1.53
 3 14 27 8.81 1.84
 3 14 28 5.82 1.46
 3 14 29 6.79 1.76
 3 14 30 4.46 1.53
 3 14 31 6.4 1.45
 3 14 32 19.16 1.82
 3 14 33 17.88 1.46
 3 14 34 9.52 1.44
 3 14 36 5.66 1.84
 3 14 37 7.58 1.62
 3 14 38 35 2.02
 3 14 39 26.28 2.07
 3 15 1 119.16 7.49
 3 15 2 72.15 4.1
 3 15 3 96.37 6.24
 3 15 4 36.58 3.28
 3 15 5 4.5 1.24
 3 15 6 69.66 3.45
 3 15 7 64.04 5.01
 3 15 8 61.68 2
 3 15 10 43 3.23
 3 15 11 30.69 2.14
 3 15 12 38.05 3.06
 3 15 13 11.57 1.89
 3 15 15 48.47 2.43
 3 15 16 4.81 0.92
 3 15 17 225.3 3.99
 3 15 18 13.92 1.28
 3 15 19 53.41 3.55
 3 15 20 12.87 2.25
 3 15 21 21.64 1.33
 3 15 22 43.09 9.3
 3 15 23 20.63 1.86
 3 15 24 11.94 2.14
 3 15 25 10.83 1.2
 3 15 26 28.46 3.41
 3 15 27 4.03 1.22
 3 15 28 28.84 3.19
 3 15 29 24.54 1.58
 3 15 30 5.29 1.31
 3 15 33 9.91 2.16
 3 15 35 31.22 2.35
 3 15 36 4.46 2.07
 3 15 37 7.19 1.95
 3 16 0 48.36 1.83
 3 16 1 66.1 2.77
 3 16 2 35.58 2.03
 3 16 3 8.28 0.92
 3 16 5 9.25 1.23
 3 16 7 20 1.06
 3 16 8 7.24 1.32
 3 16 9 91.97 3.35
 3 16 10 2.88 1.42
 3 16 11 36.86 1.43
 3 16 12 11.62 1.83
 3 16 15 27.02 1.55
 3 16 16 37.59 1.08
 3 16 17 18.26 1.45
 3 16 18 93.77 2.18
 3 16 19 59.02 3.3
 3 16 20 60.42 3.77
 3 16 21 52.1 3.87
 3 16 22 16.79 1.78
 3 16 25 40.68 4.47
 3 16 26 14 1.43
 3 16 27 7.17 1.48
 3 16 28 9.94 1.27
 3 16 29 20.29 2.69
 3 16 30 13.72 1.97
 3 16 33 11.83 1.78
 3 16 34 7.45 1.74
 3 17 0 10.67 1.27
 3 17 1 19.01 1.15
 3 17 2 19.77 1.35
 3 17 3 17.37 1.04
 3 17 4 5.35 1.51
 3 17 5 16.52 1.5
 3 17 7 30.43 1.17
 3 17 8 68.58 4.83
 3 17 9 8.03 2.08
 3 17 10 45.17 2.79
 3 17 11 10.16 2.34
 3 17 12 8.77 3.43
 3 17 13 27.7 2.99
 3 17 14 23.19 2.82
 3 17 16 68.88 7.57
 3 17 17 18.21 3.27
 3 17 18 16.3 3.02
 3 17 19 31.84 1.85
 3 17 21 13.38 2.97
 3 17 22 8.41 1.94
 3 17 23 4.19 1.57
 3 17 24 15.11 3.43
 3 17 25 10.74 1.28
 3 17 26 32.15 1.84
 3 17 27 15.77 2.42
 3 17 28 20.3 2.48
 3 17 30 10.55 1.69
 3 17 31 12.68 1.67
 3 18 1 71.95 4.31
 3 18 2 4.32 1.03
 3 18 3 6.4 2.35
 3 18 5 56.14 2.02
 3 18 6 6.32 1.49
 3 18 8 8.6 1.48
 3 18 9 32.63 1.59
 3 18 10 36.37 7.19
 3 18 12 8.28 2.55
 3 18 13 12.74 2.36
 3 18 15 10.67 2.49
 3 18 17 12.51 5
 3 18 20 24.94 4.16
 3 18 21 6.89 2.79
 3 18 23 3.77 1.36
 3 18 25 5.82 1.73
 3 18 26 3.79 1.85
 3 18 27 5.15 1.83
 3 18 29 12.45 3.34
 3 18 30 8.88 3.53
 3 19 1 39.77 2.04
 3 19 2 11.2 1.23
 3 19 3 43.45 2.51
 3 19 5 19.26 1.5
 3 19 7 15.02 1.81
 3 19 9 15 1.55
 3 19 10 6.36 1.54
 3 19 11 34.89 4.21
 3 19 12 4.96 1.42
 3 19 19 35.28 8.61
 3 19 20 8.47 2.96
 3 19 26 6.85 1.95
 3 20 1 15.31 3.13
 3 20 3 11.78 1.54
 3 20 6 4.09 1.63
 3 20 7 4.64 1.31
 3 20 8 3.52 1.31
 3 20 9 8.92 2.33
 3 20 10 5.33 1.23
 3 20 11 7.39 2.48
 3 20 18 12.24 2.83
 3 20 19 9.46 3.85
 3 20 20 6.22 3.1
 3 20 21 8.8 3.61
 3 21 0 5.78 2.27
 3 21 1 5.87 2.16
 3 21 3 4.94 1.57
 3 21 6 6.37 1.8
 3 21 7 7.45 3.13
 3 21 10 7.66 3.58
 3 21 12 8.28 2.55
 3 21 13 16.04 2.54
 3 21 15 7.11 2.81
 3 21 17 14.16 4.14
 3 22 2 10.21 2.16
 3 22 10 9.6 3.5
 4 0 0 1127.85 94.45
 4 0 1 75.08 1.22
 4 0 2 5.87 1.24
 4 0 3 379.12 3.2
 4 0 4 49.72 1.62
 4 0 5 180.02 3.68
 4 0 6 39.37 0.99
 4 0 7 6.57 0.85
 4 0 8 2.82 0.97
 4 0 9 63.33 1.05
 4 0 10 377.16 2.55
 4 0 11 345.55 3.51
 4 0 12 10 0.88
 4 0 13 140.51 1.12
 4 0 15 336.04 2.72
 4 0 16 278.82 2.28
 4 0 17 4.89 1.06
 4 0 18 33.76 1.14
 4 0 19 25.64 1.24
 4 0 20 49.96 1.29
 4 0 21 10.75 1.12
 4 0 22 3.11 1.16
 4 0 23 4.51 1.16
 4 0 24 16.32 1.16
 4 0 25 110.91 1.87
 4 0 26 19.19 1.21
 4 0 27 56.32 1.4
 4 0 28 9.39 1.54
 4 0 29 52.62 1.37
 4 0 30 11.81 1.37
 4 0 31 22.08 1.37
 4 0 32 25.54 1.4
 4 0 33 49.34 1.82
 4 0 35 23.46 1.66
 4 0 36 26.9 1.8
 4 0 37 67.1 1.81
 4 0 38 5.45 1.9
 4 0 39 31.19 1.86
 4 0 40 21.55 1.88
 4 0 42 52.06 2.01
 4 0 46 44.56 2.13
 4 0 49 18.24 2.45
 4 1 0 168.7 3.77
 4 1 1 496.39 3.13
 4 1 2 68.69 1.38
 4 1 3 578.49 2.5
 4 1 4 47.48 1.59
 4 1 5 360.25 2.79
 4 1 6 60.21 2
 4 1 7 383.32 5.47
 4 1 8 259.83 2.15
 4 1 9 19.74 0.96
 4 1 10 181.43 2.13
 4 1 11 342.19 2.47
 4 1 12 471.64 5.4
 4 1 13 396.88 2.16
 4 1 14 339.6 2.42
 4 1 15 34 1.44
 4 1 16 31.51 0.99
 4 1 17 301.07 2.47
 4 1 18 133.03 1.62
 4 1 19 113.27 1.39
 4 1 20 10.65 1.37
 4 1 21 72.48 1.24
 4 1 22 6.71 1.16
 4 1 23 34.78 1.17
 4 1 24 62.63 1.96
 4 1 25 229.1 2.03
 4 1 26 11.73 1.21
 4 1 27 3.04 1.33
 4 1 28 126.35 2.98
 4 1 29 130.83 1.94
 4 1 30 22.46 1.34
 4 1 31 41.92 1.4
 4 1 32 81.02 1.51
 4 1 33 102.53 1.95
 4 1 34 19.25 1.64
 4 1 35 143.25 3.25
 4 1 36 37.99 1.71
 4 1 37 96.62 2.06
 4 1 38 7.16 1.83
 4 1 39 13.94 1.83
 4 1 40 12.49 1.88
 4 1 42 28.4 2.14
 4 1 44 9.46 2.01
 4 1 45 23.42 2.02
 4 1 46 9.8 2.07
 4 1 47 20.7 2.09
 4 1 48 23.05 2.31
 4 1 49 18.46 2.45
 4 2 0 47.47 1.14
 4 2 1 470.39 4.84
 4 2 2 217.57 1.51
 4 2 3 86.61 1.41
 4 2 4 272.84 1.9
 4 2 5 180.2 1.45
 4 2 6 59.99 1.89
 4 2 7 21.87 1.33
 4 2 8 1202.11 16.89
 4 2 9 124.39 2.27
 4 2 10 419.72 2.57
 4 2 11 198.31 2.06
 4 2 12 379.17 2.19
 4 2 13 253.68 1.56
 4 2 14 19.3 1.11
 4 2 15 82.16 1.13
 4 2 16 45.41 1.02
 4 2 17 7.25 1.06
 4 2 18 13.12 1.17
 4 2 19 62.04 1.27
 4 2 20 19.53 1.2
 4 2 21 262.56 3.81
 4 2 22 181.61 3.7
 4 2 23 92.04 1.28
 4 2 24 5.3 1.17
 4 2 25 60.35 1.28
 4 2 26 256.17 3.59
 4 2 27 89.71 1.49
 4 2 28 405.57 4.49
 4 2 29 26.62 1.45
 4 2 30 176.95 2.9
 4 2 31 87.12 1.49
 4 2 32 11.09 1.32
 4 2 33 66.68 2.09
 4 2 34 24.43 1.61
 4 2 35 31.5 1.58
 4 2 36 5.31 1.7
 4 2 37 6.53 1.71
 4 2 39 9.93 1.81
 4 2 40 42.95 1.9
 4 2 41 30.63 2.51
 4 2 42 6.84 1.95
 4 2 43 9.47 1.95
 4 2 44 18.42 2.13
 4 2 45 4.82 2.14
 4 2 46 93.66 3.04
 4 2 47 6.35 2.65
 4 2 48 23.24 2.29
 4 3 0 267.06 3.6
 4 3 1 92.78 1.81
 4 3 2 205.47 3.85
 4 3 4 50.9 1.14
 4 3 5 10.31 1.56
 4 3 6 878.9 9.26
 4 3 7 145.63 2.64
 4 3 8 29.98 1.06
 4 3 9 963.82 11.85
 4 3 10 334.87 2.84
 4 3 11 145.7 1.57
 4 3 12 385.86 2.33
 4 3 13 78.11 1.01
 4 3 14 32.11 0.94
 4 3 15 170.81 1.21
 4 3 16 106.68 1.66
 4 3 17 158 1.33
 4 3 18 26 1.1
 4 3 19 14.59 1.49
 4 3 20 18.53 1.19
 4 3 21 13.33 1.11
 4 3 22 20.36 1.2
 4 3 23 129.97 1.37
 4 3 24 189.63 3.54
 4 3 25 26.85 1.19
 4 3 26 168.58 1.51
 4 3 27 213.06 2.64
 4 3 28 163.37 2.16
 4 3 29 64.95 1.49
 4 3 30 15.11 1.32
 4 3 31 24.66 1.77
 4 3 32 10.94 1.37
 4 3 33 93 2.55
 4 3 34 10.82 2
 4 3 35 27.34 1.74
 4 3 37 36.51 2.05
 4 3 38 18.13 1.9
 4 3 39 31.1 1.97
 4 3 40 6.36 2.03
 4 3 41 30.92 2.06
 4 3 42 7.35 2.11
 4 3 43 72.8 2.67
 4 3 44 40.95 2.02
 4 3 46 5.8 2.34
 4 3 47 10.71 2.07
 4 3 48 6.3 2.15
 4 4 1 7.67 1.07
 4 4 2 474.98 2.24
 4 4 3 114.31 2.5
 4 4 4 188.74 2.68
 4 4 5 47.9 1.17
 4 4 6 348.17 3.42
 4 4 7 101.41 1.66
 4 4 8 1212.63 7.72
 4 4 9 323.73 2.56
 4 4 10 136.5 1.58
 4 4 11 189.29 1.96
 4 4 12 238.63 2.6
 4 4 13 133.98 1.16
 4 4 14 149.53 1.68
 4 4 15 247.98 1.77
 4 4 16 23.84 1.22
 4 4 17 8.3 1.03
 4 4 18 59.06 1.15
 4 4 19 84.86 1.34
 4 4 20 81.86 1.23
 4 4 21 34.48 1.18
 4 4 22 64.47 1.25
 4 4 23 25.84 1.22
 4 4 24 59.03 1.47
 4 4 25 21.21 1.18
 4 4 26 159.24 2.54
 4 4 27 144.38 2.63
 4 4 28 272.66 4.66
 4 4 29 18.59 1.37
 4 4 30 21.75 1.32
 4 4 31 40.3 1.32
 4 4 33 31.9 1.46
 4 4 34 8.49 1.56
 4 4 35 6.88 1.67
 4 4 36 8.08 1.67
 4 4 37 37.63 3.26
 4 4 38 47.35 2.07
 4 4 39 54.71 1.86
 4 4 40 47.74 1.87
 4 4 41 10.27 1.83
 4 4 43 16.51 1.9
 4 4 44 15.78 1.91
 4 4 45 9.07 2.19
 4 4 46 37.81 2.06
 4 4 47 11.64 2.22
 4 4 48 32.74 2.28
 4 5 0 53.12 1.17
 4 5 1 401.57 2.1
 4 5 2 142.26 2.04
 4 5 3 125.69 1.34
 4 5 4 323.93 2.7
 4 5 5 41.19 1.14
 4 5 6 176.59 2.59
 4 5 7 138.08 1.89
 4 5 8 127.42 1.16
 4 5 9 231.06 2.67
 4 5 10 223.11 2.06
 4 5 11 94.27 1.63
 4 5 12 49.08 1.42
 4 5 13 168.89 2.46
 4 5 14 5.69 1.01
 4 5 15 14.41 0.96
 4 5 16 116.04 2.29
 4 5 17 8.05 1.08
 4 5 18 35.11 1.09
 4 5 19 294.59 4.91
 4 5 20 176.38 3.3
 4 5 21 15.58 1.16
 4 5 22 7.11 1.1
 4 5 23 24.43 1.46
 4 5 24 13.45 1.13
 4 5 25 31.72 1.25
 4 5 26 11.25 1.19
 4 5 27 13.94 1.64
 4 5 28 12.99 1.25
 4 5 29 119.32 1.89
 4 5 30 114.08 3.05
 4 5 31 29.88 1.45
 4 5 32 4.12 1.45
 4 5 33 35.65 1.46
 4 5 35 9.69 1.62
 4 5 36 6.92 1.67
 4 5 37 7.42 1.68
 4 5 38 12.37 1.69
 4 5 39 33.16 1.87
 4 5 40 5.69 1.83
 4 5 41 15 1.79
 4 5 43 8.42 2.12
 4 5 44 14.61 1.9
 4 5 45 25.56 1.96
 4 5 46 47.34 2.06
 4 5 47 7.23 2.06
 4 6 0 7.07 1.11
 4 6 1 560.82 7.53
 4 6 2 93.95 1.42
 4 6 3 63.54 1.21
 4 6 4 63.03 1.21
 4 6 5 415.46 5.65
 4 6 6 105.58 1.67
 4 6 7 38.84 0.87
 4 6 8 248.59 3.29
 4 6 9 88.09 1.35
 4 6 10 23.01 1.53
 4 6 11 112.68 1.19
 4 6 12 8.75 0.84
 4 6 13 56.79 1.2
 4 6 14 19.55 1.01
 4 6 15 74.91 1.9
 4 6 16 136.33 3.43
 4 6 17 450.96 4.65
 4 6 18 105.41 1.79
 4 6 19 52.38 1.57
 4 6 20 24.29 1.08
 4 6 21 166.6 2.54
 4 6 22 120.37 1.95
 4 6 23 183.31 3.39
 4 6 24 53.9 1.21
 4 6 25 15.78 1.14
 4 6 28 83.41 1.8
 4 6 30 12.08 1.16
 4 6 31 56.94 1.45
 4 6 32 6.53 1.38
 4 6 33 24.27 1.55
 4 6 34 24.92 1.8
 4 6 35 11.52 1.56
 4 6 36 68.17 1.9
 4 6 37 33.13 2.01
 4 6 38 7.88 1.7
 4 6 39 13.04 1.71
 4 6 40 18.85 1.73
 4 6 41 16.68 1.76
 4 6 43 12.64 1.84
 4 6 44 21.95 2.09
 4 6 46 18.45 1.95
 4 7 0 81.12 2.14
 4 7 1 399.04 6.69
 4 7 2 28.3 1.11
 4 7 3 18.87 1.55
 4 7 4 67.74 2
 4 7 7 29.65 0.84
 4 7 8 2.95 0.8
 4 7 9 54.31 1.95
 4 7 10 112.19 2.4
 4 7 11 36.48 1
 4 7 12 81.26 1.79
 4 7 13 37.65 0.93
 4 7 14 66.4 1.5
 4 7 15 28.87 0.97
 4 7 16 88.5 1.81
 4 7 17 12.99 1.36
 4 7 18 92.62 1.33
 4 7 19 412.7 4.32
 4 7 20 131.09 2.71
 4 7 21 120.58 2.3
 4 7 22 44.78 1.14
 4 7 23 30.99 1.29
 4 7 24 51.02 1.35
 4 7 25 24.94 1.43
 4 7 26 41.37 1.61
 4 7 27 10.29 1.29
 4 7 28 10.2 1.19
 4 7 29 15.08 1.13
 4 7 30 9.06 1.3
 4 7 31 13.92 1.31
 4 7 32 116.19 2.45
 4 7 33 37.25 2.18
 4 7 34 46.52 2.04
 4 7 35 61.49 2.22
 4 7 36 28.61 1.6
 4 7 37 8.12 2.35
 4 7 38 4.62 1.71
 4 7 39 118.19 2.46
 4 7 40 6.17 2.75
 4 7 41 9.3 2.23
 4 7 42 34.31 2.26
 4 7 43 18.05 1.91
 4 7 45 5.91 2.06
 4 7 46 7.46 2.35
 4 8 0 364.31 8.11
 4 8 1 45.82 2.08
 4 8 2 200.27 4.85
 4 8 3 189.46 2.23
 4 8 4 117.72 2.14
 4 8 5 145.36 1.43
 4 8 6 48.87 1.54
 4 8 7 192.93 2.7
 4 8 8 10.52 0.8
 4 8 9 39.84 1.31
 4 8 10 24.59 0.87
 4 8 11 147.57 2.7
 4 8 12 162.54 2.79
 4 8 13 13.4 0.95
 4 8 14 140.05 1.84
 4 8 15 5.47 0.92
 4 8 16 54.62 1.26
 4 8 17 152.54 1.63
 4 8 18 348.54 2.93
 4 8 19 186.09 3.33
 4 8 20 92.21 2.35
 4 8 21 24.75 1.34
 4 8 22 66.19 1.57
 4 8 23 14.12 1.06
 4 8 24 37.55 2.5
 4 8 25 28.5 1.3
 4 8 26 22.02 1.16
 4 8 27 61.22 1.41
 4 8 28 6.36 1.23
 4 8 29 60.8 2.24
 4 8 30 93.71 3.37
 4 8 31 40.84 1.43
 4 8 32 9.39 1.34
 4 8 34 88.55 3.24
 4 8 35 37.41 1.97
 4 8 36 122.09 4.4
 4 8 37 72.82 2.05
 4 8 38 42.7 1.9
 4 8 39 6.55 1.66
 4 8 40 16.83 1.66
 4 8 41 10.59 2.33
 4 8 43 7.46 1.95
 4 8 44 26.61 2.04
 4 8 45 22.1 2.02
 4 9 0 89.91 1.61
 4 9 1 295.91 6.88
 4 9 2 170.5 1.79
 4 9 3 21.6 1.26
 4 9 4 284.99 5.85
 4 9 5 75.16 1.27
 4 9 6 25.06 1.21
 4 9 7 164.9 3.85
 4 9 8 74.6 2
 4 9 9 126.52 3.09
 4 9 10 5.88 0.87
 4 9 11 82.2 1.88
 4 9 12 41.62 3.34
 4 9 13 15.37 1.2
 4 9 14 41.18 1.44
 4 9 15 11.75 1.17
 4 9 16 90.09 1.69
 4 9 17 7.16 1.58
 4 9 18 23.54 0.98
 4 9 19 256.32 2.36
 4 9 20 47.94 1.1
 4 9 21 15 1.06
 4 9 22 162.79 1.59
 4 9 23 84.96 2.02
 4 9 24 11.63 1.31
 4 9 25 2.64 1.17
 4 9 26 34.27 1.54
 4 9 27 80.05 2.24
 4 9 28 36.56 1.29
 4 9 29 14.23 1.1
 4 9 30 23.82 1.36
 4 9 31 33.81 1.31
 4 9 32 10.97 1.84
 4 9 33 4.04 1.73
 4 9 34 8.84 1.77
 4 9 35 21.18 1.55
 4 9 37 29.69 1.56
 4 9 38 27.91 1.74
 4 9 42 13.56 2.27
 4 9 43 20.65 1.89
 4 9 44 9.34 1.86
 4 10 0 47.08 1.96
 4 10 1 59.56 1.76
 4 10 2 174.84 4.13
 4 10 3 17.92 1.14
 4 10 4 20.26 1.09
 4 10 5 239.08 4.47
 4 10 6 6.11 1
 4 10 8 85.16 2.54
 4 10 9 8.57 1.17
 4 10 10 110.37 2.69
 4 10 11 10.42 0.94
 4 10 12 39.95 1.21
 4 10 13 33.43 1.73
 4 10 14 41.33 2.12
 4 10 15 91.98 2.95
 4 10 16 40.51 1.29
 4 10 17 65.8 2.43
 4 10 18 39.34 2.03
 4 10 19 27.34 1.01
 4 10 20 47.1 2.42
 4 10 21 63.73 1.83
 4 10 22 47.72 1.99
 4 10 23 24.87 1.06
 4 10 24 51.37 2.37
 4 10 26 72.18 1.87
 4 10 27 8.23 1.04
 4 10 28 17.83 1.23
 4 10 29 3.46 1.23
 4 10 30 12.29 1.34
 4 10 31 8.31 1.19
 4 10 32 21.09 1.82
 4 10 33 10.88 1.6
 4 10 34 21.37 1.38
 4 10 35 5.76 1.4
 4 10 38 16.63 2.22
 4 10 39 7.05 2.12
 4 10 40 13.15 1.57
 4 10 41 14.62 1.62
 4 10 42 6.65 1.82
 4 11 0 12.35 1.14
 4 11 1 25.98 1.4
 4 11 2 53.94 2.26
 4 11 3 51.69 1.88
 4 11 4 43.75 1.21
 4 11 5 23 2.1
 4 11 6 9.67 1
 4 11 7 357.06 2.5
 4 11 8 67.93 2.91
 4 11 9 40.03 1.39
 4 11 10 8.72 0.81
 4 11 11 225.53 3.08
 4 11 12 116.46 2.74
 4 11 13 4.64 0.84
 4 11 14 122.92 3.59
 4 11 15 28.04 2.27
 4 11 16 71.81 1.81
 4 11 17 8.87 0.83
 4 11 18 6.3 0.91
 4 11 19 34.65 1.24
 4 11 20 46.73 1.63
 4 11 21 18.07 1.39
 4 11 22 41.11 1.17
 4 11 23 26.1 1.38
 4 11 25 20.55 1.55
 4 11 26 40.96 1.87
 4 11 27 89.66 3.58
 4 11 28 3.55 1.02
 4 11 29 5.34 1.32
 4 11 30 29.8 1.56
 4 11 31 4.56 1.44
 4 11 32 22.77 1.55
 4 11 34 7.31 1.49
 4 11 36 16.13 1.73
 4 11 37 18.92 1.95
 4 11 38 43.79 1.56
 4 11 39 26.49 1.85
 4 11 40 11.41 1.88
 4 11 41 10.8 1.63
 4 12 0 3.85 1.24
 4 12 1 309.71 11.45
 4 12 2 75.13 2.67
 4 12 3 74.47 3.26
 4 12 4 74.52 2.78
 4 12 5 2.71 1.06
 4 12 6 2.76 0.98
 4 12 7 2.78 0.9
 4 12 8 147.11 3.13
 4 12 9 39.92 1.12
 4 12 10 67.33 1.71
 4 12 11 10.69 1.01
 4 12 12 25.78 1.32
 4 12 13 7.07 1.08
 4 12 14 26.11 1.28
 4 12 16 152.87 4.67
 4 12 17 43.74 1.8
 4 12 18 30.38 2.33
 4 12 19 149.33 4.31
 4 12 20 50.08 1.75
 4 12 21 57.51 3.35
 4 12 22 15.51 1.53
 4 12 23 25.34 1.58
 4 12 24 6.3 1.42
 4 12 25 10.38 0.86
 4 12 26 12.66 1.85
 4 12 28 4.17 1.15
 4 12 30 15.23 1.85
 4 12 33 4.19 1.71
 4 12 34 48.58 2.98
 4 12 36 4.55 1.23
 4 12 37 10.12 2.35
 4 12 38 11.45 2.22
 4 12 39 7.29 2.15
 4 12 40 26.07 2.55
 4 12 41 7.67 2.22
 4 13 0 98.22 4.95
 4 13 1 134.68 5.04
 4 13 2 4.67 1.21
 4 13 3 116.23 5.25
 4 13 4 32.39 1.34
 4 13 5 34.14 1.16
 4 13 6 40.61 2.37
 4 13 7 33.43 2.38
 4 13 8 16.39 1.35
 4 13 9 6.46 1.76
 4 13 10 9.86 1.22
 4 13 11 15.4 0.92
 4 13 12 20.33 1.94
 4 13 13 13.35 1.22
 4 13 14 84.11 4.12
 4 13 15 31.1 1.25
 4 13 16 14.8 1.24
 4 13 17 92.65 3.45
 4 13 18 63.28 2.84
 4 13 19 94.87 4.18
 4 13 21 45 2.19
 4 13 22 31.57 2.1
 4 13 23 69.5 2.75
 4 13 24 26.41 1.79
 4 13 25 4.1 1.6
 4 13 27 62.72 2.13
 4 13 28 6.85 1.07
 4 13 29 16.2 2.27
 4 13 30 12.35 1.89
 4 13 31 12.19 1.86
 4 13 32 24.56 2.54
 4 13 33 5.03 2.05
 4 13 35 23.16 2.11
 4 13 36 9.67 2.18
 4 13 37 10.82 2.22
 4 13 39 14.7 3.2
 4 14 0 290.9 24.1
 4 14 1 64.62 3.13
 4 14 2 89.63 6.33
 4 14 3 2.9 1.09
 4 14 4 30.4 1.37
 4 14 6 11.3 0.89
 4 14 7 6.12 1.7
 4 14 8 1.9 0.86
 4 14 9 7.8 0.86
 4 14 10 4.62 1.37
 4 14 11 23.76 2.87
 4 14 12 17.62 2.45
 4 14 13 82.21 3.75
 4 14 15 51.54 1.95
 4 14 16 63.08 4.2
 4 14 17 91.54 3.66
 4 14 18 226.92 6.57
 4 14 19 17.27 1.62
 4 14 20 88.57 4.15
 4 14 21 6.09 1.56
 4 14 22 30.62 2.2
 4 14 23 17.49 1.68
 4 14 25 12.27 2.93
 4 14 27 23.56 1.89
 4 14 29 52.37 2.13
 4 14 30 13.75 1.8
 4 14 31 7.37 2.57
 4 14 35 11.67 1.9
 4 14 36 85.02 2.88
 4 14 37 31.96 2.33
 4 15 1 31.3 2.91
 4 15 2 9.24 1.06
 4 15 3 9.43 2.99
 4 15 4 45.56 2.01
 4 15 5 4.51 0.99
 4 15 6 13.03 1.6
 4 15 7 10.83 2.32
 4 15 8 9.81 0.81
 4 15 10 25.04 2.15
 4 15 11 19.85 1.59
 4 15 12 10.81 1.33
 4 15 13 5.48 1.32
 4 15 14 21.76 2.46
 4 15 15 45.36 6.86
 4 15 16 12.76 1.17
 4 15 17 42.57 3.28
 4 15 18 7.07 1.2
 4 15 19 4.12 1.49
 4 15 20 18.61 2.57
 4 15 21 37.56 6.46
 4 15 22 11.38 1.68
 4 15 25 19.24 2.12
 4 15 26 4.18 1.69
 4 15 27 7.08 1.67
 4 15 30 4.39 1.92
 4 15 31 6.7 1.72
 4 15 33 15.71 1.98
 4 15 34 6.58 1.85
 4 16 0 28.87 2.95
 4 16 1 4.37 1.47
 4 16 2 93.4 2.53
 4 16 4 38.22 2.49
 4 16 5 20.49 1.39
 4 16 6 15.56 1.82
 4 16 7 4.07 1.1
 4 16 8 4.61 1.54
 4 16 9 8.96 1.44
 4 16 10 31.73 1.24
 4 16 11 8.1 1.75
 4 16 12 10.13 1.62
 4 16 13 30.11 1.96
 4 16 14 21.24 1.79
 4 16 15 11.94 2.43
 4 16 16 9.66 1.47
 4 16 17 6.7 1.48
 4 16 18 31.09 2.1
 4 16 19 20.03 2.1
 4 16 20 16.99 2.79
 4 16 23 6.86 1.82
 4 16 24 3.9 1.74
 4 16 26 14.72 1.61
 4 16 27 6.02 1.94
 4 16 28 8.01 1.85
 4 16 29 4.8 2.34
 4 16 32 8.94 1.89
 4 16 33 12.04 2.32
 4 17 0 91.53 4.78
 4 17 1 4.99 1.46
 4 17 2 73.61 2.45
 4 17 3 12.8 1.34
 4 17 4 5.98 1.54
 4 17 6 2.98 1.02
 4 17 7 13.75 1.62
 4 17 8 13.08 2.14
 4 17 9 61.85 2.69
 4 17 10 59.91 2.76
 4 17 11 15.56 2.85
 4 17 12 7.9 1.55
 4 17 13 5.79 2.33
 4 17 14 3.74 1.4
 4 17 15 3.02 1.11
 4 17 18 22.65 2.29
 4 17 20 5.1 1.57
 4 17 21 6.2 1.39
 4 17 22 19.79 4.81
 4 17 23 3.41 1.51
 4 17 25 22.48 3.38
 4 17 27 6.02 1.87
 4 17 28 14.82 3.09
 4 17 29 25.78 1.93
 4 18 0 7.26 1.51
 4 18 1 4.74 1.28
 4 18 3 8.61 1.1
 4 18 5 7.1 1.99
 4 18 6 24.83 1.68
 4 18 7 8.26 2.59
 4 18 8 5.41 1.55
 4 18 9 50.22 4.12
 4 18 10 24.38 1.74
 4 18 11 8.69 1.48
 4 18 12 13.33 1.32
 4 18 16 5.48 2.08
 4 18 18 5.74 1.46
 4 18 19 4.54 1.16
 4 18 22 16.06 1.63
 4 18 24 10.96 4.23
 4 18 27 32.5 6.49
 4 19 0 5.2 2.05
 4 19 1 6.99 1.29
 4 19 5 11.87 1.17
 4 19 6 7.42 1.75
 4 19 7 5.25 1.24
 4 19 8 4.85 1.46
 4 19 9 48.78 3.31
 4 19 11 6.19 1.75
 4 19 12 7.26 2.1
 4 19 13 12.44 2.76
 4 19 14 11.16 1.94
 4 19 18 10.23 2.89
 4 19 23 10.37 2.37
 4 20 0 10.77 1.24
 4 20 1 9.46 1.66
 4 20 4 15.42 1.46
 4 20 5 9.19 1.63
 4 20 6 4.78 2.18
 4 20 7 14.4 1.73
 4 20 9 12.69 2.91
 4 20 10 7.93 2.13
 4 20 11 12.64 3
 4 20 14 10.18 3.84
 4 20 20 24.39 4.24
 4 21 2 10.2 3.43
 4 21 3 9.08 1.59
 4 21 14 6.05 2.79
 5 0 1 57.69 1.39
 5 0 2 298.65 1.87
 5 0 3 17.01 1.37
 5 0 4 98.92 1.84
 5 0 5 8.83 1.28
 5 0 6 112.6 2.6
 5 0 7 443.38 2.95
 5 0 8 81.05 1.18
 5 0 9 1226.69 8.09
 5 0 10 8.84 1.07
 5 0 11 268.6 2.55
 5 0 12 122.89 1.69
 5 0 13 171.24 1.57
 5 0 14 228.27 1.5
 5 0 15 19.18 1.14
 5 0 16 99.1 1.44
 5 0 17 41.56 1.13
 5 0 18 88.84 1.25
 5 0 19 33.13 1.2
 5 0 22 249.7 2.04
 5 0 23 43.46 1.78
 5 0 24 64.85 1.66
 5 0 25 278.68 2.11
 5 0 26 105.83 2.08
 5 0 28 135.54 2.75
 5 0 29 602.23 9.65
 5 0 30 20.77 1.41
 5 0 31 14.81 1.54
 5 0 32 8.77 1.46
 5 0 34 31.65 1.57
 5 0 35 5.53 1.56
 5 0 36 12.55 1.62
 5 0 37 16.75 1.71
 5 0 38 18.57 1.72
 5 0 40 4.57 1.99
 5 0 41 8.25 1.91
 5 0 42 31.67 2.23
 5 0 43 23.18 2.02
 5 0 44 48.64 2.12
 5 0 45 31.7 2.18
 5 0 46 19.07 2.12
 5 0 47 68.8 2.74
 5 1 0 64.9 1.36
 5 1 1 64.95 1.37
 5 1 2 194.93 4.33
 5 1 3 165.88 3.86
 5 1 4 216.21 2.01
 5 1 5 183.2 1.68
 5 1 6 213 2.26
 5 1 7 1158.16 7.3
 5 1 8 93.44 1.62
 5 1 9 300.9 2.84
 5 1 10 5.81 1.19
 5 1 11 883.29 6.18
 5 1 12 177.28 2.04
 5 1 13 224.95 2.84
 5 1 14 441.77 4.95
 5 1 15 145.97 1.3
 5 1 16 29.85 1.18
 5 1 17 97.29 1.49
 5 1 18 120.78 1.38
 5 1 19 8.16 1.28
 5 1 20 9.11 1.16
 5 1 21 42.78 1.45
 5 1 22 67.66 2.14
 5 1 23 10.73 1.52
 5 1 24 40.28 1.42
 5 1 25 215.41 2.46
 5 1 26 147.97 2.72
 5 1 27 51.58 1.76
 5 1 28 35.14 1.39
 5 1 29 189.13 3.93
 5 1 30 33.38 1.44
 5 1 31 227.5 3.35
 5 1 32 12.43 1.45
 5 1 33 19.49 1.47
 5 1 34 71.87 1.74
 5 1 35 15.94 1.59
 5 1 36 25.97 1.65
 5 1 38 58.96 1.87
 5 1 40 17.12 1.85
 5 1 42 20.36 1.96
 5 1 43 55.92 2.34
 5 1 44 12.43 2.04
 5 1 46 22.37 2.73
 5 1 47 7.59 2.38
 5 2 0 131.03 1.72
 5 2 1 175.92 3.71
 5 2 2 98.25 1.48
 5 2 3 247.38 4.6
 5 2 4 83.21 3.63
 5 2 5 144.13 2.37
 5 2 6 267.58 2.57
 5 2 7 433.86 2.18
 5 2 8 73.02 1.64
 5 2 9 458 1.77
 5 2 10 329.49 3.59
 5 2 11 12.33 1.14
 5 2 12 251.25 3.32
 5 2 13 202.81 1.6
 5 2 14 28.71 1.05
 5 2 15 54.87 1.12
 5 2 16 152.49 1.66
 5 2 17 16.85 1.09
 5 2 18 32.22 1.19
 5 2 19 8.44 1.22
 5 2 20 58.87 1.33
 5 2 21 15.46 1.27
 5 2 22 9.65 1.38
 5 2 23 65.44 1.5
 5 2 24 56.11 2.41
 5 2 25 32.93 1.35
 5 2 26 96.91 2.54
 5 2 27 68.45 1.47
 5 2 28 145.91 2.26
 5 2 29 79.04 2.1
 5 2 30 23.59 1.4
 5 2 31 16.84 1.42
 5 2 32 9.99 1.75
 5 2 33 8.32 1.49
 5 2 34 74.9 2.3
 5 2 36 4.76 1.47
 5 2 37 8.06 1.7
 5 2 38 13.31 1.71
 5 2 39 16.28 1.72
 5 2 40 24.19 1.84
 5 2 41 48.27 1.91
 5 2 44 12.99 2.03
 5 2 45 27.79 2.07
 5 2 46 25.26 2.1
 5 2 47 11.57 2.11
 5 3 0 67.06 3.42
 5 3 1 192.15 1.69
 5 3 2 408.02 2.51
 5 3 3 88.25 1.44
 5 3 4 34.36 1.98
 5 3 5 212.42 8.23
 5 3 6 94.29 1.57
 5 3 7 113.38 2.79
 5 3 8 5.53 0.99
 5 3 9 11.21 0.95
 5 3 10 5.11 1.05
 5 3 11 100.96 1.71
 5 3 12 42.8 1.74
 5 3 13 6.17 1.3
 5 3 14 55.43 1.1
 5 3 15 134.59 2.67
 5 3 16 17.52 1.06
 5 3 17 53.54 1.15
 5 3 18 234.84 1.83
 5 3 19 37.34 1.25
 5 3 20 171.45 1.56
 5 3 21 80.22 1.67
 5 3 22 54.63 1.52
 5 3 23 24.28 1.28
 5 3 24 65.18 1.89
 5 3 25 8.07 1.32
 5 3 26 21.58 1.44
 5 3 27 61.9 2.3
 5 3 28 14.78 1.33
 5 3 29 22 1.53
 5 3 30 8.84 1.39
 5 3 31 4.52 1.58
 5 3 32 6.42 1.47
 5 3 33 13.26 1.46
 5 3 34 68.13 1.73
 5 3 36 44.11 2.62
 5 3 37 37.75 2.38
 5 3 38 6.23 1.75
 5 3 39 11.99 1.72
 5 3 40 16.72 1.96
 5 3 41 31.2 1.94
 5 3 44 12.12 2.02
 5 3 45 43.23 2.3
 5 3 46 10.78 2.29
 5 4 1 176.92 2.65
 5 4 2 5.21 1.28
 5 4 3 63.22 1.38
 5 4 4 315.12 4.54
 5 4 5 4.08 1.33
 5 4 6 4.45 1.5
 5 4 7 13.62 1.28
 5 4 8 70.75 1.31
 5 4 9 123.3 1.16
 5 4 10 22.78 0.98
 5 4 11 97.91 1.38
 5 4 12 18.76 1.43
 5 4 13 4.03 1.26
 5 4 14 40.53 1.12
 5 4 15 54.02 1.23
 5 4 16 131.86 2.95
 5 4 17 6.37 1.09
 5 4 18 11.31 1.45
 5 4 19 68.37 1.32
 5 4 20 182.84 3.02
 5 4 21 22.58 1.27
 5 4 22 166.06 1.69
 5 4 23 7.18 1.45
 5 4 24 49.97 1.43
 5 4 25 32.03 1.34
 5 4 26 83.15 1.48
 5 4 27 32.9 1.52
 5 4 28 3.71 1.41
 5 4 29 54.6 1.91
 5 4 30 74.01 3.05
 5 4 31 4.26 1.95
 5 4 32 50.9 2.52
 5 4 33 49.1 2.17
 5 4 34 10.09 1.55
 5 4 35 12.39 1.44
 5 4 36 104.88 2.55
 5 4 37 6.37 1.78
 5 4 38 18.64 1.75
 5 4 39 18.66 1.82
 5 4 40 4.44 2.09
 5 4 41 39.71 2.5
 5 4 42 30.37 3.19
 5 4 43 30.35 2.27
 5 4 45 5.64 2.27
 5 4 46 10.3 2.05
 5 5 0 134.21 1.85
 5 5 1 102.42 1.48
 5 5 2 66.51 1.39
 5 5 3 58.13 1.36
 5 5 4 51.86 1.64
 5 5 5 12.22 1.26
 5 5 6 16.02 1.53
 5 5 7 45.43 1.56
 5 5 8 26.72 1.41
 5 5 9 127.12 1.33
 5 5 10 110.79 1.89
 5 5 11 177.12 2.44
 5 5 12 3.16 1.2
 5 5 13 59.53 1.8
 5 5 14 17.22 1.52
 5 5 15 10.17 1.03
 5 5 16 15.84 1.28
 5 5 17 12.11 1.27
 5 5 18 86.56 2.93
 5 5 19 36.55 1.24
 5 5 20 147.55 2.08
 5 5 21 94.56 1.48
 5 5 23 41.11 1.41
 5 5 24 55.25 1.83
 5 5 25 107.26 2.44
 5 5 26 29.37 1.39
 5 5 27 15.54 1.29
 5 5 28 14.16 1.32
 5 5 29 54.7 1.49
 5 5 30 12.59 1.38
 5 5 31 34.18 1.56
 5 5 32 21.53 1.61
 5 5 33 26.74 1.48
 5 5 34 44.2 2.22
 5 5 36 39.2 1.84
 5 5 38 28.2 1.67
 5 5 39 52.16 2.45
 5 5 40 8.33 1.85
 5 5 41 5.43 1.95
 5 5 42 8.65 2.08
 5 5 43 25.34 2.13
 5 5 45 10.27 2
 5 5 46 7.04 2.08
 5 6 0 30.5 1.52
 5 6 1 5.85 1.26
 5 6 3 31.59 1.3
 5 6 4 125.85 1.79
 5 6 5 91.72 1.47
 5 6 6 30.01 1.31
 5 6 7 37.54 1.33
 5 6 8 115.29 1.64
 5 6 9 17.07 1.21
 5 6 10 180.69 1.9
 5 6 11 71.72 1.09
 5 6 12 78.35 2.2
 5 6 13 128.68 1.53
 5 6 15 37.04 1.07
 5 6 16 146.62 1.58
 5 6 17 46.06 1.4
 5 6 18 21.68 1.28
 5 6 19 47.58 1.32
 5 6 20 28.55 1.7
 5 6 21 4.6 1.23
 5 6 22 83.28 1.45
 5 6 24 68.35 2.01
 5 6 25 39.92 1.36
 5 6 26 35.29 1.96
 5 6 27 17.37 1.3
 5 6 28 52.37 1.77
 5 6 29 52.38 2.42
 5 6 30 54.3 2.06
 5 6 31 10.52 1.4
 5 6 32 9.16 1.44
 5 6 33 35.62 2.54
 5 6 34 37.69 1.38
 5 6 35 23.11 1.37
 5 6 37 8.22 2.28
 5 6 38 5.33 1.81
 5 6 40 26.62 1.83
 5 6 42 7.29 2.12
 5 6 43 11.09 1.9
 5 6 44 8.06 1.95
 5 6 45 19.09 1.97
 5 7 0 83.98 2.06
 5 7 1 20.84 1.54
 5 7 2 18.19 1.27
 5 7 3 85.97 1.48
 5 7 4 15.76 1.27
 5 7 5 42.34 1.95
 5 7 6 87.73 1.47
 5 7 7 31.05 1.32
 5 7 8 22.34 1.18
 5 7 9 41.79 1.07
 5 7 10 17.93 1.02
 5 7 11 93.27 1.37
 5 7 12 54.09 1.13
 5 7 13 6.48 1.14
 5 7 14 18.09 1.22
 5 7 15 83.67 1.48
 5 7 16 71.31 2.04
 5 7 18 84.76 2.89
 5 7 19 68.48 1.34
 5 7 20 20.71 1.26
 5 7 21 17.41 1.26
 5 7 22 5.06 1.46
 5 7 23 14.61 1.23
 5 7 24 6.43 1.34
 5 7 25 22.75 1.95
 5 7 26 114.29 2.05
 5 7 27 30.48 1.41
 5 7 28 14.7 1.31
 5 7 30 27.56 1.92
 5 7 31 60.5 2.24
 5 7 32 5.97 1.67
 5 7 33 7.44 1.34
 5 7 35 6.48 1.67
 5 7 36 19.02 1.85
 5 7 37 21.18 1.63
 5 7 38 7.03 1.83
 5 7 39 6.94 1.9
 5 7 40 4.65 2.11
 5 7 41 8.5 2.42
 5 7 42 14.43 1.86
 5 7 43 5.44 2.32
 5 7 44 7.59 2.3
 5 8 0 34.36 1.73
 5 8 1 32.94 1.34
 5 8 2 201.08 4.14
 5 8 4 12.48 1.28
 5 8 5 46.59 1.96
 5 8 6 238.21 4.3
 5 8 7 4.68 1.33
 5 8 8 79.37 2.42
 5 8 9 216.16 3.53
 5 8 10 79.99 1.43
 5 8 11 30.55 1.26
 5 8 12 62.13 1.14
 5 8 13 30.36 1.16
 5 8 14 129.59 2.37
 5 8 15 30.85 1.98
 5 8 16 181.94 3.77
 5 8 17 58.87 1.43
 5 8 18 90.15 3.38
 5 8 19 12.98 1.18
 5 8 20 41.46 1.28
 5 8 21 24.31 1.19
 5 8 22 8.59 1.19
 5 8 23 40.29 1.27
 5 8 24 26.02 1.53
 5 8 25 114.43 2.09
 5 8 26 61.45 1.45
 5 8 27 34.36 1.32
 5 8 28 22.55 1.95
 5 8 29 11.84 2.27
 5 8 30 5.22 1.81
 5 8 31 30.66 1.41
 5 8 32 6.29 1.28
 5 8 33 20.36 1.29
 5 8 35 47.69 1.85
 5 8 36 40.4 1.73
 5 8 38 21.12 2.04
 5 8 40 13.2 1.76
 5 8 41 4.88 1.87
 5 8 44 5.83 2.08
 5 9 0 130.74 2
 5 9 1 187.77 2.52
 5 9 2 28.2 1.59
 5 9 3 78.48 1.48
 5 9 4 40.99 1.37
 5 9 5 15.88 1.87
 5 9 6 4.6 1.49
 5 9 7 35.25 1.22
 5 9 8 117.88 2.71
 5 9 9 42.26 1.61
 5 9 10 97.27 1.86
 5 9 11 52.16 1.73
 5 9 12 29.17 1.08
 5 9 13 29.31 1.12
 5 9 14 28.85 1.41
 5 9 15 22.41 1.43
 5 9 16 17.45 1.47
 5 9 17 131.79 4.53
 5 9 18 65.41 1.65
 5 9 19 84.81 1.94
 5 9 20 23.41 1.28
 5 9 21 60.62 2.01
 5 9 22 62.49 1.52
 5 9 23 75 1.43
 5 9 24 9.44 1.27
 5 9 25 20.63 1.43
 5 9 26 12.81 1.23
 5 9 27 8.1 1.34
 5 9 28 21.4 1.47
 5 9 29 56.32 1.53
 5 9 31 13.73 1.21
 5 9 32 7.44 1.47
 5 9 33 6.4 1.28
 5 9 34 11.31 1.65
 5 9 35 36.93 1.82
 5 9 36 4.65 1.59
 5 9 37 11.09 1.75
 5 9 38 24.49 1.67
 5 9 39 32.39 1.75
 5 9 41 5.44 1.98
 5 9 43 5.99 2.54
 5 10 0 415.25 9.35
 5 10 1 187.06 5.85
 5 10 2 15.38 1.34
 5 10 3 36.31 1.8
 5 10 4 371.78 13.03
 5 10 5 14.79 1.54
 5 10 6 29.02 1.5
 5 10 7 10.25 1.17
 5 10 8 24.19 1.19
 5 10 9 73.83 2.1
 5 10 10 11.07 1.35
 5 10 11 71.63 2.35
 5 10 12 38.3 1.89
 5 10 13 10.8 1.19
 5 10 14 6.23 1.1
 5 10 15 140.07 2.35
 5 10 16 110.86 5.49
 5 10 17 13.67 1.61
 5 10 18 89.46 3.72
 5 10 19 145.42 1.67
 5 10 20 150.3 4.05
 5 10 21 33.49 3.23
 5 10 22 137.3 1.67
 5 10 23 11.2 1.22
 5 10 24 15.87 1.26
 5 10 25 3.14 1.25
 5 10 26 36.94 2.19
 5 10 27 18.98 1.47
 5 10 28 16.59 1.52
 5 10 29 7.69 1.17
 5 10 30 30.35 1.54
 5 10 31 24.05 1.28
 5 10 33 98.78 2.9
 5 10 34 24.56 1.68
 5 10 35 14.82 1.68
 5 10 36 17.68 1.51
 5 10 37 12.61 1.56
 5 10 38 82.43 2.82
 5 10 39 28.21 2.39
 5 10 40 9.69 2.02
 5 11 1 197.11 3.91
 5 11 2 436.17 2.84
 5 11 3 106.95 2.6
 5 11 4 11.91 4.42
 5 11 5 5.83 1.14
 5 11 6 14.7 1.05
 5 11 7 54.71 1.74
 5 11 8 104.19 1.89
 5 11 9 79.92 2.67
 5 11 10 10.16 1.18
 5 11 11 8 1.91
 5 11 12 67.91 2.24
 5 11 13 12.91 1.46
 5 11 14 5.02 1.25
 5 11 15 19.62 1.31
 5 11 16 131.33 3.37
 5 11 17 6.24 1.23
 5 11 18 169.16 1.86
 5 11 19 150.62 5.03
 5 11 20 99.8 3.96
 5 11 21 214.48 4.03
 5 11 22 43.73 1.68
 5 11 23 9.07 1.11
 5 11 24 51.48 1.94
 5 11 25 47.81 2.42
 5 11 27 12.66 1.76
 5 11 28 80.37 3.34
 5 11 29 3.5 1.13
 5 11 30 20.6 1.54
 5 11 31 15.73 1.19
 5 11 32 16.08 1.73
 5 11 34 13.67 1.36
 5 11 35 20.71 1.53
 5 11 36 48.8 2.45
 5 11 37 10.64 1.9
 5 11 38 4.41 2.11
 5 11 39 32.77 2.14
 5 11 40 26.03 2.09
 5 12 0 3.66 1.42
 5 12 1 170.22 4.14
 5 12 2 69.04 1.9
 5 12 3 73.23 2.89
 5 12 4 20.05 2.32
 5 12 5 3.66 1.18
 5 12 6 20.83 1.75
 5 12 7 13.29 1.16
 5 12 8 9.82 1.73
 5 12 9 8.38 1.24
 5 12 10 11.21 1.52
 5 12 11 4.37 1.27
 5 12 12 9.84 1.82
 5 12 13 34.78 2.54
 5 12 14 104.46 2.58
 5 12 15 81.55 3.05
 5 12 16 126.32 3.05
 5 12 17 88.57 2.33
 5 12 18 11.06 1.89
 5 12 19 227.42 6.14
 5 12 20 20.96 2.29
 5 12 22 9.2 1.13
 5 12 23 25.13 1.68
 5 12 25 9.57 1.36
 5 12 26 30.76 1.28
 5 12 27 16.74 1.48
 5 12 28 20.47 1.17
 5 12 30 22.4 1.44
 5 12 31 6.51 1.37
 5 12 32 3.28 1.25
 5 12 34 16.61 1.53
 5 12 35 27.13 1.53
 5 12 36 44.35 2.57
 5 12 37 43.4 2.65
 5 12 39 17.49 2.33
 5 13 1 115.11 3.75
 5 13 2 22.77 2.5
 5 13 3 7.89 1.38
 5 13 4 45.12 4.39
 5 13 5 35.76 1.43
 5 13 6 45.06 1.61
 5 13 7 117.57 4.62
 5 13 8 78.55 2.95
 5 13 9 7.86 1.71
 5 13 10 19.76 1.28
 5 13 11 144.71 4.45
 5 13 12 78.36 1.67
 5 13 14 15.74 1.39
 5 13 15 36.23 1.74
 5 13 16 30.64 1.96
 5 13 17 80.07 3.96
 5 13 20 8.44 2.14
 5 13 21 47.33 2.62
 5 13 22 23.23 1.49
 5 13 23 13.96 1.56
 5 13 24 2.1 0.97
 5 13 26 31.93 1.58
 5 13 27 21.23 1.56
 5 13 28 4.87 1.67
 5 13 29 3.84 1.26
 5 13 30 3.28 1.26
 5 13 31 24.31 2.75
 5 13 33 15.24 2.07
 5 13 34 6.56 2.18
 5 13 35 9.42 2.17
 5 14 1 81.44 3.26
 5 14 2 10.32 2.1
 5 14 3 65.86 1.56
 5 14 4 31.8 4.94
 5 14 5 28.68 1.52
 5 14 6 40.85 1.41
 5 14 8 51.81 2.87
 5 14 9 47.96 1.24
 5 14 10 20.74 1.08
 5 14 11 6.69 1.47
 5 14 12 23.92 1.63
 5 14 13 30.26 3.01
 5 14 14 14.87 1.6
 5 14 15 22.67 1.17
 5 14 16 5.35 1.28
 5 14 17 43.97 3.06
 5 14 19 67.87 3
 5 14 20 6.07 1.44
 5 14 22 20 1.58
 5 14 23 8.61 1.48
 5 14 24 10.6 1.69
 5 14 25 11.78 1.88
 5 14 26 12.27 2.09
 5 14 28 18.28 1.88
 5 14 29 15.79 2.15
 5 14 33 5.43 2.14
 5 14 35 21.08 2.61
 5 15 0 13.23 1.43
 5 15 1 44.56 1.52
 5 15 2 6.63 2.02
 5 15 3 24.93 2.18
 5 15 4 12.58 1.62
 5 15 5 8.93 2.13
 5 15 6 8.54 2.14
 5 15 7 34.6 1.37
 5 15 8 43.62 1.57
 5 15 9 4.37 1.46
 5 15 10 38.85 1.72
 5 15 11 7.7 1.21
 5 15 12 27.6 1.05
 5 15 13 66.15 3.45
 5 15 14 10.26 2.01
 5 15 19 12.93 1.93
 5 15 22 3.54 1.47
 5 15 24 12.87 2.01
 5 15 25 4.36 1.69
 5 15 26 12.17 2.59
 5 15 27 9.82 2.33
 5 15 28 31.42 2.75
 5 15 30 10.9 1.83
 5 15 31 11.88 2.21
 5 16 0 19.09 2.84
 5 16 1 12.19 1.8
 5 16 2 4.9 2.09
 5 16 3 12.65 2.09
 5 16 4 20.7 2.14
 5 16 6 61.59 2.93
 5 16 7 9.6 1.55
 5 16 8 23.29 1.59
 5 16 9 3.27 1.22
 5 16 10 3.11 1.19
 5 16 11 9.39 1.61
 5 16 12 17.4 2.62
 5 16 13 3.15 1.43
 5 16 14 7.49 2.33
 5 16 15 16.69 1.97
 5 16 18 9.83 1.72
 5 16 19 11.51 1.46
 5 16 20 9.39 1.32
 5 16 22 16.86 1.91
 5 16 23 9.36 1.72
 5 16 24 8.32 1.53
 5 16 26 10.08 2.35
 5 16 28 7.62 2.76
 5 16 30 8.25 2.31
 5 17 0 17.63 3.58
 5 17 2 9.37 2.52
 5 17 3 11.78 1.99
 5 17 5 3.1 1.09
 5 17 6 12.69 1.22
 5 17 7 2.84 1.02
 5 17 8 31.69 2.08
 5 17 10 23.5 2.33
 5 17 13 3.59 1.4
 5 17 14 9.12 1.88
 5 17 15 4.05 1.34
 5 17 16 16.94 1.6
 5 17 17 4.5 1.92
 5 17 18 4.81 2.08
 5 17 19 5.89 1.71
 5 17 21 11.5 2.47
 5 17 22 9.89 1.52
 5 17 26 11.16 1.87
 5 18 0 2.43 1.04
 5 18 1 17.6 3.48
 5 18 3 7.44 1.62
 5 18 4 9.09 2.3
 5 18 5 11.83 1.67
 5 18 6 7.74 1.3
 5 18 8 10.58 1.52
 5 18 9 4.06 1.09
 5 18 10 5.9 1.17
 5 18 12 3.38 1.13
 5 18 14 3.79 1.68
 5 18 15 19.65 5.19
 5 18 18 7.52 1.65
 5 18 19 13.32 1.69
 5 18 21 6.93 2.17
 5 19 2 12.52 1.82
 5 19 4 4.05 1.58
 5 19 6 6.73 2.15
 5 19 8 9.17 3.37
 5 19 9 7.01 1.88
 5 19 12 7.83 1.78
 5 19 14 3.97 1.63
 5 20 1 3.2 1.53
 5 20 2 4.7 2.05
 5 20 5 11.53 1.84
 5 20 6 4.89 1.68
 5 20 7 5.23 1.64
 5 20 8 15.81 1.94
 5 20 9 5.62 1.78
 5 20 10 18.67 1.73
 5 20 12 14.17 2.13
 5 20 16 9.63 2.8
 5 21 6 8.44 2.07
 5 21 7 16.44 2.55
 6 0 0 168.7 2.56
 6 0 2 118.92 1.7
 6 0 3 4.34 1.53
 6 0 4 25.41 1.86
 6 0 6 607.8 3.86
 6 0 7 162.04 2.61
 6 0 9 54.73 1.42
 6 0 10 6.17 1.18
 6 0 11 62.21 1.2
 6 0 12 126.92 1.82
 6 0 13 4.41 1.26
 6 0 14 96.47 1.4
 6 0 15 25.23 1.49
 6 0 19 9.33 1.32
 6 0 24 8.86 1.57
 6 0 25 18.14 1.71
 6 0 26 110.7 2.3
 6 0 27 140.69 2.54
 6 0 28 25.48 1.58
 6 0 29 12.78 1.7
 6 0 32 36.46 1.61
 6 0 33 60.9 2.27
 6 0 34 4.56 1.65
 6 0 35 15.25 2.33
 6 0 36 5.24 1.68
 6 0 37 6.03 1.73
 6 0 39 11.32 1.68
 6 0 40 10.56 1.95
 6 0 45 7.04 2.13
 6 1 0 65 1.58
 6 1 1 223.58 3.84
 6 1 2 95.94 2.28
 6 1 3 42.4 1.93
 6 1 4 256.35 4.53
 6 1 5 9.03 2.16
 6 1 6 687.71 5.88
 6 1 7 177.18 1.92
 6 1 8 296.25 2.18
 6 1 9 11.36 1.37
 6 1 10 572.01 2.09
 6 1 11 29.21 1.16
 6 1 12 127.96 1.71
 6 1 13 60.5 1.31
 6 1 14 8.69 1.25
 6 1 15 231.57 2.44
 6 1 16 9.2 1.37
 6 1 17 115.46 1.47
 6 1 18 45.15 1.34
 6 1 20 57.69 1.35
 6 1 21 275.21 2.4
 6 1 22 30.1 1.33
 6 1 23 34.68 1.79
 6 1 24 143.72 2.6
 6 1 25 162.85 2.32
 6 1 26 85.4 1.93
 6 1 27 8.06 1.5
 6 1 28 133.51 2.39
 6 1 29 7.18 1.6
 6 1 30 52.81 1.58
 6 1 31 4.5 1.57
 6 1 35 65.09 2.43
 6 1 36 29.06 1.65
 6 1 37 28.41 1.64
 6 1 38 4.81 1.73
 6 1 39 37.87 1.71
 6 1 40 20.61 1.91
 6 1 41 21.33 1.86
 6 1 42 11.67 1.88
 6 1 43 16.12 1.98
 6 1 44 54.74 2.1
 6 1 45 30.29 2.15
 6 2 1 78.52 1.6
 6 2 2 136.97 1.74
 6 2 3 8.2 1.7
 6 2 4 33.27 1.49
 6 2 6 204.83 1.93
 6 2 7 100.08 1.71
 6 2 8 113.73 2.02
 6 2 9 289.97 2.02
 6 2 10 136.22 1.49
 6 2 11 47.28 2.35
 6 2 12 82.86 2.99
 6 2 13 92.66 1.4
 6 2 14 193.42 2.49
 6 2 15 18.57 1.49
 6 2 16 32.86 1.4
 6 2 17 124.68 2.44
 6 2 18 32.46 1.32
 6 2 19 37.32 1.49
 6 2 20 44.38 1.32
 6 2 21 99.02 1.45
 6 2 22 19.1 1.54
 6 2 23 3.3 1.56
 6 2 24 23.45 1.55
 6 2 25 15.55 1.77
 6 2 26 178.27 4.08
 6 2 27 144.62 2.96
 6 2 28 48.26 1.74
 6 2 29 40.36 1.5
 6 2 30 22.9 1.48
 6 2 31 5.85 1.53
 6 2 32 60.08 2.28
 6 2 33 72.81 2.05
 6 2 34 9.45 1.57
 6 2 35 8.78 1.6
 6 2 36 12.65 1.61
 6 2 37 69.78 1.8
 6 2 41 12.29 1.86
 6 2 42 6.13 1.95
 6 2 43 6.6 2.05
 6 2 44 27.66 2.17
 6 2 45 23.83 2.3
 6 3 0 32.25 1.72
 6 3 1 88.52 1.62
 6 3 2 59.24 1.55
 6 3 5 181.27 2.27
 6 3 6 47.96 1.55
 6 3 7 19 1.47
 6 3 8 6.68 1.5
 6 3 9 29.18 1.38
 6 3 10 151.79 2.24
 6 3 11 12.06 1.2
 6 3 12 33.55 1.17
 6 3 13 209.81 1.72
 6 3 14 199.09 1.72
 6 3 15 26.18 1.36
 6 3 16 6.38 1.37
 6 3 17 35.15 1.41
 6 3 18 38.34 1.32
 6 3 19 38.04 1.47
 6 3 20 67.15 1.36
 6 3 21 31.11 1.57
 6 3 22 12.21 1.4
 6 3 23 20.18 1.55
 6 3 24 50.37 1.6
 6 3 25 24.46 1.7
 6 3 26 42.35 1.56
 6 3 27 23.55 1.64
 6 3 28 125.14 2.33
 6 3 30 30.18 1.6
 6 3 31 47.27 1.69
 6 3 32 109.74 2.52
 6 3 33 57.91 2.19
 6 3 34 4.92 1.74
 6 3 35 12.43 1.59
 6 3 37 6.5 1.85
 6 3 38 6.02 1.7
 6 3 40 16.6 1.94
 6 3 41 9.18 1.93
 6 3 42 33.51 2.01
 6 4 0 6.72 1.5
 6 4 1 135.34 1.76
 6 4 2 68.26 1.61
 6 4 3 176.04 2.32
 6 4 4 43.59 1.52
 6 4 5 18.91 1.48
 6 4 6 32.65 1.49
 6 4 7 79.92 1.64
 6 4 8 51.2 2.28
 6 4 9 66.58 1.47
 6 4 10 104.97 1.86
 6 4 11 156.3 3.29
 6 4 12 271.51 2.42
 6 4 13 67.34 1.25
 6 4 14 29.75 1.74
 6 4 15 43.61 1.4
 6 4 16 17.7 1.35
 6 4 17 147.96 2.05
 6 4 18 112.35 1.49
 6 4 20 42.97 1.4
 6 4 21 67.4 2.08
 6 4 22 23.79 1.4
 6 4 23 44.44 1.6
 6 4 24 5.35 1.55
 6 4 28 4.84 1.48
 6 4 30 108.5 3.99
 6 4 31 107.95 2.67
 6 4 33 4.08 1.63
 6 4 34 20.18 1.67
 6 4 35 26.61 1.68
 6 4 36 18.34 1.61
 6 4 37 13.89 1.97
 6 4 38 3.86 1.78
 6 4 40 13.87 1.9
 6 4 42 4.73 2.23
 6 4 43 12.18 2.2
 6 4 44 7 2.43
 6 5 0 121.34 2.09
 6 5 1 96.63 2.07
 6 5 2 37.93 1.51
 6 5 3 12.01 1.66
 6 5 4 27.58 1.48
 6 5 6 36.05 1.51
 6 5 7 10.41 2.05
 6 5 8 134.05 1.61
 6 5 9 17.98 2.71
 6 5 10 30.89 1.2
 6 5 11 16.95 1.19
 6 5 12 186.78 2.09
 6 5 14 46.7 1.2
 6 5 15 16.15 1.33
 6 5 16 29.66 1.51
 6 5 17 68.71 1.65
 6 5 18 51.22 1.48
 6 5 19 40.52 1.66
 6 5 20 12.2 1.34
 6 5 21 9.72 1.56
 6 5 22 19.79 1.39
 6 5 24 58.15 1.81
 6 5 25 4.66 1.55
 6 5 26 53.95 1.69
 6 5 27 5.1 1.49
 6 5 28 24.54 1.66
 6 5 30 49.77 1.52
 6 5 31 10.03 1.5
 6 5 32 6.3 1.74
 6 5 33 20.43 1.72
 6 5 36 14.5 1.72
 6 5 38 38.42 1.54
 6 5 39 10.09 1.61
 6 5 40 10.18 1.79
 6 5 41 4.66 1.92
 6 5 42 8.52 2.01
 6 6 1 69.94 1.68
 6 6 3 39.1 1.5
 6 6 4 21.05 1.47
 6 6 5 169.86 3.07
 6 6 6 16.74 1.49
 6 6 7 91.37 1.94
 6 6 9 207.34 2.86
 6 6 10 25.74 1.26
 6 6 11 108.41 1.38
 6 6 12 30.5 1.5
 6 6 13 20.9 1.19
 6 6 14 5.72 1.16
 6 6 15 27.04 1.47
 6 6 16 33.3 1.46
 6 6 17 31.92 1.4
 6 6 18 18.26 1.4
 6 6 19 11.76 1.65
 6 6 21 86.41 2.11
 6 6 22 64.5 2.52
 6 6 23 19.14 1.63
 6 6 24 26.42 1.49
 6 6 25 30.61 1.6
 6 6 26 34.61 1.84
 6 6 27 146.76 2.61
 6 6 28 6.79 1.43
 6 6 29 6.17 1.65
 6 6 30 18.4 1.46
 6 6 31 14.48 1.47
 6 6 32 47.35 2.05
 6 6 34 20.22 1.55
 6 6 35 13.6 1.57
 6 6 36 5.91 1.93
 6 6 37 8.66 1.49
 6 6 39 3.77 1.87
 6 6 40 26.68 1.78
 6 6 41 27.38 2.67
 6 6 42 17.25 1.99
 6 6 43 5.15 2.09
 6 7 1 31.46 1.49
 6 7 2 24.88 1.71
 6 7 3 82.11 1.64
 6 7 4 38.83 1.52
 6 7 5 26.87 1.49
 6 7 6 3.66 1.57
 6 7 7 33.31 2.13
 6 7 8 67.32 1.63
 6 7 9 25.51 1.36
 6 7 10 52.86 1.46
 6 7 11 38.95 1.54
 6 7 12 32.28 1.15
 6 7 13 28.14 1.18
 6 7 14 15.36 1.21
 6 7 15 14.85 1.15
 6 7 16 23.89 1.49
 6 7 18 14.42 1.64
 6 7 19 41.2 1.69
 6 7 20 33.46 1.59
 6 7 21 63.45 1.45
 6 7 22 11.46 1.59
 6 7 23 47.14 1.43
 6 7 24 17.64 1.37
 6 7 25 10.67 1.5
 6 7 26 6.27 1.45
 6 7 27 7 1.41
 6 7 28 31.15 1.61
 6 7 29 4.02 1.5
 6 7 31 37.22 1.51
 6 7 32 4.71 1.55
 6 7 33 15.62 1.87
 6 7 34 15.24 1.54
 6 7 37 12.85 1.55
 6 7 38 64.9 1.87
 6 7 39 3.84 1.84
 6 7 41 9.11 1.91
 6 7 42 4.52 2.05
 6 8 0 20.65 2.32
 6 8 1 37.33 1.55
 6 8 2 59.09 1.9
 6 8 3 407.97 2.87
 6 8 4 32.82 1.92
 6 8 5 60.57 1.96
 6 8 6 28.56 2.38
 6 8 7 88.85 2.07
 6 8 8 61.47 1.62
 6 8 9 63.08 1.63
 6 8 10 61.93 3
 6 8 12 9.5 1.29
 6 8 13 31.44 2.12
 6 8 14 31.55 1.17
 6 8 15 87.77 1.38
 6 8 16 20.12 1.88
 6 8 17 92.66 2.26
 6 8 18 24.83 1.51
 6 8 19 52.32 2.49
 6 8 20 40.31 1.76
 6 8 21 84.87 1.77
 6 8 22 8.67 1.28
 6 8 23 209.96 2.56
 6 8 24 43.68 1.63
 6 8 25 39.68 1.88
 6 8 26 29.45 1.44
 6 8 27 64.02 1.8
 6 8 28 26.79 1.73
 6 8 29 21.13 1.52
 6 8 30 17.23 1.84
 6 8 31 6.94 1.53
 6 8 32 22.98 1.93
 6 8 33 27 1.82
 6 8 35 14.29 1.5
 6 8 36 3.58 1.57
 6 8 37 31.42 1.95
 6 8 38 15.09 1.9
 6 8 39 26.67 1.99
 6 8 41 75.53 4.49
 6 9 0 190.77 2.73
 6 9 1 8.96 1.6
 6 9 2 210.5 7.03
 6 9 3 62.05 1.63
 6 9 4 56.29 2.35
 6 9 7 26.53 1.5
 6 9 8 9.96 1.92
 6 9 9 6.99 1.36
 6 9 10 19.78 1.36
 6 9 11 61.61 1.4
 6 9 12 37.49 1.25
 6 9 13 65.55 1.67
 6 9 14 10.97 1.25
 6 9 15 36.65 1.27
 6 9 16 111.63 1.9
 6 9 17 88.23 2.46
 6 9 18 165.48 2.5
 6 9 19 36.34 1.58
 6 9 20 144.58 6.62
 6 9 21 5.88 1.47
 6 9 22 31.45 1.79
 6 9 23 22.94 1.56
 6 9 25 37.7 1.54
 6 9 26 5.85 1.41
 6 9 27 31.6 1.48
 6 9 28 18.75 1.87
 6 9 29 24.76 1.52
 6 9 30 16.39 1.43
 6 9 31 61.35 2.68
 6 9 32 12.93 1.5
 6 9 33 11.73 1.49
 6 9 34 8.91 1.71
 6 9 35 9.25 1.47
 6 9 36 51.5 1.77
 6 9 37 5.73 1.65
 6 9 38 33.37 1.72
 6 9 39 11.91 1.77
 6 9 40 8.47 1.91
 6 10 1 79.69 1.7
 6 10 2 49.07 1.63
 6 10 3 128.51 2.32
 6 10 4 66.79 1.99
 6 10 5 8.08 1.51
 6 10 6 24.72 1.51
 6 10 7 9.6 1.98
 6 10 8 3.03 1.46
 6 10 9 13.26 1.63
 6 10 10 7.26 1.36
 6 10 12 56.72 1.57
 6 10 13 79.07 1.92
 6 10 14 35.69 1.49
 6 10 15 54.3 1.42
 6 10 16 131.54 3.74
 6 10 17 245.45 3.94
 6 10 18 40.86 1.61
 6 10 19 3.74 1.58
 6 10 20 6.43 1.43
 6 10 21 31.26 1.77
 6 10 22 77.35 1.7
 6 10 24 20.54 1.62
 6 10 25 13.98 1.35
 6 10 26 17.85 1.54
 6 10 27 9.98 1.59
 6 10 28 10.07 1.37
 6 10 29 23.29 1.71
 6 10 33 7.24 1.53
 6 10 34 6.29 1.37
 6 10 35 49.89 1.57
 6 10 36 47.77 3.02
 6 10 37 30.07 2.31
 6 10 38 4.33 1.88
 6 10 39 11.89 1.66
 6 11 0 346.71 7.68
 6 11 1 93.06 2.49
 6 11 2 27.53 2.5
 6 11 3 10.31 1.53
 6 11 4 95.85 4.03
 6 11 5 15.66 2.48
 6 11 6 41.86 1.6
 6 11 7 58.21 2.66
 6 11 8 71.95 2.93
 6 11 9 26.54 1.99
 6 11 10 92.71 2.51
 6 11 11 82.7 1.5
 6 11 12 55.79 1.42
 6 11 14 81.75 3.45
 6 11 16 32.91 1.86
 6 11 17 106.54 2.98
 6 11 18 71.55 1.85
 6 11 19 23.42 1.29
 6 11 20 118.02 2.99
 6 11 21 6.96 1.63
 6 11 22 17.91 1.5
 6 11 23 8.9 2.01
 6 11 24 22.44 1.45
 6 11 25 7.58 1.65
 6 11 26 7.83 1.41
 6 11 28 8.31 1.34
 6 11 29 12.02 2
 6 11 30 86.54 2.21
 6 11 32 14.88 1.47
 6 11 34 36.26 2.22
 6 11 35 22.04 1.37
 6 11 36 12.74 1.6
 6 11 38 10.2 2.29
 6 12 0 63.13 1.71
 6 12 1 52.02 1.68
 6 12 2 96.04 1.8
 6 12 4 57.95 2.05
 6 12 5 142.21 3.2
 6 12 6 3.28 1.43
 6 12 7 5.76 1.36
 6 12 8 24.66 1.52
 6 12 9 23.78 1.4
 6 12 10 13.12 1.51
 6 12 11 32.78 1.93
 6 12 12 5.61 1.56
 6 12 13 14.27 1.4
 6 12 14 39.84 1.74
 6 12 15 21.03 1.3
 6 12 16 51.26 2.41
 6 12 17 22.65 1.67
 6 12 18 29.05 1.52
 6 12 19 39.71 2.06
 6 12 20 18.38 1.65
 6 12 21 5.77 1.54
 6 12 22 24.83 2.49
 6 12 23 52.27 2.21
 6 12 24 20.15 2.14
 6 12 25 5.37 1.46
 6 12 27 5.32 1.87
 6 12 28 5.24 1.93
 6 12 29 44.82 3.13
 6 12 30 2.89 1.28
 6 12 31 4.7 1.25
 6 12 32 14.23 1.66
 6 12 33 5.66 1.34
 6 12 34 12.31 1.3
 6 12 35 5.87 2.65
 6 12 36 12.5 2.52
 6 13 0 47.04 2.99
 6 13 1 43.25 1.64
 6 13 2 35.01 1.63
 6 13 3 73.26 2.63
 6 13 4 5.7 1.6
 6 13 5 24.84 1.86
 6 13 6 66.48 2.01
 6 13 7 26.01 1.59
 6 13 8 12.53 1.26
 6 13 9 71.55 2.53
 6 13 10 14.25 2.45
 6 13 11 43.78 3.59
 6 13 12 9.04 1.49
 6 13 13 5.57 1.86
 6 13 14 18.73 1.41
 6 13 15 24.17 1.4
 6 13 16 17.41 1.32
 6 13 17 6.88 1.72
 6 13 18 23.13 1.25
 6 13 19 4.86 1.22
 6 13 20 27.19 1.32
 6 13 21 20.03 1.86
 6 13 22 5.68 1.3
 6 13 23 15.35 1.26
 6 13 24 41.61 3.32
 6 13 25 35.81 2.43
 6 13 26 10.83 1.6
 6 13 27 30.09 2.55
 6 13 30 7.54 1.63
 6 13 31 16.6 1.65
 6 13 32 5.39 1.91
 6 13 34 10.09 2.51
 6 14 0 8.76 1.68
 6 14 1 8.48 1.58
 6 14 2 7.37 1.78
 6 14 3 34.52 2.93
 6 14 4 39.64 1.66
 6 14 5 59.58 2.03
 6 14 6 10.21 1.57
 6 14 7 54.2 1.88
 6 14 8 11.21 2.04
 6 14 9 75.77 4.75
 6 14 10 31.96 2.44
 6 14 11 25.09 2.36
 6 14 12 14.53 1.39
 6 14 13 3.22 1.48
 6 14 15 3.75 1.35
 6 14 16 21.73 1.32
 6 14 18 21.23 1.27
 6 14 20 7.84 1.17
 6 14 21 23.38 1.97
 6 14 22 14.91 1.75
 6 14 23 22.53 1.96
 6 14 24 5.02 1.22
 6 14 25 5.31 1.27
 6 14 26 8.35 1.97
 6 14 27 25.43 2.09
 6 14 28 14.34 1.9
 6 14 29 4.04 1.88
 6 14 31 6.8 1.95
 6 14 33 6.23 2.13
 6 15 0 3.6 1.7
 6 15 1 17.57 2.23
 6 15 2 8.88 2.71
 6 15 3 7.89 1.6
 6 15 4 25.27 2.37
 6 15 5 24.86 2.15
 6 15 7 28.52 1.79
 6 15 9 6.91 1.83
 6 15 11 49.08 2.24
 6 15 12 14.84 1.67
 6 15 13 10.47 1.23
 6 15 15 5.63 1.27
 6 15 16 9.06 1.73
 6 15 19 5.58 1.23
 6 15 20 17.2 2.4
 6 15 22 37.17 2.19
 6 15 23 8.2 1.71
 6 15 25 13.24 1.98
 6 15 27 5.33 1.72
 6 15 29 5.83 2.32
 6 16 0 4.42 2.02
 6 16 1 11.34 1.95
 6 16 2 7.96 3.95
 6 16 3 17.8 1.79
 6 16 5 29.15 2.23
 6 16 6 3.86 1.47
 6 16 7 9.68 1.5
 6 16 9 47.08 1.91
 6 16 10 5.14 1.96
 6 16 11 13.69 2.63
 6 16 12 6.98 1.47
 6 16 13 10.78 1.31
 6 16 14 16.73 3.74
 6 16 15 10.55 1.89
 6 16 16 17.03 1.89
 6 16 19 17.51 1.95
 6 16 22 14.74 1.88
 6 16 24 6.56 1.49
 6 16 27 16.5 1.77
 6 17 0 19.36 2.45
 6 17 2 6.2 3.07
 6 17 4 9.37 2.35
 6 17 6 13.91 1.59
 6 17 7 6.25 1.21
 6 17 9 10.05 1.23
 6 17 11 3.14 1.44
 6 17 12 6.38 1.16
 6 17 14 6.23 1.61
 6 17 16 4.71 1.65
 6 17 18 17.67 1.79
 6 17 20 3.95 1.79
 6 18 0 12.07 3.55
 6 18 1 6.01 1.86
 6 18 2 7.16 2.36
 6 18 6 3.31 1.41
 6 18 7 4.28 1.31
 6 18 8 28.62 3.31
 6 18 11 21.38 2.17
 6 18 12 10.91 1.86
 6 18 13 13.29 2.12
 6 18 16 8.85 2.47
 6 18 17 17.43 1.98
 6 19 0 4.33 1.76
 6 19 1 5.45 1.86
 6 19 4 9.95 2.09
 6 19 6 7.67 2
 6 19 7 8.99 1.8
 6 19 8 9.47 2.16
 6 19 9 8.2 1.86
 6 19 10 8.77 2.17
 6 19 12 23.48 2.7
 6 19 13 13.99 2.26
 6 19 14 5.37 2.26
 6 20 2 5.22 2.55
 6 20 4 10.24 4.47
 6 20 7 11.02 2.76
 7 0 1 74.36 1.77
 7 0 2 95.19 3.38
 7 0 3 33.68 1.68
 7 0 4 73.49 1.78
 7 0 5 4.67 1.75
 7 0 6 8.21 1.68
 7 0 7 27.27 4.4
 7 0 8 5 1.74
 7 0 9 22.35 1.69
 7 0 10 31.75 2.18
 7 0 11 42.48 2.22
 7 0 12 55.69 1.4
 7 0 14 22.11 1.46
 7 0 15 85.34 1.45
 7 0 16 10.96 1.31
 7 0 17 16.6 1.42
 7 0 18 26.37 1.55
 7 0 19 34.49 1.98
 7 0 21 60.56 2.72
 7 0 22 9.36 1.6
 7 0 23 17.66 1.77
 7 0 25 79.41 1.75
 7 0 27 8.57 1.78
 7 0 28 12.29 1.94
 7 0 29 80.93 2.76
 7 0 30 5.9 1.62
 7 0 31 12.18 1.69
 7 0 32 53.9 1.67
 7 0 33 8.07 1.83
 7 0 35 5.03 1.73
 7 0 36 50.22 1.84
 7 0 39 15.33 1.74
 7 0 41 5.47 1.85
 7 1 0 19.62 1.64
 7 1 1 41.64 1.67
 7 1 3 81.78 1.81
 7 1 4 181.97 2.08
 7 1 5 17.78 1.68
 7 1 6 9.61 1.68
 7 1 7 57.57 3.59
 7 1 8 101.04 3.07
 7 1 9 37.09 1.74
 7 1 10 27.78 1.72
 7 1 11 21.12 1.47
 7 1 12 44.96 1.49
 7 1 13 46.75 1.4
 7 1 14 100.41 1.44
 7 1 15 12.73 1.3
 7 1 16 107.92 1.79
 7 1 17 75.59 3.49
 7 1 18 42.51 1.62
 7 1 19 55.03 1.77
 7 1 20 26.02 1.59
 7 1 21 7.86 1.6
 7 1 22 72.54 1.84
 7 1 23 28.53 2.08
 7 1 24 67.15 1.64
 7 1 25 51.78 1.96
 7 1 26 39.12 1.76
 7 1 27 91.27 2.74
 7 1 28 5.35 1.85
 7 1 29 22.81 1.74
 7 1 30 20.08 1.56
 7 1 31 19.28 2.27
 7 1 32 34.81 2.32
 7 1 33 9.83 1.64
 7 1 34 47.18 1.78
 7 1 35 19.55 1.67
 7 1 36 20.24 1.8
 7 1 39 9.84 1.76
 7 1 40 10.21 1.99
 7 1 41 7.04 1.97
 7 1 42 8.34 2.26
 7 2 0 11.52 1.63
 7 2 1 45.91 1.69
 7 2 2 19.56 1.64
 7 2 3 25.84 1.69
 7 2 4 24.84 1.65
 7 2 5 57.25 1.75
 7 2 7 9.55 1.95
 7 2 8 13.91 1.68
 7 2 9 53.33 1.79
 7 2 10 15.61 1.99
 7 2 11 16.31 1.63
 7 2 12 4.95 1.38
 7 2 13 34.65 1.38
 7 2 14 3.44 1.49
 7 2 15 14.41 1.29
 7 2 16 4.47 1.36
 7 2 17 25.88 1.43
 7 2 18 29.34 1.45
 7 2 19 84.23 2.55
 7 2 20 22.45 2
 7 2 22 6.07 1.7
 7 2 23 14.43 1.65
 7 2 24 7.06 1.73
 7 2 25 64.87 2.38
 7 2 26 8.97 1.73
 7 2 27 23.21 1.74
 7 2 28 9.71 1.92
 7 2 29 33.98 1.88
 7 2 31 10.59 1.59
 7 2 32 5.52 1.66
 7 2 34 22.25 1.64
 7 2 35 4.99 1.87
 7 2 37 4.3 1.96
 7 2 38 6.63 1.76
 7 2 39 5.44 1.93
 7 2 40 7.53 1.86
 7 2 41 4.52 1.89
 7 2 42 4.53 2.16
 7 3 1 23.57 1.66
 7 3 2 123.38 2.63
 7 3 3 148.88 2.14
 7 3 4 24.58 2
 7 3 5 42.77 2.23
 7 3 6 9.64 2.87
 7 3 7 479.43 6.16
 7 3 8 246.2 3.29
 7 3 9 33.44 1.76
 7 3 10 177.8 8.62
 7 3 11 276.74 3.2
 7 3 12 100.23 1.92
 7 3 13 54.25 1.42
 7 3 14 36.33 1.81
 7 3 15 61.37 1.51
 7 3 16 33.52 1.85
 7 3 17 13.64 1.53
 7 3 18 26.91 1.45
 7 3 19 13.78 1.72
 7 3 20 39.46 1.6
 7 3 21 10 1.83
 7 3 22 9.58 1.63
 7 3 23 64.14 1.62
 7 3 24 27.98 1.69
 7 3 25 111.07 2.48
 7 3 26 42.88 1.75
 7 3 27 31.56 2.24
 7 3 28 39.32 1.62
 7 3 29 20.45 1.61
 7 3 30 38.74 1.66
 7 3 31 40.38 1.62
 7 3 32 18.3 1.71
 7 3 33 6.91 1.76
 7 3 34 14.38 1.63
 7 3 36 22.56 1.79
 7 3 37 15.96 1.87
 7 3 38 20.8 1.72
 7 3 39 10.77 1.74
 7 3 40 5.01 1.91
 7 3 41 6.69 1.97
 7 3 42 4.97 1.91
 7 4 0 16.64 1.62
 7 4 1 3.66 1.78
 7 4 2 28.3 1.67
 7 4 3 4.6 1.74
 7 4 4 24.42 1.67
 7 4 5 160.07 2.39
 7 4 6 97.94 1.91
 7 4 7 152.32 2.84
 7 4 8 36.27 1.79
 7 4 9 53.01 2.08
 7 4 10 181.42 2.15
 7 4 11 10.64 1.73
 7 4 12 59.24 1.43
 7 4 13 39.77 1.4
 7 4 14 16.71 1.36
 7 4 15 43.33 1.59
 7 4 16 25.85 1.32
 7 4 17 49.72 1.38
 7 4 18 61.05 2.49
 7 4 19 12.76 1.56
 7 4 20 59.48 2.57
 7 4 23 99.9 2.4
 7 4 24 62.34 1.78
 7 4 25 38.93 1.63
 7 4 26 6.91 1.73
 7 4 27 57.95 3.23
 7 4 28 88.55 1.74
 7 4 29 5.65 1.67
 7 4 30 35.47 1.83
 7 4 31 23.69 1.59
 7 4 32 6.19 1.77
 7 4 34 9.6 1.74
 7 4 35 12 1.65
 7 4 36 13.84 1.66
 7 4 37 4.72 1.97
 7 4 38 9.39 1.84
 7 4 39 11.21 1.75
 7 4 40 24.69 1.83
 7 4 41 7.93 1.75
 7 5 0 28.74 1.68
 7 5 1 32.83 1.69
 7 5 2 98.31 1.87
 7 5 4 94.78 2.98
 7 5 5 8.33 1.93
 7 5 6 9.09 1.68
 7 5 7 8.16 1.69
 7 5 8 96.84 2.64
 7 5 9 20.14 1.69
 7 5 10 27.07 1.94
 7 5 11 19.36 1.34
 7 5 12 174.32 2.4
 7 5 13 49.25 1.43
 7 5 14 7.61 1.44
 7 5 15 10.67 1.38
 7 5 16 32.8 1.52
 7 5 17 4.68 1.37
 7 5 18 15.36 1.44
 7 5 19 52.21 1.64
 7 5 20 50.12 1.66
 7 5 21 8.73 1.61
 7 5 22 57.12 2.08
 7 5 23 25.04 1.97
 7 5 24 22.28 1.8
 7 5 25 13.1 1.67
 7 5 26 7.5 1.97
 7 5 27 19.49 1.55
 7 5 28 15.53 1.58
 7 5 29 14.74 1.6
 7 5 30 85.36 2.77
 7 5 31 25.61 1.7
 7 5 32 10.28 1.6
 7 5 33 17.91 2.26
 7 5 34 18.28 1.74
 7 5 38 15.63 1.72
 7 5 39 17.85 1.72
 7 5 40 20.92 1.85
 7 5 41 8.69 1.74
 7 6 0 60.9 2
 7 6 1 33.03 1.94
 7 6 2 72.25 1.82
 7 6 3 107.45 1.95
 7 6 4 284.55 3.62
 7 6 5 5.22 1.77
 7 6 6 17.3 2.01
 7 6 7 30.73 1.96
 7 6 9 92.77 2.16
 7 6 11 136.74 1.9
 7 6 12 60.41 1.45
 7 6 13 16.26 1.68
 7 6 14 128.86 2.12
 7 6 15 83.79 2.15
 7 6 16 66.48 2.06
 7 6 17 15.31 1.32
 7 6 18 24.49 1.64
 7 6 19 28.5 2.3
 7 6 20 70.96 1.71
 7 6 21 36.93 1.84
 7 6 22 13.77 2.02
 7 6 23 55.66 2.86
 7 6 24 84.32 3.53
 7 6 25 10.33 1.78
 7 6 26 24.03 1.53
 7 6 27 24.87 1.57
 7 6 28 25.83 1.9
 7 6 29 32.54 2.04
 7 6 30 53.42 2.7
 7 6 31 53.74 2.6
 7 6 32 7.25 1.61
 7 6 33 20.17 1.61
 7 6 34 59.15 1.78
 7 6 35 16.75 1.76
 7 6 37 14.42 1.91
 7 6 38 16.23 1.9
 7 6 39 42.07 2.44
 7 6 40 37.67 1.74
 7 7 0 263.59 2.85
 7 7 1 176.14 2.78
 7 7 2 95.82 3.7
 7 7 3 43.08 1.72
 7 7 4 39.2 2.56
 7 7 5 4.2 1.76
 7 7 6 18.43 1.66
 7 7 7 47.22 1.9
 7 7 8 4.59 1.77
 7 7 9 8.87 1.7
 7 7 10 48.05 1.77
 7 7 11 15.98 1.54
 7 7 12 33.29 1.55
 7 7 13 60.15 1.45
 7 7 14 82.3 1.64
 7 7 15 30.43 1.63
 7 7 16 59.29 1.69
 7 7 17 162.09 2.16
 7 7 18 46.75 1.63
 7 7 19 98.83 1.64
 7 7 20 85.22 2.87
 7 7 21 72.35 1.9
 7 7 22 35.46 1.81
 7 7 25 4.63 2.07
 7 7 26 8.9 1.9
 7 7 27 3.98 1.64
 7 7 28 13.71 1.56
 7 7 29 7.75 1.59
 7 7 30 14.21 1.83
 7 7 31 5.68 1.61
 7 7 32 30.88 1.61
 7 7 35 9.77 1.65
 7 7 36 9.89 1.77
 7 7 37 18.16 1.74
 7 7 38 5.37 1.77
 7 7 39 28.52 1.94
 7 8 0 23.63 1.68
 7 8 1 49.1 1.77
 7 8 2 47.21 3.49
 7 8 3 120.62 2.55
 7 8 4 22.14 1.89
 7 8 5 14.59 1.66
 7 8 6 28.66 2.33
 7 8 7 37.47 2.55
 7 8 8 87.48 2.71
 7 8 9 10.57 1.72
 7 8 10 15.81 1.72
 7 8 11 48.37 1.62
 7 8 12 28.81 1.49
 7 8 13 5.98 1.65
 7 8 14 40.01 1.42
 7 8 15 212.31 3.24
 7 8 16 5.92 1.34
 7 8 17 52.84 1.64
 7 8 18 34.27 2.12
 7 8 19 13.95 1.68
 7 8 20 14.83 1.44
 7 8 21 46.05 2.04
 7 8 22 4.16 2.02
 7 8 23 60.05 2.12
 7 8 25 38.1 2.34
 7 8 26 6.71 1.81
 7 8 27 19.47 1.98
 7 8 28 5.62 1.72
 7 8 29 4.04 1.85
 7 8 31 18.26 1.93
 7 8 33 18.29 2.07
 7 8 34 16.19 1.62
 7 8 35 75.58 2.04
 7 8 36 6.31 1.84
 7 8 39 10.68 1.72
 7 9 0 27.32 1.71
 7 9 1 59.04 1.81
 7 9 2 21.89 2.76
 7 9 3 53.71 2.05
 7 9 4 91.44 1.92
 7 9 5 62.4 2.25
 7 9 6 55.49 1.79
 7 9 7 20.87 2.49
 7 9 8 9.07 1.69
 7 9 10 55.78 1.64
 7 9 11 67.01 1.7
 7 9 12 45.14 1.82
 7 9 13 77.56 2.72
 7 9 14 9.34 1.37
 7 9 15 14.86 1.48
 7 9 17 41.25 1.38
 7 9 18 5.91 1.42
 7 9 19 24.77 1.65
 7 9 20 24.48 1.45
 7 9 21 39.45 1.86
 7 9 22 49.23 3.64
 7 9 23 16.28 1.75
 7 9 24 4.39 1.83
 7 9 25 12.74 1.75
 7 9 26 8.99 1.77
 7 9 27 9.17 2.6
 7 9 28 32.05 2.33
 7 9 29 25.9 1.53
 7 9 31 42.99 2.02
 7 9 32 4.37 1.64
 7 9 33 15.17 1.89
 7 9 34 15.8 2
 7 9 35 19.98 1.86
 7 9 36 5.85 1.7
 7 9 37 26.47 1.69
 7 10 1 21.88 1.71
 7 10 2 13.03 1.68
 7 10 4 58.66 2.64
 7 10 6 45.76 1.79
 7 10 7 22.06 1.73
 7 10 8 79.06 2.47
 7 10 9 44.8 2.53
 7 10 10 16.45 1.56
 7 10 11 43.47 1.62
 7 10 12 27.49 1.58
 7 10 13 17.31 1.48
 7 10 14 37.46 1.67
 7 10 15 4.97 1.42
 7 10 16 7.32 1.4
 7 10 17 8.75 1.63
 7 10 18 3.85 1.47
 7 10 19 5 1.44
 7 10 20 24.33 1.59
 7 10 21 27.08 3.86
 7 10 22 18.41 1.47
 7 10 24 28.4 1.74
 7 10 25 14.65 1.74
 7 10 26 27.51 2.18
 7 10 27 22.77 1.79
 7 10 28 24.65 1.95
 7 10 29 7.38 1.83
 7 10 30 9.67 1.65
 7 10 31 13.95 1.94
 7 10 32 3.64 1.66
 7 10 33 4 1.81
 7 10 35 4.86 1.69
 7 11 0 18.48 1.72
 7 11 1 25.51 1.75
 7 11 2 20.75 2.39
 7 11 3 13.36 2.07
 7 11 4 13.86 1.71
 7 11 5 31.38 2.11
 7 11 6 125.51 2.32
 7 11 7 17.2 1.73
 7 11 8 37.28 2.02
 7 11 9 8.31 2.23
 7 11 10 30.26 1.58
 7 11 11 6.16 2
 7 11 12 23.87 1.83
 7 11 14 12.99 1.81
 7 11 15 9.9 1.58
 7 11 17 18.14 1.5
 7 11 18 9.01 1.53
 7 11 19 15.65 1.41
 7 11 21 15.89 1.56
 7 11 22 8.58 1.37
 7 11 23 4.59 1.59
 7 11 24 75.47 2.75
 7 11 25 52.47 2.39
 7 11 26 18.86 1.88
 7 11 29 8.55 1.72
 7 11 31 8.14 1.65
 7 11 33 5.94 1.71
 7 11 35 9.01 1.45
 7 12 0 6.24 1.78
 7 12 1 13.54 1.96
 7 12 2 19 1.73
 7 12 3 6.61 2.47
 7 12 4 14.41 1.69
 7 12 6 27.61 1.99
 7 12 7 19 1.73
 7 12 8 56.62 2.89
 7 12 9 6.89 1.57
 7 12 10 55.08 3.14
 7 12 11 14.41 2.51
 7 12 12 15.33 1.47
 7 12 13 6.19 1.52
 7 12 15 5.26 1.66
 7 12 16 37.62 1.68
 7 12 17 18.03 1.63
 7 12 18 4.08 1.57
 7 12 19 14.55 1.51
 7 12 20 6.06 1.61
 7 12 21 9.85 1.44
 7 12 26 7.19 1.78
 7 12 28 11 2.03
 7 12 29 5.66 2.24
 7 12 30 19.92 2.67
 7 12 32 5.86 1.81
 7 12 33 9.85 1.62
 7 13 0 19.69 2.08
 7 13 1 12.41 1.98
 7 13 2 64.9 1.92
 7 13 3 42.97 2.26
 7 13 4 14.85 1.76
 7 13 5 5.91 2.21
 7 13 7 7.36 2.04
 7 13 8 12.49 1.78
 7 13 9 12.11 1.57
 7 13 10 14.4 1.62
 7 13 11 17.9 1.42
 7 13 12 6.51 1.63
 7 13 13 7.54 1.62
 7 13 14 38.3 1.68
 7 13 15 14.45 2.53
 7 13 16 25.92 1.65
 7 13 17 27.63 1.76
 7 13 18 30.25 1.57
 7 13 19 3.35 1.52
 7 13 20 27.33 2.38
 7 13 21 44.89 3.29
 7 13 23 19.55 1.54
 7 13 24 15.41 1.45
 7 13 26 8.9 1.48
 7 13 27 8.97 1.62
 7 13 29 12.85 2.14
 7 13 31 9.17 2.25
 7 14 0 13.06 1.75
 7 14 2 6.24 1.83
 7 14 3 45.41 1.88
 7 14 4 27.36 2.2
 7 14 5 7.86 1.78
 7 14 7 23 2.32
 7 14 9 3.96 1.55
 7 14 10 5.17 2.3
 7 14 11 5.09 1.52
 7 14 12 7.39 1.33
 7 14 13 12.86 1.84
 7 14 14 19.72 2.27
 7 14 15 10.57 2.07
 7 14 16 7.95 2.08
 7 14 17 40.74 1.72
 7 14 20 12.9 2.1
 7 14 21 11.69 2.08
 7 14 22 8.72 1.62
 7 14 24 4.82 1.43
 7 14 26 19.08 2.05
 7 14 27 5.57 2.11
 7 14 28 15.54 2.04
 7 14 29 4.91 2.03
 7 15 0 32.68 3
 7 15 1 16.57 3.31
 7 15 2 21.65 2.14
 7 15 3 45.56 3.11
 7 15 5 10.29 1.79
 7 15 6 7.82 1.79
 7 15 7 36.05 1.85
 7 15 8 5.52 2.24
 7 15 13 14.46 1.58
 7 15 17 37.21 2.29
 7 15 18 16.57 2.74
 7 15 19 3.69 1.63
 7 15 20 25.35 2.43
 7 15 21 9.46 2.53
 7 15 22 10.14 2.2
 7 15 23 6.19 2.18
 7 15 24 6.06 1.7
 7 16 0 11.62 1.78
 7 16 1 5.01 2.25
 7 16 4 4.52 1.92
 7 16 5 11.58 2.45
 7 16 6 9.52 2.11
 7 16 7 25.95 2.01
 7 16 9 43.51 2.13
 7 16 12 28.85 1.55
 7 16 13 21.13 1.74
 7 16 14 16.53 1.91
 7 16 16 23.52 1.71
 7 16 18 9.66 2.43
 7 16 19 8.59 2.38
 7 16 21 6.5 2.38
 7 16 22 11.45 2.05
 7 17 0 6.6 1.83
 7 17 3 6.98 2.02
 7 17 5 11.79 2.14
 7 17 6 12.95 1.97
 7 17 7 16.38 2.4
 7 17 9 11.84 1.69
 7 17 11 23.04 2.5
 7 17 12 25.11 2.06
 7 17 13 26.78 2.94
 7 17 19 5.88 2.21
 7 18 2 4.51 2.14
 7 18 3 6.82 2.06
 7 18 4 4.14 1.66
 7 18 5 9.52 2.01
 7 18 6 27.17 2.08
 7 18 8 27.05 2.03
 7 18 9 7.48 2.54
 7 18 10 58.23 6.43
 7 18 11 10.8 1.89
 7 18 12 6.74 1.96
 7 19 4 5.35 2.39
 7 19 5 6.27 2.79
 8 0 0 13.02 2.58
 8 0 3 4.98 1.92
 8 0 4 24.55 2.51
 8 0 6 6.1 1.9
 8 0 7 12.59 1.84
 8 0 8 19.45 1.87
 8 0 9 7.9 1.92
 8 0 10 125.02 2.56
 8 0 11 4.25 1.84
 8 0 14 27.77 1.51
 8 0 16 65.2 1.69
 8 0 18 44.43 1.51
 8 0 24 64.29 2.02
 8 0 26 28.24 2
 8 0 29 18.05 2.28
 8 0 30 16.46 2.68
 8 0 31 11.67 1.85
 8 0 32 10.3 1.79
 8 0 33 19.97 1.71
 8 1 1 28.35 1.83
 8 1 2 27.47 1.84
 8 1 4 4.84 2.26
 8 1 5 100.3 2.05
 8 1 6 24.54 1.86
 8 1 7 7.69 1.88
 8 1 8 32.35 1.91
 8 1 9 115.87 2.77
 8 1 10 13.14 1.88
 8 1 11 28.79 1.95
 8 1 12 77.5 2.45
 8 1 13 64.87 1.59
 8 1 14 56.4 1.58
 8 1 15 16.58 1.52
 8 1 16 5.63 1.74
 8 1 17 39.31 1.56
 8 1 18 16.6 1.56
 8 1 19 6.54 1.49
 8 1 20 4.75 1.55
 8 1 21 9.6 1.61
 8 1 22 59.29 2.46
 8 1 23 19.46 1.65
 8 1 24 34.84 1.98
 8 1 25 44.75 2.2
 8 1 27 24.54 2.22
 8 1 28 8.43 2.28
 8 1 31 15.9 2.03
 8 1 32 9.35 1.79
 8 1 33 30.43 1.71
 8 1 34 12.73 1.72
 8 1 36 7.49 1.93
 8 1 37 20.19 1.76
 8 2 0 30.99 1.84
 8 2 1 20.3 1.83
 8 2 2 15 1.82
 8 2 3 56.31 1.93
 8 2 4 11.6 2.18
 8 2 5 45.97 2.15
 8 2 7 23.95 1.85
 8 2 8 7.08 1.9
 8 2 10 6 2.27
 8 2 11 17.72 1.88
 8 2 12 28.37 1.5
 8 2 13 48.41 1.56
 8 2 14 3.8 1.61
 8 2 15 21.93 1.61
 8 2 16 7.37 1.56
 8 2 17 29.64 1.55
 8 2 18 15.02 1.58
 8 2 19 17.51 1.48
 8 2 20 26.93 1.5
 8 2 22 15.99 2.11
 8 2 23 32.77 1.93
 8 2 24 7.75 2.05
 8 2 25 13.52 1.95
 8 2 26 24 2.06
 8 2 27 7.17 2.15
 8 2 28 25.49 2.23
 8 2 29 42.3 2.31
 8 2 30 17.58 2.02
 8 2 31 21.68 1.83
 8 2 32 4.91 1.87
 8 2 33 10.77 1.71
 8 2 35 5.98 1.79
 8 2 36 3.92 1.89
 8 2 37 3.88 1.92
 8 2 38 10.54 1.91
 8 2 39 10.44 1.96
 8 3 1 46.35 2.19
 8 3 2 36.37 1.9
 8 3 3 130.25 2.14
 8 3 4 33.77 2.16
 8 3 5 14.06 1.86
 8 3 6 37.34 2.19
 8 3 7 24.49 1.9
 8 3 8 9.21 1.9
 8 3 9 20.73 1.88
 8 3 10 12.74 1.89
 8 3 11 72.45 2.02
 8 3 12 7.06 1.86
 8 3 13 26.04 1.74
 8 3 14 25.93 1.64
 8 3 15 6.9 1.64
 8 3 16 16.61 1.64
 8 3 17 28.7 1.55
 8 3 18 12.72 1.46
 8 3 19 5.47 2.08
 8 3 20 43.58 2.33
 8 3 21 99.06 1.78
 8 3 23 24.35 1.66
 8 3 24 31.79 1.82
 8 3 25 81.02 3.87
 8 3 26 15.57 2.03
 8 3 27 11.5 2.08
 8 3 28 39.03 2.25
 8 3 29 39.76 2.05
 8 3 30 21.44 2.19
 8 3 31 29.07 1.86
 8 3 32 17.35 1.78
 8 3 33 20.58 1.7
 8 3 34 5.47 1.8
 8 3 38 5.76 1.85
 8 3 39 21.94 1.94
 8 4 0 8.81 1.87
 8 4 2 125.32 2.52
 8 4 3 22.35 2.69
 8 4 4 49.3 1.92
 8 4 5 87.62 2.05
 8 4 6 8.07 1.9
 8 4 7 9.55 1.88
 8 4 8 27.78 1.89
 8 4 9 83.92 2.05
 8 4 10 54.45 1.98
 8 4 12 8.23 1.72
 8 4 13 57.25 1.57
 8 4 15 95.76 1.7
 8 4 16 33.42 1.7
 8 4 17 7.67 1.55
 8 4 18 55.08 1.62
 8 4 19 5.54 1.65
 8 4 20 7.47 1.77
 8 4 21 9.35 1.57
 8 4 22 50.12 2.07
 8 4 23 27.28 1.79
 8 4 24 20.61 1.78
 8 4 25 7.9 2.2
 8 4 26 42.36 2.07
 8 4 27 68.05 2.94
 8 4 28 22.32 2.23
 8 4 29 9.47 3.78
 8 4 30 21.05 1.82
 8 4 31 19.58 1.83
 8 4 33 18.49 1.7
 8 4 35 10.57 1.73
 8 4 36 10.85 1.87
 8 4 37 4.28 1.9
 8 4 38 31.79 1.89
 8 5 0 36.67 1.98
 8 5 1 121.34 2.15
 8 5 2 68.64 2
 8 5 3 60.75 1.98
 8 5 4 38.37 1.92
 8 5 5 107.29 2.51
 8 5 6 118.64 2.14
 8 5 7 13.83 2.56
 8 5 8 13.64 1.9
 8 5 9 149.06 2.8
 8 5 10 50.55 1.99
 8 5 11 7.72 1.97
 8 5 12 75.77 1.88
 8 5 13 92.96 1.67
 8 5 14 17.2 1.52
 8 5 15 19.86 1.66
 8 5 16 83.59 1.69
 8 5 17 104.57 1.74
 8 5 18 20.39 1.56
 8 5 19 25.1 2.73
 8 5 20 72.74 2.09
 8 5 21 32.94 1.57
 8 5 22 67.43 2.02
 8 5 24 21.33 1.99
 8 5 25 17.39 3.14
 8 5 26 23.49 2.27
 8 5 27 17.06 2.48
 8 5 29 11.46 1.97
 8 5 30 26.2 2.07
 8 5 31 21.16 1.83
 8 5 32 6.7 2.08
 8 5 33 4.35 1.92
 8 5 34 13.18 1.71
 8 5 35 26.61 1.84
 8 5 37 13.92 1.78
 8 6 0 101.39 2.07
 8 6 1 22.63 2.15
 8 6 2 117.79 2.37
 8 6 3 39.02 1.94
 8 6 4 29.05 1.89
 8 6 5 32.34 1.92
 8 6 6 209.55 2.83
 8 6 7 144.91 2.72
 8 6 8 48.36 2.04
 8 6 9 58.82 2.01
 8 6 10 46.14 1.96
 8 6 11 29.89 1.94
 8 6 12 91.71 2.12
 8 6 13 70.24 2.03
 8 6 14 60.85 1.67
 8 6 15 8.87 1.54
 8 6 16 106.82 1.94
 8 6 17 55.06 1.63
 8 6 18 54.18 1.77
 8 6 19 19.98 1.48
 8 6 20 36.1 2.19
 8 6 21 26.27 1.6
 8 6 22 73.56 1.74
 8 6 23 16.16 1.64
 8 6 24 13.43 1.82
 8 6 25 18.98 2
 8 6 26 49.63 2.09
 8 6 28 35.32 2.69
 8 6 29 9.06 2.01
 8 6 30 7.08 3.39
 8 6 31 20.11 2.02
 8 6 32 26.24 2.2
 8 6 34 27.13 1.73
 8 6 35 21.41 1.73
 8 6 36 42.79 2.33
 8 6 37 6.11 1.95
 8 7 0 35.14 1.88
 8 7 1 10.83 1.85
 8 7 3 27.16 2.15
 8 7 4 26.91 1.93
 8 7 5 22.55 2.78
 8 7 6 16.55 1.9
 8 7 7 85.36 2.39
 8 7 8 22.55 1.9
 8 7 10 16.05 2.21
 8 7 11 85.58 1.88
 8 7 12 48.87 1.8
 8 7 13 22.97 2.82
 8 7 14 6.47 1.92
 8 7 15 26.83 1.54
 8 7 16 30.92 1.56
 8 7 18 5.53 1.69
 8 7 19 11.46 1.97
 8 7 20 40.45 2.28
 8 7 21 12.87 1.49
 8 7 22 41.13 1.89
 8 7 26 14.66 2.24
 8 7 27 6.68 2.23
 8 7 28 5.83 2.03
 8 7 29 26.42 1.99
 8 7 30 5.15 2.12
 8 7 31 28.5 2.39
 8 7 32 42.39 2.65
 8 7 33 7.87 2.08
 8 7 34 4.62 1.99
 8 7 35 28.46 1.99
 8 7 36 12.06 1.8
 8 8 0 14.99 1.83
 8 8 2 4.73 1.97
 8 8 3 28.39 2.24
 8 8 4 5.23 1.98
 8 8 5 63.42 3.55
 8 8 6 14.77 2.15
 8 8 7 112.08 3.21
 8 8 8 19.92 1.91
 8 8 9 26.51 1.92
 8 8 10 53.56 1.99
 8 8 11 17.31 1.92
 8 8 12 11.95 2.05
 8 8 13 73.16 2.54
 8 8 14 61.26 2.11
 8 8 15 12.29 1.82
 8 8 16 22.16 1.66
 8 8 17 22.54 1.56
 8 8 18 6.57 1.73
 8 8 19 4.75 1.64
 8 8 20 5.78 1.63
 8 8 21 10.57 1.59
 8 8 23 6.36 1.66
 8 8 25 28.81 1.85
 8 8 26 6.69 2.21
 8 8 27 30.03 2.15
 8 8 28 37.18 2.71
 8 8 29 9.27 2.44
 8 8 30 8.84 2.02
 8 8 31 7.09 1.96
 8 8 32 35.06 2.39
 8 8 33 8.75 1.98
 8 8 35 5.74 2.39
 8 9 0 77.03 2.96
 8 9 1 86.44 3.81
 8 9 2 54.1 2.24
 8 9 3 7 1.93
 8 9 4 13.14 1.86
 8 9 5 44.12 1.93
 8 9 6 5.75 2.25
 8 9 7 74.16 2.06
 8 9 8 27.56 1.93
 8 9 9 42.56 2.27
 8 9 10 18.9 2.33
 8 9 12 10.57 1.72
 8 9 14 4.73 1.7
 8 9 15 9.84 1.65
 8 9 16 5.2 1.72
 8 9 17 4.98 1.85
 8 9 18 27.98 1.76
 8 9 19 23.53 1.59
 8 9 20 49 2.26
 8 9 21 6.3 1.75
 8 9 22 9.09 1.61
 8 9 23 33.32 1.78
 8 9 24 6.54 1.67
 8 9 25 23.26 2.08
 8 9 26 4.13 1.73
 8 9 27 8.21 1.94
 8 9 28 4.94 2.03
 8 9 30 5.2 2.07
 8 9 34 10.22 2.17
 8 10 0 19.77 1.88
 8 10 1 8.62 1.91
 8 10 3 15.97 1.88
 8 10 4 12.78 1.88
 8 10 5 37.84 1.94
 8 10 6 8.52 1.91
 8 10 8 19.13 2.31
 8 10 9 18.72 1.89
 8 10 10 15.79 2.36
 8 10 11 35.42 1.87
 8 10 13 20.02 1.89
 8 10 14 14.55 1.65
 8 10 15 9.05 1.65
 8 10 17 4.36 1.76
 8 10 18 4.97 1.99
 8 10 19 7.69 1.86
 8 10 20 15.02 1.68
 8 10 21 5.9 2.17
 8 10 22 16.67 1.6
 8 10 24 6.51 1.56
 8 10 25 10.14 1.61
 8 10 26 5.41 1.67
 8 10 27 3.79 1.74
 8 10 28 4.12 1.89
 8 10 30 6.91 1.92
 8 10 31 7.03 2.32
 8 10 32 5.19 2.01
 8 11 1 11.67 1.89
 8 11 3 23.45 2.09
 8 11 4 16.5 2.25
 8 11 5 13.21 1.9
 8 11 7 11.02 1.9
 8 11 9 15.42 1.9
 8 11 12 5.06 1.62
 8 11 13 20.37 1.96
 8 11 14 20.2 1.66
 8 11 15 28.83 2.07
 8 11 16 10.02 1.75
 8 11 18 13.7 1.81
 8 11 19 5.01 1.73
 8 11 20 11.63 1.93
 8 11 22 10.16 3.31
 8 11 24 12.06 1.64
 8 11 27 22.46 1.89
 8 11 28 17.45 1.65
 8 11 30 8.92 1.72
 8 11 31 6.99 1.93
 8 12 0 12.91 1.9
 8 12 1 4.68 2.04
 8 12 2 40.62 2.08
 8 12 4 34.73 3.07
 8 12 5 18.71 3.96
 8 12 6 20.87 1.91
 8 12 8 11.18 2.28
 8 12 9 9.8 1.68
 8 12 10 19.12 2.95
 8 12 11 6.37 1.59
 8 12 13 10.32 1.63
 8 12 14 4.3 1.93
 8 12 16 9.62 1.8
 8 12 18 31.13 2.11
 8 12 20 16.45 2.77
 8 12 21 9.14 1.85
 8 12 22 13.72 1.61
 8 12 23 21.93 1.63
 8 12 25 16.77 2.36
 8 12 26 5.38 1.97
 8 12 27 10.65 1.71
 8 12 28 6.79 1.65
 8 12 29 18.3 2.12
 8 13 1 13.12 1.93
 8 13 4 28.61 2.96
 8 13 7 5.35 2.02
 8 13 8 13.38 2.7
 8 13 9 5.87 2.04
 8 13 11 31.95 1.79
 8 13 12 5.78 1.79
 8 13 15 5.68 1.84
 8 13 16 11.34 1.95
 8 13 17 19.55 2.22
 8 13 19 22.75 2.43
 8 13 21 8.5 2.04
 8 13 24 11.94 1.69
 8 13 25 11.53 2.08
 8 13 26 11.68 1.9
 8 13 27 6.46 1.65
 8 14 2 4.58 2.05
 8 14 4 8.56 2.38
 8 14 6 24.52 2.21
 8 14 10 11.75 1.7
 8 14 12 25.17 1.74
 8 14 13 9.36 2.4
 8 14 14 24.36 1.95
 8 14 15 11.06 1.62
 8 14 17 4.97 2.11
 8 14 18 4.8 1.89
 8 14 21 8.9 1.88
 8 14 22 3.99 1.93
 8 14 23 17.83 2.32
 8 15 1 18.67 1.95
 8 15 2 13.76 1.96
 8 15 3 20.74 3.86
 8 15 4 8.17 2.4
 8 15 5 23.34 1.98
 8 15 6 8.55 2.5
 8 15 7 45.37 2.66
 8 15 8 6.19 2.42
 8 15 9 8.2 1.98
 8 15 11 34.35 1.99
 8 15 12 14.12 2.08
 8 15 13 19.29 1.94
 8 15 15 32.92 1.71
 8 15 17 4.52 1.6
 8 15 18 5.57 1.72
 8 15 19 7.37 2.16
 8 16 2 6.78 2.04
 8 16 3 15.08 3.64
 8 16 5 28.55 2.9
 8 16 6 16.43 1.99
 8 16 7 7.3 1.71
 8 16 8 49.84 2.42
 8 16 9 15.97 2.21
 8 16 10 40.49 2.72
 8 16 11 4.17 2.08
 8 16 12 24.3 2.89
 8 16 13 8.94 2.48
 8 16 14 6.49 1.99
 8 16 15 8.09 1.98
 8 16 16 6.24 1.68
 8 16 17 5.18 1.89
 8 17 1 14.21 3.28
 8 17 2 10.06 2.41
 8 17 4 11.81 2.53
 8 17 5 10.88 2.23
 8 17 6 17.6 2.22
 8 17 8 8.6 2.3
 8 17 11 6.69 2.14
 9 0 3 12.01 2.01
 9 0 6 33.74 2.06
 9 0 7 24.6 3.41
 9 0 8 5.21 2.15
 9 0 10 18.66 2.1
 9 0 12 14.68 2.08
 9 0 14 49.8 1.69
 9 0 16 26.29 1.67
 9 0 17 8.75 1.87
 9 0 18 15.32 1.68
 9 0 22 10.83 1.72
 9 0 25 36.39 1.77
 9 0 28 97.97 2.44
 9 0 30 6.93 2.28
 9 0 32 20.61 2.44
 9 0 34 5.62 2.17
 9 0 35 7.42 2.35
 9 1 1 32.29 2.69
 9 1 2 9.8 2.05
 9 1 3 67.35 2.46
 9 1 4 51.69 2.26
 9 1 5 9.75 2.85
 9 1 6 29.62 2.05
 9 1 7 38.26 2.07
 9 1 8 16.53 2.04
 9 1 9 14.02 4.04
 9 1 10 9.33 2.09
 9 1 12 35.12 2.09
 9 1 13 28.07 2.09
 9 1 15 33.74 1.67
 9 1 16 18.23 1.79
 9 1 18 17.46 1.69
 9 1 19 6.84 1.72
 9 1 20 20.29 1.77
 9 1 21 10.66 1.72
 9 1 22 38.12 1.92
 9 1 23 13.44 1.79
 9 1 24 7.94 1.68
 9 1 25 10.21 1.78
 9 1 26 87.98 3.15
 9 1 27 9.53 1.9
 9 1 30 24.49 2.4
 9 1 32 22.17 2.37
 9 1 33 8.26 2.19
 9 2 0 32.64 2.33
 9 2 1 9.57 3.21
 9 2 2 22.48 2.02
 9 2 3 10.92 2.07
 9 2 4 41.63 2.38
 9 2 5 86.72 2.21
 9 2 7 10.91 2.05
 9 2 8 22.83 2.39
 9 2 9 22.48 2.07
 9 2 10 7.4 2.12
 9 2 11 36.54 2.09
 9 2 12 38.37 2.11
 9 2 13 12.09 1.88
 9 2 14 34.43 1.79
 9 2 15 21.09 1.65
 9 2 17 35.32 2.03
 9 2 18 18.53 1.84
 9 2 19 5.58 1.82
 9 2 20 24.89 2.05
 9 2 21 8.23 1.72
 9 2 22 18.2 1.71
 9 2 23 23.74 1.64
 9 2 24 7.91 1.66
 9 2 25 8.43 2
 9 2 26 4.18 1.92
 9 2 28 7.14 2.06
 9 2 30 33.87 2.47
 9 2 32 11.62 2.13
 9 3 0 65.94 2.48
 9 3 1 19.65 2.05
 9 3 2 14.47 3.38
 9 3 3 40.95 2.94
 9 3 4 28.05 2.06
 9 3 5 33.62 2.36
 9 3 6 76.19 2.18
 9 3 8 23.7 3.44
 9 3 9 17.08 2.77
 9 3 10 92.47 2.25
 9 3 11 24.53 2.11
 9 3 12 39.02 2.12
 9 3 13 29.04 2.31
 9 3 14 21.93 1.79
 9 3 15 76.85 1.89
 9 3 16 23.72 1.67
 9 3 17 34.2 1.71
 9 3 18 26.01 2.98
 9 3 19 6.93 1.74
 9 3 20 29.81 1.74
 9 3 21 88.82 2.09
 9 3 22 13.72 1.86
 9 3 23 35.96 1.77
 9 3 24 4.5 1.76
 9 3 25 7.81 1.85
 9 3 27 7.05 1.88
 9 3 28 4.59 2.19
 9 3 31 5.33 2.59
 9 3 33 4.8 2.3
 9 3 34 7.22 2.43
 9 3 35 37.48 2.44
 9 4 0 39.69 2.1
 9 4 1 55.99 2.15
 9 4 2 67.92 2.16
 9 4 3 28.76 2.07
 9 4 4 23.01 2.06
 9 4 5 55.86 2.53
 9 4 6 9.93 2.46
 9 4 7 16.39 2.07
 9 4 8 73.56 2.19
 9 4 9 27.88 2.09
 9 4 10 56.44 2.47
 9 4 11 8.66 2.11
 9 4 12 12.58 2.69
 9 4 13 62.77 1.97
 9 4 14 18.01 1.77
 9 4 15 37.53 2.54
 9 4 16 34.71 2.32
 9 4 17 19.72 1.67
 9 4 18 14.97 1.68
 9 4 19 14.28 1.7
 9 4 20 43.91 1.76
 9 4 21 42.5 2.03
 9 4 22 23.28 1.73
 9 4 25 22.91 1.67
 9 4 26 6.51 1.87
 9 4 27 12.45 1.84
 9 4 30 20.64 2.44
 9 4 31 18.04 2.11
 9 4 32 6.51 2.22
 9 4 33 40.74 2.19
 9 5 2 26.17 3.48
 9 5 3 7.63 2.13
 9 5 4 5.95 2.12
 9 5 5 6.8 2.09
 9 5 7 10.17 2.08
 9 5 8 52.11 2.13
 9 5 9 10.47 2.08
 9 5 10 15.89 2.07
 9 5 11 14.32 2.35
 9 5 12 8.92 2.11
 9 5 14 10.77 1.77
 9 5 15 26.31 2.1
 9 5 17 4 1.8
 9 5 18 9.32 1.69
 9 5 19 8.4 1.85
 9 5 20 8.98 1.73
 9 5 21 12.73 1.73
 9 5 22 6.36 1.78
 9 5 23 18.8 1.93
 9 5 25 10.35 1.97
 9 5 26 22.22 1.83
 9 5 27 6.65 1.87
 9 5 28 4.58 1.98
 9 5 29 24.23 2.15
 9 5 30 18.5 3.09
 9 5 31 7.36 2.17
 9 5 32 5.1 2.27
 9 5 33 5.58 2.59
 9 5 34 14.82 2.09
 9 6 1 65.23 2.14
 9 6 2 10.33 2.05
 9 6 3 10.86 4.01
 9 6 6 67.71 2.76
 9 6 7 7.59 2.15
 9 6 8 110.91 2.33
 9 6 9 30.92 3.57
 9 6 10 13.63 2.07
 9 6 11 14.06 2.08
 9 6 12 51.72 1.95
 9 6 13 9.06 1.91
 9 6 14 47.24 1.83
 9 6 15 5.05 1.85
 9 6 16 5.33 2.24
 9 6 17 30.36 1.69
 9 6 18 13.53 1.69
 9 6 19 8.3 2.03
 9 6 20 9.21 1.87
 9 6 21 25.47 1.8
 9 6 23 16.13 1.94
 9 6 24 37.48 1.87
 9 6 25 8.26 1.82
 9 6 26 17.42 2.05
 9 6 27 39.35 2.19
 9 6 28 18.64 1.91
 9 6 30 13.01 1.94
 9 6 31 10.98 1.97
 9 6 32 15.09 2.15
 9 6 33 6.33 2.15
 9 7 0 12.7 2.48
 9 7 1 38.83 2.08
 9 7 2 26.07 2.09
 9 7 3 54.07 2.12
 9 7 4 19.56 2.44
 9 7 5 20.79 2.07
 9 7 6 92.25 2.26
 9 7 7 14.78 2.08
 9 7 8 28.59 2.08
 9 7 10 8.7 2.12
 9 7 11 20.62 2.08
 9 7 12 17.42 2.06
 9 7 13 19.51 1.89
 9 7 14 17.28 1.78
 9 7 15 19.33 1.77
 9 7 17 6.47 1.86
 9 7 19 17.05 1.7
 9 7 21 5.8 1.78
 9 7 23 17.06 1.82
 9 7 24 28.4 2.11
 9 7 25 16.99 1.79
 9 7 27 12.97 1.83
 9 7 28 4.89 2.21
 9 7 29 7.21 2.75
 9 7 30 4.56 1.91
 9 7 31 9.03 1.98
 9 7 32 8.06 2.19
 9 8 2 29.8 2.07
 9 8 4 22.58 2.3
 9 8 5 23.57 2.03
 9 8 6 10.61 2.09
 9 8 7 71.69 2.51
 9 8 8 34.51 4.02
 9 8 9 7.87 2.13
 9 8 11 51.46 2.2
 9 8 12 77.01 2.57
 9 8 13 17.27 1.89
 9 8 14 5.4 1.86
 9 8 15 7.01 1.83
 9 8 18 12.96 1.82
 9 8 20 17.02 1.7
 9 8 21 18.48 1.88
 9 8 22 9.02 1.75
 9 8 24 9.37 1.92
 9 8 25 13.98 2.01
 9 8 27 16.03 1.8
 9 8 28 5.04 1.85
 9 8 30 16.06 1.87
 9 9 1 16.32 2.04
 9 9 2 31.99 2.09
 9 9 4 13.06 2.06
 9 9 5 12.62 2.06
 9 9 7 19.97 2.07
 9 9 9 15.07 2.07
 9 9 10 12.05 2.07
 9 9 12 8.27 1.89
 9 9 13 16.9 1.89
 9 9 14 4.97 2.18
 9 9 15 7.01 1.95
 9 9 16 43.08 2.53
 9 9 17 11.56 1.82
 9 9 19 46.79 1.91
 9 9 22 10.12 2.2
 9 9 25 11.77 2.1
 9 9 26 17.54 1.94
 9 9 28 16.52 1.75
 9 10 3 31.54 3.21
 9 10 4 32.51 2.36
 9 10 5 39.02 2.96
 9 10 6 4.83 2.24
 9 10 7 25.2 2.07
 9 10 9 11.99 2.75
 9 10 13 10.32 1.86
 9 10 14 4.63 1.95
 9 10 15 22.09 1.81
 9 10 16 11.01 1.82
 9 10 17 18.94 1.99
 9 10 18 4.24 1.95
 9 10 21 25.22 2.24
 9 10 23 4.93 1.99
 9 10 24 13.33 1.91
 9 10 25 9.53 2.12
 9 10 26 16.04 2.03
 9 11 0 10.17 2.36
 9 11 1 14.21 2.06
 9 11 2 18.29 2.63
 9 11 4 8.27 2.13
 9 11 5 9.58 2.4
 9 11 9 12.49 2.09
 9 11 10 10.07 2.12
 9 11 11 4.61 2.25
 9 11 12 22.58 4.05
 9 11 13 16.02 1.86
 9 11 14 26.52 1.98
 9 11 16 6.26 1.85
 9 11 18 21.94 2.12
 9 11 19 6.03 2.34
 9 11 20 11.13 2.03
 9 11 23 10.49 1.9
 9 11 24 16.7 2.22
 9 12 0 5 2.48
 9 12 2 20.69 2.06
 9 12 5 17.12 2.09
 9 12 7 10.58 2.52
 9 12 8 12.84 2.11
 9 12 10 5.05 2.27
 9 12 11 18.67 1.84
 9 12 12 11.57 2.23
 9 12 13 11.53 2.05
 9 12 15 14.91 1.66
 9 12 16 7.25 2.07
 9 13 0 8.65 2.13
 9 13 1 7.75 3.05
 9 13 2 5.27 2.21
 9 13 3 15.85 2.1
 9 13 4 21.65 2.78
 9 13 5 25.19 2.83
 9 13 6 73.04 2.3
 9 13 8 12.44 2.13
 9 13 9 9.46 2.11
 9 13 10 27.14 2.14
 9 13 12 25.37 2.19
 9 13 14 24.46 2.27
 9 13 15 9.19 1.8
 9 13 16 11.14 1.78
 9 14 1 5.46 2.51
 9 14 2 11.1 2.1
 9 14 4 5.94 2.2
 9 14 6 18.44 2.12
 9 14 7 25.28 3.56
 9 14 8 7.4 2.15
 9 14 9 35.88 2.48
 9 14 10 13.79 2.14
 9 14 11 45.01 3.51
 9 14 12 18.15 2.74
 9 14 14 7.15 1.72
 9 14 15 8.68 1.67
 9 14 16 4.33 1.74
 9 14 17 5.52 2.04
 9 15 0 9.38 2.13
 9 15 3 9.21 3.53
 9 15 4 5.27 2.24
 9 15 5 10.96 2.41
 9 15 7 17.37 2.53
 9 15 10 12.29 2.66
 9 15 11 9.85 2.7
 10 0 3 59 4.45
 10 0 4 112.77 2.51
 10 0 5 66.31 2.69
 10 0 7 60.01 2.75
 10 0 10 47.51 2.7
 10 0 11 48.78 2.69
 10 0 12 10.52 2.27
 10 0 13 23.66 2.37
 10 0 14 17.19 2.54
 10 0 15 23.46 2.03
 10 0 16 36.6 1.95
 10 0 17 36.66 2.07
 10 0 19 5.83 1.88
 10 0 20 6.74 2.06
 10 0 21 8.99 2.04
 10 0 22 59.48 1.95
 10 0 23 30.75 1.87
 10 0 27 8.75 1.92
 10 0 29 5.87 2.19
 10 1 0 5.4 2.34
 10 1 2 93.92 2.41
 10 1 3 5.06 2.44
 10 1 4 9.79 2.23
 10 1 6 31.98 2.59
 10 1 7 24.15 2.21
 10 1 8 7.4 3.26
 10 1 9 68.89 2.4
 10 1 11 27.03 5.24
 10 1 12 7.69 3.04
 10 1 13 13.35 2.27
 10 1 14 23.74 2.78
 10 1 15 5.31 2.01
 10 1 17 11.83 1.92
 10 1 18 15.45 1.8
 10 1 19 19.51 1.99
 10 1 20 22.89 1.83
 10 1 21 31.58 1.85
 10 1 22 31.13 1.86
 10 1 24 23.84 1.87
 10 1 25 9.04 1.91
 10 1 27 16.9 1.9
 10 2 1 9.63 2.23
 10 2 2 33.43 2.21
 10 2 3 14.42 2.21
 10 2 4 13.85 2.21
 10 2 5 9.76 2.25
 10 2 6 24.16 2.22
 10 2 7 10.43 2.5
 10 2 8 25.07 2.6
 10 2 9 40.17 2.27
 10 2 10 8.27 2.26
 10 2 11 9.72 2.24
 10 2 13 60 2.33
 10 2 14 29.2 2.92
 10 2 15 6.25 1.98
 10 2 16 34.7 1.94
 10 2 17 17.43 1.94
 10 2 18 7.71 1.98
 10 2 19 4.48 1.92
 10 2 21 8.98 1.86
 10 2 22 5.75 2.02
 10 2 23 10.28 2.08
 10 2 24 15.27 1.87
 10 2 25 8.31 1.91
 10 2 26 5.15 1.98
 10 2 27 6.31 1.96
 10 2 29 28.04 1.99
 10 2 30 6.88 2.15
 10 3 0 27.08 2.6
 10 3 2 16.85 2.19
 10 3 3 7.19 2.26
 10 3 4 8.57 2.32
 10 3 5 11.44 2.22
 10 3 7 15.88 2.2
 10 3 8 5.6 2.68
 10 3 10 31.47 2.59
 10 3 11 11.87 2.36
 10 3 12 10.91 2.32
 10 3 14 6.54 2.09
 10 3 15 4.64 2.06
 10 3 16 18.63 1.92
 10 3 17 30.59 2.17
 10 3 18 8.8 1.97
 10 3 19 5.45 1.89
 10 3 23 26.66 1.86
 10 3 25 6.29 1.94
 10 3 27 25.51 1.9
 10 3 28 6.86 2.19
 10 3 29 24.21 2.14
 10 3 30 8.58 2.14
 10 4 0 66.24 5.27
 10 4 1 7.74 2.31
 10 4 2 21.96 2.2
 10 4 4 18.71 2.63
 10 4 5 12.95 2.2
 10 4 6 20.99 2.61
 10 4 7 23.91 2.21
 10 4 8 5.72 2.33
 10 4 10 11.86 2.24
 10 4 11 5.1 2.4
 10 4 12 19.64 2.56
 10 4 13 17.44 2.24
 10 4 14 21.08 2.03
 10 4 15 7.58 1.95
 10 4 18 10.91 1.93
 10 4 19 17.43 2.12
 10 4 20 13.13 1.82
 10 4 24 8.84 1.91
 10 4 25 33.37 2.1
 10 4 27 7.43 2.27
 10 5 0 17.81 2.19
 10 5 2 8.86 2.25
 10 5 4 6.47 2.31
 10 5 5 26.85 2.58
 10 5 6 17.65 2.82
 10 5 7 17.89 2.59
 10 5 8 14.22 2.61
 10 5 9 24.08 2.21
 10 5 10 16.62 2.81
 10 5 13 39.5 2.29
 10 5 15 17.63 2.12
 10 5 16 11.08 2.13
 10 5 22 4.89 1.94
 10 5 23 6.13 2.01
 10 5 28 7.68 2.48
 10 6 0 7.96 2.23
 10 6 2 20.95 2.18
 10 6 4 8.24 2.24
 10 6 5 22.87 2.19
 10 6 8 5.49 2.35
 10 6 9 6.53 2.3
 10 6 10 7.06 2.77
 10 6 11 24.85 2.24
 10 6 12 5.42 2.39
 10 6 13 5.24 2.13
 10 6 15 22.64 2
 10 6 16 5.6 2.63
 10 6 17 6.59 1.97
 10 6 18 13.2 1.94
 10 6 19 11 1.96
 10 6 20 9.16 2.18
 10 6 22 8.71 1.89
 10 6 23 8.3 2.28
 10 6 24 13.43 2.12
 10 6 25 5.98 2.15
 10 6 26 10.13 2.28
 10 7 0 25.07 2.59
 10 7 1 16.33 2.66
 10 7 4 17.85 2.19
 10 7 5 11.6 2.21
 10 7 6 9.41 2.22
 10 7 7 11.09 4.91
 10 7 12 9.68 2.27
 10 7 13 11 2.01
 10 7 15 4.23 1.89
 10 7 16 4.81 2.04
 10 7 17 10.85 1.94
 10 7 18 8.7 1.97
 10 7 20 32.69 2.42
 10 7 21 6.2 2.06
 10 7 23 16.48 1.84
 10 7 24 5.22 1.98
 10 7 25 5.6 2.42
 10 7 26 9.14 2.44
 10 8 3 12.4 2.22
 10 8 4 15.72 2.47
 10 8 5 18.77 2.21
 10 8 6 30.19 2.87
 10 8 7 7.98 2.56
 10 8 9 6.24 2.35
 10 8 11 5.53 2.74
 10 8 13 12.99 2.8
 10 8 14 8.07 1.88
 10 8 15 6.01 1.98
 10 8 16 12.24 1.91
 10 8 19 7.92 2.22
 10 8 23 20.29 2.09
 10 8 24 13.95 2.05
 10 8 25 7.06 2.32
 10 9 0 14.49 2.53
 10 9 1 8.58 2.26
 10 9 4 9.77 2.23
 10 9 5 18.5 2.2
 10 9 7 6.86 2.31
 10 9 9 15.58 2.21
 10 9 11 15.46 2.55
 10 9 12 18.95 3.29
 10 9 13 20.55 2.02
 10 9 15 7.49 1.8
 10 9 16 13.5 1.89
 10 9 18 10.61 2.16
 10 9 20 7.71 2.01
 10 9 21 7.82 2.04
 10 9 22 8.91 2.23
 10 9 23 6.64 3.01
 10 10 1 15.49 2.75
 10 10 3 15.54 2.51
 10 10 5 13.29 2.26
 10 10 6 36.07 2.29
 10 10 7 49.92 3.21
 10 10 8 8.8 2.63
 10 10 10 12.72 2.71
 10 10 11 13.77 2.65
 10 10 12 15.54 2.57
 10 10 13 44.87 2.33
 10 10 14 31.16 2.05
 10 10 16 9.26 1.79
 10 11 1 6.66 2.98
 10 11 3 34.59 2.27
 10 11 4 14.47 2.26
 10 11 5 27.26 2.99
 10 11 7 14.78 2.26
 10 11 8 18.22 3.62
 10 11 10 37.49 2.3
 10 11 11 12.85 3.52
 10 11 12 5.09 2.13
 10 11 13 7.96 2.24
 10 11 15 15.61 1.77
 10 11 17 10.58 1.87
 10 11 18 4.71 1.9
 10 12 1 6.44 2.88
 10 12 4 8.04 2.73
 10 12 5 22.59 2.25
 10 12 6 15.5 2.57
 10 12 7 12.26 2.63
 10 12 8 31.15 2.59
 10 12 9 16.04 2.29
 10 12 10 17.33 2.75
 10 12 11 9.32 2.32
 10 12 12 22.59 2.58
 10 12 13 23.3 2.61
 10 12 14 15.08 1.72
 10 13 1 9.43 3.46
 10 13 2 13.36 2.27
 10 13 4 9.11 2.63
 10 13 6 9.29 2.3
 10 13 7 6.1 2.89
 10 13 9 5.84 2.38
 11 0 1 43.49 2.81
 11 0 2 16.66 2.35
 11 0 3 6.08 2.51
 11 0 8 15.88 2.35
 11 0 9 16.35 2.4
 11 0 10 36.3 2.4
 11 0 11 6.68 2.97
 11 0 12 27.07 2.4
 11 0 13 26.47 2.41
 11 0 14 26.29 2.43
 11 0 16 10.4 1.89
 11 0 17 34.15 1.91
 11 0 19 7.25 2.11
 11 0 20 4.68 2.23
 11 0 21 11.75 2.31
 11 0 22 9.82 2.18
 11 1 1 13.71 2.36
 11 1 2 9.66 2.42
 11 1 3 38.37 3.49
 11 1 4 7.71 2.89
 11 1 5 6.36 3.16
 11 1 8 45.57 3.55
 11 1 10 9.92 2.39
 11 1 11 5.62 2.57
 11 1 12 10.99 2.41
 11 1 14 5.58 2.58
 11 1 15 30.47 2.42
 11 1 16 32.25 1.9
 11 1 17 5.27 2
 11 1 18 4.65 2.22
 11 1 19 8.02 2.1
 11 1 22 18.8 2.33
 11 1 23 6.38 2.23
 11 2 1 16.11 2.71
 11 2 2 10.28 2.86
 11 2 3 43.51 3.54
 11 2 4 23.01 3.45
 11 2 5 14.54 2.38
 11 2 6 15.82 3.76
 11 2 7 6.17 2.52
 11 2 8 20.38 2.35
 11 2 9 13.07 2.39
 11 2 10 24.77 2.39
 11 2 11 7.39 2.47
 11 2 12 5.24 2.57
 11 2 13 13.43 2.38
 11 2 15 9.42 2.47
 11 2 19 8.67 2.09
 11 2 20 8.05 2.62
 11 2 21 11.26 2.08
 11 2 22 9.51 2.38
 11 2 23 18.78 2.68
 11 3 2 10.96 5.06
 11 3 3 10.48 2.38
 11 3 5 62.56 2.47
 11 3 6 31.1 2.75
 11 3 9 5.71 2.5
 11 3 11 15.18 2.77
 11 3 12 23.2 2.38
 11 3 13 8.78 2.65
 11 3 14 6.8 2.66
 11 3 15 6 2.27
 11 3 16 9.31 1.9
 11 3 23 9.45 2.13
 11 4 3 11.92 2.65
 11 4 7 13.77 2.68
 11 4 11 8.35 2.43
 11 4 12 5.42 2.53
 11 4 14 12.05 2.43
 11 4 17 12.73 2.06
 11 4 18 4.96 2.16
 11 4 19 10.2 2.25
 11 4 21 5.32 2.21
 11 5 1 7.75 2.41
 11 5 3 10.82 2.39
 11 5 4 15 3.3
 11 5 5 5.73 2.49
 11 5 6 7.17 2.89
 11 5 12 9.68 2.85
 11 5 13 5.27 2.58
 11 5 16 9.51 2.86
 11 5 19 5.96 2.5
 11 5 20 5.92 2.18
 11 5 21 5.83 2.2
 11 6 0 6.84 2.99
 11 6 1 13.92 2.34
 11 6 2 6.1 2.47
 11 6 6 6.03 2.45
 11 6 10 6.52 2.47
 11 6 12 12.44 2.88
 11 6 14 12.4 2.39
 11 6 17 6.59 1.94
 11 6 18 4.76 2.21
 11 6 19 9.97 2.08
 11 7 2 12.21 2.36
 11 7 3 6.7 2.44
 11 7 10 21.48 2.69
 11 7 13 8.85 2.47
 11 7 14 5.27 2.54
 11 7 15 15.94 2.45
 11 7 16 13.89 1.89
 11 7 17 10.88 2.35
 11 7 18 5.37 1.98
 11 8 2 5.69 2.5
 11 8 3 8.52 2.42
 11 8 4 9.27 2.4
 11 8 5 10.7 2.84
 11 8 6 19.12 2.68
 11 8 8 8.39 2.43
 11 8 12 29.5 2.41
 11 8 14 9.78 2.46
 11 9 2 17.11 2.35
 11 9 3 5.75 2.53
 11 9 4 9.57 3.96
 11 9 5 11.55 2.39
 11 9 6 20.98 2.7
 11 9 8 9.98 2.89
 11 9 9 10.06 2.42
 11 9 12 12.79 2.63
 11 9 13 11.75 3.1
 11 10 0 5.47 2.56
 11 10 2 8.01 2.45
 11 10 5 16.51 2.39
 11 10 7 16.22 3.36
 11 10 8 15.73 2.42
 12 0 0 21.28 5.16
 12 0 2 13.84 2.88
 12 0 5 7.62 2.95
 12 0 6 13.28 2.93
 12 0 8 13.16 2.88
 12 0 11 15.34 2.52
 12 0 13 8.51 2.6
 12 1 0 10.45 3.73
 12 1 1 6.07 2.66
 12 1 4 21.26 2.88
 12 1 5 7.84 3.83
 12 1 6 8.66 2.55
 12 1 8 6.73 2.61
 12 1 10 6.39 2.66
 12 1 11 8.82 2.56
 12 1 12 9.21 3.54
 12 2 3 9.7 2.52
 12 2 10 8.66 2.56
 12 2 11 10.66 2.57
 12 2 12 7.22 3.16
 12 3 1 9.72 3.63
 12 3 2 10.74 2.51
 12 3 3 6.59 3.2
 12 3 5 11.75 2.86
 12 3 6 6.72 2.61
 12 3 9 11.4 2.55
 12 4 0 5.58 2.68
 12 4 1 10.87 2.88
 12 4 2 7.08 2.97
 12 4 4 11.19 4.7
 12 4 5 15.12 3.5
 12 4 7 10.7 2.54
 12 5 1 11.05 2.52
 12 5 5 26.67 2.92

_iucr_refine_fcf_details
;
data_8HQ
_computing_structure_refinement   'olex2.refine 1.3 (Bourhis et al., 2015)'
_shelx_refln_list_code            4
loop_
  _space_group_symop_id
  _space_group_symop_operation_xyz
  1  x,y,z
  2  x+1/2,-y+1/2,-z
  3  -x,y+1/2,-z+1/2
  4  -x+1/2,-y,z+1/2

_space_group_crystal_system       orthorhombic
_space_group_IT_number            19
_space_group_name_H-M_alt         'P 21 21 21'
_space_group_name_Hall            ' P 2ac 2ab'
_symmetry_space_group_name_H-M    'P 21 21 21'
_symmetry_space_group_name_Hall   ' P 2ac 2ab'
_symmetry_Int_Tables_number       19
_cell_length_a                    5.3386(1)
_cell_length_b                    9.9878(2)
_cell_length_c                    22.3493(4)
_cell_angle_alpha                 90
_cell_angle_beta                  90
_cell_angle_gamma                 90
_cell_volume                      1191.68(4)
loop_
  _refln_index_h
  _refln_index_k
  _refln_index_l
  _refln_F_squared_calc
  _refln_F_squared_meas
  _refln_F_squared_sigma
  _refln_F_squared_weight
  _refln_observed_status
-12 -5 -5 27.163 27.651 2.573 51.947 o
-12 -5 -1 10.572 10.088 2.583 53.828 o
-12 -4 -7 11.484 14.448 3.084 37.865 o
-12 -4 -5 11.195 15.735 2.971 40.716 o
-12 -4 -4 7.037 6.300 2.736 48.370 o
-12 -4 -1 10.123 12.855 2.971 40.828 o
-12 -3 -9 14.248 14.550 2.583 53.368 o
-12 -3 -3 5.609 6.821 2.685 50.273 o
-12 -3 -1 8.054 7.740 2.645 51.646 o
-12 -2 -12 6.101 6.443 2.736 48.416 o
-12 -2 -11 9.775 10.333 2.614 52.643 o
-12 -2 -3 7.550 8.403 3.104 37.624 o
-12 -2 -2 10.412 11.160 2.583 53.800 o
-12 -1 -12 7.309 8.516 2.645 51.669 o
-12 -1 -6 8.351 6.331 2.696 49.756 o
-12 -1 -5 8.262 8.802 3.145 36.632 o
-12 -1 -4 20.122 20.973 2.992 39.614 o
-11 -10 -8 18.087 17.083 2.461 58.136 o
-11 -10 -7 17.809 20.687 2.471 57.514 o
-11 -10 -5 12.897 14.305 2.461 58.801 o
-11 -10 -2 9.829 12.028 2.563 54.656 o
-11 -9 -13 8.099 8.761 2.941 41.847 o
-11 -9 -12 10.846 14.561 2.491 57.575 o
-11 -9 -11 3.834 5.350 2.645 51.969 o
-11 -9 -9 10.249 11.334 2.491 57.768 o
-11 -9 -6 19.880 20.074 2.471 57.324 o
-11 -9 -5 9.689 11.252 2.869 43.799 o
-11 -9 -4 9.690 11.109 2.614 52.622 o
-11 -9 -2 15.362 14.244 2.420 60.492 o
-11 -9 -1 3.640 9.833 2.971 41.149 o
-11 -8 -14 9.664 12.712 2.634 51.770 o
-11 -8 -12 32.963 29.029 3.216 33.677 o
-11 -8 -8 7.264 7.587 2.553 55.443 o
-11 -8 -6 21.899 22.443 2.788 45.242 o
-11 -8 -5 9.826 11.834 2.808 45.680 o
-11 -8 -4 10.831 13.396 2.430 60.502 o
-11 -8 -3 6.992 6.790 2.542 55.932 o
-11 -8 -2 6.174 8.526 2.471 59.170 o
-11 -7 -18 4.683 6.484 1.981 91.909 o
-11 -7 -17 8.764 9.179 1.950 93.671 o
-11 -7 -16 14.293 16.133 2.114 78.547 o
-11 -7 -15 14.298 13.560 2.297 67.067 o
-11 -7 -13 10.788 11.405 2.930 41.959 o
-11 -7 -10 20.248 19.931 2.451 58.208 o
-11 -7 -2 11.731 15.786 2.389 62.316 o
-11 -6 -19 10.781 9.925 1.971 91.288 o
-11 -6 -18 1.776 5.095 2.165 77.585 o
-11 -6 -17 5.493 5.994 2.114 80.787 o
-11 -6 -14 9.874 11.947 2.491 57.774 o
-11 -6 -12 6.724 9.241 2.502 57.677 o
-11 -6 -10 6.214 5.790 2.594 53.859 o
-11 -6 -2 6.355 6.198 2.941 41.970 o
-11 -6 -1 10.559 17.654 3.145 36.401 o
-11 -5 -21 8.313 7.239 2.154 77.321 o
-11 -5 -20 5.419 4.493 2.103 81.681 o
-11 -5 -19 8.650 7.678 2.124 79.441 o
-11 -5 -16 7.645 6.249 2.348 65.385 o
-11 -5 -12 10.214 10.395 2.849 44.416 o
-11 -5 -8 4.621 6.208 2.542 56.116 o
-11 -5 -6 3.912 7.096 2.930 42.338 o
-11 -5 -4 13.435 11.559 2.440 59.845 o
-11 -5 -3 10.672 9.527 2.451 59.714 o
-11 -5 -1 5.310 5.800 2.522 56.987 o
-11 -4 -19 11.020 14.244 1.940 93.547 o
-11 -4 -17 12.788 12.529 2.134 77.670 o
-11 -4 -14 14.230 13.427 2.471 58.243 o
-11 -4 -12 2.375 5.289 2.634 52.453 o
-11 -4 -11 3.934 7.311 2.512 57.491 o
-11 -4 -7 13.474 15.449 2.420 60.628 o
-11 -4 -3 7.814 8.475 2.430 61.009 o
-11 -3 -23 6.802 6.004 2.083 82.946 o
-11 -3 -22 6.463 7.260 2.032 87.045 o
-11 -3 -16 7.781 7.944 2.103 81.073 o
-11 -3 -14 6.528 8.618 2.512 57.254 o
-11 -3 -13 7.275 6.514 2.583 54.187 o
-11 -3 -12 24.656 24.577 2.451 57.422 o
-11 -3 -11 10.409 16.807 2.430 60.376 o
-11 -3 -10 3.495 5.749 2.573 54.885 o
-11 -3 -6 26.701 27.283 2.451 57.004 o
-11 -3 -5 65.810 68.514 2.900 36.568 o
-11 -3 -3 10.746 12.580 4.074 21.861 o
-11 -3 -2 10.115 9.496 2.430 60.755 o
-11 -2 -23 19.138 19.727 2.226 70.086 o
-11 -2 -22 8.658 6.402 2.246 71.241 o
-11 -2 -21 12.192 11.650 2.124 78.566 o
-11 -2 -20 8.230 10.282 2.124 79.306 o
-11 -2 -19 7.206 6.882 2.308 67.699 o
-11 -2 -16 3.250 5.402 2.001 90.406 o
-11 -2 -15 7.647 9.833 2.348 65.206 o
-11 -2 -13 11.281 10.435 2.471 58.656 o
-11 -2 -11 9.819 13.223 2.818 45.318 o
-11 -2 -10 24.264 20.891 2.440 58.147 o
-11 -2 -9 14.132 15.959 2.808 45.320 o
-11 -2 -8 19.399 22.229 2.430 59.111 o
-11 -2 -6 17.858 17.879 2.410 60.508 o
-11 -2 -5 16.290 14.418 2.440 59.410 o
-11 -2 -4 22.759 23.475 2.982 39.665 o
-11 -2 -3 41.954 42.793 2.440 54.258 o
-11 -2 -1 17.846 19.574 2.736 47.282 o
-11 -1 -23 5.976 4.871 2.124 80.033 o
-11 -1 -22 21.657 19.921 2.563 53.288 o
-11 -1 -19 8.620 10.874 2.400 62.364 o
-11 -1 -18 6.133 7.219 1.971 92.507 o
-11 -1 -17 7.045 5.759 2.032 87.074 o
-11 -1 -16 34.529 27.733 2.073 75.768 o
-11 -1 -15 33.261 31.531 2.359 59.921 o
-11 -1 -12 9.058 7.964 2.512 57.084 o
-11 -1 -10 7.982 7.158 2.553 55.407 o
-11 -1 -8 43.018 42.548 2.828 41.552 o
-11 -1 -3 39.241 39.812 2.420 55.707 o
-11 -1 -2 10.649 7.382 2.930 42.055 o
-11 -1 -1 12.856 11.977 3.747 25.769 o
-10 -13 -8 3.631 5.085 2.481 59.010 o
-10 -13 -6 9.665 13.131 2.318 66.504 o
-10 -13 -4 10.624 14.121 2.318 66.336 o
-10 -13 -2 13.036 11.763 2.328 65.627 o
-10 -13 -1 8.799 7.015 2.992 40.452 o
-10 -12 -14 18.765 17.430 2.440 58.982 o
-10 -12 -13 23.644 23.720 3.002 39.092 o
-10 -12 -12 20.295 22.923 2.645 50.166 o
-10 -12 -11 7.873 6.474 2.818 45.588 o
-10 -12 -10 16.827 17.716 3.043 38.568 o
-10 -12 -9 14.462 16.817 2.502 56.685 o
-10 -12 -8 26.122 27.293 2.359 61.302 o
-10 -12 -7 9.854 13.519 3.533 29.002 o
-10 -12 -6 14.844 17.685 2.308 66.160 o
-10 -12 -5 18.606 22.372 2.328 64.246 o
-10 -12 -4 7.169 9.802 2.348 65.256 o
-10 -12 -1 5.060 6.596 2.400 62.883 o
-10 -11 -18 5.412 4.564 1.940 95.807 o
-10 -11 -17 8.423 9.139 2.583 54.018 o
-10 -11 -16 5.344 5.657 1.869 103.052 o
-10 -11 -15 16.359 16.327 1.777 108.554 o
-10 -11 -13 9.823 6.280 2.267 69.856 o
-10 -11 -12 5.426 5.861 2.481 58.850 o
-10 -11 -11 8.108 7.086 2.828 45.237 o
-10 -11 -10 35.022 37.035 2.706 46.095 o
-10 -11 -8 17.819 18.063 2.328 64.639 o
-10 -11 -7 13.259 14.264 2.900 42.644 o
-10 -11 -5 24.134 24.016 2.318 63.876 o
-10 -11 -4 12.296 10.109 2.849 44.317 o
-10 -11 -3 32.808 40.537 2.849 41.939 o
-10 -11 -2 5.708 7.495 2.369 64.402 o
-10 -10 -16 9.414 10.415 1.797 109.432 o
-10 -10 -14 27.373 22.698 3.911 23.326 o
-10 -10 -13 40.024 43.416 2.400 56.152 o
-10 -10 -12 14.091 18.584 2.440 59.422 o
-10 -10 -11 10.663 10.456 2.348 64.857 o
-10 -10 -10 8.695 17.226 3.033 39.187 o
-10 -10 -8 6.866 7.362 2.757 47.644 o
-10 -10 -7 44.982 51.064 2.941 38.219 o
-10 -10 -6 31.355 36.544 2.328 61.267 o
-10 -10 -5 13.726 15.908 2.308 66.418 o
-10 -10 -3 14.417 19.778 3.992 22.651 o
-10 -10 -1 11.658 13.519 2.818 45.210 o
-10 -9 -23 8.042 8.240 1.920 96.871 o
-10 -9 -22 9.161 10.282 2.001 88.885 o
-10 -9 -21 7.332 7.872 2.175 75.993 o
-10 -9 -20 6.905 8.853 1.838 105.659 o
-10 -9 -18 6.226 4.687 2.175 76.346 o
-10 -9 -17 3.760 4.574 1.909 99.199 o
-10 -9 -16 12.068 10.088 1.818 106.340 o
-10 -9 -15 10.736 11.814 1.777 111.232 o
-10 -9 -13 19.926 23.903 2.134 75.365 o
-10 -9 -12 22.793 24.261 2.665 49.163 o
-10 -9 -11 13.028 17.297 2.604 52.544 o
-10 -9 -9 11.044 10.660 2.328 65.919 o
-10 -9 -7 6.604 8.506 2.338 65.941 o
-10 -9 -6 5.116 12.028 2.634 52.093 o
-10 -9 -5 14.929 14.009 2.277 68.121 o
-10 -9 -4 6.501 7.515 2.338 66.000 o
-10 -9 -3 2.302 8.179 2.879 43.886 o
-10 -9 -1 9.274 11.089 2.287 68.423 o
-10 -8 -25 7.212 8.107 2.083 82.717 o
-10 -8 -24 15.565 13.488 2.206 72.386 o
-10 -8 -23 19.737 21.361 1.879 95.974 o
-10 -8 -22 5.613 6.474 1.920 97.587 o
-10 -8 -20 5.760 6.606 1.899 99.614 o
-10 -8 -19 7.565 8.506 1.981 91.174 o
-10 -8 -17 5.778 4.462 1.930 96.746 o
-10 -8 -16 8.998 8.434 1.971 91.817 o
-10 -8 -15 4.675 6.872 1.818 108.837 o
-10 -8 -14 8.320 8.281 2.655 51.221 o
-10 -8 -13 11.180 11.916 2.144 77.261 o
-10 -8 -9 8.958 9.761 2.328 66.199 o
-10 -8 -7 7.901 8.015 2.369 64.169 o
-10 -8 -6 26.537 30.428 2.297 64.063 o
-10 -8 -5 18.290 19.492 2.287 66.698 o
-10 -8 -4 18.912 18.369 2.594 52.406 o
-10 -8 -3 15.660 17.767 2.246 69.551 o
-10 -7 -26 6.722 9.169 2.195 74.605 o
-10 -7 -25 6.576 5.473 2.318 67.248 o
-10 -7 -24 8.139 9.496 2.267 69.865 o
-10 -7 -23 17.660 18.226 2.001 86.198 o
-10 -7 -21 5.455 8.832 2.195 74.788 o
-10 -7 -20 31.017 32.919 3.329 31.542 o
-10 -7 -19 5.458 5.984 2.032 87.323 o
-10 -7 -18 8.980 7.290 2.001 89.209 o
-10 -7 -17 7.714 10.568 1.797 109.912 o
-10 -7 -15 6.346 4.983 2.103 81.511 o
-10 -7 -13 9.281 13.090 2.706 49.129 o
-10 -7 -12 6.730 5.687 2.257 70.872 o
-10 -7 -7 3.442 5.350 2.440 60.992 o
-10 -7 -6 7.276 5.902 2.410 62.195 o
-10 -7 -5 9.711 11.283 2.308 67.181 o
-10 -7 -4 13.248 14.836 3.809 24.924 o
-10 -7 -2 9.445 11.661 2.624 52.218 o
-10 -7 -1 12.707 12.467 2.267 69.114 o
-10 -6 -26 9.565 7.423 1.971 91.805 o
-10 -6 -25 5.324 6.382 2.267 70.359 o
-10 -6 -24 13.292 12.498 2.042 84.464 o
-10 -6 -23 8.236 5.749 1.960 93.183 o
-10 -6 -22 4.963 5.902 1.940 95.764 o
-10 -6 -20 6.965 8.465 2.083 82.727 o
-10 -6 -19 10.803 13.876 1.838 103.901 o
-10 -6 -18 13.994 13.907 2.083 81.042 o
-10 -6 -17 5.312 5.555 2.022 88.255 o
-10 -6 -16 4.516 4.952 2.042 86.698 o
-10 -6 -15 20.912 22.076 1.797 103.624 o
-10 -6 -14 2.646 4.922 2.328 67.065 o
-10 -6 -13 6.311 5.800 2.246 71.550 o
-10 -6 -11 24.953 25.374 2.655 49.284 o
-10 -6 -10 9.236 12.365 3.104 37.497 o
-10 -6 -9 6.624 6.678 2.369 64.355 o
-10 -6 -8 5.922 8.046 2.338 66.031 o
-10 -6 -5 24.010 23.311 2.328 63.420 o
-10 -6 -4 8.377 9.016 2.624 52.380 o
-10 -6 -2 17.866 21.524 2.696 48.602 o
-10 -5 -28 6.707 8.587 2.063 84.375 o
-10 -5 -24 3.397 6.372 2.134 79.524 o
-10 -5 -23 7.196 7.096 1.920 97.183 o
-10 -5 -16 9.847 7.117 2.001 89.059 o
-10 -5 -15 14.025 13.784 1.797 107.458 o
-10 -5 -13 37.052 37.902 2.338 59.739 o
-10 -5 -10 17.783 17.369 2.287 66.920 o
-10 -5 -9 23.588 23.178 2.287 65.638 o
-10 -5 -8 13.219 14.652 2.594 53.038 o
-10 -5 -7 14.209 15.367 2.267 68.721 o
-10 -5 -6 13.987 15.867 2.788 45.983 o
-10 -5 -5 28.041 22.984 2.277 65.494 o
-10 -5 -4 8.609 8.883 2.297 68.030 o
-10 -5 -3 7.299 6.617 2.348 65.401 o
-10 -5 -2 12.380 11.987 2.257 69.797 o
-10 -4 -27 6.248 6.617 1.971 92.542 o
-10 -4 -25 34.448 37.300 2.246 64.707 o
-10 -4 -24 9.870 8.955 1.920 96.375 o
-10 -4 -22 3.396 5.544 1.950 95.109 o
-10 -4 -20 14.831 12.478 1.991 88.345 o
-10 -4 -19 16.613 17.797 1.828 102.615 o
-10 -4 -18 13.664 12.345 2.103 79.733 o
-10 -4 -15 7.735 7.709 1.838 105.591 o
-10 -4 -14 22.823 21.688 2.777 45.523 o
-10 -4 -13 18.229 16.940 2.318 65.206 o
-10 -4 -12 22.544 19.717 2.297 65.506 o
-10 -4 -11 4.788 9.823 2.308 67.798 o
-10 -4 -10 10.258 13.815 2.277 68.738 o
-10 -4 -7 25.813 26.109 2.389 59.966 o
-10 -4 -6 19.909 20.309 2.267 67.546 o
-10 -4 -5 14.888 13.468 3.431 30.606 o
-10 -4 -4 21.466 23.250 2.246 68.234 o
-10 -4 -2 22.815 22.055 2.246 68.112 o
-10 -4 -1 7.745 7.035 2.338 65.900 o
-10 -3 -30 9.248 11.120 2.440 60.262 o
-10 -3 -29 26.485 26.170 2.338 62.333 o
-10 -3 -28 9.204 12.457 2.512 56.891 o
-10 -3 -27 27.431 25.016 2.093 76.404 o
-10 -3 -23 25.047 21.759 1.981 85.557 o
-10 -3 -18 9.915 9.261 1.848 103.681 o
-10 -3 -17 32.738 34.022 1.960 83.207 o
-10 -3 -16 19.513 21.392 1.909 93.199 o
-10 -3 -15 7.807 8.077 1.818 107.847 o
-10 -3 -12 11.681 13.386 2.297 67.405 o
-10 -3 -11 13.293 14.755 2.614 52.223 o
-10 -3 -10 28.948 29.846 2.297 63.719 o
-10 -3 -7 16.597 14.316 2.471 57.967 o
-10 -3 -5 13.200 17.144 2.226 71.192 o
-10 -3 -3 5.411 8.301 2.287 69.012 o
-10 -3 -2 16.673 15.286 2.236 70.195 o
-10 -2 -29 33.251 34.400 2.338 60.650 o
-10 -2 -25 9.286 5.677 2.165 76.581 o
-10 -2 -24 18.166 18.972 2.032 83.565 o
-10 -2 -23 10.216 11.416 1.899 98.012 o
-10 -2 -22 4.667 4.738 1.991 91.138 o
-10 -2 -21 9.647 7.505 1.899 98.623 o
-10 -2 -18 7.779 7.280 1.889 100.134 o
-10 -2 -17 19.396 20.156 2.655 49.987 o
-10 -2 -16 36.540 34.727 1.971 81.217 o
-10 -2 -15 7.896 8.199 1.981 91.139 o
-10 -2 -14 28.969 27.784 2.859 42.428 o
-10 -2 -13 56.097 57.599 2.379 53.097 o
-10 -2 -11 11.200 11.701 2.287 68.155 o
-10 -2 -10 7.562 5.565 2.430 61.157 o
-10 -2 -9 43.051 44.886 2.328 58.562 o
-10 -2 -8 29.666 32.041 2.716 46.500 o
-10 -2 -7 11.731 12.641 2.287 68.032 o
-10 -2 -6 26.774 29.438 2.532 53.476 o
-10 -2 -5 13.400 8.996 2.726 48.281 o
-10 -2 -4 14.410 15.418 2.246 69.899 o
-10 -2 -3 15.036 15.377 2.226 71.052 o
-10 -2 -2 33.965 34.798 2.594 50.076 o
-10 -2 -1 12.785 12.416 2.246 70.332 o
-10 -1 -27 14.974 17.951 1.940 92.127 o
-10 -1 -25 7.844 6.790 1.960 93.157 o
-10 -1 -24 24.646 23.924 2.154 73.126 o
-10 -1 -22 33.401 30.734 2.052 77.019 o
-10 -1 -21 29.317 29.672 1.909 88.942 o
-10 -1 -20 24.201 22.392 2.073 78.819 o
-10 -1 -19 19.914 20.360 1.848 99.043 o
-10 -1 -18 17.039 16.450 1.828 102.695 o
-10 -1 -17 9.878 7.556 1.991 89.903 o
-10 -1 -16 5.599 5.830 2.318 67.328 o
-10 -1 -15 9.867 11.160 2.154 76.809 o
-10 -1 -14 23.994 21.555 2.951 40.447 o
-10 -1 -13 16.220 11.640 2.328 65.251 o
-10 -1 -12 5.065 6.555 2.400 62.884 o
-10 -1 -11 26.942 32.828 3.196 34.286 o
-10 -1 -9 73.852 67.085 2.767 38.737 o
-10 -1 -8 10.104 10.282 2.308 67.194 o
-10 -1 -7 25.105 26.752 2.287 65.120 o
-10 -1 -6 32.381 31.439 2.287 63.528 o
-10 -1 -5 4.401 6.402 2.389 63.481 o
-10 -1 -4 10.208 9.404 2.645 51.453 o
-10 -1 -2 94.858 90.416 2.440 41.933 o
-9 -15 -11 7.757 7.862 2.052 85.084 o
-9 -15 -10 8.726 9.516 2.542 55.704 o
-9 -15 -7 12.648 16.766 2.175 74.564 o
-9 -15 -6 3.747 6.300 2.257 71.164 o
-9 -15 -5 11.673 12.672 2.532 55.784 o
-9 -14 -17 5.446 5.218 1.940 95.736 o
-9 -14 -15 9.257 10.323 1.664 126.951 o
-9 -14 -14 6.624 7.066 1.787 111.962 o
-9 -14 -12 16.038 17.369 2.012 85.837 o
-9 -14 -11 40.945 39.230 2.563 50.082 o
-9 -14 -10 9.801 6.749 2.083 82.407 o
-9 -14 -9 38.271 43.181 3.247 32.469 o
-9 -14 -7 21.555 22.882 2.185 71.891 o
-9 -14 -6 16.597 19.748 2.165 74.337 o
-9 -14 -4 6.108 8.087 2.471 59.192 o
-9 -14 -2 7.872 7.617 2.982 40.752 o
-9 -13 -16 10.505 14.550 1.756 113.340 o
-9 -13 -15 11.282 11.640 1.777 111.083 o
-9 -13 -14 24.346 23.117 1.807 101.114 o
-9 -13 -12 23.548 20.432 2.226 69.304 o
-9 -13 -10 24.324 25.701 2.022 82.098 o
-9 -13 -9 6.249 6.412 2.134 79.134 o
-9 -13 -8 11.784 13.162 2.165 75.664 o
-9 -13 -7 2.789 4.697 2.348 65.908 o
-9 -13 -6 65.705 71.281 3.604 25.024 o
-9 -13 -5 19.995 20.524 2.522 55.088 o
-9 -13 -4 17.659 19.441 2.440 58.993 o
-9 -13 -3 15.058 18.594 2.144 76.064 o
-9 -13 -1 5.031 6.126 2.246 71.675 o
-9 -12 -22 9.475 10.088 1.960 92.476 o
-9 -12 -21 2.922 4.962 1.899 100.388 o
-9 -12 -16 8.584 8.067 1.695 123.239 o
-9 -12 -15 15.743 15.571 3.461 30.024 o
-9 -12 -13 13.956 10.997 1.777 110.307 o
-9 -12 -12 11.426 13.172 2.553 54.914 o
-9 -12 -11 16.986 18.022 2.767 46.384 o
-9 -12 -10 3.742 6.147 2.052 85.875 o
-9 -12 -8 11.387 8.587 2.788 46.344 o
-9 -12 -7 8.259 7.587 2.195 74.507 o
-9 -12 -5 13.816 20.156 2.154 75.455 o
-9 -12 -2 16.324 22.586 3.227 34.319 o
-9 -11 -24 11.895 11.334 2.297 67.504 o
-9 -11 -23 7.776 10.711 2.206 73.691 o
-9 -11 -22 5.112 7.985 2.032 87.213 o
-9 -11 -20 7.634 9.639 2.032 86.631 o
-9 -11 -19 5.822 5.810 1.664 129.137 o
-9 -11 -18 16.934 17.736 1.695 117.982 o
-9 -11 -14 28.278 26.681 2.563 52.270 o
-9 -11 -13 18.070 14.785 1.777 108.218 o
-9 -11 -12 20.250 21.157 1.766 107.366 o
-9 -11 -11 5.076 6.729 2.522 56.971 o
-9 -11 -10 10.712 10.721 2.175 75.318 o
-9 -11 -9 12.165 11.171 2.481 58.073 o
-9 -11 -8 4.489 10.721 3.145 36.720 o
-9 -11 -5 9.939 11.722 2.134 78.193 o
-9 -11 -4 6.214 8.883 2.400 62.680 o
-9 -11 -2 15.412 17.716 2.103 78.927 o
-9 -11 -1 13.665 17.961 2.103 79.228 o
-9 -10 -26 15.900 15.612 1.889 96.965 o
-9 -10 -25 10.257 12.365 2.430 60.607 o
-9 -10 -24 14.669 11.804 1.869 99.876 o
-9 -10 -23 5.610 6.372 1.909 98.627 o
-9 -10 -22 6.129 5.218 2.093 82.312 o
-9 -10 -21 22.850 24.639 1.746 107.895 o
-9 -10 -17 19.601 22.790 2.287 66.269 o
-9 -10 -16 11.345 9.486 1.797 108.988 o
-9 -10 -15 23.457 24.036 2.052 80.258 o
-9 -10 -14 4.050 4.707 1.848 105.721 o
-9 -10 -13 9.354 8.751 1.664 127.227 o
-9 -10 -11 2.549 6.208 2.032 87.774 o
-9 -10 -9 11.545 13.254 2.583 53.635 o
-9 -10 -7 25.289 26.129 2.440 57.701 o
-9 -10 -6 4.273 5.187 2.369 64.635 o
-9 -10 -5 36.377 41.384 2.420 56.017 o
-9 -10 -4 27.732 26.640 2.144 72.872 o
-9 -10 -3 27.462 30.908 2.471 55.809 o
-9 -10 -1 6.047 7.832 2.594 53.804 o
-9 -9 -28 13.998 17.001 2.124 77.800 o
-9 -9 -27 3.124 8.046 2.287 69.263 o
-9 -9 -26 16.895 14.469 2.134 76.801 o
-9 -9 -25 12.539 11.467 1.879 99.466 o
-9 -9 -22 12.165 10.344 1.777 111.007 o
-9 -9 -19 45.830 48.879 2.645 46.230 o
-9 -9 -17 12.039 15.122 1.685 121.949 o
-9 -9 -16 42.280 38.934 2.012 76.156 o
-9 -9 -15 6.336 7.566 1.685 125.601 o
-9 -9 -14 6.481 7.668 1.675 127.026 o
-9 -9 -13 18.532 21.810 1.991 86.391 o
-9 -9 -12 11.632 13.703 1.981 89.793 o
-9 -9 -10 7.739 9.976 2.195 74.418 o
-9 -9 -9 16.106 18.032 2.134 76.625 o
-9 -9 -7 16.927 21.524 2.114 77.558 o
-9 -9 -5 11.987 14.673 2.440 59.834 o
-9 -9 -4 10.829 11.926 2.114 79.507 o
-9 -9 -2 29.342 30.244 2.134 72.786 o
-9 -9 -1 12.317 13.999 2.093 80.578 o
-9 -8 -30 16.818 18.093 2.512 55.955 o
-9 -8 -29 4.929 4.993 2.297 68.627 o
-9 -8 -27 13.934 13.560 2.389 62.199 o
-9 -8 -25 11.686 14.734 2.553 54.829 o
-9 -8 -24 9.963 8.965 2.451 59.803 o
-9 -8 -22 7.063 6.178 1.920 97.311 o
-9 -8 -21 16.524 12.641 1.756 111.547 o
-9 -8 -20 14.489 14.428 1.736 114.459 o
-9 -8 -18 12.410 11.211 1.818 106.069 o
-9 -8 -16 3.478 3.829 1.807 110.741 o
-9 -8 -15 6.106 5.892 1.726 120.213 o
-9 -8 -13 13.874 13.203 2.001 87.612 o
-9 -8 -12 76.898 76.652 2.655 40.416 o
-9 -8 -11 47.510 51.411 3.839 23.274 o
-9 -8 -9 7.782 7.730 2.185 75.246 o
-9 -8 -8 29.908 28.529 2.451 56.516 o
-9 -8 -7 72.342 79.818 2.614 41.796 o
-9 -8 -6 10.487 7.668 2.277 69.084 o
-9 -8 -5 19.755 19.768 2.389 61.161 o
-9 -8 -4 22.033 21.381 2.114 76.566 o
-9 -8 -3 7.071 6.035 2.542 55.953 o
-9 -8 -2 30.877 32.858 2.440 56.539 o
-9 -7 -32 8.125 9.496 2.042 85.712 o
-9 -7 -31 8.795 10.905 2.195 74.213 o
-9 -7 -30 2.669 6.984 2.246 71.886 o
-9 -7 -29 9.770 5.810 2.420 61.461 o
-9 -7 -28 4.481 7.393 2.124 80.065 o
-9 -7 -27 13.687 13.917 1.920 94.848 o
-9 -7 -25 16.767 16.000 2.063 81.834 o
-9 -7 -24 30.393 29.877 1.787 99.469 o
-9 -7 -23 12.522 10.864 1.960 91.722 o
-9 -7 -21 7.278 6.504 2.400 62.692 o
-9 -7 -20 1.845 4.962 2.073 84.569 o
-9 -7 -19 15.077 15.908 1.909 95.192 o
-9 -7 -17 7.427 7.750 1.715 120.867 o
-9 -7 -15 16.424 18.369 1.777 108.165 o
-9 -7 -14 16.632 18.420 1.644 124.826 o
-9 -7 -13 19.863 20.115 1.981 87.106 o
-9 -7 -12 20.356 21.238 1.971 87.680 o
-9 -7 -11 16.756 17.256 3.288 33.157 o
-9 -7 -10 8.035 7.842 2.195 74.520 o
-9 -7 -8 26.288 27.416 2.154 72.454 o
-9 -7 -7 13.882 17.236 2.440 59.514 o
-9 -7 -6 94.178 90.110 2.308 45.353 o
-9 -7 -5 23.213 20.861 2.124 75.695 o
-9 -7 -4 16.738 14.714 2.563 53.979 o
-9 -7 -3 54.138 54.321 3.584 26.141 o
-9 -7 -2 27.506 27.722 2.583 51.523 o
-9 -7 -1 43.313 45.458 3.451 28.696 o
-9 -6 -33 8.931 8.138 2.185 75.064 o
-9 -6 -32 13.243 13.192 2.032 85.223 o
-9 -6 -31 9.611 8.026 2.512 57.038 o
-9 -6 -30 10.718 11.017 2.308 67.081 o
-9 -6 -29 3.608 5.453 2.430 61.485 o
-9 -6 -28 15.400 13.876 2.267 68.660 o
-9 -6 -27 42.786 42.099 2.093 70.659 o
-9 -6 -26 20.260 20.330 1.899 94.068 o
-9 -6 -25 6.488 3.972 1.971 92.747 o
-9 -6 -24 39.358 41.782 1.828 89.861 o
-9 -6 -23 15.040 13.907 1.766 110.639 o
-9 -6 -21 21.853 22.739 2.052 80.774 o
-9 -6 -20 10.226 11.222 1.736 116.588 o
-9 -6 -19 6.864 6.229 1.787 112.013 o
-9 -6 -18 11.993 11.661 1.848 102.779 o
-9 -6 -17 32.655 30.071 1.715 105.625 o
-9 -6 -15 6.608 4.932 1.787 112.267 o
-9 -6 -14 46.948 49.236 2.512 50.427 o
-9 -6 -13 7.540 7.403 2.042 85.997 o
-9 -6 -12 56.506 52.841 2.461 50.522 o
-9 -6 -11 13.169 10.660 2.144 77.045 o
-9 -6 -10 10.792 12.304 2.124 78.742 o
-9 -6 -9 32.872 32.889 2.165 69.919 o
-9 -6 -8 111.506 111.216 2.389 38.733 o
-9 -6 -6 66.083 65.124 2.675 41.975 o
-9 -6 -3 7.011 7.515 2.195 74.674 o
-9 -6 -2 8.337 11.109 2.103 80.736 o
-9 -6 -1 66.446 65.216 2.195 57.265 o
-9 -5 -34 18.748 16.940 2.032 83.662 o
-9 -5 -33 7.270 6.331 2.012 88.728 o
-9 -5 -32 3.904 5.381 2.338 66.350 o
-9 -5 -30 17.831 19.615 2.267 67.907 o
-9 -5 -29 23.861 24.802 3.829 24.359 o
-9 -5 -27 4.442 4.871 2.032 87.580 o
-9 -5 -26 24.797 24.894 1.787 102.690 o
-9 -5 -25 11.363 12.733 1.797 108.479 o
-9 -5 -23 18.338 15.816 1.777 107.935 o
-9 -5 -22 8.001 5.994 1.818 108.077 o
-9 -5 -21 11.371 11.538 1.736 116.129 o
-9 -5 -20 9.644 11.875 2.297 67.740 o
-9 -5 -19 6.918 6.035 1.920 97.357 o
-9 -5 -18 6.930 8.179 1.950 94.159 o
-9 -5 -17 4.883 7.484 1.807 109.914 o
-9 -5 -15 28.750 27.099 1.685 111.580 o
-9 -5 -14 11.478 9.077 1.797 109.009 o
-9 -5 -11 10.471 10.783 2.134 78.183 o
-9 -5 -10 19.463 20.085 3.196 34.890 o
-9 -5 -9 8.814 9.455 2.175 75.681 o
-9 -5 -8 54.644 51.044 2.583 46.911 o
-9 -5 -7 8.718 9.098 2.665 50.785 o
-9 -5 -6 3.069 5.912 2.185 75.953 o
-9 -5 -4 5.120 5.973 2.175 76.405 o
-9 -5 -2 24.953 23.720 2.063 79.219 o
-9 -4 -33 40.905 37.902 2.594 49.105 o
-9 -4 -32 8.448 9.782 2.226 72.345 o
-9 -4 -31 17.465 15.765 2.308 65.941 o
-9 -4 -30 22.998 23.658 2.277 66.246 o
-9 -4 -27 12.907 14.275 1.930 94.040 o
-9 -4 -25 25.007 24.475 1.838 97.618 o
-9 -4 -22 23.097 25.108 1.838 98.175 o
-9 -4 -21 43.789 43.049 2.400 55.586 o
-9 -4 -20 43.378 40.149 1.909 82.494 o
-9 -4 -19 13.167 12.335 1.899 97.148 o
-9 -4 -18 14.006 13.345 1.726 116.131 o
-9 -4 -17 21.259 17.869 2.736 47.097 o
-9 -4 -16 38.066 36.064 1.726 100.624 o
-9 -4 -15 37.920 35.462 1.715 101.822 o
-9 -4 -14 17.780 17.420 1.797 105.575 o
-9 -4 -13 65.276 63.450 2.665 42.441 o
-9 -4 -12 12.816 15.153 2.144 76.737 o
-9 -4 -11 8.089 5.534 2.267 70.100 o
-9 -4 -10 59.420 59.059 2.665 43.421 o
-9 -4 -9 24.656 27.334 2.134 74.079 o
-9 -4 -8 73.509 71.281 2.563 43.536 o
-9 -4 -7 16.320 14.612 2.114 78.318 o
-9 -4 -6 8.684 9.476 2.134 78.558 o
-9 -4 -5 57.191 55.863 2.502 48.823 o
-9 -4 -4 23.564 25.629 2.114 75.814 o
-9 -4 -3 29.213 26.466 2.389 59.473 o
-9 -4 -2 71.527 71.547 2.206 55.023 o
-9 -4 -1 59.295 60.141 2.165 60.784 o
-9 -3 -35 39.343 35.993 2.175 67.628 o
-9 -3 -34 7.833 6.463 2.175 76.020 o
-9 -3 -33 4.893 6.137 2.154 77.861 o
-9 -3 -30 2.692 5.687 2.389 63.655 o
-9 -3 -28 4.968 5.473 2.032 87.446 o
-9 -3 -27 6.571 6.555 1.991 90.632 o
-9 -3 -26 5.325 5.279 2.032 87.403 o
-9 -3 -25 7.324 9.894 1.858 103.168 o
-9 -3 -24 5.277 3.921 1.838 106.684 o
-9 -3 -23 41.839 38.454 1.848 87.923 o
-9 -3 -22 13.694 16.817 1.766 110.601 o
-9 -3 -21 93.627 86.679 2.114 51.279 o
-9 -3 -20 32.991 29.479 1.756 101.453 o
-9 -3 -19 6.255 7.148 1.766 114.603 o
-9 -3 -18 25.530 24.976 2.042 80.395 o
-9 -3 -17 35.142 36.269 2.114 72.045 o
-9 -3 -16 22.795 25.435 1.818 100.232 o
-9 -3 -15 81.099 77.081 2.267 50.326 o
-9 -3 -14 25.102 24.955 1.777 103.616 o
-9 -3 -13 27.070 30.183 3.247 33.313 o
-9 -3 -12 42.107 42.211 2.185 65.808 o
-9 -3 -11 26.393 27.518 2.359 61.247 o
-9 -3 -10 92.325 87.476 2.287 46.492 o
-9 -3 -9 13.652 17.920 2.420 60.479 o
-9 -3 -8 22.338 23.577 2.103 76.971 o
-9 -3 -7 8.101 6.269 2.206 73.936 o
-9 -3 -6 77.596 75.529 2.594 41.886 o
-9 -3 -5 36.421 38.505 2.124 70.879 o
-9 -3 -4 29.380 26.415 2.389 59.453 o
-9 -3 -3 49.089 47.623 2.165 64.657 o
-9 -3 -2 14.069 11.354 2.451 59.308 o
-9 -3 -1 20.512 21.626 2.073 79.710 o
-9 -2 -32 10.905 7.760 3.114 37.277 o
-9 -2 -30 37.142 39.700 2.624 48.393 o
-9 -2 -28 8.051 6.188 2.338 65.912 o
-9 -2 -26 7.287 6.331 1.889 100.358 o
-9 -2 -25 7.209 6.402 1.756 115.732 o
-9 -2 -24 7.218 6.974 2.103 81.233 o
-9 -2 -23 23.695 28.539 1.858 95.447 o
-9 -2 -22 17.961 16.919 1.869 98.174 o
-9 -2 -21 7.968 10.732 1.920 96.607 o
-9 -2 -20 25.357 22.862 1.879 93.966 o
-9 -2 -19 3.742 4.932 1.991 91.282 o
-9 -2 -18 18.007 20.748 1.715 114.317 o
-9 -2 -17 39.002 41.160 1.818 90.959 o
-9 -2 -15 20.227 21.759 1.685 116.922 o
-9 -2 -14 35.873 34.451 1.695 105.111 o
-9 -2 -13 14.237 14.407 1.777 109.632 o
-9 -2 -12 37.836 37.290 2.144 69.519 o
-9 -2 -11 37.512 35.809 2.144 69.760 o
-9 -2 -9 25.140 27.222 2.818 43.905 o
-9 -2 -8 25.377 26.354 2.951 40.222 o
-9 -2 -7 5.994 6.811 2.154 77.671 o
-9 -2 -5 89.151 89.130 3.206 28.488 o
-9 -2 -4 43.264 42.661 2.491 52.133 o
-9 -2 -3 12.517 10.333 2.165 75.769 o
-9 -2 -2 20.450 20.258 2.073 79.869 o
-9 -2 -1 8.878 7.515 3.441 30.648 o
-9 -1 -35 2.283 5.677 2.206 74.667 o
-9 -1 -33 8.245 11.661 2.063 83.854 o
-9 -1 -32 25.506 26.640 2.532 53.770 o
-9 -1 -30 24.917 26.446 2.257 66.832 o
-9 -1 -27 12.891 10.497 1.879 99.501 o
-9 -1 -26 89.233 83.504 2.900 33.610 o
-9 -1 -25 5.161 5.626 1.766 115.142 o
-9 -1 -24 8.968 10.517 1.848 103.767 o
-9 -1 -23 16.067 16.439 1.675 121.336 o
-9 -1 -22 43.041 38.709 1.787 92.328 o
-9 -1 -21 8.755 7.893 1.766 113.732 o
-9 -1 -20 18.862 24.639 1.715 113.123 o
-9 -1 -19 6.214 7.096 1.858 103.790 o
-9 -1 -18 16.616 17.818 1.848 100.495 o
-9 -1 -16 17.302 17.328 1.695 117.912 o
-9 -1 -15 38.706 37.433 1.695 102.945 o
-9 -1 -13 25.565 26.844 1.981 84.737 o
-9 -1 -12 35.410 28.345 3.145 35.037 o
-9 -1 -11 4.692 6.729 2.185 75.707 o
-9 -1 -10 7.663 8.291 2.236 71.888 o
-9 -1 -9 16.317 14.898 3.482 29.673 o
-9 -1 -8 16.069 16.256 2.471 57.923 o
-9 -1 -7 43.384 39.403 2.134 68.556 o
-9 -1 -6 31.806 28.907 2.103 74.306 o
-9 -1 -4 50.461 52.126 2.400 53.761 o
-9 -1 -3 66.760 64.379 2.348 51.658 o
-9 -1 -2 11.600 12.447 2.420 60.972 o
-9 -1 -1 31.449 31.950 2.083 75.341 o
-8 -17 -11 7.142 5.810 2.012 88.798 o
-8 -17 -10 4.990 7.730 2.461 59.782 o
-8 -17 -8 9.228 8.015 2.297 68.009 o
-8 -17 -6 13.114 16.072 2.032 84.957 o
-8 -17 -5 9.757 10.405 2.063 83.699 o
-8 -17 -4 8.146 11.232 2.042 85.553 o
-8 -17 -2 7.524 9.976 4.299 19.696 o
-8 -17 -1 8.097 11.916 2.032 86.340 o
-8 -16 -17 5.638 7.239 1.858 103.911 o
-8 -16 -16 7.257 6.167 1.889 100.384 o
-8 -16 -15 11.127 13.948 2.134 77.826 o
-8 -16 -14 5.231 7.760 1.828 107.392 o
-8 -16 -13 10.571 10.303 1.828 105.602 o
-8 -16 -12 27.797 25.415 3.696 25.987 o
-8 -16 -11 4.471 4.942 1.940 95.954 o
-8 -16 -10 40.772 39.853 5.596 11.415 o
-8 -16 -9 13.604 14.234 2.042 84.230 o
-8 -16 -8 49.297 60.397 2.206 61.230 o
-8 -16 -7 7.749 7.066 1.869 102.316 o
-8 -16 -6 13.633 14.173 2.042 84.230 o
-8 -16 -5 25.159 28.948 4.962 14.617 o
-8 -16 -4 3.717 5.289 2.124 80.312 o
-8 -16 -3 13.528 14.561 2.022 85.852 o
-8 -16 -2 7.786 11.518 1.991 89.925 o
-8 -15 -19 8.439 9.179 1.909 97.686 o
-8 -15 -17 5.304 4.748 2.338 66.249 o
-8 -15 -15 31.678 30.939 2.481 54.855 o
-8 -15 -13 19.255 21.606 2.726 47.447 o
-8 -15 -12 13.512 12.314 1.797 107.862 o
-8 -15 -11 33.175 37.494 2.063 75.548 o
-8 -15 -8 5.634 6.688 2.798 46.353 o
-8 -15 -7 37.587 43.049 3.002 37.629 o
-8 -15 -6 9.518 14.561 2.001 88.384 o
-8 -15 -5 19.288 20.227 2.012 84.764 o
-8 -15 -4 6.767 7.505 2.052 85.281 o
-8 -15 -3 17.065 24.455 2.012 84.789 o
-8 -15 -2 10.850 13.070 3.972 22.985 o
-8 -15 -1 13.665 16.511 1.991 88.155 o
-8 -14 -23 12.612 14.877 2.093 80.446 o
-8 -14 -21 8.283 8.179 1.654 129.291 o
-8 -14 -17 9.619 9.363 1.756 114.503 o
-8 -14 -15 13.886 13.223 1.593 135.103 o
-8 -14 -14 25.485 24.220 1.634 120.208 o
-8 -14 -13 11.201 10.476 1.705 120.415 o
-8 -14 -12 24.331 23.699 2.216 69.486 o
-8 -14 -10 13.315 11.896 2.032 85.339 o
-8 -14 -6 23.342 28.682 4.483 17.872 o
-8 -14 -4 8.045 8.791 2.594 53.637 o
-8 -14 -1 4.359 7.005 2.022 88.293 o
-8 -13 -27 7.711 6.790 1.777 112.945 o
-8 -13 -26 11.415 14.397 2.185 74.262 o
-8 -13 -25 11.736 13.376 2.114 79.234 o
-8 -13 -24 12.746 14.714 2.481 57.857 o
-8 -13 -21 6.485 6.086 2.400 62.781 o
-8 -13 -19 21.894 25.374 2.206 70.370 o
-8 -13 -17 19.352 19.288 2.828 44.264 o
-8 -13 -16 6.735 7.444 2.451 60.146 o
-8 -13 -15 5.076 3.952 1.624 136.229 o
-8 -13 -14 6.045 6.208 1.644 132.130 o
-8 -13 -12 6.352 6.862 1.624 135.134 o
-8 -13 -11 28.791 35.870 2.624 49.488 o
-8 -13 -9 5.478 6.474 2.052 85.576 o
-8 -13 -8 16.661 18.002 1.971 89.015 o
-8 -13 -4 21.551 26.691 1.991 85.020 o
-8 -13 -1 11.634 12.059 1.960 91.787 o
-8 -12 -29 16.703 17.103 1.920 93.645 o
-8 -12 -28 5.482 5.504 1.746 117.724 o
-8 -12 -27 9.046 8.403 2.318 66.837 o
-8 -12 -26 7.118 6.096 2.073 83.695 o
-8 -12 -25 15.537 18.553 2.257 68.909 o
-8 -12 -23 20.757 21.361 2.348 62.967 o
-8 -12 -22 15.407 17.756 1.756 111.017 o
-8 -12 -21 5.990 6.841 1.715 121.499 o
-8 -12 -20 12.829 14.887 1.654 125.957 o
-8 -12 -19 4.476 4.830 2.124 80.242 o
-8 -12 -18 30.494 30.969 2.287 63.889 o
-8 -12 -16 11.093 10.619 1.542 145.909 o
-8 -12 -13 7.484 6.065 1.756 115.700 o
-8 -12 -11 6.162 4.513 2.144 78.534 o
-8 -12 -10 17.182 18.880 2.553 54.170 o
-8 -12 -9 8.622 9.680 1.930 95.586 o
-8 -12 -8 10.066 11.405 2.318 66.557 o
-8 -12 -7 3.174 5.065 2.052 86.044 o
-8 -12 -6 16.148 18.961 2.992 39.866 o
-8 -12 -5 16.312 23.505 3.267 33.470 o
-8 -12 -4 29.229 30.877 2.012 80.915 o
-8 -12 -2 39.750 45.560 2.655 46.782 o
-8 -12 -1 5.432 6.372 2.379 63.932 o
-8 -11 -31 5.131 7.250 1.777 113.626 o
-8 -11 -30 6.941 10.670 1.930 95.848 o
-8 -11 -28 16.656 15.418 1.818 104.074 o
-8 -11 -27 22.927 22.852 3.860 24.023 o
-8 -11 -26 2.881 7.393 2.022 88.505 o
-8 -11 -25 1.689 4.360 2.114 81.412 o
-8 -11 -24 10.591 9.353 1.654 128.111 o
-8 -11 -22 10.411 10.834 2.236 71.381 o
-8 -11 -20 10.292 12.365 1.818 106.529 o
-8 -11 -19 3.926 3.686 1.797 111.893 o
-8 -11 -18 11.706 12.764 1.562 141.415 o
-8 -11 -16 9.333 10.946 1.542 146.782 o
-8 -11 -15 30.073 32.470 2.706 46.773 o
-8 -11 -14 21.919 16.215 1.960 88.780 o
-8 -11 -13 18.382 16.787 1.532 141.539 o
-8 -11 -12 7.347 8.506 1.511 154.337 o
-8 -11 -10 3.037 5.116 1.869 103.629 o
-8 -11 -9 12.979 14.622 1.960 91.188 o
-8 -11 -7 8.522 11.416 1.940 94.441 o
-8 -11 -5 12.122 14.142 1.940 93.298 o
-8 -11 -4 12.668 13.989 2.246 70.241 o
-8 -11 -3 20.050 21.116 2.400 60.547 o
-8 -11 -1 8.403 12.130 2.624 52.274 o
-8 -10 -31 6.711 8.046 1.889 100.293 o
-8 -10 -30 7.377 6.831 1.797 110.545 o
-8 -10 -28 3.579 5.524 2.502 58.046 o
-8 -10 -26 4.873 7.638 2.216 73.577 o
-8 -10 -25 8.204 9.414 1.664 127.550 o
-8 -10 -24 6.993 7.801 1.726 119.615 o
-8 -10 -22 16.047 17.675 2.287 67.139 o
-8 -10 -21 2.994 5.136 1.746 118.506 o
-8 -10 -20 12.895 13.223 1.664 124.835 o
-8 -10 -19 8.038 7.954 1.603 137.524 o
-8 -10 -18 2.822 6.167 1.695 125.547 o
-8 -10 -15 8.077 7.280 2.063 84.256 o
-8 -10 -14 14.442 14.244 1.521 146.551 o
-8 -10 -13 18.420 19.390 1.511 144.137 o
-8 -10 -11 31.368 34.339 2.716 46.242 o
-8 -10 -10 16.048 17.522 1.950 90.999 o
-8 -10 -9 17.574 18.951 1.971 88.674 o
-8 -10 -8 17.907 19.543 1.960 89.385 o
-8 -10 -6 6.382 8.424 2.471 59.157 o
-8 -10 -5 37.216 38.923 1.991 78.974 o
-8 -10 -4 11.654 14.305 1.930 94.342 o
-8 -10 -3 16.102 17.573 2.502 56.492 o
-8 -10 -1 9.599 10.762 3.176 35.862 o
-8 -9 -34 12.082 13.366 1.981 89.731 o
-8 -9 -33 5.308 6.096 2.114 80.805 o
-8 -9 -28 4.651 8.485 2.063 84.715 o
-8 -9 -27 8.532 10.476 2.022 87.245 o
-8 -9 -25 20.993 22.259 1.879 95.447 o
-8 -9 -24 8.237 9.680 2.369 64.054 o
-8 -9 -23 34.120 34.543 2.073 75.027 o
-8 -9 -22 11.080 11.242 1.705 120.316 o
-8 -9 -21 4.046 3.819 1.736 119.771 o
-8 -9 -20 47.071 44.744 2.665 45.698 o
-8 -9 -19 23.970 25.394 1.593 126.190 o
-8 -9 -18 29.925 27.498 1.695 109.754 o
-8 -9 -17 5.682 6.525 1.675 127.524 o
-8 -9 -16 5.024 4.636 1.624 136.115 o
-8 -9 -15 10.184 10.344 1.532 148.347 o
-8 -9 -12 12.343 12.702 1.603 134.388 o
-8 -9 -11 6.059 6.566 1.848 105.020 o
-8 -9 -10 18.739 19.401 1.828 101.653 o
-8 -9 -9 36.335 35.401 2.665 47.355 o
-8 -9 -8 25.820 27.610 1.960 86.166 o
-8 -9 -7 76.427 81.635 2.461 45.070 o
-8 -9 -5 47.107 50.819 2.706 44.150 o
-8 -9 -4 10.951 12.845 2.236 71.176 o
-8 -9 -3 5.319 6.188 2.001 89.983 o
-8 -9 -2 54.797 59.304 4.125 20.060 o
-8 -9 -1 82.558 90.478 2.154 52.129 o
-8 -8 -33 9.373 8.740 2.430 60.858 o
-8 -8 -32 38.804 41.262 2.073 72.985 o
-8 -8 -31 8.138 7.015 1.838 105.577 o
-8 -8 -30 9.568 8.455 1.991 89.875 o
-8 -8 -29 9.317 9.139 2.083 82.289 o
-8 -8 -28 30.079 32.817 3.043 37.478 o
-8 -8 -27 28.944 24.455 2.226 68.013 o
-8 -8 -26 5.941 9.149 1.787 111.860 o
-8 -8 -25 30.633 30.285 1.818 96.400 o
-8 -8 -23 5.274 8.240 2.042 86.309 o
-8 -8 -21 11.194 12.518 1.593 136.637 o
-8 -8 -18 6.083 4.809 1.726 120.392 o
-8 -8 -17 22.932 23.985 1.572 130.125 o
-8 -8 -16 21.765 20.156 1.654 120.510 o
-8 -8 -15 11.667 12.386 1.542 145.096 o
-8 -8 -14 64.734 62.306 1.899 71.778 o
-8 -8 -13 73.714 72.292 1.756 74.081 o
-8 -8 -12 13.499 12.396 1.940 93.178 o
-8 -8 -11 14.738 16.419 1.797 106.786 o
-8 -8 -10 53.983 57.752 2.042 68.324 o
-8 -8 -9 26.866 29.448 1.971 84.810 o
-8 -8 -8 19.747 22.933 1.950 89.332 o
-8 -8 -7 110.836 109.674 4.237 16.907 o
-8 -8 -6 13.290 14.418 1.950 92.055 o
-8 -8 -5 62.059 67.483 2.308 53.697 o
-8 -8 -4 7.804 8.077 1.971 92.095 o
-8 -8 -3 30.250 31.919 1.940 85.837 o
-8 -8 -2 5.197 4.421 2.032 87.494 o
-8 -8 -1 2.784 5.830 1.950 95.196 o
-8 -7 -36 12.821 11.487 2.083 81.478 o
-8 -7 -35 26.230 27.273 1.858 94.798 o
-8 -7 -33 6.714 7.260 1.848 104.772 o
-8 -7 -32 43.746 47.705 2.195 64.332 o
-8 -7 -31 27.129 28.335 1.930 88.151 o
-8 -7 -29 27.088 27.610 2.328 62.643 o
-8 -7 -28 3.664 4.677 2.185 75.956 o
-8 -7 -27 5.756 8.424 2.165 76.875 o
-8 -7 -26 13.745 9.373 2.042 84.681 o
-8 -7 -24 4.846 6.994 1.930 96.678 o
-8 -7 -22 41.328 40.894 2.022 75.500 o
-8 -7 -21 13.030 13.325 1.818 105.558 o
-8 -7 -20 38.950 40.557 1.726 99.139 o
-8 -7 -19 10.920 9.312 1.715 119.362 o
-8 -7 -18 3.772 5.034 1.828 108.093 o
-8 -7 -17 4.807 5.759 1.715 122.058 o
-8 -7 -16 30.861 31.061 1.572 123.029 o
-8 -7 -15 25.856 28.856 1.797 100.476 o
-8 -7 -14 7.845 7.883 1.552 146.504 o
-8 -7 -13 20.967 22.392 1.981 86.537 o
-8 -7 -12 46.823 48.174 2.032 72.285 o
-8 -7 -11 85.085 87.445 2.971 32.558 o
-8 -7 -10 15.654 17.246 2.246 69.590 o
-8 -7 -8 22.947 22.311 1.960 87.697 o
-8 -7 -7 84.907 85.832 2.736 37.083 o
-8 -7 -6 14.978 16.194 2.063 82.174 o
-8 -7 -5 27.610 24.587 1.920 89.422 o
-8 -7 -4 24.415 26.078 2.236 68.089 o
-8 -7 -3 23.416 24.077 2.430 58.519 o
-8 -7 -1 8.494 8.618 2.400 62.483 o
-8 -6 -37 4.324 7.770 2.114 80.826 o
-8 -6 -36 43.313 40.179 2.175 66.297 o
-8 -6 -35 18.732 21.004 1.848 99.321 o
-8 -6 -34 26.204 25.241 3.063 37.427 o
-8 -6 -33 3.307 3.982 1.971 93.324 o
-8 -6 -32 26.415 26.395 1.818 98.730 o
-8 -6 -31 21.258 19.860 1.869 96.705 o
-8 -6 -30 6.395 9.608 2.267 70.061 o
-8 -6 -29 10.203 7.944 2.277 69.101 o
-8 -6 -28 32.714 33.542 2.369 59.381 o
-8 -6 -26 51.140 54.526 1.889 78.586 o
-8 -6 -25 18.866 20.197 1.787 105.811 o
-8 -6 -24 15.115 16.123 1.756 111.426 o
-8 -6 -23 15.786 17.409 1.664 122.631 o
-8 -6 -22 76.973 71.578 2.348 49.108 o
-8 -6 -21 25.571 22.229 1.634 120.693 o
-8 -6 -20 33.961 35.595 1.715 103.691 o
-8 -6 -19 19.521 21.290 1.593 129.906 o
-8 -6 -18 53.049 52.014 1.818 83.064 o
-8 -6 -17 58.166 56.884 1.695 88.331 o
-8 -6 -16 107.348 107.673 3.451 23.719 o
-8 -6 -15 8.331 6.433 1.766 114.087 o
-8 -6 -14 63.962 63.399 1.838 75.240 o
-8 -6 -13 72.860 66.707 1.787 73.933 o
-8 -6 -12 90.556 92.979 1.787 62.404 o
-8 -6 -11 29.709 27.641 2.481 55.307 o
-8 -6 -10 43.657 45.581 2.012 74.792 o
-8 -6 -9 64.567 66.717 2.216 56.718 o
-8 -6 -8 51.969 57.824 4.289 18.730 o
-8 -6 -7 148.185 150.752 3.339 21.079 o
-8 -6 -6 211.182 219.133 4.207 12.364 o
-8 -6 -5 33.874 36.218 1.991 80.339 o
-8 -6 -4 27.976 29.172 1.950 86.129 o
-8 -6 -3 42.646 47.429 2.226 63.093 o
-8 -6 -2 122.771 115.269 2.185 40.479 o
-8 -6 -1 21.075 22.076 1.930 90.842 o
-8 -5 -38 3.163 5.606 2.165 77.387 o
-8 -5 -37 14.778 14.428 2.083 80.846 o
-8 -5 -36 3.900 6.698 1.909 98.953 o
-8 -5 -35 26.760 26.671 1.879 92.884 o
-8 -5 -34 12.943 12.672 1.869 100.235 o
-8 -5 -32 5.966 10.037 2.001 89.518 o
-8 -5 -31 17.576 18.543 1.940 91.379 o
-8 -5 -30 22.591 24.128 2.022 82.717 o
-8 -5 -29 8.499 9.506 2.420 61.409 o
-8 -5 -27 17.322 13.887 2.757 46.834 o
-8 -5 -26 23.131 23.311 1.797 102.574 o
-8 -5 -25 17.622 19.288 1.797 105.304 o
-8 -5 -24 22.973 21.075 1.695 114.555 o
-8 -5 -22 70.540 69.331 2.685 40.921 o
-8 -5 -21 35.445 31.807 1.644 111.489 o
-8 -5 -20 76.489 74.671 2.134 56.125 o
-8 -5 -19 28.160 26.671 2.103 75.382 o
-8 -5 -18 18.928 18.165 1.593 131.102 o
-8 -5 -17 107.681 102.812 3.339 25.086 o
-8 -5 -16 84.443 79.787 2.522 42.384 o
-8 -5 -15 20.949 23.291 1.552 134.610 o
-8 -5 -14 18.003 17.307 1.664 121.638 o
-8 -5 -13 97.606 95.369 1.705 62.511 o
-8 -5 -12 75.038 74.610 1.981 62.574 o
-8 -5 -11 13.164 16.562 2.042 84.084 o
-8 -5 -10 52.051 50.482 3.063 35.019 o
-8 -5 -9 151.734 148.505 5.299 10.631 o
-8 -5 -8 11.406 11.508 1.971 90.983 o
-8 -5 -7 12.591 14.448 1.920 95.057 o
-8 -5 -6 118.547 117.516 2.195 40.846 o
-8 -5 -5 114.210 113.962 3.247 25.339 o
-8 -5 -4 36.485 39.107 1.960 81.291 o
-8 -5 -3 66.749 68.412 2.226 55.662 o
-8 -5 -2 72.427 65.226 2.583 43.563 o
-8 -5 -1 127.776 121.968 2.655 31.377 o
-8 -4 -38 34.098 36.851 2.287 62.757 o
-8 -4 -37 4.678 4.952 1.899 100.025 o
-8 -4 -36 9.954 9.956 1.889 99.287 o
-8 -4 -35 11.556 13.366 1.909 96.432 o
-8 -4 -33 16.195 17.665 1.899 95.616 o
-8 -4 -31 17.981 17.726 1.920 93.215 o
-8 -4 -30 22.073 24.822 2.594 51.821 o
-8 -4 -29 7.834 7.811 2.175 75.929 o
-8 -4 -28 22.489 21.922 2.706 47.874 o
-8 -4 -27 68.793 65.420 2.440 48.218 o
-8 -4 -26 45.714 43.038 2.012 74.563 o
-8 -4 -25 9.610 8.169 1.828 106.172 o
-8 -4 -24 20.182 19.094 1.705 114.995 o
-8 -4 -23 28.492 27.447 1.705 109.313 o
-8 -4 -22 53.572 52.095 1.726 89.429 o
-8 -4 -21 6.915 6.954 1.766 114.435 o
-8 -4 -20 5.644 10.088 1.848 104.685 o
-8 -4 -19 7.156 8.781 1.603 137.733 o
-8 -4 -18 57.185 57.323 1.654 91.746 o
-8 -4 -17 5.239 6.310 1.705 123.265 o
-8 -4 -16 32.957 32.184 1.787 97.946 o
-8 -4 -15 100.565 100.076 2.992 30.285 o
-8 -4 -13 60.728 57.007 1.705 86.339 o
-8 -4 -10 54.634 56.231 2.624 45.344 o
-8 -4 -9 84.894 79.889 2.318 47.771 o
-8 -4 -8 29.699 31.082 1.940 86.133 o
-8 -4 -7 11.843 10.272 3.063 38.431 o
-8 -4 -6 7.650 4.421 2.052 85.390 o
-8 -4 -5 94.839 88.997 2.369 43.779 o
-8 -4 -4 50.548 45.550 1.971 75.206 o
-8 -4 -3 24.479 25.261 1.930 89.401 o
-8 -4 -2 128.286 124.868 2.716 30.304 o
-8 -3 -39 23.331 21.055 1.848 97.799 o
-8 -3 -38 3.633 4.677 2.114 81.136 o
-8 -3 -36 3.152 4.186 2.083 83.620 o
-8 -3 -34 6.604 9.680 1.848 104.494 o
-8 -3 -33 20.350 17.113 2.012 84.880 o
-8 -3 -32 15.871 16.654 1.807 105.237 o
-8 -3 -31 28.237 28.233 1.807 98.679 o
-8 -3 -30 20.244 20.871 2.154 74.252 o
-8 -3 -29 42.319 43.212 2.277 61.152 o
-8 -3 -28 40.510 38.913 2.359 58.171 o
-8 -3 -27 7.662 8.107 2.379 63.646 o
-8 -3 -26 14.182 16.838 1.940 92.466 o
-8 -3 -25 87.893 81.605 2.032 56.001 o
-8 -3 -24 33.628 31.653 2.195 68.151 o
-8 -3 -23 25.339 27.089 1.685 113.247 o
-8 -3 -21 104.510 100.974 3.043 29.163 o
-8 -3 -20 46.965 45.560 2.287 59.578 o
-8 -3 -19 3.344 4.074 1.695 125.715 o
-8 -3 -18 13.312 12.743 1.715 117.825 o
-8 -3 -17 30.179 27.957 1.572 124.434 o
-8 -3 -16 14.185 18.002 2.012 86.177 o
-8 -3 -15 6.199 5.861 1.583 142.298 o
-8 -3 -14 26.617 25.568 1.542 131.770 o
-8 -3 -13 25.259 23.801 2.348 62.176 o
-8 -3 -12 9.010 7.893 1.532 149.667 o
-8 -3 -11 77.136 69.209 2.083 58.584 o
-8 -3 -10 12.271 14.816 1.920 95.091 o
-8 -3 -9 23.171 19.227 1.920 91.543 o
-8 -3 -8 7.868 6.014 1.971 92.286 o
-8 -3 -7 22.408 22.433 1.909 92.199 o
-8 -3 -6 38.775 36.504 2.185 67.143 o
-8 -3 -5 15.841 12.467 1.909 95.446 o
-8 -3 -4 37.549 37.749 1.940 82.632 o
-8 -3 -3 133.910 125.225 2.573 31.624 o
-8 -3 -2 41.245 38.158 1.940 81.375 o
-8 -3 -1 50.307 49.910 2.757 42.433 o
-8 -2 -39 9.322 10.333 2.001 88.848 o
-8 -2 -38 10.215 10.946 1.838 104.483 o
-8 -2 -35 8.771 9.261 2.012 88.181 o
-8 -2 -33 10.912 14.050 1.828 104.960 o
-8 -2 -31 17.802 18.982 2.012 85.254 o
-8 -2 -30 16.480 20.044 2.216 71.101 o
-8 -2 -29 43.191 45.887 2.134 67.831 o
-8 -2 -28 22.116 25.956 2.083 78.171 o
-8 -2 -27 8.790 12.120 2.287 68.419 o
-8 -2 -26 27.520 23.822 1.858 94.947 o
-8 -2 -25 11.794 11.467 1.838 103.962 o
-8 -2 -24 8.583 12.039 1.848 103.666 o
-8 -2 -23 34.413 35.002 1.899 87.207 o
-8 -2 -22 14.352 13.784 1.736 114.631 o
-8 -2 -20 26.832 26.762 1.532 132.728 o
-8 -2 -19 18.209 21.136 2.154 74.599 o
-8 -2 -18 13.586 16.521 1.572 137.676 o
-8 -2 -17 29.480 29.285 1.572 124.456 o
-8 -2 -16 6.562 10.425 1.909 97.972 o
-8 -2 -15 21.694 21.718 1.542 136.220 o
-8 -2 -14 3.630 4.574 1.603 140.117 o
-8 -2 -13 51.920 52.126 1.572 103.036 o
-8 -2 -12 27.224 27.365 1.521 133.766 o
-8 -2 -11 18.500 21.075 1.644 123.266 o
-8 -2 -10 8.654 9.996 2.206 73.622 o
-8 -2 -9 1.961 6.137 1.960 94.337 o
-8 -2 -8 6.163 6.719 1.950 94.462 o
-8 -2 -7 21.308 20.789 2.165 73.406 o
-8 -2 -5 44.188 44.049 1.940 79.453 o
-8 -2 -4 13.189 13.662 1.879 98.994 o
-8 -2 -3 58.147 54.760 1.950 72.478 o
-8 -2 -2 16.969 13.121 1.858 100.061 o
-8 -2 -1 21.598 23.117 1.869 96.080 o
-8 -1 -37 18.734 19.094 1.940 90.999 o
-8 -1 -36 9.091 8.005 1.818 107.501 o
-8 -1 -34 15.472 15.173 1.756 111.469 o
-8 -1 -33 31.518 31.674 1.848 93.055 o
-8 -1 -32 8.072 6.821 2.001 89.425 o
-8 -1 -31 15.477 16.950 1.858 99.935 o
-8 -1 -28 9.827 11.967 2.063 83.548 o
-8 -1 -27 27.985 28.110 2.594 51.073 o
-8 -1 -25 49.532 46.275 2.083 68.942 o
-8 -1 -24 35.801 32.205 2.093 73.617 o
-8 -1 -23 17.916 19.155 1.675 119.893 o
-8 -1 -22 59.452 55.720 1.726 85.824 o
-8 -1 -21 10.704 10.885 1.644 129.263 o
-8 -1 -20 3.748 4.687 1.583 143.623 o
-8 -1 -19 5.800 5.728 1.715 121.743 o
-8 -1 -18 12.927 12.171 1.889 98.242 o
-8 -1 -17 40.205 39.761 1.603 110.944 o
-8 -1 -16 8.392 10.231 1.552 145.624 o
-8 -1 -15 16.218 12.804 1.552 140.618 o
-8 -1 -14 60.268 57.058 1.613 93.276 o
-8 -1 -13 68.387 65.369 1.858 72.100 o
-8 -1 -12 85.628 85.352 1.848 62.995 o
-8 -1 -11 27.693 28.631 1.664 114.107 o
-8 -1 -10 11.958 12.376 2.032 85.560 o
-8 -1 -9 120.828 115.331 2.910 28.911 o
-8 -1 -8 35.888 33.144 1.940 83.893 o
-8 -1 -7 7.056 6.647 2.093 82.064 o
-8 -1 -6 26.202 26.150 1.909 90.480 o
-8 -1 -5 103.804 101.087 2.471 39.051 o
-8 -1 -3 4.152 7.689 1.899 99.845 o
-8 -1 -2 26.765 25.210 1.869 94.039 o
-8 -1 -1 26.388 27.426 1.858 94.717 o
-7 -18 -12 10.551 6.954 2.849 44.484 o
-7 -18 -11 10.055 8.485 2.022 87.146 o
-7 -18 -10 54.220 63.358 6.096 9.524 o
-7 -18 -9 10.915 11.099 2.665 50.578 o
-7 -18 -8 23.330 26.334 3.472 29.474 o
-7 -18 -7 9.404 10.701 4.227 20.341 o
-7 -18 -6 29.834 33.420 4.176 20.387 o
-7 -18 -5 8.182 12.917 3.155 36.334 o
-7 -18 -4 4.515 6.514 1.879 102.043 o
-7 -17 -14 2.313 5.483 2.369 64.790 o
-7 -17 -13 26.832 26.487 5.544 11.744 o
-7 -17 -12 21.898 27.937 2.614 50.923 o
-7 -17 -11 21.222 21.024 1.960 88.331 o
-7 -17 -9 8.602 10.589 1.634 131.788 o
-7 -17 -7 18.125 18.451 1.818 103.084 o
-7 -17 -6 11.614 12.304 1.838 103.894 o
-7 -17 -5 10.431 11.232 1.644 129.306 o
-7 -17 -4 6.898 11.875 2.624 52.383 o
-7 -17 -3 5.467 6.851 1.858 103.998 o
-7 -16 -22 10.811 13.039 1.828 105.138 o
-7 -16 -19 6.632 4.431 1.705 123.114 o
-7 -16 -18 8.940 8.455 1.920 96.645 o
-7 -16 -16 22.220 25.047 2.226 69.138 o
-7 -16 -14 17.134 14.673 2.777 46.153 o
-7 -16 -13 20.766 18.410 1.521 141.184 o
-7 -16 -12 28.596 28.845 4.258 19.689 o
-7 -16 -9 40.224 42.895 2.767 43.483 o
-7 -16 -7 23.962 27.998 1.715 110.128 o
-7 -16 -6 11.689 14.571 3.962 23.079 o
-7 -16 -5 9.715 10.262 1.818 107.003 o
-7 -16 -4 4.798 6.688 1.838 106.465 o
-7 -16 -3 2.054 4.687 1.909 99.526 o
-7 -16 -2 4.655 6.075 1.869 103.162 o
-7 -15 -24 7.090 5.779 1.920 97.347 o
-7 -15 -23 5.465 7.801 1.848 105.014 o
-7 -15 -22 9.353 11.497 2.369 63.849 o
-7 -15 -21 7.774 10.466 2.012 88.255 o
-7 -15 -20 21.287 22.035 1.787 104.577 o
-7 -15 -18 16.223 22.331 2.012 85.232 o
-7 -15 -17 36.227 34.482 1.930 84.335 o
-7 -15 -14 2.157 3.227 1.501 160.571 o
-7 -15 -13 16.201 15.837 2.114 78.228 o
-7 -15 -8 5.450 6.239 1.869 102.961 o
-7 -15 -7 33.826 33.062 4.105 21.010 o
-7 -15 -6 8.195 7.168 1.644 131.089 o
-7 -15 -5 8.296 12.008 2.154 76.980 o
-7 -15 -3 42.684 47.552 2.808 41.905 o
-7 -15 -2 21.126 23.597 2.257 67.680 o
-7 -15 -1 11.498 17.654 1.818 105.362 o
-7 -14 -28 11.672 11.324 2.685 49.769 o
-7 -14 -27 3.937 4.595 2.277 69.973 o
-7 -14 -26 18.463 20.667 2.165 73.930 o
-7 -14 -22 6.981 9.986 1.787 111.437 o
-7 -14 -21 7.661 8.036 1.807 109.083 o
-7 -14 -20 11.166 10.527 2.022 86.736 o
-7 -14 -17 37.592 42.303 3.625 26.427 o
-7 -14 -16 8.358 9.904 1.358 188.008 o
-7 -14 -15 9.335 10.956 1.777 111.814 o
-7 -14 -14 19.896 19.676 1.562 134.781 o
-7 -14 -13 11.852 11.834 2.400 61.995 o
-7 -14 -12 7.135 9.139 1.450 167.060 o
-7 -14 -11 4.523 3.788 1.828 108.062 o
-7 -14 -10 6.277 7.260 1.746 117.213 o
-7 -14 -9 4.209 5.095 2.175 76.573 o
-7 -14 -8 3.966 4.115 2.001 90.394 o
-7 -14 -7 18.366 20.728 3.584 27.912 o
-7 -14 -5 6.586 8.026 1.807 109.382 o
-7 -14 -4 26.644 28.631 1.848 95.352 o
-7 -14 -3 42.197 46.765 2.757 43.400 o
-7 -14 -2 6.158 8.158 2.124 79.773 o
-7 -13 -31 9.760 14.244 2.359 64.202 o
-7 -13 -29 8.834 11.793 1.981 90.588 o
-7 -13 -27 9.101 7.781 1.777 112.378 o
-7 -13 -26 8.230 7.587 2.583 54.085 o
-7 -13 -24 16.107 17.532 1.920 93.747 o
-7 -13 -23 17.687 16.460 1.930 92.537 o
-7 -13 -21 44.796 48.389 2.440 53.408 o
-7 -13 -20 25.983 26.824 1.920 89.578 o
-7 -13 -18 26.358 35.533 2.236 66.912 o
-7 -13 -17 25.252 25.292 1.501 139.029 o
-7 -13 -16 26.132 26.619 2.001 83.051 o
-7 -13 -15 16.497 16.878 1.378 172.712 o
-7 -13 -14 34.301 35.299 2.532 52.254 o
-7 -13 -13 8.339 9.843 1.358 188.051 o
-7 -13 -12 5.094 4.013 1.399 182.292 o
-7 -13 -11 19.211 19.554 2.236 69.481 o
-7 -13 -10 13.631 15.551 2.012 86.563 o
-7 -13 -9 9.754 13.008 2.257 70.071 o
-7 -13 -8 10.498 11.038 1.613 134.046 o
-7 -13 -7 6.944 6.310 2.941 41.944 o
-7 -13 -5 5.005 5.738 2.185 75.730 o
-7 -13 -4 12.545 16.582 1.777 109.839 o
-7 -13 -3 39.607 43.447 2.093 71.291 o
-7 -13 -2 60.104 67.799 2.471 48.458 o
-7 -13 -1 13.136 14.642 1.787 108.779 o
-7 -12 -33 10.016 11.528 2.379 63.245 o
-7 -12 -32 3.589 4.564 1.603 140.135 o
-7 -12 -30 15.656 16.041 2.001 86.907 o
-7 -12 -29 6.652 6.984 1.675 127.089 o
-7 -12 -28 11.272 12.049 1.685 122.882 o
-7 -12 -26 5.111 6.821 1.542 150.030 o
-7 -12 -23 4.364 5.912 1.848 105.507 o
-7 -12 -21 8.197 9.139 1.440 168.620 o
-7 -12 -20 6.834 6.647 1.746 117.135 o
-7 -12 -19 11.580 11.017 1.583 138.497 o
-7 -12 -17 18.560 19.840 1.491 147.448 o
-7 -12 -16 37.172 42.497 3.400 29.840 o
-7 -12 -15 4.422 5.616 1.399 182.201 o
-7 -12 -12 16.217 16.204 1.593 133.103 o
-7 -12 -11 13.952 11.017 1.583 137.282 o
-7 -12 -10 51.488 58.447 4.033 21.020 o
-7 -12 -9 6.752 7.045 1.644 131.690 o
-7 -12 -8 55.044 59.080 1.909 75.143 o
-7 -12 -7 17.406 21.626 2.277 67.243 o
-7 -12 -6 27.923 27.324 3.278 32.742 o
-7 -12 -4 12.339 12.753 2.032 85.448 o
-7 -12 -3 3.673 4.768 2.083 83.504 o
-7 -12 -2 17.544 16.889 1.777 108.028 o
-7 -12 -1 9.845 12.580 2.195 73.951 o
-7 -11 -35 7.709 10.762 2.430 60.917 o
-7 -11 -31 8.246 8.455 1.685 124.743 o
-7 -11 -30 4.868 5.667 1.685 126.447 o
-7 -11 -29 7.870 7.148 1.777 112.845 o
-7 -11 -26 16.921 19.390 2.206 71.712 o
-7 -11 -25 48.707 50.309 1.950 76.290 o
-7 -11 -24 75.462 77.275 2.685 39.837 o
-7 -11 -23 2.757 4.421 2.124 80.496 o
-7 -11 -22 8.511 9.067 1.583 140.484 o
-7 -11 -21 14.777 13.131 1.930 93.717 o
-7 -11 -19 14.767 18.318 1.583 134.907 o
-7 -11 -18 9.930 12.110 1.491 155.773 o
-7 -11 -17 20.091 19.278 1.491 146.568 o
-7 -11 -15 9.164 12.508 1.368 183.571 o
-7 -11 -14 10.455 9.169 2.032 86.157 o
-7 -11 -12 21.820 20.064 1.358 170.644 o
-7 -11 -10 25.065 28.457 2.369 60.877 o
-7 -11 -9 9.874 9.670 2.563 54.742 o
-7 -11 -8 39.321 38.587 2.001 77.725 o
-7 -11 -7 14.162 17.399 2.839 44.327 o
-7 -11 -6 117.742 126.522 2.512 34.523 o
-7 -11 -5 27.858 28.417 2.583 51.450 o
-7 -11 -4 14.925 14.520 1.746 113.022 o
-7 -11 -3 12.876 11.109 1.746 114.381 o
-7 -11 -2 18.869 19.758 2.042 82.538 o
-7 -11 -1 27.733 27.835 1.787 100.953 o
-7 -10 -35 5.201 4.483 1.818 109.007 o
-7 -10 -31 10.873 11.273 1.634 130.649 o
-7 -10 -30 11.702 12.539 1.613 133.131 o
-7 -10 -29 5.166 7.495 1.613 137.168 o
-7 -10 -28 25.760 22.872 1.766 104.844 o
-7 -10 -27 21.365 22.923 1.971 87.198 o
-7 -10 -26 26.200 26.140 1.960 86.267 o
-7 -10 -25 15.032 15.878 2.246 69.778 o
-7 -10 -24 25.927 26.977 1.971 85.417 o
-7 -10 -23 1.239 5.003 1.562 148.363 o
-7 -10 -22 16.815 16.460 1.634 126.660 o
-7 -10 -21 23.024 22.045 2.246 68.079 o
-7 -10 -20 24.825 27.773 1.552 130.732 o
-7 -10 -19 3.776 3.502 1.736 119.897 o
-7 -10 -18 4.749 4.973 1.644 132.857 o
-7 -10 -17 6.522 8.934 1.409 176.990 o
-7 -10 -16 9.319 9.465 1.399 177.151 o
-7 -10 -15 4.893 5.575 1.430 174.373 o
-7 -10 -14 31.919 34.441 1.644 112.701 o
-7 -10 -13 18.471 15.296 1.368 173.923 o
-7 -10 -12 25.919 26.977 1.307 173.600 o
-7 -10 -11 40.070 42.752 1.838 88.578 o
-7 -10 -10 17.546 17.532 1.807 104.526 o
-7 -10 -9 41.766 42.548 1.756 94.638 o
-7 -10 -8 75.196 80.155 2.594 41.898 o
-7 -10 -7 23.729 23.597 2.410 59.450 o
-7 -10 -6 43.569 45.142 2.052 72.421 o
-7 -10 -4 60.040 59.947 1.858 76.193 o
-7 -10 -2 11.902 13.887 1.715 118.146 o
-7 -10 -1 21.310 25.660 2.287 65.797 o
-7 -9 -37 26.165 30.653 2.696 47.541 o
-7 -9 -36 5.722 8.158 1.889 100.507 o
-7 -9 -35 21.094 21.963 1.746 109.169 o
-7 -9 -34 16.588 18.053 2.267 68.201 o
-7 -9 -33 15.788 13.060 1.695 119.453 o
-7 -9 -31 43.133 41.262 1.828 88.469 o
-7 -9 -30 2.051 5.943 2.022 88.755 o
-7 -9 -29 27.164 27.028 1.634 118.545 o
-7 -9 -28 30.176 32.654 1.787 98.992 o
-7 -9 -27 4.296 5.279 2.297 68.676 o
-7 -9 -26 6.591 7.689 1.930 96.244 o
-7 -9 -25 9.519 11.303 1.848 103.513 o
-7 -9 -23 13.502 15.081 1.960 91.011 o
-7 -9 -22 48.033 47.623 1.664 98.318 o
-7 -9 -21 38.895 37.902 1.624 110.064 o
-7 -9 -20 26.740 28.263 1.664 114.688 o
-7 -9 -19 25.318 26.211 1.787 102.229 o
-7 -9 -18 5.980 6.719 1.675 127.382 o
-7 -9 -17 42.174 44.652 2.491 52.146 o
-7 -9 -15 14.764 16.082 1.572 137.150 o
-7 -9 -14 9.547 10.170 2.063 83.757 o
-7 -9 -13 74.702 71.680 3.124 31.442 o
-7 -9 -12 41.779 44.141 2.451 53.786 o
-7 -9 -11 66.654 66.442 2.144 59.122 o
-7 -9 -10 53.163 54.515 3.227 31.697 o
-7 -9 -8 8.735 8.291 1.960 92.821 o
-7 -9 -7 20.797 23.546 1.746 108.967 o
-7 -9 -6 54.540 55.210 1.838 80.470 o
-7 -9 -5 60.692 63.971 2.757 40.594 o
-7 -9 -4 94.700 96.696 2.930 31.933 o
-7 -9 -3 50.296 55.853 2.542 48.472 o
-7 -9 -2 18.957 25.670 1.746 109.284 o
-7 -9 -1 57.261 61.060 1.858 77.027 o
-7 -8 -39 12.258 14.203 2.481 57.926 o
-7 -8 -36 6.442 7.107 1.726 119.909 o
-7 -8 -35 81.806 77.929 2.052 57.373 o
-7 -8 -34 16.929 15.010 1.746 112.179 o
-7 -8 -33 18.065 17.532 1.695 117.538 o
-7 -8 -31 18.968 19.196 1.971 88.295 o
-7 -8 -29 5.482 6.954 1.654 130.614 o
-7 -8 -28 7.191 10.762 1.603 137.274 o
-7 -8 -27 20.132 24.976 1.991 85.600 o
-7 -8 -26 7.326 6.188 2.083 82.850 o
-7 -8 -25 38.304 41.885 2.798 42.837 o
-7 -8 -23 61.801 61.244 1.726 83.466 o
-7 -8 -22 6.119 6.923 1.940 95.430 o
-7 -8 -21 46.112 43.283 2.726 44.061 o
-7 -8 -20 13.048 13.580 1.572 138.761 o
-7 -8 -19 12.709 11.834 1.552 142.878 o
-7 -8 -18 33.930 36.524 1.562 120.612 o
-7 -8 -17 54.307 52.463 1.583 100.566 o
-7 -8 -16 6.434 6.545 1.593 140.272 o
-7 -8 -15 209.336 216.172 2.726 19.156 o
-7 -8 -14 38.902 40.006 2.583 49.569 o
-7 -8 -13 7.682 8.424 1.460 164.702 o
-7 -8 -12 29.802 32.623 1.726 105.292 o
-7 -8 -11 47.654 47.245 1.470 117.960 o
-7 -8 -10 14.869 13.611 1.430 164.327 o
-7 -8 -9 11.848 10.915 1.950 92.798 o
-7 -8 -8 85.027 85.587 2.134 52.782 o
-7 -8 -7 33.050 32.868 2.165 69.884 o
-7 -8 -6 29.356 30.408 1.736 104.930 o
-7 -8 -5 15.876 14.101 1.715 116.555 o
-7 -8 -4 23.082 23.352 3.073 37.395 o
-7 -8 -3 122.588 125.113 3.370 23.135 o
-7 -8 -2 45.544 43.202 1.797 89.490 o
-7 -8 -1 53.858 54.485 2.103 65.684 o
-7 -7 -39 27.641 24.567 2.583 51.671 o
-7 -7 -38 6.199 8.240 1.756 115.760 o
-7 -7 -37 17.887 19.125 1.777 107.496 o
-7 -7 -36 9.307 10.905 1.705 121.040 o
-7 -7 -35 10.540 11.916 1.930 94.892 o
-7 -7 -34 3.274 4.431 1.736 119.908 o
-7 -7 -32 32.603 29.591 1.746 102.617 o
-7 -7 -31 5.655 7.474 1.705 122.932 o
-7 -7 -30 15.181 13.958 1.664 123.677 o
-7 -7 -29 6.067 7.536 1.777 113.317 o
-7 -7 -28 14.298 13.713 1.899 96.670 o
-7 -7 -27 2.909 5.177 1.960 94.254 o
-7 -7 -26 9.414 11.998 2.083 82.031 o
-7 -7 -25 5.397 5.616 2.012 89.121 o
-7 -7 -23 6.106 6.453 1.654 130.472 o
-7 -7 -22 35.989 41.405 2.154 68.897 o
-7 -7 -21 73.683 72.537 1.777 72.978 o
-7 -7 -20 86.889 86.975 1.838 62.705 o
-7 -7 -19 98.672 95.869 2.022 51.692 o
-7 -7 -18 48.915 46.653 1.848 83.629 o
-7 -7 -17 159.623 157.889 4.278 14.477 o
-7 -7 -16 64.676 63.817 1.807 76.640 o
-7 -7 -15 29.348 30.387 1.440 143.698 o
-7 -7 -14 82.520 83.085 3.666 23.302 o
-7 -7 -13 61.208 59.284 2.063 65.073 o
-7 -7 -12 33.791 33.216 1.501 129.891 o
-7 -7 -11 13.500 14.418 1.358 181.379 o
-7 -7 -10 48.250 49.369 1.685 95.985 o
-7 -7 -9 7.010 6.494 1.634 133.303 o
-7 -7 -8 6.059 8.342 1.736 118.461 o
-7 -7 -7 45.042 48.032 2.206 63.514 o
-7 -7 -6 16.782 15.745 1.695 118.472 o
-7 -7 -4 39.855 39.475 1.766 95.290 o
-7 -7 -3 42.734 43.457 1.777 92.285 o
-7 -7 -2 94.593 97.145 1.960 54.473 o
-7 -7 -1 177.543 177.892 2.236 27.110 o
-7 -6 -40 39.337 35.145 4.513 17.387 o
-7 -6 -39 43.514 45.040 2.195 64.673 o
-7 -6 -38 15.284 14.091 1.756 111.735 o
-7 -6 -37 14.720 14.938 1.726 115.551 o
-7 -6 -35 16.716 16.980 1.675 120.927 o
-7 -6 -34 61.541 64.073 1.818 77.236 o
-7 -6 -33 20.542 19.697 1.644 122.593 o
-7 -6 -32 6.698 8.904 1.879 101.264 o
-7 -6 -31 54.640 54.801 1.715 89.043 o
-7 -6 -30 53.008 57.824 1.981 71.913 o
-7 -6 -29 31.662 31.174 1.746 102.683 o
-7 -6 -28 26.293 24.240 1.899 91.632 o
-7 -6 -27 25.793 24.496 2.971 39.724 o
-7 -6 -26 26.635 23.648 2.083 77.425 o
-7 -6 -25 12.043 13.805 1.838 103.552 o
-7 -6 -24 83.668 80.788 2.287 48.819 o
-7 -6 -23 56.645 55.046 1.838 79.680 o
-7 -6 -22 18.081 18.083 1.532 141.320 o
-7 -6 -21 37.397 36.473 2.440 55.383 o
-7 -6 -20 68.470 70.434 1.613 85.254 o
-7 -6 -19 31.075 32.164 1.511 130.826 o
-7 -6 -18 26.970 27.212 1.470 141.936 o
-7 -6 -17 15.692 17.062 1.603 131.592 o
-7 -6 -16 67.793 64.798 2.022 64.346 o
-7 -6 -15 86.244 85.668 2.012 56.614 o
-7 -6 -14 130.788 127.022 2.389 34.648 o
-7 -6 -13 17.540 20.074 1.378 170.295 o
-7 -6 -12 59.873 59.549 1.460 105.390 o
-7 -6 -11 139.833 131.944 1.920 40.430 o
-7 -6 -9 90.311 94.695 3.594 23.439 o
-7 -6 -7 32.265 35.023 1.746 101.556 o
-7 -6 -6 19.348 22.484 2.154 74.268 o
-7 -6 -4 282.479 284.932 3.543 11.241 o
-7 -6 -3 112.482 108.428 2.410 38.400 o
-7 -6 -2 77.305 76.428 1.879 66.014 o
-7 -6 -1 34.609 36.800 1.736 101.085 o
-7 -5 -41 6.894 7.464 2.594 53.760 o
-7 -5 -40 20.437 21.422 1.940 90.224 o
-7 -5 -39 12.901 10.282 1.787 109.568 o
-7 -5 -38 19.636 18.471 1.756 109.276 o
-7 -5 -34 18.096 19.043 1.654 122.566 o
-7 -5 -33 16.014 14.377 1.644 126.081 o
-7 -5 -32 10.166 10.946 1.634 131.033 o
-7 -5 -31 26.909 26.385 2.420 58.392 o
-7 -5 -30 87.899 80.206 2.185 51.115 o
-7 -5 -29 14.151 16.276 1.572 137.434 o
-7 -5 -28 14.901 15.377 1.879 98.281 o
-7 -5 -27 18.992 20.146 2.093 78.721 o
-7 -5 -26 8.070 8.250 2.124 79.485 o
-7 -5 -25 13.210 13.488 1.807 106.615 o
-7 -5 -24 21.639 25.129 1.644 120.660 o
-7 -5 -23 26.917 29.274 1.634 118.068 o
-7 -5 -22 57.736 56.292 2.798 40.292 o
-7 -5 -21 7.307 8.536 1.521 152.360 o
-7 -5 -20 53.614 52.912 1.572 101.751 o
-7 -5 -19 53.574 56.568 1.634 95.496 o
-7 -5 -18 15.714 16.143 1.603 131.819 o
-7 -5 -17 3.225 3.318 1.562 147.871 o
-7 -5 -16 32.030 34.094 1.440 139.882 o
-7 -5 -15 11.630 12.396 1.695 121.266 o
-7 -5 -14 6.780 7.148 1.399 179.951 o
-7 -5 -13 49.785 50.063 1.552 106.960 o
-7 -5 -12 177.943 178.903 2.665 23.379 o
-7 -5 -11 21.128 22.219 1.368 168.084 o
-7 -5 -10 24.652 25.731 1.787 102.583 o
-7 -5 -9 18.650 18.645 1.777 107.304 o
-7 -5 -8 98.662 98.126 2.318 43.547 o
-7 -5 -7 6.735 7.178 1.777 113.175 o
-7 -5 -6 11.324 8.751 1.715 119.317 o
-7 -5 -5 8.899 6.055 2.042 85.878 o
-7 -5 -4 98.049 95.644 1.909 55.342 o
-7 -5 -2 101.492 103.670 3.594 22.661 o
-7 -5 -1 32.223 33.328 1.756 100.948 o
-7 -4 -41 8.695 7.403 2.369 64.121 o
-7 -4 -40 24.966 26.129 2.001 83.419 o
-7 -4 -39 13.088 13.662 1.848 102.179 o
-7 -4 -38 8.277 6.035 1.889 100.163 o
-7 -4 -37 7.047 7.801 1.746 116.888 o
-7 -4 -36 12.270 10.139 1.726 117.374 o
-7 -4 -35 11.229 9.772 1.695 121.931 o
-7 -4 -34 6.149 4.278 1.777 113.758 o
-7 -4 -32 6.915 9.139 1.879 101.184 o
-7 -4 -31 24.742 24.445 1.613 123.237 o
-7 -4 -30 36.437 36.064 1.624 112.011 o
-7 -4 -29 8.397 11.416 1.787 110.801 o
-7 -4 -28 90.720 92.816 2.022 54.122 o
-7 -4 -27 58.874 60.121 2.042 66.600 o
-7 -4 -26 6.176 6.882 2.297 68.402 o
-7 -4 -25 39.145 40.690 1.705 100.929 o
-7 -4 -24 65.628 66.799 2.420 49.273 o
-7 -4 -23 104.743 101.015 2.379 40.853 o
-7 -4 -22 2.426 4.268 1.930 97.417 o
-7 -4 -20 58.056 57.354 1.583 96.875 o
-7 -4 -19 9.827 9.874 1.705 121.038 o
-7 -4 -18 64.893 60.948 1.562 93.384 o
-7 -4 -17 50.800 50.911 1.624 99.487 o
-7 -4 -16 26.941 25.956 1.501 137.571 o
-7 -4 -15 46.887 44.580 1.960 77.158 o
-7 -4 -14 16.567 18.594 1.378 171.868 o
-7 -4 -13 40.452 41.313 1.419 132.533 o
-7 -4 -12 60.350 58.865 1.450 106.201 o
-7 -4 -11 11.381 11.753 1.358 184.534 o
-7 -4 -10 186.307 184.233 2.022 27.548 o
-7 -4 -9 54.631 53.249 1.838 80.818 o
-7 -4 -8 42.688 43.222 1.797 90.686 o
-7 -4 -7 160.560 164.577 2.103 31.497 o
-7 -4 -6 105.033 100.147 2.440 39.572 o
-7 -4 -5 167.829 167.875 3.451 18.683 o
-7 -4 -4 23.645 23.076 1.726 110.193 o
-7 -4 -2 26.634 27.733 1.685 112.462 o
-7 -4 -1 6.191 8.649 1.726 119.739 o
-7 -3 -39 11.287 8.894 1.787 110.300 o
-7 -3 -38 20.476 20.054 1.879 95.948 o
-7 -3 -37 15.688 21.586 2.063 81.482 o
-7 -3 -36 25.044 23.097 1.858 95.910 o
-7 -3 -34 14.111 13.621 1.787 108.624 o
-7 -3 -33 9.661 8.863 2.032 86.333 o
-7 -3 -32 16.792 17.603 1.624 127.860 o
-7 -3 -31 40.370 39.536 1.797 92.427 o
-7 -3 -30 41.866 40.455 1.634 106.568 o
-7 -3 -29 17.531 20.891 1.920 92.903 o
-7 -3 -28 39.614 38.270 2.032 75.700 o
-7 -3 -27 32.983 32.144 2.042 77.628 o
-7 -3 -26 43.169 41.435 1.971 78.162 o
-7 -3 -25 118.940 114.667 2.338 38.255 o
-7 -3 -24 28.003 26.466 1.664 114.502 o
-7 -3 -23 66.763 68.085 2.665 41.972 o
-7 -3 -22 9.154 9.751 1.715 119.918 o
-7 -3 -21 10.453 10.017 1.613 134.303 o
-7 -3 -20 38.045 36.973 1.777 95.721 o
-7 -3 -19 15.690 14.295 1.470 155.209 o
-7 -3 -18 26.879 24.618 1.470 143.013 o
-7 -3 -17 14.192 15.469 1.562 139.310 o
-7 -3 -16 32.913 31.807 1.450 138.536 o
-7 -3 -15 62.092 61.510 1.491 100.562 o
-7 -3 -14 34.876 32.777 1.409 142.739 o
-7 -3 -13 56.504 55.720 1.532 102.662 o
-7 -3 -12 105.764 99.902 2.226 44.256 o
-7 -3 -11 287.979 280.582 2.675 13.331 o
-7 -3 -10 196.675 184.121 6.617 6.825 o
-7 -3 -9 33.543 31.112 1.797 96.975 o
-7 -3 -8 253.866 249.776 3.104 14.191 o
-7 -3 -7 510.632 499.501 3.339 5.128 o
-7 -3 -6 8.323 8.659 1.889 99.842 o
-7 -3 -5 44.484 45.703 1.930 79.765 o
-7 -3 -4 27.500 25.752 2.042 79.821 o
-7 -3 -3 154.948 149.567 2.359 30.292 o
-7 -3 -2 126.062 123.928 2.267 37.643 o
-7 -3 -1 27.879 28.937 2.022 80.788 o
-7 -2 -40 9.173 10.129 1.797 109.547 o
-7 -2 -39 6.089 7.025 1.818 108.450 o
-7 -2 -38 6.921 9.139 1.756 115.399 o
-7 -2 -37 3.512 4.840 1.818 109.383 o
-7 -2 -35 5.576 7.301 1.838 106.196 o
-7 -2 -34 20.606 19.656 1.664 119.858 o
-7 -2 -33 4.164 5.330 1.940 95.975 o
-7 -2 -32 5.558 4.677 1.726 120.578 o
-7 -2 -31 11.221 13.223 1.613 133.196 o
-7 -2 -30 3.317 5.442 1.664 130.097 o
-7 -2 -29 34.704 38.617 2.267 63.501 o
-7 -2 -28 9.475 10.691 1.828 105.858 o
-7 -2 -27 25.019 23.138 1.807 100.861 o
-7 -2 -26 9.424 10.129 1.787 110.684 o
-7 -2 -25 65.974 67.095 2.818 38.415 o
-7 -2 -24 4.737 5.187 1.613 137.814 o
-7 -2 -23 14.120 13.723 1.542 143.309 o
-7 -2 -22 7.098 8.618 1.521 152.451 o
-7 -2 -20 21.776 20.524 1.603 127.387 o
-7 -2 -19 88.841 85.944 2.451 43.005 o
-7 -2 -18 30.180 29.632 1.613 118.677 o
-7 -2 -17 29.899 29.662 1.705 108.120 o
-7 -2 -15 13.396 13.825 1.317 192.183 o
-7 -2 -14 3.718 3.298 1.501 159.761 o
-7 -2 -13 36.976 37.861 1.511 124.506 o
-7 -2 -12 5.084 4.758 1.399 182.037 o
-7 -2 -11 14.913 14.938 1.358 179.816 o
-7 -2 -10 14.368 16.000 1.726 115.482 o
-7 -2 -9 59.470 62.337 1.828 77.783 o
-7 -2 -8 14.978 11.967 1.971 90.130 o
-7 -2 -7 10.003 9.128 1.726 118.365 o
-7 -2 -5 60.888 58.467 1.777 81.170 o
-7 -2 -4 27.982 23.424 1.695 111.666 o
-7 -2 -3 28.621 25.292 1.705 109.759 o
-7 -2 -2 23.666 24.424 1.685 114.689 o
-7 -2 -1 49.232 41.211 2.430 53.668 o
-7 -1 -42 7.372 9.710 3.094 37.854 o
-7 -1 -41 8.293 5.677 1.899 99.151 o
-7 -1 -40 12.151 14.540 1.787 109.120 o
-7 -1 -39 10.737 12.661 1.920 95.733 o
-7 -1 -36 20.048 19.309 1.715 113.757 o
-7 -1 -35 18.887 20.493 2.338 63.800 o
-7 -1 -34 49.140 46.673 1.930 78.038 o
-7 -1 -33 9.451 8.444 1.879 100.650 o
-7 -1 -32 39.851 38.188 1.675 104.182 o
-7 -1 -31 17.328 17.032 2.001 86.413 o
-7 -1 -30 16.897 17.277 2.073 80.914 o
-7 -1 -29 21.856 22.933 1.838 98.976 o
-7 -1 -28 4.125 4.329 2.114 81.092 o
-7 -1 -27 97.829 95.011 2.175 47.657 o
-7 -1 -26 40.562 41.180 1.807 91.160 o
-7 -1 -25 55.596 55.373 1.950 73.212 o
-7 -1 -24 67.781 64.011 1.664 83.951 o
-7 -1 -23 28.588 26.201 1.715 108.427 o
-7 -1 -22 76.931 72.905 1.777 71.618 o
-7 -1 -21 6.477 6.494 1.940 95.400 o
-7 -1 -20 24.445 25.649 1.603 124.442 o
-7 -1 -19 55.929 55.434 1.664 92.112 o
-7 -1 -18 45.653 42.283 1.521 115.538 o
-7 -1 -17 79.010 76.111 2.420 46.235 o
-7 -1 -16 114.695 110.123 2.890 30.015 o
-7 -1 -15 13.387 14.162 1.327 189.334 o
-7 -1 -14 110.122 105.253 2.175 44.072 o
-7 -1 -13 47.760 44.774 1.542 111.054 o
-7 -1 -12 48.434 44.774 1.409 125.464 o
-7 -1 -11 20.023 22.872 1.664 119.366 o
-7 -1 -10 31.236 29.489 1.746 103.245 o
-7 -1 -9 39.149 36.013 1.766 96.362 o
-7 -1 -8 112.097 109.521 1.960 48.328 o
-7 -1 -7 61.790 59.090 1.828 77.510 o
-7 -1 -6 9.680 11.477 1.685 123.622 o
-7 -1 -5 18.527 16.572 1.705 116.248 o
-7 -1 -4 192.833 188.736 2.114 25.779 o
-7 -1 -3 87.975 83.800 2.154 51.655 o
-7 -1 -1 45.053 42.130 2.032 73.644 o
-6 -20 -7 16.792 12.845 3.359 31.854 o
-6 -20 -4 7.942 7.056 2.410 62.085 o
-6 -19 -14 6.920 6.933 2.348 65.423 o
-6 -19 -13 12.020 14.448 2.012 87.019 o
-6 -19 -12 21.656 21.300 2.849 43.442 o
-6 -19 -10 8.189 11.926 2.410 61.837 o
-6 -19 -9 11.345 10.425 4.084 21.758 o
-6 -19 -8 4.953 8.220 3.094 37.959 o
-6 -19 -7 8.492 5.738 2.461 59.580 o
-6 -19 -6 8.168 8.526 2.328 66.349 o
-6 -19 -4 8.822 9.333 3.278 33.728 o
-6 -18 -20 3.190 4.299 2.042 86.955 o
-6 -18 -17 17.202 19.462 3.543 28.592 o
-6 -18 -16 7.826 8.894 2.512 57.144 o
-6 -18 -15 9.471 6.341 2.553 55.328 o
-6 -18 -13 16.388 16.153 3.155 35.979 o
-6 -18 -12 7.437 6.137 2.716 49.075 o
-6 -18 -11 23.673 19.840 2.257 67.574 o
-6 -18 -8 31.782 29.744 2.471 55.338 o
-6 -18 -7 4.995 4.687 2.124 80.181 o
-6 -18 -5 4.494 3.543 1.470 165.868 o
-6 -18 -2 8.393 9.813 3.472 30.099 o
-6 -18 -1 7.061 7.964 1.848 104.596 o
-6 -17 -20 4.014 7.382 1.909 98.858 o
-6 -17 -18 16.940 17.277 3.523 28.954 o
-6 -17 -16 4.041 4.523 1.787 113.020 o
-6 -17 -12 8.416 8.455 1.879 100.904 o
-6 -17 -9 13.078 11.742 1.593 135.890 o
-6 -17 -7 6.959 5.575 2.144 78.353 o
-6 -17 -6 13.887 14.377 1.593 134.806 o
-6 -17 -4 12.554 14.203 1.889 98.071 o
-6 -17 -2 9.400 10.272 1.899 98.351 o
-6 -16 -27 13.413 18.267 2.665 50.153 o
-6 -16 -22 13.566 18.502 2.154 75.637 o
-6 -16 -19 16.710 18.083 2.982 40.127 o
-6 -16 -18 1.891 3.380 1.552 150.371 o
-6 -16 -16 13.990 12.692 1.205 225.744 o
-6 -16 -15 12.879 8.791 1.103 270.095 o
-6 -16 -14 18.294 15.786 1.624 127.560 o
-6 -16 -13 11.081 10.997 2.073 82.614 o
-6 -16 -12 4.957 4.881 1.338 198.661 o
-6 -16 -11 12.467 10.149 1.675 124.214 o
-6 -16 -10 7.597 9.384 1.950 93.896 o
-6 -16 -9 42.343 48.532 1.889 82.834 o
-6 -16 -7 7.116 10.752 1.430 171.121 o
-6 -16 -6 6.054 7.045 1.593 140.329 o
-6 -16 -5 24.933 28.161 2.655 49.159 o
-6 -16 -3 14.453 19.717 2.114 78.192 o
-6 -16 -2 7.577 9.506 1.634 132.451 o
-6 -16 -1 10.029 15.806 4.115 21.421 o
-6 -15 -29 5.923 8.261 2.389 63.265 o
-6 -15 -27 5.835 11.283 5.544 11.867 o
-6 -15 -25 12.976 17.573 4.074 21.799 o
-6 -15 -23 7.588 7.924 2.012 88.526 o
-6 -15 -22 34.013 36.718 2.900 40.626 o
-6 -15 -20 21.540 19.595 2.879 42.615 o
-6 -15 -19 4.165 6.504 1.909 98.918 o
-6 -15 -17 4.910 3.022 1.144 270.462 o
-6 -15 -16 9.429 7.209 1.133 264.387 o
-6 -15 -15 7.105 6.382 1.818 108.266 o
-6 -15 -13 10.912 10.650 1.133 258.899 o
-6 -15 -12 16.471 16.919 2.879 42.992 o
-6 -15 -11 45.650 44.968 2.655 46.158 o
-6 -15 -10 1.611 2.920 1.399 185.014 o
-6 -15 -9 9.581 11.589 5.218 13.378 o
-6 -15 -7 26.468 34.941 2.757 45.362 o
-6 -15 -6 3.152 3.216 1.542 151.816 o
-6 -15 -5 19.014 22.066 2.144 75.037 o
-6 -15 -4 24.556 25.578 1.644 119.031 o
-6 -15 -3 7.522 9.006 2.124 79.510 o
-6 -15 -2 7.104 7.689 1.634 133.022 o
-6 -15 -1 13.537 16.327 2.430 60.083 o
-6 -14 -33 5.378 6.566 2.532 56.501 o
-6 -14 -31 7.128 11.753 2.348 65.161 o
-6 -14 -28 13.346 14.663 2.992 40.099 o
-6 -14 -27 22.479 24.312 2.471 56.798 o
-6 -14 -26 5.296 6.851 2.134 79.236 o
-6 -14 -23 17.565 16.092 2.012 85.638 o
-6 -14 -22 15.709 18.645 1.950 90.943 o
-6 -14 -21 24.922 22.984 4.268 19.694 o
-6 -14 -20 8.969 8.781 1.613 135.254 o
-6 -14 -18 19.740 18.849 1.787 105.738 o
-6 -14 -16 21.282 21.943 1.266 191.767 o
-6 -14 -15 5.114 5.749 1.133 272.707 o
-6 -14 -14 0.811 3.124 1.552 150.890 o
-6 -14 -12 13.345 15.551 1.389 173.763 o
-6 -14 -11 24.784 25.537 2.553 53.096 o
-6 -14 -10 29.139 33.879 3.288 32.356 o
-6 -14 -9 71.675 78.521 4.881 14.232 o
-6 -14 -8 12.335 14.173 1.440 163.877 o
-6 -14 -7 49.670 57.476 2.920 38.047 o
-6 -14 -6 9.659 12.559 1.624 132.478 o
-6 -14 -5 52.841 59.069 2.012 70.090 o
-6 -14 -4 35.021 40.516 1.920 84.509 o
-6 -14 -3 29.661 31.316 1.848 93.794 o
-6 -14 -2 5.496 8.444 1.593 140.267 o
-6 -14 -1 5.519 7.638 2.052 85.475 o
-6 -13 -34 12.796 13.458 2.114 79.046 o
-6 -13 -31 13.616 16.746 2.348 64.164 o
-6 -13 -30 8.112 6.606 3.114 37.391 o
-6 -13 -28 4.795 6.555 1.971 92.823 o
-6 -13 -27 28.914 30.244 2.236 66.928 o
-6 -13 -26 10.667 12.396 1.287 204.414 o
-6 -13 -25 38.994 37.157 1.675 104.900 o
-6 -13 -24 41.250 35.544 2.185 66.716 o
-6 -13 -23 13.748 12.672 1.389 174.649 o
-6 -13 -22 5.710 6.494 1.777 113.569 o
-6 -13 -21 19.730 21.453 1.920 92.210 o
-6 -13 -20 25.724 27.508 1.828 97.797 o
-6 -13 -19 5.424 4.911 1.491 160.561 o
-6 -13 -18 20.114 23.035 1.583 130.575 o
-6 -13 -17 7.574 6.974 1.215 234.741 o
-6 -13 -16 15.091 15.765 1.266 203.280 o
-6 -13 -15 23.680 26.099 1.297 178.961 o
-6 -13 -14 18.530 17.634 1.378 170.507 o
-6 -13 -13 5.833 5.728 1.450 168.987 o
-6 -13 -12 8.675 7.331 1.430 171.227 o
-6 -13 -11 39.469 41.639 2.420 55.535 o
-6 -13 -10 14.389 13.642 1.266 205.411 o
-6 -13 -9 68.635 76.183 4.268 18.304 o
-6 -13 -8 11.504 9.874 1.572 140.541 o
-6 -13 -7 27.934 26.681 1.624 119.504 o
-6 -13 -6 63.624 69.127 1.991 66.375 o
-6 -13 -5 20.500 25.037 2.767 45.894 o
-6 -13 -4 5.227 5.943 1.624 135.776 o
-6 -13 -3 68.408 77.357 1.818 71.986 o
-6 -13 -2 30.142 38.392 3.758 24.944 o
-6 -13 -1 38.891 47.368 2.645 47.103 o
-6 -12 -36 14.849 17.369 2.001 86.939 o
-6 -12 -35 5.825 5.126 2.277 69.750 o
-6 -12 -34 13.720 16.102 2.696 49.102 o
-6 -12 -32 13.733 16.153 2.369 63.119 o
-6 -12 -31 3.214 6.372 2.502 58.041 o
-6 -12 -29 45.178 43.365 2.849 40.789 o
-6 -12 -28 3.550 5.034 1.409 180.422 o
-6 -12 -27 4.856 6.954 1.940 95.681 o
-6 -12 -25 5.135 7.832 1.715 121.618 o
-6 -12 -24 22.742 22.014 1.869 95.889 o
-6 -12 -23 53.844 52.534 1.756 86.936 o
-6 -12 -22 23.189 23.464 1.777 104.664 o
-6 -12 -20 16.315 17.011 1.501 148.128 o
-6 -12 -19 41.374 40.537 2.655 46.880 o
-6 -12 -18 26.316 28.120 1.276 179.176 o
-6 -12 -17 20.526 20.759 1.317 180.849 o
-6 -12 -16 48.376 52.677 2.961 37.415 o
-6 -12 -15 20.578 18.675 1.593 130.045 o
-6 -12 -14 37.525 39.148 2.165 68.240 o
-6 -12 -13 13.296 15.959 2.389 62.137 o
-6 -12 -12 5.209 5.575 1.144 268.048 o
-6 -12 -11 30.398 31.337 2.553 52.170 o
-6 -12 -10 12.701 11.967 1.971 90.646 o
-6 -12 -9 20.325 23.291 1.624 124.565 o
-6 -12 -8 21.206 24.281 1.879 95.064 o
-6 -12 -7 7.430 6.198 1.603 138.181 o
-6 -12 -5 132.636 143.512 3.829 18.327 o
-6 -12 -4 54.532 58.344 1.889 76.676 o
-6 -12 -2 89.089 98.411 1.838 60.089 o
-6 -12 -1 46.704 50.666 2.083 69.108 o
-6 -11 -38 11.824 13.887 2.052 83.805 o
-6 -11 -36 12.360 13.478 2.277 68.493 o
-6 -11 -35 23.012 25.843 2.798 44.725 o
-6 -11 -34 36.505 38.127 2.277 62.711 o
-6 -11 -32 13.131 14.132 2.185 74.022 o
-6 -11 -30 89.373 83.718 5.391 11.595 o
-6 -11 -29 8.852 10.293 1.430 170.056 o
-6 -11 -28 6.514 7.934 1.542 149.051 o
-6 -11 -26 8.630 9.659 2.042 85.608 o
-6 -11 -25 8.120 8.036 1.450 166.774 o
-6 -11 -24 22.220 23.434 1.358 168.570 o
-6 -11 -23 8.917 9.833 1.695 122.792 o
-6 -11 -22 17.867 20.513 1.930 91.946 o
-6 -11 -21 7.405 6.964 1.338 195.657 o
-6 -11 -20 113.608 121.651 3.798 19.828 o
-6 -11 -19 21.730 26.385 1.869 95.510 o
-6 -11 -18 65.891 72.302 4.054 20.236 o
-6 -11 -17 95.507 106.478 3.002 30.295 o
-6 -11 -16 34.071 36.555 1.378 146.614 o
-6 -11 -15 1.140 2.900 1.389 188.037 o
-6 -11 -14 74.299 79.225 2.532 43.661 o
-6 -11 -12 52.838 53.984 1.838 81.376 o
-6 -11 -11 78.653 77.592 1.940 62.739 o
-6 -11 -10 86.689 91.948 2.114 52.294 o
-6 -11 -9 23.004 24.812 2.655 49.482 o
-6 -11 -8 68.965 75.631 2.849 37.004 o
-6 -11 -7 54.219 55.812 1.613 97.026 o
-6 -11 -6 40.118 41.139 1.634 107.364 o
-6 -11 -5 10.761 13.111 1.552 143.598 o
-6 -11 -4 87.510 95.542 2.338 45.278 o
-6 -11 -3 8.859 11.201 1.562 143.319 o
-6 -11 -2 25.098 27.171 1.726 108.655 o
-6 -11 -1 80.991 90.610 3.492 25.187 o
-6 -10 -39 10.268 8.015 2.114 79.915 o
-6 -10 -37 33.333 32.593 2.573 51.007 o
-6 -10 -36 49.143 56.057 3.278 30.992 o
-6 -10 -35 51.448 53.995 2.338 55.807 o
-6 -10 -34 5.903 7.035 2.144 78.398 o
-6 -10 -29 23.565 23.352 1.491 142.608 o
-6 -10 -28 10.889 12.559 1.450 163.343 o
-6 -10 -27 11.152 10.211 1.430 168.420 o
-6 -10 -26 18.771 19.737 1.450 154.826 o
-6 -10 -25 14.464 14.418 1.399 170.983 o
-6 -10 -24 21.123 22.096 1.685 116.431 o
-6 -10 -22 73.148 75.652 1.991 62.547 o
-6 -10 -21 35.069 36.442 1.399 142.489 o
-6 -10 -20 6.732 7.086 1.389 182.566 o
-6 -10 -18 39.145 40.506 1.511 121.984 o
-6 -10 -17 238.659 242.138 3.104 15.047 o
-6 -10 -16 126.630 140.837 2.614 30.995 o
-6 -10 -15 54.958 53.790 1.348 122.832 o
-6 -10 -14 38.459 37.964 2.103 71.656 o
-6 -10 -13 77.073 75.611 2.063 58.552 o
-6 -10 -12 55.968 58.018 2.328 55.001 o
-6 -10 -10 6.663 6.178 1.338 196.651 o
-6 -10 -9 13.548 14.418 1.409 169.468 o
-6 -10 -7 11.459 11.528 1.409 172.285 o
-6 -10 -6 21.278 23.954 1.562 132.650 o
-6 -10 -5 6.466 4.503 1.603 138.960 o
-6 -10 -4 63.766 67.126 1.705 82.520 o
-6 -10 -3 126.163 133.557 2.318 35.996 o
-6 -10 -2 49.862 54.352 2.267 59.041 o
-6 -10 -1 77.629 80.614 1.940 62.588 o
-6 -9 -40 6.915 6.770 2.144 78.277 o
-6 -9 -39 11.153 7.872 2.114 79.785 o
-6 -9 -38 32.836 37.545 3.921 22.926 o
-6 -9 -36 51.408 55.342 2.338 55.692 o
-6 -9 -35 7.691 9.159 2.675 50.464 o
-6 -9 -34 7.579 8.649 2.277 69.364 o
-6 -9 -33 11.920 12.130 1.511 150.609 o
-6 -9 -32 11.533 12.192 1.491 154.737 o
-6 -9 -31 61.608 62.582 2.165 59.947 o
-6 -9 -30 16.497 13.305 1.532 143.784 o
-6 -9 -29 24.564 23.281 1.899 92.321 o
-6 -9 -28 18.248 19.482 1.409 163.433 o
-6 -9 -27 31.650 31.306 2.941 39.926 o
-6 -9 -26 4.452 4.370 1.491 161.241 o
-6 -9 -25 34.797 41.027 1.848 90.104 o
-6 -9 -23 21.714 24.526 1.940 89.439 o
-6 -9 -22 31.857 35.717 1.624 114.738 o
-6 -9 -21 4.276 4.748 1.491 161.235 o
-6 -9 -20 147.541 139.265 2.777 26.880 o
-6 -9 -19 35.082 34.982 1.450 135.441 o
-6 -9 -18 162.114 161.637 3.839 16.678 o
-6 -9 -17 88.359 91.489 2.451 42.639 o
-6 -9 -16 109.086 115.862 4.442 15.593 o
-6 -9 -15 36.909 38.035 2.624 48.511 o
-6 -9 -14 9.734 12.784 1.256 214.597 o
-6 -9 -13 62.977 63.409 2.389 51.030 o
-6 -9 -12 37.081 34.032 1.338 151.596 o
-6 -9 -11 58.056 61.356 2.430 50.644 o
-6 -9 -10 16.024 14.479 1.266 202.927 o
-6 -9 -9 6.648 7.076 1.317 202.152 o
-6 -9 -8 7.535 9.210 1.562 144.488 o
-6 -9 -7 25.665 26.252 1.542 132.172 o
-6 -9 -6 4.028 4.207 1.675 128.506 o
-6 -9 -4 52.807 55.567 1.624 97.042 o
-6 -9 -3 59.892 61.949 1.664 88.405 o
-6 -9 -2 206.874 222.115 4.064 12.966 o
-6 -9 -1 9.837 12.069 1.920 96.018 o
-6 -8 -41 78.198 73.640 2.471 45.144 o
-6 -8 -39 27.675 25.568 2.042 79.801 o
-6 -8 -38 15.686 22.116 1.991 87.041 o
-6 -8 -37 28.061 29.090 2.236 67.186 o
-6 -8 -35 13.102 13.325 2.267 69.006 o
-6 -8 -33 28.138 27.916 1.746 104.946 o
-6 -8 -32 22.629 21.769 1.511 140.475 o
-6 -8 -31 5.755 7.658 1.491 159.602 o
-6 -8 -30 16.344 18.104 1.542 140.683 o
-6 -8 -29 22.120 22.106 1.736 109.881 o
-6 -8 -28 26.962 27.467 1.450 145.200 o
-6 -8 -27 61.645 62.909 1.562 94.721 o
-6 -8 -26 27.922 28.141 1.460 142.473 o
-6 -8 -25 38.244 35.513 1.920 84.270 o
-6 -8 -24 42.587 45.714 1.838 87.019 o
-6 -8 -23 205.959 219.205 3.002 17.800 o
-6 -8 -22 7.176 7.821 1.450 167.463 o
-6 -8 -21 84.984 86.649 2.440 43.827 o
-6 -8 -20 43.207 43.273 2.226 63.407 o
-6 -8 -19 54.845 53.229 1.736 87.810 o
-6 -8 -18 22.892 23.219 1.552 133.414 o
-6 -8 -17 94.367 92.091 2.093 51.082 o
-6 -8 -16 17.663 18.349 1.287 193.076 o
-6 -8 -15 84.864 85.719 2.788 36.063 o
-6 -8 -14 32.722 33.777 1.583 119.717 o
-6 -8 -13 30.318 31.704 1.246 178.513 o
-6 -8 -12 9.182 10.272 1.399 176.944 o
-6 -8 -10 57.933 59.631 1.297 122.907 o
-6 -8 -9 59.714 65.655 1.909 72.385 o
-6 -8 -8 61.429 62.173 1.562 95.068 o
-6 -8 -7 88.413 92.305 2.165 50.286 o
-6 -8 -6 26.844 27.794 1.766 103.393 o
-6 -8 -5 59.759 58.058 1.848 77.265 o
-6 -8 -4 30.442 33.532 1.603 118.649 o
-6 -8 -3 395.601 408.553 7.964 3.597 o
-6 -8 -2 55.962 56.006 1.644 93.535 o
-6 -8 -1 38.809 42.640 1.583 113.150 o
-6 -7 -42 5.267 7.862 2.154 77.698 o
-6 -7 -41 9.760 10.742 2.114 79.778 o
-6 -7 -38 68.766 65.226 2.553 44.916 o
-6 -7 -37 13.121 15.674 2.481 57.777 o
-6 -7 -34 16.762 18.604 1.654 123.303 o
-6 -7 -33 16.122 15.510 1.675 121.517 o
-6 -7 -32 3.534 4.268 1.593 141.992 o
-6 -7 -31 38.487 37.821 1.532 120.894 o
-6 -7 -28 31.570 31.960 1.460 138.014 o
-6 -7 -27 7.274 7.066 1.419 174.679 o
-6 -7 -25 8.511 9.659 1.593 138.618 o
-6 -7 -24 16.119 15.919 1.828 103.075 o
-6 -7 -23 48.504 52.514 2.716 43.617 o
-6 -7 -22 10.627 10.681 1.603 135.703 o
-6 -7 -21 66.813 67.391 1.909 69.657 o
-6 -7 -20 31.788 33.307 1.440 140.416 o
-6 -7 -19 40.056 41.609 1.756 95.621 o
-6 -7 -18 11.135 13.203 1.511 150.760 o
-6 -7 -16 24.447 24.904 1.287 181.097 o
-6 -7 -15 16.030 16.603 1.256 204.527 o
-6 -7 -14 16.637 16.695 1.225 212.706 o
-6 -7 -13 30.504 29.356 1.246 179.823 o
-6 -7 -12 32.270 30.755 1.430 142.698 o
-6 -7 -11 39.235 39.689 1.246 161.768 o
-6 -7 -10 54.606 52.739 1.358 122.488 o
-6 -7 -9 24.759 22.995 2.246 67.715 o
-6 -7 -8 69.826 66.237 1.532 91.121 o
-6 -7 -7 36.395 38.842 1.675 105.817 o
-6 -7 -5 27.688 27.610 1.521 133.359 o
-6 -7 -4 38.552 38.515 1.562 116.954 o
-6 -7 -3 76.802 79.879 1.664 75.947 o
-6 -7 -2 25.891 29.325 2.206 69.291 o
-6 -7 -1 32.937 36.238 1.532 125.289 o
-6 -6 -43 3.838 5.350 2.267 70.571 o
-6 -6 -42 18.834 20.493 2.093 78.718 o
-6 -6 -41 28.067 30.438 2.073 77.001 o
-6 -6 -40 27.465 28.069 2.297 64.104 o
-6 -6 -37 8.708 10.262 2.124 79.235 o
-6 -6 -36 4.951 6.749 1.654 130.851 o
-6 -6 -35 12.121 13.958 1.593 135.814 o
-6 -6 -34 19.913 20.044 1.572 133.093 o
-6 -6 -33 0.934 5.524 1.869 104.035 o
-6 -6 -32 50.434 49.951 1.654 97.297 o
-6 -6 -31 12.713 13.274 1.695 120.663 o
-6 -6 -30 17.998 18.604 1.481 150.120 o
-6 -6 -29 5.325 6.402 1.491 160.201 o
-6 -6 -28 6.306 6.719 1.460 166.105 o
-6 -6 -27 149.526 152.324 3.707 18.246 o
-6 -6 -26 36.188 37.167 1.634 110.711 o
-6 -6 -25 30.813 32.378 1.603 118.771 o
-6 -6 -24 27.308 27.365 1.644 117.106 o
-6 -6 -23 19.798 19.196 1.470 150.455 o
-6 -6 -22 67.721 68.851 1.572 88.776 o
-6 -6 -21 88.626 86.638 2.665 38.076 o
-6 -6 -19 10.719 9.588 1.317 197.040 o
-6 -6 -18 14.837 14.275 1.889 97.445 o
-6 -6 -17 31.026 32.133 1.532 128.026 o
-6 -6 -16 33.818 34.267 1.440 138.302 o
-6 -6 -15 25.991 26.793 1.276 180.398 o
-6 -6 -14 6.130 6.157 1.256 222.523 o
-6 -6 -13 21.835 21.300 1.348 172.227 o
-6 -6 -12 31.953 31.459 1.317 162.180 o
-6 -6 -11 108.383 106.376 1.572 60.982 o
-6 -6 -10 26.334 24.516 1.409 154.139 o
-6 -6 -9 208.970 209.208 2.267 22.109 o
-6 -6 -8 2.680 3.798 1.685 127.483 o
-6 -6 -7 94.985 98.166 2.032 52.026 o
-6 -6 -6 16.908 17.808 2.042 83.176 o
-6 -6 -5 172.949 171.357 3.849 15.998 o
-6 -6 -4 20.231 20.197 2.430 59.133 o
-6 -6 -3 37.315 38.995 1.521 122.566 o
-6 -6 -1 71.128 71.230 1.909 67.556 o
-6 -5 -42 10.341 10.007 2.114 79.744 o
-6 -5 -41 6.003 6.351 2.144 78.431 o
-6 -5 -40 11.200 14.213 1.940 93.509 o
-6 -5 -39 7.956 10.119 2.696 49.668 o
-6 -5 -38 40.066 37.412 2.573 49.941 o
-6 -5 -36 15.634 16.930 1.624 128.606 o
-6 -5 -34 1.859 3.788 1.685 127.746 o
-6 -5 -33 19.695 19.829 1.562 134.856 o
-6 -5 -32 7.104 6.862 1.542 149.024 o
-6 -5 -31 9.775 9.619 1.511 152.634 o
-6 -5 -30 50.717 51.881 1.858 81.235 o
-6 -5 -28 26.672 25.598 1.705 110.598 o
-6 -5 -26 56.069 54.975 1.909 75.501 o
-6 -5 -25 4.383 4.748 1.746 118.161 o
-6 -5 -24 64.834 64.307 1.715 82.031 o
-6 -5 -23 1.226 4.472 1.562 148.481 o
-6 -5 -22 19.930 20.401 1.450 153.664 o
-6 -5 -21 9.424 9.353 1.419 172.312 o
-6 -5 -20 14.482 17.961 1.348 181.243 o
-6 -5 -19 40.060 40.241 1.368 140.634 o
-6 -5 -18 53.101 53.923 2.277 58.001 o
-6 -5 -17 71.218 69.158 1.613 84.161 o
-6 -5 -16 32.646 31.796 1.430 141.926 o
-6 -5 -15 16.249 16.797 1.266 201.237 o
-6 -5 -14 47.622 49.869 1.389 126.429 o
-6 -5 -12 192.091 190.492 2.287 24.449 o
-6 -5 -11 16.410 17.767 1.276 197.633 o
-6 -5 -10 32.621 30.163 1.215 183.150 o
-6 -5 -9 16.849 18.921 1.307 188.410 o
-6 -5 -8 135.549 129.564 1.828 43.260 o
-6 -5 -7 11.825 11.559 1.532 147.072 o
-6 -5 -6 38.291 37.729 2.338 59.547 o
-6 -5 -5 3.406 4.329 1.542 151.442 o
-6 -5 -4 28.749 29.009 1.501 135.144 o
-6 -5 -3 13.346 11.324 1.481 155.840 o
-6 -5 -2 41.832 39.495 1.532 117.999 o
-6 -5 -1 101.653 96.492 1.920 53.885 o
-6 -4 -44 5.813 5.932 2.236 72.246 o
-6 -4 -43 11.304 14.448 2.226 71.654 o
-6 -4 -42 4.392 5.504 2.369 64.611 o
-6 -4 -40 13.556 18.175 1.909 95.295 o
-6 -4 -38 3.855 6.647 2.206 74.431 o
-6 -4 -37 14.004 16.674 1.644 126.483 o
-6 -4 -36 18.460 18.972 1.624 126.664 o
-6 -4 -35 27.899 26.252 1.705 109.872 o
-6 -4 -34 18.870 19.155 1.807 103.792 o
-6 -4 -31 113.600 113.094 2.308 39.857 o
-6 -4 -30 110.127 108.152 3.022 28.670 o
-6 -4 -23 45.268 45.469 1.450 122.877 o
-6 -4 -22 22.371 22.770 1.389 162.445 o
-6 -4 -21 71.785 72.936 2.308 51.271 o
-6 -4 -20 45.173 45.632 1.409 127.905 o
-6 -4 -19 2.124 4.595 1.368 192.330 o
-6 -4 -18 115.200 112.809 1.838 50.194 o
-6 -4 -17 151.543 148.812 2.879 25.030 o
-6 -4 -16 17.579 17.542 1.777 107.897 o
-6 -4 -15 42.282 42.344 1.327 143.420 o
-6 -4 -14 31.282 33.849 1.664 110.893 o
-6 -4 -13 70.405 68.249 1.358 102.914 o
-6 -4 -12 282.041 277.876 1.848 15.864 o
-6 -4 -11 171.881 166.517 2.532 25.642 o
-6 -4 -10 109.088 106.825 1.419 65.614 o
-6 -4 -9 66.907 67.146 2.063 62.434 o
-6 -4 -8 48.892 54.219 1.838 82.878 o
-6 -4 -7 82.500 80.839 1.726 70.276 o
-6 -4 -6 35.304 34.819 1.766 98.303 o
-6 -4 -5 19.824 19.799 1.501 144.800 o
-6 -4 -4 41.142 39.036 1.777 93.938 o
-6 -4 -3 183.897 175.901 1.889 29.569 o
-6 -4 -2 70.613 68.218 1.624 84.073 o
-6 -4 -1 138.629 137.090 2.818 27.365 o
-6 -3 -44 6.203 9.945 2.134 78.890 o
-6 -3 -42 34.488 36.156 2.246 64.808 o
-6 -3 -41 8.637 8.546 1.991 90.049 o
-6 -3 -40 15.508 16.439 2.052 82.824 o
-6 -3 -38 4.658 4.574 2.032 87.569 o
-6 -3 -37 6.164 5.422 1.726 120.269 o
-6 -3 -36 2.801 4.084 1.940 96.350 o
-6 -3 -35 10.796 7.250 1.644 129.998 o
-6 -3 -34 4.609 7.178 1.736 119.097 o
-6 -3 -33 61.056 59.539 1.644 89.894 o
-6 -3 -32 118.890 110.572 2.389 37.634 o
-6 -3 -31 52.295 52.392 1.736 89.187 o
-6 -3 -30 33.398 29.458 1.654 112.086 o
-6 -3 -28 131.937 127.931 1.705 46.737 o
-6 -3 -27 24.149 23.515 1.532 135.619 o
-6 -3 -26 44.418 44.805 1.715 96.403 o
-6 -3 -25 23.523 23.730 1.644 120.049 o
-6 -3 -24 52.965 49.727 1.838 82.161 o
-6 -3 -23 23.899 22.362 1.419 155.331 o
-6 -3 -22 11.952 10.803 1.430 167.610 o
-6 -3 -21 32.692 31.847 1.419 143.482 o
-6 -3 -20 69.043 69.168 1.460 95.798 o
-6 -3 -19 39.844 41.936 1.368 140.024 o
-6 -3 -18 38.233 38.587 1.358 144.786 o
-6 -3 -17 36.110 32.725 1.430 138.541 o
-6 -3 -16 5.250 6.586 1.542 150.020 o
-6 -3 -15 26.656 26.711 1.460 144.051 o
-6 -3 -14 202.591 198.732 2.553 21.311 o
-6 -3 -13 217.395 212.435 1.766 24.060 o
-6 -3 -12 36.699 35.094 1.184 180.267 o
-6 -3 -11 12.181 10.834 1.205 229.619 o
-6 -3 -10 164.113 159.513 1.481 38.768 o
-6 -3 -9 30.677 28.805 1.297 169.158 o
-6 -3 -8 6.731 6.341 1.562 145.577 o
-6 -3 -7 19.992 21.882 1.501 143.962 o
-6 -3 -6 48.694 47.827 1.583 105.395 o
-6 -3 -5 191.316 180.414 4.656 11.779 o
-6 -3 -4 2.533 3.400 1.593 142.572 o
-6 -3 -3 1.991 5.228 2.246 72.048 o
-6 -3 -2 59.196 54.699 2.134 62.843 o
-6 -3 -1 90.852 85.862 1.675 68.149 o
-6 -2 -45 25.734 29.581 2.297 64.260 o
-6 -2 -44 28.618 29.090 2.103 75.010 o
-6 -2 -42 8.148 6.821 2.114 80.336 o
-6 -2 -41 11.537 9.751 1.950 93.000 o
-6 -2 -40 2.710 6.668 2.052 85.993 o
-6 -2 -37 75.557 72.813 2.236 52.925 o
-6 -2 -36 13.432 12.743 1.705 119.119 o
-6 -2 -35 9.674 9.649 1.624 133.122 o
-6 -2 -34 10.088 11.109 1.593 137.523 o
-6 -2 -33 73.564 71.475 2.400 48.159 o
-6 -2 -32 64.564 64.001 2.103 61.682 o
-6 -2 -31 5.735 6.514 1.562 146.008 o
-6 -2 -30 20.595 21.953 1.511 141.806 o
-6 -2 -29 43.620 41.415 2.185 65.564 o
-6 -2 -28 49.153 50.502 1.807 85.689 o
-6 -2 -27 149.827 144.309 2.951 24.657 o
-6 -2 -26 184.028 182.140 2.614 23.113 o
-6 -2 -25 13.459 16.797 1.879 98.487 o
-6 -2 -24 21.221 20.677 1.664 119.317 o
-6 -2 -22 18.628 19.166 1.338 178.917 o
-6 -2 -21 104.520 105.661 1.644 60.237 o
-6 -2 -20 45.493 47.092 1.644 101.686 o
-6 -2 -19 39.668 38.229 1.583 113.992 o
-6 -2 -18 33.405 31.684 1.338 156.714 o
-6 -2 -17 136.618 134.772 2.818 27.665 o
-6 -2 -16 34.051 33.257 1.613 115.377 o
-6 -2 -15 18.731 19.870 2.736 47.208 o
-6 -2 -14 200.449 194.321 1.756 27.186 o
-6 -2 -13 97.591 96.992 1.419 73.368 o
-6 -2 -12 86.687 83.749 1.338 87.336 o
-6 -2 -11 49.640 45.673 1.368 129.013 o
-6 -2 -10 142.836 135.252 2.614 29.475 o
-6 -2 -9 306.997 296.041 2.379 12.892 o
-6 -2 -8 121.591 119.201 1.991 44.292 o
-6 -2 -7 104.814 102.118 1.736 57.792 o
-6 -2 -6 221.083 212.517 5.463 8.672 o
-6 -2 -5 6.513 6.086 1.532 151.460 o
-6 -2 -4 33.926 34.084 1.787 97.151 o
-6 -2 -3 7.731 7.689 1.501 156.379 o
-6 -2 -2 141.592 137.917 2.073 37.030 o
-6 -2 -1 83.675 79.470 1.634 74.483 o
-6 -1 -45 30.867 32.491 2.726 46.048 o
-6 -1 -44 56.416 58.150 2.165 61.702 o
-6 -1 -43 15.193 17.532 2.052 82.777 o
-6 -1 -42 10.800 10.711 1.960 92.122 o
-6 -1 -41 22.209 25.496 2.124 75.430 o
-6 -1 -40 21.252 20.789 2.206 70.878 o
-6 -1 -39 40.258 41.262 1.736 97.423 o
-6 -1 -38 5.824 4.380 1.807 110.074 o
-6 -1 -37 27.805 27.498 1.675 113.134 o
-6 -1 -36 28.146 28.437 1.746 104.830 o
-6 -1 -35 65.088 60.805 2.001 66.694 o
-6 -1 -32 4.020 4.084 1.634 134.936 o
-6 -1 -31 3.605 4.309 1.613 138.438 o
-6 -1 -30 54.062 51.677 1.583 100.950 o
-6 -1 -29 5.986 5.759 1.654 130.649 o
-6 -1 -28 138.644 135.364 2.624 29.806 o
-6 -1 -27 10.113 12.651 1.624 132.251 o
-6 -1 -26 90.490 89.191 1.818 61.910 o
-6 -1 -25 171.749 170.459 2.389 26.771 o
-6 -1 -24 148.939 145.289 2.522 29.336 o
-6 -1 -23 35.935 35.830 1.562 119.533 o
-6 -1 -22 29.952 29.703 1.358 157.606 o
-6 -1 -21 289.206 281.644 1.818 15.408 o
-6 -1 -20 60.112 59.621 1.634 91.122 o
-6 -1 -18 45.955 45.203 1.358 134.007 o
-6 -1 -17 117.719 112.114 2.471 36.214 o
-6 -1 -16 9.604 9.690 1.481 158.787 o
-6 -1 -15 240.608 236.451 1.838 20.338 o
-6 -1 -14 6.825 8.557 1.419 174.471 o
-6 -1 -13 64.281 61.397 1.348 111.399 o
-6 -1 -12 131.595 127.655 1.368 54.031 o
-6 -1 -11 30.437 28.672 1.184 194.655 o
-6 -1 -10 599.321 585.649 2.614 4.124 o
-6 -1 -9 12.248 12.427 1.317 194.079 o
-6 -1 -8 310.798 298.328 4.115 9.120 o
-6 -1 -7 189.394 181.864 2.277 25.246 o
-6 -1 -6 726.954 703.206 10.864 1.548 o
-6 -1 -5 9.004 7.148 1.869 101.997 o
-6 -1 -4 271.808 263.417 2.083 16.263 o
-6 -1 -3 46.275 40.680 1.726 95.617 o
-6 -1 -2 104.925 96.931 2.542 37.746 o
-6 -1 -1 243.061 230.702 2.001 19.686 o
-5 -21 -7 17.333 15.071 2.736 47.475 o
-5 -21 -6 12.241 13.192 2.706 48.938 o
-5 -20 -15 2.511 5.810 2.890 43.616 o
-5 -20 -12 9.880 11.753 2.604 52.992 o
-5 -20 -10 19.538 23.740 2.665 49.460 o
-5 -20 -9 5.689 8.608 2.655 51.372 o
-5 -20 -8 17.194 16.072 2.063 81.740 o
-5 -20 -7 6.089 7.270 2.777 46.994 o
-5 -20 -6 5.664 7.178 2.777 47.018 o
-5 -20 -5 8.505 14.101 4.207 20.529 o
-5 -19 -6 7.475 8.220 1.746 116.685 o
-5 -19 -4 4.052 3.043 1.113 286.449 o
-5 -19 -2 13.489 14.540 2.542 55.116 o
-5 -18 -23 11.386 8.914 1.960 92.190 o
-5 -18 -21 7.165 8.312 2.083 82.708 o
-5 -18 -19 15.356 17.062 1.705 117.473 o
-5 -18 -18 7.635 5.361 2.216 73.382 o
-5 -18 -15 23.116 22.290 5.024 14.308 o
-5 -18 -11 3.759 4.585 1.971 93.191 o
-5 -18 -10 6.436 5.677 2.400 62.803 o
-5 -18 -9 5.865 4.329 0.950 381.488 o
-5 -18 -8 13.961 11.324 1.705 119.189 o
-5 -18 -6 7.870 9.680 2.665 50.819 o
-5 -18 -5 13.834 10.895 2.522 56.117 o
-5 -18 -4 14.511 11.354 2.900 42.654 o
-5 -18 -3 7.381 7.464 1.909 98.121 o
-5 -18 -1 14.487 13.764 3.237 34.329 o
-5 -17 -26 14.704 14.203 3.114 37.016 o
-5 -17 -25 0.706 5.289 2.001 90.829 o
-5 -17 -22 10.508 14.407 3.380 31.631 o
-5 -17 -21 18.317 19.778 3.043 38.451 o
-5 -17 -19 6.653 8.067 2.461 59.635 o
-5 -17 -18 3.607 4.176 1.756 117.111 o
-5 -17 -17 4.402 5.126 1.828 107.929 o
-5 -17 -16 16.213 17.512 2.400 61.215 o
-5 -17 -14 8.839 9.322 1.777 112.223 o
-5 -17 -10 28.207 22.933 3.359 31.299 o
-5 -17 -8 33.497 35.625 1.869 89.890 o
-5 -17 -6 13.053 11.028 1.624 131.271 o
-5 -17 -3 9.700 8.853 2.328 66.168 o
-5 -17 -2 9.733 5.432 1.920 96.807 o
-5 -16 -30 7.500 5.841 1.818 108.232 o
-5 -16 -29 5.252 5.984 1.777 113.770 o
-5 -16 -28 8.195 7.556 1.726 119.255 o
-5 -16 -26 16.101 13.887 2.226 71.004 o
-5 -16 -25 5.971 9.751 1.940 95.168 o
-5 -16 -24 7.104 10.170 2.338 65.805 o
-5 -16 -23 7.852 11.538 2.236 71.664 o
-5 -16 -22 18.084 19.370 2.532 54.906 o
-5 -16 -20 10.176 9.956 2.267 69.593 o
-5 -16 -19 10.700 13.856 2.093 80.876 o
-5 -16 -18 9.307 11.446 1.858 102.453 o
-5 -16 -15 13.294 14.499 2.022 85.907 o
-5 -16 -14 6.237 5.330 1.358 191.691 o
-5 -16 -13 3.832 4.789 1.307 208.867 o
-5 -16 -12 21.303 17.654 1.940 90.502 o
-5 -16 -11 11.113 11.354 1.613 133.687 o
-5 -16 -10 4.138 2.257 0.960 382.119 o
-5 -16 -8 22.855 20.125 2.930 41.100 o
-5 -16 -7 10.559 10.047 2.042 85.221 o
-5 -16 -6 58.704 63.603 3.053 34.252 o
-5 -16 -5 2.776 3.135 1.266 224.087 o
-5 -16 -4 22.675 27.416 2.471 56.596 o
-5 -16 -3 11.413 14.101 1.971 90.696 o
-5 -16 -2 6.023 8.158 1.440 170.408 o
-5 -16 -1 10.954 11.753 1.593 136.944 o
-5 -15 -31 11.473 11.385 2.052 84.107 o
-5 -15 -30 10.143 10.405 1.889 99.184 o
-5 -15 -28 33.716 39.117 2.481 54.062 o
-5 -15 -27 10.061 10.752 1.981 90.442 o
-5 -15 -26 18.936 18.819 1.869 97.590 o
-5 -15 -24 13.578 13.540 2.287 67.742 o
-5 -15 -19 12.799 11.947 1.695 120.893 o
-5 -15 -14 11.440 9.231 1.450 164.120 o
-5 -15 -13 59.148 58.967 3.370 28.875 o
-5 -15 -12 26.411 25.456 2.451 57.153 o
-5 -15 -11 8.412 8.751 1.501 155.679 o
-5 -15 -10 40.217 45.040 5.698 11.006 o
-5 -15 -9 4.983 4.401 1.460 167.610 o
-5 -15 -8 41.222 43.304 2.736 44.254 o
-5 -15 -7 32.838 34.563 2.206 67.454 o
-5 -15 -6 7.641 7.770 2.257 70.648 o
-5 -15 -5 8.809 12.212 1.715 119.601 o
-5 -15 -4 17.626 18.819 1.409 164.246 o
-5 -15 -3 23.750 24.016 2.890 42.050 o
-5 -15 -2 5.155 4.728 1.756 116.593 o
-5 -15 -1 44.797 47.439 1.981 76.074 o
-5 -14 -35 23.298 25.517 2.910 41.467 o
-5 -14 -34 6.519 7.342 2.736 48.370 o
-5 -14 -33 4.386 6.698 2.451 60.364 o
-5 -14 -30 3.448 4.442 1.991 91.374 o
-5 -14 -29 18.427 17.644 2.063 81.322 o
-5 -14 -28 16.994 26.497 3.216 34.431 o
-5 -14 -27 3.494 4.728 2.216 73.904 o
-5 -14 -26 9.678 12.927 2.032 85.948 o
-5 -14 -25 14.036 15.449 1.971 89.945 o
-5 -14 -24 11.763 13.019 1.940 93.517 o
-5 -14 -23 10.911 11.120 1.920 95.876 o
-5 -14 -22 18.565 17.869 2.206 71.569 o
-5 -14 -20 6.492 6.167 1.613 136.891 o
-5 -14 -19 59.643 65.635 2.655 43.272 o
-5 -14 -18 4.226 3.186 1.052 319.131 o
-5 -14 -17 40.386 46.581 4.135 20.444 o
-5 -14 -15 20.686 26.946 2.757 46.136 o
-5 -14 -14 17.549 17.134 1.583 133.703 o
-5 -14 -13 29.975 30.163 2.267 65.105 o
-5 -14 -12 21.489 22.668 1.603 126.951 o
-5 -14 -11 6.368 5.749 1.011 336.003 o
-5 -14 -10 18.643 19.564 1.195 217.082 o
-5 -14 -9 46.258 42.456 2.920 38.947 o
-5 -14 -8 41.854 49.471 1.450 124.009 o
-5 -14 -6 38.803 44.335 2.032 75.085 o
-5 -14 -5 28.352 31.684 2.788 44.406 o
-5 -14 -4 33.013 33.032 1.869 90.525 o
-5 -14 -3 59.999 66.544 2.379 51.628 o
-5 -14 -2 10.315 11.691 1.419 170.778 o
-5 -14 -1 76.696 80.839 3.717 23.049 o
-5 -13 -35 8.796 10.681 2.216 72.896 o
-5 -13 -34 3.566 5.596 1.920 98.095 o
-5 -13 -33 17.730 18.931 1.818 103.137 o
-5 -13 -32 3.884 4.003 1.930 97.165 o
-5 -13 -31 25.828 29.029 1.787 101.473 o
-5 -13 -30 3.980 7.290 2.114 80.908 o
-5 -13 -28 5.203 9.639 2.114 80.565 o
-5 -13 -27 24.365 26.630 3.625 27.069 o
-5 -13 -26 30.218 35.636 2.073 75.856 o
-5 -13 -23 13.916 12.978 2.001 87.627 o
-5 -13 -22 26.307 27.099 2.318 63.316 o
-5 -13 -21 51.605 42.375 2.828 40.785 o
-5 -13 -20 9.619 9.057 1.562 143.479 o
-5 -13 -19 2.453 2.767 1.205 247.596 o
-5 -13 -17 74.755 75.754 3.809 22.258 o
-5 -13 -16 28.754 32.368 2.093 75.266 o
-5 -13 -15 37.158 35.901 2.338 59.888 o
-5 -13 -14 15.475 16.072 1.031 288.990 o
-5 -13 -12 68.778 78.633 2.971 34.400 o
-5 -13 -11 130.936 136.722 3.809 18.688 o
-5 -13 -10 17.057 19.237 1.858 99.109 o
-5 -13 -9 6.069 7.035 1.184 248.415 o
-5 -13 -8 68.711 82.748 4.942 13.918 o
-5 -13 -7 106.001 115.167 2.736 32.986 o
-5 -13 -6 42.856 44.294 2.736 44.043 o
-5 -13 -5 33.922 34.135 2.675 47.327 o
-5 -13 -4 42.350 49.675 2.400 55.286 o
-5 -13 -3 6.762 8.107 1.389 182.154 o
-5 -13 -2 21.884 22.882 1.644 121.110 o
-5 -13 -1 107.439 116.954 2.971 29.221 o
-5 -12 -39 18.025 22.872 5.146 13.674 o
-5 -12 -37 49.598 50.023 2.808 41.142 o
-5 -12 -36 49.433 53.045 3.461 28.104 o
-5 -12 -35 32.727 35.319 2.900 40.772 o
-5 -12 -34 22.776 20.789 3.564 28.108 o
-5 -12 -33 2.091 5.626 2.042 87.021 o
-5 -12 -31 5.381 5.259 1.981 91.893 o
-5 -12 -30 23.966 27.130 2.542 53.502 o
-5 -12 -28 22.668 22.984 1.899 92.949 o
-5 -12 -27 17.599 22.423 2.052 81.753 o
-5 -12 -26 30.384 32.756 3.543 28.010 o
-5 -12 -25 8.465 11.385 2.073 83.036 o
-5 -12 -24 4.439 5.279 1.103 288.991 o
-5 -12 -23 23.203 25.792 2.267 66.604 o
-5 -12 -22 10.266 12.416 2.175 75.259 o
-5 -12 -20 19.777 19.880 1.624 125.748 o
-5 -12 -19 214.425 228.670 7.209 5.680 o
-5 -12 -18 12.076 12.427 1.440 164.709 o
-5 -12 -17 86.459 90.927 3.952 20.189 o
-5 -12 -16 119.651 122.121 2.624 32.776 o
-5 -12 -15 71.536 76.734 3.073 32.371 o
-5 -12 -14 96.585 101.658 4.391 16.408 o
-5 -12 -13 33.877 36.953 1.389 144.967 o
-5 -12 -12 9.199 10.558 1.215 230.298 o
-5 -12 -10 11.226 11.620 0.990 327.501 o
-5 -12 -9 5.711 7.842 1.113 279.511 o
-5 -12 -8 8.399 7.301 1.430 171.429 o
-5 -12 -7 13.213 14.571 1.583 136.740 o
-5 -12 -6 20.223 19.911 2.103 77.780 o
-5 -12 -5 3.254 3.747 1.348 197.558 o
-5 -12 -4 21.561 21.473 1.399 161.730 o
-5 -12 -3 68.689 74.436 2.491 45.992 o
-5 -12 -2 67.302 73.640 1.593 86.341 o
-5 -12 -1 156.913 171.224 5.596 9.506 o
-5 -11 -40 31.865 35.503 2.594 50.268 o
-5 -11 -39 36.336 42.599 3.145 34.594 o
-5 -11 -37 13.206 13.223 2.114 78.995 o
-5 -11 -36 50.620 51.115 2.736 42.897 o
-5 -11 -35 23.889 30.244 2.063 78.709 o
-5 -11 -34 16.894 18.798 2.001 86.310 o
-5 -11 -32 16.195 17.215 2.542 54.758 o
-5 -11 -31 17.221 20.187 3.809 24.801 o
-5 -11 -30 20.300 24.343 1.971 87.291 o
-5 -11 -29 4.778 4.707 2.052 85.826 o
-5 -11 -28 76.434 87.210 4.411 16.936 o
-5 -11 -27 11.787 12.253 1.838 103.851 o
-5 -11 -26 0.797 2.624 1.256 229.908 o
-5 -11 -25 44.886 51.013 3.206 32.659 o
-5 -11 -24 47.998 49.308 1.940 77.328 o
-5 -11 -23 8.923 10.109 1.144 258.469 o
-5 -11 -22 41.439 42.620 2.042 73.962 o
-5 -11 -21 197.902 210.025 2.951 18.839 o
-5 -11 -20 94.500 101.046 4.370 16.603 o
-5 -11 -19 138.567 150.609 3.135 23.503 o
-5 -11 -18 162.739 164.148 2.971 22.689 o
-5 -11 -17 5.249 6.372 1.777 113.716 o
-5 -11 -16 130.856 133.802 2.624 30.774 o
-5 -11 -15 17.440 18.298 1.654 123.056 o
-5 -11 -14 7.117 5.963 1.409 177.631 o
-5 -11 -13 12.787 12.079 1.164 242.504 o
-5 -11 -12 62.060 67.993 2.206 57.536 o
-5 -11 -11 6.649 7.719 1.450 167.837 o
-5 -11 -10 9.851 10.537 1.052 298.863 o
-5 -11 -9 73.580 78.153 1.971 62.914 o
-5 -11 -8 97.843 105.426 4.728 14.359 o
-5 -11 -7 50.410 50.584 2.696 44.095 o
-5 -11 -6 15.149 16.450 1.960 90.455 o
-5 -11 -5 3.476 4.431 1.501 159.593 o
-5 -11 -4 11.014 13.039 1.358 184.285 o
-5 -11 -3 101.492 104.722 3.094 28.544 o
-5 -11 -2 404.853 436.623 10.374 2.459 o
-5 -11 -1 182.558 200.682 3.523 16.727 o
-5 -10 -40 12.647 13.152 2.297 67.300 o
-5 -10 -39 35.587 38.974 2.134 70.424 o
-5 -10 -38 84.835 76.775 3.206 29.227 o
-5 -10 -37 13.568 16.051 1.930 93.654 o
-5 -10 -36 17.268 20.697 1.889 95.846 o
-5 -10 -35 13.431 13.519 2.001 87.673 o
-5 -10 -34 24.294 20.360 2.124 75.528 o
-5 -10 -33 94.209 96.819 2.808 34.067 o
-5 -10 -31 20.799 24.526 2.195 71.253 o
-5 -10 -30 29.770 31.204 2.073 76.503 o
-5 -10 -29 8.461 8.955 2.481 58.488 o
-5 -10 -28 16.026 17.889 1.450 157.638 o
-5 -10 -27 20.953 20.881 1.348 173.338 o
-5 -10 -26 38.101 38.341 1.960 80.909 o
-5 -10 -25 3.656 3.012 1.256 226.839 o
-5 -10 -24 15.326 13.774 1.327 187.565 o
-5 -10 -23 11.811 11.181 1.327 192.382 o
-5 -10 -22 132.300 136.181 3.329 22.584 o
-5 -10 -21 34.489 36.422 2.696 46.499 o
-5 -10 -20 145.945 163.556 2.930 24.388 o
-5 -10 -19 138.881 146.106 3.370 21.517 o
-5 -10 -18 85.102 88.313 1.409 83.017 o
-5 -10 -17 12.118 12.978 1.154 246.732 o
-5 -10 -16 113.824 114.289 3.196 25.946 o
-5 -10 -15 136.057 141.113 2.410 32.641 o
-5 -10 -14 4.454 5.963 1.399 182.057 o
-5 -10 -13 10.152 11.916 1.031 307.218 o
-5 -10 -12 37.464 39.914 1.348 146.495 o
-5 -10 -11 70.784 73.875 2.777 38.471 o
-5 -10 -10 12.139 11.732 1.082 277.791 o
-5 -10 -9 69.944 72.190 2.246 53.824 o
-5 -10 -8 22.888 24.087 1.521 137.866 o
-5 -10 -7 8.237 11.058 1.327 195.879 o
-5 -10 -6 27.273 29.387 1.236 186.478 o
-5 -10 -5 13.881 15.194 1.654 125.418 o
-5 -10 -4 375.804 391.164 8.618 3.351 o
-5 -10 -3 33.031 39.434 1.920 85.343 o
-5 -10 -2 12.682 13.693 1.358 182.470 o
-5 -10 -1 180.776 198.508 3.615 16.365 o
-5 -9 -41 9.000 8.975 3.043 39.076 o
-5 -9 -39 38.361 39.046 2.257 63.283 o
-5 -9 -38 25.552 28.488 1.950 86.935 o
-5 -9 -37 10.586 11.701 2.063 83.435 o
-5 -9 -36 6.682 8.700 1.899 99.173 o
-5 -9 -35 39.274 43.865 1.909 83.265 o
-5 -9 -34 9.532 12.539 2.114 79.670 o
-5 -9 -33 6.493 6.474 2.114 80.608 o
-5 -9 -32 6.166 6.280 1.950 94.505 o
-5 -9 -31 12.610 13.427 1.869 100.223 o
-5 -9 -29 52.704 54.311 1.470 111.531 o
-5 -9 -28 21.833 22.780 1.838 99.010 o
-5 -9 -27 6.951 8.179 1.654 129.816 o
-5 -9 -26 13.549 15.755 1.654 125.441 o
-5 -9 -25 20.703 19.737 1.634 123.891 o
-5 -9 -24 7.534 8.046 1.205 237.867 o
-5 -9 -23 73.780 73.436 2.022 61.394 o
-5 -9 -22 63.005 67.197 2.287 54.287 o
-5 -9 -21 58.948 61.040 3.073 33.932 o
-5 -9 -20 20.731 24.496 1.736 109.963 o
-5 -9 -19 81.776 85.709 1.848 64.237 o
-5 -9 -18 65.920 70.587 1.766 77.106 o
-5 -9 -17 123.907 131.362 2.185 38.830 o
-5 -9 -16 18.781 18.890 1.164 227.137 o
-5 -9 -15 22.047 22.678 1.276 187.802 o
-5 -9 -14 29.897 29.918 1.123 210.339 o
-5 -9 -13 27.703 28.100 1.154 207.441 o
-5 -9 -12 30.078 29.142 1.634 116.370 o
-5 -9 -11 52.022 53.321 1.695 92.247 o
-5 -9 -10 97.297 96.043 2.083 50.221 o
-5 -9 -9 41.640 41.384 1.756 94.957 o
-5 -9 -8 115.101 117.036 3.380 23.736 o
-5 -9 -7 34.838 35.268 1.430 138.542 o
-5 -9 -6 4.860 6.045 1.511 156.352 o
-5 -9 -5 13.441 13.560 1.481 155.030 o
-5 -9 -4 41.521 45.652 1.838 87.448 o
-5 -9 -3 78.457 81.094 1.511 83.219 o
-5 -9 -2 29.224 35.584 2.369 59.755 o
-5 -9 -1 180.549 188.797 3.645 16.424 o
-5 -8 -42 3.739 8.261 2.451 60.354 o
-5 -8 -40 14.130 13.682 2.502 56.862 o
-5 -8 -38 23.758 26.354 2.124 75.025 o
-5 -8 -36 43.332 49.389 2.420 54.345 o
-5 -8 -35 49.790 50.768 2.277 58.970 o
-5 -8 -33 20.680 18.675 2.216 70.534 o
-5 -8 -32 7.657 7.924 1.920 96.991 o
-5 -8 -31 31.886 32.429 1.889 89.324 o
-5 -8 -30 5.302 4.503 1.491 160.741 o
-5 -8 -29 10.815 11.804 1.327 193.050 o
-5 -8 -28 20.650 22.944 1.807 102.493 o
-5 -8 -27 34.311 33.981 1.358 151.028 o
-5 -8 -26 65.439 64.440 1.593 89.861 o
-5 -8 -25 117.589 116.015 1.766 50.889 o
-5 -8 -24 26.158 26.395 1.236 190.054 o
-5 -8 -23 41.033 41.701 1.256 156.520 o
-5 -8 -22 6.501 8.138 1.572 143.433 o
-5 -8 -21 25.415 26.824 1.889 92.395 o
-5 -8 -20 42.245 44.335 1.246 155.119 o
-5 -8 -19 12.378 16.021 1.307 194.842 o
-5 -8 -18 94.349 96.624 1.409 75.571 o
-5 -8 -17 58.984 61.653 1.317 118.852 o
-5 -8 -16 178.554 184.907 2.685 22.912 o
-5 -8 -15 31.188 33.348 1.144 199.762 o
-5 -8 -14 127.368 126.287 2.532 32.962 o
-5 -8 -13 31.973 30.418 1.103 211.577 o
-5 -8 -12 62.694 63.256 1.920 71.225 o
-5 -8 -11 29.618 29.356 1.246 180.999 o
-5 -8 -10 80.400 77.367 2.206 52.419 o
-5 -8 -9 213.613 210.730 4.095 12.820 o
-5 -8 -8 82.386 82.891 2.502 42.971 o
-5 -8 -7 4.482 4.176 1.256 225.368 o
-5 -8 -6 236.300 233.673 8.158 4.531 o
-5 -8 -5 45.208 44.907 2.154 66.392 o
-5 -8 -4 11.768 12.130 1.307 197.534 o
-5 -8 -2 203.096 203.450 3.768 14.615 o
-5 -8 -1 30.751 34.298 1.368 152.673 o
-5 -7 -44 13.575 14.448 2.216 71.969 o
-5 -7 -42 15.896 18.951 4.350 19.110 o
-5 -7 -41 5.887 8.832 2.338 65.996 o
-5 -7 -40 5.578 7.597 2.042 86.312 o
-5 -7 -39 7.764 7.331 2.277 69.418 o
-5 -7 -38 9.853 7.944 1.981 90.773 o
-5 -7 -37 24.984 26.150 1.899 91.743 o
-5 -7 -36 19.250 17.552 2.063 81.159 o
-5 -7 -33 6.244 9.915 1.920 97.083 o
-5 -7 -32 5.135 5.881 1.572 144.584 o
-5 -7 -31 62.423 64.226 1.818 76.857 o
-5 -7 -30 27.722 28.141 1.481 139.369 o
-5 -7 -29 3.077 3.686 1.715 122.916 o
-5 -7 -28 13.243 14.693 1.317 191.892 o
-5 -7 -27 32.852 32.297 1.338 156.976 o
-5 -7 -26 111.965 113.289 1.858 50.479 o
-5 -7 -25 23.144 24.291 1.266 187.933 o
-5 -7 -24 4.939 4.779 1.256 224.562 o
-5 -7 -23 15.337 17.062 1.572 136.561 o
-5 -7 -22 4.802 4.442 1.695 125.182 o
-5 -7 -21 17.734 18.430 1.695 117.486 o
-5 -7 -20 22.555 21.014 1.266 190.748 o
-5 -7 -19 68.879 69.740 1.991 64.698 o
-5 -7 -18 84.838 85.107 1.378 85.803 o
-5 -7 -16 74.658 74.273 1.777 72.245 o
-5 -7 -15 83.588 87.751 2.614 39.770 o
-5 -7 -14 16.203 19.033 1.276 197.123 o
-5 -7 -13 6.003 7.137 1.072 300.087 o
-5 -7 -12 55.986 57.221 1.164 141.917 o
-5 -7 -11 94.921 93.827 1.869 57.892 o
-5 -7 -10 16.906 16.664 1.031 284.710 o
-5 -7 -9 41.659 42.865 1.705 99.147 o
-5 -7 -8 22.738 22.464 1.225 200.157 o
-5 -7 -7 29.902 29.162 1.236 183.042 o
-5 -7 -6 86.685 84.790 2.134 52.487 o
-5 -7 -5 42.059 45.315 1.389 133.482 o
-5 -7 -4 17.726 16.113 1.501 147.485 o
-5 -7 -3 85.762 88.068 2.308 47.124 o
-5 -7 -2 16.595 16.776 1.654 123.811 o
-5 -7 -1 19.392 22.658 1.317 181.052 o
-5 -6 -45 20.558 23.424 2.206 70.771 o
-5 -6 -44 5.302 7.709 2.236 72.203 o
-5 -6 -43 10.372 12.416 2.165 75.936 o
-5 -6 -42 5.677 5.738 2.471 59.318 o
-5 -6 -40 28.456 32.052 1.981 83.217 o
-5 -6 -38 5.850 7.495 2.083 82.978 o
-5 -6 -37 10.189 10.486 1.909 97.120 o
-5 -6 -36 1.664 4.207 2.022 88.950 o
-5 -6 -35 22.542 26.385 1.981 85.608 o
-5 -6 -34 39.274 40.394 3.043 36.673 o
-5 -6 -33 34.545 32.093 2.563 51.272 o
-5 -6 -32 9.484 8.485 1.460 163.514 o
-5 -6 -31 12.971 12.539 1.481 155.685 o
-5 -6 -30 58.074 54.474 2.052 67.109 o
-5 -6 -29 53.632 54.577 2.267 58.257 o
-5 -6 -28 54.534 55.210 1.419 114.955 o
-5 -6 -27 18.491 20.646 1.307 185.624 o
-5 -6 -26 37.567 38.229 1.338 148.892 o
-5 -6 -25 38.247 37.412 1.307 153.666 o
-5 -6 -24 67.777 66.850 1.501 94.366 o
-5 -6 -22 84.496 88.609 1.613 73.024 o
-5 -6 -20 32.722 32.542 1.236 176.932 o
-5 -6 -19 47.260 45.591 1.246 148.295 o
-5 -6 -18 20.746 21.136 1.419 158.553 o
-5 -6 -17 47.629 46.908 1.327 135.618 o
-5 -6 -16 148.869 146.392 2.502 29.523 o
-5 -6 -15 38.703 38.525 1.164 178.887 o
-5 -6 -13 133.744 129.871 1.726 45.614 o
-5 -6 -12 76.167 78.603 1.215 104.917 o
-5 -6 -11 74.580 74.794 1.184 110.352 o
-5 -6 -10 184.455 183.794 2.338 25.166 o
-5 -6 -9 16.928 15.908 1.317 187.375 o
-5 -6 -8 111.822 110.930 1.327 66.458 o
-5 -6 -7 36.940 38.137 1.256 163.783 o
-5 -6 -6 30.112 30.306 1.715 106.765 o
-5 -6 -5 93.816 92.367 1.920 56.706 o
-5 -6 -4 130.547 131.300 2.063 39.821 o
-5 -6 -3 32.294 32.562 2.451 55.937 o
-5 -6 -1 7.237 8.189 1.307 204.087 o
-5 -5 -46 8.088 6.984 2.308 67.600 o
-5 -5 -45 11.214 11.109 2.226 71.895 o
-5 -5 -43 27.677 27.610 2.430 57.755 o
-5 -5 -42 10.099 11.467 2.430 60.664 o
-5 -5 -40 7.363 8.312 1.991 90.318 o
-5 -5 -39 51.839 54.526 2.022 70.498 o
-5 -5 -38 27.944 30.888 1.930 87.513 o
-5 -5 -36 40.865 44.846 3.849 23.444 o
-5 -5 -34 43.543 48.950 2.859 40.426 o
-5 -5 -33 28.744 28.069 1.552 128.096 o
-5 -5 -32 20.800 22.351 1.470 148.527 o
-5 -5 -31 35.158 34.839 1.552 121.634 o
-5 -5 -30 12.441 14.591 1.460 159.420 o
-5 -5 -29 57.042 56.772 2.083 65.554 o
-5 -5 -28 12.116 11.457 1.440 165.034 o
-5 -5 -27 14.109 14.918 1.521 146.549 o
-5 -5 -26 30.531 30.081 1.327 162.560 o
-5 -5 -25 111.719 112.543 2.012 46.805 o
-5 -5 -24 57.410 56.608 1.950 72.417 o
-5 -5 -23 44.094 44.162 1.450 124.342 o
-5 -5 -21 100.177 100.668 1.818 56.903 o
-5 -5 -20 152.615 153.437 2.083 33.772 o
-5 -5 -19 38.597 39.169 1.236 164.765 o
-5 -5 -18 90.317 88.160 1.583 71.894 o
-5 -5 -17 11.106 9.465 1.256 214.937 o
-5 -5 -16 15.437 17.266 1.133 245.027 o
-5 -5 -15 9.153 9.792 1.184 242.093 o
-5 -5 -14 15.310 16.296 1.103 258.018 o
-5 -5 -13 61.248 59.325 1.287 120.965 o
-5 -5 -12 3.991 5.606 1.205 243.995 o
-5 -5 -11 184.234 181.343 1.705 30.765 o
-5 -5 -10 113.167 107.734 1.440 63.011 o
-5 -5 -9 131.304 130.524 1.869 43.343 o
-5 -5 -8 28.303 29.264 1.236 185.154 o
-5 -5 -7 49.080 46.479 1.389 126.639 o
-5 -5 -6 14.892 15.091 1.797 106.956 o
-5 -5 -5 13.094 10.670 1.307 196.911 o
-5 -5 -4 53.138 49.175 1.368 124.243 o
-5 -5 -3 56.792 60.050 1.389 114.259 o
-5 -5 -2 71.323 69.719 2.512 45.367 o
-5 -5 -1 102.760 96.635 3.890 20.012 o
-5 -4 -46 8.277 10.047 2.277 69.204 o
-5 -4 -45 6.396 9.843 2.226 72.598 o
-5 -4 -43 30.749 31.122 2.144 71.766 o
-5 -4 -42 26.336 29.866 2.134 73.466 o
-5 -4 -41 37.091 41.782 2.012 77.234 o
-5 -4 -40 6.655 5.402 2.063 84.641 o
-5 -4 -39 14.052 20.003 1.920 93.965 o
-5 -4 -38 17.674 17.756 1.899 95.187 o
-5 -4 -37 7.378 8.649 1.818 107.886 o
-5 -4 -36 105.924 106.049 3.502 23.308 o
-5 -4 -35 13.366 14.806 2.195 73.272 o
-5 -4 -34 10.765 10.609 1.777 111.416 o
-5 -4 -33 51.229 47.644 1.562 105.827 o
-5 -4 -32 49.942 48.287 1.818 85.082 o
-5 -4 -30 75.064 73.732 1.950 64.019 o
-5 -4 -29 55.961 54.444 1.521 104.350 o
-5 -4 -28 3.851 3.860 1.501 159.548 o
-5 -4 -27 32.711 32.940 1.358 153.170 o
-5 -4 -26 84.313 83.106 1.777 66.838 o
-5 -4 -25 30.298 30.112 1.307 166.789 o
-5 -4 -24 50.833 53.147 1.491 111.262 o
-5 -4 -23 8.175 9.128 1.481 159.850 o
-5 -4 -22 176.896 179.097 3.962 15.125 o
-5 -4 -21 23.160 22.566 1.256 191.552 o
-5 -4 -20 188.528 191.840 1.705 29.354 o
-5 -4 -19 71.324 73.313 1.430 95.117 o
-5 -4 -18 10.748 9.792 1.215 228.746 o
-5 -4 -17 5.859 5.953 1.317 203.393 o
-5 -4 -16 135.625 132.822 1.378 51.580 o
-5 -4 -15 57.352 55.281 1.307 124.433 o
-5 -4 -14 41.079 41.670 1.297 149.802 o
-5 -4 -13 4.729 2.828 1.215 240.820 o
-5 -4 -12 18.065 20.166 1.082 256.506 o
-5 -4 -11 101.630 98.044 1.338 74.359 o
-5 -4 -10 24.172 22.974 1.062 247.847 o
-5 -4 -9 129.594 126.113 1.746 46.741 o
-5 -4 -8 73.667 70.516 1.399 96.650 o
-5 -4 -7 14.344 13.774 1.103 262.399 o
-5 -4 -6 2.580 3.461 1.236 235.160 o
-5 -4 -5 5.500 7.678 1.542 149.626 o
-5 -4 -4 338.411 328.225 1.991 11.673 o
-5 -4 -3 66.861 66.452 1.419 101.349 o
-5 -4 -2 4.188 4.013 1.338 199.659 o
-5 -4 -1 187.740 183.784 1.950 27.995 o
-5 -3 -46 10.010 11.365 2.369 63.788 o
-5 -3 -45 51.063 51.861 2.389 54.071 o
-5 -3 -44 10.697 11.160 2.348 64.815 o
-5 -3 -41 31.695 32.276 1.981 82.264 o
-5 -3 -40 15.848 17.379 1.940 91.977 o
-5 -3 -39 10.920 10.997 1.920 95.888 o
-5 -3 -38 3.553 4.962 2.083 83.508 o
-5 -3 -37 40.718 39.209 1.807 91.500 o
-5 -3 -36 48.868 51.115 2.798 41.426 o
-5 -3 -34 69.637 69.842 1.746 76.857 o
-5 -3 -33 11.632 11.344 1.501 152.963 o
-5 -3 -32 6.775 6.372 1.491 159.387 o
-5 -3 -30 8.043 9.149 1.532 149.850 o
-5 -3 -29 20.221 18.921 1.389 166.182 o
-5 -3 -28 13.239 12.386 1.368 180.057 o
-5 -3 -27 66.274 64.838 2.001 65.736 o
-5 -3 -26 21.378 22.678 1.317 178.855 o
-5 -3 -25 6.437 7.005 1.358 190.845 o
-5 -3 -24 65.208 65.706 1.521 94.810 o
-5 -3 -23 25.689 25.721 1.470 143.507 o
-5 -3 -22 58.021 57.497 1.521 101.989 o
-5 -3 -21 83.602 82.135 1.378 87.507 o
-5 -3 -20 179.014 174.778 2.400 25.679 o
-5 -3 -19 40.550 40.547 1.195 168.744 o
-5 -3 -18 244.278 239.340 1.542 21.057 o
-5 -3 -17 55.327 54.423 1.174 143.145 o
-5 -3 -16 17.434 16.980 1.215 214.498 o
-5 -3 -15 144.408 141.062 1.419 46.878 o
-5 -3 -14 55.253 52.228 1.184 143.243 o
-5 -3 -13 5.849 6.637 1.093 290.343 o
-5 -3 -12 45.958 46.408 1.654 100.676 o
-5 -3 -11 100.817 103.507 1.664 61.293 o
-5 -3 -10 5.199 5.136 1.072 303.691 o
-5 -3 -9 11.726 10.711 0.970 339.537 o
-5 -3 -8 4.566 6.004 1.031 327.469 o
-5 -3 -7 118.362 112.482 1.695 53.006 o
-5 -3 -6 100.507 96.614 1.521 67.988 o
-5 -3 -5 228.975 220.859 4.197 11.878 o
-5 -3 -4 35.283 33.634 1.491 130.031 o
-5 -3 -3 90.122 88.211 1.746 65.015 o
-5 -3 -2 428.113 412.617 2.134 7.763 o
-5 -3 -1 204.313 191.554 4.748 11.061 o
-5 -2 -47 11.879 10.650 2.522 56.294 o
-5 -2 -46 28.392 29.315 2.451 56.661 o
-5 -2 -45 29.031 30.336 2.420 57.846 o
-5 -2 -44 14.165 16.388 2.389 62.017 o
-5 -2 -41 48.934 47.061 2.022 72.431 o
-5 -2 -40 24.164 26.528 2.063 79.077 o
-5 -2 -39 17.451 21.320 2.022 84.258 o
-5 -2 -38 12.291 10.282 1.807 107.399 o
-5 -2 -37 6.888 5.259 2.052 85.446 o
-5 -2 -35 1.755 4.023 1.644 134.109 o
-5 -2 -34 75.211 73.599 2.103 57.724 o
-5 -2 -33 10.432 9.598 1.501 154.230 o
-5 -2 -32 14.177 15.633 1.470 155.803 o
-5 -2 -31 16.613 16.919 1.532 142.602 o
-5 -2 -30 22.784 22.780 1.430 154.196 o
-5 -2 -29 82.076 79.011 2.400 46.040 o
-5 -2 -28 150.075 146.514 2.777 26.302 o
-5 -2 -27 72.275 70.556 1.552 87.104 o
-5 -2 -26 100.209 99.596 2.583 37.400 o
-5 -2 -25 31.615 30.724 1.481 135.397 o
-5 -2 -24 56.981 55.669 1.695 89.210 o
-5 -2 -23 68.295 66.666 2.144 58.696 o
-5 -2 -22 9.840 12.488 1.430 168.547 o
-5 -2 -21 15.633 16.000 1.358 178.634 o
-5 -2 -20 63.893 65.420 1.266 117.610 o
-5 -2 -19 8.436 9.200 1.164 251.587 o
-5 -2 -18 34.274 33.900 1.164 189.382 o
-5 -2 -17 16.769 17.144 1.164 231.906 o
-5 -2 -16 162.011 157.225 1.511 39.097 o
-5 -2 -15 57.253 57.262 1.215 134.080 o
-5 -2 -14 30.116 30.898 1.195 190.978 o
-5 -2 -13 212.100 205.002 3.492 15.455 o
-5 -2 -12 262.381 255.198 3.145 13.584 o
-5 -2 -11 12.680 11.987 1.215 224.644 o
-5 -2 -10 346.979 345.114 3.676 8.575 o
-5 -2 -9 480.101 465.764 4.176 5.178 o
-5 -2 -8 78.550 75.652 1.266 100.519 o
-5 -2 -7 451.261 437.868 5.320 4.841 o
-5 -2 -6 282.381 268.308 4.156 10.014 o
-5 -2 -5 157.962 146.943 1.634 39.470 o
-5 -2 -4 89.908 87.598 1.511 75.504 o
-5 -2 -3 267.001 256.127 1.838 17.560 o
-5 -2 -2 105.687 100.004 2.267 43.300 o
-5 -2 -1 192.353 183.242 1.909 27.773 o
-5 -1 -47 6.602 5.054 2.389 63.348 o
-5 -1 -46 18.774 20.667 2.369 62.239 o
-5 -1 -44 14.010 13.131 2.114 78.863 o
-5 -1 -43 58.310 56.731 3.186 32.036 o
-5 -1 -42 17.321 17.399 2.318 65.296 o
-5 -1 -40 18.783 20.299 2.359 62.776 o
-5 -1 -38 59.351 59.100 2.430 50.617 o
-5 -1 -36 23.972 25.547 2.154 73.099 o
-5 -1 -35 14.718 14.019 1.552 141.131 o
-5 -1 -34 73.786 71.629 1.766 73.651 o
-5 -1 -33 21.756 20.616 1.501 143.173 o
-5 -1 -32 13.355 14.193 1.481 154.875 o
-5 -1 -31 242.760 233.919 3.860 12.370 o
-5 -1 -30 35.540 37.259 2.042 76.284 o
-5 -1 -29 200.776 195.710 3.625 15.517 o
-5 -1 -28 36.037 36.575 1.409 139.987 o
-5 -1 -27 54.120 52.820 1.583 100.570 o
-5 -1 -26 156.813 152.008 2.451 28.862 o
-5 -1 -25 222.591 217.387 3.533 14.577 o
-5 -1 -24 43.182 44.039 1.521 116.652 o
-5 -1 -23 10.497 13.039 1.603 135.202 o
-5 -1 -22 68.529 65.349 1.532 92.157 o
-5 -1 -21 46.292 45.009 1.766 91.212 o
-5 -1 -20 9.023 8.495 1.184 243.217 o
-5 -1 -19 9.350 8.843 1.246 220.712 o
-5 -1 -18 127.109 122.233 2.032 41.966 o
-5 -1 -17 98.895 97.727 1.440 71.699 o
-5 -1 -16 31.980 33.267 1.195 186.418 o
-5 -1 -15 153.502 150.691 1.440 42.828 o
-5 -1 -14 459.575 447.211 5.483 4.625 o
-5 -1 -13 240.722 238.217 1.654 20.999 o
-5 -1 -12 187.463 186.040 2.154 26.211 o
-5 -1 -11 925.178 918.857 8.791 1.357 o
-5 -1 -10 5.776 7.862 1.093 289.332 o
-5 -1 -9 322.379 307.906 1.552 13.469 o
-5 -1 -8 100.312 95.287 1.960 53.175 o
-5 -1 -7 1214.700 1190.800 10.895 0.824 o
-5 -1 -6 227.258 215.815 1.960 21.867 o
-5 -1 -5 191.270 184.110 1.715 29.432 o
-5 -1 -4 230.369 226.618 1.797 21.875 o
-5 -1 -3 183.508 174.410 2.696 22.858 o
-5 -1 -2 204.840 190.604 4.922 10.526 o
-5 -1 -1 69.916 64.614 2.788 38.833 o
-4 -21 -7 7.196 6.892 2.042 86.099 o
-4 -21 -2 8.195 6.147 2.798 46.241 o
-4 -20 -20 16.437 18.972 2.471 57.747 o
-4 -20 -14 11.357 14.070 6.974 7.499 o
-4 -20 -11 13.324 15.112 2.328 65.393 o
-4 -20 -10 10.764 11.834 1.971 91.087 o
-4 -20 -9 11.381 7.025 2.869 43.820 o
-4 -20 -7 18.184 15.388 2.879 42.938 o
-4 -20 -6 6.933 6.566 2.982 40.808 o
-4 -20 -5 8.811 11.691 2.379 63.359 o
-4 -20 -4 17.794 14.785 2.389 61.694 o
-4 -20 -1 8.499 6.954 1.205 237.311 o
-4 -19 -23 13.045 14.765 2.604 52.642 o
-4 -19 -20 2.653 5.330 2.348 65.892 o
-4 -19 -18 12.660 12.672 1.766 111.680 o
-4 -19 -14 15.180 11.916 2.052 83.344 o
-4 -19 -13 13.768 12.181 1.879 99.038 o
-4 -19 -12 8.594 4.125 1.593 139.848 o
-4 -19 -11 6.676 5.279 1.164 257.177 o
-4 -19 -9 50.727 57.497 4.258 19.014 o
-4 -19 -7 6.394 4.421 1.981 91.784 o
-4 -19 -6 6.545 4.819 1.930 96.553 o
-4 -19 -5 13.472 14.438 2.287 67.697 o
-4 -19 -1 6.405 7.536 1.215 235.867 o
-4 -18 -28 1.746 5.922 2.379 64.267 o
-4 -18 -27 30.430 34.992 2.736 45.655 o
-4 -18 -26 8.857 10.109 3.737 25.994 o
-4 -18 -24 14.317 14.285 3.513 29.223 o
-4 -18 -22 16.318 22.229 4.860 15.326 o
-4 -18 -21 6.528 9.935 2.440 60.556 o
-4 -18 -19 7.754 5.861 2.338 65.958 o
-4 -18 -18 8.288 8.506 1.460 164.285 o
-4 -18 -16 7.605 8.107 1.552 146.569 o
-4 -18 -10 23.015 17.542 3.410 30.665 o
-4 -18 -9 49.779 59.682 2.124 65.051 o
-4 -18 -7 11.192 13.693 4.309 19.549 o
-4 -18 -6 24.355 20.268 3.890 23.651 o
-4 -18 -5 7.014 5.820 1.552 147.432 o
-4 -18 -3 6.990 3.584 1.317 203.442 o
-4 -18 -2 3.241 3.227 1.521 155.817 o
-4 -18 -1 5.225 6.035 1.276 216.728 o
-4 -17 -29 26.450 26.814 2.808 44.128 o
-4 -17 -28 18.479 15.735 2.594 52.559 o
-4 -17 -27 5.616 9.282 2.246 71.430 o
-4 -17 -26 3.334 4.962 2.338 66.421 o
-4 -17 -25 24.941 32.389 3.084 36.832 o
-4 -17 -22 16.167 15.551 2.757 46.855 o
-4 -17 -21 7.904 6.902 2.073 83.503 o
-4 -17 -20 8.976 5.912 2.042 85.877 o
-4 -17 -18 28.476 30.050 2.052 78.338 o
-4 -17 -17 4.262 5.442 1.246 228.520 o
-4 -17 -12 9.720 10.762 1.869 101.354 o
-4 -17 -11 18.652 16.368 2.767 46.328 o
-4 -17 -10 61.210 61.346 8.883 4.555 o
-4 -17 -9 57.730 64.389 4.197 19.297 o
-4 -17 -8 13.935 9.220 1.552 142.923 o
-4 -17 -7 13.657 10.752 2.471 58.424 o
-4 -17 -6 6.453 8.955 2.430 61.107 o
-4 -17 -5 1.003 3.043 1.236 237.067 o
-4 -17 -4 3.587 3.298 0.888 443.401 o
-4 -17 -3 12.576 10.058 1.246 216.037 o
-4 -17 -2 60.745 70.863 5.963 9.872 o
-4 -17 -1 6.803 7.944 1.307 204.625 o
-4 -16 -33 15.128 14.356 4.615 17.023 o
-4 -16 -32 9.949 11.681 2.869 43.776 o
-4 -16 -30 2.699 5.167 2.379 64.220 o
-4 -16 -29 6.327 6.310 2.287 69.021 o
-4 -16 -28 9.884 6.290 2.257 70.470 o
-4 -16 -27 7.670 6.361 1.726 119.629 o
-4 -16 -26 13.075 11.518 2.032 85.424 o
-4 -16 -25 4.673 5.422 1.460 167.490 o
-4 -16 -24 6.246 8.567 1.654 130.014 o
-4 -16 -23 7.860 7.668 1.338 194.940 o
-4 -16 -20 18.953 21.769 2.267 67.580 o
-4 -16 -19 22.761 25.374 3.553 28.201 o
-4 -16 -18 30.096 31.051 2.012 80.660 o
-4 -16 -17 5.899 7.178 1.879 101.653 o
-4 -16 -16 10.928 10.384 2.318 66.517 o
-4 -16 -15 10.790 11.334 1.460 161.689 o
-4 -16 -14 21.241 20.074 2.042 81.972 o
-4 -16 -13 27.938 31.367 3.431 29.912 o
-4 -16 -12 9.415 8.342 1.470 161.445 o
-4 -16 -11 10.137 8.312 3.870 24.249 o
-4 -16 -10 33.862 36.953 1.940 83.931 o
-4 -16 -9 10.875 14.162 1.807 107.238 o
-4 -16 -8 5.306 6.004 1.644 132.453 o
-4 -16 -7 6.608 8.414 1.491 158.894 o
-4 -16 -6 19.880 14.979 1.726 113.490 o
-4 -16 -5 23.537 18.298 4.534 17.534 o
-4 -16 -4 34.548 35.503 6.821 7.764 o
-4 -16 -2 86.454 86.934 5.095 12.880 o
-4 -16 -1 5.243 5.718 1.430 174.097 o
-4 -15 -34 7.865 9.516 1.726 119.036 o
-4 -15 -33 16.341 10.486 2.440 59.608 o
-4 -15 -31 9.778 7.893 1.838 105.023 o
-4 -15 -30 3.333 4.258 2.063 85.238 o
-4 -15 -28 12.266 9.057 2.185 74.530 o
-4 -15 -27 8.006 11.477 1.818 107.318 o
-4 -15 -26 4.386 4.554 1.675 128.325 o
-4 -15 -25 23.302 24.271 1.797 102.329 o
-4 -15 -22 15.136 18.124 1.562 138.024 o
-4 -15 -21 42.586 45.989 3.553 27.189 o
-4 -15 -20 19.210 18.900 3.104 36.967 o
-4 -15 -19 3.106 4.380 1.981 92.373 o
-4 -15 -18 6.375 4.258 2.012 89.069 o
-4 -15 -17 36.870 45.857 4.043 21.428 o
-4 -15 -16 13.707 13.366 2.093 80.385 o
-4 -15 -15 44.533 52.657 2.308 58.473 o
-4 -15 -14 23.142 23.117 1.634 121.745 o
-4 -15 -13 4.539 4.513 1.368 190.564 o
-4 -15 -12 9.715 12.386 2.655 50.998 o
-4 -15 -11 19.453 22.311 2.624 51.018 o
-4 -15 -10 24.413 20.238 2.624 50.669 o
-4 -15 -8 10.110 8.751 1.062 295.067 o
-4 -15 -7 12.100 11.559 2.042 84.787 o
-4 -15 -6 11.712 12.222 2.400 61.989 o
-4 -15 -5 5.291 5.024 0.980 359.967 o
-4 -15 -4 45.280 52.014 2.287 59.282 o
-4 -15 -3 15.122 12.304 5.187 13.507 o
-4 -15 -2 14.697 14.826 1.654 125.132 o
-4 -15 -1 26.106 32.766 3.155 35.183 o
-4 -14 -37 32.466 36.840 4.309 19.115 o
-4 -14 -36 91.024 93.541 3.982 19.719 o
-4 -14 -35 13.312 13.458 1.777 110.109 o
-4 -14 -34 2.555 4.043 1.981 92.496 o
-4 -14 -31 12.207 15.194 1.736 115.166 o
-4 -14 -30 13.092 14.561 2.869 43.542 o
-4 -14 -29 56.135 58.069 3.022 35.275 o
-4 -14 -27 24.519 26.477 2.032 81.200 o
-4 -14 -25 16.304 19.268 1.583 133.802 o
-4 -14 -23 20.003 24.894 4.656 16.639 o
-4 -14 -22 29.457 35.401 2.400 58.342 o
-4 -14 -21 5.816 5.289 1.552 148.141 o
-4 -14 -20 82.722 92.346 4.248 17.886 o
-4 -14 -19 17.631 21.882 1.960 89.157 o
-4 -14 -18 204.510 245.038 19.186 0.962 o
-4 -14 -17 80.444 96.063 2.553 41.044 o
-4 -14 -16 60.845 59.039 8.332 5.169 o
-4 -14 -15 46.653 53.045 6.729 7.909 o
-4 -14 -13 72.036 80.635 4.166 18.976 o
-4 -14 -12 15.593 16.204 1.797 106.534 o
-4 -14 -11 21.459 21.310 1.399 161.894 o
-4 -14 -10 4.642 5.402 0.705 667.324 o
-4 -14 -9 8.411 7.076 0.858 443.290 o
-4 -14 -7 6.133 6.739 0.796 520.124 o
-4 -14 -6 13.165 14.326 1.287 200.566 o
-4 -14 -4 30.840 34.012 1.430 142.527 o
-4 -14 -3 4.114 5.013 1.521 154.948 o
-4 -14 -2 93.883 94.817 3.155 28.660 o
-4 -14 -1 57.294 63.460 3.574 25.952 o
-4 -13 -39 19.766 12.508 3.615 27.515 o
-4 -13 -37 12.359 13.774 2.144 76.924 o
-4 -13 -36 10.781 11.804 1.940 93.887 o
-4 -13 -35 31.147 29.652 2.073 76.358 o
-4 -13 -33 4.344 6.300 1.756 116.600 o
-4 -13 -32 35.733 34.318 3.002 38.044 o
-4 -13 -31 15.227 20.411 2.001 86.508 o
-4 -13 -30 17.168 17.767 1.624 127.629 o
-4 -13 -29 17.947 21.953 1.593 130.598 o
-4 -13 -28 13.099 12.733 1.552 142.411 o
-4 -13 -27 60.403 66.921 2.236 56.801 o
-4 -13 -25 3.868 5.259 1.491 161.317 o
-4 -13 -24 23.683 26.129 1.797 101.834 o
-4 -13 -23 61.401 75.825 5.197 12.797 o
-4 -13 -22 28.914 32.307 1.756 102.608 o
-4 -13 -21 43.766 48.787 6.617 8.192 o
-4 -13 -19 89.945 101.607 3.768 21.535 o
-4 -13 -18 57.882 64.307 2.726 41.661 o
-4 -13 -17 85.690 90.212 3.890 20.781 o
-4 -13 -16 14.515 11.936 1.552 141.839 o
-4 -13 -15 29.542 31.715 2.777 44.616 o
-4 -13 -14 73.967 89.344 11.793 2.591 o
-4 -13 -13 13.444 13.080 1.021 302.881 o
-4 -13 -12 21.478 22.311 1.818 101.261 o
-4 -13 -11 14.897 15.112 1.787 108.107 o
-4 -13 -10 9.000 10.272 1.093 280.835 o
-4 -13 -9 4.017 3.604 1.154 266.731 o
-4 -13 -8 14.381 12.641 1.205 225.222 o
-4 -13 -7 33.662 33.318 2.001 80.094 o
-4 -13 -6 40.026 39.822 1.215 166.190 o
-4 -13 -5 32.276 34.329 1.409 144.382 o
-4 -13 -4 30.519 34.370 1.123 205.226 o
-4 -13 -3 115.452 120.007 2.451 36.335 o
-4 -13 -1 124.427 140.684 2.012 41.029 o
-4 -12 -41 8.145 12.549 3.431 30.788 o
-4 -12 -40 30.022 31.122 4.227 19.927 o
-4 -12 -39 10.401 11.906 2.400 62.138 o
-4 -12 -38 15.052 17.246 2.195 72.822 o
-4 -12 -37 13.840 15.857 2.246 69.949 o
-4 -12 -34 52.631 48.021 5.698 10.916 o
-4 -12 -33 5.252 7.730 2.481 58.792 o
-4 -12 -30 14.311 18.512 1.766 110.078 o
-4 -12 -28 6.354 6.678 1.930 96.400 o
-4 -12 -26 14.288 17.072 1.675 121.979 o
-4 -12 -25 10.161 11.232 1.920 96.041 o
-4 -12 -24 5.582 8.087 1.613 136.870 o
-4 -12 -23 28.530 28.713 1.613 119.889 o
-4 -12 -22 13.987 16.450 1.695 119.497 o
-4 -12 -21 65.829 72.517 2.185 56.971 o
-4 -12 -20 48.294 51.952 2.400 54.133 o
-4 -12 -19 140.488 149.547 3.441 20.732 o
-4 -12 -18 27.891 27.416 2.430 57.740 o
-4 -12 -17 50.108 44.396 2.226 61.848 o
-4 -12 -16 146.855 158.706 5.606 9.688 o
-4 -12 -14 22.912 25.649 2.124 75.272 o
-4 -12 -13 5.552 6.310 2.001 89.931 o
-4 -12 -12 25.735 26.762 1.154 211.907 o
-4 -12 -11 13.388 13.386 0.847 413.615 o
-4 -12 -10 67.060 71.128 1.807 74.251 o
-4 -12 -9 37.103 37.147 1.869 88.317 o
-4 -12 -8 137.554 143.104 4.891 12.427 o
-4 -12 -6 1.629 3.104 1.103 295.670 o
-4 -12 -5 2.502 2.573 1.133 279.247 o
-4 -12 -4 70.275 73.497 2.594 43.022 o
-4 -12 -3 73.845 69.842 2.696 40.243 o
-4 -12 -2 71.487 74.447 1.726 76.211 o
-4 -12 -1 284.338 312.021 7.352 4.851 o
-4 -11 -41 14.662 15.704 2.124 77.797 o
-4 -11 -40 17.045 15.479 2.338 64.362 o
-4 -11 -39 29.644 33.573 2.481 54.946 o
-4 -11 -38 50.375 50.257 2.430 52.778 o
-4 -11 -37 23.942 25.588 1.960 86.975 o
-4 -11 -36 18.858 17.879 2.257 68.471 o
-4 -11 -34 9.616 6.872 2.491 58.008 o
-4 -11 -33 4.345 5.738 2.032 87.525 o
-4 -11 -32 24.276 26.140 1.695 112.775 o
-4 -11 -31 4.129 4.574 1.746 118.260 o
-4 -11 -30 35.354 38.587 1.664 107.492 o
-4 -11 -29 3.256 4.197 1.685 127.232 o
-4 -11 -28 5.442 7.423 1.899 99.594 o
-4 -11 -27 91.041 91.325 3.421 25.478 o
-4 -11 -26 38.276 41.752 1.746 97.306 o
-4 -11 -25 20.532 24.853 2.114 76.518 o
-4 -11 -23 26.211 27.508 1.685 112.723 o
-4 -11 -22 41.086 44.825 2.134 68.459 o
-4 -11 -21 18.096 18.175 1.062 266.800 o
-4 -11 -20 45.123 45.530 2.430 53.969 o
-4 -11 -19 34.039 40.955 2.195 67.119 o
-4 -11 -18 6.204 4.472 1.205 241.920 o
-4 -11 -17 8.055 9.608 1.205 236.129 o
-4 -11 -16 64.701 69.474 1.777 77.256 o
-4 -11 -15 27.771 28.845 2.226 67.828 o
-4 -11 -14 116.826 120.048 2.941 28.656 o
-4 -11 -13 4.093 4.687 0.899 429.245 o
-4 -11 -12 104.981 111.001 2.675 34.374 o
-4 -11 -11 206.535 219.736 5.024 9.932 o
-4 -11 -10 8.532 9.231 0.858 437.722 o
-4 -11 -9 38.787 39.220 1.409 136.344 o
-4 -11 -8 66.207 67.932 2.440 48.436 o
-4 -11 -7 324.498 349.760 4.666 7.492 o
-4 -11 -6 7.289 9.159 0.939 376.613 o
-4 -11 -5 23.124 25.282 1.368 164.651 o
-4 -11 -4 38.904 41.027 2.124 69.997 o
-4 -11 -3 49.128 51.942 1.266 139.611 o
-4 -11 -2 49.855 53.178 1.481 113.002 o
-4 -11 -1 25.475 26.701 1.491 139.978 o
-4 -10 -42 9.849 8.005 2.430 60.848 o
-4 -10 -41 16.701 19.206 2.103 78.541 o
-4 -10 -40 13.414 14.928 1.940 92.892 o
-4 -10 -39 8.920 10.364 2.032 86.331 o
-4 -10 -38 17.820 19.819 2.114 77.550 o
-4 -10 -35 6.034 8.945 2.246 71.401 o
-4 -10 -34 22.736 30.479 2.165 72.222 o
-4 -10 -33 8.075 7.301 1.899 99.015 o
-4 -10 -32 23.363 25.067 1.838 98.090 o
-4 -10 -31 9.585 10.395 1.664 126.805 o
-4 -10 -30 11.911 8.455 1.746 115.178 o
-4 -10 -28 19.131 21.136 1.756 108.955 o
-4 -10 -27 9.281 9.557 1.736 117.200 o
-4 -10 -26 69.883 77.765 3.022 33.382 o
-4 -10 -25 0.775 3.543 1.654 132.882 o
-4 -10 -24 51.734 56.353 2.032 69.707 o
-4 -10 -23 25.852 25.404 1.511 136.961 o
-4 -10 -22 47.414 51.248 1.960 75.924 o
-4 -10 -21 62.280 65.012 1.777 79.198 o
-4 -10 -20 46.074 48.246 2.328 57.722 o
-4 -10 -19 27.466 26.793 0.970 268.896 o
-4 -10 -18 37.413 39.260 1.685 104.150 o
-4 -10 -17 66.736 66.707 3.176 31.322 o
-4 -10 -16 38.738 44.304 1.562 114.948 o
-4 -10 -15 89.601 94.266 2.236 47.761 o
-4 -10 -14 41.864 40.537 1.338 143.256 o
-4 -10 -13 32.300 35.911 1.133 198.200 o
-4 -10 -12 39.645 42.252 1.685 102.236 o
-4 -10 -11 10.052 8.087 1.021 317.780 o
-4 -10 -10 108.465 113.534 1.266 69.453 o
-4 -10 -9 8.091 7.842 1.164 253.148 o
-4 -10 -8 83.449 79.287 4.237 18.120 o
-4 -10 -6 7.811 6.178 0.929 387.522 o
-4 -10 -5 234.808 242.138 2.788 16.509 o
-4 -10 -4 18.683 21.228 1.266 195.478 o
-4 -10 -3 17.787 17.665 1.297 190.673 o
-4 -10 -2 166.320 174.043 6.514 7.288 o
-4 -10 -1 60.288 62.755 1.685 86.576 o
-4 -9 -44 9.319 10.058 3.043 39.044 o
-4 -9 -43 21.677 18.624 2.624 50.985 o
-4 -9 -42 13.484 11.303 2.961 40.989 o
-4 -9 -38 30.330 32.552 1.991 81.865 o
-4 -9 -37 29.227 32.746 1.960 84.441 o
-4 -9 -35 22.439 26.558 2.083 78.034 o
-4 -9 -34 8.116 12.079 1.746 115.848 o
-4 -9 -32 11.066 8.230 1.695 122.287 o
-4 -9 -31 34.246 33.450 1.950 83.595 o
-4 -9 -30 24.863 27.487 1.766 104.271 o
-4 -9 -29 13.036 13.203 1.807 106.715 o
-4 -9 -28 36.424 41.252 1.787 94.599 o
-4 -9 -27 77.157 83.565 3.451 26.090 o
-4 -9 -26 32.942 35.493 1.715 104.202 o
-4 -9 -25 1.926 3.237 1.133 279.616 o
-4 -9 -24 10.476 11.599 1.123 263.121 o
-4 -9 -23 83.950 86.506 1.562 76.242 o
-4 -9 -22 161.042 162.351 2.624 26.050 o
-4 -9 -21 13.694 14.867 1.675 122.712 o
-4 -9 -20 46.827 50.155 1.389 127.008 o
-4 -9 -19 252.612 252.849 4.023 11.308 o
-4 -9 -18 23.827 26.814 1.593 125.860 o
-4 -9 -17 6.044 8.046 0.929 390.402 o
-4 -9 -16 88.721 92.489 1.562 72.550 o
-4 -9 -15 10.568 11.028 0.909 383.953 o
-4 -9 -14 42.297 45.479 1.072 185.915 o
-4 -9 -13 14.072 16.429 1.093 264.547 o
-4 -9 -12 38.723 40.373 0.980 219.390 o
-4 -9 -11 80.598 83.412 2.073 56.230 o
-4 -9 -10 4.518 5.626 0.909 416.858 o
-4 -9 -9 124.578 129.299 2.788 29.499 o
-4 -9 -8 73.292 74.385 0.990 128.276 o
-4 -9 -7 155.765 161.432 3.206 21.347 o
-4 -9 -6 23.720 24.057 0.858 337.114 o
-4 -9 -5 73.018 74.794 2.594 42.561 o
-4 -9 -4 279.596 291.997 6.800 5.518 o
-4 -9 -3 22.352 23.230 1.378 164.310 o
-4 -9 -2 162.354 168.131 6.872 6.700 o
-4 -9 -1 286.257 300.738 4.677 8.528 o
-4 -8 -45 23.037 23.056 2.400 60.052 o
-4 -8 -44 27.947 29.519 2.267 65.509 o
-4 -8 -43 6.493 7.852 2.226 72.707 o
-4 -8 -42 2.802 5.065 2.430 61.562 o
-4 -8 -41 12.520 12.130 2.297 67.379 o
-4 -8 -40 17.745 20.227 2.471 57.545 o
-4 -8 -39 5.002 6.351 2.308 67.952 o
-4 -8 -38 48.448 52.759 2.461 51.764 o
-4 -8 -37 73.122 78.664 2.216 53.523 o
-4 -8 -36 117.160 132.791 5.871 9.413 o
-4 -8 -35 36.432 41.323 2.052 74.855 o
-4 -8 -34 87.113 89.896 2.032 55.112 o
-4 -8 -32 9.255 9.108 1.756 114.663 o
-4 -8 -31 44.844 45.285 1.695 97.869 o
-4 -8 -30 101.829 90.580 5.044 12.858 o
-4 -8 -29 59.515 62.081 2.206 58.767 o
-4 -8 -28 6.923 11.099 1.644 130.807 o
-4 -8 -27 61.264 60.632 2.951 36.246 o
-4 -8 -26 20.735 22.760 1.164 220.673 o
-4 -8 -25 29.756 31.888 1.705 107.657 o
-4 -8 -24 37.620 39.066 1.960 80.946 o
-4 -8 -23 16.053 15.388 1.093 261.574 o
-4 -8 -22 66.682 69.882 1.828 73.530 o
-4 -8 -21 26.541 26.395 1.144 213.741 o
-4 -8 -20 94.565 97.084 2.032 52.267 o
-4 -8 -19 186.466 190.931 3.747 15.603 o
-4 -8 -18 340.191 342.285 6.310 5.372 o
-4 -8 -17 152.187 154.765 2.879 24.724 o
-4 -8 -16 54.220 57.231 2.001 70.505 o
-4 -8 -15 5.377 6.453 1.052 313.247 o
-4 -8 -14 138.796 139.898 2.481 31.387 o
-4 -8 -13 12.303 12.723 1.174 238.978 o
-4 -8 -12 164.312 165.762 1.593 36.733 o
-4 -8 -11 147.286 150.670 2.777 26.368 o
-4 -8 -10 25.130 25.598 1.001 265.078 o
-4 -8 -9 41.804 38.842 1.154 175.942 o
-4 -8 -8 9.912 9.588 0.837 448.761 o
-4 -8 -7 188.627 187.276 4.258 13.277 o
-4 -8 -6 47.906 49.032 1.011 184.366 o
-4 -8 -5 145.161 144.360 1.552 44.007 o
-4 -8 -4 117.158 119.578 2.083 43.235 o
-4 -8 -3 189.497 194.770 3.370 17.373 o
-4 -8 -2 195.269 205.196 4.146 13.267 o
-4 -8 -1 45.117 46.541 1.215 155.091 o
-4 -7 -46 6.760 5.095 2.512 57.368 o
-4 -7 -45 3.959 4.850 2.226 73.175 o
-4 -7 -43 18.815 14.979 3.073 37.794 o
-4 -7 -42 37.458 39.822 2.400 56.828 o
-4 -7 -41 6.953 9.486 2.073 83.448 o
-4 -7 -39 115.627 121.100 3.717 20.431 o
-4 -7 -38 4.021 6.167 2.032 87.543 o
-4 -7 -37 7.162 9.047 2.389 63.115 o
-4 -7 -36 30.692 33.747 2.757 45.056 o
-4 -7 -35 64.160 67.524 2.532 46.000 o
-4 -7 -34 48.545 52.310 1.818 84.832 o
-4 -7 -33 40.054 43.324 2.083 71.790 o
-4 -7 -32 115.908 121.763 2.154 41.771 o
-4 -7 -31 13.893 12.324 1.869 100.020 o
-4 -7 -30 8.416 12.090 1.705 121.149 o
-4 -7 -29 15.294 16.878 2.573 53.595 o
-4 -7 -28 9.427 9.149 1.644 130.174 o
-4 -7 -27 11.086 11.303 1.215 227.277 o
-4 -7 -26 41.986 41.517 1.460 125.815 o
-4 -7 -25 24.533 25.680 1.685 113.975 o
-4 -7 -24 52.171 51.830 1.521 107.764 o
-4 -7 -23 32.475 30.551 1.113 207.804 o
-4 -7 -22 47.322 49.379 1.195 153.623 o
-4 -7 -21 120.533 125.480 1.909 45.576 o
-4 -7 -20 131.668 137.212 1.950 41.027 o
-4 -7 -19 409.946 407.410 5.657 5.084 o
-4 -7 -18 89.171 92.847 2.502 41.195 o
-4 -7 -17 12.579 12.631 0.990 322.249 o
-4 -7 -16 89.791 90.896 1.266 86.818 o
-4 -7 -15 29.127 29.315 0.980 257.148 o
-4 -7 -14 66.175 68.800 1.195 120.541 o
-4 -7 -13 38.806 39.342 1.225 166.259 o
-4 -7 -12 86.389 84.096 1.603 73.673 o
-4 -7 -11 36.554 34.257 0.919 250.300 o
-4 -7 -10 116.379 113.748 1.869 48.995 o
-4 -7 -9 57.913 56.608 1.133 143.790 o
-4 -7 -8 2.780 2.767 0.868 468.169 o
-4 -7 -7 30.756 28.478 0.960 261.118 o
-4 -7 -4 71.360 71.608 1.899 67.902 o
-4 -7 -3 19.832 21.279 1.450 153.397 o
-4 -7 -2 27.270 28.641 1.144 210.520 o
-4 -7 -1 410.595 420.224 4.095 6.351 o
-4 -6 -47 5.539 9.557 2.379 63.778 o
-4 -6 -46 21.229 22.311 2.206 70.751 o
-4 -6 -45 1.245 6.331 2.154 78.307 o
-4 -6 -44 26.808 28.029 2.124 74.209 o
-4 -6 -43 17.596 15.010 2.297 66.538 o
-4 -6 -42 4.316 5.647 2.379 64.063 o
-4 -6 -41 15.878 17.573 2.440 59.287 o
-4 -6 -40 16.925 15.714 2.012 85.824 o
-4 -6 -39 13.157 14.019 1.971 90.312 o
-4 -6 -38 9.313 9.292 2.154 77.030 o
-4 -6 -37 36.463 36.146 3.809 24.168 o
-4 -6 -36 72.809 70.863 1.909 67.056 o
-4 -6 -35 11.158 12.130 1.766 112.277 o
-4 -6 -34 25.145 25.456 1.960 86.659 o
-4 -6 -33 25.761 29.213 1.869 93.703 o
-4 -6 -32 5.552 10.119 1.654 129.982 o
-4 -6 -31 56.950 55.567 1.818 80.769 o
-4 -6 -30 11.782 13.019 1.838 103.742 o
-4 -6 -28 84.300 84.310 1.450 82.449 o
-4 -6 -25 15.167 16.684 1.532 143.565 o
-4 -6 -24 54.891 52.892 1.521 105.579 o
-4 -6 -23 187.259 189.277 2.930 20.337 o
-4 -6 -22 126.990 126.991 1.981 42.495 o
-4 -6 -21 166.117 168.396 2.246 28.950 o
-4 -6 -20 23.606 25.762 1.236 193.992 o
-4 -6 -19 52.617 50.768 1.256 137.759 o
-4 -6 -18 105.601 112.574 1.317 69.376 o
-4 -6 -17 463.704 466.479 8.230 3.083 o
-4 -6 -16 138.839 139.163 1.879 40.586 o
-4 -6 -15 76.455 77.418 1.103 113.688 o
-4 -6 -14 21.724 20.564 1.399 161.991 o
-4 -6 -13 57.511 54.658 1.307 124.580 o
-4 -6 -12 9.395 9.179 0.950 362.445 o
-4 -6 -11 117.231 118.751 1.746 51.111 o
-4 -6 -10 24.812 24.547 0.950 288.263 o
-4 -6 -9 88.993 88.150 1.031 101.489 o
-4 -6 -8 254.627 249.633 2.001 18.108 o
-4 -6 -7 40.112 40.669 0.899 237.345 o
-4 -6 -6 107.960 106.202 1.481 64.187 o
-4 -6 -5 428.110 427.709 4.411 5.807 o
-4 -6 -4 62.154 62.531 1.246 122.717 o
-4 -6 -3 65.679 64.144 2.594 44.275 o
-4 -6 -2 95.660 94.296 2.226 46.810 o
-4 -6 -1 570.031 568.362 14.652 1.261 o
-4 -5 -47 8.358 9.700 2.154 77.139 o
-4 -5 -46 49.629 47.725 2.287 58.857 o
-4 -5 -45 27.883 27.702 2.420 58.177 o
-4 -5 -44 15.323 13.825 2.328 65.227 o
-4 -5 -43 6.499 6.167 2.165 76.926 o
-4 -5 -41 13.376 12.692 2.022 86.077 o
-4 -5 -40 4.723 5.616 2.083 83.290 o
-4 -5 -39 34.700 37.902 1.981 80.570 o
-4 -5 -38 11.136 11.313 2.093 81.020 o
-4 -5 -37 4.385 6.086 1.879 102.120 o
-4 -5 -36 7.878 9.261 1.797 110.055 o
-4 -5 -35 8.874 9.384 1.766 113.461 o
-4 -5 -33 34.362 35.952 1.705 104.445 o
-4 -5 -31 32.945 31.602 1.746 102.017 o
-4 -5 -30 117.449 111.461 3.461 22.930 o
-4 -5 -29 122.049 121.355 2.604 32.846 o
-4 -5 -28 13.509 12.774 1.317 192.609 o
-4 -5 -27 11.872 13.152 1.236 218.237 o
-4 -5 -26 11.004 10.793 1.195 234.929 o
-4 -5 -25 29.003 28.100 1.287 173.684 o
-4 -5 -24 12.400 14.673 1.144 248.768 o
-4 -5 -23 23.806 26.262 1.184 206.884 o
-4 -5 -22 7.142 5.687 1.205 239.930 o
-4 -5 -21 16.472 16.664 1.082 263.567 o
-4 -5 -20 178.978 179.812 1.552 33.136 o
-4 -5 -19 305.205 308.784 4.636 8.196 o
-4 -5 -18 34.873 35.380 1.082 206.681 o
-4 -5 -17 8.399 7.403 1.021 322.739 o
-4 -5 -16 121.891 120.702 2.624 32.592 o
-4 -5 -15 14.775 14.111 0.929 349.164 o
-4 -5 -14 4.107 4.809 0.990 356.410 o
-4 -5 -13 176.782 174.962 1.542 34.051 o
-4 -5 -12 50.436 51.952 1.052 170.095 o
-4 -5 -11 98.826 99.902 1.593 65.302 o
-4 -5 -10 232.391 230.610 1.287 23.692 o
-4 -5 -9 234.809 235.215 3.114 15.351 o
-4 -5 -8 132.271 131.137 1.705 46.233 o
-4 -5 -7 144.474 140.970 1.634 43.244 o
-4 -5 -6 181.141 180.853 1.715 31.187 o
-4 -5 -5 42.239 39.393 1.174 170.972 o
-4 -5 -4 336.687 333.208 4.891 7.121 o
-4 -5 -3 128.850 124.898 2.195 38.350 o
-4 -5 -2 143.254 139.346 1.409 47.635 o
-4 -5 -1 419.140 411.178 3.523 6.806 o
-4 -4 -48 39.073 37.494 2.665 46.962 o
-4 -4 -47 11.917 8.608 2.410 61.637 o
-4 -4 -46 45.963 42.099 2.481 52.169 o
-4 -4 -45 7.569 6.280 2.246 71.377 o
-4 -4 -44 14.149 16.848 2.287 67.451 o
-4 -4 -43 15.997 18.155 2.073 81.007 o
-4 -4 -42 3.810 4.789 2.318 67.551 o
-4 -4 -41 7.960 9.751 2.022 87.418 o
-4 -4 -40 49.423 49.196 2.042 70.823 o
-4 -4 -39 57.493 57.425 2.379 52.869 o
-4 -4 -38 47.290 46.980 1.981 75.375 o
-4 -4 -37 38.332 39.597 1.828 90.696 o
-4 -4 -36 6.708 5.749 1.838 106.107 o
-4 -4 -35 2.995 4.952 2.052 86.079 o
-4 -4 -34 8.684 14.407 1.695 122.018 o
-4 -4 -33 32.341 32.858 1.726 104.063 o
-4 -4 -31 40.684 39.791 2.318 59.886 o
-4 -4 -30 21.006 21.780 1.430 156.097 o
-4 -4 -29 19.216 19.972 1.593 130.443 o
-4 -4 -28 278.464 280.163 3.063 12.695 o
-4 -4 -27 155.624 152.406 2.001 34.432 o
-4 -4 -26 174.448 167.549 3.696 16.867 o
-4 -4 -25 21.930 22.249 1.205 207.107 o
-4 -4 -24 57.768 58.150 1.399 113.230 o
-4 -4 -23 26.908 24.271 1.205 198.197 o
-4 -4 -22 63.512 64.236 1.266 118.528 o
-4 -4 -21 36.330 35.911 1.276 162.145 o
-4 -4 -20 85.482 83.677 1.348 87.564 o
-4 -4 -19 89.075 89.896 1.552 73.454 o
-4 -4 -18 59.306 60.376 1.266 124.488 o
-4 -4 -17 7.564 6.208 1.031 320.269 o
-4 -4 -16 26.371 26.374 0.980 268.586 o
-4 -4 -15 255.148 250.807 2.736 15.388 o
-4 -4 -14 156.186 152.508 2.542 27.895 o
-4 -4 -13 139.256 138.121 1.133 54.087 o
-4 -4 -12 247.499 239.606 2.502 17.007 o
-4 -4 -11 196.963 195.056 1.930 26.319 o
-4 -4 -10 143.120 139.285 1.664 43.259 o
-4 -4 -9 333.503 327.051 3.788 8.887 o
-4 -4 -8 1252.970 1270.750 16.776 0.576 o
-4 -4 -7 109.344 106.621 2.246 42.474 o
-4 -4 -6 368.200 361.941 5.126 6.238 o
-4 -4 -5 48.105 48.205 2.022 72.506 o
-4 -4 -4 197.368 190.421 1.654 28.598 o
-4 -4 -3 117.532 115.576 1.338 62.573 o
-4 -4 -2 494.315 481.948 1.981 6.060 o
-4 -4 -1 9.070 8.332 1.236 224.799 o
-4 -3 -48 6.129 7.096 2.461 59.717 o
-4 -3 -47 8.657 14.836 2.451 59.656 o
-4 -3 -46 4.468 7.199 2.502 57.923 o
-4 -3 -45 5.410 7.985 2.175 76.239 o
-4 -3 -44 45.781 50.135 2.144 66.169 o
-4 -3 -43 73.865 74.743 2.195 54.511 o
-4 -3 -42 7.203 5.269 2.154 77.611 o
-4 -3 -41 35.291 36.820 2.012 78.443 o
-4 -3 -39 32.209 33.093 1.960 83.506 o
-4 -3 -38 18.403 21.790 1.899 94.398 o
-4 -3 -37 38.360 38.495 1.818 91.751 o
-4 -3 -35 25.869 25.782 1.726 108.621 o
-4 -3 -34 12.954 16.889 1.797 107.300 o
-4 -3 -33 98.817 97.319 2.808 33.549 o
-4 -3 -32 9.165 11.845 1.950 93.295 o
-4 -3 -31 21.635 22.841 1.603 126.821 o
-4 -3 -30 15.179 15.143 1.338 184.451 o
-4 -3 -29 69.321 67.105 1.532 91.163 o
-4 -3 -28 171.025 169.989 2.982 21.785 o
-4 -3 -27 219.211 221.022 2.645 18.761 o
-4 -3 -26 174.190 173.216 2.788 22.950 o
-4 -3 -25 27.409 26.456 1.440 146.970 o
-4 -3 -24 194.944 193.014 2.348 23.600 o
-4 -3 -23 134.827 135.619 1.777 43.676 o
-4 -3 -22 19.801 20.759 1.123 237.467 o
-4 -3 -21 12.150 12.549 1.236 218.267 o
-4 -3 -20 19.320 18.890 1.409 162.768 o
-4 -3 -19 16.985 17.236 1.236 208.814 o
-4 -3 -18 28.448 29.836 1.082 224.835 o
-4 -3 -17 162.945 158.430 1.705 36.358 o
-4 -3 -16 113.124 111.920 1.440 62.165 o
-4 -3 -15 177.059 172.021 2.563 24.607 o
-4 -3 -14 33.678 34.318 1.001 232.744 o
-4 -3 -13 84.212 85.240 1.205 96.322 o
-4 -3 -12 405.501 395.780 7.474 3.869 o
-4 -3 -11 150.470 147.004 2.573 28.474 o
-4 -3 -10 348.682 340.713 3.063 9.507 o
-4 -3 -9 982.572 974.148 10.507 1.120 o
-4 -3 -8 33.267 30.898 1.001 237.844 o
-4 -3 -7 154.977 152.641 2.063 33.727 o
-4 -3 -6 908.265 921.941 13.478 0.989 o
-4 -3 -5 8.000 8.791 1.093 284.214 o
-4 -3 -4 51.644 51.299 1.164 151.284 o
-4 -3 -2 215.055 208.290 1.726 24.781 o
-4 -3 -1 95.913 91.049 1.256 83.302 o
-4 -2 -48 23.038 24.445 3.421 30.375 o
-4 -2 -46 97.550 103.476 2.859 32.499 o
-4 -2 -44 15.985 14.887 2.216 71.577 o
-4 -2 -43 10.605 12.437 2.195 73.853 o
-4 -2 -42 3.453 5.065 2.308 68.166 o
-4 -2 -41 30.350 29.642 2.124 73.266 o
-4 -2 -40 43.722 45.979 2.114 68.797 o
-4 -2 -39 8.609 9.710 1.920 96.578 o
-4 -2 -37 7.944 9.761 1.787 111.186 o
-4 -2 -36 4.423 7.924 1.766 115.024 o
[truncated: 347,142 more chars]
