# Supplementary material for: Towards improved accuracy of Hirshfeld atom refinement with an alternative electron density partition
Source: IUCrJ. 2025 Jan 1;12(Pt 1):74–87. doi: 10.1107/S2052252524011242 (PMC11707693; doi:10.1107/S2052252524011242)
Supplement: Supplementary file 1 [file m-12-00074-sup1.zip › cif_checkcif/8HQ_HM/MP2/1.25.cif]

data_8HQ
_audit_creation_date               2024-02-12
_audit_creation_method
;
Olex2 1.3
(compiled 2020.07.31 svn.rc2a77460 for OlexSys, GUI svn.r6145)
;
_audit_contact_author_address      ?
_audit_contact_author_email        ?
_audit_contact_author_name         ''
_audit_contact_author_phone        ?
_publ_contact_author_id_orcid      ?
_publ_section_references
;
Bourhis, L.J., Dolomanov, O.V., Gildea, R.J., Howard, J.A.K., Puschmann, H.
 (2015). Acta Cryst. A71, 59-75.

Dolomanov, O.V., Bourhis, L.J., Gildea, R.J, Howard, J.A.K. & Puschmann, H.
 (2009), J. Appl. Cryst. 42, 339-341.
;
_chemical_formula_moiety           'C4 H3 O4, C9 H8 N O'
_chemical_formula_sum              'C13 H11 N O5'
_chemical_formula_weight           261.236
_chemical_absolute_configuration   unk
loop_
  _atom_type_symbol
  _atom_type_scat_dispersion_real
  _atom_type_scat_dispersion_imag
  _atom_type_scat_source
  _atom_type_scat_dispersion_source
 H 0.00000 0.00000
 'NoSpherA2 (<-magic spell for checkCif) like software DiSCaMB'
 'Henke, Gullikson and Davis, At. Data and Nucl. Data Tables, 1993, 54, 2'
 C 0.00347 0.00161
 'NoSpherA2 (<-magic spell for checkCif) like software DiSCaMB'
 'Henke, Gullikson and Davis, At. Data and Nucl. Data Tables, 1993, 54, 2'
 N 0.00653 0.00323
 'NoSpherA2 (<-magic spell for checkCif) like software DiSCaMB'
 'Henke, Gullikson and Davis, At. Data and Nucl. Data Tables, 1993, 54, 2'
 O 0.01158 0.00611
 'NoSpherA2 (<-magic spell for checkCif) like software DiSCaMB'
 'Henke, Gullikson and Davis, At. Data and Nucl. Data Tables, 1993, 54, 2'
_space_group_crystal_system        'orthorhombic'
_space_group_IT_number             19
_space_group_name_H-M_alt          'P 21 21 21'
_space_group_name_Hall             ' P 2ac 2ab'
loop_
  _space_group_symop_id
  _space_group_symop_operation_xyz
 1 x,y,z
 2 x+1/2,-y+1/2,-z
 3 -x,y+1/2,-z+1/2
 4 -x+1/2,-y,z+1/2

_symmetry_Int_Tables_number        19
_cell_length_a                     5.3386(1)
_cell_length_b                     9.9878(2)
_cell_length_c                     22.3493(4)
_cell_angle_alpha                  90
_cell_angle_beta                   90
_cell_angle_gamma                  90
_cell_volume                       1191.68(4)
_cell_formula_units_Z              4
_cell_measurement_temperature      15(2)
_cell_measurement_reflns_used    100369
_cell_measurement_theta_min      0.91
_cell_measurement_theta_max      26.19
_exptl_absorpt_coefficient_mu      0.037
_exptl_crystal_density_diffrn      1.456
_exptl_crystal_F_000               543.923
_exptl_crystal_size_max            0.119
_exptl_crystal_size_mid            0.092
_exptl_crystal_size_min            0.066
_exptl_crystal_description       needle
_diffrn_measurement_device_type  IPDSC-Q
_diffrn_reflns_av_R_equivalents    0.0000
_diffrn_reflns_av_unetI/netI       0.0281
_diffrn_reflns_Laue_measured_fraction_full  0.9682
_diffrn_reflns_Laue_measured_fraction_max  0.8231
_diffrn_reflns_limit_h_max         12
_diffrn_reflns_limit_h_min         -12
_diffrn_reflns_limit_k_max         22
_diffrn_reflns_limit_k_min         -22
_diffrn_reflns_limit_l_max         51
_diffrn_reflns_limit_l_min         -51
_diffrn_reflns_number              12569
_diffrn_reflns_point_group_measured_fraction_full  0.9741
_diffrn_reflns_point_group_measured_fraction_max  0.8006
_diffrn_reflns_theta_full          12.2303
_diffrn_reflns_theta_max           24.24
_diffrn_reflns_theta_min           0.91
_diffrn_ambient_temperature        15(2)
_diffrn_measured_fraction_theta_full  0.9682
_diffrn_measured_fraction_theta_max  0.8231
_diffrn_radiation_type             synchrotron
_diffrn_radiation_wavelength       0.35307
_reflns_Friedel_coverage           0.773
_reflns_limit_h_max                12
_reflns_limit_h_min                -12
_reflns_limit_k_max                22
_reflns_limit_k_min                -22
_reflns_limit_l_max                51
_reflns_limit_l_min                -51
_reflns_number_gt                  12568
_reflns_number_total               12569
_reflns_threshold_expression       I>=2u(I)
_computing_molecular_graphics      'Olex2 1.3 (Dolomanov et al., 2009)'
_computing_publication_material    'Olex2 1.3 (Dolomanov et al., 2009)'
_computing_structure_refinement    'olex2.refine 1.3 (Bourhis et al., 2015)'
_refine_diff_density_max           0.4872
_refine_diff_density_min           -0.2885
_refine_diff_density_rms           0.0476
_refine_ls_d_res_high              0.4300
_refine_ls_d_res_low               11.1746
_refine_ls_goodness_of_fit_ref     1.2761
_refine_ls_hydrogen_treatment      refall
_refine_ls_matrix_type             full
_refine_ls_number_constraints      0
_refine_ls_number_parameters       271
_refine_ls_number_reflns           12569
_refine_ls_number_restraints       0
_refine_ls_R_factor_all            0.0322
_refine_ls_R_factor_gt             0.0322
_refine_ls_restrained_S_all        1.2761
_refine_ls_shift/su_max            0.0003
_refine_ls_shift/su_mean           0.0000
_refine_ls_structure_factor_coef   Fsqd
_refine_ls_weighting_details      
 'w=1/[\s^2^(Fo^2^)+(0.0145P)^2^+0.0092P] where P=(Fo^2^+2Fc^2^)/3'
_refine_ls_weighting_scheme        calc
_refine_ls_wR_factor_gt            0.0526
_refine_ls_wR_factor_ref           0.0526
_refine_special_details
;
Aspherical atom refinement in Olex2
with DiSCaMB generated form factors
Exponential Hirshfeld Atom Refinement 
with exponent parameter n = 1.25
using Gaussian16 generated electron density 
calculated with MP2
using cc-pVTZ basis set and charges 
simulating the crystal field.
;
loop_
  _atom_site_label
  _atom_site_type_symbol
  _atom_site_fract_x
  _atom_site_fract_y
  _atom_site_fract_z
  _atom_site_U_iso_or_equiv
  _atom_site_adp_type
  _atom_site_occupancy
  _atom_site_refinement_flags_posn
 C1 C 0.58575(7) 0.67787(4) 0.596486(14) 0.01165(5) Uani 1.000000 .
 C2 C 0.73563(7) 0.64415(3) 0.541922(14) 0.01141(5) Uani 1.000000 .
 C3 C 0.93465(7) 0.56294(3) 0.534616(13) 0.01108(5) Uani 1.000000 .
 C4 C 1.07524(6) 0.48128(3) 0.579638(13) 0.00988(4) Uani 1.000000 .
 C6 C 0.79208(6) 0.16237(4) 0.589301(13) 0.01141(5) Uani 1.000000 .
 C7 C 0.98011(8) 0.06758(4) 0.586774(15) 0.01539(6) Uani 1.000000 .
 C8 C 1.09173(8) 0.01806(4) 0.639840(16) 0.01711(6) Uani 1.000000 .
 C9 C 1.02042(7) 0.06443(4) 0.695338(15) 0.01505(6) Uani 1.000000 .
 C10 C 0.82754(6) 0.16175(4) 0.699632(14) 0.01096(5) Uani 1.000000 .
 C5 C 0.71235(6) 0.20835(3) 0.646387(13) 0.00987(4) Uani 1.000000 .
 C13 C 0.44212(6) 0.34826(3) 0.701759(14) 0.01104(5) Uani 1.000000 .
 C12 C 0.55036(7) 0.30741(4) 0.755713(13) 0.01189(5) Uani 1.000000 .
 C11 C 0.74128(7) 0.21443(4) 0.754733(13) 0.01195(5) Uani 1.000000 .
 N1 N 0.52233(5) 0.29948(3) 0.649882(11) 0.00986(4) Uani 1.000000 .
 O5 O 0.67657(5) 0.21641(3) 0.541787(11) 0.01423(4) Uani 1.000000 .
 O4 O 1.25539(5) 0.41263(3) 0.559760(11) 0.01213(4) Uani 1.000000 .
 O2 O 1.01588(5) 0.48359(3) 0.634426(10) 0.01270(4) Uani 1.000000 .
 O3 O 0.41176(6) 0.75678(3) 0.592015(13) 0.01712(5) Uani 1.000000 .
 O1 O 0.64276(6) 0.62229(3) 0.647796(11) 0.01457(5) Uani 1.000000 .
 H8 H 1.1123(16) 0.0269(8) 0.7356(3) 0.031(2) Uani 1.000000 .
 H7 H 1.2341(16) -0.0582(8) 0.6354(3) 0.035(2) Uani 1.000000 .
 H6 H 1.0438(15) 0.0325(8) 0.5434(3) 0.0289(18) Uani 1.000000 .
 H5 H 0.7243(19) 0.1710(9) 0.5046(3) 0.026(2) Uani 1.000000 .
 H4 H 0.4303(16) 0.3336(9) 0.6103(3) 0.0208(19) Uani 1.000000 .
 H9 H 0.8257(15) 0.1814(8) 0.7964(3) 0.031(2) Uani 1.000000 .
 H10 H 0.4778(14) 0.3466(7) 0.7978(3) 0.0265(18) Uani 1.000000 .
 H11 H 0.2858(14) 0.4180(7) 0.6988(3) 0.0224(17) Uani 1.000000 .
 H1 H 0.8019(19) 0.5625(9) 0.6437(4) 0.024(2) Uani 1.000000 .
 H2 H 0.6670(15) 0.6958(8) 0.5024(3) 0.0271(18) Uani 1.000000 .
 H3 H 1.0124(14) 0.5572(8) 0.4896(3) 0.0244(17) Uani 1.000000 .

loop_
  _atom_site_aniso_label
  _atom_site_aniso_U_11
  _atom_site_aniso_U_22
  _atom_site_aniso_U_33
  _atom_site_aniso_U_12
  _atom_site_aniso_U_13
  _atom_site_aniso_U_23
 C1 0.01215(11) 0.01314(12) 0.00965(9) 0.00271(9) 0.00063(8) 0.00005(8)
 C2 0.01182(11) 0.01351(12) 0.00889(9) 0.00251(9) 0.00016(8) 0.00092(8)
 C3 0.01108(11) 0.01429(12) 0.00787(9) 0.00215(9) 0.00021(8) 0.00070(8)
 C4 0.00963(10) 0.01217(11) 0.00784(9) 0.00082(9) -0.00033(7) 0.00006(8)
 C6 0.01246(12) 0.01377(13) 0.00801(9) 0.00243(9) 0.00002(8) -0.00109(8)
 C7 0.01682(14) 0.01838(15) 0.01095(11) 0.00655(12) 0.00028(10) -0.00235(10)
 C8 0.01911(15) 0.01911(15) 0.01310(12) 0.00954(13) -0.00063(10) -0.00146(10)
 C9 0.01704(14) 0.01682(14) 0.01130(11) 0.00716(11) -0.00140(10) 0.00011(10)
 C10 0.01247(11) 0.01224(12) 0.00817(9) 0.00247(9) -0.00057(8) 0.00017(8)
 C5 0.01072(11) 0.01145(11) 0.00743(8) 0.00112(9) -0.00016(7) -0.00026(8)
 C13 0.01181(12) 0.01333(12) 0.00799(9) 0.00217(9) 0.00007(8) -0.00048(8)
 C12 0.01408(13) 0.01436(13) 0.00723(9) 0.00197(10) 0.00018(8) -0.00029(8)
 C11 0.01407(12) 0.01399(12) 0.00780(9) 0.00230(10) -0.00090(8) 0.00064(8)
 N1 0.01060(10) 0.01182(10) 0.00716(8) 0.00155(8) -0.00027(7) -0.00030(7)
 O5 0.01663(11) 0.01829(12) 0.00778(7) 0.00477(9) -0.00051(7) -0.00119(7)
 O4 0.01225(9) 0.01572(10) 0.00840(7) 0.00385(8) -0.00063(7) -0.00093(7)
 O2 0.01295(10) 0.01725(11) 0.00790(7) 0.00389(8) 0.00053(6) 0.00112(7)
 O3 0.01824(12) 0.01997(13) 0.01316(10) 0.00935(10) 0.00126(8) 0.00101(8)
 O1 0.01633(11) 0.01791(12) 0.00948(8) 0.00603(9) 0.00238(7) 0.00150(7)
 H8 0.036(5) 0.042(5) 0.016(3) 0.013(4) -0.007(3) 0.004(3)
 H7 0.040(5) 0.043(5) 0.021(4) 0.023(4) 0.000(4) 0.004(4)
 H6 0.031(5) 0.037(4) 0.019(4) 0.019(4) -0.001(3) -0.007(3)
 H5 0.028(6) 0.028(5) 0.021(4) 0.015(5) 0.000(4) -0.008(4)
 H4 0.018(5) 0.028(5) 0.016(4) 0.007(4) -0.001(3) -0.005(3)
 H9 0.037(5) 0.038(5) 0.018(3) 0.008(4) -0.010(3) 0.005(3)
 H10 0.031(5) 0.036(4) 0.012(3) 0.007(4) 0.003(3) -0.007(3)
 H11 0.024(4) 0.027(4) 0.016(4) 0.011(3) 0.004(3) -0.001(3)
 H1 0.036(6) 0.024(5) 0.012(4) -0.008(5) -0.002(4) 0.007(4)
 H2 0.028(4) 0.036(5) 0.017(3) 0.014(4) -0.002(3) 0.008(3)
 H3 0.022(4) 0.037(4) 0.014(3) 0.014(4) 0.005(3) 0.002(3)

loop_
  _geom_bond_atom_site_label_1
  _geom_bond_atom_site_label_2
  _geom_bond_distance
  _geom_bond_site_symmetry_2
  _geom_bond_publ_flag
 C1 C2 1.4969(5) . ?
 C1 O3 1.2223(4) . ?
 C1 O1 1.3099(4) . ?
 C2 C3 1.3466(5) . ?
 C2 H2 1.086(6) . ?
 C3 C4 1.4970(5) . ?
 C3 H3 1.090(6) . ?
 C4 O4 1.2619(4) . ?
 C4 O2 1.2650(4) . ?
 C6 C7 1.3810(5) . ?
 C6 C5 1.4212(4) . ?
 C6 O5 1.3414(4) . ?
 C7 C8 1.4164(5) . ?
 C7 H6 1.086(6) . ?
 C8 C9 1.3776(5) . ?
 C8 H7 1.081(7) . ?
 C9 C10 1.4192(5) . ?
 C9 H8 1.091(7) . ?
 C10 C5 1.4181(4) . ?
 C10 C11 1.4161(4) . ?
 C5 N1 1.3651(4) . ?
 C13 C12 1.3980(4) . ?
 C13 N1 1.3285(4) . ?
 C13 H11 1.089(7) . ?
 C12 C11 1.3790(5) . ?
 C12 H10 1.090(6) . ?
 C11 H9 1.087(6) . ?
 N1 H4 1.067(7) . ?
 O5 H5 0.980(7) . ?
 O2 H1 1.403(10) . ?
 O1 H1 1.043(10) . ?

loop_
  _geom_angle_atom_site_label_1
  _geom_angle_atom_site_label_2
  _geom_angle_atom_site_label_3
  _geom_angle
  _geom_angle_site_symmetry_1
  _geom_angle_site_symmetry_3
  _geom_angle_publ_flag
 O3 C1 C2 118.99(3) . . ?
 O1 C1 C2 119.58(3) . . ?
 O1 C1 O3 121.43(3) . . ?
 C3 C2 C1 131.00(3) . . ?
 H2 C2 C1 112.0(4) . . ?
 H2 C2 C3 117.0(4) . . ?
 C4 C3 C2 129.96(3) . . ?
 H3 C3 C2 116.4(4) . . ?
 H3 C3 C4 113.6(4) . . ?
 O4 C4 C3 116.20(3) . . ?
 O2 C4 C3 121.00(3) . . ?
 O2 C4 O4 122.79(3) . . ?
 C5 C6 C7 118.42(3) . . ?
 O5 C6 C7 125.28(3) . . ?
 O5 C6 C5 116.29(3) . . ?
 C8 C7 C6 120.73(3) . . ?
 H6 C7 C6 119.0(4) . . ?
 H6 C7 C8 120.2(4) . . ?
 C9 C8 C7 121.35(3) . . ?
 H7 C8 C7 117.8(4) . . ?
 H7 C8 C9 120.9(4) . . ?
 C10 C9 C8 119.45(3) . . ?
 H8 C9 C8 120.2(4) . . ?
 H8 C9 C10 120.4(4) . . ?
 C5 C10 C9 118.86(3) . . ?
 C11 C10 C9 123.31(3) . . ?
 C11 C10 C5 117.82(3) . . ?
 C10 C5 C6 121.16(3) . . ?
 N1 C5 C6 119.30(3) . . ?
 N1 C5 C10 119.54(3) . . ?
 N1 C13 C12 120.83(3) . . ?
 H11 C13 C12 123.8(4) . . ?
 H11 C13 N1 115.4(4) . . ?
 C11 C12 C13 119.23(3) . . ?
 H10 C12 C13 119.5(4) . . ?
 H10 C12 C11 121.2(4) . . ?
 C12 C11 C10 120.29(3) . . ?
 H9 C11 C10 119.9(4) . . ?
 H9 C11 C12 119.8(4) . . ?
 C13 N1 C5 122.27(3) . . ?
 H4 N1 C5 120.5(4) . . ?
 H4 N1 C13 117.2(4) . . ?
 H5 O5 C6 111.4(5) . . ?
 H1 O2 C4 110.9(3) . . ?
 H1 O1 C1 110.8(5) . . ?
 O1 H1 O2 176.5(8) . . ?

loop_
  _geom_torsion_atom_site_label_1
  _geom_torsion_atom_site_label_2
  _geom_torsion_atom_site_label_3
  _geom_torsion_atom_site_label_4
  _geom_torsion
  _geom_torsion_site_symmetry_1
  _geom_torsion_site_symmetry_2
  _geom_torsion_site_symmetry_3
  _geom_torsion_site_symmetry_4
  _geom_torsion_publ_flag
 C1 C2 C3 C4 -1.44(5) . . . . ?
 C2 C3 C4 O4 179.39(4) . . . . ?
 C2 C3 C4 O2 -1.45(5) . . . . ?
 C6 C7 C8 C9 -1.30(5) . . . . ?
 C6 C5 C10 C9 -1.93(4) . . . . ?
 C6 C5 C10 C11 178.66(3) . . . . ?
 C6 C5 N1 C13 -178.75(3) . . . . ?
 C7 C8 C9 C10 1.35(5) . . . . ?
 C8 C9 C10 C5 0.25(5) . . . . ?
 C8 C9 C10 C11 179.62(4) . . . . ?
 C9 C10 C5 N1 178.38(3) . . . . ?
 C9 C10 C11 C12 -179.03(4) . . . . ?
 C10 C5 N1 C13 0.94(4) . . . . ?
 C10 C11 C12 C13 0.42(4) . . . . ?
 C5 N1 C13 C12 -0.14(4) . . . . ?

loop_
  _diffrn_refln_index_h
  _diffrn_refln_index_k
  _diffrn_refln_index_l
  _diffrn_refln_intensity_net
  _diffrn_refln_intensity_u
 -12 -5 -5 27.08 2.52
 -12 -5 -1 9.88 2.53
 -12 -4 -7 14.15 3.02
 -12 -4 -5 15.41 2.91
 -12 -4 -4 6.17 2.68
 -12 -4 -1 12.59 2.91
 -12 -3 -9 14.25 2.53
 -12 -3 -3 6.68 2.63
 -12 -3 -1 7.58 2.59
 -12 -2 -12 6.31 2.68
 -12 -2 -11 10.12 2.56
 -12 -2 -3 8.23 3.04
 -12 -2 -2 10.93 2.53
 -12 -1 -12 8.34 2.59
 -12 -1 -6 6.2 2.64
 -12 -1 -5 8.62 3.08
 -12 -1 -4 20.54 2.93
 -11 -10 -8 16.73 2.41
 -11 -10 -7 20.26 2.42
 -11 -10 -5 14.01 2.41
 -11 -10 -2 11.78 2.51
 -11 -9 -13 8.58 2.88
 -11 -9 -12 14.26 2.44
 -11 -9 -11 5.24 2.59
 -11 -9 -9 11.1 2.44
 -11 -9 -6 19.66 2.42
 -11 -9 -5 11.02 2.81
 -11 -9 -4 10.88 2.56
 -11 -9 -2 13.95 2.37
 -11 -9 -1 9.63 2.91
 -11 -8 -14 12.45 2.58
 -11 -8 -12 28.43 3.15
 -11 -8 -8 7.43 2.5
 -11 -8 -6 21.98 2.73
 -11 -8 -5 11.59 2.75
 -11 -8 -4 13.12 2.38
 -11 -8 -3 6.65 2.49
 -11 -8 -2 8.35 2.42
 -11 -7 -18 6.35 1.94
 -11 -7 -17 8.99 1.91
 -11 -7 -16 15.8 2.07
 -11 -7 -15 13.28 2.25
 -11 -7 -13 11.17 2.87
 -11 -7 -10 19.52 2.4
 -11 -7 -2 15.46 2.34
 -11 -6 -19 9.72 1.93
 -11 -6 -18 4.99 2.12
 -11 -6 -17 5.87 2.07
 -11 -6 -14 11.7 2.44
 -11 -6 -12 9.05 2.45
 -11 -6 -10 5.67 2.54
 -11 -6 -2 6.07 2.88
 -11 -6 -1 17.29 3.08
 -11 -5 -21 7.09 2.11
 -11 -5 -20 4.4 2.06
 -11 -5 -19 7.52 2.08
 -11 -5 -16 6.12 2.3
 -11 -5 -12 10.18 2.79
 -11 -5 -8 6.08 2.49
 -11 -5 -6 6.95 2.87
 -11 -5 -4 11.32 2.39
 -11 -5 -3 9.33 2.4
 -11 -5 -1 5.68 2.47
 -11 -4 -19 13.95 1.9
 -11 -4 -17 12.27 2.09
 -11 -4 -14 13.15 2.42
 -11 -4 -12 5.18 2.58
 -11 -4 -11 7.16 2.46
 -11 -4 -7 15.13 2.37
 -11 -4 -3 8.3 2.38
 -11 -3 -23 5.88 2.04
 -11 -3 -22 7.11 1.99
 -11 -3 -16 7.78 2.06
 -11 -3 -14 8.44 2.46
 -11 -3 -13 6.38 2.53
 -11 -3 -12 24.07 2.4
 -11 -3 -11 16.46 2.38
 -11 -3 -10 5.63 2.52
 -11 -3 -6 26.72 2.4
 -11 -3 -5 67.1 2.84
 -11 -3 -3 12.32 3.99
 -11 -3 -2 9.3 2.38
 -11 -2 -23 19.32 2.18
 -11 -2 -22 6.27 2.2
 -11 -2 -21 11.41 2.08
 -11 -2 -20 10.07 2.08
 -11 -2 -19 6.74 2.26
 -11 -2 -16 5.29 1.96
 -11 -2 -15 9.63 2.3
 -11 -2 -13 10.22 2.42
 -11 -2 -11 12.95 2.76
 -11 -2 -10 20.46 2.39
 -11 -2 -9 15.63 2.75
 -11 -2 -8 21.77 2.38
 -11 -2 -6 17.51 2.36
 -11 -2 -5 14.12 2.39
 -11 -2 -4 22.99 2.92
 -11 -2 -3 41.91 2.39
 -11 -2 -1 19.17 2.68
 -11 -1 -23 4.77 2.08
 -11 -1 -22 19.51 2.51
 -11 -1 -19 10.65 2.35
 -11 -1 -18 7.07 1.93
 -11 -1 -17 5.64 1.99
 -11 -1 -16 27.16 2.03
 -11 -1 -15 30.88 2.31
 -11 -1 -12 7.8 2.46
 -11 -1 -10 7.01 2.5
 -11 -1 -8 41.67 2.77
 -11 -1 -3 38.99 2.37
 -11 -1 -2 7.23 2.87
 -11 -1 -1 11.73 3.67
 -10 -13 -8 4.98 2.43
 -10 -13 -6 12.86 2.27
 -10 -13 -4 13.83 2.27
 -10 -13 -2 11.52 2.28
 -10 -13 -1 6.87 2.93
 -10 -12 -14 17.07 2.39
 -10 -12 -13 23.23 2.94
 -10 -12 -12 22.45 2.59
 -10 -12 -11 6.34 2.76
 -10 -12 -10 17.35 2.98
 -10 -12 -9 16.47 2.45
 -10 -12 -8 26.73 2.31
 -10 -12 -7 13.24 3.46
 -10 -12 -6 17.32 2.26
 -10 -12 -5 21.91 2.28
 -10 -12 -4 9.6 2.3
 -10 -12 -1 6.46 2.35
 -10 -11 -18 4.47 1.9
 -10 -11 -17 8.95 2.53
 -10 -11 -16 5.54 1.83
 -10 -11 -15 15.99 1.74
 -10 -11 -13 6.15 2.22
 -10 -11 -12 5.74 2.43
 -10 -11 -11 6.94 2.77
 -10 -11 -10 36.27 2.65
 -10 -11 -8 17.69 2.28
 -10 -11 -7 13.97 2.84
 -10 -11 -5 23.52 2.27
 -10 -11 -4 9.9 2.79
 -10 -11 -3 39.7 2.79
 -10 -11 -2 7.34 2.32
 -10 -10 -16 10.2 1.76
 -10 -10 -14 22.23 3.83
 -10 -10 -13 42.52 2.35
 -10 -10 -12 18.2 2.39
 -10 -10 -11 10.24 2.3
 -10 -10 -10 16.87 2.97
 -10 -10 -8 7.21 2.7
 -10 -10 -7 50.01 2.88
 -10 -10 -6 35.79 2.28
 -10 -10 -5 15.58 2.26
 -10 -10 -3 19.37 3.91
 -10 -10 -1 13.24 2.76
 -10 -9 -23 8.07 1.88
 -10 -9 -22 10.07 1.96
 -10 -9 -21 7.71 2.13
 -10 -9 -20 8.67 1.8
 -10 -9 -18 4.59 2.13
 -10 -9 -17 4.48 1.87
 -10 -9 -16 9.88 1.78
 -10 -9 -15 11.57 1.74
 -10 -9 -13 23.41 2.09
 -10 -9 -12 23.76 2.61
 -10 -9 -11 16.94 2.55
 -10 -9 -9 10.44 2.28
 -10 -9 -7 8.33 2.29
 -10 -9 -6 11.78 2.58
 -10 -9 -5 13.72 2.23
 -10 -9 -4 7.36 2.29
 -10 -9 -3 8.01 2.82
 -10 -9 -1 10.86 2.24
 -10 -8 -25 7.94 2.04
 -10 -8 -24 13.21 2.16
 -10 -8 -23 20.92 1.84
 -10 -8 -22 6.34 1.88
 -10 -8 -20 6.47 1.86
 -10 -8 -19 8.33 1.94
 -10 -8 -17 4.37 1.89
 -10 -8 -16 8.26 1.93
 -10 -8 -15 6.73 1.78
 -10 -8 -14 8.11 2.6
 -10 -8 -13 11.67 2.1
 -10 -8 -9 9.56 2.28
 -10 -8 -7 7.85 2.32
 -10 -8 -6 29.8 2.25
 -10 -8 -5 19.09 2.24
 -10 -8 -4 17.99 2.54
 -10 -8 -3 17.4 2.2
 -10 -7 -26 8.98 2.15
 -10 -7 -25 5.36 2.27
 -10 -7 -24 9.3 2.22
 -10 -7 -23 17.85 1.96
 -10 -7 -21 8.65 2.15
 -10 -7 -20 32.24 3.26
 -10 -7 -19 5.86 1.99
 -10 -7 -18 7.14 1.96
 -10 -7 -17 10.35 1.76
 -10 -7 -15 4.88 2.06
 -10 -7 -13 12.82 2.65
 -10 -7 -12 5.57 2.21
 -10 -7 -7 5.24 2.39
 -10 -7 -6 5.78 2.36
 -10 -7 -5 11.05 2.26
 -10 -7 -4 14.53 3.73
 -10 -7 -2 11.42 2.57
 -10 -7 -1 12.21 2.22
 -10 -6 -26 7.27 1.93
 -10 -6 -25 6.25 2.22
 -10 -6 -24 12.24 2
 -10 -6 -23 5.63 1.92
 -10 -6 -22 5.78 1.9
 -10 -6 -20 8.29 2.04
 -10 -6 -19 13.59 1.8
 -10 -6 -18 13.62 2.04
 -10 -6 -17 5.44 1.98
 -10 -6 -16 4.85 2
 -10 -6 -15 21.62 1.76
 -10 -6 -14 4.82 2.28
 -10 -6 -13 5.68 2.2
 -10 -6 -11 24.85 2.6
 -10 -6 -10 12.11 3.04
 -10 -6 -9 6.54 2.32
 -10 -6 -8 7.88 2.29
 -10 -6 -5 22.83 2.28
 -10 -6 -4 8.83 2.57
 -10 -6 -2 21.08 2.64
 -10 -5 -28 8.41 2.02
 -10 -5 -24 6.24 2.09
 -10 -5 -23 6.95 1.88
 -10 -5 -16 6.97 1.96
 -10 -5 -15 13.5 1.76
 -10 -5 -13 37.12 2.29
 -10 -5 -10 17.01 2.24
 -10 -5 -9 22.7 2.24
 -10 -5 -8 14.35 2.54
 -10 -5 -7 15.05 2.22
 -10 -5 -6 15.54 2.73
 -10 -5 -5 22.51 2.23
 -10 -5 -4 8.7 2.25
 -10 -5 -3 6.48 2.3
 -10 -5 -2 11.74 2.21
 -10 -4 -27 6.48 1.93
 -10 -4 -25 36.53 2.2
 -10 -4 -24 8.77 1.88
 -10 -4 -22 5.43 1.91
 -10 -4 -20 12.22 1.95
 -10 -4 -19 17.43 1.79
 -10 -4 -18 12.09 2.06
 -10 -4 -15 7.55 1.8
 -10 -4 -14 21.24 2.72
 -10 -4 -13 16.59 2.27
 -10 -4 -12 19.31 2.25
 -10 -4 -11 9.62 2.26
 -10 -4 -10 13.53 2.23
 -10 -4 -7 25.57 2.34
 -10 -4 -6 19.89 2.22
 -10 -4 -5 13.19 3.36
 -10 -4 -4 22.77 2.2
 -10 -4 -2 21.6 2.2
 -10 -4 -1 6.89 2.29
 -10 -3 -30 10.89 2.39
 -10 -3 -29 25.63 2.29
 -10 -3 -28 12.2 2.46
 -10 -3 -27 24.5 2.05
 -10 -3 -23 21.31 1.94
 -10 -3 -18 9.07 1.81
 -10 -3 -17 33.32 1.92
 -10 -3 -16 20.95 1.87
 -10 -3 -15 7.91 1.78
 -10 -3 -12 13.11 2.25
 -10 -3 -11 14.45 2.56
 -10 -3 -10 29.23 2.25
 -10 -3 -7 14.02 2.42
 -10 -3 -5 16.79 2.18
 -10 -3 -3 8.13 2.24
 -10 -3 -2 14.97 2.19
 -10 -2 -29 33.69 2.29
 -10 -2 -25 5.56 2.12
 -10 -2 -24 18.58 1.99
 -10 -2 -23 11.18 1.86
 -10 -2 -22 4.64 1.95
 -10 -2 -21 7.35 1.86
 -10 -2 -18 7.13 1.85
 -10 -2 -17 19.74 2.6
 -10 -2 -16 34.01 1.93
 -10 -2 -15 8.03 1.94
 -10 -2 -14 27.21 2.8
 -10 -2 -13 56.41 2.33
 -10 -2 -11 11.46 2.24
 -10 -2 -10 5.45 2.38
 -10 -2 -9 43.96 2.28
 -10 -2 -8 31.38 2.66
 -10 -2 -7 12.38 2.24
 -10 -2 -6 28.83 2.48
 -10 -2 -5 8.81 2.67
 -10 -2 -4 15.1 2.2
 -10 -2 -3 15.06 2.18
 -10 -2 -2 34.08 2.54
 -10 -2 -1 12.16 2.2
 -10 -1 -27 17.58 1.9
 -10 -1 -25 6.65 1.92
 -10 -1 -24 23.43 2.11
 -10 -1 -22 30.1 2.01
 -10 -1 -21 29.06 1.87
 -10 -1 -20 21.93 2.03
 -10 -1 -19 19.94 1.81
 -10 -1 -18 16.11 1.79
 -10 -1 -17 7.4 1.95
 -10 -1 -16 5.71 2.27
 -10 -1 -15 10.93 2.11
 -10 -1 -14 21.11 2.89
 -10 -1 -13 11.4 2.28
 -10 -1 -12 6.42 2.35
 -10 -1 -11 32.15 3.13
 -10 -1 -9 65.7 2.71
 -10 -1 -8 10.07 2.26
 -10 -1 -7 26.2 2.24
 -10 -1 -6 30.79 2.24
 -10 -1 -5 6.27 2.34
 -10 -1 -4 9.21 2.59
 -10 -1 -2 88.55 2.39
 -9 -15 -11 7.7 2.01
 -9 -15 -10 9.32 2.49
 -9 -15 -7 16.42 2.13
 -9 -15 -6 6.17 2.21
 -9 -15 -5 12.41 2.48
 -9 -14 -17 5.11 1.9
 -9 -14 -15 10.11 1.63
 -9 -14 -14 6.92 1.75
 -9 -14 -12 17.01 1.97
 -9 -14 -11 38.42 2.51
 -9 -14 -10 6.61 2.04
 -9 -14 -9 42.29 3.18
 -9 -14 -7 22.41 2.14
 -9 -14 -6 19.34 2.12
 -9 -14 -4 7.92 2.42
 -9 -14 -2 7.46 2.92
 -9 -13 -16 14.25 1.72
 -9 -13 -15 11.4 1.74
 -9 -13 -14 22.64 1.77
 -9 -13 -12 20.01 2.18
 -9 -13 -10 25.17 1.98
 -9 -13 -9 6.28 2.09
 -9 -13 -8 12.89 2.12
 -9 -13 -7 4.6 2.3
 -9 -13 -6 69.81 3.53
 -9 -13 -5 20.1 2.47
 -9 -13 -4 19.04 2.39
 -9 -13 -3 18.21 2.1
 -9 -13 -1 6 2.2
 -9 -12 -22 9.88 1.92
 -9 -12 -21 4.86 1.86
 -9 -12 -16 7.9 1.66
 -9 -12 -15 15.25 3.39
 -9 -12 -13 10.77 1.74
 -9 -12 -12 12.9 2.5
 -9 -12 -11 17.65 2.71
 -9 -12 -10 6.02 2.01
 -9 -12 -8 8.41 2.73
 -9 -12 -7 7.43 2.15
 -9 -12 -5 19.74 2.11
 -9 -12 -2 22.12 3.16
 -9 -11 -24 11.1 2.25
 -9 -11 -23 10.49 2.16
 -9 -11 -22 7.82 1.99
 -9 -11 -20 9.44 1.99
 -9 -11 -19 5.69 1.63
 -9 -11 -18 17.37 1.66
 -9 -11 -14 26.13 2.51
 -9 -11 -13 14.48 1.74
 -9 -11 -12 20.72 1.73
 -9 -11 -11 6.59 2.47
 -9 -11 -10 10.5 2.13
 -9 -11 -9 10.94 2.43
 -9 -11 -8 10.5 3.08
 -9 -11 -5 11.48 2.09
 -9 -11 -4 8.7 2.35
 -9 -11 -2 17.35 2.06
 -9 -11 -1 17.59 2.06
 -9 -10 -26 15.29 1.85
 -9 -10 -25 12.11 2.38
 -9 -10 -24 11.56 1.83
 -9 -10 -23 6.24 1.87
 -9 -10 -22 5.11 2.05
 -9 -10 -21 24.13 1.71
 -9 -10 -17 22.32 2.24
 -9 -10 -16 9.29 1.76
 -9 -10 -15 23.54 2.01
 -9 -10 -14 4.61 1.81
 -9 -10 -13 8.57 1.63
 -9 -10 -11 6.08 1.99
 -9 -10 -9 12.98 2.53
 -9 -10 -7 25.59 2.39
 -9 -10 -6 5.08 2.32
 -9 -10 -5 40.53 2.37
 -9 -10 -4 26.09 2.1
 -9 -10 -3 30.27 2.42
 -9 -10 -1 7.67 2.54
 -9 -9 -28 16.65 2.08
 -9 -9 -27 7.88 2.24
 -9 -9 -26 14.17 2.09
 -9 -9 -25 11.23 1.84
 -9 -9 -22 10.13 1.74
 -9 -9 -19 47.87 2.59
 -9 -9 -17 14.81 1.65
 -9 -9 -16 38.13 1.97
 -9 -9 -15 7.41 1.65
 -9 -9 -14 7.51 1.64
 -9 -9 -13 21.36 1.95
 -9 -9 -12 13.42 1.94
 -9 -9 -10 9.77 2.15
 -9 -9 -9 17.66 2.09
 -9 -9 -7 21.08 2.07
 -9 -9 -5 14.37 2.39
 -9 -9 -4 11.68 2.07
 -9 -9 -2 29.62 2.09
 -9 -9 -1 13.71 2.05
 -9 -8 -30 17.72 2.46
 -9 -8 -29 4.89 2.25
 -9 -8 -27 13.28 2.34
 -9 -8 -25 14.43 2.5
 -9 -8 -24 8.78 2.4
 -9 -8 -22 6.05 1.88
 -9 -8 -21 12.38 1.72
 -9 -8 -20 14.13 1.7
 -9 -8 -18 10.98 1.78
 -9 -8 -16 3.75 1.77
 -9 -8 -15 5.77 1.69
 -9 -8 -13 12.93 1.96
 -9 -8 -12 75.07 2.6
 -9 -8 -11 50.35 3.76
 -9 -8 -9 7.57 2.14
 -9 -8 -8 27.94 2.4
 -9 -8 -7 78.17 2.56
 -9 -8 -6 7.51 2.23
 -9 -8 -5 19.36 2.34
 -9 -8 -4 20.94 2.07
 -9 -8 -3 5.91 2.49
 -9 -8 -2 32.18 2.39
 -9 -7 -32 9.3 2
 -9 -7 -31 10.68 2.15
 -9 -7 -30 6.84 2.2
 -9 -7 -29 5.69 2.37
 -9 -7 -28 7.24 2.08
 -9 -7 -27 13.63 1.88
 -9 -7 -25 15.67 2.02
 -9 -7 -24 29.26 1.75
 -9 -7 -23 10.64 1.92
 -9 -7 -21 6.37 2.35
 -9 -7 -20 4.86 2.03
 -9 -7 -19 15.58 1.87
 -9 -7 -17 7.59 1.68
 -9 -7 -15 17.99 1.74
 -9 -7 -14 18.04 1.61
 -9 -7 -13 19.7 1.94
 -9 -7 -12 20.8 1.93
 -9 -7 -11 16.9 3.22
 -9 -7 -10 7.68 2.15
 -9 -7 -8 26.85 2.11
 -9 -7 -7 16.88 2.39
 -9 -7 -6 88.25 2.26
 -9 -7 -5 20.43 2.08
 -9 -7 -4 14.41 2.51
 -9 -7 -3 53.2 3.51
 -9 -7 -2 27.15 2.53
 -9 -7 -1 44.52 3.38
 -9 -6 -33 7.97 2.14
 -9 -6 -32 12.92 1.99
 -9 -6 -31 7.86 2.46
 -9 -6 -30 10.79 2.26
 -9 -6 -29 5.34 2.38
 -9 -6 -28 13.59 2.22
 -9 -6 -27 41.23 2.05
 -9 -6 -26 19.91 1.86
 -9 -6 -25 3.89 1.93
 -9 -6 -24 40.92 1.79
 -9 -6 -23 13.62 1.73
 -9 -6 -21 22.27 2.01
 -9 -6 -20 10.99 1.7
 -9 -6 -19 6.1 1.75
 -9 -6 -18 11.42 1.81
 -9 -6 -17 29.45 1.68
 -9 -6 -15 4.83 1.75
 -9 -6 -14 48.22 2.46
 -9 -6 -13 7.25 2
 -9 -6 -12 51.75 2.41
 -9 -6 -11 10.44 2.1
 -9 -6 -10 12.05 2.08
 -9 -6 -9 32.21 2.12
 -9 -6 -8 108.92 2.34
 -9 -6 -6 63.78 2.62
 -9 -6 -3 7.36 2.15
 -9 -6 -2 10.88 2.06
 -9 -6 -1 63.87 2.15
 -9 -5 -34 16.59 1.99
 -9 -5 -33 6.2 1.97
 -9 -5 -32 5.27 2.29
 -9 -5 -30 19.21 2.22
 -9 -5 -29 24.29 3.75
 -9 -5 -27 4.77 1.99
 -9 -5 -26 24.38 1.75
 -9 -5 -25 12.47 1.76
 -9 -5 -23 15.49 1.74
 -9 -5 -22 5.87 1.78
 -9 -5 -21 11.3 1.7
 -9 -5 -20 11.63 2.25
 -9 -5 -19 5.91 1.88
 -9 -5 -18 8.01 1.91
 -9 -5 -17 7.33 1.77
 -9 -5 -15 26.54 1.65
 -9 -5 -14 8.89 1.76
 -9 -5 -11 10.56 2.09
 -9 -5 -10 19.67 3.13
 -9 -5 -9 9.26 2.13
 -9 -5 -8 49.99 2.53
 -9 -5 -7 8.91 2.61
 -9 -5 -6 5.79 2.14
 -9 -5 -4 5.85 2.13
 -9 -5 -2 23.23 2.02
 -9 -4 -33 37.12 2.54
 -9 -4 -32 9.58 2.18
 -9 -4 -31 15.44 2.26
 -9 -4 -30 23.17 2.23
 -9 -4 -27 13.98 1.89
 -9 -4 -25 23.97 1.8
 -9 -4 -22 24.59 1.8
 -9 -4 -21 42.16 2.35
 -9 -4 -20 39.32 1.87
 -9 -4 -19 12.08 1.86
 -9 -4 -18 13.07 1.69
 -9 -4 -17 17.5 2.68
 -9 -4 -16 35.32 1.69
 -9 -4 -15 34.73 1.68
 -9 -4 -14 17.06 1.76
 -9 -4 -13 62.14 2.61
 -9 -4 -12 14.84 2.1
 -9 -4 -11 5.42 2.22
 -9 -4 -10 57.84 2.61
 -9 -4 -9 26.77 2.09
 -9 -4 -8 69.81 2.51
 -9 -4 -7 14.31 2.07
 -9 -4 -6 9.28 2.09
 -9 -4 -5 54.71 2.45
 -9 -4 -4 25.1 2.07
 -9 -4 -3 25.92 2.34
 -9 -4 -2 70.07 2.16
 -9 -4 -1 58.9 2.12
 -9 -3 -35 35.25 2.13
 -9 -3 -34 6.33 2.13
 -9 -3 -33 6.01 2.11
 -9 -3 -30 5.57 2.34
 -9 -3 -28 5.36 1.99
 -9 -3 -27 6.42 1.95
 -9 -3 -26 5.17 1.99
 -9 -3 -25 9.69 1.82
 -9 -3 -24 3.84 1.8
 -9 -3 -23 37.66 1.81
 -9 -3 -22 16.47 1.73
 -9 -3 -21 84.89 2.07
 -9 -3 -20 28.87 1.72
 -9 -3 -19 7 1.73
 -9 -3 -18 24.46 2
 -9 -3 -17 35.52 2.07
 -9 -3 -16 24.91 1.78
 -9 -3 -15 75.49 2.22
 -9 -3 -14 24.44 1.74
 -9 -3 -13 29.56 3.18
 -9 -3 -12 41.34 2.14
 -9 -3 -11 26.95 2.31
 -9 -3 -10 85.67 2.24
 -9 -3 -9 17.55 2.37
 -9 -3 -8 23.09 2.06
 -9 -3 -7 6.14 2.16
 -9 -3 -6 73.97 2.54
 -9 -3 -5 37.71 2.08
 -9 -3 -4 25.87 2.34
 -9 -3 -3 46.64 2.12
 -9 -3 -2 11.12 2.4
 -9 -3 -1 21.18 2.03
 -9 -2 -32 7.6 3.05
 -9 -2 -30 38.88 2.57
 -9 -2 -28 6.06 2.29
 -9 -2 -26 6.2 1.85
 -9 -2 -25 6.27 1.72
 -9 -2 -24 6.83 2.06
 -9 -2 -23 27.95 1.82
 -9 -2 -22 16.57 1.83
 -9 -2 -21 10.51 1.88
 -9 -2 -20 22.39 1.84
 -9 -2 -19 4.83 1.95
 -9 -2 -18 20.32 1.68
 -9 -2 -17 40.31 1.78
 -9 -2 -15 21.31 1.65
 -9 -2 -14 33.74 1.66
 -9 -2 -13 14.11 1.74
 -9 -2 -12 36.52 2.1
 -9 -2 -11 35.07 2.1
 -9 -2 -9 26.66 2.76
 -9 -2 -8 25.81 2.89
 -9 -2 -7 6.67 2.11
 -9 -2 -5 87.29 3.14
 -9 -2 -4 41.78 2.44
 -9 -2 -3 10.12 2.12
 -9 -2 -2 19.84 2.03
 -9 -2 -1 7.36 3.37
 -9 -1 -35 5.56 2.16
 -9 -1 -33 11.42 2.02
 -9 -1 -32 26.09 2.48
 -9 -1 -30 25.9 2.21
 -9 -1 -27 10.28 1.84
 -9 -1 -26 81.78 2.84
 -9 -1 -25 5.51 1.73
 -9 -1 -24 10.3 1.81
 -9 -1 -23 16.1 1.64
 -9 -1 -22 37.91 1.75
 -9 -1 -21 7.73 1.73
 -9 -1 -20 24.13 1.68
 -9 -1 -19 6.95 1.82
 -9 -1 -18 17.45 1.81
 -9 -1 -16 16.97 1.66
 -9 -1 -15 36.66 1.66
 -9 -1 -13 26.29 1.94
 -9 -1 -12 27.76 3.08
 -9 -1 -11 6.59 2.14
 -9 -1 -10 8.12 2.19
 -9 -1 -9 14.59 3.41
 -9 -1 -8 15.92 2.42
 -9 -1 -7 38.59 2.09
 -9 -1 -6 28.31 2.06
 -9 -1 -4 51.05 2.35
 -9 -1 -3 63.05 2.3
 -9 -1 -2 12.19 2.37
 -9 -1 -1 31.29 2.04
 -8 -17 -11 5.69 1.97
 -8 -17 -10 7.57 2.41
 -8 -17 -8 7.85 2.25
 -8 -17 -6 15.74 1.99
 -8 -17 -5 10.19 2.02
 -8 -17 -4 11 2
 -8 -17 -2 9.77 4.21
 -8 -17 -1 11.67 1.99
 -8 -16 -17 7.09 1.82
 -8 -16 -16 6.04 1.85
 -8 -16 -15 13.66 2.09
 -8 -16 -14 7.6 1.79
 -8 -16 -13 10.09 1.79
 -8 -16 -12 24.89 3.62
 -8 -16 -11 4.84 1.9
 -8 -16 -10 39.03 5.48
 -8 -16 -9 13.94 2
 -8 -16 -8 59.15 2.16
 -8 -16 -7 6.92 1.83
 -8 -16 -6 13.88 2
 -8 -16 -5 28.35 4.86
 -8 -16 -4 5.18 2.08
 -8 -16 -3 14.26 1.98
 -8 -16 -2 11.28 1.95
 -8 -15 -19 8.99 1.87
 -8 -15 -17 4.65 2.29
 -8 -15 -15 30.3 2.43
 -8 -15 -13 21.16 2.67
 -8 -15 -12 12.06 1.76
 -8 -15 -11 36.72 2.02
 -8 -15 -8 6.55 2.74
 -8 -15 -7 42.16 2.94
 -8 -15 -6 14.26 1.96
 -8 -15 -5 19.81 1.97
 -8 -15 -4 7.35 2.01
 -8 -15 -3 23.95 1.97
 -8 -15 -2 12.8 3.89
 -8 -15 -1 16.17 1.95
 -8 -14 -23 14.57 2.05
 -8 -14 -21 8.01 1.62
 -8 -14 -17 9.17 1.72
 -8 -14 -15 12.95 1.56
 -8 -14 -14 23.72 1.6
 -8 -14 -13 10.26 1.67
 -8 -14 -12 23.21 2.17
 -8 -14 -10 11.65 1.99
 -8 -14 -6 28.09 4.39
 -8 -14 -4 8.61 2.54
 -8 -14 -1 6.86 1.98
 -8 -13 -27 6.65 1.74
 -8 -13 -26 14.1 2.14
 -8 -13 -25 13.1 2.07
 -8 -13 -24 14.41 2.43
 -8 -13 -21 5.96 2.35
 -8 -13 -19 24.85 2.16
 -8 -13 -17 18.89 2.77
 -8 -13 -16 7.29 2.4
 -8 -13 -15 3.87 1.59
 -8 -13 -14 6.08 1.61
 -8 -13 -12 6.72 1.59
 -8 -13 -11 35.13 2.57
 -8 -13 -9 6.34 2.01
 -8 -13 -8 17.63 1.93
 -8 -13 -4 26.14 1.95
 -8 -13 -1 11.81 1.92
 -8 -12 -29 16.75 1.88
 -8 -12 -28 5.39 1.71
 -8 -12 -27 8.23 2.27
 -8 -12 -26 5.97 2.03
 -8 -12 -25 18.17 2.21
 -8 -12 -23 20.92 2.3
 -8 -12 -22 17.39 1.72
 -8 -12 -21 6.7 1.68
 -8 -12 -20 14.58 1.62
 -8 -12 -19 4.73 2.08
 -8 -12 -18 30.33 2.24
 -8 -12 -16 10.4 1.51
 -8 -12 -13 5.94 1.72
 -8 -12 -11 4.42 2.1
 -8 -12 -10 18.49 2.5
 -8 -12 -9 9.48 1.89
 -8 -12 -8 11.17 2.27
 -8 -12 -7 4.96 2.01
 -8 -12 -6 18.57 2.93
 -8 -12 -5 23.02 3.2
 -8 -12 -4 30.24 1.97
 -8 -12 -2 44.62 2.6
 -8 -12 -1 6.24 2.33
 -8 -11 -31 7.1 1.74
 -8 -11 -30 10.45 1.89
 -8 -11 -28 15.1 1.78
 -8 -11 -27 22.38 3.78
 -8 -11 -26 7.24 1.98
 -8 -11 -25 4.27 2.07
 -8 -11 -24 9.16 1.62
 -8 -11 -22 10.61 2.19
 -8 -11 -20 12.11 1.78
 -8 -11 -19 3.61 1.76
 -8 -11 -18 12.5 1.53
 -8 -11 -16 10.72 1.51
 -8 -11 -15 31.8 2.65
 -8 -11 -14 15.88 1.92
 -8 -11 -13 16.44 1.5
 -8 -11 -12 8.33 1.48
 -8 -11 -10 5.01 1.83
 -8 -11 -9 14.32 1.92
 -8 -11 -7 11.18 1.9
 -8 -11 -5 13.85 1.9
 -8 -11 -4 13.7 2.2
 -8 -11 -3 20.68 2.35
 -8 -11 -1 11.88 2.57
 -8 -10 -31 7.88 1.85
 -8 -10 -30 6.69 1.76
 -8 -10 -28 5.41 2.45
 -8 -10 -26 7.48 2.17
 -8 -10 -25 9.22 1.63
 -8 -10 -24 7.64 1.69
 -8 -10 -22 17.31 2.24
 -8 -10 -21 5.03 1.71
 -8 -10 -20 12.95 1.63
 -8 -10 -19 7.79 1.57
 -8 -10 -18 6.04 1.66
 -8 -10 -15 7.13 2.02
 -8 -10 -14 13.95 1.49
 -8 -10 -13 18.99 1.48
 -8 -10 -11 33.63 2.66
 -8 -10 -10 17.16 1.91
 -8 -10 -9 18.56 1.93
 -8 -10 -8 19.14 1.92
 -8 -10 -6 8.25 2.42
 -8 -10 -5 38.12 1.95
 -8 -10 -4 14.01 1.89
 -8 -10 -3 17.21 2.45
 -8 -10 -1 10.54 3.11
 -8 -9 -34 13.09 1.94
 -8 -9 -33 5.97 2.07
 -8 -9 -28 8.31 2.02
 -8 -9 -27 10.26 1.98
 -8 -9 -25 21.8 1.84
 -8 -9 -24 9.48 2.32
 -8 -9 -23 33.83 2.03
 -8 -9 -22 11.01 1.67
 -8 -9 -21 3.74 1.7
 -8 -9 -20 43.82 2.61
 -8 -9 -19 24.87 1.56
 -8 -9 -18 26.93 1.66
 -8 -9 -17 6.39 1.64
 -8 -9 -16 4.54 1.59
 -8 -9 -15 10.13 1.5
 -8 -9 -12 12.44 1.57
 -8 -9 -11 6.43 1.81
 -8 -9 -10 19 1.79
 -8 -9 -9 34.67 2.61
 -8 -9 -8 27.04 1.92
 -8 -9 -7 79.95 2.41
 -8 -9 -5 49.77 2.65
 -8 -9 -4 12.58 2.19
 -8 -9 -3 6.06 1.96
 -8 -9 -2 58.08 4.04
 -8 -9 -1 88.61 2.11
 -8 -8 -33 8.56 2.38
 -8 -8 -32 40.41 2.03
 -8 -8 -31 6.87 1.8
 -8 -8 -30 8.28 1.95
 -8 -8 -29 8.95 2.04
 -8 -8 -28 32.14 2.98
 -8 -8 -27 23.95 2.18
 -8 -8 -26 8.96 1.75
 -8 -8 -25 29.66 1.78
 -8 -8 -23 8.07 2
 -8 -8 -21 12.26 1.56
 -8 -8 -18 4.71 1.69
 -8 -8 -17 23.49 1.54
 -8 -8 -16 19.74 1.62
 -8 -8 -15 12.13 1.51
 -8 -8 -14 61.02 1.86
 -8 -8 -13 70.8 1.72
 -8 -8 -12 12.14 1.9
 -8 -8 -11 16.08 1.76
 -8 -8 -10 56.56 2
 -8 -8 -9 28.84 1.93
 -8 -8 -8 22.46 1.91
 -8 -8 -7 107.41 4.15
 -8 -8 -6 14.12 1.91
 -8 -8 -5 66.09 2.26
 -8 -8 -4 7.91 1.93
 -8 -8 -3 31.26 1.9
 -8 -8 -2 4.33 1.99
 -8 -8 -1 5.71 1.91
 -8 -7 -36 11.25 2.04
 -8 -7 -35 26.71 1.82
 -8 -7 -33 7.11 1.81
 -8 -7 -32 46.72 2.15
 -8 -7 -31 27.75 1.89
 -8 -7 -29 27.04 2.28
 -8 -7 -28 4.58 2.14
 -8 -7 -27 8.25 2.12
 -8 -7 -26 9.18 2
 -8 -7 -24 6.85 1.89
 -8 -7 -22 40.05 1.98
 -8 -7 -21 13.05 1.78
 -8 -7 -20 39.72 1.69
 -8 -7 -19 9.12 1.68
 -8 -7 -18 4.93 1.79
 -8 -7 -17 5.64 1.68
 -8 -7 -16 30.42 1.54
 -8 -7 -15 28.26 1.76
 -8 -7 -14 7.72 1.52
 -8 -7 -13 21.93 1.94
 -8 -7 -12 47.18 1.99
 -8 -7 -11 85.64 2.91
 -8 -7 -10 16.89 2.2
 -8 -7 -8 21.85 1.92
 -8 -7 -7 84.06 2.68
 -8 -7 -6 15.86 2.02
 -8 -7 -5 24.08 1.88
 -8 -7 -4 25.54 2.19
 -8 -7 -3 23.58 2.38
 -8 -7 -1 8.44 2.35
 -8 -6 -37 7.61 2.07
 -8 -6 -36 39.35 2.13
 -8 -6 -35 20.57 1.81
 -8 -6 -34 24.72 3
 -8 -6 -33 3.9 1.93
 -8 -6 -32 25.85 1.78
 -8 -6 -31 19.45 1.83
 -8 -6 -30 9.41 2.22
 -8 -6 -29 7.78 2.23
 -8 -6 -28 32.85 2.32
 -8 -6 -26 53.4 1.85
 -8 -6 -25 19.78 1.75
 -8 -6 -24 15.79 1.72
 -8 -6 -23 17.05 1.63
 -8 -6 -22 70.1 2.3
 -8 -6 -21 21.77 1.6
 -8 -6 -20 34.86 1.68
 -8 -6 -19 20.85 1.56
 -8 -6 -18 50.94 1.78
 -8 -6 -17 55.71 1.66
 -8 -6 -16 105.45 3.38
 -8 -6 -15 6.3 1.73
 -8 -6 -14 62.09 1.8
 -8 -6 -13 65.33 1.75
 -8 -6 -12 91.06 1.75
 -8 -6 -11 27.07 2.43
 -8 -6 -10 44.64 1.97
 -8 -6 -9 65.34 2.17
 -8 -6 -8 56.63 4.2
 -8 -6 -7 147.64 3.27
 -8 -6 -6 214.61 4.12
 -8 -6 -5 35.47 1.95
 -8 -6 -4 28.57 1.91
 -8 -6 -3 46.45 2.18
 -8 -6 -2 112.89 2.14
 -8 -6 -1 21.62 1.89
 -8 -5 -38 5.49 2.12
 -8 -5 -37 14.13 2.04
 -8 -5 -36 6.56 1.87
 -8 -5 -35 26.12 1.84
 -8 -5 -34 12.41 1.83
 -8 -5 -32 9.83 1.96
 -8 -5 -31 18.16 1.9
 -8 -5 -30 23.63 1.98
 -8 -5 -29 9.31 2.37
 -8 -5 -27 13.6 2.7
 -8 -5 -26 22.83 1.76
 -8 -5 -25 18.89 1.76
 -8 -5 -24 20.64 1.66
 -8 -5 -22 67.9 2.63
 -8 -5 -21 31.15 1.61
 -8 -5 -20 73.13 2.09
 -8 -5 -19 26.12 2.06
 -8 -5 -18 17.79 1.56
 -8 -5 -17 100.69 3.27
 -8 -5 -16 78.14 2.47
 -8 -5 -15 22.81 1.52
 -8 -5 -14 16.95 1.63
 -8 -5 -13 93.4 1.67
 -8 -5 -12 73.07 1.94
 -8 -5 -11 16.22 2
 -8 -5 -10 49.44 3
 -8 -5 -9 145.44 5.19
 -8 -5 -8 11.27 1.93
 -8 -5 -7 14.15 1.88
 -8 -5 -6 115.09 2.15
 -8 -5 -5 111.61 3.18
 -8 -5 -4 38.3 1.92
 -8 -5 -3 67 2.18
 -8 -5 -2 63.88 2.53
 -8 -5 -1 119.45 2.6
 -8 -4 -38 36.09 2.24
 -8 -4 -37 4.85 1.86
 -8 -4 -36 9.75 1.85
 -8 -4 -35 13.09 1.87
 -8 -4 -33 17.3 1.86
 -8 -4 -31 17.36 1.88
 -8 -4 -30 24.31 2.54
 -8 -4 -29 7.65 2.13
 -8 -4 -28 21.47 2.65
 -8 -4 -27 64.07 2.39
 -8 -4 -26 42.15 1.97
 -8 -4 -25 8 1.79
 -8 -4 -24 18.7 1.67
 -8 -4 -23 26.88 1.67
 -8 -4 -22 51.02 1.69
 -8 -4 -21 6.81 1.73
 -8 -4 -20 9.88 1.81
 -8 -4 -19 8.6 1.57
 -8 -4 -18 56.14 1.62
 -8 -4 -17 6.18 1.67
 -8 -4 -16 31.52 1.75
 -8 -4 -15 98.01 2.93
 -8 -4 -13 55.83 1.67
 -8 -4 -10 55.07 2.57
 -8 -4 -9 78.24 2.27
 -8 -4 -8 30.44 1.9
 -8 -4 -7 10.06 3
 -8 -4 -6 4.33 2.01
 -8 -4 -5 87.16 2.32
 -8 -4 -4 44.61 1.93
 -8 -4 -3 24.74 1.89
 -8 -4 -2 122.29 2.66
 -8 -3 -39 20.62 1.81
 -8 -3 -38 4.58 2.07
 -8 -3 -36 4.1 2.04
 -8 -3 -34 9.48 1.81
 -8 -3 -33 16.76 1.97
 -8 -3 -32 16.31 1.77
 -8 -3 -31 27.65 1.77
 -8 -3 -30 20.44 2.11
 -8 -3 -29 42.32 2.23
 -8 -3 -28 38.11 2.31
 -8 -3 -27 7.94 2.33
 -8 -3 -26 16.49 1.9
 -8 -3 -25 79.92 1.99
 -8 -3 -24 31 2.15
 -8 -3 -23 26.53 1.65
 -8 -3 -21 98.89 2.98
 -8 -3 -20 44.62 2.24
 -8 -3 -19 3.99 1.66
 -8 -3 -18 12.48 1.68
 -8 -3 -17 27.38 1.54
 -8 -3 -16 17.63 1.97
 -8 -3 -15 5.74 1.55
 -8 -3 -14 25.04 1.51
 -8 -3 -13 23.31 2.3
 -8 -3 -12 7.73 1.5
 -8 -3 -11 67.78 2.04
 -8 -3 -10 14.51 1.88
 -8 -3 -9 18.83 1.88
 -8 -3 -8 5.89 1.93
 -8 -3 -7 21.97 1.87
 -8 -3 -6 35.75 2.14
 -8 -3 -5 12.21 1.87
 -8 -3 -4 36.97 1.9
 -8 -3 -3 122.64 2.52
 -8 -3 -2 37.37 1.9
 -8 -3 -1 48.88 2.7
 -8 -2 -39 10.12 1.96
 -8 -2 -38 10.72 1.8
 -8 -2 -35 9.07 1.97
 -8 -2 -33 13.76 1.79
 -8 -2 -31 18.59 1.97
 -8 -2 -30 19.63 2.17
 -8 -2 -29 44.94 2.09
 -8 -2 -28 25.42 2.04
 -8 -2 -27 11.87 2.24
 -8 -2 -26 23.33 1.82
 -8 -2 -25 11.23 1.8
 -8 -2 -24 11.79 1.81
 -8 -2 -23 34.28 1.86
 -8 -2 -22 13.5 1.7
 -8 -2 -20 26.21 1.5
 -8 -2 -19 20.7 2.11
 -8 -2 -18 16.18 1.54
 -8 -2 -17 28.68 1.54
 -8 -2 -16 10.21 1.87
 -8 -2 -15 21.27 1.51
 -8 -2 -14 4.48 1.57
 -8 -2 -13 51.05 1.54
 -8 -2 -12 26.8 1.49
 -8 -2 -11 20.64 1.61
 -8 -2 -10 9.79 2.16
 -8 -2 -9 6.01 1.92
 -8 -2 -8 6.58 1.91
 -8 -2 -7 20.36 2.12
 -8 -2 -5 43.14 1.9
 -8 -2 -4 13.38 1.84
 -8 -2 -3 53.63 1.91
 -8 -2 -2 12.85 1.82
 -8 -2 -1 22.64 1.83
 -8 -1 -37 18.7 1.9
 -8 -1 -36 7.84 1.78
 -8 -1 -34 14.86 1.72
 -8 -1 -33 31.02 1.81
 -8 -1 -32 6.68 1.96
 -8 -1 -31 16.6 1.82
 -8 -1 -28 11.72 2.02
 -8 -1 -27 27.53 2.54
 -8 -1 -25 45.32 2.04
 -8 -1 -24 31.54 2.05
 -8 -1 -23 18.76 1.64
 -8 -1 -22 54.57 1.69
 -8 -1 -21 10.66 1.61
 -8 -1 -20 4.59 1.55
 -8 -1 -19 5.61 1.68
 -8 -1 -18 11.92 1.85
 -8 -1 -17 38.94 1.57
 -8 -1 -16 10.02 1.52
 -8 -1 -15 12.54 1.52
 -8 -1 -14 55.88 1.58
 -8 -1 -13 64.02 1.82
 -8 -1 -12 83.59 1.81
 -8 -1 -11 28.04 1.63
 -8 -1 -10 12.12 1.99
 -8 -1 -9 112.95 2.85
 -8 -1 -8 32.46 1.9
 -8 -1 -7 6.51 2.05
 -8 -1 -6 25.61 1.87
 -8 -1 -5 99 2.42
 -8 -1 -3 7.53 1.86
 -8 -1 -2 24.69 1.83
 -8 -1 -1 26.86 1.82
 -7 -18 -12 6.81 2.79
 -7 -18 -11 8.31 1.98
 -7 -18 -10 62.05 5.97
 -7 -18 -9 10.87 2.61
 -7 -18 -8 25.79 3.4
 -7 -18 -7 10.48 4.14
 -7 -18 -6 32.73 4.09
 -7 -18 -5 12.65 3.09
 -7 -18 -4 6.38 1.84
 -7 -17 -14 5.37 2.32
 -7 -17 -13 25.94 5.43
 -7 -17 -12 27.36 2.56
 -7 -17 -11 20.59 1.92
 -7 -17 -9 10.37 1.6
 -7 -17 -7 18.07 1.78
 -7 -17 -6 12.05 1.8
 -7 -17 -5 11 1.61
 -7 -17 -4 11.63 2.57
 -7 -17 -3 6.71 1.82
 -7 -16 -22 12.77 1.79
 -7 -16 -19 4.34 1.67
 -7 -16 -18 8.28 1.88
 -7 -16 -16 24.53 2.18
 -7 -16 -14 14.37 2.72
 -7 -16 -13 18.03 1.49
 -7 -16 -12 28.25 4.17
 -7 -16 -9 42.01 2.71
 -7 -16 -7 27.42 1.68
 -7 -16 -6 14.27 3.88
 -7 -16 -5 10.05 1.78
 -7 -16 -4 6.55 1.8
 -7 -16 -3 4.59 1.87
 -7 -16 -2 5.95 1.83
 -7 -15 -24 5.66 1.88
 -7 -15 -23 7.64 1.81
 -7 -15 -22 11.26 2.32
 -7 -15 -21 10.25 1.97
 -7 -15 -20 21.58 1.75
 -7 -15 -18 21.87 1.97
 -7 -15 -17 33.77 1.89
 -7 -15 -14 3.16 1.47
 -7 -15 -13 15.51 2.07
 -7 -15 -8 6.11 1.83
 -7 -15 -7 32.38 4.02
 -7 -15 -6 7.02 1.61
 -7 -15 -5 11.76 2.11
 -7 -15 -3 46.57 2.75
 -7 -15 -2 23.11 2.21
 -7 -15 -1 17.29 1.78
 -7 -14 -28 11.09 2.63
 -7 -14 -27 4.5 2.23
 -7 -14 -26 20.24 2.12
 -7 -14 -22 9.78 1.75
 -7 -14 -21 7.87 1.77
 -7 -14 -20 10.31 1.98
 -7 -14 -17 41.43 3.55
 -7 -14 -16 9.7 1.33
 -7 -14 -15 10.73 1.74
 -7 -14 -14 19.27 1.53
 -7 -14 -13 11.59 2.35
 -7 -14 -12 8.95 1.42
 -7 -14 -11 3.71 1.79
 -7 -14 -10 7.11 1.71
 -7 -14 -9 4.99 2.13
 -7 -14 -8 4.03 1.96
 -7 -14 -7 20.3 3.51
 -7 -14 -5 7.86 1.77
 -7 -14 -4 28.04 1.81
 -7 -14 -3 45.8 2.7
 -7 -14 -2 7.99 2.08
 -7 -13 -31 13.95 2.31
 -7 -13 -29 11.55 1.94
 -7 -13 -27 7.62 1.74
 -7 -13 -26 7.43 2.53
 -7 -13 -24 17.17 1.88
 -7 -13 -23 16.12 1.89
 -7 -13 -21 47.39 2.39
 -7 -13 -20 26.27 1.88
 -7 -13 -18 34.8 2.19
 -7 -13 -17 24.77 1.47
 -7 -13 -16 26.07 1.96
 -7 -13 -15 16.53 1.35
 -7 -13 -14 34.57 2.48
 -7 -13 -13 9.64 1.33
 -7 -13 -12 3.93 1.37
 -7 -13 -11 19.15 2.19
 -7 -13 -10 15.23 1.97
 -7 -13 -9 12.74 2.21
 -7 -13 -8 10.81 1.58
 -7 -13 -7 6.18 2.88
 -7 -13 -5 5.62 2.14
 -7 -13 -4 16.24 1.74
 -7 -13 -3 42.55 2.05
 -7 -13 -2 66.4 2.42
 -7 -13 -1 14.34 1.75
 -7 -12 -33 11.29 2.33
 -7 -12 -32 4.47 1.57
 -7 -12 -30 15.71 1.96
 -7 -12 -29 6.84 1.64
 -7 -12 -28 11.8 1.65
 -7 -12 -26 6.68 1.51
 -7 -12 -23 5.79 1.81
 -7 -12 -21 8.95 1.41
 -7 -12 -20 6.51 1.71
 -7 -12 -19 10.79 1.55
 -7 -12 -17 19.43 1.46
 -7 -12 -16 41.62 3.33
 -7 -12 -15 5.5 1.37
 -7 -12 -12 15.87 1.56
 -7 -12 -11 10.79 1.55
 -7 -12 -10 57.24 3.95
 -7 -12 -9 6.9 1.61
 -7 -12 -8 57.86 1.87
 -7 -12 -7 21.18 2.23
 -7 -12 -6 26.76 3.21
 -7 -12 -4 12.49 1.99
 -7 -12 -3 4.67 2.04
 -7 -12 -2 16.54 1.74
 -7 -12 -1 12.32 2.15
 -7 -11 -35 10.54 2.38
 -7 -11 -31 8.28 1.65
 -7 -11 -30 5.55 1.65
 -7 -11 -29 7 1.74
 -7 -11 -26 18.99 2.16
 -7 -11 -25 49.27 1.91
 -7 -11 -24 75.68 2.63
 -7 -11 -23 4.33 2.08
 -7 -11 -22 8.88 1.55
 -7 -11 -21 12.86 1.89
 -7 -11 -19 17.94 1.55
 -7 -11 -18 11.86 1.46
 -7 -11 -17 18.88 1.46
 -7 -11 -15 12.25 1.34
 -7 -11 -14 8.98 1.99
 -7 -11 -12 19.65 1.33
 -7 -11 -10 27.87 2.32
 -7 -11 -9 9.47 2.51
 -7 -11 -8 37.79 1.96
 -7 -11 -7 17.04 2.78
 -7 -11 -6 123.91 2.46
 -7 -11 -5 27.83 2.53
 -7 -11 -4 14.22 1.71
 -7 -11 -3 10.88 1.71
 -7 -11 -2 19.35 2
 -7 -11 -1 27.26 1.75
 -7 -10 -35 4.39 1.78
 -7 -10 -31 11.04 1.6
 -7 -10 -30 12.28 1.58
 -7 -10 -29 7.34 1.58
 -7 -10 -28 22.4 1.73
 -7 -10 -27 22.45 1.93
 -7 -10 -26 25.6 1.92
 -7 -10 -25 15.55 2.2
 -7 -10 -24 26.42 1.93
 -7 -10 -23 4.9 1.53
 -7 -10 -22 16.12 1.6
 -7 -10 -21 21.59 2.2
 -7 -10 -20 27.2 1.52
 -7 -10 -19 3.43 1.7
 -7 -10 -18 4.87 1.61
 -7 -10 -17 8.75 1.38
 -7 -10 -16 9.27 1.37
 -7 -10 -15 5.46 1.4
 -7 -10 -14 33.73 1.61
 -7 -10 -13 14.98 1.34
 -7 -10 -12 26.42 1.28
 -7 -10 -11 41.87 1.8
 -7 -10 -10 17.17 1.77
 -7 -10 -9 41.67 1.72
 -7 -10 -8 78.5 2.54
 -7 -10 -7 23.11 2.36
 -7 -10 -6 44.21 2.01
 -7 -10 -4 58.71 1.82
 -7 -10 -2 13.6 1.68
 -7 -10 -1 25.13 2.24
 -7 -9 -37 30.02 2.64
 -7 -9 -36 7.99 1.85
 -7 -9 -35 21.51 1.71
 -7 -9 -34 17.68 2.22
 -7 -9 -33 12.79 1.66
 -7 -9 -31 40.41 1.79
 -7 -9 -30 5.82 1.98
 -7 -9 -29 26.47 1.6
 -7 -9 -28 31.98 1.75
 -7 -9 -27 5.17 2.25
 -7 -9 -26 7.53 1.89
 -7 -9 -25 11.07 1.81
 -7 -9 -23 14.77 1.92
 -7 -9 -22 46.64 1.63
 -7 -9 -21 37.12 1.59
 -7 -9 -20 27.68 1.63
 -7 -9 -19 25.67 1.75
 -7 -9 -18 6.58 1.64
 -7 -9 -17 43.73 2.44
 -7 -9 -15 15.75 1.54
 -7 -9 -14 9.96 2.02
 -7 -9 -13 70.2 3.06
 -7 -9 -12 43.23 2.4
 -7 -9 -11 65.07 2.1
 -7 -9 -10 53.39 3.16
 -7 -9 -8 8.12 1.92
 -7 -9 -7 23.06 1.71
 -7 -9 -6 54.07 1.8
 -7 -9 -5 62.65 2.7
 -7 -9 -4 94.7 2.87
 -7 -9 -3 54.7 2.49
 -7 -9 -2 25.14 1.71
 -7 -9 -1 59.8 1.82
 -7 -8 -39 13.91 2.43
 -7 -8 -36 6.96 1.69
 -7 -8 -35 76.32 2.01
 -7 -8 -34 14.7 1.71
 -7 -8 -33 17.17 1.66
 -7 -8 -31 18.8 1.93
 -7 -8 -29 6.81 1.62
 -7 -8 -28 10.54 1.57
 -7 -8 -27 24.46 1.95
 -7 -8 -26 6.06 2.04
 -7 -8 -25 41.02 2.74
 -7 -8 -23 59.98 1.69
 -7 -8 -22 6.78 1.9
 -7 -8 -21 42.39 2.67
 -7 -8 -20 13.3 1.54
 -7 -8 -19 11.59 1.52
 -7 -8 -18 35.77 1.53
 -7 -8 -17 51.38 1.55
 -7 -8 -16 6.41 1.56
 -7 -8 -15 211.71 2.67
 -7 -8 -14 39.18 2.53
 -7 -8 -13 8.25 1.43
 -7 -8 -12 31.95 1.69
 -7 -8 -11 46.27 1.44
 -7 -8 -10 13.33 1.4
 -7 -8 -9 10.69 1.91
 -7 -8 -8 83.82 2.09
 -7 -8 -7 32.19 2.12
 -7 -8 -6 29.78 1.7
 -7 -8 -5 13.81 1.68
 -7 -8 -4 22.87 3.01
 -7 -8 -3 122.53 3.3
 -7 -8 -2 42.31 1.76
 -7 -8 -1 53.36 2.06
 -7 -7 -39 24.06 2.53
 -7 -7 -38 8.07 1.72
 -7 -7 -37 18.73 1.74
 -7 -7 -36 10.68 1.67
 -7 -7 -35 11.67 1.89
 -7 -7 -34 4.34 1.7
 -7 -7 -32 28.98 1.71
 -7 -7 -31 7.32 1.67
 -7 -7 -30 13.67 1.63
 -7 -7 -29 7.38 1.74
 -7 -7 -28 13.43 1.86
 -7 -7 -27 5.07 1.92
 -7 -7 -26 11.75 2.04
 -7 -7 -25 5.5 1.97
 -7 -7 -23 6.32 1.62
 -7 -7 -22 40.55 2.11
 -7 -7 -21 71.04 1.74
 -7 -7 -20 85.18 1.8
 -7 -7 -19 93.89 1.98
 -7 -7 -18 45.69 1.81
 -7 -7 -17 154.63 4.19
 -7 -7 -16 62.5 1.77
 -7 -7 -15 29.76 1.41
 -7 -7 -14 81.37 3.59
 -7 -7 -13 58.06 2.02
 -7 -7 -12 32.53 1.47
 -7 -7 -11 14.12 1.33
 -7 -7 -10 48.35 1.65
 -7 -7 -9 6.36 1.6
 -7 -7 -8 8.17 1.7
 -7 -7 -7 47.04 2.16
 -7 -7 -6 15.42 1.66
 -7 -7 -4 38.66 1.73
 -7 -7 -3 42.56 1.74
 -7 -7 -2 95.14 1.92
 -7 -7 -1 174.22 2.19
 -7 -6 -40 34.42 4.42
 -7 -6 -39 44.11 2.15
 -7 -6 -38 13.8 1.72
 -7 -6 -37 14.63 1.69
 -7 -6 -35 16.63 1.64
 -7 -6 -34 62.75 1.78
 -7 -6 -33 19.29 1.61
 -7 -6 -32 8.72 1.84
 -7 -6 -31 53.67 1.68
 -7 -6 -30 56.63 1.94
 -7 -6 -29 30.53 1.71
 -7 -6 -28 23.74 1.86
 -7 -6 -27 23.99 2.91
 -7 -6 -26 23.16 2.04
 -7 -6 -25 13.52 1.8
 -7 -6 -24 79.12 2.24
 -7 -6 -23 53.91 1.8
 -7 -6 -22 17.71 1.5
 -7 -6 -21 35.72 2.39
 -7 -6 -20 68.98 1.58
 -7 -6 -19 31.5 1.48
 -7 -6 -18 26.65 1.44
 -7 -6 -17 16.71 1.57
 -7 -6 -16 63.46 1.98
 -7 -6 -15 83.9 1.97
 -7 -6 -14 124.4 2.34
 -7 -6 -13 19.66 1.35
 -7 -6 -12 58.32 1.43
 -7 -6 -11 129.22 1.88
 -7 -6 -9 92.74 3.52
 -7 -6 -7 34.3 1.71
 -7 -6 -6 22.02 2.11
 -7 -6 -4 279.05 3.47
 -7 -6 -3 106.19 2.36
 -7 -6 -2 74.85 1.84
 -7 -6 -1 36.04 1.7
 -7 -5 -41 7.31 2.54
 -7 -5 -40 20.98 1.9
 -7 -5 -39 10.07 1.75
 -7 -5 -38 18.09 1.72
 -7 -5 -34 18.65 1.62
 -7 -5 -33 14.08 1.61
 -7 -5 -32 10.72 1.6
 -7 -5 -31 25.84 2.37
 -7 -5 -30 78.55 2.14
 -7 -5 -29 15.94 1.54
 -7 -5 -28 15.06 1.84
 -7 -5 -27 19.73 2.05
 -7 -5 -26 8.08 2.08
 -7 -5 -25 13.21 1.77
 -7 -5 -24 24.61 1.61
 -7 -5 -23 28.67 1.6
 -7 -5 -22 55.13 2.74
 -7 -5 -21 8.36 1.49
 -7 -5 -20 51.82 1.54
 -7 -5 -19 55.4 1.6
 -7 -5 -18 15.81 1.57
 -7 -5 -17 3.25 1.53
 -7 -5 -16 33.39 1.41
 -7 -5 -15 12.14 1.66
 -7 -5 -14 7 1.37
 -7 -5 -13 49.03 1.52
 -7 -5 -12 175.21 2.61
 -7 -5 -11 21.76 1.34
 -7 -5 -10 25.2 1.75
 -7 -5 -9 18.26 1.74
 -7 -5 -8 96.1 2.27
 -7 -5 -7 7.03 1.74
 -7 -5 -6 8.57 1.68
 -7 -5 -5 5.93 2
 -7 -5 -4 93.67 1.87
 -7 -5 -2 101.53 3.52
 -7 -5 -1 32.64 1.72
 -7 -4 -41 7.25 2.32
 -7 -4 -40 25.59 1.96
 -7 -4 -39 13.38 1.81
 -7 -4 -38 5.91 1.85
 -7 -4 -37 7.64 1.71
 -7 -4 -36 9.93 1.69
 -7 -4 -35 9.57 1.66
 -7 -4 -34 4.19 1.74
 -7 -4 -32 8.95 1.84
 -7 -4 -31 23.94 1.58
 -7 -4 -30 35.32 1.59
 -7 -4 -29 11.18 1.75
 -7 -4 -28 90.9 1.98
 -7 -4 -27 58.88 2
 -7 -4 -26 6.74 2.25
 -7 -4 -25 39.85 1.67
 -7 -4 -24 65.42 2.37
 -7 -4 -23 98.93 2.33
 -7 -4 -22 4.18 1.89
 -7 -4 -20 56.17 1.55
 -7 -4 -19 9.67 1.67
 -7 -4 -18 59.69 1.53
 -7 -4 -17 49.86 1.59
 -7 -4 -16 25.42 1.47
 -7 -4 -15 43.66 1.92
 -7 -4 -14 18.21 1.35
 -7 -4 -13 40.46 1.39
 -7 -4 -12 57.65 1.42
 -7 -4 -11 11.51 1.33
 -7 -4 -10 180.43 1.98
 -7 -4 -9 52.15 1.8
 -7 -4 -8 42.33 1.76
 -7 -4 -7 161.18 2.06
 -7 -4 -6 98.08 2.39
 -7 -4 -5 164.41 3.38
 -7 -4 -4 22.6 1.69
 -7 -4 -2 27.16 1.65
 -7 -4 -1 8.47 1.69
 -7 -3 -39 8.71 1.75
 -7 -3 -38 19.64 1.84
 -7 -3 -37 21.14 2.02
 -7 -3 -36 22.62 1.82
 -7 -3 -34 13.34 1.75
 -7 -3 -33 8.68 1.99
 -7 -3 -32 17.24 1.59
 -7 -3 -31 38.72 1.76
 -7 -3 -30 39.62 1.6
 -7 -3 -29 20.46 1.88
 -7 -3 -28 37.48 1.99
 -7 -3 -27 31.48 2
 -7 -3 -26 40.58 1.93
 -7 -3 -25 112.3 2.29
 -7 -3 -24 25.92 1.63
 -7 -3 -23 66.68 2.61
 -7 -3 -22 9.55 1.68
 -7 -3 -21 9.81 1.58
 -7 -3 -20 36.21 1.74
 -7 -3 -19 14 1.44
 -7 -3 -18 24.11 1.44
 -7 -3 -17 15.15 1.53
 -7 -3 -16 31.15 1.42
 -7 -3 -15 60.24 1.46
 -7 -3 -14 32.1 1.38
 -7 -3 -13 54.57 1.5
 -7 -3 -12 97.84 2.18
 -7 -3 -11 274.79 2.62
 -7 -3 -10 180.32 6.48
 -7 -3 -9 30.47 1.76
 -7 -3 -8 244.62 3.04
 -7 -3 -7 489.19 3.27
 -7 -3 -6 8.48 1.85
 -7 -3 -5 44.76 1.89
 -7 -3 -4 25.22 2
 -7 -3 -3 146.48 2.31
 -7 -3 -2 121.37 2.22
 -7 -3 -1 28.34 1.98
 -7 -2 -40 9.92 1.76
 -7 -2 -39 6.88 1.78
 -7 -2 -38 8.95 1.72
 -7 -2 -37 4.74 1.78
 -7 -2 -35 7.15 1.8
 -7 -2 -34 19.25 1.63
 -7 -2 -33 5.22 1.9
 -7 -2 -32 4.58 1.69
 -7 -2 -31 12.95 1.58
 -7 -2 -30 5.33 1.63
 -7 -2 -29 37.82 2.22
 -7 -2 -28 10.47 1.79
 -7 -2 -27 22.66 1.77
 -7 -2 -26 9.92 1.75
 -7 -2 -25 65.71 2.76
 -7 -2 -24 5.08 1.58
 -7 -2 -23 13.44 1.51
 -7 -2 -22 8.44 1.49
 -7 -2 -20 20.1 1.57
 -7 -2 -19 84.17 2.4
 -7 -2 -18 29.02 1.58
 -7 -2 -17 29.05 1.67
 -7 -2 -15 13.54 1.29
 -7 -2 -14 3.23 1.47
 -7 -2 -13 37.08 1.48
 -7 -2 -12 4.66 1.37
 -7 -2 -11 14.63 1.33
 -7 -2 -10 15.67 1.69
 -7 -2 -9 61.05 1.79
 -7 -2 -8 11.72 1.93
 -7 -2 -7 8.94 1.69
 -7 -2 -5 57.26 1.74
 -7 -2 -4 22.94 1.66
 -7 -2 -3 24.77 1.67
 -7 -2 -2 23.92 1.65
 -7 -2 -1 40.36 2.38
 -7 -1 -42 9.51 3.03
 -7 -1 -41 5.56 1.86
 -7 -1 -40 14.24 1.75
 -7 -1 -39 12.4 1.88
 -7 -1 -36 18.91 1.68
 -7 -1 -35 20.07 2.29
 -7 -1 -34 45.71 1.89
 -7 -1 -33 8.27 1.84
 -7 -1 -32 37.4 1.64
 -7 -1 -31 16.68 1.96
 -7 -1 -30 16.92 2.03
 -7 -1 -29 22.46 1.8
 -7 -1 -28 4.24 2.07
 -7 -1 -27 93.05 2.13
 -7 -1 -26 40.33 1.77
 -7 -1 -25 54.23 1.91
 -7 -1 -24 62.69 1.63
 -7 -1 -23 25.66 1.68
 -7 -1 -22 71.4 1.74
 -7 -1 -21 6.36 1.9
 -7 -1 -20 25.12 1.57
 -7 -1 -19 54.29 1.63
 -7 -1 -18 41.41 1.49
 -7 -1 -17 74.54 2.37
 -7 -1 -16 107.85 2.83
 -7 -1 -15 13.87 1.3
 -7 -1 -14 103.08 2.13
 -7 -1 -13 43.85 1.51
 -7 -1 -12 43.85 1.38
 -7 -1 -11 22.4 1.63
 -7 -1 -10 28.88 1.71
 -7 -1 -9 35.27 1.73
 -7 -1 -8 107.26 1.92
 -7 -1 -7 57.87 1.79
 -7 -1 -6 11.24 1.65
 -7 -1 -5 16.23 1.67
 -7 -1 -4 184.84 2.07
 -7 -1 -3 82.07 2.11
 -7 -1 -1 41.26 1.99
 -6 -20 -7 12.58 3.29
 -6 -20 -4 6.91 2.36
 -6 -19 -14 6.79 2.3
 -6 -19 -13 14.15 1.97
 -6 -19 -12 20.86 2.79
 -6 -19 -10 11.68 2.36
 -6 -19 -9 10.21 4
 -6 -19 -8 8.05 3.03
 -6 -19 -7 5.62 2.41
 -6 -19 -6 8.35 2.28
 -6 -19 -4 9.14 3.21
 -6 -18 -20 4.21 2
 -6 -18 -17 19.06 3.47
 -6 -18 -16 8.71 2.46
 -6 -18 -15 6.21 2.5
 -6 -18 -13 15.82 3.09
 -6 -18 -12 6.01 2.66
 -6 -18 -11 19.43 2.21
 -6 -18 -8 29.13 2.42
 -6 -18 -7 4.59 2.08
 -6 -18 -5 3.47 1.44
 -6 -18 -2 9.61 3.4
 -6 -18 -1 7.8 1.81
 -6 -17 -20 7.23 1.87
 -6 -17 -18 16.92 3.45
 -6 -17 -16 4.43 1.75
 -6 -17 -12 8.28 1.84
 -6 -17 -9 11.5 1.56
 -6 -17 -7 5.46 2.1
 -6 -17 -6 14.08 1.56
 -6 -17 -4 13.91 1.85
 -6 -17 -2 10.06 1.86
 -6 -16 -27 17.89 2.61
 -6 -16 -22 18.12 2.11
 -6 -16 -19 17.71 2.92
 -6 -16 -18 3.31 1.52
 -6 -16 -16 12.43 1.18
 -6 -16 -15 8.61 1.08
 -6 -16 -14 15.46 1.59
 -6 -16 -13 10.77 2.03
 -6 -16 -12 4.78 1.31
 -6 -16 -11 9.94 1.64
 -6 -16 -10 9.19 1.91
 -6 -16 -9 47.53 1.85
 -6 -16 -7 10.53 1.4
 -6 -16 -6 6.9 1.56
 -6 -16 -5 27.58 2.6
 -6 -16 -3 19.31 2.07
 -6 -16 -2 9.31 1.6
 -6 -16 -1 15.48 4.03
 -6 -15 -29 8.09 2.34
 -6 -15 -27 11.05 5.43
 -6 -15 -25 17.21 3.99
 -6 -15 -23 7.76 1.97
 -6 -15 -22 35.96 2.84
 -6 -15 -20 19.19 2.82
 -6 -15 -19 6.37 1.87
 -6 -15 -17 2.96 1.12
 -6 -15 -16 7.06 1.11
 -6 -15 -15 6.25 1.78
 -6 -15 -13 10.43 1.11
 -6 -15 -12 16.57 2.82
 -6 -15 -11 44.04 2.6
 -6 -15 -10 2.86 1.37
 -6 -15 -9 11.35 5.11
 -6 -15 -7 34.22 2.7
 -6 -15 -6 3.15 1.51
 -6 -15 -5 21.61 2.1
 -6 -15 -4 25.05 1.61
 -6 -15 -3 8.82 2.08
 -6 -15 -2 7.53 1.6
 -6 -15 -1 15.99 2.38
 -6 -14 -33 6.43 2.48
 -6 -14 -31 11.51 2.3
 -6 -14 -28 14.36 2.93
 -6 -14 -27 23.81 2.42
 -6 -14 -26 6.71 2.09
 -6 -14 -23 15.76 1.97
 -6 -14 -22 18.26 1.91
 -6 -14 -21 22.51 4.18
 -6 -14 -20 8.6 1.58
 -6 -14 -18 18.46 1.75
 -6 -14 -16 21.49 1.24
 -6 -14 -15 5.63 1.11
 -6 -14 -14 3.06 1.52
 -6 -14 -12 15.23 1.36
 -6 -14 -11 25.01 2.5
 -6 -14 -10 33.18 3.22
 -6 -14 -9 76.9 4.78
 -6 -14 -8 13.88 1.41
 -6 -14 -7 56.29 2.86
 -6 -14 -6 12.3 1.59
 -6 -14 -5 57.85 1.97
 -6 -14 -4 39.68 1.88
 -6 -14 -3 30.67 1.81
 -6 -14 -2 8.27 1.56
 -6 -14 -1 7.48 2.01
 -6 -13 -34 13.18 2.07
 -6 -13 -31 16.4 2.3
 -6 -13 -30 6.47 3.05
 -6 -13 -28 6.42 1.93
 -6 -13 -27 29.62 2.19
 -6 -13 -26 12.14 1.26
 -6 -13 -25 36.39 1.64
 -6 -13 -24 34.81 2.14
 -6 -13 -23 12.41 1.36
 -6 -13 -22 6.36 1.74
 -6 -13 -21 21.01 1.88
 -6 -13 -20 26.94 1.79
 -6 -13 -19 4.81 1.46
 -6 -13 -18 22.56 1.55
 -6 -13 -17 6.83 1.19
 -6 -13 -16 15.44 1.24
 -6 -13 -15 25.56 1.27
 -6 -13 -14 17.27 1.35
 -6 -13 -13 5.61 1.42
 -6 -13 -12 7.18 1.4
 -6 -13 -11 40.78 2.37
 -6 -13 -10 13.36 1.24
 -6 -13 -9 74.61 4.18
 -6 -13 -8 9.67 1.54
 -6 -13 -7 26.13 1.59
 -6 -13 -6 67.7 1.95
 -6 -13 -5 24.52 2.71
 -6 -13 -4 5.82 1.59
 -6 -13 -3 75.76 1.78
 -6 -13 -2 37.6 3.68
 -6 -13 -1 46.39 2.59
 -6 -12 -36 17.01 1.96
 -6 -12 -35 5.02 2.23
 -6 -12 -34 15.77 2.64
 -6 -12 -32 15.82 2.32
 -6 -12 -31 6.24 2.45
 -6 -12 -29 42.47 2.79
 -6 -12 -28 4.93 1.38
 -6 -12 -27 6.81 1.9
 -6 -12 -25 7.67 1.68
 -6 -12 -24 21.56 1.83
 -6 -12 -23 51.45 1.72
 -6 -12 -22 22.98 1.74
 -6 -12 -20 16.66 1.47
 -6 -12 -19 39.7 2.6
 -6 -12 -18 27.54 1.25
 -6 -12 -17 20.33 1.29
 -6 -12 -16 51.59 2.9
 -6 -12 -15 18.29 1.56
 -6 -12 -14 38.34 2.12
 -6 -12 -13 15.63 2.34
 -6 -12 -12 5.46 1.12
 -6 -12 -11 30.69 2.5
 -6 -12 -10 11.72 1.93
 -6 -12 -9 22.81 1.59
 -6 -12 -8 23.78 1.84
 -6 -12 -7 6.07 1.57
 -6 -12 -5 140.55 3.75
 -6 -12 -4 57.14 1.85
 -6 -12 -2 96.38 1.8
 -6 -12 -1 49.62 2.04
 -6 -11 -38 13.6 2.01
 -6 -11 -36 13.2 2.23
 -6 -11 -35 25.31 2.74
 -6 -11 -34 37.34 2.23
 -6 -11 -32 13.84 2.14
 -6 -11 -30 81.99 5.28
 -6 -11 -29 10.08 1.4
 -6 -11 -28 7.77 1.51
 -6 -11 -26 9.46 2
 -6 -11 -25 7.87 1.42
 -6 -11 -24 22.95 1.33
 -6 -11 -23 9.63 1.66
 -6 -11 -22 20.09 1.89
 -6 -11 -21 6.82 1.31
 -6 -11 -20 119.14 3.72
 -6 -11 -19 25.84 1.83
 -6 -11 -18 70.81 3.97
 -6 -11 -17 104.28 2.94
 -6 -11 -16 35.8 1.35
 -6 -11 -15 2.84 1.36
 -6 -11 -14 77.59 2.48
 -6 -11 -12 52.87 1.8
 -6 -11 -11 75.99 1.9
 -6 -11 -10 90.05 2.07
 -6 -11 -9 24.3 2.6
 -6 -11 -8 74.07 2.79
 -6 -11 -7 54.66 1.58
 -6 -11 -6 40.29 1.6
 -6 -11 -5 12.84 1.52
 -6 -11 -4 93.57 2.29
 -6 -11 -3 10.97 1.53
 -6 -11 -2 26.61 1.69
 -6 -11 -1 88.74 3.42
 -6 -10 -39 7.85 2.07
 -6 -10 -37 31.92 2.52
 -6 -10 -36 54.9 3.21
 -6 -10 -35 52.88 2.29
 -6 -10 -34 6.89 2.1
 -6 -10 -29 22.87 1.46
 -6 -10 -28 12.3 1.42
 -6 -10 -27 10 1.4
 -6 -10 -26 19.33 1.42
 -6 -10 -25 14.12 1.37
 -6 -10 -24 21.64 1.65
 -6 -10 -22 74.09 1.95
 -6 -10 -21 35.69 1.37
 -6 -10 -20 6.94 1.36
 -6 -10 -18 39.67 1.48
 -6 -10 -17 237.14 3.04
 -6 -10 -16 137.93 2.56
 -6 -10 -15 52.68 1.32
 -6 -10 -14 37.18 2.06
 -6 -10 -13 74.05 2.02
 -6 -10 -12 56.82 2.28
 -6 -10 -10 6.05 1.31
 -6 -10 -9 14.12 1.38
 -6 -10 -7 11.29 1.38
 -6 -10 -6 23.46 1.53
 -6 -10 -5 4.41 1.57
 -6 -10 -4 65.74 1.67
 -6 -10 -3 130.8 2.27
 -6 -10 -2 53.23 2.22
 -6 -10 -1 78.95 1.9
 -6 -9 -40 6.63 2.1
 -6 -9 -39 7.71 2.07
 -6 -9 -38 36.77 3.84
 -6 -9 -36 54.2 2.29
 -6 -9 -35 8.97 2.62
 -6 -9 -34 8.47 2.23
 -6 -9 -33 11.88 1.48
 -6 -9 -32 11.94 1.46
 -6 -9 -31 61.29 2.12
 -6 -9 -30 13.03 1.5
 -6 -9 -29 22.8 1.86
 -6 -9 -28 19.08 1.38
 -6 -9 -27 30.66 2.88
 -6 -9 -26 4.28 1.46
 -6 -9 -25 40.18 1.81
 -6 -9 -23 24.02 1.9
 -6 -9 -22 34.98 1.59
 -6 -9 -21 4.65 1.46
 -6 -9 -20 136.39 2.72
 -6 -9 -19 34.26 1.42
 -6 -9 -18 158.3 3.76
 -6 -9 -17 89.6 2.4
 -6 -9 -16 113.47 4.35
 -6 -9 -15 37.25 2.57
 -6 -9 -14 12.52 1.23
 -6 -9 -13 62.1 2.34
 -6 -9 -12 33.33 1.31
 -6 -9 -11 60.09 2.38
 -6 -9 -10 14.18 1.24
 -6 -9 -9 6.93 1.29
 -6 -9 -8 9.02 1.53
 -6 -9 -7 25.71 1.51
 -6 -9 -6 4.12 1.64
 -6 -9 -4 54.42 1.59
 -6 -9 -3 60.67 1.63
 -6 -9 -2 217.53 3.98
 -6 -9 -1 11.82 1.88
 -6 -8 -41 72.12 2.42
 -6 -8 -39 25.04 2
 -6 -8 -38 21.66 1.95
 -6 -8 -37 28.49 2.19
 -6 -8 -35 13.05 2.22
 -6 -8 -33 27.34 1.71
 -6 -8 -32 21.32 1.48
 -6 -8 -31 7.5 1.46
 -6 -8 -30 17.73 1.51
 -6 -8 -29 21.65 1.7
 -6 -8 -28 26.9 1.42
 -6 -8 -27 61.61 1.53
 -6 -8 -26 27.56 1.43
 -6 -8 -25 34.78 1.88
 -6 -8 -24 44.77 1.8
 -6 -8 -23 214.68 2.94
 -6 -8 -22 7.66 1.42
 -6 -8 -21 84.86 2.39
 -6 -8 -20 42.38 2.18
 -6 -8 -19 52.13 1.7
 -6 -8 -18 22.74 1.52
 -6 -8 -17 90.19 2.05
 -6 -8 -16 17.97 1.26
 -6 -8 -15 83.95 2.73
 -6 -8 -14 33.08 1.55
 -6 -8 -13 31.05 1.22
 -6 -8 -12 10.06 1.37
 -6 -8 -10 58.4 1.27
 -6 -8 -9 64.3 1.87
 -6 -8 -8 60.89 1.53
 -6 -8 -7 90.4 2.12
 -6 -8 -6 27.22 1.73
 -6 -8 -5 56.86 1.81
 -6 -8 -4 32.84 1.57
 -6 -8 -3 400.12 7.8
 -6 -8 -2 54.85 1.61
 -6 -8 -1 41.76 1.55
 -6 -7 -42 7.7 2.11
 -6 -7 -41 10.52 2.07
 -6 -7 -38 63.88 2.5
 -6 -7 -37 15.35 2.43
 -6 -7 -34 18.22 1.62
 -6 -7 -33 15.19 1.64
 -6 -7 -32 4.18 1.56
 -6 -7 -31 37.04 1.5
 -6 -7 -28 31.3 1.43
 -6 -7 -27 6.92 1.39
 -6 -7 -25 9.46 1.56
 -6 -7 -24 15.59 1.79
 -6 -7 -23 51.43 2.66
 -6 -7 -22 10.46 1.57
 -6 -7 -21 66 1.87
 -6 -7 -20 32.62 1.41
 -6 -7 -19 40.75 1.72
 -6 -7 -18 12.93 1.48
 -6 -7 -16 24.39 1.26
 -6 -7 -15 16.26 1.23
 -6 -7 -14 16.35 1.2
 -6 -7 -13 28.75 1.22
 -6 -7 -12 30.12 1.4
 -6 -7 -11 38.87 1.22
 -6 -7 -10 51.65 1.33
 -6 -7 -9 22.52 2.2
 -6 -7 -8 64.87 1.5
 -6 -7 -7 38.04 1.64
 -6 -7 -5 27.04 1.49
 -6 -7 -4 37.72 1.53
 -6 -7 -3 78.23 1.63
 -6 -7 -2 28.72 2.16
 -6 -7 -1 35.49 1.5
 -6 -6 -43 5.24 2.22
 -6 -6 -42 20.07 2.05
 -6 -6 -41 29.81 2.03
 -6 -6 -40 27.49 2.25
 -6 -6 -37 10.05 2.08
 -6 -6 -36 6.61 1.62
 -6 -6 -35 13.67 1.56
 -6 -6 -34 19.63 1.54
 -6 -6 -33 5.41 1.83
 -6 -6 -32 48.92 1.62
 -6 -6 -31 13 1.66
 -6 -6 -30 18.22 1.45
 -6 -6 -29 6.27 1.46
 -6 -6 -28 6.58 1.43
 -6 -6 -27 149.18 3.63
 -6 -6 -26 36.4 1.6
 -6 -6 -25 31.71 1.57
 -6 -6 -24 26.8 1.61
 -6 -6 -23 18.8 1.44
 -6 -6 -22 67.43 1.54
 -6 -6 -21 84.85 2.61
 -6 -6 -19 9.39 1.29
 -6 -6 -18 13.98 1.85
 -6 -6 -17 31.47 1.5
 -6 -6 -16 33.56 1.41
 -6 -6 -15 26.24 1.25
 -6 -6 -14 6.03 1.23
 -6 -6 -13 20.86 1.32
 -6 -6 -12 30.81 1.29
 -6 -6 -11 104.18 1.54
 -6 -6 -10 24.01 1.38
 -6 -6 -9 204.89 2.22
 -6 -6 -8 3.72 1.65
 -6 -6 -7 96.14 1.99
 -6 -6 -6 17.44 2
 -6 -6 -5 167.82 3.77
 -6 -6 -4 19.78 2.38
 -6 -6 -3 38.19 1.49
 -6 -6 -1 69.76 1.87
 -6 -5 -42 9.8 2.07
 -6 -5 -41 6.22 2.1
 -6 -5 -40 13.92 1.9
 -6 -5 -39 9.91 2.64
 -6 -5 -38 36.64 2.52
 -6 -5 -36 16.58 1.59
 -6 -5 -34 3.71 1.65
 -6 -5 -33 19.42 1.53
 -6 -5 -32 6.72 1.51
 -6 -5 -31 9.42 1.48
 -6 -5 -30 50.81 1.82
 -6 -5 -28 25.07 1.67
 -6 -5 -26 53.84 1.87
 -6 -5 -25 4.65 1.71
 -6 -5 -24 62.98 1.68
 -6 -5 -23 4.38 1.53
 -6 -5 -22 19.98 1.42
 -6 -5 -21 9.16 1.39
 -6 -5 -20 17.59 1.32
 -6 -5 -19 39.41 1.34
 -6 -5 -18 52.81 2.23
 -6 -5 -17 67.73 1.58
 -6 -5 -16 31.14 1.4
 -6 -5 -15 16.45 1.24
 -6 -5 -14 48.84 1.36
 -6 -5 -12 186.56 2.24
 -6 -5 -11 17.4 1.25
 -6 -5 -10 29.54 1.19
 -6 -5 -9 18.53 1.28
 -6 -5 -8 126.89 1.79
 -6 -5 -7 11.32 1.5
 -6 -5 -6 36.95 2.29
 -6 -5 -5 4.24 1.51
 -6 -5 -4 28.41 1.47
 -6 -5 -3 11.09 1.45
 -6 -5 -2 38.68 1.5
 -6 -5 -1 94.5 1.88
 -6 -4 -44 5.81 2.19
 -6 -4 -43 14.15 2.18
 -6 -4 -42 5.39 2.32
 -6 -4 -40 17.8 1.87
 -6 -4 -38 6.51 2.16
 -6 -4 -37 16.33 1.61
 -6 -4 -36 18.58 1.59
 -6 -4 -35 25.71 1.67
 -6 -4 -34 18.76 1.77
 -6 -4 -31 110.76 2.26
 -6 -4 -30 105.92 2.96
 -6 -4 -23 44.53 1.42
 -6 -4 -22 22.3 1.36
 -6 -4 -21 71.43 2.26
 -6 -4 -20 44.69 1.38
 -6 -4 -19 4.5 1.34
 -6 -4 -18 110.48 1.8
 -6 -4 -17 145.74 2.82
 -6 -4 -16 17.18 1.74
 -6 -4 -15 41.47 1.3
 -6 -4 -14 33.15 1.63
 -6 -4 -13 66.84 1.33
 -6 -4 -12 272.14 1.81
 -6 -4 -11 163.08 2.48
 -6 -4 -10 104.62 1.39
 -6 -4 -9 65.76 2.02
 -6 -4 -8 53.1 1.8
 -6 -4 -7 79.17 1.69
 -6 -4 -6 34.1 1.73
 -6 -4 -5 19.39 1.47
 -6 -4 -4 38.23 1.74
 -6 -4 -3 172.27 1.85
 -6 -4 -2 66.81 1.59
 -6 -4 -1 134.26 2.76
 -6 -3 -44 9.74 2.09
 -6 -3 -42 35.41 2.2
 -6 -3 -41 8.37 1.95
 -6 -3 -40 16.1 2.01
 -6 -3 -38 4.48 1.99
 -6 -3 -37 5.31 1.69
 -6 -3 -36 4 1.9
 -6 -3 -35 7.1 1.61
 -6 -3 -34 7.03 1.7
 -6 -3 -33 58.31 1.61
 -6 -3 -32 108.29 2.34
 -6 -3 -31 51.31 1.7
 -6 -3 -30 28.85 1.62
 -6 -3 -28 125.29 1.67
 -6 -3 -27 23.03 1.5
 -6 -3 -26 43.88 1.68
 -6 -3 -25 23.24 1.61
 -6 -3 -24 48.7 1.8
 -6 -3 -23 21.9 1.39
 -6 -3 -22 10.58 1.4
 -6 -3 -21 31.19 1.39
 -6 -3 -20 67.74 1.43
 -6 -3 -19 41.07 1.34
 -6 -3 -18 37.79 1.33
 -6 -3 -17 32.05 1.4
 -6 -3 -16 6.45 1.51
 -6 -3 -15 26.16 1.43
 -6 -3 -14 194.63 2.5
 -6 -3 -13 208.05 1.73
 -6 -3 -12 34.37 1.16
 -6 -3 -11 10.61 1.18
 -6 -3 -10 156.22 1.45
 -6 -3 -9 28.21 1.27
 -6 -3 -8 6.21 1.53
 -6 -3 -7 21.43 1.47
 -6 -3 -6 46.84 1.55
 -6 -3 -5 176.69 4.56
 -6 -3 -4 3.33 1.56
 -6 -3 -3 5.12 2.2
 -6 -3 -2 53.57 2.09
 -6 -3 -1 84.09 1.64
 -6 -2 -45 28.97 2.25
 -6 -2 -44 28.49 2.06
 -6 -2 -42 6.68 2.07
 -6 -2 -41 9.55 1.91
 -6 -2 -40 6.53 2.01
 -6 -2 -37 71.31 2.19
 -6 -2 -36 12.48 1.67
 -6 -2 -35 9.45 1.59
 -6 -2 -34 10.88 1.56
 -6 -2 -33 70 2.35
 -6 -2 -32 62.68 2.06
 -6 -2 -31 6.38 1.53
 -6 -2 -30 21.5 1.48
 -6 -2 -29 40.56 2.14
 -6 -2 -28 49.46 1.77
 -6 -2 -27 141.33 2.89
 -6 -2 -26 178.38 2.56
 -6 -2 -25 16.45 1.84
 -6 -2 -24 20.25 1.63
 -6 -2 -22 18.77 1.31
 -6 -2 -21 103.48 1.61
 -6 -2 -20 46.12 1.61
 -6 -2 -19 37.44 1.55
 -6 -2 -18 31.03 1.31
 -6 -2 -17 131.99 2.76
 -6 -2 -16 32.57 1.58
 -6 -2 -15 19.46 2.68
 -6 -2 -14 190.31 1.72
 -6 -2 -13 94.99 1.39
 -6 -2 -12 82.02 1.31
 -6 -2 -11 44.73 1.34
 -6 -2 -10 132.46 2.56
 -6 -2 -9 289.93 2.33
 -6 -2 -8 116.74 1.95
 -6 -2 -7 100.01 1.7
 -6 -2 -6 208.13 5.35
 -6 -2 -5 5.96 1.5
 -6 -2 -4 33.38 1.75
 -6 -2 -3 7.53 1.47
 -6 -2 -2 135.07 2.03
 -6 -2 -1 77.83 1.6
 -6 -1 -45 31.82 2.67
 -6 -1 -44 56.95 2.12
 -6 -1 -43 17.17 2.01
 -6 -1 -42 10.49 1.92
 -6 -1 -41 24.97 2.08
 -6 -1 -40 20.36 2.16
 -6 -1 -39 40.41 1.7
 -6 -1 -38 4.29 1.77
 -6 -1 -37 26.93 1.64
 -6 -1 -36 27.85 1.71
 -6 -1 -35 59.55 1.96
 -6 -1 -32 4 1.6
 -6 -1 -31 4.22 1.58
 -6 -1 -30 50.61 1.55
 -6 -1 -29 5.64 1.62
 -6 -1 -28 132.57 2.57
 -6 -1 -27 12.39 1.59
 -6 -1 -26 87.35 1.78
 -6 -1 -25 166.94 2.34
 -6 -1 -24 142.29 2.47
 -6 -1 -23 35.09 1.53
 -6 -1 -22 29.09 1.33
 -6 -1 -21 275.83 1.78
 -6 -1 -20 58.39 1.6
 -6 -1 -18 44.27 1.33
 -6 -1 -17 109.8 2.42
 -6 -1 -16 9.49 1.45
 -6 -1 -15 231.57 1.8
 -6 -1 -14 8.38 1.39
 -6 -1 -13 60.13 1.32
 -6 -1 -12 125.02 1.34
 -6 -1 -11 28.08 1.16
 -6 -1 -10 573.56 2.56
 -6 -1 -9 12.17 1.29
 -6 -1 -8 292.17 4.03
 -6 -1 -7 178.11 2.23
 -6 -1 -6 688.69 10.64
 -6 -1 -5 7 1.83
 -6 -1 -4 257.98 2.04
 -6 -1 -3 39.84 1.69
 -6 -1 -2 94.93 2.49
 -6 -1 -1 225.94 1.96
 -5 -21 -7 14.76 2.68
 -5 -21 -6 12.92 2.65
 -5 -20 -15 5.69 2.83
 -5 -20 -12 11.51 2.55
 -5 -20 -10 23.25 2.61
 -5 -20 -9 8.43 2.6
 -5 -20 -8 15.74 2.02
 -5 -20 -7 7.12 2.72
 -5 -20 -6 7.03 2.72
 -5 -20 -5 13.81 4.12
 -5 -19 -6 8.05 1.71
 -5 -19 -4 2.98 1.09
 -5 -19 -2 14.24 2.49
 -5 -18 -23 8.73 1.92
 -5 -18 -21 8.14 2.04
 -5 -18 -19 16.71 1.67
 -5 -18 -18 5.25 2.17
 -5 -18 -15 21.83 4.92
 -5 -18 -11 4.49 1.93
 -5 -18 -10 5.56 2.35
 -5 -18 -9 4.24 0.93
 -5 -18 -8 11.09 1.67
 -5 -18 -6 9.48 2.61
 -5 -18 -5 10.67 2.47
 -5 -18 -4 11.12 2.84
 -5 -18 -3 7.31 1.87
 -5 -18 -1 13.48 3.17
 -5 -17 -26 13.91 3.05
 -5 -17 -25 5.18 1.96
 -5 -17 -22 14.11 3.31
 -5 -17 -21 19.37 2.98
 -5 -17 -19 7.9 2.41
 -5 -17 -18 4.09 1.72
 -5 -17 -17 5.02 1.79
 -5 -17 -16 17.15 2.35
 -5 -17 -14 9.13 1.74
 -5 -17 -10 22.46 3.29
 -5 -17 -8 34.89 1.83
 -5 -17 -6 10.8 1.59
 -5 -17 -3 8.67 2.28
 -5 -17 -2 5.32 1.88
 -5 -16 -30 5.72 1.78
 -5 -16 -29 5.86 1.74
 -5 -16 -28 7.4 1.69
 -5 -16 -26 13.6 2.18
 -5 -16 -25 9.55 1.9
 -5 -16 -24 9.96 2.29
 -5 -16 -23 11.3 2.19
 -5 -16 -22 18.97 2.48
 -5 -16 -20 9.75 2.22
 -5 -16 -19 13.57 2.05
 -5 -16 -18 11.21 1.82
 -5 -16 -15 14.2 1.98
 -5 -16 -14 5.22 1.33
 -5 -16 -13 4.69 1.28
 -5 -16 -12 17.29 1.9
 -5 -16 -11 11.12 1.58
 -5 -16 -10 2.21 0.94
 -5 -16 -8 19.71 2.87
 -5 -16 -7 9.84 2
 -5 -16 -6 62.29 2.99
 -5 -16 -5 3.07 1.24
 -5 -16 -4 26.85 2.42
 -5 -16 -3 13.81 1.93
 -5 -16 -2 7.99 1.41
 -5 -16 -1 11.51 1.56
 -5 -15 -31 11.15 2.01
 -5 -15 -30 10.19 1.85
 -5 -15 -28 38.31 2.43
 -5 -15 -27 10.53 1.94
 -5 -15 -26 18.43 1.83
 -5 -15 -24 13.26 2.24
 -5 -15 -19 11.7 1.66
 -5 -15 -14 9.04 1.42
 -5 -15 -13 57.75 3.3
 -5 -15 -12 24.93 2.4
 -5 -15 -11 8.57 1.47
 -5 -15 -10 44.11 5.58
 -5 -15 -9 4.31 1.43
 -5 -15 -8 42.41 2.68
 -5 -15 -7 33.85 2.16
 -5 -15 -6 7.61 2.21
 -5 -15 -5 11.96 1.68
 -5 -15 -4 18.43 1.38
 -5 -15 -3 23.52 2.83
 -5 -15 -2 4.63 1.72
 -5 -15 -1 46.46 1.94
 -5 -14 -35 24.99 2.85
 -5 -14 -34 7.19 2.68
 -5 -14 -33 6.56 2.4
 -5 -14 -30 4.35 1.95
 -5 -14 -29 17.28 2.02
 -5 -14 -28 25.95 3.15
 -5 -14 -27 4.63 2.17
 -5 -14 -26 12.66 1.99
 -5 -14 -25 15.13 1.93
 -5 -14 -24 12.75 1.9
 -5 -14 -23 10.89 1.88
 -5 -14 -22 17.5 2.16
 -5 -14 -20 6.04 1.58
 -5 -14 -19 64.28 2.6
 -5 -14 -18 3.12 1.03
 -5 -14 -17 45.62 4.05
 -5 -14 -15 26.39 2.7
 -5 -14 -14 16.78 1.55
 -5 -14 -13 29.54 2.22
 -5 -14 -12 22.2 1.57
 -5 -14 -11 5.63 0.99
 -5 -14 -10 19.16 1.17
 -5 -14 -9 41.58 2.86
 -5 -14 -8 48.45 1.42
 -5 -14 -6 43.42 1.99
 -5 -14 -5 31.03 2.73
 -5 -14 -4 32.35 1.83
 -5 -14 -3 65.17 2.33
 -5 -14 -2 11.45 1.39
 -5 -14 -1 79.17 3.64
 -5 -13 -35 10.46 2.17
 -5 -13 -34 5.48 1.88
 -5 -13 -33 18.54 1.78
 -5 -13 -32 3.92 1.89
 -5 -13 -31 28.43 1.75
 -5 -13 -30 7.14 2.07
 -5 -13 -28 9.44 2.07
 -5 -13 -27 26.08 3.55
 -5 -13 -26 34.9 2.03
 -5 -13 -23 12.71 1.96
 -5 -13 -22 26.54 2.27
 -5 -13 -21 41.5 2.77
 -5 -13 -20 8.87 1.53
 -5 -13 -19 2.71 1.18
 -5 -13 -17 74.19 3.73
 -5 -13 -16 31.7 2.05
 -5 -13 -15 35.16 2.29
 -5 -13 -14 15.74 1.01
 -5 -13 -12 77.01 2.91
 -5 -13 -11 133.9 3.73
 -5 -13 -10 18.84 1.82
 -5 -13 -9 6.89 1.16
 -5 -13 -8 81.04 4.84
 -5 -13 -7 112.79 2.68
 -5 -13 -6 43.38 2.68
 -5 -13 -5 33.43 2.62
 -5 -13 -4 48.65 2.35
 -5 -13 -3 7.94 1.36
 -5 -13 -2 22.41 1.61
 -5 -13 -1 114.54 2.91
 -5 -12 -39 22.4 5.04
 -5 -12 -37 48.99 2.75
 -5 -12 -36 51.95 3.39
 -5 -12 -35 34.59 2.84
 -5 -12 -34 20.36 3.49
 -5 -12 -33 5.51 2
 -5 -12 -31 5.15 1.94
 -5 -12 -30 26.57 2.49
 -5 -12 -28 22.51 1.86
 -5 -12 -27 21.96 2.01
 -5 -12 -26 32.08 3.47
 -5 -12 -25 11.15 2.03
 -5 -12 -24 5.17 1.08
 -5 -12 -23 25.26 2.22
 -5 -12 -22 12.16 2.13
 -5 -12 -20 19.47 1.59
 -5 -12 -19 223.95 7.06
 -5 -12 -18 12.17 1.41
 -5 -12 -17 89.05 3.87
 -5 -12 -16 119.6 2.57
 -5 -12 -15 75.15 3.01
 -5 -12 -14 99.56 4.3
 -5 -12 -13 36.19 1.36
 -5 -12 -12 10.34 1.19
 -5 -12 -10 11.38 0.97
 -5 -12 -9 7.68 1.09
 -5 -12 -8 7.15 1.4
 -5 -12 -7 14.27 1.55
 -5 -12 -6 19.5 2.06
 -5 -12 -5 3.67 1.32
 -5 -12 -4 21.03 1.37
 -5 -12 -3 72.9 2.44
 -5 -12 -2 72.12 1.56
 -5 -12 -1 167.69 5.48
 -5 -11 -40 34.77 2.54
 -5 -11 -39 41.72 3.08
 -5 -11 -37 12.95 2.07
 -5 -11 -36 50.06 2.68
 -5 -11 -35 29.62 2.02
 -5 -11 -34 18.41 1.96
 -5 -11 -32 16.86 2.49
 -5 -11 -31 19.77 3.73
 -5 -11 -30 23.84 1.93
 -5 -11 -29 4.61 2.01
 -5 -11 -28 85.41 4.32
 -5 -11 -27 12 1.8
 -5 -11 -26 2.57 1.23
 -5 -11 -25 49.96 3.14
 -5 -11 -24 48.29 1.9
 -5 -11 -23 9.9 1.12
 -5 -11 -22 41.74 2
 -5 -11 -21 205.69 2.89
 -5 -11 -20 98.96 4.28
 -5 -11 -19 147.5 3.07
 -5 -11 -18 160.76 2.91
 -5 -11 -17 6.24 1.74
 -5 -11 -16 131.04 2.57
 -5 -11 -15 17.92 1.62
 -5 -11 -14 5.84 1.38
 -5 -11 -13 11.83 1.14
 -5 -11 -12 66.59 2.16
 -5 -11 -11 7.56 1.42
 -5 -11 -10 10.32 1.03
 -5 -11 -9 76.54 1.93
 -5 -11 -8 103.25 4.63
 -5 -11 -7 49.54 2.64
 -5 -11 -6 16.11 1.92
 -5 -11 -5 4.34 1.47
 -5 -11 -4 12.77 1.33
 -5 -11 -3 102.56 3.03
 -5 -11 -2 427.61 10.16
 -5 -11 -1 196.54 3.45
 -5 -10 -40 12.88 2.25
 -5 -10 -39 38.17 2.09
 -5 -10 -38 75.19 3.14
 -5 -10 -37 15.72 1.89
 -5 -10 -36 20.27 1.85
 -5 -10 -35 13.24 1.96
 -5 -10 -34 19.94 2.08
 -5 -10 -33 94.82 2.75
 -5 -10 -31 24.02 2.15
 -5 -10 -30 30.56 2.03
 -5 -10 -29 8.77 2.43
 -5 -10 -28 17.52 1.42
 -5 -10 -27 20.45 1.32
 -5 -10 -26 37.55 1.92
 -5 -10 -25 2.95 1.23
 -5 -10 -24 13.49 1.3
 -5 -10 -23 10.95 1.3
 -5 -10 -22 133.37 3.26
 -5 -10 -21 35.67 2.64
 -5 -10 -20 160.18 2.87
 -5 -10 -19 143.09 3.3
 -5 -10 -18 86.49 1.38
 -5 -10 -17 12.71 1.13
 -5 -10 -16 111.93 3.13
 -5 -10 -15 138.2 2.36
 -5 -10 -14 5.84 1.37
 -5 -10 -13 11.67 1.01
 -5 -10 -12 39.09 1.32
 -5 -10 -11 72.35 2.72
 -5 -10 -10 11.49 1.06
 -5 -10 -9 70.7 2.2
 -5 -10 -8 23.59 1.49
 -5 -10 -7 10.83 1.3
 -5 -10 -6 28.78 1.21
 -5 -10 -5 14.88 1.62
 -5 -10 -4 383.09 8.44
 -5 -10 -3 38.62 1.88
 -5 -10 -2 13.41 1.33
 -5 -10 -1 194.41 3.54
 -5 -9 -41 8.79 2.98
 -5 -9 -39 38.24 2.21
 -5 -9 -38 27.9 1.91
 -5 -9 -37 11.46 2.02
 -5 -9 -36 8.52 1.86
 -5 -9 -35 42.96 1.87
 -5 -9 -34 12.28 2.07
 -5 -9 -33 6.34 2.07
 -5 -9 -32 6.15 1.91
 -5 -9 -31 13.15 1.83
 -5 -9 -29 53.19 1.44
 -5 -9 -28 22.31 1.8
 -5 -9 -27 8.01 1.62
 -5 -9 -26 15.43 1.62
 -5 -9 -25 19.33 1.6
 -5 -9 -24 7.88 1.18
 -5 -9 -23 71.92 1.98
 -5 -9 -22 65.81 2.24
 -5 -9 -21 59.78 3.01
 -5 -9 -20 23.99 1.7
 -5 -9 -19 83.94 1.81
 -5 -9 -18 69.13 1.73
 -5 -9 -17 128.65 2.14
 -5 -9 -16 18.5 1.14
 -5 -9 -15 22.21 1.25
 -5 -9 -14 29.3 1.1
 -5 -9 -13 27.52 1.13
 -5 -9 -12 28.54 1.6
 -5 -9 -11 52.22 1.66
 -5 -9 -10 94.06 2.04
 -5 -9 -9 40.53 1.72
 -5 -9 -8 114.62 3.31
 -5 -9 -7 34.54 1.4
 -5 -9 -6 5.92 1.48
 -5 -9 -5 13.28 1.45
 -5 -9 -4 44.71 1.8
 -5 -9 -3 79.42 1.48
 -5 -9 -2 34.85 2.32
 -5 -9 -1 184.9 3.57
 -5 -8 -42 8.09 2.4
 -5 -8 -40 13.4 2.45
 -5 -8 -38 25.81 2.08
 -5 -8 -36 48.37 2.37
 -5 -8 -35 49.72 2.23
 -5 -8 -33 18.29 2.17
 -5 -8 -32 7.76 1.88
 -5 -8 -31 31.76 1.85
 -5 -8 -30 4.41 1.46
 -5 -8 -29 11.56 1.3
 -5 -8 -28 22.47 1.77
 -5 -8 -27 33.28 1.33
 -5 -8 -26 63.11 1.56
 -5 -8 -25 113.62 1.73
 -5 -8 -24 25.85 1.21
 -5 -8 -23 40.84 1.23
 -5 -8 -22 7.97 1.54
 -5 -8 -21 26.27 1.85
 -5 -8 -20 43.42 1.22
 -5 -8 -19 15.69 1.28
 -5 -8 -18 94.63 1.38
 -5 -8 -17 60.38 1.29
 -5 -8 -16 181.09 2.63
 -5 -8 -15 32.66 1.12
 -5 -8 -14 123.68 2.48
 -5 -8 -13 29.79 1.08
 -5 -8 -12 61.95 1.88
 -5 -8 -11 28.75 1.22
 -5 -8 -10 75.77 2.16
 -5 -8 -9 206.38 4.01
 -5 -8 -8 81.18 2.45
 -5 -8 -7 4.09 1.23
 -5 -8 -6 228.85 7.99
 -5 -8 -5 43.98 2.11
 -5 -8 -4 11.88 1.28
 -5 -8 -2 199.25 3.69
 -5 -8 -1 33.59 1.34
 -5 -7 -44 14.15 2.17
 -5 -7 -42 18.56 4.26
 -5 -7 -41 8.65 2.29
 -5 -7 -40 7.44 2
 -5 -7 -39 7.18 2.23
 -5 -7 -38 7.78 1.94
 -5 -7 -37 25.61 1.86
 -5 -7 -36 17.19 2.02
 -5 -7 -33 9.71 1.88
 -5 -7 -32 5.76 1.54
 -5 -7 -31 62.9 1.78
 -5 -7 -30 27.56 1.45
 -5 -7 -29 3.61 1.68
 -5 -7 -28 14.39 1.29
 -5 -7 -27 31.63 1.31
 -5 -7 -26 110.95 1.82
 -5 -7 -25 23.79 1.24
 -5 -7 -24 4.68 1.23
 -5 -7 -23 16.71 1.54
 -5 -7 -22 4.35 1.66
 -5 -7 -21 18.05 1.66
 -5 -7 -20 20.58 1.24
 -5 -7 -19 68.3 1.95
 -5 -7 -18 83.35 1.35
 -5 -7 -16 72.74 1.74
 -5 -7 -15 85.94 2.56
 -5 -7 -14 18.64 1.25
 -5 -7 -13 6.99 1.05
 -5 -7 -12 56.04 1.14
 -5 -7 -11 91.89 1.83
 -5 -7 -10 16.32 1.01
 -5 -7 -9 41.98 1.67
 -5 -7 -8 22 1.2
 -5 -7 -7 28.56 1.21
 -5 -7 -6 83.04 2.09
 -5 -7 -5 44.38 1.36
 -5 -7 -4 15.78 1.47
 -5 -7 -3 86.25 2.26
 -5 -7 -2 16.43 1.62
 -5 -7 -1 22.19 1.29
 -5 -6 -45 22.94 2.16
 -5 -6 -44 7.55 2.19
 -5 -6 -43 12.16 2.12
 -5 -6 -42 5.62 2.42
 -5 -6 -40 31.39 1.94
 -5 -6 -38 7.34 2.04
 -5 -6 -37 10.27 1.87
 -5 -6 -36 4.12 1.98
 -5 -6 -35 25.84 1.94
 -5 -6 -34 39.56 2.98
 -5 -6 -33 31.43 2.51
 -5 -6 -32 8.31 1.43
 -5 -6 -31 12.28 1.45
 -5 -6 -30 53.35 2.01
 -5 -6 -29 53.45 2.22
 -5 -6 -28 54.07 1.39
 -5 -6 -27 20.22 1.28
 -5 -6 -26 37.44 1.31
 -5 -6 -25 36.64 1.28
 -5 -6 -24 65.47 1.47
 -5 -6 -22 86.78 1.58
 -5 -6 -20 31.87 1.21
 -5 -6 -19 44.65 1.22
 -5 -6 -18 20.7 1.39
 -5 -6 -17 45.94 1.3
 -5 -6 -16 143.37 2.45
 -5 -6 -15 37.73 1.14
 -5 -6 -13 127.19 1.69
 -5 -6 -12 76.98 1.19
 -5 -6 -11 73.25 1.16
 -5 -6 -10 180 2.29
 -5 -6 -9 15.58 1.29
 -5 -6 -8 108.64 1.3
 -5 -6 -7 37.35 1.23
 -5 -6 -6 29.68 1.68
 -5 -6 -5 90.46 1.88
 -5 -6 -4 128.59 2.02
 -5 -6 -3 31.89 2.4
 -5 -6 -1 8.02 1.28
 -5 -5 -46 6.84 2.26
 -5 -5 -45 10.88 2.18
 -5 -5 -43 27.04 2.38
 -5 -5 -42 11.23 2.38
 -5 -5 -40 8.14 1.95
 -5 -5 -39 53.4 1.98
 -5 -5 -38 30.25 1.89
 -5 -5 -36 43.92 3.77
 -5 -5 -34 47.94 2.8
 -5 -5 -33 27.49 1.52
 -5 -5 -32 21.89 1.44
 -5 -5 -31 34.12 1.52
 -5 -5 -30 14.29 1.43
 -5 -5 -29 55.6 2.04
 -5 -5 -28 11.22 1.41
 -5 -5 -27 14.61 1.49
 -5 -5 -26 29.46 1.3
 -5 -5 -25 110.22 1.97
 -5 -5 -24 55.44 1.91
 -5 -5 -23 43.25 1.42
 -5 -5 -21 98.59 1.78
 -5 -5 -20 150.27 2.04
 -5 -5 -19 38.36 1.21
 -5 -5 -18 86.34 1.55
 -5 -5 -17 9.27 1.23
 -5 -5 -16 16.91 1.11
 -5 -5 -15 9.59 1.16
 -5 -5 -14 15.96 1.08
 -5 -5 -13 58.1 1.26
 -5 -5 -12 5.49 1.18
 -5 -5 -11 177.6 1.67
 -5 -5 -10 105.51 1.41
 -5 -5 -9 127.83 1.83
 -5 -5 -8 28.66 1.21
 -5 -5 -7 45.52 1.36
 -5 -5 -6 14.78 1.76
 -5 -5 -5 10.45 1.28
 -5 -5 -4 48.16 1.34
 -5 -5 -3 58.81 1.36
 -5 -5 -2 68.28 2.46
 -5 -5 -1 94.64 3.81
 -5 -4 -46 9.84 2.23
 -5 -4 -45 9.64 2.18
 -5 -4 -43 30.48 2.1
 -5 -4 -42 29.25 2.09
 -5 -4 -41 40.92 1.97
 -5 -4 -40 5.29 2.02
 -5 -4 -39 19.59 1.88
 -5 -4 -38 17.39 1.86
 -5 -4 -37 8.47 1.78
 -5 -4 -36 103.86 3.43
 -5 -4 -35 14.5 2.15
 -5 -4 -34 10.39 1.74
 -5 -4 -33 46.66 1.53
 -5 -4 -32 47.29 1.78
 -5 -4 -30 72.21 1.91
 -5 -4 -29 53.32 1.49
 -5 -4 -28 3.78 1.47
 -5 -4 -27 32.26 1.33
 -5 -4 -26 81.39 1.74
 -5 -4 -25 29.49 1.28
 -5 -4 -24 52.05 1.46
 -5 -4 -23 8.94 1.45
 -5 -4 -22 175.4 3.88
 -5 -4 -21 22.1 1.23
 -5 -4 -20 187.88 1.67
 -5 -4 -19 71.8 1.4
 -5 -4 -18 9.59 1.19
 -5 -4 -17 5.83 1.29
 -5 -4 -16 130.08 1.35
 -5 -4 -15 54.14 1.28
 -5 -4 -14 40.81 1.27
 -5 -4 -13 2.77 1.19
 -5 -4 -12 19.75 1.06
 -5 -4 -11 96.02 1.31
 -5 -4 -10 22.5 1.04
 -5 -4 -9 123.51 1.71
 -5 -4 -8 69.06 1.37
 -5 -4 -7 13.49 1.08
 -5 -4 -6 3.39 1.21
 -5 -4 -5 7.52 1.51
 -5 -4 -4 321.45 1.95
 -5 -4 -3 65.08 1.39
 -5 -4 -2 3.93 1.31
 -5 -4 -1 179.99 1.91
 -5 -3 -46 11.13 2.32
 -5 -3 -45 50.79 2.34
 -5 -3 -44 10.93 2.3
 -5 -3 -41 31.61 1.94
 -5 -3 -40 17.02 1.9
 -5 -3 -39 10.77 1.88
 -5 -3 -38 4.86 2.04
 -5 -3 -37 38.4 1.77
 -5 -3 -36 50.06 2.74
 -5 -3 -34 68.4 1.71
 -5 -3 -33 11.11 1.47
 -5 -3 -32 6.24 1.46
 -5 -3 -30 8.96 1.5
 -5 -3 -29 18.53 1.36
 -5 -3 -28 12.13 1.34
 -5 -3 -27 63.5 1.96
 -5 -3 -26 22.21 1.29
 -5 -3 -25 6.86 1.33
 -5 -3 -24 64.35 1.49
 -5 -3 -23 25.19 1.44
 -5 -3 -22 56.31 1.49
 -5 -3 -21 80.44 1.35
 -5 -3 -20 171.17 2.35
 -5 -3 -19 39.71 1.17
 -5 -3 -18 234.4 1.51
 -5 -3 -17 53.3 1.15
 -5 -3 -16 16.63 1.19
 -5 -3 -15 138.15 1.39
 -5 -3 -14 51.15 1.16
 -5 -3 -13 6.5 1.07
 -5 -3 -12 45.45 1.62
 -5 -3 -11 101.37 1.63
 -5 -3 -10 5.03 1.05
 -5 -3 -9 10.49 0.95
 -5 -3 -8 5.88 1.01
 -5 -3 -7 110.16 1.66
 -5 -3 -6 94.62 1.49
 -5 -3 -5 216.3 4.11
 -5 -3 -4 32.94 1.46
 -5 -3 -3 86.39 1.71
 -5 -3 -2 404.1 2.09
 -5 -3 -1 187.6 4.65
 -5 -2 -47 10.43 2.47
 -5 -2 -46 28.71 2.4
 -5 -2 -45 29.71 2.37
 -5 -2 -44 16.05 2.34
 -5 -2 -41 46.09 1.98
 -5 -2 -40 25.98 2.02
 -5 -2 -39 20.88 1.98
 -5 -2 -38 10.07 1.77
 -5 -2 -37 5.15 2.01
 -5 -2 -35 3.94 1.61
 -5 -2 -34 72.08 2.06
 -5 -2 -33 9.4 1.47
 -5 -2 -32 15.31 1.44
 -5 -2 -31 16.57 1.5
 -5 -2 -30 22.31 1.4
 -5 -2 -29 77.38 2.35
 -5 -2 -28 143.49 2.72
 -5 -2 -27 69.1 1.52
 -5 -2 -26 97.54 2.53
 -5 -2 -25 30.09 1.45
 -5 -2 -24 54.52 1.66
 -5 -2 -23 65.29 2.1
 -5 -2 -22 12.23 1.4
 -5 -2 -21 15.67 1.33
 -5 -2 -20 64.07 1.24
 -5 -2 -19 9.01 1.14
 -5 -2 -18 33.2 1.14
 -5 -2 -17 16.79 1.14
 -5 -2 -16 153.98 1.48
 -5 -2 -15 56.08 1.19
 -5 -2 -14 30.26 1.17
 -5 -2 -13 200.77 3.42
 -5 -2 -12 249.93 3.08
 -5 -2 -11 11.74 1.19
 -5 -2 -10 337.99 3.6
 -5 -2 -9 456.15 4.09
 -5 -2 -8 74.09 1.24
 -5 -2 -7 428.83 5.21
 -5 -2 -6 262.77 4.07
 -5 -2 -5 143.91 1.6
 -5 -2 -4 85.79 1.48
 -5 -2 -3 250.84 1.8
 -5 -2 -2 97.94 2.22
 -5 -2 -1 179.46 1.87
 -5 -1 -47 4.95 2.34
 -5 -1 -46 20.24 2.32
 -5 -1 -44 12.86 2.07
 -5 -1 -43 55.56 3.12
 -5 -1 -42 17.04 2.27
 -5 -1 -40 19.88 2.31
 -5 -1 -38 57.88 2.38
 -5 -1 -36 25.02 2.11
 -5 -1 -35 13.73 1.52
 -5 -1 -34 70.15 1.73
 -5 -1 -33 20.19 1.47
 -5 -1 -32 13.9 1.45
 -5 -1 -31 229.09 3.78
 -5 -1 -30 36.49 2
 -5 -1 -29 191.67 3.55
 -5 -1 -28 35.82 1.38
 -5 -1 -27 51.73 1.55
 -5 -1 -26 148.87 2.4
 -5 -1 -25 212.9 3.46
 -5 -1 -24 43.13 1.49
 -5 -1 -23 12.77 1.57
 -5 -1 -22 64 1.5
 -5 -1 -21 44.08 1.73
 -5 -1 -20 8.32 1.16
 -5 -1 -19 8.66 1.22
 -5 -1 -18 119.71 1.99
 -5 -1 -17 95.71 1.41
 -5 -1 -16 32.58 1.17
 -5 -1 -15 147.58 1.41
 -5 -1 -14 437.98 5.37
 -5 -1 -13 233.3 1.62
 -5 -1 -12 182.2 2.11
 -5 -1 -11 899.89 8.61
 -5 -1 -10 7.7 1.07
 -5 -1 -9 301.55 1.52
 -5 -1 -8 93.32 1.92
 -5 -1 -7 1166.22 10.67
 -5 -1 -6 211.36 1.92
 -5 -1 -5 180.31 1.68
 -5 -1 -4 221.94 1.76
 -5 -1 -3 170.81 2.64
 -5 -1 -2 186.67 4.82
 -5 -1 -1 63.28 2.73
 -4 -21 -7 6.75 2
 -4 -21 -2 6.02 2.74
 -4 -20 -20 18.58 2.42
 -4 -20 -14 13.78 6.83
 -4 -20 -11 14.8 2.28
 -4 -20 -10 11.59 1.93
 -4 -20 -9 6.88 2.81
 -4 -20 -7 15.07 2.82
 -4 -20 -6 6.43 2.92
 -4 -20 -5 11.45 2.33
 -4 -20 -4 14.48 2.34
 -4 -20 -1 6.81 1.18
 -4 -19 -23 14.46 2.55
 -4 -19 -20 5.22 2.3
 -4 -19 -18 12.41 1.73
 -4 -19 -14 11.67 2.01
 -4 -19 -13 11.93 1.84
 -4 -19 -12 4.04 1.56
 -4 -19 -11 5.17 1.14
 -4 -19 -9 56.31 4.17
 -4 -19 -7 4.33 1.94
 -4 -19 -6 4.72 1.89
 -4 -19 -5 14.14 2.24
 -4 -19 -1 7.38 1.19
 -4 -18 -28 5.8 2.33
 -4 -18 -27 34.27 2.68
 -4 -18 -26 9.9 3.66
 -4 -18 -24 13.99 3.44
 -4 -18 -22 21.77 4.76
 -4 -18 -21 9.73 2.39
 -4 -18 -19 5.74 2.29
 -4 -18 -18 8.33 1.43
 -4 -18 -16 7.94 1.52
 -4 -18 -10 17.18 3.34
 -4 -18 -9 58.45 2.08
 -4 -18 -7 13.41 4.22
 -4 -18 -6 19.85 3.81
 -4 -18 -5 5.7 1.52
 -4 -18 -3 3.51 1.29
 -4 -18 -2 3.16 1.49
 -4 -18 -1 5.91 1.25
 -4 -17 -29 26.26 2.75
 -4 -17 -28 15.41 2.54
 -4 -17 -27 9.09 2.2
 -4 -17 -26 4.86 2.29
 -4 -17 -25 31.72 3.02
 -4 -17 -22 15.23 2.7
 -4 -17 -21 6.76 2.03
 -4 -17 -20 5.79 2
 -4 -17 -18 29.43 2.01
 -4 -17 -17 5.33 1.22
 -4 -17 -12 10.54 1.83
 -4 -17 -11 16.03 2.71
 -4 -17 -10 60.08 8.7
 -4 -17 -9 63.06 4.11
 -4 -17 -8 9.03 1.52
 -4 -17 -7 10.53 2.42
 -4 -17 -6 8.77 2.38
 -4 -17 -5 2.98 1.21
 -4 -17 -4 3.23 0.87
 -4 -17 -3 9.85 1.22
 -4 -17 -2 69.4 5.84
 -4 -17 -1 7.78 1.28
 -4 -16 -33 14.06 4.52
 -4 -16 -32 11.44 2.81
 -4 -16 -30 5.06 2.33
 -4 -16 -29 6.18 2.24
 -4 -16 -28 6.16 2.21
 -4 -16 -27 6.23 1.69
 -4 -16 -26 11.28 1.99
 -4 -16 -25 5.31 1.43
 -4 -16 -24 8.39 1.62
 -4 -16 -23 7.51 1.31
 -4 -16 -20 21.32 2.22
 -4 -16 -19 24.85 3.48
 -4 -16 -18 30.41 1.97
 -4 -16 -17 7.03 1.84
 -4 -16 -16 10.17 2.27
 -4 -16 -15 11.1 1.43
 -4 -16 -14 19.66 2
 -4 -16 -13 30.72 3.36
 -4 -16 -12 8.17 1.44
 -4 -16 -11 8.14 3.79
 -4 -16 -10 36.19 1.9
 -4 -16 -9 13.87 1.77
 -4 -16 -8 5.88 1.61
 -4 -16 -7 8.24 1.46
 -4 -16 -6 14.67 1.69
 -4 -16 -5 17.92 4.44
 -4 -16 -4 34.77 6.68
 -4 -16 -2 85.14 4.99
 -4 -16 -1 5.6 1.4
 -4 -15 -34 9.32 1.69
 -4 -15 -33 10.27 2.39
 -4 -15 -31 7.73 1.8
 -4 -15 -30 4.17 2.02
 -4 -15 -28 8.87 2.14
 -4 -15 -27 11.24 1.78
 -4 -15 -26 4.46 1.64
 -4 -15 -25 23.77 1.76
 -4 -15 -22 17.75 1.53
 -4 -15 -21 45.04 3.48
 -4 -15 -20 18.51 3.04
 -4 -15 -19 4.29 1.94
 -4 -15 -18 4.17 1.97
 -4 -15 -17 44.91 3.96
 -4 -15 -16 13.09 2.05
 -4 -15 -15 51.57 2.26
 -4 -15 -14 22.64 1.6
 -4 -15 -13 4.42 1.34
 -4 -15 -12 12.13 2.6
 -4 -15 -11 21.85 2.57
 -4 -15 -10 19.82 2.57
 -4 -15 -8 8.57 1.04
 -4 -15 -7 11.32 2
 -4 -15 -6 11.97 2.35
 -4 -15 -5 4.92 0.96
 -4 -15 -4 50.94 2.24
 -4 -15 -3 12.05 5.08
 -4 -15 -2 14.52 1.62
 -4 -15 -1 32.09 3.09
 -4 -14 -37 36.08 4.22
 -4 -14 -36 91.61 3.9
 -4 -14 -35 13.18 1.74
 -4 -14 -34 3.96 1.94
 -4 -14 -31 14.88 1.7
 -4 -14 -30 14.26 2.81
 -4 -14 -29 56.87 2.96
 -4 -14 -27 25.93 1.99
 -4 -14 -25 18.87 1.55
 -4 -14 -23 24.38 4.56
 -4 -14 -22 34.67 2.35
 -4 -14 -21 5.18 1.52
 -4 -14 -20 90.44 4.16
 -4 -14 -19 21.43 1.92
 -4 -14 -18 239.98 18.79
 -4 -14 -17 94.08 2.5
 -4 -14 -16 57.82 8.16
 -4 -14 -15 51.95 6.59
 -4 -14 -13 78.97 4.08
 -4 -14 -12 15.87 1.76
 -4 -14 -11 20.87 1.37
 -4 -14 -10 5.29 0.69
 -4 -14 -9 6.93 0.84
 -4 -14 -7 6.6 0.78
 -4 -14 -6 14.03 1.26
 -4 -14 -4 33.31 1.4
 -4 -14 -3 4.91 1.49
 -4 -14 -2 92.86 3.09
 -4 -14 -1 62.15 3.5
 -4 -13 -39 12.25 3.54
 -4 -13 -37 13.49 2.1
 -4 -13 -36 11.56 1.9
 -4 -13 -35 29.04 2.03
 -4 -13 -33 6.17 1.72
 -4 -13 -32 33.61 2.94
 -4 -13 -31 19.99 1.96
 -4 -13 -30 17.4 1.59
 -4 -13 -29 21.5 1.56
 -4 -13 -28 12.47 1.52
 -4 -13 -27 65.54 2.19
 -4 -13 -25 5.15 1.46
 -4 -13 -24 25.59 1.76
 -4 -13 -23 74.26 5.09
 -4 -13 -22 31.64 1.72
 -4 -13 -21 47.78 6.48
 -4 -13 -19 99.51 3.69
 -4 -13 -18 62.98 2.67
 -4 -13 -17 88.35 3.81
 -4 -13 -16 11.69 1.52
 -4 -13 -15 31.06 2.72
 -4 -13 -14 87.5 11.55
 -4 -13 -13 12.81 1
 -4 -13 -12 21.85 1.78
 -4 -13 -11 14.8 1.75
 -4 -13 -10 10.06 1.07
 -4 -13 -9 3.53 1.13
 -4 -13 -8 12.38 1.18
 -4 -13 -7 32.63 1.96
 -4 -13 -6 39 1.19
 -4 -13 -5 33.62 1.38
 -4 -13 -4 33.66 1.1
 -4 -13 -3 117.53 2.4
 -4 -13 -1 137.78 1.97
 -4 -12 -41 12.29 3.36
 -4 -12 -40 30.48 4.14
 -4 -12 -39 11.66 2.35
 -4 -12 -38 16.89 2.15
 -4 -12 -37 15.53 2.2
 -4 -12 -34 47.03 5.58
 -4 -12 -33 7.57 2.43
 -4 -12 -30 18.13 1.73
 -4 -12 -28 6.54 1.89
 -4 -12 -26 16.72 1.64
 -4 -12 -25 11 1.88
 -4 -12 -24 7.92 1.58
 -4 -12 -23 28.12 1.58
 -4 -12 -22 16.11 1.66
 -4 -12 -21 71.02 2.14
 -4 -12 -20 50.88 2.35
 -4 -12 -19 146.46 3.37
 -4 -12 -18 26.85 2.38
 -4 -12 -17 43.48 2.18
 -4 -12 -16 155.43 5.49
 -4 -12 -14 25.12 2.08
 -4 -12 -13 6.18 1.96
 -4 -12 -12 26.21 1.13
 -4 -12 -11 13.11 0.83
 -4 -12 -10 69.66 1.77
 -4 -12 -9 36.38 1.83
 -4 -12 -8 140.15 4.79
 -4 -12 -6 3.04 1.08
 -4 -12 -5 2.52 1.11
 -4 -12 -4 71.98 2.54
 -4 -12 -3 68.4 2.64
 -4 -12 -2 72.91 1.69
 -4 -12 -1 305.58 7.2
 -4 -11 -41 15.38 2.08
 -4 -11 -40 15.16 2.29
 -4 -11 -39 32.88 2.43
 -4 -11 -38 49.22 2.38
 -4 -11 -37 25.06 1.92
 -4 -11 -36 17.51 2.21
 -4 -11 -34 6.73 2.44
 -4 -11 -33 5.62 1.99
 -4 -11 -32 25.6 1.66
 -4 -11 -31 4.48 1.71
 -4 -11 -30 37.79 1.63
 -4 -11 -29 4.11 1.65
 -4 -11 -28 7.27 1.86
 -4 -11 -27 89.44 3.35
 -4 -11 -26 40.89 1.71
 -4 -11 -25 24.34 2.07
 -4 -11 -23 26.94 1.65
 -4 -11 -22 43.9 2.09
 -4 -11 -21 17.8 1.04
 -4 -11 -20 44.59 2.38
 -4 -11 -19 40.11 2.15
 -4 -11 -18 4.38 1.18
 -4 -11 -17 9.41 1.18
 -4 -11 -16 68.04 1.74
 -4 -11 -15 28.25 2.18
 -4 -11 -14 117.57 2.88
 -4 -11 -13 4.59 0.88
 -4 -11 -12 108.71 2.62
 -4 -11 -11 215.2 4.92
 -4 -11 -10 9.04 0.84
 -4 -11 -9 38.41 1.38
 -4 -11 -8 66.53 2.39
 -4 -11 -7 342.54 4.57
 -4 -11 -6 8.97 0.92
 -4 -11 -5 24.76 1.34
 -4 -11 -4 40.18 2.08
 -4 -11 -3 50.87 1.24
 -4 -11 -2 52.08 1.45
 -4 -11 -1 26.15 1.46
 -4 -10 -42 7.84 2.38
 -4 -10 -41 18.81 2.06
 -4 -10 -40 14.62 1.9
 -4 -10 -39 10.15 1.99
 -4 -10 -38 19.41 2.07
 -4 -10 -35 8.76 2.2
 -4 -10 -34 29.85 2.12
 -4 -10 -33 7.15 1.86
 -4 -10 -32 24.55 1.8
 -4 -10 -31 10.18 1.63
 -4 -10 -30 8.28 1.71
 -4 -10 -28 20.7 1.72
 -4 -10 -27 9.36 1.7
 -4 -10 -26 76.16 2.96
 -4 -10 -25 3.47 1.62
 -4 -10 -24 55.19 1.99
 -4 -10 -23 24.88 1.48
 -4 -10 -22 50.19 1.92
 -4 -10 -21 63.67 1.74
 -4 -10 -20 47.25 2.28
 -4 -10 -19 26.24 0.95
 -4 -10 -18 38.45 1.65
 -4 -10 -17 65.33 3.11
 -4 -10 -16 43.39 1.53
 -4 -10 -15 92.32 2.19
 -4 -10 -14 39.7 1.31
 -4 -10 -13 35.17 1.11
 -4 -10 -12 41.38 1.65
 -4 -10 -11 7.92 1
 -4 -10 -10 111.19 1.24
 -4 -10 -9 7.68 1.14
 -4 -10 -8 77.65 4.15
 -4 -10 -6 6.05 0.91
 -4 -10 -5 237.14 2.73
 -4 -10 -4 20.79 1.24
 -4 -10 -3 17.3 1.27
 -4 -10 -2 170.45 6.38
 -4 -10 -1 61.46 1.65
 -4 -9 -44 9.85 2.98
 -4 -9 -43 18.24 2.57
 -4 -9 -42 11.07 2.9
 -4 -9 -38 31.88 1.95
 -4 -9 -37 32.07 1.92
 -4 -9 -35 26.01 2.04
 -4 -9 -34 11.83 1.71
 -4 -9 -32 8.06 1.66
 -4 -9 -31 32.76 1.91
 -4 -9 -30 26.92 1.73
 -4 -9 -29 12.93 1.77
 -4 -9 -28 40.4 1.75
 -4 -9 -27 81.84 3.38
 -4 -9 -26 34.76 1.68
 -4 -9 -25 3.17 1.11
 -4 -9 -24 11.36 1.1
 -4 -9 -23 84.72 1.53
 -4 -9 -22 159 2.57
 -4 -9 -21 14.56 1.64
 -4 -9 -20 49.12 1.36
 -4 -9 -19 247.63 3.94
 -4 -9 -18 26.26 1.56
 -4 -9 -17 7.88 0.91
 -4 -9 -16 90.58 1.53
 -4 -9 -15 10.8 0.89
 -4 -9 -14 44.54 1.05
 -4 -9 -13 16.09 1.07
 -4 -9 -12 39.54 0.96
 -4 -9 -11 81.69 2.03
 -4 -9 -10 5.51 0.89
 -4 -9 -9 126.63 2.73
 -4 -9 -8 72.85 0.97
 -4 -9 -7 158.1 3.14
 -4 -9 -6 23.56 0.84
 -4 -9 -5 73.25 2.54
 -4 -9 -4 285.97 6.66
 -4 -9 -3 22.75 1.35
 -4 -9 -2 164.66 6.73
 -4 -9 -1 294.53 4.58
 -4 -8 -45 22.58 2.35
 -4 -8 -44 28.91 2.22
 -4 -8 -43 7.69 2.18
 -4 -8 -42 4.96 2.38
 -4 -8 -41 11.88 2.25
 -4 -8 -40 19.81 2.42
 -4 -8 -39 6.22 2.26
 -4 -8 -38 51.67 2.41
 -4 -8 -37 77.04 2.17
 -4 -8 -36 130.05 5.75
 -4 -8 -35 40.47 2.01
 -4 -8 -34 88.04 1.99
 -4 -8 -32 8.92 1.72
 -4 -8 -31 44.35 1.66
 -4 -8 -30 88.71 4.94
 -4 -8 -29 60.8 2.16
 -4 -8 -28 10.87 1.61
 -4 -8 -27 59.38 2.89
 -4 -8 -26 22.29 1.14
 -4 -8 -25 31.23 1.67
 -4 -8 -24 38.26 1.92
 -4 -8 -23 15.07 1.07
 -4 -8 -22 68.44 1.79
 -4 -8 -21 25.85 1.12
 -4 -8 -20 95.08 1.99
 -4 -8 -19 186.99 3.67
 -4 -8 -18 335.22 6.18
 -4 -8 -17 151.57 2.82
 -4 -8 -16 56.05 1.96
 -4 -8 -15 6.32 1.03
 -4 -8 -14 137.01 2.43
 -4 -8 -13 12.46 1.15
 -4 -8 -12 162.34 1.56
 -4 -8 -11 147.56 2.72
 -4 -8 -10 25.07 0.98
 -4 -8 -9 38.04 1.13
 -4 -8 -8 9.39 0.82
 -4 -8 -7 183.41 4.17
 -4 -8 -6 48.02 0.99
 -4 -8 -5 141.38 1.52
 -4 -8 -4 117.11 2.04
 -4 -8 -3 190.75 3.3
 -4 -8 -2 200.96 4.06
 -4 -8 -1 45.58 1.19
 -4 -7 -46 4.99 2.46
 -4 -7 -45 4.75 2.18
 -4 -7 -43 14.67 3.01
 -4 -7 -42 39 2.35
 -4 -7 -41 9.29 2.03
 -4 -7 -39 118.6 3.64
 -4 -7 -38 6.04 1.99
 -4 -7 -37 8.86 2.34
 -4 -7 -36 33.05 2.7
 -4 -7 -35 66.13 2.48
 -4 -7 -34 51.23 1.78
 -4 -7 -33 42.43 2.04
 -4 -7 -32 119.25 2.11
 -4 -7 -31 12.07 1.83
 -4 -7 -30 11.84 1.67
 -4 -7 -29 16.53 2.52
 -4 -7 -28 8.96 1.61
 -4 -7 -27 11.07 1.19
 -4 -7 -26 40.66 1.43
 -4 -7 -25 25.15 1.65
 -4 -7 -24 50.76 1.49
 -4 -7 -23 29.92 1.09
 -4 -7 -22 48.36 1.17
 -4 -7 -21 122.89 1.87
 -4 -7 -20 134.38 1.91
 -4 -7 -19 399 5.54
 -4 -7 -18 90.93 2.45
 -4 -7 -17 12.37 0.97
 -4 -7 -16 89.02 1.24
 -4 -7 -15 28.71 0.96
 -4 -7 -14 67.38 1.17
 -4 -7 -13 38.53 1.2
 -4 -7 -12 82.36 1.57
 -4 -7 -11 33.55 0.9
 -4 -7 -10 111.4 1.83
 -4 -7 -9 55.44 1.11
 -4 -7 -8 2.71 0.85
 -4 -7 -7 27.89 0.94
 -4 -7 -4 70.13 1.86
 -4 -7 -3 20.84 1.42
 -4 -7 -2 28.05 1.12
 -4 -7 -1 411.55 4.01
 -4 -6 -47 9.36 2.33
 -4 -6 -46 21.85 2.16
 -4 -6 -45 6.2 2.11
 -4 -6 -44 27.45 2.08
 -4 -6 -43 14.7 2.25
 -4 -6 -42 5.53 2.33
 -4 -6 -41 17.21 2.39
 -4 -6 -40 15.39 1.97
 -4 -6 -39 13.73 1.93
 -4 -6 -38 9.1 2.11
 -4 -6 -37 35.4 3.73
 -4 -6 -36 69.4 1.87
 -4 -6 -35 11.88 1.73
 -4 -6 -34 24.93 1.92
 -4 -6 -33 28.61 1.83
 -4 -6 -32 9.91 1.62
 -4 -6 -31 54.42 1.78
 -4 -6 -30 12.75 1.8
 -4 -6 -28 82.57 1.42
 -4 -6 -25 16.34 1.5
 -4 -6 -24 51.8 1.49
 -4 -6 -23 185.37 2.87
 -4 -6 -22 124.37 1.94
 -4 -6 -21 164.92 2.2
 -4 -6 -20 25.23 1.21
 -4 -6 -19 49.72 1.23
 -4 -6 -18 110.25 1.29
 -4 -6 -17 456.85 8.06
 -4 -6 -16 136.29 1.84
 -4 -6 -15 75.82 1.08
 -4 -6 -14 20.14 1.37
 -4 -6 -13 53.53 1.28
 -4 -6 -12 8.99 0.93
 -4 -6 -11 116.3 1.71
 -4 -6 -10 24.04 0.93
 -4 -6 -9 86.33 1.01
 -4 -6 -8 244.48 1.96
 -4 -6 -7 39.83 0.88
 -4 -6 -6 104.01 1.45
 -4 -6 -5 418.88 4.32
 -4 -6 -4 61.24 1.22
 -4 -6 -3 62.82 2.54
 -4 -6 -2 92.35 2.18
 -4 -6 -1 556.63 14.35
 -4 -5 -47 9.5 2.11
 -4 -5 -46 46.74 2.24
 -4 -5 -45 27.13 2.37
 -4 -5 -44 13.54 2.28
 -4 -5 -43 6.04 2.12
 -4 -5 -41 12.43 1.98
 -4 -5 -40 5.5 2.04
 -4 -5 -39 37.12 1.94
 -4 -5 -38 11.08 2.05
 -4 -5 -37 5.96 1.84
 -4 -5 -36 9.07 1.76
 -4 -5 -35 9.19 1.73
 -4 -5 -33 35.21 1.67
 -4 -5 -31 30.95 1.71
 -4 -5 -30 109.16 3.39
 -4 -5 -29 118.85 2.55
 -4 -5 -28 12.51 1.29
 -4 -5 -27 12.88 1.21
 -4 -5 -26 10.57 1.17
 -4 -5 -25 27.52 1.26
 -4 -5 -24 14.37 1.12
 -4 -5 -23 25.72 1.16
 -4 -5 -22 5.57 1.18
 -4 -5 -21 16.32 1.06
 -4 -5 -20 176.1 1.52
 -4 -5 -19 302.41 4.54
 -4 -5 -18 34.65 1.06
 -4 -5 -17 7.25 1
 -4 -5 -16 118.21 2.57
 -4 -5 -15 13.82 0.91
 -4 -5 -14 4.71 0.97
 -4 -5 -13 171.35 1.51
 -4 -5 -12 50.88 1.03
 -4 -5 -11 97.84 1.56
 -4 -5 -10 225.85 1.26
 -4 -5 -9 230.36 3.05
 -4 -5 -8 128.43 1.67
 -4 -5 -7 138.06 1.6
 -4 -5 -6 177.12 1.68
 -4 -5 -5 38.58 1.15
 -4 -5 -4 326.33 4.79
 -4 -5 -3 122.32 2.15
 -4 -5 -2 136.47 1.38
 -4 -5 -1 402.69 3.45
 -4 -4 -48 36.72 2.61
 -4 -4 -47 8.43 2.36
 -4 -4 -46 41.23 2.43
 -4 -4 -45 6.15 2.2
 -4 -4 -44 16.5 2.24
 -4 -4 -43 17.78 2.03
 -4 -4 -42 4.69 2.27
 -4 -4 -41 9.55 1.98
 -4 -4 -40 48.18 2
 -4 -4 -39 56.24 2.33
 -4 -4 -38 46.01 1.94
 -4 -4 -37 38.78 1.79
 -4 -4 -36 5.63 1.8
 -4 -4 -35 4.85 2.01
 -4 -4 -34 14.11 1.66
 -4 -4 -33 32.18 1.69
 -4 -4 -31 38.97 2.27
 -4 -4 -30 21.33 1.4
 -4 -4 -29 19.56 1.56
 -4 -4 -28 274.38 3
 -4 -4 -27 149.26 1.96
 -4 -4 -26 164.09 3.62
 -4 -4 -25 21.79 1.18
 -4 -4 -24 56.95 1.37
 -4 -4 -23 23.77 1.18
 -4 -4 -22 62.91 1.24
 -4 -4 -21 35.17 1.25
 -4 -4 -20 81.95 1.32
 -4 -4 -19 88.04 1.52
 -4 -4 -18 59.13 1.24
 -4 -4 -17 6.08 1.01
 -4 -4 -16 25.83 0.96
 -4 -4 -15 245.63 2.68
 -4 -4 -14 149.36 2.49
 -4 -4 -13 135.27 1.11
 -4 -4 -12 234.66 2.45
 -4 -4 -11 191.03 1.89
 -4 -4 -10 136.41 1.63
 -4 -4 -9 320.3 3.71
 -4 -4 -8 1244.52 16.43
 -4 -4 -7 104.42 2.2
 -4 -4 -6 354.47 5.02
 -4 -4 -5 47.21 1.98
 -4 -4 -4 186.49 1.62
 -4 -4 -3 113.19 1.31
 -4 -4 -2 472 1.94
 -4 -4 -1 8.16 1.21
 -4 -3 -48 6.95 2.41
 -4 -3 -47 14.53 2.4
 -4 -3 -46 7.05 2.45
 -4 -3 -45 7.82 2.13
 -4 -3 -44 49.1 2.1
 -4 -3 -43 73.2 2.15
 -4 -3 -42 5.16 2.11
 -4 -3 -41 36.06 1.97
 -4 -3 -39 32.41 1.92
 -4 -3 -38 21.34 1.86
 -4 -3 -37 37.7 1.78
 -4 -3 -35 25.25 1.69
 -4 -3 -34 16.54 1.76
 -4 -3 -33 95.31 2.75
 -4 -3 -32 11.6 1.91
 -4 -3 -31 22.37 1.57
 -4 -3 -30 14.83 1.31
 -4 -3 -29 65.72 1.5
 -4 -3 -28 166.48 2.92
 -4 -3 -27 216.46 2.59
 -4 -3 -26 169.64 2.73
 -4 -3 -25 25.91 1.41
 -4 -3 -24 189.03 2.3
 -4 -3 -23 132.82 1.74
 -4 -3 -22 20.33 1.1
 -4 -3 -21 12.29 1.21
 -4 -3 -20 18.5 1.38
 -4 -3 -19 16.88 1.21
 -4 -3 -18 29.22 1.06
 -4 -3 -17 155.16 1.67
 -4 -3 -16 109.61 1.41
 -4 -3 -15 168.47 2.51
 -4 -3 -14 33.61 0.98
 -4 -3 -13 83.48 1.18
 -4 -3 -12 387.61 7.32
 -4 -3 -11 143.97 2.52
 -4 -3 -10 333.68 3
 -4 -3 -9 954.04 10.29
 -4 -3 -8 30.26 0.98
 -4 -3 -7 149.49 2.02
 -4 -3 -6 902.91 13.2
 -4 -3 -5 8.61 1.07
 -4 -3 -4 50.24 1.14
 -4 -3 -2 203.99 1.69
 -4 -3 -1 89.17 1.23
 -4 -2 -48 23.94 3.35
 -4 -2 -46 101.34 2.8
 -4 -2 -44 14.58 2.17
 -4 -2 -43 12.18 2.15
 -4 -2 -42 4.96 2.26
 -4 -2 -41 29.03 2.08
 -4 -2 -40 45.03 2.07
 -4 -2 -39 9.51 1.88
 -4 -2 -37 9.56 1.75
 -4 -2 -36 7.76 1.73
 -4 -2 -35 32.61 1.81
 -4 -2 -34 24.91 1.75
 -4 -2 -33 63.42 1.78
 -4 -2 -32 12.56 2.16
 -4 -2 -31 86.74 2.06
 -4 -2 -30 180.12 2.58
 -4 -2 -29 25.66 1.32
 -4 -2 -28 415.82 5.05
 -4 -2 -27 91.85 1.66
 -4 -2 -26 256.72 2.02
 -4 -2 -25 59.89 1.95
 -4 -2 -23 92.43 1.28
 -4 -2 -22 183.85 2.22
 -4 -2 -21 265.07 2.2
 -4 -2 -20 20 1.23
 -4 -2 -19 60.5 1.31
 -4 -2 -18 11.11 1.1
 -4 -2 -17 7.91 0.98
 -4 -2 -16 47.06 1.22
 -4 -2 -15 83.42 1.14
 -4 -2 -14 17.67 0.97
 -4 -2 -13 258.59 2.58
 -4 -2 -12 376.52 4.65
 -4 -2 -11 196.08 1.98
 -4 -2 -10 418.24 2.53
 -4 -2 -9 127.19 3.72
 -4 -2 -8 1239.89 23.24
 -4 -2 -7 21.22 0.97
 -4 -2 -6 57.17 1.25
 -4 -2 -5 180.02 2.42
 -4 -2 -4 271.09 1.84
 -4 -2 -3 86.5 1.23
 -4 -2 -2 215.99 1.49
 -4 -2 -1 464.99 5.51
 -4 -1 -49 21.75 2.34
 -4 -1 -48 21.52 2.61
 -4 -1 -47 20.68 2.38
 -4 -1 -46 8.57 2.76
 -4 -1 -45 21.87 2.3
 -4 -1 -44 6.78 2.07
 -4 -1 -42 32.86 2.32
 -4 -1 -40 15.35 2.02
 -4 -1 -39 7.78 2.17
 -4 -1 -38 8.72 2.31
 -4 -1 -37 95.76 2.3
 -4 -1 -36 33.68 2.09
 -4 -1 -35 137.5 1.93
 -4 -1 -34 19.74 1.7
 -4 -1 -33 98.88 2.24
 -4 -1 -32 84.42 2.4
 -4 -1 -31 40.46 1.4
 -4 -1 -30 24.45 1.32
 -4 -1 -29 131.23 2.1
 -4 -1 -28 130.68 2.01
 -4 -1 -26 12.04 1.32
 -4 -1 -25 228.82 1.65
 -4 -1 -24 67.45 1.26
 -4 -1 -23 35.3 1.78
 -4 -1 -22 6.97 1.18
 -4 -1 -21 73.8 1.37
 -4 -1 -20 10.5 1.22
 -4 -1 -19 113.51 1.4
 -4 -1 -18 131.61 2.24
 -4 -1 -17 297.97 2.64
 -4 -1 -16 31.06 0.99
 -4 -1 -15 32.57 0.97
 -4 -1 -14 341.02 2.28
 -4 -1 -13 401.24 5.55
 -4 -1 -12 480.1 3.62
 -4 -1 -11 338.83 2.63
 -4 -1 -10 181.61 1.58
 -4 -1 -9 22.03 0.89
 -4 -1 -8 262.32 1.68
 -4 -1 -7 385.43 4.99
 -4 -1 -6 60.11 1.12
 -4 -1 -5 365.82 4.69
 -4 -1 -4 48.53 1.51
 -4 -1 -3 575.87 4.04
 -4 -1 -2 69.86 1.21
 -4 -1 -1 497.57 2.1
 -3 -22 -10 13.13 4.92
 -3 -22 -8 15.92 4.17
 -3 -22 -2 7.93 3.73
 -3 -21 -17 8.82 3.29
 -3 -21 -13 14.66 2.99
 -3 -21 -12 14.93 4.24
 -3 -21 -7 6.69 2.76
 -3 -21 -6 10.94 2.6
 -3 -20 -22 6.35 2.02
 -3 -20 -21 8.05 1.94
 -3 -20 -19 8.21 1.84
 -3 -20 -18 8.51 1.94
 -3 -20 -12 7.08 2.97
 -3 -20 -11 8.48 2.88
 -3 -20 -9 12.67 2.68
 -3 -20 -7 5.79 2.74
 -3 -20 -3 5.65 1.27
 -3 -20 -2 3.42 1
 -3 -20 -1 14.22 2.14
 -3 -19 -27 9.46 2.24
 -3 -19 -26 11.38 3.03
 -3 -19 -21 10.46 3.02
 -3 -19 -20 6.23 1.63
 -3 -19 -19 31.1 3.32
 -3 -19 -18 6.17 2.64
 -3 -19 -12 4.64 1.46
 -3 -19 -11 29.34 1.78
 -3 -19 -10 9.05 2.26
 -3 -19 -9 18.04 2.11
 -3 -19 -7 13.73 2.45
 -3 -19 -5 19.38 2.6
 -3 -19 -3 46.54 8.63
 -3 -19 -2 8.8 1.45
 -3 -19 -1 44.51 3.14
 -3 -18 -30 9.72 2.75
 -3 -18 -29 14.25 1.86
 -3 -18 -28 6.43 2.33
 -3 -18 -26 4.75 1.93
 -3 -18 -25 10.32 1.96
 -3 -18 -24 5.88 2.47
 -3 -18 -23 9.07 2.32
 -3 -18 -21 7.79 3.35
 -3 -18 -20 31.74 4.52
 -3 -18 -17 20.24 4.23
 -3 -18 -15 19.49 1.93
 -3 -18 -14 9.81 1.52
 -3 -18 -13 10.87 1.58
 -3 -18 -12 6.17 1.06
 -3 -18 -10 38.26 1.97
 -3 -18 -9 33.55 3.01
 -3 -18 -6 6.66 1.57
 -3 -18 -5 46.15 4.44
 -3 -18 -4 2.57 0.7
 -3 -18 -3 2.41 1.2
 -3 -18 -2 5.36 2.35
 -3 -18 -1 79.76 7.57
 -3 -17 -33 5.53 2.06
 -3 -17 -31 16.2 2.79
 -3 -17 -30 14.34 2.35
 -3 -17 -28 28.23 4.04
 -3 -17 -27 16.45 2.96
 -3 -17 -26 34.24 3.39
 -3 -17 -25 16.22 3
 -3 -17 -24 18.45 1.92
 -3 -17 -23 4.84 2.19
 -3 -17 -22 9.74 2.78
 -3 -17 -21 15.14 2.04
 -3 -17 -19 29.76 3.07
 -3 -17 -18 19.3 4.33
 -3 -17 -17 30.67 4.15
 -3 -17 -16 72.78 4.07
 -3 -17 -15 5.3 1.96
 -3 -17 -14 26.76 3.03
 -3 -17 -13 29.31 1.39
 -3 -17 -12 13.6 1.35
 -3 -17 -11 16.42 1.38
 -3 -17 -10 49.13 2.09
 -3 -17 -9 6.47 2.8
 -3 -17 -8 69.04 5.33
 -3 -17 -7 31.55 2.05
 -3 -17 -5 15.89 2.64
 -3 -17 -4 4.37 1.96
 -3 -17 -3 14.97 1.37
 -3 -17 -2 18.2 2.51
 -3 -16 -35 6.53 2.58
 -3 -16 -34 9.65 2.93
 -3 -16 -33 9.99 2.83
 -3 -16 -32 6.2 2.76
 -3 -16 -30 15.2 2.53
 -3 -16 -29 26.4 4.18
 -3 -16 -28 10.3 3.25
 -3 -16 -27 7.49 1.72
 -3 -16 -26 21 2.65
 -3 -16 -25 40.07 2.5
 -3 -16 -22 17.07 1.36
 -3 -16 -21 45.92 3.41
 -3 -16 -20 56.23 4.72
 -3 -16 -19 58.48 3.88
 -3 -16 -18 88.21 5.12
 -3 -16 -17 23.28 2.9
 -3 -16 -16 38.7 1.48
 -3 -16 -15 27.85 2.28
 -3 -16 -12 13.73 2.33
 -3 -16 -11 45.24 2.06
 -3 -16 -9 90.7 3.82
 -3 -16 -8 14.49 1.76
 -3 -16 -7 19.26 3.09
 -3 -16 -5 10.73 1.75
 -3 -16 -3 9.51 2.13
 -3 -16 -2 34.48 2.02
 -3 -16 -1 65.63 4.96
 -3 -15 -37 7.21 2.37
 -3 -15 -35 32.87 2.79
 -3 -15 -33 14.36 3.98
 -3 -15 -32 4.73 1.95
 -3 -15 -31 4.13 1.65
 -3 -15 -30 6.28 1.96
 -3 -15 -29 30.02 3.43
 -3 -15 -28 31.8 1.77
 -3 -15 -26 33.36 3.25
 -3 -15 -25 15.71 2.64
 -3 -15 -24 18.49 1.44
 -3 -15 -23 25.87 2.24
 -3 -15 -22 39.48 3.05
 -3 -15 -21 26.98 1.48
 -3 -15 -20 11.76 1.68
 -3 -15 -19 52.53 2.52
 -3 -15 -18 13.3 1.21
 -3 -15 -17 201.88 2.99
 -3 -15 -15 48.28 2.37
 -3 -15 -14 3.03 1.36
 -3 -15 -13 8.41 2.35
 -3 -15 -12 35.42 2.71
 -3 -15 -11 33.03 1.34
 -3 -15 -10 47.19 4.09
 -3 -15 -8 56.42 5.79
 -3 -15 -7 52.65 4.67
 -3 -15 -6 57.35 3.12
 -3 -15 -5 2.51 1.12
 -3 -15 -4 31.22 1.79
 -3 -15 -3 98.32 4.05
 -3 -15 -2 65.49 2.41
 -3 -15 -1 116.91 5.61
 -3 -14 -39 32.49 2.38
 -3 -14 -38 40.08 2.36
 -3 -14 -37 8.08 2.59
 -3 -14 -36 6.44 2.56
 -3 -14 -34 15.99 1.97
 -3 -14 -33 24.21 2.72
 -3 -14 -32 16.91 2.28
 -3 -14 -31 6.15 2.33
 -3 -14 -30 4.58 1.75
 -3 -14 -29 10.77 1.46
 -3 -14 -28 7.31 1.8
 -3 -14 -27 11.02 1.67
 -3 -14 -26 5.11 1.82
 -3 -14 -25 11.76 1.31
 -3 -14 -24 8.87 1.24
 -3 -14 -22 13.79 1.97
 -3 -14 -21 25.4 1.4
 -3 -14 -20 79.27 2.81
 -3 -14 -19 48.06 2.11
 -3 -14 -18 167.6 6.07
 -3 -14 -17 20.47 2.3
 -3 -14 -16 11.95 1.51
 -3 -14 -15 12.88 1.93
 -3 -14 -14 80.15 9.44
 -3 -14 -11 44.71 2.64
 -3 -14 -10 21.36 1.43
 -3 -14 -9 15.86 2.68
 -3 -14 -8 16.15 2.48
 -3 -14 -7 10.41 0.94
 -3 -14 -6 9.94 0.94
 -3 -14 -5 24.49 2.43
 -3 -14 -4 72.14 2.91
 -3 -14 -3 39.42 3.39
 -3 -14 -2 51.63 6.52
 -3 -14 -1 35.47 1.52
 -3 -13 -40 33.08 2.79
 -3 -13 -37 28.42 1.91
 -3 -13 -36 22.37 4.22
 -3 -13 -35 19.37 1.96
 -3 -13 -34 5.42 1.96
 -3 -13 -33 4.13 1.84
 -3 -13 -32 20.31 1.71
 -3 -13 -31 25.23 2.03
 -3 -13 -30 5.16 1.59
 -3 -13 -29 6.3 1.42
 -3 -13 -28 16.82 1.88
 -3 -13 -27 17.81 1.97
 -3 -13 -26 33.83 2.08
 -3 -13 -25 13.25 1.29
 -3 -13 -24 4.16 2.05
 -3 -13 -23 5.3 1.24
 -3 -13 -22 10.82 1.2
 -3 -13 -21 70.47 2.51
 -3 -13 -20 31.69 1.51
 -3 -13 -19 6.07 1.3
 -3 -13 -18 27.48 1.94
 -3 -13 -15 53.17 2.64
 -3 -13 -14 4.93 1.25
 -3 -13 -12 60.87 4.41
 -3 -13 -11 3.63 1.5
 -3 -13 -10 36.42 2.24
 -3 -13 -9 45.21 2.87
 -3 -13 -8 66.19 3.18
 -3 -13 -7 22.02 2.39
 -3 -13 -6 62.11 3.55
 -3 -13 -5 22.36 2.23
 -3 -13 -4 2.89 0.98
 -3 -13 -3 63.26 1.76
 -3 -13 -2 26.92 0.81
 -3 -13 -1 1.55 0.74
 -3 -12 -41 12.12 2.17
 -3 -12 -40 21.76 2.46
 -3 -12 -39 33.01 3.92
 -3 -12 -35 42.54 2.99
 -3 -12 -34 11.01 1.62
 -3 -12 -33 19.52 1.65
 -3 -12 -32 9.45 1.53
 -3 -12 -31 20.04 1.51
 -3 -12 -30 27.74 1.83
 -3 -12 -29 11.71 1.44
 -3 -12 -28 5.46 1.64
 -3 -12 -27 14.42 1.59
 -3 -12 -26 37.1 3.15
 -3 -12 -25 15.34 1.37
 -3 -12 -24 34.08 2.67
 -3 -12 -23 20.07 1.58
 -3 -12 -22 52.32 2.11
 -3 -12 -21 9.99 1.48
 -3 -12 -20 48.46 2.43
 -3 -12 -19 67.07 3.68
 -3 -12 -18 51.75 2.79
 -3 -12 -17 11.57 1.3
 -3 -12 -16 39.7 2.2
 -3 -12 -15 13.58 1.46
 -3 -12 -14 31.22 2.06
 -3 -12 -13 8.35 1.08
 -3 -12 -12 83.43 1.74
 -3 -12 -11 26.62 1.81
 -3 -12 -10 10.73 0.88
 -3 -12 -8 49.6 2.7
 -3 -12 -7 45.38 2.14
 -3 -12 -6 5.62 0.58
 -3 -12 -5 21.03 1
 -3 -12 -4 23.59 1.29
 -3 -12 -3 6.3 1.3
 -3 -12 -2 26.68 1.5
 -3 -12 -1 31.59 1.35
 -3 -11 -44 6.21 2.3
 -3 -11 -42 14.76 2.12
 -3 -11 -41 6.43 2.15
 -3 -11 -39 5.83 2.07
 -3 -11 -38 6.73 2.64
 -3 -11 -35 20.87 1.79
 -3 -11 -33 25.81 1.84
 -3 -11 -32 44.25 2.66
 -3 -11 -30 26.88 1.95
 -3 -11 -29 71.14 2.98
 -3 -11 -28 53.74 2.79
 -3 -11 -27 17.92 1.39
 -3 -11 -26 59.56 1.75
 -3 -11 -25 16.51 1.31
 -3 -11 -24 10.58 1.52
 -3 -11 -23 46.23 1.99
 -3 -11 -22 32.87 1.93
 -3 -11 -21 25.87 1.33
 -3 -11 -20 80.43 2.69
 -3 -11 -19 6.09 1.25
 -3 -11 -18 20.51 1.41
 -3 -11 -17 18.1 1.51
 -3 -11 -16 4.43 1.2
 -3 -11 -15 40.54 2.23
 -3 -11 -14 45.15 2.52
 -3 -11 -13 41.71 1.17
 -3 -11 -12 20.43 2.38
 -3 -11 -11 191.3 4.97
 -3 -11 -10 43.89 2.24
 -3 -11 -9 41.57 0.81
 -3 -11 -8 42.48 1.65
 -3 -11 -7 78.64 2.94
 -3 -11 -6 55.29 2.31
 -3 -11 -5 14.78 0.71
 -3 -11 -4 14.1 1.02
 -3 -11 -3 130 3.43
 -3 -11 -2 22.32 1.01
 -3 -11 -1 30.07 1.71
 -3 -10 -45 6.7 2.66
 -3 -10 -44 10.56 2.48
 -3 -10 -43 21.6 2.41
 -3 -10 -42 12.1 2.38
 -3 -10 -40 12.68 2.42
 -3 -10 -38 58.68 5.09
 -3 -10 -37 27.16 2.41
 -3 -10 -36 64.79 2.78
 -3 -10 -35 11.39 1.79
 -3 -10 -34 25.56 3.01
 -3 -10 -33 11.84 1.71
 -3 -10 -31 53.43 2.58
 -3 -10 -30 51.67 2.09
 -3 -10 -29 52.76 2.63
 -3 -10 -28 9.65 1.56
 -3 -10 -27 22.43 1.39
 -3 -10 -26 80.65 1.79
 -3 -10 -25 25.15 1.34
 -3 -10 -24 11.32 1.28
 -3 -10 -23 12.28 1.39
 -3 -10 -22 38.81 2.84
 -3 -10 -21 18.49 1.31
 -3 -10 -20 95.39 3.43
 -3 -10 -19 10.4 1.8
 -3 -10 -18 95.73 2.92
 -3 -10 -17 33.81 1.68
 -3 -10 -16 52.63 1.78
 -3 -10 -15 73.28 1.76
 -3 -10 -14 17.84 1.74
 -3 -10 -13 128.22 4.04
 -3 -10 -12 21.1 0.82
 -3 -10 -11 84.74 2
 -3 -10 -10 79.38 3.33
 -3 -10 -9 12.48 0.74
 -3 -10 -8 84.06 3.33
 -3 -10 -7 94.11 1.57
 -3 -10 -6 93.56 2.7
 -3 -10 -5 11.24 1.03
 -3 -10 -4 25.85 1.3
 -3 -10 -3 4.62 0.78
 -3 -10 -2 66.84 1.48
 -3 -10 -1 5.25 0.92
 -3 -9 -44 6.54 2.55
 -3 -9 -41 34.89 2.4
 -3 -9 -40 36.11 2.95
 -3 -9 -39 41.33 4.12
 -3 -9 -38 16.65 2.24
 -3 -9 -37 40.26 2.96
 -3 -9 -36 18.9 1.71
 -3 -9 -35 19.05 1.67
 -3 -9 -34 4.56 1.81
 -3 -9 -33 71.9 2.41
 -3 -9 -32 27.07 1.97
 -3 -9 -30 38.03 1.62
 -3 -9 -28 15.58 1.43
 -3 -9 -27 13.57 1.39
 -3 -9 -26 36.51 1.48
 -3 -9 -25 23.77 1.45
 -3 -9 -24 20.75 1.44
 -3 -9 -23 11.48 1.38
 -3 -9 -22 40.46 2.62
 -3 -9 -21 53.01 1.43
 -3 -9 -20 123.09 3.07
 -3 -9 -19 65.14 1.02
 -3 -9 -18 35.1 1.06
 -3 -9 -17 201.08 3.11
 -3 -9 -16 33.34 0.75
 -3 -9 -15 60.76 1.93
 -3 -9 -14 46.1 1.64
 -3 -9 -13 214.52 3.38
 -3 -9 -12 12.17 1.09
 -3 -9 -11 154.35 1.38
 -3 -9 -10 198.85 4.78
 -3 -9 -9 18.42 0.73
 -3 -9 -8 57.53 1.12
 -3 -9 -7 11.01 0.63
 -3 -9 -6 121.55 2.86
 -3 -9 -5 16.16 0.79
 -3 -9 -4 2.27 0.79
 -3 -9 -3 77.74 1.79
 -3 -9 -2 116.39 5.1
 -3 -9 -1 69.17 2.87
 -3 -8 -46 22.74 3.81
 -3 -8 -45 26.34 2.53
 -3 -8 -44 5.88 2.25
 -3 -8 -43 19.63 2.11
 -3 -8 -42 13.33 2.22
 -3 -8 -41 5.45 2.15
 -3 -8 -39 59.43 3.16
 -3 -8 -38 28.44 3.91
 -3 -8 -37 18.93 1.91
 -3 -8 -36 17.32 2.58
 -3 -8 -35 43.56 2.11
 -3 -8 -34 6.77 1.73
 -3 -8 -32 33.18 1.66
 -3 -8 -31 12.25 1.85
 -3 -8 -30 6.13 1.52
 -3 -8 -29 33.64 1.49
 -3 -8 -28 5.62 1.45
 -3 -8 -27 22.28 2.03
 -3 -8 -26 6.5 1.36
 -3 -8 -25 12.73 1.47
 -3 -8 -24 58.7 3.47
 -3 -8 -23 77.29 1.75
 -3 -8 -22 121.77 2.94
 -3 -8 -21 56.28 1.71
 -3 -8 -20 193.66 1.82
 -3 -8 -19 54.57 1.31
 -3 -8 -18 358.43 4.73
 -3 -8 -16 35.69 1.05
 -3 -8 -15 233.35 2.88
 -3 -8 -14 46.99 0.86
 -3 -8 -13 28.08 0.92
 -3 -8 -12 42.13 1.08
 -3 -8 -11 116.95 2.66
 -3 -8 -10 67.16 0.83
 -3 -8 -9 335 3.42
 -3 -8 -8 27.87 0.75
 -3 -8 -7 70.26 1.56
 -3 -8 -6 11.1 0.73
 -3 -8 -5 147.15 2.14
 -3 -8 -4 559.49 6.27
 -3 -8 -3 13.61 1
 -3 -8 -2 360.29 3.88
 -3 -8 -1 130.2 2.62
 -3 -7 -47 59.53 4.81
 -3 -7 -45 20.8 3.25
 -3 -7 -44 15.79 2.41
 -3 -7 -42 36.52 2.53
 -3 -7 -40 6.61 2.09
 -3 -7 -39 9.13 2.2
 -3 -7 -38 26.42 2.07
 -3 -7 -37 67.34 3.38
 -3 -7 -36 28.18 1.99
 -3 -7 -35 19.13 1.93
 -3 -7 -33 14.49 1.9
 -3 -7 -31 11.91 1.61
 -3 -7 -30 8.11 1.5
 -3 -7 -29 154.94 2.18
 -3 -7 -28 42.89 1.47
 -3 -7 -27 52.73 1.45
 -3 -7 -26 34.9 2.16
 -3 -7 -25 58.62 1.59
 -3 -7 -24 57.25 1.49
 -3 -7 -23 60.12 1.42
 -3 -7 -22 51.66 1.65
 -3 -7 -21 313.04 4.05
 -3 -7 -20 163.4 1.7
 -3 -7 -19 54.43 1.42
 -3 -7 -18 125.11 3.07
 -3 -7 -17 470.77 4.03
 -3 -7 -16 16.68 1.03
 -3 -7 -15 142.49 2.25
 -3 -7 -14 65.87 0.94
 -3 -7 -13 12.27 0.7
 -3 -7 -12 101.99 1.48
 -3 -7 -11 87.31 1.02
 -3 -7 -10 305.6 3.62
 -3 -7 -9 462.85 4.44
 -3 -7 -8 80.5 1.74
 -3 -7 -7 85.22 1.03
 -3 -7 -6 163.09 2.4
 -3 -7 -5 55.49 1.13
 -3 -7 -4 203.7 2.17
 -3 -7 -3 1169.83 9.86
 -3 -7 -2 13.79 0.96
 -3 -7 -1 981.7 11.41
 -3 -6 -48 30.95 4.23
 -3 -6 -47 22.81 3.77
 -3 -6 -46 14.94 4.1
 -3 -6 -45 18.06 2.96
 -3 -6 -44 56.43 3.06
 -3 -6 -43 12.56 2.11
 -3 -6 -41 8.71 2.01
 -3 -6 -40 29.28 1.84
 -3 -6 -39 54.94 2.13
 -3 -6 -38 124.12 2.79
 -3 -6 -37 125.92 2.36
 -3 -6 -36 12.89 1.79
 -3 -6 -35 112.11 2.9
 -3 -6 -34 30.54 1.72
 -3 -6 -33 38.64 2.03
 -3 -6 -32 21.97 2.11
 -3 -6 -31 12.73 1.62
 -3 -6 -30 100.17 1.82
 -3 -6 -29 42.34 1.57
 -3 -6 -28 3.64 1.61
 -3 -6 -27 168.93 3.45
 -3 -6 -26 76.5 1.67
 -3 -6 -25 116.27 3.22
 -3 -6 -24 57.87 2.26
 -3 -6 -23 107.52 2.09
 -3 -6 -22 14.93 1.12
 -3 -6 -21 48.89 1.25
 -3 -6 -20 127.19 3.02
 -3 -6 -19 426.87 3.64
 -3 -6 -18 53.64 0.97
 -3 -6 -17 54.93 0.94
 -3 -6 -16 80.4 1.91
 -3 -6 -15 319.71 3.46
 -3 -6 -14 249.54 2.19
 -3 -6 -13 51.64 0.97
 -3 -6 -12 327.72 2.25
 -3 -6 -11 98.2 3.39
 -3 -6 -10 25.65 0.87
 -3 -6 -9 410.69 3.47
 -3 -6 -8 184.23 2.21
 -3 -6 -7 528.29 3.47
 -3 -6 -6 307.15 3.37
 -3 -6 -5 216.17 2.93
 -3 -6 -4 169.32 1.65
 -3 -6 -3 484.75 9.43
 -3 -6 -2 274.73 2.58
 -3 -6 -1 424.55 5.41
 -3 -5 -48 9.17 3.26
 -3 -5 -47 58.52 6.3
 -3 -5 -45 46.76 2.37
 -3 -5 -44 56.52 2.8
 -3 -5 -42 40.23 2.01
 -3 -5 -41 21.59 1.85
 -3 -5 -40 21.59 2.06
 -3 -5 -39 17.67 2.03
 -3 -5 -38 63.89 2.49
 -3 -5 -37 182.87 3.26
 -3 -5 -36 74.26 2.35
 -3 -5 -35 66 2.02
 -3 -5 -34 36.98 1.73
 -3 -5 -33 59.83 1.75
 -3 -5 -32 11.3 1.54
 -3 -5 -31 148.19 2.84
 -3 -5 -30 32.6 1.77
 -3 -5 -29 314.01 3.59
 -3 -5 -28 43.51 1.61
 -3 -5 -27 387.81 3.92
 -3 -5 -26 166.76 4.63
 -3 -5 -25 99.77 2.51
 -3 -5 -24 10.19 1.03
 -3 -5 -23 173.69 2.34
 -3 -5 -22 53.66 1.06
 -3 -5 -21 128 1.29
 -3 -5 -20 445.99 5.59
 -3 -5 -19 258.43 2.98
 -3 -5 -18 344.9 2.7
 -3 -5 -17 79.61 1.72
 -3 -5 -16 322.74 3.7
 -3 -5 -15 266.33 3.47
 -3 -5 -14 182.99 1.22
 -3 -5 -13 70.46 1.7
 -3 -5 -12 180.14 1.07
 -3 -5 -11 300.32 3.27
 -3 -5 -10 31.89 0.73
 -3 -5 -9 1606.44 14.59
 -3 -5 -8 709.98 8.4
 -3 -5 -7 557.75 7.48
 -3 -5 -6 71.3 1.05
 -3 -5 -5 85.88 1.29
 -3 -5 -4 37.03 1.5
 -3 -5 -3 106.66 1.01
 -3 -5 -2 1474.92 17.02
 -3 -5 -1 99.89 1.24
 -3 -4 -49 22.59 2.86
 -3 -4 -48 20.23 2.4
 -3 -4 -47 56.56 3.54
 -3 -4 -46 15.69 2.47
 -3 -4 -45 20.4 2.18
 -3 -4 -44 24.47 1.94
 -3 -4 -43 41.22 2.03
 -3 -4 -41 30.89 2.11
 -3 -4 -40 10.28 1.91
 -3 -4 -39 9.59 2.05
 -3 -4 -38 14.68 1.83
 -3 -4 -37 31.53 1.81
 -3 -4 -36 78.35 1.9
 -3 -4 -35 43.21 1.77
 -3 -4 -34 22.61 2.11
 -3 -4 -33 10.3 2.09
 -3 -4 -32 20.16 1.61
 -3 -4 -31 100.45 1.68
 -3 -4 -30 48.6 1.52
 -3 -4 -29 106.15 2.18
 -3 -4 -28 233.25 4.86
 -3 -4 -27 454.09 6.87
 -3 -4 -26 102.74 2.39
 -3 -4 -25 166.3 2.44
 -3 -4 -24 127.59 1.48
 -3 -4 -23 188.93 1.95
 -3 -4 -22 14.4 1.04
 -3 -4 -21 95.94 1.37
 -3 -4 -20 69.15 1.04
 -3 -4 -19 75.67 1.07
 -3 -4 -18 31.77 1
 -3 -4 -17 413.15 5.51
 -3 -4 -16 181.37 2.06
 -3 -4 -15 102.84 1.02
 -3 -4 -14 88.09 2.09
 -3 -4 -13 34.06 0.83
 -3 -4 -12 233.64 4.37
 -3 -4 -11 205.85 1.71
 -3 -4 -10 1525.27 21.6
 -3 -4 -9 113.92 1.32
 -3 -4 -8 390.54 3.76
 -3 -4 -7 304.52 3.65
 -3 -4 -6 471.88 9.44
 -3 -4 -5 103.68 1.36
 -3 -4 -4 249.65 4.59
 -3 -4 -3 84.16 1.65
 -3 -4 -2 989.33 10.73
 -3 -4 -1 128.43 0.98
 -3 -3 -48 10.97 2.3
 -3 -3 -47 14.37 2.78
 -3 -3 -45 8.39 2.01
 -3 -3 -44 17.36 2.07
 -3 -3 -43 6.32 1.97
 -3 -3 -41 23.45 1.9
 -3 -3 -40 32.04 1.88
 -3 -3 -39 20.69 2.01
 -3 -3 -38 22.85 1.84
 -3 -3 -36 5.12 1.83
 -3 -3 -35 20.1 1.86
 -3 -3 -34 26.73 1.67
 -3 -3 -33 28.37 1.79
 -3 -3 -32 78.82 1.66
 -3 -3 -31 15.22 1.5
 -3 -3 -30 265.13 2.76
 -3 -3 -29 31.62 1.81
 -3 -3 -28 12.16 1.34
 -3 -3 -27 78.12 2.07
 -3 -3 -26 80.89 1.4
 -3 -3 -25 67.86 1.44
 -3 -3 -24 7.11 1.11
 -3 -3 -23 63.35 1.27
 -3 -3 -22 3.73 1.03
 -3 -3 -21 115.4 1.35
 -3 -3 -20 31.82 1.39
 -3 -3 -19 168.42 3.28
 -3 -3 -18 210.21 3.01
 -3 -3 -16 116.74 1.57
 -3 -3 -15 278.19 2.47
 -3 -3 -14 7.24 0.85
 -3 -3 -13 127.04 1.77
 -3 -3 -12 1433.56 18.16
 -3 -3 -11 806.57 7.21
 -3 -3 -10 143.7 1.23
 -3 -3 -9 68.3 1.32
 -3 -3 -8 658.44 5.29
 -3 -3 -7 589.44 3.6
 -3 -3 -6 845.96 17.14
 -3 -3 -5 297.16 3.65
 -3 -3 -4 367.57 1.89
 -3 -3 -3 15.81 0.84
 -3 -3 -2 28.55 0.86
 -3 -3 -1 139.41 2.72
 -3 -2 -50 6.84 2.29
 -3 -2 -49 7.76 2.22
 -3 -2 -48 28.12 3.24
 -3 -2 -47 99.08 3.84
 -3 -2 -46 7.57 2.72
 -3 -2 -44 33.31 2.06
 -3 -2 -43 11.93 2.02
 -3 -2 -42 18.93 1.92
 -3 -2 -41 57.26 1.99
 -3 -2 -40 15.94 1.86
 -3 -2 -39 31.91 2.56
 -3 -2 -38 30.01 1.81
 -3 -2 -37 21.33 1.76
 -3 -2 -36 174.22 3.6
 -3 -2 -35 19.71 1.68
 -3 -2 -34 64.31 2.94
 -3 -2 -33 9.2 1.55
 -3 -2 -32 13.41 1.51
 -3 -2 -31 11.06 1.49
 -3 -2 -30 127.87 3.01
 -3 -2 -29 194.33 2.97
 -3 -2 -28 60.99 1.41
 -3 -2 -27 20.98 1.64
 -3 -2 -26 128.59 1.55
 -3 -2 -25 58.81 1.18
 -3 -2 -24 10.21 1.15
 -3 -2 -23 11.22 1.04
 -3 -2 -21 6.15 1.1
 -3 -2 -20 176.16 2.33
 -3 -2 -19 103.3 1.1
 -3 -2 -18 197.18 1.94
 -3 -2 -17 423.21 3.78
 -3 -2 -16 179.8 1.51
 -3 -2 -15 169.32 2.28
 -3 -2 -14 14.59 0.85
 -3 -2 -13 20.18 0.85
 -3 -2 -12 94.65 0.97
 -3 -2 -11 151.66 0.96
 -3 -2 -10 524.26 7.88
 -3 -2 -9 592.73 9.93
 -3 -2 -8 28.58 1.13
 -3 -2 -7 122.5 1.26
 -3 -2 -6 506.19 2.15
 -3 -2 -5 331.3 4.91
 -3 -2 -4 416.18 4.81
 -3 -2 -3 114.95 2.18
 -3 -2 -2 27.67 1.11
 -3 -2 -1 954.66 5.71
 -3 -1 -48 7.15 2.32
 -3 -1 -47 12.79 2.54
 -3 -1 -46 7.94 2.58
 -3 -1 -45 6.23 3.02
 -3 -1 -44 12.41 2.3
 -3 -1 -43 11.27 2.39
 -3 -1 -42 20.96 2.03
 -3 -1 -41 19.39 1.98
 -3 -1 -40 23.26 1.85
 -3 -1 -39 22.66 2.05
 -3 -1 -38 87.69 2.91
 -3 -1 -37 16.08 1.89
 -3 -1 -36 73.71 2.57
 -3 -1 -35 5.2 1.85
 -3 -1 -34 67.2 1.85
 -3 -1 -33 8.48 1.72
 -3 -1 -32 166.63 2.86
 -3 -1 -31 20.69 1.86
 -3 -1 -30 52.41 1.88
 -3 -1 -29 75.47 1.59
 -3 -1 -28 23.1 1.31
 -3 -1 -27 15.33 1.16
 -3 -1 -26 81.64 1.35
 -3 -1 -25 45.5 1.21
 -3 -1 -24 275.69 1.63
 -3 -1 -23 21.62 1.13
 -3 -1 -22 61.69 1.1
 -3 -1 -21 20.16 1
 -3 -1 -20 187.02 1.83
 -3 -1 -19 144.02 1.59
 -3 -1 -18 51.69 1.54
 -3 -1 -17 34.97 1.08
 -3 -1 -16 240.78 3.36
 -3 -1 -15 102.45 1.23
 -3 -1 -14 66.45 1.55
 -3 -1 -13 34.58 1.02
 -3 -1 -12 12.58 0.79
 -3 -1 -11 461.61 6.7
 -3 -1 -10 495.94 5.08
 -3 -1 -9 23.96 0.71
 -3 -1 -8 36.18 0.72
 -3 -1 -7 450.08 4.66
 -3 -1 -6 196.16 1.62
 -3 -1 -5 284.93 2.21
 -3 -1 -4 433.91 5.33
 -3 -1 -3 270.1 3.99
 -3 -1 -2 171.34 3.4
 -3 -1 -1 406.23 2.14
 -2 -22 -13 8.66 3
 -2 -22 -7 7.19 2.63
 -2 -22 -3 6.19 2.27
 -2 -21 -15 14.03 3
 -2 -21 -10 8.22 3.95
 -2 -21 -9 16.02 3.74
 -2 -21 -4 16.76 3.28
 -2 -21 -2 14.82 3.04
 -2 -21 -1 10.32 2.87
 -2 -20 -22 15.48 3.77
 -2 -20 -21 11.9 4.19
 -2 -20 -20 11.36 5.25
 -2 -20 -17 7.84 3.13
 -2 -20 -13 7.71 2.84
 -2 -20 -12 7.68 2.79
 -2 -20 -11 11.5 2.66
 -2 -20 -10 7.16 2.67
 -2 -20 -8 18.93 3.97
 -2 -20 -7 6.55 2.44
 -2 -20 -6 8.29 2.34
 -2 -20 -4 8.97 2.92
 -2 -20 -3 2.46 1
 -2 -20 -2 11.3 1.94
 -2 -20 -1 12.64 2.98
 -2 -19 -27 13.78 2.47
 -2 -19 -25 9.46 4.38
 -2 -19 -24 7.95 2.48
 -2 -19 -22 6.74 1.85
 -2 -19 -20 15.83 2.28
 -2 -19 -19 21.33 3.49
 -2 -19 -18 23 2.85
 -2 -19 -17 15.36 1.52
 -2 -19 -16 6.52 3.1
 -2 -19 -15 24.18 4.6
 -2 -19 -13 21.94 2.69
 -2 -19 -12 16.26 2
 -2 -19 -8 6.27 3.11
 -2 -19 -5 8.36 3.29
 -2 -19 -4 3.9 1.88
 -2 -19 -3 6.61 1.27
 -2 -19 -2 21.15 2.48
 -2 -19 -1 3.44 1.42
 -2 -18 -30 13.7 1.74
 -2 -18 -29 4.04 1.66
 -2 -18 -28 6.17 2.15
 -2 -18 -27 7.14 2.4
 -2 -18 -24 11.16 1.31
 -2 -18 -22 19.01 4.16
 -2 -18 -21 9.99 1.87
 -2 -18 -20 4.59 1.34
 -2 -18 -19 42.25 2.22
 -2 -18 -18 31.97 3.91
 -2 -18 -17 4.09 1.77
 -2 -18 -15 5.15 2.17
 -2 -18 -14 7.82 1.59
 -2 -18 -12 21.65 3.65
 -2 -18 -8 16.65 1.28
 -2 -18 -6 21.72 2.23
 -2 -18 -5 4.65 2.23
 -2 -18 -2 26.56 1.31
 -2 -18 -1 45.59 6.53
 -2 -17 -34 8.96 1.96
 -2 -17 -33 8.42 1.92
 -2 -17 -32 4.76 1.92
 -2 -17 -29 8.21 2.11
 -2 -17 -28 16.71 1.85
 -2 -17 -27 6.68 2.01
 -2 -17 -24 4.85 1.8
 -2 -17 -23 39.2 2.18
 -2 -17 -22 8.31 1.63
 -2 -17 -21 16.54 1.9
 -2 -17 -19 27.98 1.93
 -2 -17 -18 63.49 5.71
 -2 -17 -17 75.21 2.79
 -2 -17 -16 96.11 2.9
 -2 -17 -15 19.9 3.97
 -2 -17 -14 8.37 1.64
 -2 -17 -12 6.18 2.69
 -2 -17 -10 26.97 3.59
 -2 -17 -9 5.53 2.42
 -2 -17 -8 2.47 1.21
 -2 -17 -6 40.51 5.27
 -2 -17 -5 16.06 5.24
 -2 -17 -3 25.56 2.68
 -2 -17 -2 27.25 1.31
 -2 -17 -1 86.89 1.84
 -2 -16 -36 4.62 2.2
 -2 -16 -35 6.35 2.62
 -2 -16 -34 5.92 2.93
 -2 -16 -32 12.9 3.94
 -2 -16 -31 5.24 2.26
 -2 -16 -29 36.49 2.93
 -2 -16 -27 5.26 2.03
 -2 -16 -25 7.01 1.42
 -2 -16 -24 6.27 1.38
 -2 -16 -23 32.66 2.06
 -2 -16 -22 7.48 1.94
 -2 -16 -20 60.32 3.59
 -2 -16 -19 57.25 4.12
 -2 -16 -18 38.02 4.82
 -2 -16 -17 9.18 2.59
 -2 -16 -15 38.33 2.65
 -2 -16 -14 58.64 3.5
 -2 -16 -13 4.08 1.48
 -2 -16 -12 5.39 1.52
 -2 -16 -11 23.49 2.39
 -2 -16 -10 33.41 2.95
 -2 -16 -9 108.62 4.98
 -2 -16 -8 11.36 3.38
 -2 -16 -6 54.33 5.74
 -2 -16 -5 18.57 2.55
 -2 -16 -4 25.24 2.19
 -2 -16 -3 50.76 2.11
 -2 -16 -1 49.91 3.15
 -2 -15 -38 5.9 2.7
 -2 -15 -37 17.3 3.07
 -2 -15 -35 17.93 4.27
 -2 -15 -34 7.51 2.3
 -2 -15 -33 7.48 1.95
 -2 -15 -32 9.88 1.74
 -2 -15 -31 5.19 1.75
 -2 -15 -30 8.1 1.15
 -2 -15 -29 33.62 3.15
 -2 -15 -28 22.78 1.62
 -2 -15 -27 9.27 1.99
 -2 -15 -26 76.94 1.61
 -2 -15 -25 24.69 2.1
 -2 -15 -24 4.52 0.87
 -2 -15 -23 11.83 1.9
 -2 -15 -22 22.58 2.36
 -2 -15 -21 6.6 1.83
 -2 -15 -20 32.8 1.99
 -2 -15 -19 63.28 2.9
 -2 -15 -18 7.23 1.98
 -2 -15 -17 7.63 1.38
 -2 -15 -16 11.49 2.69
 -2 -15 -14 19.52 1.54
 -2 -15 -13 3.69 1.12
 -2 -15 -12 59.44 1.36
 -2 -15 -11 30.34 2.47
 -2 -15 -10 56.22 2.46
 -2 -15 -9 68.41 3.23
 -2 -15 -8 142.53 5.26
 -2 -15 -7 1.7 0.74
 -2 -15 -6 26.57 1.9
 -2 -15 -5 7.23 3.1
 -2 -15 -4 66.03 2.87
 -2 -15 -3 24.49 1.53
 -2 -15 -2 18.49 2.34
 -2 -15 -1 10.47 0.71
 -2 -14 -39 7.23 2.06
 -2 -14 -38 6.29 2.18
 -2 -14 -36 13.75 2.19
 -2 -14 -35 10.8 2.01
 -2 -14 -34 16.73 1.57
 -2 -14 -33 3.34 1.03
 -2 -14 -32 6.49 1.17
 -2 -14 -31 53.27 1.56
 -2 -14 -30 12.02 1.23
 -2 -14 -29 38.96 2.34
 -2 -14 -28 36.91 1.58
 -2 -14 -27 35.43 3.4
 -2 -14 -26 12.58 1.92
 -2 -14 -25 46.83 3.72
 -2 -14 -24 13.43 1.79
 -2 -14 -23 26.24 1.81
 -2 -14 -22 9.08 1.69
 -2 -14 -21 122.09 2.31
 -2 -14 -20 23.74 3.14
 -2 -14 -19 33.26 1.4
 -2 -14 -18 9.4 1.8
 -2 -14 -17 6.84 1.4
 -2 -14 -16 15.05 4.76
 -2 -14 -15 6.49 0.84
 -2 -14 -14 47.16 1.78
 -2 -14 -13 9.8 1.73
 -2 -14 -12 10.02 2.96
 -2 -14 -11 194.48 5
 -2 -14 -10 158.27 6.64
 -2 -14 -9 184.13 2.77
 -2 -14 -8 42.99 1.63
 -2 -14 -6 25.02 1.42
 -2 -14 -5 11.43 2.58
 -2 -14 -4 12.88 1.53
 -2 -14 -3 12.73 0.72
 -2 -14 -2 11.37 1.9
 -2 -14 -1 6.1 1.02
 -2 -13 -41 7.6 2.1
 -2 -13 -39 9.28 2.2
 -2 -13 -38 12.1 2.12
 -2 -13 -37 9.81 1.27
 -2 -13 -36 12.94 1.24
 -2 -13 -35 6.44 1.19
 -2 -13 -33 44.9 2.97
 -2 -13 -32 15.28 1.42
 -2 -13 -31 4.76 1.4
 -2 -13 -30 23.08 2.52
 -2 -13 -29 43.19 2
 -2 -13 -28 29.77 1.36
 -2 -13 -27 57.68 8.02
 -2 -13 -26 22.83 2.04
 -2 -13 -25 22.46 1.59
 -2 -13 -24 12.26 1.12
 -2 -13 -23 43.2 2.38
 -2 -13 -22 14.25 1.68
 -2 -13 -21 51.01 1.79
 -2 -13 -20 31.77 3.24
 -2 -13 -19 59.7 3.77
 -2 -13 -18 6.98 1.59
 -2 -13 -16 8.28 1.51
 -2 -13 -15 10.46 0.89
 -2 -13 -14 85.49 2.53
 -2 -13 -13 2.32 0.84
 -2 -13 -12 80.86 3.41
 -2 -13 -11 107.45 3.39
 -2 -13 -10 15.05 1.18
 -2 -13 -9 40.45 3.13
 -2 -13 -8 32.15 1.44
 -2 -13 -7 193.96 19.18
 -2 -13 -6 12.05 5.16
 -2 -13 -4 66.63 8.78
 -2 -13 -3 4.48 0.66
 -2 -13 -2 25.03 4.09
 -2 -13 -1 30.69 2.05
 -2 -12 -43 8.57 1.63
 -2 -12 -42 7.62 1.68
 -2 -12 -41 13.44 1.96
 -2 -12 -40 6.07 1.56
 -2 -12 -39 29.99 3.96
 -2 -12 -38 10.84 1.72
 -2 -12 -37 48.96 2.43
 -2 -12 -35 37.38 2.75
 -2 -12 -34 31.29 1.9
 -2 -12 -33 5.3 1.63
 -2 -12 -32 17.61 2.16
 -2 -12 -31 19.22 1.5
 -2 -12 -29 8.43 1.42
 -2 -12 -28 78.82 4
 -2 -12 -27 5.29 1.33
 -2 -12 -26 16.33 1.28
 -2 -12 -25 25.58 1.36
 -2 -12 -24 21.4 1.34
 -2 -12 -23 4.55 1.52
 -2 -12 -22 35.05 2.51
 -2 -12 -21 71.37 2.14
 -2 -12 -20 14.91 1.97
 -2 -12 -19 19.31 1.53
 -2 -12 -18 58.88 2.22
 -2 -12 -17 222.21 3.92
 -2 -12 -16 13.74 1.21
 -2 -12 -15 33.41 1.37
 -2 -12 -14 23.81 1.57
 -2 -12 -13 5.15 1.35
 -2 -12 -11 24.24 2.13
 -2 -12 -10 42.22 1.18
 -2 -12 -9 24.3 1.93
 -2 -12 -8 82.98 3.72
 -2 -12 -7 18.34 1.01
 -2 -12 -6 21.58 1.81
 -2 -12 -5 45.04 1.75
 -2 -12 -4 2.11 0.64
 -2 -12 -3 41.32 1.37
 -2 -12 -2 8.92 0.77
 -2 -12 -1 116.64 3.99
 -2 -11 -44 8.13 1.71
 -2 -11 -43 5.85 2.14
 -2 -11 -42 5.18 1.67
 -2 -11 -41 7.55 1.55
 -2 -11 -40 7.27 1.5
 -2 -11 -37 9.05 2.04
 -2 -11 -36 10.21 1.81
 -2 -11 -33 26.56 1.81
 -2 -11 -32 72.68 2.6
 -2 -11 -31 19.79 2.88
 -2 -11 -29 4.5 1.66
 -2 -11 -28 13.16 2
 -2 -11 -27 4.95 1.7
 -2 -11 -26 8.04 1.21
 -2 -11 -25 33.44 1.27
 -2 -11 -24 39.45 1.67
 -2 -11 -23 16.9 1.39
 -2 -11 -22 4.17 1.46
 -2 -11 -20 79.42 3.23
 -2 -11 -19 51.58 2.03
 -2 -11 -18 95.68 2
 -2 -11 -17 13.63 0.9
 -2 -11 -16 18.09 1.41
 -2 -11 -15 10.93 0.96
 -2 -11 -14 87.82 3.23
 -2 -11 -13 85.85 3.51
 -2 -11 -12 33.61 1.42
 -2 -11 -11 19.05 0.95
 -2 -11 -8 21.05 3.17
 -2 -11 -7 39.92 1.37
 -2 -11 -6 64.96 2.16
 -2 -11 -5 145.98 4.87
 -2 -11 -4 3.52 0.79
 -2 -11 -3 10.07 0.87
 -2 -11 -2 32.61 1.2
 -2 -11 -1 77.69 1.15
 -2 -10 -46 9.46 1.85
 -2 -10 -45 16.46 2.85
 -2 -10 -44 5.08 2.32
 -2 -10 -42 9.83 1.81
 -2 -10 -40 9.08 2.08
 -2 -10 -38 5.38 2.24
 -2 -10 -37 62.66 3.13
 -2 -10 -36 81.56 2.93
 -2 -10 -35 42.31 2.06
 -2 -10 -34 20.9 2.45
 -2 -10 -33 16.06 1.83
 -2 -10 -32 5.96 1.7
 -2 -10 -30 27.93 1.89
 -2 -10 -28 25.57 2.52
 -2 -10 -26 17.44 1.42
 -2 -10 -25 6 1.32
 -2 -10 -24 12.55 1.7
 -2 -10 -23 8.48 1.6
 -2 -10 -22 38.29 1.24
 -2 -10 -21 76.99 2.82
 -2 -10 -20 55.29 1.5
 -2 -10 -19 137.51 2.82
 -2 -10 -18 137.42 1.55
 -2 -10 -17 373.71 6.49
 -2 -10 -16 36.05 1.46
 -2 -10 -14 6.97 0.99
 -2 -10 -13 7.05 1.17
 -2 -10 -12 45.1 1.39
 -2 -10 -11 29.29 0.98
 -2 -10 -10 115.17 2
 -2 -10 -9 23.99 1.05
 -2 -10 -8 342.31 5.01
 -2 -10 -7 22.73 1.02
 -2 -10 -6 6.76 1.14
 -2 -10 -5 75.41 1.98
 -2 -10 -4 53.57 1.36
 -2 -10 -3 358.74 10.78
 -2 -10 -2 80.14 2.15
 -2 -10 -1 521.26 4.93
 -2 -9 -47 6.51 2.34
 -2 -9 -46 27.49 2.04
 -2 -9 -44 4.67 1.77
 -2 -9 -43 8.7 1.82
 -2 -9 -42 5.89 1.66
 -2 -9 -41 33.26 2.12
 -2 -9 -40 15.09 2.05
 -2 -9 -39 17.84 2.19
 -2 -9 -38 23.16 2.15
 -2 -9 -36 30.58 2.03
 -2 -9 -34 24.69 2.17
 -2 -9 -33 21.01 1.69
 -2 -9 -32 5.91 2.1
 -2 -9 -30 14.11 1.51
 -2 -9 -29 116.44 3.26
 -2 -9 -28 157.65 3.97
 -2 -9 -27 5.39 1.86
 -2 -9 -26 71.2 2.02
 -2 -9 -25 56.01 1.56
 -2 -9 -24 6.27 1.51
 -2 -9 -23 23.7 1.93
 -2 -9 -22 106.97 2.07
 -2 -9 -21 9.64 1.05
 -2 -9 -20 98.87 1.5
 -2 -9 -19 31.09 1.03
 -2 -9 -17 39.21 1.61
 -2 -9 -16 18.97 0.98
 -2 -9 -15 64.61 1.59
 -2 -9 -14 40.19 1.29
 -2 -9 -13 36.07 2.01
 -2 -9 -12 146.98 1.32
 -2 -9 -11 413.89 4.94
 -2 -9 -10 153.75 2.13
 -2 -9 -9 90.69 1.06
 -2 -9 -8 145.5 2.19
 -2 -9 -7 11.52 0.59
 -2 -9 -6 186.72 3.72
 -2 -9 -5 32.36 1.29
 -2 -9 -4 155.35 1.53
 -2 -9 -3 19.33 1.2
 -2 -9 -2 100.63 3.11
 -2 -9 -1 264.78 5.62
 -2 -8 -46 13.3 2.88
 -2 -8 -44 23.5 1.97
 -2 -8 -43 75.48 3.21
 -2 -8 -41 12.12 2.68
 -2 -8 -40 10.27 2.62
 -2 -8 -39 64.79 2.82
 -2 -8 -38 27.72 2.47
 -2 -8 -37 37.11 2.13
 -2 -8 -36 19.78 2.28
 -2 -8 -35 11.5 2.37
 -2 -8 -33 15.19 1.76
 -2 -8 -32 30.76 2.62
 -2 -8 -31 82.98 2.67
 -2 -8 -30 9.64 1.52
 -2 -8 -29 227.9 2.62
 -2 -8 -28 41.96 1.77
 -2 -8 -27 93.81 2.38
 -2 -8 -26 148.39 1.91
 -2 -8 -25 100.09 4.12
 -2 -8 -24 11.92 1.34
 -2 -8 -23 9.47 1.22
 -2 -8 -22 19.86 1.19
 -2 -8 -21 35.15 1.18
 -2 -8 -20 118.8 1.95
 -2 -8 -19 103.38 1.81
 -2 -8 -18 38.13 1.13
 -2 -8 -17 39.08 2.2
 -2 -8 -16 74.78 1.46
 -2 -8 -15 21.77 1.49
 -2 -8 -14 188.01 1.68
 -2 -8 -13 212.54 4.46
 -2 -8 -12 6.7 0.71
 -2 -8 -11 405.41 1.66
 -2 -8 -10 25.31 0.78
 -2 -8 -9 669.44 16.41
 -2 -8 -8 18.66 0.72
 -2 -8 -7 161.18 1.75
 -2 -8 -6 57.16 1.36
 -2 -8 -5 117.68 1.62
 -2 -8 -4 180.67 2.2
 -2 -8 -3 204.63 4.56
 -2 -8 -2 66.13 2.81
 -2 -8 -1 28.6 0.9
 -2 -7 -48 23.73 2.17
 -2 -7 -47 9.88 2.28
 -2 -7 -46 76.51 3.68
 -2 -7 -45 23.56 3.85
 -2 -7 -44 64.42 3.34
 -2 -7 -42 7.83 2.54
 -2 -7 -41 23.29 2.43
 -2 -7 -40 12.17 2.73
 -2 -7 -39 12.66 3.08
 -2 -7 -38 168.41 3.49
 -2 -7 -37 7.09 1.88
 -2 -7 -36 34.7 1.82
 -2 -7 -35 8.63 1.78
 -2 -7 -34 51.54 1.98
 -2 -7 -33 23.4 1.69
 -2 -7 -32 39.27 2.29
 -2 -7 -31 13.11 1.59
 -2 -7 -30 201.53 3.61
 -2 -7 -29 44.13 3.17
 -2 -7 -28 592.34 11.36
 -2 -7 -27 38.35 1.66
 -2 -7 -26 472.4 6.37
 -2 -7 -25 52.54 1.49
 -2 -7 -24 22.93 1.29
 -2 -7 -23 14.25 1.23
 -2 -7 -22 55.23 1.59
 -2 -7 -21 48.44 1.23
 -2 -7 -20 30.77 1.19
 -2 -7 -19 99.22 1.66
 -2 -7 -18 397.91 4.88
 -2 -7 -17 30.8 1.12
 -2 -7 -16 241.56 3.59
 -2 -7 -15 187.22 2.16
 -2 -7 -14 157.24 1.97
 -2 -7 -13 13.42 0.69
 -2 -7 -12 84.54 1.31
 -2 -7 -11 83.48 0.95
 -2 -7 -10 1256.64 5.78
 -2 -7 -9 129.46 1.28
 -2 -7 -8 1926.99 25.68
 -2 -7 -7 259.46 2.07
 -2 -7 -6 286.98 1.06
 -2 -7 -5 86.06 1.34
 -2 -7 -3 265.78 5.77
 -2 -7 -2 134.15 1.7
 -2 -7 -1 237.7 6.09
 -2 -6 -49 9.94 2.08
 -2 -6 -46 24.76 1.85
 -2 -6 -45 37.89 2.63
 -2 -6 -43 14.29 2.42
 -2 -6 -42 27.19 2.19
 -2 -6 -41 7.96 2.55
 -2 -6 -40 49.76 3.1
 -2 -6 -39 4.73 2.08
 -2 -6 -38 51.79 1.98
 -2 -6 -37 14.12 1.86
 -2 -6 -36 8.14 1.85
 -2 -6 -35 7.69 1.89
 -2 -6 -34 9.36 1.74
 -2 -6 -33 11.15 1.69
 -2 -6 -32 24.6 1.75
 -2 -6 -31 47.28 2.14
 -2 -6 -30 11.19 2.72
 -2 -6 -29 157.74 3.09
 -2 -6 -28 98.74 1.87
 -2 -6 -27 87.65 1.7
 -2 -6 -26 188.09 3.33
 -2 -6 -25 114.09 1.75
 -2 -6 -24 152.74 3.35
 -2 -6 -23 126.43 4.54
 -2 -6 -22 69.06 2.05
 -2 -6 -21 75.04 1.79
 -2 -6 -20 19.02 1.29
 -2 -6 -19 51.27 1.83
 -2 -6 -18 52.81 1.22
 -2 -6 -17 127.55 1.34
 -2 -6 -16 492.87 4.92
 -2 -6 -15 135.86 1.71
 -2 -6 -14 211.44 2.87
 -2 -6 -13 132.94 0.93
 -2 -6 -12 79.52 1.19
 -2 -6 -11 707.02 7.26
 -2 -6 -10 816.43 12.35
 -2 -6 -9 841.46 10.66
 -2 -6 -8 139.67 2.73
 -2 -6 -7 244.61 2.36
 -2 -6 -6 42.96 0.7
 -2 -6 -5 790.04 6.49
 -2 -6 -4 92.94 0.95
 -2 -6 -3 26.57 0.48
 -2 -6 -2 59.56 1.3
 -2 -6 -1 739.37 5.06
 -2 -5 -50 4.84 2.27
 -2 -5 -49 32.31 2.08
 -2 -5 -48 31.56 2.18
 -2 -5 -47 7.72 2.15
 -2 -5 -46 59.13 1.94
 -2 -5 -45 19.86 1.96
 -2 -5 -44 10.46 2.32
 -2 -5 -42 5.75 2.33
 -2 -5 -41 31.74 1.91
 -2 -5 -40 21.11 2.19
 -2 -5 -39 14.83 1.95
 -2 -5 -38 118.62 3.14
 -2 -5 -37 100.36 2.95
 -2 -5 -36 109.59 3.55
 -2 -5 -35 15.64 1.78
 -2 -5 -34 52.86 1.79
 -2 -5 -33 12.88 2.22
 -2 -5 -32 5.41 1.8
 -2 -5 -31 11.74 1.91
 -2 -5 -30 87.17 1.82
 -2 -5 -29 146.6 2.89
 -2 -5 -28 95.21 1.78
 -2 -5 -27 157.36 2.89
 -2 -5 -26 39.89 1.52
 -2 -5 -25 33.02 1.5
 -2 -5 -24 78.72 1.81
 -2 -5 -23 52.93 2.17
 -2 -5 -22 95.57 1.56
 -2 -5 -21 21.9 1.65
 -2 -5 -20 302.19 3.2
 -2 -5 -19 242.53 4.16
 -2 -5 -18 699.86 13.23
 -2 -5 -17 55.09 0.88
 -2 -5 -16 699.56 6.33
 -2 -5 -15 96.06 1.54
 -2 -5 -14 87.91 0.95
 -2 -5 -13 485.14 3.49
 -2 -5 -12 378.71 2.18
 -2 -5 -11 494.08 4.33
 -2 -5 -10 130.75 1.51
 -2 -5 -9 982.62 11.21
 -2 -5 -8 332.89 1.99
 -2 -5 -7 289.28 4.97
 -2 -5 -6 47.97 0.55
 -2 -5 -5 439.44 4.5
 -2 -5 -4 399.56 5.52
 -2 -5 -3 713.84 5.6
 -2 -5 -2 3228 36.71
 -2 -5 -1 38.25 1.11
 -2 -4 -49 19.12 2.03
 -2 -4 -48 19.89 2.2
 -2 -4 -47 6 2.54
 -2 -4 -46 11.08 1.85
 -2 -4 -45 77.39 2.48
 -2 -4 -43 22.45 2.26
 -2 -4 -41 18.73 1.91
 -2 -4 -40 33.35 2.69
 -2 -4 -39 49.65 2.13
 -2 -4 -38 4.37 2.05
 -2 -4 -37 228.69 4.53
 -2 -4 -35 102.33 2.26
 -2 -4 -34 65.01 2.1
 -2 -4 -33 163.18 4.08
 -2 -4 -32 7.26 1.76
 -2 -4 -31 72.18 2.17
 -2 -4 -30 43.86 1.71
 -2 -4 -29 44.39 1.96
 -2 -4 -28 13.52 1.86
 -2 -4 -27 45.18 2.62
 -2 -4 -26 21.6 1.4
 -2 -4 -25 86.55 2.31
 -2 -4 -24 3.54 1.65
 -2 -4 -23 42.54 1.32
 -2 -4 -22 234.27 1.69
 -2 -4 -21 211.6 4.9
 -2 -4 -20 104.07 4.08
 -2 -4 -19 1156.49 11.62
 -2 -4 -18 106.56 1.07
 -2 -4 -17 26.48 0.85
 -2 -4 -16 93.09 1.95
 -2 -4 -15 244.46 2.78
 -2 -4 -14 291.43 3.66
 -2 -4 -13 148.87 1.9
 -2 -4 -12 35.65 0.77
 -2 -4 -11 259.74 3.22
 -2 -4 -10 142.96 1.82
 -2 -4 -9 62.13 0.68
 -2 -4 -8 13.83 0.55
 -2 -4 -7 489.59 5.89
 -2 -4 -6 134.48 2.46
 -2 -4 -5 1153.45 8.36
 -2 -4 -4 1788.72 13.53
 -2 -4 -3 164.36 2.24
 -2 -4 -2 641.95 4.35
 -2 -4 -1 4652.01 42.93
 -2 -3 -49 5 2.16
 -2 -3 -48 27.17 2.02
 -2 -3 -47 14.44 2.04
 -2 -3 -46 21.37 2.03
 -2 -3 -45 19.78 2.55
 -2 -3 -44 8.87 2.35
 -2 -3 -43 34.81 1.99
 -2 -3 -42 9.61 2.25
 -2 -3 -41 15.03 1.89
 -2 -3 -40 13.17 1.98
 -2 -3 -39 32.43 1.97
 -2 -3 -38 140.89 4.68
 -2 -3 -37 44.75 1.91
 -2 -3 -36 361.64 6.74
 -2 -3 -35 42.23 1.92
 -2 -3 -34 45.37 1.88
 -2 -3 -33 130.86 2.05
 -2 -3 -32 26.23 1.74
 -2 -3 -31 34.74 1.72
 -2 -3 -30 187.03 3.46
 -2 -3 -29 59.32 1.69
 -2 -3 -28 27.44 1.76
 -2 -3 -27 50.77 1.59
 -2 -3 -25 87.18 1.88
 -2 -3 -23 305.65 4.82
 -2 -3 -22 216.56 1.94
 -2 -3 -21 290.51 3.29
 -2 -3 -20 366.1 3.66
 -2 -3 -19 341.89 3.25
 -2 -3 -18 547.73 5.63
 -2 -3 -17 535.59 5.17
 -2 -3 -16 306.84 3.48
 -2 -3 -15 84.74 0.97
 -2 -3 -14 49.75 0.76
 -2 -3 -13 89.99 1.58
 -2 -3 -12 250.44 2.85
 -2 -3 -11 138.76 2.22
 -2 -3 -10 315.37 2.53
 -2 -3 -9 247.26 4.62
 -2 -3 -8 110.16 1.25
 -2 -3 -7 132.31 1.16
 -2 -3 -6 64.55 0.94
 -2 -3 -5 352.73 11.09
 -2 -3 -4 662.49 6.75
 -2 -3 -3 597.84 8.5
 -2 -3 -2 334 4.46
 -2 -3 -1 1097.81 8.88
 -2 -2 -50 8.64 2.02
 -2 -2 -49 13.04 2.05
 -2 -2 -47 37.57 1.93
 -2 -2 -46 6.34 2.09
 -2 -2 -45 11.25 2.57
 -2 -2 -44 4.98 2.46
 -2 -2 -43 18.93 2.47
 -2 -2 -42 12.09 1.92
 -2 -2 -40 73.49 2.41
 -2 -2 -39 133.15 3.76
 -2 -2 -38 38.42 2.3
 -2 -2 -37 78.32 2.14
 -2 -2 -36 68.35 4.33
 -2 -2 -35 39.8 2.41
 -2 -2 -34 75.22 2.49
 -2 -2 -33 22.46 3.12
 -2 -2 -32 81.82 3.33
 -2 -2 -31 46.48 2.23
 -2 -2 -30 40.63 1.8
 -2 -2 -29 202.87 4.91
 -2 -2 -28 29.62 1.7
 -2 -2 -27 192.2 3.87
 -2 -2 -26 49.88 1.46
 -2 -2 -25 20.3 1.35
 -2 -2 -24 199.06 1.9
 -2 -2 -23 62.59 1.36
 -2 -2 -22 433.35 5.18
 -2 -2 -21 15.07 1.32
 -2 -2 -20 13.88 0.97
 -2 -2 -19 749.99 6.69
 -2 -2 -18 816.73 11.84
 -2 -2 -17 19.36 0.81
 -2 -2 -16 13.35 0.77
 -2 -2 -15 280.25 2.1
 -2 -2 -13 329.14 4.54
 -2 -2 -12 456.16 3.31
 -2 -2 -11 361.85 4.56
 -2 -2 -10 177.06 2.14
 -2 -2 -9 1152.6 7.51
 -2 -2 -8 265.23 2.83
 -2 -2 -7 207.39 2.41
 -2 -2 -6 141.64 1.77
 -2 -2 -5 631.43 7.24
 -2 -2 -4 136.98 2.71
 -2 -2 -3 1372.4 16.1
 -2 -2 -2 741.26 5.67
 -2 -2 -1 1287.01 10.68
 -2 -1 -50 14.11 2.63
 -2 -1 -49 4.82 2.19
 -2 -1 -48 7.47 2.08
 -2 -1 -46 15.27 1.86
 -2 -1 -45 11.54 3.47
 -2 -1 -44 5.9 2.33
 -2 -1 -43 11.15 2.23
 -2 -1 -41 9.68 2.04
 -2 -1 -40 78.67 2.5
 -2 -1 -39 49.7 2.17
 -2 -1 -38 27.46 2.16
 -2 -1 -37 16.51 2.21
 -2 -1 -36 5.57 2.13
 -2 -1 -35 12.52 1.98
 -2 -1 -34 26.45 2.08
 -2 -1 -33 43.33 2.37
 -2 -1 -32 45.62 2.21
 -2 -1 -31 80.21 2.17
 -2 -1 -30 73.01 1.89
 -2 -1 -29 17.82 1.7
 -2 -1 -28 86.32 2.08
 -2 -1 -27 83.33 3.06
 -2 -1 -26 15.23 1.49
 -2 -1 -25 93.61 2.11
 -2 -1 -24 42.7 1.45
 -2 -1 -23 39.4 1.24
 -2 -1 -22 249.83 1.78
 -2 -1 -21 29.12 1.04
 -2 -1 -20 85.82 1.2
 -2 -1 -19 11.36 0.87
 -2 -1 -18 12.4 0.84
 -2 -1 -17 15.96 0.82
 -2 -1 -16 193.94 3.58
 -2 -1 -15 318.62 3.97
 -2 -1 -14 364.28 4.67
 -2 -1 -13 98.68 2.05
 -2 -1 -12 27.3 0.94
 -2 -1 -11 366.25 3.1
 -2 -1 -10 1272.67 9.81
 -2 -1 -9 322.67 3.85
 -2 -1 -8 125.87 1.93
 -2 -1 -7 948.27 5.28
 -2 -1 -6 1509.08 15.58
 -2 -1 -5 530.5 8.43
 -2 -1 -4 390.93 3.96
 -2 -1 -3 716.52 5.92
 -2 -1 -2 584.97 4.78
 -2 -1 -1 665.41 5.37
 -1 -22 -16 6.81 3.18
 -1 -21 -18 21.25 3.07
 -1 -21 -14 6.88 3.27
 -1 -21 -11 6.35 2.71
 -1 -21 -8 7.85 2.39
 -1 -21 -6 5.9 2.3
 -1 -21 -1 3.41 1.06
 -1 -20 -19 10.88 4.5
 -1 -20 -15 9.02 4.25
 -1 -20 -12 10.71 3.85
 -1 -20 -10 17.24 3.45
 -1 -20 -8 9.54 3.42
 -1 -20 -1 16.02 1.16
 -1 -19 -27 7.06 2.4
 -1 -19 -22 12.55 2.27
 -1 -19 -20 33.15 3.18
 -1 -19 -18 30.98 4.32
 -1 -19 -16 63.07 3.25
 -1 -19 -15 30.11 8.04
 -1 -19 -12 10.19 2.52
 -1 -19 -10 5.11 2.55
 -1 -19 -7 18.1 6.15
 -1 -19 -6 17.09 2.13
 -1 -19 -5 25.8 3.22
 -1 -19 -4 11.48 2.64
 -1 -19 -3 4.8 0.79
 -1 -19 -2 70.25 1.73
 -1 -18 -30 4.88 1.84
 -1 -18 -26 3.98 1.57
 -1 -18 -21 10.73 1.48
 -1 -18 -19 19.48 4.35
 -1 -18 -16 7.67 2.78
 -1 -18 -15 13.04 2.65
 -1 -18 -14 21.2 1.77
 -1 -18 -13 13.81 3.35
 -1 -18 -11 9.23 2.41
 -1 -18 -10 7.5 2.38
 -1 -18 -9 6.61 2.33
 -1 -18 -8 9.98 4.23
 -1 -18 -5 10 4.85
 -1 -18 -4 17.29 2.91
 -1 -18 -3 5.23 1.03
 -1 -18 -2 32.93 6.04
 -1 -18 -1 16.91 1.8
 -1 -17 -34 16.03 2.52
 -1 -17 -32 4.44 1.73
 -1 -17 -29 4.24 2
 -1 -17 -27 6.05 1.44
 -1 -17 -26 12.31 1.37
 -1 -17 -24 13.86 2.78
 -1 -17 -22 4.87 1.3
 -1 -17 -21 5.67 1.7
 -1 -17 -20 54.31 2.48
 -1 -17 -19 42.13 4.49
 -1 -17 -18 4.58 1.03
 -1 -17 -16 15 1.32
 -1 -17 -12 7.13 1.16
 -1 -17 -11 9.7 1.11
 -1 -17 -10 9.56 3.39
 -1 -17 -8 12.46 2.72
 -1 -17 -7 5.51 2.17
 -1 -17 -5 20.64 2.16
 -1 -17 -4 6.12 1.58
 -1 -17 -3 6.78 1.49
 -1 -17 -2 50.7 7.6
 -1 -17 -1 39.9 2.65
 -1 -16 -37 5.08 2.15
 -1 -16 -34 10.54 1.9
 -1 -16 -32 7.5 2.23
 -1 -16 -31 9.17 2.23
 -1 -16 -28 11.58 2.51
 -1 -16 -27 19.36 2.74
 -1 -16 -26 13.57 3.18
 -1 -16 -24 16.25 1.57
 -1 -16 -23 9.4 1.5
 -1 -16 -22 12.47 1.72
 -1 -16 -21 4.23 1.42
 -1 -16 -20 51.28 3.84
 -1 -16 -18 16.72 2.21
 -1 -16 -17 3.28 1.2
 -1 -16 -16 5.55 1.3
 -1 -16 -15 4.14 1.35
 -1 -16 -13 5.95 1.26
 -1 -16 -12 21.16 1.51
 -1 -16 -11 77.95 2.28
 -1 -16 -10 5.84 1.23
 -1 -16 -9 41.62 5.44
 -1 -16 -8 6.72 2.17
 -1 -16 -7 80.75 5.49
 -1 -16 -6 9.61 1.91
 -1 -16 -5 6.19 0.76
 -1 -16 -3 12.06 0.98
 -1 -16 -2 12.96 1.74
 -1 -16 -1 11.56 1.53
 -1 -15 -39 16.86 2.15
 -1 -15 -38 18.08 2.09
 -1 -15 -36 10.61 2.41
 -1 -15 -34 17.77 2.85
 -1 -15 -30 4.46 1.8
 -1 -15 -29 60.63 3.12
 -1 -15 -28 6.23 1.83
 -1 -15 -27 5.25 1.79
 -1 -15 -26 11.87 1.84
 -1 -15 -24 7.86 1.41
 -1 -15 -22 55.69 2.82
 -1 -15 -21 6.09 1.14
 -1 -15 -20 6.87 1.07
 -1 -15 -19 49.29 1.87
 -1 -15 -18 44.79 3.77
 -1 -15 -17 14.05 2.7
 -1 -15 -16 15.08 1.86
 -1 -15 -15 10.94 2.12
 -1 -15 -14 4.27 0.84
 -1 -15 -13 56.01 3.15
 -1 -15 -12 27.79 1.14
 -1 -15 -11 7.64 2.34
 -1 -15 -10 4.1 1.34
 -1 -15 -9 37.3 1.32
 -1 -15 -8 53.74 2.93
 -1 -15 -7 9.48 2.7
 -1 -15 -6 17.53 2.61
 -1 -15 -5 20.53 1.8
 -1 -15 -4 11.6 1.47
 -1 -15 -3 46.59 2.87
 -1 -15 -2 2.85 0.8
 -1 -15 -1 12.69 1.04
 -1 -14 -41 16.83 3.33
 -1 -14 -38 16.32 2.27
 -1 -14 -37 6.58 2.33
 -1 -14 -36 8.03 2.22
 -1 -14 -35 8.59 2.16
 -1 -14 -34 10.68 1.12
 -1 -14 -33 11.77 2.02
 -1 -14 -32 9.78 2.02
 -1 -14 -31 20.04 2.5
 -1 -14 -30 15.05 1.33
 -1 -14 -29 18.43 1.69
 -1 -14 -28 58.18 2.65
 -1 -14 -27 48.98 2.63
 -1 -14 -26 10.42 2.32
 -1 -14 -25 14.84 1.94
 -1 -14 -24 7.32 1.73
 -1 -14 -23 10.54 1.44
 -1 -14 -22 14.48 1.39
 -1 -14 -21 15.51 1.67
 -1 -14 -20 36.07 2.41
 -1 -14 -19 24.5 2.99
 -1 -14 -18 78.11 3.58
 -1 -14 -16 7.15 1.3
 -1 -14 -15 14.37 1.41
 -1 -14 -14 7.12 1.09
 -1 -14 -13 89.01 1.88
 -1 -14 -12 18.09 2.9
 -1 -14 -11 54.6 2.41
 -1 -14 -10 62.75 1.14
 -1 -14 -9 23.28 1.79
 -1 -14 -8 112.39 2.86
 -1 -14 -7 274.01 7.96
 -1 -14 -6 17.27 2.63
 -1 -14 -5 9.43 1.15
 -1 -14 -4 26.96 3.02
 -1 -14 -3 37.87 2.76
 -1 -14 -2 20.35 1.5
 -1 -14 -1 53.3 1.62
 -1 -13 -42 9.01 2.26
 -1 -13 -40 4.84 2.32
 -1 -13 -38 5.93 1.57
 -1 -13 -37 12.67 2.04
 -1 -13 -35 6.98 1.29
 -1 -13 -34 17.42 1.16
 -1 -13 -33 7.29 0.94
 -1 -13 -32 7.44 1.18
 -1 -13 -31 2.25 0.9
 -1 -13 -30 12.11 2.11
 -1 -13 -29 18.61 1.7
 -1 -13 -28 17.39 1.99
 -1 -13 -27 107.82 4.12
 -1 -13 -26 13.92 1.7
 -1 -13 -25 59.83 2.5
 -1 -13 -24 11.31 1.42
 -1 -13 -23 14.62 1.36
 -1 -13 -22 15.39 2.43
 -1 -13 -21 15.65 1.87
 -1 -13 -20 133.64 4.67
 -1 -13 -19 8.59 1.42
 -1 -13 -18 61.38 2.82
 -1 -13 -17 23.77 2.25
 -1 -13 -16 39.87 3.48
 -1 -13 -15 37.45 3.86
 -1 -13 -14 25.16 1.12
 -1 -13 -13 35.75 2.53
 -1 -13 -12 21.7 1.3
 -1 -13 -11 152.27 6.38
 -1 -13 -10 20.18 1.98
 -1 -13 -9 94.37 4.42
 -1 -13 -8 10.22 2.1
 -1 -13 -7 159.77 4.79
 -1 -13 -6 40.85 2.07
 -1 -13 -5 39.29 5.95
 -1 -13 -4 47.66 3.72
 -1 -13 -3 5.96 0.72
 -1 -13 -2 282.48 8.84
 -1 -13 -1 37.66 1.88
 -1 -12 -43 5.48 2.2
 -1 -12 -42 11.89 1.54
 -1 -12 -41 9.69 1.54
 -1 -12 -38 6.04 1.48
 -1 -12 -37 35.62 3.06
 -1 -12 -36 34.03 3.49
 -1 -12 -33 20.72 1.45
 -1 -12 -32 5.71 1.11
 -1 -12 -30 63.25 1.98
 -1 -12 -29 60.36 3.63
 -1 -12 -28 94.88 4.71
 -1 -12 -27 17.08 1.59
 -1 -12 -26 92.75 2.11
 -1 -12 -25 49.72 1.33
 -1 -12 -24 34.02 1.43
 -1 -12 -23 45.32 2.44
 -1 -12 -22 43.42 1.97
 -1 -12 -21 17.54 1.54
 -1 -12 -20 5.27 1.68
 -1 -12 -19 56.93 2.33
 -1 -12 -18 179.14 3.27
 -1 -12 -17 76.77 4.51
 -1 -12 -16 29.88 2.91
 -1 -12 -15 27.32 3.29
 -1 -12 -14 22.52 1.77
 -1 -12 -13 149.92 1.8
 -1 -12 -12 163.87 4.15
 -1 -12 -11 106.29 2.46
 -1 -12 -10 338.78 4.43
 -1 -12 -9 159.15 2.76
 -1 -12 -8 400.13 7.89
 -1 -12 -7 25.4 1.74
 -1 -12 -6 32.38 0.93
 -1 -12 -5 58.64 2.66
 -1 -12 -4 59.88 1.96
 -1 -12 -3 5.37 0.55
 -1 -12 -2 112.26 5.5
 -1 -12 -1 121.32 5.05
 -1 -11 -45 10.32 1.71
 -1 -11 -44 4.13 1.73
 -1 -11 -43 5.81 1.59
 -1 -11 -42 7.17 1.53
 -1 -11 -40 31.14 2.93
 -1 -11 -39 5.57 2.52
 -1 -11 -38 20.23 1.81
 -1 -11 -37 25.33 1.58
 -1 -11 -36 36.1 1.52
 -1 -11 -34 23.06 1.26
 -1 -11 -33 34.23 1.62
 -1 -11 -32 8.78 2.41
 -1 -11 -31 18.2 1.33
 -1 -11 -30 116.97 2.32
 -1 -11 -29 60.43 1.99
 -1 -11 -28 66.68 2.32
 -1 -11 -27 16.94 1.29
 -1 -11 -26 14.96 1.47
 -1 -11 -25 28.09 2.16
 -1 -11 -24 16.5 1.35
 -1 -11 -23 25.93 1.87
 -1 -11 -22 62.53 3.49
 -1 -11 -21 26.29 1.5
 -1 -11 -20 10.86 4.17
 -1 -11 -19 20.19 3.8
 -1 -11 -18 131.39 3.59
 -1 -11 -17 43.7 1.53
 -1 -11 -16 4.92 0.71
 -1 -11 -15 245.94 8.03
 -1 -11 -14 81.17 1.61
 -1 -11 -12 104.86 5.46
 -1 -11 -11 24.29 1.03
 -1 -11 -10 154.49 4.47
 -1 -11 -9 321.8 3.61
 -1 -11 -8 181.76 4.23
 -1 -11 -7 64.34 1.49
 -1 -11 -6 3.61 0.75
 -1 -11 -5 131.31 1.17
 -1 -11 -4 11.04 0.59
 -1 -11 -3 54.19 2.84
 -1 -11 -2 69.91 5.93
 -1 -11 -1 22.1 3.28
 -1 -10 -46 16.82 1.93
 -1 -10 -45 32.16 1.93
 -1 -10 -44 30.05 1.89
 -1 -10 -43 11.99 2.43
 -1 -10 -42 36.27 1.82
 -1 -10 -41 4.5 1.8
 -1 -10 -39 16.76 1.75
 -1 -10 -38 37.93 1.55
 -1 -10 -37 32.12 1.4
 -1 -10 -36 27.24 2.29
 -1 -10 -35 32.82 2.17
 -1 -10 -34 3.16 1.53
 -1 -10 -33 38.87 1.65
 -1 -10 -32 15.58 1.36
 -1 -10 -31 70.59 2.93
 -1 -10 -30 6.63 1.29
 -1 -10 -29 48.83 2.35
 -1 -10 -28 25.15 1.3
 -1 -10 -27 235.47 3.98
 -1 -10 -26 135.75 2.52
 -1 -10 -25 77.85 1.75
 -1 -10 -24 88.2 3.05
 -1 -10 -23 20.83 1.07
 -1 -10 -22 3.89 1.29
 -1 -10 -21 30.69 2.41
 -1 -10 -19 76 4.19
 -1 -10 -18 263.83 7.34
 -1 -10 -17 44.3 2.4
 -1 -10 -16 24.52 1.4
 -1 -10 -15 11.24 1.97
 -1 -10 -14 34.75 1.29
 -1 -10 -13 37.72 5.26
 -1 -10 -12 14.73 1.39
 -1 -10 -11 110.19 3.23
 -1 -10 -10 35.66 1.33
 -1 -10 -9 181.22 4.16
 -1 -10 -8 43.35 0.95
 -1 -10 -7 162.61 4.13
 -1 -10 -6 161.44 1.76
 -1 -10 -5 12.07 0.98
 -1 -10 -4 87.31 3.06
 -1 -10 -3 11.93 0.56
 -1 -10 -2 5.72 0.82
 -1 -10 -1 38.08 3.2
 -1 -9 -46 14.22 1.74
 -1 -9 -45 32.88 2.9
 -1 -9 -44 7.95 1.65
 -1 -9 -42 3.85 1.82
 -1 -9 -40 9.55 1.59
 -1 -9 -39 31.77 1.84
 -1 -9 -37 14.29 1.63
 -1 -9 -36 13.98 1.29
 -1 -9 -35 10.63 1.25
 -1 -9 -34 63.95 1.41
 -1 -9 -33 52.6 1.58
 -1 -9 -32 2.77 1.31
 -1 -9 -31 55.92 1.83
 -1 -9 -30 7.81 1.84
 -1 -9 -29 329.93 5.26
 -1 -9 -28 188.55 4.21
 -1 -9 -27 185.88 3.86
 -1 -9 -26 100.13 1.61
 -1 -9 -25 43.7 1.79
 -1 -9 -24 46.33 1.32
 -1 -9 -23 66.31 2.12
 -1 -9 -22 14.73 1.73
 -1 -9 -21 72.34 1.65
 -1 -9 -20 55.76 1.57
 -1 -9 -19 176.96 3.04
 -1 -9 -18 46.37 1.06
 -1 -9 -17 60.71 1.89
 -1 -9 -16 123.05 2.75
 -1 -9 -15 51.02 1.35
 -1 -9 -14 188.33 5.21
 -1 -9 -13 51.33 1.47
 -1 -9 -12 260.21 5.11
 -1 -9 -11 321.56 5.62
 -1 -9 -10 407.73 3.96
 -1 -9 -9 563.35 8.97
 -1 -9 -8 314.53 8.21
 -1 -9 -7 475.02 5.45
 -1 -9 -6 291.84 2.3
 -1 -9 -5 97.28 2.06
 -1 -9 -4 150.48 2.98
 -1 -9 -3 110.68 3.93
 -1 -9 -2 532.05 12.64
 -1 -9 -1 264.45 1.01
 -1 -8 -47 26.93 2.1
 -1 -8 -45 45.95 1.79
 -1 -8 -44 16.01 1.67
 -1 -8 -43 3.87 1.92
 -1 -8 -42 4.17 1.77
 -1 -8 -41 7.27 1.66
 -1 -8 -38 37.79 2.04
 -1 -8 -37 74.59 3.51
 -1 -8 -36 13.07 1.46
 -1 -8 -35 35.21 1.53
 -1 -8 -34 12.24 1.3
 -1 -8 -33 6.17 1.69
 -1 -8 -32 36.29 1.8
 -1 -8 -30 35.48 1.55
 -1 -8 -29 50.38 1.66
 -1 -8 -28 7.87 1.52
 -1 -8 -27 191.62 5.09
 -1 -8 -26 4.58 1.63
 -1 -8 -25 249.03 2.26
 -1 -8 -24 22.64 1.96
 -1 -8 -23 28.22 2.2
 -1 -8 -22 40.77 1.62
 -1 -8 -21 17.98 1.55
 -1 -8 -20 96.88 1.37
 -1 -8 -19 82.28 1.07
 -1 -8 -18 27.41 0.87
 -1 -8 -17 97.95 1.28
 -1 -8 -16 64.27 2.29
 -1 -8 -15 27.08 0.79
 -1 -8 -14 69.71 1.32
 -1 -8 -13 42.79 1.06
 -1 -8 -12 332.96 3.45
 -1 -8 -11 601.06 10.01
 -1 -8 -10 19.7 0.76
 -1 -8 -9 699.46 17.77
 -1 -8 -8 204.02 3.21
 -1 -8 -7 346.34 5.35
 -1 -8 -6 125.45 2.35
 -1 -8 -5 91.94 0.8
 -1 -8 -4 225.82 5.09
 -1 -8 -3 48.57 0.57
 -1 -8 -2 124.43 1.01
 -1 -8 -1 41.63 0.7
 -1 -7 -49 29.82 3.17
 -1 -7 -48 82.73 2.56
 -1 -7 -47 23.09 2.54
 -1 -7 -46 19.73 2.14
 -1 -7 -45 17.79 2.01
 -1 -7 -44 3.97 1.91
 -1 -7 -39 13.51 1.76
 -1 -7 -38 71.02 3.37
 -1 -7 -37 87.54 1.87
 -1 -7 -36 108.96 2
 -1 -7 -35 13.03 2.09
 -1 -7 -34 20.45 1.72
 -1 -7 -33 33.71 1.7
 -1 -7 -32 38.22 1.67
 -1 -7 -31 35.15 2.57
 -1 -7 -30 93.94 2.08
 -1 -7 -29 160.3 2.38
 -1 -7 -28 239.92 5.87
 -1 -7 -26 47.29 1.35
 -1 -7 -25 23.24 1.25
 -1 -7 -24 28.38 2.01
 -1 -7 -23 6.72 1.13
 -1 -7 -22 31.02 1.55
 -1 -7 -21 142.66 2.45
 -1 -7 -20 231.89 2.13
 -1 -7 -19 50.83 1.6
 -1 -7 -18 147.07 2.36
 -1 -7 -17 21.31 0.92
 -1 -7 -16 13.73 0.82
 -1 -7 -15 115.14 1.5
 -1 -7 -14 34.56 1.11
 -1 -7 -13 290.85 3.45
 -1 -7 -12 72.2 0.81
 -1 -7 -11 206.09 1.84
 -1 -7 -10 1874.64 24.29
 -1 -7 -9 6.77 1.17
 -1 -7 -8 133.41 1.46
 -1 -7 -7 78.44 0.68
 -1 -7 -6 3.24 0.5
 -1 -7 -5 219.74 3
 -1 -7 -4 28.67 0.75
 -1 -7 -3 162.6 2.5
 -1 -7 -2 162.86 3.38
 -1 -7 -1 94.18 4.41
 -1 -6 -50 21.77 2.35
 -1 -6 -49 5 2.21
 -1 -6 -46 7.15 1.92
 -1 -6 -45 15.67 2
 -1 -6 -44 38.74 2.67
 -1 -6 -43 6.34 1.69
 -1 -6 -42 5.83 1.66
 -1 -6 -41 11.47 1.6
 -1 -6 -40 11.26 1.71
 -1 -6 -39 22.74 1.98
 -1 -6 -38 38.39 1.53
 -1 -6 -37 7.49 1.76
 -1 -6 -36 59.11 2.02
 -1 -6 -35 47.34 1.84
 -1 -6 -34 78.34 1.9
 -1 -6 -33 18.41 1.69
 -1 -6 -32 70.65 2.62
 -1 -6 -31 13.55 1.74
 -1 -6 -30 216.24 2.93
 -1 -6 -29 6.95 1.58
 -1 -6 -28 59.91 1.48
 -1 -6 -27 36.67 1.38
 -1 -6 -26 96.22 1.95
 -1 -6 -25 34.39 1.55
 -1 -6 -24 113.16 2.31
 -1 -6 -23 139.24 1.47
 -1 -6 -22 137.81 1.98
 -1 -6 -21 146.87 1.81
 -1 -6 -20 132.16 1.37
 -1 -6 -19 29.86 1.14
 -1 -6 -18 98.31 2.4
 -1 -6 -17 54.54 1.07
 -1 -6 -16 60.06 1.31
 -1 -6 -15 108.61 1.29
 -1 -6 -14 2.33 0.8
 -1 -6 -13 158.7 1.79
 -1 -6 -12 151.56 3.45
 -1 -6 -11 89.01 3.34
 -1 -6 -10 532.66 5.72
 -1 -6 -9 59.36 1.07
 -1 -6 -8 417.29 5.21
 -1 -6 -7 133.36 1.88
 -1 -6 -6 273.27 2.56
 -1 -6 -5 271.98 1.81
 -1 -6 -4 383.33 2.48
 -1 -6 -3 591.46 3.74
 -1 -6 -2 658.24 7.31
 -1 -6 -1 41.14 0.89
 -1 -5 -49 18.21 1.99
 -1 -5 -48 14.97 1.94
 -1 -5 -46 23.13 2.31
 -1 -5 -45 20.32 1.86
 -1 -5 -43 6.29 1.82
 -1 -5 -42 7.88 1.65
 -1 -5 -41 18.69 1.78
 -1 -5 -40 20.38 1.56
 -1 -5 -39 77.32 2.16
 -1 -5 -38 49.37 2.76
 -1 -5 -37 124.65 2.42
 -1 -5 -36 11.84 2.18
 -1 -5 -35 14.9 2.12
 -1 -5 -34 130.74 2.37
 -1 -5 -33 52.93 2.12
 -1 -5 -32 50.9 1.86
 -1 -5 -31 46.07 1.82
 -1 -5 -30 92.61 1.88
 -1 -5 -29 150.83 1.99
 -1 -5 -28 84.76 1.79
 -1 -5 -27 27.03 1.35
 -1 -5 -26 343.85 4.94
 -1 -5 -25 88.53 1.41
 -1 -5 -24 140.72 1.55
 -1 -5 -23 50.94 1.38
 -1 -5 -22 11.56 1.78
 -1 -5 -21 12.01 1.13
 -1 -5 -20 118.71 1.34
 -1 -5 -19 374.27 3.02
 -1 -5 -18 355.05 3.39
 -1 -5 -17 201.75 1.3
 -1 -5 -16 577.76 5.45
 -1 -5 -15 94.27 1.01
 -1 -5 -14 32.97 0.83
 -1 -5 -13 27.4 0.93
 -1 -5 -12 45.55 1.12
 -1 -5 -11 30.54 0.8
 -1 -5 -10 388.42 7.83
 -1 -5 -9 494.33 7.67
 -1 -5 -8 1039.25 8.9
 -1 -5 -7 136.5 1.33
 -1 -5 -6 240.69 2.14
 -1 -5 -5 59.07 0.72
 -1 -5 -4 33.35 0.81
 -1 -5 -3 79.04 1.32
 -1 -5 -2 758.59 9.65
 -1 -5 -1 221.55 4.5
 -1 -4 -49 7.21 2.06
 -1 -4 -47 9.88 2.44
 -1 -4 -46 21.84 2.36
 -1 -4 -45 21.8 2.19
 -1 -4 -43 32.9 2.83
 -1 -4 -42 16.86 1.7
 -1 -4 -41 40.69 2.18
 -1 -4 -40 76.73 2.89
 -1 -4 -39 26.35 1.56
 -1 -4 -38 24.85 1.53
 -1 -4 -37 150.18 2.69
 -1 -4 -35 68.56 1.9
 -1 -4 -33 78.4 1.56
 -1 -4 -32 39.3 1.6
 -1 -4 -31 120.32 1.65
 -1 -4 -30 67.45 1.48
 -1 -4 -29 5.77 1.37
 -1 -4 -28 6.18 1.32
 -1 -4 -27 45.61 1.32
 -1 -4 -26 63.61 1.52
 -1 -4 -25 51.17 1.26
 -1 -4 -23 64.31 1.71
 -1 -4 -22 220.97 2.44
 -1 -4 -21 275.23 4.27
 -1 -4 -20 344.31 3.29
 -1 -4 -19 13.65 1.06
 -1 -4 -18 75.98 1.85
 -1 -4 -17 787.57 3.47
 -1 -4 -16 266.46 1.59
 -1 -4 -15 130.11 1.38
 -1 -4 -14 722.6 5.87
 -1 -4 -13 977.6 12.89
 -1 -4 -12 79.84 1.4
 -1 -4 -11 39.69 0.87
 -1 -4 -10 262.65 1.88
 -1 -4 -9 598.98 11.43
 -1 -4 -8 553.95 7.59
 -1 -4 -7 20.65 0.55
 -1 -4 -6 447.67 7.86
 -1 -4 -5 1039.07 6.25
 -1 -4 -4 80.84 0.95
 -1 -4 -3 214.19 2.91
 -1 -4 -2 2850.88 12.19
 -1 -4 -1 1116.22 8.66
 -1 -3 -50 4.79 2.17
 -1 -3 -49 8.31 2.91
 -1 -3 -48 35.8 2.48
 -1 -3 -47 23.13 2.8
 -1 -3 -46 23.06 2.12
 -1 -3 -45 32.14 2
 -1 -3 -44 27.05 2.25
 -1 -3 -43 24.42 1.75
 -1 -3 -42 8.75 1.9
 -1 -3 -41 6.02 1.66
 -1 -3 -39 131.56 2.92
 -1 -3 -38 60.34 1.61
 -1 -3 -37 97.42 2.07
 -1 -3 -36 39.88 1.77
 -1 -3 -35 64.77 2.17
 -1 -3 -34 130.92 1.69
 -1 -3 -33 11.24 1.47
 -1 -3 -32 9.61 1.63
 -1 -3 -31 23.63 1.59
 -1 -3 -30 18.09 1.55
 -1 -3 -29 73.38 2.15
 -1 -3 -28 245.55 2.56
 -1 -3 -27 14.72 1.65
 -1 -3 -26 15.1 2.55
 -1 -3 -25 7.27 2.01
 -1 -3 -24 9.74 1.51
 -1 -3 -23 10.69 1.48
 -1 -3 -22 59.66 1.51
 -1 -3 -21 63.59 1.9
 -1 -3 -20 94.03 1.97
 -1 -3 -19 526.45 9.01
 -1 -3 -18 149.63 2.49
 -1 -3 -17 584.84 4.32
 -1 -3 -16 426.96 2.09
 -1 -3 -15 249.4 1.68
 -1 -3 -14 75.59 1.72
 -1 -3 -13 250.19 1.57
 -1 -3 -12 606.83 11.89
 -1 -3 -11 658.93 7.49
 -1 -3 -10 106.05 1.44
 -1 -3 -9 1040.2 11.76
 -1 -3 -8 516 6.42
 -1 -3 -7 631.27 5.7
 -1 -3 -6 138.31 1.2
 -1 -3 -5 1518.63 17.41
 -1 -3 -4 826.61 9.44
 -1 -3 -3 3356.18 37.97
 -1 -3 -2 1839.44 18.94
 -1 -3 -1 6009.39 80.58
 -1 -2 -51 9.16 2.13
 -1 -2 -49 19.18 2.49
 -1 -2 -48 11.01 2.87
 -1 -2 -47 19.18 2.41
 -1 -2 -46 41.4 2.43
 -1 -2 -45 10.83 1.96
 -1 -2 -43 17.82 1.75
 -1 -2 -42 61.42 2.34
 -1 -2 -39 28.23 1.85
 -1 -2 -38 46.44 1.53
 -1 -2 -37 200.11 2.71
 -1 -2 -36 85.24 1.86
 -1 -2 -35 45.15 1.76
 -1 -2 -34 81.88 1.57
 -1 -2 -33 19.92 1.41
 -1 -2 -32 19.48 1.43
 -1 -2 -31 10.89 1.69
 -1 -2 -30 30.41 2.11
 -1 -2 -29 4.82 1.38
 -1 -2 -28 157.28 1.75
 -1 -2 -26 52.41 1.49
 -1 -2 -25 58.44 2.22
 -1 -2 -24 122.65 3.31
 -1 -2 -23 25.9 1.25
 -1 -2 -22 120.34 1.6
 -1 -2 -21 549.21 3.95
 -1 -2 -20 106.11 1.51
 -1 -2 -19 1820.45 23.79
 -1 -2 -18 475.09 7.75
 -1 -2 -17 573.21 7.9
 -1 -2 -16 85.05 1.26
 -1 -2 -15 392.98 2.35
 -1 -2 -14 273.48 3.72
 -1 -2 -13 10.04 0.81
 -1 -2 -12 390.51 4.21
 -1 -2 -11 411.34 3.75
 -1 -2 -10 543.24 10.51
 -1 -2 -9 1192.83 11.32
 -1 -2 -8 1548.96 14.51
 -1 -2 -7 882.75 15.17
 -1 -2 -6 180.16 2.21
 -1 -2 -5 34.15 0.42
 -1 -2 -4 1252.82 8.06
 -1 -2 -3 5830.4 74.32
 -1 -2 -2 3931.22 21.98
 -1 -2 -1 23293.93 129.82
 -1 -1 -51 10.6 2.31
 -1 -1 -49 5.92 2.66
 -1 -1 -47 25.71 2.61
 -1 -1 -46 32.96 2.54
 -1 -1 -45 6.25 1.78
 -1 -1 -43 14.52 1.74
 -1 -1 -42 33.02 1.75
 -1 -1 -41 56.71 2.06
 -1 -1 -40 54.61 1.67
 -1 -1 -39 43.65 1.55
 -1 -1 -38 53.96 1.85
 -1 -1 -37 154.14 3.9
 -1 -1 -36 47.76 1.56
 -1 -1 -35 102.3 1.65
 -1 -1 -34 31.91 1.57
 -1 -1 -33 9.47 1.52
 -1 -1 -32 9 1.44
 -1 -1 -31 17.09 1.38
 -1 -1 -30 57 1.68
 -1 -1 -29 142.88 2.27
 -1 -1 -28 258.57 5.03
 -1 -1 -27 40.1 1.51
 -1 -1 -26 152.9 1.73
 -1 -1 -25 97.76 2.18
 -1 -1 -24 127.7 2.45
 -1 -1 -23 233.73 3.09
 -1 -1 -22 110.48 1.55
 -1 -1 -21 222.29 3.64
 -1 -1 -20 211.96 3.37
 -1 -1 -19 884.29 9.35
 -1 -1 -18 31.88 1.22
 -1 -1 -17 258.35 3.2
 -1 -1 -16 282.71 4.06
 -1 -1 -15 24.47 0.77
 -1 -1 -14 598.05 6.32
 -1 -1 -13 522.49 4.03
 -1 -1 -12 410.47 4.44
 -1 -1 -11 534 4.87
 -1 -1 -10 780.91 10.56
 -1 -1 -9 21.53 0.65
 -1 -1 -8 5202.2 60.05
 -1 -1 -7 1050.36 12.99
 -1 -1 -6 1918.19 15.8
 -1 -1 -5 552.16 7.93
 -1 -1 -4 751.91 6.41
 -1 -1 -3 2925.25 22.94
 -1 -1 -2 1019.59 5.3
 -1 -1 -1 1968.01 17
 0 0 2 160.91 2.06
 0 0 4 5347.38 20.6
 0 0 6 2047.36 14.92
 0 0 8 139.28 2.06
 0 0 10 3064.15 23.13
 0 0 12 107.26 2.69
 0 0 14 537.92 4.02
 0 0 16 690.34 4.71
 0 0 18 5746.16 36.31
 0 0 20 4166.7 41.03
 0 0 22 515.11 5.76
 0 0 24 124.08 2.19
 0 0 34 128.69 3.43
 0 0 38 662.15 15.43
 0 0 42 75.8 2.62
 0 0 46 52.18 6.49
 0 0 50 16.78 3.01
 0 1 1 1164.41 9.73
 0 1 2 2206.33 62.35
 0 1 3 1662.03 24.09
 0 1 4 2058.52 15.61
 0 1 5 1510.23 8.94
 0 1 6 5.98 1.17
 0 1 7 62.47 2.12
 0 1 8 2200.91 31.83
 0 1 9 1477.99 10.61
 0 1 10 171.77 2.46
 0 1 11 374.8 2.7
 0 1 12 1363.65 9.9
 0 1 13 227.24 2.25
 0 1 14 144.25 1.63
 0 1 15 1591.88 9.99
 0 1 17 190.76 1.21
 0 1 18 2.57 0.95
 0 1 19 111.57 1.34
 0 1 20 27.74 1.11
 0 1 21 10.23 1.01
 0 1 22 25.9 1.16
 0 1 23 29.66 1.1
 0 1 24 4.74 1.22
 0 1 25 34.64 1.05
 0 1 26 128.41 1.69
 0 1 27 52.49 1.15
 0 1 28 12.05 1.3
 0 1 29 129.16 1.61
 0 1 30 38.65 1.53
 0 1 32 11.1 1.33
 0 1 33 112.47 1.47
 0 1 34 45.04 1.52
 0 1 35 382.23 6.44
 0 1 36 3.64 1.6
 0 1 37 103.05 1.85
 0 1 38 11.34 1.45
 0 1 39 31.82 1.51
 0 1 40 125.47 2.05
 0 1 41 51.95 1.74
 0 1 42 14.54 1.69
 0 1 43 10.61 1.74
 0 1 45 4.34 1.72
 0 1 46 29.21 2.03
 0 1 47 83.69 3.88
 0 1 48 27.2 2.26
 0 1 50 11.79 2.23
 0 2 0 1586.63 10.76
 0 2 1 2406.85 27.75
 0 2 2 885.5 13.37
 0 2 3 2795.61 35.2
 0 2 4 1351.54 9.58
 0 2 6 958.42 6.88
 0 2 7 327.73 3.41
 0 2 8 152.74 1.04
 0 2 9 86.77 0.89
 0 2 10 1.66 0.63
 0 2 11 355.73 3.13
 0 2 12 830.69 5.78
 0 2 13 471.34 2.52
 0 2 14 1431.37 16.41
 0 2 15 292.29 3.44
 0 2 16 854.16 4.86
 0 2 17 280.26 2.36
 0 2 18 4.2 0.9
 0 2 19 1999.35 9.58
 0 2 20 1596.04 19.08
 0 2 21 329.75 2.75
 0 2 22 34.14 1
 0 2 23 15.59 1.05
 0 2 24 43.86 1.26
 0 2 25 2.94 1.06
 0 2 27 154.33 1.62
 0 2 29 59.18 1.34
 0 2 30 167.68 2.41
 0 2 31 12.85 1.21
 0 2 32 72.42 1.36
 0 2 33 17.6 1.59
 0 2 34 20.21 1.64
 0 2 35 36.67 1.48
 0 2 36 358.44 5.73
 0 2 37 59.25 2.02
 0 2 38 285.74 3.61
 0 2 39 110.27 1.96
 0 2 40 126.58 1.98
 0 2 41 69.75 2.62
 0 2 42 44.35 1.67
 0 2 43 4.57 1.75
 0 2 44 15.6 1.69
 0 2 45 4.8 2.3
 0 2 46 20.31 2.35
 0 2 47 6.27 2.07
 0 2 48 16.84 2.03
 0 2 49 7.95 2.24
 0 2 50 11.43 2.44
 0 3 1 237.25 5.38
 0 3 2 39.89 0.38
 0 3 3 288.31 4.37
 0 3 4 967.54 13.8
 0 3 5 1328.13 64.02
 0 3 6 49.59 1.13
 0 3 7 8193.53 111.74
 0 3 8 317.03 3.38
 0 3 9 1243.05 16.62
 0 3 10 3.68 0.53
 0 3 11 3562.25 28.27
 0 3 12 43.11 0.71
 0 3 13 116.02 2.03
 0 3 14 11.86 0.81
 0 3 15 383.62 4.11
 0 3 16 23.05 0.82
 0 3 17 224.64 2.49
 0 3 18 301.06 5.97
 0 3 19 169.93 3.2
 0 3 20 167.79 3.86
 0 3 21 17.29 1.04
 0 3 22 390.14 4.03
 0 3 23 5.3 1.13
 0 3 25 16.16 1
 0 3 26 107.43 1.39
 0 3 27 1550.76 15.57
 0 3 28 4.81 1.13
 0 3 29 19.33 1.23
 0 3 31 72.92 1.54
 0 3 32 6.67 1.24
 0 3 33 11.03 1.37
 0 3 34 25.23 1.48
 0 3 35 41.32 1.38
 0 3 36 34.11 1.4
 0 3 37 252.07 2.75
 0 3 38 103.43 2.06
 0 3 39 37.62 1.56
 0 3 40 22.94 1.61
 0 3 41 5.63 1.63
 0 3 42 7.76 1.63
 0 3 44 15.46 2.08
 0 3 45 61.23 2.21
 0 3 46 7.2 2.28
 0 3 47 64.42 3.43
 0 4 0 514.71 5.34
 0 4 1 1.21 0.41
 0 4 2 46.75 2.67
 0 4 3 1807.34 11.28
 0 4 4 773.46 10.13
 0 4 5 765.85 6.64
 0 4 6 363.42 7.34
 0 4 7 1.24 0.35
 0 4 8 1910.07 24.19
 0 4 9 21.64 1.28
 0 4 10 394.08 10.01
 0 4 11 36.73 0.86
 0 4 12 213.14 3.6
 0 4 13 117.48 1.59
 0 4 14 2.68 0.75
 0 4 15 85.82 1.44
 0 4 17 52.28 0.98
 0 4 18 302.11 2.83
 0 4 19 23.95 0.84
 0 4 20 140.8 1.66
 0 4 22 310.85 3.25
 0 4 23 141.28 1.65
 0 4 24 36.06 0.99
 0 4 25 173.59 2.09
 0 4 26 58.7 1.1
 0 4 27 12.71 1.05
 0 4 28 119.61 1.8
 0 4 30 13.08 1.26
 0 4 31 7.96 1.2
 0 4 33 8.31 1.61
 0 4 34 117.45 1.59
 0 4 36 21.21 1.47
 0 4 37 15.29 1.44
 0 4 38 45.99 1.47
 0 4 39 15.33 1.45
 0 4 40 20.49 1.49
 0 4 41 23.66 1.69
 0 4 42 11.34 1.61
 0 4 43 12.02 2.06
 0 4 44 4.63 1.91
 0 4 46 6.28 2.03
 0 4 47 9.27 1.84
 0 4 48 7.2 2.19
 0 4 51 11.86 1.99
 0 5 1 608.15 5.03
 0 5 2 130.83 1.52
 0 5 3 43.86 1.58
 0 5 4 305.07 3.18
 0 5 5 131.86 0.89
 0 5 6 1028.15 11.96
 0 5 7 385.46 14.18
 0 5 8 1222.06 14.5
 0 5 9 871.71 9.48
 0 5 10 101.65 2
 0 5 11 1139.43 14.78
 0 5 12 361.32 3.88
 0 5 13 66.59 1.04
 0 5 14 198.75 2.4
 0 5 15 58.34 0.87
 0 5 16 181.69 1.7
 0 5 17 29.73 0.74
 0 5 18 151.08 1.23
 0 5 19 2.14 0.83
 0 5 21 108.03 1.19
 0 5 22 111.5 1.62
 0 5 23 22.66 0.91
 0 5 25 47.35 1.02
 0 5 26 48.76 1.29
 0 5 27 226.6 3.38
 0 5 29 11.55 1.23
 0 5 30 46.44 1.49
 0 5 31 60.04 1.62
 0 5 32 17.85 1.2
 0 5 33 69.62 1.36
 0 5 34 12.41 1.5
 0 5 35 65.17 1.52
 0 5 36 166.76 3.56
 0 5 37 17.37 1.38
 0 5 38 6.18 1.44
 0 5 39 4.46 1.5
 0 5 40 66.86 2.06
 0 5 42 12.09 2.7
 0 5 45 16.5 1.75
 0 5 46 25.77 2.15
 0 5 47 82.76 2
 0 5 48 9.17 1.87
 0 5 49 8.28 1.86
 0 5 50 28.76 1.89
 0 6 2 806.38 4.67
 0 6 3 40.48 0.42
 0 6 4 257.28 2.51
 0 6 5 958.05 9.98
 0 6 6 104.57 0.97
 0 6 7 201.06 1.15
 0 6 8 434.82 5.52
 0 6 9 69.69 1.16
 0 6 10 68.21 1.91
 0 6 11 382.2 3.39
 0 6 12 47.87 1.34
 0 6 13 8.33 0.9
 0 6 14 194.87 2.67
 0 6 15 254.85 2.76
 0 6 17 12.91 0.8
 0 6 18 285.91 2.24
 0 6 19 39.53 0.94
 0 6 20 33.83 1.08
 0 6 22 5.68 0.81
 0 6 23 7.08 0.96
 0 6 24 62.95 1.38
 0 6 25 8.63 1.12
 0 6 26 11.97 1.17
 0 6 27 10.42 1.13
 0 6 29 32.3 2.01
 0 6 30 20.58 1.36
 0 6 31 36.83 2.11
 0 6 32 216.09 2.35
 0 6 33 8.58 1.37
 0 6 34 39.04 1.61
 0 6 36 3.76 1.4
 0 6 37 71.63 1.62
 0 6 38 3.17 1.51
 0 6 40 56.08 1.77
 0 6 41 21.46 1.92
 0 6 44 42.36 1.77
 0 6 45 5.7 2.42
 0 6 47 7.79 1.95
 0 6 48 16.65 1.9
 0 6 49 7.11 2.03
 0 7 1 595.44 5.72
 0 7 2 668.07 9.9
 0 7 3 1707.35 30.78
 0 7 4 2.17 0.3
 0 7 5 121.58 1.7
 0 7 6 4.75 0.48
 0 7 7 177.11 2.72
 0 7 9 14.42 0.68
 0 7 10 10.12 0.75
 0 7 11 7.28 0.77
 0 7 12 7.95 0.83
 0 7 13 222.39 3.44
 0 7 14 28.7 1.17
 0 7 15 233.16 2.56
 0 7 16 69.24 1.77
 0 7 17 974.01 7.35
 0 7 18 151.29 2.74
 0 7 19 58.97 1.1
 0 7 20 321.97 3.5
 0 7 21 129.5 1.66
 0 7 22 26.92 0.83
 0 7 23 14.29 1.04
 0 7 25 13.02 0.93
 0 7 26 119.86 1.86
 0 7 27 6.07 1.17
 0 7 28 170.24 3.02
 0 7 29 52.63 1.91
 0 7 30 115.08 2.6
 0 7 31 46.13 1.23
 0 7 32 48.37 1.34
 0 7 33 29.28 1.23
 0 7 34 46.34 1.31
 0 7 35 134.49 1.67
 0 7 36 11.37 1.39
 0 7 37 19.77 1.57
 0 7 38 46.84 1.86
 0 7 39 3.44 1.56
 0 7 40 32.12 1.66
 0 7 42 15.05 1.79
 0 7 44 8.29 1.9
 0 7 45 13.63 1.68
 0 7 48 7.9 2.08
 0 7 49 20 2.89
 0 8 0 287.99 1.5
 0 8 1 6.17 0.78
 0 8 2 27.85 0.98
 0 8 3 176.8 1.37
 0 8 4 415.66 6.61
 0 8 5 13.6 0.55
 0 8 6 50.26 1.34
 0 8 7 2.4 0.53
 0 8 8 31.19 1.04
 0 8 9 237.66 4
 0 8 10 18.73 0.89
 0 8 11 2.69 0.74
 0 8 12 38.4 1.47
 0 8 13 4.91 0.84
 0 8 14 251.98 2.48
 0 8 17 95.85 1.53
 0 8 18 15.29 0.69
 0 8 19 11.62 0.76
 0 8 20 110.85 1.91
 0 8 21 52.79 1.08
 0 8 22 91.38 1.1
 0 8 23 161.76 3.48
 0 8 26 5.81 0.88
 0 8 28 9.14 0.97
 0 8 29 185.78 2.7
 0 8 31 70.74 1.3
 0 8 32 119.7 1.99
 0 8 34 22.89 1.44
 0 8 35 70.44 1.4
 0 8 36 2.89 1.39
 0 8 37 22.54 1.42
 0 8 38 28.08 1.4
 0 8 40 4.92 1.76
 0 8 41 13.71 1.51
 0 8 42 7.71 1.56
 0 8 44 22.26 1.78
 0 8 47 8.56 2.03
 0 9 1 186.19 1.78
 0 9 3 13.95 0.79
 0 9 4 207.48 2.01
 0 9 5 9.98 1.18
 0 9 6 49.86 4.52
 0 9 8 237.16 3.24
 0 9 9 498.66 5.31
 0 9 10 182.83 1.53
 0 9 11 24.08 0.68
 0 9 12 42.5 0.93
 0 9 13 16.66 0.85
 0 9 14 9.89 0.89
 0 9 15 25.36 1.61
 0 9 16 305.13 9.08
 0 9 17 10.97 1.23
 0 9 18 148.43 3.61
 0 9 19 348.71 3.09
 0 9 21 41.6 1.35
 0 9 22 65.66 1.47
 0 9 23 13.42 0.93
 0 9 24 20.85 0.96
 0 9 25 32.94 1.05
 0 9 26 91.87 1.8
 0 9 27 155.21 1.76
 0 9 28 2.66 1.22
 0 9 29 263.85 4.16
 0 9 30 52.06 1.8
 0 9 32 86.41 3.18
 0 9 33 87.53 2.37
 0 9 34 40.63 1.6
 0 9 35 13.91 1.22
 0 9 36 4.15 1.35
 0 9 37 160.38 3.67
 0 9 38 46.5 1.58
 0 9 39 4.64 1.46
 0 9 42 23.53 2.06
 0 9 44 41.33 1.95
 0 9 45 4.87 2.04
 0 9 46 9.77 1.98
 0 9 47 155.81 3.93
 0 10 0 12.66 1.37
 0 10 1 3.69 0.62
 0 10 2 45.28 1.66
 0 10 3 189.6 2.72
 0 10 4 57.25 1.35
 0 10 6 13.15 0.97
 0 10 7 122.07 4.42
 0 10 8 493.93 7.42
 0 10 9 1286.39 16.58
 0 10 10 1487.73 17.83
 0 10 11 345.68 5.44
 0 10 12 115.66 2.57
 0 10 13 202.48 2.75
 0 10 14 145.16 1.77
 0 10 15 194.43 3.67
 0 10 16 125.14 2.98
 0 10 17 29.81 1.34
 0 10 18 14.61 1.65
 0 10 19 15.31 0.78
 0 10 20 5.73 1.49
 0 10 21 227.68 4.96
 0 10 22 19.28 1.15
 0 10 23 10.57 1.35
 0 10 24 180.72 2.99
 0 10 25 42.39 1.21
 0 10 26 27.32 1.12
 0 10 27 70.2 1.97
 0 10 28 244.84 3.78
 0 10 29 260.55 3.14
 0 10 30 151.35 6.08
 0 10 35 9.22 2.07
 0 10 38 21.8 3.25
 0 10 39 27.34 1.87
 0 10 40 10.04 1.87
 0 10 41 5.64 1.8
 0 10 44 34.7 1.92
 0 10 45 8.74 2.31
 0 11 1 241.18 7.18
 0 11 2 96.93 2.04
 0 11 3 27.63 0.74
 0 11 4 138.79 3.73
 0 11 5 219.1 3.08
 0 11 6 16.54 0.75
 0 11 7 502.99 2.18
 0 11 8 21.79 0.8
 0 11 9 111.13 6.09
 0 11 10 50.83 2.61
 0 11 11 399.4 10.18
 0 11 13 24 1.43
 0 11 15 50.94 1.8
 0 11 17 44.14 1.28
 0 11 18 3.05 1.03
 0 11 19 9.71 1.14
 0 11 20 10.73 1.19
 0 11 22 6.55 1.31
 0 11 23 167.69 6.96
 0 11 24 123.47 3.57
 0 11 25 81.41 2.17
 0 11 26 20.61 0.95
 0 11 27 335 3.93
 0 11 28 4.92 1.49
 0 11 29 18.74 1.23
 0 11 30 70.06 2.38
 0 11 32 12.71 1.32
 0 11 33 17.41 2.38
 0 11 35 40.89 2.18
 0 11 39 9.46 1.59
 0 11 41 10.76 1.69
 0 11 42 7.72 1.88
 0 11 43 14.53 1.79
 0 11 44 7.38 2.01
 0 11 45 39.81 2.09
 0 12 0 14.33 1.05
 0 12 1 179.88 5.44
 0 12 2 68.73 2.45
 0 12 3 56.88 2.71
 0 12 5 249.17 1.91
 0 12 6 212.64 1.75
 0 12 10 865.79 16.42
 0 12 11 36.82 1.32
 0 12 13 2.83 0.69
 0 12 15 33.41 2.09
 0 12 16 3.25 1.29
 0 12 17 29.61 1.55
 0 12 19 135.7 5.03
 0 12 20 23.2 1.13
 0 12 21 68.51 1.85
 0 12 22 19.87 1.37
 0 12 23 104.02 5.93
 0 12 24 13.75 1.4
 0 12 26 110.09 4.33
 0 12 27 42.43 3.69
 0 12 28 251.73 3.61
 0 12 29 47.55 1.4
 0 12 30 165.37 4.89
 0 12 32 5.46 1.07
 0 12 33 19.39 1.86
 0 12 34 7.37 1
 0 12 35 7.23 1.04
 0 12 36 34.76 1.67
 0 12 37 10.09 1.43
 0 12 39 8.31 1.6
 0 12 40 30.26 1.6
 0 12 42 9.92 1.35
 0 12 43 16.2 2.06
 0 12 44 22.31 2.11
 0 13 1 25.48 0.9
 0 13 2 91.77 3.54
 0 13 3 15.95 1.37
 0 13 4 3.02 0.88
 0 13 6 74.37 10.41
 0 13 7 0.98 0.43
 0 13 8 16.69 3.12
 0 13 9 8.9 0.97
 0 13 10 49.67 1.29
 0 13 11 117.91 3.49
 0 13 12 16.75 2.85
 0 13 14 87.07 2.64
 0 13 15 57.76 2.18
 0 13 16 86.61 2.87
 0 13 17 20.47 2.23
 0 13 18 83.02 3.37
 0 13 19 107.6 2.3
 0 13 20 21.15 1.12
 0 13 21 29.64 1.21
 0 13 22 6.11 1.32
 0 13 23 3.9 1.3
 0 13 24 9.85 1.29
 0 13 25 7.38 1.35
 0 13 27 3.98 1.51
 0 13 28 47.76 2.69
 0 13 29 58.09 1.73
 0 13 30 38.22 1.65
 0 13 32 3.37 1.08
 0 13 35 2.62 1.16
 0 13 36 26.09 1.25
 0 13 37 77.11 2.71
 0 13 38 13.87 1.91
 0 13 40 5.56 2.25
 0 13 41 32.8 2.25
 0 13 43 16.27 2.28
 0 14 0 269.39 2.95
 0 14 1 4.26 1.67
 0 14 3 109.29 4.58
 0 14 4 60.61 2.1
 0 14 5 2.01 0.62
 0 14 6 39.68 3.79
 0 14 7 19.46 2.29
 0 14 8 20.76 2.69
 0 14 9 9.7 1.5
 0 14 10 141.56 7.35
 0 14 12 106.71 1.78
 0 14 13 34.69 7.55
 0 14 14 4.04 0.71
 0 14 15 6.84 3.02
 0 14 17 4.21 1.09
 0 14 18 47.76 3.47
 0 14 19 8.09 1.01
 0 14 20 43.77 2.48
 0 14 21 11.54 1.34
 0 14 24 27.85 1.72
 0 14 25 5.23 1.48
 0 14 26 85.7 2.2
 0 14 28 19.75 1.8
 0 14 29 4.85 1.58
 0 14 32 11.8 1.67
 0 14 38 20 2.07
 0 14 39 15.72 3.29
 0 15 1 341.58 2.85
 0 15 2 9.04 2.09
 0 15 3 127.02 2.71
 0 15 8 45.96 3.58
 0 15 10 8.88 1.79
 0 15 11 7.1 3.23
 0 15 13 19.63 1.68
 0 15 15 35.72 4.73
 0 15 17 168.79 2.57
 0 15 18 57.14 2.69
 0 15 21 65.31 2.82
 0 15 22 5.02 1.32
 0 15 23 3.39 1.63
 0 15 25 7.5 1.59
 0 15 27 6.23 1.62
 0 15 28 6.6 1.6
 0 15 29 5.21 1.94
 0 15 35 26.59 2.16
 0 15 36 17.99 3.68
 0 15 37 7.8 2.25
 0 15 38 5.26 2.39
 0 16 0 9.38 1.76
 0 16 1 29.2 4.02
 0 16 3 4.28 0.96
 0 16 4 11.64 1.47
 0 16 5 1.54 0.69
 0 16 7 10.82 1.95
 0 16 8 29.97 4.12
 0 16 9 37.09 3.1
 0 16 12 26.12 3.79
 0 16 14 7.55 1.68
 0 16 15 10.46 3.24
 0 16 16 31.69 2.33
 0 16 17 12.41 0.8
 0 16 21 8.64 2.1
 0 16 22 3.77 1.26
 0 16 24 13.1 2.35
 0 16 29 16.29 1.77
 0 16 32 22.08 1.94
 0 17 1 2.84 1.23
 0 17 3 8.65 0.85
 0 17 5 13.68 2.33
 0 17 6 49.62 7.02
 0 17 7 29.09 2.73
 0 17 8 28.37 2.43
 0 17 10 25.37 6.55
 0 17 13 25.4 3.44
 0 17 14 18.09 3.08
 0 17 15 29.94 4.1
 0 17 17 5.67 2.19
 0 17 18 2.45 0.91
 0 17 19 19.08 2.19
 0 17 21 4.33 1.15
 0 17 24 3.44 1.38
 0 17 25 10.42 1.43
 0 17 26 32.43 1.91
 0 17 31 4.59 1.9
 0 18 7 11.79 2.01
 0 18 9 10.95 2.16
 0 18 10 44.72 10.07
 0 18 11 7.08 3.52
 0 18 14 14.15 5.69
 0 18 15 5.2 1.14
 0 18 16 5.87 2.11
 0 18 17 4.89 1.21
 0 18 18 4.16 1.34
 0 18 21 7.78 1.95
 0 18 24 3.43 1.39
 0 18 25 12.18 2.5
 0 18 29 7.2 1.66
 0 18 30 3.78 1.81
 0 19 1 3.32 1.14
 0 19 2 25.29 2.43
 0 19 4 5.92 2.83
 0 19 7 19.03 4.48
 0 19 11 7.11 3.53
 0 19 18 5.88 1.76
 0 19 19 22.76 1.97
 0 19 23 34.64 2.48
 0 19 27 8.21 3.01
 0 19 28 5.18 2.36
 0 20 1 47.97 4.81
 0 20 2 6.07 1.39
 0 20 4 4.46 1.42
 0 20 5 14.39 1.96
 0 20 6 7.36 2.07
 0 20 11 5.92 2.51
 0 20 19 53.52 9.25
 0 20 20 10.47 4.75
 0 20 21 11.67 3.12
 0 20 22 9.69 3.2
 0 21 1 5.57 1.87
 0 21 2 4.68 0.97
 0 21 3 59.13 4.66
 0 21 6 10.22 4.56
 0 21 14 14.35 2.7
 0 21 15 11.85 3.34
 0 21 17 40.92 7.46
 0 21 18 21.51 3.23
 0 22 2 4.47 1.82
 0 22 4 9.47 2.9
 0 22 7 9.78 2.29
 0 22 14 14.24 2.83
 1 0 1 227.48 3.2
 1 0 2 1757.11 12.82
 1 0 3 640.52 3.46
 1 0 4 4.28 0.44
 1 0 5 7.66 0.5
 1 0 6 24.46 0.54
 1 0 7 256.68 6.08
 1 0 8 3221.41 27.06
 1 0 9 214.38 2.65
 1 0 10 538.85 11.05
 1 0 11 481.75 6.25
 1 0 12 161.21 2.22
 1 0 13 617.91 6.13
 1 0 14 97.84 1.1
 1 0 15 13.19 0.85
 1 0 17 1025.42 18.54
 1 0 18 2162.1 21.61
 1 0 19 132.38 1.36
 1 0 20 468.26 5.32
 1 0 21 1234.04 12.55
 1 0 22 21.87 1.09
 1 0 23 45.34 1.24
 1 0 24 3.92 1.19
 1 0 27 16.56 1.44
 1 0 28 534.25 3.73
 1 0 29 63.45 1.66
 1 0 30 52.25 1.53
 1 0 31 143.42 3
 1 0 32 42.29 1.45
 1 0 33 4.07 1.45
 1 0 34 9.06 1.56
 1 0 35 368.96 5.94
 1 0 36 186.1 3.08
 1 0 37 87.89 2.92
 1 0 38 219.83 5.59
 1 0 39 404.78 7.05
 1 0 40 79.19 1.82
 1 0 42 16.07 1.72
 1 0 43 16.9 1.74
 1 0 46 24.44 1.96
 1 0 47 5.58 2.61
 1 0 48 61.98 2.61
 1 0 49 26.61 2.54
 1 1 0 270.11 2.26
 1 1 1 1986.88 17.32
 1 1 2 1020.78 10.62
 1 1 3 2992.07 23.35
 1 1 4 750.15 7.07
 1 1 5 537.42 7.23
 1 1 6 1954.83 12.24
 1 1 7 1044.82 12.33
 1 1 8 5182 35.78
 1 1 9 21.38 0.64
 1 1 10 777.47 5.79
 1 1 11 540.64 9.83
 1 1 12 407.6 4.42
 1 1 13 530.15 3.81
 1 1 14 616.14 6.12
 1 1 15 25.64 0.74
 1 1 16 282.95 1.95
 1 1 17 258.86 1.76
 1 1 18 33.56 0.94
 1 1 19 862.46 10.63
 1 1 20 213.99 1.78
 1 1 21 228.55 3.07
 1 1 22 110.22 2.07
 1 1 23 239.43 3.85
 1 1 24 127.52 1.65
 1 1 25 101.08 1.86
 1 1 26 149.4 3.32
 1 1 27 38.03 1.48
 1 1 28 255 2.57
 1 1 29 141.19 1.53
 1 1 30 59 1.92
 1 1 31 17.1 1.35
 1 1 32 8.47 1.34
 1 1 33 8.98 1.37
 1 1 34 32.23 1.55
 1 1 35 98.9 1.73
 1 1 36 46 1.65
 1 1 37 149.53 2.91
 1 1 38 55.9 1.96
 1 1 39 47.14 1.55
 1 1 40 55.87 1.6
 1 1 41 58.32 1.74
 1 1 42 31.63 1.74
 1 1 43 11.11 1.68
 1 1 46 33.82 2.52
 1 1 47 23.37 2.2
 1 1 49 8.99 2.61
 1 1 50 6.37 2.41
 1 1 51 10.52 2.5
 1 2 0 3427.42 11.16
 1 2 1 24013.33 272.48
 1 2 2 3983.33 44.34
 1 2 3 5850.56 65.13
 1 2 4 1254.93 8.18
 1 2 5 34.37 0.74
 1 2 6 181.24 2.03
 1 2 7 883.86 12.64
 1 2 8 1526.16 8.74
 1 2 9 1160.18 14.07
 1 2 10 529.14 4.74
 1 2 11 415.62 4.71
 1 2 12 386.87 3.87
 1 2 13 9.99 0.6
 1 2 14 276.4 2.89
 1 2 15 391.12 3.71
 1 2 16 86.82 1.05
 1 2 17 574.84 5.01
 1 2 18 488.01 4.03
 1 2 19 1810.66 12.36
 1 2 20 101.06 1.41
 1 2 21 538.65 3.49
 1 2 22 121.42 1.94
 1 2 23 24.75 1.16
 1 2 24 122.19 2.07
 1 2 25 58.77 1.52
 1 2 26 53.33 1.39
 1 2 28 159.42 2.15
 1 2 29 3.89 1.3
 1 2 30 30.78 1.43
 1 2 31 8.38 1.28
 1 2 32 18.4 1.32
 1 2 33 17.72 1.36
 1 2 34 82.46 1.63
 1 2 35 46.3 2
 1 2 36 85.37 3.3
 1 2 37 188.21 3.6
 1 2 38 46.92 1.62
 1 2 39 28.31 1.51
 1 2 42 61.44 1.99
 1 2 43 18.26 1.87
 1 2 45 9.37 2.22
 1 2 46 49.51 2.24
 1 2 47 16.6 2.2
 1 2 48 11.47 2.57
 1 2 49 20.51 2.29
 1 2 51 9 2.98
 1 3 0 1155.79 6.37
 1 3 1 6207.73 43.83
 1 3 2 1826.12 16.79
 1 3 3 3354.32 25.62
 1 3 4 828.08 11.73
 1 3 5 1517.47 15.2
 1 3 6 139.92 0.82
 1 3 7 614.68 3.92
 1 3 8 511.68 3.38
 1 3 9 1023.78 10.61
 1 3 10 103.53 1.72
 1 3 11 654.12 5.27
 1 3 12 617.64 7.65
 1 3 13 252.92 2.44
 1 3 14 75.46 1.19
 1 3 15 252.57 2.64
 1 3 16 434.58 3.33
 1 3 17 596.29 4.37
 1 3 18 149.78 2.31
 1 3 19 519.08 5.19
 1 3 20 91.73 1.68
 1 3 21 63.32 1.48
 1 3 22 56.86 1.08
 1 3 23 14.87 1.03
 1 3 24 10.33 1.18
 1 3 25 5.13 1.12
 1 3 26 18.12 1.15
 1 3 27 14.17 1.28
 1 3 28 243.96 2.57
 1 3 29 74.63 1.71
 1 3 30 17.87 1.31
 1 3 31 25.46 1.52
 1 3 32 9.91 1.28
 1 3 33 8.97 1.35
 1 3 34 129.25 2.6
 1 3 35 62.13 1.5
 1 3 36 33.06 1.3
 1 3 37 93.45 1.58
 1 3 38 55.73 1.68
 1 3 39 128.99 1.79
 1 3 41 7.86 1.55
 1 3 42 9.07 1.87
 1 3 43 23.04 1.89
 1 3 44 25.78 1.93
 1 3 45 37.04 2.46
 1 3 46 24.72 2.34
 1 3 47 24.43 2.24
 1 3 48 37.04 3.06
 1 3 49 10.31 2.9
 1 4 0 31.16 0.57
 1 4 1 1105.59 9.97
 1 4 2 2852.86 15.8
 1 4 3 210.05 2.98
 1 4 4 81.96 0.4
 1 4 5 1043.91 7.6
 1 4 6 439.26 6.16
 1 4 7 19.2 0.4
 1 4 8 533.02 4.84
 1 4 9 577.99 6.69
 1 4 10 255.38 3.86
 1 4 11 37.92 1
 1 4 12 79.29 0.97
 1 4 13 1030.29 11.53
 1 4 14 719.61 7.67
 1 4 15 130.98 0.99
 1 4 16 263.31 4.83
 1 4 17 778.77 9.39
 1 4 18 74.34 0.91
 1 4 19 14.16 1.01
 1 4 20 344.57 1.93
 1 4 21 273.82 3.58
 1 4 22 218.45 2.43
 1 4 23 66.1 2.25
 1 4 25 50.47 1.47
 1 4 26 62.45 1.33
 1 4 27 45.44 1.22
 1 4 28 5.08 1.35
 1 4 29 3.74 1.19
 1 4 30 64.71 1.74
 1 4 31 120.58 1.59
 1 4 32 35.86 1.4
 1 4 33 79.57 1.55
 1 4 35 65.49 1.61
 1 4 36 4.32 1.3
 1 4 37 140.8 2.36
 1 4 38 24.22 1.45
 1 4 39 23.68 1.66
 1 4 40 79.84 1.85
 1 4 41 37.83 1.86
 1 4 42 15.18 1.85
 1 4 43 29.33 1.89
 1 4 45 23.91 2.15
 1 4 46 19.26 2.5
 1 4 47 8.77 2.25
 1 4 49 13.51 2.06
 1 5 0 826.37 13.52
 1 5 1 222.37 3.68
 1 5 2 773.47 8.2
 1 5 3 80.97 0.99
 1 5 4 34.24 0.41
 1 5 5 60.09 0.46
 1 5 6 239.37 1.94
 1 5 7 135.62 1.03
 1 5 8 1026.15 8.71
 1 5 9 466.49 4.75
 1 5 10 388.83 3.19
 1 5 11 30.32 0.49
 1 5 12 43.81 0.7
 1 5 13 25.51 0.94
 1 5 14 34.24 0.58
 1 5 15 97.33 1.01
 1 5 16 573.24 4.21
 1 5 17 199.73 1.51
 1 5 18 350.46 1.75
 1 5 19 382.1 4.21
 1 5 20 115.4 1.23
 1 5 21 11.65 1.02
 1 5 22 11.52 0.89
 1 5 23 49.07 1.02
 1 5 24 140.97 1.47
 1 5 25 84.27 1.67
 1 5 26 338.8 3.44
 1 5 27 26.85 1.16
 1 5 28 84.41 2.72
 1 5 29 145.52 2.48
 1 5 30 88.26 1.56
 1 5 31 46.12 1.35
 1 5 32 52.85 2.21
 1 5 33 51.06 1.64
 1 5 34 127.49 2.12
 1 5 35 14.29 1.34
 1 5 36 10.06 1.57
 1 5 37 129.69 2.18
 1 5 38 47.51 1.69
 1 5 39 76.16 1.79
 1 5 40 22.06 1.69
 1 5 41 18.19 1.73
 1 5 42 9.53 1.77
 1 5 45 20.87 2.44
 1 5 46 22.91 1.99
 1 5 48 17.09 2.04
 1 5 49 15.56 2.09
 1 6 0 537.63 4.06
 1 6 1 43.89 0.81
 1 6 2 654.19 5.18
 1 6 3 584.24 9.8
 1 6 4 372.74 5.66
 1 6 5 259.22 2.6
 1 6 6 272.12 3.94
 1 6 7 134.39 1.83
 1 6 8 422.95 4.07
 1 6 9 58.71 1
 1 6 10 516.52 6.48
 1 6 11 86.78 1.28
 1 6 12 145.93 0.94
 1 6 13 150.84 1.15
 1 6 14 1.59 0.46
 1 6 15 106.18 1.12
 1 6 16 62.29 0.81
 1 6 17 56.66 1.09
 1 6 18 95.67 1.73
 1 6 19 27.97 0.91
 1 6 20 133.07 1.61
 1 6 21 144.22 1.99
 1 6 22 133.52 1.4
 1 6 23 137.3 1.68
 1 6 24 112.01 1.88
 1 6 25 31.78 1.3
 1 6 26 95.3 3.21
 1 6 27 37.68 1.27
 1 6 28 55.93 2.55
 1 6 29 6.43 1.45
 1 6 30 211.01 3.33
 1 6 31 12.02 1.18
 1 6 32 68.6 1.58
 1 6 33 18.85 1.25
 1 6 34 77.76 1.54
 1 6 35 43.69 2.21
 1 6 36 56.37 1.64
 1 6 37 6.24 1.61
 1 6 38 38.63 1.67
 1 6 39 18.26 1.87
 1 6 40 11.68 1.68
 1 6 41 13.06 1.81
 1 6 42 4.67 2.18
 1 6 43 9.7 1.87
 1 6 44 40.2 2.86
 1 6 45 16.28 2.06
 1 6 46 6.44 2.03
 1 6 50 20.31 1.86
 1 7 0 721.9 5.78
 1 7 1 97.29 3.09
 1 7 2 169.28 0.96
 1 7 3 166.94 1.05
 1 7 4 28.04 0.73
 1 7 5 216.39 4.58
 1 7 6 3.54 0.4
 1 7 7 78.38 2.88
 1 7 8 129.89 2.04
 1 7 9 8.04 0.6
 1 7 10 1854 30.92
 1 7 11 200.94 3.93
 1 7 12 70.48 0.98
 1 7 13 285.91 5.16
 1 7 14 42 2.69
 1 7 15 112.14 0.83
 1 7 16 12.13 0.62
 1 7 17 19.86 0.81
 1 7 18 139.22 1.34
 1 7 19 49.53 0.82
 1 7 20 230.52 1.55
 1 7 21 134.32 1.91
 1 7 22 31.31 0.98
 1 7 23 7.22 0.96
 1 7 24 26.03 1.22
 1 7 25 23.72 1.09
 1 7 26 44.54 1.21
 1 7 27 2.76 1.2
 1 7 28 232.74 5.56
 1 7 29 147.03 3.33
 1 7 30 89.49 1.43
 1 7 31 29.99 1.19
 1 7 32 33.06 1.58
 1 7 33 29.98 1.42
 1 7 34 20.31 1.39
 1 7 35 13.32 1.76
 1 7 36 113.7 2.77
 1 7 37 87.54 2.04
 1 7 38 70.59 2.1
 1 7 39 15.58 1.64
 1 7 41 7.69 1.81
 1 7 42 6.55 1.87
 1 7 45 13.56 2.24
 1 7 46 15.85 1.72
 1 7 47 23.52 1.91
 1 7 48 86.81 2.11
 1 7 49 29.26 1.86
 1 8 0 11.65 0.6
 1 8 1 41.45 0.52
 1 8 2 117.72 1.89
 1 8 3 49.48 0.94
 1 8 4 237.15 5.46
 1 8 5 85.73 4.73
 1 8 6 126.17 3.95
 1 8 7 333.37 5.9
 1 8 8 203.5 2.98
 1 8 9 707.16 11.57
 1 8 10 18.47 0.91
 1 8 11 595.27 2.62
 1 8 12 333.87 2.2
 1 8 13 39.96 3.03
 1 8 14 67.1 1
 1 8 15 25.64 0.91
 1 8 16 55.96 1.2
 1 8 17 91.53 2.34
 1 8 18 26.01 0.68
 1 8 19 76.55 1.15
 1 8 20 88.68 1.41
 1 8 21 18.49 0.9
 1 8 22 40.65 0.93
 1 8 23 26.52 0.99
 1 8 24 18.22 0.81
 1 8 25 235.04 3.92
 1 8 26 3.58 0.89
 1 8 27 188.1 2.05
 1 8 28 6.42 1.05
 1 8 29 47.86 1.53
 1 8 30 32.64 1.15
 1 8 31 4.72 1.16
 1 8 32 33.76 1.23
 1 8 33 5.04 1.43
 1 8 34 12.19 1.43
 1 8 35 35.1 1.52
 1 8 36 14.72 1.75
 1 8 37 70.25 2.93
 1 8 38 37.42 2.03
 1 8 41 6.91 1.61
 1 8 42 4.7 2.02
 1 8 43 6.75 1.6
 1 8 44 16.68 1.63
 1 8 45 45.81 2.02
 1 8 47 24.02 1.88
 1 9 0 45.3 0.51
 1 9 1 256.14 6.21
 1 9 2 534.72 13.44
 1 9 3 125.83 9.16
 1 9 4 163.18 7.97
 1 9 5 91.47 2.81
 1 9 6 291.51 9.39
 1 9 7 492.5 13.4
 1 9 8 308.63 10.25
 1 9 9 577.4 20.01
 1 9 10 413.92 2.14
 1 9 11 319.32 8.02
 1 9 12 250.14 5.84
 1 9 13 48 1.46
 1 9 14 180.23 3.54
 1 9 15 52.07 1.61
 1 9 16 119.15 3.6
 1 9 17 61.02 3.7
 1 9 18 43.97 1.19
 1 9 19 156.85 6.38
 1 9 20 52.65 2.03
 1 9 21 65.85 1.5
 1 9 22 14.24 1.05
 1 9 23 59.63 1.24
 1 9 24 42.67 0.91
 1 9 25 40.3 0.88
 1 9 26 95.41 2.64
 1 9 27 181.93 4.08
 1 9 28 183.81 3.63
 1 9 29 317.42 5.17
 1 9 30 8.15 1.03
 1 9 31 52.42 1.74
 1 9 32 2.77 1.16
 1 9 33 52.7 1.35
 1 9 34 61.66 2.12
 1 9 35 10.67 2.5
 1 9 36 13.64 1.37
 1 9 37 9.02 1.34
 1 9 39 30.94 1.47
 1 9 40 11.2 1.45
 1 9 42 4.97 1.98
 1 9 44 5.12 1.88
 1 9 45 32.67 2.01
 1 9 46 14.36 1.67
 1 10 0 546.7 12.21
 1 10 1 42.09 1.09
 1 10 2 6.23 0.85
 1 10 3 14.76 0.94
 1 10 4 89.63 1.41
 1 10 5 13.65 0.72
 1 10 6 151.27 4.37
 1 10 7 156.84 3.44
 1 10 8 38.29 1.62
 1 10 9 179.14 1.25
 1 10 10 33.97 1.1
 1 10 11 106.11 3.68
 1 10 12 14.74 0.76
 1 10 13 35.09 1.1
 1 10 14 35.13 0.93
 1 10 15 9.81 0.69
 1 10 16 24.87 0.83
 1 10 17 42.92 1.11
 1 10 18 248.58 3.51
 1 10 19 68.72 1.73
 1 10 20 6.56 0.84
 1 10 21 29.65 1.28
 1 10 22 5.02 1.07
 1 10 23 16.79 0.68
 1 10 24 81.4 2.45
 1 10 25 69.76 1.56
 1 10 26 126.71 2.63
 1 10 27 225.72 5.49
 1 10 28 21.61 1.64
 1 10 29 39.98 1.02
 1 10 30 3.58 0.98
 1 10 31 72.26 2.9
 1 10 32 14 1.07
 1 10 33 34.33 1.44
 1 10 35 28.01 1.25
 1 10 36 30.55 1.69
 1 10 37 30.18 1.76
 1 10 38 36.15 1.83
 1 10 39 19.14 1.66
 1 10 41 4.09 1.63
 1 10 42 38.5 2.27
 1 10 43 9.3 1.53
 1 10 44 27.19 1.61
 1 10 45 31.94 1.94
 1 10 46 15.61 1.65
 1 11 0 19.25 1.81
 1 11 1 23.99 1.17
 1 11 2 74.62 1.33
 1 11 3 56.76 4.7
 1 11 4 9.37 1.31
 1 11 5 127.44 1.42
 1 11 6 2.06 0.54
 1 11 7 53.55 5.48
 1 11 8 174.14 6.52
 1 11 9 300.97 13.54
 1 11 10 142.36 3.79
 1 11 11 22.5 0.76
 1 11 12 102.92 3.44
 1 11 13 6.54 0.8
 1 11 14 74.13 3.1
 1 11 15 228.99 8.59
 1 11 16 7.04 1.98
 1 11 17 37.73 1.05
 1 11 18 137.12 2.94
 1 11 19 15.47 0.97
 1 11 20 9.48 1.09
 1 11 21 21.84 1.76
 1 11 22 57.77 3.61
 1 11 23 24.4 1.68
 1 11 24 14.57 1.19
 1 11 25 27.66 2.36
 1 11 26 13.32 1.55
 1 11 27 13.71 0.9
 1 11 28 65.12 1.74
 1 11 29 55.26 2.15
 1 11 30 119.13 2.06
 1 11 31 17.94 1.14
 1 11 32 11.88 1.3
 1 11 33 29.33 1.97
 1 11 34 23.28 1.91
 1 11 36 37.27 1.56
 1 11 37 22.13 1.53
 1 11 38 21.12 1.29
 1 11 39 6.74 1.33
 1 11 40 36.17 1.45
 1 11 42 8.28 1.52
 1 11 43 5.72 1.5
 1 11 44 3.72 1.66
 1 11 45 8.3 1.62
 1 12 0 326.5 9.26
 1 12 1 121.98 3.6
 1 12 2 115.36 2.41
 1 12 3 4.61 1.92
 1 12 4 60.56 1.72
 1 12 5 64.59 1.88
 1 12 6 30.52 0.94
 1 12 7 19.39 2.54
 1 12 8 384.19 9.53
 1 12 9 143.61 4.5
 1 12 10 335.36 2.92
 1 12 11 86.55 3.05
 1 12 12 160 15.87
 1 12 13 129.45 4.74
 1 12 14 20.32 1.46
 1 12 15 25.26 1.78
 1 12 16 26.27 1.62
 1 12 17 70.91 2.7
 1 12 18 166.2 5.84
 1 12 19 57.33 2.43
 1 12 20 5.69 1.09
 1 12 21 15.55 1.13
 1 12 22 34.68 1.31
 1 12 23 40.56 1.55
 1 12 24 31.43 1.58
 1 12 25 45.51 2.31
 1 12 26 88.79 5.93
 1 12 27 17.44 1.56
 1 12 28 89.38 2.17
 1 12 29 61.61 3.52
 1 12 30 55.97 3.98
 1 12 31 4.47 1.83
 1 12 32 3.99 1.91
 1 12 33 20.47 1.85
 1 12 36 31.45 2.84
 1 12 37 32.92 2.47
 1 12 38 5.6 1.19
 1 12 39 7.14 1.22
 1 12 41 9.19 2.34
 1 12 42 10.61 2.76
 1 13 0 133.26 5.41
 1 13 1 37.87 1.43
 1 13 2 279.76 8.66
 1 13 3 5.36 1.19
 1 13 4 50 1.28
 1 13 5 48.13 0.91
 1 13 6 39.45 2.12
 1 13 7 154.79 9.63
 1 13 8 11.08 1.94
 1 13 9 83.64 2.49
 1 13 10 13.71 1.87
 1 13 11 144.07 11.21
 1 13 12 14.62 1.76
 1 13 13 27.3 1.65
 1 13 14 23.27 1.6
 1 13 15 33.53 3
 1 13 16 34.87 2.58
 1 13 17 17.87 1.55
 1 13 18 52.47 4.29
 1 13 19 6 2.25
 1 13 20 120.77 5.38
 1 13 21 15.55 1.33
 1 13 22 13.61 1.51
 1 13 23 11.41 1.48
 1 13 24 13.59 2.28
 1 13 25 51.73 2.8
 1 13 26 15.31 2.73
 1 13 27 96.29 5.23
 1 13 28 15.37 2.13
 1 13 29 18.56 2.81
 1 13 30 11.68 2.63
 1 13 32 6 2.37
 1 13 33 7.04 2.04
 1 13 34 16.69 2.04
 1 13 35 7.32 2.12
 1 13 36 2.66 1.11
 1 13 37 8.09 3.14
 1 13 38 5.24 2.35
 1 13 42 6.46 2.49
 1 14 0 46.88 3.72
 1 14 1 50 1.46
 1 14 2 22.01 1.27
 1 14 3 46.92 3.27
 1 14 4 33.37 2.1
 1 14 5 12.41 1.52
 1 14 6 20.82 2.22
 1 14 7 265.72 13.68
 1 14 8 108.31 4.57
 1 14 9 18.25 0.85
 1 14 10 51.74 3.03
 1 14 11 53.71 4.43
 1 14 12 14.76 1.19
 1 14 13 86.13 6.79
 1 14 14 5.13 1.08
 1 14 15 14.08 1.21
 1 14 16 6.5 0.94
 1 14 18 72.18 1.52
 1 14 19 25.44 1.56
 1 14 20 36.28 1.91
 1 14 21 13.35 1.41
 1 14 22 14.61 1.89
 1 14 23 8.94 1.33
 1 14 24 7.51 1.38
 1 14 25 13.58 2.06
 1 14 26 8.1 1.49
 1 14 27 52.15 2.39
 1 14 28 50.91 2.89
 1 14 29 21.41 2.47
 1 14 30 15.54 1.84
 1 14 31 20.02 1.88
 1 14 32 11.33 2.49
 1 14 33 7.87 1.98
 1 14 34 15.76 2.52
 1 14 35 12.29 3.49
 1 14 37 10.46 2.75
 1 14 38 18.29 2.42
 1 14 41 13.3 2.14
 1 15 0 47.23 2.79
 1 15 1 15.27 1.05
 1 15 2 2.79 1.08
 1 15 3 46.15 1.16
 1 15 4 12.19 0.97
 1 15 5 14.03 2.39
 1 15 7 6.06 1.76
 1 15 8 45.37 2.82
 1 15 9 29.13 5.59
 1 15 11 7.55 1.18
 1 15 12 24.06 4.4
 1 15 13 51.13 2.32
 1 15 14 2.14 0.98
 1 15 15 8.04 1.15
 1 15 16 11.39 1.15
 1 15 17 11.43 1.28
 1 15 18 48.02 2.4
 1 15 19 41.37 2.75
 1 15 20 5.54 1.52
 1 15 21 5.41 1.39
 1 15 22 50.6 2.77
 1 15 24 9.65 1.33
 1 15 25 4.15 1.65
 1 15 26 11.59 1.62
 1 15 27 5.46 1.42
 1 15 28 4.89 1.61
 1 15 29 51.42 3.02
 1 15 30 4.47 1.92
 1 15 34 17.86 2.24
 1 15 35 6.36 1.96
 1 15 36 13.5 1.83
 1 15 38 14.06 2.12
 1 15 39 12.94 2.56
 1 16 0 6.16 1.06
 1 16 1 7.47 1.11
 1 16 2 11.42 1.36
 1 16 3 12.39 1.39
 1 16 5 7.96 0.94
 1 16 6 7.25 0.87
 1 16 7 60.63 1.53
 1 16 8 3.35 1.02
 1 16 9 39.12 3.02
 1 16 10 6.84 2.06
 1 16 11 89.2 9.04
 1 16 12 23.2 2.54
 1 16 13 8.14 3.33
 1 16 15 10.73 2.35
 1 16 16 4.2 1.02
 1 16 17 3.5 0.72
 1 16 18 18.25 1.71
 1 16 19 2.67 1.01
 1 16 20 49.24 4.29
 1 16 21 4.97 1.04
 1 16 22 10.78 1.52
 1 16 23 10.48 1.45
 1 16 24 15.66 1.6
 1 16 25 4.55 1.59
 1 16 26 13.7 2.05
 1 16 27 17.63 2.14
 1 16 28 6.52 1.47
 1 16 31 9.23 2.13
 1 16 32 8.97 1.96
 1 16 34 11.97 1.73
 1 16 36 5.17 1.88
 1 17 0 71.51 10.1
 1 17 1 43.03 3.11
 1 17 2 44.69 4.38
 1 17 3 10.27 2.15
 1 17 4 7.94 0.93
 1 17 5 18 1.4
 1 17 6 4.04 0.88
 1 17 7 3.38 1.09
 1 17 8 13 2.87
 1 17 12 6.98 3.44
 1 17 14 4.63 1.3
 1 17 16 11.72 2.68
 1 17 18 3.67 0.74
 1 17 19 36.15 1.85
 1 17 20 46.21 3.19
 1 17 22 3.36 1.13
 1 17 24 16.01 2.49
 1 17 26 9.95 1.95
 1 17 28 4.73 1.78
 1 17 29 3.66 1.55
 1 17 30 4.22 1.63
 1 17 34 14.48 1.86
 1 18 0 4.35 1
 1 18 1 20.64 1.56
 1 18 2 35.56 4.13
 1 18 3 4.32 1
 1 18 4 21.39 2.58
 1 18 5 6.83 2.62
 1 18 6 3.28 1.14
 1 18 8 6.15 1.56
 1 18 9 7.96 3.11
 1 18 11 9.09 3.28
 1 18 15 3.9 1.42
 1 18 16 4.87 2.1
 1 18 18 4.85 1.97
 1 18 19 14.83 3.09
 1 18 21 7.77 1.17
 1 18 30 5.94 1.52
 1 18 31 6.2 1.71
 1 19 0 60.22 3.52
 1 19 2 70.89 4.63
 1 19 3 6.66 1.15
 1 19 4 10.87 1.26
 1 19 5 31.2 4.02
 1 19 6 8.55 1.3
 1 19 10 4.95 2.35
 1 19 15 23.83 3.85
 1 19 16 70.2 4.3
 1 19 18 20.02 6.82
 1 19 20 32.41 4.22
 1 19 22 10.92 2.89
 1 19 25 7.5 2.26
 1 19 27 5.64 2.18
 1 20 1 17.37 1.5
 1 20 3 6.27 1.38
 1 20 8 12.2 2.68
 1 20 10 15.09 2.68
 1 20 11 6.23 2.44
 1 20 12 8.79 2.45
 1 20 15 5.88 2.89
 1 20 17 32.99 4.13
 1 20 19 10.07 4.25
 1 21 0 17.09 1.26
 1 21 1 4.48 1.26
 1 21 3 4.25 1.48
 1 21 6 6.82 2.09
 1 21 18 21.43 5.31
 1 21 20 11.83 3.51
 1 21 21 13.38 3.11
 1 22 9 8.4 3.51
 2 0 0 716.4 21.68
 2 0 1 901.86 10.12
 2 0 2 1042.22 9.32
 2 0 3 424.24 5.45
 2 0 4 2015.92 18.38
 2 0 5 161.69 2.76
 2 0 6 64.03 1.3
 2 0 7 3073.27 18.62
 2 0 8 585.04 8.47
 2 0 9 877.58 12.08
 2 0 10 1463.67 10.05
 2 0 11 1719.35 15.41
 2 0 12 94.39 1.3
 2 0 13 436.98 2.81
 2 0 14 177.29 2.27
 2 0 15 59.77 0.91
 2 0 16 74.44 1.29
 2 0 17 34.49 0.85
 2 0 18 839.25 9.79
 2 0 19 17.79 0.89
 2 0 20 52.37 0.98
 2 0 21 99.17 2.6
 2 0 22 13.27 1.15
 2 0 23 4.15 1.31
 2 0 25 162.56 2.55
 2 0 27 591.85 5.83
 2 0 28 28.18 1.67
 2 0 30 77.32 2.07
 2 0 31 125.34 3.9
 2 0 33 74.59 3.4
 2 0 34 7.29 1.97
 2 0 35 43 2.02
 2 0 36 37.85 2.06
 2 0 37 8.98 2.2
 2 0 38 68.43 2.19
 2 0 39 15.69 2.73
 2 0 40 6.81 2.15
 2 0 41 32.21 2.3
 2 0 42 8.08 2.13
 2 0 43 6.97 2.14
 2 0 45 66.11 3.78
 2 0 47 63.35 2.11
 2 0 48 91.83 2.5
 2 0 49 6.14 2.01
 2 0 50 8.94 1.83
 2 0 51 13.83 1.99
 2 1 0 69 1.33
 2 1 1 673.73 4.78
 2 1 2 584.81 4.37
 2 1 3 709.63 8.14
 2 1 4 380.77 1.95
 2 1 5 526.36 7.11
 2 1 6 1502.64 13.37
 2 1 7 950.27 11.92
 2 1 8 124.16 1.9
 2 1 9 329.59 5
 2 1 10 1271.2 18.64
 2 1 11 365.11 5.21
 2 1 12 27.27 0.86
 2 1 13 100.55 2.15
 2 1 14 366.81 2.86
 2 1 15 325.36 4.8
 2 1 16 194.76 2.13
 2 1 17 16.71 0.88
 2 1 18 12.1 0.93
 2 1 19 10.86 0.87
 2 1 20 87.6 1.08
 2 1 21 27.74 0.97
 2 1 22 250.32 3.96
 2 1 23 41.48 1.52
 2 1 24 43.74 1.34
 2 1 25 92.9 1.84
 2 1 26 14.29 1.45
 2 1 27 84.89 1.77
 2 1 28 85.14 1.81
 2 1 29 12.45 1.69
 2 1 30 72.67 1.87
 2 1 31 76.27 2.38
 2 1 32 45.4 2.16
 2 1 33 39.99 1.91
 2 1 34 24.63 1.92
 2 1 35 13.57 1.96
 2 1 37 14.98 2.06
 2 1 38 28.07 2.73
 2 1 39 51.81 2.39
 2 1 40 83.07 2.56
 2 1 41 14.47 1.99
 2 1 42 4.59 2.19
 2 1 43 11.13 2.34
 2 1 44 5.62 1.93
 2 1 45 13.46 1.63
 2 1 46 13.6 1.71
 2 1 48 7.28 1.88
 2 1 49 5.75 1.9
 2 1 50 14.79 1.94
 2 2 0 3325.11 36.52
 2 2 1 1287.26 18.23
 2 2 2 748.38 8.45
 2 2 3 1342.36 10.83
 2 2 4 136.4 0.82
 2 2 5 634.21 6.31
 2 2 6 139.59 2.27
 2 2 7 207.54 2.38
 2 2 8 262.41 3.05
 2 2 9 1196.32 11.23
 2 2 10 174.02 2.35
 2 2 11 365.97 5.17
 2 2 12 456.07 3.14
 2 2 13 320.5 2.74
 2 2 15 280.44 2.01
 2 2 16 12.88 0.77
 2 2 17 20.03 0.82
 2 2 18 825.98 11.55
 2 2 19 742.43 5.19
 2 2 20 13.39 0.94
 2 2 21 15.5 0.92
 2 2 22 437.7 5.88
 2 2 23 61.24 1.6
 2 2 24 195.06 2.12
 2 2 25 19.72 1.19
 2 2 26 47.25 1.89
 2 2 27 189.16 5.79
 2 2 28 28.03 1.63
 2 2 29 199.38 2.14
 2 2 30 44.41 1.76
 2 2 31 48.94 2.21
 2 2 32 84.44 2.65
 2 2 33 19.13 2.08
 2 2 34 70.84 2.02
 2 2 35 39.36 2.27
 2 2 36 65.59 2.42
 2 2 37 88.2 3.58
 2 2 38 39.89 2.04
 2 2 39 128.56 5.34
 2 2 40 73.21 2.07
 2 2 42 13.71 2.13
 2 2 43 16.35 1.8
 2 2 44 6.47 1.9
 2 2 45 9.04 1.79
 2 2 46 4.06 1.92
 2 2 47 35.04 2.14
 2 2 49 12.1 1.93
 2 2 50 10.22 1.82
 2 3 0 1490.25 8.15
 2 3 1 1102.55 7.87
 2 3 2 331.24 3.04
 2 3 3 586.84 4.38
 2 3 4 654.55 4.89
 2 3 5 344.81 1.68
 2 3 6 63.47 0.67
 2 3 7 127.83 1.31
 2 3 8 107.89 1.5
 2 3 9 240.55 2.36
 2 3 10 317.1 2.56
 2 3 11 138.86 2.19
 2 3 12 249.42 2.13
 2 3 13 92.41 1.08
 2 3 14 50.34 0.86
 2 3 15 82.72 0.86
 2 3 16 306.34 3.2
 2 3 17 536.91 5.17
 2 3 18 547.18 5.49
 2 3 19 334.07 2.55
 2 3 20 356.21 3.67
 2 3 21 282.99 2.08
 2 3 22 212.04 1.69
 2 3 23 303.27 4.69
 2 3 25 85.4 1.38
 2 3 27 47.88 1.38
 2 3 28 26.18 1.35
 2 3 29 57.94 1.48
 2 3 30 179.88 3.28
 2 3 31 33.65 1.49
 2 3 32 22.76 1.67
 2 3 33 127.34 3.79
 2 3 34 44.76 1.86
 2 3 35 40.78 1.71
 2 3 36 358.75 6.86
 2 3 37 42.84 1.78
 2 3 38 135.34 3.68
 2 3 39 33.09 1.81
 2 3 40 11.64 1.84
 2 3 41 14.33 1.71
 2 3 42 9.31 1.76
 2 3 43 33.64 1.82
 2 3 44 9.69 1.58
 2 3 45 17.77 1.75
 2 3 46 22.23 1.78
 2 3 47 13.82 1.81
 2 3 48 28.09 1.95
 2 4 0 1803.65 13.48
 2 4 1 4606.72 20.98
 2 4 2 656.06 6.96
 2 4 3 166.19 0.81
 2 4 4 1806.7 11.94
 2 4 5 1166.31 8.01
 2 4 6 132.9 1.84
 2 4 7 490.3 4.83
 2 4 8 13.99 0.53
 2 4 9 62.12 0.93
 2 4 10 144.09 2.03
 2 4 11 263.58 2.41
 2 4 12 35.44 0.84
 2 4 13 144.72 1.01
 2 4 14 289.06 2.85
 2 4 15 246.13 2.38
 2 4 16 94.32 1.18
 2 4 17 25.93 0.85
 2 4 18 111.42 1.41
 2 4 19 1168.78 8.71
 2 4 20 107.19 1.4
 2 4 21 210.6 2.03
 2 4 22 229.46 1.91
 2 4 23 40.59 1.38
 2 4 24 2.99 1.26
 2 4 25 80.92 1.61
 2 4 26 21.87 1.35
 2 4 27 43.24 1.49
 2 4 28 13.55 1.43
 2 4 29 44.66 1.4
 2 4 30 44.27 1.45
 2 4 31 68.74 2.08
 2 4 32 5.83 1.68
 2 4 33 162.45 5.18
 2 4 34 64.98 1.68
 2 4 35 99.66 1.83
 2 4 36 4.65 1.75
 2 4 37 227.07 5.2
 2 4 38 3.91 1.69
 2 4 39 48.33 2.79
 2 4 40 32.09 1.68
 2 4 41 20.15 1.75
 2 4 42 7.01 1.9
 2 4 43 18 1.54
 2 4 45 71.12 2.35
 2 4 46 9.9 1.93
 2 4 48 17.68 1.76
 2 4 49 17.88 1.79
 2 5 0 4626.73 37.13
 2 5 1 40.5 1.5
 2 5 2 3170.07 82.02
 2 5 3 707.83 5.45
 2 5 4 388.57 4.76
 2 5 5 427.98 4.07
 2 5 6 49.65 0.65
 2 5 7 282.29 3.33
 2 5 8 335.03 2.79
 2 5 9 981.74 5.19
 2 5 10 130.83 1.46
 2 5 11 479.64 1.92
 2 5 12 375.85 2.77
 2 5 13 479.2 6.53
 2 5 14 85.5 1.12
 2 5 15 97.1 1.55
 2 5 16 686.95 4.71
 2 5 17 54.18 1.28
 2 5 18 709.13 6.64
 2 5 19 235.53 2.47
 2 5 20 301.16 3.61
 2 5 21 20.32 0.95
 2 5 22 92.06 1.39
 2 5 23 47.1 1.08
 2 5 24 72.44 1.19
 2 5 25 32.15 1.34
 2 5 26 39.12 1.47
 2 5 27 148.91 1.57
 2 5 28 86.57 1.63
 2 5 29 140.75 1.99
 2 5 30 80.42 2.11
 2 5 31 10.25 1.4
 2 5 32 3.81 1.5
 2 5 33 16.5 1.67
 2 5 34 48.67 1.61
 2 5 35 14.81 1.57
 2 5 36 103.45 1.86
 2 5 37 100.51 1.96
 2 5 38 112.81 3.96
 2 5 39 15.6 1.59
 2 5 40 20.4 1.62
 2 5 41 28.38 1.77
 2 5 42 5.5 1.53
 2 5 44 11.14 1.95
 2 5 45 20.04 1.73
 2 5 46 56.81 2.34
 2 5 47 6.79 1.75
 2 5 48 32.96 1.86
 2 5 49 34.56 2.02
 2 6 0 124.37 3.41
 2 6 1 744.85 7.59
 2 6 2 60.74 0.68
 2 6 3 26.76 0.62
 2 6 4 92.35 0.71
 2 6 5 763.04 11.56
 2 6 6 41.23 0.6
 2 6 7 244.46 2.92
 2 6 8 141.88 2.59
 2 6 9 856.21 7.26
 2 6 10 787.88 4.64
 2 6 11 693.12 7.52
 2 6 12 76.62 1.33
 2 6 13 130.79 1.76
 2 6 14 211.74 2.39
 2 6 15 136.46 1.77
 2 6 16 494.64 3.35
 2 6 17 124.56 1.13
 2 6 18 50.16 1.09
 2 6 19 50.29 1.15
 2 6 20 18.3 0.74
 2 6 21 73.91 1.02
 2 6 22 68.64 1.73
 2 6 23 122.61 1.82
 2 6 24 153.58 3.19
 2 6 25 109.14 1.92
 2 6 26 181.8 2.12
 2 6 27 84.11 1.36
 2 6 28 93.03 1.89
 2 6 29 151.83 2.47
 2 6 30 9.49 1.3
 2 6 31 48.46 1.72
 2 6 32 27.66 2.06
 2 6 33 9.61 1.73
 2 6 34 7.64 1.71
 2 6 35 10.34 1.51
 2 6 36 10.08 1.49
 2 6 37 12.48 1.47
 2 6 38 52.01 2.1
 2 6 40 47.03 1.75
 2 6 41 6.63 1.6
 2 6 42 27.81 1.67
 2 6 43 9.5 1.68
 2 6 45 37.59 3
 2 6 46 25.36 1.7
 2 6 47 4.86 1.79
 2 6 49 8.68 1.94
 2 7 1 240.22 5.13
 2 7 2 140.85 2.83
 2 7 3 275.87 7.16
 2 7 4 1.94 0.51
 2 7 5 87.51 0.64
 2 7 6 273.05 2.32
 2 7 7 260.19 6.4
 2 7 8 1967.29 24.11
 2 7 9 127.62 1.94
 2 7 10 1235.32 8.86
 2 7 11 81.56 2.3
 2 7 12 85.35 1.94
 2 7 13 13.87 0.74
 2 7 14 149.96 2.37
 2 7 15 186.55 3.16
 2 7 16 241.4 3.51
 2 7 17 29.14 0.7
 2 7 18 391.56 4.79
 2 7 19 101.08 2.18
 2 7 20 31.08 0.79
 2 7 21 44.18 0.99
 2 7 22 51.91 1.1
 2 7 23 13.64 0.95
 2 7 24 23.44 0.96
 2 7 25 49.67 1.34
 2 7 26 454.16 7.57
 2 7 27 33.79 1.45
 2 7 28 601.81 9.35
 2 7 29 41.8 1.29
 2 7 30 206.95 2.02
 2 7 31 14.38 1.27
 2 7 32 36.57 1.63
 2 7 33 21.3 1.38
 2 7 34 49.72 1.56
 2 7 35 9.25 1.62
 2 7 36 31.81 2.46
 2 7 37 6.24 1.86
 2 7 38 169.49 4.36
 2 7 39 7.93 1.54
 2 7 40 13.41 1.39
 2 7 41 20.88 1.53
 2 7 44 65.33 3.2
 2 7 45 19.94 1.8
 2 7 46 75.03 2.31
 2 7 47 8.78 1.7
 2 7 48 25.62 1.74
 2 8 0 74.09 0.87
 2 8 1 28.59 1.49
 2 8 2 71.94 0.87
 2 8 3 205.87 3.64
 2 8 4 182.38 4.45
 2 8 5 120.47 2.33
 2 8 6 58.42 1.38
 2 8 7 154.59 4.63
 2 8 8 16.24 0.81
 2 8 9 651.15 11.53
 2 8 10 25.97 0.84
 2 8 11 413.64 6.5
 2 8 12 8.15 0.7
 2 8 13 205.79 3.18
 2 8 14 181.92 3.27
 2 8 15 23.37 0.98
 2 8 16 72.74 1.23
 2 8 17 39.23 1.07
 2 8 18 35.83 0.8
 2 8 19 98.57 1.18
 2 8 20 109.37 1.82
 2 8 21 32.36 1.16
 2 8 22 16.03 0.99
 2 8 23 9.04 1.19
 2 8 24 13.94 0.87
 2 8 25 91.15 1.78
 2 8 26 135.68 2.35
 2 8 27 84.54 1.7
 2 8 28 40.09 1.48
 2 8 29 225.09 3.55
 2 8 30 7.18 1.19
 2 8 31 81.84 2.56
 2 8 32 28 1.89
 2 8 33 13.63 1.89
 2 8 35 13.7 1.31
 2 8 36 17.01 1.37
 2 8 37 32.42 1.98
 2 8 38 24.16 1.28
 2 8 39 56.23 1.73
 2 8 40 5.54 1.39
 2 8 41 7.64 1.48
 2 8 43 77.38 2.29
 2 8 44 24.5 1.73
 2 8 46 14.64 1.76
 2 8 48 5.84 1.95
 2 9 0 2.01 0.86
 2 9 1 271.85 3.61
 2 9 2 112.99 1.59
 2 9 3 20.23 1.31
 2 9 4 157.37 5.09
 2 9 5 34.41 0.88
 2 9 6 185.96 3.21
 2 9 7 10.44 0.47
 2 9 8 133.61 4.57
 2 9 9 92.07 1.67
 2 9 10 155.53 2.42
 2 9 11 419.81 6.6
 2 9 12 147.89 4.85
 2 9 13 35.77 1.68
 2 9 14 41.56 1.78
 2 9 15 62.58 1.76
 2 9 16 17.8 1.26
 2 9 17 35.75 1.27
 2 9 19 26.94 1.14
 2 9 20 95.08 2.74
 2 9 21 7.91 0.82
 2 9 22 99.22 1.23
 2 9 23 22.79 1.42
 2 9 24 3.44 1.41
 2 9 25 51.76 1.18
 2 9 26 66.73 2.51
 2 9 27 3.87 1.11
 2 9 28 152.34 2.7
 2 9 29 111.81 2.94
 2 9 30 13.7 1.37
 2 9 31 3.21 1.33
 2 9 32 9.27 1.19
 2 9 33 19.82 1.19
 2 9 34 22.41 1.21
 2 9 35 3.93 1.44
 2 9 36 25.51 1.49
 2 9 37 5.63 1.21
 2 9 38 21.87 1.32
 2 9 39 17.54 1.33
 2 9 40 14.17 1.36
 2 9 41 30.41 1.59
 2 9 42 8.72 1.59
 2 9 43 9.68 1.62
 2 9 44 3.79 1.78
 2 9 46 25.76 2.18
 2 9 47 4.89 1.86
 2 10 0 4.55 0.88
 2 10 1 519.22 9.73
 2 10 2 80.49 1.23
 2 10 3 360.23 8.03
 2 10 4 55.22 1.51
 2 10 5 78.48 1.65
 2 10 6 7.32 0.78
 2 10 7 20.35 1.66
 2 10 8 332.6 4.36
 2 10 9 24.06 1.96
 2 10 10 113.42 2.26
 2 10 11 28.97 1.43
 2 10 12 42.13 1.45
 2 10 13 6.59 0.72
 2 10 14 6.57 0.85
 2 10 15 3.13 0.92
 2 10 16 32.34 1.46
 2 10 17 356.52 2.74
 2 10 18 133.27 1.58
 2 10 19 137.35 2.59
 2 10 20 48.88 1.38
 2 10 21 67.72 2.57
 2 10 22 32.56 1.54
 2 10 23 7.23 0.77
 2 10 24 9.96 0.69
 2 10 25 5.44 0.7
 2 10 26 12.83 0.77
 2 10 28 22.35 0.92
 2 10 30 24.63 1.55
 2 10 31 2.98 1.02
 2 10 32 10.05 1.03
 2 10 33 12.13 1
 2 10 34 16.61 1.05
 2 10 35 36.8 1.51
 2 10 36 77.74 2.01
 2 10 37 54.92 2.61
 2 10 38 4.8 1.65
 2 10 40 9.14 1.37
 2 10 42 9.47 1.44
 2 10 44 9.01 1.59
 2 10 45 15.21 1.56
 2 10 46 9.05 1.59
 2 11 0 217.58 5.26
 2 11 1 77.79 2.81
 2 11 2 36 1.21
 2 11 3 8.36 1.12
 2 11 4 3.67 1.32
 2 11 5 151.54 5.13
 2 11 6 70.85 1.49
 2 11 7 41.17 1.5
 2 11 8 17.17 1.22
 2 11 11 16.12 1.11
 2 11 12 29.93 1.54
 2 11 13 83.4 1.22
 2 11 14 89.49 1.78
 2 11 15 9.01 1.16
 2 11 16 17 1.87
 2 11 17 12.22 0.94
 2 11 18 88.67 3.37
 2 11 19 46.5 2.06
 2 11 20 73.26 2.19
 2 11 22 6.79 1.18
 2 11 23 14.95 1.25
 2 11 24 35.3 1.87
 2 11 25 23.64 1.74
 2 11 26 4.56 1.82
 2 11 27 4.97 1.12
 2 11 28 10.08 1.74
 2 11 29 3.34 1.11
 2 11 31 13.12 1.31
 2 11 32 63.58 1.55
 2 11 33 21.3 1.26
 2 11 34 3.01 1.16
 2 11 36 11.9 1.49
 2 11 37 8.89 1.55
 2 11 38 7.9 1.43
 2 11 40 6.47 1.63
 2 11 41 7.48 1.35
 2 11 42 3.84 1.51
 2 11 43 3.81 1.63
 2 11 44 4.56 2.26
 2 12 0 15.3 1.26
 2 12 1 115.65 2.56
 2 12 2 10.69 0.78
 2 12 3 45.21 1.33
 2 12 5 48.43 3.23
 2 12 6 23.29 0.96
 2 12 7 18.18 1.66
 2 12 8 81.06 5.42
 2 12 9 21.18 1.81
 2 12 10 41.2 1.16
 2 12 11 22.75 2.1
 2 12 13 3.8 1.44
 2 12 14 21.13 1.78
 2 12 15 31.05 2.93
 2 12 16 10.89 1.33
 2 12 17 233.51 5.77
 2 12 18 53.26 1.68
 2 12 19 16.48 1.33
 2 12 20 13.62 1.45
 2 12 21 68.94 5.17
 2 12 22 28.52 1.29
 2 12 23 4.89 1.61
 2 12 24 16.97 1.2
 2 12 25 22.55 2.68
 2 12 26 17.11 1.53
 2 12 27 3.52 1.27
 2 12 28 71.71 4.02
 2 12 29 8.21 1.2
 2 12 31 17.88 1.35
 2 12 32 13.29 0.93
 2 12 33 2.89 1.16
 2 12 34 25.88 1.31
 2 12 35 28.72 1.7
 2 12 36 3.63 1.02
 2 12 37 50.18 2.64
 2 12 38 11.77 1.39
 2 12 39 27.38 1.28
 2 12 41 10.43 2.01
 2 12 42 6.42 2.11
 2 12 43 8.25 2.07
 2 13 0 4.07 0.88
 2 13 1 34.56 1.45
 2 13 2 23.59 0.89
 2 13 3 5.81 0.72
 2 13 4 66.6 1.16
 2 13 6 16.6 0.9
 2 13 7 184.87 8.51
 2 13 8 35.55 1.49
 2 13 9 50.66 1.71
 2 13 10 13.35 1.93
 2 13 11 100.23 3.05
 2 13 12 71.68 3.93
 2 13 13 2.93 1.07
 2 13 14 81.86 2.43
 2 13 15 7.09 0.84
 2 13 16 5.87 1.46
 2 13 18 6.16 0.93
 2 13 19 46.22 1.51
 2 13 20 28.46 1.68
 2 13 21 45.24 1.94
 2 13 22 10.74 1.29
 2 13 23 37.07 2.46
 2 13 24 11 1.51
 2 13 25 15.45 1.17
 2 13 26 18.66 1.27
 2 13 27 56.08 3.08
 2 13 28 23.85 1.48
 2 13 29 34.31 2.13
 2 13 30 19.52 1.76
 2 13 31 5.75 1.32
 2 13 32 11.68 1.33
 2 13 33 40.93 4.04
 2 13 35 2.85 0.69
 2 13 36 8.82 1.84
 2 13 37 12.52 1.85
 2 13 38 11.09 1.91
 2 13 39 9.93 1.95
 2 13 41 6.71 2.06
 2 14 0 19.35 1.04
 2 14 1 4.44 0.74
 2 14 2 12.59 1.98
 2 14 3 11.43 0.95
 2 14 4 12.06 0.84
 2 14 5 7.77 1.15
 2 14 6 23.66 0.86
 2 14 8 34.4 3.72
 2 14 9 184.35 3.46
 2 14 10 146.09 8.22
 2 14 11 185.6 5.17
 2 14 12 6.45 0.77
 2 14 13 6.73 0.71
 2 14 14 45.84 3.25
 2 14 15 4.77 1
 2 14 16 11.34 1.05
 2 14 17 8.76 1.03
 2 14 18 6.94 1.41
 2 14 19 29.15 1.98
 2 14 20 19.79 0.94
 2 14 21 129.19 4.42
 2 14 22 8.22 0.91
 2 14 23 26.26 2.54
 2 14 24 10.38 1.02
 2 14 25 41.98 2.18
 2 14 26 8.65 1.77
 2 14 27 25.68 2.93
 2 14 28 33.3 1.55
 2 14 29 35.08 2.62
 2 14 30 10.11 1.15
 2 14 31 46.36 2.2
 2 14 32 8.21 1.81
 2 14 34 14.13 1.74
 2 14 35 12 1.78
 2 14 36 14.76 1.82
 2 14 39 6 1.98
 2 15 0 22.95 3.98
 2 15 1 12.39 1.57
 2 15 2 14.84 1.42
 2 15 3 16.27 1.26
 2 15 4 61.13 3.16
 2 15 5 7.32 1.27
 2 15 6 28.36 1.43
 2 15 8 129.01 3.42
 2 15 9 62.6 3.14
 2 15 10 52.44 8.04
 2 15 11 24.6 2.08
 2 15 12 52.7 6.03
 2 15 13 3.34 0.78
 2 15 14 16.37 2.12
 2 15 15 2.19 0.83
 2 15 16 6.7 1.61
 2 15 17 5.44 0.81
 2 15 18 4.02 0.8
 2 15 19 57.92 4.15
 2 15 20 30.58 1.93
 2 15 21 4.48 1.08
 2 15 22 19.46 1.48
 2 15 23 9.75 1.17
 2 15 24 6.49 1.63
 2 15 25 21.35 2.78
 2 15 26 79.58 2.19
 2 15 27 7.07 1.57
 2 15 28 20.32 2.19
 2 15 29 36.99 2.53
 2 15 30 5.02 1.96
 2 15 31 6.27 1.96
 2 15 32 8.6 1.67
 2 15 33 6.85 2.41
 2 15 34 6.04 1.78
 2 15 35 15.21 1.79
 2 15 37 15.42 2.25
 2 15 38 6.49 2.36
 2 16 0 268.69 2.55
 2 16 1 51.41 4.17
 2 16 2 4.38 1.25
 2 16 3 55.84 2.63
 2 16 4 26.7 2.32
 2 16 5 19.09 2.46
 2 16 6 54.43 1.9
 2 16 8 12.91 1.22
 2 16 9 104.48 9.48
 2 16 10 30.88 2.48
 2 16 11 20.27 4.91
 2 16 12 8.52 2.18
 2 16 14 62.44 3.41
 2 16 15 25.21 3.25
 2 16 17 3.35 0.97
 2 16 18 33.45 3.38
 2 16 19 53.01 4.95
 2 16 20 48.39 5.62
 2 16 21 3.49 1.3
 2 16 22 8.34 2.39
 2 16 23 28.93 2.86
 2 16 24 3.94 1.93
 2 16 25 6.42 2
 2 16 29 36.41 4.93
 2 16 31 4.98 1.8
 2 16 32 11.82 1.82
 2 16 34 5.16 1.95
 2 16 35 5.27 2
 2 16 36 5.24 2.52
 2 17 0 61.57 4.26
 2 17 1 82.8 3.18
 2 17 2 31.83 2.61
 2 17 3 27.28 1.7
 2 17 4 82.69 3.45
 2 17 5 23.42 1.97
 2 17 6 33.8 2.86
 2 17 7 7.39 1.03
 2 17 9 3.27 1.04
 2 17 10 17.19 1.35
 2 17 12 2.41 0.62
 2 17 13 2.1 0.63
 2 17 14 8.79 2.39
 2 17 15 18.4 4.01
 2 17 16 95.8 4.01
 2 17 17 80.45 4
 2 17 18 54.54 4.82
 2 17 19 22.78 3.48
 2 17 21 14.52 1.77
 2 17 22 7.23 1.51
 2 17 23 31.8 2.64
 2 17 24 6.2 1.22
 2 17 27 6.01 1.54
 2 17 28 14.36 1.91
 2 17 29 8.28 1.64
 2 17 33 6.48 1.89
 2 17 34 5.38 1.96
 2 18 0 10.88 1.03
 2 18 1 47.78 3.43
 2 18 2 27.24 1.38
 2 18 4 5.2 1.5
 2 18 6 16.94 1.23
 2 18 7 7.13 1.33
 2 18 8 22.06 2.1
 2 18 12 25.08 2.36
 2 18 15 6.17 2.68
 2 18 17 7.62 3.17
 2 18 18 29.94 3.94
 2 18 19 46.16 1.52
 2 18 22 17.11 3.19
 2 18 24 8.36 1.79
 2 18 25 3.94 1.69
 2 18 27 5.69 1.62
 2 18 30 9 1.55
 2 19 2 28.37 2.29
 2 19 3 9.33 1.3
 2 19 5 6.81 2.03
 2 19 8 3.14 1.55
 2 19 12 17.48 2.37
 2 19 13 24.41 4.74
 2 19 15 26.02 3.57
 2 19 16 8.63 2.71
 2 19 17 18.37 2.72
 2 19 18 25.16 3.3
 2 19 19 21.37 2.88
 2 19 20 8.3 2.29
 2 19 22 5.54 1.93
 2 19 24 6.26 2.27
 2 19 27 8.31 3.47
 2 20 1 12.6 1.39
 2 20 2 11.5 1.15
 2 20 4 8.47 1.49
 2 20 6 5.74 2.02
 2 20 7 3.99 1.75
 2 20 8 10.16 2.07
 2 20 11 15.7 3.31
 2 20 17 9.64 2.84
 2 20 20 9.07 3.04
 2 20 22 8.61 3.21
 2 20 23 7.18 3.21
 2 21 0 9.38 2.52
 2 21 1 6.16 1.13
 2 21 2 12.03 2.47
 2 21 4 14.27 2.04
 2 21 9 12.46 2.3
 2 21 12 7.56 3.71
 2 22 7 4.86 2.36
 2 22 8 8.18 3.32
 2 22 11 7.87 2.54
 2 22 13 6.63 2.77
 3 0 1 177.69 5.47
 3 0 2 674.3 7.11
 3 0 3 1774.43 12.41
 3 0 4 82.42 2.29
 3 0 6 37.27 0.78
 3 0 7 232.39 2.46
 3 0 8 280.33 4.71
 3 0 9 707.12 8.25
 3 0 10 4.81 0.85
 3 0 11 9.31 0.73
 3 0 12 52.14 0.82
 3 0 13 147.49 1.4
 3 0 14 2.98 0.84
 3 0 15 3.42 1
 3 0 16 360.33 8.41
 3 0 18 42.94 0.97
 3 0 19 152.7 1.46
 3 0 20 455.46 5.24
 3 0 21 320.24 2.67
 3 0 22 53.97 1.09
 3 0 23 62.71 1.41
 3 0 24 7.07 1.16
 3 0 26 216.71 1.79
 3 0 28 55.15 1.63
 3 0 29 73.6 1.64
 3 0 30 136.73 3.46
 3 0 31 29.76 1.55
 3 0 32 14.45 2.14
 3 0 33 23.81 1.8
 3 0 34 171.03 2.21
 3 0 35 11.58 1.66
 3 0 36 6.11 1.74
 3 0 38 5.6 1.84
 3 0 39 8.34 1.82
 3 0 40 28.7 1.84
 3 0 41 41.54 2.15
 3 0 42 39.6 2.36
 3 0 45 23.83 2.03
 3 0 46 28.44 2.06
 3 0 47 7.42 2.28
 3 0 49 5.1 2.25
 3 0 50 10.09 2.14
 3 1 0 914.75 16
 3 1 1 412.82 2.02
 3 1 2 180.07 1.73
 3 1 3 268.79 5.14
 3 1 4 437.84 7.17
 3 1 5 284.44 1.15
 3 1 6 196.58 2.55
 3 1 7 448.56 2.2
 3 1 8 37.16 0.97
 3 1 9 24.74 0.71
 3 1 10 501.97 6.6
 3 1 11 451.33 3.77
 3 1 12 13.02 0.76
 3 1 13 34.87 0.82
 3 1 14 66.75 0.91
 3 1 15 102.04 1.13
 3 1 16 242.71 2.49
 3 1 17 36.1 1.77
 3 1 18 51.96 1.02
 3 1 19 145.05 1.24
 3 1 20 182.33 2.61
 3 1 21 21.52 1
 3 1 22 63.8 1.22
 3 1 23 21.06 1.24
 3 1 24 274.95 2.56
 3 1 25 46.76 1.28
 3 1 26 84.96 1.27
 3 1 27 17.04 1.22
 3 1 28 24.31 1.28
 3 1 29 77.94 2.72
 3 1 30 52.99 1.48
 3 1 31 19.51 1.47
 3 1 32 166.78 3.33
 3 1 33 5.41 1.62
 3 1 34 64.09 1.71
 3 1 35 5.33 1.69
 3 1 36 71.8 1.8
 3 1 37 13.21 1.91
 3 1 38 88.98 4.03
 3 1 39 23.58 2.02
 3 1 40 21.02 1.93
 3 1 41 20.55 1.84
 3 1 42 19.33 1.87
 3 1 43 8.12 2.15
 3 1 44 14.21 1.87
 3 1 45 7.24 1.96
 3 1 46 7.76 2.09
 3 1 47 11.88 2.26
 3 1 48 5.41 2.1
 3 1 50 5 2.25
 3 2 0 1441.77 16.36
 3 2 1 961.86 7.25
 3 2 2 28.15 1
 3 2 3 118.67 1.07
 3 2 4 413.76 3.21
 3 2 5 326.47 4.75
 3 2 6 512.89 4.73
 3 2 7 121.1 2.08
 3 2 8 27.79 0.69
 3 2 9 592.04 15.28
 3 2 10 524.84 4.5
 3 2 11 145.23 2.85
 3 2 12 95.16 0.9
 3 2 13 22.2 0.94
 3 2 14 13.24 0.86
 3 2 15 170.7 1.74
 3 2 16 177.65 3.3
 3 2 17 416.18 4.89
 3 2 18 190.34 2.37
 3 2 19 105.46 1.11
 3 2 20 175.06 1.34
 3 2 21 4.82 1.01
 3 2 23 14.58 1.22
 3 2 24 11.25 1.2
 3 2 25 58.82 1.19
 3 2 26 127.72 1.94
 3 2 27 21.11 1.14
 3 2 28 63.61 1.35
 3 2 29 193.7 2.39
 3 2 30 125.87 2.53
 3 2 31 11.61 1.55
 3 2 32 12.87 1.51
 3 2 33 5.56 1.75
 3 2 34 62.42 1.91
 3 2 35 15.95 1.61
 3 2 36 171.06 4.61
 3 2 37 19.19 1.69
 3 2 38 30.8 1.74
 3 2 39 27.77 1.78
 3 2 40 14.03 1.79
 3 2 41 54.11 1.91
 3 2 42 14.14 2.03
 3 2 43 10.43 1.91
 3 2 44 32.82 1.86
 3 2 46 8.44 1.95
 3 2 47 91.99 3
 3 2 48 34 2.3
 3 2 49 4.72 2.27
 3 2 50 5.43 2.04
 3 3 0 845.34 6.37
 3 3 1 138.72 1.26
 3 3 2 26.88 1.37
 3 3 3 15.78 0.75
 3 3 4 360.23 6.43
 3 3 5 287.91 2.72
 3 3 6 860.18 16.58
 3 3 7 592.11 6.32
 3 3 8 672.74 7.72
 3 3 9 67.82 1.15
 3 3 10 141.97 1.14
 3 3 11 789.07 5.73
 3 3 12 1399.71 11.87
 3 3 13 125.35 1.05
 3 3 14 8.54 0.85
 3 3 15 277.22 1.34
 3 3 16 113.14 2.58
 3 3 17 2.11 0.98
 3 3 18 209.15 1.3
 3 3 19 165.02 2.39
 3 3 20 31.02 1.01
 3 3 21 114.76 1.17
 3 3 23 62.28 1.33
 3 3 24 8.09 1.16
 3 3 25 69.6 1.3
 3 3 26 79.6 1.26
 3 3 27 76.83 1.36
 3 3 28 11.44 1.31
 3 3 29 29.09 1.48
 3 3 30 260.86 2.88
 3 3 31 15.1 1.42
 3 3 32 74.88 1.84
 3 3 33 26.53 1.53
 3 3 34 24.74 1.57
 3 3 35 19.29 1.6
 3 3 36 6.32 1.66
 3 3 38 19.9 2.04
 3 3 39 22.87 2.15
 3 3 40 32.19 1.99
 3 3 41 20.53 2.19
 3 3 43 8.34 2.08
 3 3 44 16.08 1.9
 3 3 45 11.43 1.87
 3 3 46 4.66 2.04
 3 3 47 15.56 2.25
 3 3 48 7.13 2.02
 3 4 0 153.26 1.03
 3 4 1 126.7 1.91
 3 4 2 970.23 10.03
 3 4 3 82.99 2.6
 3 4 4 253.48 1.4
 3 4 5 100.71 1.37
 3 4 6 475.14 7.98
 3 4 7 302.18 2.41
 3 4 8 390.61 2.74
 3 4 9 111.07 1.49
 3 4 10 1511.59 10.77
 3 4 11 206.13 1.33
 3 4 12 230.46 2.83
 3 4 13 34.56 1
 3 4 14 92.6 1.4
 3 4 15 101.81 1.57
 3 4 16 173.06 1.56
 3 4 17 406.65 3.41
 3 4 18 32.83 0.96
 3 4 19 75.99 1.17
 3 4 20 66.99 1.04
 3 4 21 94.14 1.13
 3 4 22 14.5 0.99
 3 4 23 187.59 1.45
 3 4 24 127.98 1.44
 3 4 25 165.52 1.49
 3 4 26 100.22 1.63
 3 4 27 444.54 6.37
 3 4 28 229.91 4.06
 3 4 29 103.68 2.54
 3 4 30 48.27 2.18
 3 4 31 99.05 1.91
 3 4 32 20.57 1.45
 3 4 33 7.39 1.51
 3 4 34 21.61 1.71
 3 4 35 40.32 1.62
 3 4 36 79.76 2.65
 3 4 37 29.04 1.68
 3 4 38 17.68 1.68
 3 4 39 5.62 1.95
 3 4 40 11.09 1.75
 3 4 41 28.9 1.79
 3 4 43 41.56 2.08
 3 4 44 21.07 2.06
 3 4 45 16.97 1.92
 3 4 46 19.99 1.91
 3 4 47 54.21 2.34
 3 4 48 17.96 2.52
 3 4 49 22.14 1.89
 3 5 0 183.64 1.52
 3 5 1 97.72 1.85
 3 5 2 1505.23 25.75
 3 5 3 107.84 1.92
 3 5 4 37.01 0.95
 3 5 5 88.03 0.78
 3 5 6 71.55 1.45
 3 5 7 553.43 4.89
 3 5 8 691.33 5.11
 3 5 9 1609.38 9.74
 3 5 10 32.1 0.9
 3 5 11 300.33 3
 3 5 12 177.08 1.38
 3 5 13 69.43 0.91
 3 5 14 181.4 1.31
 3 5 15 265.76 1.94
 3 5 16 318.97 2.58
 3 5 17 77.99 1.32
 3 5 18 338.56 3.12
 3 5 19 255.96 2.14
 3 5 20 442.37 4.97
 3 5 21 126.94 2.12
 3 5 22 51.73 1.46
 3 5 23 166.32 2.17
 3 5 24 9.79 1.04
 3 5 25 97.98 1.7
 3 5 26 173.8 2.35
 3 5 27 396.09 5.84
 3 5 28 44.86 2.03
 3 5 29 311.7 4.26
 3 5 30 30.29 1.87
 3 5 31 141.92 1.8
 3 5 32 10.9 1.42
 3 5 33 56.69 1.82
 3 5 34 34.66 1.69
 3 5 35 62.08 1.66
 3 5 36 71.92 2.15
 3 5 37 189.51 4.35
 3 5 38 62.53 2.35
 3 5 39 18.66 2.2
 3 5 40 19.31 2.01
 3 5 41 20.61 2.07
 3 5 42 41.46 2.16
 3 5 43 7.91 2.57
 3 5 44 52.83 2.43
 3 5 45 47.97 2.23
 3 5 46 5.87 2.7
 3 5 47 66.44 2.87
 3 5 48 8.72 2.1
 3 6 0 324.71 4.85
 3 6 1 411.87 4.31
 3 6 2 279.22 3.91
 3 6 3 466.21 10.5
 3 6 4 169.48 2.34
 3 6 5 213.53 2.85
 3 6 6 302.94 3.51
 3 6 7 519.85 7.26
 3 6 8 186.34 2.49
 3 6 9 422.85 6.01
 3 6 10 25.51 0.84
 3 6 11 98.84 1.4
 3 6 12 313.54 3.56
 3 6 13 53.47 0.86
 3 6 14 253.15 2.73
 3 6 15 317.11 2.62
 3 6 16 80.22 1.7
 3 6 17 53.56 1.35
 3 6 18 52.28 2.05
 3 6 19 424.63 5.86
 3 6 20 131.04 2.43
 3 6 21 43.73 1.2
 3 6 22 12.33 1.03
 3 6 23 107.34 1.79
 3 6 24 60.47 1.1
 3 6 25 115.5 2.33
 3 6 26 72.35 1.33
 3 6 27 160.35 4.14
 3 6 28 3.92 1.18
 3 6 29 39.92 1.97
 3 6 30 98.96 1.83
 3 6 31 14.48 1.53
 3 6 32 20.38 1.46
 3 6 33 36.91 1.55
 3 6 34 25.42 2.14
 3 6 35 107.07 2.51
 3 6 36 14.37 1.72
 3 6 37 118.19 2.5
 3 6 38 117.13 2.56
 3 6 39 49.78 1.75
 3 6 40 26.54 2.16
 3 6 41 5.99 1.76
 3 6 43 13.42 1.81
 3 6 44 49.22 2.03
 3 6 45 18.19 1.91
 3 6 46 13.91 1.76
 3 6 47 22.99 1.94
 3 6 48 27.39 2.12
 3 7 0 1519.88 22.13
 3 7 1 956.42 6.95
 3 7 2 12.21 0.91
 3 7 3 1160.48 14.39
 3 7 4 202.26 2.23
 3 7 5 55.94 0.97
 3 7 6 163.18 1.76
 3 7 7 84.86 1.4
 3 7 8 82.83 2.37
 3 7 9 455.92 5.09
 3 7 10 302.49 4.96
 3 7 11 87.15 2.3
 3 7 12 102.75 1.61
 3 7 13 11.71 0.71
 3 7 14 65.09 1.24
 3 7 15 142.21 1.67
 3 7 16 18.1 0.98
 3 7 17 475.16 5.76
 3 7 18 120.31 1.96
 3 7 19 54.27 1.36
 3 7 20 163.52 3.28
 3 7 21 313.33 4.26
 3 7 22 52.37 1.07
 3 7 23 58.63 0.96
 3 7 24 53.46 1.25
 3 7 25 58.92 1.66
 3 7 26 31.08 1.08
 3 7 27 48.69 1.63
 3 7 28 39.27 1.22
 3 7 29 151.65 1.76
 3 7 30 8.67 1.52
 3 7 31 9.6 1.29
 3 7 32 3.42 1.4
 3 7 33 13.31 1.61
 3 7 35 20.61 1.72
 3 7 36 25.4 1.6
 3 7 37 66.68 1.78
 3 7 38 24.73 1.93
 3 7 39 12.38 1.7
 3 7 40 5.53 1.79
 3 7 41 3.97 1.88
 3 7 42 35.7 1.76
 3 7 44 15.3 1.68
 3 7 45 20.91 1.71
 3 7 47 52.16 1.91
 3 8 0 721.59 15.81
 3 8 1 132.86 1.22
 3 8 2 342.08 8.29
 3 8 3 13.52 1.35
 3 8 4 564.76 6.06
 3 8 5 149.4 3.07
 3 8 6 11.18 0.87
 3 8 7 72.67 1.66
 3 8 8 27.62 1.22
 3 8 9 338.78 5.31
 3 8 10 66.21 1.76
 3 8 11 116.82 1.62
 3 8 12 41.2 0.78
 3 8 13 28.15 0.97
 3 8 14 46.96 1.77
 3 8 15 229.38 7.38
 3 8 16 35.42 1.49
 3 8 17 3.31 0.86
 3 8 18 364.98 3.26
 3 8 19 52.11 2.05
 3 8 20 192.53 2.36
 3 8 21 54.46 2.56
 3 8 22 117.89 2.09
 3 8 23 78.54 1.27
 3 8 24 56.73 1.37
 3 8 25 11.52 0.92
 3 8 26 7.76 1.23
 3 8 27 22.26 1.23
 3 8 28 6.52 1.09
 3 8 29 32.47 1.29
 3 8 30 6.28 1.31
 3 8 31 6.85 1.52
 3 8 32 28 1.33
 3 8 34 8.15 1.49
 3 8 35 46.76 1.51
 3 8 36 18.78 1.45
 3 8 37 17.47 1.69
 3 8 38 25.29 1.7
 3 8 39 53.26 1.78
 3 8 40 6.44 1.62
 3 8 41 6.23 1.61
 3 8 42 10.55 1.7
 3 8 43 18.1 2.92
 3 8 45 24.2 1.85
 3 8 46 18.74 1.94
 3 9 0 31.4 1.34
 3 9 1 69.98 1.07
 3 9 2 121.14 4.11
 3 9 3 75.64 1.68
 3 9 5 16.9 0.89
 3 9 6 124.96 2.42
 3 9 7 11.53 0.63
 3 9 8 59.08 2.05
 3 9 9 18.62 1.53
 3 9 10 202.1 3.78
 3 9 11 151.74 4.6
 3 9 12 9.93 0.92
 3 9 13 214.54 3.43
 3 9 14 46.73 1.14
 3 9 15 60.06 2.05
 3 9 16 32.93 1.1
 3 9 17 217.95 1.62
 3 9 18 34.49 1.74
 3 9 19 64.74 2.45
 3 9 20 121.25 1.28
 3 9 21 51.67 1.33
 3 9 22 39.6 1.66
 3 9 23 11.13 0.98
 3 9 24 17.65 1.14
 3 9 25 22.74 1.39
 3 9 26 34.02 1.34
 3 9 27 13.01 1
 3 9 28 14.44 1.59
 3 9 30 36.03 1.48
 3 9 31 2.63 1.28
 3 9 32 24.78 1.27
 3 9 33 67.19 3.41
 3 9 34 7.34 1.3
 3 9 35 15.96 1.36
 3 9 36 18.81 2.35
 3 9 37 37.59 2.31
 3 9 38 17.87 1.42
 3 9 39 31.96 1.69
 3 9 40 32.41 2.04
 3 9 41 30.24 1.86
 3 9 44 3.46 1.65
 3 9 45 5.38 1.6
 3 10 0 9.17 0.84
 3 10 1 4.02 1.04
 3 10 2 63.21 2.12
 3 10 3 3.25 0.77
 3 10 4 24.08 0.72
 3 10 5 13.58 1.08
 3 10 6 101.86 3.65
 3 10 7 96.26 2.85
 3 10 8 89.81 1.47
 3 10 9 13.11 0.73
 3 10 10 79.23 1.3
 3 10 11 82.13 2.65
 3 10 12 23.96 1.28
 3 10 13 130.84 2.83
 3 10 14 17.17 1.12
 3 10 15 69.64 1.3
 3 10 16 55.69 1.43
 3 10 17 32.82 1.4
 3 10 18 96.98 1.71
 3 10 19 9.67 0.91
 3 10 20 93.6 2.27
 3 10 21 15.67 0.86
 3 10 22 36.75 1.35
 3 10 23 12.02 0.8
 3 10 24 11.21 1.17
 3 10 25 22.14 1.43
 3 10 26 74.22 2.73
 3 10 27 16.21 1.21
 3 10 28 9.3 0.98
 3 10 29 45.75 2.35
 3 10 30 46.48 2.65
 3 10 31 49.36 1.31
 3 10 33 9.21 1.3
 3 10 34 20.79 1.95
 3 10 35 11.66 1.98
 3 10 36 61.81 1.75
 3 10 37 27.38 1.49
 3 10 38 49.67 1.56
 3 10 40 16.39 1.41
 3 10 42 9.09 1.5
 3 10 43 14.79 1.39
 3 10 44 9.91 1.45
 3 10 45 6.85 1.46
 3 11 0 78.7 1.82
 3 11 1 31.93 1.26
 3 11 2 20.46 1.5
 3 11 3 123.02 1.14
 3 11 4 14.51 1.05
 3 11 5 16.69 0.83
 3 11 6 57.28 2.95
 3 11 7 83.14 3.59
 3 11 8 39.17 2.63
 3 11 9 42.15 1.79
 3 11 10 43.42 1.34
 3 11 11 186.66 4.79
 3 11 12 21.69 1.44
 3 11 13 42.29 1.26
 3 11 14 44.39 2.77
 3 11 15 38.62 2.26
 3 11 16 4.09 0.94
 3 11 17 17.38 0.97
 3 11 18 19.68 1.68
 3 11 19 6.29 0.98
 3 11 20 73.86 1.73
 3 11 21 20.96 1.21
 3 11 22 30.14 3.23
 3 11 23 41.52 2.46
 3 11 24 10.32 1.44
 3 11 25 12.75 0.72
 3 11 26 50.54 2.58
 3 11 27 14.51 1.07
 3 11 28 49.95 2.17
 3 11 29 65.56 2.44
 3 11 30 23.01 1.01
 3 11 31 3.33 1.33
 3 11 32 38.08 1.76
 3 11 33 21.3 1.2
 3 11 35 18.64 1.84
 3 11 38 4.59 1.32
 3 11 39 3.47 1.36
 3 11 41 9.29 1.52
 3 11 42 13.45 1.51
 3 12 0 104.99 2.82
 3 12 1 28.6 1.47
 3 12 2 27.87 2.29
 3 12 3 5.4 1.1
 3 12 4 20.67 1.98
 3 12 5 21.31 1.89
 3 12 6 5.96 1.24
 3 12 7 47.84 2.1
 3 12 8 53.65 3.28
 3 12 9 2.01 0.94
 3 12 10 13.21 0.85
 3 12 11 27.69 2
 3 12 12 83.57 2.04
 3 12 13 8.06 1.05
 3 12 14 31.51 3.48
 3 12 15 15.26 0.89
 3 12 16 37.22 1.15
 3 12 17 10.94 1.03
 3 12 18 48.07 2.67
 3 12 19 65.56 2.82
 3 12 20 45.59 1.93
 3 12 21 8.83 1.56
 3 12 22 46.17 3.12
 3 12 23 16.24 1.66
 3 12 24 28.34 4.1
 3 12 25 15.14 1.98
 3 12 26 34.07 2.36
 3 12 27 12.48 2.29
 3 12 28 6.18 1.62
 3 12 29 7.28 1.16
 3 12 30 26.7 1.92
 3 12 31 15.55 1.58
 3 12 32 4.42 1.15
 3 12 33 16.05 2.03
 3 12 34 11.34 1.19
 3 12 35 33.29 2.25
 3 12 37 5.03 1.16
 3 12 39 22.29 1.99
 3 12 40 15.25 2.02
 3 12 41 9.76 1.72
 3 12 42 5.16 1.8
 3 13 2 24.7 1.11
 3 13 3 65.91 1.54
 3 13 4 3.15 0.66
 3 13 5 21.94 1.54
 3 13 6 68.49 1.67
 3 13 7 22.55 1.47
 3 13 8 70.75 2.18
 3 13 9 49.54 3.06
 3 13 10 37.35 1.22
 3 13 11 4.91 1.01
 3 13 12 61.12 4.62
 3 13 15 57.89 3.03
 3 13 17 2.43 1.1
 3 13 18 28.12 1.81
 3 13 19 4.98 1.46
 3 13 20 29.35 2.26
 3 13 21 68.52 2.5
 3 13 22 9.93 1.25
 3 13 23 6.19 1.84
 3 13 25 14.02 1.94
 3 13 26 28.1 1.69
 3 13 27 19.07 1.89
 3 13 28 14.28 1.49
 3 13 29 5.77 1.56
 3 13 30 5.44 1.62
 3 13 31 22.16 2.41
 3 13 32 18.38 2.44
 3 13 34 5.67 2.02
 3 13 35 16.09 1.65
 3 13 36 15.97 1.62
 3 13 37 21.29 1.74
 3 13 40 29.86 2.01
 3 14 0 411.2 8.28
 3 14 1 36.63 2.03
 3 14 2 53.82 3.06
 3 14 3 42.1 1.4
 3 14 4 72.89 3.47
 3 14 5 26.29 1.44
 3 14 6 9.9 2.11
 3 14 7 9.12 1.26
 3 14 8 15.12 1.38
 3 14 9 19.87 1.68
 3 14 10 20.09 1.32
 3 14 11 49.49 3.04
 3 14 13 4.32 0.97
 3 14 14 74.92 3.22
 3 14 15 10.99 1.5
 3 14 16 10.78 1.63
 3 14 17 12.31 1.79
 3 14 18 168.09 4.28
 3 14 19 42.42 2.02
 3 14 20 69.42 2.99
 3 14 21 22.07 2.09
 3 14 22 12.16 1.21
 3 14 24 9.02 1.72
 3 14 25 9.19 1.34
 3 14 26 5.76 1.53
 3 14 27 8.81 1.84
 3 14 28 5.82 1.46
 3 14 29 6.79 1.76
 3 14 30 4.46 1.53
 3 14 31 6.4 1.45
 3 14 32 19.16 1.82
 3 14 33 17.88 1.46
 3 14 34 9.52 1.44
 3 14 36 5.66 1.84
 3 14 37 7.58 1.62
 3 14 38 35 2.02
 3 14 39 26.28 2.07
 3 15 1 119.16 7.49
 3 15 2 72.15 4.1
 3 15 3 96.37 6.24
 3 15 4 36.58 3.28
 3 15 5 4.5 1.24
 3 15 6 69.66 3.45
 3 15 7 64.04 5.01
 3 15 8 61.68 2
 3 15 10 43 3.23
 3 15 11 30.69 2.14
 3 15 12 38.05 3.06
 3 15 13 11.57 1.89
 3 15 15 48.47 2.43
 3 15 16 4.81 0.92
 3 15 17 225.3 3.99
 3 15 18 13.92 1.28
 3 15 19 53.41 3.55
 3 15 20 12.87 2.25
 3 15 21 21.64 1.33
 3 15 22 43.09 9.3
 3 15 23 20.63 1.86
 3 15 24 11.94 2.14
 3 15 25 10.83 1.2
 3 15 26 28.46 3.41
 3 15 27 4.03 1.22
 3 15 28 28.84 3.19
 3 15 29 24.54 1.58
 3 15 30 5.29 1.31
 3 15 33 9.91 2.16
 3 15 35 31.22 2.35
 3 15 36 4.46 2.07
 3 15 37 7.19 1.95
 3 16 0 48.36 1.83
 3 16 1 66.1 2.77
 3 16 2 35.58 2.03
 3 16 3 8.28 0.92
 3 16 5 9.25 1.23
 3 16 7 20 1.06
 3 16 8 7.24 1.32
 3 16 9 91.97 3.35
 3 16 10 2.88 1.42
 3 16 11 36.86 1.43
 3 16 12 11.62 1.83
 3 16 15 27.02 1.55
 3 16 16 37.59 1.08
 3 16 17 18.26 1.45
 3 16 18 93.77 2.18
 3 16 19 59.02 3.3
 3 16 20 60.42 3.77
 3 16 21 52.1 3.87
 3 16 22 16.79 1.78
 3 16 25 40.68 4.47
 3 16 26 14 1.43
 3 16 27 7.17 1.48
 3 16 28 9.94 1.27
 3 16 29 20.29 2.69
 3 16 30 13.72 1.97
 3 16 33 11.83 1.78
 3 16 34 7.45 1.74
 3 17 0 10.67 1.27
 3 17 1 19.01 1.15
 3 17 2 19.77 1.35
 3 17 3 17.37 1.04
 3 17 4 5.35 1.51
 3 17 5 16.52 1.5
 3 17 7 30.43 1.17
 3 17 8 68.58 4.83
 3 17 9 8.03 2.08
 3 17 10 45.17 2.79
 3 17 11 10.16 2.34
 3 17 12 8.77 3.43
 3 17 13 27.7 2.99
 3 17 14 23.19 2.82
 3 17 16 68.88 7.57
 3 17 17 18.21 3.27
 3 17 18 16.3 3.02
 3 17 19 31.84 1.85
 3 17 21 13.38 2.97
 3 17 22 8.41 1.94
 3 17 23 4.19 1.57
 3 17 24 15.11 3.43
 3 17 25 10.74 1.28
 3 17 26 32.15 1.84
 3 17 27 15.77 2.42
 3 17 28 20.3 2.48
 3 17 30 10.55 1.69
 3 17 31 12.68 1.67
 3 18 1 71.95 4.31
 3 18 2 4.32 1.03
 3 18 3 6.4 2.35
 3 18 5 56.14 2.02
 3 18 6 6.32 1.49
 3 18 8 8.6 1.48
 3 18 9 32.63 1.59
 3 18 10 36.37 7.19
 3 18 12 8.28 2.55
 3 18 13 12.74 2.36
 3 18 15 10.67 2.49
 3 18 17 12.51 5
 3 18 20 24.94 4.16
 3 18 21 6.89 2.79
 3 18 23 3.77 1.36
 3 18 25 5.82 1.73
 3 18 26 3.79 1.85
 3 18 27 5.15 1.83
 3 18 29 12.45 3.34
 3 18 30 8.88 3.53
 3 19 1 39.77 2.04
 3 19 2 11.2 1.23
 3 19 3 43.45 2.51
 3 19 5 19.26 1.5
 3 19 7 15.02 1.81
 3 19 9 15 1.55
 3 19 10 6.36 1.54
 3 19 11 34.89 4.21
 3 19 12 4.96 1.42
 3 19 19 35.28 8.61
 3 19 20 8.47 2.96
 3 19 26 6.85 1.95
 3 20 1 15.31 3.13
 3 20 3 11.78 1.54
 3 20 6 4.09 1.63
 3 20 7 4.64 1.31
 3 20 8 3.52 1.31
 3 20 9 8.92 2.33
 3 20 10 5.33 1.23
 3 20 11 7.39 2.48
 3 20 18 12.24 2.83
 3 20 19 9.46 3.85
 3 20 20 6.22 3.1
 3 20 21 8.8 3.61
 3 21 0 5.78 2.27
 3 21 1 5.87 2.16
 3 21 3 4.94 1.57
 3 21 6 6.37 1.8
 3 21 7 7.45 3.13
 3 21 10 7.66 3.58
 3 21 12 8.28 2.55
 3 21 13 16.04 2.54
 3 21 15 7.11 2.81
 3 21 17 14.16 4.14
 3 22 2 10.21 2.16
 3 22 10 9.6 3.5
 4 0 0 1127.85 94.45
 4 0 1 75.08 1.22
 4 0 2 5.87 1.24
 4 0 3 379.12 3.2
 4 0 4 49.72 1.62
 4 0 5 180.02 3.68
 4 0 6 39.37 0.99
 4 0 7 6.57 0.85
 4 0 8 2.82 0.97
 4 0 9 63.33 1.05
 4 0 10 377.16 2.55
 4 0 11 345.55 3.51
 4 0 12 10 0.88
 4 0 13 140.51 1.12
 4 0 15 336.04 2.72
 4 0 16 278.82 2.28
 4 0 17 4.89 1.06
 4 0 18 33.76 1.14
 4 0 19 25.64 1.24
 4 0 20 49.96 1.29
 4 0 21 10.75 1.12
 4 0 22 3.11 1.16
 4 0 23 4.51 1.16
 4 0 24 16.32 1.16
 4 0 25 110.91 1.87
 4 0 26 19.19 1.21
 4 0 27 56.32 1.4
 4 0 28 9.39 1.54
 4 0 29 52.62 1.37
 4 0 30 11.81 1.37
 4 0 31 22.08 1.37
 4 0 32 25.54 1.4
 4 0 33 49.34 1.82
 4 0 35 23.46 1.66
 4 0 36 26.9 1.8
 4 0 37 67.1 1.81
 4 0 38 5.45 1.9
 4 0 39 31.19 1.86
 4 0 40 21.55 1.88
 4 0 42 52.06 2.01
 4 0 46 44.56 2.13
 4 0 49 18.24 2.45
 4 1 0 168.7 3.77
 4 1 1 496.39 3.13
 4 1 2 68.69 1.38
 4 1 3 578.49 2.5
 4 1 4 47.48 1.59
 4 1 5 360.25 2.79
 4 1 6 60.21 2
 4 1 7 383.32 5.47
 4 1 8 259.83 2.15
 4 1 9 19.74 0.96
 4 1 10 181.43 2.13
 4 1 11 342.19 2.47
 4 1 12 471.64 5.4
 4 1 13 396.88 2.16
 4 1 14 339.6 2.42
 4 1 15 34 1.44
 4 1 16 31.51 0.99
 4 1 17 301.07 2.47
 4 1 18 133.03 1.62
 4 1 19 113.27 1.39
 4 1 20 10.65 1.37
 4 1 21 72.48 1.24
 4 1 22 6.71 1.16
 4 1 23 34.78 1.17
 4 1 24 62.63 1.96
 4 1 25 229.1 2.03
 4 1 26 11.73 1.21
 4 1 27 3.04 1.33
 4 1 28 126.35 2.98
 4 1 29 130.83 1.94
 4 1 30 22.46 1.34
 4 1 31 41.92 1.4
 4 1 32 81.02 1.51
 4 1 33 102.53 1.95
 4 1 34 19.25 1.64
 4 1 35 143.25 3.25
 4 1 36 37.99 1.71
 4 1 37 96.62 2.06
 4 1 38 7.16 1.83
 4 1 39 13.94 1.83
 4 1 40 12.49 1.88
 4 1 42 28.4 2.14
 4 1 44 9.46 2.01
 4 1 45 23.42 2.02
 4 1 46 9.8 2.07
 4 1 47 20.7 2.09
 4 1 48 23.05 2.31
 4 1 49 18.46 2.45
 4 2 0 47.47 1.14
 4 2 1 470.39 4.84
 4 2 2 217.57 1.51
 4 2 3 86.61 1.41
 4 2 4 272.84 1.9
 4 2 5 180.2 1.45
 4 2 6 59.99 1.89
 4 2 7 21.87 1.33
 4 2 8 1202.11 16.89
 4 2 9 124.39 2.27
 4 2 10 419.72 2.57
 4 2 11 198.31 2.06
 4 2 12 379.17 2.19
 4 2 13 253.68 1.56
 4 2 14 19.3 1.11
 4 2 15 82.16 1.13
 4 2 16 45.41 1.02
 4 2 17 7.25 1.06
 4 2 18 13.12 1.17
 4 2 19 62.04 1.27
 4 2 20 19.53 1.2
 4 2 21 262.56 3.81
 4 2 22 181.61 3.7
 4 2 23 92.04 1.28
 4 2 24 5.3 1.17
 4 2 25 60.35 1.28
 4 2 26 256.17 3.59
 4 2 27 89.71 1.49
 4 2 28 405.57 4.49
 4 2 29 26.62 1.45
 4 2 30 176.95 2.9
 4 2 31 87.12 1.49
 4 2 32 11.09 1.32
 4 2 33 66.68 2.09
 4 2 34 24.43 1.61
 4 2 35 31.5 1.58
 4 2 36 5.31 1.7
 4 2 37 6.53 1.71
 4 2 39 9.93 1.81
 4 2 40 42.95 1.9
 4 2 41 30.63 2.51
 4 2 42 6.84 1.95
 4 2 43 9.47 1.95
 4 2 44 18.42 2.13
 4 2 45 4.82 2.14
 4 2 46 93.66 3.04
 4 2 47 6.35 2.65
 4 2 48 23.24 2.29
 4 3 0 267.06 3.6
 4 3 1 92.78 1.81
 4 3 2 205.47 3.85
 4 3 4 50.9 1.14
 4 3 5 10.31 1.56
 4 3 6 878.9 9.26
 4 3 7 145.63 2.64
 4 3 8 29.98 1.06
 4 3 9 963.82 11.85
 4 3 10 334.87 2.84
 4 3 11 145.7 1.57
 4 3 12 385.86 2.33
 4 3 13 78.11 1.01
 4 3 14 32.11 0.94
 4 3 15 170.81 1.21
 4 3 16 106.68 1.66
 4 3 17 158 1.33
 4 3 18 26 1.1
 4 3 19 14.59 1.49
 4 3 20 18.53 1.19
 4 3 21 13.33 1.11
 4 3 22 20.36 1.2
 4 3 23 129.97 1.37
 4 3 24 189.63 3.54
 4 3 25 26.85 1.19
 4 3 26 168.58 1.51
 4 3 27 213.06 2.64
 4 3 28 163.37 2.16
 4 3 29 64.95 1.49
 4 3 30 15.11 1.32
 4 3 31 24.66 1.77
 4 3 32 10.94 1.37
 4 3 33 93 2.55
 4 3 34 10.82 2
 4 3 35 27.34 1.74
 4 3 37 36.51 2.05
 4 3 38 18.13 1.9
 4 3 39 31.1 1.97
 4 3 40 6.36 2.03
 4 3 41 30.92 2.06
 4 3 42 7.35 2.11
 4 3 43 72.8 2.67
 4 3 44 40.95 2.02
 4 3 46 5.8 2.34
 4 3 47 10.71 2.07
 4 3 48 6.3 2.15
 4 4 1 7.67 1.07
 4 4 2 474.98 2.24
 4 4 3 114.31 2.5
 4 4 4 188.74 2.68
 4 4 5 47.9 1.17
 4 4 6 348.17 3.42
 4 4 7 101.41 1.66
 4 4 8 1212.63 7.72
 4 4 9 323.73 2.56
 4 4 10 136.5 1.58
 4 4 11 189.29 1.96
 4 4 12 238.63 2.6
 4 4 13 133.98 1.16
 4 4 14 149.53 1.68
 4 4 15 247.98 1.77
 4 4 16 23.84 1.22
 4 4 17 8.3 1.03
 4 4 18 59.06 1.15
 4 4 19 84.86 1.34
 4 4 20 81.86 1.23
 4 4 21 34.48 1.18
 4 4 22 64.47 1.25
 4 4 23 25.84 1.22
 4 4 24 59.03 1.47
 4 4 25 21.21 1.18
 4 4 26 159.24 2.54
 4 4 27 144.38 2.63
 4 4 28 272.66 4.66
 4 4 29 18.59 1.37
 4 4 30 21.75 1.32
 4 4 31 40.3 1.32
 4 4 33 31.9 1.46
 4 4 34 8.49 1.56
 4 4 35 6.88 1.67
 4 4 36 8.08 1.67
 4 4 37 37.63 3.26
 4 4 38 47.35 2.07
 4 4 39 54.71 1.86
 4 4 40 47.74 1.87
 4 4 41 10.27 1.83
 4 4 43 16.51 1.9
 4 4 44 15.78 1.91
 4 4 45 9.07 2.19
 4 4 46 37.81 2.06
 4 4 47 11.64 2.22
 4 4 48 32.74 2.28
 4 5 0 53.12 1.17
 4 5 1 401.57 2.1
 4 5 2 142.26 2.04
 4 5 3 125.69 1.34
 4 5 4 323.93 2.7
 4 5 5 41.19 1.14
 4 5 6 176.59 2.59
 4 5 7 138.08 1.89
 4 5 8 127.42 1.16
 4 5 9 231.06 2.67
 4 5 10 223.11 2.06
 4 5 11 94.27 1.63
 4 5 12 49.08 1.42
 4 5 13 168.89 2.46
 4 5 14 5.69 1.01
 4 5 15 14.41 0.96
 4 5 16 116.04 2.29
 4 5 17 8.05 1.08
 4 5 18 35.11 1.09
 4 5 19 294.59 4.91
 4 5 20 176.38 3.3
 4 5 21 15.58 1.16
 4 5 22 7.11 1.1
 4 5 23 24.43 1.46
 4 5 24 13.45 1.13
 4 5 25 31.72 1.25
 4 5 26 11.25 1.19
 4 5 27 13.94 1.64
 4 5 28 12.99 1.25
 4 5 29 119.32 1.89
 4 5 30 114.08 3.05
 4 5 31 29.88 1.45
 4 5 32 4.12 1.45
 4 5 33 35.65 1.46
 4 5 35 9.69 1.62
 4 5 36 6.92 1.67
 4 5 37 7.42 1.68
 4 5 38 12.37 1.69
 4 5 39 33.16 1.87
 4 5 40 5.69 1.83
 4 5 41 15 1.79
 4 5 43 8.42 2.12
 4 5 44 14.61 1.9
 4 5 45 25.56 1.96
 4 5 46 47.34 2.06
 4 5 47 7.23 2.06
 4 6 0 7.07 1.11
 4 6 1 560.82 7.53
 4 6 2 93.95 1.42
 4 6 3 63.54 1.21
 4 6 4 63.03 1.21
 4 6 5 415.46 5.65
 4 6 6 105.58 1.67
 4 6 7 38.84 0.87
 4 6 8 248.59 3.29
 4 6 9 88.09 1.35
 4 6 10 23.01 1.53
 4 6 11 112.68 1.19
 4 6 12 8.75 0.84
 4 6 13 56.79 1.2
 4 6 14 19.55 1.01
 4 6 15 74.91 1.9
 4 6 16 136.33 3.43
 4 6 17 450.96 4.65
 4 6 18 105.41 1.79
 4 6 19 52.38 1.57
 4 6 20 24.29 1.08
 4 6 21 166.6 2.54
 4 6 22 120.37 1.95
 4 6 23 183.31 3.39
 4 6 24 53.9 1.21
 4 6 25 15.78 1.14
 4 6 28 83.41 1.8
 4 6 30 12.08 1.16
 4 6 31 56.94 1.45
 4 6 32 6.53 1.38
 4 6 33 24.27 1.55
 4 6 34 24.92 1.8
 4 6 35 11.52 1.56
 4 6 36 68.17 1.9
 4 6 37 33.13 2.01
 4 6 38 7.88 1.7
 4 6 39 13.04 1.71
 4 6 40 18.85 1.73
 4 6 41 16.68 1.76
 4 6 43 12.64 1.84
 4 6 44 21.95 2.09
 4 6 46 18.45 1.95
 4 7 0 81.12 2.14
 4 7 1 399.04 6.69
 4 7 2 28.3 1.11
 4 7 3 18.87 1.55
 4 7 4 67.74 2
 4 7 7 29.65 0.84
 4 7 8 2.95 0.8
 4 7 9 54.31 1.95
 4 7 10 112.19 2.4
 4 7 11 36.48 1
 4 7 12 81.26 1.79
 4 7 13 37.65 0.93
 4 7 14 66.4 1.5
 4 7 15 28.87 0.97
 4 7 16 88.5 1.81
 4 7 17 12.99 1.36
 4 7 18 92.62 1.33
 4 7 19 412.7 4.32
 4 7 20 131.09 2.71
 4 7 21 120.58 2.3
 4 7 22 44.78 1.14
 4 7 23 30.99 1.29
 4 7 24 51.02 1.35
 4 7 25 24.94 1.43
 4 7 26 41.37 1.61
 4 7 27 10.29 1.29
 4 7 28 10.2 1.19
 4 7 29 15.08 1.13
 4 7 30 9.06 1.3
 4 7 31 13.92 1.31
 4 7 32 116.19 2.45
 4 7 33 37.25 2.18
 4 7 34 46.52 2.04
 4 7 35 61.49 2.22
 4 7 36 28.61 1.6
 4 7 37 8.12 2.35
 4 7 38 4.62 1.71
 4 7 39 118.19 2.46
 4 7 40 6.17 2.75
 4 7 41 9.3 2.23
 4 7 42 34.31 2.26
 4 7 43 18.05 1.91
 4 7 45 5.91 2.06
 4 7 46 7.46 2.35
 4 8 0 364.31 8.11
 4 8 1 45.82 2.08
 4 8 2 200.27 4.85
 4 8 3 189.46 2.23
 4 8 4 117.72 2.14
 4 8 5 145.36 1.43
 4 8 6 48.87 1.54
 4 8 7 192.93 2.7
 4 8 8 10.52 0.8
 4 8 9 39.84 1.31
 4 8 10 24.59 0.87
 4 8 11 147.57 2.7
 4 8 12 162.54 2.79
 4 8 13 13.4 0.95
 4 8 14 140.05 1.84
 4 8 15 5.47 0.92
 4 8 16 54.62 1.26
 4 8 17 152.54 1.63
 4 8 18 348.54 2.93
 4 8 19 186.09 3.33
 4 8 20 92.21 2.35
 4 8 21 24.75 1.34
 4 8 22 66.19 1.57
 4 8 23 14.12 1.06
 4 8 24 37.55 2.5
 4 8 25 28.5 1.3
 4 8 26 22.02 1.16
 4 8 27 61.22 1.41
 4 8 28 6.36 1.23
 4 8 29 60.8 2.24
 4 8 30 93.71 3.37
 4 8 31 40.84 1.43
 4 8 32 9.39 1.34
 4 8 34 88.55 3.24
 4 8 35 37.41 1.97
 4 8 36 122.09 4.4
 4 8 37 72.82 2.05
 4 8 38 42.7 1.9
 4 8 39 6.55 1.66
 4 8 40 16.83 1.66
 4 8 41 10.59 2.33
 4 8 43 7.46 1.95
 4 8 44 26.61 2.04
 4 8 45 22.1 2.02
 4 9 0 89.91 1.61
 4 9 1 295.91 6.88
 4 9 2 170.5 1.79
 4 9 3 21.6 1.26
 4 9 4 284.99 5.85
 4 9 5 75.16 1.27
 4 9 6 25.06 1.21
 4 9 7 164.9 3.85
 4 9 8 74.6 2
 4 9 9 126.52 3.09
 4 9 10 5.88 0.87
 4 9 11 82.2 1.88
 4 9 12 41.62 3.34
 4 9 13 15.37 1.2
 4 9 14 41.18 1.44
 4 9 15 11.75 1.17
 4 9 16 90.09 1.69
 4 9 17 7.16 1.58
 4 9 18 23.54 0.98
 4 9 19 256.32 2.36
 4 9 20 47.94 1.1
 4 9 21 15 1.06
 4 9 22 162.79 1.59
 4 9 23 84.96 2.02
 4 9 24 11.63 1.31
 4 9 25 2.64 1.17
 4 9 26 34.27 1.54
 4 9 27 80.05 2.24
 4 9 28 36.56 1.29
 4 9 29 14.23 1.1
 4 9 30 23.82 1.36
 4 9 31 33.81 1.31
 4 9 32 10.97 1.84
 4 9 33 4.04 1.73
 4 9 34 8.84 1.77
 4 9 35 21.18 1.55
 4 9 37 29.69 1.56
 4 9 38 27.91 1.74
 4 9 42 13.56 2.27
 4 9 43 20.65 1.89
 4 9 44 9.34 1.86
 4 10 0 47.08 1.96
 4 10 1 59.56 1.76
 4 10 2 174.84 4.13
 4 10 3 17.92 1.14
 4 10 4 20.26 1.09
 4 10 5 239.08 4.47
 4 10 6 6.11 1
 4 10 8 85.16 2.54
 4 10 9 8.57 1.17
 4 10 10 110.37 2.69
 4 10 11 10.42 0.94
 4 10 12 39.95 1.21
 4 10 13 33.43 1.73
 4 10 14 41.33 2.12
 4 10 15 91.98 2.95
 4 10 16 40.51 1.29
 4 10 17 65.8 2.43
 4 10 18 39.34 2.03
 4 10 19 27.34 1.01
 4 10 20 47.1 2.42
 4 10 21 63.73 1.83
 4 10 22 47.72 1.99
 4 10 23 24.87 1.06
 4 10 24 51.37 2.37
 4 10 26 72.18 1.87
 4 10 27 8.23 1.04
 4 10 28 17.83 1.23
 4 10 29 3.46 1.23
 4 10 30 12.29 1.34
 4 10 31 8.31 1.19
 4 10 32 21.09 1.82
 4 10 33 10.88 1.6
 4 10 34 21.37 1.38
 4 10 35 5.76 1.4
 4 10 38 16.63 2.22
 4 10 39 7.05 2.12
 4 10 40 13.15 1.57
 4 10 41 14.62 1.62
 4 10 42 6.65 1.82
 4 11 0 12.35 1.14
 4 11 1 25.98 1.4
 4 11 2 53.94 2.26
 4 11 3 51.69 1.88
 4 11 4 43.75 1.21
 4 11 5 23 2.1
 4 11 6 9.67 1
 4 11 7 357.06 2.5
 4 11 8 67.93 2.91
 4 11 9 40.03 1.39
 4 11 10 8.72 0.81
 4 11 11 225.53 3.08
 4 11 12 116.46 2.74
 4 11 13 4.64 0.84
 4 11 14 122.92 3.59
 4 11 15 28.04 2.27
 4 11 16 71.81 1.81
 4 11 17 8.87 0.83
 4 11 18 6.3 0.91
 4 11 19 34.65 1.24
 4 11 20 46.73 1.63
 4 11 21 18.07 1.39
 4 11 22 41.11 1.17
 4 11 23 26.1 1.38
 4 11 25 20.55 1.55
 4 11 26 40.96 1.87
 4 11 27 89.66 3.58
 4 11 28 3.55 1.02
 4 11 29 5.34 1.32
 4 11 30 29.8 1.56
 4 11 31 4.56 1.44
 4 11 32 22.77 1.55
 4 11 34 7.31 1.49
 4 11 36 16.13 1.73
 4 11 37 18.92 1.95
 4 11 38 43.79 1.56
 4 11 39 26.49 1.85
 4 11 40 11.41 1.88
 4 11 41 10.8 1.63
 4 12 0 3.85 1.24
 4 12 1 309.71 11.45
 4 12 2 75.13 2.67
 4 12 3 74.47 3.26
 4 12 4 74.52 2.78
 4 12 5 2.71 1.06
 4 12 6 2.76 0.98
 4 12 7 2.78 0.9
 4 12 8 147.11 3.13
 4 12 9 39.92 1.12
 4 12 10 67.33 1.71
 4 12 11 10.69 1.01
 4 12 12 25.78 1.32
 4 12 13 7.07 1.08
 4 12 14 26.11 1.28
 4 12 16 152.87 4.67
 4 12 17 43.74 1.8
 4 12 18 30.38 2.33
 4 12 19 149.33 4.31
 4 12 20 50.08 1.75
 4 12 21 57.51 3.35
 4 12 22 15.51 1.53
 4 12 23 25.34 1.58
 4 12 24 6.3 1.42
 4 12 25 10.38 0.86
 4 12 26 12.66 1.85
 4 12 28 4.17 1.15
 4 12 30 15.23 1.85
 4 12 33 4.19 1.71
 4 12 34 48.58 2.98
 4 12 36 4.55 1.23
 4 12 37 10.12 2.35
 4 12 38 11.45 2.22
 4 12 39 7.29 2.15
 4 12 40 26.07 2.55
 4 12 41 7.67 2.22
 4 13 0 98.22 4.95
 4 13 1 134.68 5.04
 4 13 2 4.67 1.21
 4 13 3 116.23 5.25
 4 13 4 32.39 1.34
 4 13 5 34.14 1.16
 4 13 6 40.61 2.37
 4 13 7 33.43 2.38
 4 13 8 16.39 1.35
 4 13 9 6.46 1.76
 4 13 10 9.86 1.22
 4 13 11 15.4 0.92
 4 13 12 20.33 1.94
 4 13 13 13.35 1.22
 4 13 14 84.11 4.12
 4 13 15 31.1 1.25
 4 13 16 14.8 1.24
 4 13 17 92.65 3.45
 4 13 18 63.28 2.84
 4 13 19 94.87 4.18
 4 13 21 45 2.19
 4 13 22 31.57 2.1
 4 13 23 69.5 2.75
 4 13 24 26.41 1.79
 4 13 25 4.1 1.6
 4 13 27 62.72 2.13
 4 13 28 6.85 1.07
 4 13 29 16.2 2.27
 4 13 30 12.35 1.89
 4 13 31 12.19 1.86
 4 13 32 24.56 2.54
 4 13 33 5.03 2.05
 4 13 35 23.16 2.11
 4 13 36 9.67 2.18
 4 13 37 10.82 2.22
 4 13 39 14.7 3.2
 4 14 0 290.9 24.1
 4 14 1 64.62 3.13
 4 14 2 89.63 6.33
 4 14 3 2.9 1.09
 4 14 4 30.4 1.37
 4 14 6 11.3 0.89
 4 14 7 6.12 1.7
 4 14 8 1.9 0.86
 4 14 9 7.8 0.86
 4 14 10 4.62 1.37
 4 14 11 23.76 2.87
 4 14 12 17.62 2.45
 4 14 13 82.21 3.75
 4 14 15 51.54 1.95
 4 14 16 63.08 4.2
 4 14 17 91.54 3.66
 4 14 18 226.92 6.57
 4 14 19 17.27 1.62
 4 14 20 88.57 4.15
 4 14 21 6.09 1.56
 4 14 22 30.62 2.2
 4 14 23 17.49 1.68
 4 14 25 12.27 2.93
 4 14 27 23.56 1.89
 4 14 29 52.37 2.13
 4 14 30 13.75 1.8
 4 14 31 7.37 2.57
 4 14 35 11.67 1.9
 4 14 36 85.02 2.88
 4 14 37 31.96 2.33
 4 15 1 31.3 2.91
 4 15 2 9.24 1.06
 4 15 3 9.43 2.99
 4 15 4 45.56 2.01
 4 15 5 4.51 0.99
 4 15 6 13.03 1.6
 4 15 7 10.83 2.32
 4 15 8 9.81 0.81
 4 15 10 25.04 2.15
 4 15 11 19.85 1.59
 4 15 12 10.81 1.33
 4 15 13 5.48 1.32
 4 15 14 21.76 2.46
 4 15 15 45.36 6.86
 4 15 16 12.76 1.17
 4 15 17 42.57 3.28
 4 15 18 7.07 1.2
 4 15 19 4.12 1.49
 4 15 20 18.61 2.57
 4 15 21 37.56 6.46
 4 15 22 11.38 1.68
 4 15 25 19.24 2.12
 4 15 26 4.18 1.69
 4 15 27 7.08 1.67
 4 15 30 4.39 1.92
 4 15 31 6.7 1.72
 4 15 33 15.71 1.98
 4 15 34 6.58 1.85
 4 16 0 28.87 2.95
 4 16 1 4.37 1.47
 4 16 2 93.4 2.53
 4 16 4 38.22 2.49
 4 16 5 20.49 1.39
 4 16 6 15.56 1.82
 4 16 7 4.07 1.1
 4 16 8 4.61 1.54
 4 16 9 8.96 1.44
 4 16 10 31.73 1.24
 4 16 11 8.1 1.75
 4 16 12 10.13 1.62
 4 16 13 30.11 1.96
 4 16 14 21.24 1.79
 4 16 15 11.94 2.43
 4 16 16 9.66 1.47
 4 16 17 6.7 1.48
 4 16 18 31.09 2.1
 4 16 19 20.03 2.1
 4 16 20 16.99 2.79
 4 16 23 6.86 1.82
 4 16 24 3.9 1.74
 4 16 26 14.72 1.61
 4 16 27 6.02 1.94
 4 16 28 8.01 1.85
 4 16 29 4.8 2.34
 4 16 32 8.94 1.89
 4 16 33 12.04 2.32
 4 17 0 91.53 4.78
 4 17 1 4.99 1.46
 4 17 2 73.61 2.45
 4 17 3 12.8 1.34
 4 17 4 5.98 1.54
 4 17 6 2.98 1.02
 4 17 7 13.75 1.62
 4 17 8 13.08 2.14
 4 17 9 61.85 2.69
 4 17 10 59.91 2.76
 4 17 11 15.56 2.85
 4 17 12 7.9 1.55
 4 17 13 5.79 2.33
 4 17 14 3.74 1.4
 4 17 15 3.02 1.11
 4 17 18 22.65 2.29
 4 17 20 5.1 1.57
 4 17 21 6.2 1.39
 4 17 22 19.79 4.81
 4 17 23 3.41 1.51
 4 17 25 22.48 3.38
 4 17 27 6.02 1.87
 4 17 28 14.82 3.09
 4 17 29 25.78 1.93
 4 18 0 7.26 1.51
 4 18 1 4.74 1.28
 4 18 3 8.61 1.1
 4 18 5 7.1 1.99
 4 18 6 24.83 1.68
 4 18 7 8.26 2.59
 4 18 8 5.41 1.55
 4 18 9 50.22 4.12
 4 18 10 24.38 1.74
 4 18 11 8.69 1.48
 4 18 12 13.33 1.32
 4 18 16 5.48 2.08
 4 18 18 5.74 1.46
 4 18 19 4.54 1.16
 4 18 22 16.06 1.63
 4 18 24 10.96 4.23
 4 18 27 32.5 6.49
 4 19 0 5.2 2.05
 4 19 1 6.99 1.29
 4 19 5 11.87 1.17
 4 19 6 7.42 1.75
 4 19 7 5.25 1.24
 4 19 8 4.85 1.46
 4 19 9 48.78 3.31
 4 19 11 6.19 1.75
 4 19 12 7.26 2.1
 4 19 13 12.44 2.76
 4 19 14 11.16 1.94
 4 19 18 10.23 2.89
 4 19 23 10.37 2.37
 4 20 0 10.77 1.24
 4 20 1 9.46 1.66
 4 20 4 15.42 1.46
 4 20 5 9.19 1.63
 4 20 6 4.78 2.18
 4 20 7 14.4 1.73
 4 20 9 12.69 2.91
 4 20 10 7.93 2.13
 4 20 11 12.64 3
 4 20 14 10.18 3.84
 4 20 20 24.39 4.24
 4 21 2 10.2 3.43
 4 21 3 9.08 1.59
 4 21 14 6.05 2.79
 5 0 1 57.69 1.39
 5 0 2 298.65 1.87
 5 0 3 17.01 1.37
 5 0 4 98.92 1.84
 5 0 5 8.83 1.28
 5 0 6 112.6 2.6
 5 0 7 443.38 2.95
 5 0 8 81.05 1.18
 5 0 9 1226.69 8.09
 5 0 10 8.84 1.07
 5 0 11 268.6 2.55
 5 0 12 122.89 1.69
 5 0 13 171.24 1.57
 5 0 14 228.27 1.5
 5 0 15 19.18 1.14
 5 0 16 99.1 1.44
 5 0 17 41.56 1.13
 5 0 18 88.84 1.25
 5 0 19 33.13 1.2
 5 0 22 249.7 2.04
 5 0 23 43.46 1.78
 5 0 24 64.85 1.66
 5 0 25 278.68 2.11
 5 0 26 105.83 2.08
 5 0 28 135.54 2.75
 5 0 29 602.23 9.65
 5 0 30 20.77 1.41
 5 0 31 14.81 1.54
 5 0 32 8.77 1.46
 5 0 34 31.65 1.57
 5 0 35 5.53 1.56
 5 0 36 12.55 1.62
 5 0 37 16.75 1.71
 5 0 38 18.57 1.72
 5 0 40 4.57 1.99
 5 0 41 8.25 1.91
 5 0 42 31.67 2.23
 5 0 43 23.18 2.02
 5 0 44 48.64 2.12
 5 0 45 31.7 2.18
 5 0 46 19.07 2.12
 5 0 47 68.8 2.74
 5 1 0 64.9 1.36
 5 1 1 64.95 1.37
 5 1 2 194.93 4.33
 5 1 3 165.88 3.86
 5 1 4 216.21 2.01
 5 1 5 183.2 1.68
 5 1 6 213 2.26
 5 1 7 1158.16 7.3
 5 1 8 93.44 1.62
 5 1 9 300.9 2.84
 5 1 10 5.81 1.19
 5 1 11 883.29 6.18
 5 1 12 177.28 2.04
 5 1 13 224.95 2.84
 5 1 14 441.77 4.95
 5 1 15 145.97 1.3
 5 1 16 29.85 1.18
 5 1 17 97.29 1.49
 5 1 18 120.78 1.38
 5 1 19 8.16 1.28
 5 1 20 9.11 1.16
 5 1 21 42.78 1.45
 5 1 22 67.66 2.14
 5 1 23 10.73 1.52
 5 1 24 40.28 1.42
 5 1 25 215.41 2.46
 5 1 26 147.97 2.72
 5 1 27 51.58 1.76
 5 1 28 35.14 1.39
 5 1 29 189.13 3.93
 5 1 30 33.38 1.44
 5 1 31 227.5 3.35
 5 1 32 12.43 1.45
 5 1 33 19.49 1.47
 5 1 34 71.87 1.74
 5 1 35 15.94 1.59
 5 1 36 25.97 1.65
 5 1 38 58.96 1.87
 5 1 40 17.12 1.85
 5 1 42 20.36 1.96
 5 1 43 55.92 2.34
 5 1 44 12.43 2.04
 5 1 46 22.37 2.73
 5 1 47 7.59 2.38
 5 2 0 131.03 1.72
 5 2 1 175.92 3.71
 5 2 2 98.25 1.48
 5 2 3 247.38 4.6
 5 2 4 83.21 3.63
 5 2 5 144.13 2.37
 5 2 6 267.58 2.57
 5 2 7 433.86 2.18
 5 2 8 73.02 1.64
 5 2 9 458 1.77
 5 2 10 329.49 3.59
 5 2 11 12.33 1.14
 5 2 12 251.25 3.32
 5 2 13 202.81 1.6
 5 2 14 28.71 1.05
 5 2 15 54.87 1.12
 5 2 16 152.49 1.66
 5 2 17 16.85 1.09
 5 2 18 32.22 1.19
 5 2 19 8.44 1.22
 5 2 20 58.87 1.33
 5 2 21 15.46 1.27
 5 2 22 9.65 1.38
 5 2 23 65.44 1.5
 5 2 24 56.11 2.41
 5 2 25 32.93 1.35
 5 2 26 96.91 2.54
 5 2 27 68.45 1.47
 5 2 28 145.91 2.26
 5 2 29 79.04 2.1
 5 2 30 23.59 1.4
 5 2 31 16.84 1.42
 5 2 32 9.99 1.75
 5 2 33 8.32 1.49
 5 2 34 74.9 2.3
 5 2 36 4.76 1.47
 5 2 37 8.06 1.7
 5 2 38 13.31 1.71
 5 2 39 16.28 1.72
 5 2 40 24.19 1.84
 5 2 41 48.27 1.91
 5 2 44 12.99 2.03
 5 2 45 27.79 2.07
 5 2 46 25.26 2.1
 5 2 47 11.57 2.11
 5 3 0 67.06 3.42
 5 3 1 192.15 1.69
 5 3 2 408.02 2.51
 5 3 3 88.25 1.44
 5 3 4 34.36 1.98
 5 3 5 212.42 8.23
 5 3 6 94.29 1.57
 5 3 7 113.38 2.79
 5 3 8 5.53 0.99
 5 3 9 11.21 0.95
 5 3 10 5.11 1.05
 5 3 11 100.96 1.71
 5 3 12 42.8 1.74
 5 3 13 6.17 1.3
 5 3 14 55.43 1.1
 5 3 15 134.59 2.67
 5 3 16 17.52 1.06
 5 3 17 53.54 1.15
 5 3 18 234.84 1.83
 5 3 19 37.34 1.25
 5 3 20 171.45 1.56
 5 3 21 80.22 1.67
 5 3 22 54.63 1.52
 5 3 23 24.28 1.28
 5 3 24 65.18 1.89
 5 3 25 8.07 1.32
 5 3 26 21.58 1.44
 5 3 27 61.9 2.3
 5 3 28 14.78 1.33
 5 3 29 22 1.53
 5 3 30 8.84 1.39
 5 3 31 4.52 1.58
 5 3 32 6.42 1.47
 5 3 33 13.26 1.46
 5 3 34 68.13 1.73
 5 3 36 44.11 2.62
 5 3 37 37.75 2.38
 5 3 38 6.23 1.75
 5 3 39 11.99 1.72
 5 3 40 16.72 1.96
 5 3 41 31.2 1.94
 5 3 44 12.12 2.02
 5 3 45 43.23 2.3
 5 3 46 10.78 2.29
 5 4 1 176.92 2.65
 5 4 2 5.21 1.28
 5 4 3 63.22 1.38
 5 4 4 315.12 4.54
 5 4 5 4.08 1.33
 5 4 6 4.45 1.5
 5 4 7 13.62 1.28
 5 4 8 70.75 1.31
 5 4 9 123.3 1.16
 5 4 10 22.78 0.98
 5 4 11 97.91 1.38
 5 4 12 18.76 1.43
 5 4 13 4.03 1.26
 5 4 14 40.53 1.12
 5 4 15 54.02 1.23
 5 4 16 131.86 2.95
 5 4 17 6.37 1.09
 5 4 18 11.31 1.45
 5 4 19 68.37 1.32
 5 4 20 182.84 3.02
 5 4 21 22.58 1.27
 5 4 22 166.06 1.69
 5 4 23 7.18 1.45
 5 4 24 49.97 1.43
 5 4 25 32.03 1.34
 5 4 26 83.15 1.48
 5 4 27 32.9 1.52
 5 4 28 3.71 1.41
 5 4 29 54.6 1.91
 5 4 30 74.01 3.05
 5 4 31 4.26 1.95
 5 4 32 50.9 2.52
 5 4 33 49.1 2.17
 5 4 34 10.09 1.55
 5 4 35 12.39 1.44
 5 4 36 104.88 2.55
 5 4 37 6.37 1.78
 5 4 38 18.64 1.75
 5 4 39 18.66 1.82
 5 4 40 4.44 2.09
 5 4 41 39.71 2.5
 5 4 42 30.37 3.19
 5 4 43 30.35 2.27
 5 4 45 5.64 2.27
 5 4 46 10.3 2.05
 5 5 0 134.21 1.85
 5 5 1 102.42 1.48
 5 5 2 66.51 1.39
 5 5 3 58.13 1.36
 5 5 4 51.86 1.64
 5 5 5 12.22 1.26
 5 5 6 16.02 1.53
 5 5 7 45.43 1.56
 5 5 8 26.72 1.41
 5 5 9 127.12 1.33
 5 5 10 110.79 1.89
 5 5 11 177.12 2.44
 5 5 12 3.16 1.2
 5 5 13 59.53 1.8
 5 5 14 17.22 1.52
 5 5 15 10.17 1.03
 5 5 16 15.84 1.28
 5 5 17 12.11 1.27
 5 5 18 86.56 2.93
 5 5 19 36.55 1.24
 5 5 20 147.55 2.08
 5 5 21 94.56 1.48
 5 5 23 41.11 1.41
 5 5 24 55.25 1.83
 5 5 25 107.26 2.44
 5 5 26 29.37 1.39
 5 5 27 15.54 1.29
 5 5 28 14.16 1.32
 5 5 29 54.7 1.49
 5 5 30 12.59 1.38
 5 5 31 34.18 1.56
 5 5 32 21.53 1.61
 5 5 33 26.74 1.48
 5 5 34 44.2 2.22
 5 5 36 39.2 1.84
 5 5 38 28.2 1.67
 5 5 39 52.16 2.45
 5 5 40 8.33 1.85
 5 5 41 5.43 1.95
 5 5 42 8.65 2.08
 5 5 43 25.34 2.13
 5 5 45 10.27 2
 5 5 46 7.04 2.08
 5 6 0 30.5 1.52
 5 6 1 5.85 1.26
 5 6 3 31.59 1.3
 5 6 4 125.85 1.79
 5 6 5 91.72 1.47
 5 6 6 30.01 1.31
 5 6 7 37.54 1.33
 5 6 8 115.29 1.64
 5 6 9 17.07 1.21
 5 6 10 180.69 1.9
 5 6 11 71.72 1.09
 5 6 12 78.35 2.2
 5 6 13 128.68 1.53
 5 6 15 37.04 1.07
 5 6 16 146.62 1.58
 5 6 17 46.06 1.4
 5 6 18 21.68 1.28
 5 6 19 47.58 1.32
 5 6 20 28.55 1.7
 5 6 21 4.6 1.23
 5 6 22 83.28 1.45
 5 6 24 68.35 2.01
 5 6 25 39.92 1.36
 5 6 26 35.29 1.96
 5 6 27 17.37 1.3
 5 6 28 52.37 1.77
 5 6 29 52.38 2.42
 5 6 30 54.3 2.06
 5 6 31 10.52 1.4
 5 6 32 9.16 1.44
 5 6 33 35.62 2.54
 5 6 34 37.69 1.38
 5 6 35 23.11 1.37
 5 6 37 8.22 2.28
 5 6 38 5.33 1.81
 5 6 40 26.62 1.83
 5 6 42 7.29 2.12
 5 6 43 11.09 1.9
 5 6 44 8.06 1.95
 5 6 45 19.09 1.97
 5 7 0 83.98 2.06
 5 7 1 20.84 1.54
 5 7 2 18.19 1.27
 5 7 3 85.97 1.48
 5 7 4 15.76 1.27
 5 7 5 42.34 1.95
 5 7 6 87.73 1.47
 5 7 7 31.05 1.32
 5 7 8 22.34 1.18
 5 7 9 41.79 1.07
 5 7 10 17.93 1.02
 5 7 11 93.27 1.37
 5 7 12 54.09 1.13
 5 7 13 6.48 1.14
 5 7 14 18.09 1.22
 5 7 15 83.67 1.48
 5 7 16 71.31 2.04
 5 7 18 84.76 2.89
 5 7 19 68.48 1.34
 5 7 20 20.71 1.26
 5 7 21 17.41 1.26
 5 7 22 5.06 1.46
 5 7 23 14.61 1.23
 5 7 24 6.43 1.34
 5 7 25 22.75 1.95
 5 7 26 114.29 2.05
 5 7 27 30.48 1.41
 5 7 28 14.7 1.31
 5 7 30 27.56 1.92
 5 7 31 60.5 2.24
 5 7 32 5.97 1.67
 5 7 33 7.44 1.34
 5 7 35 6.48 1.67
 5 7 36 19.02 1.85
 5 7 37 21.18 1.63
 5 7 38 7.03 1.83
 5 7 39 6.94 1.9
 5 7 40 4.65 2.11
 5 7 41 8.5 2.42
 5 7 42 14.43 1.86
 5 7 43 5.44 2.32
 5 7 44 7.59 2.3
 5 8 0 34.36 1.73
 5 8 1 32.94 1.34
 5 8 2 201.08 4.14
 5 8 4 12.48 1.28
 5 8 5 46.59 1.96
 5 8 6 238.21 4.3
 5 8 7 4.68 1.33
 5 8 8 79.37 2.42
 5 8 9 216.16 3.53
 5 8 10 79.99 1.43
 5 8 11 30.55 1.26
 5 8 12 62.13 1.14
 5 8 13 30.36 1.16
 5 8 14 129.59 2.37
 5 8 15 30.85 1.98
 5 8 16 181.94 3.77
 5 8 17 58.87 1.43
 5 8 18 90.15 3.38
 5 8 19 12.98 1.18
 5 8 20 41.46 1.28
 5 8 21 24.31 1.19
 5 8 22 8.59 1.19
 5 8 23 40.29 1.27
 5 8 24 26.02 1.53
 5 8 25 114.43 2.09
 5 8 26 61.45 1.45
 5 8 27 34.36 1.32
 5 8 28 22.55 1.95
 5 8 29 11.84 2.27
 5 8 30 5.22 1.81
 5 8 31 30.66 1.41
 5 8 32 6.29 1.28
 5 8 33 20.36 1.29
 5 8 35 47.69 1.85
 5 8 36 40.4 1.73
 5 8 38 21.12 2.04
 5 8 40 13.2 1.76
 5 8 41 4.88 1.87
 5 8 44 5.83 2.08
 5 9 0 130.74 2
 5 9 1 187.77 2.52
 5 9 2 28.2 1.59
 5 9 3 78.48 1.48
 5 9 4 40.99 1.37
 5 9 5 15.88 1.87
 5 9 6 4.6 1.49
 5 9 7 35.25 1.22
 5 9 8 117.88 2.71
 5 9 9 42.26 1.61
 5 9 10 97.27 1.86
 5 9 11 52.16 1.73
 5 9 12 29.17 1.08
 5 9 13 29.31 1.12
 5 9 14 28.85 1.41
 5 9 15 22.41 1.43
 5 9 16 17.45 1.47
 5 9 17 131.79 4.53
 5 9 18 65.41 1.65
 5 9 19 84.81 1.94
 5 9 20 23.41 1.28
 5 9 21 60.62 2.01
 5 9 22 62.49 1.52
 5 9 23 75 1.43
 5 9 24 9.44 1.27
 5 9 25 20.63 1.43
 5 9 26 12.81 1.23
 5 9 27 8.1 1.34
 5 9 28 21.4 1.47
 5 9 29 56.32 1.53
 5 9 31 13.73 1.21
 5 9 32 7.44 1.47
 5 9 33 6.4 1.28
 5 9 34 11.31 1.65
 5 9 35 36.93 1.82
 5 9 36 4.65 1.59
 5 9 37 11.09 1.75
 5 9 38 24.49 1.67
 5 9 39 32.39 1.75
 5 9 41 5.44 1.98
 5 9 43 5.99 2.54
 5 10 0 415.25 9.35
 5 10 1 187.06 5.85
 5 10 2 15.38 1.34
 5 10 3 36.31 1.8
 5 10 4 371.78 13.03
 5 10 5 14.79 1.54
 5 10 6 29.02 1.5
 5 10 7 10.25 1.17
 5 10 8 24.19 1.19
 5 10 9 73.83 2.1
 5 10 10 11.07 1.35
 5 10 11 71.63 2.35
 5 10 12 38.3 1.89
 5 10 13 10.8 1.19
 5 10 14 6.23 1.1
 5 10 15 140.07 2.35
 5 10 16 110.86 5.49
 5 10 17 13.67 1.61
 5 10 18 89.46 3.72
 5 10 19 145.42 1.67
 5 10 20 150.3 4.05
 5 10 21 33.49 3.23
 5 10 22 137.3 1.67
 5 10 23 11.2 1.22
 5 10 24 15.87 1.26
 5 10 25 3.14 1.25
 5 10 26 36.94 2.19
 5 10 27 18.98 1.47
 5 10 28 16.59 1.52
 5 10 29 7.69 1.17
 5 10 30 30.35 1.54
 5 10 31 24.05 1.28
 5 10 33 98.78 2.9
 5 10 34 24.56 1.68
 5 10 35 14.82 1.68
 5 10 36 17.68 1.51
 5 10 37 12.61 1.56
 5 10 38 82.43 2.82
 5 10 39 28.21 2.39
 5 10 40 9.69 2.02
 5 11 1 197.11 3.91
 5 11 2 436.17 2.84
 5 11 3 106.95 2.6
 5 11 4 11.91 4.42
 5 11 5 5.83 1.14
 5 11 6 14.7 1.05
 5 11 7 54.71 1.74
 5 11 8 104.19 1.89
 5 11 9 79.92 2.67
 5 11 10 10.16 1.18
 5 11 11 8 1.91
 5 11 12 67.91 2.24
 5 11 13 12.91 1.46
 5 11 14 5.02 1.25
 5 11 15 19.62 1.31
 5 11 16 131.33 3.37
 5 11 17 6.24 1.23
 5 11 18 169.16 1.86
 5 11 19 150.62 5.03
 5 11 20 99.8 3.96
 5 11 21 214.48 4.03
 5 11 22 43.73 1.68
 5 11 23 9.07 1.11
 5 11 24 51.48 1.94
 5 11 25 47.81 2.42
 5 11 27 12.66 1.76
 5 11 28 80.37 3.34
 5 11 29 3.5 1.13
 5 11 30 20.6 1.54
 5 11 31 15.73 1.19
 5 11 32 16.08 1.73
 5 11 34 13.67 1.36
 5 11 35 20.71 1.53
 5 11 36 48.8 2.45
 5 11 37 10.64 1.9
 5 11 38 4.41 2.11
 5 11 39 32.77 2.14
 5 11 40 26.03 2.09
 5 12 0 3.66 1.42
 5 12 1 170.22 4.14
 5 12 2 69.04 1.9
 5 12 3 73.23 2.89
 5 12 4 20.05 2.32
 5 12 5 3.66 1.18
 5 12 6 20.83 1.75
 5 12 7 13.29 1.16
 5 12 8 9.82 1.73
 5 12 9 8.38 1.24
 5 12 10 11.21 1.52
 5 12 11 4.37 1.27
 5 12 12 9.84 1.82
 5 12 13 34.78 2.54
 5 12 14 104.46 2.58
 5 12 15 81.55 3.05
 5 12 16 126.32 3.05
 5 12 17 88.57 2.33
 5 12 18 11.06 1.89
 5 12 19 227.42 6.14
 5 12 20 20.96 2.29
 5 12 22 9.2 1.13
 5 12 23 25.13 1.68
 5 12 25 9.57 1.36
 5 12 26 30.76 1.28
 5 12 27 16.74 1.48
 5 12 28 20.47 1.17
 5 12 30 22.4 1.44
 5 12 31 6.51 1.37
 5 12 32 3.28 1.25
 5 12 34 16.61 1.53
 5 12 35 27.13 1.53
 5 12 36 44.35 2.57
 5 12 37 43.4 2.65
 5 12 39 17.49 2.33
 5 13 1 115.11 3.75
 5 13 2 22.77 2.5
 5 13 3 7.89 1.38
 5 13 4 45.12 4.39
 5 13 5 35.76 1.43
 5 13 6 45.06 1.61
 5 13 7 117.57 4.62
 5 13 8 78.55 2.95
 5 13 9 7.86 1.71
 5 13 10 19.76 1.28
 5 13 11 144.71 4.45
 5 13 12 78.36 1.67
 5 13 14 15.74 1.39
 5 13 15 36.23 1.74
 5 13 16 30.64 1.96
 5 13 17 80.07 3.96
 5 13 20 8.44 2.14
 5 13 21 47.33 2.62
 5 13 22 23.23 1.49
 5 13 23 13.96 1.56
 5 13 24 2.1 0.97
 5 13 26 31.93 1.58
 5 13 27 21.23 1.56
 5 13 28 4.87 1.67
 5 13 29 3.84 1.26
 5 13 30 3.28 1.26
 5 13 31 24.31 2.75
 5 13 33 15.24 2.07
 5 13 34 6.56 2.18
 5 13 35 9.42 2.17
 5 14 1 81.44 3.26
 5 14 2 10.32 2.1
 5 14 3 65.86 1.56
 5 14 4 31.8 4.94
 5 14 5 28.68 1.52
 5 14 6 40.85 1.41
 5 14 8 51.81 2.87
 5 14 9 47.96 1.24
 5 14 10 20.74 1.08
 5 14 11 6.69 1.47
 5 14 12 23.92 1.63
 5 14 13 30.26 3.01
 5 14 14 14.87 1.6
 5 14 15 22.67 1.17
 5 14 16 5.35 1.28
 5 14 17 43.97 3.06
 5 14 19 67.87 3
 5 14 20 6.07 1.44
 5 14 22 20 1.58
 5 14 23 8.61 1.48
 5 14 24 10.6 1.69
 5 14 25 11.78 1.88
 5 14 26 12.27 2.09
 5 14 28 18.28 1.88
 5 14 29 15.79 2.15
 5 14 33 5.43 2.14
 5 14 35 21.08 2.61
 5 15 0 13.23 1.43
 5 15 1 44.56 1.52
 5 15 2 6.63 2.02
 5 15 3 24.93 2.18
 5 15 4 12.58 1.62
 5 15 5 8.93 2.13
 5 15 6 8.54 2.14
 5 15 7 34.6 1.37
 5 15 8 43.62 1.57
 5 15 9 4.37 1.46
 5 15 10 38.85 1.72
 5 15 11 7.7 1.21
 5 15 12 27.6 1.05
 5 15 13 66.15 3.45
 5 15 14 10.26 2.01
 5 15 19 12.93 1.93
 5 15 22 3.54 1.47
 5 15 24 12.87 2.01
 5 15 25 4.36 1.69
 5 15 26 12.17 2.59
 5 15 27 9.82 2.33
 5 15 28 31.42 2.75
 5 15 30 10.9 1.83
 5 15 31 11.88 2.21
 5 16 0 19.09 2.84
 5 16 1 12.19 1.8
 5 16 2 4.9 2.09
 5 16 3 12.65 2.09
 5 16 4 20.7 2.14
 5 16 6 61.59 2.93
 5 16 7 9.6 1.55
 5 16 8 23.29 1.59
 5 16 9 3.27 1.22
 5 16 10 3.11 1.19
 5 16 11 9.39 1.61
 5 16 12 17.4 2.62
 5 16 13 3.15 1.43
 5 16 14 7.49 2.33
 5 16 15 16.69 1.97
 5 16 18 9.83 1.72
 5 16 19 11.51 1.46
 5 16 20 9.39 1.32
 5 16 22 16.86 1.91
 5 16 23 9.36 1.72
 5 16 24 8.32 1.53
 5 16 26 10.08 2.35
 5 16 28 7.62 2.76
 5 16 30 8.25 2.31
 5 17 0 17.63 3.58
 5 17 2 9.37 2.52
 5 17 3 11.78 1.99
 5 17 5 3.1 1.09
 5 17 6 12.69 1.22
 5 17 7 2.84 1.02
 5 17 8 31.69 2.08
 5 17 10 23.5 2.33
 5 17 13 3.59 1.4
 5 17 14 9.12 1.88
 5 17 15 4.05 1.34
 5 17 16 16.94 1.6
 5 17 17 4.5 1.92
 5 17 18 4.81 2.08
 5 17 19 5.89 1.71
 5 17 21 11.5 2.47
 5 17 22 9.89 1.52
 5 17 26 11.16 1.87
 5 18 0 2.43 1.04
 5 18 1 17.6 3.48
 5 18 3 7.44 1.62
 5 18 4 9.09 2.3
 5 18 5 11.83 1.67
 5 18 6 7.74 1.3
 5 18 8 10.58 1.52
 5 18 9 4.06 1.09
 5 18 10 5.9 1.17
 5 18 12 3.38 1.13
 5 18 14 3.79 1.68
 5 18 15 19.65 5.19
 5 18 18 7.52 1.65
 5 18 19 13.32 1.69
 5 18 21 6.93 2.17
 5 19 2 12.52 1.82
 5 19 4 4.05 1.58
 5 19 6 6.73 2.15
 5 19 8 9.17 3.37
 5 19 9 7.01 1.88
 5 19 12 7.83 1.78
 5 19 14 3.97 1.63
 5 20 1 3.2 1.53
 5 20 2 4.7 2.05
 5 20 5 11.53 1.84
 5 20 6 4.89 1.68
 5 20 7 5.23 1.64
 5 20 8 15.81 1.94
 5 20 9 5.62 1.78
 5 20 10 18.67 1.73
 5 20 12 14.17 2.13
 5 20 16 9.63 2.8
 5 21 6 8.44 2.07
 5 21 7 16.44 2.55
 6 0 0 168.7 2.56
 6 0 2 118.92 1.7
 6 0 3 4.34 1.53
 6 0 4 25.41 1.86
 6 0 6 607.8 3.86
 6 0 7 162.04 2.61
 6 0 9 54.73 1.42
 6 0 10 6.17 1.18
 6 0 11 62.21 1.2
 6 0 12 126.92 1.82
 6 0 13 4.41 1.26
 6 0 14 96.47 1.4
 6 0 15 25.23 1.49
 6 0 19 9.33 1.32
 6 0 24 8.86 1.57
 6 0 25 18.14 1.71
 6 0 26 110.7 2.3
 6 0 27 140.69 2.54
 6 0 28 25.48 1.58
 6 0 29 12.78 1.7
 6 0 32 36.46 1.61
 6 0 33 60.9 2.27
 6 0 34 4.56 1.65
 6 0 35 15.25 2.33
 6 0 36 5.24 1.68
 6 0 37 6.03 1.73
 6 0 39 11.32 1.68
 6 0 40 10.56 1.95
 6 0 45 7.04 2.13
 6 1 0 65 1.58
 6 1 1 223.58 3.84
 6 1 2 95.94 2.28
 6 1 3 42.4 1.93
 6 1 4 256.35 4.53
 6 1 5 9.03 2.16
 6 1 6 687.71 5.88
 6 1 7 177.18 1.92
 6 1 8 296.25 2.18
 6 1 9 11.36 1.37
 6 1 10 572.01 2.09
 6 1 11 29.21 1.16
 6 1 12 127.96 1.71
 6 1 13 60.5 1.31
 6 1 14 8.69 1.25
 6 1 15 231.57 2.44
 6 1 16 9.2 1.37
 6 1 17 115.46 1.47
 6 1 18 45.15 1.34
 6 1 20 57.69 1.35
 6 1 21 275.21 2.4
 6 1 22 30.1 1.33
 6 1 23 34.68 1.79
 6 1 24 143.72 2.6
 6 1 25 162.85 2.32
 6 1 26 85.4 1.93
 6 1 27 8.06 1.5
 6 1 28 133.51 2.39
 6 1 29 7.18 1.6
 6 1 30 52.81 1.58
 6 1 31 4.5 1.57
 6 1 35 65.09 2.43
 6 1 36 29.06 1.65
 6 1 37 28.41 1.64
 6 1 38 4.81 1.73
 6 1 39 37.87 1.71
 6 1 40 20.61 1.91
 6 1 41 21.33 1.86
 6 1 42 11.67 1.88
 6 1 43 16.12 1.98
 6 1 44 54.74 2.1
 6 1 45 30.29 2.15
 6 2 1 78.52 1.6
 6 2 2 136.97 1.74
 6 2 3 8.2 1.7
 6 2 4 33.27 1.49
 6 2 6 204.83 1.93
 6 2 7 100.08 1.71
 6 2 8 113.73 2.02
 6 2 9 289.97 2.02
 6 2 10 136.22 1.49
 6 2 11 47.28 2.35
 6 2 12 82.86 2.99
 6 2 13 92.66 1.4
 6 2 14 193.42 2.49
 6 2 15 18.57 1.49
 6 2 16 32.86 1.4
 6 2 17 124.68 2.44
 6 2 18 32.46 1.32
 6 2 19 37.32 1.49
 6 2 20 44.38 1.32
 6 2 21 99.02 1.45
 6 2 22 19.1 1.54
 6 2 23 3.3 1.56
 6 2 24 23.45 1.55
 6 2 25 15.55 1.77
 6 2 26 178.27 4.08
 6 2 27 144.62 2.96
 6 2 28 48.26 1.74
 6 2 29 40.36 1.5
 6 2 30 22.9 1.48
 6 2 31 5.85 1.53
 6 2 32 60.08 2.28
 6 2 33 72.81 2.05
 6 2 34 9.45 1.57
 6 2 35 8.78 1.6
 6 2 36 12.65 1.61
 6 2 37 69.78 1.8
 6 2 41 12.29 1.86
 6 2 42 6.13 1.95
 6 2 43 6.6 2.05
 6 2 44 27.66 2.17
 6 2 45 23.83 2.3
 6 3 0 32.25 1.72
 6 3 1 88.52 1.62
 6 3 2 59.24 1.55
 6 3 5 181.27 2.27
 6 3 6 47.96 1.55
 6 3 7 19 1.47
 6 3 8 6.68 1.5
 6 3 9 29.18 1.38
 6 3 10 151.79 2.24
 6 3 11 12.06 1.2
 6 3 12 33.55 1.17
 6 3 13 209.81 1.72
 6 3 14 199.09 1.72
 6 3 15 26.18 1.36
 6 3 16 6.38 1.37
 6 3 17 35.15 1.41
 6 3 18 38.34 1.32
 6 3 19 38.04 1.47
 6 3 20 67.15 1.36
 6 3 21 31.11 1.57
 6 3 22 12.21 1.4
 6 3 23 20.18 1.55
 6 3 24 50.37 1.6
 6 3 25 24.46 1.7
 6 3 26 42.35 1.56
 6 3 27 23.55 1.64
 6 3 28 125.14 2.33
 6 3 30 30.18 1.6
 6 3 31 47.27 1.69
 6 3 32 109.74 2.52
 6 3 33 57.91 2.19
 6 3 34 4.92 1.74
 6 3 35 12.43 1.59
 6 3 37 6.5 1.85
 6 3 38 6.02 1.7
 6 3 40 16.6 1.94
 6 3 41 9.18 1.93
 6 3 42 33.51 2.01
 6 4 0 6.72 1.5
 6 4 1 135.34 1.76
 6 4 2 68.26 1.61
 6 4 3 176.04 2.32
 6 4 4 43.59 1.52
 6 4 5 18.91 1.48
 6 4 6 32.65 1.49
 6 4 7 79.92 1.64
 6 4 8 51.2 2.28
 6 4 9 66.58 1.47
 6 4 10 104.97 1.86
 6 4 11 156.3 3.29
 6 4 12 271.51 2.42
 6 4 13 67.34 1.25
 6 4 14 29.75 1.74
 6 4 15 43.61 1.4
 6 4 16 17.7 1.35
 6 4 17 147.96 2.05
 6 4 18 112.35 1.49
 6 4 20 42.97 1.4
 6 4 21 67.4 2.08
 6 4 22 23.79 1.4
 6 4 23 44.44 1.6
 6 4 24 5.35 1.55
 6 4 28 4.84 1.48
 6 4 30 108.5 3.99
 6 4 31 107.95 2.67
 6 4 33 4.08 1.63
 6 4 34 20.18 1.67
 6 4 35 26.61 1.68
 6 4 36 18.34 1.61
 6 4 37 13.89 1.97
 6 4 38 3.86 1.78
 6 4 40 13.87 1.9
 6 4 42 4.73 2.23
 6 4 43 12.18 2.2
 6 4 44 7 2.43
 6 5 0 121.34 2.09
 6 5 1 96.63 2.07
 6 5 2 37.93 1.51
 6 5 3 12.01 1.66
 6 5 4 27.58 1.48
 6 5 6 36.05 1.51
 6 5 7 10.41 2.05
 6 5 8 134.05 1.61
 6 5 9 17.98 2.71
 6 5 10 30.89 1.2
 6 5 11 16.95 1.19
 6 5 12 186.78 2.09
 6 5 14 46.7 1.2
 6 5 15 16.15 1.33
 6 5 16 29.66 1.51
 6 5 17 68.71 1.65
 6 5 18 51.22 1.48
 6 5 19 40.52 1.66
 6 5 20 12.2 1.34
 6 5 21 9.72 1.56
 6 5 22 19.79 1.39
 6 5 24 58.15 1.81
 6 5 25 4.66 1.55
 6 5 26 53.95 1.69
 6 5 27 5.1 1.49
 6 5 28 24.54 1.66
 6 5 30 49.77 1.52
 6 5 31 10.03 1.5
 6 5 32 6.3 1.74
 6 5 33 20.43 1.72
 6 5 36 14.5 1.72
 6 5 38 38.42 1.54
 6 5 39 10.09 1.61
 6 5 40 10.18 1.79
 6 5 41 4.66 1.92
 6 5 42 8.52 2.01
 6 6 1 69.94 1.68
 6 6 3 39.1 1.5
 6 6 4 21.05 1.47
 6 6 5 169.86 3.07
 6 6 6 16.74 1.49
 6 6 7 91.37 1.94
 6 6 9 207.34 2.86
 6 6 10 25.74 1.26
 6 6 11 108.41 1.38
 6 6 12 30.5 1.5
 6 6 13 20.9 1.19
 6 6 14 5.72 1.16
 6 6 15 27.04 1.47
 6 6 16 33.3 1.46
 6 6 17 31.92 1.4
 6 6 18 18.26 1.4
 6 6 19 11.76 1.65
 6 6 21 86.41 2.11
 6 6 22 64.5 2.52
 6 6 23 19.14 1.63
 6 6 24 26.42 1.49
 6 6 25 30.61 1.6
 6 6 26 34.61 1.84
 6 6 27 146.76 2.61
 6 6 28 6.79 1.43
 6 6 29 6.17 1.65
 6 6 30 18.4 1.46
 6 6 31 14.48 1.47
 6 6 32 47.35 2.05
 6 6 34 20.22 1.55
 6 6 35 13.6 1.57
 6 6 36 5.91 1.93
 6 6 37 8.66 1.49
 6 6 39 3.77 1.87
 6 6 40 26.68 1.78
 6 6 41 27.38 2.67
 6 6 42 17.25 1.99
 6 6 43 5.15 2.09
 6 7 1 31.46 1.49
 6 7 2 24.88 1.71
 6 7 3 82.11 1.64
 6 7 4 38.83 1.52
 6 7 5 26.87 1.49
 6 7 6 3.66 1.57
 6 7 7 33.31 2.13
 6 7 8 67.32 1.63
 6 7 9 25.51 1.36
 6 7 10 52.86 1.46
 6 7 11 38.95 1.54
 6 7 12 32.28 1.15
 6 7 13 28.14 1.18
 6 7 14 15.36 1.21
 6 7 15 14.85 1.15
 6 7 16 23.89 1.49
 6 7 18 14.42 1.64
 6 7 19 41.2 1.69
 6 7 20 33.46 1.59
 6 7 21 63.45 1.45
 6 7 22 11.46 1.59
 6 7 23 47.14 1.43
 6 7 24 17.64 1.37
 6 7 25 10.67 1.5
 6 7 26 6.27 1.45
 6 7 27 7 1.41
 6 7 28 31.15 1.61
 6 7 29 4.02 1.5
 6 7 31 37.22 1.51
 6 7 32 4.71 1.55
 6 7 33 15.62 1.87
 6 7 34 15.24 1.54
 6 7 37 12.85 1.55
 6 7 38 64.9 1.87
 6 7 39 3.84 1.84
 6 7 41 9.11 1.91
 6 7 42 4.52 2.05
 6 8 0 20.65 2.32
 6 8 1 37.33 1.55
 6 8 2 59.09 1.9
 6 8 3 407.97 2.87
 6 8 4 32.82 1.92
 6 8 5 60.57 1.96
 6 8 6 28.56 2.38
 6 8 7 88.85 2.07
 6 8 8 61.47 1.62
 6 8 9 63.08 1.63
 6 8 10 61.93 3
 6 8 12 9.5 1.29
 6 8 13 31.44 2.12
 6 8 14 31.55 1.17
 6 8 15 87.77 1.38
 6 8 16 20.12 1.88
 6 8 17 92.66 2.26
 6 8 18 24.83 1.51
 6 8 19 52.32 2.49
 6 8 20 40.31 1.76
 6 8 21 84.87 1.77
 6 8 22 8.67 1.28
 6 8 23 209.96 2.56
 6 8 24 43.68 1.63
 6 8 25 39.68 1.88
 6 8 26 29.45 1.44
 6 8 27 64.02 1.8
 6 8 28 26.79 1.73
 6 8 29 21.13 1.52
 6 8 30 17.23 1.84
 6 8 31 6.94 1.53
 6 8 32 22.98 1.93
 6 8 33 27 1.82
 6 8 35 14.29 1.5
 6 8 36 3.58 1.57
 6 8 37 31.42 1.95
 6 8 38 15.09 1.9
 6 8 39 26.67 1.99
 6 8 41 75.53 4.49
 6 9 0 190.77 2.73
 6 9 1 8.96 1.6
 6 9 2 210.5 7.03
 6 9 3 62.05 1.63
 6 9 4 56.29 2.35
 6 9 7 26.53 1.5
 6 9 8 9.96 1.92
 6 9 9 6.99 1.36
 6 9 10 19.78 1.36
 6 9 11 61.61 1.4
 6 9 12 37.49 1.25
 6 9 13 65.55 1.67
 6 9 14 10.97 1.25
 6 9 15 36.65 1.27
 6 9 16 111.63 1.9
 6 9 17 88.23 2.46
 6 9 18 165.48 2.5
 6 9 19 36.34 1.58
 6 9 20 144.58 6.62
 6 9 21 5.88 1.47
 6 9 22 31.45 1.79
 6 9 23 22.94 1.56
 6 9 25 37.7 1.54
 6 9 26 5.85 1.41
 6 9 27 31.6 1.48
 6 9 28 18.75 1.87
 6 9 29 24.76 1.52
 6 9 30 16.39 1.43
 6 9 31 61.35 2.68
 6 9 32 12.93 1.5
 6 9 33 11.73 1.49
 6 9 34 8.91 1.71
 6 9 35 9.25 1.47
 6 9 36 51.5 1.77
 6 9 37 5.73 1.65
 6 9 38 33.37 1.72
 6 9 39 11.91 1.77
 6 9 40 8.47 1.91
 6 10 1 79.69 1.7
 6 10 2 49.07 1.63
 6 10 3 128.51 2.32
 6 10 4 66.79 1.99
 6 10 5 8.08 1.51
 6 10 6 24.72 1.51
 6 10 7 9.6 1.98
 6 10 8 3.03 1.46
 6 10 9 13.26 1.63
 6 10 10 7.26 1.36
 6 10 12 56.72 1.57
 6 10 13 79.07 1.92
 6 10 14 35.69 1.49
 6 10 15 54.3 1.42
 6 10 16 131.54 3.74
 6 10 17 245.45 3.94
 6 10 18 40.86 1.61
 6 10 19 3.74 1.58
 6 10 20 6.43 1.43
 6 10 21 31.26 1.77
 6 10 22 77.35 1.7
 6 10 24 20.54 1.62
 6 10 25 13.98 1.35
 6 10 26 17.85 1.54
 6 10 27 9.98 1.59
 6 10 28 10.07 1.37
 6 10 29 23.29 1.71
 6 10 33 7.24 1.53
 6 10 34 6.29 1.37
 6 10 35 49.89 1.57
 6 10 36 47.77 3.02
 6 10 37 30.07 2.31
 6 10 38 4.33 1.88
 6 10 39 11.89 1.66
 6 11 0 346.71 7.68
 6 11 1 93.06 2.49
 6 11 2 27.53 2.5
 6 11 3 10.31 1.53
 6 11 4 95.85 4.03
 6 11 5 15.66 2.48
 6 11 6 41.86 1.6
 6 11 7 58.21 2.66
 6 11 8 71.95 2.93
 6 11 9 26.54 1.99
 6 11 10 92.71 2.51
 6 11 11 82.7 1.5
 6 11 12 55.79 1.42
 6 11 14 81.75 3.45
 6 11 16 32.91 1.86
 6 11 17 106.54 2.98
 6 11 18 71.55 1.85
 6 11 19 23.42 1.29
 6 11 20 118.02 2.99
 6 11 21 6.96 1.63
 6 11 22 17.91 1.5
 6 11 23 8.9 2.01
 6 11 24 22.44 1.45
 6 11 25 7.58 1.65
 6 11 26 7.83 1.41
 6 11 28 8.31 1.34
 6 11 29 12.02 2
 6 11 30 86.54 2.21
 6 11 32 14.88 1.47
 6 11 34 36.26 2.22
 6 11 35 22.04 1.37
 6 11 36 12.74 1.6
 6 11 38 10.2 2.29
 6 12 0 63.13 1.71
 6 12 1 52.02 1.68
 6 12 2 96.04 1.8
 6 12 4 57.95 2.05
 6 12 5 142.21 3.2
 6 12 6 3.28 1.43
 6 12 7 5.76 1.36
 6 12 8 24.66 1.52
 6 12 9 23.78 1.4
 6 12 10 13.12 1.51
 6 12 11 32.78 1.93
 6 12 12 5.61 1.56
 6 12 13 14.27 1.4
 6 12 14 39.84 1.74
 6 12 15 21.03 1.3
 6 12 16 51.26 2.41
 6 12 17 22.65 1.67
 6 12 18 29.05 1.52
 6 12 19 39.71 2.06
 6 12 20 18.38 1.65
 6 12 21 5.77 1.54
 6 12 22 24.83 2.49
 6 12 23 52.27 2.21
 6 12 24 20.15 2.14
 6 12 25 5.37 1.46
 6 12 27 5.32 1.87
 6 12 28 5.24 1.93
 6 12 29 44.82 3.13
 6 12 30 2.89 1.28
 6 12 31 4.7 1.25
 6 12 32 14.23 1.66
 6 12 33 5.66 1.34
 6 12 34 12.31 1.3
 6 12 35 5.87 2.65
 6 12 36 12.5 2.52
 6 13 0 47.04 2.99
 6 13 1 43.25 1.64
 6 13 2 35.01 1.63
 6 13 3 73.26 2.63
 6 13 4 5.7 1.6
 6 13 5 24.84 1.86
 6 13 6 66.48 2.01
 6 13 7 26.01 1.59
 6 13 8 12.53 1.26
 6 13 9 71.55 2.53
 6 13 10 14.25 2.45
 6 13 11 43.78 3.59
 6 13 12 9.04 1.49
 6 13 13 5.57 1.86
 6 13 14 18.73 1.41
 6 13 15 24.17 1.4
 6 13 16 17.41 1.32
 6 13 17 6.88 1.72
 6 13 18 23.13 1.25
 6 13 19 4.86 1.22
 6 13 20 27.19 1.32
 6 13 21 20.03 1.86
 6 13 22 5.68 1.3
 6 13 23 15.35 1.26
 6 13 24 41.61 3.32
 6 13 25 35.81 2.43
 6 13 26 10.83 1.6
 6 13 27 30.09 2.55
 6 13 30 7.54 1.63
 6 13 31 16.6 1.65
 6 13 32 5.39 1.91
 6 13 34 10.09 2.51
 6 14 0 8.76 1.68
 6 14 1 8.48 1.58
 6 14 2 7.37 1.78
 6 14 3 34.52 2.93
 6 14 4 39.64 1.66
 6 14 5 59.58 2.03
 6 14 6 10.21 1.57
 6 14 7 54.2 1.88
 6 14 8 11.21 2.04
 6 14 9 75.77 4.75
 6 14 10 31.96 2.44
 6 14 11 25.09 2.36
 6 14 12 14.53 1.39
 6 14 13 3.22 1.48
 6 14 15 3.75 1.35
 6 14 16 21.73 1.32
 6 14 18 21.23 1.27
 6 14 20 7.84 1.17
 6 14 21 23.38 1.97
 6 14 22 14.91 1.75
 6 14 23 22.53 1.96
 6 14 24 5.02 1.22
 6 14 25 5.31 1.27
 6 14 26 8.35 1.97
 6 14 27 25.43 2.09
 6 14 28 14.34 1.9
 6 14 29 4.04 1.88
 6 14 31 6.8 1.95
 6 14 33 6.23 2.13
 6 15 0 3.6 1.7
 6 15 1 17.57 2.23
 6 15 2 8.88 2.71
 6 15 3 7.89 1.6
 6 15 4 25.27 2.37
 6 15 5 24.86 2.15
 6 15 7 28.52 1.79
 6 15 9 6.91 1.83
 6 15 11 49.08 2.24
 6 15 12 14.84 1.67
 6 15 13 10.47 1.23
 6 15 15 5.63 1.27
 6 15 16 9.06 1.73
 6 15 19 5.58 1.23
 6 15 20 17.2 2.4
 6 15 22 37.17 2.19
 6 15 23 8.2 1.71
 6 15 25 13.24 1.98
 6 15 27 5.33 1.72
 6 15 29 5.83 2.32
 6 16 0 4.42 2.02
 6 16 1 11.34 1.95
 6 16 2 7.96 3.95
 6 16 3 17.8 1.79
 6 16 5 29.15 2.23
 6 16 6 3.86 1.47
 6 16 7 9.68 1.5
 6 16 9 47.08 1.91
 6 16 10 5.14 1.96
 6 16 11 13.69 2.63
 6 16 12 6.98 1.47
 6 16 13 10.78 1.31
 6 16 14 16.73 3.74
 6 16 15 10.55 1.89
 6 16 16 17.03 1.89
 6 16 19 17.51 1.95
 6 16 22 14.74 1.88
 6 16 24 6.56 1.49
 6 16 27 16.5 1.77
 6 17 0 19.36 2.45
 6 17 2 6.2 3.07
 6 17 4 9.37 2.35
 6 17 6 13.91 1.59
 6 17 7 6.25 1.21
 6 17 9 10.05 1.23
 6 17 11 3.14 1.44
 6 17 12 6.38 1.16
 6 17 14 6.23 1.61
 6 17 16 4.71 1.65
 6 17 18 17.67 1.79
 6 17 20 3.95 1.79
 6 18 0 12.07 3.55
 6 18 1 6.01 1.86
 6 18 2 7.16 2.36
 6 18 6 3.31 1.41
 6 18 7 4.28 1.31
 6 18 8 28.62 3.31
 6 18 11 21.38 2.17
 6 18 12 10.91 1.86
 6 18 13 13.29 2.12
 6 18 16 8.85 2.47
 6 18 17 17.43 1.98
 6 19 0 4.33 1.76
 6 19 1 5.45 1.86
 6 19 4 9.95 2.09
 6 19 6 7.67 2
 6 19 7 8.99 1.8
 6 19 8 9.47 2.16
 6 19 9 8.2 1.86
 6 19 10 8.77 2.17
 6 19 12 23.48 2.7
 6 19 13 13.99 2.26
 6 19 14 5.37 2.26
 6 20 2 5.22 2.55
 6 20 4 10.24 4.47
 6 20 7 11.02 2.76
 7 0 1 74.36 1.77
 7 0 2 95.19 3.38
 7 0 3 33.68 1.68
 7 0 4 73.49 1.78
 7 0 5 4.67 1.75
 7 0 6 8.21 1.68
 7 0 7 27.27 4.4
 7 0 8 5 1.74
 7 0 9 22.35 1.69
 7 0 10 31.75 2.18
 7 0 11 42.48 2.22
 7 0 12 55.69 1.4
 7 0 14 22.11 1.46
 7 0 15 85.34 1.45
 7 0 16 10.96 1.31
 7 0 17 16.6 1.42
 7 0 18 26.37 1.55
 7 0 19 34.49 1.98
 7 0 21 60.56 2.72
 7 0 22 9.36 1.6
 7 0 23 17.66 1.77
 7 0 25 79.41 1.75
 7 0 27 8.57 1.78
 7 0 28 12.29 1.94
 7 0 29 80.93 2.76
 7 0 30 5.9 1.62
 7 0 31 12.18 1.69
 7 0 32 53.9 1.67
 7 0 33 8.07 1.83
 7 0 35 5.03 1.73
 7 0 36 50.22 1.84
 7 0 39 15.33 1.74
 7 0 41 5.47 1.85
 7 1 0 19.62 1.64
 7 1 1 41.64 1.67
 7 1 3 81.78 1.81
 7 1 4 181.97 2.08
 7 1 5 17.78 1.68
 7 1 6 9.61 1.68
 7 1 7 57.57 3.59
 7 1 8 101.04 3.07
 7 1 9 37.09 1.74
 7 1 10 27.78 1.72
 7 1 11 21.12 1.47
 7 1 12 44.96 1.49
 7 1 13 46.75 1.4
 7 1 14 100.41 1.44
 7 1 15 12.73 1.3
 7 1 16 107.92 1.79
 7 1 17 75.59 3.49
 7 1 18 42.51 1.62
 7 1 19 55.03 1.77
 7 1 20 26.02 1.59
 7 1 21 7.86 1.6
 7 1 22 72.54 1.84
 7 1 23 28.53 2.08
 7 1 24 67.15 1.64
 7 1 25 51.78 1.96
 7 1 26 39.12 1.76
 7 1 27 91.27 2.74
 7 1 28 5.35 1.85
 7 1 29 22.81 1.74
 7 1 30 20.08 1.56
 7 1 31 19.28 2.27
 7 1 32 34.81 2.32
 7 1 33 9.83 1.64
 7 1 34 47.18 1.78
 7 1 35 19.55 1.67
 7 1 36 20.24 1.8
 7 1 39 9.84 1.76
 7 1 40 10.21 1.99
 7 1 41 7.04 1.97
 7 1 42 8.34 2.26
 7 2 0 11.52 1.63
 7 2 1 45.91 1.69
 7 2 2 19.56 1.64
 7 2 3 25.84 1.69
 7 2 4 24.84 1.65
 7 2 5 57.25 1.75
 7 2 7 9.55 1.95
 7 2 8 13.91 1.68
 7 2 9 53.33 1.79
 7 2 10 15.61 1.99
 7 2 11 16.31 1.63
 7 2 12 4.95 1.38
 7 2 13 34.65 1.38
 7 2 14 3.44 1.49
 7 2 15 14.41 1.29
 7 2 16 4.47 1.36
 7 2 17 25.88 1.43
 7 2 18 29.34 1.45
 7 2 19 84.23 2.55
 7 2 20 22.45 2
 7 2 22 6.07 1.7
 7 2 23 14.43 1.65
 7 2 24 7.06 1.73
 7 2 25 64.87 2.38
 7 2 26 8.97 1.73
 7 2 27 23.21 1.74
 7 2 28 9.71 1.92
 7 2 29 33.98 1.88
 7 2 31 10.59 1.59
 7 2 32 5.52 1.66
 7 2 34 22.25 1.64
 7 2 35 4.99 1.87
 7 2 37 4.3 1.96
 7 2 38 6.63 1.76
 7 2 39 5.44 1.93
 7 2 40 7.53 1.86
 7 2 41 4.52 1.89
 7 2 42 4.53 2.16
 7 3 1 23.57 1.66
 7 3 2 123.38 2.63
 7 3 3 148.88 2.14
 7 3 4 24.58 2
 7 3 5 42.77 2.23
 7 3 6 9.64 2.87
 7 3 7 479.43 6.16
 7 3 8 246.2 3.29
 7 3 9 33.44 1.76
 7 3 10 177.8 8.62
 7 3 11 276.74 3.2
 7 3 12 100.23 1.92
 7 3 13 54.25 1.42
 7 3 14 36.33 1.81
 7 3 15 61.37 1.51
 7 3 16 33.52 1.85
 7 3 17 13.64 1.53
 7 3 18 26.91 1.45
 7 3 19 13.78 1.72
 7 3 20 39.46 1.6
 7 3 21 10 1.83
 7 3 22 9.58 1.63
 7 3 23 64.14 1.62
 7 3 24 27.98 1.69
 7 3 25 111.07 2.48
 7 3 26 42.88 1.75
 7 3 27 31.56 2.24
 7 3 28 39.32 1.62
 7 3 29 20.45 1.61
 7 3 30 38.74 1.66
 7 3 31 40.38 1.62
 7 3 32 18.3 1.71
 7 3 33 6.91 1.76
 7 3 34 14.38 1.63
 7 3 36 22.56 1.79
 7 3 37 15.96 1.87
 7 3 38 20.8 1.72
 7 3 39 10.77 1.74
 7 3 40 5.01 1.91
 7 3 41 6.69 1.97
 7 3 42 4.97 1.91
 7 4 0 16.64 1.62
 7 4 1 3.66 1.78
 7 4 2 28.3 1.67
 7 4 3 4.6 1.74
 7 4 4 24.42 1.67
 7 4 5 160.07 2.39
 7 4 6 97.94 1.91
 7 4 7 152.32 2.84
 7 4 8 36.27 1.79
 7 4 9 53.01 2.08
 7 4 10 181.42 2.15
 7 4 11 10.64 1.73
 7 4 12 59.24 1.43
 7 4 13 39.77 1.4
 7 4 14 16.71 1.36
 7 4 15 43.33 1.59
 7 4 16 25.85 1.32
 7 4 17 49.72 1.38
 7 4 18 61.05 2.49
 7 4 19 12.76 1.56
 7 4 20 59.48 2.57
 7 4 23 99.9 2.4
 7 4 24 62.34 1.78
 7 4 25 38.93 1.63
 7 4 26 6.91 1.73
 7 4 27 57.95 3.23
 7 4 28 88.55 1.74
 7 4 29 5.65 1.67
 7 4 30 35.47 1.83
 7 4 31 23.69 1.59
 7 4 32 6.19 1.77
 7 4 34 9.6 1.74
 7 4 35 12 1.65
 7 4 36 13.84 1.66
 7 4 37 4.72 1.97
 7 4 38 9.39 1.84
 7 4 39 11.21 1.75
 7 4 40 24.69 1.83
 7 4 41 7.93 1.75
 7 5 0 28.74 1.68
 7 5 1 32.83 1.69
 7 5 2 98.31 1.87
 7 5 4 94.78 2.98
 7 5 5 8.33 1.93
 7 5 6 9.09 1.68
 7 5 7 8.16 1.69
 7 5 8 96.84 2.64
 7 5 9 20.14 1.69
 7 5 10 27.07 1.94
 7 5 11 19.36 1.34
 7 5 12 174.32 2.4
 7 5 13 49.25 1.43
 7 5 14 7.61 1.44
 7 5 15 10.67 1.38
 7 5 16 32.8 1.52
 7 5 17 4.68 1.37
 7 5 18 15.36 1.44
 7 5 19 52.21 1.64
 7 5 20 50.12 1.66
 7 5 21 8.73 1.61
 7 5 22 57.12 2.08
 7 5 23 25.04 1.97
 7 5 24 22.28 1.8
 7 5 25 13.1 1.67
 7 5 26 7.5 1.97
 7 5 27 19.49 1.55
 7 5 28 15.53 1.58
 7 5 29 14.74 1.6
 7 5 30 85.36 2.77
 7 5 31 25.61 1.7
 7 5 32 10.28 1.6
 7 5 33 17.91 2.26
 7 5 34 18.28 1.74
 7 5 38 15.63 1.72
 7 5 39 17.85 1.72
 7 5 40 20.92 1.85
 7 5 41 8.69 1.74
 7 6 0 60.9 2
 7 6 1 33.03 1.94
 7 6 2 72.25 1.82
 7 6 3 107.45 1.95
 7 6 4 284.55 3.62
 7 6 5 5.22 1.77
 7 6 6 17.3 2.01
 7 6 7 30.73 1.96
 7 6 9 92.77 2.16
 7 6 11 136.74 1.9
 7 6 12 60.41 1.45
 7 6 13 16.26 1.68
 7 6 14 128.86 2.12
 7 6 15 83.79 2.15
 7 6 16 66.48 2.06
 7 6 17 15.31 1.32
 7 6 18 24.49 1.64
 7 6 19 28.5 2.3
 7 6 20 70.96 1.71
 7 6 21 36.93 1.84
 7 6 22 13.77 2.02
 7 6 23 55.66 2.86
 7 6 24 84.32 3.53
 7 6 25 10.33 1.78
 7 6 26 24.03 1.53
 7 6 27 24.87 1.57
 7 6 28 25.83 1.9
 7 6 29 32.54 2.04
 7 6 30 53.42 2.7
 7 6 31 53.74 2.6
 7 6 32 7.25 1.61
 7 6 33 20.17 1.61
 7 6 34 59.15 1.78
 7 6 35 16.75 1.76
 7 6 37 14.42 1.91
 7 6 38 16.23 1.9
 7 6 39 42.07 2.44
 7 6 40 37.67 1.74
 7 7 0 263.59 2.85
 7 7 1 176.14 2.78
 7 7 2 95.82 3.7
 7 7 3 43.08 1.72
 7 7 4 39.2 2.56
 7 7 5 4.2 1.76
 7 7 6 18.43 1.66
 7 7 7 47.22 1.9
 7 7 8 4.59 1.77
 7 7 9 8.87 1.7
 7 7 10 48.05 1.77
 7 7 11 15.98 1.54
 7 7 12 33.29 1.55
 7 7 13 60.15 1.45
 7 7 14 82.3 1.64
 7 7 15 30.43 1.63
 7 7 16 59.29 1.69
 7 7 17 162.09 2.16
 7 7 18 46.75 1.63
 7 7 19 98.83 1.64
 7 7 20 85.22 2.87
 7 7 21 72.35 1.9
 7 7 22 35.46 1.81
 7 7 25 4.63 2.07
 7 7 26 8.9 1.9
 7 7 27 3.98 1.64
 7 7 28 13.71 1.56
 7 7 29 7.75 1.59
 7 7 30 14.21 1.83
 7 7 31 5.68 1.61
 7 7 32 30.88 1.61
 7 7 35 9.77 1.65
 7 7 36 9.89 1.77
 7 7 37 18.16 1.74
 7 7 38 5.37 1.77
 7 7 39 28.52 1.94
 7 8 0 23.63 1.68
 7 8 1 49.1 1.77
 7 8 2 47.21 3.49
 7 8 3 120.62 2.55
 7 8 4 22.14 1.89
 7 8 5 14.59 1.66
 7 8 6 28.66 2.33
 7 8 7 37.47 2.55
 7 8 8 87.48 2.71
 7 8 9 10.57 1.72
 7 8 10 15.81 1.72
 7 8 11 48.37 1.62
 7 8 12 28.81 1.49
 7 8 13 5.98 1.65
 7 8 14 40.01 1.42
 7 8 15 212.31 3.24
 7 8 16 5.92 1.34
 7 8 17 52.84 1.64
 7 8 18 34.27 2.12
 7 8 19 13.95 1.68
 7 8 20 14.83 1.44
 7 8 21 46.05 2.04
 7 8 22 4.16 2.02
 7 8 23 60.05 2.12
 7 8 25 38.1 2.34
 7 8 26 6.71 1.81
 7 8 27 19.47 1.98
 7 8 28 5.62 1.72
 7 8 29 4.04 1.85
 7 8 31 18.26 1.93
 7 8 33 18.29 2.07
 7 8 34 16.19 1.62
 7 8 35 75.58 2.04
 7 8 36 6.31 1.84
 7 8 39 10.68 1.72
 7 9 0 27.32 1.71
 7 9 1 59.04 1.81
 7 9 2 21.89 2.76
 7 9 3 53.71 2.05
 7 9 4 91.44 1.92
 7 9 5 62.4 2.25
 7 9 6 55.49 1.79
 7 9 7 20.87 2.49
 7 9 8 9.07 1.69
 7 9 10 55.78 1.64
 7 9 11 67.01 1.7
 7 9 12 45.14 1.82
 7 9 13 77.56 2.72
 7 9 14 9.34 1.37
 7 9 15 14.86 1.48
 7 9 17 41.25 1.38
 7 9 18 5.91 1.42
 7 9 19 24.77 1.65
 7 9 20 24.48 1.45
 7 9 21 39.45 1.86
 7 9 22 49.23 3.64
 7 9 23 16.28 1.75
 7 9 24 4.39 1.83
 7 9 25 12.74 1.75
 7 9 26 8.99 1.77
 7 9 27 9.17 2.6
 7 9 28 32.05 2.33
 7 9 29 25.9 1.53
 7 9 31 42.99 2.02
 7 9 32 4.37 1.64
 7 9 33 15.17 1.89
 7 9 34 15.8 2
 7 9 35 19.98 1.86
 7 9 36 5.85 1.7
 7 9 37 26.47 1.69
 7 10 1 21.88 1.71
 7 10 2 13.03 1.68
 7 10 4 58.66 2.64
 7 10 6 45.76 1.79
 7 10 7 22.06 1.73
 7 10 8 79.06 2.47
 7 10 9 44.8 2.53
 7 10 10 16.45 1.56
 7 10 11 43.47 1.62
 7 10 12 27.49 1.58
 7 10 13 17.31 1.48
 7 10 14 37.46 1.67
 7 10 15 4.97 1.42
 7 10 16 7.32 1.4
 7 10 17 8.75 1.63
 7 10 18 3.85 1.47
 7 10 19 5 1.44
 7 10 20 24.33 1.59
 7 10 21 27.08 3.86
 7 10 22 18.41 1.47
 7 10 24 28.4 1.74
 7 10 25 14.65 1.74
 7 10 26 27.51 2.18
 7 10 27 22.77 1.79
 7 10 28 24.65 1.95
 7 10 29 7.38 1.83
 7 10 30 9.67 1.65
 7 10 31 13.95 1.94
 7 10 32 3.64 1.66
 7 10 33 4 1.81
 7 10 35 4.86 1.69
 7 11 0 18.48 1.72
 7 11 1 25.51 1.75
 7 11 2 20.75 2.39
 7 11 3 13.36 2.07
 7 11 4 13.86 1.71
 7 11 5 31.38 2.11
 7 11 6 125.51 2.32
 7 11 7 17.2 1.73
 7 11 8 37.28 2.02
 7 11 9 8.31 2.23
 7 11 10 30.26 1.58
 7 11 11 6.16 2
 7 11 12 23.87 1.83
 7 11 14 12.99 1.81
 7 11 15 9.9 1.58
 7 11 17 18.14 1.5
 7 11 18 9.01 1.53
 7 11 19 15.65 1.41
 7 11 21 15.89 1.56
 7 11 22 8.58 1.37
 7 11 23 4.59 1.59
 7 11 24 75.47 2.75
 7 11 25 52.47 2.39
 7 11 26 18.86 1.88
 7 11 29 8.55 1.72
 7 11 31 8.14 1.65
 7 11 33 5.94 1.71
 7 11 35 9.01 1.45
 7 12 0 6.24 1.78
 7 12 1 13.54 1.96
 7 12 2 19 1.73
 7 12 3 6.61 2.47
 7 12 4 14.41 1.69
 7 12 6 27.61 1.99
 7 12 7 19 1.73
 7 12 8 56.62 2.89
 7 12 9 6.89 1.57
 7 12 10 55.08 3.14
 7 12 11 14.41 2.51
 7 12 12 15.33 1.47
 7 12 13 6.19 1.52
 7 12 15 5.26 1.66
 7 12 16 37.62 1.68
 7 12 17 18.03 1.63
 7 12 18 4.08 1.57
 7 12 19 14.55 1.51
 7 12 20 6.06 1.61
 7 12 21 9.85 1.44
 7 12 26 7.19 1.78
 7 12 28 11 2.03
 7 12 29 5.66 2.24
 7 12 30 19.92 2.67
 7 12 32 5.86 1.81
 7 12 33 9.85 1.62
 7 13 0 19.69 2.08
 7 13 1 12.41 1.98
 7 13 2 64.9 1.92
 7 13 3 42.97 2.26
 7 13 4 14.85 1.76
 7 13 5 5.91 2.21
 7 13 7 7.36 2.04
 7 13 8 12.49 1.78
 7 13 9 12.11 1.57
 7 13 10 14.4 1.62
 7 13 11 17.9 1.42
 7 13 12 6.51 1.63
 7 13 13 7.54 1.62
 7 13 14 38.3 1.68
 7 13 15 14.45 2.53
 7 13 16 25.92 1.65
 7 13 17 27.63 1.76
 7 13 18 30.25 1.57
 7 13 19 3.35 1.52
 7 13 20 27.33 2.38
 7 13 21 44.89 3.29
 7 13 23 19.55 1.54
 7 13 24 15.41 1.45
 7 13 26 8.9 1.48
 7 13 27 8.97 1.62
 7 13 29 12.85 2.14
 7 13 31 9.17 2.25
 7 14 0 13.06 1.75
 7 14 2 6.24 1.83
 7 14 3 45.41 1.88
 7 14 4 27.36 2.2
 7 14 5 7.86 1.78
 7 14 7 23 2.32
 7 14 9 3.96 1.55
 7 14 10 5.17 2.3
 7 14 11 5.09 1.52
 7 14 12 7.39 1.33
 7 14 13 12.86 1.84
 7 14 14 19.72 2.27
 7 14 15 10.57 2.07
 7 14 16 7.95 2.08
 7 14 17 40.74 1.72
 7 14 20 12.9 2.1
 7 14 21 11.69 2.08
 7 14 22 8.72 1.62
 7 14 24 4.82 1.43
 7 14 26 19.08 2.05
 7 14 27 5.57 2.11
 7 14 28 15.54 2.04
 7 14 29 4.91 2.03
 7 15 0 32.68 3
 7 15 1 16.57 3.31
 7 15 2 21.65 2.14
 7 15 3 45.56 3.11
 7 15 5 10.29 1.79
 7 15 6 7.82 1.79
 7 15 7 36.05 1.85
 7 15 8 5.52 2.24
 7 15 13 14.46 1.58
 7 15 17 37.21 2.29
 7 15 18 16.57 2.74
 7 15 19 3.69 1.63
 7 15 20 25.35 2.43
 7 15 21 9.46 2.53
 7 15 22 10.14 2.2
 7 15 23 6.19 2.18
 7 15 24 6.06 1.7
 7 16 0 11.62 1.78
 7 16 1 5.01 2.25
 7 16 4 4.52 1.92
 7 16 5 11.58 2.45
 7 16 6 9.52 2.11
 7 16 7 25.95 2.01
 7 16 9 43.51 2.13
 7 16 12 28.85 1.55
 7 16 13 21.13 1.74
 7 16 14 16.53 1.91
 7 16 16 23.52 1.71
 7 16 18 9.66 2.43
 7 16 19 8.59 2.38
 7 16 21 6.5 2.38
 7 16 22 11.45 2.05
 7 17 0 6.6 1.83
 7 17 3 6.98 2.02
 7 17 5 11.79 2.14
 7 17 6 12.95 1.97
 7 17 7 16.38 2.4
 7 17 9 11.84 1.69
 7 17 11 23.04 2.5
 7 17 12 25.11 2.06
 7 17 13 26.78 2.94
 7 17 19 5.88 2.21
 7 18 2 4.51 2.14
 7 18 3 6.82 2.06
 7 18 4 4.14 1.66
 7 18 5 9.52 2.01
 7 18 6 27.17 2.08
 7 18 8 27.05 2.03
 7 18 9 7.48 2.54
 7 18 10 58.23 6.43
 7 18 11 10.8 1.89
 7 18 12 6.74 1.96
 7 19 4 5.35 2.39
 7 19 5 6.27 2.79
 8 0 0 13.02 2.58
 8 0 3 4.98 1.92
 8 0 4 24.55 2.51
 8 0 6 6.1 1.9
 8 0 7 12.59 1.84
 8 0 8 19.45 1.87
 8 0 9 7.9 1.92
 8 0 10 125.02 2.56
 8 0 11 4.25 1.84
 8 0 14 27.77 1.51
 8 0 16 65.2 1.69
 8 0 18 44.43 1.51
 8 0 24 64.29 2.02
 8 0 26 28.24 2
 8 0 29 18.05 2.28
 8 0 30 16.46 2.68
 8 0 31 11.67 1.85
 8 0 32 10.3 1.79
 8 0 33 19.97 1.71
 8 1 1 28.35 1.83
 8 1 2 27.47 1.84
 8 1 4 4.84 2.26
 8 1 5 100.3 2.05
 8 1 6 24.54 1.86
 8 1 7 7.69 1.88
 8 1 8 32.35 1.91
 8 1 9 115.87 2.77
 8 1 10 13.14 1.88
 8 1 11 28.79 1.95
 8 1 12 77.5 2.45
 8 1 13 64.87 1.59
 8 1 14 56.4 1.58
 8 1 15 16.58 1.52
 8 1 16 5.63 1.74
 8 1 17 39.31 1.56
 8 1 18 16.6 1.56
 8 1 19 6.54 1.49
 8 1 20 4.75 1.55
 8 1 21 9.6 1.61
 8 1 22 59.29 2.46
 8 1 23 19.46 1.65
 8 1 24 34.84 1.98
 8 1 25 44.75 2.2
 8 1 27 24.54 2.22
 8 1 28 8.43 2.28
 8 1 31 15.9 2.03
 8 1 32 9.35 1.79
 8 1 33 30.43 1.71
 8 1 34 12.73 1.72
 8 1 36 7.49 1.93
 8 1 37 20.19 1.76
 8 2 0 30.99 1.84
 8 2 1 20.3 1.83
 8 2 2 15 1.82
 8 2 3 56.31 1.93
 8 2 4 11.6 2.18
 8 2 5 45.97 2.15
 8 2 7 23.95 1.85
 8 2 8 7.08 1.9
 8 2 10 6 2.27
 8 2 11 17.72 1.88
 8 2 12 28.37 1.5
 8 2 13 48.41 1.56
 8 2 14 3.8 1.61
 8 2 15 21.93 1.61
 8 2 16 7.37 1.56
 8 2 17 29.64 1.55
 8 2 18 15.02 1.58
 8 2 19 17.51 1.48
 8 2 20 26.93 1.5
 8 2 22 15.99 2.11
 8 2 23 32.77 1.93
 8 2 24 7.75 2.05
 8 2 25 13.52 1.95
 8 2 26 24 2.06
 8 2 27 7.17 2.15
 8 2 28 25.49 2.23
 8 2 29 42.3 2.31
 8 2 30 17.58 2.02
 8 2 31 21.68 1.83
 8 2 32 4.91 1.87
 8 2 33 10.77 1.71
 8 2 35 5.98 1.79
 8 2 36 3.92 1.89
 8 2 37 3.88 1.92
 8 2 38 10.54 1.91
 8 2 39 10.44 1.96
 8 3 1 46.35 2.19
 8 3 2 36.37 1.9
 8 3 3 130.25 2.14
 8 3 4 33.77 2.16
 8 3 5 14.06 1.86
 8 3 6 37.34 2.19
 8 3 7 24.49 1.9
 8 3 8 9.21 1.9
 8 3 9 20.73 1.88
 8 3 10 12.74 1.89
 8 3 11 72.45 2.02
 8 3 12 7.06 1.86
 8 3 13 26.04 1.74
 8 3 14 25.93 1.64
 8 3 15 6.9 1.64
 8 3 16 16.61 1.64
 8 3 17 28.7 1.55
 8 3 18 12.72 1.46
 8 3 19 5.47 2.08
 8 3 20 43.58 2.33
 8 3 21 99.06 1.78
 8 3 23 24.35 1.66
 8 3 24 31.79 1.82
 8 3 25 81.02 3.87
 8 3 26 15.57 2.03
 8 3 27 11.5 2.08
 8 3 28 39.03 2.25
 8 3 29 39.76 2.05
 8 3 30 21.44 2.19
 8 3 31 29.07 1.86
 8 3 32 17.35 1.78
 8 3 33 20.58 1.7
 8 3 34 5.47 1.8
 8 3 38 5.76 1.85
 8 3 39 21.94 1.94
 8 4 0 8.81 1.87
 8 4 2 125.32 2.52
 8 4 3 22.35 2.69
 8 4 4 49.3 1.92
 8 4 5 87.62 2.05
 8 4 6 8.07 1.9
 8 4 7 9.55 1.88
 8 4 8 27.78 1.89
 8 4 9 83.92 2.05
 8 4 10 54.45 1.98
 8 4 12 8.23 1.72
 8 4 13 57.25 1.57
 8 4 15 95.76 1.7
 8 4 16 33.42 1.7
 8 4 17 7.67 1.55
 8 4 18 55.08 1.62
 8 4 19 5.54 1.65
 8 4 20 7.47 1.77
 8 4 21 9.35 1.57
 8 4 22 50.12 2.07
 8 4 23 27.28 1.79
 8 4 24 20.61 1.78
 8 4 25 7.9 2.2
 8 4 26 42.36 2.07
 8 4 27 68.05 2.94
 8 4 28 22.32 2.23
 8 4 29 9.47 3.78
 8 4 30 21.05 1.82
 8 4 31 19.58 1.83
 8 4 33 18.49 1.7
 8 4 35 10.57 1.73
 8 4 36 10.85 1.87
 8 4 37 4.28 1.9
 8 4 38 31.79 1.89
 8 5 0 36.67 1.98
 8 5 1 121.34 2.15
 8 5 2 68.64 2
 8 5 3 60.75 1.98
 8 5 4 38.37 1.92
 8 5 5 107.29 2.51
 8 5 6 118.64 2.14
 8 5 7 13.83 2.56
 8 5 8 13.64 1.9
 8 5 9 149.06 2.8
 8 5 10 50.55 1.99
 8 5 11 7.72 1.97
 8 5 12 75.77 1.88
 8 5 13 92.96 1.67
 8 5 14 17.2 1.52
 8 5 15 19.86 1.66
 8 5 16 83.59 1.69
 8 5 17 104.57 1.74
 8 5 18 20.39 1.56
 8 5 19 25.1 2.73
 8 5 20 72.74 2.09
 8 5 21 32.94 1.57
 8 5 22 67.43 2.02
 8 5 24 21.33 1.99
 8 5 25 17.39 3.14
 8 5 26 23.49 2.27
 8 5 27 17.06 2.48
 8 5 29 11.46 1.97
 8 5 30 26.2 2.07
 8 5 31 21.16 1.83
 8 5 32 6.7 2.08
 8 5 33 4.35 1.92
 8 5 34 13.18 1.71
 8 5 35 26.61 1.84
 8 5 37 13.92 1.78
 8 6 0 101.39 2.07
 8 6 1 22.63 2.15
 8 6 2 117.79 2.37
 8 6 3 39.02 1.94
 8 6 4 29.05 1.89
 8 6 5 32.34 1.92
 8 6 6 209.55 2.83
 8 6 7 144.91 2.72
 8 6 8 48.36 2.04
 8 6 9 58.82 2.01
 8 6 10 46.14 1.96
 8 6 11 29.89 1.94
 8 6 12 91.71 2.12
 8 6 13 70.24 2.03
 8 6 14 60.85 1.67
 8 6 15 8.87 1.54
 8 6 16 106.82 1.94
 8 6 17 55.06 1.63
 8 6 18 54.18 1.77
 8 6 19 19.98 1.48
 8 6 20 36.1 2.19
 8 6 21 26.27 1.6
 8 6 22 73.56 1.74
 8 6 23 16.16 1.64
 8 6 24 13.43 1.82
 8 6 25 18.98 2
 8 6 26 49.63 2.09
 8 6 28 35.32 2.69
 8 6 29 9.06 2.01
 8 6 30 7.08 3.39
 8 6 31 20.11 2.02
 8 6 32 26.24 2.2
 8 6 34 27.13 1.73
 8 6 35 21.41 1.73
 8 6 36 42.79 2.33
 8 6 37 6.11 1.95
 8 7 0 35.14 1.88
 8 7 1 10.83 1.85
 8 7 3 27.16 2.15
 8 7 4 26.91 1.93
 8 7 5 22.55 2.78
 8 7 6 16.55 1.9
 8 7 7 85.36 2.39
 8 7 8 22.55 1.9
 8 7 10 16.05 2.21
 8 7 11 85.58 1.88
 8 7 12 48.87 1.8
 8 7 13 22.97 2.82
 8 7 14 6.47 1.92
 8 7 15 26.83 1.54
 8 7 16 30.92 1.56
 8 7 18 5.53 1.69
 8 7 19 11.46 1.97
 8 7 20 40.45 2.28
 8 7 21 12.87 1.49
 8 7 22 41.13 1.89
 8 7 26 14.66 2.24
 8 7 27 6.68 2.23
 8 7 28 5.83 2.03
 8 7 29 26.42 1.99
 8 7 30 5.15 2.12
 8 7 31 28.5 2.39
 8 7 32 42.39 2.65
 8 7 33 7.87 2.08
 8 7 34 4.62 1.99
 8 7 35 28.46 1.99
 8 7 36 12.06 1.8
 8 8 0 14.99 1.83
 8 8 2 4.73 1.97
 8 8 3 28.39 2.24
 8 8 4 5.23 1.98
 8 8 5 63.42 3.55
 8 8 6 14.77 2.15
 8 8 7 112.08 3.21
 8 8 8 19.92 1.91
 8 8 9 26.51 1.92
 8 8 10 53.56 1.99
 8 8 11 17.31 1.92
 8 8 12 11.95 2.05
 8 8 13 73.16 2.54
 8 8 14 61.26 2.11
 8 8 15 12.29 1.82
 8 8 16 22.16 1.66
 8 8 17 22.54 1.56
 8 8 18 6.57 1.73
 8 8 19 4.75 1.64
 8 8 20 5.78 1.63
 8 8 21 10.57 1.59
 8 8 23 6.36 1.66
 8 8 25 28.81 1.85
 8 8 26 6.69 2.21
 8 8 27 30.03 2.15
 8 8 28 37.18 2.71
 8 8 29 9.27 2.44
 8 8 30 8.84 2.02
 8 8 31 7.09 1.96
 8 8 32 35.06 2.39
 8 8 33 8.75 1.98
 8 8 35 5.74 2.39
 8 9 0 77.03 2.96
 8 9 1 86.44 3.81
 8 9 2 54.1 2.24
 8 9 3 7 1.93
 8 9 4 13.14 1.86
 8 9 5 44.12 1.93
 8 9 6 5.75 2.25
 8 9 7 74.16 2.06
 8 9 8 27.56 1.93
 8 9 9 42.56 2.27
 8 9 10 18.9 2.33
 8 9 12 10.57 1.72
 8 9 14 4.73 1.7
 8 9 15 9.84 1.65
 8 9 16 5.2 1.72
 8 9 17 4.98 1.85
 8 9 18 27.98 1.76
 8 9 19 23.53 1.59
 8 9 20 49 2.26
 8 9 21 6.3 1.75
 8 9 22 9.09 1.61
 8 9 23 33.32 1.78
 8 9 24 6.54 1.67
 8 9 25 23.26 2.08
 8 9 26 4.13 1.73
 8 9 27 8.21 1.94
 8 9 28 4.94 2.03
 8 9 30 5.2 2.07
 8 9 34 10.22 2.17
 8 10 0 19.77 1.88
 8 10 1 8.62 1.91
 8 10 3 15.97 1.88
 8 10 4 12.78 1.88
 8 10 5 37.84 1.94
 8 10 6 8.52 1.91
 8 10 8 19.13 2.31
 8 10 9 18.72 1.89
 8 10 10 15.79 2.36
 8 10 11 35.42 1.87
 8 10 13 20.02 1.89
 8 10 14 14.55 1.65
 8 10 15 9.05 1.65
 8 10 17 4.36 1.76
 8 10 18 4.97 1.99
 8 10 19 7.69 1.86
 8 10 20 15.02 1.68
 8 10 21 5.9 2.17
 8 10 22 16.67 1.6
 8 10 24 6.51 1.56
 8 10 25 10.14 1.61
 8 10 26 5.41 1.67
 8 10 27 3.79 1.74
 8 10 28 4.12 1.89
 8 10 30 6.91 1.92
 8 10 31 7.03 2.32
 8 10 32 5.19 2.01
 8 11 1 11.67 1.89
 8 11 3 23.45 2.09
 8 11 4 16.5 2.25
 8 11 5 13.21 1.9
 8 11 7 11.02 1.9
 8 11 9 15.42 1.9
 8 11 12 5.06 1.62
 8 11 13 20.37 1.96
 8 11 14 20.2 1.66
 8 11 15 28.83 2.07
 8 11 16 10.02 1.75
 8 11 18 13.7 1.81
 8 11 19 5.01 1.73
 8 11 20 11.63 1.93
 8 11 22 10.16 3.31
 8 11 24 12.06 1.64
 8 11 27 22.46 1.89
 8 11 28 17.45 1.65
 8 11 30 8.92 1.72
 8 11 31 6.99 1.93
 8 12 0 12.91 1.9
 8 12 1 4.68 2.04
 8 12 2 40.62 2.08
 8 12 4 34.73 3.07
 8 12 5 18.71 3.96
 8 12 6 20.87 1.91
 8 12 8 11.18 2.28
 8 12 9 9.8 1.68
 8 12 10 19.12 2.95
 8 12 11 6.37 1.59
 8 12 13 10.32 1.63
 8 12 14 4.3 1.93
 8 12 16 9.62 1.8
 8 12 18 31.13 2.11
 8 12 20 16.45 2.77
 8 12 21 9.14 1.85
 8 12 22 13.72 1.61
 8 12 23 21.93 1.63
 8 12 25 16.77 2.36
 8 12 26 5.38 1.97
 8 12 27 10.65 1.71
 8 12 28 6.79 1.65
 8 12 29 18.3 2.12
 8 13 1 13.12 1.93
 8 13 4 28.61 2.96
 8 13 7 5.35 2.02
 8 13 8 13.38 2.7
 8 13 9 5.87 2.04
 8 13 11 31.95 1.79
 8 13 12 5.78 1.79
 8 13 15 5.68 1.84
 8 13 16 11.34 1.95
 8 13 17 19.55 2.22
 8 13 19 22.75 2.43
 8 13 21 8.5 2.04
 8 13 24 11.94 1.69
 8 13 25 11.53 2.08
 8 13 26 11.68 1.9
 8 13 27 6.46 1.65
 8 14 2 4.58 2.05
 8 14 4 8.56 2.38
 8 14 6 24.52 2.21
 8 14 10 11.75 1.7
 8 14 12 25.17 1.74
 8 14 13 9.36 2.4
 8 14 14 24.36 1.95
 8 14 15 11.06 1.62
 8 14 17 4.97 2.11
 8 14 18 4.8 1.89
 8 14 21 8.9 1.88
 8 14 22 3.99 1.93
 8 14 23 17.83 2.32
 8 15 1 18.67 1.95
 8 15 2 13.76 1.96
 8 15 3 20.74 3.86
 8 15 4 8.17 2.4
 8 15 5 23.34 1.98
 8 15 6 8.55 2.5
 8 15 7 45.37 2.66
 8 15 8 6.19 2.42
 8 15 9 8.2 1.98
 8 15 11 34.35 1.99
 8 15 12 14.12 2.08
 8 15 13 19.29 1.94
 8 15 15 32.92 1.71
 8 15 17 4.52 1.6
 8 15 18 5.57 1.72
 8 15 19 7.37 2.16
 8 16 2 6.78 2.04
 8 16 3 15.08 3.64
 8 16 5 28.55 2.9
 8 16 6 16.43 1.99
 8 16 7 7.3 1.71
 8 16 8 49.84 2.42
 8 16 9 15.97 2.21
 8 16 10 40.49 2.72
 8 16 11 4.17 2.08
 8 16 12 24.3 2.89
 8 16 13 8.94 2.48
 8 16 14 6.49 1.99
 8 16 15 8.09 1.98
 8 16 16 6.24 1.68
 8 16 17 5.18 1.89
 8 17 1 14.21 3.28
 8 17 2 10.06 2.41
 8 17 4 11.81 2.53
 8 17 5 10.88 2.23
 8 17 6 17.6 2.22
 8 17 8 8.6 2.3
 8 17 11 6.69 2.14
 9 0 3 12.01 2.01
 9 0 6 33.74 2.06
 9 0 7 24.6 3.41
 9 0 8 5.21 2.15
 9 0 10 18.66 2.1
 9 0 12 14.68 2.08
 9 0 14 49.8 1.69
 9 0 16 26.29 1.67
 9 0 17 8.75 1.87
 9 0 18 15.32 1.68
 9 0 22 10.83 1.72
 9 0 25 36.39 1.77
 9 0 28 97.97 2.44
 9 0 30 6.93 2.28
 9 0 32 20.61 2.44
 9 0 34 5.62 2.17
 9 0 35 7.42 2.35
 9 1 1 32.29 2.69
 9 1 2 9.8 2.05
 9 1 3 67.35 2.46
 9 1 4 51.69 2.26
 9 1 5 9.75 2.85
 9 1 6 29.62 2.05
 9 1 7 38.26 2.07
 9 1 8 16.53 2.04
 9 1 9 14.02 4.04
 9 1 10 9.33 2.09
 9 1 12 35.12 2.09
 9 1 13 28.07 2.09
 9 1 15 33.74 1.67
 9 1 16 18.23 1.79
 9 1 18 17.46 1.69
 9 1 19 6.84 1.72
 9 1 20 20.29 1.77
 9 1 21 10.66 1.72
 9 1 22 38.12 1.92
 9 1 23 13.44 1.79
 9 1 24 7.94 1.68
 9 1 25 10.21 1.78
 9 1 26 87.98 3.15
 9 1 27 9.53 1.9
 9 1 30 24.49 2.4
 9 1 32 22.17 2.37
 9 1 33 8.26 2.19
 9 2 0 32.64 2.33
 9 2 1 9.57 3.21
 9 2 2 22.48 2.02
 9 2 3 10.92 2.07
 9 2 4 41.63 2.38
 9 2 5 86.72 2.21
 9 2 7 10.91 2.05
 9 2 8 22.83 2.39
 9 2 9 22.48 2.07
 9 2 10 7.4 2.12
 9 2 11 36.54 2.09
 9 2 12 38.37 2.11
 9 2 13 12.09 1.88
 9 2 14 34.43 1.79
 9 2 15 21.09 1.65
 9 2 17 35.32 2.03
 9 2 18 18.53 1.84
 9 2 19 5.58 1.82
 9 2 20 24.89 2.05
 9 2 21 8.23 1.72
 9 2 22 18.2 1.71
 9 2 23 23.74 1.64
 9 2 24 7.91 1.66
 9 2 25 8.43 2
 9 2 26 4.18 1.92
 9 2 28 7.14 2.06
 9 2 30 33.87 2.47
 9 2 32 11.62 2.13
 9 3 0 65.94 2.48
 9 3 1 19.65 2.05
 9 3 2 14.47 3.38
 9 3 3 40.95 2.94
 9 3 4 28.05 2.06
 9 3 5 33.62 2.36
 9 3 6 76.19 2.18
 9 3 8 23.7 3.44
 9 3 9 17.08 2.77
 9 3 10 92.47 2.25
 9 3 11 24.53 2.11
 9 3 12 39.02 2.12
 9 3 13 29.04 2.31
 9 3 14 21.93 1.79
 9 3 15 76.85 1.89
 9 3 16 23.72 1.67
 9 3 17 34.2 1.71
 9 3 18 26.01 2.98
 9 3 19 6.93 1.74
 9 3 20 29.81 1.74
 9 3 21 88.82 2.09
 9 3 22 13.72 1.86
 9 3 23 35.96 1.77
 9 3 24 4.5 1.76
 9 3 25 7.81 1.85
 9 3 27 7.05 1.88
 9 3 28 4.59 2.19
 9 3 31 5.33 2.59
 9 3 33 4.8 2.3
 9 3 34 7.22 2.43
 9 3 35 37.48 2.44
 9 4 0 39.69 2.1
 9 4 1 55.99 2.15
 9 4 2 67.92 2.16
 9 4 3 28.76 2.07
 9 4 4 23.01 2.06
 9 4 5 55.86 2.53
 9 4 6 9.93 2.46
 9 4 7 16.39 2.07
 9 4 8 73.56 2.19
 9 4 9 27.88 2.09
 9 4 10 56.44 2.47
 9 4 11 8.66 2.11
 9 4 12 12.58 2.69
 9 4 13 62.77 1.97
 9 4 14 18.01 1.77
 9 4 15 37.53 2.54
 9 4 16 34.71 2.32
 9 4 17 19.72 1.67
 9 4 18 14.97 1.68
 9 4 19 14.28 1.7
 9 4 20 43.91 1.76
 9 4 21 42.5 2.03
 9 4 22 23.28 1.73
 9 4 25 22.91 1.67
 9 4 26 6.51 1.87
 9 4 27 12.45 1.84
 9 4 30 20.64 2.44
 9 4 31 18.04 2.11
 9 4 32 6.51 2.22
 9 4 33 40.74 2.19
 9 5 2 26.17 3.48
 9 5 3 7.63 2.13
 9 5 4 5.95 2.12
 9 5 5 6.8 2.09
 9 5 7 10.17 2.08
 9 5 8 52.11 2.13
 9 5 9 10.47 2.08
 9 5 10 15.89 2.07
 9 5 11 14.32 2.35
 9 5 12 8.92 2.11
 9 5 14 10.77 1.77
 9 5 15 26.31 2.1
 9 5 17 4 1.8
 9 5 18 9.32 1.69
 9 5 19 8.4 1.85
 9 5 20 8.98 1.73
 9 5 21 12.73 1.73
 9 5 22 6.36 1.78
 9 5 23 18.8 1.93
 9 5 25 10.35 1.97
 9 5 26 22.22 1.83
 9 5 27 6.65 1.87
 9 5 28 4.58 1.98
 9 5 29 24.23 2.15
 9 5 30 18.5 3.09
 9 5 31 7.36 2.17
 9 5 32 5.1 2.27
 9 5 33 5.58 2.59
 9 5 34 14.82 2.09
 9 6 1 65.23 2.14
 9 6 2 10.33 2.05
 9 6 3 10.86 4.01
 9 6 6 67.71 2.76
 9 6 7 7.59 2.15
 9 6 8 110.91 2.33
 9 6 9 30.92 3.57
 9 6 10 13.63 2.07
 9 6 11 14.06 2.08
 9 6 12 51.72 1.95
 9 6 13 9.06 1.91
 9 6 14 47.24 1.83
 9 6 15 5.05 1.85
 9 6 16 5.33 2.24
 9 6 17 30.36 1.69
 9 6 18 13.53 1.69
 9 6 19 8.3 2.03
 9 6 20 9.21 1.87
 9 6 21 25.47 1.8
 9 6 23 16.13 1.94
 9 6 24 37.48 1.87
 9 6 25 8.26 1.82
 9 6 26 17.42 2.05
 9 6 27 39.35 2.19
 9 6 28 18.64 1.91
 9 6 30 13.01 1.94
 9 6 31 10.98 1.97
 9 6 32 15.09 2.15
 9 6 33 6.33 2.15
 9 7 0 12.7 2.48
 9 7 1 38.83 2.08
 9 7 2 26.07 2.09
 9 7 3 54.07 2.12
 9 7 4 19.56 2.44
 9 7 5 20.79 2.07
 9 7 6 92.25 2.26
 9 7 7 14.78 2.08
 9 7 8 28.59 2.08
 9 7 10 8.7 2.12
 9 7 11 20.62 2.08
 9 7 12 17.42 2.06
 9 7 13 19.51 1.89
 9 7 14 17.28 1.78
 9 7 15 19.33 1.77
 9 7 17 6.47 1.86
 9 7 19 17.05 1.7
 9 7 21 5.8 1.78
 9 7 23 17.06 1.82
 9 7 24 28.4 2.11
 9 7 25 16.99 1.79
 9 7 27 12.97 1.83
 9 7 28 4.89 2.21
 9 7 29 7.21 2.75
 9 7 30 4.56 1.91
 9 7 31 9.03 1.98
 9 7 32 8.06 2.19
 9 8 2 29.8 2.07
 9 8 4 22.58 2.3
 9 8 5 23.57 2.03
 9 8 6 10.61 2.09
 9 8 7 71.69 2.51
 9 8 8 34.51 4.02
 9 8 9 7.87 2.13
 9 8 11 51.46 2.2
 9 8 12 77.01 2.57
 9 8 13 17.27 1.89
 9 8 14 5.4 1.86
 9 8 15 7.01 1.83
 9 8 18 12.96 1.82
 9 8 20 17.02 1.7
 9 8 21 18.48 1.88
 9 8 22 9.02 1.75
 9 8 24 9.37 1.92
 9 8 25 13.98 2.01
 9 8 27 16.03 1.8
 9 8 28 5.04 1.85
 9 8 30 16.06 1.87
 9 9 1 16.32 2.04
 9 9 2 31.99 2.09
 9 9 4 13.06 2.06
 9 9 5 12.62 2.06
 9 9 7 19.97 2.07
 9 9 9 15.07 2.07
 9 9 10 12.05 2.07
 9 9 12 8.27 1.89
 9 9 13 16.9 1.89
 9 9 14 4.97 2.18
 9 9 15 7.01 1.95
 9 9 16 43.08 2.53
 9 9 17 11.56 1.82
 9 9 19 46.79 1.91
 9 9 22 10.12 2.2
 9 9 25 11.77 2.1
 9 9 26 17.54 1.94
 9 9 28 16.52 1.75
 9 10 3 31.54 3.21
 9 10 4 32.51 2.36
 9 10 5 39.02 2.96
 9 10 6 4.83 2.24
 9 10 7 25.2 2.07
 9 10 9 11.99 2.75
 9 10 13 10.32 1.86
 9 10 14 4.63 1.95
 9 10 15 22.09 1.81
 9 10 16 11.01 1.82
 9 10 17 18.94 1.99
 9 10 18 4.24 1.95
 9 10 21 25.22 2.24
 9 10 23 4.93 1.99
 9 10 24 13.33 1.91
 9 10 25 9.53 2.12
 9 10 26 16.04 2.03
 9 11 0 10.17 2.36
 9 11 1 14.21 2.06
 9 11 2 18.29 2.63
 9 11 4 8.27 2.13
 9 11 5 9.58 2.4
 9 11 9 12.49 2.09
 9 11 10 10.07 2.12
 9 11 11 4.61 2.25
 9 11 12 22.58 4.05
 9 11 13 16.02 1.86
 9 11 14 26.52 1.98
 9 11 16 6.26 1.85
 9 11 18 21.94 2.12
 9 11 19 6.03 2.34
 9 11 20 11.13 2.03
 9 11 23 10.49 1.9
 9 11 24 16.7 2.22
 9 12 0 5 2.48
 9 12 2 20.69 2.06
 9 12 5 17.12 2.09
 9 12 7 10.58 2.52
 9 12 8 12.84 2.11
 9 12 10 5.05 2.27
 9 12 11 18.67 1.84
 9 12 12 11.57 2.23
 9 12 13 11.53 2.05
 9 12 15 14.91 1.66
 9 12 16 7.25 2.07
 9 13 0 8.65 2.13
 9 13 1 7.75 3.05
 9 13 2 5.27 2.21
 9 13 3 15.85 2.1
 9 13 4 21.65 2.78
 9 13 5 25.19 2.83
 9 13 6 73.04 2.3
 9 13 8 12.44 2.13
 9 13 9 9.46 2.11
 9 13 10 27.14 2.14
 9 13 12 25.37 2.19
 9 13 14 24.46 2.27
 9 13 15 9.19 1.8
 9 13 16 11.14 1.78
 9 14 1 5.46 2.51
 9 14 2 11.1 2.1
 9 14 4 5.94 2.2
 9 14 6 18.44 2.12
 9 14 7 25.28 3.56
 9 14 8 7.4 2.15
 9 14 9 35.88 2.48
 9 14 10 13.79 2.14
 9 14 11 45.01 3.51
 9 14 12 18.15 2.74
 9 14 14 7.15 1.72
 9 14 15 8.68 1.67
 9 14 16 4.33 1.74
 9 14 17 5.52 2.04
 9 15 0 9.38 2.13
 9 15 3 9.21 3.53
 9 15 4 5.27 2.24
 9 15 5 10.96 2.41
 9 15 7 17.37 2.53
 9 15 10 12.29 2.66
 9 15 11 9.85 2.7
 10 0 3 59 4.45
 10 0 4 112.77 2.51
 10 0 5 66.31 2.69
 10 0 7 60.01 2.75
 10 0 10 47.51 2.7
 10 0 11 48.78 2.69
 10 0 12 10.52 2.27
 10 0 13 23.66 2.37
 10 0 14 17.19 2.54
 10 0 15 23.46 2.03
 10 0 16 36.6 1.95
 10 0 17 36.66 2.07
 10 0 19 5.83 1.88
 10 0 20 6.74 2.06
 10 0 21 8.99 2.04
 10 0 22 59.48 1.95
 10 0 23 30.75 1.87
 10 0 27 8.75 1.92
 10 0 29 5.87 2.19
 10 1 0 5.4 2.34
 10 1 2 93.92 2.41
 10 1 3 5.06 2.44
 10 1 4 9.79 2.23
 10 1 6 31.98 2.59
 10 1 7 24.15 2.21
 10 1 8 7.4 3.26
 10 1 9 68.89 2.4
 10 1 11 27.03 5.24
 10 1 12 7.69 3.04
 10 1 13 13.35 2.27
 10 1 14 23.74 2.78
 10 1 15 5.31 2.01
 10 1 17 11.83 1.92
 10 1 18 15.45 1.8
 10 1 19 19.51 1.99
 10 1 20 22.89 1.83
 10 1 21 31.58 1.85
 10 1 22 31.13 1.86
 10 1 24 23.84 1.87
 10 1 25 9.04 1.91
 10 1 27 16.9 1.9
 10 2 1 9.63 2.23
 10 2 2 33.43 2.21
 10 2 3 14.42 2.21
 10 2 4 13.85 2.21
 10 2 5 9.76 2.25
 10 2 6 24.16 2.22
 10 2 7 10.43 2.5
 10 2 8 25.07 2.6
 10 2 9 40.17 2.27
 10 2 10 8.27 2.26
 10 2 11 9.72 2.24
 10 2 13 60 2.33
 10 2 14 29.2 2.92
 10 2 15 6.25 1.98
 10 2 16 34.7 1.94
 10 2 17 17.43 1.94
 10 2 18 7.71 1.98
 10 2 19 4.48 1.92
 10 2 21 8.98 1.86
 10 2 22 5.75 2.02
 10 2 23 10.28 2.08
 10 2 24 15.27 1.87
 10 2 25 8.31 1.91
 10 2 26 5.15 1.98
 10 2 27 6.31 1.96
 10 2 29 28.04 1.99
 10 2 30 6.88 2.15
 10 3 0 27.08 2.6
 10 3 2 16.85 2.19
 10 3 3 7.19 2.26
 10 3 4 8.57 2.32
 10 3 5 11.44 2.22
 10 3 7 15.88 2.2
 10 3 8 5.6 2.68
 10 3 10 31.47 2.59
 10 3 11 11.87 2.36
 10 3 12 10.91 2.32
 10 3 14 6.54 2.09
 10 3 15 4.64 2.06
 10 3 16 18.63 1.92
 10 3 17 30.59 2.17
 10 3 18 8.8 1.97
 10 3 19 5.45 1.89
 10 3 23 26.66 1.86
 10 3 25 6.29 1.94
 10 3 27 25.51 1.9
 10 3 28 6.86 2.19
 10 3 29 24.21 2.14
 10 3 30 8.58 2.14
 10 4 0 66.24 5.27
 10 4 1 7.74 2.31
 10 4 2 21.96 2.2
 10 4 4 18.71 2.63
 10 4 5 12.95 2.2
 10 4 6 20.99 2.61
 10 4 7 23.91 2.21
 10 4 8 5.72 2.33
 10 4 10 11.86 2.24
 10 4 11 5.1 2.4
 10 4 12 19.64 2.56
 10 4 13 17.44 2.24
 10 4 14 21.08 2.03
 10 4 15 7.58 1.95
 10 4 18 10.91 1.93
 10 4 19 17.43 2.12
 10 4 20 13.13 1.82
 10 4 24 8.84 1.91
 10 4 25 33.37 2.1
 10 4 27 7.43 2.27
 10 5 0 17.81 2.19
 10 5 2 8.86 2.25
 10 5 4 6.47 2.31
 10 5 5 26.85 2.58
 10 5 6 17.65 2.82
 10 5 7 17.89 2.59
 10 5 8 14.22 2.61
 10 5 9 24.08 2.21
 10 5 10 16.62 2.81
 10 5 13 39.5 2.29
 10 5 15 17.63 2.12
 10 5 16 11.08 2.13
 10 5 22 4.89 1.94
 10 5 23 6.13 2.01
 10 5 28 7.68 2.48
 10 6 0 7.96 2.23
 10 6 2 20.95 2.18
 10 6 4 8.24 2.24
 10 6 5 22.87 2.19
 10 6 8 5.49 2.35
 10 6 9 6.53 2.3
 10 6 10 7.06 2.77
 10 6 11 24.85 2.24
 10 6 12 5.42 2.39
 10 6 13 5.24 2.13
 10 6 15 22.64 2
 10 6 16 5.6 2.63
 10 6 17 6.59 1.97
 10 6 18 13.2 1.94
 10 6 19 11 1.96
 10 6 20 9.16 2.18
 10 6 22 8.71 1.89
 10 6 23 8.3 2.28
 10 6 24 13.43 2.12
 10 6 25 5.98 2.15
 10 6 26 10.13 2.28
 10 7 0 25.07 2.59
 10 7 1 16.33 2.66
 10 7 4 17.85 2.19
 10 7 5 11.6 2.21
 10 7 6 9.41 2.22
 10 7 7 11.09 4.91
 10 7 12 9.68 2.27
 10 7 13 11 2.01
 10 7 15 4.23 1.89
 10 7 16 4.81 2.04
 10 7 17 10.85 1.94
 10 7 18 8.7 1.97
 10 7 20 32.69 2.42
 10 7 21 6.2 2.06
 10 7 23 16.48 1.84
 10 7 24 5.22 1.98
 10 7 25 5.6 2.42
 10 7 26 9.14 2.44
 10 8 3 12.4 2.22
 10 8 4 15.72 2.47
 10 8 5 18.77 2.21
 10 8 6 30.19 2.87
 10 8 7 7.98 2.56
 10 8 9 6.24 2.35
 10 8 11 5.53 2.74
 10 8 13 12.99 2.8
 10 8 14 8.07 1.88
 10 8 15 6.01 1.98
 10 8 16 12.24 1.91
 10 8 19 7.92 2.22
 10 8 23 20.29 2.09
 10 8 24 13.95 2.05
 10 8 25 7.06 2.32
 10 9 0 14.49 2.53
 10 9 1 8.58 2.26
 10 9 4 9.77 2.23
 10 9 5 18.5 2.2
 10 9 7 6.86 2.31
 10 9 9 15.58 2.21
 10 9 11 15.46 2.55
 10 9 12 18.95 3.29
 10 9 13 20.55 2.02
 10 9 15 7.49 1.8
 10 9 16 13.5 1.89
 10 9 18 10.61 2.16
 10 9 20 7.71 2.01
 10 9 21 7.82 2.04
 10 9 22 8.91 2.23
 10 9 23 6.64 3.01
 10 10 1 15.49 2.75
 10 10 3 15.54 2.51
 10 10 5 13.29 2.26
 10 10 6 36.07 2.29
 10 10 7 49.92 3.21
 10 10 8 8.8 2.63
 10 10 10 12.72 2.71
 10 10 11 13.77 2.65
 10 10 12 15.54 2.57
 10 10 13 44.87 2.33
 10 10 14 31.16 2.05
 10 10 16 9.26 1.79
 10 11 1 6.66 2.98
 10 11 3 34.59 2.27
 10 11 4 14.47 2.26
 10 11 5 27.26 2.99
 10 11 7 14.78 2.26
 10 11 8 18.22 3.62
 10 11 10 37.49 2.3
 10 11 11 12.85 3.52
 10 11 12 5.09 2.13
 10 11 13 7.96 2.24
 10 11 15 15.61 1.77
 10 11 17 10.58 1.87
 10 11 18 4.71 1.9
 10 12 1 6.44 2.88
 10 12 4 8.04 2.73
 10 12 5 22.59 2.25
 10 12 6 15.5 2.57
 10 12 7 12.26 2.63
 10 12 8 31.15 2.59
 10 12 9 16.04 2.29
 10 12 10 17.33 2.75
 10 12 11 9.32 2.32
 10 12 12 22.59 2.58
 10 12 13 23.3 2.61
 10 12 14 15.08 1.72
 10 13 1 9.43 3.46
 10 13 2 13.36 2.27
 10 13 4 9.11 2.63
 10 13 6 9.29 2.3
 10 13 7 6.1 2.89
 10 13 9 5.84 2.38
 11 0 1 43.49 2.81
 11 0 2 16.66 2.35
 11 0 3 6.08 2.51
 11 0 8 15.88 2.35
 11 0 9 16.35 2.4
 11 0 10 36.3 2.4
 11 0 11 6.68 2.97
 11 0 12 27.07 2.4
 11 0 13 26.47 2.41
 11 0 14 26.29 2.43
 11 0 16 10.4 1.89
 11 0 17 34.15 1.91
 11 0 19 7.25 2.11
 11 0 20 4.68 2.23
 11 0 21 11.75 2.31
 11 0 22 9.82 2.18
 11 1 1 13.71 2.36
 11 1 2 9.66 2.42
 11 1 3 38.37 3.49
 11 1 4 7.71 2.89
 11 1 5 6.36 3.16
 11 1 8 45.57 3.55
 11 1 10 9.92 2.39
 11 1 11 5.62 2.57
 11 1 12 10.99 2.41
 11 1 14 5.58 2.58
 11 1 15 30.47 2.42
 11 1 16 32.25 1.9
 11 1 17 5.27 2
 11 1 18 4.65 2.22
 11 1 19 8.02 2.1
 11 1 22 18.8 2.33
 11 1 23 6.38 2.23
 11 2 1 16.11 2.71
 11 2 2 10.28 2.86
 11 2 3 43.51 3.54
 11 2 4 23.01 3.45
 11 2 5 14.54 2.38
 11 2 6 15.82 3.76
 11 2 7 6.17 2.52
 11 2 8 20.38 2.35
 11 2 9 13.07 2.39
 11 2 10 24.77 2.39
 11 2 11 7.39 2.47
 11 2 12 5.24 2.57
 11 2 13 13.43 2.38
 11 2 15 9.42 2.47
 11 2 19 8.67 2.09
 11 2 20 8.05 2.62
 11 2 21 11.26 2.08
 11 2 22 9.51 2.38
 11 2 23 18.78 2.68
 11 3 2 10.96 5.06
 11 3 3 10.48 2.38
 11 3 5 62.56 2.47
 11 3 6 31.1 2.75
 11 3 9 5.71 2.5
 11 3 11 15.18 2.77
 11 3 12 23.2 2.38
 11 3 13 8.78 2.65
 11 3 14 6.8 2.66
 11 3 15 6 2.27
 11 3 16 9.31 1.9
 11 3 23 9.45 2.13
 11 4 3 11.92 2.65
 11 4 7 13.77 2.68
 11 4 11 8.35 2.43
 11 4 12 5.42 2.53
 11 4 14 12.05 2.43
 11 4 17 12.73 2.06
 11 4 18 4.96 2.16
 11 4 19 10.2 2.25
 11 4 21 5.32 2.21
 11 5 1 7.75 2.41
 11 5 3 10.82 2.39
 11 5 4 15 3.3
 11 5 5 5.73 2.49
 11 5 6 7.17 2.89
 11 5 12 9.68 2.85
 11 5 13 5.27 2.58
 11 5 16 9.51 2.86
 11 5 19 5.96 2.5
 11 5 20 5.92 2.18
 11 5 21 5.83 2.2
 11 6 0 6.84 2.99
 11 6 1 13.92 2.34
 11 6 2 6.1 2.47
 11 6 6 6.03 2.45
 11 6 10 6.52 2.47
 11 6 12 12.44 2.88
 11 6 14 12.4 2.39
 11 6 17 6.59 1.94
 11 6 18 4.76 2.21
 11 6 19 9.97 2.08
 11 7 2 12.21 2.36
 11 7 3 6.7 2.44
 11 7 10 21.48 2.69
 11 7 13 8.85 2.47
 11 7 14 5.27 2.54
 11 7 15 15.94 2.45
 11 7 16 13.89 1.89
 11 7 17 10.88 2.35
 11 7 18 5.37 1.98
 11 8 2 5.69 2.5
 11 8 3 8.52 2.42
 11 8 4 9.27 2.4
 11 8 5 10.7 2.84
 11 8 6 19.12 2.68
 11 8 8 8.39 2.43
 11 8 12 29.5 2.41
 11 8 14 9.78 2.46
 11 9 2 17.11 2.35
 11 9 3 5.75 2.53
 11 9 4 9.57 3.96
 11 9 5 11.55 2.39
 11 9 6 20.98 2.7
 11 9 8 9.98 2.89
 11 9 9 10.06 2.42
 11 9 12 12.79 2.63
 11 9 13 11.75 3.1
 11 10 0 5.47 2.56
 11 10 2 8.01 2.45
 11 10 5 16.51 2.39
 11 10 7 16.22 3.36
 11 10 8 15.73 2.42
 12 0 0 21.28 5.16
 12 0 2 13.84 2.88
 12 0 5 7.62 2.95
 12 0 6 13.28 2.93
 12 0 8 13.16 2.88
 12 0 11 15.34 2.52
 12 0 13 8.51 2.6
 12 1 0 10.45 3.73
 12 1 1 6.07 2.66
 12 1 4 21.26 2.88
 12 1 5 7.84 3.83
 12 1 6 8.66 2.55
 12 1 8 6.73 2.61
 12 1 10 6.39 2.66
 12 1 11 8.82 2.56
 12 1 12 9.21 3.54
 12 2 3 9.7 2.52
 12 2 10 8.66 2.56
 12 2 11 10.66 2.57
 12 2 12 7.22 3.16
 12 3 1 9.72 3.63
 12 3 2 10.74 2.51
 12 3 3 6.59 3.2
 12 3 5 11.75 2.86
 12 3 6 6.72 2.61
 12 3 9 11.4 2.55
 12 4 0 5.58 2.68
 12 4 1 10.87 2.88
 12 4 2 7.08 2.97
 12 4 4 11.19 4.7
 12 4 5 15.12 3.5
 12 4 7 10.7 2.54
 12 5 1 11.05 2.52
 12 5 5 26.67 2.92

_iucr_refine_fcf_details
;
data_8HQ
_computing_structure_refinement   'olex2.refine 1.3 (Bourhis et al., 2015)'
_shelx_refln_list_code            4
loop_
  _space_group_symop_id
  _space_group_symop_operation_xyz
  1  x,y,z
  2  x+1/2,-y+1/2,-z
  3  -x,y+1/2,-z+1/2
  4  -x+1/2,-y,z+1/2

_space_group_crystal_system       orthorhombic
_space_group_IT_number            19
_space_group_name_H-M_alt         'P 21 21 21'
_space_group_name_Hall            ' P 2ac 2ab'
_symmetry_space_group_name_H-M    'P 21 21 21'
_symmetry_space_group_name_Hall   ' P 2ac 2ab'
_symmetry_Int_Tables_number       19
_cell_length_a                    5.3386(1)
_cell_length_b                    9.9878(2)
_cell_length_c                    22.3493(4)
_cell_angle_alpha                 90
_cell_angle_beta                  90
_cell_angle_gamma                 90
_cell_volume                      1191.68(4)
loop_
  _refln_index_h
  _refln_index_k
  _refln_index_l
  _refln_F_squared_calc
  _refln_F_squared_meas
  _refln_F_squared_sigma
  _refln_F_squared_weight
  _refln_observed_status
-12 -5 -5 26.624 27.348 2.545 51.873 o
-12 -5 -1 10.356 9.978 2.555 53.684 o
-12 -4 -7 11.310 14.290 3.050 37.758 o
-12 -4 -5 10.918 15.562 2.939 40.608 o
-12 -4 -4 6.903 6.231 2.706 48.228 o
-12 -4 -1 9.916 12.714 2.939 40.714 o
-12 -3 -9 13.964 14.391 2.555 53.238 o
-12 -3 -3 5.493 6.746 2.656 50.125 o
-12 -3 -1 7.906 7.655 2.616 51.498 o
-12 -2 -12 5.987 6.372 2.706 48.272 o
-12 -2 -11 9.564 10.220 2.585 52.501 o
-12 -2 -3 7.392 8.311 3.070 37.513 o
-12 -2 -2 10.222 11.038 2.555 53.654 o
-12 -1 -12 7.127 8.422 2.616 51.523 o
-12 -1 -6 8.141 6.261 2.666 49.615 o
-12 -1 -5 8.068 8.705 3.110 36.526 o
-12 -1 -4 19.683 20.743 2.959 39.524 o
-11 -10 -8 17.657 16.895 2.434 58.020 o
-11 -10 -7 17.355 20.460 2.444 57.406 o
-11 -10 -5 12.635 14.148 2.434 58.657 o
-11 -10 -2 9.683 11.896 2.535 54.506 o
-11 -9 -13 7.951 8.665 2.908 41.725 o
-11 -9 -12 10.568 14.401 2.464 57.433 o
-11 -9 -11 3.745 5.292 2.616 51.812 o
-11 -9 -9 10.012 11.210 2.464 57.618 o
-11 -9 -6 19.413 19.854 2.444 57.220 o
-11 -9 -5 9.431 11.129 2.838 43.680 o
-11 -9 -4 9.476 10.988 2.585 52.480 o
-11 -9 -2 15.008 14.088 2.393 60.359 o
-11 -9 -1 3.561 9.725 2.939 41.025 o
-11 -8 -14 9.488 12.573 2.605 51.629 o
-11 -8 -12 32.227 28.711 3.181 33.621 o
-11 -8 -8 7.121 7.503 2.525 55.284 o
-11 -8 -6 21.453 22.197 2.757 45.150 o
-11 -8 -5 9.626 11.704 2.777 45.553 o
-11 -8 -4 10.683 13.250 2.404 60.341 o
-11 -8 -3 6.778 6.716 2.515 55.776 o
-11 -8 -2 6.103 8.432 2.444 58.996 o
-11 -7 -18 4.597 6.413 1.959 91.648 o
-11 -7 -17 8.605 9.079 1.929 93.436 o
-11 -7 -16 14.049 15.956 2.090 78.380 o
-11 -7 -15 14.011 13.411 2.272 66.915 o
-11 -7 -13 10.519 11.280 2.898 41.845 o
-11 -7 -10 19.992 19.713 2.424 58.081 o
-11 -7 -2 11.631 15.613 2.363 62.150 o
-11 -6 -19 10.580 9.816 1.949 91.073 o
-11 -6 -18 1.739 5.039 2.141 77.349 o
-11 -6 -17 5.352 5.928 2.090 80.562 o
-11 -6 -14 9.705 11.816 2.464 57.618 o
-11 -6 -12 6.651 9.139 2.474 57.509 o
-11 -6 -10 6.151 5.726 2.565 53.697 o
-11 -6 -2 6.237 6.130 2.908 41.844 o
-11 -6 -1 10.391 17.461 3.110 36.299 o
-11 -5 -21 8.080 7.160 2.131 77.124 o
-11 -5 -20 5.287 4.443 2.080 81.450 o
-11 -5 -19 8.435 7.594 2.101 79.239 o
-11 -5 -16 7.474 6.180 2.323 65.204 o
-11 -5 -12 10.000 10.280 2.818 44.292 o
-11 -5 -8 4.507 6.140 2.515 55.951 o
-11 -5 -6 3.849 7.019 2.898 42.209 o
-11 -5 -4 13.267 11.432 2.414 59.688 o
-11 -5 -3 10.439 9.422 2.424 59.558 o
-11 -5 -1 5.162 5.736 2.494 56.822 o
-11 -4 -19 10.842 14.088 1.919 93.336 o
-11 -4 -17 12.604 12.391 2.111 77.483 o
-11 -4 -14 13.993 13.280 2.444 58.099 o
-11 -4 -12 2.314 5.231 2.605 52.292 o
-11 -4 -11 3.826 7.231 2.484 57.322 o
-11 -4 -7 13.256 15.279 2.393 60.479 o
-11 -4 -3 7.721 8.382 2.404 60.834 o
-11 -3 -23 6.616 5.938 2.060 82.726 o
-11 -3 -22 6.281 7.180 2.010 86.818 o
-11 -3 -16 7.632 7.857 2.080 80.856 o
-11 -3 -14 6.427 8.523 2.484 57.088 o
-11 -3 -13 7.072 6.443 2.555 54.035 o
-11 -3 -12 24.210 24.308 2.424 57.330 o
-11 -3 -11 10.228 16.623 2.404 60.221 o
-11 -3 -10 3.449 5.686 2.545 54.717 o
-11 -3 -6 26.253 26.984 2.424 56.919 o
-11 -3 -5 64.661 67.763 2.868 36.617 o
-11 -3 -3 10.512 12.442 4.029 21.796 o
-11 -3 -2 9.924 9.392 2.404 60.592 o
-11 -2 -23 18.703 19.511 2.202 69.973 o
-11 -2 -22 8.448 6.332 2.222 71.053 o
-11 -2 -21 11.927 11.523 2.101 78.388 o
-11 -2 -20 8.066 10.169 2.101 79.101 o
-11 -2 -19 7.066 6.807 2.282 67.509 o
-11 -2 -16 3.227 5.342 1.979 90.134 o
-11 -2 -15 7.466 9.725 2.323 65.030 o
-11 -2 -13 11.027 10.321 2.444 58.506 o
-11 -2 -11 9.619 13.078 2.787 45.193 o
-11 -2 -10 23.828 20.662 2.414 58.048 o
-11 -2 -9 13.891 15.784 2.777 45.203 o
-11 -2 -8 19.120 21.985 2.404 58.987 o
-11 -2 -6 17.592 17.683 2.383 60.373 o
-11 -2 -5 15.936 14.259 2.414 59.279 o
-11 -2 -4 22.391 23.217 2.949 39.575 o
-11 -2 -3 41.287 42.324 2.414 54.252 o
-11 -2 -1 17.558 19.359 2.706 47.169 o
-11 -1 -23 5.842 4.817 2.101 79.808 o
-11 -1 -22 21.197 19.703 2.535 53.187 o
-11 -1 -19 8.440 10.755 2.373 62.196 o
-11 -1 -18 6.024 7.140 1.949 92.253 o
-11 -1 -17 6.867 5.696 2.010 86.844 o
-11 -1 -16 33.858 27.428 2.050 75.776 o
-11 -1 -15 32.623 31.185 2.333 59.886 o
-11 -1 -12 8.875 7.877 2.484 56.926 o
-11 -1 -10 7.833 7.079 2.525 55.249 o
-11 -1 -8 42.339 42.082 2.797 41.519 o
-11 -1 -3 38.505 39.375 2.393 55.704 o
-11 -1 -2 10.476 7.301 2.898 41.934 o
-11 -1 -1 12.678 11.846 3.706 25.693 o
-10 -13 -8 3.602 5.029 2.454 58.829 o
-10 -13 -6 9.529 12.987 2.292 66.328 o
-10 -13 -4 10.419 13.967 2.292 66.170 o
-10 -13 -2 12.747 11.634 2.303 65.472 o
-10 -13 -1 8.743 6.938 2.959 40.330 o
-10 -12 -14 18.409 17.239 2.414 58.859 o
-10 -12 -13 23.110 23.459 2.969 39.012 o
-10 -12 -12 19.892 22.672 2.616 50.065 o
-10 -12 -11 7.751 6.403 2.787 45.454 o
-10 -12 -10 16.461 17.521 3.009 38.473 o
-10 -12 -9 14.190 16.633 2.474 56.551 o
-10 -12 -8 25.589 26.994 2.333 61.230 o
-10 -12 -7 9.626 13.371 3.494 28.918 o
-10 -12 -6 14.558 17.491 2.282 66.016 o
-10 -12 -5 18.148 22.126 2.303 64.141 o
-10 -12 -4 7.013 9.695 2.323 65.077 o
-10 -12 -1 4.968 6.524 2.373 62.698 o
-10 -11 -18 5.302 4.514 1.919 95.539 o
-10 -11 -17 8.263 9.038 2.555 53.866 o
-10 -11 -16 5.179 5.595 1.848 102.782 o
-10 -11 -15 16.008 16.148 1.757 108.414 o
-10 -11 -13 9.624 6.211 2.242 69.671 o
-10 -11 -12 5.308 5.797 2.454 58.677 o
-10 -11 -11 7.934 7.009 2.797 45.106 o
-10 -11 -10 34.272 36.628 2.676 46.059 o
-10 -11 -8 17.335 17.865 2.303 64.528 o
-10 -11 -7 13.036 14.108 2.868 42.529 o
-10 -11 -5 23.756 23.752 2.292 63.773 o
-10 -11 -4 12.013 9.998 2.818 44.198 o
-10 -11 -3 32.327 40.092 2.818 41.877 o
-10 -11 -2 5.603 7.412 2.343 64.216 o
-10 -10 -16 9.219 10.301 1.777 109.188 o
-10 -10 -14 26.795 22.450 3.868 23.269 o
-10 -10 -13 39.226 42.940 2.373 56.169 o
-10 -10 -12 13.888 18.380 2.414 59.278 o
-10 -10 -11 10.510 10.341 2.323 64.683 o
-10 -10 -10 8.482 17.037 2.999 39.078 o
-10 -10 -8 6.672 7.281 2.727 47.508 o
-10 -10 -7 44.236 50.504 2.908 38.196 o
-10 -10 -6 30.970 36.144 2.303 61.199 o
-10 -10 -5 13.381 15.734 2.282 66.276 o
-10 -10 -3 14.332 19.561 3.949 22.584 o
-10 -10 -1 11.538 13.371 2.787 45.083 o
-10 -9 -23 7.845 8.150 1.899 96.635 o
-10 -9 -22 8.925 10.169 1.979 88.677 o
-10 -9 -21 7.177 7.786 2.151 75.787 o
-10 -9 -20 6.713 8.756 1.818 105.405 o
-10 -9 -18 6.114 4.635 2.151 76.127 o
-10 -9 -17 3.666 4.524 1.888 98.915 o
-10 -9 -16 11.906 9.978 1.798 106.098 o
-10 -9 -15 10.604 11.684 1.757 110.976 o
-10 -9 -13 19.622 23.641 2.111 75.240 o
-10 -9 -12 22.304 23.995 2.636 49.074 o
-10 -9 -11 12.894 17.107 2.575 52.404 o
-10 -9 -9 11.004 10.543 2.303 65.732 o
-10 -9 -7 6.576 8.412 2.313 65.745 o
-10 -9 -6 4.986 11.896 2.605 51.943 o
-10 -9 -5 14.694 13.855 2.252 67.963 o
-10 -9 -4 6.445 7.433 2.313 65.806 o
-10 -9 -3 2.229 8.089 2.848 43.752 o
-10 -9 -1 9.208 10.967 2.262 68.231 o
-10 -8 -25 7.085 8.018 2.060 82.492 o
-10 -8 -24 15.184 13.341 2.181 72.244 o
-10 -8 -23 19.303 21.127 1.858 95.885 o
-10 -8 -22 5.533 6.403 1.899 97.313 o
-10 -8 -20 5.614 6.534 1.878 99.350 o
-10 -8 -19 7.403 8.412 1.959 90.939 o
-10 -8 -17 5.618 4.413 1.909 96.486 o
-10 -8 -16 8.797 8.342 1.949 91.593 o
-10 -8 -15 4.526 6.796 1.798 108.553 o
-10 -8 -14 8.194 8.190 2.626 51.074 o
-10 -8 -13 11.038 11.785 2.121 77.065 o
-10 -8 -9 8.833 9.654 2.303 66.017 o
-10 -8 -7 7.707 7.928 2.343 63.995 o
-10 -8 -6 26.073 30.094 2.272 63.990 o
-10 -8 -5 17.940 19.279 2.262 66.572 o
-10 -8 -4 18.615 18.168 2.565 52.287 o
-10 -8 -3 15.448 17.572 2.222 69.394 o
-10 -7 -26 6.527 9.069 2.171 74.408 o
-10 -7 -25 6.466 5.413 2.292 67.054 o
-10 -7 -24 8.041 9.392 2.242 69.670 o
-10 -7 -23 17.409 18.026 1.979 86.039 o
-10 -7 -21 5.338 8.735 2.171 74.579 o
-10 -7 -20 30.378 32.558 3.292 31.484 o
-10 -7 -19 5.389 5.918 2.010 87.071 o
-10 -7 -18 8.831 7.211 1.979 88.977 o
-10 -7 -17 7.571 10.452 1.777 109.647 o
-10 -7 -15 6.151 4.928 2.080 81.293 o
-10 -7 -13 9.154 12.947 2.676 48.990 o
-10 -7 -12 6.577 5.625 2.232 70.674 o
-10 -7 -7 3.398 5.292 2.414 60.806 o
-10 -7 -6 7.249 5.837 2.383 62.008 o
-10 -7 -5 9.683 11.159 2.282 66.989 o
-10 -7 -4 13.149 14.674 3.767 24.849 o
-10 -7 -2 9.224 11.533 2.595 52.078 o
-10 -7 -1 12.591 12.331 2.242 68.933 o
-10 -6 -26 9.368 7.342 1.949 91.579 o
-10 -6 -25 5.205 6.312 2.242 70.157 o
-10 -6 -24 12.971 12.361 2.020 84.294 o
-10 -6 -23 8.082 5.686 1.939 92.939 o
-10 -6 -22 4.868 5.837 1.919 95.495 o
-10 -6 -20 6.917 8.372 2.060 82.491 o
-10 -6 -19 10.575 13.724 1.818 103.690 o
-10 -6 -18 13.895 13.755 2.060 80.840 o
-10 -6 -17 5.234 5.494 2.000 88.001 o
-10 -6 -16 4.452 4.898 2.020 86.444 o
-10 -6 -15 20.601 21.834 1.777 103.512 o
-10 -6 -14 2.583 4.868 2.303 66.862 o
-10 -6 -13 6.163 5.736 2.222 71.349 o
-10 -6 -11 24.676 25.095 2.626 49.180 o
-10 -6 -10 9.070 12.230 3.070 37.389 o
-10 -6 -9 6.455 6.605 2.343 64.175 o
-10 -6 -8 5.859 7.958 2.313 65.838 o
-10 -6 -5 23.527 23.055 2.303 63.331 o
-10 -6 -4 8.135 8.917 2.595 52.237 o
-10 -6 -2 17.701 21.288 2.666 48.480 o
-10 -5 -28 6.596 8.493 2.040 84.144 o
-10 -5 -24 3.310 6.302 2.111 79.293 o
-10 -5 -23 7.048 7.019 1.899 96.930 o
-10 -5 -16 9.661 7.039 1.979 88.836 o
-10 -5 -15 13.847 13.633 1.777 107.240 o
-10 -5 -13 36.478 37.487 2.313 59.714 o
-10 -5 -10 17.545 17.178 2.262 66.773 o
-10 -5 -9 23.338 22.924 2.262 65.513 o
-10 -5 -8 13.144 14.492 2.565 52.891 o
-10 -5 -7 13.978 15.199 2.242 68.562 o
-10 -5 -6 13.795 15.694 2.757 45.861 o
-10 -5 -5 27.573 22.732 2.252 65.412 o
-10 -5 -4 8.537 8.786 2.272 67.836 o
-10 -5 -3 7.223 6.544 2.323 65.211 o
-10 -5 -2 12.207 11.856 2.232 69.621 o
-10 -4 -27 6.132 6.544 1.949 92.289 o
-10 -4 -25 33.926 36.891 2.222 64.677 o
-10 -4 -24 9.658 8.857 1.899 96.150 o
-10 -4 -22 3.329 5.484 1.929 94.832 o
-10 -4 -20 14.590 12.341 1.969 88.160 o
-10 -4 -19 16.345 17.602 1.808 102.453 o
-10 -4 -18 13.416 12.209 2.080 79.556 o
-10 -4 -15 7.640 7.625 1.818 105.312 o
-10 -4 -14 22.456 21.450 2.747 45.425 o
-10 -4 -13 17.825 16.754 2.292 65.083 o
-10 -4 -12 22.085 19.501 2.272 65.404 o
-10 -4 -11 4.720 9.715 2.282 67.601 o
-10 -4 -10 10.095 13.664 2.252 68.561 o
-10 -4 -7 25.515 25.823 2.363 59.859 o
-10 -4 -6 19.585 20.086 2.242 67.420 o
-10 -4 -5 14.719 13.320 3.393 30.518 o
-10 -4 -4 21.302 22.995 2.222 68.091 o
-10 -4 -2 22.484 21.813 2.222 67.996 o
-10 -4 -1 7.665 6.958 2.313 65.709 o
-10 -3 -30 9.072 10.998 2.414 60.100 o
-10 -3 -29 25.940 25.883 2.313 62.263 o
-10 -3 -28 8.962 12.320 2.484 56.743 o
-10 -3 -27 26.851 24.742 2.070 76.360 o
-10 -3 -23 24.670 21.520 1.959 85.461 o
-10 -3 -18 9.700 9.160 1.828 103.448 o
-10 -3 -17 32.242 33.649 1.939 83.208 o
-10 -3 -16 19.165 21.157 1.888 93.081 o
-10 -3 -15 7.690 7.988 1.798 107.570 o
-10 -3 -12 11.566 13.239 2.272 67.227 o
-10 -3 -11 13.165 14.593 2.585 52.082 o
-10 -3 -10 28.554 29.519 2.272 63.638 o
-10 -3 -7 16.364 14.159 2.444 57.827 o
-10 -3 -5 13.043 16.956 2.202 71.020 o
-10 -3 -3 5.327 8.210 2.262 68.813 o
-10 -3 -2 16.419 15.118 2.212 70.042 o
-10 -2 -29 32.617 34.023 2.313 60.620 o
-10 -2 -25 9.103 5.615 2.141 76.377 o
-10 -2 -24 17.786 18.764 2.010 83.439 o
-10 -2 -23 10.101 11.290 1.878 97.769 o
-10 -2 -22 4.560 4.686 1.969 90.880 o
-10 -2 -21 9.479 7.423 1.878 98.380 o
-10 -2 -18 7.633 7.200 1.868 99.877 o
-10 -2 -17 19.011 19.935 2.626 49.880 o
-10 -2 -16 36.003 34.346 1.949 81.239 o
-10 -2 -15 7.802 8.109 1.959 90.892 o
-10 -2 -14 28.406 27.479 2.828 42.357 o
-10 -2 -13 55.297 56.967 2.353 53.164 o
-10 -2 -11 11.054 11.573 2.262 67.976 o
-10 -2 -10 7.420 5.504 2.404 60.983 o
-10 -2 -9 42.446 44.394 2.303 58.566 o
-10 -2 -8 29.224 31.690 2.686 46.424 o
-10 -2 -7 11.518 12.502 2.262 67.864 o
-10 -2 -6 26.335 29.115 2.504 53.393 o
-10 -2 -5 13.217 8.897 2.696 48.148 o
-10 -2 -4 14.178 15.249 2.222 69.739 o
-10 -2 -3 14.839 15.209 2.202 70.886 o
-10 -2 -2 33.498 34.417 2.565 50.011 o
-10 -2 -1 12.612 12.280 2.222 70.156 o
-10 -1 -27 14.708 17.754 1.919 91.960 o
-10 -1 -25 7.689 6.716 1.939 92.915 o
-10 -1 -24 24.238 23.661 2.131 73.031 o
-10 -1 -22 32.750 30.397 2.030 77.032 o
-10 -1 -21 28.676 29.347 1.888 88.976 o
-10 -1 -20 23.760 22.147 2.050 78.731 o
-10 -1 -19 19.661 20.137 1.828 98.897 o
-10 -1 -18 16.783 16.269 1.808 102.525 o
-10 -1 -17 9.673 7.473 1.969 89.683 o
-10 -1 -16 5.499 5.766 2.292 67.132 o
-10 -1 -15 9.697 11.038 2.131 76.614 o
-10 -1 -14 23.670 21.319 2.919 40.353 o
-10 -1 -13 15.962 11.513 2.303 65.098 o
-10 -1 -12 5.032 6.483 2.373 62.694 o
-10 -1 -11 26.563 32.468 3.161 34.212 o
-10 -1 -9 72.773 66.349 2.737 38.802 o
-10 -1 -8 9.995 10.169 2.282 67.010 o
-10 -1 -7 24.831 26.459 2.262 65.008 o
-10 -1 -6 31.892 31.094 2.262 63.472 o
-10 -1 -5 4.373 6.332 2.363 63.289 o
-10 -1 -4 10.097 9.301 2.616 51.306 o
-10 -1 -2 93.614 89.425 2.414 42.121 o
-9 -15 -11 7.560 7.776 2.030 84.867 o
-9 -15 -10 8.536 9.412 2.515 55.551 o
-9 -15 -7 12.474 16.582 2.151 74.388 o
-9 -15 -6 3.667 6.231 2.232 70.955 o
-9 -15 -5 11.434 12.533 2.504 55.641 o
-9 -14 -17 5.391 5.160 1.919 95.459 o
-9 -14 -15 9.107 10.210 1.646 126.669 o
-9 -14 -14 6.397 6.988 1.767 111.701 o
-9 -14 -12 15.617 17.178 1.989 85.710 o
-9 -14 -11 40.191 38.800 2.535 50.068 o
-9 -14 -10 9.626 6.675 2.060 82.194 o
-9 -14 -9 37.567 42.708 3.211 32.425 o
-9 -14 -7 21.072 22.631 2.161 71.800 o
-9 -14 -6 16.158 19.531 2.141 74.219 o
-9 -14 -4 5.989 7.998 2.444 59.022 o
-9 -14 -2 7.783 7.534 2.949 40.630 o
-9 -13 -16 10.386 14.391 1.737 113.086 o
-9 -13 -15 11.090 11.513 1.757 110.848 o
-9 -13 -14 24.015 22.864 1.787 101.025 o
-9 -13 -12 23.157 20.208 2.202 69.195 o
-9 -13 -10 23.863 25.419 2.000 82.029 o
-9 -13 -9 6.141 6.342 2.111 78.911 o
-9 -13 -8 11.557 13.017 2.141 75.486 o
-9 -13 -7 2.736 4.645 2.323 65.707 o
-9 -13 -6 64.805 70.499 3.565 25.012 o
-9 -13 -5 19.740 20.299 2.494 54.965 o
-9 -13 -4 17.566 19.228 2.414 58.843 o
-9 -13 -3 14.839 18.390 2.121 75.901 o
-9 -13 -1 4.954 6.059 2.222 71.465 o
-9 -12 -22 9.325 9.978 1.939 92.246 o
-9 -12 -21 2.872 4.908 1.878 100.091 o
-9 -12 -16 8.410 7.978 1.676 122.958 o
-9 -12 -15 15.425 15.401 3.423 29.943 o
-9 -12 -13 13.639 10.876 1.757 110.122 o
-9 -12 -12 11.190 13.027 2.525 54.772 o
-9 -12 -11 16.604 17.824 2.737 46.277 o
-9 -12 -10 3.739 6.079 2.030 85.614 o
-9 -12 -8 11.275 8.493 2.757 46.211 o
-9 -12 -7 8.029 7.503 2.171 74.316 o
-9 -12 -5 13.618 19.935 2.131 75.290 o
-9 -12 -2 16.212 22.338 3.191 34.224 o
-9 -11 -24 11.659 11.210 2.272 67.338 o
-9 -11 -23 7.598 10.594 2.181 73.498 o
-9 -11 -22 4.969 7.897 2.010 86.977 o
-9 -11 -20 7.529 9.533 2.010 86.398 o
-9 -11 -19 5.707 5.746 1.646 128.803 o
-9 -11 -18 16.608 17.542 1.676 117.850 o
-9 -11 -14 27.901 26.388 2.535 52.178 o
-9 -11 -13 17.763 14.623 1.757 108.064 o
-9 -11 -12 19.978 20.925 1.747 107.235 o
-9 -11 -11 4.988 6.655 2.494 56.802 o
-9 -11 -10 10.702 10.604 2.151 75.103 o
-9 -11 -9 11.944 11.048 2.454 57.923 o
-9 -11 -8 4.446 10.604 3.110 36.608 o
-9 -11 -5 9.838 11.593 2.111 77.986 o
-9 -11 -4 6.125 8.786 2.373 62.499 o
-9 -11 -2 15.030 17.521 2.080 78.790 o
-9 -11 -1 13.505 17.764 2.080 79.047 o
-9 -10 -26 15.721 15.441 1.868 96.769 o
-9 -10 -25 10.090 12.230 2.404 60.446 o
-9 -10 -24 14.411 11.674 1.848 99.683 o
-9 -10 -23 5.493 6.302 1.888 98.358 o
-9 -10 -22 6.031 5.160 2.070 82.077 o
-9 -10 -21 22.433 24.368 1.727 107.853 o
-9 -10 -17 19.227 22.540 2.262 66.154 o
-9 -10 -16 11.142 9.382 1.777 108.751 o
-9 -10 -15 23.172 23.773 2.030 80.138 o
-9 -10 -14 4.011 4.656 1.828 105.410 o
-9 -10 -13 9.128 8.655 1.646 126.967 o
-9 -10 -11 2.560 6.140 2.010 87.504 o
-9 -10 -9 11.283 13.108 2.555 53.498 o
-9 -10 -7 25.047 25.843 2.414 57.587 o
-9 -10 -6 4.182 5.130 2.343 64.443 o
-9 -10 -5 36.046 40.930 2.393 55.952 o
-9 -10 -4 27.382 26.348 2.121 72.780 o
-9 -10 -3 27.151 30.569 2.444 55.714 o
-9 -10 -1 5.992 7.746 2.565 53.643 o
-9 -9 -28 13.840 16.814 2.101 77.619 o
-9 -9 -27 3.004 7.958 2.262 69.064 o
-9 -9 -26 16.641 14.310 2.111 76.640 o
-9 -9 -25 12.302 11.341 1.858 99.259 o
-9 -9 -22 11.911 10.230 1.757 110.790 o
-9 -9 -19 45.253 48.343 2.616 46.206 o
-9 -9 -17 11.797 14.956 1.666 121.744 o
-9 -9 -16 41.465 38.507 1.989 76.272 o
-9 -9 -15 6.290 7.483 1.666 125.259 o
-9 -9 -14 6.368 7.584 1.656 126.706 o
-9 -9 -13 18.137 21.571 1.969 86.279 o
-9 -9 -12 11.484 13.553 1.959 89.581 o
-9 -9 -10 7.641 9.866 2.171 74.212 o
-9 -9 -9 16.008 17.834 2.111 76.441 o
-9 -9 -7 16.534 21.288 2.090 77.437 o
-9 -9 -5 11.901 14.512 2.414 59.671 o
-9 -9 -4 10.531 11.795 2.090 79.331 o
-9 -9 -2 28.941 29.913 2.111 72.717 o
-9 -9 -1 12.198 13.845 2.070 80.377 o
-9 -8 -30 16.441 17.895 2.484 55.836 o
-9 -8 -29 4.852 4.938 2.272 68.423 o
-9 -8 -27 13.701 13.411 2.363 62.047 o
-9 -8 -25 11.434 14.572 2.525 54.691 o
-9 -8 -24 9.775 8.867 2.424 59.642 o
-9 -8 -22 6.931 6.110 1.899 97.051 o
-9 -8 -21 16.268 12.502 1.737 111.359 o
-9 -8 -20 14.163 14.270 1.717 114.295 o
-9 -8 -18 12.180 11.088 1.798 105.853 o
-9 -8 -16 3.433 3.787 1.787 110.414 o
-9 -8 -15 5.950 5.827 1.707 119.911 o
-9 -8 -13 13.704 13.058 1.979 87.412 o
-9 -8 -12 75.987 75.811 2.626 40.490 o
-9 -8 -11 46.841 50.847 3.797 23.235 o
-9 -8 -9 7.592 7.645 2.161 75.047 o
-9 -8 -8 29.394 28.216 2.424 56.447 o
-9 -8 -7 71.579 78.942 2.585 41.858 o
-9 -8 -6 10.402 7.584 2.252 68.889 o
-9 -8 -5 19.331 19.551 2.363 61.050 o
-9 -8 -4 21.622 21.147 2.090 76.462 o
-9 -8 -3 7.057 5.968 2.515 55.782 o
-9 -8 -2 30.280 32.498 2.414 56.489 o
-9 -7 -32 7.967 9.392 2.020 85.491 o
-9 -7 -31 8.685 10.786 2.171 74.012 o
-9 -7 -30 2.602 6.908 2.222 71.672 o
-9 -7 -29 9.479 5.746 2.393 61.302 o
-9 -7 -28 4.435 7.312 2.101 79.830 o
-9 -7 -27 13.406 13.765 1.899 94.667 o
-9 -7 -25 16.469 15.825 2.040 81.679 o
-9 -7 -24 29.742 29.549 1.767 99.562 o
-9 -7 -23 12.295 10.745 1.939 91.520 o
-9 -7 -21 7.190 6.433 2.373 62.509 o
-9 -7 -20 1.794 4.908 2.050 84.314 o
-9 -7 -19 14.802 15.734 1.888 95.021 o
-9 -7 -17 7.295 7.665 1.697 120.568 o
-9 -7 -15 16.137 18.168 1.757 108.012 o
-9 -7 -14 16.447 18.218 1.626 124.637 o
-9 -7 -13 19.654 19.895 1.959 86.948 o
-9 -7 -12 20.131 21.005 1.949 87.530 o
-9 -7 -11 16.540 17.067 3.252 33.066 o
-9 -7 -10 8.004 7.756 2.171 74.303 o
-9 -7 -8 26.055 27.115 2.131 72.337 o
-9 -7 -7 13.891 17.047 2.414 59.346 o
-9 -7 -6 92.744 89.122 2.282 45.619 o
-9 -7 -5 22.939 20.632 2.101 75.565 o
-9 -7 -4 16.464 14.552 2.535 53.849 o
-9 -7 -3 53.337 53.725 3.545 26.112 o
-9 -7 -2 27.171 27.418 2.555 51.428 o
-9 -7 -1 42.583 44.960 3.413 28.655 o
-9 -6 -33 8.822 8.049 2.161 74.858 o
-9 -6 -32 12.877 13.048 2.010 85.064 o
-9 -6 -31 9.479 7.938 2.484 56.877 o
-9 -6 -30 10.397 10.897 2.282 66.923 o
-9 -6 -29 3.560 5.393 2.404 61.298 o
-9 -6 -28 15.163 13.724 2.242 68.501 o
-9 -6 -27 42.106 41.637 2.070 70.721 o
-9 -6 -26 19.953 20.107 1.878 93.938 o
-9 -6 -25 6.350 3.928 1.949 92.493 o
-9 -6 -24 38.708 41.324 1.808 90.008 o
-9 -6 -23 14.775 13.755 1.747 110.453 o
-9 -6 -21 21.448 22.490 2.030 80.674 o
-9 -6 -20 10.111 11.098 1.717 116.314 o
-9 -6 -19 6.780 6.160 1.767 111.710 o
-9 -6 -18 11.828 11.533 1.828 102.548 o
-9 -6 -17 32.166 29.741 1.697 105.691 o
-9 -6 -15 6.532 4.878 1.767 111.957 o
-9 -6 -14 46.115 48.696 2.484 50.452 o
-9 -6 -13 7.487 7.322 2.020 85.752 o
-9 -6 -12 55.722 52.261 2.434 50.565 o
-9 -6 -11 12.968 10.543 2.121 76.859 o
-9 -6 -10 10.576 12.169 2.101 78.554 o
-9 -6 -9 32.445 32.528 2.141 69.867 o
-9 -6 -8 110.220 109.996 2.363 38.953 o
-9 -6 -6 65.233 64.410 2.646 42.018 o
-9 -6 -3 6.877 7.433 2.171 74.468 o
-9 -6 -2 8.211 10.988 2.080 80.523 o
-9 -6 -1 65.640 64.501 2.171 57.404 o
-9 -5 -34 18.368 16.754 2.010 83.532 o
-9 -5 -33 7.083 6.261 1.989 88.498 o
-9 -5 -32 3.866 5.322 2.313 66.148 o
-9 -5 -30 17.525 19.400 2.242 67.773 o
-9 -5 -29 23.417 24.530 3.787 24.297 o
-9 -5 -27 4.369 4.817 2.010 87.324 o
-9 -5 -26 24.376 24.621 1.767 102.648 o
-9 -5 -25 11.195 12.593 1.777 108.243 o
-9 -5 -23 18.084 15.643 1.757 107.767 o
-9 -5 -22 7.901 5.928 1.798 107.790 o
-9 -5 -21 11.142 11.412 1.717 115.902 o
-9 -5 -20 9.625 11.745 2.272 67.546 o
-9 -5 -19 6.736 5.968 1.899 97.108 o
-9 -5 -18 6.859 8.089 1.929 93.899 o
-9 -5 -17 4.778 7.402 1.787 109.618 o
-9 -5 -15 28.319 26.802 1.666 111.603 o
-9 -5 -14 11.316 8.978 1.777 108.759 o
-9 -5 -11 10.334 10.664 2.111 77.981 o
-9 -5 -10 19.361 19.864 3.161 34.793 o
-9 -5 -9 8.631 9.351 2.151 75.485 o
-9 -5 -8 53.800 50.484 2.555 46.939 o
-9 -5 -7 8.583 8.998 2.636 50.639 o
-9 -5 -6 2.994 5.847 2.161 75.728 o
-9 -5 -4 4.991 5.908 2.151 76.189 o
-9 -5 -2 24.702 23.459 2.040 79.094 o
-9 -4 -33 40.087 37.487 2.565 49.094 o
-9 -4 -32 8.228 9.675 2.202 72.160 o
-9 -4 -31 17.142 15.592 2.282 65.803 o
-9 -4 -30 22.602 23.399 2.252 66.143 o
-9 -4 -27 12.594 14.118 1.909 93.866 o
-9 -4 -25 24.627 24.207 1.818 97.550 o
-9 -4 -22 22.612 24.833 1.818 98.138 o
-9 -4 -21 43.322 42.576 2.373 55.556 o
-9 -4 -20 42.743 39.708 1.888 82.602 o
-9 -4 -19 12.987 12.199 1.878 96.934 o
-9 -4 -18 13.772 13.199 1.707 115.925 o
-9 -4 -17 20.945 17.673 2.706 46.988 o
-9 -4 -16 37.383 35.669 1.707 100.821 o
-9 -4 -15 37.495 35.073 1.697 101.899 o
-9 -4 -14 17.644 17.229 1.777 105.371 o
-9 -4 -13 64.456 62.754 2.636 42.480 o
-9 -4 -12 12.662 14.987 2.121 76.552 o
-9 -4 -11 8.013 5.474 2.242 69.897 o
-9 -4 -10 58.665 58.411 2.636 43.442 o
-9 -4 -9 24.372 27.034 2.111 73.968 o
-9 -4 -8 72.602 70.499 2.535 43.617 o
-9 -4 -7 16.204 14.451 2.090 78.129 o
-9 -4 -6 8.574 9.372 2.111 78.346 o
-9 -4 -5 56.540 55.250 2.474 48.844 o
-9 -4 -4 23.309 25.348 2.090 75.691 o
-9 -4 -3 28.866 26.176 2.363 59.378 o
-9 -4 -2 70.619 70.762 2.181 55.195 o
-9 -4 -1 58.638 59.482 2.141 60.883 o
-9 -3 -35 38.516 35.598 2.151 67.680 o
-9 -3 -34 7.676 6.393 2.151 75.813 o
-9 -3 -33 4.751 6.069 2.131 77.643 o
-9 -3 -30 2.631 5.625 2.363 63.462 o
-9 -3 -28 4.877 5.413 2.010 87.196 o
-9 -3 -27 6.487 6.483 1.969 90.378 o
-9 -3 -26 5.249 5.221 2.010 87.151 o
-9 -3 -25 7.199 9.786 1.838 102.906 o
-9 -3 -24 5.253 3.878 1.818 106.368 o
-9 -3 -23 41.323 38.032 1.828 88.004 o
-9 -3 -22 13.500 16.633 1.747 110.396 o
-9 -3 -21 92.253 85.728 2.090 51.614 o
-9 -3 -20 32.490 29.155 1.737 101.505 o
-9 -3 -19 6.152 7.069 1.747 114.301 o
-9 -3 -18 25.200 24.702 2.020 80.294 o
-9 -3 -17 34.702 35.871 2.090 72.014 o
-9 -3 -16 22.544 25.156 1.798 100.116 o
-9 -3 -15 80.131 76.236 2.242 50.502 o
-9 -3 -14 24.818 24.681 1.757 103.524 o
-9 -3 -13 26.722 29.852 3.211 33.237 o
-9 -3 -12 41.615 41.748 2.161 65.805 o
-9 -3 -11 26.078 27.216 2.333 61.145 o
-9 -3 -10 91.213 86.516 2.262 46.702 o
-9 -3 -9 13.550 17.723 2.393 60.321 o
-9 -3 -8 22.081 23.318 2.080 76.842 o
-9 -3 -7 7.946 6.201 2.181 73.734 o
-9 -3 -6 76.841 74.701 2.565 41.948 o
-9 -3 -5 35.989 38.082 2.101 70.853 o
-9 -3 -4 29.128 26.125 2.363 59.346 o
-9 -3 -3 48.563 47.101 2.141 64.687 o
-9 -3 -2 13.843 11.230 2.424 59.158 o
-9 -3 -1 20.228 21.389 2.050 79.576 o
-9 -2 -32 10.602 7.675 3.080 37.173 o
-9 -2 -30 36.406 39.264 2.595 48.367 o
-9 -2 -28 7.895 6.120 2.313 65.728 o
-9 -2 -26 7.181 6.261 1.868 100.088 o
-9 -2 -25 7.114 6.332 1.737 115.426 o
-9 -2 -24 7.110 6.897 2.080 81.008 o
-9 -2 -23 23.363 28.226 1.838 95.370 o
-9 -2 -22 17.695 16.734 1.848 98.013 o
-9 -2 -21 7.828 10.614 1.899 96.365 o
-9 -2 -20 24.964 22.611 1.858 93.891 o
-9 -2 -19 3.733 4.878 1.969 91.005 o
-9 -2 -18 17.835 20.521 1.697 114.138 o
-9 -2 -17 38.524 40.708 1.798 91.039 o
-9 -2 -15 20.071 21.520 1.666 116.752 o
-9 -2 -14 35.386 34.073 1.676 105.219 o
-9 -2 -13 13.953 14.249 1.757 109.452 o
-9 -2 -12 37.365 36.881 2.121 69.499 o
-9 -2 -11 37.040 35.416 2.121 69.736 o
-9 -2 -9 24.837 26.923 2.787 43.811 o
-9 -2 -8 25.120 26.065 2.919 40.128 o
-9 -2 -7 6.004 6.736 2.131 77.435 o
-9 -2 -5 88.316 88.152 3.171 28.510 o
-9 -2 -4 42.708 42.193 2.464 52.107 o
-9 -2 -3 12.399 10.220 2.141 75.571 o
-9 -2 -2 20.262 20.036 2.050 79.712 o
-9 -2 -1 8.874 7.433 3.403 30.553 o
-9 -1 -35 2.223 5.615 2.181 74.443 o
-9 -1 -33 8.072 11.533 2.040 83.644 o
-9 -1 -32 24.963 26.348 2.504 53.693 o
-9 -1 -30 24.555 26.156 2.232 66.733 o
-9 -1 -27 12.613 10.382 1.858 99.303 o
-9 -1 -26 87.884 82.588 2.868 33.705 o
-9 -1 -25 5.057 5.564 1.747 114.830 o
-9 -1 -24 8.868 10.402 1.828 103.504 o
-9 -1 -23 15.796 16.259 1.656 121.171 o
-9 -1 -22 42.465 38.284 1.767 92.466 o
-9 -1 -21 8.620 7.806 1.747 113.452 o
-9 -1 -20 18.691 24.368 1.697 112.965 o
-9 -1 -19 6.111 7.019 1.838 103.510 o
-9 -1 -18 16.448 17.622 1.828 100.302 o
-9 -1 -16 17.105 17.138 1.676 117.725 o
-9 -1 -15 38.281 37.022 1.676 103.043 o
-9 -1 -13 25.254 26.550 1.959 84.640 o
-9 -1 -12 35.074 28.034 3.110 34.962 o
-9 -1 -11 4.617 6.655 2.161 75.486 o
-9 -1 -10 7.598 8.200 2.212 71.682 o
-9 -1 -9 16.131 14.734 3.444 29.588 o
-9 -1 -8 15.960 16.077 2.444 57.772 o
-9 -1 -7 42.920 38.971 2.111 68.552 o
-9 -1 -6 31.462 28.590 2.080 74.229 o
-9 -1 -4 49.888 51.554 2.373 53.771 o
-9 -1 -3 66.107 63.673 2.323 51.727 o
-9 -1 -2 11.457 12.310 2.393 60.809 o
-9 -1 -1 31.148 31.599 2.060 75.263 o
-8 -17 -11 6.991 5.746 1.989 88.560 o
-8 -17 -10 4.879 7.645 2.434 59.608 o
-8 -17 -8 9.047 7.928 2.272 67.827 o
-8 -17 -6 12.823 15.896 2.010 84.789 o
-8 -17 -5 9.571 10.291 2.040 83.492 o
-8 -17 -4 8.018 11.109 2.020 85.331 o
-8 -17 -2 7.363 9.866 4.252 19.636 o
-8 -17 -1 7.880 11.785 2.010 86.134 o
-8 -16 -17 5.596 7.160 1.838 103.616 o
-8 -16 -16 7.129 6.100 1.868 100.118 o
-8 -16 -15 10.904 13.795 2.111 77.644 o
-8 -16 -14 5.064 7.675 1.808 107.120 o
-8 -16 -13 10.359 10.190 1.808 105.372 o
-8 -16 -12 27.301 25.136 3.656 25.925 o
-8 -16 -11 4.389 4.888 1.919 95.678 o
-8 -16 -10 40.110 39.416 5.534 11.385 o
-8 -16 -9 13.380 14.078 2.020 84.046 o
-8 -16 -8 48.363 59.734 2.181 61.367 o
-8 -16 -7 7.647 6.988 1.848 102.043 o
-8 -16 -6 13.289 14.017 2.020 84.070 o
-8 -16 -5 24.704 28.630 4.908 14.576 o
-8 -16 -4 3.622 5.231 2.101 80.079 o
-8 -16 -3 13.417 14.401 2.000 85.645 o
-8 -16 -2 7.588 11.391 1.969 89.707 o
-8 -15 -19 8.351 9.079 1.888 97.427 o
-8 -15 -17 5.128 4.696 2.313 66.062 o
-8 -15 -15 31.205 30.599 2.454 54.786 o
-8 -15 -13 18.921 21.369 2.696 47.341 o
-8 -15 -12 13.196 12.179 1.777 107.681 o
-8 -15 -11 32.554 37.083 2.040 75.569 o
-8 -15 -8 5.545 6.615 2.767 46.213 o
-8 -15 -7 36.985 42.576 2.969 37.580 o
-8 -15 -6 9.341 14.401 1.979 88.177 o
-8 -15 -5 19.096 20.006 1.989 84.601 o
-8 -15 -4 6.711 7.423 2.030 85.037 o
-8 -15 -3 16.919 24.186 1.989 84.621 o
-8 -15 -2 10.695 12.926 3.928 22.916 o
-8 -15 -1 13.482 16.330 1.969 87.965 o
-8 -14 -23 12.350 14.714 2.070 80.274 o
-8 -14 -21 8.133 8.089 1.636 128.991 o
-8 -14 -17 9.422 9.261 1.737 114.250 o
-8 -14 -15 13.610 13.078 1.575 134.916 o
-8 -14 -14 24.892 23.954 1.616 120.308 o
-8 -14 -13 11.098 10.361 1.686 120.132 o
-8 -14 -12 23.915 23.439 2.191 69.390 o
-8 -14 -10 13.002 11.765 2.010 85.166 o
-8 -14 -6 22.869 28.367 4.433 17.825 o
-8 -14 -4 7.855 8.695 2.565 53.488 o
-8 -14 -1 4.362 6.928 2.000 88.027 o
-8 -13 -27 7.612 6.716 1.757 112.649 o
-8 -13 -26 11.131 14.239 2.161 74.096 o
-8 -13 -25 11.524 13.229 2.090 79.049 o
-8 -13 -24 12.587 14.552 2.454 57.706 o
-8 -13 -21 6.347 6.019 2.373 62.601 o
-8 -13 -19 21.468 25.095 2.181 70.274 o
-8 -13 -17 19.144 19.077 2.797 44.153 o
-8 -13 -16 6.648 7.362 2.424 59.970 o
-8 -13 -15 5.071 3.908 1.606 135.826 o
-8 -13 -14 5.953 6.140 1.626 131.784 o
-8 -13 -12 6.247 6.786 1.606 134.791 o
-8 -13 -11 28.410 35.477 2.595 49.409 o
-8 -13 -9 5.292 6.403 2.030 85.348 o
-8 -13 -8 16.406 17.804 1.949 88.853 o
-8 -13 -4 21.399 26.398 1.969 84.870 o
-8 -13 -1 11.354 11.927 1.939 91.597 o
-8 -12 -29 16.549 16.915 1.899 93.451 o
-8 -12 -28 5.324 5.443 1.727 117.423 o
-8 -12 -27 8.940 8.311 2.292 66.650 o
-8 -12 -26 6.987 6.029 2.050 83.465 o
-8 -12 -25 15.365 18.349 2.232 68.749 o
-8 -12 -23 20.430 21.127 2.323 62.847 o
-8 -12 -22 15.227 17.562 1.737 110.818 o
-8 -12 -21 5.810 6.766 1.697 121.206 o
-8 -12 -20 12.640 14.724 1.636 125.731 o
-8 -12 -19 4.431 4.777 2.101 80.002 o
-8 -12 -18 30.056 30.630 2.262 63.821 o
-8 -12 -16 10.960 10.503 1.525 145.610 o
-8 -12 -13 7.436 5.999 1.737 115.379 o
-8 -12 -11 6.027 4.464 2.121 78.313 o
-8 -12 -10 16.789 18.673 2.525 54.056 o
-8 -12 -9 8.513 9.574 1.909 95.338 o
-8 -12 -8 10.067 11.280 2.292 66.363 o
-8 -12 -7 3.096 5.009 2.030 85.792 o
-8 -12 -6 16.048 18.753 2.959 39.755 o
-8 -12 -5 16.221 23.247 3.232 33.376 o
-8 -12 -4 29.071 30.539 1.989 80.796 o
-8 -12 -2 39.511 45.061 2.626 46.711 o
-8 -12 -1 5.396 6.302 2.353 63.740 o
-8 -11 -31 5.042 7.170 1.757 113.318 o
-8 -11 -30 6.804 10.553 1.909 95.603 o
-8 -11 -28 16.395 15.249 1.798 103.901 o
-8 -11 -27 22.542 22.601 3.817 23.959 o
-8 -11 -26 2.798 7.312 2.000 88.251 o
-8 -11 -25 1.654 4.312 2.090 81.163 o
-8 -11 -24 10.410 9.250 1.636 127.842 o
-8 -11 -22 10.168 10.715 2.212 71.206 o
-8 -11 -20 10.195 12.230 1.798 106.270 o
-8 -11 -19 3.865 3.646 1.777 111.568 o
-8 -11 -18 11.599 12.623 1.545 141.123 o
-8 -11 -16 9.032 10.826 1.525 146.563 o
-8 -11 -15 29.624 32.114 2.676 46.698 o
-8 -11 -14 21.619 16.037 1.939 88.640 o
-8 -11 -13 18.253 16.602 1.515 141.322 o
-8 -11 -12 7.130 8.412 1.495 154.038 o
-8 -11 -10 2.944 5.059 1.848 103.334 o
-8 -11 -9 12.892 14.461 1.939 90.965 o
-8 -11 -7 8.429 11.290 1.919 94.195 o
-8 -11 -5 11.854 13.987 1.919 93.112 o
-8 -11 -4 12.345 13.835 2.222 70.087 o
-8 -11 -3 19.726 20.884 2.373 60.427 o
-8 -11 -1 8.236 11.997 2.595 52.129 o
-8 -10 -31 6.601 7.958 1.868 100.027 o
-8 -10 -30 7.200 6.756 1.777 110.274 o
-8 -10 -28 3.517 5.463 2.474 57.870 o
-8 -10 -26 4.790 7.554 2.191 73.365 o
-8 -10 -25 8.011 9.311 1.646 127.275 o
-8 -10 -24 6.891 7.715 1.707 119.307 o
-8 -10 -22 15.889 17.481 2.262 66.979 o
-8 -10 -21 2.955 5.080 1.727 118.159 o
-8 -10 -20 12.711 13.078 1.646 124.600 o
-8 -10 -19 7.818 7.867 1.586 137.241 o
-8 -10 -18 2.732 6.100 1.676 125.200 o
-8 -10 -15 8.037 7.200 2.040 84.014 o
-8 -10 -14 14.145 14.088 1.505 146.396 o
-8 -10 -13 18.300 19.178 1.495 143.932 o
-8 -10 -11 31.059 33.962 2.686 46.158 o
-8 -10 -10 15.871 17.329 1.929 90.813 o
-8 -10 -9 17.467 18.743 1.949 88.480 o
-8 -10 -8 17.767 19.329 1.939 89.202 o
-8 -10 -6 6.363 8.331 2.444 58.979 o
-8 -10 -5 36.735 38.496 1.969 78.989 o
-8 -10 -4 11.617 14.148 1.909 94.098 o
-8 -10 -3 15.896 17.380 2.474 56.355 o
-8 -10 -1 9.365 10.644 3.141 35.760 o
-8 -9 -34 11.951 13.219 1.959 89.516 o
-8 -9 -33 5.255 6.029 2.090 80.568 o
-8 -9 -28 4.491 8.392 2.040 84.487 o
-8 -9 -27 8.471 10.361 2.000 87.006 o
-8 -9 -25 20.588 22.015 1.858 95.358 o
-8 -9 -24 8.077 9.574 2.343 63.880 o
-8 -9 -23 33.459 34.164 2.050 75.050 o
-8 -9 -22 10.944 11.119 1.686 120.049 o
-8 -9 -21 3.961 3.777 1.717 119.433 o
-8 -9 -20 46.336 44.253 2.636 45.687 o
-8 -9 -19 23.679 25.116 1.575 126.142 o
-8 -9 -18 29.613 27.196 1.676 109.722 o
-8 -9 -17 5.664 6.453 1.656 127.161 o
-8 -9 -16 4.961 4.585 1.606 135.738 o
-8 -9 -15 10.005 10.230 1.515 148.064 o
-8 -9 -12 12.299 12.563 1.586 134.075 o
-8 -9 -11 5.940 6.494 1.828 104.740 o
-8 -9 -10 18.411 19.188 1.808 101.525 o
-8 -9 -9 35.902 35.012 2.636 47.289 o
-8 -9 -8 25.457 27.307 1.939 86.089 o
-8 -9 -7 75.595 80.740 2.434 45.174 o
-8 -9 -5 46.314 50.262 2.676 44.149 o
-8 -9 -4 10.644 12.704 2.212 71.014 o
-8 -9 -3 5.176 6.120 1.979 89.737 o
-8 -9 -2 53.925 58.654 4.080 20.031 o
-8 -9 -1 81.749 89.485 2.131 52.325 o
-8 -8 -33 9.106 8.645 2.404 60.700 o
-8 -8 -32 38.120 40.809 2.050 73.043 o
-8 -8 -31 7.907 6.938 1.818 105.332 o
-8 -8 -30 9.375 8.362 1.969 89.654 o
-8 -8 -29 9.226 9.038 2.060 82.066 o
-8 -8 -28 29.535 32.457 3.009 37.412 o
-8 -8 -27 28.546 24.186 2.202 67.925 o
-8 -8 -26 5.848 9.048 1.767 111.566 o
-8 -8 -25 30.096 29.953 1.798 96.437 o
-8 -8 -23 5.203 8.150 2.020 86.064 o
-8 -8 -21 11.121 12.381 1.575 136.329 o
-8 -8 -18 5.966 4.757 1.707 120.073 o
-8 -8 -17 22.679 23.722 1.555 130.048 o
-8 -8 -16 21.596 19.935 1.636 120.347 o
-8 -8 -15 11.505 12.250 1.525 144.828 o
-8 -8 -14 63.792 61.623 1.878 72.085 o
-8 -8 -13 72.803 71.499 1.737 74.493 o
-8 -8 -12 13.281 12.260 1.919 92.978 o
-8 -8 -11 14.729 16.239 1.777 106.524 o
-8 -8 -10 53.397 57.119 2.020 68.431 o
-8 -8 -9 26.724 29.125 1.949 84.678 o
-8 -8 -8 19.473 22.682 1.929 89.198 o
-8 -8 -7 109.712 108.471 4.191 16.913 o
-8 -8 -6 13.076 14.259 1.929 91.860 o
-8 -8 -5 61.188 66.743 2.282 53.817 o
-8 -8 -4 7.711 7.988 1.949 91.845 o
-8 -8 -3 29.835 31.569 1.919 85.804 o
-8 -8 -2 5.120 4.373 2.010 87.240 o
-8 -8 -1 2.690 5.766 1.929 94.923 o
-8 -7 -36 12.514 11.361 2.060 81.305 o
-8 -7 -35 25.829 26.974 1.838 94.748 o
-8 -7 -33 6.585 7.180 1.828 104.498 o
-8 -7 -32 42.903 47.181 2.171 64.417 o
-8 -7 -31 26.738 28.024 1.909 88.092 o
-8 -7 -29 26.605 27.307 2.303 62.568 o
-8 -7 -28 3.546 4.625 2.161 75.735 o
-8 -7 -27 5.623 8.331 2.141 76.662 o
-8 -7 -26 13.560 9.271 2.020 84.479 o
-8 -7 -24 4.768 6.918 1.909 96.405 o
-8 -7 -22 40.754 40.446 2.000 75.548 o
-8 -7 -21 12.876 13.179 1.798 105.329 o
-8 -7 -20 38.456 40.112 1.707 99.268 o
-8 -7 -19 10.753 9.210 1.697 119.098 o
-8 -7 -18 3.713 4.979 1.808 107.780 o
-8 -7 -17 4.743 5.696 1.697 121.718 o
-8 -7 -16 30.411 30.720 1.555 123.153 o
-8 -7 -15 25.587 28.539 1.777 100.394 o
-8 -7 -14 7.703 7.796 1.535 146.174 o
-8 -7 -13 20.594 22.147 1.959 86.430 o
-8 -7 -12 46.326 47.646 2.010 72.338 o
-8 -7 -11 84.162 86.486 2.939 32.605 o
-8 -7 -10 15.383 17.057 2.222 69.441 o
-8 -7 -8 22.774 22.066 1.939 87.543 o
-8 -7 -7 83.544 84.890 2.706 37.208 o
-8 -7 -6 14.758 16.017 2.040 82.000 o
-8 -7 -5 27.162 24.318 1.899 89.371 o
-8 -7 -4 24.300 25.792 2.212 67.947 o
-8 -7 -3 23.138 23.813 2.404 58.404 o
-8 -7 -1 8.500 8.523 2.373 62.295 o
-8 -6 -37 4.278 7.685 2.090 80.589 o
-8 -6 -36 42.516 39.739 2.151 66.361 o
-8 -6 -35 18.332 20.773 1.828 99.220 o
-8 -6 -34 25.827 24.964 3.030 37.343 o
-8 -6 -33 3.196 3.939 1.949 93.056 o
-8 -6 -32 26.006 26.105 1.798 98.688 o
-8 -6 -31 20.878 19.642 1.848 96.602 o
-8 -6 -30 6.311 9.503 2.242 69.862 o
-8 -6 -29 10.050 7.857 2.252 68.915 o
-8 -6 -28 32.174 33.174 2.343 59.333 o
-8 -6 -26 50.483 53.927 1.868 78.767 o
-8 -6 -25 18.595 19.975 1.767 105.670 o
-8 -6 -24 14.884 15.946 1.737 111.237 o
-8 -6 -23 15.466 17.218 1.646 122.493 o
-8 -6 -22 75.966 70.792 2.323 49.258 o
-8 -6 -21 25.166 21.985 1.616 120.684 o
-8 -6 -20 33.536 35.204 1.697 103.756 o
-8 -6 -19 19.253 21.056 1.575 129.797 o
-8 -6 -18 52.401 51.443 1.798 83.275 o
-8 -6 -17 57.466 56.260 1.676 88.667 o
-8 -6 -16 105.975 106.491 3.413 23.772 o
-8 -6 -15 8.175 6.362 1.747 113.806 o
-8 -6 -14 63.253 62.703 1.818 75.502 o
-8 -6 -13 71.846 65.975 1.767 74.354 o
-8 -6 -12 89.660 91.959 1.767 62.792 o
-8 -6 -11 29.379 27.337 2.454 55.212 o
-8 -6 -10 43.256 45.081 1.989 74.810 o
-8 -6 -9 63.782 65.985 2.191 56.847 o
-8 -6 -8 51.262 57.189 4.241 18.696 o
-8 -6 -7 146.726 149.098 3.302 21.166 o
-8 -6 -6 209.343 216.730 4.161 12.420 o
-8 -6 -5 33.350 35.820 1.969 80.350 o
-8 -6 -4 27.667 28.852 1.929 86.048 o
-8 -6 -3 42.038 46.909 2.202 63.118 o
-8 -6 -2 121.418 114.005 2.161 40.768 o
-8 -6 -1 21.074 21.834 1.909 90.633 o
-8 -5 -38 3.057 5.544 2.141 77.162 o
-8 -5 -37 14.396 14.270 2.060 80.700 o
-8 -5 -36 3.856 6.625 1.888 98.665 o
-8 -5 -35 26.195 26.378 1.858 92.883 o
-8 -5 -34 12.697 12.533 1.848 100.036 o
-8 -5 -32 5.895 9.927 1.979 89.270 o
-8 -5 -31 17.218 18.339 1.919 91.246 o
-8 -5 -30 22.080 23.863 2.000 82.650 o
-8 -5 -29 8.316 9.402 2.393 61.242 o
-8 -5 -27 17.040 13.734 2.727 46.717 o
-8 -5 -26 22.793 23.055 1.777 102.485 o
-8 -5 -25 17.405 19.077 1.777 105.134 o
-8 -5 -24 22.661 20.844 1.676 114.463 o
-8 -5 -22 69.527 68.571 2.656 40.990 o
-8 -5 -21 34.829 31.458 1.626 111.682 o
-8 -5 -20 75.735 73.852 2.111 56.293 o
-8 -5 -19 27.758 26.378 2.080 75.305 o
-8 -5 -18 18.828 17.966 1.575 130.880 o
-8 -5 -17 106.448 101.684 3.302 25.138 o
-8 -5 -16 83.588 78.912 2.494 42.481 o
-8 -5 -15 20.765 23.035 1.535 134.481 o
-8 -5 -14 17.840 17.117 1.646 121.439 o
-8 -5 -13 96.487 94.323 1.686 63.017 o
-8 -5 -12 74.392 73.792 1.959 62.769 o
-8 -5 -11 13.054 16.380 2.020 83.882 o
-8 -5 -10 51.390 49.928 3.030 34.990 o
-8 -5 -9 150.249 146.876 5.241 10.637 o
-8 -5 -8 11.281 11.381 1.949 90.758 o
-8 -5 -7 12.426 14.290 1.899 94.846 o
-8 -5 -6 117.172 116.227 2.171 41.142 o
-8 -5 -5 113.280 112.712 3.211 25.385 o
-8 -5 -4 36.149 38.678 1.939 81.267 o
-8 -5 -3 66.222 67.662 2.202 55.737 o
-8 -5 -2 71.520 64.511 2.555 43.634 o
-8 -5 -1 126.258 120.630 2.626 31.561 o
-8 -4 -38 33.414 36.446 2.262 62.749 o
-8 -4 -37 4.599 4.898 1.878 99.739 o
-8 -4 -36 9.786 9.846 1.868 99.050 o
-8 -4 -35 11.312 13.219 1.888 96.232 o
-8 -4 -33 15.842 17.471 1.878 95.475 o
-8 -4 -31 17.635 17.532 1.899 93.079 o
-8 -4 -30 21.732 24.550 2.565 51.717 o
-8 -4 -29 7.784 7.726 2.151 75.710 o
-8 -4 -28 22.242 21.682 2.676 47.764 o
-8 -4 -27 67.833 64.703 2.414 48.322 o
-8 -4 -26 45.059 42.566 1.989 74.652 o
-8 -4 -25 9.466 8.079 1.808 105.912 o
-8 -4 -24 19.887 18.885 1.686 114.871 o
-8 -4 -23 28.101 27.145 1.686 109.309 o
-8 -4 -22 52.803 51.524 1.707 89.757 o
-8 -4 -21 6.863 6.877 1.747 114.120 o
-8 -4 -20 5.565 9.978 1.828 104.404 o
-8 -4 -19 7.050 8.685 1.586 137.399 o
-8 -4 -18 56.722 56.694 1.636 91.993 o
-8 -4 -17 5.172 6.241 1.686 122.926 o
-8 -4 -16 32.688 31.831 1.767 97.901 o
-8 -4 -15 99.611 98.978 2.959 30.346 o
-8 -4 -13 60.187 56.381 1.686 86.592 o
-8 -4 -10 54.196 55.614 2.595 45.323 o
-8 -4 -9 84.087 79.013 2.292 47.905 o
-8 -4 -8 29.391 30.741 1.919 86.063 o
-8 -4 -7 11.750 10.159 3.030 38.318 o
-8 -4 -6 7.605 4.373 2.030 85.140 o
-8 -4 -5 93.882 88.021 2.343 43.938 o
-8 -4 -4 50.071 45.051 1.949 75.270 o
-8 -4 -3 24.341 24.984 1.909 89.250 o
-8 -4 -2 127.359 123.498 2.686 30.413 o
-8 -3 -39 23.032 20.824 1.828 97.683 o
-8 -3 -38 3.510 4.625 2.090 80.902 o
-8 -3 -36 3.121 4.140 2.060 83.366 o
-8 -3 -34 6.478 9.574 1.828 104.227 o
-8 -3 -33 19.983 16.925 1.989 84.753 o
-8 -3 -32 15.602 16.471 1.787 105.068 o
-8 -3 -31 27.937 27.923 1.787 98.612 o
-8 -3 -30 19.893 20.642 2.131 74.129 o
-8 -3 -29 41.679 42.738 2.252 61.166 o
-8 -3 -28 39.981 38.486 2.333 58.144 o
-8 -3 -27 7.634 8.018 2.353 63.458 o
-8 -3 -26 14.074 16.653 1.919 92.255 o
-8 -3 -25 86.910 80.709 2.010 56.276 o
-8 -3 -24 33.189 31.306 2.171 68.097 o
-8 -3 -23 25.023 26.792 1.666 113.199 o
-8 -3 -21 103.246 99.867 3.009 29.246 o
-8 -3 -20 46.413 45.061 2.262 59.585 o
-8 -3 -19 3.345 4.029 1.676 125.334 o
-8 -3 -18 13.149 12.603 1.697 117.587 o
-8 -3 -17 29.830 27.650 1.555 124.474 o
-8 -3 -16 14.030 17.804 1.989 85.988 o
-8 -3 -15 6.170 5.797 1.565 141.902 o
-8 -3 -14 26.433 25.287 1.525 131.686 o
-8 -3 -13 25.030 23.540 2.323 62.054 o
-8 -3 -12 8.899 7.806 1.515 149.323 o
-8 -3 -11 76.382 68.449 2.060 58.761 o
-8 -3 -10 12.179 14.653 1.899 94.862 o
-8 -3 -9 22.860 19.016 1.899 91.420 o
-8 -3 -8 7.780 5.948 1.949 92.031 o
-8 -3 -7 22.172 22.187 1.888 92.062 o
-8 -3 -6 38.379 36.103 2.161 67.101 o
-8 -3 -5 15.702 12.331 1.888 95.231 o
-8 -3 -4 37.382 37.335 1.919 82.557 o
-8 -3 -3 132.516 123.851 2.545 31.810 o
-8 -3 -2 40.815 37.739 1.919 81.394 o
-8 -3 -1 49.920 49.363 2.727 42.389 o
-8 -2 -39 9.217 10.220 1.979 88.615 o
-8 -2 -38 9.968 10.826 1.818 104.264 o
-8 -2 -35 8.540 9.160 1.989 87.970 o
-8 -2 -33 10.754 13.896 1.808 104.728 o
-8 -2 -31 17.450 18.774 1.989 85.121 o
-8 -2 -30 16.210 19.824 2.191 70.957 o
-8 -2 -29 42.631 45.384 2.111 67.862 o
-8 -2 -28 21.691 25.671 2.060 78.082 o
-8 -2 -27 8.725 11.987 2.262 68.228 o
-8 -2 -26 27.180 23.560 1.838 94.868 o
-8 -2 -25 11.636 11.341 1.818 103.726 o
-8 -2 -24 8.435 11.906 1.828 103.420 o
-8 -2 -23 33.955 34.619 1.878 87.219 o
-8 -2 -22 14.270 13.633 1.717 114.373 o
-8 -2 -20 26.476 26.469 1.515 132.771 o
-8 -2 -19 18.079 20.904 2.131 74.433 o
-8 -2 -18 13.439 16.340 1.555 137.439 o
-8 -2 -17 29.155 28.963 1.555 124.486 o
-8 -2 -16 6.507 10.311 1.888 97.704 o
-8 -2 -15 21.474 21.480 1.525 136.110 o
-8 -2 -14 3.610 4.524 1.586 139.706 o
-8 -2 -13 51.367 51.554 1.555 103.377 o
-8 -2 -12 27.070 27.065 1.505 133.682 o
-8 -2 -11 18.284 20.844 1.626 123.115 o
-8 -2 -10 8.534 9.887 2.181 73.422 o
-8 -2 -9 1.907 6.069 1.939 94.058 o
-8 -2 -8 6.049 6.645 1.929 94.205 o
-8 -2 -7 21.100 20.561 2.141 73.261 o
-8 -2 -5 43.641 43.566 1.919 79.533 o
-8 -2 -4 13.047 13.512 1.858 98.772 o
-8 -2 -3 57.643 54.160 1.929 72.591 o
-8 -2 -2 16.869 12.977 1.838 99.834 o
-8 -2 -1 21.466 22.864 1.848 95.910 o
-8 -1 -37 18.480 18.885 1.919 90.846 o
-8 -1 -36 8.921 7.917 1.798 107.243 o
-8 -1 -34 15.133 15.007 1.737 111.317 o
-8 -1 -33 30.942 31.326 1.828 93.104 o
-8 -1 -32 7.923 6.746 1.979 89.190 o
-8 -1 -31 15.188 16.764 1.838 99.771 o
-8 -1 -28 9.720 11.836 2.040 83.331 o
-8 -1 -27 27.577 27.802 2.565 50.986 o
-8 -1 -25 48.926 45.768 2.060 69.010 o
-8 -1 -24 35.378 31.852 2.070 73.577 o
-8 -1 -23 17.854 18.945 1.656 119.657 o
-8 -1 -22 58.871 55.109 1.707 86.079 o
-8 -1 -21 10.636 10.765 1.626 128.952 o
-8 -1 -20 3.715 4.635 1.565 143.211 o
-8 -1 -19 5.726 5.665 1.697 121.410 o
-8 -1 -18 12.790 12.038 1.868 98.013 o
-8 -1 -17 39.909 39.325 1.586 111.033 o
-8 -1 -16 8.333 10.119 1.535 145.269 o
-8 -1 -15 16.072 12.664 1.535 140.374 o
-8 -1 -14 59.646 56.432 1.596 93.639 o
-8 -1 -13 67.842 64.652 1.838 72.295 o
-8 -1 -12 84.718 84.416 1.828 63.350 o
-8 -1 -11 27.366 28.317 1.646 114.088 o
-8 -1 -10 11.849 12.240 2.010 85.345 o
-8 -1 -9 119.917 114.066 2.878 28.989 o
-8 -1 -8 35.619 32.781 1.919 83.833 o
-8 -1 -7 7.034 6.574 2.070 81.822 o
-8 -1 -6 26.105 25.863 1.888 90.324 o
-8 -1 -5 102.851 99.978 2.444 39.195 o
-8 -1 -3 4.139 7.604 1.878 99.551 o
-8 -1 -2 26.531 24.934 1.848 93.926 o
-8 -1 -1 26.283 27.125 1.838 94.567 o
-7 -18 -12 10.347 6.877 2.818 44.358 o
-7 -18 -11 9.841 8.392 2.000 86.935 o
-7 -18 -10 53.286 62.663 6.029 9.502 o
-7 -18 -9 10.723 10.977 2.636 50.440 o
-7 -18 -8 22.899 26.045 3.434 29.403 o
-7 -18 -7 9.194 10.584 4.181 20.280 o
-7 -18 -6 29.375 33.053 4.130 20.336 o
-7 -18 -5 7.971 12.775 3.121 36.230 o
-7 -18 -4 4.524 6.443 1.858 101.736 o
-7 -17 -14 2.267 5.423 2.343 64.593 o
-7 -17 -13 26.256 26.196 5.484 11.711 o
-7 -17 -12 21.513 27.630 2.585 50.827 o
-7 -17 -11 20.717 20.793 1.939 88.257 o
-7 -17 -9 8.390 10.472 1.616 131.524 o
-7 -17 -7 17.742 18.248 1.798 102.969 o
-7 -17 -6 11.467 12.169 1.818 103.657 o
-7 -17 -5 10.209 11.109 1.626 129.061 o
-7 -17 -4 6.762 11.745 2.595 52.235 o
-7 -17 -3 5.419 6.776 1.838 103.703 o
-7 -16 -22 10.487 12.896 1.808 104.950 o
-7 -16 -19 6.486 4.383 1.686 122.800 o
-7 -16 -18 8.794 8.362 1.899 96.401 o
-7 -16 -16 21.908 24.772 2.202 69.023 o
-7 -16 -14 16.854 14.512 2.747 46.037 o
-7 -16 -13 20.343 18.208 1.505 141.183 o
-7 -16 -12 28.214 28.529 4.211 19.637 o
-7 -16 -9 39.441 42.425 2.737 43.460 o
-7 -16 -7 23.512 27.691 1.697 110.130 o
-7 -16 -6 11.436 14.411 3.918 23.012 o
-7 -16 -5 9.543 10.149 1.798 106.756 o
-7 -16 -4 4.696 6.615 1.818 106.174 o
-7 -16 -3 2.038 4.635 1.888 99.223 o
-7 -16 -2 4.600 6.009 1.848 102.866 o
-7 -15 -24 7.000 5.716 1.899 97.079 o
-7 -15 -23 5.374 7.715 1.828 104.729 o
-7 -15 -22 9.145 11.371 2.343 63.683 o
-7 -15 -21 7.626 10.351 1.989 88.029 o
-7 -15 -20 21.012 21.793 1.767 104.453 o
-7 -15 -18 15.977 22.086 1.989 85.080 o
-7 -15 -17 35.603 34.103 1.909 84.395 o
-7 -15 -14 2.160 3.191 1.485 160.081 o
-7 -15 -13 15.840 15.663 2.090 78.085 o
-7 -15 -8 5.373 6.170 1.848 102.673 o
-7 -15 -7 33.304 32.700 4.060 20.960 o
-7 -15 -6 8.035 7.089 1.626 130.786 o
-7 -15 -5 8.334 11.876 2.131 76.753 o
-7 -15 -3 42.120 47.030 2.777 41.867 o
-7 -15 -2 20.863 23.338 2.232 67.553 o
-7 -15 -1 11.375 17.461 1.798 105.133 o
-7 -14 -28 11.505 11.200 2.656 49.632 o
-7 -14 -27 3.860 4.544 2.252 69.764 o
-7 -14 -26 18.164 20.440 2.141 73.794 o
-7 -14 -22 6.941 9.877 1.767 111.135 o
-7 -14 -21 7.508 7.948 1.787 108.813 o
-7 -14 -20 10.887 10.412 2.000 86.546 o
-7 -14 -17 37.158 41.839 3.585 26.372 o
-7 -14 -16 8.274 9.796 1.343 187.609 o
-7 -14 -15 9.226 10.836 1.757 111.542 o
-7 -14 -14 19.519 19.460 1.545 134.737 o
-7 -14 -13 11.612 11.704 2.373 61.839 o
-7 -14 -12 7.014 9.038 1.434 166.695 o
-7 -14 -11 4.404 3.747 1.808 107.763 o
-7 -14 -10 6.218 7.180 1.727 116.893 o
-7 -14 -9 4.141 5.039 2.151 76.346 o
-7 -14 -8 3.939 4.070 1.979 90.121 o
-7 -14 -7 18.212 20.500 3.545 27.833 o
-7 -14 -5 6.514 7.938 1.787 109.086 o
-7 -14 -4 26.331 28.317 1.828 95.280 o
-7 -14 -3 41.853 46.252 2.727 43.342 o
-7 -14 -2 6.032 8.069 2.101 79.554 o
-7 -13 -31 9.591 14.088 2.333 64.036 o
-7 -13 -29 8.657 11.664 1.959 90.369 o
-7 -13 -27 8.909 7.695 1.757 112.119 o
-7 -13 -26 8.057 7.503 2.555 53.933 o
-7 -13 -24 15.828 17.340 1.899 93.586 o
-7 -13 -23 17.437 16.279 1.909 92.371 o
-7 -13 -21 43.947 47.858 2.414 53.442 o
-7 -13 -20 25.537 26.529 1.899 89.528 o
-7 -13 -18 25.997 35.144 2.212 66.834 o
-7 -13 -17 24.645 25.015 1.485 139.251 o
-7 -13 -16 25.651 26.328 1.979 82.998 o
-7 -13 -15 16.193 16.693 1.363 172.652 o
-7 -13 -14 33.915 34.911 2.504 52.182 o
-7 -13 -13 8.147 9.735 1.343 187.743 o
-7 -13 -12 5.032 3.969 1.384 181.809 o
-7 -13 -11 18.853 19.339 2.212 69.357 o
-7 -13 -10 13.504 15.380 1.989 86.359 o
-7 -13 -9 9.666 12.866 2.232 69.881 o
-7 -13 -8 10.371 10.917 1.596 133.755 o
-7 -13 -7 6.669 6.241 2.908 41.825 o
-7 -13 -5 5.032 5.676 2.161 75.496 o
-7 -13 -4 12.346 16.400 1.757 109.631 o
-7 -13 -3 38.826 42.970 2.070 71.375 o
-7 -13 -2 59.265 67.056 2.444 48.532 o
-7 -13 -1 12.691 14.482 1.767 108.647 o
-7 -12 -33 9.908 11.402 2.353 63.071 o
-7 -12 -32 3.529 4.514 1.586 139.740 o
-7 -12 -30 15.464 15.865 1.979 86.724 o
-7 -12 -29 6.503 6.908 1.656 126.779 o
-7 -12 -28 11.122 11.916 1.666 122.622 o
-7 -12 -26 5.018 6.746 1.525 149.648 o
-7 -12 -23 4.310 5.847 1.828 105.203 o
-7 -12 -21 8.161 9.038 1.424 168.205 o
-7 -12 -20 6.787 6.574 1.727 116.811 o
-7 -12 -19 11.455 10.897 1.565 138.206 o
-7 -12 -17 18.328 19.622 1.474 147.327 o
-7 -12 -16 36.708 42.031 3.363 29.784 o
-7 -12 -15 4.343 5.554 1.384 181.737 o
-7 -12 -12 15.958 16.027 1.575 132.940 o
-7 -12 -11 13.717 10.897 1.565 137.061 o
-7 -12 -10 51.013 57.805 3.989 20.980 o
-7 -12 -9 6.669 6.968 1.626 131.348 o
-7 -12 -8 54.421 58.431 1.888 75.319 o
-7 -12 -7 17.204 21.389 2.252 67.097 o
-7 -12 -6 27.425 27.024 3.242 32.672 o
-7 -12 -4 12.176 12.613 2.010 85.245 o
-7 -12 -3 3.567 4.716 2.060 83.263 o
-7 -12 -2 17.430 16.703 1.757 107.812 o
-7 -12 -1 9.733 12.442 2.171 73.755 o
-7 -11 -35 7.647 10.644 2.404 60.741 o
-7 -11 -31 8.108 8.362 1.666 124.446 o
-7 -11 -30 4.705 5.605 1.666 126.130 o
-7 -11 -29 7.772 7.069 1.757 112.550 o
-7 -11 -26 16.654 19.178 2.181 71.567 o
-7 -11 -25 47.950 49.757 1.929 76.460 o
-7 -11 -24 74.114 76.427 2.656 39.958 o
-7 -11 -23 2.683 4.373 2.101 80.256 o
-7 -11 -22 8.381 8.968 1.565 140.166 o
-7 -11 -21 14.530 12.987 1.909 93.530 o
-7 -11 -19 14.579 18.117 1.565 134.710 o
-7 -11 -18 9.781 11.977 1.474 155.479 o
-7 -11 -17 19.936 19.067 1.474 146.399 o
-7 -11 -15 9.108 12.371 1.353 183.184 o
-7 -11 -14 10.238 9.069 2.010 85.951 o
-7 -11 -12 21.439 19.844 1.343 170.751 o
-7 -11 -10 25.009 28.145 2.343 60.739 o
-7 -11 -9 9.601 9.564 2.535 54.599 o
-7 -11 -8 38.746 38.163 1.979 77.768 o
-7 -11 -7 13.934 17.208 2.807 44.211 o
-7 -11 -6 116.304 125.134 2.484 34.737 o
-7 -11 -5 27.397 28.105 2.555 51.369 o
-7 -11 -4 14.671 14.360 1.727 112.834 o
-7 -11 -3 12.651 10.988 1.727 114.158 o
-7 -11 -2 18.555 19.541 2.020 82.402 o
-7 -11 -1 27.294 27.529 1.767 100.942 o
-7 -10 -35 5.092 4.433 1.798 108.707 o
-7 -10 -31 10.623 11.149 1.616 130.419 o
-7 -10 -30 11.619 12.401 1.596 132.833 o
-7 -10 -29 5.060 7.412 1.596 136.818 o
-7 -10 -28 25.434 22.621 1.747 104.765 o
-7 -10 -27 20.977 22.672 1.949 87.098 o
-7 -10 -26 25.762 25.853 1.939 86.207 o
-7 -10 -25 14.832 15.704 2.222 69.616 o
-7 -10 -24 25.483 26.681 1.949 85.359 o
-7 -10 -23 1.198 4.948 1.545 147.931 o
-7 -10 -22 16.683 16.279 1.616 126.435 o
-7 -10 -21 22.791 21.803 2.222 67.947 o
-7 -10 -20 24.512 27.469 1.535 130.732 o
-7 -10 -19 3.746 3.464 1.717 119.541 o
-7 -10 -18 4.674 4.918 1.626 132.492 o
-7 -10 -17 6.387 8.836 1.394 176.618 o
-7 -10 -16 9.176 9.362 1.384 176.813 o
-7 -10 -15 4.781 5.514 1.414 173.948 o
-7 -10 -14 31.521 34.063 1.626 112.775 o
-7 -10 -13 18.251 15.128 1.353 173.794 o
-7 -10 -12 25.820 26.681 1.293 173.545 o
-7 -10 -11 39.717 42.283 1.818 88.610 o
-7 -10 -10 17.809 17.340 1.787 104.187 o
-7 -10 -9 41.145 42.082 1.737 94.823 o
-7 -10 -8 74.535 79.275 2.565 41.951 o
-7 -10 -7 23.401 23.338 2.383 59.340 o
-7 -10 -6 42.822 44.647 2.030 72.523 o
-7 -10 -4 59.069 59.290 1.838 76.531 o
-7 -10 -2 11.716 13.734 1.697 117.914 o
-7 -10 -1 21.209 25.378 2.262 65.650 o
-7 -9 -37 25.730 30.317 2.666 47.458 o
-7 -9 -36 5.644 8.069 1.868 100.231 o
-7 -9 -35 20.803 21.722 1.727 109.055 o
-7 -9 -34 16.342 17.855 2.242 68.053 o
-7 -9 -33 15.627 12.916 1.676 119.224 o
-7 -9 -31 42.457 40.809 1.808 88.634 o
-7 -9 -30 2.003 5.877 2.000 88.490 o
-7 -9 -29 26.729 26.731 1.616 118.585 o
-7 -9 -28 29.700 32.296 1.767 99.024 o
-7 -9 -27 4.271 5.221 2.272 68.466 o
-7 -9 -26 6.514 7.604 1.909 95.978 o
-7 -9 -25 9.405 11.179 1.828 103.258 o
-7 -9 -23 13.416 14.916 1.939 90.791 o
-7 -9 -22 47.309 47.101 1.646 98.653 o
-7 -9 -21 38.332 37.487 1.606 110.283 o
-7 -9 -20 26.416 27.953 1.646 114.662 o
-7 -9 -19 25.086 25.924 1.767 102.122 o
-7 -9 -18 5.901 6.645 1.656 127.042 o
-7 -9 -17 41.813 44.162 2.464 52.095 o
-7 -9 -15 14.547 15.906 1.555 136.956 o
-7 -9 -14 9.479 10.058 2.040 83.528 o
-7 -9 -13 73.916 70.893 3.090 31.448 o
-7 -9 -12 41.253 43.657 2.424 53.760 o
-7 -9 -11 65.821 65.713 2.121 59.288 o
-7 -9 -10 52.462 53.917 3.191 31.670 o
-7 -9 -8 8.512 8.200 1.939 92.599 o
-7 -9 -7 20.651 23.288 1.727 108.801 o
-7 -9 -6 53.926 54.604 1.818 80.668 o
-7 -9 -5 60.355 63.269 2.727 40.566 o
-7 -9 -4 93.569 95.635 2.898 32.013 o
-7 -9 -3 49.913 55.240 2.515 48.444 o
-7 -9 -2 19.003 25.388 1.727 109.042 o
-7 -9 -1 56.640 60.391 1.838 77.234 o
-7 -8 -39 11.993 14.047 2.454 57.784 o
-7 -8 -36 6.258 7.029 1.707 119.622 o
-7 -8 -35 80.421 77.074 2.030 57.744 o
-7 -8 -34 16.570 14.845 1.727 112.042 o
-7 -8 -33 17.779 17.340 1.676 117.393 o
-7 -8 -31 18.667 18.986 1.949 88.154 o
-7 -8 -29 5.406 6.877 1.636 130.265 o
-7 -8 -28 7.121 10.644 1.586 136.935 o
-7 -8 -27 19.813 24.702 1.969 85.484 o
-7 -8 -26 7.160 6.120 2.060 82.628 o
-7 -8 -25 37.898 41.425 2.767 42.775 o
-7 -8 -23 61.124 60.572 1.707 83.780 o
-7 -8 -22 6.004 6.847 1.919 95.170 o
-7 -8 -21 45.448 42.809 2.696 44.036 o
-7 -8 -20 12.878 13.431 1.555 138.516 o
-7 -8 -19 12.514 11.704 1.535 142.633 o
-7 -8 -18 33.424 36.123 1.545 120.822 o
-7 -8 -17 53.550 51.888 1.565 101.022 o
-7 -8 -16 6.314 6.473 1.575 139.925 o
-7 -8 -15 207.134 213.801 2.696 19.345 o
-7 -8 -14 38.294 39.567 2.555 49.534 o
-7 -8 -13 7.574 8.331 1.444 164.330 o
-7 -8 -12 29.426 32.266 1.707 105.302 o
-7 -8 -11 47.107 46.727 1.454 118.377 o
-7 -8 -10 14.699 13.462 1.414 164.096 o
-7 -8 -9 11.859 10.796 1.929 92.539 o
-7 -8 -8 84.214 84.648 2.111 52.980 o
-7 -8 -7 32.929 32.508 2.141 69.767 o
-7 -8 -6 29.000 30.074 1.717 104.917 o
-7 -8 -5 15.657 13.946 1.697 116.356 o
-7 -8 -4 22.635 23.096 3.040 37.313 o
-7 -8 -3 121.172 123.740 3.333 23.207 o
-7 -8 -2 45.082 42.728 1.777 89.595 o
-7 -8 -1 53.271 53.887 2.080 65.766 o
-7 -7 -39 27.112 24.298 2.555 51.592 o
-7 -7 -38 6.049 8.150 1.737 115.473 o
-7 -7 -37 17.575 18.915 1.757 107.361 o
-7 -7 -36 9.197 10.786 1.686 120.753 o
-7 -7 -35 10.317 11.785 1.909 94.682 o
-7 -7 -34 3.221 4.383 1.717 119.560 o
-7 -7 -32 32.031 29.266 1.727 102.704 o
-7 -7 -31 5.619 7.392 1.686 122.589 o
-7 -7 -30 14.850 13.805 1.646 123.521 o
-7 -7 -29 5.935 7.453 1.757 113.026 o
-7 -7 -28 14.113 13.563 1.878 96.465 o
-7 -7 -27 2.903 5.120 1.939 93.966 o
-7 -7 -26 9.360 11.866 2.060 81.808 o
-7 -7 -25 5.320 5.554 1.989 88.865 o
-7 -7 -23 6.056 6.382 1.636 130.115 o
-7 -7 -22 35.457 40.950 2.131 68.894 o
-7 -7 -21 72.874 71.742 1.757 73.334 o
-7 -7 -20 85.875 86.021 1.818 63.101 o
-7 -7 -19 97.675 94.817 2.000 51.982 o
-7 -7 -18 48.406 46.141 1.828 83.748 o
-7 -7 -17 158.724 156.157 4.231 14.492 o
-7 -7 -16 63.998 63.117 1.787 76.908 o
-7 -7 -15 29.214 30.054 1.424 143.660 o
-7 -7 -14 81.817 82.174 3.625 23.291 o
-7 -7 -13 60.595 58.633 2.040 65.192 o
-7 -7 -12 33.342 32.851 1.485 130.095 o
-7 -7 -11 13.392 14.259 1.343 181.096 o
-7 -7 -10 47.892 48.828 1.666 96.123 o
-7 -7 -9 6.941 6.423 1.616 132.951 o
-7 -7 -8 6.079 8.251 1.717 118.116 o
-7 -7 -7 44.725 47.505 2.181 63.486 o
-7 -7 -6 16.643 15.572 1.676 118.251 o
-7 -7 -4 39.681 39.042 1.747 95.255 o
-7 -7 -3 42.757 42.980 1.757 92.184 o
-7 -7 -2 93.819 96.080 1.939 54.735 o
-7 -7 -1 176.569 175.941 2.212 27.285 o
-7 -6 -40 38.700 34.760 4.464 17.346 o
-7 -6 -39 42.760 44.546 2.171 64.733 o
-7 -6 -38 15.052 13.936 1.737 111.539 o
-7 -6 -37 14.423 14.774 1.707 115.380 o
-7 -6 -35 16.448 16.794 1.656 120.767 o
-7 -6 -34 60.435 63.370 1.798 77.668 o
-7 -6 -33 20.222 19.480 1.626 122.497 o
-7 -6 -32 6.561 8.806 1.858 101.004 o
-7 -6 -31 53.641 54.200 1.697 89.498 o
-7 -6 -30 52.283 57.189 1.959 72.084 o
-7 -6 -29 31.214 30.831 1.727 102.719 o
-7 -6 -28 26.068 23.974 1.878 91.509 o
-7 -6 -27 25.415 24.227 2.939 39.638 o
-7 -6 -26 26.462 23.389 2.060 77.287 o
-7 -6 -25 11.941 13.653 1.818 103.309 o
-7 -6 -24 82.761 79.901 2.262 48.982 o
-7 -6 -23 55.923 54.442 1.818 79.922 o
-7 -6 -22 17.892 17.885 1.515 141.147 o
-7 -6 -21 36.906 36.073 2.414 55.335 o
-7 -6 -20 67.762 69.661 1.596 85.690 o
-7 -6 -19 30.850 31.811 1.495 130.843 o
-7 -6 -18 26.739 26.913 1.454 141.926 o
-7 -6 -17 15.626 16.875 1.586 131.330 o
-7 -6 -16 67.142 64.087 2.000 64.507 o
-7 -6 -15 85.284 84.729 1.989 56.898 o
-7 -6 -14 129.813 125.629 2.363 34.819 o
-7 -6 -13 17.344 19.854 1.363 170.177 o
-7 -6 -12 59.289 58.896 1.444 105.887 o
-7 -6 -11 138.536 130.496 1.899 40.778 o
-7 -6 -9 89.461 93.656 3.555 23.445 o
-7 -6 -7 32.002 34.639 1.727 101.528 o
-7 -6 -6 19.156 22.238 2.131 74.118 o
-7 -6 -4 279.955 281.806 3.504 11.339 o
-7 -6 -3 111.385 107.239 2.383 38.583 o
-7 -6 -2 76.537 75.589 1.858 66.298 o
-7 -6 -1 34.123 36.396 1.717 101.176 o
-7 -5 -41 6.741 7.382 2.565 53.606 o
-7 -5 -40 20.232 21.187 1.919 90.070 o
-7 -5 -39 12.649 10.169 1.767 109.355 o
-7 -5 -38 19.354 18.269 1.737 109.137 o
-7 -5 -34 17.725 18.834 1.636 122.475 o
-7 -5 -33 15.735 14.219 1.626 125.911 o
-7 -5 -32 10.091 10.826 1.616 130.721 o
-7 -5 -31 26.407 26.095 2.393 58.314 o
-7 -5 -30 86.901 79.326 2.161 51.330 o
-7 -5 -29 14.040 16.097 1.555 137.179 o
-7 -5 -28 14.691 15.209 1.858 98.088 o
-7 -5 -27 18.634 19.925 2.070 78.595 o
-7 -5 -26 8.048 8.160 2.101 79.254 o
-7 -5 -25 13.076 13.341 1.787 106.380 o
-7 -5 -24 21.463 24.853 1.626 120.525 o
-7 -5 -23 26.626 28.953 1.616 118.041 o
-7 -5 -22 57.291 55.675 2.767 40.264 o
-7 -5 -21 7.282 8.443 1.505 151.959 o
-7 -5 -20 53.199 52.332 1.555 102.010 o
-7 -5 -19 53.137 55.947 1.616 95.738 o
-7 -5 -18 15.613 15.966 1.586 131.570 o
-7 -5 -17 3.160 3.282 1.545 147.452 o
-7 -5 -16 31.678 33.720 1.424 140.062 o
-7 -5 -15 11.517 12.260 1.676 120.996 o
-7 -5 -14 6.733 7.069 1.384 179.498 o
-7 -5 -13 49.342 49.514 1.535 107.239 o
-7 -5 -12 176.333 176.940 2.636 23.554 o
-7 -5 -11 20.914 21.975 1.353 168.037 o
-7 -5 -10 24.484 25.449 1.767 102.447 o
-7 -5 -9 18.584 18.440 1.757 107.081 o
-7 -5 -8 97.694 97.049 2.292 43.730 o
-7 -5 -7 6.744 7.099 1.757 112.845 o
-7 -5 -6 11.088 8.655 1.697 119.077 o
-7 -5 -5 8.862 5.989 2.020 85.631 o
-7 -5 -4 97.442 94.595 1.888 55.573 o
-7 -5 -2 100.645 102.533 3.555 22.673 o
-7 -5 -1 31.872 32.962 1.737 100.948 o
-7 -4 -41 8.444 7.322 2.343 63.953 o
-7 -4 -40 24.507 25.843 1.979 83.355 o
-7 -4 -39 12.836 13.512 1.828 101.984 o
-7 -4 -38 8.214 5.968 1.868 99.885 o
-7 -4 -37 6.921 7.715 1.727 116.593 o
-7 -4 -36 12.053 10.028 1.707 117.140 o
-7 -4 -35 11.005 9.665 1.676 121.690 o
-7 -4 -34 6.108 4.231 1.757 113.430 o
-7 -4 -32 6.798 9.038 1.858 100.921 o
-7 -4 -31 24.340 24.176 1.596 123.243 o
-7 -4 -30 35.871 35.669 1.606 112.215 o
-7 -4 -29 8.250 11.290 1.767 110.540 o
-7 -4 -28 89.460 91.798 2.000 54.485 o
-7 -4 -27 58.370 59.462 2.020 66.695 o
-7 -4 -26 6.106 6.807 2.272 68.202 o
-7 -4 -25 38.793 40.244 1.686 101.000 o
-7 -4 -24 65.114 66.066 2.393 49.307 o
-7 -4 -23 103.480 99.907 2.353 41.069 o
-7 -4 -22 2.401 4.221 1.909 97.121 o
-7 -4 -20 57.533 56.725 1.565 97.208 o
-7 -4 -19 9.699 9.766 1.686 120.756 o
-7 -4 -18 64.307 60.279 1.545 93.778 o
-7 -4 -17 50.310 50.352 1.606 99.743 o
-7 -4 -16 26.713 25.671 1.485 137.536 o
-7 -4 -15 46.408 44.091 1.939 77.217 o
-7 -4 -14 16.418 18.390 1.363 171.685 o
-7 -4 -13 40.126 40.860 1.404 132.785 o
-7 -4 -12 59.942 58.219 1.434 106.579 o
-7 -4 -11 11.258 11.624 1.343 184.218 o
-7 -4 -10 184.892 182.212 2.000 27.801 o
-7 -4 -9 54.320 52.665 1.818 80.892 o
-7 -4 -8 42.259 42.748 1.777 90.771 o
-7 -4 -7 158.915 162.772 2.080 31.808 o
-7 -4 -6 104.179 99.049 2.414 39.706 o
-7 -4 -5 166.360 166.034 3.413 18.764 o
-7 -4 -4 23.457 22.823 1.707 110.054 o
-7 -4 -2 26.455 27.428 1.666 112.357 o
-7 -4 -1 6.028 8.554 1.707 119.451 o
-7 -3 -39 11.130 8.796 1.767 110.044 o
-7 -3 -38 19.989 19.834 1.858 95.874 o
-7 -3 -37 15.429 21.349 2.040 81.331 o
-7 -3 -36 24.620 22.843 1.838 95.849 o
-7 -3 -34 13.921 13.472 1.767 108.409 o
-7 -3 -33 9.510 8.766 2.010 86.112 o
-7 -3 -32 16.466 17.410 1.606 127.737 o
-7 -3 -31 39.755 39.102 1.777 92.571 o
-7 -3 -30 41.274 40.011 1.616 106.816 o
-7 -3 -29 17.430 20.662 1.899 92.709 o
-7 -3 -28 39.110 37.850 2.010 75.715 o
-7 -3 -27 32.405 31.791 2.020 77.628 o
-7 -3 -26 42.523 40.981 1.949 78.253 o
-7 -3 -25 117.644 113.409 2.313 38.489 o
-7 -3 -24 27.836 26.176 1.646 114.393 o
-7 -3 -23 66.243 67.339 2.636 41.980 o
-7 -3 -22 9.069 9.644 1.697 119.619 o
-7 -3 -21 10.412 9.907 1.596 133.967 o
-7 -3 -20 37.657 36.568 1.757 95.763 o
-7 -3 -19 15.568 14.138 1.454 154.953 o
-7 -3 -18 26.689 24.348 1.454 142.953 o
-7 -3 -17 14.120 15.300 1.545 139.028 o
-7 -3 -16 32.656 31.458 1.434 138.619 o
-7 -3 -15 61.350 60.835 1.474 101.134 o
-7 -3 -14 34.543 32.417 1.394 142.935 o
-7 -3 -13 55.998 55.109 1.515 103.023 o
-7 -3 -12 104.671 98.806 2.202 44.489 o
-7 -3 -11 285.468 277.504 2.646 13.478 o
-7 -3 -10 195.353 182.101 6.544 6.824 o
-7 -3 -9 33.165 30.771 1.777 96.970 o
-7 -3 -8 251.968 247.036 3.070 14.302 o
-7 -3 -7 506.410 494.021 3.302 5.192 o
-7 -3 -6 8.313 8.564 1.868 99.559 o
-7 -3 -5 44.024 45.202 1.909 79.825 o
-7 -3 -4 27.121 25.469 2.020 79.739 o
-7 -3 -3 153.131 147.927 2.333 30.568 o
-7 -3 -2 124.982 122.569 2.242 37.861 o
-7 -3 -1 27.806 28.620 2.000 80.639 o
-7 -2 -40 8.999 10.018 1.777 109.294 o
-7 -2 -39 5.983 6.948 1.798 108.160 o
-7 -2 -38 6.850 9.038 1.737 115.094 o
-7 -2 -37 3.478 4.787 1.798 109.060 o
-7 -2 -35 5.490 7.221 1.818 105.906 o
-7 -2 -34 20.343 19.440 1.646 119.730 o
-7 -2 -33 4.181 5.272 1.919 95.681 o
-7 -2 -32 5.476 4.625 1.707 120.246 o
-7 -2 -31 11.041 13.078 1.596 132.946 o
-7 -2 -30 3.251 5.383 1.646 129.731 o
-7 -2 -29 34.367 38.194 2.242 63.438 o
-7 -2 -28 9.400 10.573 1.808 105.587 o
-7 -2 -27 24.665 22.884 1.787 100.783 o
-7 -2 -26 9.336 10.018 1.767 110.405 o
-7 -2 -25 65.507 66.359 2.787 38.404 o
-7 -2 -24 4.643 5.130 1.596 137.446 o
-7 -2 -23 13.978 13.573 1.525 143.054 o
-7 -2 -22 7.081 8.523 1.505 152.045 o
-7 -2 -20 21.590 20.299 1.586 127.239 o
-7 -2 -19 87.965 85.001 2.424 43.127 o
-7 -2 -18 29.960 29.307 1.596 118.633 o
-7 -2 -17 29.546 29.337 1.686 108.114 o
-7 -2 -15 13.322 13.674 1.303 191.859 o
-7 -2 -14 3.686 3.262 1.485 159.300 o
-7 -2 -13 36.454 37.446 1.495 124.792 o
-7 -2 -12 5.076 4.706 1.384 181.523 o
-7 -2 -11 14.851 14.774 1.343 179.508 o
-7 -2 -10 14.192 15.825 1.707 115.268 o
-7 -2 -9 58.842 61.653 1.808 78.015 o
-7 -2 -8 14.879 11.836 1.949 89.910 o
-7 -2 -7 9.903 9.028 1.707 118.075 o
-7 -2 -5 60.219 57.825 1.757 81.440 o
-7 -2 -4 27.715 23.167 1.676 111.586 o
-7 -2 -3 28.397 25.015 1.686 109.668 o
-7 -2 -2 23.350 24.156 1.666 114.621 o
-7 -2 -1 48.921 40.759 2.404 53.616 o
-7 -1 -42 7.206 9.604 3.060 37.743 o
-7 -1 -41 8.182 5.615 1.878 98.885 o
-7 -1 -40 11.875 14.381 1.767 108.928 o
-7 -1 -39 10.601 12.523 1.899 95.504 o
-7 -1 -36 19.741 19.097 1.697 113.637 o
-7 -1 -35 18.570 20.268 2.313 63.674 o
-7 -1 -34 48.352 46.161 1.909 78.220 o
-7 -1 -33 9.310 8.352 1.858 100.399 o
-7 -1 -32 39.300 37.769 1.656 104.362 o
-7 -1 -31 17.152 16.845 1.979 86.234 o
-7 -1 -30 16.686 17.087 2.050 80.746 o
-7 -1 -29 21.675 22.682 1.818 98.823 o
-7 -1 -28 4.042 4.282 2.090 80.854 o
-7 -1 -27 96.849 93.969 2.151 47.884 o
-7 -1 -26 40.039 40.728 1.787 91.267 o
-7 -1 -25 55.049 54.766 1.929 73.336 o
-7 -1 -24 66.897 63.309 1.646 84.418 o
-7 -1 -23 28.302 25.913 1.697 108.367 o
-7 -1 -22 76.082 72.105 1.757 71.988 o
-7 -1 -21 6.435 6.423 1.919 95.126 o
-7 -1 -20 24.180 25.368 1.586 124.380 o
-7 -1 -19 55.520 54.826 1.646 92.317 o
-7 -1 -18 45.228 41.819 1.505 115.790 o
-7 -1 -17 78.425 75.276 2.393 46.301 o
-7 -1 -16 113.962 108.915 2.858 30.075 o
-7 -1 -15 13.300 14.007 1.313 189.027 o
-7 -1 -14 109.227 104.098 2.151 44.283 o
-7 -1 -13 47.350 44.283 1.525 111.294 o
-7 -1 -12 47.974 44.283 1.394 125.871 o
-7 -1 -11 19.885 22.621 1.646 119.192 o
-7 -1 -10 30.982 29.165 1.727 103.187 o
-7 -1 -9 38.815 35.618 1.747 96.383 o
-7 -1 -8 110.865 108.319 1.939 48.695 o
-7 -1 -7 61.057 58.442 1.808 77.776 o
-7 -1 -6 9.560 11.351 1.666 123.339 o
-7 -1 -5 18.258 16.390 1.686 116.094 o
-7 -1 -4 191.140 186.666 2.090 26.038 o
-7 -1 -3 87.238 82.881 2.131 51.825 o
-7 -1 -1 44.776 41.667 2.010 73.616 o
-6 -20 -7 16.453 12.704 3.322 31.768 o
-6 -20 -4 7.809 6.978 2.383 61.909 o
-6 -19 -14 6.749 6.857 2.323 65.241 o
-6 -19 -13 11.750 14.290 1.989 86.838 o
-6 -19 -12 21.092 21.066 2.818 43.358 o
-6 -19 -10 8.042 11.795 2.383 61.668 o
-6 -19 -9 11.086 10.311 4.040 21.694 o
-6 -19 -8 4.809 8.130 3.060 37.845 o
-6 -19 -7 8.293 5.676 2.434 59.415 o
-6 -19 -6 7.947 8.432 2.303 66.174 o
-6 -19 -4 8.599 9.230 3.242 33.630 o
-6 -18 -20 3.144 4.252 2.020 86.694 o
-6 -18 -17 16.936 19.248 3.504 28.514 o
-6 -18 -16 7.691 8.796 2.484 56.982 o
-6 -18 -15 9.342 6.271 2.525 55.170 o
-6 -18 -13 16.149 15.976 3.121 35.882 o
-6 -18 -12 7.347 6.069 2.686 48.929 o
-6 -18 -11 23.334 19.622 2.232 67.457 o
-6 -18 -8 31.226 29.418 2.444 55.278 o
-6 -18 -7 4.936 4.635 2.101 79.944 o
-6 -18 -5 4.403 3.504 1.454 165.430 o
-6 -18 -2 8.315 9.705 3.434 30.008 o
-6 -18 -1 6.961 7.877 1.828 104.318 o
-6 -17 -20 3.916 7.301 1.888 98.583 o
-6 -17 -18 16.657 17.087 3.484 28.875 o
-6 -17 -16 4.005 4.474 1.767 112.688 o
-6 -17 -12 8.202 8.362 1.858 100.667 o
-6 -17 -9 12.916 11.614 1.575 135.632 o
-6 -17 -7 6.811 5.514 2.121 78.137 o
-6 -17 -6 13.771 14.219 1.575 134.544 o
-6 -17 -4 12.453 14.047 1.868 97.839 o
-6 -17 -2 9.307 10.159 1.878 98.097 o
-6 -16 -27 13.200 18.067 2.636 50.025 o
-6 -16 -22 13.332 18.299 2.131 75.474 o
-6 -16 -19 16.454 17.885 2.949 40.023 o
-6 -16 -18 1.851 3.343 1.535 149.929 o
-6 -16 -16 13.775 12.553 1.192 225.614 o
-6 -16 -15 12.665 8.695 1.091 269.963 o
-6 -16 -14 17.934 15.613 1.606 127.453 o
-6 -16 -13 10.809 10.876 2.050 82.428 o
-6 -16 -12 4.877 4.827 1.323 198.166 o
-6 -16 -11 12.260 10.038 1.656 123.972 o
-6 -16 -10 7.387 9.281 1.929 93.669 o
-6 -16 -9 41.876 47.999 1.868 82.914 o
-6 -16 -7 7.009 10.634 1.414 170.754 o
-6 -16 -6 5.984 6.968 1.575 139.961 o
-6 -16 -5 24.485 27.852 2.626 49.073 o
-6 -16 -3 14.325 19.501 2.090 78.012 o
-6 -16 -2 7.439 9.402 1.616 132.145 o
-6 -16 -1 9.905 15.633 4.070 21.357 o
-6 -15 -29 5.838 8.170 2.363 63.081 o
-6 -15 -27 5.790 11.159 5.484 11.830 o
-6 -15 -25 12.706 17.380 4.029 21.736 o
-6 -15 -23 7.489 7.837 1.989 88.285 o
-6 -15 -22 33.411 36.315 2.868 40.571 o
-6 -15 -20 21.269 19.380 2.848 42.512 o
-6 -15 -19 4.042 6.433 1.888 98.646 o
-6 -15 -17 4.758 2.989 1.131 269.935 o
-6 -15 -16 9.240 7.130 1.121 264.091 o
-6 -15 -15 7.012 6.312 1.798 107.974 o
-6 -15 -13 10.761 10.533 1.121 258.629 o
-6 -15 -12 16.196 16.734 2.848 42.883 o
-6 -15 -11 45.135 44.475 2.626 46.123 o
-6 -15 -10 1.612 2.888 1.384 184.449 o
-6 -15 -9 9.480 11.462 5.160 13.336 o
-6 -15 -7 26.291 34.558 2.727 45.263 o
-6 -15 -6 3.090 3.181 1.525 151.385 o
-6 -15 -5 18.775 21.823 2.121 74.894 o
-6 -15 -4 24.167 25.297 1.626 119.022 o
-6 -15 -3 7.470 8.907 2.101 79.284 o
-6 -15 -2 6.929 7.604 1.616 132.719 o
-6 -15 -1 13.240 16.148 2.404 59.944 o
-6 -14 -33 5.277 6.494 2.504 56.334 o
-6 -14 -31 7.023 11.624 2.323 64.979 o
-6 -14 -28 13.101 14.502 2.959 39.991 o
-6 -14 -27 22.133 24.045 2.444 56.691 o
-6 -14 -26 5.209 6.776 2.111 79.009 o
-6 -14 -23 17.239 15.916 1.989 85.490 o
-6 -14 -22 15.434 18.440 1.929 90.784 o
-6 -14 -21 24.452 22.732 4.221 19.642 o
-6 -14 -20 8.883 8.685 1.596 134.924 o
-6 -14 -18 19.578 18.642 1.767 105.555 o
-6 -14 -16 21.083 21.702 1.252 191.771 o
-6 -14 -15 5.031 5.686 1.121 272.123 o
-6 -14 -14 0.789 3.090 1.535 150.432 o
-6 -14 -12 13.256 15.380 1.373 173.472 o
-6 -14 -11 24.392 25.257 2.525 53.000 o
-6 -14 -10 28.625 33.508 3.252 32.291 o
-6 -14 -9 70.509 77.659 4.827 14.214 o
-6 -14 -8 12.166 14.017 1.424 163.628 o
-6 -14 -7 48.878 56.846 2.888 38.039 o
-6 -14 -6 9.576 12.421 1.606 132.173 o
-6 -14 -5 52.155 58.421 1.989 70.239 o
-6 -14 -4 34.532 40.072 1.899 84.545 o
-6 -14 -3 29.226 30.973 1.828 93.785 o
-6 -14 -2 5.434 8.352 1.575 139.899 o
-6 -14 -1 5.441 7.554 2.030 85.233 o
-6 -13 -34 12.567 13.310 2.090 78.866 o
-6 -13 -31 13.318 16.562 2.323 64.021 o
-6 -13 -30 7.974 6.534 3.080 37.279 o
-6 -13 -28 4.698 6.483 1.949 92.562 o
-6 -13 -27 28.596 29.913 2.212 66.837 o
-6 -13 -26 10.440 12.260 1.272 204.209 o
-6 -13 -25 38.331 36.749 1.656 105.131 o
-6 -13 -24 40.455 35.154 2.161 66.762 o
-6 -13 -23 13.529 12.533 1.373 174.445 o
-6 -13 -22 5.597 6.423 1.757 113.267 o
-6 -13 -21 19.608 21.218 1.899 92.029 o
-6 -13 -20 25.350 27.206 1.808 97.742 o
-6 -13 -19 5.308 4.858 1.474 160.161 o
-6 -13 -18 19.761 22.783 1.565 130.531 o
-6 -13 -17 7.436 6.897 1.202 234.323 o
-6 -13 -16 14.960 15.592 1.252 203.066 o
-6 -13 -15 23.325 25.812 1.283 179.185 o
-6 -13 -14 18.344 17.441 1.363 170.366 o
-6 -13 -13 5.740 5.665 1.434 168.568 o
-6 -13 -12 8.589 7.251 1.414 170.831 o
-6 -13 -11 39.078 41.183 2.393 55.484 o
-6 -13 -10 14.163 13.492 1.252 205.276 o
-6 -13 -9 68.106 75.347 4.221 18.275 o
-6 -13 -8 11.399 9.766 1.555 140.230 o
-6 -13 -7 27.540 26.388 1.606 119.529 o
-6 -13 -6 62.825 68.369 1.969 66.598 o
-6 -13 -5 20.275 24.762 2.737 45.785 o
-6 -13 -4 5.161 5.877 1.606 135.407 o
-6 -13 -3 67.605 76.508 1.798 72.325 o
-6 -13 -2 29.817 37.971 3.716 24.884 o
-6 -13 -1 38.673 46.848 2.616 47.031 o
-6 -12 -36 14.617 17.178 1.979 86.766 o
-6 -12 -35 5.727 5.070 2.252 69.547 o
-6 -12 -34 13.444 15.926 2.666 48.980 o
-6 -12 -32 13.445 15.976 2.343 62.975 o
-6 -12 -31 3.200 6.302 2.474 57.863 o
-6 -12 -29 44.484 42.889 2.818 40.760 o
-6 -12 -28 3.523 4.979 1.394 179.916 o
-6 -12 -27 4.756 6.877 1.919 95.415 o
-6 -12 -25 5.080 7.746 1.697 121.284 o
-6 -12 -24 22.385 21.773 1.848 95.792 o
-6 -12 -23 53.038 51.958 1.737 87.258 o
-6 -12 -22 22.912 23.207 1.757 104.556 o
-6 -12 -20 16.138 16.825 1.485 147.932 o
-6 -12 -19 40.922 40.092 2.626 46.827 o
-6 -12 -18 26.024 27.812 1.262 179.390 o
-6 -12 -17 20.205 20.531 1.303 180.930 o
-6 -12 -16 47.833 52.099 2.929 37.379 o
-6 -12 -15 20.218 18.471 1.575 129.978 o
-6 -12 -14 37.079 38.719 2.141 68.215 o
-6 -12 -13 13.002 15.784 2.363 61.994 o
-6 -12 -12 5.180 5.514 1.131 267.386 o
-6 -12 -11 30.191 30.993 2.525 52.068 o
-6 -12 -10 12.624 11.836 1.949 90.415 o
-6 -12 -9 20.328 23.035 1.606 124.323 o
-6 -12 -8 20.865 24.015 1.858 94.963 o
-6 -12 -7 7.292 6.130 1.586 137.850 o
-6 -12 -5 130.715 141.938 3.787 18.394 o
-6 -12 -4 53.813 57.704 1.868 76.894 o
-6 -12 -2 88.177 97.332 1.818 60.460 o
-6 -12 -1 46.114 50.110 2.060 69.177 o
-6 -11 -38 11.618 13.734 2.030 83.614 o
-6 -11 -36 12.200 13.330 2.252 68.320 o
-6 -11 -35 22.614 25.560 2.767 44.633 o
-6 -11 -34 36.035 37.709 2.252 62.673 o
-6 -11 -32 13.005 13.977 2.161 73.836 o
-6 -11 -30 88.004 82.800 5.332 11.582 o
-6 -11 -29 8.762 10.180 1.414 169.688 o
-6 -11 -28 6.404 7.847 1.525 148.694 o
-6 -11 -26 8.528 9.553 2.020 85.378 o
-6 -11 -25 8.005 7.948 1.434 166.405 o
-6 -11 -24 21.867 23.177 1.343 168.685 o
-6 -11 -23 8.805 9.725 1.676 122.498 o
-6 -11 -22 17.677 20.288 1.909 91.776 o
-6 -11 -21 7.324 6.887 1.323 195.210 o
-6 -11 -20 112.211 120.317 3.757 19.865 o
-6 -11 -19 21.529 26.095 1.848 95.374 o
-6 -11 -18 65.010 71.509 4.009 20.216 o
-6 -11 -17 94.504 105.310 2.969 30.361 o
-6 -11 -16 33.737 36.154 1.363 146.865 o
-6 -11 -15 1.139 2.868 1.373 187.461 o
-6 -11 -14 73.550 78.356 2.504 43.734 o
-6 -11 -12 52.257 53.392 1.818 81.555 o
-6 -11 -11 77.805 76.740 1.919 63.018 o
-6 -11 -10 85.674 90.939 2.090 52.554 o
-6 -11 -9 22.852 24.540 2.626 49.365 o
-6 -11 -8 68.348 74.802 2.818 37.016 o
-6 -11 -7 53.715 55.200 1.596 97.318 o
-6 -11 -6 39.967 40.688 1.616 107.362 o
-6 -11 -5 10.662 12.967 1.535 143.295 o
-6 -11 -4 86.652 94.494 2.313 45.434 o
-6 -11 -3 8.821 11.078 1.545 142.965 o
-6 -11 -2 24.784 26.873 1.707 108.595 o
-6 -11 -1 80.317 89.616 3.454 25.182 o
-6 -10 -39 10.138 7.928 2.090 79.703 o
-6 -10 -37 32.621 32.235 2.545 50.966 o
-6 -10 -36 48.275 55.442 3.242 30.971 o
-6 -10 -35 50.452 53.402 2.313 55.907 o
-6 -10 -34 5.833 6.958 2.121 78.172 o
-6 -10 -29 23.249 23.096 1.474 142.605 o
-6 -10 -28 10.719 12.421 1.434 163.070 o
-6 -10 -27 10.968 10.099 1.414 168.139 o
-6 -10 -26 18.504 19.521 1.434 154.745 o
-6 -10 -25 14.220 14.259 1.384 170.820 o
-6 -10 -24 20.829 21.854 1.666 116.329 o
-6 -10 -22 72.156 74.822 1.969 62.841 o
-6 -10 -21 34.671 36.042 1.384 142.780 o
-6 -10 -20 6.712 7.009 1.373 182.088 o
-6 -10 -18 38.851 40.062 1.495 122.128 o
-6 -10 -17 235.956 239.482 3.070 15.203 o
-6 -10 -16 125.298 139.292 2.585 31.174 o
-6 -10 -15 54.449 53.200 1.333 123.398 o
-6 -10 -14 38.183 37.547 2.080 71.598 o
-6 -10 -13 76.118 74.781 2.040 58.801 o
-6 -10 -12 55.300 57.381 2.303 55.056 o
-6 -10 -10 6.688 6.110 1.323 196.097 o
-6 -10 -9 13.461 14.259 1.394 169.167 o
-6 -10 -7 11.288 11.402 1.394 172.008 o
-6 -10 -6 21.060 23.692 1.545 132.545 o
-6 -10 -5 6.361 4.454 1.586 138.600 o
-6 -10 -4 63.013 66.389 1.686 82.899 o
-6 -10 -3 125.382 132.092 2.292 36.159 o
-6 -10 -2 49.295 53.756 2.242 59.074 o
-6 -10 -1 76.951 79.730 1.919 62.820 o
-6 -9 -40 6.833 6.695 2.121 78.054 o
-6 -9 -39 11.014 7.786 2.090 79.576 o
-6 -9 -38 32.319 37.133 3.878 22.874 o
-6 -9 -36 50.548 54.735 2.313 55.769 o
-6 -9 -35 7.618 9.059 2.646 50.315 o
-6 -9 -34 7.454 8.554 2.252 69.172 o
-6 -9 -33 11.645 11.997 1.495 150.407 o
-6 -9 -32 11.257 12.058 1.474 154.534 o
-6 -9 -31 60.614 61.895 2.141 60.132 o
-6 -9 -30 16.394 13.159 1.515 143.518 o
-6 -9 -29 24.266 23.025 1.878 92.213 o
-6 -9 -28 17.928 19.268 1.394 163.409 o
-6 -9 -27 31.348 30.963 2.908 39.843 o
-6 -9 -26 4.424 4.322 1.474 160.784 o
-6 -9 -25 34.483 40.577 1.828 90.100 o
-6 -9 -23 21.462 24.257 1.919 89.310 o
-6 -9 -22 31.419 35.325 1.606 114.851 o
-6 -9 -21 4.208 4.696 1.474 160.799 o
-6 -9 -20 145.962 137.737 2.747 27.045 o
-6 -9 -19 34.707 34.598 1.434 135.649 o
-6 -9 -18 160.903 159.863 3.797 16.721 o
-6 -9 -17 87.478 90.485 2.424 42.768 o
-6 -9 -16 108.356 114.591 4.393 15.585 o
-6 -9 -15 36.535 37.618 2.595 48.443 o
-6 -9 -14 9.552 12.644 1.242 214.342 o
-6 -9 -13 62.414 62.713 2.363 51.070 o
-6 -9 -12 36.694 33.659 1.323 151.940 o
-6 -9 -11 57.603 60.684 2.404 50.652 o
-6 -9 -10 15.885 14.320 1.252 202.717 o
-6 -9 -9 6.603 6.998 1.303 201.658 o
-6 -9 -8 7.486 9.109 1.545 144.120 o
-6 -9 -7 25.408 25.964 1.525 132.135 o
-6 -9 -6 4.027 4.161 1.656 128.121 o
-6 -9 -4 52.245 54.958 1.606 97.356 o
-6 -9 -3 59.222 61.269 1.646 88.765 o
-6 -9 -2 205.920 219.678 4.019 13.001 o
-6 -9 -1 9.774 11.937 1.899 95.768 o
-6 -8 -41 76.894 72.832 2.444 45.312 o
-6 -8 -39 27.295 25.287 2.020 79.719 o
-6 -8 -38 15.423 21.874 1.969 86.889 o
-6 -8 -37 27.677 28.771 2.212 67.103 o
-6 -8 -35 12.787 13.179 2.242 68.853 o
-6 -8 -33 27.641 27.610 1.727 104.975 o
-6 -8 -32 22.217 21.531 1.495 140.510 o
-6 -8 -31 5.790 7.574 1.474 159.139 o
-6 -8 -30 16.044 17.905 1.525 140.564 o
-6 -8 -29 21.922 21.864 1.717 109.736 o
-6 -8 -28 26.700 27.166 1.434 145.227 o
-6 -8 -27 61.019 62.218 1.545 95.148 o
-6 -8 -26 27.558 27.832 1.444 142.586 o
-6 -8 -25 37.839 35.123 1.899 84.272 o
-6 -8 -24 42.211 45.212 1.818 87.076 o
-6 -8 -23 204.075 216.800 2.969 17.941 o
-6 -8 -22 7.121 7.736 1.434 167.046 o
-6 -8 -21 84.253 85.698 2.414 43.927 o
-6 -8 -20 42.718 42.799 2.202 63.401 o
-6 -8 -19 54.346 52.645 1.717 88.010 o
-6 -8 -18 22.609 22.965 1.535 133.356 o
-6 -8 -17 93.771 91.081 2.070 51.247 o
-6 -8 -16 17.473 18.148 1.272 192.980 o
-6 -8 -15 84.145 84.779 2.757 36.108 o
-6 -8 -14 32.558 33.407 1.565 119.681 o
-6 -8 -13 29.977 31.357 1.232 178.893 o
-6 -8 -12 9.072 10.159 1.384 176.587 o
-6 -8 -10 57.467 58.977 1.283 123.518 o
-6 -8 -9 59.304 64.935 1.888 72.507 o
-6 -8 -8 60.912 61.491 1.545 95.428 o
-6 -8 -7 87.438 91.293 2.141 50.517 o
-6 -8 -6 26.561 27.489 1.747 103.321 o
-6 -8 -5 59.153 57.422 1.828 77.467 o
-6 -8 -4 30.157 33.164 1.586 118.668 o
-6 -8 -3 391.846 404.072 7.877 3.613 o
-6 -8 -2 55.450 55.392 1.626 93.809 o
-6 -8 -1 38.711 42.172 1.565 113.136 o
-6 -7 -42 5.238 7.776 2.131 77.468 o
-6 -7 -41 9.580 10.624 2.090 79.578 o
-6 -7 -38 67.559 64.511 2.525 45.032 o
-6 -7 -37 12.809 15.502 2.454 57.642 o
-6 -7 -34 16.392 18.400 1.636 123.202 o
-6 -7 -33 15.819 15.340 1.656 121.362 o
-6 -7 -32 3.497 4.221 1.575 141.583 o
-6 -7 -31 38.045 37.406 1.515 121.109 o
-6 -7 -28 31.104 31.609 1.444 138.252 o
-6 -7 -27 7.281 6.988 1.404 174.202 o
-6 -7 -25 8.474 9.553 1.575 138.263 o
-6 -7 -24 15.949 15.744 1.808 102.873 o
-6 -7 -23 47.976 51.938 2.686 43.590 o
-6 -7 -22 10.478 10.563 1.586 135.419 o
-6 -7 -21 66.271 66.652 1.888 69.833 o
-6 -7 -20 31.607 32.942 1.424 140.448 o
-6 -7 -19 39.794 41.153 1.737 95.636 o
-6 -7 -18 11.048 13.058 1.495 150.447 o
-6 -7 -16 24.212 24.631 1.272 181.184 o
-6 -7 -15 15.727 16.421 1.242 204.551 o
-6 -7 -14 16.483 16.512 1.212 212.569 o
-6 -7 -13 30.300 29.034 1.232 179.999 o
-6 -7 -12 32.024 30.418 1.414 142.776 o
-6 -7 -11 38.694 39.254 1.232 162.494 o
-6 -7 -10 54.150 52.160 1.343 122.989 o
-6 -7 -9 24.605 22.742 2.222 67.575 o
-6 -7 -8 69.026 65.511 1.515 91.676 o
-6 -7 -7 36.098 38.416 1.656 105.858 o
-6 -7 -5 27.256 27.307 1.505 133.470 o
-6 -7 -4 38.223 38.093 1.545 117.076 o
-6 -7 -3 76.538 79.003 1.646 76.146 o
-6 -7 -2 25.564 29.004 2.181 69.195 o
-6 -7 -1 32.740 35.840 1.515 125.307 o
-6 -6 -43 3.786 5.292 2.242 70.359 o
-6 -6 -42 18.520 20.268 2.070 78.584 o
-6 -6 -41 27.715 30.104 2.050 76.924 o
-6 -6 -40 26.880 27.762 2.272 64.047 o
-6 -6 -37 8.591 10.149 2.101 79.023 o
-6 -6 -36 4.890 6.675 1.636 130.493 o
-6 -6 -35 11.977 13.805 1.575 135.554 o
-6 -6 -34 19.652 19.824 1.555 132.979 o
-6 -6 -33 0.924 5.463 1.848 103.717 o
-6 -6 -32 49.684 49.403 1.636 97.667 o
-6 -6 -31 12.553 13.128 1.676 120.420 o
-6 -6 -30 17.794 18.400 1.464 149.968 o
-6 -6 -29 5.323 6.332 1.474 159.747 o
-6 -6 -28 6.255 6.645 1.444 165.674 o
-6 -6 -27 147.924 150.653 3.666 18.311 o
-6 -6 -26 35.799 36.760 1.616 110.813 o
-6 -6 -25 30.554 32.023 1.586 118.770 o
-6 -6 -24 27.024 27.065 1.626 117.064 o
-6 -6 -23 19.564 18.986 1.454 150.345 o
-6 -6 -22 67.132 68.096 1.555 89.181 o
-6 -6 -21 87.861 85.688 2.636 38.144 o
-6 -6 -19 10.672 9.483 1.303 196.617 o
-6 -6 -18 14.760 14.118 1.868 97.213 o
-6 -6 -17 30.773 31.781 1.515 128.052 o
-6 -6 -16 33.487 33.892 1.424 138.474 o
-6 -6 -15 25.681 26.499 1.262 180.618 o
-6 -6 -14 6.029 6.090 1.242 222.040 o
-6 -6 -13 21.569 21.066 1.333 172.241 o
-6 -6 -12 31.709 31.114 1.303 162.354 o
-6 -6 -11 107.829 105.209 1.555 61.330 o
-6 -6 -10 26.063 24.247 1.394 154.174 o
-6 -6 -9 207.477 206.914 2.242 22.302 o
-6 -6 -8 2.658 3.757 1.666 127.101 o
-6 -6 -7 94.160 97.090 2.010 52.273 o
-6 -6 -6 16.857 17.612 2.020 82.974 o
-6 -6 -5 171.079 169.477 3.807 16.069 o
-6 -6 -4 20.048 19.975 2.404 58.996 o
-6 -6 -3 37.033 38.567 1.505 122.681 o
-6 -6 -1 70.397 70.449 1.888 67.804 o
-6 -5 -42 10.042 9.897 2.090 79.562 o
-6 -5 -41 5.915 6.281 2.121 78.207 o
-6 -5 -40 11.126 14.057 1.919 93.274 o
-6 -5 -39 7.790 10.008 2.666 49.527 o
-6 -5 -38 39.389 37.002 2.545 49.913 o
-6 -5 -36 15.341 16.744 1.606 128.457 o
-6 -5 -34 1.812 3.747 1.666 127.369 o
-6 -5 -33 19.417 19.612 1.545 134.752 o
-6 -5 -32 7.062 6.786 1.525 148.629 o
-6 -5 -31 9.675 9.513 1.495 152.295 o
-6 -5 -30 50.141 51.312 1.838 81.394 o
-6 -5 -28 26.326 25.318 1.686 110.557 o
-6 -5 -26 55.491 54.372 1.888 75.652 o
-6 -5 -25 4.322 4.696 1.727 117.824 o
-6 -5 -24 64.413 63.602 1.697 82.243 o
-6 -5 -23 1.228 4.423 1.545 148.028 o
-6 -5 -22 19.775 20.177 1.434 153.510 o
-6 -5 -21 9.298 9.250 1.404 171.965 o
-6 -5 -20 14.386 17.764 1.333 180.993 o
-6 -5 -19 39.699 39.799 1.353 140.964 o
-6 -5 -18 52.681 53.332 2.252 58.007 o
-6 -5 -17 70.714 68.399 1.596 84.485 o
-6 -5 -16 32.255 31.448 1.414 142.136 o
-6 -5 -15 16.062 16.613 1.252 201.116 o
-6 -5 -14 46.977 49.322 1.373 127.052 o
-6 -5 -12 190.376 188.403 2.262 24.681 o
-6 -5 -11 16.238 17.572 1.262 197.501 o
-6 -5 -10 32.377 29.832 1.202 183.439 o
-6 -5 -9 16.711 18.713 1.293 188.244 o
-6 -5 -8 134.436 128.143 1.808 43.610 o
-6 -5 -7 11.667 11.432 1.515 146.797 o
-6 -5 -6 37.807 37.315 2.313 59.508 o
-6 -5 -5 3.389 4.282 1.525 150.999 o
-6 -5 -4 28.337 28.691 1.485 135.272 o
-6 -5 -3 13.130 11.200 1.464 155.608 o
-6 -5 -2 41.104 39.062 1.515 118.430 o
-6 -5 -1 100.458 95.433 1.899 54.274 o
-6 -4 -44 5.701 5.867 2.212 72.039 o
-6 -4 -43 11.057 14.290 2.202 71.486 o
-6 -4 -42 4.358 5.443 2.343 64.414 o
-6 -4 -40 13.339 17.976 1.888 95.111 o
-6 -4 -38 3.853 6.574 2.181 74.204 o
-6 -4 -37 13.850 16.491 1.626 126.257 o
-6 -4 -36 18.160 18.764 1.606 126.546 o
-6 -4 -35 27.613 25.964 1.686 109.812 o
-6 -4 -34 18.671 18.945 1.787 103.620 o
-6 -4 -31 112.236 111.854 2.282 40.115 o
-6 -4 -30 108.881 106.966 2.989 28.759 o
-6 -4 -23 44.851 44.970 1.434 123.204 o
-6 -4 -22 22.185 22.520 1.373 162.375 o
-6 -4 -21 71.225 72.135 2.282 51.345 o
-6 -4 -20 44.885 45.131 1.394 128.166 o
-6 -4 -19 2.082 4.544 1.353 191.792 o
-6 -4 -18 114.131 111.571 1.818 50.571 o
-6 -4 -17 150.642 147.179 2.848 25.122 o
-6 -4 -16 17.251 17.350 1.757 107.760 o
-6 -4 -15 42.108 41.880 1.313 143.625 o
-6 -4 -14 31.149 33.477 1.646 110.813 o
-6 -4 -13 69.842 67.500 1.343 103.506 o
-6 -4 -12 279.558 274.828 1.828 16.075 o
-6 -4 -11 170.364 164.691 2.504 25.832 o
-6 -4 -10 107.865 105.653 1.404 66.336 o
-6 -4 -9 66.305 66.409 2.040 62.570 o
-6 -4 -8 48.665 53.624 1.818 82.914 o
-6 -4 -7 81.891 79.952 1.707 70.588 o
-6 -4 -6 34.974 34.437 1.747 98.307 o
-6 -4 -5 19.510 19.581 1.485 144.740 o
-6 -4 -4 40.651 38.608 1.757 94.039 o
-6 -4 -3 182.181 173.971 1.868 29.895 o
-6 -4 -2 70.073 67.470 1.606 84.407 o
-6 -4 -1 137.223 135.586 2.787 27.509 o
-6 -3 -44 6.044 9.836 2.111 78.680 o
-6 -3 -42 34.035 35.760 2.222 64.763 o
-6 -3 -41 8.385 8.453 1.969 89.838 o
-6 -3 -40 15.159 16.259 2.030 82.677 o
-6 -3 -38 4.551 4.524 2.010 87.319 o
-6 -3 -37 6.117 5.362 1.707 119.932 o
-6 -3 -36 2.740 4.040 1.919 96.065 o
-6 -3 -35 10.653 7.170 1.626 129.703 o
-6 -3 -34 4.551 7.099 1.717 118.766 o
-6 -3 -33 60.253 58.886 1.626 90.334 o
-6 -3 -32 117.564 109.360 2.363 37.857 o
-6 -3 -31 51.721 51.817 1.717 89.416 o
-6 -3 -30 32.884 29.135 1.636 112.197 o
-6 -3 -28 130.838 126.527 1.686 47.141 o
-6 -3 -27 23.837 23.258 1.515 135.597 o
-6 -3 -26 44.009 44.313 1.697 96.526 o
-6 -3 -25 23.260 23.470 1.626 119.960 o
-6 -3 -24 52.378 49.181 1.818 82.331 o
-6 -3 -23 23.696 22.116 1.404 155.268 o
-6 -3 -22 11.873 10.684 1.414 167.264 o
-6 -3 -21 32.345 31.498 1.404 143.665 o
-6 -3 -20 68.493 68.409 1.444 96.279 o
-6 -3 -19 39.490 41.476 1.353 140.357 o
-6 -3 -18 37.995 38.163 1.343 144.992 o
-6 -3 -17 35.766 32.367 1.414 138.732 o
-6 -3 -16 5.235 6.514 1.525 149.599 o
-6 -3 -15 26.552 26.418 1.444 143.942 o
-6 -3 -14 200.787 196.552 2.525 21.500 o
-6 -3 -13 215.503 210.105 1.747 24.351 o
-6 -3 -12 36.294 34.709 1.171 180.901 o
-6 -3 -11 12.135 10.715 1.192 229.200 o
-6 -3 -10 162.771 157.763 1.464 39.198 o
-6 -3 -9 30.221 28.489 1.283 169.571 o
-6 -3 -8 6.689 6.271 1.545 145.185 o
-6 -3 -7 19.713 21.642 1.485 143.894 o
-6 -3 -6 48.169 47.303 1.565 105.689 o
-6 -3 -5 189.090 178.435 4.605 11.822 o
-6 -3 -4 2.563 3.363 1.575 142.126 o
-6 -3 -3 1.933 5.171 2.222 71.830 o
-6 -3 -2 58.926 54.099 2.111 62.845 o
-6 -3 -1 89.537 84.921 1.656 68.773 o
-6 -2 -45 25.270 29.256 2.272 64.183 o
-6 -2 -44 28.137 28.771 2.080 74.957 o
-6 -2 -42 8.010 6.746 2.090 80.118 o
-6 -2 -41 11.275 9.644 1.929 92.798 o
-6 -2 -40 2.623 6.594 2.030 85.744 o
-6 -2 -37 74.838 72.014 2.212 53.050 o
-6 -2 -36 13.270 12.603 1.686 118.879 o
-6 -2 -35 9.501 9.543 1.606 132.841 o
-6 -2 -34 9.951 10.988 1.575 137.231 o
-6 -2 -33 72.620 70.691 2.373 48.282 o
-6 -2 -32 63.775 63.299 2.080 61.846 o
-6 -2 -31 5.632 6.443 1.545 145.640 o
-6 -2 -30 20.432 21.712 1.495 141.660 o
-6 -2 -29 43.100 40.961 2.161 65.568 o
-6 -2 -28 48.660 49.949 1.787 85.832 o
-6 -2 -27 148.511 142.726 2.919 24.774 o
-6 -2 -26 182.480 180.142 2.585 23.287 o
-6 -2 -25 13.375 16.613 1.858 98.259 o
-6 -2 -24 21.005 20.450 1.646 119.175 o
-6 -2 -22 18.524 18.955 1.323 178.724 o
-6 -2 -21 103.417 104.502 1.626 60.761 o
-6 -2 -20 45.288 46.575 1.626 101.748 o
-6 -2 -19 39.447 37.810 1.565 114.036 o
-6 -2 -18 32.995 31.337 1.323 157.051 o
-6 -2 -17 135.697 133.294 2.787 27.763 o
-6 -2 -16 33.734 32.892 1.596 115.422 o
-6 -2 -15 18.543 19.652 2.706 47.090 o
-6 -2 -14 199.251 192.190 1.737 27.431 o
-6 -2 -13 96.836 95.928 1.404 73.931 o
-6 -2 -12 85.691 82.830 1.323 88.183 o
-6 -2 -11 49.318 45.172 1.353 129.349 o
-6 -2 -10 141.170 133.768 2.585 29.681 o
-6 -2 -9 304.065 292.793 2.353 13.060 o
-6 -2 -8 120.345 117.893 1.969 44.635 o
-6 -2 -7 104.018 100.998 1.717 58.153 o
-6 -2 -6 218.496 210.186 5.403 8.702 o
-6 -2 -5 6.381 6.019 1.515 151.099 o
-6 -2 -4 33.717 33.710 1.767 97.091 o
-6 -2 -3 7.591 7.604 1.485 156.034 o
-6 -2 -2 140.620 136.404 2.050 37.268 o
-6 -2 -1 83.306 78.599 1.616 74.737 o
-6 -1 -45 30.406 32.134 2.696 45.975 o
-6 -1 -44 55.305 57.513 2.141 61.901 o
-6 -1 -43 14.928 17.340 2.030 82.615 o
-6 -1 -42 10.571 10.594 1.939 91.914 o
-6 -1 -41 21.766 25.217 2.101 75.342 o
-6 -1 -40 21.012 20.561 2.181 70.740 o
-6 -1 -39 39.452 40.809 1.717 97.698 o
-6 -1 -38 5.760 4.332 1.787 109.762 o
-6 -1 -37 27.458 27.196 1.656 113.117 o
-6 -1 -36 27.813 28.125 1.727 104.791 o
-6 -1 -35 64.233 60.138 1.979 66.914 o
-6 -1 -32 3.938 4.040 1.616 134.562 o
-6 -1 -31 3.529 4.262 1.596 138.052 o
-6 -1 -30 53.547 51.110 1.565 101.258 o
-6 -1 -29 5.938 5.696 1.636 130.287 o
-6 -1 -28 137.167 133.879 2.595 29.992 o
-6 -1 -27 9.978 12.512 1.606 131.972 o
-6 -1 -26 89.770 88.213 1.798 62.215 o
-6 -1 -25 169.950 168.589 2.363 27.018 o
-6 -1 -24 147.904 143.695 2.494 29.488 o
-6 -1 -23 35.504 35.437 1.545 119.699 o
-6 -1 -22 29.807 29.377 1.343 157.617 o
-6 -1 -21 286.918 278.554 1.798 15.600 o
-6 -1 -20 59.517 58.967 1.616 91.460 o
-6 -1 -18 45.687 44.707 1.343 134.298 o
-6 -1 -17 116.608 110.884 2.444 36.386 o
-6 -1 -16 9.427 9.584 1.464 158.488 o
-6 -1 -15 238.791 233.857 1.818 20.566 o
-6 -1 -14 6.735 8.463 1.404 174.069 o
-6 -1 -13 63.866 60.724 1.333 111.887 o
-6 -1 -12 130.768 126.255 1.353 54.500 o
-6 -1 -11 30.214 28.357 1.171 194.930 o
-6 -1 -10 594.248 579.225 2.585 4.182 o
-6 -1 -9 12.105 12.290 1.303 193.797 o
-6 -1 -8 308.308 295.056 4.070 9.186 o
-6 -1 -7 187.727 179.869 2.252 25.478 o
-6 -1 -6 719.942 695.492 10.745 1.559 o
-6 -1 -5 8.944 7.069 1.848 101.718 o
-6 -1 -4 269.051 260.528 2.060 16.487 o
-6 -1 -3 45.682 40.233 1.707 95.811 o
-6 -1 -2 103.963 95.868 2.515 37.873 o
-6 -1 -1 240.381 228.171 1.979 19.965 o
-5 -21 -7 16.945 14.906 2.706 47.365 o
-5 -21 -6 11.938 13.048 2.676 48.813 o
-5 -20 -15 2.456 5.746 2.858 43.482 o
-5 -20 -12 9.699 11.624 2.575 52.847 o
-5 -20 -10 19.078 23.480 2.636 49.364 o
-5 -20 -9 5.560 8.513 2.626 51.223 o
-5 -20 -8 16.813 15.896 2.040 81.603 o
-5 -20 -7 5.989 7.190 2.747 46.854 o
-5 -20 -6 5.546 7.099 2.747 46.878 o
-5 -20 -5 8.359 13.946 4.161 20.467 o
-5 -19 -6 7.342 8.130 1.727 116.396 o
-5 -19 -4 3.954 3.009 1.101 285.803 o
-5 -19 -2 13.280 14.381 2.515 54.975 o
-5 -18 -23 11.237 8.816 1.939 91.962 o
-5 -18 -21 6.984 8.220 2.060 82.492 o
-5 -18 -19 15.051 16.875 1.686 117.319 o
-5 -18 -18 7.528 5.302 2.191 73.173 o
-5 -18 -15 22.701 22.046 4.969 14.267 o
-5 -18 -11 3.712 4.534 1.949 92.914 o
-5 -18 -10 6.339 5.615 2.373 62.620 o
-5 -18 -9 5.807 4.282 0.939 380.734 o
-5 -18 -8 13.775 11.200 1.686 118.955 o
-5 -18 -6 7.713 9.574 2.636 50.675 o
-5 -18 -5 13.657 10.775 2.494 55.969 o
-5 -18 -4 14.252 11.230 2.868 42.540 o
-5 -18 -3 7.318 7.382 1.888 97.849 o
-5 -18 -1 14.144 13.613 3.201 34.237 o
-5 -17 -26 14.453 14.047 3.080 36.916 o
-5 -17 -25 0.715 5.231 1.979 90.546 o
-5 -17 -22 10.331 14.249 3.343 31.539 o
-5 -17 -21 18.049 19.561 3.009 38.353 o
-5 -17 -19 6.580 7.978 2.434 59.460 o
-5 -17 -18 3.517 4.130 1.737 116.781 o
-5 -17 -17 4.328 5.070 1.808 107.622 o
-5 -17 -16 15.809 17.319 2.373 61.092 o
-5 -17 -14 8.738 9.220 1.757 111.940 o
-5 -17 -10 27.836 22.682 3.322 31.224 o
-5 -17 -8 33.139 35.235 1.848 89.875 o
-5 -17 -6 12.899 10.907 1.606 131.008 o
-5 -17 -3 9.576 8.756 2.303 65.986 o
-5 -17 -2 9.523 5.373 1.899 96.571 o
-5 -16 -30 7.388 5.776 1.798 107.946 o
-5 -16 -29 5.201 5.918 1.757 113.448 o
-5 -16 -28 8.005 7.473 1.707 118.981 o
-5 -16 -26 15.751 13.734 2.202 70.861 o
-5 -16 -25 5.814 9.644 1.919 94.924 o
-5 -16 -24 6.972 10.058 2.313 65.623 o
-5 -16 -23 7.662 11.412 2.212 71.478 o
-5 -16 -22 17.785 19.157 2.504 54.784 o
-5 -16 -20 9.959 9.846 2.242 69.416 o
-5 -16 -19 10.634 13.704 2.070 80.662 o
-5 -16 -18 9.163 11.321 1.838 102.208 o
-5 -16 -15 13.191 14.340 2.000 85.697 o
-5 -16 -14 6.115 5.272 1.343 191.257 o
-5 -16 -13 3.792 4.736 1.293 208.306 o
-5 -16 -12 21.048 17.461 1.919 90.352 o
-5 -16 -11 11.040 11.230 1.596 133.376 o
-5 -16 -10 3.995 2.232 0.949 381.486 o
-5 -16 -8 22.368 19.905 2.898 41.014 o
-5 -16 -7 10.374 9.937 2.020 85.012 o
-5 -16 -6 57.882 62.905 3.020 34.250 o
-5 -16 -5 2.735 3.100 1.252 223.465 o
-5 -16 -4 22.382 27.115 2.444 56.487 o
-5 -16 -3 11.238 13.946 1.949 90.488 o
-5 -16 -2 5.987 8.069 1.424 169.968 o
-5 -16 -1 10.909 11.624 1.575 136.617 o
-5 -15 -31 11.244 11.260 2.030 83.914 o
-5 -15 -30 9.938 10.291 1.868 98.958 o
-5 -15 -28 33.273 38.688 2.454 54.004 o
-5 -15 -27 9.948 10.634 1.959 90.211 o
-5 -15 -26 18.639 18.612 1.848 97.448 o
-5 -15 -24 13.359 13.391 2.262 67.579 o
-5 -15 -19 12.670 11.816 1.676 120.633 o
-5 -15 -14 11.255 9.129 1.434 163.836 o
-5 -15 -13 58.531 58.320 3.333 28.846 o
-5 -15 -12 26.206 25.176 2.424 57.036 o
-5 -15 -11 8.301 8.655 1.485 155.328 o
-5 -15 -10 39.668 44.546 5.635 10.977 o
-5 -15 -9 4.920 4.353 1.444 167.160 o
-5 -15 -8 40.911 42.829 2.706 44.189 o
-5 -15 -7 32.608 34.184 2.181 67.362 o
-5 -15 -6 7.560 7.685 2.232 70.446 o
-5 -15 -5 8.674 12.078 1.697 119.329 o
-5 -15 -4 17.415 18.612 1.394 164.120 o
-5 -15 -3 23.459 23.752 2.858 41.953 o
-5 -15 -2 5.073 4.676 1.737 116.268 o
-5 -15 -1 44.316 46.919 1.959 76.131 o
-5 -14 -35 22.917 25.237 2.878 41.377 o
-5 -14 -34 6.399 7.261 2.706 48.227 o
-5 -14 -33 4.333 6.625 2.424 60.183 o
-5 -14 -30 3.389 4.393 1.969 91.104 o
-5 -14 -29 18.160 17.451 2.040 81.170 o
-5 -14 -28 16.675 26.206 3.181 34.345 o
-5 -14 -27 3.456 4.676 2.191 73.680 o
-5 -14 -26 9.556 12.785 2.010 85.731 o
-5 -14 -25 13.831 15.279 1.949 89.756 o
-5 -14 -24 11.496 12.876 1.919 93.325 o
-5 -14 -23 10.807 10.998 1.899 95.635 o
-5 -14 -22 18.260 17.673 2.181 71.430 o
-5 -14 -20 6.426 6.100 1.596 136.526 o
-5 -14 -19 58.965 64.915 2.626 43.292 o
-5 -14 -18 4.114 3.151 1.040 318.484 o
-5 -14 -17 39.947 46.071 4.090 20.398 o
-5 -14 -15 20.472 26.651 2.727 46.028 o
-5 -14 -14 17.166 16.946 1.565 133.623 o
-5 -14 -13 29.608 29.832 2.242 65.023 o
-5 -14 -12 21.127 22.419 1.586 126.910 o
-5 -14 -11 6.358 5.686 1.000 335.221 o
-5 -14 -10 18.412 19.349 1.182 217.144 o
-5 -14 -9 45.951 41.991 2.888 38.883 o
-5 -14 -8 41.526 48.928 1.434 124.281 o
-5 -14 -6 38.281 43.849 2.010 75.119 o
-5 -14 -5 28.137 31.337 2.757 44.310 o
-5 -14 -4 32.424 32.669 1.848 90.580 o
-5 -14 -3 59.540 65.814 2.353 51.653 o
-5 -14 -2 10.260 11.563 1.404 170.407 o
-5 -14 -1 75.939 79.952 3.676 23.037 o
-5 -13 -35 8.617 10.563 2.191 72.707 o
-5 -13 -34 3.493 5.534 1.899 97.812 o
-5 -13 -33 17.456 18.723 1.798 102.985 o
-5 -13 -32 3.803 3.959 1.909 96.883 o
-5 -13 -31 25.399 28.711 1.767 101.456 o
-5 -13 -30 3.924 7.211 2.090 80.671 o
-5 -13 -28 5.161 9.533 2.090 80.332 o
-5 -13 -27 24.010 26.338 3.585 27.000 o
-5 -13 -26 29.759 35.245 2.050 75.823 o
-5 -13 -23 13.685 12.835 1.979 87.440 o
-5 -13 -22 25.998 26.802 2.292 63.212 o
-5 -13 -21 50.940 41.910 2.797 40.758 o
-5 -13 -20 9.507 8.958 1.545 143.154 o
-5 -13 -19 2.409 2.737 1.192 246.915 o
-5 -13 -17 73.697 74.923 3.767 22.252 o
-5 -13 -16 28.474 32.013 2.070 75.177 o
-5 -13 -15 36.762 35.507 2.313 59.830 o
-5 -13 -14 15.352 15.896 1.020 288.948 o
-5 -13 -12 68.191 77.771 2.939 34.402 o
-5 -13 -11 129.447 135.222 3.767 18.736 o
-5 -13 -10 16.887 19.026 1.838 98.923 o
-5 -13 -9 6.078 6.958 1.171 247.768 o
-5 -13 -8 68.362 81.840 4.888 13.889 o
-5 -13 -7 105.295 113.904 2.706 33.063 o
-5 -13 -6 42.416 43.808 2.706 43.993 o
-5 -13 -5 33.455 33.760 2.646 47.260 o
-5 -13 -4 41.966 49.130 2.373 55.252 o
-5 -13 -3 6.674 8.018 1.373 181.736 o
-5 -13 -2 21.712 22.631 1.626 120.962 o
-5 -13 -1 106.317 115.671 2.939 29.311 o
-5 -12 -39 17.741 22.621 5.090 13.633 o
-5 -12 -37 48.706 49.474 2.777 41.144 o
-5 -12 -36 48.581 52.463 3.423 28.076 o
-5 -12 -35 32.162 34.932 2.868 40.711 o
-5 -12 -34 22.440 20.561 3.524 28.035 o
-5 -12 -33 2.078 5.564 2.020 86.755 o
-5 -12 -31 5.313 5.201 1.959 91.628 o
-5 -12 -30 23.616 26.832 2.515 53.403 o
-5 -12 -28 22.413 22.732 1.878 92.820 o
-5 -12 -27 17.343 22.177 2.030 81.608 o
-5 -12 -26 29.990 32.397 3.504 27.946 o
-5 -12 -25 8.313 11.260 2.050 82.824 o
-5 -12 -24 4.409 5.221 1.091 288.277 o
-5 -12 -23 22.841 25.509 2.242 66.500 o
-5 -12 -22 10.093 12.280 2.151 75.070 o
-5 -12 -20 19.575 19.662 1.606 125.593 o
-5 -12 -19 212.266 226.162 7.130 5.685 o
-5 -12 -18 11.858 12.290 1.424 164.480 o
-5 -12 -17 85.765 89.930 3.908 20.176 o
-5 -12 -16 118.439 120.781 2.595 32.933 o
-5 -12 -15 70.924 75.892 3.040 32.369 o
-5 -12 -14 95.814 100.543 4.342 16.396 o
-5 -12 -13 33.627 36.547 1.373 145.131 o
-5 -12 -12 9.133 10.442 1.202 229.862 o
-5 -12 -10 11.074 11.492 0.980 327.392 o
-5 -12 -9 5.643 7.756 1.101 278.946 o
-5 -12 -8 8.319 7.221 1.414 171.028 o
-5 -12 -7 13.107 14.411 1.565 136.469 o
-5 -12 -6 20.097 19.693 2.080 77.611 o
-5 -12 -5 3.250 3.706 1.333 196.980 o
-5 -12 -4 21.523 21.238 1.384 161.506 o
-5 -12 -3 67.993 73.620 2.464 46.055 o
-5 -12 -2 66.691 72.832 1.575 86.752 o
-5 -12 -1 155.738 169.346 5.534 9.507 o
-5 -11 -40 31.410 35.113 2.565 50.201 o
-5 -11 -39 35.751 42.132 3.110 34.542 o
-5 -11 -37 12.998 13.078 2.090 78.813 o
-5 -11 -36 49.633 50.554 2.706 42.917 o
-5 -11 -35 23.588 29.913 2.040 78.609 o
-5 -11 -34 16.493 18.592 1.979 86.184 o
-5 -11 -32 15.941 17.026 2.515 54.627 o
-5 -11 -31 16.849 19.965 3.767 24.733 o
-5 -11 -30 20.038 24.076 1.949 87.159 o
-5 -11 -29 4.686 4.656 2.030 85.578 o
-5 -11 -28 75.711 86.254 4.363 16.916 o
-5 -11 -27 11.652 12.118 1.818 103.611 o
-5 -11 -26 0.759 2.595 1.242 229.241 o
-5 -11 -25 44.306 50.453 3.171 32.617 o
-5 -11 -24 47.625 48.767 1.919 77.373 o
-5 -11 -23 8.756 9.998 1.131 258.175 o
-5 -11 -22 40.937 42.152 2.020 73.989 o
-5 -11 -21 195.743 207.721 2.919 19.006 o
-5 -11 -20 93.455 99.937 4.322 16.598 o
-5 -11 -19 137.541 148.957 3.100 23.581 o
-5 -11 -18 160.991 162.348 2.939 22.838 o
-5 -11 -17 5.231 6.302 1.757 113.386 o
-5 -11 -16 129.639 132.334 2.595 30.933 o
-5 -11 -15 17.196 18.097 1.636 122.897 o
-5 -11 -14 7.049 5.898 1.394 177.191 o
-5 -11 -13 12.703 11.947 1.151 242.171 o
-5 -11 -12 61.402 67.248 2.181 57.640 o
-5 -11 -11 6.598 7.635 1.434 167.412 o
-5 -11 -10 9.785 10.422 1.040 298.433 o
-5 -11 -9 72.967 77.296 1.949 63.109 o
-5 -11 -8 96.581 104.270 4.676 14.355 o
-5 -11 -7 49.830 50.029 2.666 44.075 o
-5 -11 -6 14.994 16.269 1.939 90.259 o
-5 -11 -5 3.459 4.383 1.485 159.129 o
-5 -11 -4 10.905 12.896 1.343 183.965 o
-5 -11 -3 100.259 103.573 3.060 28.619 o
-5 -11 -2 401.666 431.833 10.260 2.463 o
-5 -11 -1 181.566 198.481 3.484 16.785 o
-5 -10 -40 12.498 13.007 2.272 67.128 o
-5 -10 -39 34.931 38.547 2.111 70.447 o
-5 -10 -38 83.223 75.933 3.171 29.294 o
-5 -10 -37 13.285 15.875 1.909 93.481 o
-5 -10 -36 17.049 20.470 1.868 95.682 o
-5 -10 -35 13.226 13.371 1.979 87.480 o
-5 -10 -34 23.787 20.137 2.101 75.446 o
-5 -10 -33 92.603 95.757 2.777 34.216 o
-5 -10 -31 20.513 24.257 2.171 71.129 o
-5 -10 -30 29.489 30.862 2.050 76.414 o
-5 -10 -29 8.340 8.857 2.454 58.322 o
-5 -10 -28 15.849 17.693 1.434 157.454 o
-5 -10 -27 20.766 20.652 1.333 173.261 o
-5 -10 -26 37.824 37.921 1.939 80.869 o
-5 -10 -25 3.588 2.979 1.242 226.247 o
-5 -10 -24 15.220 13.623 1.313 187.292 o
-5 -10 -23 11.736 11.058 1.313 192.016 o
-5 -10 -22 131.314 134.687 3.292 22.638 o
-5 -10 -21 34.091 36.022 2.666 46.429 o
-5 -10 -20 144.797 161.762 2.898 24.501 o
-5 -10 -19 137.653 144.503 3.333 21.587 o
-5 -10 -18 84.206 87.344 1.394 83.728 o
-5 -10 -17 12.087 12.835 1.141 246.318 o
-5 -10 -16 112.935 113.035 3.161 25.993 o
-5 -10 -15 135.049 139.565 2.383 32.816 o
-5 -10 -14 4.471 5.898 1.384 181.529 o
-5 -10 -13 9.967 11.785 1.020 307.116 o
-5 -10 -12 37.151 39.476 1.333 146.793 o
-5 -10 -11 70.269 73.065 2.747 38.477 o
-5 -10 -10 12.055 11.604 1.070 277.461 o
-5 -10 -9 69.264 71.398 2.222 53.935 o
-5 -10 -8 22.695 23.823 1.505 137.766 o
-5 -10 -7 8.176 10.937 1.313 195.461 o
-5 -10 -6 26.895 29.064 1.222 186.885 o
-5 -10 -5 13.843 15.027 1.636 125.132 o
-5 -10 -4 372.488 386.874 8.523 3.361 o
-5 -10 -3 32.805 39.001 1.899 85.284 o
-5 -10 -2 12.657 13.542 1.343 182.096 o
-5 -10 -1 179.400 196.330 3.575 16.435 o
-5 -9 -41 8.875 8.877 3.009 38.961 o
-5 -9 -39 37.755 38.618 2.232 63.278 o
-5 -9 -38 24.945 28.176 1.929 86.930 o
-5 -9 -37 10.352 11.573 2.040 83.242 o
-5 -9 -36 6.577 8.604 1.878 98.910 o
-5 -9 -35 38.550 43.384 1.888 83.405 o
-5 -9 -34 9.379 12.401 2.090 79.469 o
-5 -9 -33 6.433 6.403 2.090 80.374 o
-5 -9 -32 6.052 6.211 1.929 94.247 o
-5 -9 -31 12.412 13.280 1.848 100.011 o
-5 -9 -29 52.076 53.715 1.454 112.038 o
-5 -9 -28 21.621 22.530 1.818 98.867 o
-5 -9 -27 6.855 8.089 1.636 129.488 o
-5 -9 -26 13.408 15.582 1.636 125.203 o
-5 -9 -25 20.426 19.521 1.616 123.776 o
-5 -9 -24 7.498 7.958 1.192 237.330 o
-5 -9 -23 72.950 72.630 2.000 61.623 o
-5 -9 -22 62.582 66.460 2.262 54.323 o
-5 -9 -21 58.291 60.370 3.040 33.915 o
-5 -9 -20 20.623 24.227 1.717 109.785 o
-5 -9 -19 81.173 84.769 1.828 64.493 o
-5 -9 -18 65.576 69.813 1.747 77.276 o
-5 -9 -17 122.883 129.921 2.161 39.066 o
-5 -9 -16 18.527 18.683 1.151 227.267 o
-5 -9 -15 21.865 22.429 1.262 187.793 o
-5 -9 -14 29.637 29.589 1.111 210.797 o
-5 -9 -13 27.514 27.792 1.141 207.685 o
-5 -9 -12 29.776 28.822 1.616 116.362 o
-5 -9 -11 51.576 52.736 1.676 92.442 o
-5 -9 -10 96.366 94.989 2.060 50.471 o
-5 -9 -9 41.194 40.930 1.737 95.059 o
-5 -9 -8 114.092 115.752 3.343 23.778 o
-5 -9 -7 34.430 34.881 1.414 138.799 o
-5 -9 -6 4.827 5.978 1.495 155.920 o
-5 -9 -5 13.311 13.411 1.464 154.759 o
-5 -9 -4 41.135 45.152 1.818 87.506 o
-5 -9 -3 77.522 80.204 1.495 83.868 o
-5 -9 -2 28.962 35.194 2.343 59.662 o
-5 -9 -1 178.798 186.726 3.605 16.506 o
-5 -8 -42 3.731 8.170 2.424 60.170 o
-5 -8 -40 13.812 13.532 2.474 56.727 o
-5 -8 -38 23.397 26.065 2.101 74.927 o
-5 -8 -36 42.720 48.848 2.393 54.345 o
-5 -8 -35 49.071 50.211 2.252 59.025 o
-5 -8 -33 20.529 18.471 2.191 70.376 o
-5 -8 -32 7.560 7.837 1.899 96.731 o
-5 -8 -31 31.608 32.074 1.868 89.262 o
-5 -8 -30 5.203 4.454 1.474 160.328 o
-5 -8 -29 10.627 11.674 1.313 192.790 o
-5 -8 -28 20.500 22.692 1.787 102.325 o
-5 -8 -27 33.919 33.609 1.343 151.341 o
-5 -8 -26 65.054 63.733 1.575 90.127 o
-5 -8 -25 116.487 114.742 1.747 51.304 o
-5 -8 -24 25.845 26.105 1.222 190.334 o
-5 -8 -23 40.590 41.243 1.242 157.117 o
-5 -8 -22 6.447 8.049 1.555 143.059 o
-5 -8 -21 25.180 26.529 1.868 92.282 o
-5 -8 -20 41.964 43.849 1.232 155.552 o
-5 -8 -19 12.303 15.845 1.293 194.531 o
-5 -8 -18 93.435 95.565 1.394 76.243 o
-5 -8 -17 58.574 60.976 1.303 119.387 o
-5 -8 -16 176.899 182.879 2.656 23.089 o
-5 -8 -15 30.744 32.983 1.131 200.535 o
-5 -8 -14 126.130 124.902 2.504 33.141 o
-5 -8 -13 31.656 30.084 1.091 212.200 o
-5 -8 -12 62.356 62.562 1.899 71.317 o
-5 -8 -11 29.343 29.034 1.232 181.264 o
-5 -8 -10 79.715 76.518 2.181 52.554 o
-5 -8 -9 211.636 208.418 4.050 12.884 o
-5 -8 -8 81.812 81.982 2.474 43.031 o
-5 -8 -7 4.486 4.130 1.242 224.726 o
-5 -8 -6 233.339 231.110 8.069 4.535 o
-5 -8 -5 44.514 44.414 2.131 66.452 o
-5 -8 -4 11.571 11.997 1.293 197.301 o
-5 -8 -2 200.587 201.218 3.726 14.718 o
-5 -8 -1 30.760 33.922 1.353 152.566 o
-5 -7 -44 13.219 14.290 2.191 71.821 o
-5 -7 -42 15.609 18.743 4.302 19.054 o
-5 -7 -41 5.761 8.735 2.313 65.809 o
-5 -7 -40 5.502 7.513 2.020 86.067 o
-5 -7 -39 7.593 7.251 2.252 69.229 o
-5 -7 -38 9.657 7.857 1.959 90.551 o
-5 -7 -37 24.506 25.863 1.878 91.701 o
-5 -7 -36 19.098 17.360 2.040 80.984 o
-5 -7 -33 6.222 9.806 1.899 96.808 o
-5 -7 -32 5.065 5.817 1.555 144.197 o
-5 -7 -31 61.722 63.521 1.798 77.129 o
-5 -7 -30 27.380 27.832 1.464 139.449 o
-5 -7 -29 2.985 3.646 1.697 122.569 o
-5 -7 -28 13.068 14.532 1.303 191.680 o
-5 -7 -27 32.603 31.942 1.323 157.146 o
-5 -7 -26 110.910 112.046 1.838 50.850 o
-5 -7 -25 23.029 24.025 1.252 187.873 o
-5 -7 -24 4.941 4.726 1.242 223.935 o
-5 -7 -23 15.178 16.875 1.555 136.344 o
-5 -7 -22 4.775 4.393 1.676 124.817 o
-5 -7 -21 17.516 18.228 1.676 117.316 o
-5 -7 -20 22.235 20.783 1.252 190.904 o
-5 -7 -19 68.057 68.975 1.969 64.931 o
-5 -7 -18 84.066 84.173 1.363 86.472 o
-5 -7 -16 74.021 73.458 1.757 72.535 o
-5 -7 -15 82.607 86.789 2.585 39.874 o
-5 -7 -14 16.197 18.824 1.262 196.807 o
-5 -7 -13 5.996 7.059 1.060 299.377 o
-5 -7 -12 55.734 56.593 1.151 142.480 o
-5 -7 -11 93.649 92.798 1.848 58.345 o
-5 -7 -10 16.783 16.481 1.020 284.703 o
-5 -7 -9 41.338 42.395 1.686 99.218 o
-5 -7 -8 22.553 22.217 1.212 200.200 o
-5 -7 -7 29.526 28.842 1.222 183.459 o
-5 -7 -6 85.933 83.860 2.111 52.669 o
-5 -7 -5 41.607 44.818 1.373 133.905 o
-5 -7 -4 17.473 15.936 1.485 147.343 o
-5 -7 -3 84.493 87.102 2.282 47.357 o
-5 -7 -2 16.253 16.592 1.636 123.685 o
-5 -7 -1 19.265 22.409 1.303 180.930 o
-5 -6 -45 19.990 23.167 2.181 70.692 o
-5 -6 -44 5.221 7.625 2.212 71.994 o
-5 -6 -43 10.219 12.280 2.141 75.743 o
-5 -6 -42 5.514 5.676 2.444 59.148 o
-5 -6 -40 27.980 31.700 1.959 83.189 o
-5 -6 -38 5.774 7.412 2.060 82.742 o
-5 -6 -37 10.116 10.371 1.888 96.866 o
-5 -6 -36 1.650 4.161 2.000 88.675 o
-5 -6 -35 22.161 26.095 1.959 85.519 o
-5 -6 -34 38.812 39.951 3.009 36.614 o
-5 -6 -33 34.103 31.740 2.535 51.202 o
-5 -6 -32 9.428 8.392 1.444 163.123 o
-5 -6 -31 12.723 12.401 1.464 155.481 o
-5 -6 -30 57.472 53.877 2.030 67.216 o
-5 -6 -29 53.092 53.978 2.242 58.290 o
-5 -6 -28 53.870 54.604 1.404 115.558 o
-5 -6 -27 18.375 20.420 1.293 185.467 o
-5 -6 -26 37.212 37.810 1.323 149.234 o
-5 -6 -25 37.941 37.002 1.293 153.989 o
-5 -6 -24 67.319 66.117 1.485 94.747 o
-5 -6 -22 83.677 87.637 1.596 73.508 o
-5 -6 -20 32.562 32.185 1.222 177.103 o
-5 -6 -19 46.901 45.091 1.232 148.828 o
-5 -6 -18 20.603 20.904 1.404 158.408 o
-5 -6 -17 47.027 46.394 1.313 136.287 o
-5 -6 -16 147.664 144.786 2.474 29.699 o
-5 -6 -15 38.401 38.103 1.151 179.441 o
-5 -6 -13 132.768 128.446 1.707 45.973 o
-5 -6 -12 75.397 77.740 1.202 105.851 o
-5 -6 -11 74.048 73.974 1.171 111.127 o
-5 -6 -10 182.595 181.778 2.313 25.414 o
-5 -6 -9 16.726 15.734 1.303 187.241 o
-5 -6 -8 110.545 109.713 1.313 67.263 o
-5 -6 -7 36.470 37.719 1.242 164.385 o
-5 -6 -6 29.666 29.973 1.697 106.803 o
-5 -6 -5 92.557 91.353 1.899 57.123 o
-5 -6 -4 128.597 129.860 2.040 40.262 o
-5 -6 -3 31.710 32.205 2.424 55.887 o
-5 -6 -1 7.169 8.099 1.293 203.628 o
-5 -5 -46 7.977 6.908 2.282 67.409 o
-5 -5 -45 11.009 10.988 2.202 71.716 o
-5 -5 -43 27.142 27.307 2.404 57.684 o
-5 -5 -42 9.875 11.341 2.404 60.507 o
-5 -5 -40 7.283 8.220 1.969 90.070 o
-5 -5 -39 50.983 53.927 2.000 70.680 o
-5 -5 -38 27.684 30.549 1.909 87.425 o
-5 -5 -36 40.522 44.354 3.807 23.392 o
-5 -5 -34 43.209 48.413 2.828 40.369 o
-5 -5 -33 28.399 27.762 1.535 128.138 o
-5 -5 -32 20.658 22.106 1.454 148.379 o
-5 -5 -31 34.843 34.457 1.535 121.722 o
-5 -5 -30 12.314 14.431 1.444 159.146 o
-5 -5 -29 56.528 56.149 2.060 65.631 o
-5 -5 -28 12.035 11.331 1.424 164.698 o
-5 -5 -27 13.975 14.754 1.505 146.296 o
-5 -5 -26 30.179 29.751 1.313 162.822 o
-5 -5 -25 110.837 111.309 1.989 47.070 o
-5 -5 -24 56.932 55.988 1.929 72.525 o
-5 -5 -23 43.673 43.677 1.434 124.665 o
-5 -5 -21 99.381 99.564 1.798 57.232 o
-5 -5 -20 151.113 151.754 2.060 34.081 o
-5 -5 -19 38.301 38.739 1.222 165.191 o
-5 -5 -18 89.391 87.193 1.565 72.434 o
-5 -5 -17 11.088 9.362 1.242 214.465 o
-5 -5 -16 15.395 17.077 1.121 244.752 o
-5 -5 -15 8.968 9.685 1.171 241.812 o
-5 -5 -14 15.096 16.118 1.091 258.073 o
-5 -5 -13 60.631 58.674 1.272 121.720 o
-5 -5 -12 4.030 5.544 1.192 243.278 o
-5 -5 -11 182.483 179.354 1.686 31.137 o
-5 -5 -10 111.933 106.552 1.424 63.697 o
-5 -5 -9 129.237 129.093 1.848 43.905 o
-5 -5 -8 27.702 28.943 1.222 185.868 o
-5 -5 -7 48.406 45.970 1.373 127.270 o
-5 -5 -6 14.601 14.926 1.777 106.783 o
-5 -5 -5 12.783 10.553 1.293 196.795 o
-5 -5 -4 52.491 48.636 1.353 124.889 o
-5 -5 -3 56.497 59.391 1.373 114.614 o
-5 -5 -2 70.922 68.954 2.484 45.379 o
-5 -5 -1 102.075 95.575 3.848 20.006 o
-5 -4 -46 8.117 9.937 2.252 69.018 o
-5 -4 -45 6.368 9.735 2.202 72.386 o
-5 -4 -43 30.298 30.781 2.121 71.712 o
-5 -4 -42 26.094 29.539 2.111 73.356 o
-5 -4 -41 36.454 41.324 1.989 77.295 o
-5 -4 -40 6.516 5.342 2.040 84.409 o
-5 -4 -39 13.976 19.784 1.899 93.751 o
-5 -4 -38 17.467 17.562 1.878 95.012 o
-5 -4 -37 7.222 8.554 1.798 107.620 o
-5 -4 -36 104.813 104.886 3.464 23.341 o
-5 -4 -35 13.259 14.643 2.171 73.086 o
-5 -4 -34 10.516 10.493 1.757 111.193 o
-5 -4 -33 50.521 47.121 1.545 106.257 o
-5 -4 -32 49.378 47.757 1.798 85.244 o
-5 -4 -30 74.481 72.923 1.929 64.205 o
-5 -4 -29 55.282 53.847 1.505 104.830 o
-5 -4 -28 3.807 3.817 1.485 159.096 o
-5 -4 -27 32.576 32.579 1.343 153.211 o
-5 -4 -26 83.623 82.194 1.757 67.155 o
-5 -4 -25 30.083 29.781 1.293 166.921 o
-5 -4 -24 50.280 52.564 1.474 111.686 o
-5 -4 -23 8.078 9.028 1.464 159.486 o
-5 -4 -22 175.376 177.132 3.918 15.178 o
-5 -4 -21 22.989 22.318 1.242 191.552 o
-5 -4 -20 186.897 189.736 1.686 29.692 o
-5 -4 -19 70.552 72.509 1.414 95.779 o
-5 -4 -18 10.742 9.685 1.202 228.242 o
-5 -4 -17 5.872 5.888 1.303 202.826 o
-5 -4 -16 134.716 131.365 1.363 52.054 o
-5 -4 -15 56.988 54.675 1.293 124.917 o
-5 -4 -14 40.738 41.213 1.283 150.214 o
-5 -4 -13 4.671 2.797 1.202 240.200 o
-5 -4 -12 17.795 19.945 1.070 256.826 o
-5 -4 -11 100.298 96.968 1.323 75.278 o
-5 -4 -10 23.948 22.722 1.050 248.230 o
-5 -4 -9 127.673 124.730 1.727 47.349 o
-5 -4 -8 72.723 69.742 1.384 97.457 o
-5 -4 -7 14.135 13.623 1.091 262.383 o
-5 -4 -6 2.469 3.423 1.222 234.589 o
-5 -4 -5 5.410 7.594 1.525 149.249 o
-5 -4 -4 334.730 324.625 1.969 11.860 o
-5 -4 -3 66.130 65.723 1.404 102.001 o
-5 -4 -2 3.993 3.969 1.323 199.240 o
-5 -4 -1 185.732 181.768 1.929 28.335 o
-5 -3 -46 9.874 11.240 2.343 63.616 o
-5 -3 -45 50.239 51.292 2.363 54.124 o
-5 -3 -44 10.547 11.038 2.323 64.642 o
-5 -3 -41 31.273 31.922 1.959 82.231 o
-5 -3 -40 15.590 17.188 1.919 91.810 o
-5 -3 -39 10.756 10.876 1.899 95.662 o
-5 -3 -38 3.510 4.908 2.060 83.258 o
-5 -3 -37 40.153 38.779 1.787 91.618 o
-5 -3 -36 48.094 50.554 2.767 41.418 o
-5 -3 -34 68.958 69.076 1.727 77.177 o
-5 -3 -33 11.380 11.220 1.485 152.740 o
-5 -3 -32 6.734 6.302 1.474 158.965 o
-5 -3 -30 7.970 9.048 1.515 149.487 o
-5 -3 -29 19.980 18.713 1.373 166.112 o
-5 -3 -28 13.061 12.250 1.353 179.813 o
-5 -3 -27 65.536 64.127 1.979 65.930 o
-5 -3 -26 21.177 22.429 1.303 178.832 o
-5 -3 -25 6.356 6.928 1.343 190.397 o
-5 -3 -24 64.563 64.986 1.505 95.290 o
-5 -3 -23 25.476 25.439 1.454 143.466 o
-5 -3 -22 57.437 56.866 1.505 102.416 o
-5 -3 -21 83.236 81.234 1.363 87.921 o
-5 -3 -20 177.415 172.861 2.373 25.895 o
-5 -3 -19 40.395 40.102 1.182 169.052 o
-5 -3 -18 242.409 236.715 1.525 21.315 o
-5 -3 -17 54.748 53.826 1.161 144.092 o
-5 -3 -16 17.284 16.794 1.202 214.374 o
-5 -3 -15 142.826 139.514 1.404 47.493 o
-5 -3 -14 54.842 51.655 1.171 143.953 o
-5 -3 -13 5.852 6.564 1.081 289.617 o
-5 -3 -12 45.755 45.899 1.636 100.731 o
-5 -3 -11 100.172 102.371 1.646 61.647 o
-5 -3 -10 5.154 5.080 1.060 302.991 o
-5 -3 -9 11.608 10.594 0.959 339.344 o
-5 -3 -8 4.632 5.938 1.020 326.494 o
-5 -3 -7 117.261 111.248 1.676 53.454 o
-5 -3 -6 99.528 95.555 1.505 68.564 o
-5 -3 -5 226.769 218.436 4.151 11.943 o
-5 -3 -4 34.967 33.265 1.474 130.153 o
-5 -3 -3 89.464 87.243 1.727 65.336 o
-5 -3 -2 421.440 408.091 2.111 7.936 o
-5 -3 -1 201.851 189.453 4.696 11.107 o
-5 -2 -47 11.807 10.533 2.494 56.134 o
-5 -2 -46 27.771 28.994 2.424 56.604 o
-5 -2 -45 28.556 30.003 2.393 57.774 o
-5 -2 -44 13.942 16.209 2.363 61.868 o
-5 -2 -41 48.314 46.545 2.000 72.523 o
-5 -2 -40 23.902 26.237 2.040 78.960 o
-5 -2 -39 17.226 21.086 2.000 84.102 o
-5 -2 -38 12.007 10.169 1.787 107.194 o
-5 -2 -37 6.893 5.201 2.030 85.188 o
-5 -2 -35 1.726 3.979 1.626 133.708 o
-5 -2 -34 74.502 72.792 2.080 57.889 o
-5 -2 -33 10.328 9.493 1.485 153.895 o
-5 -2 -32 14.022 15.461 1.454 155.569 o
-5 -2 -31 16.476 16.734 1.515 142.380 o
-5 -2 -30 22.557 22.530 1.414 154.145 o
-5 -2 -29 81.529 78.144 2.373 46.108 o
-5 -2 -28 148.871 144.907 2.747 26.433 o
-5 -2 -27 71.560 69.782 1.535 87.593 o
-5 -2 -26 99.422 98.503 2.555 37.498 o
-5 -2 -25 31.425 30.387 1.464 135.396 o
-5 -2 -24 56.604 55.059 1.676 89.384 o
-5 -2 -23 67.780 65.935 2.121 58.786 o
-5 -2 -22 9.748 12.351 1.414 168.207 o
-5 -2 -21 15.542 15.825 1.343 178.369 o
-5 -2 -20 63.547 64.703 1.252 118.144 o
-5 -2 -19 8.369 9.099 1.151 251.112 o
-5 -2 -18 34.114 33.528 1.151 189.661 o
-5 -2 -17 16.406 16.956 1.151 232.163 o
-5 -2 -16 160.604 155.501 1.495 39.541 o
-5 -2 -15 56.537 56.634 1.202 135.093 o
-5 -2 -14 29.764 30.559 1.182 191.455 o
-5 -2 -13 209.963 202.753 3.454 15.561 o
-5 -2 -12 259.828 252.398 3.110 13.716 o
-5 -2 -11 12.633 11.856 1.202 224.250 o
-5 -2 -10 343.464 341.328 3.636 8.671 o
-5 -2 -9 474.555 460.655 4.130 5.251 o
-5 -2 -8 77.500 74.822 1.252 101.580 o
-5 -2 -7 446.255 433.065 5.261 4.893 o
-5 -2 -6 278.210 265.365 4.110 10.124 o
-5 -2 -5 156.529 145.331 1.616 39.897 o
-5 -2 -4 89.163 86.637 1.495 76.015 o
-5 -2 -3 263.880 253.317 1.818 17.842 o
-5 -2 -2 104.177 98.907 2.242 43.597 o
-5 -2 -1 189.499 181.232 1.888 28.224 o
-5 -1 -47 6.446 4.999 2.363 63.167 o
-5 -1 -46 18.415 20.440 2.343 62.119 o
-5 -1 -44 13.605 12.987 2.090 78.716 o
-5 -1 -43 57.355 56.109 3.151 32.031 o
-5 -1 -42 17.005 17.208 2.292 65.160 o
-5 -1 -40 18.433 20.076 2.333 62.655 o
-5 -1 -38 58.573 58.452 2.404 50.676 o
-5 -1 -36 23.692 25.267 2.131 72.982 o
-5 -1 -35 14.560 13.866 1.535 140.892 o
-5 -1 -34 72.976 70.843 1.747 74.013 o
-5 -1 -33 21.507 20.389 1.485 143.087 o
-5 -1 -32 13.246 14.037 1.464 154.593 o
-5 -1 -31 239.999 231.353 3.817 12.468 o
-5 -1 -30 35.186 36.850 2.020 76.245 o
-5 -1 -29 199.175 193.563 3.585 15.592 o
-5 -1 -28 35.580 36.174 1.394 140.323 o
-5 -1 -27 53.534 52.241 1.565 100.925 o
-5 -1 -26 155.720 150.340 2.424 29.029 o
-5 -1 -25 220.856 215.003 3.494 14.662 o
-5 -1 -24 42.842 43.556 1.505 116.849 o
-5 -1 -23 10.433 12.896 1.586 134.890 o
-5 -1 -22 68.163 64.632 1.515 92.453 o
-5 -1 -21 46.016 44.515 1.747 91.257 o
-5 -1 -20 8.976 8.402 1.171 242.715 o
-5 -1 -19 9.165 8.746 1.232 220.405 o
-5 -1 -18 125.934 120.892 2.010 42.270 o
-5 -1 -17 98.347 96.655 1.424 72.140 o
-5 -1 -16 31.557 32.902 1.182 187.032 o
-5 -1 -15 151.381 149.038 1.424 43.519 o
-5 -1 -14 455.475 442.306 5.423 4.666 o
-5 -1 -13 238.429 235.604 1.636 21.291 o
-5 -1 -12 185.593 183.999 2.131 26.491 o
-5 -1 -11 916.134 908.778 8.695 1.372 o
-5 -1 -10 5.690 7.776 1.081 288.794 o
-5 -1 -9 319.247 304.528 1.535 13.677 o
-5 -1 -8 99.223 94.242 1.939 53.514 o
-5 -1 -7 1201.410 1177.740 10.775 0.835 o
-5 -1 -6 224.732 213.447 1.939 22.172 o
-5 -1 -5 189.536 182.091 1.697 29.780 o
-5 -1 -4 227.831 224.132 1.777 22.196 o
-5 -1 -3 181.544 172.497 2.666 23.055 o
-5 -1 -2 202.254 188.514 4.868 10.568 o
-5 -1 -1 68.986 63.905 2.757 38.873 o
-4 -21 -7 7.053 6.817 2.020 85.868 o
-4 -21 -2 8.017 6.079 2.767 46.108 o
-4 -20 -20 16.127 18.764 2.444 57.620 o
-4 -20 -14 11.063 13.916 6.897 7.475 o
-4 -20 -11 13.089 14.946 2.303 65.237 o
-4 -20 -10 10.564 11.704 1.949 90.877 o
-4 -20 -9 11.169 6.948 2.838 43.697 o
-4 -20 -7 17.923 15.219 2.848 42.829 o
-4 -20 -6 6.774 6.494 2.949 40.687 o
-4 -20 -5 8.666 11.563 2.353 63.187 o
-4 -20 -4 17.487 14.623 2.363 61.559 o
-4 -20 -1 8.325 6.877 1.192 236.953 o
-4 -19 -23 12.742 14.603 2.575 52.513 o
-4 -19 -20 2.622 5.272 2.323 65.690 o
-4 -19 -18 12.400 12.533 1.747 111.477 o
-4 -19 -14 14.950 11.785 2.030 83.162 o
-4 -19 -13 13.549 12.048 1.858 98.834 o
-4 -19 -12 8.422 4.080 1.575 139.525 o
-4 -19 -11 6.512 5.221 1.151 256.746 o
-4 -19 -9 49.909 56.866 4.211 18.983 o
-4 -19 -7 6.323 4.373 1.959 91.520 o
-4 -19 -6 6.419 4.767 1.909 96.289 o
-4 -19 -5 13.258 14.280 2.262 67.535 o
-4 -19 -1 6.323 7.453 1.202 235.370 o
-4 -18 -28 1.710 5.857 2.353 64.070 o
-4 -18 -27 29.835 34.608 2.706 45.596 o
-4 -18 -26 8.604 9.998 3.696 25.918 o
-4 -18 -24 14.052 14.128 3.474 29.141 o
-4 -18 -22 15.971 21.985 4.807 15.282 o
-4 -18 -21 6.379 9.826 2.414 60.386 o
-4 -18 -19 7.629 5.797 2.313 65.770 o
-4 -18 -18 8.158 8.412 1.444 163.934 o
-4 -18 -16 7.554 8.018 1.535 146.193 o
-4 -18 -10 22.744 17.350 3.373 30.584 o
-4 -18 -9 48.955 59.027 2.101 65.191 o
-4 -18 -7 11.033 13.542 4.262 19.490 o
-4 -18 -6 24.002 20.046 3.848 23.588 o
-4 -18 -5 6.892 5.756 1.535 147.073 o
-4 -18 -3 6.878 3.545 1.303 202.975 o
-4 -18 -2 3.198 3.191 1.505 155.368 o
-4 -18 -1 5.157 5.968 1.262 216.207 o
-4 -17 -29 25.952 26.519 2.777 44.048 o
-4 -17 -28 18.171 15.562 2.565 52.437 o
-4 -17 -27 5.510 9.180 2.222 71.228 o
-4 -17 -26 3.299 4.908 2.313 66.218 o
-4 -17 -25 24.493 32.033 3.050 36.757 o
-4 -17 -22 15.926 15.380 2.727 46.736 o
-4 -17 -21 7.801 6.827 2.050 83.273 o
-4 -17 -20 8.853 5.847 2.020 85.645 o
-4 -17 -18 28.113 29.721 2.030 78.265 o
-4 -17 -17 4.177 5.383 1.232 227.978 o
-4 -17 -12 9.560 10.644 1.848 101.114 o
-4 -17 -11 18.367 16.188 2.737 46.215 o
-4 -17 -10 60.568 60.673 8.786 4.542 o
-4 -17 -9 56.918 63.683 4.151 19.269 o
-4 -17 -8 13.731 9.119 1.535 142.674 o
-4 -17 -7 13.529 10.634 2.444 58.266 o
-4 -17 -6 6.366 8.857 2.404 60.930 o
-4 -17 -5 0.998 3.009 1.222 236.355 o
-4 -17 -4 3.552 3.262 0.879 442.377 o
-4 -17 -3 12.340 9.947 1.232 215.853 o
-4 -17 -2 59.892 70.085 5.898 9.851 o
-4 -17 -1 6.691 7.857 1.293 204.200 o
-4 -16 -33 14.800 14.199 4.565 16.973 o
-4 -16 -32 9.787 11.553 2.838 43.652 o
-4 -16 -30 2.643 5.110 2.353 64.025 o
-4 -16 -29 6.197 6.241 2.262 68.825 o
-4 -16 -28 9.659 6.221 2.232 70.287 o
-4 -16 -27 7.538 6.292 1.707 119.328 o
-4 -16 -26 12.891 11.391 2.010 85.224 o
-4 -16 -25 4.573 5.362 1.444 167.067 o
-4 -16 -24 6.179 8.473 1.636 129.674 o
-4 -16 -23 7.726 7.584 1.323 194.551 o
-4 -16 -20 18.782 21.531 2.242 67.432 o
-4 -16 -19 22.512 25.095 3.514 28.127 o
-4 -16 -18 29.573 30.710 1.989 80.641 o
-4 -16 -17 5.753 7.099 1.858 101.388 o
-4 -16 -16 10.761 10.270 2.292 66.342 o
-4 -16 -15 10.655 11.210 1.444 161.383 o
-4 -16 -14 20.998 19.854 2.020 81.827 o
-4 -16 -13 27.536 31.023 3.393 29.844 o
-4 -16 -12 9.318 8.251 1.454 161.083 o
-4 -16 -11 10.033 8.220 3.827 24.174 o
-4 -16 -10 33.523 36.547 1.919 83.900 o
-4 -16 -9 10.781 14.007 1.787 106.985 o
-4 -16 -8 5.294 5.938 1.626 132.072 o
-4 -16 -7 6.566 8.321 1.474 158.485 o
-4 -16 -6 19.718 14.815 1.707 113.290 o
-4 -16 -5 23.190 18.097 4.484 17.485 o
-4 -16 -4 34.357 35.113 6.746 7.741 o
-4 -16 -2 85.618 85.981 5.039 12.861 o
-4 -16 -1 5.093 5.655 1.414 173.702 o
-4 -15 -34 7.679 9.412 1.707 118.767 o
-4 -15 -33 16.046 10.371 2.414 59.466 o
-4 -15 -31 9.593 7.806 1.818 104.775 o
-4 -15 -30 3.298 4.211 2.040 84.980 o
-4 -15 -28 12.100 8.958 2.161 74.339 o
-4 -15 -27 7.866 11.351 1.798 107.059 o
-4 -15 -26 4.337 4.504 1.656 127.958 o
-4 -15 -25 22.879 24.005 1.777 102.277 o
-4 -15 -22 14.909 17.925 1.545 137.851 o
-4 -15 -21 41.997 45.485 3.514 27.143 o
-4 -15 -20 19.043 18.693 3.070 36.867 o
-4 -15 -19 2.995 4.332 1.959 92.108 o
-4 -15 -18 6.273 4.211 1.989 88.817 o
-4 -15 -17 36.346 45.354 3.999 21.382 o
-4 -15 -16 13.482 13.219 2.070 80.205 o
-4 -15 -15 44.077 52.079 2.282 58.469 o
-4 -15 -14 22.782 22.864 1.616 121.704 o
-4 -15 -13 4.555 4.464 1.353 190.004 o
-4 -15 -12 9.666 12.250 2.626 50.850 o
-4 -15 -11 19.286 22.066 2.595 50.894 o
-4 -15 -10 24.326 20.016 2.595 50.541 o
-4 -15 -8 10.066 8.655 1.050 294.552 o
-4 -15 -7 11.941 11.432 2.020 84.581 o
-4 -15 -6 11.755 12.088 2.373 61.805 o
-4 -15 -5 5.308 4.969 0.969 359.030 o
-4 -15 -4 44.817 51.443 2.262 59.281 o
-4 -15 -3 14.906 12.169 5.130 13.466 o
-4 -15 -2 14.586 14.663 1.636 124.881 o
-4 -15 -1 25.768 32.407 3.121 35.105 o
-4 -14 -37 32.001 36.436 4.262 19.067 o
-4 -14 -36 89.163 92.515 3.939 19.748 o
-4 -14 -35 13.120 13.310 1.757 109.890 o
-4 -14 -34 2.537 3.999 1.959 92.213 o
-4 -14 -31 12.021 15.027 1.717 114.943 o
-4 -14 -30 12.958 14.401 2.838 43.420 o
-4 -14 -29 55.292 57.432 2.989 35.270 o
-4 -14 -27 24.261 26.186 2.010 81.084 o
-4 -14 -25 16.218 19.056 1.565 133.564 o
-4 -14 -23 19.695 24.621 4.605 16.591 o
-4 -14 -22 29.189 35.012 2.373 58.250 o
-4 -14 -21 5.786 5.231 1.535 147.728 o
-4 -14 -20 81.893 91.333 4.201 17.873 o
-4 -14 -19 17.405 21.642 1.939 89.001 o
-4 -14 -18 202.292 242.350 18.976 0.959 o
-4 -14 -17 79.859 95.009 2.525 41.110 o
-4 -14 -16 60.156 58.391 8.241 5.154 o
-4 -14 -15 46.237 52.463 6.655 7.887 o
-4 -14 -13 71.362 79.750 4.120 18.953 o
-4 -14 -12 15.534 16.027 1.777 106.291 o
-4 -14 -11 21.245 21.076 1.384 161.824 o
-4 -14 -10 4.633 5.342 0.697 666.150 o
-4 -14 -9 8.325 6.998 0.848 442.875 o
-4 -14 -7 6.098 6.665 0.788 519.360 o
-4 -14 -6 13.120 14.169 1.272 200.213 o
-4 -14 -4 30.589 33.639 1.414 142.625 o
-4 -14 -3 4.061 4.958 1.505 154.520 o
-4 -14 -2 93.061 93.777 3.121 28.690 o
-4 -14 -1 56.836 62.764 3.535 25.914 o
-4 -13 -39 19.474 12.371 3.575 27.438 o
-4 -13 -37 12.130 13.623 2.121 76.748 o
-4 -13 -36 10.557 11.674 1.919 93.678 o
-4 -13 -35 30.489 29.327 2.050 76.359 o
-4 -13 -33 4.252 6.231 1.737 116.281 o
-4 -13 -32 35.145 33.942 2.969 37.986 o
-4 -13 -31 14.992 20.187 1.979 86.345 o
-4 -13 -30 16.895 17.572 1.606 127.483 o
-4 -13 -29 17.801 21.712 1.575 130.417 o
-4 -13 -28 12.840 12.593 1.535 142.210 o
-4 -13 -27 59.779 66.187 2.212 56.887 o
-4 -13 -25 3.837 5.201 1.474 160.862 o
-4 -13 -24 23.405 25.843 1.777 101.737 o
-4 -13 -23 60.662 74.993 5.140 12.772 o
-4 -13 -22 28.623 31.953 1.737 102.567 o
-4 -13 -21 43.236 48.252 6.544 8.169 o
-4 -13 -19 88.954 100.493 3.726 21.543 o
-4 -13 -18 57.270 63.602 2.696 41.664 o
-4 -13 -17 84.796 89.223 3.848 20.776 o
-4 -13 -16 14.342 11.806 1.535 141.594 o
-4 -13 -15 29.383 31.367 2.747 44.517 o
-4 -13 -14 73.341 88.364 11.664 2.583 o
-4 -13 -13 13.250 12.937 1.010 302.923 o
-4 -13 -12 21.337 22.066 1.798 101.090 o
-4 -13 -11 14.840 14.946 1.767 107.856 o
-4 -13 -10 8.922 10.159 1.081 280.401 o
-4 -13 -9 4.046 3.565 1.141 265.937 o
-4 -13 -8 14.314 12.502 1.192 224.887 o
-4 -13 -7 33.251 32.952 1.979 80.062 o
-4 -13 -6 39.477 39.385 1.202 166.996 o
-4 -13 -5 31.872 33.952 1.394 144.642 o
-4 -13 -4 30.118 33.992 1.111 205.988 o
-4 -13 -3 114.456 118.691 2.424 36.500 o
-4 -13 -1 123.369 139.141 1.989 41.327 o
-4 -12 -41 7.938 12.411 3.393 30.698 o
-4 -12 -40 29.385 30.781 4.181 19.879 o
-4 -12 -39 10.178 11.775 2.373 61.979 o
-4 -12 -38 14.739 17.057 2.171 72.675 o
-4 -12 -37 13.538 15.683 2.222 69.798 o
-4 -12 -34 51.664 47.495 5.635 10.891 o
-4 -12 -33 5.190 7.645 2.454 58.617 o
-4 -12 -30 14.016 18.309 1.747 109.919 o
-4 -12 -28 6.253 6.605 1.909 96.136 o
-4 -12 -26 14.150 16.885 1.656 121.750 o
-4 -12 -25 10.031 11.109 1.899 95.804 o
-4 -12 -24 5.508 7.998 1.596 136.513 o
-4 -12 -23 28.322 28.398 1.596 119.827 o
-4 -12 -22 13.857 16.269 1.676 119.263 o
-4 -12 -21 65.284 71.721 2.161 57.065 o
-4 -12 -20 47.900 51.383 2.373 54.111 o
-4 -12 -19 139.238 147.907 3.403 20.798 o
-4 -12 -18 27.744 27.115 2.404 57.619 o
-4 -12 -17 49.878 43.909 2.202 61.800 o
-4 -12 -16 145.957 156.965 5.544 9.683 o
-4 -12 -14 22.666 25.368 2.101 75.146 o
-4 -12 -13 5.523 6.241 1.979 89.666 o
-4 -12 -12 25.536 26.469 1.141 212.138 o
-4 -12 -11 13.214 13.239 0.838 414.101 o
-4 -12 -10 66.574 70.348 1.787 74.460 o
-4 -12 -9 36.776 36.739 1.848 88.306 o
-4 -12 -8 136.377 141.534 4.837 12.432 o
-4 -12 -6 1.615 3.070 1.091 294.824 o
-4 -12 -5 2.540 2.545 1.121 278.371 o
-4 -12 -4 69.912 72.691 2.565 43.024 o
-4 -12 -3 73.325 69.076 2.666 40.255 o
-4 -12 -2 71.003 73.630 1.707 76.469 o
-4 -12 -1 282.672 308.598 7.271 4.857 o
-4 -11 -41 14.507 15.532 2.101 77.615 o
-4 -11 -40 16.780 15.310 2.313 64.219 o
-4 -11 -39 29.165 33.205 2.454 54.878 o
-4 -11 -38 49.314 49.706 2.404 52.858 o
-4 -11 -37 23.543 25.308 1.939 86.895 o
-4 -11 -36 18.440 17.683 2.232 68.352 o
-4 -11 -34 9.449 6.796 2.464 57.846 o
-4 -11 -33 4.229 5.676 2.010 87.278 o
-4 -11 -32 23.970 25.853 1.676 112.711 o
-4 -11 -31 4.081 4.524 1.727 117.918 o
-4 -11 -30 34.957 38.163 1.646 107.586 o
-4 -11 -29 3.223 4.151 1.666 126.858 o
-4 -11 -28 5.405 7.342 1.878 99.308 o
-4 -11 -27 90.296 90.323 3.383 25.484 o
-4 -11 -26 37.754 41.294 1.727 97.439 o
-4 -11 -25 20.386 24.580 2.090 76.365 o
-4 -11 -23 26.002 27.206 1.666 112.629 o
-4 -11 -22 40.680 44.334 2.111 68.448 o
-4 -11 -21 17.959 17.976 1.050 266.832 o
-4 -11 -20 44.730 45.030 2.404 53.931 o
-4 -11 -19 33.805 40.506 2.171 67.043 o
-4 -11 -18 6.115 4.423 1.192 241.379 o
-4 -11 -17 7.980 9.503 1.192 235.674 o
-4 -11 -16 64.095 68.712 1.757 77.527 o
-4 -11 -15 27.496 28.529 2.202 67.724 o
-4 -11 -14 115.815 118.731 2.908 28.741 o
-4 -11 -13 4.074 4.635 0.889 428.256 o
-4 -11 -12 104.008 109.784 2.646 34.488 o
-4 -11 -11 204.625 217.325 4.969 9.962 o
-4 -11 -10 8.445 9.129 0.848 437.421 o
-4 -11 -9 38.487 38.789 1.394 136.565 o
-4 -11 -8 65.605 67.187 2.414 48.483 o
-4 -11 -7 321.726 345.923 4.615 7.547 o
-4 -11 -6 7.269 9.059 0.929 375.949 o
-4 -11 -5 22.985 25.005 1.353 164.573 o
-4 -11 -4 38.636 40.577 2.101 69.943 o
-4 -11 -3 48.554 51.372 1.252 140.385 o
-4 -11 -2 49.180 52.594 1.464 113.528 o
-4 -11 -1 25.148 26.408 1.474 140.018 o
-4 -10 -42 9.697 7.917 2.404 60.680 o
-4 -10 -41 16.334 18.996 2.080 78.409 o
-4 -10 -40 13.288 14.764 1.919 92.677 o
-4 -10 -39 8.758 10.250 2.010 86.114 o
-4 -10 -38 17.491 19.602 2.090 77.415 o
-4 -10 -35 5.952 8.847 2.222 71.197 o
-4 -10 -34 22.446 30.145 2.141 72.115 o
-4 -10 -33 7.912 7.221 1.878 98.764 o
-4 -10 -32 23.149 24.793 1.818 97.960 o
-4 -10 -31 9.445 10.280 1.646 126.521 o
-4 -10 -30 11.837 8.362 1.727 114.889 o
-4 -10 -28 18.931 20.904 1.737 108.792 o
-4 -10 -27 9.218 9.452 1.717 116.898 o
-4 -10 -26 69.144 76.912 2.989 33.393 o
-4 -10 -25 0.764 3.504 1.636 132.474 o
-4 -10 -24 51.254 55.735 2.010 69.782 o
-4 -10 -23 25.611 25.126 1.495 136.922 o
-4 -10 -22 46.908 50.686 1.939 76.009 o
-4 -10 -21 61.856 64.299 1.757 79.381 o
-4 -10 -20 45.695 47.717 2.303 57.695 o
-4 -10 -19 27.210 26.499 0.959 269.709 o
-4 -10 -18 37.212 38.830 1.666 104.142 o
-4 -10 -17 66.090 65.975 3.141 31.309 o
-4 -10 -16 38.513 43.819 1.545 115.031 o
-4 -10 -15 88.686 93.232 2.212 47.956 o
-4 -10 -14 41.379 40.092 1.323 143.756 o
-4 -10 -13 32.092 35.517 1.121 198.623 o
-4 -10 -12 39.323 41.789 1.666 102.309 o
-4 -10 -11 10.002 7.998 1.010 317.257 o
-4 -10 -10 107.616 112.288 1.252 70.121 o
-4 -10 -9 7.995 7.756 1.151 252.687 o
-4 -10 -8 82.989 78.417 4.191 18.093 o
-4 -10 -6 7.662 6.110 0.919 387.208 o
-4 -10 -5 232.297 239.482 2.757 16.689 o
-4 -10 -4 18.268 20.995 1.252 195.717 o
-4 -10 -3 17.613 17.471 1.283 190.546 o
-4 -10 -2 165.584 172.133 6.443 7.281 o
-4 -10 -1 59.605 62.067 1.666 86.928 o
-4 -9 -44 9.148 9.947 3.009 38.931 o
-4 -9 -43 21.382 18.420 2.595 50.871 o
-4 -9 -42 13.265 11.179 2.929 40.876 o
-4 -9 -38 29.746 32.195 1.969 81.872 o
-4 -9 -37 28.744 32.387 1.939 84.424 o
-4 -9 -35 22.123 26.267 2.060 77.925 o
-4 -9 -34 8.027 11.947 1.727 115.562 o
-4 -9 -32 11.020 8.140 1.676 121.971 o
-4 -9 -31 33.836 33.084 1.929 83.574 o
-4 -9 -30 24.509 27.186 1.747 104.218 o
-4 -9 -29 12.936 13.058 1.787 106.467 o
-4 -9 -28 35.999 40.799 1.767 94.664 o
-4 -9 -27 76.482 82.648 3.413 26.083 o
-4 -9 -26 32.648 35.103 1.697 104.201 o
-4 -9 -25 1.919 3.201 1.121 278.806 o
-4 -9 -24 10.434 11.472 1.111 262.674 o
-4 -9 -23 83.339 85.557 1.545 76.665 o
-4 -9 -22 159.439 160.570 2.595 26.242 o
-4 -9 -21 13.618 14.704 1.656 122.444 o
-4 -9 -20 46.488 49.605 1.373 127.359 o
-4 -9 -19 250.245 250.076 3.979 11.385 o
-4 -9 -18 23.533 26.519 1.575 125.821 o
-4 -9 -17 6.043 7.958 0.919 389.588 o
-4 -9 -16 87.663 91.475 1.545 73.177 o
-4 -9 -15 10.399 10.907 0.899 384.024 o
-4 -9 -14 42.002 44.980 1.060 186.702 o
-4 -9 -13 13.959 16.249 1.081 264.397 o
-4 -9 -12 38.518 39.931 0.969 220.203 o
-4 -9 -11 79.980 82.497 2.050 56.398 o
-4 -9 -10 4.457 5.564 0.899 416.095 o
-4 -9 -9 123.144 127.881 2.757 29.652 o
-4 -9 -8 72.573 73.570 0.980 129.606 o
-4 -9 -7 154.318 159.661 3.171 21.448 o
-4 -9 -6 23.502 23.793 0.848 338.219 o
-4 -9 -5 72.179 73.974 2.565 42.630 o
-4 -9 -4 276.279 288.794 6.726 5.539 o
-4 -9 -3 22.036 22.975 1.363 164.370 o
-4 -9 -2 160.301 166.286 6.796 6.700 o
-4 -9 -1 283.129 297.439 4.625 8.592 o
-4 -8 -45 22.703 22.803 2.373 59.941 o
-4 -8 -44 27.534 29.195 2.242 65.430 o
-4 -8 -43 6.266 7.766 2.202 72.516 o
-4 -8 -42 2.755 5.009 2.404 61.374 o
-4 -8 -41 12.293 11.997 2.272 67.214 o
-4 -8 -40 17.580 20.006 2.444 57.406 o
-4 -8 -39 4.995 6.281 2.282 67.745 o
-4 -8 -38 47.749 52.180 2.434 51.784 o
-4 -8 -37 72.370 77.801 2.191 53.669 o
-4 -8 -36 115.487 131.334 5.807 9.410 o
-4 -8 -35 36.074 40.870 2.030 74.828 o
-4 -8 -34 86.226 88.909 2.010 55.372 o
-4 -8 -32 9.213 9.008 1.737 114.358 o
-4 -8 -31 44.455 44.788 1.676 97.995 o
-4 -8 -30 100.758 89.586 4.989 12.846 o
-4 -8 -29 59.044 61.401 2.181 58.818 o
-4 -8 -28 6.854 10.977 1.626 130.479 o
-4 -8 -27 60.741 59.967 2.919 36.225 o
-4 -8 -26 20.582 22.510 1.151 220.714 o
-4 -8 -25 29.465 31.538 1.686 107.631 o
-4 -8 -24 37.205 38.638 1.939 80.949 o
-4 -8 -23 15.884 15.219 1.081 261.548 o
-4 -8 -22 66.159 69.116 1.808 73.741 o
-4 -8 -21 26.296 26.105 1.131 214.069 o
-4 -8 -20 93.876 96.019 2.010 52.480 o
-4 -8 -19 185.241 188.837 3.706 15.657 o
-4 -8 -18 337.625 338.531 6.241 5.394 o
-4 -8 -17 150.959 153.067 2.848 24.846 o
-4 -8 -16 53.832 56.604 1.979 70.566 o
-4 -8 -15 5.334 6.382 1.040 312.565 o
-4 -8 -14 137.672 138.363 2.454 31.561 o
-4 -8 -13 12.190 12.583 1.161 238.689 o
-4 -8 -12 162.959 163.943 1.575 37.129 o
-4 -8 -11 145.796 149.017 2.747 26.528 o
-4 -8 -10 24.878 25.318 0.990 265.746 o
-4 -8 -9 41.379 38.416 1.141 176.705 o
-4 -8 -8 9.917 9.483 0.828 448.106 o
-4 -8 -7 186.266 185.221 4.211 13.343 o
-4 -8 -6 47.184 48.494 1.000 186.101 o
-4 -8 -5 142.947 142.776 1.535 44.715 o
-4 -8 -4 115.762 118.267 2.060 43.581 o
-4 -8 -3 187.742 192.634 3.333 17.476 o
-4 -8 -2 193.623 202.945 4.100 13.319 o
-4 -8 -1 44.734 46.030 1.202 155.715 o
-4 -7 -46 6.786 5.039 2.484 57.189 o
-4 -7 -45 3.986 4.797 2.202 72.946 o
-4 -7 -43 18.363 14.815 3.040 37.703 o
-4 -7 -42 37.000 39.385 2.373 56.782 o
-4 -7 -41 6.831 9.382 2.050 83.223 o
-4 -7 -39 113.969 119.771 3.676 20.485 o
-4 -7 -38 3.996 6.100 2.010 87.282 o
-4 -7 -37 7.101 8.948 2.363 62.931 o
-4 -7 -36 30.235 33.376 2.727 44.983 o
-4 -7 -35 63.701 66.783 2.504 46.011 o
-4 -7 -34 48.074 51.736 1.798 84.967 o
-4 -7 -33 39.620 42.849 2.060 71.790 o
-4 -7 -32 114.690 120.428 2.131 42.057 o
-4 -7 -31 13.697 12.189 1.848 99.809 o
-4 -7 -30 8.391 11.957 1.686 120.833 o
-4 -7 -29 15.114 16.693 2.545 53.459 o
-4 -7 -28 9.341 9.048 1.626 129.857 o
-4 -7 -27 11.017 11.179 1.202 226.882 o
-4 -7 -26 41.543 41.062 1.444 126.126 o
-4 -7 -25 24.261 25.398 1.666 113.896 o
-4 -7 -24 51.726 51.261 1.505 108.079 o
-4 -7 -23 32.174 30.215 1.101 208.374 o
-4 -7 -22 46.756 48.838 1.182 154.534 o
-4 -7 -21 119.588 124.104 1.888 45.886 o
-4 -7 -20 130.545 135.707 1.929 41.345 o
-4 -7 -19 406.383 402.941 5.595 5.122 o
-4 -7 -18 88.706 91.828 2.474 41.251 o
-4 -7 -17 12.406 12.492 0.980 322.261 o
-4 -7 -16 89.100 89.899 1.252 87.523 o
-4 -7 -15 28.901 28.994 0.969 257.887 o
-4 -7 -14 65.485 68.046 1.182 121.516 o
-4 -7 -13 38.464 38.910 1.212 166.764 o
-4 -7 -12 85.456 83.173 1.586 74.208 o
-4 -7 -11 36.359 33.881 0.909 251.213 o
-4 -7 -10 114.553 112.500 1.848 49.554 o
-4 -7 -9 57.374 55.988 1.121 144.759 o
-4 -7 -8 2.668 2.737 0.858 467.374 o
-4 -7 -7 30.286 28.166 0.949 262.598 o
-4 -7 -4 70.761 70.823 1.878 68.111 o
-4 -7 -3 19.445 21.046 1.434 153.429 o
-4 -7 -2 26.875 28.327 1.131 211.140 o
-4 -7 -1 407.078 415.615 4.050 6.416 o
-4 -6 -47 5.449 9.452 2.353 63.594 o
-4 -6 -46 20.842 22.066 2.181 70.641 o
-4 -6 -45 1.197 6.261 2.131 78.071 o
-4 -6 -44 26.433 27.721 2.101 74.124 o
-4 -6 -43 17.392 14.845 2.272 66.383 o
-4 -6 -42 4.242 5.585 2.353 63.871 o
-4 -6 -41 15.604 17.380 2.414 59.152 o
-4 -6 -40 16.599 15.542 1.989 85.673 o
-4 -6 -39 12.883 13.866 1.949 90.132 o
-4 -6 -38 9.206 9.190 2.131 76.821 o
-4 -6 -37 35.986 35.750 3.767 24.114 o
-4 -6 -36 71.925 70.085 1.888 67.355 o
-4 -6 -35 11.036 11.997 1.747 112.019 o
-4 -6 -34 24.859 25.176 1.939 86.551 o
-4 -6 -33 25.473 28.893 1.848 93.618 o
-4 -6 -32 5.513 10.008 1.636 129.635 o
-4 -6 -31 56.496 54.958 1.798 80.917 o
-4 -6 -30 11.652 12.876 1.818 103.504 o
-4 -6 -28 83.655 83.385 1.434 82.975 o
-4 -6 -25 15.030 16.501 1.515 143.333 o
-4 -6 -24 54.379 52.312 1.505 105.943 o
-4 -6 -23 185.737 187.201 2.898 20.468 o
-4 -6 -22 126.007 125.598 1.959 42.778 o
-4 -6 -21 164.954 166.549 2.222 29.157 o
-4 -6 -20 23.294 25.479 1.222 194.242 o
-4 -6 -19 52.236 50.211 1.242 138.320 o
-4 -6 -18 104.706 111.339 1.303 70.046 o
-4 -6 -17 459.558 461.362 8.140 3.098 o
-4 -6 -16 137.678 137.636 1.858 40.922 o
-4 -6 -15 76.048 76.569 1.091 114.438 o
-4 -6 -14 21.537 20.339 1.384 161.893 o
-4 -6 -13 56.912 54.059 1.293 125.287 o
-4 -6 -12 9.184 9.079 0.939 362.462 o
-4 -6 -11 115.839 117.449 1.727 51.623 o
-4 -6 -10 24.761 24.277 0.939 288.474 o
-4 -6 -9 87.962 87.183 1.020 102.787 o
-4 -6 -8 251.408 246.895 1.979 18.401 o
-4 -6 -7 39.898 40.223 0.889 238.425 o
-4 -6 -6 106.763 105.037 1.464 64.854 o
-4 -6 -5 420.317 423.017 4.363 5.914 o
-4 -6 -4 61.596 61.845 1.232 123.486 o
-4 -6 -3 64.803 63.440 2.565 44.333 o
-4 -6 -2 94.106 93.262 2.202 47.136 o
-4 -6 -1 561.874 562.128 14.492 1.266 o
-4 -5 -47 8.084 9.594 2.131 76.953 o
-4 -5 -46 48.781 47.202 2.262 58.929 o
-4 -5 -45 27.366 27.398 2.393 58.104 o
-4 -5 -44 15.096 13.674 2.303 65.072 o
-4 -5 -43 6.366 6.100 2.141 76.711 o
-4 -5 -41 13.144 12.553 2.000 85.889 o
-4 -5 -40 4.625 5.554 2.060 83.051 o
-4 -5 -39 34.360 37.487 1.959 80.537 o
-4 -5 -38 11.066 11.189 2.070 80.803 o
-4 -5 -37 4.327 6.019 1.858 101.826 o
-4 -5 -36 7.788 9.160 1.777 109.770 o
-4 -5 -35 8.783 9.281 1.747 113.174 o
-4 -5 -33 33.980 35.558 1.686 104.497 o
-4 -5 -31 32.641 31.256 1.727 101.995 o
-4 -5 -30 116.123 110.238 3.423 22.983 o
-4 -5 -29 121.021 120.024 2.575 32.983 o
-4 -5 -28 13.364 12.634 1.303 192.348 o
-4 -5 -27 11.791 13.007 1.222 217.895 o
-4 -5 -26 10.908 10.674 1.182 234.563 o
-4 -5 -25 28.754 27.792 1.272 173.850 o
-4 -5 -24 12.342 14.512 1.131 248.432 o
-4 -5 -23 23.697 25.974 1.171 206.910 o
-4 -5 -22 7.075 5.625 1.192 239.393 o
-4 -5 -21 16.326 16.481 1.070 263.538 o
-4 -5 -20 177.156 177.839 1.535 33.576 o
-4 -5 -19 302.081 305.397 4.585 8.259 o
-4 -5 -18 34.274 34.992 1.070 207.955 o
-4 -5 -17 8.314 7.322 1.010 322.243 o
-4 -5 -16 120.465 119.378 2.595 32.773 o
-4 -5 -15 14.663 13.957 0.919 349.198 o
-4 -5 -14 4.041 4.757 0.980 355.660 o
-4 -5 -13 174.911 173.042 1.525 34.515 o
-4 -5 -12 50.212 51.383 1.040 170.806 o
-4 -5 -11 97.599 98.806 1.575 65.934 o
-4 -5 -10 229.089 228.081 1.272 24.172 o
-4 -5 -9 231.593 232.635 3.080 15.533 o
-4 -5 -8 130.985 129.698 1.686 46.684 o
-4 -5 -7 142.556 139.424 1.616 43.840 o
-4 -5 -6 180.110 178.869 1.697 31.452 o
-4 -5 -5 41.644 38.961 1.161 171.940 o
-4 -5 -4 331.771 329.553 4.837 7.199 o
-4 -5 -3 126.339 123.528 2.171 38.834 o
-4 -5 -2 142.532 137.818 1.394 48.009 o
-4 -5 -1 414.373 406.667 3.484 6.902 o
-4 -4 -48 38.432 37.083 2.636 46.923 o
-4 -4 -47 11.753 8.513 2.383 61.471 o
-4 -4 -46 45.157 41.637 2.454 52.183 o
-4 -4 -45 7.534 6.211 2.222 71.166 o
-4 -4 -44 13.916 16.663 2.262 67.296 o
-4 -4 -43 15.693 17.956 2.050 80.857 o
-4 -4 -42 3.704 4.736 2.292 67.352 o
-4 -4 -41 7.795 9.644 2.000 87.196 o
-4 -4 -40 48.785 48.656 2.020 70.918 o
-4 -4 -39 56.885 56.795 2.353 52.904 o
-4 -4 -38 46.764 46.464 1.959 75.449 o
-4 -4 -37 37.915 39.163 1.808 90.742 o
-4 -4 -36 6.597 5.686 1.818 105.822 o
-4 -4 -35 2.987 4.898 2.030 85.816 o
-4 -4 -34 8.501 14.249 1.676 121.770 o
-4 -4 -33 31.947 32.498 1.707 104.092 o
-4 -4 -31 40.399 39.355 2.292 59.822 o
-4 -4 -30 20.839 21.541 1.414 155.976 o
-4 -4 -29 19.062 19.753 1.575 130.262 o
-4 -4 -28 276.155 277.090 3.030 12.814 o
-4 -4 -27 154.393 150.734 1.979 34.714 o
-4 -4 -26 173.291 165.711 3.656 16.917 o
-4 -4 -25 21.723 22.005 1.192 207.191 o
-4 -4 -24 57.422 57.513 1.384 113.609 o
-4 -4 -23 26.603 24.005 1.192 198.493 o
-4 -4 -22 63.313 63.531 1.252 118.920 o
-4 -4 -21 35.881 35.517 1.262 162.665 o
-4 -4 -20 84.834 82.759 1.333 88.179 o
-4 -4 -19 88.361 88.909 1.535 73.924 o
-4 -4 -18 58.532 59.714 1.252 125.448 o
-4 -4 -17 7.479 6.140 1.020 319.721 o
-4 -4 -16 26.215 26.085 0.969 269.076 o
-4 -4 -15 252.036 248.056 2.706 15.587 o
-4 -4 -14 154.887 150.835 2.515 28.070 o
-4 -4 -13 137.931 136.606 1.121 54.805 o
-4 -4 -12 244.447 236.978 2.474 17.239 o
-4 -4 -11 194.676 192.917 1.909 26.674 o
-4 -4 -10 141.150 137.757 1.646 43.859 o
-4 -4 -9 328.351 323.463 3.747 9.019 o
-4 -4 -8 1234.860 1256.810 16.592 0.583 o
-4 -4 -7 108.282 105.451 2.222 42.697 o
-4 -4 -6 365.393 357.971 5.070 6.279 o
-4 -4 -5 47.636 47.676 2.000 72.555 o
-4 -4 -4 195.175 188.332 1.636 29.006 o
-4 -4 -3 116.150 114.308 1.323 63.368 o
-4 -4 -2 487.148 476.662 1.959 6.193 o
-4 -4 -1 8.954 8.241 1.222 224.397 o
-4 -3 -48 5.990 7.019 2.434 59.546 o
-4 -3 -47 8.474 14.674 2.424 59.499 o
-4 -3 -46 4.412 7.120 2.474 57.749 o
-4 -3 -45 5.255 7.897 2.151 76.030 o
-4 -3 -44 44.743 49.585 2.121 66.325 o
-4 -3 -43 72.444 73.923 2.171 54.808 o
-4 -3 -42 7.127 5.211 2.131 77.387 o
-4 -3 -41 34.530 36.416 1.989 78.520 o
-4 -3 -39 31.864 32.730 1.939 83.457 o
-4 -3 -38 18.226 21.551 1.878 94.230 o
-4 -3 -37 37.902 38.072 1.798 91.812 o
-4 -3 -35 25.628 25.499 1.707 108.526 o
-4 -3 -34 12.726 16.703 1.777 107.105 o
-4 -3 -33 97.716 96.251 2.777 33.645 o
-4 -3 -32 9.076 11.715 1.929 93.053 o
-4 -3 -31 21.429 22.591 1.586 126.696 o
-4 -3 -30 15.088 14.976 1.323 184.174 o
-4 -3 -29 68.485 66.369 1.515 91.743 o
-4 -3 -28 169.337 168.124 2.949 21.926 o
-4 -3 -27 217.862 218.598 2.616 18.894 o
-4 -3 -26 172.843 171.315 2.757 23.088 o
-4 -3 -25 27.338 26.166 1.424 146.840 o
-4 -3 -24 193.390 190.897 2.323 23.803 o
-4 -3 -23 134.034 134.132 1.757 43.971 o
-4 -3 -22 19.727 20.531 1.111 237.372 o
-4 -3 -21 11.984 12.411 1.222 218.028 o
-4 -3 -20 18.996 18.683 1.394 162.751 o
-4 -3 -19 16.767 17.047 1.222 208.767 o
-4 -3 -18 28.151 29.509 1.070 225.451 o
-4 -3 -17 161.296 156.692 1.686 36.785 o
-4 -3 -16 112.012 110.693 1.424 62.798 o
-4 -3 -15 175.684 170.134 2.535 24.776 o
-4 -3 -14 33.226 33.942 0.990 234.032 o
-4 -3 -13 83.377 84.305 1.192 97.250 o
-4 -3 -12 399.883 391.438 7.392 3.897 o
-4 -3 -11 148.565 145.392 2.545 28.714 o
-4 -3 -10 343.373 336.976 3.030 9.675 o
-4 -3 -9 968.116 963.463 10.392 1.137 o
-4 -3 -8 33.470 30.559 0.990 237.512 o
-4 -3 -7 152.713 150.966 2.040 34.160 o
-4 -3 -6 894.723 911.828 13.330 1.000 o
-4 -3 -5 8.122 8.695 1.081 283.346 o
-4 -3 -4 51.584 50.736 1.151 151.578 o
-4 -3 -2 213.468 206.005 1.707 25.049 o
-4 -3 -1 94.703 90.051 1.242 84.309 o
-4 -2 -48 22.659 24.176 3.383 30.300 o
-4 -2 -46 95.859 102.341 2.828 32.651 o
-4 -2 -44 15.857 14.724 2.191 71.401 o
-4 -2 -43 10.452 12.300 2.171 73.664 o
-4 -2 -42 3.356 5.009 2.282 67.964 o
-4 -2 -41 29.899 29.317 2.101 73.210 o
-4 -2 -40 43.210 45.475 2.090 68.823 o
-4 -2 -39 8.539 9.604 1.899 96.319 o
-4 -2 -37 7.921 9.654 1.767 110.881 o
-4 -2 -36 4.424 7.837 1.747 114.688 o
-4 -2 -35 31.733 32.932 1.828 92.526 o
-4 -2 -34 21.935 25.156 1.767 103.477 o
[truncated: 346,939 more chars]
