# Supplementary material for: Towards improved accuracy of Hirshfeld atom refinement with an alternative electron density partition
Source: IUCrJ. 2025 Jan 1;12(Pt 1):74–87. doi: 10.1107/S2052252524011242 (PMC11707693; doi:10.1107/S2052252524011242)
Supplement: Supplementary file 1 [file m-12-00074-sup1.zip › cif_checkcif/8HQ_HM/MP2/1.5.cif]

data_8HQ
_audit_creation_date               2024-02-12
_audit_creation_method
;
Olex2 1.3
(compiled 2020.07.31 svn.rc2a77460 for OlexSys, GUI svn.r6145)
;
_audit_contact_author_address      ?
_audit_contact_author_email        ?
_audit_contact_author_name         ''
_audit_contact_author_phone        ?
_publ_contact_author_id_orcid      ?
_publ_section_references
;
Bourhis, L.J., Dolomanov, O.V., Gildea, R.J., Howard, J.A.K., Puschmann, H.
 (2015). Acta Cryst. A71, 59-75.

Dolomanov, O.V., Bourhis, L.J., Gildea, R.J, Howard, J.A.K. & Puschmann, H.
 (2009), J. Appl. Cryst. 42, 339-341.
;
_chemical_formula_moiety           'C4 H3 O4, C9 H8 N O'
_chemical_formula_sum              'C13 H11 N O5'
_chemical_formula_weight           261.236
_chemical_absolute_configuration   unk
loop_
  _atom_type_symbol
  _atom_type_scat_dispersion_real
  _atom_type_scat_dispersion_imag
  _atom_type_scat_source
  _atom_type_scat_dispersion_source
 H 0.00000 0.00000
 'NoSpherA2 (<-magic spell for checkCif) like software DiSCaMB'
 'Henke, Gullikson and Davis, At. Data and Nucl. Data Tables, 1993, 54, 2'
 C 0.00347 0.00161
 'NoSpherA2 (<-magic spell for checkCif) like software DiSCaMB'
 'Henke, Gullikson and Davis, At. Data and Nucl. Data Tables, 1993, 54, 2'
 N 0.00653 0.00323
 'NoSpherA2 (<-magic spell for checkCif) like software DiSCaMB'
 'Henke, Gullikson and Davis, At. Data and Nucl. Data Tables, 1993, 54, 2'
 O 0.01158 0.00611
 'NoSpherA2 (<-magic spell for checkCif) like software DiSCaMB'
 'Henke, Gullikson and Davis, At. Data and Nucl. Data Tables, 1993, 54, 2'
_space_group_crystal_system        'orthorhombic'
_space_group_IT_number             19
_space_group_name_H-M_alt          'P 21 21 21'
_space_group_name_Hall             ' P 2ac 2ab'
loop_
  _space_group_symop_id
  _space_group_symop_operation_xyz
 1 x,y,z
 2 x+1/2,-y+1/2,-z
 3 -x,y+1/2,-z+1/2
 4 -x+1/2,-y,z+1/2

_symmetry_Int_Tables_number        19
_cell_length_a                     5.3386(1)
_cell_length_b                     9.9878(2)
_cell_length_c                     22.3493(4)
_cell_angle_alpha                  90
_cell_angle_beta                   90
_cell_angle_gamma                  90
_cell_volume                       1191.68(4)
_cell_formula_units_Z              4
_cell_measurement_temperature      15(2)
_cell_measurement_reflns_used    100369
_cell_measurement_theta_min      0.91
_cell_measurement_theta_max      26.19
_exptl_absorpt_coefficient_mu      0.037
_exptl_crystal_density_diffrn      1.456
_exptl_crystal_F_000               543.923
_exptl_crystal_size_max            0.119
_exptl_crystal_size_mid            0.092
_exptl_crystal_size_min            0.066
_exptl_crystal_description       needle
_diffrn_measurement_device_type  IPDSC-Q
_diffrn_reflns_av_R_equivalents    0.0000
_diffrn_reflns_av_unetI/netI       0.0281
_diffrn_reflns_Laue_measured_fraction_full  0.9682
_diffrn_reflns_Laue_measured_fraction_max  0.8231
_diffrn_reflns_limit_h_max         12
_diffrn_reflns_limit_h_min         -12
_diffrn_reflns_limit_k_max         22
_diffrn_reflns_limit_k_min         -22
_diffrn_reflns_limit_l_max         51
_diffrn_reflns_limit_l_min         -51
_diffrn_reflns_number              12569
_diffrn_reflns_point_group_measured_fraction_full  0.9741
_diffrn_reflns_point_group_measured_fraction_max  0.8006
_diffrn_reflns_theta_full          12.2303
_diffrn_reflns_theta_max           24.24
_diffrn_reflns_theta_min           0.91
_diffrn_ambient_temperature        15(2)
_diffrn_measured_fraction_theta_full  0.9682
_diffrn_measured_fraction_theta_max  0.8231
_diffrn_radiation_type             synchrotron
_diffrn_radiation_wavelength       0.35307
_reflns_Friedel_coverage           0.773
_reflns_limit_h_max                12
_reflns_limit_h_min                -12
_reflns_limit_k_max                22
_reflns_limit_k_min                -22
_reflns_limit_l_max                51
_reflns_limit_l_min                -51
_reflns_number_gt                  12568
_reflns_number_total               12569
_reflns_threshold_expression       I>=2u(I)
_computing_molecular_graphics      'Olex2 1.3 (Dolomanov et al., 2009)'
_computing_publication_material    'Olex2 1.3 (Dolomanov et al., 2009)'
_computing_structure_refinement    'olex2.refine 1.3 (Bourhis et al., 2015)'
_refine_diff_density_max           0.4890
_refine_diff_density_min           -0.2887
_refine_diff_density_rms           0.0477
_refine_ls_d_res_high              0.4300
_refine_ls_d_res_low               11.1746
_refine_ls_goodness_of_fit_ref     1.2804
_refine_ls_hydrogen_treatment      refall
_refine_ls_matrix_type             full
_refine_ls_number_constraints      0
_refine_ls_number_parameters       271
_refine_ls_number_reflns           12569
_refine_ls_number_restraints       0
_refine_ls_R_factor_all            0.0323
_refine_ls_R_factor_gt             0.0323
_refine_ls_restrained_S_all        1.2804
_refine_ls_shift/su_max            0.0008
_refine_ls_shift/su_mean           0.0001
_refine_ls_structure_factor_coef   Fsqd
_refine_ls_weighting_details      
 'w=1/[\s^2^(Fo^2^)+(0.0143P)^2^+0.0090P] where P=(Fo^2^+2Fc^2^)/3'
_refine_ls_weighting_scheme        calc
_refine_ls_wR_factor_gt            0.0524
_refine_ls_wR_factor_ref           0.0524
_refine_special_details
;
Aspherical atom refinement in Olex2
with DiSCaMB generated form factors
Exponential Hirshfeld Atom Refinement 
with exponent parameter n = 1.5
using Gaussian16 generated electron density 
calculated with MP2
using cc-pVTZ basis set and charges 
simulating the crystal field.
;
loop_
  _atom_site_label
  _atom_site_type_symbol
  _atom_site_fract_x
  _atom_site_fract_y
  _atom_site_fract_z
  _atom_site_U_iso_or_equiv
  _atom_site_adp_type
  _atom_site_occupancy
  _atom_site_refinement_flags_posn
 C1 C 0.58575(7) 0.67787(4) 0.596486(14) 0.01165(5) Uani 1.000000 .
 C2 C 0.73563(7) 0.64415(3) 0.541922(14) 0.01141(5) Uani 1.000000 .
 C3 C 0.93464(7) 0.56294(3) 0.534615(13) 0.01108(5) Uani 1.000000 .
 C4 C 1.07524(6) 0.48128(3) 0.579639(13) 0.00988(4) Uani 1.000000 .
 C6 C 0.79208(6) 0.16237(4) 0.589301(13) 0.01141(5) Uani 1.000000 .
 C7 C 0.98010(8) 0.06758(4) 0.586773(15) 0.01539(6) Uani 1.000000 .
 C8 C 1.09173(8) 0.01806(4) 0.639841(16) 0.01710(6) Uani 1.000000 .
 C9 C 1.02042(7) 0.06443(4) 0.695338(15) 0.01505(6) Uani 1.000000 .
 C10 C 0.82754(6) 0.16174(4) 0.699632(14) 0.01096(5) Uani 1.000000 .
 C5 C 0.71235(6) 0.20836(3) 0.646387(13) 0.00987(4) Uani 1.000000 .
 C13 C 0.44212(6) 0.34826(3) 0.701759(14) 0.01105(5) Uani 1.000000 .
 C12 C 0.55036(7) 0.30741(4) 0.755713(13) 0.01189(5) Uani 1.000000 .
 C11 C 0.74128(7) 0.21443(4) 0.754732(13) 0.01196(5) Uani 1.000000 .
 N1 N 0.52232(5) 0.29948(3) 0.649881(11) 0.00986(4) Uani 1.000000 .
 O5 O 0.67657(5) 0.21640(3) 0.541787(11) 0.01423(4) Uani 1.000000 .
 O4 O 1.25538(5) 0.41263(3) 0.559761(11) 0.01213(4) Uani 1.000000 .
 O2 O 1.01587(5) 0.48359(3) 0.634426(10) 0.01270(4) Uani 1.000000 .
 O3 O 0.41177(6) 0.75678(3) 0.592015(12) 0.01713(5) Uani 1.000000 .
 O1 O 0.64277(6) 0.62229(3) 0.647796(11) 0.01457(5) Uani 1.000000 .
 H8 H 1.1122(16) 0.0268(8) 0.7356(3) 0.0306(19) Uani 1.000000 .
 H7 H 1.2341(15) -0.0584(8) 0.6354(3) 0.0337(19) Uani 1.000000 .
 H6 H 1.0437(14) 0.0325(7) 0.5434(3) 0.0283(18) Uani 1.000000 .
 H5 H 0.7242(18) 0.1707(9) 0.5045(3) 0.025(2) Uani 1.000000 .
 H4 H 0.4304(16) 0.3337(9) 0.6102(3) 0.0199(18) Uani 1.000000 .
 H9 H 0.8255(15) 0.1812(8) 0.7964(3) 0.0302(19) Uani 1.000000 .
 H10 H 0.4779(14) 0.3466(7) 0.7978(3) 0.0259(17) Uani 1.000000 .
 H11 H 0.2859(13) 0.4180(7) 0.6988(3) 0.0219(16) Uani 1.000000 .
 H1 H 0.8022(17) 0.5623(9) 0.6437(4) 0.023(2) Uani 1.000000 .
 H2 H 0.6671(15) 0.6959(7) 0.5024(3) 0.0264(17) Uani 1.000000 .
 H3 H 1.0124(14) 0.5573(7) 0.4896(2) 0.0238(17) Uani 1.000000 .

loop_
  _atom_site_aniso_label
  _atom_site_aniso_U_11
  _atom_site_aniso_U_22
  _atom_site_aniso_U_33
  _atom_site_aniso_U_12
  _atom_site_aniso_U_13
  _atom_site_aniso_U_23
 C1 0.01216(11) 0.01315(12) 0.00965(9) 0.00271(9) 0.00063(8) 0.00004(8)
 C2 0.01182(11) 0.01351(12) 0.00889(9) 0.00250(9) 0.00016(8) 0.00092(8)
 C3 0.01108(11) 0.01429(12) 0.00787(9) 0.00215(10) 0.00020(8) 0.00069(8)
 C4 0.00963(10) 0.01218(11) 0.00784(9) 0.00083(9) -0.00033(7) 0.00006(8)
 C6 0.01247(12) 0.01377(13) 0.00801(9) 0.00243(9) 0.00002(8) -0.00109(8)
 C7 0.01682(14) 0.01839(15) 0.01096(11) 0.00654(12) 0.00028(10) -0.00235(10)
 C8 0.01911(15) 0.01910(15) 0.01310(12) 0.00954(13) -0.00063(10) -0.00146(10)
 C9 0.01704(14) 0.01682(14) 0.01130(11) 0.00716(11) -0.00140(10) 0.00011(10)
 C10 0.01247(11) 0.01224(12) 0.00817(9) 0.00248(9) -0.00057(8) 0.00017(8)
 C5 0.01073(11) 0.01145(11) 0.00742(8) 0.00112(9) -0.00016(7) -0.00026(8)
 C13 0.01182(12) 0.01333(12) 0.00800(9) 0.00217(9) 0.00006(8) -0.00048(8)
 C12 0.01408(13) 0.01436(13) 0.00724(9) 0.00197(10) 0.00018(8) -0.00029(8)
 C11 0.01408(12) 0.01400(12) 0.00779(9) 0.00230(10) -0.00090(8) 0.00064(8)
 N1 0.01060(10) 0.01182(10) 0.00716(8) 0.00155(8) -0.00026(7) -0.00030(7)
 O5 0.01663(11) 0.01829(12) 0.00778(7) 0.00476(9) -0.00051(7) -0.00118(7)
 O4 0.01225(9) 0.01572(10) 0.00840(7) 0.00386(8) -0.00062(7) -0.00093(7)
 O2 0.01296(10) 0.01724(11) 0.00791(7) 0.00388(8) 0.00053(6) 0.00112(7)
 O3 0.01825(12) 0.01997(13) 0.01316(10) 0.00935(10) 0.00127(8) 0.00101(8)
 O1 0.01633(11) 0.01790(12) 0.00948(8) 0.00603(9) 0.00238(7) 0.00150(7)
 H8 0.036(5) 0.041(5) 0.015(3) 0.013(4) -0.006(3) 0.004(3)
 H7 0.039(5) 0.041(4) 0.021(4) 0.023(4) 0.000(3) 0.004(3)
 H6 0.031(4) 0.036(4) 0.018(3) 0.018(4) -0.001(3) -0.007(3)
 H5 0.027(5) 0.028(5) 0.020(4) 0.014(4) -0.000(3) -0.009(3)
 H4 0.018(5) 0.028(5) 0.014(3) 0.007(4) -0.001(3) -0.004(3)
 H9 0.036(5) 0.037(5) 0.017(3) 0.008(4) -0.010(3) 0.006(3)
 H10 0.031(4) 0.035(4) 0.012(3) 0.007(4) 0.003(3) -0.007(3)
 H11 0.024(4) 0.026(4) 0.016(3) 0.011(3) 0.004(3) -0.001(3)
 H1 0.035(6) 0.022(5) 0.012(4) -0.006(4) -0.001(4) 0.006(4)
 H2 0.028(4) 0.035(4) 0.016(3) 0.014(4) -0.001(3) 0.008(3)
 H3 0.022(4) 0.036(4) 0.013(3) 0.014(4) 0.005(3) 0.002(3)

loop_
  _geom_bond_atom_site_label_1
  _geom_bond_atom_site_label_2
  _geom_bond_distance
  _geom_bond_site_symmetry_2
  _geom_bond_publ_flag
 C1 C2 1.4969(5) . ?
 C1 O3 1.2222(4) . ?
 C1 O1 1.3099(4) . ?
 C2 C3 1.3466(5) . ?
 C2 H2 1.086(5) . ?
 C3 C4 1.4970(5) . ?
 C3 H3 1.090(5) . ?
 C4 O4 1.2619(4) . ?
 C4 O2 1.2650(4) . ?
 C6 C7 1.3810(5) . ?
 C6 C5 1.4212(4) . ?
 C6 O5 1.3413(4) . ?
 C7 C8 1.4165(5) . ?
 C7 H6 1.086(6) . ?
 C8 C9 1.3776(5) . ?
 C8 H7 1.082(6) . ?
 C9 C10 1.4192(5) . ?
 C9 H8 1.091(6) . ?
 C10 C5 1.4181(4) . ?
 C10 C11 1.4161(4) . ?
 C5 N1 1.3651(4) . ?
 C13 C12 1.3980(4) . ?
 C13 N1 1.3285(4) . ?
 C13 H11 1.089(6) . ?
 C12 C11 1.3790(5) . ?
 C12 H10 1.090(6) . ?
 C11 H9 1.086(6) . ?
 N1 H4 1.070(7) . ?
 O5 H5 0.983(6) . ?
 O2 H1 1.401(9) . ?
 O1 H1 1.045(9) . ?

loop_
  _geom_angle_atom_site_label_1
  _geom_angle_atom_site_label_2
  _geom_angle_atom_site_label_3
  _geom_angle
  _geom_angle_site_symmetry_1
  _geom_angle_site_symmetry_3
  _geom_angle_publ_flag
 O3 C1 C2 118.99(3) . . ?
 O1 C1 C2 119.58(3) . . ?
 O1 C1 O3 121.43(3) . . ?
 C3 C2 C1 131.00(3) . . ?
 H2 C2 C1 112.0(4) . . ?
 H2 C2 C3 117.0(4) . . ?
 C4 C3 C2 129.96(3) . . ?
 H3 C3 C2 116.3(4) . . ?
 H3 C3 C4 113.7(4) . . ?
 O4 C4 C3 116.20(3) . . ?
 O2 C4 C3 121.00(3) . . ?
 O2 C4 O4 122.79(3) . . ?
 C5 C6 C7 118.42(3) . . ?
 O5 C6 C7 125.28(3) . . ?
 O5 C6 C5 116.29(3) . . ?
 C8 C7 C6 120.73(3) . . ?
 H6 C7 C6 119.0(4) . . ?
 H6 C7 C8 120.3(4) . . ?
 C9 C8 C7 121.35(3) . . ?
 H7 C8 C7 117.7(4) . . ?
 H7 C8 C9 120.9(4) . . ?
 C10 C9 C8 119.45(3) . . ?
 H8 C9 C8 120.2(4) . . ?
 H8 C9 C10 120.4(4) . . ?
 C5 C10 C9 118.86(3) . . ?
 C11 C10 C9 123.31(3) . . ?
 C11 C10 C5 117.82(3) . . ?
 C10 C5 C6 121.16(3) . . ?
 N1 C5 C6 119.30(3) . . ?
 N1 C5 C10 119.55(3) . . ?
 N1 C13 C12 120.83(3) . . ?
 H11 C13 C12 123.8(4) . . ?
 H11 C13 N1 115.4(4) . . ?
 C11 C12 C13 119.23(3) . . ?
 H10 C12 C13 119.5(4) . . ?
 H10 C12 C11 121.2(4) . . ?
 C12 C11 C10 120.29(3) . . ?
 H9 C11 C10 119.9(4) . . ?
 H9 C11 C12 119.8(4) . . ?
 C13 N1 C5 122.27(3) . . ?
 H4 N1 C5 120.4(4) . . ?
 H4 N1 C13 117.3(4) . . ?
 H5 O5 C6 111.4(5) . . ?
 H1 O2 C4 110.9(3) . . ?
 H1 O1 C1 110.8(4) . . ?
 O1 H1 O2 176.5(8) . . ?

loop_
  _geom_torsion_atom_site_label_1
  _geom_torsion_atom_site_label_2
  _geom_torsion_atom_site_label_3
  _geom_torsion_atom_site_label_4
  _geom_torsion
  _geom_torsion_site_symmetry_1
  _geom_torsion_site_symmetry_2
  _geom_torsion_site_symmetry_3
  _geom_torsion_site_symmetry_4
  _geom_torsion_publ_flag
 C1 C2 C3 C4 -1.45(5) . . . . ?
 C2 C3 C4 O4 179.39(4) . . . . ?
 C2 C3 C4 O2 -1.44(5) . . . . ?
 C6 C7 C8 C9 -1.30(5) . . . . ?
 C6 C5 C10 C9 -1.93(4) . . . . ?
 C6 C5 C10 C11 178.66(3) . . . . ?
 C6 C5 N1 C13 -178.75(3) . . . . ?
 C7 C8 C9 C10 1.35(5) . . . . ?
 C8 C9 C10 C5 0.25(5) . . . . ?
 C8 C9 C10 C11 179.62(4) . . . . ?
 C9 C10 C5 N1 178.38(3) . . . . ?
 C9 C10 C11 C12 -179.03(4) . . . . ?
 C10 C5 N1 C13 0.94(4) . . . . ?
 C10 C11 C12 C13 0.42(4) . . . . ?
 C5 N1 C13 C12 -0.14(4) . . . . ?

loop_
  _diffrn_refln_index_h
  _diffrn_refln_index_k
  _diffrn_refln_index_l
  _diffrn_refln_intensity_net
  _diffrn_refln_intensity_u
 -12 -5 -5 27.08 2.52
 -12 -5 -1 9.88 2.53
 -12 -4 -7 14.15 3.02
 -12 -4 -5 15.41 2.91
 -12 -4 -4 6.17 2.68
 -12 -4 -1 12.59 2.91
 -12 -3 -9 14.25 2.53
 -12 -3 -3 6.68 2.63
 -12 -3 -1 7.58 2.59
 -12 -2 -12 6.31 2.68
 -12 -2 -11 10.12 2.56
 -12 -2 -3 8.23 3.04
 -12 -2 -2 10.93 2.53
 -12 -1 -12 8.34 2.59
 -12 -1 -6 6.2 2.64
 -12 -1 -5 8.62 3.08
 -12 -1 -4 20.54 2.93
 -11 -10 -8 16.73 2.41
 -11 -10 -7 20.26 2.42
 -11 -10 -5 14.01 2.41
 -11 -10 -2 11.78 2.51
 -11 -9 -13 8.58 2.88
 -11 -9 -12 14.26 2.44
 -11 -9 -11 5.24 2.59
 -11 -9 -9 11.1 2.44
 -11 -9 -6 19.66 2.42
 -11 -9 -5 11.02 2.81
 -11 -9 -4 10.88 2.56
 -11 -9 -2 13.95 2.37
 -11 -9 -1 9.63 2.91
 -11 -8 -14 12.45 2.58
 -11 -8 -12 28.43 3.15
 -11 -8 -8 7.43 2.5
 -11 -8 -6 21.98 2.73
 -11 -8 -5 11.59 2.75
 -11 -8 -4 13.12 2.38
 -11 -8 -3 6.65 2.49
 -11 -8 -2 8.35 2.42
 -11 -7 -18 6.35 1.94
 -11 -7 -17 8.99 1.91
 -11 -7 -16 15.8 2.07
 -11 -7 -15 13.28 2.25
 -11 -7 -13 11.17 2.87
 -11 -7 -10 19.52 2.4
 -11 -7 -2 15.46 2.34
 -11 -6 -19 9.72 1.93
 -11 -6 -18 4.99 2.12
 -11 -6 -17 5.87 2.07
 -11 -6 -14 11.7 2.44
 -11 -6 -12 9.05 2.45
 -11 -6 -10 5.67 2.54
 -11 -6 -2 6.07 2.88
 -11 -6 -1 17.29 3.08
 -11 -5 -21 7.09 2.11
 -11 -5 -20 4.4 2.06
 -11 -5 -19 7.52 2.08
 -11 -5 -16 6.12 2.3
 -11 -5 -12 10.18 2.79
 -11 -5 -8 6.08 2.49
 -11 -5 -6 6.95 2.87
 -11 -5 -4 11.32 2.39
 -11 -5 -3 9.33 2.4
 -11 -5 -1 5.68 2.47
 -11 -4 -19 13.95 1.9
 -11 -4 -17 12.27 2.09
 -11 -4 -14 13.15 2.42
 -11 -4 -12 5.18 2.58
 -11 -4 -11 7.16 2.46
 -11 -4 -7 15.13 2.37
 -11 -4 -3 8.3 2.38
 -11 -3 -23 5.88 2.04
 -11 -3 -22 7.11 1.99
 -11 -3 -16 7.78 2.06
 -11 -3 -14 8.44 2.46
 -11 -3 -13 6.38 2.53
 -11 -3 -12 24.07 2.4
 -11 -3 -11 16.46 2.38
 -11 -3 -10 5.63 2.52
 -11 -3 -6 26.72 2.4
 -11 -3 -5 67.1 2.84
 -11 -3 -3 12.32 3.99
 -11 -3 -2 9.3 2.38
 -11 -2 -23 19.32 2.18
 -11 -2 -22 6.27 2.2
 -11 -2 -21 11.41 2.08
 -11 -2 -20 10.07 2.08
 -11 -2 -19 6.74 2.26
 -11 -2 -16 5.29 1.96
 -11 -2 -15 9.63 2.3
 -11 -2 -13 10.22 2.42
 -11 -2 -11 12.95 2.76
 -11 -2 -10 20.46 2.39
 -11 -2 -9 15.63 2.75
 -11 -2 -8 21.77 2.38
 -11 -2 -6 17.51 2.36
 -11 -2 -5 14.12 2.39
 -11 -2 -4 22.99 2.92
 -11 -2 -3 41.91 2.39
 -11 -2 -1 19.17 2.68
 -11 -1 -23 4.77 2.08
 -11 -1 -22 19.51 2.51
 -11 -1 -19 10.65 2.35
 -11 -1 -18 7.07 1.93
 -11 -1 -17 5.64 1.99
 -11 -1 -16 27.16 2.03
 -11 -1 -15 30.88 2.31
 -11 -1 -12 7.8 2.46
 -11 -1 -10 7.01 2.5
 -11 -1 -8 41.67 2.77
 -11 -1 -3 38.99 2.37
 -11 -1 -2 7.23 2.87
 -11 -1 -1 11.73 3.67
 -10 -13 -8 4.98 2.43
 -10 -13 -6 12.86 2.27
 -10 -13 -4 13.83 2.27
 -10 -13 -2 11.52 2.28
 -10 -13 -1 6.87 2.93
 -10 -12 -14 17.07 2.39
 -10 -12 -13 23.23 2.94
 -10 -12 -12 22.45 2.59
 -10 -12 -11 6.34 2.76
 -10 -12 -10 17.35 2.98
 -10 -12 -9 16.47 2.45
 -10 -12 -8 26.73 2.31
 -10 -12 -7 13.24 3.46
 -10 -12 -6 17.32 2.26
 -10 -12 -5 21.91 2.28
 -10 -12 -4 9.6 2.3
 -10 -12 -1 6.46 2.35
 -10 -11 -18 4.47 1.9
 -10 -11 -17 8.95 2.53
 -10 -11 -16 5.54 1.83
 -10 -11 -15 15.99 1.74
 -10 -11 -13 6.15 2.22
 -10 -11 -12 5.74 2.43
 -10 -11 -11 6.94 2.77
 -10 -11 -10 36.27 2.65
 -10 -11 -8 17.69 2.28
 -10 -11 -7 13.97 2.84
 -10 -11 -5 23.52 2.27
 -10 -11 -4 9.9 2.79
 -10 -11 -3 39.7 2.79
 -10 -11 -2 7.34 2.32
 -10 -10 -16 10.2 1.76
 -10 -10 -14 22.23 3.83
 -10 -10 -13 42.52 2.35
 -10 -10 -12 18.2 2.39
 -10 -10 -11 10.24 2.3
 -10 -10 -10 16.87 2.97
 -10 -10 -8 7.21 2.7
 -10 -10 -7 50.01 2.88
 -10 -10 -6 35.79 2.28
 -10 -10 -5 15.58 2.26
 -10 -10 -3 19.37 3.91
 -10 -10 -1 13.24 2.76
 -10 -9 -23 8.07 1.88
 -10 -9 -22 10.07 1.96
 -10 -9 -21 7.71 2.13
 -10 -9 -20 8.67 1.8
 -10 -9 -18 4.59 2.13
 -10 -9 -17 4.48 1.87
 -10 -9 -16 9.88 1.78
 -10 -9 -15 11.57 1.74
 -10 -9 -13 23.41 2.09
 -10 -9 -12 23.76 2.61
 -10 -9 -11 16.94 2.55
 -10 -9 -9 10.44 2.28
 -10 -9 -7 8.33 2.29
 -10 -9 -6 11.78 2.58
 -10 -9 -5 13.72 2.23
 -10 -9 -4 7.36 2.29
 -10 -9 -3 8.01 2.82
 -10 -9 -1 10.86 2.24
 -10 -8 -25 7.94 2.04
 -10 -8 -24 13.21 2.16
 -10 -8 -23 20.92 1.84
 -10 -8 -22 6.34 1.88
 -10 -8 -20 6.47 1.86
 -10 -8 -19 8.33 1.94
 -10 -8 -17 4.37 1.89
 -10 -8 -16 8.26 1.93
 -10 -8 -15 6.73 1.78
 -10 -8 -14 8.11 2.6
 -10 -8 -13 11.67 2.1
 -10 -8 -9 9.56 2.28
 -10 -8 -7 7.85 2.32
 -10 -8 -6 29.8 2.25
 -10 -8 -5 19.09 2.24
 -10 -8 -4 17.99 2.54
 -10 -8 -3 17.4 2.2
 -10 -7 -26 8.98 2.15
 -10 -7 -25 5.36 2.27
 -10 -7 -24 9.3 2.22
 -10 -7 -23 17.85 1.96
 -10 -7 -21 8.65 2.15
 -10 -7 -20 32.24 3.26
 -10 -7 -19 5.86 1.99
 -10 -7 -18 7.14 1.96
 -10 -7 -17 10.35 1.76
 -10 -7 -15 4.88 2.06
 -10 -7 -13 12.82 2.65
 -10 -7 -12 5.57 2.21
 -10 -7 -7 5.24 2.39
 -10 -7 -6 5.78 2.36
 -10 -7 -5 11.05 2.26
 -10 -7 -4 14.53 3.73
 -10 -7 -2 11.42 2.57
 -10 -7 -1 12.21 2.22
 -10 -6 -26 7.27 1.93
 -10 -6 -25 6.25 2.22
 -10 -6 -24 12.24 2
 -10 -6 -23 5.63 1.92
 -10 -6 -22 5.78 1.9
 -10 -6 -20 8.29 2.04
 -10 -6 -19 13.59 1.8
 -10 -6 -18 13.62 2.04
 -10 -6 -17 5.44 1.98
 -10 -6 -16 4.85 2
 -10 -6 -15 21.62 1.76
 -10 -6 -14 4.82 2.28
 -10 -6 -13 5.68 2.2
 -10 -6 -11 24.85 2.6
 -10 -6 -10 12.11 3.04
 -10 -6 -9 6.54 2.32
 -10 -6 -8 7.88 2.29
 -10 -6 -5 22.83 2.28
 -10 -6 -4 8.83 2.57
 -10 -6 -2 21.08 2.64
 -10 -5 -28 8.41 2.02
 -10 -5 -24 6.24 2.09
 -10 -5 -23 6.95 1.88
 -10 -5 -16 6.97 1.96
 -10 -5 -15 13.5 1.76
 -10 -5 -13 37.12 2.29
 -10 -5 -10 17.01 2.24
 -10 -5 -9 22.7 2.24
 -10 -5 -8 14.35 2.54
 -10 -5 -7 15.05 2.22
 -10 -5 -6 15.54 2.73
 -10 -5 -5 22.51 2.23
 -10 -5 -4 8.7 2.25
 -10 -5 -3 6.48 2.3
 -10 -5 -2 11.74 2.21
 -10 -4 -27 6.48 1.93
 -10 -4 -25 36.53 2.2
 -10 -4 -24 8.77 1.88
 -10 -4 -22 5.43 1.91
 -10 -4 -20 12.22 1.95
 -10 -4 -19 17.43 1.79
 -10 -4 -18 12.09 2.06
 -10 -4 -15 7.55 1.8
 -10 -4 -14 21.24 2.72
 -10 -4 -13 16.59 2.27
 -10 -4 -12 19.31 2.25
 -10 -4 -11 9.62 2.26
 -10 -4 -10 13.53 2.23
 -10 -4 -7 25.57 2.34
 -10 -4 -6 19.89 2.22
 -10 -4 -5 13.19 3.36
 -10 -4 -4 22.77 2.2
 -10 -4 -2 21.6 2.2
 -10 -4 -1 6.89 2.29
 -10 -3 -30 10.89 2.39
 -10 -3 -29 25.63 2.29
 -10 -3 -28 12.2 2.46
 -10 -3 -27 24.5 2.05
 -10 -3 -23 21.31 1.94
 -10 -3 -18 9.07 1.81
 -10 -3 -17 33.32 1.92
 -10 -3 -16 20.95 1.87
 -10 -3 -15 7.91 1.78
 -10 -3 -12 13.11 2.25
 -10 -3 -11 14.45 2.56
 -10 -3 -10 29.23 2.25
 -10 -3 -7 14.02 2.42
 -10 -3 -5 16.79 2.18
 -10 -3 -3 8.13 2.24
 -10 -3 -2 14.97 2.19
 -10 -2 -29 33.69 2.29
 -10 -2 -25 5.56 2.12
 -10 -2 -24 18.58 1.99
 -10 -2 -23 11.18 1.86
 -10 -2 -22 4.64 1.95
 -10 -2 -21 7.35 1.86
 -10 -2 -18 7.13 1.85
 -10 -2 -17 19.74 2.6
 -10 -2 -16 34.01 1.93
 -10 -2 -15 8.03 1.94
 -10 -2 -14 27.21 2.8
 -10 -2 -13 56.41 2.33
 -10 -2 -11 11.46 2.24
 -10 -2 -10 5.45 2.38
 -10 -2 -9 43.96 2.28
 -10 -2 -8 31.38 2.66
 -10 -2 -7 12.38 2.24
 -10 -2 -6 28.83 2.48
 -10 -2 -5 8.81 2.67
 -10 -2 -4 15.1 2.2
 -10 -2 -3 15.06 2.18
 -10 -2 -2 34.08 2.54
 -10 -2 -1 12.16 2.2
 -10 -1 -27 17.58 1.9
 -10 -1 -25 6.65 1.92
 -10 -1 -24 23.43 2.11
 -10 -1 -22 30.1 2.01
 -10 -1 -21 29.06 1.87
 -10 -1 -20 21.93 2.03
 -10 -1 -19 19.94 1.81
 -10 -1 -18 16.11 1.79
 -10 -1 -17 7.4 1.95
 -10 -1 -16 5.71 2.27
 -10 -1 -15 10.93 2.11
 -10 -1 -14 21.11 2.89
 -10 -1 -13 11.4 2.28
 -10 -1 -12 6.42 2.35
 -10 -1 -11 32.15 3.13
 -10 -1 -9 65.7 2.71
 -10 -1 -8 10.07 2.26
 -10 -1 -7 26.2 2.24
 -10 -1 -6 30.79 2.24
 -10 -1 -5 6.27 2.34
 -10 -1 -4 9.21 2.59
 -10 -1 -2 88.55 2.39
 -9 -15 -11 7.7 2.01
 -9 -15 -10 9.32 2.49
 -9 -15 -7 16.42 2.13
 -9 -15 -6 6.17 2.21
 -9 -15 -5 12.41 2.48
 -9 -14 -17 5.11 1.9
 -9 -14 -15 10.11 1.63
 -9 -14 -14 6.92 1.75
 -9 -14 -12 17.01 1.97
 -9 -14 -11 38.42 2.51
 -9 -14 -10 6.61 2.04
 -9 -14 -9 42.29 3.18
 -9 -14 -7 22.41 2.14
 -9 -14 -6 19.34 2.12
 -9 -14 -4 7.92 2.42
 -9 -14 -2 7.46 2.92
 -9 -13 -16 14.25 1.72
 -9 -13 -15 11.4 1.74
 -9 -13 -14 22.64 1.77
 -9 -13 -12 20.01 2.18
 -9 -13 -10 25.17 1.98
 -9 -13 -9 6.28 2.09
 -9 -13 -8 12.89 2.12
 -9 -13 -7 4.6 2.3
 -9 -13 -6 69.81 3.53
 -9 -13 -5 20.1 2.47
 -9 -13 -4 19.04 2.39
 -9 -13 -3 18.21 2.1
 -9 -13 -1 6 2.2
 -9 -12 -22 9.88 1.92
 -9 -12 -21 4.86 1.86
 -9 -12 -16 7.9 1.66
 -9 -12 -15 15.25 3.39
 -9 -12 -13 10.77 1.74
 -9 -12 -12 12.9 2.5
 -9 -12 -11 17.65 2.71
 -9 -12 -10 6.02 2.01
 -9 -12 -8 8.41 2.73
 -9 -12 -7 7.43 2.15
 -9 -12 -5 19.74 2.11
 -9 -12 -2 22.12 3.16
 -9 -11 -24 11.1 2.25
 -9 -11 -23 10.49 2.16
 -9 -11 -22 7.82 1.99
 -9 -11 -20 9.44 1.99
 -9 -11 -19 5.69 1.63
 -9 -11 -18 17.37 1.66
 -9 -11 -14 26.13 2.51
 -9 -11 -13 14.48 1.74
 -9 -11 -12 20.72 1.73
 -9 -11 -11 6.59 2.47
 -9 -11 -10 10.5 2.13
 -9 -11 -9 10.94 2.43
 -9 -11 -8 10.5 3.08
 -9 -11 -5 11.48 2.09
 -9 -11 -4 8.7 2.35
 -9 -11 -2 17.35 2.06
 -9 -11 -1 17.59 2.06
 -9 -10 -26 15.29 1.85
 -9 -10 -25 12.11 2.38
 -9 -10 -24 11.56 1.83
 -9 -10 -23 6.24 1.87
 -9 -10 -22 5.11 2.05
 -9 -10 -21 24.13 1.71
 -9 -10 -17 22.32 2.24
 -9 -10 -16 9.29 1.76
 -9 -10 -15 23.54 2.01
 -9 -10 -14 4.61 1.81
 -9 -10 -13 8.57 1.63
 -9 -10 -11 6.08 1.99
 -9 -10 -9 12.98 2.53
 -9 -10 -7 25.59 2.39
 -9 -10 -6 5.08 2.32
 -9 -10 -5 40.53 2.37
 -9 -10 -4 26.09 2.1
 -9 -10 -3 30.27 2.42
 -9 -10 -1 7.67 2.54
 -9 -9 -28 16.65 2.08
 -9 -9 -27 7.88 2.24
 -9 -9 -26 14.17 2.09
 -9 -9 -25 11.23 1.84
 -9 -9 -22 10.13 1.74
 -9 -9 -19 47.87 2.59
 -9 -9 -17 14.81 1.65
 -9 -9 -16 38.13 1.97
 -9 -9 -15 7.41 1.65
 -9 -9 -14 7.51 1.64
 -9 -9 -13 21.36 1.95
 -9 -9 -12 13.42 1.94
 -9 -9 -10 9.77 2.15
 -9 -9 -9 17.66 2.09
 -9 -9 -7 21.08 2.07
 -9 -9 -5 14.37 2.39
 -9 -9 -4 11.68 2.07
 -9 -9 -2 29.62 2.09
 -9 -9 -1 13.71 2.05
 -9 -8 -30 17.72 2.46
 -9 -8 -29 4.89 2.25
 -9 -8 -27 13.28 2.34
 -9 -8 -25 14.43 2.5
 -9 -8 -24 8.78 2.4
 -9 -8 -22 6.05 1.88
 -9 -8 -21 12.38 1.72
 -9 -8 -20 14.13 1.7
 -9 -8 -18 10.98 1.78
 -9 -8 -16 3.75 1.77
 -9 -8 -15 5.77 1.69
 -9 -8 -13 12.93 1.96
 -9 -8 -12 75.07 2.6
 -9 -8 -11 50.35 3.76
 -9 -8 -9 7.57 2.14
 -9 -8 -8 27.94 2.4
 -9 -8 -7 78.17 2.56
 -9 -8 -6 7.51 2.23
 -9 -8 -5 19.36 2.34
 -9 -8 -4 20.94 2.07
 -9 -8 -3 5.91 2.49
 -9 -8 -2 32.18 2.39
 -9 -7 -32 9.3 2
 -9 -7 -31 10.68 2.15
 -9 -7 -30 6.84 2.2
 -9 -7 -29 5.69 2.37
 -9 -7 -28 7.24 2.08
 -9 -7 -27 13.63 1.88
 -9 -7 -25 15.67 2.02
 -9 -7 -24 29.26 1.75
 -9 -7 -23 10.64 1.92
 -9 -7 -21 6.37 2.35
 -9 -7 -20 4.86 2.03
 -9 -7 -19 15.58 1.87
 -9 -7 -17 7.59 1.68
 -9 -7 -15 17.99 1.74
 -9 -7 -14 18.04 1.61
 -9 -7 -13 19.7 1.94
 -9 -7 -12 20.8 1.93
 -9 -7 -11 16.9 3.22
 -9 -7 -10 7.68 2.15
 -9 -7 -8 26.85 2.11
 -9 -7 -7 16.88 2.39
 -9 -7 -6 88.25 2.26
 -9 -7 -5 20.43 2.08
 -9 -7 -4 14.41 2.51
 -9 -7 -3 53.2 3.51
 -9 -7 -2 27.15 2.53
 -9 -7 -1 44.52 3.38
 -9 -6 -33 7.97 2.14
 -9 -6 -32 12.92 1.99
 -9 -6 -31 7.86 2.46
 -9 -6 -30 10.79 2.26
 -9 -6 -29 5.34 2.38
 -9 -6 -28 13.59 2.22
 -9 -6 -27 41.23 2.05
 -9 -6 -26 19.91 1.86
 -9 -6 -25 3.89 1.93
 -9 -6 -24 40.92 1.79
 -9 -6 -23 13.62 1.73
 -9 -6 -21 22.27 2.01
 -9 -6 -20 10.99 1.7
 -9 -6 -19 6.1 1.75
 -9 -6 -18 11.42 1.81
 -9 -6 -17 29.45 1.68
 -9 -6 -15 4.83 1.75
 -9 -6 -14 48.22 2.46
 -9 -6 -13 7.25 2
 -9 -6 -12 51.75 2.41
 -9 -6 -11 10.44 2.1
 -9 -6 -10 12.05 2.08
 -9 -6 -9 32.21 2.12
 -9 -6 -8 108.92 2.34
 -9 -6 -6 63.78 2.62
 -9 -6 -3 7.36 2.15
 -9 -6 -2 10.88 2.06
 -9 -6 -1 63.87 2.15
 -9 -5 -34 16.59 1.99
 -9 -5 -33 6.2 1.97
 -9 -5 -32 5.27 2.29
 -9 -5 -30 19.21 2.22
 -9 -5 -29 24.29 3.75
 -9 -5 -27 4.77 1.99
 -9 -5 -26 24.38 1.75
 -9 -5 -25 12.47 1.76
 -9 -5 -23 15.49 1.74
 -9 -5 -22 5.87 1.78
 -9 -5 -21 11.3 1.7
 -9 -5 -20 11.63 2.25
 -9 -5 -19 5.91 1.88
 -9 -5 -18 8.01 1.91
 -9 -5 -17 7.33 1.77
 -9 -5 -15 26.54 1.65
 -9 -5 -14 8.89 1.76
 -9 -5 -11 10.56 2.09
 -9 -5 -10 19.67 3.13
 -9 -5 -9 9.26 2.13
 -9 -5 -8 49.99 2.53
 -9 -5 -7 8.91 2.61
 -9 -5 -6 5.79 2.14
 -9 -5 -4 5.85 2.13
 -9 -5 -2 23.23 2.02
 -9 -4 -33 37.12 2.54
 -9 -4 -32 9.58 2.18
 -9 -4 -31 15.44 2.26
 -9 -4 -30 23.17 2.23
 -9 -4 -27 13.98 1.89
 -9 -4 -25 23.97 1.8
 -9 -4 -22 24.59 1.8
 -9 -4 -21 42.16 2.35
 -9 -4 -20 39.32 1.87
 -9 -4 -19 12.08 1.86
 -9 -4 -18 13.07 1.69
 -9 -4 -17 17.5 2.68
 -9 -4 -16 35.32 1.69
 -9 -4 -15 34.73 1.68
 -9 -4 -14 17.06 1.76
 -9 -4 -13 62.14 2.61
 -9 -4 -12 14.84 2.1
 -9 -4 -11 5.42 2.22
 -9 -4 -10 57.84 2.61
 -9 -4 -9 26.77 2.09
 -9 -4 -8 69.81 2.51
 -9 -4 -7 14.31 2.07
 -9 -4 -6 9.28 2.09
 -9 -4 -5 54.71 2.45
 -9 -4 -4 25.1 2.07
 -9 -4 -3 25.92 2.34
 -9 -4 -2 70.07 2.16
 -9 -4 -1 58.9 2.12
 -9 -3 -35 35.25 2.13
 -9 -3 -34 6.33 2.13
 -9 -3 -33 6.01 2.11
 -9 -3 -30 5.57 2.34
 -9 -3 -28 5.36 1.99
 -9 -3 -27 6.42 1.95
 -9 -3 -26 5.17 1.99
 -9 -3 -25 9.69 1.82
 -9 -3 -24 3.84 1.8
 -9 -3 -23 37.66 1.81
 -9 -3 -22 16.47 1.73
 -9 -3 -21 84.89 2.07
 -9 -3 -20 28.87 1.72
 -9 -3 -19 7 1.73
 -9 -3 -18 24.46 2
 -9 -3 -17 35.52 2.07
 -9 -3 -16 24.91 1.78
 -9 -3 -15 75.49 2.22
 -9 -3 -14 24.44 1.74
 -9 -3 -13 29.56 3.18
 -9 -3 -12 41.34 2.14
 -9 -3 -11 26.95 2.31
 -9 -3 -10 85.67 2.24
 -9 -3 -9 17.55 2.37
 -9 -3 -8 23.09 2.06
 -9 -3 -7 6.14 2.16
 -9 -3 -6 73.97 2.54
 -9 -3 -5 37.71 2.08
 -9 -3 -4 25.87 2.34
 -9 -3 -3 46.64 2.12
 -9 -3 -2 11.12 2.4
 -9 -3 -1 21.18 2.03
 -9 -2 -32 7.6 3.05
 -9 -2 -30 38.88 2.57
 -9 -2 -28 6.06 2.29
 -9 -2 -26 6.2 1.85
 -9 -2 -25 6.27 1.72
 -9 -2 -24 6.83 2.06
 -9 -2 -23 27.95 1.82
 -9 -2 -22 16.57 1.83
 -9 -2 -21 10.51 1.88
 -9 -2 -20 22.39 1.84
 -9 -2 -19 4.83 1.95
 -9 -2 -18 20.32 1.68
 -9 -2 -17 40.31 1.78
 -9 -2 -15 21.31 1.65
 -9 -2 -14 33.74 1.66
 -9 -2 -13 14.11 1.74
 -9 -2 -12 36.52 2.1
 -9 -2 -11 35.07 2.1
 -9 -2 -9 26.66 2.76
 -9 -2 -8 25.81 2.89
 -9 -2 -7 6.67 2.11
 -9 -2 -5 87.29 3.14
 -9 -2 -4 41.78 2.44
 -9 -2 -3 10.12 2.12
 -9 -2 -2 19.84 2.03
 -9 -2 -1 7.36 3.37
 -9 -1 -35 5.56 2.16
 -9 -1 -33 11.42 2.02
 -9 -1 -32 26.09 2.48
 -9 -1 -30 25.9 2.21
 -9 -1 -27 10.28 1.84
 -9 -1 -26 81.78 2.84
 -9 -1 -25 5.51 1.73
 -9 -1 -24 10.3 1.81
 -9 -1 -23 16.1 1.64
 -9 -1 -22 37.91 1.75
 -9 -1 -21 7.73 1.73
 -9 -1 -20 24.13 1.68
 -9 -1 -19 6.95 1.82
 -9 -1 -18 17.45 1.81
 -9 -1 -16 16.97 1.66
 -9 -1 -15 36.66 1.66
 -9 -1 -13 26.29 1.94
 -9 -1 -12 27.76 3.08
 -9 -1 -11 6.59 2.14
 -9 -1 -10 8.12 2.19
 -9 -1 -9 14.59 3.41
 -9 -1 -8 15.92 2.42
 -9 -1 -7 38.59 2.09
 -9 -1 -6 28.31 2.06
 -9 -1 -4 51.05 2.35
 -9 -1 -3 63.05 2.3
 -9 -1 -2 12.19 2.37
 -9 -1 -1 31.29 2.04
 -8 -17 -11 5.69 1.97
 -8 -17 -10 7.57 2.41
 -8 -17 -8 7.85 2.25
 -8 -17 -6 15.74 1.99
 -8 -17 -5 10.19 2.02
 -8 -17 -4 11 2
 -8 -17 -2 9.77 4.21
 -8 -17 -1 11.67 1.99
 -8 -16 -17 7.09 1.82
 -8 -16 -16 6.04 1.85
 -8 -16 -15 13.66 2.09
 -8 -16 -14 7.6 1.79
 -8 -16 -13 10.09 1.79
 -8 -16 -12 24.89 3.62
 -8 -16 -11 4.84 1.9
 -8 -16 -10 39.03 5.48
 -8 -16 -9 13.94 2
 -8 -16 -8 59.15 2.16
 -8 -16 -7 6.92 1.83
 -8 -16 -6 13.88 2
 -8 -16 -5 28.35 4.86
 -8 -16 -4 5.18 2.08
 -8 -16 -3 14.26 1.98
 -8 -16 -2 11.28 1.95
 -8 -15 -19 8.99 1.87
 -8 -15 -17 4.65 2.29
 -8 -15 -15 30.3 2.43
 -8 -15 -13 21.16 2.67
 -8 -15 -12 12.06 1.76
 -8 -15 -11 36.72 2.02
 -8 -15 -8 6.55 2.74
 -8 -15 -7 42.16 2.94
 -8 -15 -6 14.26 1.96
 -8 -15 -5 19.81 1.97
 -8 -15 -4 7.35 2.01
 -8 -15 -3 23.95 1.97
 -8 -15 -2 12.8 3.89
 -8 -15 -1 16.17 1.95
 -8 -14 -23 14.57 2.05
 -8 -14 -21 8.01 1.62
 -8 -14 -17 9.17 1.72
 -8 -14 -15 12.95 1.56
 -8 -14 -14 23.72 1.6
 -8 -14 -13 10.26 1.67
 -8 -14 -12 23.21 2.17
 -8 -14 -10 11.65 1.99
 -8 -14 -6 28.09 4.39
 -8 -14 -4 8.61 2.54
 -8 -14 -1 6.86 1.98
 -8 -13 -27 6.65 1.74
 -8 -13 -26 14.1 2.14
 -8 -13 -25 13.1 2.07
 -8 -13 -24 14.41 2.43
 -8 -13 -21 5.96 2.35
 -8 -13 -19 24.85 2.16
 -8 -13 -17 18.89 2.77
 -8 -13 -16 7.29 2.4
 -8 -13 -15 3.87 1.59
 -8 -13 -14 6.08 1.61
 -8 -13 -12 6.72 1.59
 -8 -13 -11 35.13 2.57
 -8 -13 -9 6.34 2.01
 -8 -13 -8 17.63 1.93
 -8 -13 -4 26.14 1.95
 -8 -13 -1 11.81 1.92
 -8 -12 -29 16.75 1.88
 -8 -12 -28 5.39 1.71
 -8 -12 -27 8.23 2.27
 -8 -12 -26 5.97 2.03
 -8 -12 -25 18.17 2.21
 -8 -12 -23 20.92 2.3
 -8 -12 -22 17.39 1.72
 -8 -12 -21 6.7 1.68
 -8 -12 -20 14.58 1.62
 -8 -12 -19 4.73 2.08
 -8 -12 -18 30.33 2.24
 -8 -12 -16 10.4 1.51
 -8 -12 -13 5.94 1.72
 -8 -12 -11 4.42 2.1
 -8 -12 -10 18.49 2.5
 -8 -12 -9 9.48 1.89
 -8 -12 -8 11.17 2.27
 -8 -12 -7 4.96 2.01
 -8 -12 -6 18.57 2.93
 -8 -12 -5 23.02 3.2
 -8 -12 -4 30.24 1.97
 -8 -12 -2 44.62 2.6
 -8 -12 -1 6.24 2.33
 -8 -11 -31 7.1 1.74
 -8 -11 -30 10.45 1.89
 -8 -11 -28 15.1 1.78
 -8 -11 -27 22.38 3.78
 -8 -11 -26 7.24 1.98
 -8 -11 -25 4.27 2.07
 -8 -11 -24 9.16 1.62
 -8 -11 -22 10.61 2.19
 -8 -11 -20 12.11 1.78
 -8 -11 -19 3.61 1.76
 -8 -11 -18 12.5 1.53
 -8 -11 -16 10.72 1.51
 -8 -11 -15 31.8 2.65
 -8 -11 -14 15.88 1.92
 -8 -11 -13 16.44 1.5
 -8 -11 -12 8.33 1.48
 -8 -11 -10 5.01 1.83
 -8 -11 -9 14.32 1.92
 -8 -11 -7 11.18 1.9
 -8 -11 -5 13.85 1.9
 -8 -11 -4 13.7 2.2
 -8 -11 -3 20.68 2.35
 -8 -11 -1 11.88 2.57
 -8 -10 -31 7.88 1.85
 -8 -10 -30 6.69 1.76
 -8 -10 -28 5.41 2.45
 -8 -10 -26 7.48 2.17
 -8 -10 -25 9.22 1.63
 -8 -10 -24 7.64 1.69
 -8 -10 -22 17.31 2.24
 -8 -10 -21 5.03 1.71
 -8 -10 -20 12.95 1.63
 -8 -10 -19 7.79 1.57
 -8 -10 -18 6.04 1.66
 -8 -10 -15 7.13 2.02
 -8 -10 -14 13.95 1.49
 -8 -10 -13 18.99 1.48
 -8 -10 -11 33.63 2.66
 -8 -10 -10 17.16 1.91
 -8 -10 -9 18.56 1.93
 -8 -10 -8 19.14 1.92
 -8 -10 -6 8.25 2.42
 -8 -10 -5 38.12 1.95
 -8 -10 -4 14.01 1.89
 -8 -10 -3 17.21 2.45
 -8 -10 -1 10.54 3.11
 -8 -9 -34 13.09 1.94
 -8 -9 -33 5.97 2.07
 -8 -9 -28 8.31 2.02
 -8 -9 -27 10.26 1.98
 -8 -9 -25 21.8 1.84
 -8 -9 -24 9.48 2.32
 -8 -9 -23 33.83 2.03
 -8 -9 -22 11.01 1.67
 -8 -9 -21 3.74 1.7
 -8 -9 -20 43.82 2.61
 -8 -9 -19 24.87 1.56
 -8 -9 -18 26.93 1.66
 -8 -9 -17 6.39 1.64
 -8 -9 -16 4.54 1.59
 -8 -9 -15 10.13 1.5
 -8 -9 -12 12.44 1.57
 -8 -9 -11 6.43 1.81
 -8 -9 -10 19 1.79
 -8 -9 -9 34.67 2.61
 -8 -9 -8 27.04 1.92
 -8 -9 -7 79.95 2.41
 -8 -9 -5 49.77 2.65
 -8 -9 -4 12.58 2.19
 -8 -9 -3 6.06 1.96
 -8 -9 -2 58.08 4.04
 -8 -9 -1 88.61 2.11
 -8 -8 -33 8.56 2.38
 -8 -8 -32 40.41 2.03
 -8 -8 -31 6.87 1.8
 -8 -8 -30 8.28 1.95
 -8 -8 -29 8.95 2.04
 -8 -8 -28 32.14 2.98
 -8 -8 -27 23.95 2.18
 -8 -8 -26 8.96 1.75
 -8 -8 -25 29.66 1.78
 -8 -8 -23 8.07 2
 -8 -8 -21 12.26 1.56
 -8 -8 -18 4.71 1.69
 -8 -8 -17 23.49 1.54
 -8 -8 -16 19.74 1.62
 -8 -8 -15 12.13 1.51
 -8 -8 -14 61.02 1.86
 -8 -8 -13 70.8 1.72
 -8 -8 -12 12.14 1.9
 -8 -8 -11 16.08 1.76
 -8 -8 -10 56.56 2
 -8 -8 -9 28.84 1.93
 -8 -8 -8 22.46 1.91
 -8 -8 -7 107.41 4.15
 -8 -8 -6 14.12 1.91
 -8 -8 -5 66.09 2.26
 -8 -8 -4 7.91 1.93
 -8 -8 -3 31.26 1.9
 -8 -8 -2 4.33 1.99
 -8 -8 -1 5.71 1.91
 -8 -7 -36 11.25 2.04
 -8 -7 -35 26.71 1.82
 -8 -7 -33 7.11 1.81
 -8 -7 -32 46.72 2.15
 -8 -7 -31 27.75 1.89
 -8 -7 -29 27.04 2.28
 -8 -7 -28 4.58 2.14
 -8 -7 -27 8.25 2.12
 -8 -7 -26 9.18 2
 -8 -7 -24 6.85 1.89
 -8 -7 -22 40.05 1.98
 -8 -7 -21 13.05 1.78
 -8 -7 -20 39.72 1.69
 -8 -7 -19 9.12 1.68
 -8 -7 -18 4.93 1.79
 -8 -7 -17 5.64 1.68
 -8 -7 -16 30.42 1.54
 -8 -7 -15 28.26 1.76
 -8 -7 -14 7.72 1.52
 -8 -7 -13 21.93 1.94
 -8 -7 -12 47.18 1.99
 -8 -7 -11 85.64 2.91
 -8 -7 -10 16.89 2.2
 -8 -7 -8 21.85 1.92
 -8 -7 -7 84.06 2.68
 -8 -7 -6 15.86 2.02
 -8 -7 -5 24.08 1.88
 -8 -7 -4 25.54 2.19
 -8 -7 -3 23.58 2.38
 -8 -7 -1 8.44 2.35
 -8 -6 -37 7.61 2.07
 -8 -6 -36 39.35 2.13
 -8 -6 -35 20.57 1.81
 -8 -6 -34 24.72 3
 -8 -6 -33 3.9 1.93
 -8 -6 -32 25.85 1.78
 -8 -6 -31 19.45 1.83
 -8 -6 -30 9.41 2.22
 -8 -6 -29 7.78 2.23
 -8 -6 -28 32.85 2.32
 -8 -6 -26 53.4 1.85
 -8 -6 -25 19.78 1.75
 -8 -6 -24 15.79 1.72
 -8 -6 -23 17.05 1.63
 -8 -6 -22 70.1 2.3
 -8 -6 -21 21.77 1.6
 -8 -6 -20 34.86 1.68
 -8 -6 -19 20.85 1.56
 -8 -6 -18 50.94 1.78
 -8 -6 -17 55.71 1.66
 -8 -6 -16 105.45 3.38
 -8 -6 -15 6.3 1.73
 -8 -6 -14 62.09 1.8
 -8 -6 -13 65.33 1.75
 -8 -6 -12 91.06 1.75
 -8 -6 -11 27.07 2.43
 -8 -6 -10 44.64 1.97
 -8 -6 -9 65.34 2.17
 -8 -6 -8 56.63 4.2
 -8 -6 -7 147.64 3.27
 -8 -6 -6 214.61 4.12
 -8 -6 -5 35.47 1.95
 -8 -6 -4 28.57 1.91
 -8 -6 -3 46.45 2.18
 -8 -6 -2 112.89 2.14
 -8 -6 -1 21.62 1.89
 -8 -5 -38 5.49 2.12
 -8 -5 -37 14.13 2.04
 -8 -5 -36 6.56 1.87
 -8 -5 -35 26.12 1.84
 -8 -5 -34 12.41 1.83
 -8 -5 -32 9.83 1.96
 -8 -5 -31 18.16 1.9
 -8 -5 -30 23.63 1.98
 -8 -5 -29 9.31 2.37
 -8 -5 -27 13.6 2.7
 -8 -5 -26 22.83 1.76
 -8 -5 -25 18.89 1.76
 -8 -5 -24 20.64 1.66
 -8 -5 -22 67.9 2.63
 -8 -5 -21 31.15 1.61
 -8 -5 -20 73.13 2.09
 -8 -5 -19 26.12 2.06
 -8 -5 -18 17.79 1.56
 -8 -5 -17 100.69 3.27
 -8 -5 -16 78.14 2.47
 -8 -5 -15 22.81 1.52
 -8 -5 -14 16.95 1.63
 -8 -5 -13 93.4 1.67
 -8 -5 -12 73.07 1.94
 -8 -5 -11 16.22 2
 -8 -5 -10 49.44 3
 -8 -5 -9 145.44 5.19
 -8 -5 -8 11.27 1.93
 -8 -5 -7 14.15 1.88
 -8 -5 -6 115.09 2.15
 -8 -5 -5 111.61 3.18
 -8 -5 -4 38.3 1.92
 -8 -5 -3 67 2.18
 -8 -5 -2 63.88 2.53
 -8 -5 -1 119.45 2.6
 -8 -4 -38 36.09 2.24
 -8 -4 -37 4.85 1.86
 -8 -4 -36 9.75 1.85
 -8 -4 -35 13.09 1.87
 -8 -4 -33 17.3 1.86
 -8 -4 -31 17.36 1.88
 -8 -4 -30 24.31 2.54
 -8 -4 -29 7.65 2.13
 -8 -4 -28 21.47 2.65
 -8 -4 -27 64.07 2.39
 -8 -4 -26 42.15 1.97
 -8 -4 -25 8 1.79
 -8 -4 -24 18.7 1.67
 -8 -4 -23 26.88 1.67
 -8 -4 -22 51.02 1.69
 -8 -4 -21 6.81 1.73
 -8 -4 -20 9.88 1.81
 -8 -4 -19 8.6 1.57
 -8 -4 -18 56.14 1.62
 -8 -4 -17 6.18 1.67
 -8 -4 -16 31.52 1.75
 -8 -4 -15 98.01 2.93
 -8 -4 -13 55.83 1.67
 -8 -4 -10 55.07 2.57
 -8 -4 -9 78.24 2.27
 -8 -4 -8 30.44 1.9
 -8 -4 -7 10.06 3
 -8 -4 -6 4.33 2.01
 -8 -4 -5 87.16 2.32
 -8 -4 -4 44.61 1.93
 -8 -4 -3 24.74 1.89
 -8 -4 -2 122.29 2.66
 -8 -3 -39 20.62 1.81
 -8 -3 -38 4.58 2.07
 -8 -3 -36 4.1 2.04
 -8 -3 -34 9.48 1.81
 -8 -3 -33 16.76 1.97
 -8 -3 -32 16.31 1.77
 -8 -3 -31 27.65 1.77
 -8 -3 -30 20.44 2.11
 -8 -3 -29 42.32 2.23
 -8 -3 -28 38.11 2.31
 -8 -3 -27 7.94 2.33
 -8 -3 -26 16.49 1.9
 -8 -3 -25 79.92 1.99
 -8 -3 -24 31 2.15
 -8 -3 -23 26.53 1.65
 -8 -3 -21 98.89 2.98
 -8 -3 -20 44.62 2.24
 -8 -3 -19 3.99 1.66
 -8 -3 -18 12.48 1.68
 -8 -3 -17 27.38 1.54
 -8 -3 -16 17.63 1.97
 -8 -3 -15 5.74 1.55
 -8 -3 -14 25.04 1.51
 -8 -3 -13 23.31 2.3
 -8 -3 -12 7.73 1.5
 -8 -3 -11 67.78 2.04
 -8 -3 -10 14.51 1.88
 -8 -3 -9 18.83 1.88
 -8 -3 -8 5.89 1.93
 -8 -3 -7 21.97 1.87
 -8 -3 -6 35.75 2.14
 -8 -3 -5 12.21 1.87
 -8 -3 -4 36.97 1.9
 -8 -3 -3 122.64 2.52
 -8 -3 -2 37.37 1.9
 -8 -3 -1 48.88 2.7
 -8 -2 -39 10.12 1.96
 -8 -2 -38 10.72 1.8
 -8 -2 -35 9.07 1.97
 -8 -2 -33 13.76 1.79
 -8 -2 -31 18.59 1.97
 -8 -2 -30 19.63 2.17
 -8 -2 -29 44.94 2.09
 -8 -2 -28 25.42 2.04
 -8 -2 -27 11.87 2.24
 -8 -2 -26 23.33 1.82
 -8 -2 -25 11.23 1.8
 -8 -2 -24 11.79 1.81
 -8 -2 -23 34.28 1.86
 -8 -2 -22 13.5 1.7
 -8 -2 -20 26.21 1.5
 -8 -2 -19 20.7 2.11
 -8 -2 -18 16.18 1.54
 -8 -2 -17 28.68 1.54
 -8 -2 -16 10.21 1.87
 -8 -2 -15 21.27 1.51
 -8 -2 -14 4.48 1.57
 -8 -2 -13 51.05 1.54
 -8 -2 -12 26.8 1.49
 -8 -2 -11 20.64 1.61
 -8 -2 -10 9.79 2.16
 -8 -2 -9 6.01 1.92
 -8 -2 -8 6.58 1.91
 -8 -2 -7 20.36 2.12
 -8 -2 -5 43.14 1.9
 -8 -2 -4 13.38 1.84
 -8 -2 -3 53.63 1.91
 -8 -2 -2 12.85 1.82
 -8 -2 -1 22.64 1.83
 -8 -1 -37 18.7 1.9
 -8 -1 -36 7.84 1.78
 -8 -1 -34 14.86 1.72
 -8 -1 -33 31.02 1.81
 -8 -1 -32 6.68 1.96
 -8 -1 -31 16.6 1.82
 -8 -1 -28 11.72 2.02
 -8 -1 -27 27.53 2.54
 -8 -1 -25 45.32 2.04
 -8 -1 -24 31.54 2.05
 -8 -1 -23 18.76 1.64
 -8 -1 -22 54.57 1.69
 -8 -1 -21 10.66 1.61
 -8 -1 -20 4.59 1.55
 -8 -1 -19 5.61 1.68
 -8 -1 -18 11.92 1.85
 -8 -1 -17 38.94 1.57
 -8 -1 -16 10.02 1.52
 -8 -1 -15 12.54 1.52
 -8 -1 -14 55.88 1.58
 -8 -1 -13 64.02 1.82
 -8 -1 -12 83.59 1.81
 -8 -1 -11 28.04 1.63
 -8 -1 -10 12.12 1.99
 -8 -1 -9 112.95 2.85
 -8 -1 -8 32.46 1.9
 -8 -1 -7 6.51 2.05
 -8 -1 -6 25.61 1.87
 -8 -1 -5 99 2.42
 -8 -1 -3 7.53 1.86
 -8 -1 -2 24.69 1.83
 -8 -1 -1 26.86 1.82
 -7 -18 -12 6.81 2.79
 -7 -18 -11 8.31 1.98
 -7 -18 -10 62.05 5.97
 -7 -18 -9 10.87 2.61
 -7 -18 -8 25.79 3.4
 -7 -18 -7 10.48 4.14
 -7 -18 -6 32.73 4.09
 -7 -18 -5 12.65 3.09
 -7 -18 -4 6.38 1.84
 -7 -17 -14 5.37 2.32
 -7 -17 -13 25.94 5.43
 -7 -17 -12 27.36 2.56
 -7 -17 -11 20.59 1.92
 -7 -17 -9 10.37 1.6
 -7 -17 -7 18.07 1.78
 -7 -17 -6 12.05 1.8
 -7 -17 -5 11 1.61
 -7 -17 -4 11.63 2.57
 -7 -17 -3 6.71 1.82
 -7 -16 -22 12.77 1.79
 -7 -16 -19 4.34 1.67
 -7 -16 -18 8.28 1.88
 -7 -16 -16 24.53 2.18
 -7 -16 -14 14.37 2.72
 -7 -16 -13 18.03 1.49
 -7 -16 -12 28.25 4.17
 -7 -16 -9 42.01 2.71
 -7 -16 -7 27.42 1.68
 -7 -16 -6 14.27 3.88
 -7 -16 -5 10.05 1.78
 -7 -16 -4 6.55 1.8
 -7 -16 -3 4.59 1.87
 -7 -16 -2 5.95 1.83
 -7 -15 -24 5.66 1.88
 -7 -15 -23 7.64 1.81
 -7 -15 -22 11.26 2.32
 -7 -15 -21 10.25 1.97
 -7 -15 -20 21.58 1.75
 -7 -15 -18 21.87 1.97
 -7 -15 -17 33.77 1.89
 -7 -15 -14 3.16 1.47
 -7 -15 -13 15.51 2.07
 -7 -15 -8 6.11 1.83
 -7 -15 -7 32.38 4.02
 -7 -15 -6 7.02 1.61
 -7 -15 -5 11.76 2.11
 -7 -15 -3 46.57 2.75
 -7 -15 -2 23.11 2.21
 -7 -15 -1 17.29 1.78
 -7 -14 -28 11.09 2.63
 -7 -14 -27 4.5 2.23
 -7 -14 -26 20.24 2.12
 -7 -14 -22 9.78 1.75
 -7 -14 -21 7.87 1.77
 -7 -14 -20 10.31 1.98
 -7 -14 -17 41.43 3.55
 -7 -14 -16 9.7 1.33
 -7 -14 -15 10.73 1.74
 -7 -14 -14 19.27 1.53
 -7 -14 -13 11.59 2.35
 -7 -14 -12 8.95 1.42
 -7 -14 -11 3.71 1.79
 -7 -14 -10 7.11 1.71
 -7 -14 -9 4.99 2.13
 -7 -14 -8 4.03 1.96
 -7 -14 -7 20.3 3.51
 -7 -14 -5 7.86 1.77
 -7 -14 -4 28.04 1.81
 -7 -14 -3 45.8 2.7
 -7 -14 -2 7.99 2.08
 -7 -13 -31 13.95 2.31
 -7 -13 -29 11.55 1.94
 -7 -13 -27 7.62 1.74
 -7 -13 -26 7.43 2.53
 -7 -13 -24 17.17 1.88
 -7 -13 -23 16.12 1.89
 -7 -13 -21 47.39 2.39
 -7 -13 -20 26.27 1.88
 -7 -13 -18 34.8 2.19
 -7 -13 -17 24.77 1.47
 -7 -13 -16 26.07 1.96
 -7 -13 -15 16.53 1.35
 -7 -13 -14 34.57 2.48
 -7 -13 -13 9.64 1.33
 -7 -13 -12 3.93 1.37
 -7 -13 -11 19.15 2.19
 -7 -13 -10 15.23 1.97
 -7 -13 -9 12.74 2.21
 -7 -13 -8 10.81 1.58
 -7 -13 -7 6.18 2.88
 -7 -13 -5 5.62 2.14
 -7 -13 -4 16.24 1.74
 -7 -13 -3 42.55 2.05
 -7 -13 -2 66.4 2.42
 -7 -13 -1 14.34 1.75
 -7 -12 -33 11.29 2.33
 -7 -12 -32 4.47 1.57
 -7 -12 -30 15.71 1.96
 -7 -12 -29 6.84 1.64
 -7 -12 -28 11.8 1.65
 -7 -12 -26 6.68 1.51
 -7 -12 -23 5.79 1.81
 -7 -12 -21 8.95 1.41
 -7 -12 -20 6.51 1.71
 -7 -12 -19 10.79 1.55
 -7 -12 -17 19.43 1.46
 -7 -12 -16 41.62 3.33
 -7 -12 -15 5.5 1.37
 -7 -12 -12 15.87 1.56
 -7 -12 -11 10.79 1.55
 -7 -12 -10 57.24 3.95
 -7 -12 -9 6.9 1.61
 -7 -12 -8 57.86 1.87
 -7 -12 -7 21.18 2.23
 -7 -12 -6 26.76 3.21
 -7 -12 -4 12.49 1.99
 -7 -12 -3 4.67 2.04
 -7 -12 -2 16.54 1.74
 -7 -12 -1 12.32 2.15
 -7 -11 -35 10.54 2.38
 -7 -11 -31 8.28 1.65
 -7 -11 -30 5.55 1.65
 -7 -11 -29 7 1.74
 -7 -11 -26 18.99 2.16
 -7 -11 -25 49.27 1.91
 -7 -11 -24 75.68 2.63
 -7 -11 -23 4.33 2.08
 -7 -11 -22 8.88 1.55
 -7 -11 -21 12.86 1.89
 -7 -11 -19 17.94 1.55
 -7 -11 -18 11.86 1.46
 -7 -11 -17 18.88 1.46
 -7 -11 -15 12.25 1.34
 -7 -11 -14 8.98 1.99
 -7 -11 -12 19.65 1.33
 -7 -11 -10 27.87 2.32
 -7 -11 -9 9.47 2.51
 -7 -11 -8 37.79 1.96
 -7 -11 -7 17.04 2.78
 -7 -11 -6 123.91 2.46
 -7 -11 -5 27.83 2.53
 -7 -11 -4 14.22 1.71
 -7 -11 -3 10.88 1.71
 -7 -11 -2 19.35 2
 -7 -11 -1 27.26 1.75
 -7 -10 -35 4.39 1.78
 -7 -10 -31 11.04 1.6
 -7 -10 -30 12.28 1.58
 -7 -10 -29 7.34 1.58
 -7 -10 -28 22.4 1.73
 -7 -10 -27 22.45 1.93
 -7 -10 -26 25.6 1.92
 -7 -10 -25 15.55 2.2
 -7 -10 -24 26.42 1.93
 -7 -10 -23 4.9 1.53
 -7 -10 -22 16.12 1.6
 -7 -10 -21 21.59 2.2
 -7 -10 -20 27.2 1.52
 -7 -10 -19 3.43 1.7
 -7 -10 -18 4.87 1.61
 -7 -10 -17 8.75 1.38
 -7 -10 -16 9.27 1.37
 -7 -10 -15 5.46 1.4
 -7 -10 -14 33.73 1.61
 -7 -10 -13 14.98 1.34
 -7 -10 -12 26.42 1.28
 -7 -10 -11 41.87 1.8
 -7 -10 -10 17.17 1.77
 -7 -10 -9 41.67 1.72
 -7 -10 -8 78.5 2.54
 -7 -10 -7 23.11 2.36
 -7 -10 -6 44.21 2.01
 -7 -10 -4 58.71 1.82
 -7 -10 -2 13.6 1.68
 -7 -10 -1 25.13 2.24
 -7 -9 -37 30.02 2.64
 -7 -9 -36 7.99 1.85
 -7 -9 -35 21.51 1.71
 -7 -9 -34 17.68 2.22
 -7 -9 -33 12.79 1.66
 -7 -9 -31 40.41 1.79
 -7 -9 -30 5.82 1.98
 -7 -9 -29 26.47 1.6
 -7 -9 -28 31.98 1.75
 -7 -9 -27 5.17 2.25
 -7 -9 -26 7.53 1.89
 -7 -9 -25 11.07 1.81
 -7 -9 -23 14.77 1.92
 -7 -9 -22 46.64 1.63
 -7 -9 -21 37.12 1.59
 -7 -9 -20 27.68 1.63
 -7 -9 -19 25.67 1.75
 -7 -9 -18 6.58 1.64
 -7 -9 -17 43.73 2.44
 -7 -9 -15 15.75 1.54
 -7 -9 -14 9.96 2.02
 -7 -9 -13 70.2 3.06
 -7 -9 -12 43.23 2.4
 -7 -9 -11 65.07 2.1
 -7 -9 -10 53.39 3.16
 -7 -9 -8 8.12 1.92
 -7 -9 -7 23.06 1.71
 -7 -9 -6 54.07 1.8
 -7 -9 -5 62.65 2.7
 -7 -9 -4 94.7 2.87
 -7 -9 -3 54.7 2.49
 -7 -9 -2 25.14 1.71
 -7 -9 -1 59.8 1.82
 -7 -8 -39 13.91 2.43
 -7 -8 -36 6.96 1.69
 -7 -8 -35 76.32 2.01
 -7 -8 -34 14.7 1.71
 -7 -8 -33 17.17 1.66
 -7 -8 -31 18.8 1.93
 -7 -8 -29 6.81 1.62
 -7 -8 -28 10.54 1.57
 -7 -8 -27 24.46 1.95
 -7 -8 -26 6.06 2.04
 -7 -8 -25 41.02 2.74
 -7 -8 -23 59.98 1.69
 -7 -8 -22 6.78 1.9
 -7 -8 -21 42.39 2.67
 -7 -8 -20 13.3 1.54
 -7 -8 -19 11.59 1.52
 -7 -8 -18 35.77 1.53
 -7 -8 -17 51.38 1.55
 -7 -8 -16 6.41 1.56
 -7 -8 -15 211.71 2.67
 -7 -8 -14 39.18 2.53
 -7 -8 -13 8.25 1.43
 -7 -8 -12 31.95 1.69
 -7 -8 -11 46.27 1.44
 -7 -8 -10 13.33 1.4
 -7 -8 -9 10.69 1.91
 -7 -8 -8 83.82 2.09
 -7 -8 -7 32.19 2.12
 -7 -8 -6 29.78 1.7
 -7 -8 -5 13.81 1.68
 -7 -8 -4 22.87 3.01
 -7 -8 -3 122.53 3.3
 -7 -8 -2 42.31 1.76
 -7 -8 -1 53.36 2.06
 -7 -7 -39 24.06 2.53
 -7 -7 -38 8.07 1.72
 -7 -7 -37 18.73 1.74
 -7 -7 -36 10.68 1.67
 -7 -7 -35 11.67 1.89
 -7 -7 -34 4.34 1.7
 -7 -7 -32 28.98 1.71
 -7 -7 -31 7.32 1.67
 -7 -7 -30 13.67 1.63
 -7 -7 -29 7.38 1.74
 -7 -7 -28 13.43 1.86
 -7 -7 -27 5.07 1.92
 -7 -7 -26 11.75 2.04
 -7 -7 -25 5.5 1.97
 -7 -7 -23 6.32 1.62
 -7 -7 -22 40.55 2.11
 -7 -7 -21 71.04 1.74
 -7 -7 -20 85.18 1.8
 -7 -7 -19 93.89 1.98
 -7 -7 -18 45.69 1.81
 -7 -7 -17 154.63 4.19
 -7 -7 -16 62.5 1.77
 -7 -7 -15 29.76 1.41
 -7 -7 -14 81.37 3.59
 -7 -7 -13 58.06 2.02
 -7 -7 -12 32.53 1.47
 -7 -7 -11 14.12 1.33
 -7 -7 -10 48.35 1.65
 -7 -7 -9 6.36 1.6
 -7 -7 -8 8.17 1.7
 -7 -7 -7 47.04 2.16
 -7 -7 -6 15.42 1.66
 -7 -7 -4 38.66 1.73
 -7 -7 -3 42.56 1.74
 -7 -7 -2 95.14 1.92
 -7 -7 -1 174.22 2.19
 -7 -6 -40 34.42 4.42
 -7 -6 -39 44.11 2.15
 -7 -6 -38 13.8 1.72
 -7 -6 -37 14.63 1.69
 -7 -6 -35 16.63 1.64
 -7 -6 -34 62.75 1.78
 -7 -6 -33 19.29 1.61
 -7 -6 -32 8.72 1.84
 -7 -6 -31 53.67 1.68
 -7 -6 -30 56.63 1.94
 -7 -6 -29 30.53 1.71
 -7 -6 -28 23.74 1.86
 -7 -6 -27 23.99 2.91
 -7 -6 -26 23.16 2.04
 -7 -6 -25 13.52 1.8
 -7 -6 -24 79.12 2.24
 -7 -6 -23 53.91 1.8
 -7 -6 -22 17.71 1.5
 -7 -6 -21 35.72 2.39
 -7 -6 -20 68.98 1.58
 -7 -6 -19 31.5 1.48
 -7 -6 -18 26.65 1.44
 -7 -6 -17 16.71 1.57
 -7 -6 -16 63.46 1.98
 -7 -6 -15 83.9 1.97
 -7 -6 -14 124.4 2.34
 -7 -6 -13 19.66 1.35
 -7 -6 -12 58.32 1.43
 -7 -6 -11 129.22 1.88
 -7 -6 -9 92.74 3.52
 -7 -6 -7 34.3 1.71
 -7 -6 -6 22.02 2.11
 -7 -6 -4 279.05 3.47
 -7 -6 -3 106.19 2.36
 -7 -6 -2 74.85 1.84
 -7 -6 -1 36.04 1.7
 -7 -5 -41 7.31 2.54
 -7 -5 -40 20.98 1.9
 -7 -5 -39 10.07 1.75
 -7 -5 -38 18.09 1.72
 -7 -5 -34 18.65 1.62
 -7 -5 -33 14.08 1.61
 -7 -5 -32 10.72 1.6
 -7 -5 -31 25.84 2.37
 -7 -5 -30 78.55 2.14
 -7 -5 -29 15.94 1.54
 -7 -5 -28 15.06 1.84
 -7 -5 -27 19.73 2.05
 -7 -5 -26 8.08 2.08
 -7 -5 -25 13.21 1.77
 -7 -5 -24 24.61 1.61
 -7 -5 -23 28.67 1.6
 -7 -5 -22 55.13 2.74
 -7 -5 -21 8.36 1.49
 -7 -5 -20 51.82 1.54
 -7 -5 -19 55.4 1.6
 -7 -5 -18 15.81 1.57
 -7 -5 -17 3.25 1.53
 -7 -5 -16 33.39 1.41
 -7 -5 -15 12.14 1.66
 -7 -5 -14 7 1.37
 -7 -5 -13 49.03 1.52
 -7 -5 -12 175.21 2.61
 -7 -5 -11 21.76 1.34
 -7 -5 -10 25.2 1.75
 -7 -5 -9 18.26 1.74
 -7 -5 -8 96.1 2.27
 -7 -5 -7 7.03 1.74
 -7 -5 -6 8.57 1.68
 -7 -5 -5 5.93 2
 -7 -5 -4 93.67 1.87
 -7 -5 -2 101.53 3.52
 -7 -5 -1 32.64 1.72
 -7 -4 -41 7.25 2.32
 -7 -4 -40 25.59 1.96
 -7 -4 -39 13.38 1.81
 -7 -4 -38 5.91 1.85
 -7 -4 -37 7.64 1.71
 -7 -4 -36 9.93 1.69
 -7 -4 -35 9.57 1.66
 -7 -4 -34 4.19 1.74
 -7 -4 -32 8.95 1.84
 -7 -4 -31 23.94 1.58
 -7 -4 -30 35.32 1.59
 -7 -4 -29 11.18 1.75
 -7 -4 -28 90.9 1.98
 -7 -4 -27 58.88 2
 -7 -4 -26 6.74 2.25
 -7 -4 -25 39.85 1.67
 -7 -4 -24 65.42 2.37
 -7 -4 -23 98.93 2.33
 -7 -4 -22 4.18 1.89
 -7 -4 -20 56.17 1.55
 -7 -4 -19 9.67 1.67
 -7 -4 -18 59.69 1.53
 -7 -4 -17 49.86 1.59
 -7 -4 -16 25.42 1.47
 -7 -4 -15 43.66 1.92
 -7 -4 -14 18.21 1.35
 -7 -4 -13 40.46 1.39
 -7 -4 -12 57.65 1.42
 -7 -4 -11 11.51 1.33
 -7 -4 -10 180.43 1.98
 -7 -4 -9 52.15 1.8
 -7 -4 -8 42.33 1.76
 -7 -4 -7 161.18 2.06
 -7 -4 -6 98.08 2.39
 -7 -4 -5 164.41 3.38
 -7 -4 -4 22.6 1.69
 -7 -4 -2 27.16 1.65
 -7 -4 -1 8.47 1.69
 -7 -3 -39 8.71 1.75
 -7 -3 -38 19.64 1.84
 -7 -3 -37 21.14 2.02
 -7 -3 -36 22.62 1.82
 -7 -3 -34 13.34 1.75
 -7 -3 -33 8.68 1.99
 -7 -3 -32 17.24 1.59
 -7 -3 -31 38.72 1.76
 -7 -3 -30 39.62 1.6
 -7 -3 -29 20.46 1.88
 -7 -3 -28 37.48 1.99
 -7 -3 -27 31.48 2
 -7 -3 -26 40.58 1.93
 -7 -3 -25 112.3 2.29
 -7 -3 -24 25.92 1.63
 -7 -3 -23 66.68 2.61
 -7 -3 -22 9.55 1.68
 -7 -3 -21 9.81 1.58
 -7 -3 -20 36.21 1.74
 -7 -3 -19 14 1.44
 -7 -3 -18 24.11 1.44
 -7 -3 -17 15.15 1.53
 -7 -3 -16 31.15 1.42
 -7 -3 -15 60.24 1.46
 -7 -3 -14 32.1 1.38
 -7 -3 -13 54.57 1.5
 -7 -3 -12 97.84 2.18
 -7 -3 -11 274.79 2.62
 -7 -3 -10 180.32 6.48
 -7 -3 -9 30.47 1.76
 -7 -3 -8 244.62 3.04
 -7 -3 -7 489.19 3.27
 -7 -3 -6 8.48 1.85
 -7 -3 -5 44.76 1.89
 -7 -3 -4 25.22 2
 -7 -3 -3 146.48 2.31
 -7 -3 -2 121.37 2.22
 -7 -3 -1 28.34 1.98
 -7 -2 -40 9.92 1.76
 -7 -2 -39 6.88 1.78
 -7 -2 -38 8.95 1.72
 -7 -2 -37 4.74 1.78
 -7 -2 -35 7.15 1.8
 -7 -2 -34 19.25 1.63
 -7 -2 -33 5.22 1.9
 -7 -2 -32 4.58 1.69
 -7 -2 -31 12.95 1.58
 -7 -2 -30 5.33 1.63
 -7 -2 -29 37.82 2.22
 -7 -2 -28 10.47 1.79
 -7 -2 -27 22.66 1.77
 -7 -2 -26 9.92 1.75
 -7 -2 -25 65.71 2.76
 -7 -2 -24 5.08 1.58
 -7 -2 -23 13.44 1.51
 -7 -2 -22 8.44 1.49
 -7 -2 -20 20.1 1.57
 -7 -2 -19 84.17 2.4
 -7 -2 -18 29.02 1.58
 -7 -2 -17 29.05 1.67
 -7 -2 -15 13.54 1.29
 -7 -2 -14 3.23 1.47
 -7 -2 -13 37.08 1.48
 -7 -2 -12 4.66 1.37
 -7 -2 -11 14.63 1.33
 -7 -2 -10 15.67 1.69
 -7 -2 -9 61.05 1.79
 -7 -2 -8 11.72 1.93
 -7 -2 -7 8.94 1.69
 -7 -2 -5 57.26 1.74
 -7 -2 -4 22.94 1.66
 -7 -2 -3 24.77 1.67
 -7 -2 -2 23.92 1.65
 -7 -2 -1 40.36 2.38
 -7 -1 -42 9.51 3.03
 -7 -1 -41 5.56 1.86
 -7 -1 -40 14.24 1.75
 -7 -1 -39 12.4 1.88
 -7 -1 -36 18.91 1.68
 -7 -1 -35 20.07 2.29
 -7 -1 -34 45.71 1.89
 -7 -1 -33 8.27 1.84
 -7 -1 -32 37.4 1.64
 -7 -1 -31 16.68 1.96
 -7 -1 -30 16.92 2.03
 -7 -1 -29 22.46 1.8
 -7 -1 -28 4.24 2.07
 -7 -1 -27 93.05 2.13
 -7 -1 -26 40.33 1.77
 -7 -1 -25 54.23 1.91
 -7 -1 -24 62.69 1.63
 -7 -1 -23 25.66 1.68
 -7 -1 -22 71.4 1.74
 -7 -1 -21 6.36 1.9
 -7 -1 -20 25.12 1.57
 -7 -1 -19 54.29 1.63
 -7 -1 -18 41.41 1.49
 -7 -1 -17 74.54 2.37
 -7 -1 -16 107.85 2.83
 -7 -1 -15 13.87 1.3
 -7 -1 -14 103.08 2.13
 -7 -1 -13 43.85 1.51
 -7 -1 -12 43.85 1.38
 -7 -1 -11 22.4 1.63
 -7 -1 -10 28.88 1.71
 -7 -1 -9 35.27 1.73
 -7 -1 -8 107.26 1.92
 -7 -1 -7 57.87 1.79
 -7 -1 -6 11.24 1.65
 -7 -1 -5 16.23 1.67
 -7 -1 -4 184.84 2.07
 -7 -1 -3 82.07 2.11
 -7 -1 -1 41.26 1.99
 -6 -20 -7 12.58 3.29
 -6 -20 -4 6.91 2.36
 -6 -19 -14 6.79 2.3
 -6 -19 -13 14.15 1.97
 -6 -19 -12 20.86 2.79
 -6 -19 -10 11.68 2.36
 -6 -19 -9 10.21 4
 -6 -19 -8 8.05 3.03
 -6 -19 -7 5.62 2.41
 -6 -19 -6 8.35 2.28
 -6 -19 -4 9.14 3.21
 -6 -18 -20 4.21 2
 -6 -18 -17 19.06 3.47
 -6 -18 -16 8.71 2.46
 -6 -18 -15 6.21 2.5
 -6 -18 -13 15.82 3.09
 -6 -18 -12 6.01 2.66
 -6 -18 -11 19.43 2.21
 -6 -18 -8 29.13 2.42
 -6 -18 -7 4.59 2.08
 -6 -18 -5 3.47 1.44
 -6 -18 -2 9.61 3.4
 -6 -18 -1 7.8 1.81
 -6 -17 -20 7.23 1.87
 -6 -17 -18 16.92 3.45
 -6 -17 -16 4.43 1.75
 -6 -17 -12 8.28 1.84
 -6 -17 -9 11.5 1.56
 -6 -17 -7 5.46 2.1
 -6 -17 -6 14.08 1.56
 -6 -17 -4 13.91 1.85
 -6 -17 -2 10.06 1.86
 -6 -16 -27 17.89 2.61
 -6 -16 -22 18.12 2.11
 -6 -16 -19 17.71 2.92
 -6 -16 -18 3.31 1.52
 -6 -16 -16 12.43 1.18
 -6 -16 -15 8.61 1.08
 -6 -16 -14 15.46 1.59
 -6 -16 -13 10.77 2.03
 -6 -16 -12 4.78 1.31
 -6 -16 -11 9.94 1.64
 -6 -16 -10 9.19 1.91
 -6 -16 -9 47.53 1.85
 -6 -16 -7 10.53 1.4
 -6 -16 -6 6.9 1.56
 -6 -16 -5 27.58 2.6
 -6 -16 -3 19.31 2.07
 -6 -16 -2 9.31 1.6
 -6 -16 -1 15.48 4.03
 -6 -15 -29 8.09 2.34
 -6 -15 -27 11.05 5.43
 -6 -15 -25 17.21 3.99
 -6 -15 -23 7.76 1.97
 -6 -15 -22 35.96 2.84
 -6 -15 -20 19.19 2.82
 -6 -15 -19 6.37 1.87
 -6 -15 -17 2.96 1.12
 -6 -15 -16 7.06 1.11
 -6 -15 -15 6.25 1.78
 -6 -15 -13 10.43 1.11
 -6 -15 -12 16.57 2.82
 -6 -15 -11 44.04 2.6
 -6 -15 -10 2.86 1.37
 -6 -15 -9 11.35 5.11
 -6 -15 -7 34.22 2.7
 -6 -15 -6 3.15 1.51
 -6 -15 -5 21.61 2.1
 -6 -15 -4 25.05 1.61
 -6 -15 -3 8.82 2.08
 -6 -15 -2 7.53 1.6
 -6 -15 -1 15.99 2.38
 -6 -14 -33 6.43 2.48
 -6 -14 -31 11.51 2.3
 -6 -14 -28 14.36 2.93
 -6 -14 -27 23.81 2.42
 -6 -14 -26 6.71 2.09
 -6 -14 -23 15.76 1.97
 -6 -14 -22 18.26 1.91
 -6 -14 -21 22.51 4.18
 -6 -14 -20 8.6 1.58
 -6 -14 -18 18.46 1.75
 -6 -14 -16 21.49 1.24
 -6 -14 -15 5.63 1.11
 -6 -14 -14 3.06 1.52
 -6 -14 -12 15.23 1.36
 -6 -14 -11 25.01 2.5
 -6 -14 -10 33.18 3.22
 -6 -14 -9 76.9 4.78
 -6 -14 -8 13.88 1.41
 -6 -14 -7 56.29 2.86
 -6 -14 -6 12.3 1.59
 -6 -14 -5 57.85 1.97
 -6 -14 -4 39.68 1.88
 -6 -14 -3 30.67 1.81
 -6 -14 -2 8.27 1.56
 -6 -14 -1 7.48 2.01
 -6 -13 -34 13.18 2.07
 -6 -13 -31 16.4 2.3
 -6 -13 -30 6.47 3.05
 -6 -13 -28 6.42 1.93
 -6 -13 -27 29.62 2.19
 -6 -13 -26 12.14 1.26
 -6 -13 -25 36.39 1.64
 -6 -13 -24 34.81 2.14
 -6 -13 -23 12.41 1.36
 -6 -13 -22 6.36 1.74
 -6 -13 -21 21.01 1.88
 -6 -13 -20 26.94 1.79
 -6 -13 -19 4.81 1.46
 -6 -13 -18 22.56 1.55
 -6 -13 -17 6.83 1.19
 -6 -13 -16 15.44 1.24
 -6 -13 -15 25.56 1.27
 -6 -13 -14 17.27 1.35
 -6 -13 -13 5.61 1.42
 -6 -13 -12 7.18 1.4
 -6 -13 -11 40.78 2.37
 -6 -13 -10 13.36 1.24
 -6 -13 -9 74.61 4.18
 -6 -13 -8 9.67 1.54
 -6 -13 -7 26.13 1.59
 -6 -13 -6 67.7 1.95
 -6 -13 -5 24.52 2.71
 -6 -13 -4 5.82 1.59
 -6 -13 -3 75.76 1.78
 -6 -13 -2 37.6 3.68
 -6 -13 -1 46.39 2.59
 -6 -12 -36 17.01 1.96
 -6 -12 -35 5.02 2.23
 -6 -12 -34 15.77 2.64
 -6 -12 -32 15.82 2.32
 -6 -12 -31 6.24 2.45
 -6 -12 -29 42.47 2.79
 -6 -12 -28 4.93 1.38
 -6 -12 -27 6.81 1.9
 -6 -12 -25 7.67 1.68
 -6 -12 -24 21.56 1.83
 -6 -12 -23 51.45 1.72
 -6 -12 -22 22.98 1.74
 -6 -12 -20 16.66 1.47
 -6 -12 -19 39.7 2.6
 -6 -12 -18 27.54 1.25
 -6 -12 -17 20.33 1.29
 -6 -12 -16 51.59 2.9
 -6 -12 -15 18.29 1.56
 -6 -12 -14 38.34 2.12
 -6 -12 -13 15.63 2.34
 -6 -12 -12 5.46 1.12
 -6 -12 -11 30.69 2.5
 -6 -12 -10 11.72 1.93
 -6 -12 -9 22.81 1.59
 -6 -12 -8 23.78 1.84
 -6 -12 -7 6.07 1.57
 -6 -12 -5 140.55 3.75
 -6 -12 -4 57.14 1.85
 -6 -12 -2 96.38 1.8
 -6 -12 -1 49.62 2.04
 -6 -11 -38 13.6 2.01
 -6 -11 -36 13.2 2.23
 -6 -11 -35 25.31 2.74
 -6 -11 -34 37.34 2.23
 -6 -11 -32 13.84 2.14
 -6 -11 -30 81.99 5.28
 -6 -11 -29 10.08 1.4
 -6 -11 -28 7.77 1.51
 -6 -11 -26 9.46 2
 -6 -11 -25 7.87 1.42
 -6 -11 -24 22.95 1.33
 -6 -11 -23 9.63 1.66
 -6 -11 -22 20.09 1.89
 -6 -11 -21 6.82 1.31
 -6 -11 -20 119.14 3.72
 -6 -11 -19 25.84 1.83
 -6 -11 -18 70.81 3.97
 -6 -11 -17 104.28 2.94
 -6 -11 -16 35.8 1.35
 -6 -11 -15 2.84 1.36
 -6 -11 -14 77.59 2.48
 -6 -11 -12 52.87 1.8
 -6 -11 -11 75.99 1.9
 -6 -11 -10 90.05 2.07
 -6 -11 -9 24.3 2.6
 -6 -11 -8 74.07 2.79
 -6 -11 -7 54.66 1.58
 -6 -11 -6 40.29 1.6
 -6 -11 -5 12.84 1.52
 -6 -11 -4 93.57 2.29
 -6 -11 -3 10.97 1.53
 -6 -11 -2 26.61 1.69
 -6 -11 -1 88.74 3.42
 -6 -10 -39 7.85 2.07
 -6 -10 -37 31.92 2.52
 -6 -10 -36 54.9 3.21
 -6 -10 -35 52.88 2.29
 -6 -10 -34 6.89 2.1
 -6 -10 -29 22.87 1.46
 -6 -10 -28 12.3 1.42
 -6 -10 -27 10 1.4
 -6 -10 -26 19.33 1.42
 -6 -10 -25 14.12 1.37
 -6 -10 -24 21.64 1.65
 -6 -10 -22 74.09 1.95
 -6 -10 -21 35.69 1.37
 -6 -10 -20 6.94 1.36
 -6 -10 -18 39.67 1.48
 -6 -10 -17 237.14 3.04
 -6 -10 -16 137.93 2.56
 -6 -10 -15 52.68 1.32
 -6 -10 -14 37.18 2.06
 -6 -10 -13 74.05 2.02
 -6 -10 -12 56.82 2.28
 -6 -10 -10 6.05 1.31
 -6 -10 -9 14.12 1.38
 -6 -10 -7 11.29 1.38
 -6 -10 -6 23.46 1.53
 -6 -10 -5 4.41 1.57
 -6 -10 -4 65.74 1.67
 -6 -10 -3 130.8 2.27
 -6 -10 -2 53.23 2.22
 -6 -10 -1 78.95 1.9
 -6 -9 -40 6.63 2.1
 -6 -9 -39 7.71 2.07
 -6 -9 -38 36.77 3.84
 -6 -9 -36 54.2 2.29
 -6 -9 -35 8.97 2.62
 -6 -9 -34 8.47 2.23
 -6 -9 -33 11.88 1.48
 -6 -9 -32 11.94 1.46
 -6 -9 -31 61.29 2.12
 -6 -9 -30 13.03 1.5
 -6 -9 -29 22.8 1.86
 -6 -9 -28 19.08 1.38
 -6 -9 -27 30.66 2.88
 -6 -9 -26 4.28 1.46
 -6 -9 -25 40.18 1.81
 -6 -9 -23 24.02 1.9
 -6 -9 -22 34.98 1.59
 -6 -9 -21 4.65 1.46
 -6 -9 -20 136.39 2.72
 -6 -9 -19 34.26 1.42
 -6 -9 -18 158.3 3.76
 -6 -9 -17 89.6 2.4
 -6 -9 -16 113.47 4.35
 -6 -9 -15 37.25 2.57
 -6 -9 -14 12.52 1.23
 -6 -9 -13 62.1 2.34
 -6 -9 -12 33.33 1.31
 -6 -9 -11 60.09 2.38
 -6 -9 -10 14.18 1.24
 -6 -9 -9 6.93 1.29
 -6 -9 -8 9.02 1.53
 -6 -9 -7 25.71 1.51
 -6 -9 -6 4.12 1.64
 -6 -9 -4 54.42 1.59
 -6 -9 -3 60.67 1.63
 -6 -9 -2 217.53 3.98
 -6 -9 -1 11.82 1.88
 -6 -8 -41 72.12 2.42
 -6 -8 -39 25.04 2
 -6 -8 -38 21.66 1.95
 -6 -8 -37 28.49 2.19
 -6 -8 -35 13.05 2.22
 -6 -8 -33 27.34 1.71
 -6 -8 -32 21.32 1.48
 -6 -8 -31 7.5 1.46
 -6 -8 -30 17.73 1.51
 -6 -8 -29 21.65 1.7
 -6 -8 -28 26.9 1.42
 -6 -8 -27 61.61 1.53
 -6 -8 -26 27.56 1.43
 -6 -8 -25 34.78 1.88
 -6 -8 -24 44.77 1.8
 -6 -8 -23 214.68 2.94
 -6 -8 -22 7.66 1.42
 -6 -8 -21 84.86 2.39
 -6 -8 -20 42.38 2.18
 -6 -8 -19 52.13 1.7
 -6 -8 -18 22.74 1.52
 -6 -8 -17 90.19 2.05
 -6 -8 -16 17.97 1.26
 -6 -8 -15 83.95 2.73
 -6 -8 -14 33.08 1.55
 -6 -8 -13 31.05 1.22
 -6 -8 -12 10.06 1.37
 -6 -8 -10 58.4 1.27
 -6 -8 -9 64.3 1.87
 -6 -8 -8 60.89 1.53
 -6 -8 -7 90.4 2.12
 -6 -8 -6 27.22 1.73
 -6 -8 -5 56.86 1.81
 -6 -8 -4 32.84 1.57
 -6 -8 -3 400.12 7.8
 -6 -8 -2 54.85 1.61
 -6 -8 -1 41.76 1.55
 -6 -7 -42 7.7 2.11
 -6 -7 -41 10.52 2.07
 -6 -7 -38 63.88 2.5
 -6 -7 -37 15.35 2.43
 -6 -7 -34 18.22 1.62
 -6 -7 -33 15.19 1.64
 -6 -7 -32 4.18 1.56
 -6 -7 -31 37.04 1.5
 -6 -7 -28 31.3 1.43
 -6 -7 -27 6.92 1.39
 -6 -7 -25 9.46 1.56
 -6 -7 -24 15.59 1.79
 -6 -7 -23 51.43 2.66
 -6 -7 -22 10.46 1.57
 -6 -7 -21 66 1.87
 -6 -7 -20 32.62 1.41
 -6 -7 -19 40.75 1.72
 -6 -7 -18 12.93 1.48
 -6 -7 -16 24.39 1.26
 -6 -7 -15 16.26 1.23
 -6 -7 -14 16.35 1.2
 -6 -7 -13 28.75 1.22
 -6 -7 -12 30.12 1.4
 -6 -7 -11 38.87 1.22
 -6 -7 -10 51.65 1.33
 -6 -7 -9 22.52 2.2
 -6 -7 -8 64.87 1.5
 -6 -7 -7 38.04 1.64
 -6 -7 -5 27.04 1.49
 -6 -7 -4 37.72 1.53
 -6 -7 -3 78.23 1.63
 -6 -7 -2 28.72 2.16
 -6 -7 -1 35.49 1.5
 -6 -6 -43 5.24 2.22
 -6 -6 -42 20.07 2.05
 -6 -6 -41 29.81 2.03
 -6 -6 -40 27.49 2.25
 -6 -6 -37 10.05 2.08
 -6 -6 -36 6.61 1.62
 -6 -6 -35 13.67 1.56
 -6 -6 -34 19.63 1.54
 -6 -6 -33 5.41 1.83
 -6 -6 -32 48.92 1.62
 -6 -6 -31 13 1.66
 -6 -6 -30 18.22 1.45
 -6 -6 -29 6.27 1.46
 -6 -6 -28 6.58 1.43
 -6 -6 -27 149.18 3.63
 -6 -6 -26 36.4 1.6
 -6 -6 -25 31.71 1.57
 -6 -6 -24 26.8 1.61
 -6 -6 -23 18.8 1.44
 -6 -6 -22 67.43 1.54
 -6 -6 -21 84.85 2.61
 -6 -6 -19 9.39 1.29
 -6 -6 -18 13.98 1.85
 -6 -6 -17 31.47 1.5
 -6 -6 -16 33.56 1.41
 -6 -6 -15 26.24 1.25
 -6 -6 -14 6.03 1.23
 -6 -6 -13 20.86 1.32
 -6 -6 -12 30.81 1.29
 -6 -6 -11 104.18 1.54
 -6 -6 -10 24.01 1.38
 -6 -6 -9 204.89 2.22
 -6 -6 -8 3.72 1.65
 -6 -6 -7 96.14 1.99
 -6 -6 -6 17.44 2
 -6 -6 -5 167.82 3.77
 -6 -6 -4 19.78 2.38
 -6 -6 -3 38.19 1.49
 -6 -6 -1 69.76 1.87
 -6 -5 -42 9.8 2.07
 -6 -5 -41 6.22 2.1
 -6 -5 -40 13.92 1.9
 -6 -5 -39 9.91 2.64
 -6 -5 -38 36.64 2.52
 -6 -5 -36 16.58 1.59
 -6 -5 -34 3.71 1.65
 -6 -5 -33 19.42 1.53
 -6 -5 -32 6.72 1.51
 -6 -5 -31 9.42 1.48
 -6 -5 -30 50.81 1.82
 -6 -5 -28 25.07 1.67
 -6 -5 -26 53.84 1.87
 -6 -5 -25 4.65 1.71
 -6 -5 -24 62.98 1.68
 -6 -5 -23 4.38 1.53
 -6 -5 -22 19.98 1.42
 -6 -5 -21 9.16 1.39
 -6 -5 -20 17.59 1.32
 -6 -5 -19 39.41 1.34
 -6 -5 -18 52.81 2.23
 -6 -5 -17 67.73 1.58
 -6 -5 -16 31.14 1.4
 -6 -5 -15 16.45 1.24
 -6 -5 -14 48.84 1.36
 -6 -5 -12 186.56 2.24
 -6 -5 -11 17.4 1.25
 -6 -5 -10 29.54 1.19
 -6 -5 -9 18.53 1.28
 -6 -5 -8 126.89 1.79
 -6 -5 -7 11.32 1.5
 -6 -5 -6 36.95 2.29
 -6 -5 -5 4.24 1.51
 -6 -5 -4 28.41 1.47
 -6 -5 -3 11.09 1.45
 -6 -5 -2 38.68 1.5
 -6 -5 -1 94.5 1.88
 -6 -4 -44 5.81 2.19
 -6 -4 -43 14.15 2.18
 -6 -4 -42 5.39 2.32
 -6 -4 -40 17.8 1.87
 -6 -4 -38 6.51 2.16
 -6 -4 -37 16.33 1.61
 -6 -4 -36 18.58 1.59
 -6 -4 -35 25.71 1.67
 -6 -4 -34 18.76 1.77
 -6 -4 -31 110.76 2.26
 -6 -4 -30 105.92 2.96
 -6 -4 -23 44.53 1.42
 -6 -4 -22 22.3 1.36
 -6 -4 -21 71.43 2.26
 -6 -4 -20 44.69 1.38
 -6 -4 -19 4.5 1.34
 -6 -4 -18 110.48 1.8
 -6 -4 -17 145.74 2.82
 -6 -4 -16 17.18 1.74
 -6 -4 -15 41.47 1.3
 -6 -4 -14 33.15 1.63
 -6 -4 -13 66.84 1.33
 -6 -4 -12 272.14 1.81
 -6 -4 -11 163.08 2.48
 -6 -4 -10 104.62 1.39
 -6 -4 -9 65.76 2.02
 -6 -4 -8 53.1 1.8
 -6 -4 -7 79.17 1.69
 -6 -4 -6 34.1 1.73
 -6 -4 -5 19.39 1.47
 -6 -4 -4 38.23 1.74
 -6 -4 -3 172.27 1.85
 -6 -4 -2 66.81 1.59
 -6 -4 -1 134.26 2.76
 -6 -3 -44 9.74 2.09
 -6 -3 -42 35.41 2.2
 -6 -3 -41 8.37 1.95
 -6 -3 -40 16.1 2.01
 -6 -3 -38 4.48 1.99
 -6 -3 -37 5.31 1.69
 -6 -3 -36 4 1.9
 -6 -3 -35 7.1 1.61
 -6 -3 -34 7.03 1.7
 -6 -3 -33 58.31 1.61
 -6 -3 -32 108.29 2.34
 -6 -3 -31 51.31 1.7
 -6 -3 -30 28.85 1.62
 -6 -3 -28 125.29 1.67
 -6 -3 -27 23.03 1.5
 -6 -3 -26 43.88 1.68
 -6 -3 -25 23.24 1.61
 -6 -3 -24 48.7 1.8
 -6 -3 -23 21.9 1.39
 -6 -3 -22 10.58 1.4
 -6 -3 -21 31.19 1.39
 -6 -3 -20 67.74 1.43
 -6 -3 -19 41.07 1.34
 -6 -3 -18 37.79 1.33
 -6 -3 -17 32.05 1.4
 -6 -3 -16 6.45 1.51
 -6 -3 -15 26.16 1.43
 -6 -3 -14 194.63 2.5
 -6 -3 -13 208.05 1.73
 -6 -3 -12 34.37 1.16
 -6 -3 -11 10.61 1.18
 -6 -3 -10 156.22 1.45
 -6 -3 -9 28.21 1.27
 -6 -3 -8 6.21 1.53
 -6 -3 -7 21.43 1.47
 -6 -3 -6 46.84 1.55
 -6 -3 -5 176.69 4.56
 -6 -3 -4 3.33 1.56
 -6 -3 -3 5.12 2.2
 -6 -3 -2 53.57 2.09
 -6 -3 -1 84.09 1.64
 -6 -2 -45 28.97 2.25
 -6 -2 -44 28.49 2.06
 -6 -2 -42 6.68 2.07
 -6 -2 -41 9.55 1.91
 -6 -2 -40 6.53 2.01
 -6 -2 -37 71.31 2.19
 -6 -2 -36 12.48 1.67
 -6 -2 -35 9.45 1.59
 -6 -2 -34 10.88 1.56
 -6 -2 -33 70 2.35
 -6 -2 -32 62.68 2.06
 -6 -2 -31 6.38 1.53
 -6 -2 -30 21.5 1.48
 -6 -2 -29 40.56 2.14
 -6 -2 -28 49.46 1.77
 -6 -2 -27 141.33 2.89
 -6 -2 -26 178.38 2.56
 -6 -2 -25 16.45 1.84
 -6 -2 -24 20.25 1.63
 -6 -2 -22 18.77 1.31
 -6 -2 -21 103.48 1.61
 -6 -2 -20 46.12 1.61
 -6 -2 -19 37.44 1.55
 -6 -2 -18 31.03 1.31
 -6 -2 -17 131.99 2.76
 -6 -2 -16 32.57 1.58
 -6 -2 -15 19.46 2.68
 -6 -2 -14 190.31 1.72
 -6 -2 -13 94.99 1.39
 -6 -2 -12 82.02 1.31
 -6 -2 -11 44.73 1.34
 -6 -2 -10 132.46 2.56
 -6 -2 -9 289.93 2.33
 -6 -2 -8 116.74 1.95
 -6 -2 -7 100.01 1.7
 -6 -2 -6 208.13 5.35
 -6 -2 -5 5.96 1.5
 -6 -2 -4 33.38 1.75
 -6 -2 -3 7.53 1.47
 -6 -2 -2 135.07 2.03
 -6 -2 -1 77.83 1.6
 -6 -1 -45 31.82 2.67
 -6 -1 -44 56.95 2.12
 -6 -1 -43 17.17 2.01
 -6 -1 -42 10.49 1.92
 -6 -1 -41 24.97 2.08
 -6 -1 -40 20.36 2.16
 -6 -1 -39 40.41 1.7
 -6 -1 -38 4.29 1.77
 -6 -1 -37 26.93 1.64
 -6 -1 -36 27.85 1.71
 -6 -1 -35 59.55 1.96
 -6 -1 -32 4 1.6
 -6 -1 -31 4.22 1.58
 -6 -1 -30 50.61 1.55
 -6 -1 -29 5.64 1.62
 -6 -1 -28 132.57 2.57
 -6 -1 -27 12.39 1.59
 -6 -1 -26 87.35 1.78
 -6 -1 -25 166.94 2.34
 -6 -1 -24 142.29 2.47
 -6 -1 -23 35.09 1.53
 -6 -1 -22 29.09 1.33
 -6 -1 -21 275.83 1.78
 -6 -1 -20 58.39 1.6
 -6 -1 -18 44.27 1.33
 -6 -1 -17 109.8 2.42
 -6 -1 -16 9.49 1.45
 -6 -1 -15 231.57 1.8
 -6 -1 -14 8.38 1.39
 -6 -1 -13 60.13 1.32
 -6 -1 -12 125.02 1.34
 -6 -1 -11 28.08 1.16
 -6 -1 -10 573.56 2.56
 -6 -1 -9 12.17 1.29
 -6 -1 -8 292.17 4.03
 -6 -1 -7 178.11 2.23
 -6 -1 -6 688.69 10.64
 -6 -1 -5 7 1.83
 -6 -1 -4 257.98 2.04
 -6 -1 -3 39.84 1.69
 -6 -1 -2 94.93 2.49
 -6 -1 -1 225.94 1.96
 -5 -21 -7 14.76 2.68
 -5 -21 -6 12.92 2.65
 -5 -20 -15 5.69 2.83
 -5 -20 -12 11.51 2.55
 -5 -20 -10 23.25 2.61
 -5 -20 -9 8.43 2.6
 -5 -20 -8 15.74 2.02
 -5 -20 -7 7.12 2.72
 -5 -20 -6 7.03 2.72
 -5 -20 -5 13.81 4.12
 -5 -19 -6 8.05 1.71
 -5 -19 -4 2.98 1.09
 -5 -19 -2 14.24 2.49
 -5 -18 -23 8.73 1.92
 -5 -18 -21 8.14 2.04
 -5 -18 -19 16.71 1.67
 -5 -18 -18 5.25 2.17
 -5 -18 -15 21.83 4.92
 -5 -18 -11 4.49 1.93
 -5 -18 -10 5.56 2.35
 -5 -18 -9 4.24 0.93
 -5 -18 -8 11.09 1.67
 -5 -18 -6 9.48 2.61
 -5 -18 -5 10.67 2.47
 -5 -18 -4 11.12 2.84
 -5 -18 -3 7.31 1.87
 -5 -18 -1 13.48 3.17
 -5 -17 -26 13.91 3.05
 -5 -17 -25 5.18 1.96
 -5 -17 -22 14.11 3.31
 -5 -17 -21 19.37 2.98
 -5 -17 -19 7.9 2.41
 -5 -17 -18 4.09 1.72
 -5 -17 -17 5.02 1.79
 -5 -17 -16 17.15 2.35
 -5 -17 -14 9.13 1.74
 -5 -17 -10 22.46 3.29
 -5 -17 -8 34.89 1.83
 -5 -17 -6 10.8 1.59
 -5 -17 -3 8.67 2.28
 -5 -17 -2 5.32 1.88
 -5 -16 -30 5.72 1.78
 -5 -16 -29 5.86 1.74
 -5 -16 -28 7.4 1.69
 -5 -16 -26 13.6 2.18
 -5 -16 -25 9.55 1.9
 -5 -16 -24 9.96 2.29
 -5 -16 -23 11.3 2.19
 -5 -16 -22 18.97 2.48
 -5 -16 -20 9.75 2.22
 -5 -16 -19 13.57 2.05
 -5 -16 -18 11.21 1.82
 -5 -16 -15 14.2 1.98
 -5 -16 -14 5.22 1.33
 -5 -16 -13 4.69 1.28
 -5 -16 -12 17.29 1.9
 -5 -16 -11 11.12 1.58
 -5 -16 -10 2.21 0.94
 -5 -16 -8 19.71 2.87
 -5 -16 -7 9.84 2
 -5 -16 -6 62.29 2.99
 -5 -16 -5 3.07 1.24
 -5 -16 -4 26.85 2.42
 -5 -16 -3 13.81 1.93
 -5 -16 -2 7.99 1.41
 -5 -16 -1 11.51 1.56
 -5 -15 -31 11.15 2.01
 -5 -15 -30 10.19 1.85
 -5 -15 -28 38.31 2.43
 -5 -15 -27 10.53 1.94
 -5 -15 -26 18.43 1.83
 -5 -15 -24 13.26 2.24
 -5 -15 -19 11.7 1.66
 -5 -15 -14 9.04 1.42
 -5 -15 -13 57.75 3.3
 -5 -15 -12 24.93 2.4
 -5 -15 -11 8.57 1.47
 -5 -15 -10 44.11 5.58
 -5 -15 -9 4.31 1.43
 -5 -15 -8 42.41 2.68
 -5 -15 -7 33.85 2.16
 -5 -15 -6 7.61 2.21
 -5 -15 -5 11.96 1.68
 -5 -15 -4 18.43 1.38
 -5 -15 -3 23.52 2.83
 -5 -15 -2 4.63 1.72
 -5 -15 -1 46.46 1.94
 -5 -14 -35 24.99 2.85
 -5 -14 -34 7.19 2.68
 -5 -14 -33 6.56 2.4
 -5 -14 -30 4.35 1.95
 -5 -14 -29 17.28 2.02
 -5 -14 -28 25.95 3.15
 -5 -14 -27 4.63 2.17
 -5 -14 -26 12.66 1.99
 -5 -14 -25 15.13 1.93
 -5 -14 -24 12.75 1.9
 -5 -14 -23 10.89 1.88
 -5 -14 -22 17.5 2.16
 -5 -14 -20 6.04 1.58
 -5 -14 -19 64.28 2.6
 -5 -14 -18 3.12 1.03
 -5 -14 -17 45.62 4.05
 -5 -14 -15 26.39 2.7
 -5 -14 -14 16.78 1.55
 -5 -14 -13 29.54 2.22
 -5 -14 -12 22.2 1.57
 -5 -14 -11 5.63 0.99
 -5 -14 -10 19.16 1.17
 -5 -14 -9 41.58 2.86
 -5 -14 -8 48.45 1.42
 -5 -14 -6 43.42 1.99
 -5 -14 -5 31.03 2.73
 -5 -14 -4 32.35 1.83
 -5 -14 -3 65.17 2.33
 -5 -14 -2 11.45 1.39
 -5 -14 -1 79.17 3.64
 -5 -13 -35 10.46 2.17
 -5 -13 -34 5.48 1.88
 -5 -13 -33 18.54 1.78
 -5 -13 -32 3.92 1.89
 -5 -13 -31 28.43 1.75
 -5 -13 -30 7.14 2.07
 -5 -13 -28 9.44 2.07
 -5 -13 -27 26.08 3.55
 -5 -13 -26 34.9 2.03
 -5 -13 -23 12.71 1.96
 -5 -13 -22 26.54 2.27
 -5 -13 -21 41.5 2.77
 -5 -13 -20 8.87 1.53
 -5 -13 -19 2.71 1.18
 -5 -13 -17 74.19 3.73
 -5 -13 -16 31.7 2.05
 -5 -13 -15 35.16 2.29
 -5 -13 -14 15.74 1.01
 -5 -13 -12 77.01 2.91
 -5 -13 -11 133.9 3.73
 -5 -13 -10 18.84 1.82
 -5 -13 -9 6.89 1.16
 -5 -13 -8 81.04 4.84
 -5 -13 -7 112.79 2.68
 -5 -13 -6 43.38 2.68
 -5 -13 -5 33.43 2.62
 -5 -13 -4 48.65 2.35
 -5 -13 -3 7.94 1.36
 -5 -13 -2 22.41 1.61
 -5 -13 -1 114.54 2.91
 -5 -12 -39 22.4 5.04
 -5 -12 -37 48.99 2.75
 -5 -12 -36 51.95 3.39
 -5 -12 -35 34.59 2.84
 -5 -12 -34 20.36 3.49
 -5 -12 -33 5.51 2
 -5 -12 -31 5.15 1.94
 -5 -12 -30 26.57 2.49
 -5 -12 -28 22.51 1.86
 -5 -12 -27 21.96 2.01
 -5 -12 -26 32.08 3.47
 -5 -12 -25 11.15 2.03
 -5 -12 -24 5.17 1.08
 -5 -12 -23 25.26 2.22
 -5 -12 -22 12.16 2.13
 -5 -12 -20 19.47 1.59
 -5 -12 -19 223.95 7.06
 -5 -12 -18 12.17 1.41
 -5 -12 -17 89.05 3.87
 -5 -12 -16 119.6 2.57
 -5 -12 -15 75.15 3.01
 -5 -12 -14 99.56 4.3
 -5 -12 -13 36.19 1.36
 -5 -12 -12 10.34 1.19
 -5 -12 -10 11.38 0.97
 -5 -12 -9 7.68 1.09
 -5 -12 -8 7.15 1.4
 -5 -12 -7 14.27 1.55
 -5 -12 -6 19.5 2.06
 -5 -12 -5 3.67 1.32
 -5 -12 -4 21.03 1.37
 -5 -12 -3 72.9 2.44
 -5 -12 -2 72.12 1.56
 -5 -12 -1 167.69 5.48
 -5 -11 -40 34.77 2.54
 -5 -11 -39 41.72 3.08
 -5 -11 -37 12.95 2.07
 -5 -11 -36 50.06 2.68
 -5 -11 -35 29.62 2.02
 -5 -11 -34 18.41 1.96
 -5 -11 -32 16.86 2.49
 -5 -11 -31 19.77 3.73
 -5 -11 -30 23.84 1.93
 -5 -11 -29 4.61 2.01
 -5 -11 -28 85.41 4.32
 -5 -11 -27 12 1.8
 -5 -11 -26 2.57 1.23
 -5 -11 -25 49.96 3.14
 -5 -11 -24 48.29 1.9
 -5 -11 -23 9.9 1.12
 -5 -11 -22 41.74 2
 -5 -11 -21 205.69 2.89
 -5 -11 -20 98.96 4.28
 -5 -11 -19 147.5 3.07
 -5 -11 -18 160.76 2.91
 -5 -11 -17 6.24 1.74
 -5 -11 -16 131.04 2.57
 -5 -11 -15 17.92 1.62
 -5 -11 -14 5.84 1.38
 -5 -11 -13 11.83 1.14
 -5 -11 -12 66.59 2.16
 -5 -11 -11 7.56 1.42
 -5 -11 -10 10.32 1.03
 -5 -11 -9 76.54 1.93
 -5 -11 -8 103.25 4.63
 -5 -11 -7 49.54 2.64
 -5 -11 -6 16.11 1.92
 -5 -11 -5 4.34 1.47
 -5 -11 -4 12.77 1.33
 -5 -11 -3 102.56 3.03
 -5 -11 -2 427.61 10.16
 -5 -11 -1 196.54 3.45
 -5 -10 -40 12.88 2.25
 -5 -10 -39 38.17 2.09
 -5 -10 -38 75.19 3.14
 -5 -10 -37 15.72 1.89
 -5 -10 -36 20.27 1.85
 -5 -10 -35 13.24 1.96
 -5 -10 -34 19.94 2.08
 -5 -10 -33 94.82 2.75
 -5 -10 -31 24.02 2.15
 -5 -10 -30 30.56 2.03
 -5 -10 -29 8.77 2.43
 -5 -10 -28 17.52 1.42
 -5 -10 -27 20.45 1.32
 -5 -10 -26 37.55 1.92
 -5 -10 -25 2.95 1.23
 -5 -10 -24 13.49 1.3
 -5 -10 -23 10.95 1.3
 -5 -10 -22 133.37 3.26
 -5 -10 -21 35.67 2.64
 -5 -10 -20 160.18 2.87
 -5 -10 -19 143.09 3.3
 -5 -10 -18 86.49 1.38
 -5 -10 -17 12.71 1.13
 -5 -10 -16 111.93 3.13
 -5 -10 -15 138.2 2.36
 -5 -10 -14 5.84 1.37
 -5 -10 -13 11.67 1.01
 -5 -10 -12 39.09 1.32
 -5 -10 -11 72.35 2.72
 -5 -10 -10 11.49 1.06
 -5 -10 -9 70.7 2.2
 -5 -10 -8 23.59 1.49
 -5 -10 -7 10.83 1.3
 -5 -10 -6 28.78 1.21
 -5 -10 -5 14.88 1.62
 -5 -10 -4 383.09 8.44
 -5 -10 -3 38.62 1.88
 -5 -10 -2 13.41 1.33
 -5 -10 -1 194.41 3.54
 -5 -9 -41 8.79 2.98
 -5 -9 -39 38.24 2.21
 -5 -9 -38 27.9 1.91
 -5 -9 -37 11.46 2.02
 -5 -9 -36 8.52 1.86
 -5 -9 -35 42.96 1.87
 -5 -9 -34 12.28 2.07
 -5 -9 -33 6.34 2.07
 -5 -9 -32 6.15 1.91
 -5 -9 -31 13.15 1.83
 -5 -9 -29 53.19 1.44
 -5 -9 -28 22.31 1.8
 -5 -9 -27 8.01 1.62
 -5 -9 -26 15.43 1.62
 -5 -9 -25 19.33 1.6
 -5 -9 -24 7.88 1.18
 -5 -9 -23 71.92 1.98
 -5 -9 -22 65.81 2.24
 -5 -9 -21 59.78 3.01
 -5 -9 -20 23.99 1.7
 -5 -9 -19 83.94 1.81
 -5 -9 -18 69.13 1.73
 -5 -9 -17 128.65 2.14
 -5 -9 -16 18.5 1.14
 -5 -9 -15 22.21 1.25
 -5 -9 -14 29.3 1.1
 -5 -9 -13 27.52 1.13
 -5 -9 -12 28.54 1.6
 -5 -9 -11 52.22 1.66
 -5 -9 -10 94.06 2.04
 -5 -9 -9 40.53 1.72
 -5 -9 -8 114.62 3.31
 -5 -9 -7 34.54 1.4
 -5 -9 -6 5.92 1.48
 -5 -9 -5 13.28 1.45
 -5 -9 -4 44.71 1.8
 -5 -9 -3 79.42 1.48
 -5 -9 -2 34.85 2.32
 -5 -9 -1 184.9 3.57
 -5 -8 -42 8.09 2.4
 -5 -8 -40 13.4 2.45
 -5 -8 -38 25.81 2.08
 -5 -8 -36 48.37 2.37
 -5 -8 -35 49.72 2.23
 -5 -8 -33 18.29 2.17
 -5 -8 -32 7.76 1.88
 -5 -8 -31 31.76 1.85
 -5 -8 -30 4.41 1.46
 -5 -8 -29 11.56 1.3
 -5 -8 -28 22.47 1.77
 -5 -8 -27 33.28 1.33
 -5 -8 -26 63.11 1.56
 -5 -8 -25 113.62 1.73
 -5 -8 -24 25.85 1.21
 -5 -8 -23 40.84 1.23
 -5 -8 -22 7.97 1.54
 -5 -8 -21 26.27 1.85
 -5 -8 -20 43.42 1.22
 -5 -8 -19 15.69 1.28
 -5 -8 -18 94.63 1.38
 -5 -8 -17 60.38 1.29
 -5 -8 -16 181.09 2.63
 -5 -8 -15 32.66 1.12
 -5 -8 -14 123.68 2.48
 -5 -8 -13 29.79 1.08
 -5 -8 -12 61.95 1.88
 -5 -8 -11 28.75 1.22
 -5 -8 -10 75.77 2.16
 -5 -8 -9 206.38 4.01
 -5 -8 -8 81.18 2.45
 -5 -8 -7 4.09 1.23
 -5 -8 -6 228.85 7.99
 -5 -8 -5 43.98 2.11
 -5 -8 -4 11.88 1.28
 -5 -8 -2 199.25 3.69
 -5 -8 -1 33.59 1.34
 -5 -7 -44 14.15 2.17
 -5 -7 -42 18.56 4.26
 -5 -7 -41 8.65 2.29
 -5 -7 -40 7.44 2
 -5 -7 -39 7.18 2.23
 -5 -7 -38 7.78 1.94
 -5 -7 -37 25.61 1.86
 -5 -7 -36 17.19 2.02
 -5 -7 -33 9.71 1.88
 -5 -7 -32 5.76 1.54
 -5 -7 -31 62.9 1.78
 -5 -7 -30 27.56 1.45
 -5 -7 -29 3.61 1.68
 -5 -7 -28 14.39 1.29
 -5 -7 -27 31.63 1.31
 -5 -7 -26 110.95 1.82
 -5 -7 -25 23.79 1.24
 -5 -7 -24 4.68 1.23
 -5 -7 -23 16.71 1.54
 -5 -7 -22 4.35 1.66
 -5 -7 -21 18.05 1.66
 -5 -7 -20 20.58 1.24
 -5 -7 -19 68.3 1.95
 -5 -7 -18 83.35 1.35
 -5 -7 -16 72.74 1.74
 -5 -7 -15 85.94 2.56
 -5 -7 -14 18.64 1.25
 -5 -7 -13 6.99 1.05
 -5 -7 -12 56.04 1.14
 -5 -7 -11 91.89 1.83
 -5 -7 -10 16.32 1.01
 -5 -7 -9 41.98 1.67
 -5 -7 -8 22 1.2
 -5 -7 -7 28.56 1.21
 -5 -7 -6 83.04 2.09
 -5 -7 -5 44.38 1.36
 -5 -7 -4 15.78 1.47
 -5 -7 -3 86.25 2.26
 -5 -7 -2 16.43 1.62
 -5 -7 -1 22.19 1.29
 -5 -6 -45 22.94 2.16
 -5 -6 -44 7.55 2.19
 -5 -6 -43 12.16 2.12
 -5 -6 -42 5.62 2.42
 -5 -6 -40 31.39 1.94
 -5 -6 -38 7.34 2.04
 -5 -6 -37 10.27 1.87
 -5 -6 -36 4.12 1.98
 -5 -6 -35 25.84 1.94
 -5 -6 -34 39.56 2.98
 -5 -6 -33 31.43 2.51
 -5 -6 -32 8.31 1.43
 -5 -6 -31 12.28 1.45
 -5 -6 -30 53.35 2.01
 -5 -6 -29 53.45 2.22
 -5 -6 -28 54.07 1.39
 -5 -6 -27 20.22 1.28
 -5 -6 -26 37.44 1.31
 -5 -6 -25 36.64 1.28
 -5 -6 -24 65.47 1.47
 -5 -6 -22 86.78 1.58
 -5 -6 -20 31.87 1.21
 -5 -6 -19 44.65 1.22
 -5 -6 -18 20.7 1.39
 -5 -6 -17 45.94 1.3
 -5 -6 -16 143.37 2.45
 -5 -6 -15 37.73 1.14
 -5 -6 -13 127.19 1.69
 -5 -6 -12 76.98 1.19
 -5 -6 -11 73.25 1.16
 -5 -6 -10 180 2.29
 -5 -6 -9 15.58 1.29
 -5 -6 -8 108.64 1.3
 -5 -6 -7 37.35 1.23
 -5 -6 -6 29.68 1.68
 -5 -6 -5 90.46 1.88
 -5 -6 -4 128.59 2.02
 -5 -6 -3 31.89 2.4
 -5 -6 -1 8.02 1.28
 -5 -5 -46 6.84 2.26
 -5 -5 -45 10.88 2.18
 -5 -5 -43 27.04 2.38
 -5 -5 -42 11.23 2.38
 -5 -5 -40 8.14 1.95
 -5 -5 -39 53.4 1.98
 -5 -5 -38 30.25 1.89
 -5 -5 -36 43.92 3.77
 -5 -5 -34 47.94 2.8
 -5 -5 -33 27.49 1.52
 -5 -5 -32 21.89 1.44
 -5 -5 -31 34.12 1.52
 -5 -5 -30 14.29 1.43
 -5 -5 -29 55.6 2.04
 -5 -5 -28 11.22 1.41
 -5 -5 -27 14.61 1.49
 -5 -5 -26 29.46 1.3
 -5 -5 -25 110.22 1.97
 -5 -5 -24 55.44 1.91
 -5 -5 -23 43.25 1.42
 -5 -5 -21 98.59 1.78
 -5 -5 -20 150.27 2.04
 -5 -5 -19 38.36 1.21
 -5 -5 -18 86.34 1.55
 -5 -5 -17 9.27 1.23
 -5 -5 -16 16.91 1.11
 -5 -5 -15 9.59 1.16
 -5 -5 -14 15.96 1.08
 -5 -5 -13 58.1 1.26
 -5 -5 -12 5.49 1.18
 -5 -5 -11 177.6 1.67
 -5 -5 -10 105.51 1.41
 -5 -5 -9 127.83 1.83
 -5 -5 -8 28.66 1.21
 -5 -5 -7 45.52 1.36
 -5 -5 -6 14.78 1.76
 -5 -5 -5 10.45 1.28
 -5 -5 -4 48.16 1.34
 -5 -5 -3 58.81 1.36
 -5 -5 -2 68.28 2.46
 -5 -5 -1 94.64 3.81
 -5 -4 -46 9.84 2.23
 -5 -4 -45 9.64 2.18
 -5 -4 -43 30.48 2.1
 -5 -4 -42 29.25 2.09
 -5 -4 -41 40.92 1.97
 -5 -4 -40 5.29 2.02
 -5 -4 -39 19.59 1.88
 -5 -4 -38 17.39 1.86
 -5 -4 -37 8.47 1.78
 -5 -4 -36 103.86 3.43
 -5 -4 -35 14.5 2.15
 -5 -4 -34 10.39 1.74
 -5 -4 -33 46.66 1.53
 -5 -4 -32 47.29 1.78
 -5 -4 -30 72.21 1.91
 -5 -4 -29 53.32 1.49
 -5 -4 -28 3.78 1.47
 -5 -4 -27 32.26 1.33
 -5 -4 -26 81.39 1.74
 -5 -4 -25 29.49 1.28
 -5 -4 -24 52.05 1.46
 -5 -4 -23 8.94 1.45
 -5 -4 -22 175.4 3.88
 -5 -4 -21 22.1 1.23
 -5 -4 -20 187.88 1.67
 -5 -4 -19 71.8 1.4
 -5 -4 -18 9.59 1.19
 -5 -4 -17 5.83 1.29
 -5 -4 -16 130.08 1.35
 -5 -4 -15 54.14 1.28
 -5 -4 -14 40.81 1.27
 -5 -4 -13 2.77 1.19
 -5 -4 -12 19.75 1.06
 -5 -4 -11 96.02 1.31
 -5 -4 -10 22.5 1.04
 -5 -4 -9 123.51 1.71
 -5 -4 -8 69.06 1.37
 -5 -4 -7 13.49 1.08
 -5 -4 -6 3.39 1.21
 -5 -4 -5 7.52 1.51
 -5 -4 -4 321.45 1.95
 -5 -4 -3 65.08 1.39
 -5 -4 -2 3.93 1.31
 -5 -4 -1 179.99 1.91
 -5 -3 -46 11.13 2.32
 -5 -3 -45 50.79 2.34
 -5 -3 -44 10.93 2.3
 -5 -3 -41 31.61 1.94
 -5 -3 -40 17.02 1.9
 -5 -3 -39 10.77 1.88
 -5 -3 -38 4.86 2.04
 -5 -3 -37 38.4 1.77
 -5 -3 -36 50.06 2.74
 -5 -3 -34 68.4 1.71
 -5 -3 -33 11.11 1.47
 -5 -3 -32 6.24 1.46
 -5 -3 -30 8.96 1.5
 -5 -3 -29 18.53 1.36
 -5 -3 -28 12.13 1.34
 -5 -3 -27 63.5 1.96
 -5 -3 -26 22.21 1.29
 -5 -3 -25 6.86 1.33
 -5 -3 -24 64.35 1.49
 -5 -3 -23 25.19 1.44
 -5 -3 -22 56.31 1.49
 -5 -3 -21 80.44 1.35
 -5 -3 -20 171.17 2.35
 -5 -3 -19 39.71 1.17
 -5 -3 -18 234.4 1.51
 -5 -3 -17 53.3 1.15
 -5 -3 -16 16.63 1.19
 -5 -3 -15 138.15 1.39
 -5 -3 -14 51.15 1.16
 -5 -3 -13 6.5 1.07
 -5 -3 -12 45.45 1.62
 -5 -3 -11 101.37 1.63
 -5 -3 -10 5.03 1.05
 -5 -3 -9 10.49 0.95
 -5 -3 -8 5.88 1.01
 -5 -3 -7 110.16 1.66
 -5 -3 -6 94.62 1.49
 -5 -3 -5 216.3 4.11
 -5 -3 -4 32.94 1.46
 -5 -3 -3 86.39 1.71
 -5 -3 -2 404.1 2.09
 -5 -3 -1 187.6 4.65
 -5 -2 -47 10.43 2.47
 -5 -2 -46 28.71 2.4
 -5 -2 -45 29.71 2.37
 -5 -2 -44 16.05 2.34
 -5 -2 -41 46.09 1.98
 -5 -2 -40 25.98 2.02
 -5 -2 -39 20.88 1.98
 -5 -2 -38 10.07 1.77
 -5 -2 -37 5.15 2.01
 -5 -2 -35 3.94 1.61
 -5 -2 -34 72.08 2.06
 -5 -2 -33 9.4 1.47
 -5 -2 -32 15.31 1.44
 -5 -2 -31 16.57 1.5
 -5 -2 -30 22.31 1.4
 -5 -2 -29 77.38 2.35
 -5 -2 -28 143.49 2.72
 -5 -2 -27 69.1 1.52
 -5 -2 -26 97.54 2.53
 -5 -2 -25 30.09 1.45
 -5 -2 -24 54.52 1.66
 -5 -2 -23 65.29 2.1
 -5 -2 -22 12.23 1.4
 -5 -2 -21 15.67 1.33
 -5 -2 -20 64.07 1.24
 -5 -2 -19 9.01 1.14
 -5 -2 -18 33.2 1.14
 -5 -2 -17 16.79 1.14
 -5 -2 -16 153.98 1.48
 -5 -2 -15 56.08 1.19
 -5 -2 -14 30.26 1.17
 -5 -2 -13 200.77 3.42
 -5 -2 -12 249.93 3.08
 -5 -2 -11 11.74 1.19
 -5 -2 -10 337.99 3.6
 -5 -2 -9 456.15 4.09
 -5 -2 -8 74.09 1.24
 -5 -2 -7 428.83 5.21
 -5 -2 -6 262.77 4.07
 -5 -2 -5 143.91 1.6
 -5 -2 -4 85.79 1.48
 -5 -2 -3 250.84 1.8
 -5 -2 -2 97.94 2.22
 -5 -2 -1 179.46 1.87
 -5 -1 -47 4.95 2.34
 -5 -1 -46 20.24 2.32
 -5 -1 -44 12.86 2.07
 -5 -1 -43 55.56 3.12
 -5 -1 -42 17.04 2.27
 -5 -1 -40 19.88 2.31
 -5 -1 -38 57.88 2.38
 -5 -1 -36 25.02 2.11
 -5 -1 -35 13.73 1.52
 -5 -1 -34 70.15 1.73
 -5 -1 -33 20.19 1.47
 -5 -1 -32 13.9 1.45
 -5 -1 -31 229.09 3.78
 -5 -1 -30 36.49 2
 -5 -1 -29 191.67 3.55
 -5 -1 -28 35.82 1.38
 -5 -1 -27 51.73 1.55
 -5 -1 -26 148.87 2.4
 -5 -1 -25 212.9 3.46
 -5 -1 -24 43.13 1.49
 -5 -1 -23 12.77 1.57
 -5 -1 -22 64 1.5
 -5 -1 -21 44.08 1.73
 -5 -1 -20 8.32 1.16
 -5 -1 -19 8.66 1.22
 -5 -1 -18 119.71 1.99
 -5 -1 -17 95.71 1.41
 -5 -1 -16 32.58 1.17
 -5 -1 -15 147.58 1.41
 -5 -1 -14 437.98 5.37
 -5 -1 -13 233.3 1.62
 -5 -1 -12 182.2 2.11
 -5 -1 -11 899.89 8.61
 -5 -1 -10 7.7 1.07
 -5 -1 -9 301.55 1.52
 -5 -1 -8 93.32 1.92
 -5 -1 -7 1166.22 10.67
 -5 -1 -6 211.36 1.92
 -5 -1 -5 180.31 1.68
 -5 -1 -4 221.94 1.76
 -5 -1 -3 170.81 2.64
 -5 -1 -2 186.67 4.82
 -5 -1 -1 63.28 2.73
 -4 -21 -7 6.75 2
 -4 -21 -2 6.02 2.74
 -4 -20 -20 18.58 2.42
 -4 -20 -14 13.78 6.83
 -4 -20 -11 14.8 2.28
 -4 -20 -10 11.59 1.93
 -4 -20 -9 6.88 2.81
 -4 -20 -7 15.07 2.82
 -4 -20 -6 6.43 2.92
 -4 -20 -5 11.45 2.33
 -4 -20 -4 14.48 2.34
 -4 -20 -1 6.81 1.18
 -4 -19 -23 14.46 2.55
 -4 -19 -20 5.22 2.3
 -4 -19 -18 12.41 1.73
 -4 -19 -14 11.67 2.01
 -4 -19 -13 11.93 1.84
 -4 -19 -12 4.04 1.56
 -4 -19 -11 5.17 1.14
 -4 -19 -9 56.31 4.17
 -4 -19 -7 4.33 1.94
 -4 -19 -6 4.72 1.89
 -4 -19 -5 14.14 2.24
 -4 -19 -1 7.38 1.19
 -4 -18 -28 5.8 2.33
 -4 -18 -27 34.27 2.68
 -4 -18 -26 9.9 3.66
 -4 -18 -24 13.99 3.44
 -4 -18 -22 21.77 4.76
 -4 -18 -21 9.73 2.39
 -4 -18 -19 5.74 2.29
 -4 -18 -18 8.33 1.43
 -4 -18 -16 7.94 1.52
 -4 -18 -10 17.18 3.34
 -4 -18 -9 58.45 2.08
 -4 -18 -7 13.41 4.22
 -4 -18 -6 19.85 3.81
 -4 -18 -5 5.7 1.52
 -4 -18 -3 3.51 1.29
 -4 -18 -2 3.16 1.49
 -4 -18 -1 5.91 1.25
 -4 -17 -29 26.26 2.75
 -4 -17 -28 15.41 2.54
 -4 -17 -27 9.09 2.2
 -4 -17 -26 4.86 2.29
 -4 -17 -25 31.72 3.02
 -4 -17 -22 15.23 2.7
 -4 -17 -21 6.76 2.03
 -4 -17 -20 5.79 2
 -4 -17 -18 29.43 2.01
 -4 -17 -17 5.33 1.22
 -4 -17 -12 10.54 1.83
 -4 -17 -11 16.03 2.71
 -4 -17 -10 60.08 8.7
 -4 -17 -9 63.06 4.11
 -4 -17 -8 9.03 1.52
 -4 -17 -7 10.53 2.42
 -4 -17 -6 8.77 2.38
 -4 -17 -5 2.98 1.21
 -4 -17 -4 3.23 0.87
 -4 -17 -3 9.85 1.22
 -4 -17 -2 69.4 5.84
 -4 -17 -1 7.78 1.28
 -4 -16 -33 14.06 4.52
 -4 -16 -32 11.44 2.81
 -4 -16 -30 5.06 2.33
 -4 -16 -29 6.18 2.24
 -4 -16 -28 6.16 2.21
 -4 -16 -27 6.23 1.69
 -4 -16 -26 11.28 1.99
 -4 -16 -25 5.31 1.43
 -4 -16 -24 8.39 1.62
 -4 -16 -23 7.51 1.31
 -4 -16 -20 21.32 2.22
 -4 -16 -19 24.85 3.48
 -4 -16 -18 30.41 1.97
 -4 -16 -17 7.03 1.84
 -4 -16 -16 10.17 2.27
 -4 -16 -15 11.1 1.43
 -4 -16 -14 19.66 2
 -4 -16 -13 30.72 3.36
 -4 -16 -12 8.17 1.44
 -4 -16 -11 8.14 3.79
 -4 -16 -10 36.19 1.9
 -4 -16 -9 13.87 1.77
 -4 -16 -8 5.88 1.61
 -4 -16 -7 8.24 1.46
 -4 -16 -6 14.67 1.69
 -4 -16 -5 17.92 4.44
 -4 -16 -4 34.77 6.68
 -4 -16 -2 85.14 4.99
 -4 -16 -1 5.6 1.4
 -4 -15 -34 9.32 1.69
 -4 -15 -33 10.27 2.39
 -4 -15 -31 7.73 1.8
 -4 -15 -30 4.17 2.02
 -4 -15 -28 8.87 2.14
 -4 -15 -27 11.24 1.78
 -4 -15 -26 4.46 1.64
 -4 -15 -25 23.77 1.76
 -4 -15 -22 17.75 1.53
 -4 -15 -21 45.04 3.48
 -4 -15 -20 18.51 3.04
 -4 -15 -19 4.29 1.94
 -4 -15 -18 4.17 1.97
 -4 -15 -17 44.91 3.96
 -4 -15 -16 13.09 2.05
 -4 -15 -15 51.57 2.26
 -4 -15 -14 22.64 1.6
 -4 -15 -13 4.42 1.34
 -4 -15 -12 12.13 2.6
 -4 -15 -11 21.85 2.57
 -4 -15 -10 19.82 2.57
 -4 -15 -8 8.57 1.04
 -4 -15 -7 11.32 2
 -4 -15 -6 11.97 2.35
 -4 -15 -5 4.92 0.96
 -4 -15 -4 50.94 2.24
 -4 -15 -3 12.05 5.08
 -4 -15 -2 14.52 1.62
 -4 -15 -1 32.09 3.09
 -4 -14 -37 36.08 4.22
 -4 -14 -36 91.61 3.9
 -4 -14 -35 13.18 1.74
 -4 -14 -34 3.96 1.94
 -4 -14 -31 14.88 1.7
 -4 -14 -30 14.26 2.81
 -4 -14 -29 56.87 2.96
 -4 -14 -27 25.93 1.99
 -4 -14 -25 18.87 1.55
 -4 -14 -23 24.38 4.56
 -4 -14 -22 34.67 2.35
 -4 -14 -21 5.18 1.52
 -4 -14 -20 90.44 4.16
 -4 -14 -19 21.43 1.92
 -4 -14 -18 239.98 18.79
 -4 -14 -17 94.08 2.5
 -4 -14 -16 57.82 8.16
 -4 -14 -15 51.95 6.59
 -4 -14 -13 78.97 4.08
 -4 -14 -12 15.87 1.76
 -4 -14 -11 20.87 1.37
 -4 -14 -10 5.29 0.69
 -4 -14 -9 6.93 0.84
 -4 -14 -7 6.6 0.78
 -4 -14 -6 14.03 1.26
 -4 -14 -4 33.31 1.4
 -4 -14 -3 4.91 1.49
 -4 -14 -2 92.86 3.09
 -4 -14 -1 62.15 3.5
 -4 -13 -39 12.25 3.54
 -4 -13 -37 13.49 2.1
 -4 -13 -36 11.56 1.9
 -4 -13 -35 29.04 2.03
 -4 -13 -33 6.17 1.72
 -4 -13 -32 33.61 2.94
 -4 -13 -31 19.99 1.96
 -4 -13 -30 17.4 1.59
 -4 -13 -29 21.5 1.56
 -4 -13 -28 12.47 1.52
 -4 -13 -27 65.54 2.19
 -4 -13 -25 5.15 1.46
 -4 -13 -24 25.59 1.76
 -4 -13 -23 74.26 5.09
 -4 -13 -22 31.64 1.72
 -4 -13 -21 47.78 6.48
 -4 -13 -19 99.51 3.69
 -4 -13 -18 62.98 2.67
 -4 -13 -17 88.35 3.81
 -4 -13 -16 11.69 1.52
 -4 -13 -15 31.06 2.72
 -4 -13 -14 87.5 11.55
 -4 -13 -13 12.81 1
 -4 -13 -12 21.85 1.78
 -4 -13 -11 14.8 1.75
 -4 -13 -10 10.06 1.07
 -4 -13 -9 3.53 1.13
 -4 -13 -8 12.38 1.18
 -4 -13 -7 32.63 1.96
 -4 -13 -6 39 1.19
 -4 -13 -5 33.62 1.38
 -4 -13 -4 33.66 1.1
 -4 -13 -3 117.53 2.4
 -4 -13 -1 137.78 1.97
 -4 -12 -41 12.29 3.36
 -4 -12 -40 30.48 4.14
 -4 -12 -39 11.66 2.35
 -4 -12 -38 16.89 2.15
 -4 -12 -37 15.53 2.2
 -4 -12 -34 47.03 5.58
 -4 -12 -33 7.57 2.43
 -4 -12 -30 18.13 1.73
 -4 -12 -28 6.54 1.89
 -4 -12 -26 16.72 1.64
 -4 -12 -25 11 1.88
 -4 -12 -24 7.92 1.58
 -4 -12 -23 28.12 1.58
 -4 -12 -22 16.11 1.66
 -4 -12 -21 71.02 2.14
 -4 -12 -20 50.88 2.35
 -4 -12 -19 146.46 3.37
 -4 -12 -18 26.85 2.38
 -4 -12 -17 43.48 2.18
 -4 -12 -16 155.43 5.49
 -4 -12 -14 25.12 2.08
 -4 -12 -13 6.18 1.96
 -4 -12 -12 26.21 1.13
 -4 -12 -11 13.11 0.83
 -4 -12 -10 69.66 1.77
 -4 -12 -9 36.38 1.83
 -4 -12 -8 140.15 4.79
 -4 -12 -6 3.04 1.08
 -4 -12 -5 2.52 1.11
 -4 -12 -4 71.98 2.54
 -4 -12 -3 68.4 2.64
 -4 -12 -2 72.91 1.69
 -4 -12 -1 305.58 7.2
 -4 -11 -41 15.38 2.08
 -4 -11 -40 15.16 2.29
 -4 -11 -39 32.88 2.43
 -4 -11 -38 49.22 2.38
 -4 -11 -37 25.06 1.92
 -4 -11 -36 17.51 2.21
 -4 -11 -34 6.73 2.44
 -4 -11 -33 5.62 1.99
 -4 -11 -32 25.6 1.66
 -4 -11 -31 4.48 1.71
 -4 -11 -30 37.79 1.63
 -4 -11 -29 4.11 1.65
 -4 -11 -28 7.27 1.86
 -4 -11 -27 89.44 3.35
 -4 -11 -26 40.89 1.71
 -4 -11 -25 24.34 2.07
 -4 -11 -23 26.94 1.65
 -4 -11 -22 43.9 2.09
 -4 -11 -21 17.8 1.04
 -4 -11 -20 44.59 2.38
 -4 -11 -19 40.11 2.15
 -4 -11 -18 4.38 1.18
 -4 -11 -17 9.41 1.18
 -4 -11 -16 68.04 1.74
 -4 -11 -15 28.25 2.18
 -4 -11 -14 117.57 2.88
 -4 -11 -13 4.59 0.88
 -4 -11 -12 108.71 2.62
 -4 -11 -11 215.2 4.92
 -4 -11 -10 9.04 0.84
 -4 -11 -9 38.41 1.38
 -4 -11 -8 66.53 2.39
 -4 -11 -7 342.54 4.57
 -4 -11 -6 8.97 0.92
 -4 -11 -5 24.76 1.34
 -4 -11 -4 40.18 2.08
 -4 -11 -3 50.87 1.24
 -4 -11 -2 52.08 1.45
 -4 -11 -1 26.15 1.46
 -4 -10 -42 7.84 2.38
 -4 -10 -41 18.81 2.06
 -4 -10 -40 14.62 1.9
 -4 -10 -39 10.15 1.99
 -4 -10 -38 19.41 2.07
 -4 -10 -35 8.76 2.2
 -4 -10 -34 29.85 2.12
 -4 -10 -33 7.15 1.86
 -4 -10 -32 24.55 1.8
 -4 -10 -31 10.18 1.63
 -4 -10 -30 8.28 1.71
 -4 -10 -28 20.7 1.72
 -4 -10 -27 9.36 1.7
 -4 -10 -26 76.16 2.96
 -4 -10 -25 3.47 1.62
 -4 -10 -24 55.19 1.99
 -4 -10 -23 24.88 1.48
 -4 -10 -22 50.19 1.92
 -4 -10 -21 63.67 1.74
 -4 -10 -20 47.25 2.28
 -4 -10 -19 26.24 0.95
 -4 -10 -18 38.45 1.65
 -4 -10 -17 65.33 3.11
 -4 -10 -16 43.39 1.53
 -4 -10 -15 92.32 2.19
 -4 -10 -14 39.7 1.31
 -4 -10 -13 35.17 1.11
 -4 -10 -12 41.38 1.65
 -4 -10 -11 7.92 1
 -4 -10 -10 111.19 1.24
 -4 -10 -9 7.68 1.14
 -4 -10 -8 77.65 4.15
 -4 -10 -6 6.05 0.91
 -4 -10 -5 237.14 2.73
 -4 -10 -4 20.79 1.24
 -4 -10 -3 17.3 1.27
 -4 -10 -2 170.45 6.38
 -4 -10 -1 61.46 1.65
 -4 -9 -44 9.85 2.98
 -4 -9 -43 18.24 2.57
 -4 -9 -42 11.07 2.9
 -4 -9 -38 31.88 1.95
 -4 -9 -37 32.07 1.92
 -4 -9 -35 26.01 2.04
 -4 -9 -34 11.83 1.71
 -4 -9 -32 8.06 1.66
 -4 -9 -31 32.76 1.91
 -4 -9 -30 26.92 1.73
 -4 -9 -29 12.93 1.77
 -4 -9 -28 40.4 1.75
 -4 -9 -27 81.84 3.38
 -4 -9 -26 34.76 1.68
 -4 -9 -25 3.17 1.11
 -4 -9 -24 11.36 1.1
 -4 -9 -23 84.72 1.53
 -4 -9 -22 159 2.57
 -4 -9 -21 14.56 1.64
 -4 -9 -20 49.12 1.36
 -4 -9 -19 247.63 3.94
 -4 -9 -18 26.26 1.56
 -4 -9 -17 7.88 0.91
 -4 -9 -16 90.58 1.53
 -4 -9 -15 10.8 0.89
 -4 -9 -14 44.54 1.05
 -4 -9 -13 16.09 1.07
 -4 -9 -12 39.54 0.96
 -4 -9 -11 81.69 2.03
 -4 -9 -10 5.51 0.89
 -4 -9 -9 126.63 2.73
 -4 -9 -8 72.85 0.97
 -4 -9 -7 158.1 3.14
 -4 -9 -6 23.56 0.84
 -4 -9 -5 73.25 2.54
 -4 -9 -4 285.97 6.66
 -4 -9 -3 22.75 1.35
 -4 -9 -2 164.66 6.73
 -4 -9 -1 294.53 4.58
 -4 -8 -45 22.58 2.35
 -4 -8 -44 28.91 2.22
 -4 -8 -43 7.69 2.18
 -4 -8 -42 4.96 2.38
 -4 -8 -41 11.88 2.25
 -4 -8 -40 19.81 2.42
 -4 -8 -39 6.22 2.26
 -4 -8 -38 51.67 2.41
 -4 -8 -37 77.04 2.17
 -4 -8 -36 130.05 5.75
 -4 -8 -35 40.47 2.01
 -4 -8 -34 88.04 1.99
 -4 -8 -32 8.92 1.72
 -4 -8 -31 44.35 1.66
 -4 -8 -30 88.71 4.94
 -4 -8 -29 60.8 2.16
 -4 -8 -28 10.87 1.61
 -4 -8 -27 59.38 2.89
 -4 -8 -26 22.29 1.14
 -4 -8 -25 31.23 1.67
 -4 -8 -24 38.26 1.92
 -4 -8 -23 15.07 1.07
 -4 -8 -22 68.44 1.79
 -4 -8 -21 25.85 1.12
 -4 -8 -20 95.08 1.99
 -4 -8 -19 186.99 3.67
 -4 -8 -18 335.22 6.18
 -4 -8 -17 151.57 2.82
 -4 -8 -16 56.05 1.96
 -4 -8 -15 6.32 1.03
 -4 -8 -14 137.01 2.43
 -4 -8 -13 12.46 1.15
 -4 -8 -12 162.34 1.56
 -4 -8 -11 147.56 2.72
 -4 -8 -10 25.07 0.98
 -4 -8 -9 38.04 1.13
 -4 -8 -8 9.39 0.82
 -4 -8 -7 183.41 4.17
 -4 -8 -6 48.02 0.99
 -4 -8 -5 141.38 1.52
 -4 -8 -4 117.11 2.04
 -4 -8 -3 190.75 3.3
 -4 -8 -2 200.96 4.06
 -4 -8 -1 45.58 1.19
 -4 -7 -46 4.99 2.46
 -4 -7 -45 4.75 2.18
 -4 -7 -43 14.67 3.01
 -4 -7 -42 39 2.35
 -4 -7 -41 9.29 2.03
 -4 -7 -39 118.6 3.64
 -4 -7 -38 6.04 1.99
 -4 -7 -37 8.86 2.34
 -4 -7 -36 33.05 2.7
 -4 -7 -35 66.13 2.48
 -4 -7 -34 51.23 1.78
 -4 -7 -33 42.43 2.04
 -4 -7 -32 119.25 2.11
 -4 -7 -31 12.07 1.83
 -4 -7 -30 11.84 1.67
 -4 -7 -29 16.53 2.52
 -4 -7 -28 8.96 1.61
 -4 -7 -27 11.07 1.19
 -4 -7 -26 40.66 1.43
 -4 -7 -25 25.15 1.65
 -4 -7 -24 50.76 1.49
 -4 -7 -23 29.92 1.09
 -4 -7 -22 48.36 1.17
 -4 -7 -21 122.89 1.87
 -4 -7 -20 134.38 1.91
 -4 -7 -19 399 5.54
 -4 -7 -18 90.93 2.45
 -4 -7 -17 12.37 0.97
 -4 -7 -16 89.02 1.24
 -4 -7 -15 28.71 0.96
 -4 -7 -14 67.38 1.17
 -4 -7 -13 38.53 1.2
 -4 -7 -12 82.36 1.57
 -4 -7 -11 33.55 0.9
 -4 -7 -10 111.4 1.83
 -4 -7 -9 55.44 1.11
 -4 -7 -8 2.71 0.85
 -4 -7 -7 27.89 0.94
 -4 -7 -4 70.13 1.86
 -4 -7 -3 20.84 1.42
 -4 -7 -2 28.05 1.12
 -4 -7 -1 411.55 4.01
 -4 -6 -47 9.36 2.33
 -4 -6 -46 21.85 2.16
 -4 -6 -45 6.2 2.11
 -4 -6 -44 27.45 2.08
 -4 -6 -43 14.7 2.25
 -4 -6 -42 5.53 2.33
 -4 -6 -41 17.21 2.39
 -4 -6 -40 15.39 1.97
 -4 -6 -39 13.73 1.93
 -4 -6 -38 9.1 2.11
 -4 -6 -37 35.4 3.73
 -4 -6 -36 69.4 1.87
 -4 -6 -35 11.88 1.73
 -4 -6 -34 24.93 1.92
 -4 -6 -33 28.61 1.83
 -4 -6 -32 9.91 1.62
 -4 -6 -31 54.42 1.78
 -4 -6 -30 12.75 1.8
 -4 -6 -28 82.57 1.42
 -4 -6 -25 16.34 1.5
 -4 -6 -24 51.8 1.49
 -4 -6 -23 185.37 2.87
 -4 -6 -22 124.37 1.94
 -4 -6 -21 164.92 2.2
 -4 -6 -20 25.23 1.21
 -4 -6 -19 49.72 1.23
 -4 -6 -18 110.25 1.29
 -4 -6 -17 456.85 8.06
 -4 -6 -16 136.29 1.84
 -4 -6 -15 75.82 1.08
 -4 -6 -14 20.14 1.37
 -4 -6 -13 53.53 1.28
 -4 -6 -12 8.99 0.93
 -4 -6 -11 116.3 1.71
 -4 -6 -10 24.04 0.93
 -4 -6 -9 86.33 1.01
 -4 -6 -8 244.48 1.96
 -4 -6 -7 39.83 0.88
 -4 -6 -6 104.01 1.45
 -4 -6 -5 418.88 4.32
 -4 -6 -4 61.24 1.22
 -4 -6 -3 62.82 2.54
 -4 -6 -2 92.35 2.18
 -4 -6 -1 556.63 14.35
 -4 -5 -47 9.5 2.11
 -4 -5 -46 46.74 2.24
 -4 -5 -45 27.13 2.37
 -4 -5 -44 13.54 2.28
 -4 -5 -43 6.04 2.12
 -4 -5 -41 12.43 1.98
 -4 -5 -40 5.5 2.04
 -4 -5 -39 37.12 1.94
 -4 -5 -38 11.08 2.05
 -4 -5 -37 5.96 1.84
 -4 -5 -36 9.07 1.76
 -4 -5 -35 9.19 1.73
 -4 -5 -33 35.21 1.67
 -4 -5 -31 30.95 1.71
 -4 -5 -30 109.16 3.39
 -4 -5 -29 118.85 2.55
 -4 -5 -28 12.51 1.29
 -4 -5 -27 12.88 1.21
 -4 -5 -26 10.57 1.17
 -4 -5 -25 27.52 1.26
 -4 -5 -24 14.37 1.12
 -4 -5 -23 25.72 1.16
 -4 -5 -22 5.57 1.18
 -4 -5 -21 16.32 1.06
 -4 -5 -20 176.1 1.52
 -4 -5 -19 302.41 4.54
 -4 -5 -18 34.65 1.06
 -4 -5 -17 7.25 1
 -4 -5 -16 118.21 2.57
 -4 -5 -15 13.82 0.91
 -4 -5 -14 4.71 0.97
 -4 -5 -13 171.35 1.51
 -4 -5 -12 50.88 1.03
 -4 -5 -11 97.84 1.56
 -4 -5 -10 225.85 1.26
 -4 -5 -9 230.36 3.05
 -4 -5 -8 128.43 1.67
 -4 -5 -7 138.06 1.6
 -4 -5 -6 177.12 1.68
 -4 -5 -5 38.58 1.15
 -4 -5 -4 326.33 4.79
 -4 -5 -3 122.32 2.15
 -4 -5 -2 136.47 1.38
 -4 -5 -1 402.69 3.45
 -4 -4 -48 36.72 2.61
 -4 -4 -47 8.43 2.36
 -4 -4 -46 41.23 2.43
 -4 -4 -45 6.15 2.2
 -4 -4 -44 16.5 2.24
 -4 -4 -43 17.78 2.03
 -4 -4 -42 4.69 2.27
 -4 -4 -41 9.55 1.98
 -4 -4 -40 48.18 2
 -4 -4 -39 56.24 2.33
 -4 -4 -38 46.01 1.94
 -4 -4 -37 38.78 1.79
 -4 -4 -36 5.63 1.8
 -4 -4 -35 4.85 2.01
 -4 -4 -34 14.11 1.66
 -4 -4 -33 32.18 1.69
 -4 -4 -31 38.97 2.27
 -4 -4 -30 21.33 1.4
 -4 -4 -29 19.56 1.56
 -4 -4 -28 274.38 3
 -4 -4 -27 149.26 1.96
 -4 -4 -26 164.09 3.62
 -4 -4 -25 21.79 1.18
 -4 -4 -24 56.95 1.37
 -4 -4 -23 23.77 1.18
 -4 -4 -22 62.91 1.24
 -4 -4 -21 35.17 1.25
 -4 -4 -20 81.95 1.32
 -4 -4 -19 88.04 1.52
 -4 -4 -18 59.13 1.24
 -4 -4 -17 6.08 1.01
 -4 -4 -16 25.83 0.96
 -4 -4 -15 245.63 2.68
 -4 -4 -14 149.36 2.49
 -4 -4 -13 135.27 1.11
 -4 -4 -12 234.66 2.45
 -4 -4 -11 191.03 1.89
 -4 -4 -10 136.41 1.63
 -4 -4 -9 320.3 3.71
 -4 -4 -8 1244.52 16.43
 -4 -4 -7 104.42 2.2
 -4 -4 -6 354.47 5.02
 -4 -4 -5 47.21 1.98
 -4 -4 -4 186.49 1.62
 -4 -4 -3 113.19 1.31
 -4 -4 -2 472 1.94
 -4 -4 -1 8.16 1.21
 -4 -3 -48 6.95 2.41
 -4 -3 -47 14.53 2.4
 -4 -3 -46 7.05 2.45
 -4 -3 -45 7.82 2.13
 -4 -3 -44 49.1 2.1
 -4 -3 -43 73.2 2.15
 -4 -3 -42 5.16 2.11
 -4 -3 -41 36.06 1.97
 -4 -3 -39 32.41 1.92
 -4 -3 -38 21.34 1.86
 -4 -3 -37 37.7 1.78
 -4 -3 -35 25.25 1.69
 -4 -3 -34 16.54 1.76
 -4 -3 -33 95.31 2.75
 -4 -3 -32 11.6 1.91
 -4 -3 -31 22.37 1.57
 -4 -3 -30 14.83 1.31
 -4 -3 -29 65.72 1.5
 -4 -3 -28 166.48 2.92
 -4 -3 -27 216.46 2.59
 -4 -3 -26 169.64 2.73
 -4 -3 -25 25.91 1.41
 -4 -3 -24 189.03 2.3
 -4 -3 -23 132.82 1.74
 -4 -3 -22 20.33 1.1
 -4 -3 -21 12.29 1.21
 -4 -3 -20 18.5 1.38
 -4 -3 -19 16.88 1.21
 -4 -3 -18 29.22 1.06
 -4 -3 -17 155.16 1.67
 -4 -3 -16 109.61 1.41
 -4 -3 -15 168.47 2.51
 -4 -3 -14 33.61 0.98
 -4 -3 -13 83.48 1.18
 -4 -3 -12 387.61 7.32
 -4 -3 -11 143.97 2.52
 -4 -3 -10 333.68 3
 -4 -3 -9 954.04 10.29
 -4 -3 -8 30.26 0.98
 -4 -3 -7 149.49 2.02
 -4 -3 -6 902.91 13.2
 -4 -3 -5 8.61 1.07
 -4 -3 -4 50.24 1.14
 -4 -3 -2 203.99 1.69
 -4 -3 -1 89.17 1.23
 -4 -2 -48 23.94 3.35
 -4 -2 -46 101.34 2.8
 -4 -2 -44 14.58 2.17
 -4 -2 -43 12.18 2.15
 -4 -2 -42 4.96 2.26
 -4 -2 -41 29.03 2.08
 -4 -2 -40 45.03 2.07
 -4 -2 -39 9.51 1.88
 -4 -2 -37 9.56 1.75
 -4 -2 -36 7.76 1.73
 -4 -2 -35 32.61 1.81
 -4 -2 -34 24.91 1.75
 -4 -2 -33 63.42 1.78
 -4 -2 -32 12.56 2.16
 -4 -2 -31 86.74 2.06
 -4 -2 -30 180.12 2.58
 -4 -2 -29 25.66 1.32
 -4 -2 -28 415.82 5.05
 -4 -2 -27 91.85 1.66
 -4 -2 -26 256.72 2.02
 -4 -2 -25 59.89 1.95
 -4 -2 -23 92.43 1.28
 -4 -2 -22 183.85 2.22
 -4 -2 -21 265.07 2.2
 -4 -2 -20 20 1.23
 -4 -2 -19 60.5 1.31
 -4 -2 -18 11.11 1.1
 -4 -2 -17 7.91 0.98
 -4 -2 -16 47.06 1.22
 -4 -2 -15 83.42 1.14
 -4 -2 -14 17.67 0.97
 -4 -2 -13 258.59 2.58
 -4 -2 -12 376.52 4.65
 -4 -2 -11 196.08 1.98
 -4 -2 -10 418.24 2.53
 -4 -2 -9 127.19 3.72
 -4 -2 -8 1239.89 23.24
 -4 -2 -7 21.22 0.97
 -4 -2 -6 57.17 1.25
 -4 -2 -5 180.02 2.42
 -4 -2 -4 271.09 1.84
 -4 -2 -3 86.5 1.23
 -4 -2 -2 215.99 1.49
 -4 -2 -1 464.99 5.51
 -4 -1 -49 21.75 2.34
 -4 -1 -48 21.52 2.61
 -4 -1 -47 20.68 2.38
 -4 -1 -46 8.57 2.76
 -4 -1 -45 21.87 2.3
 -4 -1 -44 6.78 2.07
 -4 -1 -42 32.86 2.32
 -4 -1 -40 15.35 2.02
 -4 -1 -39 7.78 2.17
 -4 -1 -38 8.72 2.31
 -4 -1 -37 95.76 2.3
 -4 -1 -36 33.68 2.09
 -4 -1 -35 137.5 1.93
 -4 -1 -34 19.74 1.7
 -4 -1 -33 98.88 2.24
 -4 -1 -32 84.42 2.4
 -4 -1 -31 40.46 1.4
 -4 -1 -30 24.45 1.32
 -4 -1 -29 131.23 2.1
 -4 -1 -28 130.68 2.01
 -4 -1 -26 12.04 1.32
 -4 -1 -25 228.82 1.65
 -4 -1 -24 67.45 1.26
 -4 -1 -23 35.3 1.78
 -4 -1 -22 6.97 1.18
 -4 -1 -21 73.8 1.37
 -4 -1 -20 10.5 1.22
 -4 -1 -19 113.51 1.4
 -4 -1 -18 131.61 2.24
 -4 -1 -17 297.97 2.64
 -4 -1 -16 31.06 0.99
 -4 -1 -15 32.57 0.97
 -4 -1 -14 341.02 2.28
 -4 -1 -13 401.24 5.55
 -4 -1 -12 480.1 3.62
 -4 -1 -11 338.83 2.63
 -4 -1 -10 181.61 1.58
 -4 -1 -9 22.03 0.89
 -4 -1 -8 262.32 1.68
 -4 -1 -7 385.43 4.99
 -4 -1 -6 60.11 1.12
 -4 -1 -5 365.82 4.69
 -4 -1 -4 48.53 1.51
 -4 -1 -3 575.87 4.04
 -4 -1 -2 69.86 1.21
 -4 -1 -1 497.57 2.1
 -3 -22 -10 13.13 4.92
 -3 -22 -8 15.92 4.17
 -3 -22 -2 7.93 3.73
 -3 -21 -17 8.82 3.29
 -3 -21 -13 14.66 2.99
 -3 -21 -12 14.93 4.24
 -3 -21 -7 6.69 2.76
 -3 -21 -6 10.94 2.6
 -3 -20 -22 6.35 2.02
 -3 -20 -21 8.05 1.94
 -3 -20 -19 8.21 1.84
 -3 -20 -18 8.51 1.94
 -3 -20 -12 7.08 2.97
 -3 -20 -11 8.48 2.88
 -3 -20 -9 12.67 2.68
 -3 -20 -7 5.79 2.74
 -3 -20 -3 5.65 1.27
 -3 -20 -2 3.42 1
 -3 -20 -1 14.22 2.14
 -3 -19 -27 9.46 2.24
 -3 -19 -26 11.38 3.03
 -3 -19 -21 10.46 3.02
 -3 -19 -20 6.23 1.63
 -3 -19 -19 31.1 3.32
 -3 -19 -18 6.17 2.64
 -3 -19 -12 4.64 1.46
 -3 -19 -11 29.34 1.78
 -3 -19 -10 9.05 2.26
 -3 -19 -9 18.04 2.11
 -3 -19 -7 13.73 2.45
 -3 -19 -5 19.38 2.6
 -3 -19 -3 46.54 8.63
 -3 -19 -2 8.8 1.45
 -3 -19 -1 44.51 3.14
 -3 -18 -30 9.72 2.75
 -3 -18 -29 14.25 1.86
 -3 -18 -28 6.43 2.33
 -3 -18 -26 4.75 1.93
 -3 -18 -25 10.32 1.96
 -3 -18 -24 5.88 2.47
 -3 -18 -23 9.07 2.32
 -3 -18 -21 7.79 3.35
 -3 -18 -20 31.74 4.52
 -3 -18 -17 20.24 4.23
 -3 -18 -15 19.49 1.93
 -3 -18 -14 9.81 1.52
 -3 -18 -13 10.87 1.58
 -3 -18 -12 6.17 1.06
 -3 -18 -10 38.26 1.97
 -3 -18 -9 33.55 3.01
 -3 -18 -6 6.66 1.57
 -3 -18 -5 46.15 4.44
 -3 -18 -4 2.57 0.7
 -3 -18 -3 2.41 1.2
 -3 -18 -2 5.36 2.35
 -3 -18 -1 79.76 7.57
 -3 -17 -33 5.53 2.06
 -3 -17 -31 16.2 2.79
 -3 -17 -30 14.34 2.35
 -3 -17 -28 28.23 4.04
 -3 -17 -27 16.45 2.96
 -3 -17 -26 34.24 3.39
 -3 -17 -25 16.22 3
 -3 -17 -24 18.45 1.92
 -3 -17 -23 4.84 2.19
 -3 -17 -22 9.74 2.78
 -3 -17 -21 15.14 2.04
 -3 -17 -19 29.76 3.07
 -3 -17 -18 19.3 4.33
 -3 -17 -17 30.67 4.15
 -3 -17 -16 72.78 4.07
 -3 -17 -15 5.3 1.96
 -3 -17 -14 26.76 3.03
 -3 -17 -13 29.31 1.39
 -3 -17 -12 13.6 1.35
 -3 -17 -11 16.42 1.38
 -3 -17 -10 49.13 2.09
 -3 -17 -9 6.47 2.8
 -3 -17 -8 69.04 5.33
 -3 -17 -7 31.55 2.05
 -3 -17 -5 15.89 2.64
 -3 -17 -4 4.37 1.96
 -3 -17 -3 14.97 1.37
 -3 -17 -2 18.2 2.51
 -3 -16 -35 6.53 2.58
 -3 -16 -34 9.65 2.93
 -3 -16 -33 9.99 2.83
 -3 -16 -32 6.2 2.76
 -3 -16 -30 15.2 2.53
 -3 -16 -29 26.4 4.18
 -3 -16 -28 10.3 3.25
 -3 -16 -27 7.49 1.72
 -3 -16 -26 21 2.65
 -3 -16 -25 40.07 2.5
 -3 -16 -22 17.07 1.36
 -3 -16 -21 45.92 3.41
 -3 -16 -20 56.23 4.72
 -3 -16 -19 58.48 3.88
 -3 -16 -18 88.21 5.12
 -3 -16 -17 23.28 2.9
 -3 -16 -16 38.7 1.48
 -3 -16 -15 27.85 2.28
 -3 -16 -12 13.73 2.33
 -3 -16 -11 45.24 2.06
 -3 -16 -9 90.7 3.82
 -3 -16 -8 14.49 1.76
 -3 -16 -7 19.26 3.09
 -3 -16 -5 10.73 1.75
 -3 -16 -3 9.51 2.13
 -3 -16 -2 34.48 2.02
 -3 -16 -1 65.63 4.96
 -3 -15 -37 7.21 2.37
 -3 -15 -35 32.87 2.79
 -3 -15 -33 14.36 3.98
 -3 -15 -32 4.73 1.95
 -3 -15 -31 4.13 1.65
 -3 -15 -30 6.28 1.96
 -3 -15 -29 30.02 3.43
 -3 -15 -28 31.8 1.77
 -3 -15 -26 33.36 3.25
 -3 -15 -25 15.71 2.64
 -3 -15 -24 18.49 1.44
 -3 -15 -23 25.87 2.24
 -3 -15 -22 39.48 3.05
 -3 -15 -21 26.98 1.48
 -3 -15 -20 11.76 1.68
 -3 -15 -19 52.53 2.52
 -3 -15 -18 13.3 1.21
 -3 -15 -17 201.88 2.99
 -3 -15 -15 48.28 2.37
 -3 -15 -14 3.03 1.36
 -3 -15 -13 8.41 2.35
 -3 -15 -12 35.42 2.71
 -3 -15 -11 33.03 1.34
 -3 -15 -10 47.19 4.09
 -3 -15 -8 56.42 5.79
 -3 -15 -7 52.65 4.67
 -3 -15 -6 57.35 3.12
 -3 -15 -5 2.51 1.12
 -3 -15 -4 31.22 1.79
 -3 -15 -3 98.32 4.05
 -3 -15 -2 65.49 2.41
 -3 -15 -1 116.91 5.61
 -3 -14 -39 32.49 2.38
 -3 -14 -38 40.08 2.36
 -3 -14 -37 8.08 2.59
 -3 -14 -36 6.44 2.56
 -3 -14 -34 15.99 1.97
 -3 -14 -33 24.21 2.72
 -3 -14 -32 16.91 2.28
 -3 -14 -31 6.15 2.33
 -3 -14 -30 4.58 1.75
 -3 -14 -29 10.77 1.46
 -3 -14 -28 7.31 1.8
 -3 -14 -27 11.02 1.67
 -3 -14 -26 5.11 1.82
 -3 -14 -25 11.76 1.31
 -3 -14 -24 8.87 1.24
 -3 -14 -22 13.79 1.97
 -3 -14 -21 25.4 1.4
 -3 -14 -20 79.27 2.81
 -3 -14 -19 48.06 2.11
 -3 -14 -18 167.6 6.07
 -3 -14 -17 20.47 2.3
 -3 -14 -16 11.95 1.51
 -3 -14 -15 12.88 1.93
 -3 -14 -14 80.15 9.44
 -3 -14 -11 44.71 2.64
 -3 -14 -10 21.36 1.43
 -3 -14 -9 15.86 2.68
 -3 -14 -8 16.15 2.48
 -3 -14 -7 10.41 0.94
 -3 -14 -6 9.94 0.94
 -3 -14 -5 24.49 2.43
 -3 -14 -4 72.14 2.91
 -3 -14 -3 39.42 3.39
 -3 -14 -2 51.63 6.52
 -3 -14 -1 35.47 1.52
 -3 -13 -40 33.08 2.79
 -3 -13 -37 28.42 1.91
 -3 -13 -36 22.37 4.22
 -3 -13 -35 19.37 1.96
 -3 -13 -34 5.42 1.96
 -3 -13 -33 4.13 1.84
 -3 -13 -32 20.31 1.71
 -3 -13 -31 25.23 2.03
 -3 -13 -30 5.16 1.59
 -3 -13 -29 6.3 1.42
 -3 -13 -28 16.82 1.88
 -3 -13 -27 17.81 1.97
 -3 -13 -26 33.83 2.08
 -3 -13 -25 13.25 1.29
 -3 -13 -24 4.16 2.05
 -3 -13 -23 5.3 1.24
 -3 -13 -22 10.82 1.2
 -3 -13 -21 70.47 2.51
 -3 -13 -20 31.69 1.51
 -3 -13 -19 6.07 1.3
 -3 -13 -18 27.48 1.94
 -3 -13 -15 53.17 2.64
 -3 -13 -14 4.93 1.25
 -3 -13 -12 60.87 4.41
 -3 -13 -11 3.63 1.5
 -3 -13 -10 36.42 2.24
 -3 -13 -9 45.21 2.87
 -3 -13 -8 66.19 3.18
 -3 -13 -7 22.02 2.39
 -3 -13 -6 62.11 3.55
 -3 -13 -5 22.36 2.23
 -3 -13 -4 2.89 0.98
 -3 -13 -3 63.26 1.76
 -3 -13 -2 26.92 0.81
 -3 -13 -1 1.55 0.74
 -3 -12 -41 12.12 2.17
 -3 -12 -40 21.76 2.46
 -3 -12 -39 33.01 3.92
 -3 -12 -35 42.54 2.99
 -3 -12 -34 11.01 1.62
 -3 -12 -33 19.52 1.65
 -3 -12 -32 9.45 1.53
 -3 -12 -31 20.04 1.51
 -3 -12 -30 27.74 1.83
 -3 -12 -29 11.71 1.44
 -3 -12 -28 5.46 1.64
 -3 -12 -27 14.42 1.59
 -3 -12 -26 37.1 3.15
 -3 -12 -25 15.34 1.37
 -3 -12 -24 34.08 2.67
 -3 -12 -23 20.07 1.58
 -3 -12 -22 52.32 2.11
 -3 -12 -21 9.99 1.48
 -3 -12 -20 48.46 2.43
 -3 -12 -19 67.07 3.68
 -3 -12 -18 51.75 2.79
 -3 -12 -17 11.57 1.3
 -3 -12 -16 39.7 2.2
 -3 -12 -15 13.58 1.46
 -3 -12 -14 31.22 2.06
 -3 -12 -13 8.35 1.08
 -3 -12 -12 83.43 1.74
 -3 -12 -11 26.62 1.81
 -3 -12 -10 10.73 0.88
 -3 -12 -8 49.6 2.7
 -3 -12 -7 45.38 2.14
 -3 -12 -6 5.62 0.58
 -3 -12 -5 21.03 1
 -3 -12 -4 23.59 1.29
 -3 -12 -3 6.3 1.3
 -3 -12 -2 26.68 1.5
 -3 -12 -1 31.59 1.35
 -3 -11 -44 6.21 2.3
 -3 -11 -42 14.76 2.12
 -3 -11 -41 6.43 2.15
 -3 -11 -39 5.83 2.07
 -3 -11 -38 6.73 2.64
 -3 -11 -35 20.87 1.79
 -3 -11 -33 25.81 1.84
 -3 -11 -32 44.25 2.66
 -3 -11 -30 26.88 1.95
 -3 -11 -29 71.14 2.98
 -3 -11 -28 53.74 2.79
 -3 -11 -27 17.92 1.39
 -3 -11 -26 59.56 1.75
 -3 -11 -25 16.51 1.31
 -3 -11 -24 10.58 1.52
 -3 -11 -23 46.23 1.99
 -3 -11 -22 32.87 1.93
 -3 -11 -21 25.87 1.33
 -3 -11 -20 80.43 2.69
 -3 -11 -19 6.09 1.25
 -3 -11 -18 20.51 1.41
 -3 -11 -17 18.1 1.51
 -3 -11 -16 4.43 1.2
 -3 -11 -15 40.54 2.23
 -3 -11 -14 45.15 2.52
 -3 -11 -13 41.71 1.17
 -3 -11 -12 20.43 2.38
 -3 -11 -11 191.3 4.97
 -3 -11 -10 43.89 2.24
 -3 -11 -9 41.57 0.81
 -3 -11 -8 42.48 1.65
 -3 -11 -7 78.64 2.94
 -3 -11 -6 55.29 2.31
 -3 -11 -5 14.78 0.71
 -3 -11 -4 14.1 1.02
 -3 -11 -3 130 3.43
 -3 -11 -2 22.32 1.01
 -3 -11 -1 30.07 1.71
 -3 -10 -45 6.7 2.66
 -3 -10 -44 10.56 2.48
 -3 -10 -43 21.6 2.41
 -3 -10 -42 12.1 2.38
 -3 -10 -40 12.68 2.42
 -3 -10 -38 58.68 5.09
 -3 -10 -37 27.16 2.41
 -3 -10 -36 64.79 2.78
 -3 -10 -35 11.39 1.79
 -3 -10 -34 25.56 3.01
 -3 -10 -33 11.84 1.71
 -3 -10 -31 53.43 2.58
 -3 -10 -30 51.67 2.09
 -3 -10 -29 52.76 2.63
 -3 -10 -28 9.65 1.56
 -3 -10 -27 22.43 1.39
 -3 -10 -26 80.65 1.79
 -3 -10 -25 25.15 1.34
 -3 -10 -24 11.32 1.28
 -3 -10 -23 12.28 1.39
 -3 -10 -22 38.81 2.84
 -3 -10 -21 18.49 1.31
 -3 -10 -20 95.39 3.43
 -3 -10 -19 10.4 1.8
 -3 -10 -18 95.73 2.92
 -3 -10 -17 33.81 1.68
 -3 -10 -16 52.63 1.78
 -3 -10 -15 73.28 1.76
 -3 -10 -14 17.84 1.74
 -3 -10 -13 128.22 4.04
 -3 -10 -12 21.1 0.82
 -3 -10 -11 84.74 2
 -3 -10 -10 79.38 3.33
 -3 -10 -9 12.48 0.74
 -3 -10 -8 84.06 3.33
 -3 -10 -7 94.11 1.57
 -3 -10 -6 93.56 2.7
 -3 -10 -5 11.24 1.03
 -3 -10 -4 25.85 1.3
 -3 -10 -3 4.62 0.78
 -3 -10 -2 66.84 1.48
 -3 -10 -1 5.25 0.92
 -3 -9 -44 6.54 2.55
 -3 -9 -41 34.89 2.4
 -3 -9 -40 36.11 2.95
 -3 -9 -39 41.33 4.12
 -3 -9 -38 16.65 2.24
 -3 -9 -37 40.26 2.96
 -3 -9 -36 18.9 1.71
 -3 -9 -35 19.05 1.67
 -3 -9 -34 4.56 1.81
 -3 -9 -33 71.9 2.41
 -3 -9 -32 27.07 1.97
 -3 -9 -30 38.03 1.62
 -3 -9 -28 15.58 1.43
 -3 -9 -27 13.57 1.39
 -3 -9 -26 36.51 1.48
 -3 -9 -25 23.77 1.45
 -3 -9 -24 20.75 1.44
 -3 -9 -23 11.48 1.38
 -3 -9 -22 40.46 2.62
 -3 -9 -21 53.01 1.43
 -3 -9 -20 123.09 3.07
 -3 -9 -19 65.14 1.02
 -3 -9 -18 35.1 1.06
 -3 -9 -17 201.08 3.11
 -3 -9 -16 33.34 0.75
 -3 -9 -15 60.76 1.93
 -3 -9 -14 46.1 1.64
 -3 -9 -13 214.52 3.38
 -3 -9 -12 12.17 1.09
 -3 -9 -11 154.35 1.38
 -3 -9 -10 198.85 4.78
 -3 -9 -9 18.42 0.73
 -3 -9 -8 57.53 1.12
 -3 -9 -7 11.01 0.63
 -3 -9 -6 121.55 2.86
 -3 -9 -5 16.16 0.79
 -3 -9 -4 2.27 0.79
 -3 -9 -3 77.74 1.79
 -3 -9 -2 116.39 5.1
 -3 -9 -1 69.17 2.87
 -3 -8 -46 22.74 3.81
 -3 -8 -45 26.34 2.53
 -3 -8 -44 5.88 2.25
 -3 -8 -43 19.63 2.11
 -3 -8 -42 13.33 2.22
 -3 -8 -41 5.45 2.15
 -3 -8 -39 59.43 3.16
 -3 -8 -38 28.44 3.91
 -3 -8 -37 18.93 1.91
 -3 -8 -36 17.32 2.58
 -3 -8 -35 43.56 2.11
 -3 -8 -34 6.77 1.73
 -3 -8 -32 33.18 1.66
 -3 -8 -31 12.25 1.85
 -3 -8 -30 6.13 1.52
 -3 -8 -29 33.64 1.49
 -3 -8 -28 5.62 1.45
 -3 -8 -27 22.28 2.03
 -3 -8 -26 6.5 1.36
 -3 -8 -25 12.73 1.47
 -3 -8 -24 58.7 3.47
 -3 -8 -23 77.29 1.75
 -3 -8 -22 121.77 2.94
 -3 -8 -21 56.28 1.71
 -3 -8 -20 193.66 1.82
 -3 -8 -19 54.57 1.31
 -3 -8 -18 358.43 4.73
 -3 -8 -16 35.69 1.05
 -3 -8 -15 233.35 2.88
 -3 -8 -14 46.99 0.86
 -3 -8 -13 28.08 0.92
 -3 -8 -12 42.13 1.08
 -3 -8 -11 116.95 2.66
 -3 -8 -10 67.16 0.83
 -3 -8 -9 335 3.42
 -3 -8 -8 27.87 0.75
 -3 -8 -7 70.26 1.56
 -3 -8 -6 11.1 0.73
 -3 -8 -5 147.15 2.14
 -3 -8 -4 559.49 6.27
 -3 -8 -3 13.61 1
 -3 -8 -2 360.29 3.88
 -3 -8 -1 130.2 2.62
 -3 -7 -47 59.53 4.81
 -3 -7 -45 20.8 3.25
 -3 -7 -44 15.79 2.41
 -3 -7 -42 36.52 2.53
 -3 -7 -40 6.61 2.09
 -3 -7 -39 9.13 2.2
 -3 -7 -38 26.42 2.07
 -3 -7 -37 67.34 3.38
 -3 -7 -36 28.18 1.99
 -3 -7 -35 19.13 1.93
 -3 -7 -33 14.49 1.9
 -3 -7 -31 11.91 1.61
 -3 -7 -30 8.11 1.5
 -3 -7 -29 154.94 2.18
 -3 -7 -28 42.89 1.47
 -3 -7 -27 52.73 1.45
 -3 -7 -26 34.9 2.16
 -3 -7 -25 58.62 1.59
 -3 -7 -24 57.25 1.49
 -3 -7 -23 60.12 1.42
 -3 -7 -22 51.66 1.65
 -3 -7 -21 313.04 4.05
 -3 -7 -20 163.4 1.7
 -3 -7 -19 54.43 1.42
 -3 -7 -18 125.11 3.07
 -3 -7 -17 470.77 4.03
 -3 -7 -16 16.68 1.03
 -3 -7 -15 142.49 2.25
 -3 -7 -14 65.87 0.94
 -3 -7 -13 12.27 0.7
 -3 -7 -12 101.99 1.48
 -3 -7 -11 87.31 1.02
 -3 -7 -10 305.6 3.62
 -3 -7 -9 462.85 4.44
 -3 -7 -8 80.5 1.74
 -3 -7 -7 85.22 1.03
 -3 -7 -6 163.09 2.4
 -3 -7 -5 55.49 1.13
 -3 -7 -4 203.7 2.17
 -3 -7 -3 1169.83 9.86
 -3 -7 -2 13.79 0.96
 -3 -7 -1 981.7 11.41
 -3 -6 -48 30.95 4.23
 -3 -6 -47 22.81 3.77
 -3 -6 -46 14.94 4.1
 -3 -6 -45 18.06 2.96
 -3 -6 -44 56.43 3.06
 -3 -6 -43 12.56 2.11
 -3 -6 -41 8.71 2.01
 -3 -6 -40 29.28 1.84
 -3 -6 -39 54.94 2.13
 -3 -6 -38 124.12 2.79
 -3 -6 -37 125.92 2.36
 -3 -6 -36 12.89 1.79
 -3 -6 -35 112.11 2.9
 -3 -6 -34 30.54 1.72
 -3 -6 -33 38.64 2.03
 -3 -6 -32 21.97 2.11
 -3 -6 -31 12.73 1.62
 -3 -6 -30 100.17 1.82
 -3 -6 -29 42.34 1.57
 -3 -6 -28 3.64 1.61
 -3 -6 -27 168.93 3.45
 -3 -6 -26 76.5 1.67
 -3 -6 -25 116.27 3.22
 -3 -6 -24 57.87 2.26
 -3 -6 -23 107.52 2.09
 -3 -6 -22 14.93 1.12
 -3 -6 -21 48.89 1.25
 -3 -6 -20 127.19 3.02
 -3 -6 -19 426.87 3.64
 -3 -6 -18 53.64 0.97
 -3 -6 -17 54.93 0.94
 -3 -6 -16 80.4 1.91
 -3 -6 -15 319.71 3.46
 -3 -6 -14 249.54 2.19
 -3 -6 -13 51.64 0.97
 -3 -6 -12 327.72 2.25
 -3 -6 -11 98.2 3.39
 -3 -6 -10 25.65 0.87
 -3 -6 -9 410.69 3.47
 -3 -6 -8 184.23 2.21
 -3 -6 -7 528.29 3.47
 -3 -6 -6 307.15 3.37
 -3 -6 -5 216.17 2.93
 -3 -6 -4 169.32 1.65
 -3 -6 -3 484.75 9.43
 -3 -6 -2 274.73 2.58
 -3 -6 -1 424.55 5.41
 -3 -5 -48 9.17 3.26
 -3 -5 -47 58.52 6.3
 -3 -5 -45 46.76 2.37
 -3 -5 -44 56.52 2.8
 -3 -5 -42 40.23 2.01
 -3 -5 -41 21.59 1.85
 -3 -5 -40 21.59 2.06
 -3 -5 -39 17.67 2.03
 -3 -5 -38 63.89 2.49
 -3 -5 -37 182.87 3.26
 -3 -5 -36 74.26 2.35
 -3 -5 -35 66 2.02
 -3 -5 -34 36.98 1.73
 -3 -5 -33 59.83 1.75
 -3 -5 -32 11.3 1.54
 -3 -5 -31 148.19 2.84
 -3 -5 -30 32.6 1.77
 -3 -5 -29 314.01 3.59
 -3 -5 -28 43.51 1.61
 -3 -5 -27 387.81 3.92
 -3 -5 -26 166.76 4.63
 -3 -5 -25 99.77 2.51
 -3 -5 -24 10.19 1.03
 -3 -5 -23 173.69 2.34
 -3 -5 -22 53.66 1.06
 -3 -5 -21 128 1.29
 -3 -5 -20 445.99 5.59
 -3 -5 -19 258.43 2.98
 -3 -5 -18 344.9 2.7
 -3 -5 -17 79.61 1.72
 -3 -5 -16 322.74 3.7
 -3 -5 -15 266.33 3.47
 -3 -5 -14 182.99 1.22
 -3 -5 -13 70.46 1.7
 -3 -5 -12 180.14 1.07
 -3 -5 -11 300.32 3.27
 -3 -5 -10 31.89 0.73
 -3 -5 -9 1606.44 14.59
 -3 -5 -8 709.98 8.4
 -3 -5 -7 557.75 7.48
 -3 -5 -6 71.3 1.05
 -3 -5 -5 85.88 1.29
 -3 -5 -4 37.03 1.5
 -3 -5 -3 106.66 1.01
 -3 -5 -2 1474.92 17.02
 -3 -5 -1 99.89 1.24
 -3 -4 -49 22.59 2.86
 -3 -4 -48 20.23 2.4
 -3 -4 -47 56.56 3.54
 -3 -4 -46 15.69 2.47
 -3 -4 -45 20.4 2.18
 -3 -4 -44 24.47 1.94
 -3 -4 -43 41.22 2.03
 -3 -4 -41 30.89 2.11
 -3 -4 -40 10.28 1.91
 -3 -4 -39 9.59 2.05
 -3 -4 -38 14.68 1.83
 -3 -4 -37 31.53 1.81
 -3 -4 -36 78.35 1.9
 -3 -4 -35 43.21 1.77
 -3 -4 -34 22.61 2.11
 -3 -4 -33 10.3 2.09
 -3 -4 -32 20.16 1.61
 -3 -4 -31 100.45 1.68
 -3 -4 -30 48.6 1.52
 -3 -4 -29 106.15 2.18
 -3 -4 -28 233.25 4.86
 -3 -4 -27 454.09 6.87
 -3 -4 -26 102.74 2.39
 -3 -4 -25 166.3 2.44
 -3 -4 -24 127.59 1.48
 -3 -4 -23 188.93 1.95
 -3 -4 -22 14.4 1.04
 -3 -4 -21 95.94 1.37
 -3 -4 -20 69.15 1.04
 -3 -4 -19 75.67 1.07
 -3 -4 -18 31.77 1
 -3 -4 -17 413.15 5.51
 -3 -4 -16 181.37 2.06
 -3 -4 -15 102.84 1.02
 -3 -4 -14 88.09 2.09
 -3 -4 -13 34.06 0.83
 -3 -4 -12 233.64 4.37
 -3 -4 -11 205.85 1.71
 -3 -4 -10 1525.27 21.6
 -3 -4 -9 113.92 1.32
 -3 -4 -8 390.54 3.76
 -3 -4 -7 304.52 3.65
 -3 -4 -6 471.88 9.44
 -3 -4 -5 103.68 1.36
 -3 -4 -4 249.65 4.59
 -3 -4 -3 84.16 1.65
 -3 -4 -2 989.33 10.73
 -3 -4 -1 128.43 0.98
 -3 -3 -48 10.97 2.3
 -3 -3 -47 14.37 2.78
 -3 -3 -45 8.39 2.01
 -3 -3 -44 17.36 2.07
 -3 -3 -43 6.32 1.97
 -3 -3 -41 23.45 1.9
 -3 -3 -40 32.04 1.88
 -3 -3 -39 20.69 2.01
 -3 -3 -38 22.85 1.84
 -3 -3 -36 5.12 1.83
 -3 -3 -35 20.1 1.86
 -3 -3 -34 26.73 1.67
 -3 -3 -33 28.37 1.79
 -3 -3 -32 78.82 1.66
 -3 -3 -31 15.22 1.5
 -3 -3 -30 265.13 2.76
 -3 -3 -29 31.62 1.81
 -3 -3 -28 12.16 1.34
 -3 -3 -27 78.12 2.07
 -3 -3 -26 80.89 1.4
 -3 -3 -25 67.86 1.44
 -3 -3 -24 7.11 1.11
 -3 -3 -23 63.35 1.27
 -3 -3 -22 3.73 1.03
 -3 -3 -21 115.4 1.35
 -3 -3 -20 31.82 1.39
 -3 -3 -19 168.42 3.28
 -3 -3 -18 210.21 3.01
 -3 -3 -16 116.74 1.57
 -3 -3 -15 278.19 2.47
 -3 -3 -14 7.24 0.85
 -3 -3 -13 127.04 1.77
 -3 -3 -12 1433.56 18.16
 -3 -3 -11 806.57 7.21
 -3 -3 -10 143.7 1.23
 -3 -3 -9 68.3 1.32
 -3 -3 -8 658.44 5.29
 -3 -3 -7 589.44 3.6
 -3 -3 -6 845.96 17.14
 -3 -3 -5 297.16 3.65
 -3 -3 -4 367.57 1.89
 -3 -3 -3 15.81 0.84
 -3 -3 -2 28.55 0.86
 -3 -3 -1 139.41 2.72
 -3 -2 -50 6.84 2.29
 -3 -2 -49 7.76 2.22
 -3 -2 -48 28.12 3.24
 -3 -2 -47 99.08 3.84
 -3 -2 -46 7.57 2.72
 -3 -2 -44 33.31 2.06
 -3 -2 -43 11.93 2.02
 -3 -2 -42 18.93 1.92
 -3 -2 -41 57.26 1.99
 -3 -2 -40 15.94 1.86
 -3 -2 -39 31.91 2.56
 -3 -2 -38 30.01 1.81
 -3 -2 -37 21.33 1.76
 -3 -2 -36 174.22 3.6
 -3 -2 -35 19.71 1.68
 -3 -2 -34 64.31 2.94
 -3 -2 -33 9.2 1.55
 -3 -2 -32 13.41 1.51
 -3 -2 -31 11.06 1.49
 -3 -2 -30 127.87 3.01
 -3 -2 -29 194.33 2.97
 -3 -2 -28 60.99 1.41
 -3 -2 -27 20.98 1.64
 -3 -2 -26 128.59 1.55
 -3 -2 -25 58.81 1.18
 -3 -2 -24 10.21 1.15
 -3 -2 -23 11.22 1.04
 -3 -2 -21 6.15 1.1
 -3 -2 -20 176.16 2.33
 -3 -2 -19 103.3 1.1
 -3 -2 -18 197.18 1.94
 -3 -2 -17 423.21 3.78
 -3 -2 -16 179.8 1.51
 -3 -2 -15 169.32 2.28
 -3 -2 -14 14.59 0.85
 -3 -2 -13 20.18 0.85
 -3 -2 -12 94.65 0.97
 -3 -2 -11 151.66 0.96
 -3 -2 -10 524.26 7.88
 -3 -2 -9 592.73 9.93
 -3 -2 -8 28.58 1.13
 -3 -2 -7 122.5 1.26
 -3 -2 -6 506.19 2.15
 -3 -2 -5 331.3 4.91
 -3 -2 -4 416.18 4.81
 -3 -2 -3 114.95 2.18
 -3 -2 -2 27.67 1.11
 -3 -2 -1 954.66 5.71
 -3 -1 -48 7.15 2.32
 -3 -1 -47 12.79 2.54
 -3 -1 -46 7.94 2.58
 -3 -1 -45 6.23 3.02
 -3 -1 -44 12.41 2.3
 -3 -1 -43 11.27 2.39
 -3 -1 -42 20.96 2.03
 -3 -1 -41 19.39 1.98
 -3 -1 -40 23.26 1.85
 -3 -1 -39 22.66 2.05
 -3 -1 -38 87.69 2.91
 -3 -1 -37 16.08 1.89
 -3 -1 -36 73.71 2.57
 -3 -1 -35 5.2 1.85
 -3 -1 -34 67.2 1.85
 -3 -1 -33 8.48 1.72
 -3 -1 -32 166.63 2.86
 -3 -1 -31 20.69 1.86
 -3 -1 -30 52.41 1.88
 -3 -1 -29 75.47 1.59
 -3 -1 -28 23.1 1.31
 -3 -1 -27 15.33 1.16
 -3 -1 -26 81.64 1.35
 -3 -1 -25 45.5 1.21
 -3 -1 -24 275.69 1.63
 -3 -1 -23 21.62 1.13
 -3 -1 -22 61.69 1.1
 -3 -1 -21 20.16 1
 -3 -1 -20 187.02 1.83
 -3 -1 -19 144.02 1.59
 -3 -1 -18 51.69 1.54
 -3 -1 -17 34.97 1.08
 -3 -1 -16 240.78 3.36
 -3 -1 -15 102.45 1.23
 -3 -1 -14 66.45 1.55
 -3 -1 -13 34.58 1.02
 -3 -1 -12 12.58 0.79
 -3 -1 -11 461.61 6.7
 -3 -1 -10 495.94 5.08
 -3 -1 -9 23.96 0.71
 -3 -1 -8 36.18 0.72
 -3 -1 -7 450.08 4.66
 -3 -1 -6 196.16 1.62
 -3 -1 -5 284.93 2.21
 -3 -1 -4 433.91 5.33
 -3 -1 -3 270.1 3.99
 -3 -1 -2 171.34 3.4
 -3 -1 -1 406.23 2.14
 -2 -22 -13 8.66 3
 -2 -22 -7 7.19 2.63
 -2 -22 -3 6.19 2.27
 -2 -21 -15 14.03 3
 -2 -21 -10 8.22 3.95
 -2 -21 -9 16.02 3.74
 -2 -21 -4 16.76 3.28
 -2 -21 -2 14.82 3.04
 -2 -21 -1 10.32 2.87
 -2 -20 -22 15.48 3.77
 -2 -20 -21 11.9 4.19
 -2 -20 -20 11.36 5.25
 -2 -20 -17 7.84 3.13
 -2 -20 -13 7.71 2.84
 -2 -20 -12 7.68 2.79
 -2 -20 -11 11.5 2.66
 -2 -20 -10 7.16 2.67
 -2 -20 -8 18.93 3.97
 -2 -20 -7 6.55 2.44
 -2 -20 -6 8.29 2.34
 -2 -20 -4 8.97 2.92
 -2 -20 -3 2.46 1
 -2 -20 -2 11.3 1.94
 -2 -20 -1 12.64 2.98
 -2 -19 -27 13.78 2.47
 -2 -19 -25 9.46 4.38
 -2 -19 -24 7.95 2.48
 -2 -19 -22 6.74 1.85
 -2 -19 -20 15.83 2.28
 -2 -19 -19 21.33 3.49
 -2 -19 -18 23 2.85
 -2 -19 -17 15.36 1.52
 -2 -19 -16 6.52 3.1
 -2 -19 -15 24.18 4.6
 -2 -19 -13 21.94 2.69
 -2 -19 -12 16.26 2
 -2 -19 -8 6.27 3.11
 -2 -19 -5 8.36 3.29
 -2 -19 -4 3.9 1.88
 -2 -19 -3 6.61 1.27
 -2 -19 -2 21.15 2.48
 -2 -19 -1 3.44 1.42
 -2 -18 -30 13.7 1.74
 -2 -18 -29 4.04 1.66
 -2 -18 -28 6.17 2.15
 -2 -18 -27 7.14 2.4
 -2 -18 -24 11.16 1.31
 -2 -18 -22 19.01 4.16
 -2 -18 -21 9.99 1.87
 -2 -18 -20 4.59 1.34
 -2 -18 -19 42.25 2.22
 -2 -18 -18 31.97 3.91
 -2 -18 -17 4.09 1.77
 -2 -18 -15 5.15 2.17
 -2 -18 -14 7.82 1.59
 -2 -18 -12 21.65 3.65
 -2 -18 -8 16.65 1.28
 -2 -18 -6 21.72 2.23
 -2 -18 -5 4.65 2.23
 -2 -18 -2 26.56 1.31
 -2 -18 -1 45.59 6.53
 -2 -17 -34 8.96 1.96
 -2 -17 -33 8.42 1.92
 -2 -17 -32 4.76 1.92
 -2 -17 -29 8.21 2.11
 -2 -17 -28 16.71 1.85
 -2 -17 -27 6.68 2.01
 -2 -17 -24 4.85 1.8
 -2 -17 -23 39.2 2.18
 -2 -17 -22 8.31 1.63
 -2 -17 -21 16.54 1.9
 -2 -17 -19 27.98 1.93
 -2 -17 -18 63.49 5.71
 -2 -17 -17 75.21 2.79
 -2 -17 -16 96.11 2.9
 -2 -17 -15 19.9 3.97
 -2 -17 -14 8.37 1.64
 -2 -17 -12 6.18 2.69
 -2 -17 -10 26.97 3.59
 -2 -17 -9 5.53 2.42
 -2 -17 -8 2.47 1.21
 -2 -17 -6 40.51 5.27
 -2 -17 -5 16.06 5.24
 -2 -17 -3 25.56 2.68
 -2 -17 -2 27.25 1.31
 -2 -17 -1 86.89 1.84
 -2 -16 -36 4.62 2.2
 -2 -16 -35 6.35 2.62
 -2 -16 -34 5.92 2.93
 -2 -16 -32 12.9 3.94
 -2 -16 -31 5.24 2.26
 -2 -16 -29 36.49 2.93
 -2 -16 -27 5.26 2.03
 -2 -16 -25 7.01 1.42
 -2 -16 -24 6.27 1.38
 -2 -16 -23 32.66 2.06
 -2 -16 -22 7.48 1.94
 -2 -16 -20 60.32 3.59
 -2 -16 -19 57.25 4.12
 -2 -16 -18 38.02 4.82
 -2 -16 -17 9.18 2.59
 -2 -16 -15 38.33 2.65
 -2 -16 -14 58.64 3.5
 -2 -16 -13 4.08 1.48
 -2 -16 -12 5.39 1.52
 -2 -16 -11 23.49 2.39
 -2 -16 -10 33.41 2.95
 -2 -16 -9 108.62 4.98
 -2 -16 -8 11.36 3.38
 -2 -16 -6 54.33 5.74
 -2 -16 -5 18.57 2.55
 -2 -16 -4 25.24 2.19
 -2 -16 -3 50.76 2.11
 -2 -16 -1 49.91 3.15
 -2 -15 -38 5.9 2.7
 -2 -15 -37 17.3 3.07
 -2 -15 -35 17.93 4.27
 -2 -15 -34 7.51 2.3
 -2 -15 -33 7.48 1.95
 -2 -15 -32 9.88 1.74
 -2 -15 -31 5.19 1.75
 -2 -15 -30 8.1 1.15
 -2 -15 -29 33.62 3.15
 -2 -15 -28 22.78 1.62
 -2 -15 -27 9.27 1.99
 -2 -15 -26 76.94 1.61
 -2 -15 -25 24.69 2.1
 -2 -15 -24 4.52 0.87
 -2 -15 -23 11.83 1.9
 -2 -15 -22 22.58 2.36
 -2 -15 -21 6.6 1.83
 -2 -15 -20 32.8 1.99
 -2 -15 -19 63.28 2.9
 -2 -15 -18 7.23 1.98
 -2 -15 -17 7.63 1.38
 -2 -15 -16 11.49 2.69
 -2 -15 -14 19.52 1.54
 -2 -15 -13 3.69 1.12
 -2 -15 -12 59.44 1.36
 -2 -15 -11 30.34 2.47
 -2 -15 -10 56.22 2.46
 -2 -15 -9 68.41 3.23
 -2 -15 -8 142.53 5.26
 -2 -15 -7 1.7 0.74
 -2 -15 -6 26.57 1.9
 -2 -15 -5 7.23 3.1
 -2 -15 -4 66.03 2.87
 -2 -15 -3 24.49 1.53
 -2 -15 -2 18.49 2.34
 -2 -15 -1 10.47 0.71
 -2 -14 -39 7.23 2.06
 -2 -14 -38 6.29 2.18
 -2 -14 -36 13.75 2.19
 -2 -14 -35 10.8 2.01
 -2 -14 -34 16.73 1.57
 -2 -14 -33 3.34 1.03
 -2 -14 -32 6.49 1.17
 -2 -14 -31 53.27 1.56
 -2 -14 -30 12.02 1.23
 -2 -14 -29 38.96 2.34
 -2 -14 -28 36.91 1.58
 -2 -14 -27 35.43 3.4
 -2 -14 -26 12.58 1.92
 -2 -14 -25 46.83 3.72
 -2 -14 -24 13.43 1.79
 -2 -14 -23 26.24 1.81
 -2 -14 -22 9.08 1.69
 -2 -14 -21 122.09 2.31
 -2 -14 -20 23.74 3.14
 -2 -14 -19 33.26 1.4
 -2 -14 -18 9.4 1.8
 -2 -14 -17 6.84 1.4
 -2 -14 -16 15.05 4.76
 -2 -14 -15 6.49 0.84
 -2 -14 -14 47.16 1.78
 -2 -14 -13 9.8 1.73
 -2 -14 -12 10.02 2.96
 -2 -14 -11 194.48 5
 -2 -14 -10 158.27 6.64
 -2 -14 -9 184.13 2.77
 -2 -14 -8 42.99 1.63
 -2 -14 -6 25.02 1.42
 -2 -14 -5 11.43 2.58
 -2 -14 -4 12.88 1.53
 -2 -14 -3 12.73 0.72
 -2 -14 -2 11.37 1.9
 -2 -14 -1 6.1 1.02
 -2 -13 -41 7.6 2.1
 -2 -13 -39 9.28 2.2
 -2 -13 -38 12.1 2.12
 -2 -13 -37 9.81 1.27
 -2 -13 -36 12.94 1.24
 -2 -13 -35 6.44 1.19
 -2 -13 -33 44.9 2.97
 -2 -13 -32 15.28 1.42
 -2 -13 -31 4.76 1.4
 -2 -13 -30 23.08 2.52
 -2 -13 -29 43.19 2
 -2 -13 -28 29.77 1.36
 -2 -13 -27 57.68 8.02
 -2 -13 -26 22.83 2.04
 -2 -13 -25 22.46 1.59
 -2 -13 -24 12.26 1.12
 -2 -13 -23 43.2 2.38
 -2 -13 -22 14.25 1.68
 -2 -13 -21 51.01 1.79
 -2 -13 -20 31.77 3.24
 -2 -13 -19 59.7 3.77
 -2 -13 -18 6.98 1.59
 -2 -13 -16 8.28 1.51
 -2 -13 -15 10.46 0.89
 -2 -13 -14 85.49 2.53
 -2 -13 -13 2.32 0.84
 -2 -13 -12 80.86 3.41
 -2 -13 -11 107.45 3.39
 -2 -13 -10 15.05 1.18
 -2 -13 -9 40.45 3.13
 -2 -13 -8 32.15 1.44
 -2 -13 -7 193.96 19.18
 -2 -13 -6 12.05 5.16
 -2 -13 -4 66.63 8.78
 -2 -13 -3 4.48 0.66
 -2 -13 -2 25.03 4.09
 -2 -13 -1 30.69 2.05
 -2 -12 -43 8.57 1.63
 -2 -12 -42 7.62 1.68
 -2 -12 -41 13.44 1.96
 -2 -12 -40 6.07 1.56
 -2 -12 -39 29.99 3.96
 -2 -12 -38 10.84 1.72
 -2 -12 -37 48.96 2.43
 -2 -12 -35 37.38 2.75
 -2 -12 -34 31.29 1.9
 -2 -12 -33 5.3 1.63
 -2 -12 -32 17.61 2.16
 -2 -12 -31 19.22 1.5
 -2 -12 -29 8.43 1.42
 -2 -12 -28 78.82 4
 -2 -12 -27 5.29 1.33
 -2 -12 -26 16.33 1.28
 -2 -12 -25 25.58 1.36
 -2 -12 -24 21.4 1.34
 -2 -12 -23 4.55 1.52
 -2 -12 -22 35.05 2.51
 -2 -12 -21 71.37 2.14
 -2 -12 -20 14.91 1.97
 -2 -12 -19 19.31 1.53
 -2 -12 -18 58.88 2.22
 -2 -12 -17 222.21 3.92
 -2 -12 -16 13.74 1.21
 -2 -12 -15 33.41 1.37
 -2 -12 -14 23.81 1.57
 -2 -12 -13 5.15 1.35
 -2 -12 -11 24.24 2.13
 -2 -12 -10 42.22 1.18
 -2 -12 -9 24.3 1.93
 -2 -12 -8 82.98 3.72
 -2 -12 -7 18.34 1.01
 -2 -12 -6 21.58 1.81
 -2 -12 -5 45.04 1.75
 -2 -12 -4 2.11 0.64
 -2 -12 -3 41.32 1.37
 -2 -12 -2 8.92 0.77
 -2 -12 -1 116.64 3.99
 -2 -11 -44 8.13 1.71
 -2 -11 -43 5.85 2.14
 -2 -11 -42 5.18 1.67
 -2 -11 -41 7.55 1.55
 -2 -11 -40 7.27 1.5
 -2 -11 -37 9.05 2.04
 -2 -11 -36 10.21 1.81
 -2 -11 -33 26.56 1.81
 -2 -11 -32 72.68 2.6
 -2 -11 -31 19.79 2.88
 -2 -11 -29 4.5 1.66
 -2 -11 -28 13.16 2
 -2 -11 -27 4.95 1.7
 -2 -11 -26 8.04 1.21
 -2 -11 -25 33.44 1.27
 -2 -11 -24 39.45 1.67
 -2 -11 -23 16.9 1.39
 -2 -11 -22 4.17 1.46
 -2 -11 -20 79.42 3.23
 -2 -11 -19 51.58 2.03
 -2 -11 -18 95.68 2
 -2 -11 -17 13.63 0.9
 -2 -11 -16 18.09 1.41
 -2 -11 -15 10.93 0.96
 -2 -11 -14 87.82 3.23
 -2 -11 -13 85.85 3.51
 -2 -11 -12 33.61 1.42
 -2 -11 -11 19.05 0.95
 -2 -11 -8 21.05 3.17
 -2 -11 -7 39.92 1.37
 -2 -11 -6 64.96 2.16
 -2 -11 -5 145.98 4.87
 -2 -11 -4 3.52 0.79
 -2 -11 -3 10.07 0.87
 -2 -11 -2 32.61 1.2
 -2 -11 -1 77.69 1.15
 -2 -10 -46 9.46 1.85
 -2 -10 -45 16.46 2.85
 -2 -10 -44 5.08 2.32
 -2 -10 -42 9.83 1.81
 -2 -10 -40 9.08 2.08
 -2 -10 -38 5.38 2.24
 -2 -10 -37 62.66 3.13
 -2 -10 -36 81.56 2.93
 -2 -10 -35 42.31 2.06
 -2 -10 -34 20.9 2.45
 -2 -10 -33 16.06 1.83
 -2 -10 -32 5.96 1.7
 -2 -10 -30 27.93 1.89
 -2 -10 -28 25.57 2.52
 -2 -10 -26 17.44 1.42
 -2 -10 -25 6 1.32
 -2 -10 -24 12.55 1.7
 -2 -10 -23 8.48 1.6
 -2 -10 -22 38.29 1.24
 -2 -10 -21 76.99 2.82
 -2 -10 -20 55.29 1.5
 -2 -10 -19 137.51 2.82
 -2 -10 -18 137.42 1.55
 -2 -10 -17 373.71 6.49
 -2 -10 -16 36.05 1.46
 -2 -10 -14 6.97 0.99
 -2 -10 -13 7.05 1.17
 -2 -10 -12 45.1 1.39
 -2 -10 -11 29.29 0.98
 -2 -10 -10 115.17 2
 -2 -10 -9 23.99 1.05
 -2 -10 -8 342.31 5.01
 -2 -10 -7 22.73 1.02
 -2 -10 -6 6.76 1.14
 -2 -10 -5 75.41 1.98
 -2 -10 -4 53.57 1.36
 -2 -10 -3 358.74 10.78
 -2 -10 -2 80.14 2.15
 -2 -10 -1 521.26 4.93
 -2 -9 -47 6.51 2.34
 -2 -9 -46 27.49 2.04
 -2 -9 -44 4.67 1.77
 -2 -9 -43 8.7 1.82
 -2 -9 -42 5.89 1.66
 -2 -9 -41 33.26 2.12
 -2 -9 -40 15.09 2.05
 -2 -9 -39 17.84 2.19
 -2 -9 -38 23.16 2.15
 -2 -9 -36 30.58 2.03
 -2 -9 -34 24.69 2.17
 -2 -9 -33 21.01 1.69
 -2 -9 -32 5.91 2.1
 -2 -9 -30 14.11 1.51
 -2 -9 -29 116.44 3.26
 -2 -9 -28 157.65 3.97
 -2 -9 -27 5.39 1.86
 -2 -9 -26 71.2 2.02
 -2 -9 -25 56.01 1.56
 -2 -9 -24 6.27 1.51
 -2 -9 -23 23.7 1.93
 -2 -9 -22 106.97 2.07
 -2 -9 -21 9.64 1.05
 -2 -9 -20 98.87 1.5
 -2 -9 -19 31.09 1.03
 -2 -9 -17 39.21 1.61
 -2 -9 -16 18.97 0.98
 -2 -9 -15 64.61 1.59
 -2 -9 -14 40.19 1.29
 -2 -9 -13 36.07 2.01
 -2 -9 -12 146.98 1.32
 -2 -9 -11 413.89 4.94
 -2 -9 -10 153.75 2.13
 -2 -9 -9 90.69 1.06
 -2 -9 -8 145.5 2.19
 -2 -9 -7 11.52 0.59
 -2 -9 -6 186.72 3.72
 -2 -9 -5 32.36 1.29
 -2 -9 -4 155.35 1.53
 -2 -9 -3 19.33 1.2
 -2 -9 -2 100.63 3.11
 -2 -9 -1 264.78 5.62
 -2 -8 -46 13.3 2.88
 -2 -8 -44 23.5 1.97
 -2 -8 -43 75.48 3.21
 -2 -8 -41 12.12 2.68
 -2 -8 -40 10.27 2.62
 -2 -8 -39 64.79 2.82
 -2 -8 -38 27.72 2.47
 -2 -8 -37 37.11 2.13
 -2 -8 -36 19.78 2.28
 -2 -8 -35 11.5 2.37
 -2 -8 -33 15.19 1.76
 -2 -8 -32 30.76 2.62
 -2 -8 -31 82.98 2.67
 -2 -8 -30 9.64 1.52
 -2 -8 -29 227.9 2.62
 -2 -8 -28 41.96 1.77
 -2 -8 -27 93.81 2.38
 -2 -8 -26 148.39 1.91
 -2 -8 -25 100.09 4.12
 -2 -8 -24 11.92 1.34
 -2 -8 -23 9.47 1.22
 -2 -8 -22 19.86 1.19
 -2 -8 -21 35.15 1.18
 -2 -8 -20 118.8 1.95
 -2 -8 -19 103.38 1.81
 -2 -8 -18 38.13 1.13
 -2 -8 -17 39.08 2.2
 -2 -8 -16 74.78 1.46
 -2 -8 -15 21.77 1.49
 -2 -8 -14 188.01 1.68
 -2 -8 -13 212.54 4.46
 -2 -8 -12 6.7 0.71
 -2 -8 -11 405.41 1.66
 -2 -8 -10 25.31 0.78
 -2 -8 -9 669.44 16.41
 -2 -8 -8 18.66 0.72
 -2 -8 -7 161.18 1.75
 -2 -8 -6 57.16 1.36
 -2 -8 -5 117.68 1.62
 -2 -8 -4 180.67 2.2
 -2 -8 -3 204.63 4.56
 -2 -8 -2 66.13 2.81
 -2 -8 -1 28.6 0.9
 -2 -7 -48 23.73 2.17
 -2 -7 -47 9.88 2.28
 -2 -7 -46 76.51 3.68
 -2 -7 -45 23.56 3.85
 -2 -7 -44 64.42 3.34
 -2 -7 -42 7.83 2.54
 -2 -7 -41 23.29 2.43
 -2 -7 -40 12.17 2.73
 -2 -7 -39 12.66 3.08
 -2 -7 -38 168.41 3.49
 -2 -7 -37 7.09 1.88
 -2 -7 -36 34.7 1.82
 -2 -7 -35 8.63 1.78
 -2 -7 -34 51.54 1.98
 -2 -7 -33 23.4 1.69
 -2 -7 -32 39.27 2.29
 -2 -7 -31 13.11 1.59
 -2 -7 -30 201.53 3.61
 -2 -7 -29 44.13 3.17
 -2 -7 -28 592.34 11.36
 -2 -7 -27 38.35 1.66
 -2 -7 -26 472.4 6.37
 -2 -7 -25 52.54 1.49
 -2 -7 -24 22.93 1.29
 -2 -7 -23 14.25 1.23
 -2 -7 -22 55.23 1.59
 -2 -7 -21 48.44 1.23
 -2 -7 -20 30.77 1.19
 -2 -7 -19 99.22 1.66
 -2 -7 -18 397.91 4.88
 -2 -7 -17 30.8 1.12
 -2 -7 -16 241.56 3.59
 -2 -7 -15 187.22 2.16
 -2 -7 -14 157.24 1.97
 -2 -7 -13 13.42 0.69
 -2 -7 -12 84.54 1.31
 -2 -7 -11 83.48 0.95
 -2 -7 -10 1256.64 5.78
 -2 -7 -9 129.46 1.28
 -2 -7 -8 1926.99 25.68
 -2 -7 -7 259.46 2.07
 -2 -7 -6 286.98 1.06
 -2 -7 -5 86.06 1.34
 -2 -7 -3 265.78 5.77
 -2 -7 -2 134.15 1.7
 -2 -7 -1 237.7 6.09
 -2 -6 -49 9.94 2.08
 -2 -6 -46 24.76 1.85
 -2 -6 -45 37.89 2.63
 -2 -6 -43 14.29 2.42
 -2 -6 -42 27.19 2.19
 -2 -6 -41 7.96 2.55
 -2 -6 -40 49.76 3.1
 -2 -6 -39 4.73 2.08
 -2 -6 -38 51.79 1.98
 -2 -6 -37 14.12 1.86
 -2 -6 -36 8.14 1.85
 -2 -6 -35 7.69 1.89
 -2 -6 -34 9.36 1.74
 -2 -6 -33 11.15 1.69
 -2 -6 -32 24.6 1.75
 -2 -6 -31 47.28 2.14
 -2 -6 -30 11.19 2.72
 -2 -6 -29 157.74 3.09
 -2 -6 -28 98.74 1.87
 -2 -6 -27 87.65 1.7
 -2 -6 -26 188.09 3.33
 -2 -6 -25 114.09 1.75
 -2 -6 -24 152.74 3.35
 -2 -6 -23 126.43 4.54
 -2 -6 -22 69.06 2.05
 -2 -6 -21 75.04 1.79
 -2 -6 -20 19.02 1.29
 -2 -6 -19 51.27 1.83
 -2 -6 -18 52.81 1.22
 -2 -6 -17 127.55 1.34
 -2 -6 -16 492.87 4.92
 -2 -6 -15 135.86 1.71
 -2 -6 -14 211.44 2.87
 -2 -6 -13 132.94 0.93
 -2 -6 -12 79.52 1.19
 -2 -6 -11 707.02 7.26
 -2 -6 -10 816.43 12.35
 -2 -6 -9 841.46 10.66
 -2 -6 -8 139.67 2.73
 -2 -6 -7 244.61 2.36
 -2 -6 -6 42.96 0.7
 -2 -6 -5 790.04 6.49
 -2 -6 -4 92.94 0.95
 -2 -6 -3 26.57 0.48
 -2 -6 -2 59.56 1.3
 -2 -6 -1 739.37 5.06
 -2 -5 -50 4.84 2.27
 -2 -5 -49 32.31 2.08
 -2 -5 -48 31.56 2.18
 -2 -5 -47 7.72 2.15
 -2 -5 -46 59.13 1.94
 -2 -5 -45 19.86 1.96
 -2 -5 -44 10.46 2.32
 -2 -5 -42 5.75 2.33
 -2 -5 -41 31.74 1.91
 -2 -5 -40 21.11 2.19
 -2 -5 -39 14.83 1.95
 -2 -5 -38 118.62 3.14
 -2 -5 -37 100.36 2.95
 -2 -5 -36 109.59 3.55
 -2 -5 -35 15.64 1.78
 -2 -5 -34 52.86 1.79
 -2 -5 -33 12.88 2.22
 -2 -5 -32 5.41 1.8
 -2 -5 -31 11.74 1.91
 -2 -5 -30 87.17 1.82
 -2 -5 -29 146.6 2.89
 -2 -5 -28 95.21 1.78
 -2 -5 -27 157.36 2.89
 -2 -5 -26 39.89 1.52
 -2 -5 -25 33.02 1.5
 -2 -5 -24 78.72 1.81
 -2 -5 -23 52.93 2.17
 -2 -5 -22 95.57 1.56
 -2 -5 -21 21.9 1.65
 -2 -5 -20 302.19 3.2
 -2 -5 -19 242.53 4.16
 -2 -5 -18 699.86 13.23
 -2 -5 -17 55.09 0.88
 -2 -5 -16 699.56 6.33
 -2 -5 -15 96.06 1.54
 -2 -5 -14 87.91 0.95
 -2 -5 -13 485.14 3.49
 -2 -5 -12 378.71 2.18
 -2 -5 -11 494.08 4.33
 -2 -5 -10 130.75 1.51
 -2 -5 -9 982.62 11.21
 -2 -5 -8 332.89 1.99
 -2 -5 -7 289.28 4.97
 -2 -5 -6 47.97 0.55
 -2 -5 -5 439.44 4.5
 -2 -5 -4 399.56 5.52
 -2 -5 -3 713.84 5.6
 -2 -5 -2 3228 36.71
 -2 -5 -1 38.25 1.11
 -2 -4 -49 19.12 2.03
 -2 -4 -48 19.89 2.2
 -2 -4 -47 6 2.54
 -2 -4 -46 11.08 1.85
 -2 -4 -45 77.39 2.48
 -2 -4 -43 22.45 2.26
 -2 -4 -41 18.73 1.91
 -2 -4 -40 33.35 2.69
 -2 -4 -39 49.65 2.13
 -2 -4 -38 4.37 2.05
 -2 -4 -37 228.69 4.53
 -2 -4 -35 102.33 2.26
 -2 -4 -34 65.01 2.1
 -2 -4 -33 163.18 4.08
 -2 -4 -32 7.26 1.76
 -2 -4 -31 72.18 2.17
 -2 -4 -30 43.86 1.71
 -2 -4 -29 44.39 1.96
 -2 -4 -28 13.52 1.86
 -2 -4 -27 45.18 2.62
 -2 -4 -26 21.6 1.4
 -2 -4 -25 86.55 2.31
 -2 -4 -24 3.54 1.65
 -2 -4 -23 42.54 1.32
 -2 -4 -22 234.27 1.69
 -2 -4 -21 211.6 4.9
 -2 -4 -20 104.07 4.08
 -2 -4 -19 1156.49 11.62
 -2 -4 -18 106.56 1.07
 -2 -4 -17 26.48 0.85
 -2 -4 -16 93.09 1.95
 -2 -4 -15 244.46 2.78
 -2 -4 -14 291.43 3.66
 -2 -4 -13 148.87 1.9
 -2 -4 -12 35.65 0.77
 -2 -4 -11 259.74 3.22
 -2 -4 -10 142.96 1.82
 -2 -4 -9 62.13 0.68
 -2 -4 -8 13.83 0.55
 -2 -4 -7 489.59 5.89
 -2 -4 -6 134.48 2.46
 -2 -4 -5 1153.45 8.36
 -2 -4 -4 1788.72 13.53
 -2 -4 -3 164.36 2.24
 -2 -4 -2 641.95 4.35
 -2 -4 -1 4652.01 42.93
 -2 -3 -49 5 2.16
 -2 -3 -48 27.17 2.02
 -2 -3 -47 14.44 2.04
 -2 -3 -46 21.37 2.03
 -2 -3 -45 19.78 2.55
 -2 -3 -44 8.87 2.35
 -2 -3 -43 34.81 1.99
 -2 -3 -42 9.61 2.25
 -2 -3 -41 15.03 1.89
 -2 -3 -40 13.17 1.98
 -2 -3 -39 32.43 1.97
 -2 -3 -38 140.89 4.68
 -2 -3 -37 44.75 1.91
 -2 -3 -36 361.64 6.74
 -2 -3 -35 42.23 1.92
 -2 -3 -34 45.37 1.88
 -2 -3 -33 130.86 2.05
 -2 -3 -32 26.23 1.74
 -2 -3 -31 34.74 1.72
 -2 -3 -30 187.03 3.46
 -2 -3 -29 59.32 1.69
 -2 -3 -28 27.44 1.76
 -2 -3 -27 50.77 1.59
 -2 -3 -25 87.18 1.88
 -2 -3 -23 305.65 4.82
 -2 -3 -22 216.56 1.94
 -2 -3 -21 290.51 3.29
 -2 -3 -20 366.1 3.66
 -2 -3 -19 341.89 3.25
 -2 -3 -18 547.73 5.63
 -2 -3 -17 535.59 5.17
 -2 -3 -16 306.84 3.48
 -2 -3 -15 84.74 0.97
 -2 -3 -14 49.75 0.76
 -2 -3 -13 89.99 1.58
 -2 -3 -12 250.44 2.85
 -2 -3 -11 138.76 2.22
 -2 -3 -10 315.37 2.53
 -2 -3 -9 247.26 4.62
 -2 -3 -8 110.16 1.25
 -2 -3 -7 132.31 1.16
 -2 -3 -6 64.55 0.94
 -2 -3 -5 352.73 11.09
 -2 -3 -4 662.49 6.75
 -2 -3 -3 597.84 8.5
 -2 -3 -2 334 4.46
 -2 -3 -1 1097.81 8.88
 -2 -2 -50 8.64 2.02
 -2 -2 -49 13.04 2.05
 -2 -2 -47 37.57 1.93
 -2 -2 -46 6.34 2.09
 -2 -2 -45 11.25 2.57
 -2 -2 -44 4.98 2.46
 -2 -2 -43 18.93 2.47
 -2 -2 -42 12.09 1.92
 -2 -2 -40 73.49 2.41
 -2 -2 -39 133.15 3.76
 -2 -2 -38 38.42 2.3
 -2 -2 -37 78.32 2.14
 -2 -2 -36 68.35 4.33
 -2 -2 -35 39.8 2.41
 -2 -2 -34 75.22 2.49
 -2 -2 -33 22.46 3.12
 -2 -2 -32 81.82 3.33
 -2 -2 -31 46.48 2.23
 -2 -2 -30 40.63 1.8
 -2 -2 -29 202.87 4.91
 -2 -2 -28 29.62 1.7
 -2 -2 -27 192.2 3.87
 -2 -2 -26 49.88 1.46
 -2 -2 -25 20.3 1.35
 -2 -2 -24 199.06 1.9
 -2 -2 -23 62.59 1.36
 -2 -2 -22 433.35 5.18
 -2 -2 -21 15.07 1.32
 -2 -2 -20 13.88 0.97
 -2 -2 -19 749.99 6.69
 -2 -2 -18 816.73 11.84
 -2 -2 -17 19.36 0.81
 -2 -2 -16 13.35 0.77
 -2 -2 -15 280.25 2.1
 -2 -2 -13 329.14 4.54
 -2 -2 -12 456.16 3.31
 -2 -2 -11 361.85 4.56
 -2 -2 -10 177.06 2.14
 -2 -2 -9 1152.6 7.51
 -2 -2 -8 265.23 2.83
 -2 -2 -7 207.39 2.41
 -2 -2 -6 141.64 1.77
 -2 -2 -5 631.43 7.24
 -2 -2 -4 136.98 2.71
 -2 -2 -3 1372.4 16.1
 -2 -2 -2 741.26 5.67
 -2 -2 -1 1287.01 10.68
 -2 -1 -50 14.11 2.63
 -2 -1 -49 4.82 2.19
 -2 -1 -48 7.47 2.08
 -2 -1 -46 15.27 1.86
 -2 -1 -45 11.54 3.47
 -2 -1 -44 5.9 2.33
 -2 -1 -43 11.15 2.23
 -2 -1 -41 9.68 2.04
 -2 -1 -40 78.67 2.5
 -2 -1 -39 49.7 2.17
 -2 -1 -38 27.46 2.16
 -2 -1 -37 16.51 2.21
 -2 -1 -36 5.57 2.13
 -2 -1 -35 12.52 1.98
 -2 -1 -34 26.45 2.08
 -2 -1 -33 43.33 2.37
 -2 -1 -32 45.62 2.21
 -2 -1 -31 80.21 2.17
 -2 -1 -30 73.01 1.89
 -2 -1 -29 17.82 1.7
 -2 -1 -28 86.32 2.08
 -2 -1 -27 83.33 3.06
 -2 -1 -26 15.23 1.49
 -2 -1 -25 93.61 2.11
 -2 -1 -24 42.7 1.45
 -2 -1 -23 39.4 1.24
 -2 -1 -22 249.83 1.78
 -2 -1 -21 29.12 1.04
 -2 -1 -20 85.82 1.2
 -2 -1 -19 11.36 0.87
 -2 -1 -18 12.4 0.84
 -2 -1 -17 15.96 0.82
 -2 -1 -16 193.94 3.58
 -2 -1 -15 318.62 3.97
 -2 -1 -14 364.28 4.67
 -2 -1 -13 98.68 2.05
 -2 -1 -12 27.3 0.94
 -2 -1 -11 366.25 3.1
 -2 -1 -10 1272.67 9.81
 -2 -1 -9 322.67 3.85
 -2 -1 -8 125.87 1.93
 -2 -1 -7 948.27 5.28
 -2 -1 -6 1509.08 15.58
 -2 -1 -5 530.5 8.43
 -2 -1 -4 390.93 3.96
 -2 -1 -3 716.52 5.92
 -2 -1 -2 584.97 4.78
 -2 -1 -1 665.41 5.37
 -1 -22 -16 6.81 3.18
 -1 -21 -18 21.25 3.07
 -1 -21 -14 6.88 3.27
 -1 -21 -11 6.35 2.71
 -1 -21 -8 7.85 2.39
 -1 -21 -6 5.9 2.3
 -1 -21 -1 3.41 1.06
 -1 -20 -19 10.88 4.5
 -1 -20 -15 9.02 4.25
 -1 -20 -12 10.71 3.85
 -1 -20 -10 17.24 3.45
 -1 -20 -8 9.54 3.42
 -1 -20 -1 16.02 1.16
 -1 -19 -27 7.06 2.4
 -1 -19 -22 12.55 2.27
 -1 -19 -20 33.15 3.18
 -1 -19 -18 30.98 4.32
 -1 -19 -16 63.07 3.25
 -1 -19 -15 30.11 8.04
 -1 -19 -12 10.19 2.52
 -1 -19 -10 5.11 2.55
 -1 -19 -7 18.1 6.15
 -1 -19 -6 17.09 2.13
 -1 -19 -5 25.8 3.22
 -1 -19 -4 11.48 2.64
 -1 -19 -3 4.8 0.79
 -1 -19 -2 70.25 1.73
 -1 -18 -30 4.88 1.84
 -1 -18 -26 3.98 1.57
 -1 -18 -21 10.73 1.48
 -1 -18 -19 19.48 4.35
 -1 -18 -16 7.67 2.78
 -1 -18 -15 13.04 2.65
 -1 -18 -14 21.2 1.77
 -1 -18 -13 13.81 3.35
 -1 -18 -11 9.23 2.41
 -1 -18 -10 7.5 2.38
 -1 -18 -9 6.61 2.33
 -1 -18 -8 9.98 4.23
 -1 -18 -5 10 4.85
 -1 -18 -4 17.29 2.91
 -1 -18 -3 5.23 1.03
 -1 -18 -2 32.93 6.04
 -1 -18 -1 16.91 1.8
 -1 -17 -34 16.03 2.52
 -1 -17 -32 4.44 1.73
 -1 -17 -29 4.24 2
 -1 -17 -27 6.05 1.44
 -1 -17 -26 12.31 1.37
 -1 -17 -24 13.86 2.78
 -1 -17 -22 4.87 1.3
 -1 -17 -21 5.67 1.7
 -1 -17 -20 54.31 2.48
 -1 -17 -19 42.13 4.49
 -1 -17 -18 4.58 1.03
 -1 -17 -16 15 1.32
 -1 -17 -12 7.13 1.16
 -1 -17 -11 9.7 1.11
 -1 -17 -10 9.56 3.39
 -1 -17 -8 12.46 2.72
 -1 -17 -7 5.51 2.17
 -1 -17 -5 20.64 2.16
 -1 -17 -4 6.12 1.58
 -1 -17 -3 6.78 1.49
 -1 -17 -2 50.7 7.6
 -1 -17 -1 39.9 2.65
 -1 -16 -37 5.08 2.15
 -1 -16 -34 10.54 1.9
 -1 -16 -32 7.5 2.23
 -1 -16 -31 9.17 2.23
 -1 -16 -28 11.58 2.51
 -1 -16 -27 19.36 2.74
 -1 -16 -26 13.57 3.18
 -1 -16 -24 16.25 1.57
 -1 -16 -23 9.4 1.5
 -1 -16 -22 12.47 1.72
 -1 -16 -21 4.23 1.42
 -1 -16 -20 51.28 3.84
 -1 -16 -18 16.72 2.21
 -1 -16 -17 3.28 1.2
 -1 -16 -16 5.55 1.3
 -1 -16 -15 4.14 1.35
 -1 -16 -13 5.95 1.26
 -1 -16 -12 21.16 1.51
 -1 -16 -11 77.95 2.28
 -1 -16 -10 5.84 1.23
 -1 -16 -9 41.62 5.44
 -1 -16 -8 6.72 2.17
 -1 -16 -7 80.75 5.49
 -1 -16 -6 9.61 1.91
 -1 -16 -5 6.19 0.76
 -1 -16 -3 12.06 0.98
 -1 -16 -2 12.96 1.74
 -1 -16 -1 11.56 1.53
 -1 -15 -39 16.86 2.15
 -1 -15 -38 18.08 2.09
 -1 -15 -36 10.61 2.41
 -1 -15 -34 17.77 2.85
 -1 -15 -30 4.46 1.8
 -1 -15 -29 60.63 3.12
 -1 -15 -28 6.23 1.83
 -1 -15 -27 5.25 1.79
 -1 -15 -26 11.87 1.84
 -1 -15 -24 7.86 1.41
 -1 -15 -22 55.69 2.82
 -1 -15 -21 6.09 1.14
 -1 -15 -20 6.87 1.07
 -1 -15 -19 49.29 1.87
 -1 -15 -18 44.79 3.77
 -1 -15 -17 14.05 2.7
 -1 -15 -16 15.08 1.86
 -1 -15 -15 10.94 2.12
 -1 -15 -14 4.27 0.84
 -1 -15 -13 56.01 3.15
 -1 -15 -12 27.79 1.14
 -1 -15 -11 7.64 2.34
 -1 -15 -10 4.1 1.34
 -1 -15 -9 37.3 1.32
 -1 -15 -8 53.74 2.93
 -1 -15 -7 9.48 2.7
 -1 -15 -6 17.53 2.61
 -1 -15 -5 20.53 1.8
 -1 -15 -4 11.6 1.47
 -1 -15 -3 46.59 2.87
 -1 -15 -2 2.85 0.8
 -1 -15 -1 12.69 1.04
 -1 -14 -41 16.83 3.33
 -1 -14 -38 16.32 2.27
 -1 -14 -37 6.58 2.33
 -1 -14 -36 8.03 2.22
 -1 -14 -35 8.59 2.16
 -1 -14 -34 10.68 1.12
 -1 -14 -33 11.77 2.02
 -1 -14 -32 9.78 2.02
 -1 -14 -31 20.04 2.5
 -1 -14 -30 15.05 1.33
 -1 -14 -29 18.43 1.69
 -1 -14 -28 58.18 2.65
 -1 -14 -27 48.98 2.63
 -1 -14 -26 10.42 2.32
 -1 -14 -25 14.84 1.94
 -1 -14 -24 7.32 1.73
 -1 -14 -23 10.54 1.44
 -1 -14 -22 14.48 1.39
 -1 -14 -21 15.51 1.67
 -1 -14 -20 36.07 2.41
 -1 -14 -19 24.5 2.99
 -1 -14 -18 78.11 3.58
 -1 -14 -16 7.15 1.3
 -1 -14 -15 14.37 1.41
 -1 -14 -14 7.12 1.09
 -1 -14 -13 89.01 1.88
 -1 -14 -12 18.09 2.9
 -1 -14 -11 54.6 2.41
 -1 -14 -10 62.75 1.14
 -1 -14 -9 23.28 1.79
 -1 -14 -8 112.39 2.86
 -1 -14 -7 274.01 7.96
 -1 -14 -6 17.27 2.63
 -1 -14 -5 9.43 1.15
 -1 -14 -4 26.96 3.02
 -1 -14 -3 37.87 2.76
 -1 -14 -2 20.35 1.5
 -1 -14 -1 53.3 1.62
 -1 -13 -42 9.01 2.26
 -1 -13 -40 4.84 2.32
 -1 -13 -38 5.93 1.57
 -1 -13 -37 12.67 2.04
 -1 -13 -35 6.98 1.29
 -1 -13 -34 17.42 1.16
 -1 -13 -33 7.29 0.94
 -1 -13 -32 7.44 1.18
 -1 -13 -31 2.25 0.9
 -1 -13 -30 12.11 2.11
 -1 -13 -29 18.61 1.7
 -1 -13 -28 17.39 1.99
 -1 -13 -27 107.82 4.12
 -1 -13 -26 13.92 1.7
 -1 -13 -25 59.83 2.5
 -1 -13 -24 11.31 1.42
 -1 -13 -23 14.62 1.36
 -1 -13 -22 15.39 2.43
 -1 -13 -21 15.65 1.87
 -1 -13 -20 133.64 4.67
 -1 -13 -19 8.59 1.42
 -1 -13 -18 61.38 2.82
 -1 -13 -17 23.77 2.25
 -1 -13 -16 39.87 3.48
 -1 -13 -15 37.45 3.86
 -1 -13 -14 25.16 1.12
 -1 -13 -13 35.75 2.53
 -1 -13 -12 21.7 1.3
 -1 -13 -11 152.27 6.38
 -1 -13 -10 20.18 1.98
 -1 -13 -9 94.37 4.42
 -1 -13 -8 10.22 2.1
 -1 -13 -7 159.77 4.79
 -1 -13 -6 40.85 2.07
 -1 -13 -5 39.29 5.95
 -1 -13 -4 47.66 3.72
 -1 -13 -3 5.96 0.72
 -1 -13 -2 282.48 8.84
 -1 -13 -1 37.66 1.88
 -1 -12 -43 5.48 2.2
 -1 -12 -42 11.89 1.54
 -1 -12 -41 9.69 1.54
 -1 -12 -38 6.04 1.48
 -1 -12 -37 35.62 3.06
 -1 -12 -36 34.03 3.49
 -1 -12 -33 20.72 1.45
 -1 -12 -32 5.71 1.11
 -1 -12 -30 63.25 1.98
 -1 -12 -29 60.36 3.63
 -1 -12 -28 94.88 4.71
 -1 -12 -27 17.08 1.59
 -1 -12 -26 92.75 2.11
 -1 -12 -25 49.72 1.33
 -1 -12 -24 34.02 1.43
 -1 -12 -23 45.32 2.44
 -1 -12 -22 43.42 1.97
 -1 -12 -21 17.54 1.54
 -1 -12 -20 5.27 1.68
 -1 -12 -19 56.93 2.33
 -1 -12 -18 179.14 3.27
 -1 -12 -17 76.77 4.51
 -1 -12 -16 29.88 2.91
 -1 -12 -15 27.32 3.29
 -1 -12 -14 22.52 1.77
 -1 -12 -13 149.92 1.8
 -1 -12 -12 163.87 4.15
 -1 -12 -11 106.29 2.46
 -1 -12 -10 338.78 4.43
 -1 -12 -9 159.15 2.76
 -1 -12 -8 400.13 7.89
 -1 -12 -7 25.4 1.74
 -1 -12 -6 32.38 0.93
 -1 -12 -5 58.64 2.66
 -1 -12 -4 59.88 1.96
 -1 -12 -3 5.37 0.55
 -1 -12 -2 112.26 5.5
 -1 -12 -1 121.32 5.05
 -1 -11 -45 10.32 1.71
 -1 -11 -44 4.13 1.73
 -1 -11 -43 5.81 1.59
 -1 -11 -42 7.17 1.53
 -1 -11 -40 31.14 2.93
 -1 -11 -39 5.57 2.52
 -1 -11 -38 20.23 1.81
 -1 -11 -37 25.33 1.58
 -1 -11 -36 36.1 1.52
 -1 -11 -34 23.06 1.26
 -1 -11 -33 34.23 1.62
 -1 -11 -32 8.78 2.41
 -1 -11 -31 18.2 1.33
 -1 -11 -30 116.97 2.32
 -1 -11 -29 60.43 1.99
 -1 -11 -28 66.68 2.32
 -1 -11 -27 16.94 1.29
 -1 -11 -26 14.96 1.47
 -1 -11 -25 28.09 2.16
 -1 -11 -24 16.5 1.35
 -1 -11 -23 25.93 1.87
 -1 -11 -22 62.53 3.49
 -1 -11 -21 26.29 1.5
 -1 -11 -20 10.86 4.17
 -1 -11 -19 20.19 3.8
 -1 -11 -18 131.39 3.59
 -1 -11 -17 43.7 1.53
 -1 -11 -16 4.92 0.71
 -1 -11 -15 245.94 8.03
 -1 -11 -14 81.17 1.61
 -1 -11 -12 104.86 5.46
 -1 -11 -11 24.29 1.03
 -1 -11 -10 154.49 4.47
 -1 -11 -9 321.8 3.61
 -1 -11 -8 181.76 4.23
 -1 -11 -7 64.34 1.49
 -1 -11 -6 3.61 0.75
 -1 -11 -5 131.31 1.17
 -1 -11 -4 11.04 0.59
 -1 -11 -3 54.19 2.84
 -1 -11 -2 69.91 5.93
 -1 -11 -1 22.1 3.28
 -1 -10 -46 16.82 1.93
 -1 -10 -45 32.16 1.93
 -1 -10 -44 30.05 1.89
 -1 -10 -43 11.99 2.43
 -1 -10 -42 36.27 1.82
 -1 -10 -41 4.5 1.8
 -1 -10 -39 16.76 1.75
 -1 -10 -38 37.93 1.55
 -1 -10 -37 32.12 1.4
 -1 -10 -36 27.24 2.29
 -1 -10 -35 32.82 2.17
 -1 -10 -34 3.16 1.53
 -1 -10 -33 38.87 1.65
 -1 -10 -32 15.58 1.36
 -1 -10 -31 70.59 2.93
 -1 -10 -30 6.63 1.29
 -1 -10 -29 48.83 2.35
 -1 -10 -28 25.15 1.3
 -1 -10 -27 235.47 3.98
 -1 -10 -26 135.75 2.52
 -1 -10 -25 77.85 1.75
 -1 -10 -24 88.2 3.05
 -1 -10 -23 20.83 1.07
 -1 -10 -22 3.89 1.29
 -1 -10 -21 30.69 2.41
 -1 -10 -19 76 4.19
 -1 -10 -18 263.83 7.34
 -1 -10 -17 44.3 2.4
 -1 -10 -16 24.52 1.4
 -1 -10 -15 11.24 1.97
 -1 -10 -14 34.75 1.29
 -1 -10 -13 37.72 5.26
 -1 -10 -12 14.73 1.39
 -1 -10 -11 110.19 3.23
 -1 -10 -10 35.66 1.33
 -1 -10 -9 181.22 4.16
 -1 -10 -8 43.35 0.95
 -1 -10 -7 162.61 4.13
 -1 -10 -6 161.44 1.76
 -1 -10 -5 12.07 0.98
 -1 -10 -4 87.31 3.06
 -1 -10 -3 11.93 0.56
 -1 -10 -2 5.72 0.82
 -1 -10 -1 38.08 3.2
 -1 -9 -46 14.22 1.74
 -1 -9 -45 32.88 2.9
 -1 -9 -44 7.95 1.65
 -1 -9 -42 3.85 1.82
 -1 -9 -40 9.55 1.59
 -1 -9 -39 31.77 1.84
 -1 -9 -37 14.29 1.63
 -1 -9 -36 13.98 1.29
 -1 -9 -35 10.63 1.25
 -1 -9 -34 63.95 1.41
 -1 -9 -33 52.6 1.58
 -1 -9 -32 2.77 1.31
 -1 -9 -31 55.92 1.83
 -1 -9 -30 7.81 1.84
 -1 -9 -29 329.93 5.26
 -1 -9 -28 188.55 4.21
 -1 -9 -27 185.88 3.86
 -1 -9 -26 100.13 1.61
 -1 -9 -25 43.7 1.79
 -1 -9 -24 46.33 1.32
 -1 -9 -23 66.31 2.12
 -1 -9 -22 14.73 1.73
 -1 -9 -21 72.34 1.65
 -1 -9 -20 55.76 1.57
 -1 -9 -19 176.96 3.04
 -1 -9 -18 46.37 1.06
 -1 -9 -17 60.71 1.89
 -1 -9 -16 123.05 2.75
 -1 -9 -15 51.02 1.35
 -1 -9 -14 188.33 5.21
 -1 -9 -13 51.33 1.47
 -1 -9 -12 260.21 5.11
 -1 -9 -11 321.56 5.62
 -1 -9 -10 407.73 3.96
 -1 -9 -9 563.35 8.97
 -1 -9 -8 314.53 8.21
 -1 -9 -7 475.02 5.45
 -1 -9 -6 291.84 2.3
 -1 -9 -5 97.28 2.06
 -1 -9 -4 150.48 2.98
 -1 -9 -3 110.68 3.93
 -1 -9 -2 532.05 12.64
 -1 -9 -1 264.45 1.01
 -1 -8 -47 26.93 2.1
 -1 -8 -45 45.95 1.79
 -1 -8 -44 16.01 1.67
 -1 -8 -43 3.87 1.92
 -1 -8 -42 4.17 1.77
 -1 -8 -41 7.27 1.66
 -1 -8 -38 37.79 2.04
 -1 -8 -37 74.59 3.51
 -1 -8 -36 13.07 1.46
 -1 -8 -35 35.21 1.53
 -1 -8 -34 12.24 1.3
 -1 -8 -33 6.17 1.69
 -1 -8 -32 36.29 1.8
 -1 -8 -30 35.48 1.55
 -1 -8 -29 50.38 1.66
 -1 -8 -28 7.87 1.52
 -1 -8 -27 191.62 5.09
 -1 -8 -26 4.58 1.63
 -1 -8 -25 249.03 2.26
 -1 -8 -24 22.64 1.96
 -1 -8 -23 28.22 2.2
 -1 -8 -22 40.77 1.62
 -1 -8 -21 17.98 1.55
 -1 -8 -20 96.88 1.37
 -1 -8 -19 82.28 1.07
 -1 -8 -18 27.41 0.87
 -1 -8 -17 97.95 1.28
 -1 -8 -16 64.27 2.29
 -1 -8 -15 27.08 0.79
 -1 -8 -14 69.71 1.32
 -1 -8 -13 42.79 1.06
 -1 -8 -12 332.96 3.45
 -1 -8 -11 601.06 10.01
 -1 -8 -10 19.7 0.76
 -1 -8 -9 699.46 17.77
 -1 -8 -8 204.02 3.21
 -1 -8 -7 346.34 5.35
 -1 -8 -6 125.45 2.35
 -1 -8 -5 91.94 0.8
 -1 -8 -4 225.82 5.09
 -1 -8 -3 48.57 0.57
 -1 -8 -2 124.43 1.01
 -1 -8 -1 41.63 0.7
 -1 -7 -49 29.82 3.17
 -1 -7 -48 82.73 2.56
 -1 -7 -47 23.09 2.54
 -1 -7 -46 19.73 2.14
 -1 -7 -45 17.79 2.01
 -1 -7 -44 3.97 1.91
 -1 -7 -39 13.51 1.76
 -1 -7 -38 71.02 3.37
 -1 -7 -37 87.54 1.87
 -1 -7 -36 108.96 2
 -1 -7 -35 13.03 2.09
 -1 -7 -34 20.45 1.72
 -1 -7 -33 33.71 1.7
 -1 -7 -32 38.22 1.67
 -1 -7 -31 35.15 2.57
 -1 -7 -30 93.94 2.08
 -1 -7 -29 160.3 2.38
 -1 -7 -28 239.92 5.87
 -1 -7 -26 47.29 1.35
 -1 -7 -25 23.24 1.25
 -1 -7 -24 28.38 2.01
 -1 -7 -23 6.72 1.13
 -1 -7 -22 31.02 1.55
 -1 -7 -21 142.66 2.45
 -1 -7 -20 231.89 2.13
 -1 -7 -19 50.83 1.6
 -1 -7 -18 147.07 2.36
 -1 -7 -17 21.31 0.92
 -1 -7 -16 13.73 0.82
 -1 -7 -15 115.14 1.5
 -1 -7 -14 34.56 1.11
 -1 -7 -13 290.85 3.45
 -1 -7 -12 72.2 0.81
 -1 -7 -11 206.09 1.84
 -1 -7 -10 1874.64 24.29
 -1 -7 -9 6.77 1.17
 -1 -7 -8 133.41 1.46
 -1 -7 -7 78.44 0.68
 -1 -7 -6 3.24 0.5
 -1 -7 -5 219.74 3
 -1 -7 -4 28.67 0.75
 -1 -7 -3 162.6 2.5
 -1 -7 -2 162.86 3.38
 -1 -7 -1 94.18 4.41
 -1 -6 -50 21.77 2.35
 -1 -6 -49 5 2.21
 -1 -6 -46 7.15 1.92
 -1 -6 -45 15.67 2
 -1 -6 -44 38.74 2.67
 -1 -6 -43 6.34 1.69
 -1 -6 -42 5.83 1.66
 -1 -6 -41 11.47 1.6
 -1 -6 -40 11.26 1.71
 -1 -6 -39 22.74 1.98
 -1 -6 -38 38.39 1.53
 -1 -6 -37 7.49 1.76
 -1 -6 -36 59.11 2.02
 -1 -6 -35 47.34 1.84
 -1 -6 -34 78.34 1.9
 -1 -6 -33 18.41 1.69
 -1 -6 -32 70.65 2.62
 -1 -6 -31 13.55 1.74
 -1 -6 -30 216.24 2.93
 -1 -6 -29 6.95 1.58
 -1 -6 -28 59.91 1.48
 -1 -6 -27 36.67 1.38
 -1 -6 -26 96.22 1.95
 -1 -6 -25 34.39 1.55
 -1 -6 -24 113.16 2.31
 -1 -6 -23 139.24 1.47
 -1 -6 -22 137.81 1.98
 -1 -6 -21 146.87 1.81
 -1 -6 -20 132.16 1.37
 -1 -6 -19 29.86 1.14
 -1 -6 -18 98.31 2.4
 -1 -6 -17 54.54 1.07
 -1 -6 -16 60.06 1.31
 -1 -6 -15 108.61 1.29
 -1 -6 -14 2.33 0.8
 -1 -6 -13 158.7 1.79
 -1 -6 -12 151.56 3.45
 -1 -6 -11 89.01 3.34
 -1 -6 -10 532.66 5.72
 -1 -6 -9 59.36 1.07
 -1 -6 -8 417.29 5.21
 -1 -6 -7 133.36 1.88
 -1 -6 -6 273.27 2.56
 -1 -6 -5 271.98 1.81
 -1 -6 -4 383.33 2.48
 -1 -6 -3 591.46 3.74
 -1 -6 -2 658.24 7.31
 -1 -6 -1 41.14 0.89
 -1 -5 -49 18.21 1.99
 -1 -5 -48 14.97 1.94
 -1 -5 -46 23.13 2.31
 -1 -5 -45 20.32 1.86
 -1 -5 -43 6.29 1.82
 -1 -5 -42 7.88 1.65
 -1 -5 -41 18.69 1.78
 -1 -5 -40 20.38 1.56
 -1 -5 -39 77.32 2.16
 -1 -5 -38 49.37 2.76
 -1 -5 -37 124.65 2.42
 -1 -5 -36 11.84 2.18
 -1 -5 -35 14.9 2.12
 -1 -5 -34 130.74 2.37
 -1 -5 -33 52.93 2.12
 -1 -5 -32 50.9 1.86
 -1 -5 -31 46.07 1.82
 -1 -5 -30 92.61 1.88
 -1 -5 -29 150.83 1.99
 -1 -5 -28 84.76 1.79
 -1 -5 -27 27.03 1.35
 -1 -5 -26 343.85 4.94
 -1 -5 -25 88.53 1.41
 -1 -5 -24 140.72 1.55
 -1 -5 -23 50.94 1.38
 -1 -5 -22 11.56 1.78
 -1 -5 -21 12.01 1.13
 -1 -5 -20 118.71 1.34
 -1 -5 -19 374.27 3.02
 -1 -5 -18 355.05 3.39
 -1 -5 -17 201.75 1.3
 -1 -5 -16 577.76 5.45
 -1 -5 -15 94.27 1.01
 -1 -5 -14 32.97 0.83
 -1 -5 -13 27.4 0.93
 -1 -5 -12 45.55 1.12
 -1 -5 -11 30.54 0.8
 -1 -5 -10 388.42 7.83
 -1 -5 -9 494.33 7.67
 -1 -5 -8 1039.25 8.9
 -1 -5 -7 136.5 1.33
 -1 -5 -6 240.69 2.14
 -1 -5 -5 59.07 0.72
 -1 -5 -4 33.35 0.81
 -1 -5 -3 79.04 1.32
 -1 -5 -2 758.59 9.65
 -1 -5 -1 221.55 4.5
 -1 -4 -49 7.21 2.06
 -1 -4 -47 9.88 2.44
 -1 -4 -46 21.84 2.36
 -1 -4 -45 21.8 2.19
 -1 -4 -43 32.9 2.83
 -1 -4 -42 16.86 1.7
 -1 -4 -41 40.69 2.18
 -1 -4 -40 76.73 2.89
 -1 -4 -39 26.35 1.56
 -1 -4 -38 24.85 1.53
 -1 -4 -37 150.18 2.69
 -1 -4 -35 68.56 1.9
 -1 -4 -33 78.4 1.56
 -1 -4 -32 39.3 1.6
 -1 -4 -31 120.32 1.65
 -1 -4 -30 67.45 1.48
 -1 -4 -29 5.77 1.37
 -1 -4 -28 6.18 1.32
 -1 -4 -27 45.61 1.32
 -1 -4 -26 63.61 1.52
 -1 -4 -25 51.17 1.26
 -1 -4 -23 64.31 1.71
 -1 -4 -22 220.97 2.44
 -1 -4 -21 275.23 4.27
 -1 -4 -20 344.31 3.29
 -1 -4 -19 13.65 1.06
 -1 -4 -18 75.98 1.85
 -1 -4 -17 787.57 3.47
 -1 -4 -16 266.46 1.59
 -1 -4 -15 130.11 1.38
 -1 -4 -14 722.6 5.87
 -1 -4 -13 977.6 12.89
 -1 -4 -12 79.84 1.4
 -1 -4 -11 39.69 0.87
 -1 -4 -10 262.65 1.88
 -1 -4 -9 598.98 11.43
 -1 -4 -8 553.95 7.59
 -1 -4 -7 20.65 0.55
 -1 -4 -6 447.67 7.86
 -1 -4 -5 1039.07 6.25
 -1 -4 -4 80.84 0.95
 -1 -4 -3 214.19 2.91
 -1 -4 -2 2850.88 12.19
 -1 -4 -1 1116.22 8.66
 -1 -3 -50 4.79 2.17
 -1 -3 -49 8.31 2.91
 -1 -3 -48 35.8 2.48
 -1 -3 -47 23.13 2.8
 -1 -3 -46 23.06 2.12
 -1 -3 -45 32.14 2
 -1 -3 -44 27.05 2.25
 -1 -3 -43 24.42 1.75
 -1 -3 -42 8.75 1.9
 -1 -3 -41 6.02 1.66
 -1 -3 -39 131.56 2.92
 -1 -3 -38 60.34 1.61
 -1 -3 -37 97.42 2.07
 -1 -3 -36 39.88 1.77
 -1 -3 -35 64.77 2.17
 -1 -3 -34 130.92 1.69
 -1 -3 -33 11.24 1.47
 -1 -3 -32 9.61 1.63
 -1 -3 -31 23.63 1.59
 -1 -3 -30 18.09 1.55
 -1 -3 -29 73.38 2.15
 -1 -3 -28 245.55 2.56
 -1 -3 -27 14.72 1.65
 -1 -3 -26 15.1 2.55
 -1 -3 -25 7.27 2.01
 -1 -3 -24 9.74 1.51
 -1 -3 -23 10.69 1.48
 -1 -3 -22 59.66 1.51
 -1 -3 -21 63.59 1.9
 -1 -3 -20 94.03 1.97
 -1 -3 -19 526.45 9.01
 -1 -3 -18 149.63 2.49
 -1 -3 -17 584.84 4.32
 -1 -3 -16 426.96 2.09
 -1 -3 -15 249.4 1.68
 -1 -3 -14 75.59 1.72
 -1 -3 -13 250.19 1.57
 -1 -3 -12 606.83 11.89
 -1 -3 -11 658.93 7.49
 -1 -3 -10 106.05 1.44
 -1 -3 -9 1040.2 11.76
 -1 -3 -8 516 6.42
 -1 -3 -7 631.27 5.7
 -1 -3 -6 138.31 1.2
 -1 -3 -5 1518.63 17.41
 -1 -3 -4 826.61 9.44
 -1 -3 -3 3356.18 37.97
 -1 -3 -2 1839.44 18.94
 -1 -3 -1 6009.39 80.58
 -1 -2 -51 9.16 2.13
 -1 -2 -49 19.18 2.49
 -1 -2 -48 11.01 2.87
 -1 -2 -47 19.18 2.41
 -1 -2 -46 41.4 2.43
 -1 -2 -45 10.83 1.96
 -1 -2 -43 17.82 1.75
 -1 -2 -42 61.42 2.34
 -1 -2 -39 28.23 1.85
 -1 -2 -38 46.44 1.53
 -1 -2 -37 200.11 2.71
 -1 -2 -36 85.24 1.86
 -1 -2 -35 45.15 1.76
 -1 -2 -34 81.88 1.57
 -1 -2 -33 19.92 1.41
 -1 -2 -32 19.48 1.43
 -1 -2 -31 10.89 1.69
 -1 -2 -30 30.41 2.11
 -1 -2 -29 4.82 1.38
 -1 -2 -28 157.28 1.75
 -1 -2 -26 52.41 1.49
 -1 -2 -25 58.44 2.22
 -1 -2 -24 122.65 3.31
 -1 -2 -23 25.9 1.25
 -1 -2 -22 120.34 1.6
 -1 -2 -21 549.21 3.95
 -1 -2 -20 106.11 1.51
 -1 -2 -19 1820.45 23.79
 -1 -2 -18 475.09 7.75
 -1 -2 -17 573.21 7.9
 -1 -2 -16 85.05 1.26
 -1 -2 -15 392.98 2.35
 -1 -2 -14 273.48 3.72
 -1 -2 -13 10.04 0.81
 -1 -2 -12 390.51 4.21
 -1 -2 -11 411.34 3.75
 -1 -2 -10 543.24 10.51
 -1 -2 -9 1192.83 11.32
 -1 -2 -8 1548.96 14.51
 -1 -2 -7 882.75 15.17
 -1 -2 -6 180.16 2.21
 -1 -2 -5 34.15 0.42
 -1 -2 -4 1252.82 8.06
 -1 -2 -3 5830.4 74.32
 -1 -2 -2 3931.22 21.98
 -1 -2 -1 23293.93 129.82
 -1 -1 -51 10.6 2.31
 -1 -1 -49 5.92 2.66
 -1 -1 -47 25.71 2.61
 -1 -1 -46 32.96 2.54
 -1 -1 -45 6.25 1.78
 -1 -1 -43 14.52 1.74
 -1 -1 -42 33.02 1.75
 -1 -1 -41 56.71 2.06
 -1 -1 -40 54.61 1.67
 -1 -1 -39 43.65 1.55
 -1 -1 -38 53.96 1.85
 -1 -1 -37 154.14 3.9
 -1 -1 -36 47.76 1.56
 -1 -1 -35 102.3 1.65
 -1 -1 -34 31.91 1.57
 -1 -1 -33 9.47 1.52
 -1 -1 -32 9 1.44
 -1 -1 -31 17.09 1.38
 -1 -1 -30 57 1.68
 -1 -1 -29 142.88 2.27
 -1 -1 -28 258.57 5.03
 -1 -1 -27 40.1 1.51
 -1 -1 -26 152.9 1.73
 -1 -1 -25 97.76 2.18
 -1 -1 -24 127.7 2.45
 -1 -1 -23 233.73 3.09
 -1 -1 -22 110.48 1.55
 -1 -1 -21 222.29 3.64
 -1 -1 -20 211.96 3.37
 -1 -1 -19 884.29 9.35
 -1 -1 -18 31.88 1.22
 -1 -1 -17 258.35 3.2
 -1 -1 -16 282.71 4.06
 -1 -1 -15 24.47 0.77
 -1 -1 -14 598.05 6.32
 -1 -1 -13 522.49 4.03
 -1 -1 -12 410.47 4.44
 -1 -1 -11 534 4.87
 -1 -1 -10 780.91 10.56
 -1 -1 -9 21.53 0.65
 -1 -1 -8 5202.2 60.05
 -1 -1 -7 1050.36 12.99
 -1 -1 -6 1918.19 15.8
 -1 -1 -5 552.16 7.93
 -1 -1 -4 751.91 6.41
 -1 -1 -3 2925.25 22.94
 -1 -1 -2 1019.59 5.3
 -1 -1 -1 1968.01 17
 0 0 2 160.91 2.06
 0 0 4 5347.38 20.6
 0 0 6 2047.36 14.92
 0 0 8 139.28 2.06
 0 0 10 3064.15 23.13
 0 0 12 107.26 2.69
 0 0 14 537.92 4.02
 0 0 16 690.34 4.71
 0 0 18 5746.16 36.31
 0 0 20 4166.7 41.03
 0 0 22 515.11 5.76
 0 0 24 124.08 2.19
 0 0 34 128.69 3.43
 0 0 38 662.15 15.43
 0 0 42 75.8 2.62
 0 0 46 52.18 6.49
 0 0 50 16.78 3.01
 0 1 1 1164.41 9.73
 0 1 2 2206.33 62.35
 0 1 3 1662.03 24.09
 0 1 4 2058.52 15.61
 0 1 5 1510.23 8.94
 0 1 6 5.98 1.17
 0 1 7 62.47 2.12
 0 1 8 2200.91 31.83
 0 1 9 1477.99 10.61
 0 1 10 171.77 2.46
 0 1 11 374.8 2.7
 0 1 12 1363.65 9.9
 0 1 13 227.24 2.25
 0 1 14 144.25 1.63
 0 1 15 1591.88 9.99
 0 1 17 190.76 1.21
 0 1 18 2.57 0.95
 0 1 19 111.57 1.34
 0 1 20 27.74 1.11
 0 1 21 10.23 1.01
 0 1 22 25.9 1.16
 0 1 23 29.66 1.1
 0 1 24 4.74 1.22
 0 1 25 34.64 1.05
 0 1 26 128.41 1.69
 0 1 27 52.49 1.15
 0 1 28 12.05 1.3
 0 1 29 129.16 1.61
 0 1 30 38.65 1.53
 0 1 32 11.1 1.33
 0 1 33 112.47 1.47
 0 1 34 45.04 1.52
 0 1 35 382.23 6.44
 0 1 36 3.64 1.6
 0 1 37 103.05 1.85
 0 1 38 11.34 1.45
 0 1 39 31.82 1.51
 0 1 40 125.47 2.05
 0 1 41 51.95 1.74
 0 1 42 14.54 1.69
 0 1 43 10.61 1.74
 0 1 45 4.34 1.72
 0 1 46 29.21 2.03
 0 1 47 83.69 3.88
 0 1 48 27.2 2.26
 0 1 50 11.79 2.23
 0 2 0 1586.63 10.76
 0 2 1 2406.85 27.75
 0 2 2 885.5 13.37
 0 2 3 2795.61 35.2
 0 2 4 1351.54 9.58
 0 2 6 958.42 6.88
 0 2 7 327.73 3.41
 0 2 8 152.74 1.04
 0 2 9 86.77 0.89
 0 2 10 1.66 0.63
 0 2 11 355.73 3.13
 0 2 12 830.69 5.78
 0 2 13 471.34 2.52
 0 2 14 1431.37 16.41
 0 2 15 292.29 3.44
 0 2 16 854.16 4.86
 0 2 17 280.26 2.36
 0 2 18 4.2 0.9
 0 2 19 1999.35 9.58
 0 2 20 1596.04 19.08
 0 2 21 329.75 2.75
 0 2 22 34.14 1
 0 2 23 15.59 1.05
 0 2 24 43.86 1.26
 0 2 25 2.94 1.06
 0 2 27 154.33 1.62
 0 2 29 59.18 1.34
 0 2 30 167.68 2.41
 0 2 31 12.85 1.21
 0 2 32 72.42 1.36
 0 2 33 17.6 1.59
 0 2 34 20.21 1.64
 0 2 35 36.67 1.48
 0 2 36 358.44 5.73
 0 2 37 59.25 2.02
 0 2 38 285.74 3.61
 0 2 39 110.27 1.96
 0 2 40 126.58 1.98
 0 2 41 69.75 2.62
 0 2 42 44.35 1.67
 0 2 43 4.57 1.75
 0 2 44 15.6 1.69
 0 2 45 4.8 2.3
 0 2 46 20.31 2.35
 0 2 47 6.27 2.07
 0 2 48 16.84 2.03
 0 2 49 7.95 2.24
 0 2 50 11.43 2.44
 0 3 1 237.25 5.38
 0 3 2 39.89 0.38
 0 3 3 288.31 4.37
 0 3 4 967.54 13.8
 0 3 5 1328.13 64.02
 0 3 6 49.59 1.13
 0 3 7 8193.53 111.74
 0 3 8 317.03 3.38
 0 3 9 1243.05 16.62
 0 3 10 3.68 0.53
 0 3 11 3562.25 28.27
 0 3 12 43.11 0.71
 0 3 13 116.02 2.03
 0 3 14 11.86 0.81
 0 3 15 383.62 4.11
 0 3 16 23.05 0.82
 0 3 17 224.64 2.49
 0 3 18 301.06 5.97
 0 3 19 169.93 3.2
 0 3 20 167.79 3.86
 0 3 21 17.29 1.04
 0 3 22 390.14 4.03
 0 3 23 5.3 1.13
 0 3 25 16.16 1
 0 3 26 107.43 1.39
 0 3 27 1550.76 15.57
 0 3 28 4.81 1.13
 0 3 29 19.33 1.23
 0 3 31 72.92 1.54
 0 3 32 6.67 1.24
 0 3 33 11.03 1.37
 0 3 34 25.23 1.48
 0 3 35 41.32 1.38
 0 3 36 34.11 1.4
 0 3 37 252.07 2.75
 0 3 38 103.43 2.06
 0 3 39 37.62 1.56
 0 3 40 22.94 1.61
 0 3 41 5.63 1.63
 0 3 42 7.76 1.63
 0 3 44 15.46 2.08
 0 3 45 61.23 2.21
 0 3 46 7.2 2.28
 0 3 47 64.42 3.43
 0 4 0 514.71 5.34
 0 4 1 1.21 0.41
 0 4 2 46.75 2.67
 0 4 3 1807.34 11.28
 0 4 4 773.46 10.13
 0 4 5 765.85 6.64
 0 4 6 363.42 7.34
 0 4 7 1.24 0.35
 0 4 8 1910.07 24.19
 0 4 9 21.64 1.28
 0 4 10 394.08 10.01
 0 4 11 36.73 0.86
 0 4 12 213.14 3.6
 0 4 13 117.48 1.59
 0 4 14 2.68 0.75
 0 4 15 85.82 1.44
 0 4 17 52.28 0.98
 0 4 18 302.11 2.83
 0 4 19 23.95 0.84
 0 4 20 140.8 1.66
 0 4 22 310.85 3.25
 0 4 23 141.28 1.65
 0 4 24 36.06 0.99
 0 4 25 173.59 2.09
 0 4 26 58.7 1.1
 0 4 27 12.71 1.05
 0 4 28 119.61 1.8
 0 4 30 13.08 1.26
 0 4 31 7.96 1.2
 0 4 33 8.31 1.61
 0 4 34 117.45 1.59
 0 4 36 21.21 1.47
 0 4 37 15.29 1.44
 0 4 38 45.99 1.47
 0 4 39 15.33 1.45
 0 4 40 20.49 1.49
 0 4 41 23.66 1.69
 0 4 42 11.34 1.61
 0 4 43 12.02 2.06
 0 4 44 4.63 1.91
 0 4 46 6.28 2.03
 0 4 47 9.27 1.84
 0 4 48 7.2 2.19
 0 4 51 11.86 1.99
 0 5 1 608.15 5.03
 0 5 2 130.83 1.52
 0 5 3 43.86 1.58
 0 5 4 305.07 3.18
 0 5 5 131.86 0.89
 0 5 6 1028.15 11.96
 0 5 7 385.46 14.18
 0 5 8 1222.06 14.5
 0 5 9 871.71 9.48
 0 5 10 101.65 2
 0 5 11 1139.43 14.78
 0 5 12 361.32 3.88
 0 5 13 66.59 1.04
 0 5 14 198.75 2.4
 0 5 15 58.34 0.87
 0 5 16 181.69 1.7
 0 5 17 29.73 0.74
 0 5 18 151.08 1.23
 0 5 19 2.14 0.83
 0 5 21 108.03 1.19
 0 5 22 111.5 1.62
 0 5 23 22.66 0.91
 0 5 25 47.35 1.02
 0 5 26 48.76 1.29
 0 5 27 226.6 3.38
 0 5 29 11.55 1.23
 0 5 30 46.44 1.49
 0 5 31 60.04 1.62
 0 5 32 17.85 1.2
 0 5 33 69.62 1.36
 0 5 34 12.41 1.5
 0 5 35 65.17 1.52
 0 5 36 166.76 3.56
 0 5 37 17.37 1.38
 0 5 38 6.18 1.44
 0 5 39 4.46 1.5
 0 5 40 66.86 2.06
 0 5 42 12.09 2.7
 0 5 45 16.5 1.75
 0 5 46 25.77 2.15
 0 5 47 82.76 2
 0 5 48 9.17 1.87
 0 5 49 8.28 1.86
 0 5 50 28.76 1.89
 0 6 2 806.38 4.67
 0 6 3 40.48 0.42
 0 6 4 257.28 2.51
 0 6 5 958.05 9.98
 0 6 6 104.57 0.97
 0 6 7 201.06 1.15
 0 6 8 434.82 5.52
 0 6 9 69.69 1.16
 0 6 10 68.21 1.91
 0 6 11 382.2 3.39
 0 6 12 47.87 1.34
 0 6 13 8.33 0.9
 0 6 14 194.87 2.67
 0 6 15 254.85 2.76
 0 6 17 12.91 0.8
 0 6 18 285.91 2.24
 0 6 19 39.53 0.94
 0 6 20 33.83 1.08
 0 6 22 5.68 0.81
 0 6 23 7.08 0.96
 0 6 24 62.95 1.38
 0 6 25 8.63 1.12
 0 6 26 11.97 1.17
 0 6 27 10.42 1.13
 0 6 29 32.3 2.01
 0 6 30 20.58 1.36
 0 6 31 36.83 2.11
 0 6 32 216.09 2.35
 0 6 33 8.58 1.37
 0 6 34 39.04 1.61
 0 6 36 3.76 1.4
 0 6 37 71.63 1.62
 0 6 38 3.17 1.51
 0 6 40 56.08 1.77
 0 6 41 21.46 1.92
 0 6 44 42.36 1.77
 0 6 45 5.7 2.42
 0 6 47 7.79 1.95
 0 6 48 16.65 1.9
 0 6 49 7.11 2.03
 0 7 1 595.44 5.72
 0 7 2 668.07 9.9
 0 7 3 1707.35 30.78
 0 7 4 2.17 0.3
 0 7 5 121.58 1.7
 0 7 6 4.75 0.48
 0 7 7 177.11 2.72
 0 7 9 14.42 0.68
 0 7 10 10.12 0.75
 0 7 11 7.28 0.77
 0 7 12 7.95 0.83
 0 7 13 222.39 3.44
 0 7 14 28.7 1.17
 0 7 15 233.16 2.56
 0 7 16 69.24 1.77
 0 7 17 974.01 7.35
 0 7 18 151.29 2.74
 0 7 19 58.97 1.1
 0 7 20 321.97 3.5
 0 7 21 129.5 1.66
 0 7 22 26.92 0.83
 0 7 23 14.29 1.04
 0 7 25 13.02 0.93
 0 7 26 119.86 1.86
 0 7 27 6.07 1.17
 0 7 28 170.24 3.02
 0 7 29 52.63 1.91
 0 7 30 115.08 2.6
 0 7 31 46.13 1.23
 0 7 32 48.37 1.34
 0 7 33 29.28 1.23
 0 7 34 46.34 1.31
 0 7 35 134.49 1.67
 0 7 36 11.37 1.39
 0 7 37 19.77 1.57
 0 7 38 46.84 1.86
 0 7 39 3.44 1.56
 0 7 40 32.12 1.66
 0 7 42 15.05 1.79
 0 7 44 8.29 1.9
 0 7 45 13.63 1.68
 0 7 48 7.9 2.08
 0 7 49 20 2.89
 0 8 0 287.99 1.5
 0 8 1 6.17 0.78
 0 8 2 27.85 0.98
 0 8 3 176.8 1.37
 0 8 4 415.66 6.61
 0 8 5 13.6 0.55
 0 8 6 50.26 1.34
 0 8 7 2.4 0.53
 0 8 8 31.19 1.04
 0 8 9 237.66 4
 0 8 10 18.73 0.89
 0 8 11 2.69 0.74
 0 8 12 38.4 1.47
 0 8 13 4.91 0.84
 0 8 14 251.98 2.48
 0 8 17 95.85 1.53
 0 8 18 15.29 0.69
 0 8 19 11.62 0.76
 0 8 20 110.85 1.91
 0 8 21 52.79 1.08
 0 8 22 91.38 1.1
 0 8 23 161.76 3.48
 0 8 26 5.81 0.88
 0 8 28 9.14 0.97
 0 8 29 185.78 2.7
 0 8 31 70.74 1.3
 0 8 32 119.7 1.99
 0 8 34 22.89 1.44
 0 8 35 70.44 1.4
 0 8 36 2.89 1.39
 0 8 37 22.54 1.42
 0 8 38 28.08 1.4
 0 8 40 4.92 1.76
 0 8 41 13.71 1.51
 0 8 42 7.71 1.56
 0 8 44 22.26 1.78
 0 8 47 8.56 2.03
 0 9 1 186.19 1.78
 0 9 3 13.95 0.79
 0 9 4 207.48 2.01
 0 9 5 9.98 1.18
 0 9 6 49.86 4.52
 0 9 8 237.16 3.24
 0 9 9 498.66 5.31
 0 9 10 182.83 1.53
 0 9 11 24.08 0.68
 0 9 12 42.5 0.93
 0 9 13 16.66 0.85
 0 9 14 9.89 0.89
 0 9 15 25.36 1.61
 0 9 16 305.13 9.08
 0 9 17 10.97 1.23
 0 9 18 148.43 3.61
 0 9 19 348.71 3.09
 0 9 21 41.6 1.35
 0 9 22 65.66 1.47
 0 9 23 13.42 0.93
 0 9 24 20.85 0.96
 0 9 25 32.94 1.05
 0 9 26 91.87 1.8
 0 9 27 155.21 1.76
 0 9 28 2.66 1.22
 0 9 29 263.85 4.16
 0 9 30 52.06 1.8
 0 9 32 86.41 3.18
 0 9 33 87.53 2.37
 0 9 34 40.63 1.6
 0 9 35 13.91 1.22
 0 9 36 4.15 1.35
 0 9 37 160.38 3.67
 0 9 38 46.5 1.58
 0 9 39 4.64 1.46
 0 9 42 23.53 2.06
 0 9 44 41.33 1.95
 0 9 45 4.87 2.04
 0 9 46 9.77 1.98
 0 9 47 155.81 3.93
 0 10 0 12.66 1.37
 0 10 1 3.69 0.62
 0 10 2 45.28 1.66
 0 10 3 189.6 2.72
 0 10 4 57.25 1.35
 0 10 6 13.15 0.97
 0 10 7 122.07 4.42
 0 10 8 493.93 7.42
 0 10 9 1286.39 16.58
 0 10 10 1487.73 17.83
 0 10 11 345.68 5.44
 0 10 12 115.66 2.57
 0 10 13 202.48 2.75
 0 10 14 145.16 1.77
 0 10 15 194.43 3.67
 0 10 16 125.14 2.98
 0 10 17 29.81 1.34
 0 10 18 14.61 1.65
 0 10 19 15.31 0.78
 0 10 20 5.73 1.49
 0 10 21 227.68 4.96
 0 10 22 19.28 1.15
 0 10 23 10.57 1.35
 0 10 24 180.72 2.99
 0 10 25 42.39 1.21
 0 10 26 27.32 1.12
 0 10 27 70.2 1.97
 0 10 28 244.84 3.78
 0 10 29 260.55 3.14
 0 10 30 151.35 6.08
 0 10 35 9.22 2.07
 0 10 38 21.8 3.25
 0 10 39 27.34 1.87
 0 10 40 10.04 1.87
 0 10 41 5.64 1.8
 0 10 44 34.7 1.92
 0 10 45 8.74 2.31
 0 11 1 241.18 7.18
 0 11 2 96.93 2.04
 0 11 3 27.63 0.74
 0 11 4 138.79 3.73
 0 11 5 219.1 3.08
 0 11 6 16.54 0.75
 0 11 7 502.99 2.18
 0 11 8 21.79 0.8
 0 11 9 111.13 6.09
 0 11 10 50.83 2.61
 0 11 11 399.4 10.18
 0 11 13 24 1.43
 0 11 15 50.94 1.8
 0 11 17 44.14 1.28
 0 11 18 3.05 1.03
 0 11 19 9.71 1.14
 0 11 20 10.73 1.19
 0 11 22 6.55 1.31
 0 11 23 167.69 6.96
 0 11 24 123.47 3.57
 0 11 25 81.41 2.17
 0 11 26 20.61 0.95
 0 11 27 335 3.93
 0 11 28 4.92 1.49
 0 11 29 18.74 1.23
 0 11 30 70.06 2.38
 0 11 32 12.71 1.32
 0 11 33 17.41 2.38
 0 11 35 40.89 2.18
 0 11 39 9.46 1.59
 0 11 41 10.76 1.69
 0 11 42 7.72 1.88
 0 11 43 14.53 1.79
 0 11 44 7.38 2.01
 0 11 45 39.81 2.09
 0 12 0 14.33 1.05
 0 12 1 179.88 5.44
 0 12 2 68.73 2.45
 0 12 3 56.88 2.71
 0 12 5 249.17 1.91
 0 12 6 212.64 1.75
 0 12 10 865.79 16.42
 0 12 11 36.82 1.32
 0 12 13 2.83 0.69
 0 12 15 33.41 2.09
 0 12 16 3.25 1.29
 0 12 17 29.61 1.55
 0 12 19 135.7 5.03
 0 12 20 23.2 1.13
 0 12 21 68.51 1.85
 0 12 22 19.87 1.37
 0 12 23 104.02 5.93
 0 12 24 13.75 1.4
 0 12 26 110.09 4.33
 0 12 27 42.43 3.69
 0 12 28 251.73 3.61
 0 12 29 47.55 1.4
 0 12 30 165.37 4.89
 0 12 32 5.46 1.07
 0 12 33 19.39 1.86
 0 12 34 7.37 1
 0 12 35 7.23 1.04
 0 12 36 34.76 1.67
 0 12 37 10.09 1.43
 0 12 39 8.31 1.6
 0 12 40 30.26 1.6
 0 12 42 9.92 1.35
 0 12 43 16.2 2.06
 0 12 44 22.31 2.11
 0 13 1 25.48 0.9
 0 13 2 91.77 3.54
 0 13 3 15.95 1.37
 0 13 4 3.02 0.88
 0 13 6 74.37 10.41
 0 13 7 0.98 0.43
 0 13 8 16.69 3.12
 0 13 9 8.9 0.97
 0 13 10 49.67 1.29
 0 13 11 117.91 3.49
 0 13 12 16.75 2.85
 0 13 14 87.07 2.64
 0 13 15 57.76 2.18
 0 13 16 86.61 2.87
 0 13 17 20.47 2.23
 0 13 18 83.02 3.37
 0 13 19 107.6 2.3
 0 13 20 21.15 1.12
 0 13 21 29.64 1.21
 0 13 22 6.11 1.32
 0 13 23 3.9 1.3
 0 13 24 9.85 1.29
 0 13 25 7.38 1.35
 0 13 27 3.98 1.51
 0 13 28 47.76 2.69
 0 13 29 58.09 1.73
 0 13 30 38.22 1.65
 0 13 32 3.37 1.08
 0 13 35 2.62 1.16
 0 13 36 26.09 1.25
 0 13 37 77.11 2.71
 0 13 38 13.87 1.91
 0 13 40 5.56 2.25
 0 13 41 32.8 2.25
 0 13 43 16.27 2.28
 0 14 0 269.39 2.95
 0 14 1 4.26 1.67
 0 14 3 109.29 4.58
 0 14 4 60.61 2.1
 0 14 5 2.01 0.62
 0 14 6 39.68 3.79
 0 14 7 19.46 2.29
 0 14 8 20.76 2.69
 0 14 9 9.7 1.5
 0 14 10 141.56 7.35
 0 14 12 106.71 1.78
 0 14 13 34.69 7.55
 0 14 14 4.04 0.71
 0 14 15 6.84 3.02
 0 14 17 4.21 1.09
 0 14 18 47.76 3.47
 0 14 19 8.09 1.01
 0 14 20 43.77 2.48
 0 14 21 11.54 1.34
 0 14 24 27.85 1.72
 0 14 25 5.23 1.48
 0 14 26 85.7 2.2
 0 14 28 19.75 1.8
 0 14 29 4.85 1.58
 0 14 32 11.8 1.67
 0 14 38 20 2.07
 0 14 39 15.72 3.29
 0 15 1 341.58 2.85
 0 15 2 9.04 2.09
 0 15 3 127.02 2.71
 0 15 8 45.96 3.58
 0 15 10 8.88 1.79
 0 15 11 7.1 3.23
 0 15 13 19.63 1.68
 0 15 15 35.72 4.73
 0 15 17 168.79 2.57
 0 15 18 57.14 2.69
 0 15 21 65.31 2.82
 0 15 22 5.02 1.32
 0 15 23 3.39 1.63
 0 15 25 7.5 1.59
 0 15 27 6.23 1.62
 0 15 28 6.6 1.6
 0 15 29 5.21 1.94
 0 15 35 26.59 2.16
 0 15 36 17.99 3.68
 0 15 37 7.8 2.25
 0 15 38 5.26 2.39
 0 16 0 9.38 1.76
 0 16 1 29.2 4.02
 0 16 3 4.28 0.96
 0 16 4 11.64 1.47
 0 16 5 1.54 0.69
 0 16 7 10.82 1.95
 0 16 8 29.97 4.12
 0 16 9 37.09 3.1
 0 16 12 26.12 3.79
 0 16 14 7.55 1.68
 0 16 15 10.46 3.24
 0 16 16 31.69 2.33
 0 16 17 12.41 0.8
 0 16 21 8.64 2.1
 0 16 22 3.77 1.26
 0 16 24 13.1 2.35
 0 16 29 16.29 1.77
 0 16 32 22.08 1.94
 0 17 1 2.84 1.23
 0 17 3 8.65 0.85
 0 17 5 13.68 2.33
 0 17 6 49.62 7.02
 0 17 7 29.09 2.73
 0 17 8 28.37 2.43
 0 17 10 25.37 6.55
 0 17 13 25.4 3.44
 0 17 14 18.09 3.08
 0 17 15 29.94 4.1
 0 17 17 5.67 2.19
 0 17 18 2.45 0.91
 0 17 19 19.08 2.19
 0 17 21 4.33 1.15
 0 17 24 3.44 1.38
 0 17 25 10.42 1.43
 0 17 26 32.43 1.91
 0 17 31 4.59 1.9
 0 18 7 11.79 2.01
 0 18 9 10.95 2.16
 0 18 10 44.72 10.07
 0 18 11 7.08 3.52
 0 18 14 14.15 5.69
 0 18 15 5.2 1.14
 0 18 16 5.87 2.11
 0 18 17 4.89 1.21
 0 18 18 4.16 1.34
 0 18 21 7.78 1.95
 0 18 24 3.43 1.39
 0 18 25 12.18 2.5
 0 18 29 7.2 1.66
 0 18 30 3.78 1.81
 0 19 1 3.32 1.14
 0 19 2 25.29 2.43
 0 19 4 5.92 2.83
 0 19 7 19.03 4.48
 0 19 11 7.11 3.53
 0 19 18 5.88 1.76
 0 19 19 22.76 1.97
 0 19 23 34.64 2.48
 0 19 27 8.21 3.01
 0 19 28 5.18 2.36
 0 20 1 47.97 4.81
 0 20 2 6.07 1.39
 0 20 4 4.46 1.42
 0 20 5 14.39 1.96
 0 20 6 7.36 2.07
 0 20 11 5.92 2.51
 0 20 19 53.52 9.25
 0 20 20 10.47 4.75
 0 20 21 11.67 3.12
 0 20 22 9.69 3.2
 0 21 1 5.57 1.87
 0 21 2 4.68 0.97
 0 21 3 59.13 4.66
 0 21 6 10.22 4.56
 0 21 14 14.35 2.7
 0 21 15 11.85 3.34
 0 21 17 40.92 7.46
 0 21 18 21.51 3.23
 0 22 2 4.47 1.82
 0 22 4 9.47 2.9
 0 22 7 9.78 2.29
 0 22 14 14.24 2.83
 1 0 1 227.48 3.2
 1 0 2 1757.11 12.82
 1 0 3 640.52 3.46
 1 0 4 4.28 0.44
 1 0 5 7.66 0.5
 1 0 6 24.46 0.54
 1 0 7 256.68 6.08
 1 0 8 3221.41 27.06
 1 0 9 214.38 2.65
 1 0 10 538.85 11.05
 1 0 11 481.75 6.25
 1 0 12 161.21 2.22
 1 0 13 617.91 6.13
 1 0 14 97.84 1.1
 1 0 15 13.19 0.85
 1 0 17 1025.42 18.54
 1 0 18 2162.1 21.61
 1 0 19 132.38 1.36
 1 0 20 468.26 5.32
 1 0 21 1234.04 12.55
 1 0 22 21.87 1.09
 1 0 23 45.34 1.24
 1 0 24 3.92 1.19
 1 0 27 16.56 1.44
 1 0 28 534.25 3.73
 1 0 29 63.45 1.66
 1 0 30 52.25 1.53
 1 0 31 143.42 3
 1 0 32 42.29 1.45
 1 0 33 4.07 1.45
 1 0 34 9.06 1.56
 1 0 35 368.96 5.94
 1 0 36 186.1 3.08
 1 0 37 87.89 2.92
 1 0 38 219.83 5.59
 1 0 39 404.78 7.05
 1 0 40 79.19 1.82
 1 0 42 16.07 1.72
 1 0 43 16.9 1.74
 1 0 46 24.44 1.96
 1 0 47 5.58 2.61
 1 0 48 61.98 2.61
 1 0 49 26.61 2.54
 1 1 0 270.11 2.26
 1 1 1 1986.88 17.32
 1 1 2 1020.78 10.62
 1 1 3 2992.07 23.35
 1 1 4 750.15 7.07
 1 1 5 537.42 7.23
 1 1 6 1954.83 12.24
 1 1 7 1044.82 12.33
 1 1 8 5182 35.78
 1 1 9 21.38 0.64
 1 1 10 777.47 5.79
 1 1 11 540.64 9.83
 1 1 12 407.6 4.42
 1 1 13 530.15 3.81
 1 1 14 616.14 6.12
 1 1 15 25.64 0.74
 1 1 16 282.95 1.95
 1 1 17 258.86 1.76
 1 1 18 33.56 0.94
 1 1 19 862.46 10.63
 1 1 20 213.99 1.78
 1 1 21 228.55 3.07
 1 1 22 110.22 2.07
 1 1 23 239.43 3.85
 1 1 24 127.52 1.65
 1 1 25 101.08 1.86
 1 1 26 149.4 3.32
 1 1 27 38.03 1.48
 1 1 28 255 2.57
 1 1 29 141.19 1.53
 1 1 30 59 1.92
 1 1 31 17.1 1.35
 1 1 32 8.47 1.34
 1 1 33 8.98 1.37
 1 1 34 32.23 1.55
 1 1 35 98.9 1.73
 1 1 36 46 1.65
 1 1 37 149.53 2.91
 1 1 38 55.9 1.96
 1 1 39 47.14 1.55
 1 1 40 55.87 1.6
 1 1 41 58.32 1.74
 1 1 42 31.63 1.74
 1 1 43 11.11 1.68
 1 1 46 33.82 2.52
 1 1 47 23.37 2.2
 1 1 49 8.99 2.61
 1 1 50 6.37 2.41
 1 1 51 10.52 2.5
 1 2 0 3427.42 11.16
 1 2 1 24013.33 272.48
 1 2 2 3983.33 44.34
 1 2 3 5850.56 65.13
 1 2 4 1254.93 8.18
 1 2 5 34.37 0.74
 1 2 6 181.24 2.03
 1 2 7 883.86 12.64
 1 2 8 1526.16 8.74
 1 2 9 1160.18 14.07
 1 2 10 529.14 4.74
 1 2 11 415.62 4.71
 1 2 12 386.87 3.87
 1 2 13 9.99 0.6
 1 2 14 276.4 2.89
 1 2 15 391.12 3.71
 1 2 16 86.82 1.05
 1 2 17 574.84 5.01
 1 2 18 488.01 4.03
 1 2 19 1810.66 12.36
 1 2 20 101.06 1.41
 1 2 21 538.65 3.49
 1 2 22 121.42 1.94
 1 2 23 24.75 1.16
 1 2 24 122.19 2.07
 1 2 25 58.77 1.52
 1 2 26 53.33 1.39
 1 2 28 159.42 2.15
 1 2 29 3.89 1.3
 1 2 30 30.78 1.43
 1 2 31 8.38 1.28
 1 2 32 18.4 1.32
 1 2 33 17.72 1.36
 1 2 34 82.46 1.63
 1 2 35 46.3 2
 1 2 36 85.37 3.3
 1 2 37 188.21 3.6
 1 2 38 46.92 1.62
 1 2 39 28.31 1.51
 1 2 42 61.44 1.99
 1 2 43 18.26 1.87
 1 2 45 9.37 2.22
 1 2 46 49.51 2.24
 1 2 47 16.6 2.2
 1 2 48 11.47 2.57
 1 2 49 20.51 2.29
 1 2 51 9 2.98
 1 3 0 1155.79 6.37
 1 3 1 6207.73 43.83
 1 3 2 1826.12 16.79
 1 3 3 3354.32 25.62
 1 3 4 828.08 11.73
 1 3 5 1517.47 15.2
 1 3 6 139.92 0.82
 1 3 7 614.68 3.92
 1 3 8 511.68 3.38
 1 3 9 1023.78 10.61
 1 3 10 103.53 1.72
 1 3 11 654.12 5.27
 1 3 12 617.64 7.65
 1 3 13 252.92 2.44
 1 3 14 75.46 1.19
 1 3 15 252.57 2.64
 1 3 16 434.58 3.33
 1 3 17 596.29 4.37
 1 3 18 149.78 2.31
 1 3 19 519.08 5.19
 1 3 20 91.73 1.68
 1 3 21 63.32 1.48
 1 3 22 56.86 1.08
 1 3 23 14.87 1.03
 1 3 24 10.33 1.18
 1 3 25 5.13 1.12
 1 3 26 18.12 1.15
 1 3 27 14.17 1.28
 1 3 28 243.96 2.57
 1 3 29 74.63 1.71
 1 3 30 17.87 1.31
 1 3 31 25.46 1.52
 1 3 32 9.91 1.28
 1 3 33 8.97 1.35
 1 3 34 129.25 2.6
 1 3 35 62.13 1.5
 1 3 36 33.06 1.3
 1 3 37 93.45 1.58
 1 3 38 55.73 1.68
 1 3 39 128.99 1.79
 1 3 41 7.86 1.55
 1 3 42 9.07 1.87
 1 3 43 23.04 1.89
 1 3 44 25.78 1.93
 1 3 45 37.04 2.46
 1 3 46 24.72 2.34
 1 3 47 24.43 2.24
 1 3 48 37.04 3.06
 1 3 49 10.31 2.9
 1 4 0 31.16 0.57
 1 4 1 1105.59 9.97
 1 4 2 2852.86 15.8
 1 4 3 210.05 2.98
 1 4 4 81.96 0.4
 1 4 5 1043.91 7.6
 1 4 6 439.26 6.16
 1 4 7 19.2 0.4
 1 4 8 533.02 4.84
 1 4 9 577.99 6.69
 1 4 10 255.38 3.86
 1 4 11 37.92 1
 1 4 12 79.29 0.97
 1 4 13 1030.29 11.53
 1 4 14 719.61 7.67
 1 4 15 130.98 0.99
 1 4 16 263.31 4.83
 1 4 17 778.77 9.39
 1 4 18 74.34 0.91
 1 4 19 14.16 1.01
 1 4 20 344.57 1.93
 1 4 21 273.82 3.58
 1 4 22 218.45 2.43
 1 4 23 66.1 2.25
 1 4 25 50.47 1.47
 1 4 26 62.45 1.33
 1 4 27 45.44 1.22
 1 4 28 5.08 1.35
 1 4 29 3.74 1.19
 1 4 30 64.71 1.74
 1 4 31 120.58 1.59
 1 4 32 35.86 1.4
 1 4 33 79.57 1.55
 1 4 35 65.49 1.61
 1 4 36 4.32 1.3
 1 4 37 140.8 2.36
 1 4 38 24.22 1.45
 1 4 39 23.68 1.66
 1 4 40 79.84 1.85
 1 4 41 37.83 1.86
 1 4 42 15.18 1.85
 1 4 43 29.33 1.89
 1 4 45 23.91 2.15
 1 4 46 19.26 2.5
 1 4 47 8.77 2.25
 1 4 49 13.51 2.06
 1 5 0 826.37 13.52
 1 5 1 222.37 3.68
 1 5 2 773.47 8.2
 1 5 3 80.97 0.99
 1 5 4 34.24 0.41
 1 5 5 60.09 0.46
 1 5 6 239.37 1.94
 1 5 7 135.62 1.03
 1 5 8 1026.15 8.71
 1 5 9 466.49 4.75
 1 5 10 388.83 3.19
 1 5 11 30.32 0.49
 1 5 12 43.81 0.7
 1 5 13 25.51 0.94
 1 5 14 34.24 0.58
 1 5 15 97.33 1.01
 1 5 16 573.24 4.21
 1 5 17 199.73 1.51
 1 5 18 350.46 1.75
 1 5 19 382.1 4.21
 1 5 20 115.4 1.23
 1 5 21 11.65 1.02
 1 5 22 11.52 0.89
 1 5 23 49.07 1.02
 1 5 24 140.97 1.47
 1 5 25 84.27 1.67
 1 5 26 338.8 3.44
 1 5 27 26.85 1.16
 1 5 28 84.41 2.72
 1 5 29 145.52 2.48
 1 5 30 88.26 1.56
 1 5 31 46.12 1.35
 1 5 32 52.85 2.21
 1 5 33 51.06 1.64
 1 5 34 127.49 2.12
 1 5 35 14.29 1.34
 1 5 36 10.06 1.57
 1 5 37 129.69 2.18
 1 5 38 47.51 1.69
 1 5 39 76.16 1.79
 1 5 40 22.06 1.69
 1 5 41 18.19 1.73
 1 5 42 9.53 1.77
 1 5 45 20.87 2.44
 1 5 46 22.91 1.99
 1 5 48 17.09 2.04
 1 5 49 15.56 2.09
 1 6 0 537.63 4.06
 1 6 1 43.89 0.81
 1 6 2 654.19 5.18
 1 6 3 584.24 9.8
 1 6 4 372.74 5.66
 1 6 5 259.22 2.6
 1 6 6 272.12 3.94
 1 6 7 134.39 1.83
 1 6 8 422.95 4.07
 1 6 9 58.71 1
 1 6 10 516.52 6.48
 1 6 11 86.78 1.28
 1 6 12 145.93 0.94
 1 6 13 150.84 1.15
 1 6 14 1.59 0.46
 1 6 15 106.18 1.12
 1 6 16 62.29 0.81
 1 6 17 56.66 1.09
 1 6 18 95.67 1.73
 1 6 19 27.97 0.91
 1 6 20 133.07 1.61
 1 6 21 144.22 1.99
 1 6 22 133.52 1.4
 1 6 23 137.3 1.68
 1 6 24 112.01 1.88
 1 6 25 31.78 1.3
 1 6 26 95.3 3.21
 1 6 27 37.68 1.27
 1 6 28 55.93 2.55
 1 6 29 6.43 1.45
 1 6 30 211.01 3.33
 1 6 31 12.02 1.18
 1 6 32 68.6 1.58
 1 6 33 18.85 1.25
 1 6 34 77.76 1.54
 1 6 35 43.69 2.21
 1 6 36 56.37 1.64
 1 6 37 6.24 1.61
 1 6 38 38.63 1.67
 1 6 39 18.26 1.87
 1 6 40 11.68 1.68
 1 6 41 13.06 1.81
 1 6 42 4.67 2.18
 1 6 43 9.7 1.87
 1 6 44 40.2 2.86
 1 6 45 16.28 2.06
 1 6 46 6.44 2.03
 1 6 50 20.31 1.86
 1 7 0 721.9 5.78
 1 7 1 97.29 3.09
 1 7 2 169.28 0.96
 1 7 3 166.94 1.05
 1 7 4 28.04 0.73
 1 7 5 216.39 4.58
 1 7 6 3.54 0.4
 1 7 7 78.38 2.88
 1 7 8 129.89 2.04
 1 7 9 8.04 0.6
 1 7 10 1854 30.92
 1 7 11 200.94 3.93
 1 7 12 70.48 0.98
 1 7 13 285.91 5.16
 1 7 14 42 2.69
 1 7 15 112.14 0.83
 1 7 16 12.13 0.62
 1 7 17 19.86 0.81
 1 7 18 139.22 1.34
 1 7 19 49.53 0.82
 1 7 20 230.52 1.55
 1 7 21 134.32 1.91
 1 7 22 31.31 0.98
 1 7 23 7.22 0.96
 1 7 24 26.03 1.22
 1 7 25 23.72 1.09
 1 7 26 44.54 1.21
 1 7 27 2.76 1.2
 1 7 28 232.74 5.56
 1 7 29 147.03 3.33
 1 7 30 89.49 1.43
 1 7 31 29.99 1.19
 1 7 32 33.06 1.58
 1 7 33 29.98 1.42
 1 7 34 20.31 1.39
 1 7 35 13.32 1.76
 1 7 36 113.7 2.77
 1 7 37 87.54 2.04
 1 7 38 70.59 2.1
 1 7 39 15.58 1.64
 1 7 41 7.69 1.81
 1 7 42 6.55 1.87
 1 7 45 13.56 2.24
 1 7 46 15.85 1.72
 1 7 47 23.52 1.91
 1 7 48 86.81 2.11
 1 7 49 29.26 1.86
 1 8 0 11.65 0.6
 1 8 1 41.45 0.52
 1 8 2 117.72 1.89
 1 8 3 49.48 0.94
 1 8 4 237.15 5.46
 1 8 5 85.73 4.73
 1 8 6 126.17 3.95
 1 8 7 333.37 5.9
 1 8 8 203.5 2.98
 1 8 9 707.16 11.57
 1 8 10 18.47 0.91
 1 8 11 595.27 2.62
 1 8 12 333.87 2.2
 1 8 13 39.96 3.03
 1 8 14 67.1 1
 1 8 15 25.64 0.91
 1 8 16 55.96 1.2
 1 8 17 91.53 2.34
 1 8 18 26.01 0.68
 1 8 19 76.55 1.15
 1 8 20 88.68 1.41
 1 8 21 18.49 0.9
 1 8 22 40.65 0.93
 1 8 23 26.52 0.99
 1 8 24 18.22 0.81
 1 8 25 235.04 3.92
 1 8 26 3.58 0.89
 1 8 27 188.1 2.05
 1 8 28 6.42 1.05
 1 8 29 47.86 1.53
 1 8 30 32.64 1.15
 1 8 31 4.72 1.16
 1 8 32 33.76 1.23
 1 8 33 5.04 1.43
 1 8 34 12.19 1.43
 1 8 35 35.1 1.52
 1 8 36 14.72 1.75
 1 8 37 70.25 2.93
 1 8 38 37.42 2.03
 1 8 41 6.91 1.61
 1 8 42 4.7 2.02
 1 8 43 6.75 1.6
 1 8 44 16.68 1.63
 1 8 45 45.81 2.02
 1 8 47 24.02 1.88
 1 9 0 45.3 0.51
 1 9 1 256.14 6.21
 1 9 2 534.72 13.44
 1 9 3 125.83 9.16
 1 9 4 163.18 7.97
 1 9 5 91.47 2.81
 1 9 6 291.51 9.39
 1 9 7 492.5 13.4
 1 9 8 308.63 10.25
 1 9 9 577.4 20.01
 1 9 10 413.92 2.14
 1 9 11 319.32 8.02
 1 9 12 250.14 5.84
 1 9 13 48 1.46
 1 9 14 180.23 3.54
 1 9 15 52.07 1.61
 1 9 16 119.15 3.6
 1 9 17 61.02 3.7
 1 9 18 43.97 1.19
 1 9 19 156.85 6.38
 1 9 20 52.65 2.03
 1 9 21 65.85 1.5
 1 9 22 14.24 1.05
 1 9 23 59.63 1.24
 1 9 24 42.67 0.91
 1 9 25 40.3 0.88
 1 9 26 95.41 2.64
 1 9 27 181.93 4.08
 1 9 28 183.81 3.63
 1 9 29 317.42 5.17
 1 9 30 8.15 1.03
 1 9 31 52.42 1.74
 1 9 32 2.77 1.16
 1 9 33 52.7 1.35
 1 9 34 61.66 2.12
 1 9 35 10.67 2.5
 1 9 36 13.64 1.37
 1 9 37 9.02 1.34
 1 9 39 30.94 1.47
 1 9 40 11.2 1.45
 1 9 42 4.97 1.98
 1 9 44 5.12 1.88
 1 9 45 32.67 2.01
 1 9 46 14.36 1.67
 1 10 0 546.7 12.21
 1 10 1 42.09 1.09
 1 10 2 6.23 0.85
 1 10 3 14.76 0.94
 1 10 4 89.63 1.41
 1 10 5 13.65 0.72
 1 10 6 151.27 4.37
 1 10 7 156.84 3.44
 1 10 8 38.29 1.62
 1 10 9 179.14 1.25
 1 10 10 33.97 1.1
 1 10 11 106.11 3.68
 1 10 12 14.74 0.76
 1 10 13 35.09 1.1
 1 10 14 35.13 0.93
 1 10 15 9.81 0.69
 1 10 16 24.87 0.83
 1 10 17 42.92 1.11
 1 10 18 248.58 3.51
 1 10 19 68.72 1.73
 1 10 20 6.56 0.84
 1 10 21 29.65 1.28
 1 10 22 5.02 1.07
 1 10 23 16.79 0.68
 1 10 24 81.4 2.45
 1 10 25 69.76 1.56
 1 10 26 126.71 2.63
 1 10 27 225.72 5.49
 1 10 28 21.61 1.64
 1 10 29 39.98 1.02
 1 10 30 3.58 0.98
 1 10 31 72.26 2.9
 1 10 32 14 1.07
 1 10 33 34.33 1.44
 1 10 35 28.01 1.25
 1 10 36 30.55 1.69
 1 10 37 30.18 1.76
 1 10 38 36.15 1.83
 1 10 39 19.14 1.66
 1 10 41 4.09 1.63
 1 10 42 38.5 2.27
 1 10 43 9.3 1.53
 1 10 44 27.19 1.61
 1 10 45 31.94 1.94
 1 10 46 15.61 1.65
 1 11 0 19.25 1.81
 1 11 1 23.99 1.17
 1 11 2 74.62 1.33
 1 11 3 56.76 4.7
 1 11 4 9.37 1.31
 1 11 5 127.44 1.42
 1 11 6 2.06 0.54
 1 11 7 53.55 5.48
 1 11 8 174.14 6.52
 1 11 9 300.97 13.54
 1 11 10 142.36 3.79
 1 11 11 22.5 0.76
 1 11 12 102.92 3.44
 1 11 13 6.54 0.8
 1 11 14 74.13 3.1
 1 11 15 228.99 8.59
 1 11 16 7.04 1.98
 1 11 17 37.73 1.05
 1 11 18 137.12 2.94
 1 11 19 15.47 0.97
 1 11 20 9.48 1.09
 1 11 21 21.84 1.76
 1 11 22 57.77 3.61
 1 11 23 24.4 1.68
 1 11 24 14.57 1.19
 1 11 25 27.66 2.36
 1 11 26 13.32 1.55
 1 11 27 13.71 0.9
 1 11 28 65.12 1.74
 1 11 29 55.26 2.15
 1 11 30 119.13 2.06
 1 11 31 17.94 1.14
 1 11 32 11.88 1.3
 1 11 33 29.33 1.97
 1 11 34 23.28 1.91
 1 11 36 37.27 1.56
 1 11 37 22.13 1.53
 1 11 38 21.12 1.29
 1 11 39 6.74 1.33
 1 11 40 36.17 1.45
 1 11 42 8.28 1.52
 1 11 43 5.72 1.5
 1 11 44 3.72 1.66
 1 11 45 8.3 1.62
 1 12 0 326.5 9.26
 1 12 1 121.98 3.6
 1 12 2 115.36 2.41
 1 12 3 4.61 1.92
 1 12 4 60.56 1.72
 1 12 5 64.59 1.88
 1 12 6 30.52 0.94
 1 12 7 19.39 2.54
 1 12 8 384.19 9.53
 1 12 9 143.61 4.5
 1 12 10 335.36 2.92
 1 12 11 86.55 3.05
 1 12 12 160 15.87
 1 12 13 129.45 4.74
 1 12 14 20.32 1.46
 1 12 15 25.26 1.78
 1 12 16 26.27 1.62
 1 12 17 70.91 2.7
 1 12 18 166.2 5.84
 1 12 19 57.33 2.43
 1 12 20 5.69 1.09
 1 12 21 15.55 1.13
 1 12 22 34.68 1.31
 1 12 23 40.56 1.55
 1 12 24 31.43 1.58
 1 12 25 45.51 2.31
 1 12 26 88.79 5.93
 1 12 27 17.44 1.56
 1 12 28 89.38 2.17
 1 12 29 61.61 3.52
 1 12 30 55.97 3.98
 1 12 31 4.47 1.83
 1 12 32 3.99 1.91
 1 12 33 20.47 1.85
 1 12 36 31.45 2.84
 1 12 37 32.92 2.47
 1 12 38 5.6 1.19
 1 12 39 7.14 1.22
 1 12 41 9.19 2.34
 1 12 42 10.61 2.76
 1 13 0 133.26 5.41
 1 13 1 37.87 1.43
 1 13 2 279.76 8.66
 1 13 3 5.36 1.19
 1 13 4 50 1.28
 1 13 5 48.13 0.91
 1 13 6 39.45 2.12
 1 13 7 154.79 9.63
 1 13 8 11.08 1.94
 1 13 9 83.64 2.49
 1 13 10 13.71 1.87
 1 13 11 144.07 11.21
 1 13 12 14.62 1.76
 1 13 13 27.3 1.65
 1 13 14 23.27 1.6
 1 13 15 33.53 3
 1 13 16 34.87 2.58
 1 13 17 17.87 1.55
 1 13 18 52.47 4.29
 1 13 19 6 2.25
 1 13 20 120.77 5.38
 1 13 21 15.55 1.33
 1 13 22 13.61 1.51
 1 13 23 11.41 1.48
 1 13 24 13.59 2.28
 1 13 25 51.73 2.8
 1 13 26 15.31 2.73
 1 13 27 96.29 5.23
 1 13 28 15.37 2.13
 1 13 29 18.56 2.81
 1 13 30 11.68 2.63
 1 13 32 6 2.37
 1 13 33 7.04 2.04
 1 13 34 16.69 2.04
 1 13 35 7.32 2.12
 1 13 36 2.66 1.11
 1 13 37 8.09 3.14
 1 13 38 5.24 2.35
 1 13 42 6.46 2.49
 1 14 0 46.88 3.72
 1 14 1 50 1.46
 1 14 2 22.01 1.27
 1 14 3 46.92 3.27
 1 14 4 33.37 2.1
 1 14 5 12.41 1.52
 1 14 6 20.82 2.22
 1 14 7 265.72 13.68
 1 14 8 108.31 4.57
 1 14 9 18.25 0.85
 1 14 10 51.74 3.03
 1 14 11 53.71 4.43
 1 14 12 14.76 1.19
 1 14 13 86.13 6.79
 1 14 14 5.13 1.08
 1 14 15 14.08 1.21
 1 14 16 6.5 0.94
 1 14 18 72.18 1.52
 1 14 19 25.44 1.56
 1 14 20 36.28 1.91
 1 14 21 13.35 1.41
 1 14 22 14.61 1.89
 1 14 23 8.94 1.33
 1 14 24 7.51 1.38
 1 14 25 13.58 2.06
 1 14 26 8.1 1.49
 1 14 27 52.15 2.39
 1 14 28 50.91 2.89
 1 14 29 21.41 2.47
 1 14 30 15.54 1.84
 1 14 31 20.02 1.88
 1 14 32 11.33 2.49
 1 14 33 7.87 1.98
 1 14 34 15.76 2.52
 1 14 35 12.29 3.49
 1 14 37 10.46 2.75
 1 14 38 18.29 2.42
 1 14 41 13.3 2.14
 1 15 0 47.23 2.79
 1 15 1 15.27 1.05
 1 15 2 2.79 1.08
 1 15 3 46.15 1.16
 1 15 4 12.19 0.97
 1 15 5 14.03 2.39
 1 15 7 6.06 1.76
 1 15 8 45.37 2.82
 1 15 9 29.13 5.59
 1 15 11 7.55 1.18
 1 15 12 24.06 4.4
 1 15 13 51.13 2.32
 1 15 14 2.14 0.98
 1 15 15 8.04 1.15
 1 15 16 11.39 1.15
 1 15 17 11.43 1.28
 1 15 18 48.02 2.4
 1 15 19 41.37 2.75
 1 15 20 5.54 1.52
 1 15 21 5.41 1.39
 1 15 22 50.6 2.77
 1 15 24 9.65 1.33
 1 15 25 4.15 1.65
 1 15 26 11.59 1.62
 1 15 27 5.46 1.42
 1 15 28 4.89 1.61
 1 15 29 51.42 3.02
 1 15 30 4.47 1.92
 1 15 34 17.86 2.24
 1 15 35 6.36 1.96
 1 15 36 13.5 1.83
 1 15 38 14.06 2.12
 1 15 39 12.94 2.56
 1 16 0 6.16 1.06
 1 16 1 7.47 1.11
 1 16 2 11.42 1.36
 1 16 3 12.39 1.39
 1 16 5 7.96 0.94
 1 16 6 7.25 0.87
 1 16 7 60.63 1.53
 1 16 8 3.35 1.02
 1 16 9 39.12 3.02
 1 16 10 6.84 2.06
 1 16 11 89.2 9.04
 1 16 12 23.2 2.54
 1 16 13 8.14 3.33
 1 16 15 10.73 2.35
 1 16 16 4.2 1.02
 1 16 17 3.5 0.72
 1 16 18 18.25 1.71
 1 16 19 2.67 1.01
 1 16 20 49.24 4.29
 1 16 21 4.97 1.04
 1 16 22 10.78 1.52
 1 16 23 10.48 1.45
 1 16 24 15.66 1.6
 1 16 25 4.55 1.59
 1 16 26 13.7 2.05
 1 16 27 17.63 2.14
 1 16 28 6.52 1.47
 1 16 31 9.23 2.13
 1 16 32 8.97 1.96
 1 16 34 11.97 1.73
 1 16 36 5.17 1.88
 1 17 0 71.51 10.1
 1 17 1 43.03 3.11
 1 17 2 44.69 4.38
 1 17 3 10.27 2.15
 1 17 4 7.94 0.93
 1 17 5 18 1.4
 1 17 6 4.04 0.88
 1 17 7 3.38 1.09
 1 17 8 13 2.87
 1 17 12 6.98 3.44
 1 17 14 4.63 1.3
 1 17 16 11.72 2.68
 1 17 18 3.67 0.74
 1 17 19 36.15 1.85
 1 17 20 46.21 3.19
 1 17 22 3.36 1.13
 1 17 24 16.01 2.49
 1 17 26 9.95 1.95
 1 17 28 4.73 1.78
 1 17 29 3.66 1.55
 1 17 30 4.22 1.63
 1 17 34 14.48 1.86
 1 18 0 4.35 1
 1 18 1 20.64 1.56
 1 18 2 35.56 4.13
 1 18 3 4.32 1
 1 18 4 21.39 2.58
 1 18 5 6.83 2.62
 1 18 6 3.28 1.14
 1 18 8 6.15 1.56
 1 18 9 7.96 3.11
 1 18 11 9.09 3.28
 1 18 15 3.9 1.42
 1 18 16 4.87 2.1
 1 18 18 4.85 1.97
 1 18 19 14.83 3.09
 1 18 21 7.77 1.17
 1 18 30 5.94 1.52
 1 18 31 6.2 1.71
 1 19 0 60.22 3.52
 1 19 2 70.89 4.63
 1 19 3 6.66 1.15
 1 19 4 10.87 1.26
 1 19 5 31.2 4.02
 1 19 6 8.55 1.3
 1 19 10 4.95 2.35
 1 19 15 23.83 3.85
 1 19 16 70.2 4.3
 1 19 18 20.02 6.82
 1 19 20 32.41 4.22
 1 19 22 10.92 2.89
 1 19 25 7.5 2.26
 1 19 27 5.64 2.18
 1 20 1 17.37 1.5
 1 20 3 6.27 1.38
 1 20 8 12.2 2.68
 1 20 10 15.09 2.68
 1 20 11 6.23 2.44
 1 20 12 8.79 2.45
 1 20 15 5.88 2.89
 1 20 17 32.99 4.13
 1 20 19 10.07 4.25
 1 21 0 17.09 1.26
 1 21 1 4.48 1.26
 1 21 3 4.25 1.48
 1 21 6 6.82 2.09
 1 21 18 21.43 5.31
 1 21 20 11.83 3.51
 1 21 21 13.38 3.11
 1 22 9 8.4 3.51
 2 0 0 716.4 21.68
 2 0 1 901.86 10.12
 2 0 2 1042.22 9.32
 2 0 3 424.24 5.45
 2 0 4 2015.92 18.38
 2 0 5 161.69 2.76
 2 0 6 64.03 1.3
 2 0 7 3073.27 18.62
 2 0 8 585.04 8.47
 2 0 9 877.58 12.08
 2 0 10 1463.67 10.05
 2 0 11 1719.35 15.41
 2 0 12 94.39 1.3
 2 0 13 436.98 2.81
 2 0 14 177.29 2.27
 2 0 15 59.77 0.91
 2 0 16 74.44 1.29
 2 0 17 34.49 0.85
 2 0 18 839.25 9.79
 2 0 19 17.79 0.89
 2 0 20 52.37 0.98
 2 0 21 99.17 2.6
 2 0 22 13.27 1.15
 2 0 23 4.15 1.31
 2 0 25 162.56 2.55
 2 0 27 591.85 5.83
 2 0 28 28.18 1.67
 2 0 30 77.32 2.07
 2 0 31 125.34 3.9
 2 0 33 74.59 3.4
 2 0 34 7.29 1.97
 2 0 35 43 2.02
 2 0 36 37.85 2.06
 2 0 37 8.98 2.2
 2 0 38 68.43 2.19
 2 0 39 15.69 2.73
 2 0 40 6.81 2.15
 2 0 41 32.21 2.3
 2 0 42 8.08 2.13
 2 0 43 6.97 2.14
 2 0 45 66.11 3.78
 2 0 47 63.35 2.11
 2 0 48 91.83 2.5
 2 0 49 6.14 2.01
 2 0 50 8.94 1.83
 2 0 51 13.83 1.99
 2 1 0 69 1.33
 2 1 1 673.73 4.78
 2 1 2 584.81 4.37
 2 1 3 709.63 8.14
 2 1 4 380.77 1.95
 2 1 5 526.36 7.11
 2 1 6 1502.64 13.37
 2 1 7 950.27 11.92
 2 1 8 124.16 1.9
 2 1 9 329.59 5
 2 1 10 1271.2 18.64
 2 1 11 365.11 5.21
 2 1 12 27.27 0.86
 2 1 13 100.55 2.15
 2 1 14 366.81 2.86
 2 1 15 325.36 4.8
 2 1 16 194.76 2.13
 2 1 17 16.71 0.88
 2 1 18 12.1 0.93
 2 1 19 10.86 0.87
 2 1 20 87.6 1.08
 2 1 21 27.74 0.97
 2 1 22 250.32 3.96
 2 1 23 41.48 1.52
 2 1 24 43.74 1.34
 2 1 25 92.9 1.84
 2 1 26 14.29 1.45
 2 1 27 84.89 1.77
 2 1 28 85.14 1.81
 2 1 29 12.45 1.69
 2 1 30 72.67 1.87
 2 1 31 76.27 2.38
 2 1 32 45.4 2.16
 2 1 33 39.99 1.91
 2 1 34 24.63 1.92
 2 1 35 13.57 1.96
 2 1 37 14.98 2.06
 2 1 38 28.07 2.73
 2 1 39 51.81 2.39
 2 1 40 83.07 2.56
 2 1 41 14.47 1.99
 2 1 42 4.59 2.19
 2 1 43 11.13 2.34
 2 1 44 5.62 1.93
 2 1 45 13.46 1.63
 2 1 46 13.6 1.71
 2 1 48 7.28 1.88
 2 1 49 5.75 1.9
 2 1 50 14.79 1.94
 2 2 0 3325.11 36.52
 2 2 1 1287.26 18.23
 2 2 2 748.38 8.45
 2 2 3 1342.36 10.83
 2 2 4 136.4 0.82
 2 2 5 634.21 6.31
 2 2 6 139.59 2.27
 2 2 7 207.54 2.38
 2 2 8 262.41 3.05
 2 2 9 1196.32 11.23
 2 2 10 174.02 2.35
 2 2 11 365.97 5.17
 2 2 12 456.07 3.14
 2 2 13 320.5 2.74
 2 2 15 280.44 2.01
 2 2 16 12.88 0.77
 2 2 17 20.03 0.82
 2 2 18 825.98 11.55
 2 2 19 742.43 5.19
 2 2 20 13.39 0.94
 2 2 21 15.5 0.92
 2 2 22 437.7 5.88
 2 2 23 61.24 1.6
 2 2 24 195.06 2.12
 2 2 25 19.72 1.19
 2 2 26 47.25 1.89
 2 2 27 189.16 5.79
 2 2 28 28.03 1.63
 2 2 29 199.38 2.14
 2 2 30 44.41 1.76
 2 2 31 48.94 2.21
 2 2 32 84.44 2.65
 2 2 33 19.13 2.08
 2 2 34 70.84 2.02
 2 2 35 39.36 2.27
 2 2 36 65.59 2.42
 2 2 37 88.2 3.58
 2 2 38 39.89 2.04
 2 2 39 128.56 5.34
 2 2 40 73.21 2.07
 2 2 42 13.71 2.13
 2 2 43 16.35 1.8
 2 2 44 6.47 1.9
 2 2 45 9.04 1.79
 2 2 46 4.06 1.92
 2 2 47 35.04 2.14
 2 2 49 12.1 1.93
 2 2 50 10.22 1.82
 2 3 0 1490.25 8.15
 2 3 1 1102.55 7.87
 2 3 2 331.24 3.04
 2 3 3 586.84 4.38
 2 3 4 654.55 4.89
 2 3 5 344.81 1.68
 2 3 6 63.47 0.67
 2 3 7 127.83 1.31
 2 3 8 107.89 1.5
 2 3 9 240.55 2.36
 2 3 10 317.1 2.56
 2 3 11 138.86 2.19
 2 3 12 249.42 2.13
 2 3 13 92.41 1.08
 2 3 14 50.34 0.86
 2 3 15 82.72 0.86
 2 3 16 306.34 3.2
 2 3 17 536.91 5.17
 2 3 18 547.18 5.49
 2 3 19 334.07 2.55
 2 3 20 356.21 3.67
 2 3 21 282.99 2.08
 2 3 22 212.04 1.69
 2 3 23 303.27 4.69
 2 3 25 85.4 1.38
 2 3 27 47.88 1.38
 2 3 28 26.18 1.35
 2 3 29 57.94 1.48
 2 3 30 179.88 3.28
 2 3 31 33.65 1.49
 2 3 32 22.76 1.67
 2 3 33 127.34 3.79
 2 3 34 44.76 1.86
 2 3 35 40.78 1.71
 2 3 36 358.75 6.86
 2 3 37 42.84 1.78
 2 3 38 135.34 3.68
 2 3 39 33.09 1.81
 2 3 40 11.64 1.84
 2 3 41 14.33 1.71
 2 3 42 9.31 1.76
 2 3 43 33.64 1.82
 2 3 44 9.69 1.58
 2 3 45 17.77 1.75
 2 3 46 22.23 1.78
 2 3 47 13.82 1.81
 2 3 48 28.09 1.95
 2 4 0 1803.65 13.48
 2 4 1 4606.72 20.98
 2 4 2 656.06 6.96
 2 4 3 166.19 0.81
 2 4 4 1806.7 11.94
 2 4 5 1166.31 8.01
 2 4 6 132.9 1.84
 2 4 7 490.3 4.83
 2 4 8 13.99 0.53
 2 4 9 62.12 0.93
 2 4 10 144.09 2.03
 2 4 11 263.58 2.41
 2 4 12 35.44 0.84
 2 4 13 144.72 1.01
 2 4 14 289.06 2.85
 2 4 15 246.13 2.38
 2 4 16 94.32 1.18
 2 4 17 25.93 0.85
 2 4 18 111.42 1.41
 2 4 19 1168.78 8.71
 2 4 20 107.19 1.4
 2 4 21 210.6 2.03
 2 4 22 229.46 1.91
 2 4 23 40.59 1.38
 2 4 24 2.99 1.26
 2 4 25 80.92 1.61
 2 4 26 21.87 1.35
 2 4 27 43.24 1.49
 2 4 28 13.55 1.43
 2 4 29 44.66 1.4
 2 4 30 44.27 1.45
 2 4 31 68.74 2.08
 2 4 32 5.83 1.68
 2 4 33 162.45 5.18
 2 4 34 64.98 1.68
 2 4 35 99.66 1.83
 2 4 36 4.65 1.75
 2 4 37 227.07 5.2
 2 4 38 3.91 1.69
 2 4 39 48.33 2.79
 2 4 40 32.09 1.68
 2 4 41 20.15 1.75
 2 4 42 7.01 1.9
 2 4 43 18 1.54
 2 4 45 71.12 2.35
 2 4 46 9.9 1.93
 2 4 48 17.68 1.76
 2 4 49 17.88 1.79
 2 5 0 4626.73 37.13
 2 5 1 40.5 1.5
 2 5 2 3170.07 82.02
 2 5 3 707.83 5.45
 2 5 4 388.57 4.76
 2 5 5 427.98 4.07
 2 5 6 49.65 0.65
 2 5 7 282.29 3.33
 2 5 8 335.03 2.79
 2 5 9 981.74 5.19
 2 5 10 130.83 1.46
 2 5 11 479.64 1.92
 2 5 12 375.85 2.77
 2 5 13 479.2 6.53
 2 5 14 85.5 1.12
 2 5 15 97.1 1.55
 2 5 16 686.95 4.71
 2 5 17 54.18 1.28
 2 5 18 709.13 6.64
 2 5 19 235.53 2.47
 2 5 20 301.16 3.61
 2 5 21 20.32 0.95
 2 5 22 92.06 1.39
 2 5 23 47.1 1.08
 2 5 24 72.44 1.19
 2 5 25 32.15 1.34
 2 5 26 39.12 1.47
 2 5 27 148.91 1.57
 2 5 28 86.57 1.63
 2 5 29 140.75 1.99
 2 5 30 80.42 2.11
 2 5 31 10.25 1.4
 2 5 32 3.81 1.5
 2 5 33 16.5 1.67
 2 5 34 48.67 1.61
 2 5 35 14.81 1.57
 2 5 36 103.45 1.86
 2 5 37 100.51 1.96
 2 5 38 112.81 3.96
 2 5 39 15.6 1.59
 2 5 40 20.4 1.62
 2 5 41 28.38 1.77
 2 5 42 5.5 1.53
 2 5 44 11.14 1.95
 2 5 45 20.04 1.73
 2 5 46 56.81 2.34
 2 5 47 6.79 1.75
 2 5 48 32.96 1.86
 2 5 49 34.56 2.02
 2 6 0 124.37 3.41
 2 6 1 744.85 7.59
 2 6 2 60.74 0.68
 2 6 3 26.76 0.62
 2 6 4 92.35 0.71
 2 6 5 763.04 11.56
 2 6 6 41.23 0.6
 2 6 7 244.46 2.92
 2 6 8 141.88 2.59
 2 6 9 856.21 7.26
 2 6 10 787.88 4.64
 2 6 11 693.12 7.52
 2 6 12 76.62 1.33
 2 6 13 130.79 1.76
 2 6 14 211.74 2.39
 2 6 15 136.46 1.77
 2 6 16 494.64 3.35
 2 6 17 124.56 1.13
 2 6 18 50.16 1.09
 2 6 19 50.29 1.15
 2 6 20 18.3 0.74
 2 6 21 73.91 1.02
 2 6 22 68.64 1.73
 2 6 23 122.61 1.82
 2 6 24 153.58 3.19
 2 6 25 109.14 1.92
 2 6 26 181.8 2.12
 2 6 27 84.11 1.36
 2 6 28 93.03 1.89
 2 6 29 151.83 2.47
 2 6 30 9.49 1.3
 2 6 31 48.46 1.72
 2 6 32 27.66 2.06
 2 6 33 9.61 1.73
 2 6 34 7.64 1.71
 2 6 35 10.34 1.51
 2 6 36 10.08 1.49
 2 6 37 12.48 1.47
 2 6 38 52.01 2.1
 2 6 40 47.03 1.75
 2 6 41 6.63 1.6
 2 6 42 27.81 1.67
 2 6 43 9.5 1.68
 2 6 45 37.59 3
 2 6 46 25.36 1.7
 2 6 47 4.86 1.79
 2 6 49 8.68 1.94
 2 7 1 240.22 5.13
 2 7 2 140.85 2.83
 2 7 3 275.87 7.16
 2 7 4 1.94 0.51
 2 7 5 87.51 0.64
 2 7 6 273.05 2.32
 2 7 7 260.19 6.4
 2 7 8 1967.29 24.11
 2 7 9 127.62 1.94
 2 7 10 1235.32 8.86
 2 7 11 81.56 2.3
 2 7 12 85.35 1.94
 2 7 13 13.87 0.74
 2 7 14 149.96 2.37
 2 7 15 186.55 3.16
 2 7 16 241.4 3.51
 2 7 17 29.14 0.7
 2 7 18 391.56 4.79
 2 7 19 101.08 2.18
 2 7 20 31.08 0.79
 2 7 21 44.18 0.99
 2 7 22 51.91 1.1
 2 7 23 13.64 0.95
 2 7 24 23.44 0.96
 2 7 25 49.67 1.34
 2 7 26 454.16 7.57
 2 7 27 33.79 1.45
 2 7 28 601.81 9.35
 2 7 29 41.8 1.29
 2 7 30 206.95 2.02
 2 7 31 14.38 1.27
 2 7 32 36.57 1.63
 2 7 33 21.3 1.38
 2 7 34 49.72 1.56
 2 7 35 9.25 1.62
 2 7 36 31.81 2.46
 2 7 37 6.24 1.86
 2 7 38 169.49 4.36
 2 7 39 7.93 1.54
 2 7 40 13.41 1.39
 2 7 41 20.88 1.53
 2 7 44 65.33 3.2
 2 7 45 19.94 1.8
 2 7 46 75.03 2.31
 2 7 47 8.78 1.7
 2 7 48 25.62 1.74
 2 8 0 74.09 0.87
 2 8 1 28.59 1.49
 2 8 2 71.94 0.87
 2 8 3 205.87 3.64
 2 8 4 182.38 4.45
 2 8 5 120.47 2.33
 2 8 6 58.42 1.38
 2 8 7 154.59 4.63
 2 8 8 16.24 0.81
 2 8 9 651.15 11.53
 2 8 10 25.97 0.84
 2 8 11 413.64 6.5
 2 8 12 8.15 0.7
 2 8 13 205.79 3.18
 2 8 14 181.92 3.27
 2 8 15 23.37 0.98
 2 8 16 72.74 1.23
 2 8 17 39.23 1.07
 2 8 18 35.83 0.8
 2 8 19 98.57 1.18
 2 8 20 109.37 1.82
 2 8 21 32.36 1.16
 2 8 22 16.03 0.99
 2 8 23 9.04 1.19
 2 8 24 13.94 0.87
 2 8 25 91.15 1.78
 2 8 26 135.68 2.35
 2 8 27 84.54 1.7
 2 8 28 40.09 1.48
 2 8 29 225.09 3.55
 2 8 30 7.18 1.19
 2 8 31 81.84 2.56
 2 8 32 28 1.89
 2 8 33 13.63 1.89
 2 8 35 13.7 1.31
 2 8 36 17.01 1.37
 2 8 37 32.42 1.98
 2 8 38 24.16 1.28
 2 8 39 56.23 1.73
 2 8 40 5.54 1.39
 2 8 41 7.64 1.48
 2 8 43 77.38 2.29
 2 8 44 24.5 1.73
 2 8 46 14.64 1.76
 2 8 48 5.84 1.95
 2 9 0 2.01 0.86
 2 9 1 271.85 3.61
 2 9 2 112.99 1.59
 2 9 3 20.23 1.31
 2 9 4 157.37 5.09
 2 9 5 34.41 0.88
 2 9 6 185.96 3.21
 2 9 7 10.44 0.47
 2 9 8 133.61 4.57
 2 9 9 92.07 1.67
 2 9 10 155.53 2.42
 2 9 11 419.81 6.6
 2 9 12 147.89 4.85
 2 9 13 35.77 1.68
 2 9 14 41.56 1.78
 2 9 15 62.58 1.76
 2 9 16 17.8 1.26
 2 9 17 35.75 1.27
 2 9 19 26.94 1.14
 2 9 20 95.08 2.74
 2 9 21 7.91 0.82
 2 9 22 99.22 1.23
 2 9 23 22.79 1.42
 2 9 24 3.44 1.41
 2 9 25 51.76 1.18
 2 9 26 66.73 2.51
 2 9 27 3.87 1.11
 2 9 28 152.34 2.7
 2 9 29 111.81 2.94
 2 9 30 13.7 1.37
 2 9 31 3.21 1.33
 2 9 32 9.27 1.19
 2 9 33 19.82 1.19
 2 9 34 22.41 1.21
 2 9 35 3.93 1.44
 2 9 36 25.51 1.49
 2 9 37 5.63 1.21
 2 9 38 21.87 1.32
 2 9 39 17.54 1.33
 2 9 40 14.17 1.36
 2 9 41 30.41 1.59
 2 9 42 8.72 1.59
 2 9 43 9.68 1.62
 2 9 44 3.79 1.78
 2 9 46 25.76 2.18
 2 9 47 4.89 1.86
 2 10 0 4.55 0.88
 2 10 1 519.22 9.73
 2 10 2 80.49 1.23
 2 10 3 360.23 8.03
 2 10 4 55.22 1.51
 2 10 5 78.48 1.65
 2 10 6 7.32 0.78
 2 10 7 20.35 1.66
 2 10 8 332.6 4.36
 2 10 9 24.06 1.96
 2 10 10 113.42 2.26
 2 10 11 28.97 1.43
 2 10 12 42.13 1.45
 2 10 13 6.59 0.72
 2 10 14 6.57 0.85
 2 10 15 3.13 0.92
 2 10 16 32.34 1.46
 2 10 17 356.52 2.74
 2 10 18 133.27 1.58
 2 10 19 137.35 2.59
 2 10 20 48.88 1.38
 2 10 21 67.72 2.57
 2 10 22 32.56 1.54
 2 10 23 7.23 0.77
 2 10 24 9.96 0.69
 2 10 25 5.44 0.7
 2 10 26 12.83 0.77
 2 10 28 22.35 0.92
 2 10 30 24.63 1.55
 2 10 31 2.98 1.02
 2 10 32 10.05 1.03
 2 10 33 12.13 1
 2 10 34 16.61 1.05
 2 10 35 36.8 1.51
 2 10 36 77.74 2.01
 2 10 37 54.92 2.61
 2 10 38 4.8 1.65
 2 10 40 9.14 1.37
 2 10 42 9.47 1.44
 2 10 44 9.01 1.59
 2 10 45 15.21 1.56
 2 10 46 9.05 1.59
 2 11 0 217.58 5.26
 2 11 1 77.79 2.81
 2 11 2 36 1.21
 2 11 3 8.36 1.12
 2 11 4 3.67 1.32
 2 11 5 151.54 5.13
 2 11 6 70.85 1.49
 2 11 7 41.17 1.5
 2 11 8 17.17 1.22
 2 11 11 16.12 1.11
 2 11 12 29.93 1.54
 2 11 13 83.4 1.22
 2 11 14 89.49 1.78
 2 11 15 9.01 1.16
 2 11 16 17 1.87
 2 11 17 12.22 0.94
 2 11 18 88.67 3.37
 2 11 19 46.5 2.06
 2 11 20 73.26 2.19
 2 11 22 6.79 1.18
 2 11 23 14.95 1.25
 2 11 24 35.3 1.87
 2 11 25 23.64 1.74
 2 11 26 4.56 1.82
 2 11 27 4.97 1.12
 2 11 28 10.08 1.74
 2 11 29 3.34 1.11
 2 11 31 13.12 1.31
 2 11 32 63.58 1.55
 2 11 33 21.3 1.26
 2 11 34 3.01 1.16
 2 11 36 11.9 1.49
 2 11 37 8.89 1.55
 2 11 38 7.9 1.43
 2 11 40 6.47 1.63
 2 11 41 7.48 1.35
 2 11 42 3.84 1.51
 2 11 43 3.81 1.63
 2 11 44 4.56 2.26
 2 12 0 15.3 1.26
 2 12 1 115.65 2.56
 2 12 2 10.69 0.78
 2 12 3 45.21 1.33
 2 12 5 48.43 3.23
 2 12 6 23.29 0.96
 2 12 7 18.18 1.66
 2 12 8 81.06 5.42
 2 12 9 21.18 1.81
 2 12 10 41.2 1.16
 2 12 11 22.75 2.1
 2 12 13 3.8 1.44
 2 12 14 21.13 1.78
 2 12 15 31.05 2.93
 2 12 16 10.89 1.33
 2 12 17 233.51 5.77
 2 12 18 53.26 1.68
 2 12 19 16.48 1.33
 2 12 20 13.62 1.45
 2 12 21 68.94 5.17
 2 12 22 28.52 1.29
 2 12 23 4.89 1.61
 2 12 24 16.97 1.2
 2 12 25 22.55 2.68
 2 12 26 17.11 1.53
 2 12 27 3.52 1.27
 2 12 28 71.71 4.02
 2 12 29 8.21 1.2
 2 12 31 17.88 1.35
 2 12 32 13.29 0.93
 2 12 33 2.89 1.16
 2 12 34 25.88 1.31
 2 12 35 28.72 1.7
 2 12 36 3.63 1.02
 2 12 37 50.18 2.64
 2 12 38 11.77 1.39
 2 12 39 27.38 1.28
 2 12 41 10.43 2.01
 2 12 42 6.42 2.11
 2 12 43 8.25 2.07
 2 13 0 4.07 0.88
 2 13 1 34.56 1.45
 2 13 2 23.59 0.89
 2 13 3 5.81 0.72
 2 13 4 66.6 1.16
 2 13 6 16.6 0.9
 2 13 7 184.87 8.51
 2 13 8 35.55 1.49
 2 13 9 50.66 1.71
 2 13 10 13.35 1.93
 2 13 11 100.23 3.05
 2 13 12 71.68 3.93
 2 13 13 2.93 1.07
 2 13 14 81.86 2.43
 2 13 15 7.09 0.84
 2 13 16 5.87 1.46
 2 13 18 6.16 0.93
 2 13 19 46.22 1.51
 2 13 20 28.46 1.68
 2 13 21 45.24 1.94
 2 13 22 10.74 1.29
 2 13 23 37.07 2.46
 2 13 24 11 1.51
 2 13 25 15.45 1.17
 2 13 26 18.66 1.27
 2 13 27 56.08 3.08
 2 13 28 23.85 1.48
 2 13 29 34.31 2.13
 2 13 30 19.52 1.76
 2 13 31 5.75 1.32
 2 13 32 11.68 1.33
 2 13 33 40.93 4.04
 2 13 35 2.85 0.69
 2 13 36 8.82 1.84
 2 13 37 12.52 1.85
 2 13 38 11.09 1.91
 2 13 39 9.93 1.95
 2 13 41 6.71 2.06
 2 14 0 19.35 1.04
 2 14 1 4.44 0.74
 2 14 2 12.59 1.98
 2 14 3 11.43 0.95
 2 14 4 12.06 0.84
 2 14 5 7.77 1.15
 2 14 6 23.66 0.86
 2 14 8 34.4 3.72
 2 14 9 184.35 3.46
 2 14 10 146.09 8.22
 2 14 11 185.6 5.17
 2 14 12 6.45 0.77
 2 14 13 6.73 0.71
 2 14 14 45.84 3.25
 2 14 15 4.77 1
 2 14 16 11.34 1.05
 2 14 17 8.76 1.03
 2 14 18 6.94 1.41
 2 14 19 29.15 1.98
 2 14 20 19.79 0.94
 2 14 21 129.19 4.42
 2 14 22 8.22 0.91
 2 14 23 26.26 2.54
 2 14 24 10.38 1.02
 2 14 25 41.98 2.18
 2 14 26 8.65 1.77
 2 14 27 25.68 2.93
 2 14 28 33.3 1.55
 2 14 29 35.08 2.62
 2 14 30 10.11 1.15
 2 14 31 46.36 2.2
 2 14 32 8.21 1.81
 2 14 34 14.13 1.74
 2 14 35 12 1.78
 2 14 36 14.76 1.82
 2 14 39 6 1.98
 2 15 0 22.95 3.98
 2 15 1 12.39 1.57
 2 15 2 14.84 1.42
 2 15 3 16.27 1.26
 2 15 4 61.13 3.16
 2 15 5 7.32 1.27
 2 15 6 28.36 1.43
 2 15 8 129.01 3.42
 2 15 9 62.6 3.14
 2 15 10 52.44 8.04
 2 15 11 24.6 2.08
 2 15 12 52.7 6.03
 2 15 13 3.34 0.78
 2 15 14 16.37 2.12
 2 15 15 2.19 0.83
 2 15 16 6.7 1.61
 2 15 17 5.44 0.81
 2 15 18 4.02 0.8
 2 15 19 57.92 4.15
 2 15 20 30.58 1.93
 2 15 21 4.48 1.08
 2 15 22 19.46 1.48
 2 15 23 9.75 1.17
 2 15 24 6.49 1.63
 2 15 25 21.35 2.78
 2 15 26 79.58 2.19
 2 15 27 7.07 1.57
 2 15 28 20.32 2.19
 2 15 29 36.99 2.53
 2 15 30 5.02 1.96
 2 15 31 6.27 1.96
 2 15 32 8.6 1.67
 2 15 33 6.85 2.41
 2 15 34 6.04 1.78
 2 15 35 15.21 1.79
 2 15 37 15.42 2.25
 2 15 38 6.49 2.36
 2 16 0 268.69 2.55
 2 16 1 51.41 4.17
 2 16 2 4.38 1.25
 2 16 3 55.84 2.63
 2 16 4 26.7 2.32
 2 16 5 19.09 2.46
 2 16 6 54.43 1.9
 2 16 8 12.91 1.22
 2 16 9 104.48 9.48
 2 16 10 30.88 2.48
 2 16 11 20.27 4.91
 2 16 12 8.52 2.18
 2 16 14 62.44 3.41
 2 16 15 25.21 3.25
 2 16 17 3.35 0.97
 2 16 18 33.45 3.38
 2 16 19 53.01 4.95
 2 16 20 48.39 5.62
 2 16 21 3.49 1.3
 2 16 22 8.34 2.39
 2 16 23 28.93 2.86
 2 16 24 3.94 1.93
 2 16 25 6.42 2
 2 16 29 36.41 4.93
 2 16 31 4.98 1.8
 2 16 32 11.82 1.82
 2 16 34 5.16 1.95
 2 16 35 5.27 2
 2 16 36 5.24 2.52
 2 17 0 61.57 4.26
 2 17 1 82.8 3.18
 2 17 2 31.83 2.61
 2 17 3 27.28 1.7
 2 17 4 82.69 3.45
 2 17 5 23.42 1.97
 2 17 6 33.8 2.86
 2 17 7 7.39 1.03
 2 17 9 3.27 1.04
 2 17 10 17.19 1.35
 2 17 12 2.41 0.62
 2 17 13 2.1 0.63
 2 17 14 8.79 2.39
 2 17 15 18.4 4.01
 2 17 16 95.8 4.01
 2 17 17 80.45 4
 2 17 18 54.54 4.82
 2 17 19 22.78 3.48
 2 17 21 14.52 1.77
 2 17 22 7.23 1.51
 2 17 23 31.8 2.64
 2 17 24 6.2 1.22
 2 17 27 6.01 1.54
 2 17 28 14.36 1.91
 2 17 29 8.28 1.64
 2 17 33 6.48 1.89
 2 17 34 5.38 1.96
 2 18 0 10.88 1.03
 2 18 1 47.78 3.43
 2 18 2 27.24 1.38
 2 18 4 5.2 1.5
 2 18 6 16.94 1.23
 2 18 7 7.13 1.33
 2 18 8 22.06 2.1
 2 18 12 25.08 2.36
 2 18 15 6.17 2.68
 2 18 17 7.62 3.17
 2 18 18 29.94 3.94
 2 18 19 46.16 1.52
 2 18 22 17.11 3.19
 2 18 24 8.36 1.79
 2 18 25 3.94 1.69
 2 18 27 5.69 1.62
 2 18 30 9 1.55
 2 19 2 28.37 2.29
 2 19 3 9.33 1.3
 2 19 5 6.81 2.03
 2 19 8 3.14 1.55
 2 19 12 17.48 2.37
 2 19 13 24.41 4.74
 2 19 15 26.02 3.57
 2 19 16 8.63 2.71
 2 19 17 18.37 2.72
 2 19 18 25.16 3.3
 2 19 19 21.37 2.88
 2 19 20 8.3 2.29
 2 19 22 5.54 1.93
 2 19 24 6.26 2.27
 2 19 27 8.31 3.47
 2 20 1 12.6 1.39
 2 20 2 11.5 1.15
 2 20 4 8.47 1.49
 2 20 6 5.74 2.02
 2 20 7 3.99 1.75
 2 20 8 10.16 2.07
 2 20 11 15.7 3.31
 2 20 17 9.64 2.84
 2 20 20 9.07 3.04
 2 20 22 8.61 3.21
 2 20 23 7.18 3.21
 2 21 0 9.38 2.52
 2 21 1 6.16 1.13
 2 21 2 12.03 2.47
 2 21 4 14.27 2.04
 2 21 9 12.46 2.3
 2 21 12 7.56 3.71
 2 22 7 4.86 2.36
 2 22 8 8.18 3.32
 2 22 11 7.87 2.54
 2 22 13 6.63 2.77
 3 0 1 177.69 5.47
 3 0 2 674.3 7.11
 3 0 3 1774.43 12.41
 3 0 4 82.42 2.29
 3 0 6 37.27 0.78
 3 0 7 232.39 2.46
 3 0 8 280.33 4.71
 3 0 9 707.12 8.25
 3 0 10 4.81 0.85
 3 0 11 9.31 0.73
 3 0 12 52.14 0.82
 3 0 13 147.49 1.4
 3 0 14 2.98 0.84
 3 0 15 3.42 1
 3 0 16 360.33 8.41
 3 0 18 42.94 0.97
 3 0 19 152.7 1.46
 3 0 20 455.46 5.24
 3 0 21 320.24 2.67
 3 0 22 53.97 1.09
 3 0 23 62.71 1.41
 3 0 24 7.07 1.16
 3 0 26 216.71 1.79
 3 0 28 55.15 1.63
 3 0 29 73.6 1.64
 3 0 30 136.73 3.46
 3 0 31 29.76 1.55
 3 0 32 14.45 2.14
 3 0 33 23.81 1.8
 3 0 34 171.03 2.21
 3 0 35 11.58 1.66
 3 0 36 6.11 1.74
 3 0 38 5.6 1.84
 3 0 39 8.34 1.82
 3 0 40 28.7 1.84
 3 0 41 41.54 2.15
 3 0 42 39.6 2.36
 3 0 45 23.83 2.03
 3 0 46 28.44 2.06
 3 0 47 7.42 2.28
 3 0 49 5.1 2.25
 3 0 50 10.09 2.14
 3 1 0 914.75 16
 3 1 1 412.82 2.02
 3 1 2 180.07 1.73
 3 1 3 268.79 5.14
 3 1 4 437.84 7.17
 3 1 5 284.44 1.15
 3 1 6 196.58 2.55
 3 1 7 448.56 2.2
 3 1 8 37.16 0.97
 3 1 9 24.74 0.71
 3 1 10 501.97 6.6
 3 1 11 451.33 3.77
 3 1 12 13.02 0.76
 3 1 13 34.87 0.82
 3 1 14 66.75 0.91
 3 1 15 102.04 1.13
 3 1 16 242.71 2.49
 3 1 17 36.1 1.77
 3 1 18 51.96 1.02
 3 1 19 145.05 1.24
 3 1 20 182.33 2.61
 3 1 21 21.52 1
 3 1 22 63.8 1.22
 3 1 23 21.06 1.24
 3 1 24 274.95 2.56
 3 1 25 46.76 1.28
 3 1 26 84.96 1.27
 3 1 27 17.04 1.22
 3 1 28 24.31 1.28
 3 1 29 77.94 2.72
 3 1 30 52.99 1.48
 3 1 31 19.51 1.47
 3 1 32 166.78 3.33
 3 1 33 5.41 1.62
 3 1 34 64.09 1.71
 3 1 35 5.33 1.69
 3 1 36 71.8 1.8
 3 1 37 13.21 1.91
 3 1 38 88.98 4.03
 3 1 39 23.58 2.02
 3 1 40 21.02 1.93
 3 1 41 20.55 1.84
 3 1 42 19.33 1.87
 3 1 43 8.12 2.15
 3 1 44 14.21 1.87
 3 1 45 7.24 1.96
 3 1 46 7.76 2.09
 3 1 47 11.88 2.26
 3 1 48 5.41 2.1
 3 1 50 5 2.25
 3 2 0 1441.77 16.36
 3 2 1 961.86 7.25
 3 2 2 28.15 1
 3 2 3 118.67 1.07
 3 2 4 413.76 3.21
 3 2 5 326.47 4.75
 3 2 6 512.89 4.73
 3 2 7 121.1 2.08
 3 2 8 27.79 0.69
 3 2 9 592.04 15.28
 3 2 10 524.84 4.5
 3 2 11 145.23 2.85
 3 2 12 95.16 0.9
 3 2 13 22.2 0.94
 3 2 14 13.24 0.86
 3 2 15 170.7 1.74
 3 2 16 177.65 3.3
 3 2 17 416.18 4.89
 3 2 18 190.34 2.37
 3 2 19 105.46 1.11
 3 2 20 175.06 1.34
 3 2 21 4.82 1.01
 3 2 23 14.58 1.22
 3 2 24 11.25 1.2
 3 2 25 58.82 1.19
 3 2 26 127.72 1.94
 3 2 27 21.11 1.14
 3 2 28 63.61 1.35
 3 2 29 193.7 2.39
 3 2 30 125.87 2.53
 3 2 31 11.61 1.55
 3 2 32 12.87 1.51
 3 2 33 5.56 1.75
 3 2 34 62.42 1.91
 3 2 35 15.95 1.61
 3 2 36 171.06 4.61
 3 2 37 19.19 1.69
 3 2 38 30.8 1.74
 3 2 39 27.77 1.78
 3 2 40 14.03 1.79
 3 2 41 54.11 1.91
 3 2 42 14.14 2.03
 3 2 43 10.43 1.91
 3 2 44 32.82 1.86
 3 2 46 8.44 1.95
 3 2 47 91.99 3
 3 2 48 34 2.3
 3 2 49 4.72 2.27
 3 2 50 5.43 2.04
 3 3 0 845.34 6.37
 3 3 1 138.72 1.26
 3 3 2 26.88 1.37
 3 3 3 15.78 0.75
 3 3 4 360.23 6.43
 3 3 5 287.91 2.72
 3 3 6 860.18 16.58
 3 3 7 592.11 6.32
 3 3 8 672.74 7.72
 3 3 9 67.82 1.15
 3 3 10 141.97 1.14
 3 3 11 789.07 5.73
 3 3 12 1399.71 11.87
 3 3 13 125.35 1.05
 3 3 14 8.54 0.85
 3 3 15 277.22 1.34
 3 3 16 113.14 2.58
 3 3 17 2.11 0.98
 3 3 18 209.15 1.3
 3 3 19 165.02 2.39
 3 3 20 31.02 1.01
 3 3 21 114.76 1.17
 3 3 23 62.28 1.33
 3 3 24 8.09 1.16
 3 3 25 69.6 1.3
 3 3 26 79.6 1.26
 3 3 27 76.83 1.36
 3 3 28 11.44 1.31
 3 3 29 29.09 1.48
 3 3 30 260.86 2.88
 3 3 31 15.1 1.42
 3 3 32 74.88 1.84
 3 3 33 26.53 1.53
 3 3 34 24.74 1.57
 3 3 35 19.29 1.6
 3 3 36 6.32 1.66
 3 3 38 19.9 2.04
 3 3 39 22.87 2.15
 3 3 40 32.19 1.99
 3 3 41 20.53 2.19
 3 3 43 8.34 2.08
 3 3 44 16.08 1.9
 3 3 45 11.43 1.87
 3 3 46 4.66 2.04
 3 3 47 15.56 2.25
 3 3 48 7.13 2.02
 3 4 0 153.26 1.03
 3 4 1 126.7 1.91
 3 4 2 970.23 10.03
 3 4 3 82.99 2.6
 3 4 4 253.48 1.4
 3 4 5 100.71 1.37
 3 4 6 475.14 7.98
 3 4 7 302.18 2.41
 3 4 8 390.61 2.74
 3 4 9 111.07 1.49
 3 4 10 1511.59 10.77
 3 4 11 206.13 1.33
 3 4 12 230.46 2.83
 3 4 13 34.56 1
 3 4 14 92.6 1.4
 3 4 15 101.81 1.57
 3 4 16 173.06 1.56
 3 4 17 406.65 3.41
 3 4 18 32.83 0.96
 3 4 19 75.99 1.17
 3 4 20 66.99 1.04
 3 4 21 94.14 1.13
 3 4 22 14.5 0.99
 3 4 23 187.59 1.45
 3 4 24 127.98 1.44
 3 4 25 165.52 1.49
 3 4 26 100.22 1.63
 3 4 27 444.54 6.37
 3 4 28 229.91 4.06
 3 4 29 103.68 2.54
 3 4 30 48.27 2.18
 3 4 31 99.05 1.91
 3 4 32 20.57 1.45
 3 4 33 7.39 1.51
 3 4 34 21.61 1.71
 3 4 35 40.32 1.62
 3 4 36 79.76 2.65
 3 4 37 29.04 1.68
 3 4 38 17.68 1.68
 3 4 39 5.62 1.95
 3 4 40 11.09 1.75
 3 4 41 28.9 1.79
 3 4 43 41.56 2.08
 3 4 44 21.07 2.06
 3 4 45 16.97 1.92
 3 4 46 19.99 1.91
 3 4 47 54.21 2.34
 3 4 48 17.96 2.52
 3 4 49 22.14 1.89
 3 5 0 183.64 1.52
 3 5 1 97.72 1.85
 3 5 2 1505.23 25.75
 3 5 3 107.84 1.92
 3 5 4 37.01 0.95
 3 5 5 88.03 0.78
 3 5 6 71.55 1.45
 3 5 7 553.43 4.89
 3 5 8 691.33 5.11
 3 5 9 1609.38 9.74
 3 5 10 32.1 0.9
 3 5 11 300.33 3
 3 5 12 177.08 1.38
 3 5 13 69.43 0.91
 3 5 14 181.4 1.31
 3 5 15 265.76 1.94
 3 5 16 318.97 2.58
 3 5 17 77.99 1.32
 3 5 18 338.56 3.12
 3 5 19 255.96 2.14
 3 5 20 442.37 4.97
 3 5 21 126.94 2.12
 3 5 22 51.73 1.46
 3 5 23 166.32 2.17
 3 5 24 9.79 1.04
 3 5 25 97.98 1.7
 3 5 26 173.8 2.35
 3 5 27 396.09 5.84
 3 5 28 44.86 2.03
 3 5 29 311.7 4.26
 3 5 30 30.29 1.87
 3 5 31 141.92 1.8
 3 5 32 10.9 1.42
 3 5 33 56.69 1.82
 3 5 34 34.66 1.69
 3 5 35 62.08 1.66
 3 5 36 71.92 2.15
 3 5 37 189.51 4.35
 3 5 38 62.53 2.35
 3 5 39 18.66 2.2
 3 5 40 19.31 2.01
 3 5 41 20.61 2.07
 3 5 42 41.46 2.16
 3 5 43 7.91 2.57
 3 5 44 52.83 2.43
 3 5 45 47.97 2.23
 3 5 46 5.87 2.7
 3 5 47 66.44 2.87
 3 5 48 8.72 2.1
 3 6 0 324.71 4.85
 3 6 1 411.87 4.31
 3 6 2 279.22 3.91
 3 6 3 466.21 10.5
 3 6 4 169.48 2.34
 3 6 5 213.53 2.85
 3 6 6 302.94 3.51
 3 6 7 519.85 7.26
 3 6 8 186.34 2.49
 3 6 9 422.85 6.01
 3 6 10 25.51 0.84
 3 6 11 98.84 1.4
 3 6 12 313.54 3.56
 3 6 13 53.47 0.86
 3 6 14 253.15 2.73
 3 6 15 317.11 2.62
 3 6 16 80.22 1.7
 3 6 17 53.56 1.35
 3 6 18 52.28 2.05
 3 6 19 424.63 5.86
 3 6 20 131.04 2.43
 3 6 21 43.73 1.2
 3 6 22 12.33 1.03
 3 6 23 107.34 1.79
 3 6 24 60.47 1.1
 3 6 25 115.5 2.33
 3 6 26 72.35 1.33
 3 6 27 160.35 4.14
 3 6 28 3.92 1.18
 3 6 29 39.92 1.97
 3 6 30 98.96 1.83
 3 6 31 14.48 1.53
 3 6 32 20.38 1.46
 3 6 33 36.91 1.55
 3 6 34 25.42 2.14
 3 6 35 107.07 2.51
 3 6 36 14.37 1.72
 3 6 37 118.19 2.5
 3 6 38 117.13 2.56
 3 6 39 49.78 1.75
 3 6 40 26.54 2.16
 3 6 41 5.99 1.76
 3 6 43 13.42 1.81
 3 6 44 49.22 2.03
 3 6 45 18.19 1.91
 3 6 46 13.91 1.76
 3 6 47 22.99 1.94
 3 6 48 27.39 2.12
 3 7 0 1519.88 22.13
 3 7 1 956.42 6.95
 3 7 2 12.21 0.91
 3 7 3 1160.48 14.39
 3 7 4 202.26 2.23
 3 7 5 55.94 0.97
 3 7 6 163.18 1.76
 3 7 7 84.86 1.4
 3 7 8 82.83 2.37
 3 7 9 455.92 5.09
 3 7 10 302.49 4.96
 3 7 11 87.15 2.3
 3 7 12 102.75 1.61
 3 7 13 11.71 0.71
 3 7 14 65.09 1.24
 3 7 15 142.21 1.67
 3 7 16 18.1 0.98
 3 7 17 475.16 5.76
 3 7 18 120.31 1.96
 3 7 19 54.27 1.36
 3 7 20 163.52 3.28
 3 7 21 313.33 4.26
 3 7 22 52.37 1.07
 3 7 23 58.63 0.96
 3 7 24 53.46 1.25
 3 7 25 58.92 1.66
 3 7 26 31.08 1.08
 3 7 27 48.69 1.63
 3 7 28 39.27 1.22
 3 7 29 151.65 1.76
 3 7 30 8.67 1.52
 3 7 31 9.6 1.29
 3 7 32 3.42 1.4
 3 7 33 13.31 1.61
 3 7 35 20.61 1.72
 3 7 36 25.4 1.6
 3 7 37 66.68 1.78
 3 7 38 24.73 1.93
 3 7 39 12.38 1.7
 3 7 40 5.53 1.79
 3 7 41 3.97 1.88
 3 7 42 35.7 1.76
 3 7 44 15.3 1.68
 3 7 45 20.91 1.71
 3 7 47 52.16 1.91
 3 8 0 721.59 15.81
 3 8 1 132.86 1.22
 3 8 2 342.08 8.29
 3 8 3 13.52 1.35
 3 8 4 564.76 6.06
 3 8 5 149.4 3.07
 3 8 6 11.18 0.87
 3 8 7 72.67 1.66
 3 8 8 27.62 1.22
 3 8 9 338.78 5.31
 3 8 10 66.21 1.76
 3 8 11 116.82 1.62
 3 8 12 41.2 0.78
 3 8 13 28.15 0.97
 3 8 14 46.96 1.77
 3 8 15 229.38 7.38
 3 8 16 35.42 1.49
 3 8 17 3.31 0.86
 3 8 18 364.98 3.26
 3 8 19 52.11 2.05
 3 8 20 192.53 2.36
 3 8 21 54.46 2.56
 3 8 22 117.89 2.09
 3 8 23 78.54 1.27
 3 8 24 56.73 1.37
 3 8 25 11.52 0.92
 3 8 26 7.76 1.23
 3 8 27 22.26 1.23
 3 8 28 6.52 1.09
 3 8 29 32.47 1.29
 3 8 30 6.28 1.31
 3 8 31 6.85 1.52
 3 8 32 28 1.33
 3 8 34 8.15 1.49
 3 8 35 46.76 1.51
 3 8 36 18.78 1.45
 3 8 37 17.47 1.69
 3 8 38 25.29 1.7
 3 8 39 53.26 1.78
 3 8 40 6.44 1.62
 3 8 41 6.23 1.61
 3 8 42 10.55 1.7
 3 8 43 18.1 2.92
 3 8 45 24.2 1.85
 3 8 46 18.74 1.94
 3 9 0 31.4 1.34
 3 9 1 69.98 1.07
 3 9 2 121.14 4.11
 3 9 3 75.64 1.68
 3 9 5 16.9 0.89
 3 9 6 124.96 2.42
 3 9 7 11.53 0.63
 3 9 8 59.08 2.05
 3 9 9 18.62 1.53
 3 9 10 202.1 3.78
 3 9 11 151.74 4.6
 3 9 12 9.93 0.92
 3 9 13 214.54 3.43
 3 9 14 46.73 1.14
 3 9 15 60.06 2.05
 3 9 16 32.93 1.1
 3 9 17 217.95 1.62
 3 9 18 34.49 1.74
 3 9 19 64.74 2.45
 3 9 20 121.25 1.28
 3 9 21 51.67 1.33
 3 9 22 39.6 1.66
 3 9 23 11.13 0.98
 3 9 24 17.65 1.14
 3 9 25 22.74 1.39
 3 9 26 34.02 1.34
 3 9 27 13.01 1
 3 9 28 14.44 1.59
 3 9 30 36.03 1.48
 3 9 31 2.63 1.28
 3 9 32 24.78 1.27
 3 9 33 67.19 3.41
 3 9 34 7.34 1.3
 3 9 35 15.96 1.36
 3 9 36 18.81 2.35
 3 9 37 37.59 2.31
 3 9 38 17.87 1.42
 3 9 39 31.96 1.69
 3 9 40 32.41 2.04
 3 9 41 30.24 1.86
 3 9 44 3.46 1.65
 3 9 45 5.38 1.6
 3 10 0 9.17 0.84
 3 10 1 4.02 1.04
 3 10 2 63.21 2.12
 3 10 3 3.25 0.77
 3 10 4 24.08 0.72
 3 10 5 13.58 1.08
 3 10 6 101.86 3.65
 3 10 7 96.26 2.85
 3 10 8 89.81 1.47
 3 10 9 13.11 0.73
 3 10 10 79.23 1.3
 3 10 11 82.13 2.65
 3 10 12 23.96 1.28
 3 10 13 130.84 2.83
 3 10 14 17.17 1.12
 3 10 15 69.64 1.3
 3 10 16 55.69 1.43
 3 10 17 32.82 1.4
 3 10 18 96.98 1.71
 3 10 19 9.67 0.91
 3 10 20 93.6 2.27
 3 10 21 15.67 0.86
 3 10 22 36.75 1.35
 3 10 23 12.02 0.8
 3 10 24 11.21 1.17
 3 10 25 22.14 1.43
 3 10 26 74.22 2.73
 3 10 27 16.21 1.21
 3 10 28 9.3 0.98
 3 10 29 45.75 2.35
 3 10 30 46.48 2.65
 3 10 31 49.36 1.31
 3 10 33 9.21 1.3
 3 10 34 20.79 1.95
 3 10 35 11.66 1.98
 3 10 36 61.81 1.75
 3 10 37 27.38 1.49
 3 10 38 49.67 1.56
 3 10 40 16.39 1.41
 3 10 42 9.09 1.5
 3 10 43 14.79 1.39
 3 10 44 9.91 1.45
 3 10 45 6.85 1.46
 3 11 0 78.7 1.82
 3 11 1 31.93 1.26
 3 11 2 20.46 1.5
 3 11 3 123.02 1.14
 3 11 4 14.51 1.05
 3 11 5 16.69 0.83
 3 11 6 57.28 2.95
 3 11 7 83.14 3.59
 3 11 8 39.17 2.63
 3 11 9 42.15 1.79
 3 11 10 43.42 1.34
 3 11 11 186.66 4.79
 3 11 12 21.69 1.44
 3 11 13 42.29 1.26
 3 11 14 44.39 2.77
 3 11 15 38.62 2.26
 3 11 16 4.09 0.94
 3 11 17 17.38 0.97
 3 11 18 19.68 1.68
 3 11 19 6.29 0.98
 3 11 20 73.86 1.73
 3 11 21 20.96 1.21
 3 11 22 30.14 3.23
 3 11 23 41.52 2.46
 3 11 24 10.32 1.44
 3 11 25 12.75 0.72
 3 11 26 50.54 2.58
 3 11 27 14.51 1.07
 3 11 28 49.95 2.17
 3 11 29 65.56 2.44
 3 11 30 23.01 1.01
 3 11 31 3.33 1.33
 3 11 32 38.08 1.76
 3 11 33 21.3 1.2
 3 11 35 18.64 1.84
 3 11 38 4.59 1.32
 3 11 39 3.47 1.36
 3 11 41 9.29 1.52
 3 11 42 13.45 1.51
 3 12 0 104.99 2.82
 3 12 1 28.6 1.47
 3 12 2 27.87 2.29
 3 12 3 5.4 1.1
 3 12 4 20.67 1.98
 3 12 5 21.31 1.89
 3 12 6 5.96 1.24
 3 12 7 47.84 2.1
 3 12 8 53.65 3.28
 3 12 9 2.01 0.94
 3 12 10 13.21 0.85
 3 12 11 27.69 2
 3 12 12 83.57 2.04
 3 12 13 8.06 1.05
 3 12 14 31.51 3.48
 3 12 15 15.26 0.89
 3 12 16 37.22 1.15
 3 12 17 10.94 1.03
 3 12 18 48.07 2.67
 3 12 19 65.56 2.82
 3 12 20 45.59 1.93
 3 12 21 8.83 1.56
 3 12 22 46.17 3.12
 3 12 23 16.24 1.66
 3 12 24 28.34 4.1
 3 12 25 15.14 1.98
 3 12 26 34.07 2.36
 3 12 27 12.48 2.29
 3 12 28 6.18 1.62
 3 12 29 7.28 1.16
 3 12 30 26.7 1.92
 3 12 31 15.55 1.58
 3 12 32 4.42 1.15
 3 12 33 16.05 2.03
 3 12 34 11.34 1.19
 3 12 35 33.29 2.25
 3 12 37 5.03 1.16
 3 12 39 22.29 1.99
 3 12 40 15.25 2.02
 3 12 41 9.76 1.72
 3 12 42 5.16 1.8
 3 13 2 24.7 1.11
 3 13 3 65.91 1.54
 3 13 4 3.15 0.66
 3 13 5 21.94 1.54
 3 13 6 68.49 1.67
 3 13 7 22.55 1.47
 3 13 8 70.75 2.18
 3 13 9 49.54 3.06
 3 13 10 37.35 1.22
 3 13 11 4.91 1.01
 3 13 12 61.12 4.62
 3 13 15 57.89 3.03
 3 13 17 2.43 1.1
 3 13 18 28.12 1.81
 3 13 19 4.98 1.46
 3 13 20 29.35 2.26
 3 13 21 68.52 2.5
 3 13 22 9.93 1.25
 3 13 23 6.19 1.84
 3 13 25 14.02 1.94
 3 13 26 28.1 1.69
 3 13 27 19.07 1.89
 3 13 28 14.28 1.49
 3 13 29 5.77 1.56
 3 13 30 5.44 1.62
 3 13 31 22.16 2.41
 3 13 32 18.38 2.44
 3 13 34 5.67 2.02
 3 13 35 16.09 1.65
 3 13 36 15.97 1.62
 3 13 37 21.29 1.74
 3 13 40 29.86 2.01
 3 14 0 411.2 8.28
 3 14 1 36.63 2.03
 3 14 2 53.82 3.06
 3 14 3 42.1 1.4
 3 14 4 72.89 3.47
 3 14 5 26.29 1.44
 3 14 6 9.9 2.11
 3 14 7 9.12 1.26
 3 14 8 15.12 1.38
 3 14 9 19.87 1.68
 3 14 10 20.09 1.32
 3 14 11 49.49 3.04
 3 14 13 4.32 0.97
 3 14 14 74.92 3.22
 3 14 15 10.99 1.5
 3 14 16 10.78 1.63
 3 14 17 12.31 1.79
 3 14 18 168.09 4.28
 3 14 19 42.42 2.02
 3 14 20 69.42 2.99
 3 14 21 22.07 2.09
 3 14 22 12.16 1.21
 3 14 24 9.02 1.72
 3 14 25 9.19 1.34
 3 14 26 5.76 1.53
 3 14 27 8.81 1.84
 3 14 28 5.82 1.46
 3 14 29 6.79 1.76
 3 14 30 4.46 1.53
 3 14 31 6.4 1.45
 3 14 32 19.16 1.82
 3 14 33 17.88 1.46
 3 14 34 9.52 1.44
 3 14 36 5.66 1.84
 3 14 37 7.58 1.62
 3 14 38 35 2.02
 3 14 39 26.28 2.07
 3 15 1 119.16 7.49
 3 15 2 72.15 4.1
 3 15 3 96.37 6.24
 3 15 4 36.58 3.28
 3 15 5 4.5 1.24
 3 15 6 69.66 3.45
 3 15 7 64.04 5.01
 3 15 8 61.68 2
 3 15 10 43 3.23
 3 15 11 30.69 2.14
 3 15 12 38.05 3.06
 3 15 13 11.57 1.89
 3 15 15 48.47 2.43
 3 15 16 4.81 0.92
 3 15 17 225.3 3.99
 3 15 18 13.92 1.28
 3 15 19 53.41 3.55
 3 15 20 12.87 2.25
 3 15 21 21.64 1.33
 3 15 22 43.09 9.3
 3 15 23 20.63 1.86
 3 15 24 11.94 2.14
 3 15 25 10.83 1.2
 3 15 26 28.46 3.41
 3 15 27 4.03 1.22
 3 15 28 28.84 3.19
 3 15 29 24.54 1.58
 3 15 30 5.29 1.31
 3 15 33 9.91 2.16
 3 15 35 31.22 2.35
 3 15 36 4.46 2.07
 3 15 37 7.19 1.95
 3 16 0 48.36 1.83
 3 16 1 66.1 2.77
 3 16 2 35.58 2.03
 3 16 3 8.28 0.92
 3 16 5 9.25 1.23
 3 16 7 20 1.06
 3 16 8 7.24 1.32
 3 16 9 91.97 3.35
 3 16 10 2.88 1.42
 3 16 11 36.86 1.43
 3 16 12 11.62 1.83
 3 16 15 27.02 1.55
 3 16 16 37.59 1.08
 3 16 17 18.26 1.45
 3 16 18 93.77 2.18
 3 16 19 59.02 3.3
 3 16 20 60.42 3.77
 3 16 21 52.1 3.87
 3 16 22 16.79 1.78
 3 16 25 40.68 4.47
 3 16 26 14 1.43
 3 16 27 7.17 1.48
 3 16 28 9.94 1.27
 3 16 29 20.29 2.69
 3 16 30 13.72 1.97
 3 16 33 11.83 1.78
 3 16 34 7.45 1.74
 3 17 0 10.67 1.27
 3 17 1 19.01 1.15
 3 17 2 19.77 1.35
 3 17 3 17.37 1.04
 3 17 4 5.35 1.51
 3 17 5 16.52 1.5
 3 17 7 30.43 1.17
 3 17 8 68.58 4.83
 3 17 9 8.03 2.08
 3 17 10 45.17 2.79
 3 17 11 10.16 2.34
 3 17 12 8.77 3.43
 3 17 13 27.7 2.99
 3 17 14 23.19 2.82
 3 17 16 68.88 7.57
 3 17 17 18.21 3.27
 3 17 18 16.3 3.02
 3 17 19 31.84 1.85
 3 17 21 13.38 2.97
 3 17 22 8.41 1.94
 3 17 23 4.19 1.57
 3 17 24 15.11 3.43
 3 17 25 10.74 1.28
 3 17 26 32.15 1.84
 3 17 27 15.77 2.42
 3 17 28 20.3 2.48
 3 17 30 10.55 1.69
 3 17 31 12.68 1.67
 3 18 1 71.95 4.31
 3 18 2 4.32 1.03
 3 18 3 6.4 2.35
 3 18 5 56.14 2.02
 3 18 6 6.32 1.49
 3 18 8 8.6 1.48
 3 18 9 32.63 1.59
 3 18 10 36.37 7.19
 3 18 12 8.28 2.55
 3 18 13 12.74 2.36
 3 18 15 10.67 2.49
 3 18 17 12.51 5
 3 18 20 24.94 4.16
 3 18 21 6.89 2.79
 3 18 23 3.77 1.36
 3 18 25 5.82 1.73
 3 18 26 3.79 1.85
 3 18 27 5.15 1.83
 3 18 29 12.45 3.34
 3 18 30 8.88 3.53
 3 19 1 39.77 2.04
 3 19 2 11.2 1.23
 3 19 3 43.45 2.51
 3 19 5 19.26 1.5
 3 19 7 15.02 1.81
 3 19 9 15 1.55
 3 19 10 6.36 1.54
 3 19 11 34.89 4.21
 3 19 12 4.96 1.42
 3 19 19 35.28 8.61
 3 19 20 8.47 2.96
 3 19 26 6.85 1.95
 3 20 1 15.31 3.13
 3 20 3 11.78 1.54
 3 20 6 4.09 1.63
 3 20 7 4.64 1.31
 3 20 8 3.52 1.31
 3 20 9 8.92 2.33
 3 20 10 5.33 1.23
 3 20 11 7.39 2.48
 3 20 18 12.24 2.83
 3 20 19 9.46 3.85
 3 20 20 6.22 3.1
 3 20 21 8.8 3.61
 3 21 0 5.78 2.27
 3 21 1 5.87 2.16
 3 21 3 4.94 1.57
 3 21 6 6.37 1.8
 3 21 7 7.45 3.13
 3 21 10 7.66 3.58
 3 21 12 8.28 2.55
 3 21 13 16.04 2.54
 3 21 15 7.11 2.81
 3 21 17 14.16 4.14
 3 22 2 10.21 2.16
 3 22 10 9.6 3.5
 4 0 0 1127.85 94.45
 4 0 1 75.08 1.22
 4 0 2 5.87 1.24
 4 0 3 379.12 3.2
 4 0 4 49.72 1.62
 4 0 5 180.02 3.68
 4 0 6 39.37 0.99
 4 0 7 6.57 0.85
 4 0 8 2.82 0.97
 4 0 9 63.33 1.05
 4 0 10 377.16 2.55
 4 0 11 345.55 3.51
 4 0 12 10 0.88
 4 0 13 140.51 1.12
 4 0 15 336.04 2.72
 4 0 16 278.82 2.28
 4 0 17 4.89 1.06
 4 0 18 33.76 1.14
 4 0 19 25.64 1.24
 4 0 20 49.96 1.29
 4 0 21 10.75 1.12
 4 0 22 3.11 1.16
 4 0 23 4.51 1.16
 4 0 24 16.32 1.16
 4 0 25 110.91 1.87
 4 0 26 19.19 1.21
 4 0 27 56.32 1.4
 4 0 28 9.39 1.54
 4 0 29 52.62 1.37
 4 0 30 11.81 1.37
 4 0 31 22.08 1.37
 4 0 32 25.54 1.4
 4 0 33 49.34 1.82
 4 0 35 23.46 1.66
 4 0 36 26.9 1.8
 4 0 37 67.1 1.81
 4 0 38 5.45 1.9
 4 0 39 31.19 1.86
 4 0 40 21.55 1.88
 4 0 42 52.06 2.01
 4 0 46 44.56 2.13
 4 0 49 18.24 2.45
 4 1 0 168.7 3.77
 4 1 1 496.39 3.13
 4 1 2 68.69 1.38
 4 1 3 578.49 2.5
 4 1 4 47.48 1.59
 4 1 5 360.25 2.79
 4 1 6 60.21 2
 4 1 7 383.32 5.47
 4 1 8 259.83 2.15
 4 1 9 19.74 0.96
 4 1 10 181.43 2.13
 4 1 11 342.19 2.47
 4 1 12 471.64 5.4
 4 1 13 396.88 2.16
 4 1 14 339.6 2.42
 4 1 15 34 1.44
 4 1 16 31.51 0.99
 4 1 17 301.07 2.47
 4 1 18 133.03 1.62
 4 1 19 113.27 1.39
 4 1 20 10.65 1.37
 4 1 21 72.48 1.24
 4 1 22 6.71 1.16
 4 1 23 34.78 1.17
 4 1 24 62.63 1.96
 4 1 25 229.1 2.03
 4 1 26 11.73 1.21
 4 1 27 3.04 1.33
 4 1 28 126.35 2.98
 4 1 29 130.83 1.94
 4 1 30 22.46 1.34
 4 1 31 41.92 1.4
 4 1 32 81.02 1.51
 4 1 33 102.53 1.95
 4 1 34 19.25 1.64
 4 1 35 143.25 3.25
 4 1 36 37.99 1.71
 4 1 37 96.62 2.06
 4 1 38 7.16 1.83
 4 1 39 13.94 1.83
 4 1 40 12.49 1.88
 4 1 42 28.4 2.14
 4 1 44 9.46 2.01
 4 1 45 23.42 2.02
 4 1 46 9.8 2.07
 4 1 47 20.7 2.09
 4 1 48 23.05 2.31
 4 1 49 18.46 2.45
 4 2 0 47.47 1.14
 4 2 1 470.39 4.84
 4 2 2 217.57 1.51
 4 2 3 86.61 1.41
 4 2 4 272.84 1.9
 4 2 5 180.2 1.45
 4 2 6 59.99 1.89
 4 2 7 21.87 1.33
 4 2 8 1202.11 16.89
 4 2 9 124.39 2.27
 4 2 10 419.72 2.57
 4 2 11 198.31 2.06
 4 2 12 379.17 2.19
 4 2 13 253.68 1.56
 4 2 14 19.3 1.11
 4 2 15 82.16 1.13
 4 2 16 45.41 1.02
 4 2 17 7.25 1.06
 4 2 18 13.12 1.17
 4 2 19 62.04 1.27
 4 2 20 19.53 1.2
 4 2 21 262.56 3.81
 4 2 22 181.61 3.7
 4 2 23 92.04 1.28
 4 2 24 5.3 1.17
 4 2 25 60.35 1.28
 4 2 26 256.17 3.59
 4 2 27 89.71 1.49
 4 2 28 405.57 4.49
 4 2 29 26.62 1.45
 4 2 30 176.95 2.9
 4 2 31 87.12 1.49
 4 2 32 11.09 1.32
 4 2 33 66.68 2.09
 4 2 34 24.43 1.61
 4 2 35 31.5 1.58
 4 2 36 5.31 1.7
 4 2 37 6.53 1.71
 4 2 39 9.93 1.81
 4 2 40 42.95 1.9
 4 2 41 30.63 2.51
 4 2 42 6.84 1.95
 4 2 43 9.47 1.95
 4 2 44 18.42 2.13
 4 2 45 4.82 2.14
 4 2 46 93.66 3.04
 4 2 47 6.35 2.65
 4 2 48 23.24 2.29
 4 3 0 267.06 3.6
 4 3 1 92.78 1.81
 4 3 2 205.47 3.85
 4 3 4 50.9 1.14
 4 3 5 10.31 1.56
 4 3 6 878.9 9.26
 4 3 7 145.63 2.64
 4 3 8 29.98 1.06
 4 3 9 963.82 11.85
 4 3 10 334.87 2.84
 4 3 11 145.7 1.57
 4 3 12 385.86 2.33
 4 3 13 78.11 1.01
 4 3 14 32.11 0.94
 4 3 15 170.81 1.21
 4 3 16 106.68 1.66
 4 3 17 158 1.33
 4 3 18 26 1.1
 4 3 19 14.59 1.49
 4 3 20 18.53 1.19
 4 3 21 13.33 1.11
 4 3 22 20.36 1.2
 4 3 23 129.97 1.37
 4 3 24 189.63 3.54
 4 3 25 26.85 1.19
 4 3 26 168.58 1.51
 4 3 27 213.06 2.64
 4 3 28 163.37 2.16
 4 3 29 64.95 1.49
 4 3 30 15.11 1.32
 4 3 31 24.66 1.77
 4 3 32 10.94 1.37
 4 3 33 93 2.55
 4 3 34 10.82 2
 4 3 35 27.34 1.74
 4 3 37 36.51 2.05
 4 3 38 18.13 1.9
 4 3 39 31.1 1.97
 4 3 40 6.36 2.03
 4 3 41 30.92 2.06
 4 3 42 7.35 2.11
 4 3 43 72.8 2.67
 4 3 44 40.95 2.02
 4 3 46 5.8 2.34
 4 3 47 10.71 2.07
 4 3 48 6.3 2.15
 4 4 1 7.67 1.07
 4 4 2 474.98 2.24
 4 4 3 114.31 2.5
 4 4 4 188.74 2.68
 4 4 5 47.9 1.17
 4 4 6 348.17 3.42
 4 4 7 101.41 1.66
 4 4 8 1212.63 7.72
 4 4 9 323.73 2.56
 4 4 10 136.5 1.58
 4 4 11 189.29 1.96
 4 4 12 238.63 2.6
 4 4 13 133.98 1.16
 4 4 14 149.53 1.68
 4 4 15 247.98 1.77
 4 4 16 23.84 1.22
 4 4 17 8.3 1.03
 4 4 18 59.06 1.15
 4 4 19 84.86 1.34
 4 4 20 81.86 1.23
 4 4 21 34.48 1.18
 4 4 22 64.47 1.25
 4 4 23 25.84 1.22
 4 4 24 59.03 1.47
 4 4 25 21.21 1.18
 4 4 26 159.24 2.54
 4 4 27 144.38 2.63
 4 4 28 272.66 4.66
 4 4 29 18.59 1.37
 4 4 30 21.75 1.32
 4 4 31 40.3 1.32
 4 4 33 31.9 1.46
 4 4 34 8.49 1.56
 4 4 35 6.88 1.67
 4 4 36 8.08 1.67
 4 4 37 37.63 3.26
 4 4 38 47.35 2.07
 4 4 39 54.71 1.86
 4 4 40 47.74 1.87
 4 4 41 10.27 1.83
 4 4 43 16.51 1.9
 4 4 44 15.78 1.91
 4 4 45 9.07 2.19
 4 4 46 37.81 2.06
 4 4 47 11.64 2.22
 4 4 48 32.74 2.28
 4 5 0 53.12 1.17
 4 5 1 401.57 2.1
 4 5 2 142.26 2.04
 4 5 3 125.69 1.34
 4 5 4 323.93 2.7
 4 5 5 41.19 1.14
 4 5 6 176.59 2.59
 4 5 7 138.08 1.89
 4 5 8 127.42 1.16
 4 5 9 231.06 2.67
 4 5 10 223.11 2.06
 4 5 11 94.27 1.63
 4 5 12 49.08 1.42
 4 5 13 168.89 2.46
 4 5 14 5.69 1.01
 4 5 15 14.41 0.96
 4 5 16 116.04 2.29
 4 5 17 8.05 1.08
 4 5 18 35.11 1.09
 4 5 19 294.59 4.91
 4 5 20 176.38 3.3
 4 5 21 15.58 1.16
 4 5 22 7.11 1.1
 4 5 23 24.43 1.46
 4 5 24 13.45 1.13
 4 5 25 31.72 1.25
 4 5 26 11.25 1.19
 4 5 27 13.94 1.64
 4 5 28 12.99 1.25
 4 5 29 119.32 1.89
 4 5 30 114.08 3.05
 4 5 31 29.88 1.45
 4 5 32 4.12 1.45
 4 5 33 35.65 1.46
 4 5 35 9.69 1.62
 4 5 36 6.92 1.67
 4 5 37 7.42 1.68
 4 5 38 12.37 1.69
 4 5 39 33.16 1.87
 4 5 40 5.69 1.83
 4 5 41 15 1.79
 4 5 43 8.42 2.12
 4 5 44 14.61 1.9
 4 5 45 25.56 1.96
 4 5 46 47.34 2.06
 4 5 47 7.23 2.06
 4 6 0 7.07 1.11
 4 6 1 560.82 7.53
 4 6 2 93.95 1.42
 4 6 3 63.54 1.21
 4 6 4 63.03 1.21
 4 6 5 415.46 5.65
 4 6 6 105.58 1.67
 4 6 7 38.84 0.87
 4 6 8 248.59 3.29
 4 6 9 88.09 1.35
 4 6 10 23.01 1.53
 4 6 11 112.68 1.19
 4 6 12 8.75 0.84
 4 6 13 56.79 1.2
 4 6 14 19.55 1.01
 4 6 15 74.91 1.9
 4 6 16 136.33 3.43
 4 6 17 450.96 4.65
 4 6 18 105.41 1.79
 4 6 19 52.38 1.57
 4 6 20 24.29 1.08
 4 6 21 166.6 2.54
 4 6 22 120.37 1.95
 4 6 23 183.31 3.39
 4 6 24 53.9 1.21
 4 6 25 15.78 1.14
 4 6 28 83.41 1.8
 4 6 30 12.08 1.16
 4 6 31 56.94 1.45
 4 6 32 6.53 1.38
 4 6 33 24.27 1.55
 4 6 34 24.92 1.8
 4 6 35 11.52 1.56
 4 6 36 68.17 1.9
 4 6 37 33.13 2.01
 4 6 38 7.88 1.7
 4 6 39 13.04 1.71
 4 6 40 18.85 1.73
 4 6 41 16.68 1.76
 4 6 43 12.64 1.84
 4 6 44 21.95 2.09
 4 6 46 18.45 1.95
 4 7 0 81.12 2.14
 4 7 1 399.04 6.69
 4 7 2 28.3 1.11
 4 7 3 18.87 1.55
 4 7 4 67.74 2
 4 7 7 29.65 0.84
 4 7 8 2.95 0.8
 4 7 9 54.31 1.95
 4 7 10 112.19 2.4
 4 7 11 36.48 1
 4 7 12 81.26 1.79
 4 7 13 37.65 0.93
 4 7 14 66.4 1.5
 4 7 15 28.87 0.97
 4 7 16 88.5 1.81
 4 7 17 12.99 1.36
 4 7 18 92.62 1.33
 4 7 19 412.7 4.32
 4 7 20 131.09 2.71
 4 7 21 120.58 2.3
 4 7 22 44.78 1.14
 4 7 23 30.99 1.29
 4 7 24 51.02 1.35
 4 7 25 24.94 1.43
 4 7 26 41.37 1.61
 4 7 27 10.29 1.29
 4 7 28 10.2 1.19
 4 7 29 15.08 1.13
 4 7 30 9.06 1.3
 4 7 31 13.92 1.31
 4 7 32 116.19 2.45
 4 7 33 37.25 2.18
 4 7 34 46.52 2.04
 4 7 35 61.49 2.22
 4 7 36 28.61 1.6
 4 7 37 8.12 2.35
 4 7 38 4.62 1.71
 4 7 39 118.19 2.46
 4 7 40 6.17 2.75
 4 7 41 9.3 2.23
 4 7 42 34.31 2.26
 4 7 43 18.05 1.91
 4 7 45 5.91 2.06
 4 7 46 7.46 2.35
 4 8 0 364.31 8.11
 4 8 1 45.82 2.08
 4 8 2 200.27 4.85
 4 8 3 189.46 2.23
 4 8 4 117.72 2.14
 4 8 5 145.36 1.43
 4 8 6 48.87 1.54
 4 8 7 192.93 2.7
 4 8 8 10.52 0.8
 4 8 9 39.84 1.31
 4 8 10 24.59 0.87
 4 8 11 147.57 2.7
 4 8 12 162.54 2.79
 4 8 13 13.4 0.95
 4 8 14 140.05 1.84
 4 8 15 5.47 0.92
 4 8 16 54.62 1.26
 4 8 17 152.54 1.63
 4 8 18 348.54 2.93
 4 8 19 186.09 3.33
 4 8 20 92.21 2.35
 4 8 21 24.75 1.34
 4 8 22 66.19 1.57
 4 8 23 14.12 1.06
 4 8 24 37.55 2.5
 4 8 25 28.5 1.3
 4 8 26 22.02 1.16
 4 8 27 61.22 1.41
 4 8 28 6.36 1.23
 4 8 29 60.8 2.24
 4 8 30 93.71 3.37
 4 8 31 40.84 1.43
 4 8 32 9.39 1.34
 4 8 34 88.55 3.24
 4 8 35 37.41 1.97
 4 8 36 122.09 4.4
 4 8 37 72.82 2.05
 4 8 38 42.7 1.9
 4 8 39 6.55 1.66
 4 8 40 16.83 1.66
 4 8 41 10.59 2.33
 4 8 43 7.46 1.95
 4 8 44 26.61 2.04
 4 8 45 22.1 2.02
 4 9 0 89.91 1.61
 4 9 1 295.91 6.88
 4 9 2 170.5 1.79
 4 9 3 21.6 1.26
 4 9 4 284.99 5.85
 4 9 5 75.16 1.27
 4 9 6 25.06 1.21
 4 9 7 164.9 3.85
 4 9 8 74.6 2
 4 9 9 126.52 3.09
 4 9 10 5.88 0.87
 4 9 11 82.2 1.88
 4 9 12 41.62 3.34
 4 9 13 15.37 1.2
 4 9 14 41.18 1.44
 4 9 15 11.75 1.17
 4 9 16 90.09 1.69
 4 9 17 7.16 1.58
 4 9 18 23.54 0.98
 4 9 19 256.32 2.36
 4 9 20 47.94 1.1
 4 9 21 15 1.06
 4 9 22 162.79 1.59
 4 9 23 84.96 2.02
 4 9 24 11.63 1.31
 4 9 25 2.64 1.17
 4 9 26 34.27 1.54
 4 9 27 80.05 2.24
 4 9 28 36.56 1.29
 4 9 29 14.23 1.1
 4 9 30 23.82 1.36
 4 9 31 33.81 1.31
 4 9 32 10.97 1.84
 4 9 33 4.04 1.73
 4 9 34 8.84 1.77
 4 9 35 21.18 1.55
 4 9 37 29.69 1.56
 4 9 38 27.91 1.74
 4 9 42 13.56 2.27
 4 9 43 20.65 1.89
 4 9 44 9.34 1.86
 4 10 0 47.08 1.96
 4 10 1 59.56 1.76
 4 10 2 174.84 4.13
 4 10 3 17.92 1.14
 4 10 4 20.26 1.09
 4 10 5 239.08 4.47
 4 10 6 6.11 1
 4 10 8 85.16 2.54
 4 10 9 8.57 1.17
 4 10 10 110.37 2.69
 4 10 11 10.42 0.94
 4 10 12 39.95 1.21
 4 10 13 33.43 1.73
 4 10 14 41.33 2.12
 4 10 15 91.98 2.95
 4 10 16 40.51 1.29
 4 10 17 65.8 2.43
 4 10 18 39.34 2.03
 4 10 19 27.34 1.01
 4 10 20 47.1 2.42
 4 10 21 63.73 1.83
 4 10 22 47.72 1.99
 4 10 23 24.87 1.06
 4 10 24 51.37 2.37
 4 10 26 72.18 1.87
 4 10 27 8.23 1.04
 4 10 28 17.83 1.23
 4 10 29 3.46 1.23
 4 10 30 12.29 1.34
 4 10 31 8.31 1.19
 4 10 32 21.09 1.82
 4 10 33 10.88 1.6
 4 10 34 21.37 1.38
 4 10 35 5.76 1.4
 4 10 38 16.63 2.22
 4 10 39 7.05 2.12
 4 10 40 13.15 1.57
 4 10 41 14.62 1.62
 4 10 42 6.65 1.82
 4 11 0 12.35 1.14
 4 11 1 25.98 1.4
 4 11 2 53.94 2.26
 4 11 3 51.69 1.88
 4 11 4 43.75 1.21
 4 11 5 23 2.1
 4 11 6 9.67 1
 4 11 7 357.06 2.5
 4 11 8 67.93 2.91
 4 11 9 40.03 1.39
 4 11 10 8.72 0.81
 4 11 11 225.53 3.08
 4 11 12 116.46 2.74
 4 11 13 4.64 0.84
 4 11 14 122.92 3.59
 4 11 15 28.04 2.27
 4 11 16 71.81 1.81
 4 11 17 8.87 0.83
 4 11 18 6.3 0.91
 4 11 19 34.65 1.24
 4 11 20 46.73 1.63
 4 11 21 18.07 1.39
 4 11 22 41.11 1.17
 4 11 23 26.1 1.38
 4 11 25 20.55 1.55
 4 11 26 40.96 1.87
 4 11 27 89.66 3.58
 4 11 28 3.55 1.02
 4 11 29 5.34 1.32
 4 11 30 29.8 1.56
 4 11 31 4.56 1.44
 4 11 32 22.77 1.55
 4 11 34 7.31 1.49
 4 11 36 16.13 1.73
 4 11 37 18.92 1.95
 4 11 38 43.79 1.56
 4 11 39 26.49 1.85
 4 11 40 11.41 1.88
 4 11 41 10.8 1.63
 4 12 0 3.85 1.24
 4 12 1 309.71 11.45
 4 12 2 75.13 2.67
 4 12 3 74.47 3.26
 4 12 4 74.52 2.78
 4 12 5 2.71 1.06
 4 12 6 2.76 0.98
 4 12 7 2.78 0.9
 4 12 8 147.11 3.13
 4 12 9 39.92 1.12
 4 12 10 67.33 1.71
 4 12 11 10.69 1.01
 4 12 12 25.78 1.32
 4 12 13 7.07 1.08
 4 12 14 26.11 1.28
 4 12 16 152.87 4.67
 4 12 17 43.74 1.8
 4 12 18 30.38 2.33
 4 12 19 149.33 4.31
 4 12 20 50.08 1.75
 4 12 21 57.51 3.35
 4 12 22 15.51 1.53
 4 12 23 25.34 1.58
 4 12 24 6.3 1.42
 4 12 25 10.38 0.86
 4 12 26 12.66 1.85
 4 12 28 4.17 1.15
 4 12 30 15.23 1.85
 4 12 33 4.19 1.71
 4 12 34 48.58 2.98
 4 12 36 4.55 1.23
 4 12 37 10.12 2.35
 4 12 38 11.45 2.22
 4 12 39 7.29 2.15
 4 12 40 26.07 2.55
 4 12 41 7.67 2.22
 4 13 0 98.22 4.95
 4 13 1 134.68 5.04
 4 13 2 4.67 1.21
 4 13 3 116.23 5.25
 4 13 4 32.39 1.34
 4 13 5 34.14 1.16
 4 13 6 40.61 2.37
 4 13 7 33.43 2.38
 4 13 8 16.39 1.35
 4 13 9 6.46 1.76
 4 13 10 9.86 1.22
 4 13 11 15.4 0.92
 4 13 12 20.33 1.94
 4 13 13 13.35 1.22
 4 13 14 84.11 4.12
 4 13 15 31.1 1.25
 4 13 16 14.8 1.24
 4 13 17 92.65 3.45
 4 13 18 63.28 2.84
 4 13 19 94.87 4.18
 4 13 21 45 2.19
 4 13 22 31.57 2.1
 4 13 23 69.5 2.75
 4 13 24 26.41 1.79
 4 13 25 4.1 1.6
 4 13 27 62.72 2.13
 4 13 28 6.85 1.07
 4 13 29 16.2 2.27
 4 13 30 12.35 1.89
 4 13 31 12.19 1.86
 4 13 32 24.56 2.54
 4 13 33 5.03 2.05
 4 13 35 23.16 2.11
 4 13 36 9.67 2.18
 4 13 37 10.82 2.22
 4 13 39 14.7 3.2
 4 14 0 290.9 24.1
 4 14 1 64.62 3.13
 4 14 2 89.63 6.33
 4 14 3 2.9 1.09
 4 14 4 30.4 1.37
 4 14 6 11.3 0.89
 4 14 7 6.12 1.7
 4 14 8 1.9 0.86
 4 14 9 7.8 0.86
 4 14 10 4.62 1.37
 4 14 11 23.76 2.87
 4 14 12 17.62 2.45
 4 14 13 82.21 3.75
 4 14 15 51.54 1.95
 4 14 16 63.08 4.2
 4 14 17 91.54 3.66
 4 14 18 226.92 6.57
 4 14 19 17.27 1.62
 4 14 20 88.57 4.15
 4 14 21 6.09 1.56
 4 14 22 30.62 2.2
 4 14 23 17.49 1.68
 4 14 25 12.27 2.93
 4 14 27 23.56 1.89
 4 14 29 52.37 2.13
 4 14 30 13.75 1.8
 4 14 31 7.37 2.57
 4 14 35 11.67 1.9
 4 14 36 85.02 2.88
 4 14 37 31.96 2.33
 4 15 1 31.3 2.91
 4 15 2 9.24 1.06
 4 15 3 9.43 2.99
 4 15 4 45.56 2.01
 4 15 5 4.51 0.99
 4 15 6 13.03 1.6
 4 15 7 10.83 2.32
 4 15 8 9.81 0.81
 4 15 10 25.04 2.15
 4 15 11 19.85 1.59
 4 15 12 10.81 1.33
 4 15 13 5.48 1.32
 4 15 14 21.76 2.46
 4 15 15 45.36 6.86
 4 15 16 12.76 1.17
 4 15 17 42.57 3.28
 4 15 18 7.07 1.2
 4 15 19 4.12 1.49
 4 15 20 18.61 2.57
 4 15 21 37.56 6.46
 4 15 22 11.38 1.68
 4 15 25 19.24 2.12
 4 15 26 4.18 1.69
 4 15 27 7.08 1.67
 4 15 30 4.39 1.92
 4 15 31 6.7 1.72
 4 15 33 15.71 1.98
 4 15 34 6.58 1.85
 4 16 0 28.87 2.95
 4 16 1 4.37 1.47
 4 16 2 93.4 2.53
 4 16 4 38.22 2.49
 4 16 5 20.49 1.39
 4 16 6 15.56 1.82
 4 16 7 4.07 1.1
 4 16 8 4.61 1.54
 4 16 9 8.96 1.44
 4 16 10 31.73 1.24
 4 16 11 8.1 1.75
 4 16 12 10.13 1.62
 4 16 13 30.11 1.96
 4 16 14 21.24 1.79
 4 16 15 11.94 2.43
 4 16 16 9.66 1.47
 4 16 17 6.7 1.48
 4 16 18 31.09 2.1
 4 16 19 20.03 2.1
 4 16 20 16.99 2.79
 4 16 23 6.86 1.82
 4 16 24 3.9 1.74
 4 16 26 14.72 1.61
 4 16 27 6.02 1.94
 4 16 28 8.01 1.85
 4 16 29 4.8 2.34
 4 16 32 8.94 1.89
 4 16 33 12.04 2.32
 4 17 0 91.53 4.78
 4 17 1 4.99 1.46
 4 17 2 73.61 2.45
 4 17 3 12.8 1.34
 4 17 4 5.98 1.54
 4 17 6 2.98 1.02
 4 17 7 13.75 1.62
 4 17 8 13.08 2.14
 4 17 9 61.85 2.69
 4 17 10 59.91 2.76
 4 17 11 15.56 2.85
 4 17 12 7.9 1.55
 4 17 13 5.79 2.33
 4 17 14 3.74 1.4
 4 17 15 3.02 1.11
 4 17 18 22.65 2.29
 4 17 20 5.1 1.57
 4 17 21 6.2 1.39
 4 17 22 19.79 4.81
 4 17 23 3.41 1.51
 4 17 25 22.48 3.38
 4 17 27 6.02 1.87
 4 17 28 14.82 3.09
 4 17 29 25.78 1.93
 4 18 0 7.26 1.51
 4 18 1 4.74 1.28
 4 18 3 8.61 1.1
 4 18 5 7.1 1.99
 4 18 6 24.83 1.68
 4 18 7 8.26 2.59
 4 18 8 5.41 1.55
 4 18 9 50.22 4.12
 4 18 10 24.38 1.74
 4 18 11 8.69 1.48
 4 18 12 13.33 1.32
 4 18 16 5.48 2.08
 4 18 18 5.74 1.46
 4 18 19 4.54 1.16
 4 18 22 16.06 1.63
 4 18 24 10.96 4.23
 4 18 27 32.5 6.49
 4 19 0 5.2 2.05
 4 19 1 6.99 1.29
 4 19 5 11.87 1.17
 4 19 6 7.42 1.75
 4 19 7 5.25 1.24
 4 19 8 4.85 1.46
 4 19 9 48.78 3.31
 4 19 11 6.19 1.75
 4 19 12 7.26 2.1
 4 19 13 12.44 2.76
 4 19 14 11.16 1.94
 4 19 18 10.23 2.89
 4 19 23 10.37 2.37
 4 20 0 10.77 1.24
 4 20 1 9.46 1.66
 4 20 4 15.42 1.46
 4 20 5 9.19 1.63
 4 20 6 4.78 2.18
 4 20 7 14.4 1.73
 4 20 9 12.69 2.91
 4 20 10 7.93 2.13
 4 20 11 12.64 3
 4 20 14 10.18 3.84
 4 20 20 24.39 4.24
 4 21 2 10.2 3.43
 4 21 3 9.08 1.59
 4 21 14 6.05 2.79
 5 0 1 57.69 1.39
 5 0 2 298.65 1.87
 5 0 3 17.01 1.37
 5 0 4 98.92 1.84
 5 0 5 8.83 1.28
 5 0 6 112.6 2.6
 5 0 7 443.38 2.95
 5 0 8 81.05 1.18
 5 0 9 1226.69 8.09
 5 0 10 8.84 1.07
 5 0 11 268.6 2.55
 5 0 12 122.89 1.69
 5 0 13 171.24 1.57
 5 0 14 228.27 1.5
 5 0 15 19.18 1.14
 5 0 16 99.1 1.44
 5 0 17 41.56 1.13
 5 0 18 88.84 1.25
 5 0 19 33.13 1.2
 5 0 22 249.7 2.04
 5 0 23 43.46 1.78
 5 0 24 64.85 1.66
 5 0 25 278.68 2.11
 5 0 26 105.83 2.08
 5 0 28 135.54 2.75
 5 0 29 602.23 9.65
 5 0 30 20.77 1.41
 5 0 31 14.81 1.54
 5 0 32 8.77 1.46
 5 0 34 31.65 1.57
 5 0 35 5.53 1.56
 5 0 36 12.55 1.62
 5 0 37 16.75 1.71
 5 0 38 18.57 1.72
 5 0 40 4.57 1.99
 5 0 41 8.25 1.91
 5 0 42 31.67 2.23
 5 0 43 23.18 2.02
 5 0 44 48.64 2.12
 5 0 45 31.7 2.18
 5 0 46 19.07 2.12
 5 0 47 68.8 2.74
 5 1 0 64.9 1.36
 5 1 1 64.95 1.37
 5 1 2 194.93 4.33
 5 1 3 165.88 3.86
 5 1 4 216.21 2.01
 5 1 5 183.2 1.68
 5 1 6 213 2.26
 5 1 7 1158.16 7.3
 5 1 8 93.44 1.62
 5 1 9 300.9 2.84
 5 1 10 5.81 1.19
 5 1 11 883.29 6.18
 5 1 12 177.28 2.04
 5 1 13 224.95 2.84
 5 1 14 441.77 4.95
 5 1 15 145.97 1.3
 5 1 16 29.85 1.18
 5 1 17 97.29 1.49
 5 1 18 120.78 1.38
 5 1 19 8.16 1.28
 5 1 20 9.11 1.16
 5 1 21 42.78 1.45
 5 1 22 67.66 2.14
 5 1 23 10.73 1.52
 5 1 24 40.28 1.42
 5 1 25 215.41 2.46
 5 1 26 147.97 2.72
 5 1 27 51.58 1.76
 5 1 28 35.14 1.39
 5 1 29 189.13 3.93
 5 1 30 33.38 1.44
 5 1 31 227.5 3.35
 5 1 32 12.43 1.45
 5 1 33 19.49 1.47
 5 1 34 71.87 1.74
 5 1 35 15.94 1.59
 5 1 36 25.97 1.65
 5 1 38 58.96 1.87
 5 1 40 17.12 1.85
 5 1 42 20.36 1.96
 5 1 43 55.92 2.34
 5 1 44 12.43 2.04
 5 1 46 22.37 2.73
 5 1 47 7.59 2.38
 5 2 0 131.03 1.72
 5 2 1 175.92 3.71
 5 2 2 98.25 1.48
 5 2 3 247.38 4.6
 5 2 4 83.21 3.63
 5 2 5 144.13 2.37
 5 2 6 267.58 2.57
 5 2 7 433.86 2.18
 5 2 8 73.02 1.64
 5 2 9 458 1.77
 5 2 10 329.49 3.59
 5 2 11 12.33 1.14
 5 2 12 251.25 3.32
 5 2 13 202.81 1.6
 5 2 14 28.71 1.05
 5 2 15 54.87 1.12
 5 2 16 152.49 1.66
 5 2 17 16.85 1.09
 5 2 18 32.22 1.19
 5 2 19 8.44 1.22
 5 2 20 58.87 1.33
 5 2 21 15.46 1.27
 5 2 22 9.65 1.38
 5 2 23 65.44 1.5
 5 2 24 56.11 2.41
 5 2 25 32.93 1.35
 5 2 26 96.91 2.54
 5 2 27 68.45 1.47
 5 2 28 145.91 2.26
 5 2 29 79.04 2.1
 5 2 30 23.59 1.4
 5 2 31 16.84 1.42
 5 2 32 9.99 1.75
 5 2 33 8.32 1.49
 5 2 34 74.9 2.3
 5 2 36 4.76 1.47
 5 2 37 8.06 1.7
 5 2 38 13.31 1.71
 5 2 39 16.28 1.72
 5 2 40 24.19 1.84
 5 2 41 48.27 1.91
 5 2 44 12.99 2.03
 5 2 45 27.79 2.07
 5 2 46 25.26 2.1
 5 2 47 11.57 2.11
 5 3 0 67.06 3.42
 5 3 1 192.15 1.69
 5 3 2 408.02 2.51
 5 3 3 88.25 1.44
 5 3 4 34.36 1.98
 5 3 5 212.42 8.23
 5 3 6 94.29 1.57
 5 3 7 113.38 2.79
 5 3 8 5.53 0.99
 5 3 9 11.21 0.95
 5 3 10 5.11 1.05
 5 3 11 100.96 1.71
 5 3 12 42.8 1.74
 5 3 13 6.17 1.3
 5 3 14 55.43 1.1
 5 3 15 134.59 2.67
 5 3 16 17.52 1.06
 5 3 17 53.54 1.15
 5 3 18 234.84 1.83
 5 3 19 37.34 1.25
 5 3 20 171.45 1.56
 5 3 21 80.22 1.67
 5 3 22 54.63 1.52
 5 3 23 24.28 1.28
 5 3 24 65.18 1.89
 5 3 25 8.07 1.32
 5 3 26 21.58 1.44
 5 3 27 61.9 2.3
 5 3 28 14.78 1.33
 5 3 29 22 1.53
 5 3 30 8.84 1.39
 5 3 31 4.52 1.58
 5 3 32 6.42 1.47
 5 3 33 13.26 1.46
 5 3 34 68.13 1.73
 5 3 36 44.11 2.62
 5 3 37 37.75 2.38
 5 3 38 6.23 1.75
 5 3 39 11.99 1.72
 5 3 40 16.72 1.96
 5 3 41 31.2 1.94
 5 3 44 12.12 2.02
 5 3 45 43.23 2.3
 5 3 46 10.78 2.29
 5 4 1 176.92 2.65
 5 4 2 5.21 1.28
 5 4 3 63.22 1.38
 5 4 4 315.12 4.54
 5 4 5 4.08 1.33
 5 4 6 4.45 1.5
 5 4 7 13.62 1.28
 5 4 8 70.75 1.31
 5 4 9 123.3 1.16
 5 4 10 22.78 0.98
 5 4 11 97.91 1.38
 5 4 12 18.76 1.43
 5 4 13 4.03 1.26
 5 4 14 40.53 1.12
 5 4 15 54.02 1.23
 5 4 16 131.86 2.95
 5 4 17 6.37 1.09
 5 4 18 11.31 1.45
 5 4 19 68.37 1.32
 5 4 20 182.84 3.02
 5 4 21 22.58 1.27
 5 4 22 166.06 1.69
 5 4 23 7.18 1.45
 5 4 24 49.97 1.43
 5 4 25 32.03 1.34
 5 4 26 83.15 1.48
 5 4 27 32.9 1.52
 5 4 28 3.71 1.41
 5 4 29 54.6 1.91
 5 4 30 74.01 3.05
 5 4 31 4.26 1.95
 5 4 32 50.9 2.52
 5 4 33 49.1 2.17
 5 4 34 10.09 1.55
 5 4 35 12.39 1.44
 5 4 36 104.88 2.55
 5 4 37 6.37 1.78
 5 4 38 18.64 1.75
 5 4 39 18.66 1.82
 5 4 40 4.44 2.09
 5 4 41 39.71 2.5
 5 4 42 30.37 3.19
 5 4 43 30.35 2.27
 5 4 45 5.64 2.27
 5 4 46 10.3 2.05
 5 5 0 134.21 1.85
 5 5 1 102.42 1.48
 5 5 2 66.51 1.39
 5 5 3 58.13 1.36
 5 5 4 51.86 1.64
 5 5 5 12.22 1.26
 5 5 6 16.02 1.53
 5 5 7 45.43 1.56
 5 5 8 26.72 1.41
 5 5 9 127.12 1.33
 5 5 10 110.79 1.89
 5 5 11 177.12 2.44
 5 5 12 3.16 1.2
 5 5 13 59.53 1.8
 5 5 14 17.22 1.52
 5 5 15 10.17 1.03
 5 5 16 15.84 1.28
 5 5 17 12.11 1.27
 5 5 18 86.56 2.93
 5 5 19 36.55 1.24
 5 5 20 147.55 2.08
 5 5 21 94.56 1.48
 5 5 23 41.11 1.41
 5 5 24 55.25 1.83
 5 5 25 107.26 2.44
 5 5 26 29.37 1.39
 5 5 27 15.54 1.29
 5 5 28 14.16 1.32
 5 5 29 54.7 1.49
 5 5 30 12.59 1.38
 5 5 31 34.18 1.56
 5 5 32 21.53 1.61
 5 5 33 26.74 1.48
 5 5 34 44.2 2.22
 5 5 36 39.2 1.84
 5 5 38 28.2 1.67
 5 5 39 52.16 2.45
 5 5 40 8.33 1.85
 5 5 41 5.43 1.95
 5 5 42 8.65 2.08
 5 5 43 25.34 2.13
 5 5 45 10.27 2
 5 5 46 7.04 2.08
 5 6 0 30.5 1.52
 5 6 1 5.85 1.26
 5 6 3 31.59 1.3
 5 6 4 125.85 1.79
 5 6 5 91.72 1.47
 5 6 6 30.01 1.31
 5 6 7 37.54 1.33
 5 6 8 115.29 1.64
 5 6 9 17.07 1.21
 5 6 10 180.69 1.9
 5 6 11 71.72 1.09
 5 6 12 78.35 2.2
 5 6 13 128.68 1.53
 5 6 15 37.04 1.07
 5 6 16 146.62 1.58
 5 6 17 46.06 1.4
 5 6 18 21.68 1.28
 5 6 19 47.58 1.32
 5 6 20 28.55 1.7
 5 6 21 4.6 1.23
 5 6 22 83.28 1.45
 5 6 24 68.35 2.01
 5 6 25 39.92 1.36
 5 6 26 35.29 1.96
 5 6 27 17.37 1.3
 5 6 28 52.37 1.77
 5 6 29 52.38 2.42
 5 6 30 54.3 2.06
 5 6 31 10.52 1.4
 5 6 32 9.16 1.44
 5 6 33 35.62 2.54
 5 6 34 37.69 1.38
 5 6 35 23.11 1.37
 5 6 37 8.22 2.28
 5 6 38 5.33 1.81
 5 6 40 26.62 1.83
 5 6 42 7.29 2.12
 5 6 43 11.09 1.9
 5 6 44 8.06 1.95
 5 6 45 19.09 1.97
 5 7 0 83.98 2.06
 5 7 1 20.84 1.54
 5 7 2 18.19 1.27
 5 7 3 85.97 1.48
 5 7 4 15.76 1.27
 5 7 5 42.34 1.95
 5 7 6 87.73 1.47
 5 7 7 31.05 1.32
 5 7 8 22.34 1.18
 5 7 9 41.79 1.07
 5 7 10 17.93 1.02
 5 7 11 93.27 1.37
 5 7 12 54.09 1.13
 5 7 13 6.48 1.14
 5 7 14 18.09 1.22
 5 7 15 83.67 1.48
 5 7 16 71.31 2.04
 5 7 18 84.76 2.89
 5 7 19 68.48 1.34
 5 7 20 20.71 1.26
 5 7 21 17.41 1.26
 5 7 22 5.06 1.46
 5 7 23 14.61 1.23
 5 7 24 6.43 1.34
 5 7 25 22.75 1.95
 5 7 26 114.29 2.05
 5 7 27 30.48 1.41
 5 7 28 14.7 1.31
 5 7 30 27.56 1.92
 5 7 31 60.5 2.24
 5 7 32 5.97 1.67
 5 7 33 7.44 1.34
 5 7 35 6.48 1.67
 5 7 36 19.02 1.85
 5 7 37 21.18 1.63
 5 7 38 7.03 1.83
 5 7 39 6.94 1.9
 5 7 40 4.65 2.11
 5 7 41 8.5 2.42
 5 7 42 14.43 1.86
 5 7 43 5.44 2.32
 5 7 44 7.59 2.3
 5 8 0 34.36 1.73
 5 8 1 32.94 1.34
 5 8 2 201.08 4.14
 5 8 4 12.48 1.28
 5 8 5 46.59 1.96
 5 8 6 238.21 4.3
 5 8 7 4.68 1.33
 5 8 8 79.37 2.42
 5 8 9 216.16 3.53
 5 8 10 79.99 1.43
 5 8 11 30.55 1.26
 5 8 12 62.13 1.14
 5 8 13 30.36 1.16
 5 8 14 129.59 2.37
 5 8 15 30.85 1.98
 5 8 16 181.94 3.77
 5 8 17 58.87 1.43
 5 8 18 90.15 3.38
 5 8 19 12.98 1.18
 5 8 20 41.46 1.28
 5 8 21 24.31 1.19
 5 8 22 8.59 1.19
 5 8 23 40.29 1.27
 5 8 24 26.02 1.53
 5 8 25 114.43 2.09
 5 8 26 61.45 1.45
 5 8 27 34.36 1.32
 5 8 28 22.55 1.95
 5 8 29 11.84 2.27
 5 8 30 5.22 1.81
 5 8 31 30.66 1.41
 5 8 32 6.29 1.28
 5 8 33 20.36 1.29
 5 8 35 47.69 1.85
 5 8 36 40.4 1.73
 5 8 38 21.12 2.04
 5 8 40 13.2 1.76
 5 8 41 4.88 1.87
 5 8 44 5.83 2.08
 5 9 0 130.74 2
 5 9 1 187.77 2.52
 5 9 2 28.2 1.59
 5 9 3 78.48 1.48
 5 9 4 40.99 1.37
 5 9 5 15.88 1.87
 5 9 6 4.6 1.49
 5 9 7 35.25 1.22
 5 9 8 117.88 2.71
 5 9 9 42.26 1.61
 5 9 10 97.27 1.86
 5 9 11 52.16 1.73
 5 9 12 29.17 1.08
 5 9 13 29.31 1.12
 5 9 14 28.85 1.41
 5 9 15 22.41 1.43
 5 9 16 17.45 1.47
 5 9 17 131.79 4.53
 5 9 18 65.41 1.65
 5 9 19 84.81 1.94
 5 9 20 23.41 1.28
 5 9 21 60.62 2.01
 5 9 22 62.49 1.52
 5 9 23 75 1.43
 5 9 24 9.44 1.27
 5 9 25 20.63 1.43
 5 9 26 12.81 1.23
 5 9 27 8.1 1.34
 5 9 28 21.4 1.47
 5 9 29 56.32 1.53
 5 9 31 13.73 1.21
 5 9 32 7.44 1.47
 5 9 33 6.4 1.28
 5 9 34 11.31 1.65
 5 9 35 36.93 1.82
 5 9 36 4.65 1.59
 5 9 37 11.09 1.75
 5 9 38 24.49 1.67
 5 9 39 32.39 1.75
 5 9 41 5.44 1.98
 5 9 43 5.99 2.54
 5 10 0 415.25 9.35
 5 10 1 187.06 5.85
 5 10 2 15.38 1.34
 5 10 3 36.31 1.8
 5 10 4 371.78 13.03
 5 10 5 14.79 1.54
 5 10 6 29.02 1.5
 5 10 7 10.25 1.17
 5 10 8 24.19 1.19
 5 10 9 73.83 2.1
 5 10 10 11.07 1.35
 5 10 11 71.63 2.35
 5 10 12 38.3 1.89
 5 10 13 10.8 1.19
 5 10 14 6.23 1.1
 5 10 15 140.07 2.35
 5 10 16 110.86 5.49
 5 10 17 13.67 1.61
 5 10 18 89.46 3.72
 5 10 19 145.42 1.67
 5 10 20 150.3 4.05
 5 10 21 33.49 3.23
 5 10 22 137.3 1.67
 5 10 23 11.2 1.22
 5 10 24 15.87 1.26
 5 10 25 3.14 1.25
 5 10 26 36.94 2.19
 5 10 27 18.98 1.47
 5 10 28 16.59 1.52
 5 10 29 7.69 1.17
 5 10 30 30.35 1.54
 5 10 31 24.05 1.28
 5 10 33 98.78 2.9
 5 10 34 24.56 1.68
 5 10 35 14.82 1.68
 5 10 36 17.68 1.51
 5 10 37 12.61 1.56
 5 10 38 82.43 2.82
 5 10 39 28.21 2.39
 5 10 40 9.69 2.02
 5 11 1 197.11 3.91
 5 11 2 436.17 2.84
 5 11 3 106.95 2.6
 5 11 4 11.91 4.42
 5 11 5 5.83 1.14
 5 11 6 14.7 1.05
 5 11 7 54.71 1.74
 5 11 8 104.19 1.89
 5 11 9 79.92 2.67
 5 11 10 10.16 1.18
 5 11 11 8 1.91
 5 11 12 67.91 2.24
 5 11 13 12.91 1.46
 5 11 14 5.02 1.25
 5 11 15 19.62 1.31
 5 11 16 131.33 3.37
 5 11 17 6.24 1.23
 5 11 18 169.16 1.86
 5 11 19 150.62 5.03
 5 11 20 99.8 3.96
 5 11 21 214.48 4.03
 5 11 22 43.73 1.68
 5 11 23 9.07 1.11
 5 11 24 51.48 1.94
 5 11 25 47.81 2.42
 5 11 27 12.66 1.76
 5 11 28 80.37 3.34
 5 11 29 3.5 1.13
 5 11 30 20.6 1.54
 5 11 31 15.73 1.19
 5 11 32 16.08 1.73
 5 11 34 13.67 1.36
 5 11 35 20.71 1.53
 5 11 36 48.8 2.45
 5 11 37 10.64 1.9
 5 11 38 4.41 2.11
 5 11 39 32.77 2.14
 5 11 40 26.03 2.09
 5 12 0 3.66 1.42
 5 12 1 170.22 4.14
 5 12 2 69.04 1.9
 5 12 3 73.23 2.89
 5 12 4 20.05 2.32
 5 12 5 3.66 1.18
 5 12 6 20.83 1.75
 5 12 7 13.29 1.16
 5 12 8 9.82 1.73
 5 12 9 8.38 1.24
 5 12 10 11.21 1.52
 5 12 11 4.37 1.27
 5 12 12 9.84 1.82
 5 12 13 34.78 2.54
 5 12 14 104.46 2.58
 5 12 15 81.55 3.05
 5 12 16 126.32 3.05
 5 12 17 88.57 2.33
 5 12 18 11.06 1.89
 5 12 19 227.42 6.14
 5 12 20 20.96 2.29
 5 12 22 9.2 1.13
 5 12 23 25.13 1.68
 5 12 25 9.57 1.36
 5 12 26 30.76 1.28
 5 12 27 16.74 1.48
 5 12 28 20.47 1.17
 5 12 30 22.4 1.44
 5 12 31 6.51 1.37
 5 12 32 3.28 1.25
 5 12 34 16.61 1.53
 5 12 35 27.13 1.53
 5 12 36 44.35 2.57
 5 12 37 43.4 2.65
 5 12 39 17.49 2.33
 5 13 1 115.11 3.75
 5 13 2 22.77 2.5
 5 13 3 7.89 1.38
 5 13 4 45.12 4.39
 5 13 5 35.76 1.43
 5 13 6 45.06 1.61
 5 13 7 117.57 4.62
 5 13 8 78.55 2.95
 5 13 9 7.86 1.71
 5 13 10 19.76 1.28
 5 13 11 144.71 4.45
 5 13 12 78.36 1.67
 5 13 14 15.74 1.39
 5 13 15 36.23 1.74
 5 13 16 30.64 1.96
 5 13 17 80.07 3.96
 5 13 20 8.44 2.14
 5 13 21 47.33 2.62
 5 13 22 23.23 1.49
 5 13 23 13.96 1.56
 5 13 24 2.1 0.97
 5 13 26 31.93 1.58
 5 13 27 21.23 1.56
 5 13 28 4.87 1.67
 5 13 29 3.84 1.26
 5 13 30 3.28 1.26
 5 13 31 24.31 2.75
 5 13 33 15.24 2.07
 5 13 34 6.56 2.18
 5 13 35 9.42 2.17
 5 14 1 81.44 3.26
 5 14 2 10.32 2.1
 5 14 3 65.86 1.56
 5 14 4 31.8 4.94
 5 14 5 28.68 1.52
 5 14 6 40.85 1.41
 5 14 8 51.81 2.87
 5 14 9 47.96 1.24
 5 14 10 20.74 1.08
 5 14 11 6.69 1.47
 5 14 12 23.92 1.63
 5 14 13 30.26 3.01
 5 14 14 14.87 1.6
 5 14 15 22.67 1.17
 5 14 16 5.35 1.28
 5 14 17 43.97 3.06
 5 14 19 67.87 3
 5 14 20 6.07 1.44
 5 14 22 20 1.58
 5 14 23 8.61 1.48
 5 14 24 10.6 1.69
 5 14 25 11.78 1.88
 5 14 26 12.27 2.09
 5 14 28 18.28 1.88
 5 14 29 15.79 2.15
 5 14 33 5.43 2.14
 5 14 35 21.08 2.61
 5 15 0 13.23 1.43
 5 15 1 44.56 1.52
 5 15 2 6.63 2.02
 5 15 3 24.93 2.18
 5 15 4 12.58 1.62
 5 15 5 8.93 2.13
 5 15 6 8.54 2.14
 5 15 7 34.6 1.37
 5 15 8 43.62 1.57
 5 15 9 4.37 1.46
 5 15 10 38.85 1.72
 5 15 11 7.7 1.21
 5 15 12 27.6 1.05
 5 15 13 66.15 3.45
 5 15 14 10.26 2.01
 5 15 19 12.93 1.93
 5 15 22 3.54 1.47
 5 15 24 12.87 2.01
 5 15 25 4.36 1.69
 5 15 26 12.17 2.59
 5 15 27 9.82 2.33
 5 15 28 31.42 2.75
 5 15 30 10.9 1.83
 5 15 31 11.88 2.21
 5 16 0 19.09 2.84
 5 16 1 12.19 1.8
 5 16 2 4.9 2.09
 5 16 3 12.65 2.09
 5 16 4 20.7 2.14
 5 16 6 61.59 2.93
 5 16 7 9.6 1.55
 5 16 8 23.29 1.59
 5 16 9 3.27 1.22
 5 16 10 3.11 1.19
 5 16 11 9.39 1.61
 5 16 12 17.4 2.62
 5 16 13 3.15 1.43
 5 16 14 7.49 2.33
 5 16 15 16.69 1.97
 5 16 18 9.83 1.72
 5 16 19 11.51 1.46
 5 16 20 9.39 1.32
 5 16 22 16.86 1.91
 5 16 23 9.36 1.72
 5 16 24 8.32 1.53
 5 16 26 10.08 2.35
 5 16 28 7.62 2.76
 5 16 30 8.25 2.31
 5 17 0 17.63 3.58
 5 17 2 9.37 2.52
 5 17 3 11.78 1.99
 5 17 5 3.1 1.09
 5 17 6 12.69 1.22
 5 17 7 2.84 1.02
 5 17 8 31.69 2.08
 5 17 10 23.5 2.33
 5 17 13 3.59 1.4
 5 17 14 9.12 1.88
 5 17 15 4.05 1.34
 5 17 16 16.94 1.6
 5 17 17 4.5 1.92
 5 17 18 4.81 2.08
 5 17 19 5.89 1.71
 5 17 21 11.5 2.47
 5 17 22 9.89 1.52
 5 17 26 11.16 1.87
 5 18 0 2.43 1.04
 5 18 1 17.6 3.48
 5 18 3 7.44 1.62
 5 18 4 9.09 2.3
 5 18 5 11.83 1.67
 5 18 6 7.74 1.3
 5 18 8 10.58 1.52
 5 18 9 4.06 1.09
 5 18 10 5.9 1.17
 5 18 12 3.38 1.13
 5 18 14 3.79 1.68
 5 18 15 19.65 5.19
 5 18 18 7.52 1.65
 5 18 19 13.32 1.69
 5 18 21 6.93 2.17
 5 19 2 12.52 1.82
 5 19 4 4.05 1.58
 5 19 6 6.73 2.15
 5 19 8 9.17 3.37
 5 19 9 7.01 1.88
 5 19 12 7.83 1.78
 5 19 14 3.97 1.63
 5 20 1 3.2 1.53
 5 20 2 4.7 2.05
 5 20 5 11.53 1.84
 5 20 6 4.89 1.68
 5 20 7 5.23 1.64
 5 20 8 15.81 1.94
 5 20 9 5.62 1.78
 5 20 10 18.67 1.73
 5 20 12 14.17 2.13
 5 20 16 9.63 2.8
 5 21 6 8.44 2.07
 5 21 7 16.44 2.55
 6 0 0 168.7 2.56
 6 0 2 118.92 1.7
 6 0 3 4.34 1.53
 6 0 4 25.41 1.86
 6 0 6 607.8 3.86
 6 0 7 162.04 2.61
 6 0 9 54.73 1.42
 6 0 10 6.17 1.18
 6 0 11 62.21 1.2
 6 0 12 126.92 1.82
 6 0 13 4.41 1.26
 6 0 14 96.47 1.4
 6 0 15 25.23 1.49
 6 0 19 9.33 1.32
 6 0 24 8.86 1.57
 6 0 25 18.14 1.71
 6 0 26 110.7 2.3
 6 0 27 140.69 2.54
 6 0 28 25.48 1.58
 6 0 29 12.78 1.7
 6 0 32 36.46 1.61
 6 0 33 60.9 2.27
 6 0 34 4.56 1.65
 6 0 35 15.25 2.33
 6 0 36 5.24 1.68
 6 0 37 6.03 1.73
 6 0 39 11.32 1.68
 6 0 40 10.56 1.95
 6 0 45 7.04 2.13
 6 1 0 65 1.58
 6 1 1 223.58 3.84
 6 1 2 95.94 2.28
 6 1 3 42.4 1.93
 6 1 4 256.35 4.53
 6 1 5 9.03 2.16
 6 1 6 687.71 5.88
 6 1 7 177.18 1.92
 6 1 8 296.25 2.18
 6 1 9 11.36 1.37
 6 1 10 572.01 2.09
 6 1 11 29.21 1.16
 6 1 12 127.96 1.71
 6 1 13 60.5 1.31
 6 1 14 8.69 1.25
 6 1 15 231.57 2.44
 6 1 16 9.2 1.37
 6 1 17 115.46 1.47
 6 1 18 45.15 1.34
 6 1 20 57.69 1.35
 6 1 21 275.21 2.4
 6 1 22 30.1 1.33
 6 1 23 34.68 1.79
 6 1 24 143.72 2.6
 6 1 25 162.85 2.32
 6 1 26 85.4 1.93
 6 1 27 8.06 1.5
 6 1 28 133.51 2.39
 6 1 29 7.18 1.6
 6 1 30 52.81 1.58
 6 1 31 4.5 1.57
 6 1 35 65.09 2.43
 6 1 36 29.06 1.65
 6 1 37 28.41 1.64
 6 1 38 4.81 1.73
 6 1 39 37.87 1.71
 6 1 40 20.61 1.91
 6 1 41 21.33 1.86
 6 1 42 11.67 1.88
 6 1 43 16.12 1.98
 6 1 44 54.74 2.1
 6 1 45 30.29 2.15
 6 2 1 78.52 1.6
 6 2 2 136.97 1.74
 6 2 3 8.2 1.7
 6 2 4 33.27 1.49
 6 2 6 204.83 1.93
 6 2 7 100.08 1.71
 6 2 8 113.73 2.02
 6 2 9 289.97 2.02
 6 2 10 136.22 1.49
 6 2 11 47.28 2.35
 6 2 12 82.86 2.99
 6 2 13 92.66 1.4
 6 2 14 193.42 2.49
 6 2 15 18.57 1.49
 6 2 16 32.86 1.4
 6 2 17 124.68 2.44
 6 2 18 32.46 1.32
 6 2 19 37.32 1.49
 6 2 20 44.38 1.32
 6 2 21 99.02 1.45
 6 2 22 19.1 1.54
 6 2 23 3.3 1.56
 6 2 24 23.45 1.55
 6 2 25 15.55 1.77
 6 2 26 178.27 4.08
 6 2 27 144.62 2.96
 6 2 28 48.26 1.74
 6 2 29 40.36 1.5
 6 2 30 22.9 1.48
 6 2 31 5.85 1.53
 6 2 32 60.08 2.28
 6 2 33 72.81 2.05
 6 2 34 9.45 1.57
 6 2 35 8.78 1.6
 6 2 36 12.65 1.61
 6 2 37 69.78 1.8
 6 2 41 12.29 1.86
 6 2 42 6.13 1.95
 6 2 43 6.6 2.05
 6 2 44 27.66 2.17
 6 2 45 23.83 2.3
 6 3 0 32.25 1.72
 6 3 1 88.52 1.62
 6 3 2 59.24 1.55
 6 3 5 181.27 2.27
 6 3 6 47.96 1.55
 6 3 7 19 1.47
 6 3 8 6.68 1.5
 6 3 9 29.18 1.38
 6 3 10 151.79 2.24
 6 3 11 12.06 1.2
 6 3 12 33.55 1.17
 6 3 13 209.81 1.72
 6 3 14 199.09 1.72
 6 3 15 26.18 1.36
 6 3 16 6.38 1.37
 6 3 17 35.15 1.41
 6 3 18 38.34 1.32
 6 3 19 38.04 1.47
 6 3 20 67.15 1.36
 6 3 21 31.11 1.57
 6 3 22 12.21 1.4
 6 3 23 20.18 1.55
 6 3 24 50.37 1.6
 6 3 25 24.46 1.7
 6 3 26 42.35 1.56
 6 3 27 23.55 1.64
 6 3 28 125.14 2.33
 6 3 30 30.18 1.6
 6 3 31 47.27 1.69
 6 3 32 109.74 2.52
 6 3 33 57.91 2.19
 6 3 34 4.92 1.74
 6 3 35 12.43 1.59
 6 3 37 6.5 1.85
 6 3 38 6.02 1.7
 6 3 40 16.6 1.94
 6 3 41 9.18 1.93
 6 3 42 33.51 2.01
 6 4 0 6.72 1.5
 6 4 1 135.34 1.76
 6 4 2 68.26 1.61
 6 4 3 176.04 2.32
 6 4 4 43.59 1.52
 6 4 5 18.91 1.48
 6 4 6 32.65 1.49
 6 4 7 79.92 1.64
 6 4 8 51.2 2.28
 6 4 9 66.58 1.47
 6 4 10 104.97 1.86
 6 4 11 156.3 3.29
 6 4 12 271.51 2.42
 6 4 13 67.34 1.25
 6 4 14 29.75 1.74
 6 4 15 43.61 1.4
 6 4 16 17.7 1.35
 6 4 17 147.96 2.05
 6 4 18 112.35 1.49
 6 4 20 42.97 1.4
 6 4 21 67.4 2.08
 6 4 22 23.79 1.4
 6 4 23 44.44 1.6
 6 4 24 5.35 1.55
 6 4 28 4.84 1.48
 6 4 30 108.5 3.99
 6 4 31 107.95 2.67
 6 4 33 4.08 1.63
 6 4 34 20.18 1.67
 6 4 35 26.61 1.68
 6 4 36 18.34 1.61
 6 4 37 13.89 1.97
 6 4 38 3.86 1.78
 6 4 40 13.87 1.9
 6 4 42 4.73 2.23
 6 4 43 12.18 2.2
 6 4 44 7 2.43
 6 5 0 121.34 2.09
 6 5 1 96.63 2.07
 6 5 2 37.93 1.51
 6 5 3 12.01 1.66
 6 5 4 27.58 1.48
 6 5 6 36.05 1.51
 6 5 7 10.41 2.05
 6 5 8 134.05 1.61
 6 5 9 17.98 2.71
 6 5 10 30.89 1.2
 6 5 11 16.95 1.19
 6 5 12 186.78 2.09
 6 5 14 46.7 1.2
 6 5 15 16.15 1.33
 6 5 16 29.66 1.51
 6 5 17 68.71 1.65
 6 5 18 51.22 1.48
 6 5 19 40.52 1.66
 6 5 20 12.2 1.34
 6 5 21 9.72 1.56
 6 5 22 19.79 1.39
 6 5 24 58.15 1.81
 6 5 25 4.66 1.55
 6 5 26 53.95 1.69
 6 5 27 5.1 1.49
 6 5 28 24.54 1.66
 6 5 30 49.77 1.52
 6 5 31 10.03 1.5
 6 5 32 6.3 1.74
 6 5 33 20.43 1.72
 6 5 36 14.5 1.72
 6 5 38 38.42 1.54
 6 5 39 10.09 1.61
 6 5 40 10.18 1.79
 6 5 41 4.66 1.92
 6 5 42 8.52 2.01
 6 6 1 69.94 1.68
 6 6 3 39.1 1.5
 6 6 4 21.05 1.47
 6 6 5 169.86 3.07
 6 6 6 16.74 1.49
 6 6 7 91.37 1.94
 6 6 9 207.34 2.86
 6 6 10 25.74 1.26
 6 6 11 108.41 1.38
 6 6 12 30.5 1.5
 6 6 13 20.9 1.19
 6 6 14 5.72 1.16
 6 6 15 27.04 1.47
 6 6 16 33.3 1.46
 6 6 17 31.92 1.4
 6 6 18 18.26 1.4
 6 6 19 11.76 1.65
 6 6 21 86.41 2.11
 6 6 22 64.5 2.52
 6 6 23 19.14 1.63
 6 6 24 26.42 1.49
 6 6 25 30.61 1.6
 6 6 26 34.61 1.84
 6 6 27 146.76 2.61
 6 6 28 6.79 1.43
 6 6 29 6.17 1.65
 6 6 30 18.4 1.46
 6 6 31 14.48 1.47
 6 6 32 47.35 2.05
 6 6 34 20.22 1.55
 6 6 35 13.6 1.57
 6 6 36 5.91 1.93
 6 6 37 8.66 1.49
 6 6 39 3.77 1.87
 6 6 40 26.68 1.78
 6 6 41 27.38 2.67
 6 6 42 17.25 1.99
 6 6 43 5.15 2.09
 6 7 1 31.46 1.49
 6 7 2 24.88 1.71
 6 7 3 82.11 1.64
 6 7 4 38.83 1.52
 6 7 5 26.87 1.49
 6 7 6 3.66 1.57
 6 7 7 33.31 2.13
 6 7 8 67.32 1.63
 6 7 9 25.51 1.36
 6 7 10 52.86 1.46
 6 7 11 38.95 1.54
 6 7 12 32.28 1.15
 6 7 13 28.14 1.18
 6 7 14 15.36 1.21
 6 7 15 14.85 1.15
 6 7 16 23.89 1.49
 6 7 18 14.42 1.64
 6 7 19 41.2 1.69
 6 7 20 33.46 1.59
 6 7 21 63.45 1.45
 6 7 22 11.46 1.59
 6 7 23 47.14 1.43
 6 7 24 17.64 1.37
 6 7 25 10.67 1.5
 6 7 26 6.27 1.45
 6 7 27 7 1.41
 6 7 28 31.15 1.61
 6 7 29 4.02 1.5
 6 7 31 37.22 1.51
 6 7 32 4.71 1.55
 6 7 33 15.62 1.87
 6 7 34 15.24 1.54
 6 7 37 12.85 1.55
 6 7 38 64.9 1.87
 6 7 39 3.84 1.84
 6 7 41 9.11 1.91
 6 7 42 4.52 2.05
 6 8 0 20.65 2.32
 6 8 1 37.33 1.55
 6 8 2 59.09 1.9
 6 8 3 407.97 2.87
 6 8 4 32.82 1.92
 6 8 5 60.57 1.96
 6 8 6 28.56 2.38
 6 8 7 88.85 2.07
 6 8 8 61.47 1.62
 6 8 9 63.08 1.63
 6 8 10 61.93 3
 6 8 12 9.5 1.29
 6 8 13 31.44 2.12
 6 8 14 31.55 1.17
 6 8 15 87.77 1.38
 6 8 16 20.12 1.88
 6 8 17 92.66 2.26
 6 8 18 24.83 1.51
 6 8 19 52.32 2.49
 6 8 20 40.31 1.76
 6 8 21 84.87 1.77
 6 8 22 8.67 1.28
 6 8 23 209.96 2.56
 6 8 24 43.68 1.63
 6 8 25 39.68 1.88
 6 8 26 29.45 1.44
 6 8 27 64.02 1.8
 6 8 28 26.79 1.73
 6 8 29 21.13 1.52
 6 8 30 17.23 1.84
 6 8 31 6.94 1.53
 6 8 32 22.98 1.93
 6 8 33 27 1.82
 6 8 35 14.29 1.5
 6 8 36 3.58 1.57
 6 8 37 31.42 1.95
 6 8 38 15.09 1.9
 6 8 39 26.67 1.99
 6 8 41 75.53 4.49
 6 9 0 190.77 2.73
 6 9 1 8.96 1.6
 6 9 2 210.5 7.03
 6 9 3 62.05 1.63
 6 9 4 56.29 2.35
 6 9 7 26.53 1.5
 6 9 8 9.96 1.92
 6 9 9 6.99 1.36
 6 9 10 19.78 1.36
 6 9 11 61.61 1.4
 6 9 12 37.49 1.25
 6 9 13 65.55 1.67
 6 9 14 10.97 1.25
 6 9 15 36.65 1.27
 6 9 16 111.63 1.9
 6 9 17 88.23 2.46
 6 9 18 165.48 2.5
 6 9 19 36.34 1.58
 6 9 20 144.58 6.62
 6 9 21 5.88 1.47
 6 9 22 31.45 1.79
 6 9 23 22.94 1.56
 6 9 25 37.7 1.54
 6 9 26 5.85 1.41
 6 9 27 31.6 1.48
 6 9 28 18.75 1.87
 6 9 29 24.76 1.52
 6 9 30 16.39 1.43
 6 9 31 61.35 2.68
 6 9 32 12.93 1.5
 6 9 33 11.73 1.49
 6 9 34 8.91 1.71
 6 9 35 9.25 1.47
 6 9 36 51.5 1.77
 6 9 37 5.73 1.65
 6 9 38 33.37 1.72
 6 9 39 11.91 1.77
 6 9 40 8.47 1.91
 6 10 1 79.69 1.7
 6 10 2 49.07 1.63
 6 10 3 128.51 2.32
 6 10 4 66.79 1.99
 6 10 5 8.08 1.51
 6 10 6 24.72 1.51
 6 10 7 9.6 1.98
 6 10 8 3.03 1.46
 6 10 9 13.26 1.63
 6 10 10 7.26 1.36
 6 10 12 56.72 1.57
 6 10 13 79.07 1.92
 6 10 14 35.69 1.49
 6 10 15 54.3 1.42
 6 10 16 131.54 3.74
 6 10 17 245.45 3.94
 6 10 18 40.86 1.61
 6 10 19 3.74 1.58
 6 10 20 6.43 1.43
 6 10 21 31.26 1.77
 6 10 22 77.35 1.7
 6 10 24 20.54 1.62
 6 10 25 13.98 1.35
 6 10 26 17.85 1.54
 6 10 27 9.98 1.59
 6 10 28 10.07 1.37
 6 10 29 23.29 1.71
 6 10 33 7.24 1.53
 6 10 34 6.29 1.37
 6 10 35 49.89 1.57
 6 10 36 47.77 3.02
 6 10 37 30.07 2.31
 6 10 38 4.33 1.88
 6 10 39 11.89 1.66
 6 11 0 346.71 7.68
 6 11 1 93.06 2.49
 6 11 2 27.53 2.5
 6 11 3 10.31 1.53
 6 11 4 95.85 4.03
 6 11 5 15.66 2.48
 6 11 6 41.86 1.6
 6 11 7 58.21 2.66
 6 11 8 71.95 2.93
 6 11 9 26.54 1.99
 6 11 10 92.71 2.51
 6 11 11 82.7 1.5
 6 11 12 55.79 1.42
 6 11 14 81.75 3.45
 6 11 16 32.91 1.86
 6 11 17 106.54 2.98
 6 11 18 71.55 1.85
 6 11 19 23.42 1.29
 6 11 20 118.02 2.99
 6 11 21 6.96 1.63
 6 11 22 17.91 1.5
 6 11 23 8.9 2.01
 6 11 24 22.44 1.45
 6 11 25 7.58 1.65
 6 11 26 7.83 1.41
 6 11 28 8.31 1.34
 6 11 29 12.02 2
 6 11 30 86.54 2.21
 6 11 32 14.88 1.47
 6 11 34 36.26 2.22
 6 11 35 22.04 1.37
 6 11 36 12.74 1.6
 6 11 38 10.2 2.29
 6 12 0 63.13 1.71
 6 12 1 52.02 1.68
 6 12 2 96.04 1.8
 6 12 4 57.95 2.05
 6 12 5 142.21 3.2
 6 12 6 3.28 1.43
 6 12 7 5.76 1.36
 6 12 8 24.66 1.52
 6 12 9 23.78 1.4
 6 12 10 13.12 1.51
 6 12 11 32.78 1.93
 6 12 12 5.61 1.56
 6 12 13 14.27 1.4
 6 12 14 39.84 1.74
 6 12 15 21.03 1.3
 6 12 16 51.26 2.41
 6 12 17 22.65 1.67
 6 12 18 29.05 1.52
 6 12 19 39.71 2.06
 6 12 20 18.38 1.65
 6 12 21 5.77 1.54
 6 12 22 24.83 2.49
 6 12 23 52.27 2.21
 6 12 24 20.15 2.14
 6 12 25 5.37 1.46
 6 12 27 5.32 1.87
 6 12 28 5.24 1.93
 6 12 29 44.82 3.13
 6 12 30 2.89 1.28
 6 12 31 4.7 1.25
 6 12 32 14.23 1.66
 6 12 33 5.66 1.34
 6 12 34 12.31 1.3
 6 12 35 5.87 2.65
 6 12 36 12.5 2.52
 6 13 0 47.04 2.99
 6 13 1 43.25 1.64
 6 13 2 35.01 1.63
 6 13 3 73.26 2.63
 6 13 4 5.7 1.6
 6 13 5 24.84 1.86
 6 13 6 66.48 2.01
 6 13 7 26.01 1.59
 6 13 8 12.53 1.26
 6 13 9 71.55 2.53
 6 13 10 14.25 2.45
 6 13 11 43.78 3.59
 6 13 12 9.04 1.49
 6 13 13 5.57 1.86
 6 13 14 18.73 1.41
 6 13 15 24.17 1.4
 6 13 16 17.41 1.32
 6 13 17 6.88 1.72
 6 13 18 23.13 1.25
 6 13 19 4.86 1.22
 6 13 20 27.19 1.32
 6 13 21 20.03 1.86
 6 13 22 5.68 1.3
 6 13 23 15.35 1.26
 6 13 24 41.61 3.32
 6 13 25 35.81 2.43
 6 13 26 10.83 1.6
 6 13 27 30.09 2.55
 6 13 30 7.54 1.63
 6 13 31 16.6 1.65
 6 13 32 5.39 1.91
 6 13 34 10.09 2.51
 6 14 0 8.76 1.68
 6 14 1 8.48 1.58
 6 14 2 7.37 1.78
 6 14 3 34.52 2.93
 6 14 4 39.64 1.66
 6 14 5 59.58 2.03
 6 14 6 10.21 1.57
 6 14 7 54.2 1.88
 6 14 8 11.21 2.04
 6 14 9 75.77 4.75
 6 14 10 31.96 2.44
 6 14 11 25.09 2.36
 6 14 12 14.53 1.39
 6 14 13 3.22 1.48
 6 14 15 3.75 1.35
 6 14 16 21.73 1.32
 6 14 18 21.23 1.27
 6 14 20 7.84 1.17
 6 14 21 23.38 1.97
 6 14 22 14.91 1.75
 6 14 23 22.53 1.96
 6 14 24 5.02 1.22
 6 14 25 5.31 1.27
 6 14 26 8.35 1.97
 6 14 27 25.43 2.09
 6 14 28 14.34 1.9
 6 14 29 4.04 1.88
 6 14 31 6.8 1.95
 6 14 33 6.23 2.13
 6 15 0 3.6 1.7
 6 15 1 17.57 2.23
 6 15 2 8.88 2.71
 6 15 3 7.89 1.6
 6 15 4 25.27 2.37
 6 15 5 24.86 2.15
 6 15 7 28.52 1.79
 6 15 9 6.91 1.83
 6 15 11 49.08 2.24
 6 15 12 14.84 1.67
 6 15 13 10.47 1.23
 6 15 15 5.63 1.27
 6 15 16 9.06 1.73
 6 15 19 5.58 1.23
 6 15 20 17.2 2.4
 6 15 22 37.17 2.19
 6 15 23 8.2 1.71
 6 15 25 13.24 1.98
 6 15 27 5.33 1.72
 6 15 29 5.83 2.32
 6 16 0 4.42 2.02
 6 16 1 11.34 1.95
 6 16 2 7.96 3.95
 6 16 3 17.8 1.79
 6 16 5 29.15 2.23
 6 16 6 3.86 1.47
 6 16 7 9.68 1.5
 6 16 9 47.08 1.91
 6 16 10 5.14 1.96
 6 16 11 13.69 2.63
 6 16 12 6.98 1.47
 6 16 13 10.78 1.31
 6 16 14 16.73 3.74
 6 16 15 10.55 1.89
 6 16 16 17.03 1.89
 6 16 19 17.51 1.95
 6 16 22 14.74 1.88
 6 16 24 6.56 1.49
 6 16 27 16.5 1.77
 6 17 0 19.36 2.45
 6 17 2 6.2 3.07
 6 17 4 9.37 2.35
 6 17 6 13.91 1.59
 6 17 7 6.25 1.21
 6 17 9 10.05 1.23
 6 17 11 3.14 1.44
 6 17 12 6.38 1.16
 6 17 14 6.23 1.61
 6 17 16 4.71 1.65
 6 17 18 17.67 1.79
 6 17 20 3.95 1.79
 6 18 0 12.07 3.55
 6 18 1 6.01 1.86
 6 18 2 7.16 2.36
 6 18 6 3.31 1.41
 6 18 7 4.28 1.31
 6 18 8 28.62 3.31
 6 18 11 21.38 2.17
 6 18 12 10.91 1.86
 6 18 13 13.29 2.12
 6 18 16 8.85 2.47
 6 18 17 17.43 1.98
 6 19 0 4.33 1.76
 6 19 1 5.45 1.86
 6 19 4 9.95 2.09
 6 19 6 7.67 2
 6 19 7 8.99 1.8
 6 19 8 9.47 2.16
 6 19 9 8.2 1.86
 6 19 10 8.77 2.17
 6 19 12 23.48 2.7
 6 19 13 13.99 2.26
 6 19 14 5.37 2.26
 6 20 2 5.22 2.55
 6 20 4 10.24 4.47
 6 20 7 11.02 2.76
 7 0 1 74.36 1.77
 7 0 2 95.19 3.38
 7 0 3 33.68 1.68
 7 0 4 73.49 1.78
 7 0 5 4.67 1.75
 7 0 6 8.21 1.68
 7 0 7 27.27 4.4
 7 0 8 5 1.74
 7 0 9 22.35 1.69
 7 0 10 31.75 2.18
 7 0 11 42.48 2.22
 7 0 12 55.69 1.4
 7 0 14 22.11 1.46
 7 0 15 85.34 1.45
 7 0 16 10.96 1.31
 7 0 17 16.6 1.42
 7 0 18 26.37 1.55
 7 0 19 34.49 1.98
 7 0 21 60.56 2.72
 7 0 22 9.36 1.6
 7 0 23 17.66 1.77
 7 0 25 79.41 1.75
 7 0 27 8.57 1.78
 7 0 28 12.29 1.94
 7 0 29 80.93 2.76
 7 0 30 5.9 1.62
 7 0 31 12.18 1.69
 7 0 32 53.9 1.67
 7 0 33 8.07 1.83
 7 0 35 5.03 1.73
 7 0 36 50.22 1.84
 7 0 39 15.33 1.74
 7 0 41 5.47 1.85
 7 1 0 19.62 1.64
 7 1 1 41.64 1.67
 7 1 3 81.78 1.81
 7 1 4 181.97 2.08
 7 1 5 17.78 1.68
 7 1 6 9.61 1.68
 7 1 7 57.57 3.59
 7 1 8 101.04 3.07
 7 1 9 37.09 1.74
 7 1 10 27.78 1.72
 7 1 11 21.12 1.47
 7 1 12 44.96 1.49
 7 1 13 46.75 1.4
 7 1 14 100.41 1.44
 7 1 15 12.73 1.3
 7 1 16 107.92 1.79
 7 1 17 75.59 3.49
 7 1 18 42.51 1.62
 7 1 19 55.03 1.77
 7 1 20 26.02 1.59
 7 1 21 7.86 1.6
 7 1 22 72.54 1.84
 7 1 23 28.53 2.08
 7 1 24 67.15 1.64
 7 1 25 51.78 1.96
 7 1 26 39.12 1.76
 7 1 27 91.27 2.74
 7 1 28 5.35 1.85
 7 1 29 22.81 1.74
 7 1 30 20.08 1.56
 7 1 31 19.28 2.27
 7 1 32 34.81 2.32
 7 1 33 9.83 1.64
 7 1 34 47.18 1.78
 7 1 35 19.55 1.67
 7 1 36 20.24 1.8
 7 1 39 9.84 1.76
 7 1 40 10.21 1.99
 7 1 41 7.04 1.97
 7 1 42 8.34 2.26
 7 2 0 11.52 1.63
 7 2 1 45.91 1.69
 7 2 2 19.56 1.64
 7 2 3 25.84 1.69
 7 2 4 24.84 1.65
 7 2 5 57.25 1.75
 7 2 7 9.55 1.95
 7 2 8 13.91 1.68
 7 2 9 53.33 1.79
 7 2 10 15.61 1.99
 7 2 11 16.31 1.63
 7 2 12 4.95 1.38
 7 2 13 34.65 1.38
 7 2 14 3.44 1.49
 7 2 15 14.41 1.29
 7 2 16 4.47 1.36
 7 2 17 25.88 1.43
 7 2 18 29.34 1.45
 7 2 19 84.23 2.55
 7 2 20 22.45 2
 7 2 22 6.07 1.7
 7 2 23 14.43 1.65
 7 2 24 7.06 1.73
 7 2 25 64.87 2.38
 7 2 26 8.97 1.73
 7 2 27 23.21 1.74
 7 2 28 9.71 1.92
 7 2 29 33.98 1.88
 7 2 31 10.59 1.59
 7 2 32 5.52 1.66
 7 2 34 22.25 1.64
 7 2 35 4.99 1.87
 7 2 37 4.3 1.96
 7 2 38 6.63 1.76
 7 2 39 5.44 1.93
 7 2 40 7.53 1.86
 7 2 41 4.52 1.89
 7 2 42 4.53 2.16
 7 3 1 23.57 1.66
 7 3 2 123.38 2.63
 7 3 3 148.88 2.14
 7 3 4 24.58 2
 7 3 5 42.77 2.23
 7 3 6 9.64 2.87
 7 3 7 479.43 6.16
 7 3 8 246.2 3.29
 7 3 9 33.44 1.76
 7 3 10 177.8 8.62
 7 3 11 276.74 3.2
 7 3 12 100.23 1.92
 7 3 13 54.25 1.42
 7 3 14 36.33 1.81
 7 3 15 61.37 1.51
 7 3 16 33.52 1.85
 7 3 17 13.64 1.53
 7 3 18 26.91 1.45
 7 3 19 13.78 1.72
 7 3 20 39.46 1.6
 7 3 21 10 1.83
 7 3 22 9.58 1.63
 7 3 23 64.14 1.62
 7 3 24 27.98 1.69
 7 3 25 111.07 2.48
 7 3 26 42.88 1.75
 7 3 27 31.56 2.24
 7 3 28 39.32 1.62
 7 3 29 20.45 1.61
 7 3 30 38.74 1.66
 7 3 31 40.38 1.62
 7 3 32 18.3 1.71
 7 3 33 6.91 1.76
 7 3 34 14.38 1.63
 7 3 36 22.56 1.79
 7 3 37 15.96 1.87
 7 3 38 20.8 1.72
 7 3 39 10.77 1.74
 7 3 40 5.01 1.91
 7 3 41 6.69 1.97
 7 3 42 4.97 1.91
 7 4 0 16.64 1.62
 7 4 1 3.66 1.78
 7 4 2 28.3 1.67
 7 4 3 4.6 1.74
 7 4 4 24.42 1.67
 7 4 5 160.07 2.39
 7 4 6 97.94 1.91
 7 4 7 152.32 2.84
 7 4 8 36.27 1.79
 7 4 9 53.01 2.08
 7 4 10 181.42 2.15
 7 4 11 10.64 1.73
 7 4 12 59.24 1.43
 7 4 13 39.77 1.4
 7 4 14 16.71 1.36
 7 4 15 43.33 1.59
 7 4 16 25.85 1.32
 7 4 17 49.72 1.38
 7 4 18 61.05 2.49
 7 4 19 12.76 1.56
 7 4 20 59.48 2.57
 7 4 23 99.9 2.4
 7 4 24 62.34 1.78
 7 4 25 38.93 1.63
 7 4 26 6.91 1.73
 7 4 27 57.95 3.23
 7 4 28 88.55 1.74
 7 4 29 5.65 1.67
 7 4 30 35.47 1.83
 7 4 31 23.69 1.59
 7 4 32 6.19 1.77
 7 4 34 9.6 1.74
 7 4 35 12 1.65
 7 4 36 13.84 1.66
 7 4 37 4.72 1.97
 7 4 38 9.39 1.84
 7 4 39 11.21 1.75
 7 4 40 24.69 1.83
 7 4 41 7.93 1.75
 7 5 0 28.74 1.68
 7 5 1 32.83 1.69
 7 5 2 98.31 1.87
 7 5 4 94.78 2.98
 7 5 5 8.33 1.93
 7 5 6 9.09 1.68
 7 5 7 8.16 1.69
 7 5 8 96.84 2.64
 7 5 9 20.14 1.69
 7 5 10 27.07 1.94
 7 5 11 19.36 1.34
 7 5 12 174.32 2.4
 7 5 13 49.25 1.43
 7 5 14 7.61 1.44
 7 5 15 10.67 1.38
 7 5 16 32.8 1.52
 7 5 17 4.68 1.37
 7 5 18 15.36 1.44
 7 5 19 52.21 1.64
 7 5 20 50.12 1.66
 7 5 21 8.73 1.61
 7 5 22 57.12 2.08
 7 5 23 25.04 1.97
 7 5 24 22.28 1.8
 7 5 25 13.1 1.67
 7 5 26 7.5 1.97
 7 5 27 19.49 1.55
 7 5 28 15.53 1.58
 7 5 29 14.74 1.6
 7 5 30 85.36 2.77
 7 5 31 25.61 1.7
 7 5 32 10.28 1.6
 7 5 33 17.91 2.26
 7 5 34 18.28 1.74
 7 5 38 15.63 1.72
 7 5 39 17.85 1.72
 7 5 40 20.92 1.85
 7 5 41 8.69 1.74
 7 6 0 60.9 2
 7 6 1 33.03 1.94
 7 6 2 72.25 1.82
 7 6 3 107.45 1.95
 7 6 4 284.55 3.62
 7 6 5 5.22 1.77
 7 6 6 17.3 2.01
 7 6 7 30.73 1.96
 7 6 9 92.77 2.16
 7 6 11 136.74 1.9
 7 6 12 60.41 1.45
 7 6 13 16.26 1.68
 7 6 14 128.86 2.12
 7 6 15 83.79 2.15
 7 6 16 66.48 2.06
 7 6 17 15.31 1.32
 7 6 18 24.49 1.64
 7 6 19 28.5 2.3
 7 6 20 70.96 1.71
 7 6 21 36.93 1.84
 7 6 22 13.77 2.02
 7 6 23 55.66 2.86
 7 6 24 84.32 3.53
 7 6 25 10.33 1.78
 7 6 26 24.03 1.53
 7 6 27 24.87 1.57
 7 6 28 25.83 1.9
 7 6 29 32.54 2.04
 7 6 30 53.42 2.7
 7 6 31 53.74 2.6
 7 6 32 7.25 1.61
 7 6 33 20.17 1.61
 7 6 34 59.15 1.78
 7 6 35 16.75 1.76
 7 6 37 14.42 1.91
 7 6 38 16.23 1.9
 7 6 39 42.07 2.44
 7 6 40 37.67 1.74
 7 7 0 263.59 2.85
 7 7 1 176.14 2.78
 7 7 2 95.82 3.7
 7 7 3 43.08 1.72
 7 7 4 39.2 2.56
 7 7 5 4.2 1.76
 7 7 6 18.43 1.66
 7 7 7 47.22 1.9
 7 7 8 4.59 1.77
 7 7 9 8.87 1.7
 7 7 10 48.05 1.77
 7 7 11 15.98 1.54
 7 7 12 33.29 1.55
 7 7 13 60.15 1.45
 7 7 14 82.3 1.64
 7 7 15 30.43 1.63
 7 7 16 59.29 1.69
 7 7 17 162.09 2.16
 7 7 18 46.75 1.63
 7 7 19 98.83 1.64
 7 7 20 85.22 2.87
 7 7 21 72.35 1.9
 7 7 22 35.46 1.81
 7 7 25 4.63 2.07
 7 7 26 8.9 1.9
 7 7 27 3.98 1.64
 7 7 28 13.71 1.56
 7 7 29 7.75 1.59
 7 7 30 14.21 1.83
 7 7 31 5.68 1.61
 7 7 32 30.88 1.61
 7 7 35 9.77 1.65
 7 7 36 9.89 1.77
 7 7 37 18.16 1.74
 7 7 38 5.37 1.77
 7 7 39 28.52 1.94
 7 8 0 23.63 1.68
 7 8 1 49.1 1.77
 7 8 2 47.21 3.49
 7 8 3 120.62 2.55
 7 8 4 22.14 1.89
 7 8 5 14.59 1.66
 7 8 6 28.66 2.33
 7 8 7 37.47 2.55
 7 8 8 87.48 2.71
 7 8 9 10.57 1.72
 7 8 10 15.81 1.72
 7 8 11 48.37 1.62
 7 8 12 28.81 1.49
 7 8 13 5.98 1.65
 7 8 14 40.01 1.42
 7 8 15 212.31 3.24
 7 8 16 5.92 1.34
 7 8 17 52.84 1.64
 7 8 18 34.27 2.12
 7 8 19 13.95 1.68
 7 8 20 14.83 1.44
 7 8 21 46.05 2.04
 7 8 22 4.16 2.02
 7 8 23 60.05 2.12
 7 8 25 38.1 2.34
 7 8 26 6.71 1.81
 7 8 27 19.47 1.98
 7 8 28 5.62 1.72
 7 8 29 4.04 1.85
 7 8 31 18.26 1.93
 7 8 33 18.29 2.07
 7 8 34 16.19 1.62
 7 8 35 75.58 2.04
 7 8 36 6.31 1.84
 7 8 39 10.68 1.72
 7 9 0 27.32 1.71
 7 9 1 59.04 1.81
 7 9 2 21.89 2.76
 7 9 3 53.71 2.05
 7 9 4 91.44 1.92
 7 9 5 62.4 2.25
 7 9 6 55.49 1.79
 7 9 7 20.87 2.49
 7 9 8 9.07 1.69
 7 9 10 55.78 1.64
 7 9 11 67.01 1.7
 7 9 12 45.14 1.82
 7 9 13 77.56 2.72
 7 9 14 9.34 1.37
 7 9 15 14.86 1.48
 7 9 17 41.25 1.38
 7 9 18 5.91 1.42
 7 9 19 24.77 1.65
 7 9 20 24.48 1.45
 7 9 21 39.45 1.86
 7 9 22 49.23 3.64
 7 9 23 16.28 1.75
 7 9 24 4.39 1.83
 7 9 25 12.74 1.75
 7 9 26 8.99 1.77
 7 9 27 9.17 2.6
 7 9 28 32.05 2.33
 7 9 29 25.9 1.53
 7 9 31 42.99 2.02
 7 9 32 4.37 1.64
 7 9 33 15.17 1.89
 7 9 34 15.8 2
 7 9 35 19.98 1.86
 7 9 36 5.85 1.7
 7 9 37 26.47 1.69
 7 10 1 21.88 1.71
 7 10 2 13.03 1.68
 7 10 4 58.66 2.64
 7 10 6 45.76 1.79
 7 10 7 22.06 1.73
 7 10 8 79.06 2.47
 7 10 9 44.8 2.53
 7 10 10 16.45 1.56
 7 10 11 43.47 1.62
 7 10 12 27.49 1.58
 7 10 13 17.31 1.48
 7 10 14 37.46 1.67
 7 10 15 4.97 1.42
 7 10 16 7.32 1.4
 7 10 17 8.75 1.63
 7 10 18 3.85 1.47
 7 10 19 5 1.44
 7 10 20 24.33 1.59
 7 10 21 27.08 3.86
 7 10 22 18.41 1.47
 7 10 24 28.4 1.74
 7 10 25 14.65 1.74
 7 10 26 27.51 2.18
 7 10 27 22.77 1.79
 7 10 28 24.65 1.95
 7 10 29 7.38 1.83
 7 10 30 9.67 1.65
 7 10 31 13.95 1.94
 7 10 32 3.64 1.66
 7 10 33 4 1.81
 7 10 35 4.86 1.69
 7 11 0 18.48 1.72
 7 11 1 25.51 1.75
 7 11 2 20.75 2.39
 7 11 3 13.36 2.07
 7 11 4 13.86 1.71
 7 11 5 31.38 2.11
 7 11 6 125.51 2.32
 7 11 7 17.2 1.73
 7 11 8 37.28 2.02
 7 11 9 8.31 2.23
 7 11 10 30.26 1.58
 7 11 11 6.16 2
 7 11 12 23.87 1.83
 7 11 14 12.99 1.81
 7 11 15 9.9 1.58
 7 11 17 18.14 1.5
 7 11 18 9.01 1.53
 7 11 19 15.65 1.41
 7 11 21 15.89 1.56
 7 11 22 8.58 1.37
 7 11 23 4.59 1.59
 7 11 24 75.47 2.75
 7 11 25 52.47 2.39
 7 11 26 18.86 1.88
 7 11 29 8.55 1.72
 7 11 31 8.14 1.65
 7 11 33 5.94 1.71
 7 11 35 9.01 1.45
 7 12 0 6.24 1.78
 7 12 1 13.54 1.96
 7 12 2 19 1.73
 7 12 3 6.61 2.47
 7 12 4 14.41 1.69
 7 12 6 27.61 1.99
 7 12 7 19 1.73
 7 12 8 56.62 2.89
 7 12 9 6.89 1.57
 7 12 10 55.08 3.14
 7 12 11 14.41 2.51
 7 12 12 15.33 1.47
 7 12 13 6.19 1.52
 7 12 15 5.26 1.66
 7 12 16 37.62 1.68
 7 12 17 18.03 1.63
 7 12 18 4.08 1.57
 7 12 19 14.55 1.51
 7 12 20 6.06 1.61
 7 12 21 9.85 1.44
 7 12 26 7.19 1.78
 7 12 28 11 2.03
 7 12 29 5.66 2.24
 7 12 30 19.92 2.67
 7 12 32 5.86 1.81
 7 12 33 9.85 1.62
 7 13 0 19.69 2.08
 7 13 1 12.41 1.98
 7 13 2 64.9 1.92
 7 13 3 42.97 2.26
 7 13 4 14.85 1.76
 7 13 5 5.91 2.21
 7 13 7 7.36 2.04
 7 13 8 12.49 1.78
 7 13 9 12.11 1.57
 7 13 10 14.4 1.62
 7 13 11 17.9 1.42
 7 13 12 6.51 1.63
 7 13 13 7.54 1.62
 7 13 14 38.3 1.68
 7 13 15 14.45 2.53
 7 13 16 25.92 1.65
 7 13 17 27.63 1.76
 7 13 18 30.25 1.57
 7 13 19 3.35 1.52
 7 13 20 27.33 2.38
 7 13 21 44.89 3.29
 7 13 23 19.55 1.54
 7 13 24 15.41 1.45
 7 13 26 8.9 1.48
 7 13 27 8.97 1.62
 7 13 29 12.85 2.14
 7 13 31 9.17 2.25
 7 14 0 13.06 1.75
 7 14 2 6.24 1.83
 7 14 3 45.41 1.88
 7 14 4 27.36 2.2
 7 14 5 7.86 1.78
 7 14 7 23 2.32
 7 14 9 3.96 1.55
 7 14 10 5.17 2.3
 7 14 11 5.09 1.52
 7 14 12 7.39 1.33
 7 14 13 12.86 1.84
 7 14 14 19.72 2.27
 7 14 15 10.57 2.07
 7 14 16 7.95 2.08
 7 14 17 40.74 1.72
 7 14 20 12.9 2.1
 7 14 21 11.69 2.08
 7 14 22 8.72 1.62
 7 14 24 4.82 1.43
 7 14 26 19.08 2.05
 7 14 27 5.57 2.11
 7 14 28 15.54 2.04
 7 14 29 4.91 2.03
 7 15 0 32.68 3
 7 15 1 16.57 3.31
 7 15 2 21.65 2.14
 7 15 3 45.56 3.11
 7 15 5 10.29 1.79
 7 15 6 7.82 1.79
 7 15 7 36.05 1.85
 7 15 8 5.52 2.24
 7 15 13 14.46 1.58
 7 15 17 37.21 2.29
 7 15 18 16.57 2.74
 7 15 19 3.69 1.63
 7 15 20 25.35 2.43
 7 15 21 9.46 2.53
 7 15 22 10.14 2.2
 7 15 23 6.19 2.18
 7 15 24 6.06 1.7
 7 16 0 11.62 1.78
 7 16 1 5.01 2.25
 7 16 4 4.52 1.92
 7 16 5 11.58 2.45
 7 16 6 9.52 2.11
 7 16 7 25.95 2.01
 7 16 9 43.51 2.13
 7 16 12 28.85 1.55
 7 16 13 21.13 1.74
 7 16 14 16.53 1.91
 7 16 16 23.52 1.71
 7 16 18 9.66 2.43
 7 16 19 8.59 2.38
 7 16 21 6.5 2.38
 7 16 22 11.45 2.05
 7 17 0 6.6 1.83
 7 17 3 6.98 2.02
 7 17 5 11.79 2.14
 7 17 6 12.95 1.97
 7 17 7 16.38 2.4
 7 17 9 11.84 1.69
 7 17 11 23.04 2.5
 7 17 12 25.11 2.06
 7 17 13 26.78 2.94
 7 17 19 5.88 2.21
 7 18 2 4.51 2.14
 7 18 3 6.82 2.06
 7 18 4 4.14 1.66
 7 18 5 9.52 2.01
 7 18 6 27.17 2.08
 7 18 8 27.05 2.03
 7 18 9 7.48 2.54
 7 18 10 58.23 6.43
 7 18 11 10.8 1.89
 7 18 12 6.74 1.96
 7 19 4 5.35 2.39
 7 19 5 6.27 2.79
 8 0 0 13.02 2.58
 8 0 3 4.98 1.92
 8 0 4 24.55 2.51
 8 0 6 6.1 1.9
 8 0 7 12.59 1.84
 8 0 8 19.45 1.87
 8 0 9 7.9 1.92
 8 0 10 125.02 2.56
 8 0 11 4.25 1.84
 8 0 14 27.77 1.51
 8 0 16 65.2 1.69
 8 0 18 44.43 1.51
 8 0 24 64.29 2.02
 8 0 26 28.24 2
 8 0 29 18.05 2.28
 8 0 30 16.46 2.68
 8 0 31 11.67 1.85
 8 0 32 10.3 1.79
 8 0 33 19.97 1.71
 8 1 1 28.35 1.83
 8 1 2 27.47 1.84
 8 1 4 4.84 2.26
 8 1 5 100.3 2.05
 8 1 6 24.54 1.86
 8 1 7 7.69 1.88
 8 1 8 32.35 1.91
 8 1 9 115.87 2.77
 8 1 10 13.14 1.88
 8 1 11 28.79 1.95
 8 1 12 77.5 2.45
 8 1 13 64.87 1.59
 8 1 14 56.4 1.58
 8 1 15 16.58 1.52
 8 1 16 5.63 1.74
 8 1 17 39.31 1.56
 8 1 18 16.6 1.56
 8 1 19 6.54 1.49
 8 1 20 4.75 1.55
 8 1 21 9.6 1.61
 8 1 22 59.29 2.46
 8 1 23 19.46 1.65
 8 1 24 34.84 1.98
 8 1 25 44.75 2.2
 8 1 27 24.54 2.22
 8 1 28 8.43 2.28
 8 1 31 15.9 2.03
 8 1 32 9.35 1.79
 8 1 33 30.43 1.71
 8 1 34 12.73 1.72
 8 1 36 7.49 1.93
 8 1 37 20.19 1.76
 8 2 0 30.99 1.84
 8 2 1 20.3 1.83
 8 2 2 15 1.82
 8 2 3 56.31 1.93
 8 2 4 11.6 2.18
 8 2 5 45.97 2.15
 8 2 7 23.95 1.85
 8 2 8 7.08 1.9
 8 2 10 6 2.27
 8 2 11 17.72 1.88
 8 2 12 28.37 1.5
 8 2 13 48.41 1.56
 8 2 14 3.8 1.61
 8 2 15 21.93 1.61
 8 2 16 7.37 1.56
 8 2 17 29.64 1.55
 8 2 18 15.02 1.58
 8 2 19 17.51 1.48
 8 2 20 26.93 1.5
 8 2 22 15.99 2.11
 8 2 23 32.77 1.93
 8 2 24 7.75 2.05
 8 2 25 13.52 1.95
 8 2 26 24 2.06
 8 2 27 7.17 2.15
 8 2 28 25.49 2.23
 8 2 29 42.3 2.31
 8 2 30 17.58 2.02
 8 2 31 21.68 1.83
 8 2 32 4.91 1.87
 8 2 33 10.77 1.71
 8 2 35 5.98 1.79
 8 2 36 3.92 1.89
 8 2 37 3.88 1.92
 8 2 38 10.54 1.91
 8 2 39 10.44 1.96
 8 3 1 46.35 2.19
 8 3 2 36.37 1.9
 8 3 3 130.25 2.14
 8 3 4 33.77 2.16
 8 3 5 14.06 1.86
 8 3 6 37.34 2.19
 8 3 7 24.49 1.9
 8 3 8 9.21 1.9
 8 3 9 20.73 1.88
 8 3 10 12.74 1.89
 8 3 11 72.45 2.02
 8 3 12 7.06 1.86
 8 3 13 26.04 1.74
 8 3 14 25.93 1.64
 8 3 15 6.9 1.64
 8 3 16 16.61 1.64
 8 3 17 28.7 1.55
 8 3 18 12.72 1.46
 8 3 19 5.47 2.08
 8 3 20 43.58 2.33
 8 3 21 99.06 1.78
 8 3 23 24.35 1.66
 8 3 24 31.79 1.82
 8 3 25 81.02 3.87
 8 3 26 15.57 2.03
 8 3 27 11.5 2.08
 8 3 28 39.03 2.25
 8 3 29 39.76 2.05
 8 3 30 21.44 2.19
 8 3 31 29.07 1.86
 8 3 32 17.35 1.78
 8 3 33 20.58 1.7
 8 3 34 5.47 1.8
 8 3 38 5.76 1.85
 8 3 39 21.94 1.94
 8 4 0 8.81 1.87
 8 4 2 125.32 2.52
 8 4 3 22.35 2.69
 8 4 4 49.3 1.92
 8 4 5 87.62 2.05
 8 4 6 8.07 1.9
 8 4 7 9.55 1.88
 8 4 8 27.78 1.89
 8 4 9 83.92 2.05
 8 4 10 54.45 1.98
 8 4 12 8.23 1.72
 8 4 13 57.25 1.57
 8 4 15 95.76 1.7
 8 4 16 33.42 1.7
 8 4 17 7.67 1.55
 8 4 18 55.08 1.62
 8 4 19 5.54 1.65
 8 4 20 7.47 1.77
 8 4 21 9.35 1.57
 8 4 22 50.12 2.07
 8 4 23 27.28 1.79
 8 4 24 20.61 1.78
 8 4 25 7.9 2.2
 8 4 26 42.36 2.07
 8 4 27 68.05 2.94
 8 4 28 22.32 2.23
 8 4 29 9.47 3.78
 8 4 30 21.05 1.82
 8 4 31 19.58 1.83
 8 4 33 18.49 1.7
 8 4 35 10.57 1.73
 8 4 36 10.85 1.87
 8 4 37 4.28 1.9
 8 4 38 31.79 1.89
 8 5 0 36.67 1.98
 8 5 1 121.34 2.15
 8 5 2 68.64 2
 8 5 3 60.75 1.98
 8 5 4 38.37 1.92
 8 5 5 107.29 2.51
 8 5 6 118.64 2.14
 8 5 7 13.83 2.56
 8 5 8 13.64 1.9
 8 5 9 149.06 2.8
 8 5 10 50.55 1.99
 8 5 11 7.72 1.97
 8 5 12 75.77 1.88
 8 5 13 92.96 1.67
 8 5 14 17.2 1.52
 8 5 15 19.86 1.66
 8 5 16 83.59 1.69
 8 5 17 104.57 1.74
 8 5 18 20.39 1.56
 8 5 19 25.1 2.73
 8 5 20 72.74 2.09
 8 5 21 32.94 1.57
 8 5 22 67.43 2.02
 8 5 24 21.33 1.99
 8 5 25 17.39 3.14
 8 5 26 23.49 2.27
 8 5 27 17.06 2.48
 8 5 29 11.46 1.97
 8 5 30 26.2 2.07
 8 5 31 21.16 1.83
 8 5 32 6.7 2.08
 8 5 33 4.35 1.92
 8 5 34 13.18 1.71
 8 5 35 26.61 1.84
 8 5 37 13.92 1.78
 8 6 0 101.39 2.07
 8 6 1 22.63 2.15
 8 6 2 117.79 2.37
 8 6 3 39.02 1.94
 8 6 4 29.05 1.89
 8 6 5 32.34 1.92
 8 6 6 209.55 2.83
 8 6 7 144.91 2.72
 8 6 8 48.36 2.04
 8 6 9 58.82 2.01
 8 6 10 46.14 1.96
 8 6 11 29.89 1.94
 8 6 12 91.71 2.12
 8 6 13 70.24 2.03
 8 6 14 60.85 1.67
 8 6 15 8.87 1.54
 8 6 16 106.82 1.94
 8 6 17 55.06 1.63
 8 6 18 54.18 1.77
 8 6 19 19.98 1.48
 8 6 20 36.1 2.19
 8 6 21 26.27 1.6
 8 6 22 73.56 1.74
 8 6 23 16.16 1.64
 8 6 24 13.43 1.82
 8 6 25 18.98 2
 8 6 26 49.63 2.09
 8 6 28 35.32 2.69
 8 6 29 9.06 2.01
 8 6 30 7.08 3.39
 8 6 31 20.11 2.02
 8 6 32 26.24 2.2
 8 6 34 27.13 1.73
 8 6 35 21.41 1.73
 8 6 36 42.79 2.33
 8 6 37 6.11 1.95
 8 7 0 35.14 1.88
 8 7 1 10.83 1.85
 8 7 3 27.16 2.15
 8 7 4 26.91 1.93
 8 7 5 22.55 2.78
 8 7 6 16.55 1.9
 8 7 7 85.36 2.39
 8 7 8 22.55 1.9
 8 7 10 16.05 2.21
 8 7 11 85.58 1.88
 8 7 12 48.87 1.8
 8 7 13 22.97 2.82
 8 7 14 6.47 1.92
 8 7 15 26.83 1.54
 8 7 16 30.92 1.56
 8 7 18 5.53 1.69
 8 7 19 11.46 1.97
 8 7 20 40.45 2.28
 8 7 21 12.87 1.49
 8 7 22 41.13 1.89
 8 7 26 14.66 2.24
 8 7 27 6.68 2.23
 8 7 28 5.83 2.03
 8 7 29 26.42 1.99
 8 7 30 5.15 2.12
 8 7 31 28.5 2.39
 8 7 32 42.39 2.65
 8 7 33 7.87 2.08
 8 7 34 4.62 1.99
 8 7 35 28.46 1.99
 8 7 36 12.06 1.8
 8 8 0 14.99 1.83
 8 8 2 4.73 1.97
 8 8 3 28.39 2.24
 8 8 4 5.23 1.98
 8 8 5 63.42 3.55
 8 8 6 14.77 2.15
 8 8 7 112.08 3.21
 8 8 8 19.92 1.91
 8 8 9 26.51 1.92
 8 8 10 53.56 1.99
 8 8 11 17.31 1.92
 8 8 12 11.95 2.05
 8 8 13 73.16 2.54
 8 8 14 61.26 2.11
 8 8 15 12.29 1.82
 8 8 16 22.16 1.66
 8 8 17 22.54 1.56
 8 8 18 6.57 1.73
 8 8 19 4.75 1.64
 8 8 20 5.78 1.63
 8 8 21 10.57 1.59
 8 8 23 6.36 1.66
 8 8 25 28.81 1.85
 8 8 26 6.69 2.21
 8 8 27 30.03 2.15
 8 8 28 37.18 2.71
 8 8 29 9.27 2.44
 8 8 30 8.84 2.02
 8 8 31 7.09 1.96
 8 8 32 35.06 2.39
 8 8 33 8.75 1.98
 8 8 35 5.74 2.39
 8 9 0 77.03 2.96
 8 9 1 86.44 3.81
 8 9 2 54.1 2.24
 8 9 3 7 1.93
 8 9 4 13.14 1.86
 8 9 5 44.12 1.93
 8 9 6 5.75 2.25
 8 9 7 74.16 2.06
 8 9 8 27.56 1.93
 8 9 9 42.56 2.27
 8 9 10 18.9 2.33
 8 9 12 10.57 1.72
 8 9 14 4.73 1.7
 8 9 15 9.84 1.65
 8 9 16 5.2 1.72
 8 9 17 4.98 1.85
 8 9 18 27.98 1.76
 8 9 19 23.53 1.59
 8 9 20 49 2.26
 8 9 21 6.3 1.75
 8 9 22 9.09 1.61
 8 9 23 33.32 1.78
 8 9 24 6.54 1.67
 8 9 25 23.26 2.08
 8 9 26 4.13 1.73
 8 9 27 8.21 1.94
 8 9 28 4.94 2.03
 8 9 30 5.2 2.07
 8 9 34 10.22 2.17
 8 10 0 19.77 1.88
 8 10 1 8.62 1.91
 8 10 3 15.97 1.88
 8 10 4 12.78 1.88
 8 10 5 37.84 1.94
 8 10 6 8.52 1.91
 8 10 8 19.13 2.31
 8 10 9 18.72 1.89
 8 10 10 15.79 2.36
 8 10 11 35.42 1.87
 8 10 13 20.02 1.89
 8 10 14 14.55 1.65
 8 10 15 9.05 1.65
 8 10 17 4.36 1.76
 8 10 18 4.97 1.99
 8 10 19 7.69 1.86
 8 10 20 15.02 1.68
 8 10 21 5.9 2.17
 8 10 22 16.67 1.6
 8 10 24 6.51 1.56
 8 10 25 10.14 1.61
 8 10 26 5.41 1.67
 8 10 27 3.79 1.74
 8 10 28 4.12 1.89
 8 10 30 6.91 1.92
 8 10 31 7.03 2.32
 8 10 32 5.19 2.01
 8 11 1 11.67 1.89
 8 11 3 23.45 2.09
 8 11 4 16.5 2.25
 8 11 5 13.21 1.9
 8 11 7 11.02 1.9
 8 11 9 15.42 1.9
 8 11 12 5.06 1.62
 8 11 13 20.37 1.96
 8 11 14 20.2 1.66
 8 11 15 28.83 2.07
 8 11 16 10.02 1.75
 8 11 18 13.7 1.81
 8 11 19 5.01 1.73
 8 11 20 11.63 1.93
 8 11 22 10.16 3.31
 8 11 24 12.06 1.64
 8 11 27 22.46 1.89
 8 11 28 17.45 1.65
 8 11 30 8.92 1.72
 8 11 31 6.99 1.93
 8 12 0 12.91 1.9
 8 12 1 4.68 2.04
 8 12 2 40.62 2.08
 8 12 4 34.73 3.07
 8 12 5 18.71 3.96
 8 12 6 20.87 1.91
 8 12 8 11.18 2.28
 8 12 9 9.8 1.68
 8 12 10 19.12 2.95
 8 12 11 6.37 1.59
 8 12 13 10.32 1.63
 8 12 14 4.3 1.93
 8 12 16 9.62 1.8
 8 12 18 31.13 2.11
 8 12 20 16.45 2.77
 8 12 21 9.14 1.85
 8 12 22 13.72 1.61
 8 12 23 21.93 1.63
 8 12 25 16.77 2.36
 8 12 26 5.38 1.97
 8 12 27 10.65 1.71
 8 12 28 6.79 1.65
 8 12 29 18.3 2.12
 8 13 1 13.12 1.93
 8 13 4 28.61 2.96
 8 13 7 5.35 2.02
 8 13 8 13.38 2.7
 8 13 9 5.87 2.04
 8 13 11 31.95 1.79
 8 13 12 5.78 1.79
 8 13 15 5.68 1.84
 8 13 16 11.34 1.95
 8 13 17 19.55 2.22
 8 13 19 22.75 2.43
 8 13 21 8.5 2.04
 8 13 24 11.94 1.69
 8 13 25 11.53 2.08
 8 13 26 11.68 1.9
 8 13 27 6.46 1.65
 8 14 2 4.58 2.05
 8 14 4 8.56 2.38
 8 14 6 24.52 2.21
 8 14 10 11.75 1.7
 8 14 12 25.17 1.74
 8 14 13 9.36 2.4
 8 14 14 24.36 1.95
 8 14 15 11.06 1.62
 8 14 17 4.97 2.11
 8 14 18 4.8 1.89
 8 14 21 8.9 1.88
 8 14 22 3.99 1.93
 8 14 23 17.83 2.32
 8 15 1 18.67 1.95
 8 15 2 13.76 1.96
 8 15 3 20.74 3.86
 8 15 4 8.17 2.4
 8 15 5 23.34 1.98
 8 15 6 8.55 2.5
 8 15 7 45.37 2.66
 8 15 8 6.19 2.42
 8 15 9 8.2 1.98
 8 15 11 34.35 1.99
 8 15 12 14.12 2.08
 8 15 13 19.29 1.94
 8 15 15 32.92 1.71
 8 15 17 4.52 1.6
 8 15 18 5.57 1.72
 8 15 19 7.37 2.16
 8 16 2 6.78 2.04
 8 16 3 15.08 3.64
 8 16 5 28.55 2.9
 8 16 6 16.43 1.99
 8 16 7 7.3 1.71
 8 16 8 49.84 2.42
 8 16 9 15.97 2.21
 8 16 10 40.49 2.72
 8 16 11 4.17 2.08
 8 16 12 24.3 2.89
 8 16 13 8.94 2.48
 8 16 14 6.49 1.99
 8 16 15 8.09 1.98
 8 16 16 6.24 1.68
 8 16 17 5.18 1.89
 8 17 1 14.21 3.28
 8 17 2 10.06 2.41
 8 17 4 11.81 2.53
 8 17 5 10.88 2.23
 8 17 6 17.6 2.22
 8 17 8 8.6 2.3
 8 17 11 6.69 2.14
 9 0 3 12.01 2.01
 9 0 6 33.74 2.06
 9 0 7 24.6 3.41
 9 0 8 5.21 2.15
 9 0 10 18.66 2.1
 9 0 12 14.68 2.08
 9 0 14 49.8 1.69
 9 0 16 26.29 1.67
 9 0 17 8.75 1.87
 9 0 18 15.32 1.68
 9 0 22 10.83 1.72
 9 0 25 36.39 1.77
 9 0 28 97.97 2.44
 9 0 30 6.93 2.28
 9 0 32 20.61 2.44
 9 0 34 5.62 2.17
 9 0 35 7.42 2.35
 9 1 1 32.29 2.69
 9 1 2 9.8 2.05
 9 1 3 67.35 2.46
 9 1 4 51.69 2.26
 9 1 5 9.75 2.85
 9 1 6 29.62 2.05
 9 1 7 38.26 2.07
 9 1 8 16.53 2.04
 9 1 9 14.02 4.04
 9 1 10 9.33 2.09
 9 1 12 35.12 2.09
 9 1 13 28.07 2.09
 9 1 15 33.74 1.67
 9 1 16 18.23 1.79
 9 1 18 17.46 1.69
 9 1 19 6.84 1.72
 9 1 20 20.29 1.77
 9 1 21 10.66 1.72
 9 1 22 38.12 1.92
 9 1 23 13.44 1.79
 9 1 24 7.94 1.68
 9 1 25 10.21 1.78
 9 1 26 87.98 3.15
 9 1 27 9.53 1.9
 9 1 30 24.49 2.4
 9 1 32 22.17 2.37
 9 1 33 8.26 2.19
 9 2 0 32.64 2.33
 9 2 1 9.57 3.21
 9 2 2 22.48 2.02
 9 2 3 10.92 2.07
 9 2 4 41.63 2.38
 9 2 5 86.72 2.21
 9 2 7 10.91 2.05
 9 2 8 22.83 2.39
 9 2 9 22.48 2.07
 9 2 10 7.4 2.12
 9 2 11 36.54 2.09
 9 2 12 38.37 2.11
 9 2 13 12.09 1.88
 9 2 14 34.43 1.79
 9 2 15 21.09 1.65
 9 2 17 35.32 2.03
 9 2 18 18.53 1.84
 9 2 19 5.58 1.82
 9 2 20 24.89 2.05
 9 2 21 8.23 1.72
 9 2 22 18.2 1.71
 9 2 23 23.74 1.64
 9 2 24 7.91 1.66
 9 2 25 8.43 2
 9 2 26 4.18 1.92
 9 2 28 7.14 2.06
 9 2 30 33.87 2.47
 9 2 32 11.62 2.13
 9 3 0 65.94 2.48
 9 3 1 19.65 2.05
 9 3 2 14.47 3.38
 9 3 3 40.95 2.94
 9 3 4 28.05 2.06
 9 3 5 33.62 2.36
 9 3 6 76.19 2.18
 9 3 8 23.7 3.44
 9 3 9 17.08 2.77
 9 3 10 92.47 2.25
 9 3 11 24.53 2.11
 9 3 12 39.02 2.12
 9 3 13 29.04 2.31
 9 3 14 21.93 1.79
 9 3 15 76.85 1.89
 9 3 16 23.72 1.67
 9 3 17 34.2 1.71
 9 3 18 26.01 2.98
 9 3 19 6.93 1.74
 9 3 20 29.81 1.74
 9 3 21 88.82 2.09
 9 3 22 13.72 1.86
 9 3 23 35.96 1.77
 9 3 24 4.5 1.76
 9 3 25 7.81 1.85
 9 3 27 7.05 1.88
 9 3 28 4.59 2.19
 9 3 31 5.33 2.59
 9 3 33 4.8 2.3
 9 3 34 7.22 2.43
 9 3 35 37.48 2.44
 9 4 0 39.69 2.1
 9 4 1 55.99 2.15
 9 4 2 67.92 2.16
 9 4 3 28.76 2.07
 9 4 4 23.01 2.06
 9 4 5 55.86 2.53
 9 4 6 9.93 2.46
 9 4 7 16.39 2.07
 9 4 8 73.56 2.19
 9 4 9 27.88 2.09
 9 4 10 56.44 2.47
 9 4 11 8.66 2.11
 9 4 12 12.58 2.69
 9 4 13 62.77 1.97
 9 4 14 18.01 1.77
 9 4 15 37.53 2.54
 9 4 16 34.71 2.32
 9 4 17 19.72 1.67
 9 4 18 14.97 1.68
 9 4 19 14.28 1.7
 9 4 20 43.91 1.76
 9 4 21 42.5 2.03
 9 4 22 23.28 1.73
 9 4 25 22.91 1.67
 9 4 26 6.51 1.87
 9 4 27 12.45 1.84
 9 4 30 20.64 2.44
 9 4 31 18.04 2.11
 9 4 32 6.51 2.22
 9 4 33 40.74 2.19
 9 5 2 26.17 3.48
 9 5 3 7.63 2.13
 9 5 4 5.95 2.12
 9 5 5 6.8 2.09
 9 5 7 10.17 2.08
 9 5 8 52.11 2.13
 9 5 9 10.47 2.08
 9 5 10 15.89 2.07
 9 5 11 14.32 2.35
 9 5 12 8.92 2.11
 9 5 14 10.77 1.77
 9 5 15 26.31 2.1
 9 5 17 4 1.8
 9 5 18 9.32 1.69
 9 5 19 8.4 1.85
 9 5 20 8.98 1.73
 9 5 21 12.73 1.73
 9 5 22 6.36 1.78
 9 5 23 18.8 1.93
 9 5 25 10.35 1.97
 9 5 26 22.22 1.83
 9 5 27 6.65 1.87
 9 5 28 4.58 1.98
 9 5 29 24.23 2.15
 9 5 30 18.5 3.09
 9 5 31 7.36 2.17
 9 5 32 5.1 2.27
 9 5 33 5.58 2.59
 9 5 34 14.82 2.09
 9 6 1 65.23 2.14
 9 6 2 10.33 2.05
 9 6 3 10.86 4.01
 9 6 6 67.71 2.76
 9 6 7 7.59 2.15
 9 6 8 110.91 2.33
 9 6 9 30.92 3.57
 9 6 10 13.63 2.07
 9 6 11 14.06 2.08
 9 6 12 51.72 1.95
 9 6 13 9.06 1.91
 9 6 14 47.24 1.83
 9 6 15 5.05 1.85
 9 6 16 5.33 2.24
 9 6 17 30.36 1.69
 9 6 18 13.53 1.69
 9 6 19 8.3 2.03
 9 6 20 9.21 1.87
 9 6 21 25.47 1.8
 9 6 23 16.13 1.94
 9 6 24 37.48 1.87
 9 6 25 8.26 1.82
 9 6 26 17.42 2.05
 9 6 27 39.35 2.19
 9 6 28 18.64 1.91
 9 6 30 13.01 1.94
 9 6 31 10.98 1.97
 9 6 32 15.09 2.15
 9 6 33 6.33 2.15
 9 7 0 12.7 2.48
 9 7 1 38.83 2.08
 9 7 2 26.07 2.09
 9 7 3 54.07 2.12
 9 7 4 19.56 2.44
 9 7 5 20.79 2.07
 9 7 6 92.25 2.26
 9 7 7 14.78 2.08
 9 7 8 28.59 2.08
 9 7 10 8.7 2.12
 9 7 11 20.62 2.08
 9 7 12 17.42 2.06
 9 7 13 19.51 1.89
 9 7 14 17.28 1.78
 9 7 15 19.33 1.77
 9 7 17 6.47 1.86
 9 7 19 17.05 1.7
 9 7 21 5.8 1.78
 9 7 23 17.06 1.82
 9 7 24 28.4 2.11
 9 7 25 16.99 1.79
 9 7 27 12.97 1.83
 9 7 28 4.89 2.21
 9 7 29 7.21 2.75
 9 7 30 4.56 1.91
 9 7 31 9.03 1.98
 9 7 32 8.06 2.19
 9 8 2 29.8 2.07
 9 8 4 22.58 2.3
 9 8 5 23.57 2.03
 9 8 6 10.61 2.09
 9 8 7 71.69 2.51
 9 8 8 34.51 4.02
 9 8 9 7.87 2.13
 9 8 11 51.46 2.2
 9 8 12 77.01 2.57
 9 8 13 17.27 1.89
 9 8 14 5.4 1.86
 9 8 15 7.01 1.83
 9 8 18 12.96 1.82
 9 8 20 17.02 1.7
 9 8 21 18.48 1.88
 9 8 22 9.02 1.75
 9 8 24 9.37 1.92
 9 8 25 13.98 2.01
 9 8 27 16.03 1.8
 9 8 28 5.04 1.85
 9 8 30 16.06 1.87
 9 9 1 16.32 2.04
 9 9 2 31.99 2.09
 9 9 4 13.06 2.06
 9 9 5 12.62 2.06
 9 9 7 19.97 2.07
 9 9 9 15.07 2.07
 9 9 10 12.05 2.07
 9 9 12 8.27 1.89
 9 9 13 16.9 1.89
 9 9 14 4.97 2.18
 9 9 15 7.01 1.95
 9 9 16 43.08 2.53
 9 9 17 11.56 1.82
 9 9 19 46.79 1.91
 9 9 22 10.12 2.2
 9 9 25 11.77 2.1
 9 9 26 17.54 1.94
 9 9 28 16.52 1.75
 9 10 3 31.54 3.21
 9 10 4 32.51 2.36
 9 10 5 39.02 2.96
 9 10 6 4.83 2.24
 9 10 7 25.2 2.07
 9 10 9 11.99 2.75
 9 10 13 10.32 1.86
 9 10 14 4.63 1.95
 9 10 15 22.09 1.81
 9 10 16 11.01 1.82
 9 10 17 18.94 1.99
 9 10 18 4.24 1.95
 9 10 21 25.22 2.24
 9 10 23 4.93 1.99
 9 10 24 13.33 1.91
 9 10 25 9.53 2.12
 9 10 26 16.04 2.03
 9 11 0 10.17 2.36
 9 11 1 14.21 2.06
 9 11 2 18.29 2.63
 9 11 4 8.27 2.13
 9 11 5 9.58 2.4
 9 11 9 12.49 2.09
 9 11 10 10.07 2.12
 9 11 11 4.61 2.25
 9 11 12 22.58 4.05
 9 11 13 16.02 1.86
 9 11 14 26.52 1.98
 9 11 16 6.26 1.85
 9 11 18 21.94 2.12
 9 11 19 6.03 2.34
 9 11 20 11.13 2.03
 9 11 23 10.49 1.9
 9 11 24 16.7 2.22
 9 12 0 5 2.48
 9 12 2 20.69 2.06
 9 12 5 17.12 2.09
 9 12 7 10.58 2.52
 9 12 8 12.84 2.11
 9 12 10 5.05 2.27
 9 12 11 18.67 1.84
 9 12 12 11.57 2.23
 9 12 13 11.53 2.05
 9 12 15 14.91 1.66
 9 12 16 7.25 2.07
 9 13 0 8.65 2.13
 9 13 1 7.75 3.05
 9 13 2 5.27 2.21
 9 13 3 15.85 2.1
 9 13 4 21.65 2.78
 9 13 5 25.19 2.83
 9 13 6 73.04 2.3
 9 13 8 12.44 2.13
 9 13 9 9.46 2.11
 9 13 10 27.14 2.14
 9 13 12 25.37 2.19
 9 13 14 24.46 2.27
 9 13 15 9.19 1.8
 9 13 16 11.14 1.78
 9 14 1 5.46 2.51
 9 14 2 11.1 2.1
 9 14 4 5.94 2.2
 9 14 6 18.44 2.12
 9 14 7 25.28 3.56
 9 14 8 7.4 2.15
 9 14 9 35.88 2.48
 9 14 10 13.79 2.14
 9 14 11 45.01 3.51
 9 14 12 18.15 2.74
 9 14 14 7.15 1.72
 9 14 15 8.68 1.67
 9 14 16 4.33 1.74
 9 14 17 5.52 2.04
 9 15 0 9.38 2.13
 9 15 3 9.21 3.53
 9 15 4 5.27 2.24
 9 15 5 10.96 2.41
 9 15 7 17.37 2.53
 9 15 10 12.29 2.66
 9 15 11 9.85 2.7
 10 0 3 59 4.45
 10 0 4 112.77 2.51
 10 0 5 66.31 2.69
 10 0 7 60.01 2.75
 10 0 10 47.51 2.7
 10 0 11 48.78 2.69
 10 0 12 10.52 2.27
 10 0 13 23.66 2.37
 10 0 14 17.19 2.54
 10 0 15 23.46 2.03
 10 0 16 36.6 1.95
 10 0 17 36.66 2.07
 10 0 19 5.83 1.88
 10 0 20 6.74 2.06
 10 0 21 8.99 2.04
 10 0 22 59.48 1.95
 10 0 23 30.75 1.87
 10 0 27 8.75 1.92
 10 0 29 5.87 2.19
 10 1 0 5.4 2.34
 10 1 2 93.92 2.41
 10 1 3 5.06 2.44
 10 1 4 9.79 2.23
 10 1 6 31.98 2.59
 10 1 7 24.15 2.21
 10 1 8 7.4 3.26
 10 1 9 68.89 2.4
 10 1 11 27.03 5.24
 10 1 12 7.69 3.04
 10 1 13 13.35 2.27
 10 1 14 23.74 2.78
 10 1 15 5.31 2.01
 10 1 17 11.83 1.92
 10 1 18 15.45 1.8
 10 1 19 19.51 1.99
 10 1 20 22.89 1.83
 10 1 21 31.58 1.85
 10 1 22 31.13 1.86
 10 1 24 23.84 1.87
 10 1 25 9.04 1.91
 10 1 27 16.9 1.9
 10 2 1 9.63 2.23
 10 2 2 33.43 2.21
 10 2 3 14.42 2.21
 10 2 4 13.85 2.21
 10 2 5 9.76 2.25
 10 2 6 24.16 2.22
 10 2 7 10.43 2.5
 10 2 8 25.07 2.6
 10 2 9 40.17 2.27
 10 2 10 8.27 2.26
 10 2 11 9.72 2.24
 10 2 13 60 2.33
 10 2 14 29.2 2.92
 10 2 15 6.25 1.98
 10 2 16 34.7 1.94
 10 2 17 17.43 1.94
 10 2 18 7.71 1.98
 10 2 19 4.48 1.92
 10 2 21 8.98 1.86
 10 2 22 5.75 2.02
 10 2 23 10.28 2.08
 10 2 24 15.27 1.87
 10 2 25 8.31 1.91
 10 2 26 5.15 1.98
 10 2 27 6.31 1.96
 10 2 29 28.04 1.99
 10 2 30 6.88 2.15
 10 3 0 27.08 2.6
 10 3 2 16.85 2.19
 10 3 3 7.19 2.26
 10 3 4 8.57 2.32
 10 3 5 11.44 2.22
 10 3 7 15.88 2.2
 10 3 8 5.6 2.68
 10 3 10 31.47 2.59
 10 3 11 11.87 2.36
 10 3 12 10.91 2.32
 10 3 14 6.54 2.09
 10 3 15 4.64 2.06
 10 3 16 18.63 1.92
 10 3 17 30.59 2.17
 10 3 18 8.8 1.97
 10 3 19 5.45 1.89
 10 3 23 26.66 1.86
 10 3 25 6.29 1.94
 10 3 27 25.51 1.9
 10 3 28 6.86 2.19
 10 3 29 24.21 2.14
 10 3 30 8.58 2.14
 10 4 0 66.24 5.27
 10 4 1 7.74 2.31
 10 4 2 21.96 2.2
 10 4 4 18.71 2.63
 10 4 5 12.95 2.2
 10 4 6 20.99 2.61
 10 4 7 23.91 2.21
 10 4 8 5.72 2.33
 10 4 10 11.86 2.24
 10 4 11 5.1 2.4
 10 4 12 19.64 2.56
 10 4 13 17.44 2.24
 10 4 14 21.08 2.03
 10 4 15 7.58 1.95
 10 4 18 10.91 1.93
 10 4 19 17.43 2.12
 10 4 20 13.13 1.82
 10 4 24 8.84 1.91
 10 4 25 33.37 2.1
 10 4 27 7.43 2.27
 10 5 0 17.81 2.19
 10 5 2 8.86 2.25
 10 5 4 6.47 2.31
 10 5 5 26.85 2.58
 10 5 6 17.65 2.82
 10 5 7 17.89 2.59
 10 5 8 14.22 2.61
 10 5 9 24.08 2.21
 10 5 10 16.62 2.81
 10 5 13 39.5 2.29
 10 5 15 17.63 2.12
 10 5 16 11.08 2.13
 10 5 22 4.89 1.94
 10 5 23 6.13 2.01
 10 5 28 7.68 2.48
 10 6 0 7.96 2.23
 10 6 2 20.95 2.18
 10 6 4 8.24 2.24
 10 6 5 22.87 2.19
 10 6 8 5.49 2.35
 10 6 9 6.53 2.3
 10 6 10 7.06 2.77
 10 6 11 24.85 2.24
 10 6 12 5.42 2.39
 10 6 13 5.24 2.13
 10 6 15 22.64 2
 10 6 16 5.6 2.63
 10 6 17 6.59 1.97
 10 6 18 13.2 1.94
 10 6 19 11 1.96
 10 6 20 9.16 2.18
 10 6 22 8.71 1.89
 10 6 23 8.3 2.28
 10 6 24 13.43 2.12
 10 6 25 5.98 2.15
 10 6 26 10.13 2.28
 10 7 0 25.07 2.59
 10 7 1 16.33 2.66
 10 7 4 17.85 2.19
 10 7 5 11.6 2.21
 10 7 6 9.41 2.22
 10 7 7 11.09 4.91
 10 7 12 9.68 2.27
 10 7 13 11 2.01
 10 7 15 4.23 1.89
 10 7 16 4.81 2.04
 10 7 17 10.85 1.94
 10 7 18 8.7 1.97
 10 7 20 32.69 2.42
 10 7 21 6.2 2.06
 10 7 23 16.48 1.84
 10 7 24 5.22 1.98
 10 7 25 5.6 2.42
 10 7 26 9.14 2.44
 10 8 3 12.4 2.22
 10 8 4 15.72 2.47
 10 8 5 18.77 2.21
 10 8 6 30.19 2.87
 10 8 7 7.98 2.56
 10 8 9 6.24 2.35
 10 8 11 5.53 2.74
 10 8 13 12.99 2.8
 10 8 14 8.07 1.88
 10 8 15 6.01 1.98
 10 8 16 12.24 1.91
 10 8 19 7.92 2.22
 10 8 23 20.29 2.09
 10 8 24 13.95 2.05
 10 8 25 7.06 2.32
 10 9 0 14.49 2.53
 10 9 1 8.58 2.26
 10 9 4 9.77 2.23
 10 9 5 18.5 2.2
 10 9 7 6.86 2.31
 10 9 9 15.58 2.21
 10 9 11 15.46 2.55
 10 9 12 18.95 3.29
 10 9 13 20.55 2.02
 10 9 15 7.49 1.8
 10 9 16 13.5 1.89
 10 9 18 10.61 2.16
 10 9 20 7.71 2.01
 10 9 21 7.82 2.04
 10 9 22 8.91 2.23
 10 9 23 6.64 3.01
 10 10 1 15.49 2.75
 10 10 3 15.54 2.51
 10 10 5 13.29 2.26
 10 10 6 36.07 2.29
 10 10 7 49.92 3.21
 10 10 8 8.8 2.63
 10 10 10 12.72 2.71
 10 10 11 13.77 2.65
 10 10 12 15.54 2.57
 10 10 13 44.87 2.33
 10 10 14 31.16 2.05
 10 10 16 9.26 1.79
 10 11 1 6.66 2.98
 10 11 3 34.59 2.27
 10 11 4 14.47 2.26
 10 11 5 27.26 2.99
 10 11 7 14.78 2.26
 10 11 8 18.22 3.62
 10 11 10 37.49 2.3
 10 11 11 12.85 3.52
 10 11 12 5.09 2.13
 10 11 13 7.96 2.24
 10 11 15 15.61 1.77
 10 11 17 10.58 1.87
 10 11 18 4.71 1.9
 10 12 1 6.44 2.88
 10 12 4 8.04 2.73
 10 12 5 22.59 2.25
 10 12 6 15.5 2.57
 10 12 7 12.26 2.63
 10 12 8 31.15 2.59
 10 12 9 16.04 2.29
 10 12 10 17.33 2.75
 10 12 11 9.32 2.32
 10 12 12 22.59 2.58
 10 12 13 23.3 2.61
 10 12 14 15.08 1.72
 10 13 1 9.43 3.46
 10 13 2 13.36 2.27
 10 13 4 9.11 2.63
 10 13 6 9.29 2.3
 10 13 7 6.1 2.89
 10 13 9 5.84 2.38
 11 0 1 43.49 2.81
 11 0 2 16.66 2.35
 11 0 3 6.08 2.51
 11 0 8 15.88 2.35
 11 0 9 16.35 2.4
 11 0 10 36.3 2.4
 11 0 11 6.68 2.97
 11 0 12 27.07 2.4
 11 0 13 26.47 2.41
 11 0 14 26.29 2.43
 11 0 16 10.4 1.89
 11 0 17 34.15 1.91
 11 0 19 7.25 2.11
 11 0 20 4.68 2.23
 11 0 21 11.75 2.31
 11 0 22 9.82 2.18
 11 1 1 13.71 2.36
 11 1 2 9.66 2.42
 11 1 3 38.37 3.49
 11 1 4 7.71 2.89
 11 1 5 6.36 3.16
 11 1 8 45.57 3.55
 11 1 10 9.92 2.39
 11 1 11 5.62 2.57
 11 1 12 10.99 2.41
 11 1 14 5.58 2.58
 11 1 15 30.47 2.42
 11 1 16 32.25 1.9
 11 1 17 5.27 2
 11 1 18 4.65 2.22
 11 1 19 8.02 2.1
 11 1 22 18.8 2.33
 11 1 23 6.38 2.23
 11 2 1 16.11 2.71
 11 2 2 10.28 2.86
 11 2 3 43.51 3.54
 11 2 4 23.01 3.45
 11 2 5 14.54 2.38
 11 2 6 15.82 3.76
 11 2 7 6.17 2.52
 11 2 8 20.38 2.35
 11 2 9 13.07 2.39
 11 2 10 24.77 2.39
 11 2 11 7.39 2.47
 11 2 12 5.24 2.57
 11 2 13 13.43 2.38
 11 2 15 9.42 2.47
 11 2 19 8.67 2.09
 11 2 20 8.05 2.62
 11 2 21 11.26 2.08
 11 2 22 9.51 2.38
 11 2 23 18.78 2.68
 11 3 2 10.96 5.06
 11 3 3 10.48 2.38
 11 3 5 62.56 2.47
 11 3 6 31.1 2.75
 11 3 9 5.71 2.5
 11 3 11 15.18 2.77
 11 3 12 23.2 2.38
 11 3 13 8.78 2.65
 11 3 14 6.8 2.66
 11 3 15 6 2.27
 11 3 16 9.31 1.9
 11 3 23 9.45 2.13
 11 4 3 11.92 2.65
 11 4 7 13.77 2.68
 11 4 11 8.35 2.43
 11 4 12 5.42 2.53
 11 4 14 12.05 2.43
 11 4 17 12.73 2.06
 11 4 18 4.96 2.16
 11 4 19 10.2 2.25
 11 4 21 5.32 2.21
 11 5 1 7.75 2.41
 11 5 3 10.82 2.39
 11 5 4 15 3.3
 11 5 5 5.73 2.49
 11 5 6 7.17 2.89
 11 5 12 9.68 2.85
 11 5 13 5.27 2.58
 11 5 16 9.51 2.86
 11 5 19 5.96 2.5
 11 5 20 5.92 2.18
 11 5 21 5.83 2.2
 11 6 0 6.84 2.99
 11 6 1 13.92 2.34
 11 6 2 6.1 2.47
 11 6 6 6.03 2.45
 11 6 10 6.52 2.47
 11 6 12 12.44 2.88
 11 6 14 12.4 2.39
 11 6 17 6.59 1.94
 11 6 18 4.76 2.21
 11 6 19 9.97 2.08
 11 7 2 12.21 2.36
 11 7 3 6.7 2.44
 11 7 10 21.48 2.69
 11 7 13 8.85 2.47
 11 7 14 5.27 2.54
 11 7 15 15.94 2.45
 11 7 16 13.89 1.89
 11 7 17 10.88 2.35
 11 7 18 5.37 1.98
 11 8 2 5.69 2.5
 11 8 3 8.52 2.42
 11 8 4 9.27 2.4
 11 8 5 10.7 2.84
 11 8 6 19.12 2.68
 11 8 8 8.39 2.43
 11 8 12 29.5 2.41
 11 8 14 9.78 2.46
 11 9 2 17.11 2.35
 11 9 3 5.75 2.53
 11 9 4 9.57 3.96
 11 9 5 11.55 2.39
 11 9 6 20.98 2.7
 11 9 8 9.98 2.89
 11 9 9 10.06 2.42
 11 9 12 12.79 2.63
 11 9 13 11.75 3.1
 11 10 0 5.47 2.56
 11 10 2 8.01 2.45
 11 10 5 16.51 2.39
 11 10 7 16.22 3.36
 11 10 8 15.73 2.42
 12 0 0 21.28 5.16
 12 0 2 13.84 2.88
 12 0 5 7.62 2.95
 12 0 6 13.28 2.93
 12 0 8 13.16 2.88
 12 0 11 15.34 2.52
 12 0 13 8.51 2.6
 12 1 0 10.45 3.73
 12 1 1 6.07 2.66
 12 1 4 21.26 2.88
 12 1 5 7.84 3.83
 12 1 6 8.66 2.55
 12 1 8 6.73 2.61
 12 1 10 6.39 2.66
 12 1 11 8.82 2.56
 12 1 12 9.21 3.54
 12 2 3 9.7 2.52
 12 2 10 8.66 2.56
 12 2 11 10.66 2.57
 12 2 12 7.22 3.16
 12 3 1 9.72 3.63
 12 3 2 10.74 2.51
 12 3 3 6.59 3.2
 12 3 5 11.75 2.86
 12 3 6 6.72 2.61
 12 3 9 11.4 2.55
 12 4 0 5.58 2.68
 12 4 1 10.87 2.88
 12 4 2 7.08 2.97
 12 4 4 11.19 4.7
 12 4 5 15.12 3.5
 12 4 7 10.7 2.54
 12 5 1 11.05 2.52
 12 5 5 26.67 2.92

_iucr_refine_fcf_details
;
data_8HQ
_computing_structure_refinement   'olex2.refine 1.3 (Bourhis et al., 2015)'
_shelx_refln_list_code            4
loop_
  _space_group_symop_id
  _space_group_symop_operation_xyz
  1  x,y,z
  2  x+1/2,-y+1/2,-z
  3  -x,y+1/2,-z+1/2
  4  -x+1/2,-y,z+1/2

_space_group_crystal_system       orthorhombic
_space_group_IT_number            19
_space_group_name_H-M_alt         'P 21 21 21'
_space_group_name_Hall            ' P 2ac 2ab'
_symmetry_space_group_name_H-M    'P 21 21 21'
_symmetry_space_group_name_Hall   ' P 2ac 2ab'
_symmetry_Int_Tables_number       19
_cell_length_a                    5.3386(1)
_cell_length_b                    9.9878(2)
_cell_length_c                    22.3493(4)
_cell_angle_alpha                 90
_cell_angle_beta                  90
_cell_angle_gamma                 90
_cell_volume                      1191.68(4)
loop_
  _refln_index_h
  _refln_index_k
  _refln_index_l
  _refln_F_squared_calc
  _refln_F_squared_meas
  _refln_F_squared_sigma
  _refln_F_squared_weight
  _refln_observed_status
-12 -5 -5 26.607 27.344 2.545 51.758 o
-12 -5 -1 10.346 9.976 2.555 53.508 o
-12 -4 -7 11.305 14.288 3.049 37.633 o
-12 -4 -5 10.913 15.560 2.938 40.474 o
-12 -4 -4 6.898 6.230 2.706 48.061 o
-12 -4 -1 9.910 12.713 2.938 40.577 o
-12 -3 -9 13.949 14.389 2.555 53.076 o
-12 -3 -3 5.483 6.745 2.656 49.950 o
-12 -3 -1 7.896 7.654 2.615 51.324 o
-12 -2 -12 5.984 6.371 2.706 48.103 o
-12 -2 -11 9.557 10.219 2.585 52.327 o
-12 -2 -3 7.387 8.310 3.070 37.382 o
-12 -2 -2 10.219 11.036 2.555 53.480 o
-12 -1 -12 7.127 8.421 2.615 51.347 o
-12 -1 -6 8.144 6.260 2.666 49.445 o
-12 -1 -5 8.060 8.704 3.110 36.399 o
-12 -1 -4 19.678 20.740 2.959 39.407 o
-11 -10 -8 17.637 16.893 2.433 57.860 o
-11 -10 -7 17.354 20.457 2.444 57.249 o
-11 -10 -5 12.618 14.146 2.433 58.479 o
-11 -10 -2 9.667 11.895 2.534 54.329 o
-11 -9 -13 7.948 8.664 2.908 41.581 o
-11 -9 -12 10.560 14.399 2.464 57.252 o
-11 -9 -11 3.750 5.291 2.615 51.627 o
-11 -9 -9 10.018 11.208 2.464 57.431 o
-11 -9 -6 19.406 19.851 2.444 57.069 o
-11 -9 -5 9.429 11.127 2.837 43.533 o
-11 -9 -4 9.471 10.986 2.585 52.307 o
-11 -9 -2 14.999 14.086 2.393 60.182 o
-11 -9 -1 3.557 9.724 2.938 40.879 o
-11 -8 -14 9.483 12.571 2.605 51.460 o
-11 -8 -12 32.214 28.707 3.181 33.536 o
-11 -8 -8 7.124 7.502 2.524 55.095 o
-11 -8 -6 21.447 22.194 2.757 45.026 o
-11 -8 -5 9.619 11.703 2.777 45.402 o
-11 -8 -4 10.672 13.248 2.403 60.152 o
-11 -8 -3 6.772 6.715 2.514 55.585 o
-11 -8 -2 6.095 8.431 2.444 58.795 o
-11 -7 -18 4.594 6.412 1.959 91.340 o
-11 -7 -17 8.598 9.078 1.929 93.150 o
-11 -7 -16 14.033 15.954 2.090 78.170 o
-11 -7 -15 13.995 13.409 2.272 66.721 o
-11 -7 -13 10.531 11.279 2.898 41.704 o
-11 -7 -10 19.978 19.710 2.423 57.931 o
-11 -7 -2 11.612 15.611 2.363 61.964 o
-11 -6 -19 10.572 9.815 1.949 90.806 o
-11 -6 -18 1.738 5.039 2.141 77.073 o
-11 -6 -17 5.351 5.927 2.090 80.289 o
-11 -6 -14 9.698 11.814 2.464 57.433 o
-11 -6 -12 6.643 9.138 2.474 57.314 o
-11 -6 -10 6.141 5.725 2.565 53.511 o
-11 -6 -2 6.235 6.129 2.908 41.697 o
-11 -6 -1 10.377 17.458 3.110 36.179 o
-11 -5 -21 8.079 7.159 2.131 76.873 o
-11 -5 -20 5.275 4.443 2.080 81.173 o
-11 -5 -19 8.434 7.593 2.100 78.984 o
-11 -5 -16 7.484 6.180 2.322 64.983 o
-11 -5 -12 9.988 10.279 2.817 44.144 o
-11 -5 -8 4.496 6.139 2.514 55.755 o
-11 -5 -6 3.842 7.018 2.898 42.058 o
-11 -5 -4 13.245 11.430 2.413 59.506 o
-11 -5 -3 10.442 9.421 2.423 59.365 o
-11 -5 -1 5.168 5.735 2.494 56.623 o
-11 -4 -19 10.835 14.086 1.918 93.078 o
-11 -4 -17 12.594 12.389 2.110 77.260 o
-11 -4 -14 13.989 13.278 2.444 57.923 o
-11 -4 -12 2.309 5.230 2.605 52.105 o
-11 -4 -11 3.824 7.230 2.484 57.120 o
-11 -4 -7 13.255 15.277 2.393 60.298 o
-11 -4 -3 7.717 8.381 2.403 60.631 o
-11 -3 -23 6.610 5.937 2.060 82.452 o
-11 -3 -22 6.276 7.179 2.009 86.533 o
-11 -3 -16 7.621 7.856 2.080 80.596 o
-11 -3 -14 6.425 8.522 2.484 56.893 o
-11 -3 -13 7.070 6.442 2.555 53.849 o
-11 -3 -12 24.204 24.304 2.423 57.199 o
-11 -3 -11 10.213 16.620 2.403 60.037 o
-11 -3 -10 3.446 5.685 2.545 54.523 o
-11 -3 -6 26.241 26.980 2.423 56.799 o
-11 -3 -5 64.633 67.753 2.868 36.628 o
-11 -3 -3 10.522 12.440 4.029 21.719 o
-11 -3 -2 9.914 9.391 2.403 60.397 o
-11 -2 -23 18.704 19.508 2.201 69.800 o
-11 -2 -22 8.448 6.331 2.221 70.819 o
-11 -2 -21 11.919 11.521 2.100 78.158 o
-11 -2 -20 8.058 10.168 2.100 78.851 o
-11 -2 -19 7.069 6.806 2.282 67.282 o
-11 -2 -16 3.220 5.341 1.979 89.822 o
-11 -2 -15 7.468 9.724 2.322 64.815 o
-11 -2 -13 11.013 10.319 2.444 58.319 o
-11 -2 -11 9.624 13.076 2.787 45.043 o
-11 -2 -10 23.814 20.659 2.413 57.910 o
-11 -2 -9 13.876 15.782 2.777 45.061 o
-11 -2 -8 19.102 21.982 2.403 58.837 o
-11 -2 -6 17.581 17.680 2.383 60.209 o
-11 -2 -5 15.928 14.257 2.413 59.108 o
-11 -2 -4 22.381 23.214 2.948 39.464 o
-11 -2 -3 41.269 42.318 2.413 54.210 o
-11 -2 -1 17.566 19.357 2.706 47.031 o
-11 -1 -23 5.840 4.816 2.100 79.537 o
-11 -1 -22 21.177 19.700 2.534 53.048 o
-11 -1 -19 8.430 10.754 2.373 61.994 o
-11 -1 -18 6.017 7.139 1.949 91.952 o
-11 -1 -17 6.865 5.695 2.009 86.558 o
-11 -1 -16 33.834 27.424 2.050 75.707 o
-11 -1 -15 32.607 31.181 2.332 59.797 o
-11 -1 -12 8.879 7.876 2.484 56.736 o
-11 -1 -10 7.831 7.078 2.524 55.061 o
-11 -1 -8 42.324 42.076 2.797 41.459 o
-11 -1 -3 38.477 39.370 2.393 55.650 o
-11 -1 -2 10.454 7.300 2.898 41.793 o
-11 -1 -1 12.674 11.844 3.706 25.604 o
-10 -13 -8 3.594 5.028 2.454 58.621 o
-10 -13 -6 9.514 12.985 2.292 66.121 o
-10 -13 -4 10.399 13.965 2.292 65.968 o
-10 -13 -2 12.749 11.632 2.302 65.273 o
-10 -13 -1 8.736 6.937 2.959 40.191 o
-10 -12 -14 18.402 17.236 2.413 58.699 o
-10 -12 -13 23.099 23.456 2.969 38.903 o
-10 -12 -12 19.874 22.669 2.615 49.931 o
-10 -12 -11 7.743 6.402 2.787 45.297 o
-10 -12 -10 16.450 17.519 3.009 38.353 o
-10 -12 -9 14.168 16.630 2.474 56.385 o
-10 -12 -8 25.593 26.990 2.332 61.104 o
-10 -12 -7 9.611 13.369 3.494 28.819 o
-10 -12 -6 14.541 17.489 2.282 65.833 o
-10 -12 -5 18.143 22.123 2.302 63.979 o
-10 -12 -4 7.006 9.693 2.322 64.861 o
-10 -12 -1 4.958 6.523 2.373 62.481 o
-10 -11 -18 5.296 4.514 1.918 95.218 o
-10 -11 -17 8.257 9.037 2.555 53.685 o
-10 -11 -16 5.175 5.594 1.848 102.442 o
-10 -11 -15 15.997 16.146 1.757 108.184 o
-10 -11 -13 9.619 6.210 2.242 69.445 o
-10 -11 -12 5.309 5.796 2.454 58.473 o
-10 -11 -11 7.935 7.008 2.797 44.951 o
-10 -11 -10 34.270 36.623 2.676 45.976 o
-10 -11 -8 17.341 17.862 2.302 64.354 o
-10 -11 -7 13.032 14.106 2.868 42.392 o
-10 -11 -5 23.735 23.749 2.292 63.636 o
-10 -11 -4 12.023 9.996 2.817 44.051 o
-10 -11 -3 32.292 40.086 2.817 41.797 o
-10 -11 -2 5.586 7.411 2.343 63.998 o
-10 -10 -16 9.214 10.299 1.777 108.875 o
-10 -10 -14 26.781 22.446 3.867 23.197 o
-10 -10 -13 39.207 42.934 2.373 56.124 o
-10 -10 -12 13.863 18.377 2.413 59.108 o
-10 -10 -11 10.503 10.340 2.322 64.479 o
-10 -10 -10 8.483 17.034 2.999 38.947 o
-10 -10 -8 6.680 7.280 2.726 47.343 o
-10 -10 -7 44.180 50.497 2.908 38.149 o
-10 -10 -6 30.925 36.138 2.302 61.119 o
-10 -10 -5 13.382 15.732 2.282 66.084 o
-10 -10 -3 14.302 19.558 3.948 22.507 o
-10 -10 -1 11.520 13.369 2.787 44.937 o
-10 -9 -23 7.840 8.149 1.898 96.334 o
-10 -9 -22 8.924 10.168 1.979 88.406 o
-10 -9 -21 7.178 7.785 2.151 75.538 o
-10 -9 -20 6.715 8.754 1.818 105.075 o
-10 -9 -18 6.103 4.635 2.151 75.870 o
-10 -9 -17 3.670 4.524 1.888 98.574 o
-10 -9 -16 11.896 9.976 1.797 105.811 o
-10 -9 -15 10.598 11.683 1.757 110.676 o
-10 -9 -13 19.606 23.638 2.110 75.079 o
-10 -9 -12 22.322 23.991 2.635 48.945 o
-10 -9 -11 12.873 17.105 2.575 52.245 o
-10 -9 -9 10.979 10.542 2.302 65.529 o
-10 -9 -7 6.557 8.411 2.312 65.526 o
-10 -9 -6 4.991 11.895 2.605 51.765 o
-10 -9 -5 14.666 13.854 2.252 67.772 o
-10 -9 -4 6.432 7.432 2.312 65.585 o
-10 -9 -3 2.230 8.088 2.847 43.595 o
-10 -9 -1 9.190 10.966 2.262 68.016 o
-10 -8 -25 7.074 8.017 2.060 82.226 o
-10 -8 -24 15.179 13.339 2.181 72.043 o
-10 -8 -23 19.282 21.124 1.858 95.710 o
-10 -8 -22 5.525 6.402 1.898 96.994 o
-10 -8 -20 5.618 6.533 1.878 99.023 o
-10 -8 -19 7.416 8.411 1.959 90.648 o
-10 -8 -17 5.630 4.413 1.908 96.160 o
-10 -8 -16 8.800 8.340 1.949 91.309 o
-10 -8 -15 4.536 6.796 1.797 108.192 o
-10 -8 -14 8.181 8.189 2.625 50.901 o
-10 -8 -13 11.019 11.784 2.120 76.836 o
-10 -8 -9 8.807 9.653 2.302 65.805 o
-10 -8 -7 7.723 7.926 2.343 63.780 o
-10 -8 -6 26.052 30.090 2.272 63.875 o
-10 -8 -5 17.923 19.276 2.262 66.403 o
-10 -8 -4 18.606 18.165 2.565 52.140 o
-10 -8 -3 15.432 17.569 2.221 69.208 o
-10 -7 -26 6.522 9.067 2.171 74.163 o
-10 -7 -25 6.466 5.412 2.292 66.825 o
-10 -7 -24 8.035 9.391 2.242 69.444 o
-10 -7 -23 17.385 18.024 1.979 85.845 o
-10 -7 -21 5.331 8.734 2.171 74.329 o
-10 -7 -20 30.363 32.554 3.292 31.402 o
-10 -7 -19 5.378 5.917 2.009 86.780 o
-10 -7 -18 8.831 7.210 1.979 88.698 o
-10 -7 -17 7.576 10.451 1.777 109.318 o
-10 -7 -15 6.163 4.928 2.080 81.017 o
-10 -7 -13 9.135 12.945 2.676 48.830 o
-10 -7 -12 6.572 5.624 2.232 70.435 o
-10 -7 -7 3.402 5.291 2.413 60.590 o
-10 -7 -6 7.234 5.836 2.383 61.798 o
-10 -7 -5 9.650 11.158 2.282 66.780 o
-10 -7 -4 13.150 14.671 3.766 24.764 o
-10 -7 -2 9.225 11.531 2.595 51.906 o
-10 -7 -1 12.555 12.329 2.242 68.731 o
-10 -6 -26 9.366 7.341 1.949 91.296 o
-10 -6 -25 5.203 6.311 2.242 69.917 o
-10 -6 -24 12.972 12.359 2.019 84.058 o
-10 -6 -23 8.079 5.685 1.939 92.642 o
-10 -6 -22 4.869 5.836 1.918 95.174 o
-10 -6 -20 6.909 8.371 2.060 82.224 o
-10 -6 -19 10.576 13.722 1.818 103.408 o
-10 -6 -18 13.875 13.753 2.060 80.621 o
-10 -6 -17 5.234 5.493 1.999 87.705 o
-10 -6 -16 4.450 4.897 2.019 86.148 o
-10 -6 -15 20.584 21.830 1.777 103.352 o
-10 -6 -14 2.583 4.867 2.302 66.623 o
-10 -6 -13 6.161 5.735 2.221 71.107 o
-10 -6 -11 24.637 25.092 2.625 49.062 o
-10 -6 -10 9.081 12.228 3.070 37.261 o
-10 -6 -9 6.468 6.604 2.343 63.955 o
-10 -6 -8 5.856 7.957 2.312 65.615 o
-10 -6 -5 23.550 23.052 2.302 63.186 o
-10 -6 -4 8.151 8.916 2.595 52.060 o
-10 -6 -2 17.677 21.285 2.666 48.343 o
-10 -5 -28 6.587 8.492 2.040 83.872 o
-10 -5 -24 3.308 6.301 2.110 79.017 o
-10 -5 -23 7.049 7.018 1.898 96.619 o
-10 -5 -16 9.661 7.038 1.979 88.561 o
-10 -5 -15 13.830 13.631 1.777 106.983 o
-10 -5 -13 36.462 37.481 2.312 59.653 o
-10 -5 -10 17.514 17.176 2.262 66.600 o
-10 -5 -9 23.322 22.921 2.262 65.372 o
-10 -5 -8 13.125 14.490 2.565 52.728 o
-10 -5 -7 13.984 15.197 2.242 68.365 o
-10 -5 -6 13.771 15.691 2.757 45.718 o
-10 -5 -5 27.565 22.729 2.252 65.286 o
-10 -5 -4 8.513 8.785 2.272 67.618 o
-10 -5 -3 7.217 6.543 2.322 64.991 o
-10 -5 -2 12.227 11.854 2.232 69.409 o
-10 -4 -27 6.125 6.543 1.949 91.987 o
-10 -4 -25 33.893 36.886 2.221 64.615 o
-10 -4 -24 9.670 8.855 1.898 95.859 o
-10 -4 -22 3.333 5.483 1.929 94.505 o
-10 -4 -20 14.593 12.339 1.969 87.924 o
-10 -4 -19 16.327 17.600 1.807 102.237 o
-10 -4 -18 13.427 12.208 2.080 79.328 o
-10 -4 -15 7.630 7.623 1.818 104.988 o
-10 -4 -14 22.468 21.447 2.746 45.300 o
-10 -4 -13 17.845 16.752 2.292 64.906 o
-10 -4 -12 22.081 19.498 2.272 65.250 o
-10 -4 -11 4.722 9.714 2.282 67.371 o
-10 -4 -10 10.108 13.662 2.252 68.349 o
-10 -4 -7 25.481 25.819 2.363 59.737 o
-10 -4 -6 19.587 20.084 2.242 67.254 o
-10 -4 -5 14.701 13.318 3.393 30.416 o
-10 -4 -4 21.285 22.992 2.221 67.940 o
-10 -4 -2 22.501 21.810 2.221 67.842 o
-10 -4 -1 7.651 6.957 2.312 65.491 o
-10 -3 -30 9.061 10.996 2.413 59.906 o
-10 -3 -29 25.936 25.880 2.312 62.137 o
-10 -3 -28 8.962 12.319 2.484 56.558 o
-10 -3 -27 26.835 24.738 2.070 76.240 o
-10 -3 -23 24.639 21.517 1.959 85.326 o
-10 -3 -18 9.702 9.158 1.828 103.144 o
-10 -3 -17 32.229 33.644 1.939 83.163 o
-10 -3 -16 19.154 21.154 1.888 92.902 o
-10 -3 -15 7.685 7.987 1.797 107.241 o
-10 -3 -12 11.555 13.238 2.272 67.024 o
-10 -3 -11 13.146 14.591 2.585 51.921 o
-10 -3 -10 28.531 29.515 2.272 63.532 o
-10 -3 -7 16.359 14.156 2.444 57.659 o
-10 -3 -5 13.034 16.953 2.201 70.820 o
-10 -3 -3 5.329 8.209 2.262 68.579 o
-10 -3 -2 16.415 15.116 2.211 69.852 o
-10 -2 -29 32.611 34.018 2.312 60.536 o
-10 -2 -25 9.102 5.614 2.141 76.129 o
-10 -2 -24 17.786 18.761 2.009 83.246 o
-10 -2 -23 10.086 11.289 1.878 97.491 o
-10 -2 -22 4.558 4.685 1.969 90.570 o
-10 -2 -21 9.476 7.422 1.878 98.082 o
-10 -2 -18 7.635 7.199 1.868 99.562 o
-10 -2 -17 19.005 19.932 2.625 49.740 o
-10 -2 -16 35.977 34.341 1.949 81.223 o
-10 -2 -15 7.794 8.108 1.959 90.606 o
-10 -2 -14 28.402 27.475 2.827 42.254 o
-10 -2 -13 55.260 56.959 2.353 53.209 o
-10 -2 -11 11.063 11.572 2.262 67.765 o
-10 -2 -10 7.411 5.503 2.403 60.776 o
-10 -2 -9 42.436 44.388 2.302 58.543 o
-10 -2 -8 29.204 31.685 2.686 46.325 o
-10 -2 -7 11.514 12.501 2.262 67.657 o
-10 -2 -6 26.321 29.111 2.504 53.279 o
-10 -2 -5 13.226 8.896 2.696 47.991 o
-10 -2 -4 14.169 15.247 2.221 69.543 o
-10 -2 -3 14.829 15.207 2.201 70.690 o
-10 -2 -2 33.483 34.412 2.565 49.925 o
-10 -2 -1 12.604 12.278 2.221 69.948 o
-10 -1 -27 14.707 17.751 1.918 91.737 o
-10 -1 -25 7.684 6.715 1.939 92.619 o
-10 -1 -24 24.228 23.658 2.131 72.892 o
-10 -1 -22 32.747 30.393 2.030 76.962 o
-10 -1 -21 28.672 29.343 1.888 88.896 o
-10 -1 -20 23.740 22.143 2.050 78.587 o
-10 -1 -19 19.646 20.134 1.828 98.719 o
-10 -1 -18 16.769 16.267 1.807 102.307 o
-10 -1 -17 9.684 7.472 1.969 89.404 o
-10 -1 -16 5.498 5.766 2.292 66.901 o
-10 -1 -15 9.692 11.036 2.131 76.378 o
-10 -1 -14 23.652 21.316 2.918 40.241 o
-10 -1 -13 15.966 11.511 2.302 64.909 o
-10 -1 -12 5.027 6.482 2.373 62.477 o
-10 -1 -11 26.544 32.463 3.160 34.121 o
-10 -1 -9 72.758 66.340 2.736 38.842 o
-10 -1 -8 9.987 10.168 2.282 66.798 o
-10 -1 -7 24.832 26.455 2.262 64.877 o
-10 -1 -6 31.892 31.090 2.262 63.380 o
-10 -1 -5 4.371 6.331 2.363 63.068 o
-10 -1 -4 10.088 9.300 2.615 51.136 o
-10 -1 -2 93.554 89.412 2.413 42.310 o
-9 -15 -11 7.563 7.775 2.030 84.593 o
-9 -15 -10 8.535 9.411 2.514 55.366 o
-9 -15 -7 12.461 16.580 2.151 74.180 o
-9 -15 -6 3.661 6.230 2.232 70.708 o
-9 -15 -5 11.418 12.531 2.504 55.465 o
-9 -14 -17 5.379 5.160 1.918 95.141 o
-9 -14 -15 9.103 10.208 1.646 126.321 o
-9 -14 -14 6.403 6.987 1.767 111.346 o
-9 -14 -12 15.615 17.176 1.989 85.498 o
-9 -14 -11 40.178 38.794 2.534 50.008 o
-9 -14 -10 9.614 6.674 2.060 81.936 o
-9 -14 -9 37.553 42.702 3.211 32.356 o
-9 -14 -7 21.055 22.628 2.161 71.645 o
-9 -14 -6 16.154 19.528 2.141 74.031 o
-9 -14 -4 5.983 7.997 2.444 58.820 o
-9 -14 -2 7.772 7.533 2.948 40.489 o
-9 -13 -16 10.372 14.389 1.737 112.795 o
-9 -13 -15 11.069 11.511 1.757 110.556 o
-9 -13 -14 23.983 22.860 1.787 100.905 o
-9 -13 -12 23.147 20.205 2.201 69.045 o
-9 -13 -10 23.862 25.415 1.999 81.892 o
-9 -13 -9 6.144 6.341 2.110 78.646 o
-9 -13 -8 11.553 13.015 2.141 75.264 o
-9 -13 -7 2.735 4.645 2.322 65.473 o
-9 -13 -6 64.740 70.490 3.564 24.991 o
-9 -13 -5 19.715 20.296 2.494 54.821 o
-9 -13 -4 17.530 19.225 2.413 58.686 o
-9 -13 -3 14.796 18.387 2.120 75.709 o
-9 -13 -1 4.969 6.058 2.221 71.218 o
-9 -12 -22 9.325 9.976 1.939 91.968 o
-9 -12 -21 2.871 4.907 1.878 99.744 o
-9 -12 -16 8.403 7.977 1.676 122.601 o
-9 -12 -15 15.426 15.398 3.423 29.844 o
-9 -12 -13 13.641 10.875 1.757 109.842 o
-9 -12 -12 11.186 13.026 2.524 54.599 o
-9 -12 -11 16.609 17.822 2.736 46.138 o
-9 -12 -10 3.732 6.079 2.030 85.321 o
-9 -12 -8 11.233 8.492 2.757 46.059 o
-9 -12 -7 8.036 7.502 2.171 74.072 o
-9 -12 -5 13.610 19.932 2.131 75.091 o
-9 -12 -2 16.165 22.335 3.191 34.118 o
-9 -11 -24 11.654 11.208 2.272 67.131 o
-9 -11 -23 7.599 10.592 2.181 73.261 o
-9 -11 -22 4.959 7.896 2.009 86.689 o
-9 -11 -20 7.522 9.532 2.009 86.126 o
-9 -11 -19 5.700 5.745 1.646 128.397 o
-9 -11 -18 16.613 17.539 1.676 117.624 o
-9 -11 -14 27.887 26.384 2.534 52.065 o
-9 -11 -13 17.746 14.621 1.757 107.845 o
-9 -11 -12 19.965 20.922 1.747 107.066 o
-9 -11 -11 4.989 6.654 2.494 56.604 o
-9 -11 -10 10.666 10.602 2.151 74.878 o
-9 -11 -9 11.953 11.046 2.454 57.739 o
-9 -11 -8 4.441 10.602 3.110 36.479 o
-9 -11 -5 9.824 11.592 2.110 77.749 o
-9 -11 -4 6.096 8.785 2.373 62.290 o
-9 -11 -2 15.046 17.519 2.080 78.582 o
-9 -11 -1 13.485 17.761 2.080 78.839 o
-9 -10 -26 15.718 15.439 1.868 96.540 o
-9 -10 -25 10.083 12.228 2.403 60.254 o
-9 -10 -24 14.401 11.672 1.848 99.430 o
-9 -10 -23 5.488 6.301 1.888 98.035 o
-9 -10 -22 6.014 5.160 2.070 81.803 o
-9 -10 -21 22.423 24.365 1.727 107.725 o
-9 -10 -17 19.220 22.537 2.262 65.995 o
-9 -10 -16 11.163 9.380 1.777 108.442 o
-9 -10 -15 23.146 23.769 2.030 79.997 o
-9 -10 -14 3.995 4.655 1.828 105.055 o
-9 -10 -13 9.124 8.653 1.646 126.611 o
-9 -10 -11 2.547 6.139 2.009 87.201 o
-9 -10 -9 11.303 13.106 2.555 53.326 o
-9 -10 -7 25.026 25.839 2.413 57.462 o
-9 -10 -6 4.212 5.129 2.343 64.215 o
-9 -10 -5 35.987 40.925 2.393 55.897 o
-9 -10 -4 27.346 26.344 2.120 72.669 o
-9 -10 -3 27.108 30.565 2.444 55.607 o
-9 -10 -1 5.980 7.745 2.565 53.458 o
-9 -9 -28 13.827 16.812 2.100 77.411 o
-9 -9 -27 3.000 7.957 2.262 68.823 o
-9 -9 -26 16.633 14.308 2.110 76.439 o
-9 -9 -25 12.293 11.339 1.858 98.991 o
-9 -9 -22 11.904 10.229 1.757 110.496 o
-9 -9 -19 45.220 48.336 2.615 46.172 o
-9 -9 -17 11.791 14.954 1.666 121.456 o
-9 -9 -16 41.467 38.501 1.989 76.286 o
-9 -9 -15 6.273 7.482 1.666 124.878 o
-9 -9 -14 6.370 7.583 1.656 126.316 o
-9 -9 -13 18.147 21.568 1.969 86.092 o
-9 -9 -12 11.463 13.551 1.959 89.334 o
-9 -9 -10 7.633 9.865 2.171 73.973 o
-9 -9 -9 15.977 17.832 2.110 76.250 o
-9 -9 -7 16.557 21.285 2.090 77.245 o
-9 -9 -5 11.884 14.510 2.413 59.489 o
-9 -9 -4 10.548 11.794 2.090 79.090 o
-9 -9 -2 28.898 29.908 2.110 72.625 o
-9 -9 -1 12.178 13.844 2.070 80.152 o
-9 -8 -30 16.430 17.892 2.484 55.678 o
-9 -8 -29 4.846 4.938 2.272 68.186 o
-9 -8 -27 13.693 13.409 2.363 61.862 o
-9 -8 -25 11.437 14.570 2.524 54.519 o
-9 -8 -24 9.769 8.865 2.423 59.447 o
-9 -8 -22 6.920 6.109 1.898 96.740 o
-9 -8 -21 16.251 12.501 1.737 111.115 o
-9 -8 -20 14.177 14.268 1.717 114.027 o
-9 -8 -18 12.182 11.087 1.797 105.569 o
-9 -8 -16 3.427 3.787 1.787 110.036 o
-9 -8 -15 5.967 5.826 1.706 119.523 o
-9 -8 -13 13.714 13.056 1.979 87.173 o
-9 -8 -12 75.909 75.801 2.625 40.573 o
-9 -8 -11 46.765 50.840 3.797 23.186 o
-9 -8 -9 7.612 7.644 2.161 74.799 o
-9 -8 -8 29.417 28.212 2.423 56.335 o
-9 -8 -7 71.492 78.931 2.585 41.943 o
-9 -8 -6 10.387 7.583 2.252 68.671 o
-9 -8 -5 19.370 19.548 2.363 60.887 o
-9 -8 -4 21.655 21.144 2.090 76.294 o
-9 -8 -3 7.030 5.968 2.514 55.593 o
-9 -8 -2 30.321 32.493 2.413 56.385 o
-9 -7 -32 7.968 9.391 2.019 85.221 o
-9 -7 -31 8.675 10.784 2.171 73.779 o
-9 -7 -30 2.601 6.907 2.221 71.420 o
-9 -7 -29 9.493 5.745 2.393 61.097 o
-9 -7 -28 4.430 7.310 2.100 79.559 o
-9 -7 -27 13.387 13.763 1.898 94.424 o
-9 -7 -25 16.458 15.822 2.040 81.475 o
-9 -7 -24 29.738 29.545 1.767 99.518 o
-9 -7 -23 12.312 10.744 1.939 91.258 o
-9 -7 -21 7.206 6.432 2.373 62.296 o
-9 -7 -20 1.798 4.907 2.050 84.014 o
-9 -7 -19 14.818 15.732 1.888 94.784 o
-9 -7 -17 7.306 7.664 1.696 120.199 o
-9 -7 -15 16.163 18.165 1.757 107.780 o
-9 -7 -14 16.419 18.216 1.626 124.428 o
-9 -7 -13 19.604 19.892 1.959 86.779 o
-9 -7 -12 20.091 21.003 1.949 87.365 o
-9 -7 -11 16.559 17.064 3.251 32.959 o
-9 -7 -10 7.993 7.755 2.171 74.062 o
-9 -7 -8 26.051 27.111 2.131 72.214 o
-9 -7 -7 13.812 17.044 2.413 59.180 o
-9 -7 -6 92.736 89.109 2.282 45.839 o
-9 -7 -5 22.907 20.629 2.100 75.416 o
-9 -7 -4 16.469 14.550 2.534 53.690 o
-9 -7 -3 53.391 53.718 3.544 26.066 o
-9 -7 -2 27.156 27.414 2.555 51.315 o
-9 -7 -1 42.699 44.953 3.413 28.590 o
-9 -6 -33 8.818 8.048 2.161 74.617 o
-9 -6 -32 12.882 13.046 2.009 84.826 o
-9 -6 -31 9.468 7.937 2.484 56.689 o
-9 -6 -30 10.400 10.895 2.282 66.712 o
-9 -6 -29 3.559 5.392 2.403 61.082 o
-9 -6 -28 15.127 13.722 2.242 68.312 o
-9 -6 -27 42.103 41.631 2.070 70.729 o
-9 -6 -26 19.934 20.104 1.878 93.763 o
-9 -6 -25 6.338 3.928 1.949 92.186 o
-9 -6 -24 38.685 41.318 1.807 90.084 o
-9 -6 -23 14.774 13.753 1.747 110.197 o
-9 -6 -21 21.454 22.487 2.030 80.512 o
-9 -6 -20 10.104 11.097 1.717 115.999 o
-9 -6 -19 6.778 6.159 1.767 111.357 o
-9 -6 -18 11.826 11.531 1.828 102.270 o
-9 -6 -17 32.181 29.737 1.696 105.687 o
-9 -6 -15 6.530 4.877 1.767 111.597 o
-9 -6 -14 46.140 48.689 2.484 50.423 o
-9 -6 -13 7.488 7.321 2.019 85.475 o
-9 -6 -12 55.728 52.254 2.433 50.582 o
-9 -6 -11 12.986 10.542 2.120 76.631 o
-9 -6 -10 10.572 12.167 2.100 78.319 o
-9 -6 -9 32.472 32.523 2.141 69.783 o
-9 -6 -8 110.125 109.980 2.363 39.212 o
-9 -6 -6 65.195 64.401 2.646 42.054 o
-9 -6 -3 6.893 7.432 2.171 74.219 o
-9 -6 -2 8.209 10.986 2.080 80.271 o
-9 -6 -1 65.667 64.492 2.171 57.538 o
-9 -5 -34 18.356 16.752 2.009 83.339 o
-9 -5 -33 7.084 6.260 1.989 88.209 o
-9 -5 -32 3.858 5.321 2.312 65.917 o
-9 -5 -30 17.510 19.397 2.242 67.601 o
-9 -5 -29 23.393 24.526 3.787 24.222 o
-9 -5 -27 4.366 4.816 2.009 87.025 o
-9 -5 -26 24.360 24.617 1.767 102.536 o
-9 -5 -25 11.193 12.591 1.777 107.955 o
-9 -5 -23 18.074 15.641 1.757 107.554 o
-9 -5 -22 7.888 5.927 1.797 107.457 o
-9 -5 -21 11.148 11.410 1.717 115.593 o
-9 -5 -20 9.615 11.743 2.272 67.334 o
-9 -5 -19 6.747 5.968 1.898 96.790 o
-9 -5 -18 6.859 8.088 1.929 93.599 o
-9 -5 -17 4.781 7.401 1.787 109.260 o
-9 -5 -15 28.328 26.798 1.666 111.556 o
-9 -5 -14 11.299 8.977 1.777 108.461 o
-9 -5 -11 10.327 10.663 2.110 77.743 o
-9 -5 -10 19.332 19.861 3.160 34.687 o
-9 -5 -9 8.643 9.350 2.151 75.242 o
-9 -5 -8 53.840 50.477 2.555 46.927 o
-9 -5 -7 8.587 8.997 2.635 50.468 o
-9 -5 -6 3.012 5.846 2.161 75.461 o
-9 -5 -4 5.006 5.907 2.151 75.926 o
-9 -5 -2 24.711 23.456 2.040 78.953 o
-9 -4 -33 40.079 37.481 2.565 49.030 o
-9 -4 -32 8.225 9.673 2.201 71.928 o
-9 -4 -31 17.149 15.590 2.282 65.623 o
-9 -4 -30 22.607 23.395 2.252 65.997 o
-9 -4 -27 12.591 14.116 1.908 93.616 o
-9 -4 -25 24.622 24.203 1.818 97.427 o
-9 -4 -22 22.639 24.829 1.818 97.991 o
-9 -4 -21 43.279 42.570 2.373 55.530 o
-9 -4 -20 42.711 39.703 1.888 82.672 o
-9 -4 -19 12.991 12.198 1.878 96.674 o
-9 -4 -18 13.770 13.197 1.706 115.652 o
-9 -4 -17 20.942 17.670 2.706 46.855 o
-9 -4 -16 37.394 35.664 1.706 100.895 o
-9 -4 -15 37.480 35.068 1.696 101.988 o
-9 -4 -14 17.601 17.226 1.777 105.172 o
-9 -4 -13 64.413 62.745 2.635 42.514 o
-9 -4 -12 12.671 14.985 2.120 76.333 o
-9 -4 -11 8.012 5.473 2.242 69.663 o
-9 -4 -10 58.670 58.403 2.635 43.450 o
-9 -4 -9 24.364 27.031 2.110 73.838 o
-9 -4 -8 72.611 70.490 2.534 43.692 o
-9 -4 -7 16.175 14.449 2.090 77.928 o
-9 -4 -6 8.587 9.370 2.110 78.095 o
-9 -4 -5 56.505 55.242 2.474 48.869 o
-9 -4 -4 23.311 25.344 2.090 75.549 o
-9 -4 -3 28.859 26.172 2.363 59.265 o
-9 -4 -2 70.603 70.752 2.181 55.365 o
-9 -4 -1 58.625 59.473 2.141 60.998 o
-9 -3 -35 38.499 35.593 2.151 67.642 o
-9 -3 -34 7.672 6.392 2.151 75.564 o
-9 -3 -33 4.744 6.069 2.131 77.378 o
-9 -3 -30 2.631 5.624 2.363 63.237 o
-9 -3 -28 4.880 5.412 2.009 86.899 o
-9 -3 -27 6.486 6.482 1.969 90.082 o
-9 -3 -26 5.251 5.220 2.009 86.856 o
-9 -3 -25 7.203 9.784 1.838 102.589 o
-9 -3 -24 5.246 3.877 1.818 106.014 o
-9 -3 -23 41.297 38.027 1.828 88.080 o
-9 -3 -22 13.493 16.630 1.747 110.143 o
-9 -3 -21 92.259 85.716 2.090 51.906 o
-9 -3 -20 32.482 29.151 1.737 101.497 o
-9 -3 -19 6.157 7.068 1.747 113.938 o
-9 -3 -18 25.189 24.698 2.019 80.164 o
-9 -3 -17 34.681 35.866 2.090 71.966 o
-9 -3 -16 22.546 25.152 1.797 99.980 o
-9 -3 -15 80.058 76.225 2.242 50.700 o
-9 -3 -14 24.811 24.678 1.757 103.415 o
-9 -3 -13 26.714 29.848 3.211 33.147 o
-9 -3 -12 41.583 41.742 2.161 65.798 o
-9 -3 -11 26.090 27.212 2.332 61.020 o
-9 -3 -10 91.213 86.504 2.262 46.922 o
-9 -3 -9 13.527 17.721 2.393 60.147 o
-9 -3 -8 22.078 23.315 2.080 76.689 o
-9 -3 -7 7.965 6.200 2.181 73.488 o
-9 -3 -6 76.815 74.690 2.565 42.038 o
-9 -3 -5 35.983 38.077 2.100 70.813 o
-9 -3 -4 29.125 26.122 2.363 59.232 o
-9 -3 -3 48.544 47.094 2.141 64.729 o
-9 -3 -2 13.865 11.228 2.423 58.975 o
-9 -3 -1 20.231 21.386 2.050 79.406 o
-9 -2 -32 10.601 7.674 3.080 37.045 o
-9 -2 -30 36.382 39.258 2.595 48.296 o
-9 -2 -28 7.895 6.119 2.312 65.508 o
-9 -2 -26 7.180 6.260 1.868 99.768 o
-9 -2 -25 7.112 6.331 1.737 115.066 o
-9 -2 -24 7.110 6.896 2.080 80.742 o
-9 -2 -23 23.342 28.222 1.838 95.256 o
-9 -2 -22 17.687 16.731 1.848 97.804 o
-9 -2 -21 7.826 10.612 1.898 96.071 o
-9 -2 -20 24.943 22.608 1.858 93.765 o
-9 -2 -19 3.723 4.877 1.969 90.692 o
-9 -2 -18 17.806 20.518 1.696 113.954 o
-9 -2 -17 38.510 40.702 1.797 91.113 o
-9 -2 -15 20.053 21.517 1.666 116.596 o
-9 -2 -14 35.369 34.068 1.676 105.294 o
-9 -2 -13 13.965 14.247 1.757 109.187 o
-9 -2 -12 37.343 36.876 2.120 69.464 o
-9 -2 -11 37.012 35.411 2.120 69.697 o
-9 -2 -9 24.831 26.919 2.787 43.699 o
-9 -2 -8 25.109 26.061 2.918 40.022 o
-9 -2 -7 5.992 6.735 2.131 77.177 o
-9 -2 -5 88.267 88.140 3.171 28.550 o
-9 -2 -4 42.704 42.187 2.464 52.063 o
-9 -2 -3 12.380 10.219 2.141 75.348 o
-9 -2 -2 20.241 20.033 2.050 79.543 o
-9 -2 -1 8.848 7.432 3.403 30.446 o
-9 -1 -35 2.225 5.614 2.181 74.179 o
-9 -1 -33 8.070 11.531 2.040 83.384 o
-9 -1 -32 24.968 26.344 2.504 53.569 o
-9 -1 -30 24.537 26.152 2.232 66.603 o
-9 -1 -27 12.619 10.380 1.858 99.030 o
-9 -1 -26 87.856 82.576 2.868 33.773 o
-9 -1 -25 5.062 5.564 1.747 114.452 o
-9 -1 -24 8.860 10.400 1.828 103.201 o
-9 -1 -23 15.786 16.257 1.656 120.935 o
-9 -1 -22 42.429 38.279 1.767 92.585 o
-9 -1 -21 8.613 7.805 1.747 113.116 o
-9 -1 -20 18.663 24.365 1.696 112.810 o
-9 -1 -19 6.109 7.018 1.838 103.177 o
-9 -1 -18 16.429 17.620 1.828 100.089 o
-9 -1 -16 17.100 17.135 1.676 117.506 o
-9 -1 -15 38.239 37.017 1.676 103.174 o
-9 -1 -13 25.232 26.546 1.959 84.523 o
-9 -1 -12 35.052 28.030 3.110 34.879 o
-9 -1 -11 4.614 6.654 2.161 75.228 o
-9 -1 -10 7.588 8.199 2.211 71.447 o
-9 -1 -9 16.127 14.732 3.443 29.491 o
-9 -1 -8 15.918 16.075 2.444 57.609 o
-9 -1 -7 42.903 38.966 2.110 68.551 o
-9 -1 -6 31.467 28.586 2.080 74.140 o
-9 -1 -4 49.864 51.547 2.373 53.781 o
-9 -1 -3 66.053 63.664 2.322 51.831 o
-9 -1 -2 11.452 12.309 2.393 60.620 o
-9 -1 -1 31.138 31.595 2.060 75.185 o
-8 -17 -11 6.993 5.745 1.989 88.269 o
-8 -17 -10 4.880 7.644 2.433 59.401 o
-8 -17 -8 9.050 7.926 2.272 67.606 o
-8 -17 -6 12.822 15.893 2.009 84.560 o
-8 -17 -5 9.555 10.289 2.040 83.239 o
-8 -17 -4 8.003 11.107 2.019 85.069 o
-8 -17 -2 7.366 9.865 4.251 19.565 o
-8 -17 -1 7.876 11.784 2.009 85.868 o
-8 -16 -17 5.587 7.159 1.838 103.281 o
-8 -16 -16 7.126 6.099 1.868 99.798 o
-8 -16 -15 10.895 13.793 2.110 77.416 o
-8 -16 -14 5.062 7.674 1.807 106.772 o
-8 -16 -13 10.354 10.188 1.807 105.074 o
-8 -16 -12 27.304 25.132 3.655 25.848 o
-8 -16 -11 4.387 4.887 1.918 95.353 o
-8 -16 -10 40.074 39.410 5.533 11.350 o
-8 -16 -9 13.373 14.076 2.019 83.818 o
-8 -16 -8 48.330 59.726 2.181 61.430 o
-8 -16 -7 7.637 6.987 1.848 101.726 o
-8 -16 -6 13.290 14.015 2.019 83.840 o
-8 -16 -5 24.677 28.626 4.907 14.528 o
-8 -16 -4 3.619 5.230 2.100 79.800 o
-8 -16 -3 13.388 14.399 1.999 85.419 o
-8 -16 -2 7.600 11.390 1.969 89.428 o
-8 -15 -19 8.340 9.078 1.888 97.131 o
-8 -15 -17 5.133 4.695 2.312 65.831 o
-8 -15 -15 31.165 30.595 2.454 54.692 o
-8 -15 -13 18.910 21.366 2.696 47.208 o
-8 -15 -12 13.192 12.177 1.777 107.408 o
-8 -15 -11 32.535 37.077 2.040 75.520 o
-8 -15 -8 5.543 6.614 2.767 46.051 o
-8 -15 -7 36.938 42.570 2.969 37.511 o
-8 -15 -6 9.332 14.399 1.979 87.921 o
-8 -15 -5 19.068 20.003 1.989 84.425 o
-8 -15 -4 6.698 7.422 2.030 84.761 o
-8 -15 -3 16.891 24.183 1.989 84.444 o
-8 -15 -2 10.686 12.925 3.928 22.835 o
-8 -15 -1 13.468 16.327 1.969 87.738 o
-8 -14 -23 12.344 14.712 2.070 80.048 o
-8 -14 -21 8.135 8.088 1.636 128.615 o
-8 -14 -17 9.422 9.259 1.737 113.923 o
-8 -14 -15 13.614 13.076 1.575 134.622 o
-8 -14 -14 24.893 23.951 1.616 120.225 o
-8 -14 -13 11.089 10.360 1.686 119.817 o
-8 -14 -12 23.922 23.436 2.191 69.247 o
-8 -14 -10 13.005 11.763 2.009 84.926 o
-8 -14 -6 22.865 28.363 4.433 17.767 o
-8 -14 -4 7.852 8.694 2.565 53.307 o
-8 -14 -1 4.339 6.927 1.999 87.733 o
-8 -13 -27 7.615 6.715 1.757 112.300 o
-8 -13 -26 11.118 14.237 2.161 73.878 o
-8 -13 -25 11.512 13.227 2.090 78.820 o
-8 -13 -24 12.574 14.550 2.454 57.530 o
-8 -13 -21 6.341 6.018 2.373 62.387 o
-8 -13 -19 21.491 25.092 2.181 70.121 o
-8 -13 -17 19.141 19.074 2.797 44.024 o
-8 -13 -16 6.639 7.361 2.423 59.767 o
-8 -13 -15 5.073 3.908 1.605 135.383 o
-8 -13 -14 5.945 6.139 1.626 131.374 o
-8 -13 -12 6.239 6.785 1.605 134.381 o
-8 -13 -11 28.381 35.472 2.595 49.312 o
-8 -13 -9 5.310 6.402 2.030 85.058 o
-8 -13 -8 16.400 17.802 1.949 88.645 o
-8 -13 -4 21.354 26.394 1.969 84.732 o
-8 -13 -1 11.376 11.925 1.939 91.332 o
-8 -12 -29 16.538 16.913 1.898 93.239 o
-8 -12 -28 5.320 5.442 1.727 117.042 o
-8 -12 -27 8.938 8.310 2.292 66.432 o
-8 -12 -26 6.981 6.028 2.050 83.191 o
-8 -12 -25 15.358 18.347 2.232 68.564 o
-8 -12 -23 20.400 21.124 2.322 62.696 o
-8 -12 -22 15.203 17.559 1.737 110.591 o
-8 -12 -21 5.811 6.765 1.696 120.822 o
-8 -12 -20 12.633 14.722 1.636 125.447 o
-8 -12 -19 4.419 4.776 2.100 79.727 o
-8 -12 -18 30.049 30.625 2.262 63.721 o
-8 -12 -16 10.947 10.501 1.525 145.263 o
-8 -12 -13 7.403 5.998 1.737 115.030 o
-8 -12 -11 6.053 4.463 2.120 78.043 o
-8 -12 -10 16.811 18.670 2.524 53.899 o
-8 -12 -9 8.543 9.572 1.908 95.041 o
-8 -12 -8 10.043 11.279 2.292 66.156 o
-8 -12 -7 3.117 5.008 2.030 85.489 o
-8 -12 -6 16.018 18.751 2.959 39.633 o
-8 -12 -5 16.154 23.244 3.231 33.274 o
-8 -12 -4 29.009 30.534 1.989 80.724 o
-8 -12 -2 39.443 45.054 2.625 46.660 o
-8 -12 -1 5.363 6.301 2.353 63.523 o
-8 -11 -31 5.037 7.169 1.757 112.953 o
-8 -11 -30 6.802 10.552 1.908 95.306 o
-8 -11 -28 16.394 15.247 1.797 103.670 o
-8 -11 -27 22.519 22.598 3.817 23.884 o
-8 -11 -26 2.798 7.310 1.999 87.947 o
-8 -11 -25 1.649 4.312 2.090 80.874 o
-8 -11 -24 10.410 9.249 1.636 127.499 o
-8 -11 -22 10.170 10.713 2.211 70.983 o
-8 -11 -20 10.178 12.228 1.797 105.980 o
-8 -11 -19 3.858 3.645 1.777 111.188 o
-8 -11 -18 11.590 12.622 1.545 140.801 o
-8 -11 -16 9.060 10.824 1.525 146.169 o
-8 -11 -15 29.599 32.109 2.676 46.601 o
-8 -11 -14 21.635 16.035 1.939 88.454 o
-8 -11 -13 18.215 16.600 1.515 141.146 o
-8 -11 -12 7.158 8.411 1.494 153.588 o
-8 -11 -10 2.962 5.059 1.848 102.974 o
-8 -11 -9 12.861 14.459 1.939 90.728 o
-8 -11 -7 8.430 11.289 1.918 93.911 o
-8 -11 -5 11.860 13.985 1.918 92.856 o
-8 -11 -4 12.379 13.833 2.221 69.876 o
-8 -11 -3 19.736 20.881 2.373 60.272 o
-8 -11 -1 8.248 11.996 2.595 51.955 o
-8 -10 -31 6.603 7.957 1.868 99.708 o
-8 -10 -30 7.191 6.755 1.777 109.932 o
-8 -10 -28 3.510 5.463 2.474 57.665 o
-8 -10 -26 4.785 7.553 2.191 73.115 o
-8 -10 -25 8.009 9.310 1.646 126.909 o
-8 -10 -24 6.905 7.714 1.706 118.937 o
-8 -10 -22 15.881 17.479 2.262 66.797 o
-8 -10 -21 2.945 5.079 1.727 117.758 o
-8 -10 -20 12.713 13.076 1.646 124.305 o
-8 -10 -19 7.828 7.866 1.585 136.841 o
-8 -10 -18 2.744 6.099 1.676 124.774 o
-8 -10 -15 8.017 7.199 2.040 83.747 o
-8 -10 -14 14.186 14.086 1.504 146.090 o
-8 -10 -13 18.265 19.175 1.494 143.780 o
-8 -10 -11 31.011 33.957 2.686 46.069 o
-8 -10 -10 15.837 17.327 1.929 90.605 o
-8 -10 -9 17.457 18.741 1.949 88.283 o
-8 -10 -8 17.709 19.326 1.939 89.020 o
-8 -10 -6 6.344 8.330 2.444 58.780 o
-8 -10 -5 36.753 38.491 1.969 78.974 o
-8 -10 -4 11.584 14.146 1.908 93.849 o
-8 -10 -3 15.910 17.378 2.474 56.191 o
-8 -10 -1 9.374 10.643 3.140 35.637 o
-8 -9 -34 11.935 13.217 1.959 89.270 o
-8 -9 -33 5.247 6.028 2.090 80.296 o
-8 -9 -28 4.494 8.391 2.040 84.203 o
-8 -9 -27 8.456 10.360 1.999 86.740 o
-8 -9 -25 20.584 22.012 1.858 95.191 o
-8 -9 -24 8.098 9.572 2.343 63.667 o
-8 -9 -23 33.476 34.159 2.050 74.988 o
-8 -9 -22 10.957 11.117 1.686 119.727 o
-8 -9 -21 3.965 3.776 1.717 119.028 o
-8 -9 -20 46.356 44.246 2.635 45.643 o
-8 -9 -19 23.677 25.112 1.575 126.067 o
-8 -9 -18 29.633 27.192 1.676 109.683 o
-8 -9 -17 5.644 6.452 1.656 126.766 o
-8 -9 -16 4.961 4.584 1.605 135.298 o
-8 -9 -15 10.025 10.229 1.515 147.681 o
-8 -9 -12 12.283 12.561 1.585 133.771 o
-8 -9 -11 5.961 6.493 1.828 104.395 o
-8 -9 -10 18.437 19.185 1.807 101.319 o
-8 -9 -9 35.909 35.008 2.635 47.207 o
-8 -9 -8 25.501 27.303 1.939 85.959 o
-8 -9 -7 75.621 80.728 2.433 45.290 o
-8 -9 -5 46.378 50.255 2.676 44.106 o
-8 -9 -4 10.716 12.703 2.211 70.788 o
-8 -9 -3 5.186 6.119 1.979 89.435 o
-8 -9 -2 54.091 58.645 4.079 19.986 o
-8 -9 -1 81.687 89.472 2.131 52.591 o
-8 -8 -33 9.107 8.643 2.403 60.501 o
-8 -8 -32 38.072 40.803 2.050 73.042 o
-8 -8 -31 7.906 6.937 1.818 105.005 o
-8 -8 -30 9.386 8.361 1.969 89.376 o
-8 -8 -29 9.217 9.037 2.060 81.811 o
-8 -8 -28 29.518 32.453 3.009 37.321 o
-8 -8 -27 28.517 24.183 2.201 67.810 o
-8 -8 -26 5.851 9.047 1.767 111.216 o
-8 -8 -25 30.081 29.949 1.797 96.394 o
-8 -8 -23 5.198 8.149 2.019 85.779 o
-8 -8 -21 11.115 12.379 1.575 136.003 o
-8 -8 -18 5.968 4.756 1.706 119.686 o
-8 -8 -17 22.679 23.719 1.555 129.955 o
-8 -8 -16 21.591 19.932 1.636 120.198 o
-8 -8 -15 11.503 12.248 1.525 144.496 o
-8 -8 -14 63.785 61.614 1.878 72.347 o
-8 -8 -13 72.782 71.489 1.737 74.929 o
-8 -8 -12 13.284 12.258 1.918 92.727 o
-8 -8 -11 14.691 16.236 1.777 106.293 o
-8 -8 -10 53.391 57.111 2.019 68.557 o
-8 -8 -9 26.677 29.121 1.949 84.587 o
-8 -8 -8 19.486 22.679 1.929 89.020 o
-8 -8 -7 109.642 108.456 4.190 16.924 o
-8 -8 -6 13.096 14.257 1.929 91.612 o
-8 -8 -5 61.207 66.733 2.282 53.907 o
-8 -8 -4 7.697 7.987 1.949 91.557 o
-8 -8 -3 29.852 31.564 1.918 85.729 o
-8 -8 -2 5.131 4.372 2.009 86.941 o
-8 -8 -1 2.702 5.766 1.929 94.592 o
-8 -7 -36 12.504 11.360 2.060 81.072 o
-8 -7 -35 25.785 26.970 1.838 94.657 o
-8 -7 -33 6.577 7.179 1.828 104.168 o
-8 -7 -32 42.901 47.175 2.171 64.422 o
-8 -7 -31 26.713 28.020 1.908 87.996 o
-8 -7 -29 26.572 27.303 2.302 62.451 o
-8 -7 -28 3.540 4.625 2.161 75.470 o
-8 -7 -27 5.630 8.330 2.141 76.405 o
-8 -7 -26 13.538 9.269 2.019 84.241 o
-8 -7 -24 4.775 6.917 1.908 96.083 o
-8 -7 -22 40.746 40.440 1.999 75.564 o
-8 -7 -21 12.880 13.177 1.797 105.059 o
-8 -7 -20 38.451 40.107 1.706 99.380 o
-8 -7 -19 10.746 9.209 1.696 118.775 o
-8 -7 -18 3.694 4.978 1.807 107.418 o
-8 -7 -17 4.736 5.695 1.696 121.322 o
-8 -7 -16 30.446 30.716 1.555 123.191 o
-8 -7 -15 25.527 28.535 1.777 100.326 o
-8 -7 -14 7.715 7.795 1.535 145.752 o
-8 -7 -13 20.621 22.143 1.959 86.256 o
-8 -7 -12 46.334 47.639 2.009 72.400 o
-8 -7 -11 84.118 86.474 2.938 32.662 o
-8 -7 -10 15.413 17.054 2.221 69.247 o
-8 -7 -8 22.750 22.063 1.939 87.395 o
-8 -7 -7 83.708 84.878 2.706 37.275 o
-8 -7 -6 14.767 16.014 2.040 81.783 o
-8 -7 -5 27.235 24.314 1.898 89.237 o
-8 -7 -4 24.247 25.789 2.211 67.821 o
-8 -7 -3 23.142 23.809 2.403 58.267 o
-8 -7 -1 8.463 8.522 2.373 62.093 o
-8 -6 -37 4.274 7.684 2.090 80.316 o
-8 -6 -36 42.495 39.733 2.151 66.353 o
-8 -6 -35 18.334 20.770 1.828 99.029 o
-8 -6 -34 25.800 24.961 3.029 37.243 o
-8 -6 -33 3.198 3.938 1.949 92.731 o
-8 -6 -32 26.009 26.102 1.797 98.586 o
-8 -6 -31 20.872 19.639 1.848 96.429 o
-8 -6 -30 6.316 9.502 2.242 69.629 o
-8 -6 -29 10.057 7.856 2.252 68.693 o
-8 -6 -28 32.170 33.170 2.343 59.244 o
-8 -6 -26 50.459 53.920 1.868 78.944 o
-8 -6 -25 18.596 19.973 1.767 105.477 o
-8 -6 -24 14.877 15.944 1.737 110.993 o
-8 -6 -23 15.475 17.216 1.646 122.249 o
-8 -6 -22 75.988 70.782 2.322 49.391 o
-8 -6 -21 25.168 21.982 1.616 120.592 o
-8 -6 -20 33.538 35.199 1.696 103.799 o
-8 -6 -19 19.269 21.053 1.575 129.625 o
-8 -6 -18 52.401 51.436 1.797 83.487 o
-8 -6 -17 57.441 56.252 1.676 89.032 o
-8 -6 -16 105.985 106.476 3.413 23.819 o
-8 -6 -15 8.193 6.361 1.747 113.453 o
-8 -6 -14 63.233 62.694 1.818 75.808 o
-8 -6 -13 71.897 65.966 1.767 74.720 o
-8 -6 -12 89.617 91.946 1.767 63.298 o
-8 -6 -11 29.369 27.334 2.454 55.103 o
-8 -6 -10 43.211 45.075 1.989 74.868 o
-8 -6 -9 63.861 65.976 2.191 56.959 o
-8 -6 -8 51.322 57.181 4.241 18.652 o
-8 -6 -7 146.711 149.077 3.302 21.279 o
-8 -6 -6 209.185 216.699 4.160 12.504 o
-8 -6 -5 33.414 35.815 1.969 80.291 o
-8 -6 -4 27.697 28.848 1.929 85.944 o
-8 -6 -3 42.087 46.902 2.201 63.102 o
-8 -6 -2 121.449 113.989 2.161 41.098 o
-8 -6 -1 21.002 21.830 1.908 90.487 o
-8 -5 -38 3.054 5.543 2.141 76.892 o
-8 -5 -37 14.381 14.268 2.060 80.484 o
-8 -5 -36 3.849 6.624 1.888 98.333 o
-8 -5 -35 26.195 26.374 1.858 92.776 o
-8 -5 -34 12.694 12.531 1.848 99.772 o
-8 -5 -32 5.886 9.926 1.979 88.984 o
-8 -5 -31 17.217 18.337 1.918 91.042 o
-8 -5 -30 22.101 23.860 1.999 82.492 o
-8 -5 -29 8.318 9.401 2.393 61.040 o
-8 -5 -27 17.038 13.732 2.726 46.574 o
-8 -5 -26 22.791 23.052 1.777 102.345 o
-8 -5 -25 17.387 19.074 1.777 104.933 o
-8 -5 -24 22.646 20.841 1.676 114.330 o
-8 -5 -22 69.518 68.561 2.656 41.036 o
-8 -5 -21 34.855 31.453 1.626 111.743 o
-8 -5 -20 75.684 73.842 2.110 56.523 o
-8 -5 -19 27.772 26.374 2.080 75.187 o
-8 -5 -18 18.799 17.963 1.575 130.706 o
-8 -5 -17 106.416 101.670 3.302 25.194 o
-8 -5 -16 83.511 78.901 2.494 42.614 o
-8 -5 -15 20.761 23.032 1.535 134.365 o
-8 -5 -14 17.830 17.115 1.646 121.231 o
-8 -5 -13 96.459 94.309 1.686 63.598 o
-8 -5 -12 74.305 73.781 1.959 63.082 o
-8 -5 -11 13.051 16.378 2.019 83.658 o
-8 -5 -10 51.441 49.921 3.029 34.945 o
-8 -5 -9 150.189 146.856 5.241 10.647 o
-8 -5 -8 11.292 11.380 1.949 90.495 o
-8 -5 -7 12.419 14.288 1.898 94.595 o
-8 -5 -6 117.178 116.210 2.171 41.469 o
-8 -5 -5 113.254 112.696 3.211 25.464 o
-8 -5 -4 36.132 38.673 1.939 81.267 o
-8 -5 -3 66.189 67.652 2.201 55.882 o
-8 -5 -2 71.545 64.502 2.555 43.692 o
-8 -5 -1 126.342 120.613 2.625 31.749 o
-8 -4 -38 33.402 36.441 2.262 62.677 o
-8 -4 -37 4.591 4.897 1.878 99.404 o
-8 -4 -36 9.776 9.845 1.868 98.761 o
-8 -4 -35 11.307 13.217 1.888 95.968 o
-8 -4 -33 15.854 17.468 1.878 95.252 o
-8 -4 -31 17.629 17.529 1.898 92.874 o
-8 -4 -30 21.717 24.547 2.565 51.586 o
-8 -4 -29 7.778 7.724 2.151 75.464 o
-8 -4 -28 22.217 21.679 2.676 47.638 o
-8 -4 -27 67.831 64.694 2.413 48.402 o
-8 -4 -26 45.047 42.560 1.989 74.704 o
-8 -4 -25 9.467 8.078 1.807 105.598 o
-8 -4 -24 19.881 18.882 1.686 114.691 o
-8 -4 -23 28.101 27.142 1.686 109.260 o
-8 -4 -22 52.787 51.517 1.706 90.042 o
-8 -4 -21 6.863 6.876 1.747 113.764 o
-8 -4 -20 5.563 9.976 1.828 104.075 o
-8 -4 -19 7.055 8.684 1.585 136.996 o
-8 -4 -18 56.656 56.687 1.636 92.413 o
-8 -4 -17 5.175 6.240 1.686 122.530 o
-8 -4 -16 32.650 31.827 1.767 97.908 o
-8 -4 -15 99.540 98.964 2.959 30.436 o
-8 -4 -13 60.153 56.373 1.686 86.971 o
-8 -4 -10 54.139 55.606 2.595 45.327 o
-8 -4 -9 84.033 79.002 2.292 48.096 o
-8 -4 -8 29.383 30.736 1.918 85.990 o
-8 -4 -7 11.736 10.158 3.029 38.190 o
-8 -4 -6 7.598 4.372 2.030 84.860 o
-8 -4 -5 93.833 88.008 2.343 44.147 o
-8 -4 -4 50.040 45.044 1.949 75.380 o
-8 -4 -3 24.321 24.981 1.908 89.125 o
-8 -4 -2 127.246 123.480 2.686 30.611 o
-8 -3 -39 23.002 20.821 1.828 97.541 o
-8 -3 -38 3.511 4.625 2.090 80.619 o
-8 -3 -36 3.123 4.140 2.060 83.072 o
-8 -3 -34 6.477 9.572 1.828 103.902 o
-8 -3 -33 19.980 16.923 1.989 84.567 o
-8 -3 -32 15.611 16.469 1.787 104.831 o
-8 -3 -31 27.919 27.919 1.787 98.545 o
-8 -3 -30 19.905 20.639 2.131 73.958 o
-8 -3 -29 41.670 42.732 2.252 61.142 o
-8 -3 -28 39.970 38.481 2.332 58.096 o
-8 -3 -27 7.621 8.017 2.353 63.247 o
-8 -3 -26 14.064 16.651 1.918 92.026 o
-8 -3 -25 86.869 80.698 2.009 56.600 o
-8 -3 -24 33.178 31.302 2.171 68.019 o
-8 -3 -23 25.017 26.788 1.666 113.123 o
-8 -3 -21 103.179 99.853 3.009 29.335 o
-8 -3 -20 46.399 45.054 2.262 59.586 o
-8 -3 -19 3.335 4.029 1.676 124.911 o
-8 -3 -18 13.147 12.601 1.696 117.302 o
-8 -3 -17 29.808 27.646 1.555 124.519 o
-8 -3 -16 14.024 17.802 1.989 85.769 o
-8 -3 -15 6.166 5.796 1.565 141.467 o
-8 -3 -14 26.412 25.284 1.525 131.685 o
-8 -3 -13 25.023 23.537 2.322 61.921 o
-8 -3 -12 8.900 7.805 1.515 148.917 o
-8 -3 -11 76.364 68.440 2.060 58.999 o
-8 -3 -10 12.174 14.651 1.898 94.610 o
-8 -3 -9 22.866 19.013 1.898 91.255 o
-8 -3 -8 7.781 5.947 1.949 91.735 o
-8 -3 -7 22.164 22.184 1.888 91.908 o
-8 -3 -6 38.359 36.098 2.161 67.063 o
-8 -3 -5 15.709 12.329 1.888 94.991 o
-8 -3 -4 37.337 37.330 1.918 82.575 o
-8 -3 -3 132.460 123.834 2.545 32.042 o
-8 -3 -2 40.827 37.734 1.918 81.419 o
-8 -3 -1 49.905 49.356 2.726 42.359 o
-8 -2 -39 9.192 10.219 1.979 88.351 o
-8 -2 -38 9.964 10.824 1.818 103.968 o
-8 -2 -35 8.543 9.158 1.989 87.695 o
-8 -2 -33 10.750 13.894 1.807 104.448 o
-8 -2 -31 17.458 18.771 1.989 84.923 o
-8 -2 -30 16.222 19.821 2.191 70.772 o
-8 -2 -29 42.612 45.377 2.110 67.878 o
-8 -2 -28 21.709 25.667 2.060 77.929 o
-8 -2 -27 8.708 11.986 2.262 68.012 o
-8 -2 -26 27.177 23.557 1.838 94.761 o
-8 -2 -25 11.642 11.339 1.818 103.442 o
-8 -2 -24 8.437 11.905 1.828 103.117 o
-8 -2 -23 33.948 34.614 1.878 87.201 o
-8 -2 -22 14.252 13.631 1.717 114.114 o
-8 -2 -20 26.473 26.465 1.515 132.772 o
-8 -2 -19 18.054 20.901 2.131 74.260 o
-8 -2 -18 13.425 16.337 1.555 137.173 o
-8 -2 -17 29.133 28.959 1.555 124.530 o
-8 -2 -16 6.504 10.309 1.888 97.398 o
-8 -2 -15 21.462 21.477 1.525 136.001 o
-8 -2 -14 3.597 4.524 1.585 139.246 o
-8 -2 -13 51.352 51.547 1.555 103.791 o
-8 -2 -12 27.044 27.061 1.504 133.718 o
-8 -2 -11 18.280 20.841 1.626 122.933 o
-8 -2 -10 8.540 9.885 2.181 73.187 o
-8 -2 -9 1.913 6.069 1.939 93.728 o
-8 -2 -8 6.060 6.644 1.929 93.894 o
-8 -2 -7 21.098 20.558 2.141 73.098 o
-8 -2 -5 43.641 43.560 1.918 79.600 o
-8 -2 -4 13.047 13.510 1.858 98.514 o
-8 -2 -3 57.645 54.152 1.929 72.769 o
-8 -2 -2 16.859 12.975 1.838 99.603 o
-8 -2 -1 21.449 22.860 1.848 95.758 o
-8 -1 -37 18.451 18.882 1.918 90.659 o
-8 -1 -36 8.923 7.916 1.797 106.921 o
-8 -1 -34 15.144 15.005 1.737 111.064 o
-8 -1 -33 30.965 31.322 1.828 93.052 o
-8 -1 -32 7.915 6.745 1.979 88.905 o
-8 -1 -31 15.189 16.762 1.838 99.540 o
-8 -1 -28 9.710 11.834 2.040 83.081 o
-8 -1 -27 27.576 27.798 2.565 50.874 o
-8 -1 -25 48.897 45.761 2.060 69.075 o
-8 -1 -24 35.362 31.847 2.070 73.524 o
-8 -1 -23 17.825 18.943 1.656 119.468 o
-8 -1 -22 58.828 55.101 1.706 86.431 o
-8 -1 -21 10.614 10.764 1.626 128.627 o
-8 -1 -20 3.716 4.635 1.565 142.736 o
-8 -1 -19 5.732 5.665 1.696 121.019 o
-8 -1 -18 12.789 12.036 1.868 97.751 o
-8 -1 -17 39.862 39.319 1.585 111.263 o
-8 -1 -16 8.330 10.117 1.535 144.879 o
-8 -1 -15 16.061 12.662 1.535 140.117 o
-8 -1 -14 59.635 56.424 1.595 94.091 o
-8 -1 -13 67.792 64.643 1.838 72.626 o
-8 -1 -12 84.686 84.404 1.828 63.785 o
-8 -1 -11 27.371 28.313 1.646 114.049 o
-8 -1 -10 11.850 12.238 2.009 85.100 o
-8 -1 -9 119.791 114.049 2.878 29.134 o
-8 -1 -8 35.583 32.776 1.918 83.820 o
-8 -1 -7 7.021 6.573 2.070 81.555 o
-8 -1 -6 26.058 25.859 1.888 90.224 o
-8 -1 -5 102.824 99.964 2.444 39.398 o
-8 -1 -3 4.128 7.603 1.878 99.222 o
-8 -1 -2 26.527 24.930 1.848 93.818 o
-8 -1 -1 26.238 27.122 1.838 94.481 o
-7 -18 -12 10.341 6.876 2.817 44.208 o
-7 -18 -11 9.838 8.391 1.999 86.668 o
-7 -18 -10 53.277 62.654 6.028 9.474 o
-7 -18 -9 10.716 10.976 2.635 50.275 o
-7 -18 -8 22.881 26.041 3.433 29.315 o
-7 -18 -7 9.192 10.582 4.180 20.208 o
-7 -18 -6 29.329 33.049 4.130 20.276 o
-7 -18 -5 7.973 12.773 3.120 36.105 o
-7 -18 -4 4.512 6.442 1.858 101.400 o
-7 -17 -14 2.265 5.422 2.343 64.362 o
-7 -17 -13 26.250 26.192 5.483 11.671 o
-7 -17 -12 21.496 27.626 2.585 50.701 o
-7 -17 -11 20.704 20.790 1.939 88.088 o
-7 -17 -9 8.390 10.471 1.616 131.160 o
-7 -17 -7 17.743 18.246 1.797 102.761 o
-7 -17 -6 11.454 12.167 1.818 103.380 o
-7 -17 -5 10.207 11.107 1.626 128.724 o
-7 -17 -4 6.756 11.743 2.595 52.059 o
-7 -17 -3 5.409 6.775 1.838 103.366 o
-7 -16 -22 10.487 12.894 1.807 104.662 o
-7 -16 -19 6.491 4.382 1.686 122.406 o
-7 -16 -18 8.794 8.361 1.898 96.105 o
-7 -16 -16 21.908 24.769 2.201 68.875 o
-7 -16 -14 16.853 14.510 2.746 45.897 o
-7 -16 -13 20.331 18.206 1.504 141.039 o
-7 -16 -12 28.185 28.525 4.211 19.576 o
-7 -16 -9 39.452 42.419 2.736 43.394 o
-7 -16 -7 23.499 27.687 1.696 110.038 o
-7 -16 -6 11.447 14.409 3.918 22.932 o
-7 -16 -5 9.539 10.148 1.797 106.450 o
-7 -16 -4 4.702 6.614 1.818 105.821 o
-7 -16 -3 2.034 4.635 1.888 98.874 o
-7 -16 -2 4.585 6.008 1.848 102.526 o
-7 -15 -24 6.996 5.715 1.898 96.765 o
-7 -15 -23 5.371 7.714 1.828 104.390 o
-7 -15 -22 9.132 11.370 2.343 63.480 o
-7 -15 -21 7.619 10.350 1.989 87.754 o
-7 -15 -20 21.008 21.790 1.767 104.293 o
-7 -15 -18 15.981 22.083 1.989 84.883 o
-7 -15 -17 35.572 34.099 1.908 84.388 o
-7 -15 -14 2.163 3.191 1.484 159.528 o
-7 -15 -13 15.856 15.661 2.090 77.878 o
-7 -15 -8 5.385 6.169 1.848 102.332 o
-7 -15 -7 33.290 32.695 4.059 20.899 o
-7 -15 -6 8.036 7.088 1.626 130.401 o
-7 -15 -5 8.304 11.874 2.131 76.516 o
-7 -15 -3 42.077 47.023 2.777 41.816 o
-7 -15 -2 20.857 23.335 2.232 67.400 o
-7 -15 -1 11.339 17.458 1.797 104.880 o
-7 -14 -28 11.494 11.198 2.656 49.471 o
-7 -14 -27 3.853 4.544 2.252 69.520 o
-7 -14 -26 18.156 20.437 2.141 73.618 o
-7 -14 -22 6.924 9.875 1.767 110.802 o
-7 -14 -21 7.518 7.947 1.787 108.476 o
-7 -14 -20 10.884 10.410 1.999 86.290 o
-7 -14 -17 37.131 41.833 3.585 26.308 o
-7 -14 -16 8.253 9.794 1.343 187.173 o
-7 -14 -15 9.210 10.834 1.757 111.230 o
-7 -14 -14 19.491 19.458 1.545 134.588 o
-7 -14 -13 11.625 11.703 2.373 61.645 o
-7 -14 -12 7.016 9.037 1.434 166.238 o
-7 -14 -11 4.411 3.746 1.807 107.395 o
-7 -14 -10 6.223 7.179 1.727 116.524 o
-7 -14 -9 4.146 5.039 2.151 76.080 o
-7 -14 -8 3.938 4.069 1.979 89.809 o
-7 -14 -7 18.196 20.498 3.544 27.744 o
-7 -14 -5 6.500 7.937 1.787 108.747 o
-7 -14 -4 26.290 28.313 1.828 95.200 o
-7 -14 -3 41.803 46.246 2.726 43.292 o
-7 -14 -2 6.032 8.068 2.100 79.290 o
-7 -13 -31 9.592 14.086 2.332 63.835 o
-7 -13 -29 8.656 11.662 1.959 90.097 o
-7 -13 -27 8.916 7.694 1.757 111.784 o
-7 -13 -26 8.064 7.502 2.555 53.750 o
-7 -13 -24 15.803 17.337 1.898 93.373 o
-7 -13 -23 17.439 16.277 1.908 92.159 o
-7 -13 -21 43.961 47.851 2.413 53.414 o
-7 -13 -20 25.529 26.526 1.898 89.414 o
-7 -13 -18 25.970 35.139 2.211 66.732 o
-7 -13 -17 24.687 25.011 1.484 139.199 o
-7 -13 -16 25.644 26.324 1.979 82.877 o
-7 -13 -15 16.211 16.691 1.363 172.435 o
-7 -13 -14 33.861 34.907 2.504 52.104 o
-7 -13 -13 8.175 9.734 1.343 187.262 o
-7 -13 -12 5.035 3.968 1.383 181.243 o
-7 -13 -11 18.912 19.336 2.211 69.176 o
-7 -13 -10 13.486 15.378 1.989 86.134 o
-7 -13 -9 9.640 12.864 2.232 69.667 o
-7 -13 -8 10.379 10.915 1.595 133.408 o
-7 -13 -7 6.718 6.240 2.908 41.676 o
-7 -13 -5 4.999 5.675 2.161 75.240 o
-7 -13 -4 12.356 16.398 1.757 109.362 o
-7 -13 -3 38.876 42.964 2.070 71.356 o
-7 -13 -2 59.228 67.046 2.444 48.588 o
-7 -13 -1 12.777 14.480 1.767 108.349 o
-7 -12 -33 9.892 11.400 2.353 62.871 o
-7 -12 -32 3.531 4.514 1.585 139.274 o
-7 -12 -30 15.458 15.863 1.979 86.507 o
-7 -12 -29 6.491 6.907 1.656 126.392 o
-7 -12 -28 11.120 11.915 1.666 122.308 o
-7 -12 -26 5.018 6.745 1.525 149.184 o
-7 -12 -23 4.325 5.846 1.828 104.848 o
-7 -12 -21 8.163 9.037 1.424 167.765 o
-7 -12 -20 6.780 6.573 1.727 116.448 o
-7 -12 -19 11.456 10.895 1.565 137.869 o
-7 -12 -17 18.322 19.619 1.474 147.166 o
-7 -12 -16 36.668 42.025 3.362 29.717 o
-7 -12 -15 4.343 5.554 1.383 181.175 o
-7 -12 -12 15.940 16.024 1.575 132.708 o
-7 -12 -11 13.686 10.895 1.565 136.771 o
-7 -12 -10 51.020 57.797 3.988 20.936 o
-7 -12 -9 6.650 6.967 1.626 130.955 o
-7 -12 -8 54.469 58.423 1.888 75.497 o
-7 -12 -7 17.167 21.386 2.252 66.931 o
-7 -12 -6 27.466 27.020 3.241 32.580 o
-7 -12 -4 12.186 12.612 2.009 85.001 o
-7 -12 -3 3.579 4.715 2.060 82.971 o
-7 -12 -2 17.422 16.701 1.757 107.596 o
-7 -12 -1 9.762 12.440 2.171 73.524 o
-7 -11 -35 7.638 10.643 2.403 60.541 o
-7 -11 -31 8.108 8.361 1.666 124.082 o
-7 -11 -30 4.713 5.604 1.666 125.716 o
-7 -11 -29 7.761 7.068 1.757 112.208 o
-7 -11 -26 16.638 19.175 2.181 71.385 o
-7 -11 -25 47.968 49.750 1.929 76.564 o
-7 -11 -24 74.098 76.417 2.656 40.025 o
-7 -11 -23 2.692 4.372 2.100 79.971 o
-7 -11 -22 8.377 8.966 1.565 139.779 o
-7 -11 -21 14.537 12.985 1.908 93.287 o
-7 -11 -19 14.592 18.115 1.565 134.458 o
-7 -11 -18 9.797 11.975 1.474 155.097 o
-7 -11 -17 19.926 19.064 1.474 146.263 o
-7 -11 -15 9.097 12.369 1.353 182.789 o
-7 -11 -14 10.268 9.067 2.009 85.684 o
-7 -11 -12 21.499 19.841 1.343 170.652 o
-7 -11 -10 24.944 28.141 2.343 60.622 o
-7 -11 -9 9.657 9.562 2.534 54.415 o
-7 -11 -8 38.795 38.158 1.979 77.753 o
-7 -11 -7 13.985 17.206 2.807 44.070 o
-7 -11 -6 116.352 125.116 2.484 34.956 o
-7 -11 -5 27.469 28.101 2.555 51.249 o
-7 -11 -4 14.695 14.358 1.727 112.568 o
-7 -11 -3 12.702 10.986 1.727 113.849 o
-7 -11 -2 18.566 19.538 2.019 82.213 o
-7 -11 -1 27.376 27.525 1.767 100.833 o
-7 -10 -35 5.085 4.433 1.797 108.346 o
-7 -10 -31 10.603 11.148 1.616 130.093 o
-7 -10 -30 11.589 12.399 1.595 132.528 o
-7 -10 -29 5.062 7.411 1.595 136.390 o
-7 -10 -28 25.415 22.618 1.747 104.658 o
-7 -10 -27 20.957 22.669 1.949 86.939 o
-7 -10 -26 25.758 25.849 1.939 86.087 o
-7 -10 -25 14.822 15.701 2.221 69.423 o
-7 -10 -24 25.463 26.677 1.949 85.245 o
-7 -10 -23 1.206 4.948 1.545 147.415 o
-7 -10 -22 16.668 16.277 1.616 126.211 o
-7 -10 -21 22.807 21.800 2.221 67.795 o
-7 -10 -20 24.521 27.465 1.535 130.694 o
-7 -10 -19 3.751 3.463 1.717 119.132 o
-7 -10 -18 4.680 4.917 1.626 132.058 o
-7 -10 -17 6.389 8.835 1.393 176.131 o
-7 -10 -16 9.196 9.360 1.383 176.371 o
-7 -10 -15 4.791 5.513 1.414 173.406 o
-7 -10 -14 31.535 34.058 1.626 112.819 o
-7 -10 -13 18.242 15.126 1.353 173.633 o
-7 -10 -12 25.753 26.677 1.292 173.801 o
-7 -10 -11 39.685 42.278 1.818 88.697 o
-7 -10 -10 17.716 17.337 1.787 104.007 o
-7 -10 -9 41.145 42.076 1.737 94.948 o
-7 -10 -8 74.444 79.264 2.565 42.049 o
-7 -10 -7 23.414 23.335 2.383 59.201 o
-7 -10 -6 42.940 44.640 2.030 72.522 o
-7 -10 -4 59.209 59.282 1.838 76.732 o
-7 -10 -2 11.730 13.732 1.696 117.615 o
-7 -10 -1 21.209 25.375 2.262 65.503 o
-7 -9 -37 25.718 30.312 2.666 47.348 o
-7 -9 -36 5.632 8.068 1.868 99.909 o
-7 -9 -35 20.799 21.719 1.727 108.896 o
-7 -9 -34 16.316 17.852 2.242 67.874 o
-7 -9 -33 15.619 12.915 1.676 118.968 o
-7 -9 -31 42.442 40.803 1.807 88.735 o
-7 -9 -30 2.002 5.877 1.999 88.179 o
-7 -9 -29 26.744 26.728 1.616 118.534 o
-7 -9 -28 29.697 32.291 1.767 98.992 o
-7 -9 -27 4.257 5.220 2.272 68.229 o
-7 -9 -26 6.517 7.603 1.908 95.668 o
-7 -9 -25 9.405 11.178 1.828 102.960 o
-7 -9 -23 13.408 14.914 1.939 90.554 o
-7 -9 -22 47.336 47.094 1.646 98.903 o
-7 -9 -21 38.335 37.481 1.605 110.441 o
-7 -9 -20 26.395 27.949 1.646 114.623 o
-7 -9 -19 25.108 25.920 1.767 102.008 o
-7 -9 -18 5.894 6.644 1.656 126.646 o
-7 -9 -17 41.812 44.156 2.464 52.051 o
-7 -9 -15 14.566 15.903 1.555 136.685 o
-7 -9 -14 9.455 10.057 2.040 83.276 o
-7 -9 -13 73.928 70.883 3.090 31.457 o
-7 -9 -12 41.263 43.651 2.423 53.715 o
-7 -9 -11 65.866 65.703 2.120 59.438 o
-7 -9 -10 52.559 53.910 3.191 31.623 o
-7 -9 -8 8.569 8.199 1.939 92.300 o
-7 -9 -7 20.607 23.285 1.727 108.664 o
-7 -9 -6 54.018 54.596 1.818 80.853 o
-7 -9 -5 60.269 63.260 2.726 40.584 o
-7 -9 -4 93.649 95.622 2.898 32.087 o
-7 -9 -3 49.895 55.232 2.514 48.441 o
-7 -9 -2 18.927 25.385 1.727 108.912 o
-7 -9 -1 56.637 60.382 1.838 77.478 o
-7 -8 -39 11.984 14.045 2.454 57.605 o
-7 -8 -36 6.263 7.028 1.706 119.246 o
-7 -8 -35 80.386 77.063 2.030 58.029 o
-7 -8 -34 16.567 14.843 1.727 111.806 o
-7 -8 -33 17.776 17.337 1.676 117.182 o
-7 -8 -31 18.663 18.983 1.949 87.964 o
-7 -8 -29 5.402 6.876 1.636 129.857 o
-7 -8 -28 7.120 10.643 1.585 136.547 o
-7 -8 -27 19.815 24.698 1.969 85.319 o
-7 -8 -26 7.173 6.119 2.060 82.354 o
-7 -8 -25 37.890 41.419 2.767 42.706 o
-7 -8 -23 61.121 60.564 1.706 84.146 o
-7 -8 -22 6.010 6.846 1.918 94.858 o
-7 -8 -21 45.495 42.803 2.696 43.982 o
-7 -8 -20 12.885 13.430 1.555 138.211 o
-7 -8 -19 12.538 11.703 1.535 142.299 o
-7 -8 -18 33.466 36.118 1.545 120.935 o
-7 -8 -17 53.554 51.880 1.565 101.433 o
-7 -8 -16 6.336 6.472 1.575 139.489 o
-7 -8 -15 207.134 213.771 2.696 19.575 o
-7 -8 -14 38.355 39.561 2.555 49.460 o
-7 -8 -13 7.581 8.330 1.444 163.879 o
-7 -8 -12 29.463 32.261 1.706 105.270 o
-7 -8 -11 47.135 46.720 1.454 118.817 o
-7 -8 -10 14.730 13.460 1.414 163.798 o
-7 -8 -9 11.845 10.794 1.929 92.280 o
-7 -8 -8 84.265 84.636 2.110 53.229 o
-7 -8 -7 32.860 32.503 2.141 69.706 o
-7 -8 -6 29.032 30.070 1.717 104.868 o
-7 -8 -5 15.693 13.944 1.696 116.090 o
-7 -8 -4 22.715 23.093 3.039 37.202 o
-7 -8 -3 121.275 123.723 3.332 23.279 o
-7 -8 -2 45.156 42.722 1.777 89.703 o
-7 -8 -1 53.344 53.879 2.080 65.841 o
-7 -7 -39 27.084 24.294 2.555 51.476 o
-7 -7 -38 6.043 8.149 1.737 115.113 o
-7 -7 -37 17.554 18.912 1.757 107.162 o
-7 -7 -36 9.199 10.784 1.686 120.417 o
-7 -7 -35 10.327 11.784 1.908 94.407 o
-7 -7 -34 3.224 4.382 1.717 119.151 o
-7 -7 -32 32.033 29.262 1.727 102.690 o
-7 -7 -31 5.610 7.391 1.686 122.206 o
-7 -7 -30 14.864 13.803 1.646 123.249 o
-7 -7 -29 5.940 7.452 1.757 112.666 o
-7 -7 -28 14.118 13.561 1.878 96.217 o
-7 -7 -27 2.901 5.119 1.939 93.640 o
-7 -7 -26 9.359 11.864 2.060 81.559 o
-7 -7 -25 5.317 5.554 1.989 88.567 o
-7 -7 -23 6.053 6.382 1.636 129.710 o
-7 -7 -22 35.479 40.945 2.131 68.849 o
-7 -7 -21 72.838 71.731 1.757 73.760 o
-7 -7 -20 85.863 86.009 1.818 63.542 o
-7 -7 -19 97.606 94.804 1.999 52.361 o
-7 -7 -18 48.406 46.135 1.828 83.897 o
-7 -7 -17 158.550 156.135 4.231 14.544 o
-7 -7 -16 64.005 63.108 1.787 77.231 o
-7 -7 -15 29.160 30.050 1.424 143.840 o
-7 -7 -14 81.804 82.162 3.625 23.289 o
-7 -7 -13 60.598 58.625 2.040 65.347 o
-7 -7 -12 33.355 32.847 1.484 130.252 o
-7 -7 -11 13.387 14.257 1.343 180.814 o
-7 -7 -10 47.864 48.821 1.666 96.397 o
-7 -7 -9 6.941 6.422 1.616 132.547 o
-7 -7 -8 6.062 8.250 1.717 117.753 o
-7 -7 -7 44.700 47.498 2.181 63.502 o
-7 -7 -6 16.645 15.570 1.676 118.016 o
-7 -7 -4 39.655 39.036 1.747 95.361 o
-7 -7 -3 42.659 42.974 1.757 92.358 o
-7 -7 -2 93.828 96.066 1.939 55.122 o
-7 -7 -1 176.384 175.916 2.211 27.645 o
-7 -6 -40 38.680 34.755 4.463 17.295 o
-7 -6 -39 42.729 44.539 2.171 64.736 o
-7 -6 -38 15.056 13.934 1.737 111.283 o
-7 -6 -37 14.428 14.772 1.706 115.119 o
-7 -6 -35 16.434 16.792 1.656 120.543 o
-7 -6 -34 60.441 63.361 1.797 77.965 o
-7 -6 -33 20.206 19.478 1.626 122.336 o
-7 -6 -32 6.567 8.805 1.858 100.684 o
-7 -6 -31 53.645 54.192 1.696 89.798 o
-7 -6 -30 52.294 57.181 1.959 72.225 o
-7 -6 -29 31.198 30.827 1.727 102.713 o
-7 -6 -28 26.051 23.971 1.878 91.394 o
-7 -6 -27 25.416 24.224 2.938 39.531 o
-7 -6 -26 26.447 23.385 2.060 77.161 o
-7 -6 -25 11.929 13.652 1.818 103.040 o
-7 -6 -24 82.751 79.890 2.262 49.173 o
-7 -6 -23 55.927 54.435 1.818 80.152 o
-7 -6 -22 17.904 17.882 1.515 140.945 o
-7 -6 -21 36.931 36.068 2.413 55.261 o
-7 -6 -20 67.757 69.651 1.595 86.226 o
-7 -6 -19 30.805 31.807 1.494 130.990 o
-7 -6 -18 26.744 26.909 1.454 141.967 o
-7 -6 -17 15.596 16.873 1.585 131.104 o
-7 -6 -16 67.100 64.078 1.999 64.735 o
-7 -6 -15 85.304 84.717 1.989 57.218 o
-7 -6 -14 129.716 125.611 2.363 35.109 o
-7 -6 -13 17.330 19.851 1.363 170.047 o
-7 -6 -12 59.325 58.888 1.444 106.499 o
-7 -6 -11 138.546 130.478 1.898 41.240 o
-7 -6 -9 89.404 93.643 3.554 23.461 o
-7 -6 -7 31.988 34.634 1.727 101.548 o
-7 -6 -6 19.138 22.234 2.131 73.952 o
-7 -6 -4 279.815 281.766 3.504 11.479 o
-7 -6 -3 111.366 107.224 2.383 38.823 o
-7 -6 -2 76.592 75.579 1.858 66.640 o
-7 -6 -1 34.180 36.391 1.717 101.197 o
-7 -5 -41 6.740 7.381 2.565 53.422 o
-7 -5 -40 20.217 21.184 1.918 89.900 o
-7 -5 -39 12.634 10.168 1.767 109.071 o
-7 -5 -38 19.349 18.266 1.737 108.946 o
-7 -5 -34 17.718 18.831 1.636 122.275 o
-7 -5 -33 15.727 14.217 1.626 125.660 o
-7 -5 -32 10.083 10.824 1.616 130.382 o
-7 -5 -31 26.409 26.091 2.393 58.191 o
-7 -5 -30 86.842 79.315 2.161 51.582 o
-7 -5 -29 14.018 16.095 1.555 136.924 o
-7 -5 -28 14.712 15.207 1.858 97.844 o
-7 -5 -27 18.649 19.922 2.070 78.411 o
-7 -5 -26 8.034 8.159 2.100 79.001 o
-7 -5 -25 13.072 13.339 1.787 106.112 o
-7 -5 -24 21.447 24.849 1.626 120.412 o
-7 -5 -23 26.607 28.949 1.616 118.021 o
-7 -5 -22 57.238 55.667 2.767 40.259 o
-7 -5 -21 7.267 8.441 1.504 151.538 o
-7 -5 -20 53.148 52.324 1.555 102.465 o
-7 -5 -19 53.069 55.939 1.616 96.150 o
-7 -5 -18 15.577 15.964 1.585 131.342 o
-7 -5 -17 3.164 3.282 1.545 146.951 o
-7 -5 -16 31.670 33.715 1.424 140.276 o
-7 -5 -15 11.514 12.258 1.676 120.691 o
-7 -5 -14 6.720 7.068 1.383 179.008 o
-7 -5 -13 49.344 49.507 1.535 107.638 o
-7 -5 -12 176.283 176.915 2.635 23.798 o
-7 -5 -11 20.895 21.972 1.353 168.017 o
-7 -5 -10 24.469 25.445 1.767 102.339 o
-7 -5 -9 18.555 18.438 1.757 106.892 o
-7 -5 -8 97.687 97.035 2.292 43.966 o
-7 -5 -7 6.711 7.098 1.757 112.501 o
-7 -5 -6 11.118 8.653 1.696 118.743 o
-7 -5 -5 8.840 5.988 2.019 85.361 o
-7 -5 -4 97.345 94.582 1.888 56.026 o
-7 -5 -2 100.607 102.518 3.554 22.704 o
-7 -5 -1 31.849 32.958 1.737 100.958 o
-7 -4 -41 8.437 7.321 2.343 63.742 o
-7 -4 -40 24.497 25.839 1.979 83.226 o
-7 -4 -39 12.842 13.510 1.828 101.719 o
-7 -4 -38 8.206 5.968 1.868 99.573 o
-7 -4 -37 6.920 7.714 1.727 116.234 o
-7 -4 -36 12.049 10.027 1.706 116.835 o
-7 -4 -35 11.008 9.663 1.676 121.363 o
-7 -4 -34 6.108 4.231 1.757 113.060 o
-7 -4 -32 6.802 9.037 1.858 100.604 o
-7 -4 -31 24.338 24.173 1.595 123.163 o
-7 -4 -30 35.870 35.664 1.605 112.339 o
-7 -4 -29 8.262 11.289 1.767 110.216 o
-7 -4 -28 89.430 91.785 1.999 54.833 o
-7 -4 -27 58.326 59.453 2.019 66.863 o
-7 -4 -26 6.103 6.806 2.272 67.971 o
-7 -4 -25 38.758 40.238 1.686 101.143 o
-7 -4 -24 65.046 66.057 2.393 49.396 o
-7 -4 -23 103.448 99.893 2.353 41.303 o
-7 -4 -22 2.403 4.221 1.908 96.780 o
-7 -4 -20 57.494 56.717 1.565 97.695 o
-7 -4 -19 9.699 9.764 1.686 120.421 o
-7 -4 -18 64.280 60.271 1.545 94.338 o
-7 -4 -17 50.276 50.345 1.605 100.101 o
-7 -4 -16 26.704 25.667 1.484 137.557 o
-7 -4 -15 46.386 44.085 1.939 77.303 o
-7 -4 -14 16.406 18.387 1.363 171.517 o
-7 -4 -13 40.135 40.854 1.404 133.186 o
-7 -4 -12 59.922 58.211 1.434 107.249 o
-7 -4 -11 11.253 11.622 1.343 183.856 o
-7 -4 -10 184.764 182.186 1.999 28.207 o
-7 -4 -9 54.258 52.658 1.818 81.132 o
-7 -4 -8 42.283 42.742 1.777 90.877 o
-7 -4 -7 159.008 162.749 2.080 32.178 o
-7 -4 -6 104.159 99.035 2.413 39.918 o
-7 -4 -5 166.318 166.010 3.413 18.882 o
-7 -4 -4 23.457 22.820 1.706 109.929 o
-7 -4 -2 26.446 27.424 1.666 112.301 o
-7 -4 -1 6.044 8.552 1.706 119.076 o
-7 -3 -39 11.125 8.795 1.767 109.738 o
-7 -3 -38 19.990 19.831 1.858 95.692 o
-7 -3 -37 15.420 21.346 2.040 81.136 o
-7 -3 -36 24.627 22.840 1.838 95.714 o
-7 -3 -34 13.928 13.470 1.767 108.143 o
-7 -3 -33 9.519 8.764 2.009 85.844 o
-7 -3 -32 16.479 17.408 1.605 127.505 o
-7 -3 -31 39.758 39.097 1.777 92.650 o
-7 -3 -30 41.279 40.006 1.616 107.010 o
-7 -3 -29 17.426 20.659 1.898 92.514 o
-7 -3 -28 39.119 37.845 2.009 75.706 o
-7 -3 -27 32.434 31.786 2.019 77.554 o
-7 -3 -26 42.541 40.975 1.949 78.288 o
-7 -3 -25 117.583 113.393 2.312 38.772 o
-7 -3 -24 27.817 26.172 1.646 114.359 o
-7 -3 -23 66.173 67.329 2.635 42.028 o
-7 -3 -22 9.076 9.643 1.696 119.277 o
-7 -3 -21 10.400 9.905 1.595 133.623 o
-7 -3 -20 37.649 36.562 1.757 95.827 o
-7 -3 -19 15.561 14.136 1.454 154.701 o
-7 -3 -18 26.667 24.345 1.454 142.993 o
-7 -3 -17 14.110 15.297 1.545 138.763 o
-7 -3 -16 32.621 31.453 1.434 138.841 o
-7 -3 -15 61.350 60.826 1.474 101.751 o
-7 -3 -14 34.550 32.413 1.393 143.204 o
-7 -3 -13 55.975 55.101 1.515 103.543 o
-7 -3 -12 104.666 98.792 2.201 44.775 o
-7 -3 -11 285.389 277.465 2.646 13.687 o
-7 -3 -10 195.232 182.075 6.543 6.831 o
-7 -3 -9 33.197 30.767 1.777 96.945 o
-7 -3 -8 251.840 247.001 3.070 14.483 o
-7 -3 -7 506.175 493.952 3.302 5.288 o
-7 -3 -6 8.300 8.563 1.868 99.257 o
-7 -3 -5 44.030 45.196 1.908 79.902 o
-7 -3 -4 27.160 25.465 2.019 79.612 o
-7 -3 -3 153.186 147.906 2.332 30.866 o
-7 -3 -2 124.920 122.551 2.242 38.183 o
-7 -3 -1 27.795 28.616 1.999 80.539 o
-7 -2 -40 9.011 10.017 1.777 108.973 o
-7 -2 -39 5.973 6.947 1.797 107.816 o
-7 -2 -38 6.845 9.037 1.737 114.745 o
-7 -2 -37 3.467 4.786 1.797 108.690 o
-7 -2 -35 5.477 7.220 1.818 105.566 o
-7 -2 -34 20.322 19.437 1.646 119.570 o
-7 -2 -33 4.172 5.271 1.918 95.357 o
-7 -2 -32 5.479 4.625 1.706 119.853 o
-7 -2 -31 11.044 13.076 1.595 132.622 o
-7 -2 -30 3.257 5.382 1.646 129.294 o
-7 -2 -29 34.321 38.188 2.242 63.382 o
-7 -2 -28 9.410 10.572 1.807 105.279 o
-7 -2 -27 24.653 22.881 1.787 100.662 o
-7 -2 -26 9.316 10.017 1.767 110.094 o
-7 -2 -25 65.439 66.350 2.787 38.428 o
-7 -2 -24 4.646 5.129 1.595 137.000 o
-7 -2 -23 13.982 13.571 1.525 142.765 o
-7 -2 -22 7.060 8.522 1.504 151.626 o
-7 -2 -20 21.584 20.296 1.585 127.103 o
-7 -2 -19 87.935 84.989 2.423 43.290 o
-7 -2 -18 29.946 29.302 1.595 118.663 o
-7 -2 -17 29.574 29.333 1.686 108.079 o
-7 -2 -15 13.312 13.672 1.303 191.580 o
-7 -2 -14 3.681 3.261 1.484 158.773 o
-7 -2 -13 36.502 37.441 1.494 124.989 o
-7 -2 -12 5.065 4.705 1.383 180.975 o
-7 -2 -11 14.822 14.772 1.343 179.287 o
-7 -2 -10 14.207 15.822 1.706 115.006 o
-7 -2 -9 58.824 61.644 1.807 78.300 o
-7 -2 -8 14.884 11.834 1.949 89.671 o
-7 -2 -7 9.908 9.027 1.706 117.741 o
-7 -2 -5 60.252 57.817 1.757 81.736 o
-7 -2 -4 27.716 23.163 1.676 111.514 o
-7 -2 -3 28.372 25.011 1.686 109.622 o
-7 -2 -2 23.356 24.153 1.666 114.506 o
-7 -2 -1 48.879 40.753 2.403 53.602 o
-7 -1 -42 7.201 9.603 3.059 37.612 o
-7 -1 -41 8.186 5.614 1.878 98.571 o
-7 -1 -40 11.889 14.379 1.767 108.647 o
-7 -1 -39 10.595 12.521 1.898 95.234 o
-7 -1 -36 19.721 19.094 1.696 113.463 o
-7 -1 -35 18.584 20.265 2.312 63.509 o
-7 -1 -34 48.356 46.155 1.908 78.328 o
-7 -1 -33 9.318 8.351 1.858 100.095 o
-7 -1 -32 39.316 37.764 1.656 104.491 o
-7 -1 -31 17.144 16.842 1.979 86.030 o
-7 -1 -30 16.672 17.085 2.050 80.549 o
-7 -1 -29 21.656 22.679 1.818 98.674 o
-7 -1 -28 4.047 4.281 2.090 80.572 o
-7 -1 -27 96.803 93.956 2.151 48.180 o
-7 -1 -26 40.053 40.723 1.787 91.347 o
-7 -1 -25 55.052 54.758 1.929 73.502 o
-7 -1 -24 66.923 63.300 1.646 84.866 o
-7 -1 -23 28.294 25.910 1.696 108.313 o
-7 -1 -22 76.071 72.095 1.757 72.418 o
-7 -1 -21 6.423 6.422 1.918 94.818 o
-7 -1 -20 24.183 25.364 1.585 124.306 o
-7 -1 -19 55.482 54.819 1.646 92.698 o
-7 -1 -18 45.238 41.813 1.504 116.135 o
-7 -1 -17 78.368 75.266 2.393 46.441 o
-7 -1 -16 113.836 108.900 2.858 30.214 o
-7 -1 -15 13.276 14.005 1.313 188.764 o
-7 -1 -14 109.158 104.083 2.151 44.615 o
-7 -1 -13 47.328 44.277 1.525 111.675 o
-7 -1 -12 47.964 44.277 1.393 126.424 o
-7 -1 -11 19.872 22.618 1.646 119.041 o
-7 -1 -10 30.944 29.161 1.727 103.180 o
-7 -1 -9 38.796 35.613 1.747 96.463 o
-7 -1 -8 110.852 108.304 1.939 49.125 o
-7 -1 -7 61.072 58.433 1.807 78.052 o
-7 -1 -6 9.566 11.349 1.666 123.004 o
-7 -1 -5 18.272 16.388 1.686 115.876 o
-7 -1 -4 191.130 186.639 2.090 26.399 o
-7 -1 -3 87.246 82.869 2.131 52.082 o
-7 -1 -1 44.772 41.662 2.009 73.656 o
-6 -20 -7 16.438 12.703 3.322 31.664 o
-6 -20 -4 7.796 6.977 2.383 61.702 o
-6 -19 -14 6.746 6.856 2.322 65.021 o
-6 -19 -13 11.755 14.288 1.989 86.595 o
-6 -19 -12 21.089 21.063 2.817 43.235 o
-6 -19 -10 8.035 11.794 2.383 61.468 o
-6 -19 -9 11.093 10.309 4.039 21.617 o
-6 -19 -8 4.812 8.128 3.059 37.711 o
-6 -19 -7 8.307 5.675 2.433 59.213 o
-6 -19 -6 7.948 8.431 2.302 65.955 o
-6 -19 -4 8.595 9.229 3.241 33.513 o
-6 -18 -20 3.146 4.251 2.019 86.390 o
-6 -18 -17 16.927 19.245 3.504 28.422 o
-6 -18 -16 7.684 8.795 2.484 56.791 o
-6 -18 -15 9.346 6.270 2.524 54.984 o
-6 -18 -13 16.143 15.974 3.120 35.768 o
-6 -18 -12 7.338 6.069 2.686 48.760 o
-6 -18 -11 23.317 19.619 2.232 67.308 o
-6 -18 -8 31.234 29.413 2.444 55.176 o
-6 -18 -7 4.934 4.635 2.100 79.669 o
-6 -18 -5 4.397 3.504 1.454 164.899 o
-6 -18 -2 8.306 9.704 3.433 29.903 o
-6 -18 -1 6.960 7.876 1.828 103.991 o
-6 -17 -20 3.918 7.300 1.888 98.252 o
-6 -17 -18 16.640 17.085 3.484 28.780 o
-6 -17 -16 3.994 4.473 1.767 112.309 o
-6 -17 -12 8.219 8.361 1.858 100.354 o
-6 -17 -9 12.917 11.612 1.575 135.321 o
-6 -17 -7 6.806 5.513 2.120 77.877 o
-6 -17 -6 13.753 14.217 1.575 134.271 o
-6 -17 -4 12.422 14.045 1.868 97.588 o
-6 -17 -2 9.291 10.158 1.878 97.810 o
-6 -16 -27 13.186 18.064 2.635 49.872 o
-6 -16 -22 13.335 18.296 2.131 75.268 o
-6 -16 -19 16.459 17.882 2.948 39.898 o
-6 -16 -18 1.850 3.342 1.535 149.408 o
-6 -16 -16 13.775 12.551 1.191 225.360 o
-6 -16 -15 12.657 8.694 1.091 269.658 o
-6 -16 -14 17.945 15.611 1.605 127.229 o
-6 -16 -13 10.807 10.875 2.050 82.182 o
-6 -16 -12 4.875 4.827 1.323 197.570 o
-6 -16 -11 12.249 10.037 1.656 123.663 o
-6 -16 -10 7.393 9.279 1.929 93.374 o
-6 -16 -9 41.864 47.993 1.868 83.009 o
-6 -16 -7 6.997 10.633 1.414 170.315 o
-6 -16 -6 5.983 6.967 1.575 139.534 o
-6 -16 -5 24.509 27.849 2.625 48.953 o
-6 -16 -3 14.315 19.498 2.090 77.811 o
-6 -16 -2 7.444 9.401 1.616 131.761 o
-6 -16 -1 9.909 15.631 4.069 21.282 o
-6 -15 -29 5.839 8.169 2.363 62.866 o
-6 -15 -27 5.799 11.158 5.483 11.787 o
-6 -15 -25 12.703 17.378 4.029 21.661 o
-6 -15 -23 7.473 7.836 1.989 88.005 o
-6 -15 -22 33.436 36.310 2.868 40.484 o
-6 -15 -20 21.246 19.377 2.847 42.391 o
-6 -15 -19 4.036 6.432 1.888 98.315 o
-6 -15 -17 4.754 2.989 1.131 269.154 o
-6 -15 -16 9.256 7.129 1.121 263.550 o
-6 -15 -15 7.002 6.311 1.797 107.635 o
-6 -15 -13 10.746 10.531 1.121 258.277 o
-6 -15 -12 16.241 16.731 2.847 42.748 o
-6 -15 -11 45.133 44.469 2.625 46.078 o
-6 -15 -10 1.604 2.888 1.383 183.816 o
-6 -15 -9 9.482 11.460 5.160 13.288 o
-6 -15 -7 26.295 34.553 2.726 45.160 o
-6 -15 -6 3.113 3.181 1.525 150.862 o
-6 -15 -5 18.765 21.820 2.120 74.723 o
-6 -15 -4 24.153 25.294 1.626 118.943 o
-6 -15 -3 7.462 8.906 2.100 79.029 o
-6 -15 -2 6.966 7.603 1.616 132.307 o
-6 -15 -1 13.247 16.146 2.403 59.765 o
-6 -14 -33 5.274 6.493 2.504 56.139 o
-6 -14 -31 7.024 11.622 2.322 64.766 o
-6 -14 -28 13.085 14.500 2.959 39.862 o
-6 -14 -27 22.121 24.042 2.444 56.554 o
-6 -14 -26 5.210 6.775 2.110 78.741 o
-6 -14 -23 17.232 15.913 1.989 85.285 o
-6 -14 -22 15.433 18.438 1.929 90.569 o
-6 -14 -21 24.468 22.729 4.221 19.578 o
-6 -14 -20 8.884 8.684 1.595 134.549 o
-6 -14 -18 19.570 18.640 1.767 105.369 o
-6 -14 -16 21.050 21.699 1.252 191.866 o
-6 -14 -15 5.022 5.685 1.121 271.410 o
-6 -14 -14 0.792 3.090 1.535 149.895 o
-6 -14 -12 13.234 15.378 1.373 173.209 o
-6 -14 -11 24.413 25.253 2.524 52.872 o
-6 -14 -10 28.594 33.503 3.251 32.208 o
-6 -14 -9 70.579 77.648 4.827 14.186 o
-6 -14 -8 12.166 14.015 1.424 163.310 o
-6 -14 -7 48.958 56.838 2.888 37.998 o
-6 -14 -6 9.549 12.420 1.605 131.843 o
-6 -14 -5 52.204 58.413 1.989 70.358 o
-6 -14 -4 34.538 40.066 1.898 84.542 o
-6 -14 -3 29.225 30.968 1.828 93.726 o
-6 -14 -2 5.432 8.351 1.575 139.474 o
-6 -14 -1 5.438 7.553 2.030 84.949 o
-6 -13 -34 12.548 13.308 2.090 78.644 o
-6 -13 -31 13.315 16.560 2.322 63.835 o
-6 -13 -30 7.966 6.533 3.080 37.149 o
-6 -13 -28 4.701 6.482 1.949 92.250 o
-6 -13 -27 28.584 29.908 2.211 66.732 o
-6 -13 -26 10.439 12.258 1.272 203.829 o
-6 -13 -25 38.309 36.744 1.656 105.265 o
-6 -13 -24 40.483 35.149 2.161 66.721 o
-6 -13 -23 13.516 12.531 1.373 174.150 o
-6 -13 -22 5.608 6.422 1.757 112.899 o
-6 -13 -21 19.590 21.215 1.898 91.856 o
-6 -13 -20 25.322 27.202 1.807 97.648 o
-6 -13 -19 5.305 4.857 1.474 159.664 o
-6 -13 -18 19.779 22.780 1.565 130.378 o
-6 -13 -17 7.453 6.896 1.202 233.735 o
-6 -13 -16 14.943 15.590 1.252 202.885 o
-6 -13 -15 23.341 25.809 1.282 179.293 o
-6 -13 -14 18.334 17.438 1.363 170.227 o
-6 -13 -13 5.749 5.665 1.434 168.056 o
-6 -13 -12 8.588 7.250 1.414 170.382 o
-6 -13 -11 39.064 41.177 2.393 55.433 o
-6 -13 -10 14.177 13.490 1.252 205.005 o
-6 -13 -9 68.054 75.336 4.221 18.249 o
-6 -13 -8 11.408 9.764 1.555 139.879 o
-6 -13 -7 27.540 26.384 1.605 119.498 o
-6 -13 -6 62.852 68.359 1.969 66.811 o
-6 -13 -5 20.276 24.759 2.736 45.660 o
-6 -13 -4 5.167 5.877 1.605 134.974 o
-6 -13 -3 67.614 76.497 1.797 72.691 o
-6 -13 -2 29.787 37.966 3.716 24.815 o
-6 -13 -1 38.633 46.842 2.615 46.977 o
-6 -12 -36 14.618 17.176 1.979 86.546 o
-6 -12 -35 5.716 5.069 2.252 69.309 o
-6 -12 -34 13.451 15.924 2.666 48.827 o
-6 -12 -32 13.426 15.974 2.343 62.792 o
-6 -12 -31 3.192 6.301 2.474 57.658 o
-6 -12 -29 44.429 42.883 2.817 40.709 o
-6 -12 -28 3.522 4.978 1.393 179.340 o
-6 -12 -27 4.760 6.876 1.918 95.096 o
-6 -12 -25 5.078 7.745 1.696 120.899 o
-6 -12 -24 22.416 21.770 1.848 95.627 o
-6 -12 -23 53.036 51.951 1.737 87.518 o
-6 -12 -22 22.916 23.204 1.757 104.418 o
-6 -12 -20 16.160 16.822 1.484 147.691 o
-6 -12 -19 40.911 40.086 2.625 46.767 o
-6 -12 -18 26.029 27.808 1.262 179.625 o
-6 -12 -17 20.198 20.528 1.303 180.905 o
-6 -12 -16 47.866 52.092 2.928 37.334 o
-6 -12 -15 20.249 18.468 1.575 129.794 o
-6 -12 -14 37.043 38.713 2.141 68.183 o
-6 -12 -13 13.057 15.782 2.363 61.804 o
-6 -12 -12 5.190 5.513 1.131 266.655 o
-6 -12 -11 30.169 30.989 2.524 51.969 o
-6 -12 -10 12.646 11.834 1.949 90.159 o
-6 -12 -9 20.252 23.032 1.605 124.220 o
-6 -12 -8 20.889 24.012 1.858 94.797 o
-6 -12 -7 7.317 6.129 1.585 137.426 o
-6 -12 -5 130.931 141.918 3.787 18.439 o
-6 -12 -4 53.853 57.696 1.868 77.079 o
-6 -12 -2 88.186 97.318 1.818 60.914 o
-6 -12 -1 46.145 50.103 2.060 69.224 o
-6 -11 -38 11.614 13.732 2.030 83.376 o
-6 -11 -36 12.188 13.329 2.252 68.117 o
-6 -11 -35 22.601 25.556 2.767 44.516 o
-6 -11 -34 35.994 37.703 2.252 62.621 o
-6 -11 -32 12.991 13.975 2.161 73.626 o
-6 -11 -30 88.005 82.788 5.331 11.562 o
-6 -11 -29 8.759 10.178 1.414 169.271 o
-6 -11 -28 6.396 7.846 1.525 148.260 o
-6 -11 -26 8.518 9.552 2.019 85.114 o
-6 -11 -25 8.015 7.947 1.434 165.952 o
-6 -11 -24 21.875 23.173 1.343 168.681 o
-6 -11 -23 8.788 9.724 1.676 122.157 o
-6 -11 -22 17.671 20.286 1.908 91.582 o
-6 -11 -21 7.314 6.886 1.323 194.701 o
-6 -11 -20 112.260 120.300 3.756 19.897 o
-6 -11 -19 21.517 26.091 1.848 95.233 o
-6 -11 -18 65.020 71.499 4.009 20.186 o
-6 -11 -17 94.409 105.295 2.969 30.450 o
-6 -11 -16 33.725 36.148 1.363 147.209 o
-6 -11 -15 1.142 2.868 1.373 186.803 o
-6 -11 -14 73.552 78.345 2.504 43.829 o
-6 -11 -12 52.237 53.385 1.818 81.768 o
-6 -11 -11 77.822 76.730 1.918 63.342 o
-6 -11 -10 85.714 90.927 2.090 52.827 o
-6 -11 -9 22.870 24.537 2.625 49.237 o
-6 -11 -8 68.286 74.791 2.817 37.050 o
-6 -11 -7 53.725 55.192 1.595 97.710 o
-6 -11 -6 39.895 40.682 1.616 107.589 o
-6 -11 -5 10.661 12.965 1.535 142.957 o
-6 -11 -4 86.636 94.481 2.312 45.638 o
-6 -11 -3 8.795 11.077 1.545 142.602 o
-6 -11 -2 24.811 26.869 1.706 108.492 o
-6 -11 -1 80.246 89.604 3.453 25.194 o
-6 -10 -39 10.136 7.926 2.090 79.454 o
-6 -10 -37 32.600 32.231 2.545 50.876 o
-6 -10 -36 48.255 55.434 3.241 30.926 o
-6 -10 -35 50.461 53.395 2.312 55.928 o
-6 -10 -34 5.827 6.957 2.120 77.910 o
-6 -10 -29 23.255 23.093 1.474 142.545 o
-6 -10 -28 10.736 12.420 1.434 162.700 o
-6 -10 -27 10.978 10.097 1.414 167.753 o
-6 -10 -26 18.507 19.518 1.434 154.592 o
-6 -10 -25 14.233 14.257 1.383 170.537 o
-6 -10 -24 20.849 21.851 1.666 116.167 o
-6 -10 -22 72.204 74.811 1.969 63.102 o
-6 -10 -21 34.669 36.037 1.383 143.103 o
-6 -10 -20 6.696 7.008 1.373 181.594 o
-6 -10 -18 38.800 40.056 1.494 122.442 o
-6 -10 -17 236.025 239.448 3.070 15.377 o
-6 -10 -16 125.264 139.273 2.585 31.394 o
-6 -10 -15 54.473 53.193 1.333 124.134 o
-6 -10 -14 38.155 37.542 2.080 71.577 o
-6 -10 -13 76.150 74.771 2.040 59.045 o
-6 -10 -12 55.350 57.373 2.302 55.096 o
-6 -10 -10 6.662 6.109 1.323 195.578 o
-6 -10 -9 13.464 14.257 1.393 168.876 o
-6 -10 -7 11.308 11.400 1.393 171.631 o
-6 -10 -6 21.044 23.688 1.545 132.442 o
-6 -10 -5 6.384 4.453 1.585 138.157 o
-6 -10 -4 63.069 66.380 1.686 83.283 o
-6 -10 -3 125.358 132.073 2.292 36.462 o
-6 -10 -2 49.351 53.748 2.242 59.096 o
-6 -10 -1 77.054 79.719 1.918 63.119 o
-6 -9 -40 6.828 6.695 2.120 77.795 o
-6 -9 -39 11.009 7.785 2.090 79.331 o
-6 -9 -38 32.276 37.128 3.877 22.811 o
-6 -9 -36 50.530 54.728 2.312 55.797 o
-6 -9 -35 7.612 9.057 2.646 50.144 o
-6 -9 -34 7.460 8.552 2.252 68.943 o
-6 -9 -33 11.654 11.996 1.494 150.064 o
-6 -9 -32 11.259 12.056 1.474 154.187 o
-6 -9 -31 60.647 61.887 2.141 60.249 o
-6 -9 -30 16.372 13.157 1.515 143.277 o
-6 -9 -29 24.269 23.022 1.878 92.075 o
-6 -9 -28 17.920 19.266 1.393 163.266 o
-6 -9 -27 31.348 30.958 2.908 39.751 o
-6 -9 -26 4.427 4.322 1.474 160.266 o
-6 -9 -25 34.457 40.571 1.828 90.132 o
-6 -9 -23 21.449 24.254 1.918 89.159 o
-6 -9 -22 31.445 35.321 1.605 114.906 o
-6 -9 -21 4.206 4.695 1.474 160.284 o
-6 -9 -20 145.963 137.718 2.746 27.240 o
-6 -9 -19 34.689 34.593 1.434 135.914 o
-6 -9 -18 160.802 159.841 3.797 16.801 o
-6 -9 -17 87.527 90.472 2.423 42.924 o
-6 -9 -16 108.267 114.574 4.392 15.591 o
-6 -9 -15 36.546 37.613 2.595 48.366 o
-6 -9 -14 9.574 12.642 1.242 213.917 o
-6 -9 -13 62.430 62.705 2.363 51.138 o
-6 -9 -12 36.711 33.654 1.323 152.345 o
-6 -9 -11 57.607 60.675 2.403 50.695 o
-6 -9 -10 15.859 14.318 1.252 202.555 o
-6 -9 -9 6.605 6.997 1.303 201.113 o
-6 -9 -8 7.477 9.108 1.545 143.717 o
-6 -9 -7 25.404 25.960 1.525 132.113 o
-6 -9 -6 4.009 4.160 1.656 127.698 o
-6 -9 -4 52.267 54.950 1.605 97.719 o
-6 -9 -3 59.254 61.261 1.646 89.158 o
-6 -9 -2 205.670 219.647 4.019 13.097 o
-6 -9 -1 9.785 11.935 1.898 95.487 o
-6 -8 -41 76.839 72.822 2.444 45.431 o
-6 -8 -39 27.268 25.284 2.019 79.608 o
-6 -8 -38 15.422 21.871 1.969 86.689 o
-6 -8 -37 27.673 28.767 2.211 66.990 o
-6 -8 -35 12.788 13.177 2.242 68.648 o
-6 -8 -33 27.648 27.606 1.727 104.909 o
-6 -8 -32 22.234 21.527 1.494 140.405 o
-6 -8 -31 5.779 7.573 1.474 158.675 o
-6 -8 -30 16.048 17.903 1.525 140.338 o
-6 -8 -29 21.919 21.861 1.717 109.589 o
-6 -8 -28 26.703 27.162 1.434 145.287 o
-6 -8 -27 61.006 62.210 1.545 95.686 o
-6 -8 -26 27.553 27.828 1.444 142.663 o
-6 -8 -25 37.815 35.118 1.898 84.284 o
-6 -8 -24 42.165 45.206 1.818 87.198 o
-6 -8 -23 204.001 216.770 2.969 18.135 o
-6 -8 -22 7.116 7.735 1.434 166.584 o
-6 -8 -21 84.227 85.686 2.413 44.084 o
-6 -8 -20 42.733 42.792 2.201 63.385 o
-6 -8 -19 54.335 52.637 1.717 88.300 o
-6 -8 -18 22.639 22.961 1.535 133.246 o
-6 -8 -17 93.705 91.068 2.070 51.575 o
-6 -8 -16 17.480 18.145 1.272 192.864 o
-6 -8 -15 84.070 84.767 2.757 36.194 o
-6 -8 -14 32.546 33.402 1.565 119.786 o
-6 -8 -13 30.005 31.352 1.232 179.281 o
-6 -8 -12 9.083 10.158 1.383 176.157 o
-6 -8 -10 57.376 58.968 1.282 124.507 o
-6 -8 -9 59.297 64.926 1.888 72.749 o
-6 -8 -8 60.861 61.483 1.545 95.985 o
-6 -8 -7 87.418 91.280 2.141 50.787 o
-6 -8 -6 26.576 27.485 1.747 103.235 o
-6 -8 -5 59.123 57.413 1.828 77.732 o
-6 -8 -4 30.152 33.160 1.585 118.723 o
-6 -8 -3 391.882 404.015 7.876 3.633 o
-6 -8 -2 55.465 55.384 1.626 94.183 o
-6 -8 -1 38.694 42.166 1.565 113.369 o
-6 -7 -42 5.230 7.775 2.131 77.208 o
-6 -7 -41 9.576 10.622 2.090 79.334 o
-6 -7 -38 67.521 64.502 2.524 45.093 o
-6 -7 -37 12.830 15.499 2.454 57.465 o
-6 -7 -34 16.404 18.397 1.636 122.975 o
-6 -7 -33 15.828 15.338 1.656 121.112 o
-6 -7 -32 3.493 4.221 1.575 141.111 o
-6 -7 -31 38.017 37.401 1.515 121.360 o
-6 -7 -28 31.130 31.605 1.444 138.393 o
-6 -7 -27 7.274 6.987 1.404 173.726 o
-6 -7 -25 8.462 9.552 1.575 137.887 o
-6 -7 -24 15.946 15.742 1.807 102.642 o
-6 -7 -23 47.953 51.931 2.686 43.562 o
-6 -7 -22 10.470 10.562 1.585 135.076 o
-6 -7 -21 66.245 66.642 1.888 70.120 o
-6 -7 -20 31.570 32.938 1.424 140.678 o
-6 -7 -19 39.757 41.147 1.737 95.763 o
-6 -7 -18 11.035 13.056 1.494 150.116 o
-6 -7 -16 24.199 24.627 1.272 181.345 o
-6 -7 -15 15.754 16.418 1.242 204.357 o
-6 -7 -14 16.451 16.509 1.212 212.495 o
-6 -7 -13 30.284 29.030 1.232 180.425 o
-6 -7 -12 31.959 30.413 1.414 143.026 o
-6 -7 -11 38.713 39.248 1.232 163.147 o
-6 -7 -10 54.142 52.153 1.343 123.727 o
-6 -7 -9 24.579 22.739 2.221 67.439 o
-6 -7 -8 69.017 65.501 1.515 92.304 o
-6 -7 -7 36.080 38.410 1.656 105.975 o
-6 -7 -5 27.294 27.303 1.504 133.467 o
-6 -7 -4 38.202 38.087 1.545 117.299 o
-6 -7 -3 76.424 78.992 1.646 76.736 o
-6 -7 -2 25.582 29.000 2.181 69.069 o
-6 -7 -1 32.712 35.836 1.515 125.480 o
-6 -6 -43 3.786 5.291 2.242 70.112 o
-6 -6 -42 18.507 20.265 2.070 78.406 o
-6 -6 -41 27.686 30.100 2.050 76.827 o
-6 -6 -40 26.877 27.758 2.272 63.928 o
-6 -6 -37 8.575 10.148 2.100 78.776 o
-6 -6 -36 4.892 6.674 1.636 130.076 o
-6 -6 -35 11.968 13.803 1.575 135.250 o
-6 -6 -34 19.651 19.821 1.555 132.818 o
-6 -6 -33 0.926 5.463 1.848 103.349 o
-6 -6 -32 49.678 49.396 1.636 97.973 o
-6 -6 -31 12.576 13.127 1.676 120.120 o
-6 -6 -30 17.810 18.397 1.464 149.775 o
-6 -6 -29 5.299 6.331 1.474 159.273 o
-6 -6 -28 6.264 6.644 1.444 165.185 o
-6 -6 -27 147.894 150.632 3.665 18.389 o
-6 -6 -26 35.788 36.754 1.616 110.941 o
-6 -6 -25 30.528 32.019 1.585 118.836 o
-6 -6 -24 27.016 27.061 1.626 117.028 o
-6 -6 -23 19.559 18.983 1.454 150.204 o
-6 -6 -22 67.080 68.086 1.555 89.780 o
-6 -6 -21 87.849 85.676 2.635 38.254 o
-6 -6 -19 10.671 9.481 1.303 196.208 o
-6 -6 -18 14.735 14.116 1.868 96.979 o
-6 -6 -17 30.748 31.776 1.515 128.167 o
-6 -6 -16 33.508 33.887 1.424 138.693 o
-6 -6 -15 25.694 26.495 1.262 180.821 o
-6 -6 -14 6.025 6.089 1.242 221.442 o
-6 -6 -13 21.581 21.063 1.333 172.211 o
-6 -6 -12 31.713 31.110 1.303 162.689 o
-6 -6 -11 107.714 105.194 1.555 62.067 o
-6 -6 -10 26.074 24.244 1.393 154.221 o
-6 -6 -9 207.399 206.884 2.242 22.620 o
-6 -6 -8 2.652 3.756 1.666 126.665 o
-6 -6 -7 94.150 97.076 2.009 52.628 o
-6 -6 -6 16.855 17.610 2.019 82.773 o
-6 -6 -5 171.166 169.454 3.807 16.148 o
-6 -6 -4 20.057 19.973 2.403 58.843 o
-6 -6 -3 37.029 38.562 1.504 122.919 o
-6 -6 -1 70.373 70.439 1.888 68.118 o
-6 -5 -42 10.035 9.895 2.090 79.319 o
-6 -5 -41 5.907 6.281 2.120 77.944 o
-6 -5 -40 11.108 14.056 1.918 93.019 o
-6 -5 -39 7.783 10.007 2.666 49.360 o
-6 -5 -38 39.376 36.997 2.545 49.848 o
-6 -5 -36 15.348 16.741 1.605 128.209 o
-6 -5 -34 1.819 3.746 1.666 126.920 o
-6 -5 -33 19.420 19.609 1.545 134.585 o
-6 -5 -32 7.061 6.785 1.525 148.194 o
-6 -5 -31 9.677 9.512 1.494 151.906 o
-6 -5 -30 50.135 51.305 1.838 81.569 o
-6 -5 -28 26.351 25.314 1.686 110.468 o
-6 -5 -26 55.474 54.364 1.888 75.847 o
-6 -5 -25 4.325 4.695 1.727 117.430 o
-6 -5 -24 64.340 63.593 1.696 82.677 o
-6 -5 -23 1.226 4.423 1.545 147.513 o
-6 -5 -22 19.775 20.174 1.434 153.389 o
-6 -5 -21 9.313 9.249 1.404 171.534 o
-6 -5 -20 14.368 17.761 1.333 180.789 o
-6 -5 -19 39.666 39.794 1.353 141.466 o
-6 -5 -18 52.675 53.324 2.252 58.051 o
-6 -5 -17 70.687 68.389 1.595 85.043 o
-6 -5 -16 32.264 31.443 1.414 142.337 o
-6 -5 -15 16.070 16.610 1.252 200.951 o
-6 -5 -14 47.009 49.315 1.373 127.617 o
-6 -5 -12 190.335 188.376 2.262 25.003 o
-6 -5 -11 16.234 17.569 1.262 197.363 o
-6 -5 -10 32.371 29.828 1.202 183.970 o
-6 -5 -9 16.730 18.710 1.292 188.090 o
-6 -5 -8 134.399 128.125 1.807 44.130 o
-6 -5 -7 11.688 11.430 1.515 146.446 o
-6 -5 -6 37.846 37.310 2.312 59.444 o
-6 -5 -5 3.380 4.281 1.525 150.501 o
-6 -5 -4 28.369 28.686 1.484 135.312 o
-6 -5 -3 13.118 11.198 1.464 155.292 o
-6 -5 -2 41.115 39.056 1.515 118.701 o
-6 -5 -1 100.438 95.420 1.898 54.705 o
-6 -4 -44 5.702 5.867 2.211 71.793 o
-6 -4 -43 11.073 14.288 2.201 71.270 o
-6 -4 -42 4.351 5.442 2.343 64.190 o
-6 -4 -40 13.349 17.973 1.888 94.873 o
-6 -4 -38 3.844 6.573 2.181 73.948 o
-6 -4 -37 13.840 16.489 1.626 125.998 o
-6 -4 -36 18.151 18.761 1.605 126.355 o
-6 -4 -35 27.587 25.960 1.686 109.763 o
-6 -4 -34 18.648 18.943 1.787 103.432 o
-6 -4 -31 112.240 111.838 2.282 40.391 o
-6 -4 -30 108.837 106.951 2.989 28.860 o
-6 -4 -23 44.841 44.963 1.434 123.666 o
-6 -4 -22 22.174 22.517 1.373 162.366 o
-6 -4 -21 71.179 72.125 2.282 51.491 o
-6 -4 -20 44.847 45.125 1.393 128.711 o
-6 -4 -19 2.084 4.544 1.353 191.152 o
-6 -4 -18 114.152 111.555 1.818 51.067 o
-6 -4 -17 150.578 147.159 2.847 25.310 o
-6 -4 -16 17.283 17.347 1.757 107.532 o
-6 -4 -15 42.062 41.874 1.313 144.260 o
-6 -4 -14 31.119 33.473 1.646 110.862 o
-6 -4 -13 69.831 67.491 1.343 104.395 o
-6 -4 -12 279.479 274.789 1.828 16.373 o
-6 -4 -11 170.338 164.667 2.504 26.101 o
-6 -4 -10 107.868 105.638 1.404 67.170 o
-6 -4 -9 66.366 66.400 2.040 62.752 o
-6 -4 -8 48.553 53.617 1.818 83.139 o
-6 -4 -7 81.869 79.941 1.706 71.100 o
-6 -4 -6 35.004 34.432 1.747 98.326 o
-6 -4 -5 19.541 19.579 1.484 144.570 o
-6 -4 -4 40.647 38.602 1.757 94.137 o
-6 -4 -3 182.137 173.947 1.868 30.335 o
-6 -4 -2 70.045 67.460 1.605 84.949 o
-6 -4 -1 137.180 135.567 2.787 27.693 o
-6 -3 -44 6.050 9.835 2.110 78.421 o
-6 -3 -42 34.030 35.755 2.221 64.693 o
-6 -3 -41 8.392 8.451 1.969 89.555 o
-6 -3 -40 15.151 16.257 2.030 82.466 o
-6 -3 -38 4.549 4.524 2.009 87.019 o
-6 -3 -37 6.132 5.362 1.706 119.544 o
-6 -3 -36 2.745 4.039 1.918 95.727 o
-6 -3 -35 10.655 7.169 1.626 129.347 o
-6 -3 -34 4.550 7.098 1.717 118.381 o
-6 -3 -33 60.265 58.878 1.626 90.754 o
-6 -3 -32 117.568 109.344 2.363 38.110 o
-6 -3 -31 51.734 51.809 1.717 89.674 o
-6 -3 -30 32.889 29.131 1.636 112.229 o
-6 -3 -28 130.699 126.510 1.686 47.759 o
-6 -3 -27 23.833 23.254 1.515 135.536 o
-6 -3 -26 43.996 44.307 1.696 96.717 o
-6 -3 -25 23.277 23.466 1.626 119.844 o
-6 -3 -24 52.425 49.174 1.818 82.505 o
-6 -3 -23 23.698 22.113 1.404 155.252 o
-6 -3 -22 11.872 10.683 1.414 166.909 o
-6 -3 -21 32.345 31.494 1.404 143.887 o
-6 -3 -20 68.442 68.399 1.444 97.032 o
-6 -3 -19 39.492 41.470 1.353 140.835 o
-6 -3 -18 37.982 38.158 1.343 145.452 o
-6 -3 -17 35.766 32.362 1.414 139.003 o
-6 -3 -16 5.232 6.513 1.525 149.138 o
-6 -3 -15 26.507 26.415 1.444 144.022 o
-6 -3 -14 200.650 196.524 2.524 21.772 o
-6 -3 -13 215.504 210.075 1.747 24.759 o
-6 -3 -12 36.347 34.705 1.171 181.556 o
-6 -3 -11 12.109 10.713 1.191 228.892 o
-6 -3 -10 162.782 157.741 1.464 39.824 o
-6 -3 -9 30.257 28.485 1.282 169.842 o
-6 -3 -8 6.704 6.270 1.545 144.742 o
-6 -3 -7 19.747 21.639 1.484 143.742 o
-6 -3 -6 48.193 47.296 1.565 106.021 o
-6 -3 -5 189.175 178.410 4.604 11.866 o
-6 -3 -4 2.555 3.362 1.575 141.641 o
-6 -3 -3 1.935 5.170 2.221 71.574 o
-6 -3 -2 58.855 54.091 2.110 62.972 o
-6 -3 -1 89.537 84.909 1.656 69.348 o
-6 -2 -45 25.253 29.252 2.272 64.063 o
-6 -2 -44 28.121 28.767 2.080 74.854 o
-6 -2 -42 7.999 6.745 2.090 79.859 o
-6 -2 -41 11.276 9.643 1.929 92.528 o
-6 -2 -40 2.630 6.594 2.030 85.445 o
-6 -2 -37 74.764 72.004 2.211 53.237 o
-6 -2 -36 13.278 12.601 1.686 118.591 o
-6 -2 -35 9.507 9.542 1.605 132.478 o
-6 -2 -34 9.949 10.986 1.575 136.879 o
-6 -2 -33 72.623 70.681 2.373 48.394 o
-6 -2 -32 63.774 63.290 2.080 62.010 o
-6 -2 -31 5.633 6.442 1.545 145.191 o
-6 -2 -30 20.413 21.709 1.494 141.553 o
-6 -2 -29 43.108 40.955 2.161 65.558 o
-6 -2 -28 48.650 49.941 1.787 86.023 o
-6 -2 -27 148.428 142.706 2.918 24.947 o
-6 -2 -26 182.447 180.116 2.585 23.540 o
-6 -2 -25 13.367 16.610 1.858 98.017 o
-6 -2 -24 20.997 20.447 1.646 119.023 o
-6 -2 -22 18.489 18.953 1.323 178.654 o
-6 -2 -21 103.463 104.487 1.626 61.376 o
-6 -2 -20 45.259 46.569 1.626 102.023 o
-6 -2 -19 39.399 37.804 1.565 114.271 o
-6 -2 -18 32.987 31.332 1.323 157.395 o
-6 -2 -17 135.649 133.275 2.787 27.945 o
-6 -2 -16 33.729 32.887 1.595 115.514 o
-6 -2 -15 18.539 19.649 2.706 46.954 o
-6 -2 -14 199.070 192.162 1.737 27.896 o
-6 -2 -13 96.741 95.915 1.404 74.830 o
-6 -2 -12 85.734 82.818 1.323 89.113 o
-6 -2 -11 49.262 45.165 1.353 130.029 o
-6 -2 -10 141.229 133.749 2.585 29.902 o
-6 -2 -9 304.110 292.752 2.353 13.278 o
-6 -2 -8 120.326 117.876 1.969 45.063 o
-6 -2 -7 103.984 100.983 1.717 58.723 o
-6 -2 -6 218.483 210.156 5.402 8.734 o
-6 -2 -5 6.413 6.018 1.515 150.628 o
-6 -2 -4 33.682 33.705 1.767 97.115 o
-6 -2 -3 7.604 7.603 1.484 155.588 o
-6 -2 -2 140.562 136.385 2.050 37.676 o
-6 -2 -1 83.181 78.588 1.616 75.383 o
-6 -1 -45 30.369 32.130 2.696 45.880 o
-6 -1 -44 55.291 57.504 2.141 61.996 o
-6 -1 -43 14.904 17.337 2.030 82.408 o
-6 -1 -42 10.562 10.592 1.939 91.647 o
-6 -1 -41 21.770 25.213 2.100 75.191 o
-6 -1 -40 20.995 20.558 2.181 70.581 o
-6 -1 -39 39.471 40.803 1.717 97.805 o
-6 -1 -38 5.759 4.332 1.787 109.400 o
-6 -1 -37 27.472 27.192 1.656 113.064 o
-6 -1 -36 27.801 28.121 1.727 104.736 o
-6 -1 -35 64.236 60.130 1.979 67.117 o
-6 -1 -32 3.947 4.039 1.616 134.110 o
-6 -1 -31 3.532 4.261 1.595 137.589 o
-6 -1 -30 53.524 51.103 1.565 101.682 o
-6 -1 -29 5.930 5.695 1.636 129.879 o
-6 -1 -28 137.175 133.860 2.595 30.212 o
-6 -1 -27 9.992 12.511 1.605 131.630 o
-6 -1 -26 89.731 88.200 1.797 62.693 o
-6 -1 -25 169.946 168.565 2.363 27.319 o
-6 -1 -24 147.800 143.675 2.494 29.757 o
-6 -1 -23 35.526 35.432 1.545 119.846 o
-6 -1 -22 29.779 29.373 1.343 157.873 o
-6 -1 -21 286.790 278.515 1.797 15.896 o
-6 -1 -20 59.530 58.958 1.616 91.886 o
-6 -1 -18 45.633 44.701 1.343 134.950 o
-6 -1 -17 116.628 110.869 2.444 36.611 o
-6 -1 -16 9.425 9.582 1.464 158.090 o
-6 -1 -15 238.656 233.824 1.818 20.932 o
-6 -1 -14 6.741 8.462 1.404 173.587 o
-6 -1 -13 63.803 60.715 1.333 112.792 o
-6 -1 -12 130.657 126.237 1.353 55.350 o
-6 -1 -11 30.205 28.353 1.171 195.463 o
-6 -1 -10 593.905 579.143 2.585 4.269 o
-6 -1 -9 12.122 12.289 1.303 193.445 o
-6 -1 -8 308.125 295.014 4.069 9.291 o
-6 -1 -7 187.641 179.844 2.252 25.811 o
-6 -1 -6 719.785 695.394 10.744 1.573 o
-6 -1 -5 8.925 7.068 1.848 101.411 o
-6 -1 -4 268.974 260.491 2.060 16.773 o
-6 -1 -3 45.761 40.228 1.706 95.949 o
-6 -1 -2 104.087 95.854 2.514 38.033 o
-6 -1 -1 240.561 228.139 1.979 20.278 o
-5 -21 -7 16.937 14.904 2.706 47.222 o
-5 -21 -6 11.936 13.046 2.676 48.656 o
-5 -20 -15 2.456 5.745 2.858 43.325 o
-5 -20 -12 9.704 11.622 2.575 52.674 o
-5 -20 -10 19.072 23.476 2.635 49.229 o
-5 -20 -9 5.565 8.512 2.625 51.045 o
-5 -20 -8 16.815 15.893 2.040 81.399 o
-5 -20 -7 5.988 7.189 2.746 46.691 o
-5 -20 -6 5.542 7.098 2.746 46.714 o
-5 -20 -5 8.353 13.944 4.160 20.395 o
-5 -19 -6 7.338 8.128 1.727 116.044 o
-5 -19 -4 3.953 3.009 1.101 284.954 o
-5 -19 -2 13.265 14.379 2.514 54.807 o
-5 -18 -23 11.237 8.815 1.939 91.692 o
-5 -18 -21 6.991 8.219 2.060 82.223 o
-5 -18 -19 15.048 16.873 1.686 117.077 o
-5 -18 -18 7.532 5.301 2.191 72.928 o
-5 -18 -15 22.702 22.043 4.968 14.219 o
-5 -18 -11 3.714 4.534 1.949 92.593 o
-5 -18 -10 6.344 5.614 2.373 62.404 o
-5 -18 -9 5.797 4.281 0.939 379.915 o
-5 -18 -8 13.788 11.198 1.686 118.663 o
-5 -18 -6 7.725 9.572 2.635 50.503 o
-5 -18 -5 13.647 10.774 2.494 55.795 o
-5 -18 -4 14.263 11.228 2.868 42.402 o
-5 -18 -3 7.323 7.381 1.888 97.537 o
-5 -18 -1 14.148 13.611 3.201 34.124 o
-5 -17 -26 14.459 14.045 3.080 36.795 o
-5 -17 -25 0.717 5.230 1.979 90.221 o
-5 -17 -22 10.327 14.247 3.342 31.432 o
-5 -17 -21 18.039 19.558 3.009 38.236 o
-5 -17 -19 6.580 7.977 2.433 59.258 o
-5 -17 -18 3.514 4.130 1.737 116.384 o
-5 -17 -17 4.325 5.069 1.807 107.261 o
-5 -17 -16 15.820 17.317 2.373 60.918 o
-5 -17 -14 8.728 9.219 1.757 111.615 o
-5 -17 -10 27.836 22.679 3.322 31.135 o
-5 -17 -8 33.120 35.230 1.848 89.867 o
-5 -17 -6 12.902 10.905 1.605 130.696 o
-5 -17 -3 9.553 8.754 2.302 65.775 o
-5 -17 -2 9.526 5.372 1.898 96.270 o
-5 -16 -30 7.382 5.776 1.797 107.606 o
-5 -16 -29 5.190 5.917 1.757 113.081 o
-5 -16 -28 8.003 7.472 1.706 118.625 o
-5 -16 -26 15.752 13.732 2.201 70.664 o
-5 -16 -25 5.819 9.643 1.918 94.619 o
-5 -16 -24 6.971 10.057 2.312 65.406 o
-5 -16 -23 7.666 11.410 2.211 71.248 o
-5 -16 -22 17.793 19.155 2.504 54.631 o
-5 -16 -20 9.956 9.845 2.242 69.197 o
-5 -16 -19 10.624 13.702 2.070 80.427 o
-5 -16 -18 9.166 11.319 1.838 101.910 o
-5 -16 -15 13.172 14.338 1.999 85.468 o
-5 -16 -14 6.128 5.271 1.343 190.695 o
-5 -16 -13 3.786 4.736 1.292 207.664 o
-5 -16 -12 21.052 17.458 1.918 90.170 o
-5 -16 -11 11.025 11.228 1.595 133.049 o
-5 -16 -10 4.011 2.232 0.949 380.371 o
-5 -16 -8 22.406 19.902 2.898 40.894 o
-5 -16 -7 10.386 9.936 2.019 84.754 o
-5 -16 -6 57.934 62.896 3.019 34.227 o
-5 -16 -5 2.734 3.100 1.252 222.735 o
-5 -16 -4 22.392 27.111 2.444 56.353 o
-5 -16 -3 11.233 13.944 1.949 90.236 o
-5 -16 -2 5.966 8.068 1.424 169.495 o
-5 -16 -1 10.898 11.622 1.575 136.285 o
-5 -15 -31 11.232 11.258 2.030 83.669 o
-5 -15 -30 9.931 10.289 1.868 98.671 o
-5 -15 -28 33.238 38.683 2.454 53.929 o
-5 -15 -27 9.939 10.633 1.959 89.944 o
-5 -15 -26 18.637 18.609 1.848 97.252 o
-5 -15 -24 13.343 13.389 2.262 67.382 o
-5 -15 -19 12.674 11.814 1.676 120.334 o
-5 -15 -14 11.254 9.128 1.434 163.458 o
-5 -15 -13 58.553 58.312 3.332 28.812 o
-5 -15 -12 26.185 25.173 2.423 56.914 o
-5 -15 -11 8.303 8.653 1.484 154.909 o
-5 -15 -10 39.678 44.539 5.634 10.942 o
-5 -15 -9 4.919 4.352 1.444 166.635 o
-5 -15 -8 40.876 42.823 2.706 44.132 o
-5 -15 -7 32.608 34.179 2.181 67.285 o
-5 -15 -6 7.550 7.684 2.232 70.214 o
-5 -15 -5 8.656 12.076 1.696 119.003 o
-5 -15 -4 17.409 18.609 1.393 163.958 o
-5 -15 -3 23.465 23.749 2.858 41.839 o
-5 -15 -2 5.072 4.675 1.737 115.885 o
-5 -15 -1 44.346 46.912 1.959 76.189 o
-5 -14 -35 22.925 25.233 2.878 41.264 o
-5 -14 -34 6.386 7.260 2.706 48.060 o
-5 -14 -33 4.335 6.624 2.423 59.972 o
-5 -14 -30 3.378 4.392 1.969 90.788 o
-5 -14 -29 18.162 17.448 2.040 80.977 o
-5 -14 -28 16.668 26.203 3.181 34.240 o
-5 -14 -27 3.453 4.675 2.191 73.421 o
-5 -14 -26 9.553 12.783 2.009 85.477 o
-5 -14 -25 13.840 15.277 1.949 89.520 o
-5 -14 -24 11.520 12.874 1.918 93.059 o
-5 -14 -23 10.809 10.996 1.898 95.361 o
-5 -14 -22 18.274 17.670 2.181 71.248 o
-5 -14 -20 6.422 6.099 1.595 136.109 o
-5 -14 -19 58.974 64.906 2.625 43.310 o
-5 -14 -18 4.123 3.150 1.040 317.555 o
-5 -14 -17 39.961 46.064 4.089 20.344 o
-5 -14 -15 20.466 26.647 2.726 45.905 o
-5 -14 -14 17.213 16.943 1.565 133.380 o
-5 -14 -13 29.642 29.828 2.242 64.914 o
-5 -14 -12 21.134 22.416 1.585 126.775 o
-5 -14 -11 6.365 5.685 1.000 334.473 o
-5 -14 -10 18.441 19.346 1.181 217.124 o
-5 -14 -9 45.952 41.985 2.888 38.828 o
-5 -14 -8 41.525 48.922 1.434 124.720 o
-5 -14 -6 38.305 43.843 2.009 75.118 o
-5 -14 -5 28.110 31.332 2.757 44.210 o
-5 -14 -4 32.507 32.665 1.848 90.521 o
-5 -14 -3 59.533 65.804 2.353 51.723 o
-5 -14 -2 10.267 11.562 1.404 170.022 o
-5 -14 -1 75.969 79.941 3.675 23.024 o
-5 -13 -35 8.611 10.562 2.191 72.476 o
-5 -13 -34 3.493 5.533 1.898 97.477 o
-5 -13 -33 17.443 18.721 1.797 102.782 o
-5 -13 -32 3.800 3.958 1.908 96.549 o
-5 -13 -31 25.397 28.707 1.767 101.367 o
-5 -13 -30 3.915 7.210 2.090 80.396 o
-5 -13 -28 5.167 9.532 2.090 80.065 o
-5 -13 -27 24.015 26.334 3.585 26.918 o
-5 -13 -26 29.757 35.240 2.050 75.747 o
-5 -13 -23 13.685 12.834 1.979 87.202 o
-5 -13 -22 25.983 26.798 2.292 63.089 o
-5 -13 -21 50.951 41.904 2.797 40.715 o
-5 -13 -20 9.500 8.956 1.545 142.777 o
-5 -13 -19 2.415 2.736 1.191 246.096 o
-5 -13 -17 73.728 74.912 3.766 22.233 o
-5 -13 -16 28.462 32.009 2.070 75.085 o
-5 -13 -15 36.740 35.502 2.312 59.768 o
-5 -13 -14 15.337 15.893 1.020 289.068 o
-5 -13 -12 68.136 77.760 2.938 34.425 o
-5 -13 -11 129.416 135.203 3.766 18.789 o
-5 -13 -10 16.866 19.023 1.838 98.720 o
-5 -13 -9 6.063 6.957 1.171 247.160 o
-5 -13 -8 68.294 81.829 4.887 13.863 o
-5 -13 -7 105.218 113.888 2.706 33.220 o
-5 -13 -6 42.413 43.802 2.706 43.938 o
-5 -13 -5 33.468 33.755 2.646 47.170 o
-5 -13 -4 41.924 49.124 2.373 55.232 o
-5 -13 -3 6.682 8.017 1.373 181.235 o
-5 -13 -2 21.695 22.628 1.626 120.839 o
-5 -13 -1 106.370 115.655 2.938 29.414 o
-5 -12 -39 17.727 22.618 5.089 13.586 o
-5 -12 -37 48.676 49.467 2.777 41.109 o
-5 -12 -36 48.561 52.456 3.423 28.028 o
-5 -12 -35 32.145 34.927 2.868 40.624 o
-5 -12 -34 22.443 20.558 3.524 27.947 o
-5 -12 -33 2.077 5.564 2.019 86.450 o
-5 -12 -31 5.309 5.200 1.959 91.320 o
-5 -12 -30 23.624 26.829 2.514 53.276 o
-5 -12 -28 22.424 22.729 1.878 92.665 o
-5 -12 -27 17.344 22.174 2.030 81.423 o
-5 -12 -26 29.985 32.392 3.504 27.869 o
-5 -12 -25 8.313 11.258 2.050 82.567 o
-5 -12 -24 4.403 5.220 1.091 287.497 o
-5 -12 -23 22.846 25.506 2.242 66.359 o
-5 -12 -22 10.105 12.278 2.151 74.839 o
-5 -12 -20 19.544 19.660 1.605 125.435 o
-5 -12 -19 212.223 226.130 7.129 5.691 o
-5 -12 -18 11.882 12.289 1.424 164.123 o
-5 -12 -17 85.749 89.917 3.908 20.172 o
-5 -12 -16 118.455 120.764 2.595 33.127 o
-5 -12 -15 70.843 75.882 3.039 32.388 o
-5 -12 -14 95.801 100.529 4.342 16.391 o
-5 -12 -13 33.614 36.542 1.373 145.464 o
-5 -12 -12 9.140 10.441 1.202 229.404 o
-5 -12 -10 11.073 11.491 0.979 327.173 o
-5 -12 -9 5.629 7.755 1.101 278.305 o
-5 -12 -8 8.312 7.220 1.414 170.577 o
-5 -12 -7 13.093 14.409 1.565 136.186 o
-5 -12 -6 20.076 19.690 2.080 77.441 o
-5 -12 -5 3.244 3.706 1.333 196.346 o
-5 -12 -4 21.516 21.235 1.383 161.459 o
-5 -12 -3 67.986 73.610 2.464 46.138 o
-5 -12 -2 66.737 72.822 1.575 87.285 o
-5 -12 -1 155.698 169.322 5.533 9.517 o
-5 -11 -40 31.387 35.108 2.565 50.111 o
-5 -11 -39 35.712 42.126 3.110 34.471 o
-5 -11 -37 12.986 13.076 2.090 78.591 o
-5 -11 -36 49.636 50.547 2.706 42.887 o
-5 -11 -35 23.574 29.908 2.040 78.486 o
-5 -11 -34 16.505 18.589 1.979 85.978 o
-5 -11 -32 15.947 17.024 2.514 54.468 o
-5 -11 -31 16.866 19.962 3.766 24.651 o
-5 -11 -30 20.046 24.072 1.949 86.992 o
-5 -11 -29 4.688 4.655 2.030 85.284 o
-5 -11 -28 75.707 86.241 4.362 16.895 o
-5 -11 -27 11.640 12.117 1.818 103.335 o
-5 -11 -26 0.760 2.595 1.242 228.436 o
-5 -11 -25 44.309 50.446 3.171 32.562 o
-5 -11 -24 47.613 48.760 1.918 77.486 o
-5 -11 -23 8.766 9.996 1.131 257.685 o
-5 -11 -22 40.967 42.146 2.019 73.996 o
-5 -11 -21 195.789 207.692 2.918 19.199 o
-5 -11 -20 93.481 99.923 4.322 16.590 o
-5 -11 -19 137.473 148.936 3.100 23.718 o
-5 -11 -18 161.053 162.325 2.938 23.010 o
-5 -11 -17 5.216 6.301 1.757 113.022 o
-5 -11 -16 129.606 132.316 2.595 31.151 o
-5 -11 -15 17.215 18.094 1.636 122.674 o
-5 -11 -14 7.062 5.897 1.393 176.681 o
-5 -11 -13 12.691 11.945 1.151 241.905 o
-5 -11 -12 61.416 67.238 2.181 57.762 o
-5 -11 -11 6.604 7.634 1.434 166.934 o
-5 -11 -10 9.775 10.421 1.040 298.062 o
-5 -11 -9 72.889 77.285 1.949 63.427 o
-5 -11 -8 96.642 104.255 4.675 14.344 o
-5 -11 -7 49.853 50.022 2.666 44.045 o
-5 -11 -6 14.991 16.267 1.939 90.035 o
-5 -11 -5 3.442 4.382 1.484 158.614 o
-5 -11 -4 10.904 12.894 1.343 183.607 o
-5 -11 -3 100.353 103.558 3.059 28.687 o
-5 -11 -2 401.674 431.772 10.259 2.471 o
-5 -11 -1 181.419 198.453 3.484 16.913 o
-5 -10 -40 12.481 13.005 2.272 66.928 o
-5 -10 -39 34.917 38.541 2.110 70.403 o
-5 -10 -38 83.220 75.922 3.171 29.316 o
-5 -10 -37 13.282 15.873 1.908 93.241 o
-5 -10 -36 17.015 20.467 1.868 95.490 o
-5 -10 -35 13.243 13.369 1.979 87.238 o
-5 -10 -34 23.786 20.134 2.100 75.293 o
-5 -10 -33 92.587 95.743 2.777 34.317 o
-5 -10 -31 20.504 24.254 2.171 70.974 o
-5 -10 -30 29.466 30.858 2.050 76.329 o
-5 -10 -29 8.341 8.855 2.454 58.128 o
-5 -10 -28 15.856 17.691 1.434 157.232 o
-5 -10 -27 20.748 20.649 1.333 173.238 o
-5 -10 -26 37.798 37.916 1.939 80.880 o
-5 -10 -25 3.592 2.979 1.242 225.524 o
-5 -10 -24 15.211 13.621 1.313 187.057 o
-5 -10 -23 11.716 11.057 1.313 191.673 o
-5 -10 -22 131.191 134.668 3.292 22.742 o
-5 -10 -21 34.089 36.017 2.666 46.345 o
-5 -10 -20 144.730 161.739 2.898 24.680 o
-5 -10 -19 137.647 144.483 3.332 21.688 o
-5 -10 -18 84.201 87.332 1.393 84.590 o
-5 -10 -17 12.065 12.834 1.141 246.069 o
-5 -10 -16 112.855 113.020 3.160 26.082 o
-5 -10 -15 134.963 139.545 2.383 33.107 o
-5 -10 -14 4.464 5.897 1.383 180.978 o
-5 -10 -13 9.969 11.784 1.020 306.787 o
-5 -10 -12 37.139 39.471 1.333 147.267 o
-5 -10 -11 70.235 73.054 2.746 38.520 o
-5 -10 -10 12.049 11.602 1.070 277.207 o
-5 -10 -9 69.215 71.388 2.221 54.093 o
-5 -10 -8 22.703 23.820 1.504 137.689 o
-5 -10 -7 8.165 10.935 1.313 195.020 o
-5 -10 -6 26.894 29.060 1.222 187.228 o
-5 -10 -5 13.822 15.025 1.636 124.870 o
-5 -10 -4 372.434 386.819 8.522 3.376 o
-5 -10 -3 32.749 38.996 1.898 85.284 o
-5 -10 -2 12.666 13.540 1.343 181.776 o
-5 -10 -1 179.344 196.302 3.574 16.549 o
-5 -9 -41 8.860 8.876 3.009 38.827 o
-5 -9 -39 37.737 38.612 2.232 63.233 o
-5 -9 -38 24.963 28.172 1.929 86.808 o
-5 -9 -37 10.362 11.572 2.040 82.992 o
-5 -9 -36 6.583 8.603 1.878 98.595 o
-5 -9 -35 38.568 43.378 1.888 83.442 o
-5 -9 -34 9.369 12.399 2.090 79.228 o
-5 -9 -33 6.427 6.402 2.090 80.108 o
-5 -9 -32 6.055 6.210 1.929 93.936 o
-5 -9 -31 12.409 13.278 1.848 99.748 o
-5 -9 -29 52.117 53.708 1.454 112.554 o
-5 -9 -28 21.605 22.527 1.818 98.716 o
-5 -9 -27 6.845 8.088 1.636 129.104 o
-5 -9 -26 13.401 15.580 1.636 124.932 o
-5 -9 -25 20.422 19.518 1.616 123.613 o
-5 -9 -24 7.484 7.957 1.191 236.797 o
-5 -9 -23 72.970 72.620 1.999 61.875 o
-5 -9 -22 62.519 66.451 2.262 54.439 o
-5 -9 -21 58.291 60.362 3.039 33.894 o
-5 -9 -20 20.583 24.224 1.717 109.652 o
-5 -9 -19 81.128 84.757 1.828 64.921 o
-5 -9 -18 65.531 69.803 1.747 77.676 o
-5 -9 -17 122.855 129.902 2.161 39.415 o
-5 -9 -16 18.547 18.680 1.151 227.290 o
-5 -9 -15 21.857 22.426 1.262 187.874 o
-5 -9 -14 29.646 29.585 1.111 211.454 o
-5 -9 -13 27.446 27.788 1.141 208.307 o
-5 -9 -12 29.769 28.818 1.616 116.372 o
-5 -9 -11 51.531 52.728 1.676 92.761 o
-5 -9 -10 96.358 94.976 2.060 50.801 o
-5 -9 -9 41.192 40.925 1.737 95.181 o
-5 -9 -8 114.059 115.736 3.342 23.846 o
-5 -9 -7 34.463 34.876 1.414 139.042 o
-5 -9 -6 4.826 5.978 1.494 155.434 o
-5 -9 -5 13.333 13.409 1.464 154.443 o
-5 -9 -4 41.091 45.145 1.818 87.619 o
-5 -9 -3 77.537 80.193 1.494 84.570 o
-5 -9 -2 28.935 35.189 2.343 59.568 o
-5 -9 -1 178.834 186.700 3.605 16.612 o
-5 -8 -42 3.721 8.169 2.423 59.960 o
-5 -8 -40 13.806 13.530 2.474 56.555 o
-5 -8 -38 23.398 26.061 2.100 74.787 o
-5 -8 -36 42.713 48.841 2.393 54.320 o
-5 -8 -35 49.076 50.204 2.252 59.046 o
-5 -8 -33 20.509 18.468 2.191 70.212 o
-5 -8 -32 7.574 7.836 1.898 96.423 o
-5 -8 -31 31.595 32.069 1.868 89.222 o
-5 -8 -30 5.188 4.453 1.474 159.833 o
-5 -8 -29 10.641 11.672 1.313 192.395 o
-5 -8 -28 20.518 22.689 1.787 102.155 o
-5 -8 -27 33.924 33.604 1.343 151.680 o
-5 -8 -26 65.005 63.724 1.575 90.678 o
-5 -8 -25 116.459 114.726 1.747 51.861 o
-5 -8 -24 25.843 26.102 1.222 190.614 o
-5 -8 -23 40.579 41.237 1.242 157.833 o
-5 -8 -22 6.431 8.048 1.555 142.643 o
-5 -8 -21 25.190 26.526 1.868 92.163 o
-5 -8 -20 41.921 43.843 1.232 156.370 o
-5 -8 -19 12.279 15.843 1.292 194.272 o
-5 -8 -18 93.436 95.551 1.393 77.105 o
-5 -8 -17 58.548 60.968 1.303 120.289 o
-5 -8 -16 176.852 182.853 2.656 23.329 o
-5 -8 -15 30.732 32.978 1.131 201.248 o
-5 -8 -14 126.123 124.884 2.504 33.372 o
-5 -8 -13 31.667 30.080 1.091 212.975 o
-5 -8 -12 62.294 62.553 1.898 71.581 o
-5 -8 -11 29.322 29.030 1.232 181.675 o
-5 -8 -10 79.690 76.507 2.181 52.765 o
-5 -8 -9 211.708 208.389 4.049 12.968 o
-5 -8 -8 81.811 81.970 2.474 43.158 o
-5 -8 -7 4.492 4.130 1.242 224.044 o
-5 -8 -6 233.461 231.078 8.068 4.537 o
-5 -8 -5 44.611 44.408 2.131 66.443 o
-5 -8 -4 11.586 11.996 1.292 196.932 o
-5 -8 -2 200.603 201.189 3.726 14.823 o
-5 -8 -1 30.732 33.917 1.353 152.869 o
-5 -7 -44 13.220 14.288 2.191 71.614 o
-5 -7 -42 15.619 18.741 4.301 18.989 o
-5 -7 -41 5.758 8.734 2.312 65.587 o
-5 -7 -40 5.489 7.512 2.019 85.783 o
-5 -7 -39 7.599 7.250 2.252 68.998 o
-5 -7 -38 9.666 7.856 1.959 90.272 o
-5 -7 -37 24.515 25.859 1.878 91.574 o
-5 -7 -36 19.078 17.357 2.040 80.801 o
-5 -7 -33 6.220 9.805 1.898 96.501 o
-5 -7 -32 5.072 5.816 1.555 143.738 o
-5 -7 -31 61.723 63.512 1.797 77.436 o
-5 -7 -30 27.388 27.828 1.464 139.499 o
-5 -7 -29 3.002 3.645 1.696 122.141 o
-5 -7 -28 13.072 14.530 1.303 191.392 o
-5 -7 -27 32.572 31.938 1.323 157.511 o
-5 -7 -26 110.825 112.030 1.838 51.360 o
-5 -7 -25 23.016 24.022 1.252 188.024 o
-5 -7 -24 4.933 4.726 1.242 223.289 o
-5 -7 -23 15.196 16.873 1.555 136.090 o
-5 -7 -22 4.776 4.392 1.676 124.406 o
-5 -7 -21 17.519 18.226 1.676 117.104 o
-5 -7 -20 22.237 20.780 1.252 190.974 o
-5 -7 -19 68.099 68.965 1.969 65.165 o
-5 -7 -18 84.072 84.161 1.363 87.367 o
-5 -7 -16 73.989 73.448 1.757 72.969 o
-5 -7 -15 82.702 86.776 2.585 39.971 o
-5 -7 -14 16.180 18.821 1.262 196.700 o
-5 -7 -13 5.989 7.058 1.060 298.706 o
-5 -7 -12 55.691 56.586 1.151 143.725 o
-5 -7 -11 93.686 92.784 1.848 58.776 o
-5 -7 -10 16.764 16.479 1.020 284.922 o
-5 -7 -9 41.310 42.389 1.686 99.391 o
-5 -7 -8 22.527 22.214 1.212 200.387 o
-5 -7 -7 29.555 28.838 1.222 183.823 o
-5 -7 -6 85.941 83.848 2.110 52.932 o
-5 -7 -5 41.593 44.812 1.373 134.418 o
-5 -7 -4 17.474 15.934 1.484 147.130 o
-5 -7 -3 84.517 87.090 2.282 47.550 o
-5 -7 -2 16.260 16.590 1.636 123.448 o
-5 -7 -1 19.261 22.406 1.303 180.903 o
-5 -6 -45 20.004 23.163 2.181 70.529 o
-5 -6 -44 5.222 7.623 2.211 71.749 o
-5 -6 -43 10.226 12.278 2.141 75.511 o
-5 -6 -42 5.517 5.675 2.444 58.942 o
-5 -6 -40 27.984 31.695 1.959 83.100 o
-5 -6 -38 5.763 7.411 2.060 82.468 o
-5 -6 -37 10.105 10.370 1.888 96.586 o
-5 -6 -36 1.653 4.160 1.999 88.359 o
-5 -6 -35 22.170 26.091 1.959 85.372 o
-5 -6 -34 38.818 39.945 3.009 36.543 o
-5 -6 -33 34.111 31.736 2.534 51.112 o
-5 -6 -32 9.425 8.391 1.444 162.711 o
-5 -6 -31 12.737 12.399 1.464 155.152 o
-5 -6 -30 57.481 53.869 2.030 67.347 o
-5 -6 -29 53.048 53.970 2.242 58.347 o
-5 -6 -28 53.875 54.596 1.404 116.194 o
-5 -6 -27 18.365 20.417 1.292 185.408 o
-5 -6 -26 37.189 37.804 1.323 149.722 o
-5 -6 -25 37.893 36.997 1.292 154.565 o
-5 -6 -24 67.257 66.107 1.484 95.439 o
-5 -6 -22 83.691 87.625 1.595 74.125 o
-5 -6 -20 32.520 32.180 1.222 177.669 o
-5 -6 -19 46.894 45.085 1.232 149.680 o
-5 -6 -18 20.576 20.901 1.404 158.346 o
-5 -6 -17 47.055 46.387 1.313 136.943 o
-5 -6 -16 147.657 144.766 2.474 29.962 o
-5 -6 -15 38.364 38.097 1.151 180.358 o
-5 -6 -13 132.705 128.428 1.706 46.557 o
-5 -6 -12 75.382 77.729 1.202 107.026 o
-5 -6 -11 74.052 73.963 1.171 112.346 o
-5 -6 -10 182.694 181.752 2.312 25.714 o
-5 -6 -9 16.721 15.732 1.303 187.069 o
-5 -6 -8 110.589 109.697 1.313 68.162 o
-5 -6 -7 36.424 37.714 1.242 165.043 o
-5 -6 -6 29.715 29.969 1.696 106.759 o
-5 -6 -5 92.570 91.341 1.898 57.525 o
-5 -6 -4 128.739 129.842 2.040 40.633 o
-5 -6 -3 31.711 32.200 2.423 55.792 o
-5 -6 -1 7.148 8.098 1.292 203.129 o
-5 -5 -46 7.980 6.907 2.282 67.184 o
-5 -5 -45 11.008 10.986 2.201 71.496 o
-5 -5 -43 27.136 27.303 2.403 57.567 o
-5 -5 -42 9.880 11.339 2.403 60.312 o
-5 -5 -40 7.278 8.219 1.969 89.783 o
-5 -5 -39 50.952 53.920 1.999 70.801 o
-5 -5 -38 27.684 30.544 1.908 87.338 o
-5 -5 -36 40.520 44.347 3.807 23.334 o
-5 -5 -34 43.185 48.407 2.827 40.318 o
-5 -5 -33 28.417 27.758 1.535 128.151 o
-5 -5 -32 20.632 22.103 1.454 148.301 o
-5 -5 -31 34.855 34.452 1.535 121.869 o
-5 -5 -30 12.315 14.429 1.444 158.835 o
-5 -5 -29 56.541 56.141 2.060 65.750 o
-5 -5 -28 12.044 11.329 1.424 164.346 o
-5 -5 -27 13.966 14.752 1.504 146.023 o
-5 -5 -26 30.160 29.747 1.313 163.122 o
-5 -5 -25 110.799 111.293 1.989 47.480 o
-5 -5 -24 56.956 55.980 1.929 72.698 o
-5 -5 -23 43.670 43.671 1.434 125.099 o
-5 -5 -21 99.440 99.550 1.797 57.707 o
-5 -5 -20 151.074 151.733 2.060 34.482 o
-5 -5 -19 38.328 38.733 1.222 165.846 o
-5 -5 -18 89.405 87.180 1.565 73.092 o
-5 -5 -17 11.072 9.360 1.242 214.080 o
-5 -5 -16 15.377 17.075 1.121 244.731 o
-5 -5 -15 8.977 9.683 1.171 241.328 o
-5 -5 -14 15.102 16.115 1.091 258.018 o
-5 -5 -13 60.607 58.666 1.272 122.687 o
-5 -5 -12 4.011 5.543 1.191 242.591 o
-5 -5 -11 182.391 179.329 1.686 31.640 o
-5 -5 -10 111.898 106.537 1.424 64.521 o
-5 -5 -9 129.260 129.074 1.848 44.391 o
-5 -5 -8 27.763 28.939 1.222 186.148 o
-5 -5 -7 48.412 45.963 1.373 127.855 o
-5 -5 -6 14.649 14.924 1.777 106.518 o
-5 -5 -5 12.812 10.552 1.292 196.424 o
-5 -5 -4 52.498 48.629 1.353 125.564 o
-5 -5 -3 56.450 59.382 1.373 115.382 o
-5 -5 -2 70.719 68.945 2.484 45.488 o
-5 -5 -1 102.005 95.561 3.847 20.021 o
-5 -4 -46 8.124 9.936 2.252 68.793 o
-5 -4 -45 6.361 9.734 2.201 72.148 o
-5 -4 -43 30.270 30.777 2.120 71.626 o
-5 -4 -42 26.069 29.535 2.110 73.245 o
-5 -4 -41 36.446 41.318 1.989 77.290 o
-5 -4 -40 6.531 5.341 2.040 84.125 o
-5 -4 -39 13.951 19.781 1.898 93.534 o
-5 -4 -38 17.445 17.559 1.878 94.810 o
-5 -4 -37 7.222 8.552 1.797 107.288 o
-5 -4 -36 104.701 104.871 3.463 23.388 o
-5 -4 -35 13.265 14.641 2.171 72.876 o
-5 -4 -34 10.538 10.491 1.757 110.878 o
-5 -4 -33 50.549 47.114 1.545 106.628 o
-5 -4 -32 49.400 47.750 1.797 85.413 o
-5 -4 -30 74.437 72.913 1.929 64.522 o
-5 -4 -29 55.303 53.839 1.504 105.323 o
-5 -4 -28 3.815 3.817 1.484 158.569 o
-5 -4 -27 32.531 32.574 1.343 153.566 o
-5 -4 -26 83.582 82.182 1.757 67.640 o
-5 -4 -25 30.070 29.777 1.292 167.244 o
-5 -4 -24 50.301 52.557 1.474 112.168 o
-5 -4 -23 8.092 9.027 1.464 159.052 o
-5 -4 -22 175.403 177.107 3.918 15.255 o
-5 -4 -21 22.987 22.315 1.242 191.679 o
-5 -4 -20 186.842 189.709 1.686 30.175 o
-5 -4 -19 70.612 72.499 1.414 96.521 o
-5 -4 -18 10.729 9.683 1.202 227.851 o
-5 -4 -17 5.874 5.887 1.303 202.250 o
-5 -4 -16 134.631 131.346 1.363 52.868 o
-5 -4 -15 56.977 54.667 1.292 125.791 o
-5 -4 -14 40.736 41.207 1.282 150.837 o
-5 -4 -13 4.675 2.797 1.202 239.470 o
-5 -4 -12 17.785 19.942 1.070 257.037 o
-5 -4 -11 100.340 96.955 1.323 76.197 o
-5 -4 -10 23.961 22.719 1.050 248.751 o
-5 -4 -9 127.759 124.712 1.727 47.886 o
-5 -4 -8 72.799 69.732 1.383 98.234 o
-5 -4 -7 14.127 13.621 1.091 262.257 o
-5 -4 -6 2.489 3.423 1.222 233.802 o
-5 -4 -5 5.426 7.593 1.525 148.789 o
-5 -4 -4 334.695 324.579 1.969 12.085 o
-5 -4 -3 66.056 65.713 1.404 102.816 o
-5 -4 -2 3.989 3.968 1.323 198.616 o
-5 -4 -1 185.827 181.742 1.929 28.732 o
-5 -3 -46 9.850 11.238 2.343 63.415 o
-5 -3 -45 50.162 51.284 2.363 54.146 o
-5 -3 -44 10.539 11.036 2.322 64.439 o
-5 -3 -41 31.223 31.918 1.959 82.180 o
-5 -3 -40 15.589 17.186 1.918 91.590 o
-5 -3 -39 10.763 10.875 1.898 95.385 o
-5 -3 -38 3.505 4.907 2.060 82.968 o
-5 -3 -37 40.156 38.774 1.787 91.695 o
-5 -3 -36 48.147 50.547 2.767 41.376 o
-5 -3 -34 68.889 69.066 1.727 77.619 o
-5 -3 -33 11.403 11.218 1.484 152.377 o
-5 -3 -32 6.742 6.301 1.474 158.495 o
-5 -3 -30 7.973 9.047 1.515 149.076 o
-5 -3 -29 19.983 18.710 1.373 166.006 o
-5 -3 -28 13.086 12.248 1.353 179.474 o
-5 -3 -27 65.596 64.118 1.979 66.131 o
-5 -3 -26 21.169 22.426 1.303 178.855 o
-5 -3 -25 6.356 6.927 1.343 189.867 o
-5 -3 -24 64.540 64.976 1.504 95.914 o
-5 -3 -23 25.490 25.435 1.454 143.468 o
-5 -3 -22 57.422 56.858 1.504 102.961 o
-5 -3 -21 83.113 81.223 1.363 88.896 o
-5 -3 -20 177.453 172.836 2.373 26.188 o
-5 -3 -19 40.368 40.096 1.181 169.925 o
-5 -3 -18 242.389 236.682 1.525 21.713 o
-5 -3 -17 54.790 53.819 1.161 145.186 o
-5 -3 -16 17.291 16.792 1.202 214.287 o
-5 -3 -15 142.828 139.495 1.404 48.220 o
-5 -3 -14 54.861 51.648 1.171 145.041 o
-5 -3 -13 5.832 6.563 1.080 288.959 o
-5 -3 -12 45.677 45.892 1.636 101.025 o
-5 -3 -11 100.066 102.357 1.646 62.298 o
-5 -3 -10 5.166 5.079 1.060 302.188 o
-5 -3 -9 11.640 10.592 0.959 339.063 o
-5 -3 -8 4.596 5.937 1.020 325.755 o
-5 -3 -7 117.110 111.232 1.676 54.097 o
-5 -3 -6 99.395 95.541 1.504 69.364 o
-5 -3 -5 226.388 218.405 4.150 12.038 o
-5 -3 -4 34.897 33.261 1.474 130.407 o
-5 -3 -3 89.305 87.231 1.727 65.911 o
-5 -3 -2 421.940 408.033 2.110 8.081 o
-5 -3 -1 202.013 189.426 4.695 11.151 o
-5 -2 -47 11.784 10.531 2.494 55.957 o
-5 -2 -46 27.768 28.989 2.423 56.491 o
-5 -2 -45 28.545 29.999 2.393 57.667 o
-5 -2 -44 13.935 16.206 2.363 61.688 o
-5 -2 -41 48.287 46.539 1.999 72.606 o
-5 -2 -40 23.887 26.233 2.040 78.828 o
-5 -2 -39 17.230 21.083 1.999 83.911 o
-5 -2 -38 12.042 10.168 1.787 106.894 o
-5 -2 -37 6.895 5.200 2.030 84.906 o
-5 -2 -35 1.722 3.978 1.626 133.243 o
-5 -2 -34 74.465 72.782 2.080 58.123 o
-5 -2 -33 10.316 9.492 1.484 153.522 o
-5 -2 -32 14.018 15.459 1.454 155.301 o
-5 -2 -31 16.473 16.731 1.515 142.157 o
-5 -2 -30 22.552 22.527 1.414 154.111 o
-5 -2 -29 81.493 78.133 2.373 46.263 o
-5 -2 -28 148.902 144.887 2.746 26.630 o
-5 -2 -27 71.592 69.773 1.535 88.195 o
-5 -2 -26 99.421 98.489 2.555 37.659 o
-5 -2 -25 31.426 30.383 1.464 135.534 o
-5 -2 -24 56.578 55.051 1.676 89.739 o
-5 -2 -23 67.772 65.925 2.120 58.957 o
-5 -2 -22 9.733 12.349 1.414 167.837 o
-5 -2 -21 15.551 15.822 1.343 178.142 o
-5 -2 -20 63.467 64.694 1.252 119.236 o
-5 -2 -19 8.358 9.098 1.151 250.621 o
-5 -2 -18 34.070 33.523 1.151 190.456 o
-5 -2 -17 16.438 16.953 1.151 232.059 o
-5 -2 -16 160.593 155.479 1.494 40.165 o
-5 -2 -15 56.540 56.626 1.202 136.157 o
-5 -2 -14 29.768 30.555 1.181 191.963 o
-5 -2 -13 209.754 202.724 3.453 15.704 o
-5 -2 -12 259.813 252.363 3.110 13.887 o
-5 -2 -11 12.595 11.854 1.202 223.992 o
-5 -2 -10 343.348 341.280 3.635 8.793 o
-5 -2 -9 474.112 460.590 4.130 5.337 o
-5 -2 -8 77.506 74.811 1.252 102.642 o
-5 -2 -7 445.829 433.004 5.261 4.956 o
-5 -2 -6 278.403 265.328 4.110 10.216 o
-5 -2 -5 156.406 145.311 1.616 40.504 o
-5 -2 -4 89.054 86.625 1.494 76.810 o
-5 -2 -3 263.946 253.282 1.818 18.156 o
-5 -2 -2 104.154 98.893 2.242 43.869 o
-5 -2 -1 189.539 181.207 1.888 28.636 o
-5 -1 -47 6.454 4.998 2.363 62.950 o
-5 -1 -46 18.425 20.437 2.343 61.956 o
-5 -1 -44 13.611 12.985 2.090 78.494 o
-5 -1 -43 57.355 56.101 3.150 32.000 o
-5 -1 -42 17.004 17.206 2.292 64.984 o
-5 -1 -40 18.452 20.073 2.332 62.489 o
-5 -1 -38 58.590 58.443 2.403 50.716 o
-5 -1 -36 23.712 25.264 2.131 72.838 o
-5 -1 -35 14.566 13.864 1.535 140.613 o
-5 -1 -34 73.008 70.833 1.747 74.418 o
-5 -1 -33 21.517 20.387 1.484 142.970 o
-5 -1 -32 13.240 14.035 1.464 154.300 o
-5 -1 -31 240.131 231.320 3.817 12.575 o
-5 -1 -30 35.202 36.845 2.019 76.206 o
-5 -1 -29 199.064 193.536 3.585 15.714 o
-5 -1 -28 35.599 36.169 1.393 140.629 o
-5 -1 -27 53.602 52.233 1.565 101.300 o
-5 -1 -26 155.671 150.319 2.423 29.316 o
-5 -1 -25 220.824 214.972 3.494 14.796 o
-5 -1 -24 42.842 43.550 1.504 117.184 o
-5 -1 -23 10.402 12.894 1.585 134.572 o
-5 -1 -22 68.118 64.623 1.515 93.095 o
-5 -1 -21 45.946 44.509 1.747 91.457 o
-5 -1 -20 8.947 8.401 1.171 242.262 o
-5 -1 -19 9.197 8.744 1.232 219.897 o
-5 -1 -18 125.889 120.875 2.009 42.688 o
-5 -1 -17 98.238 96.642 1.424 73.020 o
-5 -1 -16 31.594 32.897 1.181 187.562 o
-5 -1 -15 151.332 149.017 1.424 44.215 o
-5 -1 -14 455.332 442.243 5.422 4.723 o
-5 -1 -13 238.211 235.571 1.636 21.695 o
-5 -1 -12 185.610 183.974 2.131 26.842 o
-5 -1 -11 915.703 908.649 8.694 1.393 o
-5 -1 -10 5.714 7.775 1.080 288.079 o
-5 -1 -9 319.029 304.485 1.535 13.960 o
-5 -1 -8 99.141 94.228 1.939 53.935 o
-5 -1 -7 1200.590 1177.570 10.774 0.848 o
-5 -1 -6 224.712 213.417 1.939 22.530 o
-5 -1 -5 189.341 182.065 1.696 30.282 o
-5 -1 -4 227.802 224.100 1.777 22.577 o
-5 -1 -3 181.593 172.473 2.666 23.285 o
-5 -1 -2 202.087 188.487 4.867 10.612 o
-5 -1 -1 69.056 63.896 2.757 38.891 o
-4 -21 -7 7.054 6.816 2.019 85.587 o
-4 -21 -2 8.015 6.079 2.767 45.948 o
-4 -20 -20 16.126 18.761 2.444 57.457 o
-4 -20 -14 11.069 13.914 6.896 7.448 o
-4 -20 -11 13.080 14.944 2.302 65.046 o
-4 -20 -10 10.569 11.703 1.949 90.612 o
-4 -20 -9 11.178 6.947 2.837 43.548 o
-4 -20 -7 17.924 15.217 2.847 42.698 o
-4 -20 -6 6.776 6.493 2.948 40.544 o
-4 -20 -5 8.673 11.562 2.353 62.982 o
-4 -20 -4 17.494 14.621 2.363 61.385 o
-4 -20 -1 8.312 6.876 1.191 236.430 o
-4 -19 -23 12.738 14.601 2.575 52.350 o
-4 -19 -20 2.620 5.271 2.322 65.457 o
-4 -19 -18 12.402 12.531 1.747 111.192 o
-4 -19 -14 14.938 11.784 2.030 82.938 o
-4 -19 -13 13.534 12.046 1.858 98.579 o
-4 -19 -12 8.423 4.079 1.575 139.108 o
-4 -19 -11 6.517 5.220 1.151 256.084 o
-4 -19 -9 49.891 56.858 4.211 18.939 o
-4 -19 -7 6.317 4.372 1.959 91.216 o
-4 -19 -6 6.415 4.766 1.908 95.972 o
-4 -19 -5 13.247 14.278 2.262 67.339 o
-4 -19 -1 6.320 7.452 1.202 234.779 o
-4 -18 -28 1.711 5.856 2.353 63.841 o
-4 -18 -27 29.834 34.604 2.706 45.500 o
-4 -18 -26 8.606 9.996 3.696 25.826 o
-4 -18 -24 14.059 14.126 3.473 29.043 o
-4 -18 -22 15.953 21.982 4.806 15.229 o
-4 -18 -21 6.380 9.825 2.413 60.183 o
-4 -18 -19 7.628 5.796 2.312 65.549 o
-4 -18 -18 8.150 8.411 1.444 163.502 o
-4 -18 -16 7.548 8.017 1.535 145.779 o
-4 -18 -10 22.730 17.347 3.373 30.490 o
-4 -18 -9 48.958 59.019 2.100 65.270 o
-4 -18 -7 11.030 13.540 4.261 19.422 o
-4 -18 -6 24.002 20.043 3.847 23.513 o
-4 -18 -5 6.899 5.755 1.535 146.629 o
-4 -18 -3 6.877 3.544 1.303 202.397 o
-4 -18 -2 3.197 3.191 1.504 154.845 o
-4 -18 -1 5.160 5.968 1.262 215.586 o
-4 -17 -29 25.938 26.516 2.777 43.939 o
-4 -17 -28 18.164 15.560 2.565 52.286 o
-4 -17 -27 5.505 9.178 2.221 70.990 o
-4 -17 -26 3.296 4.907 2.312 65.984 o
-4 -17 -25 24.490 32.029 3.049 36.659 o
-4 -17 -22 15.931 15.378 2.726 46.592 o
-4 -17 -21 7.800 6.826 2.050 83.003 o
-4 -17 -20 8.856 5.846 2.019 85.370 o
-4 -17 -18 28.118 29.716 2.030 78.164 o
-4 -17 -17 4.173 5.382 1.232 227.307 o
-4 -17 -12 9.582 10.643 1.848 100.814 o
-4 -17 -11 18.373 16.186 2.736 46.077 o
-4 -17 -10 60.568 60.665 8.785 4.527 o
-4 -17 -9 56.921 63.674 4.150 19.231 o
-4 -17 -8 13.754 9.118 1.535 142.339 o
-4 -17 -7 13.520 10.633 2.444 58.086 o
-4 -17 -6 6.350 8.855 2.403 60.725 o
-4 -17 -5 0.994 3.009 1.222 235.544 o
-4 -17 -4 3.547 3.261 0.878 441.230 o
-4 -17 -3 12.349 9.946 1.232 215.487 o
-4 -17 -2 59.934 70.076 5.897 9.823 o
-4 -17 -1 6.690 7.856 1.292 203.667 o
-4 -16 -33 14.792 14.197 4.564 16.913 o
-4 -16 -32 9.789 11.551 2.837 43.506 o
-4 -16 -30 2.644 5.109 2.353 63.797 o
-4 -16 -29 6.194 6.240 2.262 68.591 o
-4 -16 -28 9.660 6.220 2.232 70.058 o
-4 -16 -27 7.543 6.291 1.706 118.960 o
-4 -16 -26 12.874 11.390 2.009 84.986 o
-4 -16 -25 4.580 5.362 1.444 166.541 o
-4 -16 -24 6.171 8.472 1.636 129.283 o
-4 -16 -23 7.733 7.583 1.323 194.046 o
-4 -16 -20 18.771 21.527 2.242 67.268 o
-4 -16 -19 22.501 25.092 3.514 28.041 o
-4 -16 -18 29.584 30.706 1.989 80.553 o
-4 -16 -17 5.758 7.098 1.858 101.057 o
-4 -16 -16 10.749 10.269 2.292 66.134 o
-4 -16 -15 10.659 11.208 1.444 161.011 o
-4 -16 -14 21.005 19.851 2.019 81.654 o
-4 -16 -13 27.531 31.019 3.393 29.761 o
-4 -16 -12 9.322 8.250 1.454 160.665 o
-4 -16 -11 10.039 8.219 3.827 24.089 o
-4 -16 -10 33.506 36.542 1.918 83.879 o
-4 -16 -9 10.789 14.005 1.787 106.697 o
-4 -16 -8 5.280 5.937 1.626 131.657 o
-4 -16 -7 6.564 8.320 1.474 158.034 o
-4 -16 -6 19.695 14.813 1.706 113.093 o
-4 -16 -5 23.203 18.094 4.483 17.426 o
-4 -16 -4 34.339 35.108 6.745 7.714 o
-4 -16 -2 85.552 85.969 5.039 12.842 o
-4 -16 -1 5.094 5.655 1.414 173.172 o
-4 -15 -34 7.680 9.411 1.706 118.415 o
-4 -15 -33 16.035 10.370 2.413 59.289 o
-4 -15 -31 9.600 7.805 1.818 104.462 o
-4 -15 -30 3.297 4.211 2.040 84.683 o
-4 -15 -28 12.109 8.956 2.161 74.112 o
-4 -15 -27 7.876 11.349 1.797 106.740 o
-4 -15 -26 4.345 4.503 1.656 127.532 o
-4 -15 -25 22.887 24.001 1.777 102.138 o
-4 -15 -22 14.910 17.923 1.545 137.609 o
-4 -15 -21 41.988 45.478 3.514 27.084 o
-4 -15 -20 19.034 18.690 3.070 36.755 o
-4 -15 -19 3.006 4.332 1.959 91.785 o
-4 -15 -18 6.278 4.211 1.989 88.519 o
-4 -15 -17 36.341 45.347 3.999 21.325 o
-4 -15 -16 13.490 13.217 2.070 79.979 o
-4 -15 -15 44.069 52.072 2.282 58.470 o
-4 -15 -14 22.807 22.860 1.616 121.577 o
-4 -15 -13 4.540 4.463 1.353 189.427 o
-4 -15 -12 9.651 12.248 2.625 50.684 o
-4 -15 -11 19.252 22.063 2.595 50.758 o
-4 -15 -10 24.291 20.013 2.595 50.414 o
-4 -15 -8 10.050 8.653 1.050 294.156 o
-4 -15 -7 11.924 11.430 2.019 84.340 o
-4 -15 -6 11.727 12.086 2.373 61.616 o
-4 -15 -5 5.291 4.968 0.969 358.232 o
-4 -15 -4 44.821 51.436 2.262 59.286 o
-4 -15 -3 14.900 12.167 5.129 13.418 o
-4 -15 -2 14.576 14.661 1.636 124.621 o
-4 -15 -1 25.765 32.402 3.120 35.012 o
-4 -14 -37 31.979 36.431 4.261 19.011 o
-4 -14 -36 89.122 92.502 3.938 19.747 o
-4 -14 -35 13.122 13.308 1.757 109.617 o
-4 -14 -34 2.536 3.999 1.959 91.888 o
-4 -14 -31 12.023 15.025 1.717 114.662 o
-4 -14 -30 12.948 14.399 2.837 43.281 o
-4 -14 -29 55.305 57.424 2.989 35.243 o
-4 -14 -27 24.259 26.182 2.009 80.951 o
-4 -14 -25 16.203 19.054 1.565 133.355 o
-4 -14 -23 19.711 24.617 4.604 16.535 o
-4 -14 -22 29.170 35.008 2.373 58.155 o
-4 -14 -21 5.771 5.230 1.535 147.275 o
-4 -14 -20 81.909 91.320 4.200 17.858 o
-4 -14 -19 17.404 21.639 1.939 88.810 o
-4 -14 -18 202.306 242.316 18.973 0.956 o
-4 -14 -17 79.806 94.996 2.524 41.243 o
-4 -14 -16 60.111 58.383 8.239 5.138 o
-4 -14 -15 46.233 52.456 6.654 7.861 o
-4 -14 -13 71.341 79.739 4.120 18.930 o
-4 -14 -12 15.504 16.024 1.777 106.064 o
-4 -14 -11 21.244 21.073 1.383 161.765 o
-4 -14 -10 4.636 5.341 0.697 665.222 o
-4 -14 -9 8.326 6.997 0.848 442.423 o
-4 -14 -7 6.089 6.664 0.788 518.758 o
-4 -14 -6 13.094 14.167 1.272 199.960 o
-4 -14 -4 30.591 33.634 1.414 142.822 o
-4 -14 -3 4.069 4.958 1.504 154.017 o
-4 -14 -2 93.099 93.764 3.120 28.739 o
-4 -14 -1 56.843 62.755 3.534 25.878 o
-4 -13 -39 19.452 12.369 3.574 27.349 o
-4 -13 -37 12.119 13.621 2.120 76.527 o
-4 -13 -36 10.542 11.672 1.918 93.412 o
-4 -13 -35 30.496 29.323 2.050 76.268 o
-4 -13 -33 4.252 6.230 1.737 115.897 o
-4 -13 -32 35.151 33.937 2.969 37.904 o
-4 -13 -31 14.988 20.185 1.979 86.138 o
-4 -13 -30 16.893 17.569 1.605 127.265 o
-4 -13 -29 17.782 21.709 1.575 130.249 o
-4 -13 -28 12.844 12.591 1.535 141.897 o
-4 -13 -27 59.771 66.178 2.211 56.996 o
-4 -13 -25 3.838 5.200 1.474 160.344 o
-4 -13 -24 23.403 25.839 1.777 101.615 o
-4 -13 -23 60.677 74.983 5.140 12.742 o
-4 -13 -22 28.615 31.948 1.737 102.535 o
-4 -13 -21 43.242 48.245 6.543 8.143 o
-4 -13 -19 88.942 100.479 3.726 21.552 o
-4 -13 -18 57.300 63.593 2.696 41.666 o
-4 -13 -17 84.787 89.210 3.847 20.772 o
-4 -13 -16 14.355 11.804 1.535 141.293 o
-4 -13 -15 29.339 31.362 2.746 44.420 o
-4 -13 -14 73.320 88.352 11.662 2.575 o
-4 -13 -13 13.272 12.935 1.010 302.775 o
-4 -13 -12 21.314 22.063 1.797 100.939 o
-4 -13 -11 14.840 14.944 1.767 107.607 o
-4 -13 -10 8.907 10.158 1.080 279.973 o
-4 -13 -9 4.035 3.564 1.141 265.161 o
-4 -13 -8 14.291 12.501 1.191 224.682 o
-4 -13 -7 33.265 32.948 1.979 80.006 o
-4 -13 -6 39.500 39.380 1.202 167.727 o
-4 -13 -5 31.891 33.947 1.393 144.871 o
-4 -13 -4 30.149 33.988 1.111 206.681 o
-4 -13 -3 114.455 118.674 2.423 36.737 o
-4 -13 -1 123.355 139.121 1.989 41.751 o
-4 -12 -41 7.935 12.410 3.393 30.591 o
-4 -12 -40 29.367 30.777 4.180 19.819 o
-4 -12 -39 10.184 11.774 2.373 61.781 o
-4 -12 -38 14.736 17.054 2.171 72.478 o
-4 -12 -37 13.555 15.681 2.221 69.597 o
-4 -12 -34 51.662 47.488 5.634 10.859 o
-4 -12 -33 5.169 7.644 2.454 58.416 o
-4 -12 -30 14.032 18.306 1.747 109.670 o
-4 -12 -28 6.263 6.604 1.908 95.820 o
-4 -12 -26 14.127 16.883 1.656 121.504 o
-4 -12 -25 10.027 11.107 1.898 95.526 o
-4 -12 -24 5.521 7.997 1.595 136.089 o
-4 -12 -23 28.302 28.394 1.595 119.833 o
-4 -12 -22 13.855 16.267 1.676 119.003 o
-4 -12 -21 65.287 71.711 2.161 57.220 o
-4 -12 -20 47.849 51.375 2.373 54.118 o
-4 -12 -19 139.218 147.886 3.403 20.894 o
-4 -12 -18 27.712 27.111 2.403 57.506 o
-4 -12 -17 49.838 43.903 2.201 61.831 o
-4 -12 -16 145.805 156.943 5.543 9.690 o
-4 -12 -14 22.684 25.364 2.100 74.997 o
-4 -12 -13 5.517 6.240 1.979 89.368 o
-4 -12 -12 25.516 26.465 1.141 212.603 o
-4 -12 -11 13.228 13.238 0.838 414.443 o
-4 -12 -10 66.549 70.338 1.787 74.827 o
-4 -12 -9 36.794 36.734 1.848 88.319 o
-4 -12 -8 136.346 141.514 4.837 12.444 o
-4 -12 -6 1.615 3.070 1.091 293.853 o
-4 -12 -5 2.532 2.545 1.121 277.483 o
-4 -12 -4 69.881 72.681 2.565 43.094 o
-4 -12 -3 73.275 69.066 2.666 40.314 o
-4 -12 -2 70.991 73.620 1.706 76.925 o
-4 -12 -1 282.571 308.554 7.270 4.874 o
-4 -11 -41 14.484 15.530 2.100 77.409 o
-4 -11 -40 16.776 15.308 2.312 64.041 o
-4 -11 -39 29.146 33.200 2.454 54.779 o
-4 -11 -38 49.336 49.699 2.403 52.852 o
-4 -11 -37 23.548 25.304 1.939 86.757 o
-4 -11 -36 18.477 17.680 2.232 68.171 o
-4 -11 -34 9.451 6.796 2.464 57.653 o
-4 -11 -33 4.227 5.675 2.009 86.980 o
-4 -11 -32 23.967 25.849 1.676 112.614 o
-4 -11 -31 4.086 4.524 1.727 117.521 o
-4 -11 -30 34.963 38.158 1.646 107.684 o
-4 -11 -29 3.209 4.150 1.666 126.431 o
-4 -11 -28 5.414 7.341 1.878 98.981 o
-4 -11 -27 90.265 90.311 3.383 25.509 o
-4 -11 -26 37.745 41.288 1.727 97.540 o
-4 -11 -25 20.372 24.577 2.090 76.209 o
-4 -11 -23 25.985 27.202 1.666 112.571 o
-4 -11 -22 40.662 44.327 2.110 68.450 o
-4 -11 -21 17.932 17.973 1.050 267.088 o
-4 -11 -20 44.689 45.024 2.403 53.910 o
-4 -11 -19 33.787 40.500 2.171 66.992 o
-4 -11 -18 6.122 4.423 1.191 240.712 o
-4 -11 -17 7.972 9.502 1.191 235.178 o
-4 -11 -16 64.099 68.702 1.757 77.889 o
-4 -11 -15 27.477 28.525 2.201 67.613 o
-4 -11 -14 115.837 118.714 2.908 28.866 o
-4 -11 -13 4.063 4.635 0.889 427.267 o
-4 -11 -12 103.983 109.768 2.646 34.647 o
-4 -11 -11 204.648 217.295 4.968 10.003 o
-4 -11 -10 8.440 9.128 0.848 437.122 o
-4 -11 -9 38.481 38.784 1.393 136.956 o
-4 -11 -8 65.602 67.178 2.413 48.560 o
-4 -11 -7 321.745 345.874 4.614 7.625 o
-4 -11 -6 7.264 9.057 0.929 375.430 o
-4 -11 -5 22.923 25.001 1.353 164.669 o
-4 -11 -4 38.653 40.571 2.100 69.919 o
-4 -11 -3 48.559 51.365 1.252 141.233 o
-4 -11 -2 49.210 52.587 1.464 114.005 o
-4 -11 -1 25.166 26.404 1.474 140.006 o
-4 -10 -42 9.683 7.916 2.403 60.482 o
-4 -10 -41 16.332 18.993 2.080 78.214 o
-4 -10 -40 13.272 14.762 1.918 92.439 o
-4 -10 -39 8.754 10.249 2.009 85.849 o
-4 -10 -38 17.486 19.599 2.090 77.230 o
-4 -10 -35 5.951 8.845 2.221 70.959 o
-4 -10 -34 22.445 30.141 2.141 71.982 o
-4 -10 -33 7.917 7.220 1.878 98.454 o
-4 -10 -32 23.140 24.789 1.818 97.829 o
-4 -10 -31 9.425 10.279 1.646 126.183 o
-4 -10 -30 11.837 8.361 1.727 114.577 o
-4 -10 -28 18.943 20.901 1.737 108.604 o
-4 -10 -27 9.209 9.451 1.717 116.567 o
-4 -10 -26 69.116 76.901 2.989 33.410 o
-4 -10 -25 0.767 3.504 1.636 132.000 o
-4 -10 -24 51.215 55.727 2.009 69.906 o
-4 -10 -23 25.607 25.122 1.494 136.912 o
-4 -10 -22 46.906 50.678 1.939 76.112 o
-4 -10 -21 61.788 64.290 1.757 79.749 o
-4 -10 -20 45.693 47.710 2.302 57.690 o
-4 -10 -19 27.200 26.495 0.959 270.829 o
-4 -10 -18 37.196 38.824 1.666 104.265 o
-4 -10 -17 66.084 65.966 3.140 31.300 o
-4 -10 -16 38.501 43.812 1.545 115.286 o
-4 -10 -15 88.694 93.219 2.211 48.196 o
-4 -10 -14 41.394 40.086 1.323 144.288 o
-4 -10 -13 32.064 35.512 1.121 199.456 o
-4 -10 -12 39.279 41.783 1.666 102.482 o
-4 -10 -11 9.974 7.997 1.010 316.895 o
-4 -10 -10 107.650 112.272 1.252 71.093 o
-4 -10 -9 7.990 7.755 1.151 252.147 o
-4 -10 -8 82.972 78.406 4.190 18.076 o
-4 -10 -6 7.683 6.109 0.919 386.518 o
-4 -10 -5 232.243 239.448 2.757 16.906 o
-4 -10 -4 18.309 20.992 1.252 195.636 o
-4 -10 -3 17.612 17.468 1.282 190.427 o
-4 -10 -2 165.417 172.109 6.442 7.283 o
-4 -10 -1 59.625 62.058 1.666 87.313 o
-4 -9 -44 9.140 9.946 3.009 38.798 o
-4 -9 -43 21.385 18.418 2.595 50.732 o
-4 -9 -42 13.258 11.178 2.928 40.742 o
-4 -9 -38 29.755 32.190 1.969 81.794 o
-4 -9 -37 28.748 32.382 1.939 84.346 o
-4 -9 -35 22.124 26.263 2.060 77.779 o
-4 -9 -34 8.022 11.945 1.727 115.233 o
-4 -9 -32 11.009 8.138 1.676 121.642 o
-4 -9 -31 33.856 33.079 1.929 83.530 o
-4 -9 -30 24.507 27.182 1.747 104.118 o
-4 -9 -29 12.912 13.056 1.787 106.204 o
-4 -9 -28 35.990 40.793 1.767 94.728 o
-4 -9 -27 76.456 82.637 3.413 26.085 o
-4 -9 -26 32.616 35.098 1.696 104.251 o
-4 -9 -25 1.909 3.201 1.121 277.909 o
-4 -9 -24 10.432 11.471 1.111 262.309 o
-4 -9 -23 83.310 85.545 1.545 77.352 o
-4 -9 -22 159.441 160.548 2.595 26.483 o
-4 -9 -21 13.640 14.702 1.656 122.161 o
-4 -9 -20 46.466 49.598 1.373 127.968 o
-4 -9 -19 250.245 250.040 3.978 11.487 o
-4 -9 -18 23.545 26.516 1.575 125.745 o
-4 -9 -17 6.042 7.957 0.919 388.911 o
-4 -9 -16 87.750 91.462 1.545 73.823 o
-4 -9 -15 10.407 10.905 0.899 383.842 o
-4 -9 -14 41.994 44.974 1.060 187.991 o
-4 -9 -13 13.963 16.247 1.080 264.310 o
-4 -9 -12 38.499 39.925 0.969 221.796 o
-4 -9 -11 79.950 82.485 2.050 56.679 o
-4 -9 -10 4.453 5.564 0.899 415.172 o
-4 -9 -9 123.216 127.863 2.757 29.813 o
-4 -9 -8 72.556 73.559 0.979 131.322 o
-4 -9 -7 154.307 159.639 3.171 21.586 o
-4 -9 -6 23.492 23.789 0.848 339.749 o
-4 -9 -5 72.117 73.963 2.565 42.712 o
-4 -9 -4 276.318 288.754 6.725 5.560 o
-4 -9 -3 22.062 22.971 1.363 164.336 o
-4 -9 -2 160.271 166.263 6.796 6.698 o
-4 -9 -1 283.091 297.397 4.625 8.667 o
-4 -8 -45 22.681 22.800 2.373 59.802 o
-4 -8 -44 27.551 29.191 2.242 65.313 o
-4 -8 -43 6.274 7.765 2.201 72.273 o
-4 -8 -42 2.759 5.008 2.403 61.155 o
-4 -8 -41 12.286 11.996 2.272 67.011 o
-4 -8 -40 17.578 20.003 2.444 57.249 o
-4 -8 -39 4.980 6.281 2.282 67.513 o
-4 -8 -38 47.741 52.173 2.433 51.777 o
-4 -8 -37 72.353 77.790 2.191 53.853 o
-4 -8 -36 115.436 131.316 5.806 9.402 o
-4 -8 -35 36.084 40.864 2.030 74.805 o
-4 -8 -34 86.187 88.897 2.009 55.705 o
-4 -8 -32 9.207 9.007 1.737 114.030 o
-4 -8 -31 44.425 44.782 1.676 98.215 o
-4 -8 -30 100.758 89.573 4.988 12.832 o
-4 -8 -29 59.052 61.392 2.181 58.920 o
-4 -8 -28 6.844 10.976 1.626 130.107 o
-4 -8 -27 60.714 59.958 2.918 36.217 o
-4 -8 -26 20.563 22.507 1.151 220.936 o
-4 -8 -25 29.496 31.534 1.686 107.605 o
-4 -8 -24 37.213 38.632 1.939 80.948 o
-4 -8 -23 15.899 15.217 1.080 261.503 o
-4 -8 -22 66.128 69.106 1.807 74.090 o
-4 -8 -21 26.255 26.102 1.131 214.610 o
-4 -8 -20 93.783 96.005 2.009 52.853 o
-4 -8 -19 185.211 188.810 3.706 15.759 o
-4 -8 -18 337.642 338.483 6.240 5.430 o
-4 -8 -17 150.902 153.045 2.847 25.035 o
-4 -8 -16 53.795 56.596 1.979 70.719 o
-4 -8 -15 5.318 6.382 1.040 311.846 o
-4 -8 -14 137.667 138.344 2.454 31.822 o
-4 -8 -13 12.192 12.581 1.161 238.392 o
-4 -8 -12 162.870 163.920 1.575 37.719 o
-4 -8 -11 145.848 148.996 2.746 26.723 o
-4 -8 -10 24.890 25.314 0.990 266.562 o
-4 -8 -9 41.380 38.410 1.141 177.649 o
-4 -8 -8 9.911 9.481 0.828 448.051 o
-4 -8 -7 186.289 185.195 4.211 13.407 o
-4 -8 -6 47.226 48.487 1.000 187.614 o
-4 -8 -5 143.060 142.756 1.535 45.332 o
-4 -8 -4 115.799 118.250 2.060 43.949 o
-4 -8 -3 187.595 192.607 3.332 17.622 o
-4 -8 -2 193.614 202.916 4.100 13.396 o
-4 -8 -1 44.787 46.024 1.202 156.542 o
-4 -7 -46 6.769 5.039 2.484 56.993 o
-4 -7 -45 3.987 4.796 2.201 72.691 o
-4 -7 -43 18.393 14.813 3.039 37.584 o
-4 -7 -42 36.960 39.380 2.373 56.727 o
-4 -7 -41 6.838 9.380 2.050 82.954 o
-4 -7 -39 113.951 119.754 3.675 20.526 o
-4 -7 -38 3.986 6.099 2.009 86.985 o
-4 -7 -37 7.085 8.946 2.363 62.722 o
-4 -7 -36 30.246 33.372 2.726 44.886 o
-4 -7 -35 63.640 66.774 2.504 46.072 o
-4 -7 -34 48.035 51.729 1.797 85.165 o
-4 -7 -33 39.596 42.843 2.060 71.795 o
-4 -7 -32 114.667 120.411 2.131 42.406 o
-4 -7 -31 13.710 12.188 1.848 99.547 o
-4 -7 -30 8.388 11.955 1.686 120.497 o
-4 -7 -29 15.110 16.691 2.545 53.300 o
-4 -7 -28 9.336 9.047 1.626 129.500 o
-4 -7 -27 11.005 11.178 1.202 226.524 o
-4 -7 -26 41.574 41.056 1.444 126.478 o
-4 -7 -25 24.246 25.395 1.666 113.808 o
-4 -7 -24 51.708 51.254 1.504 108.556 o
-4 -7 -23 32.182 30.211 1.101 209.140 o
-4 -7 -22 46.774 48.831 1.181 155.500 o
-4 -7 -21 119.591 124.086 1.888 46.353 o
-4 -7 -20 130.627 135.688 1.929 41.779 o
-4 -7 -19 406.366 402.884 5.594 5.175 o
-4 -7 -18 88.676 91.815 2.474 41.410 o
-4 -7 -17 12.419 12.490 0.979 322.119 o
-4 -7 -16 89.065 89.886 1.252 88.607 o
-4 -7 -15 28.861 28.989 0.969 259.147 o
-4 -7 -14 65.548 68.036 1.181 122.637 o
-4 -7 -13 38.427 38.905 1.212 167.528 o
-4 -7 -12 85.469 83.162 1.585 74.834 o
-4 -7 -11 36.347 33.877 0.909 253.005 o
-4 -7 -10 114.599 112.484 1.848 50.026 o
-4 -7 -9 57.301 55.980 1.121 146.136 o
-4 -7 -8 2.690 2.736 0.858 465.955 o
-4 -7 -7 30.344 28.162 0.949 263.722 o
-4 -7 -4 70.649 70.813 1.878 68.463 o
-4 -7 -3 19.444 21.043 1.434 153.311 o
-4 -7 -2 26.860 28.323 1.131 211.688 o
-4 -7 -1 406.818 415.556 4.049 6.512 o
-4 -6 -47 5.450 9.451 2.353 63.378 o
-4 -6 -46 20.839 22.063 2.181 70.482 o
-4 -6 -45 1.200 6.260 2.131 77.792 o
-4 -6 -44 26.417 27.717 2.100 74.008 o
-4 -6 -43 17.368 14.843 2.272 66.205 o
-4 -6 -42 4.255 5.584 2.353 63.647 o
-4 -6 -41 15.598 17.378 2.413 58.983 o
-4 -6 -40 16.593 15.540 1.989 85.463 o
-4 -6 -39 12.886 13.864 1.949 89.888 o
-4 -6 -38 9.196 9.189 2.131 76.580 o
-4 -6 -37 35.990 35.745 3.766 24.049 o
-4 -6 -36 71.909 70.076 1.888 67.672 o
-4 -6 -35 11.049 11.996 1.747 111.716 o
-4 -6 -34 24.866 25.173 1.939 86.421 o
-4 -6 -33 25.450 28.889 1.848 93.524 o
-4 -6 -32 5.507 10.007 1.636 129.245 o
-4 -6 -31 56.458 54.950 1.797 81.183 o
-4 -6 -30 11.648 12.874 1.818 103.228 o
-4 -6 -28 83.624 83.374 1.434 83.795 o
-4 -6 -25 15.035 16.499 1.515 143.081 o
-4 -6 -24 54.405 52.304 1.504 106.419 o
-4 -6 -23 185.726 187.174 2.898 20.665 o
-4 -6 -22 126.025 125.581 1.959 43.208 o
-4 -6 -21 164.880 166.525 2.221 29.505 o
-4 -6 -20 23.334 25.476 1.222 194.391 o
-4 -6 -19 52.231 50.204 1.242 139.235 o
-4 -6 -18 104.578 111.323 1.303 71.053 o
-4 -6 -17 459.493 461.297 8.138 3.121 o
-4 -6 -16 137.732 137.617 1.858 41.394 o
-4 -6 -15 75.953 76.558 1.091 115.930 o
-4 -6 -14 21.522 20.336 1.383 161.845 o
-4 -6 -13 56.873 54.051 1.292 126.183 o
-4 -6 -12 9.209 9.078 0.939 361.990 o
-4 -6 -11 115.853 117.432 1.727 52.180 o
-4 -6 -10 24.684 24.274 0.939 289.747 o
-4 -6 -9 88.036 87.170 1.020 104.194 o
-4 -6 -8 251.384 246.860 1.979 18.714 o
-4 -6 -7 39.837 40.218 0.889 240.595 o
-4 -6 -6 106.528 105.022 1.464 65.731 o
-4 -6 -5 420.560 422.957 4.362 5.994 o
-4 -6 -4 61.402 61.836 1.232 124.724 o
-4 -6 -3 64.948 63.431 2.565 44.355 o
-4 -6 -2 94.353 93.249 2.201 47.345 o
-4 -6 -1 562.269 562.048 14.490 1.269 o
-4 -5 -47 8.094 9.592 2.131 76.705 o
-4 -5 -46 48.732 47.195 2.262 58.950 o
-4 -5 -45 27.374 27.394 2.393 57.986 o
-4 -5 -44 15.075 13.672 2.302 64.887 o
-4 -5 -43 6.371 6.099 2.141 76.453 o
-4 -5 -41 13.150 12.551 1.999 85.650 o
-4 -5 -40 4.631 5.554 2.060 82.766 o
-4 -5 -39 34.333 37.481 1.959 80.518 o
-4 -5 -38 11.072 11.188 2.070 80.561 o
-4 -5 -37 4.328 6.018 1.858 101.484 o
-4 -5 -36 7.770 9.158 1.777 109.444 o
-4 -5 -35 8.805 9.279 1.747 112.837 o
-4 -5 -33 33.963 35.553 1.686 104.560 o
-4 -5 -31 32.646 31.251 1.727 101.996 o
-4 -5 -30 116.211 110.223 3.423 23.036 o
-4 -5 -29 121.060 120.007 2.575 33.182 o
-4 -5 -28 13.395 12.632 1.303 192.016 o
-4 -5 -27 11.759 13.005 1.222 217.611 o
-4 -5 -26 10.903 10.673 1.181 234.185 o
-4 -5 -25 28.750 27.788 1.272 174.143 o
-4 -5 -24 12.321 14.510 1.131 248.233 o
-4 -5 -23 23.667 25.970 1.171 207.262 o
-4 -5 -22 7.087 5.624 1.191 238.773 o
-4 -5 -21 16.323 16.479 1.070 263.594 o
-4 -5 -20 177.037 177.814 1.535 34.148 o
-4 -5 -19 302.224 305.354 4.584 8.334 o
-4 -5 -18 34.287 34.987 1.070 208.922 o
-4 -5 -17 8.306 7.321 1.010 321.707 o
-4 -5 -16 120.543 119.361 2.595 32.962 o
-4 -5 -15 14.637 13.954 0.919 349.529 o
-4 -5 -14 4.062 4.756 0.979 354.674 o
-4 -5 -13 174.878 173.018 1.525 35.083 o
-4 -5 -12 50.085 51.375 1.040 172.494 o
-4 -5 -11 97.531 98.792 1.575 66.633 o
-4 -5 -10 228.968 228.048 1.272 24.653 o
-4 -5 -9 231.683 232.602 3.080 15.705 o
-4 -5 -8 130.797 129.680 1.686 47.314 o
-4 -5 -7 142.501 139.404 1.616 44.458 o
-4 -5 -6 179.658 178.844 1.696 32.012 o
-4 -5 -5 41.606 38.956 1.161 172.894 o
-4 -5 -4 331.667 329.506 4.837 7.271 o
-4 -5 -3 126.440 123.511 2.171 39.157 o
-4 -5 -2 142.160 137.798 1.393 48.856 o
-4 -5 -1 414.470 406.610 3.484 7.012 o
-4 -4 -48 38.378 37.077 2.635 46.857 o
-4 -4 -47 11.737 8.512 2.383 61.277 o
-4 -4 -46 45.149 41.631 2.454 52.148 o
-4 -4 -45 7.525 6.210 2.221 70.930 o
-4 -4 -44 13.896 16.661 2.262 67.108 o
-4 -4 -43 15.697 17.953 2.050 80.653 o
-4 -4 -42 3.715 4.736 2.292 67.113 o
-4 -4 -41 7.805 9.643 1.999 86.920 o
-4 -4 -40 48.773 48.649 2.019 70.999 o
-4 -4 -39 56.875 56.787 2.353 52.950 o
-4 -4 -38 46.796 46.458 1.959 75.520 o
-4 -4 -37 37.915 39.157 1.807 90.794 o
-4 -4 -36 6.589 5.685 1.818 105.483 o
-4 -4 -35 2.982 4.897 2.030 85.516 o
-4 -4 -34 8.514 14.247 1.676 121.437 o
-4 -4 -33 31.948 32.493 1.706 104.102 o
-4 -4 -31 40.419 39.349 2.292 59.776 o
-4 -4 -30 20.820 21.538 1.414 155.911 o
-4 -4 -29 19.066 19.750 1.575 130.086 o
-4 -4 -28 276.175 277.051 3.029 12.986 o
-4 -4 -27 154.381 150.713 1.979 35.140 o
-4 -4 -26 173.272 165.687 3.655 17.013 o
-4 -4 -25 21.734 22.002 1.191 207.329 o
-4 -4 -24 57.419 57.504 1.383 114.324 o
-4 -4 -23 26.569 24.001 1.191 198.866 o
-4 -4 -22 63.265 63.522 1.252 119.979 o
-4 -4 -21 35.929 35.512 1.262 163.138 o
-4 -4 -20 84.836 82.748 1.333 89.121 o
-4 -4 -19 88.329 88.897 1.535 74.635 o
-4 -4 -18 58.537 59.706 1.252 126.419 o
-4 -4 -17 7.469 6.139 1.020 319.105 o
-4 -4 -16 26.203 26.081 0.969 270.109 o
-4 -4 -15 252.095 248.021 2.706 15.799 o
-4 -4 -14 154.762 150.814 2.514 28.341 o
-4 -4 -13 137.867 136.587 1.121 55.769 o
-4 -4 -12 244.259 236.944 2.474 17.500 o
-4 -4 -11 194.655 192.889 1.908 27.078 o
-4 -4 -10 141.024 137.738 1.646 44.480 o
-4 -4 -9 328.234 323.418 3.746 9.138 o
-4 -4 -8 1233.980 1256.630 16.590 0.589 o
-4 -4 -7 108.165 105.436 2.221 43.006 o
-4 -4 -6 364.791 357.920 5.069 6.351 o
-4 -4 -5 47.637 47.669 1.999 72.630 o
-4 -4 -4 194.924 188.305 1.636 29.521 o
-4 -4 -3 116.041 114.292 1.323 64.306 o
-4 -4 -2 487.452 476.594 1.959 6.315 o
-4 -4 -1 8.977 8.239 1.222 223.882 o
-4 -3 -48 6.003 7.018 2.433 59.340 o
-4 -3 -47 8.475 14.671 2.423 59.308 o
-4 -3 -46 4.415 7.119 2.474 57.547 o
-4 -3 -45 5.263 7.896 2.151 75.773 o
-4 -3 -44 44.761 49.578 2.120 66.350 o
-4 -3 -43 72.455 73.912 2.171 54.987 o
-4 -3 -42 7.123 5.210 2.131 77.129 o
-4 -3 -41 34.575 36.411 1.989 78.473 o
-4 -3 -39 31.857 32.725 1.939 83.404 o
-4 -3 -38 18.233 21.548 1.878 94.040 o
-4 -3 -37 37.904 38.067 1.797 91.863 o
-4 -3 -35 25.655 25.496 1.706 108.425 o
-4 -3 -34 12.744 16.701 1.777 106.841 o
-4 -3 -33 97.764 96.238 2.777 33.749 o
-4 -3 -32 9.074 11.713 1.929 92.777 o
-4 -3 -31 21.431 22.588 1.585 126.569 o
-4 -3 -30 15.081 14.974 1.323 183.948 o
-4 -3 -29 68.538 66.360 1.515 92.333 o
-4 -3 -28 169.393 168.100 2.948 22.102 o
-4 -3 -27 217.840 218.567 2.615 19.136 o
-4 -3 -26 172.846 171.291 2.757 23.303 o
-4 -3 -25 27.296 26.162 1.424 146.946 o
-4 -3 -24 193.263 190.870 2.322 24.119 o
-4 -3 -23 133.990 134.113 1.757 44.518 o
-4 -3 -22 19.723 20.528 1.111 237.578 o
-4 -3 -21 11.984 12.410 1.222 217.702 o
-4 -3 -20 19.046 18.680 1.393 162.575 o
-4 -3 -19 16.760 17.044 1.222 208.669 o
-4 -3 -18 28.134 29.504 1.070 226.234 o
-4 -3 -17 161.317 156.670 1.686 37.314 o
-4 -3 -16 111.988 110.677 1.424 63.614 o
-4 -3 -15 175.535 170.110 2.534 25.050 o
-4 -3 -14 33.188 33.937 0.990 235.394 o
-4 -3 -13 83.268 84.293 1.191 98.508 o
-4 -3 -12 399.958 391.383 7.391 3.922 o
-4 -3 -11 148.499 145.371 2.545 28.966 o
-4 -3 -10 343.244 336.928 3.029 9.830 o
-4 -3 -9 968.074 963.326 10.390 1.152 o
-4 -3 -8 33.344 30.555 0.990 239.042 o
-4 -3 -7 152.693 150.945 2.040 34.564 o
-4 -3 -6 894.729 911.699 13.329 1.009 o
-4 -3 -5 8.091 8.694 1.080 282.872 o
-4 -3 -4 51.394 50.729 1.151 152.962 o
-4 -3 -2 213.023 205.976 1.706 25.523 o
-4 -3 -1 94.625 90.038 1.242 85.425 o
-4 -2 -48 22.646 24.173 3.383 30.209 o
-4 -2 -46 95.798 102.326 2.827 32.759 o
-4 -2 -44 15.848 14.722 2.191 71.207 o
-4 -2 -43 10.453 12.299 2.171 73.439 o
-4 -2 -42 3.366 5.008 2.282 67.724 o
-4 -2 -41 29.904 29.313 2.100 73.112 o
-4 -2 -40 43.226 45.468 2.090 68.838 o
-4 -2 -39 8.543 9.603 1.898 96.025 o
-4 -2 -37 7.897 9.653 1.767 110.557 o
-4 -2 -36 4.414 7.836 1.747 114.318 o
-4 -2 -35 31.748 32.927 1.828 92.490 o
-4 -2 -34 21.916 25.152 1.767 103.347 o
[truncated: 346,937 more chars]
