# Supplementary material for: Towards improved accuracy of Hirshfeld atom refinement with an alternative electron density partition
Source: IUCrJ. 2025 Jan 1;12(Pt 1):74–87. doi: 10.1107/S2052252524011242 (PMC11707693; doi:10.1107/S2052252524011242)
Supplement: Supplementary file 1 [file m-12-00074-sup1.zip › cif_checkcif/8HQ_HM/MP2/1.cif]

data_8HQ
_audit_creation_date               2024-02-12
_audit_creation_method
;
Olex2 1.3
(compiled 2020.07.31 svn.rc2a77460 for OlexSys, GUI svn.r6145)
;
_audit_contact_author_address      ?
_audit_contact_author_email        ?
_audit_contact_author_name         ''
_audit_contact_author_phone        ?
_publ_contact_author_id_orcid      ?
_publ_section_references
;
Bourhis, L.J., Dolomanov, O.V., Gildea, R.J., Howard, J.A.K., Puschmann, H.
 (2015). Acta Cryst. A71, 59-75.

Dolomanov, O.V., Bourhis, L.J., Gildea, R.J, Howard, J.A.K. & Puschmann, H.
 (2009), J. Appl. Cryst. 42, 339-341.
;
_chemical_formula_moiety           'C4 H3 O4, C9 H8 N O'
_chemical_formula_sum              'C13 H11 N O5'
_chemical_formula_weight           261.236
_chemical_absolute_configuration   unk
loop_
  _atom_type_symbol
  _atom_type_scat_dispersion_real
  _atom_type_scat_dispersion_imag
  _atom_type_scat_source
  _atom_type_scat_dispersion_source
 H 0.00000 0.00000
 'NoSpherA2 (<-magic spell for checkCif) like software DiSCaMB'
 'Henke, Gullikson and Davis, At. Data and Nucl. Data Tables, 1993, 54, 2'
 C 0.00347 0.00161
 'NoSpherA2 (<-magic spell for checkCif) like software DiSCaMB'
 'Henke, Gullikson and Davis, At. Data and Nucl. Data Tables, 1993, 54, 2'
 N 0.00653 0.00323
 'NoSpherA2 (<-magic spell for checkCif) like software DiSCaMB'
 'Henke, Gullikson and Davis, At. Data and Nucl. Data Tables, 1993, 54, 2'
 O 0.01158 0.00611
 'NoSpherA2 (<-magic spell for checkCif) like software DiSCaMB'
 'Henke, Gullikson and Davis, At. Data and Nucl. Data Tables, 1993, 54, 2'
_space_group_crystal_system        'orthorhombic'
_space_group_IT_number             19
_space_group_name_H-M_alt          'P 21 21 21'
_space_group_name_Hall             ' P 2ac 2ab'
loop_
  _space_group_symop_id
  _space_group_symop_operation_xyz
 1 x,y,z
 2 x+1/2,-y+1/2,-z
 3 -x,y+1/2,-z+1/2
 4 -x+1/2,-y,z+1/2

_symmetry_Int_Tables_number        19
_cell_length_a                     5.3386(1)
_cell_length_b                     9.9878(2)
_cell_length_c                     22.3493(4)
_cell_angle_alpha                  90
_cell_angle_beta                   90
_cell_angle_gamma                  90
_cell_volume                       1191.68(4)
_cell_formula_units_Z              4
_cell_measurement_temperature      15(2)
_cell_measurement_reflns_used    100369
_cell_measurement_theta_min      0.91
_cell_measurement_theta_max      26.19
_exptl_absorpt_coefficient_mu      0.037
_exptl_crystal_density_diffrn      1.456
_exptl_crystal_F_000               543.923
_exptl_crystal_size_max            0.119
_exptl_crystal_size_mid            0.092
_exptl_crystal_size_min            0.066
_exptl_crystal_description       needle
_diffrn_measurement_device_type  IPDSC-Q
_diffrn_reflns_av_R_equivalents    0.0000
_diffrn_reflns_av_unetI/netI       0.0281
_diffrn_reflns_Laue_measured_fraction_full  0.9682
_diffrn_reflns_Laue_measured_fraction_max  0.8231
_diffrn_reflns_limit_h_max         12
_diffrn_reflns_limit_h_min         -12
_diffrn_reflns_limit_k_max         22
_diffrn_reflns_limit_k_min         -22
_diffrn_reflns_limit_l_max         51
_diffrn_reflns_limit_l_min         -51
_diffrn_reflns_number              12569
_diffrn_reflns_point_group_measured_fraction_full  0.9741
_diffrn_reflns_point_group_measured_fraction_max  0.8006
_diffrn_reflns_theta_full          12.2303
_diffrn_reflns_theta_max           24.24
_diffrn_reflns_theta_min           0.91
_diffrn_ambient_temperature        15(2)
_diffrn_measured_fraction_theta_full  0.9682
_diffrn_measured_fraction_theta_max  0.8231
_diffrn_radiation_type             synchrotron
_diffrn_radiation_wavelength       0.35307
_reflns_Friedel_coverage           0.773
_reflns_limit_h_max                12
_reflns_limit_h_min                -12
_reflns_limit_k_max                22
_reflns_limit_k_min                -22
_reflns_limit_l_max                51
_reflns_limit_l_min                -51
_reflns_number_gt                  12568
_reflns_number_total               12569
_reflns_threshold_expression       I>=2u(I)
_computing_molecular_graphics      'Olex2 1.3 (Dolomanov et al., 2009)'
_computing_publication_material    'Olex2 1.3 (Dolomanov et al., 2009)'
_computing_structure_refinement    'olex2.refine 1.3 (Bourhis et al., 2015)'
_refine_diff_density_max           0.4842
_refine_diff_density_min           -0.2881
_refine_diff_density_rms           0.0476
_refine_ls_d_res_high              0.4300
_refine_ls_d_res_low               11.1746
_refine_ls_goodness_of_fit_ref     1.2781
_refine_ls_hydrogen_treatment      refall
_refine_ls_matrix_type             full
_refine_ls_number_constraints      0
_refine_ls_number_parameters       271
_refine_ls_number_reflns           12569
_refine_ls_number_restraints       0
_refine_ls_R_factor_all            0.0322
_refine_ls_R_factor_gt             0.0322
_refine_ls_restrained_S_all        1.2781
_refine_ls_shift/su_max            0.0005
_refine_ls_shift/su_mean           0.0000
_refine_ls_structure_factor_coef   Fsqd
_refine_ls_weighting_details      
 'w=1/[\s^2^(Fo^2^)+(0.0144P)^2^+0.0091P] where P=(Fo^2^+2Fc^2^)/3'
_refine_ls_weighting_scheme        calc
_refine_ls_wR_factor_gt            0.0525
_refine_ls_wR_factor_ref           0.0525
_refine_special_details
;
Aspherical atom refinement in Olex2
with DiSCaMB generated form factors.
Hirshfeld Atom Refinement 
using Gaussian16 generated electron density 
calculated with MP2
using cc-pVTZ basis set and charges 
simulating the crystal field.
;
loop_
  _atom_site_label
  _atom_site_type_symbol
  _atom_site_fract_x
  _atom_site_fract_y
  _atom_site_fract_z
  _atom_site_U_iso_or_equiv
  _atom_site_adp_type
  _atom_site_occupancy
  _atom_site_refinement_flags_posn
 C1 C 0.58575(7) 0.67787(4) 0.596486(14) 0.01164(5) Uani 1.000000 .
 C2 C 0.73563(7) 0.64415(3) 0.541921(14) 0.01140(5) Uani 1.000000 .
 C3 C 0.93465(7) 0.56294(4) 0.534615(13) 0.01108(5) Uani 1.000000 .
 C4 C 1.07524(6) 0.48128(3) 0.579638(13) 0.00987(4) Uani 1.000000 .
 C6 C 0.79208(6) 0.16237(4) 0.589301(13) 0.01141(5) Uani 1.000000 .
 C7 C 0.98011(8) 0.06758(4) 0.586774(15) 0.01538(6) Uani 1.000000 .
 C8 C 1.09173(8) 0.01806(4) 0.639839(16) 0.01710(6) Uani 1.000000 .
 C9 C 1.02042(8) 0.06443(4) 0.695337(15) 0.01505(6) Uani 1.000000 .
 C10 C 0.82754(6) 0.16175(4) 0.699632(14) 0.01096(5) Uani 1.000000 .
 C5 C 0.71236(6) 0.20835(3) 0.646386(13) 0.00986(4) Uani 1.000000 .
 C13 C 0.44212(6) 0.34826(3) 0.701759(14) 0.01104(5) Uani 1.000000 .
 C12 C 0.55036(7) 0.30741(4) 0.755712(13) 0.01189(5) Uani 1.000000 .
 C11 C 0.74128(7) 0.21443(4) 0.754735(13) 0.01195(5) Uani 1.000000 .
 N1 N 0.52234(5) 0.29948(3) 0.649883(11) 0.00986(4) Uani 1.000000 .
 O5 O 0.67657(6) 0.21641(3) 0.541786(11) 0.01423(4) Uani 1.000000 .
 O4 O 1.25539(5) 0.41262(3) 0.559759(11) 0.01213(4) Uani 1.000000 .
 O2 O 1.01588(5) 0.48359(3) 0.634426(10) 0.01270(4) Uani 1.000000 .
 O3 O 0.41174(6) 0.75678(3) 0.592015(13) 0.01713(5) Uani 1.000000 .
 O1 O 0.64277(6) 0.62229(3) 0.647795(12) 0.01458(5) Uani 1.000000 .
 H8 H 1.1126(18) 0.0270(9) 0.7356(3) 0.032(2) Uani 1.000000 .
 H7 H 1.2341(17) -0.0579(9) 0.6355(3) 0.036(2) Uani 1.000000 .
 H6 H 1.0439(16) 0.0326(8) 0.5434(3) 0.030(2) Uani 1.000000 .
 H5 H 0.7243(19) 0.1715(10) 0.5049(4) 0.027(2) Uani 1.000000 .
 H4 H 0.4301(17) 0.3333(9) 0.6106(4) 0.023(2) Uani 1.000000 .
 H9 H 0.8261(16) 0.1817(9) 0.7964(3) 0.032(2) Uani 1.000000 .
 H10 H 0.4777(15) 0.3465(8) 0.7978(3) 0.0276(19) Uani 1.000000 .
 H11 H 0.2857(15) 0.4178(8) 0.6989(3) 0.0234(18) Uani 1.000000 .
 H1 H 0.802(2) 0.5628(10) 0.6438(4) 0.025(3) Uani 1.000000 .
 H2 H 0.6669(16) 0.6957(8) 0.5025(3) 0.028(2) Uani 1.000000 .
 H3 H 1.0124(15) 0.5570(8) 0.4897(3) 0.0252(19) Uani 1.000000 .

loop_
  _atom_site_aniso_label
  _atom_site_aniso_U_11
  _atom_site_aniso_U_22
  _atom_site_aniso_U_33
  _atom_site_aniso_U_12
  _atom_site_aniso_U_13
  _atom_site_aniso_U_23
 C1 0.01215(11) 0.01312(12) 0.00965(9) 0.00271(9) 0.00062(8) 0.00005(8)
 C2 0.01181(11) 0.01351(12) 0.00889(9) 0.00251(9) 0.00016(8) 0.00092(8)
 C3 0.01107(11) 0.01430(12) 0.00786(9) 0.00215(9) 0.00021(8) 0.00070(8)
 C4 0.00963(10) 0.01215(11) 0.00784(9) 0.00081(9) -0.00033(7) 0.00005(8)
 C6 0.01245(12) 0.01376(13) 0.00801(9) 0.00241(9) 0.00002(8) -0.00109(8)
 C7 0.01682(14) 0.01838(15) 0.01095(11) 0.00655(12) 0.00028(10) -0.00235(10)
 C8 0.01910(15) 0.01912(15) 0.01309(12) 0.00953(13) -0.00063(10) -0.00147(10)
 C9 0.01704(14) 0.01681(14) 0.01129(11) 0.00717(11) -0.00140(10) 0.00011(10)
 C10 0.01247(11) 0.01223(12) 0.00817(9) 0.00247(9) -0.00058(8) 0.00017(8)
 C5 0.01071(11) 0.01144(11) 0.00743(8) 0.00112(9) -0.00015(7) -0.00025(8)
 C13 0.01181(12) 0.01332(12) 0.00799(9) 0.00218(9) 0.00007(8) -0.00048(8)
 C12 0.01408(13) 0.01436(13) 0.00723(9) 0.00197(10) 0.00018(8) -0.00029(8)
 C11 0.01406(12) 0.01398(12) 0.00780(9) 0.00228(10) -0.00089(8) 0.00064(8)
 N1 0.01061(10) 0.01183(10) 0.00715(8) 0.00156(8) -0.00027(7) -0.00029(7)
 O5 0.01663(11) 0.01828(12) 0.00779(7) 0.00477(9) -0.00051(7) -0.00119(7)
 O4 0.01226(9) 0.01572(11) 0.00840(7) 0.00384(8) -0.00064(7) -0.00094(7)
 O2 0.01296(10) 0.01725(11) 0.00789(7) 0.00390(8) 0.00053(6) 0.00112(7)
 O3 0.01825(12) 0.01997(13) 0.01316(10) 0.00936(10) 0.00126(8) 0.00102(8)
 O1 0.01634(11) 0.01793(12) 0.00947(8) 0.00603(9) 0.00238(7) 0.00150(7)
 H8 0.037(5) 0.043(5) 0.017(4) 0.013(5) -0.008(4) 0.004(4)
 H7 0.042(5) 0.046(5) 0.021(4) 0.022(5) 0.000(4) 0.004(4)
 H6 0.032(5) 0.037(5) 0.020(4) 0.019(4) -0.002(4) -0.006(3)
 H5 0.030(6) 0.028(5) 0.024(5) 0.016(5) 0.001(4) -0.007(4)
 H4 0.019(5) 0.029(5) 0.019(4) 0.007(4) -0.001(4) -0.007(4)
 H9 0.038(5) 0.040(5) 0.019(4) 0.007(5) -0.011(4) 0.004(4)
 H10 0.033(5) 0.037(5) 0.013(4) 0.008(4) 0.003(3) -0.007(3)
 H11 0.025(5) 0.029(5) 0.016(4) 0.012(4) 0.004(3) -0.001(3)
 H1 0.037(8) 0.028(6) 0.012(5) -0.011(6) -0.004(5) 0.008(4)
 H2 0.029(5) 0.037(5) 0.019(4) 0.015(4) -0.002(3) 0.008(3)
 H3 0.023(4) 0.037(5) 0.016(4) 0.015(4) 0.004(3) 0.001(3)

loop_
  _geom_bond_atom_site_label_1
  _geom_bond_atom_site_label_2
  _geom_bond_distance
  _geom_bond_site_symmetry_2
  _geom_bond_publ_flag
 C1 C2 1.4969(5) . ?
 C1 O3 1.2224(4) . ?
 C1 O1 1.3099(4) . ?
 C2 C3 1.3466(5) . ?
 C2 H2 1.085(7) . ?
 C3 C4 1.4970(5) . ?
 C3 H3 1.088(7) . ?
 C4 O4 1.2619(4) . ?
 C4 O2 1.2650(4) . ?
 C6 C7 1.3810(5) . ?
 C6 C5 1.4212(4) . ?
 C6 O5 1.3414(4) . ?
 C7 C8 1.4164(5) . ?
 C7 H6 1.085(7) . ?
 C8 C9 1.3776(5) . ?
 C8 H7 1.078(8) . ?
 C9 C10 1.4193(5) . ?
 C9 H8 1.091(8) . ?
 C10 C5 1.4181(4) . ?
 C10 C11 1.4162(4) . ?
 C5 N1 1.3651(4) . ?
 C13 C12 1.3980(4) . ?
 C13 N1 1.3285(4) . ?
 C13 H11 1.088(7) . ?
 C12 C11 1.3791(5) . ?
 C12 H10 1.089(7) . ?
 C11 H9 1.086(7) . ?
 N1 H4 1.062(8) . ?
 O5 H5 0.973(8) . ?
 O2 H1 1.407(12) . ?
 O1 H1 1.039(12) . ?

loop_
  _geom_angle_atom_site_label_1
  _geom_angle_atom_site_label_2
  _geom_angle_atom_site_label_3
  _geom_angle
  _geom_angle_site_symmetry_1
  _geom_angle_site_symmetry_3
  _geom_angle_publ_flag
 O3 C1 C2 118.99(3) . . ?
 O1 C1 C2 119.58(3) . . ?
 O1 C1 O3 121.43(3) . . ?
 C3 C2 C1 131.00(3) . . ?
 H2 C2 C1 112.0(4) . . ?
 H2 C2 C3 117.0(4) . . ?
 C4 C3 C2 129.96(3) . . ?
 H3 C3 C2 116.5(4) . . ?
 H3 C3 C4 113.5(4) . . ?
 O4 C4 C3 116.20(3) . . ?
 O2 C4 C3 121.00(3) . . ?
 O2 C4 O4 122.79(3) . . ?
 C5 C6 C7 118.42(3) . . ?
 O5 C6 C7 125.29(3) . . ?
 O5 C6 C5 116.29(3) . . ?
 C8 C7 C6 120.73(3) . . ?
 H6 C7 C6 119.0(4) . . ?
 H6 C7 C8 120.2(4) . . ?
 C9 C8 C7 121.35(3) . . ?
 H7 C8 C7 117.9(4) . . ?
 H7 C8 C9 120.8(4) . . ?
 C10 C9 C8 119.45(3) . . ?
 H8 C9 C8 120.2(4) . . ?
 H8 C9 C10 120.4(4) . . ?
 C5 C10 C9 118.86(3) . . ?
 C11 C10 C9 123.31(3) . . ?
 C11 C10 C5 117.83(3) . . ?
 C10 C5 C6 121.16(3) . . ?
 N1 C5 C6 119.30(3) . . ?
 N1 C5 C10 119.54(3) . . ?
 N1 C13 C12 120.83(3) . . ?
 H11 C13 C12 123.7(4) . . ?
 H11 C13 N1 115.4(4) . . ?
 C11 C12 C13 119.23(3) . . ?
 H10 C12 C13 119.5(4) . . ?
 H10 C12 C11 121.2(4) . . ?
 C12 C11 C10 120.29(3) . . ?
 H9 C11 C10 119.9(5) . . ?
 H9 C11 C12 119.8(5) . . ?
 C13 N1 C5 122.28(3) . . ?
 H4 N1 C5 120.6(5) . . ?
 H4 N1 C13 117.1(5) . . ?
 H5 O5 C6 111.4(5) . . ?
 H1 O2 C4 111.0(3) . . ?
 H1 O1 C1 110.9(5) . . ?
 O1 H1 O2 176.4(8) . . ?

loop_
  _geom_torsion_atom_site_label_1
  _geom_torsion_atom_site_label_2
  _geom_torsion_atom_site_label_3
  _geom_torsion_atom_site_label_4
  _geom_torsion
  _geom_torsion_site_symmetry_1
  _geom_torsion_site_symmetry_2
  _geom_torsion_site_symmetry_3
  _geom_torsion_site_symmetry_4
  _geom_torsion_publ_flag
 C1 C2 C3 C4 -1.44(5) . . . . ?
 C2 C3 C4 O4 179.39(4) . . . . ?
 C2 C3 C4 O2 -1.45(5) . . . . ?
 C6 C7 C8 C9 -1.30(5) . . . . ?
 C6 C5 C10 C9 -1.94(4) . . . . ?
 C6 C5 C10 C11 178.66(3) . . . . ?
 C6 C5 N1 C13 -178.75(3) . . . . ?
 C7 C8 C9 C10 1.35(5) . . . . ?
 C8 C9 C10 C5 0.25(5) . . . . ?
 C8 C9 C10 C11 179.62(4) . . . . ?
 C9 C10 C5 N1 178.39(3) . . . . ?
 C9 C10 C11 C12 -179.03(4) . . . . ?
 C10 C5 N1 C13 0.93(4) . . . . ?
 C10 C11 C12 C13 0.43(4) . . . . ?
 C5 N1 C13 C12 -0.14(4) . . . . ?

loop_
  _diffrn_refln_index_h
  _diffrn_refln_index_k
  _diffrn_refln_index_l
  _diffrn_refln_intensity_net
  _diffrn_refln_intensity_u
 -12 -5 -5 27.08 2.52
 -12 -5 -1 9.88 2.53
 -12 -4 -7 14.15 3.02
 -12 -4 -5 15.41 2.91
 -12 -4 -4 6.17 2.68
 -12 -4 -1 12.59 2.91
 -12 -3 -9 14.25 2.53
 -12 -3 -3 6.68 2.63
 -12 -3 -1 7.58 2.59
 -12 -2 -12 6.31 2.68
 -12 -2 -11 10.12 2.56
 -12 -2 -3 8.23 3.04
 -12 -2 -2 10.93 2.53
 -12 -1 -12 8.34 2.59
 -12 -1 -6 6.2 2.64
 -12 -1 -5 8.62 3.08
 -12 -1 -4 20.54 2.93
 -11 -10 -8 16.73 2.41
 -11 -10 -7 20.26 2.42
 -11 -10 -5 14.01 2.41
 -11 -10 -2 11.78 2.51
 -11 -9 -13 8.58 2.88
 -11 -9 -12 14.26 2.44
 -11 -9 -11 5.24 2.59
 -11 -9 -9 11.1 2.44
 -11 -9 -6 19.66 2.42
 -11 -9 -5 11.02 2.81
 -11 -9 -4 10.88 2.56
 -11 -9 -2 13.95 2.37
 -11 -9 -1 9.63 2.91
 -11 -8 -14 12.45 2.58
 -11 -8 -12 28.43 3.15
 -11 -8 -8 7.43 2.5
 -11 -8 -6 21.98 2.73
 -11 -8 -5 11.59 2.75
 -11 -8 -4 13.12 2.38
 -11 -8 -3 6.65 2.49
 -11 -8 -2 8.35 2.42
 -11 -7 -18 6.35 1.94
 -11 -7 -17 8.99 1.91
 -11 -7 -16 15.8 2.07
 -11 -7 -15 13.28 2.25
 -11 -7 -13 11.17 2.87
 -11 -7 -10 19.52 2.4
 -11 -7 -2 15.46 2.34
 -11 -6 -19 9.72 1.93
 -11 -6 -18 4.99 2.12
 -11 -6 -17 5.87 2.07
 -11 -6 -14 11.7 2.44
 -11 -6 -12 9.05 2.45
 -11 -6 -10 5.67 2.54
 -11 -6 -2 6.07 2.88
 -11 -6 -1 17.29 3.08
 -11 -5 -21 7.09 2.11
 -11 -5 -20 4.4 2.06
 -11 -5 -19 7.52 2.08
 -11 -5 -16 6.12 2.3
 -11 -5 -12 10.18 2.79
 -11 -5 -8 6.08 2.49
 -11 -5 -6 6.95 2.87
 -11 -5 -4 11.32 2.39
 -11 -5 -3 9.33 2.4
 -11 -5 -1 5.68 2.47
 -11 -4 -19 13.95 1.9
 -11 -4 -17 12.27 2.09
 -11 -4 -14 13.15 2.42
 -11 -4 -12 5.18 2.58
 -11 -4 -11 7.16 2.46
 -11 -4 -7 15.13 2.37
 -11 -4 -3 8.3 2.38
 -11 -3 -23 5.88 2.04
 -11 -3 -22 7.11 1.99
 -11 -3 -16 7.78 2.06
 -11 -3 -14 8.44 2.46
 -11 -3 -13 6.38 2.53
 -11 -3 -12 24.07 2.4
 -11 -3 -11 16.46 2.38
 -11 -3 -10 5.63 2.52
 -11 -3 -6 26.72 2.4
 -11 -3 -5 67.1 2.84
 -11 -3 -3 12.32 3.99
 -11 -3 -2 9.3 2.38
 -11 -2 -23 19.32 2.18
 -11 -2 -22 6.27 2.2
 -11 -2 -21 11.41 2.08
 -11 -2 -20 10.07 2.08
 -11 -2 -19 6.74 2.26
 -11 -2 -16 5.29 1.96
 -11 -2 -15 9.63 2.3
 -11 -2 -13 10.22 2.42
 -11 -2 -11 12.95 2.76
 -11 -2 -10 20.46 2.39
 -11 -2 -9 15.63 2.75
 -11 -2 -8 21.77 2.38
 -11 -2 -6 17.51 2.36
 -11 -2 -5 14.12 2.39
 -11 -2 -4 22.99 2.92
 -11 -2 -3 41.91 2.39
 -11 -2 -1 19.17 2.68
 -11 -1 -23 4.77 2.08
 -11 -1 -22 19.51 2.51
 -11 -1 -19 10.65 2.35
 -11 -1 -18 7.07 1.93
 -11 -1 -17 5.64 1.99
 -11 -1 -16 27.16 2.03
 -11 -1 -15 30.88 2.31
 -11 -1 -12 7.8 2.46
 -11 -1 -10 7.01 2.5
 -11 -1 -8 41.67 2.77
 -11 -1 -3 38.99 2.37
 -11 -1 -2 7.23 2.87
 -11 -1 -1 11.73 3.67
 -10 -13 -8 4.98 2.43
 -10 -13 -6 12.86 2.27
 -10 -13 -4 13.83 2.27
 -10 -13 -2 11.52 2.28
 -10 -13 -1 6.87 2.93
 -10 -12 -14 17.07 2.39
 -10 -12 -13 23.23 2.94
 -10 -12 -12 22.45 2.59
 -10 -12 -11 6.34 2.76
 -10 -12 -10 17.35 2.98
 -10 -12 -9 16.47 2.45
 -10 -12 -8 26.73 2.31
 -10 -12 -7 13.24 3.46
 -10 -12 -6 17.32 2.26
 -10 -12 -5 21.91 2.28
 -10 -12 -4 9.6 2.3
 -10 -12 -1 6.46 2.35
 -10 -11 -18 4.47 1.9
 -10 -11 -17 8.95 2.53
 -10 -11 -16 5.54 1.83
 -10 -11 -15 15.99 1.74
 -10 -11 -13 6.15 2.22
 -10 -11 -12 5.74 2.43
 -10 -11 -11 6.94 2.77
 -10 -11 -10 36.27 2.65
 -10 -11 -8 17.69 2.28
 -10 -11 -7 13.97 2.84
 -10 -11 -5 23.52 2.27
 -10 -11 -4 9.9 2.79
 -10 -11 -3 39.7 2.79
 -10 -11 -2 7.34 2.32
 -10 -10 -16 10.2 1.76
 -10 -10 -14 22.23 3.83
 -10 -10 -13 42.52 2.35
 -10 -10 -12 18.2 2.39
 -10 -10 -11 10.24 2.3
 -10 -10 -10 16.87 2.97
 -10 -10 -8 7.21 2.7
 -10 -10 -7 50.01 2.88
 -10 -10 -6 35.79 2.28
 -10 -10 -5 15.58 2.26
 -10 -10 -3 19.37 3.91
 -10 -10 -1 13.24 2.76
 -10 -9 -23 8.07 1.88
 -10 -9 -22 10.07 1.96
 -10 -9 -21 7.71 2.13
 -10 -9 -20 8.67 1.8
 -10 -9 -18 4.59 2.13
 -10 -9 -17 4.48 1.87
 -10 -9 -16 9.88 1.78
 -10 -9 -15 11.57 1.74
 -10 -9 -13 23.41 2.09
 -10 -9 -12 23.76 2.61
 -10 -9 -11 16.94 2.55
 -10 -9 -9 10.44 2.28
 -10 -9 -7 8.33 2.29
 -10 -9 -6 11.78 2.58
 -10 -9 -5 13.72 2.23
 -10 -9 -4 7.36 2.29
 -10 -9 -3 8.01 2.82
 -10 -9 -1 10.86 2.24
 -10 -8 -25 7.94 2.04
 -10 -8 -24 13.21 2.16
 -10 -8 -23 20.92 1.84
 -10 -8 -22 6.34 1.88
 -10 -8 -20 6.47 1.86
 -10 -8 -19 8.33 1.94
 -10 -8 -17 4.37 1.89
 -10 -8 -16 8.26 1.93
 -10 -8 -15 6.73 1.78
 -10 -8 -14 8.11 2.6
 -10 -8 -13 11.67 2.1
 -10 -8 -9 9.56 2.28
 -10 -8 -7 7.85 2.32
 -10 -8 -6 29.8 2.25
 -10 -8 -5 19.09 2.24
 -10 -8 -4 17.99 2.54
 -10 -8 -3 17.4 2.2
 -10 -7 -26 8.98 2.15
 -10 -7 -25 5.36 2.27
 -10 -7 -24 9.3 2.22
 -10 -7 -23 17.85 1.96
 -10 -7 -21 8.65 2.15
 -10 -7 -20 32.24 3.26
 -10 -7 -19 5.86 1.99
 -10 -7 -18 7.14 1.96
 -10 -7 -17 10.35 1.76
 -10 -7 -15 4.88 2.06
 -10 -7 -13 12.82 2.65
 -10 -7 -12 5.57 2.21
 -10 -7 -7 5.24 2.39
 -10 -7 -6 5.78 2.36
 -10 -7 -5 11.05 2.26
 -10 -7 -4 14.53 3.73
 -10 -7 -2 11.42 2.57
 -10 -7 -1 12.21 2.22
 -10 -6 -26 7.27 1.93
 -10 -6 -25 6.25 2.22
 -10 -6 -24 12.24 2
 -10 -6 -23 5.63 1.92
 -10 -6 -22 5.78 1.9
 -10 -6 -20 8.29 2.04
 -10 -6 -19 13.59 1.8
 -10 -6 -18 13.62 2.04
 -10 -6 -17 5.44 1.98
 -10 -6 -16 4.85 2
 -10 -6 -15 21.62 1.76
 -10 -6 -14 4.82 2.28
 -10 -6 -13 5.68 2.2
 -10 -6 -11 24.85 2.6
 -10 -6 -10 12.11 3.04
 -10 -6 -9 6.54 2.32
 -10 -6 -8 7.88 2.29
 -10 -6 -5 22.83 2.28
 -10 -6 -4 8.83 2.57
 -10 -6 -2 21.08 2.64
 -10 -5 -28 8.41 2.02
 -10 -5 -24 6.24 2.09
 -10 -5 -23 6.95 1.88
 -10 -5 -16 6.97 1.96
 -10 -5 -15 13.5 1.76
 -10 -5 -13 37.12 2.29
 -10 -5 -10 17.01 2.24
 -10 -5 -9 22.7 2.24
 -10 -5 -8 14.35 2.54
 -10 -5 -7 15.05 2.22
 -10 -5 -6 15.54 2.73
 -10 -5 -5 22.51 2.23
 -10 -5 -4 8.7 2.25
 -10 -5 -3 6.48 2.3
 -10 -5 -2 11.74 2.21
 -10 -4 -27 6.48 1.93
 -10 -4 -25 36.53 2.2
 -10 -4 -24 8.77 1.88
 -10 -4 -22 5.43 1.91
 -10 -4 -20 12.22 1.95
 -10 -4 -19 17.43 1.79
 -10 -4 -18 12.09 2.06
 -10 -4 -15 7.55 1.8
 -10 -4 -14 21.24 2.72
 -10 -4 -13 16.59 2.27
 -10 -4 -12 19.31 2.25
 -10 -4 -11 9.62 2.26
 -10 -4 -10 13.53 2.23
 -10 -4 -7 25.57 2.34
 -10 -4 -6 19.89 2.22
 -10 -4 -5 13.19 3.36
 -10 -4 -4 22.77 2.2
 -10 -4 -2 21.6 2.2
 -10 -4 -1 6.89 2.29
 -10 -3 -30 10.89 2.39
 -10 -3 -29 25.63 2.29
 -10 -3 -28 12.2 2.46
 -10 -3 -27 24.5 2.05
 -10 -3 -23 21.31 1.94
 -10 -3 -18 9.07 1.81
 -10 -3 -17 33.32 1.92
 -10 -3 -16 20.95 1.87
 -10 -3 -15 7.91 1.78
 -10 -3 -12 13.11 2.25
 -10 -3 -11 14.45 2.56
 -10 -3 -10 29.23 2.25
 -10 -3 -7 14.02 2.42
 -10 -3 -5 16.79 2.18
 -10 -3 -3 8.13 2.24
 -10 -3 -2 14.97 2.19
 -10 -2 -29 33.69 2.29
 -10 -2 -25 5.56 2.12
 -10 -2 -24 18.58 1.99
 -10 -2 -23 11.18 1.86
 -10 -2 -22 4.64 1.95
 -10 -2 -21 7.35 1.86
 -10 -2 -18 7.13 1.85
 -10 -2 -17 19.74 2.6
 -10 -2 -16 34.01 1.93
 -10 -2 -15 8.03 1.94
 -10 -2 -14 27.21 2.8
 -10 -2 -13 56.41 2.33
 -10 -2 -11 11.46 2.24
 -10 -2 -10 5.45 2.38
 -10 -2 -9 43.96 2.28
 -10 -2 -8 31.38 2.66
 -10 -2 -7 12.38 2.24
 -10 -2 -6 28.83 2.48
 -10 -2 -5 8.81 2.67
 -10 -2 -4 15.1 2.2
 -10 -2 -3 15.06 2.18
 -10 -2 -2 34.08 2.54
 -10 -2 -1 12.16 2.2
 -10 -1 -27 17.58 1.9
 -10 -1 -25 6.65 1.92
 -10 -1 -24 23.43 2.11
 -10 -1 -22 30.1 2.01
 -10 -1 -21 29.06 1.87
 -10 -1 -20 21.93 2.03
 -10 -1 -19 19.94 1.81
 -10 -1 -18 16.11 1.79
 -10 -1 -17 7.4 1.95
 -10 -1 -16 5.71 2.27
 -10 -1 -15 10.93 2.11
 -10 -1 -14 21.11 2.89
 -10 -1 -13 11.4 2.28
 -10 -1 -12 6.42 2.35
 -10 -1 -11 32.15 3.13
 -10 -1 -9 65.7 2.71
 -10 -1 -8 10.07 2.26
 -10 -1 -7 26.2 2.24
 -10 -1 -6 30.79 2.24
 -10 -1 -5 6.27 2.34
 -10 -1 -4 9.21 2.59
 -10 -1 -2 88.55 2.39
 -9 -15 -11 7.7 2.01
 -9 -15 -10 9.32 2.49
 -9 -15 -7 16.42 2.13
 -9 -15 -6 6.17 2.21
 -9 -15 -5 12.41 2.48
 -9 -14 -17 5.11 1.9
 -9 -14 -15 10.11 1.63
 -9 -14 -14 6.92 1.75
 -9 -14 -12 17.01 1.97
 -9 -14 -11 38.42 2.51
 -9 -14 -10 6.61 2.04
 -9 -14 -9 42.29 3.18
 -9 -14 -7 22.41 2.14
 -9 -14 -6 19.34 2.12
 -9 -14 -4 7.92 2.42
 -9 -14 -2 7.46 2.92
 -9 -13 -16 14.25 1.72
 -9 -13 -15 11.4 1.74
 -9 -13 -14 22.64 1.77
 -9 -13 -12 20.01 2.18
 -9 -13 -10 25.17 1.98
 -9 -13 -9 6.28 2.09
 -9 -13 -8 12.89 2.12
 -9 -13 -7 4.6 2.3
 -9 -13 -6 69.81 3.53
 -9 -13 -5 20.1 2.47
 -9 -13 -4 19.04 2.39
 -9 -13 -3 18.21 2.1
 -9 -13 -1 6 2.2
 -9 -12 -22 9.88 1.92
 -9 -12 -21 4.86 1.86
 -9 -12 -16 7.9 1.66
 -9 -12 -15 15.25 3.39
 -9 -12 -13 10.77 1.74
 -9 -12 -12 12.9 2.5
 -9 -12 -11 17.65 2.71
 -9 -12 -10 6.02 2.01
 -9 -12 -8 8.41 2.73
 -9 -12 -7 7.43 2.15
 -9 -12 -5 19.74 2.11
 -9 -12 -2 22.12 3.16
 -9 -11 -24 11.1 2.25
 -9 -11 -23 10.49 2.16
 -9 -11 -22 7.82 1.99
 -9 -11 -20 9.44 1.99
 -9 -11 -19 5.69 1.63
 -9 -11 -18 17.37 1.66
 -9 -11 -14 26.13 2.51
 -9 -11 -13 14.48 1.74
 -9 -11 -12 20.72 1.73
 -9 -11 -11 6.59 2.47
 -9 -11 -10 10.5 2.13
 -9 -11 -9 10.94 2.43
 -9 -11 -8 10.5 3.08
 -9 -11 -5 11.48 2.09
 -9 -11 -4 8.7 2.35
 -9 -11 -2 17.35 2.06
 -9 -11 -1 17.59 2.06
 -9 -10 -26 15.29 1.85
 -9 -10 -25 12.11 2.38
 -9 -10 -24 11.56 1.83
 -9 -10 -23 6.24 1.87
 -9 -10 -22 5.11 2.05
 -9 -10 -21 24.13 1.71
 -9 -10 -17 22.32 2.24
 -9 -10 -16 9.29 1.76
 -9 -10 -15 23.54 2.01
 -9 -10 -14 4.61 1.81
 -9 -10 -13 8.57 1.63
 -9 -10 -11 6.08 1.99
 -9 -10 -9 12.98 2.53
 -9 -10 -7 25.59 2.39
 -9 -10 -6 5.08 2.32
 -9 -10 -5 40.53 2.37
 -9 -10 -4 26.09 2.1
 -9 -10 -3 30.27 2.42
 -9 -10 -1 7.67 2.54
 -9 -9 -28 16.65 2.08
 -9 -9 -27 7.88 2.24
 -9 -9 -26 14.17 2.09
 -9 -9 -25 11.23 1.84
 -9 -9 -22 10.13 1.74
 -9 -9 -19 47.87 2.59
 -9 -9 -17 14.81 1.65
 -9 -9 -16 38.13 1.97
 -9 -9 -15 7.41 1.65
 -9 -9 -14 7.51 1.64
 -9 -9 -13 21.36 1.95
 -9 -9 -12 13.42 1.94
 -9 -9 -10 9.77 2.15
 -9 -9 -9 17.66 2.09
 -9 -9 -7 21.08 2.07
 -9 -9 -5 14.37 2.39
 -9 -9 -4 11.68 2.07
 -9 -9 -2 29.62 2.09
 -9 -9 -1 13.71 2.05
 -9 -8 -30 17.72 2.46
 -9 -8 -29 4.89 2.25
 -9 -8 -27 13.28 2.34
 -9 -8 -25 14.43 2.5
 -9 -8 -24 8.78 2.4
 -9 -8 -22 6.05 1.88
 -9 -8 -21 12.38 1.72
 -9 -8 -20 14.13 1.7
 -9 -8 -18 10.98 1.78
 -9 -8 -16 3.75 1.77
 -9 -8 -15 5.77 1.69
 -9 -8 -13 12.93 1.96
 -9 -8 -12 75.07 2.6
 -9 -8 -11 50.35 3.76
 -9 -8 -9 7.57 2.14
 -9 -8 -8 27.94 2.4
 -9 -8 -7 78.17 2.56
 -9 -8 -6 7.51 2.23
 -9 -8 -5 19.36 2.34
 -9 -8 -4 20.94 2.07
 -9 -8 -3 5.91 2.49
 -9 -8 -2 32.18 2.39
 -9 -7 -32 9.3 2
 -9 -7 -31 10.68 2.15
 -9 -7 -30 6.84 2.2
 -9 -7 -29 5.69 2.37
 -9 -7 -28 7.24 2.08
 -9 -7 -27 13.63 1.88
 -9 -7 -25 15.67 2.02
 -9 -7 -24 29.26 1.75
 -9 -7 -23 10.64 1.92
 -9 -7 -21 6.37 2.35
 -9 -7 -20 4.86 2.03
 -9 -7 -19 15.58 1.87
 -9 -7 -17 7.59 1.68
 -9 -7 -15 17.99 1.74
 -9 -7 -14 18.04 1.61
 -9 -7 -13 19.7 1.94
 -9 -7 -12 20.8 1.93
 -9 -7 -11 16.9 3.22
 -9 -7 -10 7.68 2.15
 -9 -7 -8 26.85 2.11
 -9 -7 -7 16.88 2.39
 -9 -7 -6 88.25 2.26
 -9 -7 -5 20.43 2.08
 -9 -7 -4 14.41 2.51
 -9 -7 -3 53.2 3.51
 -9 -7 -2 27.15 2.53
 -9 -7 -1 44.52 3.38
 -9 -6 -33 7.97 2.14
 -9 -6 -32 12.92 1.99
 -9 -6 -31 7.86 2.46
 -9 -6 -30 10.79 2.26
 -9 -6 -29 5.34 2.38
 -9 -6 -28 13.59 2.22
 -9 -6 -27 41.23 2.05
 -9 -6 -26 19.91 1.86
 -9 -6 -25 3.89 1.93
 -9 -6 -24 40.92 1.79
 -9 -6 -23 13.62 1.73
 -9 -6 -21 22.27 2.01
 -9 -6 -20 10.99 1.7
 -9 -6 -19 6.1 1.75
 -9 -6 -18 11.42 1.81
 -9 -6 -17 29.45 1.68
 -9 -6 -15 4.83 1.75
 -9 -6 -14 48.22 2.46
 -9 -6 -13 7.25 2
 -9 -6 -12 51.75 2.41
 -9 -6 -11 10.44 2.1
 -9 -6 -10 12.05 2.08
 -9 -6 -9 32.21 2.12
 -9 -6 -8 108.92 2.34
 -9 -6 -6 63.78 2.62
 -9 -6 -3 7.36 2.15
 -9 -6 -2 10.88 2.06
 -9 -6 -1 63.87 2.15
 -9 -5 -34 16.59 1.99
 -9 -5 -33 6.2 1.97
 -9 -5 -32 5.27 2.29
 -9 -5 -30 19.21 2.22
 -9 -5 -29 24.29 3.75
 -9 -5 -27 4.77 1.99
 -9 -5 -26 24.38 1.75
 -9 -5 -25 12.47 1.76
 -9 -5 -23 15.49 1.74
 -9 -5 -22 5.87 1.78
 -9 -5 -21 11.3 1.7
 -9 -5 -20 11.63 2.25
 -9 -5 -19 5.91 1.88
 -9 -5 -18 8.01 1.91
 -9 -5 -17 7.33 1.77
 -9 -5 -15 26.54 1.65
 -9 -5 -14 8.89 1.76
 -9 -5 -11 10.56 2.09
 -9 -5 -10 19.67 3.13
 -9 -5 -9 9.26 2.13
 -9 -5 -8 49.99 2.53
 -9 -5 -7 8.91 2.61
 -9 -5 -6 5.79 2.14
 -9 -5 -4 5.85 2.13
 -9 -5 -2 23.23 2.02
 -9 -4 -33 37.12 2.54
 -9 -4 -32 9.58 2.18
 -9 -4 -31 15.44 2.26
 -9 -4 -30 23.17 2.23
 -9 -4 -27 13.98 1.89
 -9 -4 -25 23.97 1.8
 -9 -4 -22 24.59 1.8
 -9 -4 -21 42.16 2.35
 -9 -4 -20 39.32 1.87
 -9 -4 -19 12.08 1.86
 -9 -4 -18 13.07 1.69
 -9 -4 -17 17.5 2.68
 -9 -4 -16 35.32 1.69
 -9 -4 -15 34.73 1.68
 -9 -4 -14 17.06 1.76
 -9 -4 -13 62.14 2.61
 -9 -4 -12 14.84 2.1
 -9 -4 -11 5.42 2.22
 -9 -4 -10 57.84 2.61
 -9 -4 -9 26.77 2.09
 -9 -4 -8 69.81 2.51
 -9 -4 -7 14.31 2.07
 -9 -4 -6 9.28 2.09
 -9 -4 -5 54.71 2.45
 -9 -4 -4 25.1 2.07
 -9 -4 -3 25.92 2.34
 -9 -4 -2 70.07 2.16
 -9 -4 -1 58.9 2.12
 -9 -3 -35 35.25 2.13
 -9 -3 -34 6.33 2.13
 -9 -3 -33 6.01 2.11
 -9 -3 -30 5.57 2.34
 -9 -3 -28 5.36 1.99
 -9 -3 -27 6.42 1.95
 -9 -3 -26 5.17 1.99
 -9 -3 -25 9.69 1.82
 -9 -3 -24 3.84 1.8
 -9 -3 -23 37.66 1.81
 -9 -3 -22 16.47 1.73
 -9 -3 -21 84.89 2.07
 -9 -3 -20 28.87 1.72
 -9 -3 -19 7 1.73
 -9 -3 -18 24.46 2
 -9 -3 -17 35.52 2.07
 -9 -3 -16 24.91 1.78
 -9 -3 -15 75.49 2.22
 -9 -3 -14 24.44 1.74
 -9 -3 -13 29.56 3.18
 -9 -3 -12 41.34 2.14
 -9 -3 -11 26.95 2.31
 -9 -3 -10 85.67 2.24
 -9 -3 -9 17.55 2.37
 -9 -3 -8 23.09 2.06
 -9 -3 -7 6.14 2.16
 -9 -3 -6 73.97 2.54
 -9 -3 -5 37.71 2.08
 -9 -3 -4 25.87 2.34
 -9 -3 -3 46.64 2.12
 -9 -3 -2 11.12 2.4
 -9 -3 -1 21.18 2.03
 -9 -2 -32 7.6 3.05
 -9 -2 -30 38.88 2.57
 -9 -2 -28 6.06 2.29
 -9 -2 -26 6.2 1.85
 -9 -2 -25 6.27 1.72
 -9 -2 -24 6.83 2.06
 -9 -2 -23 27.95 1.82
 -9 -2 -22 16.57 1.83
 -9 -2 -21 10.51 1.88
 -9 -2 -20 22.39 1.84
 -9 -2 -19 4.83 1.95
 -9 -2 -18 20.32 1.68
 -9 -2 -17 40.31 1.78
 -9 -2 -15 21.31 1.65
 -9 -2 -14 33.74 1.66
 -9 -2 -13 14.11 1.74
 -9 -2 -12 36.52 2.1
 -9 -2 -11 35.07 2.1
 -9 -2 -9 26.66 2.76
 -9 -2 -8 25.81 2.89
 -9 -2 -7 6.67 2.11
 -9 -2 -5 87.29 3.14
 -9 -2 -4 41.78 2.44
 -9 -2 -3 10.12 2.12
 -9 -2 -2 19.84 2.03
 -9 -2 -1 7.36 3.37
 -9 -1 -35 5.56 2.16
 -9 -1 -33 11.42 2.02
 -9 -1 -32 26.09 2.48
 -9 -1 -30 25.9 2.21
 -9 -1 -27 10.28 1.84
 -9 -1 -26 81.78 2.84
 -9 -1 -25 5.51 1.73
 -9 -1 -24 10.3 1.81
 -9 -1 -23 16.1 1.64
 -9 -1 -22 37.91 1.75
 -9 -1 -21 7.73 1.73
 -9 -1 -20 24.13 1.68
 -9 -1 -19 6.95 1.82
 -9 -1 -18 17.45 1.81
 -9 -1 -16 16.97 1.66
 -9 -1 -15 36.66 1.66
 -9 -1 -13 26.29 1.94
 -9 -1 -12 27.76 3.08
 -9 -1 -11 6.59 2.14
 -9 -1 -10 8.12 2.19
 -9 -1 -9 14.59 3.41
 -9 -1 -8 15.92 2.42
 -9 -1 -7 38.59 2.09
 -9 -1 -6 28.31 2.06
 -9 -1 -4 51.05 2.35
 -9 -1 -3 63.05 2.3
 -9 -1 -2 12.19 2.37
 -9 -1 -1 31.29 2.04
 -8 -17 -11 5.69 1.97
 -8 -17 -10 7.57 2.41
 -8 -17 -8 7.85 2.25
 -8 -17 -6 15.74 1.99
 -8 -17 -5 10.19 2.02
 -8 -17 -4 11 2
 -8 -17 -2 9.77 4.21
 -8 -17 -1 11.67 1.99
 -8 -16 -17 7.09 1.82
 -8 -16 -16 6.04 1.85
 -8 -16 -15 13.66 2.09
 -8 -16 -14 7.6 1.79
 -8 -16 -13 10.09 1.79
 -8 -16 -12 24.89 3.62
 -8 -16 -11 4.84 1.9
 -8 -16 -10 39.03 5.48
 -8 -16 -9 13.94 2
 -8 -16 -8 59.15 2.16
 -8 -16 -7 6.92 1.83
 -8 -16 -6 13.88 2
 -8 -16 -5 28.35 4.86
 -8 -16 -4 5.18 2.08
 -8 -16 -3 14.26 1.98
 -8 -16 -2 11.28 1.95
 -8 -15 -19 8.99 1.87
 -8 -15 -17 4.65 2.29
 -8 -15 -15 30.3 2.43
 -8 -15 -13 21.16 2.67
 -8 -15 -12 12.06 1.76
 -8 -15 -11 36.72 2.02
 -8 -15 -8 6.55 2.74
 -8 -15 -7 42.16 2.94
 -8 -15 -6 14.26 1.96
 -8 -15 -5 19.81 1.97
 -8 -15 -4 7.35 2.01
 -8 -15 -3 23.95 1.97
 -8 -15 -2 12.8 3.89
 -8 -15 -1 16.17 1.95
 -8 -14 -23 14.57 2.05
 -8 -14 -21 8.01 1.62
 -8 -14 -17 9.17 1.72
 -8 -14 -15 12.95 1.56
 -8 -14 -14 23.72 1.6
 -8 -14 -13 10.26 1.67
 -8 -14 -12 23.21 2.17
 -8 -14 -10 11.65 1.99
 -8 -14 -6 28.09 4.39
 -8 -14 -4 8.61 2.54
 -8 -14 -1 6.86 1.98
 -8 -13 -27 6.65 1.74
 -8 -13 -26 14.1 2.14
 -8 -13 -25 13.1 2.07
 -8 -13 -24 14.41 2.43
 -8 -13 -21 5.96 2.35
 -8 -13 -19 24.85 2.16
 -8 -13 -17 18.89 2.77
 -8 -13 -16 7.29 2.4
 -8 -13 -15 3.87 1.59
 -8 -13 -14 6.08 1.61
 -8 -13 -12 6.72 1.59
 -8 -13 -11 35.13 2.57
 -8 -13 -9 6.34 2.01
 -8 -13 -8 17.63 1.93
 -8 -13 -4 26.14 1.95
 -8 -13 -1 11.81 1.92
 -8 -12 -29 16.75 1.88
 -8 -12 -28 5.39 1.71
 -8 -12 -27 8.23 2.27
 -8 -12 -26 5.97 2.03
 -8 -12 -25 18.17 2.21
 -8 -12 -23 20.92 2.3
 -8 -12 -22 17.39 1.72
 -8 -12 -21 6.7 1.68
 -8 -12 -20 14.58 1.62
 -8 -12 -19 4.73 2.08
 -8 -12 -18 30.33 2.24
 -8 -12 -16 10.4 1.51
 -8 -12 -13 5.94 1.72
 -8 -12 -11 4.42 2.1
 -8 -12 -10 18.49 2.5
 -8 -12 -9 9.48 1.89
 -8 -12 -8 11.17 2.27
 -8 -12 -7 4.96 2.01
 -8 -12 -6 18.57 2.93
 -8 -12 -5 23.02 3.2
 -8 -12 -4 30.24 1.97
 -8 -12 -2 44.62 2.6
 -8 -12 -1 6.24 2.33
 -8 -11 -31 7.1 1.74
 -8 -11 -30 10.45 1.89
 -8 -11 -28 15.1 1.78
 -8 -11 -27 22.38 3.78
 -8 -11 -26 7.24 1.98
 -8 -11 -25 4.27 2.07
 -8 -11 -24 9.16 1.62
 -8 -11 -22 10.61 2.19
 -8 -11 -20 12.11 1.78
 -8 -11 -19 3.61 1.76
 -8 -11 -18 12.5 1.53
 -8 -11 -16 10.72 1.51
 -8 -11 -15 31.8 2.65
 -8 -11 -14 15.88 1.92
 -8 -11 -13 16.44 1.5
 -8 -11 -12 8.33 1.48
 -8 -11 -10 5.01 1.83
 -8 -11 -9 14.32 1.92
 -8 -11 -7 11.18 1.9
 -8 -11 -5 13.85 1.9
 -8 -11 -4 13.7 2.2
 -8 -11 -3 20.68 2.35
 -8 -11 -1 11.88 2.57
 -8 -10 -31 7.88 1.85
 -8 -10 -30 6.69 1.76
 -8 -10 -28 5.41 2.45
 -8 -10 -26 7.48 2.17
 -8 -10 -25 9.22 1.63
 -8 -10 -24 7.64 1.69
 -8 -10 -22 17.31 2.24
 -8 -10 -21 5.03 1.71
 -8 -10 -20 12.95 1.63
 -8 -10 -19 7.79 1.57
 -8 -10 -18 6.04 1.66
 -8 -10 -15 7.13 2.02
 -8 -10 -14 13.95 1.49
 -8 -10 -13 18.99 1.48
 -8 -10 -11 33.63 2.66
 -8 -10 -10 17.16 1.91
 -8 -10 -9 18.56 1.93
 -8 -10 -8 19.14 1.92
 -8 -10 -6 8.25 2.42
 -8 -10 -5 38.12 1.95
 -8 -10 -4 14.01 1.89
 -8 -10 -3 17.21 2.45
 -8 -10 -1 10.54 3.11
 -8 -9 -34 13.09 1.94
 -8 -9 -33 5.97 2.07
 -8 -9 -28 8.31 2.02
 -8 -9 -27 10.26 1.98
 -8 -9 -25 21.8 1.84
 -8 -9 -24 9.48 2.32
 -8 -9 -23 33.83 2.03
 -8 -9 -22 11.01 1.67
 -8 -9 -21 3.74 1.7
 -8 -9 -20 43.82 2.61
 -8 -9 -19 24.87 1.56
 -8 -9 -18 26.93 1.66
 -8 -9 -17 6.39 1.64
 -8 -9 -16 4.54 1.59
 -8 -9 -15 10.13 1.5
 -8 -9 -12 12.44 1.57
 -8 -9 -11 6.43 1.81
 -8 -9 -10 19 1.79
 -8 -9 -9 34.67 2.61
 -8 -9 -8 27.04 1.92
 -8 -9 -7 79.95 2.41
 -8 -9 -5 49.77 2.65
 -8 -9 -4 12.58 2.19
 -8 -9 -3 6.06 1.96
 -8 -9 -2 58.08 4.04
 -8 -9 -1 88.61 2.11
 -8 -8 -33 8.56 2.38
 -8 -8 -32 40.41 2.03
 -8 -8 -31 6.87 1.8
 -8 -8 -30 8.28 1.95
 -8 -8 -29 8.95 2.04
 -8 -8 -28 32.14 2.98
 -8 -8 -27 23.95 2.18
 -8 -8 -26 8.96 1.75
 -8 -8 -25 29.66 1.78
 -8 -8 -23 8.07 2
 -8 -8 -21 12.26 1.56
 -8 -8 -18 4.71 1.69
 -8 -8 -17 23.49 1.54
 -8 -8 -16 19.74 1.62
 -8 -8 -15 12.13 1.51
 -8 -8 -14 61.02 1.86
 -8 -8 -13 70.8 1.72
 -8 -8 -12 12.14 1.9
 -8 -8 -11 16.08 1.76
 -8 -8 -10 56.56 2
 -8 -8 -9 28.84 1.93
 -8 -8 -8 22.46 1.91
 -8 -8 -7 107.41 4.15
 -8 -8 -6 14.12 1.91
 -8 -8 -5 66.09 2.26
 -8 -8 -4 7.91 1.93
 -8 -8 -3 31.26 1.9
 -8 -8 -2 4.33 1.99
 -8 -8 -1 5.71 1.91
 -8 -7 -36 11.25 2.04
 -8 -7 -35 26.71 1.82
 -8 -7 -33 7.11 1.81
 -8 -7 -32 46.72 2.15
 -8 -7 -31 27.75 1.89
 -8 -7 -29 27.04 2.28
 -8 -7 -28 4.58 2.14
 -8 -7 -27 8.25 2.12
 -8 -7 -26 9.18 2
 -8 -7 -24 6.85 1.89
 -8 -7 -22 40.05 1.98
 -8 -7 -21 13.05 1.78
 -8 -7 -20 39.72 1.69
 -8 -7 -19 9.12 1.68
 -8 -7 -18 4.93 1.79
 -8 -7 -17 5.64 1.68
 -8 -7 -16 30.42 1.54
 -8 -7 -15 28.26 1.76
 -8 -7 -14 7.72 1.52
 -8 -7 -13 21.93 1.94
 -8 -7 -12 47.18 1.99
 -8 -7 -11 85.64 2.91
 -8 -7 -10 16.89 2.2
 -8 -7 -8 21.85 1.92
 -8 -7 -7 84.06 2.68
 -8 -7 -6 15.86 2.02
 -8 -7 -5 24.08 1.88
 -8 -7 -4 25.54 2.19
 -8 -7 -3 23.58 2.38
 -8 -7 -1 8.44 2.35
 -8 -6 -37 7.61 2.07
 -8 -6 -36 39.35 2.13
 -8 -6 -35 20.57 1.81
 -8 -6 -34 24.72 3
 -8 -6 -33 3.9 1.93
 -8 -6 -32 25.85 1.78
 -8 -6 -31 19.45 1.83
 -8 -6 -30 9.41 2.22
 -8 -6 -29 7.78 2.23
 -8 -6 -28 32.85 2.32
 -8 -6 -26 53.4 1.85
 -8 -6 -25 19.78 1.75
 -8 -6 -24 15.79 1.72
 -8 -6 -23 17.05 1.63
 -8 -6 -22 70.1 2.3
 -8 -6 -21 21.77 1.6
 -8 -6 -20 34.86 1.68
 -8 -6 -19 20.85 1.56
 -8 -6 -18 50.94 1.78
 -8 -6 -17 55.71 1.66
 -8 -6 -16 105.45 3.38
 -8 -6 -15 6.3 1.73
 -8 -6 -14 62.09 1.8
 -8 -6 -13 65.33 1.75
 -8 -6 -12 91.06 1.75
 -8 -6 -11 27.07 2.43
 -8 -6 -10 44.64 1.97
 -8 -6 -9 65.34 2.17
 -8 -6 -8 56.63 4.2
 -8 -6 -7 147.64 3.27
 -8 -6 -6 214.61 4.12
 -8 -6 -5 35.47 1.95
 -8 -6 -4 28.57 1.91
 -8 -6 -3 46.45 2.18
 -8 -6 -2 112.89 2.14
 -8 -6 -1 21.62 1.89
 -8 -5 -38 5.49 2.12
 -8 -5 -37 14.13 2.04
 -8 -5 -36 6.56 1.87
 -8 -5 -35 26.12 1.84
 -8 -5 -34 12.41 1.83
 -8 -5 -32 9.83 1.96
 -8 -5 -31 18.16 1.9
 -8 -5 -30 23.63 1.98
 -8 -5 -29 9.31 2.37
 -8 -5 -27 13.6 2.7
 -8 -5 -26 22.83 1.76
 -8 -5 -25 18.89 1.76
 -8 -5 -24 20.64 1.66
 -8 -5 -22 67.9 2.63
 -8 -5 -21 31.15 1.61
 -8 -5 -20 73.13 2.09
 -8 -5 -19 26.12 2.06
 -8 -5 -18 17.79 1.56
 -8 -5 -17 100.69 3.27
 -8 -5 -16 78.14 2.47
 -8 -5 -15 22.81 1.52
 -8 -5 -14 16.95 1.63
 -8 -5 -13 93.4 1.67
 -8 -5 -12 73.07 1.94
 -8 -5 -11 16.22 2
 -8 -5 -10 49.44 3
 -8 -5 -9 145.44 5.19
 -8 -5 -8 11.27 1.93
 -8 -5 -7 14.15 1.88
 -8 -5 -6 115.09 2.15
 -8 -5 -5 111.61 3.18
 -8 -5 -4 38.3 1.92
 -8 -5 -3 67 2.18
 -8 -5 -2 63.88 2.53
 -8 -5 -1 119.45 2.6
 -8 -4 -38 36.09 2.24
 -8 -4 -37 4.85 1.86
 -8 -4 -36 9.75 1.85
 -8 -4 -35 13.09 1.87
 -8 -4 -33 17.3 1.86
 -8 -4 -31 17.36 1.88
 -8 -4 -30 24.31 2.54
 -8 -4 -29 7.65 2.13
 -8 -4 -28 21.47 2.65
 -8 -4 -27 64.07 2.39
 -8 -4 -26 42.15 1.97
 -8 -4 -25 8 1.79
 -8 -4 -24 18.7 1.67
 -8 -4 -23 26.88 1.67
 -8 -4 -22 51.02 1.69
 -8 -4 -21 6.81 1.73
 -8 -4 -20 9.88 1.81
 -8 -4 -19 8.6 1.57
 -8 -4 -18 56.14 1.62
 -8 -4 -17 6.18 1.67
 -8 -4 -16 31.52 1.75
 -8 -4 -15 98.01 2.93
 -8 -4 -13 55.83 1.67
 -8 -4 -10 55.07 2.57
 -8 -4 -9 78.24 2.27
 -8 -4 -8 30.44 1.9
 -8 -4 -7 10.06 3
 -8 -4 -6 4.33 2.01
 -8 -4 -5 87.16 2.32
 -8 -4 -4 44.61 1.93
 -8 -4 -3 24.74 1.89
 -8 -4 -2 122.29 2.66
 -8 -3 -39 20.62 1.81
 -8 -3 -38 4.58 2.07
 -8 -3 -36 4.1 2.04
 -8 -3 -34 9.48 1.81
 -8 -3 -33 16.76 1.97
 -8 -3 -32 16.31 1.77
 -8 -3 -31 27.65 1.77
 -8 -3 -30 20.44 2.11
 -8 -3 -29 42.32 2.23
 -8 -3 -28 38.11 2.31
 -8 -3 -27 7.94 2.33
 -8 -3 -26 16.49 1.9
 -8 -3 -25 79.92 1.99
 -8 -3 -24 31 2.15
 -8 -3 -23 26.53 1.65
 -8 -3 -21 98.89 2.98
 -8 -3 -20 44.62 2.24
 -8 -3 -19 3.99 1.66
 -8 -3 -18 12.48 1.68
 -8 -3 -17 27.38 1.54
 -8 -3 -16 17.63 1.97
 -8 -3 -15 5.74 1.55
 -8 -3 -14 25.04 1.51
 -8 -3 -13 23.31 2.3
 -8 -3 -12 7.73 1.5
 -8 -3 -11 67.78 2.04
 -8 -3 -10 14.51 1.88
 -8 -3 -9 18.83 1.88
 -8 -3 -8 5.89 1.93
 -8 -3 -7 21.97 1.87
 -8 -3 -6 35.75 2.14
 -8 -3 -5 12.21 1.87
 -8 -3 -4 36.97 1.9
 -8 -3 -3 122.64 2.52
 -8 -3 -2 37.37 1.9
 -8 -3 -1 48.88 2.7
 -8 -2 -39 10.12 1.96
 -8 -2 -38 10.72 1.8
 -8 -2 -35 9.07 1.97
 -8 -2 -33 13.76 1.79
 -8 -2 -31 18.59 1.97
 -8 -2 -30 19.63 2.17
 -8 -2 -29 44.94 2.09
 -8 -2 -28 25.42 2.04
 -8 -2 -27 11.87 2.24
 -8 -2 -26 23.33 1.82
 -8 -2 -25 11.23 1.8
 -8 -2 -24 11.79 1.81
 -8 -2 -23 34.28 1.86
 -8 -2 -22 13.5 1.7
 -8 -2 -20 26.21 1.5
 -8 -2 -19 20.7 2.11
 -8 -2 -18 16.18 1.54
 -8 -2 -17 28.68 1.54
 -8 -2 -16 10.21 1.87
 -8 -2 -15 21.27 1.51
 -8 -2 -14 4.48 1.57
 -8 -2 -13 51.05 1.54
 -8 -2 -12 26.8 1.49
 -8 -2 -11 20.64 1.61
 -8 -2 -10 9.79 2.16
 -8 -2 -9 6.01 1.92
 -8 -2 -8 6.58 1.91
 -8 -2 -7 20.36 2.12
 -8 -2 -5 43.14 1.9
 -8 -2 -4 13.38 1.84
 -8 -2 -3 53.63 1.91
 -8 -2 -2 12.85 1.82
 -8 -2 -1 22.64 1.83
 -8 -1 -37 18.7 1.9
 -8 -1 -36 7.84 1.78
 -8 -1 -34 14.86 1.72
 -8 -1 -33 31.02 1.81
 -8 -1 -32 6.68 1.96
 -8 -1 -31 16.6 1.82
 -8 -1 -28 11.72 2.02
 -8 -1 -27 27.53 2.54
 -8 -1 -25 45.32 2.04
 -8 -1 -24 31.54 2.05
 -8 -1 -23 18.76 1.64
 -8 -1 -22 54.57 1.69
 -8 -1 -21 10.66 1.61
 -8 -1 -20 4.59 1.55
 -8 -1 -19 5.61 1.68
 -8 -1 -18 11.92 1.85
 -8 -1 -17 38.94 1.57
 -8 -1 -16 10.02 1.52
 -8 -1 -15 12.54 1.52
 -8 -1 -14 55.88 1.58
 -8 -1 -13 64.02 1.82
 -8 -1 -12 83.59 1.81
 -8 -1 -11 28.04 1.63
 -8 -1 -10 12.12 1.99
 -8 -1 -9 112.95 2.85
 -8 -1 -8 32.46 1.9
 -8 -1 -7 6.51 2.05
 -8 -1 -6 25.61 1.87
 -8 -1 -5 99 2.42
 -8 -1 -3 7.53 1.86
 -8 -1 -2 24.69 1.83
 -8 -1 -1 26.86 1.82
 -7 -18 -12 6.81 2.79
 -7 -18 -11 8.31 1.98
 -7 -18 -10 62.05 5.97
 -7 -18 -9 10.87 2.61
 -7 -18 -8 25.79 3.4
 -7 -18 -7 10.48 4.14
 -7 -18 -6 32.73 4.09
 -7 -18 -5 12.65 3.09
 -7 -18 -4 6.38 1.84
 -7 -17 -14 5.37 2.32
 -7 -17 -13 25.94 5.43
 -7 -17 -12 27.36 2.56
 -7 -17 -11 20.59 1.92
 -7 -17 -9 10.37 1.6
 -7 -17 -7 18.07 1.78
 -7 -17 -6 12.05 1.8
 -7 -17 -5 11 1.61
 -7 -17 -4 11.63 2.57
 -7 -17 -3 6.71 1.82
 -7 -16 -22 12.77 1.79
 -7 -16 -19 4.34 1.67
 -7 -16 -18 8.28 1.88
 -7 -16 -16 24.53 2.18
 -7 -16 -14 14.37 2.72
 -7 -16 -13 18.03 1.49
 -7 -16 -12 28.25 4.17
 -7 -16 -9 42.01 2.71
 -7 -16 -7 27.42 1.68
 -7 -16 -6 14.27 3.88
 -7 -16 -5 10.05 1.78
 -7 -16 -4 6.55 1.8
 -7 -16 -3 4.59 1.87
 -7 -16 -2 5.95 1.83
 -7 -15 -24 5.66 1.88
 -7 -15 -23 7.64 1.81
 -7 -15 -22 11.26 2.32
 -7 -15 -21 10.25 1.97
 -7 -15 -20 21.58 1.75
 -7 -15 -18 21.87 1.97
 -7 -15 -17 33.77 1.89
 -7 -15 -14 3.16 1.47
 -7 -15 -13 15.51 2.07
 -7 -15 -8 6.11 1.83
 -7 -15 -7 32.38 4.02
 -7 -15 -6 7.02 1.61
 -7 -15 -5 11.76 2.11
 -7 -15 -3 46.57 2.75
 -7 -15 -2 23.11 2.21
 -7 -15 -1 17.29 1.78
 -7 -14 -28 11.09 2.63
 -7 -14 -27 4.5 2.23
 -7 -14 -26 20.24 2.12
 -7 -14 -22 9.78 1.75
 -7 -14 -21 7.87 1.77
 -7 -14 -20 10.31 1.98
 -7 -14 -17 41.43 3.55
 -7 -14 -16 9.7 1.33
 -7 -14 -15 10.73 1.74
 -7 -14 -14 19.27 1.53
 -7 -14 -13 11.59 2.35
 -7 -14 -12 8.95 1.42
 -7 -14 -11 3.71 1.79
 -7 -14 -10 7.11 1.71
 -7 -14 -9 4.99 2.13
 -7 -14 -8 4.03 1.96
 -7 -14 -7 20.3 3.51
 -7 -14 -5 7.86 1.77
 -7 -14 -4 28.04 1.81
 -7 -14 -3 45.8 2.7
 -7 -14 -2 7.99 2.08
 -7 -13 -31 13.95 2.31
 -7 -13 -29 11.55 1.94
 -7 -13 -27 7.62 1.74
 -7 -13 -26 7.43 2.53
 -7 -13 -24 17.17 1.88
 -7 -13 -23 16.12 1.89
 -7 -13 -21 47.39 2.39
 -7 -13 -20 26.27 1.88
 -7 -13 -18 34.8 2.19
 -7 -13 -17 24.77 1.47
 -7 -13 -16 26.07 1.96
 -7 -13 -15 16.53 1.35
 -7 -13 -14 34.57 2.48
 -7 -13 -13 9.64 1.33
 -7 -13 -12 3.93 1.37
 -7 -13 -11 19.15 2.19
 -7 -13 -10 15.23 1.97
 -7 -13 -9 12.74 2.21
 -7 -13 -8 10.81 1.58
 -7 -13 -7 6.18 2.88
 -7 -13 -5 5.62 2.14
 -7 -13 -4 16.24 1.74
 -7 -13 -3 42.55 2.05
 -7 -13 -2 66.4 2.42
 -7 -13 -1 14.34 1.75
 -7 -12 -33 11.29 2.33
 -7 -12 -32 4.47 1.57
 -7 -12 -30 15.71 1.96
 -7 -12 -29 6.84 1.64
 -7 -12 -28 11.8 1.65
 -7 -12 -26 6.68 1.51
 -7 -12 -23 5.79 1.81
 -7 -12 -21 8.95 1.41
 -7 -12 -20 6.51 1.71
 -7 -12 -19 10.79 1.55
 -7 -12 -17 19.43 1.46
 -7 -12 -16 41.62 3.33
 -7 -12 -15 5.5 1.37
 -7 -12 -12 15.87 1.56
 -7 -12 -11 10.79 1.55
 -7 -12 -10 57.24 3.95
 -7 -12 -9 6.9 1.61
 -7 -12 -8 57.86 1.87
 -7 -12 -7 21.18 2.23
 -7 -12 -6 26.76 3.21
 -7 -12 -4 12.49 1.99
 -7 -12 -3 4.67 2.04
 -7 -12 -2 16.54 1.74
 -7 -12 -1 12.32 2.15
 -7 -11 -35 10.54 2.38
 -7 -11 -31 8.28 1.65
 -7 -11 -30 5.55 1.65
 -7 -11 -29 7 1.74
 -7 -11 -26 18.99 2.16
 -7 -11 -25 49.27 1.91
 -7 -11 -24 75.68 2.63
 -7 -11 -23 4.33 2.08
 -7 -11 -22 8.88 1.55
 -7 -11 -21 12.86 1.89
 -7 -11 -19 17.94 1.55
 -7 -11 -18 11.86 1.46
 -7 -11 -17 18.88 1.46
 -7 -11 -15 12.25 1.34
 -7 -11 -14 8.98 1.99
 -7 -11 -12 19.65 1.33
 -7 -11 -10 27.87 2.32
 -7 -11 -9 9.47 2.51
 -7 -11 -8 37.79 1.96
 -7 -11 -7 17.04 2.78
 -7 -11 -6 123.91 2.46
 -7 -11 -5 27.83 2.53
 -7 -11 -4 14.22 1.71
 -7 -11 -3 10.88 1.71
 -7 -11 -2 19.35 2
 -7 -11 -1 27.26 1.75
 -7 -10 -35 4.39 1.78
 -7 -10 -31 11.04 1.6
 -7 -10 -30 12.28 1.58
 -7 -10 -29 7.34 1.58
 -7 -10 -28 22.4 1.73
 -7 -10 -27 22.45 1.93
 -7 -10 -26 25.6 1.92
 -7 -10 -25 15.55 2.2
 -7 -10 -24 26.42 1.93
 -7 -10 -23 4.9 1.53
 -7 -10 -22 16.12 1.6
 -7 -10 -21 21.59 2.2
 -7 -10 -20 27.2 1.52
 -7 -10 -19 3.43 1.7
 -7 -10 -18 4.87 1.61
 -7 -10 -17 8.75 1.38
 -7 -10 -16 9.27 1.37
 -7 -10 -15 5.46 1.4
 -7 -10 -14 33.73 1.61
 -7 -10 -13 14.98 1.34
 -7 -10 -12 26.42 1.28
 -7 -10 -11 41.87 1.8
 -7 -10 -10 17.17 1.77
 -7 -10 -9 41.67 1.72
 -7 -10 -8 78.5 2.54
 -7 -10 -7 23.11 2.36
 -7 -10 -6 44.21 2.01
 -7 -10 -4 58.71 1.82
 -7 -10 -2 13.6 1.68
 -7 -10 -1 25.13 2.24
 -7 -9 -37 30.02 2.64
 -7 -9 -36 7.99 1.85
 -7 -9 -35 21.51 1.71
 -7 -9 -34 17.68 2.22
 -7 -9 -33 12.79 1.66
 -7 -9 -31 40.41 1.79
 -7 -9 -30 5.82 1.98
 -7 -9 -29 26.47 1.6
 -7 -9 -28 31.98 1.75
 -7 -9 -27 5.17 2.25
 -7 -9 -26 7.53 1.89
 -7 -9 -25 11.07 1.81
 -7 -9 -23 14.77 1.92
 -7 -9 -22 46.64 1.63
 -7 -9 -21 37.12 1.59
 -7 -9 -20 27.68 1.63
 -7 -9 -19 25.67 1.75
 -7 -9 -18 6.58 1.64
 -7 -9 -17 43.73 2.44
 -7 -9 -15 15.75 1.54
 -7 -9 -14 9.96 2.02
 -7 -9 -13 70.2 3.06
 -7 -9 -12 43.23 2.4
 -7 -9 -11 65.07 2.1
 -7 -9 -10 53.39 3.16
 -7 -9 -8 8.12 1.92
 -7 -9 -7 23.06 1.71
 -7 -9 -6 54.07 1.8
 -7 -9 -5 62.65 2.7
 -7 -9 -4 94.7 2.87
 -7 -9 -3 54.7 2.49
 -7 -9 -2 25.14 1.71
 -7 -9 -1 59.8 1.82
 -7 -8 -39 13.91 2.43
 -7 -8 -36 6.96 1.69
 -7 -8 -35 76.32 2.01
 -7 -8 -34 14.7 1.71
 -7 -8 -33 17.17 1.66
 -7 -8 -31 18.8 1.93
 -7 -8 -29 6.81 1.62
 -7 -8 -28 10.54 1.57
 -7 -8 -27 24.46 1.95
 -7 -8 -26 6.06 2.04
 -7 -8 -25 41.02 2.74
 -7 -8 -23 59.98 1.69
 -7 -8 -22 6.78 1.9
 -7 -8 -21 42.39 2.67
 -7 -8 -20 13.3 1.54
 -7 -8 -19 11.59 1.52
 -7 -8 -18 35.77 1.53
 -7 -8 -17 51.38 1.55
 -7 -8 -16 6.41 1.56
 -7 -8 -15 211.71 2.67
 -7 -8 -14 39.18 2.53
 -7 -8 -13 8.25 1.43
 -7 -8 -12 31.95 1.69
 -7 -8 -11 46.27 1.44
 -7 -8 -10 13.33 1.4
 -7 -8 -9 10.69 1.91
 -7 -8 -8 83.82 2.09
 -7 -8 -7 32.19 2.12
 -7 -8 -6 29.78 1.7
 -7 -8 -5 13.81 1.68
 -7 -8 -4 22.87 3.01
 -7 -8 -3 122.53 3.3
 -7 -8 -2 42.31 1.76
 -7 -8 -1 53.36 2.06
 -7 -7 -39 24.06 2.53
 -7 -7 -38 8.07 1.72
 -7 -7 -37 18.73 1.74
 -7 -7 -36 10.68 1.67
 -7 -7 -35 11.67 1.89
 -7 -7 -34 4.34 1.7
 -7 -7 -32 28.98 1.71
 -7 -7 -31 7.32 1.67
 -7 -7 -30 13.67 1.63
 -7 -7 -29 7.38 1.74
 -7 -7 -28 13.43 1.86
 -7 -7 -27 5.07 1.92
 -7 -7 -26 11.75 2.04
 -7 -7 -25 5.5 1.97
 -7 -7 -23 6.32 1.62
 -7 -7 -22 40.55 2.11
 -7 -7 -21 71.04 1.74
 -7 -7 -20 85.18 1.8
 -7 -7 -19 93.89 1.98
 -7 -7 -18 45.69 1.81
 -7 -7 -17 154.63 4.19
 -7 -7 -16 62.5 1.77
 -7 -7 -15 29.76 1.41
 -7 -7 -14 81.37 3.59
 -7 -7 -13 58.06 2.02
 -7 -7 -12 32.53 1.47
 -7 -7 -11 14.12 1.33
 -7 -7 -10 48.35 1.65
 -7 -7 -9 6.36 1.6
 -7 -7 -8 8.17 1.7
 -7 -7 -7 47.04 2.16
 -7 -7 -6 15.42 1.66
 -7 -7 -4 38.66 1.73
 -7 -7 -3 42.56 1.74
 -7 -7 -2 95.14 1.92
 -7 -7 -1 174.22 2.19
 -7 -6 -40 34.42 4.42
 -7 -6 -39 44.11 2.15
 -7 -6 -38 13.8 1.72
 -7 -6 -37 14.63 1.69
 -7 -6 -35 16.63 1.64
 -7 -6 -34 62.75 1.78
 -7 -6 -33 19.29 1.61
 -7 -6 -32 8.72 1.84
 -7 -6 -31 53.67 1.68
 -7 -6 -30 56.63 1.94
 -7 -6 -29 30.53 1.71
 -7 -6 -28 23.74 1.86
 -7 -6 -27 23.99 2.91
 -7 -6 -26 23.16 2.04
 -7 -6 -25 13.52 1.8
 -7 -6 -24 79.12 2.24
 -7 -6 -23 53.91 1.8
 -7 -6 -22 17.71 1.5
 -7 -6 -21 35.72 2.39
 -7 -6 -20 68.98 1.58
 -7 -6 -19 31.5 1.48
 -7 -6 -18 26.65 1.44
 -7 -6 -17 16.71 1.57
 -7 -6 -16 63.46 1.98
 -7 -6 -15 83.9 1.97
 -7 -6 -14 124.4 2.34
 -7 -6 -13 19.66 1.35
 -7 -6 -12 58.32 1.43
 -7 -6 -11 129.22 1.88
 -7 -6 -9 92.74 3.52
 -7 -6 -7 34.3 1.71
 -7 -6 -6 22.02 2.11
 -7 -6 -4 279.05 3.47
 -7 -6 -3 106.19 2.36
 -7 -6 -2 74.85 1.84
 -7 -6 -1 36.04 1.7
 -7 -5 -41 7.31 2.54
 -7 -5 -40 20.98 1.9
 -7 -5 -39 10.07 1.75
 -7 -5 -38 18.09 1.72
 -7 -5 -34 18.65 1.62
 -7 -5 -33 14.08 1.61
 -7 -5 -32 10.72 1.6
 -7 -5 -31 25.84 2.37
 -7 -5 -30 78.55 2.14
 -7 -5 -29 15.94 1.54
 -7 -5 -28 15.06 1.84
 -7 -5 -27 19.73 2.05
 -7 -5 -26 8.08 2.08
 -7 -5 -25 13.21 1.77
 -7 -5 -24 24.61 1.61
 -7 -5 -23 28.67 1.6
 -7 -5 -22 55.13 2.74
 -7 -5 -21 8.36 1.49
 -7 -5 -20 51.82 1.54
 -7 -5 -19 55.4 1.6
 -7 -5 -18 15.81 1.57
 -7 -5 -17 3.25 1.53
 -7 -5 -16 33.39 1.41
 -7 -5 -15 12.14 1.66
 -7 -5 -14 7 1.37
 -7 -5 -13 49.03 1.52
 -7 -5 -12 175.21 2.61
 -7 -5 -11 21.76 1.34
 -7 -5 -10 25.2 1.75
 -7 -5 -9 18.26 1.74
 -7 -5 -8 96.1 2.27
 -7 -5 -7 7.03 1.74
 -7 -5 -6 8.57 1.68
 -7 -5 -5 5.93 2
 -7 -5 -4 93.67 1.87
 -7 -5 -2 101.53 3.52
 -7 -5 -1 32.64 1.72
 -7 -4 -41 7.25 2.32
 -7 -4 -40 25.59 1.96
 -7 -4 -39 13.38 1.81
 -7 -4 -38 5.91 1.85
 -7 -4 -37 7.64 1.71
 -7 -4 -36 9.93 1.69
 -7 -4 -35 9.57 1.66
 -7 -4 -34 4.19 1.74
 -7 -4 -32 8.95 1.84
 -7 -4 -31 23.94 1.58
 -7 -4 -30 35.32 1.59
 -7 -4 -29 11.18 1.75
 -7 -4 -28 90.9 1.98
 -7 -4 -27 58.88 2
 -7 -4 -26 6.74 2.25
 -7 -4 -25 39.85 1.67
 -7 -4 -24 65.42 2.37
 -7 -4 -23 98.93 2.33
 -7 -4 -22 4.18 1.89
 -7 -4 -20 56.17 1.55
 -7 -4 -19 9.67 1.67
 -7 -4 -18 59.69 1.53
 -7 -4 -17 49.86 1.59
 -7 -4 -16 25.42 1.47
 -7 -4 -15 43.66 1.92
 -7 -4 -14 18.21 1.35
 -7 -4 -13 40.46 1.39
 -7 -4 -12 57.65 1.42
 -7 -4 -11 11.51 1.33
 -7 -4 -10 180.43 1.98
 -7 -4 -9 52.15 1.8
 -7 -4 -8 42.33 1.76
 -7 -4 -7 161.18 2.06
 -7 -4 -6 98.08 2.39
 -7 -4 -5 164.41 3.38
 -7 -4 -4 22.6 1.69
 -7 -4 -2 27.16 1.65
 -7 -4 -1 8.47 1.69
 -7 -3 -39 8.71 1.75
 -7 -3 -38 19.64 1.84
 -7 -3 -37 21.14 2.02
 -7 -3 -36 22.62 1.82
 -7 -3 -34 13.34 1.75
 -7 -3 -33 8.68 1.99
 -7 -3 -32 17.24 1.59
 -7 -3 -31 38.72 1.76
 -7 -3 -30 39.62 1.6
 -7 -3 -29 20.46 1.88
 -7 -3 -28 37.48 1.99
 -7 -3 -27 31.48 2
 -7 -3 -26 40.58 1.93
 -7 -3 -25 112.3 2.29
 -7 -3 -24 25.92 1.63
 -7 -3 -23 66.68 2.61
 -7 -3 -22 9.55 1.68
 -7 -3 -21 9.81 1.58
 -7 -3 -20 36.21 1.74
 -7 -3 -19 14 1.44
 -7 -3 -18 24.11 1.44
 -7 -3 -17 15.15 1.53
 -7 -3 -16 31.15 1.42
 -7 -3 -15 60.24 1.46
 -7 -3 -14 32.1 1.38
 -7 -3 -13 54.57 1.5
 -7 -3 -12 97.84 2.18
 -7 -3 -11 274.79 2.62
 -7 -3 -10 180.32 6.48
 -7 -3 -9 30.47 1.76
 -7 -3 -8 244.62 3.04
 -7 -3 -7 489.19 3.27
 -7 -3 -6 8.48 1.85
 -7 -3 -5 44.76 1.89
 -7 -3 -4 25.22 2
 -7 -3 -3 146.48 2.31
 -7 -3 -2 121.37 2.22
 -7 -3 -1 28.34 1.98
 -7 -2 -40 9.92 1.76
 -7 -2 -39 6.88 1.78
 -7 -2 -38 8.95 1.72
 -7 -2 -37 4.74 1.78
 -7 -2 -35 7.15 1.8
 -7 -2 -34 19.25 1.63
 -7 -2 -33 5.22 1.9
 -7 -2 -32 4.58 1.69
 -7 -2 -31 12.95 1.58
 -7 -2 -30 5.33 1.63
 -7 -2 -29 37.82 2.22
 -7 -2 -28 10.47 1.79
 -7 -2 -27 22.66 1.77
 -7 -2 -26 9.92 1.75
 -7 -2 -25 65.71 2.76
 -7 -2 -24 5.08 1.58
 -7 -2 -23 13.44 1.51
 -7 -2 -22 8.44 1.49
 -7 -2 -20 20.1 1.57
 -7 -2 -19 84.17 2.4
 -7 -2 -18 29.02 1.58
 -7 -2 -17 29.05 1.67
 -7 -2 -15 13.54 1.29
 -7 -2 -14 3.23 1.47
 -7 -2 -13 37.08 1.48
 -7 -2 -12 4.66 1.37
 -7 -2 -11 14.63 1.33
 -7 -2 -10 15.67 1.69
 -7 -2 -9 61.05 1.79
 -7 -2 -8 11.72 1.93
 -7 -2 -7 8.94 1.69
 -7 -2 -5 57.26 1.74
 -7 -2 -4 22.94 1.66
 -7 -2 -3 24.77 1.67
 -7 -2 -2 23.92 1.65
 -7 -2 -1 40.36 2.38
 -7 -1 -42 9.51 3.03
 -7 -1 -41 5.56 1.86
 -7 -1 -40 14.24 1.75
 -7 -1 -39 12.4 1.88
 -7 -1 -36 18.91 1.68
 -7 -1 -35 20.07 2.29
 -7 -1 -34 45.71 1.89
 -7 -1 -33 8.27 1.84
 -7 -1 -32 37.4 1.64
 -7 -1 -31 16.68 1.96
 -7 -1 -30 16.92 2.03
 -7 -1 -29 22.46 1.8
 -7 -1 -28 4.24 2.07
 -7 -1 -27 93.05 2.13
 -7 -1 -26 40.33 1.77
 -7 -1 -25 54.23 1.91
 -7 -1 -24 62.69 1.63
 -7 -1 -23 25.66 1.68
 -7 -1 -22 71.4 1.74
 -7 -1 -21 6.36 1.9
 -7 -1 -20 25.12 1.57
 -7 -1 -19 54.29 1.63
 -7 -1 -18 41.41 1.49
 -7 -1 -17 74.54 2.37
 -7 -1 -16 107.85 2.83
 -7 -1 -15 13.87 1.3
 -7 -1 -14 103.08 2.13
 -7 -1 -13 43.85 1.51
 -7 -1 -12 43.85 1.38
 -7 -1 -11 22.4 1.63
 -7 -1 -10 28.88 1.71
 -7 -1 -9 35.27 1.73
 -7 -1 -8 107.26 1.92
 -7 -1 -7 57.87 1.79
 -7 -1 -6 11.24 1.65
 -7 -1 -5 16.23 1.67
 -7 -1 -4 184.84 2.07
 -7 -1 -3 82.07 2.11
 -7 -1 -1 41.26 1.99
 -6 -20 -7 12.58 3.29
 -6 -20 -4 6.91 2.36
 -6 -19 -14 6.79 2.3
 -6 -19 -13 14.15 1.97
 -6 -19 -12 20.86 2.79
 -6 -19 -10 11.68 2.36
 -6 -19 -9 10.21 4
 -6 -19 -8 8.05 3.03
 -6 -19 -7 5.62 2.41
 -6 -19 -6 8.35 2.28
 -6 -19 -4 9.14 3.21
 -6 -18 -20 4.21 2
 -6 -18 -17 19.06 3.47
 -6 -18 -16 8.71 2.46
 -6 -18 -15 6.21 2.5
 -6 -18 -13 15.82 3.09
 -6 -18 -12 6.01 2.66
 -6 -18 -11 19.43 2.21
 -6 -18 -8 29.13 2.42
 -6 -18 -7 4.59 2.08
 -6 -18 -5 3.47 1.44
 -6 -18 -2 9.61 3.4
 -6 -18 -1 7.8 1.81
 -6 -17 -20 7.23 1.87
 -6 -17 -18 16.92 3.45
 -6 -17 -16 4.43 1.75
 -6 -17 -12 8.28 1.84
 -6 -17 -9 11.5 1.56
 -6 -17 -7 5.46 2.1
 -6 -17 -6 14.08 1.56
 -6 -17 -4 13.91 1.85
 -6 -17 -2 10.06 1.86
 -6 -16 -27 17.89 2.61
 -6 -16 -22 18.12 2.11
 -6 -16 -19 17.71 2.92
 -6 -16 -18 3.31 1.52
 -6 -16 -16 12.43 1.18
 -6 -16 -15 8.61 1.08
 -6 -16 -14 15.46 1.59
 -6 -16 -13 10.77 2.03
 -6 -16 -12 4.78 1.31
 -6 -16 -11 9.94 1.64
 -6 -16 -10 9.19 1.91
 -6 -16 -9 47.53 1.85
 -6 -16 -7 10.53 1.4
 -6 -16 -6 6.9 1.56
 -6 -16 -5 27.58 2.6
 -6 -16 -3 19.31 2.07
 -6 -16 -2 9.31 1.6
 -6 -16 -1 15.48 4.03
 -6 -15 -29 8.09 2.34
 -6 -15 -27 11.05 5.43
 -6 -15 -25 17.21 3.99
 -6 -15 -23 7.76 1.97
 -6 -15 -22 35.96 2.84
 -6 -15 -20 19.19 2.82
 -6 -15 -19 6.37 1.87
 -6 -15 -17 2.96 1.12
 -6 -15 -16 7.06 1.11
 -6 -15 -15 6.25 1.78
 -6 -15 -13 10.43 1.11
 -6 -15 -12 16.57 2.82
 -6 -15 -11 44.04 2.6
 -6 -15 -10 2.86 1.37
 -6 -15 -9 11.35 5.11
 -6 -15 -7 34.22 2.7
 -6 -15 -6 3.15 1.51
 -6 -15 -5 21.61 2.1
 -6 -15 -4 25.05 1.61
 -6 -15 -3 8.82 2.08
 -6 -15 -2 7.53 1.6
 -6 -15 -1 15.99 2.38
 -6 -14 -33 6.43 2.48
 -6 -14 -31 11.51 2.3
 -6 -14 -28 14.36 2.93
 -6 -14 -27 23.81 2.42
 -6 -14 -26 6.71 2.09
 -6 -14 -23 15.76 1.97
 -6 -14 -22 18.26 1.91
 -6 -14 -21 22.51 4.18
 -6 -14 -20 8.6 1.58
 -6 -14 -18 18.46 1.75
 -6 -14 -16 21.49 1.24
 -6 -14 -15 5.63 1.11
 -6 -14 -14 3.06 1.52
 -6 -14 -12 15.23 1.36
 -6 -14 -11 25.01 2.5
 -6 -14 -10 33.18 3.22
 -6 -14 -9 76.9 4.78
 -6 -14 -8 13.88 1.41
 -6 -14 -7 56.29 2.86
 -6 -14 -6 12.3 1.59
 -6 -14 -5 57.85 1.97
 -6 -14 -4 39.68 1.88
 -6 -14 -3 30.67 1.81
 -6 -14 -2 8.27 1.56
 -6 -14 -1 7.48 2.01
 -6 -13 -34 13.18 2.07
 -6 -13 -31 16.4 2.3
 -6 -13 -30 6.47 3.05
 -6 -13 -28 6.42 1.93
 -6 -13 -27 29.62 2.19
 -6 -13 -26 12.14 1.26
 -6 -13 -25 36.39 1.64
 -6 -13 -24 34.81 2.14
 -6 -13 -23 12.41 1.36
 -6 -13 -22 6.36 1.74
 -6 -13 -21 21.01 1.88
 -6 -13 -20 26.94 1.79
 -6 -13 -19 4.81 1.46
 -6 -13 -18 22.56 1.55
 -6 -13 -17 6.83 1.19
 -6 -13 -16 15.44 1.24
 -6 -13 -15 25.56 1.27
 -6 -13 -14 17.27 1.35
 -6 -13 -13 5.61 1.42
 -6 -13 -12 7.18 1.4
 -6 -13 -11 40.78 2.37
 -6 -13 -10 13.36 1.24
 -6 -13 -9 74.61 4.18
 -6 -13 -8 9.67 1.54
 -6 -13 -7 26.13 1.59
 -6 -13 -6 67.7 1.95
 -6 -13 -5 24.52 2.71
 -6 -13 -4 5.82 1.59
 -6 -13 -3 75.76 1.78
 -6 -13 -2 37.6 3.68
 -6 -13 -1 46.39 2.59
 -6 -12 -36 17.01 1.96
 -6 -12 -35 5.02 2.23
 -6 -12 -34 15.77 2.64
 -6 -12 -32 15.82 2.32
 -6 -12 -31 6.24 2.45
 -6 -12 -29 42.47 2.79
 -6 -12 -28 4.93 1.38
 -6 -12 -27 6.81 1.9
 -6 -12 -25 7.67 1.68
 -6 -12 -24 21.56 1.83
 -6 -12 -23 51.45 1.72
 -6 -12 -22 22.98 1.74
 -6 -12 -20 16.66 1.47
 -6 -12 -19 39.7 2.6
 -6 -12 -18 27.54 1.25
 -6 -12 -17 20.33 1.29
 -6 -12 -16 51.59 2.9
 -6 -12 -15 18.29 1.56
 -6 -12 -14 38.34 2.12
 -6 -12 -13 15.63 2.34
 -6 -12 -12 5.46 1.12
 -6 -12 -11 30.69 2.5
 -6 -12 -10 11.72 1.93
 -6 -12 -9 22.81 1.59
 -6 -12 -8 23.78 1.84
 -6 -12 -7 6.07 1.57
 -6 -12 -5 140.55 3.75
 -6 -12 -4 57.14 1.85
 -6 -12 -2 96.38 1.8
 -6 -12 -1 49.62 2.04
 -6 -11 -38 13.6 2.01
 -6 -11 -36 13.2 2.23
 -6 -11 -35 25.31 2.74
 -6 -11 -34 37.34 2.23
 -6 -11 -32 13.84 2.14
 -6 -11 -30 81.99 5.28
 -6 -11 -29 10.08 1.4
 -6 -11 -28 7.77 1.51
 -6 -11 -26 9.46 2
 -6 -11 -25 7.87 1.42
 -6 -11 -24 22.95 1.33
 -6 -11 -23 9.63 1.66
 -6 -11 -22 20.09 1.89
 -6 -11 -21 6.82 1.31
 -6 -11 -20 119.14 3.72
 -6 -11 -19 25.84 1.83
 -6 -11 -18 70.81 3.97
 -6 -11 -17 104.28 2.94
 -6 -11 -16 35.8 1.35
 -6 -11 -15 2.84 1.36
 -6 -11 -14 77.59 2.48
 -6 -11 -12 52.87 1.8
 -6 -11 -11 75.99 1.9
 -6 -11 -10 90.05 2.07
 -6 -11 -9 24.3 2.6
 -6 -11 -8 74.07 2.79
 -6 -11 -7 54.66 1.58
 -6 -11 -6 40.29 1.6
 -6 -11 -5 12.84 1.52
 -6 -11 -4 93.57 2.29
 -6 -11 -3 10.97 1.53
 -6 -11 -2 26.61 1.69
 -6 -11 -1 88.74 3.42
 -6 -10 -39 7.85 2.07
 -6 -10 -37 31.92 2.52
 -6 -10 -36 54.9 3.21
 -6 -10 -35 52.88 2.29
 -6 -10 -34 6.89 2.1
 -6 -10 -29 22.87 1.46
 -6 -10 -28 12.3 1.42
 -6 -10 -27 10 1.4
 -6 -10 -26 19.33 1.42
 -6 -10 -25 14.12 1.37
 -6 -10 -24 21.64 1.65
 -6 -10 -22 74.09 1.95
 -6 -10 -21 35.69 1.37
 -6 -10 -20 6.94 1.36
 -6 -10 -18 39.67 1.48
 -6 -10 -17 237.14 3.04
 -6 -10 -16 137.93 2.56
 -6 -10 -15 52.68 1.32
 -6 -10 -14 37.18 2.06
 -6 -10 -13 74.05 2.02
 -6 -10 -12 56.82 2.28
 -6 -10 -10 6.05 1.31
 -6 -10 -9 14.12 1.38
 -6 -10 -7 11.29 1.38
 -6 -10 -6 23.46 1.53
 -6 -10 -5 4.41 1.57
 -6 -10 -4 65.74 1.67
 -6 -10 -3 130.8 2.27
 -6 -10 -2 53.23 2.22
 -6 -10 -1 78.95 1.9
 -6 -9 -40 6.63 2.1
 -6 -9 -39 7.71 2.07
 -6 -9 -38 36.77 3.84
 -6 -9 -36 54.2 2.29
 -6 -9 -35 8.97 2.62
 -6 -9 -34 8.47 2.23
 -6 -9 -33 11.88 1.48
 -6 -9 -32 11.94 1.46
 -6 -9 -31 61.29 2.12
 -6 -9 -30 13.03 1.5
 -6 -9 -29 22.8 1.86
 -6 -9 -28 19.08 1.38
 -6 -9 -27 30.66 2.88
 -6 -9 -26 4.28 1.46
 -6 -9 -25 40.18 1.81
 -6 -9 -23 24.02 1.9
 -6 -9 -22 34.98 1.59
 -6 -9 -21 4.65 1.46
 -6 -9 -20 136.39 2.72
 -6 -9 -19 34.26 1.42
 -6 -9 -18 158.3 3.76
 -6 -9 -17 89.6 2.4
 -6 -9 -16 113.47 4.35
 -6 -9 -15 37.25 2.57
 -6 -9 -14 12.52 1.23
 -6 -9 -13 62.1 2.34
 -6 -9 -12 33.33 1.31
 -6 -9 -11 60.09 2.38
 -6 -9 -10 14.18 1.24
 -6 -9 -9 6.93 1.29
 -6 -9 -8 9.02 1.53
 -6 -9 -7 25.71 1.51
 -6 -9 -6 4.12 1.64
 -6 -9 -4 54.42 1.59
 -6 -9 -3 60.67 1.63
 -6 -9 -2 217.53 3.98
 -6 -9 -1 11.82 1.88
 -6 -8 -41 72.12 2.42
 -6 -8 -39 25.04 2
 -6 -8 -38 21.66 1.95
 -6 -8 -37 28.49 2.19
 -6 -8 -35 13.05 2.22
 -6 -8 -33 27.34 1.71
 -6 -8 -32 21.32 1.48
 -6 -8 -31 7.5 1.46
 -6 -8 -30 17.73 1.51
 -6 -8 -29 21.65 1.7
 -6 -8 -28 26.9 1.42
 -6 -8 -27 61.61 1.53
 -6 -8 -26 27.56 1.43
 -6 -8 -25 34.78 1.88
 -6 -8 -24 44.77 1.8
 -6 -8 -23 214.68 2.94
 -6 -8 -22 7.66 1.42
 -6 -8 -21 84.86 2.39
 -6 -8 -20 42.38 2.18
 -6 -8 -19 52.13 1.7
 -6 -8 -18 22.74 1.52
 -6 -8 -17 90.19 2.05
 -6 -8 -16 17.97 1.26
 -6 -8 -15 83.95 2.73
 -6 -8 -14 33.08 1.55
 -6 -8 -13 31.05 1.22
 -6 -8 -12 10.06 1.37
 -6 -8 -10 58.4 1.27
 -6 -8 -9 64.3 1.87
 -6 -8 -8 60.89 1.53
 -6 -8 -7 90.4 2.12
 -6 -8 -6 27.22 1.73
 -6 -8 -5 56.86 1.81
 -6 -8 -4 32.84 1.57
 -6 -8 -3 400.12 7.8
 -6 -8 -2 54.85 1.61
 -6 -8 -1 41.76 1.55
 -6 -7 -42 7.7 2.11
 -6 -7 -41 10.52 2.07
 -6 -7 -38 63.88 2.5
 -6 -7 -37 15.35 2.43
 -6 -7 -34 18.22 1.62
 -6 -7 -33 15.19 1.64
 -6 -7 -32 4.18 1.56
 -6 -7 -31 37.04 1.5
 -6 -7 -28 31.3 1.43
 -6 -7 -27 6.92 1.39
 -6 -7 -25 9.46 1.56
 -6 -7 -24 15.59 1.79
 -6 -7 -23 51.43 2.66
 -6 -7 -22 10.46 1.57
 -6 -7 -21 66 1.87
 -6 -7 -20 32.62 1.41
 -6 -7 -19 40.75 1.72
 -6 -7 -18 12.93 1.48
 -6 -7 -16 24.39 1.26
 -6 -7 -15 16.26 1.23
 -6 -7 -14 16.35 1.2
 -6 -7 -13 28.75 1.22
 -6 -7 -12 30.12 1.4
 -6 -7 -11 38.87 1.22
 -6 -7 -10 51.65 1.33
 -6 -7 -9 22.52 2.2
 -6 -7 -8 64.87 1.5
 -6 -7 -7 38.04 1.64
 -6 -7 -5 27.04 1.49
 -6 -7 -4 37.72 1.53
 -6 -7 -3 78.23 1.63
 -6 -7 -2 28.72 2.16
 -6 -7 -1 35.49 1.5
 -6 -6 -43 5.24 2.22
 -6 -6 -42 20.07 2.05
 -6 -6 -41 29.81 2.03
 -6 -6 -40 27.49 2.25
 -6 -6 -37 10.05 2.08
 -6 -6 -36 6.61 1.62
 -6 -6 -35 13.67 1.56
 -6 -6 -34 19.63 1.54
 -6 -6 -33 5.41 1.83
 -6 -6 -32 48.92 1.62
 -6 -6 -31 13 1.66
 -6 -6 -30 18.22 1.45
 -6 -6 -29 6.27 1.46
 -6 -6 -28 6.58 1.43
 -6 -6 -27 149.18 3.63
 -6 -6 -26 36.4 1.6
 -6 -6 -25 31.71 1.57
 -6 -6 -24 26.8 1.61
 -6 -6 -23 18.8 1.44
 -6 -6 -22 67.43 1.54
 -6 -6 -21 84.85 2.61
 -6 -6 -19 9.39 1.29
 -6 -6 -18 13.98 1.85
 -6 -6 -17 31.47 1.5
 -6 -6 -16 33.56 1.41
 -6 -6 -15 26.24 1.25
 -6 -6 -14 6.03 1.23
 -6 -6 -13 20.86 1.32
 -6 -6 -12 30.81 1.29
 -6 -6 -11 104.18 1.54
 -6 -6 -10 24.01 1.38
 -6 -6 -9 204.89 2.22
 -6 -6 -8 3.72 1.65
 -6 -6 -7 96.14 1.99
 -6 -6 -6 17.44 2
 -6 -6 -5 167.82 3.77
 -6 -6 -4 19.78 2.38
 -6 -6 -3 38.19 1.49
 -6 -6 -1 69.76 1.87
 -6 -5 -42 9.8 2.07
 -6 -5 -41 6.22 2.1
 -6 -5 -40 13.92 1.9
 -6 -5 -39 9.91 2.64
 -6 -5 -38 36.64 2.52
 -6 -5 -36 16.58 1.59
 -6 -5 -34 3.71 1.65
 -6 -5 -33 19.42 1.53
 -6 -5 -32 6.72 1.51
 -6 -5 -31 9.42 1.48
 -6 -5 -30 50.81 1.82
 -6 -5 -28 25.07 1.67
 -6 -5 -26 53.84 1.87
 -6 -5 -25 4.65 1.71
 -6 -5 -24 62.98 1.68
 -6 -5 -23 4.38 1.53
 -6 -5 -22 19.98 1.42
 -6 -5 -21 9.16 1.39
 -6 -5 -20 17.59 1.32
 -6 -5 -19 39.41 1.34
 -6 -5 -18 52.81 2.23
 -6 -5 -17 67.73 1.58
 -6 -5 -16 31.14 1.4
 -6 -5 -15 16.45 1.24
 -6 -5 -14 48.84 1.36
 -6 -5 -12 186.56 2.24
 -6 -5 -11 17.4 1.25
 -6 -5 -10 29.54 1.19
 -6 -5 -9 18.53 1.28
 -6 -5 -8 126.89 1.79
 -6 -5 -7 11.32 1.5
 -6 -5 -6 36.95 2.29
 -6 -5 -5 4.24 1.51
 -6 -5 -4 28.41 1.47
 -6 -5 -3 11.09 1.45
 -6 -5 -2 38.68 1.5
 -6 -5 -1 94.5 1.88
 -6 -4 -44 5.81 2.19
 -6 -4 -43 14.15 2.18
 -6 -4 -42 5.39 2.32
 -6 -4 -40 17.8 1.87
 -6 -4 -38 6.51 2.16
 -6 -4 -37 16.33 1.61
 -6 -4 -36 18.58 1.59
 -6 -4 -35 25.71 1.67
 -6 -4 -34 18.76 1.77
 -6 -4 -31 110.76 2.26
 -6 -4 -30 105.92 2.96
 -6 -4 -23 44.53 1.42
 -6 -4 -22 22.3 1.36
 -6 -4 -21 71.43 2.26
 -6 -4 -20 44.69 1.38
 -6 -4 -19 4.5 1.34
 -6 -4 -18 110.48 1.8
 -6 -4 -17 145.74 2.82
 -6 -4 -16 17.18 1.74
 -6 -4 -15 41.47 1.3
 -6 -4 -14 33.15 1.63
 -6 -4 -13 66.84 1.33
 -6 -4 -12 272.14 1.81
 -6 -4 -11 163.08 2.48
 -6 -4 -10 104.62 1.39
 -6 -4 -9 65.76 2.02
 -6 -4 -8 53.1 1.8
 -6 -4 -7 79.17 1.69
 -6 -4 -6 34.1 1.73
 -6 -4 -5 19.39 1.47
 -6 -4 -4 38.23 1.74
 -6 -4 -3 172.27 1.85
 -6 -4 -2 66.81 1.59
 -6 -4 -1 134.26 2.76
 -6 -3 -44 9.74 2.09
 -6 -3 -42 35.41 2.2
 -6 -3 -41 8.37 1.95
 -6 -3 -40 16.1 2.01
 -6 -3 -38 4.48 1.99
 -6 -3 -37 5.31 1.69
 -6 -3 -36 4 1.9
 -6 -3 -35 7.1 1.61
 -6 -3 -34 7.03 1.7
 -6 -3 -33 58.31 1.61
 -6 -3 -32 108.29 2.34
 -6 -3 -31 51.31 1.7
 -6 -3 -30 28.85 1.62
 -6 -3 -28 125.29 1.67
 -6 -3 -27 23.03 1.5
 -6 -3 -26 43.88 1.68
 -6 -3 -25 23.24 1.61
 -6 -3 -24 48.7 1.8
 -6 -3 -23 21.9 1.39
 -6 -3 -22 10.58 1.4
 -6 -3 -21 31.19 1.39
 -6 -3 -20 67.74 1.43
 -6 -3 -19 41.07 1.34
 -6 -3 -18 37.79 1.33
 -6 -3 -17 32.05 1.4
 -6 -3 -16 6.45 1.51
 -6 -3 -15 26.16 1.43
 -6 -3 -14 194.63 2.5
 -6 -3 -13 208.05 1.73
 -6 -3 -12 34.37 1.16
 -6 -3 -11 10.61 1.18
 -6 -3 -10 156.22 1.45
 -6 -3 -9 28.21 1.27
 -6 -3 -8 6.21 1.53
 -6 -3 -7 21.43 1.47
 -6 -3 -6 46.84 1.55
 -6 -3 -5 176.69 4.56
 -6 -3 -4 3.33 1.56
 -6 -3 -3 5.12 2.2
 -6 -3 -2 53.57 2.09
 -6 -3 -1 84.09 1.64
 -6 -2 -45 28.97 2.25
 -6 -2 -44 28.49 2.06
 -6 -2 -42 6.68 2.07
 -6 -2 -41 9.55 1.91
 -6 -2 -40 6.53 2.01
 -6 -2 -37 71.31 2.19
 -6 -2 -36 12.48 1.67
 -6 -2 -35 9.45 1.59
 -6 -2 -34 10.88 1.56
 -6 -2 -33 70 2.35
 -6 -2 -32 62.68 2.06
 -6 -2 -31 6.38 1.53
 -6 -2 -30 21.5 1.48
 -6 -2 -29 40.56 2.14
 -6 -2 -28 49.46 1.77
 -6 -2 -27 141.33 2.89
 -6 -2 -26 178.38 2.56
 -6 -2 -25 16.45 1.84
 -6 -2 -24 20.25 1.63
 -6 -2 -22 18.77 1.31
 -6 -2 -21 103.48 1.61
 -6 -2 -20 46.12 1.61
 -6 -2 -19 37.44 1.55
 -6 -2 -18 31.03 1.31
 -6 -2 -17 131.99 2.76
 -6 -2 -16 32.57 1.58
 -6 -2 -15 19.46 2.68
 -6 -2 -14 190.31 1.72
 -6 -2 -13 94.99 1.39
 -6 -2 -12 82.02 1.31
 -6 -2 -11 44.73 1.34
 -6 -2 -10 132.46 2.56
 -6 -2 -9 289.93 2.33
 -6 -2 -8 116.74 1.95
 -6 -2 -7 100.01 1.7
 -6 -2 -6 208.13 5.35
 -6 -2 -5 5.96 1.5
 -6 -2 -4 33.38 1.75
 -6 -2 -3 7.53 1.47
 -6 -2 -2 135.07 2.03
 -6 -2 -1 77.83 1.6
 -6 -1 -45 31.82 2.67
 -6 -1 -44 56.95 2.12
 -6 -1 -43 17.17 2.01
 -6 -1 -42 10.49 1.92
 -6 -1 -41 24.97 2.08
 -6 -1 -40 20.36 2.16
 -6 -1 -39 40.41 1.7
 -6 -1 -38 4.29 1.77
 -6 -1 -37 26.93 1.64
 -6 -1 -36 27.85 1.71
 -6 -1 -35 59.55 1.96
 -6 -1 -32 4 1.6
 -6 -1 -31 4.22 1.58
 -6 -1 -30 50.61 1.55
 -6 -1 -29 5.64 1.62
 -6 -1 -28 132.57 2.57
 -6 -1 -27 12.39 1.59
 -6 -1 -26 87.35 1.78
 -6 -1 -25 166.94 2.34
 -6 -1 -24 142.29 2.47
 -6 -1 -23 35.09 1.53
 -6 -1 -22 29.09 1.33
 -6 -1 -21 275.83 1.78
 -6 -1 -20 58.39 1.6
 -6 -1 -18 44.27 1.33
 -6 -1 -17 109.8 2.42
 -6 -1 -16 9.49 1.45
 -6 -1 -15 231.57 1.8
 -6 -1 -14 8.38 1.39
 -6 -1 -13 60.13 1.32
 -6 -1 -12 125.02 1.34
 -6 -1 -11 28.08 1.16
 -6 -1 -10 573.56 2.56
 -6 -1 -9 12.17 1.29
 -6 -1 -8 292.17 4.03
 -6 -1 -7 178.11 2.23
 -6 -1 -6 688.69 10.64
 -6 -1 -5 7 1.83
 -6 -1 -4 257.98 2.04
 -6 -1 -3 39.84 1.69
 -6 -1 -2 94.93 2.49
 -6 -1 -1 225.94 1.96
 -5 -21 -7 14.76 2.68
 -5 -21 -6 12.92 2.65
 -5 -20 -15 5.69 2.83
 -5 -20 -12 11.51 2.55
 -5 -20 -10 23.25 2.61
 -5 -20 -9 8.43 2.6
 -5 -20 -8 15.74 2.02
 -5 -20 -7 7.12 2.72
 -5 -20 -6 7.03 2.72
 -5 -20 -5 13.81 4.12
 -5 -19 -6 8.05 1.71
 -5 -19 -4 2.98 1.09
 -5 -19 -2 14.24 2.49
 -5 -18 -23 8.73 1.92
 -5 -18 -21 8.14 2.04
 -5 -18 -19 16.71 1.67
 -5 -18 -18 5.25 2.17
 -5 -18 -15 21.83 4.92
 -5 -18 -11 4.49 1.93
 -5 -18 -10 5.56 2.35
 -5 -18 -9 4.24 0.93
 -5 -18 -8 11.09 1.67
 -5 -18 -6 9.48 2.61
 -5 -18 -5 10.67 2.47
 -5 -18 -4 11.12 2.84
 -5 -18 -3 7.31 1.87
 -5 -18 -1 13.48 3.17
 -5 -17 -26 13.91 3.05
 -5 -17 -25 5.18 1.96
 -5 -17 -22 14.11 3.31
 -5 -17 -21 19.37 2.98
 -5 -17 -19 7.9 2.41
 -5 -17 -18 4.09 1.72
 -5 -17 -17 5.02 1.79
 -5 -17 -16 17.15 2.35
 -5 -17 -14 9.13 1.74
 -5 -17 -10 22.46 3.29
 -5 -17 -8 34.89 1.83
 -5 -17 -6 10.8 1.59
 -5 -17 -3 8.67 2.28
 -5 -17 -2 5.32 1.88
 -5 -16 -30 5.72 1.78
 -5 -16 -29 5.86 1.74
 -5 -16 -28 7.4 1.69
 -5 -16 -26 13.6 2.18
 -5 -16 -25 9.55 1.9
 -5 -16 -24 9.96 2.29
 -5 -16 -23 11.3 2.19
 -5 -16 -22 18.97 2.48
 -5 -16 -20 9.75 2.22
 -5 -16 -19 13.57 2.05
 -5 -16 -18 11.21 1.82
 -5 -16 -15 14.2 1.98
 -5 -16 -14 5.22 1.33
 -5 -16 -13 4.69 1.28
 -5 -16 -12 17.29 1.9
 -5 -16 -11 11.12 1.58
 -5 -16 -10 2.21 0.94
 -5 -16 -8 19.71 2.87
 -5 -16 -7 9.84 2
 -5 -16 -6 62.29 2.99
 -5 -16 -5 3.07 1.24
 -5 -16 -4 26.85 2.42
 -5 -16 -3 13.81 1.93
 -5 -16 -2 7.99 1.41
 -5 -16 -1 11.51 1.56
 -5 -15 -31 11.15 2.01
 -5 -15 -30 10.19 1.85
 -5 -15 -28 38.31 2.43
 -5 -15 -27 10.53 1.94
 -5 -15 -26 18.43 1.83
 -5 -15 -24 13.26 2.24
 -5 -15 -19 11.7 1.66
 -5 -15 -14 9.04 1.42
 -5 -15 -13 57.75 3.3
 -5 -15 -12 24.93 2.4
 -5 -15 -11 8.57 1.47
 -5 -15 -10 44.11 5.58
 -5 -15 -9 4.31 1.43
 -5 -15 -8 42.41 2.68
 -5 -15 -7 33.85 2.16
 -5 -15 -6 7.61 2.21
 -5 -15 -5 11.96 1.68
 -5 -15 -4 18.43 1.38
 -5 -15 -3 23.52 2.83
 -5 -15 -2 4.63 1.72
 -5 -15 -1 46.46 1.94
 -5 -14 -35 24.99 2.85
 -5 -14 -34 7.19 2.68
 -5 -14 -33 6.56 2.4
 -5 -14 -30 4.35 1.95
 -5 -14 -29 17.28 2.02
 -5 -14 -28 25.95 3.15
 -5 -14 -27 4.63 2.17
 -5 -14 -26 12.66 1.99
 -5 -14 -25 15.13 1.93
 -5 -14 -24 12.75 1.9
 -5 -14 -23 10.89 1.88
 -5 -14 -22 17.5 2.16
 -5 -14 -20 6.04 1.58
 -5 -14 -19 64.28 2.6
 -5 -14 -18 3.12 1.03
 -5 -14 -17 45.62 4.05
 -5 -14 -15 26.39 2.7
 -5 -14 -14 16.78 1.55
 -5 -14 -13 29.54 2.22
 -5 -14 -12 22.2 1.57
 -5 -14 -11 5.63 0.99
 -5 -14 -10 19.16 1.17
 -5 -14 -9 41.58 2.86
 -5 -14 -8 48.45 1.42
 -5 -14 -6 43.42 1.99
 -5 -14 -5 31.03 2.73
 -5 -14 -4 32.35 1.83
 -5 -14 -3 65.17 2.33
 -5 -14 -2 11.45 1.39
 -5 -14 -1 79.17 3.64
 -5 -13 -35 10.46 2.17
 -5 -13 -34 5.48 1.88
 -5 -13 -33 18.54 1.78
 -5 -13 -32 3.92 1.89
 -5 -13 -31 28.43 1.75
 -5 -13 -30 7.14 2.07
 -5 -13 -28 9.44 2.07
 -5 -13 -27 26.08 3.55
 -5 -13 -26 34.9 2.03
 -5 -13 -23 12.71 1.96
 -5 -13 -22 26.54 2.27
 -5 -13 -21 41.5 2.77
 -5 -13 -20 8.87 1.53
 -5 -13 -19 2.71 1.18
 -5 -13 -17 74.19 3.73
 -5 -13 -16 31.7 2.05
 -5 -13 -15 35.16 2.29
 -5 -13 -14 15.74 1.01
 -5 -13 -12 77.01 2.91
 -5 -13 -11 133.9 3.73
 -5 -13 -10 18.84 1.82
 -5 -13 -9 6.89 1.16
 -5 -13 -8 81.04 4.84
 -5 -13 -7 112.79 2.68
 -5 -13 -6 43.38 2.68
 -5 -13 -5 33.43 2.62
 -5 -13 -4 48.65 2.35
 -5 -13 -3 7.94 1.36
 -5 -13 -2 22.41 1.61
 -5 -13 -1 114.54 2.91
 -5 -12 -39 22.4 5.04
 -5 -12 -37 48.99 2.75
 -5 -12 -36 51.95 3.39
 -5 -12 -35 34.59 2.84
 -5 -12 -34 20.36 3.49
 -5 -12 -33 5.51 2
 -5 -12 -31 5.15 1.94
 -5 -12 -30 26.57 2.49
 -5 -12 -28 22.51 1.86
 -5 -12 -27 21.96 2.01
 -5 -12 -26 32.08 3.47
 -5 -12 -25 11.15 2.03
 -5 -12 -24 5.17 1.08
 -5 -12 -23 25.26 2.22
 -5 -12 -22 12.16 2.13
 -5 -12 -20 19.47 1.59
 -5 -12 -19 223.95 7.06
 -5 -12 -18 12.17 1.41
 -5 -12 -17 89.05 3.87
 -5 -12 -16 119.6 2.57
 -5 -12 -15 75.15 3.01
 -5 -12 -14 99.56 4.3
 -5 -12 -13 36.19 1.36
 -5 -12 -12 10.34 1.19
 -5 -12 -10 11.38 0.97
 -5 -12 -9 7.68 1.09
 -5 -12 -8 7.15 1.4
 -5 -12 -7 14.27 1.55
 -5 -12 -6 19.5 2.06
 -5 -12 -5 3.67 1.32
 -5 -12 -4 21.03 1.37
 -5 -12 -3 72.9 2.44
 -5 -12 -2 72.12 1.56
 -5 -12 -1 167.69 5.48
 -5 -11 -40 34.77 2.54
 -5 -11 -39 41.72 3.08
 -5 -11 -37 12.95 2.07
 -5 -11 -36 50.06 2.68
 -5 -11 -35 29.62 2.02
 -5 -11 -34 18.41 1.96
 -5 -11 -32 16.86 2.49
 -5 -11 -31 19.77 3.73
 -5 -11 -30 23.84 1.93
 -5 -11 -29 4.61 2.01
 -5 -11 -28 85.41 4.32
 -5 -11 -27 12 1.8
 -5 -11 -26 2.57 1.23
 -5 -11 -25 49.96 3.14
 -5 -11 -24 48.29 1.9
 -5 -11 -23 9.9 1.12
 -5 -11 -22 41.74 2
 -5 -11 -21 205.69 2.89
 -5 -11 -20 98.96 4.28
 -5 -11 -19 147.5 3.07
 -5 -11 -18 160.76 2.91
 -5 -11 -17 6.24 1.74
 -5 -11 -16 131.04 2.57
 -5 -11 -15 17.92 1.62
 -5 -11 -14 5.84 1.38
 -5 -11 -13 11.83 1.14
 -5 -11 -12 66.59 2.16
 -5 -11 -11 7.56 1.42
 -5 -11 -10 10.32 1.03
 -5 -11 -9 76.54 1.93
 -5 -11 -8 103.25 4.63
 -5 -11 -7 49.54 2.64
 -5 -11 -6 16.11 1.92
 -5 -11 -5 4.34 1.47
 -5 -11 -4 12.77 1.33
 -5 -11 -3 102.56 3.03
 -5 -11 -2 427.61 10.16
 -5 -11 -1 196.54 3.45
 -5 -10 -40 12.88 2.25
 -5 -10 -39 38.17 2.09
 -5 -10 -38 75.19 3.14
 -5 -10 -37 15.72 1.89
 -5 -10 -36 20.27 1.85
 -5 -10 -35 13.24 1.96
 -5 -10 -34 19.94 2.08
 -5 -10 -33 94.82 2.75
 -5 -10 -31 24.02 2.15
 -5 -10 -30 30.56 2.03
 -5 -10 -29 8.77 2.43
 -5 -10 -28 17.52 1.42
 -5 -10 -27 20.45 1.32
 -5 -10 -26 37.55 1.92
 -5 -10 -25 2.95 1.23
 -5 -10 -24 13.49 1.3
 -5 -10 -23 10.95 1.3
 -5 -10 -22 133.37 3.26
 -5 -10 -21 35.67 2.64
 -5 -10 -20 160.18 2.87
 -5 -10 -19 143.09 3.3
 -5 -10 -18 86.49 1.38
 -5 -10 -17 12.71 1.13
 -5 -10 -16 111.93 3.13
 -5 -10 -15 138.2 2.36
 -5 -10 -14 5.84 1.37
 -5 -10 -13 11.67 1.01
 -5 -10 -12 39.09 1.32
 -5 -10 -11 72.35 2.72
 -5 -10 -10 11.49 1.06
 -5 -10 -9 70.7 2.2
 -5 -10 -8 23.59 1.49
 -5 -10 -7 10.83 1.3
 -5 -10 -6 28.78 1.21
 -5 -10 -5 14.88 1.62
 -5 -10 -4 383.09 8.44
 -5 -10 -3 38.62 1.88
 -5 -10 -2 13.41 1.33
 -5 -10 -1 194.41 3.54
 -5 -9 -41 8.79 2.98
 -5 -9 -39 38.24 2.21
 -5 -9 -38 27.9 1.91
 -5 -9 -37 11.46 2.02
 -5 -9 -36 8.52 1.86
 -5 -9 -35 42.96 1.87
 -5 -9 -34 12.28 2.07
 -5 -9 -33 6.34 2.07
 -5 -9 -32 6.15 1.91
 -5 -9 -31 13.15 1.83
 -5 -9 -29 53.19 1.44
 -5 -9 -28 22.31 1.8
 -5 -9 -27 8.01 1.62
 -5 -9 -26 15.43 1.62
 -5 -9 -25 19.33 1.6
 -5 -9 -24 7.88 1.18
 -5 -9 -23 71.92 1.98
 -5 -9 -22 65.81 2.24
 -5 -9 -21 59.78 3.01
 -5 -9 -20 23.99 1.7
 -5 -9 -19 83.94 1.81
 -5 -9 -18 69.13 1.73
 -5 -9 -17 128.65 2.14
 -5 -9 -16 18.5 1.14
 -5 -9 -15 22.21 1.25
 -5 -9 -14 29.3 1.1
 -5 -9 -13 27.52 1.13
 -5 -9 -12 28.54 1.6
 -5 -9 -11 52.22 1.66
 -5 -9 -10 94.06 2.04
 -5 -9 -9 40.53 1.72
 -5 -9 -8 114.62 3.31
 -5 -9 -7 34.54 1.4
 -5 -9 -6 5.92 1.48
 -5 -9 -5 13.28 1.45
 -5 -9 -4 44.71 1.8
 -5 -9 -3 79.42 1.48
 -5 -9 -2 34.85 2.32
 -5 -9 -1 184.9 3.57
 -5 -8 -42 8.09 2.4
 -5 -8 -40 13.4 2.45
 -5 -8 -38 25.81 2.08
 -5 -8 -36 48.37 2.37
 -5 -8 -35 49.72 2.23
 -5 -8 -33 18.29 2.17
 -5 -8 -32 7.76 1.88
 -5 -8 -31 31.76 1.85
 -5 -8 -30 4.41 1.46
 -5 -8 -29 11.56 1.3
 -5 -8 -28 22.47 1.77
 -5 -8 -27 33.28 1.33
 -5 -8 -26 63.11 1.56
 -5 -8 -25 113.62 1.73
 -5 -8 -24 25.85 1.21
 -5 -8 -23 40.84 1.23
 -5 -8 -22 7.97 1.54
 -5 -8 -21 26.27 1.85
 -5 -8 -20 43.42 1.22
 -5 -8 -19 15.69 1.28
 -5 -8 -18 94.63 1.38
 -5 -8 -17 60.38 1.29
 -5 -8 -16 181.09 2.63
 -5 -8 -15 32.66 1.12
 -5 -8 -14 123.68 2.48
 -5 -8 -13 29.79 1.08
 -5 -8 -12 61.95 1.88
 -5 -8 -11 28.75 1.22
 -5 -8 -10 75.77 2.16
 -5 -8 -9 206.38 4.01
 -5 -8 -8 81.18 2.45
 -5 -8 -7 4.09 1.23
 -5 -8 -6 228.85 7.99
 -5 -8 -5 43.98 2.11
 -5 -8 -4 11.88 1.28
 -5 -8 -2 199.25 3.69
 -5 -8 -1 33.59 1.34
 -5 -7 -44 14.15 2.17
 -5 -7 -42 18.56 4.26
 -5 -7 -41 8.65 2.29
 -5 -7 -40 7.44 2
 -5 -7 -39 7.18 2.23
 -5 -7 -38 7.78 1.94
 -5 -7 -37 25.61 1.86
 -5 -7 -36 17.19 2.02
 -5 -7 -33 9.71 1.88
 -5 -7 -32 5.76 1.54
 -5 -7 -31 62.9 1.78
 -5 -7 -30 27.56 1.45
 -5 -7 -29 3.61 1.68
 -5 -7 -28 14.39 1.29
 -5 -7 -27 31.63 1.31
 -5 -7 -26 110.95 1.82
 -5 -7 -25 23.79 1.24
 -5 -7 -24 4.68 1.23
 -5 -7 -23 16.71 1.54
 -5 -7 -22 4.35 1.66
 -5 -7 -21 18.05 1.66
 -5 -7 -20 20.58 1.24
 -5 -7 -19 68.3 1.95
 -5 -7 -18 83.35 1.35
 -5 -7 -16 72.74 1.74
 -5 -7 -15 85.94 2.56
 -5 -7 -14 18.64 1.25
 -5 -7 -13 6.99 1.05
 -5 -7 -12 56.04 1.14
 -5 -7 -11 91.89 1.83
 -5 -7 -10 16.32 1.01
 -5 -7 -9 41.98 1.67
 -5 -7 -8 22 1.2
 -5 -7 -7 28.56 1.21
 -5 -7 -6 83.04 2.09
 -5 -7 -5 44.38 1.36
 -5 -7 -4 15.78 1.47
 -5 -7 -3 86.25 2.26
 -5 -7 -2 16.43 1.62
 -5 -7 -1 22.19 1.29
 -5 -6 -45 22.94 2.16
 -5 -6 -44 7.55 2.19
 -5 -6 -43 12.16 2.12
 -5 -6 -42 5.62 2.42
 -5 -6 -40 31.39 1.94
 -5 -6 -38 7.34 2.04
 -5 -6 -37 10.27 1.87
 -5 -6 -36 4.12 1.98
 -5 -6 -35 25.84 1.94
 -5 -6 -34 39.56 2.98
 -5 -6 -33 31.43 2.51
 -5 -6 -32 8.31 1.43
 -5 -6 -31 12.28 1.45
 -5 -6 -30 53.35 2.01
 -5 -6 -29 53.45 2.22
 -5 -6 -28 54.07 1.39
 -5 -6 -27 20.22 1.28
 -5 -6 -26 37.44 1.31
 -5 -6 -25 36.64 1.28
 -5 -6 -24 65.47 1.47
 -5 -6 -22 86.78 1.58
 -5 -6 -20 31.87 1.21
 -5 -6 -19 44.65 1.22
 -5 -6 -18 20.7 1.39
 -5 -6 -17 45.94 1.3
 -5 -6 -16 143.37 2.45
 -5 -6 -15 37.73 1.14
 -5 -6 -13 127.19 1.69
 -5 -6 -12 76.98 1.19
 -5 -6 -11 73.25 1.16
 -5 -6 -10 180 2.29
 -5 -6 -9 15.58 1.29
 -5 -6 -8 108.64 1.3
 -5 -6 -7 37.35 1.23
 -5 -6 -6 29.68 1.68
 -5 -6 -5 90.46 1.88
 -5 -6 -4 128.59 2.02
 -5 -6 -3 31.89 2.4
 -5 -6 -1 8.02 1.28
 -5 -5 -46 6.84 2.26
 -5 -5 -45 10.88 2.18
 -5 -5 -43 27.04 2.38
 -5 -5 -42 11.23 2.38
 -5 -5 -40 8.14 1.95
 -5 -5 -39 53.4 1.98
 -5 -5 -38 30.25 1.89
 -5 -5 -36 43.92 3.77
 -5 -5 -34 47.94 2.8
 -5 -5 -33 27.49 1.52
 -5 -5 -32 21.89 1.44
 -5 -5 -31 34.12 1.52
 -5 -5 -30 14.29 1.43
 -5 -5 -29 55.6 2.04
 -5 -5 -28 11.22 1.41
 -5 -5 -27 14.61 1.49
 -5 -5 -26 29.46 1.3
 -5 -5 -25 110.22 1.97
 -5 -5 -24 55.44 1.91
 -5 -5 -23 43.25 1.42
 -5 -5 -21 98.59 1.78
 -5 -5 -20 150.27 2.04
 -5 -5 -19 38.36 1.21
 -5 -5 -18 86.34 1.55
 -5 -5 -17 9.27 1.23
 -5 -5 -16 16.91 1.11
 -5 -5 -15 9.59 1.16
 -5 -5 -14 15.96 1.08
 -5 -5 -13 58.1 1.26
 -5 -5 -12 5.49 1.18
 -5 -5 -11 177.6 1.67
 -5 -5 -10 105.51 1.41
 -5 -5 -9 127.83 1.83
 -5 -5 -8 28.66 1.21
 -5 -5 -7 45.52 1.36
 -5 -5 -6 14.78 1.76
 -5 -5 -5 10.45 1.28
 -5 -5 -4 48.16 1.34
 -5 -5 -3 58.81 1.36
 -5 -5 -2 68.28 2.46
 -5 -5 -1 94.64 3.81
 -5 -4 -46 9.84 2.23
 -5 -4 -45 9.64 2.18
 -5 -4 -43 30.48 2.1
 -5 -4 -42 29.25 2.09
 -5 -4 -41 40.92 1.97
 -5 -4 -40 5.29 2.02
 -5 -4 -39 19.59 1.88
 -5 -4 -38 17.39 1.86
 -5 -4 -37 8.47 1.78
 -5 -4 -36 103.86 3.43
 -5 -4 -35 14.5 2.15
 -5 -4 -34 10.39 1.74
 -5 -4 -33 46.66 1.53
 -5 -4 -32 47.29 1.78
 -5 -4 -30 72.21 1.91
 -5 -4 -29 53.32 1.49
 -5 -4 -28 3.78 1.47
 -5 -4 -27 32.26 1.33
 -5 -4 -26 81.39 1.74
 -5 -4 -25 29.49 1.28
 -5 -4 -24 52.05 1.46
 -5 -4 -23 8.94 1.45
 -5 -4 -22 175.4 3.88
 -5 -4 -21 22.1 1.23
 -5 -4 -20 187.88 1.67
 -5 -4 -19 71.8 1.4
 -5 -4 -18 9.59 1.19
 -5 -4 -17 5.83 1.29
 -5 -4 -16 130.08 1.35
 -5 -4 -15 54.14 1.28
 -5 -4 -14 40.81 1.27
 -5 -4 -13 2.77 1.19
 -5 -4 -12 19.75 1.06
 -5 -4 -11 96.02 1.31
 -5 -4 -10 22.5 1.04
 -5 -4 -9 123.51 1.71
 -5 -4 -8 69.06 1.37
 -5 -4 -7 13.49 1.08
 -5 -4 -6 3.39 1.21
 -5 -4 -5 7.52 1.51
 -5 -4 -4 321.45 1.95
 -5 -4 -3 65.08 1.39
 -5 -4 -2 3.93 1.31
 -5 -4 -1 179.99 1.91
 -5 -3 -46 11.13 2.32
 -5 -3 -45 50.79 2.34
 -5 -3 -44 10.93 2.3
 -5 -3 -41 31.61 1.94
 -5 -3 -40 17.02 1.9
 -5 -3 -39 10.77 1.88
 -5 -3 -38 4.86 2.04
 -5 -3 -37 38.4 1.77
 -5 -3 -36 50.06 2.74
 -5 -3 -34 68.4 1.71
 -5 -3 -33 11.11 1.47
 -5 -3 -32 6.24 1.46
 -5 -3 -30 8.96 1.5
 -5 -3 -29 18.53 1.36
 -5 -3 -28 12.13 1.34
 -5 -3 -27 63.5 1.96
 -5 -3 -26 22.21 1.29
 -5 -3 -25 6.86 1.33
 -5 -3 -24 64.35 1.49
 -5 -3 -23 25.19 1.44
 -5 -3 -22 56.31 1.49
 -5 -3 -21 80.44 1.35
 -5 -3 -20 171.17 2.35
 -5 -3 -19 39.71 1.17
 -5 -3 -18 234.4 1.51
 -5 -3 -17 53.3 1.15
 -5 -3 -16 16.63 1.19
 -5 -3 -15 138.15 1.39
 -5 -3 -14 51.15 1.16
 -5 -3 -13 6.5 1.07
 -5 -3 -12 45.45 1.62
 -5 -3 -11 101.37 1.63
 -5 -3 -10 5.03 1.05
 -5 -3 -9 10.49 0.95
 -5 -3 -8 5.88 1.01
 -5 -3 -7 110.16 1.66
 -5 -3 -6 94.62 1.49
 -5 -3 -5 216.3 4.11
 -5 -3 -4 32.94 1.46
 -5 -3 -3 86.39 1.71
 -5 -3 -2 404.1 2.09
 -5 -3 -1 187.6 4.65
 -5 -2 -47 10.43 2.47
 -5 -2 -46 28.71 2.4
 -5 -2 -45 29.71 2.37
 -5 -2 -44 16.05 2.34
 -5 -2 -41 46.09 1.98
 -5 -2 -40 25.98 2.02
 -5 -2 -39 20.88 1.98
 -5 -2 -38 10.07 1.77
 -5 -2 -37 5.15 2.01
 -5 -2 -35 3.94 1.61
 -5 -2 -34 72.08 2.06
 -5 -2 -33 9.4 1.47
 -5 -2 -32 15.31 1.44
 -5 -2 -31 16.57 1.5
 -5 -2 -30 22.31 1.4
 -5 -2 -29 77.38 2.35
 -5 -2 -28 143.49 2.72
 -5 -2 -27 69.1 1.52
 -5 -2 -26 97.54 2.53
 -5 -2 -25 30.09 1.45
 -5 -2 -24 54.52 1.66
 -5 -2 -23 65.29 2.1
 -5 -2 -22 12.23 1.4
 -5 -2 -21 15.67 1.33
 -5 -2 -20 64.07 1.24
 -5 -2 -19 9.01 1.14
 -5 -2 -18 33.2 1.14
 -5 -2 -17 16.79 1.14
 -5 -2 -16 153.98 1.48
 -5 -2 -15 56.08 1.19
 -5 -2 -14 30.26 1.17
 -5 -2 -13 200.77 3.42
 -5 -2 -12 249.93 3.08
 -5 -2 -11 11.74 1.19
 -5 -2 -10 337.99 3.6
 -5 -2 -9 456.15 4.09
 -5 -2 -8 74.09 1.24
 -5 -2 -7 428.83 5.21
 -5 -2 -6 262.77 4.07
 -5 -2 -5 143.91 1.6
 -5 -2 -4 85.79 1.48
 -5 -2 -3 250.84 1.8
 -5 -2 -2 97.94 2.22
 -5 -2 -1 179.46 1.87
 -5 -1 -47 4.95 2.34
 -5 -1 -46 20.24 2.32
 -5 -1 -44 12.86 2.07
 -5 -1 -43 55.56 3.12
 -5 -1 -42 17.04 2.27
 -5 -1 -40 19.88 2.31
 -5 -1 -38 57.88 2.38
 -5 -1 -36 25.02 2.11
 -5 -1 -35 13.73 1.52
 -5 -1 -34 70.15 1.73
 -5 -1 -33 20.19 1.47
 -5 -1 -32 13.9 1.45
 -5 -1 -31 229.09 3.78
 -5 -1 -30 36.49 2
 -5 -1 -29 191.67 3.55
 -5 -1 -28 35.82 1.38
 -5 -1 -27 51.73 1.55
 -5 -1 -26 148.87 2.4
 -5 -1 -25 212.9 3.46
 -5 -1 -24 43.13 1.49
 -5 -1 -23 12.77 1.57
 -5 -1 -22 64 1.5
 -5 -1 -21 44.08 1.73
 -5 -1 -20 8.32 1.16
 -5 -1 -19 8.66 1.22
 -5 -1 -18 119.71 1.99
 -5 -1 -17 95.71 1.41
 -5 -1 -16 32.58 1.17
 -5 -1 -15 147.58 1.41
 -5 -1 -14 437.98 5.37
 -5 -1 -13 233.3 1.62
 -5 -1 -12 182.2 2.11
 -5 -1 -11 899.89 8.61
 -5 -1 -10 7.7 1.07
 -5 -1 -9 301.55 1.52
 -5 -1 -8 93.32 1.92
 -5 -1 -7 1166.22 10.67
 -5 -1 -6 211.36 1.92
 -5 -1 -5 180.31 1.68
 -5 -1 -4 221.94 1.76
 -5 -1 -3 170.81 2.64
 -5 -1 -2 186.67 4.82
 -5 -1 -1 63.28 2.73
 -4 -21 -7 6.75 2
 -4 -21 -2 6.02 2.74
 -4 -20 -20 18.58 2.42
 -4 -20 -14 13.78 6.83
 -4 -20 -11 14.8 2.28
 -4 -20 -10 11.59 1.93
 -4 -20 -9 6.88 2.81
 -4 -20 -7 15.07 2.82
 -4 -20 -6 6.43 2.92
 -4 -20 -5 11.45 2.33
 -4 -20 -4 14.48 2.34
 -4 -20 -1 6.81 1.18
 -4 -19 -23 14.46 2.55
 -4 -19 -20 5.22 2.3
 -4 -19 -18 12.41 1.73
 -4 -19 -14 11.67 2.01
 -4 -19 -13 11.93 1.84
 -4 -19 -12 4.04 1.56
 -4 -19 -11 5.17 1.14
 -4 -19 -9 56.31 4.17
 -4 -19 -7 4.33 1.94
 -4 -19 -6 4.72 1.89
 -4 -19 -5 14.14 2.24
 -4 -19 -1 7.38 1.19
 -4 -18 -28 5.8 2.33
 -4 -18 -27 34.27 2.68
 -4 -18 -26 9.9 3.66
 -4 -18 -24 13.99 3.44
 -4 -18 -22 21.77 4.76
 -4 -18 -21 9.73 2.39
 -4 -18 -19 5.74 2.29
 -4 -18 -18 8.33 1.43
 -4 -18 -16 7.94 1.52
 -4 -18 -10 17.18 3.34
 -4 -18 -9 58.45 2.08
 -4 -18 -7 13.41 4.22
 -4 -18 -6 19.85 3.81
 -4 -18 -5 5.7 1.52
 -4 -18 -3 3.51 1.29
 -4 -18 -2 3.16 1.49
 -4 -18 -1 5.91 1.25
 -4 -17 -29 26.26 2.75
 -4 -17 -28 15.41 2.54
 -4 -17 -27 9.09 2.2
 -4 -17 -26 4.86 2.29
 -4 -17 -25 31.72 3.02
 -4 -17 -22 15.23 2.7
 -4 -17 -21 6.76 2.03
 -4 -17 -20 5.79 2
 -4 -17 -18 29.43 2.01
 -4 -17 -17 5.33 1.22
 -4 -17 -12 10.54 1.83
 -4 -17 -11 16.03 2.71
 -4 -17 -10 60.08 8.7
 -4 -17 -9 63.06 4.11
 -4 -17 -8 9.03 1.52
 -4 -17 -7 10.53 2.42
 -4 -17 -6 8.77 2.38
 -4 -17 -5 2.98 1.21
 -4 -17 -4 3.23 0.87
 -4 -17 -3 9.85 1.22
 -4 -17 -2 69.4 5.84
 -4 -17 -1 7.78 1.28
 -4 -16 -33 14.06 4.52
 -4 -16 -32 11.44 2.81
 -4 -16 -30 5.06 2.33
 -4 -16 -29 6.18 2.24
 -4 -16 -28 6.16 2.21
 -4 -16 -27 6.23 1.69
 -4 -16 -26 11.28 1.99
 -4 -16 -25 5.31 1.43
 -4 -16 -24 8.39 1.62
 -4 -16 -23 7.51 1.31
 -4 -16 -20 21.32 2.22
 -4 -16 -19 24.85 3.48
 -4 -16 -18 30.41 1.97
 -4 -16 -17 7.03 1.84
 -4 -16 -16 10.17 2.27
 -4 -16 -15 11.1 1.43
 -4 -16 -14 19.66 2
 -4 -16 -13 30.72 3.36
 -4 -16 -12 8.17 1.44
 -4 -16 -11 8.14 3.79
 -4 -16 -10 36.19 1.9
 -4 -16 -9 13.87 1.77
 -4 -16 -8 5.88 1.61
 -4 -16 -7 8.24 1.46
 -4 -16 -6 14.67 1.69
 -4 -16 -5 17.92 4.44
 -4 -16 -4 34.77 6.68
 -4 -16 -2 85.14 4.99
 -4 -16 -1 5.6 1.4
 -4 -15 -34 9.32 1.69
 -4 -15 -33 10.27 2.39
 -4 -15 -31 7.73 1.8
 -4 -15 -30 4.17 2.02
 -4 -15 -28 8.87 2.14
 -4 -15 -27 11.24 1.78
 -4 -15 -26 4.46 1.64
 -4 -15 -25 23.77 1.76
 -4 -15 -22 17.75 1.53
 -4 -15 -21 45.04 3.48
 -4 -15 -20 18.51 3.04
 -4 -15 -19 4.29 1.94
 -4 -15 -18 4.17 1.97
 -4 -15 -17 44.91 3.96
 -4 -15 -16 13.09 2.05
 -4 -15 -15 51.57 2.26
 -4 -15 -14 22.64 1.6
 -4 -15 -13 4.42 1.34
 -4 -15 -12 12.13 2.6
 -4 -15 -11 21.85 2.57
 -4 -15 -10 19.82 2.57
 -4 -15 -8 8.57 1.04
 -4 -15 -7 11.32 2
 -4 -15 -6 11.97 2.35
 -4 -15 -5 4.92 0.96
 -4 -15 -4 50.94 2.24
 -4 -15 -3 12.05 5.08
 -4 -15 -2 14.52 1.62
 -4 -15 -1 32.09 3.09
 -4 -14 -37 36.08 4.22
 -4 -14 -36 91.61 3.9
 -4 -14 -35 13.18 1.74
 -4 -14 -34 3.96 1.94
 -4 -14 -31 14.88 1.7
 -4 -14 -30 14.26 2.81
 -4 -14 -29 56.87 2.96
 -4 -14 -27 25.93 1.99
 -4 -14 -25 18.87 1.55
 -4 -14 -23 24.38 4.56
 -4 -14 -22 34.67 2.35
 -4 -14 -21 5.18 1.52
 -4 -14 -20 90.44 4.16
 -4 -14 -19 21.43 1.92
 -4 -14 -18 239.98 18.79
 -4 -14 -17 94.08 2.5
 -4 -14 -16 57.82 8.16
 -4 -14 -15 51.95 6.59
 -4 -14 -13 78.97 4.08
 -4 -14 -12 15.87 1.76
 -4 -14 -11 20.87 1.37
 -4 -14 -10 5.29 0.69
 -4 -14 -9 6.93 0.84
 -4 -14 -7 6.6 0.78
 -4 -14 -6 14.03 1.26
 -4 -14 -4 33.31 1.4
 -4 -14 -3 4.91 1.49
 -4 -14 -2 92.86 3.09
 -4 -14 -1 62.15 3.5
 -4 -13 -39 12.25 3.54
 -4 -13 -37 13.49 2.1
 -4 -13 -36 11.56 1.9
 -4 -13 -35 29.04 2.03
 -4 -13 -33 6.17 1.72
 -4 -13 -32 33.61 2.94
 -4 -13 -31 19.99 1.96
 -4 -13 -30 17.4 1.59
 -4 -13 -29 21.5 1.56
 -4 -13 -28 12.47 1.52
 -4 -13 -27 65.54 2.19
 -4 -13 -25 5.15 1.46
 -4 -13 -24 25.59 1.76
 -4 -13 -23 74.26 5.09
 -4 -13 -22 31.64 1.72
 -4 -13 -21 47.78 6.48
 -4 -13 -19 99.51 3.69
 -4 -13 -18 62.98 2.67
 -4 -13 -17 88.35 3.81
 -4 -13 -16 11.69 1.52
 -4 -13 -15 31.06 2.72
 -4 -13 -14 87.5 11.55
 -4 -13 -13 12.81 1
 -4 -13 -12 21.85 1.78
 -4 -13 -11 14.8 1.75
 -4 -13 -10 10.06 1.07
 -4 -13 -9 3.53 1.13
 -4 -13 -8 12.38 1.18
 -4 -13 -7 32.63 1.96
 -4 -13 -6 39 1.19
 -4 -13 -5 33.62 1.38
 -4 -13 -4 33.66 1.1
 -4 -13 -3 117.53 2.4
 -4 -13 -1 137.78 1.97
 -4 -12 -41 12.29 3.36
 -4 -12 -40 30.48 4.14
 -4 -12 -39 11.66 2.35
 -4 -12 -38 16.89 2.15
 -4 -12 -37 15.53 2.2
 -4 -12 -34 47.03 5.58
 -4 -12 -33 7.57 2.43
 -4 -12 -30 18.13 1.73
 -4 -12 -28 6.54 1.89
 -4 -12 -26 16.72 1.64
 -4 -12 -25 11 1.88
 -4 -12 -24 7.92 1.58
 -4 -12 -23 28.12 1.58
 -4 -12 -22 16.11 1.66
 -4 -12 -21 71.02 2.14
 -4 -12 -20 50.88 2.35
 -4 -12 -19 146.46 3.37
 -4 -12 -18 26.85 2.38
 -4 -12 -17 43.48 2.18
 -4 -12 -16 155.43 5.49
 -4 -12 -14 25.12 2.08
 -4 -12 -13 6.18 1.96
 -4 -12 -12 26.21 1.13
 -4 -12 -11 13.11 0.83
 -4 -12 -10 69.66 1.77
 -4 -12 -9 36.38 1.83
 -4 -12 -8 140.15 4.79
 -4 -12 -6 3.04 1.08
 -4 -12 -5 2.52 1.11
 -4 -12 -4 71.98 2.54
 -4 -12 -3 68.4 2.64
 -4 -12 -2 72.91 1.69
 -4 -12 -1 305.58 7.2
 -4 -11 -41 15.38 2.08
 -4 -11 -40 15.16 2.29
 -4 -11 -39 32.88 2.43
 -4 -11 -38 49.22 2.38
 -4 -11 -37 25.06 1.92
 -4 -11 -36 17.51 2.21
 -4 -11 -34 6.73 2.44
 -4 -11 -33 5.62 1.99
 -4 -11 -32 25.6 1.66
 -4 -11 -31 4.48 1.71
 -4 -11 -30 37.79 1.63
 -4 -11 -29 4.11 1.65
 -4 -11 -28 7.27 1.86
 -4 -11 -27 89.44 3.35
 -4 -11 -26 40.89 1.71
 -4 -11 -25 24.34 2.07
 -4 -11 -23 26.94 1.65
 -4 -11 -22 43.9 2.09
 -4 -11 -21 17.8 1.04
 -4 -11 -20 44.59 2.38
 -4 -11 -19 40.11 2.15
 -4 -11 -18 4.38 1.18
 -4 -11 -17 9.41 1.18
 -4 -11 -16 68.04 1.74
 -4 -11 -15 28.25 2.18
 -4 -11 -14 117.57 2.88
 -4 -11 -13 4.59 0.88
 -4 -11 -12 108.71 2.62
 -4 -11 -11 215.2 4.92
 -4 -11 -10 9.04 0.84
 -4 -11 -9 38.41 1.38
 -4 -11 -8 66.53 2.39
 -4 -11 -7 342.54 4.57
 -4 -11 -6 8.97 0.92
 -4 -11 -5 24.76 1.34
 -4 -11 -4 40.18 2.08
 -4 -11 -3 50.87 1.24
 -4 -11 -2 52.08 1.45
 -4 -11 -1 26.15 1.46
 -4 -10 -42 7.84 2.38
 -4 -10 -41 18.81 2.06
 -4 -10 -40 14.62 1.9
 -4 -10 -39 10.15 1.99
 -4 -10 -38 19.41 2.07
 -4 -10 -35 8.76 2.2
 -4 -10 -34 29.85 2.12
 -4 -10 -33 7.15 1.86
 -4 -10 -32 24.55 1.8
 -4 -10 -31 10.18 1.63
 -4 -10 -30 8.28 1.71
 -4 -10 -28 20.7 1.72
 -4 -10 -27 9.36 1.7
 -4 -10 -26 76.16 2.96
 -4 -10 -25 3.47 1.62
 -4 -10 -24 55.19 1.99
 -4 -10 -23 24.88 1.48
 -4 -10 -22 50.19 1.92
 -4 -10 -21 63.67 1.74
 -4 -10 -20 47.25 2.28
 -4 -10 -19 26.24 0.95
 -4 -10 -18 38.45 1.65
 -4 -10 -17 65.33 3.11
 -4 -10 -16 43.39 1.53
 -4 -10 -15 92.32 2.19
 -4 -10 -14 39.7 1.31
 -4 -10 -13 35.17 1.11
 -4 -10 -12 41.38 1.65
 -4 -10 -11 7.92 1
 -4 -10 -10 111.19 1.24
 -4 -10 -9 7.68 1.14
 -4 -10 -8 77.65 4.15
 -4 -10 -6 6.05 0.91
 -4 -10 -5 237.14 2.73
 -4 -10 -4 20.79 1.24
 -4 -10 -3 17.3 1.27
 -4 -10 -2 170.45 6.38
 -4 -10 -1 61.46 1.65
 -4 -9 -44 9.85 2.98
 -4 -9 -43 18.24 2.57
 -4 -9 -42 11.07 2.9
 -4 -9 -38 31.88 1.95
 -4 -9 -37 32.07 1.92
 -4 -9 -35 26.01 2.04
 -4 -9 -34 11.83 1.71
 -4 -9 -32 8.06 1.66
 -4 -9 -31 32.76 1.91
 -4 -9 -30 26.92 1.73
 -4 -9 -29 12.93 1.77
 -4 -9 -28 40.4 1.75
 -4 -9 -27 81.84 3.38
 -4 -9 -26 34.76 1.68
 -4 -9 -25 3.17 1.11
 -4 -9 -24 11.36 1.1
 -4 -9 -23 84.72 1.53
 -4 -9 -22 159 2.57
 -4 -9 -21 14.56 1.64
 -4 -9 -20 49.12 1.36
 -4 -9 -19 247.63 3.94
 -4 -9 -18 26.26 1.56
 -4 -9 -17 7.88 0.91
 -4 -9 -16 90.58 1.53
 -4 -9 -15 10.8 0.89
 -4 -9 -14 44.54 1.05
 -4 -9 -13 16.09 1.07
 -4 -9 -12 39.54 0.96
 -4 -9 -11 81.69 2.03
 -4 -9 -10 5.51 0.89
 -4 -9 -9 126.63 2.73
 -4 -9 -8 72.85 0.97
 -4 -9 -7 158.1 3.14
 -4 -9 -6 23.56 0.84
 -4 -9 -5 73.25 2.54
 -4 -9 -4 285.97 6.66
 -4 -9 -3 22.75 1.35
 -4 -9 -2 164.66 6.73
 -4 -9 -1 294.53 4.58
 -4 -8 -45 22.58 2.35
 -4 -8 -44 28.91 2.22
 -4 -8 -43 7.69 2.18
 -4 -8 -42 4.96 2.38
 -4 -8 -41 11.88 2.25
 -4 -8 -40 19.81 2.42
 -4 -8 -39 6.22 2.26
 -4 -8 -38 51.67 2.41
 -4 -8 -37 77.04 2.17
 -4 -8 -36 130.05 5.75
 -4 -8 -35 40.47 2.01
 -4 -8 -34 88.04 1.99
 -4 -8 -32 8.92 1.72
 -4 -8 -31 44.35 1.66
 -4 -8 -30 88.71 4.94
 -4 -8 -29 60.8 2.16
 -4 -8 -28 10.87 1.61
 -4 -8 -27 59.38 2.89
 -4 -8 -26 22.29 1.14
 -4 -8 -25 31.23 1.67
 -4 -8 -24 38.26 1.92
 -4 -8 -23 15.07 1.07
 -4 -8 -22 68.44 1.79
 -4 -8 -21 25.85 1.12
 -4 -8 -20 95.08 1.99
 -4 -8 -19 186.99 3.67
 -4 -8 -18 335.22 6.18
 -4 -8 -17 151.57 2.82
 -4 -8 -16 56.05 1.96
 -4 -8 -15 6.32 1.03
 -4 -8 -14 137.01 2.43
 -4 -8 -13 12.46 1.15
 -4 -8 -12 162.34 1.56
 -4 -8 -11 147.56 2.72
 -4 -8 -10 25.07 0.98
 -4 -8 -9 38.04 1.13
 -4 -8 -8 9.39 0.82
 -4 -8 -7 183.41 4.17
 -4 -8 -6 48.02 0.99
 -4 -8 -5 141.38 1.52
 -4 -8 -4 117.11 2.04
 -4 -8 -3 190.75 3.3
 -4 -8 -2 200.96 4.06
 -4 -8 -1 45.58 1.19
 -4 -7 -46 4.99 2.46
 -4 -7 -45 4.75 2.18
 -4 -7 -43 14.67 3.01
 -4 -7 -42 39 2.35
 -4 -7 -41 9.29 2.03
 -4 -7 -39 118.6 3.64
 -4 -7 -38 6.04 1.99
 -4 -7 -37 8.86 2.34
 -4 -7 -36 33.05 2.7
 -4 -7 -35 66.13 2.48
 -4 -7 -34 51.23 1.78
 -4 -7 -33 42.43 2.04
 -4 -7 -32 119.25 2.11
 -4 -7 -31 12.07 1.83
 -4 -7 -30 11.84 1.67
 -4 -7 -29 16.53 2.52
 -4 -7 -28 8.96 1.61
 -4 -7 -27 11.07 1.19
 -4 -7 -26 40.66 1.43
 -4 -7 -25 25.15 1.65
 -4 -7 -24 50.76 1.49
 -4 -7 -23 29.92 1.09
 -4 -7 -22 48.36 1.17
 -4 -7 -21 122.89 1.87
 -4 -7 -20 134.38 1.91
 -4 -7 -19 399 5.54
 -4 -7 -18 90.93 2.45
 -4 -7 -17 12.37 0.97
 -4 -7 -16 89.02 1.24
 -4 -7 -15 28.71 0.96
 -4 -7 -14 67.38 1.17
 -4 -7 -13 38.53 1.2
 -4 -7 -12 82.36 1.57
 -4 -7 -11 33.55 0.9
 -4 -7 -10 111.4 1.83
 -4 -7 -9 55.44 1.11
 -4 -7 -8 2.71 0.85
 -4 -7 -7 27.89 0.94
 -4 -7 -4 70.13 1.86
 -4 -7 -3 20.84 1.42
 -4 -7 -2 28.05 1.12
 -4 -7 -1 411.55 4.01
 -4 -6 -47 9.36 2.33
 -4 -6 -46 21.85 2.16
 -4 -6 -45 6.2 2.11
 -4 -6 -44 27.45 2.08
 -4 -6 -43 14.7 2.25
 -4 -6 -42 5.53 2.33
 -4 -6 -41 17.21 2.39
 -4 -6 -40 15.39 1.97
 -4 -6 -39 13.73 1.93
 -4 -6 -38 9.1 2.11
 -4 -6 -37 35.4 3.73
 -4 -6 -36 69.4 1.87
 -4 -6 -35 11.88 1.73
 -4 -6 -34 24.93 1.92
 -4 -6 -33 28.61 1.83
 -4 -6 -32 9.91 1.62
 -4 -6 -31 54.42 1.78
 -4 -6 -30 12.75 1.8
 -4 -6 -28 82.57 1.42
 -4 -6 -25 16.34 1.5
 -4 -6 -24 51.8 1.49
 -4 -6 -23 185.37 2.87
 -4 -6 -22 124.37 1.94
 -4 -6 -21 164.92 2.2
 -4 -6 -20 25.23 1.21
 -4 -6 -19 49.72 1.23
 -4 -6 -18 110.25 1.29
 -4 -6 -17 456.85 8.06
 -4 -6 -16 136.29 1.84
 -4 -6 -15 75.82 1.08
 -4 -6 -14 20.14 1.37
 -4 -6 -13 53.53 1.28
 -4 -6 -12 8.99 0.93
 -4 -6 -11 116.3 1.71
 -4 -6 -10 24.04 0.93
 -4 -6 -9 86.33 1.01
 -4 -6 -8 244.48 1.96
 -4 -6 -7 39.83 0.88
 -4 -6 -6 104.01 1.45
 -4 -6 -5 418.88 4.32
 -4 -6 -4 61.24 1.22
 -4 -6 -3 62.82 2.54
 -4 -6 -2 92.35 2.18
 -4 -6 -1 556.63 14.35
 -4 -5 -47 9.5 2.11
 -4 -5 -46 46.74 2.24
 -4 -5 -45 27.13 2.37
 -4 -5 -44 13.54 2.28
 -4 -5 -43 6.04 2.12
 -4 -5 -41 12.43 1.98
 -4 -5 -40 5.5 2.04
 -4 -5 -39 37.12 1.94
 -4 -5 -38 11.08 2.05
 -4 -5 -37 5.96 1.84
 -4 -5 -36 9.07 1.76
 -4 -5 -35 9.19 1.73
 -4 -5 -33 35.21 1.67
 -4 -5 -31 30.95 1.71
 -4 -5 -30 109.16 3.39
 -4 -5 -29 118.85 2.55
 -4 -5 -28 12.51 1.29
 -4 -5 -27 12.88 1.21
 -4 -5 -26 10.57 1.17
 -4 -5 -25 27.52 1.26
 -4 -5 -24 14.37 1.12
 -4 -5 -23 25.72 1.16
 -4 -5 -22 5.57 1.18
 -4 -5 -21 16.32 1.06
 -4 -5 -20 176.1 1.52
 -4 -5 -19 302.41 4.54
 -4 -5 -18 34.65 1.06
 -4 -5 -17 7.25 1
 -4 -5 -16 118.21 2.57
 -4 -5 -15 13.82 0.91
 -4 -5 -14 4.71 0.97
 -4 -5 -13 171.35 1.51
 -4 -5 -12 50.88 1.03
 -4 -5 -11 97.84 1.56
 -4 -5 -10 225.85 1.26
 -4 -5 -9 230.36 3.05
 -4 -5 -8 128.43 1.67
 -4 -5 -7 138.06 1.6
 -4 -5 -6 177.12 1.68
 -4 -5 -5 38.58 1.15
 -4 -5 -4 326.33 4.79
 -4 -5 -3 122.32 2.15
 -4 -5 -2 136.47 1.38
 -4 -5 -1 402.69 3.45
 -4 -4 -48 36.72 2.61
 -4 -4 -47 8.43 2.36
 -4 -4 -46 41.23 2.43
 -4 -4 -45 6.15 2.2
 -4 -4 -44 16.5 2.24
 -4 -4 -43 17.78 2.03
 -4 -4 -42 4.69 2.27
 -4 -4 -41 9.55 1.98
 -4 -4 -40 48.18 2
 -4 -4 -39 56.24 2.33
 -4 -4 -38 46.01 1.94
 -4 -4 -37 38.78 1.79
 -4 -4 -36 5.63 1.8
 -4 -4 -35 4.85 2.01
 -4 -4 -34 14.11 1.66
 -4 -4 -33 32.18 1.69
 -4 -4 -31 38.97 2.27
 -4 -4 -30 21.33 1.4
 -4 -4 -29 19.56 1.56
 -4 -4 -28 274.38 3
 -4 -4 -27 149.26 1.96
 -4 -4 -26 164.09 3.62
 -4 -4 -25 21.79 1.18
 -4 -4 -24 56.95 1.37
 -4 -4 -23 23.77 1.18
 -4 -4 -22 62.91 1.24
 -4 -4 -21 35.17 1.25
 -4 -4 -20 81.95 1.32
 -4 -4 -19 88.04 1.52
 -4 -4 -18 59.13 1.24
 -4 -4 -17 6.08 1.01
 -4 -4 -16 25.83 0.96
 -4 -4 -15 245.63 2.68
 -4 -4 -14 149.36 2.49
 -4 -4 -13 135.27 1.11
 -4 -4 -12 234.66 2.45
 -4 -4 -11 191.03 1.89
 -4 -4 -10 136.41 1.63
 -4 -4 -9 320.3 3.71
 -4 -4 -8 1244.52 16.43
 -4 -4 -7 104.42 2.2
 -4 -4 -6 354.47 5.02
 -4 -4 -5 47.21 1.98
 -4 -4 -4 186.49 1.62
 -4 -4 -3 113.19 1.31
 -4 -4 -2 472 1.94
 -4 -4 -1 8.16 1.21
 -4 -3 -48 6.95 2.41
 -4 -3 -47 14.53 2.4
 -4 -3 -46 7.05 2.45
 -4 -3 -45 7.82 2.13
 -4 -3 -44 49.1 2.1
 -4 -3 -43 73.2 2.15
 -4 -3 -42 5.16 2.11
 -4 -3 -41 36.06 1.97
 -4 -3 -39 32.41 1.92
 -4 -3 -38 21.34 1.86
 -4 -3 -37 37.7 1.78
 -4 -3 -35 25.25 1.69
 -4 -3 -34 16.54 1.76
 -4 -3 -33 95.31 2.75
 -4 -3 -32 11.6 1.91
 -4 -3 -31 22.37 1.57
 -4 -3 -30 14.83 1.31
 -4 -3 -29 65.72 1.5
 -4 -3 -28 166.48 2.92
 -4 -3 -27 216.46 2.59
 -4 -3 -26 169.64 2.73
 -4 -3 -25 25.91 1.41
 -4 -3 -24 189.03 2.3
 -4 -3 -23 132.82 1.74
 -4 -3 -22 20.33 1.1
 -4 -3 -21 12.29 1.21
 -4 -3 -20 18.5 1.38
 -4 -3 -19 16.88 1.21
 -4 -3 -18 29.22 1.06
 -4 -3 -17 155.16 1.67
 -4 -3 -16 109.61 1.41
 -4 -3 -15 168.47 2.51
 -4 -3 -14 33.61 0.98
 -4 -3 -13 83.48 1.18
 -4 -3 -12 387.61 7.32
 -4 -3 -11 143.97 2.52
 -4 -3 -10 333.68 3
 -4 -3 -9 954.04 10.29
 -4 -3 -8 30.26 0.98
 -4 -3 -7 149.49 2.02
 -4 -3 -6 902.91 13.2
 -4 -3 -5 8.61 1.07
 -4 -3 -4 50.24 1.14
 -4 -3 -2 203.99 1.69
 -4 -3 -1 89.17 1.23
 -4 -2 -48 23.94 3.35
 -4 -2 -46 101.34 2.8
 -4 -2 -44 14.58 2.17
 -4 -2 -43 12.18 2.15
 -4 -2 -42 4.96 2.26
 -4 -2 -41 29.03 2.08
 -4 -2 -40 45.03 2.07
 -4 -2 -39 9.51 1.88
 -4 -2 -37 9.56 1.75
 -4 -2 -36 7.76 1.73
 -4 -2 -35 32.61 1.81
 -4 -2 -34 24.91 1.75
 -4 -2 -33 63.42 1.78
 -4 -2 -32 12.56 2.16
 -4 -2 -31 86.74 2.06
 -4 -2 -30 180.12 2.58
 -4 -2 -29 25.66 1.32
 -4 -2 -28 415.82 5.05
 -4 -2 -27 91.85 1.66
 -4 -2 -26 256.72 2.02
 -4 -2 -25 59.89 1.95
 -4 -2 -23 92.43 1.28
 -4 -2 -22 183.85 2.22
 -4 -2 -21 265.07 2.2
 -4 -2 -20 20 1.23
 -4 -2 -19 60.5 1.31
 -4 -2 -18 11.11 1.1
 -4 -2 -17 7.91 0.98
 -4 -2 -16 47.06 1.22
 -4 -2 -15 83.42 1.14
 -4 -2 -14 17.67 0.97
 -4 -2 -13 258.59 2.58
 -4 -2 -12 376.52 4.65
 -4 -2 -11 196.08 1.98
 -4 -2 -10 418.24 2.53
 -4 -2 -9 127.19 3.72
 -4 -2 -8 1239.89 23.24
 -4 -2 -7 21.22 0.97
 -4 -2 -6 57.17 1.25
 -4 -2 -5 180.02 2.42
 -4 -2 -4 271.09 1.84
 -4 -2 -3 86.5 1.23
 -4 -2 -2 215.99 1.49
 -4 -2 -1 464.99 5.51
 -4 -1 -49 21.75 2.34
 -4 -1 -48 21.52 2.61
 -4 -1 -47 20.68 2.38
 -4 -1 -46 8.57 2.76
 -4 -1 -45 21.87 2.3
 -4 -1 -44 6.78 2.07
 -4 -1 -42 32.86 2.32
 -4 -1 -40 15.35 2.02
 -4 -1 -39 7.78 2.17
 -4 -1 -38 8.72 2.31
 -4 -1 -37 95.76 2.3
 -4 -1 -36 33.68 2.09
 -4 -1 -35 137.5 1.93
 -4 -1 -34 19.74 1.7
 -4 -1 -33 98.88 2.24
 -4 -1 -32 84.42 2.4
 -4 -1 -31 40.46 1.4
 -4 -1 -30 24.45 1.32
 -4 -1 -29 131.23 2.1
 -4 -1 -28 130.68 2.01
 -4 -1 -26 12.04 1.32
 -4 -1 -25 228.82 1.65
 -4 -1 -24 67.45 1.26
 -4 -1 -23 35.3 1.78
 -4 -1 -22 6.97 1.18
 -4 -1 -21 73.8 1.37
 -4 -1 -20 10.5 1.22
 -4 -1 -19 113.51 1.4
 -4 -1 -18 131.61 2.24
 -4 -1 -17 297.97 2.64
 -4 -1 -16 31.06 0.99
 -4 -1 -15 32.57 0.97
 -4 -1 -14 341.02 2.28
 -4 -1 -13 401.24 5.55
 -4 -1 -12 480.1 3.62
 -4 -1 -11 338.83 2.63
 -4 -1 -10 181.61 1.58
 -4 -1 -9 22.03 0.89
 -4 -1 -8 262.32 1.68
 -4 -1 -7 385.43 4.99
 -4 -1 -6 60.11 1.12
 -4 -1 -5 365.82 4.69
 -4 -1 -4 48.53 1.51
 -4 -1 -3 575.87 4.04
 -4 -1 -2 69.86 1.21
 -4 -1 -1 497.57 2.1
 -3 -22 -10 13.13 4.92
 -3 -22 -8 15.92 4.17
 -3 -22 -2 7.93 3.73
 -3 -21 -17 8.82 3.29
 -3 -21 -13 14.66 2.99
 -3 -21 -12 14.93 4.24
 -3 -21 -7 6.69 2.76
 -3 -21 -6 10.94 2.6
 -3 -20 -22 6.35 2.02
 -3 -20 -21 8.05 1.94
 -3 -20 -19 8.21 1.84
 -3 -20 -18 8.51 1.94
 -3 -20 -12 7.08 2.97
 -3 -20 -11 8.48 2.88
 -3 -20 -9 12.67 2.68
 -3 -20 -7 5.79 2.74
 -3 -20 -3 5.65 1.27
 -3 -20 -2 3.42 1
 -3 -20 -1 14.22 2.14
 -3 -19 -27 9.46 2.24
 -3 -19 -26 11.38 3.03
 -3 -19 -21 10.46 3.02
 -3 -19 -20 6.23 1.63
 -3 -19 -19 31.1 3.32
 -3 -19 -18 6.17 2.64
 -3 -19 -12 4.64 1.46
 -3 -19 -11 29.34 1.78
 -3 -19 -10 9.05 2.26
 -3 -19 -9 18.04 2.11
 -3 -19 -7 13.73 2.45
 -3 -19 -5 19.38 2.6
 -3 -19 -3 46.54 8.63
 -3 -19 -2 8.8 1.45
 -3 -19 -1 44.51 3.14
 -3 -18 -30 9.72 2.75
 -3 -18 -29 14.25 1.86
 -3 -18 -28 6.43 2.33
 -3 -18 -26 4.75 1.93
 -3 -18 -25 10.32 1.96
 -3 -18 -24 5.88 2.47
 -3 -18 -23 9.07 2.32
 -3 -18 -21 7.79 3.35
 -3 -18 -20 31.74 4.52
 -3 -18 -17 20.24 4.23
 -3 -18 -15 19.49 1.93
 -3 -18 -14 9.81 1.52
 -3 -18 -13 10.87 1.58
 -3 -18 -12 6.17 1.06
 -3 -18 -10 38.26 1.97
 -3 -18 -9 33.55 3.01
 -3 -18 -6 6.66 1.57
 -3 -18 -5 46.15 4.44
 -3 -18 -4 2.57 0.7
 -3 -18 -3 2.41 1.2
 -3 -18 -2 5.36 2.35
 -3 -18 -1 79.76 7.57
 -3 -17 -33 5.53 2.06
 -3 -17 -31 16.2 2.79
 -3 -17 -30 14.34 2.35
 -3 -17 -28 28.23 4.04
 -3 -17 -27 16.45 2.96
 -3 -17 -26 34.24 3.39
 -3 -17 -25 16.22 3
 -3 -17 -24 18.45 1.92
 -3 -17 -23 4.84 2.19
 -3 -17 -22 9.74 2.78
 -3 -17 -21 15.14 2.04
 -3 -17 -19 29.76 3.07
 -3 -17 -18 19.3 4.33
 -3 -17 -17 30.67 4.15
 -3 -17 -16 72.78 4.07
 -3 -17 -15 5.3 1.96
 -3 -17 -14 26.76 3.03
 -3 -17 -13 29.31 1.39
 -3 -17 -12 13.6 1.35
 -3 -17 -11 16.42 1.38
 -3 -17 -10 49.13 2.09
 -3 -17 -9 6.47 2.8
 -3 -17 -8 69.04 5.33
 -3 -17 -7 31.55 2.05
 -3 -17 -5 15.89 2.64
 -3 -17 -4 4.37 1.96
 -3 -17 -3 14.97 1.37
 -3 -17 -2 18.2 2.51
 -3 -16 -35 6.53 2.58
 -3 -16 -34 9.65 2.93
 -3 -16 -33 9.99 2.83
 -3 -16 -32 6.2 2.76
 -3 -16 -30 15.2 2.53
 -3 -16 -29 26.4 4.18
 -3 -16 -28 10.3 3.25
 -3 -16 -27 7.49 1.72
 -3 -16 -26 21 2.65
 -3 -16 -25 40.07 2.5
 -3 -16 -22 17.07 1.36
 -3 -16 -21 45.92 3.41
 -3 -16 -20 56.23 4.72
 -3 -16 -19 58.48 3.88
 -3 -16 -18 88.21 5.12
 -3 -16 -17 23.28 2.9
 -3 -16 -16 38.7 1.48
 -3 -16 -15 27.85 2.28
 -3 -16 -12 13.73 2.33
 -3 -16 -11 45.24 2.06
 -3 -16 -9 90.7 3.82
 -3 -16 -8 14.49 1.76
 -3 -16 -7 19.26 3.09
 -3 -16 -5 10.73 1.75
 -3 -16 -3 9.51 2.13
 -3 -16 -2 34.48 2.02
 -3 -16 -1 65.63 4.96
 -3 -15 -37 7.21 2.37
 -3 -15 -35 32.87 2.79
 -3 -15 -33 14.36 3.98
 -3 -15 -32 4.73 1.95
 -3 -15 -31 4.13 1.65
 -3 -15 -30 6.28 1.96
 -3 -15 -29 30.02 3.43
 -3 -15 -28 31.8 1.77
 -3 -15 -26 33.36 3.25
 -3 -15 -25 15.71 2.64
 -3 -15 -24 18.49 1.44
 -3 -15 -23 25.87 2.24
 -3 -15 -22 39.48 3.05
 -3 -15 -21 26.98 1.48
 -3 -15 -20 11.76 1.68
 -3 -15 -19 52.53 2.52
 -3 -15 -18 13.3 1.21
 -3 -15 -17 201.88 2.99
 -3 -15 -15 48.28 2.37
 -3 -15 -14 3.03 1.36
 -3 -15 -13 8.41 2.35
 -3 -15 -12 35.42 2.71
 -3 -15 -11 33.03 1.34
 -3 -15 -10 47.19 4.09
 -3 -15 -8 56.42 5.79
 -3 -15 -7 52.65 4.67
 -3 -15 -6 57.35 3.12
 -3 -15 -5 2.51 1.12
 -3 -15 -4 31.22 1.79
 -3 -15 -3 98.32 4.05
 -3 -15 -2 65.49 2.41
 -3 -15 -1 116.91 5.61
 -3 -14 -39 32.49 2.38
 -3 -14 -38 40.08 2.36
 -3 -14 -37 8.08 2.59
 -3 -14 -36 6.44 2.56
 -3 -14 -34 15.99 1.97
 -3 -14 -33 24.21 2.72
 -3 -14 -32 16.91 2.28
 -3 -14 -31 6.15 2.33
 -3 -14 -30 4.58 1.75
 -3 -14 -29 10.77 1.46
 -3 -14 -28 7.31 1.8
 -3 -14 -27 11.02 1.67
 -3 -14 -26 5.11 1.82
 -3 -14 -25 11.76 1.31
 -3 -14 -24 8.87 1.24
 -3 -14 -22 13.79 1.97
 -3 -14 -21 25.4 1.4
 -3 -14 -20 79.27 2.81
 -3 -14 -19 48.06 2.11
 -3 -14 -18 167.6 6.07
 -3 -14 -17 20.47 2.3
 -3 -14 -16 11.95 1.51
 -3 -14 -15 12.88 1.93
 -3 -14 -14 80.15 9.44
 -3 -14 -11 44.71 2.64
 -3 -14 -10 21.36 1.43
 -3 -14 -9 15.86 2.68
 -3 -14 -8 16.15 2.48
 -3 -14 -7 10.41 0.94
 -3 -14 -6 9.94 0.94
 -3 -14 -5 24.49 2.43
 -3 -14 -4 72.14 2.91
 -3 -14 -3 39.42 3.39
 -3 -14 -2 51.63 6.52
 -3 -14 -1 35.47 1.52
 -3 -13 -40 33.08 2.79
 -3 -13 -37 28.42 1.91
 -3 -13 -36 22.37 4.22
 -3 -13 -35 19.37 1.96
 -3 -13 -34 5.42 1.96
 -3 -13 -33 4.13 1.84
 -3 -13 -32 20.31 1.71
 -3 -13 -31 25.23 2.03
 -3 -13 -30 5.16 1.59
 -3 -13 -29 6.3 1.42
 -3 -13 -28 16.82 1.88
 -3 -13 -27 17.81 1.97
 -3 -13 -26 33.83 2.08
 -3 -13 -25 13.25 1.29
 -3 -13 -24 4.16 2.05
 -3 -13 -23 5.3 1.24
 -3 -13 -22 10.82 1.2
 -3 -13 -21 70.47 2.51
 -3 -13 -20 31.69 1.51
 -3 -13 -19 6.07 1.3
 -3 -13 -18 27.48 1.94
 -3 -13 -15 53.17 2.64
 -3 -13 -14 4.93 1.25
 -3 -13 -12 60.87 4.41
 -3 -13 -11 3.63 1.5
 -3 -13 -10 36.42 2.24
 -3 -13 -9 45.21 2.87
 -3 -13 -8 66.19 3.18
 -3 -13 -7 22.02 2.39
 -3 -13 -6 62.11 3.55
 -3 -13 -5 22.36 2.23
 -3 -13 -4 2.89 0.98
 -3 -13 -3 63.26 1.76
 -3 -13 -2 26.92 0.81
 -3 -13 -1 1.55 0.74
 -3 -12 -41 12.12 2.17
 -3 -12 -40 21.76 2.46
 -3 -12 -39 33.01 3.92
 -3 -12 -35 42.54 2.99
 -3 -12 -34 11.01 1.62
 -3 -12 -33 19.52 1.65
 -3 -12 -32 9.45 1.53
 -3 -12 -31 20.04 1.51
 -3 -12 -30 27.74 1.83
 -3 -12 -29 11.71 1.44
 -3 -12 -28 5.46 1.64
 -3 -12 -27 14.42 1.59
 -3 -12 -26 37.1 3.15
 -3 -12 -25 15.34 1.37
 -3 -12 -24 34.08 2.67
 -3 -12 -23 20.07 1.58
 -3 -12 -22 52.32 2.11
 -3 -12 -21 9.99 1.48
 -3 -12 -20 48.46 2.43
 -3 -12 -19 67.07 3.68
 -3 -12 -18 51.75 2.79
 -3 -12 -17 11.57 1.3
 -3 -12 -16 39.7 2.2
 -3 -12 -15 13.58 1.46
 -3 -12 -14 31.22 2.06
 -3 -12 -13 8.35 1.08
 -3 -12 -12 83.43 1.74
 -3 -12 -11 26.62 1.81
 -3 -12 -10 10.73 0.88
 -3 -12 -8 49.6 2.7
 -3 -12 -7 45.38 2.14
 -3 -12 -6 5.62 0.58
 -3 -12 -5 21.03 1
 -3 -12 -4 23.59 1.29
 -3 -12 -3 6.3 1.3
 -3 -12 -2 26.68 1.5
 -3 -12 -1 31.59 1.35
 -3 -11 -44 6.21 2.3
 -3 -11 -42 14.76 2.12
 -3 -11 -41 6.43 2.15
 -3 -11 -39 5.83 2.07
 -3 -11 -38 6.73 2.64
 -3 -11 -35 20.87 1.79
 -3 -11 -33 25.81 1.84
 -3 -11 -32 44.25 2.66
 -3 -11 -30 26.88 1.95
 -3 -11 -29 71.14 2.98
 -3 -11 -28 53.74 2.79
 -3 -11 -27 17.92 1.39
 -3 -11 -26 59.56 1.75
 -3 -11 -25 16.51 1.31
 -3 -11 -24 10.58 1.52
 -3 -11 -23 46.23 1.99
 -3 -11 -22 32.87 1.93
 -3 -11 -21 25.87 1.33
 -3 -11 -20 80.43 2.69
 -3 -11 -19 6.09 1.25
 -3 -11 -18 20.51 1.41
 -3 -11 -17 18.1 1.51
 -3 -11 -16 4.43 1.2
 -3 -11 -15 40.54 2.23
 -3 -11 -14 45.15 2.52
 -3 -11 -13 41.71 1.17
 -3 -11 -12 20.43 2.38
 -3 -11 -11 191.3 4.97
 -3 -11 -10 43.89 2.24
 -3 -11 -9 41.57 0.81
 -3 -11 -8 42.48 1.65
 -3 -11 -7 78.64 2.94
 -3 -11 -6 55.29 2.31
 -3 -11 -5 14.78 0.71
 -3 -11 -4 14.1 1.02
 -3 -11 -3 130 3.43
 -3 -11 -2 22.32 1.01
 -3 -11 -1 30.07 1.71
 -3 -10 -45 6.7 2.66
 -3 -10 -44 10.56 2.48
 -3 -10 -43 21.6 2.41
 -3 -10 -42 12.1 2.38
 -3 -10 -40 12.68 2.42
 -3 -10 -38 58.68 5.09
 -3 -10 -37 27.16 2.41
 -3 -10 -36 64.79 2.78
 -3 -10 -35 11.39 1.79
 -3 -10 -34 25.56 3.01
 -3 -10 -33 11.84 1.71
 -3 -10 -31 53.43 2.58
 -3 -10 -30 51.67 2.09
 -3 -10 -29 52.76 2.63
 -3 -10 -28 9.65 1.56
 -3 -10 -27 22.43 1.39
 -3 -10 -26 80.65 1.79
 -3 -10 -25 25.15 1.34
 -3 -10 -24 11.32 1.28
 -3 -10 -23 12.28 1.39
 -3 -10 -22 38.81 2.84
 -3 -10 -21 18.49 1.31
 -3 -10 -20 95.39 3.43
 -3 -10 -19 10.4 1.8
 -3 -10 -18 95.73 2.92
 -3 -10 -17 33.81 1.68
 -3 -10 -16 52.63 1.78
 -3 -10 -15 73.28 1.76
 -3 -10 -14 17.84 1.74
 -3 -10 -13 128.22 4.04
 -3 -10 -12 21.1 0.82
 -3 -10 -11 84.74 2
 -3 -10 -10 79.38 3.33
 -3 -10 -9 12.48 0.74
 -3 -10 -8 84.06 3.33
 -3 -10 -7 94.11 1.57
 -3 -10 -6 93.56 2.7
 -3 -10 -5 11.24 1.03
 -3 -10 -4 25.85 1.3
 -3 -10 -3 4.62 0.78
 -3 -10 -2 66.84 1.48
 -3 -10 -1 5.25 0.92
 -3 -9 -44 6.54 2.55
 -3 -9 -41 34.89 2.4
 -3 -9 -40 36.11 2.95
 -3 -9 -39 41.33 4.12
 -3 -9 -38 16.65 2.24
 -3 -9 -37 40.26 2.96
 -3 -9 -36 18.9 1.71
 -3 -9 -35 19.05 1.67
 -3 -9 -34 4.56 1.81
 -3 -9 -33 71.9 2.41
 -3 -9 -32 27.07 1.97
 -3 -9 -30 38.03 1.62
 -3 -9 -28 15.58 1.43
 -3 -9 -27 13.57 1.39
 -3 -9 -26 36.51 1.48
 -3 -9 -25 23.77 1.45
 -3 -9 -24 20.75 1.44
 -3 -9 -23 11.48 1.38
 -3 -9 -22 40.46 2.62
 -3 -9 -21 53.01 1.43
 -3 -9 -20 123.09 3.07
 -3 -9 -19 65.14 1.02
 -3 -9 -18 35.1 1.06
 -3 -9 -17 201.08 3.11
 -3 -9 -16 33.34 0.75
 -3 -9 -15 60.76 1.93
 -3 -9 -14 46.1 1.64
 -3 -9 -13 214.52 3.38
 -3 -9 -12 12.17 1.09
 -3 -9 -11 154.35 1.38
 -3 -9 -10 198.85 4.78
 -3 -9 -9 18.42 0.73
 -3 -9 -8 57.53 1.12
 -3 -9 -7 11.01 0.63
 -3 -9 -6 121.55 2.86
 -3 -9 -5 16.16 0.79
 -3 -9 -4 2.27 0.79
 -3 -9 -3 77.74 1.79
 -3 -9 -2 116.39 5.1
 -3 -9 -1 69.17 2.87
 -3 -8 -46 22.74 3.81
 -3 -8 -45 26.34 2.53
 -3 -8 -44 5.88 2.25
 -3 -8 -43 19.63 2.11
 -3 -8 -42 13.33 2.22
 -3 -8 -41 5.45 2.15
 -3 -8 -39 59.43 3.16
 -3 -8 -38 28.44 3.91
 -3 -8 -37 18.93 1.91
 -3 -8 -36 17.32 2.58
 -3 -8 -35 43.56 2.11
 -3 -8 -34 6.77 1.73
 -3 -8 -32 33.18 1.66
 -3 -8 -31 12.25 1.85
 -3 -8 -30 6.13 1.52
 -3 -8 -29 33.64 1.49
 -3 -8 -28 5.62 1.45
 -3 -8 -27 22.28 2.03
 -3 -8 -26 6.5 1.36
 -3 -8 -25 12.73 1.47
 -3 -8 -24 58.7 3.47
 -3 -8 -23 77.29 1.75
 -3 -8 -22 121.77 2.94
 -3 -8 -21 56.28 1.71
 -3 -8 -20 193.66 1.82
 -3 -8 -19 54.57 1.31
 -3 -8 -18 358.43 4.73
 -3 -8 -16 35.69 1.05
 -3 -8 -15 233.35 2.88
 -3 -8 -14 46.99 0.86
 -3 -8 -13 28.08 0.92
 -3 -8 -12 42.13 1.08
 -3 -8 -11 116.95 2.66
 -3 -8 -10 67.16 0.83
 -3 -8 -9 335 3.42
 -3 -8 -8 27.87 0.75
 -3 -8 -7 70.26 1.56
 -3 -8 -6 11.1 0.73
 -3 -8 -5 147.15 2.14
 -3 -8 -4 559.49 6.27
 -3 -8 -3 13.61 1
 -3 -8 -2 360.29 3.88
 -3 -8 -1 130.2 2.62
 -3 -7 -47 59.53 4.81
 -3 -7 -45 20.8 3.25
 -3 -7 -44 15.79 2.41
 -3 -7 -42 36.52 2.53
 -3 -7 -40 6.61 2.09
 -3 -7 -39 9.13 2.2
 -3 -7 -38 26.42 2.07
 -3 -7 -37 67.34 3.38
 -3 -7 -36 28.18 1.99
 -3 -7 -35 19.13 1.93
 -3 -7 -33 14.49 1.9
 -3 -7 -31 11.91 1.61
 -3 -7 -30 8.11 1.5
 -3 -7 -29 154.94 2.18
 -3 -7 -28 42.89 1.47
 -3 -7 -27 52.73 1.45
 -3 -7 -26 34.9 2.16
 -3 -7 -25 58.62 1.59
 -3 -7 -24 57.25 1.49
 -3 -7 -23 60.12 1.42
 -3 -7 -22 51.66 1.65
 -3 -7 -21 313.04 4.05
 -3 -7 -20 163.4 1.7
 -3 -7 -19 54.43 1.42
 -3 -7 -18 125.11 3.07
 -3 -7 -17 470.77 4.03
 -3 -7 -16 16.68 1.03
 -3 -7 -15 142.49 2.25
 -3 -7 -14 65.87 0.94
 -3 -7 -13 12.27 0.7
 -3 -7 -12 101.99 1.48
 -3 -7 -11 87.31 1.02
 -3 -7 -10 305.6 3.62
 -3 -7 -9 462.85 4.44
 -3 -7 -8 80.5 1.74
 -3 -7 -7 85.22 1.03
 -3 -7 -6 163.09 2.4
 -3 -7 -5 55.49 1.13
 -3 -7 -4 203.7 2.17
 -3 -7 -3 1169.83 9.86
 -3 -7 -2 13.79 0.96
 -3 -7 -1 981.7 11.41
 -3 -6 -48 30.95 4.23
 -3 -6 -47 22.81 3.77
 -3 -6 -46 14.94 4.1
 -3 -6 -45 18.06 2.96
 -3 -6 -44 56.43 3.06
 -3 -6 -43 12.56 2.11
 -3 -6 -41 8.71 2.01
 -3 -6 -40 29.28 1.84
 -3 -6 -39 54.94 2.13
 -3 -6 -38 124.12 2.79
 -3 -6 -37 125.92 2.36
 -3 -6 -36 12.89 1.79
 -3 -6 -35 112.11 2.9
 -3 -6 -34 30.54 1.72
 -3 -6 -33 38.64 2.03
 -3 -6 -32 21.97 2.11
 -3 -6 -31 12.73 1.62
 -3 -6 -30 100.17 1.82
 -3 -6 -29 42.34 1.57
 -3 -6 -28 3.64 1.61
 -3 -6 -27 168.93 3.45
 -3 -6 -26 76.5 1.67
 -3 -6 -25 116.27 3.22
 -3 -6 -24 57.87 2.26
 -3 -6 -23 107.52 2.09
 -3 -6 -22 14.93 1.12
 -3 -6 -21 48.89 1.25
 -3 -6 -20 127.19 3.02
 -3 -6 -19 426.87 3.64
 -3 -6 -18 53.64 0.97
 -3 -6 -17 54.93 0.94
 -3 -6 -16 80.4 1.91
 -3 -6 -15 319.71 3.46
 -3 -6 -14 249.54 2.19
 -3 -6 -13 51.64 0.97
 -3 -6 -12 327.72 2.25
 -3 -6 -11 98.2 3.39
 -3 -6 -10 25.65 0.87
 -3 -6 -9 410.69 3.47
 -3 -6 -8 184.23 2.21
 -3 -6 -7 528.29 3.47
 -3 -6 -6 307.15 3.37
 -3 -6 -5 216.17 2.93
 -3 -6 -4 169.32 1.65
 -3 -6 -3 484.75 9.43
 -3 -6 -2 274.73 2.58
 -3 -6 -1 424.55 5.41
 -3 -5 -48 9.17 3.26
 -3 -5 -47 58.52 6.3
 -3 -5 -45 46.76 2.37
 -3 -5 -44 56.52 2.8
 -3 -5 -42 40.23 2.01
 -3 -5 -41 21.59 1.85
 -3 -5 -40 21.59 2.06
 -3 -5 -39 17.67 2.03
 -3 -5 -38 63.89 2.49
 -3 -5 -37 182.87 3.26
 -3 -5 -36 74.26 2.35
 -3 -5 -35 66 2.02
 -3 -5 -34 36.98 1.73
 -3 -5 -33 59.83 1.75
 -3 -5 -32 11.3 1.54
 -3 -5 -31 148.19 2.84
 -3 -5 -30 32.6 1.77
 -3 -5 -29 314.01 3.59
 -3 -5 -28 43.51 1.61
 -3 -5 -27 387.81 3.92
 -3 -5 -26 166.76 4.63
 -3 -5 -25 99.77 2.51
 -3 -5 -24 10.19 1.03
 -3 -5 -23 173.69 2.34
 -3 -5 -22 53.66 1.06
 -3 -5 -21 128 1.29
 -3 -5 -20 445.99 5.59
 -3 -5 -19 258.43 2.98
 -3 -5 -18 344.9 2.7
 -3 -5 -17 79.61 1.72
 -3 -5 -16 322.74 3.7
 -3 -5 -15 266.33 3.47
 -3 -5 -14 182.99 1.22
 -3 -5 -13 70.46 1.7
 -3 -5 -12 180.14 1.07
 -3 -5 -11 300.32 3.27
 -3 -5 -10 31.89 0.73
 -3 -5 -9 1606.44 14.59
 -3 -5 -8 709.98 8.4
 -3 -5 -7 557.75 7.48
 -3 -5 -6 71.3 1.05
 -3 -5 -5 85.88 1.29
 -3 -5 -4 37.03 1.5
 -3 -5 -3 106.66 1.01
 -3 -5 -2 1474.92 17.02
 -3 -5 -1 99.89 1.24
 -3 -4 -49 22.59 2.86
 -3 -4 -48 20.23 2.4
 -3 -4 -47 56.56 3.54
 -3 -4 -46 15.69 2.47
 -3 -4 -45 20.4 2.18
 -3 -4 -44 24.47 1.94
 -3 -4 -43 41.22 2.03
 -3 -4 -41 30.89 2.11
 -3 -4 -40 10.28 1.91
 -3 -4 -39 9.59 2.05
 -3 -4 -38 14.68 1.83
 -3 -4 -37 31.53 1.81
 -3 -4 -36 78.35 1.9
 -3 -4 -35 43.21 1.77
 -3 -4 -34 22.61 2.11
 -3 -4 -33 10.3 2.09
 -3 -4 -32 20.16 1.61
 -3 -4 -31 100.45 1.68
 -3 -4 -30 48.6 1.52
 -3 -4 -29 106.15 2.18
 -3 -4 -28 233.25 4.86
 -3 -4 -27 454.09 6.87
 -3 -4 -26 102.74 2.39
 -3 -4 -25 166.3 2.44
 -3 -4 -24 127.59 1.48
 -3 -4 -23 188.93 1.95
 -3 -4 -22 14.4 1.04
 -3 -4 -21 95.94 1.37
 -3 -4 -20 69.15 1.04
 -3 -4 -19 75.67 1.07
 -3 -4 -18 31.77 1
 -3 -4 -17 413.15 5.51
 -3 -4 -16 181.37 2.06
 -3 -4 -15 102.84 1.02
 -3 -4 -14 88.09 2.09
 -3 -4 -13 34.06 0.83
 -3 -4 -12 233.64 4.37
 -3 -4 -11 205.85 1.71
 -3 -4 -10 1525.27 21.6
 -3 -4 -9 113.92 1.32
 -3 -4 -8 390.54 3.76
 -3 -4 -7 304.52 3.65
 -3 -4 -6 471.88 9.44
 -3 -4 -5 103.68 1.36
 -3 -4 -4 249.65 4.59
 -3 -4 -3 84.16 1.65
 -3 -4 -2 989.33 10.73
 -3 -4 -1 128.43 0.98
 -3 -3 -48 10.97 2.3
 -3 -3 -47 14.37 2.78
 -3 -3 -45 8.39 2.01
 -3 -3 -44 17.36 2.07
 -3 -3 -43 6.32 1.97
 -3 -3 -41 23.45 1.9
 -3 -3 -40 32.04 1.88
 -3 -3 -39 20.69 2.01
 -3 -3 -38 22.85 1.84
 -3 -3 -36 5.12 1.83
 -3 -3 -35 20.1 1.86
 -3 -3 -34 26.73 1.67
 -3 -3 -33 28.37 1.79
 -3 -3 -32 78.82 1.66
 -3 -3 -31 15.22 1.5
 -3 -3 -30 265.13 2.76
 -3 -3 -29 31.62 1.81
 -3 -3 -28 12.16 1.34
 -3 -3 -27 78.12 2.07
 -3 -3 -26 80.89 1.4
 -3 -3 -25 67.86 1.44
 -3 -3 -24 7.11 1.11
 -3 -3 -23 63.35 1.27
 -3 -3 -22 3.73 1.03
 -3 -3 -21 115.4 1.35
 -3 -3 -20 31.82 1.39
 -3 -3 -19 168.42 3.28
 -3 -3 -18 210.21 3.01
 -3 -3 -16 116.74 1.57
 -3 -3 -15 278.19 2.47
 -3 -3 -14 7.24 0.85
 -3 -3 -13 127.04 1.77
 -3 -3 -12 1433.56 18.16
 -3 -3 -11 806.57 7.21
 -3 -3 -10 143.7 1.23
 -3 -3 -9 68.3 1.32
 -3 -3 -8 658.44 5.29
 -3 -3 -7 589.44 3.6
 -3 -3 -6 845.96 17.14
 -3 -3 -5 297.16 3.65
 -3 -3 -4 367.57 1.89
 -3 -3 -3 15.81 0.84
 -3 -3 -2 28.55 0.86
 -3 -3 -1 139.41 2.72
 -3 -2 -50 6.84 2.29
 -3 -2 -49 7.76 2.22
 -3 -2 -48 28.12 3.24
 -3 -2 -47 99.08 3.84
 -3 -2 -46 7.57 2.72
 -3 -2 -44 33.31 2.06
 -3 -2 -43 11.93 2.02
 -3 -2 -42 18.93 1.92
 -3 -2 -41 57.26 1.99
 -3 -2 -40 15.94 1.86
 -3 -2 -39 31.91 2.56
 -3 -2 -38 30.01 1.81
 -3 -2 -37 21.33 1.76
 -3 -2 -36 174.22 3.6
 -3 -2 -35 19.71 1.68
 -3 -2 -34 64.31 2.94
 -3 -2 -33 9.2 1.55
 -3 -2 -32 13.41 1.51
 -3 -2 -31 11.06 1.49
 -3 -2 -30 127.87 3.01
 -3 -2 -29 194.33 2.97
 -3 -2 -28 60.99 1.41
 -3 -2 -27 20.98 1.64
 -3 -2 -26 128.59 1.55
 -3 -2 -25 58.81 1.18
 -3 -2 -24 10.21 1.15
 -3 -2 -23 11.22 1.04
 -3 -2 -21 6.15 1.1
 -3 -2 -20 176.16 2.33
 -3 -2 -19 103.3 1.1
 -3 -2 -18 197.18 1.94
 -3 -2 -17 423.21 3.78
 -3 -2 -16 179.8 1.51
 -3 -2 -15 169.32 2.28
 -3 -2 -14 14.59 0.85
 -3 -2 -13 20.18 0.85
 -3 -2 -12 94.65 0.97
 -3 -2 -11 151.66 0.96
 -3 -2 -10 524.26 7.88
 -3 -2 -9 592.73 9.93
 -3 -2 -8 28.58 1.13
 -3 -2 -7 122.5 1.26
 -3 -2 -6 506.19 2.15
 -3 -2 -5 331.3 4.91
 -3 -2 -4 416.18 4.81
 -3 -2 -3 114.95 2.18
 -3 -2 -2 27.67 1.11
 -3 -2 -1 954.66 5.71
 -3 -1 -48 7.15 2.32
 -3 -1 -47 12.79 2.54
 -3 -1 -46 7.94 2.58
 -3 -1 -45 6.23 3.02
 -3 -1 -44 12.41 2.3
 -3 -1 -43 11.27 2.39
 -3 -1 -42 20.96 2.03
 -3 -1 -41 19.39 1.98
 -3 -1 -40 23.26 1.85
 -3 -1 -39 22.66 2.05
 -3 -1 -38 87.69 2.91
 -3 -1 -37 16.08 1.89
 -3 -1 -36 73.71 2.57
 -3 -1 -35 5.2 1.85
 -3 -1 -34 67.2 1.85
 -3 -1 -33 8.48 1.72
 -3 -1 -32 166.63 2.86
 -3 -1 -31 20.69 1.86
 -3 -1 -30 52.41 1.88
 -3 -1 -29 75.47 1.59
 -3 -1 -28 23.1 1.31
 -3 -1 -27 15.33 1.16
 -3 -1 -26 81.64 1.35
 -3 -1 -25 45.5 1.21
 -3 -1 -24 275.69 1.63
 -3 -1 -23 21.62 1.13
 -3 -1 -22 61.69 1.1
 -3 -1 -21 20.16 1
 -3 -1 -20 187.02 1.83
 -3 -1 -19 144.02 1.59
 -3 -1 -18 51.69 1.54
 -3 -1 -17 34.97 1.08
 -3 -1 -16 240.78 3.36
 -3 -1 -15 102.45 1.23
 -3 -1 -14 66.45 1.55
 -3 -1 -13 34.58 1.02
 -3 -1 -12 12.58 0.79
 -3 -1 -11 461.61 6.7
 -3 -1 -10 495.94 5.08
 -3 -1 -9 23.96 0.71
 -3 -1 -8 36.18 0.72
 -3 -1 -7 450.08 4.66
 -3 -1 -6 196.16 1.62
 -3 -1 -5 284.93 2.21
 -3 -1 -4 433.91 5.33
 -3 -1 -3 270.1 3.99
 -3 -1 -2 171.34 3.4
 -3 -1 -1 406.23 2.14
 -2 -22 -13 8.66 3
 -2 -22 -7 7.19 2.63
 -2 -22 -3 6.19 2.27
 -2 -21 -15 14.03 3
 -2 -21 -10 8.22 3.95
 -2 -21 -9 16.02 3.74
 -2 -21 -4 16.76 3.28
 -2 -21 -2 14.82 3.04
 -2 -21 -1 10.32 2.87
 -2 -20 -22 15.48 3.77
 -2 -20 -21 11.9 4.19
 -2 -20 -20 11.36 5.25
 -2 -20 -17 7.84 3.13
 -2 -20 -13 7.71 2.84
 -2 -20 -12 7.68 2.79
 -2 -20 -11 11.5 2.66
 -2 -20 -10 7.16 2.67
 -2 -20 -8 18.93 3.97
 -2 -20 -7 6.55 2.44
 -2 -20 -6 8.29 2.34
 -2 -20 -4 8.97 2.92
 -2 -20 -3 2.46 1
 -2 -20 -2 11.3 1.94
 -2 -20 -1 12.64 2.98
 -2 -19 -27 13.78 2.47
 -2 -19 -25 9.46 4.38
 -2 -19 -24 7.95 2.48
 -2 -19 -22 6.74 1.85
 -2 -19 -20 15.83 2.28
 -2 -19 -19 21.33 3.49
 -2 -19 -18 23 2.85
 -2 -19 -17 15.36 1.52
 -2 -19 -16 6.52 3.1
 -2 -19 -15 24.18 4.6
 -2 -19 -13 21.94 2.69
 -2 -19 -12 16.26 2
 -2 -19 -8 6.27 3.11
 -2 -19 -5 8.36 3.29
 -2 -19 -4 3.9 1.88
 -2 -19 -3 6.61 1.27
 -2 -19 -2 21.15 2.48
 -2 -19 -1 3.44 1.42
 -2 -18 -30 13.7 1.74
 -2 -18 -29 4.04 1.66
 -2 -18 -28 6.17 2.15
 -2 -18 -27 7.14 2.4
 -2 -18 -24 11.16 1.31
 -2 -18 -22 19.01 4.16
 -2 -18 -21 9.99 1.87
 -2 -18 -20 4.59 1.34
 -2 -18 -19 42.25 2.22
 -2 -18 -18 31.97 3.91
 -2 -18 -17 4.09 1.77
 -2 -18 -15 5.15 2.17
 -2 -18 -14 7.82 1.59
 -2 -18 -12 21.65 3.65
 -2 -18 -8 16.65 1.28
 -2 -18 -6 21.72 2.23
 -2 -18 -5 4.65 2.23
 -2 -18 -2 26.56 1.31
 -2 -18 -1 45.59 6.53
 -2 -17 -34 8.96 1.96
 -2 -17 -33 8.42 1.92
 -2 -17 -32 4.76 1.92
 -2 -17 -29 8.21 2.11
 -2 -17 -28 16.71 1.85
 -2 -17 -27 6.68 2.01
 -2 -17 -24 4.85 1.8
 -2 -17 -23 39.2 2.18
 -2 -17 -22 8.31 1.63
 -2 -17 -21 16.54 1.9
 -2 -17 -19 27.98 1.93
 -2 -17 -18 63.49 5.71
 -2 -17 -17 75.21 2.79
 -2 -17 -16 96.11 2.9
 -2 -17 -15 19.9 3.97
 -2 -17 -14 8.37 1.64
 -2 -17 -12 6.18 2.69
 -2 -17 -10 26.97 3.59
 -2 -17 -9 5.53 2.42
 -2 -17 -8 2.47 1.21
 -2 -17 -6 40.51 5.27
 -2 -17 -5 16.06 5.24
 -2 -17 -3 25.56 2.68
 -2 -17 -2 27.25 1.31
 -2 -17 -1 86.89 1.84
 -2 -16 -36 4.62 2.2
 -2 -16 -35 6.35 2.62
 -2 -16 -34 5.92 2.93
 -2 -16 -32 12.9 3.94
 -2 -16 -31 5.24 2.26
 -2 -16 -29 36.49 2.93
 -2 -16 -27 5.26 2.03
 -2 -16 -25 7.01 1.42
 -2 -16 -24 6.27 1.38
 -2 -16 -23 32.66 2.06
 -2 -16 -22 7.48 1.94
 -2 -16 -20 60.32 3.59
 -2 -16 -19 57.25 4.12
 -2 -16 -18 38.02 4.82
 -2 -16 -17 9.18 2.59
 -2 -16 -15 38.33 2.65
 -2 -16 -14 58.64 3.5
 -2 -16 -13 4.08 1.48
 -2 -16 -12 5.39 1.52
 -2 -16 -11 23.49 2.39
 -2 -16 -10 33.41 2.95
 -2 -16 -9 108.62 4.98
 -2 -16 -8 11.36 3.38
 -2 -16 -6 54.33 5.74
 -2 -16 -5 18.57 2.55
 -2 -16 -4 25.24 2.19
 -2 -16 -3 50.76 2.11
 -2 -16 -1 49.91 3.15
 -2 -15 -38 5.9 2.7
 -2 -15 -37 17.3 3.07
 -2 -15 -35 17.93 4.27
 -2 -15 -34 7.51 2.3
 -2 -15 -33 7.48 1.95
 -2 -15 -32 9.88 1.74
 -2 -15 -31 5.19 1.75
 -2 -15 -30 8.1 1.15
 -2 -15 -29 33.62 3.15
 -2 -15 -28 22.78 1.62
 -2 -15 -27 9.27 1.99
 -2 -15 -26 76.94 1.61
 -2 -15 -25 24.69 2.1
 -2 -15 -24 4.52 0.87
 -2 -15 -23 11.83 1.9
 -2 -15 -22 22.58 2.36
 -2 -15 -21 6.6 1.83
 -2 -15 -20 32.8 1.99
 -2 -15 -19 63.28 2.9
 -2 -15 -18 7.23 1.98
 -2 -15 -17 7.63 1.38
 -2 -15 -16 11.49 2.69
 -2 -15 -14 19.52 1.54
 -2 -15 -13 3.69 1.12
 -2 -15 -12 59.44 1.36
 -2 -15 -11 30.34 2.47
 -2 -15 -10 56.22 2.46
 -2 -15 -9 68.41 3.23
 -2 -15 -8 142.53 5.26
 -2 -15 -7 1.7 0.74
 -2 -15 -6 26.57 1.9
 -2 -15 -5 7.23 3.1
 -2 -15 -4 66.03 2.87
 -2 -15 -3 24.49 1.53
 -2 -15 -2 18.49 2.34
 -2 -15 -1 10.47 0.71
 -2 -14 -39 7.23 2.06
 -2 -14 -38 6.29 2.18
 -2 -14 -36 13.75 2.19
 -2 -14 -35 10.8 2.01
 -2 -14 -34 16.73 1.57
 -2 -14 -33 3.34 1.03
 -2 -14 -32 6.49 1.17
 -2 -14 -31 53.27 1.56
 -2 -14 -30 12.02 1.23
 -2 -14 -29 38.96 2.34
 -2 -14 -28 36.91 1.58
 -2 -14 -27 35.43 3.4
 -2 -14 -26 12.58 1.92
 -2 -14 -25 46.83 3.72
 -2 -14 -24 13.43 1.79
 -2 -14 -23 26.24 1.81
 -2 -14 -22 9.08 1.69
 -2 -14 -21 122.09 2.31
 -2 -14 -20 23.74 3.14
 -2 -14 -19 33.26 1.4
 -2 -14 -18 9.4 1.8
 -2 -14 -17 6.84 1.4
 -2 -14 -16 15.05 4.76
 -2 -14 -15 6.49 0.84
 -2 -14 -14 47.16 1.78
 -2 -14 -13 9.8 1.73
 -2 -14 -12 10.02 2.96
 -2 -14 -11 194.48 5
 -2 -14 -10 158.27 6.64
 -2 -14 -9 184.13 2.77
 -2 -14 -8 42.99 1.63
 -2 -14 -6 25.02 1.42
 -2 -14 -5 11.43 2.58
 -2 -14 -4 12.88 1.53
 -2 -14 -3 12.73 0.72
 -2 -14 -2 11.37 1.9
 -2 -14 -1 6.1 1.02
 -2 -13 -41 7.6 2.1
 -2 -13 -39 9.28 2.2
 -2 -13 -38 12.1 2.12
 -2 -13 -37 9.81 1.27
 -2 -13 -36 12.94 1.24
 -2 -13 -35 6.44 1.19
 -2 -13 -33 44.9 2.97
 -2 -13 -32 15.28 1.42
 -2 -13 -31 4.76 1.4
 -2 -13 -30 23.08 2.52
 -2 -13 -29 43.19 2
 -2 -13 -28 29.77 1.36
 -2 -13 -27 57.68 8.02
 -2 -13 -26 22.83 2.04
 -2 -13 -25 22.46 1.59
 -2 -13 -24 12.26 1.12
 -2 -13 -23 43.2 2.38
 -2 -13 -22 14.25 1.68
 -2 -13 -21 51.01 1.79
 -2 -13 -20 31.77 3.24
 -2 -13 -19 59.7 3.77
 -2 -13 -18 6.98 1.59
 -2 -13 -16 8.28 1.51
 -2 -13 -15 10.46 0.89
 -2 -13 -14 85.49 2.53
 -2 -13 -13 2.32 0.84
 -2 -13 -12 80.86 3.41
 -2 -13 -11 107.45 3.39
 -2 -13 -10 15.05 1.18
 -2 -13 -9 40.45 3.13
 -2 -13 -8 32.15 1.44
 -2 -13 -7 193.96 19.18
 -2 -13 -6 12.05 5.16
 -2 -13 -4 66.63 8.78
 -2 -13 -3 4.48 0.66
 -2 -13 -2 25.03 4.09
 -2 -13 -1 30.69 2.05
 -2 -12 -43 8.57 1.63
 -2 -12 -42 7.62 1.68
 -2 -12 -41 13.44 1.96
 -2 -12 -40 6.07 1.56
 -2 -12 -39 29.99 3.96
 -2 -12 -38 10.84 1.72
 -2 -12 -37 48.96 2.43
 -2 -12 -35 37.38 2.75
 -2 -12 -34 31.29 1.9
 -2 -12 -33 5.3 1.63
 -2 -12 -32 17.61 2.16
 -2 -12 -31 19.22 1.5
 -2 -12 -29 8.43 1.42
 -2 -12 -28 78.82 4
 -2 -12 -27 5.29 1.33
 -2 -12 -26 16.33 1.28
 -2 -12 -25 25.58 1.36
 -2 -12 -24 21.4 1.34
 -2 -12 -23 4.55 1.52
 -2 -12 -22 35.05 2.51
 -2 -12 -21 71.37 2.14
 -2 -12 -20 14.91 1.97
 -2 -12 -19 19.31 1.53
 -2 -12 -18 58.88 2.22
 -2 -12 -17 222.21 3.92
 -2 -12 -16 13.74 1.21
 -2 -12 -15 33.41 1.37
 -2 -12 -14 23.81 1.57
 -2 -12 -13 5.15 1.35
 -2 -12 -11 24.24 2.13
 -2 -12 -10 42.22 1.18
 -2 -12 -9 24.3 1.93
 -2 -12 -8 82.98 3.72
 -2 -12 -7 18.34 1.01
 -2 -12 -6 21.58 1.81
 -2 -12 -5 45.04 1.75
 -2 -12 -4 2.11 0.64
 -2 -12 -3 41.32 1.37
 -2 -12 -2 8.92 0.77
 -2 -12 -1 116.64 3.99
 -2 -11 -44 8.13 1.71
 -2 -11 -43 5.85 2.14
 -2 -11 -42 5.18 1.67
 -2 -11 -41 7.55 1.55
 -2 -11 -40 7.27 1.5
 -2 -11 -37 9.05 2.04
 -2 -11 -36 10.21 1.81
 -2 -11 -33 26.56 1.81
 -2 -11 -32 72.68 2.6
 -2 -11 -31 19.79 2.88
 -2 -11 -29 4.5 1.66
 -2 -11 -28 13.16 2
 -2 -11 -27 4.95 1.7
 -2 -11 -26 8.04 1.21
 -2 -11 -25 33.44 1.27
 -2 -11 -24 39.45 1.67
 -2 -11 -23 16.9 1.39
 -2 -11 -22 4.17 1.46
 -2 -11 -20 79.42 3.23
 -2 -11 -19 51.58 2.03
 -2 -11 -18 95.68 2
 -2 -11 -17 13.63 0.9
 -2 -11 -16 18.09 1.41
 -2 -11 -15 10.93 0.96
 -2 -11 -14 87.82 3.23
 -2 -11 -13 85.85 3.51
 -2 -11 -12 33.61 1.42
 -2 -11 -11 19.05 0.95
 -2 -11 -8 21.05 3.17
 -2 -11 -7 39.92 1.37
 -2 -11 -6 64.96 2.16
 -2 -11 -5 145.98 4.87
 -2 -11 -4 3.52 0.79
 -2 -11 -3 10.07 0.87
 -2 -11 -2 32.61 1.2
 -2 -11 -1 77.69 1.15
 -2 -10 -46 9.46 1.85
 -2 -10 -45 16.46 2.85
 -2 -10 -44 5.08 2.32
 -2 -10 -42 9.83 1.81
 -2 -10 -40 9.08 2.08
 -2 -10 -38 5.38 2.24
 -2 -10 -37 62.66 3.13
 -2 -10 -36 81.56 2.93
 -2 -10 -35 42.31 2.06
 -2 -10 -34 20.9 2.45
 -2 -10 -33 16.06 1.83
 -2 -10 -32 5.96 1.7
 -2 -10 -30 27.93 1.89
 -2 -10 -28 25.57 2.52
 -2 -10 -26 17.44 1.42
 -2 -10 -25 6 1.32
 -2 -10 -24 12.55 1.7
 -2 -10 -23 8.48 1.6
 -2 -10 -22 38.29 1.24
 -2 -10 -21 76.99 2.82
 -2 -10 -20 55.29 1.5
 -2 -10 -19 137.51 2.82
 -2 -10 -18 137.42 1.55
 -2 -10 -17 373.71 6.49
 -2 -10 -16 36.05 1.46
 -2 -10 -14 6.97 0.99
 -2 -10 -13 7.05 1.17
 -2 -10 -12 45.1 1.39
 -2 -10 -11 29.29 0.98
 -2 -10 -10 115.17 2
 -2 -10 -9 23.99 1.05
 -2 -10 -8 342.31 5.01
 -2 -10 -7 22.73 1.02
 -2 -10 -6 6.76 1.14
 -2 -10 -5 75.41 1.98
 -2 -10 -4 53.57 1.36
 -2 -10 -3 358.74 10.78
 -2 -10 -2 80.14 2.15
 -2 -10 -1 521.26 4.93
 -2 -9 -47 6.51 2.34
 -2 -9 -46 27.49 2.04
 -2 -9 -44 4.67 1.77
 -2 -9 -43 8.7 1.82
 -2 -9 -42 5.89 1.66
 -2 -9 -41 33.26 2.12
 -2 -9 -40 15.09 2.05
 -2 -9 -39 17.84 2.19
 -2 -9 -38 23.16 2.15
 -2 -9 -36 30.58 2.03
 -2 -9 -34 24.69 2.17
 -2 -9 -33 21.01 1.69
 -2 -9 -32 5.91 2.1
 -2 -9 -30 14.11 1.51
 -2 -9 -29 116.44 3.26
 -2 -9 -28 157.65 3.97
 -2 -9 -27 5.39 1.86
 -2 -9 -26 71.2 2.02
 -2 -9 -25 56.01 1.56
 -2 -9 -24 6.27 1.51
 -2 -9 -23 23.7 1.93
 -2 -9 -22 106.97 2.07
 -2 -9 -21 9.64 1.05
 -2 -9 -20 98.87 1.5
 -2 -9 -19 31.09 1.03
 -2 -9 -17 39.21 1.61
 -2 -9 -16 18.97 0.98
 -2 -9 -15 64.61 1.59
 -2 -9 -14 40.19 1.29
 -2 -9 -13 36.07 2.01
 -2 -9 -12 146.98 1.32
 -2 -9 -11 413.89 4.94
 -2 -9 -10 153.75 2.13
 -2 -9 -9 90.69 1.06
 -2 -9 -8 145.5 2.19
 -2 -9 -7 11.52 0.59
 -2 -9 -6 186.72 3.72
 -2 -9 -5 32.36 1.29
 -2 -9 -4 155.35 1.53
 -2 -9 -3 19.33 1.2
 -2 -9 -2 100.63 3.11
 -2 -9 -1 264.78 5.62
 -2 -8 -46 13.3 2.88
 -2 -8 -44 23.5 1.97
 -2 -8 -43 75.48 3.21
 -2 -8 -41 12.12 2.68
 -2 -8 -40 10.27 2.62
 -2 -8 -39 64.79 2.82
 -2 -8 -38 27.72 2.47
 -2 -8 -37 37.11 2.13
 -2 -8 -36 19.78 2.28
 -2 -8 -35 11.5 2.37
 -2 -8 -33 15.19 1.76
 -2 -8 -32 30.76 2.62
 -2 -8 -31 82.98 2.67
 -2 -8 -30 9.64 1.52
 -2 -8 -29 227.9 2.62
 -2 -8 -28 41.96 1.77
 -2 -8 -27 93.81 2.38
 -2 -8 -26 148.39 1.91
 -2 -8 -25 100.09 4.12
 -2 -8 -24 11.92 1.34
 -2 -8 -23 9.47 1.22
 -2 -8 -22 19.86 1.19
 -2 -8 -21 35.15 1.18
 -2 -8 -20 118.8 1.95
 -2 -8 -19 103.38 1.81
 -2 -8 -18 38.13 1.13
 -2 -8 -17 39.08 2.2
 -2 -8 -16 74.78 1.46
 -2 -8 -15 21.77 1.49
 -2 -8 -14 188.01 1.68
 -2 -8 -13 212.54 4.46
 -2 -8 -12 6.7 0.71
 -2 -8 -11 405.41 1.66
 -2 -8 -10 25.31 0.78
 -2 -8 -9 669.44 16.41
 -2 -8 -8 18.66 0.72
 -2 -8 -7 161.18 1.75
 -2 -8 -6 57.16 1.36
 -2 -8 -5 117.68 1.62
 -2 -8 -4 180.67 2.2
 -2 -8 -3 204.63 4.56
 -2 -8 -2 66.13 2.81
 -2 -8 -1 28.6 0.9
 -2 -7 -48 23.73 2.17
 -2 -7 -47 9.88 2.28
 -2 -7 -46 76.51 3.68
 -2 -7 -45 23.56 3.85
 -2 -7 -44 64.42 3.34
 -2 -7 -42 7.83 2.54
 -2 -7 -41 23.29 2.43
 -2 -7 -40 12.17 2.73
 -2 -7 -39 12.66 3.08
 -2 -7 -38 168.41 3.49
 -2 -7 -37 7.09 1.88
 -2 -7 -36 34.7 1.82
 -2 -7 -35 8.63 1.78
 -2 -7 -34 51.54 1.98
 -2 -7 -33 23.4 1.69
 -2 -7 -32 39.27 2.29
 -2 -7 -31 13.11 1.59
 -2 -7 -30 201.53 3.61
 -2 -7 -29 44.13 3.17
 -2 -7 -28 592.34 11.36
 -2 -7 -27 38.35 1.66
 -2 -7 -26 472.4 6.37
 -2 -7 -25 52.54 1.49
 -2 -7 -24 22.93 1.29
 -2 -7 -23 14.25 1.23
 -2 -7 -22 55.23 1.59
 -2 -7 -21 48.44 1.23
 -2 -7 -20 30.77 1.19
 -2 -7 -19 99.22 1.66
 -2 -7 -18 397.91 4.88
 -2 -7 -17 30.8 1.12
 -2 -7 -16 241.56 3.59
 -2 -7 -15 187.22 2.16
 -2 -7 -14 157.24 1.97
 -2 -7 -13 13.42 0.69
 -2 -7 -12 84.54 1.31
 -2 -7 -11 83.48 0.95
 -2 -7 -10 1256.64 5.78
 -2 -7 -9 129.46 1.28
 -2 -7 -8 1926.99 25.68
 -2 -7 -7 259.46 2.07
 -2 -7 -6 286.98 1.06
 -2 -7 -5 86.06 1.34
 -2 -7 -3 265.78 5.77
 -2 -7 -2 134.15 1.7
 -2 -7 -1 237.7 6.09
 -2 -6 -49 9.94 2.08
 -2 -6 -46 24.76 1.85
 -2 -6 -45 37.89 2.63
 -2 -6 -43 14.29 2.42
 -2 -6 -42 27.19 2.19
 -2 -6 -41 7.96 2.55
 -2 -6 -40 49.76 3.1
 -2 -6 -39 4.73 2.08
 -2 -6 -38 51.79 1.98
 -2 -6 -37 14.12 1.86
 -2 -6 -36 8.14 1.85
 -2 -6 -35 7.69 1.89
 -2 -6 -34 9.36 1.74
 -2 -6 -33 11.15 1.69
 -2 -6 -32 24.6 1.75
 -2 -6 -31 47.28 2.14
 -2 -6 -30 11.19 2.72
 -2 -6 -29 157.74 3.09
 -2 -6 -28 98.74 1.87
 -2 -6 -27 87.65 1.7
 -2 -6 -26 188.09 3.33
 -2 -6 -25 114.09 1.75
 -2 -6 -24 152.74 3.35
 -2 -6 -23 126.43 4.54
 -2 -6 -22 69.06 2.05
 -2 -6 -21 75.04 1.79
 -2 -6 -20 19.02 1.29
 -2 -6 -19 51.27 1.83
 -2 -6 -18 52.81 1.22
 -2 -6 -17 127.55 1.34
 -2 -6 -16 492.87 4.92
 -2 -6 -15 135.86 1.71
 -2 -6 -14 211.44 2.87
 -2 -6 -13 132.94 0.93
 -2 -6 -12 79.52 1.19
 -2 -6 -11 707.02 7.26
 -2 -6 -10 816.43 12.35
 -2 -6 -9 841.46 10.66
 -2 -6 -8 139.67 2.73
 -2 -6 -7 244.61 2.36
 -2 -6 -6 42.96 0.7
 -2 -6 -5 790.04 6.49
 -2 -6 -4 92.94 0.95
 -2 -6 -3 26.57 0.48
 -2 -6 -2 59.56 1.3
 -2 -6 -1 739.37 5.06
 -2 -5 -50 4.84 2.27
 -2 -5 -49 32.31 2.08
 -2 -5 -48 31.56 2.18
 -2 -5 -47 7.72 2.15
 -2 -5 -46 59.13 1.94
 -2 -5 -45 19.86 1.96
 -2 -5 -44 10.46 2.32
 -2 -5 -42 5.75 2.33
 -2 -5 -41 31.74 1.91
 -2 -5 -40 21.11 2.19
 -2 -5 -39 14.83 1.95
 -2 -5 -38 118.62 3.14
 -2 -5 -37 100.36 2.95
 -2 -5 -36 109.59 3.55
 -2 -5 -35 15.64 1.78
 -2 -5 -34 52.86 1.79
 -2 -5 -33 12.88 2.22
 -2 -5 -32 5.41 1.8
 -2 -5 -31 11.74 1.91
 -2 -5 -30 87.17 1.82
 -2 -5 -29 146.6 2.89
 -2 -5 -28 95.21 1.78
 -2 -5 -27 157.36 2.89
 -2 -5 -26 39.89 1.52
 -2 -5 -25 33.02 1.5
 -2 -5 -24 78.72 1.81
 -2 -5 -23 52.93 2.17
 -2 -5 -22 95.57 1.56
 -2 -5 -21 21.9 1.65
 -2 -5 -20 302.19 3.2
 -2 -5 -19 242.53 4.16
 -2 -5 -18 699.86 13.23
 -2 -5 -17 55.09 0.88
 -2 -5 -16 699.56 6.33
 -2 -5 -15 96.06 1.54
 -2 -5 -14 87.91 0.95
 -2 -5 -13 485.14 3.49
 -2 -5 -12 378.71 2.18
 -2 -5 -11 494.08 4.33
 -2 -5 -10 130.75 1.51
 -2 -5 -9 982.62 11.21
 -2 -5 -8 332.89 1.99
 -2 -5 -7 289.28 4.97
 -2 -5 -6 47.97 0.55
 -2 -5 -5 439.44 4.5
 -2 -5 -4 399.56 5.52
 -2 -5 -3 713.84 5.6
 -2 -5 -2 3228 36.71
 -2 -5 -1 38.25 1.11
 -2 -4 -49 19.12 2.03
 -2 -4 -48 19.89 2.2
 -2 -4 -47 6 2.54
 -2 -4 -46 11.08 1.85
 -2 -4 -45 77.39 2.48
 -2 -4 -43 22.45 2.26
 -2 -4 -41 18.73 1.91
 -2 -4 -40 33.35 2.69
 -2 -4 -39 49.65 2.13
 -2 -4 -38 4.37 2.05
 -2 -4 -37 228.69 4.53
 -2 -4 -35 102.33 2.26
 -2 -4 -34 65.01 2.1
 -2 -4 -33 163.18 4.08
 -2 -4 -32 7.26 1.76
 -2 -4 -31 72.18 2.17
 -2 -4 -30 43.86 1.71
 -2 -4 -29 44.39 1.96
 -2 -4 -28 13.52 1.86
 -2 -4 -27 45.18 2.62
 -2 -4 -26 21.6 1.4
 -2 -4 -25 86.55 2.31
 -2 -4 -24 3.54 1.65
 -2 -4 -23 42.54 1.32
 -2 -4 -22 234.27 1.69
 -2 -4 -21 211.6 4.9
 -2 -4 -20 104.07 4.08
 -2 -4 -19 1156.49 11.62
 -2 -4 -18 106.56 1.07
 -2 -4 -17 26.48 0.85
 -2 -4 -16 93.09 1.95
 -2 -4 -15 244.46 2.78
 -2 -4 -14 291.43 3.66
 -2 -4 -13 148.87 1.9
 -2 -4 -12 35.65 0.77
 -2 -4 -11 259.74 3.22
 -2 -4 -10 142.96 1.82
 -2 -4 -9 62.13 0.68
 -2 -4 -8 13.83 0.55
 -2 -4 -7 489.59 5.89
 -2 -4 -6 134.48 2.46
 -2 -4 -5 1153.45 8.36
 -2 -4 -4 1788.72 13.53
 -2 -4 -3 164.36 2.24
 -2 -4 -2 641.95 4.35
 -2 -4 -1 4652.01 42.93
 -2 -3 -49 5 2.16
 -2 -3 -48 27.17 2.02
 -2 -3 -47 14.44 2.04
 -2 -3 -46 21.37 2.03
 -2 -3 -45 19.78 2.55
 -2 -3 -44 8.87 2.35
 -2 -3 -43 34.81 1.99
 -2 -3 -42 9.61 2.25
 -2 -3 -41 15.03 1.89
 -2 -3 -40 13.17 1.98
 -2 -3 -39 32.43 1.97
 -2 -3 -38 140.89 4.68
 -2 -3 -37 44.75 1.91
 -2 -3 -36 361.64 6.74
 -2 -3 -35 42.23 1.92
 -2 -3 -34 45.37 1.88
 -2 -3 -33 130.86 2.05
 -2 -3 -32 26.23 1.74
 -2 -3 -31 34.74 1.72
 -2 -3 -30 187.03 3.46
 -2 -3 -29 59.32 1.69
 -2 -3 -28 27.44 1.76
 -2 -3 -27 50.77 1.59
 -2 -3 -25 87.18 1.88
 -2 -3 -23 305.65 4.82
 -2 -3 -22 216.56 1.94
 -2 -3 -21 290.51 3.29
 -2 -3 -20 366.1 3.66
 -2 -3 -19 341.89 3.25
 -2 -3 -18 547.73 5.63
 -2 -3 -17 535.59 5.17
 -2 -3 -16 306.84 3.48
 -2 -3 -15 84.74 0.97
 -2 -3 -14 49.75 0.76
 -2 -3 -13 89.99 1.58
 -2 -3 -12 250.44 2.85
 -2 -3 -11 138.76 2.22
 -2 -3 -10 315.37 2.53
 -2 -3 -9 247.26 4.62
 -2 -3 -8 110.16 1.25
 -2 -3 -7 132.31 1.16
 -2 -3 -6 64.55 0.94
 -2 -3 -5 352.73 11.09
 -2 -3 -4 662.49 6.75
 -2 -3 -3 597.84 8.5
 -2 -3 -2 334 4.46
 -2 -3 -1 1097.81 8.88
 -2 -2 -50 8.64 2.02
 -2 -2 -49 13.04 2.05
 -2 -2 -47 37.57 1.93
 -2 -2 -46 6.34 2.09
 -2 -2 -45 11.25 2.57
 -2 -2 -44 4.98 2.46
 -2 -2 -43 18.93 2.47
 -2 -2 -42 12.09 1.92
 -2 -2 -40 73.49 2.41
 -2 -2 -39 133.15 3.76
 -2 -2 -38 38.42 2.3
 -2 -2 -37 78.32 2.14
 -2 -2 -36 68.35 4.33
 -2 -2 -35 39.8 2.41
 -2 -2 -34 75.22 2.49
 -2 -2 -33 22.46 3.12
 -2 -2 -32 81.82 3.33
 -2 -2 -31 46.48 2.23
 -2 -2 -30 40.63 1.8
 -2 -2 -29 202.87 4.91
 -2 -2 -28 29.62 1.7
 -2 -2 -27 192.2 3.87
 -2 -2 -26 49.88 1.46
 -2 -2 -25 20.3 1.35
 -2 -2 -24 199.06 1.9
 -2 -2 -23 62.59 1.36
 -2 -2 -22 433.35 5.18
 -2 -2 -21 15.07 1.32
 -2 -2 -20 13.88 0.97
 -2 -2 -19 749.99 6.69
 -2 -2 -18 816.73 11.84
 -2 -2 -17 19.36 0.81
 -2 -2 -16 13.35 0.77
 -2 -2 -15 280.25 2.1
 -2 -2 -13 329.14 4.54
 -2 -2 -12 456.16 3.31
 -2 -2 -11 361.85 4.56
 -2 -2 -10 177.06 2.14
 -2 -2 -9 1152.6 7.51
 -2 -2 -8 265.23 2.83
 -2 -2 -7 207.39 2.41
 -2 -2 -6 141.64 1.77
 -2 -2 -5 631.43 7.24
 -2 -2 -4 136.98 2.71
 -2 -2 -3 1372.4 16.1
 -2 -2 -2 741.26 5.67
 -2 -2 -1 1287.01 10.68
 -2 -1 -50 14.11 2.63
 -2 -1 -49 4.82 2.19
 -2 -1 -48 7.47 2.08
 -2 -1 -46 15.27 1.86
 -2 -1 -45 11.54 3.47
 -2 -1 -44 5.9 2.33
 -2 -1 -43 11.15 2.23
 -2 -1 -41 9.68 2.04
 -2 -1 -40 78.67 2.5
 -2 -1 -39 49.7 2.17
 -2 -1 -38 27.46 2.16
 -2 -1 -37 16.51 2.21
 -2 -1 -36 5.57 2.13
 -2 -1 -35 12.52 1.98
 -2 -1 -34 26.45 2.08
 -2 -1 -33 43.33 2.37
 -2 -1 -32 45.62 2.21
 -2 -1 -31 80.21 2.17
 -2 -1 -30 73.01 1.89
 -2 -1 -29 17.82 1.7
 -2 -1 -28 86.32 2.08
 -2 -1 -27 83.33 3.06
 -2 -1 -26 15.23 1.49
 -2 -1 -25 93.61 2.11
 -2 -1 -24 42.7 1.45
 -2 -1 -23 39.4 1.24
 -2 -1 -22 249.83 1.78
 -2 -1 -21 29.12 1.04
 -2 -1 -20 85.82 1.2
 -2 -1 -19 11.36 0.87
 -2 -1 -18 12.4 0.84
 -2 -1 -17 15.96 0.82
 -2 -1 -16 193.94 3.58
 -2 -1 -15 318.62 3.97
 -2 -1 -14 364.28 4.67
 -2 -1 -13 98.68 2.05
 -2 -1 -12 27.3 0.94
 -2 -1 -11 366.25 3.1
 -2 -1 -10 1272.67 9.81
 -2 -1 -9 322.67 3.85
 -2 -1 -8 125.87 1.93
 -2 -1 -7 948.27 5.28
 -2 -1 -6 1509.08 15.58
 -2 -1 -5 530.5 8.43
 -2 -1 -4 390.93 3.96
 -2 -1 -3 716.52 5.92
 -2 -1 -2 584.97 4.78
 -2 -1 -1 665.41 5.37
 -1 -22 -16 6.81 3.18
 -1 -21 -18 21.25 3.07
 -1 -21 -14 6.88 3.27
 -1 -21 -11 6.35 2.71
 -1 -21 -8 7.85 2.39
 -1 -21 -6 5.9 2.3
 -1 -21 -1 3.41 1.06
 -1 -20 -19 10.88 4.5
 -1 -20 -15 9.02 4.25
 -1 -20 -12 10.71 3.85
 -1 -20 -10 17.24 3.45
 -1 -20 -8 9.54 3.42
 -1 -20 -1 16.02 1.16
 -1 -19 -27 7.06 2.4
 -1 -19 -22 12.55 2.27
 -1 -19 -20 33.15 3.18
 -1 -19 -18 30.98 4.32
 -1 -19 -16 63.07 3.25
 -1 -19 -15 30.11 8.04
 -1 -19 -12 10.19 2.52
 -1 -19 -10 5.11 2.55
 -1 -19 -7 18.1 6.15
 -1 -19 -6 17.09 2.13
 -1 -19 -5 25.8 3.22
 -1 -19 -4 11.48 2.64
 -1 -19 -3 4.8 0.79
 -1 -19 -2 70.25 1.73
 -1 -18 -30 4.88 1.84
 -1 -18 -26 3.98 1.57
 -1 -18 -21 10.73 1.48
 -1 -18 -19 19.48 4.35
 -1 -18 -16 7.67 2.78
 -1 -18 -15 13.04 2.65
 -1 -18 -14 21.2 1.77
 -1 -18 -13 13.81 3.35
 -1 -18 -11 9.23 2.41
 -1 -18 -10 7.5 2.38
 -1 -18 -9 6.61 2.33
 -1 -18 -8 9.98 4.23
 -1 -18 -5 10 4.85
 -1 -18 -4 17.29 2.91
 -1 -18 -3 5.23 1.03
 -1 -18 -2 32.93 6.04
 -1 -18 -1 16.91 1.8
 -1 -17 -34 16.03 2.52
 -1 -17 -32 4.44 1.73
 -1 -17 -29 4.24 2
 -1 -17 -27 6.05 1.44
 -1 -17 -26 12.31 1.37
 -1 -17 -24 13.86 2.78
 -1 -17 -22 4.87 1.3
 -1 -17 -21 5.67 1.7
 -1 -17 -20 54.31 2.48
 -1 -17 -19 42.13 4.49
 -1 -17 -18 4.58 1.03
 -1 -17 -16 15 1.32
 -1 -17 -12 7.13 1.16
 -1 -17 -11 9.7 1.11
 -1 -17 -10 9.56 3.39
 -1 -17 -8 12.46 2.72
 -1 -17 -7 5.51 2.17
 -1 -17 -5 20.64 2.16
 -1 -17 -4 6.12 1.58
 -1 -17 -3 6.78 1.49
 -1 -17 -2 50.7 7.6
 -1 -17 -1 39.9 2.65
 -1 -16 -37 5.08 2.15
 -1 -16 -34 10.54 1.9
 -1 -16 -32 7.5 2.23
 -1 -16 -31 9.17 2.23
 -1 -16 -28 11.58 2.51
 -1 -16 -27 19.36 2.74
 -1 -16 -26 13.57 3.18
 -1 -16 -24 16.25 1.57
 -1 -16 -23 9.4 1.5
 -1 -16 -22 12.47 1.72
 -1 -16 -21 4.23 1.42
 -1 -16 -20 51.28 3.84
 -1 -16 -18 16.72 2.21
 -1 -16 -17 3.28 1.2
 -1 -16 -16 5.55 1.3
 -1 -16 -15 4.14 1.35
 -1 -16 -13 5.95 1.26
 -1 -16 -12 21.16 1.51
 -1 -16 -11 77.95 2.28
 -1 -16 -10 5.84 1.23
 -1 -16 -9 41.62 5.44
 -1 -16 -8 6.72 2.17
 -1 -16 -7 80.75 5.49
 -1 -16 -6 9.61 1.91
 -1 -16 -5 6.19 0.76
 -1 -16 -3 12.06 0.98
 -1 -16 -2 12.96 1.74
 -1 -16 -1 11.56 1.53
 -1 -15 -39 16.86 2.15
 -1 -15 -38 18.08 2.09
 -1 -15 -36 10.61 2.41
 -1 -15 -34 17.77 2.85
 -1 -15 -30 4.46 1.8
 -1 -15 -29 60.63 3.12
 -1 -15 -28 6.23 1.83
 -1 -15 -27 5.25 1.79
 -1 -15 -26 11.87 1.84
 -1 -15 -24 7.86 1.41
 -1 -15 -22 55.69 2.82
 -1 -15 -21 6.09 1.14
 -1 -15 -20 6.87 1.07
 -1 -15 -19 49.29 1.87
 -1 -15 -18 44.79 3.77
 -1 -15 -17 14.05 2.7
 -1 -15 -16 15.08 1.86
 -1 -15 -15 10.94 2.12
 -1 -15 -14 4.27 0.84
 -1 -15 -13 56.01 3.15
 -1 -15 -12 27.79 1.14
 -1 -15 -11 7.64 2.34
 -1 -15 -10 4.1 1.34
 -1 -15 -9 37.3 1.32
 -1 -15 -8 53.74 2.93
 -1 -15 -7 9.48 2.7
 -1 -15 -6 17.53 2.61
 -1 -15 -5 20.53 1.8
 -1 -15 -4 11.6 1.47
 -1 -15 -3 46.59 2.87
 -1 -15 -2 2.85 0.8
 -1 -15 -1 12.69 1.04
 -1 -14 -41 16.83 3.33
 -1 -14 -38 16.32 2.27
 -1 -14 -37 6.58 2.33
 -1 -14 -36 8.03 2.22
 -1 -14 -35 8.59 2.16
 -1 -14 -34 10.68 1.12
 -1 -14 -33 11.77 2.02
 -1 -14 -32 9.78 2.02
 -1 -14 -31 20.04 2.5
 -1 -14 -30 15.05 1.33
 -1 -14 -29 18.43 1.69
 -1 -14 -28 58.18 2.65
 -1 -14 -27 48.98 2.63
 -1 -14 -26 10.42 2.32
 -1 -14 -25 14.84 1.94
 -1 -14 -24 7.32 1.73
 -1 -14 -23 10.54 1.44
 -1 -14 -22 14.48 1.39
 -1 -14 -21 15.51 1.67
 -1 -14 -20 36.07 2.41
 -1 -14 -19 24.5 2.99
 -1 -14 -18 78.11 3.58
 -1 -14 -16 7.15 1.3
 -1 -14 -15 14.37 1.41
 -1 -14 -14 7.12 1.09
 -1 -14 -13 89.01 1.88
 -1 -14 -12 18.09 2.9
 -1 -14 -11 54.6 2.41
 -1 -14 -10 62.75 1.14
 -1 -14 -9 23.28 1.79
 -1 -14 -8 112.39 2.86
 -1 -14 -7 274.01 7.96
 -1 -14 -6 17.27 2.63
 -1 -14 -5 9.43 1.15
 -1 -14 -4 26.96 3.02
 -1 -14 -3 37.87 2.76
 -1 -14 -2 20.35 1.5
 -1 -14 -1 53.3 1.62
 -1 -13 -42 9.01 2.26
 -1 -13 -40 4.84 2.32
 -1 -13 -38 5.93 1.57
 -1 -13 -37 12.67 2.04
 -1 -13 -35 6.98 1.29
 -1 -13 -34 17.42 1.16
 -1 -13 -33 7.29 0.94
 -1 -13 -32 7.44 1.18
 -1 -13 -31 2.25 0.9
 -1 -13 -30 12.11 2.11
 -1 -13 -29 18.61 1.7
 -1 -13 -28 17.39 1.99
 -1 -13 -27 107.82 4.12
 -1 -13 -26 13.92 1.7
 -1 -13 -25 59.83 2.5
 -1 -13 -24 11.31 1.42
 -1 -13 -23 14.62 1.36
 -1 -13 -22 15.39 2.43
 -1 -13 -21 15.65 1.87
 -1 -13 -20 133.64 4.67
 -1 -13 -19 8.59 1.42
 -1 -13 -18 61.38 2.82
 -1 -13 -17 23.77 2.25
 -1 -13 -16 39.87 3.48
 -1 -13 -15 37.45 3.86
 -1 -13 -14 25.16 1.12
 -1 -13 -13 35.75 2.53
 -1 -13 -12 21.7 1.3
 -1 -13 -11 152.27 6.38
 -1 -13 -10 20.18 1.98
 -1 -13 -9 94.37 4.42
 -1 -13 -8 10.22 2.1
 -1 -13 -7 159.77 4.79
 -1 -13 -6 40.85 2.07
 -1 -13 -5 39.29 5.95
 -1 -13 -4 47.66 3.72
 -1 -13 -3 5.96 0.72
 -1 -13 -2 282.48 8.84
 -1 -13 -1 37.66 1.88
 -1 -12 -43 5.48 2.2
 -1 -12 -42 11.89 1.54
 -1 -12 -41 9.69 1.54
 -1 -12 -38 6.04 1.48
 -1 -12 -37 35.62 3.06
 -1 -12 -36 34.03 3.49
 -1 -12 -33 20.72 1.45
 -1 -12 -32 5.71 1.11
 -1 -12 -30 63.25 1.98
 -1 -12 -29 60.36 3.63
 -1 -12 -28 94.88 4.71
 -1 -12 -27 17.08 1.59
 -1 -12 -26 92.75 2.11
 -1 -12 -25 49.72 1.33
 -1 -12 -24 34.02 1.43
 -1 -12 -23 45.32 2.44
 -1 -12 -22 43.42 1.97
 -1 -12 -21 17.54 1.54
 -1 -12 -20 5.27 1.68
 -1 -12 -19 56.93 2.33
 -1 -12 -18 179.14 3.27
 -1 -12 -17 76.77 4.51
 -1 -12 -16 29.88 2.91
 -1 -12 -15 27.32 3.29
 -1 -12 -14 22.52 1.77
 -1 -12 -13 149.92 1.8
 -1 -12 -12 163.87 4.15
 -1 -12 -11 106.29 2.46
 -1 -12 -10 338.78 4.43
 -1 -12 -9 159.15 2.76
 -1 -12 -8 400.13 7.89
 -1 -12 -7 25.4 1.74
 -1 -12 -6 32.38 0.93
 -1 -12 -5 58.64 2.66
 -1 -12 -4 59.88 1.96
 -1 -12 -3 5.37 0.55
 -1 -12 -2 112.26 5.5
 -1 -12 -1 121.32 5.05
 -1 -11 -45 10.32 1.71
 -1 -11 -44 4.13 1.73
 -1 -11 -43 5.81 1.59
 -1 -11 -42 7.17 1.53
 -1 -11 -40 31.14 2.93
 -1 -11 -39 5.57 2.52
 -1 -11 -38 20.23 1.81
 -1 -11 -37 25.33 1.58
 -1 -11 -36 36.1 1.52
 -1 -11 -34 23.06 1.26
 -1 -11 -33 34.23 1.62
 -1 -11 -32 8.78 2.41
 -1 -11 -31 18.2 1.33
 -1 -11 -30 116.97 2.32
 -1 -11 -29 60.43 1.99
 -1 -11 -28 66.68 2.32
 -1 -11 -27 16.94 1.29
 -1 -11 -26 14.96 1.47
 -1 -11 -25 28.09 2.16
 -1 -11 -24 16.5 1.35
 -1 -11 -23 25.93 1.87
 -1 -11 -22 62.53 3.49
 -1 -11 -21 26.29 1.5
 -1 -11 -20 10.86 4.17
 -1 -11 -19 20.19 3.8
 -1 -11 -18 131.39 3.59
 -1 -11 -17 43.7 1.53
 -1 -11 -16 4.92 0.71
 -1 -11 -15 245.94 8.03
 -1 -11 -14 81.17 1.61
 -1 -11 -12 104.86 5.46
 -1 -11 -11 24.29 1.03
 -1 -11 -10 154.49 4.47
 -1 -11 -9 321.8 3.61
 -1 -11 -8 181.76 4.23
 -1 -11 -7 64.34 1.49
 -1 -11 -6 3.61 0.75
 -1 -11 -5 131.31 1.17
 -1 -11 -4 11.04 0.59
 -1 -11 -3 54.19 2.84
 -1 -11 -2 69.91 5.93
 -1 -11 -1 22.1 3.28
 -1 -10 -46 16.82 1.93
 -1 -10 -45 32.16 1.93
 -1 -10 -44 30.05 1.89
 -1 -10 -43 11.99 2.43
 -1 -10 -42 36.27 1.82
 -1 -10 -41 4.5 1.8
 -1 -10 -39 16.76 1.75
 -1 -10 -38 37.93 1.55
 -1 -10 -37 32.12 1.4
 -1 -10 -36 27.24 2.29
 -1 -10 -35 32.82 2.17
 -1 -10 -34 3.16 1.53
 -1 -10 -33 38.87 1.65
 -1 -10 -32 15.58 1.36
 -1 -10 -31 70.59 2.93
 -1 -10 -30 6.63 1.29
 -1 -10 -29 48.83 2.35
 -1 -10 -28 25.15 1.3
 -1 -10 -27 235.47 3.98
 -1 -10 -26 135.75 2.52
 -1 -10 -25 77.85 1.75
 -1 -10 -24 88.2 3.05
 -1 -10 -23 20.83 1.07
 -1 -10 -22 3.89 1.29
 -1 -10 -21 30.69 2.41
 -1 -10 -19 76 4.19
 -1 -10 -18 263.83 7.34
 -1 -10 -17 44.3 2.4
 -1 -10 -16 24.52 1.4
 -1 -10 -15 11.24 1.97
 -1 -10 -14 34.75 1.29
 -1 -10 -13 37.72 5.26
 -1 -10 -12 14.73 1.39
 -1 -10 -11 110.19 3.23
 -1 -10 -10 35.66 1.33
 -1 -10 -9 181.22 4.16
 -1 -10 -8 43.35 0.95
 -1 -10 -7 162.61 4.13
 -1 -10 -6 161.44 1.76
 -1 -10 -5 12.07 0.98
 -1 -10 -4 87.31 3.06
 -1 -10 -3 11.93 0.56
 -1 -10 -2 5.72 0.82
 -1 -10 -1 38.08 3.2
 -1 -9 -46 14.22 1.74
 -1 -9 -45 32.88 2.9
 -1 -9 -44 7.95 1.65
 -1 -9 -42 3.85 1.82
 -1 -9 -40 9.55 1.59
 -1 -9 -39 31.77 1.84
 -1 -9 -37 14.29 1.63
 -1 -9 -36 13.98 1.29
 -1 -9 -35 10.63 1.25
 -1 -9 -34 63.95 1.41
 -1 -9 -33 52.6 1.58
 -1 -9 -32 2.77 1.31
 -1 -9 -31 55.92 1.83
 -1 -9 -30 7.81 1.84
 -1 -9 -29 329.93 5.26
 -1 -9 -28 188.55 4.21
 -1 -9 -27 185.88 3.86
 -1 -9 -26 100.13 1.61
 -1 -9 -25 43.7 1.79
 -1 -9 -24 46.33 1.32
 -1 -9 -23 66.31 2.12
 -1 -9 -22 14.73 1.73
 -1 -9 -21 72.34 1.65
 -1 -9 -20 55.76 1.57
 -1 -9 -19 176.96 3.04
 -1 -9 -18 46.37 1.06
 -1 -9 -17 60.71 1.89
 -1 -9 -16 123.05 2.75
 -1 -9 -15 51.02 1.35
 -1 -9 -14 188.33 5.21
 -1 -9 -13 51.33 1.47
 -1 -9 -12 260.21 5.11
 -1 -9 -11 321.56 5.62
 -1 -9 -10 407.73 3.96
 -1 -9 -9 563.35 8.97
 -1 -9 -8 314.53 8.21
 -1 -9 -7 475.02 5.45
 -1 -9 -6 291.84 2.3
 -1 -9 -5 97.28 2.06
 -1 -9 -4 150.48 2.98
 -1 -9 -3 110.68 3.93
 -1 -9 -2 532.05 12.64
 -1 -9 -1 264.45 1.01
 -1 -8 -47 26.93 2.1
 -1 -8 -45 45.95 1.79
 -1 -8 -44 16.01 1.67
 -1 -8 -43 3.87 1.92
 -1 -8 -42 4.17 1.77
 -1 -8 -41 7.27 1.66
 -1 -8 -38 37.79 2.04
 -1 -8 -37 74.59 3.51
 -1 -8 -36 13.07 1.46
 -1 -8 -35 35.21 1.53
 -1 -8 -34 12.24 1.3
 -1 -8 -33 6.17 1.69
 -1 -8 -32 36.29 1.8
 -1 -8 -30 35.48 1.55
 -1 -8 -29 50.38 1.66
 -1 -8 -28 7.87 1.52
 -1 -8 -27 191.62 5.09
 -1 -8 -26 4.58 1.63
 -1 -8 -25 249.03 2.26
 -1 -8 -24 22.64 1.96
 -1 -8 -23 28.22 2.2
 -1 -8 -22 40.77 1.62
 -1 -8 -21 17.98 1.55
 -1 -8 -20 96.88 1.37
 -1 -8 -19 82.28 1.07
 -1 -8 -18 27.41 0.87
 -1 -8 -17 97.95 1.28
 -1 -8 -16 64.27 2.29
 -1 -8 -15 27.08 0.79
 -1 -8 -14 69.71 1.32
 -1 -8 -13 42.79 1.06
 -1 -8 -12 332.96 3.45
 -1 -8 -11 601.06 10.01
 -1 -8 -10 19.7 0.76
 -1 -8 -9 699.46 17.77
 -1 -8 -8 204.02 3.21
 -1 -8 -7 346.34 5.35
 -1 -8 -6 125.45 2.35
 -1 -8 -5 91.94 0.8
 -1 -8 -4 225.82 5.09
 -1 -8 -3 48.57 0.57
 -1 -8 -2 124.43 1.01
 -1 -8 -1 41.63 0.7
 -1 -7 -49 29.82 3.17
 -1 -7 -48 82.73 2.56
 -1 -7 -47 23.09 2.54
 -1 -7 -46 19.73 2.14
 -1 -7 -45 17.79 2.01
 -1 -7 -44 3.97 1.91
 -1 -7 -39 13.51 1.76
 -1 -7 -38 71.02 3.37
 -1 -7 -37 87.54 1.87
 -1 -7 -36 108.96 2
 -1 -7 -35 13.03 2.09
 -1 -7 -34 20.45 1.72
 -1 -7 -33 33.71 1.7
 -1 -7 -32 38.22 1.67
 -1 -7 -31 35.15 2.57
 -1 -7 -30 93.94 2.08
 -1 -7 -29 160.3 2.38
 -1 -7 -28 239.92 5.87
 -1 -7 -26 47.29 1.35
 -1 -7 -25 23.24 1.25
 -1 -7 -24 28.38 2.01
 -1 -7 -23 6.72 1.13
 -1 -7 -22 31.02 1.55
 -1 -7 -21 142.66 2.45
 -1 -7 -20 231.89 2.13
 -1 -7 -19 50.83 1.6
 -1 -7 -18 147.07 2.36
 -1 -7 -17 21.31 0.92
 -1 -7 -16 13.73 0.82
 -1 -7 -15 115.14 1.5
 -1 -7 -14 34.56 1.11
 -1 -7 -13 290.85 3.45
 -1 -7 -12 72.2 0.81
 -1 -7 -11 206.09 1.84
 -1 -7 -10 1874.64 24.29
 -1 -7 -9 6.77 1.17
 -1 -7 -8 133.41 1.46
 -1 -7 -7 78.44 0.68
 -1 -7 -6 3.24 0.5
 -1 -7 -5 219.74 3
 -1 -7 -4 28.67 0.75
 -1 -7 -3 162.6 2.5
 -1 -7 -2 162.86 3.38
 -1 -7 -1 94.18 4.41
 -1 -6 -50 21.77 2.35
 -1 -6 -49 5 2.21
 -1 -6 -46 7.15 1.92
 -1 -6 -45 15.67 2
 -1 -6 -44 38.74 2.67
 -1 -6 -43 6.34 1.69
 -1 -6 -42 5.83 1.66
 -1 -6 -41 11.47 1.6
 -1 -6 -40 11.26 1.71
 -1 -6 -39 22.74 1.98
 -1 -6 -38 38.39 1.53
 -1 -6 -37 7.49 1.76
 -1 -6 -36 59.11 2.02
 -1 -6 -35 47.34 1.84
 -1 -6 -34 78.34 1.9
 -1 -6 -33 18.41 1.69
 -1 -6 -32 70.65 2.62
 -1 -6 -31 13.55 1.74
 -1 -6 -30 216.24 2.93
 -1 -6 -29 6.95 1.58
 -1 -6 -28 59.91 1.48
 -1 -6 -27 36.67 1.38
 -1 -6 -26 96.22 1.95
 -1 -6 -25 34.39 1.55
 -1 -6 -24 113.16 2.31
 -1 -6 -23 139.24 1.47
 -1 -6 -22 137.81 1.98
 -1 -6 -21 146.87 1.81
 -1 -6 -20 132.16 1.37
 -1 -6 -19 29.86 1.14
 -1 -6 -18 98.31 2.4
 -1 -6 -17 54.54 1.07
 -1 -6 -16 60.06 1.31
 -1 -6 -15 108.61 1.29
 -1 -6 -14 2.33 0.8
 -1 -6 -13 158.7 1.79
 -1 -6 -12 151.56 3.45
 -1 -6 -11 89.01 3.34
 -1 -6 -10 532.66 5.72
 -1 -6 -9 59.36 1.07
 -1 -6 -8 417.29 5.21
 -1 -6 -7 133.36 1.88
 -1 -6 -6 273.27 2.56
 -1 -6 -5 271.98 1.81
 -1 -6 -4 383.33 2.48
 -1 -6 -3 591.46 3.74
 -1 -6 -2 658.24 7.31
 -1 -6 -1 41.14 0.89
 -1 -5 -49 18.21 1.99
 -1 -5 -48 14.97 1.94
 -1 -5 -46 23.13 2.31
 -1 -5 -45 20.32 1.86
 -1 -5 -43 6.29 1.82
 -1 -5 -42 7.88 1.65
 -1 -5 -41 18.69 1.78
 -1 -5 -40 20.38 1.56
 -1 -5 -39 77.32 2.16
 -1 -5 -38 49.37 2.76
 -1 -5 -37 124.65 2.42
 -1 -5 -36 11.84 2.18
 -1 -5 -35 14.9 2.12
 -1 -5 -34 130.74 2.37
 -1 -5 -33 52.93 2.12
 -1 -5 -32 50.9 1.86
 -1 -5 -31 46.07 1.82
 -1 -5 -30 92.61 1.88
 -1 -5 -29 150.83 1.99
 -1 -5 -28 84.76 1.79
 -1 -5 -27 27.03 1.35
 -1 -5 -26 343.85 4.94
 -1 -5 -25 88.53 1.41
 -1 -5 -24 140.72 1.55
 -1 -5 -23 50.94 1.38
 -1 -5 -22 11.56 1.78
 -1 -5 -21 12.01 1.13
 -1 -5 -20 118.71 1.34
 -1 -5 -19 374.27 3.02
 -1 -5 -18 355.05 3.39
 -1 -5 -17 201.75 1.3
 -1 -5 -16 577.76 5.45
 -1 -5 -15 94.27 1.01
 -1 -5 -14 32.97 0.83
 -1 -5 -13 27.4 0.93
 -1 -5 -12 45.55 1.12
 -1 -5 -11 30.54 0.8
 -1 -5 -10 388.42 7.83
 -1 -5 -9 494.33 7.67
 -1 -5 -8 1039.25 8.9
 -1 -5 -7 136.5 1.33
 -1 -5 -6 240.69 2.14
 -1 -5 -5 59.07 0.72
 -1 -5 -4 33.35 0.81
 -1 -5 -3 79.04 1.32
 -1 -5 -2 758.59 9.65
 -1 -5 -1 221.55 4.5
 -1 -4 -49 7.21 2.06
 -1 -4 -47 9.88 2.44
 -1 -4 -46 21.84 2.36
 -1 -4 -45 21.8 2.19
 -1 -4 -43 32.9 2.83
 -1 -4 -42 16.86 1.7
 -1 -4 -41 40.69 2.18
 -1 -4 -40 76.73 2.89
 -1 -4 -39 26.35 1.56
 -1 -4 -38 24.85 1.53
 -1 -4 -37 150.18 2.69
 -1 -4 -35 68.56 1.9
 -1 -4 -33 78.4 1.56
 -1 -4 -32 39.3 1.6
 -1 -4 -31 120.32 1.65
 -1 -4 -30 67.45 1.48
 -1 -4 -29 5.77 1.37
 -1 -4 -28 6.18 1.32
 -1 -4 -27 45.61 1.32
 -1 -4 -26 63.61 1.52
 -1 -4 -25 51.17 1.26
 -1 -4 -23 64.31 1.71
 -1 -4 -22 220.97 2.44
 -1 -4 -21 275.23 4.27
 -1 -4 -20 344.31 3.29
 -1 -4 -19 13.65 1.06
 -1 -4 -18 75.98 1.85
 -1 -4 -17 787.57 3.47
 -1 -4 -16 266.46 1.59
 -1 -4 -15 130.11 1.38
 -1 -4 -14 722.6 5.87
 -1 -4 -13 977.6 12.89
 -1 -4 -12 79.84 1.4
 -1 -4 -11 39.69 0.87
 -1 -4 -10 262.65 1.88
 -1 -4 -9 598.98 11.43
 -1 -4 -8 553.95 7.59
 -1 -4 -7 20.65 0.55
 -1 -4 -6 447.67 7.86
 -1 -4 -5 1039.07 6.25
 -1 -4 -4 80.84 0.95
 -1 -4 -3 214.19 2.91
 -1 -4 -2 2850.88 12.19
 -1 -4 -1 1116.22 8.66
 -1 -3 -50 4.79 2.17
 -1 -3 -49 8.31 2.91
 -1 -3 -48 35.8 2.48
 -1 -3 -47 23.13 2.8
 -1 -3 -46 23.06 2.12
 -1 -3 -45 32.14 2
 -1 -3 -44 27.05 2.25
 -1 -3 -43 24.42 1.75
 -1 -3 -42 8.75 1.9
 -1 -3 -41 6.02 1.66
 -1 -3 -39 131.56 2.92
 -1 -3 -38 60.34 1.61
 -1 -3 -37 97.42 2.07
 -1 -3 -36 39.88 1.77
 -1 -3 -35 64.77 2.17
 -1 -3 -34 130.92 1.69
 -1 -3 -33 11.24 1.47
 -1 -3 -32 9.61 1.63
 -1 -3 -31 23.63 1.59
 -1 -3 -30 18.09 1.55
 -1 -3 -29 73.38 2.15
 -1 -3 -28 245.55 2.56
 -1 -3 -27 14.72 1.65
 -1 -3 -26 15.1 2.55
 -1 -3 -25 7.27 2.01
 -1 -3 -24 9.74 1.51
 -1 -3 -23 10.69 1.48
 -1 -3 -22 59.66 1.51
 -1 -3 -21 63.59 1.9
 -1 -3 -20 94.03 1.97
 -1 -3 -19 526.45 9.01
 -1 -3 -18 149.63 2.49
 -1 -3 -17 584.84 4.32
 -1 -3 -16 426.96 2.09
 -1 -3 -15 249.4 1.68
 -1 -3 -14 75.59 1.72
 -1 -3 -13 250.19 1.57
 -1 -3 -12 606.83 11.89
 -1 -3 -11 658.93 7.49
 -1 -3 -10 106.05 1.44
 -1 -3 -9 1040.2 11.76
 -1 -3 -8 516 6.42
 -1 -3 -7 631.27 5.7
 -1 -3 -6 138.31 1.2
 -1 -3 -5 1518.63 17.41
 -1 -3 -4 826.61 9.44
 -1 -3 -3 3356.18 37.97
 -1 -3 -2 1839.44 18.94
 -1 -3 -1 6009.39 80.58
 -1 -2 -51 9.16 2.13
 -1 -2 -49 19.18 2.49
 -1 -2 -48 11.01 2.87
 -1 -2 -47 19.18 2.41
 -1 -2 -46 41.4 2.43
 -1 -2 -45 10.83 1.96
 -1 -2 -43 17.82 1.75
 -1 -2 -42 61.42 2.34
 -1 -2 -39 28.23 1.85
 -1 -2 -38 46.44 1.53
 -1 -2 -37 200.11 2.71
 -1 -2 -36 85.24 1.86
 -1 -2 -35 45.15 1.76
 -1 -2 -34 81.88 1.57
 -1 -2 -33 19.92 1.41
 -1 -2 -32 19.48 1.43
 -1 -2 -31 10.89 1.69
 -1 -2 -30 30.41 2.11
 -1 -2 -29 4.82 1.38
 -1 -2 -28 157.28 1.75
 -1 -2 -26 52.41 1.49
 -1 -2 -25 58.44 2.22
 -1 -2 -24 122.65 3.31
 -1 -2 -23 25.9 1.25
 -1 -2 -22 120.34 1.6
 -1 -2 -21 549.21 3.95
 -1 -2 -20 106.11 1.51
 -1 -2 -19 1820.45 23.79
 -1 -2 -18 475.09 7.75
 -1 -2 -17 573.21 7.9
 -1 -2 -16 85.05 1.26
 -1 -2 -15 392.98 2.35
 -1 -2 -14 273.48 3.72
 -1 -2 -13 10.04 0.81
 -1 -2 -12 390.51 4.21
 -1 -2 -11 411.34 3.75
 -1 -2 -10 543.24 10.51
 -1 -2 -9 1192.83 11.32
 -1 -2 -8 1548.96 14.51
 -1 -2 -7 882.75 15.17
 -1 -2 -6 180.16 2.21
 -1 -2 -5 34.15 0.42
 -1 -2 -4 1252.82 8.06
 -1 -2 -3 5830.4 74.32
 -1 -2 -2 3931.22 21.98
 -1 -2 -1 23293.93 129.82
 -1 -1 -51 10.6 2.31
 -1 -1 -49 5.92 2.66
 -1 -1 -47 25.71 2.61
 -1 -1 -46 32.96 2.54
 -1 -1 -45 6.25 1.78
 -1 -1 -43 14.52 1.74
 -1 -1 -42 33.02 1.75
 -1 -1 -41 56.71 2.06
 -1 -1 -40 54.61 1.67
 -1 -1 -39 43.65 1.55
 -1 -1 -38 53.96 1.85
 -1 -1 -37 154.14 3.9
 -1 -1 -36 47.76 1.56
 -1 -1 -35 102.3 1.65
 -1 -1 -34 31.91 1.57
 -1 -1 -33 9.47 1.52
 -1 -1 -32 9 1.44
 -1 -1 -31 17.09 1.38
 -1 -1 -30 57 1.68
 -1 -1 -29 142.88 2.27
 -1 -1 -28 258.57 5.03
 -1 -1 -27 40.1 1.51
 -1 -1 -26 152.9 1.73
 -1 -1 -25 97.76 2.18
 -1 -1 -24 127.7 2.45
 -1 -1 -23 233.73 3.09
 -1 -1 -22 110.48 1.55
 -1 -1 -21 222.29 3.64
 -1 -1 -20 211.96 3.37
 -1 -1 -19 884.29 9.35
 -1 -1 -18 31.88 1.22
 -1 -1 -17 258.35 3.2
 -1 -1 -16 282.71 4.06
 -1 -1 -15 24.47 0.77
 -1 -1 -14 598.05 6.32
 -1 -1 -13 522.49 4.03
 -1 -1 -12 410.47 4.44
 -1 -1 -11 534 4.87
 -1 -1 -10 780.91 10.56
 -1 -1 -9 21.53 0.65
 -1 -1 -8 5202.2 60.05
 -1 -1 -7 1050.36 12.99
 -1 -1 -6 1918.19 15.8
 -1 -1 -5 552.16 7.93
 -1 -1 -4 751.91 6.41
 -1 -1 -3 2925.25 22.94
 -1 -1 -2 1019.59 5.3
 -1 -1 -1 1968.01 17
 0 0 2 160.91 2.06
 0 0 4 5347.38 20.6
 0 0 6 2047.36 14.92
 0 0 8 139.28 2.06
 0 0 10 3064.15 23.13
 0 0 12 107.26 2.69
 0 0 14 537.92 4.02
 0 0 16 690.34 4.71
 0 0 18 5746.16 36.31
 0 0 20 4166.7 41.03
 0 0 22 515.11 5.76
 0 0 24 124.08 2.19
 0 0 34 128.69 3.43
 0 0 38 662.15 15.43
 0 0 42 75.8 2.62
 0 0 46 52.18 6.49
 0 0 50 16.78 3.01
 0 1 1 1164.41 9.73
 0 1 2 2206.33 62.35
 0 1 3 1662.03 24.09
 0 1 4 2058.52 15.61
 0 1 5 1510.23 8.94
 0 1 6 5.98 1.17
 0 1 7 62.47 2.12
 0 1 8 2200.91 31.83
 0 1 9 1477.99 10.61
 0 1 10 171.77 2.46
 0 1 11 374.8 2.7
 0 1 12 1363.65 9.9
 0 1 13 227.24 2.25
 0 1 14 144.25 1.63
 0 1 15 1591.88 9.99
 0 1 17 190.76 1.21
 0 1 18 2.57 0.95
 0 1 19 111.57 1.34
 0 1 20 27.74 1.11
 0 1 21 10.23 1.01
 0 1 22 25.9 1.16
 0 1 23 29.66 1.1
 0 1 24 4.74 1.22
 0 1 25 34.64 1.05
 0 1 26 128.41 1.69
 0 1 27 52.49 1.15
 0 1 28 12.05 1.3
 0 1 29 129.16 1.61
 0 1 30 38.65 1.53
 0 1 32 11.1 1.33
 0 1 33 112.47 1.47
 0 1 34 45.04 1.52
 0 1 35 382.23 6.44
 0 1 36 3.64 1.6
 0 1 37 103.05 1.85
 0 1 38 11.34 1.45
 0 1 39 31.82 1.51
 0 1 40 125.47 2.05
 0 1 41 51.95 1.74
 0 1 42 14.54 1.69
 0 1 43 10.61 1.74
 0 1 45 4.34 1.72
 0 1 46 29.21 2.03
 0 1 47 83.69 3.88
 0 1 48 27.2 2.26
 0 1 50 11.79 2.23
 0 2 0 1586.63 10.76
 0 2 1 2406.85 27.75
 0 2 2 885.5 13.37
 0 2 3 2795.61 35.2
 0 2 4 1351.54 9.58
 0 2 6 958.42 6.88
 0 2 7 327.73 3.41
 0 2 8 152.74 1.04
 0 2 9 86.77 0.89
 0 2 10 1.66 0.63
 0 2 11 355.73 3.13
 0 2 12 830.69 5.78
 0 2 13 471.34 2.52
 0 2 14 1431.37 16.41
 0 2 15 292.29 3.44
 0 2 16 854.16 4.86
 0 2 17 280.26 2.36
 0 2 18 4.2 0.9
 0 2 19 1999.35 9.58
 0 2 20 1596.04 19.08
 0 2 21 329.75 2.75
 0 2 22 34.14 1
 0 2 23 15.59 1.05
 0 2 24 43.86 1.26
 0 2 25 2.94 1.06
 0 2 27 154.33 1.62
 0 2 29 59.18 1.34
 0 2 30 167.68 2.41
 0 2 31 12.85 1.21
 0 2 32 72.42 1.36
 0 2 33 17.6 1.59
 0 2 34 20.21 1.64
 0 2 35 36.67 1.48
 0 2 36 358.44 5.73
 0 2 37 59.25 2.02
 0 2 38 285.74 3.61
 0 2 39 110.27 1.96
 0 2 40 126.58 1.98
 0 2 41 69.75 2.62
 0 2 42 44.35 1.67
 0 2 43 4.57 1.75
 0 2 44 15.6 1.69
 0 2 45 4.8 2.3
 0 2 46 20.31 2.35
 0 2 47 6.27 2.07
 0 2 48 16.84 2.03
 0 2 49 7.95 2.24
 0 2 50 11.43 2.44
 0 3 1 237.25 5.38
 0 3 2 39.89 0.38
 0 3 3 288.31 4.37
 0 3 4 967.54 13.8
 0 3 5 1328.13 64.02
 0 3 6 49.59 1.13
 0 3 7 8193.53 111.74
 0 3 8 317.03 3.38
 0 3 9 1243.05 16.62
 0 3 10 3.68 0.53
 0 3 11 3562.25 28.27
 0 3 12 43.11 0.71
 0 3 13 116.02 2.03
 0 3 14 11.86 0.81
 0 3 15 383.62 4.11
 0 3 16 23.05 0.82
 0 3 17 224.64 2.49
 0 3 18 301.06 5.97
 0 3 19 169.93 3.2
 0 3 20 167.79 3.86
 0 3 21 17.29 1.04
 0 3 22 390.14 4.03
 0 3 23 5.3 1.13
 0 3 25 16.16 1
 0 3 26 107.43 1.39
 0 3 27 1550.76 15.57
 0 3 28 4.81 1.13
 0 3 29 19.33 1.23
 0 3 31 72.92 1.54
 0 3 32 6.67 1.24
 0 3 33 11.03 1.37
 0 3 34 25.23 1.48
 0 3 35 41.32 1.38
 0 3 36 34.11 1.4
 0 3 37 252.07 2.75
 0 3 38 103.43 2.06
 0 3 39 37.62 1.56
 0 3 40 22.94 1.61
 0 3 41 5.63 1.63
 0 3 42 7.76 1.63
 0 3 44 15.46 2.08
 0 3 45 61.23 2.21
 0 3 46 7.2 2.28
 0 3 47 64.42 3.43
 0 4 0 514.71 5.34
 0 4 1 1.21 0.41
 0 4 2 46.75 2.67
 0 4 3 1807.34 11.28
 0 4 4 773.46 10.13
 0 4 5 765.85 6.64
 0 4 6 363.42 7.34
 0 4 7 1.24 0.35
 0 4 8 1910.07 24.19
 0 4 9 21.64 1.28
 0 4 10 394.08 10.01
 0 4 11 36.73 0.86
 0 4 12 213.14 3.6
 0 4 13 117.48 1.59
 0 4 14 2.68 0.75
 0 4 15 85.82 1.44
 0 4 17 52.28 0.98
 0 4 18 302.11 2.83
 0 4 19 23.95 0.84
 0 4 20 140.8 1.66
 0 4 22 310.85 3.25
 0 4 23 141.28 1.65
 0 4 24 36.06 0.99
 0 4 25 173.59 2.09
 0 4 26 58.7 1.1
 0 4 27 12.71 1.05
 0 4 28 119.61 1.8
 0 4 30 13.08 1.26
 0 4 31 7.96 1.2
 0 4 33 8.31 1.61
 0 4 34 117.45 1.59
 0 4 36 21.21 1.47
 0 4 37 15.29 1.44
 0 4 38 45.99 1.47
 0 4 39 15.33 1.45
 0 4 40 20.49 1.49
 0 4 41 23.66 1.69
 0 4 42 11.34 1.61
 0 4 43 12.02 2.06
 0 4 44 4.63 1.91
 0 4 46 6.28 2.03
 0 4 47 9.27 1.84
 0 4 48 7.2 2.19
 0 4 51 11.86 1.99
 0 5 1 608.15 5.03
 0 5 2 130.83 1.52
 0 5 3 43.86 1.58
 0 5 4 305.07 3.18
 0 5 5 131.86 0.89
 0 5 6 1028.15 11.96
 0 5 7 385.46 14.18
 0 5 8 1222.06 14.5
 0 5 9 871.71 9.48
 0 5 10 101.65 2
 0 5 11 1139.43 14.78
 0 5 12 361.32 3.88
 0 5 13 66.59 1.04
 0 5 14 198.75 2.4
 0 5 15 58.34 0.87
 0 5 16 181.69 1.7
 0 5 17 29.73 0.74
 0 5 18 151.08 1.23
 0 5 19 2.14 0.83
 0 5 21 108.03 1.19
 0 5 22 111.5 1.62
 0 5 23 22.66 0.91
 0 5 25 47.35 1.02
 0 5 26 48.76 1.29
 0 5 27 226.6 3.38
 0 5 29 11.55 1.23
 0 5 30 46.44 1.49
 0 5 31 60.04 1.62
 0 5 32 17.85 1.2
 0 5 33 69.62 1.36
 0 5 34 12.41 1.5
 0 5 35 65.17 1.52
 0 5 36 166.76 3.56
 0 5 37 17.37 1.38
 0 5 38 6.18 1.44
 0 5 39 4.46 1.5
 0 5 40 66.86 2.06
 0 5 42 12.09 2.7
 0 5 45 16.5 1.75
 0 5 46 25.77 2.15
 0 5 47 82.76 2
 0 5 48 9.17 1.87
 0 5 49 8.28 1.86
 0 5 50 28.76 1.89
 0 6 2 806.38 4.67
 0 6 3 40.48 0.42
 0 6 4 257.28 2.51
 0 6 5 958.05 9.98
 0 6 6 104.57 0.97
 0 6 7 201.06 1.15
 0 6 8 434.82 5.52
 0 6 9 69.69 1.16
 0 6 10 68.21 1.91
 0 6 11 382.2 3.39
 0 6 12 47.87 1.34
 0 6 13 8.33 0.9
 0 6 14 194.87 2.67
 0 6 15 254.85 2.76
 0 6 17 12.91 0.8
 0 6 18 285.91 2.24
 0 6 19 39.53 0.94
 0 6 20 33.83 1.08
 0 6 22 5.68 0.81
 0 6 23 7.08 0.96
 0 6 24 62.95 1.38
 0 6 25 8.63 1.12
 0 6 26 11.97 1.17
 0 6 27 10.42 1.13
 0 6 29 32.3 2.01
 0 6 30 20.58 1.36
 0 6 31 36.83 2.11
 0 6 32 216.09 2.35
 0 6 33 8.58 1.37
 0 6 34 39.04 1.61
 0 6 36 3.76 1.4
 0 6 37 71.63 1.62
 0 6 38 3.17 1.51
 0 6 40 56.08 1.77
 0 6 41 21.46 1.92
 0 6 44 42.36 1.77
 0 6 45 5.7 2.42
 0 6 47 7.79 1.95
 0 6 48 16.65 1.9
 0 6 49 7.11 2.03
 0 7 1 595.44 5.72
 0 7 2 668.07 9.9
 0 7 3 1707.35 30.78
 0 7 4 2.17 0.3
 0 7 5 121.58 1.7
 0 7 6 4.75 0.48
 0 7 7 177.11 2.72
 0 7 9 14.42 0.68
 0 7 10 10.12 0.75
 0 7 11 7.28 0.77
 0 7 12 7.95 0.83
 0 7 13 222.39 3.44
 0 7 14 28.7 1.17
 0 7 15 233.16 2.56
 0 7 16 69.24 1.77
 0 7 17 974.01 7.35
 0 7 18 151.29 2.74
 0 7 19 58.97 1.1
 0 7 20 321.97 3.5
 0 7 21 129.5 1.66
 0 7 22 26.92 0.83
 0 7 23 14.29 1.04
 0 7 25 13.02 0.93
 0 7 26 119.86 1.86
 0 7 27 6.07 1.17
 0 7 28 170.24 3.02
 0 7 29 52.63 1.91
 0 7 30 115.08 2.6
 0 7 31 46.13 1.23
 0 7 32 48.37 1.34
 0 7 33 29.28 1.23
 0 7 34 46.34 1.31
 0 7 35 134.49 1.67
 0 7 36 11.37 1.39
 0 7 37 19.77 1.57
 0 7 38 46.84 1.86
 0 7 39 3.44 1.56
 0 7 40 32.12 1.66
 0 7 42 15.05 1.79
 0 7 44 8.29 1.9
 0 7 45 13.63 1.68
 0 7 48 7.9 2.08
 0 7 49 20 2.89
 0 8 0 287.99 1.5
 0 8 1 6.17 0.78
 0 8 2 27.85 0.98
 0 8 3 176.8 1.37
 0 8 4 415.66 6.61
 0 8 5 13.6 0.55
 0 8 6 50.26 1.34
 0 8 7 2.4 0.53
 0 8 8 31.19 1.04
 0 8 9 237.66 4
 0 8 10 18.73 0.89
 0 8 11 2.69 0.74
 0 8 12 38.4 1.47
 0 8 13 4.91 0.84
 0 8 14 251.98 2.48
 0 8 17 95.85 1.53
 0 8 18 15.29 0.69
 0 8 19 11.62 0.76
 0 8 20 110.85 1.91
 0 8 21 52.79 1.08
 0 8 22 91.38 1.1
 0 8 23 161.76 3.48
 0 8 26 5.81 0.88
 0 8 28 9.14 0.97
 0 8 29 185.78 2.7
 0 8 31 70.74 1.3
 0 8 32 119.7 1.99
 0 8 34 22.89 1.44
 0 8 35 70.44 1.4
 0 8 36 2.89 1.39
 0 8 37 22.54 1.42
 0 8 38 28.08 1.4
 0 8 40 4.92 1.76
 0 8 41 13.71 1.51
 0 8 42 7.71 1.56
 0 8 44 22.26 1.78
 0 8 47 8.56 2.03
 0 9 1 186.19 1.78
 0 9 3 13.95 0.79
 0 9 4 207.48 2.01
 0 9 5 9.98 1.18
 0 9 6 49.86 4.52
 0 9 8 237.16 3.24
 0 9 9 498.66 5.31
 0 9 10 182.83 1.53
 0 9 11 24.08 0.68
 0 9 12 42.5 0.93
 0 9 13 16.66 0.85
 0 9 14 9.89 0.89
 0 9 15 25.36 1.61
 0 9 16 305.13 9.08
 0 9 17 10.97 1.23
 0 9 18 148.43 3.61
 0 9 19 348.71 3.09
 0 9 21 41.6 1.35
 0 9 22 65.66 1.47
 0 9 23 13.42 0.93
 0 9 24 20.85 0.96
 0 9 25 32.94 1.05
 0 9 26 91.87 1.8
 0 9 27 155.21 1.76
 0 9 28 2.66 1.22
 0 9 29 263.85 4.16
 0 9 30 52.06 1.8
 0 9 32 86.41 3.18
 0 9 33 87.53 2.37
 0 9 34 40.63 1.6
 0 9 35 13.91 1.22
 0 9 36 4.15 1.35
 0 9 37 160.38 3.67
 0 9 38 46.5 1.58
 0 9 39 4.64 1.46
 0 9 42 23.53 2.06
 0 9 44 41.33 1.95
 0 9 45 4.87 2.04
 0 9 46 9.77 1.98
 0 9 47 155.81 3.93
 0 10 0 12.66 1.37
 0 10 1 3.69 0.62
 0 10 2 45.28 1.66
 0 10 3 189.6 2.72
 0 10 4 57.25 1.35
 0 10 6 13.15 0.97
 0 10 7 122.07 4.42
 0 10 8 493.93 7.42
 0 10 9 1286.39 16.58
 0 10 10 1487.73 17.83
 0 10 11 345.68 5.44
 0 10 12 115.66 2.57
 0 10 13 202.48 2.75
 0 10 14 145.16 1.77
 0 10 15 194.43 3.67
 0 10 16 125.14 2.98
 0 10 17 29.81 1.34
 0 10 18 14.61 1.65
 0 10 19 15.31 0.78
 0 10 20 5.73 1.49
 0 10 21 227.68 4.96
 0 10 22 19.28 1.15
 0 10 23 10.57 1.35
 0 10 24 180.72 2.99
 0 10 25 42.39 1.21
 0 10 26 27.32 1.12
 0 10 27 70.2 1.97
 0 10 28 244.84 3.78
 0 10 29 260.55 3.14
 0 10 30 151.35 6.08
 0 10 35 9.22 2.07
 0 10 38 21.8 3.25
 0 10 39 27.34 1.87
 0 10 40 10.04 1.87
 0 10 41 5.64 1.8
 0 10 44 34.7 1.92
 0 10 45 8.74 2.31
 0 11 1 241.18 7.18
 0 11 2 96.93 2.04
 0 11 3 27.63 0.74
 0 11 4 138.79 3.73
 0 11 5 219.1 3.08
 0 11 6 16.54 0.75
 0 11 7 502.99 2.18
 0 11 8 21.79 0.8
 0 11 9 111.13 6.09
 0 11 10 50.83 2.61
 0 11 11 399.4 10.18
 0 11 13 24 1.43
 0 11 15 50.94 1.8
 0 11 17 44.14 1.28
 0 11 18 3.05 1.03
 0 11 19 9.71 1.14
 0 11 20 10.73 1.19
 0 11 22 6.55 1.31
 0 11 23 167.69 6.96
 0 11 24 123.47 3.57
 0 11 25 81.41 2.17
 0 11 26 20.61 0.95
 0 11 27 335 3.93
 0 11 28 4.92 1.49
 0 11 29 18.74 1.23
 0 11 30 70.06 2.38
 0 11 32 12.71 1.32
 0 11 33 17.41 2.38
 0 11 35 40.89 2.18
 0 11 39 9.46 1.59
 0 11 41 10.76 1.69
 0 11 42 7.72 1.88
 0 11 43 14.53 1.79
 0 11 44 7.38 2.01
 0 11 45 39.81 2.09
 0 12 0 14.33 1.05
 0 12 1 179.88 5.44
 0 12 2 68.73 2.45
 0 12 3 56.88 2.71
 0 12 5 249.17 1.91
 0 12 6 212.64 1.75
 0 12 10 865.79 16.42
 0 12 11 36.82 1.32
 0 12 13 2.83 0.69
 0 12 15 33.41 2.09
 0 12 16 3.25 1.29
 0 12 17 29.61 1.55
 0 12 19 135.7 5.03
 0 12 20 23.2 1.13
 0 12 21 68.51 1.85
 0 12 22 19.87 1.37
 0 12 23 104.02 5.93
 0 12 24 13.75 1.4
 0 12 26 110.09 4.33
 0 12 27 42.43 3.69
 0 12 28 251.73 3.61
 0 12 29 47.55 1.4
 0 12 30 165.37 4.89
 0 12 32 5.46 1.07
 0 12 33 19.39 1.86
 0 12 34 7.37 1
 0 12 35 7.23 1.04
 0 12 36 34.76 1.67
 0 12 37 10.09 1.43
 0 12 39 8.31 1.6
 0 12 40 30.26 1.6
 0 12 42 9.92 1.35
 0 12 43 16.2 2.06
 0 12 44 22.31 2.11
 0 13 1 25.48 0.9
 0 13 2 91.77 3.54
 0 13 3 15.95 1.37
 0 13 4 3.02 0.88
 0 13 6 74.37 10.41
 0 13 7 0.98 0.43
 0 13 8 16.69 3.12
 0 13 9 8.9 0.97
 0 13 10 49.67 1.29
 0 13 11 117.91 3.49
 0 13 12 16.75 2.85
 0 13 14 87.07 2.64
 0 13 15 57.76 2.18
 0 13 16 86.61 2.87
 0 13 17 20.47 2.23
 0 13 18 83.02 3.37
 0 13 19 107.6 2.3
 0 13 20 21.15 1.12
 0 13 21 29.64 1.21
 0 13 22 6.11 1.32
 0 13 23 3.9 1.3
 0 13 24 9.85 1.29
 0 13 25 7.38 1.35
 0 13 27 3.98 1.51
 0 13 28 47.76 2.69
 0 13 29 58.09 1.73
 0 13 30 38.22 1.65
 0 13 32 3.37 1.08
 0 13 35 2.62 1.16
 0 13 36 26.09 1.25
 0 13 37 77.11 2.71
 0 13 38 13.87 1.91
 0 13 40 5.56 2.25
 0 13 41 32.8 2.25
 0 13 43 16.27 2.28
 0 14 0 269.39 2.95
 0 14 1 4.26 1.67
 0 14 3 109.29 4.58
 0 14 4 60.61 2.1
 0 14 5 2.01 0.62
 0 14 6 39.68 3.79
 0 14 7 19.46 2.29
 0 14 8 20.76 2.69
 0 14 9 9.7 1.5
 0 14 10 141.56 7.35
 0 14 12 106.71 1.78
 0 14 13 34.69 7.55
 0 14 14 4.04 0.71
 0 14 15 6.84 3.02
 0 14 17 4.21 1.09
 0 14 18 47.76 3.47
 0 14 19 8.09 1.01
 0 14 20 43.77 2.48
 0 14 21 11.54 1.34
 0 14 24 27.85 1.72
 0 14 25 5.23 1.48
 0 14 26 85.7 2.2
 0 14 28 19.75 1.8
 0 14 29 4.85 1.58
 0 14 32 11.8 1.67
 0 14 38 20 2.07
 0 14 39 15.72 3.29
 0 15 1 341.58 2.85
 0 15 2 9.04 2.09
 0 15 3 127.02 2.71
 0 15 8 45.96 3.58
 0 15 10 8.88 1.79
 0 15 11 7.1 3.23
 0 15 13 19.63 1.68
 0 15 15 35.72 4.73
 0 15 17 168.79 2.57
 0 15 18 57.14 2.69
 0 15 21 65.31 2.82
 0 15 22 5.02 1.32
 0 15 23 3.39 1.63
 0 15 25 7.5 1.59
 0 15 27 6.23 1.62
 0 15 28 6.6 1.6
 0 15 29 5.21 1.94
 0 15 35 26.59 2.16
 0 15 36 17.99 3.68
 0 15 37 7.8 2.25
 0 15 38 5.26 2.39
 0 16 0 9.38 1.76
 0 16 1 29.2 4.02
 0 16 3 4.28 0.96
 0 16 4 11.64 1.47
 0 16 5 1.54 0.69
 0 16 7 10.82 1.95
 0 16 8 29.97 4.12
 0 16 9 37.09 3.1
 0 16 12 26.12 3.79
 0 16 14 7.55 1.68
 0 16 15 10.46 3.24
 0 16 16 31.69 2.33
 0 16 17 12.41 0.8
 0 16 21 8.64 2.1
 0 16 22 3.77 1.26
 0 16 24 13.1 2.35
 0 16 29 16.29 1.77
 0 16 32 22.08 1.94
 0 17 1 2.84 1.23
 0 17 3 8.65 0.85
 0 17 5 13.68 2.33
 0 17 6 49.62 7.02
 0 17 7 29.09 2.73
 0 17 8 28.37 2.43
 0 17 10 25.37 6.55
 0 17 13 25.4 3.44
 0 17 14 18.09 3.08
 0 17 15 29.94 4.1
 0 17 17 5.67 2.19
 0 17 18 2.45 0.91
 0 17 19 19.08 2.19
 0 17 21 4.33 1.15
 0 17 24 3.44 1.38
 0 17 25 10.42 1.43
 0 17 26 32.43 1.91
 0 17 31 4.59 1.9
 0 18 7 11.79 2.01
 0 18 9 10.95 2.16
 0 18 10 44.72 10.07
 0 18 11 7.08 3.52
 0 18 14 14.15 5.69
 0 18 15 5.2 1.14
 0 18 16 5.87 2.11
 0 18 17 4.89 1.21
 0 18 18 4.16 1.34
 0 18 21 7.78 1.95
 0 18 24 3.43 1.39
 0 18 25 12.18 2.5
 0 18 29 7.2 1.66
 0 18 30 3.78 1.81
 0 19 1 3.32 1.14
 0 19 2 25.29 2.43
 0 19 4 5.92 2.83
 0 19 7 19.03 4.48
 0 19 11 7.11 3.53
 0 19 18 5.88 1.76
 0 19 19 22.76 1.97
 0 19 23 34.64 2.48
 0 19 27 8.21 3.01
 0 19 28 5.18 2.36
 0 20 1 47.97 4.81
 0 20 2 6.07 1.39
 0 20 4 4.46 1.42
 0 20 5 14.39 1.96
 0 20 6 7.36 2.07
 0 20 11 5.92 2.51
 0 20 19 53.52 9.25
 0 20 20 10.47 4.75
 0 20 21 11.67 3.12
 0 20 22 9.69 3.2
 0 21 1 5.57 1.87
 0 21 2 4.68 0.97
 0 21 3 59.13 4.66
 0 21 6 10.22 4.56
 0 21 14 14.35 2.7
 0 21 15 11.85 3.34
 0 21 17 40.92 7.46
 0 21 18 21.51 3.23
 0 22 2 4.47 1.82
 0 22 4 9.47 2.9
 0 22 7 9.78 2.29
 0 22 14 14.24 2.83
 1 0 1 227.48 3.2
 1 0 2 1757.11 12.82
 1 0 3 640.52 3.46
 1 0 4 4.28 0.44
 1 0 5 7.66 0.5
 1 0 6 24.46 0.54
 1 0 7 256.68 6.08
 1 0 8 3221.41 27.06
 1 0 9 214.38 2.65
 1 0 10 538.85 11.05
 1 0 11 481.75 6.25
 1 0 12 161.21 2.22
 1 0 13 617.91 6.13
 1 0 14 97.84 1.1
 1 0 15 13.19 0.85
 1 0 17 1025.42 18.54
 1 0 18 2162.1 21.61
 1 0 19 132.38 1.36
 1 0 20 468.26 5.32
 1 0 21 1234.04 12.55
 1 0 22 21.87 1.09
 1 0 23 45.34 1.24
 1 0 24 3.92 1.19
 1 0 27 16.56 1.44
 1 0 28 534.25 3.73
 1 0 29 63.45 1.66
 1 0 30 52.25 1.53
 1 0 31 143.42 3
 1 0 32 42.29 1.45
 1 0 33 4.07 1.45
 1 0 34 9.06 1.56
 1 0 35 368.96 5.94
 1 0 36 186.1 3.08
 1 0 37 87.89 2.92
 1 0 38 219.83 5.59
 1 0 39 404.78 7.05
 1 0 40 79.19 1.82
 1 0 42 16.07 1.72
 1 0 43 16.9 1.74
 1 0 46 24.44 1.96
 1 0 47 5.58 2.61
 1 0 48 61.98 2.61
 1 0 49 26.61 2.54
 1 1 0 270.11 2.26
 1 1 1 1986.88 17.32
 1 1 2 1020.78 10.62
 1 1 3 2992.07 23.35
 1 1 4 750.15 7.07
 1 1 5 537.42 7.23
 1 1 6 1954.83 12.24
 1 1 7 1044.82 12.33
 1 1 8 5182 35.78
 1 1 9 21.38 0.64
 1 1 10 777.47 5.79
 1 1 11 540.64 9.83
 1 1 12 407.6 4.42
 1 1 13 530.15 3.81
 1 1 14 616.14 6.12
 1 1 15 25.64 0.74
 1 1 16 282.95 1.95
 1 1 17 258.86 1.76
 1 1 18 33.56 0.94
 1 1 19 862.46 10.63
 1 1 20 213.99 1.78
 1 1 21 228.55 3.07
 1 1 22 110.22 2.07
 1 1 23 239.43 3.85
 1 1 24 127.52 1.65
 1 1 25 101.08 1.86
 1 1 26 149.4 3.32
 1 1 27 38.03 1.48
 1 1 28 255 2.57
 1 1 29 141.19 1.53
 1 1 30 59 1.92
 1 1 31 17.1 1.35
 1 1 32 8.47 1.34
 1 1 33 8.98 1.37
 1 1 34 32.23 1.55
 1 1 35 98.9 1.73
 1 1 36 46 1.65
 1 1 37 149.53 2.91
 1 1 38 55.9 1.96
 1 1 39 47.14 1.55
 1 1 40 55.87 1.6
 1 1 41 58.32 1.74
 1 1 42 31.63 1.74
 1 1 43 11.11 1.68
 1 1 46 33.82 2.52
 1 1 47 23.37 2.2
 1 1 49 8.99 2.61
 1 1 50 6.37 2.41
 1 1 51 10.52 2.5
 1 2 0 3427.42 11.16
 1 2 1 24013.33 272.48
 1 2 2 3983.33 44.34
 1 2 3 5850.56 65.13
 1 2 4 1254.93 8.18
 1 2 5 34.37 0.74
 1 2 6 181.24 2.03
 1 2 7 883.86 12.64
 1 2 8 1526.16 8.74
 1 2 9 1160.18 14.07
 1 2 10 529.14 4.74
 1 2 11 415.62 4.71
 1 2 12 386.87 3.87
 1 2 13 9.99 0.6
 1 2 14 276.4 2.89
 1 2 15 391.12 3.71
 1 2 16 86.82 1.05
 1 2 17 574.84 5.01
 1 2 18 488.01 4.03
 1 2 19 1810.66 12.36
 1 2 20 101.06 1.41
 1 2 21 538.65 3.49
 1 2 22 121.42 1.94
 1 2 23 24.75 1.16
 1 2 24 122.19 2.07
 1 2 25 58.77 1.52
 1 2 26 53.33 1.39
 1 2 28 159.42 2.15
 1 2 29 3.89 1.3
 1 2 30 30.78 1.43
 1 2 31 8.38 1.28
 1 2 32 18.4 1.32
 1 2 33 17.72 1.36
 1 2 34 82.46 1.63
 1 2 35 46.3 2
 1 2 36 85.37 3.3
 1 2 37 188.21 3.6
 1 2 38 46.92 1.62
 1 2 39 28.31 1.51
 1 2 42 61.44 1.99
 1 2 43 18.26 1.87
 1 2 45 9.37 2.22
 1 2 46 49.51 2.24
 1 2 47 16.6 2.2
 1 2 48 11.47 2.57
 1 2 49 20.51 2.29
 1 2 51 9 2.98
 1 3 0 1155.79 6.37
 1 3 1 6207.73 43.83
 1 3 2 1826.12 16.79
 1 3 3 3354.32 25.62
 1 3 4 828.08 11.73
 1 3 5 1517.47 15.2
 1 3 6 139.92 0.82
 1 3 7 614.68 3.92
 1 3 8 511.68 3.38
 1 3 9 1023.78 10.61
 1 3 10 103.53 1.72
 1 3 11 654.12 5.27
 1 3 12 617.64 7.65
 1 3 13 252.92 2.44
 1 3 14 75.46 1.19
 1 3 15 252.57 2.64
 1 3 16 434.58 3.33
 1 3 17 596.29 4.37
 1 3 18 149.78 2.31
 1 3 19 519.08 5.19
 1 3 20 91.73 1.68
 1 3 21 63.32 1.48
 1 3 22 56.86 1.08
 1 3 23 14.87 1.03
 1 3 24 10.33 1.18
 1 3 25 5.13 1.12
 1 3 26 18.12 1.15
 1 3 27 14.17 1.28
 1 3 28 243.96 2.57
 1 3 29 74.63 1.71
 1 3 30 17.87 1.31
 1 3 31 25.46 1.52
 1 3 32 9.91 1.28
 1 3 33 8.97 1.35
 1 3 34 129.25 2.6
 1 3 35 62.13 1.5
 1 3 36 33.06 1.3
 1 3 37 93.45 1.58
 1 3 38 55.73 1.68
 1 3 39 128.99 1.79
 1 3 41 7.86 1.55
 1 3 42 9.07 1.87
 1 3 43 23.04 1.89
 1 3 44 25.78 1.93
 1 3 45 37.04 2.46
 1 3 46 24.72 2.34
 1 3 47 24.43 2.24
 1 3 48 37.04 3.06
 1 3 49 10.31 2.9
 1 4 0 31.16 0.57
 1 4 1 1105.59 9.97
 1 4 2 2852.86 15.8
 1 4 3 210.05 2.98
 1 4 4 81.96 0.4
 1 4 5 1043.91 7.6
 1 4 6 439.26 6.16
 1 4 7 19.2 0.4
 1 4 8 533.02 4.84
 1 4 9 577.99 6.69
 1 4 10 255.38 3.86
 1 4 11 37.92 1
 1 4 12 79.29 0.97
 1 4 13 1030.29 11.53
 1 4 14 719.61 7.67
 1 4 15 130.98 0.99
 1 4 16 263.31 4.83
 1 4 17 778.77 9.39
 1 4 18 74.34 0.91
 1 4 19 14.16 1.01
 1 4 20 344.57 1.93
 1 4 21 273.82 3.58
 1 4 22 218.45 2.43
 1 4 23 66.1 2.25
 1 4 25 50.47 1.47
 1 4 26 62.45 1.33
 1 4 27 45.44 1.22
 1 4 28 5.08 1.35
 1 4 29 3.74 1.19
 1 4 30 64.71 1.74
 1 4 31 120.58 1.59
 1 4 32 35.86 1.4
 1 4 33 79.57 1.55
 1 4 35 65.49 1.61
 1 4 36 4.32 1.3
 1 4 37 140.8 2.36
 1 4 38 24.22 1.45
 1 4 39 23.68 1.66
 1 4 40 79.84 1.85
 1 4 41 37.83 1.86
 1 4 42 15.18 1.85
 1 4 43 29.33 1.89
 1 4 45 23.91 2.15
 1 4 46 19.26 2.5
 1 4 47 8.77 2.25
 1 4 49 13.51 2.06
 1 5 0 826.37 13.52
 1 5 1 222.37 3.68
 1 5 2 773.47 8.2
 1 5 3 80.97 0.99
 1 5 4 34.24 0.41
 1 5 5 60.09 0.46
 1 5 6 239.37 1.94
 1 5 7 135.62 1.03
 1 5 8 1026.15 8.71
 1 5 9 466.49 4.75
 1 5 10 388.83 3.19
 1 5 11 30.32 0.49
 1 5 12 43.81 0.7
 1 5 13 25.51 0.94
 1 5 14 34.24 0.58
 1 5 15 97.33 1.01
 1 5 16 573.24 4.21
 1 5 17 199.73 1.51
 1 5 18 350.46 1.75
 1 5 19 382.1 4.21
 1 5 20 115.4 1.23
 1 5 21 11.65 1.02
 1 5 22 11.52 0.89
 1 5 23 49.07 1.02
 1 5 24 140.97 1.47
 1 5 25 84.27 1.67
 1 5 26 338.8 3.44
 1 5 27 26.85 1.16
 1 5 28 84.41 2.72
 1 5 29 145.52 2.48
 1 5 30 88.26 1.56
 1 5 31 46.12 1.35
 1 5 32 52.85 2.21
 1 5 33 51.06 1.64
 1 5 34 127.49 2.12
 1 5 35 14.29 1.34
 1 5 36 10.06 1.57
 1 5 37 129.69 2.18
 1 5 38 47.51 1.69
 1 5 39 76.16 1.79
 1 5 40 22.06 1.69
 1 5 41 18.19 1.73
 1 5 42 9.53 1.77
 1 5 45 20.87 2.44
 1 5 46 22.91 1.99
 1 5 48 17.09 2.04
 1 5 49 15.56 2.09
 1 6 0 537.63 4.06
 1 6 1 43.89 0.81
 1 6 2 654.19 5.18
 1 6 3 584.24 9.8
 1 6 4 372.74 5.66
 1 6 5 259.22 2.6
 1 6 6 272.12 3.94
 1 6 7 134.39 1.83
 1 6 8 422.95 4.07
 1 6 9 58.71 1
 1 6 10 516.52 6.48
 1 6 11 86.78 1.28
 1 6 12 145.93 0.94
 1 6 13 150.84 1.15
 1 6 14 1.59 0.46
 1 6 15 106.18 1.12
 1 6 16 62.29 0.81
 1 6 17 56.66 1.09
 1 6 18 95.67 1.73
 1 6 19 27.97 0.91
 1 6 20 133.07 1.61
 1 6 21 144.22 1.99
 1 6 22 133.52 1.4
 1 6 23 137.3 1.68
 1 6 24 112.01 1.88
 1 6 25 31.78 1.3
 1 6 26 95.3 3.21
 1 6 27 37.68 1.27
 1 6 28 55.93 2.55
 1 6 29 6.43 1.45
 1 6 30 211.01 3.33
 1 6 31 12.02 1.18
 1 6 32 68.6 1.58
 1 6 33 18.85 1.25
 1 6 34 77.76 1.54
 1 6 35 43.69 2.21
 1 6 36 56.37 1.64
 1 6 37 6.24 1.61
 1 6 38 38.63 1.67
 1 6 39 18.26 1.87
 1 6 40 11.68 1.68
 1 6 41 13.06 1.81
 1 6 42 4.67 2.18
 1 6 43 9.7 1.87
 1 6 44 40.2 2.86
 1 6 45 16.28 2.06
 1 6 46 6.44 2.03
 1 6 50 20.31 1.86
 1 7 0 721.9 5.78
 1 7 1 97.29 3.09
 1 7 2 169.28 0.96
 1 7 3 166.94 1.05
 1 7 4 28.04 0.73
 1 7 5 216.39 4.58
 1 7 6 3.54 0.4
 1 7 7 78.38 2.88
 1 7 8 129.89 2.04
 1 7 9 8.04 0.6
 1 7 10 1854 30.92
 1 7 11 200.94 3.93
 1 7 12 70.48 0.98
 1 7 13 285.91 5.16
 1 7 14 42 2.69
 1 7 15 112.14 0.83
 1 7 16 12.13 0.62
 1 7 17 19.86 0.81
 1 7 18 139.22 1.34
 1 7 19 49.53 0.82
 1 7 20 230.52 1.55
 1 7 21 134.32 1.91
 1 7 22 31.31 0.98
 1 7 23 7.22 0.96
 1 7 24 26.03 1.22
 1 7 25 23.72 1.09
 1 7 26 44.54 1.21
 1 7 27 2.76 1.2
 1 7 28 232.74 5.56
 1 7 29 147.03 3.33
 1 7 30 89.49 1.43
 1 7 31 29.99 1.19
 1 7 32 33.06 1.58
 1 7 33 29.98 1.42
 1 7 34 20.31 1.39
 1 7 35 13.32 1.76
 1 7 36 113.7 2.77
 1 7 37 87.54 2.04
 1 7 38 70.59 2.1
 1 7 39 15.58 1.64
 1 7 41 7.69 1.81
 1 7 42 6.55 1.87
 1 7 45 13.56 2.24
 1 7 46 15.85 1.72
 1 7 47 23.52 1.91
 1 7 48 86.81 2.11
 1 7 49 29.26 1.86
 1 8 0 11.65 0.6
 1 8 1 41.45 0.52
 1 8 2 117.72 1.89
 1 8 3 49.48 0.94
 1 8 4 237.15 5.46
 1 8 5 85.73 4.73
 1 8 6 126.17 3.95
 1 8 7 333.37 5.9
 1 8 8 203.5 2.98
 1 8 9 707.16 11.57
 1 8 10 18.47 0.91
 1 8 11 595.27 2.62
 1 8 12 333.87 2.2
 1 8 13 39.96 3.03
 1 8 14 67.1 1
 1 8 15 25.64 0.91
 1 8 16 55.96 1.2
 1 8 17 91.53 2.34
 1 8 18 26.01 0.68
 1 8 19 76.55 1.15
 1 8 20 88.68 1.41
 1 8 21 18.49 0.9
 1 8 22 40.65 0.93
 1 8 23 26.52 0.99
 1 8 24 18.22 0.81
 1 8 25 235.04 3.92
 1 8 26 3.58 0.89
 1 8 27 188.1 2.05
 1 8 28 6.42 1.05
 1 8 29 47.86 1.53
 1 8 30 32.64 1.15
 1 8 31 4.72 1.16
 1 8 32 33.76 1.23
 1 8 33 5.04 1.43
 1 8 34 12.19 1.43
 1 8 35 35.1 1.52
 1 8 36 14.72 1.75
 1 8 37 70.25 2.93
 1 8 38 37.42 2.03
 1 8 41 6.91 1.61
 1 8 42 4.7 2.02
 1 8 43 6.75 1.6
 1 8 44 16.68 1.63
 1 8 45 45.81 2.02
 1 8 47 24.02 1.88
 1 9 0 45.3 0.51
 1 9 1 256.14 6.21
 1 9 2 534.72 13.44
 1 9 3 125.83 9.16
 1 9 4 163.18 7.97
 1 9 5 91.47 2.81
 1 9 6 291.51 9.39
 1 9 7 492.5 13.4
 1 9 8 308.63 10.25
 1 9 9 577.4 20.01
 1 9 10 413.92 2.14
 1 9 11 319.32 8.02
 1 9 12 250.14 5.84
 1 9 13 48 1.46
 1 9 14 180.23 3.54
 1 9 15 52.07 1.61
 1 9 16 119.15 3.6
 1 9 17 61.02 3.7
 1 9 18 43.97 1.19
 1 9 19 156.85 6.38
 1 9 20 52.65 2.03
 1 9 21 65.85 1.5
 1 9 22 14.24 1.05
 1 9 23 59.63 1.24
 1 9 24 42.67 0.91
 1 9 25 40.3 0.88
 1 9 26 95.41 2.64
 1 9 27 181.93 4.08
 1 9 28 183.81 3.63
 1 9 29 317.42 5.17
 1 9 30 8.15 1.03
 1 9 31 52.42 1.74
 1 9 32 2.77 1.16
 1 9 33 52.7 1.35
 1 9 34 61.66 2.12
 1 9 35 10.67 2.5
 1 9 36 13.64 1.37
 1 9 37 9.02 1.34
 1 9 39 30.94 1.47
 1 9 40 11.2 1.45
 1 9 42 4.97 1.98
 1 9 44 5.12 1.88
 1 9 45 32.67 2.01
 1 9 46 14.36 1.67
 1 10 0 546.7 12.21
 1 10 1 42.09 1.09
 1 10 2 6.23 0.85
 1 10 3 14.76 0.94
 1 10 4 89.63 1.41
 1 10 5 13.65 0.72
 1 10 6 151.27 4.37
 1 10 7 156.84 3.44
 1 10 8 38.29 1.62
 1 10 9 179.14 1.25
 1 10 10 33.97 1.1
 1 10 11 106.11 3.68
 1 10 12 14.74 0.76
 1 10 13 35.09 1.1
 1 10 14 35.13 0.93
 1 10 15 9.81 0.69
 1 10 16 24.87 0.83
 1 10 17 42.92 1.11
 1 10 18 248.58 3.51
 1 10 19 68.72 1.73
 1 10 20 6.56 0.84
 1 10 21 29.65 1.28
 1 10 22 5.02 1.07
 1 10 23 16.79 0.68
 1 10 24 81.4 2.45
 1 10 25 69.76 1.56
 1 10 26 126.71 2.63
 1 10 27 225.72 5.49
 1 10 28 21.61 1.64
 1 10 29 39.98 1.02
 1 10 30 3.58 0.98
 1 10 31 72.26 2.9
 1 10 32 14 1.07
 1 10 33 34.33 1.44
 1 10 35 28.01 1.25
 1 10 36 30.55 1.69
 1 10 37 30.18 1.76
 1 10 38 36.15 1.83
 1 10 39 19.14 1.66
 1 10 41 4.09 1.63
 1 10 42 38.5 2.27
 1 10 43 9.3 1.53
 1 10 44 27.19 1.61
 1 10 45 31.94 1.94
 1 10 46 15.61 1.65
 1 11 0 19.25 1.81
 1 11 1 23.99 1.17
 1 11 2 74.62 1.33
 1 11 3 56.76 4.7
 1 11 4 9.37 1.31
 1 11 5 127.44 1.42
 1 11 6 2.06 0.54
 1 11 7 53.55 5.48
 1 11 8 174.14 6.52
 1 11 9 300.97 13.54
 1 11 10 142.36 3.79
 1 11 11 22.5 0.76
 1 11 12 102.92 3.44
 1 11 13 6.54 0.8
 1 11 14 74.13 3.1
 1 11 15 228.99 8.59
 1 11 16 7.04 1.98
 1 11 17 37.73 1.05
 1 11 18 137.12 2.94
 1 11 19 15.47 0.97
 1 11 20 9.48 1.09
 1 11 21 21.84 1.76
 1 11 22 57.77 3.61
 1 11 23 24.4 1.68
 1 11 24 14.57 1.19
 1 11 25 27.66 2.36
 1 11 26 13.32 1.55
 1 11 27 13.71 0.9
 1 11 28 65.12 1.74
 1 11 29 55.26 2.15
 1 11 30 119.13 2.06
 1 11 31 17.94 1.14
 1 11 32 11.88 1.3
 1 11 33 29.33 1.97
 1 11 34 23.28 1.91
 1 11 36 37.27 1.56
 1 11 37 22.13 1.53
 1 11 38 21.12 1.29
 1 11 39 6.74 1.33
 1 11 40 36.17 1.45
 1 11 42 8.28 1.52
 1 11 43 5.72 1.5
 1 11 44 3.72 1.66
 1 11 45 8.3 1.62
 1 12 0 326.5 9.26
 1 12 1 121.98 3.6
 1 12 2 115.36 2.41
 1 12 3 4.61 1.92
 1 12 4 60.56 1.72
 1 12 5 64.59 1.88
 1 12 6 30.52 0.94
 1 12 7 19.39 2.54
 1 12 8 384.19 9.53
 1 12 9 143.61 4.5
 1 12 10 335.36 2.92
 1 12 11 86.55 3.05
 1 12 12 160 15.87
 1 12 13 129.45 4.74
 1 12 14 20.32 1.46
 1 12 15 25.26 1.78
 1 12 16 26.27 1.62
 1 12 17 70.91 2.7
 1 12 18 166.2 5.84
 1 12 19 57.33 2.43
 1 12 20 5.69 1.09
 1 12 21 15.55 1.13
 1 12 22 34.68 1.31
 1 12 23 40.56 1.55
 1 12 24 31.43 1.58
 1 12 25 45.51 2.31
 1 12 26 88.79 5.93
 1 12 27 17.44 1.56
 1 12 28 89.38 2.17
 1 12 29 61.61 3.52
 1 12 30 55.97 3.98
 1 12 31 4.47 1.83
 1 12 32 3.99 1.91
 1 12 33 20.47 1.85
 1 12 36 31.45 2.84
 1 12 37 32.92 2.47
 1 12 38 5.6 1.19
 1 12 39 7.14 1.22
 1 12 41 9.19 2.34
 1 12 42 10.61 2.76
 1 13 0 133.26 5.41
 1 13 1 37.87 1.43
 1 13 2 279.76 8.66
 1 13 3 5.36 1.19
 1 13 4 50 1.28
 1 13 5 48.13 0.91
 1 13 6 39.45 2.12
 1 13 7 154.79 9.63
 1 13 8 11.08 1.94
 1 13 9 83.64 2.49
 1 13 10 13.71 1.87
 1 13 11 144.07 11.21
 1 13 12 14.62 1.76
 1 13 13 27.3 1.65
 1 13 14 23.27 1.6
 1 13 15 33.53 3
 1 13 16 34.87 2.58
 1 13 17 17.87 1.55
 1 13 18 52.47 4.29
 1 13 19 6 2.25
 1 13 20 120.77 5.38
 1 13 21 15.55 1.33
 1 13 22 13.61 1.51
 1 13 23 11.41 1.48
 1 13 24 13.59 2.28
 1 13 25 51.73 2.8
 1 13 26 15.31 2.73
 1 13 27 96.29 5.23
 1 13 28 15.37 2.13
 1 13 29 18.56 2.81
 1 13 30 11.68 2.63
 1 13 32 6 2.37
 1 13 33 7.04 2.04
 1 13 34 16.69 2.04
 1 13 35 7.32 2.12
 1 13 36 2.66 1.11
 1 13 37 8.09 3.14
 1 13 38 5.24 2.35
 1 13 42 6.46 2.49
 1 14 0 46.88 3.72
 1 14 1 50 1.46
 1 14 2 22.01 1.27
 1 14 3 46.92 3.27
 1 14 4 33.37 2.1
 1 14 5 12.41 1.52
 1 14 6 20.82 2.22
 1 14 7 265.72 13.68
 1 14 8 108.31 4.57
 1 14 9 18.25 0.85
 1 14 10 51.74 3.03
 1 14 11 53.71 4.43
 1 14 12 14.76 1.19
 1 14 13 86.13 6.79
 1 14 14 5.13 1.08
 1 14 15 14.08 1.21
 1 14 16 6.5 0.94
 1 14 18 72.18 1.52
 1 14 19 25.44 1.56
 1 14 20 36.28 1.91
 1 14 21 13.35 1.41
 1 14 22 14.61 1.89
 1 14 23 8.94 1.33
 1 14 24 7.51 1.38
 1 14 25 13.58 2.06
 1 14 26 8.1 1.49
 1 14 27 52.15 2.39
 1 14 28 50.91 2.89
 1 14 29 21.41 2.47
 1 14 30 15.54 1.84
 1 14 31 20.02 1.88
 1 14 32 11.33 2.49
 1 14 33 7.87 1.98
 1 14 34 15.76 2.52
 1 14 35 12.29 3.49
 1 14 37 10.46 2.75
 1 14 38 18.29 2.42
 1 14 41 13.3 2.14
 1 15 0 47.23 2.79
 1 15 1 15.27 1.05
 1 15 2 2.79 1.08
 1 15 3 46.15 1.16
 1 15 4 12.19 0.97
 1 15 5 14.03 2.39
 1 15 7 6.06 1.76
 1 15 8 45.37 2.82
 1 15 9 29.13 5.59
 1 15 11 7.55 1.18
 1 15 12 24.06 4.4
 1 15 13 51.13 2.32
 1 15 14 2.14 0.98
 1 15 15 8.04 1.15
 1 15 16 11.39 1.15
 1 15 17 11.43 1.28
 1 15 18 48.02 2.4
 1 15 19 41.37 2.75
 1 15 20 5.54 1.52
 1 15 21 5.41 1.39
 1 15 22 50.6 2.77
 1 15 24 9.65 1.33
 1 15 25 4.15 1.65
 1 15 26 11.59 1.62
 1 15 27 5.46 1.42
 1 15 28 4.89 1.61
 1 15 29 51.42 3.02
 1 15 30 4.47 1.92
 1 15 34 17.86 2.24
 1 15 35 6.36 1.96
 1 15 36 13.5 1.83
 1 15 38 14.06 2.12
 1 15 39 12.94 2.56
 1 16 0 6.16 1.06
 1 16 1 7.47 1.11
 1 16 2 11.42 1.36
 1 16 3 12.39 1.39
 1 16 5 7.96 0.94
 1 16 6 7.25 0.87
 1 16 7 60.63 1.53
 1 16 8 3.35 1.02
 1 16 9 39.12 3.02
 1 16 10 6.84 2.06
 1 16 11 89.2 9.04
 1 16 12 23.2 2.54
 1 16 13 8.14 3.33
 1 16 15 10.73 2.35
 1 16 16 4.2 1.02
 1 16 17 3.5 0.72
 1 16 18 18.25 1.71
 1 16 19 2.67 1.01
 1 16 20 49.24 4.29
 1 16 21 4.97 1.04
 1 16 22 10.78 1.52
 1 16 23 10.48 1.45
 1 16 24 15.66 1.6
 1 16 25 4.55 1.59
 1 16 26 13.7 2.05
 1 16 27 17.63 2.14
 1 16 28 6.52 1.47
 1 16 31 9.23 2.13
 1 16 32 8.97 1.96
 1 16 34 11.97 1.73
 1 16 36 5.17 1.88
 1 17 0 71.51 10.1
 1 17 1 43.03 3.11
 1 17 2 44.69 4.38
 1 17 3 10.27 2.15
 1 17 4 7.94 0.93
 1 17 5 18 1.4
 1 17 6 4.04 0.88
 1 17 7 3.38 1.09
 1 17 8 13 2.87
 1 17 12 6.98 3.44
 1 17 14 4.63 1.3
 1 17 16 11.72 2.68
 1 17 18 3.67 0.74
 1 17 19 36.15 1.85
 1 17 20 46.21 3.19
 1 17 22 3.36 1.13
 1 17 24 16.01 2.49
 1 17 26 9.95 1.95
 1 17 28 4.73 1.78
 1 17 29 3.66 1.55
 1 17 30 4.22 1.63
 1 17 34 14.48 1.86
 1 18 0 4.35 1
 1 18 1 20.64 1.56
 1 18 2 35.56 4.13
 1 18 3 4.32 1
 1 18 4 21.39 2.58
 1 18 5 6.83 2.62
 1 18 6 3.28 1.14
 1 18 8 6.15 1.56
 1 18 9 7.96 3.11
 1 18 11 9.09 3.28
 1 18 15 3.9 1.42
 1 18 16 4.87 2.1
 1 18 18 4.85 1.97
 1 18 19 14.83 3.09
 1 18 21 7.77 1.17
 1 18 30 5.94 1.52
 1 18 31 6.2 1.71
 1 19 0 60.22 3.52
 1 19 2 70.89 4.63
 1 19 3 6.66 1.15
 1 19 4 10.87 1.26
 1 19 5 31.2 4.02
 1 19 6 8.55 1.3
 1 19 10 4.95 2.35
 1 19 15 23.83 3.85
 1 19 16 70.2 4.3
 1 19 18 20.02 6.82
 1 19 20 32.41 4.22
 1 19 22 10.92 2.89
 1 19 25 7.5 2.26
 1 19 27 5.64 2.18
 1 20 1 17.37 1.5
 1 20 3 6.27 1.38
 1 20 8 12.2 2.68
 1 20 10 15.09 2.68
 1 20 11 6.23 2.44
 1 20 12 8.79 2.45
 1 20 15 5.88 2.89
 1 20 17 32.99 4.13
 1 20 19 10.07 4.25
 1 21 0 17.09 1.26
 1 21 1 4.48 1.26
 1 21 3 4.25 1.48
 1 21 6 6.82 2.09
 1 21 18 21.43 5.31
 1 21 20 11.83 3.51
 1 21 21 13.38 3.11
 1 22 9 8.4 3.51
 2 0 0 716.4 21.68
 2 0 1 901.86 10.12
 2 0 2 1042.22 9.32
 2 0 3 424.24 5.45
 2 0 4 2015.92 18.38
 2 0 5 161.69 2.76
 2 0 6 64.03 1.3
 2 0 7 3073.27 18.62
 2 0 8 585.04 8.47
 2 0 9 877.58 12.08
 2 0 10 1463.67 10.05
 2 0 11 1719.35 15.41
 2 0 12 94.39 1.3
 2 0 13 436.98 2.81
 2 0 14 177.29 2.27
 2 0 15 59.77 0.91
 2 0 16 74.44 1.29
 2 0 17 34.49 0.85
 2 0 18 839.25 9.79
 2 0 19 17.79 0.89
 2 0 20 52.37 0.98
 2 0 21 99.17 2.6
 2 0 22 13.27 1.15
 2 0 23 4.15 1.31
 2 0 25 162.56 2.55
 2 0 27 591.85 5.83
 2 0 28 28.18 1.67
 2 0 30 77.32 2.07
 2 0 31 125.34 3.9
 2 0 33 74.59 3.4
 2 0 34 7.29 1.97
 2 0 35 43 2.02
 2 0 36 37.85 2.06
 2 0 37 8.98 2.2
 2 0 38 68.43 2.19
 2 0 39 15.69 2.73
 2 0 40 6.81 2.15
 2 0 41 32.21 2.3
 2 0 42 8.08 2.13
 2 0 43 6.97 2.14
 2 0 45 66.11 3.78
 2 0 47 63.35 2.11
 2 0 48 91.83 2.5
 2 0 49 6.14 2.01
 2 0 50 8.94 1.83
 2 0 51 13.83 1.99
 2 1 0 69 1.33
 2 1 1 673.73 4.78
 2 1 2 584.81 4.37
 2 1 3 709.63 8.14
 2 1 4 380.77 1.95
 2 1 5 526.36 7.11
 2 1 6 1502.64 13.37
 2 1 7 950.27 11.92
 2 1 8 124.16 1.9
 2 1 9 329.59 5
 2 1 10 1271.2 18.64
 2 1 11 365.11 5.21
 2 1 12 27.27 0.86
 2 1 13 100.55 2.15
 2 1 14 366.81 2.86
 2 1 15 325.36 4.8
 2 1 16 194.76 2.13
 2 1 17 16.71 0.88
 2 1 18 12.1 0.93
 2 1 19 10.86 0.87
 2 1 20 87.6 1.08
 2 1 21 27.74 0.97
 2 1 22 250.32 3.96
 2 1 23 41.48 1.52
 2 1 24 43.74 1.34
 2 1 25 92.9 1.84
 2 1 26 14.29 1.45
 2 1 27 84.89 1.77
 2 1 28 85.14 1.81
 2 1 29 12.45 1.69
 2 1 30 72.67 1.87
 2 1 31 76.27 2.38
 2 1 32 45.4 2.16
 2 1 33 39.99 1.91
 2 1 34 24.63 1.92
 2 1 35 13.57 1.96
 2 1 37 14.98 2.06
 2 1 38 28.07 2.73
 2 1 39 51.81 2.39
 2 1 40 83.07 2.56
 2 1 41 14.47 1.99
 2 1 42 4.59 2.19
 2 1 43 11.13 2.34
 2 1 44 5.62 1.93
 2 1 45 13.46 1.63
 2 1 46 13.6 1.71
 2 1 48 7.28 1.88
 2 1 49 5.75 1.9
 2 1 50 14.79 1.94
 2 2 0 3325.11 36.52
 2 2 1 1287.26 18.23
 2 2 2 748.38 8.45
 2 2 3 1342.36 10.83
 2 2 4 136.4 0.82
 2 2 5 634.21 6.31
 2 2 6 139.59 2.27
 2 2 7 207.54 2.38
 2 2 8 262.41 3.05
 2 2 9 1196.32 11.23
 2 2 10 174.02 2.35
 2 2 11 365.97 5.17
 2 2 12 456.07 3.14
 2 2 13 320.5 2.74
 2 2 15 280.44 2.01
 2 2 16 12.88 0.77
 2 2 17 20.03 0.82
 2 2 18 825.98 11.55
 2 2 19 742.43 5.19
 2 2 20 13.39 0.94
 2 2 21 15.5 0.92
 2 2 22 437.7 5.88
 2 2 23 61.24 1.6
 2 2 24 195.06 2.12
 2 2 25 19.72 1.19
 2 2 26 47.25 1.89
 2 2 27 189.16 5.79
 2 2 28 28.03 1.63
 2 2 29 199.38 2.14
 2 2 30 44.41 1.76
 2 2 31 48.94 2.21
 2 2 32 84.44 2.65
 2 2 33 19.13 2.08
 2 2 34 70.84 2.02
 2 2 35 39.36 2.27
 2 2 36 65.59 2.42
 2 2 37 88.2 3.58
 2 2 38 39.89 2.04
 2 2 39 128.56 5.34
 2 2 40 73.21 2.07
 2 2 42 13.71 2.13
 2 2 43 16.35 1.8
 2 2 44 6.47 1.9
 2 2 45 9.04 1.79
 2 2 46 4.06 1.92
 2 2 47 35.04 2.14
 2 2 49 12.1 1.93
 2 2 50 10.22 1.82
 2 3 0 1490.25 8.15
 2 3 1 1102.55 7.87
 2 3 2 331.24 3.04
 2 3 3 586.84 4.38
 2 3 4 654.55 4.89
 2 3 5 344.81 1.68
 2 3 6 63.47 0.67
 2 3 7 127.83 1.31
 2 3 8 107.89 1.5
 2 3 9 240.55 2.36
 2 3 10 317.1 2.56
 2 3 11 138.86 2.19
 2 3 12 249.42 2.13
 2 3 13 92.41 1.08
 2 3 14 50.34 0.86
 2 3 15 82.72 0.86
 2 3 16 306.34 3.2
 2 3 17 536.91 5.17
 2 3 18 547.18 5.49
 2 3 19 334.07 2.55
 2 3 20 356.21 3.67
 2 3 21 282.99 2.08
 2 3 22 212.04 1.69
 2 3 23 303.27 4.69
 2 3 25 85.4 1.38
 2 3 27 47.88 1.38
 2 3 28 26.18 1.35
 2 3 29 57.94 1.48
 2 3 30 179.88 3.28
 2 3 31 33.65 1.49
 2 3 32 22.76 1.67
 2 3 33 127.34 3.79
 2 3 34 44.76 1.86
 2 3 35 40.78 1.71
 2 3 36 358.75 6.86
 2 3 37 42.84 1.78
 2 3 38 135.34 3.68
 2 3 39 33.09 1.81
 2 3 40 11.64 1.84
 2 3 41 14.33 1.71
 2 3 42 9.31 1.76
 2 3 43 33.64 1.82
 2 3 44 9.69 1.58
 2 3 45 17.77 1.75
 2 3 46 22.23 1.78
 2 3 47 13.82 1.81
 2 3 48 28.09 1.95
 2 4 0 1803.65 13.48
 2 4 1 4606.72 20.98
 2 4 2 656.06 6.96
 2 4 3 166.19 0.81
 2 4 4 1806.7 11.94
 2 4 5 1166.31 8.01
 2 4 6 132.9 1.84
 2 4 7 490.3 4.83
 2 4 8 13.99 0.53
 2 4 9 62.12 0.93
 2 4 10 144.09 2.03
 2 4 11 263.58 2.41
 2 4 12 35.44 0.84
 2 4 13 144.72 1.01
 2 4 14 289.06 2.85
 2 4 15 246.13 2.38
 2 4 16 94.32 1.18
 2 4 17 25.93 0.85
 2 4 18 111.42 1.41
 2 4 19 1168.78 8.71
 2 4 20 107.19 1.4
 2 4 21 210.6 2.03
 2 4 22 229.46 1.91
 2 4 23 40.59 1.38
 2 4 24 2.99 1.26
 2 4 25 80.92 1.61
 2 4 26 21.87 1.35
 2 4 27 43.24 1.49
 2 4 28 13.55 1.43
 2 4 29 44.66 1.4
 2 4 30 44.27 1.45
 2 4 31 68.74 2.08
 2 4 32 5.83 1.68
 2 4 33 162.45 5.18
 2 4 34 64.98 1.68
 2 4 35 99.66 1.83
 2 4 36 4.65 1.75
 2 4 37 227.07 5.2
 2 4 38 3.91 1.69
 2 4 39 48.33 2.79
 2 4 40 32.09 1.68
 2 4 41 20.15 1.75
 2 4 42 7.01 1.9
 2 4 43 18 1.54
 2 4 45 71.12 2.35
 2 4 46 9.9 1.93
 2 4 48 17.68 1.76
 2 4 49 17.88 1.79
 2 5 0 4626.73 37.13
 2 5 1 40.5 1.5
 2 5 2 3170.07 82.02
 2 5 3 707.83 5.45
 2 5 4 388.57 4.76
 2 5 5 427.98 4.07
 2 5 6 49.65 0.65
 2 5 7 282.29 3.33
 2 5 8 335.03 2.79
 2 5 9 981.74 5.19
 2 5 10 130.83 1.46
 2 5 11 479.64 1.92
 2 5 12 375.85 2.77
 2 5 13 479.2 6.53
 2 5 14 85.5 1.12
 2 5 15 97.1 1.55
 2 5 16 686.95 4.71
 2 5 17 54.18 1.28
 2 5 18 709.13 6.64
 2 5 19 235.53 2.47
 2 5 20 301.16 3.61
 2 5 21 20.32 0.95
 2 5 22 92.06 1.39
 2 5 23 47.1 1.08
 2 5 24 72.44 1.19
 2 5 25 32.15 1.34
 2 5 26 39.12 1.47
 2 5 27 148.91 1.57
 2 5 28 86.57 1.63
 2 5 29 140.75 1.99
 2 5 30 80.42 2.11
 2 5 31 10.25 1.4
 2 5 32 3.81 1.5
 2 5 33 16.5 1.67
 2 5 34 48.67 1.61
 2 5 35 14.81 1.57
 2 5 36 103.45 1.86
 2 5 37 100.51 1.96
 2 5 38 112.81 3.96
 2 5 39 15.6 1.59
 2 5 40 20.4 1.62
 2 5 41 28.38 1.77
 2 5 42 5.5 1.53
 2 5 44 11.14 1.95
 2 5 45 20.04 1.73
 2 5 46 56.81 2.34
 2 5 47 6.79 1.75
 2 5 48 32.96 1.86
 2 5 49 34.56 2.02
 2 6 0 124.37 3.41
 2 6 1 744.85 7.59
 2 6 2 60.74 0.68
 2 6 3 26.76 0.62
 2 6 4 92.35 0.71
 2 6 5 763.04 11.56
 2 6 6 41.23 0.6
 2 6 7 244.46 2.92
 2 6 8 141.88 2.59
 2 6 9 856.21 7.26
 2 6 10 787.88 4.64
 2 6 11 693.12 7.52
 2 6 12 76.62 1.33
 2 6 13 130.79 1.76
 2 6 14 211.74 2.39
 2 6 15 136.46 1.77
 2 6 16 494.64 3.35
 2 6 17 124.56 1.13
 2 6 18 50.16 1.09
 2 6 19 50.29 1.15
 2 6 20 18.3 0.74
 2 6 21 73.91 1.02
 2 6 22 68.64 1.73
 2 6 23 122.61 1.82
 2 6 24 153.58 3.19
 2 6 25 109.14 1.92
 2 6 26 181.8 2.12
 2 6 27 84.11 1.36
 2 6 28 93.03 1.89
 2 6 29 151.83 2.47
 2 6 30 9.49 1.3
 2 6 31 48.46 1.72
 2 6 32 27.66 2.06
 2 6 33 9.61 1.73
 2 6 34 7.64 1.71
 2 6 35 10.34 1.51
 2 6 36 10.08 1.49
 2 6 37 12.48 1.47
 2 6 38 52.01 2.1
 2 6 40 47.03 1.75
 2 6 41 6.63 1.6
 2 6 42 27.81 1.67
 2 6 43 9.5 1.68
 2 6 45 37.59 3
 2 6 46 25.36 1.7
 2 6 47 4.86 1.79
 2 6 49 8.68 1.94
 2 7 1 240.22 5.13
 2 7 2 140.85 2.83
 2 7 3 275.87 7.16
 2 7 4 1.94 0.51
 2 7 5 87.51 0.64
 2 7 6 273.05 2.32
 2 7 7 260.19 6.4
 2 7 8 1967.29 24.11
 2 7 9 127.62 1.94
 2 7 10 1235.32 8.86
 2 7 11 81.56 2.3
 2 7 12 85.35 1.94
 2 7 13 13.87 0.74
 2 7 14 149.96 2.37
 2 7 15 186.55 3.16
 2 7 16 241.4 3.51
 2 7 17 29.14 0.7
 2 7 18 391.56 4.79
 2 7 19 101.08 2.18
 2 7 20 31.08 0.79
 2 7 21 44.18 0.99
 2 7 22 51.91 1.1
 2 7 23 13.64 0.95
 2 7 24 23.44 0.96
 2 7 25 49.67 1.34
 2 7 26 454.16 7.57
 2 7 27 33.79 1.45
 2 7 28 601.81 9.35
 2 7 29 41.8 1.29
 2 7 30 206.95 2.02
 2 7 31 14.38 1.27
 2 7 32 36.57 1.63
 2 7 33 21.3 1.38
 2 7 34 49.72 1.56
 2 7 35 9.25 1.62
 2 7 36 31.81 2.46
 2 7 37 6.24 1.86
 2 7 38 169.49 4.36
 2 7 39 7.93 1.54
 2 7 40 13.41 1.39
 2 7 41 20.88 1.53
 2 7 44 65.33 3.2
 2 7 45 19.94 1.8
 2 7 46 75.03 2.31
 2 7 47 8.78 1.7
 2 7 48 25.62 1.74
 2 8 0 74.09 0.87
 2 8 1 28.59 1.49
 2 8 2 71.94 0.87
 2 8 3 205.87 3.64
 2 8 4 182.38 4.45
 2 8 5 120.47 2.33
 2 8 6 58.42 1.38
 2 8 7 154.59 4.63
 2 8 8 16.24 0.81
 2 8 9 651.15 11.53
 2 8 10 25.97 0.84
 2 8 11 413.64 6.5
 2 8 12 8.15 0.7
 2 8 13 205.79 3.18
 2 8 14 181.92 3.27
 2 8 15 23.37 0.98
 2 8 16 72.74 1.23
 2 8 17 39.23 1.07
 2 8 18 35.83 0.8
 2 8 19 98.57 1.18
 2 8 20 109.37 1.82
 2 8 21 32.36 1.16
 2 8 22 16.03 0.99
 2 8 23 9.04 1.19
 2 8 24 13.94 0.87
 2 8 25 91.15 1.78
 2 8 26 135.68 2.35
 2 8 27 84.54 1.7
 2 8 28 40.09 1.48
 2 8 29 225.09 3.55
 2 8 30 7.18 1.19
 2 8 31 81.84 2.56
 2 8 32 28 1.89
 2 8 33 13.63 1.89
 2 8 35 13.7 1.31
 2 8 36 17.01 1.37
 2 8 37 32.42 1.98
 2 8 38 24.16 1.28
 2 8 39 56.23 1.73
 2 8 40 5.54 1.39
 2 8 41 7.64 1.48
 2 8 43 77.38 2.29
 2 8 44 24.5 1.73
 2 8 46 14.64 1.76
 2 8 48 5.84 1.95
 2 9 0 2.01 0.86
 2 9 1 271.85 3.61
 2 9 2 112.99 1.59
 2 9 3 20.23 1.31
 2 9 4 157.37 5.09
 2 9 5 34.41 0.88
 2 9 6 185.96 3.21
 2 9 7 10.44 0.47
 2 9 8 133.61 4.57
 2 9 9 92.07 1.67
 2 9 10 155.53 2.42
 2 9 11 419.81 6.6
 2 9 12 147.89 4.85
 2 9 13 35.77 1.68
 2 9 14 41.56 1.78
 2 9 15 62.58 1.76
 2 9 16 17.8 1.26
 2 9 17 35.75 1.27
 2 9 19 26.94 1.14
 2 9 20 95.08 2.74
 2 9 21 7.91 0.82
 2 9 22 99.22 1.23
 2 9 23 22.79 1.42
 2 9 24 3.44 1.41
 2 9 25 51.76 1.18
 2 9 26 66.73 2.51
 2 9 27 3.87 1.11
 2 9 28 152.34 2.7
 2 9 29 111.81 2.94
 2 9 30 13.7 1.37
 2 9 31 3.21 1.33
 2 9 32 9.27 1.19
 2 9 33 19.82 1.19
 2 9 34 22.41 1.21
 2 9 35 3.93 1.44
 2 9 36 25.51 1.49
 2 9 37 5.63 1.21
 2 9 38 21.87 1.32
 2 9 39 17.54 1.33
 2 9 40 14.17 1.36
 2 9 41 30.41 1.59
 2 9 42 8.72 1.59
 2 9 43 9.68 1.62
 2 9 44 3.79 1.78
 2 9 46 25.76 2.18
 2 9 47 4.89 1.86
 2 10 0 4.55 0.88
 2 10 1 519.22 9.73
 2 10 2 80.49 1.23
 2 10 3 360.23 8.03
 2 10 4 55.22 1.51
 2 10 5 78.48 1.65
 2 10 6 7.32 0.78
 2 10 7 20.35 1.66
 2 10 8 332.6 4.36
 2 10 9 24.06 1.96
 2 10 10 113.42 2.26
 2 10 11 28.97 1.43
 2 10 12 42.13 1.45
 2 10 13 6.59 0.72
 2 10 14 6.57 0.85
 2 10 15 3.13 0.92
 2 10 16 32.34 1.46
 2 10 17 356.52 2.74
 2 10 18 133.27 1.58
 2 10 19 137.35 2.59
 2 10 20 48.88 1.38
 2 10 21 67.72 2.57
 2 10 22 32.56 1.54
 2 10 23 7.23 0.77
 2 10 24 9.96 0.69
 2 10 25 5.44 0.7
 2 10 26 12.83 0.77
 2 10 28 22.35 0.92
 2 10 30 24.63 1.55
 2 10 31 2.98 1.02
 2 10 32 10.05 1.03
 2 10 33 12.13 1
 2 10 34 16.61 1.05
 2 10 35 36.8 1.51
 2 10 36 77.74 2.01
 2 10 37 54.92 2.61
 2 10 38 4.8 1.65
 2 10 40 9.14 1.37
 2 10 42 9.47 1.44
 2 10 44 9.01 1.59
 2 10 45 15.21 1.56
 2 10 46 9.05 1.59
 2 11 0 217.58 5.26
 2 11 1 77.79 2.81
 2 11 2 36 1.21
 2 11 3 8.36 1.12
 2 11 4 3.67 1.32
 2 11 5 151.54 5.13
 2 11 6 70.85 1.49
 2 11 7 41.17 1.5
 2 11 8 17.17 1.22
 2 11 11 16.12 1.11
 2 11 12 29.93 1.54
 2 11 13 83.4 1.22
 2 11 14 89.49 1.78
 2 11 15 9.01 1.16
 2 11 16 17 1.87
 2 11 17 12.22 0.94
 2 11 18 88.67 3.37
 2 11 19 46.5 2.06
 2 11 20 73.26 2.19
 2 11 22 6.79 1.18
 2 11 23 14.95 1.25
 2 11 24 35.3 1.87
 2 11 25 23.64 1.74
 2 11 26 4.56 1.82
 2 11 27 4.97 1.12
 2 11 28 10.08 1.74
 2 11 29 3.34 1.11
 2 11 31 13.12 1.31
 2 11 32 63.58 1.55
 2 11 33 21.3 1.26
 2 11 34 3.01 1.16
 2 11 36 11.9 1.49
 2 11 37 8.89 1.55
 2 11 38 7.9 1.43
 2 11 40 6.47 1.63
 2 11 41 7.48 1.35
 2 11 42 3.84 1.51
 2 11 43 3.81 1.63
 2 11 44 4.56 2.26
 2 12 0 15.3 1.26
 2 12 1 115.65 2.56
 2 12 2 10.69 0.78
 2 12 3 45.21 1.33
 2 12 5 48.43 3.23
 2 12 6 23.29 0.96
 2 12 7 18.18 1.66
 2 12 8 81.06 5.42
 2 12 9 21.18 1.81
 2 12 10 41.2 1.16
 2 12 11 22.75 2.1
 2 12 13 3.8 1.44
 2 12 14 21.13 1.78
 2 12 15 31.05 2.93
 2 12 16 10.89 1.33
 2 12 17 233.51 5.77
 2 12 18 53.26 1.68
 2 12 19 16.48 1.33
 2 12 20 13.62 1.45
 2 12 21 68.94 5.17
 2 12 22 28.52 1.29
 2 12 23 4.89 1.61
 2 12 24 16.97 1.2
 2 12 25 22.55 2.68
 2 12 26 17.11 1.53
 2 12 27 3.52 1.27
 2 12 28 71.71 4.02
 2 12 29 8.21 1.2
 2 12 31 17.88 1.35
 2 12 32 13.29 0.93
 2 12 33 2.89 1.16
 2 12 34 25.88 1.31
 2 12 35 28.72 1.7
 2 12 36 3.63 1.02
 2 12 37 50.18 2.64
 2 12 38 11.77 1.39
 2 12 39 27.38 1.28
 2 12 41 10.43 2.01
 2 12 42 6.42 2.11
 2 12 43 8.25 2.07
 2 13 0 4.07 0.88
 2 13 1 34.56 1.45
 2 13 2 23.59 0.89
 2 13 3 5.81 0.72
 2 13 4 66.6 1.16
 2 13 6 16.6 0.9
 2 13 7 184.87 8.51
 2 13 8 35.55 1.49
 2 13 9 50.66 1.71
 2 13 10 13.35 1.93
 2 13 11 100.23 3.05
 2 13 12 71.68 3.93
 2 13 13 2.93 1.07
 2 13 14 81.86 2.43
 2 13 15 7.09 0.84
 2 13 16 5.87 1.46
 2 13 18 6.16 0.93
 2 13 19 46.22 1.51
 2 13 20 28.46 1.68
 2 13 21 45.24 1.94
 2 13 22 10.74 1.29
 2 13 23 37.07 2.46
 2 13 24 11 1.51
 2 13 25 15.45 1.17
 2 13 26 18.66 1.27
 2 13 27 56.08 3.08
 2 13 28 23.85 1.48
 2 13 29 34.31 2.13
 2 13 30 19.52 1.76
 2 13 31 5.75 1.32
 2 13 32 11.68 1.33
 2 13 33 40.93 4.04
 2 13 35 2.85 0.69
 2 13 36 8.82 1.84
 2 13 37 12.52 1.85
 2 13 38 11.09 1.91
 2 13 39 9.93 1.95
 2 13 41 6.71 2.06
 2 14 0 19.35 1.04
 2 14 1 4.44 0.74
 2 14 2 12.59 1.98
 2 14 3 11.43 0.95
 2 14 4 12.06 0.84
 2 14 5 7.77 1.15
 2 14 6 23.66 0.86
 2 14 8 34.4 3.72
 2 14 9 184.35 3.46
 2 14 10 146.09 8.22
 2 14 11 185.6 5.17
 2 14 12 6.45 0.77
 2 14 13 6.73 0.71
 2 14 14 45.84 3.25
 2 14 15 4.77 1
 2 14 16 11.34 1.05
 2 14 17 8.76 1.03
 2 14 18 6.94 1.41
 2 14 19 29.15 1.98
 2 14 20 19.79 0.94
 2 14 21 129.19 4.42
 2 14 22 8.22 0.91
 2 14 23 26.26 2.54
 2 14 24 10.38 1.02
 2 14 25 41.98 2.18
 2 14 26 8.65 1.77
 2 14 27 25.68 2.93
 2 14 28 33.3 1.55
 2 14 29 35.08 2.62
 2 14 30 10.11 1.15
 2 14 31 46.36 2.2
 2 14 32 8.21 1.81
 2 14 34 14.13 1.74
 2 14 35 12 1.78
 2 14 36 14.76 1.82
 2 14 39 6 1.98
 2 15 0 22.95 3.98
 2 15 1 12.39 1.57
 2 15 2 14.84 1.42
 2 15 3 16.27 1.26
 2 15 4 61.13 3.16
 2 15 5 7.32 1.27
 2 15 6 28.36 1.43
 2 15 8 129.01 3.42
 2 15 9 62.6 3.14
 2 15 10 52.44 8.04
 2 15 11 24.6 2.08
 2 15 12 52.7 6.03
 2 15 13 3.34 0.78
 2 15 14 16.37 2.12
 2 15 15 2.19 0.83
 2 15 16 6.7 1.61
 2 15 17 5.44 0.81
 2 15 18 4.02 0.8
 2 15 19 57.92 4.15
 2 15 20 30.58 1.93
 2 15 21 4.48 1.08
 2 15 22 19.46 1.48
 2 15 23 9.75 1.17
 2 15 24 6.49 1.63
 2 15 25 21.35 2.78
 2 15 26 79.58 2.19
 2 15 27 7.07 1.57
 2 15 28 20.32 2.19
 2 15 29 36.99 2.53
 2 15 30 5.02 1.96
 2 15 31 6.27 1.96
 2 15 32 8.6 1.67
 2 15 33 6.85 2.41
 2 15 34 6.04 1.78
 2 15 35 15.21 1.79
 2 15 37 15.42 2.25
 2 15 38 6.49 2.36
 2 16 0 268.69 2.55
 2 16 1 51.41 4.17
 2 16 2 4.38 1.25
 2 16 3 55.84 2.63
 2 16 4 26.7 2.32
 2 16 5 19.09 2.46
 2 16 6 54.43 1.9
 2 16 8 12.91 1.22
 2 16 9 104.48 9.48
 2 16 10 30.88 2.48
 2 16 11 20.27 4.91
 2 16 12 8.52 2.18
 2 16 14 62.44 3.41
 2 16 15 25.21 3.25
 2 16 17 3.35 0.97
 2 16 18 33.45 3.38
 2 16 19 53.01 4.95
 2 16 20 48.39 5.62
 2 16 21 3.49 1.3
 2 16 22 8.34 2.39
 2 16 23 28.93 2.86
 2 16 24 3.94 1.93
 2 16 25 6.42 2
 2 16 29 36.41 4.93
 2 16 31 4.98 1.8
 2 16 32 11.82 1.82
 2 16 34 5.16 1.95
 2 16 35 5.27 2
 2 16 36 5.24 2.52
 2 17 0 61.57 4.26
 2 17 1 82.8 3.18
 2 17 2 31.83 2.61
 2 17 3 27.28 1.7
 2 17 4 82.69 3.45
 2 17 5 23.42 1.97
 2 17 6 33.8 2.86
 2 17 7 7.39 1.03
 2 17 9 3.27 1.04
 2 17 10 17.19 1.35
 2 17 12 2.41 0.62
 2 17 13 2.1 0.63
 2 17 14 8.79 2.39
 2 17 15 18.4 4.01
 2 17 16 95.8 4.01
 2 17 17 80.45 4
 2 17 18 54.54 4.82
 2 17 19 22.78 3.48
 2 17 21 14.52 1.77
 2 17 22 7.23 1.51
 2 17 23 31.8 2.64
 2 17 24 6.2 1.22
 2 17 27 6.01 1.54
 2 17 28 14.36 1.91
 2 17 29 8.28 1.64
 2 17 33 6.48 1.89
 2 17 34 5.38 1.96
 2 18 0 10.88 1.03
 2 18 1 47.78 3.43
 2 18 2 27.24 1.38
 2 18 4 5.2 1.5
 2 18 6 16.94 1.23
 2 18 7 7.13 1.33
 2 18 8 22.06 2.1
 2 18 12 25.08 2.36
 2 18 15 6.17 2.68
 2 18 17 7.62 3.17
 2 18 18 29.94 3.94
 2 18 19 46.16 1.52
 2 18 22 17.11 3.19
 2 18 24 8.36 1.79
 2 18 25 3.94 1.69
 2 18 27 5.69 1.62
 2 18 30 9 1.55
 2 19 2 28.37 2.29
 2 19 3 9.33 1.3
 2 19 5 6.81 2.03
 2 19 8 3.14 1.55
 2 19 12 17.48 2.37
 2 19 13 24.41 4.74
 2 19 15 26.02 3.57
 2 19 16 8.63 2.71
 2 19 17 18.37 2.72
 2 19 18 25.16 3.3
 2 19 19 21.37 2.88
 2 19 20 8.3 2.29
 2 19 22 5.54 1.93
 2 19 24 6.26 2.27
 2 19 27 8.31 3.47
 2 20 1 12.6 1.39
 2 20 2 11.5 1.15
 2 20 4 8.47 1.49
 2 20 6 5.74 2.02
 2 20 7 3.99 1.75
 2 20 8 10.16 2.07
 2 20 11 15.7 3.31
 2 20 17 9.64 2.84
 2 20 20 9.07 3.04
 2 20 22 8.61 3.21
 2 20 23 7.18 3.21
 2 21 0 9.38 2.52
 2 21 1 6.16 1.13
 2 21 2 12.03 2.47
 2 21 4 14.27 2.04
 2 21 9 12.46 2.3
 2 21 12 7.56 3.71
 2 22 7 4.86 2.36
 2 22 8 8.18 3.32
 2 22 11 7.87 2.54
 2 22 13 6.63 2.77
 3 0 1 177.69 5.47
 3 0 2 674.3 7.11
 3 0 3 1774.43 12.41
 3 0 4 82.42 2.29
 3 0 6 37.27 0.78
 3 0 7 232.39 2.46
 3 0 8 280.33 4.71
 3 0 9 707.12 8.25
 3 0 10 4.81 0.85
 3 0 11 9.31 0.73
 3 0 12 52.14 0.82
 3 0 13 147.49 1.4
 3 0 14 2.98 0.84
 3 0 15 3.42 1
 3 0 16 360.33 8.41
 3 0 18 42.94 0.97
 3 0 19 152.7 1.46
 3 0 20 455.46 5.24
 3 0 21 320.24 2.67
 3 0 22 53.97 1.09
 3 0 23 62.71 1.41
 3 0 24 7.07 1.16
 3 0 26 216.71 1.79
 3 0 28 55.15 1.63
 3 0 29 73.6 1.64
 3 0 30 136.73 3.46
 3 0 31 29.76 1.55
 3 0 32 14.45 2.14
 3 0 33 23.81 1.8
 3 0 34 171.03 2.21
 3 0 35 11.58 1.66
 3 0 36 6.11 1.74
 3 0 38 5.6 1.84
 3 0 39 8.34 1.82
 3 0 40 28.7 1.84
 3 0 41 41.54 2.15
 3 0 42 39.6 2.36
 3 0 45 23.83 2.03
 3 0 46 28.44 2.06
 3 0 47 7.42 2.28
 3 0 49 5.1 2.25
 3 0 50 10.09 2.14
 3 1 0 914.75 16
 3 1 1 412.82 2.02
 3 1 2 180.07 1.73
 3 1 3 268.79 5.14
 3 1 4 437.84 7.17
 3 1 5 284.44 1.15
 3 1 6 196.58 2.55
 3 1 7 448.56 2.2
 3 1 8 37.16 0.97
 3 1 9 24.74 0.71
 3 1 10 501.97 6.6
 3 1 11 451.33 3.77
 3 1 12 13.02 0.76
 3 1 13 34.87 0.82
 3 1 14 66.75 0.91
 3 1 15 102.04 1.13
 3 1 16 242.71 2.49
 3 1 17 36.1 1.77
 3 1 18 51.96 1.02
 3 1 19 145.05 1.24
 3 1 20 182.33 2.61
 3 1 21 21.52 1
 3 1 22 63.8 1.22
 3 1 23 21.06 1.24
 3 1 24 274.95 2.56
 3 1 25 46.76 1.28
 3 1 26 84.96 1.27
 3 1 27 17.04 1.22
 3 1 28 24.31 1.28
 3 1 29 77.94 2.72
 3 1 30 52.99 1.48
 3 1 31 19.51 1.47
 3 1 32 166.78 3.33
 3 1 33 5.41 1.62
 3 1 34 64.09 1.71
 3 1 35 5.33 1.69
 3 1 36 71.8 1.8
 3 1 37 13.21 1.91
 3 1 38 88.98 4.03
 3 1 39 23.58 2.02
 3 1 40 21.02 1.93
 3 1 41 20.55 1.84
 3 1 42 19.33 1.87
 3 1 43 8.12 2.15
 3 1 44 14.21 1.87
 3 1 45 7.24 1.96
 3 1 46 7.76 2.09
 3 1 47 11.88 2.26
 3 1 48 5.41 2.1
 3 1 50 5 2.25
 3 2 0 1441.77 16.36
 3 2 1 961.86 7.25
 3 2 2 28.15 1
 3 2 3 118.67 1.07
 3 2 4 413.76 3.21
 3 2 5 326.47 4.75
 3 2 6 512.89 4.73
 3 2 7 121.1 2.08
 3 2 8 27.79 0.69
 3 2 9 592.04 15.28
 3 2 10 524.84 4.5
 3 2 11 145.23 2.85
 3 2 12 95.16 0.9
 3 2 13 22.2 0.94
 3 2 14 13.24 0.86
 3 2 15 170.7 1.74
 3 2 16 177.65 3.3
 3 2 17 416.18 4.89
 3 2 18 190.34 2.37
 3 2 19 105.46 1.11
 3 2 20 175.06 1.34
 3 2 21 4.82 1.01
 3 2 23 14.58 1.22
 3 2 24 11.25 1.2
 3 2 25 58.82 1.19
 3 2 26 127.72 1.94
 3 2 27 21.11 1.14
 3 2 28 63.61 1.35
 3 2 29 193.7 2.39
 3 2 30 125.87 2.53
 3 2 31 11.61 1.55
 3 2 32 12.87 1.51
 3 2 33 5.56 1.75
 3 2 34 62.42 1.91
 3 2 35 15.95 1.61
 3 2 36 171.06 4.61
 3 2 37 19.19 1.69
 3 2 38 30.8 1.74
 3 2 39 27.77 1.78
 3 2 40 14.03 1.79
 3 2 41 54.11 1.91
 3 2 42 14.14 2.03
 3 2 43 10.43 1.91
 3 2 44 32.82 1.86
 3 2 46 8.44 1.95
 3 2 47 91.99 3
 3 2 48 34 2.3
 3 2 49 4.72 2.27
 3 2 50 5.43 2.04
 3 3 0 845.34 6.37
 3 3 1 138.72 1.26
 3 3 2 26.88 1.37
 3 3 3 15.78 0.75
 3 3 4 360.23 6.43
 3 3 5 287.91 2.72
 3 3 6 860.18 16.58
 3 3 7 592.11 6.32
 3 3 8 672.74 7.72
 3 3 9 67.82 1.15
 3 3 10 141.97 1.14
 3 3 11 789.07 5.73
 3 3 12 1399.71 11.87
 3 3 13 125.35 1.05
 3 3 14 8.54 0.85
 3 3 15 277.22 1.34
 3 3 16 113.14 2.58
 3 3 17 2.11 0.98
 3 3 18 209.15 1.3
 3 3 19 165.02 2.39
 3 3 20 31.02 1.01
 3 3 21 114.76 1.17
 3 3 23 62.28 1.33
 3 3 24 8.09 1.16
 3 3 25 69.6 1.3
 3 3 26 79.6 1.26
 3 3 27 76.83 1.36
 3 3 28 11.44 1.31
 3 3 29 29.09 1.48
 3 3 30 260.86 2.88
 3 3 31 15.1 1.42
 3 3 32 74.88 1.84
 3 3 33 26.53 1.53
 3 3 34 24.74 1.57
 3 3 35 19.29 1.6
 3 3 36 6.32 1.66
 3 3 38 19.9 2.04
 3 3 39 22.87 2.15
 3 3 40 32.19 1.99
 3 3 41 20.53 2.19
 3 3 43 8.34 2.08
 3 3 44 16.08 1.9
 3 3 45 11.43 1.87
 3 3 46 4.66 2.04
 3 3 47 15.56 2.25
 3 3 48 7.13 2.02
 3 4 0 153.26 1.03
 3 4 1 126.7 1.91
 3 4 2 970.23 10.03
 3 4 3 82.99 2.6
 3 4 4 253.48 1.4
 3 4 5 100.71 1.37
 3 4 6 475.14 7.98
 3 4 7 302.18 2.41
 3 4 8 390.61 2.74
 3 4 9 111.07 1.49
 3 4 10 1511.59 10.77
 3 4 11 206.13 1.33
 3 4 12 230.46 2.83
 3 4 13 34.56 1
 3 4 14 92.6 1.4
 3 4 15 101.81 1.57
 3 4 16 173.06 1.56
 3 4 17 406.65 3.41
 3 4 18 32.83 0.96
 3 4 19 75.99 1.17
 3 4 20 66.99 1.04
 3 4 21 94.14 1.13
 3 4 22 14.5 0.99
 3 4 23 187.59 1.45
 3 4 24 127.98 1.44
 3 4 25 165.52 1.49
 3 4 26 100.22 1.63
 3 4 27 444.54 6.37
 3 4 28 229.91 4.06
 3 4 29 103.68 2.54
 3 4 30 48.27 2.18
 3 4 31 99.05 1.91
 3 4 32 20.57 1.45
 3 4 33 7.39 1.51
 3 4 34 21.61 1.71
 3 4 35 40.32 1.62
 3 4 36 79.76 2.65
 3 4 37 29.04 1.68
 3 4 38 17.68 1.68
 3 4 39 5.62 1.95
 3 4 40 11.09 1.75
 3 4 41 28.9 1.79
 3 4 43 41.56 2.08
 3 4 44 21.07 2.06
 3 4 45 16.97 1.92
 3 4 46 19.99 1.91
 3 4 47 54.21 2.34
 3 4 48 17.96 2.52
 3 4 49 22.14 1.89
 3 5 0 183.64 1.52
 3 5 1 97.72 1.85
 3 5 2 1505.23 25.75
 3 5 3 107.84 1.92
 3 5 4 37.01 0.95
 3 5 5 88.03 0.78
 3 5 6 71.55 1.45
 3 5 7 553.43 4.89
 3 5 8 691.33 5.11
 3 5 9 1609.38 9.74
 3 5 10 32.1 0.9
 3 5 11 300.33 3
 3 5 12 177.08 1.38
 3 5 13 69.43 0.91
 3 5 14 181.4 1.31
 3 5 15 265.76 1.94
 3 5 16 318.97 2.58
 3 5 17 77.99 1.32
 3 5 18 338.56 3.12
 3 5 19 255.96 2.14
 3 5 20 442.37 4.97
 3 5 21 126.94 2.12
 3 5 22 51.73 1.46
 3 5 23 166.32 2.17
 3 5 24 9.79 1.04
 3 5 25 97.98 1.7
 3 5 26 173.8 2.35
 3 5 27 396.09 5.84
 3 5 28 44.86 2.03
 3 5 29 311.7 4.26
 3 5 30 30.29 1.87
 3 5 31 141.92 1.8
 3 5 32 10.9 1.42
 3 5 33 56.69 1.82
 3 5 34 34.66 1.69
 3 5 35 62.08 1.66
 3 5 36 71.92 2.15
 3 5 37 189.51 4.35
 3 5 38 62.53 2.35
 3 5 39 18.66 2.2
 3 5 40 19.31 2.01
 3 5 41 20.61 2.07
 3 5 42 41.46 2.16
 3 5 43 7.91 2.57
 3 5 44 52.83 2.43
 3 5 45 47.97 2.23
 3 5 46 5.87 2.7
 3 5 47 66.44 2.87
 3 5 48 8.72 2.1
 3 6 0 324.71 4.85
 3 6 1 411.87 4.31
 3 6 2 279.22 3.91
 3 6 3 466.21 10.5
 3 6 4 169.48 2.34
 3 6 5 213.53 2.85
 3 6 6 302.94 3.51
 3 6 7 519.85 7.26
 3 6 8 186.34 2.49
 3 6 9 422.85 6.01
 3 6 10 25.51 0.84
 3 6 11 98.84 1.4
 3 6 12 313.54 3.56
 3 6 13 53.47 0.86
 3 6 14 253.15 2.73
 3 6 15 317.11 2.62
 3 6 16 80.22 1.7
 3 6 17 53.56 1.35
 3 6 18 52.28 2.05
 3 6 19 424.63 5.86
 3 6 20 131.04 2.43
 3 6 21 43.73 1.2
 3 6 22 12.33 1.03
 3 6 23 107.34 1.79
 3 6 24 60.47 1.1
 3 6 25 115.5 2.33
 3 6 26 72.35 1.33
 3 6 27 160.35 4.14
 3 6 28 3.92 1.18
 3 6 29 39.92 1.97
 3 6 30 98.96 1.83
 3 6 31 14.48 1.53
 3 6 32 20.38 1.46
 3 6 33 36.91 1.55
 3 6 34 25.42 2.14
 3 6 35 107.07 2.51
 3 6 36 14.37 1.72
 3 6 37 118.19 2.5
 3 6 38 117.13 2.56
 3 6 39 49.78 1.75
 3 6 40 26.54 2.16
 3 6 41 5.99 1.76
 3 6 43 13.42 1.81
 3 6 44 49.22 2.03
 3 6 45 18.19 1.91
 3 6 46 13.91 1.76
 3 6 47 22.99 1.94
 3 6 48 27.39 2.12
 3 7 0 1519.88 22.13
 3 7 1 956.42 6.95
 3 7 2 12.21 0.91
 3 7 3 1160.48 14.39
 3 7 4 202.26 2.23
 3 7 5 55.94 0.97
 3 7 6 163.18 1.76
 3 7 7 84.86 1.4
 3 7 8 82.83 2.37
 3 7 9 455.92 5.09
 3 7 10 302.49 4.96
 3 7 11 87.15 2.3
 3 7 12 102.75 1.61
 3 7 13 11.71 0.71
 3 7 14 65.09 1.24
 3 7 15 142.21 1.67
 3 7 16 18.1 0.98
 3 7 17 475.16 5.76
 3 7 18 120.31 1.96
 3 7 19 54.27 1.36
 3 7 20 163.52 3.28
 3 7 21 313.33 4.26
 3 7 22 52.37 1.07
 3 7 23 58.63 0.96
 3 7 24 53.46 1.25
 3 7 25 58.92 1.66
 3 7 26 31.08 1.08
 3 7 27 48.69 1.63
 3 7 28 39.27 1.22
 3 7 29 151.65 1.76
 3 7 30 8.67 1.52
 3 7 31 9.6 1.29
 3 7 32 3.42 1.4
 3 7 33 13.31 1.61
 3 7 35 20.61 1.72
 3 7 36 25.4 1.6
 3 7 37 66.68 1.78
 3 7 38 24.73 1.93
 3 7 39 12.38 1.7
 3 7 40 5.53 1.79
 3 7 41 3.97 1.88
 3 7 42 35.7 1.76
 3 7 44 15.3 1.68
 3 7 45 20.91 1.71
 3 7 47 52.16 1.91
 3 8 0 721.59 15.81
 3 8 1 132.86 1.22
 3 8 2 342.08 8.29
 3 8 3 13.52 1.35
 3 8 4 564.76 6.06
 3 8 5 149.4 3.07
 3 8 6 11.18 0.87
 3 8 7 72.67 1.66
 3 8 8 27.62 1.22
 3 8 9 338.78 5.31
 3 8 10 66.21 1.76
 3 8 11 116.82 1.62
 3 8 12 41.2 0.78
 3 8 13 28.15 0.97
 3 8 14 46.96 1.77
 3 8 15 229.38 7.38
 3 8 16 35.42 1.49
 3 8 17 3.31 0.86
 3 8 18 364.98 3.26
 3 8 19 52.11 2.05
 3 8 20 192.53 2.36
 3 8 21 54.46 2.56
 3 8 22 117.89 2.09
 3 8 23 78.54 1.27
 3 8 24 56.73 1.37
 3 8 25 11.52 0.92
 3 8 26 7.76 1.23
 3 8 27 22.26 1.23
 3 8 28 6.52 1.09
 3 8 29 32.47 1.29
 3 8 30 6.28 1.31
 3 8 31 6.85 1.52
 3 8 32 28 1.33
 3 8 34 8.15 1.49
 3 8 35 46.76 1.51
 3 8 36 18.78 1.45
 3 8 37 17.47 1.69
 3 8 38 25.29 1.7
 3 8 39 53.26 1.78
 3 8 40 6.44 1.62
 3 8 41 6.23 1.61
 3 8 42 10.55 1.7
 3 8 43 18.1 2.92
 3 8 45 24.2 1.85
 3 8 46 18.74 1.94
 3 9 0 31.4 1.34
 3 9 1 69.98 1.07
 3 9 2 121.14 4.11
 3 9 3 75.64 1.68
 3 9 5 16.9 0.89
 3 9 6 124.96 2.42
 3 9 7 11.53 0.63
 3 9 8 59.08 2.05
 3 9 9 18.62 1.53
 3 9 10 202.1 3.78
 3 9 11 151.74 4.6
 3 9 12 9.93 0.92
 3 9 13 214.54 3.43
 3 9 14 46.73 1.14
 3 9 15 60.06 2.05
 3 9 16 32.93 1.1
 3 9 17 217.95 1.62
 3 9 18 34.49 1.74
 3 9 19 64.74 2.45
 3 9 20 121.25 1.28
 3 9 21 51.67 1.33
 3 9 22 39.6 1.66
 3 9 23 11.13 0.98
 3 9 24 17.65 1.14
 3 9 25 22.74 1.39
 3 9 26 34.02 1.34
 3 9 27 13.01 1
 3 9 28 14.44 1.59
 3 9 30 36.03 1.48
 3 9 31 2.63 1.28
 3 9 32 24.78 1.27
 3 9 33 67.19 3.41
 3 9 34 7.34 1.3
 3 9 35 15.96 1.36
 3 9 36 18.81 2.35
 3 9 37 37.59 2.31
 3 9 38 17.87 1.42
 3 9 39 31.96 1.69
 3 9 40 32.41 2.04
 3 9 41 30.24 1.86
 3 9 44 3.46 1.65
 3 9 45 5.38 1.6
 3 10 0 9.17 0.84
 3 10 1 4.02 1.04
 3 10 2 63.21 2.12
 3 10 3 3.25 0.77
 3 10 4 24.08 0.72
 3 10 5 13.58 1.08
 3 10 6 101.86 3.65
 3 10 7 96.26 2.85
 3 10 8 89.81 1.47
 3 10 9 13.11 0.73
 3 10 10 79.23 1.3
 3 10 11 82.13 2.65
 3 10 12 23.96 1.28
 3 10 13 130.84 2.83
 3 10 14 17.17 1.12
 3 10 15 69.64 1.3
 3 10 16 55.69 1.43
 3 10 17 32.82 1.4
 3 10 18 96.98 1.71
 3 10 19 9.67 0.91
 3 10 20 93.6 2.27
 3 10 21 15.67 0.86
 3 10 22 36.75 1.35
 3 10 23 12.02 0.8
 3 10 24 11.21 1.17
 3 10 25 22.14 1.43
 3 10 26 74.22 2.73
 3 10 27 16.21 1.21
 3 10 28 9.3 0.98
 3 10 29 45.75 2.35
 3 10 30 46.48 2.65
 3 10 31 49.36 1.31
 3 10 33 9.21 1.3
 3 10 34 20.79 1.95
 3 10 35 11.66 1.98
 3 10 36 61.81 1.75
 3 10 37 27.38 1.49
 3 10 38 49.67 1.56
 3 10 40 16.39 1.41
 3 10 42 9.09 1.5
 3 10 43 14.79 1.39
 3 10 44 9.91 1.45
 3 10 45 6.85 1.46
 3 11 0 78.7 1.82
 3 11 1 31.93 1.26
 3 11 2 20.46 1.5
 3 11 3 123.02 1.14
 3 11 4 14.51 1.05
 3 11 5 16.69 0.83
 3 11 6 57.28 2.95
 3 11 7 83.14 3.59
 3 11 8 39.17 2.63
 3 11 9 42.15 1.79
 3 11 10 43.42 1.34
 3 11 11 186.66 4.79
 3 11 12 21.69 1.44
 3 11 13 42.29 1.26
 3 11 14 44.39 2.77
 3 11 15 38.62 2.26
 3 11 16 4.09 0.94
 3 11 17 17.38 0.97
 3 11 18 19.68 1.68
 3 11 19 6.29 0.98
 3 11 20 73.86 1.73
 3 11 21 20.96 1.21
 3 11 22 30.14 3.23
 3 11 23 41.52 2.46
 3 11 24 10.32 1.44
 3 11 25 12.75 0.72
 3 11 26 50.54 2.58
 3 11 27 14.51 1.07
 3 11 28 49.95 2.17
 3 11 29 65.56 2.44
 3 11 30 23.01 1.01
 3 11 31 3.33 1.33
 3 11 32 38.08 1.76
 3 11 33 21.3 1.2
 3 11 35 18.64 1.84
 3 11 38 4.59 1.32
 3 11 39 3.47 1.36
 3 11 41 9.29 1.52
 3 11 42 13.45 1.51
 3 12 0 104.99 2.82
 3 12 1 28.6 1.47
 3 12 2 27.87 2.29
 3 12 3 5.4 1.1
 3 12 4 20.67 1.98
 3 12 5 21.31 1.89
 3 12 6 5.96 1.24
 3 12 7 47.84 2.1
 3 12 8 53.65 3.28
 3 12 9 2.01 0.94
 3 12 10 13.21 0.85
 3 12 11 27.69 2
 3 12 12 83.57 2.04
 3 12 13 8.06 1.05
 3 12 14 31.51 3.48
 3 12 15 15.26 0.89
 3 12 16 37.22 1.15
 3 12 17 10.94 1.03
 3 12 18 48.07 2.67
 3 12 19 65.56 2.82
 3 12 20 45.59 1.93
 3 12 21 8.83 1.56
 3 12 22 46.17 3.12
 3 12 23 16.24 1.66
 3 12 24 28.34 4.1
 3 12 25 15.14 1.98
 3 12 26 34.07 2.36
 3 12 27 12.48 2.29
 3 12 28 6.18 1.62
 3 12 29 7.28 1.16
 3 12 30 26.7 1.92
 3 12 31 15.55 1.58
 3 12 32 4.42 1.15
 3 12 33 16.05 2.03
 3 12 34 11.34 1.19
 3 12 35 33.29 2.25
 3 12 37 5.03 1.16
 3 12 39 22.29 1.99
 3 12 40 15.25 2.02
 3 12 41 9.76 1.72
 3 12 42 5.16 1.8
 3 13 2 24.7 1.11
 3 13 3 65.91 1.54
 3 13 4 3.15 0.66
 3 13 5 21.94 1.54
 3 13 6 68.49 1.67
 3 13 7 22.55 1.47
 3 13 8 70.75 2.18
 3 13 9 49.54 3.06
 3 13 10 37.35 1.22
 3 13 11 4.91 1.01
 3 13 12 61.12 4.62
 3 13 15 57.89 3.03
 3 13 17 2.43 1.1
 3 13 18 28.12 1.81
 3 13 19 4.98 1.46
 3 13 20 29.35 2.26
 3 13 21 68.52 2.5
 3 13 22 9.93 1.25
 3 13 23 6.19 1.84
 3 13 25 14.02 1.94
 3 13 26 28.1 1.69
 3 13 27 19.07 1.89
 3 13 28 14.28 1.49
 3 13 29 5.77 1.56
 3 13 30 5.44 1.62
 3 13 31 22.16 2.41
 3 13 32 18.38 2.44
 3 13 34 5.67 2.02
 3 13 35 16.09 1.65
 3 13 36 15.97 1.62
 3 13 37 21.29 1.74
 3 13 40 29.86 2.01
 3 14 0 411.2 8.28
 3 14 1 36.63 2.03
 3 14 2 53.82 3.06
 3 14 3 42.1 1.4
 3 14 4 72.89 3.47
 3 14 5 26.29 1.44
 3 14 6 9.9 2.11
 3 14 7 9.12 1.26
 3 14 8 15.12 1.38
 3 14 9 19.87 1.68
 3 14 10 20.09 1.32
 3 14 11 49.49 3.04
 3 14 13 4.32 0.97
 3 14 14 74.92 3.22
 3 14 15 10.99 1.5
 3 14 16 10.78 1.63
 3 14 17 12.31 1.79
 3 14 18 168.09 4.28
 3 14 19 42.42 2.02
 3 14 20 69.42 2.99
 3 14 21 22.07 2.09
 3 14 22 12.16 1.21
 3 14 24 9.02 1.72
 3 14 25 9.19 1.34
 3 14 26 5.76 1.53
 3 14 27 8.81 1.84
 3 14 28 5.82 1.46
 3 14 29 6.79 1.76
 3 14 30 4.46 1.53
 3 14 31 6.4 1.45
 3 14 32 19.16 1.82
 3 14 33 17.88 1.46
 3 14 34 9.52 1.44
 3 14 36 5.66 1.84
 3 14 37 7.58 1.62
 3 14 38 35 2.02
 3 14 39 26.28 2.07
 3 15 1 119.16 7.49
 3 15 2 72.15 4.1
 3 15 3 96.37 6.24
 3 15 4 36.58 3.28
 3 15 5 4.5 1.24
 3 15 6 69.66 3.45
 3 15 7 64.04 5.01
 3 15 8 61.68 2
 3 15 10 43 3.23
 3 15 11 30.69 2.14
 3 15 12 38.05 3.06
 3 15 13 11.57 1.89
 3 15 15 48.47 2.43
 3 15 16 4.81 0.92
 3 15 17 225.3 3.99
 3 15 18 13.92 1.28
 3 15 19 53.41 3.55
 3 15 20 12.87 2.25
 3 15 21 21.64 1.33
 3 15 22 43.09 9.3
 3 15 23 20.63 1.86
 3 15 24 11.94 2.14
 3 15 25 10.83 1.2
 3 15 26 28.46 3.41
 3 15 27 4.03 1.22
 3 15 28 28.84 3.19
 3 15 29 24.54 1.58
 3 15 30 5.29 1.31
 3 15 33 9.91 2.16
 3 15 35 31.22 2.35
 3 15 36 4.46 2.07
 3 15 37 7.19 1.95
 3 16 0 48.36 1.83
 3 16 1 66.1 2.77
 3 16 2 35.58 2.03
 3 16 3 8.28 0.92
 3 16 5 9.25 1.23
 3 16 7 20 1.06
 3 16 8 7.24 1.32
 3 16 9 91.97 3.35
 3 16 10 2.88 1.42
 3 16 11 36.86 1.43
 3 16 12 11.62 1.83
 3 16 15 27.02 1.55
 3 16 16 37.59 1.08
 3 16 17 18.26 1.45
 3 16 18 93.77 2.18
 3 16 19 59.02 3.3
 3 16 20 60.42 3.77
 3 16 21 52.1 3.87
 3 16 22 16.79 1.78
 3 16 25 40.68 4.47
 3 16 26 14 1.43
 3 16 27 7.17 1.48
 3 16 28 9.94 1.27
 3 16 29 20.29 2.69
 3 16 30 13.72 1.97
 3 16 33 11.83 1.78
 3 16 34 7.45 1.74
 3 17 0 10.67 1.27
 3 17 1 19.01 1.15
 3 17 2 19.77 1.35
 3 17 3 17.37 1.04
 3 17 4 5.35 1.51
 3 17 5 16.52 1.5
 3 17 7 30.43 1.17
 3 17 8 68.58 4.83
 3 17 9 8.03 2.08
 3 17 10 45.17 2.79
 3 17 11 10.16 2.34
 3 17 12 8.77 3.43
 3 17 13 27.7 2.99
 3 17 14 23.19 2.82
 3 17 16 68.88 7.57
 3 17 17 18.21 3.27
 3 17 18 16.3 3.02
 3 17 19 31.84 1.85
 3 17 21 13.38 2.97
 3 17 22 8.41 1.94
 3 17 23 4.19 1.57
 3 17 24 15.11 3.43
 3 17 25 10.74 1.28
 3 17 26 32.15 1.84
 3 17 27 15.77 2.42
 3 17 28 20.3 2.48
 3 17 30 10.55 1.69
 3 17 31 12.68 1.67
 3 18 1 71.95 4.31
 3 18 2 4.32 1.03
 3 18 3 6.4 2.35
 3 18 5 56.14 2.02
 3 18 6 6.32 1.49
 3 18 8 8.6 1.48
 3 18 9 32.63 1.59
 3 18 10 36.37 7.19
 3 18 12 8.28 2.55
 3 18 13 12.74 2.36
 3 18 15 10.67 2.49
 3 18 17 12.51 5
 3 18 20 24.94 4.16
 3 18 21 6.89 2.79
 3 18 23 3.77 1.36
 3 18 25 5.82 1.73
 3 18 26 3.79 1.85
 3 18 27 5.15 1.83
 3 18 29 12.45 3.34
 3 18 30 8.88 3.53
 3 19 1 39.77 2.04
 3 19 2 11.2 1.23
 3 19 3 43.45 2.51
 3 19 5 19.26 1.5
 3 19 7 15.02 1.81
 3 19 9 15 1.55
 3 19 10 6.36 1.54
 3 19 11 34.89 4.21
 3 19 12 4.96 1.42
 3 19 19 35.28 8.61
 3 19 20 8.47 2.96
 3 19 26 6.85 1.95
 3 20 1 15.31 3.13
 3 20 3 11.78 1.54
 3 20 6 4.09 1.63
 3 20 7 4.64 1.31
 3 20 8 3.52 1.31
 3 20 9 8.92 2.33
 3 20 10 5.33 1.23
 3 20 11 7.39 2.48
 3 20 18 12.24 2.83
 3 20 19 9.46 3.85
 3 20 20 6.22 3.1
 3 20 21 8.8 3.61
 3 21 0 5.78 2.27
 3 21 1 5.87 2.16
 3 21 3 4.94 1.57
 3 21 6 6.37 1.8
 3 21 7 7.45 3.13
 3 21 10 7.66 3.58
 3 21 12 8.28 2.55
 3 21 13 16.04 2.54
 3 21 15 7.11 2.81
 3 21 17 14.16 4.14
 3 22 2 10.21 2.16
 3 22 10 9.6 3.5
 4 0 0 1127.85 94.45
 4 0 1 75.08 1.22
 4 0 2 5.87 1.24
 4 0 3 379.12 3.2
 4 0 4 49.72 1.62
 4 0 5 180.02 3.68
 4 0 6 39.37 0.99
 4 0 7 6.57 0.85
 4 0 8 2.82 0.97
 4 0 9 63.33 1.05
 4 0 10 377.16 2.55
 4 0 11 345.55 3.51
 4 0 12 10 0.88
 4 0 13 140.51 1.12
 4 0 15 336.04 2.72
 4 0 16 278.82 2.28
 4 0 17 4.89 1.06
 4 0 18 33.76 1.14
 4 0 19 25.64 1.24
 4 0 20 49.96 1.29
 4 0 21 10.75 1.12
 4 0 22 3.11 1.16
 4 0 23 4.51 1.16
 4 0 24 16.32 1.16
 4 0 25 110.91 1.87
 4 0 26 19.19 1.21
 4 0 27 56.32 1.4
 4 0 28 9.39 1.54
 4 0 29 52.62 1.37
 4 0 30 11.81 1.37
 4 0 31 22.08 1.37
 4 0 32 25.54 1.4
 4 0 33 49.34 1.82
 4 0 35 23.46 1.66
 4 0 36 26.9 1.8
 4 0 37 67.1 1.81
 4 0 38 5.45 1.9
 4 0 39 31.19 1.86
 4 0 40 21.55 1.88
 4 0 42 52.06 2.01
 4 0 46 44.56 2.13
 4 0 49 18.24 2.45
 4 1 0 168.7 3.77
 4 1 1 496.39 3.13
 4 1 2 68.69 1.38
 4 1 3 578.49 2.5
 4 1 4 47.48 1.59
 4 1 5 360.25 2.79
 4 1 6 60.21 2
 4 1 7 383.32 5.47
 4 1 8 259.83 2.15
 4 1 9 19.74 0.96
 4 1 10 181.43 2.13
 4 1 11 342.19 2.47
 4 1 12 471.64 5.4
 4 1 13 396.88 2.16
 4 1 14 339.6 2.42
 4 1 15 34 1.44
 4 1 16 31.51 0.99
 4 1 17 301.07 2.47
 4 1 18 133.03 1.62
 4 1 19 113.27 1.39
 4 1 20 10.65 1.37
 4 1 21 72.48 1.24
 4 1 22 6.71 1.16
 4 1 23 34.78 1.17
 4 1 24 62.63 1.96
 4 1 25 229.1 2.03
 4 1 26 11.73 1.21
 4 1 27 3.04 1.33
 4 1 28 126.35 2.98
 4 1 29 130.83 1.94
 4 1 30 22.46 1.34
 4 1 31 41.92 1.4
 4 1 32 81.02 1.51
 4 1 33 102.53 1.95
 4 1 34 19.25 1.64
 4 1 35 143.25 3.25
 4 1 36 37.99 1.71
 4 1 37 96.62 2.06
 4 1 38 7.16 1.83
 4 1 39 13.94 1.83
 4 1 40 12.49 1.88
 4 1 42 28.4 2.14
 4 1 44 9.46 2.01
 4 1 45 23.42 2.02
 4 1 46 9.8 2.07
 4 1 47 20.7 2.09
 4 1 48 23.05 2.31
 4 1 49 18.46 2.45
 4 2 0 47.47 1.14
 4 2 1 470.39 4.84
 4 2 2 217.57 1.51
 4 2 3 86.61 1.41
 4 2 4 272.84 1.9
 4 2 5 180.2 1.45
 4 2 6 59.99 1.89
 4 2 7 21.87 1.33
 4 2 8 1202.11 16.89
 4 2 9 124.39 2.27
 4 2 10 419.72 2.57
 4 2 11 198.31 2.06
 4 2 12 379.17 2.19
 4 2 13 253.68 1.56
 4 2 14 19.3 1.11
 4 2 15 82.16 1.13
 4 2 16 45.41 1.02
 4 2 17 7.25 1.06
 4 2 18 13.12 1.17
 4 2 19 62.04 1.27
 4 2 20 19.53 1.2
 4 2 21 262.56 3.81
 4 2 22 181.61 3.7
 4 2 23 92.04 1.28
 4 2 24 5.3 1.17
 4 2 25 60.35 1.28
 4 2 26 256.17 3.59
 4 2 27 89.71 1.49
 4 2 28 405.57 4.49
 4 2 29 26.62 1.45
 4 2 30 176.95 2.9
 4 2 31 87.12 1.49
 4 2 32 11.09 1.32
 4 2 33 66.68 2.09
 4 2 34 24.43 1.61
 4 2 35 31.5 1.58
 4 2 36 5.31 1.7
 4 2 37 6.53 1.71
 4 2 39 9.93 1.81
 4 2 40 42.95 1.9
 4 2 41 30.63 2.51
 4 2 42 6.84 1.95
 4 2 43 9.47 1.95
 4 2 44 18.42 2.13
 4 2 45 4.82 2.14
 4 2 46 93.66 3.04
 4 2 47 6.35 2.65
 4 2 48 23.24 2.29
 4 3 0 267.06 3.6
 4 3 1 92.78 1.81
 4 3 2 205.47 3.85
 4 3 4 50.9 1.14
 4 3 5 10.31 1.56
 4 3 6 878.9 9.26
 4 3 7 145.63 2.64
 4 3 8 29.98 1.06
 4 3 9 963.82 11.85
 4 3 10 334.87 2.84
 4 3 11 145.7 1.57
 4 3 12 385.86 2.33
 4 3 13 78.11 1.01
 4 3 14 32.11 0.94
 4 3 15 170.81 1.21
 4 3 16 106.68 1.66
 4 3 17 158 1.33
 4 3 18 26 1.1
 4 3 19 14.59 1.49
 4 3 20 18.53 1.19
 4 3 21 13.33 1.11
 4 3 22 20.36 1.2
 4 3 23 129.97 1.37
 4 3 24 189.63 3.54
 4 3 25 26.85 1.19
 4 3 26 168.58 1.51
 4 3 27 213.06 2.64
 4 3 28 163.37 2.16
 4 3 29 64.95 1.49
 4 3 30 15.11 1.32
 4 3 31 24.66 1.77
 4 3 32 10.94 1.37
 4 3 33 93 2.55
 4 3 34 10.82 2
 4 3 35 27.34 1.74
 4 3 37 36.51 2.05
 4 3 38 18.13 1.9
 4 3 39 31.1 1.97
 4 3 40 6.36 2.03
 4 3 41 30.92 2.06
 4 3 42 7.35 2.11
 4 3 43 72.8 2.67
 4 3 44 40.95 2.02
 4 3 46 5.8 2.34
 4 3 47 10.71 2.07
 4 3 48 6.3 2.15
 4 4 1 7.67 1.07
 4 4 2 474.98 2.24
 4 4 3 114.31 2.5
 4 4 4 188.74 2.68
 4 4 5 47.9 1.17
 4 4 6 348.17 3.42
 4 4 7 101.41 1.66
 4 4 8 1212.63 7.72
 4 4 9 323.73 2.56
 4 4 10 136.5 1.58
 4 4 11 189.29 1.96
 4 4 12 238.63 2.6
 4 4 13 133.98 1.16
 4 4 14 149.53 1.68
 4 4 15 247.98 1.77
 4 4 16 23.84 1.22
 4 4 17 8.3 1.03
 4 4 18 59.06 1.15
 4 4 19 84.86 1.34
 4 4 20 81.86 1.23
 4 4 21 34.48 1.18
 4 4 22 64.47 1.25
 4 4 23 25.84 1.22
 4 4 24 59.03 1.47
 4 4 25 21.21 1.18
 4 4 26 159.24 2.54
 4 4 27 144.38 2.63
 4 4 28 272.66 4.66
 4 4 29 18.59 1.37
 4 4 30 21.75 1.32
 4 4 31 40.3 1.32
 4 4 33 31.9 1.46
 4 4 34 8.49 1.56
 4 4 35 6.88 1.67
 4 4 36 8.08 1.67
 4 4 37 37.63 3.26
 4 4 38 47.35 2.07
 4 4 39 54.71 1.86
 4 4 40 47.74 1.87
 4 4 41 10.27 1.83
 4 4 43 16.51 1.9
 4 4 44 15.78 1.91
 4 4 45 9.07 2.19
 4 4 46 37.81 2.06
 4 4 47 11.64 2.22
 4 4 48 32.74 2.28
 4 5 0 53.12 1.17
 4 5 1 401.57 2.1
 4 5 2 142.26 2.04
 4 5 3 125.69 1.34
 4 5 4 323.93 2.7
 4 5 5 41.19 1.14
 4 5 6 176.59 2.59
 4 5 7 138.08 1.89
 4 5 8 127.42 1.16
 4 5 9 231.06 2.67
 4 5 10 223.11 2.06
 4 5 11 94.27 1.63
 4 5 12 49.08 1.42
 4 5 13 168.89 2.46
 4 5 14 5.69 1.01
 4 5 15 14.41 0.96
 4 5 16 116.04 2.29
 4 5 17 8.05 1.08
 4 5 18 35.11 1.09
 4 5 19 294.59 4.91
 4 5 20 176.38 3.3
 4 5 21 15.58 1.16
 4 5 22 7.11 1.1
 4 5 23 24.43 1.46
 4 5 24 13.45 1.13
 4 5 25 31.72 1.25
 4 5 26 11.25 1.19
 4 5 27 13.94 1.64
 4 5 28 12.99 1.25
 4 5 29 119.32 1.89
 4 5 30 114.08 3.05
 4 5 31 29.88 1.45
 4 5 32 4.12 1.45
 4 5 33 35.65 1.46
 4 5 35 9.69 1.62
 4 5 36 6.92 1.67
 4 5 37 7.42 1.68
 4 5 38 12.37 1.69
 4 5 39 33.16 1.87
 4 5 40 5.69 1.83
 4 5 41 15 1.79
 4 5 43 8.42 2.12
 4 5 44 14.61 1.9
 4 5 45 25.56 1.96
 4 5 46 47.34 2.06
 4 5 47 7.23 2.06
 4 6 0 7.07 1.11
 4 6 1 560.82 7.53
 4 6 2 93.95 1.42
 4 6 3 63.54 1.21
 4 6 4 63.03 1.21
 4 6 5 415.46 5.65
 4 6 6 105.58 1.67
 4 6 7 38.84 0.87
 4 6 8 248.59 3.29
 4 6 9 88.09 1.35
 4 6 10 23.01 1.53
 4 6 11 112.68 1.19
 4 6 12 8.75 0.84
 4 6 13 56.79 1.2
 4 6 14 19.55 1.01
 4 6 15 74.91 1.9
 4 6 16 136.33 3.43
 4 6 17 450.96 4.65
 4 6 18 105.41 1.79
 4 6 19 52.38 1.57
 4 6 20 24.29 1.08
 4 6 21 166.6 2.54
 4 6 22 120.37 1.95
 4 6 23 183.31 3.39
 4 6 24 53.9 1.21
 4 6 25 15.78 1.14
 4 6 28 83.41 1.8
 4 6 30 12.08 1.16
 4 6 31 56.94 1.45
 4 6 32 6.53 1.38
 4 6 33 24.27 1.55
 4 6 34 24.92 1.8
 4 6 35 11.52 1.56
 4 6 36 68.17 1.9
 4 6 37 33.13 2.01
 4 6 38 7.88 1.7
 4 6 39 13.04 1.71
 4 6 40 18.85 1.73
 4 6 41 16.68 1.76
 4 6 43 12.64 1.84
 4 6 44 21.95 2.09
 4 6 46 18.45 1.95
 4 7 0 81.12 2.14
 4 7 1 399.04 6.69
 4 7 2 28.3 1.11
 4 7 3 18.87 1.55
 4 7 4 67.74 2
 4 7 7 29.65 0.84
 4 7 8 2.95 0.8
 4 7 9 54.31 1.95
 4 7 10 112.19 2.4
 4 7 11 36.48 1
 4 7 12 81.26 1.79
 4 7 13 37.65 0.93
 4 7 14 66.4 1.5
 4 7 15 28.87 0.97
 4 7 16 88.5 1.81
 4 7 17 12.99 1.36
 4 7 18 92.62 1.33
 4 7 19 412.7 4.32
 4 7 20 131.09 2.71
 4 7 21 120.58 2.3
 4 7 22 44.78 1.14
 4 7 23 30.99 1.29
 4 7 24 51.02 1.35
 4 7 25 24.94 1.43
 4 7 26 41.37 1.61
 4 7 27 10.29 1.29
 4 7 28 10.2 1.19
 4 7 29 15.08 1.13
 4 7 30 9.06 1.3
 4 7 31 13.92 1.31
 4 7 32 116.19 2.45
 4 7 33 37.25 2.18
 4 7 34 46.52 2.04
 4 7 35 61.49 2.22
 4 7 36 28.61 1.6
 4 7 37 8.12 2.35
 4 7 38 4.62 1.71
 4 7 39 118.19 2.46
 4 7 40 6.17 2.75
 4 7 41 9.3 2.23
 4 7 42 34.31 2.26
 4 7 43 18.05 1.91
 4 7 45 5.91 2.06
 4 7 46 7.46 2.35
 4 8 0 364.31 8.11
 4 8 1 45.82 2.08
 4 8 2 200.27 4.85
 4 8 3 189.46 2.23
 4 8 4 117.72 2.14
 4 8 5 145.36 1.43
 4 8 6 48.87 1.54
 4 8 7 192.93 2.7
 4 8 8 10.52 0.8
 4 8 9 39.84 1.31
 4 8 10 24.59 0.87
 4 8 11 147.57 2.7
 4 8 12 162.54 2.79
 4 8 13 13.4 0.95
 4 8 14 140.05 1.84
 4 8 15 5.47 0.92
 4 8 16 54.62 1.26
 4 8 17 152.54 1.63
 4 8 18 348.54 2.93
 4 8 19 186.09 3.33
 4 8 20 92.21 2.35
 4 8 21 24.75 1.34
 4 8 22 66.19 1.57
 4 8 23 14.12 1.06
 4 8 24 37.55 2.5
 4 8 25 28.5 1.3
 4 8 26 22.02 1.16
 4 8 27 61.22 1.41
 4 8 28 6.36 1.23
 4 8 29 60.8 2.24
 4 8 30 93.71 3.37
 4 8 31 40.84 1.43
 4 8 32 9.39 1.34
 4 8 34 88.55 3.24
 4 8 35 37.41 1.97
 4 8 36 122.09 4.4
 4 8 37 72.82 2.05
 4 8 38 42.7 1.9
 4 8 39 6.55 1.66
 4 8 40 16.83 1.66
 4 8 41 10.59 2.33
 4 8 43 7.46 1.95
 4 8 44 26.61 2.04
 4 8 45 22.1 2.02
 4 9 0 89.91 1.61
 4 9 1 295.91 6.88
 4 9 2 170.5 1.79
 4 9 3 21.6 1.26
 4 9 4 284.99 5.85
 4 9 5 75.16 1.27
 4 9 6 25.06 1.21
 4 9 7 164.9 3.85
 4 9 8 74.6 2
 4 9 9 126.52 3.09
 4 9 10 5.88 0.87
 4 9 11 82.2 1.88
 4 9 12 41.62 3.34
 4 9 13 15.37 1.2
 4 9 14 41.18 1.44
 4 9 15 11.75 1.17
 4 9 16 90.09 1.69
 4 9 17 7.16 1.58
 4 9 18 23.54 0.98
 4 9 19 256.32 2.36
 4 9 20 47.94 1.1
 4 9 21 15 1.06
 4 9 22 162.79 1.59
 4 9 23 84.96 2.02
 4 9 24 11.63 1.31
 4 9 25 2.64 1.17
 4 9 26 34.27 1.54
 4 9 27 80.05 2.24
 4 9 28 36.56 1.29
 4 9 29 14.23 1.1
 4 9 30 23.82 1.36
 4 9 31 33.81 1.31
 4 9 32 10.97 1.84
 4 9 33 4.04 1.73
 4 9 34 8.84 1.77
 4 9 35 21.18 1.55
 4 9 37 29.69 1.56
 4 9 38 27.91 1.74
 4 9 42 13.56 2.27
 4 9 43 20.65 1.89
 4 9 44 9.34 1.86
 4 10 0 47.08 1.96
 4 10 1 59.56 1.76
 4 10 2 174.84 4.13
 4 10 3 17.92 1.14
 4 10 4 20.26 1.09
 4 10 5 239.08 4.47
 4 10 6 6.11 1
 4 10 8 85.16 2.54
 4 10 9 8.57 1.17
 4 10 10 110.37 2.69
 4 10 11 10.42 0.94
 4 10 12 39.95 1.21
 4 10 13 33.43 1.73
 4 10 14 41.33 2.12
 4 10 15 91.98 2.95
 4 10 16 40.51 1.29
 4 10 17 65.8 2.43
 4 10 18 39.34 2.03
 4 10 19 27.34 1.01
 4 10 20 47.1 2.42
 4 10 21 63.73 1.83
 4 10 22 47.72 1.99
 4 10 23 24.87 1.06
 4 10 24 51.37 2.37
 4 10 26 72.18 1.87
 4 10 27 8.23 1.04
 4 10 28 17.83 1.23
 4 10 29 3.46 1.23
 4 10 30 12.29 1.34
 4 10 31 8.31 1.19
 4 10 32 21.09 1.82
 4 10 33 10.88 1.6
 4 10 34 21.37 1.38
 4 10 35 5.76 1.4
 4 10 38 16.63 2.22
 4 10 39 7.05 2.12
 4 10 40 13.15 1.57
 4 10 41 14.62 1.62
 4 10 42 6.65 1.82
 4 11 0 12.35 1.14
 4 11 1 25.98 1.4
 4 11 2 53.94 2.26
 4 11 3 51.69 1.88
 4 11 4 43.75 1.21
 4 11 5 23 2.1
 4 11 6 9.67 1
 4 11 7 357.06 2.5
 4 11 8 67.93 2.91
 4 11 9 40.03 1.39
 4 11 10 8.72 0.81
 4 11 11 225.53 3.08
 4 11 12 116.46 2.74
 4 11 13 4.64 0.84
 4 11 14 122.92 3.59
 4 11 15 28.04 2.27
 4 11 16 71.81 1.81
 4 11 17 8.87 0.83
 4 11 18 6.3 0.91
 4 11 19 34.65 1.24
 4 11 20 46.73 1.63
 4 11 21 18.07 1.39
 4 11 22 41.11 1.17
 4 11 23 26.1 1.38
 4 11 25 20.55 1.55
 4 11 26 40.96 1.87
 4 11 27 89.66 3.58
 4 11 28 3.55 1.02
 4 11 29 5.34 1.32
 4 11 30 29.8 1.56
 4 11 31 4.56 1.44
 4 11 32 22.77 1.55
 4 11 34 7.31 1.49
 4 11 36 16.13 1.73
 4 11 37 18.92 1.95
 4 11 38 43.79 1.56
 4 11 39 26.49 1.85
 4 11 40 11.41 1.88
 4 11 41 10.8 1.63
 4 12 0 3.85 1.24
 4 12 1 309.71 11.45
 4 12 2 75.13 2.67
 4 12 3 74.47 3.26
 4 12 4 74.52 2.78
 4 12 5 2.71 1.06
 4 12 6 2.76 0.98
 4 12 7 2.78 0.9
 4 12 8 147.11 3.13
 4 12 9 39.92 1.12
 4 12 10 67.33 1.71
 4 12 11 10.69 1.01
 4 12 12 25.78 1.32
 4 12 13 7.07 1.08
 4 12 14 26.11 1.28
 4 12 16 152.87 4.67
 4 12 17 43.74 1.8
 4 12 18 30.38 2.33
 4 12 19 149.33 4.31
 4 12 20 50.08 1.75
 4 12 21 57.51 3.35
 4 12 22 15.51 1.53
 4 12 23 25.34 1.58
 4 12 24 6.3 1.42
 4 12 25 10.38 0.86
 4 12 26 12.66 1.85
 4 12 28 4.17 1.15
 4 12 30 15.23 1.85
 4 12 33 4.19 1.71
 4 12 34 48.58 2.98
 4 12 36 4.55 1.23
 4 12 37 10.12 2.35
 4 12 38 11.45 2.22
 4 12 39 7.29 2.15
 4 12 40 26.07 2.55
 4 12 41 7.67 2.22
 4 13 0 98.22 4.95
 4 13 1 134.68 5.04
 4 13 2 4.67 1.21
 4 13 3 116.23 5.25
 4 13 4 32.39 1.34
 4 13 5 34.14 1.16
 4 13 6 40.61 2.37
 4 13 7 33.43 2.38
 4 13 8 16.39 1.35
 4 13 9 6.46 1.76
 4 13 10 9.86 1.22
 4 13 11 15.4 0.92
 4 13 12 20.33 1.94
 4 13 13 13.35 1.22
 4 13 14 84.11 4.12
 4 13 15 31.1 1.25
 4 13 16 14.8 1.24
 4 13 17 92.65 3.45
 4 13 18 63.28 2.84
 4 13 19 94.87 4.18
 4 13 21 45 2.19
 4 13 22 31.57 2.1
 4 13 23 69.5 2.75
 4 13 24 26.41 1.79
 4 13 25 4.1 1.6
 4 13 27 62.72 2.13
 4 13 28 6.85 1.07
 4 13 29 16.2 2.27
 4 13 30 12.35 1.89
 4 13 31 12.19 1.86
 4 13 32 24.56 2.54
 4 13 33 5.03 2.05
 4 13 35 23.16 2.11
 4 13 36 9.67 2.18
 4 13 37 10.82 2.22
 4 13 39 14.7 3.2
 4 14 0 290.9 24.1
 4 14 1 64.62 3.13
 4 14 2 89.63 6.33
 4 14 3 2.9 1.09
 4 14 4 30.4 1.37
 4 14 6 11.3 0.89
 4 14 7 6.12 1.7
 4 14 8 1.9 0.86
 4 14 9 7.8 0.86
 4 14 10 4.62 1.37
 4 14 11 23.76 2.87
 4 14 12 17.62 2.45
 4 14 13 82.21 3.75
 4 14 15 51.54 1.95
 4 14 16 63.08 4.2
 4 14 17 91.54 3.66
 4 14 18 226.92 6.57
 4 14 19 17.27 1.62
 4 14 20 88.57 4.15
 4 14 21 6.09 1.56
 4 14 22 30.62 2.2
 4 14 23 17.49 1.68
 4 14 25 12.27 2.93
 4 14 27 23.56 1.89
 4 14 29 52.37 2.13
 4 14 30 13.75 1.8
 4 14 31 7.37 2.57
 4 14 35 11.67 1.9
 4 14 36 85.02 2.88
 4 14 37 31.96 2.33
 4 15 1 31.3 2.91
 4 15 2 9.24 1.06
 4 15 3 9.43 2.99
 4 15 4 45.56 2.01
 4 15 5 4.51 0.99
 4 15 6 13.03 1.6
 4 15 7 10.83 2.32
 4 15 8 9.81 0.81
 4 15 10 25.04 2.15
 4 15 11 19.85 1.59
 4 15 12 10.81 1.33
 4 15 13 5.48 1.32
 4 15 14 21.76 2.46
 4 15 15 45.36 6.86
 4 15 16 12.76 1.17
 4 15 17 42.57 3.28
 4 15 18 7.07 1.2
 4 15 19 4.12 1.49
 4 15 20 18.61 2.57
 4 15 21 37.56 6.46
 4 15 22 11.38 1.68
 4 15 25 19.24 2.12
 4 15 26 4.18 1.69
 4 15 27 7.08 1.67
 4 15 30 4.39 1.92
 4 15 31 6.7 1.72
 4 15 33 15.71 1.98
 4 15 34 6.58 1.85
 4 16 0 28.87 2.95
 4 16 1 4.37 1.47
 4 16 2 93.4 2.53
 4 16 4 38.22 2.49
 4 16 5 20.49 1.39
 4 16 6 15.56 1.82
 4 16 7 4.07 1.1
 4 16 8 4.61 1.54
 4 16 9 8.96 1.44
 4 16 10 31.73 1.24
 4 16 11 8.1 1.75
 4 16 12 10.13 1.62
 4 16 13 30.11 1.96
 4 16 14 21.24 1.79
 4 16 15 11.94 2.43
 4 16 16 9.66 1.47
 4 16 17 6.7 1.48
 4 16 18 31.09 2.1
 4 16 19 20.03 2.1
 4 16 20 16.99 2.79
 4 16 23 6.86 1.82
 4 16 24 3.9 1.74
 4 16 26 14.72 1.61
 4 16 27 6.02 1.94
 4 16 28 8.01 1.85
 4 16 29 4.8 2.34
 4 16 32 8.94 1.89
 4 16 33 12.04 2.32
 4 17 0 91.53 4.78
 4 17 1 4.99 1.46
 4 17 2 73.61 2.45
 4 17 3 12.8 1.34
 4 17 4 5.98 1.54
 4 17 6 2.98 1.02
 4 17 7 13.75 1.62
 4 17 8 13.08 2.14
 4 17 9 61.85 2.69
 4 17 10 59.91 2.76
 4 17 11 15.56 2.85
 4 17 12 7.9 1.55
 4 17 13 5.79 2.33
 4 17 14 3.74 1.4
 4 17 15 3.02 1.11
 4 17 18 22.65 2.29
 4 17 20 5.1 1.57
 4 17 21 6.2 1.39
 4 17 22 19.79 4.81
 4 17 23 3.41 1.51
 4 17 25 22.48 3.38
 4 17 27 6.02 1.87
 4 17 28 14.82 3.09
 4 17 29 25.78 1.93
 4 18 0 7.26 1.51
 4 18 1 4.74 1.28
 4 18 3 8.61 1.1
 4 18 5 7.1 1.99
 4 18 6 24.83 1.68
 4 18 7 8.26 2.59
 4 18 8 5.41 1.55
 4 18 9 50.22 4.12
 4 18 10 24.38 1.74
 4 18 11 8.69 1.48
 4 18 12 13.33 1.32
 4 18 16 5.48 2.08
 4 18 18 5.74 1.46
 4 18 19 4.54 1.16
 4 18 22 16.06 1.63
 4 18 24 10.96 4.23
 4 18 27 32.5 6.49
 4 19 0 5.2 2.05
 4 19 1 6.99 1.29
 4 19 5 11.87 1.17
 4 19 6 7.42 1.75
 4 19 7 5.25 1.24
 4 19 8 4.85 1.46
 4 19 9 48.78 3.31
 4 19 11 6.19 1.75
 4 19 12 7.26 2.1
 4 19 13 12.44 2.76
 4 19 14 11.16 1.94
 4 19 18 10.23 2.89
 4 19 23 10.37 2.37
 4 20 0 10.77 1.24
 4 20 1 9.46 1.66
 4 20 4 15.42 1.46
 4 20 5 9.19 1.63
 4 20 6 4.78 2.18
 4 20 7 14.4 1.73
 4 20 9 12.69 2.91
 4 20 10 7.93 2.13
 4 20 11 12.64 3
 4 20 14 10.18 3.84
 4 20 20 24.39 4.24
 4 21 2 10.2 3.43
 4 21 3 9.08 1.59
 4 21 14 6.05 2.79
 5 0 1 57.69 1.39
 5 0 2 298.65 1.87
 5 0 3 17.01 1.37
 5 0 4 98.92 1.84
 5 0 5 8.83 1.28
 5 0 6 112.6 2.6
 5 0 7 443.38 2.95
 5 0 8 81.05 1.18
 5 0 9 1226.69 8.09
 5 0 10 8.84 1.07
 5 0 11 268.6 2.55
 5 0 12 122.89 1.69
 5 0 13 171.24 1.57
 5 0 14 228.27 1.5
 5 0 15 19.18 1.14
 5 0 16 99.1 1.44
 5 0 17 41.56 1.13
 5 0 18 88.84 1.25
 5 0 19 33.13 1.2
 5 0 22 249.7 2.04
 5 0 23 43.46 1.78
 5 0 24 64.85 1.66
 5 0 25 278.68 2.11
 5 0 26 105.83 2.08
 5 0 28 135.54 2.75
 5 0 29 602.23 9.65
 5 0 30 20.77 1.41
 5 0 31 14.81 1.54
 5 0 32 8.77 1.46
 5 0 34 31.65 1.57
 5 0 35 5.53 1.56
 5 0 36 12.55 1.62
 5 0 37 16.75 1.71
 5 0 38 18.57 1.72
 5 0 40 4.57 1.99
 5 0 41 8.25 1.91
 5 0 42 31.67 2.23
 5 0 43 23.18 2.02
 5 0 44 48.64 2.12
 5 0 45 31.7 2.18
 5 0 46 19.07 2.12
 5 0 47 68.8 2.74
 5 1 0 64.9 1.36
 5 1 1 64.95 1.37
 5 1 2 194.93 4.33
 5 1 3 165.88 3.86
 5 1 4 216.21 2.01
 5 1 5 183.2 1.68
 5 1 6 213 2.26
 5 1 7 1158.16 7.3
 5 1 8 93.44 1.62
 5 1 9 300.9 2.84
 5 1 10 5.81 1.19
 5 1 11 883.29 6.18
 5 1 12 177.28 2.04
 5 1 13 224.95 2.84
 5 1 14 441.77 4.95
 5 1 15 145.97 1.3
 5 1 16 29.85 1.18
 5 1 17 97.29 1.49
 5 1 18 120.78 1.38
 5 1 19 8.16 1.28
 5 1 20 9.11 1.16
 5 1 21 42.78 1.45
 5 1 22 67.66 2.14
 5 1 23 10.73 1.52
 5 1 24 40.28 1.42
 5 1 25 215.41 2.46
 5 1 26 147.97 2.72
 5 1 27 51.58 1.76
 5 1 28 35.14 1.39
 5 1 29 189.13 3.93
 5 1 30 33.38 1.44
 5 1 31 227.5 3.35
 5 1 32 12.43 1.45
 5 1 33 19.49 1.47
 5 1 34 71.87 1.74
 5 1 35 15.94 1.59
 5 1 36 25.97 1.65
 5 1 38 58.96 1.87
 5 1 40 17.12 1.85
 5 1 42 20.36 1.96
 5 1 43 55.92 2.34
 5 1 44 12.43 2.04
 5 1 46 22.37 2.73
 5 1 47 7.59 2.38
 5 2 0 131.03 1.72
 5 2 1 175.92 3.71
 5 2 2 98.25 1.48
 5 2 3 247.38 4.6
 5 2 4 83.21 3.63
 5 2 5 144.13 2.37
 5 2 6 267.58 2.57
 5 2 7 433.86 2.18
 5 2 8 73.02 1.64
 5 2 9 458 1.77
 5 2 10 329.49 3.59
 5 2 11 12.33 1.14
 5 2 12 251.25 3.32
 5 2 13 202.81 1.6
 5 2 14 28.71 1.05
 5 2 15 54.87 1.12
 5 2 16 152.49 1.66
 5 2 17 16.85 1.09
 5 2 18 32.22 1.19
 5 2 19 8.44 1.22
 5 2 20 58.87 1.33
 5 2 21 15.46 1.27
 5 2 22 9.65 1.38
 5 2 23 65.44 1.5
 5 2 24 56.11 2.41
 5 2 25 32.93 1.35
 5 2 26 96.91 2.54
 5 2 27 68.45 1.47
 5 2 28 145.91 2.26
 5 2 29 79.04 2.1
 5 2 30 23.59 1.4
 5 2 31 16.84 1.42
 5 2 32 9.99 1.75
 5 2 33 8.32 1.49
 5 2 34 74.9 2.3
 5 2 36 4.76 1.47
 5 2 37 8.06 1.7
 5 2 38 13.31 1.71
 5 2 39 16.28 1.72
 5 2 40 24.19 1.84
 5 2 41 48.27 1.91
 5 2 44 12.99 2.03
 5 2 45 27.79 2.07
 5 2 46 25.26 2.1
 5 2 47 11.57 2.11
 5 3 0 67.06 3.42
 5 3 1 192.15 1.69
 5 3 2 408.02 2.51
 5 3 3 88.25 1.44
 5 3 4 34.36 1.98
 5 3 5 212.42 8.23
 5 3 6 94.29 1.57
 5 3 7 113.38 2.79
 5 3 8 5.53 0.99
 5 3 9 11.21 0.95
 5 3 10 5.11 1.05
 5 3 11 100.96 1.71
 5 3 12 42.8 1.74
 5 3 13 6.17 1.3
 5 3 14 55.43 1.1
 5 3 15 134.59 2.67
 5 3 16 17.52 1.06
 5 3 17 53.54 1.15
 5 3 18 234.84 1.83
 5 3 19 37.34 1.25
 5 3 20 171.45 1.56
 5 3 21 80.22 1.67
 5 3 22 54.63 1.52
 5 3 23 24.28 1.28
 5 3 24 65.18 1.89
 5 3 25 8.07 1.32
 5 3 26 21.58 1.44
 5 3 27 61.9 2.3
 5 3 28 14.78 1.33
 5 3 29 22 1.53
 5 3 30 8.84 1.39
 5 3 31 4.52 1.58
 5 3 32 6.42 1.47
 5 3 33 13.26 1.46
 5 3 34 68.13 1.73
 5 3 36 44.11 2.62
 5 3 37 37.75 2.38
 5 3 38 6.23 1.75
 5 3 39 11.99 1.72
 5 3 40 16.72 1.96
 5 3 41 31.2 1.94
 5 3 44 12.12 2.02
 5 3 45 43.23 2.3
 5 3 46 10.78 2.29
 5 4 1 176.92 2.65
 5 4 2 5.21 1.28
 5 4 3 63.22 1.38
 5 4 4 315.12 4.54
 5 4 5 4.08 1.33
 5 4 6 4.45 1.5
 5 4 7 13.62 1.28
 5 4 8 70.75 1.31
 5 4 9 123.3 1.16
 5 4 10 22.78 0.98
 5 4 11 97.91 1.38
 5 4 12 18.76 1.43
 5 4 13 4.03 1.26
 5 4 14 40.53 1.12
 5 4 15 54.02 1.23
 5 4 16 131.86 2.95
 5 4 17 6.37 1.09
 5 4 18 11.31 1.45
 5 4 19 68.37 1.32
 5 4 20 182.84 3.02
 5 4 21 22.58 1.27
 5 4 22 166.06 1.69
 5 4 23 7.18 1.45
 5 4 24 49.97 1.43
 5 4 25 32.03 1.34
 5 4 26 83.15 1.48
 5 4 27 32.9 1.52
 5 4 28 3.71 1.41
 5 4 29 54.6 1.91
 5 4 30 74.01 3.05
 5 4 31 4.26 1.95
 5 4 32 50.9 2.52
 5 4 33 49.1 2.17
 5 4 34 10.09 1.55
 5 4 35 12.39 1.44
 5 4 36 104.88 2.55
 5 4 37 6.37 1.78
 5 4 38 18.64 1.75
 5 4 39 18.66 1.82
 5 4 40 4.44 2.09
 5 4 41 39.71 2.5
 5 4 42 30.37 3.19
 5 4 43 30.35 2.27
 5 4 45 5.64 2.27
 5 4 46 10.3 2.05
 5 5 0 134.21 1.85
 5 5 1 102.42 1.48
 5 5 2 66.51 1.39
 5 5 3 58.13 1.36
 5 5 4 51.86 1.64
 5 5 5 12.22 1.26
 5 5 6 16.02 1.53
 5 5 7 45.43 1.56
 5 5 8 26.72 1.41
 5 5 9 127.12 1.33
 5 5 10 110.79 1.89
 5 5 11 177.12 2.44
 5 5 12 3.16 1.2
 5 5 13 59.53 1.8
 5 5 14 17.22 1.52
 5 5 15 10.17 1.03
 5 5 16 15.84 1.28
 5 5 17 12.11 1.27
 5 5 18 86.56 2.93
 5 5 19 36.55 1.24
 5 5 20 147.55 2.08
 5 5 21 94.56 1.48
 5 5 23 41.11 1.41
 5 5 24 55.25 1.83
 5 5 25 107.26 2.44
 5 5 26 29.37 1.39
 5 5 27 15.54 1.29
 5 5 28 14.16 1.32
 5 5 29 54.7 1.49
 5 5 30 12.59 1.38
 5 5 31 34.18 1.56
 5 5 32 21.53 1.61
 5 5 33 26.74 1.48
 5 5 34 44.2 2.22
 5 5 36 39.2 1.84
 5 5 38 28.2 1.67
 5 5 39 52.16 2.45
 5 5 40 8.33 1.85
 5 5 41 5.43 1.95
 5 5 42 8.65 2.08
 5 5 43 25.34 2.13
 5 5 45 10.27 2
 5 5 46 7.04 2.08
 5 6 0 30.5 1.52
 5 6 1 5.85 1.26
 5 6 3 31.59 1.3
 5 6 4 125.85 1.79
 5 6 5 91.72 1.47
 5 6 6 30.01 1.31
 5 6 7 37.54 1.33
 5 6 8 115.29 1.64
 5 6 9 17.07 1.21
 5 6 10 180.69 1.9
 5 6 11 71.72 1.09
 5 6 12 78.35 2.2
 5 6 13 128.68 1.53
 5 6 15 37.04 1.07
 5 6 16 146.62 1.58
 5 6 17 46.06 1.4
 5 6 18 21.68 1.28
 5 6 19 47.58 1.32
 5 6 20 28.55 1.7
 5 6 21 4.6 1.23
 5 6 22 83.28 1.45
 5 6 24 68.35 2.01
 5 6 25 39.92 1.36
 5 6 26 35.29 1.96
 5 6 27 17.37 1.3
 5 6 28 52.37 1.77
 5 6 29 52.38 2.42
 5 6 30 54.3 2.06
 5 6 31 10.52 1.4
 5 6 32 9.16 1.44
 5 6 33 35.62 2.54
 5 6 34 37.69 1.38
 5 6 35 23.11 1.37
 5 6 37 8.22 2.28
 5 6 38 5.33 1.81
 5 6 40 26.62 1.83
 5 6 42 7.29 2.12
 5 6 43 11.09 1.9
 5 6 44 8.06 1.95
 5 6 45 19.09 1.97
 5 7 0 83.98 2.06
 5 7 1 20.84 1.54
 5 7 2 18.19 1.27
 5 7 3 85.97 1.48
 5 7 4 15.76 1.27
 5 7 5 42.34 1.95
 5 7 6 87.73 1.47
 5 7 7 31.05 1.32
 5 7 8 22.34 1.18
 5 7 9 41.79 1.07
 5 7 10 17.93 1.02
 5 7 11 93.27 1.37
 5 7 12 54.09 1.13
 5 7 13 6.48 1.14
 5 7 14 18.09 1.22
 5 7 15 83.67 1.48
 5 7 16 71.31 2.04
 5 7 18 84.76 2.89
 5 7 19 68.48 1.34
 5 7 20 20.71 1.26
 5 7 21 17.41 1.26
 5 7 22 5.06 1.46
 5 7 23 14.61 1.23
 5 7 24 6.43 1.34
 5 7 25 22.75 1.95
 5 7 26 114.29 2.05
 5 7 27 30.48 1.41
 5 7 28 14.7 1.31
 5 7 30 27.56 1.92
 5 7 31 60.5 2.24
 5 7 32 5.97 1.67
 5 7 33 7.44 1.34
 5 7 35 6.48 1.67
 5 7 36 19.02 1.85
 5 7 37 21.18 1.63
 5 7 38 7.03 1.83
 5 7 39 6.94 1.9
 5 7 40 4.65 2.11
 5 7 41 8.5 2.42
 5 7 42 14.43 1.86
 5 7 43 5.44 2.32
 5 7 44 7.59 2.3
 5 8 0 34.36 1.73
 5 8 1 32.94 1.34
 5 8 2 201.08 4.14
 5 8 4 12.48 1.28
 5 8 5 46.59 1.96
 5 8 6 238.21 4.3
 5 8 7 4.68 1.33
 5 8 8 79.37 2.42
 5 8 9 216.16 3.53
 5 8 10 79.99 1.43
 5 8 11 30.55 1.26
 5 8 12 62.13 1.14
 5 8 13 30.36 1.16
 5 8 14 129.59 2.37
 5 8 15 30.85 1.98
 5 8 16 181.94 3.77
 5 8 17 58.87 1.43
 5 8 18 90.15 3.38
 5 8 19 12.98 1.18
 5 8 20 41.46 1.28
 5 8 21 24.31 1.19
 5 8 22 8.59 1.19
 5 8 23 40.29 1.27
 5 8 24 26.02 1.53
 5 8 25 114.43 2.09
 5 8 26 61.45 1.45
 5 8 27 34.36 1.32
 5 8 28 22.55 1.95
 5 8 29 11.84 2.27
 5 8 30 5.22 1.81
 5 8 31 30.66 1.41
 5 8 32 6.29 1.28
 5 8 33 20.36 1.29
 5 8 35 47.69 1.85
 5 8 36 40.4 1.73
 5 8 38 21.12 2.04
 5 8 40 13.2 1.76
 5 8 41 4.88 1.87
 5 8 44 5.83 2.08
 5 9 0 130.74 2
 5 9 1 187.77 2.52
 5 9 2 28.2 1.59
 5 9 3 78.48 1.48
 5 9 4 40.99 1.37
 5 9 5 15.88 1.87
 5 9 6 4.6 1.49
 5 9 7 35.25 1.22
 5 9 8 117.88 2.71
 5 9 9 42.26 1.61
 5 9 10 97.27 1.86
 5 9 11 52.16 1.73
 5 9 12 29.17 1.08
 5 9 13 29.31 1.12
 5 9 14 28.85 1.41
 5 9 15 22.41 1.43
 5 9 16 17.45 1.47
 5 9 17 131.79 4.53
 5 9 18 65.41 1.65
 5 9 19 84.81 1.94
 5 9 20 23.41 1.28
 5 9 21 60.62 2.01
 5 9 22 62.49 1.52
 5 9 23 75 1.43
 5 9 24 9.44 1.27
 5 9 25 20.63 1.43
 5 9 26 12.81 1.23
 5 9 27 8.1 1.34
 5 9 28 21.4 1.47
 5 9 29 56.32 1.53
 5 9 31 13.73 1.21
 5 9 32 7.44 1.47
 5 9 33 6.4 1.28
 5 9 34 11.31 1.65
 5 9 35 36.93 1.82
 5 9 36 4.65 1.59
 5 9 37 11.09 1.75
 5 9 38 24.49 1.67
 5 9 39 32.39 1.75
 5 9 41 5.44 1.98
 5 9 43 5.99 2.54
 5 10 0 415.25 9.35
 5 10 1 187.06 5.85
 5 10 2 15.38 1.34
 5 10 3 36.31 1.8
 5 10 4 371.78 13.03
 5 10 5 14.79 1.54
 5 10 6 29.02 1.5
 5 10 7 10.25 1.17
 5 10 8 24.19 1.19
 5 10 9 73.83 2.1
 5 10 10 11.07 1.35
 5 10 11 71.63 2.35
 5 10 12 38.3 1.89
 5 10 13 10.8 1.19
 5 10 14 6.23 1.1
 5 10 15 140.07 2.35
 5 10 16 110.86 5.49
 5 10 17 13.67 1.61
 5 10 18 89.46 3.72
 5 10 19 145.42 1.67
 5 10 20 150.3 4.05
 5 10 21 33.49 3.23
 5 10 22 137.3 1.67
 5 10 23 11.2 1.22
 5 10 24 15.87 1.26
 5 10 25 3.14 1.25
 5 10 26 36.94 2.19
 5 10 27 18.98 1.47
 5 10 28 16.59 1.52
 5 10 29 7.69 1.17
 5 10 30 30.35 1.54
 5 10 31 24.05 1.28
 5 10 33 98.78 2.9
 5 10 34 24.56 1.68
 5 10 35 14.82 1.68
 5 10 36 17.68 1.51
 5 10 37 12.61 1.56
 5 10 38 82.43 2.82
 5 10 39 28.21 2.39
 5 10 40 9.69 2.02
 5 11 1 197.11 3.91
 5 11 2 436.17 2.84
 5 11 3 106.95 2.6
 5 11 4 11.91 4.42
 5 11 5 5.83 1.14
 5 11 6 14.7 1.05
 5 11 7 54.71 1.74
 5 11 8 104.19 1.89
 5 11 9 79.92 2.67
 5 11 10 10.16 1.18
 5 11 11 8 1.91
 5 11 12 67.91 2.24
 5 11 13 12.91 1.46
 5 11 14 5.02 1.25
 5 11 15 19.62 1.31
 5 11 16 131.33 3.37
 5 11 17 6.24 1.23
 5 11 18 169.16 1.86
 5 11 19 150.62 5.03
 5 11 20 99.8 3.96
 5 11 21 214.48 4.03
 5 11 22 43.73 1.68
 5 11 23 9.07 1.11
 5 11 24 51.48 1.94
 5 11 25 47.81 2.42
 5 11 27 12.66 1.76
 5 11 28 80.37 3.34
 5 11 29 3.5 1.13
 5 11 30 20.6 1.54
 5 11 31 15.73 1.19
 5 11 32 16.08 1.73
 5 11 34 13.67 1.36
 5 11 35 20.71 1.53
 5 11 36 48.8 2.45
 5 11 37 10.64 1.9
 5 11 38 4.41 2.11
 5 11 39 32.77 2.14
 5 11 40 26.03 2.09
 5 12 0 3.66 1.42
 5 12 1 170.22 4.14
 5 12 2 69.04 1.9
 5 12 3 73.23 2.89
 5 12 4 20.05 2.32
 5 12 5 3.66 1.18
 5 12 6 20.83 1.75
 5 12 7 13.29 1.16
 5 12 8 9.82 1.73
 5 12 9 8.38 1.24
 5 12 10 11.21 1.52
 5 12 11 4.37 1.27
 5 12 12 9.84 1.82
 5 12 13 34.78 2.54
 5 12 14 104.46 2.58
 5 12 15 81.55 3.05
 5 12 16 126.32 3.05
 5 12 17 88.57 2.33
 5 12 18 11.06 1.89
 5 12 19 227.42 6.14
 5 12 20 20.96 2.29
 5 12 22 9.2 1.13
 5 12 23 25.13 1.68
 5 12 25 9.57 1.36
 5 12 26 30.76 1.28
 5 12 27 16.74 1.48
 5 12 28 20.47 1.17
 5 12 30 22.4 1.44
 5 12 31 6.51 1.37
 5 12 32 3.28 1.25
 5 12 34 16.61 1.53
 5 12 35 27.13 1.53
 5 12 36 44.35 2.57
 5 12 37 43.4 2.65
 5 12 39 17.49 2.33
 5 13 1 115.11 3.75
 5 13 2 22.77 2.5
 5 13 3 7.89 1.38
 5 13 4 45.12 4.39
 5 13 5 35.76 1.43
 5 13 6 45.06 1.61
 5 13 7 117.57 4.62
 5 13 8 78.55 2.95
 5 13 9 7.86 1.71
 5 13 10 19.76 1.28
 5 13 11 144.71 4.45
 5 13 12 78.36 1.67
 5 13 14 15.74 1.39
 5 13 15 36.23 1.74
 5 13 16 30.64 1.96
 5 13 17 80.07 3.96
 5 13 20 8.44 2.14
 5 13 21 47.33 2.62
 5 13 22 23.23 1.49
 5 13 23 13.96 1.56
 5 13 24 2.1 0.97
 5 13 26 31.93 1.58
 5 13 27 21.23 1.56
 5 13 28 4.87 1.67
 5 13 29 3.84 1.26
 5 13 30 3.28 1.26
 5 13 31 24.31 2.75
 5 13 33 15.24 2.07
 5 13 34 6.56 2.18
 5 13 35 9.42 2.17
 5 14 1 81.44 3.26
 5 14 2 10.32 2.1
 5 14 3 65.86 1.56
 5 14 4 31.8 4.94
 5 14 5 28.68 1.52
 5 14 6 40.85 1.41
 5 14 8 51.81 2.87
 5 14 9 47.96 1.24
 5 14 10 20.74 1.08
 5 14 11 6.69 1.47
 5 14 12 23.92 1.63
 5 14 13 30.26 3.01
 5 14 14 14.87 1.6
 5 14 15 22.67 1.17
 5 14 16 5.35 1.28
 5 14 17 43.97 3.06
 5 14 19 67.87 3
 5 14 20 6.07 1.44
 5 14 22 20 1.58
 5 14 23 8.61 1.48
 5 14 24 10.6 1.69
 5 14 25 11.78 1.88
 5 14 26 12.27 2.09
 5 14 28 18.28 1.88
 5 14 29 15.79 2.15
 5 14 33 5.43 2.14
 5 14 35 21.08 2.61
 5 15 0 13.23 1.43
 5 15 1 44.56 1.52
 5 15 2 6.63 2.02
 5 15 3 24.93 2.18
 5 15 4 12.58 1.62
 5 15 5 8.93 2.13
 5 15 6 8.54 2.14
 5 15 7 34.6 1.37
 5 15 8 43.62 1.57
 5 15 9 4.37 1.46
 5 15 10 38.85 1.72
 5 15 11 7.7 1.21
 5 15 12 27.6 1.05
 5 15 13 66.15 3.45
 5 15 14 10.26 2.01
 5 15 19 12.93 1.93
 5 15 22 3.54 1.47
 5 15 24 12.87 2.01
 5 15 25 4.36 1.69
 5 15 26 12.17 2.59
 5 15 27 9.82 2.33
 5 15 28 31.42 2.75
 5 15 30 10.9 1.83
 5 15 31 11.88 2.21
 5 16 0 19.09 2.84
 5 16 1 12.19 1.8
 5 16 2 4.9 2.09
 5 16 3 12.65 2.09
 5 16 4 20.7 2.14
 5 16 6 61.59 2.93
 5 16 7 9.6 1.55
 5 16 8 23.29 1.59
 5 16 9 3.27 1.22
 5 16 10 3.11 1.19
 5 16 11 9.39 1.61
 5 16 12 17.4 2.62
 5 16 13 3.15 1.43
 5 16 14 7.49 2.33
 5 16 15 16.69 1.97
 5 16 18 9.83 1.72
 5 16 19 11.51 1.46
 5 16 20 9.39 1.32
 5 16 22 16.86 1.91
 5 16 23 9.36 1.72
 5 16 24 8.32 1.53
 5 16 26 10.08 2.35
 5 16 28 7.62 2.76
 5 16 30 8.25 2.31
 5 17 0 17.63 3.58
 5 17 2 9.37 2.52
 5 17 3 11.78 1.99
 5 17 5 3.1 1.09
 5 17 6 12.69 1.22
 5 17 7 2.84 1.02
 5 17 8 31.69 2.08
 5 17 10 23.5 2.33
 5 17 13 3.59 1.4
 5 17 14 9.12 1.88
 5 17 15 4.05 1.34
 5 17 16 16.94 1.6
 5 17 17 4.5 1.92
 5 17 18 4.81 2.08
 5 17 19 5.89 1.71
 5 17 21 11.5 2.47
 5 17 22 9.89 1.52
 5 17 26 11.16 1.87
 5 18 0 2.43 1.04
 5 18 1 17.6 3.48
 5 18 3 7.44 1.62
 5 18 4 9.09 2.3
 5 18 5 11.83 1.67
 5 18 6 7.74 1.3
 5 18 8 10.58 1.52
 5 18 9 4.06 1.09
 5 18 10 5.9 1.17
 5 18 12 3.38 1.13
 5 18 14 3.79 1.68
 5 18 15 19.65 5.19
 5 18 18 7.52 1.65
 5 18 19 13.32 1.69
 5 18 21 6.93 2.17
 5 19 2 12.52 1.82
 5 19 4 4.05 1.58
 5 19 6 6.73 2.15
 5 19 8 9.17 3.37
 5 19 9 7.01 1.88
 5 19 12 7.83 1.78
 5 19 14 3.97 1.63
 5 20 1 3.2 1.53
 5 20 2 4.7 2.05
 5 20 5 11.53 1.84
 5 20 6 4.89 1.68
 5 20 7 5.23 1.64
 5 20 8 15.81 1.94
 5 20 9 5.62 1.78
 5 20 10 18.67 1.73
 5 20 12 14.17 2.13
 5 20 16 9.63 2.8
 5 21 6 8.44 2.07
 5 21 7 16.44 2.55
 6 0 0 168.7 2.56
 6 0 2 118.92 1.7
 6 0 3 4.34 1.53
 6 0 4 25.41 1.86
 6 0 6 607.8 3.86
 6 0 7 162.04 2.61
 6 0 9 54.73 1.42
 6 0 10 6.17 1.18
 6 0 11 62.21 1.2
 6 0 12 126.92 1.82
 6 0 13 4.41 1.26
 6 0 14 96.47 1.4
 6 0 15 25.23 1.49
 6 0 19 9.33 1.32
 6 0 24 8.86 1.57
 6 0 25 18.14 1.71
 6 0 26 110.7 2.3
 6 0 27 140.69 2.54
 6 0 28 25.48 1.58
 6 0 29 12.78 1.7
 6 0 32 36.46 1.61
 6 0 33 60.9 2.27
 6 0 34 4.56 1.65
 6 0 35 15.25 2.33
 6 0 36 5.24 1.68
 6 0 37 6.03 1.73
 6 0 39 11.32 1.68
 6 0 40 10.56 1.95
 6 0 45 7.04 2.13
 6 1 0 65 1.58
 6 1 1 223.58 3.84
 6 1 2 95.94 2.28
 6 1 3 42.4 1.93
 6 1 4 256.35 4.53
 6 1 5 9.03 2.16
 6 1 6 687.71 5.88
 6 1 7 177.18 1.92
 6 1 8 296.25 2.18
 6 1 9 11.36 1.37
 6 1 10 572.01 2.09
 6 1 11 29.21 1.16
 6 1 12 127.96 1.71
 6 1 13 60.5 1.31
 6 1 14 8.69 1.25
 6 1 15 231.57 2.44
 6 1 16 9.2 1.37
 6 1 17 115.46 1.47
 6 1 18 45.15 1.34
 6 1 20 57.69 1.35
 6 1 21 275.21 2.4
 6 1 22 30.1 1.33
 6 1 23 34.68 1.79
 6 1 24 143.72 2.6
 6 1 25 162.85 2.32
 6 1 26 85.4 1.93
 6 1 27 8.06 1.5
 6 1 28 133.51 2.39
 6 1 29 7.18 1.6
 6 1 30 52.81 1.58
 6 1 31 4.5 1.57
 6 1 35 65.09 2.43
 6 1 36 29.06 1.65
 6 1 37 28.41 1.64
 6 1 38 4.81 1.73
 6 1 39 37.87 1.71
 6 1 40 20.61 1.91
 6 1 41 21.33 1.86
 6 1 42 11.67 1.88
 6 1 43 16.12 1.98
 6 1 44 54.74 2.1
 6 1 45 30.29 2.15
 6 2 1 78.52 1.6
 6 2 2 136.97 1.74
 6 2 3 8.2 1.7
 6 2 4 33.27 1.49
 6 2 6 204.83 1.93
 6 2 7 100.08 1.71
 6 2 8 113.73 2.02
 6 2 9 289.97 2.02
 6 2 10 136.22 1.49
 6 2 11 47.28 2.35
 6 2 12 82.86 2.99
 6 2 13 92.66 1.4
 6 2 14 193.42 2.49
 6 2 15 18.57 1.49
 6 2 16 32.86 1.4
 6 2 17 124.68 2.44
 6 2 18 32.46 1.32
 6 2 19 37.32 1.49
 6 2 20 44.38 1.32
 6 2 21 99.02 1.45
 6 2 22 19.1 1.54
 6 2 23 3.3 1.56
 6 2 24 23.45 1.55
 6 2 25 15.55 1.77
 6 2 26 178.27 4.08
 6 2 27 144.62 2.96
 6 2 28 48.26 1.74
 6 2 29 40.36 1.5
 6 2 30 22.9 1.48
 6 2 31 5.85 1.53
 6 2 32 60.08 2.28
 6 2 33 72.81 2.05
 6 2 34 9.45 1.57
 6 2 35 8.78 1.6
 6 2 36 12.65 1.61
 6 2 37 69.78 1.8
 6 2 41 12.29 1.86
 6 2 42 6.13 1.95
 6 2 43 6.6 2.05
 6 2 44 27.66 2.17
 6 2 45 23.83 2.3
 6 3 0 32.25 1.72
 6 3 1 88.52 1.62
 6 3 2 59.24 1.55
 6 3 5 181.27 2.27
 6 3 6 47.96 1.55
 6 3 7 19 1.47
 6 3 8 6.68 1.5
 6 3 9 29.18 1.38
 6 3 10 151.79 2.24
 6 3 11 12.06 1.2
 6 3 12 33.55 1.17
 6 3 13 209.81 1.72
 6 3 14 199.09 1.72
 6 3 15 26.18 1.36
 6 3 16 6.38 1.37
 6 3 17 35.15 1.41
 6 3 18 38.34 1.32
 6 3 19 38.04 1.47
 6 3 20 67.15 1.36
 6 3 21 31.11 1.57
 6 3 22 12.21 1.4
 6 3 23 20.18 1.55
 6 3 24 50.37 1.6
 6 3 25 24.46 1.7
 6 3 26 42.35 1.56
 6 3 27 23.55 1.64
 6 3 28 125.14 2.33
 6 3 30 30.18 1.6
 6 3 31 47.27 1.69
 6 3 32 109.74 2.52
 6 3 33 57.91 2.19
 6 3 34 4.92 1.74
 6 3 35 12.43 1.59
 6 3 37 6.5 1.85
 6 3 38 6.02 1.7
 6 3 40 16.6 1.94
 6 3 41 9.18 1.93
 6 3 42 33.51 2.01
 6 4 0 6.72 1.5
 6 4 1 135.34 1.76
 6 4 2 68.26 1.61
 6 4 3 176.04 2.32
 6 4 4 43.59 1.52
 6 4 5 18.91 1.48
 6 4 6 32.65 1.49
 6 4 7 79.92 1.64
 6 4 8 51.2 2.28
 6 4 9 66.58 1.47
 6 4 10 104.97 1.86
 6 4 11 156.3 3.29
 6 4 12 271.51 2.42
 6 4 13 67.34 1.25
 6 4 14 29.75 1.74
 6 4 15 43.61 1.4
 6 4 16 17.7 1.35
 6 4 17 147.96 2.05
 6 4 18 112.35 1.49
 6 4 20 42.97 1.4
 6 4 21 67.4 2.08
 6 4 22 23.79 1.4
 6 4 23 44.44 1.6
 6 4 24 5.35 1.55
 6 4 28 4.84 1.48
 6 4 30 108.5 3.99
 6 4 31 107.95 2.67
 6 4 33 4.08 1.63
 6 4 34 20.18 1.67
 6 4 35 26.61 1.68
 6 4 36 18.34 1.61
 6 4 37 13.89 1.97
 6 4 38 3.86 1.78
 6 4 40 13.87 1.9
 6 4 42 4.73 2.23
 6 4 43 12.18 2.2
 6 4 44 7 2.43
 6 5 0 121.34 2.09
 6 5 1 96.63 2.07
 6 5 2 37.93 1.51
 6 5 3 12.01 1.66
 6 5 4 27.58 1.48
 6 5 6 36.05 1.51
 6 5 7 10.41 2.05
 6 5 8 134.05 1.61
 6 5 9 17.98 2.71
 6 5 10 30.89 1.2
 6 5 11 16.95 1.19
 6 5 12 186.78 2.09
 6 5 14 46.7 1.2
 6 5 15 16.15 1.33
 6 5 16 29.66 1.51
 6 5 17 68.71 1.65
 6 5 18 51.22 1.48
 6 5 19 40.52 1.66
 6 5 20 12.2 1.34
 6 5 21 9.72 1.56
 6 5 22 19.79 1.39
 6 5 24 58.15 1.81
 6 5 25 4.66 1.55
 6 5 26 53.95 1.69
 6 5 27 5.1 1.49
 6 5 28 24.54 1.66
 6 5 30 49.77 1.52
 6 5 31 10.03 1.5
 6 5 32 6.3 1.74
 6 5 33 20.43 1.72
 6 5 36 14.5 1.72
 6 5 38 38.42 1.54
 6 5 39 10.09 1.61
 6 5 40 10.18 1.79
 6 5 41 4.66 1.92
 6 5 42 8.52 2.01
 6 6 1 69.94 1.68
 6 6 3 39.1 1.5
 6 6 4 21.05 1.47
 6 6 5 169.86 3.07
 6 6 6 16.74 1.49
 6 6 7 91.37 1.94
 6 6 9 207.34 2.86
 6 6 10 25.74 1.26
 6 6 11 108.41 1.38
 6 6 12 30.5 1.5
 6 6 13 20.9 1.19
 6 6 14 5.72 1.16
 6 6 15 27.04 1.47
 6 6 16 33.3 1.46
 6 6 17 31.92 1.4
 6 6 18 18.26 1.4
 6 6 19 11.76 1.65
 6 6 21 86.41 2.11
 6 6 22 64.5 2.52
 6 6 23 19.14 1.63
 6 6 24 26.42 1.49
 6 6 25 30.61 1.6
 6 6 26 34.61 1.84
 6 6 27 146.76 2.61
 6 6 28 6.79 1.43
 6 6 29 6.17 1.65
 6 6 30 18.4 1.46
 6 6 31 14.48 1.47
 6 6 32 47.35 2.05
 6 6 34 20.22 1.55
 6 6 35 13.6 1.57
 6 6 36 5.91 1.93
 6 6 37 8.66 1.49
 6 6 39 3.77 1.87
 6 6 40 26.68 1.78
 6 6 41 27.38 2.67
 6 6 42 17.25 1.99
 6 6 43 5.15 2.09
 6 7 1 31.46 1.49
 6 7 2 24.88 1.71
 6 7 3 82.11 1.64
 6 7 4 38.83 1.52
 6 7 5 26.87 1.49
 6 7 6 3.66 1.57
 6 7 7 33.31 2.13
 6 7 8 67.32 1.63
 6 7 9 25.51 1.36
 6 7 10 52.86 1.46
 6 7 11 38.95 1.54
 6 7 12 32.28 1.15
 6 7 13 28.14 1.18
 6 7 14 15.36 1.21
 6 7 15 14.85 1.15
 6 7 16 23.89 1.49
 6 7 18 14.42 1.64
 6 7 19 41.2 1.69
 6 7 20 33.46 1.59
 6 7 21 63.45 1.45
 6 7 22 11.46 1.59
 6 7 23 47.14 1.43
 6 7 24 17.64 1.37
 6 7 25 10.67 1.5
 6 7 26 6.27 1.45
 6 7 27 7 1.41
 6 7 28 31.15 1.61
 6 7 29 4.02 1.5
 6 7 31 37.22 1.51
 6 7 32 4.71 1.55
 6 7 33 15.62 1.87
 6 7 34 15.24 1.54
 6 7 37 12.85 1.55
 6 7 38 64.9 1.87
 6 7 39 3.84 1.84
 6 7 41 9.11 1.91
 6 7 42 4.52 2.05
 6 8 0 20.65 2.32
 6 8 1 37.33 1.55
 6 8 2 59.09 1.9
 6 8 3 407.97 2.87
 6 8 4 32.82 1.92
 6 8 5 60.57 1.96
 6 8 6 28.56 2.38
 6 8 7 88.85 2.07
 6 8 8 61.47 1.62
 6 8 9 63.08 1.63
 6 8 10 61.93 3
 6 8 12 9.5 1.29
 6 8 13 31.44 2.12
 6 8 14 31.55 1.17
 6 8 15 87.77 1.38
 6 8 16 20.12 1.88
 6 8 17 92.66 2.26
 6 8 18 24.83 1.51
 6 8 19 52.32 2.49
 6 8 20 40.31 1.76
 6 8 21 84.87 1.77
 6 8 22 8.67 1.28
 6 8 23 209.96 2.56
 6 8 24 43.68 1.63
 6 8 25 39.68 1.88
 6 8 26 29.45 1.44
 6 8 27 64.02 1.8
 6 8 28 26.79 1.73
 6 8 29 21.13 1.52
 6 8 30 17.23 1.84
 6 8 31 6.94 1.53
 6 8 32 22.98 1.93
 6 8 33 27 1.82
 6 8 35 14.29 1.5
 6 8 36 3.58 1.57
 6 8 37 31.42 1.95
 6 8 38 15.09 1.9
 6 8 39 26.67 1.99
 6 8 41 75.53 4.49
 6 9 0 190.77 2.73
 6 9 1 8.96 1.6
 6 9 2 210.5 7.03
 6 9 3 62.05 1.63
 6 9 4 56.29 2.35
 6 9 7 26.53 1.5
 6 9 8 9.96 1.92
 6 9 9 6.99 1.36
 6 9 10 19.78 1.36
 6 9 11 61.61 1.4
 6 9 12 37.49 1.25
 6 9 13 65.55 1.67
 6 9 14 10.97 1.25
 6 9 15 36.65 1.27
 6 9 16 111.63 1.9
 6 9 17 88.23 2.46
 6 9 18 165.48 2.5
 6 9 19 36.34 1.58
 6 9 20 144.58 6.62
 6 9 21 5.88 1.47
 6 9 22 31.45 1.79
 6 9 23 22.94 1.56
 6 9 25 37.7 1.54
 6 9 26 5.85 1.41
 6 9 27 31.6 1.48
 6 9 28 18.75 1.87
 6 9 29 24.76 1.52
 6 9 30 16.39 1.43
 6 9 31 61.35 2.68
 6 9 32 12.93 1.5
 6 9 33 11.73 1.49
 6 9 34 8.91 1.71
 6 9 35 9.25 1.47
 6 9 36 51.5 1.77
 6 9 37 5.73 1.65
 6 9 38 33.37 1.72
 6 9 39 11.91 1.77
 6 9 40 8.47 1.91
 6 10 1 79.69 1.7
 6 10 2 49.07 1.63
 6 10 3 128.51 2.32
 6 10 4 66.79 1.99
 6 10 5 8.08 1.51
 6 10 6 24.72 1.51
 6 10 7 9.6 1.98
 6 10 8 3.03 1.46
 6 10 9 13.26 1.63
 6 10 10 7.26 1.36
 6 10 12 56.72 1.57
 6 10 13 79.07 1.92
 6 10 14 35.69 1.49
 6 10 15 54.3 1.42
 6 10 16 131.54 3.74
 6 10 17 245.45 3.94
 6 10 18 40.86 1.61
 6 10 19 3.74 1.58
 6 10 20 6.43 1.43
 6 10 21 31.26 1.77
 6 10 22 77.35 1.7
 6 10 24 20.54 1.62
 6 10 25 13.98 1.35
 6 10 26 17.85 1.54
 6 10 27 9.98 1.59
 6 10 28 10.07 1.37
 6 10 29 23.29 1.71
 6 10 33 7.24 1.53
 6 10 34 6.29 1.37
 6 10 35 49.89 1.57
 6 10 36 47.77 3.02
 6 10 37 30.07 2.31
 6 10 38 4.33 1.88
 6 10 39 11.89 1.66
 6 11 0 346.71 7.68
 6 11 1 93.06 2.49
 6 11 2 27.53 2.5
 6 11 3 10.31 1.53
 6 11 4 95.85 4.03
 6 11 5 15.66 2.48
 6 11 6 41.86 1.6
 6 11 7 58.21 2.66
 6 11 8 71.95 2.93
 6 11 9 26.54 1.99
 6 11 10 92.71 2.51
 6 11 11 82.7 1.5
 6 11 12 55.79 1.42
 6 11 14 81.75 3.45
 6 11 16 32.91 1.86
 6 11 17 106.54 2.98
 6 11 18 71.55 1.85
 6 11 19 23.42 1.29
 6 11 20 118.02 2.99
 6 11 21 6.96 1.63
 6 11 22 17.91 1.5
 6 11 23 8.9 2.01
 6 11 24 22.44 1.45
 6 11 25 7.58 1.65
 6 11 26 7.83 1.41
 6 11 28 8.31 1.34
 6 11 29 12.02 2
 6 11 30 86.54 2.21
 6 11 32 14.88 1.47
 6 11 34 36.26 2.22
 6 11 35 22.04 1.37
 6 11 36 12.74 1.6
 6 11 38 10.2 2.29
 6 12 0 63.13 1.71
 6 12 1 52.02 1.68
 6 12 2 96.04 1.8
 6 12 4 57.95 2.05
 6 12 5 142.21 3.2
 6 12 6 3.28 1.43
 6 12 7 5.76 1.36
 6 12 8 24.66 1.52
 6 12 9 23.78 1.4
 6 12 10 13.12 1.51
 6 12 11 32.78 1.93
 6 12 12 5.61 1.56
 6 12 13 14.27 1.4
 6 12 14 39.84 1.74
 6 12 15 21.03 1.3
 6 12 16 51.26 2.41
 6 12 17 22.65 1.67
 6 12 18 29.05 1.52
 6 12 19 39.71 2.06
 6 12 20 18.38 1.65
 6 12 21 5.77 1.54
 6 12 22 24.83 2.49
 6 12 23 52.27 2.21
 6 12 24 20.15 2.14
 6 12 25 5.37 1.46
 6 12 27 5.32 1.87
 6 12 28 5.24 1.93
 6 12 29 44.82 3.13
 6 12 30 2.89 1.28
 6 12 31 4.7 1.25
 6 12 32 14.23 1.66
 6 12 33 5.66 1.34
 6 12 34 12.31 1.3
 6 12 35 5.87 2.65
 6 12 36 12.5 2.52
 6 13 0 47.04 2.99
 6 13 1 43.25 1.64
 6 13 2 35.01 1.63
 6 13 3 73.26 2.63
 6 13 4 5.7 1.6
 6 13 5 24.84 1.86
 6 13 6 66.48 2.01
 6 13 7 26.01 1.59
 6 13 8 12.53 1.26
 6 13 9 71.55 2.53
 6 13 10 14.25 2.45
 6 13 11 43.78 3.59
 6 13 12 9.04 1.49
 6 13 13 5.57 1.86
 6 13 14 18.73 1.41
 6 13 15 24.17 1.4
 6 13 16 17.41 1.32
 6 13 17 6.88 1.72
 6 13 18 23.13 1.25
 6 13 19 4.86 1.22
 6 13 20 27.19 1.32
 6 13 21 20.03 1.86
 6 13 22 5.68 1.3
 6 13 23 15.35 1.26
 6 13 24 41.61 3.32
 6 13 25 35.81 2.43
 6 13 26 10.83 1.6
 6 13 27 30.09 2.55
 6 13 30 7.54 1.63
 6 13 31 16.6 1.65
 6 13 32 5.39 1.91
 6 13 34 10.09 2.51
 6 14 0 8.76 1.68
 6 14 1 8.48 1.58
 6 14 2 7.37 1.78
 6 14 3 34.52 2.93
 6 14 4 39.64 1.66
 6 14 5 59.58 2.03
 6 14 6 10.21 1.57
 6 14 7 54.2 1.88
 6 14 8 11.21 2.04
 6 14 9 75.77 4.75
 6 14 10 31.96 2.44
 6 14 11 25.09 2.36
 6 14 12 14.53 1.39
 6 14 13 3.22 1.48
 6 14 15 3.75 1.35
 6 14 16 21.73 1.32
 6 14 18 21.23 1.27
 6 14 20 7.84 1.17
 6 14 21 23.38 1.97
 6 14 22 14.91 1.75
 6 14 23 22.53 1.96
 6 14 24 5.02 1.22
 6 14 25 5.31 1.27
 6 14 26 8.35 1.97
 6 14 27 25.43 2.09
 6 14 28 14.34 1.9
 6 14 29 4.04 1.88
 6 14 31 6.8 1.95
 6 14 33 6.23 2.13
 6 15 0 3.6 1.7
 6 15 1 17.57 2.23
 6 15 2 8.88 2.71
 6 15 3 7.89 1.6
 6 15 4 25.27 2.37
 6 15 5 24.86 2.15
 6 15 7 28.52 1.79
 6 15 9 6.91 1.83
 6 15 11 49.08 2.24
 6 15 12 14.84 1.67
 6 15 13 10.47 1.23
 6 15 15 5.63 1.27
 6 15 16 9.06 1.73
 6 15 19 5.58 1.23
 6 15 20 17.2 2.4
 6 15 22 37.17 2.19
 6 15 23 8.2 1.71
 6 15 25 13.24 1.98
 6 15 27 5.33 1.72
 6 15 29 5.83 2.32
 6 16 0 4.42 2.02
 6 16 1 11.34 1.95
 6 16 2 7.96 3.95
 6 16 3 17.8 1.79
 6 16 5 29.15 2.23
 6 16 6 3.86 1.47
 6 16 7 9.68 1.5
 6 16 9 47.08 1.91
 6 16 10 5.14 1.96
 6 16 11 13.69 2.63
 6 16 12 6.98 1.47
 6 16 13 10.78 1.31
 6 16 14 16.73 3.74
 6 16 15 10.55 1.89
 6 16 16 17.03 1.89
 6 16 19 17.51 1.95
 6 16 22 14.74 1.88
 6 16 24 6.56 1.49
 6 16 27 16.5 1.77
 6 17 0 19.36 2.45
 6 17 2 6.2 3.07
 6 17 4 9.37 2.35
 6 17 6 13.91 1.59
 6 17 7 6.25 1.21
 6 17 9 10.05 1.23
 6 17 11 3.14 1.44
 6 17 12 6.38 1.16
 6 17 14 6.23 1.61
 6 17 16 4.71 1.65
 6 17 18 17.67 1.79
 6 17 20 3.95 1.79
 6 18 0 12.07 3.55
 6 18 1 6.01 1.86
 6 18 2 7.16 2.36
 6 18 6 3.31 1.41
 6 18 7 4.28 1.31
 6 18 8 28.62 3.31
 6 18 11 21.38 2.17
 6 18 12 10.91 1.86
 6 18 13 13.29 2.12
 6 18 16 8.85 2.47
 6 18 17 17.43 1.98
 6 19 0 4.33 1.76
 6 19 1 5.45 1.86
 6 19 4 9.95 2.09
 6 19 6 7.67 2
 6 19 7 8.99 1.8
 6 19 8 9.47 2.16
 6 19 9 8.2 1.86
 6 19 10 8.77 2.17
 6 19 12 23.48 2.7
 6 19 13 13.99 2.26
 6 19 14 5.37 2.26
 6 20 2 5.22 2.55
 6 20 4 10.24 4.47
 6 20 7 11.02 2.76
 7 0 1 74.36 1.77
 7 0 2 95.19 3.38
 7 0 3 33.68 1.68
 7 0 4 73.49 1.78
 7 0 5 4.67 1.75
 7 0 6 8.21 1.68
 7 0 7 27.27 4.4
 7 0 8 5 1.74
 7 0 9 22.35 1.69
 7 0 10 31.75 2.18
 7 0 11 42.48 2.22
 7 0 12 55.69 1.4
 7 0 14 22.11 1.46
 7 0 15 85.34 1.45
 7 0 16 10.96 1.31
 7 0 17 16.6 1.42
 7 0 18 26.37 1.55
 7 0 19 34.49 1.98
 7 0 21 60.56 2.72
 7 0 22 9.36 1.6
 7 0 23 17.66 1.77
 7 0 25 79.41 1.75
 7 0 27 8.57 1.78
 7 0 28 12.29 1.94
 7 0 29 80.93 2.76
 7 0 30 5.9 1.62
 7 0 31 12.18 1.69
 7 0 32 53.9 1.67
 7 0 33 8.07 1.83
 7 0 35 5.03 1.73
 7 0 36 50.22 1.84
 7 0 39 15.33 1.74
 7 0 41 5.47 1.85
 7 1 0 19.62 1.64
 7 1 1 41.64 1.67
 7 1 3 81.78 1.81
 7 1 4 181.97 2.08
 7 1 5 17.78 1.68
 7 1 6 9.61 1.68
 7 1 7 57.57 3.59
 7 1 8 101.04 3.07
 7 1 9 37.09 1.74
 7 1 10 27.78 1.72
 7 1 11 21.12 1.47
 7 1 12 44.96 1.49
 7 1 13 46.75 1.4
 7 1 14 100.41 1.44
 7 1 15 12.73 1.3
 7 1 16 107.92 1.79
 7 1 17 75.59 3.49
 7 1 18 42.51 1.62
 7 1 19 55.03 1.77
 7 1 20 26.02 1.59
 7 1 21 7.86 1.6
 7 1 22 72.54 1.84
 7 1 23 28.53 2.08
 7 1 24 67.15 1.64
 7 1 25 51.78 1.96
 7 1 26 39.12 1.76
 7 1 27 91.27 2.74
 7 1 28 5.35 1.85
 7 1 29 22.81 1.74
 7 1 30 20.08 1.56
 7 1 31 19.28 2.27
 7 1 32 34.81 2.32
 7 1 33 9.83 1.64
 7 1 34 47.18 1.78
 7 1 35 19.55 1.67
 7 1 36 20.24 1.8
 7 1 39 9.84 1.76
 7 1 40 10.21 1.99
 7 1 41 7.04 1.97
 7 1 42 8.34 2.26
 7 2 0 11.52 1.63
 7 2 1 45.91 1.69
 7 2 2 19.56 1.64
 7 2 3 25.84 1.69
 7 2 4 24.84 1.65
 7 2 5 57.25 1.75
 7 2 7 9.55 1.95
 7 2 8 13.91 1.68
 7 2 9 53.33 1.79
 7 2 10 15.61 1.99
 7 2 11 16.31 1.63
 7 2 12 4.95 1.38
 7 2 13 34.65 1.38
 7 2 14 3.44 1.49
 7 2 15 14.41 1.29
 7 2 16 4.47 1.36
 7 2 17 25.88 1.43
 7 2 18 29.34 1.45
 7 2 19 84.23 2.55
 7 2 20 22.45 2
 7 2 22 6.07 1.7
 7 2 23 14.43 1.65
 7 2 24 7.06 1.73
 7 2 25 64.87 2.38
 7 2 26 8.97 1.73
 7 2 27 23.21 1.74
 7 2 28 9.71 1.92
 7 2 29 33.98 1.88
 7 2 31 10.59 1.59
 7 2 32 5.52 1.66
 7 2 34 22.25 1.64
 7 2 35 4.99 1.87
 7 2 37 4.3 1.96
 7 2 38 6.63 1.76
 7 2 39 5.44 1.93
 7 2 40 7.53 1.86
 7 2 41 4.52 1.89
 7 2 42 4.53 2.16
 7 3 1 23.57 1.66
 7 3 2 123.38 2.63
 7 3 3 148.88 2.14
 7 3 4 24.58 2
 7 3 5 42.77 2.23
 7 3 6 9.64 2.87
 7 3 7 479.43 6.16
 7 3 8 246.2 3.29
 7 3 9 33.44 1.76
 7 3 10 177.8 8.62
 7 3 11 276.74 3.2
 7 3 12 100.23 1.92
 7 3 13 54.25 1.42
 7 3 14 36.33 1.81
 7 3 15 61.37 1.51
 7 3 16 33.52 1.85
 7 3 17 13.64 1.53
 7 3 18 26.91 1.45
 7 3 19 13.78 1.72
 7 3 20 39.46 1.6
 7 3 21 10 1.83
 7 3 22 9.58 1.63
 7 3 23 64.14 1.62
 7 3 24 27.98 1.69
 7 3 25 111.07 2.48
 7 3 26 42.88 1.75
 7 3 27 31.56 2.24
 7 3 28 39.32 1.62
 7 3 29 20.45 1.61
 7 3 30 38.74 1.66
 7 3 31 40.38 1.62
 7 3 32 18.3 1.71
 7 3 33 6.91 1.76
 7 3 34 14.38 1.63
 7 3 36 22.56 1.79
 7 3 37 15.96 1.87
 7 3 38 20.8 1.72
 7 3 39 10.77 1.74
 7 3 40 5.01 1.91
 7 3 41 6.69 1.97
 7 3 42 4.97 1.91
 7 4 0 16.64 1.62
 7 4 1 3.66 1.78
 7 4 2 28.3 1.67
 7 4 3 4.6 1.74
 7 4 4 24.42 1.67
 7 4 5 160.07 2.39
 7 4 6 97.94 1.91
 7 4 7 152.32 2.84
 7 4 8 36.27 1.79
 7 4 9 53.01 2.08
 7 4 10 181.42 2.15
 7 4 11 10.64 1.73
 7 4 12 59.24 1.43
 7 4 13 39.77 1.4
 7 4 14 16.71 1.36
 7 4 15 43.33 1.59
 7 4 16 25.85 1.32
 7 4 17 49.72 1.38
 7 4 18 61.05 2.49
 7 4 19 12.76 1.56
 7 4 20 59.48 2.57
 7 4 23 99.9 2.4
 7 4 24 62.34 1.78
 7 4 25 38.93 1.63
 7 4 26 6.91 1.73
 7 4 27 57.95 3.23
 7 4 28 88.55 1.74
 7 4 29 5.65 1.67
 7 4 30 35.47 1.83
 7 4 31 23.69 1.59
 7 4 32 6.19 1.77
 7 4 34 9.6 1.74
 7 4 35 12 1.65
 7 4 36 13.84 1.66
 7 4 37 4.72 1.97
 7 4 38 9.39 1.84
 7 4 39 11.21 1.75
 7 4 40 24.69 1.83
 7 4 41 7.93 1.75
 7 5 0 28.74 1.68
 7 5 1 32.83 1.69
 7 5 2 98.31 1.87
 7 5 4 94.78 2.98
 7 5 5 8.33 1.93
 7 5 6 9.09 1.68
 7 5 7 8.16 1.69
 7 5 8 96.84 2.64
 7 5 9 20.14 1.69
 7 5 10 27.07 1.94
 7 5 11 19.36 1.34
 7 5 12 174.32 2.4
 7 5 13 49.25 1.43
 7 5 14 7.61 1.44
 7 5 15 10.67 1.38
 7 5 16 32.8 1.52
 7 5 17 4.68 1.37
 7 5 18 15.36 1.44
 7 5 19 52.21 1.64
 7 5 20 50.12 1.66
 7 5 21 8.73 1.61
 7 5 22 57.12 2.08
 7 5 23 25.04 1.97
 7 5 24 22.28 1.8
 7 5 25 13.1 1.67
 7 5 26 7.5 1.97
 7 5 27 19.49 1.55
 7 5 28 15.53 1.58
 7 5 29 14.74 1.6
 7 5 30 85.36 2.77
 7 5 31 25.61 1.7
 7 5 32 10.28 1.6
 7 5 33 17.91 2.26
 7 5 34 18.28 1.74
 7 5 38 15.63 1.72
 7 5 39 17.85 1.72
 7 5 40 20.92 1.85
 7 5 41 8.69 1.74
 7 6 0 60.9 2
 7 6 1 33.03 1.94
 7 6 2 72.25 1.82
 7 6 3 107.45 1.95
 7 6 4 284.55 3.62
 7 6 5 5.22 1.77
 7 6 6 17.3 2.01
 7 6 7 30.73 1.96
 7 6 9 92.77 2.16
 7 6 11 136.74 1.9
 7 6 12 60.41 1.45
 7 6 13 16.26 1.68
 7 6 14 128.86 2.12
 7 6 15 83.79 2.15
 7 6 16 66.48 2.06
 7 6 17 15.31 1.32
 7 6 18 24.49 1.64
 7 6 19 28.5 2.3
 7 6 20 70.96 1.71
 7 6 21 36.93 1.84
 7 6 22 13.77 2.02
 7 6 23 55.66 2.86
 7 6 24 84.32 3.53
 7 6 25 10.33 1.78
 7 6 26 24.03 1.53
 7 6 27 24.87 1.57
 7 6 28 25.83 1.9
 7 6 29 32.54 2.04
 7 6 30 53.42 2.7
 7 6 31 53.74 2.6
 7 6 32 7.25 1.61
 7 6 33 20.17 1.61
 7 6 34 59.15 1.78
 7 6 35 16.75 1.76
 7 6 37 14.42 1.91
 7 6 38 16.23 1.9
 7 6 39 42.07 2.44
 7 6 40 37.67 1.74
 7 7 0 263.59 2.85
 7 7 1 176.14 2.78
 7 7 2 95.82 3.7
 7 7 3 43.08 1.72
 7 7 4 39.2 2.56
 7 7 5 4.2 1.76
 7 7 6 18.43 1.66
 7 7 7 47.22 1.9
 7 7 8 4.59 1.77
 7 7 9 8.87 1.7
 7 7 10 48.05 1.77
 7 7 11 15.98 1.54
 7 7 12 33.29 1.55
 7 7 13 60.15 1.45
 7 7 14 82.3 1.64
 7 7 15 30.43 1.63
 7 7 16 59.29 1.69
 7 7 17 162.09 2.16
 7 7 18 46.75 1.63
 7 7 19 98.83 1.64
 7 7 20 85.22 2.87
 7 7 21 72.35 1.9
 7 7 22 35.46 1.81
 7 7 25 4.63 2.07
 7 7 26 8.9 1.9
 7 7 27 3.98 1.64
 7 7 28 13.71 1.56
 7 7 29 7.75 1.59
 7 7 30 14.21 1.83
 7 7 31 5.68 1.61
 7 7 32 30.88 1.61
 7 7 35 9.77 1.65
 7 7 36 9.89 1.77
 7 7 37 18.16 1.74
 7 7 38 5.37 1.77
 7 7 39 28.52 1.94
 7 8 0 23.63 1.68
 7 8 1 49.1 1.77
 7 8 2 47.21 3.49
 7 8 3 120.62 2.55
 7 8 4 22.14 1.89
 7 8 5 14.59 1.66
 7 8 6 28.66 2.33
 7 8 7 37.47 2.55
 7 8 8 87.48 2.71
 7 8 9 10.57 1.72
 7 8 10 15.81 1.72
 7 8 11 48.37 1.62
 7 8 12 28.81 1.49
 7 8 13 5.98 1.65
 7 8 14 40.01 1.42
 7 8 15 212.31 3.24
 7 8 16 5.92 1.34
 7 8 17 52.84 1.64
 7 8 18 34.27 2.12
 7 8 19 13.95 1.68
 7 8 20 14.83 1.44
 7 8 21 46.05 2.04
 7 8 22 4.16 2.02
 7 8 23 60.05 2.12
 7 8 25 38.1 2.34
 7 8 26 6.71 1.81
 7 8 27 19.47 1.98
 7 8 28 5.62 1.72
 7 8 29 4.04 1.85
 7 8 31 18.26 1.93
 7 8 33 18.29 2.07
 7 8 34 16.19 1.62
 7 8 35 75.58 2.04
 7 8 36 6.31 1.84
 7 8 39 10.68 1.72
 7 9 0 27.32 1.71
 7 9 1 59.04 1.81
 7 9 2 21.89 2.76
 7 9 3 53.71 2.05
 7 9 4 91.44 1.92
 7 9 5 62.4 2.25
 7 9 6 55.49 1.79
 7 9 7 20.87 2.49
 7 9 8 9.07 1.69
 7 9 10 55.78 1.64
 7 9 11 67.01 1.7
 7 9 12 45.14 1.82
 7 9 13 77.56 2.72
 7 9 14 9.34 1.37
 7 9 15 14.86 1.48
 7 9 17 41.25 1.38
 7 9 18 5.91 1.42
 7 9 19 24.77 1.65
 7 9 20 24.48 1.45
 7 9 21 39.45 1.86
 7 9 22 49.23 3.64
 7 9 23 16.28 1.75
 7 9 24 4.39 1.83
 7 9 25 12.74 1.75
 7 9 26 8.99 1.77
 7 9 27 9.17 2.6
 7 9 28 32.05 2.33
 7 9 29 25.9 1.53
 7 9 31 42.99 2.02
 7 9 32 4.37 1.64
 7 9 33 15.17 1.89
 7 9 34 15.8 2
 7 9 35 19.98 1.86
 7 9 36 5.85 1.7
 7 9 37 26.47 1.69
 7 10 1 21.88 1.71
 7 10 2 13.03 1.68
 7 10 4 58.66 2.64
 7 10 6 45.76 1.79
 7 10 7 22.06 1.73
 7 10 8 79.06 2.47
 7 10 9 44.8 2.53
 7 10 10 16.45 1.56
 7 10 11 43.47 1.62
 7 10 12 27.49 1.58
 7 10 13 17.31 1.48
 7 10 14 37.46 1.67
 7 10 15 4.97 1.42
 7 10 16 7.32 1.4
 7 10 17 8.75 1.63
 7 10 18 3.85 1.47
 7 10 19 5 1.44
 7 10 20 24.33 1.59
 7 10 21 27.08 3.86
 7 10 22 18.41 1.47
 7 10 24 28.4 1.74
 7 10 25 14.65 1.74
 7 10 26 27.51 2.18
 7 10 27 22.77 1.79
 7 10 28 24.65 1.95
 7 10 29 7.38 1.83
 7 10 30 9.67 1.65
 7 10 31 13.95 1.94
 7 10 32 3.64 1.66
 7 10 33 4 1.81
 7 10 35 4.86 1.69
 7 11 0 18.48 1.72
 7 11 1 25.51 1.75
 7 11 2 20.75 2.39
 7 11 3 13.36 2.07
 7 11 4 13.86 1.71
 7 11 5 31.38 2.11
 7 11 6 125.51 2.32
 7 11 7 17.2 1.73
 7 11 8 37.28 2.02
 7 11 9 8.31 2.23
 7 11 10 30.26 1.58
 7 11 11 6.16 2
 7 11 12 23.87 1.83
 7 11 14 12.99 1.81
 7 11 15 9.9 1.58
 7 11 17 18.14 1.5
 7 11 18 9.01 1.53
 7 11 19 15.65 1.41
 7 11 21 15.89 1.56
 7 11 22 8.58 1.37
 7 11 23 4.59 1.59
 7 11 24 75.47 2.75
 7 11 25 52.47 2.39
 7 11 26 18.86 1.88
 7 11 29 8.55 1.72
 7 11 31 8.14 1.65
 7 11 33 5.94 1.71
 7 11 35 9.01 1.45
 7 12 0 6.24 1.78
 7 12 1 13.54 1.96
 7 12 2 19 1.73
 7 12 3 6.61 2.47
 7 12 4 14.41 1.69
 7 12 6 27.61 1.99
 7 12 7 19 1.73
 7 12 8 56.62 2.89
 7 12 9 6.89 1.57
 7 12 10 55.08 3.14
 7 12 11 14.41 2.51
 7 12 12 15.33 1.47
 7 12 13 6.19 1.52
 7 12 15 5.26 1.66
 7 12 16 37.62 1.68
 7 12 17 18.03 1.63
 7 12 18 4.08 1.57
 7 12 19 14.55 1.51
 7 12 20 6.06 1.61
 7 12 21 9.85 1.44
 7 12 26 7.19 1.78
 7 12 28 11 2.03
 7 12 29 5.66 2.24
 7 12 30 19.92 2.67
 7 12 32 5.86 1.81
 7 12 33 9.85 1.62
 7 13 0 19.69 2.08
 7 13 1 12.41 1.98
 7 13 2 64.9 1.92
 7 13 3 42.97 2.26
 7 13 4 14.85 1.76
 7 13 5 5.91 2.21
 7 13 7 7.36 2.04
 7 13 8 12.49 1.78
 7 13 9 12.11 1.57
 7 13 10 14.4 1.62
 7 13 11 17.9 1.42
 7 13 12 6.51 1.63
 7 13 13 7.54 1.62
 7 13 14 38.3 1.68
 7 13 15 14.45 2.53
 7 13 16 25.92 1.65
 7 13 17 27.63 1.76
 7 13 18 30.25 1.57
 7 13 19 3.35 1.52
 7 13 20 27.33 2.38
 7 13 21 44.89 3.29
 7 13 23 19.55 1.54
 7 13 24 15.41 1.45
 7 13 26 8.9 1.48
 7 13 27 8.97 1.62
 7 13 29 12.85 2.14
 7 13 31 9.17 2.25
 7 14 0 13.06 1.75
 7 14 2 6.24 1.83
 7 14 3 45.41 1.88
 7 14 4 27.36 2.2
 7 14 5 7.86 1.78
 7 14 7 23 2.32
 7 14 9 3.96 1.55
 7 14 10 5.17 2.3
 7 14 11 5.09 1.52
 7 14 12 7.39 1.33
 7 14 13 12.86 1.84
 7 14 14 19.72 2.27
 7 14 15 10.57 2.07
 7 14 16 7.95 2.08
 7 14 17 40.74 1.72
 7 14 20 12.9 2.1
 7 14 21 11.69 2.08
 7 14 22 8.72 1.62
 7 14 24 4.82 1.43
 7 14 26 19.08 2.05
 7 14 27 5.57 2.11
 7 14 28 15.54 2.04
 7 14 29 4.91 2.03
 7 15 0 32.68 3
 7 15 1 16.57 3.31
 7 15 2 21.65 2.14
 7 15 3 45.56 3.11
 7 15 5 10.29 1.79
 7 15 6 7.82 1.79
 7 15 7 36.05 1.85
 7 15 8 5.52 2.24
 7 15 13 14.46 1.58
 7 15 17 37.21 2.29
 7 15 18 16.57 2.74
 7 15 19 3.69 1.63
 7 15 20 25.35 2.43
 7 15 21 9.46 2.53
 7 15 22 10.14 2.2
 7 15 23 6.19 2.18
 7 15 24 6.06 1.7
 7 16 0 11.62 1.78
 7 16 1 5.01 2.25
 7 16 4 4.52 1.92
 7 16 5 11.58 2.45
 7 16 6 9.52 2.11
 7 16 7 25.95 2.01
 7 16 9 43.51 2.13
 7 16 12 28.85 1.55
 7 16 13 21.13 1.74
 7 16 14 16.53 1.91
 7 16 16 23.52 1.71
 7 16 18 9.66 2.43
 7 16 19 8.59 2.38
 7 16 21 6.5 2.38
 7 16 22 11.45 2.05
 7 17 0 6.6 1.83
 7 17 3 6.98 2.02
 7 17 5 11.79 2.14
 7 17 6 12.95 1.97
 7 17 7 16.38 2.4
 7 17 9 11.84 1.69
 7 17 11 23.04 2.5
 7 17 12 25.11 2.06
 7 17 13 26.78 2.94
 7 17 19 5.88 2.21
 7 18 2 4.51 2.14
 7 18 3 6.82 2.06
 7 18 4 4.14 1.66
 7 18 5 9.52 2.01
 7 18 6 27.17 2.08
 7 18 8 27.05 2.03
 7 18 9 7.48 2.54
 7 18 10 58.23 6.43
 7 18 11 10.8 1.89
 7 18 12 6.74 1.96
 7 19 4 5.35 2.39
 7 19 5 6.27 2.79
 8 0 0 13.02 2.58
 8 0 3 4.98 1.92
 8 0 4 24.55 2.51
 8 0 6 6.1 1.9
 8 0 7 12.59 1.84
 8 0 8 19.45 1.87
 8 0 9 7.9 1.92
 8 0 10 125.02 2.56
 8 0 11 4.25 1.84
 8 0 14 27.77 1.51
 8 0 16 65.2 1.69
 8 0 18 44.43 1.51
 8 0 24 64.29 2.02
 8 0 26 28.24 2
 8 0 29 18.05 2.28
 8 0 30 16.46 2.68
 8 0 31 11.67 1.85
 8 0 32 10.3 1.79
 8 0 33 19.97 1.71
 8 1 1 28.35 1.83
 8 1 2 27.47 1.84
 8 1 4 4.84 2.26
 8 1 5 100.3 2.05
 8 1 6 24.54 1.86
 8 1 7 7.69 1.88
 8 1 8 32.35 1.91
 8 1 9 115.87 2.77
 8 1 10 13.14 1.88
 8 1 11 28.79 1.95
 8 1 12 77.5 2.45
 8 1 13 64.87 1.59
 8 1 14 56.4 1.58
 8 1 15 16.58 1.52
 8 1 16 5.63 1.74
 8 1 17 39.31 1.56
 8 1 18 16.6 1.56
 8 1 19 6.54 1.49
 8 1 20 4.75 1.55
 8 1 21 9.6 1.61
 8 1 22 59.29 2.46
 8 1 23 19.46 1.65
 8 1 24 34.84 1.98
 8 1 25 44.75 2.2
 8 1 27 24.54 2.22
 8 1 28 8.43 2.28
 8 1 31 15.9 2.03
 8 1 32 9.35 1.79
 8 1 33 30.43 1.71
 8 1 34 12.73 1.72
 8 1 36 7.49 1.93
 8 1 37 20.19 1.76
 8 2 0 30.99 1.84
 8 2 1 20.3 1.83
 8 2 2 15 1.82
 8 2 3 56.31 1.93
 8 2 4 11.6 2.18
 8 2 5 45.97 2.15
 8 2 7 23.95 1.85
 8 2 8 7.08 1.9
 8 2 10 6 2.27
 8 2 11 17.72 1.88
 8 2 12 28.37 1.5
 8 2 13 48.41 1.56
 8 2 14 3.8 1.61
 8 2 15 21.93 1.61
 8 2 16 7.37 1.56
 8 2 17 29.64 1.55
 8 2 18 15.02 1.58
 8 2 19 17.51 1.48
 8 2 20 26.93 1.5
 8 2 22 15.99 2.11
 8 2 23 32.77 1.93
 8 2 24 7.75 2.05
 8 2 25 13.52 1.95
 8 2 26 24 2.06
 8 2 27 7.17 2.15
 8 2 28 25.49 2.23
 8 2 29 42.3 2.31
 8 2 30 17.58 2.02
 8 2 31 21.68 1.83
 8 2 32 4.91 1.87
 8 2 33 10.77 1.71
 8 2 35 5.98 1.79
 8 2 36 3.92 1.89
 8 2 37 3.88 1.92
 8 2 38 10.54 1.91
 8 2 39 10.44 1.96
 8 3 1 46.35 2.19
 8 3 2 36.37 1.9
 8 3 3 130.25 2.14
 8 3 4 33.77 2.16
 8 3 5 14.06 1.86
 8 3 6 37.34 2.19
 8 3 7 24.49 1.9
 8 3 8 9.21 1.9
 8 3 9 20.73 1.88
 8 3 10 12.74 1.89
 8 3 11 72.45 2.02
 8 3 12 7.06 1.86
 8 3 13 26.04 1.74
 8 3 14 25.93 1.64
 8 3 15 6.9 1.64
 8 3 16 16.61 1.64
 8 3 17 28.7 1.55
 8 3 18 12.72 1.46
 8 3 19 5.47 2.08
 8 3 20 43.58 2.33
 8 3 21 99.06 1.78
 8 3 23 24.35 1.66
 8 3 24 31.79 1.82
 8 3 25 81.02 3.87
 8 3 26 15.57 2.03
 8 3 27 11.5 2.08
 8 3 28 39.03 2.25
 8 3 29 39.76 2.05
 8 3 30 21.44 2.19
 8 3 31 29.07 1.86
 8 3 32 17.35 1.78
 8 3 33 20.58 1.7
 8 3 34 5.47 1.8
 8 3 38 5.76 1.85
 8 3 39 21.94 1.94
 8 4 0 8.81 1.87
 8 4 2 125.32 2.52
 8 4 3 22.35 2.69
 8 4 4 49.3 1.92
 8 4 5 87.62 2.05
 8 4 6 8.07 1.9
 8 4 7 9.55 1.88
 8 4 8 27.78 1.89
 8 4 9 83.92 2.05
 8 4 10 54.45 1.98
 8 4 12 8.23 1.72
 8 4 13 57.25 1.57
 8 4 15 95.76 1.7
 8 4 16 33.42 1.7
 8 4 17 7.67 1.55
 8 4 18 55.08 1.62
 8 4 19 5.54 1.65
 8 4 20 7.47 1.77
 8 4 21 9.35 1.57
 8 4 22 50.12 2.07
 8 4 23 27.28 1.79
 8 4 24 20.61 1.78
 8 4 25 7.9 2.2
 8 4 26 42.36 2.07
 8 4 27 68.05 2.94
 8 4 28 22.32 2.23
 8 4 29 9.47 3.78
 8 4 30 21.05 1.82
 8 4 31 19.58 1.83
 8 4 33 18.49 1.7
 8 4 35 10.57 1.73
 8 4 36 10.85 1.87
 8 4 37 4.28 1.9
 8 4 38 31.79 1.89
 8 5 0 36.67 1.98
 8 5 1 121.34 2.15
 8 5 2 68.64 2
 8 5 3 60.75 1.98
 8 5 4 38.37 1.92
 8 5 5 107.29 2.51
 8 5 6 118.64 2.14
 8 5 7 13.83 2.56
 8 5 8 13.64 1.9
 8 5 9 149.06 2.8
 8 5 10 50.55 1.99
 8 5 11 7.72 1.97
 8 5 12 75.77 1.88
 8 5 13 92.96 1.67
 8 5 14 17.2 1.52
 8 5 15 19.86 1.66
 8 5 16 83.59 1.69
 8 5 17 104.57 1.74
 8 5 18 20.39 1.56
 8 5 19 25.1 2.73
 8 5 20 72.74 2.09
 8 5 21 32.94 1.57
 8 5 22 67.43 2.02
 8 5 24 21.33 1.99
 8 5 25 17.39 3.14
 8 5 26 23.49 2.27
 8 5 27 17.06 2.48
 8 5 29 11.46 1.97
 8 5 30 26.2 2.07
 8 5 31 21.16 1.83
 8 5 32 6.7 2.08
 8 5 33 4.35 1.92
 8 5 34 13.18 1.71
 8 5 35 26.61 1.84
 8 5 37 13.92 1.78
 8 6 0 101.39 2.07
 8 6 1 22.63 2.15
 8 6 2 117.79 2.37
 8 6 3 39.02 1.94
 8 6 4 29.05 1.89
 8 6 5 32.34 1.92
 8 6 6 209.55 2.83
 8 6 7 144.91 2.72
 8 6 8 48.36 2.04
 8 6 9 58.82 2.01
 8 6 10 46.14 1.96
 8 6 11 29.89 1.94
 8 6 12 91.71 2.12
 8 6 13 70.24 2.03
 8 6 14 60.85 1.67
 8 6 15 8.87 1.54
 8 6 16 106.82 1.94
 8 6 17 55.06 1.63
 8 6 18 54.18 1.77
 8 6 19 19.98 1.48
 8 6 20 36.1 2.19
 8 6 21 26.27 1.6
 8 6 22 73.56 1.74
 8 6 23 16.16 1.64
 8 6 24 13.43 1.82
 8 6 25 18.98 2
 8 6 26 49.63 2.09
 8 6 28 35.32 2.69
 8 6 29 9.06 2.01
 8 6 30 7.08 3.39
 8 6 31 20.11 2.02
 8 6 32 26.24 2.2
 8 6 34 27.13 1.73
 8 6 35 21.41 1.73
 8 6 36 42.79 2.33
 8 6 37 6.11 1.95
 8 7 0 35.14 1.88
 8 7 1 10.83 1.85
 8 7 3 27.16 2.15
 8 7 4 26.91 1.93
 8 7 5 22.55 2.78
 8 7 6 16.55 1.9
 8 7 7 85.36 2.39
 8 7 8 22.55 1.9
 8 7 10 16.05 2.21
 8 7 11 85.58 1.88
 8 7 12 48.87 1.8
 8 7 13 22.97 2.82
 8 7 14 6.47 1.92
 8 7 15 26.83 1.54
 8 7 16 30.92 1.56
 8 7 18 5.53 1.69
 8 7 19 11.46 1.97
 8 7 20 40.45 2.28
 8 7 21 12.87 1.49
 8 7 22 41.13 1.89
 8 7 26 14.66 2.24
 8 7 27 6.68 2.23
 8 7 28 5.83 2.03
 8 7 29 26.42 1.99
 8 7 30 5.15 2.12
 8 7 31 28.5 2.39
 8 7 32 42.39 2.65
 8 7 33 7.87 2.08
 8 7 34 4.62 1.99
 8 7 35 28.46 1.99
 8 7 36 12.06 1.8
 8 8 0 14.99 1.83
 8 8 2 4.73 1.97
 8 8 3 28.39 2.24
 8 8 4 5.23 1.98
 8 8 5 63.42 3.55
 8 8 6 14.77 2.15
 8 8 7 112.08 3.21
 8 8 8 19.92 1.91
 8 8 9 26.51 1.92
 8 8 10 53.56 1.99
 8 8 11 17.31 1.92
 8 8 12 11.95 2.05
 8 8 13 73.16 2.54
 8 8 14 61.26 2.11
 8 8 15 12.29 1.82
 8 8 16 22.16 1.66
 8 8 17 22.54 1.56
 8 8 18 6.57 1.73
 8 8 19 4.75 1.64
 8 8 20 5.78 1.63
 8 8 21 10.57 1.59
 8 8 23 6.36 1.66
 8 8 25 28.81 1.85
 8 8 26 6.69 2.21
 8 8 27 30.03 2.15
 8 8 28 37.18 2.71
 8 8 29 9.27 2.44
 8 8 30 8.84 2.02
 8 8 31 7.09 1.96
 8 8 32 35.06 2.39
 8 8 33 8.75 1.98
 8 8 35 5.74 2.39
 8 9 0 77.03 2.96
 8 9 1 86.44 3.81
 8 9 2 54.1 2.24
 8 9 3 7 1.93
 8 9 4 13.14 1.86
 8 9 5 44.12 1.93
 8 9 6 5.75 2.25
 8 9 7 74.16 2.06
 8 9 8 27.56 1.93
 8 9 9 42.56 2.27
 8 9 10 18.9 2.33
 8 9 12 10.57 1.72
 8 9 14 4.73 1.7
 8 9 15 9.84 1.65
 8 9 16 5.2 1.72
 8 9 17 4.98 1.85
 8 9 18 27.98 1.76
 8 9 19 23.53 1.59
 8 9 20 49 2.26
 8 9 21 6.3 1.75
 8 9 22 9.09 1.61
 8 9 23 33.32 1.78
 8 9 24 6.54 1.67
 8 9 25 23.26 2.08
 8 9 26 4.13 1.73
 8 9 27 8.21 1.94
 8 9 28 4.94 2.03
 8 9 30 5.2 2.07
 8 9 34 10.22 2.17
 8 10 0 19.77 1.88
 8 10 1 8.62 1.91
 8 10 3 15.97 1.88
 8 10 4 12.78 1.88
 8 10 5 37.84 1.94
 8 10 6 8.52 1.91
 8 10 8 19.13 2.31
 8 10 9 18.72 1.89
 8 10 10 15.79 2.36
 8 10 11 35.42 1.87
 8 10 13 20.02 1.89
 8 10 14 14.55 1.65
 8 10 15 9.05 1.65
 8 10 17 4.36 1.76
 8 10 18 4.97 1.99
 8 10 19 7.69 1.86
 8 10 20 15.02 1.68
 8 10 21 5.9 2.17
 8 10 22 16.67 1.6
 8 10 24 6.51 1.56
 8 10 25 10.14 1.61
 8 10 26 5.41 1.67
 8 10 27 3.79 1.74
 8 10 28 4.12 1.89
 8 10 30 6.91 1.92
 8 10 31 7.03 2.32
 8 10 32 5.19 2.01
 8 11 1 11.67 1.89
 8 11 3 23.45 2.09
 8 11 4 16.5 2.25
 8 11 5 13.21 1.9
 8 11 7 11.02 1.9
 8 11 9 15.42 1.9
 8 11 12 5.06 1.62
 8 11 13 20.37 1.96
 8 11 14 20.2 1.66
 8 11 15 28.83 2.07
 8 11 16 10.02 1.75
 8 11 18 13.7 1.81
 8 11 19 5.01 1.73
 8 11 20 11.63 1.93
 8 11 22 10.16 3.31
 8 11 24 12.06 1.64
 8 11 27 22.46 1.89
 8 11 28 17.45 1.65
 8 11 30 8.92 1.72
 8 11 31 6.99 1.93
 8 12 0 12.91 1.9
 8 12 1 4.68 2.04
 8 12 2 40.62 2.08
 8 12 4 34.73 3.07
 8 12 5 18.71 3.96
 8 12 6 20.87 1.91
 8 12 8 11.18 2.28
 8 12 9 9.8 1.68
 8 12 10 19.12 2.95
 8 12 11 6.37 1.59
 8 12 13 10.32 1.63
 8 12 14 4.3 1.93
 8 12 16 9.62 1.8
 8 12 18 31.13 2.11
 8 12 20 16.45 2.77
 8 12 21 9.14 1.85
 8 12 22 13.72 1.61
 8 12 23 21.93 1.63
 8 12 25 16.77 2.36
 8 12 26 5.38 1.97
 8 12 27 10.65 1.71
 8 12 28 6.79 1.65
 8 12 29 18.3 2.12
 8 13 1 13.12 1.93
 8 13 4 28.61 2.96
 8 13 7 5.35 2.02
 8 13 8 13.38 2.7
 8 13 9 5.87 2.04
 8 13 11 31.95 1.79
 8 13 12 5.78 1.79
 8 13 15 5.68 1.84
 8 13 16 11.34 1.95
 8 13 17 19.55 2.22
 8 13 19 22.75 2.43
 8 13 21 8.5 2.04
 8 13 24 11.94 1.69
 8 13 25 11.53 2.08
 8 13 26 11.68 1.9
 8 13 27 6.46 1.65
 8 14 2 4.58 2.05
 8 14 4 8.56 2.38
 8 14 6 24.52 2.21
 8 14 10 11.75 1.7
 8 14 12 25.17 1.74
 8 14 13 9.36 2.4
 8 14 14 24.36 1.95
 8 14 15 11.06 1.62
 8 14 17 4.97 2.11
 8 14 18 4.8 1.89
 8 14 21 8.9 1.88
 8 14 22 3.99 1.93
 8 14 23 17.83 2.32
 8 15 1 18.67 1.95
 8 15 2 13.76 1.96
 8 15 3 20.74 3.86
 8 15 4 8.17 2.4
 8 15 5 23.34 1.98
 8 15 6 8.55 2.5
 8 15 7 45.37 2.66
 8 15 8 6.19 2.42
 8 15 9 8.2 1.98
 8 15 11 34.35 1.99
 8 15 12 14.12 2.08
 8 15 13 19.29 1.94
 8 15 15 32.92 1.71
 8 15 17 4.52 1.6
 8 15 18 5.57 1.72
 8 15 19 7.37 2.16
 8 16 2 6.78 2.04
 8 16 3 15.08 3.64
 8 16 5 28.55 2.9
 8 16 6 16.43 1.99
 8 16 7 7.3 1.71
 8 16 8 49.84 2.42
 8 16 9 15.97 2.21
 8 16 10 40.49 2.72
 8 16 11 4.17 2.08
 8 16 12 24.3 2.89
 8 16 13 8.94 2.48
 8 16 14 6.49 1.99
 8 16 15 8.09 1.98
 8 16 16 6.24 1.68
 8 16 17 5.18 1.89
 8 17 1 14.21 3.28
 8 17 2 10.06 2.41
 8 17 4 11.81 2.53
 8 17 5 10.88 2.23
 8 17 6 17.6 2.22
 8 17 8 8.6 2.3
 8 17 11 6.69 2.14
 9 0 3 12.01 2.01
 9 0 6 33.74 2.06
 9 0 7 24.6 3.41
 9 0 8 5.21 2.15
 9 0 10 18.66 2.1
 9 0 12 14.68 2.08
 9 0 14 49.8 1.69
 9 0 16 26.29 1.67
 9 0 17 8.75 1.87
 9 0 18 15.32 1.68
 9 0 22 10.83 1.72
 9 0 25 36.39 1.77
 9 0 28 97.97 2.44
 9 0 30 6.93 2.28
 9 0 32 20.61 2.44
 9 0 34 5.62 2.17
 9 0 35 7.42 2.35
 9 1 1 32.29 2.69
 9 1 2 9.8 2.05
 9 1 3 67.35 2.46
 9 1 4 51.69 2.26
 9 1 5 9.75 2.85
 9 1 6 29.62 2.05
 9 1 7 38.26 2.07
 9 1 8 16.53 2.04
 9 1 9 14.02 4.04
 9 1 10 9.33 2.09
 9 1 12 35.12 2.09
 9 1 13 28.07 2.09
 9 1 15 33.74 1.67
 9 1 16 18.23 1.79
 9 1 18 17.46 1.69
 9 1 19 6.84 1.72
 9 1 20 20.29 1.77
 9 1 21 10.66 1.72
 9 1 22 38.12 1.92
 9 1 23 13.44 1.79
 9 1 24 7.94 1.68
 9 1 25 10.21 1.78
 9 1 26 87.98 3.15
 9 1 27 9.53 1.9
 9 1 30 24.49 2.4
 9 1 32 22.17 2.37
 9 1 33 8.26 2.19
 9 2 0 32.64 2.33
 9 2 1 9.57 3.21
 9 2 2 22.48 2.02
 9 2 3 10.92 2.07
 9 2 4 41.63 2.38
 9 2 5 86.72 2.21
 9 2 7 10.91 2.05
 9 2 8 22.83 2.39
 9 2 9 22.48 2.07
 9 2 10 7.4 2.12
 9 2 11 36.54 2.09
 9 2 12 38.37 2.11
 9 2 13 12.09 1.88
 9 2 14 34.43 1.79
 9 2 15 21.09 1.65
 9 2 17 35.32 2.03
 9 2 18 18.53 1.84
 9 2 19 5.58 1.82
 9 2 20 24.89 2.05
 9 2 21 8.23 1.72
 9 2 22 18.2 1.71
 9 2 23 23.74 1.64
 9 2 24 7.91 1.66
 9 2 25 8.43 2
 9 2 26 4.18 1.92
 9 2 28 7.14 2.06
 9 2 30 33.87 2.47
 9 2 32 11.62 2.13
 9 3 0 65.94 2.48
 9 3 1 19.65 2.05
 9 3 2 14.47 3.38
 9 3 3 40.95 2.94
 9 3 4 28.05 2.06
 9 3 5 33.62 2.36
 9 3 6 76.19 2.18
 9 3 8 23.7 3.44
 9 3 9 17.08 2.77
 9 3 10 92.47 2.25
 9 3 11 24.53 2.11
 9 3 12 39.02 2.12
 9 3 13 29.04 2.31
 9 3 14 21.93 1.79
 9 3 15 76.85 1.89
 9 3 16 23.72 1.67
 9 3 17 34.2 1.71
 9 3 18 26.01 2.98
 9 3 19 6.93 1.74
 9 3 20 29.81 1.74
 9 3 21 88.82 2.09
 9 3 22 13.72 1.86
 9 3 23 35.96 1.77
 9 3 24 4.5 1.76
 9 3 25 7.81 1.85
 9 3 27 7.05 1.88
 9 3 28 4.59 2.19
 9 3 31 5.33 2.59
 9 3 33 4.8 2.3
 9 3 34 7.22 2.43
 9 3 35 37.48 2.44
 9 4 0 39.69 2.1
 9 4 1 55.99 2.15
 9 4 2 67.92 2.16
 9 4 3 28.76 2.07
 9 4 4 23.01 2.06
 9 4 5 55.86 2.53
 9 4 6 9.93 2.46
 9 4 7 16.39 2.07
 9 4 8 73.56 2.19
 9 4 9 27.88 2.09
 9 4 10 56.44 2.47
 9 4 11 8.66 2.11
 9 4 12 12.58 2.69
 9 4 13 62.77 1.97
 9 4 14 18.01 1.77
 9 4 15 37.53 2.54
 9 4 16 34.71 2.32
 9 4 17 19.72 1.67
 9 4 18 14.97 1.68
 9 4 19 14.28 1.7
 9 4 20 43.91 1.76
 9 4 21 42.5 2.03
 9 4 22 23.28 1.73
 9 4 25 22.91 1.67
 9 4 26 6.51 1.87
 9 4 27 12.45 1.84
 9 4 30 20.64 2.44
 9 4 31 18.04 2.11
 9 4 32 6.51 2.22
 9 4 33 40.74 2.19
 9 5 2 26.17 3.48
 9 5 3 7.63 2.13
 9 5 4 5.95 2.12
 9 5 5 6.8 2.09
 9 5 7 10.17 2.08
 9 5 8 52.11 2.13
 9 5 9 10.47 2.08
 9 5 10 15.89 2.07
 9 5 11 14.32 2.35
 9 5 12 8.92 2.11
 9 5 14 10.77 1.77
 9 5 15 26.31 2.1
 9 5 17 4 1.8
 9 5 18 9.32 1.69
 9 5 19 8.4 1.85
 9 5 20 8.98 1.73
 9 5 21 12.73 1.73
 9 5 22 6.36 1.78
 9 5 23 18.8 1.93
 9 5 25 10.35 1.97
 9 5 26 22.22 1.83
 9 5 27 6.65 1.87
 9 5 28 4.58 1.98
 9 5 29 24.23 2.15
 9 5 30 18.5 3.09
 9 5 31 7.36 2.17
 9 5 32 5.1 2.27
 9 5 33 5.58 2.59
 9 5 34 14.82 2.09
 9 6 1 65.23 2.14
 9 6 2 10.33 2.05
 9 6 3 10.86 4.01
 9 6 6 67.71 2.76
 9 6 7 7.59 2.15
 9 6 8 110.91 2.33
 9 6 9 30.92 3.57
 9 6 10 13.63 2.07
 9 6 11 14.06 2.08
 9 6 12 51.72 1.95
 9 6 13 9.06 1.91
 9 6 14 47.24 1.83
 9 6 15 5.05 1.85
 9 6 16 5.33 2.24
 9 6 17 30.36 1.69
 9 6 18 13.53 1.69
 9 6 19 8.3 2.03
 9 6 20 9.21 1.87
 9 6 21 25.47 1.8
 9 6 23 16.13 1.94
 9 6 24 37.48 1.87
 9 6 25 8.26 1.82
 9 6 26 17.42 2.05
 9 6 27 39.35 2.19
 9 6 28 18.64 1.91
 9 6 30 13.01 1.94
 9 6 31 10.98 1.97
 9 6 32 15.09 2.15
 9 6 33 6.33 2.15
 9 7 0 12.7 2.48
 9 7 1 38.83 2.08
 9 7 2 26.07 2.09
 9 7 3 54.07 2.12
 9 7 4 19.56 2.44
 9 7 5 20.79 2.07
 9 7 6 92.25 2.26
 9 7 7 14.78 2.08
 9 7 8 28.59 2.08
 9 7 10 8.7 2.12
 9 7 11 20.62 2.08
 9 7 12 17.42 2.06
 9 7 13 19.51 1.89
 9 7 14 17.28 1.78
 9 7 15 19.33 1.77
 9 7 17 6.47 1.86
 9 7 19 17.05 1.7
 9 7 21 5.8 1.78
 9 7 23 17.06 1.82
 9 7 24 28.4 2.11
 9 7 25 16.99 1.79
 9 7 27 12.97 1.83
 9 7 28 4.89 2.21
 9 7 29 7.21 2.75
 9 7 30 4.56 1.91
 9 7 31 9.03 1.98
 9 7 32 8.06 2.19
 9 8 2 29.8 2.07
 9 8 4 22.58 2.3
 9 8 5 23.57 2.03
 9 8 6 10.61 2.09
 9 8 7 71.69 2.51
 9 8 8 34.51 4.02
 9 8 9 7.87 2.13
 9 8 11 51.46 2.2
 9 8 12 77.01 2.57
 9 8 13 17.27 1.89
 9 8 14 5.4 1.86
 9 8 15 7.01 1.83
 9 8 18 12.96 1.82
 9 8 20 17.02 1.7
 9 8 21 18.48 1.88
 9 8 22 9.02 1.75
 9 8 24 9.37 1.92
 9 8 25 13.98 2.01
 9 8 27 16.03 1.8
 9 8 28 5.04 1.85
 9 8 30 16.06 1.87
 9 9 1 16.32 2.04
 9 9 2 31.99 2.09
 9 9 4 13.06 2.06
 9 9 5 12.62 2.06
 9 9 7 19.97 2.07
 9 9 9 15.07 2.07
 9 9 10 12.05 2.07
 9 9 12 8.27 1.89
 9 9 13 16.9 1.89
 9 9 14 4.97 2.18
 9 9 15 7.01 1.95
 9 9 16 43.08 2.53
 9 9 17 11.56 1.82
 9 9 19 46.79 1.91
 9 9 22 10.12 2.2
 9 9 25 11.77 2.1
 9 9 26 17.54 1.94
 9 9 28 16.52 1.75
 9 10 3 31.54 3.21
 9 10 4 32.51 2.36
 9 10 5 39.02 2.96
 9 10 6 4.83 2.24
 9 10 7 25.2 2.07
 9 10 9 11.99 2.75
 9 10 13 10.32 1.86
 9 10 14 4.63 1.95
 9 10 15 22.09 1.81
 9 10 16 11.01 1.82
 9 10 17 18.94 1.99
 9 10 18 4.24 1.95
 9 10 21 25.22 2.24
 9 10 23 4.93 1.99
 9 10 24 13.33 1.91
 9 10 25 9.53 2.12
 9 10 26 16.04 2.03
 9 11 0 10.17 2.36
 9 11 1 14.21 2.06
 9 11 2 18.29 2.63
 9 11 4 8.27 2.13
 9 11 5 9.58 2.4
 9 11 9 12.49 2.09
 9 11 10 10.07 2.12
 9 11 11 4.61 2.25
 9 11 12 22.58 4.05
 9 11 13 16.02 1.86
 9 11 14 26.52 1.98
 9 11 16 6.26 1.85
 9 11 18 21.94 2.12
 9 11 19 6.03 2.34
 9 11 20 11.13 2.03
 9 11 23 10.49 1.9
 9 11 24 16.7 2.22
 9 12 0 5 2.48
 9 12 2 20.69 2.06
 9 12 5 17.12 2.09
 9 12 7 10.58 2.52
 9 12 8 12.84 2.11
 9 12 10 5.05 2.27
 9 12 11 18.67 1.84
 9 12 12 11.57 2.23
 9 12 13 11.53 2.05
 9 12 15 14.91 1.66
 9 12 16 7.25 2.07
 9 13 0 8.65 2.13
 9 13 1 7.75 3.05
 9 13 2 5.27 2.21
 9 13 3 15.85 2.1
 9 13 4 21.65 2.78
 9 13 5 25.19 2.83
 9 13 6 73.04 2.3
 9 13 8 12.44 2.13
 9 13 9 9.46 2.11
 9 13 10 27.14 2.14
 9 13 12 25.37 2.19
 9 13 14 24.46 2.27
 9 13 15 9.19 1.8
 9 13 16 11.14 1.78
 9 14 1 5.46 2.51
 9 14 2 11.1 2.1
 9 14 4 5.94 2.2
 9 14 6 18.44 2.12
 9 14 7 25.28 3.56
 9 14 8 7.4 2.15
 9 14 9 35.88 2.48
 9 14 10 13.79 2.14
 9 14 11 45.01 3.51
 9 14 12 18.15 2.74
 9 14 14 7.15 1.72
 9 14 15 8.68 1.67
 9 14 16 4.33 1.74
 9 14 17 5.52 2.04
 9 15 0 9.38 2.13
 9 15 3 9.21 3.53
 9 15 4 5.27 2.24
 9 15 5 10.96 2.41
 9 15 7 17.37 2.53
 9 15 10 12.29 2.66
 9 15 11 9.85 2.7
 10 0 3 59 4.45
 10 0 4 112.77 2.51
 10 0 5 66.31 2.69
 10 0 7 60.01 2.75
 10 0 10 47.51 2.7
 10 0 11 48.78 2.69
 10 0 12 10.52 2.27
 10 0 13 23.66 2.37
 10 0 14 17.19 2.54
 10 0 15 23.46 2.03
 10 0 16 36.6 1.95
 10 0 17 36.66 2.07
 10 0 19 5.83 1.88
 10 0 20 6.74 2.06
 10 0 21 8.99 2.04
 10 0 22 59.48 1.95
 10 0 23 30.75 1.87
 10 0 27 8.75 1.92
 10 0 29 5.87 2.19
 10 1 0 5.4 2.34
 10 1 2 93.92 2.41
 10 1 3 5.06 2.44
 10 1 4 9.79 2.23
 10 1 6 31.98 2.59
 10 1 7 24.15 2.21
 10 1 8 7.4 3.26
 10 1 9 68.89 2.4
 10 1 11 27.03 5.24
 10 1 12 7.69 3.04
 10 1 13 13.35 2.27
 10 1 14 23.74 2.78
 10 1 15 5.31 2.01
 10 1 17 11.83 1.92
 10 1 18 15.45 1.8
 10 1 19 19.51 1.99
 10 1 20 22.89 1.83
 10 1 21 31.58 1.85
 10 1 22 31.13 1.86
 10 1 24 23.84 1.87
 10 1 25 9.04 1.91
 10 1 27 16.9 1.9
 10 2 1 9.63 2.23
 10 2 2 33.43 2.21
 10 2 3 14.42 2.21
 10 2 4 13.85 2.21
 10 2 5 9.76 2.25
 10 2 6 24.16 2.22
 10 2 7 10.43 2.5
 10 2 8 25.07 2.6
 10 2 9 40.17 2.27
 10 2 10 8.27 2.26
 10 2 11 9.72 2.24
 10 2 13 60 2.33
 10 2 14 29.2 2.92
 10 2 15 6.25 1.98
 10 2 16 34.7 1.94
 10 2 17 17.43 1.94
 10 2 18 7.71 1.98
 10 2 19 4.48 1.92
 10 2 21 8.98 1.86
 10 2 22 5.75 2.02
 10 2 23 10.28 2.08
 10 2 24 15.27 1.87
 10 2 25 8.31 1.91
 10 2 26 5.15 1.98
 10 2 27 6.31 1.96
 10 2 29 28.04 1.99
 10 2 30 6.88 2.15
 10 3 0 27.08 2.6
 10 3 2 16.85 2.19
 10 3 3 7.19 2.26
 10 3 4 8.57 2.32
 10 3 5 11.44 2.22
 10 3 7 15.88 2.2
 10 3 8 5.6 2.68
 10 3 10 31.47 2.59
 10 3 11 11.87 2.36
 10 3 12 10.91 2.32
 10 3 14 6.54 2.09
 10 3 15 4.64 2.06
 10 3 16 18.63 1.92
 10 3 17 30.59 2.17
 10 3 18 8.8 1.97
 10 3 19 5.45 1.89
 10 3 23 26.66 1.86
 10 3 25 6.29 1.94
 10 3 27 25.51 1.9
 10 3 28 6.86 2.19
 10 3 29 24.21 2.14
 10 3 30 8.58 2.14
 10 4 0 66.24 5.27
 10 4 1 7.74 2.31
 10 4 2 21.96 2.2
 10 4 4 18.71 2.63
 10 4 5 12.95 2.2
 10 4 6 20.99 2.61
 10 4 7 23.91 2.21
 10 4 8 5.72 2.33
 10 4 10 11.86 2.24
 10 4 11 5.1 2.4
 10 4 12 19.64 2.56
 10 4 13 17.44 2.24
 10 4 14 21.08 2.03
 10 4 15 7.58 1.95
 10 4 18 10.91 1.93
 10 4 19 17.43 2.12
 10 4 20 13.13 1.82
 10 4 24 8.84 1.91
 10 4 25 33.37 2.1
 10 4 27 7.43 2.27
 10 5 0 17.81 2.19
 10 5 2 8.86 2.25
 10 5 4 6.47 2.31
 10 5 5 26.85 2.58
 10 5 6 17.65 2.82
 10 5 7 17.89 2.59
 10 5 8 14.22 2.61
 10 5 9 24.08 2.21
 10 5 10 16.62 2.81
 10 5 13 39.5 2.29
 10 5 15 17.63 2.12
 10 5 16 11.08 2.13
 10 5 22 4.89 1.94
 10 5 23 6.13 2.01
 10 5 28 7.68 2.48
 10 6 0 7.96 2.23
 10 6 2 20.95 2.18
 10 6 4 8.24 2.24
 10 6 5 22.87 2.19
 10 6 8 5.49 2.35
 10 6 9 6.53 2.3
 10 6 10 7.06 2.77
 10 6 11 24.85 2.24
 10 6 12 5.42 2.39
 10 6 13 5.24 2.13
 10 6 15 22.64 2
 10 6 16 5.6 2.63
 10 6 17 6.59 1.97
 10 6 18 13.2 1.94
 10 6 19 11 1.96
 10 6 20 9.16 2.18
 10 6 22 8.71 1.89
 10 6 23 8.3 2.28
 10 6 24 13.43 2.12
 10 6 25 5.98 2.15
 10 6 26 10.13 2.28
 10 7 0 25.07 2.59
 10 7 1 16.33 2.66
 10 7 4 17.85 2.19
 10 7 5 11.6 2.21
 10 7 6 9.41 2.22
 10 7 7 11.09 4.91
 10 7 12 9.68 2.27
 10 7 13 11 2.01
 10 7 15 4.23 1.89
 10 7 16 4.81 2.04
 10 7 17 10.85 1.94
 10 7 18 8.7 1.97
 10 7 20 32.69 2.42
 10 7 21 6.2 2.06
 10 7 23 16.48 1.84
 10 7 24 5.22 1.98
 10 7 25 5.6 2.42
 10 7 26 9.14 2.44
 10 8 3 12.4 2.22
 10 8 4 15.72 2.47
 10 8 5 18.77 2.21
 10 8 6 30.19 2.87
 10 8 7 7.98 2.56
 10 8 9 6.24 2.35
 10 8 11 5.53 2.74
 10 8 13 12.99 2.8
 10 8 14 8.07 1.88
 10 8 15 6.01 1.98
 10 8 16 12.24 1.91
 10 8 19 7.92 2.22
 10 8 23 20.29 2.09
 10 8 24 13.95 2.05
 10 8 25 7.06 2.32
 10 9 0 14.49 2.53
 10 9 1 8.58 2.26
 10 9 4 9.77 2.23
 10 9 5 18.5 2.2
 10 9 7 6.86 2.31
 10 9 9 15.58 2.21
 10 9 11 15.46 2.55
 10 9 12 18.95 3.29
 10 9 13 20.55 2.02
 10 9 15 7.49 1.8
 10 9 16 13.5 1.89
 10 9 18 10.61 2.16
 10 9 20 7.71 2.01
 10 9 21 7.82 2.04
 10 9 22 8.91 2.23
 10 9 23 6.64 3.01
 10 10 1 15.49 2.75
 10 10 3 15.54 2.51
 10 10 5 13.29 2.26
 10 10 6 36.07 2.29
 10 10 7 49.92 3.21
 10 10 8 8.8 2.63
 10 10 10 12.72 2.71
 10 10 11 13.77 2.65
 10 10 12 15.54 2.57
 10 10 13 44.87 2.33
 10 10 14 31.16 2.05
 10 10 16 9.26 1.79
 10 11 1 6.66 2.98
 10 11 3 34.59 2.27
 10 11 4 14.47 2.26
 10 11 5 27.26 2.99
 10 11 7 14.78 2.26
 10 11 8 18.22 3.62
 10 11 10 37.49 2.3
 10 11 11 12.85 3.52
 10 11 12 5.09 2.13
 10 11 13 7.96 2.24
 10 11 15 15.61 1.77
 10 11 17 10.58 1.87
 10 11 18 4.71 1.9
 10 12 1 6.44 2.88
 10 12 4 8.04 2.73
 10 12 5 22.59 2.25
 10 12 6 15.5 2.57
 10 12 7 12.26 2.63
 10 12 8 31.15 2.59
 10 12 9 16.04 2.29
 10 12 10 17.33 2.75
 10 12 11 9.32 2.32
 10 12 12 22.59 2.58
 10 12 13 23.3 2.61
 10 12 14 15.08 1.72
 10 13 1 9.43 3.46
 10 13 2 13.36 2.27
 10 13 4 9.11 2.63
 10 13 6 9.29 2.3
 10 13 7 6.1 2.89
 10 13 9 5.84 2.38
 11 0 1 43.49 2.81
 11 0 2 16.66 2.35
 11 0 3 6.08 2.51
 11 0 8 15.88 2.35
 11 0 9 16.35 2.4
 11 0 10 36.3 2.4
 11 0 11 6.68 2.97
 11 0 12 27.07 2.4
 11 0 13 26.47 2.41
 11 0 14 26.29 2.43
 11 0 16 10.4 1.89
 11 0 17 34.15 1.91
 11 0 19 7.25 2.11
 11 0 20 4.68 2.23
 11 0 21 11.75 2.31
 11 0 22 9.82 2.18
 11 1 1 13.71 2.36
 11 1 2 9.66 2.42
 11 1 3 38.37 3.49
 11 1 4 7.71 2.89
 11 1 5 6.36 3.16
 11 1 8 45.57 3.55
 11 1 10 9.92 2.39
 11 1 11 5.62 2.57
 11 1 12 10.99 2.41
 11 1 14 5.58 2.58
 11 1 15 30.47 2.42
 11 1 16 32.25 1.9
 11 1 17 5.27 2
 11 1 18 4.65 2.22
 11 1 19 8.02 2.1
 11 1 22 18.8 2.33
 11 1 23 6.38 2.23
 11 2 1 16.11 2.71
 11 2 2 10.28 2.86
 11 2 3 43.51 3.54
 11 2 4 23.01 3.45
 11 2 5 14.54 2.38
 11 2 6 15.82 3.76
 11 2 7 6.17 2.52
 11 2 8 20.38 2.35
 11 2 9 13.07 2.39
 11 2 10 24.77 2.39
 11 2 11 7.39 2.47
 11 2 12 5.24 2.57
 11 2 13 13.43 2.38
 11 2 15 9.42 2.47
 11 2 19 8.67 2.09
 11 2 20 8.05 2.62
 11 2 21 11.26 2.08
 11 2 22 9.51 2.38
 11 2 23 18.78 2.68
 11 3 2 10.96 5.06
 11 3 3 10.48 2.38
 11 3 5 62.56 2.47
 11 3 6 31.1 2.75
 11 3 9 5.71 2.5
 11 3 11 15.18 2.77
 11 3 12 23.2 2.38
 11 3 13 8.78 2.65
 11 3 14 6.8 2.66
 11 3 15 6 2.27
 11 3 16 9.31 1.9
 11 3 23 9.45 2.13
 11 4 3 11.92 2.65
 11 4 7 13.77 2.68
 11 4 11 8.35 2.43
 11 4 12 5.42 2.53
 11 4 14 12.05 2.43
 11 4 17 12.73 2.06
 11 4 18 4.96 2.16
 11 4 19 10.2 2.25
 11 4 21 5.32 2.21
 11 5 1 7.75 2.41
 11 5 3 10.82 2.39
 11 5 4 15 3.3
 11 5 5 5.73 2.49
 11 5 6 7.17 2.89
 11 5 12 9.68 2.85
 11 5 13 5.27 2.58
 11 5 16 9.51 2.86
 11 5 19 5.96 2.5
 11 5 20 5.92 2.18
 11 5 21 5.83 2.2
 11 6 0 6.84 2.99
 11 6 1 13.92 2.34
 11 6 2 6.1 2.47
 11 6 6 6.03 2.45
 11 6 10 6.52 2.47
 11 6 12 12.44 2.88
 11 6 14 12.4 2.39
 11 6 17 6.59 1.94
 11 6 18 4.76 2.21
 11 6 19 9.97 2.08
 11 7 2 12.21 2.36
 11 7 3 6.7 2.44
 11 7 10 21.48 2.69
 11 7 13 8.85 2.47
 11 7 14 5.27 2.54
 11 7 15 15.94 2.45
 11 7 16 13.89 1.89
 11 7 17 10.88 2.35
 11 7 18 5.37 1.98
 11 8 2 5.69 2.5
 11 8 3 8.52 2.42
 11 8 4 9.27 2.4
 11 8 5 10.7 2.84
 11 8 6 19.12 2.68
 11 8 8 8.39 2.43
 11 8 12 29.5 2.41
 11 8 14 9.78 2.46
 11 9 2 17.11 2.35
 11 9 3 5.75 2.53
 11 9 4 9.57 3.96
 11 9 5 11.55 2.39
 11 9 6 20.98 2.7
 11 9 8 9.98 2.89
 11 9 9 10.06 2.42
 11 9 12 12.79 2.63
 11 9 13 11.75 3.1
 11 10 0 5.47 2.56
 11 10 2 8.01 2.45
 11 10 5 16.51 2.39
 11 10 7 16.22 3.36
 11 10 8 15.73 2.42
 12 0 0 21.28 5.16
 12 0 2 13.84 2.88
 12 0 5 7.62 2.95
 12 0 6 13.28 2.93
 12 0 8 13.16 2.88
 12 0 11 15.34 2.52
 12 0 13 8.51 2.6
 12 1 0 10.45 3.73
 12 1 1 6.07 2.66
 12 1 4 21.26 2.88
 12 1 5 7.84 3.83
 12 1 6 8.66 2.55
 12 1 8 6.73 2.61
 12 1 10 6.39 2.66
 12 1 11 8.82 2.56
 12 1 12 9.21 3.54
 12 2 3 9.7 2.52
 12 2 10 8.66 2.56
 12 2 11 10.66 2.57
 12 2 12 7.22 3.16
 12 3 1 9.72 3.63
 12 3 2 10.74 2.51
 12 3 3 6.59 3.2
 12 3 5 11.75 2.86
 12 3 6 6.72 2.61
 12 3 9 11.4 2.55
 12 4 0 5.58 2.68
 12 4 1 10.87 2.88
 12 4 2 7.08 2.97
 12 4 4 11.19 4.7
 12 4 5 15.12 3.5
 12 4 7 10.7 2.54
 12 5 1 11.05 2.52
 12 5 5 26.67 2.92

_iucr_refine_fcf_details
;
data_8HQ
_computing_structure_refinement   'olex2.refine 1.3 (Bourhis et al., 2015)'
_shelx_refln_list_code            4
loop_
  _space_group_symop_id
  _space_group_symop_operation_xyz
  1  x,y,z
  2  x+1/2,-y+1/2,-z
  3  -x,y+1/2,-z+1/2
  4  -x+1/2,-y,z+1/2

_space_group_crystal_system       orthorhombic
_space_group_IT_number            19
_space_group_name_H-M_alt         'P 21 21 21'
_space_group_name_Hall            ' P 2ac 2ab'
_symmetry_space_group_name_H-M    'P 21 21 21'
_symmetry_space_group_name_Hall   ' P 2ac 2ab'
_symmetry_Int_Tables_number       19
_cell_length_a                    5.3386(1)
_cell_length_b                    9.9878(2)
_cell_length_c                    22.3493(4)
_cell_angle_alpha                 90
_cell_angle_beta                  90
_cell_angle_gamma                 90
_cell_volume                      1191.68(4)
loop_
  _refln_index_h
  _refln_index_k
  _refln_index_l
  _refln_F_squared_calc
  _refln_F_squared_meas
  _refln_F_squared_sigma
  _refln_F_squared_weight
  _refln_observed_status
-12 -5 -5 26.616 27.351 2.545 51.819 o
-12 -5 -1 10.362 9.979 2.555 53.601 o
-12 -4 -7 11.299 14.291 3.050 37.700 o
-12 -4 -5 10.917 15.564 2.939 40.545 o
-12 -4 -4 6.903 6.232 2.707 48.150 o
-12 -4 -1 9.915 12.716 2.939 40.650 o
-12 -3 -9 13.969 14.393 2.555 53.161 o
-12 -3 -3 5.500 6.747 2.656 50.042 o
-12 -3 -1 7.910 7.656 2.616 51.416 o
-12 -2 -12 5.982 6.373 2.707 48.193 o
-12 -2 -11 9.564 10.221 2.586 52.419 o
-12 -2 -3 7.393 8.312 3.070 37.452 o
-12 -2 -2 10.218 11.039 2.555 53.573 o
-12 -1 -12 7.129 8.423 2.616 51.440 o
-12 -1 -6 8.135 6.262 2.666 49.536 o
-12 -1 -5 8.068 8.706 3.111 36.466 o
-12 -1 -4 19.679 20.745 2.959 39.470 o
-11 -10 -8 17.672 16.897 2.434 57.943 o
-11 -10 -7 17.345 20.463 2.444 57.334 o
-11 -10 -5 12.647 14.150 2.434 58.572 o
-11 -10 -2 9.688 11.898 2.535 54.422 o
-11 -9 -13 7.951 8.666 2.909 41.657 o
-11 -9 -12 10.577 14.403 2.464 57.347 o
-11 -9 -11 3.739 5.292 2.616 51.726 o
-11 -9 -9 10.006 11.211 2.464 57.532 o
-11 -9 -6 19.422 19.857 2.444 57.148 o
-11 -9 -5 9.439 11.130 2.838 43.611 o
-11 -9 -4 9.477 10.989 2.586 52.399 o
-11 -9 -2 15.014 14.089 2.394 60.275 o
-11 -9 -1 3.557 9.726 2.939 40.956 o
-11 -8 -14 9.493 12.575 2.606 51.549 o
-11 -8 -12 32.234 28.714 3.182 33.581 o
-11 -8 -8 7.116 7.504 2.525 55.196 o
-11 -8 -6 21.456 22.200 2.757 45.091 o
-11 -8 -5 9.623 11.706 2.777 45.482 o
-11 -8 -4 10.684 13.251 2.404 60.252 o
-11 -8 -3 6.778 6.717 2.515 55.686 o
-11 -8 -2 6.107 8.434 2.444 58.901 o
-11 -7 -18 4.597 6.414 1.959 91.503 o
-11 -7 -17 8.599 9.080 1.929 93.303 o
-11 -7 -16 14.064 15.958 2.091 78.278 o
-11 -7 -15 14.014 13.413 2.272 66.823 o
-11 -7 -13 10.494 11.282 2.899 41.780 o
-11 -7 -10 19.987 19.715 2.424 58.011 o
-11 -7 -2 11.648 15.615 2.363 62.060 o
-11 -6 -19 10.581 9.817 1.949 90.948 o
-11 -6 -18 1.740 5.040 2.141 77.219 o
-11 -6 -17 5.349 5.929 2.091 80.435 o
-11 -6 -14 9.711 11.817 2.464 57.531 o
-11 -6 -12 6.649 9.141 2.474 57.417 o
-11 -6 -10 6.154 5.727 2.565 53.609 o
-11 -6 -2 6.243 6.131 2.909 41.775 o
-11 -6 -1 10.400 17.463 3.111 36.242 o
-11 -5 -21 8.079 7.161 2.131 77.007 o
-11 -5 -20 5.295 4.444 2.081 81.319 o
-11 -5 -19 8.430 7.595 2.101 79.120 o
-11 -5 -16 7.454 6.181 2.323 65.103 o
-11 -5 -12 10.000 10.282 2.818 44.223 o
-11 -5 -8 4.517 6.141 2.515 55.858 o
-11 -5 -6 3.853 7.020 2.899 42.138 o
-11 -5 -4 13.288 11.433 2.414 59.600 o
-11 -5 -3 10.426 9.423 2.424 59.469 o
-11 -5 -1 5.154 5.737 2.495 56.729 o
-11 -4 -19 10.845 14.089 1.919 93.214 o
-11 -4 -17 12.604 12.393 2.111 77.378 o
-11 -4 -14 13.972 13.281 2.444 58.019 o
-11 -4 -12 2.319 5.232 2.606 52.204 o
-11 -4 -11 3.836 7.232 2.485 57.227 o
-11 -4 -7 13.253 15.281 2.394 60.395 o
-11 -4 -3 7.713 8.383 2.404 60.739 o
-11 -3 -23 6.624 5.939 2.060 82.596 o
-11 -3 -22 6.292 7.181 2.010 86.682 o
-11 -3 -16 7.639 7.858 2.081 80.733 o
-11 -3 -14 6.420 8.524 2.485 56.997 o
-11 -3 -13 7.074 6.444 2.555 53.948 o
-11 -3 -12 24.193 24.311 2.424 57.270 o
-11 -3 -11 10.238 16.625 2.404 60.133 o
-11 -3 -10 3.444 5.686 2.545 54.626 o
-11 -3 -6 26.246 26.987 2.424 56.864 o
-11 -3 -5 64.651 67.771 2.868 36.623 o
-11 -3 -3 10.491 12.443 4.030 21.760 o
-11 -3 -2 9.933 9.393 2.404 60.500 o
-11 -2 -23 18.693 19.513 2.202 69.894 o
-11 -2 -22 8.448 6.333 2.222 70.943 o
-11 -2 -21 11.934 11.524 2.101 78.279 o
-11 -2 -20 8.069 10.171 2.101 78.983 o
-11 -2 -19 7.053 6.807 2.283 67.404 o
-11 -2 -16 3.231 5.343 1.980 89.987 o
-11 -2 -15 7.460 9.726 2.323 64.930 o
-11 -2 -13 11.047 10.322 2.444 58.416 o
-11 -2 -11 9.618 13.079 2.788 45.123 o
-11 -2 -10 23.821 20.665 2.414 57.984 o
-11 -2 -9 13.897 15.786 2.777 45.136 o
-11 -2 -8 19.129 21.988 2.404 58.916 o
-11 -2 -6 17.578 17.685 2.384 60.298 o
-11 -2 -5 15.950 14.261 2.414 59.198 o
-11 -2 -4 22.390 23.220 2.949 39.523 o
-11 -2 -3 41.275 42.329 2.414 54.234 o
-11 -2 -1 17.536 19.362 2.707 47.107 o
-11 -1 -23 5.846 4.818 2.101 79.681 o
-11 -1 -22 21.207 19.705 2.535 53.120 o
-11 -1 -19 8.455 10.757 2.373 62.100 o
-11 -1 -18 6.032 7.141 1.949 92.111 o
-11 -1 -17 6.869 5.696 2.010 86.710 o
-11 -1 -16 33.884 27.432 2.050 75.736 o
-11 -1 -15 32.633 31.189 2.333 59.842 o
-11 -1 -12 8.857 7.878 2.485 56.839 o
-11 -1 -10 7.831 7.080 2.525 55.161 o
-11 -1 -8 42.302 42.087 2.798 41.494 o
-11 -1 -3 38.536 39.380 2.394 55.673 o
-11 -1 -2 10.504 7.302 2.899 41.867 o
-11 -1 -1 12.677 11.847 3.707 25.651 o
-10 -13 -8 3.611 5.030 2.454 58.730 o
-10 -13 -6 9.535 12.989 2.293 66.230 o
-10 -13 -4 10.438 13.968 2.293 66.073 o
-10 -13 -2 12.751 11.635 2.303 65.379 o
-10 -13 -1 8.740 6.939 2.959 40.265 o
-10 -12 -14 18.409 17.241 2.414 58.784 o
-10 -12 -13 23.117 23.462 2.969 38.961 o
-10 -12 -12 19.897 22.674 2.616 50.001 o
-10 -12 -11 7.754 6.403 2.788 45.380 o
-10 -12 -10 16.465 17.523 3.010 38.416 o
-10 -12 -9 14.215 16.635 2.474 56.470 o
-10 -12 -8 25.573 26.997 2.333 61.174 o
-10 -12 -7 9.632 13.372 3.495 28.871 o
-10 -12 -6 14.575 17.493 2.283 65.927 o
-10 -12 -5 18.146 22.129 2.303 64.065 o
-10 -12 -4 7.015 9.696 2.323 64.975 o
-10 -12 -1 4.971 6.525 2.373 62.596 o
-10 -11 -18 5.307 4.515 1.919 95.387 o
-10 -11 -17 8.272 9.040 2.555 53.781 o
-10 -11 -16 5.186 5.595 1.848 102.621 o
-10 -11 -15 16.013 16.150 1.757 108.304 o
-10 -11 -13 9.623 6.212 2.242 69.565 o
-10 -11 -12 5.308 5.797 2.454 58.582 o
-10 -11 -11 7.931 7.009 2.798 45.034 o
-10 -11 -10 34.290 36.633 2.676 46.019 o
-10 -11 -8 17.339 17.867 2.303 64.447 o
-10 -11 -7 13.033 14.110 2.868 42.465 o
-10 -11 -5 23.761 23.755 2.293 63.707 o
-10 -11 -4 11.996 9.999 2.818 44.131 o
-10 -11 -3 32.342 40.097 2.818 41.838 o
-10 -11 -2 5.614 7.413 2.343 64.112 o
-10 -10 -16 9.216 10.302 1.778 109.042 o
-10 -10 -14 26.792 22.452 3.868 23.235 o
-10 -10 -13 39.233 42.945 2.373 56.147 o
-10 -10 -12 13.921 18.382 2.414 59.194 o
-10 -10 -11 10.508 10.342 2.323 64.588 o
-10 -10 -10 8.486 17.039 3.000 39.017 o
-10 -10 -8 6.669 7.282 2.727 47.431 o
-10 -10 -7 44.274 50.510 2.909 38.170 o
-10 -10 -6 31.010 36.148 2.303 61.153 o
-10 -10 -5 13.385 15.736 2.283 66.186 o
-10 -10 -3 14.349 19.564 3.949 22.547 o
-10 -10 -1 11.545 13.372 2.788 45.014 o
-10 -9 -23 7.850 8.151 1.899 96.492 o
-10 -9 -22 8.920 10.171 1.980 88.551 o
-10 -9 -21 7.168 7.787 2.151 75.672 o
-10 -9 -20 6.702 8.757 1.818 105.254 o
-10 -9 -18 6.120 4.636 2.151 76.006 o
-10 -9 -17 3.656 4.525 1.889 98.758 o
-10 -9 -16 11.905 9.979 1.798 105.964 o
-10 -9 -15 10.601 11.686 1.757 110.836 o
-10 -9 -13 19.627 23.644 2.111 75.163 o
-10 -9 -12 22.277 23.998 2.636 49.017 o
-10 -9 -11 12.903 17.109 2.575 52.329 o
-10 -9 -9 11.010 10.544 2.303 65.635 o
-10 -9 -7 6.585 8.413 2.313 65.641 o
-10 -9 -6 4.985 11.898 2.606 51.860 o
-10 -9 -5 14.709 13.857 2.252 67.870 o
-10 -9 -4 6.454 7.434 2.313 65.701 o
-10 -9 -3 2.231 8.090 2.848 43.679 o
-10 -9 -1 9.211 10.969 2.262 68.129 o
-10 -8 -25 7.095 8.019 2.060 82.365 o
-10 -8 -24 15.179 13.342 2.182 72.151 o
-10 -8 -23 19.328 21.129 1.858 95.794 o
-10 -8 -22 5.539 6.403 1.899 97.162 o
-10 -8 -20 5.606 6.535 1.879 99.199 o
-10 -8 -19 7.394 8.413 1.959 90.806 o
-10 -8 -17 5.612 4.414 1.909 96.336 o
-10 -8 -16 8.785 8.343 1.949 91.463 o
-10 -8 -15 4.516 6.797 1.798 108.388 o
-10 -8 -14 8.207 8.191 2.626 50.992 o
-10 -8 -13 11.051 11.787 2.121 76.955 o
-10 -8 -9 8.860 9.656 2.303 65.914 o
-10 -8 -7 7.697 7.929 2.343 63.896 o
-10 -8 -6 26.075 30.098 2.272 63.935 o
-10 -8 -5 17.944 19.281 2.262 66.491 o
-10 -8 -4 18.608 18.170 2.565 52.219 o
-10 -8 -3 15.460 17.574 2.222 69.305 o
-10 -7 -26 6.531 9.070 2.171 74.293 o
-10 -7 -25 6.464 5.414 2.293 66.947 o
-10 -7 -24 8.044 9.393 2.242 69.564 o
-10 -7 -23 17.428 18.029 1.980 85.942 o
-10 -7 -21 5.344 8.737 2.171 74.461 o
-10 -7 -20 30.380 32.562 3.293 31.445 o
-10 -7 -19 5.399 5.919 2.010 86.933 o
-10 -7 -18 8.821 7.211 1.980 88.849 o
-10 -7 -17 7.558 10.454 1.778 109.498 o
-10 -7 -15 6.139 4.929 2.081 81.166 o
-10 -7 -13 9.159 12.948 2.676 48.914 o
-10 -7 -12 6.588 5.626 2.232 70.560 o
-10 -7 -7 3.395 5.292 2.414 60.705 o
-10 -7 -6 7.262 5.838 2.384 61.908 o
-10 -7 -5 9.702 11.161 2.283 66.888 o
-10 -7 -4 13.120 14.675 3.767 24.810 o
-10 -7 -2 9.220 11.534 2.596 51.998 o
-10 -7 -1 12.617 12.332 2.242 68.833 o
-10 -6 -26 9.371 7.343 1.949 91.446 o
-10 -6 -25 5.207 6.313 2.242 70.044 o
-10 -6 -24 12.961 12.362 2.020 84.186 o
-10 -6 -23 8.087 5.686 1.939 92.799 o
-10 -6 -22 4.866 5.838 1.919 95.345 o
-10 -6 -20 6.920 8.373 2.060 82.365 o
-10 -6 -19 10.574 13.726 1.818 103.558 o
-10 -6 -18 13.903 13.756 2.060 80.735 o
-10 -6 -17 5.226 5.494 2.000 87.864 o
-10 -6 -16 4.457 4.899 2.020 86.304 o
-10 -6 -15 20.593 21.836 1.778 103.438 o
-10 -6 -14 2.583 4.868 2.303 66.750 o
-10 -6 -13 6.161 5.737 2.222 71.236 o
-10 -6 -11 24.694 25.099 2.626 49.122 o
-10 -6 -10 9.050 12.231 3.070 37.330 o
-10 -6 -9 6.450 6.605 2.343 64.073 o
-10 -6 -8 5.847 7.959 2.313 65.734 o
-10 -6 -5 23.500 23.058 2.303 63.269 o
-10 -6 -4 8.124 8.918 2.596 52.156 o
-10 -6 -2 17.703 21.291 2.666 48.416 o
-10 -5 -28 6.602 8.494 2.040 84.015 o
-10 -5 -24 3.309 6.302 2.111 79.164 o
-10 -5 -23 7.054 7.020 1.899 96.784 o
-10 -5 -16 9.658 7.040 1.980 88.708 o
-10 -5 -15 13.864 13.635 1.778 107.112 o
-10 -5 -13 36.466 37.491 2.313 59.687 o
-10 -5 -10 17.556 17.180 2.262 66.689 o
-10 -5 -9 23.337 22.927 2.262 65.447 o
-10 -5 -8 13.156 14.493 2.565 52.813 o
-10 -5 -7 13.968 15.200 2.242 68.472 o
-10 -5 -6 13.798 15.695 2.757 45.793 o
-10 -5 -5 27.583 22.735 2.252 65.351 o
-10 -5 -4 8.554 8.787 2.272 67.731 o
-10 -5 -3 7.233 6.545 2.323 65.107 o
-10 -5 -2 12.163 11.857 2.232 69.528 o
-10 -4 -27 6.128 6.545 1.949 92.148 o
-10 -4 -25 33.954 36.895 2.222 64.641 o
-10 -4 -24 9.643 8.858 1.899 96.019 o
-10 -4 -22 3.323 5.484 1.929 94.681 o
-10 -4 -20 14.587 12.342 1.970 88.051 o
-10 -4 -19 16.363 17.604 1.808 102.344 o
-10 -4 -18 13.397 12.211 2.081 79.454 o
-10 -4 -15 7.654 7.626 1.818 105.156 o
-10 -4 -14 22.433 21.452 2.747 45.369 o
-10 -4 -13 17.793 16.756 2.293 65.006 o
-10 -4 -12 22.097 19.503 2.272 65.331 o
-10 -4 -11 4.706 9.716 2.283 67.495 o
-10 -4 -10 10.070 13.665 2.252 68.466 o
-10 -4 -7 25.551 25.826 2.363 59.796 o
-10 -4 -6 19.587 20.089 2.242 67.343 o
-10 -4 -5 14.723 13.322 3.394 30.470 o
-10 -4 -4 21.297 22.998 2.222 68.020 o
-10 -4 -2 22.450 21.816 2.222 67.931 o
-10 -4 -1 7.684 6.959 2.313 65.605 o
-10 -3 -30 9.078 10.999 2.414 60.008 o
-10 -3 -29 25.926 25.886 2.313 62.206 o
-10 -3 -28 8.954 12.322 2.485 56.657 o
-10 -3 -27 26.857 24.745 2.071 76.302 o
-10 -3 -23 24.692 21.523 1.959 85.390 o
-10 -3 -18 9.704 9.161 1.828 103.305 o
-10 -3 -17 32.229 33.653 1.939 83.190 o
-10 -3 -16 19.172 21.160 1.889 92.995 o
-10 -3 -15 7.687 7.989 1.798 107.416 o
-10 -3 -12 11.566 13.241 2.272 67.132 o
-10 -3 -11 13.171 14.595 2.586 52.006 o
-10 -3 -10 28.557 29.522 2.272 63.587 o
-10 -3 -7 16.357 14.160 2.444 57.749 o
-10 -3 -5 13.047 16.958 2.202 70.925 o
-10 -3 -3 5.325 8.211 2.262 68.704 o
-10 -3 -2 16.424 15.120 2.212 69.952 o
-10 -2 -29 32.617 34.027 2.313 60.581 o
-10 -2 -25 9.100 5.616 2.141 76.262 o
-10 -2 -24 17.774 18.766 2.010 83.352 o
-10 -2 -23 10.107 11.292 1.879 97.636 o
-10 -2 -22 4.564 4.686 1.970 90.734 o
-10 -2 -21 9.484 7.424 1.879 98.239 o
-10 -2 -18 7.629 7.201 1.869 99.731 o
-10 -2 -17 19.009 19.937 2.626 49.815 o
-10 -2 -16 36.013 34.350 1.949 81.227 o
-10 -2 -15 7.818 8.110 1.959 90.754 o
-10 -2 -14 28.409 27.482 2.828 42.309 o
-10 -2 -13 55.309 56.974 2.353 53.182 o
-10 -2 -11 11.024 11.575 2.262 67.882 o
-10 -2 -10 7.429 5.505 2.404 60.885 o
-10 -2 -9 42.437 44.400 2.303 58.557 o
-10 -2 -8 29.222 31.694 2.687 46.377 o
-10 -2 -7 11.512 12.504 2.262 67.768 o
-10 -2 -6 26.349 29.118 2.505 53.337 o
-10 -2 -5 13.188 8.898 2.697 48.077 o
-10 -2 -4 14.186 15.251 2.222 69.646 o
-10 -2 -3 14.850 15.211 2.202 70.793 o
-10 -2 -2 33.502 34.421 2.565 49.970 o
-10 -2 -1 12.620 12.282 2.222 70.057 o
-10 -1 -27 14.699 17.756 1.919 91.859 o
-10 -1 -25 7.690 6.717 1.939 92.776 o
-10 -1 -24 24.248 23.664 2.131 72.964 o
-10 -1 -22 32.742 30.401 2.030 77.002 o
-10 -1 -21 28.679 29.351 1.889 88.939 o
-10 -1 -20 23.794 22.149 2.050 78.655 o
-10 -1 -19 19.663 20.139 1.828 98.812 o
-10 -1 -18 16.804 16.271 1.808 102.415 o
-10 -1 -17 9.655 7.474 1.970 89.557 o
-10 -1 -16 5.499 5.767 2.293 67.024 o
-10 -1 -15 9.702 11.039 2.131 76.502 o
-10 -1 -14 23.690 21.321 2.919 40.299 o
-10 -1 -13 15.942 11.514 2.303 65.013 o
-10 -1 -12 5.034 6.484 2.373 62.592 o
-10 -1 -11 26.570 32.471 3.161 34.169 o
-10 -1 -9 72.717 66.357 2.737 38.827 o
-10 -1 -8 9.997 10.171 2.283 66.910 o
-10 -1 -7 24.806 26.462 2.262 64.951 o
-10 -1 -6 31.869 31.098 2.262 63.434 o
-10 -1 -5 4.360 6.333 2.363 63.186 o
-10 -1 -4 10.103 9.302 2.616 51.226 o
-10 -1 -2 93.661 89.436 2.414 42.200 o
-9 -15 -11 7.557 7.777 2.030 84.740 o
-9 -15 -10 8.537 9.413 2.515 55.464 o
-9 -15 -7 12.484 16.584 2.151 74.288 o
-9 -15 -6 3.672 6.232 2.232 70.838 o
-9 -15 -5 11.435 12.534 2.505 55.558 o
-9 -14 -17 5.399 5.161 1.919 95.308 o
-9 -14 -15 9.101 10.211 1.646 126.508 o
-9 -14 -14 6.388 6.989 1.768 111.539 o
-9 -14 -12 15.614 17.180 1.990 85.611 o
-9 -14 -11 40.205 38.804 2.535 50.038 o
-9 -14 -10 9.648 6.676 2.060 82.069 o
-9 -14 -9 37.573 42.713 3.212 32.392 o
-9 -14 -7 21.104 22.634 2.161 71.721 o
-9 -14 -6 16.148 19.533 2.141 74.133 o
-9 -14 -4 5.996 7.999 2.444 58.927 o
-9 -14 -2 7.794 7.535 2.949 40.563 o
-9 -13 -16 10.393 14.393 1.737 112.946 o
-9 -13 -15 11.108 11.514 1.757 110.703 o
-9 -13 -14 24.043 22.866 1.788 100.955 o
-9 -13 -12 23.153 20.210 2.202 69.125 o
-9 -13 -10 23.843 25.422 2.000 81.971 o
-9 -13 -9 6.147 6.343 2.111 78.787 o
-9 -13 -8 11.554 13.019 2.141 75.382 o
-9 -13 -7 2.738 4.646 2.323 65.597 o
-9 -13 -6 64.853 70.508 3.565 24.999 o
-9 -13 -5 19.770 20.301 2.495 54.894 o
-9 -13 -4 17.577 19.230 2.414 58.767 o
-9 -13 -3 14.868 18.392 2.121 75.804 o
-9 -13 -1 4.950 6.060 2.222 71.351 o
-9 -12 -22 9.306 9.979 1.939 92.120 o
-9 -12 -21 2.872 4.909 1.879 99.929 o
-9 -12 -16 8.411 7.979 1.677 122.790 o
-9 -12 -15 15.413 15.402 3.424 29.897 o
-9 -12 -13 13.638 10.878 1.757 109.992 o
-9 -12 -12 11.181 13.029 2.525 54.692 o
-9 -12 -11 16.595 17.826 2.737 46.213 o
-9 -12 -10 3.742 6.080 2.030 85.476 o
-9 -12 -8 11.298 8.494 2.757 46.137 o
-9 -12 -7 8.015 7.504 2.171 74.204 o
-9 -12 -5 13.622 19.937 2.131 75.196 o
-9 -12 -2 16.234 22.341 3.192 34.173 o
-9 -11 -24 11.648 11.211 2.272 67.242 o
-9 -11 -23 7.586 10.595 2.182 73.389 o
-9 -11 -22 4.985 7.898 2.010 86.839 o
-9 -11 -20 7.532 9.534 2.010 86.270 o
-9 -11 -19 5.719 5.747 1.646 128.608 o
-9 -11 -18 16.602 17.544 1.677 117.749 o
-9 -11 -14 27.895 26.391 2.535 52.126 o
-9 -11 -13 17.775 14.625 1.757 107.955 o
-9 -11 -12 19.977 20.927 1.747 107.155 o
-9 -11 -11 4.993 6.656 2.495 56.709 o
-9 -11 -10 10.716 10.605 2.151 74.994 o
-9 -11 -9 11.931 11.049 2.454 57.838 o
-9 -11 -8 4.446 10.605 3.111 36.547 o
-9 -11 -5 9.849 11.595 2.111 77.872 o
-9 -11 -4 6.144 8.787 2.373 62.398 o
-9 -11 -2 15.033 17.523 2.081 78.694 o
-9 -11 -1 13.537 17.766 2.081 78.942 o
-9 -10 -26 15.718 15.443 1.869 96.663 o
-9 -10 -25 10.083 12.231 2.404 60.356 o
-9 -10 -24 14.409 11.676 1.848 99.565 o
-9 -10 -23 5.489 6.302 1.889 98.207 o
-9 -10 -22 6.038 5.161 2.071 81.947 o
-9 -10 -21 22.420 24.371 1.727 107.798 o
-9 -10 -17 19.216 22.543 2.262 66.081 o
-9 -10 -16 11.127 9.383 1.778 108.614 o
-9 -10 -15 23.183 23.775 2.030 80.068 o
-9 -10 -14 4.020 4.656 1.828 105.240 o
-9 -10 -13 9.143 8.656 1.646 126.794 o
-9 -10 -11 2.565 6.141 2.010 87.361 o
-9 -10 -9 11.274 13.110 2.555 53.419 o
-9 -10 -7 25.027 25.846 2.414 57.531 o
-9 -10 -6 4.158 5.131 2.343 64.339 o
-9 -10 -5 36.066 40.935 2.394 55.920 o
-9 -10 -4 27.391 26.351 2.121 72.724 o
-9 -10 -3 27.145 30.573 2.444 55.663 o
-9 -10 -1 5.992 7.747 2.565 53.556 o
-9 -9 -28 13.854 16.817 2.101 77.519 o
-9 -9 -27 3.010 7.959 2.262 68.950 o
-9 -9 -26 16.644 14.312 2.111 76.545 o
-9 -9 -25 12.314 11.342 1.858 99.130 o
-9 -9 -22 11.917 10.231 1.757 110.650 o
-9 -9 -19 45.266 48.349 2.616 46.188 o
-9 -9 -17 11.808 14.958 1.667 121.604 o
-9 -9 -16 41.437 38.511 1.990 76.289 o
-9 -9 -15 6.295 7.484 1.667 125.076 o
-9 -9 -14 6.358 7.585 1.656 126.528 o
-9 -9 -13 18.130 21.574 1.970 86.195 o
-9 -9 -12 11.488 13.554 1.959 89.462 o
-9 -9 -10 7.644 9.868 2.171 74.100 o
-9 -9 -9 16.028 17.837 2.111 76.346 o
-9 -9 -7 16.515 21.291 2.091 77.353 o
-9 -9 -5 11.899 14.514 2.414 59.586 o
-9 -9 -4 10.509 11.797 2.091 79.223 o
-9 -9 -2 28.978 29.916 2.111 72.663 o
-9 -9 -1 12.208 13.847 2.071 80.269 o
-9 -8 -30 16.447 17.897 2.485 55.761 o
-9 -8 -29 4.858 4.939 2.272 68.311 o
-9 -8 -27 13.703 13.413 2.363 61.960 o
-9 -8 -25 11.430 14.574 2.525 54.611 o
-9 -8 -24 9.783 8.868 2.424 59.550 o
-9 -8 -22 6.936 6.111 1.899 96.904 o
-9 -8 -21 16.279 12.504 1.737 111.239 o
-9 -8 -20 14.145 14.271 1.717 114.179 o
-9 -8 -18 12.161 11.090 1.798 105.727 o
-9 -8 -16 3.431 3.788 1.788 110.237 o
-9 -8 -15 5.939 5.828 1.707 119.735 o
-9 -8 -13 13.710 13.059 1.980 87.300 o
-9 -8 -12 76.059 75.821 2.626 40.517 o
-9 -8 -11 46.901 50.854 3.798 23.210 o
-9 -8 -9 7.578 7.646 2.161 74.934 o
-9 -8 -8 29.382 28.219 2.424 56.398 o
-9 -8 -7 71.626 78.952 2.586 41.888 o
-9 -8 -6 10.423 7.585 2.252 68.784 o
-9 -8 -5 19.307 19.554 2.363 60.979 o
-9 -8 -4 21.579 21.149 2.091 76.395 o
-9 -8 -3 7.068 5.969 2.515 55.692 o
-9 -8 -2 30.210 32.502 2.414 56.453 o
-9 -7 -32 7.958 9.393 2.020 85.367 o
-9 -7 -31 8.687 10.787 2.171 73.902 o
-9 -7 -30 2.600 6.908 2.222 71.554 o
-9 -7 -29 9.467 5.747 2.394 61.208 o
-9 -7 -28 4.435 7.312 2.101 79.703 o
-9 -7 -27 13.436 13.766 1.899 94.544 o
-9 -7 -25 16.482 15.827 2.040 81.581 o
-9 -7 -24 29.756 29.553 1.768 99.537 o
-9 -7 -23 12.269 10.746 1.939 91.405 o
-9 -7 -21 7.166 6.434 2.373 62.412 o
-9 -7 -20 1.793 4.909 2.050 84.174 o
-9 -7 -19 14.779 15.736 1.889 94.919 o
-9 -7 -17 7.272 7.666 1.697 120.405 o
-9 -7 -15 16.099 18.170 1.757 107.921 o
-9 -7 -14 16.486 18.220 1.626 124.516 o
-9 -7 -13 19.712 19.897 1.959 86.849 o
-9 -7 -12 20.158 21.008 1.949 87.442 o
-9 -7 -11 16.517 17.069 3.252 33.017 o
-9 -7 -10 8.011 7.757 2.171 74.188 o
-9 -7 -8 26.047 27.119 2.131 72.281 o
-9 -7 -7 13.976 17.049 2.414 59.256 o
-9 -7 -6 92.762 89.133 2.283 45.720 o
-9 -7 -5 22.979 20.634 2.101 75.485 o
-9 -7 -4 16.463 14.554 2.535 53.775 o
-9 -7 -3 53.250 53.732 3.545 26.095 o
-9 -7 -2 27.187 27.422 2.555 51.373 o
-9 -7 -1 42.434 44.965 3.414 28.634 o
-9 -6 -33 8.817 8.050 2.161 74.746 o
-9 -6 -32 12.859 13.049 2.010 84.957 o
-9 -6 -31 9.488 7.939 2.485 56.788 o
-9 -6 -30 10.397 10.898 2.283 66.824 o
-9 -6 -29 3.557 5.393 2.404 61.197 o
-9 -6 -28 15.203 13.726 2.242 68.405 o
-9 -6 -27 42.091 41.642 2.071 70.730 o
-9 -6 -26 19.964 20.109 1.879 93.852 o
-9 -6 -25 6.365 3.929 1.949 92.346 o
-9 -6 -24 38.727 41.329 1.808 90.035 o
-9 -6 -23 14.767 13.756 1.747 110.337 o
-9 -6 -21 21.444 22.493 2.030 80.600 o
-9 -6 -20 10.101 11.100 1.717 116.170 o
-9 -6 -19 6.774 6.161 1.768 111.546 o
-9 -6 -18 11.828 11.534 1.828 102.418 o
-9 -6 -17 32.131 29.744 1.697 105.711 o
-9 -6 -15 6.530 4.878 1.768 111.789 o
-9 -6 -14 46.057 48.702 2.485 50.449 o
-9 -6 -13 7.480 7.323 2.020 85.624 o
-9 -6 -12 55.700 52.268 2.434 50.578 o
-9 -6 -11 12.953 10.544 2.121 76.756 o
-9 -6 -10 10.604 12.171 2.101 78.440 o
-9 -6 -9 32.400 32.532 2.141 69.841 o
-9 -6 -8 110.303 110.009 2.363 39.057 o
-9 -6 -6 65.235 64.418 2.646 42.034 o
-9 -6 -3 6.854 7.434 2.171 74.355 o
-9 -6 -2 8.212 10.989 2.081 80.405 o
-9 -6 -1 65.604 64.509 2.171 57.480 o
-9 -5 -34 18.382 16.756 2.010 83.438 o
-9 -5 -33 7.081 6.262 1.990 88.364 o
-9 -5 -32 3.875 5.323 2.313 66.039 o
-9 -5 -30 17.533 19.402 2.242 67.691 o
-9 -5 -29 23.417 24.533 3.788 24.262 o
-9 -5 -27 4.370 4.818 2.010 87.184 o
-9 -5 -26 24.398 24.624 1.768 102.586 o
-9 -5 -25 11.192 12.595 1.778 108.109 o
-9 -5 -23 18.093 15.645 1.757 107.664 o
-9 -5 -22 7.912 5.929 1.798 107.630 o
-9 -5 -21 11.143 11.413 1.717 115.759 o
-9 -5 -20 9.635 11.746 2.272 67.445 o
-9 -5 -19 6.732 5.969 1.899 96.961 o
-9 -5 -18 6.851 8.090 1.929 93.760 o
-9 -5 -17 4.771 7.403 1.788 109.453 o
-9 -5 -15 28.286 26.805 1.667 111.601 o
-9 -5 -14 11.341 8.979 1.778 108.610 o
-9 -5 -11 10.328 10.666 2.111 77.870 o
-9 -5 -10 19.378 19.867 3.161 34.742 o
-9 -5 -9 8.606 9.353 2.151 75.376 o
-9 -5 -8 53.719 50.490 2.555 46.947 o
-9 -5 -7 8.572 8.999 2.636 50.560 o
-9 -5 -6 2.965 5.848 2.161 75.607 o
-9 -5 -4 4.968 5.909 2.151 76.069 o
-9 -5 -2 24.682 23.462 2.040 79.035 o
-9 -4 -33 40.100 37.491 2.565 49.062 o
-9 -4 -32 8.234 9.676 2.202 72.051 o
-9 -4 -31 17.129 15.594 2.283 65.722 o
-9 -4 -30 22.579 23.402 2.252 66.079 o
-9 -4 -27 12.596 14.120 1.909 93.749 o
-9 -4 -25 24.618 24.210 1.818 97.496 o
-9 -4 -22 22.578 24.836 1.818 98.086 o
-9 -4 -21 43.366 42.582 2.373 55.535 o
-9 -4 -20 42.800 39.713 1.889 82.612 o
-9 -4 -19 12.976 12.201 1.879 96.816 o
-9 -4 -18 13.779 13.201 1.707 115.795 o
-9 -4 -17 20.942 17.675 2.707 46.926 o
-9 -4 -16 37.362 35.673 1.707 100.870 o
-9 -4 -15 37.501 35.077 1.697 101.937 o
-9 -4 -14 17.678 17.231 1.778 105.261 o
-9 -4 -13 64.494 62.761 2.636 42.490 o
-9 -4 -12 12.631 14.988 2.121 76.455 o
-9 -4 -11 8.015 5.474 2.242 69.787 o
-9 -4 -10 58.605 58.419 2.636 43.454 o
-9 -4 -9 24.357 27.038 2.111 73.910 o
-9 -4 -8 72.533 70.508 2.535 43.664 o
-9 -4 -7 16.233 14.453 2.091 78.028 o
-9 -4 -6 8.547 9.373 2.111 78.234 o
-9 -4 -5 56.554 55.257 2.474 48.853 o
-9 -4 -4 23.270 25.351 2.091 75.634 o
-9 -4 -3 28.875 26.179 2.363 59.324 o
-9 -4 -2 70.659 70.771 2.182 55.266 o
-9 -4 -1 58.614 59.489 2.141 60.943 o
-9 -3 -35 38.532 35.602 2.151 67.659 o
-9 -3 -34 7.682 6.393 2.151 75.696 o
-9 -3 -33 4.764 6.070 2.131 77.517 o
-9 -3 -30 2.632 5.626 2.363 63.357 o
-9 -3 -28 4.870 5.414 2.010 87.058 o
-9 -3 -27 6.482 6.484 1.970 90.241 o
-9 -3 -26 5.244 5.222 2.010 87.014 o
-9 -3 -25 7.181 9.787 1.838 102.763 o
-9 -3 -24 5.261 3.878 1.818 106.200 o
-9 -3 -23 41.345 38.037 1.828 88.029 o
-9 -3 -22 13.506 16.635 1.747 110.275 o
-9 -3 -21 92.192 85.739 2.091 51.769 o
-9 -3 -20 32.475 29.159 1.737 101.508 o
-9 -3 -19 6.142 7.070 1.747 114.134 o
-9 -3 -18 25.197 24.705 2.020 80.234 o
-9 -3 -17 34.723 35.875 2.091 71.986 o
-9 -3 -16 22.537 25.159 1.798 100.057 o
-9 -3 -15 80.210 76.245 2.242 50.574 o
-9 -3 -14 24.803 24.684 1.757 103.480 o
-9 -3 -13 26.697 29.856 3.212 33.196 o
-9 -3 -12 41.632 41.753 2.161 65.796 o
-9 -3 -11 26.035 27.220 2.333 61.094 o
-9 -3 -10 91.134 86.527 2.262 46.822 o
-9 -3 -9 13.552 17.726 2.394 60.238 o
-9 -3 -8 22.051 23.321 2.081 76.777 o
-9 -3 -7 7.910 6.201 2.182 73.624 o
-9 -3 -6 76.816 74.710 2.565 41.993 o
-9 -3 -5 35.976 38.087 2.101 70.838 o
-9 -3 -4 29.106 26.129 2.363 59.296 o
-9 -3 -3 48.606 47.106 2.141 64.697 o
-9 -3 -2 13.800 11.231 2.424 59.078 o
-9 -3 -1 20.210 21.392 2.050 79.501 o
-9 -2 -32 10.598 7.676 3.080 37.114 o
-9 -2 -30 36.429 39.269 2.596 48.331 o
-9 -2 -28 7.887 6.121 2.313 65.626 o
-9 -2 -26 7.183 6.262 1.869 99.938 o
-9 -2 -25 7.110 6.333 1.737 115.259 o
-9 -2 -24 7.111 6.898 2.081 80.883 o
-9 -2 -23 23.377 28.230 1.838 95.310 o
-9 -2 -22 17.705 16.736 1.848 97.912 o
-9 -2 -21 7.836 10.615 1.899 96.226 o
-9 -2 -20 24.975 22.614 1.858 93.827 o
-9 -2 -19 3.745 4.878 1.970 90.856 o
-9 -2 -18 17.869 20.523 1.697 114.034 o
-9 -2 -17 38.533 40.713 1.798 91.070 o
-9 -2 -15 20.083 21.523 1.667 116.671 o
-9 -2 -14 35.385 34.077 1.677 105.253 o
-9 -2 -13 13.927 14.251 1.757 109.339 o
-9 -2 -12 37.370 36.885 2.121 69.480 o
-9 -2 -11 37.036 35.421 2.121 69.717 o
-9 -2 -9 24.820 26.927 2.788 43.760 o
-9 -2 -8 25.129 26.068 2.919 40.078 o
-9 -2 -7 6.013 6.737 2.131 77.313 o
-9 -2 -5 88.319 88.163 3.171 28.528 o
-9 -2 -4 42.706 42.198 2.464 52.087 o
-9 -2 -3 12.422 10.221 2.141 75.462 o
-9 -2 -2 20.288 20.038 2.050 79.626 o
-9 -2 -1 8.907 7.434 3.404 30.502 o
-9 -1 -35 2.219 5.616 2.182 74.320 o
-9 -1 -33 8.069 11.534 2.040 83.523 o
-9 -1 -32 24.955 26.351 2.505 53.636 o
-9 -1 -30 24.554 26.159 2.232 66.671 o
-9 -1 -27 12.595 10.383 1.858 99.181 o
-9 -1 -26 87.872 82.598 2.868 33.738 o
-9 -1 -25 5.056 5.565 1.747 114.654 o
-9 -1 -24 8.866 10.403 1.828 103.362 o
-9 -1 -23 15.807 16.261 1.656 121.055 o
-9 -1 -22 42.492 38.289 1.768 92.506 o
-9 -1 -21 8.626 7.807 1.747 113.292 o
-9 -1 -20 18.708 24.371 1.697 112.881 o
-9 -1 -19 6.110 7.020 1.838 103.354 o
-9 -1 -18 16.458 17.625 1.828 100.197 o
-9 -1 -16 17.089 17.140 1.677 117.629 o
-9 -1 -15 38.320 37.027 1.677 103.079 o
-9 -1 -13 25.268 26.553 1.959 84.579 o
-9 -1 -12 35.086 28.038 3.111 34.922 o
-9 -1 -11 4.627 6.656 2.161 75.364 o
-9 -1 -10 7.602 8.201 2.212 71.571 o
-9 -1 -9 16.123 14.736 3.444 29.543 o
-9 -1 -8 16.007 16.079 2.444 57.689 o
-9 -1 -7 42.923 38.976 2.111 68.550 o
-9 -1 -6 31.458 28.593 2.081 74.190 o
-9 -1 -4 49.891 51.561 2.373 53.774 o
-9 -1 -3 66.135 63.681 2.323 51.767 o
-9 -1 -2 11.451 12.312 2.394 60.721 o
-9 -1 -1 31.139 31.603 2.060 75.228 o
-8 -17 -11 6.988 5.747 1.990 88.425 o
-8 -17 -10 4.880 7.646 2.434 59.511 o
-8 -17 -8 9.041 7.929 2.272 67.725 o
-8 -17 -6 12.819 15.897 2.010 84.683 o
-8 -17 -5 9.590 10.292 2.040 83.370 o
-8 -17 -4 8.024 11.110 2.020 85.206 o
-8 -17 -2 7.372 9.868 4.252 19.602 o
-8 -17 -1 7.882 11.787 2.010 86.009 o
-8 -16 -17 5.604 7.161 1.838 103.457 o
-8 -16 -16 7.130 6.100 1.869 99.968 o
-8 -16 -15 10.919 13.797 2.111 77.535 o
-8 -16 -14 5.061 7.676 1.808 106.958 o
-8 -16 -13 10.355 10.191 1.808 105.233 o
-8 -16 -12 27.304 25.139 3.656 25.889 o
-8 -16 -11 4.383 4.888 1.919 95.527 o
-8 -16 -10 40.170 39.420 5.535 11.368 o
-8 -16 -9 13.370 14.079 2.020 83.941 o
-8 -16 -8 48.420 59.742 2.182 61.382 o
-8 -16 -7 7.649 6.989 1.848 101.893 o
-8 -16 -6 13.289 14.019 2.020 83.963 o
-8 -16 -5 24.723 28.634 4.909 14.553 o
-8 -16 -4 3.621 5.232 2.101 79.948 o
-8 -16 -3 13.435 14.403 2.000 85.533 o
-8 -16 -2 7.577 11.393 1.970 89.580 o
-8 -15 -19 8.357 9.080 1.889 97.286 o
-8 -15 -17 5.132 4.697 2.313 65.954 o
-8 -15 -15 31.248 30.603 2.454 54.735 o
-8 -15 -13 18.920 21.372 2.697 47.279 o
-8 -15 -12 13.199 12.181 1.778 107.552 o
-8 -15 -11 32.560 37.087 2.040 75.544 o
-8 -15 -8 5.542 6.616 2.767 46.137 o
-8 -15 -7 37.039 42.582 2.969 37.543 o
-8 -15 -6 9.337 14.403 1.980 88.058 o
-8 -15 -5 19.110 20.008 1.990 84.513 o
-8 -15 -4 6.723 7.424 2.030 84.905 o
-8 -15 -3 16.951 24.189 1.990 84.529 o
-8 -15 -2 10.716 12.928 3.929 22.878 o
-8 -15 -1 13.500 16.332 1.970 87.853 o
-8 -14 -23 12.338 14.716 2.071 80.170 o
-8 -14 -21 8.126 8.090 1.636 128.818 o
-8 -14 -17 9.421 9.262 1.737 114.098 o
-8 -14 -15 13.607 13.079 1.576 134.782 o
-8 -14 -14 24.904 23.957 1.616 120.266 o
-8 -14 -13 11.095 10.363 1.687 119.985 o
-8 -14 -12 23.890 23.442 2.192 69.328 o
-8 -14 -10 12.994 11.767 2.010 85.055 o
-8 -14 -6 22.852 28.371 4.434 17.798 o
-8 -14 -4 7.855 8.696 2.565 53.404 o
-8 -14 -1 4.380 6.929 2.000 87.885 o
-8 -13 -27 7.602 6.717 1.757 112.489 o
-8 -13 -26 11.148 14.241 2.161 73.991 o
-8 -13 -25 11.532 13.231 2.091 78.940 o
-8 -13 -24 12.598 14.554 2.454 57.622 o
-8 -13 -21 6.353 6.020 2.373 62.500 o
-8 -13 -19 21.439 25.099 2.182 70.210 o
-8 -13 -17 19.149 19.079 2.798 44.092 o
-8 -13 -16 6.654 7.363 2.424 59.874 o
-8 -13 -15 5.066 3.909 1.606 135.621 o
-8 -13 -14 5.949 6.141 1.626 131.592 o
-8 -13 -12 6.257 6.787 1.606 134.594 o
-8 -13 -11 28.425 35.481 2.596 49.361 o
-8 -13 -9 5.277 6.403 2.030 85.216 o
-8 -13 -8 16.408 17.806 1.949 88.755 o
-8 -13 -4 21.421 26.401 1.970 84.796 o
-8 -13 -1 11.329 11.928 1.939 91.481 o
-8 -12 -29 16.562 16.918 1.899 93.348 o
-8 -12 -28 5.331 5.444 1.727 117.242 o
-8 -12 -27 8.939 8.312 2.293 66.548 o
-8 -12 -26 6.985 6.030 2.050 83.337 o
-8 -12 -25 15.361 18.352 2.232 68.663 o
-8 -12 -23 20.452 21.129 2.323 62.772 o
-8 -12 -22 15.255 17.564 1.737 110.698 o
-8 -12 -21 5.813 6.767 1.697 121.026 o
-8 -12 -20 12.629 14.726 1.636 125.602 o
-8 -12 -19 4.442 4.777 2.101 79.871 o
-8 -12 -18 30.048 30.633 2.262 63.776 o
-8 -12 -16 10.947 10.504 1.525 145.452 o
-8 -12 -13 7.464 5.999 1.737 115.203 o
-8 -12 -11 6.003 4.464 2.121 78.192 o
-8 -12 -10 16.780 18.675 2.525 53.984 o
-8 -12 -9 8.488 9.575 1.909 95.208 o
-8 -12 -8 10.067 11.282 2.293 66.265 o
-8 -12 -7 3.070 5.010 2.030 85.655 o
-8 -12 -6 16.042 18.756 2.959 39.698 o
-8 -12 -5 16.274 23.250 3.232 33.325 o
-8 -12 -4 29.102 30.542 1.990 80.748 o
-8 -12 -2 39.533 45.066 2.626 46.682 o
-8 -12 -1 5.422 6.302 2.353 63.635 o
-8 -11 -31 5.046 7.171 1.757 113.146 o
-8 -11 -30 6.806 10.555 1.909 95.464 o
-8 -11 -28 16.392 15.251 1.798 103.794 o
-8 -11 -27 22.571 22.604 3.818 23.923 o
-8 -11 -26 2.795 7.312 2.000 88.109 o
-8 -11 -25 1.657 4.313 2.091 81.027 o
-8 -11 -24 10.405 9.252 1.636 127.684 o
-8 -11 -22 10.170 10.716 2.212 71.102 o
-8 -11 -20 10.209 12.231 1.798 106.128 o
-8 -11 -19 3.877 3.646 1.778 111.386 o
-8 -11 -18 11.607 12.625 1.545 140.967 o
-8 -11 -16 9.007 10.827 1.525 146.399 o
-8 -11 -15 29.615 32.118 2.676 46.653 o
-8 -11 -14 21.602 16.039 1.939 88.560 o
-8 -11 -13 18.284 16.604 1.515 141.211 o
-8 -11 -12 7.102 8.413 1.495 153.850 o
-8 -11 -10 2.928 5.060 1.848 103.171 o
-8 -11 -9 12.918 14.463 1.939 90.845 o
-8 -11 -7 8.437 11.292 1.919 94.061 o
-8 -11 -5 11.837 13.989 1.919 92.997 o
-8 -11 -4 12.333 13.837 2.222 69.992 o
-8 -11 -3 19.713 20.887 2.373 60.357 o
-8 -11 -1 8.210 11.999 2.596 52.050 o
-8 -10 -31 6.590 7.959 1.869 99.880 o
-8 -10 -30 7.206 6.757 1.778 110.111 o
-8 -10 -28 3.525 5.464 2.474 57.773 o
-8 -10 -26 4.801 7.555 2.192 73.246 o
-8 -10 -25 8.012 9.312 1.646 127.103 o
-8 -10 -24 6.872 7.716 1.707 119.142 o
-8 -10 -22 15.898 17.483 2.262 66.892 o
-8 -10 -21 2.961 5.080 1.727 117.968 o
-8 -10 -20 12.695 13.079 1.646 124.470 o
-8 -10 -19 7.801 7.868 1.586 137.064 o
-8 -10 -18 2.718 6.100 1.677 125.007 o
-8 -10 -15 8.046 7.201 2.040 83.886 o
-8 -10 -14 14.098 14.089 1.505 146.294 o
-8 -10 -13 18.325 19.180 1.495 143.836 o
-8 -10 -11 31.087 33.966 2.687 46.112 o
-8 -10 -10 15.888 17.332 1.929 90.709 o
-8 -10 -9 17.482 18.746 1.949 88.384 o
-8 -10 -8 17.811 19.331 1.939 89.100 o
-8 -10 -6 6.376 8.333 2.444 58.884 o
-8 -10 -5 36.724 38.501 1.970 78.989 o
-8 -10 -4 11.643 14.150 1.909 93.972 o
-8 -10 -3 15.866 17.382 2.474 56.282 o
-8 -10 -1 9.350 10.645 3.141 35.703 o
-8 -9 -34 11.959 13.221 1.959 89.398 o
-8 -9 -33 5.261 6.030 2.091 80.440 o
-8 -9 -28 4.494 8.393 2.040 84.354 o
-8 -9 -27 8.485 10.363 2.000 86.878 o
-8 -9 -25 20.593 22.018 1.858 95.279 o
-8 -9 -24 8.047 9.575 2.343 63.784 o
-8 -9 -23 33.438 34.168 2.050 75.030 o
-8 -9 -22 10.925 11.120 1.687 119.908 o
-8 -9 -21 3.955 3.777 1.717 119.246 o
-8 -9 -20 46.303 44.258 2.636 45.672 o
-8 -9 -19 23.687 25.119 1.576 126.104 o
-8 -9 -18 29.580 27.199 1.677 109.726 o
-8 -9 -17 5.689 6.454 1.656 126.964 o
-8 -9 -16 4.947 4.585 1.606 135.537 o
-8 -9 -15 9.989 10.231 1.515 147.900 o
-8 -9 -12 12.302 12.564 1.586 133.929 o
-8 -9 -11 5.930 6.494 1.828 104.583 o
-8 -9 -10 18.391 19.190 1.808 101.440 o
-8 -9 -9 35.880 35.017 2.636 47.254 o
-8 -9 -8 25.398 27.310 1.939 86.051 o
-8 -9 -7 75.592 80.750 2.434 45.232 o
-8 -9 -5 46.243 50.268 2.676 44.140 o
-8 -9 -4 10.566 12.706 2.212 70.923 o
-8 -9 -3 5.169 6.121 1.980 89.598 o
-8 -9 -2 53.722 58.661 4.080 20.017 o
-8 -9 -1 81.805 89.496 2.131 52.433 o
-8 -8 -33 9.096 8.646 2.404 60.608 o
-8 -8 -32 38.168 40.814 2.050 73.026 o
-8 -8 -31 7.908 6.939 1.818 105.178 o
-8 -8 -30 9.367 8.363 1.970 89.527 o
-8 -8 -29 9.232 9.040 2.060 81.945 o
-8 -8 -28 29.547 32.461 3.010 37.369 o
-8 -8 -27 28.568 24.189 2.202 67.865 o
-8 -8 -26 5.838 9.050 1.768 111.405 o
-8 -8 -25 30.110 29.957 1.798 96.411 o
-8 -8 -23 5.210 8.151 2.020 85.929 o
-8 -8 -21 11.114 12.383 1.576 136.179 o
-8 -8 -18 5.955 4.757 1.707 119.896 o
-8 -8 -17 22.669 23.725 1.555 130.012 o
-8 -8 -16 21.601 19.937 1.636 120.276 o
-8 -8 -15 11.499 12.251 1.525 144.676 o
-8 -8 -14 63.789 61.630 1.879 72.211 o
-8 -8 -13 72.811 71.508 1.737 74.694 o
-8 -8 -12 13.271 12.261 1.919 92.864 o
-8 -8 -11 14.765 16.241 1.778 106.399 o
-8 -8 -10 53.380 57.126 2.020 68.496 o
-8 -8 -9 26.753 29.128 1.949 84.623 o
-8 -8 -8 19.462 22.685 1.929 89.120 o
-8 -8 -7 109.757 108.484 4.191 16.916 o
-8 -8 -6 13.063 14.261 1.929 91.750 o
-8 -8 -5 61.151 66.751 2.283 53.870 o
-8 -8 -4 7.728 7.989 1.949 91.706 o
-8 -8 -3 29.809 31.573 1.919 85.780 o
-8 -8 -2 5.114 4.373 2.010 87.102 o
-8 -8 -1 2.672 5.767 1.929 94.772 o
-8 -7 -36 12.522 11.363 2.060 81.194 o
-8 -7 -35 25.877 26.977 1.838 94.683 o
-8 -7 -33 6.594 7.181 1.828 104.340 o
-8 -7 -32 42.915 47.187 2.171 64.418 o
-8 -7 -31 26.764 28.027 1.909 88.037 o
-8 -7 -29 26.649 27.310 2.303 62.505 o
-8 -7 -28 3.546 4.626 2.161 75.611 o
-8 -7 -27 5.611 8.333 2.141 76.544 o
-8 -7 -26 13.579 9.272 2.020 84.362 o
-8 -7 -24 4.763 6.919 1.909 96.256 o
-8 -7 -22 40.755 40.450 2.000 75.556 o
-8 -7 -21 12.872 13.181 1.798 105.205 o
-8 -7 -20 38.459 40.117 1.707 99.320 o
-8 -7 -19 10.766 9.211 1.697 118.942 o
-8 -7 -18 3.738 4.979 1.808 107.603 o
-8 -7 -17 4.749 5.696 1.697 121.530 o
-8 -7 -16 30.347 30.724 1.555 123.224 o
-8 -7 -15 25.658 28.543 1.778 100.326 o
-8 -7 -14 7.688 7.797 1.535 145.987 o
-8 -7 -13 20.554 22.149 1.959 86.362 o
-8 -7 -12 46.327 47.652 2.010 72.370 o
-8 -7 -11 84.169 86.496 2.939 32.630 o
-8 -7 -10 15.342 17.059 2.222 69.358 o
-8 -7 -8 22.787 22.069 1.939 87.469 o
-8 -7 -7 83.278 84.901 2.707 37.280 o
-8 -7 -6 14.726 16.019 2.040 81.906 o
-8 -7 -5 27.071 24.321 1.899 89.347 o
-8 -7 -4 24.343 25.795 2.212 67.877 o
-8 -7 -3 23.126 23.816 2.404 58.342 o
-8 -7 -1 8.542 8.524 2.373 62.195 o
-8 -6 -37 4.282 7.686 2.091 80.460 o
-8 -6 -36 42.533 39.743 2.151 66.353 o
-8 -6 -35 18.316 20.776 1.828 99.137 o
-8 -6 -34 25.842 24.967 3.030 37.295 o
-8 -6 -33 3.196 3.939 1.949 92.904 o
-8 -6 -32 26.002 26.108 1.798 98.644 o
-8 -6 -31 20.889 19.645 1.848 96.518 o
-8 -6 -30 6.298 9.504 2.242 69.754 o
-8 -6 -29 10.038 7.858 2.252 68.813 o
-8 -6 -28 32.181 33.178 2.343 59.290 o
-8 -6 -26 50.498 53.934 1.869 78.843 o
-8 -6 -25 18.580 19.978 1.768 105.586 o
-8 -6 -24 14.893 15.948 1.737 111.119 o
-8 -6 -23 15.451 17.221 1.646 122.388 o
-8 -6 -22 75.937 70.801 2.323 49.330 o
-8 -6 -21 25.172 21.988 1.616 120.640 o
-8 -6 -20 33.528 35.209 1.697 103.783 o
-8 -6 -19 19.213 21.058 1.576 129.744 o
-8 -6 -18 52.399 51.450 1.798 83.379 o
-8 -6 -17 57.491 56.267 1.677 88.824 o
-8 -6 -16 105.938 106.505 3.414 23.797 o
-8 -6 -15 8.150 6.363 1.747 113.651 o
-8 -6 -14 63.256 62.711 1.818 75.644 o
-8 -6 -13 71.784 65.983 1.768 74.563 o
-8 -6 -12 89.688 91.971 1.768 63.016 o
-8 -6 -11 29.373 27.341 2.454 55.162 o
-8 -6 -10 43.314 45.087 1.990 74.817 o
-8 -6 -9 63.620 65.993 2.192 56.945 o
-8 -6 -8 51.175 57.196 4.242 18.678 o
-8 -6 -7 146.683 149.117 3.303 21.223 o
-8 -6 -6 209.428 216.756 4.161 12.456 o
-8 -6 -5 33.245 35.825 1.970 80.362 o
-8 -6 -4 27.635 28.856 1.929 86.014 o
-8 -6 -3 41.981 46.915 2.202 63.128 o
-8 -6 -2 121.365 114.019 2.161 40.938 o
-8 -6 -1 21.148 21.836 1.909 90.536 o
-8 -5 -38 3.062 5.545 2.141 77.035 o
-8 -5 -37 14.414 14.271 2.060 80.594 o
-8 -5 -36 3.860 6.626 1.889 98.508 o
-8 -5 -35 26.187 26.381 1.858 92.837 o
-8 -5 -34 12.702 12.534 1.848 99.911 o
-8 -5 -32 5.907 9.928 1.980 89.133 o
-8 -5 -31 17.215 18.342 1.919 91.152 o
-8 -5 -30 22.058 23.866 2.000 82.585 o
-8 -5 -29 8.315 9.403 2.394 61.148 o
-8 -5 -27 17.043 13.736 2.727 46.650 o
-8 -5 -26 22.781 23.058 1.778 102.425 o
-8 -5 -25 17.434 19.079 1.778 105.028 o
-8 -5 -24 22.677 20.846 1.677 114.392 o
-8 -5 -22 69.498 68.579 2.656 41.016 o
-8 -5 -21 34.801 31.462 1.626 111.735 o
-8 -5 -20 75.761 73.861 2.111 56.391 o
-8 -5 -19 27.724 26.381 2.081 75.260 o
-8 -5 -18 18.854 17.968 1.576 130.779 o
-8 -5 -17 106.468 101.697 3.303 25.163 o
-8 -5 -16 83.627 78.921 2.495 42.534 o
-8 -5 -15 20.758 23.038 1.535 134.432 o
-8 -5 -14 17.837 17.119 1.646 121.342 o
-8 -5 -13 96.504 94.334 1.687 63.282 o
-8 -5 -12 74.483 73.801 1.959 62.880 o
-8 -5 -11 13.052 16.382 2.020 83.778 o
-8 -5 -10 51.308 49.934 3.030 34.977 o
-8 -5 -9 150.212 146.895 5.242 10.642 o
-8 -5 -8 11.278 11.383 1.949 90.637 o
-8 -5 -7 12.456 14.291 1.899 94.721 o
-8 -5 -6 117.096 116.241 2.171 41.312 o
-8 -5 -5 113.250 112.726 3.212 25.424 o
-8 -5 -4 36.146 38.683 1.939 81.267 o
-8 -5 -3 66.241 67.670 2.202 55.799 o
-8 -5 -2 71.481 64.519 2.555 43.669 o
-8 -5 -1 126.115 120.645 2.626 31.671 o
-8 -4 -38 33.417 36.451 2.262 62.715 o
-8 -4 -37 4.608 4.899 1.879 99.579 o
-8 -4 -36 9.801 9.848 1.869 98.910 o
-8 -4 -35 11.323 13.221 1.889 96.106 o
-8 -4 -33 15.827 17.473 1.879 95.377 o
-8 -4 -31 17.641 17.534 1.899 92.981 o
-8 -4 -30 21.738 24.553 2.565 51.654 o
-8 -4 -29 7.780 7.727 2.151 75.595 o
-8 -4 -28 22.268 21.685 2.676 47.702 o
-8 -4 -27 67.797 64.711 2.414 48.367 o
-8 -4 -26 45.084 42.572 1.990 74.669 o
-8 -4 -25 9.471 8.080 1.808 105.764 o
-8 -4 -24 19.893 18.887 1.687 114.785 o
-8 -4 -23 28.092 27.149 1.687 109.292 o
-8 -4 -22 52.815 51.530 1.707 89.885 o
-8 -4 -21 6.850 6.878 1.747 113.957 o
-8 -4 -20 5.569 9.979 1.828 104.249 o
-8 -4 -19 7.038 8.686 1.586 137.217 o
-8 -4 -18 56.782 56.702 1.636 92.147 o
-8 -4 -17 5.170 6.242 1.687 122.742 o
-8 -4 -16 32.724 31.835 1.768 97.885 o
-8 -4 -15 99.662 98.990 2.959 30.382 o
-8 -4 -13 60.220 56.388 1.687 86.750 o
-8 -4 -10 54.239 55.621 2.596 45.317 o
-8 -4 -9 84.124 79.022 2.293 47.985 o
-8 -4 -8 29.401 30.744 1.919 86.026 o
-8 -4 -7 11.781 10.161 3.030 38.257 o
-8 -4 -6 7.612 4.373 2.030 85.008 o
-8 -4 -5 93.929 88.032 2.343 44.026 o
-8 -4 -4 50.094 45.056 1.949 75.312 o
-8 -4 -3 24.373 24.987 1.909 89.181 o
-8 -4 -2 127.492 123.513 2.687 30.487 o
-8 -3 -39 23.063 20.826 1.828 97.603 o
-8 -3 -38 3.513 4.626 2.091 80.770 o
-8 -3 -36 3.115 4.141 2.060 83.229 o
-8 -3 -34 6.484 9.575 1.828 104.073 o
-8 -3 -33 19.978 16.928 1.990 84.667 o
-8 -3 -32 15.584 16.473 1.788 104.965 o
-8 -3 -31 27.940 27.927 1.788 98.578 o
-8 -3 -30 19.867 20.644 2.131 74.055 o
-8 -3 -29 41.687 42.743 2.252 61.154 o
-8 -3 -28 39.972 38.491 2.333 58.123 o
-8 -3 -27 7.635 8.019 2.353 63.358 o
-8 -3 -26 14.087 16.655 1.919 92.144 o
-8 -3 -25 86.927 80.719 2.010 56.421 o
-8 -3 -24 33.189 31.310 2.171 68.061 o
-8 -3 -23 25.009 26.795 1.667 113.171 o
-8 -3 -21 103.284 99.879 3.010 29.283 o
-8 -3 -20 46.436 45.066 2.262 59.581 o
-8 -3 -19 3.353 4.030 1.677 125.132 o
-8 -3 -18 13.142 12.605 1.697 117.456 o
-8 -3 -17 29.843 27.654 1.555 124.484 o
-8 -3 -16 14.047 17.806 1.990 85.882 o
-8 -3 -15 6.171 5.797 1.565 141.698 o
-8 -3 -14 26.457 25.290 1.525 131.666 o
-8 -3 -13 25.019 23.543 2.323 61.993 o
-8 -3 -12 8.887 7.807 1.515 149.140 o
-8 -3 -11 76.382 68.458 2.060 58.873 o
-8 -3 -10 12.177 14.655 1.899 94.744 o
-8 -3 -9 22.846 19.018 1.899 91.348 o
-8 -3 -8 7.766 5.949 1.949 91.895 o
-8 -3 -7 22.153 22.190 1.889 91.995 o
-8 -3 -6 38.400 36.108 2.161 67.078 o
-8 -3 -5 15.708 12.332 1.889 95.118 o
-8 -3 -4 37.444 37.340 1.919 82.542 o
-8 -3 -3 132.504 123.867 2.545 31.919 o
-8 -3 -2 40.781 37.744 1.919 81.421 o
-8 -3 -1 49.924 49.369 2.727 42.375 o
-8 -2 -39 9.244 10.221 1.980 88.484 o
-8 -2 -38 9.973 10.827 1.818 104.124 o
-8 -2 -35 8.535 9.161 1.990 87.843 o
-8 -2 -33 10.748 13.898 1.808 104.599 o
-8 -2 -31 17.433 18.776 1.990 85.034 o
-8 -2 -30 16.195 19.826 2.192 70.874 o
-8 -2 -29 42.599 45.389 2.111 67.876 o
-8 -2 -28 21.660 25.674 2.060 78.020 o
-8 -2 -27 8.742 11.989 2.262 68.124 o
-8 -2 -26 27.157 23.563 1.838 94.827 o
-8 -2 -25 11.636 11.342 1.818 103.595 o
-8 -2 -24 8.433 11.908 1.828 103.279 o
-8 -2 -23 33.960 34.623 1.879 87.210 o
-8 -2 -22 14.278 13.635 1.717 114.247 o
-8 -2 -20 26.479 26.472 1.515 132.772 o
-8 -2 -19 18.098 20.907 2.131 74.347 o
-8 -2 -18 13.451 16.342 1.555 137.306 o
-8 -2 -17 29.158 28.967 1.555 124.502 o
-8 -2 -16 6.507 10.312 1.889 97.561 o
-8 -2 -15 21.458 21.483 1.525 136.068 o
-8 -2 -14 3.629 4.525 1.586 139.481 o
-8 -2 -13 51.371 51.561 1.555 103.568 o
-8 -2 -12 27.088 27.068 1.505 133.681 o
-8 -2 -11 18.268 20.846 1.626 123.038 o
-8 -2 -10 8.523 9.888 2.182 73.314 o
-8 -2 -9 1.896 6.070 1.939 93.906 o
-8 -2 -8 6.030 6.646 1.929 94.064 o
-8 -2 -7 21.078 20.564 2.141 73.189 o
-8 -2 -5 43.614 43.572 1.919 79.575 o
-8 -2 -4 13.042 13.514 1.858 98.653 o
-8 -2 -3 57.629 54.166 1.929 72.682 o
-8 -2 -2 16.854 12.979 1.838 99.730 o
-8 -2 -1 21.485 22.866 1.848 95.832 o
-8 -1 -37 18.515 18.887 1.919 90.746 o
-8 -1 -36 8.913 7.918 1.798 107.095 o
-8 -1 -34 15.114 15.009 1.737 111.208 o
-8 -1 -33 30.908 31.330 1.828 93.097 o
-8 -1 -32 7.938 6.747 1.980 89.053 o
-8 -1 -31 15.170 16.766 1.838 99.669 o
-8 -1 -28 9.727 11.837 2.040 83.212 o
-8 -1 -27 27.568 27.805 2.565 50.935 o
-8 -1 -25 48.944 45.773 2.060 69.034 o
-8 -1 -24 35.399 31.855 2.071 73.547 o
-8 -1 -23 17.893 18.948 1.656 119.547 o
-8 -1 -22 58.884 55.116 1.707 86.232 o
-8 -1 -21 10.661 10.767 1.626 128.786 o
-8 -1 -20 3.712 4.636 1.565 142.990 o
-8 -1 -19 5.727 5.666 1.697 121.228 o
-8 -1 -18 12.792 12.039 1.869 97.891 o
-8 -1 -17 39.946 39.329 1.586 111.109 o
-8 -1 -16 8.342 10.120 1.535 145.081 o
-8 -1 -15 16.083 12.665 1.535 140.246 o
-8 -1 -14 59.631 56.439 1.596 93.860 o
-8 -1 -13 67.871 64.660 1.838 72.435 o
-8 -1 -12 84.679 84.426 1.828 63.565 o
-8 -1 -11 27.349 28.320 1.646 114.082 o
-8 -1 -10 11.832 12.241 2.010 85.234 o
-8 -1 -9 120.044 114.080 2.878 29.041 o
-8 -1 -8 35.627 32.785 1.919 83.821 o
-8 -1 -7 7.048 6.575 2.071 81.694 o
-8 -1 -6 26.142 25.866 1.889 90.260 o
-8 -1 -5 102.842 99.990 2.444 39.291 o
-8 -1 -3 4.148 7.605 1.879 99.394 o
-8 -1 -2 26.543 24.937 1.848 93.872 o
-8 -1 -1 26.343 27.129 1.838 94.501 o
-7 -18 -12 10.352 6.878 2.818 44.288 o
-7 -18 -11 9.851 8.393 2.000 86.808 o
-7 -18 -10 53.270 62.671 6.030 9.489 o
-7 -18 -9 10.737 10.979 2.636 50.362 o
-7 -18 -8 22.901 26.048 3.434 29.362 o
-7 -18 -7 9.202 10.585 4.181 20.246 o
-7 -18 -6 29.423 33.057 4.131 20.307 o
-7 -18 -5 7.970 12.777 3.121 36.172 o
-7 -18 -4 4.526 6.444 1.858 101.577 o
-7 -17 -14 2.270 5.424 2.343 64.485 o
-7 -17 -13 26.283 26.199 5.484 11.693 o
-7 -17 -12 21.541 27.634 2.586 50.765 o
-7 -17 -11 20.735 20.796 1.939 88.172 o
-7 -17 -9 8.396 10.474 1.616 131.352 o
-7 -17 -7 17.745 18.251 1.798 102.872 o
-7 -17 -6 11.486 12.171 1.818 103.521 o
-7 -17 -5 10.215 11.110 1.626 128.901 o
-7 -17 -4 6.770 11.746 2.596 52.152 o
-7 -17 -3 5.433 6.777 1.838 103.541 o
-7 -16 -22 10.475 12.898 1.808 104.819 o
-7 -16 -19 6.481 4.383 1.687 122.618 o
-7 -16 -18 8.793 8.363 1.899 96.263 o
-7 -16 -16 21.902 24.775 2.202 68.955 o
-7 -16 -14 16.850 14.514 2.747 45.972 o
-7 -16 -13 20.349 18.210 1.505 141.111 o
-7 -16 -12 28.228 28.532 4.212 19.608 o
-7 -16 -9 39.418 42.430 2.737 43.432 o
-7 -16 -7 23.513 27.694 1.697 110.086 o
-7 -16 -6 11.428 14.413 3.919 22.974 o
-7 -16 -5 9.535 10.150 1.798 106.615 o
-7 -16 -4 4.695 6.616 1.818 106.010 o
-7 -16 -3 2.043 4.636 1.889 99.058 o
-7 -16 -2 4.620 6.010 1.848 102.701 o
-7 -15 -24 7.002 5.717 1.899 96.931 o
-7 -15 -23 5.380 7.716 1.828 104.569 o
-7 -15 -22 9.166 11.373 2.343 63.586 o
-7 -15 -21 7.633 10.352 1.990 87.899 o
-7 -15 -20 21.032 21.796 1.768 104.372 o
-7 -15 -18 15.967 22.089 1.990 84.991 o
-7 -15 -17 35.620 34.108 1.909 84.384 o
-7 -15 -14 2.156 3.192 1.485 159.825 o
-7 -15 -13 15.822 15.665 2.091 77.993 o
-7 -15 -8 5.353 6.171 1.848 102.519 o
-7 -15 -7 33.308 32.704 4.060 20.932 o
-7 -15 -6 8.035 7.090 1.626 130.606 o
-7 -15 -5 8.352 11.878 2.131 76.637 o
-7 -15 -3 42.169 47.036 2.777 41.837 o
-7 -15 -2 20.879 23.341 2.232 67.479 o
-7 -15 -1 11.400 17.463 1.798 105.003 o
-7 -14 -28 11.524 11.201 2.656 49.555 o
-7 -14 -27 3.865 4.545 2.252 69.649 o
-7 -14 -26 18.166 20.442 2.141 73.712 o
-7 -14 -22 6.967 9.878 1.768 110.970 o
-7 -14 -21 7.496 7.949 1.788 108.660 o
-7 -14 -20 10.901 10.413 2.000 86.424 o
-7 -14 -17 37.178 41.844 3.586 26.341 o
-7 -14 -16 8.294 9.797 1.343 187.382 o
-7 -14 -15 9.240 10.837 1.757 111.390 o
-7 -14 -14 19.546 19.463 1.545 134.646 o
-7 -14 -13 11.604 11.706 2.373 61.750 o
-7 -14 -12 7.006 9.040 1.434 166.488 o
-7 -14 -11 4.398 3.747 1.808 107.593 o
-7 -14 -10 6.216 7.181 1.727 116.722 o
-7 -14 -9 4.134 5.040 2.151 76.222 o
-7 -14 -8 3.933 4.070 1.980 89.976 o
-7 -14 -7 18.203 20.503 3.545 27.791 o
-7 -14 -5 6.529 7.939 1.788 108.922 o
-7 -14 -4 26.377 28.320 1.828 95.222 o
-7 -14 -3 41.881 46.258 2.727 43.314 o
-7 -14 -2 6.027 8.070 2.101 79.431 o
-7 -13 -31 9.598 14.089 2.333 63.941 o
-7 -13 -29 8.657 11.665 1.959 90.242 o
-7 -13 -27 8.897 7.696 1.757 111.967 o
-7 -13 -26 8.046 7.504 2.555 53.848 o
-7 -13 -24 15.853 17.342 1.899 93.478 o
-7 -13 -23 17.424 16.281 1.909 92.276 o
-7 -13 -21 43.933 47.864 2.414 53.433 o
-7 -13 -20 25.546 26.533 1.899 89.472 o
-7 -13 -18 26.028 35.148 2.212 66.779 o
-7 -13 -17 24.618 25.018 1.485 139.262 o
-7 -13 -16 25.663 26.331 1.980 82.939 o
-7 -13 -15 16.169 16.695 1.363 172.581 o
-7 -13 -14 33.950 34.916 2.505 52.139 o
-7 -13 -13 8.114 9.736 1.343 187.558 o
-7 -13 -12 5.032 3.969 1.384 181.546 o
-7 -13 -11 18.796 19.341 2.212 69.285 o
-7 -13 -10 13.532 15.382 1.990 86.247 o
-7 -13 -9 9.688 12.867 2.232 69.776 o
-7 -13 -8 10.377 10.918 1.596 133.593 o
-7 -13 -7 6.615 6.242 2.909 41.758 o
-7 -13 -5 5.066 5.676 2.161 75.370 o
-7 -13 -4 12.332 16.402 1.757 109.512 o
-7 -13 -3 38.766 42.976 2.071 71.388 o
-7 -13 -2 59.263 67.064 2.444 48.557 o
-7 -13 -1 12.607 14.483 1.768 108.548 o
-7 -12 -33 9.923 11.403 2.353 62.975 o
-7 -12 -32 3.527 4.515 1.586 139.523 o
-7 -12 -30 15.470 15.867 1.980 86.621 o
-7 -12 -29 6.518 6.908 1.656 126.591 o
-7 -12 -28 11.122 11.918 1.667 122.475 o
-7 -12 -26 5.021 6.747 1.525 149.430 o
-7 -12 -23 4.292 5.848 1.828 105.043 o
-7 -12 -21 8.154 9.040 1.424 168.005 o
-7 -12 -20 6.805 6.575 1.727 116.635 o
-7 -12 -19 11.439 10.898 1.565 138.057 o
-7 -12 -17 18.336 19.624 1.475 147.247 o
-7 -12 -16 36.752 42.036 3.363 29.750 o
-7 -12 -15 4.332 5.555 1.384 181.482 o
-7 -12 -12 15.975 16.029 1.576 132.819 o
-7 -12 -11 13.751 10.898 1.565 136.902 o
-7 -12 -10 51.005 57.812 3.990 20.960 o
-7 -12 -9 6.680 6.969 1.626 131.157 o
-7 -12 -8 54.378 58.439 1.889 75.428 o
-7 -12 -7 17.246 21.392 2.252 67.012 o
-7 -12 -6 27.385 27.028 3.242 32.632 o
-7 -12 -4 12.161 12.615 2.010 85.135 o
-7 -12 -3 3.547 4.717 2.060 83.130 o
-7 -12 -2 17.448 16.705 1.757 107.704 o
-7 -12 -1 9.692 12.443 2.171 73.654 o
-7 -11 -35 7.654 10.645 2.404 60.647 o
-7 -11 -31 8.114 8.363 1.667 124.274 o
-7 -11 -30 4.692 5.606 1.667 125.942 o
-7 -11 -29 7.778 7.070 1.757 112.387 o
-7 -11 -26 16.677 19.180 2.182 71.477 o
-7 -11 -25 47.926 49.763 1.929 76.521 o
-7 -11 -24 74.123 76.437 2.656 39.989 o
-7 -11 -23 2.673 4.373 2.101 80.124 o
-7 -11 -22 8.386 8.969 1.565 139.982 o
-7 -11 -21 14.522 12.989 1.909 93.419 o
-7 -11 -19 14.546 18.119 1.565 134.614 o
-7 -11 -18 9.762 11.979 1.475 155.317 o
-7 -11 -17 19.932 19.069 1.475 146.337 o
-7 -11 -15 9.111 12.373 1.353 182.994 o
-7 -11 -14 10.207 9.070 2.010 85.834 o
-7 -11 -12 21.388 19.846 1.343 170.785 o
-7 -11 -10 25.056 28.149 2.343 60.674 o
-7 -11 -9 9.537 9.565 2.535 54.519 o
-7 -11 -8 38.693 38.168 1.980 77.784 o
-7 -11 -7 13.862 17.210 2.808 44.150 o
-7 -11 -6 116.251 125.149 2.485 34.852 o
-7 -11 -5 27.327 28.108 2.555 51.324 o
-7 -11 -4 14.655 14.362 1.727 112.720 o
-7 -11 -3 12.591 10.989 1.727 114.043 o
-7 -11 -2 18.542 19.544 2.020 82.318 o
-7 -11 -1 27.183 27.533 1.768 100.951 o
-7 -10 -35 5.095 4.434 1.798 108.537 o
-7 -10 -31 10.649 11.150 1.616 130.251 o
-7 -10 -30 11.660 12.403 1.596 132.666 o
-7 -10 -29 5.059 7.413 1.596 136.619 o
-7 -10 -28 25.451 22.624 1.747 104.706 o
-7 -10 -27 20.992 22.674 1.949 87.018 o
-7 -10 -26 25.773 25.856 1.939 86.148 o
-7 -10 -25 14.841 15.706 2.222 69.524 o
-7 -10 -24 25.505 26.684 1.949 85.298 o
-7 -10 -23 1.194 4.949 1.545 147.693 o
-7 -10 -22 16.694 16.281 1.616 126.324 o
-7 -10 -21 22.784 21.806 2.222 67.879 o
-7 -10 -20 24.481 27.472 1.535 130.739 o
-7 -10 -19 3.741 3.464 1.717 119.351 o
-7 -10 -18 4.666 4.919 1.626 132.293 o
-7 -10 -17 6.372 8.838 1.394 176.402 o
-7 -10 -16 9.153 9.363 1.384 176.632 o
-7 -10 -15 4.762 5.515 1.414 173.709 o
-7 -10 -14 31.493 34.067 1.626 112.817 o
-7 -10 -13 18.272 15.130 1.353 173.698 o
-7 -10 -12 25.901 26.684 1.293 173.543 o
-7 -10 -11 39.758 42.289 1.818 88.632 o
-7 -10 -10 17.931 17.342 1.788 104.049 o
-7 -10 -9 41.140 42.087 1.737 94.886 o
-7 -10 -8 74.642 79.285 2.565 41.978 o
-7 -10 -7 23.408 23.341 2.384 59.275 o
-7 -10 -6 42.660 44.652 2.030 72.582 o
-7 -10 -4 58.876 59.297 1.838 76.724 o
-7 -10 -2 11.699 13.736 1.697 117.784 o
-7 -10 -1 21.211 25.381 2.262 65.581 o
-7 -9 -37 25.740 30.320 2.666 47.406 o
-7 -9 -36 5.656 8.070 1.869 100.077 o
-7 -9 -35 20.811 21.725 1.727 108.978 o
-7 -9 -34 16.378 17.857 2.242 67.963 o
-7 -9 -33 15.629 12.918 1.677 119.103 o
-7 -9 -31 42.471 40.814 1.808 88.675 o
-7 -9 -30 2.000 5.878 2.000 88.345 o
-7 -9 -29 26.697 26.735 1.616 118.584 o
-7 -9 -28 29.714 32.300 1.768 99.005 o
-7 -9 -27 4.290 5.222 2.272 68.353 o
-7 -9 -26 6.508 7.605 1.909 95.835 o
-7 -9 -25 9.406 11.181 1.828 103.119 o
-7 -9 -23 13.417 14.918 1.939 90.679 o
-7 -9 -22 47.274 47.106 1.646 98.799 o
-7 -9 -21 38.330 37.491 1.606 110.363 o
-7 -9 -20 26.438 27.957 1.646 114.630 o
-7 -9 -19 25.059 25.927 1.768 102.084 o
-7 -9 -18 5.912 6.646 1.656 126.852 o
-7 -9 -17 41.793 44.167 2.464 52.078 o
-7 -9 -15 14.525 15.908 1.555 136.847 o
-7 -9 -14 9.498 10.060 2.040 83.405 o
-7 -9 -13 73.903 70.902 3.091 31.455 o
-7 -9 -12 41.224 43.662 2.424 53.745 o
-7 -9 -11 65.752 65.721 2.121 59.382 o
-7 -9 -10 52.312 53.924 3.192 31.660 o
-7 -9 -8 8.421 8.201 1.939 92.483 o
-7 -9 -7 20.679 23.291 1.727 108.719 o
-7 -9 -6 53.791 54.611 1.818 80.826 o
-7 -9 -5 60.423 63.277 2.727 40.564 o
-7 -9 -4 93.446 95.647 2.899 32.064 o
-7 -9 -3 49.896 55.247 2.515 48.445 o
-7 -9 -2 19.086 25.391 1.727 108.935 o
-7 -9 -1 56.623 60.398 1.838 77.357 o
-7 -8 -39 12.007 14.049 2.454 57.699 o
-7 -8 -36 6.242 7.030 1.707 119.452 o
-7 -8 -35 80.443 77.083 2.030 57.870 o
-7 -8 -34 16.565 14.847 1.727 111.933 o
-7 -8 -33 17.779 17.342 1.677 117.295 o
-7 -8 -31 18.665 18.988 1.949 88.066 o
-7 -8 -29 5.405 6.878 1.636 130.074 o
-7 -8 -28 7.121 10.645 1.586 136.754 o
-7 -8 -27 19.820 24.705 1.970 85.406 o
-7 -8 -26 7.146 6.121 2.060 82.503 o
-7 -8 -25 37.893 41.430 2.767 42.743 o
-7 -8 -23 61.115 60.580 1.707 83.959 o
-7 -8 -22 6.004 6.848 1.919 95.025 o
-7 -8 -21 45.373 42.814 2.697 44.021 o
-7 -8 -20 12.859 13.433 1.555 138.386 o
-7 -8 -19 12.491 11.706 1.535 142.496 o
-7 -8 -18 33.350 36.128 1.545 120.938 o
-7 -8 -17 53.534 51.894 1.565 101.229 o
-7 -8 -16 6.283 6.474 1.576 139.739 o
-7 -8 -15 207.050 213.827 2.697 19.460 o
-7 -8 -14 38.205 39.572 2.555 49.514 o
-7 -8 -13 7.556 8.333 1.444 164.133 o
-7 -8 -12 29.350 32.270 1.707 105.331 o
-7 -8 -11 47.060 46.733 1.454 118.633 o
-7 -8 -10 14.640 13.463 1.414 164.014 o
-7 -8 -9 11.879 10.797 1.929 92.412 o
-7 -8 -8 84.065 84.658 2.111 53.140 o
-7 -8 -7 33.003 32.512 2.141 69.718 o
-7 -8 -6 28.934 30.078 1.717 104.931 o
-7 -8 -5 15.604 13.948 1.697 116.259 o
-7 -8 -4 22.513 23.099 3.040 37.269 o
-7 -8 -3 121.032 123.755 3.333 23.253 o
-7 -8 -2 44.958 42.733 1.778 89.714 o
-7 -8 -1 53.173 53.894 2.081 65.836 o
-7 -7 -39 27.151 24.301 2.555 51.533 o
-7 -7 -38 6.055 8.151 1.737 115.302 o
-7 -7 -37 17.606 18.917 1.757 107.255 o
-7 -7 -36 9.189 10.787 1.687 120.600 o
-7 -7 -35 10.307 11.787 1.909 94.557 o
-7 -7 -34 3.214 4.383 1.717 119.371 o
-7 -7 -32 32.013 29.270 1.727 102.708 o
-7 -7 -31 5.626 7.393 1.687 122.406 o
-7 -7 -30 14.828 13.807 1.646 123.407 o
-7 -7 -29 5.938 7.454 1.757 112.858 o
-7 -7 -28 14.096 13.564 1.879 96.355 o
-7 -7 -27 2.900 5.121 1.939 93.814 o
-7 -7 -26 9.356 11.867 2.060 81.692 o
-7 -7 -25 5.320 5.555 1.990 88.725 o
-7 -7 -23 6.052 6.383 1.636 129.927 o
-7 -7 -22 35.425 40.956 2.131 68.883 o
-7 -7 -21 72.909 71.751 1.757 73.517 o
-7 -7 -20 85.895 86.032 1.818 63.303 o
-7 -7 -19 97.750 94.829 2.000 52.136 o
-7 -7 -18 48.409 46.147 1.828 83.819 o
-7 -7 -17 158.927 156.176 4.232 14.509 o
-7 -7 -16 63.980 63.125 1.788 77.071 o
-7 -7 -15 29.284 30.058 1.424 143.670 o
-7 -7 -14 81.808 82.184 3.626 23.291 o
-7 -7 -13 60.521 58.641 2.040 65.287 o
-7 -7 -12 33.310 32.855 1.485 130.200 o
-7 -7 -11 13.409 14.261 1.343 180.948 o
-7 -7 -10 47.883 48.834 1.667 96.253 o
-7 -7 -9 6.931 6.424 1.616 132.766 o
-7 -7 -8 6.093 8.252 1.717 117.939 o
-7 -7 -7 44.743 47.511 2.182 63.489 o
-7 -7 -6 16.651 15.574 1.677 118.139 o
-7 -7 -4 39.713 39.047 1.747 95.288 o
-7 -7 -3 42.883 42.986 1.757 92.195 o
-7 -7 -2 93.813 96.091 1.939 54.922 o
-7 -7 -1 176.841 175.962 2.212 27.414 o
-7 -6 -40 38.717 34.764 4.464 17.322 o
-7 -6 -39 42.797 44.551 2.171 64.725 o
-7 -6 -38 15.040 13.938 1.737 111.424 o
-7 -6 -37 14.413 14.776 1.707 115.263 o
-7 -6 -35 16.472 16.796 1.656 120.650 o
-7 -6 -34 60.402 63.378 1.798 77.824 o
-7 -6 -33 20.239 19.483 1.626 122.411 o
-7 -6 -32 6.558 8.807 1.858 100.856 o
-7 -6 -31 53.624 54.207 1.697 89.651 o
-7 -6 -30 52.244 57.196 1.959 72.166 o
-7 -6 -29 31.232 30.835 1.727 102.707 o
-7 -6 -28 26.068 23.977 1.879 91.454 o
-7 -6 -27 25.412 24.230 2.939 39.588 o
-7 -6 -26 26.458 23.392 2.060 77.228 o
-7 -6 -25 11.968 13.655 1.818 103.174 o
-7 -6 -24 82.730 79.911 2.262 49.079 o
-7 -6 -23 55.908 54.449 1.818 80.039 o
-7 -6 -22 17.869 17.887 1.515 141.072 o
-7 -6 -21 36.855 36.077 2.414 55.310 o
-7 -6 -20 67.744 69.670 1.596 85.953 o
-7 -6 -19 30.890 31.815 1.495 130.872 o
-7 -6 -18 26.742 26.916 1.454 141.948 o
-7 -6 -17 15.677 16.877 1.586 131.192 o
-7 -6 -16 67.172 64.095 2.000 64.602 o
-7 -6 -15 85.217 84.739 1.990 57.071 o
-7 -6 -14 129.901 125.644 2.363 34.938 o
-7 -6 -13 17.376 19.857 1.363 170.084 o
-7 -6 -12 59.213 58.903 1.444 106.245 o
-7 -6 -11 138.427 130.512 1.899 41.021 o
-7 -6 -9 89.513 93.668 3.555 23.450 o
-7 -6 -7 32.028 34.643 1.727 101.525 o
-7 -6 -6 19.179 22.240 2.131 74.036 o
-7 -6 -4 280.051 281.841 3.505 11.400 o
-7 -6 -3 111.407 107.252 2.384 38.693 o
-7 -6 -2 76.433 75.599 1.858 66.505 o
-7 -6 -1 34.023 36.400 1.717 101.245 o
-7 -5 -41 6.745 7.383 2.565 53.519 o
-7 -5 -40 20.252 21.190 1.919 89.984 o
-7 -5 -39 12.671 10.171 1.768 109.214 o
-7 -5 -38 19.360 18.271 1.737 109.046 o
-7 -5 -34 17.724 18.837 1.636 122.381 o
-7 -5 -33 15.755 14.221 1.626 125.784 o
-7 -5 -32 10.093 10.827 1.616 130.560 o
-7 -5 -31 26.409 26.098 2.394 58.257 o
-7 -5 -30 86.933 79.336 2.161 51.437 o
-7 -5 -29 14.073 16.099 1.555 137.038 o
-7 -5 -28 14.654 15.211 1.858 97.987 o
-7 -5 -27 18.608 19.927 2.071 78.516 o
-7 -5 -26 8.055 8.161 2.101 79.134 o
-7 -5 -25 13.084 13.342 1.788 106.252 o
-7 -5 -24 21.476 24.856 1.626 120.463 o
-7 -5 -23 26.642 28.957 1.616 118.020 o
-7 -5 -22 57.332 55.681 2.767 40.256 o
-7 -5 -21 7.295 8.444 1.505 151.752 o
-7 -5 -20 53.242 52.338 1.555 102.187 o
-7 -5 -19 53.187 55.954 1.616 95.890 o
-7 -5 -18 15.667 15.968 1.586 131.428 o
-7 -5 -17 3.155 3.283 1.545 147.220 o
-7 -5 -16 31.668 33.724 1.424 140.171 o
-7 -5 -15 11.529 12.261 1.677 120.849 o
-7 -5 -14 6.756 7.070 1.384 179.249 o
-7 -5 -13 49.333 49.520 1.535 107.436 o
-7 -5 -12 176.304 176.962 2.636 23.671 o
-7 -5 -11 20.941 21.978 1.353 167.996 o
-7 -5 -10 24.497 25.452 1.768 102.390 o
-7 -5 -9 18.612 18.443 1.757 106.979 o
-7 -5 -8 97.668 97.061 2.293 43.847 o
-7 -5 -7 6.796 7.100 1.757 112.665 o
-7 -5 -6 11.069 8.656 1.697 118.933 o
-7 -5 -5 8.899 5.989 2.020 85.497 o
-7 -5 -4 97.508 94.607 1.889 55.757 o
-7 -5 -2 100.669 102.545 3.555 22.686 o
-7 -5 -1 31.855 32.966 1.737 100.958 o
-7 -4 -41 8.452 7.323 2.343 63.853 o
-7 -4 -40 24.500 25.846 1.980 83.296 o
-7 -4 -39 12.824 13.514 1.828 101.864 o
-7 -4 -38 8.222 5.969 1.869 99.736 o
-7 -4 -37 6.931 7.716 1.727 116.422 o
-7 -4 -36 12.049 10.029 1.707 116.999 o
-7 -4 -35 11.001 9.666 1.677 121.540 o
-7 -4 -34 6.106 4.232 1.757 113.258 o
-7 -4 -32 6.785 9.040 1.858 100.776 o
-7 -4 -31 24.336 24.179 1.596 123.209 o
-7 -4 -30 35.858 35.673 1.606 112.283 o
-7 -4 -29 8.238 11.292 1.768 110.394 o
-7 -4 -28 89.472 91.809 2.000 54.644 o
-7 -4 -27 58.412 59.469 2.020 66.759 o
-7 -4 -26 6.108 6.807 2.272 68.094 o
-7 -4 -25 38.820 40.248 1.687 101.048 o
-7 -4 -24 65.199 66.074 2.394 49.331 o
-7 -4 -23 103.496 99.919 2.353 41.176 o
-7 -4 -22 2.401 4.222 1.909 96.962 o
-7 -4 -20 57.567 56.732 1.565 97.409 o
-7 -4 -19 9.692 9.767 1.687 120.602 o
-7 -4 -18 64.298 60.287 1.545 94.043 o
-7 -4 -17 50.322 50.359 1.606 99.899 o
-7 -4 -16 26.744 25.674 1.485 137.524 o
-7 -4 -15 46.433 44.097 1.939 77.248 o
-7 -4 -14 16.400 18.392 1.363 171.620 o
-7 -4 -13 40.101 40.865 1.404 133.003 o
-7 -4 -12 59.946 58.227 1.434 106.889 o
-7 -4 -11 11.268 11.625 1.343 184.039 o
-7 -4 -10 185.064 182.235 2.000 27.964 o
-7 -4 -9 54.411 52.672 1.818 80.961 o
-7 -4 -8 42.203 42.753 1.778 90.851 o
-7 -4 -7 158.708 162.792 2.081 32.020 o
-7 -4 -6 104.175 99.061 2.414 39.807 o
-7 -4 -5 166.370 166.054 3.414 18.819 o
-7 -4 -4 23.464 22.826 1.707 109.994 o
-7 -4 -2 26.459 27.432 1.667 112.329 o
-7 -4 -1 6.021 8.555 1.707 119.280 o
-7 -3 -39 11.138 8.797 1.768 109.899 o
-7 -3 -38 19.984 19.836 1.858 95.791 o
-7 -3 -37 15.423 21.351 2.040 81.240 o
-7 -3 -36 24.608 22.846 1.838 95.792 o
-7 -3 -34 13.898 13.473 1.768 108.293 o
-7 -3 -33 9.492 8.767 2.010 85.991 o
-7 -3 -32 16.443 17.412 1.606 127.644 o
-7 -3 -31 39.740 39.107 1.778 92.617 o
-7 -3 -30 41.277 40.016 1.616 106.910 o
-7 -3 -29 17.439 20.665 1.899 92.616 o
-7 -3 -28 39.107 37.855 2.010 75.714 o
-7 -3 -27 32.353 31.795 2.020 77.611 o
-7 -3 -26 42.500 40.986 1.949 78.281 o
-7 -3 -25 117.716 113.423 2.313 38.608 o
-7 -3 -24 27.870 26.179 1.646 114.358 o
-7 -3 -23 66.292 67.347 2.636 41.994 o
-7 -3 -22 9.061 9.646 1.697 119.463 o
-7 -3 -21 10.421 9.908 1.596 133.800 o
-7 -3 -20 37.670 36.572 1.757 95.788 o
-7 -3 -19 15.576 14.140 1.454 154.829 o
-7 -3 -18 26.720 24.351 1.454 142.943 o
-7 -3 -17 14.135 15.302 1.545 138.895 o
-7 -3 -16 32.672 31.462 1.434 138.700 o
-7 -3 -15 61.323 60.843 1.475 101.446 o
-7 -3 -14 34.519 32.421 1.394 143.089 o
-7 -3 -13 55.985 55.116 1.515 103.273 o
-7 -3 -12 104.676 98.819 2.202 44.624 o
-7 -3 -11 285.519 277.538 2.646 13.573 o
-7 -3 -10 195.505 182.123 6.545 6.826 o
-7 -3 -9 33.121 30.775 1.778 96.984 o
-7 -3 -8 252.069 247.066 3.070 14.381 o
-7 -3 -7 506.509 494.082 3.303 5.235 o
-7 -3 -6 8.325 8.565 1.869 99.413 o
-7 -3 -5 43.990 45.208 1.909 79.876 o
-7 -3 -4 27.075 25.472 2.020 79.696 o
-7 -3 -3 153.081 147.945 2.333 30.719 o
-7 -3 -2 125.046 122.584 2.242 37.998 o
-7 -3 -1 27.805 28.623 2.000 80.593 o
-7 -2 -40 8.985 10.019 1.778 109.150 o
-7 -2 -39 5.993 6.949 1.798 107.996 o
-7 -2 -38 6.852 9.040 1.737 114.930 o
-7 -2 -37 3.487 4.787 1.798 108.883 o
-7 -2 -35 5.508 7.222 1.818 105.741 o
-7 -2 -34 20.371 19.442 1.646 119.639 o
-7 -2 -33 4.184 5.272 1.919 95.528 o
-7 -2 -32 5.471 4.626 1.707 120.064 o
-7 -2 -31 11.039 13.079 1.596 132.797 o
-7 -2 -30 3.242 5.383 1.646 129.531 o
-7 -2 -29 34.423 38.198 2.242 63.399 o
-7 -2 -28 9.384 10.575 1.808 105.448 o
-7 -2 -27 24.681 22.887 1.788 100.720 o
-7 -2 -26 9.353 10.019 1.768 110.252 o
-7 -2 -25 65.548 66.367 2.788 38.409 o
-7 -2 -24 4.647 5.131 1.596 137.237 o
-7 -2 -23 13.969 13.574 1.525 142.926 o
-7 -2 -22 7.095 8.524 1.505 151.837 o
-7 -2 -20 21.581 20.301 1.586 127.180 o
-7 -2 -19 87.960 85.012 2.424 43.204 o
-7 -2 -18 29.972 29.310 1.596 118.639 o
-7 -2 -17 29.516 29.340 1.687 108.120 o
-7 -2 -15 13.325 13.675 1.303 191.724 o
-7 -2 -14 3.689 3.262 1.485 159.051 o
-7 -2 -13 36.362 37.451 1.495 124.970 o
-7 -2 -12 5.084 4.707 1.384 181.258 o
-7 -2 -11 14.905 14.776 1.343 179.345 o
-7 -2 -10 14.167 15.827 1.707 115.158 o
-7 -2 -9 58.856 61.661 1.808 78.142 o
-7 -2 -8 14.887 11.837 1.949 89.797 o
-7 -2 -7 9.901 9.029 1.707 117.921 o
-7 -2 -5 60.162 57.833 1.757 81.612 o
-7 -2 -4 27.709 23.169 1.677 111.557 o
-7 -2 -3 28.417 25.018 1.687 109.634 o
-7 -2 -2 23.313 24.159 1.667 114.587 o
-7 -2 -1 48.970 40.764 2.404 53.600 o
-7 -1 -42 7.214 9.605 3.060 37.681 o
-7 -1 -41 8.172 5.616 1.879 98.741 o
-7 -1 -40 11.863 14.382 1.768 108.803 o
-7 -1 -39 10.596 12.524 1.899 95.378 o
-7 -1 -36 19.771 19.099 1.697 113.541 o
-7 -1 -35 18.549 20.271 2.313 63.600 o
-7 -1 -34 48.339 46.167 1.909 78.278 o
-7 -1 -33 9.299 8.353 1.858 100.261 o
-7 -1 -32 39.269 37.774 1.656 104.445 o
-7 -1 -31 17.148 16.847 1.980 86.139 o
-7 -1 -30 16.695 17.089 2.050 80.651 o
-7 -1 -29 21.678 22.685 1.818 98.750 o
-7 -1 -28 4.038 4.282 2.091 80.723 o
-7 -1 -27 96.897 93.981 2.151 48.011 o
-7 -1 -26 40.012 40.733 1.788 91.320 o
-7 -1 -25 55.017 54.772 1.929 73.427 o
-7 -1 -24 66.842 63.317 1.646 84.665 o
-7 -1 -23 28.314 25.917 1.697 108.336 o
-7 -1 -22 76.054 72.114 1.757 72.202 o
-7 -1 -21 6.447 6.424 1.919 94.979 o
-7 -1 -20 24.152 25.371 1.586 124.364 o
-7 -1 -19 55.563 54.833 1.646 92.468 o
-7 -1 -18 45.197 41.824 1.505 115.981 o
-7 -1 -17 78.471 75.285 2.394 46.356 o
-7 -1 -16 114.088 108.929 2.858 30.124 o
-7 -1 -15 13.328 14.009 1.313 188.868 o
-7 -1 -14 109.276 104.111 2.151 44.425 o
-7 -1 -13 47.352 44.289 1.525 111.469 o
-7 -1 -12 47.992 44.289 1.394 126.117 o
-7 -1 -11 19.879 22.624 1.646 119.123 o
-7 -1 -10 31.021 29.169 1.727 103.161 o
-7 -1 -9 38.825 35.623 1.747 96.415 o
-7 -1 -8 110.856 108.333 1.939 48.900 o
-7 -1 -7 61.024 58.449 1.808 77.924 o
-7 -1 -6 9.537 11.352 1.667 123.193 o
-7 -1 -5 18.244 16.392 1.687 116.001 o
-7 -1 -4 191.066 186.689 2.091 26.217 o
-7 -1 -3 87.230 82.891 2.131 51.951 o
-7 -1 -1 44.783 41.673 2.010 73.634 o
-6 -20 -7 16.468 12.706 3.323 31.719 o
-6 -20 -4 7.832 6.979 2.384 61.809 o
-6 -19 -14 6.756 6.858 2.323 65.137 o
-6 -19 -13 11.745 14.291 1.990 86.726 o
-6 -19 -12 21.097 21.069 2.818 43.300 o
-6 -19 -10 8.053 11.797 2.384 61.573 o
-6 -19 -9 11.088 10.312 4.040 21.658 o
-6 -19 -8 4.810 8.131 3.060 37.782 o
-6 -19 -7 8.271 5.676 2.434 59.323 o
-6 -19 -6 7.948 8.434 2.303 66.072 o
-6 -19 -4 8.609 9.231 3.242 33.575 o
-6 -18 -20 3.146 4.252 2.020 86.551 o
-6 -18 -17 16.942 19.251 3.505 28.471 o
-6 -18 -16 7.691 8.797 2.485 56.892 o
-6 -18 -15 9.333 6.272 2.525 55.084 o
-6 -18 -13 16.143 15.978 3.121 35.829 o
-6 -18 -12 7.362 6.070 2.687 48.849 o
-6 -18 -11 23.360 19.624 2.232 67.382 o
-6 -18 -8 31.212 29.421 2.444 55.233 o
-6 -18 -7 4.938 4.636 2.101 79.815 o
-6 -18 -5 4.411 3.505 1.454 165.176 o
-6 -18 -2 8.321 9.706 3.434 29.958 o
-6 -18 -1 6.959 7.878 1.828 104.166 o
-6 -17 -20 3.907 7.302 1.889 98.430 o
-6 -17 -18 16.670 17.089 3.485 28.830 o
-6 -17 -16 4.015 4.474 1.768 112.507 o
-6 -17 -12 8.190 8.363 1.858 100.525 o
-6 -17 -9 12.905 11.615 1.576 135.493 o
-6 -17 -7 6.815 5.515 2.121 78.014 o
-6 -17 -6 13.784 14.221 1.576 134.406 o
-6 -17 -4 12.482 14.049 1.869 97.711 o
-6 -17 -2 9.322 10.161 1.879 97.958 o
-6 -16 -27 13.215 18.069 2.636 49.952 o
-6 -16 -22 13.329 18.301 2.131 75.379 o
-6 -16 -19 16.463 17.887 2.949 39.965 o
-6 -16 -18 1.853 3.343 1.535 149.684 o
-6 -16 -16 13.783 12.554 1.192 225.487 o
-6 -16 -15 12.672 8.696 1.091 269.804 o
-6 -16 -14 17.920 15.615 1.606 127.360 o
-6 -16 -13 10.808 10.878 2.050 82.313 o
-6 -16 -12 4.882 4.828 1.323 197.883 o
-6 -16 -11 12.273 10.039 1.656 123.821 o
-6 -16 -10 7.375 9.282 1.929 93.534 o
-6 -16 -9 41.905 48.005 1.869 82.948 o
-6 -16 -7 7.024 10.635 1.414 170.535 o
-6 -16 -6 5.989 6.969 1.576 139.759 o
-6 -16 -5 24.449 27.856 2.626 49.022 o
-6 -16 -3 14.344 19.503 2.091 77.914 o
-6 -16 -2 7.433 9.403 1.616 131.969 o
-6 -16 -1 9.902 15.635 4.070 21.322 o
-6 -15 -29 5.847 8.171 2.363 62.980 o
-6 -15 -27 5.779 11.161 5.484 11.810 o
-6 -15 -25 12.703 17.382 4.030 21.701 o
-6 -15 -23 7.507 7.838 1.990 88.149 o
-6 -15 -22 33.372 36.320 2.868 40.535 o
-6 -15 -20 21.290 19.382 2.848 42.454 o
-6 -15 -19 4.038 6.434 1.889 98.491 o
-6 -15 -17 4.754 2.990 1.131 269.574 o
-6 -15 -16 9.226 7.131 1.121 263.876 o
-6 -15 -15 7.016 6.313 1.798 107.814 o
-6 -15 -13 10.778 10.534 1.121 258.427 o
-6 -15 -12 16.151 16.736 2.848 42.824 o
-6 -15 -11 45.161 44.480 2.626 46.100 o
-6 -15 -10 1.621 2.889 1.384 184.145 o
-6 -15 -9 9.495 11.463 5.161 13.314 o
-6 -15 -7 26.298 34.562 2.727 45.215 o
-6 -15 -6 3.066 3.182 1.525 151.156 o
-6 -15 -5 18.787 21.826 2.121 74.812 o
-6 -15 -4 24.182 25.300 1.626 118.976 o
-6 -15 -3 7.470 8.908 2.101 79.165 o
-6 -15 -2 6.884 7.605 1.616 132.551 o
-6 -15 -1 13.205 16.150 2.404 59.864 o
-6 -14 -33 5.280 6.494 2.505 56.242 o
-6 -14 -31 7.021 11.625 2.323 64.879 o
-6 -14 -28 13.127 14.504 2.959 39.929 o
-6 -14 -27 22.155 24.048 2.444 56.624 o
-6 -14 -26 5.205 6.777 2.111 78.884 o
-6 -14 -23 17.244 15.918 1.990 85.393 o
-6 -14 -22 15.428 18.443 1.929 90.685 o
-6 -14 -21 24.430 22.735 4.222 19.613 o
-6 -14 -20 8.882 8.686 1.596 134.749 o
-6 -14 -18 19.570 18.645 1.768 105.471 o
-6 -14 -16 21.107 21.705 1.252 191.771 o
-6 -14 -15 5.048 5.686 1.121 271.759 o
-6 -14 -14 0.787 3.091 1.535 150.182 o
-6 -14 -12 13.281 15.382 1.374 173.321 o
-6 -14 -11 24.364 25.260 2.525 52.944 o
-6 -14 -10 28.682 33.512 3.252 32.249 o
-6 -14 -9 70.418 77.669 4.828 14.203 o
-6 -14 -8 12.165 14.019 1.424 163.482 o
-6 -14 -7 48.777 56.853 2.889 38.032 o
-6 -14 -6 9.613 12.423 1.606 131.997 o
-6 -14 -5 52.075 58.429 1.990 70.327 o
-6 -14 -4 34.526 40.077 1.899 84.548 o
-6 -14 -3 29.226 30.977 1.828 93.759 o
-6 -14 -2 5.434 8.353 1.576 139.700 o
-6 -14 -1 5.447 7.555 2.030 85.099 o
-6 -13 -34 12.583 13.312 2.091 78.758 o
-6 -13 -31 13.318 16.564 2.323 63.934 o
-6 -13 -30 7.985 6.535 3.080 37.218 o
-6 -13 -28 4.693 6.484 1.949 92.417 o
-6 -13 -27 28.608 29.916 2.212 66.786 o
-6 -13 -26 10.439 12.261 1.273 204.033 o
-6 -13 -25 38.369 36.754 1.656 105.172 o
-6 -13 -24 40.434 35.158 2.161 66.751 o
-6 -13 -23 13.540 12.534 1.374 174.295 o
-6 -13 -22 5.583 6.424 1.757 113.101 o
-6 -13 -21 19.651 21.220 1.899 91.934 o
-6 -13 -20 25.377 27.209 1.808 97.686 o
-6 -13 -19 5.320 4.858 1.475 159.922 o
-6 -13 -18 19.743 22.786 1.565 130.476 o
-6 -13 -17 7.405 6.898 1.202 234.097 o
-6 -13 -16 14.970 15.594 1.252 202.963 o
-6 -13 -15 23.318 25.816 1.283 179.257 o
-6 -13 -14 18.348 17.443 1.363 170.296 o
-6 -13 -13 5.726 5.666 1.434 168.340 o
-6 -13 -12 8.590 7.252 1.414 170.621 o
-6 -13 -11 39.092 41.188 2.394 55.458 o
-6 -13 -10 14.141 13.494 1.252 205.186 o
-6 -13 -9 68.159 75.356 4.222 18.262 o
-6 -13 -8 11.400 9.767 1.555 140.069 o
-6 -13 -7 27.540 26.391 1.606 119.517 o
-6 -13 -6 62.815 68.377 1.970 66.707 o
-6 -13 -5 20.259 24.765 2.737 45.728 o
-6 -13 -4 5.157 5.878 1.606 135.207 o
-6 -13 -3 67.602 76.518 1.798 72.502 o
-6 -13 -2 29.853 37.976 3.717 24.850 o
-6 -13 -1 38.736 46.854 2.616 46.998 o
-6 -12 -36 14.610 17.180 1.980 86.665 o
-6 -12 -35 5.747 5.070 2.252 69.433 o
-6 -12 -34 13.440 15.928 2.666 48.908 o
-6 -12 -32 13.460 15.978 2.343 62.887 o
-6 -12 -31 3.208 6.302 2.474 57.766 o
-6 -12 -29 44.572 42.895 2.818 40.727 o
-6 -12 -28 3.524 4.979 1.394 179.646 o
-6 -12 -27 4.753 6.878 1.919 95.266 o
-6 -12 -25 5.085 7.747 1.697 121.102 o
-6 -12 -24 22.350 21.776 1.848 95.731 o
-6 -12 -23 53.039 51.965 1.737 87.382 o
-6 -12 -22 22.911 23.210 1.757 104.494 o
-6 -12 -20 16.102 16.827 1.485 147.851 o
-6 -12 -19 40.948 40.097 2.626 46.797 o
-6 -12 -18 26.016 27.815 1.262 179.518 o
-6 -12 -17 20.228 20.533 1.303 180.894 o
-6 -12 -16 47.789 52.106 2.929 37.363 o
-6 -12 -15 20.172 18.473 1.576 129.927 o
-6 -12 -14 37.124 38.723 2.141 68.188 o
-6 -12 -13 12.931 15.786 2.363 61.916 o
-6 -12 -12 5.176 5.515 1.131 267.057 o
-6 -12 -11 30.228 30.997 2.525 52.017 o
-6 -12 -10 12.603 11.837 1.949 90.303 o
-6 -12 -9 20.445 23.038 1.606 124.198 o
-6 -12 -8 20.848 24.018 1.858 94.895 o
-6 -12 -7 7.259 6.131 1.586 137.671 o
-6 -12 -5 130.411 141.956 3.788 18.433 o
-6 -12 -4 53.772 57.712 1.869 77.005 o
-6 -12 -2 88.176 97.344 1.818 60.677 o
-6 -12 -1 46.071 50.116 2.060 69.216 o
-6 -11 -38 11.621 13.736 2.030 83.502 o
-6 -11 -36 12.203 13.332 2.252 68.224 o
-6 -11 -35 22.631 25.563 2.767 44.577 o
-6 -11 -34 36.083 37.713 2.252 62.638 o
-6 -11 -32 13.009 13.978 2.161 73.736 o
-6 -11 -30 87.995 82.810 5.333 11.573 o
-6 -11 -29 8.760 10.181 1.414 169.494 o
-6 -11 -28 6.418 7.848 1.525 148.482 o
-6 -11 -26 8.544 9.555 2.020 85.251 o
-6 -11 -25 7.994 7.949 1.434 166.204 o
-6 -11 -24 21.863 23.180 1.343 168.694 o
-6 -11 -23 8.828 9.726 1.677 122.328 o
-6 -11 -22 17.666 20.291 1.909 91.688 o
-6 -11 -21 7.335 6.888 1.323 194.960 o
-6 -11 -20 112.167 120.332 3.757 19.884 o
-6 -11 -19 21.544 26.098 1.848 95.303 o
-6 -11 -18 64.960 71.518 4.010 20.204 o
-6 -11 -17 94.626 105.323 2.969 30.389 o
-6 -11 -16 33.737 36.158 1.363 147.025 o
-6 -11 -15 1.133 2.868 1.374 187.158 o
-6 -11 -14 73.503 78.366 2.505 43.787 o
-6 -11 -12 52.276 53.399 1.818 81.647 o
-6 -11 -11 77.727 76.750 1.919 63.200 o
-6 -11 -10 85.615 90.951 2.091 52.703 o
-6 -11 -9 22.799 24.543 2.626 49.310 o
-6 -11 -8 68.410 74.811 2.818 37.024 o
-6 -11 -7 53.664 55.207 1.596 97.537 o
-6 -11 -6 40.057 40.693 1.616 107.403 o
-6 -11 -5 10.653 12.968 1.535 143.143 o
-6 -11 -4 86.618 94.506 2.313 45.536 o
-6 -11 -3 8.847 11.080 1.545 142.776 o
-6 -11 -2 24.703 26.876 1.707 108.589 o
-6 -11 -1 80.418 89.627 3.454 25.181 o
-6 -10 -39 10.144 7.929 2.091 79.585 o
-6 -10 -37 32.632 32.239 2.545 50.922 o
-6 -10 -36 48.287 55.449 3.242 30.949 o
-6 -10 -35 50.439 53.409 2.313 55.921 o
-6 -10 -34 5.838 6.959 2.121 78.049 o
-6 -10 -29 23.242 23.099 1.475 142.586 o
-6 -10 -28 10.709 12.423 1.434 162.910 o
-6 -10 -27 10.946 10.100 1.414 167.979 o
-6 -10 -26 18.496 19.523 1.434 154.683 o
-6 -10 -25 14.210 14.261 1.384 170.703 o
-6 -10 -24 20.791 21.856 1.667 116.276 o
-6 -10 -22 72.081 74.831 1.970 62.995 o
-6 -10 -21 34.677 36.047 1.384 142.930 o
-6 -10 -20 6.732 7.009 1.374 181.837 o
-6 -10 -18 38.917 40.067 1.495 122.214 o
-6 -10 -17 235.844 239.512 3.070 15.292 o
-6 -10 -16 125.285 139.309 2.586 31.279 o
-6 -10 -15 54.434 53.207 1.333 123.772 o
-6 -10 -14 38.200 37.552 2.081 71.583 o
-6 -10 -13 76.055 74.791 2.040 58.939 o
-6 -10 -12 55.225 57.388 2.303 55.094 o
-6 -10 -10 6.730 6.111 1.323 195.809 o
-6 -10 -9 13.444 14.261 1.394 169.048 o
-6 -10 -7 11.237 11.403 1.394 171.879 o
-6 -10 -6 21.090 23.695 1.545 132.476 o
-6 -10 -5 6.322 4.454 1.586 138.413 o
-6 -10 -4 62.910 66.397 1.687 83.142 o
-6 -10 -3 125.387 132.108 2.293 36.300 o
-6 -10 -2 49.228 53.762 2.242 59.104 o
-6 -10 -1 76.778 79.740 1.919 63.031 o
-6 -9 -40 6.837 6.696 2.121 77.932 o
-6 -9 -39 11.014 7.787 2.091 79.461 o
-6 -9 -38 32.377 37.138 3.878 22.843 o
-6 -9 -36 50.582 54.742 2.313 55.776 o
-6 -9 -35 7.622 9.060 2.646 50.235 o
-6 -9 -34 7.452 8.555 2.252 69.065 o
-6 -9 -33 11.627 11.999 1.495 150.261 o
-6 -9 -32 11.251 12.059 1.475 154.377 o
-6 -9 -31 60.551 61.903 2.141 60.207 o
-6 -9 -30 16.409 13.160 1.515 143.392 o
-6 -9 -29 24.253 23.028 1.879 92.154 o
-6 -9 -28 17.941 19.271 1.394 163.330 o
-6 -9 -27 31.324 30.967 2.909 39.802 o
-6 -9 -26 4.421 4.323 1.475 160.544 o
-6 -9 -25 34.500 40.582 1.828 90.106 o
-6 -9 -23 21.464 24.260 1.919 89.238 o
-6 -9 -22 31.388 35.330 1.606 114.904 o
-6 -9 -21 4.210 4.697 1.475 160.557 o
-6 -9 -20 145.979 137.754 2.747 27.136 o
-6 -9 -19 34.730 34.603 1.434 135.752 o
-6 -9 -18 161.068 159.883 3.798 16.751 o
-6 -9 -17 87.379 90.496 2.424 42.862 o
-6 -9 -16 108.506 114.605 4.394 15.584 o
-6 -9 -15 36.505 37.623 2.596 48.411 o
-6 -9 -14 9.502 12.645 1.242 214.214 o
-6 -9 -13 62.401 62.721 2.363 51.107 o
-6 -9 -12 36.641 33.663 1.323 152.198 o
-6 -9 -11 57.560 60.691 2.404 50.681 o
-6 -9 -10 15.941 14.322 1.252 202.564 o
-6 -9 -9 6.607 6.999 1.303 201.401 o
-6 -9 -8 7.492 9.110 1.545 143.927 o
-6 -9 -7 25.425 25.967 1.525 132.116 o
-6 -9 -6 4.058 4.161 1.656 127.910 o
-6 -9 -4 52.208 54.964 1.606 97.556 o
-6 -9 -3 59.184 61.277 1.646 88.979 o
-6 -9 -2 206.322 219.706 4.020 13.031 o
-6 -9 -1 9.772 11.938 1.899 95.638 o
-6 -8 -41 76.951 72.841 2.444 45.356 o
-6 -8 -39 27.315 25.290 2.020 79.660 o
-6 -8 -38 15.421 21.877 1.970 86.796 o
-6 -8 -37 27.679 28.775 2.212 67.050 o
-6 -8 -35 12.780 13.181 2.242 68.758 o
-6 -8 -33 27.627 27.613 1.727 104.954 o
-6 -8 -32 22.206 21.533 1.495 140.476 o
-6 -8 -31 5.798 7.575 1.475 158.915 o
-6 -8 -30 16.036 17.907 1.525 140.466 o
-6 -8 -29 21.904 21.866 1.717 109.675 o
-6 -8 -28 26.686 27.169 1.434 145.271 o
-6 -8 -27 61.016 62.226 1.545 95.403 o
-6 -8 -26 27.570 27.836 1.444 142.614 o
-6 -8 -25 37.843 35.128 1.899 84.274 o
-6 -8 -24 42.264 45.218 1.818 87.107 o
-6 -8 -23 204.114 216.827 2.969 18.028 o
-6 -8 -22 7.118 7.737 1.434 166.831 o
-6 -8 -21 84.257 85.709 2.414 44.000 o
-6 -8 -20 42.682 42.804 2.202 63.403 o
-6 -8 -19 54.331 52.651 1.717 88.154 o
-6 -8 -18 22.543 22.967 1.535 133.356 o
-6 -8 -17 93.872 91.092 2.071 51.372 o
-6 -8 -16 17.440 18.150 1.273 192.970 o
-6 -8 -15 84.216 84.790 2.757 36.138 o
-6 -8 -14 32.566 33.411 1.565 119.724 o
-6 -8 -13 29.935 31.360 1.232 179.152 o
-6 -8 -12 9.048 10.161 1.384 176.409 o
-6 -8 -10 57.604 58.984 1.283 123.816 o
-6 -8 -9 59.324 64.943 1.889 72.615 o
-6 -8 -8 60.992 61.499 1.545 95.632 o
-6 -8 -7 87.446 91.304 2.141 50.642 o
-6 -8 -6 26.507 27.492 1.747 103.307 o
-6 -8 -5 59.175 57.429 1.828 77.581 o
-6 -8 -4 30.125 33.168 1.586 118.714 o
-6 -8 -3 391.711 404.122 7.878 3.623 o
-6 -8 -2 55.363 55.399 1.626 94.038 o
-6 -8 -1 38.736 42.178 1.565 113.228 o
-6 -7 -42 5.242 7.777 2.131 77.345 o
-6 -7 -41 9.580 10.625 2.091 79.464 o
-6 -7 -38 67.603 64.519 2.525 45.053 o
-6 -7 -37 12.794 15.504 2.454 57.561 o
-6 -7 -34 16.367 18.402 1.636 123.111 o
-6 -7 -33 15.802 15.342 1.656 121.255 o
-6 -7 -32 3.503 4.222 1.576 141.359 o
-6 -7 -31 38.052 37.410 1.515 121.217 o
-6 -7 -28 31.072 31.613 1.444 138.357 o
-6 -7 -27 7.284 6.989 1.404 173.976 o
-6 -7 -25 8.488 9.555 1.576 138.078 o
-6 -7 -24 15.946 15.746 1.808 102.766 o
-6 -7 -23 48.020 51.944 2.687 43.572 o
-6 -7 -22 10.489 10.565 1.586 135.252 o
-6 -7 -21 66.294 66.660 1.889 69.959 o
-6 -7 -20 31.653 32.946 1.424 140.507 o
-6 -7 -19 39.848 41.157 1.737 95.667 o
-6 -7 -18 11.059 13.059 1.495 150.283 o
-6 -7 -16 24.196 24.634 1.273 181.276 o
-6 -7 -15 15.671 16.423 1.242 204.548 o
-6 -7 -14 16.536 16.514 1.212 212.447 o
-6 -7 -13 30.283 29.038 1.232 180.217 o
-6 -7 -12 32.113 30.421 1.414 142.796 o
-6 -7 -11 38.630 39.259 1.232 162.898 o
-6 -7 -10 54.145 52.167 1.343 123.341 o
-6 -7 -9 24.657 22.745 2.222 67.501 o
-6 -7 -8 69.037 65.519 1.515 91.966 o
-6 -7 -7 36.127 38.420 1.656 105.897 o
-6 -7 -5 27.199 27.310 1.505 133.522 o
-6 -7 -4 38.234 38.097 1.545 117.171 o
-6 -7 -3 76.671 79.012 1.646 76.342 o
-6 -7 -2 25.597 29.007 2.182 69.132 o
-6 -7 -1 32.773 35.845 1.515 125.361 o
-6 -6 -43 3.786 5.292 2.242 70.243 o
-6 -6 -42 18.533 20.271 2.071 78.497 o
-6 -6 -41 27.733 30.108 2.050 76.872 o
-6 -6 -40 26.877 27.765 2.272 63.992 o
-6 -6 -37 8.617 10.150 2.101 78.903 o
-6 -6 -36 4.886 6.676 1.636 130.300 o
-6 -6 -35 11.983 13.807 1.576 135.407 o
-6 -6 -34 19.652 19.826 1.555 132.905 o
-6 -6 -33 0.922 5.464 1.848 103.545 o
-6 -6 -32 49.674 49.409 1.636 97.818 o
-6 -6 -31 12.528 13.130 1.677 120.294 o
-6 -6 -30 17.772 18.402 1.464 149.900 o
-6 -6 -29 5.345 6.333 1.475 159.508 o
-6 -6 -28 6.244 6.646 1.444 165.455 o
-6 -6 -27 147.967 150.672 3.666 18.346 o
-6 -6 -26 35.801 36.764 1.616 110.871 o
-6 -6 -25 30.578 32.027 1.586 118.782 o
-6 -6 -24 27.028 27.068 1.626 117.046 o
-6 -6 -23 19.576 18.988 1.454 150.271 o
-6 -6 -22 67.172 68.104 1.555 89.430 o
-6 -6 -21 87.868 85.699 2.636 38.196 o
-6 -6 -19 10.678 9.484 1.303 196.421 o
-6 -6 -18 14.794 14.120 1.869 97.092 o
-6 -6 -17 30.786 31.785 1.515 128.093 o
-6 -6 -16 33.447 33.896 1.424 138.622 o
-6 -6 -15 25.676 26.502 1.262 180.731 o
-6 -6 -14 6.032 6.090 1.242 221.756 o
-6 -6 -13 21.551 21.069 1.333 172.254 o
-6 -6 -12 31.698 31.118 1.303 162.530 o
-6 -6 -11 107.994 105.222 1.555 61.596 o
-6 -6 -10 26.032 24.250 1.394 154.231 o
-6 -6 -9 207.574 206.939 2.242 22.441 o
-6 -6 -8 2.668 3.757 1.667 126.893 o
-6 -6 -7 94.194 97.102 2.010 52.432 o
-6 -6 -6 16.877 17.614 2.020 82.876 o
-6 -6 -5 171.024 169.498 3.808 16.111 o
-6 -6 -4 20.007 19.978 2.404 58.930 o
-6 -6 -3 36.991 38.572 1.505 122.824 o
-6 -6 -1 70.425 70.458 1.889 67.941 o
-6 -5 -42 10.055 9.898 2.091 79.446 o
-6 -5 -41 5.926 6.282 2.121 78.082 o
-6 -5 -40 11.142 14.059 1.919 93.149 o
-6 -5 -39 7.797 10.009 2.666 49.448 o
-6 -5 -38 39.418 37.006 2.545 49.879 o
-6 -5 -36 15.320 16.746 1.606 128.354 o
-6 -5 -34 1.801 3.747 1.667 127.163 o
-6 -5 -33 19.405 19.614 1.545 134.684 o
-6 -5 -32 7.056 6.787 1.525 148.429 o
-6 -5 -31 9.670 9.514 1.495 152.117 o
-6 -5 -30 50.131 51.318 1.838 81.481 o
-6 -5 -28 26.295 25.321 1.687 110.537 o
-6 -5 -26 55.500 54.379 1.889 75.740 o
-6 -5 -25 4.315 4.697 1.727 117.642 o
-6 -5 -24 64.478 63.610 1.697 82.405 o
-6 -5 -23 1.228 4.424 1.545 147.787 o
-6 -5 -22 19.769 20.180 1.434 153.461 o
-6 -5 -21 9.282 9.252 1.404 171.781 o
-6 -5 -20 14.421 17.766 1.333 180.858 o
-6 -5 -19 39.760 39.804 1.353 141.131 o
-6 -5 -18 52.670 53.338 2.252 58.030 o
-6 -5 -17 70.745 68.407 1.596 84.728 o
-6 -5 -16 32.218 31.451 1.414 142.270 o
-6 -5 -15 16.058 16.614 1.252 201.051 o
-6 -5 -14 46.929 49.328 1.374 127.376 o
-6 -5 -12 190.322 188.426 2.262 24.837 o
-6 -5 -11 16.244 17.574 1.262 197.430 o
-6 -5 -10 32.409 29.835 1.202 183.645 o
-6 -5 -9 16.686 18.715 1.293 188.211 o
-6 -5 -8 134.465 128.159 1.808 43.846 o
-6 -5 -7 11.654 11.433 1.515 146.647 o
-6 -5 -6 37.772 37.319 2.313 59.488 o
-6 -5 -5 3.411 4.282 1.525 150.754 o
-6 -5 -4 28.327 28.694 1.485 135.311 o
-6 -5 -3 13.162 11.201 1.464 155.437 o
-6 -5 -2 41.121 39.067 1.515 118.553 o
-6 -5 -1 100.504 95.445 1.899 54.464 o
-6 -4 -44 5.702 5.868 2.212 71.924 o
-6 -4 -43 11.037 14.291 2.202 71.389 o
-6 -4 -42 4.371 5.444 2.343 64.308 o
-6 -4 -40 13.333 17.978 1.889 95.003 o
-6 -4 -38 3.863 6.575 2.182 74.083 o
-6 -4 -37 13.857 16.493 1.626 126.132 o
-6 -4 -36 18.163 18.766 1.606 126.454 o
-6 -4 -35 27.636 25.967 1.687 109.775 o
-6 -4 -34 18.687 18.948 1.788 103.524 o
-6 -4 -31 112.191 111.868 2.283 40.255 o
-6 -4 -30 108.933 106.979 2.990 28.801 o
-6 -4 -23 44.852 44.975 1.434 123.420 o
-6 -4 -22 22.194 22.523 1.374 162.361 o
-6 -4 -21 71.265 72.144 2.283 51.404 o
-6 -4 -20 44.908 45.137 1.394 128.391 o
-6 -4 -19 2.079 4.545 1.353 191.495 o
-6 -4 -18 114.075 111.585 1.818 50.824 o
-6 -4 -17 150.722 147.198 2.848 25.202 o
-6 -4 -16 17.200 17.352 1.757 107.678 o
-6 -4 -15 42.164 41.885 1.313 143.848 o
-6 -4 -14 31.175 33.481 1.646 110.818 o
-6 -4 -13 69.848 67.508 1.343 103.919 o
-6 -4 -12 279.635 274.862 1.828 16.208 o
-6 -4 -11 170.334 164.711 2.505 25.962 o
-6 -4 -10 107.810 105.666 1.404 66.756 o
-6 -4 -9 66.234 66.418 2.040 62.684 o
-6 -4 -8 48.777 53.631 1.818 82.958 o
-6 -4 -7 81.910 79.962 1.707 70.820 o
-6 -4 -6 34.943 34.441 1.747 98.338 o
-6 -4 -5 19.473 19.584 1.485 144.698 o
-6 -4 -4 40.629 38.612 1.757 94.096 o
-6 -4 -3 182.231 173.993 1.869 30.093 o
-6 -4 -2 70.103 67.478 1.606 84.643 o
-6 -4 -1 137.252 135.603 2.788 27.592 o
-6 -3 -44 6.035 9.837 2.111 78.561 o
-6 -3 -42 34.050 35.764 2.222 64.728 o
-6 -3 -41 8.379 8.454 1.970 89.707 o
-6 -3 -40 15.163 16.261 2.030 82.577 o
-6 -3 -38 4.548 4.525 2.010 87.179 o
-6 -3 -37 6.095 5.363 1.707 119.759 o
-6 -3 -36 2.731 4.040 1.919 95.909 o
-6 -3 -35 10.644 7.171 1.626 129.541 o
-6 -3 -34 4.553 7.100 1.717 118.585 o
-6 -3 -33 60.234 58.893 1.626 90.548 o
-6 -3 -32 117.553 109.373 2.363 37.980 o
-6 -3 -31 51.708 51.823 1.717 89.549 o
-6 -3 -30 32.881 29.139 1.636 112.218 o
-6 -3 -28 130.948 126.543 1.687 47.387 o
-6 -3 -27 23.821 23.260 1.515 135.580 o
-6 -3 -26 44.026 44.319 1.697 96.608 o
-6 -3 -25 23.242 23.472 1.626 119.921 o
-6 -3 -24 52.343 49.187 1.818 82.437 o
-6 -3 -23 23.679 22.119 1.404 155.279 o
-6 -3 -22 11.858 10.686 1.414 167.109 o
-6 -3 -21 32.346 31.502 1.404 143.772 o
-6 -3 -20 68.555 68.418 1.444 96.580 o
-6 -3 -19 39.474 41.481 1.353 140.603 o
-6 -3 -18 37.988 38.168 1.343 145.214 o
-6 -3 -17 35.756 32.370 1.414 138.872 o
-6 -3 -16 5.234 6.515 1.525 149.383 o
-6 -3 -15 26.589 26.422 1.444 143.937 o
-6 -3 -14 200.920 196.577 2.525 21.613 o
-6 -3 -13 215.471 210.131 1.747 24.547 o
-6 -3 -12 36.219 34.714 1.172 181.362 o
-6 -3 -11 12.153 10.716 1.192 229.017 o
-6 -3 -10 162.736 157.782 1.464 39.503 o
-6 -3 -9 30.157 28.492 1.283 169.796 o
-6 -3 -8 6.667 6.272 1.545 144.992 o
-6 -3 -7 19.670 21.644 1.485 143.865 o
-6 -3 -6 48.143 47.309 1.565 105.872 o
-6 -3 -5 188.965 178.457 4.606 11.847 o
-6 -3 -4 2.564 3.363 1.576 141.897 o
-6 -3 -3 1.920 5.171 2.222 71.712 o
-6 -3 -2 58.984 54.106 2.111 62.884 o
-6 -3 -1 89.472 84.931 1.656 69.073 o
-6 -2 -45 25.300 29.260 2.272 64.122 o
-6 -2 -44 28.143 28.775 2.081 74.906 o
-6 -2 -42 8.026 6.747 2.091 79.994 o
-6 -2 -41 11.269 9.646 1.929 92.673 o
-6 -2 -40 2.614 6.595 2.030 85.606 o
-6 -2 -37 74.913 72.023 2.212 53.117 o
-6 -2 -36 13.263 12.605 1.687 118.749 o
-6 -2 -35 9.494 9.545 1.606 132.676 o
-6 -2 -34 9.950 10.989 1.576 137.067 o
-6 -2 -33 72.623 70.700 2.373 48.336 o
-6 -2 -32 63.745 63.307 2.081 61.933 o
-6 -2 -31 5.635 6.444 1.545 145.429 o
-6 -2 -30 20.443 21.715 1.495 141.599 o
-6 -2 -29 43.090 40.966 2.161 65.568 o
-6 -2 -28 48.674 49.955 1.788 85.917 o
-6 -2 -27 148.573 142.743 2.919 24.848 o
-6 -2 -26 182.437 180.164 2.586 23.410 o
-6 -2 -25 13.391 16.614 1.858 98.141 o
-6 -2 -24 21.006 20.453 1.646 119.103 o
-6 -2 -22 18.558 18.958 1.323 178.643 o
-6 -2 -21 103.336 104.515 1.626 61.090 o
-6 -2 -20 45.312 46.581 1.626 101.859 o
-6 -2 -19 39.493 37.814 1.565 114.108 o
-6 -2 -18 32.997 31.340 1.323 157.212 o
-6 -2 -17 135.779 133.310 2.788 27.840 o
-6 -2 -16 33.747 32.896 1.596 115.459 o
-6 -2 -15 18.545 19.655 2.707 47.026 o
-6 -2 -14 199.446 192.213 1.737 27.614 o
-6 -2 -13 96.955 95.940 1.404 74.273 o
-6 -2 -12 85.600 82.840 1.323 88.696 o
-6 -2 -11 49.419 45.177 1.353 129.557 o
-6 -2 -10 141.033 133.785 2.586 29.805 o
-6 -2 -9 303.948 292.830 2.353 13.169 o
-6 -2 -8 120.353 117.908 1.970 44.835 o
-6 -2 -7 104.025 101.010 1.717 58.416 o
-6 -2 -6 218.467 210.212 5.404 8.718 o
-6 -2 -5 6.346 6.020 1.515 150.904 o
-6 -2 -4 33.749 33.714 1.768 97.085 o
-6 -2 -3 7.575 7.605 1.485 155.838 o
-6 -2 -2 140.745 136.421 2.050 37.435 o
-6 -2 -1 83.455 78.608 1.616 74.950 o
-6 -1 -45 30.434 32.138 2.697 45.927 o
-6 -1 -44 55.313 57.520 2.141 61.944 o
-6 -1 -43 14.957 17.342 2.030 82.510 o
-6 -1 -42 10.582 10.595 1.939 91.786 o
-6 -1 -41 21.752 25.220 2.101 75.275 o
-6 -1 -40 21.021 20.564 2.182 70.663 o
-6 -1 -39 39.431 40.814 1.717 97.765 o
-6 -1 -38 5.761 4.333 1.788 109.592 o
-6 -1 -37 27.425 27.199 1.656 113.114 o
-6 -1 -36 27.820 28.128 1.727 104.762 o
-6 -1 -35 64.222 60.146 1.980 67.015 o
-6 -1 -32 3.934 4.040 1.616 134.353 o
-6 -1 -31 3.527 4.262 1.596 137.836 o
-6 -1 -30 53.576 51.116 1.565 101.437 o
-6 -1 -29 5.957 5.696 1.636 130.088 o
-6 -1 -28 137.158 133.896 2.596 30.098 o
-6 -1 -27 9.954 12.514 1.606 131.826 o
-6 -1 -26 89.798 88.224 1.798 62.427 o
-6 -1 -25 169.927 168.610 2.363 27.163 o
-6 -1 -24 148.034 143.713 2.495 29.595 o
-6 -1 -23 35.451 35.441 1.545 119.812 o
-6 -1 -22 29.851 29.381 1.343 157.684 o
-6 -1 -21 286.975 278.589 1.798 15.732 o
-6 -1 -20 59.489 58.974 1.616 91.682 o
-6 -1 -18 45.743 44.713 1.343 134.532 o
-6 -1 -17 116.517 110.898 2.444 36.508 o
-6 -1 -16 9.439 9.585 1.464 158.295 o
-6 -1 -15 238.901 233.886 1.818 20.724 o
-6 -1 -14 6.719 8.464 1.404 173.857 o
-6 -1 -13 63.961 60.731 1.333 112.213 o
-6 -1 -12 130.873 126.270 1.353 54.846 o
-6 -1 -11 30.210 28.361 1.172 195.186 o
-6 -1 -10 594.680 579.296 2.586 4.218 o
-6 -1 -9 12.098 12.292 1.303 193.649 o
-6 -1 -8 308.409 295.092 4.070 9.232 o
-6 -1 -7 187.757 179.891 2.252 25.628 o
-6 -1 -6 720.002 695.578 10.746 1.566 o
-6 -1 -5 8.958 7.070 1.848 101.569 o
-6 -1 -4 269.114 260.560 2.060 16.616 o
-6 -1 -3 45.564 40.238 1.707 95.952 o
-6 -1 -2 103.809 95.879 2.515 37.979 o
-6 -1 -1 240.205 228.200 1.980 20.134 o
-5 -21 -7 16.953 14.908 2.707 47.297 o
-5 -21 -6 11.945 13.049 2.676 48.739 o
-5 -20 -15 2.454 5.747 2.858 43.408 o
-5 -20 -12 9.692 11.625 2.575 52.767 o
-5 -20 -10 19.094 23.483 2.636 49.300 o
-5 -20 -9 5.550 8.514 2.626 51.140 o
-5 -20 -8 16.823 15.897 2.040 81.506 o
-5 -20 -7 5.991 7.191 2.747 46.778 o
-5 -20 -6 5.551 7.100 2.747 46.801 o
-5 -20 -5 8.372 13.948 4.161 20.433 o
-5 -19 -6 7.348 8.131 1.727 116.229 o
-5 -19 -4 3.961 3.010 1.101 285.394 o
-5 -19 -2 13.300 14.382 2.515 54.894 o
-5 -18 -23 11.232 8.817 1.939 91.837 o
-5 -18 -21 6.966 8.221 2.060 82.370 o
-5 -18 -19 15.054 16.877 1.687 117.205 o
-5 -18 -18 7.530 5.303 2.192 73.058 o
-5 -18 -15 22.697 22.048 4.969 14.245 o
-5 -18 -11 3.707 4.535 1.949 92.765 o
-5 -18 -10 6.337 5.616 2.373 62.519 o
-5 -18 -9 5.830 4.282 0.939 380.270 o
-5 -18 -8 13.770 11.201 1.687 118.824 o
-5 -18 -6 7.704 9.575 2.636 50.595 o
-5 -18 -5 13.670 10.777 2.495 55.886 o
-5 -18 -4 14.231 11.231 2.868 42.477 o
-5 -18 -3 7.304 7.383 1.889 97.707 o
-5 -18 -1 14.142 13.615 3.202 34.184 o
-5 -17 -26 14.450 14.049 3.080 36.859 o
-5 -17 -25 0.713 5.232 1.980 90.394 o
-5 -17 -22 10.345 14.251 3.343 31.489 o
-5 -17 -21 18.064 19.564 3.010 38.297 o
-5 -17 -19 6.577 7.979 2.434 59.366 o
-5 -17 -18 3.519 4.131 1.737 116.594 o
-5 -17 -17 4.330 5.070 1.808 107.452 o
-5 -17 -16 15.797 17.322 2.373 61.013 o
-5 -17 -14 8.751 9.221 1.757 111.783 o
-5 -17 -10 27.842 22.685 3.323 31.182 o
-5 -17 -8 33.175 35.239 1.848 89.858 o
-5 -17 -6 12.890 10.908 1.606 130.868 o
-5 -17 -3 9.609 8.757 2.303 65.882 o
-5 -17 -2 9.525 5.373 1.899 96.430 o
-5 -16 -30 7.402 5.777 1.798 107.783 o
-5 -16 -29 5.212 5.919 1.757 113.272 o
-5 -16 -28 8.005 7.474 1.707 118.814 o
-5 -16 -26 15.747 13.736 2.202 70.769 o
-5 -16 -25 5.815 9.646 1.919 94.782 o
-5 -16 -24 6.974 10.060 2.313 65.521 o
-5 -16 -23 7.650 11.413 2.212 71.372 o
-5 -16 -22 17.772 19.160 2.505 54.714 o
-5 -16 -20 9.960 9.848 2.242 69.313 o
-5 -16 -19 10.641 13.706 2.071 80.550 o
-5 -16 -18 9.168 11.322 1.838 102.068 o
-5 -16 -15 13.205 14.342 2.000 85.586 o
-5 -16 -14 6.090 5.272 1.343 191.019 o
-5 -16 -13 3.798 4.737 1.293 207.998 o
-5 -16 -12 21.045 17.463 1.919 90.269 o
-5 -16 -11 11.061 11.231 1.596 133.211 o
-5 -16 -10 3.972 2.232 0.949 381.052 o
-5 -16 -8 22.315 19.907 2.899 40.962 o
-5 -16 -7 10.362 9.938 2.020 84.895 o
-5 -16 -6 57.801 62.913 3.020 34.248 o
-5 -16 -5 2.738 3.101 1.252 223.121 o
-5 -16 -4 22.356 27.119 2.444 56.428 o
-5 -16 -3 11.232 13.948 1.949 90.371 o
-5 -16 -2 6.013 8.070 1.424 169.724 o
-5 -16 -1 10.927 11.625 1.576 136.451 o
-5 -15 -31 11.265 11.261 2.030 83.794 o
-5 -15 -30 9.950 10.292 1.869 98.820 o
-5 -15 -28 33.322 38.693 2.454 53.961 o
-5 -15 -27 9.966 10.635 1.959 90.082 o
-5 -15 -26 18.651 18.614 1.848 97.353 o
-5 -15 -24 13.373 13.393 2.262 67.484 o
-5 -15 -19 12.668 11.817 1.677 120.495 o
-5 -15 -14 11.259 9.130 1.434 163.657 o
-5 -15 -13 58.508 58.328 3.333 28.832 o
-5 -15 -12 26.238 25.179 2.424 56.974 o
-5 -15 -11 8.303 8.656 1.485 155.132 o
-5 -15 -10 39.675 44.551 5.636 10.961 o
-5 -15 -9 4.921 4.353 1.444 166.914 o
-5 -15 -8 40.964 42.834 2.707 44.156 o
-5 -15 -7 32.634 34.188 2.182 67.322 o
-5 -15 -6 7.560 7.686 2.232 70.337 o
-5 -15 -5 8.706 12.080 1.697 119.163 o
-5 -15 -4 17.405 18.614 1.394 164.052 o
-5 -15 -3 23.449 23.755 2.858 41.901 o
-5 -15 -2 5.065 4.676 1.737 116.091 o
-5 -15 -1 44.267 46.925 1.959 76.179 o
-5 -14 -35 22.915 25.240 2.878 41.325 o
-5 -14 -34 6.420 7.262 2.707 48.148 o
-5 -14 -33 4.329 6.626 2.424 60.085 o
-5 -14 -30 3.404 4.394 1.970 90.953 o
-5 -14 -29 18.156 17.453 2.040 81.081 o
-5 -14 -28 16.692 26.209 3.182 34.295 o
-5 -14 -27 3.463 4.676 2.192 73.557 o
-5 -14 -26 9.568 12.787 2.010 85.610 o
-5 -14 -25 13.815 15.281 1.949 89.651 o
-5 -14 -24 11.463 12.877 1.919 93.211 o
-5 -14 -23 10.801 10.999 1.899 95.509 o
-5 -14 -22 18.246 17.675 2.182 71.349 o
-5 -14 -20 6.429 6.100 1.596 136.329 o
-5 -14 -19 58.946 64.923 2.626 43.305 o
-5 -14 -18 4.105 3.151 1.040 318.077 o
-5 -14 -17 39.934 46.076 4.090 20.373 o
-5 -14 -15 20.474 26.654 2.727 45.970 o
-5 -14 -14 17.091 16.948 1.565 133.563 o
-5 -14 -13 29.563 29.835 2.242 64.983 o
-5 -14 -12 21.121 22.422 1.586 126.854 o
-5 -14 -11 6.346 5.686 1.000 334.910 o
-5 -14 -10 18.366 19.352 1.182 217.229 o
-5 -14 -9 45.964 41.996 2.889 38.857 o
-5 -14 -8 41.547 48.935 1.434 124.474 o
-5 -14 -6 38.231 43.854 2.010 75.137 o
-5 -14 -5 28.167 31.340 2.757 44.260 o
-5 -14 -4 32.307 32.673 1.848 90.608 o
-5 -14 -3 59.527 65.822 2.353 51.689 o
-5 -14 -2 10.249 11.565 1.404 170.238 o
-5 -14 -1 75.875 79.962 3.676 23.034 o
-5 -13 -35 8.617 10.565 2.192 72.598 o
-5 -13 -34 3.491 5.535 1.899 97.656 o
-5 -13 -33 17.466 18.725 1.798 102.885 o
-5 -13 -32 3.807 3.959 1.909 96.725 o
-5 -13 -31 25.403 28.714 1.768 101.414 o
-5 -13 -30 3.933 7.211 2.091 80.541 o
-5 -13 -28 5.151 9.534 2.091 80.209 o
-5 -13 -27 24.014 26.341 3.586 26.962 o
-5 -13 -26 29.774 35.249 2.050 75.784 o
-5 -13 -23 13.675 12.837 1.980 87.331 o
-5 -13 -22 26.015 26.805 2.293 63.151 o
-5 -13 -21 50.917 41.915 2.798 40.742 o
-5 -13 -20 9.525 8.959 1.545 142.967 o
-5 -13 -19 2.394 2.737 1.192 246.552 o
-5 -13 -17 73.646 74.932 3.767 22.246 o
-5 -13 -16 28.474 32.017 2.071 75.133 o
-5 -13 -15 36.756 35.512 2.313 59.801 o
-5 -13 -14 15.374 15.897 1.020 288.939 o
-5 -13 -12 68.249 77.780 2.939 34.406 o
-5 -13 -11 129.458 135.239 3.767 18.761 o
-5 -13 -10 16.893 19.028 1.838 98.824 o
-5 -13 -9 6.103 6.959 1.172 247.442 o
-5 -13 -8 68.400 81.850 4.888 13.876 o
-5 -13 -7 105.440 113.918 2.707 33.118 o
-5 -13 -6 42.431 43.814 2.707 43.966 o
-5 -13 -5 33.405 33.764 2.646 47.224 o
-5 -13 -4 41.994 49.137 2.373 55.236 o
-5 -13 -3 6.645 8.019 1.374 181.527 o
-5 -13 -2 21.742 22.634 1.626 120.887 o
-5 -13 -1 106.187 115.686 2.939 29.374 o
-5 -12 -39 17.754 22.624 5.090 13.611 o
-5 -12 -37 48.747 49.480 2.777 41.123 o
-5 -12 -36 48.595 52.470 3.424 28.053 o
-5 -12 -35 32.181 34.936 2.868 40.669 o
-5 -12 -34 22.445 20.564 3.525 27.994 o
-5 -12 -33 2.080 5.565 2.020 86.612 o
-5 -12 -31 5.312 5.202 1.959 91.484 o
-5 -12 -30 23.598 26.836 2.515 53.346 o
-5 -12 -28 22.400 22.735 1.879 92.754 o
-5 -12 -27 17.342 22.180 2.030 81.522 o
-5 -12 -26 29.988 32.401 3.505 27.910 o
-5 -12 -25 8.303 11.261 2.050 82.705 o
-5 -12 -24 4.417 5.222 1.091 287.895 o
-5 -12 -23 22.838 25.513 2.242 66.435 o
-5 -12 -22 10.080 12.282 2.151 74.965 o
-5 -12 -20 19.607 19.665 1.606 125.497 o
-5 -12 -19 212.289 226.190 7.131 5.688 o
-5 -12 -18 11.824 12.292 1.424 164.346 o
-5 -12 -17 85.777 89.941 3.909 20.174 o
-5 -12 -16 118.446 120.796 2.596 33.025 o
-5 -12 -15 71.020 75.902 3.040 32.368 o
-5 -12 -14 95.824 100.556 4.343 16.394 o
-5 -12 -13 33.614 36.552 1.374 145.298 o
-5 -12 -12 9.126 10.443 1.202 229.664 o
-5 -12 -10 11.081 11.494 0.980 327.274 o
-5 -12 -9 5.662 7.757 1.101 278.604 o
-5 -12 -8 8.325 7.222 1.414 170.812 o
-5 -12 -7 13.126 14.413 1.565 136.324 o
-5 -12 -6 20.119 19.695 2.081 77.526 o
-5 -12 -5 3.262 3.707 1.333 196.672 o
-5 -12 -4 21.528 21.240 1.384 161.480 o
-5 -12 -3 67.985 73.629 2.464 46.096 o
-5 -12 -2 66.620 72.841 1.576 87.056 o
-5 -12 -1 155.803 169.367 5.535 9.511 o
-5 -11 -40 31.437 35.118 2.565 50.155 o
-5 -11 -39 35.802 42.137 3.111 34.505 o
-5 -11 -37 13.015 13.079 2.091 78.705 o
-5 -11 -36 49.628 50.561 2.707 42.905 o
-5 -11 -35 23.604 29.916 2.040 78.547 o
-5 -11 -34 16.473 18.594 1.980 86.094 o
-5 -11 -32 15.921 17.029 2.515 54.555 o
-5 -11 -31 16.824 19.968 3.767 24.696 o
-5 -11 -30 20.018 24.078 1.949 87.088 o
-5 -11 -29 4.686 4.656 2.030 85.441 o
-5 -11 -28 75.672 86.264 4.363 16.907 o
-5 -11 -27 11.670 12.120 1.818 103.476 o
-5 -11 -26 0.760 2.596 1.242 228.863 o
-5 -11 -25 44.289 50.460 3.171 32.593 o
-5 -11 -24 47.636 48.773 1.919 77.422 o
-5 -11 -23 8.738 9.999 1.131 257.984 o
-5 -11 -22 40.906 42.157 2.020 74.006 o
-5 -11 -21 195.683 207.747 2.919 19.102 o
-5 -11 -20 93.440 99.950 4.323 16.595 o
-5 -11 -19 137.675 148.975 3.101 23.635 o
-5 -11 -18 160.872 162.368 2.939 22.931 o
-5 -11 -17 5.265 6.302 1.757 113.205 o
-5 -11 -16 129.699 132.351 2.596 31.029 o
-5 -11 -15 17.157 18.099 1.636 122.816 o
-5 -11 -14 7.030 5.898 1.394 176.971 o
-5 -11 -13 12.714 11.948 1.151 242.024 o
-5 -11 -12 61.351 67.256 2.182 57.712 o
-5 -11 -11 6.576 7.636 1.434 167.204 o
-5 -11 -10 9.796 10.423 1.040 298.229 o
-5 -11 -9 73.085 77.305 1.949 63.215 o
-5 -11 -8 96.477 104.283 4.676 14.353 o
-5 -11 -7 49.800 50.035 2.666 44.066 o
-5 -11 -6 15.001 16.271 1.939 90.153 o
-5 -11 -5 3.485 4.383 1.485 158.871 o
-5 -11 -4 10.902 12.898 1.343 183.802 o
-5 -11 -3 100.126 103.586 3.060 28.666 o
-5 -11 -2 401.733 431.887 10.262 2.467 o
-5 -11 -1 181.865 198.506 3.485 16.829 o
-5 -10 -40 12.512 13.009 2.272 67.032 o
-5 -10 -39 34.952 38.552 2.111 70.422 o
-5 -10 -38 83.246 75.942 3.171 29.304 o
-5 -10 -37 13.291 15.877 1.909 93.367 o
-5 -10 -36 17.088 20.473 1.869 95.577 o
-5 -10 -35 13.204 13.372 1.980 87.374 o
-5 -10 -34 23.787 20.139 2.101 75.375 o
-5 -10 -33 92.603 95.768 2.777 34.264 o
-5 -10 -31 20.518 24.260 2.171 71.055 o
-5 -10 -30 29.523 30.866 2.050 76.365 o
-5 -10 -29 8.344 8.858 2.454 58.231 o
-5 -10 -28 15.829 17.695 1.434 157.369 o
-5 -10 -27 20.798 20.654 1.333 173.213 o
-5 -10 -26 37.862 37.925 1.939 80.861 o
-5 -10 -25 3.586 2.979 1.242 225.912 o
-5 -10 -24 15.216 13.625 1.313 187.185 o
-5 -10 -23 11.753 11.059 1.313 191.832 o
-5 -10 -22 131.442 134.704 3.293 22.676 o
-5 -10 -21 34.090 36.027 2.666 46.390 o
-5 -10 -20 144.927 161.782 2.899 24.573 o
-5 -10 -19 137.648 144.521 3.333 21.635 o
-5 -10 -18 84.201 87.355 1.394 84.138 o
-5 -10 -17 12.109 12.837 1.141 246.153 o
-5 -10 -16 113.017 113.049 3.161 26.027 o
-5 -10 -15 135.123 139.582 2.384 32.939 o
-5 -10 -14 4.485 5.898 1.384 181.260 o
-5 -10 -13 9.963 11.787 1.020 306.978 o
-5 -10 -12 37.176 39.481 1.333 146.989 o
-5 -10 -11 70.315 73.074 2.747 38.491 o
-5 -10 -10 12.050 11.605 1.071 277.351 o
-5 -10 -9 69.343 71.407 2.222 53.990 o
-5 -10 -8 22.705 23.826 1.505 137.728 o
-5 -10 -7 8.188 10.938 1.313 195.240 o
-5 -10 -6 26.869 29.068 1.222 187.085 o
-5 -10 -5 13.863 15.029 1.636 124.997 o
-5 -10 -4 372.495 386.921 8.524 3.368 o
-5 -10 -3 32.825 39.006 1.899 85.271 o
-5 -10 -2 12.653 13.544 1.343 181.956 o
-5 -10 -1 179.389 196.354 3.575 16.489 o
-5 -9 -41 8.894 8.878 3.010 38.897 o
-5 -9 -39 37.782 38.622 2.232 63.252 o
-5 -9 -38 24.913 28.179 1.929 86.885 o
-5 -9 -37 10.331 11.575 2.040 83.129 o
-5 -9 -36 6.578 8.605 1.879 98.763 o
-5 -9 -35 38.532 43.390 1.889 83.433 o
-5 -9 -34 9.389 12.403 2.091 79.354 o
-5 -9 -33 6.441 6.403 2.091 80.248 o
-5 -9 -32 6.033 6.212 1.929 94.105 o
-5 -9 -31 12.405 13.281 1.848 99.890 o
-5 -9 -29 52.043 53.722 1.454 112.322 o
-5 -9 -28 21.645 22.533 1.818 98.787 o
-5 -9 -27 6.867 8.090 1.636 129.302 o
-5 -9 -26 13.409 15.584 1.636 125.075 o
-5 -9 -25 20.432 19.523 1.616 123.697 o
-5 -9 -24 7.515 7.959 1.192 237.051 o
-5 -9 -23 72.921 72.639 2.000 61.755 o
-5 -9 -22 62.678 66.468 2.262 54.354 o
-5 -9 -21 58.303 60.378 3.040 33.905 o
-5 -9 -20 20.675 24.230 1.717 109.695 o
-5 -9 -19 81.265 84.779 1.828 64.658 o
-5 -9 -18 65.668 69.821 1.747 77.420 o
-5 -9 -17 122.900 129.937 2.161 39.227 o
-5 -9 -16 18.491 18.685 1.151 227.356 o
-5 -9 -15 21.875 22.432 1.262 187.818 o
-5 -9 -14 29.583 29.593 1.111 211.216 o
-5 -9 -13 27.599 27.795 1.141 207.788 o
-5 -9 -12 29.783 28.825 1.616 116.363 o
-5 -9 -11 51.656 52.742 1.677 92.545 o
-5 -9 -10 96.353 95.001 2.060 50.631 o
-5 -9 -9 41.170 40.935 1.737 95.129 o
-5 -9 -8 114.137 115.766 3.343 23.807 o
-5 -9 -7 34.368 34.885 1.414 138.982 o
-5 -9 -6 4.838 5.979 1.495 155.687 o
-5 -9 -5 13.271 13.413 1.464 154.645 o
-5 -9 -4 41.182 45.157 1.818 87.535 o
-5 -9 -3 77.536 80.214 1.495 84.198 o
-5 -9 -2 29.002 35.199 2.343 59.611 o
-5 -9 -1 178.813 186.749 3.606 16.557 o
-5 -8 -42 3.739 8.171 2.424 60.071 o
-5 -8 -40 13.825 13.534 2.474 56.645 o
-5 -8 -38 23.402 26.068 2.101 74.861 o
-5 -8 -36 42.727 48.854 2.394 54.333 o
-5 -8 -35 49.037 50.217 2.252 59.044 o
-5 -8 -33 20.544 18.473 2.192 70.296 o
-5 -8 -32 7.538 7.838 1.899 96.593 o
-5 -8 -31 31.621 32.078 1.869 89.239 o
-5 -8 -30 5.218 4.454 1.475 160.085 o
-5 -8 -29 10.613 11.676 1.313 192.626 o
-5 -8 -28 20.472 22.695 1.788 102.259 o
-5 -8 -27 33.912 33.613 1.343 151.514 o
-5 -8 -26 65.123 63.741 1.576 90.339 o
-5 -8 -25 116.516 114.756 1.747 51.556 o
-5 -8 -24 25.849 26.108 1.222 190.464 o
-5 -8 -23 40.582 41.248 1.242 157.462 o
-5 -8 -22 6.465 8.050 1.555 142.853 o
-5 -8 -21 25.172 26.533 1.869 92.232 o
-5 -8 -20 42.016 43.854 1.232 155.854 o
-5 -8 -19 12.332 15.847 1.293 194.371 o
-5 -8 -18 93.433 95.576 1.394 76.653 o
-5 -8 -17 58.607 60.984 1.303 119.774 o
-5 -8 -16 176.949 182.901 2.656 23.197 o
-5 -8 -15 30.745 32.987 1.131 200.865 o
-5 -8 -14 126.166 124.917 2.505 33.246 o
-5 -8 -13 31.634 30.088 1.091 212.621 o
-5 -8 -12 62.460 62.570 1.899 71.399 o
-5 -8 -11 29.350 29.038 1.232 181.440 o
-5 -8 -10 79.781 76.528 2.182 52.638 o
-5 -8 -9 211.557 208.444 4.050 12.928 o
-5 -8 -8 81.852 81.992 2.474 43.086 o
-5 -8 -7 4.481 4.131 1.242 224.415 o
-5 -8 -6 233.251 231.139 8.070 4.537 o
-5 -8 -5 44.404 44.420 2.131 66.485 o
-5 -8 -4 11.570 11.999 1.293 197.139 o
-5 -8 -2 200.672 201.243 3.727 14.765 o
-5 -8 -1 30.771 33.926 1.353 152.689 o
-5 -7 -44 13.221 14.291 2.192 71.724 o
-5 -7 -42 15.599 18.746 4.303 19.024 o
-5 -7 -41 5.762 8.737 2.313 65.705 o
-5 -7 -40 5.515 7.514 2.020 85.931 o
-5 -7 -39 7.583 7.252 2.252 69.122 o
-5 -7 -38 9.644 7.858 1.959 90.424 o
-5 -7 -37 24.516 25.866 1.879 91.641 o
-5 -7 -36 19.115 17.362 2.040 80.894 o
-5 -7 -33 6.216 9.807 1.899 96.665 o
-5 -7 -32 5.056 5.818 1.555 143.988 o
-5 -7 -31 61.709 63.529 1.798 77.281 o
-5 -7 -30 27.379 27.836 1.464 139.479 o
-5 -7 -29 2.965 3.646 1.697 122.377 o
-5 -7 -28 13.060 14.534 1.303 191.557 o
-5 -7 -27 32.645 31.946 1.323 157.263 o
-5 -7 -26 111.007 112.060 1.838 51.055 o
-5 -7 -25 23.043 24.028 1.252 187.923 o
-5 -7 -24 4.954 4.727 1.242 223.616 o
-5 -7 -23 15.146 16.877 1.555 136.248 o
-5 -7 -22 4.778 4.394 1.677 124.624 o
-5 -7 -21 17.508 18.230 1.677 117.222 o
-5 -7 -20 22.233 20.786 1.252 190.945 o
-5 -7 -19 67.986 68.983 1.970 65.070 o
-5 -7 -18 84.068 84.184 1.363 86.897 o
-5 -7 -16 74.054 73.468 1.757 72.723 o
-5 -7 -15 82.460 86.799 2.586 39.946 o
-5 -7 -14 16.222 18.826 1.262 196.722 o
-5 -7 -13 5.994 7.060 1.060 299.062 o
-5 -7 -12 55.769 56.600 1.151 143.002 o
-5 -7 -11 93.582 92.809 1.848 58.576 o
-5 -7 -10 16.787 16.483 1.020 284.782 o
-5 -7 -9 41.368 42.400 1.687 99.281 o
-5 -7 -8 22.571 22.220 1.212 200.251 o
-5 -7 -7 29.507 28.846 1.222 183.679 o
-5 -7 -6 85.916 83.871 2.111 52.800 o
-5 -7 -5 41.608 44.824 1.374 134.144 o
-5 -7 -4 17.490 15.938 1.485 147.234 o
-5 -7 -3 84.408 87.113 2.283 47.468 o
-5 -7 -2 16.279 16.594 1.636 123.565 o
-5 -7 -1 19.256 22.412 1.303 180.928 o
-5 -6 -45 19.979 23.169 2.182 70.620 o
-5 -6 -44 5.222 7.626 2.212 71.879 o
-5 -6 -43 10.209 12.282 2.141 75.637 o
-5 -6 -42 5.510 5.676 2.444 59.052 o
-5 -6 -40 27.985 31.704 1.959 83.148 o
-5 -6 -38 5.781 7.413 2.060 82.612 o
-5 -6 -37 10.123 10.373 1.889 96.733 o
-5 -6 -36 1.644 4.161 2.000 88.528 o
-5 -6 -35 22.146 26.098 1.959 85.456 o
-5 -6 -34 38.781 39.956 3.010 36.584 o
-5 -6 -33 34.086 31.744 2.535 51.163 o
-5 -6 -32 9.427 8.393 1.444 162.931 o
-5 -6 -31 12.694 12.403 1.464 155.351 o
-5 -6 -30 57.434 53.884 2.030 67.291 o
-5 -6 -29 53.154 53.985 2.242 58.302 o
-5 -6 -28 53.829 54.611 1.404 115.896 o
-5 -6 -27 18.366 20.422 1.293 185.447 o
-5 -6 -26 37.259 37.814 1.323 149.408 o
-5 -6 -25 38.020 37.006 1.293 154.154 o
-5 -6 -24 67.371 66.125 1.485 95.025 o
-5 -6 -22 83.671 87.648 1.596 73.807 o
-5 -6 -20 32.593 32.189 1.222 177.307 o
-5 -6 -19 46.895 45.097 1.232 149.237 o
-5 -6 -18 20.641 20.907 1.404 158.339 o
-5 -6 -17 46.976 46.400 1.313 136.664 o
-5 -6 -16 147.687 144.804 2.474 29.821 o
-5 -6 -15 38.459 38.107 1.151 179.764 o
-5 -6 -13 132.854 128.462 1.707 46.220 o
-5 -6 -12 75.411 77.750 1.202 106.389 o
-5 -6 -11 74.063 73.983 1.172 111.692 o
-5 -6 -10 182.498 181.800 2.313 25.571 o
-5 -6 -9 16.718 15.736 1.303 187.169 o
-5 -6 -8 110.535 109.727 1.313 67.703 o
-5 -6 -7 36.502 37.724 1.242 164.633 o
-5 -6 -6 29.623 29.977 1.697 106.815 o
-5 -6 -5 92.494 91.365 1.899 57.335 o
-5 -6 -4 128.467 129.876 2.040 40.476 o
-5 -6 -3 31.730 32.209 2.424 55.840 o
-5 -6 -1 7.197 8.100 1.293 203.359 o
-5 -5 -46 7.967 6.908 2.283 67.305 o
-5 -5 -45 11.006 10.989 2.202 71.613 o
-5 -5 -43 27.139 27.310 2.404 57.630 o
-5 -5 -42 9.867 11.342 2.404 60.417 o
-5 -5 -40 7.285 8.221 1.970 89.935 o
-5 -5 -39 51.011 53.934 2.000 70.727 o
-5 -5 -38 27.687 30.552 1.909 87.385 o
-5 -5 -36 40.509 44.359 3.808 23.365 o
-5 -5 -34 43.233 48.419 2.828 40.343 o
-5 -5 -33 28.364 27.765 1.535 128.175 o
-5 -5 -32 20.686 22.109 1.454 148.315 o
-5 -5 -31 34.833 34.461 1.535 121.805 o
-5 -5 -30 12.306 14.433 1.444 159.008 o
-5 -5 -29 56.503 56.156 2.060 65.697 o
-5 -5 -28 12.016 11.332 1.424 164.551 o
-5 -5 -27 13.995 14.756 1.505 146.155 o
-5 -5 -26 30.200 29.755 1.313 162.935 o
-5 -5 -25 110.849 111.322 1.990 47.258 o
-5 -5 -24 56.900 55.995 1.929 72.622 o
-5 -5 -23 43.690 43.683 1.434 124.858 o
-5 -5 -21 99.285 99.576 1.798 57.496 o
-5 -5 -20 151.148 151.773 2.060 34.263 o
-5 -5 -19 38.277 38.744 1.222 165.551 o
-5 -5 -18 89.345 87.204 1.565 72.770 o
-5 -5 -17 11.110 9.363 1.242 214.252 o
-5 -5 -16 15.425 17.079 1.121 244.680 o
-5 -5 -15 8.959 9.686 1.172 241.606 o
-5 -5 -14 15.097 16.120 1.091 258.055 o
-5 -5 -13 60.687 58.681 1.273 122.116 o
-5 -5 -12 4.059 5.545 1.192 242.911 o
-5 -5 -11 182.630 179.376 1.687 31.345 o
-5 -5 -10 111.915 106.565 1.424 64.087 o
-5 -5 -9 129.202 129.108 1.848 44.146 o
-5 -5 -8 27.600 28.947 1.222 186.180 o
-5 -5 -7 48.361 45.975 1.374 127.592 o
-5 -5 -6 14.543 14.928 1.778 106.686 o
-5 -5 -5 12.768 10.555 1.293 196.652 o
-5 -5 -4 52.471 48.642 1.353 125.232 o
-5 -5 -3 56.540 59.398 1.374 114.926 o
-5 -5 -2 71.143 68.963 2.485 45.385 o
-5 -5 -1 102.104 95.587 3.848 20.011 o
-5 -4 -46 8.109 9.938 2.252 68.914 o
-5 -4 -45 6.375 9.736 2.202 72.273 o
-5 -4 -43 30.320 30.785 2.121 71.665 o
-5 -4 -42 26.117 29.543 2.111 73.298 o
-5 -4 -41 36.474 41.329 1.990 77.288 o
-5 -4 -40 6.493 5.343 2.040 84.281 o
-5 -4 -39 13.998 19.786 1.899 93.642 o
-5 -4 -38 17.492 17.564 1.879 94.908 o
-5 -4 -37 7.223 8.555 1.798 107.464 o
-5 -4 -36 104.934 104.899 3.464 23.355 o
-5 -4 -35 13.256 14.645 2.171 72.989 o
-5 -4 -34 10.492 10.494 1.757 111.056 o
-5 -4 -33 50.469 47.127 1.545 106.476 o
-5 -4 -32 49.366 47.763 1.798 85.335 o
-5 -4 -30 74.523 72.932 1.929 64.337 o
-5 -4 -29 55.239 53.853 1.505 105.101 o
-5 -4 -28 3.800 3.818 1.485 158.855 o
-5 -4 -27 32.633 32.583 1.343 153.304 o
-5 -4 -26 83.650 82.204 1.757 67.368 o
-5 -4 -25 30.083 29.785 1.293 167.070 o
-5 -4 -24 50.209 52.571 1.475 111.974 o
-5 -4 -23 8.057 9.029 1.464 159.300 o
-5 -4 -22 175.308 177.154 3.919 15.217 o
-5 -4 -21 22.983 22.321 1.242 191.624 o
-5 -4 -20 186.901 189.759 1.687 29.916 o
-5 -4 -19 70.460 72.518 1.414 96.212 o
-5 -4 -18 10.756 9.686 1.202 228.036 o
-5 -4 -17 5.869 5.888 1.303 202.560 o
-5 -4 -16 134.827 131.381 1.363 52.388 o
-5 -4 -15 56.981 54.681 1.293 125.335 o
-5 -4 -14 40.722 41.218 1.283 150.528 o
-5 -4 -13 4.675 2.798 1.202 239.857 o
-5 -4 -12 17.812 19.948 1.071 256.886 o
-5 -4 -11 100.264 96.980 1.323 75.742 o
-5 -4 -10 23.945 22.725 1.050 248.502 o
-5 -4 -9 127.547 124.745 1.727 47.647 o
-5 -4 -8 72.645 69.751 1.384 97.906 o
-5 -4 -7 14.166 13.625 1.091 262.261 o
-5 -4 -6 2.454 3.424 1.222 234.246 o
-5 -4 -5 5.388 7.595 1.525 149.049 o
-5 -4 -4 334.609 324.665 1.970 11.971 o
-5 -4 -3 66.199 65.731 1.404 102.313 o
-5 -4 -2 3.983 3.969 1.323 198.955 o
-5 -4 -1 185.727 181.790 1.929 28.530 o
-5 -3 -46 9.894 11.241 2.343 63.519 o
-5 -3 -45 50.324 51.298 2.363 54.116 o
-5 -3 -44 10.553 11.039 2.323 64.546 o
-5 -3 -41 31.326 31.926 1.959 82.187 o
-5 -3 -40 15.591 17.190 1.919 91.707 o
-5 -3 -39 10.749 10.878 1.899 95.535 o
-5 -3 -38 3.512 4.909 2.060 83.121 o
-5 -3 -37 40.138 38.784 1.788 91.663 o
-5 -3 -36 48.060 50.561 2.767 41.405 o
-5 -3 -34 69.036 69.084 1.727 77.341 o
-5 -3 -33 11.353 11.221 1.485 152.594 o
-5 -3 -32 6.726 6.302 1.475 158.753 o
-5 -3 -30 7.960 9.050 1.515 149.301 o
-5 -3 -29 19.987 18.715 1.374 166.060 o
-5 -3 -28 13.022 12.251 1.353 179.701 o
-5 -3 -27 65.424 64.135 1.980 66.068 o
-5 -3 -26 21.178 22.432 1.303 178.841 o
-5 -3 -25 6.352 6.929 1.343 190.153 o
-5 -3 -24 64.566 64.994 1.505 95.579 o
-5 -3 -23 25.456 25.442 1.454 143.490 o
-5 -3 -22 57.436 56.873 1.505 102.672 o
-5 -3 -21 83.424 81.245 1.363 88.227 o
-5 -3 -20 177.297 172.882 2.373 26.048 o
-5 -3 -19 40.398 40.107 1.182 169.447 o
-5 -3 -18 242.369 236.744 1.525 21.506 o
-5 -3 -17 54.675 53.833 1.161 144.727 o
-5 -3 -16 17.255 16.796 1.202 214.382 o
-5 -3 -15 142.861 139.532 1.404 47.827 o
-5 -3 -14 54.797 51.662 1.172 144.537 o
-5 -3 -13 5.878 6.565 1.081 289.247 o
-5 -3 -12 45.874 45.905 1.636 100.788 o
-5 -3 -11 100.216 102.384 1.646 61.921 o
-5 -3 -10 5.124 5.080 1.060 302.685 o
-5 -3 -9 11.586 10.595 0.960 339.328 o
-5 -3 -8 4.682 5.939 1.020 326.001 o
-5 -3 -7 117.373 111.262 1.677 53.703 o
-5 -3 -6 99.701 95.566 1.505 68.839 o
-5 -3 -5 227.145 218.463 4.151 11.973 o
-5 -3 -4 35.082 33.269 1.475 130.166 o
-5 -3 -3 89.622 87.254 1.727 65.523 o
-5 -3 -2 420.691 408.141 2.111 8.026 o
-5 -3 -1 201.615 189.476 4.697 11.135 o
-5 -2 -47 11.835 10.534 2.495 56.048 o
-5 -2 -46 27.773 28.997 2.424 56.551 o
-5 -2 -45 28.572 30.007 2.394 57.722 o
-5 -2 -44 13.946 16.210 2.363 61.783 o
-5 -2 -41 48.338 46.551 2.000 72.553 o
-5 -2 -40 23.917 26.240 2.040 78.894 o
-5 -2 -39 17.212 21.089 2.000 84.017 o
-5 -2 -38 11.963 10.171 1.788 107.072 o
-5 -2 -37 6.875 5.202 2.030 85.059 o
-5 -2 -35 1.729 3.979 1.626 133.489 o
-5 -2 -34 74.527 72.801 2.081 57.991 o
-5 -2 -33 10.344 9.494 1.485 153.709 o
-5 -2 -32 14.017 15.463 1.454 155.447 o
-5 -2 -31 16.478 16.736 1.515 142.275 o
-5 -2 -30 22.564 22.533 1.414 154.124 o
-5 -2 -29 81.558 78.154 2.373 46.175 o
-5 -2 -28 148.799 144.925 2.747 26.535 o
-5 -2 -27 71.525 69.791 1.535 87.907 o
-5 -2 -26 99.404 98.516 2.555 37.577 o
-5 -2 -25 31.434 30.391 1.464 135.458 o
-5 -2 -24 56.637 55.065 1.677 89.532 o
-5 -2 -23 67.781 65.943 2.121 58.867 o
-5 -2 -22 9.773 12.352 1.414 168.012 o
-5 -2 -21 15.535 15.827 1.343 178.275 o
-5 -2 -20 63.668 64.711 1.252 118.513 o
-5 -2 -19 8.385 9.100 1.151 250.851 o
-5 -2 -18 34.166 33.532 1.151 189.927 o
-5 -2 -17 16.353 16.958 1.151 232.228 o
-5 -2 -16 160.590 155.520 1.495 39.838 o
-5 -2 -15 56.504 56.641 1.202 135.637 o
-5 -2 -14 29.760 30.563 1.182 191.708 o
-5 -2 -13 210.217 202.778 3.454 15.614 o
-5 -2 -12 259.872 252.430 3.111 13.795 o
-5 -2 -11 12.689 11.857 1.202 224.034 o
-5 -2 -10 343.517 341.370 3.636 8.726 o
-5 -2 -9 475.149 460.712 4.131 5.283 o
-5 -2 -8 77.406 74.831 1.252 102.161 o
-5 -2 -7 446.785 433.119 5.262 4.916 o
-5 -2 -6 277.818 265.398 4.111 10.179 o
-5 -2 -5 156.690 145.349 1.616 40.136 o
-5 -2 -4 89.307 86.648 1.495 76.294 o
-5 -2 -3 263.702 253.349 1.818 18.006 o
-5 -2 -2 104.110 98.919 2.242 43.738 o
-5 -2 -1 189.462 181.255 1.889 28.426 o
-5 -1 -47 6.436 5.000 2.363 63.067 o
-5 -1 -46 18.398 20.442 2.343 62.046 o
-5 -1 -44 13.600 12.989 2.091 78.614 o
-5 -1 -43 57.369 56.116 3.151 32.016 o
-5 -1 -42 17.000 17.210 2.293 65.079 o
-5 -1 -40 18.400 20.079 2.333 62.583 o
-5 -1 -38 58.538 58.459 2.404 50.703 o
-5 -1 -36 23.663 25.270 2.131 72.923 o
-5 -1 -35 14.556 13.867 1.535 140.766 o
-5 -1 -34 72.931 70.852 1.747 74.231 o
-5 -1 -33 21.494 20.392 1.485 143.046 o
-5 -1 -32 13.260 14.039 1.464 154.447 o
-5 -1 -31 239.818 231.381 3.818 12.527 o
-5 -1 -30 35.175 36.855 2.020 76.233 o
-5 -1 -29 199.300 193.587 3.586 15.643 o
-5 -1 -28 35.559 36.178 1.394 140.497 o
-5 -1 -27 53.468 52.247 1.565 101.164 o
-5 -1 -26 155.759 150.359 2.424 29.158 o
-5 -1 -25 220.901 215.029 3.495 14.724 o
-5 -1 -24 42.822 43.561 1.505 117.024 o
-5 -1 -23 10.477 12.898 1.586 134.715 o
-5 -1 -22 68.229 64.640 1.515 92.706 o
-5 -1 -21 46.097 44.521 1.747 91.303 o
-5 -1 -20 9.013 8.403 1.172 242.435 o
-5 -1 -19 9.129 8.747 1.232 220.229 o
-5 -1 -18 126.014 120.907 2.010 42.448 o
-5 -1 -17 98.456 96.667 1.424 72.478 o
-5 -1 -16 31.487 32.906 1.182 187.415 o
-5 -1 -15 151.446 149.056 1.424 43.825 o
-5 -1 -14 455.497 442.360 5.424 4.692 o
-5 -1 -13 238.666 235.633 1.636 21.450 o
-5 -1 -12 185.537 184.022 2.131 26.664 o
-5 -1 -11 916.695 908.890 8.696 1.381 o
-5 -1 -10 5.662 7.777 1.081 288.533 o
-5 -1 -9 319.296 304.566 1.535 13.803 o
-5 -1 -8 99.292 94.253 1.939 53.686 o
-5 -1 -7 1202.430 1177.880 10.777 0.840 o
-5 -1 -6 224.788 213.474 1.939 22.335 o
-5 -1 -5 189.798 182.113 1.697 29.966 o
-5 -1 -4 227.782 224.160 1.778 22.379 o
-5 -1 -3 181.539 172.518 2.666 23.167 o
-5 -1 -2 202.548 188.537 4.868 10.582 o
-5 -1 -1 68.912 63.913 2.757 38.894 o
-4 -21 -7 7.053 6.818 2.020 85.737 o
-4 -21 -2 8.023 6.080 2.767 46.033 o
-4 -20 -20 16.124 18.766 2.444 57.544 o
-4 -20 -14 11.058 13.918 6.898 7.463 o
-4 -20 -11 13.102 14.948 2.303 65.146 o
-4 -20 -10 10.554 11.706 1.949 90.756 o
-4 -20 -9 11.165 6.949 2.838 43.628 o
-4 -20 -7 17.931 15.221 2.848 42.767 o
-4 -20 -6 6.766 6.494 2.949 40.621 o
-4 -20 -5 8.657 11.565 2.353 63.092 o
-4 -20 -4 17.484 14.625 2.363 61.479 o
-4 -20 -1 8.338 6.878 1.192 236.686 o
-4 -19 -23 12.758 14.605 2.575 52.435 o
-4 -19 -20 2.627 5.272 2.323 65.580 o
-4 -19 -18 12.403 12.534 1.747 111.343 o
-4 -19 -14 14.977 11.787 2.030 83.051 o
-4 -19 -13 13.579 12.049 1.858 98.705 o
-4 -19 -12 8.420 4.080 1.576 139.332 o
-4 -19 -11 6.503 5.222 1.151 256.454 o
-4 -19 -9 49.944 56.873 4.212 18.962 o
-4 -19 -7 6.329 4.373 1.959 91.377 o
-4 -19 -6 6.423 4.767 1.909 96.140 o
-4 -19 -5 13.264 14.281 2.262 67.442 o
-4 -19 -1 6.334 7.454 1.202 235.079 o
-4 -18 -28 1.710 5.858 2.353 63.963 o
-4 -18 -27 29.845 34.613 2.707 45.550 o
-4 -18 -26 8.604 9.999 3.697 25.875 o
-4 -18 -24 14.049 14.130 3.474 29.096 o
-4 -18 -22 16.001 21.988 4.808 15.257 o
-4 -18 -21 6.377 9.827 2.414 60.291 o
-4 -18 -19 7.632 5.797 2.313 65.666 o
-4 -18 -18 8.169 8.413 1.444 163.723 o
-4 -18 -16 7.566 8.019 1.535 145.992 o
-4 -18 -10 22.766 17.352 3.373 30.539 o
-4 -18 -9 48.966 59.035 2.101 65.228 o
-4 -18 -7 11.043 13.544 4.262 19.458 o
-4 -18 -6 24.015 20.049 3.848 23.552 o
-4 -18 -5 6.875 5.757 1.535 146.875 o
-4 -18 -3 6.874 3.545 1.303 202.708 o
-4 -18 -2 3.199 3.192 1.505 155.122 o
-4 -18 -1 5.153 5.969 1.262 215.922 o
-4 -17 -29 25.975 26.523 2.777 43.995 o
-4 -17 -28 18.194 15.564 2.565 52.364 o
-4 -17 -27 5.520 9.181 2.222 71.115 o
-4 -17 -26 3.307 4.909 2.313 66.107 o
-4 -17 -25 24.508 32.037 3.050 36.710 o
-4 -17 -22 15.911 15.382 2.727 46.670 o
-4 -17 -21 7.800 6.828 2.050 83.147 o
-4 -17 -20 8.851 5.848 2.020 85.517 o
-4 -17 -18 28.109 29.724 2.030 78.220 o
-4 -17 -17 4.178 5.383 1.232 227.661 o
-4 -17 -12 9.520 10.645 1.848 100.987 o
-4 -17 -11 18.368 16.190 2.737 46.151 o
-4 -17 -10 60.594 60.681 8.787 4.535 o
-4 -17 -9 56.926 63.691 4.151 19.252 o
-4 -17 -8 13.700 9.120 1.535 142.541 o
-4 -17 -7 13.536 10.635 2.444 58.181 o
-4 -17 -6 6.393 8.858 2.404 60.831 o
-4 -17 -5 1.005 3.010 1.222 235.967 o
-4 -17 -4 3.560 3.262 0.879 441.803 o
-4 -17 -3 12.324 9.949 1.232 215.709 o
-4 -17 -2 59.824 70.094 5.898 9.838 o
-4 -17 -1 6.691 7.858 1.293 203.951 o
-4 -16 -33 14.812 14.201 4.565 16.945 o
-4 -16 -32 9.790 11.554 2.838 43.584 o
-4 -16 -30 2.638 5.111 2.353 63.919 o
-4 -16 -29 6.205 6.242 2.262 68.715 o
-4 -16 -28 9.660 6.222 2.232 70.180 o
-4 -16 -27 7.533 6.292 1.707 119.159 o
-4 -16 -26 12.917 11.393 2.010 85.107 o
-4 -16 -25 4.569 5.363 1.444 166.825 o
-4 -16 -24 6.183 8.474 1.636 129.488 o
-4 -16 -23 7.722 7.585 1.323 194.322 o
-4 -16 -20 18.783 21.533 2.242 67.355 o
-4 -16 -19 22.525 25.099 3.515 28.087 o
-4 -16 -18 29.563 30.714 1.990 80.605 o
-4 -16 -17 5.744 7.100 1.858 101.236 o
-4 -16 -16 10.768 10.272 2.293 66.243 o
-4 -16 -15 10.643 11.211 1.444 161.219 o
-4 -16 -14 20.991 19.857 2.020 81.749 o
-4 -16 -13 27.535 31.027 3.394 29.805 o
-4 -16 -12 9.308 8.252 1.454 160.896 o
-4 -16 -11 10.021 8.221 3.828 24.135 o
-4 -16 -10 33.542 36.552 1.919 83.883 o
-4 -16 -9 10.769 14.009 1.788 106.855 o
-4 -16 -8 5.312 5.939 1.626 131.868 o
-4 -16 -7 6.570 8.322 1.475 158.271 o
-4 -16 -6 19.749 14.817 1.707 113.182 o
-4 -16 -5 23.176 18.099 4.484 17.457 o
-4 -16 -4 34.389 35.118 6.747 7.728 o
-4 -16 -2 85.669 85.992 5.040 12.851 o
-4 -16 -1 5.086 5.656 1.414 173.459 o
-4 -15 -34 7.674 9.413 1.707 118.604 o
-4 -15 -33 16.066 10.373 2.414 59.381 o
-4 -15 -31 9.585 7.807 1.818 104.632 o
-4 -15 -30 3.302 4.212 2.040 84.840 o
-4 -15 -28 12.102 8.959 2.161 74.233 o
-4 -15 -27 7.851 11.352 1.798 106.916 o
-4 -15 -26 4.325 4.505 1.656 127.764 o
-4 -15 -25 22.879 24.008 1.778 102.215 o
-4 -15 -22 14.918 17.927 1.545 137.735 o
-4 -15 -21 42.012 45.490 3.515 27.114 o
-4 -15 -20 19.058 18.695 3.070 36.814 o
-4 -15 -19 2.983 4.333 1.959 91.960 o
-4 -15 -18 6.273 4.212 1.990 88.678 o
-4 -15 -17 36.350 45.359 4.000 21.355 o
-4 -15 -16 13.460 13.221 2.071 80.104 o
-4 -15 -15 44.091 52.086 2.283 58.467 o
-4 -15 -14 22.734 22.866 1.616 121.677 o
-4 -15 -13 4.575 4.464 1.353 189.715 o
-4 -15 -12 9.690 12.251 2.626 50.770 o
-4 -15 -11 19.332 22.069 2.596 50.825 o
-4 -15 -10 24.393 20.018 2.596 50.474 o
-4 -15 -8 10.092 8.656 1.050 294.299 o
-4 -15 -7 11.970 11.433 2.020 84.462 o
-4 -15 -6 11.807 12.090 2.373 61.710 o
-4 -15 -5 5.327 4.969 0.970 358.585 o
-4 -15 -4 44.801 51.450 2.262 59.288 o
-4 -15 -3 14.904 12.171 5.131 13.443 o
-4 -15 -2 14.600 14.665 1.636 124.753 o
-4 -15 -1 25.783 32.411 3.121 35.061 o
-4 -14 -37 32.040 36.441 4.262 19.040 o
-4 -14 -36 89.239 92.526 3.939 19.745 o
-4 -14 -35 13.111 13.312 1.757 109.766 o
-4 -14 -34 2.536 4.000 1.959 92.061 o
-4 -14 -31 12.019 15.029 1.717 114.813 o
-4 -14 -30 12.964 14.403 2.838 43.355 o
-4 -14 -29 55.262 57.439 2.990 35.261 o
-4 -14 -27 24.250 26.189 2.010 81.025 o
-4 -14 -25 16.232 19.059 1.565 133.457 o
-4 -14 -23 19.687 24.624 4.606 16.565 o
-4 -14 -22 29.221 35.017 2.373 58.201 o
-4 -14 -21 5.801 5.232 1.535 147.506 o
-4 -14 -20 81.866 91.344 4.202 17.867 o
-4 -14 -19 17.388 21.644 1.939 88.916 o
-4 -14 -18 202.271 242.380 18.978 0.958 o
-4 -14 -17 79.924 95.021 2.525 41.161 o
-4 -14 -16 60.219 58.398 8.242 5.146 o
-4 -14 -15 46.240 52.470 6.656 7.875 o
-4 -14 -13 71.409 79.760 4.121 18.941 o
-4 -14 -12 15.554 16.029 1.778 106.175 o
-4 -14 -11 21.232 21.079 1.384 161.811 o
-4 -14 -10 4.636 5.343 0.697 665.710 o
-4 -14 -9 8.312 6.999 0.848 442.730 o
-4 -14 -7 6.116 6.666 0.788 518.952 o
-4 -14 -6 13.156 14.170 1.273 200.044 o
-4 -14 -4 30.602 33.643 1.414 142.711 o
-4 -14 -3 4.055 4.959 1.505 154.289 o
-4 -14 -2 93.038 93.789 3.121 28.717 o
-4 -14 -1 56.816 62.772 3.535 25.898 o
-4 -13 -39 19.502 12.373 3.575 27.395 o
-4 -13 -37 12.135 13.625 2.121 76.643 o
-4 -13 -36 10.579 11.676 1.919 93.547 o
-4 -13 -35 30.493 29.330 2.050 76.317 o
-4 -13 -33 4.251 6.232 1.737 116.102 o
-4 -13 -32 35.151 33.946 2.969 37.948 o
-4 -13 -31 14.986 20.190 1.980 86.249 o
-4 -13 -30 16.903 17.574 1.606 127.378 o
-4 -13 -29 17.827 21.715 1.576 130.321 o
-4 -13 -28 12.828 12.595 1.535 142.072 o
-4 -13 -27 59.772 66.195 2.212 56.940 o
-4 -13 -25 3.839 5.202 1.475 160.619 o
-4 -13 -24 23.411 25.846 1.778 101.679 o
-4 -13 -23 60.630 75.003 5.141 12.758 o
-4 -13 -22 28.606 31.956 1.737 102.560 o
-4 -13 -21 43.233 48.258 6.545 8.157 o
-4 -13 -19 88.984 100.505 3.727 21.546 o
-4 -13 -18 57.227 63.610 2.697 41.672 o
-4 -13 -17 84.786 89.234 3.848 20.775 o
-4 -13 -16 14.319 11.807 1.535 141.470 o
-4 -13 -15 29.447 31.371 2.747 44.465 o
-4 -13 -14 73.364 88.375 11.665 2.579 o
-4 -13 -13 13.211 12.938 1.010 302.981 o
-4 -13 -12 21.357 22.069 1.798 101.010 o
-4 -13 -11 14.856 14.948 1.768 107.735 o
-4 -13 -10 8.942 10.161 1.081 280.152 o
-4 -13 -9 4.065 3.565 1.141 265.540 o
-4 -13 -8 14.347 12.504 1.192 224.733 o
-4 -13 -7 33.195 32.956 1.980 80.054 o
-4 -13 -6 39.440 39.390 1.202 167.409 o
-4 -13 -5 31.839 33.956 1.394 144.790 o
-4 -13 -4 30.063 33.997 1.111 206.443 o
-4 -13 -3 114.448 118.705 2.424 36.614 o
-4 -13 -1 123.395 139.158 1.990 41.521 o
-4 -12 -41 7.942 12.413 3.394 30.648 o
-4 -12 -40 29.411 30.785 4.181 19.850 o
-4 -12 -39 10.176 11.777 2.373 61.887 o
-4 -12 -38 14.751 17.059 2.171 72.582 o
-4 -12 -37 13.517 15.685 2.222 69.708 o
-4 -12 -34 51.671 47.500 5.636 10.876 o
-4 -12 -33 5.214 7.646 2.454 58.520 o
-4 -12 -30 13.999 18.311 1.747 109.812 o
-4 -12 -28 6.248 6.605 1.909 95.990 o
-4 -12 -26 14.181 16.887 1.656 121.618 o
-4 -12 -25 10.029 11.110 1.899 95.675 o
-4 -12 -24 5.492 7.999 1.596 136.324 o
-4 -12 -23 28.344 28.401 1.596 119.815 o
-4 -12 -22 13.864 16.271 1.677 119.139 o
-4 -12 -21 65.302 71.730 2.161 57.136 o
-4 -12 -20 47.996 51.389 2.373 54.096 o
-4 -12 -19 139.303 147.925 3.404 20.840 o
-4 -12 -18 27.787 27.119 2.404 57.559 o
-4 -12 -17 49.934 43.915 2.202 61.800 o
-4 -12 -16 146.169 156.984 5.545 9.683 o
-4 -12 -14 22.630 25.371 2.101 75.086 o
-4 -12 -13 5.532 6.242 1.980 89.525 o
-4 -12 -12 25.558 26.472 1.141 212.309 o
-4 -12 -11 13.211 13.241 0.838 414.314 o
-4 -12 -10 66.619 70.357 1.788 74.613 o
-4 -12 -9 36.769 36.744 1.848 88.319 o
-4 -12 -8 136.401 141.552 4.838 12.437 o
-4 -12 -6 1.610 3.070 1.091 294.378 o
-4 -12 -5 2.554 2.545 1.121 277.929 o
-4 -12 -4 69.984 72.700 2.565 43.047 o
-4 -12 -3 73.399 69.084 2.666 40.272 o
-4 -12 -2 71.011 73.639 1.707 76.680 o
-4 -12 -1 282.849 308.636 7.272 4.864 o
-4 -11 -41 14.530 15.534 2.101 77.513 o
-4 -11 -40 16.802 15.312 2.313 64.133 o
-4 -11 -39 29.169 33.209 2.454 54.831 o
-4 -11 -38 49.289 49.712 2.404 52.862 o
-4 -11 -37 23.543 25.311 1.939 86.832 o
-4 -11 -36 18.386 17.685 2.232 68.278 o
-4 -11 -34 9.453 6.797 2.464 57.756 o
-4 -11 -33 4.230 5.676 2.010 87.139 o
-4 -11 -32 23.982 25.856 1.677 112.661 o
-4 -11 -31 4.074 4.525 1.727 117.735 o
-4 -11 -30 34.961 38.168 1.646 107.634 o
-4 -11 -29 3.240 4.151 1.667 126.651 o
-4 -11 -28 5.399 7.343 1.879 99.157 o
-4 -11 -27 90.325 90.335 3.384 25.494 o
-4 -11 -26 37.747 41.299 1.727 97.491 o
-4 -11 -25 20.402 24.583 2.091 76.288 o
-4 -11 -23 25.997 27.209 1.667 112.603 o
-4 -11 -22 40.694 44.339 2.111 68.445 o
-4 -11 -21 17.987 17.978 1.050 266.870 o
-4 -11 -20 44.772 45.036 2.404 53.913 o
-4 -11 -19 33.837 40.511 2.171 67.012 o
-4 -11 -18 6.116 4.424 1.192 241.071 o
-4 -11 -17 7.990 9.504 1.192 235.426 o
-4 -11 -16 64.082 68.721 1.757 77.706 o
-4 -11 -15 27.508 28.532 2.202 67.669 o
-4 -11 -14 115.802 118.746 2.909 28.803 o
-4 -11 -13 4.088 4.636 0.889 427.722 o
-4 -11 -12 104.017 109.797 2.646 34.561 o
-4 -11 -11 204.532 217.352 4.969 9.983 o
-4 -11 -10 8.452 9.130 0.848 437.245 o
-4 -11 -9 38.474 38.794 1.394 136.761 o
-4 -11 -8 65.598 67.195 2.414 48.521 o
-4 -11 -7 321.688 345.966 4.616 7.585 o
-4 -11 -6 7.276 9.060 0.929 375.680 o
-4 -11 -5 23.060 25.008 1.353 164.521 o
-4 -11 -4 38.584 40.582 2.101 69.947 o
-4 -11 -3 48.535 51.379 1.252 140.811 o
-4 -11 -2 49.145 52.601 1.464 113.792 o
-4 -11 -1 25.122 26.412 1.475 140.040 o
-4 -10 -42 9.721 7.918 2.404 60.585 o
-4 -10 -41 16.348 18.998 2.081 78.315 o
-4 -10 -40 13.313 14.766 1.919 92.558 o
-4 -10 -39 8.774 10.252 2.010 85.987 o
-4 -10 -38 17.505 19.604 2.091 77.326 o
-4 -10 -35 5.953 8.848 2.222 71.085 o
-4 -10 -34 22.435 30.148 2.141 72.055 o
-4 -10 -33 7.900 7.222 1.879 98.622 o
-4 -10 -32 23.160 24.796 1.818 97.895 o
-4 -10 -31 9.474 10.282 1.646 126.348 o
-4 -10 -30 11.835 8.363 1.727 114.745 o
-4 -10 -28 18.916 20.907 1.737 108.713 o
-4 -10 -27 9.226 9.454 1.717 116.740 o
-4 -10 -26 69.164 76.922 2.990 33.400 o
-4 -10 -25 0.758 3.505 1.636 132.254 o
-4 -10 -24 51.306 55.742 2.010 69.822 o
-4 -10 -23 25.620 25.129 1.495 136.912 o
-4 -10 -22 46.915 50.692 1.939 76.057 o
-4 -10 -21 61.956 64.307 1.757 79.502 o
-4 -10 -20 45.682 47.723 2.303 57.696 o
-4 -10 -19 27.213 26.502 0.960 270.223 o
-4 -10 -18 37.235 38.834 1.667 104.187 o
-4 -10 -17 66.107 65.983 3.141 31.304 o
-4 -10 -16 38.541 43.824 1.545 115.133 o
-4 -10 -15 88.646 93.243 2.212 48.079 o
-4 -10 -14 41.338 40.097 1.323 144.060 o
-4 -10 -13 32.122 35.522 1.121 198.946 o
-4 -10 -12 39.364 41.794 1.667 102.362 o
-4 -10 -11 10.037 7.999 1.010 316.975 o
-4 -10 -10 107.557 112.302 1.252 70.618 o
-4 -10 -9 8.006 7.757 1.151 252.417 o
-4 -10 -8 83.025 78.427 4.191 18.084 o
-4 -10 -6 7.640 6.111 0.919 386.997 o
-4 -10 -5 232.418 239.512 2.757 16.784 o
-4 -10 -4 18.219 20.998 1.252 195.766 o
-4 -10 -3 17.616 17.473 1.283 190.490 o
-4 -10 -2 165.776 172.155 6.444 7.280 o
-4 -10 -1 59.600 62.075 1.667 87.119 o
-4 -9 -44 9.157 9.949 3.010 38.868 o
-4 -9 -43 21.379 18.422 2.596 50.806 o
-4 -9 -42 13.276 11.181 2.929 40.813 o
-4 -9 -38 29.742 32.199 1.970 81.839 o
-4 -9 -37 28.745 32.391 1.939 84.389 o
-4 -9 -35 22.120 26.270 2.060 77.858 o
-4 -9 -34 8.025 11.948 1.727 115.409 o
-4 -9 -32 11.028 8.141 1.677 121.813 o
-4 -9 -31 33.814 33.088 1.929 83.565 o
-4 -9 -30 24.492 27.189 1.747 104.179 o
-4 -9 -29 12.960 13.059 1.788 106.334 o
-4 -9 -28 36.007 40.804 1.768 94.692 o
-4 -9 -27 76.553 82.659 3.414 26.080 o
-4 -9 -26 32.690 35.108 1.697 104.200 o
-4 -9 -25 1.931 3.202 1.121 278.362 o
-4 -9 -24 10.434 11.474 1.111 262.505 o
-4 -9 -23 83.383 85.567 1.545 76.963 o
-4 -9 -22 159.423 160.590 2.596 26.358 o
-4 -9 -21 13.605 14.706 1.656 122.322 o
-4 -9 -20 46.537 49.611 1.374 127.597 o
-4 -9 -19 250.229 250.107 3.979 11.434 o
-4 -9 -18 23.511 26.523 1.576 125.803 o
-4 -9 -17 6.050 7.959 0.919 389.249 o
-4 -9 -16 87.540 91.486 1.545 73.560 o
-4 -9 -15 10.377 10.908 0.899 384.040 o
-4 -9 -14 42.009 44.986 1.060 187.295 o
-4 -9 -13 13.955 16.251 1.081 264.373 o
-4 -9 -12 38.546 39.935 0.970 220.873 o
-4 -9 -11 80.006 82.507 2.050 56.522 o
-4 -9 -10 4.455 5.565 0.899 415.664 o
-4 -9 -9 123.069 127.896 2.757 29.740 o
-4 -9 -8 72.587 73.579 0.980 130.389 o
-4 -9 -7 154.280 159.681 3.171 21.516 o
-4 -9 -6 23.495 23.796 0.848 338.956 o
-4 -9 -5 72.220 73.983 2.565 42.661 o
-4 -9 -4 276.286 288.830 6.727 5.549 o
-4 -9 -3 22.009 22.977 1.363 164.394 o
-4 -9 -2 160.307 166.307 6.797 6.699 o
-4 -9 -1 283.198 297.476 4.626 8.626 o
-4 -8 -45 22.725 22.806 2.373 59.872 o
-4 -8 -44 27.516 29.199 2.242 65.380 o
-4 -8 -43 6.261 7.767 2.202 72.403 o
-4 -8 -42 2.748 5.010 2.404 61.272 o
-4 -8 -41 12.306 11.999 2.272 67.118 o
-4 -8 -40 17.573 20.008 2.444 57.334 o
-4 -8 -39 5.017 6.282 2.283 67.634 o
-4 -8 -38 47.757 52.187 2.434 51.780 o
-4 -8 -37 72.387 77.811 2.192 53.752 o
-4 -8 -36 115.550 131.351 5.808 9.405 o
-4 -8 -35 36.048 40.875 2.030 74.827 o
-4 -8 -34 86.247 88.921 2.010 55.520 o
-4 -8 -32 9.212 9.009 1.737 114.204 o
-4 -8 -31 44.475 44.794 1.677 98.085 o
-4 -8 -30 100.768 89.597 4.989 12.839 o
-4 -8 -29 59.046 61.408 2.182 58.868 o
-4 -8 -28 6.862 10.979 1.626 130.301 o
-4 -8 -27 60.750 59.974 2.919 36.220 o
-4 -8 -26 20.597 22.513 1.151 220.785 o
-4 -8 -25 29.459 31.542 1.687 107.630 o
-4 -8 -24 37.200 38.643 1.939 80.953 o
-4 -8 -23 15.870 15.221 1.081 261.575 o
-4 -8 -22 66.172 69.124 1.808 73.897 o
-4 -8 -21 26.362 26.108 1.131 214.183 o
-4 -8 -20 94.026 96.031 2.010 52.609 o
-4 -8 -19 185.256 188.860 3.707 15.705 o
-4 -8 -18 337.554 338.573 6.242 5.412 o
-4 -8 -17 151.033 153.086 2.848 24.927 o
-4 -8 -16 53.898 56.611 1.980 70.615 o
-4 -8 -15 5.347 6.383 1.040 312.188 o
-4 -8 -14 137.673 138.380 2.454 31.685 o
-4 -8 -13 12.179 12.585 1.161 238.571 o
-4 -8 -12 163.111 163.964 1.576 37.368 o
-4 -8 -11 145.698 149.036 2.747 26.632 o
-4 -8 -10 24.890 25.321 0.990 266.120 o
-4 -8 -9 41.369 38.420 1.141 177.170 o
-4 -8 -8 9.913 9.484 0.828 448.092 o
-4 -8 -7 186.208 185.244 4.212 13.376 o
-4 -8 -6 47.120 48.500 1.000 186.978 o
-4 -8 -5 142.834 142.794 1.535 45.050 o
-4 -8 -4 115.696 118.281 2.060 43.773 o
-4 -8 -3 187.815 192.658 3.333 17.538 o
-4 -8 -2 193.570 202.970 4.101 13.357 o
-4 -8 -1 44.728 46.036 1.202 156.148 o
-4 -7 -46 6.807 5.040 2.485 57.095 o
-4 -7 -45 3.987 4.798 2.202 72.827 o
-4 -7 -43 18.322 14.817 3.040 37.650 o
-4 -7 -42 37.047 39.390 2.373 56.747 o
-4 -7 -41 6.818 9.383 2.050 83.100 o
-4 -7 -39 113.977 119.786 3.676 20.504 o
-4 -7 -38 4.009 6.100 2.010 87.140 o
-4 -7 -37 7.127 8.949 2.363 62.830 o
-4 -7 -36 30.230 33.380 2.727 44.939 o
-4 -7 -35 63.768 66.791 2.505 46.027 o
-4 -7 -34 48.111 51.742 1.798 85.040 o
-4 -7 -33 39.639 42.854 2.060 71.786 o
-4 -7 -32 114.697 120.443 2.131 42.219 o
-4 -7 -31 13.671 12.191 1.848 99.695 o
-4 -7 -30 8.397 11.958 1.687 120.673 o
-4 -7 -29 15.110 16.695 2.545 53.385 o
-4 -7 -28 9.351 9.050 1.626 129.686 o
-4 -7 -27 11.031 11.181 1.202 226.691 o
-4 -7 -26 41.493 41.067 1.444 126.347 o
-4 -7 -25 24.288 25.401 1.667 113.841 o
-4 -7 -24 51.752 51.268 1.505 108.284 o
-4 -7 -23 32.161 30.219 1.101 208.771 o
-4 -7 -22 46.719 48.844 1.182 155.052 o
-4 -7 -21 119.549 124.119 1.889 46.117 o
-4 -7 -20 130.454 135.724 1.929 41.578 o
-4 -7 -19 406.460 402.990 5.595 5.146 o
-4 -7 -18 88.695 91.839 2.474 41.327 o
-4 -7 -17 12.382 12.494 0.980 322.284 o
-4 -7 -16 89.164 89.910 1.252 87.982 o
-4 -7 -15 28.961 28.997 0.970 258.281 o
-4 -7 -14 65.410 68.054 1.182 122.155 o
-4 -7 -13 38.502 38.915 1.212 167.055 o
-4 -7 -12 85.457 83.184 1.586 74.507 o
-4 -7 -11 36.387 33.886 0.909 251.970 o
-4 -7 -10 114.553 112.514 1.848 49.783 o
-4 -7 -9 57.478 55.995 1.121 145.233 o
-4 -7 -8 2.645 2.737 0.859 466.851 o
-4 -7 -7 30.195 28.169 0.949 263.463 o
-4 -7 -4 70.828 70.831 1.879 68.239 o
-4 -7 -3 19.445 21.048 1.434 153.375 o
-4 -7 -2 26.877 28.331 1.131 211.388 o
-4 -7 -1 407.313 415.666 4.050 6.457 o
-4 -6 -47 5.446 9.454 2.353 63.493 o
-4 -6 -46 20.849 22.069 2.182 70.566 o
-4 -6 -45 1.197 6.262 2.131 77.941 o
-4 -6 -44 26.449 27.724 2.101 74.066 o
-4 -6 -43 17.425 14.847 2.272 66.294 o
-4 -6 -42 4.225 5.585 2.353 63.768 o
-4 -6 -41 15.616 17.382 2.414 59.072 o
-4 -6 -40 16.623 15.544 1.990 85.570 o
-4 -6 -39 12.878 13.867 1.949 90.019 o
-4 -6 -38 9.214 9.191 2.131 76.706 o
-4 -6 -37 35.966 35.754 3.767 24.084 o
-4 -6 -36 71.953 70.094 1.889 67.495 o
-4 -6 -35 11.025 11.999 1.747 111.883 o
-4 -6 -34 24.838 25.179 1.939 86.498 o
-4 -6 -33 25.500 28.896 1.848 93.563 o
-4 -6 -32 5.517 10.009 1.636 129.450 o
-4 -6 -31 56.523 54.964 1.798 81.027 o
-4 -6 -30 11.662 12.877 1.818 103.372 o
-4 -6 -28 83.694 83.396 1.434 83.334 o
-4 -6 -25 15.011 16.503 1.515 143.229 o
-4 -6 -24 54.350 52.318 1.505 106.198 o
-4 -6 -23 185.676 187.224 2.899 20.566 o
-4 -6 -22 125.963 125.614 1.959 42.994 o
-4 -6 -21 164.994 166.569 2.222 29.312 o
-4 -6 -20 23.228 25.482 1.222 194.431 o
-4 -6 -19 52.211 50.217 1.242 138.781 o
-4 -6 -18 104.890 111.353 1.303 70.399 o
-4 -6 -17 459.614 461.419 8.141 3.109 o
-4 -6 -16 137.597 137.653 1.858 41.168 o
-4 -6 -15 76.186 76.578 1.091 114.959 o
-4 -6 -14 21.553 20.341 1.384 161.853 o
-4 -6 -13 56.983 54.065 1.293 125.628 o
-4 -6 -12 9.161 9.080 0.939 362.354 o
-4 -6 -11 115.814 117.463 1.727 51.896 o
-4 -6 -10 24.851 24.280 0.939 288.701 o
-4 -6 -9 87.835 87.193 1.020 103.600 o
-4 -6 -8 251.450 246.925 1.980 18.545 o
-4 -6 -7 39.970 40.228 0.889 239.175 o
-4 -6 -6 107.048 105.050 1.464 65.101 o
-4 -6 -5 419.906 423.069 4.363 5.958 o
-4 -6 -4 61.856 61.852 1.232 123.721 o
-4 -6 -3 64.567 63.448 2.565 44.385 o
-4 -6 -2 93.817 93.274 2.202 47.318 o
-4 -6 -1 561.237 562.197 14.493 1.268 o
-4 -5 -47 8.075 9.595 2.131 76.839 o
-4 -5 -46 48.829 47.208 2.262 58.927 o
-4 -5 -45 27.358 27.401 2.394 58.051 o
-4 -5 -44 15.113 13.675 2.303 64.982 o
-4 -5 -43 6.367 6.100 2.141 76.591 o
-4 -5 -41 13.138 12.554 2.000 85.779 o
-4 -5 -40 4.620 5.555 2.060 82.919 o
-4 -5 -39 34.395 37.491 1.959 80.516 o
-4 -5 -38 11.065 11.191 2.071 80.691 o
-4 -5 -37 4.318 6.020 1.858 101.668 o
-4 -5 -36 7.805 9.161 1.778 109.611 o
-4 -5 -35 8.763 9.282 1.747 113.026 o
-4 -5 -33 34.001 35.562 1.687 104.515 o
-4 -5 -31 32.629 31.259 1.727 102.004 o
-4 -5 -30 116.038 110.252 3.424 23.016 o
-4 -5 -29 120.971 120.039 2.575 33.087 o
-4 -5 -28 13.316 12.635 1.303 192.258 o
-4 -5 -27 11.831 13.009 1.222 217.696 o
-4 -5 -26 10.911 10.676 1.182 234.381 o
-4 -5 -25 28.754 27.795 1.273 173.991 o
-4 -5 -24 12.358 14.514 1.131 248.299 o
-4 -5 -23 23.727 25.977 1.172 207.012 o
-4 -5 -22 7.069 5.626 1.192 239.118 o
-4 -5 -21 16.327 16.483 1.071 263.563 o
-4 -5 -20 177.340 177.861 1.535 33.803 o
-4 -5 -19 301.872 305.434 4.585 8.300 o
-4 -5 -18 34.243 34.996 1.071 208.486 o
-4 -5 -17 8.313 7.323 1.010 321.988 o
-4 -5 -16 120.383 119.392 2.596 32.877 o
-4 -5 -15 14.683 13.958 0.919 349.249 o
-4 -5 -14 4.012 4.757 0.980 355.299 o
-4 -5 -13 174.941 173.064 1.525 34.775 o
-4 -5 -12 50.371 51.389 1.040 171.243 o
-4 -5 -11 97.679 98.819 1.576 66.220 o
-4 -5 -10 229.056 228.109 1.273 24.396 o
-4 -5 -9 231.387 232.664 3.080 15.627 o
-4 -5 -8 131.216 129.714 1.687 46.899 o
-4 -5 -7 142.568 139.441 1.616 44.123 o
-4 -5 -6 180.619 178.891 1.697 31.603 o
-4 -5 -5 41.721 38.966 1.161 172.256 o
-4 -5 -4 331.843 329.594 4.838 7.232 o
-4 -5 -3 126.231 123.543 2.171 39.015 o
-4 -5 -2 142.971 137.835 1.394 48.227 o
-4 -5 -1 414.160 406.717 3.485 6.958 o
-4 -4 -48 38.510 37.087 2.636 46.882 o
-4 -4 -47 11.768 8.514 2.384 61.378 o
-4 -4 -46 45.164 41.642 2.454 52.166 o
-4 -4 -45 7.539 6.212 2.222 71.055 o
-4 -4 -44 13.931 16.665 2.262 67.205 o
-4 -4 -43 15.683 17.958 2.050 80.764 o
-4 -4 -42 3.698 4.737 2.293 67.241 o
-4 -4 -41 7.785 9.646 2.000 87.069 o
-4 -4 -40 48.773 48.662 2.020 70.960 o
-4 -4 -39 56.886 56.803 2.353 52.926 o
-4 -4 -38 46.711 46.470 1.959 75.505 o
-4 -4 -37 37.891 39.168 1.808 90.778 o
-4 -4 -36 6.606 5.686 1.818 105.660 o
-4 -4 -35 2.989 4.899 2.030 85.675 o
-4 -4 -34 8.484 14.251 1.677 121.623 o
-4 -4 -33 31.938 32.502 1.707 104.104 o
-4 -4 -31 40.365 39.360 2.293 59.809 o
-4 -4 -30 20.871 21.543 1.414 155.915 o
-4 -4 -29 19.047 19.756 1.576 130.190 o
-4 -4 -28 276.053 277.124 3.030 12.900 o
-4 -4 -27 154.386 150.753 1.980 34.916 o
-4 -4 -26 173.349 165.731 3.656 16.960 o
-4 -4 -25 21.709 22.008 1.192 207.288 o
-4 -4 -24 57.422 57.520 1.384 113.949 o
-4 -4 -23 26.655 24.008 1.192 198.575 o
-4 -4 -22 63.358 63.539 1.252 119.358 o
-4 -4 -21 35.829 35.522 1.262 162.980 o
-4 -4 -20 84.828 82.770 1.333 88.630 o
-4 -4 -19 88.398 88.921 1.535 74.236 o
-4 -4 -18 58.547 59.721 1.252 125.897 o
-4 -4 -17 7.497 6.141 1.020 319.384 o
-4 -4 -16 26.238 26.088 0.970 269.491 o
-4 -4 -15 251.901 248.087 2.707 15.696 o
-4 -4 -14 155.066 150.854 2.515 28.173 o
-4 -4 -13 138.036 136.623 1.121 55.209 o
-4 -4 -12 244.738 237.007 2.474 17.339 o
-4 -4 -11 194.705 192.941 1.909 26.861 o
-4 -4 -10 141.277 137.774 1.646 44.107 o
-4 -4 -9 328.403 323.503 3.747 9.073 o
-4 -4 -8 1235.840 1256.970 16.594 0.585 o
-4 -4 -7 108.391 105.464 2.222 42.814 o
-4 -4 -6 366.294 358.015 5.070 6.299 o
-4 -4 -5 47.657 47.682 2.000 72.586 o
-4 -4 -4 195.465 188.355 1.636 29.191 o
-4 -4 -3 116.189 114.322 1.323 63.772 o
-4 -4 -2 486.786 476.721 1.959 6.258 o
-4 -4 -1 8.963 8.242 1.222 224.159 o
-4 -3 -48 5.970 7.020 2.434 59.451 o
-4 -3 -47 8.471 14.675 2.424 59.410 o
-4 -3 -46 4.416 7.121 2.474 57.654 o
-4 -3 -45 5.243 7.898 2.151 75.912 o
-4 -3 -44 44.741 49.591 2.121 66.341 o
-4 -3 -43 72.421 73.932 2.171 54.900 o
-4 -3 -42 7.138 5.212 2.131 77.265 o
-4 -3 -41 34.475 36.421 1.990 78.520 o
-4 -3 -39 31.866 32.734 1.939 83.432 o
-4 -3 -38 18.219 21.553 1.879 94.144 o
-4 -3 -37 37.896 38.077 1.798 91.841 o
-4 -3 -35 25.594 25.503 1.707 108.501 o
-4 -3 -34 12.703 16.705 1.778 106.992 o
-4 -3 -33 97.660 96.263 2.777 33.703 o
-4 -3 -32 9.073 11.716 1.929 92.924 o
-4 -3 -31 21.420 22.594 1.586 126.644 o
-4 -3 -30 15.095 14.978 1.323 184.060 o
-4 -3 -29 68.415 66.377 1.515 92.080 o
-4 -3 -28 169.257 168.145 2.949 22.017 o
-4 -3 -27 217.925 218.625 2.616 19.004 o
-4 -3 -26 172.845 171.337 2.757 23.190 o
-4 -3 -25 27.408 26.169 1.424 146.820 o
-4 -3 -24 193.575 190.921 2.323 23.929 o
-4 -3 -23 134.051 134.148 1.757 44.221 o
-4 -3 -22 19.721 20.533 1.111 237.481 o
-4 -3 -21 11.982 12.413 1.222 217.880 o
-4 -3 -20 18.933 18.685 1.394 162.744 o
-4 -3 -19 16.774 17.049 1.222 208.711 o
-4 -3 -18 28.165 29.512 1.071 225.782 o
-4 -3 -17 161.262 156.712 1.687 37.044 o
-4 -3 -16 112.037 110.706 1.424 63.169 o
-4 -3 -15 175.875 170.155 2.535 24.881 o
-4 -3 -14 33.267 33.946 0.990 234.540 o
-4 -3 -13 83.499 84.315 1.192 97.709 o
-4 -3 -12 399.758 391.487 7.393 3.910 o
-4 -3 -11 148.626 145.410 2.545 28.824 o
-4 -3 -10 343.391 337.017 3.030 9.746 o
-4 -3 -9 967.628 963.582 10.393 1.144 o
-4 -3 -8 33.636 30.563 0.990 237.699 o
-4 -3 -7 152.716 150.985 2.040 34.349 o
-4 -3 -6 894.591 911.940 13.332 1.004 o
-4 -3 -5 8.171 8.696 1.081 283.008 o
-4 -3 -4 51.884 50.742 1.151 151.721 o
-4 -3 -2 214.028 206.030 1.707 25.184 o
-4 -3 -1 94.786 90.062 1.242 84.760 o
-4 -2 -48 22.670 24.179 3.384 30.257 o
-4 -2 -46 95.948 102.354 2.828 32.691 o
-4 -2 -44 15.866 14.726 2.192 71.308 o
-4 -2 -43 10.446 12.302 2.171 73.560 o
-4 -2 -42 3.342 5.010 2.283 67.853 o
-4 -2 -41 29.891 29.320 2.101 73.167 o
-4 -2 -40 43.188 45.480 2.091 68.838 o
-4 -2 -39 8.537 9.605 1.899 96.182 o
-4 -2 -37 7.948 9.656 1.768 110.719 o
-4 -2 -36 4.440 7.838 1.747 114.509 o
-4 -2 -35 31.716 32.936 1.828 92.519 o
-4 -2 -34 21.930 25.159 1.768 103.416 o
-4 -2 -33 63.331 64.054 1.798 76.544 o
[truncated: 346,894 more chars]
