# Supplementary material for: Towards improved accuracy of Hirshfeld atom refinement with an alternative electron density partition
Source: IUCrJ. 2025 Jan 1;12(Pt 1):74–87. doi: 10.1107/S2052252524011242 (PMC11707693; doi:10.1107/S2052252524011242)
Supplement: Supplementary file 1 [file m-12-00074-sup1.zip › cif_checkcif/8HQ_HM/MP2/1_d0.8.cif]

data_8HQ
# start Validation Reply Form
_vrf_PLAT089_8HQ
;
PROBLEM: Poor Data / Parameter Ratio (Zmax < 18) ........ 5.18 Note
RESPONSE: The data resolution was intentionally cut to d_min=0.8 as a part of test
          of the effect of limiting resolution on refinement.
;
_vrf_PLAT934_8HQ
;
PROBLEM: Number of (Iobs-Icalc)/Sigma(W) > 10 Outliers .. 2 Check
RESPONSE: We have choosen not to omit the outliers
;
# end Validation Reply Form
_audit_creation_date               2024-02-15
_audit_creation_method
;
Olex2 1.3
(compiled 2020.07.31 svn.rc2a77460 for OlexSys, GUI svn.r6145)
;
_audit_contact_author_address      ?
_audit_contact_author_email        ?
_audit_contact_author_name         ''
_audit_contact_author_phone        ?
_publ_contact_author_id_orcid      ?
_publ_section_references
;
Bourhis, L.J., Dolomanov, O.V., Gildea, R.J., Howard, J.A.K., Puschmann, H.
 (2015). Acta Cryst. A71, 59-75.

Dolomanov, O.V., Bourhis, L.J., Gildea, R.J, Howard, J.A.K. & Puschmann, H.
 (2009), J. Appl. Cryst. 42, 339-341.
;
_chemical_formula_moiety           'C4 H3 O4, C9 H8 N O'
_chemical_formula_sum              'C13 H11 N O5'
_chemical_formula_weight           261.236
_chemical_absolute_configuration   unk
loop_
  _atom_type_symbol
  _atom_type_scat_dispersion_real
  _atom_type_scat_dispersion_imag
  _atom_type_scat_source
  _atom_type_scat_dispersion_source
 H 0.00000 0.00000
 'NoSpherA2 (<-magic spell for checkCif) like software DiSCaMB'
 'Henke, Gullikson and Davis, At. Data and Nucl. Data Tables, 1993, 54, 2'
 C 0.00347 0.00161
 'NoSpherA2 (<-magic spell for checkCif) like software DiSCaMB'
 'Henke, Gullikson and Davis, At. Data and Nucl. Data Tables, 1993, 54, 2'
 N 0.00653 0.00323
 'NoSpherA2 (<-magic spell for checkCif) like software DiSCaMB'
 'Henke, Gullikson and Davis, At. Data and Nucl. Data Tables, 1993, 54, 2'
 O 0.01158 0.00611
 'NoSpherA2 (<-magic spell for checkCif) like software DiSCaMB'
 'Henke, Gullikson and Davis, At. Data and Nucl. Data Tables, 1993, 54, 2'

_space_group_crystal_system        'orthorhombic'
_space_group_IT_number             19
_space_group_name_H-M_alt          'P 21 21 21'
_space_group_name_Hall             ' P 2ac 2ab'
loop_
  _space_group_symop_id
  _space_group_symop_operation_xyz
 1 x,y,z
 2 x+1/2,-y+1/2,-z
 3 -x,y+1/2,-z+1/2
 4 -x+1/2,-y,z+1/2

_symmetry_Int_Tables_number        19
_cell_length_a                     5.3386(1)
_cell_length_b                     9.9878(2)
_cell_length_c                     22.3493(4)
_cell_angle_alpha                  90
_cell_angle_beta                   90
_cell_angle_gamma                  90
_cell_volume                       1191.68(4)
_cell_formula_units_Z              4
_cell_measurement_temperature      15(2)
_cell_measurement_reflns_used    100369
_cell_measurement_theta_min      0.91
_cell_measurement_theta_max      26.19
_exptl_absorpt_coefficient_mu      0.037
_exptl_crystal_density_diffrn      1.456
_exptl_crystal_F_000               543.923
_exptl_crystal_size_max            0.119
_exptl_crystal_size_mid            0.092
_exptl_crystal_size_min            0.066
_exptl_crystal_description       needle
_diffrn_measurement_device_type  IPDSC-Q
_diffrn_reflns_av_R_equivalents    0.0000
_diffrn_reflns_av_unetI/netI       0.0281
_diffrn_reflns_Laue_measured_fraction_full  0.9682
_diffrn_reflns_Laue_measured_fraction_max  0.9663
_diffrn_reflns_limit_h_max         12
_diffrn_reflns_limit_h_min         -12
_diffrn_reflns_limit_k_max         22
_diffrn_reflns_limit_k_min         -22
_diffrn_reflns_limit_l_max         51
_diffrn_reflns_limit_l_min         -51
_diffrn_reflns_number              12569
_diffrn_reflns_point_group_measured_fraction_full  0.9741
_diffrn_reflns_point_group_measured_fraction_max  0.9718
_diffrn_reflns_theta_full          12.2303
_diffrn_reflns_theta_max           12.74
_diffrn_reflns_theta_min           0.91
_diffrn_ambient_temperature        15(2)
_diffrn_measured_fraction_theta_full  0.9682
_diffrn_measured_fraction_theta_max  0.9663
_diffrn_radiation_type             synchrotron
_diffrn_radiation_wavelength       0.35307
_reflns_Friedel_coverage           0.980
_reflns_limit_h_max                6
_reflns_limit_h_min                -6
_reflns_limit_k_max                12
_reflns_limit_k_min                -12
_reflns_limit_l_max                27
_reflns_limit_l_min                -27
_reflns_number_gt                  2377
_reflns_number_total               2377
_reflns_threshold_expression       I>=2u(I)
_computing_molecular_graphics      'Olex2 1.3 (Dolomanov et al., 2009)'
_computing_publication_material    'Olex2 1.3 (Dolomanov et al., 2009)'
_computing_structure_refinement    'olex2.refine 1.3 (Bourhis et al., 2015)'
_refine_diff_density_max           0.0558
_refine_diff_density_min           -0.0570
_refine_diff_density_rms           0.0153
_refine_ls_d_res_high              0.8003
_refine_ls_d_res_low               11.1746
_refine_ls_goodness_of_fit_ref     1.2419
_refine_ls_hydrogen_treatment      refall
_refine_ls_matrix_type             full
_refine_ls_number_constraints      0
_refine_ls_number_parameters       271
_refine_ls_number_reflns           2377
_refine_ls_number_restraints       0
_refine_ls_R_factor_all            0.0098
_refine_ls_R_factor_gt             0.0098
_refine_ls_restrained_S_all        1.2419
_refine_ls_shift/su_max            0.0006
_refine_ls_shift/su_mean           0.0000
_refine_ls_structure_factor_coef   Fsqd
_refine_ls_weighting_details      
 'w=1/[\s^2^(Fo^2^)+(0.0106P)^2^] where P=(Fo^2^+2Fc^2^)/3'
_refine_ls_weighting_scheme        calc
_refine_ls_wR_factor_gt            0.0224
_refine_ls_wR_factor_ref           0.0224
_refine_special_details
;
Aspherical atom refinement in Olex2
with DiSCaMB generated form factors.
Hirshfeld Atom Refinement 
using Gaussian16 generated electron density 
calculated with MP2
using cc-pVTZ basis set and charges 
simulating the crystal field.
Resolution cut to d_min=0.8A
;
loop_
  _atom_site_label
  _atom_site_type_symbol
  _atom_site_fract_x
  _atom_site_fract_y
  _atom_site_fract_z
  _atom_site_U_iso_or_equiv
  _atom_site_adp_type
  _atom_site_occupancy
  _atom_site_refinement_flags_posn
 C1 C 0.58571(8) 0.67808(4) 0.596487(18) 0.01184(9) Uani 1.000000 .
 C2 C 0.73573(9) 0.64408(4) 0.541915(19) 0.01159(9) Uani 1.000000 .
 C3 C 0.93438(9) 0.56305(4) 0.534624(19) 0.01118(9) Uani 1.000000 .
 C4 C 1.07528(8) 0.48113(4) 0.579662(19) 0.01005(9) Uani 1.000000 .
 C6 C 0.79199(8) 0.16225(4) 0.589300(18) 0.01166(9) Uani 1.000000 .
 C7 C 0.98006(9) 0.06756(5) 0.58677(2) 0.01555(10) Uani 1.000000 .
 C8 C 1.09180(10) 0.01803(5) 0.63982(2) 0.01721(10) Uani 1.000000 .
 C9 C 1.02032(9) 0.06452(5) 0.69528(2) 0.01525(10) Uani 1.000000 .
 C10 C 0.82763(9) 0.16177(4) 0.699604(19) 0.01116(9) Uani 1.000000 .
 C5 C 0.71229(8) 0.20853(4) 0.646382(19) 0.01001(9) Uani 1.000000 .
 C13 C 0.44211(9) 0.34828(4) 0.701733(19) 0.01093(9) Uani 1.000000 .
 C12 C 0.55060(9) 0.30728(4) 0.755689(19) 0.01207(9) Uani 1.000000 .
 C11 C 0.74112(9) 0.21446(5) 0.754701(19) 0.01221(9) Uani 1.000000 .
 N1 N 0.52243(7) 0.29941(4) 0.649884(17) 0.01005(8) Uani 1.000000 .
 O5 O 0.67654(6) 0.21638(3) 0.541778(15) 0.01433(7) Uani 1.000000 .
 O4 O 1.25518(6) 0.41264(3) 0.559791(13) 0.01217(7) Uani 1.000000 .
 O2 O 1.01589(6) 0.48363(3) 0.634415(13) 0.01294(7) Uani 1.000000 .
 O3 O 0.41197(6) 0.75685(3) 0.592040(14) 0.01739(8) Uani 1.000000 .
 O1 O 0.64304(7) 0.62235(3) 0.647795(14) 0.01480(7) Uani 1.000000 .
 H8 H 1.1114(15) 0.0275(7) 0.7358(3) 0.0310(18) Uani 1.000000 .
 H7 H 1.2351(14) -0.0578(7) 0.6354(3) 0.0355(18) Uani 1.000000 .
 H6 H 1.0434(14) 0.0318(7) 0.5433(3) 0.0310(17) Uani 1.000000 .
 H5 H 0.7244(17) 0.1703(8) 0.5048(4) 0.028(2) Uani 1.000000 .
 H4 H 0.4308(15) 0.3333(8) 0.6111(3) 0.0231(18) Uani 1.000000 .
 H9 H 0.8258(13) 0.1812(7) 0.7964(3) 0.0313(18) Uani 1.000000 .
 H10 H 0.4770(13) 0.3464(6) 0.7977(3) 0.0285(17) Uani 1.000000 .
 H11 H 0.2877(12) 0.4182(6) 0.6986(3) 0.0213(15) Uani 1.000000 .
 H1 H 0.8049(18) 0.5610(8) 0.6435(3) 0.019(2) Uani 1.000000 .
 H2 H 0.6672(14) 0.6956(7) 0.5026(3) 0.0291(17) Uani 1.000000 .
 H3 H 1.0128(13) 0.5579(7) 0.4897(3) 0.0279(17) Uani 1.000000 .

loop_
  _atom_site_aniso_label
  _atom_site_aniso_U_11
  _atom_site_aniso_U_22
  _atom_site_aniso_U_33
  _atom_site_aniso_U_12
  _atom_site_aniso_U_13
  _atom_site_aniso_U_23
 C1 0.0130(2) 0.0131(2) 0.0094(2) 0.00226(17) 0.00082(17) -0.00011(15)
 C2 0.0127(2) 0.0136(2) 0.0085(2) 0.00209(18) 0.00016(17) 0.00113(16)
 C3 0.0122(2) 0.0139(2) 0.0074(2) 0.00196(18) 0.00021(16) 0.00082(16)
 C4 0.0104(2) 0.0118(2) 0.0079(2) 0.00022(17) -0.00042(15) 0.00030(15)
 C6 0.0136(2) 0.0140(2) 0.0073(2) 0.00226(17) 0.00003(16) -0.00140(15)
 C7 0.0178(2) 0.0182(2) 0.0107(2) 0.00610(19) 0.00029(17) -0.00242(17)
 C8 0.0196(2) 0.0188(2) 0.0132(2) 0.0090(2) -0.00037(19) -0.00150(17)
 C9 0.0181(2) 0.0169(2) 0.0107(2) 0.00626(19) -0.00138(18) 0.00035(17)
 C10 0.0134(2) 0.0123(2) 0.00780(19) 0.00198(17) -0.00067(16) 0.00037(16)
 C5 0.0119(2) 0.0112(2) 0.00684(19) 0.00093(17) -0.00020(16) -0.00019(15)
 C13 0.0124(2) 0.0126(2) 0.00775(19) 0.00253(19) 0.00001(16) -0.00033(15)
 C12 0.0153(2) 0.0142(2) 0.0068(2) 0.00180(18) 0.00020(16) -0.00040(16)
 C11 0.0149(2) 0.0141(2) 0.0076(2) 0.00186(19) -0.00097(17) 0.00061(15)
 N1 0.01205(18) 0.01188(17) 0.00623(17) 0.00116(15) -0.00062(15) -0.00009(13)
 O5 0.01735(17) 0.01785(17) 0.00780(15) 0.00468(14) -0.00053(12) -0.00138(13)
 O4 0.01318(15) 0.01544(16) 0.00789(14) 0.00347(12) -0.00071(12) -0.00112(11)
 O2 0.01425(16) 0.01703(16) 0.00754(15) 0.00360(13) 0.00051(12) 0.00118(12)
 O3 0.01931(18) 0.01997(17) 0.01289(16) 0.00880(14) 0.00142(13) 0.00107(12)
 O1 0.01728(18) 0.01818(17) 0.00895(15) 0.00559(14) 0.00231(14) 0.00135(12)
 H8 0.037(5) 0.037(4) 0.019(4) 0.009(4) -0.004(3) 0.001(3)
 H7 0.038(5) 0.044(5) 0.025(4) 0.030(4) 0.000(3) -0.003(3)
 H6 0.035(5) 0.040(4) 0.018(4) 0.016(4) 0.001(3) -0.003(3)
 H5 0.033(6) 0.020(5) 0.031(5) 0.008(5) -0.002(4) -0.003(4)
 H4 0.017(5) 0.028(5) 0.024(5) 0.004(4) 0.006(4) -0.011(4)
 H9 0.033(5) 0.040(5) 0.021(4) 0.003(4) -0.008(3) 0.001(4)
 H10 0.034(4) 0.037(4) 0.014(3) 0.004(4) 0.003(3) -0.005(3)
 H11 0.020(4) 0.027(4) 0.017(3) 0.017(3) 0.004(3) -0.001(3)
 H1 0.022(6) 0.021(5) 0.014(4) 0.009(5) 0.002(4) 0.007(4)
 H2 0.029(4) 0.038(4) 0.021(4) 0.011(4) -0.003(3) 0.006(3)
 H3 0.027(4) 0.039(4) 0.017(4) 0.013(4) 0.001(3) -0.003(3)

loop_
  _geom_bond_atom_site_label_1
  _geom_bond_atom_site_label_2
  _geom_bond_distance
  _geom_bond_site_symmetry_2
  _geom_bond_publ_flag
 C1 C2 1.4981(6) . ?
 C1 O3 1.2202(5) . ?
 C1 O1 1.3109(5) . ?
 C2 C3 1.3440(7) . ?
 C2 H2 1.083(6) . ?
 C3 C4 1.4995(6) . ?
 C3 H3 1.088(6) . ?
 C4 O4 1.2600(5) . ?
 C4 O2 1.2644(5) . ?
 C6 C7 1.3805(7) . ?
 C6 C5 1.4221(6) . ?
 C6 O5 1.3417(5) . ?
 C7 C8 1.4165(6) . ?
 C7 H6 1.089(6) . ?
 C8 C9 1.3775(7) . ?
 C8 H7 1.081(7) . ?
 C9 C10 1.4181(7) . ?
 C9 H8 1.092(7) . ?
 C10 C5 1.4185(6) . ?
 C10 C11 1.4165(6) . ?
 C5 N1 1.3629(6) . ?
 C13 C12 1.3990(6) . ?
 C13 N1 1.3285(6) . ?
 C13 H11 1.083(6) . ?
 C12 C11 1.3764(7) . ?
 C12 H10 1.090(6) . ?
 C11 H9 1.088(6) . ?
 N1 H4 1.051(8) . ?
 O5 H5 0.981(8) . ?
 O2 H1 1.381(10) . ?
 O1 H1 1.064(10) . ?

loop_
  _geom_angle_atom_site_label_1
  _geom_angle_atom_site_label_2
  _geom_angle_atom_site_label_3
  _geom_angle
  _geom_angle_site_symmetry_1
  _geom_angle_site_symmetry_3
  _geom_angle_publ_flag
 O3 C1 C2 119.09(4) . . ?
 O1 C1 C2 119.41(4) . . ?
 O1 C1 O3 121.50(4) . . ?
 C3 C2 C1 131.08(4) . . ?
 H2 C2 C1 111.9(4) . . ?
 H2 C2 C3 117.0(4) . . ?
 C4 C3 C2 130.02(4) . . ?
 H3 C3 C2 116.3(4) . . ?
 H3 C3 C4 113.6(4) . . ?
 O4 C4 C3 116.23(4) . . ?
 O2 C4 C3 120.87(4) . . ?
 O2 C4 O4 122.89(4) . . ?
 C5 C6 C7 118.50(4) . . ?
 O5 C6 C7 125.29(4) . . ?
 O5 C6 C5 116.21(4) . . ?
 C8 C7 C6 120.74(4) . . ?
 H6 C7 C6 119.1(3) . . ?
 H6 C7 C8 120.1(3) . . ?
 C9 C8 C7 121.25(5) . . ?
 H7 C8 C7 117.8(4) . . ?
 H7 C8 C9 120.9(4) . . ?
 C10 C9 C8 119.54(4) . . ?
 H8 C9 C8 120.6(4) . . ?
 H8 C9 C10 119.9(4) . . ?
 C5 C10 C9 118.90(4) . . ?
 C11 C10 C9 123.38(4) . . ?
 C11 C10 C5 117.72(4) . . ?
 C10 C5 C6 121.02(4) . . ?
 N1 C5 C6 119.38(4) . . ?
 N1 C5 C10 119.60(4) . . ?
 N1 C13 C12 120.71(4) . . ?
 H11 C13 C12 124.0(3) . . ?
 H11 C13 N1 115.3(3) . . ?
 C11 C12 C13 119.29(4) . . ?
 H10 C12 C13 119.2(4) . . ?
 H10 C12 C11 121.4(3) . . ?
 C12 C11 C10 120.34(4) . . ?
 H9 C11 C10 119.7(4) . . ?
 H9 C11 C12 119.9(4) . . ?
 C13 N1 C5 122.33(4) . . ?
 H4 N1 C5 120.9(4) . . ?
 H4 N1 C13 116.8(4) . . ?
 H5 O5 C6 111.0(5) . . ?
 H1 O2 C4 111.0(3) . . ?
 H1 O1 C1 110.8(4) . . ?
 O1 H1 O2 176.6(7) . . ?

loop_
  _geom_torsion_atom_site_label_1
  _geom_torsion_atom_site_label_2
  _geom_torsion_atom_site_label_3
  _geom_torsion_atom_site_label_4
  _geom_torsion
  _geom_torsion_site_symmetry_1
  _geom_torsion_site_symmetry_2
  _geom_torsion_site_symmetry_3
  _geom_torsion_site_symmetry_4
  _geom_torsion_publ_flag
 C1 C2 C3 C4 -1.29(6) . . . . ?
 C2 C3 C4 O4 179.38(5) . . . . ?
 C2 C3 C4 O2 -1.57(6) . . . . ?
 C6 C7 C8 C9 -1.34(6) . . . . ?
 C6 C5 C10 C9 -1.81(5) . . . . ?
 C6 C5 C10 C11 178.82(4) . . . . ?
 C6 C5 N1 C13 -178.84(4) . . . . ?
 C7 C8 C9 C10 1.34(6) . . . . ?
 C8 C9 C10 C5 0.22(5) . . . . ?
 C8 C9 C10 C11 179.56(4) . . . . ?
 C9 C10 C5 N1 178.32(4) . . . . ?
 C9 C10 C11 C12 -179.02(4) . . . . ?
 C10 C5 N1 C13 1.04(5) . . . . ?
 C10 C11 C12 C13 0.46(5) . . . . ?
 C5 N1 C13 C12 -0.23(5) . . . . ?

loop_
  _diffrn_refln_index_h
  _diffrn_refln_index_k
  _diffrn_refln_index_l
  _diffrn_refln_intensity_net
  _diffrn_refln_intensity_u
 -12 -5 -5 27.08 2.52
 -12 -5 -1 9.88 2.53
 -12 -4 -7 14.15 3.02
 -12 -4 -5 15.41 2.91
 -12 -4 -4 6.17 2.68
 -12 -4 -1 12.59 2.91
 -12 -3 -9 14.25 2.53
 -12 -3 -3 6.68 2.63
 -12 -3 -1 7.58 2.59
 -12 -2 -12 6.31 2.68
 -12 -2 -11 10.12 2.56
 -12 -2 -3 8.23 3.04
 -12 -2 -2 10.93 2.53
 -12 -1 -12 8.34 2.59
 -12 -1 -6 6.2 2.64
 -12 -1 -5 8.62 3.08
 -12 -1 -4 20.54 2.93
 -11 -10 -8 16.73 2.41
 -11 -10 -7 20.26 2.42
 -11 -10 -5 14.01 2.41
 -11 -10 -2 11.78 2.51
 -11 -9 -13 8.58 2.88
 -11 -9 -12 14.26 2.44
 -11 -9 -11 5.24 2.59
 -11 -9 -9 11.1 2.44
 -11 -9 -6 19.66 2.42
 -11 -9 -5 11.02 2.81
 -11 -9 -4 10.88 2.56
 -11 -9 -2 13.95 2.37
 -11 -9 -1 9.63 2.91
 -11 -8 -14 12.45 2.58
 -11 -8 -12 28.43 3.15
 -11 -8 -8 7.43 2.5
 -11 -8 -6 21.98 2.73
 -11 -8 -5 11.59 2.75
 -11 -8 -4 13.12 2.38
 -11 -8 -3 6.65 2.49
 -11 -8 -2 8.35 2.42
 -11 -7 -18 6.35 1.94
 -11 -7 -17 8.99 1.91
 -11 -7 -16 15.8 2.07
 -11 -7 -15 13.28 2.25
 -11 -7 -13 11.17 2.87
 -11 -7 -10 19.52 2.4
 -11 -7 -2 15.46 2.34
 -11 -6 -19 9.72 1.93
 -11 -6 -18 4.99 2.12
 -11 -6 -17 5.87 2.07
 -11 -6 -14 11.7 2.44
 -11 -6 -12 9.05 2.45
 -11 -6 -10 5.67 2.54
 -11 -6 -2 6.07 2.88
 -11 -6 -1 17.29 3.08
 -11 -5 -21 7.09 2.11
 -11 -5 -20 4.4 2.06
 -11 -5 -19 7.52 2.08
 -11 -5 -16 6.12 2.3
 -11 -5 -12 10.18 2.79
 -11 -5 -8 6.08 2.49
 -11 -5 -6 6.95 2.87
 -11 -5 -4 11.32 2.39
 -11 -5 -3 9.33 2.4
 -11 -5 -1 5.68 2.47
 -11 -4 -19 13.95 1.9
 -11 -4 -17 12.27 2.09
 -11 -4 -14 13.15 2.42
 -11 -4 -12 5.18 2.58
 -11 -4 -11 7.16 2.46
 -11 -4 -7 15.13 2.37
 -11 -4 -3 8.3 2.38
 -11 -3 -23 5.88 2.04
 -11 -3 -22 7.11 1.99
 -11 -3 -16 7.78 2.06
 -11 -3 -14 8.44 2.46
 -11 -3 -13 6.38 2.53
 -11 -3 -12 24.07 2.4
 -11 -3 -11 16.46 2.38
 -11 -3 -10 5.63 2.52
 -11 -3 -6 26.72 2.4
 -11 -3 -5 67.1 2.84
 -11 -3 -3 12.32 3.99
 -11 -3 -2 9.3 2.38
 -11 -2 -23 19.32 2.18
 -11 -2 -22 6.27 2.2
 -11 -2 -21 11.41 2.08
 -11 -2 -20 10.07 2.08
 -11 -2 -19 6.74 2.26
 -11 -2 -16 5.29 1.96
 -11 -2 -15 9.63 2.3
 -11 -2 -13 10.22 2.42
 -11 -2 -11 12.95 2.76
 -11 -2 -10 20.46 2.39
 -11 -2 -9 15.63 2.75
 -11 -2 -8 21.77 2.38
 -11 -2 -6 17.51 2.36
 -11 -2 -5 14.12 2.39
 -11 -2 -4 22.99 2.92
 -11 -2 -3 41.91 2.39
 -11 -2 -1 19.17 2.68
 -11 -1 -23 4.77 2.08
 -11 -1 -22 19.51 2.51
 -11 -1 -19 10.65 2.35
 -11 -1 -18 7.07 1.93
 -11 -1 -17 5.64 1.99
 -11 -1 -16 27.16 2.03
 -11 -1 -15 30.88 2.31
 -11 -1 -12 7.8 2.46
 -11 -1 -10 7.01 2.5
 -11 -1 -8 41.67 2.77
 -11 -1 -3 38.99 2.37
 -11 -1 -2 7.23 2.87
 -11 -1 -1 11.73 3.67
 -10 -13 -8 4.98 2.43
 -10 -13 -6 12.86 2.27
 -10 -13 -4 13.83 2.27
 -10 -13 -2 11.52 2.28
 -10 -13 -1 6.87 2.93
 -10 -12 -14 17.07 2.39
 -10 -12 -13 23.23 2.94
 -10 -12 -12 22.45 2.59
 -10 -12 -11 6.34 2.76
 -10 -12 -10 17.35 2.98
 -10 -12 -9 16.47 2.45
 -10 -12 -8 26.73 2.31
 -10 -12 -7 13.24 3.46
 -10 -12 -6 17.32 2.26
 -10 -12 -5 21.91 2.28
 -10 -12 -4 9.6 2.3
 -10 -12 -1 6.46 2.35
 -10 -11 -18 4.47 1.9
 -10 -11 -17 8.95 2.53
 -10 -11 -16 5.54 1.83
 -10 -11 -15 15.99 1.74
 -10 -11 -13 6.15 2.22
 -10 -11 -12 5.74 2.43
 -10 -11 -11 6.94 2.77
 -10 -11 -10 36.27 2.65
 -10 -11 -8 17.69 2.28
 -10 -11 -7 13.97 2.84
 -10 -11 -5 23.52 2.27
 -10 -11 -4 9.9 2.79
 -10 -11 -3 39.7 2.79
 -10 -11 -2 7.34 2.32
 -10 -10 -16 10.2 1.76
 -10 -10 -14 22.23 3.83
 -10 -10 -13 42.52 2.35
 -10 -10 -12 18.2 2.39
 -10 -10 -11 10.24 2.3
 -10 -10 -10 16.87 2.97
 -10 -10 -8 7.21 2.7
 -10 -10 -7 50.01 2.88
 -10 -10 -6 35.79 2.28
 -10 -10 -5 15.58 2.26
 -10 -10 -3 19.37 3.91
 -10 -10 -1 13.24 2.76
 -10 -9 -23 8.07 1.88
 -10 -9 -22 10.07 1.96
 -10 -9 -21 7.71 2.13
 -10 -9 -20 8.67 1.8
 -10 -9 -18 4.59 2.13
 -10 -9 -17 4.48 1.87
 -10 -9 -16 9.88 1.78
 -10 -9 -15 11.57 1.74
 -10 -9 -13 23.41 2.09
 -10 -9 -12 23.76 2.61
 -10 -9 -11 16.94 2.55
 -10 -9 -9 10.44 2.28
 -10 -9 -7 8.33 2.29
 -10 -9 -6 11.78 2.58
 -10 -9 -5 13.72 2.23
 -10 -9 -4 7.36 2.29
 -10 -9 -3 8.01 2.82
 -10 -9 -1 10.86 2.24
 -10 -8 -25 7.94 2.04
 -10 -8 -24 13.21 2.16
 -10 -8 -23 20.92 1.84
 -10 -8 -22 6.34 1.88
 -10 -8 -20 6.47 1.86
 -10 -8 -19 8.33 1.94
 -10 -8 -17 4.37 1.89
 -10 -8 -16 8.26 1.93
 -10 -8 -15 6.73 1.78
 -10 -8 -14 8.11 2.6
 -10 -8 -13 11.67 2.1
 -10 -8 -9 9.56 2.28
 -10 -8 -7 7.85 2.32
 -10 -8 -6 29.8 2.25
 -10 -8 -5 19.09 2.24
 -10 -8 -4 17.99 2.54
 -10 -8 -3 17.4 2.2
 -10 -7 -26 8.98 2.15
 -10 -7 -25 5.36 2.27
 -10 -7 -24 9.3 2.22
 -10 -7 -23 17.85 1.96
 -10 -7 -21 8.65 2.15
 -10 -7 -20 32.24 3.26
 -10 -7 -19 5.86 1.99
 -10 -7 -18 7.14 1.96
 -10 -7 -17 10.35 1.76
 -10 -7 -15 4.88 2.06
 -10 -7 -13 12.82 2.65
 -10 -7 -12 5.57 2.21
 -10 -7 -7 5.24 2.39
 -10 -7 -6 5.78 2.36
 -10 -7 -5 11.05 2.26
 -10 -7 -4 14.53 3.73
 -10 -7 -2 11.42 2.57
 -10 -7 -1 12.21 2.22
 -10 -6 -26 7.27 1.93
 -10 -6 -25 6.25 2.22
 -10 -6 -24 12.24 2
 -10 -6 -23 5.63 1.92
 -10 -6 -22 5.78 1.9
 -10 -6 -20 8.29 2.04
 -10 -6 -19 13.59 1.8
 -10 -6 -18 13.62 2.04
 -10 -6 -17 5.44 1.98
 -10 -6 -16 4.85 2
 -10 -6 -15 21.62 1.76
 -10 -6 -14 4.82 2.28
 -10 -6 -13 5.68 2.2
 -10 -6 -11 24.85 2.6
 -10 -6 -10 12.11 3.04
 -10 -6 -9 6.54 2.32
 -10 -6 -8 7.88 2.29
 -10 -6 -5 22.83 2.28
 -10 -6 -4 8.83 2.57
 -10 -6 -2 21.08 2.64
 -10 -5 -28 8.41 2.02
 -10 -5 -24 6.24 2.09
 -10 -5 -23 6.95 1.88
 -10 -5 -16 6.97 1.96
 -10 -5 -15 13.5 1.76
 -10 -5 -13 37.12 2.29
 -10 -5 -10 17.01 2.24
 -10 -5 -9 22.7 2.24
 -10 -5 -8 14.35 2.54
 -10 -5 -7 15.05 2.22
 -10 -5 -6 15.54 2.73
 -10 -5 -5 22.51 2.23
 -10 -5 -4 8.7 2.25
 -10 -5 -3 6.48 2.3
 -10 -5 -2 11.74 2.21
 -10 -4 -27 6.48 1.93
 -10 -4 -25 36.53 2.2
 -10 -4 -24 8.77 1.88
 -10 -4 -22 5.43 1.91
 -10 -4 -20 12.22 1.95
 -10 -4 -19 17.43 1.79
 -10 -4 -18 12.09 2.06
 -10 -4 -15 7.55 1.8
 -10 -4 -14 21.24 2.72
 -10 -4 -13 16.59 2.27
 -10 -4 -12 19.31 2.25
 -10 -4 -11 9.62 2.26
 -10 -4 -10 13.53 2.23
 -10 -4 -7 25.57 2.34
 -10 -4 -6 19.89 2.22
 -10 -4 -5 13.19 3.36
 -10 -4 -4 22.77 2.2
 -10 -4 -2 21.6 2.2
 -10 -4 -1 6.89 2.29
 -10 -3 -30 10.89 2.39
 -10 -3 -29 25.63 2.29
 -10 -3 -28 12.2 2.46
 -10 -3 -27 24.5 2.05
 -10 -3 -23 21.31 1.94
 -10 -3 -18 9.07 1.81
 -10 -3 -17 33.32 1.92
 -10 -3 -16 20.95 1.87
 -10 -3 -15 7.91 1.78
 -10 -3 -12 13.11 2.25
 -10 -3 -11 14.45 2.56
 -10 -3 -10 29.23 2.25
 -10 -3 -7 14.02 2.42
 -10 -3 -5 16.79 2.18
 -10 -3 -3 8.13 2.24
 -10 -3 -2 14.97 2.19
 -10 -2 -29 33.69 2.29
 -10 -2 -25 5.56 2.12
 -10 -2 -24 18.58 1.99
 -10 -2 -23 11.18 1.86
 -10 -2 -22 4.64 1.95
 -10 -2 -21 7.35 1.86
 -10 -2 -18 7.13 1.85
 -10 -2 -17 19.74 2.6
 -10 -2 -16 34.01 1.93
 -10 -2 -15 8.03 1.94
 -10 -2 -14 27.21 2.8
 -10 -2 -13 56.41 2.33
 -10 -2 -11 11.46 2.24
 -10 -2 -10 5.45 2.38
 -10 -2 -9 43.96 2.28
 -10 -2 -8 31.38 2.66
 -10 -2 -7 12.38 2.24
 -10 -2 -6 28.83 2.48
 -10 -2 -5 8.81 2.67
 -10 -2 -4 15.1 2.2
 -10 -2 -3 15.06 2.18
 -10 -2 -2 34.08 2.54
 -10 -2 -1 12.16 2.2
 -10 -1 -27 17.58 1.9
 -10 -1 -25 6.65 1.92
 -10 -1 -24 23.43 2.11
 -10 -1 -22 30.1 2.01
 -10 -1 -21 29.06 1.87
 -10 -1 -20 21.93 2.03
 -10 -1 -19 19.94 1.81
 -10 -1 -18 16.11 1.79
 -10 -1 -17 7.4 1.95
 -10 -1 -16 5.71 2.27
 -10 -1 -15 10.93 2.11
 -10 -1 -14 21.11 2.89
 -10 -1 -13 11.4 2.28
 -10 -1 -12 6.42 2.35
 -10 -1 -11 32.15 3.13
 -10 -1 -9 65.7 2.71
 -10 -1 -8 10.07 2.26
 -10 -1 -7 26.2 2.24
 -10 -1 -6 30.79 2.24
 -10 -1 -5 6.27 2.34
 -10 -1 -4 9.21 2.59
 -10 -1 -2 88.55 2.39
 -9 -15 -11 7.7 2.01
 -9 -15 -10 9.32 2.49
 -9 -15 -7 16.42 2.13
 -9 -15 -6 6.17 2.21
 -9 -15 -5 12.41 2.48
 -9 -14 -17 5.11 1.9
 -9 -14 -15 10.11 1.63
 -9 -14 -14 6.92 1.75
 -9 -14 -12 17.01 1.97
 -9 -14 -11 38.42 2.51
 -9 -14 -10 6.61 2.04
 -9 -14 -9 42.29 3.18
 -9 -14 -7 22.41 2.14
 -9 -14 -6 19.34 2.12
 -9 -14 -4 7.92 2.42
 -9 -14 -2 7.46 2.92
 -9 -13 -16 14.25 1.72
 -9 -13 -15 11.4 1.74
 -9 -13 -14 22.64 1.77
 -9 -13 -12 20.01 2.18
 -9 -13 -10 25.17 1.98
 -9 -13 -9 6.28 2.09
 -9 -13 -8 12.89 2.12
 -9 -13 -7 4.6 2.3
 -9 -13 -6 69.81 3.53
 -9 -13 -5 20.1 2.47
 -9 -13 -4 19.04 2.39
 -9 -13 -3 18.21 2.1
 -9 -13 -1 6 2.2
 -9 -12 -22 9.88 1.92
 -9 -12 -21 4.86 1.86
 -9 -12 -16 7.9 1.66
 -9 -12 -15 15.25 3.39
 -9 -12 -13 10.77 1.74
 -9 -12 -12 12.9 2.5
 -9 -12 -11 17.65 2.71
 -9 -12 -10 6.02 2.01
 -9 -12 -8 8.41 2.73
 -9 -12 -7 7.43 2.15
 -9 -12 -5 19.74 2.11
 -9 -12 -2 22.12 3.16
 -9 -11 -24 11.1 2.25
 -9 -11 -23 10.49 2.16
 -9 -11 -22 7.82 1.99
 -9 -11 -20 9.44 1.99
 -9 -11 -19 5.69 1.63
 -9 -11 -18 17.37 1.66
 -9 -11 -14 26.13 2.51
 -9 -11 -13 14.48 1.74
 -9 -11 -12 20.72 1.73
 -9 -11 -11 6.59 2.47
 -9 -11 -10 10.5 2.13
 -9 -11 -9 10.94 2.43
 -9 -11 -8 10.5 3.08
 -9 -11 -5 11.48 2.09
 -9 -11 -4 8.7 2.35
 -9 -11 -2 17.35 2.06
 -9 -11 -1 17.59 2.06
 -9 -10 -26 15.29 1.85
 -9 -10 -25 12.11 2.38
 -9 -10 -24 11.56 1.83
 -9 -10 -23 6.24 1.87
 -9 -10 -22 5.11 2.05
 -9 -10 -21 24.13 1.71
 -9 -10 -17 22.32 2.24
 -9 -10 -16 9.29 1.76
 -9 -10 -15 23.54 2.01
 -9 -10 -14 4.61 1.81
 -9 -10 -13 8.57 1.63
 -9 -10 -11 6.08 1.99
 -9 -10 -9 12.98 2.53
 -9 -10 -7 25.59 2.39
 -9 -10 -6 5.08 2.32
 -9 -10 -5 40.53 2.37
 -9 -10 -4 26.09 2.1
 -9 -10 -3 30.27 2.42
 -9 -10 -1 7.67 2.54
 -9 -9 -28 16.65 2.08
 -9 -9 -27 7.88 2.24
 -9 -9 -26 14.17 2.09
 -9 -9 -25 11.23 1.84
 -9 -9 -22 10.13 1.74
 -9 -9 -19 47.87 2.59
 -9 -9 -17 14.81 1.65
 -9 -9 -16 38.13 1.97
 -9 -9 -15 7.41 1.65
 -9 -9 -14 7.51 1.64
 -9 -9 -13 21.36 1.95
 -9 -9 -12 13.42 1.94
 -9 -9 -10 9.77 2.15
 -9 -9 -9 17.66 2.09
 -9 -9 -7 21.08 2.07
 -9 -9 -5 14.37 2.39
 -9 -9 -4 11.68 2.07
 -9 -9 -2 29.62 2.09
 -9 -9 -1 13.71 2.05
 -9 -8 -30 17.72 2.46
 -9 -8 -29 4.89 2.25
 -9 -8 -27 13.28 2.34
 -9 -8 -25 14.43 2.5
 -9 -8 -24 8.78 2.4
 -9 -8 -22 6.05 1.88
 -9 -8 -21 12.38 1.72
 -9 -8 -20 14.13 1.7
 -9 -8 -18 10.98 1.78
 -9 -8 -16 3.75 1.77
 -9 -8 -15 5.77 1.69
 -9 -8 -13 12.93 1.96
 -9 -8 -12 75.07 2.6
 -9 -8 -11 50.35 3.76
 -9 -8 -9 7.57 2.14
 -9 -8 -8 27.94 2.4
 -9 -8 -7 78.17 2.56
 -9 -8 -6 7.51 2.23
 -9 -8 -5 19.36 2.34
 -9 -8 -4 20.94 2.07
 -9 -8 -3 5.91 2.49
 -9 -8 -2 32.18 2.39
 -9 -7 -32 9.3 2
 -9 -7 -31 10.68 2.15
 -9 -7 -30 6.84 2.2
 -9 -7 -29 5.69 2.37
 -9 -7 -28 7.24 2.08
 -9 -7 -27 13.63 1.88
 -9 -7 -25 15.67 2.02
 -9 -7 -24 29.26 1.75
 -9 -7 -23 10.64 1.92
 -9 -7 -21 6.37 2.35
 -9 -7 -20 4.86 2.03
 -9 -7 -19 15.58 1.87
 -9 -7 -17 7.59 1.68
 -9 -7 -15 17.99 1.74
 -9 -7 -14 18.04 1.61
 -9 -7 -13 19.7 1.94
 -9 -7 -12 20.8 1.93
 -9 -7 -11 16.9 3.22
 -9 -7 -10 7.68 2.15
 -9 -7 -8 26.85 2.11
 -9 -7 -7 16.88 2.39
 -9 -7 -6 88.25 2.26
 -9 -7 -5 20.43 2.08
 -9 -7 -4 14.41 2.51
 -9 -7 -3 53.2 3.51
 -9 -7 -2 27.15 2.53
 -9 -7 -1 44.52 3.38
 -9 -6 -33 7.97 2.14
 -9 -6 -32 12.92 1.99
 -9 -6 -31 7.86 2.46
 -9 -6 -30 10.79 2.26
 -9 -6 -29 5.34 2.38
 -9 -6 -28 13.59 2.22
 -9 -6 -27 41.23 2.05
 -9 -6 -26 19.91 1.86
 -9 -6 -25 3.89 1.93
 -9 -6 -24 40.92 1.79
 -9 -6 -23 13.62 1.73
 -9 -6 -21 22.27 2.01
 -9 -6 -20 10.99 1.7
 -9 -6 -19 6.1 1.75
 -9 -6 -18 11.42 1.81
 -9 -6 -17 29.45 1.68
 -9 -6 -15 4.83 1.75
 -9 -6 -14 48.22 2.46
 -9 -6 -13 7.25 2
 -9 -6 -12 51.75 2.41
 -9 -6 -11 10.44 2.1
 -9 -6 -10 12.05 2.08
 -9 -6 -9 32.21 2.12
 -9 -6 -8 108.92 2.34
 -9 -6 -6 63.78 2.62
 -9 -6 -3 7.36 2.15
 -9 -6 -2 10.88 2.06
 -9 -6 -1 63.87 2.15
 -9 -5 -34 16.59 1.99
 -9 -5 -33 6.2 1.97
 -9 -5 -32 5.27 2.29
 -9 -5 -30 19.21 2.22
 -9 -5 -29 24.29 3.75
 -9 -5 -27 4.77 1.99
 -9 -5 -26 24.38 1.75
 -9 -5 -25 12.47 1.76
 -9 -5 -23 15.49 1.74
 -9 -5 -22 5.87 1.78
 -9 -5 -21 11.3 1.7
 -9 -5 -20 11.63 2.25
 -9 -5 -19 5.91 1.88
 -9 -5 -18 8.01 1.91
 -9 -5 -17 7.33 1.77
 -9 -5 -15 26.54 1.65
 -9 -5 -14 8.89 1.76
 -9 -5 -11 10.56 2.09
 -9 -5 -10 19.67 3.13
 -9 -5 -9 9.26 2.13
 -9 -5 -8 49.99 2.53
 -9 -5 -7 8.91 2.61
 -9 -5 -6 5.79 2.14
 -9 -5 -4 5.85 2.13
 -9 -5 -2 23.23 2.02
 -9 -4 -33 37.12 2.54
 -9 -4 -32 9.58 2.18
 -9 -4 -31 15.44 2.26
 -9 -4 -30 23.17 2.23
 -9 -4 -27 13.98 1.89
 -9 -4 -25 23.97 1.8
 -9 -4 -22 24.59 1.8
 -9 -4 -21 42.16 2.35
 -9 -4 -20 39.32 1.87
 -9 -4 -19 12.08 1.86
 -9 -4 -18 13.07 1.69
 -9 -4 -17 17.5 2.68
 -9 -4 -16 35.32 1.69
 -9 -4 -15 34.73 1.68
 -9 -4 -14 17.06 1.76
 -9 -4 -13 62.14 2.61
 -9 -4 -12 14.84 2.1
 -9 -4 -11 5.42 2.22
 -9 -4 -10 57.84 2.61
 -9 -4 -9 26.77 2.09
 -9 -4 -8 69.81 2.51
 -9 -4 -7 14.31 2.07
 -9 -4 -6 9.28 2.09
 -9 -4 -5 54.71 2.45
 -9 -4 -4 25.1 2.07
 -9 -4 -3 25.92 2.34
 -9 -4 -2 70.07 2.16
 -9 -4 -1 58.9 2.12
 -9 -3 -35 35.25 2.13
 -9 -3 -34 6.33 2.13
 -9 -3 -33 6.01 2.11
 -9 -3 -30 5.57 2.34
 -9 -3 -28 5.36 1.99
 -9 -3 -27 6.42 1.95
 -9 -3 -26 5.17 1.99
 -9 -3 -25 9.69 1.82
 -9 -3 -24 3.84 1.8
 -9 -3 -23 37.66 1.81
 -9 -3 -22 16.47 1.73
 -9 -3 -21 84.89 2.07
 -9 -3 -20 28.87 1.72
 -9 -3 -19 7 1.73
 -9 -3 -18 24.46 2
 -9 -3 -17 35.52 2.07
 -9 -3 -16 24.91 1.78
 -9 -3 -15 75.49 2.22
 -9 -3 -14 24.44 1.74
 -9 -3 -13 29.56 3.18
 -9 -3 -12 41.34 2.14
 -9 -3 -11 26.95 2.31
 -9 -3 -10 85.67 2.24
 -9 -3 -9 17.55 2.37
 -9 -3 -8 23.09 2.06
 -9 -3 -7 6.14 2.16
 -9 -3 -6 73.97 2.54
 -9 -3 -5 37.71 2.08
 -9 -3 -4 25.87 2.34
 -9 -3 -3 46.64 2.12
 -9 -3 -2 11.12 2.4
 -9 -3 -1 21.18 2.03
 -9 -2 -32 7.6 3.05
 -9 -2 -30 38.88 2.57
 -9 -2 -28 6.06 2.29
 -9 -2 -26 6.2 1.85
 -9 -2 -25 6.27 1.72
 -9 -2 -24 6.83 2.06
 -9 -2 -23 27.95 1.82
 -9 -2 -22 16.57 1.83
 -9 -2 -21 10.51 1.88
 -9 -2 -20 22.39 1.84
 -9 -2 -19 4.83 1.95
 -9 -2 -18 20.32 1.68
 -9 -2 -17 40.31 1.78
 -9 -2 -15 21.31 1.65
 -9 -2 -14 33.74 1.66
 -9 -2 -13 14.11 1.74
 -9 -2 -12 36.52 2.1
 -9 -2 -11 35.07 2.1
 -9 -2 -9 26.66 2.76
 -9 -2 -8 25.81 2.89
 -9 -2 -7 6.67 2.11
 -9 -2 -5 87.29 3.14
 -9 -2 -4 41.78 2.44
 -9 -2 -3 10.12 2.12
 -9 -2 -2 19.84 2.03
 -9 -2 -1 7.36 3.37
 -9 -1 -35 5.56 2.16
 -9 -1 -33 11.42 2.02
 -9 -1 -32 26.09 2.48
 -9 -1 -30 25.9 2.21
 -9 -1 -27 10.28 1.84
 -9 -1 -26 81.78 2.84
 -9 -1 -25 5.51 1.73
 -9 -1 -24 10.3 1.81
 -9 -1 -23 16.1 1.64
 -9 -1 -22 37.91 1.75
 -9 -1 -21 7.73 1.73
 -9 -1 -20 24.13 1.68
 -9 -1 -19 6.95 1.82
 -9 -1 -18 17.45 1.81
 -9 -1 -16 16.97 1.66
 -9 -1 -15 36.66 1.66
 -9 -1 -13 26.29 1.94
 -9 -1 -12 27.76 3.08
 -9 -1 -11 6.59 2.14
 -9 -1 -10 8.12 2.19
 -9 -1 -9 14.59 3.41
 -9 -1 -8 15.92 2.42
 -9 -1 -7 38.59 2.09
 -9 -1 -6 28.31 2.06
 -9 -1 -4 51.05 2.35
 -9 -1 -3 63.05 2.3
 -9 -1 -2 12.19 2.37
 -9 -1 -1 31.29 2.04
 -8 -17 -11 5.69 1.97
 -8 -17 -10 7.57 2.41
 -8 -17 -8 7.85 2.25
 -8 -17 -6 15.74 1.99
 -8 -17 -5 10.19 2.02
 -8 -17 -4 11 2
 -8 -17 -2 9.77 4.21
 -8 -17 -1 11.67 1.99
 -8 -16 -17 7.09 1.82
 -8 -16 -16 6.04 1.85
 -8 -16 -15 13.66 2.09
 -8 -16 -14 7.6 1.79
 -8 -16 -13 10.09 1.79
 -8 -16 -12 24.89 3.62
 -8 -16 -11 4.84 1.9
 -8 -16 -10 39.03 5.48
 -8 -16 -9 13.94 2
 -8 -16 -8 59.15 2.16
 -8 -16 -7 6.92 1.83
 -8 -16 -6 13.88 2
 -8 -16 -5 28.35 4.86
 -8 -16 -4 5.18 2.08
 -8 -16 -3 14.26 1.98
 -8 -16 -2 11.28 1.95
 -8 -15 -19 8.99 1.87
 -8 -15 -17 4.65 2.29
 -8 -15 -15 30.3 2.43
 -8 -15 -13 21.16 2.67
 -8 -15 -12 12.06 1.76
 -8 -15 -11 36.72 2.02
 -8 -15 -8 6.55 2.74
 -8 -15 -7 42.16 2.94
 -8 -15 -6 14.26 1.96
 -8 -15 -5 19.81 1.97
 -8 -15 -4 7.35 2.01
 -8 -15 -3 23.95 1.97
 -8 -15 -2 12.8 3.89
 -8 -15 -1 16.17 1.95
 -8 -14 -23 14.57 2.05
 -8 -14 -21 8.01 1.62
 -8 -14 -17 9.17 1.72
 -8 -14 -15 12.95 1.56
 -8 -14 -14 23.72 1.6
 -8 -14 -13 10.26 1.67
 -8 -14 -12 23.21 2.17
 -8 -14 -10 11.65 1.99
 -8 -14 -6 28.09 4.39
 -8 -14 -4 8.61 2.54
 -8 -14 -1 6.86 1.98
 -8 -13 -27 6.65 1.74
 -8 -13 -26 14.1 2.14
 -8 -13 -25 13.1 2.07
 -8 -13 -24 14.41 2.43
 -8 -13 -21 5.96 2.35
 -8 -13 -19 24.85 2.16
 -8 -13 -17 18.89 2.77
 -8 -13 -16 7.29 2.4
 -8 -13 -15 3.87 1.59
 -8 -13 -14 6.08 1.61
 -8 -13 -12 6.72 1.59
 -8 -13 -11 35.13 2.57
 -8 -13 -9 6.34 2.01
 -8 -13 -8 17.63 1.93
 -8 -13 -4 26.14 1.95
 -8 -13 -1 11.81 1.92
 -8 -12 -29 16.75 1.88
 -8 -12 -28 5.39 1.71
 -8 -12 -27 8.23 2.27
 -8 -12 -26 5.97 2.03
 -8 -12 -25 18.17 2.21
 -8 -12 -23 20.92 2.3
 -8 -12 -22 17.39 1.72
 -8 -12 -21 6.7 1.68
 -8 -12 -20 14.58 1.62
 -8 -12 -19 4.73 2.08
 -8 -12 -18 30.33 2.24
 -8 -12 -16 10.4 1.51
 -8 -12 -13 5.94 1.72
 -8 -12 -11 4.42 2.1
 -8 -12 -10 18.49 2.5
 -8 -12 -9 9.48 1.89
 -8 -12 -8 11.17 2.27
 -8 -12 -7 4.96 2.01
 -8 -12 -6 18.57 2.93
 -8 -12 -5 23.02 3.2
 -8 -12 -4 30.24 1.97
 -8 -12 -2 44.62 2.6
 -8 -12 -1 6.24 2.33
 -8 -11 -31 7.1 1.74
 -8 -11 -30 10.45 1.89
 -8 -11 -28 15.1 1.78
 -8 -11 -27 22.38 3.78
 -8 -11 -26 7.24 1.98
 -8 -11 -25 4.27 2.07
 -8 -11 -24 9.16 1.62
 -8 -11 -22 10.61 2.19
 -8 -11 -20 12.11 1.78
 -8 -11 -19 3.61 1.76
 -8 -11 -18 12.5 1.53
 -8 -11 -16 10.72 1.51
 -8 -11 -15 31.8 2.65
 -8 -11 -14 15.88 1.92
 -8 -11 -13 16.44 1.5
 -8 -11 -12 8.33 1.48
 -8 -11 -10 5.01 1.83
 -8 -11 -9 14.32 1.92
 -8 -11 -7 11.18 1.9
 -8 -11 -5 13.85 1.9
 -8 -11 -4 13.7 2.2
 -8 -11 -3 20.68 2.35
 -8 -11 -1 11.88 2.57
 -8 -10 -31 7.88 1.85
 -8 -10 -30 6.69 1.76
 -8 -10 -28 5.41 2.45
 -8 -10 -26 7.48 2.17
 -8 -10 -25 9.22 1.63
 -8 -10 -24 7.64 1.69
 -8 -10 -22 17.31 2.24
 -8 -10 -21 5.03 1.71
 -8 -10 -20 12.95 1.63
 -8 -10 -19 7.79 1.57
 -8 -10 -18 6.04 1.66
 -8 -10 -15 7.13 2.02
 -8 -10 -14 13.95 1.49
 -8 -10 -13 18.99 1.48
 -8 -10 -11 33.63 2.66
 -8 -10 -10 17.16 1.91
 -8 -10 -9 18.56 1.93
 -8 -10 -8 19.14 1.92
 -8 -10 -6 8.25 2.42
 -8 -10 -5 38.12 1.95
 -8 -10 -4 14.01 1.89
 -8 -10 -3 17.21 2.45
 -8 -10 -1 10.54 3.11
 -8 -9 -34 13.09 1.94
 -8 -9 -33 5.97 2.07
 -8 -9 -28 8.31 2.02
 -8 -9 -27 10.26 1.98
 -8 -9 -25 21.8 1.84
 -8 -9 -24 9.48 2.32
 -8 -9 -23 33.83 2.03
 -8 -9 -22 11.01 1.67
 -8 -9 -21 3.74 1.7
 -8 -9 -20 43.82 2.61
 -8 -9 -19 24.87 1.56
 -8 -9 -18 26.93 1.66
 -8 -9 -17 6.39 1.64
 -8 -9 -16 4.54 1.59
 -8 -9 -15 10.13 1.5
 -8 -9 -12 12.44 1.57
 -8 -9 -11 6.43 1.81
 -8 -9 -10 19 1.79
 -8 -9 -9 34.67 2.61
 -8 -9 -8 27.04 1.92
 -8 -9 -7 79.95 2.41
 -8 -9 -5 49.77 2.65
 -8 -9 -4 12.58 2.19
 -8 -9 -3 6.06 1.96
 -8 -9 -2 58.08 4.04
 -8 -9 -1 88.61 2.11
 -8 -8 -33 8.56 2.38
 -8 -8 -32 40.41 2.03
 -8 -8 -31 6.87 1.8
 -8 -8 -30 8.28 1.95
 -8 -8 -29 8.95 2.04
 -8 -8 -28 32.14 2.98
 -8 -8 -27 23.95 2.18
 -8 -8 -26 8.96 1.75
 -8 -8 -25 29.66 1.78
 -8 -8 -23 8.07 2
 -8 -8 -21 12.26 1.56
 -8 -8 -18 4.71 1.69
 -8 -8 -17 23.49 1.54
 -8 -8 -16 19.74 1.62
 -8 -8 -15 12.13 1.51
 -8 -8 -14 61.02 1.86
 -8 -8 -13 70.8 1.72
 -8 -8 -12 12.14 1.9
 -8 -8 -11 16.08 1.76
 -8 -8 -10 56.56 2
 -8 -8 -9 28.84 1.93
 -8 -8 -8 22.46 1.91
 -8 -8 -7 107.41 4.15
 -8 -8 -6 14.12 1.91
 -8 -8 -5 66.09 2.26
 -8 -8 -4 7.91 1.93
 -8 -8 -3 31.26 1.9
 -8 -8 -2 4.33 1.99
 -8 -8 -1 5.71 1.91
 -8 -7 -36 11.25 2.04
 -8 -7 -35 26.71 1.82
 -8 -7 -33 7.11 1.81
 -8 -7 -32 46.72 2.15
 -8 -7 -31 27.75 1.89
 -8 -7 -29 27.04 2.28
 -8 -7 -28 4.58 2.14
 -8 -7 -27 8.25 2.12
 -8 -7 -26 9.18 2
 -8 -7 -24 6.85 1.89
 -8 -7 -22 40.05 1.98
 -8 -7 -21 13.05 1.78
 -8 -7 -20 39.72 1.69
 -8 -7 -19 9.12 1.68
 -8 -7 -18 4.93 1.79
 -8 -7 -17 5.64 1.68
 -8 -7 -16 30.42 1.54
 -8 -7 -15 28.26 1.76
 -8 -7 -14 7.72 1.52
 -8 -7 -13 21.93 1.94
 -8 -7 -12 47.18 1.99
 -8 -7 -11 85.64 2.91
 -8 -7 -10 16.89 2.2
 -8 -7 -8 21.85 1.92
 -8 -7 -7 84.06 2.68
 -8 -7 -6 15.86 2.02
 -8 -7 -5 24.08 1.88
 -8 -7 -4 25.54 2.19
 -8 -7 -3 23.58 2.38
 -8 -7 -1 8.44 2.35
 -8 -6 -37 7.61 2.07
 -8 -6 -36 39.35 2.13
 -8 -6 -35 20.57 1.81
 -8 -6 -34 24.72 3
 -8 -6 -33 3.9 1.93
 -8 -6 -32 25.85 1.78
 -8 -6 -31 19.45 1.83
 -8 -6 -30 9.41 2.22
 -8 -6 -29 7.78 2.23
 -8 -6 -28 32.85 2.32
 -8 -6 -26 53.4 1.85
 -8 -6 -25 19.78 1.75
 -8 -6 -24 15.79 1.72
 -8 -6 -23 17.05 1.63
 -8 -6 -22 70.1 2.3
 -8 -6 -21 21.77 1.6
 -8 -6 -20 34.86 1.68
 -8 -6 -19 20.85 1.56
 -8 -6 -18 50.94 1.78
 -8 -6 -17 55.71 1.66
 -8 -6 -16 105.45 3.38
 -8 -6 -15 6.3 1.73
 -8 -6 -14 62.09 1.8
 -8 -6 -13 65.33 1.75
 -8 -6 -12 91.06 1.75
 -8 -6 -11 27.07 2.43
 -8 -6 -10 44.64 1.97
 -8 -6 -9 65.34 2.17
 -8 -6 -8 56.63 4.2
 -8 -6 -7 147.64 3.27
 -8 -6 -6 214.61 4.12
 -8 -6 -5 35.47 1.95
 -8 -6 -4 28.57 1.91
 -8 -6 -3 46.45 2.18
 -8 -6 -2 112.89 2.14
 -8 -6 -1 21.62 1.89
 -8 -5 -38 5.49 2.12
 -8 -5 -37 14.13 2.04
 -8 -5 -36 6.56 1.87
 -8 -5 -35 26.12 1.84
 -8 -5 -34 12.41 1.83
 -8 -5 -32 9.83 1.96
 -8 -5 -31 18.16 1.9
 -8 -5 -30 23.63 1.98
 -8 -5 -29 9.31 2.37
 -8 -5 -27 13.6 2.7
 -8 -5 -26 22.83 1.76
 -8 -5 -25 18.89 1.76
 -8 -5 -24 20.64 1.66
 -8 -5 -22 67.9 2.63
 -8 -5 -21 31.15 1.61
 -8 -5 -20 73.13 2.09
 -8 -5 -19 26.12 2.06
 -8 -5 -18 17.79 1.56
 -8 -5 -17 100.69 3.27
 -8 -5 -16 78.14 2.47
 -8 -5 -15 22.81 1.52
 -8 -5 -14 16.95 1.63
 -8 -5 -13 93.4 1.67
 -8 -5 -12 73.07 1.94
 -8 -5 -11 16.22 2
 -8 -5 -10 49.44 3
 -8 -5 -9 145.44 5.19
 -8 -5 -8 11.27 1.93
 -8 -5 -7 14.15 1.88
 -8 -5 -6 115.09 2.15
 -8 -5 -5 111.61 3.18
 -8 -5 -4 38.3 1.92
 -8 -5 -3 67 2.18
 -8 -5 -2 63.88 2.53
 -8 -5 -1 119.45 2.6
 -8 -4 -38 36.09 2.24
 -8 -4 -37 4.85 1.86
 -8 -4 -36 9.75 1.85
 -8 -4 -35 13.09 1.87
 -8 -4 -33 17.3 1.86
 -8 -4 -31 17.36 1.88
 -8 -4 -30 24.31 2.54
 -8 -4 -29 7.65 2.13
 -8 -4 -28 21.47 2.65
 -8 -4 -27 64.07 2.39
 -8 -4 -26 42.15 1.97
 -8 -4 -25 8 1.79
 -8 -4 -24 18.7 1.67
 -8 -4 -23 26.88 1.67
 -8 -4 -22 51.02 1.69
 -8 -4 -21 6.81 1.73
 -8 -4 -20 9.88 1.81
 -8 -4 -19 8.6 1.57
 -8 -4 -18 56.14 1.62
 -8 -4 -17 6.18 1.67
 -8 -4 -16 31.52 1.75
 -8 -4 -15 98.01 2.93
 -8 -4 -13 55.83 1.67
 -8 -4 -10 55.07 2.57
 -8 -4 -9 78.24 2.27
 -8 -4 -8 30.44 1.9
 -8 -4 -7 10.06 3
 -8 -4 -6 4.33 2.01
 -8 -4 -5 87.16 2.32
 -8 -4 -4 44.61 1.93
 -8 -4 -3 24.74 1.89
 -8 -4 -2 122.29 2.66
 -8 -3 -39 20.62 1.81
 -8 -3 -38 4.58 2.07
 -8 -3 -36 4.1 2.04
 -8 -3 -34 9.48 1.81
 -8 -3 -33 16.76 1.97
 -8 -3 -32 16.31 1.77
 -8 -3 -31 27.65 1.77
 -8 -3 -30 20.44 2.11
 -8 -3 -29 42.32 2.23
 -8 -3 -28 38.11 2.31
 -8 -3 -27 7.94 2.33
 -8 -3 -26 16.49 1.9
 -8 -3 -25 79.92 1.99
 -8 -3 -24 31 2.15
 -8 -3 -23 26.53 1.65
 -8 -3 -21 98.89 2.98
 -8 -3 -20 44.62 2.24
 -8 -3 -19 3.99 1.66
 -8 -3 -18 12.48 1.68
 -8 -3 -17 27.38 1.54
 -8 -3 -16 17.63 1.97
 -8 -3 -15 5.74 1.55
 -8 -3 -14 25.04 1.51
 -8 -3 -13 23.31 2.3
 -8 -3 -12 7.73 1.5
 -8 -3 -11 67.78 2.04
 -8 -3 -10 14.51 1.88
 -8 -3 -9 18.83 1.88
 -8 -3 -8 5.89 1.93
 -8 -3 -7 21.97 1.87
 -8 -3 -6 35.75 2.14
 -8 -3 -5 12.21 1.87
 -8 -3 -4 36.97 1.9
 -8 -3 -3 122.64 2.52
 -8 -3 -2 37.37 1.9
 -8 -3 -1 48.88 2.7
 -8 -2 -39 10.12 1.96
 -8 -2 -38 10.72 1.8
 -8 -2 -35 9.07 1.97
 -8 -2 -33 13.76 1.79
 -8 -2 -31 18.59 1.97
 -8 -2 -30 19.63 2.17
 -8 -2 -29 44.94 2.09
 -8 -2 -28 25.42 2.04
 -8 -2 -27 11.87 2.24
 -8 -2 -26 23.33 1.82
 -8 -2 -25 11.23 1.8
 -8 -2 -24 11.79 1.81
 -8 -2 -23 34.28 1.86
 -8 -2 -22 13.5 1.7
 -8 -2 -20 26.21 1.5
 -8 -2 -19 20.7 2.11
 -8 -2 -18 16.18 1.54
 -8 -2 -17 28.68 1.54
 -8 -2 -16 10.21 1.87
 -8 -2 -15 21.27 1.51
 -8 -2 -14 4.48 1.57
 -8 -2 -13 51.05 1.54
 -8 -2 -12 26.8 1.49
 -8 -2 -11 20.64 1.61
 -8 -2 -10 9.79 2.16
 -8 -2 -9 6.01 1.92
 -8 -2 -8 6.58 1.91
 -8 -2 -7 20.36 2.12
 -8 -2 -5 43.14 1.9
 -8 -2 -4 13.38 1.84
 -8 -2 -3 53.63 1.91
 -8 -2 -2 12.85 1.82
 -8 -2 -1 22.64 1.83
 -8 -1 -37 18.7 1.9
 -8 -1 -36 7.84 1.78
 -8 -1 -34 14.86 1.72
 -8 -1 -33 31.02 1.81
 -8 -1 -32 6.68 1.96
 -8 -1 -31 16.6 1.82
 -8 -1 -28 11.72 2.02
 -8 -1 -27 27.53 2.54
 -8 -1 -25 45.32 2.04
 -8 -1 -24 31.54 2.05
 -8 -1 -23 18.76 1.64
 -8 -1 -22 54.57 1.69
 -8 -1 -21 10.66 1.61
 -8 -1 -20 4.59 1.55
 -8 -1 -19 5.61 1.68
 -8 -1 -18 11.92 1.85
 -8 -1 -17 38.94 1.57
 -8 -1 -16 10.02 1.52
 -8 -1 -15 12.54 1.52
 -8 -1 -14 55.88 1.58
 -8 -1 -13 64.02 1.82
 -8 -1 -12 83.59 1.81
 -8 -1 -11 28.04 1.63
 -8 -1 -10 12.12 1.99
 -8 -1 -9 112.95 2.85
 -8 -1 -8 32.46 1.9
 -8 -1 -7 6.51 2.05
 -8 -1 -6 25.61 1.87
 -8 -1 -5 99 2.42
 -8 -1 -3 7.53 1.86
 -8 -1 -2 24.69 1.83
 -8 -1 -1 26.86 1.82
 -7 -18 -12 6.81 2.79
 -7 -18 -11 8.31 1.98
 -7 -18 -10 62.05 5.97
 -7 -18 -9 10.87 2.61
 -7 -18 -8 25.79 3.4
 -7 -18 -7 10.48 4.14
 -7 -18 -6 32.73 4.09
 -7 -18 -5 12.65 3.09
 -7 -18 -4 6.38 1.84
 -7 -17 -14 5.37 2.32
 -7 -17 -13 25.94 5.43
 -7 -17 -12 27.36 2.56
 -7 -17 -11 20.59 1.92
 -7 -17 -9 10.37 1.6
 -7 -17 -7 18.07 1.78
 -7 -17 -6 12.05 1.8
 -7 -17 -5 11 1.61
 -7 -17 -4 11.63 2.57
 -7 -17 -3 6.71 1.82
 -7 -16 -22 12.77 1.79
 -7 -16 -19 4.34 1.67
 -7 -16 -18 8.28 1.88
 -7 -16 -16 24.53 2.18
 -7 -16 -14 14.37 2.72
 -7 -16 -13 18.03 1.49
 -7 -16 -12 28.25 4.17
 -7 -16 -9 42.01 2.71
 -7 -16 -7 27.42 1.68
 -7 -16 -6 14.27 3.88
 -7 -16 -5 10.05 1.78
 -7 -16 -4 6.55 1.8
 -7 -16 -3 4.59 1.87
 -7 -16 -2 5.95 1.83
 -7 -15 -24 5.66 1.88
 -7 -15 -23 7.64 1.81
 -7 -15 -22 11.26 2.32
 -7 -15 -21 10.25 1.97
 -7 -15 -20 21.58 1.75
 -7 -15 -18 21.87 1.97
 -7 -15 -17 33.77 1.89
 -7 -15 -14 3.16 1.47
 -7 -15 -13 15.51 2.07
 -7 -15 -8 6.11 1.83
 -7 -15 -7 32.38 4.02
 -7 -15 -6 7.02 1.61
 -7 -15 -5 11.76 2.11
 -7 -15 -3 46.57 2.75
 -7 -15 -2 23.11 2.21
 -7 -15 -1 17.29 1.78
 -7 -14 -28 11.09 2.63
 -7 -14 -27 4.5 2.23
 -7 -14 -26 20.24 2.12
 -7 -14 -22 9.78 1.75
 -7 -14 -21 7.87 1.77
 -7 -14 -20 10.31 1.98
 -7 -14 -17 41.43 3.55
 -7 -14 -16 9.7 1.33
 -7 -14 -15 10.73 1.74
 -7 -14 -14 19.27 1.53
 -7 -14 -13 11.59 2.35
 -7 -14 -12 8.95 1.42
 -7 -14 -11 3.71 1.79
 -7 -14 -10 7.11 1.71
 -7 -14 -9 4.99 2.13
 -7 -14 -8 4.03 1.96
 -7 -14 -7 20.3 3.51
 -7 -14 -5 7.86 1.77
 -7 -14 -4 28.04 1.81
 -7 -14 -3 45.8 2.7
 -7 -14 -2 7.99 2.08
 -7 -13 -31 13.95 2.31
 -7 -13 -29 11.55 1.94
 -7 -13 -27 7.62 1.74
 -7 -13 -26 7.43 2.53
 -7 -13 -24 17.17 1.88
 -7 -13 -23 16.12 1.89
 -7 -13 -21 47.39 2.39
 -7 -13 -20 26.27 1.88
 -7 -13 -18 34.8 2.19
 -7 -13 -17 24.77 1.47
 -7 -13 -16 26.07 1.96
 -7 -13 -15 16.53 1.35
 -7 -13 -14 34.57 2.48
 -7 -13 -13 9.64 1.33
 -7 -13 -12 3.93 1.37
 -7 -13 -11 19.15 2.19
 -7 -13 -10 15.23 1.97
 -7 -13 -9 12.74 2.21
 -7 -13 -8 10.81 1.58
 -7 -13 -7 6.18 2.88
 -7 -13 -5 5.62 2.14
 -7 -13 -4 16.24 1.74
 -7 -13 -3 42.55 2.05
 -7 -13 -2 66.4 2.42
 -7 -13 -1 14.34 1.75
 -7 -12 -33 11.29 2.33
 -7 -12 -32 4.47 1.57
 -7 -12 -30 15.71 1.96
 -7 -12 -29 6.84 1.64
 -7 -12 -28 11.8 1.65
 -7 -12 -26 6.68 1.51
 -7 -12 -23 5.79 1.81
 -7 -12 -21 8.95 1.41
 -7 -12 -20 6.51 1.71
 -7 -12 -19 10.79 1.55
 -7 -12 -17 19.43 1.46
 -7 -12 -16 41.62 3.33
 -7 -12 -15 5.5 1.37
 -7 -12 -12 15.87 1.56
 -7 -12 -11 10.79 1.55
 -7 -12 -10 57.24 3.95
 -7 -12 -9 6.9 1.61
 -7 -12 -8 57.86 1.87
 -7 -12 -7 21.18 2.23
 -7 -12 -6 26.76 3.21
 -7 -12 -4 12.49 1.99
 -7 -12 -3 4.67 2.04
 -7 -12 -2 16.54 1.74
 -7 -12 -1 12.32 2.15
 -7 -11 -35 10.54 2.38
 -7 -11 -31 8.28 1.65
 -7 -11 -30 5.55 1.65
 -7 -11 -29 7 1.74
 -7 -11 -26 18.99 2.16
 -7 -11 -25 49.27 1.91
 -7 -11 -24 75.68 2.63
 -7 -11 -23 4.33 2.08
 -7 -11 -22 8.88 1.55
 -7 -11 -21 12.86 1.89
 -7 -11 -19 17.94 1.55
 -7 -11 -18 11.86 1.46
 -7 -11 -17 18.88 1.46
 -7 -11 -15 12.25 1.34
 -7 -11 -14 8.98 1.99
 -7 -11 -12 19.65 1.33
 -7 -11 -10 27.87 2.32
 -7 -11 -9 9.47 2.51
 -7 -11 -8 37.79 1.96
 -7 -11 -7 17.04 2.78
 -7 -11 -6 123.91 2.46
 -7 -11 -5 27.83 2.53
 -7 -11 -4 14.22 1.71
 -7 -11 -3 10.88 1.71
 -7 -11 -2 19.35 2
 -7 -11 -1 27.26 1.75
 -7 -10 -35 4.39 1.78
 -7 -10 -31 11.04 1.6
 -7 -10 -30 12.28 1.58
 -7 -10 -29 7.34 1.58
 -7 -10 -28 22.4 1.73
 -7 -10 -27 22.45 1.93
 -7 -10 -26 25.6 1.92
 -7 -10 -25 15.55 2.2
 -7 -10 -24 26.42 1.93
 -7 -10 -23 4.9 1.53
 -7 -10 -22 16.12 1.6
 -7 -10 -21 21.59 2.2
 -7 -10 -20 27.2 1.52
 -7 -10 -19 3.43 1.7
 -7 -10 -18 4.87 1.61
 -7 -10 -17 8.75 1.38
 -7 -10 -16 9.27 1.37
 -7 -10 -15 5.46 1.4
 -7 -10 -14 33.73 1.61
 -7 -10 -13 14.98 1.34
 -7 -10 -12 26.42 1.28
 -7 -10 -11 41.87 1.8
 -7 -10 -10 17.17 1.77
 -7 -10 -9 41.67 1.72
 -7 -10 -8 78.5 2.54
 -7 -10 -7 23.11 2.36
 -7 -10 -6 44.21 2.01
 -7 -10 -4 58.71 1.82
 -7 -10 -2 13.6 1.68
 -7 -10 -1 25.13 2.24
 -7 -9 -37 30.02 2.64
 -7 -9 -36 7.99 1.85
 -7 -9 -35 21.51 1.71
 -7 -9 -34 17.68 2.22
 -7 -9 -33 12.79 1.66
 -7 -9 -31 40.41 1.79
 -7 -9 -30 5.82 1.98
 -7 -9 -29 26.47 1.6
 -7 -9 -28 31.98 1.75
 -7 -9 -27 5.17 2.25
 -7 -9 -26 7.53 1.89
 -7 -9 -25 11.07 1.81
 -7 -9 -23 14.77 1.92
 -7 -9 -22 46.64 1.63
 -7 -9 -21 37.12 1.59
 -7 -9 -20 27.68 1.63
 -7 -9 -19 25.67 1.75
 -7 -9 -18 6.58 1.64
 -7 -9 -17 43.73 2.44
 -7 -9 -15 15.75 1.54
 -7 -9 -14 9.96 2.02
 -7 -9 -13 70.2 3.06
 -7 -9 -12 43.23 2.4
 -7 -9 -11 65.07 2.1
 -7 -9 -10 53.39 3.16
 -7 -9 -8 8.12 1.92
 -7 -9 -7 23.06 1.71
 -7 -9 -6 54.07 1.8
 -7 -9 -5 62.65 2.7
 -7 -9 -4 94.7 2.87
 -7 -9 -3 54.7 2.49
 -7 -9 -2 25.14 1.71
 -7 -9 -1 59.8 1.82
 -7 -8 -39 13.91 2.43
 -7 -8 -36 6.96 1.69
 -7 -8 -35 76.32 2.01
 -7 -8 -34 14.7 1.71
 -7 -8 -33 17.17 1.66
 -7 -8 -31 18.8 1.93
 -7 -8 -29 6.81 1.62
 -7 -8 -28 10.54 1.57
 -7 -8 -27 24.46 1.95
 -7 -8 -26 6.06 2.04
 -7 -8 -25 41.02 2.74
 -7 -8 -23 59.98 1.69
 -7 -8 -22 6.78 1.9
 -7 -8 -21 42.39 2.67
 -7 -8 -20 13.3 1.54
 -7 -8 -19 11.59 1.52
 -7 -8 -18 35.77 1.53
 -7 -8 -17 51.38 1.55
 -7 -8 -16 6.41 1.56
 -7 -8 -15 211.71 2.67
 -7 -8 -14 39.18 2.53
 -7 -8 -13 8.25 1.43
 -7 -8 -12 31.95 1.69
 -7 -8 -11 46.27 1.44
 -7 -8 -10 13.33 1.4
 -7 -8 -9 10.69 1.91
 -7 -8 -8 83.82 2.09
 -7 -8 -7 32.19 2.12
 -7 -8 -6 29.78 1.7
 -7 -8 -5 13.81 1.68
 -7 -8 -4 22.87 3.01
 -7 -8 -3 122.53 3.3
 -7 -8 -2 42.31 1.76
 -7 -8 -1 53.36 2.06
 -7 -7 -39 24.06 2.53
 -7 -7 -38 8.07 1.72
 -7 -7 -37 18.73 1.74
 -7 -7 -36 10.68 1.67
 -7 -7 -35 11.67 1.89
 -7 -7 -34 4.34 1.7
 -7 -7 -32 28.98 1.71
 -7 -7 -31 7.32 1.67
 -7 -7 -30 13.67 1.63
 -7 -7 -29 7.38 1.74
 -7 -7 -28 13.43 1.86
 -7 -7 -27 5.07 1.92
 -7 -7 -26 11.75 2.04
 -7 -7 -25 5.5 1.97
 -7 -7 -23 6.32 1.62
 -7 -7 -22 40.55 2.11
 -7 -7 -21 71.04 1.74
 -7 -7 -20 85.18 1.8
 -7 -7 -19 93.89 1.98
 -7 -7 -18 45.69 1.81
 -7 -7 -17 154.63 4.19
 -7 -7 -16 62.5 1.77
 -7 -7 -15 29.76 1.41
 -7 -7 -14 81.37 3.59
 -7 -7 -13 58.06 2.02
 -7 -7 -12 32.53 1.47
 -7 -7 -11 14.12 1.33
 -7 -7 -10 48.35 1.65
 -7 -7 -9 6.36 1.6
 -7 -7 -8 8.17 1.7
 -7 -7 -7 47.04 2.16
 -7 -7 -6 15.42 1.66
 -7 -7 -4 38.66 1.73
 -7 -7 -3 42.56 1.74
 -7 -7 -2 95.14 1.92
 -7 -7 -1 174.22 2.19
 -7 -6 -40 34.42 4.42
 -7 -6 -39 44.11 2.15
 -7 -6 -38 13.8 1.72
 -7 -6 -37 14.63 1.69
 -7 -6 -35 16.63 1.64
 -7 -6 -34 62.75 1.78
 -7 -6 -33 19.29 1.61
 -7 -6 -32 8.72 1.84
 -7 -6 -31 53.67 1.68
 -7 -6 -30 56.63 1.94
 -7 -6 -29 30.53 1.71
 -7 -6 -28 23.74 1.86
 -7 -6 -27 23.99 2.91
 -7 -6 -26 23.16 2.04
 -7 -6 -25 13.52 1.8
 -7 -6 -24 79.12 2.24
 -7 -6 -23 53.91 1.8
 -7 -6 -22 17.71 1.5
 -7 -6 -21 35.72 2.39
 -7 -6 -20 68.98 1.58
 -7 -6 -19 31.5 1.48
 -7 -6 -18 26.65 1.44
 -7 -6 -17 16.71 1.57
 -7 -6 -16 63.46 1.98
 -7 -6 -15 83.9 1.97
 -7 -6 -14 124.4 2.34
 -7 -6 -13 19.66 1.35
 -7 -6 -12 58.32 1.43
 -7 -6 -11 129.22 1.88
 -7 -6 -9 92.74 3.52
 -7 -6 -7 34.3 1.71
 -7 -6 -6 22.02 2.11
 -7 -6 -4 279.05 3.47
 -7 -6 -3 106.19 2.36
 -7 -6 -2 74.85 1.84
 -7 -6 -1 36.04 1.7
 -7 -5 -41 7.31 2.54
 -7 -5 -40 20.98 1.9
 -7 -5 -39 10.07 1.75
 -7 -5 -38 18.09 1.72
 -7 -5 -34 18.65 1.62
 -7 -5 -33 14.08 1.61
 -7 -5 -32 10.72 1.6
 -7 -5 -31 25.84 2.37
 -7 -5 -30 78.55 2.14
 -7 -5 -29 15.94 1.54
 -7 -5 -28 15.06 1.84
 -7 -5 -27 19.73 2.05
 -7 -5 -26 8.08 2.08
 -7 -5 -25 13.21 1.77
 -7 -5 -24 24.61 1.61
 -7 -5 -23 28.67 1.6
 -7 -5 -22 55.13 2.74
 -7 -5 -21 8.36 1.49
 -7 -5 -20 51.82 1.54
 -7 -5 -19 55.4 1.6
 -7 -5 -18 15.81 1.57
 -7 -5 -17 3.25 1.53
 -7 -5 -16 33.39 1.41
 -7 -5 -15 12.14 1.66
 -7 -5 -14 7 1.37
 -7 -5 -13 49.03 1.52
 -7 -5 -12 175.21 2.61
 -7 -5 -11 21.76 1.34
 -7 -5 -10 25.2 1.75
 -7 -5 -9 18.26 1.74
 -7 -5 -8 96.1 2.27
 -7 -5 -7 7.03 1.74
 -7 -5 -6 8.57 1.68
 -7 -5 -5 5.93 2
 -7 -5 -4 93.67 1.87
 -7 -5 -2 101.53 3.52
 -7 -5 -1 32.64 1.72
 -7 -4 -41 7.25 2.32
 -7 -4 -40 25.59 1.96
 -7 -4 -39 13.38 1.81
 -7 -4 -38 5.91 1.85
 -7 -4 -37 7.64 1.71
 -7 -4 -36 9.93 1.69
 -7 -4 -35 9.57 1.66
 -7 -4 -34 4.19 1.74
 -7 -4 -32 8.95 1.84
 -7 -4 -31 23.94 1.58
 -7 -4 -30 35.32 1.59
 -7 -4 -29 11.18 1.75
 -7 -4 -28 90.9 1.98
 -7 -4 -27 58.88 2
 -7 -4 -26 6.74 2.25
 -7 -4 -25 39.85 1.67
 -7 -4 -24 65.42 2.37
 -7 -4 -23 98.93 2.33
 -7 -4 -22 4.18 1.89
 -7 -4 -20 56.17 1.55
 -7 -4 -19 9.67 1.67
 -7 -4 -18 59.69 1.53
 -7 -4 -17 49.86 1.59
 -7 -4 -16 25.42 1.47
 -7 -4 -15 43.66 1.92
 -7 -4 -14 18.21 1.35
 -7 -4 -13 40.46 1.39
 -7 -4 -12 57.65 1.42
 -7 -4 -11 11.51 1.33
 -7 -4 -10 180.43 1.98
 -7 -4 -9 52.15 1.8
 -7 -4 -8 42.33 1.76
 -7 -4 -7 161.18 2.06
 -7 -4 -6 98.08 2.39
 -7 -4 -5 164.41 3.38
 -7 -4 -4 22.6 1.69
 -7 -4 -2 27.16 1.65
 -7 -4 -1 8.47 1.69
 -7 -3 -39 8.71 1.75
 -7 -3 -38 19.64 1.84
 -7 -3 -37 21.14 2.02
 -7 -3 -36 22.62 1.82
 -7 -3 -34 13.34 1.75
 -7 -3 -33 8.68 1.99
 -7 -3 -32 17.24 1.59
 -7 -3 -31 38.72 1.76
 -7 -3 -30 39.62 1.6
 -7 -3 -29 20.46 1.88
 -7 -3 -28 37.48 1.99
 -7 -3 -27 31.48 2
 -7 -3 -26 40.58 1.93
 -7 -3 -25 112.3 2.29
 -7 -3 -24 25.92 1.63
 -7 -3 -23 66.68 2.61
 -7 -3 -22 9.55 1.68
 -7 -3 -21 9.81 1.58
 -7 -3 -20 36.21 1.74
 -7 -3 -19 14 1.44
 -7 -3 -18 24.11 1.44
 -7 -3 -17 15.15 1.53
 -7 -3 -16 31.15 1.42
 -7 -3 -15 60.24 1.46
 -7 -3 -14 32.1 1.38
 -7 -3 -13 54.57 1.5
 -7 -3 -12 97.84 2.18
 -7 -3 -11 274.79 2.62
 -7 -3 -10 180.32 6.48
 -7 -3 -9 30.47 1.76
 -7 -3 -8 244.62 3.04
 -7 -3 -7 489.19 3.27
 -7 -3 -6 8.48 1.85
 -7 -3 -5 44.76 1.89
 -7 -3 -4 25.22 2
 -7 -3 -3 146.48 2.31
 -7 -3 -2 121.37 2.22
 -7 -3 -1 28.34 1.98
 -7 -2 -40 9.92 1.76
 -7 -2 -39 6.88 1.78
 -7 -2 -38 8.95 1.72
 -7 -2 -37 4.74 1.78
 -7 -2 -35 7.15 1.8
 -7 -2 -34 19.25 1.63
 -7 -2 -33 5.22 1.9
 -7 -2 -32 4.58 1.69
 -7 -2 -31 12.95 1.58
 -7 -2 -30 5.33 1.63
 -7 -2 -29 37.82 2.22
 -7 -2 -28 10.47 1.79
 -7 -2 -27 22.66 1.77
 -7 -2 -26 9.92 1.75
 -7 -2 -25 65.71 2.76
 -7 -2 -24 5.08 1.58
 -7 -2 -23 13.44 1.51
 -7 -2 -22 8.44 1.49
 -7 -2 -20 20.1 1.57
 -7 -2 -19 84.17 2.4
 -7 -2 -18 29.02 1.58
 -7 -2 -17 29.05 1.67
 -7 -2 -15 13.54 1.29
 -7 -2 -14 3.23 1.47
 -7 -2 -13 37.08 1.48
 -7 -2 -12 4.66 1.37
 -7 -2 -11 14.63 1.33
 -7 -2 -10 15.67 1.69
 -7 -2 -9 61.05 1.79
 -7 -2 -8 11.72 1.93
 -7 -2 -7 8.94 1.69
 -7 -2 -5 57.26 1.74
 -7 -2 -4 22.94 1.66
 -7 -2 -3 24.77 1.67
 -7 -2 -2 23.92 1.65
 -7 -2 -1 40.36 2.38
 -7 -1 -42 9.51 3.03
 -7 -1 -41 5.56 1.86
 -7 -1 -40 14.24 1.75
 -7 -1 -39 12.4 1.88
 -7 -1 -36 18.91 1.68
 -7 -1 -35 20.07 2.29
 -7 -1 -34 45.71 1.89
 -7 -1 -33 8.27 1.84
 -7 -1 -32 37.4 1.64
 -7 -1 -31 16.68 1.96
 -7 -1 -30 16.92 2.03
 -7 -1 -29 22.46 1.8
 -7 -1 -28 4.24 2.07
 -7 -1 -27 93.05 2.13
 -7 -1 -26 40.33 1.77
 -7 -1 -25 54.23 1.91
 -7 -1 -24 62.69 1.63
 -7 -1 -23 25.66 1.68
 -7 -1 -22 71.4 1.74
 -7 -1 -21 6.36 1.9
 -7 -1 -20 25.12 1.57
 -7 -1 -19 54.29 1.63
 -7 -1 -18 41.41 1.49
 -7 -1 -17 74.54 2.37
 -7 -1 -16 107.85 2.83
 -7 -1 -15 13.87 1.3
 -7 -1 -14 103.08 2.13
 -7 -1 -13 43.85 1.51
 -7 -1 -12 43.85 1.38
 -7 -1 -11 22.4 1.63
 -7 -1 -10 28.88 1.71
 -7 -1 -9 35.27 1.73
 -7 -1 -8 107.26 1.92
 -7 -1 -7 57.87 1.79
 -7 -1 -6 11.24 1.65
 -7 -1 -5 16.23 1.67
 -7 -1 -4 184.84 2.07
 -7 -1 -3 82.07 2.11
 -7 -1 -1 41.26 1.99
 -6 -20 -7 12.58 3.29
 -6 -20 -4 6.91 2.36
 -6 -19 -14 6.79 2.3
 -6 -19 -13 14.15 1.97
 -6 -19 -12 20.86 2.79
 -6 -19 -10 11.68 2.36
 -6 -19 -9 10.21 4
 -6 -19 -8 8.05 3.03
 -6 -19 -7 5.62 2.41
 -6 -19 -6 8.35 2.28
 -6 -19 -4 9.14 3.21
 -6 -18 -20 4.21 2
 -6 -18 -17 19.06 3.47
 -6 -18 -16 8.71 2.46
 -6 -18 -15 6.21 2.5
 -6 -18 -13 15.82 3.09
 -6 -18 -12 6.01 2.66
 -6 -18 -11 19.43 2.21
 -6 -18 -8 29.13 2.42
 -6 -18 -7 4.59 2.08
 -6 -18 -5 3.47 1.44
 -6 -18 -2 9.61 3.4
 -6 -18 -1 7.8 1.81
 -6 -17 -20 7.23 1.87
 -6 -17 -18 16.92 3.45
 -6 -17 -16 4.43 1.75
 -6 -17 -12 8.28 1.84
 -6 -17 -9 11.5 1.56
 -6 -17 -7 5.46 2.1
 -6 -17 -6 14.08 1.56
 -6 -17 -4 13.91 1.85
 -6 -17 -2 10.06 1.86
 -6 -16 -27 17.89 2.61
 -6 -16 -22 18.12 2.11
 -6 -16 -19 17.71 2.92
 -6 -16 -18 3.31 1.52
 -6 -16 -16 12.43 1.18
 -6 -16 -15 8.61 1.08
 -6 -16 -14 15.46 1.59
 -6 -16 -13 10.77 2.03
 -6 -16 -12 4.78 1.31
 -6 -16 -11 9.94 1.64
 -6 -16 -10 9.19 1.91
 -6 -16 -9 47.53 1.85
 -6 -16 -7 10.53 1.4
 -6 -16 -6 6.9 1.56
 -6 -16 -5 27.58 2.6
 -6 -16 -3 19.31 2.07
 -6 -16 -2 9.31 1.6
 -6 -16 -1 15.48 4.03
 -6 -15 -29 8.09 2.34
 -6 -15 -27 11.05 5.43
 -6 -15 -25 17.21 3.99
 -6 -15 -23 7.76 1.97
 -6 -15 -22 35.96 2.84
 -6 -15 -20 19.19 2.82
 -6 -15 -19 6.37 1.87
 -6 -15 -17 2.96 1.12
 -6 -15 -16 7.06 1.11
 -6 -15 -15 6.25 1.78
 -6 -15 -13 10.43 1.11
 -6 -15 -12 16.57 2.82
 -6 -15 -11 44.04 2.6
 -6 -15 -10 2.86 1.37
 -6 -15 -9 11.35 5.11
 -6 -15 -7 34.22 2.7
 -6 -15 -6 3.15 1.51
 -6 -15 -5 21.61 2.1
 -6 -15 -4 25.05 1.61
 -6 -15 -3 8.82 2.08
 -6 -15 -2 7.53 1.6
 -6 -15 -1 15.99 2.38
 -6 -14 -33 6.43 2.48
 -6 -14 -31 11.51 2.3
 -6 -14 -28 14.36 2.93
 -6 -14 -27 23.81 2.42
 -6 -14 -26 6.71 2.09
 -6 -14 -23 15.76 1.97
 -6 -14 -22 18.26 1.91
 -6 -14 -21 22.51 4.18
 -6 -14 -20 8.6 1.58
 -6 -14 -18 18.46 1.75
 -6 -14 -16 21.49 1.24
 -6 -14 -15 5.63 1.11
 -6 -14 -14 3.06 1.52
 -6 -14 -12 15.23 1.36
 -6 -14 -11 25.01 2.5
 -6 -14 -10 33.18 3.22
 -6 -14 -9 76.9 4.78
 -6 -14 -8 13.88 1.41
 -6 -14 -7 56.29 2.86
 -6 -14 -6 12.3 1.59
 -6 -14 -5 57.85 1.97
 -6 -14 -4 39.68 1.88
 -6 -14 -3 30.67 1.81
 -6 -14 -2 8.27 1.56
 -6 -14 -1 7.48 2.01
 -6 -13 -34 13.18 2.07
 -6 -13 -31 16.4 2.3
 -6 -13 -30 6.47 3.05
 -6 -13 -28 6.42 1.93
 -6 -13 -27 29.62 2.19
 -6 -13 -26 12.14 1.26
 -6 -13 -25 36.39 1.64
 -6 -13 -24 34.81 2.14
 -6 -13 -23 12.41 1.36
 -6 -13 -22 6.36 1.74
 -6 -13 -21 21.01 1.88
 -6 -13 -20 26.94 1.79
 -6 -13 -19 4.81 1.46
 -6 -13 -18 22.56 1.55
 -6 -13 -17 6.83 1.19
 -6 -13 -16 15.44 1.24
 -6 -13 -15 25.56 1.27
 -6 -13 -14 17.27 1.35
 -6 -13 -13 5.61 1.42
 -6 -13 -12 7.18 1.4
 -6 -13 -11 40.78 2.37
 -6 -13 -10 13.36 1.24
 -6 -13 -9 74.61 4.18
 -6 -13 -8 9.67 1.54
 -6 -13 -7 26.13 1.59
 -6 -13 -6 67.7 1.95
 -6 -13 -5 24.52 2.71
 -6 -13 -4 5.82 1.59
 -6 -13 -3 75.76 1.78
 -6 -13 -2 37.6 3.68
 -6 -13 -1 46.39 2.59
 -6 -12 -36 17.01 1.96
 -6 -12 -35 5.02 2.23
 -6 -12 -34 15.77 2.64
 -6 -12 -32 15.82 2.32
 -6 -12 -31 6.24 2.45
 -6 -12 -29 42.47 2.79
 -6 -12 -28 4.93 1.38
 -6 -12 -27 6.81 1.9
 -6 -12 -25 7.67 1.68
 -6 -12 -24 21.56 1.83
 -6 -12 -23 51.45 1.72
 -6 -12 -22 22.98 1.74
 -6 -12 -20 16.66 1.47
 -6 -12 -19 39.7 2.6
 -6 -12 -18 27.54 1.25
 -6 -12 -17 20.33 1.29
 -6 -12 -16 51.59 2.9
 -6 -12 -15 18.29 1.56
 -6 -12 -14 38.34 2.12
 -6 -12 -13 15.63 2.34
 -6 -12 -12 5.46 1.12
 -6 -12 -11 30.69 2.5
 -6 -12 -10 11.72 1.93
 -6 -12 -9 22.81 1.59
 -6 -12 -8 23.78 1.84
 -6 -12 -7 6.07 1.57
 -6 -12 -5 140.55 3.75
 -6 -12 -4 57.14 1.85
 -6 -12 -2 96.38 1.8
 -6 -12 -1 49.62 2.04
 -6 -11 -38 13.6 2.01
 -6 -11 -36 13.2 2.23
 -6 -11 -35 25.31 2.74
 -6 -11 -34 37.34 2.23
 -6 -11 -32 13.84 2.14
 -6 -11 -30 81.99 5.28
 -6 -11 -29 10.08 1.4
 -6 -11 -28 7.77 1.51
 -6 -11 -26 9.46 2
 -6 -11 -25 7.87 1.42
 -6 -11 -24 22.95 1.33
 -6 -11 -23 9.63 1.66
 -6 -11 -22 20.09 1.89
 -6 -11 -21 6.82 1.31
 -6 -11 -20 119.14 3.72
 -6 -11 -19 25.84 1.83
 -6 -11 -18 70.81 3.97
 -6 -11 -17 104.28 2.94
 -6 -11 -16 35.8 1.35
 -6 -11 -15 2.84 1.36
 -6 -11 -14 77.59 2.48
 -6 -11 -12 52.87 1.8
 -6 -11 -11 75.99 1.9
 -6 -11 -10 90.05 2.07
 -6 -11 -9 24.3 2.6
 -6 -11 -8 74.07 2.79
 -6 -11 -7 54.66 1.58
 -6 -11 -6 40.29 1.6
 -6 -11 -5 12.84 1.52
 -6 -11 -4 93.57 2.29
 -6 -11 -3 10.97 1.53
 -6 -11 -2 26.61 1.69
 -6 -11 -1 88.74 3.42
 -6 -10 -39 7.85 2.07
 -6 -10 -37 31.92 2.52
 -6 -10 -36 54.9 3.21
 -6 -10 -35 52.88 2.29
 -6 -10 -34 6.89 2.1
 -6 -10 -29 22.87 1.46
 -6 -10 -28 12.3 1.42
 -6 -10 -27 10 1.4
 -6 -10 -26 19.33 1.42
 -6 -10 -25 14.12 1.37
 -6 -10 -24 21.64 1.65
 -6 -10 -22 74.09 1.95
 -6 -10 -21 35.69 1.37
 -6 -10 -20 6.94 1.36
 -6 -10 -18 39.67 1.48
 -6 -10 -17 237.14 3.04
 -6 -10 -16 137.93 2.56
 -6 -10 -15 52.68 1.32
 -6 -10 -14 37.18 2.06
 -6 -10 -13 74.05 2.02
 -6 -10 -12 56.82 2.28
 -6 -10 -10 6.05 1.31
 -6 -10 -9 14.12 1.38
 -6 -10 -7 11.29 1.38
 -6 -10 -6 23.46 1.53
 -6 -10 -5 4.41 1.57
 -6 -10 -4 65.74 1.67
 -6 -10 -3 130.8 2.27
 -6 -10 -2 53.23 2.22
 -6 -10 -1 78.95 1.9
 -6 -9 -40 6.63 2.1
 -6 -9 -39 7.71 2.07
 -6 -9 -38 36.77 3.84
 -6 -9 -36 54.2 2.29
 -6 -9 -35 8.97 2.62
 -6 -9 -34 8.47 2.23
 -6 -9 -33 11.88 1.48
 -6 -9 -32 11.94 1.46
 -6 -9 -31 61.29 2.12
 -6 -9 -30 13.03 1.5
 -6 -9 -29 22.8 1.86
 -6 -9 -28 19.08 1.38
 -6 -9 -27 30.66 2.88
 -6 -9 -26 4.28 1.46
 -6 -9 -25 40.18 1.81
 -6 -9 -23 24.02 1.9
 -6 -9 -22 34.98 1.59
 -6 -9 -21 4.65 1.46
 -6 -9 -20 136.39 2.72
 -6 -9 -19 34.26 1.42
 -6 -9 -18 158.3 3.76
 -6 -9 -17 89.6 2.4
 -6 -9 -16 113.47 4.35
 -6 -9 -15 37.25 2.57
 -6 -9 -14 12.52 1.23
 -6 -9 -13 62.1 2.34
 -6 -9 -12 33.33 1.31
 -6 -9 -11 60.09 2.38
 -6 -9 -10 14.18 1.24
 -6 -9 -9 6.93 1.29
 -6 -9 -8 9.02 1.53
 -6 -9 -7 25.71 1.51
 -6 -9 -6 4.12 1.64
 -6 -9 -4 54.42 1.59
 -6 -9 -3 60.67 1.63
 -6 -9 -2 217.53 3.98
 -6 -9 -1 11.82 1.88
 -6 -8 -41 72.12 2.42
 -6 -8 -39 25.04 2
 -6 -8 -38 21.66 1.95
 -6 -8 -37 28.49 2.19
 -6 -8 -35 13.05 2.22
 -6 -8 -33 27.34 1.71
 -6 -8 -32 21.32 1.48
 -6 -8 -31 7.5 1.46
 -6 -8 -30 17.73 1.51
 -6 -8 -29 21.65 1.7
 -6 -8 -28 26.9 1.42
 -6 -8 -27 61.61 1.53
 -6 -8 -26 27.56 1.43
 -6 -8 -25 34.78 1.88
 -6 -8 -24 44.77 1.8
 -6 -8 -23 214.68 2.94
 -6 -8 -22 7.66 1.42
 -6 -8 -21 84.86 2.39
 -6 -8 -20 42.38 2.18
 -6 -8 -19 52.13 1.7
 -6 -8 -18 22.74 1.52
 -6 -8 -17 90.19 2.05
 -6 -8 -16 17.97 1.26
 -6 -8 -15 83.95 2.73
 -6 -8 -14 33.08 1.55
 -6 -8 -13 31.05 1.22
 -6 -8 -12 10.06 1.37
 -6 -8 -10 58.4 1.27
 -6 -8 -9 64.3 1.87
 -6 -8 -8 60.89 1.53
 -6 -8 -7 90.4 2.12
 -6 -8 -6 27.22 1.73
 -6 -8 -5 56.86 1.81
 -6 -8 -4 32.84 1.57
 -6 -8 -3 400.12 7.8
 -6 -8 -2 54.85 1.61
 -6 -8 -1 41.76 1.55
 -6 -7 -42 7.7 2.11
 -6 -7 -41 10.52 2.07
 -6 -7 -38 63.88 2.5
 -6 -7 -37 15.35 2.43
 -6 -7 -34 18.22 1.62
 -6 -7 -33 15.19 1.64
 -6 -7 -32 4.18 1.56
 -6 -7 -31 37.04 1.5
 -6 -7 -28 31.3 1.43
 -6 -7 -27 6.92 1.39
 -6 -7 -25 9.46 1.56
 -6 -7 -24 15.59 1.79
 -6 -7 -23 51.43 2.66
 -6 -7 -22 10.46 1.57
 -6 -7 -21 66 1.87
 -6 -7 -20 32.62 1.41
 -6 -7 -19 40.75 1.72
 -6 -7 -18 12.93 1.48
 -6 -7 -16 24.39 1.26
 -6 -7 -15 16.26 1.23
 -6 -7 -14 16.35 1.2
 -6 -7 -13 28.75 1.22
 -6 -7 -12 30.12 1.4
 -6 -7 -11 38.87 1.22
 -6 -7 -10 51.65 1.33
 -6 -7 -9 22.52 2.2
 -6 -7 -8 64.87 1.5
 -6 -7 -7 38.04 1.64
 -6 -7 -5 27.04 1.49
 -6 -7 -4 37.72 1.53
 -6 -7 -3 78.23 1.63
 -6 -7 -2 28.72 2.16
 -6 -7 -1 35.49 1.5
 -6 -6 -43 5.24 2.22
 -6 -6 -42 20.07 2.05
 -6 -6 -41 29.81 2.03
 -6 -6 -40 27.49 2.25
 -6 -6 -37 10.05 2.08
 -6 -6 -36 6.61 1.62
 -6 -6 -35 13.67 1.56
 -6 -6 -34 19.63 1.54
 -6 -6 -33 5.41 1.83
 -6 -6 -32 48.92 1.62
 -6 -6 -31 13 1.66
 -6 -6 -30 18.22 1.45
 -6 -6 -29 6.27 1.46
 -6 -6 -28 6.58 1.43
 -6 -6 -27 149.18 3.63
 -6 -6 -26 36.4 1.6
 -6 -6 -25 31.71 1.57
 -6 -6 -24 26.8 1.61
 -6 -6 -23 18.8 1.44
 -6 -6 -22 67.43 1.54
 -6 -6 -21 84.85 2.61
 -6 -6 -19 9.39 1.29
 -6 -6 -18 13.98 1.85
 -6 -6 -17 31.47 1.5
 -6 -6 -16 33.56 1.41
 -6 -6 -15 26.24 1.25
 -6 -6 -14 6.03 1.23
 -6 -6 -13 20.86 1.32
 -6 -6 -12 30.81 1.29
 -6 -6 -11 104.18 1.54
 -6 -6 -10 24.01 1.38
 -6 -6 -9 204.89 2.22
 -6 -6 -8 3.72 1.65
 -6 -6 -7 96.14 1.99
 -6 -6 -6 17.44 2
 -6 -6 -5 167.82 3.77
 -6 -6 -4 19.78 2.38
 -6 -6 -3 38.19 1.49
 -6 -6 -1 69.76 1.87
 -6 -5 -42 9.8 2.07
 -6 -5 -41 6.22 2.1
 -6 -5 -40 13.92 1.9
 -6 -5 -39 9.91 2.64
 -6 -5 -38 36.64 2.52
 -6 -5 -36 16.58 1.59
 -6 -5 -34 3.71 1.65
 -6 -5 -33 19.42 1.53
 -6 -5 -32 6.72 1.51
 -6 -5 -31 9.42 1.48
 -6 -5 -30 50.81 1.82
 -6 -5 -28 25.07 1.67
 -6 -5 -26 53.84 1.87
 -6 -5 -25 4.65 1.71
 -6 -5 -24 62.98 1.68
 -6 -5 -23 4.38 1.53
 -6 -5 -22 19.98 1.42
 -6 -5 -21 9.16 1.39
 -6 -5 -20 17.59 1.32
 -6 -5 -19 39.41 1.34
 -6 -5 -18 52.81 2.23
 -6 -5 -17 67.73 1.58
 -6 -5 -16 31.14 1.4
 -6 -5 -15 16.45 1.24
 -6 -5 -14 48.84 1.36
 -6 -5 -12 186.56 2.24
 -6 -5 -11 17.4 1.25
 -6 -5 -10 29.54 1.19
 -6 -5 -9 18.53 1.28
 -6 -5 -8 126.89 1.79
 -6 -5 -7 11.32 1.5
 -6 -5 -6 36.95 2.29
 -6 -5 -5 4.24 1.51
 -6 -5 -4 28.41 1.47
 -6 -5 -3 11.09 1.45
 -6 -5 -2 38.68 1.5
 -6 -5 -1 94.5 1.88
 -6 -4 -44 5.81 2.19
 -6 -4 -43 14.15 2.18
 -6 -4 -42 5.39 2.32
 -6 -4 -40 17.8 1.87
 -6 -4 -38 6.51 2.16
 -6 -4 -37 16.33 1.61
 -6 -4 -36 18.58 1.59
 -6 -4 -35 25.71 1.67
 -6 -4 -34 18.76 1.77
 -6 -4 -31 110.76 2.26
 -6 -4 -30 105.92 2.96
 -6 -4 -23 44.53 1.42
 -6 -4 -22 22.3 1.36
 -6 -4 -21 71.43 2.26
 -6 -4 -20 44.69 1.38
 -6 -4 -19 4.5 1.34
 -6 -4 -18 110.48 1.8
 -6 -4 -17 145.74 2.82
 -6 -4 -16 17.18 1.74
 -6 -4 -15 41.47 1.3
 -6 -4 -14 33.15 1.63
 -6 -4 -13 66.84 1.33
 -6 -4 -12 272.14 1.81
 -6 -4 -11 163.08 2.48
 -6 -4 -10 104.62 1.39
 -6 -4 -9 65.76 2.02
 -6 -4 -8 53.1 1.8
 -6 -4 -7 79.17 1.69
 -6 -4 -6 34.1 1.73
 -6 -4 -5 19.39 1.47
 -6 -4 -4 38.23 1.74
 -6 -4 -3 172.27 1.85
 -6 -4 -2 66.81 1.59
 -6 -4 -1 134.26 2.76
 -6 -3 -44 9.74 2.09
 -6 -3 -42 35.41 2.2
 -6 -3 -41 8.37 1.95
 -6 -3 -40 16.1 2.01
 -6 -3 -38 4.48 1.99
 -6 -3 -37 5.31 1.69
 -6 -3 -36 4 1.9
 -6 -3 -35 7.1 1.61
 -6 -3 -34 7.03 1.7
 -6 -3 -33 58.31 1.61
 -6 -3 -32 108.29 2.34
 -6 -3 -31 51.31 1.7
 -6 -3 -30 28.85 1.62
 -6 -3 -28 125.29 1.67
 -6 -3 -27 23.03 1.5
 -6 -3 -26 43.88 1.68
 -6 -3 -25 23.24 1.61
 -6 -3 -24 48.7 1.8
 -6 -3 -23 21.9 1.39
 -6 -3 -22 10.58 1.4
 -6 -3 -21 31.19 1.39
 -6 -3 -20 67.74 1.43
 -6 -3 -19 41.07 1.34
 -6 -3 -18 37.79 1.33
 -6 -3 -17 32.05 1.4
 -6 -3 -16 6.45 1.51
 -6 -3 -15 26.16 1.43
 -6 -3 -14 194.63 2.5
 -6 -3 -13 208.05 1.73
 -6 -3 -12 34.37 1.16
 -6 -3 -11 10.61 1.18
 -6 -3 -10 156.22 1.45
 -6 -3 -9 28.21 1.27
 -6 -3 -8 6.21 1.53
 -6 -3 -7 21.43 1.47
 -6 -3 -6 46.84 1.55
 -6 -3 -5 176.69 4.56
 -6 -3 -4 3.33 1.56
 -6 -3 -3 5.12 2.2
 -6 -3 -2 53.57 2.09
 -6 -3 -1 84.09 1.64
 -6 -2 -45 28.97 2.25
 -6 -2 -44 28.49 2.06
 -6 -2 -42 6.68 2.07
 -6 -2 -41 9.55 1.91
 -6 -2 -40 6.53 2.01
 -6 -2 -37 71.31 2.19
 -6 -2 -36 12.48 1.67
 -6 -2 -35 9.45 1.59
 -6 -2 -34 10.88 1.56
 -6 -2 -33 70 2.35
 -6 -2 -32 62.68 2.06
 -6 -2 -31 6.38 1.53
 -6 -2 -30 21.5 1.48
 -6 -2 -29 40.56 2.14
 -6 -2 -28 49.46 1.77
 -6 -2 -27 141.33 2.89
 -6 -2 -26 178.38 2.56
 -6 -2 -25 16.45 1.84
 -6 -2 -24 20.25 1.63
 -6 -2 -22 18.77 1.31
 -6 -2 -21 103.48 1.61
 -6 -2 -20 46.12 1.61
 -6 -2 -19 37.44 1.55
 -6 -2 -18 31.03 1.31
 -6 -2 -17 131.99 2.76
 -6 -2 -16 32.57 1.58
 -6 -2 -15 19.46 2.68
 -6 -2 -14 190.31 1.72
 -6 -2 -13 94.99 1.39
 -6 -2 -12 82.02 1.31
 -6 -2 -11 44.73 1.34
 -6 -2 -10 132.46 2.56
 -6 -2 -9 289.93 2.33
 -6 -2 -8 116.74 1.95
 -6 -2 -7 100.01 1.7
 -6 -2 -6 208.13 5.35
 -6 -2 -5 5.96 1.5
 -6 -2 -4 33.38 1.75
 -6 -2 -3 7.53 1.47
 -6 -2 -2 135.07 2.03
 -6 -2 -1 77.83 1.6
 -6 -1 -45 31.82 2.67
 -6 -1 -44 56.95 2.12
 -6 -1 -43 17.17 2.01
 -6 -1 -42 10.49 1.92
 -6 -1 -41 24.97 2.08
 -6 -1 -40 20.36 2.16
 -6 -1 -39 40.41 1.7
 -6 -1 -38 4.29 1.77
 -6 -1 -37 26.93 1.64
 -6 -1 -36 27.85 1.71
 -6 -1 -35 59.55 1.96
 -6 -1 -32 4 1.6
 -6 -1 -31 4.22 1.58
 -6 -1 -30 50.61 1.55
 -6 -1 -29 5.64 1.62
 -6 -1 -28 132.57 2.57
 -6 -1 -27 12.39 1.59
 -6 -1 -26 87.35 1.78
 -6 -1 -25 166.94 2.34
 -6 -1 -24 142.29 2.47
 -6 -1 -23 35.09 1.53
 -6 -1 -22 29.09 1.33
 -6 -1 -21 275.83 1.78
 -6 -1 -20 58.39 1.6
 -6 -1 -18 44.27 1.33
 -6 -1 -17 109.8 2.42
 -6 -1 -16 9.49 1.45
 -6 -1 -15 231.57 1.8
 -6 -1 -14 8.38 1.39
 -6 -1 -13 60.13 1.32
 -6 -1 -12 125.02 1.34
 -6 -1 -11 28.08 1.16
 -6 -1 -10 573.56 2.56
 -6 -1 -9 12.17 1.29
 -6 -1 -8 292.17 4.03
 -6 -1 -7 178.11 2.23
 -6 -1 -6 688.69 10.64
 -6 -1 -5 7 1.83
 -6 -1 -4 257.98 2.04
 -6 -1 -3 39.84 1.69
 -6 -1 -2 94.93 2.49
 -6 -1 -1 225.94 1.96
 -5 -21 -7 14.76 2.68
 -5 -21 -6 12.92 2.65
 -5 -20 -15 5.69 2.83
 -5 -20 -12 11.51 2.55
 -5 -20 -10 23.25 2.61
 -5 -20 -9 8.43 2.6
 -5 -20 -8 15.74 2.02
 -5 -20 -7 7.12 2.72
 -5 -20 -6 7.03 2.72
 -5 -20 -5 13.81 4.12
 -5 -19 -6 8.05 1.71
 -5 -19 -4 2.98 1.09
 -5 -19 -2 14.24 2.49
 -5 -18 -23 8.73 1.92
 -5 -18 -21 8.14 2.04
 -5 -18 -19 16.71 1.67
 -5 -18 -18 5.25 2.17
 -5 -18 -15 21.83 4.92
 -5 -18 -11 4.49 1.93
 -5 -18 -10 5.56 2.35
 -5 -18 -9 4.24 0.93
 -5 -18 -8 11.09 1.67
 -5 -18 -6 9.48 2.61
 -5 -18 -5 10.67 2.47
 -5 -18 -4 11.12 2.84
 -5 -18 -3 7.31 1.87
 -5 -18 -1 13.48 3.17
 -5 -17 -26 13.91 3.05
 -5 -17 -25 5.18 1.96
 -5 -17 -22 14.11 3.31
 -5 -17 -21 19.37 2.98
 -5 -17 -19 7.9 2.41
 -5 -17 -18 4.09 1.72
 -5 -17 -17 5.02 1.79
 -5 -17 -16 17.15 2.35
 -5 -17 -14 9.13 1.74
 -5 -17 -10 22.46 3.29
 -5 -17 -8 34.89 1.83
 -5 -17 -6 10.8 1.59
 -5 -17 -3 8.67 2.28
 -5 -17 -2 5.32 1.88
 -5 -16 -30 5.72 1.78
 -5 -16 -29 5.86 1.74
 -5 -16 -28 7.4 1.69
 -5 -16 -26 13.6 2.18
 -5 -16 -25 9.55 1.9
 -5 -16 -24 9.96 2.29
 -5 -16 -23 11.3 2.19
 -5 -16 -22 18.97 2.48
 -5 -16 -20 9.75 2.22
 -5 -16 -19 13.57 2.05
 -5 -16 -18 11.21 1.82
 -5 -16 -15 14.2 1.98
 -5 -16 -14 5.22 1.33
 -5 -16 -13 4.69 1.28
 -5 -16 -12 17.29 1.9
 -5 -16 -11 11.12 1.58
 -5 -16 -10 2.21 0.94
 -5 -16 -8 19.71 2.87
 -5 -16 -7 9.84 2
 -5 -16 -6 62.29 2.99
 -5 -16 -5 3.07 1.24
 -5 -16 -4 26.85 2.42
 -5 -16 -3 13.81 1.93
 -5 -16 -2 7.99 1.41
 -5 -16 -1 11.51 1.56
 -5 -15 -31 11.15 2.01
 -5 -15 -30 10.19 1.85
 -5 -15 -28 38.31 2.43
 -5 -15 -27 10.53 1.94
 -5 -15 -26 18.43 1.83
 -5 -15 -24 13.26 2.24
 -5 -15 -19 11.7 1.66
 -5 -15 -14 9.04 1.42
 -5 -15 -13 57.75 3.3
 -5 -15 -12 24.93 2.4
 -5 -15 -11 8.57 1.47
 -5 -15 -10 44.11 5.58
 -5 -15 -9 4.31 1.43
 -5 -15 -8 42.41 2.68
 -5 -15 -7 33.85 2.16
 -5 -15 -6 7.61 2.21
 -5 -15 -5 11.96 1.68
 -5 -15 -4 18.43 1.38
 -5 -15 -3 23.52 2.83
 -5 -15 -2 4.63 1.72
 -5 -15 -1 46.46 1.94
 -5 -14 -35 24.99 2.85
 -5 -14 -34 7.19 2.68
 -5 -14 -33 6.56 2.4
 -5 -14 -30 4.35 1.95
 -5 -14 -29 17.28 2.02
 -5 -14 -28 25.95 3.15
 -5 -14 -27 4.63 2.17
 -5 -14 -26 12.66 1.99
 -5 -14 -25 15.13 1.93
 -5 -14 -24 12.75 1.9
 -5 -14 -23 10.89 1.88
 -5 -14 -22 17.5 2.16
 -5 -14 -20 6.04 1.58
 -5 -14 -19 64.28 2.6
 -5 -14 -18 3.12 1.03
 -5 -14 -17 45.62 4.05
 -5 -14 -15 26.39 2.7
 -5 -14 -14 16.78 1.55
 -5 -14 -13 29.54 2.22
 -5 -14 -12 22.2 1.57
 -5 -14 -11 5.63 0.99
 -5 -14 -10 19.16 1.17
 -5 -14 -9 41.58 2.86
 -5 -14 -8 48.45 1.42
 -5 -14 -6 43.42 1.99
 -5 -14 -5 31.03 2.73
 -5 -14 -4 32.35 1.83
 -5 -14 -3 65.17 2.33
 -5 -14 -2 11.45 1.39
 -5 -14 -1 79.17 3.64
 -5 -13 -35 10.46 2.17
 -5 -13 -34 5.48 1.88
 -5 -13 -33 18.54 1.78
 -5 -13 -32 3.92 1.89
 -5 -13 -31 28.43 1.75
 -5 -13 -30 7.14 2.07
 -5 -13 -28 9.44 2.07
 -5 -13 -27 26.08 3.55
 -5 -13 -26 34.9 2.03
 -5 -13 -23 12.71 1.96
 -5 -13 -22 26.54 2.27
 -5 -13 -21 41.5 2.77
 -5 -13 -20 8.87 1.53
 -5 -13 -19 2.71 1.18
 -5 -13 -17 74.19 3.73
 -5 -13 -16 31.7 2.05
 -5 -13 -15 35.16 2.29
 -5 -13 -14 15.74 1.01
 -5 -13 -12 77.01 2.91
 -5 -13 -11 133.9 3.73
 -5 -13 -10 18.84 1.82
 -5 -13 -9 6.89 1.16
 -5 -13 -8 81.04 4.84
 -5 -13 -7 112.79 2.68
 -5 -13 -6 43.38 2.68
 -5 -13 -5 33.43 2.62
 -5 -13 -4 48.65 2.35
 -5 -13 -3 7.94 1.36
 -5 -13 -2 22.41 1.61
 -5 -13 -1 114.54 2.91
 -5 -12 -39 22.4 5.04
 -5 -12 -37 48.99 2.75
 -5 -12 -36 51.95 3.39
 -5 -12 -35 34.59 2.84
 -5 -12 -34 20.36 3.49
 -5 -12 -33 5.51 2
 -5 -12 -31 5.15 1.94
 -5 -12 -30 26.57 2.49
 -5 -12 -28 22.51 1.86
 -5 -12 -27 21.96 2.01
 -5 -12 -26 32.08 3.47
 -5 -12 -25 11.15 2.03
 -5 -12 -24 5.17 1.08
 -5 -12 -23 25.26 2.22
 -5 -12 -22 12.16 2.13
 -5 -12 -20 19.47 1.59
 -5 -12 -19 223.95 7.06
 -5 -12 -18 12.17 1.41
 -5 -12 -17 89.05 3.87
 -5 -12 -16 119.6 2.57
 -5 -12 -15 75.15 3.01
 -5 -12 -14 99.56 4.3
 -5 -12 -13 36.19 1.36
 -5 -12 -12 10.34 1.19
 -5 -12 -10 11.38 0.97
 -5 -12 -9 7.68 1.09
 -5 -12 -8 7.15 1.4
 -5 -12 -7 14.27 1.55
 -5 -12 -6 19.5 2.06
 -5 -12 -5 3.67 1.32
 -5 -12 -4 21.03 1.37
 -5 -12 -3 72.9 2.44
 -5 -12 -2 72.12 1.56
 -5 -12 -1 167.69 5.48
 -5 -11 -40 34.77 2.54
 -5 -11 -39 41.72 3.08
 -5 -11 -37 12.95 2.07
 -5 -11 -36 50.06 2.68
 -5 -11 -35 29.62 2.02
 -5 -11 -34 18.41 1.96
 -5 -11 -32 16.86 2.49
 -5 -11 -31 19.77 3.73
 -5 -11 -30 23.84 1.93
 -5 -11 -29 4.61 2.01
 -5 -11 -28 85.41 4.32
 -5 -11 -27 12 1.8
 -5 -11 -26 2.57 1.23
 -5 -11 -25 49.96 3.14
 -5 -11 -24 48.29 1.9
 -5 -11 -23 9.9 1.12
 -5 -11 -22 41.74 2
 -5 -11 -21 205.69 2.89
 -5 -11 -20 98.96 4.28
 -5 -11 -19 147.5 3.07
 -5 -11 -18 160.76 2.91
 -5 -11 -17 6.24 1.74
 -5 -11 -16 131.04 2.57
 -5 -11 -15 17.92 1.62
 -5 -11 -14 5.84 1.38
 -5 -11 -13 11.83 1.14
 -5 -11 -12 66.59 2.16
 -5 -11 -11 7.56 1.42
 -5 -11 -10 10.32 1.03
 -5 -11 -9 76.54 1.93
 -5 -11 -8 103.25 4.63
 -5 -11 -7 49.54 2.64
 -5 -11 -6 16.11 1.92
 -5 -11 -5 4.34 1.47
 -5 -11 -4 12.77 1.33
 -5 -11 -3 102.56 3.03
 -5 -11 -2 427.61 10.16
 -5 -11 -1 196.54 3.45
 -5 -10 -40 12.88 2.25
 -5 -10 -39 38.17 2.09
 -5 -10 -38 75.19 3.14
 -5 -10 -37 15.72 1.89
 -5 -10 -36 20.27 1.85
 -5 -10 -35 13.24 1.96
 -5 -10 -34 19.94 2.08
 -5 -10 -33 94.82 2.75
 -5 -10 -31 24.02 2.15
 -5 -10 -30 30.56 2.03
 -5 -10 -29 8.77 2.43
 -5 -10 -28 17.52 1.42
 -5 -10 -27 20.45 1.32
 -5 -10 -26 37.55 1.92
 -5 -10 -25 2.95 1.23
 -5 -10 -24 13.49 1.3
 -5 -10 -23 10.95 1.3
 -5 -10 -22 133.37 3.26
 -5 -10 -21 35.67 2.64
 -5 -10 -20 160.18 2.87
 -5 -10 -19 143.09 3.3
 -5 -10 -18 86.49 1.38
 -5 -10 -17 12.71 1.13
 -5 -10 -16 111.93 3.13
 -5 -10 -15 138.2 2.36
 -5 -10 -14 5.84 1.37
 -5 -10 -13 11.67 1.01
 -5 -10 -12 39.09 1.32
 -5 -10 -11 72.35 2.72
 -5 -10 -10 11.49 1.06
 -5 -10 -9 70.7 2.2
 -5 -10 -8 23.59 1.49
 -5 -10 -7 10.83 1.3
 -5 -10 -6 28.78 1.21
 -5 -10 -5 14.88 1.62
 -5 -10 -4 383.09 8.44
 -5 -10 -3 38.62 1.88
 -5 -10 -2 13.41 1.33
 -5 -10 -1 194.41 3.54
 -5 -9 -41 8.79 2.98
 -5 -9 -39 38.24 2.21
 -5 -9 -38 27.9 1.91
 -5 -9 -37 11.46 2.02
 -5 -9 -36 8.52 1.86
 -5 -9 -35 42.96 1.87
 -5 -9 -34 12.28 2.07
 -5 -9 -33 6.34 2.07
 -5 -9 -32 6.15 1.91
 -5 -9 -31 13.15 1.83
 -5 -9 -29 53.19 1.44
 -5 -9 -28 22.31 1.8
 -5 -9 -27 8.01 1.62
 -5 -9 -26 15.43 1.62
 -5 -9 -25 19.33 1.6
 -5 -9 -24 7.88 1.18
 -5 -9 -23 71.92 1.98
 -5 -9 -22 65.81 2.24
 -5 -9 -21 59.78 3.01
 -5 -9 -20 23.99 1.7
 -5 -9 -19 83.94 1.81
 -5 -9 -18 69.13 1.73
 -5 -9 -17 128.65 2.14
 -5 -9 -16 18.5 1.14
 -5 -9 -15 22.21 1.25
 -5 -9 -14 29.3 1.1
 -5 -9 -13 27.52 1.13
 -5 -9 -12 28.54 1.6
 -5 -9 -11 52.22 1.66
 -5 -9 -10 94.06 2.04
 -5 -9 -9 40.53 1.72
 -5 -9 -8 114.62 3.31
 -5 -9 -7 34.54 1.4
 -5 -9 -6 5.92 1.48
 -5 -9 -5 13.28 1.45
 -5 -9 -4 44.71 1.8
 -5 -9 -3 79.42 1.48
 -5 -9 -2 34.85 2.32
 -5 -9 -1 184.9 3.57
 -5 -8 -42 8.09 2.4
 -5 -8 -40 13.4 2.45
 -5 -8 -38 25.81 2.08
 -5 -8 -36 48.37 2.37
 -5 -8 -35 49.72 2.23
 -5 -8 -33 18.29 2.17
 -5 -8 -32 7.76 1.88
 -5 -8 -31 31.76 1.85
 -5 -8 -30 4.41 1.46
 -5 -8 -29 11.56 1.3
 -5 -8 -28 22.47 1.77
 -5 -8 -27 33.28 1.33
 -5 -8 -26 63.11 1.56
 -5 -8 -25 113.62 1.73
 -5 -8 -24 25.85 1.21
 -5 -8 -23 40.84 1.23
 -5 -8 -22 7.97 1.54
 -5 -8 -21 26.27 1.85
 -5 -8 -20 43.42 1.22
 -5 -8 -19 15.69 1.28
 -5 -8 -18 94.63 1.38
 -5 -8 -17 60.38 1.29
 -5 -8 -16 181.09 2.63
 -5 -8 -15 32.66 1.12
 -5 -8 -14 123.68 2.48
 -5 -8 -13 29.79 1.08
 -5 -8 -12 61.95 1.88
 -5 -8 -11 28.75 1.22
 -5 -8 -10 75.77 2.16
 -5 -8 -9 206.38 4.01
 -5 -8 -8 81.18 2.45
 -5 -8 -7 4.09 1.23
 -5 -8 -6 228.85 7.99
 -5 -8 -5 43.98 2.11
 -5 -8 -4 11.88 1.28
 -5 -8 -2 199.25 3.69
 -5 -8 -1 33.59 1.34
 -5 -7 -44 14.15 2.17
 -5 -7 -42 18.56 4.26
 -5 -7 -41 8.65 2.29
 -5 -7 -40 7.44 2
 -5 -7 -39 7.18 2.23
 -5 -7 -38 7.78 1.94
 -5 -7 -37 25.61 1.86
 -5 -7 -36 17.19 2.02
 -5 -7 -33 9.71 1.88
 -5 -7 -32 5.76 1.54
 -5 -7 -31 62.9 1.78
 -5 -7 -30 27.56 1.45
 -5 -7 -29 3.61 1.68
 -5 -7 -28 14.39 1.29
 -5 -7 -27 31.63 1.31
 -5 -7 -26 110.95 1.82
 -5 -7 -25 23.79 1.24
 -5 -7 -24 4.68 1.23
 -5 -7 -23 16.71 1.54
 -5 -7 -22 4.35 1.66
 -5 -7 -21 18.05 1.66
 -5 -7 -20 20.58 1.24
 -5 -7 -19 68.3 1.95
 -5 -7 -18 83.35 1.35
 -5 -7 -16 72.74 1.74
 -5 -7 -15 85.94 2.56
 -5 -7 -14 18.64 1.25
 -5 -7 -13 6.99 1.05
 -5 -7 -12 56.04 1.14
 -5 -7 -11 91.89 1.83
 -5 -7 -10 16.32 1.01
 -5 -7 -9 41.98 1.67
 -5 -7 -8 22 1.2
 -5 -7 -7 28.56 1.21
 -5 -7 -6 83.04 2.09
 -5 -7 -5 44.38 1.36
 -5 -7 -4 15.78 1.47
 -5 -7 -3 86.25 2.26
 -5 -7 -2 16.43 1.62
 -5 -7 -1 22.19 1.29
 -5 -6 -45 22.94 2.16
 -5 -6 -44 7.55 2.19
 -5 -6 -43 12.16 2.12
 -5 -6 -42 5.62 2.42
 -5 -6 -40 31.39 1.94
 -5 -6 -38 7.34 2.04
 -5 -6 -37 10.27 1.87
 -5 -6 -36 4.12 1.98
 -5 -6 -35 25.84 1.94
 -5 -6 -34 39.56 2.98
 -5 -6 -33 31.43 2.51
 -5 -6 -32 8.31 1.43
 -5 -6 -31 12.28 1.45
 -5 -6 -30 53.35 2.01
 -5 -6 -29 53.45 2.22
 -5 -6 -28 54.07 1.39
 -5 -6 -27 20.22 1.28
 -5 -6 -26 37.44 1.31
 -5 -6 -25 36.64 1.28
 -5 -6 -24 65.47 1.47
 -5 -6 -22 86.78 1.58
 -5 -6 -20 31.87 1.21
 -5 -6 -19 44.65 1.22
 -5 -6 -18 20.7 1.39
 -5 -6 -17 45.94 1.3
 -5 -6 -16 143.37 2.45
 -5 -6 -15 37.73 1.14
 -5 -6 -13 127.19 1.69
 -5 -6 -12 76.98 1.19
 -5 -6 -11 73.25 1.16
 -5 -6 -10 180 2.29
 -5 -6 -9 15.58 1.29
 -5 -6 -8 108.64 1.3
 -5 -6 -7 37.35 1.23
 -5 -6 -6 29.68 1.68
 -5 -6 -5 90.46 1.88
 -5 -6 -4 128.59 2.02
 -5 -6 -3 31.89 2.4
 -5 -6 -1 8.02 1.28
 -5 -5 -46 6.84 2.26
 -5 -5 -45 10.88 2.18
 -5 -5 -43 27.04 2.38
 -5 -5 -42 11.23 2.38
 -5 -5 -40 8.14 1.95
 -5 -5 -39 53.4 1.98
 -5 -5 -38 30.25 1.89
 -5 -5 -36 43.92 3.77
 -5 -5 -34 47.94 2.8
 -5 -5 -33 27.49 1.52
 -5 -5 -32 21.89 1.44
 -5 -5 -31 34.12 1.52
 -5 -5 -30 14.29 1.43
 -5 -5 -29 55.6 2.04
 -5 -5 -28 11.22 1.41
 -5 -5 -27 14.61 1.49
 -5 -5 -26 29.46 1.3
 -5 -5 -25 110.22 1.97
 -5 -5 -24 55.44 1.91
 -5 -5 -23 43.25 1.42
 -5 -5 -21 98.59 1.78
 -5 -5 -20 150.27 2.04
 -5 -5 -19 38.36 1.21
 -5 -5 -18 86.34 1.55
 -5 -5 -17 9.27 1.23
 -5 -5 -16 16.91 1.11
 -5 -5 -15 9.59 1.16
 -5 -5 -14 15.96 1.08
 -5 -5 -13 58.1 1.26
 -5 -5 -12 5.49 1.18
 -5 -5 -11 177.6 1.67
 -5 -5 -10 105.51 1.41
 -5 -5 -9 127.83 1.83
 -5 -5 -8 28.66 1.21
 -5 -5 -7 45.52 1.36
 -5 -5 -6 14.78 1.76
 -5 -5 -5 10.45 1.28
 -5 -5 -4 48.16 1.34
 -5 -5 -3 58.81 1.36
 -5 -5 -2 68.28 2.46
 -5 -5 -1 94.64 3.81
 -5 -4 -46 9.84 2.23
 -5 -4 -45 9.64 2.18
 -5 -4 -43 30.48 2.1
 -5 -4 -42 29.25 2.09
 -5 -4 -41 40.92 1.97
 -5 -4 -40 5.29 2.02
 -5 -4 -39 19.59 1.88
 -5 -4 -38 17.39 1.86
 -5 -4 -37 8.47 1.78
 -5 -4 -36 103.86 3.43
 -5 -4 -35 14.5 2.15
 -5 -4 -34 10.39 1.74
 -5 -4 -33 46.66 1.53
 -5 -4 -32 47.29 1.78
 -5 -4 -30 72.21 1.91
 -5 -4 -29 53.32 1.49
 -5 -4 -28 3.78 1.47
 -5 -4 -27 32.26 1.33
 -5 -4 -26 81.39 1.74
 -5 -4 -25 29.49 1.28
 -5 -4 -24 52.05 1.46
 -5 -4 -23 8.94 1.45
 -5 -4 -22 175.4 3.88
 -5 -4 -21 22.1 1.23
 -5 -4 -20 187.88 1.67
 -5 -4 -19 71.8 1.4
 -5 -4 -18 9.59 1.19
 -5 -4 -17 5.83 1.29
 -5 -4 -16 130.08 1.35
 -5 -4 -15 54.14 1.28
 -5 -4 -14 40.81 1.27
 -5 -4 -13 2.77 1.19
 -5 -4 -12 19.75 1.06
 -5 -4 -11 96.02 1.31
 -5 -4 -10 22.5 1.04
 -5 -4 -9 123.51 1.71
 -5 -4 -8 69.06 1.37
 -5 -4 -7 13.49 1.08
 -5 -4 -6 3.39 1.21
 -5 -4 -5 7.52 1.51
 -5 -4 -4 321.45 1.95
 -5 -4 -3 65.08 1.39
 -5 -4 -2 3.93 1.31
 -5 -4 -1 179.99 1.91
 -5 -3 -46 11.13 2.32
 -5 -3 -45 50.79 2.34
 -5 -3 -44 10.93 2.3
 -5 -3 -41 31.61 1.94
 -5 -3 -40 17.02 1.9
 -5 -3 -39 10.77 1.88
 -5 -3 -38 4.86 2.04
 -5 -3 -37 38.4 1.77
 -5 -3 -36 50.06 2.74
 -5 -3 -34 68.4 1.71
 -5 -3 -33 11.11 1.47
 -5 -3 -32 6.24 1.46
 -5 -3 -30 8.96 1.5
 -5 -3 -29 18.53 1.36
 -5 -3 -28 12.13 1.34
 -5 -3 -27 63.5 1.96
 -5 -3 -26 22.21 1.29
 -5 -3 -25 6.86 1.33
 -5 -3 -24 64.35 1.49
 -5 -3 -23 25.19 1.44
 -5 -3 -22 56.31 1.49
 -5 -3 -21 80.44 1.35
 -5 -3 -20 171.17 2.35
 -5 -3 -19 39.71 1.17
 -5 -3 -18 234.4 1.51
 -5 -3 -17 53.3 1.15
 -5 -3 -16 16.63 1.19
 -5 -3 -15 138.15 1.39
 -5 -3 -14 51.15 1.16
 -5 -3 -13 6.5 1.07
 -5 -3 -12 45.45 1.62
 -5 -3 -11 101.37 1.63
 -5 -3 -10 5.03 1.05
 -5 -3 -9 10.49 0.95
 -5 -3 -8 5.88 1.01
 -5 -3 -7 110.16 1.66
 -5 -3 -6 94.62 1.49
 -5 -3 -5 216.3 4.11
 -5 -3 -4 32.94 1.46
 -5 -3 -3 86.39 1.71
 -5 -3 -2 404.1 2.09
 -5 -3 -1 187.6 4.65
 -5 -2 -47 10.43 2.47
 -5 -2 -46 28.71 2.4
 -5 -2 -45 29.71 2.37
 -5 -2 -44 16.05 2.34
 -5 -2 -41 46.09 1.98
 -5 -2 -40 25.98 2.02
 -5 -2 -39 20.88 1.98
 -5 -2 -38 10.07 1.77
 -5 -2 -37 5.15 2.01
 -5 -2 -35 3.94 1.61
 -5 -2 -34 72.08 2.06
 -5 -2 -33 9.4 1.47
 -5 -2 -32 15.31 1.44
 -5 -2 -31 16.57 1.5
 -5 -2 -30 22.31 1.4
 -5 -2 -29 77.38 2.35
 -5 -2 -28 143.49 2.72
 -5 -2 -27 69.1 1.52
 -5 -2 -26 97.54 2.53
 -5 -2 -25 30.09 1.45
 -5 -2 -24 54.52 1.66
 -5 -2 -23 65.29 2.1
 -5 -2 -22 12.23 1.4
 -5 -2 -21 15.67 1.33
 -5 -2 -20 64.07 1.24
 -5 -2 -19 9.01 1.14
 -5 -2 -18 33.2 1.14
 -5 -2 -17 16.79 1.14
 -5 -2 -16 153.98 1.48
 -5 -2 -15 56.08 1.19
 -5 -2 -14 30.26 1.17
 -5 -2 -13 200.77 3.42
 -5 -2 -12 249.93 3.08
 -5 -2 -11 11.74 1.19
 -5 -2 -10 337.99 3.6
 -5 -2 -9 456.15 4.09
 -5 -2 -8 74.09 1.24
 -5 -2 -7 428.83 5.21
 -5 -2 -6 262.77 4.07
 -5 -2 -5 143.91 1.6
 -5 -2 -4 85.79 1.48
 -5 -2 -3 250.84 1.8
 -5 -2 -2 97.94 2.22
 -5 -2 -1 179.46 1.87
 -5 -1 -47 4.95 2.34
 -5 -1 -46 20.24 2.32
 -5 -1 -44 12.86 2.07
 -5 -1 -43 55.56 3.12
 -5 -1 -42 17.04 2.27
 -5 -1 -40 19.88 2.31
 -5 -1 -38 57.88 2.38
 -5 -1 -36 25.02 2.11
 -5 -1 -35 13.73 1.52
 -5 -1 -34 70.15 1.73
 -5 -1 -33 20.19 1.47
 -5 -1 -32 13.9 1.45
 -5 -1 -31 229.09 3.78
 -5 -1 -30 36.49 2
 -5 -1 -29 191.67 3.55
 -5 -1 -28 35.82 1.38
 -5 -1 -27 51.73 1.55
 -5 -1 -26 148.87 2.4
 -5 -1 -25 212.9 3.46
 -5 -1 -24 43.13 1.49
 -5 -1 -23 12.77 1.57
 -5 -1 -22 64 1.5
 -5 -1 -21 44.08 1.73
 -5 -1 -20 8.32 1.16
 -5 -1 -19 8.66 1.22
 -5 -1 -18 119.71 1.99
 -5 -1 -17 95.71 1.41
 -5 -1 -16 32.58 1.17
 -5 -1 -15 147.58 1.41
 -5 -1 -14 437.98 5.37
 -5 -1 -13 233.3 1.62
 -5 -1 -12 182.2 2.11
 -5 -1 -11 899.89 8.61
 -5 -1 -10 7.7 1.07
 -5 -1 -9 301.55 1.52
 -5 -1 -8 93.32 1.92
 -5 -1 -7 1166.22 10.67
 -5 -1 -6 211.36 1.92
 -5 -1 -5 180.31 1.68
 -5 -1 -4 221.94 1.76
 -5 -1 -3 170.81 2.64
 -5 -1 -2 186.67 4.82
 -5 -1 -1 63.28 2.73
 -4 -21 -7 6.75 2
 -4 -21 -2 6.02 2.74
 -4 -20 -20 18.58 2.42
 -4 -20 -14 13.78 6.83
 -4 -20 -11 14.8 2.28
 -4 -20 -10 11.59 1.93
 -4 -20 -9 6.88 2.81
 -4 -20 -7 15.07 2.82
 -4 -20 -6 6.43 2.92
 -4 -20 -5 11.45 2.33
 -4 -20 -4 14.48 2.34
 -4 -20 -1 6.81 1.18
 -4 -19 -23 14.46 2.55
 -4 -19 -20 5.22 2.3
 -4 -19 -18 12.41 1.73
 -4 -19 -14 11.67 2.01
 -4 -19 -13 11.93 1.84
 -4 -19 -12 4.04 1.56
 -4 -19 -11 5.17 1.14
 -4 -19 -9 56.31 4.17
 -4 -19 -7 4.33 1.94
 -4 -19 -6 4.72 1.89
 -4 -19 -5 14.14 2.24
 -4 -19 -1 7.38 1.19
 -4 -18 -28 5.8 2.33
 -4 -18 -27 34.27 2.68
 -4 -18 -26 9.9 3.66
 -4 -18 -24 13.99 3.44
 -4 -18 -22 21.77 4.76
 -4 -18 -21 9.73 2.39
 -4 -18 -19 5.74 2.29
 -4 -18 -18 8.33 1.43
 -4 -18 -16 7.94 1.52
 -4 -18 -10 17.18 3.34
 -4 -18 -9 58.45 2.08
 -4 -18 -7 13.41 4.22
 -4 -18 -6 19.85 3.81
 -4 -18 -5 5.7 1.52
 -4 -18 -3 3.51 1.29
 -4 -18 -2 3.16 1.49
 -4 -18 -1 5.91 1.25
 -4 -17 -29 26.26 2.75
 -4 -17 -28 15.41 2.54
 -4 -17 -27 9.09 2.2
 -4 -17 -26 4.86 2.29
 -4 -17 -25 31.72 3.02
 -4 -17 -22 15.23 2.7
 -4 -17 -21 6.76 2.03
 -4 -17 -20 5.79 2
 -4 -17 -18 29.43 2.01
 -4 -17 -17 5.33 1.22
 -4 -17 -12 10.54 1.83
 -4 -17 -11 16.03 2.71
 -4 -17 -10 60.08 8.7
 -4 -17 -9 63.06 4.11
 -4 -17 -8 9.03 1.52
 -4 -17 -7 10.53 2.42
 -4 -17 -6 8.77 2.38
 -4 -17 -5 2.98 1.21
 -4 -17 -4 3.23 0.87
 -4 -17 -3 9.85 1.22
 -4 -17 -2 69.4 5.84
 -4 -17 -1 7.78 1.28
 -4 -16 -33 14.06 4.52
 -4 -16 -32 11.44 2.81
 -4 -16 -30 5.06 2.33
 -4 -16 -29 6.18 2.24
 -4 -16 -28 6.16 2.21
 -4 -16 -27 6.23 1.69
 -4 -16 -26 11.28 1.99
 -4 -16 -25 5.31 1.43
 -4 -16 -24 8.39 1.62
 -4 -16 -23 7.51 1.31
 -4 -16 -20 21.32 2.22
 -4 -16 -19 24.85 3.48
 -4 -16 -18 30.41 1.97
 -4 -16 -17 7.03 1.84
 -4 -16 -16 10.17 2.27
 -4 -16 -15 11.1 1.43
 -4 -16 -14 19.66 2
 -4 -16 -13 30.72 3.36
 -4 -16 -12 8.17 1.44
 -4 -16 -11 8.14 3.79
 -4 -16 -10 36.19 1.9
 -4 -16 -9 13.87 1.77
 -4 -16 -8 5.88 1.61
 -4 -16 -7 8.24 1.46
 -4 -16 -6 14.67 1.69
 -4 -16 -5 17.92 4.44
 -4 -16 -4 34.77 6.68
 -4 -16 -2 85.14 4.99
 -4 -16 -1 5.6 1.4
 -4 -15 -34 9.32 1.69
 -4 -15 -33 10.27 2.39
 -4 -15 -31 7.73 1.8
 -4 -15 -30 4.17 2.02
 -4 -15 -28 8.87 2.14
 -4 -15 -27 11.24 1.78
 -4 -15 -26 4.46 1.64
 -4 -15 -25 23.77 1.76
 -4 -15 -22 17.75 1.53
 -4 -15 -21 45.04 3.48
 -4 -15 -20 18.51 3.04
 -4 -15 -19 4.29 1.94
 -4 -15 -18 4.17 1.97
 -4 -15 -17 44.91 3.96
 -4 -15 -16 13.09 2.05
 -4 -15 -15 51.57 2.26
 -4 -15 -14 22.64 1.6
 -4 -15 -13 4.42 1.34
 -4 -15 -12 12.13 2.6
 -4 -15 -11 21.85 2.57
 -4 -15 -10 19.82 2.57
 -4 -15 -8 8.57 1.04
 -4 -15 -7 11.32 2
 -4 -15 -6 11.97 2.35
 -4 -15 -5 4.92 0.96
 -4 -15 -4 50.94 2.24
 -4 -15 -3 12.05 5.08
 -4 -15 -2 14.52 1.62
 -4 -15 -1 32.09 3.09
 -4 -14 -37 36.08 4.22
 -4 -14 -36 91.61 3.9
 -4 -14 -35 13.18 1.74
 -4 -14 -34 3.96 1.94
 -4 -14 -31 14.88 1.7
 -4 -14 -30 14.26 2.81
 -4 -14 -29 56.87 2.96
 -4 -14 -27 25.93 1.99
 -4 -14 -25 18.87 1.55
 -4 -14 -23 24.38 4.56
 -4 -14 -22 34.67 2.35
 -4 -14 -21 5.18 1.52
 -4 -14 -20 90.44 4.16
 -4 -14 -19 21.43 1.92
 -4 -14 -18 239.98 18.79
 -4 -14 -17 94.08 2.5
 -4 -14 -16 57.82 8.16
 -4 -14 -15 51.95 6.59
 -4 -14 -13 78.97 4.08
 -4 -14 -12 15.87 1.76
 -4 -14 -11 20.87 1.37
 -4 -14 -10 5.29 0.69
 -4 -14 -9 6.93 0.84
 -4 -14 -7 6.6 0.78
 -4 -14 -6 14.03 1.26
 -4 -14 -4 33.31 1.4
 -4 -14 -3 4.91 1.49
 -4 -14 -2 92.86 3.09
 -4 -14 -1 62.15 3.5
 -4 -13 -39 12.25 3.54
 -4 -13 -37 13.49 2.1
 -4 -13 -36 11.56 1.9
 -4 -13 -35 29.04 2.03
 -4 -13 -33 6.17 1.72
 -4 -13 -32 33.61 2.94
 -4 -13 -31 19.99 1.96
 -4 -13 -30 17.4 1.59
 -4 -13 -29 21.5 1.56
 -4 -13 -28 12.47 1.52
 -4 -13 -27 65.54 2.19
 -4 -13 -25 5.15 1.46
 -4 -13 -24 25.59 1.76
 -4 -13 -23 74.26 5.09
 -4 -13 -22 31.64 1.72
 -4 -13 -21 47.78 6.48
 -4 -13 -19 99.51 3.69
 -4 -13 -18 62.98 2.67
 -4 -13 -17 88.35 3.81
 -4 -13 -16 11.69 1.52
 -4 -13 -15 31.06 2.72
 -4 -13 -14 87.5 11.55
 -4 -13 -13 12.81 1
 -4 -13 -12 21.85 1.78
 -4 -13 -11 14.8 1.75
 -4 -13 -10 10.06 1.07
 -4 -13 -9 3.53 1.13
 -4 -13 -8 12.38 1.18
 -4 -13 -7 32.63 1.96
 -4 -13 -6 39 1.19
 -4 -13 -5 33.62 1.38
 -4 -13 -4 33.66 1.1
 -4 -13 -3 117.53 2.4
 -4 -13 -1 137.78 1.97
 -4 -12 -41 12.29 3.36
 -4 -12 -40 30.48 4.14
 -4 -12 -39 11.66 2.35
 -4 -12 -38 16.89 2.15
 -4 -12 -37 15.53 2.2
 -4 -12 -34 47.03 5.58
 -4 -12 -33 7.57 2.43
 -4 -12 -30 18.13 1.73
 -4 -12 -28 6.54 1.89
 -4 -12 -26 16.72 1.64
 -4 -12 -25 11 1.88
 -4 -12 -24 7.92 1.58
 -4 -12 -23 28.12 1.58
 -4 -12 -22 16.11 1.66
 -4 -12 -21 71.02 2.14
 -4 -12 -20 50.88 2.35
 -4 -12 -19 146.46 3.37
 -4 -12 -18 26.85 2.38
 -4 -12 -17 43.48 2.18
 -4 -12 -16 155.43 5.49
 -4 -12 -14 25.12 2.08
 -4 -12 -13 6.18 1.96
 -4 -12 -12 26.21 1.13
 -4 -12 -11 13.11 0.83
 -4 -12 -10 69.66 1.77
 -4 -12 -9 36.38 1.83
 -4 -12 -8 140.15 4.79
 -4 -12 -6 3.04 1.08
 -4 -12 -5 2.52 1.11
 -4 -12 -4 71.98 2.54
 -4 -12 -3 68.4 2.64
 -4 -12 -2 72.91 1.69
 -4 -12 -1 305.58 7.2
 -4 -11 -41 15.38 2.08
 -4 -11 -40 15.16 2.29
 -4 -11 -39 32.88 2.43
 -4 -11 -38 49.22 2.38
 -4 -11 -37 25.06 1.92
 -4 -11 -36 17.51 2.21
 -4 -11 -34 6.73 2.44
 -4 -11 -33 5.62 1.99
 -4 -11 -32 25.6 1.66
 -4 -11 -31 4.48 1.71
 -4 -11 -30 37.79 1.63
 -4 -11 -29 4.11 1.65
 -4 -11 -28 7.27 1.86
 -4 -11 -27 89.44 3.35
 -4 -11 -26 40.89 1.71
 -4 -11 -25 24.34 2.07
 -4 -11 -23 26.94 1.65
 -4 -11 -22 43.9 2.09
 -4 -11 -21 17.8 1.04
 -4 -11 -20 44.59 2.38
 -4 -11 -19 40.11 2.15
 -4 -11 -18 4.38 1.18
 -4 -11 -17 9.41 1.18
 -4 -11 -16 68.04 1.74
 -4 -11 -15 28.25 2.18
 -4 -11 -14 117.57 2.88
 -4 -11 -13 4.59 0.88
 -4 -11 -12 108.71 2.62
 -4 -11 -11 215.2 4.92
 -4 -11 -10 9.04 0.84
 -4 -11 -9 38.41 1.38
 -4 -11 -8 66.53 2.39
 -4 -11 -7 342.54 4.57
 -4 -11 -6 8.97 0.92
 -4 -11 -5 24.76 1.34
 -4 -11 -4 40.18 2.08
 -4 -11 -3 50.87 1.24
 -4 -11 -2 52.08 1.45
 -4 -11 -1 26.15 1.46
 -4 -10 -42 7.84 2.38
 -4 -10 -41 18.81 2.06
 -4 -10 -40 14.62 1.9
 -4 -10 -39 10.15 1.99
 -4 -10 -38 19.41 2.07
 -4 -10 -35 8.76 2.2
 -4 -10 -34 29.85 2.12
 -4 -10 -33 7.15 1.86
 -4 -10 -32 24.55 1.8
 -4 -10 -31 10.18 1.63
 -4 -10 -30 8.28 1.71
 -4 -10 -28 20.7 1.72
 -4 -10 -27 9.36 1.7
 -4 -10 -26 76.16 2.96
 -4 -10 -25 3.47 1.62
 -4 -10 -24 55.19 1.99
 -4 -10 -23 24.88 1.48
 -4 -10 -22 50.19 1.92
 -4 -10 -21 63.67 1.74
 -4 -10 -20 47.25 2.28
 -4 -10 -19 26.24 0.95
 -4 -10 -18 38.45 1.65
 -4 -10 -17 65.33 3.11
 -4 -10 -16 43.39 1.53
 -4 -10 -15 92.32 2.19
 -4 -10 -14 39.7 1.31
 -4 -10 -13 35.17 1.11
 -4 -10 -12 41.38 1.65
 -4 -10 -11 7.92 1
 -4 -10 -10 111.19 1.24
 -4 -10 -9 7.68 1.14
 -4 -10 -8 77.65 4.15
 -4 -10 -6 6.05 0.91
 -4 -10 -5 237.14 2.73
 -4 -10 -4 20.79 1.24
 -4 -10 -3 17.3 1.27
 -4 -10 -2 170.45 6.38
 -4 -10 -1 61.46 1.65
 -4 -9 -44 9.85 2.98
 -4 -9 -43 18.24 2.57
 -4 -9 -42 11.07 2.9
 -4 -9 -38 31.88 1.95
 -4 -9 -37 32.07 1.92
 -4 -9 -35 26.01 2.04
 -4 -9 -34 11.83 1.71
 -4 -9 -32 8.06 1.66
 -4 -9 -31 32.76 1.91
 -4 -9 -30 26.92 1.73
 -4 -9 -29 12.93 1.77
 -4 -9 -28 40.4 1.75
 -4 -9 -27 81.84 3.38
 -4 -9 -26 34.76 1.68
 -4 -9 -25 3.17 1.11
 -4 -9 -24 11.36 1.1
 -4 -9 -23 84.72 1.53
 -4 -9 -22 159 2.57
 -4 -9 -21 14.56 1.64
 -4 -9 -20 49.12 1.36
 -4 -9 -19 247.63 3.94
 -4 -9 -18 26.26 1.56
 -4 -9 -17 7.88 0.91
 -4 -9 -16 90.58 1.53
 -4 -9 -15 10.8 0.89
 -4 -9 -14 44.54 1.05
 -4 -9 -13 16.09 1.07
 -4 -9 -12 39.54 0.96
 -4 -9 -11 81.69 2.03
 -4 -9 -10 5.51 0.89
 -4 -9 -9 126.63 2.73
 -4 -9 -8 72.85 0.97
 -4 -9 -7 158.1 3.14
 -4 -9 -6 23.56 0.84
 -4 -9 -5 73.25 2.54
 -4 -9 -4 285.97 6.66
 -4 -9 -3 22.75 1.35
 -4 -9 -2 164.66 6.73
 -4 -9 -1 294.53 4.58
 -4 -8 -45 22.58 2.35
 -4 -8 -44 28.91 2.22
 -4 -8 -43 7.69 2.18
 -4 -8 -42 4.96 2.38
 -4 -8 -41 11.88 2.25
 -4 -8 -40 19.81 2.42
 -4 -8 -39 6.22 2.26
 -4 -8 -38 51.67 2.41
 -4 -8 -37 77.04 2.17
 -4 -8 -36 130.05 5.75
 -4 -8 -35 40.47 2.01
 -4 -8 -34 88.04 1.99
 -4 -8 -32 8.92 1.72
 -4 -8 -31 44.35 1.66
 -4 -8 -30 88.71 4.94
 -4 -8 -29 60.8 2.16
 -4 -8 -28 10.87 1.61
 -4 -8 -27 59.38 2.89
 -4 -8 -26 22.29 1.14
 -4 -8 -25 31.23 1.67
 -4 -8 -24 38.26 1.92
 -4 -8 -23 15.07 1.07
 -4 -8 -22 68.44 1.79
 -4 -8 -21 25.85 1.12
 -4 -8 -20 95.08 1.99
 -4 -8 -19 186.99 3.67
 -4 -8 -18 335.22 6.18
 -4 -8 -17 151.57 2.82
 -4 -8 -16 56.05 1.96
 -4 -8 -15 6.32 1.03
 -4 -8 -14 137.01 2.43
 -4 -8 -13 12.46 1.15
 -4 -8 -12 162.34 1.56
 -4 -8 -11 147.56 2.72
 -4 -8 -10 25.07 0.98
 -4 -8 -9 38.04 1.13
 -4 -8 -8 9.39 0.82
 -4 -8 -7 183.41 4.17
 -4 -8 -6 48.02 0.99
 -4 -8 -5 141.38 1.52
 -4 -8 -4 117.11 2.04
 -4 -8 -3 190.75 3.3
 -4 -8 -2 200.96 4.06
 -4 -8 -1 45.58 1.19
 -4 -7 -46 4.99 2.46
 -4 -7 -45 4.75 2.18
 -4 -7 -43 14.67 3.01
 -4 -7 -42 39 2.35
 -4 -7 -41 9.29 2.03
 -4 -7 -39 118.6 3.64
 -4 -7 -38 6.04 1.99
 -4 -7 -37 8.86 2.34
 -4 -7 -36 33.05 2.7
 -4 -7 -35 66.13 2.48
 -4 -7 -34 51.23 1.78
 -4 -7 -33 42.43 2.04
 -4 -7 -32 119.25 2.11
 -4 -7 -31 12.07 1.83
 -4 -7 -30 11.84 1.67
 -4 -7 -29 16.53 2.52
 -4 -7 -28 8.96 1.61
 -4 -7 -27 11.07 1.19
 -4 -7 -26 40.66 1.43
 -4 -7 -25 25.15 1.65
 -4 -7 -24 50.76 1.49
 -4 -7 -23 29.92 1.09
 -4 -7 -22 48.36 1.17
 -4 -7 -21 122.89 1.87
 -4 -7 -20 134.38 1.91
 -4 -7 -19 399 5.54
 -4 -7 -18 90.93 2.45
 -4 -7 -17 12.37 0.97
 -4 -7 -16 89.02 1.24
 -4 -7 -15 28.71 0.96
 -4 -7 -14 67.38 1.17
 -4 -7 -13 38.53 1.2
 -4 -7 -12 82.36 1.57
 -4 -7 -11 33.55 0.9
 -4 -7 -10 111.4 1.83
 -4 -7 -9 55.44 1.11
 -4 -7 -8 2.71 0.85
 -4 -7 -7 27.89 0.94
 -4 -7 -4 70.13 1.86
 -4 -7 -3 20.84 1.42
 -4 -7 -2 28.05 1.12
 -4 -7 -1 411.55 4.01
 -4 -6 -47 9.36 2.33
 -4 -6 -46 21.85 2.16
 -4 -6 -45 6.2 2.11
 -4 -6 -44 27.45 2.08
 -4 -6 -43 14.7 2.25
 -4 -6 -42 5.53 2.33
 -4 -6 -41 17.21 2.39
 -4 -6 -40 15.39 1.97
 -4 -6 -39 13.73 1.93
 -4 -6 -38 9.1 2.11
 -4 -6 -37 35.4 3.73
 -4 -6 -36 69.4 1.87
 -4 -6 -35 11.88 1.73
 -4 -6 -34 24.93 1.92
 -4 -6 -33 28.61 1.83
 -4 -6 -32 9.91 1.62
 -4 -6 -31 54.42 1.78
 -4 -6 -30 12.75 1.8
 -4 -6 -28 82.57 1.42
 -4 -6 -25 16.34 1.5
 -4 -6 -24 51.8 1.49
 -4 -6 -23 185.37 2.87
 -4 -6 -22 124.37 1.94
 -4 -6 -21 164.92 2.2
 -4 -6 -20 25.23 1.21
 -4 -6 -19 49.72 1.23
 -4 -6 -18 110.25 1.29
 -4 -6 -17 456.85 8.06
 -4 -6 -16 136.29 1.84
 -4 -6 -15 75.82 1.08
 -4 -6 -14 20.14 1.37
 -4 -6 -13 53.53 1.28
 -4 -6 -12 8.99 0.93
 -4 -6 -11 116.3 1.71
 -4 -6 -10 24.04 0.93
 -4 -6 -9 86.33 1.01
 -4 -6 -8 244.48 1.96
 -4 -6 -7 39.83 0.88
 -4 -6 -6 104.01 1.45
 -4 -6 -5 418.88 4.32
 -4 -6 -4 61.24 1.22
 -4 -6 -3 62.82 2.54
 -4 -6 -2 92.35 2.18
 -4 -6 -1 556.63 14.35
 -4 -5 -47 9.5 2.11
 -4 -5 -46 46.74 2.24
 -4 -5 -45 27.13 2.37
 -4 -5 -44 13.54 2.28
 -4 -5 -43 6.04 2.12
 -4 -5 -41 12.43 1.98
 -4 -5 -40 5.5 2.04
 -4 -5 -39 37.12 1.94
 -4 -5 -38 11.08 2.05
 -4 -5 -37 5.96 1.84
 -4 -5 -36 9.07 1.76
 -4 -5 -35 9.19 1.73
 -4 -5 -33 35.21 1.67
 -4 -5 -31 30.95 1.71
 -4 -5 -30 109.16 3.39
 -4 -5 -29 118.85 2.55
 -4 -5 -28 12.51 1.29
 -4 -5 -27 12.88 1.21
 -4 -5 -26 10.57 1.17
 -4 -5 -25 27.52 1.26
 -4 -5 -24 14.37 1.12
 -4 -5 -23 25.72 1.16
 -4 -5 -22 5.57 1.18
 -4 -5 -21 16.32 1.06
 -4 -5 -20 176.1 1.52
 -4 -5 -19 302.41 4.54
 -4 -5 -18 34.65 1.06
 -4 -5 -17 7.25 1
 -4 -5 -16 118.21 2.57
 -4 -5 -15 13.82 0.91
 -4 -5 -14 4.71 0.97
 -4 -5 -13 171.35 1.51
 -4 -5 -12 50.88 1.03
 -4 -5 -11 97.84 1.56
 -4 -5 -10 225.85 1.26
 -4 -5 -9 230.36 3.05
 -4 -5 -8 128.43 1.67
 -4 -5 -7 138.06 1.6
 -4 -5 -6 177.12 1.68
 -4 -5 -5 38.58 1.15
 -4 -5 -4 326.33 4.79
 -4 -5 -3 122.32 2.15
 -4 -5 -2 136.47 1.38
 -4 -5 -1 402.69 3.45
 -4 -4 -48 36.72 2.61
 -4 -4 -47 8.43 2.36
 -4 -4 -46 41.23 2.43
 -4 -4 -45 6.15 2.2
 -4 -4 -44 16.5 2.24
 -4 -4 -43 17.78 2.03
 -4 -4 -42 4.69 2.27
 -4 -4 -41 9.55 1.98
 -4 -4 -40 48.18 2
 -4 -4 -39 56.24 2.33
 -4 -4 -38 46.01 1.94
 -4 -4 -37 38.78 1.79
 -4 -4 -36 5.63 1.8
 -4 -4 -35 4.85 2.01
 -4 -4 -34 14.11 1.66
 -4 -4 -33 32.18 1.69
 -4 -4 -31 38.97 2.27
 -4 -4 -30 21.33 1.4
 -4 -4 -29 19.56 1.56
 -4 -4 -28 274.38 3
 -4 -4 -27 149.26 1.96
 -4 -4 -26 164.09 3.62
 -4 -4 -25 21.79 1.18
 -4 -4 -24 56.95 1.37
 -4 -4 -23 23.77 1.18
 -4 -4 -22 62.91 1.24
 -4 -4 -21 35.17 1.25
 -4 -4 -20 81.95 1.32
 -4 -4 -19 88.04 1.52
 -4 -4 -18 59.13 1.24
 -4 -4 -17 6.08 1.01
 -4 -4 -16 25.83 0.96
 -4 -4 -15 245.63 2.68
 -4 -4 -14 149.36 2.49
 -4 -4 -13 135.27 1.11
 -4 -4 -12 234.66 2.45
 -4 -4 -11 191.03 1.89
 -4 -4 -10 136.41 1.63
 -4 -4 -9 320.3 3.71
 -4 -4 -8 1244.52 16.43
 -4 -4 -7 104.42 2.2
 -4 -4 -6 354.47 5.02
 -4 -4 -5 47.21 1.98
 -4 -4 -4 186.49 1.62
 -4 -4 -3 113.19 1.31
 -4 -4 -2 472 1.94
 -4 -4 -1 8.16 1.21
 -4 -3 -48 6.95 2.41
 -4 -3 -47 14.53 2.4
 -4 -3 -46 7.05 2.45
 -4 -3 -45 7.82 2.13
 -4 -3 -44 49.1 2.1
 -4 -3 -43 73.2 2.15
 -4 -3 -42 5.16 2.11
 -4 -3 -41 36.06 1.97
 -4 -3 -39 32.41 1.92
 -4 -3 -38 21.34 1.86
 -4 -3 -37 37.7 1.78
 -4 -3 -35 25.25 1.69
 -4 -3 -34 16.54 1.76
 -4 -3 -33 95.31 2.75
 -4 -3 -32 11.6 1.91
 -4 -3 -31 22.37 1.57
 -4 -3 -30 14.83 1.31
 -4 -3 -29 65.72 1.5
 -4 -3 -28 166.48 2.92
 -4 -3 -27 216.46 2.59
 -4 -3 -26 169.64 2.73
 -4 -3 -25 25.91 1.41
 -4 -3 -24 189.03 2.3
 -4 -3 -23 132.82 1.74
 -4 -3 -22 20.33 1.1
 -4 -3 -21 12.29 1.21
 -4 -3 -20 18.5 1.38
 -4 -3 -19 16.88 1.21
 -4 -3 -18 29.22 1.06
 -4 -3 -17 155.16 1.67
 -4 -3 -16 109.61 1.41
 -4 -3 -15 168.47 2.51
 -4 -3 -14 33.61 0.98
 -4 -3 -13 83.48 1.18
 -4 -3 -12 387.61 7.32
 -4 -3 -11 143.97 2.52
 -4 -3 -10 333.68 3
 -4 -3 -9 954.04 10.29
 -4 -3 -8 30.26 0.98
 -4 -3 -7 149.49 2.02
 -4 -3 -6 902.91 13.2
 -4 -3 -5 8.61 1.07
 -4 -3 -4 50.24 1.14
 -4 -3 -2 203.99 1.69
 -4 -3 -1 89.17 1.23
 -4 -2 -48 23.94 3.35
 -4 -2 -46 101.34 2.8
 -4 -2 -44 14.58 2.17
 -4 -2 -43 12.18 2.15
 -4 -2 -42 4.96 2.26
 -4 -2 -41 29.03 2.08
 -4 -2 -40 45.03 2.07
 -4 -2 -39 9.51 1.88
 -4 -2 -37 9.56 1.75
 -4 -2 -36 7.76 1.73
 -4 -2 -35 32.61 1.81
 -4 -2 -34 24.91 1.75
 -4 -2 -33 63.42 1.78
 -4 -2 -32 12.56 2.16
 -4 -2 -31 86.74 2.06
 -4 -2 -30 180.12 2.58
 -4 -2 -29 25.66 1.32
 -4 -2 -28 415.82 5.05
 -4 -2 -27 91.85 1.66
 -4 -2 -26 256.72 2.02
 -4 -2 -25 59.89 1.95
 -4 -2 -23 92.43 1.28
 -4 -2 -22 183.85 2.22
 -4 -2 -21 265.07 2.2
 -4 -2 -20 20 1.23
 -4 -2 -19 60.5 1.31
 -4 -2 -18 11.11 1.1
 -4 -2 -17 7.91 0.98
 -4 -2 -16 47.06 1.22
 -4 -2 -15 83.42 1.14
 -4 -2 -14 17.67 0.97
 -4 -2 -13 258.59 2.58
 -4 -2 -12 376.52 4.65
 -4 -2 -11 196.08 1.98
 -4 -2 -10 418.24 2.53
 -4 -2 -9 127.19 3.72
 -4 -2 -8 1239.89 23.24
 -4 -2 -7 21.22 0.97
 -4 -2 -6 57.17 1.25
 -4 -2 -5 180.02 2.42
 -4 -2 -4 271.09 1.84
 -4 -2 -3 86.5 1.23
 -4 -2 -2 215.99 1.49
 -4 -2 -1 464.99 5.51
 -4 -1 -49 21.75 2.34
 -4 -1 -48 21.52 2.61
 -4 -1 -47 20.68 2.38
 -4 -1 -46 8.57 2.76
 -4 -1 -45 21.87 2.3
 -4 -1 -44 6.78 2.07
 -4 -1 -42 32.86 2.32
 -4 -1 -40 15.35 2.02
 -4 -1 -39 7.78 2.17
 -4 -1 -38 8.72 2.31
 -4 -1 -37 95.76 2.3
 -4 -1 -36 33.68 2.09
 -4 -1 -35 137.5 1.93
 -4 -1 -34 19.74 1.7
 -4 -1 -33 98.88 2.24
 -4 -1 -32 84.42 2.4
 -4 -1 -31 40.46 1.4
 -4 -1 -30 24.45 1.32
 -4 -1 -29 131.23 2.1
 -4 -1 -28 130.68 2.01
 -4 -1 -26 12.04 1.32
 -4 -1 -25 228.82 1.65
 -4 -1 -24 67.45 1.26
 -4 -1 -23 35.3 1.78
 -4 -1 -22 6.97 1.18
 -4 -1 -21 73.8 1.37
 -4 -1 -20 10.5 1.22
 -4 -1 -19 113.51 1.4
 -4 -1 -18 131.61 2.24
 -4 -1 -17 297.97 2.64
 -4 -1 -16 31.06 0.99
 -4 -1 -15 32.57 0.97
 -4 -1 -14 341.02 2.28
 -4 -1 -13 401.24 5.55
 -4 -1 -12 480.1 3.62
 -4 -1 -11 338.83 2.63
 -4 -1 -10 181.61 1.58
 -4 -1 -9 22.03 0.89
 -4 -1 -8 262.32 1.68
 -4 -1 -7 385.43 4.99
 -4 -1 -6 60.11 1.12
 -4 -1 -5 365.82 4.69
 -4 -1 -4 48.53 1.51
 -4 -1 -3 575.87 4.04
 -4 -1 -2 69.86 1.21
 -4 -1 -1 497.57 2.1
 -3 -22 -10 13.13 4.92
 -3 -22 -8 15.92 4.17
 -3 -22 -2 7.93 3.73
 -3 -21 -17 8.82 3.29
 -3 -21 -13 14.66 2.99
 -3 -21 -12 14.93 4.24
 -3 -21 -7 6.69 2.76
 -3 -21 -6 10.94 2.6
 -3 -20 -22 6.35 2.02
 -3 -20 -21 8.05 1.94
 -3 -20 -19 8.21 1.84
 -3 -20 -18 8.51 1.94
 -3 -20 -12 7.08 2.97
 -3 -20 -11 8.48 2.88
 -3 -20 -9 12.67 2.68
 -3 -20 -7 5.79 2.74
 -3 -20 -3 5.65 1.27
 -3 -20 -2 3.42 1
 -3 -20 -1 14.22 2.14
 -3 -19 -27 9.46 2.24
 -3 -19 -26 11.38 3.03
 -3 -19 -21 10.46 3.02
 -3 -19 -20 6.23 1.63
 -3 -19 -19 31.1 3.32
 -3 -19 -18 6.17 2.64
 -3 -19 -12 4.64 1.46
 -3 -19 -11 29.34 1.78
 -3 -19 -10 9.05 2.26
 -3 -19 -9 18.04 2.11
 -3 -19 -7 13.73 2.45
 -3 -19 -5 19.38 2.6
 -3 -19 -3 46.54 8.63
 -3 -19 -2 8.8 1.45
 -3 -19 -1 44.51 3.14
 -3 -18 -30 9.72 2.75
 -3 -18 -29 14.25 1.86
 -3 -18 -28 6.43 2.33
 -3 -18 -26 4.75 1.93
 -3 -18 -25 10.32 1.96
 -3 -18 -24 5.88 2.47
 -3 -18 -23 9.07 2.32
 -3 -18 -21 7.79 3.35
 -3 -18 -20 31.74 4.52
 -3 -18 -17 20.24 4.23
 -3 -18 -15 19.49 1.93
 -3 -18 -14 9.81 1.52
 -3 -18 -13 10.87 1.58
 -3 -18 -12 6.17 1.06
 -3 -18 -10 38.26 1.97
 -3 -18 -9 33.55 3.01
 -3 -18 -6 6.66 1.57
 -3 -18 -5 46.15 4.44
 -3 -18 -4 2.57 0.7
 -3 -18 -3 2.41 1.2
 -3 -18 -2 5.36 2.35
 -3 -18 -1 79.76 7.57
 -3 -17 -33 5.53 2.06
 -3 -17 -31 16.2 2.79
 -3 -17 -30 14.34 2.35
 -3 -17 -28 28.23 4.04
 -3 -17 -27 16.45 2.96
 -3 -17 -26 34.24 3.39
 -3 -17 -25 16.22 3
 -3 -17 -24 18.45 1.92
 -3 -17 -23 4.84 2.19
 -3 -17 -22 9.74 2.78
 -3 -17 -21 15.14 2.04
 -3 -17 -19 29.76 3.07
 -3 -17 -18 19.3 4.33
 -3 -17 -17 30.67 4.15
 -3 -17 -16 72.78 4.07
 -3 -17 -15 5.3 1.96
 -3 -17 -14 26.76 3.03
 -3 -17 -13 29.31 1.39
 -3 -17 -12 13.6 1.35
 -3 -17 -11 16.42 1.38
 -3 -17 -10 49.13 2.09
 -3 -17 -9 6.47 2.8
 -3 -17 -8 69.04 5.33
 -3 -17 -7 31.55 2.05
 -3 -17 -5 15.89 2.64
 -3 -17 -4 4.37 1.96
 -3 -17 -3 14.97 1.37
 -3 -17 -2 18.2 2.51
 -3 -16 -35 6.53 2.58
 -3 -16 -34 9.65 2.93
 -3 -16 -33 9.99 2.83
 -3 -16 -32 6.2 2.76
 -3 -16 -30 15.2 2.53
 -3 -16 -29 26.4 4.18
 -3 -16 -28 10.3 3.25
 -3 -16 -27 7.49 1.72
 -3 -16 -26 21 2.65
 -3 -16 -25 40.07 2.5
 -3 -16 -22 17.07 1.36
 -3 -16 -21 45.92 3.41
 -3 -16 -20 56.23 4.72
 -3 -16 -19 58.48 3.88
 -3 -16 -18 88.21 5.12
 -3 -16 -17 23.28 2.9
 -3 -16 -16 38.7 1.48
 -3 -16 -15 27.85 2.28
 -3 -16 -12 13.73 2.33
 -3 -16 -11 45.24 2.06
 -3 -16 -9 90.7 3.82
 -3 -16 -8 14.49 1.76
 -3 -16 -7 19.26 3.09
 -3 -16 -5 10.73 1.75
 -3 -16 -3 9.51 2.13
 -3 -16 -2 34.48 2.02
 -3 -16 -1 65.63 4.96
 -3 -15 -37 7.21 2.37
 -3 -15 -35 32.87 2.79
 -3 -15 -33 14.36 3.98
 -3 -15 -32 4.73 1.95
 -3 -15 -31 4.13 1.65
 -3 -15 -30 6.28 1.96
 -3 -15 -29 30.02 3.43
 -3 -15 -28 31.8 1.77
 -3 -15 -26 33.36 3.25
 -3 -15 -25 15.71 2.64
 -3 -15 -24 18.49 1.44
 -3 -15 -23 25.87 2.24
 -3 -15 -22 39.48 3.05
 -3 -15 -21 26.98 1.48
 -3 -15 -20 11.76 1.68
 -3 -15 -19 52.53 2.52
 -3 -15 -18 13.3 1.21
 -3 -15 -17 201.88 2.99
 -3 -15 -15 48.28 2.37
 -3 -15 -14 3.03 1.36
 -3 -15 -13 8.41 2.35
 -3 -15 -12 35.42 2.71
 -3 -15 -11 33.03 1.34
 -3 -15 -10 47.19 4.09
 -3 -15 -8 56.42 5.79
 -3 -15 -7 52.65 4.67
 -3 -15 -6 57.35 3.12
 -3 -15 -5 2.51 1.12
 -3 -15 -4 31.22 1.79
 -3 -15 -3 98.32 4.05
 -3 -15 -2 65.49 2.41
 -3 -15 -1 116.91 5.61
 -3 -14 -39 32.49 2.38
 -3 -14 -38 40.08 2.36
 -3 -14 -37 8.08 2.59
 -3 -14 -36 6.44 2.56
 -3 -14 -34 15.99 1.97
 -3 -14 -33 24.21 2.72
 -3 -14 -32 16.91 2.28
 -3 -14 -31 6.15 2.33
 -3 -14 -30 4.58 1.75
 -3 -14 -29 10.77 1.46
 -3 -14 -28 7.31 1.8
 -3 -14 -27 11.02 1.67
 -3 -14 -26 5.11 1.82
 -3 -14 -25 11.76 1.31
 -3 -14 -24 8.87 1.24
 -3 -14 -22 13.79 1.97
 -3 -14 -21 25.4 1.4
 -3 -14 -20 79.27 2.81
 -3 -14 -19 48.06 2.11
 -3 -14 -18 167.6 6.07
 -3 -14 -17 20.47 2.3
 -3 -14 -16 11.95 1.51
 -3 -14 -15 12.88 1.93
 -3 -14 -14 80.15 9.44
 -3 -14 -11 44.71 2.64
 -3 -14 -10 21.36 1.43
 -3 -14 -9 15.86 2.68
 -3 -14 -8 16.15 2.48
 -3 -14 -7 10.41 0.94
 -3 -14 -6 9.94 0.94
 -3 -14 -5 24.49 2.43
 -3 -14 -4 72.14 2.91
 -3 -14 -3 39.42 3.39
 -3 -14 -2 51.63 6.52
 -3 -14 -1 35.47 1.52
 -3 -13 -40 33.08 2.79
 -3 -13 -37 28.42 1.91
 -3 -13 -36 22.37 4.22
 -3 -13 -35 19.37 1.96
 -3 -13 -34 5.42 1.96
 -3 -13 -33 4.13 1.84
 -3 -13 -32 20.31 1.71
 -3 -13 -31 25.23 2.03
 -3 -13 -30 5.16 1.59
 -3 -13 -29 6.3 1.42
 -3 -13 -28 16.82 1.88
 -3 -13 -27 17.81 1.97
 -3 -13 -26 33.83 2.08
 -3 -13 -25 13.25 1.29
 -3 -13 -24 4.16 2.05
 -3 -13 -23 5.3 1.24
 -3 -13 -22 10.82 1.2
 -3 -13 -21 70.47 2.51
 -3 -13 -20 31.69 1.51
 -3 -13 -19 6.07 1.3
 -3 -13 -18 27.48 1.94
 -3 -13 -15 53.17 2.64
 -3 -13 -14 4.93 1.25
 -3 -13 -12 60.87 4.41
 -3 -13 -11 3.63 1.5
 -3 -13 -10 36.42 2.24
 -3 -13 -9 45.21 2.87
 -3 -13 -8 66.19 3.18
 -3 -13 -7 22.02 2.39
 -3 -13 -6 62.11 3.55
 -3 -13 -5 22.36 2.23
 -3 -13 -4 2.89 0.98
 -3 -13 -3 63.26 1.76
 -3 -13 -2 26.92 0.81
 -3 -13 -1 1.55 0.74
 -3 -12 -41 12.12 2.17
 -3 -12 -40 21.76 2.46
 -3 -12 -39 33.01 3.92
 -3 -12 -35 42.54 2.99
 -3 -12 -34 11.01 1.62
 -3 -12 -33 19.52 1.65
 -3 -12 -32 9.45 1.53
 -3 -12 -31 20.04 1.51
 -3 -12 -30 27.74 1.83
 -3 -12 -29 11.71 1.44
 -3 -12 -28 5.46 1.64
 -3 -12 -27 14.42 1.59
 -3 -12 -26 37.1 3.15
 -3 -12 -25 15.34 1.37
 -3 -12 -24 34.08 2.67
 -3 -12 -23 20.07 1.58
 -3 -12 -22 52.32 2.11
 -3 -12 -21 9.99 1.48
 -3 -12 -20 48.46 2.43
 -3 -12 -19 67.07 3.68
 -3 -12 -18 51.75 2.79
 -3 -12 -17 11.57 1.3
 -3 -12 -16 39.7 2.2
 -3 -12 -15 13.58 1.46
 -3 -12 -14 31.22 2.06
 -3 -12 -13 8.35 1.08
 -3 -12 -12 83.43 1.74
 -3 -12 -11 26.62 1.81
 -3 -12 -10 10.73 0.88
 -3 -12 -8 49.6 2.7
 -3 -12 -7 45.38 2.14
 -3 -12 -6 5.62 0.58
 -3 -12 -5 21.03 1
 -3 -12 -4 23.59 1.29
 -3 -12 -3 6.3 1.3
 -3 -12 -2 26.68 1.5
 -3 -12 -1 31.59 1.35
 -3 -11 -44 6.21 2.3
 -3 -11 -42 14.76 2.12
 -3 -11 -41 6.43 2.15
 -3 -11 -39 5.83 2.07
 -3 -11 -38 6.73 2.64
 -3 -11 -35 20.87 1.79
 -3 -11 -33 25.81 1.84
 -3 -11 -32 44.25 2.66
 -3 -11 -30 26.88 1.95
 -3 -11 -29 71.14 2.98
 -3 -11 -28 53.74 2.79
 -3 -11 -27 17.92 1.39
 -3 -11 -26 59.56 1.75
 -3 -11 -25 16.51 1.31
 -3 -11 -24 10.58 1.52
 -3 -11 -23 46.23 1.99
 -3 -11 -22 32.87 1.93
 -3 -11 -21 25.87 1.33
 -3 -11 -20 80.43 2.69
 -3 -11 -19 6.09 1.25
 -3 -11 -18 20.51 1.41
 -3 -11 -17 18.1 1.51
 -3 -11 -16 4.43 1.2
 -3 -11 -15 40.54 2.23
 -3 -11 -14 45.15 2.52
 -3 -11 -13 41.71 1.17
 -3 -11 -12 20.43 2.38
 -3 -11 -11 191.3 4.97
 -3 -11 -10 43.89 2.24
 -3 -11 -9 41.57 0.81
 -3 -11 -8 42.48 1.65
 -3 -11 -7 78.64 2.94
 -3 -11 -6 55.29 2.31
 -3 -11 -5 14.78 0.71
 -3 -11 -4 14.1 1.02
 -3 -11 -3 130 3.43
 -3 -11 -2 22.32 1.01
 -3 -11 -1 30.07 1.71
 -3 -10 -45 6.7 2.66
 -3 -10 -44 10.56 2.48
 -3 -10 -43 21.6 2.41
 -3 -10 -42 12.1 2.38
 -3 -10 -40 12.68 2.42
 -3 -10 -38 58.68 5.09
 -3 -10 -37 27.16 2.41
 -3 -10 -36 64.79 2.78
 -3 -10 -35 11.39 1.79
 -3 -10 -34 25.56 3.01
 -3 -10 -33 11.84 1.71
 -3 -10 -31 53.43 2.58
 -3 -10 -30 51.67 2.09
 -3 -10 -29 52.76 2.63
 -3 -10 -28 9.65 1.56
 -3 -10 -27 22.43 1.39
 -3 -10 -26 80.65 1.79
 -3 -10 -25 25.15 1.34
 -3 -10 -24 11.32 1.28
 -3 -10 -23 12.28 1.39
 -3 -10 -22 38.81 2.84
 -3 -10 -21 18.49 1.31
 -3 -10 -20 95.39 3.43
 -3 -10 -19 10.4 1.8
 -3 -10 -18 95.73 2.92
 -3 -10 -17 33.81 1.68
 -3 -10 -16 52.63 1.78
 -3 -10 -15 73.28 1.76
 -3 -10 -14 17.84 1.74
 -3 -10 -13 128.22 4.04
 -3 -10 -12 21.1 0.82
 -3 -10 -11 84.74 2
 -3 -10 -10 79.38 3.33
 -3 -10 -9 12.48 0.74
 -3 -10 -8 84.06 3.33
 -3 -10 -7 94.11 1.57
 -3 -10 -6 93.56 2.7
 -3 -10 -5 11.24 1.03
 -3 -10 -4 25.85 1.3
 -3 -10 -3 4.62 0.78
 -3 -10 -2 66.84 1.48
 -3 -10 -1 5.25 0.92
 -3 -9 -44 6.54 2.55
 -3 -9 -41 34.89 2.4
 -3 -9 -40 36.11 2.95
 -3 -9 -39 41.33 4.12
 -3 -9 -38 16.65 2.24
 -3 -9 -37 40.26 2.96
 -3 -9 -36 18.9 1.71
 -3 -9 -35 19.05 1.67
 -3 -9 -34 4.56 1.81
 -3 -9 -33 71.9 2.41
 -3 -9 -32 27.07 1.97
 -3 -9 -30 38.03 1.62
 -3 -9 -28 15.58 1.43
 -3 -9 -27 13.57 1.39
 -3 -9 -26 36.51 1.48
 -3 -9 -25 23.77 1.45
 -3 -9 -24 20.75 1.44
 -3 -9 -23 11.48 1.38
 -3 -9 -22 40.46 2.62
 -3 -9 -21 53.01 1.43
 -3 -9 -20 123.09 3.07
 -3 -9 -19 65.14 1.02
 -3 -9 -18 35.1 1.06
 -3 -9 -17 201.08 3.11
 -3 -9 -16 33.34 0.75
 -3 -9 -15 60.76 1.93
 -3 -9 -14 46.1 1.64
 -3 -9 -13 214.52 3.38
 -3 -9 -12 12.17 1.09
 -3 -9 -11 154.35 1.38
 -3 -9 -10 198.85 4.78
 -3 -9 -9 18.42 0.73
 -3 -9 -8 57.53 1.12
 -3 -9 -7 11.01 0.63
 -3 -9 -6 121.55 2.86
 -3 -9 -5 16.16 0.79
 -3 -9 -4 2.27 0.79
 -3 -9 -3 77.74 1.79
 -3 -9 -2 116.39 5.1
 -3 -9 -1 69.17 2.87
 -3 -8 -46 22.74 3.81
 -3 -8 -45 26.34 2.53
 -3 -8 -44 5.88 2.25
 -3 -8 -43 19.63 2.11
 -3 -8 -42 13.33 2.22
 -3 -8 -41 5.45 2.15
 -3 -8 -39 59.43 3.16
 -3 -8 -38 28.44 3.91
 -3 -8 -37 18.93 1.91
 -3 -8 -36 17.32 2.58
 -3 -8 -35 43.56 2.11
 -3 -8 -34 6.77 1.73
 -3 -8 -32 33.18 1.66
 -3 -8 -31 12.25 1.85
 -3 -8 -30 6.13 1.52
 -3 -8 -29 33.64 1.49
 -3 -8 -28 5.62 1.45
 -3 -8 -27 22.28 2.03
 -3 -8 -26 6.5 1.36
 -3 -8 -25 12.73 1.47
 -3 -8 -24 58.7 3.47
 -3 -8 -23 77.29 1.75
 -3 -8 -22 121.77 2.94
 -3 -8 -21 56.28 1.71
 -3 -8 -20 193.66 1.82
 -3 -8 -19 54.57 1.31
 -3 -8 -18 358.43 4.73
 -3 -8 -16 35.69 1.05
 -3 -8 -15 233.35 2.88
 -3 -8 -14 46.99 0.86
 -3 -8 -13 28.08 0.92
 -3 -8 -12 42.13 1.08
 -3 -8 -11 116.95 2.66
 -3 -8 -10 67.16 0.83
 -3 -8 -9 335 3.42
 -3 -8 -8 27.87 0.75
 -3 -8 -7 70.26 1.56
 -3 -8 -6 11.1 0.73
 -3 -8 -5 147.15 2.14
 -3 -8 -4 559.49 6.27
 -3 -8 -3 13.61 1
 -3 -8 -2 360.29 3.88
 -3 -8 -1 130.2 2.62
 -3 -7 -47 59.53 4.81
 -3 -7 -45 20.8 3.25
 -3 -7 -44 15.79 2.41
 -3 -7 -42 36.52 2.53
 -3 -7 -40 6.61 2.09
 -3 -7 -39 9.13 2.2
 -3 -7 -38 26.42 2.07
 -3 -7 -37 67.34 3.38
 -3 -7 -36 28.18 1.99
 -3 -7 -35 19.13 1.93
 -3 -7 -33 14.49 1.9
 -3 -7 -31 11.91 1.61
 -3 -7 -30 8.11 1.5
 -3 -7 -29 154.94 2.18
 -3 -7 -28 42.89 1.47
 -3 -7 -27 52.73 1.45
 -3 -7 -26 34.9 2.16
 -3 -7 -25 58.62 1.59
 -3 -7 -24 57.25 1.49
 -3 -7 -23 60.12 1.42
 -3 -7 -22 51.66 1.65
 -3 -7 -21 313.04 4.05
 -3 -7 -20 163.4 1.7
 -3 -7 -19 54.43 1.42
 -3 -7 -18 125.11 3.07
 -3 -7 -17 470.77 4.03
 -3 -7 -16 16.68 1.03
 -3 -7 -15 142.49 2.25
 -3 -7 -14 65.87 0.94
 -3 -7 -13 12.27 0.7
 -3 -7 -12 101.99 1.48
 -3 -7 -11 87.31 1.02
 -3 -7 -10 305.6 3.62
 -3 -7 -9 462.85 4.44
 -3 -7 -8 80.5 1.74
 -3 -7 -7 85.22 1.03
 -3 -7 -6 163.09 2.4
 -3 -7 -5 55.49 1.13
 -3 -7 -4 203.7 2.17
 -3 -7 -3 1169.83 9.86
 -3 -7 -2 13.79 0.96
 -3 -7 -1 981.7 11.41
 -3 -6 -48 30.95 4.23
 -3 -6 -47 22.81 3.77
 -3 -6 -46 14.94 4.1
 -3 -6 -45 18.06 2.96
 -3 -6 -44 56.43 3.06
 -3 -6 -43 12.56 2.11
 -3 -6 -41 8.71 2.01
 -3 -6 -40 29.28 1.84
 -3 -6 -39 54.94 2.13
 -3 -6 -38 124.12 2.79
 -3 -6 -37 125.92 2.36
 -3 -6 -36 12.89 1.79
 -3 -6 -35 112.11 2.9
 -3 -6 -34 30.54 1.72
 -3 -6 -33 38.64 2.03
 -3 -6 -32 21.97 2.11
 -3 -6 -31 12.73 1.62
 -3 -6 -30 100.17 1.82
 -3 -6 -29 42.34 1.57
 -3 -6 -28 3.64 1.61
 -3 -6 -27 168.93 3.45
 -3 -6 -26 76.5 1.67
 -3 -6 -25 116.27 3.22
 -3 -6 -24 57.87 2.26
 -3 -6 -23 107.52 2.09
 -3 -6 -22 14.93 1.12
 -3 -6 -21 48.89 1.25
 -3 -6 -20 127.19 3.02
 -3 -6 -19 426.87 3.64
 -3 -6 -18 53.64 0.97
 -3 -6 -17 54.93 0.94
 -3 -6 -16 80.4 1.91
 -3 -6 -15 319.71 3.46
 -3 -6 -14 249.54 2.19
 -3 -6 -13 51.64 0.97
 -3 -6 -12 327.72 2.25
 -3 -6 -11 98.2 3.39
 -3 -6 -10 25.65 0.87
 -3 -6 -9 410.69 3.47
 -3 -6 -8 184.23 2.21
 -3 -6 -7 528.29 3.47
 -3 -6 -6 307.15 3.37
 -3 -6 -5 216.17 2.93
 -3 -6 -4 169.32 1.65
 -3 -6 -3 484.75 9.43
 -3 -6 -2 274.73 2.58
 -3 -6 -1 424.55 5.41
 -3 -5 -48 9.17 3.26
 -3 -5 -47 58.52 6.3
 -3 -5 -45 46.76 2.37
 -3 -5 -44 56.52 2.8
 -3 -5 -42 40.23 2.01
 -3 -5 -41 21.59 1.85
 -3 -5 -40 21.59 2.06
 -3 -5 -39 17.67 2.03
 -3 -5 -38 63.89 2.49
 -3 -5 -37 182.87 3.26
 -3 -5 -36 74.26 2.35
 -3 -5 -35 66 2.02
 -3 -5 -34 36.98 1.73
 -3 -5 -33 59.83 1.75
 -3 -5 -32 11.3 1.54
 -3 -5 -31 148.19 2.84
 -3 -5 -30 32.6 1.77
 -3 -5 -29 314.01 3.59
 -3 -5 -28 43.51 1.61
 -3 -5 -27 387.81 3.92
 -3 -5 -26 166.76 4.63
 -3 -5 -25 99.77 2.51
 -3 -5 -24 10.19 1.03
 -3 -5 -23 173.69 2.34
 -3 -5 -22 53.66 1.06
 -3 -5 -21 128 1.29
 -3 -5 -20 445.99 5.59
 -3 -5 -19 258.43 2.98
 -3 -5 -18 344.9 2.7
 -3 -5 -17 79.61 1.72
 -3 -5 -16 322.74 3.7
 -3 -5 -15 266.33 3.47
 -3 -5 -14 182.99 1.22
 -3 -5 -13 70.46 1.7
 -3 -5 -12 180.14 1.07
 -3 -5 -11 300.32 3.27
 -3 -5 -10 31.89 0.73
 -3 -5 -9 1606.44 14.59
 -3 -5 -8 709.98 8.4
 -3 -5 -7 557.75 7.48
 -3 -5 -6 71.3 1.05
 -3 -5 -5 85.88 1.29
 -3 -5 -4 37.03 1.5
 -3 -5 -3 106.66 1.01
 -3 -5 -2 1474.92 17.02
 -3 -5 -1 99.89 1.24
 -3 -4 -49 22.59 2.86
 -3 -4 -48 20.23 2.4
 -3 -4 -47 56.56 3.54
 -3 -4 -46 15.69 2.47
 -3 -4 -45 20.4 2.18
 -3 -4 -44 24.47 1.94
 -3 -4 -43 41.22 2.03
 -3 -4 -41 30.89 2.11
 -3 -4 -40 10.28 1.91
 -3 -4 -39 9.59 2.05
 -3 -4 -38 14.68 1.83
 -3 -4 -37 31.53 1.81
 -3 -4 -36 78.35 1.9
 -3 -4 -35 43.21 1.77
 -3 -4 -34 22.61 2.11
 -3 -4 -33 10.3 2.09
 -3 -4 -32 20.16 1.61
 -3 -4 -31 100.45 1.68
 -3 -4 -30 48.6 1.52
 -3 -4 -29 106.15 2.18
 -3 -4 -28 233.25 4.86
 -3 -4 -27 454.09 6.87
 -3 -4 -26 102.74 2.39
 -3 -4 -25 166.3 2.44
 -3 -4 -24 127.59 1.48
 -3 -4 -23 188.93 1.95
 -3 -4 -22 14.4 1.04
 -3 -4 -21 95.94 1.37
 -3 -4 -20 69.15 1.04
 -3 -4 -19 75.67 1.07
 -3 -4 -18 31.77 1
 -3 -4 -17 413.15 5.51
 -3 -4 -16 181.37 2.06
 -3 -4 -15 102.84 1.02
 -3 -4 -14 88.09 2.09
 -3 -4 -13 34.06 0.83
 -3 -4 -12 233.64 4.37
 -3 -4 -11 205.85 1.71
 -3 -4 -10 1525.27 21.6
 -3 -4 -9 113.92 1.32
 -3 -4 -8 390.54 3.76
 -3 -4 -7 304.52 3.65
 -3 -4 -6 471.88 9.44
 -3 -4 -5 103.68 1.36
 -3 -4 -4 249.65 4.59
 -3 -4 -3 84.16 1.65
 -3 -4 -2 989.33 10.73
 -3 -4 -1 128.43 0.98
 -3 -3 -48 10.97 2.3
 -3 -3 -47 14.37 2.78
 -3 -3 -45 8.39 2.01
 -3 -3 -44 17.36 2.07
 -3 -3 -43 6.32 1.97
 -3 -3 -41 23.45 1.9
 -3 -3 -40 32.04 1.88
 -3 -3 -39 20.69 2.01
 -3 -3 -38 22.85 1.84
 -3 -3 -36 5.12 1.83
 -3 -3 -35 20.1 1.86
 -3 -3 -34 26.73 1.67
 -3 -3 -33 28.37 1.79
 -3 -3 -32 78.82 1.66
 -3 -3 -31 15.22 1.5
 -3 -3 -30 265.13 2.76
 -3 -3 -29 31.62 1.81
 -3 -3 -28 12.16 1.34
 -3 -3 -27 78.12 2.07
 -3 -3 -26 80.89 1.4
 -3 -3 -25 67.86 1.44
 -3 -3 -24 7.11 1.11
 -3 -3 -23 63.35 1.27
 -3 -3 -22 3.73 1.03
 -3 -3 -21 115.4 1.35
 -3 -3 -20 31.82 1.39
 -3 -3 -19 168.42 3.28
 -3 -3 -18 210.21 3.01
 -3 -3 -16 116.74 1.57
 -3 -3 -15 278.19 2.47
 -3 -3 -14 7.24 0.85
 -3 -3 -13 127.04 1.77
 -3 -3 -12 1433.56 18.16
 -3 -3 -11 806.57 7.21
 -3 -3 -10 143.7 1.23
 -3 -3 -9 68.3 1.32
 -3 -3 -8 658.44 5.29
 -3 -3 -7 589.44 3.6
 -3 -3 -6 845.96 17.14
 -3 -3 -5 297.16 3.65
 -3 -3 -4 367.57 1.89
 -3 -3 -3 15.81 0.84
 -3 -3 -2 28.55 0.86
 -3 -3 -1 139.41 2.72
 -3 -2 -50 6.84 2.29
 -3 -2 -49 7.76 2.22
 -3 -2 -48 28.12 3.24
 -3 -2 -47 99.08 3.84
 -3 -2 -46 7.57 2.72
 -3 -2 -44 33.31 2.06
 -3 -2 -43 11.93 2.02
 -3 -2 -42 18.93 1.92
 -3 -2 -41 57.26 1.99
 -3 -2 -40 15.94 1.86
 -3 -2 -39 31.91 2.56
 -3 -2 -38 30.01 1.81
 -3 -2 -37 21.33 1.76
 -3 -2 -36 174.22 3.6
 -3 -2 -35 19.71 1.68
 -3 -2 -34 64.31 2.94
 -3 -2 -33 9.2 1.55
 -3 -2 -32 13.41 1.51
 -3 -2 -31 11.06 1.49
 -3 -2 -30 127.87 3.01
 -3 -2 -29 194.33 2.97
 -3 -2 -28 60.99 1.41
 -3 -2 -27 20.98 1.64
 -3 -2 -26 128.59 1.55
 -3 -2 -25 58.81 1.18
 -3 -2 -24 10.21 1.15
 -3 -2 -23 11.22 1.04
 -3 -2 -21 6.15 1.1
 -3 -2 -20 176.16 2.33
 -3 -2 -19 103.3 1.1
 -3 -2 -18 197.18 1.94
 -3 -2 -17 423.21 3.78
 -3 -2 -16 179.8 1.51
 -3 -2 -15 169.32 2.28
 -3 -2 -14 14.59 0.85
 -3 -2 -13 20.18 0.85
 -3 -2 -12 94.65 0.97
 -3 -2 -11 151.66 0.96
 -3 -2 -10 524.26 7.88
 -3 -2 -9 592.73 9.93
 -3 -2 -8 28.58 1.13
 -3 -2 -7 122.5 1.26
 -3 -2 -6 506.19 2.15
 -3 -2 -5 331.3 4.91
 -3 -2 -4 416.18 4.81
 -3 -2 -3 114.95 2.18
 -3 -2 -2 27.67 1.11
 -3 -2 -1 954.66 5.71
 -3 -1 -48 7.15 2.32
 -3 -1 -47 12.79 2.54
 -3 -1 -46 7.94 2.58
 -3 -1 -45 6.23 3.02
 -3 -1 -44 12.41 2.3
 -3 -1 -43 11.27 2.39
 -3 -1 -42 20.96 2.03
 -3 -1 -41 19.39 1.98
 -3 -1 -40 23.26 1.85
 -3 -1 -39 22.66 2.05
 -3 -1 -38 87.69 2.91
 -3 -1 -37 16.08 1.89
 -3 -1 -36 73.71 2.57
 -3 -1 -35 5.2 1.85
 -3 -1 -34 67.2 1.85
 -3 -1 -33 8.48 1.72
 -3 -1 -32 166.63 2.86
 -3 -1 -31 20.69 1.86
 -3 -1 -30 52.41 1.88
 -3 -1 -29 75.47 1.59
 -3 -1 -28 23.1 1.31
 -3 -1 -27 15.33 1.16
 -3 -1 -26 81.64 1.35
 -3 -1 -25 45.5 1.21
 -3 -1 -24 275.69 1.63
 -3 -1 -23 21.62 1.13
 -3 -1 -22 61.69 1.1
 -3 -1 -21 20.16 1
 -3 -1 -20 187.02 1.83
 -3 -1 -19 144.02 1.59
 -3 -1 -18 51.69 1.54
 -3 -1 -17 34.97 1.08
 -3 -1 -16 240.78 3.36
 -3 -1 -15 102.45 1.23
 -3 -1 -14 66.45 1.55
 -3 -1 -13 34.58 1.02
 -3 -1 -12 12.58 0.79
 -3 -1 -11 461.61 6.7
 -3 -1 -10 495.94 5.08
 -3 -1 -9 23.96 0.71
 -3 -1 -8 36.18 0.72
 -3 -1 -7 450.08 4.66
 -3 -1 -6 196.16 1.62
 -3 -1 -5 284.93 2.21
 -3 -1 -4 433.91 5.33
 -3 -1 -3 270.1 3.99
 -3 -1 -2 171.34 3.4
 -3 -1 -1 406.23 2.14
 -2 -22 -13 8.66 3
 -2 -22 -7 7.19 2.63
 -2 -22 -3 6.19 2.27
 -2 -21 -15 14.03 3
 -2 -21 -10 8.22 3.95
 -2 -21 -9 16.02 3.74
 -2 -21 -4 16.76 3.28
 -2 -21 -2 14.82 3.04
 -2 -21 -1 10.32 2.87
 -2 -20 -22 15.48 3.77
 -2 -20 -21 11.9 4.19
 -2 -20 -20 11.36 5.25
 -2 -20 -17 7.84 3.13
 -2 -20 -13 7.71 2.84
 -2 -20 -12 7.68 2.79
 -2 -20 -11 11.5 2.66
 -2 -20 -10 7.16 2.67
 -2 -20 -8 18.93 3.97
 -2 -20 -7 6.55 2.44
 -2 -20 -6 8.29 2.34
 -2 -20 -4 8.97 2.92
 -2 -20 -3 2.46 1
 -2 -20 -2 11.3 1.94
 -2 -20 -1 12.64 2.98
 -2 -19 -27 13.78 2.47
 -2 -19 -25 9.46 4.38
 -2 -19 -24 7.95 2.48
 -2 -19 -22 6.74 1.85
 -2 -19 -20 15.83 2.28
 -2 -19 -19 21.33 3.49
 -2 -19 -18 23 2.85
 -2 -19 -17 15.36 1.52
 -2 -19 -16 6.52 3.1
 -2 -19 -15 24.18 4.6
 -2 -19 -13 21.94 2.69
 -2 -19 -12 16.26 2
 -2 -19 -8 6.27 3.11
 -2 -19 -5 8.36 3.29
 -2 -19 -4 3.9 1.88
 -2 -19 -3 6.61 1.27
 -2 -19 -2 21.15 2.48
 -2 -19 -1 3.44 1.42
 -2 -18 -30 13.7 1.74
 -2 -18 -29 4.04 1.66
 -2 -18 -28 6.17 2.15
 -2 -18 -27 7.14 2.4
 -2 -18 -24 11.16 1.31
 -2 -18 -22 19.01 4.16
 -2 -18 -21 9.99 1.87
 -2 -18 -20 4.59 1.34
 -2 -18 -19 42.25 2.22
 -2 -18 -18 31.97 3.91
 -2 -18 -17 4.09 1.77
 -2 -18 -15 5.15 2.17
 -2 -18 -14 7.82 1.59
 -2 -18 -12 21.65 3.65
 -2 -18 -8 16.65 1.28
 -2 -18 -6 21.72 2.23
 -2 -18 -5 4.65 2.23
 -2 -18 -2 26.56 1.31
 -2 -18 -1 45.59 6.53
 -2 -17 -34 8.96 1.96
 -2 -17 -33 8.42 1.92
 -2 -17 -32 4.76 1.92
 -2 -17 -29 8.21 2.11
 -2 -17 -28 16.71 1.85
 -2 -17 -27 6.68 2.01
 -2 -17 -24 4.85 1.8
 -2 -17 -23 39.2 2.18
 -2 -17 -22 8.31 1.63
 -2 -17 -21 16.54 1.9
 -2 -17 -19 27.98 1.93
 -2 -17 -18 63.49 5.71
 -2 -17 -17 75.21 2.79
 -2 -17 -16 96.11 2.9
 -2 -17 -15 19.9 3.97
 -2 -17 -14 8.37 1.64
 -2 -17 -12 6.18 2.69
 -2 -17 -10 26.97 3.59
 -2 -17 -9 5.53 2.42
 -2 -17 -8 2.47 1.21
 -2 -17 -6 40.51 5.27
 -2 -17 -5 16.06 5.24
 -2 -17 -3 25.56 2.68
 -2 -17 -2 27.25 1.31
 -2 -17 -1 86.89 1.84
 -2 -16 -36 4.62 2.2
 -2 -16 -35 6.35 2.62
 -2 -16 -34 5.92 2.93
 -2 -16 -32 12.9 3.94
 -2 -16 -31 5.24 2.26
 -2 -16 -29 36.49 2.93
 -2 -16 -27 5.26 2.03
 -2 -16 -25 7.01 1.42
 -2 -16 -24 6.27 1.38
 -2 -16 -23 32.66 2.06
 -2 -16 -22 7.48 1.94
 -2 -16 -20 60.32 3.59
 -2 -16 -19 57.25 4.12
 -2 -16 -18 38.02 4.82
 -2 -16 -17 9.18 2.59
 -2 -16 -15 38.33 2.65
 -2 -16 -14 58.64 3.5
 -2 -16 -13 4.08 1.48
 -2 -16 -12 5.39 1.52
 -2 -16 -11 23.49 2.39
 -2 -16 -10 33.41 2.95
 -2 -16 -9 108.62 4.98
 -2 -16 -8 11.36 3.38
 -2 -16 -6 54.33 5.74
 -2 -16 -5 18.57 2.55
 -2 -16 -4 25.24 2.19
 -2 -16 -3 50.76 2.11
 -2 -16 -1 49.91 3.15
 -2 -15 -38 5.9 2.7
 -2 -15 -37 17.3 3.07
 -2 -15 -35 17.93 4.27
 -2 -15 -34 7.51 2.3
 -2 -15 -33 7.48 1.95
 -2 -15 -32 9.88 1.74
 -2 -15 -31 5.19 1.75
 -2 -15 -30 8.1 1.15
 -2 -15 -29 33.62 3.15
 -2 -15 -28 22.78 1.62
 -2 -15 -27 9.27 1.99
 -2 -15 -26 76.94 1.61
 -2 -15 -25 24.69 2.1
 -2 -15 -24 4.52 0.87
 -2 -15 -23 11.83 1.9
 -2 -15 -22 22.58 2.36
 -2 -15 -21 6.6 1.83
 -2 -15 -20 32.8 1.99
 -2 -15 -19 63.28 2.9
 -2 -15 -18 7.23 1.98
 -2 -15 -17 7.63 1.38
 -2 -15 -16 11.49 2.69
 -2 -15 -14 19.52 1.54
 -2 -15 -13 3.69 1.12
 -2 -15 -12 59.44 1.36
 -2 -15 -11 30.34 2.47
 -2 -15 -10 56.22 2.46
 -2 -15 -9 68.41 3.23
 -2 -15 -8 142.53 5.26
 -2 -15 -7 1.7 0.74
 -2 -15 -6 26.57 1.9
 -2 -15 -5 7.23 3.1
 -2 -15 -4 66.03 2.87
 -2 -15 -3 24.49 1.53
 -2 -15 -2 18.49 2.34
 -2 -15 -1 10.47 0.71
 -2 -14 -39 7.23 2.06
 -2 -14 -38 6.29 2.18
 -2 -14 -36 13.75 2.19
 -2 -14 -35 10.8 2.01
 -2 -14 -34 16.73 1.57
 -2 -14 -33 3.34 1.03
 -2 -14 -32 6.49 1.17
 -2 -14 -31 53.27 1.56
 -2 -14 -30 12.02 1.23
 -2 -14 -29 38.96 2.34
 -2 -14 -28 36.91 1.58
 -2 -14 -27 35.43 3.4
 -2 -14 -26 12.58 1.92
 -2 -14 -25 46.83 3.72
 -2 -14 -24 13.43 1.79
 -2 -14 -23 26.24 1.81
 -2 -14 -22 9.08 1.69
 -2 -14 -21 122.09 2.31
 -2 -14 -20 23.74 3.14
 -2 -14 -19 33.26 1.4
 -2 -14 -18 9.4 1.8
 -2 -14 -17 6.84 1.4
 -2 -14 -16 15.05 4.76
 -2 -14 -15 6.49 0.84
 -2 -14 -14 47.16 1.78
 -2 -14 -13 9.8 1.73
 -2 -14 -12 10.02 2.96
 -2 -14 -11 194.48 5
 -2 -14 -10 158.27 6.64
 -2 -14 -9 184.13 2.77
 -2 -14 -8 42.99 1.63
 -2 -14 -6 25.02 1.42
 -2 -14 -5 11.43 2.58
 -2 -14 -4 12.88 1.53
 -2 -14 -3 12.73 0.72
 -2 -14 -2 11.37 1.9
 -2 -14 -1 6.1 1.02
 -2 -13 -41 7.6 2.1
 -2 -13 -39 9.28 2.2
 -2 -13 -38 12.1 2.12
 -2 -13 -37 9.81 1.27
 -2 -13 -36 12.94 1.24
 -2 -13 -35 6.44 1.19
 -2 -13 -33 44.9 2.97
 -2 -13 -32 15.28 1.42
 -2 -13 -31 4.76 1.4
 -2 -13 -30 23.08 2.52
 -2 -13 -29 43.19 2
 -2 -13 -28 29.77 1.36
 -2 -13 -27 57.68 8.02
 -2 -13 -26 22.83 2.04
 -2 -13 -25 22.46 1.59
 -2 -13 -24 12.26 1.12
 -2 -13 -23 43.2 2.38
 -2 -13 -22 14.25 1.68
 -2 -13 -21 51.01 1.79
 -2 -13 -20 31.77 3.24
 -2 -13 -19 59.7 3.77
 -2 -13 -18 6.98 1.59
 -2 -13 -16 8.28 1.51
 -2 -13 -15 10.46 0.89
 -2 -13 -14 85.49 2.53
 -2 -13 -13 2.32 0.84
 -2 -13 -12 80.86 3.41
 -2 -13 -11 107.45 3.39
 -2 -13 -10 15.05 1.18
 -2 -13 -9 40.45 3.13
 -2 -13 -8 32.15 1.44
 -2 -13 -7 193.96 19.18
 -2 -13 -6 12.05 5.16
 -2 -13 -4 66.63 8.78
 -2 -13 -3 4.48 0.66
 -2 -13 -2 25.03 4.09
 -2 -13 -1 30.69 2.05
 -2 -12 -43 8.57 1.63
 -2 -12 -42 7.62 1.68
 -2 -12 -41 13.44 1.96
 -2 -12 -40 6.07 1.56
 -2 -12 -39 29.99 3.96
 -2 -12 -38 10.84 1.72
 -2 -12 -37 48.96 2.43
 -2 -12 -35 37.38 2.75
 -2 -12 -34 31.29 1.9
 -2 -12 -33 5.3 1.63
 -2 -12 -32 17.61 2.16
 -2 -12 -31 19.22 1.5
 -2 -12 -29 8.43 1.42
 -2 -12 -28 78.82 4
 -2 -12 -27 5.29 1.33
 -2 -12 -26 16.33 1.28
 -2 -12 -25 25.58 1.36
 -2 -12 -24 21.4 1.34
 -2 -12 -23 4.55 1.52
 -2 -12 -22 35.05 2.51
 -2 -12 -21 71.37 2.14
 -2 -12 -20 14.91 1.97
 -2 -12 -19 19.31 1.53
 -2 -12 -18 58.88 2.22
 -2 -12 -17 222.21 3.92
 -2 -12 -16 13.74 1.21
 -2 -12 -15 33.41 1.37
 -2 -12 -14 23.81 1.57
 -2 -12 -13 5.15 1.35
 -2 -12 -11 24.24 2.13
 -2 -12 -10 42.22 1.18
 -2 -12 -9 24.3 1.93
 -2 -12 -8 82.98 3.72
 -2 -12 -7 18.34 1.01
 -2 -12 -6 21.58 1.81
 -2 -12 -5 45.04 1.75
 -2 -12 -4 2.11 0.64
 -2 -12 -3 41.32 1.37
 -2 -12 -2 8.92 0.77
 -2 -12 -1 116.64 3.99
 -2 -11 -44 8.13 1.71
 -2 -11 -43 5.85 2.14
 -2 -11 -42 5.18 1.67
 -2 -11 -41 7.55 1.55
 -2 -11 -40 7.27 1.5
 -2 -11 -37 9.05 2.04
 -2 -11 -36 10.21 1.81
 -2 -11 -33 26.56 1.81
 -2 -11 -32 72.68 2.6
 -2 -11 -31 19.79 2.88
 -2 -11 -29 4.5 1.66
 -2 -11 -28 13.16 2
 -2 -11 -27 4.95 1.7
 -2 -11 -26 8.04 1.21
 -2 -11 -25 33.44 1.27
 -2 -11 -24 39.45 1.67
 -2 -11 -23 16.9 1.39
 -2 -11 -22 4.17 1.46
 -2 -11 -20 79.42 3.23
 -2 -11 -19 51.58 2.03
 -2 -11 -18 95.68 2
 -2 -11 -17 13.63 0.9
 -2 -11 -16 18.09 1.41
 -2 -11 -15 10.93 0.96
 -2 -11 -14 87.82 3.23
 -2 -11 -13 85.85 3.51
 -2 -11 -12 33.61 1.42
 -2 -11 -11 19.05 0.95
 -2 -11 -8 21.05 3.17
 -2 -11 -7 39.92 1.37
 -2 -11 -6 64.96 2.16
 -2 -11 -5 145.98 4.87
 -2 -11 -4 3.52 0.79
 -2 -11 -3 10.07 0.87
 -2 -11 -2 32.61 1.2
 -2 -11 -1 77.69 1.15
 -2 -10 -46 9.46 1.85
 -2 -10 -45 16.46 2.85
 -2 -10 -44 5.08 2.32
 -2 -10 -42 9.83 1.81
 -2 -10 -40 9.08 2.08
 -2 -10 -38 5.38 2.24
 -2 -10 -37 62.66 3.13
 -2 -10 -36 81.56 2.93
 -2 -10 -35 42.31 2.06
 -2 -10 -34 20.9 2.45
 -2 -10 -33 16.06 1.83
 -2 -10 -32 5.96 1.7
 -2 -10 -30 27.93 1.89
 -2 -10 -28 25.57 2.52
 -2 -10 -26 17.44 1.42
 -2 -10 -25 6 1.32
 -2 -10 -24 12.55 1.7
 -2 -10 -23 8.48 1.6
 -2 -10 -22 38.29 1.24
 -2 -10 -21 76.99 2.82
 -2 -10 -20 55.29 1.5
 -2 -10 -19 137.51 2.82
 -2 -10 -18 137.42 1.55
 -2 -10 -17 373.71 6.49
 -2 -10 -16 36.05 1.46
 -2 -10 -14 6.97 0.99
 -2 -10 -13 7.05 1.17
 -2 -10 -12 45.1 1.39
 -2 -10 -11 29.29 0.98
 -2 -10 -10 115.17 2
 -2 -10 -9 23.99 1.05
 -2 -10 -8 342.31 5.01
 -2 -10 -7 22.73 1.02
 -2 -10 -6 6.76 1.14
 -2 -10 -5 75.41 1.98
 -2 -10 -4 53.57 1.36
 -2 -10 -3 358.74 10.78
 -2 -10 -2 80.14 2.15
 -2 -10 -1 521.26 4.93
 -2 -9 -47 6.51 2.34
 -2 -9 -46 27.49 2.04
 -2 -9 -44 4.67 1.77
 -2 -9 -43 8.7 1.82
 -2 -9 -42 5.89 1.66
 -2 -9 -41 33.26 2.12
 -2 -9 -40 15.09 2.05
 -2 -9 -39 17.84 2.19
 -2 -9 -38 23.16 2.15
 -2 -9 -36 30.58 2.03
 -2 -9 -34 24.69 2.17
 -2 -9 -33 21.01 1.69
 -2 -9 -32 5.91 2.1
 -2 -9 -30 14.11 1.51
 -2 -9 -29 116.44 3.26
 -2 -9 -28 157.65 3.97
 -2 -9 -27 5.39 1.86
 -2 -9 -26 71.2 2.02
 -2 -9 -25 56.01 1.56
 -2 -9 -24 6.27 1.51
 -2 -9 -23 23.7 1.93
 -2 -9 -22 106.97 2.07
 -2 -9 -21 9.64 1.05
 -2 -9 -20 98.87 1.5
 -2 -9 -19 31.09 1.03
 -2 -9 -17 39.21 1.61
 -2 -9 -16 18.97 0.98
 -2 -9 -15 64.61 1.59
 -2 -9 -14 40.19 1.29
 -2 -9 -13 36.07 2.01
 -2 -9 -12 146.98 1.32
 -2 -9 -11 413.89 4.94
 -2 -9 -10 153.75 2.13
 -2 -9 -9 90.69 1.06
 -2 -9 -8 145.5 2.19
 -2 -9 -7 11.52 0.59
 -2 -9 -6 186.72 3.72
 -2 -9 -5 32.36 1.29
 -2 -9 -4 155.35 1.53
 -2 -9 -3 19.33 1.2
 -2 -9 -2 100.63 3.11
 -2 -9 -1 264.78 5.62
 -2 -8 -46 13.3 2.88
 -2 -8 -44 23.5 1.97
 -2 -8 -43 75.48 3.21
 -2 -8 -41 12.12 2.68
 -2 -8 -40 10.27 2.62
 -2 -8 -39 64.79 2.82
 -2 -8 -38 27.72 2.47
 -2 -8 -37 37.11 2.13
 -2 -8 -36 19.78 2.28
 -2 -8 -35 11.5 2.37
 -2 -8 -33 15.19 1.76
 -2 -8 -32 30.76 2.62
 -2 -8 -31 82.98 2.67
 -2 -8 -30 9.64 1.52
 -2 -8 -29 227.9 2.62
 -2 -8 -28 41.96 1.77
 -2 -8 -27 93.81 2.38
 -2 -8 -26 148.39 1.91
 -2 -8 -25 100.09 4.12
 -2 -8 -24 11.92 1.34
 -2 -8 -23 9.47 1.22
 -2 -8 -22 19.86 1.19
 -2 -8 -21 35.15 1.18
 -2 -8 -20 118.8 1.95
 -2 -8 -19 103.38 1.81
 -2 -8 -18 38.13 1.13
 -2 -8 -17 39.08 2.2
 -2 -8 -16 74.78 1.46
 -2 -8 -15 21.77 1.49
 -2 -8 -14 188.01 1.68
 -2 -8 -13 212.54 4.46
 -2 -8 -12 6.7 0.71
 -2 -8 -11 405.41 1.66
 -2 -8 -10 25.31 0.78
 -2 -8 -9 669.44 16.41
 -2 -8 -8 18.66 0.72
 -2 -8 -7 161.18 1.75
 -2 -8 -6 57.16 1.36
 -2 -8 -5 117.68 1.62
 -2 -8 -4 180.67 2.2
 -2 -8 -3 204.63 4.56
 -2 -8 -2 66.13 2.81
 -2 -8 -1 28.6 0.9
 -2 -7 -48 23.73 2.17
 -2 -7 -47 9.88 2.28
 -2 -7 -46 76.51 3.68
 -2 -7 -45 23.56 3.85
 -2 -7 -44 64.42 3.34
 -2 -7 -42 7.83 2.54
 -2 -7 -41 23.29 2.43
 -2 -7 -40 12.17 2.73
 -2 -7 -39 12.66 3.08
 -2 -7 -38 168.41 3.49
 -2 -7 -37 7.09 1.88
 -2 -7 -36 34.7 1.82
 -2 -7 -35 8.63 1.78
 -2 -7 -34 51.54 1.98
 -2 -7 -33 23.4 1.69
 -2 -7 -32 39.27 2.29
 -2 -7 -31 13.11 1.59
 -2 -7 -30 201.53 3.61
 -2 -7 -29 44.13 3.17
 -2 -7 -28 592.34 11.36
 -2 -7 -27 38.35 1.66
 -2 -7 -26 472.4 6.37
 -2 -7 -25 52.54 1.49
 -2 -7 -24 22.93 1.29
 -2 -7 -23 14.25 1.23
 -2 -7 -22 55.23 1.59
 -2 -7 -21 48.44 1.23
 -2 -7 -20 30.77 1.19
 -2 -7 -19 99.22 1.66
 -2 -7 -18 397.91 4.88
 -2 -7 -17 30.8 1.12
 -2 -7 -16 241.56 3.59
 -2 -7 -15 187.22 2.16
 -2 -7 -14 157.24 1.97
 -2 -7 -13 13.42 0.69
 -2 -7 -12 84.54 1.31
 -2 -7 -11 83.48 0.95
 -2 -7 -10 1256.64 5.78
 -2 -7 -9 129.46 1.28
 -2 -7 -8 1926.99 25.68
 -2 -7 -7 259.46 2.07
 -2 -7 -6 286.98 1.06
 -2 -7 -5 86.06 1.34
 -2 -7 -3 265.78 5.77
 -2 -7 -2 134.15 1.7
 -2 -7 -1 237.7 6.09
 -2 -6 -49 9.94 2.08
 -2 -6 -46 24.76 1.85
 -2 -6 -45 37.89 2.63
 -2 -6 -43 14.29 2.42
 -2 -6 -42 27.19 2.19
 -2 -6 -41 7.96 2.55
 -2 -6 -40 49.76 3.1
 -2 -6 -39 4.73 2.08
 -2 -6 -38 51.79 1.98
 -2 -6 -37 14.12 1.86
 -2 -6 -36 8.14 1.85
 -2 -6 -35 7.69 1.89
 -2 -6 -34 9.36 1.74
 -2 -6 -33 11.15 1.69
 -2 -6 -32 24.6 1.75
 -2 -6 -31 47.28 2.14
 -2 -6 -30 11.19 2.72
 -2 -6 -29 157.74 3.09
 -2 -6 -28 98.74 1.87
 -2 -6 -27 87.65 1.7
 -2 -6 -26 188.09 3.33
 -2 -6 -25 114.09 1.75
 -2 -6 -24 152.74 3.35
 -2 -6 -23 126.43 4.54
 -2 -6 -22 69.06 2.05
 -2 -6 -21 75.04 1.79
 -2 -6 -20 19.02 1.29
 -2 -6 -19 51.27 1.83
 -2 -6 -18 52.81 1.22
 -2 -6 -17 127.55 1.34
 -2 -6 -16 492.87 4.92
 -2 -6 -15 135.86 1.71
 -2 -6 -14 211.44 2.87
 -2 -6 -13 132.94 0.93
 -2 -6 -12 79.52 1.19
 -2 -6 -11 707.02 7.26
 -2 -6 -10 816.43 12.35
 -2 -6 -9 841.46 10.66
 -2 -6 -8 139.67 2.73
 -2 -6 -7 244.61 2.36
 -2 -6 -6 42.96 0.7
 -2 -6 -5 790.04 6.49
 -2 -6 -4 92.94 0.95
 -2 -6 -3 26.57 0.48
 -2 -6 -2 59.56 1.3
 -2 -6 -1 739.37 5.06
 -2 -5 -50 4.84 2.27
 -2 -5 -49 32.31 2.08
 -2 -5 -48 31.56 2.18
 -2 -5 -47 7.72 2.15
 -2 -5 -46 59.13 1.94
 -2 -5 -45 19.86 1.96
 -2 -5 -44 10.46 2.32
 -2 -5 -42 5.75 2.33
 -2 -5 -41 31.74 1.91
 -2 -5 -40 21.11 2.19
 -2 -5 -39 14.83 1.95
 -2 -5 -38 118.62 3.14
 -2 -5 -37 100.36 2.95
 -2 -5 -36 109.59 3.55
 -2 -5 -35 15.64 1.78
 -2 -5 -34 52.86 1.79
 -2 -5 -33 12.88 2.22
 -2 -5 -32 5.41 1.8
 -2 -5 -31 11.74 1.91
 -2 -5 -30 87.17 1.82
 -2 -5 -29 146.6 2.89
 -2 -5 -28 95.21 1.78
 -2 -5 -27 157.36 2.89
 -2 -5 -26 39.89 1.52
 -2 -5 -25 33.02 1.5
 -2 -5 -24 78.72 1.81
 -2 -5 -23 52.93 2.17
 -2 -5 -22 95.57 1.56
 -2 -5 -21 21.9 1.65
 -2 -5 -20 302.19 3.2
 -2 -5 -19 242.53 4.16
 -2 -5 -18 699.86 13.23
 -2 -5 -17 55.09 0.88
 -2 -5 -16 699.56 6.33
 -2 -5 -15 96.06 1.54
 -2 -5 -14 87.91 0.95
 -2 -5 -13 485.14 3.49
 -2 -5 -12 378.71 2.18
 -2 -5 -11 494.08 4.33
 -2 -5 -10 130.75 1.51
 -2 -5 -9 982.62 11.21
 -2 -5 -8 332.89 1.99
 -2 -5 -7 289.28 4.97
 -2 -5 -6 47.97 0.55
 -2 -5 -5 439.44 4.5
 -2 -5 -4 399.56 5.52
 -2 -5 -3 713.84 5.6
 -2 -5 -2 3228 36.71
 -2 -5 -1 38.25 1.11
 -2 -4 -49 19.12 2.03
 -2 -4 -48 19.89 2.2
 -2 -4 -47 6 2.54
 -2 -4 -46 11.08 1.85
 -2 -4 -45 77.39 2.48
 -2 -4 -43 22.45 2.26
 -2 -4 -41 18.73 1.91
 -2 -4 -40 33.35 2.69
 -2 -4 -39 49.65 2.13
 -2 -4 -38 4.37 2.05
 -2 -4 -37 228.69 4.53
 -2 -4 -35 102.33 2.26
 -2 -4 -34 65.01 2.1
 -2 -4 -33 163.18 4.08
 -2 -4 -32 7.26 1.76
 -2 -4 -31 72.18 2.17
 -2 -4 -30 43.86 1.71
 -2 -4 -29 44.39 1.96
 -2 -4 -28 13.52 1.86
 -2 -4 -27 45.18 2.62
 -2 -4 -26 21.6 1.4
 -2 -4 -25 86.55 2.31
 -2 -4 -24 3.54 1.65
 -2 -4 -23 42.54 1.32
 -2 -4 -22 234.27 1.69
 -2 -4 -21 211.6 4.9
 -2 -4 -20 104.07 4.08
 -2 -4 -19 1156.49 11.62
 -2 -4 -18 106.56 1.07
 -2 -4 -17 26.48 0.85
 -2 -4 -16 93.09 1.95
 -2 -4 -15 244.46 2.78
 -2 -4 -14 291.43 3.66
 -2 -4 -13 148.87 1.9
 -2 -4 -12 35.65 0.77
 -2 -4 -11 259.74 3.22
 -2 -4 -10 142.96 1.82
 -2 -4 -9 62.13 0.68
 -2 -4 -8 13.83 0.55
 -2 -4 -7 489.59 5.89
 -2 -4 -6 134.48 2.46
 -2 -4 -5 1153.45 8.36
 -2 -4 -4 1788.72 13.53
 -2 -4 -3 164.36 2.24
 -2 -4 -2 641.95 4.35
 -2 -4 -1 4652.01 42.93
 -2 -3 -49 5 2.16
 -2 -3 -48 27.17 2.02
 -2 -3 -47 14.44 2.04
 -2 -3 -46 21.37 2.03
 -2 -3 -45 19.78 2.55
 -2 -3 -44 8.87 2.35
 -2 -3 -43 34.81 1.99
 -2 -3 -42 9.61 2.25
 -2 -3 -41 15.03 1.89
 -2 -3 -40 13.17 1.98
 -2 -3 -39 32.43 1.97
 -2 -3 -38 140.89 4.68
 -2 -3 -37 44.75 1.91
 -2 -3 -36 361.64 6.74
 -2 -3 -35 42.23 1.92
 -2 -3 -34 45.37 1.88
 -2 -3 -33 130.86 2.05
 -2 -3 -32 26.23 1.74
 -2 -3 -31 34.74 1.72
 -2 -3 -30 187.03 3.46
 -2 -3 -29 59.32 1.69
 -2 -3 -28 27.44 1.76
 -2 -3 -27 50.77 1.59
 -2 -3 -25 87.18 1.88
 -2 -3 -23 305.65 4.82
 -2 -3 -22 216.56 1.94
 -2 -3 -21 290.51 3.29
 -2 -3 -20 366.1 3.66
 -2 -3 -19 341.89 3.25
 -2 -3 -18 547.73 5.63
 -2 -3 -17 535.59 5.17
 -2 -3 -16 306.84 3.48
 -2 -3 -15 84.74 0.97
 -2 -3 -14 49.75 0.76
 -2 -3 -13 89.99 1.58
 -2 -3 -12 250.44 2.85
 -2 -3 -11 138.76 2.22
 -2 -3 -10 315.37 2.53
 -2 -3 -9 247.26 4.62
 -2 -3 -8 110.16 1.25
 -2 -3 -7 132.31 1.16
 -2 -3 -6 64.55 0.94
 -2 -3 -5 352.73 11.09
 -2 -3 -4 662.49 6.75
 -2 -3 -3 597.84 8.5
 -2 -3 -2 334 4.46
 -2 -3 -1 1097.81 8.88
 -2 -2 -50 8.64 2.02
 -2 -2 -49 13.04 2.05
 -2 -2 -47 37.57 1.93
 -2 -2 -46 6.34 2.09
 -2 -2 -45 11.25 2.57
 -2 -2 -44 4.98 2.46
 -2 -2 -43 18.93 2.47
 -2 -2 -42 12.09 1.92
 -2 -2 -40 73.49 2.41
 -2 -2 -39 133.15 3.76
 -2 -2 -38 38.42 2.3
 -2 -2 -37 78.32 2.14
 -2 -2 -36 68.35 4.33
 -2 -2 -35 39.8 2.41
 -2 -2 -34 75.22 2.49
 -2 -2 -33 22.46 3.12
 -2 -2 -32 81.82 3.33
 -2 -2 -31 46.48 2.23
 -2 -2 -30 40.63 1.8
 -2 -2 -29 202.87 4.91
 -2 -2 -28 29.62 1.7
 -2 -2 -27 192.2 3.87
 -2 -2 -26 49.88 1.46
 -2 -2 -25 20.3 1.35
 -2 -2 -24 199.06 1.9
 -2 -2 -23 62.59 1.36
 -2 -2 -22 433.35 5.18
 -2 -2 -21 15.07 1.32
 -2 -2 -20 13.88 0.97
 -2 -2 -19 749.99 6.69
 -2 -2 -18 816.73 11.84
 -2 -2 -17 19.36 0.81
 -2 -2 -16 13.35 0.77
 -2 -2 -15 280.25 2.1
 -2 -2 -13 329.14 4.54
 -2 -2 -12 456.16 3.31
 -2 -2 -11 361.85 4.56
 -2 -2 -10 177.06 2.14
 -2 -2 -9 1152.6 7.51
 -2 -2 -8 265.23 2.83
 -2 -2 -7 207.39 2.41
 -2 -2 -6 141.64 1.77
 -2 -2 -5 631.43 7.24
 -2 -2 -4 136.98 2.71
 -2 -2 -3 1372.4 16.1
 -2 -2 -2 741.26 5.67
 -2 -2 -1 1287.01 10.68
 -2 -1 -50 14.11 2.63
 -2 -1 -49 4.82 2.19
 -2 -1 -48 7.47 2.08
 -2 -1 -46 15.27 1.86
 -2 -1 -45 11.54 3.47
 -2 -1 -44 5.9 2.33
 -2 -1 -43 11.15 2.23
 -2 -1 -41 9.68 2.04
 -2 -1 -40 78.67 2.5
 -2 -1 -39 49.7 2.17
 -2 -1 -38 27.46 2.16
 -2 -1 -37 16.51 2.21
 -2 -1 -36 5.57 2.13
 -2 -1 -35 12.52 1.98
 -2 -1 -34 26.45 2.08
 -2 -1 -33 43.33 2.37
 -2 -1 -32 45.62 2.21
 -2 -1 -31 80.21 2.17
 -2 -1 -30 73.01 1.89
 -2 -1 -29 17.82 1.7
 -2 -1 -28 86.32 2.08
 -2 -1 -27 83.33 3.06
 -2 -1 -26 15.23 1.49
 -2 -1 -25 93.61 2.11
 -2 -1 -24 42.7 1.45
 -2 -1 -23 39.4 1.24
 -2 -1 -22 249.83 1.78
 -2 -1 -21 29.12 1.04
 -2 -1 -20 85.82 1.2
 -2 -1 -19 11.36 0.87
 -2 -1 -18 12.4 0.84
 -2 -1 -17 15.96 0.82
 -2 -1 -16 193.94 3.58
 -2 -1 -15 318.62 3.97
 -2 -1 -14 364.28 4.67
 -2 -1 -13 98.68 2.05
 -2 -1 -12 27.3 0.94
 -2 -1 -11 366.25 3.1
 -2 -1 -10 1272.67 9.81
 -2 -1 -9 322.67 3.85
 -2 -1 -8 125.87 1.93
 -2 -1 -7 948.27 5.28
 -2 -1 -6 1509.08 15.58
 -2 -1 -5 530.5 8.43
 -2 -1 -4 390.93 3.96
 -2 -1 -3 716.52 5.92
 -2 -1 -2 584.97 4.78
 -2 -1 -1 665.41 5.37
 -1 -22 -16 6.81 3.18
 -1 -21 -18 21.25 3.07
 -1 -21 -14 6.88 3.27
 -1 -21 -11 6.35 2.71
 -1 -21 -8 7.85 2.39
 -1 -21 -6 5.9 2.3
 -1 -21 -1 3.41 1.06
 -1 -20 -19 10.88 4.5
 -1 -20 -15 9.02 4.25
 -1 -20 -12 10.71 3.85
 -1 -20 -10 17.24 3.45
 -1 -20 -8 9.54 3.42
 -1 -20 -1 16.02 1.16
 -1 -19 -27 7.06 2.4
 -1 -19 -22 12.55 2.27
 -1 -19 -20 33.15 3.18
 -1 -19 -18 30.98 4.32
 -1 -19 -16 63.07 3.25
 -1 -19 -15 30.11 8.04
 -1 -19 -12 10.19 2.52
 -1 -19 -10 5.11 2.55
 -1 -19 -7 18.1 6.15
 -1 -19 -6 17.09 2.13
 -1 -19 -5 25.8 3.22
 -1 -19 -4 11.48 2.64
 -1 -19 -3 4.8 0.79
 -1 -19 -2 70.25 1.73
 -1 -18 -30 4.88 1.84
 -1 -18 -26 3.98 1.57
 -1 -18 -21 10.73 1.48
 -1 -18 -19 19.48 4.35
 -1 -18 -16 7.67 2.78
 -1 -18 -15 13.04 2.65
 -1 -18 -14 21.2 1.77
 -1 -18 -13 13.81 3.35
 -1 -18 -11 9.23 2.41
 -1 -18 -10 7.5 2.38
 -1 -18 -9 6.61 2.33
 -1 -18 -8 9.98 4.23
 -1 -18 -5 10 4.85
 -1 -18 -4 17.29 2.91
 -1 -18 -3 5.23 1.03
 -1 -18 -2 32.93 6.04
 -1 -18 -1 16.91 1.8
 -1 -17 -34 16.03 2.52
 -1 -17 -32 4.44 1.73
 -1 -17 -29 4.24 2
 -1 -17 -27 6.05 1.44
 -1 -17 -26 12.31 1.37
 -1 -17 -24 13.86 2.78
 -1 -17 -22 4.87 1.3
 -1 -17 -21 5.67 1.7
 -1 -17 -20 54.31 2.48
 -1 -17 -19 42.13 4.49
 -1 -17 -18 4.58 1.03
 -1 -17 -16 15 1.32
 -1 -17 -12 7.13 1.16
 -1 -17 -11 9.7 1.11
 -1 -17 -10 9.56 3.39
 -1 -17 -8 12.46 2.72
 -1 -17 -7 5.51 2.17
 -1 -17 -5 20.64 2.16
 -1 -17 -4 6.12 1.58
 -1 -17 -3 6.78 1.49
 -1 -17 -2 50.7 7.6
 -1 -17 -1 39.9 2.65
 -1 -16 -37 5.08 2.15
 -1 -16 -34 10.54 1.9
 -1 -16 -32 7.5 2.23
 -1 -16 -31 9.17 2.23
 -1 -16 -28 11.58 2.51
 -1 -16 -27 19.36 2.74
 -1 -16 -26 13.57 3.18
 -1 -16 -24 16.25 1.57
 -1 -16 -23 9.4 1.5
 -1 -16 -22 12.47 1.72
 -1 -16 -21 4.23 1.42
 -1 -16 -20 51.28 3.84
 -1 -16 -18 16.72 2.21
 -1 -16 -17 3.28 1.2
 -1 -16 -16 5.55 1.3
 -1 -16 -15 4.14 1.35
 -1 -16 -13 5.95 1.26
 -1 -16 -12 21.16 1.51
 -1 -16 -11 77.95 2.28
 -1 -16 -10 5.84 1.23
 -1 -16 -9 41.62 5.44
 -1 -16 -8 6.72 2.17
 -1 -16 -7 80.75 5.49
 -1 -16 -6 9.61 1.91
 -1 -16 -5 6.19 0.76
 -1 -16 -3 12.06 0.98
 -1 -16 -2 12.96 1.74
 -1 -16 -1 11.56 1.53
 -1 -15 -39 16.86 2.15
 -1 -15 -38 18.08 2.09
 -1 -15 -36 10.61 2.41
 -1 -15 -34 17.77 2.85
 -1 -15 -30 4.46 1.8
 -1 -15 -29 60.63 3.12
 -1 -15 -28 6.23 1.83
 -1 -15 -27 5.25 1.79
 -1 -15 -26 11.87 1.84
 -1 -15 -24 7.86 1.41
 -1 -15 -22 55.69 2.82
 -1 -15 -21 6.09 1.14
 -1 -15 -20 6.87 1.07
 -1 -15 -19 49.29 1.87
 -1 -15 -18 44.79 3.77
 -1 -15 -17 14.05 2.7
 -1 -15 -16 15.08 1.86
 -1 -15 -15 10.94 2.12
 -1 -15 -14 4.27 0.84
 -1 -15 -13 56.01 3.15
 -1 -15 -12 27.79 1.14
 -1 -15 -11 7.64 2.34
 -1 -15 -10 4.1 1.34
 -1 -15 -9 37.3 1.32
 -1 -15 -8 53.74 2.93
 -1 -15 -7 9.48 2.7
 -1 -15 -6 17.53 2.61
 -1 -15 -5 20.53 1.8
 -1 -15 -4 11.6 1.47
 -1 -15 -3 46.59 2.87
 -1 -15 -2 2.85 0.8
 -1 -15 -1 12.69 1.04
 -1 -14 -41 16.83 3.33
 -1 -14 -38 16.32 2.27
 -1 -14 -37 6.58 2.33
 -1 -14 -36 8.03 2.22
 -1 -14 -35 8.59 2.16
 -1 -14 -34 10.68 1.12
 -1 -14 -33 11.77 2.02
 -1 -14 -32 9.78 2.02
 -1 -14 -31 20.04 2.5
 -1 -14 -30 15.05 1.33
 -1 -14 -29 18.43 1.69
 -1 -14 -28 58.18 2.65
 -1 -14 -27 48.98 2.63
 -1 -14 -26 10.42 2.32
 -1 -14 -25 14.84 1.94
 -1 -14 -24 7.32 1.73
 -1 -14 -23 10.54 1.44
 -1 -14 -22 14.48 1.39
 -1 -14 -21 15.51 1.67
 -1 -14 -20 36.07 2.41
 -1 -14 -19 24.5 2.99
 -1 -14 -18 78.11 3.58
 -1 -14 -16 7.15 1.3
 -1 -14 -15 14.37 1.41
 -1 -14 -14 7.12 1.09
 -1 -14 -13 89.01 1.88
 -1 -14 -12 18.09 2.9
 -1 -14 -11 54.6 2.41
 -1 -14 -10 62.75 1.14
 -1 -14 -9 23.28 1.79
 -1 -14 -8 112.39 2.86
 -1 -14 -7 274.01 7.96
 -1 -14 -6 17.27 2.63
 -1 -14 -5 9.43 1.15
 -1 -14 -4 26.96 3.02
 -1 -14 -3 37.87 2.76
 -1 -14 -2 20.35 1.5
 -1 -14 -1 53.3 1.62
 -1 -13 -42 9.01 2.26
 -1 -13 -40 4.84 2.32
 -1 -13 -38 5.93 1.57
 -1 -13 -37 12.67 2.04
 -1 -13 -35 6.98 1.29
 -1 -13 -34 17.42 1.16
 -1 -13 -33 7.29 0.94
 -1 -13 -32 7.44 1.18
 -1 -13 -31 2.25 0.9
 -1 -13 -30 12.11 2.11
 -1 -13 -29 18.61 1.7
 -1 -13 -28 17.39 1.99
 -1 -13 -27 107.82 4.12
 -1 -13 -26 13.92 1.7
 -1 -13 -25 59.83 2.5
 -1 -13 -24 11.31 1.42
 -1 -13 -23 14.62 1.36
 -1 -13 -22 15.39 2.43
 -1 -13 -21 15.65 1.87
 -1 -13 -20 133.64 4.67
 -1 -13 -19 8.59 1.42
 -1 -13 -18 61.38 2.82
 -1 -13 -17 23.77 2.25
 -1 -13 -16 39.87 3.48
 -1 -13 -15 37.45 3.86
 -1 -13 -14 25.16 1.12
 -1 -13 -13 35.75 2.53
 -1 -13 -12 21.7 1.3
 -1 -13 -11 152.27 6.38
 -1 -13 -10 20.18 1.98
 -1 -13 -9 94.37 4.42
 -1 -13 -8 10.22 2.1
 -1 -13 -7 159.77 4.79
 -1 -13 -6 40.85 2.07
 -1 -13 -5 39.29 5.95
 -1 -13 -4 47.66 3.72
 -1 -13 -3 5.96 0.72
 -1 -13 -2 282.48 8.84
 -1 -13 -1 37.66 1.88
 -1 -12 -43 5.48 2.2
 -1 -12 -42 11.89 1.54
 -1 -12 -41 9.69 1.54
 -1 -12 -38 6.04 1.48
 -1 -12 -37 35.62 3.06
 -1 -12 -36 34.03 3.49
 -1 -12 -33 20.72 1.45
 -1 -12 -32 5.71 1.11
 -1 -12 -30 63.25 1.98
 -1 -12 -29 60.36 3.63
 -1 -12 -28 94.88 4.71
 -1 -12 -27 17.08 1.59
 -1 -12 -26 92.75 2.11
 -1 -12 -25 49.72 1.33
 -1 -12 -24 34.02 1.43
 -1 -12 -23 45.32 2.44
 -1 -12 -22 43.42 1.97
 -1 -12 -21 17.54 1.54
 -1 -12 -20 5.27 1.68
 -1 -12 -19 56.93 2.33
 -1 -12 -18 179.14 3.27
 -1 -12 -17 76.77 4.51
 -1 -12 -16 29.88 2.91
 -1 -12 -15 27.32 3.29
 -1 -12 -14 22.52 1.77
 -1 -12 -13 149.92 1.8
 -1 -12 -12 163.87 4.15
 -1 -12 -11 106.29 2.46
 -1 -12 -10 338.78 4.43
 -1 -12 -9 159.15 2.76
 -1 -12 -8 400.13 7.89
 -1 -12 -7 25.4 1.74
 -1 -12 -6 32.38 0.93
 -1 -12 -5 58.64 2.66
 -1 -12 -4 59.88 1.96
 -1 -12 -3 5.37 0.55
 -1 -12 -2 112.26 5.5
 -1 -12 -1 121.32 5.05
 -1 -11 -45 10.32 1.71
 -1 -11 -44 4.13 1.73
 -1 -11 -43 5.81 1.59
 -1 -11 -42 7.17 1.53
 -1 -11 -40 31.14 2.93
 -1 -11 -39 5.57 2.52
 -1 -11 -38 20.23 1.81
 -1 -11 -37 25.33 1.58
 -1 -11 -36 36.1 1.52
 -1 -11 -34 23.06 1.26
 -1 -11 -33 34.23 1.62
 -1 -11 -32 8.78 2.41
 -1 -11 -31 18.2 1.33
 -1 -11 -30 116.97 2.32
 -1 -11 -29 60.43 1.99
 -1 -11 -28 66.68 2.32
 -1 -11 -27 16.94 1.29
 -1 -11 -26 14.96 1.47
 -1 -11 -25 28.09 2.16
 -1 -11 -24 16.5 1.35
 -1 -11 -23 25.93 1.87
 -1 -11 -22 62.53 3.49
 -1 -11 -21 26.29 1.5
 -1 -11 -20 10.86 4.17
 -1 -11 -19 20.19 3.8
 -1 -11 -18 131.39 3.59
 -1 -11 -17 43.7 1.53
 -1 -11 -16 4.92 0.71
 -1 -11 -15 245.94 8.03
 -1 -11 -14 81.17 1.61
 -1 -11 -12 104.86 5.46
 -1 -11 -11 24.29 1.03
 -1 -11 -10 154.49 4.47
 -1 -11 -9 321.8 3.61
 -1 -11 -8 181.76 4.23
 -1 -11 -7 64.34 1.49
 -1 -11 -6 3.61 0.75
 -1 -11 -5 131.31 1.17
 -1 -11 -4 11.04 0.59
 -1 -11 -3 54.19 2.84
 -1 -11 -2 69.91 5.93
 -1 -11 -1 22.1 3.28
 -1 -10 -46 16.82 1.93
 -1 -10 -45 32.16 1.93
 -1 -10 -44 30.05 1.89
 -1 -10 -43 11.99 2.43
 -1 -10 -42 36.27 1.82
 -1 -10 -41 4.5 1.8
 -1 -10 -39 16.76 1.75
 -1 -10 -38 37.93 1.55
 -1 -10 -37 32.12 1.4
 -1 -10 -36 27.24 2.29
 -1 -10 -35 32.82 2.17
 -1 -10 -34 3.16 1.53
 -1 -10 -33 38.87 1.65
 -1 -10 -32 15.58 1.36
 -1 -10 -31 70.59 2.93
 -1 -10 -30 6.63 1.29
 -1 -10 -29 48.83 2.35
 -1 -10 -28 25.15 1.3
 -1 -10 -27 235.47 3.98
 -1 -10 -26 135.75 2.52
 -1 -10 -25 77.85 1.75
 -1 -10 -24 88.2 3.05
 -1 -10 -23 20.83 1.07
 -1 -10 -22 3.89 1.29
 -1 -10 -21 30.69 2.41
 -1 -10 -19 76 4.19
 -1 -10 -18 263.83 7.34
 -1 -10 -17 44.3 2.4
 -1 -10 -16 24.52 1.4
 -1 -10 -15 11.24 1.97
 -1 -10 -14 34.75 1.29
 -1 -10 -13 37.72 5.26
 -1 -10 -12 14.73 1.39
 -1 -10 -11 110.19 3.23
 -1 -10 -10 35.66 1.33
 -1 -10 -9 181.22 4.16
 -1 -10 -8 43.35 0.95
 -1 -10 -7 162.61 4.13
 -1 -10 -6 161.44 1.76
 -1 -10 -5 12.07 0.98
 -1 -10 -4 87.31 3.06
 -1 -10 -3 11.93 0.56
 -1 -10 -2 5.72 0.82
 -1 -10 -1 38.08 3.2
 -1 -9 -46 14.22 1.74
 -1 -9 -45 32.88 2.9
 -1 -9 -44 7.95 1.65
 -1 -9 -42 3.85 1.82
 -1 -9 -40 9.55 1.59
 -1 -9 -39 31.77 1.84
 -1 -9 -37 14.29 1.63
 -1 -9 -36 13.98 1.29
 -1 -9 -35 10.63 1.25
 -1 -9 -34 63.95 1.41
 -1 -9 -33 52.6 1.58
 -1 -9 -32 2.77 1.31
 -1 -9 -31 55.92 1.83
 -1 -9 -30 7.81 1.84
 -1 -9 -29 329.93 5.26
 -1 -9 -28 188.55 4.21
 -1 -9 -27 185.88 3.86
 -1 -9 -26 100.13 1.61
 -1 -9 -25 43.7 1.79
 -1 -9 -24 46.33 1.32
 -1 -9 -23 66.31 2.12
 -1 -9 -22 14.73 1.73
 -1 -9 -21 72.34 1.65
 -1 -9 -20 55.76 1.57
 -1 -9 -19 176.96 3.04
 -1 -9 -18 46.37 1.06
 -1 -9 -17 60.71 1.89
 -1 -9 -16 123.05 2.75
 -1 -9 -15 51.02 1.35
 -1 -9 -14 188.33 5.21
 -1 -9 -13 51.33 1.47
 -1 -9 -12 260.21 5.11
 -1 -9 -11 321.56 5.62
 -1 -9 -10 407.73 3.96
 -1 -9 -9 563.35 8.97
 -1 -9 -8 314.53 8.21
 -1 -9 -7 475.02 5.45
 -1 -9 -6 291.84 2.3
 -1 -9 -5 97.28 2.06
 -1 -9 -4 150.48 2.98
 -1 -9 -3 110.68 3.93
 -1 -9 -2 532.05 12.64
 -1 -9 -1 264.45 1.01
 -1 -8 -47 26.93 2.1
 -1 -8 -45 45.95 1.79
 -1 -8 -44 16.01 1.67
 -1 -8 -43 3.87 1.92
 -1 -8 -42 4.17 1.77
 -1 -8 -41 7.27 1.66
 -1 -8 -38 37.79 2.04
 -1 -8 -37 74.59 3.51
 -1 -8 -36 13.07 1.46
 -1 -8 -35 35.21 1.53
 -1 -8 -34 12.24 1.3
 -1 -8 -33 6.17 1.69
 -1 -8 -32 36.29 1.8
 -1 -8 -30 35.48 1.55
 -1 -8 -29 50.38 1.66
 -1 -8 -28 7.87 1.52
 -1 -8 -27 191.62 5.09
 -1 -8 -26 4.58 1.63
 -1 -8 -25 249.03 2.26
 -1 -8 -24 22.64 1.96
 -1 -8 -23 28.22 2.2
 -1 -8 -22 40.77 1.62
 -1 -8 -21 17.98 1.55
 -1 -8 -20 96.88 1.37
 -1 -8 -19 82.28 1.07
 -1 -8 -18 27.41 0.87
 -1 -8 -17 97.95 1.28
 -1 -8 -16 64.27 2.29
 -1 -8 -15 27.08 0.79
 -1 -8 -14 69.71 1.32
 -1 -8 -13 42.79 1.06
 -1 -8 -12 332.96 3.45
 -1 -8 -11 601.06 10.01
 -1 -8 -10 19.7 0.76
 -1 -8 -9 699.46 17.77
 -1 -8 -8 204.02 3.21
 -1 -8 -7 346.34 5.35
 -1 -8 -6 125.45 2.35
 -1 -8 -5 91.94 0.8
 -1 -8 -4 225.82 5.09
 -1 -8 -3 48.57 0.57
 -1 -8 -2 124.43 1.01
 -1 -8 -1 41.63 0.7
 -1 -7 -49 29.82 3.17
 -1 -7 -48 82.73 2.56
 -1 -7 -47 23.09 2.54
 -1 -7 -46 19.73 2.14
 -1 -7 -45 17.79 2.01
 -1 -7 -44 3.97 1.91
 -1 -7 -39 13.51 1.76
 -1 -7 -38 71.02 3.37
 -1 -7 -37 87.54 1.87
 -1 -7 -36 108.96 2
 -1 -7 -35 13.03 2.09
 -1 -7 -34 20.45 1.72
 -1 -7 -33 33.71 1.7
 -1 -7 -32 38.22 1.67
 -1 -7 -31 35.15 2.57
 -1 -7 -30 93.94 2.08
 -1 -7 -29 160.3 2.38
 -1 -7 -28 239.92 5.87
 -1 -7 -26 47.29 1.35
 -1 -7 -25 23.24 1.25
 -1 -7 -24 28.38 2.01
 -1 -7 -23 6.72 1.13
 -1 -7 -22 31.02 1.55
 -1 -7 -21 142.66 2.45
 -1 -7 -20 231.89 2.13
 -1 -7 -19 50.83 1.6
 -1 -7 -18 147.07 2.36
 -1 -7 -17 21.31 0.92
 -1 -7 -16 13.73 0.82
 -1 -7 -15 115.14 1.5
 -1 -7 -14 34.56 1.11
 -1 -7 -13 290.85 3.45
 -1 -7 -12 72.2 0.81
 -1 -7 -11 206.09 1.84
 -1 -7 -10 1874.64 24.29
 -1 -7 -9 6.77 1.17
 -1 -7 -8 133.41 1.46
 -1 -7 -7 78.44 0.68
 -1 -7 -6 3.24 0.5
 -1 -7 -5 219.74 3
 -1 -7 -4 28.67 0.75
 -1 -7 -3 162.6 2.5
 -1 -7 -2 162.86 3.38
 -1 -7 -1 94.18 4.41
 -1 -6 -50 21.77 2.35
 -1 -6 -49 5 2.21
 -1 -6 -46 7.15 1.92
 -1 -6 -45 15.67 2
 -1 -6 -44 38.74 2.67
 -1 -6 -43 6.34 1.69
 -1 -6 -42 5.83 1.66
 -1 -6 -41 11.47 1.6
 -1 -6 -40 11.26 1.71
 -1 -6 -39 22.74 1.98
 -1 -6 -38 38.39 1.53
 -1 -6 -37 7.49 1.76
 -1 -6 -36 59.11 2.02
 -1 -6 -35 47.34 1.84
 -1 -6 -34 78.34 1.9
 -1 -6 -33 18.41 1.69
 -1 -6 -32 70.65 2.62
 -1 -6 -31 13.55 1.74
 -1 -6 -30 216.24 2.93
 -1 -6 -29 6.95 1.58
 -1 -6 -28 59.91 1.48
 -1 -6 -27 36.67 1.38
 -1 -6 -26 96.22 1.95
 -1 -6 -25 34.39 1.55
 -1 -6 -24 113.16 2.31
 -1 -6 -23 139.24 1.47
 -1 -6 -22 137.81 1.98
 -1 -6 -21 146.87 1.81
 -1 -6 -20 132.16 1.37
 -1 -6 -19 29.86 1.14
 -1 -6 -18 98.31 2.4
 -1 -6 -17 54.54 1.07
 -1 -6 -16 60.06 1.31
 -1 -6 -15 108.61 1.29
 -1 -6 -14 2.33 0.8
 -1 -6 -13 158.7 1.79
 -1 -6 -12 151.56 3.45
 -1 -6 -11 89.01 3.34
 -1 -6 -10 532.66 5.72
 -1 -6 -9 59.36 1.07
 -1 -6 -8 417.29 5.21
 -1 -6 -7 133.36 1.88
 -1 -6 -6 273.27 2.56
 -1 -6 -5 271.98 1.81
 -1 -6 -4 383.33 2.48
 -1 -6 -3 591.46 3.74
 -1 -6 -2 658.24 7.31
 -1 -6 -1 41.14 0.89
 -1 -5 -49 18.21 1.99
 -1 -5 -48 14.97 1.94
 -1 -5 -46 23.13 2.31
 -1 -5 -45 20.32 1.86
 -1 -5 -43 6.29 1.82
 -1 -5 -42 7.88 1.65
 -1 -5 -41 18.69 1.78
 -1 -5 -40 20.38 1.56
 -1 -5 -39 77.32 2.16
 -1 -5 -38 49.37 2.76
 -1 -5 -37 124.65 2.42
 -1 -5 -36 11.84 2.18
 -1 -5 -35 14.9 2.12
 -1 -5 -34 130.74 2.37
 -1 -5 -33 52.93 2.12
 -1 -5 -32 50.9 1.86
 -1 -5 -31 46.07 1.82
 -1 -5 -30 92.61 1.88
 -1 -5 -29 150.83 1.99
 -1 -5 -28 84.76 1.79
 -1 -5 -27 27.03 1.35
 -1 -5 -26 343.85 4.94
 -1 -5 -25 88.53 1.41
 -1 -5 -24 140.72 1.55
 -1 -5 -23 50.94 1.38
 -1 -5 -22 11.56 1.78
 -1 -5 -21 12.01 1.13
 -1 -5 -20 118.71 1.34
 -1 -5 -19 374.27 3.02
 -1 -5 -18 355.05 3.39
 -1 -5 -17 201.75 1.3
 -1 -5 -16 577.76 5.45
 -1 -5 -15 94.27 1.01
 -1 -5 -14 32.97 0.83
 -1 -5 -13 27.4 0.93
 -1 -5 -12 45.55 1.12
 -1 -5 -11 30.54 0.8
 -1 -5 -10 388.42 7.83
 -1 -5 -9 494.33 7.67
 -1 -5 -8 1039.25 8.9
 -1 -5 -7 136.5 1.33
 -1 -5 -6 240.69 2.14
 -1 -5 -5 59.07 0.72
 -1 -5 -4 33.35 0.81
 -1 -5 -3 79.04 1.32
 -1 -5 -2 758.59 9.65
 -1 -5 -1 221.55 4.5
 -1 -4 -49 7.21 2.06
 -1 -4 -47 9.88 2.44
 -1 -4 -46 21.84 2.36
 -1 -4 -45 21.8 2.19
 -1 -4 -43 32.9 2.83
 -1 -4 -42 16.86 1.7
 -1 -4 -41 40.69 2.18
 -1 -4 -40 76.73 2.89
 -1 -4 -39 26.35 1.56
 -1 -4 -38 24.85 1.53
 -1 -4 -37 150.18 2.69
 -1 -4 -35 68.56 1.9
 -1 -4 -33 78.4 1.56
 -1 -4 -32 39.3 1.6
 -1 -4 -31 120.32 1.65
 -1 -4 -30 67.45 1.48
 -1 -4 -29 5.77 1.37
 -1 -4 -28 6.18 1.32
 -1 -4 -27 45.61 1.32
 -1 -4 -26 63.61 1.52
 -1 -4 -25 51.17 1.26
 -1 -4 -23 64.31 1.71
 -1 -4 -22 220.97 2.44
 -1 -4 -21 275.23 4.27
 -1 -4 -20 344.31 3.29
 -1 -4 -19 13.65 1.06
 -1 -4 -18 75.98 1.85
 -1 -4 -17 787.57 3.47
 -1 -4 -16 266.46 1.59
 -1 -4 -15 130.11 1.38
 -1 -4 -14 722.6 5.87
 -1 -4 -13 977.6 12.89
 -1 -4 -12 79.84 1.4
 -1 -4 -11 39.69 0.87
 -1 -4 -10 262.65 1.88
 -1 -4 -9 598.98 11.43
 -1 -4 -8 553.95 7.59
 -1 -4 -7 20.65 0.55
 -1 -4 -6 447.67 7.86
 -1 -4 -5 1039.07 6.25
 -1 -4 -4 80.84 0.95
 -1 -4 -3 214.19 2.91
 -1 -4 -2 2850.88 12.19
 -1 -4 -1 1116.22 8.66
 -1 -3 -50 4.79 2.17
 -1 -3 -49 8.31 2.91
 -1 -3 -48 35.8 2.48
 -1 -3 -47 23.13 2.8
 -1 -3 -46 23.06 2.12
 -1 -3 -45 32.14 2
 -1 -3 -44 27.05 2.25
 -1 -3 -43 24.42 1.75
 -1 -3 -42 8.75 1.9
 -1 -3 -41 6.02 1.66
 -1 -3 -39 131.56 2.92
 -1 -3 -38 60.34 1.61
 -1 -3 -37 97.42 2.07
 -1 -3 -36 39.88 1.77
 -1 -3 -35 64.77 2.17
 -1 -3 -34 130.92 1.69
 -1 -3 -33 11.24 1.47
 -1 -3 -32 9.61 1.63
 -1 -3 -31 23.63 1.59
 -1 -3 -30 18.09 1.55
 -1 -3 -29 73.38 2.15
 -1 -3 -28 245.55 2.56
 -1 -3 -27 14.72 1.65
 -1 -3 -26 15.1 2.55
 -1 -3 -25 7.27 2.01
 -1 -3 -24 9.74 1.51
 -1 -3 -23 10.69 1.48
 -1 -3 -22 59.66 1.51
 -1 -3 -21 63.59 1.9
 -1 -3 -20 94.03 1.97
 -1 -3 -19 526.45 9.01
 -1 -3 -18 149.63 2.49
 -1 -3 -17 584.84 4.32
 -1 -3 -16 426.96 2.09
 -1 -3 -15 249.4 1.68
 -1 -3 -14 75.59 1.72
 -1 -3 -13 250.19 1.57
 -1 -3 -12 606.83 11.89
 -1 -3 -11 658.93 7.49
 -1 -3 -10 106.05 1.44
 -1 -3 -9 1040.2 11.76
 -1 -3 -8 516 6.42
 -1 -3 -7 631.27 5.7
 -1 -3 -6 138.31 1.2
 -1 -3 -5 1518.63 17.41
 -1 -3 -4 826.61 9.44
 -1 -3 -3 3356.18 37.97
 -1 -3 -2 1839.44 18.94
 -1 -3 -1 6009.39 80.58
 -1 -2 -51 9.16 2.13
 -1 -2 -49 19.18 2.49
 -1 -2 -48 11.01 2.87
 -1 -2 -47 19.18 2.41
 -1 -2 -46 41.4 2.43
 -1 -2 -45 10.83 1.96
 -1 -2 -43 17.82 1.75
 -1 -2 -42 61.42 2.34
 -1 -2 -39 28.23 1.85
 -1 -2 -38 46.44 1.53
 -1 -2 -37 200.11 2.71
 -1 -2 -36 85.24 1.86
 -1 -2 -35 45.15 1.76
 -1 -2 -34 81.88 1.57
 -1 -2 -33 19.92 1.41
 -1 -2 -32 19.48 1.43
 -1 -2 -31 10.89 1.69
 -1 -2 -30 30.41 2.11
 -1 -2 -29 4.82 1.38
 -1 -2 -28 157.28 1.75
 -1 -2 -26 52.41 1.49
 -1 -2 -25 58.44 2.22
 -1 -2 -24 122.65 3.31
 -1 -2 -23 25.9 1.25
 -1 -2 -22 120.34 1.6
 -1 -2 -21 549.21 3.95
 -1 -2 -20 106.11 1.51
 -1 -2 -19 1820.45 23.79
 -1 -2 -18 475.09 7.75
 -1 -2 -17 573.21 7.9
 -1 -2 -16 85.05 1.26
 -1 -2 -15 392.98 2.35
 -1 -2 -14 273.48 3.72
 -1 -2 -13 10.04 0.81
 -1 -2 -12 390.51 4.21
 -1 -2 -11 411.34 3.75
 -1 -2 -10 543.24 10.51
 -1 -2 -9 1192.83 11.32
 -1 -2 -8 1548.96 14.51
 -1 -2 -7 882.75 15.17
 -1 -2 -6 180.16 2.21
 -1 -2 -5 34.15 0.42
 -1 -2 -4 1252.82 8.06
 -1 -2 -3 5830.4 74.32
 -1 -2 -2 3931.22 21.98
 -1 -2 -1 23293.93 129.82
 -1 -1 -51 10.6 2.31
 -1 -1 -49 5.92 2.66
 -1 -1 -47 25.71 2.61
 -1 -1 -46 32.96 2.54
 -1 -1 -45 6.25 1.78
 -1 -1 -43 14.52 1.74
 -1 -1 -42 33.02 1.75
 -1 -1 -41 56.71 2.06
 -1 -1 -40 54.61 1.67
 -1 -1 -39 43.65 1.55
 -1 -1 -38 53.96 1.85
 -1 -1 -37 154.14 3.9
 -1 -1 -36 47.76 1.56
 -1 -1 -35 102.3 1.65
 -1 -1 -34 31.91 1.57
 -1 -1 -33 9.47 1.52
 -1 -1 -32 9 1.44
 -1 -1 -31 17.09 1.38
 -1 -1 -30 57 1.68
 -1 -1 -29 142.88 2.27
 -1 -1 -28 258.57 5.03
 -1 -1 -27 40.1 1.51
 -1 -1 -26 152.9 1.73
 -1 -1 -25 97.76 2.18
 -1 -1 -24 127.7 2.45
 -1 -1 -23 233.73 3.09
 -1 -1 -22 110.48 1.55
 -1 -1 -21 222.29 3.64
 -1 -1 -20 211.96 3.37
 -1 -1 -19 884.29 9.35
 -1 -1 -18 31.88 1.22
 -1 -1 -17 258.35 3.2
 -1 -1 -16 282.71 4.06
 -1 -1 -15 24.47 0.77
 -1 -1 -14 598.05 6.32
 -1 -1 -13 522.49 4.03
 -1 -1 -12 410.47 4.44
 -1 -1 -11 534 4.87
 -1 -1 -10 780.91 10.56
 -1 -1 -9 21.53 0.65
 -1 -1 -8 5202.2 60.05
 -1 -1 -7 1050.36 12.99
 -1 -1 -6 1918.19 15.8
 -1 -1 -5 552.16 7.93
 -1 -1 -4 751.91 6.41
 -1 -1 -3 2925.25 22.94
 -1 -1 -2 1019.59 5.3
 -1 -1 -1 1968.01 17
 0 0 2 160.91 2.06
 0 0 4 5347.38 20.6
 0 0 6 2047.36 14.92
 0 0 8 139.28 2.06
 0 0 10 3064.15 23.13
 0 0 12 107.26 2.69
 0 0 14 537.92 4.02
 0 0 16 690.34 4.71
 0 0 18 5746.16 36.31
 0 0 20 4166.7 41.03
 0 0 22 515.11 5.76
 0 0 24 124.08 2.19
 0 0 34 128.69 3.43
 0 0 38 662.15 15.43
 0 0 42 75.8 2.62
 0 0 46 52.18 6.49
 0 0 50 16.78 3.01
 0 1 1 1164.41 9.73
 0 1 2 2206.33 62.35
 0 1 3 1662.03 24.09
 0 1 4 2058.52 15.61
 0 1 5 1510.23 8.94
 0 1 6 5.98 1.17
 0 1 7 62.47 2.12
 0 1 8 2200.91 31.83
 0 1 9 1477.99 10.61
 0 1 10 171.77 2.46
 0 1 11 374.8 2.7
 0 1 12 1363.65 9.9
 0 1 13 227.24 2.25
 0 1 14 144.25 1.63
 0 1 15 1591.88 9.99
 0 1 17 190.76 1.21
 0 1 18 2.57 0.95
 0 1 19 111.57 1.34
 0 1 20 27.74 1.11
 0 1 21 10.23 1.01
 0 1 22 25.9 1.16
 0 1 23 29.66 1.1
 0 1 24 4.74 1.22
 0 1 25 34.64 1.05
 0 1 26 128.41 1.69
 0 1 27 52.49 1.15
 0 1 28 12.05 1.3
 0 1 29 129.16 1.61
 0 1 30 38.65 1.53
 0 1 32 11.1 1.33
 0 1 33 112.47 1.47
 0 1 34 45.04 1.52
 0 1 35 382.23 6.44
 0 1 36 3.64 1.6
 0 1 37 103.05 1.85
 0 1 38 11.34 1.45
 0 1 39 31.82 1.51
 0 1 40 125.47 2.05
 0 1 41 51.95 1.74
 0 1 42 14.54 1.69
 0 1 43 10.61 1.74
 0 1 45 4.34 1.72
 0 1 46 29.21 2.03
 0 1 47 83.69 3.88
 0 1 48 27.2 2.26
 0 1 50 11.79 2.23
 0 2 0 1586.63 10.76
 0 2 1 2406.85 27.75
 0 2 2 885.5 13.37
 0 2 3 2795.61 35.2
 0 2 4 1351.54 9.58
 0 2 6 958.42 6.88
 0 2 7 327.73 3.41
 0 2 8 152.74 1.04
 0 2 9 86.77 0.89
 0 2 10 1.66 0.63
 0 2 11 355.73 3.13
 0 2 12 830.69 5.78
 0 2 13 471.34 2.52
 0 2 14 1431.37 16.41
 0 2 15 292.29 3.44
 0 2 16 854.16 4.86
 0 2 17 280.26 2.36
 0 2 18 4.2 0.9
 0 2 19 1999.35 9.58
 0 2 20 1596.04 19.08
 0 2 21 329.75 2.75
 0 2 22 34.14 1
 0 2 23 15.59 1.05
 0 2 24 43.86 1.26
 0 2 25 2.94 1.06
 0 2 27 154.33 1.62
 0 2 29 59.18 1.34
 0 2 30 167.68 2.41
 0 2 31 12.85 1.21
 0 2 32 72.42 1.36
 0 2 33 17.6 1.59
 0 2 34 20.21 1.64
 0 2 35 36.67 1.48
 0 2 36 358.44 5.73
 0 2 37 59.25 2.02
 0 2 38 285.74 3.61
 0 2 39 110.27 1.96
 0 2 40 126.58 1.98
 0 2 41 69.75 2.62
 0 2 42 44.35 1.67
 0 2 43 4.57 1.75
 0 2 44 15.6 1.69
 0 2 45 4.8 2.3
 0 2 46 20.31 2.35
 0 2 47 6.27 2.07
 0 2 48 16.84 2.03
 0 2 49 7.95 2.24
 0 2 50 11.43 2.44
 0 3 1 237.25 5.38
 0 3 2 39.89 0.38
 0 3 3 288.31 4.37
 0 3 4 967.54 13.8
 0 3 5 1328.13 64.02
 0 3 6 49.59 1.13
 0 3 7 8193.53 111.74
 0 3 8 317.03 3.38
 0 3 9 1243.05 16.62
 0 3 10 3.68 0.53
 0 3 11 3562.25 28.27
 0 3 12 43.11 0.71
 0 3 13 116.02 2.03
 0 3 14 11.86 0.81
 0 3 15 383.62 4.11
 0 3 16 23.05 0.82
 0 3 17 224.64 2.49
 0 3 18 301.06 5.97
 0 3 19 169.93 3.2
 0 3 20 167.79 3.86
 0 3 21 17.29 1.04
 0 3 22 390.14 4.03
 0 3 23 5.3 1.13
 0 3 25 16.16 1
 0 3 26 107.43 1.39
 0 3 27 1550.76 15.57
 0 3 28 4.81 1.13
 0 3 29 19.33 1.23
 0 3 31 72.92 1.54
 0 3 32 6.67 1.24
 0 3 33 11.03 1.37
 0 3 34 25.23 1.48
 0 3 35 41.32 1.38
 0 3 36 34.11 1.4
 0 3 37 252.07 2.75
 0 3 38 103.43 2.06
 0 3 39 37.62 1.56
 0 3 40 22.94 1.61
 0 3 41 5.63 1.63
 0 3 42 7.76 1.63
 0 3 44 15.46 2.08
 0 3 45 61.23 2.21
 0 3 46 7.2 2.28
 0 3 47 64.42 3.43
 0 4 0 514.71 5.34
 0 4 1 1.21 0.41
 0 4 2 46.75 2.67
 0 4 3 1807.34 11.28
 0 4 4 773.46 10.13
 0 4 5 765.85 6.64
 0 4 6 363.42 7.34
 0 4 7 1.24 0.35
 0 4 8 1910.07 24.19
 0 4 9 21.64 1.28
 0 4 10 394.08 10.01
 0 4 11 36.73 0.86
 0 4 12 213.14 3.6
 0 4 13 117.48 1.59
 0 4 14 2.68 0.75
 0 4 15 85.82 1.44
 0 4 17 52.28 0.98
 0 4 18 302.11 2.83
 0 4 19 23.95 0.84
 0 4 20 140.8 1.66
 0 4 22 310.85 3.25
 0 4 23 141.28 1.65
 0 4 24 36.06 0.99
 0 4 25 173.59 2.09
 0 4 26 58.7 1.1
 0 4 27 12.71 1.05
 0 4 28 119.61 1.8
 0 4 30 13.08 1.26
 0 4 31 7.96 1.2
 0 4 33 8.31 1.61
 0 4 34 117.45 1.59
 0 4 36 21.21 1.47
 0 4 37 15.29 1.44
 0 4 38 45.99 1.47
 0 4 39 15.33 1.45
 0 4 40 20.49 1.49
 0 4 41 23.66 1.69
 0 4 42 11.34 1.61
 0 4 43 12.02 2.06
 0 4 44 4.63 1.91
 0 4 46 6.28 2.03
 0 4 47 9.27 1.84
 0 4 48 7.2 2.19
 0 4 51 11.86 1.99
 0 5 1 608.15 5.03
 0 5 2 130.83 1.52
 0 5 3 43.86 1.58
 0 5 4 305.07 3.18
 0 5 5 131.86 0.89
 0 5 6 1028.15 11.96
 0 5 7 385.46 14.18
 0 5 8 1222.06 14.5
 0 5 9 871.71 9.48
 0 5 10 101.65 2
 0 5 11 1139.43 14.78
 0 5 12 361.32 3.88
 0 5 13 66.59 1.04
 0 5 14 198.75 2.4
 0 5 15 58.34 0.87
 0 5 16 181.69 1.7
 0 5 17 29.73 0.74
 0 5 18 151.08 1.23
 0 5 19 2.14 0.83
 0 5 21 108.03 1.19
 0 5 22 111.5 1.62
 0 5 23 22.66 0.91
 0 5 25 47.35 1.02
 0 5 26 48.76 1.29
 0 5 27 226.6 3.38
 0 5 29 11.55 1.23
 0 5 30 46.44 1.49
 0 5 31 60.04 1.62
 0 5 32 17.85 1.2
 0 5 33 69.62 1.36
 0 5 34 12.41 1.5
 0 5 35 65.17 1.52
 0 5 36 166.76 3.56
 0 5 37 17.37 1.38
 0 5 38 6.18 1.44
 0 5 39 4.46 1.5
 0 5 40 66.86 2.06
 0 5 42 12.09 2.7
 0 5 45 16.5 1.75
 0 5 46 25.77 2.15
 0 5 47 82.76 2
 0 5 48 9.17 1.87
 0 5 49 8.28 1.86
 0 5 50 28.76 1.89
 0 6 2 806.38 4.67
 0 6 3 40.48 0.42
 0 6 4 257.28 2.51
 0 6 5 958.05 9.98
 0 6 6 104.57 0.97
 0 6 7 201.06 1.15
 0 6 8 434.82 5.52
 0 6 9 69.69 1.16
 0 6 10 68.21 1.91
 0 6 11 382.2 3.39
 0 6 12 47.87 1.34
 0 6 13 8.33 0.9
 0 6 14 194.87 2.67
 0 6 15 254.85 2.76
 0 6 17 12.91 0.8
 0 6 18 285.91 2.24
 0 6 19 39.53 0.94
 0 6 20 33.83 1.08
 0 6 22 5.68 0.81
 0 6 23 7.08 0.96
 0 6 24 62.95 1.38
 0 6 25 8.63 1.12
 0 6 26 11.97 1.17
 0 6 27 10.42 1.13
 0 6 29 32.3 2.01
 0 6 30 20.58 1.36
 0 6 31 36.83 2.11
 0 6 32 216.09 2.35
 0 6 33 8.58 1.37
 0 6 34 39.04 1.61
 0 6 36 3.76 1.4
 0 6 37 71.63 1.62
 0 6 38 3.17 1.51
 0 6 40 56.08 1.77
 0 6 41 21.46 1.92
 0 6 44 42.36 1.77
 0 6 45 5.7 2.42
 0 6 47 7.79 1.95
 0 6 48 16.65 1.9
 0 6 49 7.11 2.03
 0 7 1 595.44 5.72
 0 7 2 668.07 9.9
 0 7 3 1707.35 30.78
 0 7 4 2.17 0.3
 0 7 5 121.58 1.7
 0 7 6 4.75 0.48
 0 7 7 177.11 2.72
 0 7 9 14.42 0.68
 0 7 10 10.12 0.75
 0 7 11 7.28 0.77
 0 7 12 7.95 0.83
 0 7 13 222.39 3.44
 0 7 14 28.7 1.17
 0 7 15 233.16 2.56
 0 7 16 69.24 1.77
 0 7 17 974.01 7.35
 0 7 18 151.29 2.74
 0 7 19 58.97 1.1
 0 7 20 321.97 3.5
 0 7 21 129.5 1.66
 0 7 22 26.92 0.83
 0 7 23 14.29 1.04
 0 7 25 13.02 0.93
 0 7 26 119.86 1.86
 0 7 27 6.07 1.17
 0 7 28 170.24 3.02
 0 7 29 52.63 1.91
 0 7 30 115.08 2.6
 0 7 31 46.13 1.23
 0 7 32 48.37 1.34
 0 7 33 29.28 1.23
 0 7 34 46.34 1.31
 0 7 35 134.49 1.67
 0 7 36 11.37 1.39
 0 7 37 19.77 1.57
 0 7 38 46.84 1.86
 0 7 39 3.44 1.56
 0 7 40 32.12 1.66
 0 7 42 15.05 1.79
 0 7 44 8.29 1.9
 0 7 45 13.63 1.68
 0 7 48 7.9 2.08
 0 7 49 20 2.89
 0 8 0 287.99 1.5
 0 8 1 6.17 0.78
 0 8 2 27.85 0.98
 0 8 3 176.8 1.37
 0 8 4 415.66 6.61
 0 8 5 13.6 0.55
 0 8 6 50.26 1.34
 0 8 7 2.4 0.53
 0 8 8 31.19 1.04
 0 8 9 237.66 4
 0 8 10 18.73 0.89
 0 8 11 2.69 0.74
 0 8 12 38.4 1.47
 0 8 13 4.91 0.84
 0 8 14 251.98 2.48
 0 8 17 95.85 1.53
 0 8 18 15.29 0.69
 0 8 19 11.62 0.76
 0 8 20 110.85 1.91
 0 8 21 52.79 1.08
 0 8 22 91.38 1.1
 0 8 23 161.76 3.48
 0 8 26 5.81 0.88
 0 8 28 9.14 0.97
 0 8 29 185.78 2.7
 0 8 31 70.74 1.3
 0 8 32 119.7 1.99
 0 8 34 22.89 1.44
 0 8 35 70.44 1.4
 0 8 36 2.89 1.39
 0 8 37 22.54 1.42
 0 8 38 28.08 1.4
 0 8 40 4.92 1.76
 0 8 41 13.71 1.51
 0 8 42 7.71 1.56
 0 8 44 22.26 1.78
 0 8 47 8.56 2.03
 0 9 1 186.19 1.78
 0 9 3 13.95 0.79
 0 9 4 207.48 2.01
 0 9 5 9.98 1.18
 0 9 6 49.86 4.52
 0 9 8 237.16 3.24
 0 9 9 498.66 5.31
 0 9 10 182.83 1.53
 0 9 11 24.08 0.68
 0 9 12 42.5 0.93
 0 9 13 16.66 0.85
 0 9 14 9.89 0.89
 0 9 15 25.36 1.61
 0 9 16 305.13 9.08
 0 9 17 10.97 1.23
 0 9 18 148.43 3.61
 0 9 19 348.71 3.09
 0 9 21 41.6 1.35
 0 9 22 65.66 1.47
 0 9 23 13.42 0.93
 0 9 24 20.85 0.96
 0 9 25 32.94 1.05
 0 9 26 91.87 1.8
 0 9 27 155.21 1.76
 0 9 28 2.66 1.22
 0 9 29 263.85 4.16
 0 9 30 52.06 1.8
 0 9 32 86.41 3.18
 0 9 33 87.53 2.37
 0 9 34 40.63 1.6
 0 9 35 13.91 1.22
 0 9 36 4.15 1.35
 0 9 37 160.38 3.67
 0 9 38 46.5 1.58
 0 9 39 4.64 1.46
 0 9 42 23.53 2.06
 0 9 44 41.33 1.95
 0 9 45 4.87 2.04
 0 9 46 9.77 1.98
 0 9 47 155.81 3.93
 0 10 0 12.66 1.37
 0 10 1 3.69 0.62
 0 10 2 45.28 1.66
 0 10 3 189.6 2.72
 0 10 4 57.25 1.35
 0 10 6 13.15 0.97
 0 10 7 122.07 4.42
 0 10 8 493.93 7.42
 0 10 9 1286.39 16.58
 0 10 10 1487.73 17.83
 0 10 11 345.68 5.44
 0 10 12 115.66 2.57
 0 10 13 202.48 2.75
 0 10 14 145.16 1.77
 0 10 15 194.43 3.67
 0 10 16 125.14 2.98
 0 10 17 29.81 1.34
 0 10 18 14.61 1.65
 0 10 19 15.31 0.78
 0 10 20 5.73 1.49
 0 10 21 227.68 4.96
 0 10 22 19.28 1.15
 0 10 23 10.57 1.35
 0 10 24 180.72 2.99
 0 10 25 42.39 1.21
 0 10 26 27.32 1.12
 0 10 27 70.2 1.97
 0 10 28 244.84 3.78
 0 10 29 260.55 3.14
 0 10 30 151.35 6.08
 0 10 35 9.22 2.07
 0 10 38 21.8 3.25
 0 10 39 27.34 1.87
 0 10 40 10.04 1.87
 0 10 41 5.64 1.8
 0 10 44 34.7 1.92
 0 10 45 8.74 2.31
 0 11 1 241.18 7.18
 0 11 2 96.93 2.04
 0 11 3 27.63 0.74
 0 11 4 138.79 3.73
 0 11 5 219.1 3.08
 0 11 6 16.54 0.75
 0 11 7 502.99 2.18
 0 11 8 21.79 0.8
 0 11 9 111.13 6.09
 0 11 10 50.83 2.61
 0 11 11 399.4 10.18
 0 11 13 24 1.43
 0 11 15 50.94 1.8
 0 11 17 44.14 1.28
 0 11 18 3.05 1.03
 0 11 19 9.71 1.14
 0 11 20 10.73 1.19
 0 11 22 6.55 1.31
 0 11 23 167.69 6.96
 0 11 24 123.47 3.57
 0 11 25 81.41 2.17
 0 11 26 20.61 0.95
 0 11 27 335 3.93
 0 11 28 4.92 1.49
 0 11 29 18.74 1.23
 0 11 30 70.06 2.38
 0 11 32 12.71 1.32
 0 11 33 17.41 2.38
 0 11 35 40.89 2.18
 0 11 39 9.46 1.59
 0 11 41 10.76 1.69
 0 11 42 7.72 1.88
 0 11 43 14.53 1.79
 0 11 44 7.38 2.01
 0 11 45 39.81 2.09
 0 12 0 14.33 1.05
 0 12 1 179.88 5.44
 0 12 2 68.73 2.45
 0 12 3 56.88 2.71
 0 12 5 249.17 1.91
 0 12 6 212.64 1.75
 0 12 10 865.79 16.42
 0 12 11 36.82 1.32
 0 12 13 2.83 0.69
 0 12 15 33.41 2.09
 0 12 16 3.25 1.29
 0 12 17 29.61 1.55
 0 12 19 135.7 5.03
 0 12 20 23.2 1.13
 0 12 21 68.51 1.85
 0 12 22 19.87 1.37
 0 12 23 104.02 5.93
 0 12 24 13.75 1.4
 0 12 26 110.09 4.33
 0 12 27 42.43 3.69
 0 12 28 251.73 3.61
 0 12 29 47.55 1.4
 0 12 30 165.37 4.89
 0 12 32 5.46 1.07
 0 12 33 19.39 1.86
 0 12 34 7.37 1
 0 12 35 7.23 1.04
 0 12 36 34.76 1.67
 0 12 37 10.09 1.43
 0 12 39 8.31 1.6
 0 12 40 30.26 1.6
 0 12 42 9.92 1.35
 0 12 43 16.2 2.06
 0 12 44 22.31 2.11
 0 13 1 25.48 0.9
 0 13 2 91.77 3.54
 0 13 3 15.95 1.37
 0 13 4 3.02 0.88
 0 13 6 74.37 10.41
 0 13 7 0.98 0.43
 0 13 8 16.69 3.12
 0 13 9 8.9 0.97
 0 13 10 49.67 1.29
 0 13 11 117.91 3.49
 0 13 12 16.75 2.85
 0 13 14 87.07 2.64
 0 13 15 57.76 2.18
 0 13 16 86.61 2.87
 0 13 17 20.47 2.23
 0 13 18 83.02 3.37
 0 13 19 107.6 2.3
 0 13 20 21.15 1.12
 0 13 21 29.64 1.21
 0 13 22 6.11 1.32
 0 13 23 3.9 1.3
 0 13 24 9.85 1.29
 0 13 25 7.38 1.35
 0 13 27 3.98 1.51
 0 13 28 47.76 2.69
 0 13 29 58.09 1.73
 0 13 30 38.22 1.65
 0 13 32 3.37 1.08
 0 13 35 2.62 1.16
 0 13 36 26.09 1.25
 0 13 37 77.11 2.71
 0 13 38 13.87 1.91
 0 13 40 5.56 2.25
 0 13 41 32.8 2.25
 0 13 43 16.27 2.28
 0 14 0 269.39 2.95
 0 14 1 4.26 1.67
 0 14 3 109.29 4.58
 0 14 4 60.61 2.1
 0 14 5 2.01 0.62
 0 14 6 39.68 3.79
 0 14 7 19.46 2.29
 0 14 8 20.76 2.69
 0 14 9 9.7 1.5
 0 14 10 141.56 7.35
 0 14 12 106.71 1.78
 0 14 13 34.69 7.55
 0 14 14 4.04 0.71
 0 14 15 6.84 3.02
 0 14 17 4.21 1.09
 0 14 18 47.76 3.47
 0 14 19 8.09 1.01
 0 14 20 43.77 2.48
 0 14 21 11.54 1.34
 0 14 24 27.85 1.72
 0 14 25 5.23 1.48
 0 14 26 85.7 2.2
 0 14 28 19.75 1.8
 0 14 29 4.85 1.58
 0 14 32 11.8 1.67
 0 14 38 20 2.07
 0 14 39 15.72 3.29
 0 15 1 341.58 2.85
 0 15 2 9.04 2.09
 0 15 3 127.02 2.71
 0 15 8 45.96 3.58
 0 15 10 8.88 1.79
 0 15 11 7.1 3.23
 0 15 13 19.63 1.68
 0 15 15 35.72 4.73
 0 15 17 168.79 2.57
 0 15 18 57.14 2.69
 0 15 21 65.31 2.82
 0 15 22 5.02 1.32
 0 15 23 3.39 1.63
 0 15 25 7.5 1.59
 0 15 27 6.23 1.62
 0 15 28 6.6 1.6
 0 15 29 5.21 1.94
 0 15 35 26.59 2.16
 0 15 36 17.99 3.68
 0 15 37 7.8 2.25
 0 15 38 5.26 2.39
 0 16 0 9.38 1.76
 0 16 1 29.2 4.02
 0 16 3 4.28 0.96
 0 16 4 11.64 1.47
 0 16 5 1.54 0.69
 0 16 7 10.82 1.95
 0 16 8 29.97 4.12
 0 16 9 37.09 3.1
 0 16 12 26.12 3.79
 0 16 14 7.55 1.68
 0 16 15 10.46 3.24
 0 16 16 31.69 2.33
 0 16 17 12.41 0.8
 0 16 21 8.64 2.1
 0 16 22 3.77 1.26
 0 16 24 13.1 2.35
 0 16 29 16.29 1.77
 0 16 32 22.08 1.94
 0 17 1 2.84 1.23
 0 17 3 8.65 0.85
 0 17 5 13.68 2.33
 0 17 6 49.62 7.02
 0 17 7 29.09 2.73
 0 17 8 28.37 2.43
 0 17 10 25.37 6.55
 0 17 13 25.4 3.44
 0 17 14 18.09 3.08
 0 17 15 29.94 4.1
 0 17 17 5.67 2.19
 0 17 18 2.45 0.91
 0 17 19 19.08 2.19
 0 17 21 4.33 1.15
 0 17 24 3.44 1.38
 0 17 25 10.42 1.43
 0 17 26 32.43 1.91
 0 17 31 4.59 1.9
 0 18 7 11.79 2.01
 0 18 9 10.95 2.16
 0 18 10 44.72 10.07
 0 18 11 7.08 3.52
 0 18 14 14.15 5.69
 0 18 15 5.2 1.14
 0 18 16 5.87 2.11
 0 18 17 4.89 1.21
 0 18 18 4.16 1.34
 0 18 21 7.78 1.95
 0 18 24 3.43 1.39
 0 18 25 12.18 2.5
 0 18 29 7.2 1.66
 0 18 30 3.78 1.81
 0 19 1 3.32 1.14
 0 19 2 25.29 2.43
 0 19 4 5.92 2.83
 0 19 7 19.03 4.48
 0 19 11 7.11 3.53
 0 19 18 5.88 1.76
 0 19 19 22.76 1.97
 0 19 23 34.64 2.48
 0 19 27 8.21 3.01
 0 19 28 5.18 2.36
 0 20 1 47.97 4.81
 0 20 2 6.07 1.39
 0 20 4 4.46 1.42
 0 20 5 14.39 1.96
 0 20 6 7.36 2.07
 0 20 11 5.92 2.51
 0 20 19 53.52 9.25
 0 20 20 10.47 4.75
 0 20 21 11.67 3.12
 0 20 22 9.69 3.2
 0 21 1 5.57 1.87
 0 21 2 4.68 0.97
 0 21 3 59.13 4.66
 0 21 6 10.22 4.56
 0 21 14 14.35 2.7
 0 21 15 11.85 3.34
 0 21 17 40.92 7.46
 0 21 18 21.51 3.23
 0 22 2 4.47 1.82
 0 22 4 9.47 2.9
 0 22 7 9.78 2.29
 0 22 14 14.24 2.83
 1 0 1 227.48 3.2
 1 0 2 1757.11 12.82
 1 0 3 640.52 3.46
 1 0 4 4.28 0.44
 1 0 5 7.66 0.5
 1 0 6 24.46 0.54
 1 0 7 256.68 6.08
 1 0 8 3221.41 27.06
 1 0 9 214.38 2.65
 1 0 10 538.85 11.05
 1 0 11 481.75 6.25
 1 0 12 161.21 2.22
 1 0 13 617.91 6.13
 1 0 14 97.84 1.1
 1 0 15 13.19 0.85
 1 0 17 1025.42 18.54
 1 0 18 2162.1 21.61
 1 0 19 132.38 1.36
 1 0 20 468.26 5.32
 1 0 21 1234.04 12.55
 1 0 22 21.87 1.09
 1 0 23 45.34 1.24
 1 0 24 3.92 1.19
 1 0 27 16.56 1.44
 1 0 28 534.25 3.73
 1 0 29 63.45 1.66
 1 0 30 52.25 1.53
 1 0 31 143.42 3
 1 0 32 42.29 1.45
 1 0 33 4.07 1.45
 1 0 34 9.06 1.56
 1 0 35 368.96 5.94
 1 0 36 186.1 3.08
 1 0 37 87.89 2.92
 1 0 38 219.83 5.59
 1 0 39 404.78 7.05
 1 0 40 79.19 1.82
 1 0 42 16.07 1.72
 1 0 43 16.9 1.74
 1 0 46 24.44 1.96
 1 0 47 5.58 2.61
 1 0 48 61.98 2.61
 1 0 49 26.61 2.54
 1 1 0 270.11 2.26
 1 1 1 1986.88 17.32
 1 1 2 1020.78 10.62
 1 1 3 2992.07 23.35
 1 1 4 750.15 7.07
 1 1 5 537.42 7.23
 1 1 6 1954.83 12.24
 1 1 7 1044.82 12.33
 1 1 8 5182 35.78
 1 1 9 21.38 0.64
 1 1 10 777.47 5.79
 1 1 11 540.64 9.83
 1 1 12 407.6 4.42
 1 1 13 530.15 3.81
 1 1 14 616.14 6.12
 1 1 15 25.64 0.74
 1 1 16 282.95 1.95
 1 1 17 258.86 1.76
 1 1 18 33.56 0.94
 1 1 19 862.46 10.63
 1 1 20 213.99 1.78
 1 1 21 228.55 3.07
 1 1 22 110.22 2.07
 1 1 23 239.43 3.85
 1 1 24 127.52 1.65
 1 1 25 101.08 1.86
 1 1 26 149.4 3.32
 1 1 27 38.03 1.48
 1 1 28 255 2.57
 1 1 29 141.19 1.53
 1 1 30 59 1.92
 1 1 31 17.1 1.35
 1 1 32 8.47 1.34
 1 1 33 8.98 1.37
 1 1 34 32.23 1.55
 1 1 35 98.9 1.73
 1 1 36 46 1.65
 1 1 37 149.53 2.91
 1 1 38 55.9 1.96
 1 1 39 47.14 1.55
 1 1 40 55.87 1.6
 1 1 41 58.32 1.74
 1 1 42 31.63 1.74
 1 1 43 11.11 1.68
 1 1 46 33.82 2.52
 1 1 47 23.37 2.2
 1 1 49 8.99 2.61
 1 1 50 6.37 2.41
 1 1 51 10.52 2.5
 1 2 0 3427.42 11.16
 1 2 1 24013.33 272.48
 1 2 2 3983.33 44.34
 1 2 3 5850.56 65.13
 1 2 4 1254.93 8.18
 1 2 5 34.37 0.74
 1 2 6 181.24 2.03
 1 2 7 883.86 12.64
 1 2 8 1526.16 8.74
 1 2 9 1160.18 14.07
 1 2 10 529.14 4.74
 1 2 11 415.62 4.71
 1 2 12 386.87 3.87
 1 2 13 9.99 0.6
 1 2 14 276.4 2.89
 1 2 15 391.12 3.71
 1 2 16 86.82 1.05
 1 2 17 574.84 5.01
 1 2 18 488.01 4.03
 1 2 19 1810.66 12.36
 1 2 20 101.06 1.41
 1 2 21 538.65 3.49
 1 2 22 121.42 1.94
 1 2 23 24.75 1.16
 1 2 24 122.19 2.07
 1 2 25 58.77 1.52
 1 2 26 53.33 1.39
 1 2 28 159.42 2.15
 1 2 29 3.89 1.3
 1 2 30 30.78 1.43
 1 2 31 8.38 1.28
 1 2 32 18.4 1.32
 1 2 33 17.72 1.36
 1 2 34 82.46 1.63
 1 2 35 46.3 2
 1 2 36 85.37 3.3
 1 2 37 188.21 3.6
 1 2 38 46.92 1.62
 1 2 39 28.31 1.51
 1 2 42 61.44 1.99
 1 2 43 18.26 1.87
 1 2 45 9.37 2.22
 1 2 46 49.51 2.24
 1 2 47 16.6 2.2
 1 2 48 11.47 2.57
 1 2 49 20.51 2.29
 1 2 51 9 2.98
 1 3 0 1155.79 6.37
 1 3 1 6207.73 43.83
 1 3 2 1826.12 16.79
 1 3 3 3354.32 25.62
 1 3 4 828.08 11.73
 1 3 5 1517.47 15.2
 1 3 6 139.92 0.82
 1 3 7 614.68 3.92
 1 3 8 511.68 3.38
 1 3 9 1023.78 10.61
 1 3 10 103.53 1.72
 1 3 11 654.12 5.27
 1 3 12 617.64 7.65
 1 3 13 252.92 2.44
 1 3 14 75.46 1.19
 1 3 15 252.57 2.64
 1 3 16 434.58 3.33
 1 3 17 596.29 4.37
 1 3 18 149.78 2.31
 1 3 19 519.08 5.19
 1 3 20 91.73 1.68
 1 3 21 63.32 1.48
 1 3 22 56.86 1.08
 1 3 23 14.87 1.03
 1 3 24 10.33 1.18
 1 3 25 5.13 1.12
 1 3 26 18.12 1.15
 1 3 27 14.17 1.28
 1 3 28 243.96 2.57
 1 3 29 74.63 1.71
 1 3 30 17.87 1.31
 1 3 31 25.46 1.52
 1 3 32 9.91 1.28
 1 3 33 8.97 1.35
 1 3 34 129.25 2.6
 1 3 35 62.13 1.5
 1 3 36 33.06 1.3
 1 3 37 93.45 1.58
 1 3 38 55.73 1.68
 1 3 39 128.99 1.79
 1 3 41 7.86 1.55
 1 3 42 9.07 1.87
 1 3 43 23.04 1.89
 1 3 44 25.78 1.93
 1 3 45 37.04 2.46
 1 3 46 24.72 2.34
 1 3 47 24.43 2.24
 1 3 48 37.04 3.06
 1 3 49 10.31 2.9
 1 4 0 31.16 0.57
 1 4 1 1105.59 9.97
 1 4 2 2852.86 15.8
 1 4 3 210.05 2.98
 1 4 4 81.96 0.4
 1 4 5 1043.91 7.6
 1 4 6 439.26 6.16
 1 4 7 19.2 0.4
 1 4 8 533.02 4.84
 1 4 9 577.99 6.69
 1 4 10 255.38 3.86
 1 4 11 37.92 1
 1 4 12 79.29 0.97
 1 4 13 1030.29 11.53
 1 4 14 719.61 7.67
 1 4 15 130.98 0.99
 1 4 16 263.31 4.83
 1 4 17 778.77 9.39
 1 4 18 74.34 0.91
 1 4 19 14.16 1.01
 1 4 20 344.57 1.93
 1 4 21 273.82 3.58
 1 4 22 218.45 2.43
 1 4 23 66.1 2.25
 1 4 25 50.47 1.47
 1 4 26 62.45 1.33
 1 4 27 45.44 1.22
 1 4 28 5.08 1.35
 1 4 29 3.74 1.19
 1 4 30 64.71 1.74
 1 4 31 120.58 1.59
 1 4 32 35.86 1.4
 1 4 33 79.57 1.55
 1 4 35 65.49 1.61
 1 4 36 4.32 1.3
 1 4 37 140.8 2.36
 1 4 38 24.22 1.45
 1 4 39 23.68 1.66
 1 4 40 79.84 1.85
 1 4 41 37.83 1.86
 1 4 42 15.18 1.85
 1 4 43 29.33 1.89
 1 4 45 23.91 2.15
 1 4 46 19.26 2.5
 1 4 47 8.77 2.25
 1 4 49 13.51 2.06
 1 5 0 826.37 13.52
 1 5 1 222.37 3.68
 1 5 2 773.47 8.2
 1 5 3 80.97 0.99
 1 5 4 34.24 0.41
 1 5 5 60.09 0.46
 1 5 6 239.37 1.94
 1 5 7 135.62 1.03
 1 5 8 1026.15 8.71
 1 5 9 466.49 4.75
 1 5 10 388.83 3.19
 1 5 11 30.32 0.49
 1 5 12 43.81 0.7
 1 5 13 25.51 0.94
 1 5 14 34.24 0.58
 1 5 15 97.33 1.01
 1 5 16 573.24 4.21
 1 5 17 199.73 1.51
 1 5 18 350.46 1.75
 1 5 19 382.1 4.21
 1 5 20 115.4 1.23
 1 5 21 11.65 1.02
 1 5 22 11.52 0.89
 1 5 23 49.07 1.02
 1 5 24 140.97 1.47
 1 5 25 84.27 1.67
 1 5 26 338.8 3.44
 1 5 27 26.85 1.16
 1 5 28 84.41 2.72
 1 5 29 145.52 2.48
 1 5 30 88.26 1.56
 1 5 31 46.12 1.35
 1 5 32 52.85 2.21
 1 5 33 51.06 1.64
 1 5 34 127.49 2.12
 1 5 35 14.29 1.34
 1 5 36 10.06 1.57
 1 5 37 129.69 2.18
 1 5 38 47.51 1.69
 1 5 39 76.16 1.79
 1 5 40 22.06 1.69
 1 5 41 18.19 1.73
 1 5 42 9.53 1.77
 1 5 45 20.87 2.44
 1 5 46 22.91 1.99
 1 5 48 17.09 2.04
 1 5 49 15.56 2.09
 1 6 0 537.63 4.06
 1 6 1 43.89 0.81
 1 6 2 654.19 5.18
 1 6 3 584.24 9.8
 1 6 4 372.74 5.66
 1 6 5 259.22 2.6
 1 6 6 272.12 3.94
 1 6 7 134.39 1.83
 1 6 8 422.95 4.07
 1 6 9 58.71 1
 1 6 10 516.52 6.48
 1 6 11 86.78 1.28
 1 6 12 145.93 0.94
 1 6 13 150.84 1.15
 1 6 14 1.59 0.46
 1 6 15 106.18 1.12
 1 6 16 62.29 0.81
 1 6 17 56.66 1.09
 1 6 18 95.67 1.73
 1 6 19 27.97 0.91
 1 6 20 133.07 1.61
 1 6 21 144.22 1.99
 1 6 22 133.52 1.4
 1 6 23 137.3 1.68
 1 6 24 112.01 1.88
 1 6 25 31.78 1.3
 1 6 26 95.3 3.21
 1 6 27 37.68 1.27
 1 6 28 55.93 2.55
 1 6 29 6.43 1.45
 1 6 30 211.01 3.33
 1 6 31 12.02 1.18
 1 6 32 68.6 1.58
 1 6 33 18.85 1.25
 1 6 34 77.76 1.54
 1 6 35 43.69 2.21
 1 6 36 56.37 1.64
 1 6 37 6.24 1.61
 1 6 38 38.63 1.67
 1 6 39 18.26 1.87
 1 6 40 11.68 1.68
 1 6 41 13.06 1.81
 1 6 42 4.67 2.18
 1 6 43 9.7 1.87
 1 6 44 40.2 2.86
 1 6 45 16.28 2.06
 1 6 46 6.44 2.03
 1 6 50 20.31 1.86
 1 7 0 721.9 5.78
 1 7 1 97.29 3.09
 1 7 2 169.28 0.96
 1 7 3 166.94 1.05
 1 7 4 28.04 0.73
 1 7 5 216.39 4.58
 1 7 6 3.54 0.4
 1 7 7 78.38 2.88
 1 7 8 129.89 2.04
 1 7 9 8.04 0.6
 1 7 10 1854 30.92
 1 7 11 200.94 3.93
 1 7 12 70.48 0.98
 1 7 13 285.91 5.16
 1 7 14 42 2.69
 1 7 15 112.14 0.83
 1 7 16 12.13 0.62
 1 7 17 19.86 0.81
 1 7 18 139.22 1.34
 1 7 19 49.53 0.82
 1 7 20 230.52 1.55
 1 7 21 134.32 1.91
 1 7 22 31.31 0.98
 1 7 23 7.22 0.96
 1 7 24 26.03 1.22
 1 7 25 23.72 1.09
 1 7 26 44.54 1.21
 1 7 27 2.76 1.2
 1 7 28 232.74 5.56
 1 7 29 147.03 3.33
 1 7 30 89.49 1.43
 1 7 31 29.99 1.19
 1 7 32 33.06 1.58
 1 7 33 29.98 1.42
 1 7 34 20.31 1.39
 1 7 35 13.32 1.76
 1 7 36 113.7 2.77
 1 7 37 87.54 2.04
 1 7 38 70.59 2.1
 1 7 39 15.58 1.64
 1 7 41 7.69 1.81
 1 7 42 6.55 1.87
 1 7 45 13.56 2.24
 1 7 46 15.85 1.72
 1 7 47 23.52 1.91
 1 7 48 86.81 2.11
 1 7 49 29.26 1.86
 1 8 0 11.65 0.6
 1 8 1 41.45 0.52
 1 8 2 117.72 1.89
 1 8 3 49.48 0.94
 1 8 4 237.15 5.46
 1 8 5 85.73 4.73
 1 8 6 126.17 3.95
 1 8 7 333.37 5.9
 1 8 8 203.5 2.98
 1 8 9 707.16 11.57
 1 8 10 18.47 0.91
 1 8 11 595.27 2.62
 1 8 12 333.87 2.2
 1 8 13 39.96 3.03
 1 8 14 67.1 1
 1 8 15 25.64 0.91
 1 8 16 55.96 1.2
 1 8 17 91.53 2.34
 1 8 18 26.01 0.68
 1 8 19 76.55 1.15
 1 8 20 88.68 1.41
 1 8 21 18.49 0.9
 1 8 22 40.65 0.93
 1 8 23 26.52 0.99
 1 8 24 18.22 0.81
 1 8 25 235.04 3.92
 1 8 26 3.58 0.89
 1 8 27 188.1 2.05
 1 8 28 6.42 1.05
 1 8 29 47.86 1.53
 1 8 30 32.64 1.15
 1 8 31 4.72 1.16
 1 8 32 33.76 1.23
 1 8 33 5.04 1.43
 1 8 34 12.19 1.43
 1 8 35 35.1 1.52
 1 8 36 14.72 1.75
 1 8 37 70.25 2.93
 1 8 38 37.42 2.03
 1 8 41 6.91 1.61
 1 8 42 4.7 2.02
 1 8 43 6.75 1.6
 1 8 44 16.68 1.63
 1 8 45 45.81 2.02
 1 8 47 24.02 1.88
 1 9 0 45.3 0.51
 1 9 1 256.14 6.21
 1 9 2 534.72 13.44
 1 9 3 125.83 9.16
 1 9 4 163.18 7.97
 1 9 5 91.47 2.81
 1 9 6 291.51 9.39
 1 9 7 492.5 13.4
 1 9 8 308.63 10.25
 1 9 9 577.4 20.01
 1 9 10 413.92 2.14
 1 9 11 319.32 8.02
 1 9 12 250.14 5.84
 1 9 13 48 1.46
 1 9 14 180.23 3.54
 1 9 15 52.07 1.61
 1 9 16 119.15 3.6
 1 9 17 61.02 3.7
 1 9 18 43.97 1.19
 1 9 19 156.85 6.38
 1 9 20 52.65 2.03
 1 9 21 65.85 1.5
 1 9 22 14.24 1.05
 1 9 23 59.63 1.24
 1 9 24 42.67 0.91
 1 9 25 40.3 0.88
 1 9 26 95.41 2.64
 1 9 27 181.93 4.08
 1 9 28 183.81 3.63
 1 9 29 317.42 5.17
 1 9 30 8.15 1.03
 1 9 31 52.42 1.74
 1 9 32 2.77 1.16
 1 9 33 52.7 1.35
 1 9 34 61.66 2.12
 1 9 35 10.67 2.5
 1 9 36 13.64 1.37
 1 9 37 9.02 1.34
 1 9 39 30.94 1.47
 1 9 40 11.2 1.45
 1 9 42 4.97 1.98
 1 9 44 5.12 1.88
 1 9 45 32.67 2.01
 1 9 46 14.36 1.67
 1 10 0 546.7 12.21
 1 10 1 42.09 1.09
 1 10 2 6.23 0.85
 1 10 3 14.76 0.94
 1 10 4 89.63 1.41
 1 10 5 13.65 0.72
 1 10 6 151.27 4.37
 1 10 7 156.84 3.44
 1 10 8 38.29 1.62
 1 10 9 179.14 1.25
 1 10 10 33.97 1.1
 1 10 11 106.11 3.68
 1 10 12 14.74 0.76
 1 10 13 35.09 1.1
 1 10 14 35.13 0.93
 1 10 15 9.81 0.69
 1 10 16 24.87 0.83
 1 10 17 42.92 1.11
 1 10 18 248.58 3.51
 1 10 19 68.72 1.73
 1 10 20 6.56 0.84
 1 10 21 29.65 1.28
 1 10 22 5.02 1.07
 1 10 23 16.79 0.68
 1 10 24 81.4 2.45
 1 10 25 69.76 1.56
 1 10 26 126.71 2.63
 1 10 27 225.72 5.49
 1 10 28 21.61 1.64
 1 10 29 39.98 1.02
 1 10 30 3.58 0.98
 1 10 31 72.26 2.9
 1 10 32 14 1.07
 1 10 33 34.33 1.44
 1 10 35 28.01 1.25
 1 10 36 30.55 1.69
 1 10 37 30.18 1.76
 1 10 38 36.15 1.83
 1 10 39 19.14 1.66
 1 10 41 4.09 1.63
 1 10 42 38.5 2.27
 1 10 43 9.3 1.53
 1 10 44 27.19 1.61
 1 10 45 31.94 1.94
 1 10 46 15.61 1.65
 1 11 0 19.25 1.81
 1 11 1 23.99 1.17
 1 11 2 74.62 1.33
 1 11 3 56.76 4.7
 1 11 4 9.37 1.31
 1 11 5 127.44 1.42
 1 11 6 2.06 0.54
 1 11 7 53.55 5.48
 1 11 8 174.14 6.52
 1 11 9 300.97 13.54
 1 11 10 142.36 3.79
 1 11 11 22.5 0.76
 1 11 12 102.92 3.44
 1 11 13 6.54 0.8
 1 11 14 74.13 3.1
 1 11 15 228.99 8.59
 1 11 16 7.04 1.98
 1 11 17 37.73 1.05
 1 11 18 137.12 2.94
 1 11 19 15.47 0.97
 1 11 20 9.48 1.09
 1 11 21 21.84 1.76
 1 11 22 57.77 3.61
 1 11 23 24.4 1.68
 1 11 24 14.57 1.19
 1 11 25 27.66 2.36
 1 11 26 13.32 1.55
 1 11 27 13.71 0.9
 1 11 28 65.12 1.74
 1 11 29 55.26 2.15
 1 11 30 119.13 2.06
 1 11 31 17.94 1.14
 1 11 32 11.88 1.3
 1 11 33 29.33 1.97
 1 11 34 23.28 1.91
 1 11 36 37.27 1.56
 1 11 37 22.13 1.53
 1 11 38 21.12 1.29
 1 11 39 6.74 1.33
 1 11 40 36.17 1.45
 1 11 42 8.28 1.52
 1 11 43 5.72 1.5
 1 11 44 3.72 1.66
 1 11 45 8.3 1.62
 1 12 0 326.5 9.26
 1 12 1 121.98 3.6
 1 12 2 115.36 2.41
 1 12 3 4.61 1.92
 1 12 4 60.56 1.72
 1 12 5 64.59 1.88
 1 12 6 30.52 0.94
 1 12 7 19.39 2.54
 1 12 8 384.19 9.53
 1 12 9 143.61 4.5
 1 12 10 335.36 2.92
 1 12 11 86.55 3.05
 1 12 12 160 15.87
 1 12 13 129.45 4.74
 1 12 14 20.32 1.46
 1 12 15 25.26 1.78
 1 12 16 26.27 1.62
 1 12 17 70.91 2.7
 1 12 18 166.2 5.84
 1 12 19 57.33 2.43
 1 12 20 5.69 1.09
 1 12 21 15.55 1.13
 1 12 22 34.68 1.31
 1 12 23 40.56 1.55
 1 12 24 31.43 1.58
 1 12 25 45.51 2.31
 1 12 26 88.79 5.93
 1 12 27 17.44 1.56
 1 12 28 89.38 2.17
 1 12 29 61.61 3.52
 1 12 30 55.97 3.98
 1 12 31 4.47 1.83
 1 12 32 3.99 1.91
 1 12 33 20.47 1.85
 1 12 36 31.45 2.84
 1 12 37 32.92 2.47
 1 12 38 5.6 1.19
 1 12 39 7.14 1.22
 1 12 41 9.19 2.34
 1 12 42 10.61 2.76
 1 13 0 133.26 5.41
 1 13 1 37.87 1.43
 1 13 2 279.76 8.66
 1 13 3 5.36 1.19
 1 13 4 50 1.28
 1 13 5 48.13 0.91
 1 13 6 39.45 2.12
 1 13 7 154.79 9.63
 1 13 8 11.08 1.94
 1 13 9 83.64 2.49
 1 13 10 13.71 1.87
 1 13 11 144.07 11.21
 1 13 12 14.62 1.76
 1 13 13 27.3 1.65
 1 13 14 23.27 1.6
 1 13 15 33.53 3
 1 13 16 34.87 2.58
 1 13 17 17.87 1.55
 1 13 18 52.47 4.29
 1 13 19 6 2.25
 1 13 20 120.77 5.38
 1 13 21 15.55 1.33
 1 13 22 13.61 1.51
 1 13 23 11.41 1.48
 1 13 24 13.59 2.28
 1 13 25 51.73 2.8
 1 13 26 15.31 2.73
 1 13 27 96.29 5.23
 1 13 28 15.37 2.13
 1 13 29 18.56 2.81
 1 13 30 11.68 2.63
 1 13 32 6 2.37
 1 13 33 7.04 2.04
 1 13 34 16.69 2.04
 1 13 35 7.32 2.12
 1 13 36 2.66 1.11
 1 13 37 8.09 3.14
 1 13 38 5.24 2.35
 1 13 42 6.46 2.49
 1 14 0 46.88 3.72
 1 14 1 50 1.46
 1 14 2 22.01 1.27
 1 14 3 46.92 3.27
 1 14 4 33.37 2.1
 1 14 5 12.41 1.52
 1 14 6 20.82 2.22
 1 14 7 265.72 13.68
 1 14 8 108.31 4.57
 1 14 9 18.25 0.85
 1 14 10 51.74 3.03
 1 14 11 53.71 4.43
 1 14 12 14.76 1.19
 1 14 13 86.13 6.79
 1 14 14 5.13 1.08
 1 14 15 14.08 1.21
 1 14 16 6.5 0.94
 1 14 18 72.18 1.52
 1 14 19 25.44 1.56
 1 14 20 36.28 1.91
 1 14 21 13.35 1.41
 1 14 22 14.61 1.89
 1 14 23 8.94 1.33
 1 14 24 7.51 1.38
 1 14 25 13.58 2.06
 1 14 26 8.1 1.49
 1 14 27 52.15 2.39
 1 14 28 50.91 2.89
 1 14 29 21.41 2.47
 1 14 30 15.54 1.84
 1 14 31 20.02 1.88
 1 14 32 11.33 2.49
 1 14 33 7.87 1.98
 1 14 34 15.76 2.52
 1 14 35 12.29 3.49
 1 14 37 10.46 2.75
 1 14 38 18.29 2.42
 1 14 41 13.3 2.14
 1 15 0 47.23 2.79
 1 15 1 15.27 1.05
 1 15 2 2.79 1.08
 1 15 3 46.15 1.16
 1 15 4 12.19 0.97
 1 15 5 14.03 2.39
 1 15 7 6.06 1.76
 1 15 8 45.37 2.82
 1 15 9 29.13 5.59
 1 15 11 7.55 1.18
 1 15 12 24.06 4.4
 1 15 13 51.13 2.32
 1 15 14 2.14 0.98
 1 15 15 8.04 1.15
 1 15 16 11.39 1.15
 1 15 17 11.43 1.28
 1 15 18 48.02 2.4
 1 15 19 41.37 2.75
 1 15 20 5.54 1.52
 1 15 21 5.41 1.39
 1 15 22 50.6 2.77
 1 15 24 9.65 1.33
 1 15 25 4.15 1.65
 1 15 26 11.59 1.62
 1 15 27 5.46 1.42
 1 15 28 4.89 1.61
 1 15 29 51.42 3.02
 1 15 30 4.47 1.92
 1 15 34 17.86 2.24
 1 15 35 6.36 1.96
 1 15 36 13.5 1.83
 1 15 38 14.06 2.12
 1 15 39 12.94 2.56
 1 16 0 6.16 1.06
 1 16 1 7.47 1.11
 1 16 2 11.42 1.36
 1 16 3 12.39 1.39
 1 16 5 7.96 0.94
 1 16 6 7.25 0.87
 1 16 7 60.63 1.53
 1 16 8 3.35 1.02
 1 16 9 39.12 3.02
 1 16 10 6.84 2.06
 1 16 11 89.2 9.04
 1 16 12 23.2 2.54
 1 16 13 8.14 3.33
 1 16 15 10.73 2.35
 1 16 16 4.2 1.02
 1 16 17 3.5 0.72
 1 16 18 18.25 1.71
 1 16 19 2.67 1.01
 1 16 20 49.24 4.29
 1 16 21 4.97 1.04
 1 16 22 10.78 1.52
 1 16 23 10.48 1.45
 1 16 24 15.66 1.6
 1 16 25 4.55 1.59
 1 16 26 13.7 2.05
 1 16 27 17.63 2.14
 1 16 28 6.52 1.47
 1 16 31 9.23 2.13
 1 16 32 8.97 1.96
 1 16 34 11.97 1.73
 1 16 36 5.17 1.88
 1 17 0 71.51 10.1
 1 17 1 43.03 3.11
 1 17 2 44.69 4.38
 1 17 3 10.27 2.15
 1 17 4 7.94 0.93
 1 17 5 18 1.4
 1 17 6 4.04 0.88
 1 17 7 3.38 1.09
 1 17 8 13 2.87
 1 17 12 6.98 3.44
 1 17 14 4.63 1.3
 1 17 16 11.72 2.68
 1 17 18 3.67 0.74
 1 17 19 36.15 1.85
 1 17 20 46.21 3.19
 1 17 22 3.36 1.13
 1 17 24 16.01 2.49
 1 17 26 9.95 1.95
 1 17 28 4.73 1.78
 1 17 29 3.66 1.55
 1 17 30 4.22 1.63
 1 17 34 14.48 1.86
 1 18 0 4.35 1
 1 18 1 20.64 1.56
 1 18 2 35.56 4.13
 1 18 3 4.32 1
 1 18 4 21.39 2.58
 1 18 5 6.83 2.62
 1 18 6 3.28 1.14
 1 18 8 6.15 1.56
 1 18 9 7.96 3.11
 1 18 11 9.09 3.28
 1 18 15 3.9 1.42
 1 18 16 4.87 2.1
 1 18 18 4.85 1.97
 1 18 19 14.83 3.09
 1 18 21 7.77 1.17
 1 18 30 5.94 1.52
 1 18 31 6.2 1.71
 1 19 0 60.22 3.52
 1 19 2 70.89 4.63
 1 19 3 6.66 1.15
 1 19 4 10.87 1.26
 1 19 5 31.2 4.02
 1 19 6 8.55 1.3
 1 19 10 4.95 2.35
 1 19 15 23.83 3.85
 1 19 16 70.2 4.3
 1 19 18 20.02 6.82
 1 19 20 32.41 4.22
 1 19 22 10.92 2.89
 1 19 25 7.5 2.26
 1 19 27 5.64 2.18
 1 20 1 17.37 1.5
 1 20 3 6.27 1.38
 1 20 8 12.2 2.68
 1 20 10 15.09 2.68
 1 20 11 6.23 2.44
 1 20 12 8.79 2.45
 1 20 15 5.88 2.89
 1 20 17 32.99 4.13
 1 20 19 10.07 4.25
 1 21 0 17.09 1.26
 1 21 1 4.48 1.26
 1 21 3 4.25 1.48
 1 21 6 6.82 2.09
 1 21 18 21.43 5.31
 1 21 20 11.83 3.51
 1 21 21 13.38 3.11
 1 22 9 8.4 3.51
 2 0 0 716.4 21.68
 2 0 1 901.86 10.12
 2 0 2 1042.22 9.32
 2 0 3 424.24 5.45
 2 0 4 2015.92 18.38
 2 0 5 161.69 2.76
 2 0 6 64.03 1.3
 2 0 7 3073.27 18.62
 2 0 8 585.04 8.47
 2 0 9 877.58 12.08
 2 0 10 1463.67 10.05
 2 0 11 1719.35 15.41
 2 0 12 94.39 1.3
 2 0 13 436.98 2.81
 2 0 14 177.29 2.27
 2 0 15 59.77 0.91
 2 0 16 74.44 1.29
 2 0 17 34.49 0.85
 2 0 18 839.25 9.79
 2 0 19 17.79 0.89
 2 0 20 52.37 0.98
 2 0 21 99.17 2.6
 2 0 22 13.27 1.15
 2 0 23 4.15 1.31
 2 0 25 162.56 2.55
 2 0 27 591.85 5.83
 2 0 28 28.18 1.67
 2 0 30 77.32 2.07
 2 0 31 125.34 3.9
 2 0 33 74.59 3.4
 2 0 34 7.29 1.97
 2 0 35 43 2.02
 2 0 36 37.85 2.06
 2 0 37 8.98 2.2
 2 0 38 68.43 2.19
 2 0 39 15.69 2.73
 2 0 40 6.81 2.15
 2 0 41 32.21 2.3
 2 0 42 8.08 2.13
 2 0 43 6.97 2.14
 2 0 45 66.11 3.78
 2 0 47 63.35 2.11
 2 0 48 91.83 2.5
 2 0 49 6.14 2.01
 2 0 50 8.94 1.83
 2 0 51 13.83 1.99
 2 1 0 69 1.33
 2 1 1 673.73 4.78
 2 1 2 584.81 4.37
 2 1 3 709.63 8.14
 2 1 4 380.77 1.95
 2 1 5 526.36 7.11
 2 1 6 1502.64 13.37
 2 1 7 950.27 11.92
 2 1 8 124.16 1.9
 2 1 9 329.59 5
 2 1 10 1271.2 18.64
 2 1 11 365.11 5.21
 2 1 12 27.27 0.86
 2 1 13 100.55 2.15
 2 1 14 366.81 2.86
 2 1 15 325.36 4.8
 2 1 16 194.76 2.13
 2 1 17 16.71 0.88
 2 1 18 12.1 0.93
 2 1 19 10.86 0.87
 2 1 20 87.6 1.08
 2 1 21 27.74 0.97
 2 1 22 250.32 3.96
 2 1 23 41.48 1.52
 2 1 24 43.74 1.34
 2 1 25 92.9 1.84
 2 1 26 14.29 1.45
 2 1 27 84.89 1.77
 2 1 28 85.14 1.81
 2 1 29 12.45 1.69
 2 1 30 72.67 1.87
 2 1 31 76.27 2.38
 2 1 32 45.4 2.16
 2 1 33 39.99 1.91
 2 1 34 24.63 1.92
 2 1 35 13.57 1.96
 2 1 37 14.98 2.06
 2 1 38 28.07 2.73
 2 1 39 51.81 2.39
 2 1 40 83.07 2.56
 2 1 41 14.47 1.99
 2 1 42 4.59 2.19
 2 1 43 11.13 2.34
 2 1 44 5.62 1.93
 2 1 45 13.46 1.63
 2 1 46 13.6 1.71
 2 1 48 7.28 1.88
 2 1 49 5.75 1.9
 2 1 50 14.79 1.94
 2 2 0 3325.11 36.52
 2 2 1 1287.26 18.23
 2 2 2 748.38 8.45
 2 2 3 1342.36 10.83
 2 2 4 136.4 0.82
 2 2 5 634.21 6.31
 2 2 6 139.59 2.27
 2 2 7 207.54 2.38
 2 2 8 262.41 3.05
 2 2 9 1196.32 11.23
 2 2 10 174.02 2.35
 2 2 11 365.97 5.17
 2 2 12 456.07 3.14
 2 2 13 320.5 2.74
 2 2 15 280.44 2.01
 2 2 16 12.88 0.77
 2 2 17 20.03 0.82
 2 2 18 825.98 11.55
 2 2 19 742.43 5.19
 2 2 20 13.39 0.94
 2 2 21 15.5 0.92
 2 2 22 437.7 5.88
 2 2 23 61.24 1.6
 2 2 24 195.06 2.12
 2 2 25 19.72 1.19
 2 2 26 47.25 1.89
 2 2 27 189.16 5.79
 2 2 28 28.03 1.63
 2 2 29 199.38 2.14
 2 2 30 44.41 1.76
 2 2 31 48.94 2.21
 2 2 32 84.44 2.65
 2 2 33 19.13 2.08
 2 2 34 70.84 2.02
 2 2 35 39.36 2.27
 2 2 36 65.59 2.42
 2 2 37 88.2 3.58
 2 2 38 39.89 2.04
 2 2 39 128.56 5.34
 2 2 40 73.21 2.07
 2 2 42 13.71 2.13
 2 2 43 16.35 1.8
 2 2 44 6.47 1.9
 2 2 45 9.04 1.79
 2 2 46 4.06 1.92
 2 2 47 35.04 2.14
 2 2 49 12.1 1.93
 2 2 50 10.22 1.82
 2 3 0 1490.25 8.15
 2 3 1 1102.55 7.87
 2 3 2 331.24 3.04
 2 3 3 586.84 4.38
 2 3 4 654.55 4.89
 2 3 5 344.81 1.68
 2 3 6 63.47 0.67
 2 3 7 127.83 1.31
 2 3 8 107.89 1.5
 2 3 9 240.55 2.36
 2 3 10 317.1 2.56
 2 3 11 138.86 2.19
 2 3 12 249.42 2.13
 2 3 13 92.41 1.08
 2 3 14 50.34 0.86
 2 3 15 82.72 0.86
 2 3 16 306.34 3.2
 2 3 17 536.91 5.17
 2 3 18 547.18 5.49
 2 3 19 334.07 2.55
 2 3 20 356.21 3.67
 2 3 21 282.99 2.08
 2 3 22 212.04 1.69
 2 3 23 303.27 4.69
 2 3 25 85.4 1.38
 2 3 27 47.88 1.38
 2 3 28 26.18 1.35
 2 3 29 57.94 1.48
 2 3 30 179.88 3.28
 2 3 31 33.65 1.49
 2 3 32 22.76 1.67
 2 3 33 127.34 3.79
 2 3 34 44.76 1.86
 2 3 35 40.78 1.71
 2 3 36 358.75 6.86
 2 3 37 42.84 1.78
 2 3 38 135.34 3.68
 2 3 39 33.09 1.81
 2 3 40 11.64 1.84
 2 3 41 14.33 1.71
 2 3 42 9.31 1.76
 2 3 43 33.64 1.82
 2 3 44 9.69 1.58
 2 3 45 17.77 1.75
 2 3 46 22.23 1.78
 2 3 47 13.82 1.81
 2 3 48 28.09 1.95
 2 4 0 1803.65 13.48
 2 4 1 4606.72 20.98
 2 4 2 656.06 6.96
 2 4 3 166.19 0.81
 2 4 4 1806.7 11.94
 2 4 5 1166.31 8.01
 2 4 6 132.9 1.84
 2 4 7 490.3 4.83
 2 4 8 13.99 0.53
 2 4 9 62.12 0.93
 2 4 10 144.09 2.03
 2 4 11 263.58 2.41
 2 4 12 35.44 0.84
 2 4 13 144.72 1.01
 2 4 14 289.06 2.85
 2 4 15 246.13 2.38
 2 4 16 94.32 1.18
 2 4 17 25.93 0.85
 2 4 18 111.42 1.41
 2 4 19 1168.78 8.71
 2 4 20 107.19 1.4
 2 4 21 210.6 2.03
 2 4 22 229.46 1.91
 2 4 23 40.59 1.38
 2 4 24 2.99 1.26
 2 4 25 80.92 1.61
 2 4 26 21.87 1.35
 2 4 27 43.24 1.49
 2 4 28 13.55 1.43
 2 4 29 44.66 1.4
 2 4 30 44.27 1.45
 2 4 31 68.74 2.08
 2 4 32 5.83 1.68
 2 4 33 162.45 5.18
 2 4 34 64.98 1.68
 2 4 35 99.66 1.83
 2 4 36 4.65 1.75
 2 4 37 227.07 5.2
 2 4 38 3.91 1.69
 2 4 39 48.33 2.79
 2 4 40 32.09 1.68
 2 4 41 20.15 1.75
 2 4 42 7.01 1.9
 2 4 43 18 1.54
 2 4 45 71.12 2.35
 2 4 46 9.9 1.93
 2 4 48 17.68 1.76
 2 4 49 17.88 1.79
 2 5 0 4626.73 37.13
 2 5 1 40.5 1.5
 2 5 2 3170.07 82.02
 2 5 3 707.83 5.45
 2 5 4 388.57 4.76
 2 5 5 427.98 4.07
 2 5 6 49.65 0.65
 2 5 7 282.29 3.33
 2 5 8 335.03 2.79
 2 5 9 981.74 5.19
 2 5 10 130.83 1.46
 2 5 11 479.64 1.92
 2 5 12 375.85 2.77
 2 5 13 479.2 6.53
 2 5 14 85.5 1.12
 2 5 15 97.1 1.55
 2 5 16 686.95 4.71
 2 5 17 54.18 1.28
 2 5 18 709.13 6.64
 2 5 19 235.53 2.47
 2 5 20 301.16 3.61
 2 5 21 20.32 0.95
 2 5 22 92.06 1.39
 2 5 23 47.1 1.08
 2 5 24 72.44 1.19
 2 5 25 32.15 1.34
 2 5 26 39.12 1.47
 2 5 27 148.91 1.57
 2 5 28 86.57 1.63
 2 5 29 140.75 1.99
 2 5 30 80.42 2.11
 2 5 31 10.25 1.4
 2 5 32 3.81 1.5
 2 5 33 16.5 1.67
 2 5 34 48.67 1.61
 2 5 35 14.81 1.57
 2 5 36 103.45 1.86
 2 5 37 100.51 1.96
 2 5 38 112.81 3.96
 2 5 39 15.6 1.59
 2 5 40 20.4 1.62
 2 5 41 28.38 1.77
 2 5 42 5.5 1.53
 2 5 44 11.14 1.95
 2 5 45 20.04 1.73
 2 5 46 56.81 2.34
 2 5 47 6.79 1.75
 2 5 48 32.96 1.86
 2 5 49 34.56 2.02
 2 6 0 124.37 3.41
 2 6 1 744.85 7.59
 2 6 2 60.74 0.68
 2 6 3 26.76 0.62
 2 6 4 92.35 0.71
 2 6 5 763.04 11.56
 2 6 6 41.23 0.6
 2 6 7 244.46 2.92
 2 6 8 141.88 2.59
 2 6 9 856.21 7.26
 2 6 10 787.88 4.64
 2 6 11 693.12 7.52
 2 6 12 76.62 1.33
 2 6 13 130.79 1.76
 2 6 14 211.74 2.39
 2 6 15 136.46 1.77
 2 6 16 494.64 3.35
 2 6 17 124.56 1.13
 2 6 18 50.16 1.09
 2 6 19 50.29 1.15
 2 6 20 18.3 0.74
 2 6 21 73.91 1.02
 2 6 22 68.64 1.73
 2 6 23 122.61 1.82
 2 6 24 153.58 3.19
 2 6 25 109.14 1.92
 2 6 26 181.8 2.12
 2 6 27 84.11 1.36
 2 6 28 93.03 1.89
 2 6 29 151.83 2.47
 2 6 30 9.49 1.3
 2 6 31 48.46 1.72
 2 6 32 27.66 2.06
 2 6 33 9.61 1.73
 2 6 34 7.64 1.71
 2 6 35 10.34 1.51
 2 6 36 10.08 1.49
 2 6 37 12.48 1.47
 2 6 38 52.01 2.1
 2 6 40 47.03 1.75
 2 6 41 6.63 1.6
 2 6 42 27.81 1.67
 2 6 43 9.5 1.68
 2 6 45 37.59 3
 2 6 46 25.36 1.7
 2 6 47 4.86 1.79
 2 6 49 8.68 1.94
 2 7 1 240.22 5.13
 2 7 2 140.85 2.83
 2 7 3 275.87 7.16
 2 7 4 1.94 0.51
 2 7 5 87.51 0.64
 2 7 6 273.05 2.32
 2 7 7 260.19 6.4
 2 7 8 1967.29 24.11
 2 7 9 127.62 1.94
 2 7 10 1235.32 8.86
 2 7 11 81.56 2.3
 2 7 12 85.35 1.94
 2 7 13 13.87 0.74
 2 7 14 149.96 2.37
 2 7 15 186.55 3.16
 2 7 16 241.4 3.51
 2 7 17 29.14 0.7
 2 7 18 391.56 4.79
 2 7 19 101.08 2.18
 2 7 20 31.08 0.79
 2 7 21 44.18 0.99
 2 7 22 51.91 1.1
 2 7 23 13.64 0.95
 2 7 24 23.44 0.96
 2 7 25 49.67 1.34
 2 7 26 454.16 7.57
 2 7 27 33.79 1.45
 2 7 28 601.81 9.35
 2 7 29 41.8 1.29
 2 7 30 206.95 2.02
 2 7 31 14.38 1.27
 2 7 32 36.57 1.63
 2 7 33 21.3 1.38
 2 7 34 49.72 1.56
 2 7 35 9.25 1.62
 2 7 36 31.81 2.46
 2 7 37 6.24 1.86
 2 7 38 169.49 4.36
 2 7 39 7.93 1.54
 2 7 40 13.41 1.39
 2 7 41 20.88 1.53
 2 7 44 65.33 3.2
 2 7 45 19.94 1.8
 2 7 46 75.03 2.31
 2 7 47 8.78 1.7
 2 7 48 25.62 1.74
 2 8 0 74.09 0.87
 2 8 1 28.59 1.49
 2 8 2 71.94 0.87
 2 8 3 205.87 3.64
 2 8 4 182.38 4.45
 2 8 5 120.47 2.33
 2 8 6 58.42 1.38
 2 8 7 154.59 4.63
 2 8 8 16.24 0.81
 2 8 9 651.15 11.53
 2 8 10 25.97 0.84
 2 8 11 413.64 6.5
 2 8 12 8.15 0.7
 2 8 13 205.79 3.18
 2 8 14 181.92 3.27
 2 8 15 23.37 0.98
 2 8 16 72.74 1.23
 2 8 17 39.23 1.07
 2 8 18 35.83 0.8
 2 8 19 98.57 1.18
 2 8 20 109.37 1.82
 2 8 21 32.36 1.16
 2 8 22 16.03 0.99
 2 8 23 9.04 1.19
 2 8 24 13.94 0.87
 2 8 25 91.15 1.78
 2 8 26 135.68 2.35
 2 8 27 84.54 1.7
 2 8 28 40.09 1.48
 2 8 29 225.09 3.55
 2 8 30 7.18 1.19
 2 8 31 81.84 2.56
 2 8 32 28 1.89
 2 8 33 13.63 1.89
 2 8 35 13.7 1.31
 2 8 36 17.01 1.37
 2 8 37 32.42 1.98
 2 8 38 24.16 1.28
 2 8 39 56.23 1.73
 2 8 40 5.54 1.39
 2 8 41 7.64 1.48
 2 8 43 77.38 2.29
 2 8 44 24.5 1.73
 2 8 46 14.64 1.76
 2 8 48 5.84 1.95
 2 9 0 2.01 0.86
 2 9 1 271.85 3.61
 2 9 2 112.99 1.59
 2 9 3 20.23 1.31
 2 9 4 157.37 5.09
 2 9 5 34.41 0.88
 2 9 6 185.96 3.21
 2 9 7 10.44 0.47
 2 9 8 133.61 4.57
 2 9 9 92.07 1.67
 2 9 10 155.53 2.42
 2 9 11 419.81 6.6
 2 9 12 147.89 4.85
 2 9 13 35.77 1.68
 2 9 14 41.56 1.78
 2 9 15 62.58 1.76
 2 9 16 17.8 1.26
 2 9 17 35.75 1.27
 2 9 19 26.94 1.14
 2 9 20 95.08 2.74
 2 9 21 7.91 0.82
 2 9 22 99.22 1.23
 2 9 23 22.79 1.42
 2 9 24 3.44 1.41
 2 9 25 51.76 1.18
 2 9 26 66.73 2.51
 2 9 27 3.87 1.11
 2 9 28 152.34 2.7
 2 9 29 111.81 2.94
 2 9 30 13.7 1.37
 2 9 31 3.21 1.33
 2 9 32 9.27 1.19
 2 9 33 19.82 1.19
 2 9 34 22.41 1.21
 2 9 35 3.93 1.44
 2 9 36 25.51 1.49
 2 9 37 5.63 1.21
 2 9 38 21.87 1.32
 2 9 39 17.54 1.33
 2 9 40 14.17 1.36
 2 9 41 30.41 1.59
 2 9 42 8.72 1.59
 2 9 43 9.68 1.62
 2 9 44 3.79 1.78
 2 9 46 25.76 2.18
 2 9 47 4.89 1.86
 2 10 0 4.55 0.88
 2 10 1 519.22 9.73
 2 10 2 80.49 1.23
 2 10 3 360.23 8.03
 2 10 4 55.22 1.51
 2 10 5 78.48 1.65
 2 10 6 7.32 0.78
 2 10 7 20.35 1.66
 2 10 8 332.6 4.36
 2 10 9 24.06 1.96
 2 10 10 113.42 2.26
 2 10 11 28.97 1.43
 2 10 12 42.13 1.45
 2 10 13 6.59 0.72
 2 10 14 6.57 0.85
 2 10 15 3.13 0.92
 2 10 16 32.34 1.46
 2 10 17 356.52 2.74
 2 10 18 133.27 1.58
 2 10 19 137.35 2.59
 2 10 20 48.88 1.38
 2 10 21 67.72 2.57
 2 10 22 32.56 1.54
 2 10 23 7.23 0.77
 2 10 24 9.96 0.69
 2 10 25 5.44 0.7
 2 10 26 12.83 0.77
 2 10 28 22.35 0.92
 2 10 30 24.63 1.55
 2 10 31 2.98 1.02
 2 10 32 10.05 1.03
 2 10 33 12.13 1
 2 10 34 16.61 1.05
 2 10 35 36.8 1.51
 2 10 36 77.74 2.01
 2 10 37 54.92 2.61
 2 10 38 4.8 1.65
 2 10 40 9.14 1.37
 2 10 42 9.47 1.44
 2 10 44 9.01 1.59
 2 10 45 15.21 1.56
 2 10 46 9.05 1.59
 2 11 0 217.58 5.26
 2 11 1 77.79 2.81
 2 11 2 36 1.21
 2 11 3 8.36 1.12
 2 11 4 3.67 1.32
 2 11 5 151.54 5.13
 2 11 6 70.85 1.49
 2 11 7 41.17 1.5
 2 11 8 17.17 1.22
 2 11 11 16.12 1.11
 2 11 12 29.93 1.54
 2 11 13 83.4 1.22
 2 11 14 89.49 1.78
 2 11 15 9.01 1.16
 2 11 16 17 1.87
 2 11 17 12.22 0.94
 2 11 18 88.67 3.37
 2 11 19 46.5 2.06
 2 11 20 73.26 2.19
 2 11 22 6.79 1.18
 2 11 23 14.95 1.25
 2 11 24 35.3 1.87
 2 11 25 23.64 1.74
 2 11 26 4.56 1.82
 2 11 27 4.97 1.12
 2 11 28 10.08 1.74
 2 11 29 3.34 1.11
 2 11 31 13.12 1.31
 2 11 32 63.58 1.55
 2 11 33 21.3 1.26
 2 11 34 3.01 1.16
 2 11 36 11.9 1.49
 2 11 37 8.89 1.55
 2 11 38 7.9 1.43
 2 11 40 6.47 1.63
 2 11 41 7.48 1.35
 2 11 42 3.84 1.51
 2 11 43 3.81 1.63
 2 11 44 4.56 2.26
 2 12 0 15.3 1.26
 2 12 1 115.65 2.56
 2 12 2 10.69 0.78
 2 12 3 45.21 1.33
 2 12 5 48.43 3.23
 2 12 6 23.29 0.96
 2 12 7 18.18 1.66
 2 12 8 81.06 5.42
 2 12 9 21.18 1.81
 2 12 10 41.2 1.16
 2 12 11 22.75 2.1
 2 12 13 3.8 1.44
 2 12 14 21.13 1.78
 2 12 15 31.05 2.93
 2 12 16 10.89 1.33
 2 12 17 233.51 5.77
 2 12 18 53.26 1.68
 2 12 19 16.48 1.33
 2 12 20 13.62 1.45
 2 12 21 68.94 5.17
 2 12 22 28.52 1.29
 2 12 23 4.89 1.61
 2 12 24 16.97 1.2
 2 12 25 22.55 2.68
 2 12 26 17.11 1.53
 2 12 27 3.52 1.27
 2 12 28 71.71 4.02
 2 12 29 8.21 1.2
 2 12 31 17.88 1.35
 2 12 32 13.29 0.93
 2 12 33 2.89 1.16
 2 12 34 25.88 1.31
 2 12 35 28.72 1.7
 2 12 36 3.63 1.02
 2 12 37 50.18 2.64
 2 12 38 11.77 1.39
 2 12 39 27.38 1.28
 2 12 41 10.43 2.01
 2 12 42 6.42 2.11
 2 12 43 8.25 2.07
 2 13 0 4.07 0.88
 2 13 1 34.56 1.45
 2 13 2 23.59 0.89
 2 13 3 5.81 0.72
 2 13 4 66.6 1.16
 2 13 6 16.6 0.9
 2 13 7 184.87 8.51
 2 13 8 35.55 1.49
 2 13 9 50.66 1.71
 2 13 10 13.35 1.93
 2 13 11 100.23 3.05
 2 13 12 71.68 3.93
 2 13 13 2.93 1.07
 2 13 14 81.86 2.43
 2 13 15 7.09 0.84
 2 13 16 5.87 1.46
 2 13 18 6.16 0.93
 2 13 19 46.22 1.51
 2 13 20 28.46 1.68
 2 13 21 45.24 1.94
 2 13 22 10.74 1.29
 2 13 23 37.07 2.46
 2 13 24 11 1.51
 2 13 25 15.45 1.17
 2 13 26 18.66 1.27
 2 13 27 56.08 3.08
 2 13 28 23.85 1.48
 2 13 29 34.31 2.13
 2 13 30 19.52 1.76
 2 13 31 5.75 1.32
 2 13 32 11.68 1.33
 2 13 33 40.93 4.04
 2 13 35 2.85 0.69
 2 13 36 8.82 1.84
 2 13 37 12.52 1.85
 2 13 38 11.09 1.91
 2 13 39 9.93 1.95
 2 13 41 6.71 2.06
 2 14 0 19.35 1.04
 2 14 1 4.44 0.74
 2 14 2 12.59 1.98
 2 14 3 11.43 0.95
 2 14 4 12.06 0.84
 2 14 5 7.77 1.15
 2 14 6 23.66 0.86
 2 14 8 34.4 3.72
 2 14 9 184.35 3.46
 2 14 10 146.09 8.22
 2 14 11 185.6 5.17
 2 14 12 6.45 0.77
 2 14 13 6.73 0.71
 2 14 14 45.84 3.25
 2 14 15 4.77 1
 2 14 16 11.34 1.05
 2 14 17 8.76 1.03
 2 14 18 6.94 1.41
 2 14 19 29.15 1.98
 2 14 20 19.79 0.94
 2 14 21 129.19 4.42
 2 14 22 8.22 0.91
 2 14 23 26.26 2.54
 2 14 24 10.38 1.02
 2 14 25 41.98 2.18
 2 14 26 8.65 1.77
 2 14 27 25.68 2.93
 2 14 28 33.3 1.55
 2 14 29 35.08 2.62
 2 14 30 10.11 1.15
 2 14 31 46.36 2.2
 2 14 32 8.21 1.81
 2 14 34 14.13 1.74
 2 14 35 12 1.78
 2 14 36 14.76 1.82
 2 14 39 6 1.98
 2 15 0 22.95 3.98
 2 15 1 12.39 1.57
 2 15 2 14.84 1.42
 2 15 3 16.27 1.26
 2 15 4 61.13 3.16
 2 15 5 7.32 1.27
 2 15 6 28.36 1.43
 2 15 8 129.01 3.42
 2 15 9 62.6 3.14
 2 15 10 52.44 8.04
 2 15 11 24.6 2.08
 2 15 12 52.7 6.03
 2 15 13 3.34 0.78
 2 15 14 16.37 2.12
 2 15 15 2.19 0.83
 2 15 16 6.7 1.61
 2 15 17 5.44 0.81
 2 15 18 4.02 0.8
 2 15 19 57.92 4.15
 2 15 20 30.58 1.93
 2 15 21 4.48 1.08
 2 15 22 19.46 1.48
 2 15 23 9.75 1.17
 2 15 24 6.49 1.63
 2 15 25 21.35 2.78
 2 15 26 79.58 2.19
 2 15 27 7.07 1.57
 2 15 28 20.32 2.19
 2 15 29 36.99 2.53
 2 15 30 5.02 1.96
 2 15 31 6.27 1.96
 2 15 32 8.6 1.67
 2 15 33 6.85 2.41
 2 15 34 6.04 1.78
 2 15 35 15.21 1.79
 2 15 37 15.42 2.25
 2 15 38 6.49 2.36
 2 16 0 268.69 2.55
 2 16 1 51.41 4.17
 2 16 2 4.38 1.25
 2 16 3 55.84 2.63
 2 16 4 26.7 2.32
 2 16 5 19.09 2.46
 2 16 6 54.43 1.9
 2 16 8 12.91 1.22
 2 16 9 104.48 9.48
 2 16 10 30.88 2.48
 2 16 11 20.27 4.91
 2 16 12 8.52 2.18
 2 16 14 62.44 3.41
 2 16 15 25.21 3.25
 2 16 17 3.35 0.97
 2 16 18 33.45 3.38
 2 16 19 53.01 4.95
 2 16 20 48.39 5.62
 2 16 21 3.49 1.3
 2 16 22 8.34 2.39
 2 16 23 28.93 2.86
 2 16 24 3.94 1.93
 2 16 25 6.42 2
 2 16 29 36.41 4.93
 2 16 31 4.98 1.8
 2 16 32 11.82 1.82
 2 16 34 5.16 1.95
 2 16 35 5.27 2
 2 16 36 5.24 2.52
 2 17 0 61.57 4.26
 2 17 1 82.8 3.18
 2 17 2 31.83 2.61
 2 17 3 27.28 1.7
 2 17 4 82.69 3.45
 2 17 5 23.42 1.97
 2 17 6 33.8 2.86
 2 17 7 7.39 1.03
 2 17 9 3.27 1.04
 2 17 10 17.19 1.35
 2 17 12 2.41 0.62
 2 17 13 2.1 0.63
 2 17 14 8.79 2.39
 2 17 15 18.4 4.01
 2 17 16 95.8 4.01
 2 17 17 80.45 4
 2 17 18 54.54 4.82
 2 17 19 22.78 3.48
 2 17 21 14.52 1.77
 2 17 22 7.23 1.51
 2 17 23 31.8 2.64
 2 17 24 6.2 1.22
 2 17 27 6.01 1.54
 2 17 28 14.36 1.91
 2 17 29 8.28 1.64
 2 17 33 6.48 1.89
 2 17 34 5.38 1.96
 2 18 0 10.88 1.03
 2 18 1 47.78 3.43
 2 18 2 27.24 1.38
 2 18 4 5.2 1.5
 2 18 6 16.94 1.23
 2 18 7 7.13 1.33
 2 18 8 22.06 2.1
 2 18 12 25.08 2.36
 2 18 15 6.17 2.68
 2 18 17 7.62 3.17
 2 18 18 29.94 3.94
 2 18 19 46.16 1.52
 2 18 22 17.11 3.19
 2 18 24 8.36 1.79
 2 18 25 3.94 1.69
 2 18 27 5.69 1.62
 2 18 30 9 1.55
 2 19 2 28.37 2.29
 2 19 3 9.33 1.3
 2 19 5 6.81 2.03
 2 19 8 3.14 1.55
 2 19 12 17.48 2.37
 2 19 13 24.41 4.74
 2 19 15 26.02 3.57
 2 19 16 8.63 2.71
 2 19 17 18.37 2.72
 2 19 18 25.16 3.3
 2 19 19 21.37 2.88
 2 19 20 8.3 2.29
 2 19 22 5.54 1.93
 2 19 24 6.26 2.27
 2 19 27 8.31 3.47
 2 20 1 12.6 1.39
 2 20 2 11.5 1.15
 2 20 4 8.47 1.49
 2 20 6 5.74 2.02
 2 20 7 3.99 1.75
 2 20 8 10.16 2.07
 2 20 11 15.7 3.31
 2 20 17 9.64 2.84
 2 20 20 9.07 3.04
 2 20 22 8.61 3.21
 2 20 23 7.18 3.21
 2 21 0 9.38 2.52
 2 21 1 6.16 1.13
 2 21 2 12.03 2.47
 2 21 4 14.27 2.04
 2 21 9 12.46 2.3
 2 21 12 7.56 3.71
 2 22 7 4.86 2.36
 2 22 8 8.18 3.32
 2 22 11 7.87 2.54
 2 22 13 6.63 2.77
 3 0 1 177.69 5.47
 3 0 2 674.3 7.11
 3 0 3 1774.43 12.41
 3 0 4 82.42 2.29
 3 0 6 37.27 0.78
 3 0 7 232.39 2.46
 3 0 8 280.33 4.71
 3 0 9 707.12 8.25
 3 0 10 4.81 0.85
 3 0 11 9.31 0.73
 3 0 12 52.14 0.82
 3 0 13 147.49 1.4
 3 0 14 2.98 0.84
 3 0 15 3.42 1
 3 0 16 360.33 8.41
 3 0 18 42.94 0.97
 3 0 19 152.7 1.46
 3 0 20 455.46 5.24
 3 0 21 320.24 2.67
 3 0 22 53.97 1.09
 3 0 23 62.71 1.41
 3 0 24 7.07 1.16
 3 0 26 216.71 1.79
 3 0 28 55.15 1.63
 3 0 29 73.6 1.64
 3 0 30 136.73 3.46
 3 0 31 29.76 1.55
 3 0 32 14.45 2.14
 3 0 33 23.81 1.8
 3 0 34 171.03 2.21
 3 0 35 11.58 1.66
 3 0 36 6.11 1.74
 3 0 38 5.6 1.84
 3 0 39 8.34 1.82
 3 0 40 28.7 1.84
 3 0 41 41.54 2.15
 3 0 42 39.6 2.36
 3 0 45 23.83 2.03
 3 0 46 28.44 2.06
 3 0 47 7.42 2.28
 3 0 49 5.1 2.25
 3 0 50 10.09 2.14
 3 1 0 914.75 16
 3 1 1 412.82 2.02
 3 1 2 180.07 1.73
 3 1 3 268.79 5.14
 3 1 4 437.84 7.17
 3 1 5 284.44 1.15
 3 1 6 196.58 2.55
 3 1 7 448.56 2.2
 3 1 8 37.16 0.97
 3 1 9 24.74 0.71
 3 1 10 501.97 6.6
 3 1 11 451.33 3.77
 3 1 12 13.02 0.76
 3 1 13 34.87 0.82
 3 1 14 66.75 0.91
 3 1 15 102.04 1.13
 3 1 16 242.71 2.49
 3 1 17 36.1 1.77
 3 1 18 51.96 1.02
 3 1 19 145.05 1.24
 3 1 20 182.33 2.61
 3 1 21 21.52 1
 3 1 22 63.8 1.22
 3 1 23 21.06 1.24
 3 1 24 274.95 2.56
 3 1 25 46.76 1.28
 3 1 26 84.96 1.27
 3 1 27 17.04 1.22
 3 1 28 24.31 1.28
 3 1 29 77.94 2.72
 3 1 30 52.99 1.48
 3 1 31 19.51 1.47
 3 1 32 166.78 3.33
 3 1 33 5.41 1.62
 3 1 34 64.09 1.71
 3 1 35 5.33 1.69
 3 1 36 71.8 1.8
 3 1 37 13.21 1.91
 3 1 38 88.98 4.03
 3 1 39 23.58 2.02
 3 1 40 21.02 1.93
 3 1 41 20.55 1.84
 3 1 42 19.33 1.87
 3 1 43 8.12 2.15
 3 1 44 14.21 1.87
 3 1 45 7.24 1.96
 3 1 46 7.76 2.09
 3 1 47 11.88 2.26
 3 1 48 5.41 2.1
 3 1 50 5 2.25
 3 2 0 1441.77 16.36
 3 2 1 961.86 7.25
 3 2 2 28.15 1
 3 2 3 118.67 1.07
 3 2 4 413.76 3.21
 3 2 5 326.47 4.75
 3 2 6 512.89 4.73
 3 2 7 121.1 2.08
 3 2 8 27.79 0.69
 3 2 9 592.04 15.28
 3 2 10 524.84 4.5
 3 2 11 145.23 2.85
 3 2 12 95.16 0.9
 3 2 13 22.2 0.94
 3 2 14 13.24 0.86
 3 2 15 170.7 1.74
 3 2 16 177.65 3.3
 3 2 17 416.18 4.89
 3 2 18 190.34 2.37
 3 2 19 105.46 1.11
 3 2 20 175.06 1.34
 3 2 21 4.82 1.01
 3 2 23 14.58 1.22
 3 2 24 11.25 1.2
 3 2 25 58.82 1.19
 3 2 26 127.72 1.94
 3 2 27 21.11 1.14
 3 2 28 63.61 1.35
 3 2 29 193.7 2.39
 3 2 30 125.87 2.53
 3 2 31 11.61 1.55
 3 2 32 12.87 1.51
 3 2 33 5.56 1.75
 3 2 34 62.42 1.91
 3 2 35 15.95 1.61
 3 2 36 171.06 4.61
 3 2 37 19.19 1.69
 3 2 38 30.8 1.74
 3 2 39 27.77 1.78
 3 2 40 14.03 1.79
 3 2 41 54.11 1.91
 3 2 42 14.14 2.03
 3 2 43 10.43 1.91
 3 2 44 32.82 1.86
 3 2 46 8.44 1.95
 3 2 47 91.99 3
 3 2 48 34 2.3
 3 2 49 4.72 2.27
 3 2 50 5.43 2.04
 3 3 0 845.34 6.37
 3 3 1 138.72 1.26
 3 3 2 26.88 1.37
 3 3 3 15.78 0.75
 3 3 4 360.23 6.43
 3 3 5 287.91 2.72
 3 3 6 860.18 16.58
 3 3 7 592.11 6.32
 3 3 8 672.74 7.72
 3 3 9 67.82 1.15
 3 3 10 141.97 1.14
 3 3 11 789.07 5.73
 3 3 12 1399.71 11.87
 3 3 13 125.35 1.05
 3 3 14 8.54 0.85
 3 3 15 277.22 1.34
 3 3 16 113.14 2.58
 3 3 17 2.11 0.98
 3 3 18 209.15 1.3
 3 3 19 165.02 2.39
 3 3 20 31.02 1.01
 3 3 21 114.76 1.17
 3 3 23 62.28 1.33
 3 3 24 8.09 1.16
 3 3 25 69.6 1.3
 3 3 26 79.6 1.26
 3 3 27 76.83 1.36
 3 3 28 11.44 1.31
 3 3 29 29.09 1.48
 3 3 30 260.86 2.88
 3 3 31 15.1 1.42
 3 3 32 74.88 1.84
 3 3 33 26.53 1.53
 3 3 34 24.74 1.57
 3 3 35 19.29 1.6
 3 3 36 6.32 1.66
 3 3 38 19.9 2.04
 3 3 39 22.87 2.15
 3 3 40 32.19 1.99
 3 3 41 20.53 2.19
 3 3 43 8.34 2.08
 3 3 44 16.08 1.9
 3 3 45 11.43 1.87
 3 3 46 4.66 2.04
 3 3 47 15.56 2.25
 3 3 48 7.13 2.02
 3 4 0 153.26 1.03
 3 4 1 126.7 1.91
 3 4 2 970.23 10.03
 3 4 3 82.99 2.6
 3 4 4 253.48 1.4
 3 4 5 100.71 1.37
 3 4 6 475.14 7.98
 3 4 7 302.18 2.41
 3 4 8 390.61 2.74
 3 4 9 111.07 1.49
 3 4 10 1511.59 10.77
 3 4 11 206.13 1.33
 3 4 12 230.46 2.83
 3 4 13 34.56 1
 3 4 14 92.6 1.4
 3 4 15 101.81 1.57
 3 4 16 173.06 1.56
 3 4 17 406.65 3.41
 3 4 18 32.83 0.96
 3 4 19 75.99 1.17
 3 4 20 66.99 1.04
 3 4 21 94.14 1.13
 3 4 22 14.5 0.99
 3 4 23 187.59 1.45
 3 4 24 127.98 1.44
 3 4 25 165.52 1.49
 3 4 26 100.22 1.63
 3 4 27 444.54 6.37
 3 4 28 229.91 4.06
 3 4 29 103.68 2.54
 3 4 30 48.27 2.18
 3 4 31 99.05 1.91
 3 4 32 20.57 1.45
 3 4 33 7.39 1.51
 3 4 34 21.61 1.71
 3 4 35 40.32 1.62
 3 4 36 79.76 2.65
 3 4 37 29.04 1.68
 3 4 38 17.68 1.68
 3 4 39 5.62 1.95
 3 4 40 11.09 1.75
 3 4 41 28.9 1.79
 3 4 43 41.56 2.08
 3 4 44 21.07 2.06
 3 4 45 16.97 1.92
 3 4 46 19.99 1.91
 3 4 47 54.21 2.34
 3 4 48 17.96 2.52
 3 4 49 22.14 1.89
 3 5 0 183.64 1.52
 3 5 1 97.72 1.85
 3 5 2 1505.23 25.75
 3 5 3 107.84 1.92
 3 5 4 37.01 0.95
 3 5 5 88.03 0.78
 3 5 6 71.55 1.45
 3 5 7 553.43 4.89
 3 5 8 691.33 5.11
 3 5 9 1609.38 9.74
 3 5 10 32.1 0.9
 3 5 11 300.33 3
 3 5 12 177.08 1.38
 3 5 13 69.43 0.91
 3 5 14 181.4 1.31
 3 5 15 265.76 1.94
 3 5 16 318.97 2.58
 3 5 17 77.99 1.32
 3 5 18 338.56 3.12
 3 5 19 255.96 2.14
 3 5 20 442.37 4.97
 3 5 21 126.94 2.12
 3 5 22 51.73 1.46
 3 5 23 166.32 2.17
 3 5 24 9.79 1.04
 3 5 25 97.98 1.7
 3 5 26 173.8 2.35
 3 5 27 396.09 5.84
 3 5 28 44.86 2.03
 3 5 29 311.7 4.26
 3 5 30 30.29 1.87
 3 5 31 141.92 1.8
 3 5 32 10.9 1.42
 3 5 33 56.69 1.82
 3 5 34 34.66 1.69
 3 5 35 62.08 1.66
 3 5 36 71.92 2.15
 3 5 37 189.51 4.35
 3 5 38 62.53 2.35
 3 5 39 18.66 2.2
 3 5 40 19.31 2.01
 3 5 41 20.61 2.07
 3 5 42 41.46 2.16
 3 5 43 7.91 2.57
 3 5 44 52.83 2.43
 3 5 45 47.97 2.23
 3 5 46 5.87 2.7
 3 5 47 66.44 2.87
 3 5 48 8.72 2.1
 3 6 0 324.71 4.85
 3 6 1 411.87 4.31
 3 6 2 279.22 3.91
 3 6 3 466.21 10.5
 3 6 4 169.48 2.34
 3 6 5 213.53 2.85
 3 6 6 302.94 3.51
 3 6 7 519.85 7.26
 3 6 8 186.34 2.49
 3 6 9 422.85 6.01
 3 6 10 25.51 0.84
 3 6 11 98.84 1.4
 3 6 12 313.54 3.56
 3 6 13 53.47 0.86
 3 6 14 253.15 2.73
 3 6 15 317.11 2.62
 3 6 16 80.22 1.7
 3 6 17 53.56 1.35
 3 6 18 52.28 2.05
 3 6 19 424.63 5.86
 3 6 20 131.04 2.43
 3 6 21 43.73 1.2
 3 6 22 12.33 1.03
 3 6 23 107.34 1.79
 3 6 24 60.47 1.1
 3 6 25 115.5 2.33
 3 6 26 72.35 1.33
 3 6 27 160.35 4.14
 3 6 28 3.92 1.18
 3 6 29 39.92 1.97
 3 6 30 98.96 1.83
 3 6 31 14.48 1.53
 3 6 32 20.38 1.46
 3 6 33 36.91 1.55
 3 6 34 25.42 2.14
 3 6 35 107.07 2.51
 3 6 36 14.37 1.72
 3 6 37 118.19 2.5
 3 6 38 117.13 2.56
 3 6 39 49.78 1.75
 3 6 40 26.54 2.16
 3 6 41 5.99 1.76
 3 6 43 13.42 1.81
 3 6 44 49.22 2.03
 3 6 45 18.19 1.91
 3 6 46 13.91 1.76
 3 6 47 22.99 1.94
 3 6 48 27.39 2.12
 3 7 0 1519.88 22.13
 3 7 1 956.42 6.95
 3 7 2 12.21 0.91
 3 7 3 1160.48 14.39
 3 7 4 202.26 2.23
 3 7 5 55.94 0.97
 3 7 6 163.18 1.76
 3 7 7 84.86 1.4
 3 7 8 82.83 2.37
 3 7 9 455.92 5.09
 3 7 10 302.49 4.96
 3 7 11 87.15 2.3
 3 7 12 102.75 1.61
 3 7 13 11.71 0.71
 3 7 14 65.09 1.24
 3 7 15 142.21 1.67
 3 7 16 18.1 0.98
 3 7 17 475.16 5.76
 3 7 18 120.31 1.96
 3 7 19 54.27 1.36
 3 7 20 163.52 3.28
 3 7 21 313.33 4.26
 3 7 22 52.37 1.07
 3 7 23 58.63 0.96
 3 7 24 53.46 1.25
 3 7 25 58.92 1.66
 3 7 26 31.08 1.08
 3 7 27 48.69 1.63
 3 7 28 39.27 1.22
 3 7 29 151.65 1.76
 3 7 30 8.67 1.52
 3 7 31 9.6 1.29
 3 7 32 3.42 1.4
 3 7 33 13.31 1.61
 3 7 35 20.61 1.72
 3 7 36 25.4 1.6
 3 7 37 66.68 1.78
 3 7 38 24.73 1.93
 3 7 39 12.38 1.7
 3 7 40 5.53 1.79
 3 7 41 3.97 1.88
 3 7 42 35.7 1.76
 3 7 44 15.3 1.68
 3 7 45 20.91 1.71
 3 7 47 52.16 1.91
 3 8 0 721.59 15.81
 3 8 1 132.86 1.22
 3 8 2 342.08 8.29
 3 8 3 13.52 1.35
 3 8 4 564.76 6.06
 3 8 5 149.4 3.07
 3 8 6 11.18 0.87
 3 8 7 72.67 1.66
 3 8 8 27.62 1.22
 3 8 9 338.78 5.31
 3 8 10 66.21 1.76
 3 8 11 116.82 1.62
 3 8 12 41.2 0.78
 3 8 13 28.15 0.97
 3 8 14 46.96 1.77
 3 8 15 229.38 7.38
 3 8 16 35.42 1.49
 3 8 17 3.31 0.86
 3 8 18 364.98 3.26
 3 8 19 52.11 2.05
 3 8 20 192.53 2.36
 3 8 21 54.46 2.56
 3 8 22 117.89 2.09
 3 8 23 78.54 1.27
 3 8 24 56.73 1.37
 3 8 25 11.52 0.92
 3 8 26 7.76 1.23
 3 8 27 22.26 1.23
 3 8 28 6.52 1.09
 3 8 29 32.47 1.29
 3 8 30 6.28 1.31
 3 8 31 6.85 1.52
 3 8 32 28 1.33
 3 8 34 8.15 1.49
 3 8 35 46.76 1.51
 3 8 36 18.78 1.45
 3 8 37 17.47 1.69
 3 8 38 25.29 1.7
 3 8 39 53.26 1.78
 3 8 40 6.44 1.62
 3 8 41 6.23 1.61
 3 8 42 10.55 1.7
 3 8 43 18.1 2.92
 3 8 45 24.2 1.85
 3 8 46 18.74 1.94
 3 9 0 31.4 1.34
 3 9 1 69.98 1.07
 3 9 2 121.14 4.11
 3 9 3 75.64 1.68
 3 9 5 16.9 0.89
 3 9 6 124.96 2.42
 3 9 7 11.53 0.63
 3 9 8 59.08 2.05
 3 9 9 18.62 1.53
 3 9 10 202.1 3.78
 3 9 11 151.74 4.6
 3 9 12 9.93 0.92
 3 9 13 214.54 3.43
 3 9 14 46.73 1.14
 3 9 15 60.06 2.05
 3 9 16 32.93 1.1
 3 9 17 217.95 1.62
 3 9 18 34.49 1.74
 3 9 19 64.74 2.45
 3 9 20 121.25 1.28
 3 9 21 51.67 1.33
 3 9 22 39.6 1.66
 3 9 23 11.13 0.98
 3 9 24 17.65 1.14
 3 9 25 22.74 1.39
 3 9 26 34.02 1.34
 3 9 27 13.01 1
 3 9 28 14.44 1.59
 3 9 30 36.03 1.48
 3 9 31 2.63 1.28
 3 9 32 24.78 1.27
 3 9 33 67.19 3.41
 3 9 34 7.34 1.3
 3 9 35 15.96 1.36
 3 9 36 18.81 2.35
 3 9 37 37.59 2.31
 3 9 38 17.87 1.42
 3 9 39 31.96 1.69
 3 9 40 32.41 2.04
 3 9 41 30.24 1.86
 3 9 44 3.46 1.65
 3 9 45 5.38 1.6
 3 10 0 9.17 0.84
 3 10 1 4.02 1.04
 3 10 2 63.21 2.12
 3 10 3 3.25 0.77
 3 10 4 24.08 0.72
 3 10 5 13.58 1.08
 3 10 6 101.86 3.65
 3 10 7 96.26 2.85
 3 10 8 89.81 1.47
 3 10 9 13.11 0.73
 3 10 10 79.23 1.3
 3 10 11 82.13 2.65
 3 10 12 23.96 1.28
 3 10 13 130.84 2.83
 3 10 14 17.17 1.12
 3 10 15 69.64 1.3
 3 10 16 55.69 1.43
 3 10 17 32.82 1.4
 3 10 18 96.98 1.71
 3 10 19 9.67 0.91
 3 10 20 93.6 2.27
 3 10 21 15.67 0.86
 3 10 22 36.75 1.35
 3 10 23 12.02 0.8
 3 10 24 11.21 1.17
 3 10 25 22.14 1.43
 3 10 26 74.22 2.73
 3 10 27 16.21 1.21
 3 10 28 9.3 0.98
 3 10 29 45.75 2.35
 3 10 30 46.48 2.65
 3 10 31 49.36 1.31
 3 10 33 9.21 1.3
 3 10 34 20.79 1.95
 3 10 35 11.66 1.98
 3 10 36 61.81 1.75
 3 10 37 27.38 1.49
 3 10 38 49.67 1.56
 3 10 40 16.39 1.41
 3 10 42 9.09 1.5
 3 10 43 14.79 1.39
 3 10 44 9.91 1.45
 3 10 45 6.85 1.46
 3 11 0 78.7 1.82
 3 11 1 31.93 1.26
 3 11 2 20.46 1.5
 3 11 3 123.02 1.14
 3 11 4 14.51 1.05
 3 11 5 16.69 0.83
 3 11 6 57.28 2.95
 3 11 7 83.14 3.59
 3 11 8 39.17 2.63
 3 11 9 42.15 1.79
 3 11 10 43.42 1.34
 3 11 11 186.66 4.79
 3 11 12 21.69 1.44
 3 11 13 42.29 1.26
 3 11 14 44.39 2.77
 3 11 15 38.62 2.26
 3 11 16 4.09 0.94
 3 11 17 17.38 0.97
 3 11 18 19.68 1.68
 3 11 19 6.29 0.98
 3 11 20 73.86 1.73
 3 11 21 20.96 1.21
 3 11 22 30.14 3.23
 3 11 23 41.52 2.46
 3 11 24 10.32 1.44
 3 11 25 12.75 0.72
 3 11 26 50.54 2.58
 3 11 27 14.51 1.07
 3 11 28 49.95 2.17
 3 11 29 65.56 2.44
 3 11 30 23.01 1.01
 3 11 31 3.33 1.33
 3 11 32 38.08 1.76
 3 11 33 21.3 1.2
 3 11 35 18.64 1.84
 3 11 38 4.59 1.32
 3 11 39 3.47 1.36
 3 11 41 9.29 1.52
 3 11 42 13.45 1.51
 3 12 0 104.99 2.82
 3 12 1 28.6 1.47
 3 12 2 27.87 2.29
 3 12 3 5.4 1.1
 3 12 4 20.67 1.98
 3 12 5 21.31 1.89
 3 12 6 5.96 1.24
 3 12 7 47.84 2.1
 3 12 8 53.65 3.28
 3 12 9 2.01 0.94
 3 12 10 13.21 0.85
 3 12 11 27.69 2
 3 12 12 83.57 2.04
 3 12 13 8.06 1.05
 3 12 14 31.51 3.48
 3 12 15 15.26 0.89
 3 12 16 37.22 1.15
 3 12 17 10.94 1.03
 3 12 18 48.07 2.67
 3 12 19 65.56 2.82
 3 12 20 45.59 1.93
 3 12 21 8.83 1.56
 3 12 22 46.17 3.12
 3 12 23 16.24 1.66
 3 12 24 28.34 4.1
 3 12 25 15.14 1.98
 3 12 26 34.07 2.36
 3 12 27 12.48 2.29
 3 12 28 6.18 1.62
 3 12 29 7.28 1.16
 3 12 30 26.7 1.92
 3 12 31 15.55 1.58
 3 12 32 4.42 1.15
 3 12 33 16.05 2.03
 3 12 34 11.34 1.19
 3 12 35 33.29 2.25
 3 12 37 5.03 1.16
 3 12 39 22.29 1.99
 3 12 40 15.25 2.02
 3 12 41 9.76 1.72
 3 12 42 5.16 1.8
 3 13 2 24.7 1.11
 3 13 3 65.91 1.54
 3 13 4 3.15 0.66
 3 13 5 21.94 1.54
 3 13 6 68.49 1.67
 3 13 7 22.55 1.47
 3 13 8 70.75 2.18
 3 13 9 49.54 3.06
 3 13 10 37.35 1.22
 3 13 11 4.91 1.01
 3 13 12 61.12 4.62
 3 13 15 57.89 3.03
 3 13 17 2.43 1.1
 3 13 18 28.12 1.81
 3 13 19 4.98 1.46
 3 13 20 29.35 2.26
 3 13 21 68.52 2.5
 3 13 22 9.93 1.25
 3 13 23 6.19 1.84
 3 13 25 14.02 1.94
 3 13 26 28.1 1.69
 3 13 27 19.07 1.89
 3 13 28 14.28 1.49
 3 13 29 5.77 1.56
 3 13 30 5.44 1.62
 3 13 31 22.16 2.41
 3 13 32 18.38 2.44
 3 13 34 5.67 2.02
 3 13 35 16.09 1.65
 3 13 36 15.97 1.62
 3 13 37 21.29 1.74
 3 13 40 29.86 2.01
 3 14 0 411.2 8.28
 3 14 1 36.63 2.03
 3 14 2 53.82 3.06
 3 14 3 42.1 1.4
 3 14 4 72.89 3.47
 3 14 5 26.29 1.44
 3 14 6 9.9 2.11
 3 14 7 9.12 1.26
 3 14 8 15.12 1.38
 3 14 9 19.87 1.68
 3 14 10 20.09 1.32
 3 14 11 49.49 3.04
 3 14 13 4.32 0.97
 3 14 14 74.92 3.22
 3 14 15 10.99 1.5
 3 14 16 10.78 1.63
 3 14 17 12.31 1.79
 3 14 18 168.09 4.28
 3 14 19 42.42 2.02
 3 14 20 69.42 2.99
 3 14 21 22.07 2.09
 3 14 22 12.16 1.21
 3 14 24 9.02 1.72
 3 14 25 9.19 1.34
 3 14 26 5.76 1.53
 3 14 27 8.81 1.84
 3 14 28 5.82 1.46
 3 14 29 6.79 1.76
 3 14 30 4.46 1.53
 3 14 31 6.4 1.45
 3 14 32 19.16 1.82
 3 14 33 17.88 1.46
 3 14 34 9.52 1.44
 3 14 36 5.66 1.84
 3 14 37 7.58 1.62
 3 14 38 35 2.02
 3 14 39 26.28 2.07
 3 15 1 119.16 7.49
 3 15 2 72.15 4.1
 3 15 3 96.37 6.24
 3 15 4 36.58 3.28
 3 15 5 4.5 1.24
 3 15 6 69.66 3.45
 3 15 7 64.04 5.01
 3 15 8 61.68 2
 3 15 10 43 3.23
 3 15 11 30.69 2.14
 3 15 12 38.05 3.06
 3 15 13 11.57 1.89
 3 15 15 48.47 2.43
 3 15 16 4.81 0.92
 3 15 17 225.3 3.99
 3 15 18 13.92 1.28
 3 15 19 53.41 3.55
 3 15 20 12.87 2.25
 3 15 21 21.64 1.33
 3 15 22 43.09 9.3
 3 15 23 20.63 1.86
 3 15 24 11.94 2.14
 3 15 25 10.83 1.2
 3 15 26 28.46 3.41
 3 15 27 4.03 1.22
 3 15 28 28.84 3.19
 3 15 29 24.54 1.58
 3 15 30 5.29 1.31
 3 15 33 9.91 2.16
 3 15 35 31.22 2.35
 3 15 36 4.46 2.07
 3 15 37 7.19 1.95
 3 16 0 48.36 1.83
 3 16 1 66.1 2.77
 3 16 2 35.58 2.03
 3 16 3 8.28 0.92
 3 16 5 9.25 1.23
 3 16 7 20 1.06
 3 16 8 7.24 1.32
 3 16 9 91.97 3.35
 3 16 10 2.88 1.42
 3 16 11 36.86 1.43
 3 16 12 11.62 1.83
 3 16 15 27.02 1.55
 3 16 16 37.59 1.08
 3 16 17 18.26 1.45
 3 16 18 93.77 2.18
 3 16 19 59.02 3.3
 3 16 20 60.42 3.77
 3 16 21 52.1 3.87
 3 16 22 16.79 1.78
 3 16 25 40.68 4.47
 3 16 26 14 1.43
 3 16 27 7.17 1.48
 3 16 28 9.94 1.27
 3 16 29 20.29 2.69
 3 16 30 13.72 1.97
 3 16 33 11.83 1.78
 3 16 34 7.45 1.74
 3 17 0 10.67 1.27
 3 17 1 19.01 1.15
 3 17 2 19.77 1.35
 3 17 3 17.37 1.04
 3 17 4 5.35 1.51
 3 17 5 16.52 1.5
 3 17 7 30.43 1.17
 3 17 8 68.58 4.83
 3 17 9 8.03 2.08
 3 17 10 45.17 2.79
 3 17 11 10.16 2.34
 3 17 12 8.77 3.43
 3 17 13 27.7 2.99
 3 17 14 23.19 2.82
 3 17 16 68.88 7.57
 3 17 17 18.21 3.27
 3 17 18 16.3 3.02
 3 17 19 31.84 1.85
 3 17 21 13.38 2.97
 3 17 22 8.41 1.94
 3 17 23 4.19 1.57
 3 17 24 15.11 3.43
 3 17 25 10.74 1.28
 3 17 26 32.15 1.84
 3 17 27 15.77 2.42
 3 17 28 20.3 2.48
 3 17 30 10.55 1.69
 3 17 31 12.68 1.67
 3 18 1 71.95 4.31
 3 18 2 4.32 1.03
 3 18 3 6.4 2.35
 3 18 5 56.14 2.02
 3 18 6 6.32 1.49
 3 18 8 8.6 1.48
 3 18 9 32.63 1.59
 3 18 10 36.37 7.19
 3 18 12 8.28 2.55
 3 18 13 12.74 2.36
 3 18 15 10.67 2.49
 3 18 17 12.51 5
 3 18 20 24.94 4.16
 3 18 21 6.89 2.79
 3 18 23 3.77 1.36
 3 18 25 5.82 1.73
 3 18 26 3.79 1.85
 3 18 27 5.15 1.83
 3 18 29 12.45 3.34
 3 18 30 8.88 3.53
 3 19 1 39.77 2.04
 3 19 2 11.2 1.23
 3 19 3 43.45 2.51
 3 19 5 19.26 1.5
 3 19 7 15.02 1.81
 3 19 9 15 1.55
 3 19 10 6.36 1.54
 3 19 11 34.89 4.21
 3 19 12 4.96 1.42
 3 19 19 35.28 8.61
 3 19 20 8.47 2.96
 3 19 26 6.85 1.95
 3 20 1 15.31 3.13
 3 20 3 11.78 1.54
 3 20 6 4.09 1.63
 3 20 7 4.64 1.31
 3 20 8 3.52 1.31
 3 20 9 8.92 2.33
 3 20 10 5.33 1.23
 3 20 11 7.39 2.48
 3 20 18 12.24 2.83
 3 20 19 9.46 3.85
 3 20 20 6.22 3.1
 3 20 21 8.8 3.61
 3 21 0 5.78 2.27
 3 21 1 5.87 2.16
 3 21 3 4.94 1.57
 3 21 6 6.37 1.8
 3 21 7 7.45 3.13
 3 21 10 7.66 3.58
 3 21 12 8.28 2.55
 3 21 13 16.04 2.54
 3 21 15 7.11 2.81
 3 21 17 14.16 4.14
 3 22 2 10.21 2.16
 3 22 10 9.6 3.5
 4 0 0 1127.85 94.45
 4 0 1 75.08 1.22
 4 0 2 5.87 1.24
 4 0 3 379.12 3.2
 4 0 4 49.72 1.62
 4 0 5 180.02 3.68
 4 0 6 39.37 0.99
 4 0 7 6.57 0.85
 4 0 8 2.82 0.97
 4 0 9 63.33 1.05
 4 0 10 377.16 2.55
 4 0 11 345.55 3.51
 4 0 12 10 0.88
 4 0 13 140.51 1.12
 4 0 15 336.04 2.72
 4 0 16 278.82 2.28
 4 0 17 4.89 1.06
 4 0 18 33.76 1.14
 4 0 19 25.64 1.24
 4 0 20 49.96 1.29
 4 0 21 10.75 1.12
 4 0 22 3.11 1.16
 4 0 23 4.51 1.16
 4 0 24 16.32 1.16
 4 0 25 110.91 1.87
 4 0 26 19.19 1.21
 4 0 27 56.32 1.4
 4 0 28 9.39 1.54
 4 0 29 52.62 1.37
 4 0 30 11.81 1.37
 4 0 31 22.08 1.37
 4 0 32 25.54 1.4
 4 0 33 49.34 1.82
 4 0 35 23.46 1.66
 4 0 36 26.9 1.8
 4 0 37 67.1 1.81
 4 0 38 5.45 1.9
 4 0 39 31.19 1.86
 4 0 40 21.55 1.88
 4 0 42 52.06 2.01
 4 0 46 44.56 2.13
 4 0 49 18.24 2.45
 4 1 0 168.7 3.77
 4 1 1 496.39 3.13
 4 1 2 68.69 1.38
 4 1 3 578.49 2.5
 4 1 4 47.48 1.59
 4 1 5 360.25 2.79
 4 1 6 60.21 2
 4 1 7 383.32 5.47
 4 1 8 259.83 2.15
 4 1 9 19.74 0.96
 4 1 10 181.43 2.13
 4 1 11 342.19 2.47
 4 1 12 471.64 5.4
 4 1 13 396.88 2.16
 4 1 14 339.6 2.42
 4 1 15 34 1.44
 4 1 16 31.51 0.99
 4 1 17 301.07 2.47
 4 1 18 133.03 1.62
 4 1 19 113.27 1.39
 4 1 20 10.65 1.37
 4 1 21 72.48 1.24
 4 1 22 6.71 1.16
 4 1 23 34.78 1.17
 4 1 24 62.63 1.96
 4 1 25 229.1 2.03
 4 1 26 11.73 1.21
 4 1 27 3.04 1.33
 4 1 28 126.35 2.98
 4 1 29 130.83 1.94
 4 1 30 22.46 1.34
 4 1 31 41.92 1.4
 4 1 32 81.02 1.51
 4 1 33 102.53 1.95
 4 1 34 19.25 1.64
 4 1 35 143.25 3.25
 4 1 36 37.99 1.71
 4 1 37 96.62 2.06
 4 1 38 7.16 1.83
 4 1 39 13.94 1.83
 4 1 40 12.49 1.88
 4 1 42 28.4 2.14
 4 1 44 9.46 2.01
 4 1 45 23.42 2.02
 4 1 46 9.8 2.07
 4 1 47 20.7 2.09
 4 1 48 23.05 2.31
 4 1 49 18.46 2.45
 4 2 0 47.47 1.14
 4 2 1 470.39 4.84
 4 2 2 217.57 1.51
 4 2 3 86.61 1.41
 4 2 4 272.84 1.9
 4 2 5 180.2 1.45
 4 2 6 59.99 1.89
 4 2 7 21.87 1.33
 4 2 8 1202.11 16.89
 4 2 9 124.39 2.27
 4 2 10 419.72 2.57
 4 2 11 198.31 2.06
 4 2 12 379.17 2.19
 4 2 13 253.68 1.56
 4 2 14 19.3 1.11
 4 2 15 82.16 1.13
 4 2 16 45.41 1.02
 4 2 17 7.25 1.06
 4 2 18 13.12 1.17
 4 2 19 62.04 1.27
 4 2 20 19.53 1.2
 4 2 21 262.56 3.81
 4 2 22 181.61 3.7
 4 2 23 92.04 1.28
 4 2 24 5.3 1.17
 4 2 25 60.35 1.28
 4 2 26 256.17 3.59
 4 2 27 89.71 1.49
 4 2 28 405.57 4.49
 4 2 29 26.62 1.45
 4 2 30 176.95 2.9
 4 2 31 87.12 1.49
 4 2 32 11.09 1.32
 4 2 33 66.68 2.09
 4 2 34 24.43 1.61
 4 2 35 31.5 1.58
 4 2 36 5.31 1.7
 4 2 37 6.53 1.71
 4 2 39 9.93 1.81
 4 2 40 42.95 1.9
 4 2 41 30.63 2.51
 4 2 42 6.84 1.95
 4 2 43 9.47 1.95
 4 2 44 18.42 2.13
 4 2 45 4.82 2.14
 4 2 46 93.66 3.04
 4 2 47 6.35 2.65
 4 2 48 23.24 2.29
 4 3 0 267.06 3.6
 4 3 1 92.78 1.81
 4 3 2 205.47 3.85
 4 3 4 50.9 1.14
 4 3 5 10.31 1.56
 4 3 6 878.9 9.26
 4 3 7 145.63 2.64
 4 3 8 29.98 1.06
 4 3 9 963.82 11.85
 4 3 10 334.87 2.84
 4 3 11 145.7 1.57
 4 3 12 385.86 2.33
 4 3 13 78.11 1.01
 4 3 14 32.11 0.94
 4 3 15 170.81 1.21
 4 3 16 106.68 1.66
 4 3 17 158 1.33
 4 3 18 26 1.1
 4 3 19 14.59 1.49
 4 3 20 18.53 1.19
 4 3 21 13.33 1.11
 4 3 22 20.36 1.2
 4 3 23 129.97 1.37
 4 3 24 189.63 3.54
 4 3 25 26.85 1.19
 4 3 26 168.58 1.51
 4 3 27 213.06 2.64
 4 3 28 163.37 2.16
 4 3 29 64.95 1.49
 4 3 30 15.11 1.32
 4 3 31 24.66 1.77
 4 3 32 10.94 1.37
 4 3 33 93 2.55
 4 3 34 10.82 2
 4 3 35 27.34 1.74
 4 3 37 36.51 2.05
 4 3 38 18.13 1.9
 4 3 39 31.1 1.97
 4 3 40 6.36 2.03
 4 3 41 30.92 2.06
 4 3 42 7.35 2.11
 4 3 43 72.8 2.67
 4 3 44 40.95 2.02
 4 3 46 5.8 2.34
 4 3 47 10.71 2.07
 4 3 48 6.3 2.15
 4 4 1 7.67 1.07
 4 4 2 474.98 2.24
 4 4 3 114.31 2.5
 4 4 4 188.74 2.68
 4 4 5 47.9 1.17
 4 4 6 348.17 3.42
 4 4 7 101.41 1.66
 4 4 8 1212.63 7.72
 4 4 9 323.73 2.56
 4 4 10 136.5 1.58
 4 4 11 189.29 1.96
 4 4 12 238.63 2.6
 4 4 13 133.98 1.16
 4 4 14 149.53 1.68
 4 4 15 247.98 1.77
 4 4 16 23.84 1.22
 4 4 17 8.3 1.03
 4 4 18 59.06 1.15
 4 4 19 84.86 1.34
 4 4 20 81.86 1.23
 4 4 21 34.48 1.18
 4 4 22 64.47 1.25
 4 4 23 25.84 1.22
 4 4 24 59.03 1.47
 4 4 25 21.21 1.18
 4 4 26 159.24 2.54
 4 4 27 144.38 2.63
 4 4 28 272.66 4.66
 4 4 29 18.59 1.37
 4 4 30 21.75 1.32
 4 4 31 40.3 1.32
 4 4 33 31.9 1.46
 4 4 34 8.49 1.56
 4 4 35 6.88 1.67
 4 4 36 8.08 1.67
 4 4 37 37.63 3.26
 4 4 38 47.35 2.07
 4 4 39 54.71 1.86
 4 4 40 47.74 1.87
 4 4 41 10.27 1.83
 4 4 43 16.51 1.9
 4 4 44 15.78 1.91
 4 4 45 9.07 2.19
 4 4 46 37.81 2.06
 4 4 47 11.64 2.22
 4 4 48 32.74 2.28
 4 5 0 53.12 1.17
 4 5 1 401.57 2.1
 4 5 2 142.26 2.04
 4 5 3 125.69 1.34
 4 5 4 323.93 2.7
 4 5 5 41.19 1.14
 4 5 6 176.59 2.59
 4 5 7 138.08 1.89
 4 5 8 127.42 1.16
 4 5 9 231.06 2.67
 4 5 10 223.11 2.06
 4 5 11 94.27 1.63
 4 5 12 49.08 1.42
 4 5 13 168.89 2.46
 4 5 14 5.69 1.01
 4 5 15 14.41 0.96
 4 5 16 116.04 2.29
 4 5 17 8.05 1.08
 4 5 18 35.11 1.09
 4 5 19 294.59 4.91
 4 5 20 176.38 3.3
 4 5 21 15.58 1.16
 4 5 22 7.11 1.1
 4 5 23 24.43 1.46
 4 5 24 13.45 1.13
 4 5 25 31.72 1.25
 4 5 26 11.25 1.19
 4 5 27 13.94 1.64
 4 5 28 12.99 1.25
 4 5 29 119.32 1.89
 4 5 30 114.08 3.05
 4 5 31 29.88 1.45
 4 5 32 4.12 1.45
 4 5 33 35.65 1.46
 4 5 35 9.69 1.62
 4 5 36 6.92 1.67
 4 5 37 7.42 1.68
 4 5 38 12.37 1.69
 4 5 39 33.16 1.87
 4 5 40 5.69 1.83
 4 5 41 15 1.79
 4 5 43 8.42 2.12
 4 5 44 14.61 1.9
 4 5 45 25.56 1.96
 4 5 46 47.34 2.06
 4 5 47 7.23 2.06
 4 6 0 7.07 1.11
 4 6 1 560.82 7.53
 4 6 2 93.95 1.42
 4 6 3 63.54 1.21
 4 6 4 63.03 1.21
 4 6 5 415.46 5.65
 4 6 6 105.58 1.67
 4 6 7 38.84 0.87
 4 6 8 248.59 3.29
 4 6 9 88.09 1.35
 4 6 10 23.01 1.53
 4 6 11 112.68 1.19
 4 6 12 8.75 0.84
 4 6 13 56.79 1.2
 4 6 14 19.55 1.01
 4 6 15 74.91 1.9
 4 6 16 136.33 3.43
 4 6 17 450.96 4.65
 4 6 18 105.41 1.79
 4 6 19 52.38 1.57
 4 6 20 24.29 1.08
 4 6 21 166.6 2.54
 4 6 22 120.37 1.95
 4 6 23 183.31 3.39
 4 6 24 53.9 1.21
 4 6 25 15.78 1.14
 4 6 28 83.41 1.8
 4 6 30 12.08 1.16
 4 6 31 56.94 1.45
 4 6 32 6.53 1.38
 4 6 33 24.27 1.55
 4 6 34 24.92 1.8
 4 6 35 11.52 1.56
 4 6 36 68.17 1.9
 4 6 37 33.13 2.01
 4 6 38 7.88 1.7
 4 6 39 13.04 1.71
 4 6 40 18.85 1.73
 4 6 41 16.68 1.76
 4 6 43 12.64 1.84
 4 6 44 21.95 2.09
 4 6 46 18.45 1.95
 4 7 0 81.12 2.14
 4 7 1 399.04 6.69
 4 7 2 28.3 1.11
 4 7 3 18.87 1.55
 4 7 4 67.74 2
 4 7 7 29.65 0.84
 4 7 8 2.95 0.8
 4 7 9 54.31 1.95
 4 7 10 112.19 2.4
 4 7 11 36.48 1
 4 7 12 81.26 1.79
 4 7 13 37.65 0.93
 4 7 14 66.4 1.5
 4 7 15 28.87 0.97
 4 7 16 88.5 1.81
 4 7 17 12.99 1.36
 4 7 18 92.62 1.33
 4 7 19 412.7 4.32
 4 7 20 131.09 2.71
 4 7 21 120.58 2.3
 4 7 22 44.78 1.14
 4 7 23 30.99 1.29
 4 7 24 51.02 1.35
 4 7 25 24.94 1.43
 4 7 26 41.37 1.61
 4 7 27 10.29 1.29
 4 7 28 10.2 1.19
 4 7 29 15.08 1.13
 4 7 30 9.06 1.3
 4 7 31 13.92 1.31
 4 7 32 116.19 2.45
 4 7 33 37.25 2.18
 4 7 34 46.52 2.04
 4 7 35 61.49 2.22
 4 7 36 28.61 1.6
 4 7 37 8.12 2.35
 4 7 38 4.62 1.71
 4 7 39 118.19 2.46
 4 7 40 6.17 2.75
 4 7 41 9.3 2.23
 4 7 42 34.31 2.26
 4 7 43 18.05 1.91
 4 7 45 5.91 2.06
 4 7 46 7.46 2.35
 4 8 0 364.31 8.11
 4 8 1 45.82 2.08
 4 8 2 200.27 4.85
 4 8 3 189.46 2.23
 4 8 4 117.72 2.14
 4 8 5 145.36 1.43
 4 8 6 48.87 1.54
 4 8 7 192.93 2.7
 4 8 8 10.52 0.8
 4 8 9 39.84 1.31
 4 8 10 24.59 0.87
 4 8 11 147.57 2.7
 4 8 12 162.54 2.79
 4 8 13 13.4 0.95
 4 8 14 140.05 1.84
 4 8 15 5.47 0.92
 4 8 16 54.62 1.26
 4 8 17 152.54 1.63
 4 8 18 348.54 2.93
 4 8 19 186.09 3.33
 4 8 20 92.21 2.35
 4 8 21 24.75 1.34
 4 8 22 66.19 1.57
 4 8 23 14.12 1.06
 4 8 24 37.55 2.5
 4 8 25 28.5 1.3
 4 8 26 22.02 1.16
 4 8 27 61.22 1.41
 4 8 28 6.36 1.23
 4 8 29 60.8 2.24
 4 8 30 93.71 3.37
 4 8 31 40.84 1.43
 4 8 32 9.39 1.34
 4 8 34 88.55 3.24
 4 8 35 37.41 1.97
 4 8 36 122.09 4.4
 4 8 37 72.82 2.05
 4 8 38 42.7 1.9
 4 8 39 6.55 1.66
 4 8 40 16.83 1.66
 4 8 41 10.59 2.33
 4 8 43 7.46 1.95
 4 8 44 26.61 2.04
 4 8 45 22.1 2.02
 4 9 0 89.91 1.61
 4 9 1 295.91 6.88
 4 9 2 170.5 1.79
 4 9 3 21.6 1.26
 4 9 4 284.99 5.85
 4 9 5 75.16 1.27
 4 9 6 25.06 1.21
 4 9 7 164.9 3.85
 4 9 8 74.6 2
 4 9 9 126.52 3.09
 4 9 10 5.88 0.87
 4 9 11 82.2 1.88
 4 9 12 41.62 3.34
 4 9 13 15.37 1.2
 4 9 14 41.18 1.44
 4 9 15 11.75 1.17
 4 9 16 90.09 1.69
 4 9 17 7.16 1.58
 4 9 18 23.54 0.98
 4 9 19 256.32 2.36
 4 9 20 47.94 1.1
 4 9 21 15 1.06
 4 9 22 162.79 1.59
 4 9 23 84.96 2.02
 4 9 24 11.63 1.31
 4 9 25 2.64 1.17
 4 9 26 34.27 1.54
 4 9 27 80.05 2.24
 4 9 28 36.56 1.29
 4 9 29 14.23 1.1
 4 9 30 23.82 1.36
 4 9 31 33.81 1.31
 4 9 32 10.97 1.84
 4 9 33 4.04 1.73
 4 9 34 8.84 1.77
 4 9 35 21.18 1.55
 4 9 37 29.69 1.56
 4 9 38 27.91 1.74
 4 9 42 13.56 2.27
 4 9 43 20.65 1.89
 4 9 44 9.34 1.86
 4 10 0 47.08 1.96
 4 10 1 59.56 1.76
 4 10 2 174.84 4.13
 4 10 3 17.92 1.14
 4 10 4 20.26 1.09
 4 10 5 239.08 4.47
 4 10 6 6.11 1
 4 10 8 85.16 2.54
 4 10 9 8.57 1.17
 4 10 10 110.37 2.69
 4 10 11 10.42 0.94
 4 10 12 39.95 1.21
 4 10 13 33.43 1.73
 4 10 14 41.33 2.12
 4 10 15 91.98 2.95
 4 10 16 40.51 1.29
 4 10 17 65.8 2.43
 4 10 18 39.34 2.03
 4 10 19 27.34 1.01
 4 10 20 47.1 2.42
 4 10 21 63.73 1.83
 4 10 22 47.72 1.99
 4 10 23 24.87 1.06
 4 10 24 51.37 2.37
 4 10 26 72.18 1.87
 4 10 27 8.23 1.04
 4 10 28 17.83 1.23
 4 10 29 3.46 1.23
 4 10 30 12.29 1.34
 4 10 31 8.31 1.19
 4 10 32 21.09 1.82
 4 10 33 10.88 1.6
 4 10 34 21.37 1.38
 4 10 35 5.76 1.4
 4 10 38 16.63 2.22
 4 10 39 7.05 2.12
 4 10 40 13.15 1.57
 4 10 41 14.62 1.62
 4 10 42 6.65 1.82
 4 11 0 12.35 1.14
 4 11 1 25.98 1.4
 4 11 2 53.94 2.26
 4 11 3 51.69 1.88
 4 11 4 43.75 1.21
 4 11 5 23 2.1
 4 11 6 9.67 1
 4 11 7 357.06 2.5
 4 11 8 67.93 2.91
 4 11 9 40.03 1.39
 4 11 10 8.72 0.81
 4 11 11 225.53 3.08
 4 11 12 116.46 2.74
 4 11 13 4.64 0.84
 4 11 14 122.92 3.59
 4 11 15 28.04 2.27
 4 11 16 71.81 1.81
 4 11 17 8.87 0.83
 4 11 18 6.3 0.91
 4 11 19 34.65 1.24
 4 11 20 46.73 1.63
 4 11 21 18.07 1.39
 4 11 22 41.11 1.17
 4 11 23 26.1 1.38
 4 11 25 20.55 1.55
 4 11 26 40.96 1.87
 4 11 27 89.66 3.58
 4 11 28 3.55 1.02
 4 11 29 5.34 1.32
 4 11 30 29.8 1.56
 4 11 31 4.56 1.44
 4 11 32 22.77 1.55
 4 11 34 7.31 1.49
 4 11 36 16.13 1.73
 4 11 37 18.92 1.95
 4 11 38 43.79 1.56
 4 11 39 26.49 1.85
 4 11 40 11.41 1.88
 4 11 41 10.8 1.63
 4 12 0 3.85 1.24
 4 12 1 309.71 11.45
 4 12 2 75.13 2.67
 4 12 3 74.47 3.26
 4 12 4 74.52 2.78
 4 12 5 2.71 1.06
 4 12 6 2.76 0.98
 4 12 7 2.78 0.9
 4 12 8 147.11 3.13
 4 12 9 39.92 1.12
 4 12 10 67.33 1.71
 4 12 11 10.69 1.01
 4 12 12 25.78 1.32
 4 12 13 7.07 1.08
 4 12 14 26.11 1.28
 4 12 16 152.87 4.67
 4 12 17 43.74 1.8
 4 12 18 30.38 2.33
 4 12 19 149.33 4.31
 4 12 20 50.08 1.75
 4 12 21 57.51 3.35
 4 12 22 15.51 1.53
 4 12 23 25.34 1.58
 4 12 24 6.3 1.42
 4 12 25 10.38 0.86
 4 12 26 12.66 1.85
 4 12 28 4.17 1.15
 4 12 30 15.23 1.85
 4 12 33 4.19 1.71
 4 12 34 48.58 2.98
 4 12 36 4.55 1.23
 4 12 37 10.12 2.35
 4 12 38 11.45 2.22
 4 12 39 7.29 2.15
 4 12 40 26.07 2.55
 4 12 41 7.67 2.22
 4 13 0 98.22 4.95
 4 13 1 134.68 5.04
 4 13 2 4.67 1.21
 4 13 3 116.23 5.25
 4 13 4 32.39 1.34
 4 13 5 34.14 1.16
 4 13 6 40.61 2.37
 4 13 7 33.43 2.38
 4 13 8 16.39 1.35
 4 13 9 6.46 1.76
 4 13 10 9.86 1.22
 4 13 11 15.4 0.92
 4 13 12 20.33 1.94
 4 13 13 13.35 1.22
 4 13 14 84.11 4.12
 4 13 15 31.1 1.25
 4 13 16 14.8 1.24
 4 13 17 92.65 3.45
 4 13 18 63.28 2.84
 4 13 19 94.87 4.18
 4 13 21 45 2.19
 4 13 22 31.57 2.1
 4 13 23 69.5 2.75
 4 13 24 26.41 1.79
 4 13 25 4.1 1.6
 4 13 27 62.72 2.13
 4 13 28 6.85 1.07
 4 13 29 16.2 2.27
 4 13 30 12.35 1.89
 4 13 31 12.19 1.86
 4 13 32 24.56 2.54
 4 13 33 5.03 2.05
 4 13 35 23.16 2.11
 4 13 36 9.67 2.18
 4 13 37 10.82 2.22
 4 13 39 14.7 3.2
 4 14 0 290.9 24.1
 4 14 1 64.62 3.13
 4 14 2 89.63 6.33
 4 14 3 2.9 1.09
 4 14 4 30.4 1.37
 4 14 6 11.3 0.89
 4 14 7 6.12 1.7
 4 14 8 1.9 0.86
 4 14 9 7.8 0.86
 4 14 10 4.62 1.37
 4 14 11 23.76 2.87
 4 14 12 17.62 2.45
 4 14 13 82.21 3.75
 4 14 15 51.54 1.95
 4 14 16 63.08 4.2
 4 14 17 91.54 3.66
 4 14 18 226.92 6.57
 4 14 19 17.27 1.62
 4 14 20 88.57 4.15
 4 14 21 6.09 1.56
 4 14 22 30.62 2.2
 4 14 23 17.49 1.68
 4 14 25 12.27 2.93
 4 14 27 23.56 1.89
 4 14 29 52.37 2.13
 4 14 30 13.75 1.8
 4 14 31 7.37 2.57
 4 14 35 11.67 1.9
 4 14 36 85.02 2.88
 4 14 37 31.96 2.33
 4 15 1 31.3 2.91
 4 15 2 9.24 1.06
 4 15 3 9.43 2.99
 4 15 4 45.56 2.01
 4 15 5 4.51 0.99
 4 15 6 13.03 1.6
 4 15 7 10.83 2.32
 4 15 8 9.81 0.81
 4 15 10 25.04 2.15
 4 15 11 19.85 1.59
 4 15 12 10.81 1.33
 4 15 13 5.48 1.32
 4 15 14 21.76 2.46
 4 15 15 45.36 6.86
 4 15 16 12.76 1.17
 4 15 17 42.57 3.28
 4 15 18 7.07 1.2
 4 15 19 4.12 1.49
 4 15 20 18.61 2.57
 4 15 21 37.56 6.46
 4 15 22 11.38 1.68
 4 15 25 19.24 2.12
 4 15 26 4.18 1.69
 4 15 27 7.08 1.67
 4 15 30 4.39 1.92
 4 15 31 6.7 1.72
 4 15 33 15.71 1.98
 4 15 34 6.58 1.85
 4 16 0 28.87 2.95
 4 16 1 4.37 1.47
 4 16 2 93.4 2.53
 4 16 4 38.22 2.49
 4 16 5 20.49 1.39
 4 16 6 15.56 1.82
 4 16 7 4.07 1.1
 4 16 8 4.61 1.54
 4 16 9 8.96 1.44
 4 16 10 31.73 1.24
 4 16 11 8.1 1.75
 4 16 12 10.13 1.62
 4 16 13 30.11 1.96
 4 16 14 21.24 1.79
 4 16 15 11.94 2.43
 4 16 16 9.66 1.47
 4 16 17 6.7 1.48
 4 16 18 31.09 2.1
 4 16 19 20.03 2.1
 4 16 20 16.99 2.79
 4 16 23 6.86 1.82
 4 16 24 3.9 1.74
 4 16 26 14.72 1.61
 4 16 27 6.02 1.94
 4 16 28 8.01 1.85
 4 16 29 4.8 2.34
 4 16 32 8.94 1.89
 4 16 33 12.04 2.32
 4 17 0 91.53 4.78
 4 17 1 4.99 1.46
 4 17 2 73.61 2.45
 4 17 3 12.8 1.34
 4 17 4 5.98 1.54
 4 17 6 2.98 1.02
 4 17 7 13.75 1.62
 4 17 8 13.08 2.14
 4 17 9 61.85 2.69
 4 17 10 59.91 2.76
 4 17 11 15.56 2.85
 4 17 12 7.9 1.55
 4 17 13 5.79 2.33
 4 17 14 3.74 1.4
 4 17 15 3.02 1.11
 4 17 18 22.65 2.29
 4 17 20 5.1 1.57
 4 17 21 6.2 1.39
 4 17 22 19.79 4.81
 4 17 23 3.41 1.51
 4 17 25 22.48 3.38
 4 17 27 6.02 1.87
 4 17 28 14.82 3.09
 4 17 29 25.78 1.93
 4 18 0 7.26 1.51
 4 18 1 4.74 1.28
 4 18 3 8.61 1.1
 4 18 5 7.1 1.99
 4 18 6 24.83 1.68
 4 18 7 8.26 2.59
 4 18 8 5.41 1.55
 4 18 9 50.22 4.12
 4 18 10 24.38 1.74
 4 18 11 8.69 1.48
 4 18 12 13.33 1.32
 4 18 16 5.48 2.08
 4 18 18 5.74 1.46
 4 18 19 4.54 1.16
 4 18 22 16.06 1.63
 4 18 24 10.96 4.23
 4 18 27 32.5 6.49
 4 19 0 5.2 2.05
 4 19 1 6.99 1.29
 4 19 5 11.87 1.17
 4 19 6 7.42 1.75
 4 19 7 5.25 1.24
 4 19 8 4.85 1.46
 4 19 9 48.78 3.31
 4 19 11 6.19 1.75
 4 19 12 7.26 2.1
 4 19 13 12.44 2.76
 4 19 14 11.16 1.94
 4 19 18 10.23 2.89
 4 19 23 10.37 2.37
 4 20 0 10.77 1.24
 4 20 1 9.46 1.66
 4 20 4 15.42 1.46
 4 20 5 9.19 1.63
 4 20 6 4.78 2.18
 4 20 7 14.4 1.73
 4 20 9 12.69 2.91
 4 20 10 7.93 2.13
 4 20 11 12.64 3
 4 20 14 10.18 3.84
 4 20 20 24.39 4.24
 4 21 2 10.2 3.43
 4 21 3 9.08 1.59
 4 21 14 6.05 2.79
 5 0 1 57.69 1.39
 5 0 2 298.65 1.87
 5 0 3 17.01 1.37
 5 0 4 98.92 1.84
 5 0 5 8.83 1.28
 5 0 6 112.6 2.6
 5 0 7 443.38 2.95
 5 0 8 81.05 1.18
 5 0 9 1226.69 8.09
 5 0 10 8.84 1.07
 5 0 11 268.6 2.55
 5 0 12 122.89 1.69
 5 0 13 171.24 1.57
 5 0 14 228.27 1.5
 5 0 15 19.18 1.14
 5 0 16 99.1 1.44
 5 0 17 41.56 1.13
 5 0 18 88.84 1.25
 5 0 19 33.13 1.2
 5 0 22 249.7 2.04
 5 0 23 43.46 1.78
 5 0 24 64.85 1.66
 5 0 25 278.68 2.11
 5 0 26 105.83 2.08
 5 0 28 135.54 2.75
 5 0 29 602.23 9.65
 5 0 30 20.77 1.41
 5 0 31 14.81 1.54
 5 0 32 8.77 1.46
 5 0 34 31.65 1.57
 5 0 35 5.53 1.56
 5 0 36 12.55 1.62
 5 0 37 16.75 1.71
 5 0 38 18.57 1.72
 5 0 40 4.57 1.99
 5 0 41 8.25 1.91
 5 0 42 31.67 2.23
 5 0 43 23.18 2.02
 5 0 44 48.64 2.12
 5 0 45 31.7 2.18
 5 0 46 19.07 2.12
 5 0 47 68.8 2.74
 5 1 0 64.9 1.36
 5 1 1 64.95 1.37
 5 1 2 194.93 4.33
 5 1 3 165.88 3.86
 5 1 4 216.21 2.01
 5 1 5 183.2 1.68
 5 1 6 213 2.26
 5 1 7 1158.16 7.3
 5 1 8 93.44 1.62
 5 1 9 300.9 2.84
 5 1 10 5.81 1.19
 5 1 11 883.29 6.18
 5 1 12 177.28 2.04
 5 1 13 224.95 2.84
 5 1 14 441.77 4.95
 5 1 15 145.97 1.3
 5 1 16 29.85 1.18
 5 1 17 97.29 1.49
 5 1 18 120.78 1.38
 5 1 19 8.16 1.28
 5 1 20 9.11 1.16
 5 1 21 42.78 1.45
 5 1 22 67.66 2.14
 5 1 23 10.73 1.52
 5 1 24 40.28 1.42
 5 1 25 215.41 2.46
 5 1 26 147.97 2.72
 5 1 27 51.58 1.76
 5 1 28 35.14 1.39
 5 1 29 189.13 3.93
 5 1 30 33.38 1.44
 5 1 31 227.5 3.35
 5 1 32 12.43 1.45
 5 1 33 19.49 1.47
 5 1 34 71.87 1.74
 5 1 35 15.94 1.59
 5 1 36 25.97 1.65
 5 1 38 58.96 1.87
 5 1 40 17.12 1.85
 5 1 42 20.36 1.96
 5 1 43 55.92 2.34
 5 1 44 12.43 2.04
 5 1 46 22.37 2.73
 5 1 47 7.59 2.38
 5 2 0 131.03 1.72
 5 2 1 175.92 3.71
 5 2 2 98.25 1.48
 5 2 3 247.38 4.6
 5 2 4 83.21 3.63
 5 2 5 144.13 2.37
 5 2 6 267.58 2.57
 5 2 7 433.86 2.18
 5 2 8 73.02 1.64
 5 2 9 458 1.77
 5 2 10 329.49 3.59
 5 2 11 12.33 1.14
 5 2 12 251.25 3.32
 5 2 13 202.81 1.6
 5 2 14 28.71 1.05
 5 2 15 54.87 1.12
 5 2 16 152.49 1.66
 5 2 17 16.85 1.09
 5 2 18 32.22 1.19
 5 2 19 8.44 1.22
 5 2 20 58.87 1.33
 5 2 21 15.46 1.27
 5 2 22 9.65 1.38
 5 2 23 65.44 1.5
 5 2 24 56.11 2.41
 5 2 25 32.93 1.35
 5 2 26 96.91 2.54
 5 2 27 68.45 1.47
 5 2 28 145.91 2.26
 5 2 29 79.04 2.1
 5 2 30 23.59 1.4
 5 2 31 16.84 1.42
 5 2 32 9.99 1.75
 5 2 33 8.32 1.49
 5 2 34 74.9 2.3
 5 2 36 4.76 1.47
 5 2 37 8.06 1.7
 5 2 38 13.31 1.71
 5 2 39 16.28 1.72
 5 2 40 24.19 1.84
 5 2 41 48.27 1.91
 5 2 44 12.99 2.03
 5 2 45 27.79 2.07
 5 2 46 25.26 2.1
 5 2 47 11.57 2.11
 5 3 0 67.06 3.42
 5 3 1 192.15 1.69
 5 3 2 408.02 2.51
 5 3 3 88.25 1.44
 5 3 4 34.36 1.98
 5 3 5 212.42 8.23
 5 3 6 94.29 1.57
 5 3 7 113.38 2.79
 5 3 8 5.53 0.99
 5 3 9 11.21 0.95
 5 3 10 5.11 1.05
 5 3 11 100.96 1.71
 5 3 12 42.8 1.74
 5 3 13 6.17 1.3
 5 3 14 55.43 1.1
 5 3 15 134.59 2.67
 5 3 16 17.52 1.06
 5 3 17 53.54 1.15
 5 3 18 234.84 1.83
 5 3 19 37.34 1.25
 5 3 20 171.45 1.56
 5 3 21 80.22 1.67
 5 3 22 54.63 1.52
 5 3 23 24.28 1.28
 5 3 24 65.18 1.89
 5 3 25 8.07 1.32
 5 3 26 21.58 1.44
 5 3 27 61.9 2.3
 5 3 28 14.78 1.33
 5 3 29 22 1.53
 5 3 30 8.84 1.39
 5 3 31 4.52 1.58
 5 3 32 6.42 1.47
 5 3 33 13.26 1.46
 5 3 34 68.13 1.73
 5 3 36 44.11 2.62
 5 3 37 37.75 2.38
 5 3 38 6.23 1.75
 5 3 39 11.99 1.72
 5 3 40 16.72 1.96
 5 3 41 31.2 1.94
 5 3 44 12.12 2.02
 5 3 45 43.23 2.3
 5 3 46 10.78 2.29
 5 4 1 176.92 2.65
 5 4 2 5.21 1.28
 5 4 3 63.22 1.38
 5 4 4 315.12 4.54
 5 4 5 4.08 1.33
 5 4 6 4.45 1.5
 5 4 7 13.62 1.28
 5 4 8 70.75 1.31
 5 4 9 123.3 1.16
 5 4 10 22.78 0.98
 5 4 11 97.91 1.38
 5 4 12 18.76 1.43
 5 4 13 4.03 1.26
 5 4 14 40.53 1.12
 5 4 15 54.02 1.23
 5 4 16 131.86 2.95
 5 4 17 6.37 1.09
 5 4 18 11.31 1.45
 5 4 19 68.37 1.32
 5 4 20 182.84 3.02
 5 4 21 22.58 1.27
 5 4 22 166.06 1.69
 5 4 23 7.18 1.45
 5 4 24 49.97 1.43
 5 4 25 32.03 1.34
 5 4 26 83.15 1.48
 5 4 27 32.9 1.52
 5 4 28 3.71 1.41
 5 4 29 54.6 1.91
 5 4 30 74.01 3.05
 5 4 31 4.26 1.95
 5 4 32 50.9 2.52
 5 4 33 49.1 2.17
 5 4 34 10.09 1.55
 5 4 35 12.39 1.44
 5 4 36 104.88 2.55
 5 4 37 6.37 1.78
 5 4 38 18.64 1.75
 5 4 39 18.66 1.82
 5 4 40 4.44 2.09
 5 4 41 39.71 2.5
 5 4 42 30.37 3.19
 5 4 43 30.35 2.27
 5 4 45 5.64 2.27
 5 4 46 10.3 2.05
 5 5 0 134.21 1.85
 5 5 1 102.42 1.48
 5 5 2 66.51 1.39
 5 5 3 58.13 1.36
 5 5 4 51.86 1.64
 5 5 5 12.22 1.26
 5 5 6 16.02 1.53
 5 5 7 45.43 1.56
 5 5 8 26.72 1.41
 5 5 9 127.12 1.33
 5 5 10 110.79 1.89
 5 5 11 177.12 2.44
 5 5 12 3.16 1.2
 5 5 13 59.53 1.8
 5 5 14 17.22 1.52
 5 5 15 10.17 1.03
 5 5 16 15.84 1.28
 5 5 17 12.11 1.27
 5 5 18 86.56 2.93
 5 5 19 36.55 1.24
 5 5 20 147.55 2.08
 5 5 21 94.56 1.48
 5 5 23 41.11 1.41
 5 5 24 55.25 1.83
 5 5 25 107.26 2.44
 5 5 26 29.37 1.39
 5 5 27 15.54 1.29
 5 5 28 14.16 1.32
 5 5 29 54.7 1.49
 5 5 30 12.59 1.38
 5 5 31 34.18 1.56
 5 5 32 21.53 1.61
 5 5 33 26.74 1.48
 5 5 34 44.2 2.22
 5 5 36 39.2 1.84
 5 5 38 28.2 1.67
 5 5 39 52.16 2.45
 5 5 40 8.33 1.85
 5 5 41 5.43 1.95
 5 5 42 8.65 2.08
 5 5 43 25.34 2.13
 5 5 45 10.27 2
 5 5 46 7.04 2.08
 5 6 0 30.5 1.52
 5 6 1 5.85 1.26
 5 6 3 31.59 1.3
 5 6 4 125.85 1.79
 5 6 5 91.72 1.47
 5 6 6 30.01 1.31
 5 6 7 37.54 1.33
 5 6 8 115.29 1.64
 5 6 9 17.07 1.21
 5 6 10 180.69 1.9
 5 6 11 71.72 1.09
 5 6 12 78.35 2.2
 5 6 13 128.68 1.53
 5 6 15 37.04 1.07
 5 6 16 146.62 1.58
 5 6 17 46.06 1.4
 5 6 18 21.68 1.28
 5 6 19 47.58 1.32
 5 6 20 28.55 1.7
 5 6 21 4.6 1.23
 5 6 22 83.28 1.45
 5 6 24 68.35 2.01
 5 6 25 39.92 1.36
 5 6 26 35.29 1.96
 5 6 27 17.37 1.3
 5 6 28 52.37 1.77
 5 6 29 52.38 2.42
 5 6 30 54.3 2.06
 5 6 31 10.52 1.4
 5 6 32 9.16 1.44
 5 6 33 35.62 2.54
 5 6 34 37.69 1.38
 5 6 35 23.11 1.37
 5 6 37 8.22 2.28
 5 6 38 5.33 1.81
 5 6 40 26.62 1.83
 5 6 42 7.29 2.12
 5 6 43 11.09 1.9
 5 6 44 8.06 1.95
 5 6 45 19.09 1.97
 5 7 0 83.98 2.06
 5 7 1 20.84 1.54
 5 7 2 18.19 1.27
 5 7 3 85.97 1.48
 5 7 4 15.76 1.27
 5 7 5 42.34 1.95
 5 7 6 87.73 1.47
 5 7 7 31.05 1.32
 5 7 8 22.34 1.18
 5 7 9 41.79 1.07
 5 7 10 17.93 1.02
 5 7 11 93.27 1.37
 5 7 12 54.09 1.13
 5 7 13 6.48 1.14
 5 7 14 18.09 1.22
 5 7 15 83.67 1.48
 5 7 16 71.31 2.04
 5 7 18 84.76 2.89
 5 7 19 68.48 1.34
 5 7 20 20.71 1.26
 5 7 21 17.41 1.26
 5 7 22 5.06 1.46
 5 7 23 14.61 1.23
 5 7 24 6.43 1.34
 5 7 25 22.75 1.95
 5 7 26 114.29 2.05
 5 7 27 30.48 1.41
 5 7 28 14.7 1.31
 5 7 30 27.56 1.92
 5 7 31 60.5 2.24
 5 7 32 5.97 1.67
 5 7 33 7.44 1.34
 5 7 35 6.48 1.67
 5 7 36 19.02 1.85
 5 7 37 21.18 1.63
 5 7 38 7.03 1.83
 5 7 39 6.94 1.9
 5 7 40 4.65 2.11
 5 7 41 8.5 2.42
 5 7 42 14.43 1.86
 5 7 43 5.44 2.32
 5 7 44 7.59 2.3
 5 8 0 34.36 1.73
 5 8 1 32.94 1.34
 5 8 2 201.08 4.14
 5 8 4 12.48 1.28
 5 8 5 46.59 1.96
 5 8 6 238.21 4.3
 5 8 7 4.68 1.33
 5 8 8 79.37 2.42
 5 8 9 216.16 3.53
 5 8 10 79.99 1.43
 5 8 11 30.55 1.26
 5 8 12 62.13 1.14
 5 8 13 30.36 1.16
 5 8 14 129.59 2.37
 5 8 15 30.85 1.98
 5 8 16 181.94 3.77
 5 8 17 58.87 1.43
 5 8 18 90.15 3.38
 5 8 19 12.98 1.18
 5 8 20 41.46 1.28
 5 8 21 24.31 1.19
 5 8 22 8.59 1.19
 5 8 23 40.29 1.27
 5 8 24 26.02 1.53
 5 8 25 114.43 2.09
 5 8 26 61.45 1.45
 5 8 27 34.36 1.32
 5 8 28 22.55 1.95
 5 8 29 11.84 2.27
 5 8 30 5.22 1.81
 5 8 31 30.66 1.41
 5 8 32 6.29 1.28
 5 8 33 20.36 1.29
 5 8 35 47.69 1.85
 5 8 36 40.4 1.73
 5 8 38 21.12 2.04
 5 8 40 13.2 1.76
 5 8 41 4.88 1.87
 5 8 44 5.83 2.08
 5 9 0 130.74 2
 5 9 1 187.77 2.52
 5 9 2 28.2 1.59
 5 9 3 78.48 1.48
 5 9 4 40.99 1.37
 5 9 5 15.88 1.87
 5 9 6 4.6 1.49
 5 9 7 35.25 1.22
 5 9 8 117.88 2.71
 5 9 9 42.26 1.61
 5 9 10 97.27 1.86
 5 9 11 52.16 1.73
 5 9 12 29.17 1.08
 5 9 13 29.31 1.12
 5 9 14 28.85 1.41
 5 9 15 22.41 1.43
 5 9 16 17.45 1.47
 5 9 17 131.79 4.53
 5 9 18 65.41 1.65
 5 9 19 84.81 1.94
 5 9 20 23.41 1.28
 5 9 21 60.62 2.01
 5 9 22 62.49 1.52
 5 9 23 75 1.43
 5 9 24 9.44 1.27
 5 9 25 20.63 1.43
 5 9 26 12.81 1.23
 5 9 27 8.1 1.34
 5 9 28 21.4 1.47
 5 9 29 56.32 1.53
 5 9 31 13.73 1.21
 5 9 32 7.44 1.47
 5 9 33 6.4 1.28
 5 9 34 11.31 1.65
 5 9 35 36.93 1.82
 5 9 36 4.65 1.59
 5 9 37 11.09 1.75
 5 9 38 24.49 1.67
 5 9 39 32.39 1.75
 5 9 41 5.44 1.98
 5 9 43 5.99 2.54
 5 10 0 415.25 9.35
 5 10 1 187.06 5.85
 5 10 2 15.38 1.34
 5 10 3 36.31 1.8
 5 10 4 371.78 13.03
 5 10 5 14.79 1.54
 5 10 6 29.02 1.5
 5 10 7 10.25 1.17
 5 10 8 24.19 1.19
 5 10 9 73.83 2.1
 5 10 10 11.07 1.35
 5 10 11 71.63 2.35
 5 10 12 38.3 1.89
 5 10 13 10.8 1.19
 5 10 14 6.23 1.1
 5 10 15 140.07 2.35
 5 10 16 110.86 5.49
 5 10 17 13.67 1.61
 5 10 18 89.46 3.72
 5 10 19 145.42 1.67
 5 10 20 150.3 4.05
 5 10 21 33.49 3.23
 5 10 22 137.3 1.67
 5 10 23 11.2 1.22
 5 10 24 15.87 1.26
 5 10 25 3.14 1.25
 5 10 26 36.94 2.19
 5 10 27 18.98 1.47
 5 10 28 16.59 1.52
 5 10 29 7.69 1.17
 5 10 30 30.35 1.54
 5 10 31 24.05 1.28
 5 10 33 98.78 2.9
 5 10 34 24.56 1.68
 5 10 35 14.82 1.68
 5 10 36 17.68 1.51
 5 10 37 12.61 1.56
 5 10 38 82.43 2.82
 5 10 39 28.21 2.39
 5 10 40 9.69 2.02
 5 11 1 197.11 3.91
 5 11 2 436.17 2.84
 5 11 3 106.95 2.6
 5 11 4 11.91 4.42
 5 11 5 5.83 1.14
 5 11 6 14.7 1.05
 5 11 7 54.71 1.74
 5 11 8 104.19 1.89
 5 11 9 79.92 2.67
 5 11 10 10.16 1.18
 5 11 11 8 1.91
 5 11 12 67.91 2.24
 5 11 13 12.91 1.46
 5 11 14 5.02 1.25
 5 11 15 19.62 1.31
 5 11 16 131.33 3.37
 5 11 17 6.24 1.23
 5 11 18 169.16 1.86
 5 11 19 150.62 5.03
 5 11 20 99.8 3.96
 5 11 21 214.48 4.03
 5 11 22 43.73 1.68
 5 11 23 9.07 1.11
 5 11 24 51.48 1.94
 5 11 25 47.81 2.42
 5 11 27 12.66 1.76
 5 11 28 80.37 3.34
 5 11 29 3.5 1.13
 5 11 30 20.6 1.54
 5 11 31 15.73 1.19
 5 11 32 16.08 1.73
 5 11 34 13.67 1.36
 5 11 35 20.71 1.53
 5 11 36 48.8 2.45
 5 11 37 10.64 1.9
 5 11 38 4.41 2.11
 5 11 39 32.77 2.14
 5 11 40 26.03 2.09
 5 12 0 3.66 1.42
 5 12 1 170.22 4.14
 5 12 2 69.04 1.9
 5 12 3 73.23 2.89
 5 12 4 20.05 2.32
 5 12 5 3.66 1.18
 5 12 6 20.83 1.75
 5 12 7 13.29 1.16
 5 12 8 9.82 1.73
 5 12 9 8.38 1.24
 5 12 10 11.21 1.52
 5 12 11 4.37 1.27
 5 12 12 9.84 1.82
 5 12 13 34.78 2.54
 5 12 14 104.46 2.58
 5 12 15 81.55 3.05
 5 12 16 126.32 3.05
 5 12 17 88.57 2.33
 5 12 18 11.06 1.89
 5 12 19 227.42 6.14
 5 12 20 20.96 2.29
 5 12 22 9.2 1.13
 5 12 23 25.13 1.68
 5 12 25 9.57 1.36
 5 12 26 30.76 1.28
 5 12 27 16.74 1.48
 5 12 28 20.47 1.17
 5 12 30 22.4 1.44
 5 12 31 6.51 1.37
 5 12 32 3.28 1.25
 5 12 34 16.61 1.53
 5 12 35 27.13 1.53
 5 12 36 44.35 2.57
 5 12 37 43.4 2.65
 5 12 39 17.49 2.33
 5 13 1 115.11 3.75
 5 13 2 22.77 2.5
 5 13 3 7.89 1.38
 5 13 4 45.12 4.39
 5 13 5 35.76 1.43
 5 13 6 45.06 1.61
 5 13 7 117.57 4.62
 5 13 8 78.55 2.95
 5 13 9 7.86 1.71
 5 13 10 19.76 1.28
 5 13 11 144.71 4.45
 5 13 12 78.36 1.67
 5 13 14 15.74 1.39
 5 13 15 36.23 1.74
 5 13 16 30.64 1.96
 5 13 17 80.07 3.96
 5 13 20 8.44 2.14
 5 13 21 47.33 2.62
 5 13 22 23.23 1.49
 5 13 23 13.96 1.56
 5 13 24 2.1 0.97
 5 13 26 31.93 1.58
 5 13 27 21.23 1.56
 5 13 28 4.87 1.67
 5 13 29 3.84 1.26
 5 13 30 3.28 1.26
 5 13 31 24.31 2.75
 5 13 33 15.24 2.07
 5 13 34 6.56 2.18
 5 13 35 9.42 2.17
 5 14 1 81.44 3.26
 5 14 2 10.32 2.1
 5 14 3 65.86 1.56
 5 14 4 31.8 4.94
 5 14 5 28.68 1.52
 5 14 6 40.85 1.41
 5 14 8 51.81 2.87
 5 14 9 47.96 1.24
 5 14 10 20.74 1.08
 5 14 11 6.69 1.47
 5 14 12 23.92 1.63
 5 14 13 30.26 3.01
 5 14 14 14.87 1.6
 5 14 15 22.67 1.17
 5 14 16 5.35 1.28
 5 14 17 43.97 3.06
 5 14 19 67.87 3
 5 14 20 6.07 1.44
 5 14 22 20 1.58
 5 14 23 8.61 1.48
 5 14 24 10.6 1.69
 5 14 25 11.78 1.88
 5 14 26 12.27 2.09
 5 14 28 18.28 1.88
 5 14 29 15.79 2.15
 5 14 33 5.43 2.14
 5 14 35 21.08 2.61
 5 15 0 13.23 1.43
 5 15 1 44.56 1.52
 5 15 2 6.63 2.02
 5 15 3 24.93 2.18
 5 15 4 12.58 1.62
 5 15 5 8.93 2.13
 5 15 6 8.54 2.14
 5 15 7 34.6 1.37
 5 15 8 43.62 1.57
 5 15 9 4.37 1.46
 5 15 10 38.85 1.72
 5 15 11 7.7 1.21
 5 15 12 27.6 1.05
 5 15 13 66.15 3.45
 5 15 14 10.26 2.01
 5 15 19 12.93 1.93
 5 15 22 3.54 1.47
 5 15 24 12.87 2.01
 5 15 25 4.36 1.69
 5 15 26 12.17 2.59
 5 15 27 9.82 2.33
 5 15 28 31.42 2.75
 5 15 30 10.9 1.83
 5 15 31 11.88 2.21
 5 16 0 19.09 2.84
 5 16 1 12.19 1.8
 5 16 2 4.9 2.09
 5 16 3 12.65 2.09
 5 16 4 20.7 2.14
 5 16 6 61.59 2.93
 5 16 7 9.6 1.55
 5 16 8 23.29 1.59
 5 16 9 3.27 1.22
 5 16 10 3.11 1.19
 5 16 11 9.39 1.61
 5 16 12 17.4 2.62
 5 16 13 3.15 1.43
 5 16 14 7.49 2.33
 5 16 15 16.69 1.97
 5 16 18 9.83 1.72
 5 16 19 11.51 1.46
 5 16 20 9.39 1.32
 5 16 22 16.86 1.91
 5 16 23 9.36 1.72
 5 16 24 8.32 1.53
 5 16 26 10.08 2.35
 5 16 28 7.62 2.76
 5 16 30 8.25 2.31
 5 17 0 17.63 3.58
 5 17 2 9.37 2.52
 5 17 3 11.78 1.99
 5 17 5 3.1 1.09
 5 17 6 12.69 1.22
 5 17 7 2.84 1.02
 5 17 8 31.69 2.08
 5 17 10 23.5 2.33
 5 17 13 3.59 1.4
 5 17 14 9.12 1.88
 5 17 15 4.05 1.34
 5 17 16 16.94 1.6
 5 17 17 4.5 1.92
 5 17 18 4.81 2.08
 5 17 19 5.89 1.71
 5 17 21 11.5 2.47
 5 17 22 9.89 1.52
 5 17 26 11.16 1.87
 5 18 0 2.43 1.04
 5 18 1 17.6 3.48
 5 18 3 7.44 1.62
 5 18 4 9.09 2.3
 5 18 5 11.83 1.67
 5 18 6 7.74 1.3
 5 18 8 10.58 1.52
 5 18 9 4.06 1.09
 5 18 10 5.9 1.17
 5 18 12 3.38 1.13
 5 18 14 3.79 1.68
 5 18 15 19.65 5.19
 5 18 18 7.52 1.65
 5 18 19 13.32 1.69
 5 18 21 6.93 2.17
 5 19 2 12.52 1.82
 5 19 4 4.05 1.58
 5 19 6 6.73 2.15
 5 19 8 9.17 3.37
 5 19 9 7.01 1.88
 5 19 12 7.83 1.78
 5 19 14 3.97 1.63
 5 20 1 3.2 1.53
 5 20 2 4.7 2.05
 5 20 5 11.53 1.84
 5 20 6 4.89 1.68
 5 20 7 5.23 1.64
 5 20 8 15.81 1.94
 5 20 9 5.62 1.78
 5 20 10 18.67 1.73
 5 20 12 14.17 2.13
 5 20 16 9.63 2.8
 5 21 6 8.44 2.07
 5 21 7 16.44 2.55
 6 0 0 168.7 2.56
 6 0 2 118.92 1.7
 6 0 3 4.34 1.53
 6 0 4 25.41 1.86
 6 0 6 607.8 3.86
 6 0 7 162.04 2.61
 6 0 9 54.73 1.42
 6 0 10 6.17 1.18
 6 0 11 62.21 1.2
 6 0 12 126.92 1.82
 6 0 13 4.41 1.26
 6 0 14 96.47 1.4
 6 0 15 25.23 1.49
 6 0 19 9.33 1.32
 6 0 24 8.86 1.57
 6 0 25 18.14 1.71
 6 0 26 110.7 2.3
 6 0 27 140.69 2.54
 6 0 28 25.48 1.58
 6 0 29 12.78 1.7
 6 0 32 36.46 1.61
 6 0 33 60.9 2.27
 6 0 34 4.56 1.65
 6 0 35 15.25 2.33
 6 0 36 5.24 1.68
 6 0 37 6.03 1.73
 6 0 39 11.32 1.68
 6 0 40 10.56 1.95
 6 0 45 7.04 2.13
 6 1 0 65 1.58
 6 1 1 223.58 3.84
 6 1 2 95.94 2.28
 6 1 3 42.4 1.93
 6 1 4 256.35 4.53
 6 1 5 9.03 2.16
 6 1 6 687.71 5.88
 6 1 7 177.18 1.92
 6 1 8 296.25 2.18
 6 1 9 11.36 1.37
 6 1 10 572.01 2.09
 6 1 11 29.21 1.16
 6 1 12 127.96 1.71
 6 1 13 60.5 1.31
 6 1 14 8.69 1.25
 6 1 15 231.57 2.44
 6 1 16 9.2 1.37
 6 1 17 115.46 1.47
 6 1 18 45.15 1.34
 6 1 20 57.69 1.35
 6 1 21 275.21 2.4
 6 1 22 30.1 1.33
 6 1 23 34.68 1.79
 6 1 24 143.72 2.6
 6 1 25 162.85 2.32
 6 1 26 85.4 1.93
 6 1 27 8.06 1.5
 6 1 28 133.51 2.39
 6 1 29 7.18 1.6
 6 1 30 52.81 1.58
 6 1 31 4.5 1.57
 6 1 35 65.09 2.43
 6 1 36 29.06 1.65
 6 1 37 28.41 1.64
 6 1 38 4.81 1.73
 6 1 39 37.87 1.71
 6 1 40 20.61 1.91
 6 1 41 21.33 1.86
 6 1 42 11.67 1.88
 6 1 43 16.12 1.98
 6 1 44 54.74 2.1
 6 1 45 30.29 2.15
 6 2 1 78.52 1.6
 6 2 2 136.97 1.74
 6 2 3 8.2 1.7
 6 2 4 33.27 1.49
 6 2 6 204.83 1.93
 6 2 7 100.08 1.71
 6 2 8 113.73 2.02
 6 2 9 289.97 2.02
 6 2 10 136.22 1.49
 6 2 11 47.28 2.35
 6 2 12 82.86 2.99
 6 2 13 92.66 1.4
 6 2 14 193.42 2.49
 6 2 15 18.57 1.49
 6 2 16 32.86 1.4
 6 2 17 124.68 2.44
 6 2 18 32.46 1.32
 6 2 19 37.32 1.49
 6 2 20 44.38 1.32
 6 2 21 99.02 1.45
 6 2 22 19.1 1.54
 6 2 23 3.3 1.56
 6 2 24 23.45 1.55
 6 2 25 15.55 1.77
 6 2 26 178.27 4.08
 6 2 27 144.62 2.96
 6 2 28 48.26 1.74
 6 2 29 40.36 1.5
 6 2 30 22.9 1.48
 6 2 31 5.85 1.53
 6 2 32 60.08 2.28
 6 2 33 72.81 2.05
 6 2 34 9.45 1.57
 6 2 35 8.78 1.6
 6 2 36 12.65 1.61
 6 2 37 69.78 1.8
 6 2 41 12.29 1.86
 6 2 42 6.13 1.95
 6 2 43 6.6 2.05
 6 2 44 27.66 2.17
 6 2 45 23.83 2.3
 6 3 0 32.25 1.72
 6 3 1 88.52 1.62
 6 3 2 59.24 1.55
 6 3 5 181.27 2.27
 6 3 6 47.96 1.55
 6 3 7 19 1.47
 6 3 8 6.68 1.5
 6 3 9 29.18 1.38
 6 3 10 151.79 2.24
 6 3 11 12.06 1.2
 6 3 12 33.55 1.17
 6 3 13 209.81 1.72
 6 3 14 199.09 1.72
 6 3 15 26.18 1.36
 6 3 16 6.38 1.37
 6 3 17 35.15 1.41
 6 3 18 38.34 1.32
 6 3 19 38.04 1.47
 6 3 20 67.15 1.36
 6 3 21 31.11 1.57
 6 3 22 12.21 1.4
 6 3 23 20.18 1.55
 6 3 24 50.37 1.6
 6 3 25 24.46 1.7
 6 3 26 42.35 1.56
 6 3 27 23.55 1.64
 6 3 28 125.14 2.33
 6 3 30 30.18 1.6
 6 3 31 47.27 1.69
 6 3 32 109.74 2.52
 6 3 33 57.91 2.19
 6 3 34 4.92 1.74
 6 3 35 12.43 1.59
 6 3 37 6.5 1.85
 6 3 38 6.02 1.7
 6 3 40 16.6 1.94
 6 3 41 9.18 1.93
 6 3 42 33.51 2.01
 6 4 0 6.72 1.5
 6 4 1 135.34 1.76
 6 4 2 68.26 1.61
 6 4 3 176.04 2.32
 6 4 4 43.59 1.52
 6 4 5 18.91 1.48
 6 4 6 32.65 1.49
 6 4 7 79.92 1.64
 6 4 8 51.2 2.28
 6 4 9 66.58 1.47
 6 4 10 104.97 1.86
 6 4 11 156.3 3.29
 6 4 12 271.51 2.42
 6 4 13 67.34 1.25
 6 4 14 29.75 1.74
 6 4 15 43.61 1.4
 6 4 16 17.7 1.35
 6 4 17 147.96 2.05
 6 4 18 112.35 1.49
 6 4 20 42.97 1.4
 6 4 21 67.4 2.08
 6 4 22 23.79 1.4
 6 4 23 44.44 1.6
 6 4 24 5.35 1.55
 6 4 28 4.84 1.48
 6 4 30 108.5 3.99
 6 4 31 107.95 2.67
 6 4 33 4.08 1.63
 6 4 34 20.18 1.67
 6 4 35 26.61 1.68
 6 4 36 18.34 1.61
 6 4 37 13.89 1.97
 6 4 38 3.86 1.78
 6 4 40 13.87 1.9
 6 4 42 4.73 2.23
 6 4 43 12.18 2.2
 6 4 44 7 2.43
 6 5 0 121.34 2.09
 6 5 1 96.63 2.07
 6 5 2 37.93 1.51
 6 5 3 12.01 1.66
 6 5 4 27.58 1.48
 6 5 6 36.05 1.51
 6 5 7 10.41 2.05
 6 5 8 134.05 1.61
 6 5 9 17.98 2.71
 6 5 10 30.89 1.2
 6 5 11 16.95 1.19
 6 5 12 186.78 2.09
 6 5 14 46.7 1.2
 6 5 15 16.15 1.33
 6 5 16 29.66 1.51
 6 5 17 68.71 1.65
 6 5 18 51.22 1.48
 6 5 19 40.52 1.66
 6 5 20 12.2 1.34
 6 5 21 9.72 1.56
 6 5 22 19.79 1.39
 6 5 24 58.15 1.81
 6 5 25 4.66 1.55
 6 5 26 53.95 1.69
 6 5 27 5.1 1.49
 6 5 28 24.54 1.66
 6 5 30 49.77 1.52
 6 5 31 10.03 1.5
 6 5 32 6.3 1.74
 6 5 33 20.43 1.72
 6 5 36 14.5 1.72
 6 5 38 38.42 1.54
 6 5 39 10.09 1.61
 6 5 40 10.18 1.79
 6 5 41 4.66 1.92
 6 5 42 8.52 2.01
 6 6 1 69.94 1.68
 6 6 3 39.1 1.5
 6 6 4 21.05 1.47
 6 6 5 169.86 3.07
 6 6 6 16.74 1.49
 6 6 7 91.37 1.94
 6 6 9 207.34 2.86
 6 6 10 25.74 1.26
 6 6 11 108.41 1.38
 6 6 12 30.5 1.5
 6 6 13 20.9 1.19
 6 6 14 5.72 1.16
 6 6 15 27.04 1.47
 6 6 16 33.3 1.46
 6 6 17 31.92 1.4
 6 6 18 18.26 1.4
 6 6 19 11.76 1.65
 6 6 21 86.41 2.11
 6 6 22 64.5 2.52
 6 6 23 19.14 1.63
 6 6 24 26.42 1.49
 6 6 25 30.61 1.6
 6 6 26 34.61 1.84
 6 6 27 146.76 2.61
 6 6 28 6.79 1.43
 6 6 29 6.17 1.65
 6 6 30 18.4 1.46
 6 6 31 14.48 1.47
 6 6 32 47.35 2.05
 6 6 34 20.22 1.55
 6 6 35 13.6 1.57
 6 6 36 5.91 1.93
 6 6 37 8.66 1.49
 6 6 39 3.77 1.87
 6 6 40 26.68 1.78
 6 6 41 27.38 2.67
 6 6 42 17.25 1.99
 6 6 43 5.15 2.09
 6 7 1 31.46 1.49
 6 7 2 24.88 1.71
 6 7 3 82.11 1.64
 6 7 4 38.83 1.52
 6 7 5 26.87 1.49
 6 7 6 3.66 1.57
 6 7 7 33.31 2.13
 6 7 8 67.32 1.63
 6 7 9 25.51 1.36
 6 7 10 52.86 1.46
 6 7 11 38.95 1.54
 6 7 12 32.28 1.15
 6 7 13 28.14 1.18
 6 7 14 15.36 1.21
 6 7 15 14.85 1.15
 6 7 16 23.89 1.49
 6 7 18 14.42 1.64
 6 7 19 41.2 1.69
 6 7 20 33.46 1.59
 6 7 21 63.45 1.45
 6 7 22 11.46 1.59
 6 7 23 47.14 1.43
 6 7 24 17.64 1.37
 6 7 25 10.67 1.5
 6 7 26 6.27 1.45
 6 7 27 7 1.41
 6 7 28 31.15 1.61
 6 7 29 4.02 1.5
 6 7 31 37.22 1.51
 6 7 32 4.71 1.55
 6 7 33 15.62 1.87
 6 7 34 15.24 1.54
 6 7 37 12.85 1.55
 6 7 38 64.9 1.87
 6 7 39 3.84 1.84
 6 7 41 9.11 1.91
 6 7 42 4.52 2.05
 6 8 0 20.65 2.32
 6 8 1 37.33 1.55
 6 8 2 59.09 1.9
 6 8 3 407.97 2.87
 6 8 4 32.82 1.92
 6 8 5 60.57 1.96
 6 8 6 28.56 2.38
 6 8 7 88.85 2.07
 6 8 8 61.47 1.62
 6 8 9 63.08 1.63
 6 8 10 61.93 3
 6 8 12 9.5 1.29
 6 8 13 31.44 2.12
 6 8 14 31.55 1.17
 6 8 15 87.77 1.38
 6 8 16 20.12 1.88
 6 8 17 92.66 2.26
 6 8 18 24.83 1.51
 6 8 19 52.32 2.49
 6 8 20 40.31 1.76
 6 8 21 84.87 1.77
 6 8 22 8.67 1.28
 6 8 23 209.96 2.56
 6 8 24 43.68 1.63
 6 8 25 39.68 1.88
 6 8 26 29.45 1.44
 6 8 27 64.02 1.8
 6 8 28 26.79 1.73
 6 8 29 21.13 1.52
 6 8 30 17.23 1.84
 6 8 31 6.94 1.53
 6 8 32 22.98 1.93
 6 8 33 27 1.82
 6 8 35 14.29 1.5
 6 8 36 3.58 1.57
 6 8 37 31.42 1.95
 6 8 38 15.09 1.9
 6 8 39 26.67 1.99
 6 8 41 75.53 4.49
 6 9 0 190.77 2.73
 6 9 1 8.96 1.6
 6 9 2 210.5 7.03
 6 9 3 62.05 1.63
 6 9 4 56.29 2.35
 6 9 7 26.53 1.5
 6 9 8 9.96 1.92
 6 9 9 6.99 1.36
 6 9 10 19.78 1.36
 6 9 11 61.61 1.4
 6 9 12 37.49 1.25
 6 9 13 65.55 1.67
 6 9 14 10.97 1.25
 6 9 15 36.65 1.27
 6 9 16 111.63 1.9
 6 9 17 88.23 2.46
 6 9 18 165.48 2.5
 6 9 19 36.34 1.58
 6 9 20 144.58 6.62
 6 9 21 5.88 1.47
 6 9 22 31.45 1.79
 6 9 23 22.94 1.56
 6 9 25 37.7 1.54
 6 9 26 5.85 1.41
 6 9 27 31.6 1.48
 6 9 28 18.75 1.87
 6 9 29 24.76 1.52
 6 9 30 16.39 1.43
 6 9 31 61.35 2.68
 6 9 32 12.93 1.5
 6 9 33 11.73 1.49
 6 9 34 8.91 1.71
 6 9 35 9.25 1.47
 6 9 36 51.5 1.77
 6 9 37 5.73 1.65
 6 9 38 33.37 1.72
 6 9 39 11.91 1.77
 6 9 40 8.47 1.91
 6 10 1 79.69 1.7
 6 10 2 49.07 1.63
 6 10 3 128.51 2.32
 6 10 4 66.79 1.99
 6 10 5 8.08 1.51
 6 10 6 24.72 1.51
 6 10 7 9.6 1.98
 6 10 8 3.03 1.46
 6 10 9 13.26 1.63
 6 10 10 7.26 1.36
 6 10 12 56.72 1.57
 6 10 13 79.07 1.92
 6 10 14 35.69 1.49
 6 10 15 54.3 1.42
 6 10 16 131.54 3.74
 6 10 17 245.45 3.94
 6 10 18 40.86 1.61
 6 10 19 3.74 1.58
 6 10 20 6.43 1.43
 6 10 21 31.26 1.77
 6 10 22 77.35 1.7
 6 10 24 20.54 1.62
 6 10 25 13.98 1.35
 6 10 26 17.85 1.54
 6 10 27 9.98 1.59
 6 10 28 10.07 1.37
 6 10 29 23.29 1.71
 6 10 33 7.24 1.53
 6 10 34 6.29 1.37
 6 10 35 49.89 1.57
 6 10 36 47.77 3.02
 6 10 37 30.07 2.31
 6 10 38 4.33 1.88
 6 10 39 11.89 1.66
 6 11 0 346.71 7.68
 6 11 1 93.06 2.49
 6 11 2 27.53 2.5
 6 11 3 10.31 1.53
 6 11 4 95.85 4.03
 6 11 5 15.66 2.48
 6 11 6 41.86 1.6
 6 11 7 58.21 2.66
 6 11 8 71.95 2.93
 6 11 9 26.54 1.99
 6 11 10 92.71 2.51
 6 11 11 82.7 1.5
 6 11 12 55.79 1.42
 6 11 14 81.75 3.45
 6 11 16 32.91 1.86
 6 11 17 106.54 2.98
 6 11 18 71.55 1.85
 6 11 19 23.42 1.29
 6 11 20 118.02 2.99
 6 11 21 6.96 1.63
 6 11 22 17.91 1.5
 6 11 23 8.9 2.01
 6 11 24 22.44 1.45
 6 11 25 7.58 1.65
 6 11 26 7.83 1.41
 6 11 28 8.31 1.34
 6 11 29 12.02 2
 6 11 30 86.54 2.21
 6 11 32 14.88 1.47
 6 11 34 36.26 2.22
 6 11 35 22.04 1.37
 6 11 36 12.74 1.6
 6 11 38 10.2 2.29
 6 12 0 63.13 1.71
 6 12 1 52.02 1.68
 6 12 2 96.04 1.8
 6 12 4 57.95 2.05
 6 12 5 142.21 3.2
 6 12 6 3.28 1.43
 6 12 7 5.76 1.36
 6 12 8 24.66 1.52
 6 12 9 23.78 1.4
 6 12 10 13.12 1.51
 6 12 11 32.78 1.93
 6 12 12 5.61 1.56
 6 12 13 14.27 1.4
 6 12 14 39.84 1.74
 6 12 15 21.03 1.3
 6 12 16 51.26 2.41
 6 12 17 22.65 1.67
 6 12 18 29.05 1.52
 6 12 19 39.71 2.06
 6 12 20 18.38 1.65
 6 12 21 5.77 1.54
 6 12 22 24.83 2.49
 6 12 23 52.27 2.21
 6 12 24 20.15 2.14
 6 12 25 5.37 1.46
 6 12 27 5.32 1.87
 6 12 28 5.24 1.93
 6 12 29 44.82 3.13
 6 12 30 2.89 1.28
 6 12 31 4.7 1.25
 6 12 32 14.23 1.66
 6 12 33 5.66 1.34
 6 12 34 12.31 1.3
 6 12 35 5.87 2.65
 6 12 36 12.5 2.52
 6 13 0 47.04 2.99
 6 13 1 43.25 1.64
 6 13 2 35.01 1.63
 6 13 3 73.26 2.63
 6 13 4 5.7 1.6
 6 13 5 24.84 1.86
 6 13 6 66.48 2.01
 6 13 7 26.01 1.59
 6 13 8 12.53 1.26
 6 13 9 71.55 2.53
 6 13 10 14.25 2.45
 6 13 11 43.78 3.59
 6 13 12 9.04 1.49
 6 13 13 5.57 1.86
 6 13 14 18.73 1.41
 6 13 15 24.17 1.4
 6 13 16 17.41 1.32
 6 13 17 6.88 1.72
 6 13 18 23.13 1.25
 6 13 19 4.86 1.22
 6 13 20 27.19 1.32
 6 13 21 20.03 1.86
 6 13 22 5.68 1.3
 6 13 23 15.35 1.26
 6 13 24 41.61 3.32
 6 13 25 35.81 2.43
 6 13 26 10.83 1.6
 6 13 27 30.09 2.55
 6 13 30 7.54 1.63
 6 13 31 16.6 1.65
 6 13 32 5.39 1.91
 6 13 34 10.09 2.51
 6 14 0 8.76 1.68
 6 14 1 8.48 1.58
 6 14 2 7.37 1.78
 6 14 3 34.52 2.93
 6 14 4 39.64 1.66
 6 14 5 59.58 2.03
 6 14 6 10.21 1.57
 6 14 7 54.2 1.88
 6 14 8 11.21 2.04
 6 14 9 75.77 4.75
 6 14 10 31.96 2.44
 6 14 11 25.09 2.36
 6 14 12 14.53 1.39
 6 14 13 3.22 1.48
 6 14 15 3.75 1.35
 6 14 16 21.73 1.32
 6 14 18 21.23 1.27
 6 14 20 7.84 1.17
 6 14 21 23.38 1.97
 6 14 22 14.91 1.75
 6 14 23 22.53 1.96
 6 14 24 5.02 1.22
 6 14 25 5.31 1.27
 6 14 26 8.35 1.97
 6 14 27 25.43 2.09
 6 14 28 14.34 1.9
 6 14 29 4.04 1.88
 6 14 31 6.8 1.95
 6 14 33 6.23 2.13
 6 15 0 3.6 1.7
 6 15 1 17.57 2.23
 6 15 2 8.88 2.71
 6 15 3 7.89 1.6
 6 15 4 25.27 2.37
 6 15 5 24.86 2.15
 6 15 7 28.52 1.79
 6 15 9 6.91 1.83
 6 15 11 49.08 2.24
 6 15 12 14.84 1.67
 6 15 13 10.47 1.23
 6 15 15 5.63 1.27
 6 15 16 9.06 1.73
 6 15 19 5.58 1.23
 6 15 20 17.2 2.4
 6 15 22 37.17 2.19
 6 15 23 8.2 1.71
 6 15 25 13.24 1.98
 6 15 27 5.33 1.72
 6 15 29 5.83 2.32
 6 16 0 4.42 2.02
 6 16 1 11.34 1.95
 6 16 2 7.96 3.95
 6 16 3 17.8 1.79
 6 16 5 29.15 2.23
 6 16 6 3.86 1.47
 6 16 7 9.68 1.5
 6 16 9 47.08 1.91
 6 16 10 5.14 1.96
 6 16 11 13.69 2.63
 6 16 12 6.98 1.47
 6 16 13 10.78 1.31
 6 16 14 16.73 3.74
 6 16 15 10.55 1.89
 6 16 16 17.03 1.89
 6 16 19 17.51 1.95
 6 16 22 14.74 1.88
 6 16 24 6.56 1.49
 6 16 27 16.5 1.77
 6 17 0 19.36 2.45
 6 17 2 6.2 3.07
 6 17 4 9.37 2.35
 6 17 6 13.91 1.59
 6 17 7 6.25 1.21
 6 17 9 10.05 1.23
 6 17 11 3.14 1.44
 6 17 12 6.38 1.16
 6 17 14 6.23 1.61
 6 17 16 4.71 1.65
 6 17 18 17.67 1.79
 6 17 20 3.95 1.79
 6 18 0 12.07 3.55
 6 18 1 6.01 1.86
 6 18 2 7.16 2.36
 6 18 6 3.31 1.41
 6 18 7 4.28 1.31
 6 18 8 28.62 3.31
 6 18 11 21.38 2.17
 6 18 12 10.91 1.86
 6 18 13 13.29 2.12
 6 18 16 8.85 2.47
 6 18 17 17.43 1.98
 6 19 0 4.33 1.76
 6 19 1 5.45 1.86
 6 19 4 9.95 2.09
 6 19 6 7.67 2
 6 19 7 8.99 1.8
 6 19 8 9.47 2.16
 6 19 9 8.2 1.86
 6 19 10 8.77 2.17
 6 19 12 23.48 2.7
 6 19 13 13.99 2.26
 6 19 14 5.37 2.26
 6 20 2 5.22 2.55
 6 20 4 10.24 4.47
 6 20 7 11.02 2.76
 7 0 1 74.36 1.77
 7 0 2 95.19 3.38
 7 0 3 33.68 1.68
 7 0 4 73.49 1.78
 7 0 5 4.67 1.75
 7 0 6 8.21 1.68
 7 0 7 27.27 4.4
 7 0 8 5 1.74
 7 0 9 22.35 1.69
 7 0 10 31.75 2.18
 7 0 11 42.48 2.22
 7 0 12 55.69 1.4
 7 0 14 22.11 1.46
 7 0 15 85.34 1.45
 7 0 16 10.96 1.31
 7 0 17 16.6 1.42
 7 0 18 26.37 1.55
 7 0 19 34.49 1.98
 7 0 21 60.56 2.72
 7 0 22 9.36 1.6
 7 0 23 17.66 1.77
 7 0 25 79.41 1.75
 7 0 27 8.57 1.78
 7 0 28 12.29 1.94
 7 0 29 80.93 2.76
 7 0 30 5.9 1.62
 7 0 31 12.18 1.69
 7 0 32 53.9 1.67
 7 0 33 8.07 1.83
 7 0 35 5.03 1.73
 7 0 36 50.22 1.84
 7 0 39 15.33 1.74
 7 0 41 5.47 1.85
 7 1 0 19.62 1.64
 7 1 1 41.64 1.67
 7 1 3 81.78 1.81
 7 1 4 181.97 2.08
 7 1 5 17.78 1.68
 7 1 6 9.61 1.68
 7 1 7 57.57 3.59
 7 1 8 101.04 3.07
 7 1 9 37.09 1.74
 7 1 10 27.78 1.72
 7 1 11 21.12 1.47
 7 1 12 44.96 1.49
 7 1 13 46.75 1.4
 7 1 14 100.41 1.44
 7 1 15 12.73 1.3
 7 1 16 107.92 1.79
 7 1 17 75.59 3.49
 7 1 18 42.51 1.62
 7 1 19 55.03 1.77
 7 1 20 26.02 1.59
 7 1 21 7.86 1.6
 7 1 22 72.54 1.84
 7 1 23 28.53 2.08
 7 1 24 67.15 1.64
 7 1 25 51.78 1.96
 7 1 26 39.12 1.76
 7 1 27 91.27 2.74
 7 1 28 5.35 1.85
 7 1 29 22.81 1.74
 7 1 30 20.08 1.56
 7 1 31 19.28 2.27
 7 1 32 34.81 2.32
 7 1 33 9.83 1.64
 7 1 34 47.18 1.78
 7 1 35 19.55 1.67
 7 1 36 20.24 1.8
 7 1 39 9.84 1.76
 7 1 40 10.21 1.99
 7 1 41 7.04 1.97
 7 1 42 8.34 2.26
 7 2 0 11.52 1.63
 7 2 1 45.91 1.69
 7 2 2 19.56 1.64
 7 2 3 25.84 1.69
 7 2 4 24.84 1.65
 7 2 5 57.25 1.75
 7 2 7 9.55 1.95
 7 2 8 13.91 1.68
 7 2 9 53.33 1.79
 7 2 10 15.61 1.99
 7 2 11 16.31 1.63
 7 2 12 4.95 1.38
 7 2 13 34.65 1.38
 7 2 14 3.44 1.49
 7 2 15 14.41 1.29
 7 2 16 4.47 1.36
 7 2 17 25.88 1.43
 7 2 18 29.34 1.45
 7 2 19 84.23 2.55
 7 2 20 22.45 2
 7 2 22 6.07 1.7
 7 2 23 14.43 1.65
 7 2 24 7.06 1.73
 7 2 25 64.87 2.38
 7 2 26 8.97 1.73
 7 2 27 23.21 1.74
 7 2 28 9.71 1.92
 7 2 29 33.98 1.88
 7 2 31 10.59 1.59
 7 2 32 5.52 1.66
 7 2 34 22.25 1.64
 7 2 35 4.99 1.87
 7 2 37 4.3 1.96
 7 2 38 6.63 1.76
 7 2 39 5.44 1.93
 7 2 40 7.53 1.86
 7 2 41 4.52 1.89
 7 2 42 4.53 2.16
 7 3 1 23.57 1.66
 7 3 2 123.38 2.63
 7 3 3 148.88 2.14
 7 3 4 24.58 2
 7 3 5 42.77 2.23
 7 3 6 9.64 2.87
 7 3 7 479.43 6.16
 7 3 8 246.2 3.29
 7 3 9 33.44 1.76
 7 3 10 177.8 8.62
 7 3 11 276.74 3.2
 7 3 12 100.23 1.92
 7 3 13 54.25 1.42
 7 3 14 36.33 1.81
 7 3 15 61.37 1.51
 7 3 16 33.52 1.85
 7 3 17 13.64 1.53
 7 3 18 26.91 1.45
 7 3 19 13.78 1.72
 7 3 20 39.46 1.6
 7 3 21 10 1.83
 7 3 22 9.58 1.63
 7 3 23 64.14 1.62
 7 3 24 27.98 1.69
 7 3 25 111.07 2.48
 7 3 26 42.88 1.75
 7 3 27 31.56 2.24
 7 3 28 39.32 1.62
 7 3 29 20.45 1.61
 7 3 30 38.74 1.66
 7 3 31 40.38 1.62
 7 3 32 18.3 1.71
 7 3 33 6.91 1.76
 7 3 34 14.38 1.63
 7 3 36 22.56 1.79
 7 3 37 15.96 1.87
 7 3 38 20.8 1.72
 7 3 39 10.77 1.74
 7 3 40 5.01 1.91
 7 3 41 6.69 1.97
 7 3 42 4.97 1.91
 7 4 0 16.64 1.62
 7 4 1 3.66 1.78
 7 4 2 28.3 1.67
 7 4 3 4.6 1.74
 7 4 4 24.42 1.67
 7 4 5 160.07 2.39
 7 4 6 97.94 1.91
 7 4 7 152.32 2.84
 7 4 8 36.27 1.79
 7 4 9 53.01 2.08
 7 4 10 181.42 2.15
 7 4 11 10.64 1.73
 7 4 12 59.24 1.43
 7 4 13 39.77 1.4
 7 4 14 16.71 1.36
 7 4 15 43.33 1.59
 7 4 16 25.85 1.32
 7 4 17 49.72 1.38
 7 4 18 61.05 2.49
 7 4 19 12.76 1.56
 7 4 20 59.48 2.57
 7 4 23 99.9 2.4
 7 4 24 62.34 1.78
 7 4 25 38.93 1.63
 7 4 26 6.91 1.73
 7 4 27 57.95 3.23
 7 4 28 88.55 1.74
 7 4 29 5.65 1.67
 7 4 30 35.47 1.83
 7 4 31 23.69 1.59
 7 4 32 6.19 1.77
 7 4 34 9.6 1.74
 7 4 35 12 1.65
 7 4 36 13.84 1.66
 7 4 37 4.72 1.97
 7 4 38 9.39 1.84
 7 4 39 11.21 1.75
 7 4 40 24.69 1.83
 7 4 41 7.93 1.75
 7 5 0 28.74 1.68
 7 5 1 32.83 1.69
 7 5 2 98.31 1.87
 7 5 4 94.78 2.98
 7 5 5 8.33 1.93
 7 5 6 9.09 1.68
 7 5 7 8.16 1.69
 7 5 8 96.84 2.64
 7 5 9 20.14 1.69
 7 5 10 27.07 1.94
 7 5 11 19.36 1.34
 7 5 12 174.32 2.4
 7 5 13 49.25 1.43
 7 5 14 7.61 1.44
 7 5 15 10.67 1.38
 7 5 16 32.8 1.52
 7 5 17 4.68 1.37
 7 5 18 15.36 1.44
 7 5 19 52.21 1.64
 7 5 20 50.12 1.66
 7 5 21 8.73 1.61
 7 5 22 57.12 2.08
 7 5 23 25.04 1.97
 7 5 24 22.28 1.8
 7 5 25 13.1 1.67
 7 5 26 7.5 1.97
 7 5 27 19.49 1.55
 7 5 28 15.53 1.58
 7 5 29 14.74 1.6
 7 5 30 85.36 2.77
 7 5 31 25.61 1.7
 7 5 32 10.28 1.6
 7 5 33 17.91 2.26
 7 5 34 18.28 1.74
 7 5 38 15.63 1.72
 7 5 39 17.85 1.72
 7 5 40 20.92 1.85
 7 5 41 8.69 1.74
 7 6 0 60.9 2
 7 6 1 33.03 1.94
 7 6 2 72.25 1.82
 7 6 3 107.45 1.95
 7 6 4 284.55 3.62
 7 6 5 5.22 1.77
 7 6 6 17.3 2.01
 7 6 7 30.73 1.96
 7 6 9 92.77 2.16
 7 6 11 136.74 1.9
 7 6 12 60.41 1.45
 7 6 13 16.26 1.68
 7 6 14 128.86 2.12
 7 6 15 83.79 2.15
 7 6 16 66.48 2.06
 7 6 17 15.31 1.32
 7 6 18 24.49 1.64
 7 6 19 28.5 2.3
 7 6 20 70.96 1.71
 7 6 21 36.93 1.84
 7 6 22 13.77 2.02
 7 6 23 55.66 2.86
 7 6 24 84.32 3.53
 7 6 25 10.33 1.78
 7 6 26 24.03 1.53
 7 6 27 24.87 1.57
 7 6 28 25.83 1.9
 7 6 29 32.54 2.04
 7 6 30 53.42 2.7
 7 6 31 53.74 2.6
 7 6 32 7.25 1.61
 7 6 33 20.17 1.61
 7 6 34 59.15 1.78
 7 6 35 16.75 1.76
 7 6 37 14.42 1.91
 7 6 38 16.23 1.9
 7 6 39 42.07 2.44
 7 6 40 37.67 1.74
 7 7 0 263.59 2.85
 7 7 1 176.14 2.78
 7 7 2 95.82 3.7
 7 7 3 43.08 1.72
 7 7 4 39.2 2.56
 7 7 5 4.2 1.76
 7 7 6 18.43 1.66
 7 7 7 47.22 1.9
 7 7 8 4.59 1.77
 7 7 9 8.87 1.7
 7 7 10 48.05 1.77
 7 7 11 15.98 1.54
 7 7 12 33.29 1.55
 7 7 13 60.15 1.45
 7 7 14 82.3 1.64
 7 7 15 30.43 1.63
 7 7 16 59.29 1.69
 7 7 17 162.09 2.16
 7 7 18 46.75 1.63
 7 7 19 98.83 1.64
 7 7 20 85.22 2.87
 7 7 21 72.35 1.9
 7 7 22 35.46 1.81
 7 7 25 4.63 2.07
 7 7 26 8.9 1.9
 7 7 27 3.98 1.64
 7 7 28 13.71 1.56
 7 7 29 7.75 1.59
 7 7 30 14.21 1.83
 7 7 31 5.68 1.61
 7 7 32 30.88 1.61
 7 7 35 9.77 1.65
 7 7 36 9.89 1.77
 7 7 37 18.16 1.74
 7 7 38 5.37 1.77
 7 7 39 28.52 1.94
 7 8 0 23.63 1.68
 7 8 1 49.1 1.77
 7 8 2 47.21 3.49
 7 8 3 120.62 2.55
 7 8 4 22.14 1.89
 7 8 5 14.59 1.66
 7 8 6 28.66 2.33
 7 8 7 37.47 2.55
 7 8 8 87.48 2.71
 7 8 9 10.57 1.72
 7 8 10 15.81 1.72
 7 8 11 48.37 1.62
 7 8 12 28.81 1.49
 7 8 13 5.98 1.65
 7 8 14 40.01 1.42
 7 8 15 212.31 3.24
 7 8 16 5.92 1.34
 7 8 17 52.84 1.64
 7 8 18 34.27 2.12
 7 8 19 13.95 1.68
 7 8 20 14.83 1.44
 7 8 21 46.05 2.04
 7 8 22 4.16 2.02
 7 8 23 60.05 2.12
 7 8 25 38.1 2.34
 7 8 26 6.71 1.81
 7 8 27 19.47 1.98
 7 8 28 5.62 1.72
 7 8 29 4.04 1.85
 7 8 31 18.26 1.93
 7 8 33 18.29 2.07
 7 8 34 16.19 1.62
 7 8 35 75.58 2.04
 7 8 36 6.31 1.84
 7 8 39 10.68 1.72
 7 9 0 27.32 1.71
 7 9 1 59.04 1.81
 7 9 2 21.89 2.76
 7 9 3 53.71 2.05
 7 9 4 91.44 1.92
 7 9 5 62.4 2.25
 7 9 6 55.49 1.79
 7 9 7 20.87 2.49
 7 9 8 9.07 1.69
 7 9 10 55.78 1.64
 7 9 11 67.01 1.7
 7 9 12 45.14 1.82
 7 9 13 77.56 2.72
 7 9 14 9.34 1.37
 7 9 15 14.86 1.48
 7 9 17 41.25 1.38
 7 9 18 5.91 1.42
 7 9 19 24.77 1.65
 7 9 20 24.48 1.45
 7 9 21 39.45 1.86
 7 9 22 49.23 3.64
 7 9 23 16.28 1.75
 7 9 24 4.39 1.83
 7 9 25 12.74 1.75
 7 9 26 8.99 1.77
 7 9 27 9.17 2.6
 7 9 28 32.05 2.33
 7 9 29 25.9 1.53
 7 9 31 42.99 2.02
 7 9 32 4.37 1.64
 7 9 33 15.17 1.89
 7 9 34 15.8 2
 7 9 35 19.98 1.86
 7 9 36 5.85 1.7
 7 9 37 26.47 1.69
 7 10 1 21.88 1.71
 7 10 2 13.03 1.68
 7 10 4 58.66 2.64
 7 10 6 45.76 1.79
 7 10 7 22.06 1.73
 7 10 8 79.06 2.47
 7 10 9 44.8 2.53
 7 10 10 16.45 1.56
 7 10 11 43.47 1.62
 7 10 12 27.49 1.58
 7 10 13 17.31 1.48
 7 10 14 37.46 1.67
 7 10 15 4.97 1.42
 7 10 16 7.32 1.4
 7 10 17 8.75 1.63
 7 10 18 3.85 1.47
 7 10 19 5 1.44
 7 10 20 24.33 1.59
 7 10 21 27.08 3.86
 7 10 22 18.41 1.47
 7 10 24 28.4 1.74
 7 10 25 14.65 1.74
 7 10 26 27.51 2.18
 7 10 27 22.77 1.79
 7 10 28 24.65 1.95
 7 10 29 7.38 1.83
 7 10 30 9.67 1.65
 7 10 31 13.95 1.94
 7 10 32 3.64 1.66
 7 10 33 4 1.81
 7 10 35 4.86 1.69
 7 11 0 18.48 1.72
 7 11 1 25.51 1.75
 7 11 2 20.75 2.39
 7 11 3 13.36 2.07
 7 11 4 13.86 1.71
 7 11 5 31.38 2.11
 7 11 6 125.51 2.32
 7 11 7 17.2 1.73
 7 11 8 37.28 2.02
 7 11 9 8.31 2.23
 7 11 10 30.26 1.58
 7 11 11 6.16 2
 7 11 12 23.87 1.83
 7 11 14 12.99 1.81
 7 11 15 9.9 1.58
 7 11 17 18.14 1.5
 7 11 18 9.01 1.53
 7 11 19 15.65 1.41
 7 11 21 15.89 1.56
 7 11 22 8.58 1.37
 7 11 23 4.59 1.59
 7 11 24 75.47 2.75
 7 11 25 52.47 2.39
 7 11 26 18.86 1.88
 7 11 29 8.55 1.72
 7 11 31 8.14 1.65
 7 11 33 5.94 1.71
 7 11 35 9.01 1.45
 7 12 0 6.24 1.78
 7 12 1 13.54 1.96
 7 12 2 19 1.73
 7 12 3 6.61 2.47
 7 12 4 14.41 1.69
 7 12 6 27.61 1.99
 7 12 7 19 1.73
 7 12 8 56.62 2.89
 7 12 9 6.89 1.57
 7 12 10 55.08 3.14
 7 12 11 14.41 2.51
 7 12 12 15.33 1.47
 7 12 13 6.19 1.52
 7 12 15 5.26 1.66
 7 12 16 37.62 1.68
 7 12 17 18.03 1.63
 7 12 18 4.08 1.57
 7 12 19 14.55 1.51
 7 12 20 6.06 1.61
 7 12 21 9.85 1.44
 7 12 26 7.19 1.78
 7 12 28 11 2.03
 7 12 29 5.66 2.24
 7 12 30 19.92 2.67
 7 12 32 5.86 1.81
 7 12 33 9.85 1.62
 7 13 0 19.69 2.08
 7 13 1 12.41 1.98
 7 13 2 64.9 1.92
 7 13 3 42.97 2.26
 7 13 4 14.85 1.76
 7 13 5 5.91 2.21
 7 13 7 7.36 2.04
 7 13 8 12.49 1.78
 7 13 9 12.11 1.57
 7 13 10 14.4 1.62
 7 13 11 17.9 1.42
 7 13 12 6.51 1.63
 7 13 13 7.54 1.62
 7 13 14 38.3 1.68
 7 13 15 14.45 2.53
 7 13 16 25.92 1.65
 7 13 17 27.63 1.76
 7 13 18 30.25 1.57
 7 13 19 3.35 1.52
 7 13 20 27.33 2.38
 7 13 21 44.89 3.29
 7 13 23 19.55 1.54
 7 13 24 15.41 1.45
 7 13 26 8.9 1.48
 7 13 27 8.97 1.62
 7 13 29 12.85 2.14
 7 13 31 9.17 2.25
 7 14 0 13.06 1.75
 7 14 2 6.24 1.83
 7 14 3 45.41 1.88
 7 14 4 27.36 2.2
 7 14 5 7.86 1.78
 7 14 7 23 2.32
 7 14 9 3.96 1.55
 7 14 10 5.17 2.3
 7 14 11 5.09 1.52
 7 14 12 7.39 1.33
 7 14 13 12.86 1.84
 7 14 14 19.72 2.27
 7 14 15 10.57 2.07
 7 14 16 7.95 2.08
 7 14 17 40.74 1.72
 7 14 20 12.9 2.1
 7 14 21 11.69 2.08
 7 14 22 8.72 1.62
 7 14 24 4.82 1.43
 7 14 26 19.08 2.05
 7 14 27 5.57 2.11
 7 14 28 15.54 2.04
 7 14 29 4.91 2.03
 7 15 0 32.68 3
 7 15 1 16.57 3.31
 7 15 2 21.65 2.14
 7 15 3 45.56 3.11
 7 15 5 10.29 1.79
 7 15 6 7.82 1.79
 7 15 7 36.05 1.85
 7 15 8 5.52 2.24
 7 15 13 14.46 1.58
 7 15 17 37.21 2.29
 7 15 18 16.57 2.74
 7 15 19 3.69 1.63
 7 15 20 25.35 2.43
 7 15 21 9.46 2.53
 7 15 22 10.14 2.2
 7 15 23 6.19 2.18
 7 15 24 6.06 1.7
 7 16 0 11.62 1.78
 7 16 1 5.01 2.25
 7 16 4 4.52 1.92
 7 16 5 11.58 2.45
 7 16 6 9.52 2.11
 7 16 7 25.95 2.01
 7 16 9 43.51 2.13
 7 16 12 28.85 1.55
 7 16 13 21.13 1.74
 7 16 14 16.53 1.91
 7 16 16 23.52 1.71
 7 16 18 9.66 2.43
 7 16 19 8.59 2.38
 7 16 21 6.5 2.38
 7 16 22 11.45 2.05
 7 17 0 6.6 1.83
 7 17 3 6.98 2.02
 7 17 5 11.79 2.14
 7 17 6 12.95 1.97
 7 17 7 16.38 2.4
 7 17 9 11.84 1.69
 7 17 11 23.04 2.5
 7 17 12 25.11 2.06
 7 17 13 26.78 2.94
 7 17 19 5.88 2.21
 7 18 2 4.51 2.14
 7 18 3 6.82 2.06
 7 18 4 4.14 1.66
 7 18 5 9.52 2.01
 7 18 6 27.17 2.08
 7 18 8 27.05 2.03
 7 18 9 7.48 2.54
 7 18 10 58.23 6.43
 7 18 11 10.8 1.89
 7 18 12 6.74 1.96
 7 19 4 5.35 2.39
 7 19 5 6.27 2.79
 8 0 0 13.02 2.58
 8 0 3 4.98 1.92
 8 0 4 24.55 2.51
 8 0 6 6.1 1.9
 8 0 7 12.59 1.84
 8 0 8 19.45 1.87
 8 0 9 7.9 1.92
 8 0 10 125.02 2.56
 8 0 11 4.25 1.84
 8 0 14 27.77 1.51
 8 0 16 65.2 1.69
 8 0 18 44.43 1.51
 8 0 24 64.29 2.02
 8 0 26 28.24 2
 8 0 29 18.05 2.28
 8 0 30 16.46 2.68
 8 0 31 11.67 1.85
 8 0 32 10.3 1.79
 8 0 33 19.97 1.71
 8 1 1 28.35 1.83
 8 1 2 27.47 1.84
 8 1 4 4.84 2.26
 8 1 5 100.3 2.05
 8 1 6 24.54 1.86
 8 1 7 7.69 1.88
 8 1 8 32.35 1.91
 8 1 9 115.87 2.77
 8 1 10 13.14 1.88
 8 1 11 28.79 1.95
 8 1 12 77.5 2.45
 8 1 13 64.87 1.59
 8 1 14 56.4 1.58
 8 1 15 16.58 1.52
 8 1 16 5.63 1.74
 8 1 17 39.31 1.56
 8 1 18 16.6 1.56
 8 1 19 6.54 1.49
 8 1 20 4.75 1.55
 8 1 21 9.6 1.61
 8 1 22 59.29 2.46
 8 1 23 19.46 1.65
 8 1 24 34.84 1.98
 8 1 25 44.75 2.2
 8 1 27 24.54 2.22
 8 1 28 8.43 2.28
 8 1 31 15.9 2.03
 8 1 32 9.35 1.79
 8 1 33 30.43 1.71
 8 1 34 12.73 1.72
 8 1 36 7.49 1.93
 8 1 37 20.19 1.76
 8 2 0 30.99 1.84
 8 2 1 20.3 1.83
 8 2 2 15 1.82
 8 2 3 56.31 1.93
 8 2 4 11.6 2.18
 8 2 5 45.97 2.15
 8 2 7 23.95 1.85
 8 2 8 7.08 1.9
 8 2 10 6 2.27
 8 2 11 17.72 1.88
 8 2 12 28.37 1.5
 8 2 13 48.41 1.56
 8 2 14 3.8 1.61
 8 2 15 21.93 1.61
 8 2 16 7.37 1.56
 8 2 17 29.64 1.55
 8 2 18 15.02 1.58
 8 2 19 17.51 1.48
 8 2 20 26.93 1.5
 8 2 22 15.99 2.11
 8 2 23 32.77 1.93
 8 2 24 7.75 2.05
 8 2 25 13.52 1.95
 8 2 26 24 2.06
 8 2 27 7.17 2.15
 8 2 28 25.49 2.23
 8 2 29 42.3 2.31
 8 2 30 17.58 2.02
 8 2 31 21.68 1.83
 8 2 32 4.91 1.87
 8 2 33 10.77 1.71
 8 2 35 5.98 1.79
 8 2 36 3.92 1.89
 8 2 37 3.88 1.92
 8 2 38 10.54 1.91
 8 2 39 10.44 1.96
 8 3 1 46.35 2.19
 8 3 2 36.37 1.9
 8 3 3 130.25 2.14
 8 3 4 33.77 2.16
 8 3 5 14.06 1.86
 8 3 6 37.34 2.19
 8 3 7 24.49 1.9
 8 3 8 9.21 1.9
 8 3 9 20.73 1.88
 8 3 10 12.74 1.89
 8 3 11 72.45 2.02
 8 3 12 7.06 1.86
 8 3 13 26.04 1.74
 8 3 14 25.93 1.64
 8 3 15 6.9 1.64
 8 3 16 16.61 1.64
 8 3 17 28.7 1.55
 8 3 18 12.72 1.46
 8 3 19 5.47 2.08
 8 3 20 43.58 2.33
 8 3 21 99.06 1.78
 8 3 23 24.35 1.66
 8 3 24 31.79 1.82
 8 3 25 81.02 3.87
 8 3 26 15.57 2.03
 8 3 27 11.5 2.08
 8 3 28 39.03 2.25
 8 3 29 39.76 2.05
 8 3 30 21.44 2.19
 8 3 31 29.07 1.86
 8 3 32 17.35 1.78
 8 3 33 20.58 1.7
 8 3 34 5.47 1.8
 8 3 38 5.76 1.85
 8 3 39 21.94 1.94
 8 4 0 8.81 1.87
 8 4 2 125.32 2.52
 8 4 3 22.35 2.69
 8 4 4 49.3 1.92
 8 4 5 87.62 2.05
 8 4 6 8.07 1.9
 8 4 7 9.55 1.88
 8 4 8 27.78 1.89
 8 4 9 83.92 2.05
 8 4 10 54.45 1.98
 8 4 12 8.23 1.72
 8 4 13 57.25 1.57
 8 4 15 95.76 1.7
 8 4 16 33.42 1.7
 8 4 17 7.67 1.55
 8 4 18 55.08 1.62
 8 4 19 5.54 1.65
 8 4 20 7.47 1.77
 8 4 21 9.35 1.57
 8 4 22 50.12 2.07
 8 4 23 27.28 1.79
 8 4 24 20.61 1.78
 8 4 25 7.9 2.2
 8 4 26 42.36 2.07
 8 4 27 68.05 2.94
 8 4 28 22.32 2.23
 8 4 29 9.47 3.78
 8 4 30 21.05 1.82
 8 4 31 19.58 1.83
 8 4 33 18.49 1.7
 8 4 35 10.57 1.73
 8 4 36 10.85 1.87
 8 4 37 4.28 1.9
 8 4 38 31.79 1.89
 8 5 0 36.67 1.98
 8 5 1 121.34 2.15
 8 5 2 68.64 2
 8 5 3 60.75 1.98
 8 5 4 38.37 1.92
 8 5 5 107.29 2.51
 8 5 6 118.64 2.14
 8 5 7 13.83 2.56
 8 5 8 13.64 1.9
 8 5 9 149.06 2.8
 8 5 10 50.55 1.99
 8 5 11 7.72 1.97
 8 5 12 75.77 1.88
 8 5 13 92.96 1.67
 8 5 14 17.2 1.52
 8 5 15 19.86 1.66
 8 5 16 83.59 1.69
 8 5 17 104.57 1.74
 8 5 18 20.39 1.56
 8 5 19 25.1 2.73
 8 5 20 72.74 2.09
 8 5 21 32.94 1.57
 8 5 22 67.43 2.02
 8 5 24 21.33 1.99
 8 5 25 17.39 3.14
 8 5 26 23.49 2.27
 8 5 27 17.06 2.48
 8 5 29 11.46 1.97
 8 5 30 26.2 2.07
 8 5 31 21.16 1.83
 8 5 32 6.7 2.08
 8 5 33 4.35 1.92
 8 5 34 13.18 1.71
 8 5 35 26.61 1.84
 8 5 37 13.92 1.78
 8 6 0 101.39 2.07
 8 6 1 22.63 2.15
 8 6 2 117.79 2.37
 8 6 3 39.02 1.94
 8 6 4 29.05 1.89
 8 6 5 32.34 1.92
 8 6 6 209.55 2.83
 8 6 7 144.91 2.72
 8 6 8 48.36 2.04
 8 6 9 58.82 2.01
 8 6 10 46.14 1.96
 8 6 11 29.89 1.94
 8 6 12 91.71 2.12
 8 6 13 70.24 2.03
 8 6 14 60.85 1.67
 8 6 15 8.87 1.54
 8 6 16 106.82 1.94
 8 6 17 55.06 1.63
 8 6 18 54.18 1.77
 8 6 19 19.98 1.48
 8 6 20 36.1 2.19
 8 6 21 26.27 1.6
 8 6 22 73.56 1.74
 8 6 23 16.16 1.64
 8 6 24 13.43 1.82
 8 6 25 18.98 2
 8 6 26 49.63 2.09
 8 6 28 35.32 2.69
 8 6 29 9.06 2.01
 8 6 30 7.08 3.39
 8 6 31 20.11 2.02
 8 6 32 26.24 2.2
 8 6 34 27.13 1.73
 8 6 35 21.41 1.73
 8 6 36 42.79 2.33
 8 6 37 6.11 1.95
 8 7 0 35.14 1.88
 8 7 1 10.83 1.85
 8 7 3 27.16 2.15
 8 7 4 26.91 1.93
 8 7 5 22.55 2.78
 8 7 6 16.55 1.9
 8 7 7 85.36 2.39
 8 7 8 22.55 1.9
 8 7 10 16.05 2.21
 8 7 11 85.58 1.88
 8 7 12 48.87 1.8
 8 7 13 22.97 2.82
 8 7 14 6.47 1.92
 8 7 15 26.83 1.54
 8 7 16 30.92 1.56
 8 7 18 5.53 1.69
 8 7 19 11.46 1.97
 8 7 20 40.45 2.28
 8 7 21 12.87 1.49
 8 7 22 41.13 1.89
 8 7 26 14.66 2.24
 8 7 27 6.68 2.23
 8 7 28 5.83 2.03
 8 7 29 26.42 1.99
 8 7 30 5.15 2.12
 8 7 31 28.5 2.39
 8 7 32 42.39 2.65
 8 7 33 7.87 2.08
 8 7 34 4.62 1.99
 8 7 35 28.46 1.99
 8 7 36 12.06 1.8
 8 8 0 14.99 1.83
 8 8 2 4.73 1.97
 8 8 3 28.39 2.24
 8 8 4 5.23 1.98
 8 8 5 63.42 3.55
 8 8 6 14.77 2.15
 8 8 7 112.08 3.21
 8 8 8 19.92 1.91
 8 8 9 26.51 1.92
 8 8 10 53.56 1.99
 8 8 11 17.31 1.92
 8 8 12 11.95 2.05
 8 8 13 73.16 2.54
 8 8 14 61.26 2.11
 8 8 15 12.29 1.82
 8 8 16 22.16 1.66
 8 8 17 22.54 1.56
 8 8 18 6.57 1.73
 8 8 19 4.75 1.64
 8 8 20 5.78 1.63
 8 8 21 10.57 1.59
 8 8 23 6.36 1.66
 8 8 25 28.81 1.85
 8 8 26 6.69 2.21
 8 8 27 30.03 2.15
 8 8 28 37.18 2.71
 8 8 29 9.27 2.44
 8 8 30 8.84 2.02
 8 8 31 7.09 1.96
 8 8 32 35.06 2.39
 8 8 33 8.75 1.98
 8 8 35 5.74 2.39
 8 9 0 77.03 2.96
 8 9 1 86.44 3.81
 8 9 2 54.1 2.24
 8 9 3 7 1.93
 8 9 4 13.14 1.86
 8 9 5 44.12 1.93
 8 9 6 5.75 2.25
 8 9 7 74.16 2.06
 8 9 8 27.56 1.93
 8 9 9 42.56 2.27
 8 9 10 18.9 2.33
 8 9 12 10.57 1.72
 8 9 14 4.73 1.7
 8 9 15 9.84 1.65
 8 9 16 5.2 1.72
 8 9 17 4.98 1.85
 8 9 18 27.98 1.76
 8 9 19 23.53 1.59
 8 9 20 49 2.26
 8 9 21 6.3 1.75
 8 9 22 9.09 1.61
 8 9 23 33.32 1.78
 8 9 24 6.54 1.67
 8 9 25 23.26 2.08
 8 9 26 4.13 1.73
 8 9 27 8.21 1.94
 8 9 28 4.94 2.03
 8 9 30 5.2 2.07
 8 9 34 10.22 2.17
 8 10 0 19.77 1.88
 8 10 1 8.62 1.91
 8 10 3 15.97 1.88
 8 10 4 12.78 1.88
 8 10 5 37.84 1.94
 8 10 6 8.52 1.91
 8 10 8 19.13 2.31
 8 10 9 18.72 1.89
 8 10 10 15.79 2.36
 8 10 11 35.42 1.87
 8 10 13 20.02 1.89
 8 10 14 14.55 1.65
 8 10 15 9.05 1.65
 8 10 17 4.36 1.76
 8 10 18 4.97 1.99
 8 10 19 7.69 1.86
 8 10 20 15.02 1.68
 8 10 21 5.9 2.17
 8 10 22 16.67 1.6
 8 10 24 6.51 1.56
 8 10 25 10.14 1.61
 8 10 26 5.41 1.67
 8 10 27 3.79 1.74
 8 10 28 4.12 1.89
 8 10 30 6.91 1.92
 8 10 31 7.03 2.32
 8 10 32 5.19 2.01
 8 11 1 11.67 1.89
 8 11 3 23.45 2.09
 8 11 4 16.5 2.25
 8 11 5 13.21 1.9
 8 11 7 11.02 1.9
 8 11 9 15.42 1.9
 8 11 12 5.06 1.62
 8 11 13 20.37 1.96
 8 11 14 20.2 1.66
 8 11 15 28.83 2.07
 8 11 16 10.02 1.75
 8 11 18 13.7 1.81
 8 11 19 5.01 1.73
 8 11 20 11.63 1.93
 8 11 22 10.16 3.31
 8 11 24 12.06 1.64
 8 11 27 22.46 1.89
 8 11 28 17.45 1.65
 8 11 30 8.92 1.72
 8 11 31 6.99 1.93
 8 12 0 12.91 1.9
 8 12 1 4.68 2.04
 8 12 2 40.62 2.08
 8 12 4 34.73 3.07
 8 12 5 18.71 3.96
 8 12 6 20.87 1.91
 8 12 8 11.18 2.28
 8 12 9 9.8 1.68
 8 12 10 19.12 2.95
 8 12 11 6.37 1.59
 8 12 13 10.32 1.63
 8 12 14 4.3 1.93
 8 12 16 9.62 1.8
 8 12 18 31.13 2.11
 8 12 20 16.45 2.77
 8 12 21 9.14 1.85
 8 12 22 13.72 1.61
 8 12 23 21.93 1.63
 8 12 25 16.77 2.36
 8 12 26 5.38 1.97
 8 12 27 10.65 1.71
 8 12 28 6.79 1.65
 8 12 29 18.3 2.12
 8 13 1 13.12 1.93
 8 13 4 28.61 2.96
 8 13 7 5.35 2.02
 8 13 8 13.38 2.7
 8 13 9 5.87 2.04
 8 13 11 31.95 1.79
 8 13 12 5.78 1.79
 8 13 15 5.68 1.84
 8 13 16 11.34 1.95
 8 13 17 19.55 2.22
 8 13 19 22.75 2.43
 8 13 21 8.5 2.04
 8 13 24 11.94 1.69
 8 13 25 11.53 2.08
 8 13 26 11.68 1.9
 8 13 27 6.46 1.65
 8 14 2 4.58 2.05
 8 14 4 8.56 2.38
 8 14 6 24.52 2.21
 8 14 10 11.75 1.7
 8 14 12 25.17 1.74
 8 14 13 9.36 2.4
 8 14 14 24.36 1.95
 8 14 15 11.06 1.62
 8 14 17 4.97 2.11
 8 14 18 4.8 1.89
 8 14 21 8.9 1.88
 8 14 22 3.99 1.93
 8 14 23 17.83 2.32
 8 15 1 18.67 1.95
 8 15 2 13.76 1.96
 8 15 3 20.74 3.86
 8 15 4 8.17 2.4
 8 15 5 23.34 1.98
 8 15 6 8.55 2.5
 8 15 7 45.37 2.66
 8 15 8 6.19 2.42
 8 15 9 8.2 1.98
 8 15 11 34.35 1.99
 8 15 12 14.12 2.08
 8 15 13 19.29 1.94
 8 15 15 32.92 1.71
 8 15 17 4.52 1.6
 8 15 18 5.57 1.72
 8 15 19 7.37 2.16
 8 16 2 6.78 2.04
 8 16 3 15.08 3.64
 8 16 5 28.55 2.9
 8 16 6 16.43 1.99
 8 16 7 7.3 1.71
 8 16 8 49.84 2.42
 8 16 9 15.97 2.21
 8 16 10 40.49 2.72
 8 16 11 4.17 2.08
 8 16 12 24.3 2.89
 8 16 13 8.94 2.48
 8 16 14 6.49 1.99
 8 16 15 8.09 1.98
 8 16 16 6.24 1.68
 8 16 17 5.18 1.89
 8 17 1 14.21 3.28
 8 17 2 10.06 2.41
 8 17 4 11.81 2.53
 8 17 5 10.88 2.23
 8 17 6 17.6 2.22
 8 17 8 8.6 2.3
 8 17 11 6.69 2.14
 9 0 3 12.01 2.01
 9 0 6 33.74 2.06
 9 0 7 24.6 3.41
 9 0 8 5.21 2.15
 9 0 10 18.66 2.1
 9 0 12 14.68 2.08
 9 0 14 49.8 1.69
 9 0 16 26.29 1.67
 9 0 17 8.75 1.87
 9 0 18 15.32 1.68
 9 0 22 10.83 1.72
 9 0 25 36.39 1.77
 9 0 28 97.97 2.44
 9 0 30 6.93 2.28
 9 0 32 20.61 2.44
 9 0 34 5.62 2.17
 9 0 35 7.42 2.35
 9 1 1 32.29 2.69
 9 1 2 9.8 2.05
 9 1 3 67.35 2.46
 9 1 4 51.69 2.26
 9 1 5 9.75 2.85
 9 1 6 29.62 2.05
 9 1 7 38.26 2.07
 9 1 8 16.53 2.04
 9 1 9 14.02 4.04
 9 1 10 9.33 2.09
 9 1 12 35.12 2.09
 9 1 13 28.07 2.09
 9 1 15 33.74 1.67
 9 1 16 18.23 1.79
 9 1 18 17.46 1.69
 9 1 19 6.84 1.72
 9 1 20 20.29 1.77
 9 1 21 10.66 1.72
 9 1 22 38.12 1.92
 9 1 23 13.44 1.79
 9 1 24 7.94 1.68
 9 1 25 10.21 1.78
 9 1 26 87.98 3.15
 9 1 27 9.53 1.9
 9 1 30 24.49 2.4
 9 1 32 22.17 2.37
 9 1 33 8.26 2.19
 9 2 0 32.64 2.33
 9 2 1 9.57 3.21
 9 2 2 22.48 2.02
 9 2 3 10.92 2.07
 9 2 4 41.63 2.38
 9 2 5 86.72 2.21
 9 2 7 10.91 2.05
 9 2 8 22.83 2.39
 9 2 9 22.48 2.07
 9 2 10 7.4 2.12
 9 2 11 36.54 2.09
 9 2 12 38.37 2.11
 9 2 13 12.09 1.88
 9 2 14 34.43 1.79
 9 2 15 21.09 1.65
 9 2 17 35.32 2.03
 9 2 18 18.53 1.84
 9 2 19 5.58 1.82
 9 2 20 24.89 2.05
 9 2 21 8.23 1.72
 9 2 22 18.2 1.71
 9 2 23 23.74 1.64
 9 2 24 7.91 1.66
 9 2 25 8.43 2
 9 2 26 4.18 1.92
 9 2 28 7.14 2.06
 9 2 30 33.87 2.47
 9 2 32 11.62 2.13
 9 3 0 65.94 2.48
 9 3 1 19.65 2.05
 9 3 2 14.47 3.38
 9 3 3 40.95 2.94
 9 3 4 28.05 2.06
 9 3 5 33.62 2.36
 9 3 6 76.19 2.18
 9 3 8 23.7 3.44
 9 3 9 17.08 2.77
 9 3 10 92.47 2.25
 9 3 11 24.53 2.11
 9 3 12 39.02 2.12
 9 3 13 29.04 2.31
 9 3 14 21.93 1.79
 9 3 15 76.85 1.89
 9 3 16 23.72 1.67
 9 3 17 34.2 1.71
 9 3 18 26.01 2.98
 9 3 19 6.93 1.74
 9 3 20 29.81 1.74
 9 3 21 88.82 2.09
 9 3 22 13.72 1.86
 9 3 23 35.96 1.77
 9 3 24 4.5 1.76
 9 3 25 7.81 1.85
 9 3 27 7.05 1.88
 9 3 28 4.59 2.19
 9 3 31 5.33 2.59
 9 3 33 4.8 2.3
 9 3 34 7.22 2.43
 9 3 35 37.48 2.44
 9 4 0 39.69 2.1
 9 4 1 55.99 2.15
 9 4 2 67.92 2.16
 9 4 3 28.76 2.07
 9 4 4 23.01 2.06
 9 4 5 55.86 2.53
 9 4 6 9.93 2.46
 9 4 7 16.39 2.07
 9 4 8 73.56 2.19
 9 4 9 27.88 2.09
 9 4 10 56.44 2.47
 9 4 11 8.66 2.11
 9 4 12 12.58 2.69
 9 4 13 62.77 1.97
 9 4 14 18.01 1.77
 9 4 15 37.53 2.54
 9 4 16 34.71 2.32
 9 4 17 19.72 1.67
 9 4 18 14.97 1.68
 9 4 19 14.28 1.7
 9 4 20 43.91 1.76
 9 4 21 42.5 2.03
 9 4 22 23.28 1.73
 9 4 25 22.91 1.67
 9 4 26 6.51 1.87
 9 4 27 12.45 1.84
 9 4 30 20.64 2.44
 9 4 31 18.04 2.11
 9 4 32 6.51 2.22
 9 4 33 40.74 2.19
 9 5 2 26.17 3.48
 9 5 3 7.63 2.13
 9 5 4 5.95 2.12
 9 5 5 6.8 2.09
 9 5 7 10.17 2.08
 9 5 8 52.11 2.13
 9 5 9 10.47 2.08
 9 5 10 15.89 2.07
 9 5 11 14.32 2.35
 9 5 12 8.92 2.11
 9 5 14 10.77 1.77
 9 5 15 26.31 2.1
 9 5 17 4 1.8
 9 5 18 9.32 1.69
 9 5 19 8.4 1.85
 9 5 20 8.98 1.73
 9 5 21 12.73 1.73
 9 5 22 6.36 1.78
 9 5 23 18.8 1.93
 9 5 25 10.35 1.97
 9 5 26 22.22 1.83
 9 5 27 6.65 1.87
 9 5 28 4.58 1.98
 9 5 29 24.23 2.15
 9 5 30 18.5 3.09
 9 5 31 7.36 2.17
 9 5 32 5.1 2.27
 9 5 33 5.58 2.59
 9 5 34 14.82 2.09
 9 6 1 65.23 2.14
 9 6 2 10.33 2.05
 9 6 3 10.86 4.01
 9 6 6 67.71 2.76
 9 6 7 7.59 2.15
 9 6 8 110.91 2.33
 9 6 9 30.92 3.57
 9 6 10 13.63 2.07
 9 6 11 14.06 2.08
 9 6 12 51.72 1.95
 9 6 13 9.06 1.91
 9 6 14 47.24 1.83
 9 6 15 5.05 1.85
 9 6 16 5.33 2.24
 9 6 17 30.36 1.69
 9 6 18 13.53 1.69
 9 6 19 8.3 2.03
 9 6 20 9.21 1.87
 9 6 21 25.47 1.8
 9 6 23 16.13 1.94
 9 6 24 37.48 1.87
 9 6 25 8.26 1.82
 9 6 26 17.42 2.05
 9 6 27 39.35 2.19
 9 6 28 18.64 1.91
 9 6 30 13.01 1.94
 9 6 31 10.98 1.97
 9 6 32 15.09 2.15
 9 6 33 6.33 2.15
 9 7 0 12.7 2.48
 9 7 1 38.83 2.08
 9 7 2 26.07 2.09
 9 7 3 54.07 2.12
 9 7 4 19.56 2.44
 9 7 5 20.79 2.07
 9 7 6 92.25 2.26
 9 7 7 14.78 2.08
 9 7 8 28.59 2.08
 9 7 10 8.7 2.12
 9 7 11 20.62 2.08
 9 7 12 17.42 2.06
 9 7 13 19.51 1.89
 9 7 14 17.28 1.78
 9 7 15 19.33 1.77
 9 7 17 6.47 1.86
 9 7 19 17.05 1.7
 9 7 21 5.8 1.78
 9 7 23 17.06 1.82
 9 7 24 28.4 2.11
 9 7 25 16.99 1.79
 9 7 27 12.97 1.83
 9 7 28 4.89 2.21
 9 7 29 7.21 2.75
 9 7 30 4.56 1.91
 9 7 31 9.03 1.98
 9 7 32 8.06 2.19
 9 8 2 29.8 2.07
 9 8 4 22.58 2.3
 9 8 5 23.57 2.03
 9 8 6 10.61 2.09
 9 8 7 71.69 2.51
 9 8 8 34.51 4.02
 9 8 9 7.87 2.13
 9 8 11 51.46 2.2
 9 8 12 77.01 2.57
 9 8 13 17.27 1.89
 9 8 14 5.4 1.86
 9 8 15 7.01 1.83
 9 8 18 12.96 1.82
 9 8 20 17.02 1.7
 9 8 21 18.48 1.88
 9 8 22 9.02 1.75
 9 8 24 9.37 1.92
 9 8 25 13.98 2.01
 9 8 27 16.03 1.8
 9 8 28 5.04 1.85
 9 8 30 16.06 1.87
 9 9 1 16.32 2.04
 9 9 2 31.99 2.09
 9 9 4 13.06 2.06
 9 9 5 12.62 2.06
 9 9 7 19.97 2.07
 9 9 9 15.07 2.07
 9 9 10 12.05 2.07
 9 9 12 8.27 1.89
 9 9 13 16.9 1.89
 9 9 14 4.97 2.18
 9 9 15 7.01 1.95
 9 9 16 43.08 2.53
 9 9 17 11.56 1.82
 9 9 19 46.79 1.91
 9 9 22 10.12 2.2
 9 9 25 11.77 2.1
 9 9 26 17.54 1.94
 9 9 28 16.52 1.75
 9 10 3 31.54 3.21
 9 10 4 32.51 2.36
 9 10 5 39.02 2.96
 9 10 6 4.83 2.24
 9 10 7 25.2 2.07
 9 10 9 11.99 2.75
 9 10 13 10.32 1.86
 9 10 14 4.63 1.95
 9 10 15 22.09 1.81
 9 10 16 11.01 1.82
 9 10 17 18.94 1.99
 9 10 18 4.24 1.95
 9 10 21 25.22 2.24
 9 10 23 4.93 1.99
 9 10 24 13.33 1.91
 9 10 25 9.53 2.12
 9 10 26 16.04 2.03
 9 11 0 10.17 2.36
 9 11 1 14.21 2.06
 9 11 2 18.29 2.63
 9 11 4 8.27 2.13
 9 11 5 9.58 2.4
 9 11 9 12.49 2.09
 9 11 10 10.07 2.12
 9 11 11 4.61 2.25
 9 11 12 22.58 4.05
 9 11 13 16.02 1.86
 9 11 14 26.52 1.98
 9 11 16 6.26 1.85
 9 11 18 21.94 2.12
 9 11 19 6.03 2.34
 9 11 20 11.13 2.03
 9 11 23 10.49 1.9
 9 11 24 16.7 2.22
 9 12 0 5 2.48
 9 12 2 20.69 2.06
 9 12 5 17.12 2.09
 9 12 7 10.58 2.52
 9 12 8 12.84 2.11
 9 12 10 5.05 2.27
 9 12 11 18.67 1.84
 9 12 12 11.57 2.23
 9 12 13 11.53 2.05
 9 12 15 14.91 1.66
 9 12 16 7.25 2.07
 9 13 0 8.65 2.13
 9 13 1 7.75 3.05
 9 13 2 5.27 2.21
 9 13 3 15.85 2.1
 9 13 4 21.65 2.78
 9 13 5 25.19 2.83
 9 13 6 73.04 2.3
 9 13 8 12.44 2.13
 9 13 9 9.46 2.11
 9 13 10 27.14 2.14
 9 13 12 25.37 2.19
 9 13 14 24.46 2.27
 9 13 15 9.19 1.8
 9 13 16 11.14 1.78
 9 14 1 5.46 2.51
 9 14 2 11.1 2.1
 9 14 4 5.94 2.2
 9 14 6 18.44 2.12
 9 14 7 25.28 3.56
 9 14 8 7.4 2.15
 9 14 9 35.88 2.48
 9 14 10 13.79 2.14
 9 14 11 45.01 3.51
 9 14 12 18.15 2.74
 9 14 14 7.15 1.72
 9 14 15 8.68 1.67
 9 14 16 4.33 1.74
 9 14 17 5.52 2.04
 9 15 0 9.38 2.13
 9 15 3 9.21 3.53
 9 15 4 5.27 2.24
 9 15 5 10.96 2.41
 9 15 7 17.37 2.53
 9 15 10 12.29 2.66
 9 15 11 9.85 2.7
 10 0 3 59 4.45
 10 0 4 112.77 2.51
 10 0 5 66.31 2.69
 10 0 7 60.01 2.75
 10 0 10 47.51 2.7
 10 0 11 48.78 2.69
 10 0 12 10.52 2.27
 10 0 13 23.66 2.37
 10 0 14 17.19 2.54
 10 0 15 23.46 2.03
 10 0 16 36.6 1.95
 10 0 17 36.66 2.07
 10 0 19 5.83 1.88
 10 0 20 6.74 2.06
 10 0 21 8.99 2.04
 10 0 22 59.48 1.95
 10 0 23 30.75 1.87
 10 0 27 8.75 1.92
 10 0 29 5.87 2.19
 10 1 0 5.4 2.34
 10 1 2 93.92 2.41
 10 1 3 5.06 2.44
 10 1 4 9.79 2.23
 10 1 6 31.98 2.59
 10 1 7 24.15 2.21
 10 1 8 7.4 3.26
 10 1 9 68.89 2.4
 10 1 11 27.03 5.24
 10 1 12 7.69 3.04
 10 1 13 13.35 2.27
 10 1 14 23.74 2.78
 10 1 15 5.31 2.01
 10 1 17 11.83 1.92
 10 1 18 15.45 1.8
 10 1 19 19.51 1.99
 10 1 20 22.89 1.83
 10 1 21 31.58 1.85
 10 1 22 31.13 1.86
 10 1 24 23.84 1.87
 10 1 25 9.04 1.91
 10 1 27 16.9 1.9
 10 2 1 9.63 2.23
 10 2 2 33.43 2.21
 10 2 3 14.42 2.21
 10 2 4 13.85 2.21
 10 2 5 9.76 2.25
 10 2 6 24.16 2.22
 10 2 7 10.43 2.5
 10 2 8 25.07 2.6
 10 2 9 40.17 2.27
 10 2 10 8.27 2.26
 10 2 11 9.72 2.24
 10 2 13 60 2.33
 10 2 14 29.2 2.92
 10 2 15 6.25 1.98
 10 2 16 34.7 1.94
 10 2 17 17.43 1.94
 10 2 18 7.71 1.98
 10 2 19 4.48 1.92
 10 2 21 8.98 1.86
 10 2 22 5.75 2.02
 10 2 23 10.28 2.08
 10 2 24 15.27 1.87
 10 2 25 8.31 1.91
 10 2 26 5.15 1.98
 10 2 27 6.31 1.96
 10 2 29 28.04 1.99
 10 2 30 6.88 2.15
 10 3 0 27.08 2.6
 10 3 2 16.85 2.19
 10 3 3 7.19 2.26
 10 3 4 8.57 2.32
 10 3 5 11.44 2.22
 10 3 7 15.88 2.2
 10 3 8 5.6 2.68
 10 3 10 31.47 2.59
 10 3 11 11.87 2.36
 10 3 12 10.91 2.32
 10 3 14 6.54 2.09
 10 3 15 4.64 2.06
 10 3 16 18.63 1.92
 10 3 17 30.59 2.17
 10 3 18 8.8 1.97
 10 3 19 5.45 1.89
 10 3 23 26.66 1.86
 10 3 25 6.29 1.94
 10 3 27 25.51 1.9
 10 3 28 6.86 2.19
 10 3 29 24.21 2.14
 10 3 30 8.58 2.14
 10 4 0 66.24 5.27
 10 4 1 7.74 2.31
 10 4 2 21.96 2.2
 10 4 4 18.71 2.63
 10 4 5 12.95 2.2
 10 4 6 20.99 2.61
 10 4 7 23.91 2.21
 10 4 8 5.72 2.33
 10 4 10 11.86 2.24
 10 4 11 5.1 2.4
 10 4 12 19.64 2.56
 10 4 13 17.44 2.24
 10 4 14 21.08 2.03
 10 4 15 7.58 1.95
 10 4 18 10.91 1.93
 10 4 19 17.43 2.12
 10 4 20 13.13 1.82
 10 4 24 8.84 1.91
 10 4 25 33.37 2.1
 10 4 27 7.43 2.27
 10 5 0 17.81 2.19
 10 5 2 8.86 2.25
 10 5 4 6.47 2.31
 10 5 5 26.85 2.58
 10 5 6 17.65 2.82
 10 5 7 17.89 2.59
 10 5 8 14.22 2.61
 10 5 9 24.08 2.21
 10 5 10 16.62 2.81
 10 5 13 39.5 2.29
 10 5 15 17.63 2.12
 10 5 16 11.08 2.13
 10 5 22 4.89 1.94
 10 5 23 6.13 2.01
 10 5 28 7.68 2.48
 10 6 0 7.96 2.23
 10 6 2 20.95 2.18
 10 6 4 8.24 2.24
 10 6 5 22.87 2.19
 10 6 8 5.49 2.35
 10 6 9 6.53 2.3
 10 6 10 7.06 2.77
 10 6 11 24.85 2.24
 10 6 12 5.42 2.39
 10 6 13 5.24 2.13
 10 6 15 22.64 2
 10 6 16 5.6 2.63
 10 6 17 6.59 1.97
 10 6 18 13.2 1.94
 10 6 19 11 1.96
 10 6 20 9.16 2.18
 10 6 22 8.71 1.89
 10 6 23 8.3 2.28
 10 6 24 13.43 2.12
 10 6 25 5.98 2.15
 10 6 26 10.13 2.28
 10 7 0 25.07 2.59
 10 7 1 16.33 2.66
 10 7 4 17.85 2.19
 10 7 5 11.6 2.21
 10 7 6 9.41 2.22
 10 7 7 11.09 4.91
 10 7 12 9.68 2.27
 10 7 13 11 2.01
 10 7 15 4.23 1.89
 10 7 16 4.81 2.04
 10 7 17 10.85 1.94
 10 7 18 8.7 1.97
 10 7 20 32.69 2.42
 10 7 21 6.2 2.06
 10 7 23 16.48 1.84
 10 7 24 5.22 1.98
 10 7 25 5.6 2.42
 10 7 26 9.14 2.44
 10 8 3 12.4 2.22
 10 8 4 15.72 2.47
 10 8 5 18.77 2.21
 10 8 6 30.19 2.87
 10 8 7 7.98 2.56
 10 8 9 6.24 2.35
 10 8 11 5.53 2.74
 10 8 13 12.99 2.8
 10 8 14 8.07 1.88
 10 8 15 6.01 1.98
 10 8 16 12.24 1.91
 10 8 19 7.92 2.22
 10 8 23 20.29 2.09
 10 8 24 13.95 2.05
 10 8 25 7.06 2.32
 10 9 0 14.49 2.53
 10 9 1 8.58 2.26
 10 9 4 9.77 2.23
 10 9 5 18.5 2.2
 10 9 7 6.86 2.31
 10 9 9 15.58 2.21
 10 9 11 15.46 2.55
 10 9 12 18.95 3.29
 10 9 13 20.55 2.02
 10 9 15 7.49 1.8
 10 9 16 13.5 1.89
 10 9 18 10.61 2.16
 10 9 20 7.71 2.01
 10 9 21 7.82 2.04
 10 9 22 8.91 2.23
 10 9 23 6.64 3.01
 10 10 1 15.49 2.75
 10 10 3 15.54 2.51
 10 10 5 13.29 2.26
 10 10 6 36.07 2.29
 10 10 7 49.92 3.21
 10 10 8 8.8 2.63
 10 10 10 12.72 2.71
 10 10 11 13.77 2.65
 10 10 12 15.54 2.57
 10 10 13 44.87 2.33
 10 10 14 31.16 2.05
 10 10 16 9.26 1.79
 10 11 1 6.66 2.98
 10 11 3 34.59 2.27
 10 11 4 14.47 2.26
 10 11 5 27.26 2.99
 10 11 7 14.78 2.26
 10 11 8 18.22 3.62
 10 11 10 37.49 2.3
 10 11 11 12.85 3.52
 10 11 12 5.09 2.13
 10 11 13 7.96 2.24
 10 11 15 15.61 1.77
 10 11 17 10.58 1.87
 10 11 18 4.71 1.9
 10 12 1 6.44 2.88
 10 12 4 8.04 2.73
 10 12 5 22.59 2.25
 10 12 6 15.5 2.57
 10 12 7 12.26 2.63
 10 12 8 31.15 2.59
 10 12 9 16.04 2.29
 10 12 10 17.33 2.75
 10 12 11 9.32 2.32
 10 12 12 22.59 2.58
 10 12 13 23.3 2.61
 10 12 14 15.08 1.72
 10 13 1 9.43 3.46
 10 13 2 13.36 2.27
 10 13 4 9.11 2.63
 10 13 6 9.29 2.3
 10 13 7 6.1 2.89
 10 13 9 5.84 2.38
 11 0 1 43.49 2.81
 11 0 2 16.66 2.35
 11 0 3 6.08 2.51
 11 0 8 15.88 2.35
 11 0 9 16.35 2.4
 11 0 10 36.3 2.4
 11 0 11 6.68 2.97
 11 0 12 27.07 2.4
 11 0 13 26.47 2.41
 11 0 14 26.29 2.43
 11 0 16 10.4 1.89
 11 0 17 34.15 1.91
 11 0 19 7.25 2.11
 11 0 20 4.68 2.23
 11 0 21 11.75 2.31
 11 0 22 9.82 2.18
 11 1 1 13.71 2.36
 11 1 2 9.66 2.42
 11 1 3 38.37 3.49
 11 1 4 7.71 2.89
 11 1 5 6.36 3.16
 11 1 8 45.57 3.55
 11 1 10 9.92 2.39
 11 1 11 5.62 2.57
 11 1 12 10.99 2.41
 11 1 14 5.58 2.58
 11 1 15 30.47 2.42
 11 1 16 32.25 1.9
 11 1 17 5.27 2
 11 1 18 4.65 2.22
 11 1 19 8.02 2.1
 11 1 22 18.8 2.33
 11 1 23 6.38 2.23
 11 2 1 16.11 2.71
 11 2 2 10.28 2.86
 11 2 3 43.51 3.54
 11 2 4 23.01 3.45
 11 2 5 14.54 2.38
 11 2 6 15.82 3.76
 11 2 7 6.17 2.52
 11 2 8 20.38 2.35
 11 2 9 13.07 2.39
 11 2 10 24.77 2.39
 11 2 11 7.39 2.47
 11 2 12 5.24 2.57
 11 2 13 13.43 2.38
 11 2 15 9.42 2.47
 11 2 19 8.67 2.09
 11 2 20 8.05 2.62
 11 2 21 11.26 2.08
 11 2 22 9.51 2.38
 11 2 23 18.78 2.68
 11 3 2 10.96 5.06
 11 3 3 10.48 2.38
 11 3 5 62.56 2.47
 11 3 6 31.1 2.75
 11 3 9 5.71 2.5
 11 3 11 15.18 2.77
 11 3 12 23.2 2.38
 11 3 13 8.78 2.65
 11 3 14 6.8 2.66
 11 3 15 6 2.27
 11 3 16 9.31 1.9
 11 3 23 9.45 2.13
 11 4 3 11.92 2.65
 11 4 7 13.77 2.68
 11 4 11 8.35 2.43
 11 4 12 5.42 2.53
 11 4 14 12.05 2.43
 11 4 17 12.73 2.06
 11 4 18 4.96 2.16
 11 4 19 10.2 2.25
 11 4 21 5.32 2.21
 11 5 1 7.75 2.41
 11 5 3 10.82 2.39
 11 5 4 15 3.3
 11 5 5 5.73 2.49
 11 5 6 7.17 2.89
 11 5 12 9.68 2.85
 11 5 13 5.27 2.58
 11 5 16 9.51 2.86
 11 5 19 5.96 2.5
 11 5 20 5.92 2.18
 11 5 21 5.83 2.2
 11 6 0 6.84 2.99
 11 6 1 13.92 2.34
 11 6 2 6.1 2.47
 11 6 6 6.03 2.45
 11 6 10 6.52 2.47
 11 6 12 12.44 2.88
 11 6 14 12.4 2.39
 11 6 17 6.59 1.94
 11 6 18 4.76 2.21
 11 6 19 9.97 2.08
 11 7 2 12.21 2.36
 11 7 3 6.7 2.44
 11 7 10 21.48 2.69
 11 7 13 8.85 2.47
 11 7 14 5.27 2.54
 11 7 15 15.94 2.45
 11 7 16 13.89 1.89
 11 7 17 10.88 2.35
 11 7 18 5.37 1.98
 11 8 2 5.69 2.5
 11 8 3 8.52 2.42
 11 8 4 9.27 2.4
 11 8 5 10.7 2.84
 11 8 6 19.12 2.68
 11 8 8 8.39 2.43
 11 8 12 29.5 2.41
 11 8 14 9.78 2.46
 11 9 2 17.11 2.35
 11 9 3 5.75 2.53
 11 9 4 9.57 3.96
 11 9 5 11.55 2.39
 11 9 6 20.98 2.7
 11 9 8 9.98 2.89
 11 9 9 10.06 2.42
 11 9 12 12.79 2.63
 11 9 13 11.75 3.1
 11 10 0 5.47 2.56
 11 10 2 8.01 2.45
 11 10 5 16.51 2.39
 11 10 7 16.22 3.36
 11 10 8 15.73 2.42
 12 0 0 21.28 5.16
 12 0 2 13.84 2.88
 12 0 5 7.62 2.95
 12 0 6 13.28 2.93
 12 0 8 13.16 2.88
 12 0 11 15.34 2.52
 12 0 13 8.51 2.6
 12 1 0 10.45 3.73
 12 1 1 6.07 2.66
 12 1 4 21.26 2.88
 12 1 5 7.84 3.83
 12 1 6 8.66 2.55
 12 1 8 6.73 2.61
 12 1 10 6.39 2.66
 12 1 11 8.82 2.56
 12 1 12 9.21 3.54
 12 2 3 9.7 2.52
 12 2 10 8.66 2.56
 12 2 11 10.66 2.57
 12 2 12 7.22 3.16
 12 3 1 9.72 3.63
 12 3 2 10.74 2.51
 12 3 3 6.59 3.2
 12 3 5 11.75 2.86
 12 3 6 6.72 2.61
 12 3 9 11.4 2.55
 12 4 0 5.58 2.68
 12 4 1 10.87 2.88
 12 4 2 7.08 2.97
 12 4 4 11.19 4.7
 12 4 5 15.12 3.5
 12 4 7 10.7 2.54
 12 5 1 11.05 2.52
 12 5 5 26.67 2.92

_iucr_refine_fcf_details
;
data_8HQ
_computing_structure_refinement   'olex2.refine 1.3 (Bourhis et al., 2015)'
_shelx_refln_list_code            4
loop_
  _space_group_symop_id
  _space_group_symop_operation_xyz
  1  x,y,z
  2  x+1/2,-y+1/2,-z
  3  -x,y+1/2,-z+1/2
  4  -x+1/2,-y,z+1/2

_space_group_crystal_system       orthorhombic
_space_group_IT_number            19
_space_group_name_H-M_alt         'P 21 21 21'
_space_group_name_Hall            ' P 2ac 2ab'
_symmetry_space_group_name_H-M    'P 21 21 21'
_symmetry_space_group_name_Hall   ' P 2ac 2ab'
_symmetry_Int_Tables_number       19
_cell_length_a                    5.3386(1)
_cell_length_b                    9.9878(2)
_cell_length_c                    22.3493(4)
_cell_angle_alpha                 90
_cell_angle_beta                  90
_cell_angle_gamma                 90
_cell_volume                      1191.68(4)
loop_
  _refln_index_h
  _refln_index_k
  _refln_index_l
  _refln_F_squared_calc
  _refln_F_squared_meas
  _refln_F_squared_sigma
  _refln_F_squared_weight
  _refln_observed_status
-6 -5 -4 26.678 28.568 1.478 107.765 o
-6 -5 -3 12.198 11.152 1.458 114.177 o
-6 -5 -2 37.888 38.896 1.508 100.217 o
-6 -5 -1 95.007 95.027 1.890 53.234 o
-6 -4 -8 47.652 53.396 1.810 68.814 o
-6 -4 -7 79.046 79.611 1.699 67.981 o
-6 -4 -6 32.434 34.290 1.740 77.641 o
-6 -4 -5 18.132 19.498 1.478 109.956 o
-6 -4 -4 40.457 38.443 1.750 75.472 o
-6 -4 -3 175.015 173.230 1.860 35.452 o
-6 -4 -2 69.211 67.182 1.599 79.218 o
-6 -4 -1 130.611 135.008 2.775 25.280 o
-6 -3 -10 155.361 157.091 1.458 50.180 o
-6 -3 -9 28.720 28.367 1.277 141.904 o
-6 -3 -8 6.444 6.245 1.539 103.114 o
-6 -3 -7 18.492 21.549 1.478 109.759 o
-6 -3 -6 46.887 47.101 1.559 91.302 o
-6 -3 -5 180.603 177.675 4.585 9.912 o
-6 -3 -4 2.654 3.349 1.569 99.341 o
-6 -3 -3 1.986 5.149 2.212 49.958 o
-6 -3 -2 57.340 53.869 2.102 51.230 o
-6 -3 -1 87.020 84.559 1.649 68.710 o
-6 -2 -11 47.843 44.979 1.347 118.480 o
-6 -2 -10 135.251 133.198 2.574 28.197 o
-6 -2 -9 289.826 291.546 2.343 16.284 o
-6 -2 -8 114.930 117.391 1.961 45.635 o
-6 -2 -7 100.257 100.567 1.709 60.229 o
-6 -2 -6 210.321 209.290 5.380 7.209 o
-6 -2 -5 5.665 5.993 1.508 107.310 o
-6 -2 -4 32.744 33.566 1.760 75.950 o
-6 -2 -3 7.110 7.572 1.478 111.616 o
-6 -2 -2 135.746 135.823 2.041 39.130 o
-6 -2 -1 80.585 78.264 1.609 73.920 o
-6 -1 -12 126.145 125.717 1.347 67.752 o
-6 -1 -11 29.531 28.236 1.166 167.925 o
-6 -1 -10 567.364 576.757 2.574 5.635 o
-6 -1 -9 11.317 12.238 1.297 144.026 o
-6 -1 -8 295.547 293.798 4.052 9.315 o
-6 -1 -7 178.292 179.103 2.242 28.334 o
-6 -1 -6 687.332 692.528 10.699 1.455 o
-6 -1 -5 8.358 7.039 1.840 72.067 o
-6 -1 -4 259.566 259.418 2.051 20.694 o
-6 -1 -3 44.364 40.062 1.699 78.983 o
-6 -1 -2 97.721 95.459 2.504 33.355 o
-6 -1 -1 227.754 227.199 1.971 25.119 o
-5 -8 -4 10.567 11.946 1.287 146.399 o
-5 -8 -2 195.812 200.361 3.711 13.461 o
-5 -8 -1 30.125 33.777 1.347 126.930 o
-5 -7 -9 40.510 42.214 1.679 81.227 o
-5 -7 -8 21.047 22.123 1.207 162.184 o
-5 -7 -7 27.738 28.719 1.217 155.819 o
-5 -7 -6 83.837 83.503 2.102 46.948 o
-5 -7 -5 41.989 44.627 1.368 117.691 o
-5 -7 -4 16.832 15.868 1.478 110.365 o
-5 -7 -3 82.939 86.731 2.273 40.992 o
-5 -7 -2 14.871 16.522 1.629 91.230 o
-5 -7 -1 20.034 22.314 1.297 141.232 o
-5 -6 -12 75.225 77.409 1.197 117.362 o
-5 -6 -11 71.790 73.658 1.166 125.212 o
-5 -6 -10 178.306 181.003 2.303 27.381 o
-5 -6 -9 16.204 15.667 1.297 142.869 o
-5 -6 -8 107.467 109.246 1.307 80.757 o
-5 -6 -7 36.086 37.558 1.237 145.482 o
-5 -6 -6 28.593 29.845 1.689 82.926 o
-5 -6 -5 91.294 90.964 1.890 54.184 o
-5 -6 -4 125.440 129.307 2.031 41.166 o
-5 -6 -3 31.493 32.068 2.413 41.185 o
-5 -6 -1 6.616 8.065 1.287 147.107 o
-5 -5 -14 15.381 16.049 1.086 202.620 o
-5 -5 -13 59.698 58.424 1.267 122.135 o
-5 -5 -12 3.892 5.521 1.187 173.418 o
-5 -5 -11 178.876 178.590 1.679 38.024 o
-5 -5 -10 107.580 106.098 1.418 73.972 o
-5 -5 -9 126.966 128.542 1.840 46.823 o
-5 -5 -8 26.903 28.820 1.217 156.146 o
-5 -5 -7 47.012 45.774 1.368 115.593 o
-5 -5 -6 13.457 14.862 1.770 77.534 o
-5 -5 -5 12.175 10.508 1.287 146.266 o
-5 -5 -4 49.937 48.428 1.347 116.910 o
-5 -5 -3 56.365 59.138 1.368 109.121 o
-5 -5 -2 69.304 68.661 2.474 36.727 o
-5 -5 -1 101.984 95.168 3.831 15.476 o
-5 -4 -16 133.712 130.805 1.358 63.788 o
-5 -4 -15 54.604 54.442 1.287 122.709 o
-5 -4 -14 39.775 41.038 1.277 134.852 o
-5 -4 -13 4.480 2.785 1.197 170.578 o
-5 -4 -12 18.253 19.860 1.066 207.944 o
-5 -4 -11 97.686 96.555 1.317 87.179 o
-5 -4 -10 22.929 22.625 1.046 212.179 o
-5 -4 -9 123.813 124.198 1.720 52.116 o
-5 -4 -8 70.838 69.445 1.378 99.514 o
-5 -4 -7 13.407 13.565 1.086 203.809 o
-5 -4 -6 2.448 3.409 1.217 165.089 o
-5 -4 -5 5.463 7.562 1.518 105.872 o
-5 -4 -4 327.033 323.242 1.961 15.443 o
-5 -4 -3 65.410 65.443 1.398 100.338 o
-5 -4 -2 3.675 3.952 1.317 140.799 o
-5 -4 -1 180.993 180.993 1.921 33.091 o
-5 -3 -17 53.843 53.597 1.156 146.980 o
-5 -3 -16 16.208 16.723 1.197 167.244 o
-5 -3 -15 140.754 138.920 1.398 58.606 o
-5 -3 -14 54.002 51.435 1.166 145.586 o
-5 -3 -13 6.034 6.536 1.076 210.450 o
-5 -3 -12 44.665 45.703 1.629 84.836 o
-5 -3 -11 97.768 101.935 1.639 64.398 o
-5 -3 -10 5.207 5.058 1.056 218.774 o
-5 -3 -9 11.031 10.549 0.955 264.112 o
-5 -3 -8 4.601 5.913 1.016 236.426 o
-5 -3 -7 113.914 110.774 1.669 57.872 o
-5 -3 -6 96.534 95.147 1.498 74.382 o
-5 -3 -5 219.765 217.506 4.133 10.869 o
-5 -3 -4 34.944 33.124 1.468 106.854 o
-5 -3 -3 87.195 86.871 1.720 64.124 o
-5 -3 -2 405.699 406.352 2.102 10.617 o
-5 -3 -1 195.161 188.646 4.676 9.380 o
-5 -2 -17 15.976 16.884 1.146 181.949 o
-5 -2 -16 155.393 154.838 1.488 49.537 o
-5 -2 -15 54.576 56.393 1.197 137.700 o
-5 -2 -14 28.793 30.429 1.177 165.075 o
-5 -2 -13 201.456 201.889 3.439 14.894 o
-5 -2 -12 252.960 251.323 3.097 14.564 o
-5 -2 -11 12.482 11.805 1.197 168.784 o
-5 -2 -10 334.856 339.874 3.620 9.442 o
-5 -2 -9 457.197 458.692 4.113 6.026 o
-5 -2 -8 74.782 74.503 1.247 111.918 o
-5 -2 -7 433.656 431.220 5.239 5.030 o
-5 -2 -6 267.759 264.235 4.093 9.869 o
-5 -2 -5 147.593 144.712 1.609 48.735 o
-5 -2 -4 86.271 86.268 1.488 80.029 o
-5 -2 -3 253.518 252.238 1.810 23.260 o
-5 -2 -2 100.385 98.486 2.232 40.039 o
-5 -2 -1 182.583 180.460 1.880 33.622 o
-5 -1 -18 121.757 120.377 2.001 43.156 o
-5 -1 -17 95.362 96.243 1.418 80.335 o
-5 -1 -16 29.846 32.762 1.177 163.962 o
-5 -1 -15 148.540 148.403 1.418 54.323 o
-5 -1 -14 442.194 440.421 5.400 4.777 o
-5 -1 -13 232.755 234.600 1.629 27.767 o
-5 -1 -12 180.534 183.216 2.122 29.747 o
-5 -1 -11 889.571 904.906 8.658 1.479 o
-5 -1 -10 5.654 7.743 1.076 210.412 o
-5 -1 -9 308.148 303.231 1.528 18.883 o
-5 -1 -8 95.107 93.840 1.931 51.587 o
-5 -1 -7 1164.000 1172.720 10.729 0.909 o
-5 -1 -6 217.136 212.538 1.931 27.233 o
-5 -1 -5 183.847 181.315 1.689 36.842 o
-5 -1 -4 220.186 223.177 1.770 28.240 o
-5 -1 -3 174.647 171.762 2.655 23.389 o
-5 -1 -2 194.796 187.710 4.847 8.836 o
-5 -1 -1 66.109 63.633 2.745 30.501 o
-4 -9 -9 121.518 127.336 2.745 26.414 o
-4 -9 -8 71.597 73.256 0.975 158.842 o
-4 -9 -7 153.836 158.981 3.158 19.250 o
-4 -9 -6 24.167 23.691 0.845 314.086 o
-4 -9 -5 72.638 73.658 2.554 34.321 o
-4 -9 -4 278.575 287.564 6.697 4.545 o
-4 -9 -3 21.237 22.877 1.358 128.950 o
-4 -9 -2 163.046 165.578 6.768 5.008 o
-4 -9 -1 285.521 296.172 4.606 7.978 o
-4 -8 -13 11.671 12.529 1.156 180.689 o
-4 -8 -12 159.552 163.245 1.569 45.441 o
-4 -8 -11 144.831 148.382 2.735 24.727 o
-4 -8 -10 24.944 25.210 0.985 234.709 o
-4 -8 -9 40.784 38.252 1.136 166.202 o
-4 -8 -8 10.243 9.442 0.825 353.828 o
-4 -8 -7 181.454 184.432 4.193 11.457 o
-4 -8 -6 47.237 48.288 0.996 196.124 o
-4 -8 -5 142.049 142.168 1.528 52.964 o
-4 -8 -4 116.013 117.763 2.051 42.574 o
-4 -8 -3 188.020 191.813 3.318 16.239 o
-4 -8 -2 193.763 202.080 4.083 11.627 o
-4 -8 -1 45.284 45.834 1.197 146.833 o
-4 -7 -15 30.124 28.870 0.965 237.059 o
-4 -7 -14 65.341 67.756 1.177 130.181 o
-4 -7 -13 37.679 38.745 1.207 151.000 o
-4 -7 -12 83.523 82.819 1.579 74.644 o
-4 -7 -11 34.714 33.737 0.905 256.702 o
-4 -7 -10 112.179 112.021 1.840 50.876 o
-4 -7 -9 56.739 55.749 1.116 152.331 o
-4 -7 -8 2.323 2.725 0.855 334.426 o
-4 -7 -7 30.143 28.045 0.945 246.665 o
-4 -7 -4 71.424 70.521 1.870 60.089 o
-4 -7 -3 17.969 20.956 1.428 117.597 o
-4 -7 -2 27.705 28.206 1.126 180.322 o
-4 -7 -1 407.782 413.844 4.032 6.941 o
-4 -6 -17 456.231 459.396 8.105 2.738 o
-4 -6 -16 136.635 137.050 1.850 44.166 o
-4 -6 -15 75.747 76.243 1.086 133.594 o
-4 -6 -14 21.137 20.252 1.378 125.607 o
-4 -6 -13 56.649 53.828 1.287 121.827 o
-4 -6 -12 8.840 9.040 0.935 276.789 o
-4 -6 -11 114.630 116.948 1.720 54.813 o
-4 -6 -10 24.507 24.174 0.935 259.660 o
-4 -6 -9 88.770 86.811 1.016 128.117 o
-4 -6 -8 248.790 245.843 1.971 22.596 o
-4 -6 -7 39.810 40.052 0.885 253.986 o
-4 -6 -6 105.324 104.590 1.458 72.490 o
-4 -6 -5 413.127 421.215 4.344 6.367 o
-4 -6 -4 60.634 61.581 1.227 127.054 o
-4 -6 -3 62.476 63.170 2.554 35.096 o
-4 -6 -2 91.221 92.865 2.192 42.479 o
-4 -6 -1 554.858 559.732 14.430 1.006 o
-4 -5 -19 300.167 304.096 4.565 7.861 o
-4 -5 -18 34.350 34.843 1.066 192.446 o
-4 -5 -17 8.019 7.290 1.006 240.225 o
-4 -5 -16 118.315 118.869 2.584 29.588 o
-4 -5 -15 14.086 13.897 0.915 284.503 o
-4 -5 -14 4.334 4.736 0.975 256.431 o
-4 -5 -13 174.262 172.305 1.518 42.821 o
-4 -5 -12 49.580 51.164 1.036 180.288 o
-4 -5 -11 97.115 98.385 1.569 69.166 o
-4 -5 -10 226.759 227.109 1.267 32.953 o
-4 -5 -9 229.562 231.644 3.067 15.883 o
-4 -5 -8 129.195 129.146 1.679 51.971 o
-4 -5 -7 138.904 138.829 1.609 51.291 o
-4 -5 -6 176.899 178.107 1.689 38.176 o
-4 -5 -5 42.431 38.795 1.156 159.916 o
-4 -5 -4 323.045 328.149 4.817 6.964 o
-4 -5 -3 125.886 123.002 2.162 37.989 o
-4 -5 -2 140.224 137.231 1.388 59.417 o
-4 -5 -1 400.285 404.934 3.469 8.076 o
-4 -4 -20 83.715 82.407 1.327 96.073 o
-4 -4 -19 86.396 88.531 1.528 76.577 o
-4 -4 -18 57.837 59.460 1.247 126.067 o
-4 -4 -17 7.010 6.114 1.016 235.919 o
-4 -4 -16 25.505 25.974 0.965 243.019 o
-4 -4 -15 250.517 246.999 2.695 17.116 o
-4 -4 -14 151.214 150.192 2.504 27.660 o
-4 -4 -13 134.846 136.024 1.116 73.830 o
-4 -4 -12 243.155 235.968 2.464 19.380 o
-4 -4 -11 190.464 192.095 1.901 31.619 o
-4 -4 -10 137.132 137.170 1.639 50.824 o
-4 -4 -9 320.668 322.085 3.731 9.564 o
-4 -4 -8 1209.080 1251.460 16.522 0.553 o
-4 -4 -7 105.600 105.002 2.212 39.769 o
-4 -4 -6 353.094 356.446 5.048 6.166 o
-4 -4 -5 47.821 47.473 1.991 57.932 o
-4 -4 -4 189.449 187.529 1.629 36.600 o
-4 -4 -3 115.880 113.821 1.317 75.605 o
-4 -4 -2 476.275 474.631 1.951 8.325 o
-4 -4 -1 8.347 8.205 1.217 164.322 o
-4 -3 -21 11.861 12.358 1.217 163.382 o
-4 -3 -20 18.431 18.603 1.388 124.498 o
-4 -3 -19 15.891 16.974 1.217 161.922 o
-4 -3 -18 27.723 29.383 1.066 199.390 o
-4 -3 -17 157.580 156.025 1.679 43.613 o
-4 -3 -16 110.828 110.221 1.418 72.074 o
-4 -3 -15 173.125 169.409 2.524 25.189 o
-4 -3 -14 32.465 33.797 0.985 223.641 o
-4 -3 -13 81.330 83.945 1.187 112.622 o
-4 -3 -12 389.730 389.770 7.361 3.428 o
-4 -3 -11 145.866 144.772 2.534 27.748 o
-4 -3 -10 336.559 335.540 3.017 11.180 o
-4 -3 -9 947.880 959.357 10.347 1.168 o
-4 -3 -8 31.381 30.429 0.985 226.402 o
-4 -3 -7 149.478 150.323 2.031 36.719 o
-4 -3 -6 877.725 907.942 13.274 0.922 o
-4 -3 -5 8.302 8.658 1.076 209.788 o
-4 -3 -4 50.579 50.520 1.146 152.563 o
-4 -3 -2 207.632 205.127 1.699 31.678 o
-4 -3 -1 94.599 89.667 1.237 97.583 o
-4 -2 -21 269.916 266.547 2.212 18.729 o
-4 -2 -20 19.148 20.111 1.237 155.504 o
-4 -2 -19 62.773 60.837 1.317 112.624 o
-4 -2 -18 10.863 11.172 1.106 197.679 o
-4 -2 -17 8.116 7.954 0.985 249.931 o
-4 -2 -16 46.754 47.322 1.227 139.423 o
-4 -2 -15 83.799 83.885 1.146 116.005 o
-4 -2 -14 18.367 17.768 0.975 247.344 o
-4 -2 -13 261.710 260.031 2.594 16.940 o
-4 -2 -12 379.089 378.619 4.676 6.421 o
-4 -2 -11 200.513 197.173 1.991 28.918 o
-4 -2 -10 420.578 420.571 2.544 9.243 o
-4 -2 -9 126.271 127.899 3.741 15.468 o
-4 -2 -8 1197.620 1246.800 23.369 0.343 o
-4 -2 -7 21.554 21.338 0.975 243.684 o
-4 -2 -6 58.103 57.489 1.257 124.852 o
-4 -2 -5 182.565 181.023 2.433 25.299 o
-4 -2 -4 275.868 272.601 1.850 20.457 o
-4 -2 -3 87.662 86.982 1.237 102.169 o
-4 -2 -2 223.855 217.194 1.498 31.372 o
-4 -2 -1 480.835 467.582 5.541 4.340 o
-4 -1 -22 5.460 7.009 1.187 173.195 o
-4 -1 -21 74.696 74.211 1.378 96.830 o
-4 -1 -20 10.913 10.559 1.227 161.080 o
-4 -1 -19 115.260 114.143 1.408 70.410 o
-4 -1 -18 134.246 132.344 2.252 34.489 o
-4 -1 -17 301.256 299.631 2.655 14.165 o
-4 -1 -16 31.899 31.233 0.996 221.427 o
-4 -1 -15 33.966 32.752 0.975 226.713 o
-4 -1 -14 343.310 342.921 2.293 13.174 o
-4 -1 -13 398.328 403.476 5.581 4.968 o
-4 -1 -12 477.690 482.776 3.640 6.236 o
-4 -1 -11 342.963 340.719 2.645 12.091 o
-4 -1 -10 182.694 182.622 1.589 38.851 o
-4 -1 -9 20.977 22.153 0.895 286.849 o
-4 -1 -8 267.206 263.782 1.689 22.534 o
-4 -1 -7 388.782 387.578 5.018 5.792 o
-4 -1 -6 60.145 60.445 1.126 145.696 o
-4 -1 -5 368.635 367.859 4.716 6.508 o
-4 -1 -4 46.981 48.800 1.518 95.474 o
-4 -1 -3 587.049 579.080 4.063 4.439 o
-4 -1 -2 71.301 70.249 1.217 119.337 o
-4 -1 -1 503.627 500.343 2.112 7.412 o
-3 -11 -4 13.960 14.179 1.026 227.643 o
-3 -11 -3 124.224 130.725 3.449 17.849 o
-3 -11 -2 20.512 22.444 1.016 226.003 o
-3 -11 -1 30.019 30.238 1.720 79.942 o
-3 -10 -11 82.898 85.212 2.011 50.572 o
-3 -10 -10 76.798 79.822 3.349 20.556 o
-3 -10 -9 12.968 12.550 0.744 427.302 o
-3 -10 -8 86.055 84.528 3.349 20.312 o
-3 -10 -7 92.968 94.635 1.579 70.259 o
-3 -10 -6 97.352 94.082 2.715 29.049 o
-3 -10 -5 11.911 11.303 1.036 224.721 o
-3 -10 -4 23.511 25.994 1.307 137.712 o
-3 -10 -3 4.810 4.646 0.784 395.871 o
-3 -10 -2 66.228 67.213 1.488 90.061 o
-3 -10 -1 5.142 5.279 0.925 284.726 o
-3 -9 -14 46.213 46.357 1.649 82.578 o
-3 -9 -13 209.913 215.716 3.399 14.712 o
-3 -9 -12 9.851 12.238 1.096 201.412 o
-3 -9 -11 148.354 155.210 1.388 54.470 o
-3 -9 -10 195.620 199.958 4.807 8.895 o
-3 -9 -9 18.983 18.523 0.734 422.430 o
-3 -9 -8 56.196 57.851 1.126 149.823 o
-3 -9 -7 11.162 11.071 0.634 588.803 o
-3 -9 -6 123.332 122.227 2.876 24.506 o
-3 -9 -5 16.063 16.250 0.794 370.276 o
-3 -9 -4 1.393 2.283 0.794 387.317 o
-3 -9 -3 76.386 78.173 1.800 62.553 o
-3 -9 -2 121.125 117.039 5.128 8.759 o
-3 -9 -1 71.311 69.555 2.886 27.496 o
-3 -8 -16 34.584 35.889 1.056 195.113 o
-3 -8 -15 231.036 234.651 2.896 16.887 o
-3 -8 -14 47.836 47.252 0.865 243.500 o
-3 -8 -13 28.605 28.236 0.925 258.097 o
-3 -8 -12 41.325 42.365 1.086 177.772 o
-3 -8 -11 117.729 117.602 2.675 28.046 o
-3 -8 -10 68.079 67.534 0.835 200.867 o
-3 -8 -9 335.477 336.867 3.439 9.950 o
-3 -8 -8 26.125 28.025 0.754 376.413 o
-3 -8 -7 71.577 70.652 1.569 80.585 o
-3 -8 -6 10.891 11.162 0.734 442.642 o
-3 -8 -5 148.720 147.970 2.152 34.340 o
-3 -8 -4 551.343 562.608 6.305 3.280 o
-3 -8 -3 13.187 13.686 1.006 237.124 o
-3 -8 -2 340.472 362.298 3.902 8.466 o
-3 -8 -1 127.839 130.926 2.635 27.735 o
-3 -7 -19 53.656 54.733 1.428 103.247 o
-3 -7 -18 123.143 125.807 3.087 21.702 o
-3 -7 -17 466.109 473.394 4.052 5.932 o
-3 -7 -16 17.866 16.773 1.036 220.840 o
-3 -7 -15 140.250 143.284 2.263 33.165 o
-3 -7 -14 66.895 66.237 0.945 175.207 o
-3 -7 -13 11.405 12.338 0.704 478.587 o
-3 -7 -12 100.556 102.558 1.488 72.512 o
-3 -7 -11 88.114 87.797 1.026 126.896 o
-3 -7 -10 296.243 307.303 3.640 10.444 o
-3 -7 -9 459.178 465.430 4.465 5.561 o
-3 -7 -8 82.278 80.949 1.750 64.050 o
-3 -7 -7 84.880 85.695 1.036 129.255 o
-3 -7 -6 160.990 163.999 2.413 27.823 o
-3 -7 -5 56.777 55.799 1.136 148.103 o
-3 -7 -4 197.911 204.835 2.182 26.321 o
-3 -7 -3 1155.690 1176.350 9.915 0.974 o
-3 -7 -2 12.181 13.867 0.965 257.356 o
-3 -7 -1 949.103 987.172 11.474 1.036 o
-3 -6 -21 47.400 49.163 1.257 132.898 o
-3 -6 -20 128.646 127.899 3.037 22.061 o
-3 -6 -19 426.454 429.249 3.660 7.185 o
-3 -6 -18 53.085 53.939 0.975 192.069 o
-3 -6 -17 55.282 55.236 0.945 197.444 o
-3 -6 -16 81.058 80.848 1.921 55.204 o
-3 -6 -15 323.728 321.492 3.479 10.236 o
-3 -6 -14 254.378 250.931 2.202 20.219 o
-3 -6 -13 52.931 51.928 0.975 193.476 o
-3 -6 -12 318.466 329.547 2.263 14.517 o
-3 -6 -11 99.047 98.747 3.409 19.215 o
-3 -6 -10 25.926 25.793 0.875 290.771 o
-3 -6 -9 413.674 412.979 3.489 7.766 o
-3 -6 -8 185.523 185.257 2.222 27.715 o
-3 -6 -7 520.744 531.234 3.489 5.657 o
-3 -6 -6 309.458 308.862 3.389 10.971 o
-3 -6 -5 216.129 217.375 2.946 17.494 o
-3 -6 -4 171.180 170.264 1.659 40.409 o
-3 -6 -3 465.519 487.452 9.483 2.123 o
-3 -6 -2 277.013 276.261 2.594 15.895 o
-3 -6 -1 415.447 426.916 5.440 4.945 o
-3 -5 -22 54.344 53.959 1.066 166.557 o
-3 -5 -21 129.297 128.713 1.297 68.580 o
-3 -5 -20 449.270 448.476 5.621 4.497 o
-3 -5 -19 260.286 259.870 2.997 14.709 o
-3 -5 -18 346.491 346.822 2.715 11.676 o
-3 -5 -17 78.216 80.054 1.730 66.210 o
-3 -5 -16 326.157 324.539 3.721 9.470 o
-3 -5 -15 266.498 267.814 3.489 12.091 o
-3 -5 -14 183.058 184.010 1.227 46.103 o
-3 -5 -13 70.607 70.853 1.709 70.135 o
-3 -5 -12 181.035 181.144 1.076 50.296 o
-3 -5 -11 301.642 301.994 3.288 11.590 o
-3 -5 -10 31.709 32.068 0.734 374.320 o
-3 -5 -9 1572.060 1615.390 14.671 0.489 o
-3 -5 -8 693.389 713.937 8.447 1.929 o
-3 -5 -7 548.813 560.859 7.522 2.684 o
-3 -5 -6 71.874 71.697 1.056 144.062 o
-3 -5 -5 87.738 86.359 1.297 96.152 o
-3 -5 -4 37.738 37.236 1.508 100.447 o
-3 -5 -3 104.366 107.254 1.016 107.024 o
-3 -5 -2 1505.620 1483.140 17.115 0.447 o
-3 -5 -1 100.227 100.447 1.247 90.862 o
-3 -4 -23 193.205 189.983 1.961 30.508 o
-3 -4 -22 14.569 14.480 1.046 218.823 o
-3 -4 -21 95.945 96.475 1.378 83.129 o
-3 -4 -20 68.633 69.535 1.046 149.977 o
-3 -4 -19 78.602 76.092 1.076 132.838 o
-3 -4 -18 31.822 31.947 1.006 217.207 o
-3 -4 -17 410.907 415.453 5.541 4.899 o
-3 -4 -16 175.420 182.381 2.071 31.111 o
-3 -4 -15 102.185 103.413 1.026 109.111 o
-3 -4 -14 92.328 88.581 2.102 45.675 o
-3 -4 -13 33.474 34.250 0.835 296.365 o
-3 -4 -12 231.371 234.942 4.394 9.620 o
-3 -4 -11 208.363 206.997 1.720 31.190 o
-3 -4 -10 1508.660 1533.770 21.720 0.334 o
-3 -4 -9 112.348 114.555 1.327 76.261 o
-3 -4 -8 390.055 392.717 3.781 7.748 o
-3 -4 -7 304.360 306.217 3.670 10.198 o
-3 -4 -6 468.503 474.510 9.493 2.124 o
-3 -4 -5 104.511 104.258 1.368 78.827 o
-3 -4 -4 254.685 251.041 4.616 8.562 o
-3 -4 -3 87.575 84.629 1.659 67.928 o
-3 -4 -2 981.219 994.844 10.790 1.081 o
-3 -4 -1 130.223 129.146 0.985 85.013 o
-3 -3 -24 7.081 7.150 1.116 195.395 o
-3 -3 -23 62.509 63.703 1.277 117.683 o
-3 -3 -22 2.709 3.751 1.036 227.741 o
-3 -3 -21 115.484 116.043 1.358 72.900 o
-3 -3 -20 31.848 31.997 1.398 118.217 o
-3 -3 -19 171.671 169.359 3.298 17.248 o
-3 -3 -18 212.713 211.382 3.027 17.159 o
-3 -3 -16 117.853 117.391 1.579 60.269 o
-3 -3 -15 278.542 279.741 2.484 16.346 o
-3 -3 -14 7.689 7.280 0.855 331.811 o
-3 -3 -13 127.679 127.748 1.780 48.808 o
-3 -3 -12 1395.460 1441.550 18.261 0.438 o
-3 -3 -11 803.569 811.066 7.250 1.941 o
-3 -3 -10 141.473 144.501 1.237 63.958 o
-3 -3 -9 69.336 68.681 1.327 106.251 o
-3 -3 -8 662.642 662.110 5.319 3.140 o
-3 -3 -7 603.512 592.725 3.620 4.548 o
-3 -3 -6 830.318 850.675 17.235 0.650 o
-3 -3 -5 291.218 298.816 3.670 10.531 o
-3 -3 -4 376.955 369.619 1.901 12.567 o
-3 -3 -3 17.621 15.898 0.845 327.677 o
-3 -3 -2 28.262 28.709 0.865 291.456 o
-3 -3 -1 138.865 140.187 2.735 25.280 o
-3 -2 -24 10.789 10.267 1.156 181.147 o
-3 -2 -23 12.401 11.283 1.046 220.310 o
-3 -2 -21 4.831 6.184 1.106 199.361 o
-3 -2 -20 174.049 177.142 2.343 27.315 o
-3 -2 -19 106.109 103.876 1.106 98.694 o
-3 -2 -18 199.278 198.279 1.951 29.544 o
-3 -2 -17 422.060 425.569 3.801 7.050 o
-3 -2 -16 181.935 180.802 1.518 40.556 o
-3 -2 -15 171.388 170.264 2.293 28.566 o
-3 -2 -14 13.238 14.671 0.855 325.275 o
-3 -2 -13 21.164 20.293 0.855 313.606 o
-3 -2 -12 96.176 95.177 0.975 122.933 o
-3 -2 -11 153.484 152.505 0.965 68.266 o
-3 -2 -10 526.234 527.182 7.924 2.598 o
-3 -2 -9 576.358 596.034 9.985 1.771 o
-3 -2 -8 28.602 28.739 1.136 176.712 o
-3 -2 -7 122.765 123.183 1.267 73.836 o
-3 -2 -6 515.490 509.011 2.162 7.099 o
-3 -2 -5 332.755 333.147 4.937 6.628 o
-3 -2 -4 418.454 418.500 4.837 5.663 o
-3 -2 -3 121.851 115.591 2.192 38.056 o
-3 -2 -2 29.094 27.824 1.116 182.672 o
-3 -2 -1 974.495 959.981 5.742 1.757 o
-3 -1 -24 278.880 277.227 1.639 21.378 o
-3 -1 -23 20.438 21.741 1.136 182.447 o
-3 -1 -22 64.452 62.034 1.106 145.461 o
-3 -1 -21 20.370 20.272 1.006 231.164 o
-3 -1 -20 184.918 188.062 1.840 33.528 o
-3 -1 -19 147.344 144.823 1.599 49.092 o
-3 -1 -18 51.554 51.978 1.549 90.573 o
-3 -1 -17 36.230 35.165 1.086 184.587 o
-3 -1 -16 247.046 242.122 3.379 13.422 o
-3 -1 -15 102.670 103.021 1.237 89.791 o
-3 -1 -14 68.228 66.820 1.559 82.952 o
-3 -1 -13 34.736 34.773 1.026 205.773 o
-3 -1 -12 12.498 12.650 0.794 376.890 o
-3 -1 -11 468.083 464.183 6.737 3.493 o
-3 -1 -10 504.876 498.704 5.108 4.474 o
-3 -1 -9 24.438 24.093 0.714 424.141 o
-3 -1 -8 37.508 36.382 0.724 359.642 o
-3 -1 -7 457.419 452.589 4.686 5.383 o
-3 -1 -6 200.077 197.253 1.629 34.278 o
-3 -1 -5 285.383 286.518 2.222 17.264 o
-3 -1 -4 435.955 436.328 5.360 4.870 o
-3 -1 -3 284.036 271.605 4.012 9.802 o
-3 -1 -2 181.630 172.295 3.419 15.994 o
-3 -1 -1 420.943 408.494 2.152 10.081 o
-2 -11 -8 19.437 21.167 3.188 23.960 o
-2 -11 -7 40.150 40.142 1.378 117.573 o
-2 -11 -6 67.236 65.322 2.172 46.859 o
-2 -11 -5 151.392 146.794 4.897 9.222 o
-2 -11 -4 4.299 3.540 0.794 386.383 o
-2 -11 -3 9.774 10.126 0.875 314.976 o
-2 -11 -2 34.771 32.792 1.207 154.042 o
-2 -11 -1 79.507 78.123 1.156 119.687 o
-2 -10 -14 6.703 7.009 0.996 245.463 o
-2 -10 -13 6.828 7.089 1.177 175.987 o
-2 -10 -12 43.284 45.351 1.398 112.584 o
-2 -10 -11 28.431 29.453 0.985 229.697 o
-2 -10 -10 110.366 115.812 2.011 44.735 o
-2 -10 -9 24.496 24.124 1.056 206.908 o
-2 -10 -8 334.783 344.218 5.038 6.388 o
-2 -10 -7 22.027 22.857 1.026 220.668 o
-2 -10 -6 7.805 6.798 1.146 185.206 o
-2 -10 -5 76.889 75.830 1.991 52.864 o
-2 -10 -4 56.599 53.869 1.368 110.125 o
-2 -10 -3 356.201 360.739 10.840 1.853 o
-2 -10 -2 82.543 80.587 2.162 45.022 o
-2 -10 -1 534.641 524.165 4.957 4.332 o
-2 -9 -17 36.169 39.428 1.619 88.035 o
-2 -9 -16 19.328 19.076 0.985 241.419 o
-2 -9 -15 64.966 64.970 1.599 80.624 o
-2 -9 -14 39.852 40.414 1.297 131.209 o
-2 -9 -13 35.003 36.271 2.021 57.854 o
-2 -9 -12 141.229 147.799 1.327 59.852 o
-2 -9 -11 401.927 416.197 4.968 5.640 o
-2 -9 -10 151.926 154.607 2.142 33.842 o
-2 -9 -9 89.018 91.195 1.066 119.518 o
-2 -9 -8 140.647 146.311 2.202 34.226 o
-2 -9 -7 10.572 11.584 0.593 669.201 o
-2 -9 -6 194.742 187.761 3.741 13.454 o
-2 -9 -5 32.952 32.540 1.297 135.533 o
-2 -9 -4 157.511 156.216 1.539 47.440 o
-2 -9 -3 19.854 19.438 1.207 163.033 o
-2 -9 -2 109.372 101.191 3.127 22.101 o
-2 -9 -1 270.741 266.256 5.651 6.094 o
-2 -8 -19 101.950 103.956 1.820 54.314 o
-2 -8 -18 36.393 38.343 1.136 169.098 o
-2 -8 -17 39.441 39.298 2.212 48.240 o
-2 -8 -16 73.925 75.197 1.468 87.968 o
-2 -8 -15 24.012 21.891 1.498 106.037 o
-2 -8 -14 184.226 189.058 1.689 36.197 o
-2 -8 -13 209.838 213.725 4.485 9.723 o
-2 -8 -12 6.797 6.737 0.714 474.927 o
-2 -8 -11 401.501 407.670 1.669 11.542 o
-2 -8 -10 26.491 25.451 0.784 353.178 o
-2 -8 -9 674.890 673.171 16.502 0.756 o
-2 -8 -8 18.229 18.764 0.724 434.775 o
-2 -8 -7 165.033 162.078 1.760 39.846 o
-2 -8 -6 58.337 57.479 1.368 108.640 o
-2 -8 -5 116.735 118.336 1.629 58.122 o
-2 -8 -4 181.661 181.677 2.212 28.360 o
-2 -8 -3 205.469 205.771 4.585 9.478 o
-2 -8 -2 71.987 66.499 2.826 28.634 o
-2 -8 -1 28.273 28.759 0.905 268.616 o
-2 -7 -21 45.975 48.710 1.237 137.528 o
-2 -7 -20 31.586 30.942 1.197 158.478 o
-2 -7 -19 101.158 99.773 1.669 62.194 o
-2 -7 -18 390.725 400.128 4.907 5.878 o
-2 -7 -17 29.677 30.972 1.126 178.394 o
-2 -7 -16 238.234 242.906 3.610 12.523 o
-2 -7 -15 191.277 188.263 2.172 27.764 o
-2 -7 -14 158.288 158.116 1.981 36.213 o
-2 -7 -13 13.926 13.495 0.694 486.298 o
-2 -7 -12 85.193 85.011 1.317 95.746 o
-2 -7 -11 82.395 83.945 0.955 144.764 o
-2 -7 -10 1245.910 1263.640 5.812 1.160 o
-2 -7 -9 127.037 130.182 1.287 69.665 o
-2 -7 -8 1948.160 1937.730 25.823 0.224 o
-2 -7 -7 263.731 260.906 2.082 20.152 o
-2 -7 -6 280.266 288.580 1.066 24.005 o
-2 -7 -5 88.260 86.540 1.347 91.100 o
-2 -7 -3 275.460 267.261 5.802 5.813 o
-2 -7 -2 136.723 134.898 1.709 48.758 o
-2 -7 -1 244.874 239.025 6.124 5.537 o
-2 -6 -23 126.621 127.135 4.565 10.793 o
-2 -6 -22 69.416 69.445 2.061 51.011 o
-2 -6 -21 75.645 75.458 1.800 62.941 o
-2 -6 -20 19.002 19.126 1.297 141.878 o
-2 -6 -19 48.929 51.556 1.840 66.697 o
-2 -6 -18 50.953 53.104 1.227 135.359 o
-2 -6 -17 127.392 128.261 1.347 66.860 o
-2 -6 -16 498.788 495.617 4.947 4.661 o
-2 -6 -15 136.829 136.617 1.720 48.235 o
-2 -6 -14 215.529 212.618 2.886 18.074 o
-2 -6 -13 133.841 133.681 0.935 84.416 o
-2 -6 -12 79.964 79.963 1.197 113.513 o
-2 -6 -11 686.082 710.961 7.300 2.269 o
-2 -6 -10 794.355 820.980 12.419 1.077 o
-2 -6 -9 852.196 846.150 10.719 1.244 o
-2 -6 -8 140.828 140.448 2.745 25.023 o
-2 -6 -7 244.261 245.973 2.373 19.715 o
-2 -6 -6 43.183 43.199 0.704 346.280 o
-2 -6 -5 781.371 794.443 6.526 2.177 o
-2 -6 -4 93.187 93.458 0.955 129.006 o
-2 -6 -3 27.151 26.718 0.483 775.405 o
-2 -6 -2 60.947 59.892 1.307 115.150 o
-2 -6 -1 735.888 743.491 5.088 2.795 o
-2 -5 -24 75.084 79.159 1.820 61.554 o
-2 -5 -23 48.868 53.225 2.182 48.449 o
-2 -5 -22 96.888 96.103 1.569 69.559 o
-2 -5 -21 21.449 22.022 1.659 87.158 o
-2 -5 -20 302.340 303.874 3.218 11.804 o
-2 -5 -19 236.897 243.882 4.183 10.204 o
-2 -5 -18 712.803 703.761 13.304 1.045 o
-2 -5 -17 54.506 55.397 0.885 217.883 o
-2 -5 -16 694.169 703.459 6.365 2.562 o
-2 -5 -15 99.543 96.595 1.549 69.958 o
-2 -5 -14 87.227 88.400 0.955 137.389 o
-2 -5 -13 481.691 487.844 3.509 6.310 o
-2 -5 -12 367.362 380.821 2.192 11.971 o
-2 -5 -11 485.105 496.834 4.354 5.319 o
-2 -5 -10 129.855 131.479 1.518 57.858 o
-2 -5 -9 981.691 988.097 11.273 1.034 o
-2 -5 -8 336.469 334.745 2.001 14.598 o
-2 -5 -7 280.263 290.892 4.998 7.176 o
-2 -5 -6 48.880 48.237 0.553 426.436 o
-2 -5 -5 429.480 441.889 4.525 5.862 o
-2 -5 -4 390.927 401.787 5.551 5.053 o
-2 -5 -3 712.249 717.819 5.631 2.738 o
-2 -5 -2 3183.130 3245.990 36.915 0.097 o
-2 -5 -1 38.984 38.463 1.116 172.698 o
-2 -4 -25 81.694 87.032 2.323 39.552 o
-2 -4 -24 3.434 3.560 1.659 88.789 o
-2 -4 -23 40.704 42.777 1.327 125.059 o
-2 -4 -22 231.322 235.576 1.699 27.147 o
-2 -4 -21 214.601 212.779 4.927 8.303 o
-2 -4 -20 108.729 104.650 4.103 13.485 o
-2 -4 -19 1170.220 1162.940 11.685 0.841 o
-2 -4 -18 108.897 107.154 1.076 98.478 o
-2 -4 -17 27.379 26.628 0.855 300.531 o
-2 -4 -16 94.537 93.609 1.961 50.442 o
-2 -4 -15 246.273 245.823 2.795 16.682 o
-2 -4 -14 289.673 293.054 3.680 10.587 o
-2 -4 -13 146.125 149.700 1.911 40.074 o
-2 -4 -12 35.407 35.849 0.774 329.426 o
-2 -4 -11 264.587 261.188 3.238 13.344 o
-2 -4 -10 143.800 143.757 1.830 43.014 o
-2 -4 -9 63.149 62.476 0.684 267.285 o
-2 -4 -8 14.162 13.907 0.553 744.968 o
-2 -4 -7 486.715 492.319 5.923 3.941 o
-2 -4 -6 136.449 135.230 2.474 29.786 o
-2 -4 -5 1182.410 1159.880 8.407 1.079 o
-2 -4 -4 1829.070 1798.690 13.605 0.438 o
-2 -4 -3 164.881 165.276 2.252 30.005 o
-2 -4 -2 662.414 645.528 4.374 3.603 o
-2 -4 -1 4680.550 4677.940 43.169 0.056 o
-2 -3 -25 85.549 87.666 1.890 55.397 o
-2 -3 -23 305.981 307.354 4.847 7.171 o
-2 -3 -22 213.141 217.767 1.951 27.133 o
-2 -3 -21 285.963 292.129 3.308 12.036 o
-2 -3 -20 367.403 368.141 3.680 8.486 o
-2 -3 -19 340.361 343.796 3.268 10.250 o
-2 -3 -18 559.704 550.783 5.661 3.646 o
-2 -3 -17 540.626 538.575 5.199 4.078 o
-2 -3 -16 309.412 308.550 3.499 10.613 o
-2 -3 -15 84.833 85.212 0.975 138.401 o
-2 -3 -14 50.325 50.027 0.764 281.389 o
-2 -3 -13 92.929 90.492 1.589 70.212 o
-2 -3 -12 250.302 251.836 2.866 15.962 o
-2 -3 -11 140.738 139.533 2.232 33.924 o
-2 -3 -10 319.851 317.128 2.544 13.612 o
-2 -3 -9 240.200 248.638 4.646 8.655 o
-2 -3 -8 110.337 110.774 1.257 82.642 o
-2 -3 -7 131.324 133.047 1.166 73.520 o
-2 -3 -6 65.330 64.910 0.945 178.031 o
-2 -3 -5 349.330 354.696 11.152 1.768 o
-2 -3 -4 657.927 666.182 6.788 2.564 o
-2 -3 -3 604.552 601.172 8.547 2.141 o
-2 -3 -2 336.142 335.862 4.485 7.439 o
-2 -3 -1 1122.330 1103.930 8.929 1.109 o
-2 -2 -26 47.783 50.158 1.468 100.970 o
-2 -2 -25 19.032 20.413 1.358 129.681 o
-2 -2 -24 197.723 200.169 1.911 30.176 o
-2 -2 -23 62.044 62.939 1.368 105.894 o
-2 -2 -22 436.218 435.765 5.209 5.030 o
-2 -2 -21 14.201 15.154 1.327 136.950 o
-2 -2 -20 13.149 13.957 0.975 251.658 o
-2 -2 -19 739.222 754.170 6.727 2.268 o
-2 -2 -18 810.982 821.282 11.906 1.129 o
-2 -2 -17 18.874 19.468 0.815 347.113 o
-2 -2 -16 12.373 13.424 0.774 395.831 o
-2 -2 -15 280.819 281.812 2.112 18.263 o
-2 -2 -13 325.630 330.975 4.565 7.421 o
-2 -2 -12 460.393 458.702 3.328 6.993 o
-2 -2 -11 368.551 363.867 4.585 6.747 o
-2 -2 -10 174.920 178.047 2.152 30.083 o
-2 -2 -9 1203.870 1159.020 7.552 1.128 o
-2 -2 -8 266.169 266.708 2.846 15.176 o
-2 -2 -7 212.288 208.546 2.423 22.425 o
-2 -2 -6 143.425 142.429 1.780 44.615 o
-2 -2 -5 630.036 634.949 7.280 2.493 o
-2 -2 -4 140.797 137.743 2.725 25.385 o
-2 -2 -3 1363.590 1380.050 16.190 0.516 o
-2 -2 -2 769.650 745.391 5.702 2.494 o
-2 -2 -1 1302.580 1294.180 10.739 0.799 o
-2 -1 -26 13.995 15.315 1.498 107.805 o
-2 -1 -25 92.731 94.132 2.122 44.600 o
-2 -1 -24 43.404 42.938 1.458 104.628 o
-2 -1 -23 39.259 39.620 1.247 141.360 o
-2 -1 -22 249.981 251.222 1.790 23.771 o
-2 -1 -21 29.966 29.282 1.046 204.884 o
-2 -1 -20 87.103 86.298 1.207 105.955 o
-2 -1 -19 10.200 11.423 0.875 314.303 o
-2 -1 -18 13.344 12.469 0.845 333.751 o
-2 -1 -17 15.706 16.049 0.825 345.316 o
-2 -1 -16 196.382 195.021 3.600 14.138 o
-2 -1 -15 326.869 320.396 3.992 8.781 o
-2 -1 -14 372.736 366.310 4.696 6.509 o
-2 -1 -13 101.922 99.230 2.061 45.265 o
-2 -1 -12 27.195 27.452 0.945 250.163 o
-2 -1 -11 368.912 368.291 3.117 9.752 o
-2 -1 -10 1289.320 1279.760 9.865 0.860 o
-2 -1 -9 333.186 324.468 3.871 8.954 o
-2 -1 -8 127.775 126.572 1.941 43.673 o
-2 -1 -7 963.449 953.555 5.309 1.848 o
-2 -1 -6 1520.440 1517.490 15.667 0.483 o
-2 -1 -5 536.662 533.457 8.477 2.345 o
-2 -1 -4 393.030 393.109 3.982 7.341 o
-2 -1 -3 728.232 720.514 5.953 2.576 o
-2 -1 -2 600.151 588.230 4.807 3.866 o
-2 -1 -1 693.809 669.119 5.400 2.973 o
-1 -12 -6 31.985 32.560 0.935 246.636 o
-1 -12 -5 63.295 58.967 2.675 32.233 o
-1 -12 -4 62.749 60.214 1.971 56.642 o
-1 -12 -3 5.505 5.400 0.553 790.759 o
-1 -12 -2 118.114 112.886 5.531 7.614 o
-1 -12 -1 123.975 121.996 5.078 8.891 o
-1 -11 -12 108.707 105.444 5.490 7.775 o
-1 -11 -11 24.574 24.425 1.036 214.384 o
-1 -11 -10 150.711 155.351 4.495 10.715 o
-1 -11 -9 323.429 323.594 3.630 9.782 o
-1 -11 -8 172.258 182.773 4.254 11.331 o
-1 -11 -7 62.252 64.699 1.498 90.765 o
-1 -11 -6 3.574 3.630 0.754 428.853 o
-1 -11 -5 129.430 132.042 1.177 74.049 o
-1 -11 -4 10.364 11.101 0.593 670.538 o
-1 -11 -3 57.097 54.492 2.856 28.727 o
-1 -11 -2 74.664 70.300 5.963 6.762 o
-1 -11 -1 27.060 22.223 3.298 22.330 o
-1 -10 -16 26.010 24.657 1.408 118.962 o
-1 -10 -15 10.980 11.303 1.981 62.098 o
-1 -10 -14 36.711 34.944 1.297 133.626 o
-1 -10 -13 37.603 37.930 5.289 8.691 o
-1 -10 -12 15.144 14.812 1.398 123.559 o
-1 -10 -11 112.756 110.804 3.248 20.431 o
-1 -10 -10 34.789 35.859 1.337 126.827 o
-1 -10 -9 181.786 182.230 4.183 11.514 o
-1 -10 -8 40.858 43.592 0.955 220.373 o
-1 -10 -7 156.569 163.516 4.153 12.167 o
-1 -10 -6 152.707 162.340 1.770 41.597 o
-1 -10 -5 13.498 12.137 0.985 246.932 o
-1 -10 -4 86.381 87.797 3.077 23.695 o
-1 -10 -3 13.337 11.996 0.563 728.093 o
-1 -10 -2 6.151 5.752 0.825 357.528 o
-1 -10 -1 40.721 38.292 3.218 23.215 o
-1 -9 -18 45.846 46.628 1.066 177.680 o
-1 -9 -17 60.530 61.048 1.901 60.707 o
-1 -9 -16 123.403 123.736 2.765 26.097 o
-1 -9 -15 51.831 51.304 1.358 114.044 o
-1 -9 -14 185.406 189.380 5.239 7.791 o
-1 -9 -13 50.453 51.616 1.478 98.725 o
-1 -9 -12 257.194 261.660 5.138 7.200 o
-1 -9 -11 312.583 323.352 5.651 5.657 o
-1 -9 -10 416.283 410.003 3.982 6.940 o
-1 -9 -9 557.611 566.490 9.020 2.093 o
-1 -9 -8 335.644 316.283 8.256 3.042 o
-1 -9 -7 459.723 477.668 5.480 4.484 o
-1 -9 -6 284.610 293.467 2.313 16.645 o
-1 -9 -5 91.718 97.822 2.071 46.280 o
-1 -9 -4 154.405 151.319 2.997 21.014 o
-1 -9 -3 117.090 111.297 3.952 14.288 o
-1 -9 -2 550.408 535.015 12.710 1.253 o
-1 -9 -1 263.283 265.924 1.016 27.428 o
-1 -8 -21 19.841 18.080 1.559 98.959 o
-1 -8 -20 94.659 97.420 1.378 83.462 o
-1 -8 -19 81.095 82.739 1.076 127.982 o
-1 -8 -18 27.503 27.563 0.875 287.387 o
-1 -8 -17 98.499 98.496 1.287 88.834 o
-1 -8 -16 62.965 64.628 2.303 42.467 o
-1 -8 -15 26.424 27.231 0.794 343.674 o
-1 -8 -14 68.633 70.099 1.327 106.248 o
-1 -8 -13 42.068 43.029 1.066 182.614 o
-1 -8 -12 332.798 334.816 3.469 9.941 o
-1 -8 -11 600.464 604.410 10.066 1.719 o
-1 -8 -10 19.251 19.810 0.764 390.194 o
-1 -8 -9 723.362 703.359 17.869 0.648 o
-1 -8 -8 201.919 205.157 3.228 16.222 o
-1 -8 -7 340.273 348.270 5.380 5.791 o
-1 -8 -6 125.332 126.149 2.363 33.197 o
-1 -8 -5 93.427 92.452 0.804 150.351 o
-1 -8 -4 225.634 227.079 5.118 7.648 o
-1 -8 -3 49.207 48.841 0.573 407.070 o
-1 -8 -2 122.848 125.124 1.016 88.676 o
-1 -8 -1 41.781 41.862 0.704 352.902 o
-1 -7 -22 31.650 31.193 1.559 96.225 o
-1 -7 -21 140.550 143.455 2.464 29.349 o
-1 -7 -20 237.213 233.182 2.142 22.490 o
-1 -7 -19 51.429 51.113 1.609 84.730 o
-1 -7 -18 148.358 147.890 2.373 30.141 o
-1 -7 -17 20.831 21.429 0.925 269.974 o
-1 -7 -16 13.485 13.806 0.825 348.966 o
-1 -7 -15 113.783 115.782 1.508 65.124 o
-1 -7 -14 35.580 34.753 1.116 176.355 o
-1 -7 -13 291.360 292.471 3.469 11.295 o
-1 -7 -12 72.671 72.602 0.815 194.127 o
-1 -7 -11 207.808 207.239 1.850 29.486 o
-1 -7 -10 1860.280 1885.090 24.425 0.247 o
-1 -7 -9 7.398 6.808 1.177 175.929 o
-1 -7 -8 132.554 134.154 1.468 58.833 o
-1 -7 -7 80.037 78.877 0.684 206.479 o
-1 -7 -6 2.687 3.258 0.503 963.826 o
-1 -7 -5 218.845 220.965 3.017 16.811 o
-1 -7 -4 29.176 28.830 0.754 368.185 o
-1 -7 -3 169.301 163.506 2.514 25.783 o
-1 -7 -2 168.537 163.768 3.399 16.635 o
-1 -7 -1 101.737 94.705 4.435 11.768 o
-1 -6 -24 116.669 113.791 2.323 35.399 o
-1 -6 -23 139.336 140.016 1.478 55.760 o
-1 -6 -22 137.345 138.578 1.991 40.035 o
-1 -6 -21 145.267 147.689 1.820 42.727 o
-1 -6 -20 135.181 132.897 1.378 62.078 o
-1 -6 -19 28.500 30.026 1.146 173.538 o
-1 -6 -18 96.784 98.858 2.413 35.453 o
-1 -6 -17 56.773 54.844 1.076 161.562 o
-1 -6 -16 61.034 60.395 1.317 113.573 o
-1 -6 -15 105.382 109.215 1.297 82.394 o
-1 -6 -14 1.120 2.343 0.804 377.734 o
-1 -6 -13 155.398 159.585 1.800 40.639 o
-1 -6 -12 150.912 152.405 3.469 16.721 o
-1 -6 -11 89.270 89.506 3.359 20.074 o
-1 -6 -10 523.695 535.629 5.752 3.789 o
-1 -6 -9 59.545 59.691 1.076 156.868 o
-1 -6 -8 423.863 419.616 5.239 5.136 o
-1 -6 -7 136.520 134.103 1.890 43.245 o
-1 -6 -6 275.948 274.793 2.574 16.082 o
-1 -6 -5 270.198 273.496 1.820 21.030 o
-1 -6 -4 384.477 385.467 2.494 10.656 o
-1 -6 -3 592.374 594.757 3.761 4.537 o
-1 -6 -2 653.065 661.909 7.351 2.382 o
-1 -6 -1 42.285 41.369 0.895 244.533 o
-1 -5 -25 87.321 89.023 1.418 84.823 o
-1 -5 -24 141.418 141.504 1.559 52.144 o
-1 -5 -23 50.000 51.224 1.388 110.518 o
-1 -5 -22 11.145 11.624 1.790 75.989 o
-1 -5 -21 10.862 12.077 1.136 187.322 o
-1 -5 -20 116.815 119.372 1.347 72.351 o
-1 -5 -19 384.363 376.356 3.037 9.522 o
-1 -5 -18 351.168 357.029 3.409 9.512 o
-1 -5 -17 201.993 202.874 1.307 38.619 o
-1 -5 -16 577.972 580.980 5.480 3.601 o
-1 -5 -15 97.688 94.795 1.016 117.091 o
-1 -5 -14 33.509 33.154 0.835 297.300 o
-1 -5 -13 26.382 27.553 0.935 255.927 o
-1 -5 -12 44.057 45.804 1.126 163.736 o
-1 -5 -11 30.227 30.710 0.804 325.421 o
-1 -5 -10 385.818 390.585 7.874 3.097 o
-1 -5 -9 476.978 497.085 7.713 2.846 o
-1 -5 -8 1021.870 1045.040 8.950 1.224 o
-1 -5 -7 137.392 137.261 1.337 62.383 o
-1 -5 -6 237.137 242.032 2.152 22.087 o
-1 -5 -5 59.640 59.399 0.724 264.378 o
-1 -5 -4 33.736 33.536 0.815 308.964 o
-1 -5 -3 79.965 79.481 1.327 98.552 o
-1 -5 -2 769.853 762.818 9.704 1.522 o
-1 -5 -1 218.520 222.785 4.525 9.427 o
-1 -4 -26 63.451 63.965 1.528 87.541 o
-1 -4 -25 52.900 51.455 1.267 127.650 o
-1 -4 -23 66.918 64.668 1.720 70.854 o
-1 -4 -22 222.071 222.202 2.454 21.092 o
-1 -4 -21 279.003 276.764 4.294 8.996 o
-1 -4 -20 346.581 346.229 3.308 9.978 o
-1 -4 -19 13.487 13.726 1.066 211.375 o
-1 -4 -18 76.301 76.403 1.860 59.370 o
-1 -4 -17 779.629 791.960 3.489 2.998 o
-1 -4 -16 267.291 267.945 1.599 22.980 o
-1 -4 -15 130.512 130.835 1.388 63.463 o
-1 -4 -14 721.406 726.627 5.903 2.604 o
-1 -4 -13 1016.770 983.049 12.962 0.866 o
-1 -4 -12 77.598 80.285 1.408 91.317 o
-1 -4 -11 37.941 39.911 0.875 261.921 o
-1 -4 -10 264.933 264.114 1.890 21.287 o
-1 -4 -9 578.553 602.318 11.494 1.430 o
-1 -4 -8 534.579 557.038 7.632 2.674 o
-1 -4 -7 19.868 20.765 0.553 695.076 o
-1 -4 -6 425.463 450.165 7.904 2.921 o
-1 -4 -5 1028.300 1044.860 6.285 1.526 o
-1 -4 -4 80.554 81.291 0.955 148.192 o
-1 -4 -3 206.898 215.384 2.926 18.071 o
-1 -4 -2 2840.030 2866.770 12.258 0.229 o
-1 -4 -1 1113.500 1122.440 8.708 1.129 o
-1 -3 -26 15.837 15.184 2.564 37.038 o
-1 -3 -25 6.019 7.311 2.021 59.793 o
-1 -3 -24 11.128 9.794 1.518 105.479 o
-1 -3 -23 14.015 10.750 1.488 109.480 o
-1 -3 -22 58.066 59.992 1.518 90.742 o
-1 -3 -21 64.785 63.944 1.911 59.350 o
-1 -3 -20 92.605 94.554 1.981 49.839 o
-1 -3 -19 527.581 529.384 9.060 2.153 o
-1 -3 -18 152.923 150.464 2.504 27.529 o
-1 -3 -17 591.286 588.100 4.344 4.200 o
-1 -3 -16 430.019 429.340 2.102 9.671 o
-1 -3 -15 248.264 250.790 1.689 24.789 o
-1 -3 -14 77.814 76.011 1.730 66.725 o
-1 -3 -13 249.671 251.584 1.579 25.549 o
-1 -3 -12 600.397 610.212 11.956 1.328 o
-1 -3 -11 649.226 662.603 7.532 2.329 o
-1 -3 -10 105.307 106.641 1.448 72.775 o
-1 -3 -9 1036.880 1046.000 11.825 0.933 o
-1 -3 -8 528.142 518.876 6.456 3.358 o
-1 -3 -7 618.885 634.788 5.732 3.181 o
-1 -3 -6 140.138 139.081 1.207 66.747 o
-1 -3 -5 1515.200 1527.090 17.507 0.431 o
-1 -3 -4 834.764 831.217 9.493 1.450 o
-1 -3 -3 3348.960 3374.890 38.182 0.090 o
-1 -3 -2 1839.290 1849.690 19.046 0.328 o
-1 -3 -1 6150.280 6042.880 81.029 0.023 o
-1 -2 -26 53.268 52.702 1.498 95.407 o
-1 -2 -25 57.605 58.766 2.232 45.596 o
-1 -2 -24 122.020 123.334 3.328 19.146 o
-1 -2 -23 25.369 26.044 1.257 147.857 o
-1 -2 -22 121.289 121.011 1.609 57.565 o
-1 -2 -21 537.689 552.271 3.972 4.987 o
-1 -2 -20 102.032 106.701 1.518 69.514 o
-1 -2 -19 1803.540 1830.600 23.923 0.259 o
-1 -2 -18 484.782 477.738 7.793 2.810 o
-1 -2 -17 577.781 576.405 7.944 2.427 o
-1 -2 -16 86.917 85.524 1.267 99.824 o
-1 -2 -15 391.418 395.170 2.363 10.630 o
-1 -2 -14 276.218 275.004 3.741 10.826 o
-1 -2 -13 9.941 10.096 0.815 362.451 o
-1 -2 -12 391.138 392.687 4.233 6.937 o
-1 -2 -11 411.443 413.633 3.771 7.319 o
-1 -2 -10 531.123 546.268 10.569 1.696 o
-1 -2 -9 1175.220 1199.480 11.383 0.850 o
-1 -2 -8 1535.730 1557.590 14.591 0.507 o
-1 -2 -7 884.310 887.670 15.255 0.761 o
-1 -2 -6 182.938 181.164 2.222 28.124 o
-1 -2 -5 35.035 34.340 0.422 775.788 o
-1 -2 -4 1256.550 1259.800 8.105 1.001 o
-1 -2 -3 5832.670 5862.900 74.734 0.026 o
-1 -2 -2 3976.800 3953.130 22.102 0.108 o
-1 -2 -1 23824.700 23423.800 130.544 0.003 o
-1 -1 -27 37.541 40.324 1.518 98.897 o
-1 -1 -26 154.357 153.752 1.740 42.818 o
-1 -1 -25 98.395 98.305 2.192 41.458 o
-1 -1 -24 128.468 128.412 2.464 30.824 o
-1 -1 -23 239.724 235.033 3.107 15.224 o
-1 -1 -22 112.264 111.096 1.559 63.627 o
-1 -1 -21 232.164 223.529 3.660 12.646 o
-1 -1 -20 213.308 213.141 3.389 14.712 o
-1 -1 -19 860.038 889.219 9.402 1.406 o
-1 -1 -18 32.294 32.058 1.227 150.744 o
-1 -1 -17 260.864 259.790 3.218 13.569 o
-1 -1 -16 283.298 284.286 4.083 9.495 o
-1 -1 -15 25.320 24.606 0.774 364.670 o
-1 -1 -14 597.391 601.383 6.355 3.023 o
-1 -1 -13 526.622 525.402 4.052 5.126 o
-1 -1 -12 409.153 412.758 4.465 6.277 o
-1 -1 -11 531.232 536.976 4.897 4.359 o
-1 -1 -10 794.603 785.262 10.619 1.332 o
-1 -1 -9 21.623 21.650 0.654 509.382 o
-1 -1 -8 5089.100 5231.200 60.385 0.037 o
-1 -1 -7 1065.430 1056.210 13.062 0.820 o
-1 -1 -6 1925.450 1928.880 15.888 0.364 o
-1 -1 -5 550.346 555.238 7.974 2.495 o
-1 -1 -4 759.806 756.101 6.446 2.295 o
-1 -1 -3 2996.830 2941.550 23.068 0.159 o
-1 -1 -2 1049.020 1025.270 5.330 1.621 o
-1 -1 -1 2009.420 1978.980 17.095 0.329 o
0 0 2 168.649 161.807 2.071 32.966 o
0 0 4 5257.450 5377.180 20.715 0.068 o
0 0 6 1966.370 2058.770 15.003 0.362 o
0 0 8 137.398 140.056 2.071 37.905 o
0 0 10 3082.420 3081.230 23.259 0.151 o
0 0 12 110.247 107.858 2.705 28.205 o
0 0 14 528.615 540.918 4.042 5.052 o
0 0 16 707.156 694.188 4.736 3.125 o
0 0 18 5643.080 5778.190 36.512 0.049 o
0 0 20 4056.220 4189.920 41.259 0.068 o
0 0 22 516.160 517.981 5.792 3.838 o
0 0 24 138.178 124.772 2.202 35.598 o
0 1 1 1105.220 1170.900 9.784 1.022 o
0 1 2 2217.500 2218.630 62.697 0.055 o
0 1 3 1656.860 1671.290 24.224 0.272 o
0 1 4 2062.150 2069.990 15.697 0.336 o
0 1 5 1513.500 1518.650 8.990 0.719 o
0 1 6 4.246 6.013 1.177 176.337 o
0 1 7 64.945 62.818 2.132 48.804 o
0 1 8 2247.100 2213.180 32.007 0.154 o
0 1 9 1461.590 1486.230 10.669 0.683 o
0 1 10 171.144 172.727 2.474 25.881 o
0 1 11 375.301 376.889 2.715 10.482 o
0 1 12 1343.360 1371.250 9.955 0.800 o
0 1 13 228.944 228.507 2.263 22.164 o
0 1 14 143.552 145.054 1.639 48.607 o
0 1 15 1573.110 1600.750 10.046 0.637 o
0 1 17 190.678 191.823 1.217 43.631 o
0 1 18 1.606 2.584 0.955 267.852 o
0 1 19 114.053 112.192 1.347 74.798 o
0 1 20 27.565 27.895 1.116 183.541 o
0 1 21 8.357 10.287 1.016 234.998 o
0 1 22 23.449 26.044 1.166 171.322 o
0 1 23 30.968 29.825 1.106 183.980 o
0 1 24 4.526 4.766 1.227 162.230 o
0 1 25 34.172 34.833 1.056 195.881 o
0 1 26 130.728 129.126 1.699 50.914 o
0 1 27 51.818 52.783 1.156 148.714 o
0 2 0 1567.760 1595.470 10.820 0.614 o
0 2 1 2405.010 2420.260 27.905 0.170 o
0 2 2 844.002 890.435 13.444 0.926 o
0 2 3 2641.670 2811.190 35.396 0.118 o
0 2 4 1337.400 1359.070 9.633 0.823 o
0 2 6 943.244 963.762 6.918 1.632 o
0 2 7 320.176 329.557 3.429 10.376 o
0 2 8 152.405 153.591 1.046 65.533 o
0 2 9 88.004 87.254 0.895 146.346 o
0 2 10 1.439 1.669 0.634 608.949 o
0 2 11 347.695 357.713 3.147 10.263 o
0 2 12 820.500 835.320 5.812 2.208 o
0 2 13 467.286 473.967 2.534 7.806 o
0 2 14 1404.160 1439.350 16.502 0.490 o
0 2 15 286.313 293.919 3.459 11.431 o
0 2 16 833.546 858.921 4.887 2.352 o
0 2 17 276.503 281.822 2.373 17.005 o
0 2 18 3.376 4.223 0.905 298.028 o
0 2 19 1962.800 2010.490 9.633 0.457 o
0 2 20 1575.550 1604.940 19.186 0.375 o
0 2 21 324.809 331.588 2.765 12.393 o
0 2 22 33.800 34.330 1.006 214.216 o
0 2 23 14.918 15.677 1.056 214.363 o
0 2 24 42.254 44.105 1.267 134.887 o
0 2 25 2.305 2.956 1.066 215.108 o
0 2 27 156.313 155.190 1.629 45.277 o
0 3 1 246.803 238.572 5.410 6.793 o
0 3 2 40.262 40.112 0.382 743.962 o
0 3 3 286.229 289.917 4.394 8.537 o
0 3 4 947.328 972.933 13.877 0.827 o
0 3 5 1638.240 1335.530 64.377 0.055 o
0 3 6 48.448 49.866 1.136 156.605 o
0 3 7 8013.330 8239.200 112.363 0.012 o
0 3 8 303.233 318.797 3.399 10.966 o
0 3 9 1220.480 1249.980 16.713 0.543 o
0 3 10 2.639 3.701 0.533 857.920 o
0 3 11 3510.840 3582.100 28.428 0.110 o
0 3 12 42.605 43.350 0.714 340.969 o
0 3 13 112.741 116.667 2.041 43.386 o
0 3 14 10.753 11.926 0.815 360.980 o
0 3 15 382.091 385.758 4.133 7.261 o
0 3 16 21.897 23.178 0.825 332.169 o
0 3 17 229.469 225.892 2.504 20.116 o
0 3 18 310.029 302.738 6.003 5.233 o
0 3 19 173.178 170.877 3.218 17.833 o
0 3 20 165.055 168.725 3.882 13.444 o
0 3 21 16.593 17.386 1.046 217.225 o
0 3 22 390.417 392.314 4.052 7.257 o
0 3 23 3.633 5.330 1.136 189.111 o
0 3 25 16.852 16.250 1.006 234.581 o
0 3 26 108.070 108.029 1.398 74.719 o
0 3 27 1540.380 1559.400 15.657 0.474 o
0 4 0 520.920 517.579 5.370 4.120 o
0 4 1 0.482 1.217 0.412 1438.210 o
0 4 2 48.738 47.011 2.685 32.735 o
0 4 3 1860.450 1817.410 11.343 0.476 o
0 4 4 766.728 777.771 10.187 1.432 o
0 4 5 783.218 770.119 6.677 2.162 o
0 4 6 364.338 365.446 7.381 3.518 o
0 4 7 1.393 1.247 0.352 1971.020 o
0 4 8 1899.450 1920.720 24.325 0.244 o
0 4 9 21.327 21.761 1.287 143.113 o
0 4 10 385.976 396.276 10.066 2.065 o
0 4 11 37.489 36.935 0.865 270.192 o
0 4 12 212.892 214.328 3.620 13.401 o
0 4 13 118.424 118.135 1.599 59.094 o
0 4 14 2.391 2.695 0.754 429.423 o
0 4 15 87.945 86.298 1.448 82.625 o
0 4 17 52.502 52.571 0.985 190.630 o
0 4 18 301.214 303.794 2.846 13.285 o
0 4 19 24.327 24.084 0.845 313.565 o
0 4 20 141.450 141.585 1.669 48.440 o
0 4 22 309.052 312.583 3.268 11.346 o
0 4 23 141.066 142.067 1.659 48.793 o
0 4 24 37.454 36.261 0.996 213.357 o
0 4 25 174.529 174.558 2.102 31.117 o
0 4 26 58.423 59.027 1.106 151.722 o
0 5 1 612.914 611.540 5.058 3.598 o
0 5 2 133.071 131.559 1.528 56.584 o
0 5 3 43.594 44.105 1.589 89.229 o
0 5 4 300.397 306.770 3.198 11.891 o
0 5 5 132.774 132.595 0.895 87.621 o
0 5 6 1029.520 1033.880 12.027 0.924 o
0 5 7 377.975 387.608 14.259 1.113 o
0 5 8 1212.380 1228.870 14.581 0.643 o
0 5 9 873.761 876.569 9.533 1.379 o
0 5 10 99.252 102.217 2.011 47.210 o
0 5 11 1130.340 1145.780 14.862 0.667 o
0 5 12 362.974 363.334 3.902 8.120 o
0 5 13 66.374 66.961 1.046 153.381 o
0 5 14 195.949 199.858 2.413 23.927 o
0 5 15 59.115 58.665 0.875 211.147 o
0 5 16 180.206 182.703 1.709 36.911 o
0 5 17 30.186 29.896 0.744 372.783 o
0 5 18 150.857 151.922 1.237 59.454 o
0 5 19 2.004 2.152 0.835 350.825 o
0 5 21 105.564 108.632 1.197 90.056 o
0 5 22 109.500 112.121 1.629 60.680 o
0 5 23 21.525 22.786 0.915 274.232 o
0 5 25 48.193 47.614 1.026 186.345 o
0 6 2 815.190 810.874 4.696 2.524 o
0 6 3 41.120 40.706 0.422 664.289 o
0 6 4 260.239 258.714 2.524 17.477 o
0 6 5 973.153 963.390 10.036 1.181 o
0 6 6 108.544 105.153 0.975 108.447 o
0 6 7 203.795 202.181 1.156 40.723 o
0 6 8 436.044 437.244 5.551 4.673 o
0 6 9 72.016 70.078 1.166 126.307 o
0 6 10 70.748 68.590 1.921 57.637 o
0 6 11 392.494 384.330 3.409 8.495 o
0 6 12 47.742 48.137 1.347 117.877 o
0 6 13 9.242 8.376 0.905 295.313 o
0 6 14 194.908 195.956 2.685 21.235 o
0 6 15 251.954 256.270 2.775 16.350 o
0 6 17 13.436 12.982 0.804 366.593 o
0 6 18 282.693 287.504 2.252 17.215 o
0 6 19 37.614 39.750 0.945 230.830 o
0 6 20 33.575 34.019 1.086 186.976 o
0 6 22 5.281 5.712 0.815 366.777 o
0 6 23 5.825 7.119 0.965 261.183 o
0 6 24 64.148 63.301 1.388 102.471 o
0 7 1 604.296 598.759 5.752 3.301 o
0 7 2 662.559 671.794 9.955 1.639 o
0 7 3 1691.040 1716.870 30.952 0.190 o
0 7 4 1.757 2.182 0.302 2675.230 o
0 7 5 123.379 122.258 1.709 52.798 o
0 7 6 5.652 4.776 0.483 1035.260 o
0 7 7 178.669 178.097 2.735 22.071 o
0 7 9 14.060 14.500 0.684 498.706 o
0 7 10 9.921 10.176 0.754 421.568 o
0 7 11 6.508 7.321 0.774 404.405 o
0 7 12 6.948 7.994 0.835 348.059 o
0 7 13 227.292 223.630 3.459 13.785 o
0 7 14 30.530 28.860 1.177 164.602 o
0 7 15 237.137 234.460 2.574 18.909 o
0 7 16 68.632 69.626 1.780 66.001 o
0 7 17 978.130 979.439 7.391 1.502 o
0 7 18 153.165 152.133 2.755 23.905 o
0 7 19 60.960 59.299 1.106 149.499 o
0 7 20 330.206 323.765 3.520 9.963 o
0 7 21 133.734 130.222 1.669 51.248 o
0 7 22 26.775 27.070 0.835 314.253 o
0 7 23 15.441 14.370 1.046 218.467 o
0 8 0 292.087 289.595 1.508 20.620 o
0 8 1 6.000 6.204 0.784 394.845 o
0 8 2 27.092 28.005 0.985 231.596 o
0 8 3 175.584 177.785 1.378 45.200 o
0 8 4 416.993 417.977 6.647 3.830 o
0 8 5 14.605 13.676 0.553 743.385 o
0 8 6 54.315 50.540 1.347 114.612 o
0 8 7 2.510 2.413 0.533 858.879 o
0 8 8 34.352 31.364 1.046 200.551 o
0 8 9 239.287 238.985 4.022 10.800 o
0 8 10 19.361 18.834 0.895 290.255 o
0 8 11 1.685 2.705 0.744 441.282 o
0 8 12 40.385 38.614 1.478 103.449 o
0 8 13 5.113 4.937 0.845 341.374 o
0 8 14 252.931 253.384 2.494 18.174 o
0 8 17 98.972 96.384 1.539 70.790 o
0 8 18 15.636 15.375 0.694 480.701 o
0 8 19 13.921 11.685 0.764 405.108 o
0 8 20 111.190 111.468 1.921 48.063 o
0 8 21 54.853 53.084 1.086 161.726 o
0 9 1 188.301 187.228 1.790 33.990 o
0 9 3 15.160 14.028 0.794 372.925 o
0 9 4 213.756 208.636 2.021 26.681 o
0 9 5 11.875 10.036 1.187 171.942 o
0 9 6 57.871 50.138 4.545 11.643 o
0 9 8 240.330 238.482 3.258 14.295 o
0 9 9 504.286 501.439 5.340 4.280 o
0 9 10 181.673 183.849 1.539 39.920 o
0 9 11 24.466 24.214 0.684 457.330 o
0 9 12 43.828 42.737 0.935 224.768 o
0 9 13 16.498 16.753 0.855 321.082 o
0 9 14 9.486 9.945 0.895 301.376 o
0 9 15 27.835 25.501 1.619 90.448 o
0 9 16 326.228 306.831 9.131 2.576 o
0 9 17 11.415 11.031 1.237 158.367 o
0 9 18 156.924 149.257 3.630 15.409 o
0 9 19 351.103 350.654 3.107 10.375 o
0 10 0 13.703 12.731 1.378 127.497 o
0 10 1 2.792 3.711 0.623 627.408 o
0 10 2 47.302 45.532 1.669 80.632 o
0 10 3 192.144 190.657 2.735 21.026 o
0 10 4 58.439 57.569 1.358 109.915 o
0 10 6 13.679 13.223 0.975 251.573 o
0 10 7 123.849 122.750 4.445 11.386 o
0 10 8 504.137 496.683 7.461 2.908 o
0 10 9 1296.190 1293.560 16.672 0.523 o
0 10 10 1512.850 1496.020 17.929 0.423 o
0 10 11 357.443 347.607 5.470 5.546 o
0 10 12 123.783 116.305 2.584 29.320 o
0 10 13 207.519 203.609 2.765 19.640 o
0 10 14 146.490 145.969 1.780 43.773 o
0 10 15 199.204 195.514 3.690 13.550 o
0 10 16 126.223 125.837 2.997 22.694 o
0 11 1 243.915 242.524 7.220 4.157 o
0 11 2 97.407 97.470 2.051 46.311 o
0 11 3 29.373 27.784 0.744 377.556 o
0 11 4 149.448 139.564 3.751 14.838 o
0 11 5 232.286 220.321 3.097 15.796 o
0 11 6 16.951 16.632 0.754 407.011 o
0 11 7 521.452 505.793 2.192 7.004 o
0 11 8 21.354 21.911 0.804 349.571 o
0 11 9 127.199 111.749 6.124 6.241 o
0 11 10 59.879 51.113 2.625 33.709 o
0 11 11 426.826 401.626 10.237 1.963 o
0 11 13 26.300 24.134 1.438 114.187 o
0 12 0 15.511 14.410 1.056 214.380 o
0 12 1 188.297 180.883 5.470 7.230 o
0 12 2 72.350 69.113 2.464 36.810 o
0 12 3 62.772 57.197 2.725 31.171 o
0 12 5 286.923 250.559 1.921 20.010 o
0 12 6 257.979 213.825 1.760 24.998 o
1 0 1 226.192 228.748 3.218 15.116 o
1 0 2 1784.700 1766.900 12.892 0.467 o
1 0 3 646.753 644.090 3.479 4.128 o
1 0 4 1.917 4.304 0.442 1243.930 o
1 0 5 7.396 7.703 0.503 943.679 o
1 0 6 24.442 24.596 0.543 674.359 o
1 0 7 251.259 258.111 6.114 5.478 o
1 0 8 3218.730 3239.360 27.211 0.128 o
1 0 9 217.833 215.575 2.665 19.681 o
1 0 10 531.304 541.853 11.112 1.570 o
1 0 11 473.981 484.435 6.285 3.747 o
1 0 12 162.575 162.109 2.232 30.707 o
1 0 13 609.005 621.354 6.164 3.039 o
1 0 14 95.448 98.385 1.106 107.537 o
1 0 15 12.874 13.264 0.855 326.207 o
1 0 17 993.726 1031.140 18.643 0.529 o
1 0 18 2134.410 2174.150 21.730 0.246 o
1 0 19 130.518 133.118 1.368 64.007 o
1 0 20 460.704 470.870 5.350 4.618 o
1 0 21 1206.490 1240.920 12.620 0.748 o
1 0 22 21.606 21.992 1.096 194.900 o
1 0 23 45.379 45.593 1.247 136.759 o
1 0 24 3.894 3.942 1.197 170.579 o
1 0 27 15.280 16.652 1.448 115.096 o
1 1 0 283.645 271.615 2.273 17.468 o
1 1 1 2009.420 1997.950 17.416 0.323 o
1 1 2 1049.020 1026.470 10.679 1.034 o
1 1 3 2996.830 3008.750 23.480 0.156 o
1 1 4 759.806 754.331 7.109 2.118 o
1 1 5 550.346 540.415 7.270 2.822 o
1 1 6 1925.450 1965.730 12.308 0.424 o
1 1 7 1065.430 1050.640 12.399 0.871 o
1 1 8 5089.100 5210.880 35.979 0.057 o
1 1 9 21.623 21.499 0.644 523.883 o
1 1 10 794.603 781.803 5.822 2.341 o
1 1 11 531.232 543.653 9.885 1.880 o
1 1 12 409.153 409.872 4.445 6.320 o
1 1 13 526.622 533.105 3.831 5.285 o
1 1 14 597.391 619.574 6.154 3.088 o
1 1 15 25.320 25.783 0.744 390.007 o
1 1 16 283.298 284.527 1.961 18.900 o
1 1 17 260.864 260.303 1.770 22.623 o
1 1 18 32.294 33.747 0.945 240.967 o
1 1 19 860.038 867.267 10.689 1.233 o
1 1 20 213.308 215.183 1.790 29.200 o
1 1 21 232.164 229.824 3.087 15.697 o
1 1 22 112.264 110.834 2.082 42.570 o
1 1 23 239.724 240.764 3.871 11.374 o
1 1 24 128.468 128.231 1.659 52.986 o
1 1 25 98.395 101.643 1.870 52.975 o
1 1 26 154.357 150.233 3.338 17.734 o
1 1 27 37.541 38.242 1.488 102.921 o
1 2 0 3485.490 3446.520 11.222 0.164 o
1 2 1 23824.700 24147.200 273.999 0.002 o
1 2 2 3976.800 4005.530 44.587 0.065 o
1 2 3 5832.670 5883.170 65.493 0.030 o
1 2 4 1256.550 1261.920 8.226 0.992 o
1 2 5 35.035 34.562 0.744 353.828 o
1 2 6 182.938 182.250 2.041 30.805 o
1 2 7 884.310 888.786 12.710 0.977 o
1 2 8 1535.730 1534.670 8.789 0.712 o
1 2 9 1175.220 1166.650 14.148 0.688 o
1 2 10 531.123 532.089 4.766 4.476 o
1 2 11 411.443 417.937 4.736 5.856 o
1 2 12 391.138 389.026 3.892 7.555 o
1 2 13 9.941 10.046 0.603 651.670 o
1 2 14 276.218 277.941 2.906 14.300 o
1 2 15 391.418 393.300 3.731 7.817 o
1 2 16 86.917 87.304 1.056 124.079 o
1 2 17 577.781 578.044 5.038 3.875 o
1 2 18 484.782 490.730 4.052 5.662 o
1 2 19 1803.540 1820.750 12.429 0.466 o
1 2 20 102.032 101.623 1.418 76.820 o
1 2 21 537.689 541.652 3.509 5.417 o
1 2 22 121.289 122.097 1.951 44.665 o
1 2 23 25.369 24.888 1.166 170.724 o
1 2 24 122.020 122.871 2.082 40.604 o
1 2 25 57.605 59.098 1.528 89.986 o
1 2 26 53.268 53.627 1.398 107.460 o
1 3 0 1167.190 1162.230 6.405 1.257 o
1 3 1 6150.280 6242.330 44.074 0.039 o
1 3 2 1839.290 1836.300 16.884 0.367 o
1 3 3 3348.960 3373.020 25.763 0.126 o
1 3 4 834.764 832.695 11.795 1.123 o
1 3 5 1515.200 1525.930 15.285 0.495 o
1 3 6 140.138 140.700 0.825 84.189 o
1 3 7 618.885 618.106 3.942 4.161 o
1 3 8 528.142 514.532 3.399 5.750 o
1 3 9 1036.880 1029.490 10.669 1.042 o
1 3 10 105.307 104.107 1.730 57.746 o
1 3 11 649.226 657.766 5.299 3.212 o
1 3 12 600.397 621.082 7.693 2.425 o
1 3 13 249.671 254.330 2.454 18.595 o
1 3 14 77.814 75.881 1.197 116.188 o
1 3 15 248.264 253.978 2.655 17.321 o
1 3 16 430.019 437.002 3.349 7.564 o
1 3 17 591.286 599.613 4.394 4.132 o
1 3 18 152.923 150.615 2.323 30.525 o
1 3 19 527.581 521.973 5.219 4.183 o
1 3 20 92.605 92.241 1.689 64.013 o
1 3 21 64.785 63.673 1.488 91.125 o
1 3 22 58.066 57.177 1.086 157.115 o
1 3 23 14.015 14.953 1.036 223.141 o
1 3 24 11.128 10.388 1.187 172.057 o
1 3 25 6.019 5.159 1.126 192.237 o
1 3 26 15.837 18.221 1.156 178.696 o
1 4 0 31.986 31.334 0.573 552.581 o
1 4 1 1113.500 1111.750 10.026 1.017 o
1 4 2 2840.030 2868.760 15.888 0.209 o
1 4 3 206.898 211.221 2.997 17.614 o
1 4 4 80.554 82.417 0.402 269.832 o
1 4 5 1028.300 1049.730 7.642 1.362 o
1 4 6 425.463 441.708 6.194 4.121 o
1 4 7 19.868 19.307 0.402 1189.720 o
1 4 8 534.579 535.991 4.867 4.364 o
1 4 9 578.553 581.211 6.727 2.940 o
1 4 10 264.933 256.803 3.882 10.709 o
1 4 11 37.941 38.131 1.006 208.241 o
1 4 12 77.598 79.732 0.975 148.727 o
1 4 13 1016.770 1036.030 11.594 0.968 o
1 4 14 721.406 723.621 7.713 2.065 o
1 4 15 130.512 131.710 0.996 83.538 o
1 4 16 267.291 264.778 4.857 7.736 o
1 4 17 779.629 783.111 9.442 1.547 o
1 4 18 76.301 74.754 0.915 164.538 o
1 4 19 13.487 14.239 1.016 232.281 o
1 4 20 346.581 346.491 1.941 14.107 o
1 4 21 279.003 275.346 3.600 11.281 o
1 4 22 222.071 219.668 2.444 21.260 o
1 4 23 66.918 66.468 2.263 43.493 o
1 4 25 52.900 50.751 1.478 98.106 o
1 4 26 63.451 62.798 1.337 109.153 o
1 5 0 795.346 830.976 13.595 0.946 o
1 5 1 218.520 223.609 3.701 12.755 o
1 5 2 769.853 777.781 8.246 1.806 o
1 5 3 79.965 81.421 0.996 141.987 o
1 5 4 33.736 34.431 0.412 814.232 o
1 5 5 59.640 60.425 0.463 394.824 o
1 5 6 237.137 240.704 1.951 23.921 o
1 5 7 137.392 136.376 1.036 76.540 o
1 5 8 1021.870 1031.870 8.759 1.251 o
1 5 9 476.978 469.090 4.776 5.070 o
1 5 10 385.818 390.997 3.208 8.971 o
1 5 11 30.227 30.489 0.493 705.537 o
1 5 12 44.057 44.054 0.704 342.135 o
1 5 13 26.382 25.652 0.945 251.940 o
1 5 14 33.509 34.431 0.583 521.023 o
1 5 15 97.688 97.873 1.016 115.841 o
1 5 16 577.972 576.435 4.233 4.398 o
1 5 17 201.993 200.843 1.518 35.452 o
1 5 18 351.168 352.413 1.760 14.332 o
1 5 19 384.363 384.230 4.233 7.066 o
1 5 20 116.815 116.043 1.237 79.793 o
1 5 21 10.862 11.715 1.026 229.396 o
1 5 22 11.145 11.584 0.895 299.931 o
1 5 23 50.000 49.343 1.026 183.593 o
1 5 24 141.418 141.756 1.478 54.976 o
1 5 25 87.321 84.740 1.679 66.732 o
1 6 0 535.073 540.627 4.083 4.966 o
1 6 1 42.285 44.135 0.815 280.644 o
1 6 2 653.065 657.836 5.209 3.237 o
1 6 3 592.374 587.496 9.855 1.791 o
1 6 4 384.477 374.818 5.692 5.010 o
1 6 5 270.198 260.665 2.614 16.422 o
1 6 6 275.948 273.637 3.962 10.083 o
1 6 7 136.520 135.139 1.840 44.643 o
1 6 8 423.863 425.307 4.093 6.592 o
1 6 9 59.545 59.037 1.006 173.501 o
1 6 10 523.695 519.399 6.516 3.337 o
1 6 11 89.270 87.264 1.287 96.140 o
1 6 12 150.912 146.743 0.945 71.516 o
1 6 13 155.398 151.681 1.156 60.797 o
1 6 14 1.120 1.599 0.463 1141.960 o
1 6 15 105.382 106.772 1.126 96.499 o
1 6 16 61.034 62.637 0.815 224.003 o
1 6 17 56.773 56.976 1.096 156.121 o
1 6 18 96.784 96.203 1.740 59.932 o
1 6 19 28.500 28.126 0.915 263.432 o
1 6 20 135.181 133.812 1.619 52.345 o
1 6 21 145.267 145.024 2.001 38.295 o
1 6 22 137.345 134.264 1.408 59.917 o
1 6 23 139.336 138.065 1.689 48.578 o
1 6 24 116.669 112.634 1.890 48.172 o
1 7 0 738.295 725.924 5.812 2.583 o
1 7 1 101.737 97.832 3.107 22.655 o
1 7 2 168.537 170.224 0.965 58.748 o
1 7 3 169.301 167.870 1.056 56.411 o
1 7 4 29.176 28.196 0.734 386.401 o
1 7 5 218.845 217.596 4.606 9.193 o
1 7 6 2.687 3.560 0.402 1502.250 o
1 7 7 80.037 78.817 2.896 26.863 o
1 7 8 132.554 130.614 2.051 39.609 o
1 7 9 7.398 8.085 0.603 659.887 o
1 7 10 1860.280 1864.330 31.092 0.180 o
1 7 11 207.808 202.060 3.952 11.983 o
1 7 12 72.671 70.873 0.985 156.962 o
1 7 13 291.360 287.504 5.189 6.713 o
1 7 14 35.580 42.234 2.705 32.701 o
1 7 15 113.783 112.765 0.835 113.708 o
1 7 16 13.485 12.198 0.623 599.457 o
1 7 17 20.831 19.971 0.815 343.895 o
1 7 18 148.358 139.996 1.347 58.088 o
1 7 19 51.429 49.806 0.825 251.465 o
1 7 20 237.213 231.805 1.559 28.139 o
1 7 21 140.550 135.069 1.921 41.709 o
1 7 22 31.650 31.485 0.985 225.617 o
1 8 0 11.840 11.715 0.603 643.977 o
1 8 1 41.781 41.681 0.523 519.938 o
1 8 2 122.848 118.376 1.901 46.351 o
1 8 3 49.207 49.756 0.945 209.180 o
1 8 4 225.634 238.472 5.490 6.771 o
1 8 5 93.427 86.208 4.756 10.380 o
1 8 6 125.332 126.873 3.972 13.922 o
1 8 7 340.273 335.228 5.933 5.079 o
1 8 8 201.919 204.634 2.997 17.945 o
1 8 9 723.362 711.101 11.634 1.262 o
1 8 10 19.251 18.573 0.915 278.453 o
1 8 11 600.464 598.588 2.635 5.138 o
1 8 12 332.798 335.731 2.212 13.989 o
1 8 13 42.068 40.183 3.047 25.803 o
1 8 14 68.633 67.474 1.006 159.065 o
1 8 15 26.424 25.783 0.915 267.277 o
1 8 16 62.965 56.272 1.207 130.576 o
1 8 17 98.499 92.040 2.353 37.134 o
1 8 18 27.503 26.155 0.684 444.427 o
1 8 19 81.095 76.977 1.156 118.981 o
1 8 20 94.659 89.174 1.418 81.954 o
1 8 21 19.841 18.593 0.905 283.805 o
1 9 0 46.071 45.553 0.513 488.094 o
1 9 1 263.283 257.568 6.245 5.235 o
1 9 2 550.408 537.700 13.515 1.130 o
1 9 3 117.090 126.531 9.211 2.828 o
1 9 4 154.405 164.090 8.014 3.648 o
1 9 5 91.718 91.980 2.826 27.365 o
1 9 6 284.610 293.135 9.442 2.483 o
1 9 7 459.723 495.245 13.475 1.183 o
1 9 8 335.644 310.350 10.307 2.067 o
1 9 9 557.611 580.618 20.122 0.555 o
1 9 10 416.283 416.227 2.152 10.102 o
1 9 11 312.583 321.100 8.065 3.206 o
1 9 12 257.194 251.534 5.873 5.843 o
1 9 13 50.453 48.267 1.468 100.440 o
1 9 14 185.406 181.235 3.560 14.823 o
1 9 15 51.831 52.360 1.619 83.559 o
1 9 16 123.403 119.814 3.620 16.532 o
1 9 17 60.530 61.360 3.721 17.148 o
1 9 18 45.846 44.215 1.197 146.982 o
1 10 0 556.922 549.747 12.278 1.318 o
1 10 1 40.721 42.325 1.096 175.471 o
1 10 2 6.151 6.265 0.855 332.767 o
1 10 3 13.337 14.842 0.945 267.236 o
1 10 4 86.381 90.130 1.418 84.973 o
1 10 5 13.498 13.726 0.724 448.708 o
1 10 6 152.707 152.113 4.394 11.147 o
1 10 7 156.569 157.714 3.459 16.581 o
1 10 8 40.858 38.503 1.629 86.256 o
1 10 9 181.786 180.138 1.257 46.218 o
1 10 10 34.789 34.159 1.106 179.999 o
1 10 11 112.756 106.701 3.701 16.218 o
1 10 12 15.144 14.822 0.764 401.165 o
1 10 13 37.603 35.286 1.106 177.624 o
1 10 14 36.711 35.326 0.935 239.046 o
1 10 15 10.980 9.865 0.694 494.906 o
1 10 16 26.010 25.009 0.835 317.151 o
1 11 0 19.381 19.357 1.820 72.889 o
1 11 1 27.060 24.124 1.177 167.380 o
1 11 2 74.664 75.036 1.337 101.028 o
1 11 3 57.097 57.076 4.726 10.771 o
1 11 4 10.364 9.422 1.317 140.008 o
1 11 5 129.430 128.150 1.428 62.397 o
1 11 6 3.574 2.071 0.543 826.393 o
1 11 7 62.252 53.849 5.511 7.949 o
1 11 8 172.258 175.111 6.556 5.273 o
1 11 9 323.429 302.647 13.616 1.243 o
1 11 10 150.711 143.153 3.811 14.380 o
1 11 11 24.574 22.625 0.764 376.970 o
1 11 12 108.707 103.494 3.459 18.445 o
1 12 0 343.052 328.320 9.312 2.455 o
1 12 1 123.975 122.660 3.620 16.491 o
1 12 2 118.114 116.003 2.423 32.911 o
1 12 3 5.505 4.636 1.931 65.552 o
1 12 4 62.749 60.898 1.730 71.347 o
1 12 5 63.295 64.950 1.890 60.615 o
1 12 6 31.985 30.690 0.945 243.100 o
2 0 0 733.744 720.393 21.801 0.457 o
2 0 1 946.792 906.887 10.176 1.211 o
2 0 2 1070.250 1048.030 9.372 1.135 o
2 0 3 430.134 426.605 5.480 4.812 o
2 0 4 2023.330 2027.160 18.482 0.304 o
2 0 5 162.846 162.591 2.775 22.864 o
2 0 6 66.284 64.387 1.307 111.368 o
2 0 7 3100.930 3090.400 18.724 0.170 o
2 0 8 580.684 588.301 8.517 2.204 o
2 0 9 875.656 882.471 12.147 1.042 o
2 0 10 1471.910 1471.830 10.106 0.705 o
2 0 11 1739.910 1728.930 15.496 0.421 o
2 0 12 95.907 94.916 1.307 89.219 o
2 0 13 441.375 439.416 2.826 8.171 o
2 0 14 180.951 178.278 2.283 27.559 o
2 0 15 60.093 60.103 0.915 196.361 o
2 0 16 74.386 74.855 1.297 105.842 o
2 0 17 37.209 34.682 0.855 277.897 o
2 0 18 816.296 843.928 9.845 1.406 o
2 0 19 16.349 17.889 0.895 293.551 o
2 0 20 53.174 52.662 0.985 189.787 o
2 0 21 102.148 99.723 2.614 30.585 o
2 0 22 13.697 13.344 1.156 180.067 o
2 0 23 1.865 4.173 1.317 140.865 o
2 0 25 164.451 163.466 2.564 25.425 o
2 1 0 71.196 69.385 1.337 103.988 o
2 1 1 693.809 677.485 4.807 3.191 o
2 1 2 600.151 588.070 4.394 4.113 o
2 1 3 728.232 713.585 8.185 1.939 o
2 1 4 393.030 382.892 1.961 11.646 o
2 1 5 536.662 529.294 7.150 2.934 o
2 1 6 1520.440 1511.020 13.444 0.555 o
2 1 7 963.449 955.566 11.986 0.986 o
2 1 8 127.775 124.852 1.911 44.732 o
2 1 9 333.186 331.427 5.028 6.473 o
2 1 10 1289.320 1278.290 18.744 0.454 o
2 1 11 368.912 367.145 5.239 5.717 o
2 1 12 27.195 27.422 0.865 293.969 o
2 1 13 101.922 101.110 2.162 41.863 o
2 1 14 372.736 368.854 2.876 10.249 o
2 1 15 326.869 327.173 4.827 6.913 o
2 1 16 196.382 195.846 2.142 27.363 o
2 1 17 15.706 16.803 0.885 301.082 o
2 1 18 13.344 12.167 0.935 273.694 o
2 1 19 10.200 10.921 0.875 314.464 o
2 1 20 87.103 88.088 1.086 119.693 o
2 1 21 29.966 27.895 0.975 233.294 o
2 1 22 249.981 251.715 3.982 10.656 o
2 1 23 39.259 41.711 1.528 97.133 o
2 1 24 43.404 43.984 1.347 120.443 o
2 1 25 92.731 93.418 1.850 55.582 o
2 1 26 13.995 14.370 1.458 113.823 o
2 2 0 3318.210 3343.640 36.724 0.094 o
2 2 1 1302.580 1294.430 18.332 0.464 o
2 2 2 769.650 752.551 8.497 1.770 o
2 2 3 1363.590 1349.840 10.890 0.747 o
2 2 4 140.797 137.160 0.825 84.873 o
2 2 5 630.036 637.745 6.345 2.861 o
2 2 6 143.425 140.368 2.283 32.599 o
2 2 7 212.288 208.697 2.393 22.723 o
2 2 8 266.169 263.873 3.067 14.083 o
2 2 9 1203.870 1202.990 11.293 0.840 o
2 2 10 174.920 174.990 2.363 27.045 o
2 2 11 368.551 368.010 5.199 5.773 o
2 2 12 460.393 458.612 3.158 7.223 o
2 2 13 325.630 322.286 2.755 12.547 o
2 2 15 280.819 282.003 2.021 18.782 o
2 2 16 12.373 12.952 0.774 396.119 o
2 2 17 18.874 20.142 0.825 338.720 o
2 2 18 810.982 830.584 11.614 1.162 o
2 2 19 739.222 746.568 5.219 2.736 o
2 2 20 13.149 13.465 0.945 267.760 o
2 2 21 14.201 15.586 0.925 277.851 o
2 2 22 436.218 440.140 5.913 4.321 o
2 2 23 62.044 61.581 1.609 80.940 o
2 2 24 197.723 196.147 2.132 27.360 o
2 2 25 19.032 19.830 1.197 165.910 o
2 2 26 47.783 47.513 1.901 63.207 o
2 3 0 1520.550 1498.560 8.195 0.750 o
2 3 1 1122.330 1108.700 7.914 1.200 o
2 3 2 336.142 333.086 3.057 11.099 o
2 3 3 604.552 590.111 4.404 4.073 o
2 3 4 657.927 658.198 4.917 3.345 o
2 3 5 349.330 346.732 1.689 14.755 o
2 3 6 65.330 63.824 0.674 263.307 o
2 3 7 131.324 128.542 1.317 66.882 o
2 3 8 110.337 108.491 1.508 67.269 o
2 3 9 240.200 241.891 2.373 20.076 o
2 3 10 319.851 318.867 2.574 13.465 o
2 3 11 140.738 139.634 2.202 34.561 o
2 3 12 250.302 250.810 2.142 20.945 o
2 3 13 92.929 92.925 1.086 113.473 o
2 3 14 50.325 50.621 0.865 236.248 o
2 3 15 84.833 83.181 0.865 157.726 o
2 3 16 309.412 308.047 3.218 11.568 o
2 3 17 540.626 539.903 5.199 4.074 o
2 3 18 559.704 550.230 5.521 3.735 o
2 3 19 340.361 335.932 2.564 12.508 o
2 3 20 367.403 358.195 3.690 8.546 o
2 3 21 285.963 284.567 2.092 18.003 o
2 3 22 213.141 213.222 1.699 30.484 o
2 3 23 305.981 304.960 4.716 7.457 o
2 3 25 85.549 85.876 1.388 88.776 o
2 4 0 1780.420 1813.700 13.555 0.448 o
2 4 1 4680.550 4632.400 21.097 0.084 o
2 4 2 662.414 659.717 6.999 2.485 o
2 4 3 164.881 167.116 0.815 64.990 o
2 4 4 1829.070 1816.770 12.007 0.470 o
2 4 5 1182.410 1172.810 8.055 1.102 o
2 4 6 136.449 133.641 1.850 44.477 o
2 4 7 486.715 493.033 4.857 4.834 o
2 4 8 14.162 14.068 0.533 797.623 o
2 4 9 63.149 62.466 0.935 185.000 o
2 4 10 143.800 144.893 2.041 37.535 o
2 4 11 264.587 265.049 2.423 17.731 o
2 4 12 35.407 35.638 0.845 285.774 o
2 4 13 146.125 145.527 1.016 71.142 o
2 4 14 289.673 290.671 2.866 13.804 o
2 4 15 246.273 247.502 2.393 19.404 o
2 4 16 94.537 94.846 1.187 101.056 o
2 4 17 27.379 26.075 0.855 300.948 o
2 4 18 108.897 112.041 1.418 72.436 o
2 4 19 1170.220 1175.290 8.759 1.055 o
2 4 20 108.729 107.787 1.408 73.884 o
2 4 21 214.601 211.774 2.041 26.226 o
2 4 22 231.322 230.739 1.921 25.147 o
2 4 23 40.704 40.816 1.388 115.724 o
2 4 24 3.434 3.007 1.267 152.220 o
2 4 25 81.694 81.371 1.619 72.499 o
2 5 0 4622.830 4652.520 37.337 0.064 o
2 5 1 38.984 40.726 1.508 99.735 o
2 5 2 3183.130 3187.740 82.477 0.031 o
2 5 3 712.249 711.775 5.480 2.800 o
2 5 4 390.927 390.736 4.787 6.088 o
2 5 5 429.480 430.365 4.093 6.501 o
2 5 6 48.880 49.927 0.654 348.837 o
2 5 7 280.263 283.863 3.349 12.128 o
2 5 8 336.469 336.897 2.806 11.829 o
2 5 9 981.691 987.212 5.219 1.791 o
2 5 10 129.855 131.559 1.468 59.978 o
2 5 11 485.105 482.313 1.931 8.094 o
2 5 12 367.362 377.945 2.785 10.495 o
2 5 13 481.691 481.871 6.566 3.527 o
2 5 14 87.227 85.977 1.126 115.360 o
2 5 15 99.543 97.641 1.559 69.186 o
2 5 16 694.169 690.779 4.736 3.188 o
2 5 17 54.506 54.482 1.287 122.749 o
2 5 18 712.803 713.082 6.677 2.397 o
2 5 19 236.897 236.843 2.484 19.550 o
2 5 20 302.340 302.839 3.630 10.399 o
2 5 21 21.449 20.433 0.955 253.963 o
2 5 22 96.888 92.573 1.398 81.979 o
2 5 23 48.868 47.362 1.086 169.387 o
2 5 24 75.084 72.844 1.197 118.928 o
2 6 0 130.889 125.063 3.429 17.933 o
2 6 1 735.888 749.002 7.632 2.035 o
2 6 2 60.947 61.078 0.684 275.435 o
2 6 3 27.151 26.909 0.623 518.671 o
2 6 4 93.187 92.865 0.714 164.278 o
2 6 5 781.371 767.293 11.624 1.203 o
2 6 6 43.183 41.460 0.603 429.678 o
2 6 7 244.261 245.823 2.936 15.889 o
2 6 8 140.828 142.671 2.604 27.042 o
2 6 9 852.196 860.982 7.300 1.799 o
2 6 10 794.355 792.271 4.666 2.631 o
2 6 11 686.082 696.983 7.562 2.205 o
2 6 12 79.964 77.047 1.337 98.068 o
2 6 13 133.841 131.519 1.770 47.644 o
2 6 14 215.529 212.920 2.403 22.268 o
2 6 15 136.829 137.221 1.780 46.252 o
2 6 16 498.788 497.397 3.369 6.206 o
2 6 17 127.392 125.254 1.136 78.776 o
2 6 18 50.953 50.440 1.096 163.826 o
2 6 19 48.929 50.570 1.156 151.532 o
2 6 20 19.002 18.402 0.744 411.936 o
2 6 21 75.645 74.322 1.026 144.615 o
2 6 22 69.416 69.023 1.740 68.526 o
2 6 23 126.621 123.293 1.830 47.677 o
2 7 1 244.874 241.559 5.159 7.338 o
2 7 2 136.723 141.635 2.846 23.832 o
2 7 3 275.460 277.408 7.200 4.045 o
2 7 4 1.558 1.951 0.513 928.691 o
2 7 5 88.260 87.998 0.644 189.195 o
2 7 6 280.266 274.572 2.333 17.224 o
2 7 7 263.731 261.640 6.436 4.967 o
2 7 8 1948.160 1978.250 24.244 0.240 o
2 7 9 127.037 128.331 1.951 43.349 o
2 7 10 1245.910 1242.210 8.909 0.961 o
2 7 11 82.395 82.015 2.313 40.000 o
2 7 12 85.193 85.826 1.951 52.821 o
2 7 13 13.926 13.947 0.744 424.823 o
2 7 14 158.288 150.796 2.383 29.037 o
2 7 15 191.277 187.590 3.178 17.248 o
2 7 16 238.234 242.745 3.530 12.904 o
2 7 17 29.677 29.302 0.704 411.597 o
2 7 18 390.725 393.742 4.817 6.033 o
2 7 19 101.158 101.643 2.192 40.995 o
2 7 20 31.586 31.253 0.794 329.135 o
2 7 21 45.975 44.426 0.996 199.708 o
2 8 0 75.221 74.503 0.875 174.604 o
2 8 1 28.273 28.749 1.498 104.677 o
2 8 2 71.987 72.341 0.875 180.774 o
2 8 3 205.469 207.017 3.660 13.443 o
2 8 4 181.661 183.397 4.475 10.286 o
2 8 5 116.735 121.141 2.343 34.599 o
2 8 6 58.337 58.746 1.388 105.774 o
2 8 7 165.033 155.452 4.656 9.927 o
2 8 8 18.229 16.331 0.815 350.151 o
2 8 9 674.890 654.779 11.594 1.323 o
2 8 10 26.491 26.115 0.845 308.765 o
2 8 11 401.501 415.945 6.536 3.985 o
2 8 12 6.797 8.195 0.704 487.701 o
2 8 13 209.838 206.937 3.198 16.137 o
2 8 14 184.226 182.934 3.288 16.717 o
2 8 15 24.012 23.500 0.985 236.200 o
2 8 16 73.925 73.145 1.237 114.119 o
2 8 17 39.441 39.449 1.076 183.393 o
2 8 18 36.393 36.030 0.804 307.301 o
2 8 19 101.950 99.119 1.187 95.502 o
2 9 0 0.793 2.021 0.865 326.927 o
2 9 1 270.741 273.365 3.630 11.367 o
2 9 2 109.372 113.620 1.599 62.019 o
2 9 3 19.854 20.343 1.317 137.346 o
2 9 4 157.511 158.247 5.118 8.430 o
2 9 5 32.952 34.602 0.885 268.777 o
2 9 6 194.742 186.996 3.228 16.760 o
2 9 7 10.572 10.498 0.473 1036.500 o
2 9 8 140.647 134.355 4.595 10.502 o
2 9 9 89.018 92.583 1.679 65.397 o
2 9 10 151.926 156.397 2.433 28.498 o
2 9 11 401.927 422.150 6.637 3.887 o
2 9 12 141.229 148.714 4.877 9.363 o
2 9 13 35.003 35.969 1.689 81.655 o
2 9 14 39.852 41.792 1.790 72.158 o
2 9 15 64.966 62.929 1.770 67.946 o
2 9 16 19.328 17.899 1.267 148.619 o
2 9 17 36.169 35.949 1.277 137.532 o
2 10 0 3.176 4.575 0.885 311.707 o
2 10 1 534.641 522.114 9.784 1.918 o
2 10 2 82.543 80.939 1.237 106.805 o
2 10 3 356.201 362.238 8.075 3.068 o
2 10 4 56.599 55.528 1.518 91.834 o
2 10 5 76.889 78.917 1.659 71.242 o
2 10 6 7.805 7.361 0.784 393.281 o
2 10 7 22.027 20.463 1.669 86.150 o
2 10 8 334.783 334.454 4.384 7.672 o
2 10 9 24.496 24.194 1.971 61.884 o
2 10 10 110.366 114.052 2.273 37.212 o
2 10 11 28.431 29.131 1.438 113.187 o
2 10 12 43.284 42.365 1.458 104.747 o
2 10 13 6.828 6.627 0.724 461.977 o
2 10 14 6.703 6.607 0.855 332.450 o
2 11 0 223.464 218.793 5.289 7.291 o
2 11 1 79.507 78.224 2.826 28.139 o
2 11 2 34.771 36.201 1.217 150.879 o
2 11 3 9.774 8.407 1.126 191.320 o
2 11 4 4.299 3.690 1.327 138.653 o
2 11 5 151.392 152.385 5.159 8.372 o
2 11 6 67.236 71.245 1.498 88.088 o
2 11 7 40.150 41.400 1.508 99.367 o
2 11 8 19.437 17.266 1.227 158.326 o
3 0 1 192.473 178.680 5.500 7.142 o
3 0 2 706.110 678.058 7.150 2.308 o
3 0 3 1812.450 1784.320 12.479 0.468 o
3 0 4 81.297 82.879 2.303 40.360 o
3 0 6 37.501 37.478 0.784 315.946 o
3 0 7 239.690 233.685 2.474 19.560 o
3 0 8 285.711 281.892 4.736 7.745 o
3 0 9 705.054 711.061 8.296 1.952 o
3 0 10 4.490 4.837 0.855 333.644 o
3 0 11 9.083 9.362 0.734 445.961 o
3 0 12 50.800 52.431 0.825 250.110 o
3 0 13 149.069 148.312 1.408 54.536 o
3 0 14 2.641 2.997 0.845 342.343 o
3 0 15 4.471 3.439 1.006 241.389 o
3 0 16 373.891 362.338 8.457 2.811 o
3 0 18 43.948 43.179 0.975 209.537 o
3 0 19 156.037 153.551 1.468 50.141 o
3 0 20 459.264 457.999 5.269 4.744 o
3 0 21 324.262 322.025 2.685 12.848 o
3 0 22 53.612 54.271 1.096 159.963 o
3 0 23 64.038 63.059 1.418 99.050 o
3 0 24 6.639 7.109 1.166 179.046 o
3 1 0 931.770 919.848 16.089 0.687 o
3 1 1 420.943 415.121 2.031 10.206 o
3 1 2 181.630 181.074 1.740 36.250 o
3 1 3 284.036 270.288 5.169 6.881 o
3 1 4 435.955 440.280 7.210 3.323 o
3 1 5 285.383 286.025 1.156 23.173 o
3 1 6 200.077 197.676 2.564 22.107 o
3 1 7 457.419 451.060 2.212 8.636 o
3 1 8 37.508 37.367 0.975 220.321 o
3 1 9 24.438 24.878 0.714 423.081 o
3 1 10 504.876 504.768 6.637 3.357 o
3 1 11 468.083 453.846 3.791 6.331 o
3 1 12 12.498 13.093 0.764 406.051 o
3 1 13 34.736 35.064 0.825 299.291 o
3 1 14 68.228 67.122 0.915 180.127 o
3 1 15 102.670 102.609 1.136 98.541 o
3 1 16 247.046 244.063 2.504 18.654 o
3 1 17 36.230 36.301 1.780 73.740 o
3 1 18 51.554 52.250 1.026 180.475 o
3 1 19 147.344 145.858 1.247 61.271 o
3 1 20 184.918 183.346 2.625 22.791 o
3 1 21 20.370 21.640 1.006 230.702 o
3 1 22 64.452 64.156 1.227 123.952 o
3 1 23 20.438 21.177 1.247 152.547 o
3 1 24 278.880 276.482 2.574 15.917 o
3 2 0 1459.980 1449.810 16.451 0.479 o
3 2 1 974.495 967.221 7.290 1.529 o
3 2 2 29.094 28.307 1.006 221.294 o
3 2 3 121.851 119.331 1.076 86.959 o
3 2 4 418.454 416.066 3.228 8.117 o
3 2 5 332.755 328.290 4.776 6.945 o
3 2 6 515.490 515.749 4.756 4.644 o
3 2 7 122.765 121.775 2.092 40.299 o
3 2 8 28.602 27.945 0.694 427.206 o
3 2 9 576.358 595.340 15.365 0.891 o
3 2 10 526.234 527.765 4.525 4.719 o
3 2 11 153.484 146.039 2.866 22.665 o
3 2 12 96.176 95.690 0.905 131.433 o
3 2 13 21.164 22.324 0.945 258.524 o
3 2 14 13.238 13.314 0.865 318.533 o
3 2 15 171.388 171.651 1.750 38.309 o
3 2 16 181.935 178.640 3.318 16.629 o
3 2 17 422.060 418.500 4.917 5.534 o
3 2 18 199.278 191.401 2.383 24.335 o
3 2 19 106.109 106.048 1.116 97.139 o
3 2 20 174.049 176.036 1.347 46.453 o
3 2 21 4.831 4.847 1.016 236.477 o
3 2 23 12.401 14.661 1.227 160.405 o
3 2 24 10.789 11.313 1.207 166.398 o
3 3 0 855.520 850.052 6.405 1.982 o
3 3 1 138.865 139.493 1.267 64.513 o
3 3 2 28.262 27.030 1.378 123.167 o
3 3 3 17.621 15.868 0.754 406.514 o
3 3 4 376.955 362.238 6.466 4.257 o
3 3 5 291.218 289.515 2.735 14.363 o
3 3 6 830.318 864.974 16.672 0.683 o
3 3 7 603.512 595.410 6.355 3.013 o
3 3 8 662.642 676.490 7.763 2.212 o
3 3 9 69.336 68.198 1.156 130.460 o
3 3 10 141.473 142.761 1.146 68.134 o
3 3 11 803.569 793.468 5.762 2.317 o
3 3 12 1395.460 1407.510 11.936 0.672 o
3 3 13 127.679 126.049 1.056 83.150 o
3 3 14 7.689 8.588 0.855 331.467 o
3 3 15 278.542 278.765 1.347 23.100 o
3 3 16 117.853 113.771 2.594 29.592 o
3 3 17 0.314 2.122 0.985 251.796 o
3 3 18 212.713 210.316 1.307 36.054 o
3 3 19 171.671 165.940 2.403 27.076 o
3 3 20 31.848 31.193 1.016 213.668 o
3 3 21 115.484 115.400 1.177 84.610 o
3 3 23 62.509 62.627 1.337 109.629 o
3 3 24 7.081 8.135 1.166 178.912 o
3 4 0 154.126 154.114 1.036 65.098 o
3 4 1 130.223 127.406 1.921 43.847 o
3 4 2 981.219 975.638 10.086 1.164 o
3 4 3 87.575 83.453 2.614 31.863 o
3 4 4 254.685 254.893 1.408 26.254 o
3 4 5 104.511 101.271 1.378 78.719 o
3 4 6 468.503 477.788 8.024 2.732 o
3 4 7 304.360 303.864 2.423 14.977 o
3 4 8 390.055 392.787 2.755 9.836 o
3 4 9 112.348 111.689 1.498 66.717 o
3 4 10 1508.660 1520.020 10.830 0.651 o
3 4 11 208.363 207.279 1.337 36.626 o
3 4 12 231.371 231.744 2.846 17.279 o
3 4 13 33.474 34.753 1.006 214.326 o
3 4 14 92.328 93.116 1.408 82.883 o
3 4 15 102.185 102.377 1.579 66.568 o
3 4 16 175.420 174.025 1.569 41.314 o
3 4 17 410.907 408.917 3.429 7.947 o
3 4 18 31.822 33.013 0.965 233.087 o
3 4 19 78.602 76.413 1.177 118.177 o
3 4 20 68.633 67.363 1.046 151.016 o
3 4 21 95.945 94.665 1.136 105.317 o
3 4 22 14.569 14.581 0.996 240.926 o
3 4 23 193.205 188.636 1.458 38.957 o
3 5 0 188.240 184.664 1.528 38.884 o
3 5 1 100.227 98.265 1.860 53.384 o
3 5 2 1505.620 1513.620 25.893 0.264 o
3 5 3 104.366 108.441 1.931 49.003 o
3 5 4 37.738 37.216 0.955 228.122 o
3 5 5 87.738 88.521 0.784 164.110 o
3 5 6 71.874 71.949 1.458 90.238 o
3 5 7 548.813 556.515 4.917 4.178 o
3 5 8 693.389 695.183 5.138 3.026 o
3 5 9 1572.060 1618.350 9.794 0.642 o
3 5 10 31.709 32.279 0.905 261.825 o
3 5 11 301.642 302.004 3.017 12.613 o
3 5 12 181.035 178.067 1.388 43.761 o
3 5 13 70.607 69.817 0.915 175.125 o
3 5 14 183.058 182.411 1.317 44.362 o
3 5 15 266.498 267.241 1.951 20.646 o
3 5 16 326.157 320.748 2.594 13.135 o
3 5 17 78.216 78.425 1.327 99.641 o
3 5 18 346.491 340.447 3.137 10.518 o
3 5 19 260.286 257.387 2.152 19.998 o
3 5 20 449.270 444.836 4.998 5.134 o
3 5 21 129.297 127.648 2.132 38.107 o
3 5 22 54.344 52.018 1.468 98.623 o
3 6 0 321.439 326.520 4.877 6.873 o
3 6 1 415.447 414.166 4.334 6.394 o
3 6 2 277.013 280.776 3.932 10.102 o
3 6 3 465.519 468.808 10.559 1.797 o
3 6 4 171.180 170.425 2.353 27.671 o
3 6 5 216.129 214.720 2.866 18.158 o
3 6 6 309.458 304.628 3.530 10.557 o
3 6 7 520.744 522.747 7.300 2.911 o
3 6 8 185.523 187.379 2.504 24.013 o
3 6 9 413.674 425.207 6.043 4.350 o
3 6 10 25.926 25.652 0.845 309.991 o
3 6 11 99.047 99.391 1.408 79.068 o
3 6 12 318.466 315.288 3.580 10.106 o
3 6 13 52.931 53.768 0.865 229.030 o
3 6 14 254.378 254.561 2.745 16.467 o
3 6 15 323.728 318.877 2.635 13.103 o
3 6 16 81.058 80.667 1.709 66.775 o
3 6 17 55.282 53.858 1.358 112.063 o
3 6 18 53.085 52.571 2.061 53.561 o
3 6 19 426.454 426.997 5.893 4.423 o
3 6 20 128.646 131.770 2.444 31.069 o
3 6 21 47.400 43.974 1.207 144.035 o
3 7 0 1489.710 1528.350 22.253 0.326 o
3 7 1 949.103 961.751 6.989 1.614 o
3 7 2 12.181 12.278 0.915 286.290 o
3 7 3 1155.690 1166.950 14.470 0.677 o
3 7 4 197.911 203.387 2.242 25.645 o
3 7 5 56.777 56.252 0.975 186.197 o
3 7 6 160.990 164.090 1.770 40.101 o
3 7 7 84.880 85.333 1.408 87.376 o
3 7 8 82.278 83.292 2.383 37.910 o
3 7 9 459.178 458.461 5.118 4.891 o
3 7 10 296.243 304.176 4.988 6.993 o
3 7 11 88.114 87.636 2.313 39.297 o
3 7 12 100.556 103.323 1.619 64.617 o
3 7 13 11.405 11.775 0.714 466.034 o
3 7 14 66.895 65.453 1.247 119.110 o
3 7 15 140.250 143.003 1.679 48.218 o
3 7 16 17.866 18.201 0.985 242.694 o
3 7 17 466.109 477.808 5.792 4.180 o
3 7 18 123.143 120.981 1.971 43.843 o
3 7 19 53.656 54.572 1.368 111.196 o
3 8 0 690.350 725.612 15.898 0.793 o
3 8 1 127.839 133.601 1.227 71.769 o
3 8 2 340.472 343.987 8.336 2.958 o
3 8 3 13.187 13.595 1.358 131.273 o
3 8 4 551.343 567.908 6.094 3.388 o
3 8 5 148.720 150.233 3.087 20.301 o
3 8 6 10.891 11.242 0.875 313.909 o
3 8 7 71.577 73.075 1.669 72.495 o
3 8 8 26.125 27.774 1.227 154.249 o
3 8 9 335.477 340.668 5.340 5.913 o
3 8 10 68.079 66.579 1.770 67.033 o
3 8 11 117.729 117.471 1.629 57.985 o
3 8 12 41.325 41.430 0.784 302.482 o
3 8 13 28.605 28.307 0.975 234.418 o
3 8 14 47.836 47.222 1.780 71.417 o
3 8 15 231.036 230.658 7.421 4.003 o
3 8 16 34.584 35.617 1.498 102.634 o
3 8 17 2.155 3.328 0.865 326.679 o
3 9 0 32.846 31.575 1.347 126.419 o
3 9 1 71.311 70.370 1.076 141.586 o
3 9 2 121.125 121.815 4.133 13.046 o
3 9 3 76.386 76.062 1.689 69.646 o
3 9 5 16.063 16.994 0.895 294.199 o
3 9 6 123.332 125.656 2.433 31.917 o
3 9 7 11.162 11.594 0.634 588.177 o
3 9 8 56.196 59.409 2.061 52.933 o
3 9 9 18.983 18.724 1.539 101.583 o
3 9 10 195.620 203.226 3.801 12.950 o
3 9 11 148.354 152.586 4.626 10.219 o
3 9 12 9.851 9.985 0.925 282.091 o
3 9 13 209.913 215.736 3.449 14.413 o
3 9 14 46.213 46.990 1.146 156.951 o
3 10 0 9.966 9.221 0.845 337.705 o
3 10 1 5.142 4.042 1.046 223.077 o
3 10 2 66.228 63.562 2.132 48.648 o
3 10 3 4.810 3.268 0.774 406.493 o
3 10 4 23.511 24.214 0.724 415.975 o
3 10 5 11.911 13.656 1.086 204.292 o
3 10 6 97.352 102.428 3.670 16.773 o
3 10 7 92.968 96.796 2.866 26.533 o
3 10 8 86.055 90.311 1.478 80.191 o
3 10 9 12.968 13.183 0.734 438.211 o
3 10 10 76.798 79.672 1.307 102.237 o
3 10 11 82.898 82.588 2.665 31.052 o
3 11 0 74.377 79.139 1.830 61.116 o
3 11 1 30.019 32.108 1.267 142.851 o
3 11 2 20.512 20.574 1.508 105.284 o
3 11 3 124.224 123.706 1.146 80.106 o
3 11 4 13.960 14.591 1.056 214.988 o
4 0 0 1281.320 1134.140 94.976 0.027 o
4 0 1 77.118 75.499 1.227 112.820 o
4 0 2 6.131 5.903 1.247 156.872 o
4 0 3 383.526 381.233 3.218 9.088 o
4 0 4 48.105 49.997 1.629 83.690 o
4 0 5 183.302 181.023 3.701 14.007 o
4 0 6 40.779 39.589 0.996 208.075 o
4 0 7 6.373 6.607 0.855 332.598 o
4 0 8 4.173 2.836 0.975 256.616 o
4 0 9 65.842 63.683 1.056 153.420 o
4 0 10 381.303 379.262 2.564 10.659 o
4 0 11 346.620 347.476 3.530 9.386 o
4 0 12 9.366 10.056 0.885 308.209 o
4 0 13 142.873 141.293 1.126 68.736 o
4 0 15 340.761 337.913 2.735 11.913 o
4 0 16 281.478 280.374 2.293 17.240 o
4 0 17 5.703 4.917 1.066 214.612 o
4 0 18 36.030 33.948 1.146 168.053 o
4 0 19 25.722 25.783 1.247 150.063 o
4 0 20 50.332 50.239 1.297 124.227 o
4 0 21 9.313 10.810 1.126 191.161 o
4 0 22 3.141 3.127 1.166 179.586 o
4 1 0 177.217 169.640 3.791 13.724 o
4 1 1 503.627 499.157 3.147 6.369 o
4 1 2 71.301 69.073 1.388 98.285 o
4 1 3 587.049 581.714 2.514 5.432 o
4 1 4 46.981 47.745 1.599 87.077 o
4 1 5 368.635 362.258 2.806 10.610 o
4 1 6 60.145 60.546 2.011 54.891 o
4 1 7 388.782 385.456 5.500 5.177 o
4 1 8 267.206 261.278 2.162 19.374 o
4 1 9 20.977 19.850 0.965 249.580 o
4 1 10 182.694 182.441 2.142 29.269 o
4 1 11 342.963 344.097 2.484 12.549 o
4 1 12 477.690 474.269 5.430 4.435 o
4 1 13 398.328 399.092 2.172 10.788 o
4 1 14 343.310 341.493 2.433 12.742 o
4 1 15 33.966 34.190 1.448 109.777 o
4 1 16 31.899 31.686 0.996 221.211 o
4 1 17 301.256 302.748 2.484 14.860 o
4 1 18 134.246 133.771 1.629 52.197 o
4 1 19 115.260 113.901 1.398 71.029 o
4 1 20 10.913 10.709 1.378 127.959 o
4 1 21 74.696 72.884 1.247 112.435 o
4 1 22 5.460 6.747 1.166 179.217 o
4 2 0 49.239 47.735 1.146 154.534 o
4 2 1 480.835 473.012 4.867 4.938 o
4 2 2 223.855 218.783 1.518 31.025 o
4 2 3 87.662 87.093 1.418 85.066 o
4 2 4 275.868 274.361 1.911 20.016 o
4 2 5 182.565 181.204 1.458 41.639 o
4 2 6 58.103 60.324 1.901 61.088 o
4 2 7 21.554 21.992 1.337 132.773 o
4 2 8 1197.620 1208.810 16.984 0.542 o
4 2 9 126.271 125.083 2.283 34.932 o
4 2 10 420.578 422.059 2.584 9.155 o
4 2 11 200.513 199.415 2.071 27.736 o
4 2 12 379.089 381.283 2.202 11.563 o
4 2 13 261.710 255.094 1.569 24.286 o
4 2 14 18.367 19.408 1.116 190.247 o
4 2 15 83.799 82.618 1.136 117.733 o
4 2 16 46.754 45.663 1.026 188.816 o
4 2 17 8.116 7.290 1.066 213.936 o
4 2 18 10.863 13.193 1.177 174.741 o
4 2 19 62.773 62.386 1.277 117.895 o
4 2 20 19.148 19.639 1.207 163.227 o
4 2 21 269.916 264.023 3.831 10.730 o
4 3 0 272.597 268.548 3.620 11.418 o
4 3 1 94.599 93.297 1.820 56.680 o
4 3 2 207.632 206.615 3.871 12.324 o
4 3 4 50.579 51.184 1.146 152.322 o
4 3 5 8.302 10.367 1.569 99.011 o
4 3 6 877.725 883.799 9.312 1.404 o
4 3 7 149.478 146.442 2.655 25.640 o
4 3 8 31.381 30.147 1.066 196.501 o
4 3 9 947.880 969.192 11.916 0.998 o
4 3 10 336.559 336.736 2.856 11.668 o
4 3 11 145.866 146.512 1.579 49.872 o
4 3 12 389.730 388.011 2.343 10.820 o
4 3 13 81.330 78.545 1.016 138.800 o
4 3 14 32.465 32.289 0.945 241.620 o
4 3 15 173.125 171.762 1.217 50.431 o
4 3 16 110.828 107.275 1.669 59.003 o
4 3 17 157.580 158.881 1.337 53.050 o
4 3 18 27.723 26.145 1.106 187.095 o
4 3 19 15.891 14.671 1.498 107.637 o
4 3 20 18.431 18.633 1.197 166.295 o
4 3 21 11.861 13.404 1.116 193.600 o
4 4 1 8.347 7.713 1.076 209.884 o
4 4 2 476.275 477.627 2.252 7.952 o
4 4 3 115.880 114.947 2.514 31.237 o
4 4 4 189.449 189.792 2.695 21.598 o
4 4 5 47.821 48.167 1.177 148.769 o
4 4 6 353.094 350.111 3.439 9.466 o
4 4 7 105.600 101.975 1.669 60.868 o
4 4 8 1209.080 1219.390 7.763 1.080 o
4 4 9 320.668 325.534 2.574 13.318 o
4 4 10 137.132 137.261 1.589 52.587 o
4 4 11 190.464 190.345 1.971 30.639 o
4 4 12 243.155 239.960 2.614 18.172 o
4 4 13 134.846 134.727 1.166 71.633 o
4 4 14 151.214 150.363 1.689 45.055 o
4 4 15 250.517 249.362 1.780 23.889 o
4 4 16 25.505 23.973 1.227 155.209 o
4 4 17 7.010 8.346 1.036 226.638 o
4 4 18 57.837 59.389 1.156 142.013 o
4 4 19 86.396 85.333 1.347 92.209 o
4 4 20 83.715 82.316 1.237 105.736 o
4 5 0 52.274 53.416 1.177 144.069 o
4 5 1 400.285 403.808 2.112 10.788 o
4 5 2 140.224 143.053 2.051 37.858 o
4 5 3 125.886 126.391 1.347 67.724 o
4 5 4 323.045 325.735 2.715 12.718 o
4 5 5 42.431 41.420 1.146 161.492 o
4 5 6 176.899 177.574 2.604 23.679 o
4 5 7 138.904 138.850 1.901 42.226 o
4 5 8 129.195 128.130 1.166 75.567 o
4 5 9 229.562 232.348 2.685 18.511 o
4 5 10 226.759 224.354 2.071 24.310 o
4 5 11 97.115 94.795 1.639 65.470 o
4 5 12 49.580 49.354 1.428 105.599 o
4 5 13 174.262 169.831 2.474 25.763 o
4 5 14 4.334 5.722 1.016 236.487 o
4 5 15 14.086 14.490 0.965 256.142 o
4 5 16 118.315 116.687 2.303 35.598 o
4 5 17 8.019 8.095 1.086 206.068 o
4 5 18 34.350 35.306 1.096 182.886 o
4 5 19 300.167 296.232 4.937 7.095 o
4 6 0 6.621 7.109 1.116 195.474 o
4 6 1 554.858 563.946 7.572 2.644 o
4 6 2 91.221 94.474 1.428 81.473 o
4 6 3 62.476 63.894 1.217 126.830 o
4 6 4 60.634 63.381 1.217 128.137 o
4 6 5 413.127 417.776 5.681 4.729 o
4 6 6 105.324 106.168 1.679 59.937 o
4 6 7 39.810 39.056 0.875 259.560 o
4 6 8 248.790 249.976 3.308 13.616 o
4 6 9 88.770 88.581 1.358 89.515 o
4 6 10 24.507 23.138 1.539 100.538 o
4 6 11 114.630 113.308 1.197 84.177 o
4 6 12 8.840 8.799 0.845 338.578 o
4 6 13 56.649 57.106 1.207 134.322 o
4 6 14 21.137 19.659 1.016 226.509 o
4 6 15 75.747 75.328 1.911 56.922 o
4 6 16 136.635 137.090 3.449 17.455 o
4 6 17 456.231 453.473 4.676 5.400 o
4 7 0 77.484 81.572 2.152 45.855 o
4 7 1 407.782 401.264 6.727 3.830 o
4 7 2 27.705 28.458 1.116 183.298 o
4 7 3 17.969 18.975 1.559 99.121 o
4 7 4 71.424 68.118 2.011 53.123 o
4 7 7 30.143 29.815 0.845 299.914 o
4 7 8 2.323 2.966 0.804 377.464 o
4 7 9 56.739 54.613 1.961 58.230 o
4 7 10 112.179 112.815 2.413 33.724 o
4 7 11 34.714 36.683 1.006 212.186 o
4 7 12 83.523 81.713 1.800 60.882 o
4 7 13 37.679 37.860 0.935 236.169 o
4 7 14 65.341 66.770 1.508 88.458 o
4 7 15 30.124 29.031 0.975 232.578 o
4 8 0 332.463 366.341 8.155 3.062 o
4 8 1 45.284 46.075 2.092 53.058 o
4 8 2 193.763 201.386 4.877 8.691 o
4 8 3 188.020 190.516 2.242 26.998 o
4 8 4 116.013 118.376 2.152 39.621 o
4 8 5 142.049 146.170 1.438 55.682 o
4 8 6 47.237 49.142 1.549 92.039 o
4 8 7 181.454 194.005 2.715 21.709 o
4 8 8 10.243 10.579 0.804 370.944 o
4 8 9 40.784 40.062 1.317 127.304 o
4 8 10 24.944 24.727 0.875 292.787 o
4 8 11 144.831 148.392 2.715 25.004 o
4 8 12 159.552 163.446 2.806 22.655 o
4 8 13 11.671 13.475 0.955 263.071 o
4 9 0 87.452 90.411 1.619 69.776 o
4 9 1 285.521 297.559 6.918 4.265 o
4 9 2 163.046 171.450 1.800 38.526 o
4 9 3 21.237 21.720 1.267 147.580 o
4 9 4 278.575 286.578 5.883 5.616 o
4 9 5 72.638 75.579 1.277 109.015 o
4 9 6 24.167 25.200 1.217 157.944 o
4 9 7 153.836 165.819 3.871 13.737 o
4 9 8 71.597 75.016 2.011 52.677 o
4 9 9 121.518 127.225 3.107 21.497 o
5 0 1 60.865 58.011 1.398 103.655 o
5 0 2 304.597 300.315 1.880 17.567 o
5 0 3 18.123 17.105 1.378 126.474 o
5 0 4 101.351 99.471 1.850 53.515 o
5 0 5 9.062 8.879 1.287 146.801 o
5 0 6 118.171 113.228 2.614 29.219 o
5 0 7 452.165 445.851 2.966 7.718 o
5 0 8 83.515 81.502 1.187 112.004 o
5 0 9 1218.850 1233.530 8.135 1.039 o
5 0 10 7.416 8.889 1.076 209.959 o
5 0 11 268.421 270.097 2.564 16.580 o
5 0 12 125.896 123.575 1.699 52.514 o
5 0 13 173.152 172.194 1.579 41.679 o
5 0 14 231.106 229.542 1.508 29.526 o
5 0 15 17.627 19.287 1.146 180.952 o
5 0 16 102.029 99.652 1.448 75.136 o
5 0 17 40.392 41.792 1.136 165.260 o
5 0 18 89.178 89.335 1.257 98.626 o
5 1 0 67.534 65.262 1.368 103.008 o
5 1 1 66.109 65.312 1.378 102.420 o
5 1 2 194.796 196.016 4.354 10.512 o
5 1 3 174.647 166.805 3.882 13.284 o
5 1 4 220.186 217.415 2.021 25.695 o
5 1 5 183.847 184.221 1.689 36.620 o
5 1 6 217.136 214.187 2.273 23.416 o
5 1 7 1164.000 1164.620 7.341 1.181 o
5 1 8 95.107 93.961 1.629 66.680 o
5 1 9 308.148 302.577 2.856 13.039 o
5 1 10 5.654 5.842 1.197 170.345 o
5 1 11 889.571 888.213 6.214 1.911 o
5 1 12 180.534 178.268 2.051 31.114 o
5 1 13 232.755 226.204 2.856 17.267 o
5 1 14 442.194 444.232 4.978 5.210 o
5 1 15 148.540 146.784 1.307 58.473 o
5 1 16 29.846 30.016 1.187 162.062 o
5 1 17 95.362 97.832 1.498 74.326 o
5 1 18 121.757 121.453 1.388 67.970 o
5 2 0 132.407 131.760 1.730 49.246 o
5 2 1 182.583 176.901 3.731 13.890 o
5 2 2 100.385 98.798 1.488 73.186 o
5 2 3 253.518 248.759 4.626 8.560 o
5 2 4 86.271 83.674 3.650 17.285 o
5 2 5 147.593 144.933 2.383 30.149 o
5 2 6 267.759 269.071 2.584 16.517 o
5 2 7 433.656 436.278 2.192 9.356 o
5 2 8 74.782 73.427 1.649 73.133 o
5 2 9 457.197 460.553 1.780 9.091 o
5 2 10 334.856 331.326 3.610 9.548 o
5 2 11 12.482 12.399 1.146 183.645 o
5 2 12 252.960 252.650 3.338 13.313 o
5 2 13 201.456 203.940 1.609 33.909 o
5 2 14 28.793 28.870 1.056 202.333 o
5 2 15 54.576 55.176 1.126 152.138 o
5 2 16 155.393 153.340 1.669 44.539 o
5 2 17 15.976 16.944 1.096 198.597 o
5 3 0 72.631 67.434 3.439 19.730 o
5 3 1 195.161 193.221 1.699 34.141 o
5 3 2 405.699 410.294 2.524 9.740 o
5 3 3 87.195 88.742 1.448 82.451 o
5 3 4 34.944 34.551 1.991 59.630 o
5 3 5 219.765 213.604 8.276 3.312 o
5 3 6 96.534 94.816 1.579 69.221 o
5 3 7 113.914 114.012 2.806 26.189 o
5 3 8 4.601 5.561 0.996 246.079 o
5 3 9 11.031 11.273 0.955 263.941 o
5 3 10 5.207 5.138 1.056 218.768 o
5 3 11 97.768 101.523 1.720 60.166 o
5 3 12 44.665 43.039 1.750 74.526 o
5 3 13 6.034 6.204 1.307 142.755 o
5 3 14 54.002 55.739 1.106 156.751 o
5 3 15 140.754 135.340 2.685 26.044 o
5 3 16 16.208 17.618 1.066 209.450 o
5 3 17 53.843 53.838 1.156 146.893 o
5 4 1 180.993 177.906 2.665 22.727 o
5 4 2 3.675 5.239 1.287 147.435 o
5 4 3 65.410 63.572 1.388 101.893 o
5 4 4 327.033 316.876 4.565 7.484 o
5 4 5 5.463 4.103 1.337 136.506 o
5 4 6 2.448 4.475 1.508 107.436 o
5 4 7 13.407 13.696 1.287 145.799 o
5 4 8 70.838 71.144 1.317 106.147 o
5 4 9 123.813 123.987 1.166 79.032 o
5 4 10 22.929 22.907 0.985 237.314 o
5 4 11 97.686 98.456 1.388 81.258 o
5 4 12 18.253 18.865 1.438 116.108 o
5 4 13 4.480 4.052 1.267 152.134 o
5 4 14 39.775 40.756 1.126 168.642 o
5 4 15 54.604 54.321 1.237 131.089 o
5 4 16 133.712 132.595 2.966 22.626 o
5 5 0 131.483 134.958 1.860 44.883 o
5 5 1 101.984 102.991 1.488 71.974 o
5 5 2 69.304 66.881 1.398 98.458 o
5 5 3 56.365 58.454 1.368 109.264 o
5 5 4 49.937 52.149 1.649 81.252 o
5 5 5 12.175 12.288 1.267 150.753 o
5 5 6 13.457 16.109 1.539 102.310 o
5 5 7 47.012 45.683 1.569 90.379 o
5 5 8 26.903 26.869 1.418 116.897 o
5 5 9 126.966 127.829 1.337 67.587 o
5 5 10 107.580 111.408 1.901 49.395 o
5 5 11 178.876 178.107 2.454 25.408 o
5 5 12 3.892 3.178 1.207 167.776 o
5 5 13 59.698 59.862 1.810 66.461 o
5 5 14 15.381 17.316 1.528 103.394 o
5 6 0 30.390 30.670 1.528 100.176 o
5 6 1 6.616 5.883 1.267 151.902 o
5 6 3 31.493 31.766 1.307 134.251 o
5 6 4 125.440 126.551 1.800 48.635 o
5 6 5 91.294 92.231 1.478 78.051 o
5 6 6 28.593 30.177 1.317 133.555 o
5 6 7 36.086 37.749 1.337 126.034 o
5 6 8 107.467 115.933 1.649 59.734 o
5 6 9 16.204 17.165 1.217 161.813 o
5 6 10 178.306 181.697 1.911 33.554 o
5 6 11 71.790 72.120 1.096 136.967 o
5 6 12 75.225 78.787 2.212 44.033 o
5 7 0 79.870 84.448 2.071 48.526 o
5 7 1 20.034 20.956 1.549 100.027 o
5 7 2 14.871 18.291 1.277 147.330 o
5 7 3 82.939 86.449 1.488 81.133 o
5 7 4 16.832 15.848 1.277 147.169 o
5 7 5 41.989 42.576 1.961 60.442 o
5 7 6 83.837 88.219 1.478 81.324 o
5 7 7 27.738 31.223 1.327 131.745 o
5 7 8 21.047 22.465 1.187 167.468 o
5 7 9 40.510 42.023 1.076 181.450 o
5 8 0 35.043 34.551 1.740 77.296 o
5 8 1 30.125 33.124 1.347 127.031 o
5 8 2 195.812 202.201 4.163 11.239 o
5 8 4 10.567 12.550 1.287 146.354 o
6 0 0 171.941 169.640 2.574 24.609 o
6 0 2 122.753 119.583 1.709 53.214 o
6 0 3 6.110 4.364 1.539 103.164 o
6 0 4 26.527 25.552 1.870 68.390 o
6 0 6 609.927 611.188 3.882 4.279 o
6 0 7 160.541 162.943 2.625 24.879 o
6 0 9 56.065 55.035 1.428 102.333 o
6 0 10 5.599 6.204 1.187 173.224 o
6 0 11 63.316 62.557 1.207 128.343 o
6 0 12 127.883 127.627 1.830 47.077 o
6 1 0 68.097 65.362 1.589 80.595 o
6 1 1 227.754 224.826 3.861 11.802 o
6 1 2 97.721 96.475 2.293 38.656 o
6 1 3 44.364 42.636 1.941 61.396 o
6 1 4 259.566 257.779 4.555 8.633 o
6 1 5 8.358 9.080 2.172 51.745 o
6 1 6 687.332 691.543 5.913 2.761 o
6 1 7 178.292 178.168 1.931 33.419 o
6 1 8 295.547 297.901 2.192 16.605 o
6 1 9 11.317 11.423 1.378 127.874 o
6 1 10 567.364 575.198 2.102 5.947 o
6 1 11 29.531 29.373 1.166 167.636 o
6 1 12 126.145 128.673 1.720 51.174 o
6 2 1 80.585 78.958 1.609 73.827 o
6 2 2 135.746 137.733 1.750 47.358 o
6 2 3 7.110 8.246 1.709 83.504 o
6 2 4 32.744 33.455 1.498 103.281 o
6 2 6 210.321 205.972 1.941 28.123 o
6 2 7 100.257 100.638 1.720 59.714 o
6 2 8 114.930 114.364 2.031 43.564 o
6 2 9 289.826 291.586 2.031 17.909 o
6 2 10 135.251 136.979 1.498 56.486 o
6 2 11 47.843 47.544 2.363 41.862 o
6 3 0 38.450 32.430 1.730 77.845 o
6 3 1 87.020 89.013 1.629 69.427 o
6 3 2 57.340 59.570 1.559 87.012 o
6 3 5 180.603 182.280 2.283 27.420 o
6 3 6 46.887 48.227 1.559 91.165 o
6 3 7 18.492 19.106 1.478 109.933 o
6 3 8 6.444 6.717 1.508 107.261 o
6 3 9 28.720 29.343 1.388 121.051 o
6 3 10 155.361 152.636 2.252 31.477 o
6 4 0 10.364 6.757 1.508 107.042 o
6 4 1 130.611 136.094 1.770 47.820 o
6 4 2 69.211 68.641 1.619 77.406 o
6 4 3 175.015 177.021 2.333 27.386 o
6 4 4 40.457 43.833 1.528 96.600 o
6 4 5 18.132 19.015 1.488 108.533 o
6 4 6 32.434 32.832 1.498 103.415 o
6 4 7 79.046 80.365 1.649 71.225 o
6 4 8 47.652 51.485 2.293 44.247 o
6 5 0 123.019 122.016 2.102 39.975 o
6 5 1 95.007 97.169 2.082 45.556 o
6 5 2 37.888 38.141 1.518 99.069 o
6 5 3 12.198 12.077 1.669 87.243 o
6 5 4 26.678 27.734 1.488 106.445 o
;
_iucr_refine_instructions_details
;
TITL 8HQ
CELL 0.35307 5.3386 9.9878 22.3493 90 90 90
ZERR 4 0.0001 0.0002 0.0004 0 0 0
LATT -1
SYMM 0.5-X,-Y,0.5+Z
SYMM 0.5+X,0.5-Y,-Z
SYMM -X,0.5+Y,0.5-Z
SFAC C H N O
DISP C 0 0
DISP H 0 0
DISP N 0 0
DISP O 0 0
UNIT 52 44 4 20

SIZE 0.119 0.092 0.066
TEMP -258(2)
CONF
ACTA 
MORE -1
BOND $H
OMIT -10 25.5
WGHT 0.01063 0
FVAR 0.997225
REM <olex2.extras>
REM <HklSrc "%.\\8HQ.hkl">
REM </olex2.extras>

C1    1     0.58571  0.67808  0.59649  11.00000  0.01304  0.01312  0.00937 =
 -0.00011  0.00082  0.00226 
C2    1     0.73573  0.64408  0.54192  11.00000  0.01270  0.01356  0.00850 =
 0.00113  0.00016  0.00209 
C3    1     0.93438  0.56305  0.53462  11.00000  0.01223  0.01392  0.00739 =
 0.00082  0.00021  0.00196 
C4    1     1.07528  0.48113  0.57966  11.00000  0.01042  0.01181  0.00792 =
 0.00030 -0.00042  0.00022 

C6    1     0.79199  0.16225  0.58930  11.00000  0.01364  0.01404  0.00731 =
 -0.00140  0.00003  0.00226 
C7    1     0.98006  0.06756  0.58677  11.00000  0.01776  0.01820  0.01069 =
 -0.00242  0.00029  0.00610 
C8    1     1.09180  0.01803  0.63982  11.00000  0.01957  0.01883  0.01323 =
 -0.00150 -0.00037  0.00902 
C9    1     1.02032  0.06452  0.69528  11.00000  0.01811  0.01693  0.01070 =
 0.00035 -0.00138  0.00626 
C10   1     0.82763  0.16177  0.69960  11.00000  0.01340  0.01228  0.00780 =
 0.00037 -0.00067  0.00198 
C5    1     0.71229  0.20853  0.64638  11.00000  0.01194  0.01124  0.00684 =
 -0.00019 -0.00020  0.00093 
C13   1     0.44211  0.34828  0.70173  11.00000  0.01241  0.01264  0.00775 =
 -0.00033  0.00001  0.00253 
C12   1     0.55060  0.30728  0.75569  11.00000  0.01526  0.01418  0.00679 =
 -0.00040  0.00020  0.00180 
C11   1     0.74112  0.21446  0.75470  11.00000  0.01486  0.01414  0.00763 =
 0.00061 -0.00097  0.00186 
N1    3     0.52243  0.29941  0.64988  11.00000  0.01205  0.01188  0.00623 =
 -0.00009 -0.00062  0.00116 
O5    4     0.67654  0.21638  0.54178  11.00000  0.01735  0.01785  0.00780 =
 -0.00138 -0.00053  0.00468 

O4    4     1.25518  0.41264  0.55979  11.00000  0.01318  0.01544  0.00789 =
 -0.00112 -0.00071  0.00347 
O2    4     1.01589  0.48363  0.63442  11.00000  0.01425  0.01703  0.00754 =
 0.00118  0.00051  0.00360 
O3    4     0.41197  0.75685  0.59204  11.00000  0.01931  0.01997  0.01289 =
 0.00107  0.00142  0.00880 
O1    4     0.64304  0.62235  0.64779  11.00000  0.01728  0.01818  0.00895 =
 0.00135  0.00231  0.00559 

H8    2     1.11139  0.02750  0.73577  11.00000  0.03694  0.03699  0.01893 =
 0.00091 -0.00444  0.00860 
H7    2     1.23511 -0.05783  0.63542  11.00000  0.03777  0.04385  0.02502 =
 -0.00279  0.00012  0.02959 
H6    2     1.04336  0.03185  0.54327  11.00000  0.03534  0.03985  0.01792 =
 -0.00331  0.00091  0.01629 
H5    2     0.72442  0.17027  0.50476  11.00000  0.03299  0.02043  0.03115 =
 -0.00316 -0.00234  0.00818 
H4    2     0.43076  0.33334  0.61112  11.00000  0.01743  0.02788  0.02413 =
 -0.01060  0.00603  0.00382 
H9    2     0.82584  0.18116  0.79642  11.00000  0.03274  0.03971  0.02143 =
 0.00112 -0.00787  0.00284 
H10   2     0.47697  0.34637  0.79767  11.00000  0.03395  0.03715  0.01444 =
 -0.00501  0.00321  0.00449 
H11   2     0.28770  0.41825  0.69862  11.00000  0.02028  0.02665  0.01695 =
 -0.00112  0.00389  0.01705 

H1    2     0.80487  0.56099  0.64352  11.00000  0.02165  0.02135  0.01370 =
 0.00718  0.00201  0.00936 
H2    2     0.66720  0.69565  0.50255  11.00000  0.02887  0.03755  0.02102 =
 0.00622 -0.00254  0.01098 
H3    2     1.01277  0.55795  0.48974  11.00000  0.02725  0.03929  0.01713 =
 -0.00327  0.00138  0.01324 
HKLF 4

END
Q1 1 1.166667 0.53125 0.638889 11 0.05 0.06
Q2 1 0.888889 0.53125 0.638889 11 0.05 0.05
Q3 1 1.166667 0.53125 0.583333 11 0.05 0.05
Q4 1 0.111111 0.40625 0.708333 11 0.05 0.05
Q5 1 0.388889 0.09375 0.694444 11 0.05 0.05

  REM The information below was added by Olex2.
  REM
  REM R1 = 0.0098 for 2377 Fo > 4sig(Fo) and 0.0098 for all 2377 data
  REM 271 parameters refined using 0 restraints
  REM Highest difference peak 0.0558, deepest hole -0.0570
  REM Mean Shift 0.0000, Max Shift 0.0006.

  REM +++ Tabular Listing of Refinement Information +++
  REM R1_all = 0.0098
  REM R1_gt = 0.0098
  REM wR_ref = 0.0224
  REM GOOF = 1.2419
  REM Shift_max = 0.0006
  REM Shift_mean = 0.0000
  REM Reflections_all = 2377
  REM Reflections_gt = 2377
  REM Parameters = 271
  REM Hole = -0.0570
  REM Peak = 0.0558
  REM Flack = n/a

  
;
_olex2_submission_special_instructions  'No special instructions were received'
