# Supplementary material for: Towards improved accuracy of Hirshfeld atom refinement with an alternative electron density partition
Source: IUCrJ. 2025 Jan 1;12(Pt 1):74–87. doi: 10.1107/S2052252524011242 (PMC11707693; doi:10.1107/S2052252524011242)
Supplement: Supplementary file 1 [file m-12-00074-sup1.zip › cif_checkcif/8HQ_HM/MP2/3.cif]

data_3
_audit_creation_date               2024-03-07
_audit_creation_method
;
Olex2 1.3
(compiled 2020.07.31 svn.rc2a77460 for OlexSys, GUI svn.r6145)
;
_audit_contact_author_address      ?
_audit_contact_author_email        ?
_audit_contact_author_name         ''
_audit_contact_author_phone        ?
_publ_contact_author_id_orcid      ?
_publ_section_references
;
Bourhis, L.J., Dolomanov, O.V., Gildea, R.J., Howard, J.A.K., Puschmann, H.
 (2015). Acta Cryst. A71, 59-75.

Dolomanov, O.V., Bourhis, L.J., Gildea, R.J, Howard, J.A.K. & Puschmann, H.
 (2009), J. Appl. Cryst. 42, 339-341.
;
_chemical_formula_moiety           'C4 H3 O4, C9 H8 N O'
_chemical_formula_sum              'C13 H11 N O5'
_chemical_formula_weight           261.236
_chemical_absolute_configuration   unk
loop_
  _atom_type_symbol
  _atom_type_scat_dispersion_real
  _atom_type_scat_dispersion_imag
  _atom_type_scat_source
  _atom_type_scat_dispersion_source
 H 0.00000 0.00000
 'NoSpherA2 (<-magic spell for checkCif) like software DiSCaMB'
 'Henke, Gullikson and Davis, At. Data and Nucl. Data Tables, 1993, 54, 2'
 C 0.00347 0.00161
 'NoSpherA2 (<-magic spell for checkCif) like software DiSCaMB'
 'Henke, Gullikson and Davis, At. Data and Nucl. Data Tables, 1993, 54, 2'
 N 0.00653 0.00323
 'NoSpherA2 (<-magic spell for checkCif) like software DiSCaMB'
 'Henke, Gullikson and Davis, At. Data and Nucl. Data Tables, 1993, 54, 2'
 O 0.01158 0.00611
 'NoSpherA2 (<-magic spell for checkCif) like software DiSCaMB'
 'Henke, Gullikson and Davis, At. Data and Nucl. Data Tables, 1993, 54, 2'
_space_group_crystal_system        'orthorhombic'
_space_group_IT_number             19
_space_group_name_H-M_alt          'P 21 21 21'
_space_group_name_Hall             ' P 2ac 2ab'
loop_
  _space_group_symop_id
  _space_group_symop_operation_xyz
 1 x,y,z
 2 x+1/2,-y+1/2,-z
 3 -x,y+1/2,-z+1/2
 4 -x+1/2,-y,z+1/2

_symmetry_Int_Tables_number        19
_cell_length_a                     5.3386(1)
_cell_length_b                     9.9878(2)
_cell_length_c                     22.3493(4)
_cell_angle_alpha                  90
_cell_angle_beta                   90
_cell_angle_gamma                  90
_cell_volume                       1191.68(4)
_cell_formula_units_Z              4
_cell_measurement_temperature      15(2)
_cell_measurement_reflns_used    100369
_cell_measurement_theta_min      0.91
_cell_measurement_theta_max      26.19
_exptl_absorpt_coefficient_mu      0.037
_exptl_crystal_density_diffrn      1.456
_exptl_crystal_F_000               543.923
_exptl_crystal_size_max            0.119
_exptl_crystal_size_mid            0.092
_exptl_crystal_size_min            0.066
_exptl_crystal_description       needle
_diffrn_measurement_device_type  IPDSC-Q
_diffrn_reflns_av_R_equivalents    0.0000
_diffrn_reflns_av_unetI/netI       0.0281
_diffrn_reflns_Laue_measured_fraction_full  0.9682
_diffrn_reflns_Laue_measured_fraction_max  0.8231
_diffrn_reflns_limit_h_max         12
_diffrn_reflns_limit_h_min         -12
_diffrn_reflns_limit_k_max         22
_diffrn_reflns_limit_k_min         -22
_diffrn_reflns_limit_l_max         51
_diffrn_reflns_limit_l_min         -51
_diffrn_reflns_number              12569
_diffrn_reflns_point_group_measured_fraction_full  0.9741
_diffrn_reflns_point_group_measured_fraction_max  0.8006
_diffrn_reflns_theta_full          12.2303
_diffrn_reflns_theta_max           24.24
_diffrn_reflns_theta_min           0.91
_diffrn_ambient_temperature        15(2)
_diffrn_measured_fraction_theta_full  0.9682
_diffrn_measured_fraction_theta_max  0.8231
_diffrn_radiation_type             synchrotron
_diffrn_radiation_wavelength       0.35307
_reflns_Friedel_coverage           0.773
_reflns_limit_h_max                12
_reflns_limit_h_min                -12
_reflns_limit_k_max                22
_reflns_limit_k_min                -22
_reflns_limit_l_max                51
_reflns_limit_l_min                -51
_reflns_number_gt                  12568
_reflns_number_total               12569
_reflns_threshold_expression       I>=2u(I)
_computing_molecular_graphics      'Olex2 1.3 (Dolomanov et al., 2009)'
_computing_publication_material    'Olex2 1.3 (Dolomanov et al., 2009)'
_computing_structure_refinement    'olex2.refine 1.3 (Bourhis et al., 2015)'
_refine_diff_density_max           0.4931
_refine_diff_density_min           -0.2906
_refine_diff_density_rms           0.0477
_refine_ls_d_res_high              0.4300
_refine_ls_d_res_low               11.1746
_refine_ls_goodness_of_fit_ref     1.2836
_refine_ls_hydrogen_treatment      refall
_refine_ls_matrix_type             full
_refine_ls_number_constraints      0
_refine_ls_number_parameters       271
_refine_ls_number_reflns           12569
_refine_ls_number_restraints       0
_refine_ls_R_factor_all            0.0323
_refine_ls_R_factor_gt             0.0323
_refine_ls_restrained_S_all        1.2836
_refine_ls_shift/su_max            0.0006
_refine_ls_shift/su_mean           0.0000
_refine_ls_structure_factor_coef   Fsqd
_refine_ls_weighting_details      
 'w=1/[\s^2^(Fo^2^)+(0.0143P)^2^+0.0089P] where P=(Fo^2^+2Fc^2^)/3'
_refine_ls_weighting_scheme        calc
_refine_ls_wR_factor_gt            0.0524
_refine_ls_wR_factor_ref           0.0524
_refine_special_details
;
Aspherical atom refinement in Olex2
with DiSCaMB generated form factors
Exponential Hirshfeld Atom Refinement 
with exponent parameter n = 3
using Gaussian16 generated electron density 
calculated with MP2
using cc-pVTZ basis set and charges 
simulating the crystal field.
;
loop_
  _atom_site_label
  _atom_site_type_symbol
  _atom_site_fract_x
  _atom_site_fract_y
  _atom_site_fract_z
  _atom_site_U_iso_or_equiv
  _atom_site_adp_type
  _atom_site_occupancy
  _atom_site_refinement_flags_posn
 C1 C 0.58574(7) 0.67787(4) 0.596486(14) 0.01166(5) Uani 1.000000 .
 C2 C 0.73564(7) 0.64415(3) 0.541922(14) 0.01141(5) Uani 1.000000 .
 C3 C 0.93464(7) 0.56293(3) 0.534615(13) 0.01108(5) Uani 1.000000 .
 C4 C 1.07524(6) 0.48128(3) 0.579640(13) 0.00989(4) Uani 1.000000 .
 C6 C 0.79208(6) 0.16237(4) 0.589301(13) 0.01142(5) Uani 1.000000 .
 C7 C 0.98009(8) 0.06758(4) 0.586772(15) 0.01539(6) Uani 1.000000 .
 C8 C 1.09173(8) 0.01806(4) 0.639842(16) 0.01711(6) Uani 1.000000 .
 C9 C 1.02041(7) 0.06444(4) 0.695340(15) 0.01506(6) Uani 1.000000 .
 C10 C 0.82754(6) 0.16174(4) 0.699633(14) 0.01097(5) Uani 1.000000 .
 C5 C 0.71235(6) 0.20836(3) 0.646388(13) 0.00988(4) Uani 1.000000 .
 C13 C 0.44212(6) 0.34826(3) 0.701760(14) 0.01105(5) Uani 1.000000 .
 C12 C 0.55037(7) 0.30740(4) 0.755716(13) 0.01189(5) Uani 1.000000 .
 C11 C 0.74127(7) 0.21443(4) 0.754731(13) 0.01196(5) Uani 1.000000 .
 N1 N 0.52231(5) 0.29948(3) 0.649880(11) 0.00986(4) Uani 1.000000 .
 O5 O 0.67656(5) 0.21640(3) 0.541786(11) 0.01423(4) Uani 1.000000 .
 O4 O 1.25538(5) 0.41263(3) 0.559762(11) 0.01213(4) Uani 1.000000 .
 O2 O 1.01587(5) 0.48359(3) 0.634426(11) 0.01271(4) Uani 1.000000 .
 O3 O 0.41178(6) 0.75678(3) 0.592015(12) 0.01713(5) Uani 1.000000 .
 O1 O 0.64279(6) 0.62228(3) 0.647796(11) 0.01457(5) Uani 1.000000 .
 H8 H 1.1121(14) 0.0266(7) 0.7356(2) 0.0294(18) Uani 1.000000 .
 H7 H 1.2343(13) -0.0587(7) 0.6353(3) 0.0320(17) Uani 1.000000 .
 H6 H 1.0435(13) 0.0325(7) 0.5434(2) 0.0274(16) Uani 1.000000 .
 H5 H 0.7240(17) 0.1701(8) 0.5043(3) 0.024(2) Uani 1.000000 .
 H4 H 0.4305(14) 0.3337(8) 0.6099(3) 0.0185(17) Uani 1.000000 .
 H9 H 0.8251(13) 0.1811(7) 0.7963(2) 0.0288(17) Uani 1.000000 .
 H10 H 0.4780(12) 0.3466(6) 0.7978(2) 0.0247(15) Uani 1.000000 .
 H11 H 0.2860(11) 0.4182(6) 0.6987(3) 0.0210(14) Uani 1.000000 .
 H1 H 0.8030(15) 0.5621(8) 0.6436(4) 0.0216(18) Uani 1.000000 .
 H2 H 0.6670(13) 0.6959(7) 0.5024(2) 0.0251(16) Uani 1.000000 .
 H3 H 1.0125(12) 0.5575(7) 0.4896(2) 0.0228(15) Uani 1.000000 .

loop_
  _atom_site_aniso_label
  _atom_site_aniso_U_11
  _atom_site_aniso_U_22
  _atom_site_aniso_U_33
  _atom_site_aniso_U_12
  _atom_site_aniso_U_13
  _atom_site_aniso_U_23
 C1 0.01216(12) 0.01315(12) 0.00966(9) 0.00271(9) 0.00063(8) 0.00004(8)
 C2 0.01182(11) 0.01352(12) 0.00889(9) 0.00249(9) 0.00015(8) 0.00092(8)
 C3 0.01108(11) 0.01429(12) 0.00788(9) 0.00215(10) 0.00020(8) 0.00069(8)
 C4 0.00964(10) 0.01219(11) 0.00783(9) 0.00083(9) -0.00033(7) 0.00007(8)
 C6 0.01247(12) 0.01377(13) 0.00801(9) 0.00244(9) 0.00001(8) -0.00109(8)
 C7 0.01681(14) 0.01839(15) 0.01097(11) 0.00653(12) 0.00028(10) -0.00235(10)
 C8 0.01912(15) 0.01909(15) 0.01311(12) 0.00953(13) -0.00062(10) -0.00146(11)
 C9 0.01704(14) 0.01682(14) 0.01131(11) 0.00716(11) -0.00141(10) 0.00011(10)
 C10 0.01248(11) 0.01224(12) 0.00817(9) 0.00249(9) -0.00057(8) 0.00017(8)
 C5 0.01075(11) 0.01147(11) 0.00741(8) 0.00111(9) -0.00016(7) -0.00027(8)
 C13 0.01182(12) 0.01333(12) 0.00800(9) 0.00217(9) 0.00006(8) -0.00048(8)
 C12 0.01408(13) 0.01436(13) 0.00723(9) 0.00196(10) 0.00017(8) -0.00028(8)
 C11 0.01408(12) 0.01401(12) 0.00778(9) 0.00232(10) -0.00090(8) 0.00065(8)
 N1 0.01060(10) 0.01181(10) 0.00718(8) 0.00155(8) -0.00025(7) -0.00031(7)
 O5 0.01662(11) 0.01829(12) 0.00778(7) 0.00476(9) -0.00050(7) -0.00116(7)
 O4 0.01225(9) 0.01571(11) 0.00841(7) 0.00386(8) -0.00061(7) -0.00092(7)
 O2 0.01296(10) 0.01725(11) 0.00792(7) 0.00387(8) 0.00053(6) 0.00113(7)
 O3 0.01825(12) 0.01998(13) 0.01316(10) 0.00934(10) 0.00127(8) 0.00102(8)
 O1 0.01635(11) 0.01790(12) 0.00948(8) 0.00600(9) 0.00238(7) 0.00149(7)
 H8 0.035(4) 0.039(4) 0.015(3) 0.013(4) -0.006(3) 0.004(3)
 H7 0.037(4) 0.038(4) 0.021(4) 0.024(3) 0.001(3) 0.003(3)
 H6 0.031(4) 0.036(4) 0.015(2) 0.018(3) -0.000(2) -0.008(2)
 H5 0.026(5) 0.028(4) 0.017(3) 0.012(4) -0.001(3) -0.009(3)
 H4 0.017(4) 0.028(4) 0.011(3) 0.007(3) -0.002(2) -0.001(3)
 H9 0.035(4) 0.036(4) 0.015(2) 0.008(4) -0.010(3) 0.006(3)
 H10 0.030(4) 0.033(4) 0.011(2) 0.006(3) 0.003(2) -0.008(2)
 H11 0.023(3) 0.025(3) 0.015(3) 0.011(3) 0.003(3) -0.001(3)
 H1 0.032(5) 0.020(4) 0.013(4) -0.001(3) 0.002(4) 0.005(3)
 H2 0.028(4) 0.032(4) 0.015(2) 0.013(3) -0.001(2) 0.008(2)
 H3 0.022(4) 0.035(4) 0.011(2) 0.012(3) 0.005(2) 0.002(2)

loop_
  _geom_bond_atom_site_label_1
  _geom_bond_atom_site_label_2
  _geom_bond_distance
  _geom_bond_site_symmetry_2
  _geom_bond_publ_flag
 C1 C2 1.4970(5) . ?
 C1 O3 1.2221(4) . ?
 C1 O1 1.3100(4) . ?
 C2 C3 1.3466(5) . ?
 C2 H2 1.087(4) . ?
 C3 C4 1.4971(5) . ?
 C3 H3 1.091(4) . ?
 C4 O4 1.2619(4) . ?
 C4 O2 1.2650(4) . ?
 C6 C7 1.3809(5) . ?
 C6 C5 1.4212(4) . ?
 C6 O5 1.3414(4) . ?
 C7 C8 1.4166(5) . ?
 C7 H6 1.085(5) . ?
 C8 C9 1.3777(5) . ?
 C8 H7 1.085(5) . ?
 C9 C10 1.4191(5) . ?
 C9 H8 1.091(5) . ?
 C10 C5 1.4181(4) . ?
 C10 C11 1.4161(4) . ?
 C5 N1 1.3652(4) . ?
 C13 C12 1.3981(4) . ?
 C13 N1 1.3285(4) . ?
 C13 H11 1.089(5) . ?
 C12 C11 1.3789(5) . ?
 C12 H10 1.089(4) . ?
 C11 H9 1.084(5) . ?
 N1 H4 1.075(5) . ?
 O5 H5 0.990(5) . ?
 O2 H1 1.396(7) . ?
 O1 H1 1.049(7) . ?

loop_
  _geom_angle_atom_site_label_1
  _geom_angle_atom_site_label_2
  _geom_angle_atom_site_label_3
  _geom_angle
  _geom_angle_site_symmetry_1
  _geom_angle_site_symmetry_3
  _geom_angle_publ_flag
 O3 C1 C2 118.99(3) . . ?
 O1 C1 C2 119.57(3) . . ?
 O1 C1 O3 121.44(3) . . ?
 C3 C2 C1 131.00(3) . . ?
 H2 C2 C1 112.0(4) . . ?
 H2 C2 C3 117.0(3) . . ?
 C4 C3 C2 129.96(3) . . ?
 H3 C3 C2 116.3(3) . . ?
 H3 C3 C4 113.7(3) . . ?
 O4 C4 C3 116.20(3) . . ?
 O2 C4 C3 121.00(3) . . ?
 O2 C4 O4 122.80(3) . . ?
 C5 C6 C7 118.42(3) . . ?
 O5 C6 C7 125.28(3) . . ?
 O5 C6 C5 116.29(3) . . ?
 C8 C7 C6 120.73(3) . . ?
 H6 C7 C6 119.0(3) . . ?
 H6 C7 C8 120.3(3) . . ?
 C9 C8 C7 121.34(3) . . ?
 H7 C8 C7 117.6(4) . . ?
 H7 C8 C9 121.0(4) . . ?
 C10 C9 C8 119.45(3) . . ?
 H8 C9 C8 120.1(4) . . ?
 H8 C9 C10 120.4(4) . . ?
 C5 C10 C9 118.86(3) . . ?
 C11 C10 C9 123.32(3) . . ?
 C11 C10 C5 117.82(3) . . ?
 C10 C5 C6 121.15(3) . . ?
 N1 C5 C6 119.30(3) . . ?
 N1 C5 C10 119.55(3) . . ?
 N1 C13 C12 120.83(3) . . ?
 H11 C13 C12 123.8(3) . . ?
 H11 C13 N1 115.3(3) . . ?
 C11 C12 C13 119.23(3) . . ?
 H10 C12 C13 119.5(3) . . ?
 H10 C12 C11 121.2(3) . . ?
 C12 C11 C10 120.30(3) . . ?
 H9 C11 C10 119.8(4) . . ?
 H9 C11 C12 119.9(4) . . ?
 C13 N1 C5 122.26(3) . . ?
 H4 N1 C5 120.2(4) . . ?
 H4 N1 C13 117.5(4) . . ?
 H5 O5 C6 111.4(5) . . ?
 H1 O2 C4 110.9(3) . . ?
 H1 O1 C1 110.7(4) . . ?
 O1 H1 O2 176.6(8) . . ?

loop_
  _geom_torsion_atom_site_label_1
  _geom_torsion_atom_site_label_2
  _geom_torsion_atom_site_label_3
  _geom_torsion_atom_site_label_4
  _geom_torsion
  _geom_torsion_site_symmetry_1
  _geom_torsion_site_symmetry_2
  _geom_torsion_site_symmetry_3
  _geom_torsion_site_symmetry_4
  _geom_torsion_publ_flag
 C1 C2 C3 C4 -1.45(5) . . . . ?
 C2 C3 C4 O4 179.39(4) . . . . ?
 C2 C3 C4 O2 -1.44(5) . . . . ?
 C6 C7 C8 C9 -1.30(5) . . . . ?
 C6 C5 C10 C9 -1.93(4) . . . . ?
 C6 C5 C10 C11 178.66(3) . . . . ?
 C6 C5 N1 C13 -178.75(3) . . . . ?
 C7 C8 C9 C10 1.35(5) . . . . ?
 C8 C9 C10 C5 0.25(5) . . . . ?
 C8 C9 C10 C11 179.62(4) . . . . ?
 C9 C10 C5 N1 178.38(3) . . . . ?
 C9 C10 C11 C12 -179.03(4) . . . . ?
 C10 C5 N1 C13 0.94(4) . . . . ?
 C10 C11 C12 C13 0.42(4) . . . . ?
 C5 N1 C13 C12 -0.15(4) . . . . ?

loop_
  _diffrn_refln_index_h
  _diffrn_refln_index_k
  _diffrn_refln_index_l
  _diffrn_refln_intensity_net
  _diffrn_refln_intensity_u
 -12 -5 -5 27.08 2.52
 -12 -5 -1 9.88 2.53
 -12 -4 -7 14.15 3.02
 -12 -4 -5 15.41 2.91
 -12 -4 -4 6.17 2.68
 -12 -4 -1 12.59 2.91
 -12 -3 -9 14.25 2.53
 -12 -3 -3 6.68 2.63
 -12 -3 -1 7.58 2.59
 -12 -2 -12 6.31 2.68
 -12 -2 -11 10.12 2.56
 -12 -2 -3 8.23 3.04
 -12 -2 -2 10.93 2.53
 -12 -1 -12 8.34 2.59
 -12 -1 -6 6.2 2.64
 -12 -1 -5 8.62 3.08
 -12 -1 -4 20.54 2.93
 -11 -10 -8 16.73 2.41
 -11 -10 -7 20.26 2.42
 -11 -10 -5 14.01 2.41
 -11 -10 -2 11.78 2.51
 -11 -9 -13 8.58 2.88
 -11 -9 -12 14.26 2.44
 -11 -9 -11 5.24 2.59
 -11 -9 -9 11.1 2.44
 -11 -9 -6 19.66 2.42
 -11 -9 -5 11.02 2.81
 -11 -9 -4 10.88 2.56
 -11 -9 -2 13.95 2.37
 -11 -9 -1 9.63 2.91
 -11 -8 -14 12.45 2.58
 -11 -8 -12 28.43 3.15
 -11 -8 -8 7.43 2.5
 -11 -8 -6 21.98 2.73
 -11 -8 -5 11.59 2.75
 -11 -8 -4 13.12 2.38
 -11 -8 -3 6.65 2.49
 -11 -8 -2 8.35 2.42
 -11 -7 -18 6.35 1.94
 -11 -7 -17 8.99 1.91
 -11 -7 -16 15.8 2.07
 -11 -7 -15 13.28 2.25
 -11 -7 -13 11.17 2.87
 -11 -7 -10 19.52 2.4
 -11 -7 -2 15.46 2.34
 -11 -6 -19 9.72 1.93
 -11 -6 -18 4.99 2.12
 -11 -6 -17 5.87 2.07
 -11 -6 -14 11.7 2.44
 -11 -6 -12 9.05 2.45
 -11 -6 -10 5.67 2.54
 -11 -6 -2 6.07 2.88
 -11 -6 -1 17.29 3.08
 -11 -5 -21 7.09 2.11
 -11 -5 -20 4.4 2.06
 -11 -5 -19 7.52 2.08
 -11 -5 -16 6.12 2.3
 -11 -5 -12 10.18 2.79
 -11 -5 -8 6.08 2.49
 -11 -5 -6 6.95 2.87
 -11 -5 -4 11.32 2.39
 -11 -5 -3 9.33 2.4
 -11 -5 -1 5.68 2.47
 -11 -4 -19 13.95 1.9
 -11 -4 -17 12.27 2.09
 -11 -4 -14 13.15 2.42
 -11 -4 -12 5.18 2.58
 -11 -4 -11 7.16 2.46
 -11 -4 -7 15.13 2.37
 -11 -4 -3 8.3 2.38
 -11 -3 -23 5.88 2.04
 -11 -3 -22 7.11 1.99
 -11 -3 -16 7.78 2.06
 -11 -3 -14 8.44 2.46
 -11 -3 -13 6.38 2.53
 -11 -3 -12 24.07 2.4
 -11 -3 -11 16.46 2.38
 -11 -3 -10 5.63 2.52
 -11 -3 -6 26.72 2.4
 -11 -3 -5 67.1 2.84
 -11 -3 -3 12.32 3.99
 -11 -3 -2 9.3 2.38
 -11 -2 -23 19.32 2.18
 -11 -2 -22 6.27 2.2
 -11 -2 -21 11.41 2.08
 -11 -2 -20 10.07 2.08
 -11 -2 -19 6.74 2.26
 -11 -2 -16 5.29 1.96
 -11 -2 -15 9.63 2.3
 -11 -2 -13 10.22 2.42
 -11 -2 -11 12.95 2.76
 -11 -2 -10 20.46 2.39
 -11 -2 -9 15.63 2.75
 -11 -2 -8 21.77 2.38
 -11 -2 -6 17.51 2.36
 -11 -2 -5 14.12 2.39
 -11 -2 -4 22.99 2.92
 -11 -2 -3 41.91 2.39
 -11 -2 -1 19.17 2.68
 -11 -1 -23 4.77 2.08
 -11 -1 -22 19.51 2.51
 -11 -1 -19 10.65 2.35
 -11 -1 -18 7.07 1.93
 -11 -1 -17 5.64 1.99
 -11 -1 -16 27.16 2.03
 -11 -1 -15 30.88 2.31
 -11 -1 -12 7.8 2.46
 -11 -1 -10 7.01 2.5
 -11 -1 -8 41.67 2.77
 -11 -1 -3 38.99 2.37
 -11 -1 -2 7.23 2.87
 -11 -1 -1 11.73 3.67
 -10 -13 -8 4.98 2.43
 -10 -13 -6 12.86 2.27
 -10 -13 -4 13.83 2.27
 -10 -13 -2 11.52 2.28
 -10 -13 -1 6.87 2.93
 -10 -12 -14 17.07 2.39
 -10 -12 -13 23.23 2.94
 -10 -12 -12 22.45 2.59
 -10 -12 -11 6.34 2.76
 -10 -12 -10 17.35 2.98
 -10 -12 -9 16.47 2.45
 -10 -12 -8 26.73 2.31
 -10 -12 -7 13.24 3.46
 -10 -12 -6 17.32 2.26
 -10 -12 -5 21.91 2.28
 -10 -12 -4 9.6 2.3
 -10 -12 -1 6.46 2.35
 -10 -11 -18 4.47 1.9
 -10 -11 -17 8.95 2.53
 -10 -11 -16 5.54 1.83
 -10 -11 -15 15.99 1.74
 -10 -11 -13 6.15 2.22
 -10 -11 -12 5.74 2.43
 -10 -11 -11 6.94 2.77
 -10 -11 -10 36.27 2.65
 -10 -11 -8 17.69 2.28
 -10 -11 -7 13.97 2.84
 -10 -11 -5 23.52 2.27
 -10 -11 -4 9.9 2.79
 -10 -11 -3 39.7 2.79
 -10 -11 -2 7.34 2.32
 -10 -10 -16 10.2 1.76
 -10 -10 -14 22.23 3.83
 -10 -10 -13 42.52 2.35
 -10 -10 -12 18.2 2.39
 -10 -10 -11 10.24 2.3
 -10 -10 -10 16.87 2.97
 -10 -10 -8 7.21 2.7
 -10 -10 -7 50.01 2.88
 -10 -10 -6 35.79 2.28
 -10 -10 -5 15.58 2.26
 -10 -10 -3 19.37 3.91
 -10 -10 -1 13.24 2.76
 -10 -9 -23 8.07 1.88
 -10 -9 -22 10.07 1.96
 -10 -9 -21 7.71 2.13
 -10 -9 -20 8.67 1.8
 -10 -9 -18 4.59 2.13
 -10 -9 -17 4.48 1.87
 -10 -9 -16 9.88 1.78
 -10 -9 -15 11.57 1.74
 -10 -9 -13 23.41 2.09
 -10 -9 -12 23.76 2.61
 -10 -9 -11 16.94 2.55
 -10 -9 -9 10.44 2.28
 -10 -9 -7 8.33 2.29
 -10 -9 -6 11.78 2.58
 -10 -9 -5 13.72 2.23
 -10 -9 -4 7.36 2.29
 -10 -9 -3 8.01 2.82
 -10 -9 -1 10.86 2.24
 -10 -8 -25 7.94 2.04
 -10 -8 -24 13.21 2.16
 -10 -8 -23 20.92 1.84
 -10 -8 -22 6.34 1.88
 -10 -8 -20 6.47 1.86
 -10 -8 -19 8.33 1.94
 -10 -8 -17 4.37 1.89
 -10 -8 -16 8.26 1.93
 -10 -8 -15 6.73 1.78
 -10 -8 -14 8.11 2.6
 -10 -8 -13 11.67 2.1
 -10 -8 -9 9.56 2.28
 -10 -8 -7 7.85 2.32
 -10 -8 -6 29.8 2.25
 -10 -8 -5 19.09 2.24
 -10 -8 -4 17.99 2.54
 -10 -8 -3 17.4 2.2
 -10 -7 -26 8.98 2.15
 -10 -7 -25 5.36 2.27
 -10 -7 -24 9.3 2.22
 -10 -7 -23 17.85 1.96
 -10 -7 -21 8.65 2.15
 -10 -7 -20 32.24 3.26
 -10 -7 -19 5.86 1.99
 -10 -7 -18 7.14 1.96
 -10 -7 -17 10.35 1.76
 -10 -7 -15 4.88 2.06
 -10 -7 -13 12.82 2.65
 -10 -7 -12 5.57 2.21
 -10 -7 -7 5.24 2.39
 -10 -7 -6 5.78 2.36
 -10 -7 -5 11.05 2.26
 -10 -7 -4 14.53 3.73
 -10 -7 -2 11.42 2.57
 -10 -7 -1 12.21 2.22
 -10 -6 -26 7.27 1.93
 -10 -6 -25 6.25 2.22
 -10 -6 -24 12.24 2
 -10 -6 -23 5.63 1.92
 -10 -6 -22 5.78 1.9
 -10 -6 -20 8.29 2.04
 -10 -6 -19 13.59 1.8
 -10 -6 -18 13.62 2.04
 -10 -6 -17 5.44 1.98
 -10 -6 -16 4.85 2
 -10 -6 -15 21.62 1.76
 -10 -6 -14 4.82 2.28
 -10 -6 -13 5.68 2.2
 -10 -6 -11 24.85 2.6
 -10 -6 -10 12.11 3.04
 -10 -6 -9 6.54 2.32
 -10 -6 -8 7.88 2.29
 -10 -6 -5 22.83 2.28
 -10 -6 -4 8.83 2.57
 -10 -6 -2 21.08 2.64
 -10 -5 -28 8.41 2.02
 -10 -5 -24 6.24 2.09
 -10 -5 -23 6.95 1.88
 -10 -5 -16 6.97 1.96
 -10 -5 -15 13.5 1.76
 -10 -5 -13 37.12 2.29
 -10 -5 -10 17.01 2.24
 -10 -5 -9 22.7 2.24
 -10 -5 -8 14.35 2.54
 -10 -5 -7 15.05 2.22
 -10 -5 -6 15.54 2.73
 -10 -5 -5 22.51 2.23
 -10 -5 -4 8.7 2.25
 -10 -5 -3 6.48 2.3
 -10 -5 -2 11.74 2.21
 -10 -4 -27 6.48 1.93
 -10 -4 -25 36.53 2.2
 -10 -4 -24 8.77 1.88
 -10 -4 -22 5.43 1.91
 -10 -4 -20 12.22 1.95
 -10 -4 -19 17.43 1.79
 -10 -4 -18 12.09 2.06
 -10 -4 -15 7.55 1.8
 -10 -4 -14 21.24 2.72
 -10 -4 -13 16.59 2.27
 -10 -4 -12 19.31 2.25
 -10 -4 -11 9.62 2.26
 -10 -4 -10 13.53 2.23
 -10 -4 -7 25.57 2.34
 -10 -4 -6 19.89 2.22
 -10 -4 -5 13.19 3.36
 -10 -4 -4 22.77 2.2
 -10 -4 -2 21.6 2.2
 -10 -4 -1 6.89 2.29
 -10 -3 -30 10.89 2.39
 -10 -3 -29 25.63 2.29
 -10 -3 -28 12.2 2.46
 -10 -3 -27 24.5 2.05
 -10 -3 -23 21.31 1.94
 -10 -3 -18 9.07 1.81
 -10 -3 -17 33.32 1.92
 -10 -3 -16 20.95 1.87
 -10 -3 -15 7.91 1.78
 -10 -3 -12 13.11 2.25
 -10 -3 -11 14.45 2.56
 -10 -3 -10 29.23 2.25
 -10 -3 -7 14.02 2.42
 -10 -3 -5 16.79 2.18
 -10 -3 -3 8.13 2.24
 -10 -3 -2 14.97 2.19
 -10 -2 -29 33.69 2.29
 -10 -2 -25 5.56 2.12
 -10 -2 -24 18.58 1.99
 -10 -2 -23 11.18 1.86
 -10 -2 -22 4.64 1.95
 -10 -2 -21 7.35 1.86
 -10 -2 -18 7.13 1.85
 -10 -2 -17 19.74 2.6
 -10 -2 -16 34.01 1.93
 -10 -2 -15 8.03 1.94
 -10 -2 -14 27.21 2.8
 -10 -2 -13 56.41 2.33
 -10 -2 -11 11.46 2.24
 -10 -2 -10 5.45 2.38
 -10 -2 -9 43.96 2.28
 -10 -2 -8 31.38 2.66
 -10 -2 -7 12.38 2.24
 -10 -2 -6 28.83 2.48
 -10 -2 -5 8.81 2.67
 -10 -2 -4 15.1 2.2
 -10 -2 -3 15.06 2.18
 -10 -2 -2 34.08 2.54
 -10 -2 -1 12.16 2.2
 -10 -1 -27 17.58 1.9
 -10 -1 -25 6.65 1.92
 -10 -1 -24 23.43 2.11
 -10 -1 -22 30.1 2.01
 -10 -1 -21 29.06 1.87
 -10 -1 -20 21.93 2.03
 -10 -1 -19 19.94 1.81
 -10 -1 -18 16.11 1.79
 -10 -1 -17 7.4 1.95
 -10 -1 -16 5.71 2.27
 -10 -1 -15 10.93 2.11
 -10 -1 -14 21.11 2.89
 -10 -1 -13 11.4 2.28
 -10 -1 -12 6.42 2.35
 -10 -1 -11 32.15 3.13
 -10 -1 -9 65.7 2.71
 -10 -1 -8 10.07 2.26
 -10 -1 -7 26.2 2.24
 -10 -1 -6 30.79 2.24
 -10 -1 -5 6.27 2.34
 -10 -1 -4 9.21 2.59
 -10 -1 -2 88.55 2.39
 -9 -15 -11 7.7 2.01
 -9 -15 -10 9.32 2.49
 -9 -15 -7 16.42 2.13
 -9 -15 -6 6.17 2.21
 -9 -15 -5 12.41 2.48
 -9 -14 -17 5.11 1.9
 -9 -14 -15 10.11 1.63
 -9 -14 -14 6.92 1.75
 -9 -14 -12 17.01 1.97
 -9 -14 -11 38.42 2.51
 -9 -14 -10 6.61 2.04
 -9 -14 -9 42.29 3.18
 -9 -14 -7 22.41 2.14
 -9 -14 -6 19.34 2.12
 -9 -14 -4 7.92 2.42
 -9 -14 -2 7.46 2.92
 -9 -13 -16 14.25 1.72
 -9 -13 -15 11.4 1.74
 -9 -13 -14 22.64 1.77
 -9 -13 -12 20.01 2.18
 -9 -13 -10 25.17 1.98
 -9 -13 -9 6.28 2.09
 -9 -13 -8 12.89 2.12
 -9 -13 -7 4.6 2.3
 -9 -13 -6 69.81 3.53
 -9 -13 -5 20.1 2.47
 -9 -13 -4 19.04 2.39
 -9 -13 -3 18.21 2.1
 -9 -13 -1 6 2.2
 -9 -12 -22 9.88 1.92
 -9 -12 -21 4.86 1.86
 -9 -12 -16 7.9 1.66
 -9 -12 -15 15.25 3.39
 -9 -12 -13 10.77 1.74
 -9 -12 -12 12.9 2.5
 -9 -12 -11 17.65 2.71
 -9 -12 -10 6.02 2.01
 -9 -12 -8 8.41 2.73
 -9 -12 -7 7.43 2.15
 -9 -12 -5 19.74 2.11
 -9 -12 -2 22.12 3.16
 -9 -11 -24 11.1 2.25
 -9 -11 -23 10.49 2.16
 -9 -11 -22 7.82 1.99
 -9 -11 -20 9.44 1.99
 -9 -11 -19 5.69 1.63
 -9 -11 -18 17.37 1.66
 -9 -11 -14 26.13 2.51
 -9 -11 -13 14.48 1.74
 -9 -11 -12 20.72 1.73
 -9 -11 -11 6.59 2.47
 -9 -11 -10 10.5 2.13
 -9 -11 -9 10.94 2.43
 -9 -11 -8 10.5 3.08
 -9 -11 -5 11.48 2.09
 -9 -11 -4 8.7 2.35
 -9 -11 -2 17.35 2.06
 -9 -11 -1 17.59 2.06
 -9 -10 -26 15.29 1.85
 -9 -10 -25 12.11 2.38
 -9 -10 -24 11.56 1.83
 -9 -10 -23 6.24 1.87
 -9 -10 -22 5.11 2.05
 -9 -10 -21 24.13 1.71
 -9 -10 -17 22.32 2.24
 -9 -10 -16 9.29 1.76
 -9 -10 -15 23.54 2.01
 -9 -10 -14 4.61 1.81
 -9 -10 -13 8.57 1.63
 -9 -10 -11 6.08 1.99
 -9 -10 -9 12.98 2.53
 -9 -10 -7 25.59 2.39
 -9 -10 -6 5.08 2.32
 -9 -10 -5 40.53 2.37
 -9 -10 -4 26.09 2.1
 -9 -10 -3 30.27 2.42
 -9 -10 -1 7.67 2.54
 -9 -9 -28 16.65 2.08
 -9 -9 -27 7.88 2.24
 -9 -9 -26 14.17 2.09
 -9 -9 -25 11.23 1.84
 -9 -9 -22 10.13 1.74
 -9 -9 -19 47.87 2.59
 -9 -9 -17 14.81 1.65
 -9 -9 -16 38.13 1.97
 -9 -9 -15 7.41 1.65
 -9 -9 -14 7.51 1.64
 -9 -9 -13 21.36 1.95
 -9 -9 -12 13.42 1.94
 -9 -9 -10 9.77 2.15
 -9 -9 -9 17.66 2.09
 -9 -9 -7 21.08 2.07
 -9 -9 -5 14.37 2.39
 -9 -9 -4 11.68 2.07
 -9 -9 -2 29.62 2.09
 -9 -9 -1 13.71 2.05
 -9 -8 -30 17.72 2.46
 -9 -8 -29 4.89 2.25
 -9 -8 -27 13.28 2.34
 -9 -8 -25 14.43 2.5
 -9 -8 -24 8.78 2.4
 -9 -8 -22 6.05 1.88
 -9 -8 -21 12.38 1.72
 -9 -8 -20 14.13 1.7
 -9 -8 -18 10.98 1.78
 -9 -8 -16 3.75 1.77
 -9 -8 -15 5.77 1.69
 -9 -8 -13 12.93 1.96
 -9 -8 -12 75.07 2.6
 -9 -8 -11 50.35 3.76
 -9 -8 -9 7.57 2.14
 -9 -8 -8 27.94 2.4
 -9 -8 -7 78.17 2.56
 -9 -8 -6 7.51 2.23
 -9 -8 -5 19.36 2.34
 -9 -8 -4 20.94 2.07
 -9 -8 -3 5.91 2.49
 -9 -8 -2 32.18 2.39
 -9 -7 -32 9.3 2
 -9 -7 -31 10.68 2.15
 -9 -7 -30 6.84 2.2
 -9 -7 -29 5.69 2.37
 -9 -7 -28 7.24 2.08
 -9 -7 -27 13.63 1.88
 -9 -7 -25 15.67 2.02
 -9 -7 -24 29.26 1.75
 -9 -7 -23 10.64 1.92
 -9 -7 -21 6.37 2.35
 -9 -7 -20 4.86 2.03
 -9 -7 -19 15.58 1.87
 -9 -7 -17 7.59 1.68
 -9 -7 -15 17.99 1.74
 -9 -7 -14 18.04 1.61
 -9 -7 -13 19.7 1.94
 -9 -7 -12 20.8 1.93
 -9 -7 -11 16.9 3.22
 -9 -7 -10 7.68 2.15
 -9 -7 -8 26.85 2.11
 -9 -7 -7 16.88 2.39
 -9 -7 -6 88.25 2.26
 -9 -7 -5 20.43 2.08
 -9 -7 -4 14.41 2.51
 -9 -7 -3 53.2 3.51
 -9 -7 -2 27.15 2.53
 -9 -7 -1 44.52 3.38
 -9 -6 -33 7.97 2.14
 -9 -6 -32 12.92 1.99
 -9 -6 -31 7.86 2.46
 -9 -6 -30 10.79 2.26
 -9 -6 -29 5.34 2.38
 -9 -6 -28 13.59 2.22
 -9 -6 -27 41.23 2.05
 -9 -6 -26 19.91 1.86
 -9 -6 -25 3.89 1.93
 -9 -6 -24 40.92 1.79
 -9 -6 -23 13.62 1.73
 -9 -6 -21 22.27 2.01
 -9 -6 -20 10.99 1.7
 -9 -6 -19 6.1 1.75
 -9 -6 -18 11.42 1.81
 -9 -6 -17 29.45 1.68
 -9 -6 -15 4.83 1.75
 -9 -6 -14 48.22 2.46
 -9 -6 -13 7.25 2
 -9 -6 -12 51.75 2.41
 -9 -6 -11 10.44 2.1
 -9 -6 -10 12.05 2.08
 -9 -6 -9 32.21 2.12
 -9 -6 -8 108.92 2.34
 -9 -6 -6 63.78 2.62
 -9 -6 -3 7.36 2.15
 -9 -6 -2 10.88 2.06
 -9 -6 -1 63.87 2.15
 -9 -5 -34 16.59 1.99
 -9 -5 -33 6.2 1.97
 -9 -5 -32 5.27 2.29
 -9 -5 -30 19.21 2.22
 -9 -5 -29 24.29 3.75
 -9 -5 -27 4.77 1.99
 -9 -5 -26 24.38 1.75
 -9 -5 -25 12.47 1.76
 -9 -5 -23 15.49 1.74
 -9 -5 -22 5.87 1.78
 -9 -5 -21 11.3 1.7
 -9 -5 -20 11.63 2.25
 -9 -5 -19 5.91 1.88
 -9 -5 -18 8.01 1.91
 -9 -5 -17 7.33 1.77
 -9 -5 -15 26.54 1.65
 -9 -5 -14 8.89 1.76
 -9 -5 -11 10.56 2.09
 -9 -5 -10 19.67 3.13
 -9 -5 -9 9.26 2.13
 -9 -5 -8 49.99 2.53
 -9 -5 -7 8.91 2.61
 -9 -5 -6 5.79 2.14
 -9 -5 -4 5.85 2.13
 -9 -5 -2 23.23 2.02
 -9 -4 -33 37.12 2.54
 -9 -4 -32 9.58 2.18
 -9 -4 -31 15.44 2.26
 -9 -4 -30 23.17 2.23
 -9 -4 -27 13.98 1.89
 -9 -4 -25 23.97 1.8
 -9 -4 -22 24.59 1.8
 -9 -4 -21 42.16 2.35
 -9 -4 -20 39.32 1.87
 -9 -4 -19 12.08 1.86
 -9 -4 -18 13.07 1.69
 -9 -4 -17 17.5 2.68
 -9 -4 -16 35.32 1.69
 -9 -4 -15 34.73 1.68
 -9 -4 -14 17.06 1.76
 -9 -4 -13 62.14 2.61
 -9 -4 -12 14.84 2.1
 -9 -4 -11 5.42 2.22
 -9 -4 -10 57.84 2.61
 -9 -4 -9 26.77 2.09
 -9 -4 -8 69.81 2.51
 -9 -4 -7 14.31 2.07
 -9 -4 -6 9.28 2.09
 -9 -4 -5 54.71 2.45
 -9 -4 -4 25.1 2.07
 -9 -4 -3 25.92 2.34
 -9 -4 -2 70.07 2.16
 -9 -4 -1 58.9 2.12
 -9 -3 -35 35.25 2.13
 -9 -3 -34 6.33 2.13
 -9 -3 -33 6.01 2.11
 -9 -3 -30 5.57 2.34
 -9 -3 -28 5.36 1.99
 -9 -3 -27 6.42 1.95
 -9 -3 -26 5.17 1.99
 -9 -3 -25 9.69 1.82
 -9 -3 -24 3.84 1.8
 -9 -3 -23 37.66 1.81
 -9 -3 -22 16.47 1.73
 -9 -3 -21 84.89 2.07
 -9 -3 -20 28.87 1.72
 -9 -3 -19 7 1.73
 -9 -3 -18 24.46 2
 -9 -3 -17 35.52 2.07
 -9 -3 -16 24.91 1.78
 -9 -3 -15 75.49 2.22
 -9 -3 -14 24.44 1.74
 -9 -3 -13 29.56 3.18
 -9 -3 -12 41.34 2.14
 -9 -3 -11 26.95 2.31
 -9 -3 -10 85.67 2.24
 -9 -3 -9 17.55 2.37
 -9 -3 -8 23.09 2.06
 -9 -3 -7 6.14 2.16
 -9 -3 -6 73.97 2.54
 -9 -3 -5 37.71 2.08
 -9 -3 -4 25.87 2.34
 -9 -3 -3 46.64 2.12
 -9 -3 -2 11.12 2.4
 -9 -3 -1 21.18 2.03
 -9 -2 -32 7.6 3.05
 -9 -2 -30 38.88 2.57
 -9 -2 -28 6.06 2.29
 -9 -2 -26 6.2 1.85
 -9 -2 -25 6.27 1.72
 -9 -2 -24 6.83 2.06
 -9 -2 -23 27.95 1.82
 -9 -2 -22 16.57 1.83
 -9 -2 -21 10.51 1.88
 -9 -2 -20 22.39 1.84
 -9 -2 -19 4.83 1.95
 -9 -2 -18 20.32 1.68
 -9 -2 -17 40.31 1.78
 -9 -2 -15 21.31 1.65
 -9 -2 -14 33.74 1.66
 -9 -2 -13 14.11 1.74
 -9 -2 -12 36.52 2.1
 -9 -2 -11 35.07 2.1
 -9 -2 -9 26.66 2.76
 -9 -2 -8 25.81 2.89
 -9 -2 -7 6.67 2.11
 -9 -2 -5 87.29 3.14
 -9 -2 -4 41.78 2.44
 -9 -2 -3 10.12 2.12
 -9 -2 -2 19.84 2.03
 -9 -2 -1 7.36 3.37
 -9 -1 -35 5.56 2.16
 -9 -1 -33 11.42 2.02
 -9 -1 -32 26.09 2.48
 -9 -1 -30 25.9 2.21
 -9 -1 -27 10.28 1.84
 -9 -1 -26 81.78 2.84
 -9 -1 -25 5.51 1.73
 -9 -1 -24 10.3 1.81
 -9 -1 -23 16.1 1.64
 -9 -1 -22 37.91 1.75
 -9 -1 -21 7.73 1.73
 -9 -1 -20 24.13 1.68
 -9 -1 -19 6.95 1.82
 -9 -1 -18 17.45 1.81
 -9 -1 -16 16.97 1.66
 -9 -1 -15 36.66 1.66
 -9 -1 -13 26.29 1.94
 -9 -1 -12 27.76 3.08
 -9 -1 -11 6.59 2.14
 -9 -1 -10 8.12 2.19
 -9 -1 -9 14.59 3.41
 -9 -1 -8 15.92 2.42
 -9 -1 -7 38.59 2.09
 -9 -1 -6 28.31 2.06
 -9 -1 -4 51.05 2.35
 -9 -1 -3 63.05 2.3
 -9 -1 -2 12.19 2.37
 -9 -1 -1 31.29 2.04
 -8 -17 -11 5.69 1.97
 -8 -17 -10 7.57 2.41
 -8 -17 -8 7.85 2.25
 -8 -17 -6 15.74 1.99
 -8 -17 -5 10.19 2.02
 -8 -17 -4 11 2
 -8 -17 -2 9.77 4.21
 -8 -17 -1 11.67 1.99
 -8 -16 -17 7.09 1.82
 -8 -16 -16 6.04 1.85
 -8 -16 -15 13.66 2.09
 -8 -16 -14 7.6 1.79
 -8 -16 -13 10.09 1.79
 -8 -16 -12 24.89 3.62
 -8 -16 -11 4.84 1.9
 -8 -16 -10 39.03 5.48
 -8 -16 -9 13.94 2
 -8 -16 -8 59.15 2.16
 -8 -16 -7 6.92 1.83
 -8 -16 -6 13.88 2
 -8 -16 -5 28.35 4.86
 -8 -16 -4 5.18 2.08
 -8 -16 -3 14.26 1.98
 -8 -16 -2 11.28 1.95
 -8 -15 -19 8.99 1.87
 -8 -15 -17 4.65 2.29
 -8 -15 -15 30.3 2.43
 -8 -15 -13 21.16 2.67
 -8 -15 -12 12.06 1.76
 -8 -15 -11 36.72 2.02
 -8 -15 -8 6.55 2.74
 -8 -15 -7 42.16 2.94
 -8 -15 -6 14.26 1.96
 -8 -15 -5 19.81 1.97
 -8 -15 -4 7.35 2.01
 -8 -15 -3 23.95 1.97
 -8 -15 -2 12.8 3.89
 -8 -15 -1 16.17 1.95
 -8 -14 -23 14.57 2.05
 -8 -14 -21 8.01 1.62
 -8 -14 -17 9.17 1.72
 -8 -14 -15 12.95 1.56
 -8 -14 -14 23.72 1.6
 -8 -14 -13 10.26 1.67
 -8 -14 -12 23.21 2.17
 -8 -14 -10 11.65 1.99
 -8 -14 -6 28.09 4.39
 -8 -14 -4 8.61 2.54
 -8 -14 -1 6.86 1.98
 -8 -13 -27 6.65 1.74
 -8 -13 -26 14.1 2.14
 -8 -13 -25 13.1 2.07
 -8 -13 -24 14.41 2.43
 -8 -13 -21 5.96 2.35
 -8 -13 -19 24.85 2.16
 -8 -13 -17 18.89 2.77
 -8 -13 -16 7.29 2.4
 -8 -13 -15 3.87 1.59
 -8 -13 -14 6.08 1.61
 -8 -13 -12 6.72 1.59
 -8 -13 -11 35.13 2.57
 -8 -13 -9 6.34 2.01
 -8 -13 -8 17.63 1.93
 -8 -13 -4 26.14 1.95
 -8 -13 -1 11.81 1.92
 -8 -12 -29 16.75 1.88
 -8 -12 -28 5.39 1.71
 -8 -12 -27 8.23 2.27
 -8 -12 -26 5.97 2.03
 -8 -12 -25 18.17 2.21
 -8 -12 -23 20.92 2.3
 -8 -12 -22 17.39 1.72
 -8 -12 -21 6.7 1.68
 -8 -12 -20 14.58 1.62
 -8 -12 -19 4.73 2.08
 -8 -12 -18 30.33 2.24
 -8 -12 -16 10.4 1.51
 -8 -12 -13 5.94 1.72
 -8 -12 -11 4.42 2.1
 -8 -12 -10 18.49 2.5
 -8 -12 -9 9.48 1.89
 -8 -12 -8 11.17 2.27
 -8 -12 -7 4.96 2.01
 -8 -12 -6 18.57 2.93
 -8 -12 -5 23.02 3.2
 -8 -12 -4 30.24 1.97
 -8 -12 -2 44.62 2.6
 -8 -12 -1 6.24 2.33
 -8 -11 -31 7.1 1.74
 -8 -11 -30 10.45 1.89
 -8 -11 -28 15.1 1.78
 -8 -11 -27 22.38 3.78
 -8 -11 -26 7.24 1.98
 -8 -11 -25 4.27 2.07
 -8 -11 -24 9.16 1.62
 -8 -11 -22 10.61 2.19
 -8 -11 -20 12.11 1.78
 -8 -11 -19 3.61 1.76
 -8 -11 -18 12.5 1.53
 -8 -11 -16 10.72 1.51
 -8 -11 -15 31.8 2.65
 -8 -11 -14 15.88 1.92
 -8 -11 -13 16.44 1.5
 -8 -11 -12 8.33 1.48
 -8 -11 -10 5.01 1.83
 -8 -11 -9 14.32 1.92
 -8 -11 -7 11.18 1.9
 -8 -11 -5 13.85 1.9
 -8 -11 -4 13.7 2.2
 -8 -11 -3 20.68 2.35
 -8 -11 -1 11.88 2.57
 -8 -10 -31 7.88 1.85
 -8 -10 -30 6.69 1.76
 -8 -10 -28 5.41 2.45
 -8 -10 -26 7.48 2.17
 -8 -10 -25 9.22 1.63
 -8 -10 -24 7.64 1.69
 -8 -10 -22 17.31 2.24
 -8 -10 -21 5.03 1.71
 -8 -10 -20 12.95 1.63
 -8 -10 -19 7.79 1.57
 -8 -10 -18 6.04 1.66
 -8 -10 -15 7.13 2.02
 -8 -10 -14 13.95 1.49
 -8 -10 -13 18.99 1.48
 -8 -10 -11 33.63 2.66
 -8 -10 -10 17.16 1.91
 -8 -10 -9 18.56 1.93
 -8 -10 -8 19.14 1.92
 -8 -10 -6 8.25 2.42
 -8 -10 -5 38.12 1.95
 -8 -10 -4 14.01 1.89
 -8 -10 -3 17.21 2.45
 -8 -10 -1 10.54 3.11
 -8 -9 -34 13.09 1.94
 -8 -9 -33 5.97 2.07
 -8 -9 -28 8.31 2.02
 -8 -9 -27 10.26 1.98
 -8 -9 -25 21.8 1.84
 -8 -9 -24 9.48 2.32
 -8 -9 -23 33.83 2.03
 -8 -9 -22 11.01 1.67
 -8 -9 -21 3.74 1.7
 -8 -9 -20 43.82 2.61
 -8 -9 -19 24.87 1.56
 -8 -9 -18 26.93 1.66
 -8 -9 -17 6.39 1.64
 -8 -9 -16 4.54 1.59
 -8 -9 -15 10.13 1.5
 -8 -9 -12 12.44 1.57
 -8 -9 -11 6.43 1.81
 -8 -9 -10 19 1.79
 -8 -9 -9 34.67 2.61
 -8 -9 -8 27.04 1.92
 -8 -9 -7 79.95 2.41
 -8 -9 -5 49.77 2.65
 -8 -9 -4 12.58 2.19
 -8 -9 -3 6.06 1.96
 -8 -9 -2 58.08 4.04
 -8 -9 -1 88.61 2.11
 -8 -8 -33 8.56 2.38
 -8 -8 -32 40.41 2.03
 -8 -8 -31 6.87 1.8
 -8 -8 -30 8.28 1.95
 -8 -8 -29 8.95 2.04
 -8 -8 -28 32.14 2.98
 -8 -8 -27 23.95 2.18
 -8 -8 -26 8.96 1.75
 -8 -8 -25 29.66 1.78
 -8 -8 -23 8.07 2
 -8 -8 -21 12.26 1.56
 -8 -8 -18 4.71 1.69
 -8 -8 -17 23.49 1.54
 -8 -8 -16 19.74 1.62
 -8 -8 -15 12.13 1.51
 -8 -8 -14 61.02 1.86
 -8 -8 -13 70.8 1.72
 -8 -8 -12 12.14 1.9
 -8 -8 -11 16.08 1.76
 -8 -8 -10 56.56 2
 -8 -8 -9 28.84 1.93
 -8 -8 -8 22.46 1.91
 -8 -8 -7 107.41 4.15
 -8 -8 -6 14.12 1.91
 -8 -8 -5 66.09 2.26
 -8 -8 -4 7.91 1.93
 -8 -8 -3 31.26 1.9
 -8 -8 -2 4.33 1.99
 -8 -8 -1 5.71 1.91
 -8 -7 -36 11.25 2.04
 -8 -7 -35 26.71 1.82
 -8 -7 -33 7.11 1.81
 -8 -7 -32 46.72 2.15
 -8 -7 -31 27.75 1.89
 -8 -7 -29 27.04 2.28
 -8 -7 -28 4.58 2.14
 -8 -7 -27 8.25 2.12
 -8 -7 -26 9.18 2
 -8 -7 -24 6.85 1.89
 -8 -7 -22 40.05 1.98
 -8 -7 -21 13.05 1.78
 -8 -7 -20 39.72 1.69
 -8 -7 -19 9.12 1.68
 -8 -7 -18 4.93 1.79
 -8 -7 -17 5.64 1.68
 -8 -7 -16 30.42 1.54
 -8 -7 -15 28.26 1.76
 -8 -7 -14 7.72 1.52
 -8 -7 -13 21.93 1.94
 -8 -7 -12 47.18 1.99
 -8 -7 -11 85.64 2.91
 -8 -7 -10 16.89 2.2
 -8 -7 -8 21.85 1.92
 -8 -7 -7 84.06 2.68
 -8 -7 -6 15.86 2.02
 -8 -7 -5 24.08 1.88
 -8 -7 -4 25.54 2.19
 -8 -7 -3 23.58 2.38
 -8 -7 -1 8.44 2.35
 -8 -6 -37 7.61 2.07
 -8 -6 -36 39.35 2.13
 -8 -6 -35 20.57 1.81
 -8 -6 -34 24.72 3
 -8 -6 -33 3.9 1.93
 -8 -6 -32 25.85 1.78
 -8 -6 -31 19.45 1.83
 -8 -6 -30 9.41 2.22
 -8 -6 -29 7.78 2.23
 -8 -6 -28 32.85 2.32
 -8 -6 -26 53.4 1.85
 -8 -6 -25 19.78 1.75
 -8 -6 -24 15.79 1.72
 -8 -6 -23 17.05 1.63
 -8 -6 -22 70.1 2.3
 -8 -6 -21 21.77 1.6
 -8 -6 -20 34.86 1.68
 -8 -6 -19 20.85 1.56
 -8 -6 -18 50.94 1.78
 -8 -6 -17 55.71 1.66
 -8 -6 -16 105.45 3.38
 -8 -6 -15 6.3 1.73
 -8 -6 -14 62.09 1.8
 -8 -6 -13 65.33 1.75
 -8 -6 -12 91.06 1.75
 -8 -6 -11 27.07 2.43
 -8 -6 -10 44.64 1.97
 -8 -6 -9 65.34 2.17
 -8 -6 -8 56.63 4.2
 -8 -6 -7 147.64 3.27
 -8 -6 -6 214.61 4.12
 -8 -6 -5 35.47 1.95
 -8 -6 -4 28.57 1.91
 -8 -6 -3 46.45 2.18
 -8 -6 -2 112.89 2.14
 -8 -6 -1 21.62 1.89
 -8 -5 -38 5.49 2.12
 -8 -5 -37 14.13 2.04
 -8 -5 -36 6.56 1.87
 -8 -5 -35 26.12 1.84
 -8 -5 -34 12.41 1.83
 -8 -5 -32 9.83 1.96
 -8 -5 -31 18.16 1.9
 -8 -5 -30 23.63 1.98
 -8 -5 -29 9.31 2.37
 -8 -5 -27 13.6 2.7
 -8 -5 -26 22.83 1.76
 -8 -5 -25 18.89 1.76
 -8 -5 -24 20.64 1.66
 -8 -5 -22 67.9 2.63
 -8 -5 -21 31.15 1.61
 -8 -5 -20 73.13 2.09
 -8 -5 -19 26.12 2.06
 -8 -5 -18 17.79 1.56
 -8 -5 -17 100.69 3.27
 -8 -5 -16 78.14 2.47
 -8 -5 -15 22.81 1.52
 -8 -5 -14 16.95 1.63
 -8 -5 -13 93.4 1.67
 -8 -5 -12 73.07 1.94
 -8 -5 -11 16.22 2
 -8 -5 -10 49.44 3
 -8 -5 -9 145.44 5.19
 -8 -5 -8 11.27 1.93
 -8 -5 -7 14.15 1.88
 -8 -5 -6 115.09 2.15
 -8 -5 -5 111.61 3.18
 -8 -5 -4 38.3 1.92
 -8 -5 -3 67 2.18
 -8 -5 -2 63.88 2.53
 -8 -5 -1 119.45 2.6
 -8 -4 -38 36.09 2.24
 -8 -4 -37 4.85 1.86
 -8 -4 -36 9.75 1.85
 -8 -4 -35 13.09 1.87
 -8 -4 -33 17.3 1.86
 -8 -4 -31 17.36 1.88
 -8 -4 -30 24.31 2.54
 -8 -4 -29 7.65 2.13
 -8 -4 -28 21.47 2.65
 -8 -4 -27 64.07 2.39
 -8 -4 -26 42.15 1.97
 -8 -4 -25 8 1.79
 -8 -4 -24 18.7 1.67
 -8 -4 -23 26.88 1.67
 -8 -4 -22 51.02 1.69
 -8 -4 -21 6.81 1.73
 -8 -4 -20 9.88 1.81
 -8 -4 -19 8.6 1.57
 -8 -4 -18 56.14 1.62
 -8 -4 -17 6.18 1.67
 -8 -4 -16 31.52 1.75
 -8 -4 -15 98.01 2.93
 -8 -4 -13 55.83 1.67
 -8 -4 -10 55.07 2.57
 -8 -4 -9 78.24 2.27
 -8 -4 -8 30.44 1.9
 -8 -4 -7 10.06 3
 -8 -4 -6 4.33 2.01
 -8 -4 -5 87.16 2.32
 -8 -4 -4 44.61 1.93
 -8 -4 -3 24.74 1.89
 -8 -4 -2 122.29 2.66
 -8 -3 -39 20.62 1.81
 -8 -3 -38 4.58 2.07
 -8 -3 -36 4.1 2.04
 -8 -3 -34 9.48 1.81
 -8 -3 -33 16.76 1.97
 -8 -3 -32 16.31 1.77
 -8 -3 -31 27.65 1.77
 -8 -3 -30 20.44 2.11
 -8 -3 -29 42.32 2.23
 -8 -3 -28 38.11 2.31
 -8 -3 -27 7.94 2.33
 -8 -3 -26 16.49 1.9
 -8 -3 -25 79.92 1.99
 -8 -3 -24 31 2.15
 -8 -3 -23 26.53 1.65
 -8 -3 -21 98.89 2.98
 -8 -3 -20 44.62 2.24
 -8 -3 -19 3.99 1.66
 -8 -3 -18 12.48 1.68
 -8 -3 -17 27.38 1.54
 -8 -3 -16 17.63 1.97
 -8 -3 -15 5.74 1.55
 -8 -3 -14 25.04 1.51
 -8 -3 -13 23.31 2.3
 -8 -3 -12 7.73 1.5
 -8 -3 -11 67.78 2.04
 -8 -3 -10 14.51 1.88
 -8 -3 -9 18.83 1.88
 -8 -3 -8 5.89 1.93
 -8 -3 -7 21.97 1.87
 -8 -3 -6 35.75 2.14
 -8 -3 -5 12.21 1.87
 -8 -3 -4 36.97 1.9
 -8 -3 -3 122.64 2.52
 -8 -3 -2 37.37 1.9
 -8 -3 -1 48.88 2.7
 -8 -2 -39 10.12 1.96
 -8 -2 -38 10.72 1.8
 -8 -2 -35 9.07 1.97
 -8 -2 -33 13.76 1.79
 -8 -2 -31 18.59 1.97
 -8 -2 -30 19.63 2.17
 -8 -2 -29 44.94 2.09
 -8 -2 -28 25.42 2.04
 -8 -2 -27 11.87 2.24
 -8 -2 -26 23.33 1.82
 -8 -2 -25 11.23 1.8
 -8 -2 -24 11.79 1.81
 -8 -2 -23 34.28 1.86
 -8 -2 -22 13.5 1.7
 -8 -2 -20 26.21 1.5
 -8 -2 -19 20.7 2.11
 -8 -2 -18 16.18 1.54
 -8 -2 -17 28.68 1.54
 -8 -2 -16 10.21 1.87
 -8 -2 -15 21.27 1.51
 -8 -2 -14 4.48 1.57
 -8 -2 -13 51.05 1.54
 -8 -2 -12 26.8 1.49
 -8 -2 -11 20.64 1.61
 -8 -2 -10 9.79 2.16
 -8 -2 -9 6.01 1.92
 -8 -2 -8 6.58 1.91
 -8 -2 -7 20.36 2.12
 -8 -2 -5 43.14 1.9
 -8 -2 -4 13.38 1.84
 -8 -2 -3 53.63 1.91
 -8 -2 -2 12.85 1.82
 -8 -2 -1 22.64 1.83
 -8 -1 -37 18.7 1.9
 -8 -1 -36 7.84 1.78
 -8 -1 -34 14.86 1.72
 -8 -1 -33 31.02 1.81
 -8 -1 -32 6.68 1.96
 -8 -1 -31 16.6 1.82
 -8 -1 -28 11.72 2.02
 -8 -1 -27 27.53 2.54
 -8 -1 -25 45.32 2.04
 -8 -1 -24 31.54 2.05
 -8 -1 -23 18.76 1.64
 -8 -1 -22 54.57 1.69
 -8 -1 -21 10.66 1.61
 -8 -1 -20 4.59 1.55
 -8 -1 -19 5.61 1.68
 -8 -1 -18 11.92 1.85
 -8 -1 -17 38.94 1.57
 -8 -1 -16 10.02 1.52
 -8 -1 -15 12.54 1.52
 -8 -1 -14 55.88 1.58
 -8 -1 -13 64.02 1.82
 -8 -1 -12 83.59 1.81
 -8 -1 -11 28.04 1.63
 -8 -1 -10 12.12 1.99
 -8 -1 -9 112.95 2.85
 -8 -1 -8 32.46 1.9
 -8 -1 -7 6.51 2.05
 -8 -1 -6 25.61 1.87
 -8 -1 -5 99 2.42
 -8 -1 -3 7.53 1.86
 -8 -1 -2 24.69 1.83
 -8 -1 -1 26.86 1.82
 -7 -18 -12 6.81 2.79
 -7 -18 -11 8.31 1.98
 -7 -18 -10 62.05 5.97
 -7 -18 -9 10.87 2.61
 -7 -18 -8 25.79 3.4
 -7 -18 -7 10.48 4.14
 -7 -18 -6 32.73 4.09
 -7 -18 -5 12.65 3.09
 -7 -18 -4 6.38 1.84
 -7 -17 -14 5.37 2.32
 -7 -17 -13 25.94 5.43
 -7 -17 -12 27.36 2.56
 -7 -17 -11 20.59 1.92
 -7 -17 -9 10.37 1.6
 -7 -17 -7 18.07 1.78
 -7 -17 -6 12.05 1.8
 -7 -17 -5 11 1.61
 -7 -17 -4 11.63 2.57
 -7 -17 -3 6.71 1.82
 -7 -16 -22 12.77 1.79
 -7 -16 -19 4.34 1.67
 -7 -16 -18 8.28 1.88
 -7 -16 -16 24.53 2.18
 -7 -16 -14 14.37 2.72
 -7 -16 -13 18.03 1.49
 -7 -16 -12 28.25 4.17
 -7 -16 -9 42.01 2.71
 -7 -16 -7 27.42 1.68
 -7 -16 -6 14.27 3.88
 -7 -16 -5 10.05 1.78
 -7 -16 -4 6.55 1.8
 -7 -16 -3 4.59 1.87
 -7 -16 -2 5.95 1.83
 -7 -15 -24 5.66 1.88
 -7 -15 -23 7.64 1.81
 -7 -15 -22 11.26 2.32
 -7 -15 -21 10.25 1.97
 -7 -15 -20 21.58 1.75
 -7 -15 -18 21.87 1.97
 -7 -15 -17 33.77 1.89
 -7 -15 -14 3.16 1.47
 -7 -15 -13 15.51 2.07
 -7 -15 -8 6.11 1.83
 -7 -15 -7 32.38 4.02
 -7 -15 -6 7.02 1.61
 -7 -15 -5 11.76 2.11
 -7 -15 -3 46.57 2.75
 -7 -15 -2 23.11 2.21
 -7 -15 -1 17.29 1.78
 -7 -14 -28 11.09 2.63
 -7 -14 -27 4.5 2.23
 -7 -14 -26 20.24 2.12
 -7 -14 -22 9.78 1.75
 -7 -14 -21 7.87 1.77
 -7 -14 -20 10.31 1.98
 -7 -14 -17 41.43 3.55
 -7 -14 -16 9.7 1.33
 -7 -14 -15 10.73 1.74
 -7 -14 -14 19.27 1.53
 -7 -14 -13 11.59 2.35
 -7 -14 -12 8.95 1.42
 -7 -14 -11 3.71 1.79
 -7 -14 -10 7.11 1.71
 -7 -14 -9 4.99 2.13
 -7 -14 -8 4.03 1.96
 -7 -14 -7 20.3 3.51
 -7 -14 -5 7.86 1.77
 -7 -14 -4 28.04 1.81
 -7 -14 -3 45.8 2.7
 -7 -14 -2 7.99 2.08
 -7 -13 -31 13.95 2.31
 -7 -13 -29 11.55 1.94
 -7 -13 -27 7.62 1.74
 -7 -13 -26 7.43 2.53
 -7 -13 -24 17.17 1.88
 -7 -13 -23 16.12 1.89
 -7 -13 -21 47.39 2.39
 -7 -13 -20 26.27 1.88
 -7 -13 -18 34.8 2.19
 -7 -13 -17 24.77 1.47
 -7 -13 -16 26.07 1.96
 -7 -13 -15 16.53 1.35
 -7 -13 -14 34.57 2.48
 -7 -13 -13 9.64 1.33
 -7 -13 -12 3.93 1.37
 -7 -13 -11 19.15 2.19
 -7 -13 -10 15.23 1.97
 -7 -13 -9 12.74 2.21
 -7 -13 -8 10.81 1.58
 -7 -13 -7 6.18 2.88
 -7 -13 -5 5.62 2.14
 -7 -13 -4 16.24 1.74
 -7 -13 -3 42.55 2.05
 -7 -13 -2 66.4 2.42
 -7 -13 -1 14.34 1.75
 -7 -12 -33 11.29 2.33
 -7 -12 -32 4.47 1.57
 -7 -12 -30 15.71 1.96
 -7 -12 -29 6.84 1.64
 -7 -12 -28 11.8 1.65
 -7 -12 -26 6.68 1.51
 -7 -12 -23 5.79 1.81
 -7 -12 -21 8.95 1.41
 -7 -12 -20 6.51 1.71
 -7 -12 -19 10.79 1.55
 -7 -12 -17 19.43 1.46
 -7 -12 -16 41.62 3.33
 -7 -12 -15 5.5 1.37
 -7 -12 -12 15.87 1.56
 -7 -12 -11 10.79 1.55
 -7 -12 -10 57.24 3.95
 -7 -12 -9 6.9 1.61
 -7 -12 -8 57.86 1.87
 -7 -12 -7 21.18 2.23
 -7 -12 -6 26.76 3.21
 -7 -12 -4 12.49 1.99
 -7 -12 -3 4.67 2.04
 -7 -12 -2 16.54 1.74
 -7 -12 -1 12.32 2.15
 -7 -11 -35 10.54 2.38
 -7 -11 -31 8.28 1.65
 -7 -11 -30 5.55 1.65
 -7 -11 -29 7 1.74
 -7 -11 -26 18.99 2.16
 -7 -11 -25 49.27 1.91
 -7 -11 -24 75.68 2.63
 -7 -11 -23 4.33 2.08
 -7 -11 -22 8.88 1.55
 -7 -11 -21 12.86 1.89
 -7 -11 -19 17.94 1.55
 -7 -11 -18 11.86 1.46
 -7 -11 -17 18.88 1.46
 -7 -11 -15 12.25 1.34
 -7 -11 -14 8.98 1.99
 -7 -11 -12 19.65 1.33
 -7 -11 -10 27.87 2.32
 -7 -11 -9 9.47 2.51
 -7 -11 -8 37.79 1.96
 -7 -11 -7 17.04 2.78
 -7 -11 -6 123.91 2.46
 -7 -11 -5 27.83 2.53
 -7 -11 -4 14.22 1.71
 -7 -11 -3 10.88 1.71
 -7 -11 -2 19.35 2
 -7 -11 -1 27.26 1.75
 -7 -10 -35 4.39 1.78
 -7 -10 -31 11.04 1.6
 -7 -10 -30 12.28 1.58
 -7 -10 -29 7.34 1.58
 -7 -10 -28 22.4 1.73
 -7 -10 -27 22.45 1.93
 -7 -10 -26 25.6 1.92
 -7 -10 -25 15.55 2.2
 -7 -10 -24 26.42 1.93
 -7 -10 -23 4.9 1.53
 -7 -10 -22 16.12 1.6
 -7 -10 -21 21.59 2.2
 -7 -10 -20 27.2 1.52
 -7 -10 -19 3.43 1.7
 -7 -10 -18 4.87 1.61
 -7 -10 -17 8.75 1.38
 -7 -10 -16 9.27 1.37
 -7 -10 -15 5.46 1.4
 -7 -10 -14 33.73 1.61
 -7 -10 -13 14.98 1.34
 -7 -10 -12 26.42 1.28
 -7 -10 -11 41.87 1.8
 -7 -10 -10 17.17 1.77
 -7 -10 -9 41.67 1.72
 -7 -10 -8 78.5 2.54
 -7 -10 -7 23.11 2.36
 -7 -10 -6 44.21 2.01
 -7 -10 -4 58.71 1.82
 -7 -10 -2 13.6 1.68
 -7 -10 -1 25.13 2.24
 -7 -9 -37 30.02 2.64
 -7 -9 -36 7.99 1.85
 -7 -9 -35 21.51 1.71
 -7 -9 -34 17.68 2.22
 -7 -9 -33 12.79 1.66
 -7 -9 -31 40.41 1.79
 -7 -9 -30 5.82 1.98
 -7 -9 -29 26.47 1.6
 -7 -9 -28 31.98 1.75
 -7 -9 -27 5.17 2.25
 -7 -9 -26 7.53 1.89
 -7 -9 -25 11.07 1.81
 -7 -9 -23 14.77 1.92
 -7 -9 -22 46.64 1.63
 -7 -9 -21 37.12 1.59
 -7 -9 -20 27.68 1.63
 -7 -9 -19 25.67 1.75
 -7 -9 -18 6.58 1.64
 -7 -9 -17 43.73 2.44
 -7 -9 -15 15.75 1.54
 -7 -9 -14 9.96 2.02
 -7 -9 -13 70.2 3.06
 -7 -9 -12 43.23 2.4
 -7 -9 -11 65.07 2.1
 -7 -9 -10 53.39 3.16
 -7 -9 -8 8.12 1.92
 -7 -9 -7 23.06 1.71
 -7 -9 -6 54.07 1.8
 -7 -9 -5 62.65 2.7
 -7 -9 -4 94.7 2.87
 -7 -9 -3 54.7 2.49
 -7 -9 -2 25.14 1.71
 -7 -9 -1 59.8 1.82
 -7 -8 -39 13.91 2.43
 -7 -8 -36 6.96 1.69
 -7 -8 -35 76.32 2.01
 -7 -8 -34 14.7 1.71
 -7 -8 -33 17.17 1.66
 -7 -8 -31 18.8 1.93
 -7 -8 -29 6.81 1.62
 -7 -8 -28 10.54 1.57
 -7 -8 -27 24.46 1.95
 -7 -8 -26 6.06 2.04
 -7 -8 -25 41.02 2.74
 -7 -8 -23 59.98 1.69
 -7 -8 -22 6.78 1.9
 -7 -8 -21 42.39 2.67
 -7 -8 -20 13.3 1.54
 -7 -8 -19 11.59 1.52
 -7 -8 -18 35.77 1.53
 -7 -8 -17 51.38 1.55
 -7 -8 -16 6.41 1.56
 -7 -8 -15 211.71 2.67
 -7 -8 -14 39.18 2.53
 -7 -8 -13 8.25 1.43
 -7 -8 -12 31.95 1.69
 -7 -8 -11 46.27 1.44
 -7 -8 -10 13.33 1.4
 -7 -8 -9 10.69 1.91
 -7 -8 -8 83.82 2.09
 -7 -8 -7 32.19 2.12
 -7 -8 -6 29.78 1.7
 -7 -8 -5 13.81 1.68
 -7 -8 -4 22.87 3.01
 -7 -8 -3 122.53 3.3
 -7 -8 -2 42.31 1.76
 -7 -8 -1 53.36 2.06
 -7 -7 -39 24.06 2.53
 -7 -7 -38 8.07 1.72
 -7 -7 -37 18.73 1.74
 -7 -7 -36 10.68 1.67
 -7 -7 -35 11.67 1.89
 -7 -7 -34 4.34 1.7
 -7 -7 -32 28.98 1.71
 -7 -7 -31 7.32 1.67
 -7 -7 -30 13.67 1.63
 -7 -7 -29 7.38 1.74
 -7 -7 -28 13.43 1.86
 -7 -7 -27 5.07 1.92
 -7 -7 -26 11.75 2.04
 -7 -7 -25 5.5 1.97
 -7 -7 -23 6.32 1.62
 -7 -7 -22 40.55 2.11
 -7 -7 -21 71.04 1.74
 -7 -7 -20 85.18 1.8
 -7 -7 -19 93.89 1.98
 -7 -7 -18 45.69 1.81
 -7 -7 -17 154.63 4.19
 -7 -7 -16 62.5 1.77
 -7 -7 -15 29.76 1.41
 -7 -7 -14 81.37 3.59
 -7 -7 -13 58.06 2.02
 -7 -7 -12 32.53 1.47
 -7 -7 -11 14.12 1.33
 -7 -7 -10 48.35 1.65
 -7 -7 -9 6.36 1.6
 -7 -7 -8 8.17 1.7
 -7 -7 -7 47.04 2.16
 -7 -7 -6 15.42 1.66
 -7 -7 -4 38.66 1.73
 -7 -7 -3 42.56 1.74
 -7 -7 -2 95.14 1.92
 -7 -7 -1 174.22 2.19
 -7 -6 -40 34.42 4.42
 -7 -6 -39 44.11 2.15
 -7 -6 -38 13.8 1.72
 -7 -6 -37 14.63 1.69
 -7 -6 -35 16.63 1.64
 -7 -6 -34 62.75 1.78
 -7 -6 -33 19.29 1.61
 -7 -6 -32 8.72 1.84
 -7 -6 -31 53.67 1.68
 -7 -6 -30 56.63 1.94
 -7 -6 -29 30.53 1.71
 -7 -6 -28 23.74 1.86
 -7 -6 -27 23.99 2.91
 -7 -6 -26 23.16 2.04
 -7 -6 -25 13.52 1.8
 -7 -6 -24 79.12 2.24
 -7 -6 -23 53.91 1.8
 -7 -6 -22 17.71 1.5
 -7 -6 -21 35.72 2.39
 -7 -6 -20 68.98 1.58
 -7 -6 -19 31.5 1.48
 -7 -6 -18 26.65 1.44
 -7 -6 -17 16.71 1.57
 -7 -6 -16 63.46 1.98
 -7 -6 -15 83.9 1.97
 -7 -6 -14 124.4 2.34
 -7 -6 -13 19.66 1.35
 -7 -6 -12 58.32 1.43
 -7 -6 -11 129.22 1.88
 -7 -6 -9 92.74 3.52
 -7 -6 -7 34.3 1.71
 -7 -6 -6 22.02 2.11
 -7 -6 -4 279.05 3.47
 -7 -6 -3 106.19 2.36
 -7 -6 -2 74.85 1.84
 -7 -6 -1 36.04 1.7
 -7 -5 -41 7.31 2.54
 -7 -5 -40 20.98 1.9
 -7 -5 -39 10.07 1.75
 -7 -5 -38 18.09 1.72
 -7 -5 -34 18.65 1.62
 -7 -5 -33 14.08 1.61
 -7 -5 -32 10.72 1.6
 -7 -5 -31 25.84 2.37
 -7 -5 -30 78.55 2.14
 -7 -5 -29 15.94 1.54
 -7 -5 -28 15.06 1.84
 -7 -5 -27 19.73 2.05
 -7 -5 -26 8.08 2.08
 -7 -5 -25 13.21 1.77
 -7 -5 -24 24.61 1.61
 -7 -5 -23 28.67 1.6
 -7 -5 -22 55.13 2.74
 -7 -5 -21 8.36 1.49
 -7 -5 -20 51.82 1.54
 -7 -5 -19 55.4 1.6
 -7 -5 -18 15.81 1.57
 -7 -5 -17 3.25 1.53
 -7 -5 -16 33.39 1.41
 -7 -5 -15 12.14 1.66
 -7 -5 -14 7 1.37
 -7 -5 -13 49.03 1.52
 -7 -5 -12 175.21 2.61
 -7 -5 -11 21.76 1.34
 -7 -5 -10 25.2 1.75
 -7 -5 -9 18.26 1.74
 -7 -5 -8 96.1 2.27
 -7 -5 -7 7.03 1.74
 -7 -5 -6 8.57 1.68
 -7 -5 -5 5.93 2
 -7 -5 -4 93.67 1.87
 -7 -5 -2 101.53 3.52
 -7 -5 -1 32.64 1.72
 -7 -4 -41 7.25 2.32
 -7 -4 -40 25.59 1.96
 -7 -4 -39 13.38 1.81
 -7 -4 -38 5.91 1.85
 -7 -4 -37 7.64 1.71
 -7 -4 -36 9.93 1.69
 -7 -4 -35 9.57 1.66
 -7 -4 -34 4.19 1.74
 -7 -4 -32 8.95 1.84
 -7 -4 -31 23.94 1.58
 -7 -4 -30 35.32 1.59
 -7 -4 -29 11.18 1.75
 -7 -4 -28 90.9 1.98
 -7 -4 -27 58.88 2
 -7 -4 -26 6.74 2.25
 -7 -4 -25 39.85 1.67
 -7 -4 -24 65.42 2.37
 -7 -4 -23 98.93 2.33
 -7 -4 -22 4.18 1.89
 -7 -4 -20 56.17 1.55
 -7 -4 -19 9.67 1.67
 -7 -4 -18 59.69 1.53
 -7 -4 -17 49.86 1.59
 -7 -4 -16 25.42 1.47
 -7 -4 -15 43.66 1.92
 -7 -4 -14 18.21 1.35
 -7 -4 -13 40.46 1.39
 -7 -4 -12 57.65 1.42
 -7 -4 -11 11.51 1.33
 -7 -4 -10 180.43 1.98
 -7 -4 -9 52.15 1.8
 -7 -4 -8 42.33 1.76
 -7 -4 -7 161.18 2.06
 -7 -4 -6 98.08 2.39
 -7 -4 -5 164.41 3.38
 -7 -4 -4 22.6 1.69
 -7 -4 -2 27.16 1.65
 -7 -4 -1 8.47 1.69
 -7 -3 -39 8.71 1.75
 -7 -3 -38 19.64 1.84
 -7 -3 -37 21.14 2.02
 -7 -3 -36 22.62 1.82
 -7 -3 -34 13.34 1.75
 -7 -3 -33 8.68 1.99
 -7 -3 -32 17.24 1.59
 -7 -3 -31 38.72 1.76
 -7 -3 -30 39.62 1.6
 -7 -3 -29 20.46 1.88
 -7 -3 -28 37.48 1.99
 -7 -3 -27 31.48 2
 -7 -3 -26 40.58 1.93
 -7 -3 -25 112.3 2.29
 -7 -3 -24 25.92 1.63
 -7 -3 -23 66.68 2.61
 -7 -3 -22 9.55 1.68
 -7 -3 -21 9.81 1.58
 -7 -3 -20 36.21 1.74
 -7 -3 -19 14 1.44
 -7 -3 -18 24.11 1.44
 -7 -3 -17 15.15 1.53
 -7 -3 -16 31.15 1.42
 -7 -3 -15 60.24 1.46
 -7 -3 -14 32.1 1.38
 -7 -3 -13 54.57 1.5
 -7 -3 -12 97.84 2.18
 -7 -3 -11 274.79 2.62
 -7 -3 -10 180.32 6.48
 -7 -3 -9 30.47 1.76
 -7 -3 -8 244.62 3.04
 -7 -3 -7 489.19 3.27
 -7 -3 -6 8.48 1.85
 -7 -3 -5 44.76 1.89
 -7 -3 -4 25.22 2
 -7 -3 -3 146.48 2.31
 -7 -3 -2 121.37 2.22
 -7 -3 -1 28.34 1.98
 -7 -2 -40 9.92 1.76
 -7 -2 -39 6.88 1.78
 -7 -2 -38 8.95 1.72
 -7 -2 -37 4.74 1.78
 -7 -2 -35 7.15 1.8
 -7 -2 -34 19.25 1.63
 -7 -2 -33 5.22 1.9
 -7 -2 -32 4.58 1.69
 -7 -2 -31 12.95 1.58
 -7 -2 -30 5.33 1.63
 -7 -2 -29 37.82 2.22
 -7 -2 -28 10.47 1.79
 -7 -2 -27 22.66 1.77
 -7 -2 -26 9.92 1.75
 -7 -2 -25 65.71 2.76
 -7 -2 -24 5.08 1.58
 -7 -2 -23 13.44 1.51
 -7 -2 -22 8.44 1.49
 -7 -2 -20 20.1 1.57
 -7 -2 -19 84.17 2.4
 -7 -2 -18 29.02 1.58
 -7 -2 -17 29.05 1.67
 -7 -2 -15 13.54 1.29
 -7 -2 -14 3.23 1.47
 -7 -2 -13 37.08 1.48
 -7 -2 -12 4.66 1.37
 -7 -2 -11 14.63 1.33
 -7 -2 -10 15.67 1.69
 -7 -2 -9 61.05 1.79
 -7 -2 -8 11.72 1.93
 -7 -2 -7 8.94 1.69
 -7 -2 -5 57.26 1.74
 -7 -2 -4 22.94 1.66
 -7 -2 -3 24.77 1.67
 -7 -2 -2 23.92 1.65
 -7 -2 -1 40.36 2.38
 -7 -1 -42 9.51 3.03
 -7 -1 -41 5.56 1.86
 -7 -1 -40 14.24 1.75
 -7 -1 -39 12.4 1.88
 -7 -1 -36 18.91 1.68
 -7 -1 -35 20.07 2.29
 -7 -1 -34 45.71 1.89
 -7 -1 -33 8.27 1.84
 -7 -1 -32 37.4 1.64
 -7 -1 -31 16.68 1.96
 -7 -1 -30 16.92 2.03
 -7 -1 -29 22.46 1.8
 -7 -1 -28 4.24 2.07
 -7 -1 -27 93.05 2.13
 -7 -1 -26 40.33 1.77
 -7 -1 -25 54.23 1.91
 -7 -1 -24 62.69 1.63
 -7 -1 -23 25.66 1.68
 -7 -1 -22 71.4 1.74
 -7 -1 -21 6.36 1.9
 -7 -1 -20 25.12 1.57
 -7 -1 -19 54.29 1.63
 -7 -1 -18 41.41 1.49
 -7 -1 -17 74.54 2.37
 -7 -1 -16 107.85 2.83
 -7 -1 -15 13.87 1.3
 -7 -1 -14 103.08 2.13
 -7 -1 -13 43.85 1.51
 -7 -1 -12 43.85 1.38
 -7 -1 -11 22.4 1.63
 -7 -1 -10 28.88 1.71
 -7 -1 -9 35.27 1.73
 -7 -1 -8 107.26 1.92
 -7 -1 -7 57.87 1.79
 -7 -1 -6 11.24 1.65
 -7 -1 -5 16.23 1.67
 -7 -1 -4 184.84 2.07
 -7 -1 -3 82.07 2.11
 -7 -1 -1 41.26 1.99
 -6 -20 -7 12.58 3.29
 -6 -20 -4 6.91 2.36
 -6 -19 -14 6.79 2.3
 -6 -19 -13 14.15 1.97
 -6 -19 -12 20.86 2.79
 -6 -19 -10 11.68 2.36
 -6 -19 -9 10.21 4
 -6 -19 -8 8.05 3.03
 -6 -19 -7 5.62 2.41
 -6 -19 -6 8.35 2.28
 -6 -19 -4 9.14 3.21
 -6 -18 -20 4.21 2
 -6 -18 -17 19.06 3.47
 -6 -18 -16 8.71 2.46
 -6 -18 -15 6.21 2.5
 -6 -18 -13 15.82 3.09
 -6 -18 -12 6.01 2.66
 -6 -18 -11 19.43 2.21
 -6 -18 -8 29.13 2.42
 -6 -18 -7 4.59 2.08
 -6 -18 -5 3.47 1.44
 -6 -18 -2 9.61 3.4
 -6 -18 -1 7.8 1.81
 -6 -17 -20 7.23 1.87
 -6 -17 -18 16.92 3.45
 -6 -17 -16 4.43 1.75
 -6 -17 -12 8.28 1.84
 -6 -17 -9 11.5 1.56
 -6 -17 -7 5.46 2.1
 -6 -17 -6 14.08 1.56
 -6 -17 -4 13.91 1.85
 -6 -17 -2 10.06 1.86
 -6 -16 -27 17.89 2.61
 -6 -16 -22 18.12 2.11
 -6 -16 -19 17.71 2.92
 -6 -16 -18 3.31 1.52
 -6 -16 -16 12.43 1.18
 -6 -16 -15 8.61 1.08
 -6 -16 -14 15.46 1.59
 -6 -16 -13 10.77 2.03
 -6 -16 -12 4.78 1.31
 -6 -16 -11 9.94 1.64
 -6 -16 -10 9.19 1.91
 -6 -16 -9 47.53 1.85
 -6 -16 -7 10.53 1.4
 -6 -16 -6 6.9 1.56
 -6 -16 -5 27.58 2.6
 -6 -16 -3 19.31 2.07
 -6 -16 -2 9.31 1.6
 -6 -16 -1 15.48 4.03
 -6 -15 -29 8.09 2.34
 -6 -15 -27 11.05 5.43
 -6 -15 -25 17.21 3.99
 -6 -15 -23 7.76 1.97
 -6 -15 -22 35.96 2.84
 -6 -15 -20 19.19 2.82
 -6 -15 -19 6.37 1.87
 -6 -15 -17 2.96 1.12
 -6 -15 -16 7.06 1.11
 -6 -15 -15 6.25 1.78
 -6 -15 -13 10.43 1.11
 -6 -15 -12 16.57 2.82
 -6 -15 -11 44.04 2.6
 -6 -15 -10 2.86 1.37
 -6 -15 -9 11.35 5.11
 -6 -15 -7 34.22 2.7
 -6 -15 -6 3.15 1.51
 -6 -15 -5 21.61 2.1
 -6 -15 -4 25.05 1.61
 -6 -15 -3 8.82 2.08
 -6 -15 -2 7.53 1.6
 -6 -15 -1 15.99 2.38
 -6 -14 -33 6.43 2.48
 -6 -14 -31 11.51 2.3
 -6 -14 -28 14.36 2.93
 -6 -14 -27 23.81 2.42
 -6 -14 -26 6.71 2.09
 -6 -14 -23 15.76 1.97
 -6 -14 -22 18.26 1.91
 -6 -14 -21 22.51 4.18
 -6 -14 -20 8.6 1.58
 -6 -14 -18 18.46 1.75
 -6 -14 -16 21.49 1.24
 -6 -14 -15 5.63 1.11
 -6 -14 -14 3.06 1.52
 -6 -14 -12 15.23 1.36
 -6 -14 -11 25.01 2.5
 -6 -14 -10 33.18 3.22
 -6 -14 -9 76.9 4.78
 -6 -14 -8 13.88 1.41
 -6 -14 -7 56.29 2.86
 -6 -14 -6 12.3 1.59
 -6 -14 -5 57.85 1.97
 -6 -14 -4 39.68 1.88
 -6 -14 -3 30.67 1.81
 -6 -14 -2 8.27 1.56
 -6 -14 -1 7.48 2.01
 -6 -13 -34 13.18 2.07
 -6 -13 -31 16.4 2.3
 -6 -13 -30 6.47 3.05
 -6 -13 -28 6.42 1.93
 -6 -13 -27 29.62 2.19
 -6 -13 -26 12.14 1.26
 -6 -13 -25 36.39 1.64
 -6 -13 -24 34.81 2.14
 -6 -13 -23 12.41 1.36
 -6 -13 -22 6.36 1.74
 -6 -13 -21 21.01 1.88
 -6 -13 -20 26.94 1.79
 -6 -13 -19 4.81 1.46
 -6 -13 -18 22.56 1.55
 -6 -13 -17 6.83 1.19
 -6 -13 -16 15.44 1.24
 -6 -13 -15 25.56 1.27
 -6 -13 -14 17.27 1.35
 -6 -13 -13 5.61 1.42
 -6 -13 -12 7.18 1.4
 -6 -13 -11 40.78 2.37
 -6 -13 -10 13.36 1.24
 -6 -13 -9 74.61 4.18
 -6 -13 -8 9.67 1.54
 -6 -13 -7 26.13 1.59
 -6 -13 -6 67.7 1.95
 -6 -13 -5 24.52 2.71
 -6 -13 -4 5.82 1.59
 -6 -13 -3 75.76 1.78
 -6 -13 -2 37.6 3.68
 -6 -13 -1 46.39 2.59
 -6 -12 -36 17.01 1.96
 -6 -12 -35 5.02 2.23
 -6 -12 -34 15.77 2.64
 -6 -12 -32 15.82 2.32
 -6 -12 -31 6.24 2.45
 -6 -12 -29 42.47 2.79
 -6 -12 -28 4.93 1.38
 -6 -12 -27 6.81 1.9
 -6 -12 -25 7.67 1.68
 -6 -12 -24 21.56 1.83
 -6 -12 -23 51.45 1.72
 -6 -12 -22 22.98 1.74
 -6 -12 -20 16.66 1.47
 -6 -12 -19 39.7 2.6
 -6 -12 -18 27.54 1.25
 -6 -12 -17 20.33 1.29
 -6 -12 -16 51.59 2.9
 -6 -12 -15 18.29 1.56
 -6 -12 -14 38.34 2.12
 -6 -12 -13 15.63 2.34
 -6 -12 -12 5.46 1.12
 -6 -12 -11 30.69 2.5
 -6 -12 -10 11.72 1.93
 -6 -12 -9 22.81 1.59
 -6 -12 -8 23.78 1.84
 -6 -12 -7 6.07 1.57
 -6 -12 -5 140.55 3.75
 -6 -12 -4 57.14 1.85
 -6 -12 -2 96.38 1.8
 -6 -12 -1 49.62 2.04
 -6 -11 -38 13.6 2.01
 -6 -11 -36 13.2 2.23
 -6 -11 -35 25.31 2.74
 -6 -11 -34 37.34 2.23
 -6 -11 -32 13.84 2.14
 -6 -11 -30 81.99 5.28
 -6 -11 -29 10.08 1.4
 -6 -11 -28 7.77 1.51
 -6 -11 -26 9.46 2
 -6 -11 -25 7.87 1.42
 -6 -11 -24 22.95 1.33
 -6 -11 -23 9.63 1.66
 -6 -11 -22 20.09 1.89
 -6 -11 -21 6.82 1.31
 -6 -11 -20 119.14 3.72
 -6 -11 -19 25.84 1.83
 -6 -11 -18 70.81 3.97
 -6 -11 -17 104.28 2.94
 -6 -11 -16 35.8 1.35
 -6 -11 -15 2.84 1.36
 -6 -11 -14 77.59 2.48
 -6 -11 -12 52.87 1.8
 -6 -11 -11 75.99 1.9
 -6 -11 -10 90.05 2.07
 -6 -11 -9 24.3 2.6
 -6 -11 -8 74.07 2.79
 -6 -11 -7 54.66 1.58
 -6 -11 -6 40.29 1.6
 -6 -11 -5 12.84 1.52
 -6 -11 -4 93.57 2.29
 -6 -11 -3 10.97 1.53
 -6 -11 -2 26.61 1.69
 -6 -11 -1 88.74 3.42
 -6 -10 -39 7.85 2.07
 -6 -10 -37 31.92 2.52
 -6 -10 -36 54.9 3.21
 -6 -10 -35 52.88 2.29
 -6 -10 -34 6.89 2.1
 -6 -10 -29 22.87 1.46
 -6 -10 -28 12.3 1.42
 -6 -10 -27 10 1.4
 -6 -10 -26 19.33 1.42
 -6 -10 -25 14.12 1.37
 -6 -10 -24 21.64 1.65
 -6 -10 -22 74.09 1.95
 -6 -10 -21 35.69 1.37
 -6 -10 -20 6.94 1.36
 -6 -10 -18 39.67 1.48
 -6 -10 -17 237.14 3.04
 -6 -10 -16 137.93 2.56
 -6 -10 -15 52.68 1.32
 -6 -10 -14 37.18 2.06
 -6 -10 -13 74.05 2.02
 -6 -10 -12 56.82 2.28
 -6 -10 -10 6.05 1.31
 -6 -10 -9 14.12 1.38
 -6 -10 -7 11.29 1.38
 -6 -10 -6 23.46 1.53
 -6 -10 -5 4.41 1.57
 -6 -10 -4 65.74 1.67
 -6 -10 -3 130.8 2.27
 -6 -10 -2 53.23 2.22
 -6 -10 -1 78.95 1.9
 -6 -9 -40 6.63 2.1
 -6 -9 -39 7.71 2.07
 -6 -9 -38 36.77 3.84
 -6 -9 -36 54.2 2.29
 -6 -9 -35 8.97 2.62
 -6 -9 -34 8.47 2.23
 -6 -9 -33 11.88 1.48
 -6 -9 -32 11.94 1.46
 -6 -9 -31 61.29 2.12
 -6 -9 -30 13.03 1.5
 -6 -9 -29 22.8 1.86
 -6 -9 -28 19.08 1.38
 -6 -9 -27 30.66 2.88
 -6 -9 -26 4.28 1.46
 -6 -9 -25 40.18 1.81
 -6 -9 -23 24.02 1.9
 -6 -9 -22 34.98 1.59
 -6 -9 -21 4.65 1.46
 -6 -9 -20 136.39 2.72
 -6 -9 -19 34.26 1.42
 -6 -9 -18 158.3 3.76
 -6 -9 -17 89.6 2.4
 -6 -9 -16 113.47 4.35
 -6 -9 -15 37.25 2.57
 -6 -9 -14 12.52 1.23
 -6 -9 -13 62.1 2.34
 -6 -9 -12 33.33 1.31
 -6 -9 -11 60.09 2.38
 -6 -9 -10 14.18 1.24
 -6 -9 -9 6.93 1.29
 -6 -9 -8 9.02 1.53
 -6 -9 -7 25.71 1.51
 -6 -9 -6 4.12 1.64
 -6 -9 -4 54.42 1.59
 -6 -9 -3 60.67 1.63
 -6 -9 -2 217.53 3.98
 -6 -9 -1 11.82 1.88
 -6 -8 -41 72.12 2.42
 -6 -8 -39 25.04 2
 -6 -8 -38 21.66 1.95
 -6 -8 -37 28.49 2.19
 -6 -8 -35 13.05 2.22
 -6 -8 -33 27.34 1.71
 -6 -8 -32 21.32 1.48
 -6 -8 -31 7.5 1.46
 -6 -8 -30 17.73 1.51
 -6 -8 -29 21.65 1.7
 -6 -8 -28 26.9 1.42
 -6 -8 -27 61.61 1.53
 -6 -8 -26 27.56 1.43
 -6 -8 -25 34.78 1.88
 -6 -8 -24 44.77 1.8
 -6 -8 -23 214.68 2.94
 -6 -8 -22 7.66 1.42
 -6 -8 -21 84.86 2.39
 -6 -8 -20 42.38 2.18
 -6 -8 -19 52.13 1.7
 -6 -8 -18 22.74 1.52
 -6 -8 -17 90.19 2.05
 -6 -8 -16 17.97 1.26
 -6 -8 -15 83.95 2.73
 -6 -8 -14 33.08 1.55
 -6 -8 -13 31.05 1.22
 -6 -8 -12 10.06 1.37
 -6 -8 -10 58.4 1.27
 -6 -8 -9 64.3 1.87
 -6 -8 -8 60.89 1.53
 -6 -8 -7 90.4 2.12
 -6 -8 -6 27.22 1.73
 -6 -8 -5 56.86 1.81
 -6 -8 -4 32.84 1.57
 -6 -8 -3 400.12 7.8
 -6 -8 -2 54.85 1.61
 -6 -8 -1 41.76 1.55
 -6 -7 -42 7.7 2.11
 -6 -7 -41 10.52 2.07
 -6 -7 -38 63.88 2.5
 -6 -7 -37 15.35 2.43
 -6 -7 -34 18.22 1.62
 -6 -7 -33 15.19 1.64
 -6 -7 -32 4.18 1.56
 -6 -7 -31 37.04 1.5
 -6 -7 -28 31.3 1.43
 -6 -7 -27 6.92 1.39
 -6 -7 -25 9.46 1.56
 -6 -7 -24 15.59 1.79
 -6 -7 -23 51.43 2.66
 -6 -7 -22 10.46 1.57
 -6 -7 -21 66 1.87
 -6 -7 -20 32.62 1.41
 -6 -7 -19 40.75 1.72
 -6 -7 -18 12.93 1.48
 -6 -7 -16 24.39 1.26
 -6 -7 -15 16.26 1.23
 -6 -7 -14 16.35 1.2
 -6 -7 -13 28.75 1.22
 -6 -7 -12 30.12 1.4
 -6 -7 -11 38.87 1.22
 -6 -7 -10 51.65 1.33
 -6 -7 -9 22.52 2.2
 -6 -7 -8 64.87 1.5
 -6 -7 -7 38.04 1.64
 -6 -7 -5 27.04 1.49
 -6 -7 -4 37.72 1.53
 -6 -7 -3 78.23 1.63
 -6 -7 -2 28.72 2.16
 -6 -7 -1 35.49 1.5
 -6 -6 -43 5.24 2.22
 -6 -6 -42 20.07 2.05
 -6 -6 -41 29.81 2.03
 -6 -6 -40 27.49 2.25
 -6 -6 -37 10.05 2.08
 -6 -6 -36 6.61 1.62
 -6 -6 -35 13.67 1.56
 -6 -6 -34 19.63 1.54
 -6 -6 -33 5.41 1.83
 -6 -6 -32 48.92 1.62
 -6 -6 -31 13 1.66
 -6 -6 -30 18.22 1.45
 -6 -6 -29 6.27 1.46
 -6 -6 -28 6.58 1.43
 -6 -6 -27 149.18 3.63
 -6 -6 -26 36.4 1.6
 -6 -6 -25 31.71 1.57
 -6 -6 -24 26.8 1.61
 -6 -6 -23 18.8 1.44
 -6 -6 -22 67.43 1.54
 -6 -6 -21 84.85 2.61
 -6 -6 -19 9.39 1.29
 -6 -6 -18 13.98 1.85
 -6 -6 -17 31.47 1.5
 -6 -6 -16 33.56 1.41
 -6 -6 -15 26.24 1.25
 -6 -6 -14 6.03 1.23
 -6 -6 -13 20.86 1.32
 -6 -6 -12 30.81 1.29
 -6 -6 -11 104.18 1.54
 -6 -6 -10 24.01 1.38
 -6 -6 -9 204.89 2.22
 -6 -6 -8 3.72 1.65
 -6 -6 -7 96.14 1.99
 -6 -6 -6 17.44 2
 -6 -6 -5 167.82 3.77
 -6 -6 -4 19.78 2.38
 -6 -6 -3 38.19 1.49
 -6 -6 -1 69.76 1.87
 -6 -5 -42 9.8 2.07
 -6 -5 -41 6.22 2.1
 -6 -5 -40 13.92 1.9
 -6 -5 -39 9.91 2.64
 -6 -5 -38 36.64 2.52
 -6 -5 -36 16.58 1.59
 -6 -5 -34 3.71 1.65
 -6 -5 -33 19.42 1.53
 -6 -5 -32 6.72 1.51
 -6 -5 -31 9.42 1.48
 -6 -5 -30 50.81 1.82
 -6 -5 -28 25.07 1.67
 -6 -5 -26 53.84 1.87
 -6 -5 -25 4.65 1.71
 -6 -5 -24 62.98 1.68
 -6 -5 -23 4.38 1.53
 -6 -5 -22 19.98 1.42
 -6 -5 -21 9.16 1.39
 -6 -5 -20 17.59 1.32
 -6 -5 -19 39.41 1.34
 -6 -5 -18 52.81 2.23
 -6 -5 -17 67.73 1.58
 -6 -5 -16 31.14 1.4
 -6 -5 -15 16.45 1.24
 -6 -5 -14 48.84 1.36
 -6 -5 -12 186.56 2.24
 -6 -5 -11 17.4 1.25
 -6 -5 -10 29.54 1.19
 -6 -5 -9 18.53 1.28
 -6 -5 -8 126.89 1.79
 -6 -5 -7 11.32 1.5
 -6 -5 -6 36.95 2.29
 -6 -5 -5 4.24 1.51
 -6 -5 -4 28.41 1.47
 -6 -5 -3 11.09 1.45
 -6 -5 -2 38.68 1.5
 -6 -5 -1 94.5 1.88
 -6 -4 -44 5.81 2.19
 -6 -4 -43 14.15 2.18
 -6 -4 -42 5.39 2.32
 -6 -4 -40 17.8 1.87
 -6 -4 -38 6.51 2.16
 -6 -4 -37 16.33 1.61
 -6 -4 -36 18.58 1.59
 -6 -4 -35 25.71 1.67
 -6 -4 -34 18.76 1.77
 -6 -4 -31 110.76 2.26
 -6 -4 -30 105.92 2.96
 -6 -4 -23 44.53 1.42
 -6 -4 -22 22.3 1.36
 -6 -4 -21 71.43 2.26
 -6 -4 -20 44.69 1.38
 -6 -4 -19 4.5 1.34
 -6 -4 -18 110.48 1.8
 -6 -4 -17 145.74 2.82
 -6 -4 -16 17.18 1.74
 -6 -4 -15 41.47 1.3
 -6 -4 -14 33.15 1.63
 -6 -4 -13 66.84 1.33
 -6 -4 -12 272.14 1.81
 -6 -4 -11 163.08 2.48
 -6 -4 -10 104.62 1.39
 -6 -4 -9 65.76 2.02
 -6 -4 -8 53.1 1.8
 -6 -4 -7 79.17 1.69
 -6 -4 -6 34.1 1.73
 -6 -4 -5 19.39 1.47
 -6 -4 -4 38.23 1.74
 -6 -4 -3 172.27 1.85
 -6 -4 -2 66.81 1.59
 -6 -4 -1 134.26 2.76
 -6 -3 -44 9.74 2.09
 -6 -3 -42 35.41 2.2
 -6 -3 -41 8.37 1.95
 -6 -3 -40 16.1 2.01
 -6 -3 -38 4.48 1.99
 -6 -3 -37 5.31 1.69
 -6 -3 -36 4 1.9
 -6 -3 -35 7.1 1.61
 -6 -3 -34 7.03 1.7
 -6 -3 -33 58.31 1.61
 -6 -3 -32 108.29 2.34
 -6 -3 -31 51.31 1.7
 -6 -3 -30 28.85 1.62
 -6 -3 -28 125.29 1.67
 -6 -3 -27 23.03 1.5
 -6 -3 -26 43.88 1.68
 -6 -3 -25 23.24 1.61
 -6 -3 -24 48.7 1.8
 -6 -3 -23 21.9 1.39
 -6 -3 -22 10.58 1.4
 -6 -3 -21 31.19 1.39
 -6 -3 -20 67.74 1.43
 -6 -3 -19 41.07 1.34
 -6 -3 -18 37.79 1.33
 -6 -3 -17 32.05 1.4
 -6 -3 -16 6.45 1.51
 -6 -3 -15 26.16 1.43
 -6 -3 -14 194.63 2.5
 -6 -3 -13 208.05 1.73
 -6 -3 -12 34.37 1.16
 -6 -3 -11 10.61 1.18
 -6 -3 -10 156.22 1.45
 -6 -3 -9 28.21 1.27
 -6 -3 -8 6.21 1.53
 -6 -3 -7 21.43 1.47
 -6 -3 -6 46.84 1.55
 -6 -3 -5 176.69 4.56
 -6 -3 -4 3.33 1.56
 -6 -3 -3 5.12 2.2
 -6 -3 -2 53.57 2.09
 -6 -3 -1 84.09 1.64
 -6 -2 -45 28.97 2.25
 -6 -2 -44 28.49 2.06
 -6 -2 -42 6.68 2.07
 -6 -2 -41 9.55 1.91
 -6 -2 -40 6.53 2.01
 -6 -2 -37 71.31 2.19
 -6 -2 -36 12.48 1.67
 -6 -2 -35 9.45 1.59
 -6 -2 -34 10.88 1.56
 -6 -2 -33 70 2.35
 -6 -2 -32 62.68 2.06
 -6 -2 -31 6.38 1.53
 -6 -2 -30 21.5 1.48
 -6 -2 -29 40.56 2.14
 -6 -2 -28 49.46 1.77
 -6 -2 -27 141.33 2.89
 -6 -2 -26 178.38 2.56
 -6 -2 -25 16.45 1.84
 -6 -2 -24 20.25 1.63
 -6 -2 -22 18.77 1.31
 -6 -2 -21 103.48 1.61
 -6 -2 -20 46.12 1.61
 -6 -2 -19 37.44 1.55
 -6 -2 -18 31.03 1.31
 -6 -2 -17 131.99 2.76
 -6 -2 -16 32.57 1.58
 -6 -2 -15 19.46 2.68
 -6 -2 -14 190.31 1.72
 -6 -2 -13 94.99 1.39
 -6 -2 -12 82.02 1.31
 -6 -2 -11 44.73 1.34
 -6 -2 -10 132.46 2.56
 -6 -2 -9 289.93 2.33
 -6 -2 -8 116.74 1.95
 -6 -2 -7 100.01 1.7
 -6 -2 -6 208.13 5.35
 -6 -2 -5 5.96 1.5
 -6 -2 -4 33.38 1.75
 -6 -2 -3 7.53 1.47
 -6 -2 -2 135.07 2.03
 -6 -2 -1 77.83 1.6
 -6 -1 -45 31.82 2.67
 -6 -1 -44 56.95 2.12
 -6 -1 -43 17.17 2.01
 -6 -1 -42 10.49 1.92
 -6 -1 -41 24.97 2.08
 -6 -1 -40 20.36 2.16
 -6 -1 -39 40.41 1.7
 -6 -1 -38 4.29 1.77
 -6 -1 -37 26.93 1.64
 -6 -1 -36 27.85 1.71
 -6 -1 -35 59.55 1.96
 -6 -1 -32 4 1.6
 -6 -1 -31 4.22 1.58
 -6 -1 -30 50.61 1.55
 -6 -1 -29 5.64 1.62
 -6 -1 -28 132.57 2.57
 -6 -1 -27 12.39 1.59
 -6 -1 -26 87.35 1.78
 -6 -1 -25 166.94 2.34
 -6 -1 -24 142.29 2.47
 -6 -1 -23 35.09 1.53
 -6 -1 -22 29.09 1.33
 -6 -1 -21 275.83 1.78
 -6 -1 -20 58.39 1.6
 -6 -1 -18 44.27 1.33
 -6 -1 -17 109.8 2.42
 -6 -1 -16 9.49 1.45
 -6 -1 -15 231.57 1.8
 -6 -1 -14 8.38 1.39
 -6 -1 -13 60.13 1.32
 -6 -1 -12 125.02 1.34
 -6 -1 -11 28.08 1.16
 -6 -1 -10 573.56 2.56
 -6 -1 -9 12.17 1.29
 -6 -1 -8 292.17 4.03
 -6 -1 -7 178.11 2.23
 -6 -1 -6 688.69 10.64
 -6 -1 -5 7 1.83
 -6 -1 -4 257.98 2.04
 -6 -1 -3 39.84 1.69
 -6 -1 -2 94.93 2.49
 -6 -1 -1 225.94 1.96
 -5 -21 -7 14.76 2.68
 -5 -21 -6 12.92 2.65
 -5 -20 -15 5.69 2.83
 -5 -20 -12 11.51 2.55
 -5 -20 -10 23.25 2.61
 -5 -20 -9 8.43 2.6
 -5 -20 -8 15.74 2.02
 -5 -20 -7 7.12 2.72
 -5 -20 -6 7.03 2.72
 -5 -20 -5 13.81 4.12
 -5 -19 -6 8.05 1.71
 -5 -19 -4 2.98 1.09
 -5 -19 -2 14.24 2.49
 -5 -18 -23 8.73 1.92
 -5 -18 -21 8.14 2.04
 -5 -18 -19 16.71 1.67
 -5 -18 -18 5.25 2.17
 -5 -18 -15 21.83 4.92
 -5 -18 -11 4.49 1.93
 -5 -18 -10 5.56 2.35
 -5 -18 -9 4.24 0.93
 -5 -18 -8 11.09 1.67
 -5 -18 -6 9.48 2.61
 -5 -18 -5 10.67 2.47
 -5 -18 -4 11.12 2.84
 -5 -18 -3 7.31 1.87
 -5 -18 -1 13.48 3.17
 -5 -17 -26 13.91 3.05
 -5 -17 -25 5.18 1.96
 -5 -17 -22 14.11 3.31
 -5 -17 -21 19.37 2.98
 -5 -17 -19 7.9 2.41
 -5 -17 -18 4.09 1.72
 -5 -17 -17 5.02 1.79
 -5 -17 -16 17.15 2.35
 -5 -17 -14 9.13 1.74
 -5 -17 -10 22.46 3.29
 -5 -17 -8 34.89 1.83
 -5 -17 -6 10.8 1.59
 -5 -17 -3 8.67 2.28
 -5 -17 -2 5.32 1.88
 -5 -16 -30 5.72 1.78
 -5 -16 -29 5.86 1.74
 -5 -16 -28 7.4 1.69
 -5 -16 -26 13.6 2.18
 -5 -16 -25 9.55 1.9
 -5 -16 -24 9.96 2.29
 -5 -16 -23 11.3 2.19
 -5 -16 -22 18.97 2.48
 -5 -16 -20 9.75 2.22
 -5 -16 -19 13.57 2.05
 -5 -16 -18 11.21 1.82
 -5 -16 -15 14.2 1.98
 -5 -16 -14 5.22 1.33
 -5 -16 -13 4.69 1.28
 -5 -16 -12 17.29 1.9
 -5 -16 -11 11.12 1.58
 -5 -16 -10 2.21 0.94
 -5 -16 -8 19.71 2.87
 -5 -16 -7 9.84 2
 -5 -16 -6 62.29 2.99
 -5 -16 -5 3.07 1.24
 -5 -16 -4 26.85 2.42
 -5 -16 -3 13.81 1.93
 -5 -16 -2 7.99 1.41
 -5 -16 -1 11.51 1.56
 -5 -15 -31 11.15 2.01
 -5 -15 -30 10.19 1.85
 -5 -15 -28 38.31 2.43
 -5 -15 -27 10.53 1.94
 -5 -15 -26 18.43 1.83
 -5 -15 -24 13.26 2.24
 -5 -15 -19 11.7 1.66
 -5 -15 -14 9.04 1.42
 -5 -15 -13 57.75 3.3
 -5 -15 -12 24.93 2.4
 -5 -15 -11 8.57 1.47
 -5 -15 -10 44.11 5.58
 -5 -15 -9 4.31 1.43
 -5 -15 -8 42.41 2.68
 -5 -15 -7 33.85 2.16
 -5 -15 -6 7.61 2.21
 -5 -15 -5 11.96 1.68
 -5 -15 -4 18.43 1.38
 -5 -15 -3 23.52 2.83
 -5 -15 -2 4.63 1.72
 -5 -15 -1 46.46 1.94
 -5 -14 -35 24.99 2.85
 -5 -14 -34 7.19 2.68
 -5 -14 -33 6.56 2.4
 -5 -14 -30 4.35 1.95
 -5 -14 -29 17.28 2.02
 -5 -14 -28 25.95 3.15
 -5 -14 -27 4.63 2.17
 -5 -14 -26 12.66 1.99
 -5 -14 -25 15.13 1.93
 -5 -14 -24 12.75 1.9
 -5 -14 -23 10.89 1.88
 -5 -14 -22 17.5 2.16
 -5 -14 -20 6.04 1.58
 -5 -14 -19 64.28 2.6
 -5 -14 -18 3.12 1.03
 -5 -14 -17 45.62 4.05
 -5 -14 -15 26.39 2.7
 -5 -14 -14 16.78 1.55
 -5 -14 -13 29.54 2.22
 -5 -14 -12 22.2 1.57
 -5 -14 -11 5.63 0.99
 -5 -14 -10 19.16 1.17
 -5 -14 -9 41.58 2.86
 -5 -14 -8 48.45 1.42
 -5 -14 -6 43.42 1.99
 -5 -14 -5 31.03 2.73
 -5 -14 -4 32.35 1.83
 -5 -14 -3 65.17 2.33
 -5 -14 -2 11.45 1.39
 -5 -14 -1 79.17 3.64
 -5 -13 -35 10.46 2.17
 -5 -13 -34 5.48 1.88
 -5 -13 -33 18.54 1.78
 -5 -13 -32 3.92 1.89
 -5 -13 -31 28.43 1.75
 -5 -13 -30 7.14 2.07
 -5 -13 -28 9.44 2.07
 -5 -13 -27 26.08 3.55
 -5 -13 -26 34.9 2.03
 -5 -13 -23 12.71 1.96
 -5 -13 -22 26.54 2.27
 -5 -13 -21 41.5 2.77
 -5 -13 -20 8.87 1.53
 -5 -13 -19 2.71 1.18
 -5 -13 -17 74.19 3.73
 -5 -13 -16 31.7 2.05
 -5 -13 -15 35.16 2.29
 -5 -13 -14 15.74 1.01
 -5 -13 -12 77.01 2.91
 -5 -13 -11 133.9 3.73
 -5 -13 -10 18.84 1.82
 -5 -13 -9 6.89 1.16
 -5 -13 -8 81.04 4.84
 -5 -13 -7 112.79 2.68
 -5 -13 -6 43.38 2.68
 -5 -13 -5 33.43 2.62
 -5 -13 -4 48.65 2.35
 -5 -13 -3 7.94 1.36
 -5 -13 -2 22.41 1.61
 -5 -13 -1 114.54 2.91
 -5 -12 -39 22.4 5.04
 -5 -12 -37 48.99 2.75
 -5 -12 -36 51.95 3.39
 -5 -12 -35 34.59 2.84
 -5 -12 -34 20.36 3.49
 -5 -12 -33 5.51 2
 -5 -12 -31 5.15 1.94
 -5 -12 -30 26.57 2.49
 -5 -12 -28 22.51 1.86
 -5 -12 -27 21.96 2.01
 -5 -12 -26 32.08 3.47
 -5 -12 -25 11.15 2.03
 -5 -12 -24 5.17 1.08
 -5 -12 -23 25.26 2.22
 -5 -12 -22 12.16 2.13
 -5 -12 -20 19.47 1.59
 -5 -12 -19 223.95 7.06
 -5 -12 -18 12.17 1.41
 -5 -12 -17 89.05 3.87
 -5 -12 -16 119.6 2.57
 -5 -12 -15 75.15 3.01
 -5 -12 -14 99.56 4.3
 -5 -12 -13 36.19 1.36
 -5 -12 -12 10.34 1.19
 -5 -12 -10 11.38 0.97
 -5 -12 -9 7.68 1.09
 -5 -12 -8 7.15 1.4
 -5 -12 -7 14.27 1.55
 -5 -12 -6 19.5 2.06
 -5 -12 -5 3.67 1.32
 -5 -12 -4 21.03 1.37
 -5 -12 -3 72.9 2.44
 -5 -12 -2 72.12 1.56
 -5 -12 -1 167.69 5.48
 -5 -11 -40 34.77 2.54
 -5 -11 -39 41.72 3.08
 -5 -11 -37 12.95 2.07
 -5 -11 -36 50.06 2.68
 -5 -11 -35 29.62 2.02
 -5 -11 -34 18.41 1.96
 -5 -11 -32 16.86 2.49
 -5 -11 -31 19.77 3.73
 -5 -11 -30 23.84 1.93
 -5 -11 -29 4.61 2.01
 -5 -11 -28 85.41 4.32
 -5 -11 -27 12 1.8
 -5 -11 -26 2.57 1.23
 -5 -11 -25 49.96 3.14
 -5 -11 -24 48.29 1.9
 -5 -11 -23 9.9 1.12
 -5 -11 -22 41.74 2
 -5 -11 -21 205.69 2.89
 -5 -11 -20 98.96 4.28
 -5 -11 -19 147.5 3.07
 -5 -11 -18 160.76 2.91
 -5 -11 -17 6.24 1.74
 -5 -11 -16 131.04 2.57
 -5 -11 -15 17.92 1.62
 -5 -11 -14 5.84 1.38
 -5 -11 -13 11.83 1.14
 -5 -11 -12 66.59 2.16
 -5 -11 -11 7.56 1.42
 -5 -11 -10 10.32 1.03
 -5 -11 -9 76.54 1.93
 -5 -11 -8 103.25 4.63
 -5 -11 -7 49.54 2.64
 -5 -11 -6 16.11 1.92
 -5 -11 -5 4.34 1.47
 -5 -11 -4 12.77 1.33
 -5 -11 -3 102.56 3.03
 -5 -11 -2 427.61 10.16
 -5 -11 -1 196.54 3.45
 -5 -10 -40 12.88 2.25
 -5 -10 -39 38.17 2.09
 -5 -10 -38 75.19 3.14
 -5 -10 -37 15.72 1.89
 -5 -10 -36 20.27 1.85
 -5 -10 -35 13.24 1.96
 -5 -10 -34 19.94 2.08
 -5 -10 -33 94.82 2.75
 -5 -10 -31 24.02 2.15
 -5 -10 -30 30.56 2.03
 -5 -10 -29 8.77 2.43
 -5 -10 -28 17.52 1.42
 -5 -10 -27 20.45 1.32
 -5 -10 -26 37.55 1.92
 -5 -10 -25 2.95 1.23
 -5 -10 -24 13.49 1.3
 -5 -10 -23 10.95 1.3
 -5 -10 -22 133.37 3.26
 -5 -10 -21 35.67 2.64
 -5 -10 -20 160.18 2.87
 -5 -10 -19 143.09 3.3
 -5 -10 -18 86.49 1.38
 -5 -10 -17 12.71 1.13
 -5 -10 -16 111.93 3.13
 -5 -10 -15 138.2 2.36
 -5 -10 -14 5.84 1.37
 -5 -10 -13 11.67 1.01
 -5 -10 -12 39.09 1.32
 -5 -10 -11 72.35 2.72
 -5 -10 -10 11.49 1.06
 -5 -10 -9 70.7 2.2
 -5 -10 -8 23.59 1.49
 -5 -10 -7 10.83 1.3
 -5 -10 -6 28.78 1.21
 -5 -10 -5 14.88 1.62
 -5 -10 -4 383.09 8.44
 -5 -10 -3 38.62 1.88
 -5 -10 -2 13.41 1.33
 -5 -10 -1 194.41 3.54
 -5 -9 -41 8.79 2.98
 -5 -9 -39 38.24 2.21
 -5 -9 -38 27.9 1.91
 -5 -9 -37 11.46 2.02
 -5 -9 -36 8.52 1.86
 -5 -9 -35 42.96 1.87
 -5 -9 -34 12.28 2.07
 -5 -9 -33 6.34 2.07
 -5 -9 -32 6.15 1.91
 -5 -9 -31 13.15 1.83
 -5 -9 -29 53.19 1.44
 -5 -9 -28 22.31 1.8
 -5 -9 -27 8.01 1.62
 -5 -9 -26 15.43 1.62
 -5 -9 -25 19.33 1.6
 -5 -9 -24 7.88 1.18
 -5 -9 -23 71.92 1.98
 -5 -9 -22 65.81 2.24
 -5 -9 -21 59.78 3.01
 -5 -9 -20 23.99 1.7
 -5 -9 -19 83.94 1.81
 -5 -9 -18 69.13 1.73
 -5 -9 -17 128.65 2.14
 -5 -9 -16 18.5 1.14
 -5 -9 -15 22.21 1.25
 -5 -9 -14 29.3 1.1
 -5 -9 -13 27.52 1.13
 -5 -9 -12 28.54 1.6
 -5 -9 -11 52.22 1.66
 -5 -9 -10 94.06 2.04
 -5 -9 -9 40.53 1.72
 -5 -9 -8 114.62 3.31
 -5 -9 -7 34.54 1.4
 -5 -9 -6 5.92 1.48
 -5 -9 -5 13.28 1.45
 -5 -9 -4 44.71 1.8
 -5 -9 -3 79.42 1.48
 -5 -9 -2 34.85 2.32
 -5 -9 -1 184.9 3.57
 -5 -8 -42 8.09 2.4
 -5 -8 -40 13.4 2.45
 -5 -8 -38 25.81 2.08
 -5 -8 -36 48.37 2.37
 -5 -8 -35 49.72 2.23
 -5 -8 -33 18.29 2.17
 -5 -8 -32 7.76 1.88
 -5 -8 -31 31.76 1.85
 -5 -8 -30 4.41 1.46
 -5 -8 -29 11.56 1.3
 -5 -8 -28 22.47 1.77
 -5 -8 -27 33.28 1.33
 -5 -8 -26 63.11 1.56
 -5 -8 -25 113.62 1.73
 -5 -8 -24 25.85 1.21
 -5 -8 -23 40.84 1.23
 -5 -8 -22 7.97 1.54
 -5 -8 -21 26.27 1.85
 -5 -8 -20 43.42 1.22
 -5 -8 -19 15.69 1.28
 -5 -8 -18 94.63 1.38
 -5 -8 -17 60.38 1.29
 -5 -8 -16 181.09 2.63
 -5 -8 -15 32.66 1.12
 -5 -8 -14 123.68 2.48
 -5 -8 -13 29.79 1.08
 -5 -8 -12 61.95 1.88
 -5 -8 -11 28.75 1.22
 -5 -8 -10 75.77 2.16
 -5 -8 -9 206.38 4.01
 -5 -8 -8 81.18 2.45
 -5 -8 -7 4.09 1.23
 -5 -8 -6 228.85 7.99
 -5 -8 -5 43.98 2.11
 -5 -8 -4 11.88 1.28
 -5 -8 -2 199.25 3.69
 -5 -8 -1 33.59 1.34
 -5 -7 -44 14.15 2.17
 -5 -7 -42 18.56 4.26
 -5 -7 -41 8.65 2.29
 -5 -7 -40 7.44 2
 -5 -7 -39 7.18 2.23
 -5 -7 -38 7.78 1.94
 -5 -7 -37 25.61 1.86
 -5 -7 -36 17.19 2.02
 -5 -7 -33 9.71 1.88
 -5 -7 -32 5.76 1.54
 -5 -7 -31 62.9 1.78
 -5 -7 -30 27.56 1.45
 -5 -7 -29 3.61 1.68
 -5 -7 -28 14.39 1.29
 -5 -7 -27 31.63 1.31
 -5 -7 -26 110.95 1.82
 -5 -7 -25 23.79 1.24
 -5 -7 -24 4.68 1.23
 -5 -7 -23 16.71 1.54
 -5 -7 -22 4.35 1.66
 -5 -7 -21 18.05 1.66
 -5 -7 -20 20.58 1.24
 -5 -7 -19 68.3 1.95
 -5 -7 -18 83.35 1.35
 -5 -7 -16 72.74 1.74
 -5 -7 -15 85.94 2.56
 -5 -7 -14 18.64 1.25
 -5 -7 -13 6.99 1.05
 -5 -7 -12 56.04 1.14
 -5 -7 -11 91.89 1.83
 -5 -7 -10 16.32 1.01
 -5 -7 -9 41.98 1.67
 -5 -7 -8 22 1.2
 -5 -7 -7 28.56 1.21
 -5 -7 -6 83.04 2.09
 -5 -7 -5 44.38 1.36
 -5 -7 -4 15.78 1.47
 -5 -7 -3 86.25 2.26
 -5 -7 -2 16.43 1.62
 -5 -7 -1 22.19 1.29
 -5 -6 -45 22.94 2.16
 -5 -6 -44 7.55 2.19
 -5 -6 -43 12.16 2.12
 -5 -6 -42 5.62 2.42
 -5 -6 -40 31.39 1.94
 -5 -6 -38 7.34 2.04
 -5 -6 -37 10.27 1.87
 -5 -6 -36 4.12 1.98
 -5 -6 -35 25.84 1.94
 -5 -6 -34 39.56 2.98
 -5 -6 -33 31.43 2.51
 -5 -6 -32 8.31 1.43
 -5 -6 -31 12.28 1.45
 -5 -6 -30 53.35 2.01
 -5 -6 -29 53.45 2.22
 -5 -6 -28 54.07 1.39
 -5 -6 -27 20.22 1.28
 -5 -6 -26 37.44 1.31
 -5 -6 -25 36.64 1.28
 -5 -6 -24 65.47 1.47
 -5 -6 -22 86.78 1.58
 -5 -6 -20 31.87 1.21
 -5 -6 -19 44.65 1.22
 -5 -6 -18 20.7 1.39
 -5 -6 -17 45.94 1.3
 -5 -6 -16 143.37 2.45
 -5 -6 -15 37.73 1.14
 -5 -6 -13 127.19 1.69
 -5 -6 -12 76.98 1.19
 -5 -6 -11 73.25 1.16
 -5 -6 -10 180 2.29
 -5 -6 -9 15.58 1.29
 -5 -6 -8 108.64 1.3
 -5 -6 -7 37.35 1.23
 -5 -6 -6 29.68 1.68
 -5 -6 -5 90.46 1.88
 -5 -6 -4 128.59 2.02
 -5 -6 -3 31.89 2.4
 -5 -6 -1 8.02 1.28
 -5 -5 -46 6.84 2.26
 -5 -5 -45 10.88 2.18
 -5 -5 -43 27.04 2.38
 -5 -5 -42 11.23 2.38
 -5 -5 -40 8.14 1.95
 -5 -5 -39 53.4 1.98
 -5 -5 -38 30.25 1.89
 -5 -5 -36 43.92 3.77
 -5 -5 -34 47.94 2.8
 -5 -5 -33 27.49 1.52
 -5 -5 -32 21.89 1.44
 -5 -5 -31 34.12 1.52
 -5 -5 -30 14.29 1.43
 -5 -5 -29 55.6 2.04
 -5 -5 -28 11.22 1.41
 -5 -5 -27 14.61 1.49
 -5 -5 -26 29.46 1.3
 -5 -5 -25 110.22 1.97
 -5 -5 -24 55.44 1.91
 -5 -5 -23 43.25 1.42
 -5 -5 -21 98.59 1.78
 -5 -5 -20 150.27 2.04
 -5 -5 -19 38.36 1.21
 -5 -5 -18 86.34 1.55
 -5 -5 -17 9.27 1.23
 -5 -5 -16 16.91 1.11
 -5 -5 -15 9.59 1.16
 -5 -5 -14 15.96 1.08
 -5 -5 -13 58.1 1.26
 -5 -5 -12 5.49 1.18
 -5 -5 -11 177.6 1.67
 -5 -5 -10 105.51 1.41
 -5 -5 -9 127.83 1.83
 -5 -5 -8 28.66 1.21
 -5 -5 -7 45.52 1.36
 -5 -5 -6 14.78 1.76
 -5 -5 -5 10.45 1.28
 -5 -5 -4 48.16 1.34
 -5 -5 -3 58.81 1.36
 -5 -5 -2 68.28 2.46
 -5 -5 -1 94.64 3.81
 -5 -4 -46 9.84 2.23
 -5 -4 -45 9.64 2.18
 -5 -4 -43 30.48 2.1
 -5 -4 -42 29.25 2.09
 -5 -4 -41 40.92 1.97
 -5 -4 -40 5.29 2.02
 -5 -4 -39 19.59 1.88
 -5 -4 -38 17.39 1.86
 -5 -4 -37 8.47 1.78
 -5 -4 -36 103.86 3.43
 -5 -4 -35 14.5 2.15
 -5 -4 -34 10.39 1.74
 -5 -4 -33 46.66 1.53
 -5 -4 -32 47.29 1.78
 -5 -4 -30 72.21 1.91
 -5 -4 -29 53.32 1.49
 -5 -4 -28 3.78 1.47
 -5 -4 -27 32.26 1.33
 -5 -4 -26 81.39 1.74
 -5 -4 -25 29.49 1.28
 -5 -4 -24 52.05 1.46
 -5 -4 -23 8.94 1.45
 -5 -4 -22 175.4 3.88
 -5 -4 -21 22.1 1.23
 -5 -4 -20 187.88 1.67
 -5 -4 -19 71.8 1.4
 -5 -4 -18 9.59 1.19
 -5 -4 -17 5.83 1.29
 -5 -4 -16 130.08 1.35
 -5 -4 -15 54.14 1.28
 -5 -4 -14 40.81 1.27
 -5 -4 -13 2.77 1.19
 -5 -4 -12 19.75 1.06
 -5 -4 -11 96.02 1.31
 -5 -4 -10 22.5 1.04
 -5 -4 -9 123.51 1.71
 -5 -4 -8 69.06 1.37
 -5 -4 -7 13.49 1.08
 -5 -4 -6 3.39 1.21
 -5 -4 -5 7.52 1.51
 -5 -4 -4 321.45 1.95
 -5 -4 -3 65.08 1.39
 -5 -4 -2 3.93 1.31
 -5 -4 -1 179.99 1.91
 -5 -3 -46 11.13 2.32
 -5 -3 -45 50.79 2.34
 -5 -3 -44 10.93 2.3
 -5 -3 -41 31.61 1.94
 -5 -3 -40 17.02 1.9
 -5 -3 -39 10.77 1.88
 -5 -3 -38 4.86 2.04
 -5 -3 -37 38.4 1.77
 -5 -3 -36 50.06 2.74
 -5 -3 -34 68.4 1.71
 -5 -3 -33 11.11 1.47
 -5 -3 -32 6.24 1.46
 -5 -3 -30 8.96 1.5
 -5 -3 -29 18.53 1.36
 -5 -3 -28 12.13 1.34
 -5 -3 -27 63.5 1.96
 -5 -3 -26 22.21 1.29
 -5 -3 -25 6.86 1.33
 -5 -3 -24 64.35 1.49
 -5 -3 -23 25.19 1.44
 -5 -3 -22 56.31 1.49
 -5 -3 -21 80.44 1.35
 -5 -3 -20 171.17 2.35
 -5 -3 -19 39.71 1.17
 -5 -3 -18 234.4 1.51
 -5 -3 -17 53.3 1.15
 -5 -3 -16 16.63 1.19
 -5 -3 -15 138.15 1.39
 -5 -3 -14 51.15 1.16
 -5 -3 -13 6.5 1.07
 -5 -3 -12 45.45 1.62
 -5 -3 -11 101.37 1.63
 -5 -3 -10 5.03 1.05
 -5 -3 -9 10.49 0.95
 -5 -3 -8 5.88 1.01
 -5 -3 -7 110.16 1.66
 -5 -3 -6 94.62 1.49
 -5 -3 -5 216.3 4.11
 -5 -3 -4 32.94 1.46
 -5 -3 -3 86.39 1.71
 -5 -3 -2 404.1 2.09
 -5 -3 -1 187.6 4.65
 -5 -2 -47 10.43 2.47
 -5 -2 -46 28.71 2.4
 -5 -2 -45 29.71 2.37
 -5 -2 -44 16.05 2.34
 -5 -2 -41 46.09 1.98
 -5 -2 -40 25.98 2.02
 -5 -2 -39 20.88 1.98
 -5 -2 -38 10.07 1.77
 -5 -2 -37 5.15 2.01
 -5 -2 -35 3.94 1.61
 -5 -2 -34 72.08 2.06
 -5 -2 -33 9.4 1.47
 -5 -2 -32 15.31 1.44
 -5 -2 -31 16.57 1.5
 -5 -2 -30 22.31 1.4
 -5 -2 -29 77.38 2.35
 -5 -2 -28 143.49 2.72
 -5 -2 -27 69.1 1.52
 -5 -2 -26 97.54 2.53
 -5 -2 -25 30.09 1.45
 -5 -2 -24 54.52 1.66
 -5 -2 -23 65.29 2.1
 -5 -2 -22 12.23 1.4
 -5 -2 -21 15.67 1.33
 -5 -2 -20 64.07 1.24
 -5 -2 -19 9.01 1.14
 -5 -2 -18 33.2 1.14
 -5 -2 -17 16.79 1.14
 -5 -2 -16 153.98 1.48
 -5 -2 -15 56.08 1.19
 -5 -2 -14 30.26 1.17
 -5 -2 -13 200.77 3.42
 -5 -2 -12 249.93 3.08
 -5 -2 -11 11.74 1.19
 -5 -2 -10 337.99 3.6
 -5 -2 -9 456.15 4.09
 -5 -2 -8 74.09 1.24
 -5 -2 -7 428.83 5.21
 -5 -2 -6 262.77 4.07
 -5 -2 -5 143.91 1.6
 -5 -2 -4 85.79 1.48
 -5 -2 -3 250.84 1.8
 -5 -2 -2 97.94 2.22
 -5 -2 -1 179.46 1.87
 -5 -1 -47 4.95 2.34
 -5 -1 -46 20.24 2.32
 -5 -1 -44 12.86 2.07
 -5 -1 -43 55.56 3.12
 -5 -1 -42 17.04 2.27
 -5 -1 -40 19.88 2.31
 -5 -1 -38 57.88 2.38
 -5 -1 -36 25.02 2.11
 -5 -1 -35 13.73 1.52
 -5 -1 -34 70.15 1.73
 -5 -1 -33 20.19 1.47
 -5 -1 -32 13.9 1.45
 -5 -1 -31 229.09 3.78
 -5 -1 -30 36.49 2
 -5 -1 -29 191.67 3.55
 -5 -1 -28 35.82 1.38
 -5 -1 -27 51.73 1.55
 -5 -1 -26 148.87 2.4
 -5 -1 -25 212.9 3.46
 -5 -1 -24 43.13 1.49
 -5 -1 -23 12.77 1.57
 -5 -1 -22 64 1.5
 -5 -1 -21 44.08 1.73
 -5 -1 -20 8.32 1.16
 -5 -1 -19 8.66 1.22
 -5 -1 -18 119.71 1.99
 -5 -1 -17 95.71 1.41
 -5 -1 -16 32.58 1.17
 -5 -1 -15 147.58 1.41
 -5 -1 -14 437.98 5.37
 -5 -1 -13 233.3 1.62
 -5 -1 -12 182.2 2.11
 -5 -1 -11 899.89 8.61
 -5 -1 -10 7.7 1.07
 -5 -1 -9 301.55 1.52
 -5 -1 -8 93.32 1.92
 -5 -1 -7 1166.22 10.67
 -5 -1 -6 211.36 1.92
 -5 -1 -5 180.31 1.68
 -5 -1 -4 221.94 1.76
 -5 -1 -3 170.81 2.64
 -5 -1 -2 186.67 4.82
 -5 -1 -1 63.28 2.73
 -4 -21 -7 6.75 2
 -4 -21 -2 6.02 2.74
 -4 -20 -20 18.58 2.42
 -4 -20 -14 13.78 6.83
 -4 -20 -11 14.8 2.28
 -4 -20 -10 11.59 1.93
 -4 -20 -9 6.88 2.81
 -4 -20 -7 15.07 2.82
 -4 -20 -6 6.43 2.92
 -4 -20 -5 11.45 2.33
 -4 -20 -4 14.48 2.34
 -4 -20 -1 6.81 1.18
 -4 -19 -23 14.46 2.55
 -4 -19 -20 5.22 2.3
 -4 -19 -18 12.41 1.73
 -4 -19 -14 11.67 2.01
 -4 -19 -13 11.93 1.84
 -4 -19 -12 4.04 1.56
 -4 -19 -11 5.17 1.14
 -4 -19 -9 56.31 4.17
 -4 -19 -7 4.33 1.94
 -4 -19 -6 4.72 1.89
 -4 -19 -5 14.14 2.24
 -4 -19 -1 7.38 1.19
 -4 -18 -28 5.8 2.33
 -4 -18 -27 34.27 2.68
 -4 -18 -26 9.9 3.66
 -4 -18 -24 13.99 3.44
 -4 -18 -22 21.77 4.76
 -4 -18 -21 9.73 2.39
 -4 -18 -19 5.74 2.29
 -4 -18 -18 8.33 1.43
 -4 -18 -16 7.94 1.52
 -4 -18 -10 17.18 3.34
 -4 -18 -9 58.45 2.08
 -4 -18 -7 13.41 4.22
 -4 -18 -6 19.85 3.81
 -4 -18 -5 5.7 1.52
 -4 -18 -3 3.51 1.29
 -4 -18 -2 3.16 1.49
 -4 -18 -1 5.91 1.25
 -4 -17 -29 26.26 2.75
 -4 -17 -28 15.41 2.54
 -4 -17 -27 9.09 2.2
 -4 -17 -26 4.86 2.29
 -4 -17 -25 31.72 3.02
 -4 -17 -22 15.23 2.7
 -4 -17 -21 6.76 2.03
 -4 -17 -20 5.79 2
 -4 -17 -18 29.43 2.01
 -4 -17 -17 5.33 1.22
 -4 -17 -12 10.54 1.83
 -4 -17 -11 16.03 2.71
 -4 -17 -10 60.08 8.7
 -4 -17 -9 63.06 4.11
 -4 -17 -8 9.03 1.52
 -4 -17 -7 10.53 2.42
 -4 -17 -6 8.77 2.38
 -4 -17 -5 2.98 1.21
 -4 -17 -4 3.23 0.87
 -4 -17 -3 9.85 1.22
 -4 -17 -2 69.4 5.84
 -4 -17 -1 7.78 1.28
 -4 -16 -33 14.06 4.52
 -4 -16 -32 11.44 2.81
 -4 -16 -30 5.06 2.33
 -4 -16 -29 6.18 2.24
 -4 -16 -28 6.16 2.21
 -4 -16 -27 6.23 1.69
 -4 -16 -26 11.28 1.99
 -4 -16 -25 5.31 1.43
 -4 -16 -24 8.39 1.62
 -4 -16 -23 7.51 1.31
 -4 -16 -20 21.32 2.22
 -4 -16 -19 24.85 3.48
 -4 -16 -18 30.41 1.97
 -4 -16 -17 7.03 1.84
 -4 -16 -16 10.17 2.27
 -4 -16 -15 11.1 1.43
 -4 -16 -14 19.66 2
 -4 -16 -13 30.72 3.36
 -4 -16 -12 8.17 1.44
 -4 -16 -11 8.14 3.79
 -4 -16 -10 36.19 1.9
 -4 -16 -9 13.87 1.77
 -4 -16 -8 5.88 1.61
 -4 -16 -7 8.24 1.46
 -4 -16 -6 14.67 1.69
 -4 -16 -5 17.92 4.44
 -4 -16 -4 34.77 6.68
 -4 -16 -2 85.14 4.99
 -4 -16 -1 5.6 1.4
 -4 -15 -34 9.32 1.69
 -4 -15 -33 10.27 2.39
 -4 -15 -31 7.73 1.8
 -4 -15 -30 4.17 2.02
 -4 -15 -28 8.87 2.14
 -4 -15 -27 11.24 1.78
 -4 -15 -26 4.46 1.64
 -4 -15 -25 23.77 1.76
 -4 -15 -22 17.75 1.53
 -4 -15 -21 45.04 3.48
 -4 -15 -20 18.51 3.04
 -4 -15 -19 4.29 1.94
 -4 -15 -18 4.17 1.97
 -4 -15 -17 44.91 3.96
 -4 -15 -16 13.09 2.05
 -4 -15 -15 51.57 2.26
 -4 -15 -14 22.64 1.6
 -4 -15 -13 4.42 1.34
 -4 -15 -12 12.13 2.6
 -4 -15 -11 21.85 2.57
 -4 -15 -10 19.82 2.57
 -4 -15 -8 8.57 1.04
 -4 -15 -7 11.32 2
 -4 -15 -6 11.97 2.35
 -4 -15 -5 4.92 0.96
 -4 -15 -4 50.94 2.24
 -4 -15 -3 12.05 5.08
 -4 -15 -2 14.52 1.62
 -4 -15 -1 32.09 3.09
 -4 -14 -37 36.08 4.22
 -4 -14 -36 91.61 3.9
 -4 -14 -35 13.18 1.74
 -4 -14 -34 3.96 1.94
 -4 -14 -31 14.88 1.7
 -4 -14 -30 14.26 2.81
 -4 -14 -29 56.87 2.96
 -4 -14 -27 25.93 1.99
 -4 -14 -25 18.87 1.55
 -4 -14 -23 24.38 4.56
 -4 -14 -22 34.67 2.35
 -4 -14 -21 5.18 1.52
 -4 -14 -20 90.44 4.16
 -4 -14 -19 21.43 1.92
 -4 -14 -18 239.98 18.79
 -4 -14 -17 94.08 2.5
 -4 -14 -16 57.82 8.16
 -4 -14 -15 51.95 6.59
 -4 -14 -13 78.97 4.08
 -4 -14 -12 15.87 1.76
 -4 -14 -11 20.87 1.37
 -4 -14 -10 5.29 0.69
 -4 -14 -9 6.93 0.84
 -4 -14 -7 6.6 0.78
 -4 -14 -6 14.03 1.26
 -4 -14 -4 33.31 1.4
 -4 -14 -3 4.91 1.49
 -4 -14 -2 92.86 3.09
 -4 -14 -1 62.15 3.5
 -4 -13 -39 12.25 3.54
 -4 -13 -37 13.49 2.1
 -4 -13 -36 11.56 1.9
 -4 -13 -35 29.04 2.03
 -4 -13 -33 6.17 1.72
 -4 -13 -32 33.61 2.94
 -4 -13 -31 19.99 1.96
 -4 -13 -30 17.4 1.59
 -4 -13 -29 21.5 1.56
 -4 -13 -28 12.47 1.52
 -4 -13 -27 65.54 2.19
 -4 -13 -25 5.15 1.46
 -4 -13 -24 25.59 1.76
 -4 -13 -23 74.26 5.09
 -4 -13 -22 31.64 1.72
 -4 -13 -21 47.78 6.48
 -4 -13 -19 99.51 3.69
 -4 -13 -18 62.98 2.67
 -4 -13 -17 88.35 3.81
 -4 -13 -16 11.69 1.52
 -4 -13 -15 31.06 2.72
 -4 -13 -14 87.5 11.55
 -4 -13 -13 12.81 1
 -4 -13 -12 21.85 1.78
 -4 -13 -11 14.8 1.75
 -4 -13 -10 10.06 1.07
 -4 -13 -9 3.53 1.13
 -4 -13 -8 12.38 1.18
 -4 -13 -7 32.63 1.96
 -4 -13 -6 39 1.19
 -4 -13 -5 33.62 1.38
 -4 -13 -4 33.66 1.1
 -4 -13 -3 117.53 2.4
 -4 -13 -1 137.78 1.97
 -4 -12 -41 12.29 3.36
 -4 -12 -40 30.48 4.14
 -4 -12 -39 11.66 2.35
 -4 -12 -38 16.89 2.15
 -4 -12 -37 15.53 2.2
 -4 -12 -34 47.03 5.58
 -4 -12 -33 7.57 2.43
 -4 -12 -30 18.13 1.73
 -4 -12 -28 6.54 1.89
 -4 -12 -26 16.72 1.64
 -4 -12 -25 11 1.88
 -4 -12 -24 7.92 1.58
 -4 -12 -23 28.12 1.58
 -4 -12 -22 16.11 1.66
 -4 -12 -21 71.02 2.14
 -4 -12 -20 50.88 2.35
 -4 -12 -19 146.46 3.37
 -4 -12 -18 26.85 2.38
 -4 -12 -17 43.48 2.18
 -4 -12 -16 155.43 5.49
 -4 -12 -14 25.12 2.08
 -4 -12 -13 6.18 1.96
 -4 -12 -12 26.21 1.13
 -4 -12 -11 13.11 0.83
 -4 -12 -10 69.66 1.77
 -4 -12 -9 36.38 1.83
 -4 -12 -8 140.15 4.79
 -4 -12 -6 3.04 1.08
 -4 -12 -5 2.52 1.11
 -4 -12 -4 71.98 2.54
 -4 -12 -3 68.4 2.64
 -4 -12 -2 72.91 1.69
 -4 -12 -1 305.58 7.2
 -4 -11 -41 15.38 2.08
 -4 -11 -40 15.16 2.29
 -4 -11 -39 32.88 2.43
 -4 -11 -38 49.22 2.38
 -4 -11 -37 25.06 1.92
 -4 -11 -36 17.51 2.21
 -4 -11 -34 6.73 2.44
 -4 -11 -33 5.62 1.99
 -4 -11 -32 25.6 1.66
 -4 -11 -31 4.48 1.71
 -4 -11 -30 37.79 1.63
 -4 -11 -29 4.11 1.65
 -4 -11 -28 7.27 1.86
 -4 -11 -27 89.44 3.35
 -4 -11 -26 40.89 1.71
 -4 -11 -25 24.34 2.07
 -4 -11 -23 26.94 1.65
 -4 -11 -22 43.9 2.09
 -4 -11 -21 17.8 1.04
 -4 -11 -20 44.59 2.38
 -4 -11 -19 40.11 2.15
 -4 -11 -18 4.38 1.18
 -4 -11 -17 9.41 1.18
 -4 -11 -16 68.04 1.74
 -4 -11 -15 28.25 2.18
 -4 -11 -14 117.57 2.88
 -4 -11 -13 4.59 0.88
 -4 -11 -12 108.71 2.62
 -4 -11 -11 215.2 4.92
 -4 -11 -10 9.04 0.84
 -4 -11 -9 38.41 1.38
 -4 -11 -8 66.53 2.39
 -4 -11 -7 342.54 4.57
 -4 -11 -6 8.97 0.92
 -4 -11 -5 24.76 1.34
 -4 -11 -4 40.18 2.08
 -4 -11 -3 50.87 1.24
 -4 -11 -2 52.08 1.45
 -4 -11 -1 26.15 1.46
 -4 -10 -42 7.84 2.38
 -4 -10 -41 18.81 2.06
 -4 -10 -40 14.62 1.9
 -4 -10 -39 10.15 1.99
 -4 -10 -38 19.41 2.07
 -4 -10 -35 8.76 2.2
 -4 -10 -34 29.85 2.12
 -4 -10 -33 7.15 1.86
 -4 -10 -32 24.55 1.8
 -4 -10 -31 10.18 1.63
 -4 -10 -30 8.28 1.71
 -4 -10 -28 20.7 1.72
 -4 -10 -27 9.36 1.7
 -4 -10 -26 76.16 2.96
 -4 -10 -25 3.47 1.62
 -4 -10 -24 55.19 1.99
 -4 -10 -23 24.88 1.48
 -4 -10 -22 50.19 1.92
 -4 -10 -21 63.67 1.74
 -4 -10 -20 47.25 2.28
 -4 -10 -19 26.24 0.95
 -4 -10 -18 38.45 1.65
 -4 -10 -17 65.33 3.11
 -4 -10 -16 43.39 1.53
 -4 -10 -15 92.32 2.19
 -4 -10 -14 39.7 1.31
 -4 -10 -13 35.17 1.11
 -4 -10 -12 41.38 1.65
 -4 -10 -11 7.92 1
 -4 -10 -10 111.19 1.24
 -4 -10 -9 7.68 1.14
 -4 -10 -8 77.65 4.15
 -4 -10 -6 6.05 0.91
 -4 -10 -5 237.14 2.73
 -4 -10 -4 20.79 1.24
 -4 -10 -3 17.3 1.27
 -4 -10 -2 170.45 6.38
 -4 -10 -1 61.46 1.65
 -4 -9 -44 9.85 2.98
 -4 -9 -43 18.24 2.57
 -4 -9 -42 11.07 2.9
 -4 -9 -38 31.88 1.95
 -4 -9 -37 32.07 1.92
 -4 -9 -35 26.01 2.04
 -4 -9 -34 11.83 1.71
 -4 -9 -32 8.06 1.66
 -4 -9 -31 32.76 1.91
 -4 -9 -30 26.92 1.73
 -4 -9 -29 12.93 1.77
 -4 -9 -28 40.4 1.75
 -4 -9 -27 81.84 3.38
 -4 -9 -26 34.76 1.68
 -4 -9 -25 3.17 1.11
 -4 -9 -24 11.36 1.1
 -4 -9 -23 84.72 1.53
 -4 -9 -22 159 2.57
 -4 -9 -21 14.56 1.64
 -4 -9 -20 49.12 1.36
 -4 -9 -19 247.63 3.94
 -4 -9 -18 26.26 1.56
 -4 -9 -17 7.88 0.91
 -4 -9 -16 90.58 1.53
 -4 -9 -15 10.8 0.89
 -4 -9 -14 44.54 1.05
 -4 -9 -13 16.09 1.07
 -4 -9 -12 39.54 0.96
 -4 -9 -11 81.69 2.03
 -4 -9 -10 5.51 0.89
 -4 -9 -9 126.63 2.73
 -4 -9 -8 72.85 0.97
 -4 -9 -7 158.1 3.14
 -4 -9 -6 23.56 0.84
 -4 -9 -5 73.25 2.54
 -4 -9 -4 285.97 6.66
 -4 -9 -3 22.75 1.35
 -4 -9 -2 164.66 6.73
 -4 -9 -1 294.53 4.58
 -4 -8 -45 22.58 2.35
 -4 -8 -44 28.91 2.22
 -4 -8 -43 7.69 2.18
 -4 -8 -42 4.96 2.38
 -4 -8 -41 11.88 2.25
 -4 -8 -40 19.81 2.42
 -4 -8 -39 6.22 2.26
 -4 -8 -38 51.67 2.41
 -4 -8 -37 77.04 2.17
 -4 -8 -36 130.05 5.75
 -4 -8 -35 40.47 2.01
 -4 -8 -34 88.04 1.99
 -4 -8 -32 8.92 1.72
 -4 -8 -31 44.35 1.66
 -4 -8 -30 88.71 4.94
 -4 -8 -29 60.8 2.16
 -4 -8 -28 10.87 1.61
 -4 -8 -27 59.38 2.89
 -4 -8 -26 22.29 1.14
 -4 -8 -25 31.23 1.67
 -4 -8 -24 38.26 1.92
 -4 -8 -23 15.07 1.07
 -4 -8 -22 68.44 1.79
 -4 -8 -21 25.85 1.12
 -4 -8 -20 95.08 1.99
 -4 -8 -19 186.99 3.67
 -4 -8 -18 335.22 6.18
 -4 -8 -17 151.57 2.82
 -4 -8 -16 56.05 1.96
 -4 -8 -15 6.32 1.03
 -4 -8 -14 137.01 2.43
 -4 -8 -13 12.46 1.15
 -4 -8 -12 162.34 1.56
 -4 -8 -11 147.56 2.72
 -4 -8 -10 25.07 0.98
 -4 -8 -9 38.04 1.13
 -4 -8 -8 9.39 0.82
 -4 -8 -7 183.41 4.17
 -4 -8 -6 48.02 0.99
 -4 -8 -5 141.38 1.52
 -4 -8 -4 117.11 2.04
 -4 -8 -3 190.75 3.3
 -4 -8 -2 200.96 4.06
 -4 -8 -1 45.58 1.19
 -4 -7 -46 4.99 2.46
 -4 -7 -45 4.75 2.18
 -4 -7 -43 14.67 3.01
 -4 -7 -42 39 2.35
 -4 -7 -41 9.29 2.03
 -4 -7 -39 118.6 3.64
 -4 -7 -38 6.04 1.99
 -4 -7 -37 8.86 2.34
 -4 -7 -36 33.05 2.7
 -4 -7 -35 66.13 2.48
 -4 -7 -34 51.23 1.78
 -4 -7 -33 42.43 2.04
 -4 -7 -32 119.25 2.11
 -4 -7 -31 12.07 1.83
 -4 -7 -30 11.84 1.67
 -4 -7 -29 16.53 2.52
 -4 -7 -28 8.96 1.61
 -4 -7 -27 11.07 1.19
 -4 -7 -26 40.66 1.43
 -4 -7 -25 25.15 1.65
 -4 -7 -24 50.76 1.49
 -4 -7 -23 29.92 1.09
 -4 -7 -22 48.36 1.17
 -4 -7 -21 122.89 1.87
 -4 -7 -20 134.38 1.91
 -4 -7 -19 399 5.54
 -4 -7 -18 90.93 2.45
 -4 -7 -17 12.37 0.97
 -4 -7 -16 89.02 1.24
 -4 -7 -15 28.71 0.96
 -4 -7 -14 67.38 1.17
 -4 -7 -13 38.53 1.2
 -4 -7 -12 82.36 1.57
 -4 -7 -11 33.55 0.9
 -4 -7 -10 111.4 1.83
 -4 -7 -9 55.44 1.11
 -4 -7 -8 2.71 0.85
 -4 -7 -7 27.89 0.94
 -4 -7 -4 70.13 1.86
 -4 -7 -3 20.84 1.42
 -4 -7 -2 28.05 1.12
 -4 -7 -1 411.55 4.01
 -4 -6 -47 9.36 2.33
 -4 -6 -46 21.85 2.16
 -4 -6 -45 6.2 2.11
 -4 -6 -44 27.45 2.08
 -4 -6 -43 14.7 2.25
 -4 -6 -42 5.53 2.33
 -4 -6 -41 17.21 2.39
 -4 -6 -40 15.39 1.97
 -4 -6 -39 13.73 1.93
 -4 -6 -38 9.1 2.11
 -4 -6 -37 35.4 3.73
 -4 -6 -36 69.4 1.87
 -4 -6 -35 11.88 1.73
 -4 -6 -34 24.93 1.92
 -4 -6 -33 28.61 1.83
 -4 -6 -32 9.91 1.62
 -4 -6 -31 54.42 1.78
 -4 -6 -30 12.75 1.8
 -4 -6 -28 82.57 1.42
 -4 -6 -25 16.34 1.5
 -4 -6 -24 51.8 1.49
 -4 -6 -23 185.37 2.87
 -4 -6 -22 124.37 1.94
 -4 -6 -21 164.92 2.2
 -4 -6 -20 25.23 1.21
 -4 -6 -19 49.72 1.23
 -4 -6 -18 110.25 1.29
 -4 -6 -17 456.85 8.06
 -4 -6 -16 136.29 1.84
 -4 -6 -15 75.82 1.08
 -4 -6 -14 20.14 1.37
 -4 -6 -13 53.53 1.28
 -4 -6 -12 8.99 0.93
 -4 -6 -11 116.3 1.71
 -4 -6 -10 24.04 0.93
 -4 -6 -9 86.33 1.01
 -4 -6 -8 244.48 1.96
 -4 -6 -7 39.83 0.88
 -4 -6 -6 104.01 1.45
 -4 -6 -5 418.88 4.32
 -4 -6 -4 61.24 1.22
 -4 -6 -3 62.82 2.54
 -4 -6 -2 92.35 2.18
 -4 -6 -1 556.63 14.35
 -4 -5 -47 9.5 2.11
 -4 -5 -46 46.74 2.24
 -4 -5 -45 27.13 2.37
 -4 -5 -44 13.54 2.28
 -4 -5 -43 6.04 2.12
 -4 -5 -41 12.43 1.98
 -4 -5 -40 5.5 2.04
 -4 -5 -39 37.12 1.94
 -4 -5 -38 11.08 2.05
 -4 -5 -37 5.96 1.84
 -4 -5 -36 9.07 1.76
 -4 -5 -35 9.19 1.73
 -4 -5 -33 35.21 1.67
 -4 -5 -31 30.95 1.71
 -4 -5 -30 109.16 3.39
 -4 -5 -29 118.85 2.55
 -4 -5 -28 12.51 1.29
 -4 -5 -27 12.88 1.21
 -4 -5 -26 10.57 1.17
 -4 -5 -25 27.52 1.26
 -4 -5 -24 14.37 1.12
 -4 -5 -23 25.72 1.16
 -4 -5 -22 5.57 1.18
 -4 -5 -21 16.32 1.06
 -4 -5 -20 176.1 1.52
 -4 -5 -19 302.41 4.54
 -4 -5 -18 34.65 1.06
 -4 -5 -17 7.25 1
 -4 -5 -16 118.21 2.57
 -4 -5 -15 13.82 0.91
 -4 -5 -14 4.71 0.97
 -4 -5 -13 171.35 1.51
 -4 -5 -12 50.88 1.03
 -4 -5 -11 97.84 1.56
 -4 -5 -10 225.85 1.26
 -4 -5 -9 230.36 3.05
 -4 -5 -8 128.43 1.67
 -4 -5 -7 138.06 1.6
 -4 -5 -6 177.12 1.68
 -4 -5 -5 38.58 1.15
 -4 -5 -4 326.33 4.79
 -4 -5 -3 122.32 2.15
 -4 -5 -2 136.47 1.38
 -4 -5 -1 402.69 3.45
 -4 -4 -48 36.72 2.61
 -4 -4 -47 8.43 2.36
 -4 -4 -46 41.23 2.43
 -4 -4 -45 6.15 2.2
 -4 -4 -44 16.5 2.24
 -4 -4 -43 17.78 2.03
 -4 -4 -42 4.69 2.27
 -4 -4 -41 9.55 1.98
 -4 -4 -40 48.18 2
 -4 -4 -39 56.24 2.33
 -4 -4 -38 46.01 1.94
 -4 -4 -37 38.78 1.79
 -4 -4 -36 5.63 1.8
 -4 -4 -35 4.85 2.01
 -4 -4 -34 14.11 1.66
 -4 -4 -33 32.18 1.69
 -4 -4 -31 38.97 2.27
 -4 -4 -30 21.33 1.4
 -4 -4 -29 19.56 1.56
 -4 -4 -28 274.38 3
 -4 -4 -27 149.26 1.96
 -4 -4 -26 164.09 3.62
 -4 -4 -25 21.79 1.18
 -4 -4 -24 56.95 1.37
 -4 -4 -23 23.77 1.18
 -4 -4 -22 62.91 1.24
 -4 -4 -21 35.17 1.25
 -4 -4 -20 81.95 1.32
 -4 -4 -19 88.04 1.52
 -4 -4 -18 59.13 1.24
 -4 -4 -17 6.08 1.01
 -4 -4 -16 25.83 0.96
 -4 -4 -15 245.63 2.68
 -4 -4 -14 149.36 2.49
 -4 -4 -13 135.27 1.11
 -4 -4 -12 234.66 2.45
 -4 -4 -11 191.03 1.89
 -4 -4 -10 136.41 1.63
 -4 -4 -9 320.3 3.71
 -4 -4 -8 1244.52 16.43
 -4 -4 -7 104.42 2.2
 -4 -4 -6 354.47 5.02
 -4 -4 -5 47.21 1.98
 -4 -4 -4 186.49 1.62
 -4 -4 -3 113.19 1.31
 -4 -4 -2 472 1.94
 -4 -4 -1 8.16 1.21
 -4 -3 -48 6.95 2.41
 -4 -3 -47 14.53 2.4
 -4 -3 -46 7.05 2.45
 -4 -3 -45 7.82 2.13
 -4 -3 -44 49.1 2.1
 -4 -3 -43 73.2 2.15
 -4 -3 -42 5.16 2.11
 -4 -3 -41 36.06 1.97
 -4 -3 -39 32.41 1.92
 -4 -3 -38 21.34 1.86
 -4 -3 -37 37.7 1.78
 -4 -3 -35 25.25 1.69
 -4 -3 -34 16.54 1.76
 -4 -3 -33 95.31 2.75
 -4 -3 -32 11.6 1.91
 -4 -3 -31 22.37 1.57
 -4 -3 -30 14.83 1.31
 -4 -3 -29 65.72 1.5
 -4 -3 -28 166.48 2.92
 -4 -3 -27 216.46 2.59
 -4 -3 -26 169.64 2.73
 -4 -3 -25 25.91 1.41
 -4 -3 -24 189.03 2.3
 -4 -3 -23 132.82 1.74
 -4 -3 -22 20.33 1.1
 -4 -3 -21 12.29 1.21
 -4 -3 -20 18.5 1.38
 -4 -3 -19 16.88 1.21
 -4 -3 -18 29.22 1.06
 -4 -3 -17 155.16 1.67
 -4 -3 -16 109.61 1.41
 -4 -3 -15 168.47 2.51
 -4 -3 -14 33.61 0.98
 -4 -3 -13 83.48 1.18
 -4 -3 -12 387.61 7.32
 -4 -3 -11 143.97 2.52
 -4 -3 -10 333.68 3
 -4 -3 -9 954.04 10.29
 -4 -3 -8 30.26 0.98
 -4 -3 -7 149.49 2.02
 -4 -3 -6 902.91 13.2
 -4 -3 -5 8.61 1.07
 -4 -3 -4 50.24 1.14
 -4 -3 -2 203.99 1.69
 -4 -3 -1 89.17 1.23
 -4 -2 -48 23.94 3.35
 -4 -2 -46 101.34 2.8
 -4 -2 -44 14.58 2.17
 -4 -2 -43 12.18 2.15
 -4 -2 -42 4.96 2.26
 -4 -2 -41 29.03 2.08
 -4 -2 -40 45.03 2.07
 -4 -2 -39 9.51 1.88
 -4 -2 -37 9.56 1.75
 -4 -2 -36 7.76 1.73
 -4 -2 -35 32.61 1.81
 -4 -2 -34 24.91 1.75
 -4 -2 -33 63.42 1.78
 -4 -2 -32 12.56 2.16
 -4 -2 -31 86.74 2.06
 -4 -2 -30 180.12 2.58
 -4 -2 -29 25.66 1.32
 -4 -2 -28 415.82 5.05
 -4 -2 -27 91.85 1.66
 -4 -2 -26 256.72 2.02
 -4 -2 -25 59.89 1.95
 -4 -2 -23 92.43 1.28
 -4 -2 -22 183.85 2.22
 -4 -2 -21 265.07 2.2
 -4 -2 -20 20 1.23
 -4 -2 -19 60.5 1.31
 -4 -2 -18 11.11 1.1
 -4 -2 -17 7.91 0.98
 -4 -2 -16 47.06 1.22
 -4 -2 -15 83.42 1.14
 -4 -2 -14 17.67 0.97
 -4 -2 -13 258.59 2.58
 -4 -2 -12 376.52 4.65
 -4 -2 -11 196.08 1.98
 -4 -2 -10 418.24 2.53
 -4 -2 -9 127.19 3.72
 -4 -2 -8 1239.89 23.24
 -4 -2 -7 21.22 0.97
 -4 -2 -6 57.17 1.25
 -4 -2 -5 180.02 2.42
 -4 -2 -4 271.09 1.84
 -4 -2 -3 86.5 1.23
 -4 -2 -2 215.99 1.49
 -4 -2 -1 464.99 5.51
 -4 -1 -49 21.75 2.34
 -4 -1 -48 21.52 2.61
 -4 -1 -47 20.68 2.38
 -4 -1 -46 8.57 2.76
 -4 -1 -45 21.87 2.3
 -4 -1 -44 6.78 2.07
 -4 -1 -42 32.86 2.32
 -4 -1 -40 15.35 2.02
 -4 -1 -39 7.78 2.17
 -4 -1 -38 8.72 2.31
 -4 -1 -37 95.76 2.3
 -4 -1 -36 33.68 2.09
 -4 -1 -35 137.5 1.93
 -4 -1 -34 19.74 1.7
 -4 -1 -33 98.88 2.24
 -4 -1 -32 84.42 2.4
 -4 -1 -31 40.46 1.4
 -4 -1 -30 24.45 1.32
 -4 -1 -29 131.23 2.1
 -4 -1 -28 130.68 2.01
 -4 -1 -26 12.04 1.32
 -4 -1 -25 228.82 1.65
 -4 -1 -24 67.45 1.26
 -4 -1 -23 35.3 1.78
 -4 -1 -22 6.97 1.18
 -4 -1 -21 73.8 1.37
 -4 -1 -20 10.5 1.22
 -4 -1 -19 113.51 1.4
 -4 -1 -18 131.61 2.24
 -4 -1 -17 297.97 2.64
 -4 -1 -16 31.06 0.99
 -4 -1 -15 32.57 0.97
 -4 -1 -14 341.02 2.28
 -4 -1 -13 401.24 5.55
 -4 -1 -12 480.1 3.62
 -4 -1 -11 338.83 2.63
 -4 -1 -10 181.61 1.58
 -4 -1 -9 22.03 0.89
 -4 -1 -8 262.32 1.68
 -4 -1 -7 385.43 4.99
 -4 -1 -6 60.11 1.12
 -4 -1 -5 365.82 4.69
 -4 -1 -4 48.53 1.51
 -4 -1 -3 575.87 4.04
 -4 -1 -2 69.86 1.21
 -4 -1 -1 497.57 2.1
 -3 -22 -10 13.13 4.92
 -3 -22 -8 15.92 4.17
 -3 -22 -2 7.93 3.73
 -3 -21 -17 8.82 3.29
 -3 -21 -13 14.66 2.99
 -3 -21 -12 14.93 4.24
 -3 -21 -7 6.69 2.76
 -3 -21 -6 10.94 2.6
 -3 -20 -22 6.35 2.02
 -3 -20 -21 8.05 1.94
 -3 -20 -19 8.21 1.84
 -3 -20 -18 8.51 1.94
 -3 -20 -12 7.08 2.97
 -3 -20 -11 8.48 2.88
 -3 -20 -9 12.67 2.68
 -3 -20 -7 5.79 2.74
 -3 -20 -3 5.65 1.27
 -3 -20 -2 3.42 1
 -3 -20 -1 14.22 2.14
 -3 -19 -27 9.46 2.24
 -3 -19 -26 11.38 3.03
 -3 -19 -21 10.46 3.02
 -3 -19 -20 6.23 1.63
 -3 -19 -19 31.1 3.32
 -3 -19 -18 6.17 2.64
 -3 -19 -12 4.64 1.46
 -3 -19 -11 29.34 1.78
 -3 -19 -10 9.05 2.26
 -3 -19 -9 18.04 2.11
 -3 -19 -7 13.73 2.45
 -3 -19 -5 19.38 2.6
 -3 -19 -3 46.54 8.63
 -3 -19 -2 8.8 1.45
 -3 -19 -1 44.51 3.14
 -3 -18 -30 9.72 2.75
 -3 -18 -29 14.25 1.86
 -3 -18 -28 6.43 2.33
 -3 -18 -26 4.75 1.93
 -3 -18 -25 10.32 1.96
 -3 -18 -24 5.88 2.47
 -3 -18 -23 9.07 2.32
 -3 -18 -21 7.79 3.35
 -3 -18 -20 31.74 4.52
 -3 -18 -17 20.24 4.23
 -3 -18 -15 19.49 1.93
 -3 -18 -14 9.81 1.52
 -3 -18 -13 10.87 1.58
 -3 -18 -12 6.17 1.06
 -3 -18 -10 38.26 1.97
 -3 -18 -9 33.55 3.01
 -3 -18 -6 6.66 1.57
 -3 -18 -5 46.15 4.44
 -3 -18 -4 2.57 0.7
 -3 -18 -3 2.41 1.2
 -3 -18 -2 5.36 2.35
 -3 -18 -1 79.76 7.57
 -3 -17 -33 5.53 2.06
 -3 -17 -31 16.2 2.79
 -3 -17 -30 14.34 2.35
 -3 -17 -28 28.23 4.04
 -3 -17 -27 16.45 2.96
 -3 -17 -26 34.24 3.39
 -3 -17 -25 16.22 3
 -3 -17 -24 18.45 1.92
 -3 -17 -23 4.84 2.19
 -3 -17 -22 9.74 2.78
 -3 -17 -21 15.14 2.04
 -3 -17 -19 29.76 3.07
 -3 -17 -18 19.3 4.33
 -3 -17 -17 30.67 4.15
 -3 -17 -16 72.78 4.07
 -3 -17 -15 5.3 1.96
 -3 -17 -14 26.76 3.03
 -3 -17 -13 29.31 1.39
 -3 -17 -12 13.6 1.35
 -3 -17 -11 16.42 1.38
 -3 -17 -10 49.13 2.09
 -3 -17 -9 6.47 2.8
 -3 -17 -8 69.04 5.33
 -3 -17 -7 31.55 2.05
 -3 -17 -5 15.89 2.64
 -3 -17 -4 4.37 1.96
 -3 -17 -3 14.97 1.37
 -3 -17 -2 18.2 2.51
 -3 -16 -35 6.53 2.58
 -3 -16 -34 9.65 2.93
 -3 -16 -33 9.99 2.83
 -3 -16 -32 6.2 2.76
 -3 -16 -30 15.2 2.53
 -3 -16 -29 26.4 4.18
 -3 -16 -28 10.3 3.25
 -3 -16 -27 7.49 1.72
 -3 -16 -26 21 2.65
 -3 -16 -25 40.07 2.5
 -3 -16 -22 17.07 1.36
 -3 -16 -21 45.92 3.41
 -3 -16 -20 56.23 4.72
 -3 -16 -19 58.48 3.88
 -3 -16 -18 88.21 5.12
 -3 -16 -17 23.28 2.9
 -3 -16 -16 38.7 1.48
 -3 -16 -15 27.85 2.28
 -3 -16 -12 13.73 2.33
 -3 -16 -11 45.24 2.06
 -3 -16 -9 90.7 3.82
 -3 -16 -8 14.49 1.76
 -3 -16 -7 19.26 3.09
 -3 -16 -5 10.73 1.75
 -3 -16 -3 9.51 2.13
 -3 -16 -2 34.48 2.02
 -3 -16 -1 65.63 4.96
 -3 -15 -37 7.21 2.37
 -3 -15 -35 32.87 2.79
 -3 -15 -33 14.36 3.98
 -3 -15 -32 4.73 1.95
 -3 -15 -31 4.13 1.65
 -3 -15 -30 6.28 1.96
 -3 -15 -29 30.02 3.43
 -3 -15 -28 31.8 1.77
 -3 -15 -26 33.36 3.25
 -3 -15 -25 15.71 2.64
 -3 -15 -24 18.49 1.44
 -3 -15 -23 25.87 2.24
 -3 -15 -22 39.48 3.05
 -3 -15 -21 26.98 1.48
 -3 -15 -20 11.76 1.68
 -3 -15 -19 52.53 2.52
 -3 -15 -18 13.3 1.21
 -3 -15 -17 201.88 2.99
 -3 -15 -15 48.28 2.37
 -3 -15 -14 3.03 1.36
 -3 -15 -13 8.41 2.35
 -3 -15 -12 35.42 2.71
 -3 -15 -11 33.03 1.34
 -3 -15 -10 47.19 4.09
 -3 -15 -8 56.42 5.79
 -3 -15 -7 52.65 4.67
 -3 -15 -6 57.35 3.12
 -3 -15 -5 2.51 1.12
 -3 -15 -4 31.22 1.79
 -3 -15 -3 98.32 4.05
 -3 -15 -2 65.49 2.41
 -3 -15 -1 116.91 5.61
 -3 -14 -39 32.49 2.38
 -3 -14 -38 40.08 2.36
 -3 -14 -37 8.08 2.59
 -3 -14 -36 6.44 2.56
 -3 -14 -34 15.99 1.97
 -3 -14 -33 24.21 2.72
 -3 -14 -32 16.91 2.28
 -3 -14 -31 6.15 2.33
 -3 -14 -30 4.58 1.75
 -3 -14 -29 10.77 1.46
 -3 -14 -28 7.31 1.8
 -3 -14 -27 11.02 1.67
 -3 -14 -26 5.11 1.82
 -3 -14 -25 11.76 1.31
 -3 -14 -24 8.87 1.24
 -3 -14 -22 13.79 1.97
 -3 -14 -21 25.4 1.4
 -3 -14 -20 79.27 2.81
 -3 -14 -19 48.06 2.11
 -3 -14 -18 167.6 6.07
 -3 -14 -17 20.47 2.3
 -3 -14 -16 11.95 1.51
 -3 -14 -15 12.88 1.93
 -3 -14 -14 80.15 9.44
 -3 -14 -11 44.71 2.64
 -3 -14 -10 21.36 1.43
 -3 -14 -9 15.86 2.68
 -3 -14 -8 16.15 2.48
 -3 -14 -7 10.41 0.94
 -3 -14 -6 9.94 0.94
 -3 -14 -5 24.49 2.43
 -3 -14 -4 72.14 2.91
 -3 -14 -3 39.42 3.39
 -3 -14 -2 51.63 6.52
 -3 -14 -1 35.47 1.52
 -3 -13 -40 33.08 2.79
 -3 -13 -37 28.42 1.91
 -3 -13 -36 22.37 4.22
 -3 -13 -35 19.37 1.96
 -3 -13 -34 5.42 1.96
 -3 -13 -33 4.13 1.84
 -3 -13 -32 20.31 1.71
 -3 -13 -31 25.23 2.03
 -3 -13 -30 5.16 1.59
 -3 -13 -29 6.3 1.42
 -3 -13 -28 16.82 1.88
 -3 -13 -27 17.81 1.97
 -3 -13 -26 33.83 2.08
 -3 -13 -25 13.25 1.29
 -3 -13 -24 4.16 2.05
 -3 -13 -23 5.3 1.24
 -3 -13 -22 10.82 1.2
 -3 -13 -21 70.47 2.51
 -3 -13 -20 31.69 1.51
 -3 -13 -19 6.07 1.3
 -3 -13 -18 27.48 1.94
 -3 -13 -15 53.17 2.64
 -3 -13 -14 4.93 1.25
 -3 -13 -12 60.87 4.41
 -3 -13 -11 3.63 1.5
 -3 -13 -10 36.42 2.24
 -3 -13 -9 45.21 2.87
 -3 -13 -8 66.19 3.18
 -3 -13 -7 22.02 2.39
 -3 -13 -6 62.11 3.55
 -3 -13 -5 22.36 2.23
 -3 -13 -4 2.89 0.98
 -3 -13 -3 63.26 1.76
 -3 -13 -2 26.92 0.81
 -3 -13 -1 1.55 0.74
 -3 -12 -41 12.12 2.17
 -3 -12 -40 21.76 2.46
 -3 -12 -39 33.01 3.92
 -3 -12 -35 42.54 2.99
 -3 -12 -34 11.01 1.62
 -3 -12 -33 19.52 1.65
 -3 -12 -32 9.45 1.53
 -3 -12 -31 20.04 1.51
 -3 -12 -30 27.74 1.83
 -3 -12 -29 11.71 1.44
 -3 -12 -28 5.46 1.64
 -3 -12 -27 14.42 1.59
 -3 -12 -26 37.1 3.15
 -3 -12 -25 15.34 1.37
 -3 -12 -24 34.08 2.67
 -3 -12 -23 20.07 1.58
 -3 -12 -22 52.32 2.11
 -3 -12 -21 9.99 1.48
 -3 -12 -20 48.46 2.43
 -3 -12 -19 67.07 3.68
 -3 -12 -18 51.75 2.79
 -3 -12 -17 11.57 1.3
 -3 -12 -16 39.7 2.2
 -3 -12 -15 13.58 1.46
 -3 -12 -14 31.22 2.06
 -3 -12 -13 8.35 1.08
 -3 -12 -12 83.43 1.74
 -3 -12 -11 26.62 1.81
 -3 -12 -10 10.73 0.88
 -3 -12 -8 49.6 2.7
 -3 -12 -7 45.38 2.14
 -3 -12 -6 5.62 0.58
 -3 -12 -5 21.03 1
 -3 -12 -4 23.59 1.29
 -3 -12 -3 6.3 1.3
 -3 -12 -2 26.68 1.5
 -3 -12 -1 31.59 1.35
 -3 -11 -44 6.21 2.3
 -3 -11 -42 14.76 2.12
 -3 -11 -41 6.43 2.15
 -3 -11 -39 5.83 2.07
 -3 -11 -38 6.73 2.64
 -3 -11 -35 20.87 1.79
 -3 -11 -33 25.81 1.84
 -3 -11 -32 44.25 2.66
 -3 -11 -30 26.88 1.95
 -3 -11 -29 71.14 2.98
 -3 -11 -28 53.74 2.79
 -3 -11 -27 17.92 1.39
 -3 -11 -26 59.56 1.75
 -3 -11 -25 16.51 1.31
 -3 -11 -24 10.58 1.52
 -3 -11 -23 46.23 1.99
 -3 -11 -22 32.87 1.93
 -3 -11 -21 25.87 1.33
 -3 -11 -20 80.43 2.69
 -3 -11 -19 6.09 1.25
 -3 -11 -18 20.51 1.41
 -3 -11 -17 18.1 1.51
 -3 -11 -16 4.43 1.2
 -3 -11 -15 40.54 2.23
 -3 -11 -14 45.15 2.52
 -3 -11 -13 41.71 1.17
 -3 -11 -12 20.43 2.38
 -3 -11 -11 191.3 4.97
 -3 -11 -10 43.89 2.24
 -3 -11 -9 41.57 0.81
 -3 -11 -8 42.48 1.65
 -3 -11 -7 78.64 2.94
 -3 -11 -6 55.29 2.31
 -3 -11 -5 14.78 0.71
 -3 -11 -4 14.1 1.02
 -3 -11 -3 130 3.43
 -3 -11 -2 22.32 1.01
 -3 -11 -1 30.07 1.71
 -3 -10 -45 6.7 2.66
 -3 -10 -44 10.56 2.48
 -3 -10 -43 21.6 2.41
 -3 -10 -42 12.1 2.38
 -3 -10 -40 12.68 2.42
 -3 -10 -38 58.68 5.09
 -3 -10 -37 27.16 2.41
 -3 -10 -36 64.79 2.78
 -3 -10 -35 11.39 1.79
 -3 -10 -34 25.56 3.01
 -3 -10 -33 11.84 1.71
 -3 -10 -31 53.43 2.58
 -3 -10 -30 51.67 2.09
 -3 -10 -29 52.76 2.63
 -3 -10 -28 9.65 1.56
 -3 -10 -27 22.43 1.39
 -3 -10 -26 80.65 1.79
 -3 -10 -25 25.15 1.34
 -3 -10 -24 11.32 1.28
 -3 -10 -23 12.28 1.39
 -3 -10 -22 38.81 2.84
 -3 -10 -21 18.49 1.31
 -3 -10 -20 95.39 3.43
 -3 -10 -19 10.4 1.8
 -3 -10 -18 95.73 2.92
 -3 -10 -17 33.81 1.68
 -3 -10 -16 52.63 1.78
 -3 -10 -15 73.28 1.76
 -3 -10 -14 17.84 1.74
 -3 -10 -13 128.22 4.04
 -3 -10 -12 21.1 0.82
 -3 -10 -11 84.74 2
 -3 -10 -10 79.38 3.33
 -3 -10 -9 12.48 0.74
 -3 -10 -8 84.06 3.33
 -3 -10 -7 94.11 1.57
 -3 -10 -6 93.56 2.7
 -3 -10 -5 11.24 1.03
 -3 -10 -4 25.85 1.3
 -3 -10 -3 4.62 0.78
 -3 -10 -2 66.84 1.48
 -3 -10 -1 5.25 0.92
 -3 -9 -44 6.54 2.55
 -3 -9 -41 34.89 2.4
 -3 -9 -40 36.11 2.95
 -3 -9 -39 41.33 4.12
 -3 -9 -38 16.65 2.24
 -3 -9 -37 40.26 2.96
 -3 -9 -36 18.9 1.71
 -3 -9 -35 19.05 1.67
 -3 -9 -34 4.56 1.81
 -3 -9 -33 71.9 2.41
 -3 -9 -32 27.07 1.97
 -3 -9 -30 38.03 1.62
 -3 -9 -28 15.58 1.43
 -3 -9 -27 13.57 1.39
 -3 -9 -26 36.51 1.48
 -3 -9 -25 23.77 1.45
 -3 -9 -24 20.75 1.44
 -3 -9 -23 11.48 1.38
 -3 -9 -22 40.46 2.62
 -3 -9 -21 53.01 1.43
 -3 -9 -20 123.09 3.07
 -3 -9 -19 65.14 1.02
 -3 -9 -18 35.1 1.06
 -3 -9 -17 201.08 3.11
 -3 -9 -16 33.34 0.75
 -3 -9 -15 60.76 1.93
 -3 -9 -14 46.1 1.64
 -3 -9 -13 214.52 3.38
 -3 -9 -12 12.17 1.09
 -3 -9 -11 154.35 1.38
 -3 -9 -10 198.85 4.78
 -3 -9 -9 18.42 0.73
 -3 -9 -8 57.53 1.12
 -3 -9 -7 11.01 0.63
 -3 -9 -6 121.55 2.86
 -3 -9 -5 16.16 0.79
 -3 -9 -4 2.27 0.79
 -3 -9 -3 77.74 1.79
 -3 -9 -2 116.39 5.1
 -3 -9 -1 69.17 2.87
 -3 -8 -46 22.74 3.81
 -3 -8 -45 26.34 2.53
 -3 -8 -44 5.88 2.25
 -3 -8 -43 19.63 2.11
 -3 -8 -42 13.33 2.22
 -3 -8 -41 5.45 2.15
 -3 -8 -39 59.43 3.16
 -3 -8 -38 28.44 3.91
 -3 -8 -37 18.93 1.91
 -3 -8 -36 17.32 2.58
 -3 -8 -35 43.56 2.11
 -3 -8 -34 6.77 1.73
 -3 -8 -32 33.18 1.66
 -3 -8 -31 12.25 1.85
 -3 -8 -30 6.13 1.52
 -3 -8 -29 33.64 1.49
 -3 -8 -28 5.62 1.45
 -3 -8 -27 22.28 2.03
 -3 -8 -26 6.5 1.36
 -3 -8 -25 12.73 1.47
 -3 -8 -24 58.7 3.47
 -3 -8 -23 77.29 1.75
 -3 -8 -22 121.77 2.94
 -3 -8 -21 56.28 1.71
 -3 -8 -20 193.66 1.82
 -3 -8 -19 54.57 1.31
 -3 -8 -18 358.43 4.73
 -3 -8 -16 35.69 1.05
 -3 -8 -15 233.35 2.88
 -3 -8 -14 46.99 0.86
 -3 -8 -13 28.08 0.92
 -3 -8 -12 42.13 1.08
 -3 -8 -11 116.95 2.66
 -3 -8 -10 67.16 0.83
 -3 -8 -9 335 3.42
 -3 -8 -8 27.87 0.75
 -3 -8 -7 70.26 1.56
 -3 -8 -6 11.1 0.73
 -3 -8 -5 147.15 2.14
 -3 -8 -4 559.49 6.27
 -3 -8 -3 13.61 1
 -3 -8 -2 360.29 3.88
 -3 -8 -1 130.2 2.62
 -3 -7 -47 59.53 4.81
 -3 -7 -45 20.8 3.25
 -3 -7 -44 15.79 2.41
 -3 -7 -42 36.52 2.53
 -3 -7 -40 6.61 2.09
 -3 -7 -39 9.13 2.2
 -3 -7 -38 26.42 2.07
 -3 -7 -37 67.34 3.38
 -3 -7 -36 28.18 1.99
 -3 -7 -35 19.13 1.93
 -3 -7 -33 14.49 1.9
 -3 -7 -31 11.91 1.61
 -3 -7 -30 8.11 1.5
 -3 -7 -29 154.94 2.18
 -3 -7 -28 42.89 1.47
 -3 -7 -27 52.73 1.45
 -3 -7 -26 34.9 2.16
 -3 -7 -25 58.62 1.59
 -3 -7 -24 57.25 1.49
 -3 -7 -23 60.12 1.42
 -3 -7 -22 51.66 1.65
 -3 -7 -21 313.04 4.05
 -3 -7 -20 163.4 1.7
 -3 -7 -19 54.43 1.42
 -3 -7 -18 125.11 3.07
 -3 -7 -17 470.77 4.03
 -3 -7 -16 16.68 1.03
 -3 -7 -15 142.49 2.25
 -3 -7 -14 65.87 0.94
 -3 -7 -13 12.27 0.7
 -3 -7 -12 101.99 1.48
 -3 -7 -11 87.31 1.02
 -3 -7 -10 305.6 3.62
 -3 -7 -9 462.85 4.44
 -3 -7 -8 80.5 1.74
 -3 -7 -7 85.22 1.03
 -3 -7 -6 163.09 2.4
 -3 -7 -5 55.49 1.13
 -3 -7 -4 203.7 2.17
 -3 -7 -3 1169.83 9.86
 -3 -7 -2 13.79 0.96
 -3 -7 -1 981.7 11.41
 -3 -6 -48 30.95 4.23
 -3 -6 -47 22.81 3.77
 -3 -6 -46 14.94 4.1
 -3 -6 -45 18.06 2.96
 -3 -6 -44 56.43 3.06
 -3 -6 -43 12.56 2.11
 -3 -6 -41 8.71 2.01
 -3 -6 -40 29.28 1.84
 -3 -6 -39 54.94 2.13
 -3 -6 -38 124.12 2.79
 -3 -6 -37 125.92 2.36
 -3 -6 -36 12.89 1.79
 -3 -6 -35 112.11 2.9
 -3 -6 -34 30.54 1.72
 -3 -6 -33 38.64 2.03
 -3 -6 -32 21.97 2.11
 -3 -6 -31 12.73 1.62
 -3 -6 -30 100.17 1.82
 -3 -6 -29 42.34 1.57
 -3 -6 -28 3.64 1.61
 -3 -6 -27 168.93 3.45
 -3 -6 -26 76.5 1.67
 -3 -6 -25 116.27 3.22
 -3 -6 -24 57.87 2.26
 -3 -6 -23 107.52 2.09
 -3 -6 -22 14.93 1.12
 -3 -6 -21 48.89 1.25
 -3 -6 -20 127.19 3.02
 -3 -6 -19 426.87 3.64
 -3 -6 -18 53.64 0.97
 -3 -6 -17 54.93 0.94
 -3 -6 -16 80.4 1.91
 -3 -6 -15 319.71 3.46
 -3 -6 -14 249.54 2.19
 -3 -6 -13 51.64 0.97
 -3 -6 -12 327.72 2.25
 -3 -6 -11 98.2 3.39
 -3 -6 -10 25.65 0.87
 -3 -6 -9 410.69 3.47
 -3 -6 -8 184.23 2.21
 -3 -6 -7 528.29 3.47
 -3 -6 -6 307.15 3.37
 -3 -6 -5 216.17 2.93
 -3 -6 -4 169.32 1.65
 -3 -6 -3 484.75 9.43
 -3 -6 -2 274.73 2.58
 -3 -6 -1 424.55 5.41
 -3 -5 -48 9.17 3.26
 -3 -5 -47 58.52 6.3
 -3 -5 -45 46.76 2.37
 -3 -5 -44 56.52 2.8
 -3 -5 -42 40.23 2.01
 -3 -5 -41 21.59 1.85
 -3 -5 -40 21.59 2.06
 -3 -5 -39 17.67 2.03
 -3 -5 -38 63.89 2.49
 -3 -5 -37 182.87 3.26
 -3 -5 -36 74.26 2.35
 -3 -5 -35 66 2.02
 -3 -5 -34 36.98 1.73
 -3 -5 -33 59.83 1.75
 -3 -5 -32 11.3 1.54
 -3 -5 -31 148.19 2.84
 -3 -5 -30 32.6 1.77
 -3 -5 -29 314.01 3.59
 -3 -5 -28 43.51 1.61
 -3 -5 -27 387.81 3.92
 -3 -5 -26 166.76 4.63
 -3 -5 -25 99.77 2.51
 -3 -5 -24 10.19 1.03
 -3 -5 -23 173.69 2.34
 -3 -5 -22 53.66 1.06
 -3 -5 -21 128 1.29
 -3 -5 -20 445.99 5.59
 -3 -5 -19 258.43 2.98
 -3 -5 -18 344.9 2.7
 -3 -5 -17 79.61 1.72
 -3 -5 -16 322.74 3.7
 -3 -5 -15 266.33 3.47
 -3 -5 -14 182.99 1.22
 -3 -5 -13 70.46 1.7
 -3 -5 -12 180.14 1.07
 -3 -5 -11 300.32 3.27
 -3 -5 -10 31.89 0.73
 -3 -5 -9 1606.44 14.59
 -3 -5 -8 709.98 8.4
 -3 -5 -7 557.75 7.48
 -3 -5 -6 71.3 1.05
 -3 -5 -5 85.88 1.29
 -3 -5 -4 37.03 1.5
 -3 -5 -3 106.66 1.01
 -3 -5 -2 1474.92 17.02
 -3 -5 -1 99.89 1.24
 -3 -4 -49 22.59 2.86
 -3 -4 -48 20.23 2.4
 -3 -4 -47 56.56 3.54
 -3 -4 -46 15.69 2.47
 -3 -4 -45 20.4 2.18
 -3 -4 -44 24.47 1.94
 -3 -4 -43 41.22 2.03
 -3 -4 -41 30.89 2.11
 -3 -4 -40 10.28 1.91
 -3 -4 -39 9.59 2.05
 -3 -4 -38 14.68 1.83
 -3 -4 -37 31.53 1.81
 -3 -4 -36 78.35 1.9
 -3 -4 -35 43.21 1.77
 -3 -4 -34 22.61 2.11
 -3 -4 -33 10.3 2.09
 -3 -4 -32 20.16 1.61
 -3 -4 -31 100.45 1.68
 -3 -4 -30 48.6 1.52
 -3 -4 -29 106.15 2.18
 -3 -4 -28 233.25 4.86
 -3 -4 -27 454.09 6.87
 -3 -4 -26 102.74 2.39
 -3 -4 -25 166.3 2.44
 -3 -4 -24 127.59 1.48
 -3 -4 -23 188.93 1.95
 -3 -4 -22 14.4 1.04
 -3 -4 -21 95.94 1.37
 -3 -4 -20 69.15 1.04
 -3 -4 -19 75.67 1.07
 -3 -4 -18 31.77 1
 -3 -4 -17 413.15 5.51
 -3 -4 -16 181.37 2.06
 -3 -4 -15 102.84 1.02
 -3 -4 -14 88.09 2.09
 -3 -4 -13 34.06 0.83
 -3 -4 -12 233.64 4.37
 -3 -4 -11 205.85 1.71
 -3 -4 -10 1525.27 21.6
 -3 -4 -9 113.92 1.32
 -3 -4 -8 390.54 3.76
 -3 -4 -7 304.52 3.65
 -3 -4 -6 471.88 9.44
 -3 -4 -5 103.68 1.36
 -3 -4 -4 249.65 4.59
 -3 -4 -3 84.16 1.65
 -3 -4 -2 989.33 10.73
 -3 -4 -1 128.43 0.98
 -3 -3 -48 10.97 2.3
 -3 -3 -47 14.37 2.78
 -3 -3 -45 8.39 2.01
 -3 -3 -44 17.36 2.07
 -3 -3 -43 6.32 1.97
 -3 -3 -41 23.45 1.9
 -3 -3 -40 32.04 1.88
 -3 -3 -39 20.69 2.01
 -3 -3 -38 22.85 1.84
 -3 -3 -36 5.12 1.83
 -3 -3 -35 20.1 1.86
 -3 -3 -34 26.73 1.67
 -3 -3 -33 28.37 1.79
 -3 -3 -32 78.82 1.66
 -3 -3 -31 15.22 1.5
 -3 -3 -30 265.13 2.76
 -3 -3 -29 31.62 1.81
 -3 -3 -28 12.16 1.34
 -3 -3 -27 78.12 2.07
 -3 -3 -26 80.89 1.4
 -3 -3 -25 67.86 1.44
 -3 -3 -24 7.11 1.11
 -3 -3 -23 63.35 1.27
 -3 -3 -22 3.73 1.03
 -3 -3 -21 115.4 1.35
 -3 -3 -20 31.82 1.39
 -3 -3 -19 168.42 3.28
 -3 -3 -18 210.21 3.01
 -3 -3 -16 116.74 1.57
 -3 -3 -15 278.19 2.47
 -3 -3 -14 7.24 0.85
 -3 -3 -13 127.04 1.77
 -3 -3 -12 1433.56 18.16
 -3 -3 -11 806.57 7.21
 -3 -3 -10 143.7 1.23
 -3 -3 -9 68.3 1.32
 -3 -3 -8 658.44 5.29
 -3 -3 -7 589.44 3.6
 -3 -3 -6 845.96 17.14
 -3 -3 -5 297.16 3.65
 -3 -3 -4 367.57 1.89
 -3 -3 -3 15.81 0.84
 -3 -3 -2 28.55 0.86
 -3 -3 -1 139.41 2.72
 -3 -2 -50 6.84 2.29
 -3 -2 -49 7.76 2.22
 -3 -2 -48 28.12 3.24
 -3 -2 -47 99.08 3.84
 -3 -2 -46 7.57 2.72
 -3 -2 -44 33.31 2.06
 -3 -2 -43 11.93 2.02
 -3 -2 -42 18.93 1.92
 -3 -2 -41 57.26 1.99
 -3 -2 -40 15.94 1.86
 -3 -2 -39 31.91 2.56
 -3 -2 -38 30.01 1.81
 -3 -2 -37 21.33 1.76
 -3 -2 -36 174.22 3.6
 -3 -2 -35 19.71 1.68
 -3 -2 -34 64.31 2.94
 -3 -2 -33 9.2 1.55
 -3 -2 -32 13.41 1.51
 -3 -2 -31 11.06 1.49
 -3 -2 -30 127.87 3.01
 -3 -2 -29 194.33 2.97
 -3 -2 -28 60.99 1.41
 -3 -2 -27 20.98 1.64
 -3 -2 -26 128.59 1.55
 -3 -2 -25 58.81 1.18
 -3 -2 -24 10.21 1.15
 -3 -2 -23 11.22 1.04
 -3 -2 -21 6.15 1.1
 -3 -2 -20 176.16 2.33
 -3 -2 -19 103.3 1.1
 -3 -2 -18 197.18 1.94
 -3 -2 -17 423.21 3.78
 -3 -2 -16 179.8 1.51
 -3 -2 -15 169.32 2.28
 -3 -2 -14 14.59 0.85
 -3 -2 -13 20.18 0.85
 -3 -2 -12 94.65 0.97
 -3 -2 -11 151.66 0.96
 -3 -2 -10 524.26 7.88
 -3 -2 -9 592.73 9.93
 -3 -2 -8 28.58 1.13
 -3 -2 -7 122.5 1.26
 -3 -2 -6 506.19 2.15
 -3 -2 -5 331.3 4.91
 -3 -2 -4 416.18 4.81
 -3 -2 -3 114.95 2.18
 -3 -2 -2 27.67 1.11
 -3 -2 -1 954.66 5.71
 -3 -1 -48 7.15 2.32
 -3 -1 -47 12.79 2.54
 -3 -1 -46 7.94 2.58
 -3 -1 -45 6.23 3.02
 -3 -1 -44 12.41 2.3
 -3 -1 -43 11.27 2.39
 -3 -1 -42 20.96 2.03
 -3 -1 -41 19.39 1.98
 -3 -1 -40 23.26 1.85
 -3 -1 -39 22.66 2.05
 -3 -1 -38 87.69 2.91
 -3 -1 -37 16.08 1.89
 -3 -1 -36 73.71 2.57
 -3 -1 -35 5.2 1.85
 -3 -1 -34 67.2 1.85
 -3 -1 -33 8.48 1.72
 -3 -1 -32 166.63 2.86
 -3 -1 -31 20.69 1.86
 -3 -1 -30 52.41 1.88
 -3 -1 -29 75.47 1.59
 -3 -1 -28 23.1 1.31
 -3 -1 -27 15.33 1.16
 -3 -1 -26 81.64 1.35
 -3 -1 -25 45.5 1.21
 -3 -1 -24 275.69 1.63
 -3 -1 -23 21.62 1.13
 -3 -1 -22 61.69 1.1
 -3 -1 -21 20.16 1
 -3 -1 -20 187.02 1.83
 -3 -1 -19 144.02 1.59
 -3 -1 -18 51.69 1.54
 -3 -1 -17 34.97 1.08
 -3 -1 -16 240.78 3.36
 -3 -1 -15 102.45 1.23
 -3 -1 -14 66.45 1.55
 -3 -1 -13 34.58 1.02
 -3 -1 -12 12.58 0.79
 -3 -1 -11 461.61 6.7
 -3 -1 -10 495.94 5.08
 -3 -1 -9 23.96 0.71
 -3 -1 -8 36.18 0.72
 -3 -1 -7 450.08 4.66
 -3 -1 -6 196.16 1.62
 -3 -1 -5 284.93 2.21
 -3 -1 -4 433.91 5.33
 -3 -1 -3 270.1 3.99
 -3 -1 -2 171.34 3.4
 -3 -1 -1 406.23 2.14
 -2 -22 -13 8.66 3
 -2 -22 -7 7.19 2.63
 -2 -22 -3 6.19 2.27
 -2 -21 -15 14.03 3
 -2 -21 -10 8.22 3.95
 -2 -21 -9 16.02 3.74
 -2 -21 -4 16.76 3.28
 -2 -21 -2 14.82 3.04
 -2 -21 -1 10.32 2.87
 -2 -20 -22 15.48 3.77
 -2 -20 -21 11.9 4.19
 -2 -20 -20 11.36 5.25
 -2 -20 -17 7.84 3.13
 -2 -20 -13 7.71 2.84
 -2 -20 -12 7.68 2.79
 -2 -20 -11 11.5 2.66
 -2 -20 -10 7.16 2.67
 -2 -20 -8 18.93 3.97
 -2 -20 -7 6.55 2.44
 -2 -20 -6 8.29 2.34
 -2 -20 -4 8.97 2.92
 -2 -20 -3 2.46 1
 -2 -20 -2 11.3 1.94
 -2 -20 -1 12.64 2.98
 -2 -19 -27 13.78 2.47
 -2 -19 -25 9.46 4.38
 -2 -19 -24 7.95 2.48
 -2 -19 -22 6.74 1.85
 -2 -19 -20 15.83 2.28
 -2 -19 -19 21.33 3.49
 -2 -19 -18 23 2.85
 -2 -19 -17 15.36 1.52
 -2 -19 -16 6.52 3.1
 -2 -19 -15 24.18 4.6
 -2 -19 -13 21.94 2.69
 -2 -19 -12 16.26 2
 -2 -19 -8 6.27 3.11
 -2 -19 -5 8.36 3.29
 -2 -19 -4 3.9 1.88
 -2 -19 -3 6.61 1.27
 -2 -19 -2 21.15 2.48
 -2 -19 -1 3.44 1.42
 -2 -18 -30 13.7 1.74
 -2 -18 -29 4.04 1.66
 -2 -18 -28 6.17 2.15
 -2 -18 -27 7.14 2.4
 -2 -18 -24 11.16 1.31
 -2 -18 -22 19.01 4.16
 -2 -18 -21 9.99 1.87
 -2 -18 -20 4.59 1.34
 -2 -18 -19 42.25 2.22
 -2 -18 -18 31.97 3.91
 -2 -18 -17 4.09 1.77
 -2 -18 -15 5.15 2.17
 -2 -18 -14 7.82 1.59
 -2 -18 -12 21.65 3.65
 -2 -18 -8 16.65 1.28
 -2 -18 -6 21.72 2.23
 -2 -18 -5 4.65 2.23
 -2 -18 -2 26.56 1.31
 -2 -18 -1 45.59 6.53
 -2 -17 -34 8.96 1.96
 -2 -17 -33 8.42 1.92
 -2 -17 -32 4.76 1.92
 -2 -17 -29 8.21 2.11
 -2 -17 -28 16.71 1.85
 -2 -17 -27 6.68 2.01
 -2 -17 -24 4.85 1.8
 -2 -17 -23 39.2 2.18
 -2 -17 -22 8.31 1.63
 -2 -17 -21 16.54 1.9
 -2 -17 -19 27.98 1.93
 -2 -17 -18 63.49 5.71
 -2 -17 -17 75.21 2.79
 -2 -17 -16 96.11 2.9
 -2 -17 -15 19.9 3.97
 -2 -17 -14 8.37 1.64
 -2 -17 -12 6.18 2.69
 -2 -17 -10 26.97 3.59
 -2 -17 -9 5.53 2.42
 -2 -17 -8 2.47 1.21
 -2 -17 -6 40.51 5.27
 -2 -17 -5 16.06 5.24
 -2 -17 -3 25.56 2.68
 -2 -17 -2 27.25 1.31
 -2 -17 -1 86.89 1.84
 -2 -16 -36 4.62 2.2
 -2 -16 -35 6.35 2.62
 -2 -16 -34 5.92 2.93
 -2 -16 -32 12.9 3.94
 -2 -16 -31 5.24 2.26
 -2 -16 -29 36.49 2.93
 -2 -16 -27 5.26 2.03
 -2 -16 -25 7.01 1.42
 -2 -16 -24 6.27 1.38
 -2 -16 -23 32.66 2.06
 -2 -16 -22 7.48 1.94
 -2 -16 -20 60.32 3.59
 -2 -16 -19 57.25 4.12
 -2 -16 -18 38.02 4.82
 -2 -16 -17 9.18 2.59
 -2 -16 -15 38.33 2.65
 -2 -16 -14 58.64 3.5
 -2 -16 -13 4.08 1.48
 -2 -16 -12 5.39 1.52
 -2 -16 -11 23.49 2.39
 -2 -16 -10 33.41 2.95
 -2 -16 -9 108.62 4.98
 -2 -16 -8 11.36 3.38
 -2 -16 -6 54.33 5.74
 -2 -16 -5 18.57 2.55
 -2 -16 -4 25.24 2.19
 -2 -16 -3 50.76 2.11
 -2 -16 -1 49.91 3.15
 -2 -15 -38 5.9 2.7
 -2 -15 -37 17.3 3.07
 -2 -15 -35 17.93 4.27
 -2 -15 -34 7.51 2.3
 -2 -15 -33 7.48 1.95
 -2 -15 -32 9.88 1.74
 -2 -15 -31 5.19 1.75
 -2 -15 -30 8.1 1.15
 -2 -15 -29 33.62 3.15
 -2 -15 -28 22.78 1.62
 -2 -15 -27 9.27 1.99
 -2 -15 -26 76.94 1.61
 -2 -15 -25 24.69 2.1
 -2 -15 -24 4.52 0.87
 -2 -15 -23 11.83 1.9
 -2 -15 -22 22.58 2.36
 -2 -15 -21 6.6 1.83
 -2 -15 -20 32.8 1.99
 -2 -15 -19 63.28 2.9
 -2 -15 -18 7.23 1.98
 -2 -15 -17 7.63 1.38
 -2 -15 -16 11.49 2.69
 -2 -15 -14 19.52 1.54
 -2 -15 -13 3.69 1.12
 -2 -15 -12 59.44 1.36
 -2 -15 -11 30.34 2.47
 -2 -15 -10 56.22 2.46
 -2 -15 -9 68.41 3.23
 -2 -15 -8 142.53 5.26
 -2 -15 -7 1.7 0.74
 -2 -15 -6 26.57 1.9
 -2 -15 -5 7.23 3.1
 -2 -15 -4 66.03 2.87
 -2 -15 -3 24.49 1.53
 -2 -15 -2 18.49 2.34
 -2 -15 -1 10.47 0.71
 -2 -14 -39 7.23 2.06
 -2 -14 -38 6.29 2.18
 -2 -14 -36 13.75 2.19
 -2 -14 -35 10.8 2.01
 -2 -14 -34 16.73 1.57
 -2 -14 -33 3.34 1.03
 -2 -14 -32 6.49 1.17
 -2 -14 -31 53.27 1.56
 -2 -14 -30 12.02 1.23
 -2 -14 -29 38.96 2.34
 -2 -14 -28 36.91 1.58
 -2 -14 -27 35.43 3.4
 -2 -14 -26 12.58 1.92
 -2 -14 -25 46.83 3.72
 -2 -14 -24 13.43 1.79
 -2 -14 -23 26.24 1.81
 -2 -14 -22 9.08 1.69
 -2 -14 -21 122.09 2.31
 -2 -14 -20 23.74 3.14
 -2 -14 -19 33.26 1.4
 -2 -14 -18 9.4 1.8
 -2 -14 -17 6.84 1.4
 -2 -14 -16 15.05 4.76
 -2 -14 -15 6.49 0.84
 -2 -14 -14 47.16 1.78
 -2 -14 -13 9.8 1.73
 -2 -14 -12 10.02 2.96
 -2 -14 -11 194.48 5
 -2 -14 -10 158.27 6.64
 -2 -14 -9 184.13 2.77
 -2 -14 -8 42.99 1.63
 -2 -14 -6 25.02 1.42
 -2 -14 -5 11.43 2.58
 -2 -14 -4 12.88 1.53
 -2 -14 -3 12.73 0.72
 -2 -14 -2 11.37 1.9
 -2 -14 -1 6.1 1.02
 -2 -13 -41 7.6 2.1
 -2 -13 -39 9.28 2.2
 -2 -13 -38 12.1 2.12
 -2 -13 -37 9.81 1.27
 -2 -13 -36 12.94 1.24
 -2 -13 -35 6.44 1.19
 -2 -13 -33 44.9 2.97
 -2 -13 -32 15.28 1.42
 -2 -13 -31 4.76 1.4
 -2 -13 -30 23.08 2.52
 -2 -13 -29 43.19 2
 -2 -13 -28 29.77 1.36
 -2 -13 -27 57.68 8.02
 -2 -13 -26 22.83 2.04
 -2 -13 -25 22.46 1.59
 -2 -13 -24 12.26 1.12
 -2 -13 -23 43.2 2.38
 -2 -13 -22 14.25 1.68
 -2 -13 -21 51.01 1.79
 -2 -13 -20 31.77 3.24
 -2 -13 -19 59.7 3.77
 -2 -13 -18 6.98 1.59
 -2 -13 -16 8.28 1.51
 -2 -13 -15 10.46 0.89
 -2 -13 -14 85.49 2.53
 -2 -13 -13 2.32 0.84
 -2 -13 -12 80.86 3.41
 -2 -13 -11 107.45 3.39
 -2 -13 -10 15.05 1.18
 -2 -13 -9 40.45 3.13
 -2 -13 -8 32.15 1.44
 -2 -13 -7 193.96 19.18
 -2 -13 -6 12.05 5.16
 -2 -13 -4 66.63 8.78
 -2 -13 -3 4.48 0.66
 -2 -13 -2 25.03 4.09
 -2 -13 -1 30.69 2.05
 -2 -12 -43 8.57 1.63
 -2 -12 -42 7.62 1.68
 -2 -12 -41 13.44 1.96
 -2 -12 -40 6.07 1.56
 -2 -12 -39 29.99 3.96
 -2 -12 -38 10.84 1.72
 -2 -12 -37 48.96 2.43
 -2 -12 -35 37.38 2.75
 -2 -12 -34 31.29 1.9
 -2 -12 -33 5.3 1.63
 -2 -12 -32 17.61 2.16
 -2 -12 -31 19.22 1.5
 -2 -12 -29 8.43 1.42
 -2 -12 -28 78.82 4
 -2 -12 -27 5.29 1.33
 -2 -12 -26 16.33 1.28
 -2 -12 -25 25.58 1.36
 -2 -12 -24 21.4 1.34
 -2 -12 -23 4.55 1.52
 -2 -12 -22 35.05 2.51
 -2 -12 -21 71.37 2.14
 -2 -12 -20 14.91 1.97
 -2 -12 -19 19.31 1.53
 -2 -12 -18 58.88 2.22
 -2 -12 -17 222.21 3.92
 -2 -12 -16 13.74 1.21
 -2 -12 -15 33.41 1.37
 -2 -12 -14 23.81 1.57
 -2 -12 -13 5.15 1.35
 -2 -12 -11 24.24 2.13
 -2 -12 -10 42.22 1.18
 -2 -12 -9 24.3 1.93
 -2 -12 -8 82.98 3.72
 -2 -12 -7 18.34 1.01
 -2 -12 -6 21.58 1.81
 -2 -12 -5 45.04 1.75
 -2 -12 -4 2.11 0.64
 -2 -12 -3 41.32 1.37
 -2 -12 -2 8.92 0.77
 -2 -12 -1 116.64 3.99
 -2 -11 -44 8.13 1.71
 -2 -11 -43 5.85 2.14
 -2 -11 -42 5.18 1.67
 -2 -11 -41 7.55 1.55
 -2 -11 -40 7.27 1.5
 -2 -11 -37 9.05 2.04
 -2 -11 -36 10.21 1.81
 -2 -11 -33 26.56 1.81
 -2 -11 -32 72.68 2.6
 -2 -11 -31 19.79 2.88
 -2 -11 -29 4.5 1.66
 -2 -11 -28 13.16 2
 -2 -11 -27 4.95 1.7
 -2 -11 -26 8.04 1.21
 -2 -11 -25 33.44 1.27
 -2 -11 -24 39.45 1.67
 -2 -11 -23 16.9 1.39
 -2 -11 -22 4.17 1.46
 -2 -11 -20 79.42 3.23
 -2 -11 -19 51.58 2.03
 -2 -11 -18 95.68 2
 -2 -11 -17 13.63 0.9
 -2 -11 -16 18.09 1.41
 -2 -11 -15 10.93 0.96
 -2 -11 -14 87.82 3.23
 -2 -11 -13 85.85 3.51
 -2 -11 -12 33.61 1.42
 -2 -11 -11 19.05 0.95
 -2 -11 -8 21.05 3.17
 -2 -11 -7 39.92 1.37
 -2 -11 -6 64.96 2.16
 -2 -11 -5 145.98 4.87
 -2 -11 -4 3.52 0.79
 -2 -11 -3 10.07 0.87
 -2 -11 -2 32.61 1.2
 -2 -11 -1 77.69 1.15
 -2 -10 -46 9.46 1.85
 -2 -10 -45 16.46 2.85
 -2 -10 -44 5.08 2.32
 -2 -10 -42 9.83 1.81
 -2 -10 -40 9.08 2.08
 -2 -10 -38 5.38 2.24
 -2 -10 -37 62.66 3.13
 -2 -10 -36 81.56 2.93
 -2 -10 -35 42.31 2.06
 -2 -10 -34 20.9 2.45
 -2 -10 -33 16.06 1.83
 -2 -10 -32 5.96 1.7
 -2 -10 -30 27.93 1.89
 -2 -10 -28 25.57 2.52
 -2 -10 -26 17.44 1.42
 -2 -10 -25 6 1.32
 -2 -10 -24 12.55 1.7
 -2 -10 -23 8.48 1.6
 -2 -10 -22 38.29 1.24
 -2 -10 -21 76.99 2.82
 -2 -10 -20 55.29 1.5
 -2 -10 -19 137.51 2.82
 -2 -10 -18 137.42 1.55
 -2 -10 -17 373.71 6.49
 -2 -10 -16 36.05 1.46
 -2 -10 -14 6.97 0.99
 -2 -10 -13 7.05 1.17
 -2 -10 -12 45.1 1.39
 -2 -10 -11 29.29 0.98
 -2 -10 -10 115.17 2
 -2 -10 -9 23.99 1.05
 -2 -10 -8 342.31 5.01
 -2 -10 -7 22.73 1.02
 -2 -10 -6 6.76 1.14
 -2 -10 -5 75.41 1.98
 -2 -10 -4 53.57 1.36
 -2 -10 -3 358.74 10.78
 -2 -10 -2 80.14 2.15
 -2 -10 -1 521.26 4.93
 -2 -9 -47 6.51 2.34
 -2 -9 -46 27.49 2.04
 -2 -9 -44 4.67 1.77
 -2 -9 -43 8.7 1.82
 -2 -9 -42 5.89 1.66
 -2 -9 -41 33.26 2.12
 -2 -9 -40 15.09 2.05
 -2 -9 -39 17.84 2.19
 -2 -9 -38 23.16 2.15
 -2 -9 -36 30.58 2.03
 -2 -9 -34 24.69 2.17
 -2 -9 -33 21.01 1.69
 -2 -9 -32 5.91 2.1
 -2 -9 -30 14.11 1.51
 -2 -9 -29 116.44 3.26
 -2 -9 -28 157.65 3.97
 -2 -9 -27 5.39 1.86
 -2 -9 -26 71.2 2.02
 -2 -9 -25 56.01 1.56
 -2 -9 -24 6.27 1.51
 -2 -9 -23 23.7 1.93
 -2 -9 -22 106.97 2.07
 -2 -9 -21 9.64 1.05
 -2 -9 -20 98.87 1.5
 -2 -9 -19 31.09 1.03
 -2 -9 -17 39.21 1.61
 -2 -9 -16 18.97 0.98
 -2 -9 -15 64.61 1.59
 -2 -9 -14 40.19 1.29
 -2 -9 -13 36.07 2.01
 -2 -9 -12 146.98 1.32
 -2 -9 -11 413.89 4.94
 -2 -9 -10 153.75 2.13
 -2 -9 -9 90.69 1.06
 -2 -9 -8 145.5 2.19
 -2 -9 -7 11.52 0.59
 -2 -9 -6 186.72 3.72
 -2 -9 -5 32.36 1.29
 -2 -9 -4 155.35 1.53
 -2 -9 -3 19.33 1.2
 -2 -9 -2 100.63 3.11
 -2 -9 -1 264.78 5.62
 -2 -8 -46 13.3 2.88
 -2 -8 -44 23.5 1.97
 -2 -8 -43 75.48 3.21
 -2 -8 -41 12.12 2.68
 -2 -8 -40 10.27 2.62
 -2 -8 -39 64.79 2.82
 -2 -8 -38 27.72 2.47
 -2 -8 -37 37.11 2.13
 -2 -8 -36 19.78 2.28
 -2 -8 -35 11.5 2.37
 -2 -8 -33 15.19 1.76
 -2 -8 -32 30.76 2.62
 -2 -8 -31 82.98 2.67
 -2 -8 -30 9.64 1.52
 -2 -8 -29 227.9 2.62
 -2 -8 -28 41.96 1.77
 -2 -8 -27 93.81 2.38
 -2 -8 -26 148.39 1.91
 -2 -8 -25 100.09 4.12
 -2 -8 -24 11.92 1.34
 -2 -8 -23 9.47 1.22
 -2 -8 -22 19.86 1.19
 -2 -8 -21 35.15 1.18
 -2 -8 -20 118.8 1.95
 -2 -8 -19 103.38 1.81
 -2 -8 -18 38.13 1.13
 -2 -8 -17 39.08 2.2
 -2 -8 -16 74.78 1.46
 -2 -8 -15 21.77 1.49
 -2 -8 -14 188.01 1.68
 -2 -8 -13 212.54 4.46
 -2 -8 -12 6.7 0.71
 -2 -8 -11 405.41 1.66
 -2 -8 -10 25.31 0.78
 -2 -8 -9 669.44 16.41
 -2 -8 -8 18.66 0.72
 -2 -8 -7 161.18 1.75
 -2 -8 -6 57.16 1.36
 -2 -8 -5 117.68 1.62
 -2 -8 -4 180.67 2.2
 -2 -8 -3 204.63 4.56
 -2 -8 -2 66.13 2.81
 -2 -8 -1 28.6 0.9
 -2 -7 -48 23.73 2.17
 -2 -7 -47 9.88 2.28
 -2 -7 -46 76.51 3.68
 -2 -7 -45 23.56 3.85
 -2 -7 -44 64.42 3.34
 -2 -7 -42 7.83 2.54
 -2 -7 -41 23.29 2.43
 -2 -7 -40 12.17 2.73
 -2 -7 -39 12.66 3.08
 -2 -7 -38 168.41 3.49
 -2 -7 -37 7.09 1.88
 -2 -7 -36 34.7 1.82
 -2 -7 -35 8.63 1.78
 -2 -7 -34 51.54 1.98
 -2 -7 -33 23.4 1.69
 -2 -7 -32 39.27 2.29
 -2 -7 -31 13.11 1.59
 -2 -7 -30 201.53 3.61
 -2 -7 -29 44.13 3.17
 -2 -7 -28 592.34 11.36
 -2 -7 -27 38.35 1.66
 -2 -7 -26 472.4 6.37
 -2 -7 -25 52.54 1.49
 -2 -7 -24 22.93 1.29
 -2 -7 -23 14.25 1.23
 -2 -7 -22 55.23 1.59
 -2 -7 -21 48.44 1.23
 -2 -7 -20 30.77 1.19
 -2 -7 -19 99.22 1.66
 -2 -7 -18 397.91 4.88
 -2 -7 -17 30.8 1.12
 -2 -7 -16 241.56 3.59
 -2 -7 -15 187.22 2.16
 -2 -7 -14 157.24 1.97
 -2 -7 -13 13.42 0.69
 -2 -7 -12 84.54 1.31
 -2 -7 -11 83.48 0.95
 -2 -7 -10 1256.64 5.78
 -2 -7 -9 129.46 1.28
 -2 -7 -8 1926.99 25.68
 -2 -7 -7 259.46 2.07
 -2 -7 -6 286.98 1.06
 -2 -7 -5 86.06 1.34
 -2 -7 -3 265.78 5.77
 -2 -7 -2 134.15 1.7
 -2 -7 -1 237.7 6.09
 -2 -6 -49 9.94 2.08
 -2 -6 -46 24.76 1.85
 -2 -6 -45 37.89 2.63
 -2 -6 -43 14.29 2.42
 -2 -6 -42 27.19 2.19
 -2 -6 -41 7.96 2.55
 -2 -6 -40 49.76 3.1
 -2 -6 -39 4.73 2.08
 -2 -6 -38 51.79 1.98
 -2 -6 -37 14.12 1.86
 -2 -6 -36 8.14 1.85
 -2 -6 -35 7.69 1.89
 -2 -6 -34 9.36 1.74
 -2 -6 -33 11.15 1.69
 -2 -6 -32 24.6 1.75
 -2 -6 -31 47.28 2.14
 -2 -6 -30 11.19 2.72
 -2 -6 -29 157.74 3.09
 -2 -6 -28 98.74 1.87
 -2 -6 -27 87.65 1.7
 -2 -6 -26 188.09 3.33
 -2 -6 -25 114.09 1.75
 -2 -6 -24 152.74 3.35
 -2 -6 -23 126.43 4.54
 -2 -6 -22 69.06 2.05
 -2 -6 -21 75.04 1.79
 -2 -6 -20 19.02 1.29
 -2 -6 -19 51.27 1.83
 -2 -6 -18 52.81 1.22
 -2 -6 -17 127.55 1.34
 -2 -6 -16 492.87 4.92
 -2 -6 -15 135.86 1.71
 -2 -6 -14 211.44 2.87
 -2 -6 -13 132.94 0.93
 -2 -6 -12 79.52 1.19
 -2 -6 -11 707.02 7.26
 -2 -6 -10 816.43 12.35
 -2 -6 -9 841.46 10.66
 -2 -6 -8 139.67 2.73
 -2 -6 -7 244.61 2.36
 -2 -6 -6 42.96 0.7
 -2 -6 -5 790.04 6.49
 -2 -6 -4 92.94 0.95
 -2 -6 -3 26.57 0.48
 -2 -6 -2 59.56 1.3
 -2 -6 -1 739.37 5.06
 -2 -5 -50 4.84 2.27
 -2 -5 -49 32.31 2.08
 -2 -5 -48 31.56 2.18
 -2 -5 -47 7.72 2.15
 -2 -5 -46 59.13 1.94
 -2 -5 -45 19.86 1.96
 -2 -5 -44 10.46 2.32
 -2 -5 -42 5.75 2.33
 -2 -5 -41 31.74 1.91
 -2 -5 -40 21.11 2.19
 -2 -5 -39 14.83 1.95
 -2 -5 -38 118.62 3.14
 -2 -5 -37 100.36 2.95
 -2 -5 -36 109.59 3.55
 -2 -5 -35 15.64 1.78
 -2 -5 -34 52.86 1.79
 -2 -5 -33 12.88 2.22
 -2 -5 -32 5.41 1.8
 -2 -5 -31 11.74 1.91
 -2 -5 -30 87.17 1.82
 -2 -5 -29 146.6 2.89
 -2 -5 -28 95.21 1.78
 -2 -5 -27 157.36 2.89
 -2 -5 -26 39.89 1.52
 -2 -5 -25 33.02 1.5
 -2 -5 -24 78.72 1.81
 -2 -5 -23 52.93 2.17
 -2 -5 -22 95.57 1.56
 -2 -5 -21 21.9 1.65
 -2 -5 -20 302.19 3.2
 -2 -5 -19 242.53 4.16
 -2 -5 -18 699.86 13.23
 -2 -5 -17 55.09 0.88
 -2 -5 -16 699.56 6.33
 -2 -5 -15 96.06 1.54
 -2 -5 -14 87.91 0.95
 -2 -5 -13 485.14 3.49
 -2 -5 -12 378.71 2.18
 -2 -5 -11 494.08 4.33
 -2 -5 -10 130.75 1.51
 -2 -5 -9 982.62 11.21
 -2 -5 -8 332.89 1.99
 -2 -5 -7 289.28 4.97
 -2 -5 -6 47.97 0.55
 -2 -5 -5 439.44 4.5
 -2 -5 -4 399.56 5.52
 -2 -5 -3 713.84 5.6
 -2 -5 -2 3228 36.71
 -2 -5 -1 38.25 1.11
 -2 -4 -49 19.12 2.03
 -2 -4 -48 19.89 2.2
 -2 -4 -47 6 2.54
 -2 -4 -46 11.08 1.85
 -2 -4 -45 77.39 2.48
 -2 -4 -43 22.45 2.26
 -2 -4 -41 18.73 1.91
 -2 -4 -40 33.35 2.69
 -2 -4 -39 49.65 2.13
 -2 -4 -38 4.37 2.05
 -2 -4 -37 228.69 4.53
 -2 -4 -35 102.33 2.26
 -2 -4 -34 65.01 2.1
 -2 -4 -33 163.18 4.08
 -2 -4 -32 7.26 1.76
 -2 -4 -31 72.18 2.17
 -2 -4 -30 43.86 1.71
 -2 -4 -29 44.39 1.96
 -2 -4 -28 13.52 1.86
 -2 -4 -27 45.18 2.62
 -2 -4 -26 21.6 1.4
 -2 -4 -25 86.55 2.31
 -2 -4 -24 3.54 1.65
 -2 -4 -23 42.54 1.32
 -2 -4 -22 234.27 1.69
 -2 -4 -21 211.6 4.9
 -2 -4 -20 104.07 4.08
 -2 -4 -19 1156.49 11.62
 -2 -4 -18 106.56 1.07
 -2 -4 -17 26.48 0.85
 -2 -4 -16 93.09 1.95
 -2 -4 -15 244.46 2.78
 -2 -4 -14 291.43 3.66
 -2 -4 -13 148.87 1.9
 -2 -4 -12 35.65 0.77
 -2 -4 -11 259.74 3.22
 -2 -4 -10 142.96 1.82
 -2 -4 -9 62.13 0.68
 -2 -4 -8 13.83 0.55
 -2 -4 -7 489.59 5.89
 -2 -4 -6 134.48 2.46
 -2 -4 -5 1153.45 8.36
 -2 -4 -4 1788.72 13.53
 -2 -4 -3 164.36 2.24
 -2 -4 -2 641.95 4.35
 -2 -4 -1 4652.01 42.93
 -2 -3 -49 5 2.16
 -2 -3 -48 27.17 2.02
 -2 -3 -47 14.44 2.04
 -2 -3 -46 21.37 2.03
 -2 -3 -45 19.78 2.55
 -2 -3 -44 8.87 2.35
 -2 -3 -43 34.81 1.99
 -2 -3 -42 9.61 2.25
 -2 -3 -41 15.03 1.89
 -2 -3 -40 13.17 1.98
 -2 -3 -39 32.43 1.97
 -2 -3 -38 140.89 4.68
 -2 -3 -37 44.75 1.91
 -2 -3 -36 361.64 6.74
 -2 -3 -35 42.23 1.92
 -2 -3 -34 45.37 1.88
 -2 -3 -33 130.86 2.05
 -2 -3 -32 26.23 1.74
 -2 -3 -31 34.74 1.72
 -2 -3 -30 187.03 3.46
 -2 -3 -29 59.32 1.69
 -2 -3 -28 27.44 1.76
 -2 -3 -27 50.77 1.59
 -2 -3 -25 87.18 1.88
 -2 -3 -23 305.65 4.82
 -2 -3 -22 216.56 1.94
 -2 -3 -21 290.51 3.29
 -2 -3 -20 366.1 3.66
 -2 -3 -19 341.89 3.25
 -2 -3 -18 547.73 5.63
 -2 -3 -17 535.59 5.17
 -2 -3 -16 306.84 3.48
 -2 -3 -15 84.74 0.97
 -2 -3 -14 49.75 0.76
 -2 -3 -13 89.99 1.58
 -2 -3 -12 250.44 2.85
 -2 -3 -11 138.76 2.22
 -2 -3 -10 315.37 2.53
 -2 -3 -9 247.26 4.62
 -2 -3 -8 110.16 1.25
 -2 -3 -7 132.31 1.16
 -2 -3 -6 64.55 0.94
 -2 -3 -5 352.73 11.09
 -2 -3 -4 662.49 6.75
 -2 -3 -3 597.84 8.5
 -2 -3 -2 334 4.46
 -2 -3 -1 1097.81 8.88
 -2 -2 -50 8.64 2.02
 -2 -2 -49 13.04 2.05
 -2 -2 -47 37.57 1.93
 -2 -2 -46 6.34 2.09
 -2 -2 -45 11.25 2.57
 -2 -2 -44 4.98 2.46
 -2 -2 -43 18.93 2.47
 -2 -2 -42 12.09 1.92
 -2 -2 -40 73.49 2.41
 -2 -2 -39 133.15 3.76
 -2 -2 -38 38.42 2.3
 -2 -2 -37 78.32 2.14
 -2 -2 -36 68.35 4.33
 -2 -2 -35 39.8 2.41
 -2 -2 -34 75.22 2.49
 -2 -2 -33 22.46 3.12
 -2 -2 -32 81.82 3.33
 -2 -2 -31 46.48 2.23
 -2 -2 -30 40.63 1.8
 -2 -2 -29 202.87 4.91
 -2 -2 -28 29.62 1.7
 -2 -2 -27 192.2 3.87
 -2 -2 -26 49.88 1.46
 -2 -2 -25 20.3 1.35
 -2 -2 -24 199.06 1.9
 -2 -2 -23 62.59 1.36
 -2 -2 -22 433.35 5.18
 -2 -2 -21 15.07 1.32
 -2 -2 -20 13.88 0.97
 -2 -2 -19 749.99 6.69
 -2 -2 -18 816.73 11.84
 -2 -2 -17 19.36 0.81
 -2 -2 -16 13.35 0.77
 -2 -2 -15 280.25 2.1
 -2 -2 -13 329.14 4.54
 -2 -2 -12 456.16 3.31
 -2 -2 -11 361.85 4.56
 -2 -2 -10 177.06 2.14
 -2 -2 -9 1152.6 7.51
 -2 -2 -8 265.23 2.83
 -2 -2 -7 207.39 2.41
 -2 -2 -6 141.64 1.77
 -2 -2 -5 631.43 7.24
 -2 -2 -4 136.98 2.71
 -2 -2 -3 1372.4 16.1
 -2 -2 -2 741.26 5.67
 -2 -2 -1 1287.01 10.68
 -2 -1 -50 14.11 2.63
 -2 -1 -49 4.82 2.19
 -2 -1 -48 7.47 2.08
 -2 -1 -46 15.27 1.86
 -2 -1 -45 11.54 3.47
 -2 -1 -44 5.9 2.33
 -2 -1 -43 11.15 2.23
 -2 -1 -41 9.68 2.04
 -2 -1 -40 78.67 2.5
 -2 -1 -39 49.7 2.17
 -2 -1 -38 27.46 2.16
 -2 -1 -37 16.51 2.21
 -2 -1 -36 5.57 2.13
 -2 -1 -35 12.52 1.98
 -2 -1 -34 26.45 2.08
 -2 -1 -33 43.33 2.37
 -2 -1 -32 45.62 2.21
 -2 -1 -31 80.21 2.17
 -2 -1 -30 73.01 1.89
 -2 -1 -29 17.82 1.7
 -2 -1 -28 86.32 2.08
 -2 -1 -27 83.33 3.06
 -2 -1 -26 15.23 1.49
 -2 -1 -25 93.61 2.11
 -2 -1 -24 42.7 1.45
 -2 -1 -23 39.4 1.24
 -2 -1 -22 249.83 1.78
 -2 -1 -21 29.12 1.04
 -2 -1 -20 85.82 1.2
 -2 -1 -19 11.36 0.87
 -2 -1 -18 12.4 0.84
 -2 -1 -17 15.96 0.82
 -2 -1 -16 193.94 3.58
 -2 -1 -15 318.62 3.97
 -2 -1 -14 364.28 4.67
 -2 -1 -13 98.68 2.05
 -2 -1 -12 27.3 0.94
 -2 -1 -11 366.25 3.1
 -2 -1 -10 1272.67 9.81
 -2 -1 -9 322.67 3.85
 -2 -1 -8 125.87 1.93
 -2 -1 -7 948.27 5.28
 -2 -1 -6 1509.08 15.58
 -2 -1 -5 530.5 8.43
 -2 -1 -4 390.93 3.96
 -2 -1 -3 716.52 5.92
 -2 -1 -2 584.97 4.78
 -2 -1 -1 665.41 5.37
 -1 -22 -16 6.81 3.18
 -1 -21 -18 21.25 3.07
 -1 -21 -14 6.88 3.27
 -1 -21 -11 6.35 2.71
 -1 -21 -8 7.85 2.39
 -1 -21 -6 5.9 2.3
 -1 -21 -1 3.41 1.06
 -1 -20 -19 10.88 4.5
 -1 -20 -15 9.02 4.25
 -1 -20 -12 10.71 3.85
 -1 -20 -10 17.24 3.45
 -1 -20 -8 9.54 3.42
 -1 -20 -1 16.02 1.16
 -1 -19 -27 7.06 2.4
 -1 -19 -22 12.55 2.27
 -1 -19 -20 33.15 3.18
 -1 -19 -18 30.98 4.32
 -1 -19 -16 63.07 3.25
 -1 -19 -15 30.11 8.04
 -1 -19 -12 10.19 2.52
 -1 -19 -10 5.11 2.55
 -1 -19 -7 18.1 6.15
 -1 -19 -6 17.09 2.13
 -1 -19 -5 25.8 3.22
 -1 -19 -4 11.48 2.64
 -1 -19 -3 4.8 0.79
 -1 -19 -2 70.25 1.73
 -1 -18 -30 4.88 1.84
 -1 -18 -26 3.98 1.57
 -1 -18 -21 10.73 1.48
 -1 -18 -19 19.48 4.35
 -1 -18 -16 7.67 2.78
 -1 -18 -15 13.04 2.65
 -1 -18 -14 21.2 1.77
 -1 -18 -13 13.81 3.35
 -1 -18 -11 9.23 2.41
 -1 -18 -10 7.5 2.38
 -1 -18 -9 6.61 2.33
 -1 -18 -8 9.98 4.23
 -1 -18 -5 10 4.85
 -1 -18 -4 17.29 2.91
 -1 -18 -3 5.23 1.03
 -1 -18 -2 32.93 6.04
 -1 -18 -1 16.91 1.8
 -1 -17 -34 16.03 2.52
 -1 -17 -32 4.44 1.73
 -1 -17 -29 4.24 2
 -1 -17 -27 6.05 1.44
 -1 -17 -26 12.31 1.37
 -1 -17 -24 13.86 2.78
 -1 -17 -22 4.87 1.3
 -1 -17 -21 5.67 1.7
 -1 -17 -20 54.31 2.48
 -1 -17 -19 42.13 4.49
 -1 -17 -18 4.58 1.03
 -1 -17 -16 15 1.32
 -1 -17 -12 7.13 1.16
 -1 -17 -11 9.7 1.11
 -1 -17 -10 9.56 3.39
 -1 -17 -8 12.46 2.72
 -1 -17 -7 5.51 2.17
 -1 -17 -5 20.64 2.16
 -1 -17 -4 6.12 1.58
 -1 -17 -3 6.78 1.49
 -1 -17 -2 50.7 7.6
 -1 -17 -1 39.9 2.65
 -1 -16 -37 5.08 2.15
 -1 -16 -34 10.54 1.9
 -1 -16 -32 7.5 2.23
 -1 -16 -31 9.17 2.23
 -1 -16 -28 11.58 2.51
 -1 -16 -27 19.36 2.74
 -1 -16 -26 13.57 3.18
 -1 -16 -24 16.25 1.57
 -1 -16 -23 9.4 1.5
 -1 -16 -22 12.47 1.72
 -1 -16 -21 4.23 1.42
 -1 -16 -20 51.28 3.84
 -1 -16 -18 16.72 2.21
 -1 -16 -17 3.28 1.2
 -1 -16 -16 5.55 1.3
 -1 -16 -15 4.14 1.35
 -1 -16 -13 5.95 1.26
 -1 -16 -12 21.16 1.51
 -1 -16 -11 77.95 2.28
 -1 -16 -10 5.84 1.23
 -1 -16 -9 41.62 5.44
 -1 -16 -8 6.72 2.17
 -1 -16 -7 80.75 5.49
 -1 -16 -6 9.61 1.91
 -1 -16 -5 6.19 0.76
 -1 -16 -3 12.06 0.98
 -1 -16 -2 12.96 1.74
 -1 -16 -1 11.56 1.53
 -1 -15 -39 16.86 2.15
 -1 -15 -38 18.08 2.09
 -1 -15 -36 10.61 2.41
 -1 -15 -34 17.77 2.85
 -1 -15 -30 4.46 1.8
 -1 -15 -29 60.63 3.12
 -1 -15 -28 6.23 1.83
 -1 -15 -27 5.25 1.79
 -1 -15 -26 11.87 1.84
 -1 -15 -24 7.86 1.41
 -1 -15 -22 55.69 2.82
 -1 -15 -21 6.09 1.14
 -1 -15 -20 6.87 1.07
 -1 -15 -19 49.29 1.87
 -1 -15 -18 44.79 3.77
 -1 -15 -17 14.05 2.7
 -1 -15 -16 15.08 1.86
 -1 -15 -15 10.94 2.12
 -1 -15 -14 4.27 0.84
 -1 -15 -13 56.01 3.15
 -1 -15 -12 27.79 1.14
 -1 -15 -11 7.64 2.34
 -1 -15 -10 4.1 1.34
 -1 -15 -9 37.3 1.32
 -1 -15 -8 53.74 2.93
 -1 -15 -7 9.48 2.7
 -1 -15 -6 17.53 2.61
 -1 -15 -5 20.53 1.8
 -1 -15 -4 11.6 1.47
 -1 -15 -3 46.59 2.87
 -1 -15 -2 2.85 0.8
 -1 -15 -1 12.69 1.04
 -1 -14 -41 16.83 3.33
 -1 -14 -38 16.32 2.27
 -1 -14 -37 6.58 2.33
 -1 -14 -36 8.03 2.22
 -1 -14 -35 8.59 2.16
 -1 -14 -34 10.68 1.12
 -1 -14 -33 11.77 2.02
 -1 -14 -32 9.78 2.02
 -1 -14 -31 20.04 2.5
 -1 -14 -30 15.05 1.33
 -1 -14 -29 18.43 1.69
 -1 -14 -28 58.18 2.65
 -1 -14 -27 48.98 2.63
 -1 -14 -26 10.42 2.32
 -1 -14 -25 14.84 1.94
 -1 -14 -24 7.32 1.73
 -1 -14 -23 10.54 1.44
 -1 -14 -22 14.48 1.39
 -1 -14 -21 15.51 1.67
 -1 -14 -20 36.07 2.41
 -1 -14 -19 24.5 2.99
 -1 -14 -18 78.11 3.58
 -1 -14 -16 7.15 1.3
 -1 -14 -15 14.37 1.41
 -1 -14 -14 7.12 1.09
 -1 -14 -13 89.01 1.88
 -1 -14 -12 18.09 2.9
 -1 -14 -11 54.6 2.41
 -1 -14 -10 62.75 1.14
 -1 -14 -9 23.28 1.79
 -1 -14 -8 112.39 2.86
 -1 -14 -7 274.01 7.96
 -1 -14 -6 17.27 2.63
 -1 -14 -5 9.43 1.15
 -1 -14 -4 26.96 3.02
 -1 -14 -3 37.87 2.76
 -1 -14 -2 20.35 1.5
 -1 -14 -1 53.3 1.62
 -1 -13 -42 9.01 2.26
 -1 -13 -40 4.84 2.32
 -1 -13 -38 5.93 1.57
 -1 -13 -37 12.67 2.04
 -1 -13 -35 6.98 1.29
 -1 -13 -34 17.42 1.16
 -1 -13 -33 7.29 0.94
 -1 -13 -32 7.44 1.18
 -1 -13 -31 2.25 0.9
 -1 -13 -30 12.11 2.11
 -1 -13 -29 18.61 1.7
 -1 -13 -28 17.39 1.99
 -1 -13 -27 107.82 4.12
 -1 -13 -26 13.92 1.7
 -1 -13 -25 59.83 2.5
 -1 -13 -24 11.31 1.42
 -1 -13 -23 14.62 1.36
 -1 -13 -22 15.39 2.43
 -1 -13 -21 15.65 1.87
 -1 -13 -20 133.64 4.67
 -1 -13 -19 8.59 1.42
 -1 -13 -18 61.38 2.82
 -1 -13 -17 23.77 2.25
 -1 -13 -16 39.87 3.48
 -1 -13 -15 37.45 3.86
 -1 -13 -14 25.16 1.12
 -1 -13 -13 35.75 2.53
 -1 -13 -12 21.7 1.3
 -1 -13 -11 152.27 6.38
 -1 -13 -10 20.18 1.98
 -1 -13 -9 94.37 4.42
 -1 -13 -8 10.22 2.1
 -1 -13 -7 159.77 4.79
 -1 -13 -6 40.85 2.07
 -1 -13 -5 39.29 5.95
 -1 -13 -4 47.66 3.72
 -1 -13 -3 5.96 0.72
 -1 -13 -2 282.48 8.84
 -1 -13 -1 37.66 1.88
 -1 -12 -43 5.48 2.2
 -1 -12 -42 11.89 1.54
 -1 -12 -41 9.69 1.54
 -1 -12 -38 6.04 1.48
 -1 -12 -37 35.62 3.06
 -1 -12 -36 34.03 3.49
 -1 -12 -33 20.72 1.45
 -1 -12 -32 5.71 1.11
 -1 -12 -30 63.25 1.98
 -1 -12 -29 60.36 3.63
 -1 -12 -28 94.88 4.71
 -1 -12 -27 17.08 1.59
 -1 -12 -26 92.75 2.11
 -1 -12 -25 49.72 1.33
 -1 -12 -24 34.02 1.43
 -1 -12 -23 45.32 2.44
 -1 -12 -22 43.42 1.97
 -1 -12 -21 17.54 1.54
 -1 -12 -20 5.27 1.68
 -1 -12 -19 56.93 2.33
 -1 -12 -18 179.14 3.27
 -1 -12 -17 76.77 4.51
 -1 -12 -16 29.88 2.91
 -1 -12 -15 27.32 3.29
 -1 -12 -14 22.52 1.77
 -1 -12 -13 149.92 1.8
 -1 -12 -12 163.87 4.15
 -1 -12 -11 106.29 2.46
 -1 -12 -10 338.78 4.43
 -1 -12 -9 159.15 2.76
 -1 -12 -8 400.13 7.89
 -1 -12 -7 25.4 1.74
 -1 -12 -6 32.38 0.93
 -1 -12 -5 58.64 2.66
 -1 -12 -4 59.88 1.96
 -1 -12 -3 5.37 0.55
 -1 -12 -2 112.26 5.5
 -1 -12 -1 121.32 5.05
 -1 -11 -45 10.32 1.71
 -1 -11 -44 4.13 1.73
 -1 -11 -43 5.81 1.59
 -1 -11 -42 7.17 1.53
 -1 -11 -40 31.14 2.93
 -1 -11 -39 5.57 2.52
 -1 -11 -38 20.23 1.81
 -1 -11 -37 25.33 1.58
 -1 -11 -36 36.1 1.52
 -1 -11 -34 23.06 1.26
 -1 -11 -33 34.23 1.62
 -1 -11 -32 8.78 2.41
 -1 -11 -31 18.2 1.33
 -1 -11 -30 116.97 2.32
 -1 -11 -29 60.43 1.99
 -1 -11 -28 66.68 2.32
 -1 -11 -27 16.94 1.29
 -1 -11 -26 14.96 1.47
 -1 -11 -25 28.09 2.16
 -1 -11 -24 16.5 1.35
 -1 -11 -23 25.93 1.87
 -1 -11 -22 62.53 3.49
 -1 -11 -21 26.29 1.5
 -1 -11 -20 10.86 4.17
 -1 -11 -19 20.19 3.8
 -1 -11 -18 131.39 3.59
 -1 -11 -17 43.7 1.53
 -1 -11 -16 4.92 0.71
 -1 -11 -15 245.94 8.03
 -1 -11 -14 81.17 1.61
 -1 -11 -12 104.86 5.46
 -1 -11 -11 24.29 1.03
 -1 -11 -10 154.49 4.47
 -1 -11 -9 321.8 3.61
 -1 -11 -8 181.76 4.23
 -1 -11 -7 64.34 1.49
 -1 -11 -6 3.61 0.75
 -1 -11 -5 131.31 1.17
 -1 -11 -4 11.04 0.59
 -1 -11 -3 54.19 2.84
 -1 -11 -2 69.91 5.93
 -1 -11 -1 22.1 3.28
 -1 -10 -46 16.82 1.93
 -1 -10 -45 32.16 1.93
 -1 -10 -44 30.05 1.89
 -1 -10 -43 11.99 2.43
 -1 -10 -42 36.27 1.82
 -1 -10 -41 4.5 1.8
 -1 -10 -39 16.76 1.75
 -1 -10 -38 37.93 1.55
 -1 -10 -37 32.12 1.4
 -1 -10 -36 27.24 2.29
 -1 -10 -35 32.82 2.17
 -1 -10 -34 3.16 1.53
 -1 -10 -33 38.87 1.65
 -1 -10 -32 15.58 1.36
 -1 -10 -31 70.59 2.93
 -1 -10 -30 6.63 1.29
 -1 -10 -29 48.83 2.35
 -1 -10 -28 25.15 1.3
 -1 -10 -27 235.47 3.98
 -1 -10 -26 135.75 2.52
 -1 -10 -25 77.85 1.75
 -1 -10 -24 88.2 3.05
 -1 -10 -23 20.83 1.07
 -1 -10 -22 3.89 1.29
 -1 -10 -21 30.69 2.41
 -1 -10 -19 76 4.19
 -1 -10 -18 263.83 7.34
 -1 -10 -17 44.3 2.4
 -1 -10 -16 24.52 1.4
 -1 -10 -15 11.24 1.97
 -1 -10 -14 34.75 1.29
 -1 -10 -13 37.72 5.26
 -1 -10 -12 14.73 1.39
 -1 -10 -11 110.19 3.23
 -1 -10 -10 35.66 1.33
 -1 -10 -9 181.22 4.16
 -1 -10 -8 43.35 0.95
 -1 -10 -7 162.61 4.13
 -1 -10 -6 161.44 1.76
 -1 -10 -5 12.07 0.98
 -1 -10 -4 87.31 3.06
 -1 -10 -3 11.93 0.56
 -1 -10 -2 5.72 0.82
 -1 -10 -1 38.08 3.2
 -1 -9 -46 14.22 1.74
 -1 -9 -45 32.88 2.9
 -1 -9 -44 7.95 1.65
 -1 -9 -42 3.85 1.82
 -1 -9 -40 9.55 1.59
 -1 -9 -39 31.77 1.84
 -1 -9 -37 14.29 1.63
 -1 -9 -36 13.98 1.29
 -1 -9 -35 10.63 1.25
 -1 -9 -34 63.95 1.41
 -1 -9 -33 52.6 1.58
 -1 -9 -32 2.77 1.31
 -1 -9 -31 55.92 1.83
 -1 -9 -30 7.81 1.84
 -1 -9 -29 329.93 5.26
 -1 -9 -28 188.55 4.21
 -1 -9 -27 185.88 3.86
 -1 -9 -26 100.13 1.61
 -1 -9 -25 43.7 1.79
 -1 -9 -24 46.33 1.32
 -1 -9 -23 66.31 2.12
 -1 -9 -22 14.73 1.73
 -1 -9 -21 72.34 1.65
 -1 -9 -20 55.76 1.57
 -1 -9 -19 176.96 3.04
 -1 -9 -18 46.37 1.06
 -1 -9 -17 60.71 1.89
 -1 -9 -16 123.05 2.75
 -1 -9 -15 51.02 1.35
 -1 -9 -14 188.33 5.21
 -1 -9 -13 51.33 1.47
 -1 -9 -12 260.21 5.11
 -1 -9 -11 321.56 5.62
 -1 -9 -10 407.73 3.96
 -1 -9 -9 563.35 8.97
 -1 -9 -8 314.53 8.21
 -1 -9 -7 475.02 5.45
 -1 -9 -6 291.84 2.3
 -1 -9 -5 97.28 2.06
 -1 -9 -4 150.48 2.98
 -1 -9 -3 110.68 3.93
 -1 -9 -2 532.05 12.64
 -1 -9 -1 264.45 1.01
 -1 -8 -47 26.93 2.1
 -1 -8 -45 45.95 1.79
 -1 -8 -44 16.01 1.67
 -1 -8 -43 3.87 1.92
 -1 -8 -42 4.17 1.77
 -1 -8 -41 7.27 1.66
 -1 -8 -38 37.79 2.04
 -1 -8 -37 74.59 3.51
 -1 -8 -36 13.07 1.46
 -1 -8 -35 35.21 1.53
 -1 -8 -34 12.24 1.3
 -1 -8 -33 6.17 1.69
 -1 -8 -32 36.29 1.8
 -1 -8 -30 35.48 1.55
 -1 -8 -29 50.38 1.66
 -1 -8 -28 7.87 1.52
 -1 -8 -27 191.62 5.09
 -1 -8 -26 4.58 1.63
 -1 -8 -25 249.03 2.26
 -1 -8 -24 22.64 1.96
 -1 -8 -23 28.22 2.2
 -1 -8 -22 40.77 1.62
 -1 -8 -21 17.98 1.55
 -1 -8 -20 96.88 1.37
 -1 -8 -19 82.28 1.07
 -1 -8 -18 27.41 0.87
 -1 -8 -17 97.95 1.28
 -1 -8 -16 64.27 2.29
 -1 -8 -15 27.08 0.79
 -1 -8 -14 69.71 1.32
 -1 -8 -13 42.79 1.06
 -1 -8 -12 332.96 3.45
 -1 -8 -11 601.06 10.01
 -1 -8 -10 19.7 0.76
 -1 -8 -9 699.46 17.77
 -1 -8 -8 204.02 3.21
 -1 -8 -7 346.34 5.35
 -1 -8 -6 125.45 2.35
 -1 -8 -5 91.94 0.8
 -1 -8 -4 225.82 5.09
 -1 -8 -3 48.57 0.57
 -1 -8 -2 124.43 1.01
 -1 -8 -1 41.63 0.7
 -1 -7 -49 29.82 3.17
 -1 -7 -48 82.73 2.56
 -1 -7 -47 23.09 2.54
 -1 -7 -46 19.73 2.14
 -1 -7 -45 17.79 2.01
 -1 -7 -44 3.97 1.91
 -1 -7 -39 13.51 1.76
 -1 -7 -38 71.02 3.37
 -1 -7 -37 87.54 1.87
 -1 -7 -36 108.96 2
 -1 -7 -35 13.03 2.09
 -1 -7 -34 20.45 1.72
 -1 -7 -33 33.71 1.7
 -1 -7 -32 38.22 1.67
 -1 -7 -31 35.15 2.57
 -1 -7 -30 93.94 2.08
 -1 -7 -29 160.3 2.38
 -1 -7 -28 239.92 5.87
 -1 -7 -26 47.29 1.35
 -1 -7 -25 23.24 1.25
 -1 -7 -24 28.38 2.01
 -1 -7 -23 6.72 1.13
 -1 -7 -22 31.02 1.55
 -1 -7 -21 142.66 2.45
 -1 -7 -20 231.89 2.13
 -1 -7 -19 50.83 1.6
 -1 -7 -18 147.07 2.36
 -1 -7 -17 21.31 0.92
 -1 -7 -16 13.73 0.82
 -1 -7 -15 115.14 1.5
 -1 -7 -14 34.56 1.11
 -1 -7 -13 290.85 3.45
 -1 -7 -12 72.2 0.81
 -1 -7 -11 206.09 1.84
 -1 -7 -10 1874.64 24.29
 -1 -7 -9 6.77 1.17
 -1 -7 -8 133.41 1.46
 -1 -7 -7 78.44 0.68
 -1 -7 -6 3.24 0.5
 -1 -7 -5 219.74 3
 -1 -7 -4 28.67 0.75
 -1 -7 -3 162.6 2.5
 -1 -7 -2 162.86 3.38
 -1 -7 -1 94.18 4.41
 -1 -6 -50 21.77 2.35
 -1 -6 -49 5 2.21
 -1 -6 -46 7.15 1.92
 -1 -6 -45 15.67 2
 -1 -6 -44 38.74 2.67
 -1 -6 -43 6.34 1.69
 -1 -6 -42 5.83 1.66
 -1 -6 -41 11.47 1.6
 -1 -6 -40 11.26 1.71
 -1 -6 -39 22.74 1.98
 -1 -6 -38 38.39 1.53
 -1 -6 -37 7.49 1.76
 -1 -6 -36 59.11 2.02
 -1 -6 -35 47.34 1.84
 -1 -6 -34 78.34 1.9
 -1 -6 -33 18.41 1.69
 -1 -6 -32 70.65 2.62
 -1 -6 -31 13.55 1.74
 -1 -6 -30 216.24 2.93
 -1 -6 -29 6.95 1.58
 -1 -6 -28 59.91 1.48
 -1 -6 -27 36.67 1.38
 -1 -6 -26 96.22 1.95
 -1 -6 -25 34.39 1.55
 -1 -6 -24 113.16 2.31
 -1 -6 -23 139.24 1.47
 -1 -6 -22 137.81 1.98
 -1 -6 -21 146.87 1.81
 -1 -6 -20 132.16 1.37
 -1 -6 -19 29.86 1.14
 -1 -6 -18 98.31 2.4
 -1 -6 -17 54.54 1.07
 -1 -6 -16 60.06 1.31
 -1 -6 -15 108.61 1.29
 -1 -6 -14 2.33 0.8
 -1 -6 -13 158.7 1.79
 -1 -6 -12 151.56 3.45
 -1 -6 -11 89.01 3.34
 -1 -6 -10 532.66 5.72
 -1 -6 -9 59.36 1.07
 -1 -6 -8 417.29 5.21
 -1 -6 -7 133.36 1.88
 -1 -6 -6 273.27 2.56
 -1 -6 -5 271.98 1.81
 -1 -6 -4 383.33 2.48
 -1 -6 -3 591.46 3.74
 -1 -6 -2 658.24 7.31
 -1 -6 -1 41.14 0.89
 -1 -5 -49 18.21 1.99
 -1 -5 -48 14.97 1.94
 -1 -5 -46 23.13 2.31
 -1 -5 -45 20.32 1.86
 -1 -5 -43 6.29 1.82
 -1 -5 -42 7.88 1.65
 -1 -5 -41 18.69 1.78
 -1 -5 -40 20.38 1.56
 -1 -5 -39 77.32 2.16
 -1 -5 -38 49.37 2.76
 -1 -5 -37 124.65 2.42
 -1 -5 -36 11.84 2.18
 -1 -5 -35 14.9 2.12
 -1 -5 -34 130.74 2.37
 -1 -5 -33 52.93 2.12
 -1 -5 -32 50.9 1.86
 -1 -5 -31 46.07 1.82
 -1 -5 -30 92.61 1.88
 -1 -5 -29 150.83 1.99
 -1 -5 -28 84.76 1.79
 -1 -5 -27 27.03 1.35
 -1 -5 -26 343.85 4.94
 -1 -5 -25 88.53 1.41
 -1 -5 -24 140.72 1.55
 -1 -5 -23 50.94 1.38
 -1 -5 -22 11.56 1.78
 -1 -5 -21 12.01 1.13
 -1 -5 -20 118.71 1.34
 -1 -5 -19 374.27 3.02
 -1 -5 -18 355.05 3.39
 -1 -5 -17 201.75 1.3
 -1 -5 -16 577.76 5.45
 -1 -5 -15 94.27 1.01
 -1 -5 -14 32.97 0.83
 -1 -5 -13 27.4 0.93
 -1 -5 -12 45.55 1.12
 -1 -5 -11 30.54 0.8
 -1 -5 -10 388.42 7.83
 -1 -5 -9 494.33 7.67
 -1 -5 -8 1039.25 8.9
 -1 -5 -7 136.5 1.33
 -1 -5 -6 240.69 2.14
 -1 -5 -5 59.07 0.72
 -1 -5 -4 33.35 0.81
 -1 -5 -3 79.04 1.32
 -1 -5 -2 758.59 9.65
 -1 -5 -1 221.55 4.5
 -1 -4 -49 7.21 2.06
 -1 -4 -47 9.88 2.44
 -1 -4 -46 21.84 2.36
 -1 -4 -45 21.8 2.19
 -1 -4 -43 32.9 2.83
 -1 -4 -42 16.86 1.7
 -1 -4 -41 40.69 2.18
 -1 -4 -40 76.73 2.89
 -1 -4 -39 26.35 1.56
 -1 -4 -38 24.85 1.53
 -1 -4 -37 150.18 2.69
 -1 -4 -35 68.56 1.9
 -1 -4 -33 78.4 1.56
 -1 -4 -32 39.3 1.6
 -1 -4 -31 120.32 1.65
 -1 -4 -30 67.45 1.48
 -1 -4 -29 5.77 1.37
 -1 -4 -28 6.18 1.32
 -1 -4 -27 45.61 1.32
 -1 -4 -26 63.61 1.52
 -1 -4 -25 51.17 1.26
 -1 -4 -23 64.31 1.71
 -1 -4 -22 220.97 2.44
 -1 -4 -21 275.23 4.27
 -1 -4 -20 344.31 3.29
 -1 -4 -19 13.65 1.06
 -1 -4 -18 75.98 1.85
 -1 -4 -17 787.57 3.47
 -1 -4 -16 266.46 1.59
 -1 -4 -15 130.11 1.38
 -1 -4 -14 722.6 5.87
 -1 -4 -13 977.6 12.89
 -1 -4 -12 79.84 1.4
 -1 -4 -11 39.69 0.87
 -1 -4 -10 262.65 1.88
 -1 -4 -9 598.98 11.43
 -1 -4 -8 553.95 7.59
 -1 -4 -7 20.65 0.55
 -1 -4 -6 447.67 7.86
 -1 -4 -5 1039.07 6.25
 -1 -4 -4 80.84 0.95
 -1 -4 -3 214.19 2.91
 -1 -4 -2 2850.88 12.19
 -1 -4 -1 1116.22 8.66
 -1 -3 -50 4.79 2.17
 -1 -3 -49 8.31 2.91
 -1 -3 -48 35.8 2.48
 -1 -3 -47 23.13 2.8
 -1 -3 -46 23.06 2.12
 -1 -3 -45 32.14 2
 -1 -3 -44 27.05 2.25
 -1 -3 -43 24.42 1.75
 -1 -3 -42 8.75 1.9
 -1 -3 -41 6.02 1.66
 -1 -3 -39 131.56 2.92
 -1 -3 -38 60.34 1.61
 -1 -3 -37 97.42 2.07
 -1 -3 -36 39.88 1.77
 -1 -3 -35 64.77 2.17
 -1 -3 -34 130.92 1.69
 -1 -3 -33 11.24 1.47
 -1 -3 -32 9.61 1.63
 -1 -3 -31 23.63 1.59
 -1 -3 -30 18.09 1.55
 -1 -3 -29 73.38 2.15
 -1 -3 -28 245.55 2.56
 -1 -3 -27 14.72 1.65
 -1 -3 -26 15.1 2.55
 -1 -3 -25 7.27 2.01
 -1 -3 -24 9.74 1.51
 -1 -3 -23 10.69 1.48
 -1 -3 -22 59.66 1.51
 -1 -3 -21 63.59 1.9
 -1 -3 -20 94.03 1.97
 -1 -3 -19 526.45 9.01
 -1 -3 -18 149.63 2.49
 -1 -3 -17 584.84 4.32
 -1 -3 -16 426.96 2.09
 -1 -3 -15 249.4 1.68
 -1 -3 -14 75.59 1.72
 -1 -3 -13 250.19 1.57
 -1 -3 -12 606.83 11.89
 -1 -3 -11 658.93 7.49
 -1 -3 -10 106.05 1.44
 -1 -3 -9 1040.2 11.76
 -1 -3 -8 516 6.42
 -1 -3 -7 631.27 5.7
 -1 -3 -6 138.31 1.2
 -1 -3 -5 1518.63 17.41
 -1 -3 -4 826.61 9.44
 -1 -3 -3 3356.18 37.97
 -1 -3 -2 1839.44 18.94
 -1 -3 -1 6009.39 80.58
 -1 -2 -51 9.16 2.13
 -1 -2 -49 19.18 2.49
 -1 -2 -48 11.01 2.87
 -1 -2 -47 19.18 2.41
 -1 -2 -46 41.4 2.43
 -1 -2 -45 10.83 1.96
 -1 -2 -43 17.82 1.75
 -1 -2 -42 61.42 2.34
 -1 -2 -39 28.23 1.85
 -1 -2 -38 46.44 1.53
 -1 -2 -37 200.11 2.71
 -1 -2 -36 85.24 1.86
 -1 -2 -35 45.15 1.76
 -1 -2 -34 81.88 1.57
 -1 -2 -33 19.92 1.41
 -1 -2 -32 19.48 1.43
 -1 -2 -31 10.89 1.69
 -1 -2 -30 30.41 2.11
 -1 -2 -29 4.82 1.38
 -1 -2 -28 157.28 1.75
 -1 -2 -26 52.41 1.49
 -1 -2 -25 58.44 2.22
 -1 -2 -24 122.65 3.31
 -1 -2 -23 25.9 1.25
 -1 -2 -22 120.34 1.6
 -1 -2 -21 549.21 3.95
 -1 -2 -20 106.11 1.51
 -1 -2 -19 1820.45 23.79
 -1 -2 -18 475.09 7.75
 -1 -2 -17 573.21 7.9
 -1 -2 -16 85.05 1.26
 -1 -2 -15 392.98 2.35
 -1 -2 -14 273.48 3.72
 -1 -2 -13 10.04 0.81
 -1 -2 -12 390.51 4.21
 -1 -2 -11 411.34 3.75
 -1 -2 -10 543.24 10.51
 -1 -2 -9 1192.83 11.32
 -1 -2 -8 1548.96 14.51
 -1 -2 -7 882.75 15.17
 -1 -2 -6 180.16 2.21
 -1 -2 -5 34.15 0.42
 -1 -2 -4 1252.82 8.06
 -1 -2 -3 5830.4 74.32
 -1 -2 -2 3931.22 21.98
 -1 -2 -1 23293.93 129.82
 -1 -1 -51 10.6 2.31
 -1 -1 -49 5.92 2.66
 -1 -1 -47 25.71 2.61
 -1 -1 -46 32.96 2.54
 -1 -1 -45 6.25 1.78
 -1 -1 -43 14.52 1.74
 -1 -1 -42 33.02 1.75
 -1 -1 -41 56.71 2.06
 -1 -1 -40 54.61 1.67
 -1 -1 -39 43.65 1.55
 -1 -1 -38 53.96 1.85
 -1 -1 -37 154.14 3.9
 -1 -1 -36 47.76 1.56
 -1 -1 -35 102.3 1.65
 -1 -1 -34 31.91 1.57
 -1 -1 -33 9.47 1.52
 -1 -1 -32 9 1.44
 -1 -1 -31 17.09 1.38
 -1 -1 -30 57 1.68
 -1 -1 -29 142.88 2.27
 -1 -1 -28 258.57 5.03
 -1 -1 -27 40.1 1.51
 -1 -1 -26 152.9 1.73
 -1 -1 -25 97.76 2.18
 -1 -1 -24 127.7 2.45
 -1 -1 -23 233.73 3.09
 -1 -1 -22 110.48 1.55
 -1 -1 -21 222.29 3.64
 -1 -1 -20 211.96 3.37
 -1 -1 -19 884.29 9.35
 -1 -1 -18 31.88 1.22
 -1 -1 -17 258.35 3.2
 -1 -1 -16 282.71 4.06
 -1 -1 -15 24.47 0.77
 -1 -1 -14 598.05 6.32
 -1 -1 -13 522.49 4.03
 -1 -1 -12 410.47 4.44
 -1 -1 -11 534 4.87
 -1 -1 -10 780.91 10.56
 -1 -1 -9 21.53 0.65
 -1 -1 -8 5202.2 60.05
 -1 -1 -7 1050.36 12.99
 -1 -1 -6 1918.19 15.8
 -1 -1 -5 552.16 7.93
 -1 -1 -4 751.91 6.41
 -1 -1 -3 2925.25 22.94
 -1 -1 -2 1019.59 5.3
 -1 -1 -1 1968.01 17
 0 0 2 160.91 2.06
 0 0 4 5347.38 20.6
 0 0 6 2047.36 14.92
 0 0 8 139.28 2.06
 0 0 10 3064.15 23.13
 0 0 12 107.26 2.69
 0 0 14 537.92 4.02
 0 0 16 690.34 4.71
 0 0 18 5746.16 36.31
 0 0 20 4166.7 41.03
 0 0 22 515.11 5.76
 0 0 24 124.08 2.19
 0 0 34 128.69 3.43
 0 0 38 662.15 15.43
 0 0 42 75.8 2.62
 0 0 46 52.18 6.49
 0 0 50 16.78 3.01
 0 1 1 1164.41 9.73
 0 1 2 2206.33 62.35
 0 1 3 1662.03 24.09
 0 1 4 2058.52 15.61
 0 1 5 1510.23 8.94
 0 1 6 5.98 1.17
 0 1 7 62.47 2.12
 0 1 8 2200.91 31.83
 0 1 9 1477.99 10.61
 0 1 10 171.77 2.46
 0 1 11 374.8 2.7
 0 1 12 1363.65 9.9
 0 1 13 227.24 2.25
 0 1 14 144.25 1.63
 0 1 15 1591.88 9.99
 0 1 17 190.76 1.21
 0 1 18 2.57 0.95
 0 1 19 111.57 1.34
 0 1 20 27.74 1.11
 0 1 21 10.23 1.01
 0 1 22 25.9 1.16
 0 1 23 29.66 1.1
 0 1 24 4.74 1.22
 0 1 25 34.64 1.05
 0 1 26 128.41 1.69
 0 1 27 52.49 1.15
 0 1 28 12.05 1.3
 0 1 29 129.16 1.61
 0 1 30 38.65 1.53
 0 1 32 11.1 1.33
 0 1 33 112.47 1.47
 0 1 34 45.04 1.52
 0 1 35 382.23 6.44
 0 1 36 3.64 1.6
 0 1 37 103.05 1.85
 0 1 38 11.34 1.45
 0 1 39 31.82 1.51
 0 1 40 125.47 2.05
 0 1 41 51.95 1.74
 0 1 42 14.54 1.69
 0 1 43 10.61 1.74
 0 1 45 4.34 1.72
 0 1 46 29.21 2.03
 0 1 47 83.69 3.88
 0 1 48 27.2 2.26
 0 1 50 11.79 2.23
 0 2 0 1586.63 10.76
 0 2 1 2406.85 27.75
 0 2 2 885.5 13.37
 0 2 3 2795.61 35.2
 0 2 4 1351.54 9.58
 0 2 6 958.42 6.88
 0 2 7 327.73 3.41
 0 2 8 152.74 1.04
 0 2 9 86.77 0.89
 0 2 10 1.66 0.63
 0 2 11 355.73 3.13
 0 2 12 830.69 5.78
 0 2 13 471.34 2.52
 0 2 14 1431.37 16.41
 0 2 15 292.29 3.44
 0 2 16 854.16 4.86
 0 2 17 280.26 2.36
 0 2 18 4.2 0.9
 0 2 19 1999.35 9.58
 0 2 20 1596.04 19.08
 0 2 21 329.75 2.75
 0 2 22 34.14 1
 0 2 23 15.59 1.05
 0 2 24 43.86 1.26
 0 2 25 2.94 1.06
 0 2 27 154.33 1.62
 0 2 29 59.18 1.34
 0 2 30 167.68 2.41
 0 2 31 12.85 1.21
 0 2 32 72.42 1.36
 0 2 33 17.6 1.59
 0 2 34 20.21 1.64
 0 2 35 36.67 1.48
 0 2 36 358.44 5.73
 0 2 37 59.25 2.02
 0 2 38 285.74 3.61
 0 2 39 110.27 1.96
 0 2 40 126.58 1.98
 0 2 41 69.75 2.62
 0 2 42 44.35 1.67
 0 2 43 4.57 1.75
 0 2 44 15.6 1.69
 0 2 45 4.8 2.3
 0 2 46 20.31 2.35
 0 2 47 6.27 2.07
 0 2 48 16.84 2.03
 0 2 49 7.95 2.24
 0 2 50 11.43 2.44
 0 3 1 237.25 5.38
 0 3 2 39.89 0.38
 0 3 3 288.31 4.37
 0 3 4 967.54 13.8
 0 3 5 1328.13 64.02
 0 3 6 49.59 1.13
 0 3 7 8193.53 111.74
 0 3 8 317.03 3.38
 0 3 9 1243.05 16.62
 0 3 10 3.68 0.53
 0 3 11 3562.25 28.27
 0 3 12 43.11 0.71
 0 3 13 116.02 2.03
 0 3 14 11.86 0.81
 0 3 15 383.62 4.11
 0 3 16 23.05 0.82
 0 3 17 224.64 2.49
 0 3 18 301.06 5.97
 0 3 19 169.93 3.2
 0 3 20 167.79 3.86
 0 3 21 17.29 1.04
 0 3 22 390.14 4.03
 0 3 23 5.3 1.13
 0 3 25 16.16 1
 0 3 26 107.43 1.39
 0 3 27 1550.76 15.57
 0 3 28 4.81 1.13
 0 3 29 19.33 1.23
 0 3 31 72.92 1.54
 0 3 32 6.67 1.24
 0 3 33 11.03 1.37
 0 3 34 25.23 1.48
 0 3 35 41.32 1.38
 0 3 36 34.11 1.4
 0 3 37 252.07 2.75
 0 3 38 103.43 2.06
 0 3 39 37.62 1.56
 0 3 40 22.94 1.61
 0 3 41 5.63 1.63
 0 3 42 7.76 1.63
 0 3 44 15.46 2.08
 0 3 45 61.23 2.21
 0 3 46 7.2 2.28
 0 3 47 64.42 3.43
 0 4 0 514.71 5.34
 0 4 1 1.21 0.41
 0 4 2 46.75 2.67
 0 4 3 1807.34 11.28
 0 4 4 773.46 10.13
 0 4 5 765.85 6.64
 0 4 6 363.42 7.34
 0 4 7 1.24 0.35
 0 4 8 1910.07 24.19
 0 4 9 21.64 1.28
 0 4 10 394.08 10.01
 0 4 11 36.73 0.86
 0 4 12 213.14 3.6
 0 4 13 117.48 1.59
 0 4 14 2.68 0.75
 0 4 15 85.82 1.44
 0 4 17 52.28 0.98
 0 4 18 302.11 2.83
 0 4 19 23.95 0.84
 0 4 20 140.8 1.66
 0 4 22 310.85 3.25
 0 4 23 141.28 1.65
 0 4 24 36.06 0.99
 0 4 25 173.59 2.09
 0 4 26 58.7 1.1
 0 4 27 12.71 1.05
 0 4 28 119.61 1.8
 0 4 30 13.08 1.26
 0 4 31 7.96 1.2
 0 4 33 8.31 1.61
 0 4 34 117.45 1.59
 0 4 36 21.21 1.47
 0 4 37 15.29 1.44
 0 4 38 45.99 1.47
 0 4 39 15.33 1.45
 0 4 40 20.49 1.49
 0 4 41 23.66 1.69
 0 4 42 11.34 1.61
 0 4 43 12.02 2.06
 0 4 44 4.63 1.91
 0 4 46 6.28 2.03
 0 4 47 9.27 1.84
 0 4 48 7.2 2.19
 0 4 51 11.86 1.99
 0 5 1 608.15 5.03
 0 5 2 130.83 1.52
 0 5 3 43.86 1.58
 0 5 4 305.07 3.18
 0 5 5 131.86 0.89
 0 5 6 1028.15 11.96
 0 5 7 385.46 14.18
 0 5 8 1222.06 14.5
 0 5 9 871.71 9.48
 0 5 10 101.65 2
 0 5 11 1139.43 14.78
 0 5 12 361.32 3.88
 0 5 13 66.59 1.04
 0 5 14 198.75 2.4
 0 5 15 58.34 0.87
 0 5 16 181.69 1.7
 0 5 17 29.73 0.74
 0 5 18 151.08 1.23
 0 5 19 2.14 0.83
 0 5 21 108.03 1.19
 0 5 22 111.5 1.62
 0 5 23 22.66 0.91
 0 5 25 47.35 1.02
 0 5 26 48.76 1.29
 0 5 27 226.6 3.38
 0 5 29 11.55 1.23
 0 5 30 46.44 1.49
 0 5 31 60.04 1.62
 0 5 32 17.85 1.2
 0 5 33 69.62 1.36
 0 5 34 12.41 1.5
 0 5 35 65.17 1.52
 0 5 36 166.76 3.56
 0 5 37 17.37 1.38
 0 5 38 6.18 1.44
 0 5 39 4.46 1.5
 0 5 40 66.86 2.06
 0 5 42 12.09 2.7
 0 5 45 16.5 1.75
 0 5 46 25.77 2.15
 0 5 47 82.76 2
 0 5 48 9.17 1.87
 0 5 49 8.28 1.86
 0 5 50 28.76 1.89
 0 6 2 806.38 4.67
 0 6 3 40.48 0.42
 0 6 4 257.28 2.51
 0 6 5 958.05 9.98
 0 6 6 104.57 0.97
 0 6 7 201.06 1.15
 0 6 8 434.82 5.52
 0 6 9 69.69 1.16
 0 6 10 68.21 1.91
 0 6 11 382.2 3.39
 0 6 12 47.87 1.34
 0 6 13 8.33 0.9
 0 6 14 194.87 2.67
 0 6 15 254.85 2.76
 0 6 17 12.91 0.8
 0 6 18 285.91 2.24
 0 6 19 39.53 0.94
 0 6 20 33.83 1.08
 0 6 22 5.68 0.81
 0 6 23 7.08 0.96
 0 6 24 62.95 1.38
 0 6 25 8.63 1.12
 0 6 26 11.97 1.17
 0 6 27 10.42 1.13
 0 6 29 32.3 2.01
 0 6 30 20.58 1.36
 0 6 31 36.83 2.11
 0 6 32 216.09 2.35
 0 6 33 8.58 1.37
 0 6 34 39.04 1.61
 0 6 36 3.76 1.4
 0 6 37 71.63 1.62
 0 6 38 3.17 1.51
 0 6 40 56.08 1.77
 0 6 41 21.46 1.92
 0 6 44 42.36 1.77
 0 6 45 5.7 2.42
 0 6 47 7.79 1.95
 0 6 48 16.65 1.9
 0 6 49 7.11 2.03
 0 7 1 595.44 5.72
 0 7 2 668.07 9.9
 0 7 3 1707.35 30.78
 0 7 4 2.17 0.3
 0 7 5 121.58 1.7
 0 7 6 4.75 0.48
 0 7 7 177.11 2.72
 0 7 9 14.42 0.68
 0 7 10 10.12 0.75
 0 7 11 7.28 0.77
 0 7 12 7.95 0.83
 0 7 13 222.39 3.44
 0 7 14 28.7 1.17
 0 7 15 233.16 2.56
 0 7 16 69.24 1.77
 0 7 17 974.01 7.35
 0 7 18 151.29 2.74
 0 7 19 58.97 1.1
 0 7 20 321.97 3.5
 0 7 21 129.5 1.66
 0 7 22 26.92 0.83
 0 7 23 14.29 1.04
 0 7 25 13.02 0.93
 0 7 26 119.86 1.86
 0 7 27 6.07 1.17
 0 7 28 170.24 3.02
 0 7 29 52.63 1.91
 0 7 30 115.08 2.6
 0 7 31 46.13 1.23
 0 7 32 48.37 1.34
 0 7 33 29.28 1.23
 0 7 34 46.34 1.31
 0 7 35 134.49 1.67
 0 7 36 11.37 1.39
 0 7 37 19.77 1.57
 0 7 38 46.84 1.86
 0 7 39 3.44 1.56
 0 7 40 32.12 1.66
 0 7 42 15.05 1.79
 0 7 44 8.29 1.9
 0 7 45 13.63 1.68
 0 7 48 7.9 2.08
 0 7 49 20 2.89
 0 8 0 287.99 1.5
 0 8 1 6.17 0.78
 0 8 2 27.85 0.98
 0 8 3 176.8 1.37
 0 8 4 415.66 6.61
 0 8 5 13.6 0.55
 0 8 6 50.26 1.34
 0 8 7 2.4 0.53
 0 8 8 31.19 1.04
 0 8 9 237.66 4
 0 8 10 18.73 0.89
 0 8 11 2.69 0.74
 0 8 12 38.4 1.47
 0 8 13 4.91 0.84
 0 8 14 251.98 2.48
 0 8 17 95.85 1.53
 0 8 18 15.29 0.69
 0 8 19 11.62 0.76
 0 8 20 110.85 1.91
 0 8 21 52.79 1.08
 0 8 22 91.38 1.1
 0 8 23 161.76 3.48
 0 8 26 5.81 0.88
 0 8 28 9.14 0.97
 0 8 29 185.78 2.7
 0 8 31 70.74 1.3
 0 8 32 119.7 1.99
 0 8 34 22.89 1.44
 0 8 35 70.44 1.4
 0 8 36 2.89 1.39
 0 8 37 22.54 1.42
 0 8 38 28.08 1.4
 0 8 40 4.92 1.76
 0 8 41 13.71 1.51
 0 8 42 7.71 1.56
 0 8 44 22.26 1.78
 0 8 47 8.56 2.03
 0 9 1 186.19 1.78
 0 9 3 13.95 0.79
 0 9 4 207.48 2.01
 0 9 5 9.98 1.18
 0 9 6 49.86 4.52
 0 9 8 237.16 3.24
 0 9 9 498.66 5.31
 0 9 10 182.83 1.53
 0 9 11 24.08 0.68
 0 9 12 42.5 0.93
 0 9 13 16.66 0.85
 0 9 14 9.89 0.89
 0 9 15 25.36 1.61
 0 9 16 305.13 9.08
 0 9 17 10.97 1.23
 0 9 18 148.43 3.61
 0 9 19 348.71 3.09
 0 9 21 41.6 1.35
 0 9 22 65.66 1.47
 0 9 23 13.42 0.93
 0 9 24 20.85 0.96
 0 9 25 32.94 1.05
 0 9 26 91.87 1.8
 0 9 27 155.21 1.76
 0 9 28 2.66 1.22
 0 9 29 263.85 4.16
 0 9 30 52.06 1.8
 0 9 32 86.41 3.18
 0 9 33 87.53 2.37
 0 9 34 40.63 1.6
 0 9 35 13.91 1.22
 0 9 36 4.15 1.35
 0 9 37 160.38 3.67
 0 9 38 46.5 1.58
 0 9 39 4.64 1.46
 0 9 42 23.53 2.06
 0 9 44 41.33 1.95
 0 9 45 4.87 2.04
 0 9 46 9.77 1.98
 0 9 47 155.81 3.93
 0 10 0 12.66 1.37
 0 10 1 3.69 0.62
 0 10 2 45.28 1.66
 0 10 3 189.6 2.72
 0 10 4 57.25 1.35
 0 10 6 13.15 0.97
 0 10 7 122.07 4.42
 0 10 8 493.93 7.42
 0 10 9 1286.39 16.58
 0 10 10 1487.73 17.83
 0 10 11 345.68 5.44
 0 10 12 115.66 2.57
 0 10 13 202.48 2.75
 0 10 14 145.16 1.77
 0 10 15 194.43 3.67
 0 10 16 125.14 2.98
 0 10 17 29.81 1.34
 0 10 18 14.61 1.65
 0 10 19 15.31 0.78
 0 10 20 5.73 1.49
 0 10 21 227.68 4.96
 0 10 22 19.28 1.15
 0 10 23 10.57 1.35
 0 10 24 180.72 2.99
 0 10 25 42.39 1.21
 0 10 26 27.32 1.12
 0 10 27 70.2 1.97
 0 10 28 244.84 3.78
 0 10 29 260.55 3.14
 0 10 30 151.35 6.08
 0 10 35 9.22 2.07
 0 10 38 21.8 3.25
 0 10 39 27.34 1.87
 0 10 40 10.04 1.87
 0 10 41 5.64 1.8
 0 10 44 34.7 1.92
 0 10 45 8.74 2.31
 0 11 1 241.18 7.18
 0 11 2 96.93 2.04
 0 11 3 27.63 0.74
 0 11 4 138.79 3.73
 0 11 5 219.1 3.08
 0 11 6 16.54 0.75
 0 11 7 502.99 2.18
 0 11 8 21.79 0.8
 0 11 9 111.13 6.09
 0 11 10 50.83 2.61
 0 11 11 399.4 10.18
 0 11 13 24 1.43
 0 11 15 50.94 1.8
 0 11 17 44.14 1.28
 0 11 18 3.05 1.03
 0 11 19 9.71 1.14
 0 11 20 10.73 1.19
 0 11 22 6.55 1.31
 0 11 23 167.69 6.96
 0 11 24 123.47 3.57
 0 11 25 81.41 2.17
 0 11 26 20.61 0.95
 0 11 27 335 3.93
 0 11 28 4.92 1.49
 0 11 29 18.74 1.23
 0 11 30 70.06 2.38
 0 11 32 12.71 1.32
 0 11 33 17.41 2.38
 0 11 35 40.89 2.18
 0 11 39 9.46 1.59
 0 11 41 10.76 1.69
 0 11 42 7.72 1.88
 0 11 43 14.53 1.79
 0 11 44 7.38 2.01
 0 11 45 39.81 2.09
 0 12 0 14.33 1.05
 0 12 1 179.88 5.44
 0 12 2 68.73 2.45
 0 12 3 56.88 2.71
 0 12 5 249.17 1.91
 0 12 6 212.64 1.75
 0 12 10 865.79 16.42
 0 12 11 36.82 1.32
 0 12 13 2.83 0.69
 0 12 15 33.41 2.09
 0 12 16 3.25 1.29
 0 12 17 29.61 1.55
 0 12 19 135.7 5.03
 0 12 20 23.2 1.13
 0 12 21 68.51 1.85
 0 12 22 19.87 1.37
 0 12 23 104.02 5.93
 0 12 24 13.75 1.4
 0 12 26 110.09 4.33
 0 12 27 42.43 3.69
 0 12 28 251.73 3.61
 0 12 29 47.55 1.4
 0 12 30 165.37 4.89
 0 12 32 5.46 1.07
 0 12 33 19.39 1.86
 0 12 34 7.37 1
 0 12 35 7.23 1.04
 0 12 36 34.76 1.67
 0 12 37 10.09 1.43
 0 12 39 8.31 1.6
 0 12 40 30.26 1.6
 0 12 42 9.92 1.35
 0 12 43 16.2 2.06
 0 12 44 22.31 2.11
 0 13 1 25.48 0.9
 0 13 2 91.77 3.54
 0 13 3 15.95 1.37
 0 13 4 3.02 0.88
 0 13 6 74.37 10.41
 0 13 7 0.98 0.43
 0 13 8 16.69 3.12
 0 13 9 8.9 0.97
 0 13 10 49.67 1.29
 0 13 11 117.91 3.49
 0 13 12 16.75 2.85
 0 13 14 87.07 2.64
 0 13 15 57.76 2.18
 0 13 16 86.61 2.87
 0 13 17 20.47 2.23
 0 13 18 83.02 3.37
 0 13 19 107.6 2.3
 0 13 20 21.15 1.12
 0 13 21 29.64 1.21
 0 13 22 6.11 1.32
 0 13 23 3.9 1.3
 0 13 24 9.85 1.29
 0 13 25 7.38 1.35
 0 13 27 3.98 1.51
 0 13 28 47.76 2.69
 0 13 29 58.09 1.73
 0 13 30 38.22 1.65
 0 13 32 3.37 1.08
 0 13 35 2.62 1.16
 0 13 36 26.09 1.25
 0 13 37 77.11 2.71
 0 13 38 13.87 1.91
 0 13 40 5.56 2.25
 0 13 41 32.8 2.25
 0 13 43 16.27 2.28
 0 14 0 269.39 2.95
 0 14 1 4.26 1.67
 0 14 3 109.29 4.58
 0 14 4 60.61 2.1
 0 14 5 2.01 0.62
 0 14 6 39.68 3.79
 0 14 7 19.46 2.29
 0 14 8 20.76 2.69
 0 14 9 9.7 1.5
 0 14 10 141.56 7.35
 0 14 12 106.71 1.78
 0 14 13 34.69 7.55
 0 14 14 4.04 0.71
 0 14 15 6.84 3.02
 0 14 17 4.21 1.09
 0 14 18 47.76 3.47
 0 14 19 8.09 1.01
 0 14 20 43.77 2.48
 0 14 21 11.54 1.34
 0 14 24 27.85 1.72
 0 14 25 5.23 1.48
 0 14 26 85.7 2.2
 0 14 28 19.75 1.8
 0 14 29 4.85 1.58
 0 14 32 11.8 1.67
 0 14 38 20 2.07
 0 14 39 15.72 3.29
 0 15 1 341.58 2.85
 0 15 2 9.04 2.09
 0 15 3 127.02 2.71
 0 15 8 45.96 3.58
 0 15 10 8.88 1.79
 0 15 11 7.1 3.23
 0 15 13 19.63 1.68
 0 15 15 35.72 4.73
 0 15 17 168.79 2.57
 0 15 18 57.14 2.69
 0 15 21 65.31 2.82
 0 15 22 5.02 1.32
 0 15 23 3.39 1.63
 0 15 25 7.5 1.59
 0 15 27 6.23 1.62
 0 15 28 6.6 1.6
 0 15 29 5.21 1.94
 0 15 35 26.59 2.16
 0 15 36 17.99 3.68
 0 15 37 7.8 2.25
 0 15 38 5.26 2.39
 0 16 0 9.38 1.76
 0 16 1 29.2 4.02
 0 16 3 4.28 0.96
 0 16 4 11.64 1.47
 0 16 5 1.54 0.69
 0 16 7 10.82 1.95
 0 16 8 29.97 4.12
 0 16 9 37.09 3.1
 0 16 12 26.12 3.79
 0 16 14 7.55 1.68
 0 16 15 10.46 3.24
 0 16 16 31.69 2.33
 0 16 17 12.41 0.8
 0 16 21 8.64 2.1
 0 16 22 3.77 1.26
 0 16 24 13.1 2.35
 0 16 29 16.29 1.77
 0 16 32 22.08 1.94
 0 17 1 2.84 1.23
 0 17 3 8.65 0.85
 0 17 5 13.68 2.33
 0 17 6 49.62 7.02
 0 17 7 29.09 2.73
 0 17 8 28.37 2.43
 0 17 10 25.37 6.55
 0 17 13 25.4 3.44
 0 17 14 18.09 3.08
 0 17 15 29.94 4.1
 0 17 17 5.67 2.19
 0 17 18 2.45 0.91
 0 17 19 19.08 2.19
 0 17 21 4.33 1.15
 0 17 24 3.44 1.38
 0 17 25 10.42 1.43
 0 17 26 32.43 1.91
 0 17 31 4.59 1.9
 0 18 7 11.79 2.01
 0 18 9 10.95 2.16
 0 18 10 44.72 10.07
 0 18 11 7.08 3.52
 0 18 14 14.15 5.69
 0 18 15 5.2 1.14
 0 18 16 5.87 2.11
 0 18 17 4.89 1.21
 0 18 18 4.16 1.34
 0 18 21 7.78 1.95
 0 18 24 3.43 1.39
 0 18 25 12.18 2.5
 0 18 29 7.2 1.66
 0 18 30 3.78 1.81
 0 19 1 3.32 1.14
 0 19 2 25.29 2.43
 0 19 4 5.92 2.83
 0 19 7 19.03 4.48
 0 19 11 7.11 3.53
 0 19 18 5.88 1.76
 0 19 19 22.76 1.97
 0 19 23 34.64 2.48
 0 19 27 8.21 3.01
 0 19 28 5.18 2.36
 0 20 1 47.97 4.81
 0 20 2 6.07 1.39
 0 20 4 4.46 1.42
 0 20 5 14.39 1.96
 0 20 6 7.36 2.07
 0 20 11 5.92 2.51
 0 20 19 53.52 9.25
 0 20 20 10.47 4.75
 0 20 21 11.67 3.12
 0 20 22 9.69 3.2
 0 21 1 5.57 1.87
 0 21 2 4.68 0.97
 0 21 3 59.13 4.66
 0 21 6 10.22 4.56
 0 21 14 14.35 2.7
 0 21 15 11.85 3.34
 0 21 17 40.92 7.46
 0 21 18 21.51 3.23
 0 22 2 4.47 1.82
 0 22 4 9.47 2.9
 0 22 7 9.78 2.29
 0 22 14 14.24 2.83
 1 0 1 227.48 3.2
 1 0 2 1757.11 12.82
 1 0 3 640.52 3.46
 1 0 4 4.28 0.44
 1 0 5 7.66 0.5
 1 0 6 24.46 0.54
 1 0 7 256.68 6.08
 1 0 8 3221.41 27.06
 1 0 9 214.38 2.65
 1 0 10 538.85 11.05
 1 0 11 481.75 6.25
 1 0 12 161.21 2.22
 1 0 13 617.91 6.13
 1 0 14 97.84 1.1
 1 0 15 13.19 0.85
 1 0 17 1025.42 18.54
 1 0 18 2162.1 21.61
 1 0 19 132.38 1.36
 1 0 20 468.26 5.32
 1 0 21 1234.04 12.55
 1 0 22 21.87 1.09
 1 0 23 45.34 1.24
 1 0 24 3.92 1.19
 1 0 27 16.56 1.44
 1 0 28 534.25 3.73
 1 0 29 63.45 1.66
 1 0 30 52.25 1.53
 1 0 31 143.42 3
 1 0 32 42.29 1.45
 1 0 33 4.07 1.45
 1 0 34 9.06 1.56
 1 0 35 368.96 5.94
 1 0 36 186.1 3.08
 1 0 37 87.89 2.92
 1 0 38 219.83 5.59
 1 0 39 404.78 7.05
 1 0 40 79.19 1.82
 1 0 42 16.07 1.72
 1 0 43 16.9 1.74
 1 0 46 24.44 1.96
 1 0 47 5.58 2.61
 1 0 48 61.98 2.61
 1 0 49 26.61 2.54
 1 1 0 270.11 2.26
 1 1 1 1986.88 17.32
 1 1 2 1020.78 10.62
 1 1 3 2992.07 23.35
 1 1 4 750.15 7.07
 1 1 5 537.42 7.23
 1 1 6 1954.83 12.24
 1 1 7 1044.82 12.33
 1 1 8 5182 35.78
 1 1 9 21.38 0.64
 1 1 10 777.47 5.79
 1 1 11 540.64 9.83
 1 1 12 407.6 4.42
 1 1 13 530.15 3.81
 1 1 14 616.14 6.12
 1 1 15 25.64 0.74
 1 1 16 282.95 1.95
 1 1 17 258.86 1.76
 1 1 18 33.56 0.94
 1 1 19 862.46 10.63
 1 1 20 213.99 1.78
 1 1 21 228.55 3.07
 1 1 22 110.22 2.07
 1 1 23 239.43 3.85
 1 1 24 127.52 1.65
 1 1 25 101.08 1.86
 1 1 26 149.4 3.32
 1 1 27 38.03 1.48
 1 1 28 255 2.57
 1 1 29 141.19 1.53
 1 1 30 59 1.92
 1 1 31 17.1 1.35
 1 1 32 8.47 1.34
 1 1 33 8.98 1.37
 1 1 34 32.23 1.55
 1 1 35 98.9 1.73
 1 1 36 46 1.65
 1 1 37 149.53 2.91
 1 1 38 55.9 1.96
 1 1 39 47.14 1.55
 1 1 40 55.87 1.6
 1 1 41 58.32 1.74
 1 1 42 31.63 1.74
 1 1 43 11.11 1.68
 1 1 46 33.82 2.52
 1 1 47 23.37 2.2
 1 1 49 8.99 2.61
 1 1 50 6.37 2.41
 1 1 51 10.52 2.5
 1 2 0 3427.42 11.16
 1 2 1 24013.33 272.48
 1 2 2 3983.33 44.34
 1 2 3 5850.56 65.13
 1 2 4 1254.93 8.18
 1 2 5 34.37 0.74
 1 2 6 181.24 2.03
 1 2 7 883.86 12.64
 1 2 8 1526.16 8.74
 1 2 9 1160.18 14.07
 1 2 10 529.14 4.74
 1 2 11 415.62 4.71
 1 2 12 386.87 3.87
 1 2 13 9.99 0.6
 1 2 14 276.4 2.89
 1 2 15 391.12 3.71
 1 2 16 86.82 1.05
 1 2 17 574.84 5.01
 1 2 18 488.01 4.03
 1 2 19 1810.66 12.36
 1 2 20 101.06 1.41
 1 2 21 538.65 3.49
 1 2 22 121.42 1.94
 1 2 23 24.75 1.16
 1 2 24 122.19 2.07
 1 2 25 58.77 1.52
 1 2 26 53.33 1.39
 1 2 28 159.42 2.15
 1 2 29 3.89 1.3
 1 2 30 30.78 1.43
 1 2 31 8.38 1.28
 1 2 32 18.4 1.32
 1 2 33 17.72 1.36
 1 2 34 82.46 1.63
 1 2 35 46.3 2
 1 2 36 85.37 3.3
 1 2 37 188.21 3.6
 1 2 38 46.92 1.62
 1 2 39 28.31 1.51
 1 2 42 61.44 1.99
 1 2 43 18.26 1.87
 1 2 45 9.37 2.22
 1 2 46 49.51 2.24
 1 2 47 16.6 2.2
 1 2 48 11.47 2.57
 1 2 49 20.51 2.29
 1 2 51 9 2.98
 1 3 0 1155.79 6.37
 1 3 1 6207.73 43.83
 1 3 2 1826.12 16.79
 1 3 3 3354.32 25.62
 1 3 4 828.08 11.73
 1 3 5 1517.47 15.2
 1 3 6 139.92 0.82
 1 3 7 614.68 3.92
 1 3 8 511.68 3.38
 1 3 9 1023.78 10.61
 1 3 10 103.53 1.72
 1 3 11 654.12 5.27
 1 3 12 617.64 7.65
 1 3 13 252.92 2.44
 1 3 14 75.46 1.19
 1 3 15 252.57 2.64
 1 3 16 434.58 3.33
 1 3 17 596.29 4.37
 1 3 18 149.78 2.31
 1 3 19 519.08 5.19
 1 3 20 91.73 1.68
 1 3 21 63.32 1.48
 1 3 22 56.86 1.08
 1 3 23 14.87 1.03
 1 3 24 10.33 1.18
 1 3 25 5.13 1.12
 1 3 26 18.12 1.15
 1 3 27 14.17 1.28
 1 3 28 243.96 2.57
 1 3 29 74.63 1.71
 1 3 30 17.87 1.31
 1 3 31 25.46 1.52
 1 3 32 9.91 1.28
 1 3 33 8.97 1.35
 1 3 34 129.25 2.6
 1 3 35 62.13 1.5
 1 3 36 33.06 1.3
 1 3 37 93.45 1.58
 1 3 38 55.73 1.68
 1 3 39 128.99 1.79
 1 3 41 7.86 1.55
 1 3 42 9.07 1.87
 1 3 43 23.04 1.89
 1 3 44 25.78 1.93
 1 3 45 37.04 2.46
 1 3 46 24.72 2.34
 1 3 47 24.43 2.24
 1 3 48 37.04 3.06
 1 3 49 10.31 2.9
 1 4 0 31.16 0.57
 1 4 1 1105.59 9.97
 1 4 2 2852.86 15.8
 1 4 3 210.05 2.98
 1 4 4 81.96 0.4
 1 4 5 1043.91 7.6
 1 4 6 439.26 6.16
 1 4 7 19.2 0.4
 1 4 8 533.02 4.84
 1 4 9 577.99 6.69
 1 4 10 255.38 3.86
 1 4 11 37.92 1
 1 4 12 79.29 0.97
 1 4 13 1030.29 11.53
 1 4 14 719.61 7.67
 1 4 15 130.98 0.99
 1 4 16 263.31 4.83
 1 4 17 778.77 9.39
 1 4 18 74.34 0.91
 1 4 19 14.16 1.01
 1 4 20 344.57 1.93
 1 4 21 273.82 3.58
 1 4 22 218.45 2.43
 1 4 23 66.1 2.25
 1 4 25 50.47 1.47
 1 4 26 62.45 1.33
 1 4 27 45.44 1.22
 1 4 28 5.08 1.35
 1 4 29 3.74 1.19
 1 4 30 64.71 1.74
 1 4 31 120.58 1.59
 1 4 32 35.86 1.4
 1 4 33 79.57 1.55
 1 4 35 65.49 1.61
 1 4 36 4.32 1.3
 1 4 37 140.8 2.36
 1 4 38 24.22 1.45
 1 4 39 23.68 1.66
 1 4 40 79.84 1.85
 1 4 41 37.83 1.86
 1 4 42 15.18 1.85
 1 4 43 29.33 1.89
 1 4 45 23.91 2.15
 1 4 46 19.26 2.5
 1 4 47 8.77 2.25
 1 4 49 13.51 2.06
 1 5 0 826.37 13.52
 1 5 1 222.37 3.68
 1 5 2 773.47 8.2
 1 5 3 80.97 0.99
 1 5 4 34.24 0.41
 1 5 5 60.09 0.46
 1 5 6 239.37 1.94
 1 5 7 135.62 1.03
 1 5 8 1026.15 8.71
 1 5 9 466.49 4.75
 1 5 10 388.83 3.19
 1 5 11 30.32 0.49
 1 5 12 43.81 0.7
 1 5 13 25.51 0.94
 1 5 14 34.24 0.58
 1 5 15 97.33 1.01
 1 5 16 573.24 4.21
 1 5 17 199.73 1.51
 1 5 18 350.46 1.75
 1 5 19 382.1 4.21
 1 5 20 115.4 1.23
 1 5 21 11.65 1.02
 1 5 22 11.52 0.89
 1 5 23 49.07 1.02
 1 5 24 140.97 1.47
 1 5 25 84.27 1.67
 1 5 26 338.8 3.44
 1 5 27 26.85 1.16
 1 5 28 84.41 2.72
 1 5 29 145.52 2.48
 1 5 30 88.26 1.56
 1 5 31 46.12 1.35
 1 5 32 52.85 2.21
 1 5 33 51.06 1.64
 1 5 34 127.49 2.12
 1 5 35 14.29 1.34
 1 5 36 10.06 1.57
 1 5 37 129.69 2.18
 1 5 38 47.51 1.69
 1 5 39 76.16 1.79
 1 5 40 22.06 1.69
 1 5 41 18.19 1.73
 1 5 42 9.53 1.77
 1 5 45 20.87 2.44
 1 5 46 22.91 1.99
 1 5 48 17.09 2.04
 1 5 49 15.56 2.09
 1 6 0 537.63 4.06
 1 6 1 43.89 0.81
 1 6 2 654.19 5.18
 1 6 3 584.24 9.8
 1 6 4 372.74 5.66
 1 6 5 259.22 2.6
 1 6 6 272.12 3.94
 1 6 7 134.39 1.83
 1 6 8 422.95 4.07
 1 6 9 58.71 1
 1 6 10 516.52 6.48
 1 6 11 86.78 1.28
 1 6 12 145.93 0.94
 1 6 13 150.84 1.15
 1 6 14 1.59 0.46
 1 6 15 106.18 1.12
 1 6 16 62.29 0.81
 1 6 17 56.66 1.09
 1 6 18 95.67 1.73
 1 6 19 27.97 0.91
 1 6 20 133.07 1.61
 1 6 21 144.22 1.99
 1 6 22 133.52 1.4
 1 6 23 137.3 1.68
 1 6 24 112.01 1.88
 1 6 25 31.78 1.3
 1 6 26 95.3 3.21
 1 6 27 37.68 1.27
 1 6 28 55.93 2.55
 1 6 29 6.43 1.45
 1 6 30 211.01 3.33
 1 6 31 12.02 1.18
 1 6 32 68.6 1.58
 1 6 33 18.85 1.25
 1 6 34 77.76 1.54
 1 6 35 43.69 2.21
 1 6 36 56.37 1.64
 1 6 37 6.24 1.61
 1 6 38 38.63 1.67
 1 6 39 18.26 1.87
 1 6 40 11.68 1.68
 1 6 41 13.06 1.81
 1 6 42 4.67 2.18
 1 6 43 9.7 1.87
 1 6 44 40.2 2.86
 1 6 45 16.28 2.06
 1 6 46 6.44 2.03
 1 6 50 20.31 1.86
 1 7 0 721.9 5.78
 1 7 1 97.29 3.09
 1 7 2 169.28 0.96
 1 7 3 166.94 1.05
 1 7 4 28.04 0.73
 1 7 5 216.39 4.58
 1 7 6 3.54 0.4
 1 7 7 78.38 2.88
 1 7 8 129.89 2.04
 1 7 9 8.04 0.6
 1 7 10 1854 30.92
 1 7 11 200.94 3.93
 1 7 12 70.48 0.98
 1 7 13 285.91 5.16
 1 7 14 42 2.69
 1 7 15 112.14 0.83
 1 7 16 12.13 0.62
 1 7 17 19.86 0.81
 1 7 18 139.22 1.34
 1 7 19 49.53 0.82
 1 7 20 230.52 1.55
 1 7 21 134.32 1.91
 1 7 22 31.31 0.98
 1 7 23 7.22 0.96
 1 7 24 26.03 1.22
 1 7 25 23.72 1.09
 1 7 26 44.54 1.21
 1 7 27 2.76 1.2
 1 7 28 232.74 5.56
 1 7 29 147.03 3.33
 1 7 30 89.49 1.43
 1 7 31 29.99 1.19
 1 7 32 33.06 1.58
 1 7 33 29.98 1.42
 1 7 34 20.31 1.39
 1 7 35 13.32 1.76
 1 7 36 113.7 2.77
 1 7 37 87.54 2.04
 1 7 38 70.59 2.1
 1 7 39 15.58 1.64
 1 7 41 7.69 1.81
 1 7 42 6.55 1.87
 1 7 45 13.56 2.24
 1 7 46 15.85 1.72
 1 7 47 23.52 1.91
 1 7 48 86.81 2.11
 1 7 49 29.26 1.86
 1 8 0 11.65 0.6
 1 8 1 41.45 0.52
 1 8 2 117.72 1.89
 1 8 3 49.48 0.94
 1 8 4 237.15 5.46
 1 8 5 85.73 4.73
 1 8 6 126.17 3.95
 1 8 7 333.37 5.9
 1 8 8 203.5 2.98
 1 8 9 707.16 11.57
 1 8 10 18.47 0.91
 1 8 11 595.27 2.62
 1 8 12 333.87 2.2
 1 8 13 39.96 3.03
 1 8 14 67.1 1
 1 8 15 25.64 0.91
 1 8 16 55.96 1.2
 1 8 17 91.53 2.34
 1 8 18 26.01 0.68
 1 8 19 76.55 1.15
 1 8 20 88.68 1.41
 1 8 21 18.49 0.9
 1 8 22 40.65 0.93
 1 8 23 26.52 0.99
 1 8 24 18.22 0.81
 1 8 25 235.04 3.92
 1 8 26 3.58 0.89
 1 8 27 188.1 2.05
 1 8 28 6.42 1.05
 1 8 29 47.86 1.53
 1 8 30 32.64 1.15
 1 8 31 4.72 1.16
 1 8 32 33.76 1.23
 1 8 33 5.04 1.43
 1 8 34 12.19 1.43
 1 8 35 35.1 1.52
 1 8 36 14.72 1.75
 1 8 37 70.25 2.93
 1 8 38 37.42 2.03
 1 8 41 6.91 1.61
 1 8 42 4.7 2.02
 1 8 43 6.75 1.6
 1 8 44 16.68 1.63
 1 8 45 45.81 2.02
 1 8 47 24.02 1.88
 1 9 0 45.3 0.51
 1 9 1 256.14 6.21
 1 9 2 534.72 13.44
 1 9 3 125.83 9.16
 1 9 4 163.18 7.97
 1 9 5 91.47 2.81
 1 9 6 291.51 9.39
 1 9 7 492.5 13.4
 1 9 8 308.63 10.25
 1 9 9 577.4 20.01
 1 9 10 413.92 2.14
 1 9 11 319.32 8.02
 1 9 12 250.14 5.84
 1 9 13 48 1.46
 1 9 14 180.23 3.54
 1 9 15 52.07 1.61
 1 9 16 119.15 3.6
 1 9 17 61.02 3.7
 1 9 18 43.97 1.19
 1 9 19 156.85 6.38
 1 9 20 52.65 2.03
 1 9 21 65.85 1.5
 1 9 22 14.24 1.05
 1 9 23 59.63 1.24
 1 9 24 42.67 0.91
 1 9 25 40.3 0.88
 1 9 26 95.41 2.64
 1 9 27 181.93 4.08
 1 9 28 183.81 3.63
 1 9 29 317.42 5.17
 1 9 30 8.15 1.03
 1 9 31 52.42 1.74
 1 9 32 2.77 1.16
 1 9 33 52.7 1.35
 1 9 34 61.66 2.12
 1 9 35 10.67 2.5
 1 9 36 13.64 1.37
 1 9 37 9.02 1.34
 1 9 39 30.94 1.47
 1 9 40 11.2 1.45
 1 9 42 4.97 1.98
 1 9 44 5.12 1.88
 1 9 45 32.67 2.01
 1 9 46 14.36 1.67
 1 10 0 546.7 12.21
 1 10 1 42.09 1.09
 1 10 2 6.23 0.85
 1 10 3 14.76 0.94
 1 10 4 89.63 1.41
 1 10 5 13.65 0.72
 1 10 6 151.27 4.37
 1 10 7 156.84 3.44
 1 10 8 38.29 1.62
 1 10 9 179.14 1.25
 1 10 10 33.97 1.1
 1 10 11 106.11 3.68
 1 10 12 14.74 0.76
 1 10 13 35.09 1.1
 1 10 14 35.13 0.93
 1 10 15 9.81 0.69
 1 10 16 24.87 0.83
 1 10 17 42.92 1.11
 1 10 18 248.58 3.51
 1 10 19 68.72 1.73
 1 10 20 6.56 0.84
 1 10 21 29.65 1.28
 1 10 22 5.02 1.07
 1 10 23 16.79 0.68
 1 10 24 81.4 2.45
 1 10 25 69.76 1.56
 1 10 26 126.71 2.63
 1 10 27 225.72 5.49
 1 10 28 21.61 1.64
 1 10 29 39.98 1.02
 1 10 30 3.58 0.98
 1 10 31 72.26 2.9
 1 10 32 14 1.07
 1 10 33 34.33 1.44
 1 10 35 28.01 1.25
 1 10 36 30.55 1.69
 1 10 37 30.18 1.76
 1 10 38 36.15 1.83
 1 10 39 19.14 1.66
 1 10 41 4.09 1.63
 1 10 42 38.5 2.27
 1 10 43 9.3 1.53
 1 10 44 27.19 1.61
 1 10 45 31.94 1.94
 1 10 46 15.61 1.65
 1 11 0 19.25 1.81
 1 11 1 23.99 1.17
 1 11 2 74.62 1.33
 1 11 3 56.76 4.7
 1 11 4 9.37 1.31
 1 11 5 127.44 1.42
 1 11 6 2.06 0.54
 1 11 7 53.55 5.48
 1 11 8 174.14 6.52
 1 11 9 300.97 13.54
 1 11 10 142.36 3.79
 1 11 11 22.5 0.76
 1 11 12 102.92 3.44
 1 11 13 6.54 0.8
 1 11 14 74.13 3.1
 1 11 15 228.99 8.59
 1 11 16 7.04 1.98
 1 11 17 37.73 1.05
 1 11 18 137.12 2.94
 1 11 19 15.47 0.97
 1 11 20 9.48 1.09
 1 11 21 21.84 1.76
 1 11 22 57.77 3.61
 1 11 23 24.4 1.68
 1 11 24 14.57 1.19
 1 11 25 27.66 2.36
 1 11 26 13.32 1.55
 1 11 27 13.71 0.9
 1 11 28 65.12 1.74
 1 11 29 55.26 2.15
 1 11 30 119.13 2.06
 1 11 31 17.94 1.14
 1 11 32 11.88 1.3
 1 11 33 29.33 1.97
 1 11 34 23.28 1.91
 1 11 36 37.27 1.56
 1 11 37 22.13 1.53
 1 11 38 21.12 1.29
 1 11 39 6.74 1.33
 1 11 40 36.17 1.45
 1 11 42 8.28 1.52
 1 11 43 5.72 1.5
 1 11 44 3.72 1.66
 1 11 45 8.3 1.62
 1 12 0 326.5 9.26
 1 12 1 121.98 3.6
 1 12 2 115.36 2.41
 1 12 3 4.61 1.92
 1 12 4 60.56 1.72
 1 12 5 64.59 1.88
 1 12 6 30.52 0.94
 1 12 7 19.39 2.54
 1 12 8 384.19 9.53
 1 12 9 143.61 4.5
 1 12 10 335.36 2.92
 1 12 11 86.55 3.05
 1 12 12 160 15.87
 1 12 13 129.45 4.74
 1 12 14 20.32 1.46
 1 12 15 25.26 1.78
 1 12 16 26.27 1.62
 1 12 17 70.91 2.7
 1 12 18 166.2 5.84
 1 12 19 57.33 2.43
 1 12 20 5.69 1.09
 1 12 21 15.55 1.13
 1 12 22 34.68 1.31
 1 12 23 40.56 1.55
 1 12 24 31.43 1.58
 1 12 25 45.51 2.31
 1 12 26 88.79 5.93
 1 12 27 17.44 1.56
 1 12 28 89.38 2.17
 1 12 29 61.61 3.52
 1 12 30 55.97 3.98
 1 12 31 4.47 1.83
 1 12 32 3.99 1.91
 1 12 33 20.47 1.85
 1 12 36 31.45 2.84
 1 12 37 32.92 2.47
 1 12 38 5.6 1.19
 1 12 39 7.14 1.22
 1 12 41 9.19 2.34
 1 12 42 10.61 2.76
 1 13 0 133.26 5.41
 1 13 1 37.87 1.43
 1 13 2 279.76 8.66
 1 13 3 5.36 1.19
 1 13 4 50 1.28
 1 13 5 48.13 0.91
 1 13 6 39.45 2.12
 1 13 7 154.79 9.63
 1 13 8 11.08 1.94
 1 13 9 83.64 2.49
 1 13 10 13.71 1.87
 1 13 11 144.07 11.21
 1 13 12 14.62 1.76
 1 13 13 27.3 1.65
 1 13 14 23.27 1.6
 1 13 15 33.53 3
 1 13 16 34.87 2.58
 1 13 17 17.87 1.55
 1 13 18 52.47 4.29
 1 13 19 6 2.25
 1 13 20 120.77 5.38
 1 13 21 15.55 1.33
 1 13 22 13.61 1.51
 1 13 23 11.41 1.48
 1 13 24 13.59 2.28
 1 13 25 51.73 2.8
 1 13 26 15.31 2.73
 1 13 27 96.29 5.23
 1 13 28 15.37 2.13
 1 13 29 18.56 2.81
 1 13 30 11.68 2.63
 1 13 32 6 2.37
 1 13 33 7.04 2.04
 1 13 34 16.69 2.04
 1 13 35 7.32 2.12
 1 13 36 2.66 1.11
 1 13 37 8.09 3.14
 1 13 38 5.24 2.35
 1 13 42 6.46 2.49
 1 14 0 46.88 3.72
 1 14 1 50 1.46
 1 14 2 22.01 1.27
 1 14 3 46.92 3.27
 1 14 4 33.37 2.1
 1 14 5 12.41 1.52
 1 14 6 20.82 2.22
 1 14 7 265.72 13.68
 1 14 8 108.31 4.57
 1 14 9 18.25 0.85
 1 14 10 51.74 3.03
 1 14 11 53.71 4.43
 1 14 12 14.76 1.19
 1 14 13 86.13 6.79
 1 14 14 5.13 1.08
 1 14 15 14.08 1.21
 1 14 16 6.5 0.94
 1 14 18 72.18 1.52
 1 14 19 25.44 1.56
 1 14 20 36.28 1.91
 1 14 21 13.35 1.41
 1 14 22 14.61 1.89
 1 14 23 8.94 1.33
 1 14 24 7.51 1.38
 1 14 25 13.58 2.06
 1 14 26 8.1 1.49
 1 14 27 52.15 2.39
 1 14 28 50.91 2.89
 1 14 29 21.41 2.47
 1 14 30 15.54 1.84
 1 14 31 20.02 1.88
 1 14 32 11.33 2.49
 1 14 33 7.87 1.98
 1 14 34 15.76 2.52
 1 14 35 12.29 3.49
 1 14 37 10.46 2.75
 1 14 38 18.29 2.42
 1 14 41 13.3 2.14
 1 15 0 47.23 2.79
 1 15 1 15.27 1.05
 1 15 2 2.79 1.08
 1 15 3 46.15 1.16
 1 15 4 12.19 0.97
 1 15 5 14.03 2.39
 1 15 7 6.06 1.76
 1 15 8 45.37 2.82
 1 15 9 29.13 5.59
 1 15 11 7.55 1.18
 1 15 12 24.06 4.4
 1 15 13 51.13 2.32
 1 15 14 2.14 0.98
 1 15 15 8.04 1.15
 1 15 16 11.39 1.15
 1 15 17 11.43 1.28
 1 15 18 48.02 2.4
 1 15 19 41.37 2.75
 1 15 20 5.54 1.52
 1 15 21 5.41 1.39
 1 15 22 50.6 2.77
 1 15 24 9.65 1.33
 1 15 25 4.15 1.65
 1 15 26 11.59 1.62
 1 15 27 5.46 1.42
 1 15 28 4.89 1.61
 1 15 29 51.42 3.02
 1 15 30 4.47 1.92
 1 15 34 17.86 2.24
 1 15 35 6.36 1.96
 1 15 36 13.5 1.83
 1 15 38 14.06 2.12
 1 15 39 12.94 2.56
 1 16 0 6.16 1.06
 1 16 1 7.47 1.11
 1 16 2 11.42 1.36
 1 16 3 12.39 1.39
 1 16 5 7.96 0.94
 1 16 6 7.25 0.87
 1 16 7 60.63 1.53
 1 16 8 3.35 1.02
 1 16 9 39.12 3.02
 1 16 10 6.84 2.06
 1 16 11 89.2 9.04
 1 16 12 23.2 2.54
 1 16 13 8.14 3.33
 1 16 15 10.73 2.35
 1 16 16 4.2 1.02
 1 16 17 3.5 0.72
 1 16 18 18.25 1.71
 1 16 19 2.67 1.01
 1 16 20 49.24 4.29
 1 16 21 4.97 1.04
 1 16 22 10.78 1.52
 1 16 23 10.48 1.45
 1 16 24 15.66 1.6
 1 16 25 4.55 1.59
 1 16 26 13.7 2.05
 1 16 27 17.63 2.14
 1 16 28 6.52 1.47
 1 16 31 9.23 2.13
 1 16 32 8.97 1.96
 1 16 34 11.97 1.73
 1 16 36 5.17 1.88
 1 17 0 71.51 10.1
 1 17 1 43.03 3.11
 1 17 2 44.69 4.38
 1 17 3 10.27 2.15
 1 17 4 7.94 0.93
 1 17 5 18 1.4
 1 17 6 4.04 0.88
 1 17 7 3.38 1.09
 1 17 8 13 2.87
 1 17 12 6.98 3.44
 1 17 14 4.63 1.3
 1 17 16 11.72 2.68
 1 17 18 3.67 0.74
 1 17 19 36.15 1.85
 1 17 20 46.21 3.19
 1 17 22 3.36 1.13
 1 17 24 16.01 2.49
 1 17 26 9.95 1.95
 1 17 28 4.73 1.78
 1 17 29 3.66 1.55
 1 17 30 4.22 1.63
 1 17 34 14.48 1.86
 1 18 0 4.35 1
 1 18 1 20.64 1.56
 1 18 2 35.56 4.13
 1 18 3 4.32 1
 1 18 4 21.39 2.58
 1 18 5 6.83 2.62
 1 18 6 3.28 1.14
 1 18 8 6.15 1.56
 1 18 9 7.96 3.11
 1 18 11 9.09 3.28
 1 18 15 3.9 1.42
 1 18 16 4.87 2.1
 1 18 18 4.85 1.97
 1 18 19 14.83 3.09
 1 18 21 7.77 1.17
 1 18 30 5.94 1.52
 1 18 31 6.2 1.71
 1 19 0 60.22 3.52
 1 19 2 70.89 4.63
 1 19 3 6.66 1.15
 1 19 4 10.87 1.26
 1 19 5 31.2 4.02
 1 19 6 8.55 1.3
 1 19 10 4.95 2.35
 1 19 15 23.83 3.85
 1 19 16 70.2 4.3
 1 19 18 20.02 6.82
 1 19 20 32.41 4.22
 1 19 22 10.92 2.89
 1 19 25 7.5 2.26
 1 19 27 5.64 2.18
 1 20 1 17.37 1.5
 1 20 3 6.27 1.38
 1 20 8 12.2 2.68
 1 20 10 15.09 2.68
 1 20 11 6.23 2.44
 1 20 12 8.79 2.45
 1 20 15 5.88 2.89
 1 20 17 32.99 4.13
 1 20 19 10.07 4.25
 1 21 0 17.09 1.26
 1 21 1 4.48 1.26
 1 21 3 4.25 1.48
 1 21 6 6.82 2.09
 1 21 18 21.43 5.31
 1 21 20 11.83 3.51
 1 21 21 13.38 3.11
 1 22 9 8.4 3.51
 2 0 0 716.4 21.68
 2 0 1 901.86 10.12
 2 0 2 1042.22 9.32
 2 0 3 424.24 5.45
 2 0 4 2015.92 18.38
 2 0 5 161.69 2.76
 2 0 6 64.03 1.3
 2 0 7 3073.27 18.62
 2 0 8 585.04 8.47
 2 0 9 877.58 12.08
 2 0 10 1463.67 10.05
 2 0 11 1719.35 15.41
 2 0 12 94.39 1.3
 2 0 13 436.98 2.81
 2 0 14 177.29 2.27
 2 0 15 59.77 0.91
 2 0 16 74.44 1.29
 2 0 17 34.49 0.85
 2 0 18 839.25 9.79
 2 0 19 17.79 0.89
 2 0 20 52.37 0.98
 2 0 21 99.17 2.6
 2 0 22 13.27 1.15
 2 0 23 4.15 1.31
 2 0 25 162.56 2.55
 2 0 27 591.85 5.83
 2 0 28 28.18 1.67
 2 0 30 77.32 2.07
 2 0 31 125.34 3.9
 2 0 33 74.59 3.4
 2 0 34 7.29 1.97
 2 0 35 43 2.02
 2 0 36 37.85 2.06
 2 0 37 8.98 2.2
 2 0 38 68.43 2.19
 2 0 39 15.69 2.73
 2 0 40 6.81 2.15
 2 0 41 32.21 2.3
 2 0 42 8.08 2.13
 2 0 43 6.97 2.14
 2 0 45 66.11 3.78
 2 0 47 63.35 2.11
 2 0 48 91.83 2.5
 2 0 49 6.14 2.01
 2 0 50 8.94 1.83
 2 0 51 13.83 1.99
 2 1 0 69 1.33
 2 1 1 673.73 4.78
 2 1 2 584.81 4.37
 2 1 3 709.63 8.14
 2 1 4 380.77 1.95
 2 1 5 526.36 7.11
 2 1 6 1502.64 13.37
 2 1 7 950.27 11.92
 2 1 8 124.16 1.9
 2 1 9 329.59 5
 2 1 10 1271.2 18.64
 2 1 11 365.11 5.21
 2 1 12 27.27 0.86
 2 1 13 100.55 2.15
 2 1 14 366.81 2.86
 2 1 15 325.36 4.8
 2 1 16 194.76 2.13
 2 1 17 16.71 0.88
 2 1 18 12.1 0.93
 2 1 19 10.86 0.87
 2 1 20 87.6 1.08
 2 1 21 27.74 0.97
 2 1 22 250.32 3.96
 2 1 23 41.48 1.52
 2 1 24 43.74 1.34
 2 1 25 92.9 1.84
 2 1 26 14.29 1.45
 2 1 27 84.89 1.77
 2 1 28 85.14 1.81
 2 1 29 12.45 1.69
 2 1 30 72.67 1.87
 2 1 31 76.27 2.38
 2 1 32 45.4 2.16
 2 1 33 39.99 1.91
 2 1 34 24.63 1.92
 2 1 35 13.57 1.96
 2 1 37 14.98 2.06
 2 1 38 28.07 2.73
 2 1 39 51.81 2.39
 2 1 40 83.07 2.56
 2 1 41 14.47 1.99
 2 1 42 4.59 2.19
 2 1 43 11.13 2.34
 2 1 44 5.62 1.93
 2 1 45 13.46 1.63
 2 1 46 13.6 1.71
 2 1 48 7.28 1.88
 2 1 49 5.75 1.9
 2 1 50 14.79 1.94
 2 2 0 3325.11 36.52
 2 2 1 1287.26 18.23
 2 2 2 748.38 8.45
 2 2 3 1342.36 10.83
 2 2 4 136.4 0.82
 2 2 5 634.21 6.31
 2 2 6 139.59 2.27
 2 2 7 207.54 2.38
 2 2 8 262.41 3.05
 2 2 9 1196.32 11.23
 2 2 10 174.02 2.35
 2 2 11 365.97 5.17
 2 2 12 456.07 3.14
 2 2 13 320.5 2.74
 2 2 15 280.44 2.01
 2 2 16 12.88 0.77
 2 2 17 20.03 0.82
 2 2 18 825.98 11.55
 2 2 19 742.43 5.19
 2 2 20 13.39 0.94
 2 2 21 15.5 0.92
 2 2 22 437.7 5.88
 2 2 23 61.24 1.6
 2 2 24 195.06 2.12
 2 2 25 19.72 1.19
 2 2 26 47.25 1.89
 2 2 27 189.16 5.79
 2 2 28 28.03 1.63
 2 2 29 199.38 2.14
 2 2 30 44.41 1.76
 2 2 31 48.94 2.21
 2 2 32 84.44 2.65
 2 2 33 19.13 2.08
 2 2 34 70.84 2.02
 2 2 35 39.36 2.27
 2 2 36 65.59 2.42
 2 2 37 88.2 3.58
 2 2 38 39.89 2.04
 2 2 39 128.56 5.34
 2 2 40 73.21 2.07
 2 2 42 13.71 2.13
 2 2 43 16.35 1.8
 2 2 44 6.47 1.9
 2 2 45 9.04 1.79
 2 2 46 4.06 1.92
 2 2 47 35.04 2.14
 2 2 49 12.1 1.93
 2 2 50 10.22 1.82
 2 3 0 1490.25 8.15
 2 3 1 1102.55 7.87
 2 3 2 331.24 3.04
 2 3 3 586.84 4.38
 2 3 4 654.55 4.89
 2 3 5 344.81 1.68
 2 3 6 63.47 0.67
 2 3 7 127.83 1.31
 2 3 8 107.89 1.5
 2 3 9 240.55 2.36
 2 3 10 317.1 2.56
 2 3 11 138.86 2.19
 2 3 12 249.42 2.13
 2 3 13 92.41 1.08
 2 3 14 50.34 0.86
 2 3 15 82.72 0.86
 2 3 16 306.34 3.2
 2 3 17 536.91 5.17
 2 3 18 547.18 5.49
 2 3 19 334.07 2.55
 2 3 20 356.21 3.67
 2 3 21 282.99 2.08
 2 3 22 212.04 1.69
 2 3 23 303.27 4.69
 2 3 25 85.4 1.38
 2 3 27 47.88 1.38
 2 3 28 26.18 1.35
 2 3 29 57.94 1.48
 2 3 30 179.88 3.28
 2 3 31 33.65 1.49
 2 3 32 22.76 1.67
 2 3 33 127.34 3.79
 2 3 34 44.76 1.86
 2 3 35 40.78 1.71
 2 3 36 358.75 6.86
 2 3 37 42.84 1.78
 2 3 38 135.34 3.68
 2 3 39 33.09 1.81
 2 3 40 11.64 1.84
 2 3 41 14.33 1.71
 2 3 42 9.31 1.76
 2 3 43 33.64 1.82
 2 3 44 9.69 1.58
 2 3 45 17.77 1.75
 2 3 46 22.23 1.78
 2 3 47 13.82 1.81
 2 3 48 28.09 1.95
 2 4 0 1803.65 13.48
 2 4 1 4606.72 20.98
 2 4 2 656.06 6.96
 2 4 3 166.19 0.81
 2 4 4 1806.7 11.94
 2 4 5 1166.31 8.01
 2 4 6 132.9 1.84
 2 4 7 490.3 4.83
 2 4 8 13.99 0.53
 2 4 9 62.12 0.93
 2 4 10 144.09 2.03
 2 4 11 263.58 2.41
 2 4 12 35.44 0.84
 2 4 13 144.72 1.01
 2 4 14 289.06 2.85
 2 4 15 246.13 2.38
 2 4 16 94.32 1.18
 2 4 17 25.93 0.85
 2 4 18 111.42 1.41
 2 4 19 1168.78 8.71
 2 4 20 107.19 1.4
 2 4 21 210.6 2.03
 2 4 22 229.46 1.91
 2 4 23 40.59 1.38
 2 4 24 2.99 1.26
 2 4 25 80.92 1.61
 2 4 26 21.87 1.35
 2 4 27 43.24 1.49
 2 4 28 13.55 1.43
 2 4 29 44.66 1.4
 2 4 30 44.27 1.45
 2 4 31 68.74 2.08
 2 4 32 5.83 1.68
 2 4 33 162.45 5.18
 2 4 34 64.98 1.68
 2 4 35 99.66 1.83
 2 4 36 4.65 1.75
 2 4 37 227.07 5.2
 2 4 38 3.91 1.69
 2 4 39 48.33 2.79
 2 4 40 32.09 1.68
 2 4 41 20.15 1.75
 2 4 42 7.01 1.9
 2 4 43 18 1.54
 2 4 45 71.12 2.35
 2 4 46 9.9 1.93
 2 4 48 17.68 1.76
 2 4 49 17.88 1.79
 2 5 0 4626.73 37.13
 2 5 1 40.5 1.5
 2 5 2 3170.07 82.02
 2 5 3 707.83 5.45
 2 5 4 388.57 4.76
 2 5 5 427.98 4.07
 2 5 6 49.65 0.65
 2 5 7 282.29 3.33
 2 5 8 335.03 2.79
 2 5 9 981.74 5.19
 2 5 10 130.83 1.46
 2 5 11 479.64 1.92
 2 5 12 375.85 2.77
 2 5 13 479.2 6.53
 2 5 14 85.5 1.12
 2 5 15 97.1 1.55
 2 5 16 686.95 4.71
 2 5 17 54.18 1.28
 2 5 18 709.13 6.64
 2 5 19 235.53 2.47
 2 5 20 301.16 3.61
 2 5 21 20.32 0.95
 2 5 22 92.06 1.39
 2 5 23 47.1 1.08
 2 5 24 72.44 1.19
 2 5 25 32.15 1.34
 2 5 26 39.12 1.47
 2 5 27 148.91 1.57
 2 5 28 86.57 1.63
 2 5 29 140.75 1.99
 2 5 30 80.42 2.11
 2 5 31 10.25 1.4
 2 5 32 3.81 1.5
 2 5 33 16.5 1.67
 2 5 34 48.67 1.61
 2 5 35 14.81 1.57
 2 5 36 103.45 1.86
 2 5 37 100.51 1.96
 2 5 38 112.81 3.96
 2 5 39 15.6 1.59
 2 5 40 20.4 1.62
 2 5 41 28.38 1.77
 2 5 42 5.5 1.53
 2 5 44 11.14 1.95
 2 5 45 20.04 1.73
 2 5 46 56.81 2.34
 2 5 47 6.79 1.75
 2 5 48 32.96 1.86
 2 5 49 34.56 2.02
 2 6 0 124.37 3.41
 2 6 1 744.85 7.59
 2 6 2 60.74 0.68
 2 6 3 26.76 0.62
 2 6 4 92.35 0.71
 2 6 5 763.04 11.56
 2 6 6 41.23 0.6
 2 6 7 244.46 2.92
 2 6 8 141.88 2.59
 2 6 9 856.21 7.26
 2 6 10 787.88 4.64
 2 6 11 693.12 7.52
 2 6 12 76.62 1.33
 2 6 13 130.79 1.76
 2 6 14 211.74 2.39
 2 6 15 136.46 1.77
 2 6 16 494.64 3.35
 2 6 17 124.56 1.13
 2 6 18 50.16 1.09
 2 6 19 50.29 1.15
 2 6 20 18.3 0.74
 2 6 21 73.91 1.02
 2 6 22 68.64 1.73
 2 6 23 122.61 1.82
 2 6 24 153.58 3.19
 2 6 25 109.14 1.92
 2 6 26 181.8 2.12
 2 6 27 84.11 1.36
 2 6 28 93.03 1.89
 2 6 29 151.83 2.47
 2 6 30 9.49 1.3
 2 6 31 48.46 1.72
 2 6 32 27.66 2.06
 2 6 33 9.61 1.73
 2 6 34 7.64 1.71
 2 6 35 10.34 1.51
 2 6 36 10.08 1.49
 2 6 37 12.48 1.47
 2 6 38 52.01 2.1
 2 6 40 47.03 1.75
 2 6 41 6.63 1.6
 2 6 42 27.81 1.67
 2 6 43 9.5 1.68
 2 6 45 37.59 3
 2 6 46 25.36 1.7
 2 6 47 4.86 1.79
 2 6 49 8.68 1.94
 2 7 1 240.22 5.13
 2 7 2 140.85 2.83
 2 7 3 275.87 7.16
 2 7 4 1.94 0.51
 2 7 5 87.51 0.64
 2 7 6 273.05 2.32
 2 7 7 260.19 6.4
 2 7 8 1967.29 24.11
 2 7 9 127.62 1.94
 2 7 10 1235.32 8.86
 2 7 11 81.56 2.3
 2 7 12 85.35 1.94
 2 7 13 13.87 0.74
 2 7 14 149.96 2.37
 2 7 15 186.55 3.16
 2 7 16 241.4 3.51
 2 7 17 29.14 0.7
 2 7 18 391.56 4.79
 2 7 19 101.08 2.18
 2 7 20 31.08 0.79
 2 7 21 44.18 0.99
 2 7 22 51.91 1.1
 2 7 23 13.64 0.95
 2 7 24 23.44 0.96
 2 7 25 49.67 1.34
 2 7 26 454.16 7.57
 2 7 27 33.79 1.45
 2 7 28 601.81 9.35
 2 7 29 41.8 1.29
 2 7 30 206.95 2.02
 2 7 31 14.38 1.27
 2 7 32 36.57 1.63
 2 7 33 21.3 1.38
 2 7 34 49.72 1.56
 2 7 35 9.25 1.62
 2 7 36 31.81 2.46
 2 7 37 6.24 1.86
 2 7 38 169.49 4.36
 2 7 39 7.93 1.54
 2 7 40 13.41 1.39
 2 7 41 20.88 1.53
 2 7 44 65.33 3.2
 2 7 45 19.94 1.8
 2 7 46 75.03 2.31
 2 7 47 8.78 1.7
 2 7 48 25.62 1.74
 2 8 0 74.09 0.87
 2 8 1 28.59 1.49
 2 8 2 71.94 0.87
 2 8 3 205.87 3.64
 2 8 4 182.38 4.45
 2 8 5 120.47 2.33
 2 8 6 58.42 1.38
 2 8 7 154.59 4.63
 2 8 8 16.24 0.81
 2 8 9 651.15 11.53
 2 8 10 25.97 0.84
 2 8 11 413.64 6.5
 2 8 12 8.15 0.7
 2 8 13 205.79 3.18
 2 8 14 181.92 3.27
 2 8 15 23.37 0.98
 2 8 16 72.74 1.23
 2 8 17 39.23 1.07
 2 8 18 35.83 0.8
 2 8 19 98.57 1.18
 2 8 20 109.37 1.82
 2 8 21 32.36 1.16
 2 8 22 16.03 0.99
 2 8 23 9.04 1.19
 2 8 24 13.94 0.87
 2 8 25 91.15 1.78
 2 8 26 135.68 2.35
 2 8 27 84.54 1.7
 2 8 28 40.09 1.48
 2 8 29 225.09 3.55
 2 8 30 7.18 1.19
 2 8 31 81.84 2.56
 2 8 32 28 1.89
 2 8 33 13.63 1.89
 2 8 35 13.7 1.31
 2 8 36 17.01 1.37
 2 8 37 32.42 1.98
 2 8 38 24.16 1.28
 2 8 39 56.23 1.73
 2 8 40 5.54 1.39
 2 8 41 7.64 1.48
 2 8 43 77.38 2.29
 2 8 44 24.5 1.73
 2 8 46 14.64 1.76
 2 8 48 5.84 1.95
 2 9 0 2.01 0.86
 2 9 1 271.85 3.61
 2 9 2 112.99 1.59
 2 9 3 20.23 1.31
 2 9 4 157.37 5.09
 2 9 5 34.41 0.88
 2 9 6 185.96 3.21
 2 9 7 10.44 0.47
 2 9 8 133.61 4.57
 2 9 9 92.07 1.67
 2 9 10 155.53 2.42
 2 9 11 419.81 6.6
 2 9 12 147.89 4.85
 2 9 13 35.77 1.68
 2 9 14 41.56 1.78
 2 9 15 62.58 1.76
 2 9 16 17.8 1.26
 2 9 17 35.75 1.27
 2 9 19 26.94 1.14
 2 9 20 95.08 2.74
 2 9 21 7.91 0.82
 2 9 22 99.22 1.23
 2 9 23 22.79 1.42
 2 9 24 3.44 1.41
 2 9 25 51.76 1.18
 2 9 26 66.73 2.51
 2 9 27 3.87 1.11
 2 9 28 152.34 2.7
 2 9 29 111.81 2.94
 2 9 30 13.7 1.37
 2 9 31 3.21 1.33
 2 9 32 9.27 1.19
 2 9 33 19.82 1.19
 2 9 34 22.41 1.21
 2 9 35 3.93 1.44
 2 9 36 25.51 1.49
 2 9 37 5.63 1.21
 2 9 38 21.87 1.32
 2 9 39 17.54 1.33
 2 9 40 14.17 1.36
 2 9 41 30.41 1.59
 2 9 42 8.72 1.59
 2 9 43 9.68 1.62
 2 9 44 3.79 1.78
 2 9 46 25.76 2.18
 2 9 47 4.89 1.86
 2 10 0 4.55 0.88
 2 10 1 519.22 9.73
 2 10 2 80.49 1.23
 2 10 3 360.23 8.03
 2 10 4 55.22 1.51
 2 10 5 78.48 1.65
 2 10 6 7.32 0.78
 2 10 7 20.35 1.66
 2 10 8 332.6 4.36
 2 10 9 24.06 1.96
 2 10 10 113.42 2.26
 2 10 11 28.97 1.43
 2 10 12 42.13 1.45
 2 10 13 6.59 0.72
 2 10 14 6.57 0.85
 2 10 15 3.13 0.92
 2 10 16 32.34 1.46
 2 10 17 356.52 2.74
 2 10 18 133.27 1.58
 2 10 19 137.35 2.59
 2 10 20 48.88 1.38
 2 10 21 67.72 2.57
 2 10 22 32.56 1.54
 2 10 23 7.23 0.77
 2 10 24 9.96 0.69
 2 10 25 5.44 0.7
 2 10 26 12.83 0.77
 2 10 28 22.35 0.92
 2 10 30 24.63 1.55
 2 10 31 2.98 1.02
 2 10 32 10.05 1.03
 2 10 33 12.13 1
 2 10 34 16.61 1.05
 2 10 35 36.8 1.51
 2 10 36 77.74 2.01
 2 10 37 54.92 2.61
 2 10 38 4.8 1.65
 2 10 40 9.14 1.37
 2 10 42 9.47 1.44
 2 10 44 9.01 1.59
 2 10 45 15.21 1.56
 2 10 46 9.05 1.59
 2 11 0 217.58 5.26
 2 11 1 77.79 2.81
 2 11 2 36 1.21
 2 11 3 8.36 1.12
 2 11 4 3.67 1.32
 2 11 5 151.54 5.13
 2 11 6 70.85 1.49
 2 11 7 41.17 1.5
 2 11 8 17.17 1.22
 2 11 11 16.12 1.11
 2 11 12 29.93 1.54
 2 11 13 83.4 1.22
 2 11 14 89.49 1.78
 2 11 15 9.01 1.16
 2 11 16 17 1.87
 2 11 17 12.22 0.94
 2 11 18 88.67 3.37
 2 11 19 46.5 2.06
 2 11 20 73.26 2.19
 2 11 22 6.79 1.18
 2 11 23 14.95 1.25
 2 11 24 35.3 1.87
 2 11 25 23.64 1.74
 2 11 26 4.56 1.82
 2 11 27 4.97 1.12
 2 11 28 10.08 1.74
 2 11 29 3.34 1.11
 2 11 31 13.12 1.31
 2 11 32 63.58 1.55
 2 11 33 21.3 1.26
 2 11 34 3.01 1.16
 2 11 36 11.9 1.49
 2 11 37 8.89 1.55
 2 11 38 7.9 1.43
 2 11 40 6.47 1.63
 2 11 41 7.48 1.35
 2 11 42 3.84 1.51
 2 11 43 3.81 1.63
 2 11 44 4.56 2.26
 2 12 0 15.3 1.26
 2 12 1 115.65 2.56
 2 12 2 10.69 0.78
 2 12 3 45.21 1.33
 2 12 5 48.43 3.23
 2 12 6 23.29 0.96
 2 12 7 18.18 1.66
 2 12 8 81.06 5.42
 2 12 9 21.18 1.81
 2 12 10 41.2 1.16
 2 12 11 22.75 2.1
 2 12 13 3.8 1.44
 2 12 14 21.13 1.78
 2 12 15 31.05 2.93
 2 12 16 10.89 1.33
 2 12 17 233.51 5.77
 2 12 18 53.26 1.68
 2 12 19 16.48 1.33
 2 12 20 13.62 1.45
 2 12 21 68.94 5.17
 2 12 22 28.52 1.29
 2 12 23 4.89 1.61
 2 12 24 16.97 1.2
 2 12 25 22.55 2.68
 2 12 26 17.11 1.53
 2 12 27 3.52 1.27
 2 12 28 71.71 4.02
 2 12 29 8.21 1.2
 2 12 31 17.88 1.35
 2 12 32 13.29 0.93
 2 12 33 2.89 1.16
 2 12 34 25.88 1.31
 2 12 35 28.72 1.7
 2 12 36 3.63 1.02
 2 12 37 50.18 2.64
 2 12 38 11.77 1.39
 2 12 39 27.38 1.28
 2 12 41 10.43 2.01
 2 12 42 6.42 2.11
 2 12 43 8.25 2.07
 2 13 0 4.07 0.88
 2 13 1 34.56 1.45
 2 13 2 23.59 0.89
 2 13 3 5.81 0.72
 2 13 4 66.6 1.16
 2 13 6 16.6 0.9
 2 13 7 184.87 8.51
 2 13 8 35.55 1.49
 2 13 9 50.66 1.71
 2 13 10 13.35 1.93
 2 13 11 100.23 3.05
 2 13 12 71.68 3.93
 2 13 13 2.93 1.07
 2 13 14 81.86 2.43
 2 13 15 7.09 0.84
 2 13 16 5.87 1.46
 2 13 18 6.16 0.93
 2 13 19 46.22 1.51
 2 13 20 28.46 1.68
 2 13 21 45.24 1.94
 2 13 22 10.74 1.29
 2 13 23 37.07 2.46
 2 13 24 11 1.51
 2 13 25 15.45 1.17
 2 13 26 18.66 1.27
 2 13 27 56.08 3.08
 2 13 28 23.85 1.48
 2 13 29 34.31 2.13
 2 13 30 19.52 1.76
 2 13 31 5.75 1.32
 2 13 32 11.68 1.33
 2 13 33 40.93 4.04
 2 13 35 2.85 0.69
 2 13 36 8.82 1.84
 2 13 37 12.52 1.85
 2 13 38 11.09 1.91
 2 13 39 9.93 1.95
 2 13 41 6.71 2.06
 2 14 0 19.35 1.04
 2 14 1 4.44 0.74
 2 14 2 12.59 1.98
 2 14 3 11.43 0.95
 2 14 4 12.06 0.84
 2 14 5 7.77 1.15
 2 14 6 23.66 0.86
 2 14 8 34.4 3.72
 2 14 9 184.35 3.46
 2 14 10 146.09 8.22
 2 14 11 185.6 5.17
 2 14 12 6.45 0.77
 2 14 13 6.73 0.71
 2 14 14 45.84 3.25
 2 14 15 4.77 1
 2 14 16 11.34 1.05
 2 14 17 8.76 1.03
 2 14 18 6.94 1.41
 2 14 19 29.15 1.98
 2 14 20 19.79 0.94
 2 14 21 129.19 4.42
 2 14 22 8.22 0.91
 2 14 23 26.26 2.54
 2 14 24 10.38 1.02
 2 14 25 41.98 2.18
 2 14 26 8.65 1.77
 2 14 27 25.68 2.93
 2 14 28 33.3 1.55
 2 14 29 35.08 2.62
 2 14 30 10.11 1.15
 2 14 31 46.36 2.2
 2 14 32 8.21 1.81
 2 14 34 14.13 1.74
 2 14 35 12 1.78
 2 14 36 14.76 1.82
 2 14 39 6 1.98
 2 15 0 22.95 3.98
 2 15 1 12.39 1.57
 2 15 2 14.84 1.42
 2 15 3 16.27 1.26
 2 15 4 61.13 3.16
 2 15 5 7.32 1.27
 2 15 6 28.36 1.43
 2 15 8 129.01 3.42
 2 15 9 62.6 3.14
 2 15 10 52.44 8.04
 2 15 11 24.6 2.08
 2 15 12 52.7 6.03
 2 15 13 3.34 0.78
 2 15 14 16.37 2.12
 2 15 15 2.19 0.83
 2 15 16 6.7 1.61
 2 15 17 5.44 0.81
 2 15 18 4.02 0.8
 2 15 19 57.92 4.15
 2 15 20 30.58 1.93
 2 15 21 4.48 1.08
 2 15 22 19.46 1.48
 2 15 23 9.75 1.17
 2 15 24 6.49 1.63
 2 15 25 21.35 2.78
 2 15 26 79.58 2.19
 2 15 27 7.07 1.57
 2 15 28 20.32 2.19
 2 15 29 36.99 2.53
 2 15 30 5.02 1.96
 2 15 31 6.27 1.96
 2 15 32 8.6 1.67
 2 15 33 6.85 2.41
 2 15 34 6.04 1.78
 2 15 35 15.21 1.79
 2 15 37 15.42 2.25
 2 15 38 6.49 2.36
 2 16 0 268.69 2.55
 2 16 1 51.41 4.17
 2 16 2 4.38 1.25
 2 16 3 55.84 2.63
 2 16 4 26.7 2.32
 2 16 5 19.09 2.46
 2 16 6 54.43 1.9
 2 16 8 12.91 1.22
 2 16 9 104.48 9.48
 2 16 10 30.88 2.48
 2 16 11 20.27 4.91
 2 16 12 8.52 2.18
 2 16 14 62.44 3.41
 2 16 15 25.21 3.25
 2 16 17 3.35 0.97
 2 16 18 33.45 3.38
 2 16 19 53.01 4.95
 2 16 20 48.39 5.62
 2 16 21 3.49 1.3
 2 16 22 8.34 2.39
 2 16 23 28.93 2.86
 2 16 24 3.94 1.93
 2 16 25 6.42 2
 2 16 29 36.41 4.93
 2 16 31 4.98 1.8
 2 16 32 11.82 1.82
 2 16 34 5.16 1.95
 2 16 35 5.27 2
 2 16 36 5.24 2.52
 2 17 0 61.57 4.26
 2 17 1 82.8 3.18
 2 17 2 31.83 2.61
 2 17 3 27.28 1.7
 2 17 4 82.69 3.45
 2 17 5 23.42 1.97
 2 17 6 33.8 2.86
 2 17 7 7.39 1.03
 2 17 9 3.27 1.04
 2 17 10 17.19 1.35
 2 17 12 2.41 0.62
 2 17 13 2.1 0.63
 2 17 14 8.79 2.39
 2 17 15 18.4 4.01
 2 17 16 95.8 4.01
 2 17 17 80.45 4
 2 17 18 54.54 4.82
 2 17 19 22.78 3.48
 2 17 21 14.52 1.77
 2 17 22 7.23 1.51
 2 17 23 31.8 2.64
 2 17 24 6.2 1.22
 2 17 27 6.01 1.54
 2 17 28 14.36 1.91
 2 17 29 8.28 1.64
 2 17 33 6.48 1.89
 2 17 34 5.38 1.96
 2 18 0 10.88 1.03
 2 18 1 47.78 3.43
 2 18 2 27.24 1.38
 2 18 4 5.2 1.5
 2 18 6 16.94 1.23
 2 18 7 7.13 1.33
 2 18 8 22.06 2.1
 2 18 12 25.08 2.36
 2 18 15 6.17 2.68
 2 18 17 7.62 3.17
 2 18 18 29.94 3.94
 2 18 19 46.16 1.52
 2 18 22 17.11 3.19
 2 18 24 8.36 1.79
 2 18 25 3.94 1.69
 2 18 27 5.69 1.62
 2 18 30 9 1.55
 2 19 2 28.37 2.29
 2 19 3 9.33 1.3
 2 19 5 6.81 2.03
 2 19 8 3.14 1.55
 2 19 12 17.48 2.37
 2 19 13 24.41 4.74
 2 19 15 26.02 3.57
 2 19 16 8.63 2.71
 2 19 17 18.37 2.72
 2 19 18 25.16 3.3
 2 19 19 21.37 2.88
 2 19 20 8.3 2.29
 2 19 22 5.54 1.93
 2 19 24 6.26 2.27
 2 19 27 8.31 3.47
 2 20 1 12.6 1.39
 2 20 2 11.5 1.15
 2 20 4 8.47 1.49
 2 20 6 5.74 2.02
 2 20 7 3.99 1.75
 2 20 8 10.16 2.07
 2 20 11 15.7 3.31
 2 20 17 9.64 2.84
 2 20 20 9.07 3.04
 2 20 22 8.61 3.21
 2 20 23 7.18 3.21
 2 21 0 9.38 2.52
 2 21 1 6.16 1.13
 2 21 2 12.03 2.47
 2 21 4 14.27 2.04
 2 21 9 12.46 2.3
 2 21 12 7.56 3.71
 2 22 7 4.86 2.36
 2 22 8 8.18 3.32
 2 22 11 7.87 2.54
 2 22 13 6.63 2.77
 3 0 1 177.69 5.47
 3 0 2 674.3 7.11
 3 0 3 1774.43 12.41
 3 0 4 82.42 2.29
 3 0 6 37.27 0.78
 3 0 7 232.39 2.46
 3 0 8 280.33 4.71
 3 0 9 707.12 8.25
 3 0 10 4.81 0.85
 3 0 11 9.31 0.73
 3 0 12 52.14 0.82
 3 0 13 147.49 1.4
 3 0 14 2.98 0.84
 3 0 15 3.42 1
 3 0 16 360.33 8.41
 3 0 18 42.94 0.97
 3 0 19 152.7 1.46
 3 0 20 455.46 5.24
 3 0 21 320.24 2.67
 3 0 22 53.97 1.09
 3 0 23 62.71 1.41
 3 0 24 7.07 1.16
 3 0 26 216.71 1.79
 3 0 28 55.15 1.63
 3 0 29 73.6 1.64
 3 0 30 136.73 3.46
 3 0 31 29.76 1.55
 3 0 32 14.45 2.14
 3 0 33 23.81 1.8
 3 0 34 171.03 2.21
 3 0 35 11.58 1.66
 3 0 36 6.11 1.74
 3 0 38 5.6 1.84
 3 0 39 8.34 1.82
 3 0 40 28.7 1.84
 3 0 41 41.54 2.15
 3 0 42 39.6 2.36
 3 0 45 23.83 2.03
 3 0 46 28.44 2.06
 3 0 47 7.42 2.28
 3 0 49 5.1 2.25
 3 0 50 10.09 2.14
 3 1 0 914.75 16
 3 1 1 412.82 2.02
 3 1 2 180.07 1.73
 3 1 3 268.79 5.14
 3 1 4 437.84 7.17
 3 1 5 284.44 1.15
 3 1 6 196.58 2.55
 3 1 7 448.56 2.2
 3 1 8 37.16 0.97
 3 1 9 24.74 0.71
 3 1 10 501.97 6.6
 3 1 11 451.33 3.77
 3 1 12 13.02 0.76
 3 1 13 34.87 0.82
 3 1 14 66.75 0.91
 3 1 15 102.04 1.13
 3 1 16 242.71 2.49
 3 1 17 36.1 1.77
 3 1 18 51.96 1.02
 3 1 19 145.05 1.24
 3 1 20 182.33 2.61
 3 1 21 21.52 1
 3 1 22 63.8 1.22
 3 1 23 21.06 1.24
 3 1 24 274.95 2.56
 3 1 25 46.76 1.28
 3 1 26 84.96 1.27
 3 1 27 17.04 1.22
 3 1 28 24.31 1.28
 3 1 29 77.94 2.72
 3 1 30 52.99 1.48
 3 1 31 19.51 1.47
 3 1 32 166.78 3.33
 3 1 33 5.41 1.62
 3 1 34 64.09 1.71
 3 1 35 5.33 1.69
 3 1 36 71.8 1.8
 3 1 37 13.21 1.91
 3 1 38 88.98 4.03
 3 1 39 23.58 2.02
 3 1 40 21.02 1.93
 3 1 41 20.55 1.84
 3 1 42 19.33 1.87
 3 1 43 8.12 2.15
 3 1 44 14.21 1.87
 3 1 45 7.24 1.96
 3 1 46 7.76 2.09
 3 1 47 11.88 2.26
 3 1 48 5.41 2.1
 3 1 50 5 2.25
 3 2 0 1441.77 16.36
 3 2 1 961.86 7.25
 3 2 2 28.15 1
 3 2 3 118.67 1.07
 3 2 4 413.76 3.21
 3 2 5 326.47 4.75
 3 2 6 512.89 4.73
 3 2 7 121.1 2.08
 3 2 8 27.79 0.69
 3 2 9 592.04 15.28
 3 2 10 524.84 4.5
 3 2 11 145.23 2.85
 3 2 12 95.16 0.9
 3 2 13 22.2 0.94
 3 2 14 13.24 0.86
 3 2 15 170.7 1.74
 3 2 16 177.65 3.3
 3 2 17 416.18 4.89
 3 2 18 190.34 2.37
 3 2 19 105.46 1.11
 3 2 20 175.06 1.34
 3 2 21 4.82 1.01
 3 2 23 14.58 1.22
 3 2 24 11.25 1.2
 3 2 25 58.82 1.19
 3 2 26 127.72 1.94
 3 2 27 21.11 1.14
 3 2 28 63.61 1.35
 3 2 29 193.7 2.39
 3 2 30 125.87 2.53
 3 2 31 11.61 1.55
 3 2 32 12.87 1.51
 3 2 33 5.56 1.75
 3 2 34 62.42 1.91
 3 2 35 15.95 1.61
 3 2 36 171.06 4.61
 3 2 37 19.19 1.69
 3 2 38 30.8 1.74
 3 2 39 27.77 1.78
 3 2 40 14.03 1.79
 3 2 41 54.11 1.91
 3 2 42 14.14 2.03
 3 2 43 10.43 1.91
 3 2 44 32.82 1.86
 3 2 46 8.44 1.95
 3 2 47 91.99 3
 3 2 48 34 2.3
 3 2 49 4.72 2.27
 3 2 50 5.43 2.04
 3 3 0 845.34 6.37
 3 3 1 138.72 1.26
 3 3 2 26.88 1.37
 3 3 3 15.78 0.75
 3 3 4 360.23 6.43
 3 3 5 287.91 2.72
 3 3 6 860.18 16.58
 3 3 7 592.11 6.32
 3 3 8 672.74 7.72
 3 3 9 67.82 1.15
 3 3 10 141.97 1.14
 3 3 11 789.07 5.73
 3 3 12 1399.71 11.87
 3 3 13 125.35 1.05
 3 3 14 8.54 0.85
 3 3 15 277.22 1.34
 3 3 16 113.14 2.58
 3 3 17 2.11 0.98
 3 3 18 209.15 1.3
 3 3 19 165.02 2.39
 3 3 20 31.02 1.01
 3 3 21 114.76 1.17
 3 3 23 62.28 1.33
 3 3 24 8.09 1.16
 3 3 25 69.6 1.3
 3 3 26 79.6 1.26
 3 3 27 76.83 1.36
 3 3 28 11.44 1.31
 3 3 29 29.09 1.48
 3 3 30 260.86 2.88
 3 3 31 15.1 1.42
 3 3 32 74.88 1.84
 3 3 33 26.53 1.53
 3 3 34 24.74 1.57
 3 3 35 19.29 1.6
 3 3 36 6.32 1.66
 3 3 38 19.9 2.04
 3 3 39 22.87 2.15
 3 3 40 32.19 1.99
 3 3 41 20.53 2.19
 3 3 43 8.34 2.08
 3 3 44 16.08 1.9
 3 3 45 11.43 1.87
 3 3 46 4.66 2.04
 3 3 47 15.56 2.25
 3 3 48 7.13 2.02
 3 4 0 153.26 1.03
 3 4 1 126.7 1.91
 3 4 2 970.23 10.03
 3 4 3 82.99 2.6
 3 4 4 253.48 1.4
 3 4 5 100.71 1.37
 3 4 6 475.14 7.98
 3 4 7 302.18 2.41
 3 4 8 390.61 2.74
 3 4 9 111.07 1.49
 3 4 10 1511.59 10.77
 3 4 11 206.13 1.33
 3 4 12 230.46 2.83
 3 4 13 34.56 1
 3 4 14 92.6 1.4
 3 4 15 101.81 1.57
 3 4 16 173.06 1.56
 3 4 17 406.65 3.41
 3 4 18 32.83 0.96
 3 4 19 75.99 1.17
 3 4 20 66.99 1.04
 3 4 21 94.14 1.13
 3 4 22 14.5 0.99
 3 4 23 187.59 1.45
 3 4 24 127.98 1.44
 3 4 25 165.52 1.49
 3 4 26 100.22 1.63
 3 4 27 444.54 6.37
 3 4 28 229.91 4.06
 3 4 29 103.68 2.54
 3 4 30 48.27 2.18
 3 4 31 99.05 1.91
 3 4 32 20.57 1.45
 3 4 33 7.39 1.51
 3 4 34 21.61 1.71
 3 4 35 40.32 1.62
 3 4 36 79.76 2.65
 3 4 37 29.04 1.68
 3 4 38 17.68 1.68
 3 4 39 5.62 1.95
 3 4 40 11.09 1.75
 3 4 41 28.9 1.79
 3 4 43 41.56 2.08
 3 4 44 21.07 2.06
 3 4 45 16.97 1.92
 3 4 46 19.99 1.91
 3 4 47 54.21 2.34
 3 4 48 17.96 2.52
 3 4 49 22.14 1.89
 3 5 0 183.64 1.52
 3 5 1 97.72 1.85
 3 5 2 1505.23 25.75
 3 5 3 107.84 1.92
 3 5 4 37.01 0.95
 3 5 5 88.03 0.78
 3 5 6 71.55 1.45
 3 5 7 553.43 4.89
 3 5 8 691.33 5.11
 3 5 9 1609.38 9.74
 3 5 10 32.1 0.9
 3 5 11 300.33 3
 3 5 12 177.08 1.38
 3 5 13 69.43 0.91
 3 5 14 181.4 1.31
 3 5 15 265.76 1.94
 3 5 16 318.97 2.58
 3 5 17 77.99 1.32
 3 5 18 338.56 3.12
 3 5 19 255.96 2.14
 3 5 20 442.37 4.97
 3 5 21 126.94 2.12
 3 5 22 51.73 1.46
 3 5 23 166.32 2.17
 3 5 24 9.79 1.04
 3 5 25 97.98 1.7
 3 5 26 173.8 2.35
 3 5 27 396.09 5.84
 3 5 28 44.86 2.03
 3 5 29 311.7 4.26
 3 5 30 30.29 1.87
 3 5 31 141.92 1.8
 3 5 32 10.9 1.42
 3 5 33 56.69 1.82
 3 5 34 34.66 1.69
 3 5 35 62.08 1.66
 3 5 36 71.92 2.15
 3 5 37 189.51 4.35
 3 5 38 62.53 2.35
 3 5 39 18.66 2.2
 3 5 40 19.31 2.01
 3 5 41 20.61 2.07
 3 5 42 41.46 2.16
 3 5 43 7.91 2.57
 3 5 44 52.83 2.43
 3 5 45 47.97 2.23
 3 5 46 5.87 2.7
 3 5 47 66.44 2.87
 3 5 48 8.72 2.1
 3 6 0 324.71 4.85
 3 6 1 411.87 4.31
 3 6 2 279.22 3.91
 3 6 3 466.21 10.5
 3 6 4 169.48 2.34
 3 6 5 213.53 2.85
 3 6 6 302.94 3.51
 3 6 7 519.85 7.26
 3 6 8 186.34 2.49
 3 6 9 422.85 6.01
 3 6 10 25.51 0.84
 3 6 11 98.84 1.4
 3 6 12 313.54 3.56
 3 6 13 53.47 0.86
 3 6 14 253.15 2.73
 3 6 15 317.11 2.62
 3 6 16 80.22 1.7
 3 6 17 53.56 1.35
 3 6 18 52.28 2.05
 3 6 19 424.63 5.86
 3 6 20 131.04 2.43
 3 6 21 43.73 1.2
 3 6 22 12.33 1.03
 3 6 23 107.34 1.79
 3 6 24 60.47 1.1
 3 6 25 115.5 2.33
 3 6 26 72.35 1.33
 3 6 27 160.35 4.14
 3 6 28 3.92 1.18
 3 6 29 39.92 1.97
 3 6 30 98.96 1.83
 3 6 31 14.48 1.53
 3 6 32 20.38 1.46
 3 6 33 36.91 1.55
 3 6 34 25.42 2.14
 3 6 35 107.07 2.51
 3 6 36 14.37 1.72
 3 6 37 118.19 2.5
 3 6 38 117.13 2.56
 3 6 39 49.78 1.75
 3 6 40 26.54 2.16
 3 6 41 5.99 1.76
 3 6 43 13.42 1.81
 3 6 44 49.22 2.03
 3 6 45 18.19 1.91
 3 6 46 13.91 1.76
 3 6 47 22.99 1.94
 3 6 48 27.39 2.12
 3 7 0 1519.88 22.13
 3 7 1 956.42 6.95
 3 7 2 12.21 0.91
 3 7 3 1160.48 14.39
 3 7 4 202.26 2.23
 3 7 5 55.94 0.97
 3 7 6 163.18 1.76
 3 7 7 84.86 1.4
 3 7 8 82.83 2.37
 3 7 9 455.92 5.09
 3 7 10 302.49 4.96
 3 7 11 87.15 2.3
 3 7 12 102.75 1.61
 3 7 13 11.71 0.71
 3 7 14 65.09 1.24
 3 7 15 142.21 1.67
 3 7 16 18.1 0.98
 3 7 17 475.16 5.76
 3 7 18 120.31 1.96
 3 7 19 54.27 1.36
 3 7 20 163.52 3.28
 3 7 21 313.33 4.26
 3 7 22 52.37 1.07
 3 7 23 58.63 0.96
 3 7 24 53.46 1.25
 3 7 25 58.92 1.66
 3 7 26 31.08 1.08
 3 7 27 48.69 1.63
 3 7 28 39.27 1.22
 3 7 29 151.65 1.76
 3 7 30 8.67 1.52
 3 7 31 9.6 1.29
 3 7 32 3.42 1.4
 3 7 33 13.31 1.61
 3 7 35 20.61 1.72
 3 7 36 25.4 1.6
 3 7 37 66.68 1.78
 3 7 38 24.73 1.93
 3 7 39 12.38 1.7
 3 7 40 5.53 1.79
 3 7 41 3.97 1.88
 3 7 42 35.7 1.76
 3 7 44 15.3 1.68
 3 7 45 20.91 1.71
 3 7 47 52.16 1.91
 3 8 0 721.59 15.81
 3 8 1 132.86 1.22
 3 8 2 342.08 8.29
 3 8 3 13.52 1.35
 3 8 4 564.76 6.06
 3 8 5 149.4 3.07
 3 8 6 11.18 0.87
 3 8 7 72.67 1.66
 3 8 8 27.62 1.22
 3 8 9 338.78 5.31
 3 8 10 66.21 1.76
 3 8 11 116.82 1.62
 3 8 12 41.2 0.78
 3 8 13 28.15 0.97
 3 8 14 46.96 1.77
 3 8 15 229.38 7.38
 3 8 16 35.42 1.49
 3 8 17 3.31 0.86
 3 8 18 364.98 3.26
 3 8 19 52.11 2.05
 3 8 20 192.53 2.36
 3 8 21 54.46 2.56
 3 8 22 117.89 2.09
 3 8 23 78.54 1.27
 3 8 24 56.73 1.37
 3 8 25 11.52 0.92
 3 8 26 7.76 1.23
 3 8 27 22.26 1.23
 3 8 28 6.52 1.09
 3 8 29 32.47 1.29
 3 8 30 6.28 1.31
 3 8 31 6.85 1.52
 3 8 32 28 1.33
 3 8 34 8.15 1.49
 3 8 35 46.76 1.51
 3 8 36 18.78 1.45
 3 8 37 17.47 1.69
 3 8 38 25.29 1.7
 3 8 39 53.26 1.78
 3 8 40 6.44 1.62
 3 8 41 6.23 1.61
 3 8 42 10.55 1.7
 3 8 43 18.1 2.92
 3 8 45 24.2 1.85
 3 8 46 18.74 1.94
 3 9 0 31.4 1.34
 3 9 1 69.98 1.07
 3 9 2 121.14 4.11
 3 9 3 75.64 1.68
 3 9 5 16.9 0.89
 3 9 6 124.96 2.42
 3 9 7 11.53 0.63
 3 9 8 59.08 2.05
 3 9 9 18.62 1.53
 3 9 10 202.1 3.78
 3 9 11 151.74 4.6
 3 9 12 9.93 0.92
 3 9 13 214.54 3.43
 3 9 14 46.73 1.14
 3 9 15 60.06 2.05
 3 9 16 32.93 1.1
 3 9 17 217.95 1.62
 3 9 18 34.49 1.74
 3 9 19 64.74 2.45
 3 9 20 121.25 1.28
 3 9 21 51.67 1.33
 3 9 22 39.6 1.66
 3 9 23 11.13 0.98
 3 9 24 17.65 1.14
 3 9 25 22.74 1.39
 3 9 26 34.02 1.34
 3 9 27 13.01 1
 3 9 28 14.44 1.59
 3 9 30 36.03 1.48
 3 9 31 2.63 1.28
 3 9 32 24.78 1.27
 3 9 33 67.19 3.41
 3 9 34 7.34 1.3
 3 9 35 15.96 1.36
 3 9 36 18.81 2.35
 3 9 37 37.59 2.31
 3 9 38 17.87 1.42
 3 9 39 31.96 1.69
 3 9 40 32.41 2.04
 3 9 41 30.24 1.86
 3 9 44 3.46 1.65
 3 9 45 5.38 1.6
 3 10 0 9.17 0.84
 3 10 1 4.02 1.04
 3 10 2 63.21 2.12
 3 10 3 3.25 0.77
 3 10 4 24.08 0.72
 3 10 5 13.58 1.08
 3 10 6 101.86 3.65
 3 10 7 96.26 2.85
 3 10 8 89.81 1.47
 3 10 9 13.11 0.73
 3 10 10 79.23 1.3
 3 10 11 82.13 2.65
 3 10 12 23.96 1.28
 3 10 13 130.84 2.83
 3 10 14 17.17 1.12
 3 10 15 69.64 1.3
 3 10 16 55.69 1.43
 3 10 17 32.82 1.4
 3 10 18 96.98 1.71
 3 10 19 9.67 0.91
 3 10 20 93.6 2.27
 3 10 21 15.67 0.86
 3 10 22 36.75 1.35
 3 10 23 12.02 0.8
 3 10 24 11.21 1.17
 3 10 25 22.14 1.43
 3 10 26 74.22 2.73
 3 10 27 16.21 1.21
 3 10 28 9.3 0.98
 3 10 29 45.75 2.35
 3 10 30 46.48 2.65
 3 10 31 49.36 1.31
 3 10 33 9.21 1.3
 3 10 34 20.79 1.95
 3 10 35 11.66 1.98
 3 10 36 61.81 1.75
 3 10 37 27.38 1.49
 3 10 38 49.67 1.56
 3 10 40 16.39 1.41
 3 10 42 9.09 1.5
 3 10 43 14.79 1.39
 3 10 44 9.91 1.45
 3 10 45 6.85 1.46
 3 11 0 78.7 1.82
 3 11 1 31.93 1.26
 3 11 2 20.46 1.5
 3 11 3 123.02 1.14
 3 11 4 14.51 1.05
 3 11 5 16.69 0.83
 3 11 6 57.28 2.95
 3 11 7 83.14 3.59
 3 11 8 39.17 2.63
 3 11 9 42.15 1.79
 3 11 10 43.42 1.34
 3 11 11 186.66 4.79
 3 11 12 21.69 1.44
 3 11 13 42.29 1.26
 3 11 14 44.39 2.77
 3 11 15 38.62 2.26
 3 11 16 4.09 0.94
 3 11 17 17.38 0.97
 3 11 18 19.68 1.68
 3 11 19 6.29 0.98
 3 11 20 73.86 1.73
 3 11 21 20.96 1.21
 3 11 22 30.14 3.23
 3 11 23 41.52 2.46
 3 11 24 10.32 1.44
 3 11 25 12.75 0.72
 3 11 26 50.54 2.58
 3 11 27 14.51 1.07
 3 11 28 49.95 2.17
 3 11 29 65.56 2.44
 3 11 30 23.01 1.01
 3 11 31 3.33 1.33
 3 11 32 38.08 1.76
 3 11 33 21.3 1.2
 3 11 35 18.64 1.84
 3 11 38 4.59 1.32
 3 11 39 3.47 1.36
 3 11 41 9.29 1.52
 3 11 42 13.45 1.51
 3 12 0 104.99 2.82
 3 12 1 28.6 1.47
 3 12 2 27.87 2.29
 3 12 3 5.4 1.1
 3 12 4 20.67 1.98
 3 12 5 21.31 1.89
 3 12 6 5.96 1.24
 3 12 7 47.84 2.1
 3 12 8 53.65 3.28
 3 12 9 2.01 0.94
 3 12 10 13.21 0.85
 3 12 11 27.69 2
 3 12 12 83.57 2.04
 3 12 13 8.06 1.05
 3 12 14 31.51 3.48
 3 12 15 15.26 0.89
 3 12 16 37.22 1.15
 3 12 17 10.94 1.03
 3 12 18 48.07 2.67
 3 12 19 65.56 2.82
 3 12 20 45.59 1.93
 3 12 21 8.83 1.56
 3 12 22 46.17 3.12
 3 12 23 16.24 1.66
 3 12 24 28.34 4.1
 3 12 25 15.14 1.98
 3 12 26 34.07 2.36
 3 12 27 12.48 2.29
 3 12 28 6.18 1.62
 3 12 29 7.28 1.16
 3 12 30 26.7 1.92
 3 12 31 15.55 1.58
 3 12 32 4.42 1.15
 3 12 33 16.05 2.03
 3 12 34 11.34 1.19
 3 12 35 33.29 2.25
 3 12 37 5.03 1.16
 3 12 39 22.29 1.99
 3 12 40 15.25 2.02
 3 12 41 9.76 1.72
 3 12 42 5.16 1.8
 3 13 2 24.7 1.11
 3 13 3 65.91 1.54
 3 13 4 3.15 0.66
 3 13 5 21.94 1.54
 3 13 6 68.49 1.67
 3 13 7 22.55 1.47
 3 13 8 70.75 2.18
 3 13 9 49.54 3.06
 3 13 10 37.35 1.22
 3 13 11 4.91 1.01
 3 13 12 61.12 4.62
 3 13 15 57.89 3.03
 3 13 17 2.43 1.1
 3 13 18 28.12 1.81
 3 13 19 4.98 1.46
 3 13 20 29.35 2.26
 3 13 21 68.52 2.5
 3 13 22 9.93 1.25
 3 13 23 6.19 1.84
 3 13 25 14.02 1.94
 3 13 26 28.1 1.69
 3 13 27 19.07 1.89
 3 13 28 14.28 1.49
 3 13 29 5.77 1.56
 3 13 30 5.44 1.62
 3 13 31 22.16 2.41
 3 13 32 18.38 2.44
 3 13 34 5.67 2.02
 3 13 35 16.09 1.65
 3 13 36 15.97 1.62
 3 13 37 21.29 1.74
 3 13 40 29.86 2.01
 3 14 0 411.2 8.28
 3 14 1 36.63 2.03
 3 14 2 53.82 3.06
 3 14 3 42.1 1.4
 3 14 4 72.89 3.47
 3 14 5 26.29 1.44
 3 14 6 9.9 2.11
 3 14 7 9.12 1.26
 3 14 8 15.12 1.38
 3 14 9 19.87 1.68
 3 14 10 20.09 1.32
 3 14 11 49.49 3.04
 3 14 13 4.32 0.97
 3 14 14 74.92 3.22
 3 14 15 10.99 1.5
 3 14 16 10.78 1.63
 3 14 17 12.31 1.79
 3 14 18 168.09 4.28
 3 14 19 42.42 2.02
 3 14 20 69.42 2.99
 3 14 21 22.07 2.09
 3 14 22 12.16 1.21
 3 14 24 9.02 1.72
 3 14 25 9.19 1.34
 3 14 26 5.76 1.53
 3 14 27 8.81 1.84
 3 14 28 5.82 1.46
 3 14 29 6.79 1.76
 3 14 30 4.46 1.53
 3 14 31 6.4 1.45
 3 14 32 19.16 1.82
 3 14 33 17.88 1.46
 3 14 34 9.52 1.44
 3 14 36 5.66 1.84
 3 14 37 7.58 1.62
 3 14 38 35 2.02
 3 14 39 26.28 2.07
 3 15 1 119.16 7.49
 3 15 2 72.15 4.1
 3 15 3 96.37 6.24
 3 15 4 36.58 3.28
 3 15 5 4.5 1.24
 3 15 6 69.66 3.45
 3 15 7 64.04 5.01
 3 15 8 61.68 2
 3 15 10 43 3.23
 3 15 11 30.69 2.14
 3 15 12 38.05 3.06
 3 15 13 11.57 1.89
 3 15 15 48.47 2.43
 3 15 16 4.81 0.92
 3 15 17 225.3 3.99
 3 15 18 13.92 1.28
 3 15 19 53.41 3.55
 3 15 20 12.87 2.25
 3 15 21 21.64 1.33
 3 15 22 43.09 9.3
 3 15 23 20.63 1.86
 3 15 24 11.94 2.14
 3 15 25 10.83 1.2
 3 15 26 28.46 3.41
 3 15 27 4.03 1.22
 3 15 28 28.84 3.19
 3 15 29 24.54 1.58
 3 15 30 5.29 1.31
 3 15 33 9.91 2.16
 3 15 35 31.22 2.35
 3 15 36 4.46 2.07
 3 15 37 7.19 1.95
 3 16 0 48.36 1.83
 3 16 1 66.1 2.77
 3 16 2 35.58 2.03
 3 16 3 8.28 0.92
 3 16 5 9.25 1.23
 3 16 7 20 1.06
 3 16 8 7.24 1.32
 3 16 9 91.97 3.35
 3 16 10 2.88 1.42
 3 16 11 36.86 1.43
 3 16 12 11.62 1.83
 3 16 15 27.02 1.55
 3 16 16 37.59 1.08
 3 16 17 18.26 1.45
 3 16 18 93.77 2.18
 3 16 19 59.02 3.3
 3 16 20 60.42 3.77
 3 16 21 52.1 3.87
 3 16 22 16.79 1.78
 3 16 25 40.68 4.47
 3 16 26 14 1.43
 3 16 27 7.17 1.48
 3 16 28 9.94 1.27
 3 16 29 20.29 2.69
 3 16 30 13.72 1.97
 3 16 33 11.83 1.78
 3 16 34 7.45 1.74
 3 17 0 10.67 1.27
 3 17 1 19.01 1.15
 3 17 2 19.77 1.35
 3 17 3 17.37 1.04
 3 17 4 5.35 1.51
 3 17 5 16.52 1.5
 3 17 7 30.43 1.17
 3 17 8 68.58 4.83
 3 17 9 8.03 2.08
 3 17 10 45.17 2.79
 3 17 11 10.16 2.34
 3 17 12 8.77 3.43
 3 17 13 27.7 2.99
 3 17 14 23.19 2.82
 3 17 16 68.88 7.57
 3 17 17 18.21 3.27
 3 17 18 16.3 3.02
 3 17 19 31.84 1.85
 3 17 21 13.38 2.97
 3 17 22 8.41 1.94
 3 17 23 4.19 1.57
 3 17 24 15.11 3.43
 3 17 25 10.74 1.28
 3 17 26 32.15 1.84
 3 17 27 15.77 2.42
 3 17 28 20.3 2.48
 3 17 30 10.55 1.69
 3 17 31 12.68 1.67
 3 18 1 71.95 4.31
 3 18 2 4.32 1.03
 3 18 3 6.4 2.35
 3 18 5 56.14 2.02
 3 18 6 6.32 1.49
 3 18 8 8.6 1.48
 3 18 9 32.63 1.59
 3 18 10 36.37 7.19
 3 18 12 8.28 2.55
 3 18 13 12.74 2.36
 3 18 15 10.67 2.49
 3 18 17 12.51 5
 3 18 20 24.94 4.16
 3 18 21 6.89 2.79
 3 18 23 3.77 1.36
 3 18 25 5.82 1.73
 3 18 26 3.79 1.85
 3 18 27 5.15 1.83
 3 18 29 12.45 3.34
 3 18 30 8.88 3.53
 3 19 1 39.77 2.04
 3 19 2 11.2 1.23
 3 19 3 43.45 2.51
 3 19 5 19.26 1.5
 3 19 7 15.02 1.81
 3 19 9 15 1.55
 3 19 10 6.36 1.54
 3 19 11 34.89 4.21
 3 19 12 4.96 1.42
 3 19 19 35.28 8.61
 3 19 20 8.47 2.96
 3 19 26 6.85 1.95
 3 20 1 15.31 3.13
 3 20 3 11.78 1.54
 3 20 6 4.09 1.63
 3 20 7 4.64 1.31
 3 20 8 3.52 1.31
 3 20 9 8.92 2.33
 3 20 10 5.33 1.23
 3 20 11 7.39 2.48
 3 20 18 12.24 2.83
 3 20 19 9.46 3.85
 3 20 20 6.22 3.1
 3 20 21 8.8 3.61
 3 21 0 5.78 2.27
 3 21 1 5.87 2.16
 3 21 3 4.94 1.57
 3 21 6 6.37 1.8
 3 21 7 7.45 3.13
 3 21 10 7.66 3.58
 3 21 12 8.28 2.55
 3 21 13 16.04 2.54
 3 21 15 7.11 2.81
 3 21 17 14.16 4.14
 3 22 2 10.21 2.16
 3 22 10 9.6 3.5
 4 0 0 1127.85 94.45
 4 0 1 75.08 1.22
 4 0 2 5.87 1.24
 4 0 3 379.12 3.2
 4 0 4 49.72 1.62
 4 0 5 180.02 3.68
 4 0 6 39.37 0.99
 4 0 7 6.57 0.85
 4 0 8 2.82 0.97
 4 0 9 63.33 1.05
 4 0 10 377.16 2.55
 4 0 11 345.55 3.51
 4 0 12 10 0.88
 4 0 13 140.51 1.12
 4 0 15 336.04 2.72
 4 0 16 278.82 2.28
 4 0 17 4.89 1.06
 4 0 18 33.76 1.14
 4 0 19 25.64 1.24
 4 0 20 49.96 1.29
 4 0 21 10.75 1.12
 4 0 22 3.11 1.16
 4 0 23 4.51 1.16
 4 0 24 16.32 1.16
 4 0 25 110.91 1.87
 4 0 26 19.19 1.21
 4 0 27 56.32 1.4
 4 0 28 9.39 1.54
 4 0 29 52.62 1.37
 4 0 30 11.81 1.37
 4 0 31 22.08 1.37
 4 0 32 25.54 1.4
 4 0 33 49.34 1.82
 4 0 35 23.46 1.66
 4 0 36 26.9 1.8
 4 0 37 67.1 1.81
 4 0 38 5.45 1.9
 4 0 39 31.19 1.86
 4 0 40 21.55 1.88
 4 0 42 52.06 2.01
 4 0 46 44.56 2.13
 4 0 49 18.24 2.45
 4 1 0 168.7 3.77
 4 1 1 496.39 3.13
 4 1 2 68.69 1.38
 4 1 3 578.49 2.5
 4 1 4 47.48 1.59
 4 1 5 360.25 2.79
 4 1 6 60.21 2
 4 1 7 383.32 5.47
 4 1 8 259.83 2.15
 4 1 9 19.74 0.96
 4 1 10 181.43 2.13
 4 1 11 342.19 2.47
 4 1 12 471.64 5.4
 4 1 13 396.88 2.16
 4 1 14 339.6 2.42
 4 1 15 34 1.44
 4 1 16 31.51 0.99
 4 1 17 301.07 2.47
 4 1 18 133.03 1.62
 4 1 19 113.27 1.39
 4 1 20 10.65 1.37
 4 1 21 72.48 1.24
 4 1 22 6.71 1.16
 4 1 23 34.78 1.17
 4 1 24 62.63 1.96
 4 1 25 229.1 2.03
 4 1 26 11.73 1.21
 4 1 27 3.04 1.33
 4 1 28 126.35 2.98
 4 1 29 130.83 1.94
 4 1 30 22.46 1.34
 4 1 31 41.92 1.4
 4 1 32 81.02 1.51
 4 1 33 102.53 1.95
 4 1 34 19.25 1.64
 4 1 35 143.25 3.25
 4 1 36 37.99 1.71
 4 1 37 96.62 2.06
 4 1 38 7.16 1.83
 4 1 39 13.94 1.83
 4 1 40 12.49 1.88
 4 1 42 28.4 2.14
 4 1 44 9.46 2.01
 4 1 45 23.42 2.02
 4 1 46 9.8 2.07
 4 1 47 20.7 2.09
 4 1 48 23.05 2.31
 4 1 49 18.46 2.45
 4 2 0 47.47 1.14
 4 2 1 470.39 4.84
 4 2 2 217.57 1.51
 4 2 3 86.61 1.41
 4 2 4 272.84 1.9
 4 2 5 180.2 1.45
 4 2 6 59.99 1.89
 4 2 7 21.87 1.33
 4 2 8 1202.11 16.89
 4 2 9 124.39 2.27
 4 2 10 419.72 2.57
 4 2 11 198.31 2.06
 4 2 12 379.17 2.19
 4 2 13 253.68 1.56
 4 2 14 19.3 1.11
 4 2 15 82.16 1.13
 4 2 16 45.41 1.02
 4 2 17 7.25 1.06
 4 2 18 13.12 1.17
 4 2 19 62.04 1.27
 4 2 20 19.53 1.2
 4 2 21 262.56 3.81
 4 2 22 181.61 3.7
 4 2 23 92.04 1.28
 4 2 24 5.3 1.17
 4 2 25 60.35 1.28
 4 2 26 256.17 3.59
 4 2 27 89.71 1.49
 4 2 28 405.57 4.49
 4 2 29 26.62 1.45
 4 2 30 176.95 2.9
 4 2 31 87.12 1.49
 4 2 32 11.09 1.32
 4 2 33 66.68 2.09
 4 2 34 24.43 1.61
 4 2 35 31.5 1.58
 4 2 36 5.31 1.7
 4 2 37 6.53 1.71
 4 2 39 9.93 1.81
 4 2 40 42.95 1.9
 4 2 41 30.63 2.51
 4 2 42 6.84 1.95
 4 2 43 9.47 1.95
 4 2 44 18.42 2.13
 4 2 45 4.82 2.14
 4 2 46 93.66 3.04
 4 2 47 6.35 2.65
 4 2 48 23.24 2.29
 4 3 0 267.06 3.6
 4 3 1 92.78 1.81
 4 3 2 205.47 3.85
 4 3 4 50.9 1.14
 4 3 5 10.31 1.56
 4 3 6 878.9 9.26
 4 3 7 145.63 2.64
 4 3 8 29.98 1.06
 4 3 9 963.82 11.85
 4 3 10 334.87 2.84
 4 3 11 145.7 1.57
 4 3 12 385.86 2.33
 4 3 13 78.11 1.01
 4 3 14 32.11 0.94
 4 3 15 170.81 1.21
 4 3 16 106.68 1.66
 4 3 17 158 1.33
 4 3 18 26 1.1
 4 3 19 14.59 1.49
 4 3 20 18.53 1.19
 4 3 21 13.33 1.11
 4 3 22 20.36 1.2
 4 3 23 129.97 1.37
 4 3 24 189.63 3.54
 4 3 25 26.85 1.19
 4 3 26 168.58 1.51
 4 3 27 213.06 2.64
 4 3 28 163.37 2.16
 4 3 29 64.95 1.49
 4 3 30 15.11 1.32
 4 3 31 24.66 1.77
 4 3 32 10.94 1.37
 4 3 33 93 2.55
 4 3 34 10.82 2
 4 3 35 27.34 1.74
 4 3 37 36.51 2.05
 4 3 38 18.13 1.9
 4 3 39 31.1 1.97
 4 3 40 6.36 2.03
 4 3 41 30.92 2.06
 4 3 42 7.35 2.11
 4 3 43 72.8 2.67
 4 3 44 40.95 2.02
 4 3 46 5.8 2.34
 4 3 47 10.71 2.07
 4 3 48 6.3 2.15
 4 4 1 7.67 1.07
 4 4 2 474.98 2.24
 4 4 3 114.31 2.5
 4 4 4 188.74 2.68
 4 4 5 47.9 1.17
 4 4 6 348.17 3.42
 4 4 7 101.41 1.66
 4 4 8 1212.63 7.72
 4 4 9 323.73 2.56
 4 4 10 136.5 1.58
 4 4 11 189.29 1.96
 4 4 12 238.63 2.6
 4 4 13 133.98 1.16
 4 4 14 149.53 1.68
 4 4 15 247.98 1.77
 4 4 16 23.84 1.22
 4 4 17 8.3 1.03
 4 4 18 59.06 1.15
 4 4 19 84.86 1.34
 4 4 20 81.86 1.23
 4 4 21 34.48 1.18
 4 4 22 64.47 1.25
 4 4 23 25.84 1.22
 4 4 24 59.03 1.47
 4 4 25 21.21 1.18
 4 4 26 159.24 2.54
 4 4 27 144.38 2.63
 4 4 28 272.66 4.66
 4 4 29 18.59 1.37
 4 4 30 21.75 1.32
 4 4 31 40.3 1.32
 4 4 33 31.9 1.46
 4 4 34 8.49 1.56
 4 4 35 6.88 1.67
 4 4 36 8.08 1.67
 4 4 37 37.63 3.26
 4 4 38 47.35 2.07
 4 4 39 54.71 1.86
 4 4 40 47.74 1.87
 4 4 41 10.27 1.83
 4 4 43 16.51 1.9
 4 4 44 15.78 1.91
 4 4 45 9.07 2.19
 4 4 46 37.81 2.06
 4 4 47 11.64 2.22
 4 4 48 32.74 2.28
 4 5 0 53.12 1.17
 4 5 1 401.57 2.1
 4 5 2 142.26 2.04
 4 5 3 125.69 1.34
 4 5 4 323.93 2.7
 4 5 5 41.19 1.14
 4 5 6 176.59 2.59
 4 5 7 138.08 1.89
 4 5 8 127.42 1.16
 4 5 9 231.06 2.67
 4 5 10 223.11 2.06
 4 5 11 94.27 1.63
 4 5 12 49.08 1.42
 4 5 13 168.89 2.46
 4 5 14 5.69 1.01
 4 5 15 14.41 0.96
 4 5 16 116.04 2.29
 4 5 17 8.05 1.08
 4 5 18 35.11 1.09
 4 5 19 294.59 4.91
 4 5 20 176.38 3.3
 4 5 21 15.58 1.16
 4 5 22 7.11 1.1
 4 5 23 24.43 1.46
 4 5 24 13.45 1.13
 4 5 25 31.72 1.25
 4 5 26 11.25 1.19
 4 5 27 13.94 1.64
 4 5 28 12.99 1.25
 4 5 29 119.32 1.89
 4 5 30 114.08 3.05
 4 5 31 29.88 1.45
 4 5 32 4.12 1.45
 4 5 33 35.65 1.46
 4 5 35 9.69 1.62
 4 5 36 6.92 1.67
 4 5 37 7.42 1.68
 4 5 38 12.37 1.69
 4 5 39 33.16 1.87
 4 5 40 5.69 1.83
 4 5 41 15 1.79
 4 5 43 8.42 2.12
 4 5 44 14.61 1.9
 4 5 45 25.56 1.96
 4 5 46 47.34 2.06
 4 5 47 7.23 2.06
 4 6 0 7.07 1.11
 4 6 1 560.82 7.53
 4 6 2 93.95 1.42
 4 6 3 63.54 1.21
 4 6 4 63.03 1.21
 4 6 5 415.46 5.65
 4 6 6 105.58 1.67
 4 6 7 38.84 0.87
 4 6 8 248.59 3.29
 4 6 9 88.09 1.35
 4 6 10 23.01 1.53
 4 6 11 112.68 1.19
 4 6 12 8.75 0.84
 4 6 13 56.79 1.2
 4 6 14 19.55 1.01
 4 6 15 74.91 1.9
 4 6 16 136.33 3.43
 4 6 17 450.96 4.65
 4 6 18 105.41 1.79
 4 6 19 52.38 1.57
 4 6 20 24.29 1.08
 4 6 21 166.6 2.54
 4 6 22 120.37 1.95
 4 6 23 183.31 3.39
 4 6 24 53.9 1.21
 4 6 25 15.78 1.14
 4 6 28 83.41 1.8
 4 6 30 12.08 1.16
 4 6 31 56.94 1.45
 4 6 32 6.53 1.38
 4 6 33 24.27 1.55
 4 6 34 24.92 1.8
 4 6 35 11.52 1.56
 4 6 36 68.17 1.9
 4 6 37 33.13 2.01
 4 6 38 7.88 1.7
 4 6 39 13.04 1.71
 4 6 40 18.85 1.73
 4 6 41 16.68 1.76
 4 6 43 12.64 1.84
 4 6 44 21.95 2.09
 4 6 46 18.45 1.95
 4 7 0 81.12 2.14
 4 7 1 399.04 6.69
 4 7 2 28.3 1.11
 4 7 3 18.87 1.55
 4 7 4 67.74 2
 4 7 7 29.65 0.84
 4 7 8 2.95 0.8
 4 7 9 54.31 1.95
 4 7 10 112.19 2.4
 4 7 11 36.48 1
 4 7 12 81.26 1.79
 4 7 13 37.65 0.93
 4 7 14 66.4 1.5
 4 7 15 28.87 0.97
 4 7 16 88.5 1.81
 4 7 17 12.99 1.36
 4 7 18 92.62 1.33
 4 7 19 412.7 4.32
 4 7 20 131.09 2.71
 4 7 21 120.58 2.3
 4 7 22 44.78 1.14
 4 7 23 30.99 1.29
 4 7 24 51.02 1.35
 4 7 25 24.94 1.43
 4 7 26 41.37 1.61
 4 7 27 10.29 1.29
 4 7 28 10.2 1.19
 4 7 29 15.08 1.13
 4 7 30 9.06 1.3
 4 7 31 13.92 1.31
 4 7 32 116.19 2.45
 4 7 33 37.25 2.18
 4 7 34 46.52 2.04
 4 7 35 61.49 2.22
 4 7 36 28.61 1.6
 4 7 37 8.12 2.35
 4 7 38 4.62 1.71
 4 7 39 118.19 2.46
 4 7 40 6.17 2.75
 4 7 41 9.3 2.23
 4 7 42 34.31 2.26
 4 7 43 18.05 1.91
 4 7 45 5.91 2.06
 4 7 46 7.46 2.35
 4 8 0 364.31 8.11
 4 8 1 45.82 2.08
 4 8 2 200.27 4.85
 4 8 3 189.46 2.23
 4 8 4 117.72 2.14
 4 8 5 145.36 1.43
 4 8 6 48.87 1.54
 4 8 7 192.93 2.7
 4 8 8 10.52 0.8
 4 8 9 39.84 1.31
 4 8 10 24.59 0.87
 4 8 11 147.57 2.7
 4 8 12 162.54 2.79
 4 8 13 13.4 0.95
 4 8 14 140.05 1.84
 4 8 15 5.47 0.92
 4 8 16 54.62 1.26
 4 8 17 152.54 1.63
 4 8 18 348.54 2.93
 4 8 19 186.09 3.33
 4 8 20 92.21 2.35
 4 8 21 24.75 1.34
 4 8 22 66.19 1.57
 4 8 23 14.12 1.06
 4 8 24 37.55 2.5
 4 8 25 28.5 1.3
 4 8 26 22.02 1.16
 4 8 27 61.22 1.41
 4 8 28 6.36 1.23
 4 8 29 60.8 2.24
 4 8 30 93.71 3.37
 4 8 31 40.84 1.43
 4 8 32 9.39 1.34
 4 8 34 88.55 3.24
 4 8 35 37.41 1.97
 4 8 36 122.09 4.4
 4 8 37 72.82 2.05
 4 8 38 42.7 1.9
 4 8 39 6.55 1.66
 4 8 40 16.83 1.66
 4 8 41 10.59 2.33
 4 8 43 7.46 1.95
 4 8 44 26.61 2.04
 4 8 45 22.1 2.02
 4 9 0 89.91 1.61
 4 9 1 295.91 6.88
 4 9 2 170.5 1.79
 4 9 3 21.6 1.26
 4 9 4 284.99 5.85
 4 9 5 75.16 1.27
 4 9 6 25.06 1.21
 4 9 7 164.9 3.85
 4 9 8 74.6 2
 4 9 9 126.52 3.09
 4 9 10 5.88 0.87
 4 9 11 82.2 1.88
 4 9 12 41.62 3.34
 4 9 13 15.37 1.2
 4 9 14 41.18 1.44
 4 9 15 11.75 1.17
 4 9 16 90.09 1.69
 4 9 17 7.16 1.58
 4 9 18 23.54 0.98
 4 9 19 256.32 2.36
 4 9 20 47.94 1.1
 4 9 21 15 1.06
 4 9 22 162.79 1.59
 4 9 23 84.96 2.02
 4 9 24 11.63 1.31
 4 9 25 2.64 1.17
 4 9 26 34.27 1.54
 4 9 27 80.05 2.24
 4 9 28 36.56 1.29
 4 9 29 14.23 1.1
 4 9 30 23.82 1.36
 4 9 31 33.81 1.31
 4 9 32 10.97 1.84
 4 9 33 4.04 1.73
 4 9 34 8.84 1.77
 4 9 35 21.18 1.55
 4 9 37 29.69 1.56
 4 9 38 27.91 1.74
 4 9 42 13.56 2.27
 4 9 43 20.65 1.89
 4 9 44 9.34 1.86
 4 10 0 47.08 1.96
 4 10 1 59.56 1.76
 4 10 2 174.84 4.13
 4 10 3 17.92 1.14
 4 10 4 20.26 1.09
 4 10 5 239.08 4.47
 4 10 6 6.11 1
 4 10 8 85.16 2.54
 4 10 9 8.57 1.17
 4 10 10 110.37 2.69
 4 10 11 10.42 0.94
 4 10 12 39.95 1.21
 4 10 13 33.43 1.73
 4 10 14 41.33 2.12
 4 10 15 91.98 2.95
 4 10 16 40.51 1.29
 4 10 17 65.8 2.43
 4 10 18 39.34 2.03
 4 10 19 27.34 1.01
 4 10 20 47.1 2.42
 4 10 21 63.73 1.83
 4 10 22 47.72 1.99
 4 10 23 24.87 1.06
 4 10 24 51.37 2.37
 4 10 26 72.18 1.87
 4 10 27 8.23 1.04
 4 10 28 17.83 1.23
 4 10 29 3.46 1.23
 4 10 30 12.29 1.34
 4 10 31 8.31 1.19
 4 10 32 21.09 1.82
 4 10 33 10.88 1.6
 4 10 34 21.37 1.38
 4 10 35 5.76 1.4
 4 10 38 16.63 2.22
 4 10 39 7.05 2.12
 4 10 40 13.15 1.57
 4 10 41 14.62 1.62
 4 10 42 6.65 1.82
 4 11 0 12.35 1.14
 4 11 1 25.98 1.4
 4 11 2 53.94 2.26
 4 11 3 51.69 1.88
 4 11 4 43.75 1.21
 4 11 5 23 2.1
 4 11 6 9.67 1
 4 11 7 357.06 2.5
 4 11 8 67.93 2.91
 4 11 9 40.03 1.39
 4 11 10 8.72 0.81
 4 11 11 225.53 3.08
 4 11 12 116.46 2.74
 4 11 13 4.64 0.84
 4 11 14 122.92 3.59
 4 11 15 28.04 2.27
 4 11 16 71.81 1.81
 4 11 17 8.87 0.83
 4 11 18 6.3 0.91
 4 11 19 34.65 1.24
 4 11 20 46.73 1.63
 4 11 21 18.07 1.39
 4 11 22 41.11 1.17
 4 11 23 26.1 1.38
 4 11 25 20.55 1.55
 4 11 26 40.96 1.87
 4 11 27 89.66 3.58
 4 11 28 3.55 1.02
 4 11 29 5.34 1.32
 4 11 30 29.8 1.56
 4 11 31 4.56 1.44
 4 11 32 22.77 1.55
 4 11 34 7.31 1.49
 4 11 36 16.13 1.73
 4 11 37 18.92 1.95
 4 11 38 43.79 1.56
 4 11 39 26.49 1.85
 4 11 40 11.41 1.88
 4 11 41 10.8 1.63
 4 12 0 3.85 1.24
 4 12 1 309.71 11.45
 4 12 2 75.13 2.67
 4 12 3 74.47 3.26
 4 12 4 74.52 2.78
 4 12 5 2.71 1.06
 4 12 6 2.76 0.98
 4 12 7 2.78 0.9
 4 12 8 147.11 3.13
 4 12 9 39.92 1.12
 4 12 10 67.33 1.71
 4 12 11 10.69 1.01
 4 12 12 25.78 1.32
 4 12 13 7.07 1.08
 4 12 14 26.11 1.28
 4 12 16 152.87 4.67
 4 12 17 43.74 1.8
 4 12 18 30.38 2.33
 4 12 19 149.33 4.31
 4 12 20 50.08 1.75
 4 12 21 57.51 3.35
 4 12 22 15.51 1.53
 4 12 23 25.34 1.58
 4 12 24 6.3 1.42
 4 12 25 10.38 0.86
 4 12 26 12.66 1.85
 4 12 28 4.17 1.15
 4 12 30 15.23 1.85
 4 12 33 4.19 1.71
 4 12 34 48.58 2.98
 4 12 36 4.55 1.23
 4 12 37 10.12 2.35
 4 12 38 11.45 2.22
 4 12 39 7.29 2.15
 4 12 40 26.07 2.55
 4 12 41 7.67 2.22
 4 13 0 98.22 4.95
 4 13 1 134.68 5.04
 4 13 2 4.67 1.21
 4 13 3 116.23 5.25
 4 13 4 32.39 1.34
 4 13 5 34.14 1.16
 4 13 6 40.61 2.37
 4 13 7 33.43 2.38
 4 13 8 16.39 1.35
 4 13 9 6.46 1.76
 4 13 10 9.86 1.22
 4 13 11 15.4 0.92
 4 13 12 20.33 1.94
 4 13 13 13.35 1.22
 4 13 14 84.11 4.12
 4 13 15 31.1 1.25
 4 13 16 14.8 1.24
 4 13 17 92.65 3.45
 4 13 18 63.28 2.84
 4 13 19 94.87 4.18
 4 13 21 45 2.19
 4 13 22 31.57 2.1
 4 13 23 69.5 2.75
 4 13 24 26.41 1.79
 4 13 25 4.1 1.6
 4 13 27 62.72 2.13
 4 13 28 6.85 1.07
 4 13 29 16.2 2.27
 4 13 30 12.35 1.89
 4 13 31 12.19 1.86
 4 13 32 24.56 2.54
 4 13 33 5.03 2.05
 4 13 35 23.16 2.11
 4 13 36 9.67 2.18
 4 13 37 10.82 2.22
 4 13 39 14.7 3.2
 4 14 0 290.9 24.1
 4 14 1 64.62 3.13
 4 14 2 89.63 6.33
 4 14 3 2.9 1.09
 4 14 4 30.4 1.37
 4 14 6 11.3 0.89
 4 14 7 6.12 1.7
 4 14 8 1.9 0.86
 4 14 9 7.8 0.86
 4 14 10 4.62 1.37
 4 14 11 23.76 2.87
 4 14 12 17.62 2.45
 4 14 13 82.21 3.75
 4 14 15 51.54 1.95
 4 14 16 63.08 4.2
 4 14 17 91.54 3.66
 4 14 18 226.92 6.57
 4 14 19 17.27 1.62
 4 14 20 88.57 4.15
 4 14 21 6.09 1.56
 4 14 22 30.62 2.2
 4 14 23 17.49 1.68
 4 14 25 12.27 2.93
 4 14 27 23.56 1.89
 4 14 29 52.37 2.13
 4 14 30 13.75 1.8
 4 14 31 7.37 2.57
 4 14 35 11.67 1.9
 4 14 36 85.02 2.88
 4 14 37 31.96 2.33
 4 15 1 31.3 2.91
 4 15 2 9.24 1.06
 4 15 3 9.43 2.99
 4 15 4 45.56 2.01
 4 15 5 4.51 0.99
 4 15 6 13.03 1.6
 4 15 7 10.83 2.32
 4 15 8 9.81 0.81
 4 15 10 25.04 2.15
 4 15 11 19.85 1.59
 4 15 12 10.81 1.33
 4 15 13 5.48 1.32
 4 15 14 21.76 2.46
 4 15 15 45.36 6.86
 4 15 16 12.76 1.17
 4 15 17 42.57 3.28
 4 15 18 7.07 1.2
 4 15 19 4.12 1.49
 4 15 20 18.61 2.57
 4 15 21 37.56 6.46
 4 15 22 11.38 1.68
 4 15 25 19.24 2.12
 4 15 26 4.18 1.69
 4 15 27 7.08 1.67
 4 15 30 4.39 1.92
 4 15 31 6.7 1.72
 4 15 33 15.71 1.98
 4 15 34 6.58 1.85
 4 16 0 28.87 2.95
 4 16 1 4.37 1.47
 4 16 2 93.4 2.53
 4 16 4 38.22 2.49
 4 16 5 20.49 1.39
 4 16 6 15.56 1.82
 4 16 7 4.07 1.1
 4 16 8 4.61 1.54
 4 16 9 8.96 1.44
 4 16 10 31.73 1.24
 4 16 11 8.1 1.75
 4 16 12 10.13 1.62
 4 16 13 30.11 1.96
 4 16 14 21.24 1.79
 4 16 15 11.94 2.43
 4 16 16 9.66 1.47
 4 16 17 6.7 1.48
 4 16 18 31.09 2.1
 4 16 19 20.03 2.1
 4 16 20 16.99 2.79
 4 16 23 6.86 1.82
 4 16 24 3.9 1.74
 4 16 26 14.72 1.61
 4 16 27 6.02 1.94
 4 16 28 8.01 1.85
 4 16 29 4.8 2.34
 4 16 32 8.94 1.89
 4 16 33 12.04 2.32
 4 17 0 91.53 4.78
 4 17 1 4.99 1.46
 4 17 2 73.61 2.45
 4 17 3 12.8 1.34
 4 17 4 5.98 1.54
 4 17 6 2.98 1.02
 4 17 7 13.75 1.62
 4 17 8 13.08 2.14
 4 17 9 61.85 2.69
 4 17 10 59.91 2.76
 4 17 11 15.56 2.85
 4 17 12 7.9 1.55
 4 17 13 5.79 2.33
 4 17 14 3.74 1.4
 4 17 15 3.02 1.11
 4 17 18 22.65 2.29
 4 17 20 5.1 1.57
 4 17 21 6.2 1.39
 4 17 22 19.79 4.81
 4 17 23 3.41 1.51
 4 17 25 22.48 3.38
 4 17 27 6.02 1.87
 4 17 28 14.82 3.09
 4 17 29 25.78 1.93
 4 18 0 7.26 1.51
 4 18 1 4.74 1.28
 4 18 3 8.61 1.1
 4 18 5 7.1 1.99
 4 18 6 24.83 1.68
 4 18 7 8.26 2.59
 4 18 8 5.41 1.55
 4 18 9 50.22 4.12
 4 18 10 24.38 1.74
 4 18 11 8.69 1.48
 4 18 12 13.33 1.32
 4 18 16 5.48 2.08
 4 18 18 5.74 1.46
 4 18 19 4.54 1.16
 4 18 22 16.06 1.63
 4 18 24 10.96 4.23
 4 18 27 32.5 6.49
 4 19 0 5.2 2.05
 4 19 1 6.99 1.29
 4 19 5 11.87 1.17
 4 19 6 7.42 1.75
 4 19 7 5.25 1.24
 4 19 8 4.85 1.46
 4 19 9 48.78 3.31
 4 19 11 6.19 1.75
 4 19 12 7.26 2.1
 4 19 13 12.44 2.76
 4 19 14 11.16 1.94
 4 19 18 10.23 2.89
 4 19 23 10.37 2.37
 4 20 0 10.77 1.24
 4 20 1 9.46 1.66
 4 20 4 15.42 1.46
 4 20 5 9.19 1.63
 4 20 6 4.78 2.18
 4 20 7 14.4 1.73
 4 20 9 12.69 2.91
 4 20 10 7.93 2.13
 4 20 11 12.64 3
 4 20 14 10.18 3.84
 4 20 20 24.39 4.24
 4 21 2 10.2 3.43
 4 21 3 9.08 1.59
 4 21 14 6.05 2.79
 5 0 1 57.69 1.39
 5 0 2 298.65 1.87
 5 0 3 17.01 1.37
 5 0 4 98.92 1.84
 5 0 5 8.83 1.28
 5 0 6 112.6 2.6
 5 0 7 443.38 2.95
 5 0 8 81.05 1.18
 5 0 9 1226.69 8.09
 5 0 10 8.84 1.07
 5 0 11 268.6 2.55
 5 0 12 122.89 1.69
 5 0 13 171.24 1.57
 5 0 14 228.27 1.5
 5 0 15 19.18 1.14
 5 0 16 99.1 1.44
 5 0 17 41.56 1.13
 5 0 18 88.84 1.25
 5 0 19 33.13 1.2
 5 0 22 249.7 2.04
 5 0 23 43.46 1.78
 5 0 24 64.85 1.66
 5 0 25 278.68 2.11
 5 0 26 105.83 2.08
 5 0 28 135.54 2.75
 5 0 29 602.23 9.65
 5 0 30 20.77 1.41
 5 0 31 14.81 1.54
 5 0 32 8.77 1.46
 5 0 34 31.65 1.57
 5 0 35 5.53 1.56
 5 0 36 12.55 1.62
 5 0 37 16.75 1.71
 5 0 38 18.57 1.72
 5 0 40 4.57 1.99
 5 0 41 8.25 1.91
 5 0 42 31.67 2.23
 5 0 43 23.18 2.02
 5 0 44 48.64 2.12
 5 0 45 31.7 2.18
 5 0 46 19.07 2.12
 5 0 47 68.8 2.74
 5 1 0 64.9 1.36
 5 1 1 64.95 1.37
 5 1 2 194.93 4.33
 5 1 3 165.88 3.86
 5 1 4 216.21 2.01
 5 1 5 183.2 1.68
 5 1 6 213 2.26
 5 1 7 1158.16 7.3
 5 1 8 93.44 1.62
 5 1 9 300.9 2.84
 5 1 10 5.81 1.19
 5 1 11 883.29 6.18
 5 1 12 177.28 2.04
 5 1 13 224.95 2.84
 5 1 14 441.77 4.95
 5 1 15 145.97 1.3
 5 1 16 29.85 1.18
 5 1 17 97.29 1.49
 5 1 18 120.78 1.38
 5 1 19 8.16 1.28
 5 1 20 9.11 1.16
 5 1 21 42.78 1.45
 5 1 22 67.66 2.14
 5 1 23 10.73 1.52
 5 1 24 40.28 1.42
 5 1 25 215.41 2.46
 5 1 26 147.97 2.72
 5 1 27 51.58 1.76
 5 1 28 35.14 1.39
 5 1 29 189.13 3.93
 5 1 30 33.38 1.44
 5 1 31 227.5 3.35
 5 1 32 12.43 1.45
 5 1 33 19.49 1.47
 5 1 34 71.87 1.74
 5 1 35 15.94 1.59
 5 1 36 25.97 1.65
 5 1 38 58.96 1.87
 5 1 40 17.12 1.85
 5 1 42 20.36 1.96
 5 1 43 55.92 2.34
 5 1 44 12.43 2.04
 5 1 46 22.37 2.73
 5 1 47 7.59 2.38
 5 2 0 131.03 1.72
 5 2 1 175.92 3.71
 5 2 2 98.25 1.48
 5 2 3 247.38 4.6
 5 2 4 83.21 3.63
 5 2 5 144.13 2.37
 5 2 6 267.58 2.57
 5 2 7 433.86 2.18
 5 2 8 73.02 1.64
 5 2 9 458 1.77
 5 2 10 329.49 3.59
 5 2 11 12.33 1.14
 5 2 12 251.25 3.32
 5 2 13 202.81 1.6
 5 2 14 28.71 1.05
 5 2 15 54.87 1.12
 5 2 16 152.49 1.66
 5 2 17 16.85 1.09
 5 2 18 32.22 1.19
 5 2 19 8.44 1.22
 5 2 20 58.87 1.33
 5 2 21 15.46 1.27
 5 2 22 9.65 1.38
 5 2 23 65.44 1.5
 5 2 24 56.11 2.41
 5 2 25 32.93 1.35
 5 2 26 96.91 2.54
 5 2 27 68.45 1.47
 5 2 28 145.91 2.26
 5 2 29 79.04 2.1
 5 2 30 23.59 1.4
 5 2 31 16.84 1.42
 5 2 32 9.99 1.75
 5 2 33 8.32 1.49
 5 2 34 74.9 2.3
 5 2 36 4.76 1.47
 5 2 37 8.06 1.7
 5 2 38 13.31 1.71
 5 2 39 16.28 1.72
 5 2 40 24.19 1.84
 5 2 41 48.27 1.91
 5 2 44 12.99 2.03
 5 2 45 27.79 2.07
 5 2 46 25.26 2.1
 5 2 47 11.57 2.11
 5 3 0 67.06 3.42
 5 3 1 192.15 1.69
 5 3 2 408.02 2.51
 5 3 3 88.25 1.44
 5 3 4 34.36 1.98
 5 3 5 212.42 8.23
 5 3 6 94.29 1.57
 5 3 7 113.38 2.79
 5 3 8 5.53 0.99
 5 3 9 11.21 0.95
 5 3 10 5.11 1.05
 5 3 11 100.96 1.71
 5 3 12 42.8 1.74
 5 3 13 6.17 1.3
 5 3 14 55.43 1.1
 5 3 15 134.59 2.67
 5 3 16 17.52 1.06
 5 3 17 53.54 1.15
 5 3 18 234.84 1.83
 5 3 19 37.34 1.25
 5 3 20 171.45 1.56
 5 3 21 80.22 1.67
 5 3 22 54.63 1.52
 5 3 23 24.28 1.28
 5 3 24 65.18 1.89
 5 3 25 8.07 1.32
 5 3 26 21.58 1.44
 5 3 27 61.9 2.3
 5 3 28 14.78 1.33
 5 3 29 22 1.53
 5 3 30 8.84 1.39
 5 3 31 4.52 1.58
 5 3 32 6.42 1.47
 5 3 33 13.26 1.46
 5 3 34 68.13 1.73
 5 3 36 44.11 2.62
 5 3 37 37.75 2.38
 5 3 38 6.23 1.75
 5 3 39 11.99 1.72
 5 3 40 16.72 1.96
 5 3 41 31.2 1.94
 5 3 44 12.12 2.02
 5 3 45 43.23 2.3
 5 3 46 10.78 2.29
 5 4 1 176.92 2.65
 5 4 2 5.21 1.28
 5 4 3 63.22 1.38
 5 4 4 315.12 4.54
 5 4 5 4.08 1.33
 5 4 6 4.45 1.5
 5 4 7 13.62 1.28
 5 4 8 70.75 1.31
 5 4 9 123.3 1.16
 5 4 10 22.78 0.98
 5 4 11 97.91 1.38
 5 4 12 18.76 1.43
 5 4 13 4.03 1.26
 5 4 14 40.53 1.12
 5 4 15 54.02 1.23
 5 4 16 131.86 2.95
 5 4 17 6.37 1.09
 5 4 18 11.31 1.45
 5 4 19 68.37 1.32
 5 4 20 182.84 3.02
 5 4 21 22.58 1.27
 5 4 22 166.06 1.69
 5 4 23 7.18 1.45
 5 4 24 49.97 1.43
 5 4 25 32.03 1.34
 5 4 26 83.15 1.48
 5 4 27 32.9 1.52
 5 4 28 3.71 1.41
 5 4 29 54.6 1.91
 5 4 30 74.01 3.05
 5 4 31 4.26 1.95
 5 4 32 50.9 2.52
 5 4 33 49.1 2.17
 5 4 34 10.09 1.55
 5 4 35 12.39 1.44
 5 4 36 104.88 2.55
 5 4 37 6.37 1.78
 5 4 38 18.64 1.75
 5 4 39 18.66 1.82
 5 4 40 4.44 2.09
 5 4 41 39.71 2.5
 5 4 42 30.37 3.19
 5 4 43 30.35 2.27
 5 4 45 5.64 2.27
 5 4 46 10.3 2.05
 5 5 0 134.21 1.85
 5 5 1 102.42 1.48
 5 5 2 66.51 1.39
 5 5 3 58.13 1.36
 5 5 4 51.86 1.64
 5 5 5 12.22 1.26
 5 5 6 16.02 1.53
 5 5 7 45.43 1.56
 5 5 8 26.72 1.41
 5 5 9 127.12 1.33
 5 5 10 110.79 1.89
 5 5 11 177.12 2.44
 5 5 12 3.16 1.2
 5 5 13 59.53 1.8
 5 5 14 17.22 1.52
 5 5 15 10.17 1.03
 5 5 16 15.84 1.28
 5 5 17 12.11 1.27
 5 5 18 86.56 2.93
 5 5 19 36.55 1.24
 5 5 20 147.55 2.08
 5 5 21 94.56 1.48
 5 5 23 41.11 1.41
 5 5 24 55.25 1.83
 5 5 25 107.26 2.44
 5 5 26 29.37 1.39
 5 5 27 15.54 1.29
 5 5 28 14.16 1.32
 5 5 29 54.7 1.49
 5 5 30 12.59 1.38
 5 5 31 34.18 1.56
 5 5 32 21.53 1.61
 5 5 33 26.74 1.48
 5 5 34 44.2 2.22
 5 5 36 39.2 1.84
 5 5 38 28.2 1.67
 5 5 39 52.16 2.45
 5 5 40 8.33 1.85
 5 5 41 5.43 1.95
 5 5 42 8.65 2.08
 5 5 43 25.34 2.13
 5 5 45 10.27 2
 5 5 46 7.04 2.08
 5 6 0 30.5 1.52
 5 6 1 5.85 1.26
 5 6 3 31.59 1.3
 5 6 4 125.85 1.79
 5 6 5 91.72 1.47
 5 6 6 30.01 1.31
 5 6 7 37.54 1.33
 5 6 8 115.29 1.64
 5 6 9 17.07 1.21
 5 6 10 180.69 1.9
 5 6 11 71.72 1.09
 5 6 12 78.35 2.2
 5 6 13 128.68 1.53
 5 6 15 37.04 1.07
 5 6 16 146.62 1.58
 5 6 17 46.06 1.4
 5 6 18 21.68 1.28
 5 6 19 47.58 1.32
 5 6 20 28.55 1.7
 5 6 21 4.6 1.23
 5 6 22 83.28 1.45
 5 6 24 68.35 2.01
 5 6 25 39.92 1.36
 5 6 26 35.29 1.96
 5 6 27 17.37 1.3
 5 6 28 52.37 1.77
 5 6 29 52.38 2.42
 5 6 30 54.3 2.06
 5 6 31 10.52 1.4
 5 6 32 9.16 1.44
 5 6 33 35.62 2.54
 5 6 34 37.69 1.38
 5 6 35 23.11 1.37
 5 6 37 8.22 2.28
 5 6 38 5.33 1.81
 5 6 40 26.62 1.83
 5 6 42 7.29 2.12
 5 6 43 11.09 1.9
 5 6 44 8.06 1.95
 5 6 45 19.09 1.97
 5 7 0 83.98 2.06
 5 7 1 20.84 1.54
 5 7 2 18.19 1.27
 5 7 3 85.97 1.48
 5 7 4 15.76 1.27
 5 7 5 42.34 1.95
 5 7 6 87.73 1.47
 5 7 7 31.05 1.32
 5 7 8 22.34 1.18
 5 7 9 41.79 1.07
 5 7 10 17.93 1.02
 5 7 11 93.27 1.37
 5 7 12 54.09 1.13
 5 7 13 6.48 1.14
 5 7 14 18.09 1.22
 5 7 15 83.67 1.48
 5 7 16 71.31 2.04
 5 7 18 84.76 2.89
 5 7 19 68.48 1.34
 5 7 20 20.71 1.26
 5 7 21 17.41 1.26
 5 7 22 5.06 1.46
 5 7 23 14.61 1.23
 5 7 24 6.43 1.34
 5 7 25 22.75 1.95
 5 7 26 114.29 2.05
 5 7 27 30.48 1.41
 5 7 28 14.7 1.31
 5 7 30 27.56 1.92
 5 7 31 60.5 2.24
 5 7 32 5.97 1.67
 5 7 33 7.44 1.34
 5 7 35 6.48 1.67
 5 7 36 19.02 1.85
 5 7 37 21.18 1.63
 5 7 38 7.03 1.83
 5 7 39 6.94 1.9
 5 7 40 4.65 2.11
 5 7 41 8.5 2.42
 5 7 42 14.43 1.86
 5 7 43 5.44 2.32
 5 7 44 7.59 2.3
 5 8 0 34.36 1.73
 5 8 1 32.94 1.34
 5 8 2 201.08 4.14
 5 8 4 12.48 1.28
 5 8 5 46.59 1.96
 5 8 6 238.21 4.3
 5 8 7 4.68 1.33
 5 8 8 79.37 2.42
 5 8 9 216.16 3.53
 5 8 10 79.99 1.43
 5 8 11 30.55 1.26
 5 8 12 62.13 1.14
 5 8 13 30.36 1.16
 5 8 14 129.59 2.37
 5 8 15 30.85 1.98
 5 8 16 181.94 3.77
 5 8 17 58.87 1.43
 5 8 18 90.15 3.38
 5 8 19 12.98 1.18
 5 8 20 41.46 1.28
 5 8 21 24.31 1.19
 5 8 22 8.59 1.19
 5 8 23 40.29 1.27
 5 8 24 26.02 1.53
 5 8 25 114.43 2.09
 5 8 26 61.45 1.45
 5 8 27 34.36 1.32
 5 8 28 22.55 1.95
 5 8 29 11.84 2.27
 5 8 30 5.22 1.81
 5 8 31 30.66 1.41
 5 8 32 6.29 1.28
 5 8 33 20.36 1.29
 5 8 35 47.69 1.85
 5 8 36 40.4 1.73
 5 8 38 21.12 2.04
 5 8 40 13.2 1.76
 5 8 41 4.88 1.87
 5 8 44 5.83 2.08
 5 9 0 130.74 2
 5 9 1 187.77 2.52
 5 9 2 28.2 1.59
 5 9 3 78.48 1.48
 5 9 4 40.99 1.37
 5 9 5 15.88 1.87
 5 9 6 4.6 1.49
 5 9 7 35.25 1.22
 5 9 8 117.88 2.71
 5 9 9 42.26 1.61
 5 9 10 97.27 1.86
 5 9 11 52.16 1.73
 5 9 12 29.17 1.08
 5 9 13 29.31 1.12
 5 9 14 28.85 1.41
 5 9 15 22.41 1.43
 5 9 16 17.45 1.47
 5 9 17 131.79 4.53
 5 9 18 65.41 1.65
 5 9 19 84.81 1.94
 5 9 20 23.41 1.28
 5 9 21 60.62 2.01
 5 9 22 62.49 1.52
 5 9 23 75 1.43
 5 9 24 9.44 1.27
 5 9 25 20.63 1.43
 5 9 26 12.81 1.23
 5 9 27 8.1 1.34
 5 9 28 21.4 1.47
 5 9 29 56.32 1.53
 5 9 31 13.73 1.21
 5 9 32 7.44 1.47
 5 9 33 6.4 1.28
 5 9 34 11.31 1.65
 5 9 35 36.93 1.82
 5 9 36 4.65 1.59
 5 9 37 11.09 1.75
 5 9 38 24.49 1.67
 5 9 39 32.39 1.75
 5 9 41 5.44 1.98
 5 9 43 5.99 2.54
 5 10 0 415.25 9.35
 5 10 1 187.06 5.85
 5 10 2 15.38 1.34
 5 10 3 36.31 1.8
 5 10 4 371.78 13.03
 5 10 5 14.79 1.54
 5 10 6 29.02 1.5
 5 10 7 10.25 1.17
 5 10 8 24.19 1.19
 5 10 9 73.83 2.1
 5 10 10 11.07 1.35
 5 10 11 71.63 2.35
 5 10 12 38.3 1.89
 5 10 13 10.8 1.19
 5 10 14 6.23 1.1
 5 10 15 140.07 2.35
 5 10 16 110.86 5.49
 5 10 17 13.67 1.61
 5 10 18 89.46 3.72
 5 10 19 145.42 1.67
 5 10 20 150.3 4.05
 5 10 21 33.49 3.23
 5 10 22 137.3 1.67
 5 10 23 11.2 1.22
 5 10 24 15.87 1.26
 5 10 25 3.14 1.25
 5 10 26 36.94 2.19
 5 10 27 18.98 1.47
 5 10 28 16.59 1.52
 5 10 29 7.69 1.17
 5 10 30 30.35 1.54
 5 10 31 24.05 1.28
 5 10 33 98.78 2.9
 5 10 34 24.56 1.68
 5 10 35 14.82 1.68
 5 10 36 17.68 1.51
 5 10 37 12.61 1.56
 5 10 38 82.43 2.82
 5 10 39 28.21 2.39
 5 10 40 9.69 2.02
 5 11 1 197.11 3.91
 5 11 2 436.17 2.84
 5 11 3 106.95 2.6
 5 11 4 11.91 4.42
 5 11 5 5.83 1.14
 5 11 6 14.7 1.05
 5 11 7 54.71 1.74
 5 11 8 104.19 1.89
 5 11 9 79.92 2.67
 5 11 10 10.16 1.18
 5 11 11 8 1.91
 5 11 12 67.91 2.24
 5 11 13 12.91 1.46
 5 11 14 5.02 1.25
 5 11 15 19.62 1.31
 5 11 16 131.33 3.37
 5 11 17 6.24 1.23
 5 11 18 169.16 1.86
 5 11 19 150.62 5.03
 5 11 20 99.8 3.96
 5 11 21 214.48 4.03
 5 11 22 43.73 1.68
 5 11 23 9.07 1.11
 5 11 24 51.48 1.94
 5 11 25 47.81 2.42
 5 11 27 12.66 1.76
 5 11 28 80.37 3.34
 5 11 29 3.5 1.13
 5 11 30 20.6 1.54
 5 11 31 15.73 1.19
 5 11 32 16.08 1.73
 5 11 34 13.67 1.36
 5 11 35 20.71 1.53
 5 11 36 48.8 2.45
 5 11 37 10.64 1.9
 5 11 38 4.41 2.11
 5 11 39 32.77 2.14
 5 11 40 26.03 2.09
 5 12 0 3.66 1.42
 5 12 1 170.22 4.14
 5 12 2 69.04 1.9
 5 12 3 73.23 2.89
 5 12 4 20.05 2.32
 5 12 5 3.66 1.18
 5 12 6 20.83 1.75
 5 12 7 13.29 1.16
 5 12 8 9.82 1.73
 5 12 9 8.38 1.24
 5 12 10 11.21 1.52
 5 12 11 4.37 1.27
 5 12 12 9.84 1.82
 5 12 13 34.78 2.54
 5 12 14 104.46 2.58
 5 12 15 81.55 3.05
 5 12 16 126.32 3.05
 5 12 17 88.57 2.33
 5 12 18 11.06 1.89
 5 12 19 227.42 6.14
 5 12 20 20.96 2.29
 5 12 22 9.2 1.13
 5 12 23 25.13 1.68
 5 12 25 9.57 1.36
 5 12 26 30.76 1.28
 5 12 27 16.74 1.48
 5 12 28 20.47 1.17
 5 12 30 22.4 1.44
 5 12 31 6.51 1.37
 5 12 32 3.28 1.25
 5 12 34 16.61 1.53
 5 12 35 27.13 1.53
 5 12 36 44.35 2.57
 5 12 37 43.4 2.65
 5 12 39 17.49 2.33
 5 13 1 115.11 3.75
 5 13 2 22.77 2.5
 5 13 3 7.89 1.38
 5 13 4 45.12 4.39
 5 13 5 35.76 1.43
 5 13 6 45.06 1.61
 5 13 7 117.57 4.62
 5 13 8 78.55 2.95
 5 13 9 7.86 1.71
 5 13 10 19.76 1.28
 5 13 11 144.71 4.45
 5 13 12 78.36 1.67
 5 13 14 15.74 1.39
 5 13 15 36.23 1.74
 5 13 16 30.64 1.96
 5 13 17 80.07 3.96
 5 13 20 8.44 2.14
 5 13 21 47.33 2.62
 5 13 22 23.23 1.49
 5 13 23 13.96 1.56
 5 13 24 2.1 0.97
 5 13 26 31.93 1.58
 5 13 27 21.23 1.56
 5 13 28 4.87 1.67
 5 13 29 3.84 1.26
 5 13 30 3.28 1.26
 5 13 31 24.31 2.75
 5 13 33 15.24 2.07
 5 13 34 6.56 2.18
 5 13 35 9.42 2.17
 5 14 1 81.44 3.26
 5 14 2 10.32 2.1
 5 14 3 65.86 1.56
 5 14 4 31.8 4.94
 5 14 5 28.68 1.52
 5 14 6 40.85 1.41
 5 14 8 51.81 2.87
 5 14 9 47.96 1.24
 5 14 10 20.74 1.08
 5 14 11 6.69 1.47
 5 14 12 23.92 1.63
 5 14 13 30.26 3.01
 5 14 14 14.87 1.6
 5 14 15 22.67 1.17
 5 14 16 5.35 1.28
 5 14 17 43.97 3.06
 5 14 19 67.87 3
 5 14 20 6.07 1.44
 5 14 22 20 1.58
 5 14 23 8.61 1.48
 5 14 24 10.6 1.69
 5 14 25 11.78 1.88
 5 14 26 12.27 2.09
 5 14 28 18.28 1.88
 5 14 29 15.79 2.15
 5 14 33 5.43 2.14
 5 14 35 21.08 2.61
 5 15 0 13.23 1.43
 5 15 1 44.56 1.52
 5 15 2 6.63 2.02
 5 15 3 24.93 2.18
 5 15 4 12.58 1.62
 5 15 5 8.93 2.13
 5 15 6 8.54 2.14
 5 15 7 34.6 1.37
 5 15 8 43.62 1.57
 5 15 9 4.37 1.46
 5 15 10 38.85 1.72
 5 15 11 7.7 1.21
 5 15 12 27.6 1.05
 5 15 13 66.15 3.45
 5 15 14 10.26 2.01
 5 15 19 12.93 1.93
 5 15 22 3.54 1.47
 5 15 24 12.87 2.01
 5 15 25 4.36 1.69
 5 15 26 12.17 2.59
 5 15 27 9.82 2.33
 5 15 28 31.42 2.75
 5 15 30 10.9 1.83
 5 15 31 11.88 2.21
 5 16 0 19.09 2.84
 5 16 1 12.19 1.8
 5 16 2 4.9 2.09
 5 16 3 12.65 2.09
 5 16 4 20.7 2.14
 5 16 6 61.59 2.93
 5 16 7 9.6 1.55
 5 16 8 23.29 1.59
 5 16 9 3.27 1.22
 5 16 10 3.11 1.19
 5 16 11 9.39 1.61
 5 16 12 17.4 2.62
 5 16 13 3.15 1.43
 5 16 14 7.49 2.33
 5 16 15 16.69 1.97
 5 16 18 9.83 1.72
 5 16 19 11.51 1.46
 5 16 20 9.39 1.32
 5 16 22 16.86 1.91
 5 16 23 9.36 1.72
 5 16 24 8.32 1.53
 5 16 26 10.08 2.35
 5 16 28 7.62 2.76
 5 16 30 8.25 2.31
 5 17 0 17.63 3.58
 5 17 2 9.37 2.52
 5 17 3 11.78 1.99
 5 17 5 3.1 1.09
 5 17 6 12.69 1.22
 5 17 7 2.84 1.02
 5 17 8 31.69 2.08
 5 17 10 23.5 2.33
 5 17 13 3.59 1.4
 5 17 14 9.12 1.88
 5 17 15 4.05 1.34
 5 17 16 16.94 1.6
 5 17 17 4.5 1.92
 5 17 18 4.81 2.08
 5 17 19 5.89 1.71
 5 17 21 11.5 2.47
 5 17 22 9.89 1.52
 5 17 26 11.16 1.87
 5 18 0 2.43 1.04
 5 18 1 17.6 3.48
 5 18 3 7.44 1.62
 5 18 4 9.09 2.3
 5 18 5 11.83 1.67
 5 18 6 7.74 1.3
 5 18 8 10.58 1.52
 5 18 9 4.06 1.09
 5 18 10 5.9 1.17
 5 18 12 3.38 1.13
 5 18 14 3.79 1.68
 5 18 15 19.65 5.19
 5 18 18 7.52 1.65
 5 18 19 13.32 1.69
 5 18 21 6.93 2.17
 5 19 2 12.52 1.82
 5 19 4 4.05 1.58
 5 19 6 6.73 2.15
 5 19 8 9.17 3.37
 5 19 9 7.01 1.88
 5 19 12 7.83 1.78
 5 19 14 3.97 1.63
 5 20 1 3.2 1.53
 5 20 2 4.7 2.05
 5 20 5 11.53 1.84
 5 20 6 4.89 1.68
 5 20 7 5.23 1.64
 5 20 8 15.81 1.94
 5 20 9 5.62 1.78
 5 20 10 18.67 1.73
 5 20 12 14.17 2.13
 5 20 16 9.63 2.8
 5 21 6 8.44 2.07
 5 21 7 16.44 2.55
 6 0 0 168.7 2.56
 6 0 2 118.92 1.7
 6 0 3 4.34 1.53
 6 0 4 25.41 1.86
 6 0 6 607.8 3.86
 6 0 7 162.04 2.61
 6 0 9 54.73 1.42
 6 0 10 6.17 1.18
 6 0 11 62.21 1.2
 6 0 12 126.92 1.82
 6 0 13 4.41 1.26
 6 0 14 96.47 1.4
 6 0 15 25.23 1.49
 6 0 19 9.33 1.32
 6 0 24 8.86 1.57
 6 0 25 18.14 1.71
 6 0 26 110.7 2.3
 6 0 27 140.69 2.54
 6 0 28 25.48 1.58
 6 0 29 12.78 1.7
 6 0 32 36.46 1.61
 6 0 33 60.9 2.27
 6 0 34 4.56 1.65
 6 0 35 15.25 2.33
 6 0 36 5.24 1.68
 6 0 37 6.03 1.73
 6 0 39 11.32 1.68
 6 0 40 10.56 1.95
 6 0 45 7.04 2.13
 6 1 0 65 1.58
 6 1 1 223.58 3.84
 6 1 2 95.94 2.28
 6 1 3 42.4 1.93
 6 1 4 256.35 4.53
 6 1 5 9.03 2.16
 6 1 6 687.71 5.88
 6 1 7 177.18 1.92
 6 1 8 296.25 2.18
 6 1 9 11.36 1.37
 6 1 10 572.01 2.09
 6 1 11 29.21 1.16
 6 1 12 127.96 1.71
 6 1 13 60.5 1.31
 6 1 14 8.69 1.25
 6 1 15 231.57 2.44
 6 1 16 9.2 1.37
 6 1 17 115.46 1.47
 6 1 18 45.15 1.34
 6 1 20 57.69 1.35
 6 1 21 275.21 2.4
 6 1 22 30.1 1.33
 6 1 23 34.68 1.79
 6 1 24 143.72 2.6
 6 1 25 162.85 2.32
 6 1 26 85.4 1.93
 6 1 27 8.06 1.5
 6 1 28 133.51 2.39
 6 1 29 7.18 1.6
 6 1 30 52.81 1.58
 6 1 31 4.5 1.57
 6 1 35 65.09 2.43
 6 1 36 29.06 1.65
 6 1 37 28.41 1.64
 6 1 38 4.81 1.73
 6 1 39 37.87 1.71
 6 1 40 20.61 1.91
 6 1 41 21.33 1.86
 6 1 42 11.67 1.88
 6 1 43 16.12 1.98
 6 1 44 54.74 2.1
 6 1 45 30.29 2.15
 6 2 1 78.52 1.6
 6 2 2 136.97 1.74
 6 2 3 8.2 1.7
 6 2 4 33.27 1.49
 6 2 6 204.83 1.93
 6 2 7 100.08 1.71
 6 2 8 113.73 2.02
 6 2 9 289.97 2.02
 6 2 10 136.22 1.49
 6 2 11 47.28 2.35
 6 2 12 82.86 2.99
 6 2 13 92.66 1.4
 6 2 14 193.42 2.49
 6 2 15 18.57 1.49
 6 2 16 32.86 1.4
 6 2 17 124.68 2.44
 6 2 18 32.46 1.32
 6 2 19 37.32 1.49
 6 2 20 44.38 1.32
 6 2 21 99.02 1.45
 6 2 22 19.1 1.54
 6 2 23 3.3 1.56
 6 2 24 23.45 1.55
 6 2 25 15.55 1.77
 6 2 26 178.27 4.08
 6 2 27 144.62 2.96
 6 2 28 48.26 1.74
 6 2 29 40.36 1.5
 6 2 30 22.9 1.48
 6 2 31 5.85 1.53
 6 2 32 60.08 2.28
 6 2 33 72.81 2.05
 6 2 34 9.45 1.57
 6 2 35 8.78 1.6
 6 2 36 12.65 1.61
 6 2 37 69.78 1.8
 6 2 41 12.29 1.86
 6 2 42 6.13 1.95
 6 2 43 6.6 2.05
 6 2 44 27.66 2.17
 6 2 45 23.83 2.3
 6 3 0 32.25 1.72
 6 3 1 88.52 1.62
 6 3 2 59.24 1.55
 6 3 5 181.27 2.27
 6 3 6 47.96 1.55
 6 3 7 19 1.47
 6 3 8 6.68 1.5
 6 3 9 29.18 1.38
 6 3 10 151.79 2.24
 6 3 11 12.06 1.2
 6 3 12 33.55 1.17
 6 3 13 209.81 1.72
 6 3 14 199.09 1.72
 6 3 15 26.18 1.36
 6 3 16 6.38 1.37
 6 3 17 35.15 1.41
 6 3 18 38.34 1.32
 6 3 19 38.04 1.47
 6 3 20 67.15 1.36
 6 3 21 31.11 1.57
 6 3 22 12.21 1.4
 6 3 23 20.18 1.55
 6 3 24 50.37 1.6
 6 3 25 24.46 1.7
 6 3 26 42.35 1.56
 6 3 27 23.55 1.64
 6 3 28 125.14 2.33
 6 3 30 30.18 1.6
 6 3 31 47.27 1.69
 6 3 32 109.74 2.52
 6 3 33 57.91 2.19
 6 3 34 4.92 1.74
 6 3 35 12.43 1.59
 6 3 37 6.5 1.85
 6 3 38 6.02 1.7
 6 3 40 16.6 1.94
 6 3 41 9.18 1.93
 6 3 42 33.51 2.01
 6 4 0 6.72 1.5
 6 4 1 135.34 1.76
 6 4 2 68.26 1.61
 6 4 3 176.04 2.32
 6 4 4 43.59 1.52
 6 4 5 18.91 1.48
 6 4 6 32.65 1.49
 6 4 7 79.92 1.64
 6 4 8 51.2 2.28
 6 4 9 66.58 1.47
 6 4 10 104.97 1.86
 6 4 11 156.3 3.29
 6 4 12 271.51 2.42
 6 4 13 67.34 1.25
 6 4 14 29.75 1.74
 6 4 15 43.61 1.4
 6 4 16 17.7 1.35
 6 4 17 147.96 2.05
 6 4 18 112.35 1.49
 6 4 20 42.97 1.4
 6 4 21 67.4 2.08
 6 4 22 23.79 1.4
 6 4 23 44.44 1.6
 6 4 24 5.35 1.55
 6 4 28 4.84 1.48
 6 4 30 108.5 3.99
 6 4 31 107.95 2.67
 6 4 33 4.08 1.63
 6 4 34 20.18 1.67
 6 4 35 26.61 1.68
 6 4 36 18.34 1.61
 6 4 37 13.89 1.97
 6 4 38 3.86 1.78
 6 4 40 13.87 1.9
 6 4 42 4.73 2.23
 6 4 43 12.18 2.2
 6 4 44 7 2.43
 6 5 0 121.34 2.09
 6 5 1 96.63 2.07
 6 5 2 37.93 1.51
 6 5 3 12.01 1.66
 6 5 4 27.58 1.48
 6 5 6 36.05 1.51
 6 5 7 10.41 2.05
 6 5 8 134.05 1.61
 6 5 9 17.98 2.71
 6 5 10 30.89 1.2
 6 5 11 16.95 1.19
 6 5 12 186.78 2.09
 6 5 14 46.7 1.2
 6 5 15 16.15 1.33
 6 5 16 29.66 1.51
 6 5 17 68.71 1.65
 6 5 18 51.22 1.48
 6 5 19 40.52 1.66
 6 5 20 12.2 1.34
 6 5 21 9.72 1.56
 6 5 22 19.79 1.39
 6 5 24 58.15 1.81
 6 5 25 4.66 1.55
 6 5 26 53.95 1.69
 6 5 27 5.1 1.49
 6 5 28 24.54 1.66
 6 5 30 49.77 1.52
 6 5 31 10.03 1.5
 6 5 32 6.3 1.74
 6 5 33 20.43 1.72
 6 5 36 14.5 1.72
 6 5 38 38.42 1.54
 6 5 39 10.09 1.61
 6 5 40 10.18 1.79
 6 5 41 4.66 1.92
 6 5 42 8.52 2.01
 6 6 1 69.94 1.68
 6 6 3 39.1 1.5
 6 6 4 21.05 1.47
 6 6 5 169.86 3.07
 6 6 6 16.74 1.49
 6 6 7 91.37 1.94
 6 6 9 207.34 2.86
 6 6 10 25.74 1.26
 6 6 11 108.41 1.38
 6 6 12 30.5 1.5
 6 6 13 20.9 1.19
 6 6 14 5.72 1.16
 6 6 15 27.04 1.47
 6 6 16 33.3 1.46
 6 6 17 31.92 1.4
 6 6 18 18.26 1.4
 6 6 19 11.76 1.65
 6 6 21 86.41 2.11
 6 6 22 64.5 2.52
 6 6 23 19.14 1.63
 6 6 24 26.42 1.49
 6 6 25 30.61 1.6
 6 6 26 34.61 1.84
 6 6 27 146.76 2.61
 6 6 28 6.79 1.43
 6 6 29 6.17 1.65
 6 6 30 18.4 1.46
 6 6 31 14.48 1.47
 6 6 32 47.35 2.05
 6 6 34 20.22 1.55
 6 6 35 13.6 1.57
 6 6 36 5.91 1.93
 6 6 37 8.66 1.49
 6 6 39 3.77 1.87
 6 6 40 26.68 1.78
 6 6 41 27.38 2.67
 6 6 42 17.25 1.99
 6 6 43 5.15 2.09
 6 7 1 31.46 1.49
 6 7 2 24.88 1.71
 6 7 3 82.11 1.64
 6 7 4 38.83 1.52
 6 7 5 26.87 1.49
 6 7 6 3.66 1.57
 6 7 7 33.31 2.13
 6 7 8 67.32 1.63
 6 7 9 25.51 1.36
 6 7 10 52.86 1.46
 6 7 11 38.95 1.54
 6 7 12 32.28 1.15
 6 7 13 28.14 1.18
 6 7 14 15.36 1.21
 6 7 15 14.85 1.15
 6 7 16 23.89 1.49
 6 7 18 14.42 1.64
 6 7 19 41.2 1.69
 6 7 20 33.46 1.59
 6 7 21 63.45 1.45
 6 7 22 11.46 1.59
 6 7 23 47.14 1.43
 6 7 24 17.64 1.37
 6 7 25 10.67 1.5
 6 7 26 6.27 1.45
 6 7 27 7 1.41
 6 7 28 31.15 1.61
 6 7 29 4.02 1.5
 6 7 31 37.22 1.51
 6 7 32 4.71 1.55
 6 7 33 15.62 1.87
 6 7 34 15.24 1.54
 6 7 37 12.85 1.55
 6 7 38 64.9 1.87
 6 7 39 3.84 1.84
 6 7 41 9.11 1.91
 6 7 42 4.52 2.05
 6 8 0 20.65 2.32
 6 8 1 37.33 1.55
 6 8 2 59.09 1.9
 6 8 3 407.97 2.87
 6 8 4 32.82 1.92
 6 8 5 60.57 1.96
 6 8 6 28.56 2.38
 6 8 7 88.85 2.07
 6 8 8 61.47 1.62
 6 8 9 63.08 1.63
 6 8 10 61.93 3
 6 8 12 9.5 1.29
 6 8 13 31.44 2.12
 6 8 14 31.55 1.17
 6 8 15 87.77 1.38
 6 8 16 20.12 1.88
 6 8 17 92.66 2.26
 6 8 18 24.83 1.51
 6 8 19 52.32 2.49
 6 8 20 40.31 1.76
 6 8 21 84.87 1.77
 6 8 22 8.67 1.28
 6 8 23 209.96 2.56
 6 8 24 43.68 1.63
 6 8 25 39.68 1.88
 6 8 26 29.45 1.44
 6 8 27 64.02 1.8
 6 8 28 26.79 1.73
 6 8 29 21.13 1.52
 6 8 30 17.23 1.84
 6 8 31 6.94 1.53
 6 8 32 22.98 1.93
 6 8 33 27 1.82
 6 8 35 14.29 1.5
 6 8 36 3.58 1.57
 6 8 37 31.42 1.95
 6 8 38 15.09 1.9
 6 8 39 26.67 1.99
 6 8 41 75.53 4.49
 6 9 0 190.77 2.73
 6 9 1 8.96 1.6
 6 9 2 210.5 7.03
 6 9 3 62.05 1.63
 6 9 4 56.29 2.35
 6 9 7 26.53 1.5
 6 9 8 9.96 1.92
 6 9 9 6.99 1.36
 6 9 10 19.78 1.36
 6 9 11 61.61 1.4
 6 9 12 37.49 1.25
 6 9 13 65.55 1.67
 6 9 14 10.97 1.25
 6 9 15 36.65 1.27
 6 9 16 111.63 1.9
 6 9 17 88.23 2.46
 6 9 18 165.48 2.5
 6 9 19 36.34 1.58
 6 9 20 144.58 6.62
 6 9 21 5.88 1.47
 6 9 22 31.45 1.79
 6 9 23 22.94 1.56
 6 9 25 37.7 1.54
 6 9 26 5.85 1.41
 6 9 27 31.6 1.48
 6 9 28 18.75 1.87
 6 9 29 24.76 1.52
 6 9 30 16.39 1.43
 6 9 31 61.35 2.68
 6 9 32 12.93 1.5
 6 9 33 11.73 1.49
 6 9 34 8.91 1.71
 6 9 35 9.25 1.47
 6 9 36 51.5 1.77
 6 9 37 5.73 1.65
 6 9 38 33.37 1.72
 6 9 39 11.91 1.77
 6 9 40 8.47 1.91
 6 10 1 79.69 1.7
 6 10 2 49.07 1.63
 6 10 3 128.51 2.32
 6 10 4 66.79 1.99
 6 10 5 8.08 1.51
 6 10 6 24.72 1.51
 6 10 7 9.6 1.98
 6 10 8 3.03 1.46
 6 10 9 13.26 1.63
 6 10 10 7.26 1.36
 6 10 12 56.72 1.57
 6 10 13 79.07 1.92
 6 10 14 35.69 1.49
 6 10 15 54.3 1.42
 6 10 16 131.54 3.74
 6 10 17 245.45 3.94
 6 10 18 40.86 1.61
 6 10 19 3.74 1.58
 6 10 20 6.43 1.43
 6 10 21 31.26 1.77
 6 10 22 77.35 1.7
 6 10 24 20.54 1.62
 6 10 25 13.98 1.35
 6 10 26 17.85 1.54
 6 10 27 9.98 1.59
 6 10 28 10.07 1.37
 6 10 29 23.29 1.71
 6 10 33 7.24 1.53
 6 10 34 6.29 1.37
 6 10 35 49.89 1.57
 6 10 36 47.77 3.02
 6 10 37 30.07 2.31
 6 10 38 4.33 1.88
 6 10 39 11.89 1.66
 6 11 0 346.71 7.68
 6 11 1 93.06 2.49
 6 11 2 27.53 2.5
 6 11 3 10.31 1.53
 6 11 4 95.85 4.03
 6 11 5 15.66 2.48
 6 11 6 41.86 1.6
 6 11 7 58.21 2.66
 6 11 8 71.95 2.93
 6 11 9 26.54 1.99
 6 11 10 92.71 2.51
 6 11 11 82.7 1.5
 6 11 12 55.79 1.42
 6 11 14 81.75 3.45
 6 11 16 32.91 1.86
 6 11 17 106.54 2.98
 6 11 18 71.55 1.85
 6 11 19 23.42 1.29
 6 11 20 118.02 2.99
 6 11 21 6.96 1.63
 6 11 22 17.91 1.5
 6 11 23 8.9 2.01
 6 11 24 22.44 1.45
 6 11 25 7.58 1.65
 6 11 26 7.83 1.41
 6 11 28 8.31 1.34
 6 11 29 12.02 2
 6 11 30 86.54 2.21
 6 11 32 14.88 1.47
 6 11 34 36.26 2.22
 6 11 35 22.04 1.37
 6 11 36 12.74 1.6
 6 11 38 10.2 2.29
 6 12 0 63.13 1.71
 6 12 1 52.02 1.68
 6 12 2 96.04 1.8
 6 12 4 57.95 2.05
 6 12 5 142.21 3.2
 6 12 6 3.28 1.43
 6 12 7 5.76 1.36
 6 12 8 24.66 1.52
 6 12 9 23.78 1.4
 6 12 10 13.12 1.51
 6 12 11 32.78 1.93
 6 12 12 5.61 1.56
 6 12 13 14.27 1.4
 6 12 14 39.84 1.74
 6 12 15 21.03 1.3
 6 12 16 51.26 2.41
 6 12 17 22.65 1.67
 6 12 18 29.05 1.52
 6 12 19 39.71 2.06
 6 12 20 18.38 1.65
 6 12 21 5.77 1.54
 6 12 22 24.83 2.49
 6 12 23 52.27 2.21
 6 12 24 20.15 2.14
 6 12 25 5.37 1.46
 6 12 27 5.32 1.87
 6 12 28 5.24 1.93
 6 12 29 44.82 3.13
 6 12 30 2.89 1.28
 6 12 31 4.7 1.25
 6 12 32 14.23 1.66
 6 12 33 5.66 1.34
 6 12 34 12.31 1.3
 6 12 35 5.87 2.65
 6 12 36 12.5 2.52
 6 13 0 47.04 2.99
 6 13 1 43.25 1.64
 6 13 2 35.01 1.63
 6 13 3 73.26 2.63
 6 13 4 5.7 1.6
 6 13 5 24.84 1.86
 6 13 6 66.48 2.01
 6 13 7 26.01 1.59
 6 13 8 12.53 1.26
 6 13 9 71.55 2.53
 6 13 10 14.25 2.45
 6 13 11 43.78 3.59
 6 13 12 9.04 1.49
 6 13 13 5.57 1.86
 6 13 14 18.73 1.41
 6 13 15 24.17 1.4
 6 13 16 17.41 1.32
 6 13 17 6.88 1.72
 6 13 18 23.13 1.25
 6 13 19 4.86 1.22
 6 13 20 27.19 1.32
 6 13 21 20.03 1.86
 6 13 22 5.68 1.3
 6 13 23 15.35 1.26
 6 13 24 41.61 3.32
 6 13 25 35.81 2.43
 6 13 26 10.83 1.6
 6 13 27 30.09 2.55
 6 13 30 7.54 1.63
 6 13 31 16.6 1.65
 6 13 32 5.39 1.91
 6 13 34 10.09 2.51
 6 14 0 8.76 1.68
 6 14 1 8.48 1.58
 6 14 2 7.37 1.78
 6 14 3 34.52 2.93
 6 14 4 39.64 1.66
 6 14 5 59.58 2.03
 6 14 6 10.21 1.57
 6 14 7 54.2 1.88
 6 14 8 11.21 2.04
 6 14 9 75.77 4.75
 6 14 10 31.96 2.44
 6 14 11 25.09 2.36
 6 14 12 14.53 1.39
 6 14 13 3.22 1.48
 6 14 15 3.75 1.35
 6 14 16 21.73 1.32
 6 14 18 21.23 1.27
 6 14 20 7.84 1.17
 6 14 21 23.38 1.97
 6 14 22 14.91 1.75
 6 14 23 22.53 1.96
 6 14 24 5.02 1.22
 6 14 25 5.31 1.27
 6 14 26 8.35 1.97
 6 14 27 25.43 2.09
 6 14 28 14.34 1.9
 6 14 29 4.04 1.88
 6 14 31 6.8 1.95
 6 14 33 6.23 2.13
 6 15 0 3.6 1.7
 6 15 1 17.57 2.23
 6 15 2 8.88 2.71
 6 15 3 7.89 1.6
 6 15 4 25.27 2.37
 6 15 5 24.86 2.15
 6 15 7 28.52 1.79
 6 15 9 6.91 1.83
 6 15 11 49.08 2.24
 6 15 12 14.84 1.67
 6 15 13 10.47 1.23
 6 15 15 5.63 1.27
 6 15 16 9.06 1.73
 6 15 19 5.58 1.23
 6 15 20 17.2 2.4
 6 15 22 37.17 2.19
 6 15 23 8.2 1.71
 6 15 25 13.24 1.98
 6 15 27 5.33 1.72
 6 15 29 5.83 2.32
 6 16 0 4.42 2.02
 6 16 1 11.34 1.95
 6 16 2 7.96 3.95
 6 16 3 17.8 1.79
 6 16 5 29.15 2.23
 6 16 6 3.86 1.47
 6 16 7 9.68 1.5
 6 16 9 47.08 1.91
 6 16 10 5.14 1.96
 6 16 11 13.69 2.63
 6 16 12 6.98 1.47
 6 16 13 10.78 1.31
 6 16 14 16.73 3.74
 6 16 15 10.55 1.89
 6 16 16 17.03 1.89
 6 16 19 17.51 1.95
 6 16 22 14.74 1.88
 6 16 24 6.56 1.49
 6 16 27 16.5 1.77
 6 17 0 19.36 2.45
 6 17 2 6.2 3.07
 6 17 4 9.37 2.35
 6 17 6 13.91 1.59
 6 17 7 6.25 1.21
 6 17 9 10.05 1.23
 6 17 11 3.14 1.44
 6 17 12 6.38 1.16
 6 17 14 6.23 1.61
 6 17 16 4.71 1.65
 6 17 18 17.67 1.79
 6 17 20 3.95 1.79
 6 18 0 12.07 3.55
 6 18 1 6.01 1.86
 6 18 2 7.16 2.36
 6 18 6 3.31 1.41
 6 18 7 4.28 1.31
 6 18 8 28.62 3.31
 6 18 11 21.38 2.17
 6 18 12 10.91 1.86
 6 18 13 13.29 2.12
 6 18 16 8.85 2.47
 6 18 17 17.43 1.98
 6 19 0 4.33 1.76
 6 19 1 5.45 1.86
 6 19 4 9.95 2.09
 6 19 6 7.67 2
 6 19 7 8.99 1.8
 6 19 8 9.47 2.16
 6 19 9 8.2 1.86
 6 19 10 8.77 2.17
 6 19 12 23.48 2.7
 6 19 13 13.99 2.26
 6 19 14 5.37 2.26
 6 20 2 5.22 2.55
 6 20 4 10.24 4.47
 6 20 7 11.02 2.76
 7 0 1 74.36 1.77
 7 0 2 95.19 3.38
 7 0 3 33.68 1.68
 7 0 4 73.49 1.78
 7 0 5 4.67 1.75
 7 0 6 8.21 1.68
 7 0 7 27.27 4.4
 7 0 8 5 1.74
 7 0 9 22.35 1.69
 7 0 10 31.75 2.18
 7 0 11 42.48 2.22
 7 0 12 55.69 1.4
 7 0 14 22.11 1.46
 7 0 15 85.34 1.45
 7 0 16 10.96 1.31
 7 0 17 16.6 1.42
 7 0 18 26.37 1.55
 7 0 19 34.49 1.98
 7 0 21 60.56 2.72
 7 0 22 9.36 1.6
 7 0 23 17.66 1.77
 7 0 25 79.41 1.75
 7 0 27 8.57 1.78
 7 0 28 12.29 1.94
 7 0 29 80.93 2.76
 7 0 30 5.9 1.62
 7 0 31 12.18 1.69
 7 0 32 53.9 1.67
 7 0 33 8.07 1.83
 7 0 35 5.03 1.73
 7 0 36 50.22 1.84
 7 0 39 15.33 1.74
 7 0 41 5.47 1.85
 7 1 0 19.62 1.64
 7 1 1 41.64 1.67
 7 1 3 81.78 1.81
 7 1 4 181.97 2.08
 7 1 5 17.78 1.68
 7 1 6 9.61 1.68
 7 1 7 57.57 3.59
 7 1 8 101.04 3.07
 7 1 9 37.09 1.74
 7 1 10 27.78 1.72
 7 1 11 21.12 1.47
 7 1 12 44.96 1.49
 7 1 13 46.75 1.4
 7 1 14 100.41 1.44
 7 1 15 12.73 1.3
 7 1 16 107.92 1.79
 7 1 17 75.59 3.49
 7 1 18 42.51 1.62
 7 1 19 55.03 1.77
 7 1 20 26.02 1.59
 7 1 21 7.86 1.6
 7 1 22 72.54 1.84
 7 1 23 28.53 2.08
 7 1 24 67.15 1.64
 7 1 25 51.78 1.96
 7 1 26 39.12 1.76
 7 1 27 91.27 2.74
 7 1 28 5.35 1.85
 7 1 29 22.81 1.74
 7 1 30 20.08 1.56
 7 1 31 19.28 2.27
 7 1 32 34.81 2.32
 7 1 33 9.83 1.64
 7 1 34 47.18 1.78
 7 1 35 19.55 1.67
 7 1 36 20.24 1.8
 7 1 39 9.84 1.76
 7 1 40 10.21 1.99
 7 1 41 7.04 1.97
 7 1 42 8.34 2.26
 7 2 0 11.52 1.63
 7 2 1 45.91 1.69
 7 2 2 19.56 1.64
 7 2 3 25.84 1.69
 7 2 4 24.84 1.65
 7 2 5 57.25 1.75
 7 2 7 9.55 1.95
 7 2 8 13.91 1.68
 7 2 9 53.33 1.79
 7 2 10 15.61 1.99
 7 2 11 16.31 1.63
 7 2 12 4.95 1.38
 7 2 13 34.65 1.38
 7 2 14 3.44 1.49
 7 2 15 14.41 1.29
 7 2 16 4.47 1.36
 7 2 17 25.88 1.43
 7 2 18 29.34 1.45
 7 2 19 84.23 2.55
 7 2 20 22.45 2
 7 2 22 6.07 1.7
 7 2 23 14.43 1.65
 7 2 24 7.06 1.73
 7 2 25 64.87 2.38
 7 2 26 8.97 1.73
 7 2 27 23.21 1.74
 7 2 28 9.71 1.92
 7 2 29 33.98 1.88
 7 2 31 10.59 1.59
 7 2 32 5.52 1.66
 7 2 34 22.25 1.64
 7 2 35 4.99 1.87
 7 2 37 4.3 1.96
 7 2 38 6.63 1.76
 7 2 39 5.44 1.93
 7 2 40 7.53 1.86
 7 2 41 4.52 1.89
 7 2 42 4.53 2.16
 7 3 1 23.57 1.66
 7 3 2 123.38 2.63
 7 3 3 148.88 2.14
 7 3 4 24.58 2
 7 3 5 42.77 2.23
 7 3 6 9.64 2.87
 7 3 7 479.43 6.16
 7 3 8 246.2 3.29
 7 3 9 33.44 1.76
 7 3 10 177.8 8.62
 7 3 11 276.74 3.2
 7 3 12 100.23 1.92
 7 3 13 54.25 1.42
 7 3 14 36.33 1.81
 7 3 15 61.37 1.51
 7 3 16 33.52 1.85
 7 3 17 13.64 1.53
 7 3 18 26.91 1.45
 7 3 19 13.78 1.72
 7 3 20 39.46 1.6
 7 3 21 10 1.83
 7 3 22 9.58 1.63
 7 3 23 64.14 1.62
 7 3 24 27.98 1.69
 7 3 25 111.07 2.48
 7 3 26 42.88 1.75
 7 3 27 31.56 2.24
 7 3 28 39.32 1.62
 7 3 29 20.45 1.61
 7 3 30 38.74 1.66
 7 3 31 40.38 1.62
 7 3 32 18.3 1.71
 7 3 33 6.91 1.76
 7 3 34 14.38 1.63
 7 3 36 22.56 1.79
 7 3 37 15.96 1.87
 7 3 38 20.8 1.72
 7 3 39 10.77 1.74
 7 3 40 5.01 1.91
 7 3 41 6.69 1.97
 7 3 42 4.97 1.91
 7 4 0 16.64 1.62
 7 4 1 3.66 1.78
 7 4 2 28.3 1.67
 7 4 3 4.6 1.74
 7 4 4 24.42 1.67
 7 4 5 160.07 2.39
 7 4 6 97.94 1.91
 7 4 7 152.32 2.84
 7 4 8 36.27 1.79
 7 4 9 53.01 2.08
 7 4 10 181.42 2.15
 7 4 11 10.64 1.73
 7 4 12 59.24 1.43
 7 4 13 39.77 1.4
 7 4 14 16.71 1.36
 7 4 15 43.33 1.59
 7 4 16 25.85 1.32
 7 4 17 49.72 1.38
 7 4 18 61.05 2.49
 7 4 19 12.76 1.56
 7 4 20 59.48 2.57
 7 4 23 99.9 2.4
 7 4 24 62.34 1.78
 7 4 25 38.93 1.63
 7 4 26 6.91 1.73
 7 4 27 57.95 3.23
 7 4 28 88.55 1.74
 7 4 29 5.65 1.67
 7 4 30 35.47 1.83
 7 4 31 23.69 1.59
 7 4 32 6.19 1.77
 7 4 34 9.6 1.74
 7 4 35 12 1.65
 7 4 36 13.84 1.66
 7 4 37 4.72 1.97
 7 4 38 9.39 1.84
 7 4 39 11.21 1.75
 7 4 40 24.69 1.83
 7 4 41 7.93 1.75
 7 5 0 28.74 1.68
 7 5 1 32.83 1.69
 7 5 2 98.31 1.87
 7 5 4 94.78 2.98
 7 5 5 8.33 1.93
 7 5 6 9.09 1.68
 7 5 7 8.16 1.69
 7 5 8 96.84 2.64
 7 5 9 20.14 1.69
 7 5 10 27.07 1.94
 7 5 11 19.36 1.34
 7 5 12 174.32 2.4
 7 5 13 49.25 1.43
 7 5 14 7.61 1.44
 7 5 15 10.67 1.38
 7 5 16 32.8 1.52
 7 5 17 4.68 1.37
 7 5 18 15.36 1.44
 7 5 19 52.21 1.64
 7 5 20 50.12 1.66
 7 5 21 8.73 1.61
 7 5 22 57.12 2.08
 7 5 23 25.04 1.97
 7 5 24 22.28 1.8
 7 5 25 13.1 1.67
 7 5 26 7.5 1.97
 7 5 27 19.49 1.55
 7 5 28 15.53 1.58
 7 5 29 14.74 1.6
 7 5 30 85.36 2.77
 7 5 31 25.61 1.7
 7 5 32 10.28 1.6
 7 5 33 17.91 2.26
 7 5 34 18.28 1.74
 7 5 38 15.63 1.72
 7 5 39 17.85 1.72
 7 5 40 20.92 1.85
 7 5 41 8.69 1.74
 7 6 0 60.9 2
 7 6 1 33.03 1.94
 7 6 2 72.25 1.82
 7 6 3 107.45 1.95
 7 6 4 284.55 3.62
 7 6 5 5.22 1.77
 7 6 6 17.3 2.01
 7 6 7 30.73 1.96
 7 6 9 92.77 2.16
 7 6 11 136.74 1.9
 7 6 12 60.41 1.45
 7 6 13 16.26 1.68
 7 6 14 128.86 2.12
 7 6 15 83.79 2.15
 7 6 16 66.48 2.06
 7 6 17 15.31 1.32
 7 6 18 24.49 1.64
 7 6 19 28.5 2.3
 7 6 20 70.96 1.71
 7 6 21 36.93 1.84
 7 6 22 13.77 2.02
 7 6 23 55.66 2.86
 7 6 24 84.32 3.53
 7 6 25 10.33 1.78
 7 6 26 24.03 1.53
 7 6 27 24.87 1.57
 7 6 28 25.83 1.9
 7 6 29 32.54 2.04
 7 6 30 53.42 2.7
 7 6 31 53.74 2.6
 7 6 32 7.25 1.61
 7 6 33 20.17 1.61
 7 6 34 59.15 1.78
 7 6 35 16.75 1.76
 7 6 37 14.42 1.91
 7 6 38 16.23 1.9
 7 6 39 42.07 2.44
 7 6 40 37.67 1.74
 7 7 0 263.59 2.85
 7 7 1 176.14 2.78
 7 7 2 95.82 3.7
 7 7 3 43.08 1.72
 7 7 4 39.2 2.56
 7 7 5 4.2 1.76
 7 7 6 18.43 1.66
 7 7 7 47.22 1.9
 7 7 8 4.59 1.77
 7 7 9 8.87 1.7
 7 7 10 48.05 1.77
 7 7 11 15.98 1.54
 7 7 12 33.29 1.55
 7 7 13 60.15 1.45
 7 7 14 82.3 1.64
 7 7 15 30.43 1.63
 7 7 16 59.29 1.69
 7 7 17 162.09 2.16
 7 7 18 46.75 1.63
 7 7 19 98.83 1.64
 7 7 20 85.22 2.87
 7 7 21 72.35 1.9
 7 7 22 35.46 1.81
 7 7 25 4.63 2.07
 7 7 26 8.9 1.9
 7 7 27 3.98 1.64
 7 7 28 13.71 1.56
 7 7 29 7.75 1.59
 7 7 30 14.21 1.83
 7 7 31 5.68 1.61
 7 7 32 30.88 1.61
 7 7 35 9.77 1.65
 7 7 36 9.89 1.77
 7 7 37 18.16 1.74
 7 7 38 5.37 1.77
 7 7 39 28.52 1.94
 7 8 0 23.63 1.68
 7 8 1 49.1 1.77
 7 8 2 47.21 3.49
 7 8 3 120.62 2.55
 7 8 4 22.14 1.89
 7 8 5 14.59 1.66
 7 8 6 28.66 2.33
 7 8 7 37.47 2.55
 7 8 8 87.48 2.71
 7 8 9 10.57 1.72
 7 8 10 15.81 1.72
 7 8 11 48.37 1.62
 7 8 12 28.81 1.49
 7 8 13 5.98 1.65
 7 8 14 40.01 1.42
 7 8 15 212.31 3.24
 7 8 16 5.92 1.34
 7 8 17 52.84 1.64
 7 8 18 34.27 2.12
 7 8 19 13.95 1.68
 7 8 20 14.83 1.44
 7 8 21 46.05 2.04
 7 8 22 4.16 2.02
 7 8 23 60.05 2.12
 7 8 25 38.1 2.34
 7 8 26 6.71 1.81
 7 8 27 19.47 1.98
 7 8 28 5.62 1.72
 7 8 29 4.04 1.85
 7 8 31 18.26 1.93
 7 8 33 18.29 2.07
 7 8 34 16.19 1.62
 7 8 35 75.58 2.04
 7 8 36 6.31 1.84
 7 8 39 10.68 1.72
 7 9 0 27.32 1.71
 7 9 1 59.04 1.81
 7 9 2 21.89 2.76
 7 9 3 53.71 2.05
 7 9 4 91.44 1.92
 7 9 5 62.4 2.25
 7 9 6 55.49 1.79
 7 9 7 20.87 2.49
 7 9 8 9.07 1.69
 7 9 10 55.78 1.64
 7 9 11 67.01 1.7
 7 9 12 45.14 1.82
 7 9 13 77.56 2.72
 7 9 14 9.34 1.37
 7 9 15 14.86 1.48
 7 9 17 41.25 1.38
 7 9 18 5.91 1.42
 7 9 19 24.77 1.65
 7 9 20 24.48 1.45
 7 9 21 39.45 1.86
 7 9 22 49.23 3.64
 7 9 23 16.28 1.75
 7 9 24 4.39 1.83
 7 9 25 12.74 1.75
 7 9 26 8.99 1.77
 7 9 27 9.17 2.6
 7 9 28 32.05 2.33
 7 9 29 25.9 1.53
 7 9 31 42.99 2.02
 7 9 32 4.37 1.64
 7 9 33 15.17 1.89
 7 9 34 15.8 2
 7 9 35 19.98 1.86
 7 9 36 5.85 1.7
 7 9 37 26.47 1.69
 7 10 1 21.88 1.71
 7 10 2 13.03 1.68
 7 10 4 58.66 2.64
 7 10 6 45.76 1.79
 7 10 7 22.06 1.73
 7 10 8 79.06 2.47
 7 10 9 44.8 2.53
 7 10 10 16.45 1.56
 7 10 11 43.47 1.62
 7 10 12 27.49 1.58
 7 10 13 17.31 1.48
 7 10 14 37.46 1.67
 7 10 15 4.97 1.42
 7 10 16 7.32 1.4
 7 10 17 8.75 1.63
 7 10 18 3.85 1.47
 7 10 19 5 1.44
 7 10 20 24.33 1.59
 7 10 21 27.08 3.86
 7 10 22 18.41 1.47
 7 10 24 28.4 1.74
 7 10 25 14.65 1.74
 7 10 26 27.51 2.18
 7 10 27 22.77 1.79
 7 10 28 24.65 1.95
 7 10 29 7.38 1.83
 7 10 30 9.67 1.65
 7 10 31 13.95 1.94
 7 10 32 3.64 1.66
 7 10 33 4 1.81
 7 10 35 4.86 1.69
 7 11 0 18.48 1.72
 7 11 1 25.51 1.75
 7 11 2 20.75 2.39
 7 11 3 13.36 2.07
 7 11 4 13.86 1.71
 7 11 5 31.38 2.11
 7 11 6 125.51 2.32
 7 11 7 17.2 1.73
 7 11 8 37.28 2.02
 7 11 9 8.31 2.23
 7 11 10 30.26 1.58
 7 11 11 6.16 2
 7 11 12 23.87 1.83
 7 11 14 12.99 1.81
 7 11 15 9.9 1.58
 7 11 17 18.14 1.5
 7 11 18 9.01 1.53
 7 11 19 15.65 1.41
 7 11 21 15.89 1.56
 7 11 22 8.58 1.37
 7 11 23 4.59 1.59
 7 11 24 75.47 2.75
 7 11 25 52.47 2.39
 7 11 26 18.86 1.88
 7 11 29 8.55 1.72
 7 11 31 8.14 1.65
 7 11 33 5.94 1.71
 7 11 35 9.01 1.45
 7 12 0 6.24 1.78
 7 12 1 13.54 1.96
 7 12 2 19 1.73
 7 12 3 6.61 2.47
 7 12 4 14.41 1.69
 7 12 6 27.61 1.99
 7 12 7 19 1.73
 7 12 8 56.62 2.89
 7 12 9 6.89 1.57
 7 12 10 55.08 3.14
 7 12 11 14.41 2.51
 7 12 12 15.33 1.47
 7 12 13 6.19 1.52
 7 12 15 5.26 1.66
 7 12 16 37.62 1.68
 7 12 17 18.03 1.63
 7 12 18 4.08 1.57
 7 12 19 14.55 1.51
 7 12 20 6.06 1.61
 7 12 21 9.85 1.44
 7 12 26 7.19 1.78
 7 12 28 11 2.03
 7 12 29 5.66 2.24
 7 12 30 19.92 2.67
 7 12 32 5.86 1.81
 7 12 33 9.85 1.62
 7 13 0 19.69 2.08
 7 13 1 12.41 1.98
 7 13 2 64.9 1.92
 7 13 3 42.97 2.26
 7 13 4 14.85 1.76
 7 13 5 5.91 2.21
 7 13 7 7.36 2.04
 7 13 8 12.49 1.78
 7 13 9 12.11 1.57
 7 13 10 14.4 1.62
 7 13 11 17.9 1.42
 7 13 12 6.51 1.63
 7 13 13 7.54 1.62
 7 13 14 38.3 1.68
 7 13 15 14.45 2.53
 7 13 16 25.92 1.65
 7 13 17 27.63 1.76
 7 13 18 30.25 1.57
 7 13 19 3.35 1.52
 7 13 20 27.33 2.38
 7 13 21 44.89 3.29
 7 13 23 19.55 1.54
 7 13 24 15.41 1.45
 7 13 26 8.9 1.48
 7 13 27 8.97 1.62
 7 13 29 12.85 2.14
 7 13 31 9.17 2.25
 7 14 0 13.06 1.75
 7 14 2 6.24 1.83
 7 14 3 45.41 1.88
 7 14 4 27.36 2.2
 7 14 5 7.86 1.78
 7 14 7 23 2.32
 7 14 9 3.96 1.55
 7 14 10 5.17 2.3
 7 14 11 5.09 1.52
 7 14 12 7.39 1.33
 7 14 13 12.86 1.84
 7 14 14 19.72 2.27
 7 14 15 10.57 2.07
 7 14 16 7.95 2.08
 7 14 17 40.74 1.72
 7 14 20 12.9 2.1
 7 14 21 11.69 2.08
 7 14 22 8.72 1.62
 7 14 24 4.82 1.43
 7 14 26 19.08 2.05
 7 14 27 5.57 2.11
 7 14 28 15.54 2.04
 7 14 29 4.91 2.03
 7 15 0 32.68 3
 7 15 1 16.57 3.31
 7 15 2 21.65 2.14
 7 15 3 45.56 3.11
 7 15 5 10.29 1.79
 7 15 6 7.82 1.79
 7 15 7 36.05 1.85
 7 15 8 5.52 2.24
 7 15 13 14.46 1.58
 7 15 17 37.21 2.29
 7 15 18 16.57 2.74
 7 15 19 3.69 1.63
 7 15 20 25.35 2.43
 7 15 21 9.46 2.53
 7 15 22 10.14 2.2
 7 15 23 6.19 2.18
 7 15 24 6.06 1.7
 7 16 0 11.62 1.78
 7 16 1 5.01 2.25
 7 16 4 4.52 1.92
 7 16 5 11.58 2.45
 7 16 6 9.52 2.11
 7 16 7 25.95 2.01
 7 16 9 43.51 2.13
 7 16 12 28.85 1.55
 7 16 13 21.13 1.74
 7 16 14 16.53 1.91
 7 16 16 23.52 1.71
 7 16 18 9.66 2.43
 7 16 19 8.59 2.38
 7 16 21 6.5 2.38
 7 16 22 11.45 2.05
 7 17 0 6.6 1.83
 7 17 3 6.98 2.02
 7 17 5 11.79 2.14
 7 17 6 12.95 1.97
 7 17 7 16.38 2.4
 7 17 9 11.84 1.69
 7 17 11 23.04 2.5
 7 17 12 25.11 2.06
 7 17 13 26.78 2.94
 7 17 19 5.88 2.21
 7 18 2 4.51 2.14
 7 18 3 6.82 2.06
 7 18 4 4.14 1.66
 7 18 5 9.52 2.01
 7 18 6 27.17 2.08
 7 18 8 27.05 2.03
 7 18 9 7.48 2.54
 7 18 10 58.23 6.43
 7 18 11 10.8 1.89
 7 18 12 6.74 1.96
 7 19 4 5.35 2.39
 7 19 5 6.27 2.79
 8 0 0 13.02 2.58
 8 0 3 4.98 1.92
 8 0 4 24.55 2.51
 8 0 6 6.1 1.9
 8 0 7 12.59 1.84
 8 0 8 19.45 1.87
 8 0 9 7.9 1.92
 8 0 10 125.02 2.56
 8 0 11 4.25 1.84
 8 0 14 27.77 1.51
 8 0 16 65.2 1.69
 8 0 18 44.43 1.51
 8 0 24 64.29 2.02
 8 0 26 28.24 2
 8 0 29 18.05 2.28
 8 0 30 16.46 2.68
 8 0 31 11.67 1.85
 8 0 32 10.3 1.79
 8 0 33 19.97 1.71
 8 1 1 28.35 1.83
 8 1 2 27.47 1.84
 8 1 4 4.84 2.26
 8 1 5 100.3 2.05
 8 1 6 24.54 1.86
 8 1 7 7.69 1.88
 8 1 8 32.35 1.91
 8 1 9 115.87 2.77
 8 1 10 13.14 1.88
 8 1 11 28.79 1.95
 8 1 12 77.5 2.45
 8 1 13 64.87 1.59
 8 1 14 56.4 1.58
 8 1 15 16.58 1.52
 8 1 16 5.63 1.74
 8 1 17 39.31 1.56
 8 1 18 16.6 1.56
 8 1 19 6.54 1.49
 8 1 20 4.75 1.55
 8 1 21 9.6 1.61
 8 1 22 59.29 2.46
 8 1 23 19.46 1.65
 8 1 24 34.84 1.98
 8 1 25 44.75 2.2
 8 1 27 24.54 2.22
 8 1 28 8.43 2.28
 8 1 31 15.9 2.03
 8 1 32 9.35 1.79
 8 1 33 30.43 1.71
 8 1 34 12.73 1.72
 8 1 36 7.49 1.93
 8 1 37 20.19 1.76
 8 2 0 30.99 1.84
 8 2 1 20.3 1.83
 8 2 2 15 1.82
 8 2 3 56.31 1.93
 8 2 4 11.6 2.18
 8 2 5 45.97 2.15
 8 2 7 23.95 1.85
 8 2 8 7.08 1.9
 8 2 10 6 2.27
 8 2 11 17.72 1.88
 8 2 12 28.37 1.5
 8 2 13 48.41 1.56
 8 2 14 3.8 1.61
 8 2 15 21.93 1.61
 8 2 16 7.37 1.56
 8 2 17 29.64 1.55
 8 2 18 15.02 1.58
 8 2 19 17.51 1.48
 8 2 20 26.93 1.5
 8 2 22 15.99 2.11
 8 2 23 32.77 1.93
 8 2 24 7.75 2.05
 8 2 25 13.52 1.95
 8 2 26 24 2.06
 8 2 27 7.17 2.15
 8 2 28 25.49 2.23
 8 2 29 42.3 2.31
 8 2 30 17.58 2.02
 8 2 31 21.68 1.83
 8 2 32 4.91 1.87
 8 2 33 10.77 1.71
 8 2 35 5.98 1.79
 8 2 36 3.92 1.89
 8 2 37 3.88 1.92
 8 2 38 10.54 1.91
 8 2 39 10.44 1.96
 8 3 1 46.35 2.19
 8 3 2 36.37 1.9
 8 3 3 130.25 2.14
 8 3 4 33.77 2.16
 8 3 5 14.06 1.86
 8 3 6 37.34 2.19
 8 3 7 24.49 1.9
 8 3 8 9.21 1.9
 8 3 9 20.73 1.88
 8 3 10 12.74 1.89
 8 3 11 72.45 2.02
 8 3 12 7.06 1.86
 8 3 13 26.04 1.74
 8 3 14 25.93 1.64
 8 3 15 6.9 1.64
 8 3 16 16.61 1.64
 8 3 17 28.7 1.55
 8 3 18 12.72 1.46
 8 3 19 5.47 2.08
 8 3 20 43.58 2.33
 8 3 21 99.06 1.78
 8 3 23 24.35 1.66
 8 3 24 31.79 1.82
 8 3 25 81.02 3.87
 8 3 26 15.57 2.03
 8 3 27 11.5 2.08
 8 3 28 39.03 2.25
 8 3 29 39.76 2.05
 8 3 30 21.44 2.19
 8 3 31 29.07 1.86
 8 3 32 17.35 1.78
 8 3 33 20.58 1.7
 8 3 34 5.47 1.8
 8 3 38 5.76 1.85
 8 3 39 21.94 1.94
 8 4 0 8.81 1.87
 8 4 2 125.32 2.52
 8 4 3 22.35 2.69
 8 4 4 49.3 1.92
 8 4 5 87.62 2.05
 8 4 6 8.07 1.9
 8 4 7 9.55 1.88
 8 4 8 27.78 1.89
 8 4 9 83.92 2.05
 8 4 10 54.45 1.98
 8 4 12 8.23 1.72
 8 4 13 57.25 1.57
 8 4 15 95.76 1.7
 8 4 16 33.42 1.7
 8 4 17 7.67 1.55
 8 4 18 55.08 1.62
 8 4 19 5.54 1.65
 8 4 20 7.47 1.77
 8 4 21 9.35 1.57
 8 4 22 50.12 2.07
 8 4 23 27.28 1.79
 8 4 24 20.61 1.78
 8 4 25 7.9 2.2
 8 4 26 42.36 2.07
 8 4 27 68.05 2.94
 8 4 28 22.32 2.23
 8 4 29 9.47 3.78
 8 4 30 21.05 1.82
 8 4 31 19.58 1.83
 8 4 33 18.49 1.7
 8 4 35 10.57 1.73
 8 4 36 10.85 1.87
 8 4 37 4.28 1.9
 8 4 38 31.79 1.89
 8 5 0 36.67 1.98
 8 5 1 121.34 2.15
 8 5 2 68.64 2
 8 5 3 60.75 1.98
 8 5 4 38.37 1.92
 8 5 5 107.29 2.51
 8 5 6 118.64 2.14
 8 5 7 13.83 2.56
 8 5 8 13.64 1.9
 8 5 9 149.06 2.8
 8 5 10 50.55 1.99
 8 5 11 7.72 1.97
 8 5 12 75.77 1.88
 8 5 13 92.96 1.67
 8 5 14 17.2 1.52
 8 5 15 19.86 1.66
 8 5 16 83.59 1.69
 8 5 17 104.57 1.74
 8 5 18 20.39 1.56
 8 5 19 25.1 2.73
 8 5 20 72.74 2.09
 8 5 21 32.94 1.57
 8 5 22 67.43 2.02
 8 5 24 21.33 1.99
 8 5 25 17.39 3.14
 8 5 26 23.49 2.27
 8 5 27 17.06 2.48
 8 5 29 11.46 1.97
 8 5 30 26.2 2.07
 8 5 31 21.16 1.83
 8 5 32 6.7 2.08
 8 5 33 4.35 1.92
 8 5 34 13.18 1.71
 8 5 35 26.61 1.84
 8 5 37 13.92 1.78
 8 6 0 101.39 2.07
 8 6 1 22.63 2.15
 8 6 2 117.79 2.37
 8 6 3 39.02 1.94
 8 6 4 29.05 1.89
 8 6 5 32.34 1.92
 8 6 6 209.55 2.83
 8 6 7 144.91 2.72
 8 6 8 48.36 2.04
 8 6 9 58.82 2.01
 8 6 10 46.14 1.96
 8 6 11 29.89 1.94
 8 6 12 91.71 2.12
 8 6 13 70.24 2.03
 8 6 14 60.85 1.67
 8 6 15 8.87 1.54
 8 6 16 106.82 1.94
 8 6 17 55.06 1.63
 8 6 18 54.18 1.77
 8 6 19 19.98 1.48
 8 6 20 36.1 2.19
 8 6 21 26.27 1.6
 8 6 22 73.56 1.74
 8 6 23 16.16 1.64
 8 6 24 13.43 1.82
 8 6 25 18.98 2
 8 6 26 49.63 2.09
 8 6 28 35.32 2.69
 8 6 29 9.06 2.01
 8 6 30 7.08 3.39
 8 6 31 20.11 2.02
 8 6 32 26.24 2.2
 8 6 34 27.13 1.73
 8 6 35 21.41 1.73
 8 6 36 42.79 2.33
 8 6 37 6.11 1.95
 8 7 0 35.14 1.88
 8 7 1 10.83 1.85
 8 7 3 27.16 2.15
 8 7 4 26.91 1.93
 8 7 5 22.55 2.78
 8 7 6 16.55 1.9
 8 7 7 85.36 2.39
 8 7 8 22.55 1.9
 8 7 10 16.05 2.21
 8 7 11 85.58 1.88
 8 7 12 48.87 1.8
 8 7 13 22.97 2.82
 8 7 14 6.47 1.92
 8 7 15 26.83 1.54
 8 7 16 30.92 1.56
 8 7 18 5.53 1.69
 8 7 19 11.46 1.97
 8 7 20 40.45 2.28
 8 7 21 12.87 1.49
 8 7 22 41.13 1.89
 8 7 26 14.66 2.24
 8 7 27 6.68 2.23
 8 7 28 5.83 2.03
 8 7 29 26.42 1.99
 8 7 30 5.15 2.12
 8 7 31 28.5 2.39
 8 7 32 42.39 2.65
 8 7 33 7.87 2.08
 8 7 34 4.62 1.99
 8 7 35 28.46 1.99
 8 7 36 12.06 1.8
 8 8 0 14.99 1.83
 8 8 2 4.73 1.97
 8 8 3 28.39 2.24
 8 8 4 5.23 1.98
 8 8 5 63.42 3.55
 8 8 6 14.77 2.15
 8 8 7 112.08 3.21
 8 8 8 19.92 1.91
 8 8 9 26.51 1.92
 8 8 10 53.56 1.99
 8 8 11 17.31 1.92
 8 8 12 11.95 2.05
 8 8 13 73.16 2.54
 8 8 14 61.26 2.11
 8 8 15 12.29 1.82
 8 8 16 22.16 1.66
 8 8 17 22.54 1.56
 8 8 18 6.57 1.73
 8 8 19 4.75 1.64
 8 8 20 5.78 1.63
 8 8 21 10.57 1.59
 8 8 23 6.36 1.66
 8 8 25 28.81 1.85
 8 8 26 6.69 2.21
 8 8 27 30.03 2.15
 8 8 28 37.18 2.71
 8 8 29 9.27 2.44
 8 8 30 8.84 2.02
 8 8 31 7.09 1.96
 8 8 32 35.06 2.39
 8 8 33 8.75 1.98
 8 8 35 5.74 2.39
 8 9 0 77.03 2.96
 8 9 1 86.44 3.81
 8 9 2 54.1 2.24
 8 9 3 7 1.93
 8 9 4 13.14 1.86
 8 9 5 44.12 1.93
 8 9 6 5.75 2.25
 8 9 7 74.16 2.06
 8 9 8 27.56 1.93
 8 9 9 42.56 2.27
 8 9 10 18.9 2.33
 8 9 12 10.57 1.72
 8 9 14 4.73 1.7
 8 9 15 9.84 1.65
 8 9 16 5.2 1.72
 8 9 17 4.98 1.85
 8 9 18 27.98 1.76
 8 9 19 23.53 1.59
 8 9 20 49 2.26
 8 9 21 6.3 1.75
 8 9 22 9.09 1.61
 8 9 23 33.32 1.78
 8 9 24 6.54 1.67
 8 9 25 23.26 2.08
 8 9 26 4.13 1.73
 8 9 27 8.21 1.94
 8 9 28 4.94 2.03
 8 9 30 5.2 2.07
 8 9 34 10.22 2.17
 8 10 0 19.77 1.88
 8 10 1 8.62 1.91
 8 10 3 15.97 1.88
 8 10 4 12.78 1.88
 8 10 5 37.84 1.94
 8 10 6 8.52 1.91
 8 10 8 19.13 2.31
 8 10 9 18.72 1.89
 8 10 10 15.79 2.36
 8 10 11 35.42 1.87
 8 10 13 20.02 1.89
 8 10 14 14.55 1.65
 8 10 15 9.05 1.65
 8 10 17 4.36 1.76
 8 10 18 4.97 1.99
 8 10 19 7.69 1.86
 8 10 20 15.02 1.68
 8 10 21 5.9 2.17
 8 10 22 16.67 1.6
 8 10 24 6.51 1.56
 8 10 25 10.14 1.61
 8 10 26 5.41 1.67
 8 10 27 3.79 1.74
 8 10 28 4.12 1.89
 8 10 30 6.91 1.92
 8 10 31 7.03 2.32
 8 10 32 5.19 2.01
 8 11 1 11.67 1.89
 8 11 3 23.45 2.09
 8 11 4 16.5 2.25
 8 11 5 13.21 1.9
 8 11 7 11.02 1.9
 8 11 9 15.42 1.9
 8 11 12 5.06 1.62
 8 11 13 20.37 1.96
 8 11 14 20.2 1.66
 8 11 15 28.83 2.07
 8 11 16 10.02 1.75
 8 11 18 13.7 1.81
 8 11 19 5.01 1.73
 8 11 20 11.63 1.93
 8 11 22 10.16 3.31
 8 11 24 12.06 1.64
 8 11 27 22.46 1.89
 8 11 28 17.45 1.65
 8 11 30 8.92 1.72
 8 11 31 6.99 1.93
 8 12 0 12.91 1.9
 8 12 1 4.68 2.04
 8 12 2 40.62 2.08
 8 12 4 34.73 3.07
 8 12 5 18.71 3.96
 8 12 6 20.87 1.91
 8 12 8 11.18 2.28
 8 12 9 9.8 1.68
 8 12 10 19.12 2.95
 8 12 11 6.37 1.59
 8 12 13 10.32 1.63
 8 12 14 4.3 1.93
 8 12 16 9.62 1.8
 8 12 18 31.13 2.11
 8 12 20 16.45 2.77
 8 12 21 9.14 1.85
 8 12 22 13.72 1.61
 8 12 23 21.93 1.63
 8 12 25 16.77 2.36
 8 12 26 5.38 1.97
 8 12 27 10.65 1.71
 8 12 28 6.79 1.65
 8 12 29 18.3 2.12
 8 13 1 13.12 1.93
 8 13 4 28.61 2.96
 8 13 7 5.35 2.02
 8 13 8 13.38 2.7
 8 13 9 5.87 2.04
 8 13 11 31.95 1.79
 8 13 12 5.78 1.79
 8 13 15 5.68 1.84
 8 13 16 11.34 1.95
 8 13 17 19.55 2.22
 8 13 19 22.75 2.43
 8 13 21 8.5 2.04
 8 13 24 11.94 1.69
 8 13 25 11.53 2.08
 8 13 26 11.68 1.9
 8 13 27 6.46 1.65
 8 14 2 4.58 2.05
 8 14 4 8.56 2.38
 8 14 6 24.52 2.21
 8 14 10 11.75 1.7
 8 14 12 25.17 1.74
 8 14 13 9.36 2.4
 8 14 14 24.36 1.95
 8 14 15 11.06 1.62
 8 14 17 4.97 2.11
 8 14 18 4.8 1.89
 8 14 21 8.9 1.88
 8 14 22 3.99 1.93
 8 14 23 17.83 2.32
 8 15 1 18.67 1.95
 8 15 2 13.76 1.96
 8 15 3 20.74 3.86
 8 15 4 8.17 2.4
 8 15 5 23.34 1.98
 8 15 6 8.55 2.5
 8 15 7 45.37 2.66
 8 15 8 6.19 2.42
 8 15 9 8.2 1.98
 8 15 11 34.35 1.99
 8 15 12 14.12 2.08
 8 15 13 19.29 1.94
 8 15 15 32.92 1.71
 8 15 17 4.52 1.6
 8 15 18 5.57 1.72
 8 15 19 7.37 2.16
 8 16 2 6.78 2.04
 8 16 3 15.08 3.64
 8 16 5 28.55 2.9
 8 16 6 16.43 1.99
 8 16 7 7.3 1.71
 8 16 8 49.84 2.42
 8 16 9 15.97 2.21
 8 16 10 40.49 2.72
 8 16 11 4.17 2.08
 8 16 12 24.3 2.89
 8 16 13 8.94 2.48
 8 16 14 6.49 1.99
 8 16 15 8.09 1.98
 8 16 16 6.24 1.68
 8 16 17 5.18 1.89
 8 17 1 14.21 3.28
 8 17 2 10.06 2.41
 8 17 4 11.81 2.53
 8 17 5 10.88 2.23
 8 17 6 17.6 2.22
 8 17 8 8.6 2.3
 8 17 11 6.69 2.14
 9 0 3 12.01 2.01
 9 0 6 33.74 2.06
 9 0 7 24.6 3.41
 9 0 8 5.21 2.15
 9 0 10 18.66 2.1
 9 0 12 14.68 2.08
 9 0 14 49.8 1.69
 9 0 16 26.29 1.67
 9 0 17 8.75 1.87
 9 0 18 15.32 1.68
 9 0 22 10.83 1.72
 9 0 25 36.39 1.77
 9 0 28 97.97 2.44
 9 0 30 6.93 2.28
 9 0 32 20.61 2.44
 9 0 34 5.62 2.17
 9 0 35 7.42 2.35
 9 1 1 32.29 2.69
 9 1 2 9.8 2.05
 9 1 3 67.35 2.46
 9 1 4 51.69 2.26
 9 1 5 9.75 2.85
 9 1 6 29.62 2.05
 9 1 7 38.26 2.07
 9 1 8 16.53 2.04
 9 1 9 14.02 4.04
 9 1 10 9.33 2.09
 9 1 12 35.12 2.09
 9 1 13 28.07 2.09
 9 1 15 33.74 1.67
 9 1 16 18.23 1.79
 9 1 18 17.46 1.69
 9 1 19 6.84 1.72
 9 1 20 20.29 1.77
 9 1 21 10.66 1.72
 9 1 22 38.12 1.92
 9 1 23 13.44 1.79
 9 1 24 7.94 1.68
 9 1 25 10.21 1.78
 9 1 26 87.98 3.15
 9 1 27 9.53 1.9
 9 1 30 24.49 2.4
 9 1 32 22.17 2.37
 9 1 33 8.26 2.19
 9 2 0 32.64 2.33
 9 2 1 9.57 3.21
 9 2 2 22.48 2.02
 9 2 3 10.92 2.07
 9 2 4 41.63 2.38
 9 2 5 86.72 2.21
 9 2 7 10.91 2.05
 9 2 8 22.83 2.39
 9 2 9 22.48 2.07
 9 2 10 7.4 2.12
 9 2 11 36.54 2.09
 9 2 12 38.37 2.11
 9 2 13 12.09 1.88
 9 2 14 34.43 1.79
 9 2 15 21.09 1.65
 9 2 17 35.32 2.03
 9 2 18 18.53 1.84
 9 2 19 5.58 1.82
 9 2 20 24.89 2.05
 9 2 21 8.23 1.72
 9 2 22 18.2 1.71
 9 2 23 23.74 1.64
 9 2 24 7.91 1.66
 9 2 25 8.43 2
 9 2 26 4.18 1.92
 9 2 28 7.14 2.06
 9 2 30 33.87 2.47
 9 2 32 11.62 2.13
 9 3 0 65.94 2.48
 9 3 1 19.65 2.05
 9 3 2 14.47 3.38
 9 3 3 40.95 2.94
 9 3 4 28.05 2.06
 9 3 5 33.62 2.36
 9 3 6 76.19 2.18
 9 3 8 23.7 3.44
 9 3 9 17.08 2.77
 9 3 10 92.47 2.25
 9 3 11 24.53 2.11
 9 3 12 39.02 2.12
 9 3 13 29.04 2.31
 9 3 14 21.93 1.79
 9 3 15 76.85 1.89
 9 3 16 23.72 1.67
 9 3 17 34.2 1.71
 9 3 18 26.01 2.98
 9 3 19 6.93 1.74
 9 3 20 29.81 1.74
 9 3 21 88.82 2.09
 9 3 22 13.72 1.86
 9 3 23 35.96 1.77
 9 3 24 4.5 1.76
 9 3 25 7.81 1.85
 9 3 27 7.05 1.88
 9 3 28 4.59 2.19
 9 3 31 5.33 2.59
 9 3 33 4.8 2.3
 9 3 34 7.22 2.43
 9 3 35 37.48 2.44
 9 4 0 39.69 2.1
 9 4 1 55.99 2.15
 9 4 2 67.92 2.16
 9 4 3 28.76 2.07
 9 4 4 23.01 2.06
 9 4 5 55.86 2.53
 9 4 6 9.93 2.46
 9 4 7 16.39 2.07
 9 4 8 73.56 2.19
 9 4 9 27.88 2.09
 9 4 10 56.44 2.47
 9 4 11 8.66 2.11
 9 4 12 12.58 2.69
 9 4 13 62.77 1.97
 9 4 14 18.01 1.77
 9 4 15 37.53 2.54
 9 4 16 34.71 2.32
 9 4 17 19.72 1.67
 9 4 18 14.97 1.68
 9 4 19 14.28 1.7
 9 4 20 43.91 1.76
 9 4 21 42.5 2.03
 9 4 22 23.28 1.73
 9 4 25 22.91 1.67
 9 4 26 6.51 1.87
 9 4 27 12.45 1.84
 9 4 30 20.64 2.44
 9 4 31 18.04 2.11
 9 4 32 6.51 2.22
 9 4 33 40.74 2.19
 9 5 2 26.17 3.48
 9 5 3 7.63 2.13
 9 5 4 5.95 2.12
 9 5 5 6.8 2.09
 9 5 7 10.17 2.08
 9 5 8 52.11 2.13
 9 5 9 10.47 2.08
 9 5 10 15.89 2.07
 9 5 11 14.32 2.35
 9 5 12 8.92 2.11
 9 5 14 10.77 1.77
 9 5 15 26.31 2.1
 9 5 17 4 1.8
 9 5 18 9.32 1.69
 9 5 19 8.4 1.85
 9 5 20 8.98 1.73
 9 5 21 12.73 1.73
 9 5 22 6.36 1.78
 9 5 23 18.8 1.93
 9 5 25 10.35 1.97
 9 5 26 22.22 1.83
 9 5 27 6.65 1.87
 9 5 28 4.58 1.98
 9 5 29 24.23 2.15
 9 5 30 18.5 3.09
 9 5 31 7.36 2.17
 9 5 32 5.1 2.27
 9 5 33 5.58 2.59
 9 5 34 14.82 2.09
 9 6 1 65.23 2.14
 9 6 2 10.33 2.05
 9 6 3 10.86 4.01
 9 6 6 67.71 2.76
 9 6 7 7.59 2.15
 9 6 8 110.91 2.33
 9 6 9 30.92 3.57
 9 6 10 13.63 2.07
 9 6 11 14.06 2.08
 9 6 12 51.72 1.95
 9 6 13 9.06 1.91
 9 6 14 47.24 1.83
 9 6 15 5.05 1.85
 9 6 16 5.33 2.24
 9 6 17 30.36 1.69
 9 6 18 13.53 1.69
 9 6 19 8.3 2.03
 9 6 20 9.21 1.87
 9 6 21 25.47 1.8
 9 6 23 16.13 1.94
 9 6 24 37.48 1.87
 9 6 25 8.26 1.82
 9 6 26 17.42 2.05
 9 6 27 39.35 2.19
 9 6 28 18.64 1.91
 9 6 30 13.01 1.94
 9 6 31 10.98 1.97
 9 6 32 15.09 2.15
 9 6 33 6.33 2.15
 9 7 0 12.7 2.48
 9 7 1 38.83 2.08
 9 7 2 26.07 2.09
 9 7 3 54.07 2.12
 9 7 4 19.56 2.44
 9 7 5 20.79 2.07
 9 7 6 92.25 2.26
 9 7 7 14.78 2.08
 9 7 8 28.59 2.08
 9 7 10 8.7 2.12
 9 7 11 20.62 2.08
 9 7 12 17.42 2.06
 9 7 13 19.51 1.89
 9 7 14 17.28 1.78
 9 7 15 19.33 1.77
 9 7 17 6.47 1.86
 9 7 19 17.05 1.7
 9 7 21 5.8 1.78
 9 7 23 17.06 1.82
 9 7 24 28.4 2.11
 9 7 25 16.99 1.79
 9 7 27 12.97 1.83
 9 7 28 4.89 2.21
 9 7 29 7.21 2.75
 9 7 30 4.56 1.91
 9 7 31 9.03 1.98
 9 7 32 8.06 2.19
 9 8 2 29.8 2.07
 9 8 4 22.58 2.3
 9 8 5 23.57 2.03
 9 8 6 10.61 2.09
 9 8 7 71.69 2.51
 9 8 8 34.51 4.02
 9 8 9 7.87 2.13
 9 8 11 51.46 2.2
 9 8 12 77.01 2.57
 9 8 13 17.27 1.89
 9 8 14 5.4 1.86
 9 8 15 7.01 1.83
 9 8 18 12.96 1.82
 9 8 20 17.02 1.7
 9 8 21 18.48 1.88
 9 8 22 9.02 1.75
 9 8 24 9.37 1.92
 9 8 25 13.98 2.01
 9 8 27 16.03 1.8
 9 8 28 5.04 1.85
 9 8 30 16.06 1.87
 9 9 1 16.32 2.04
 9 9 2 31.99 2.09
 9 9 4 13.06 2.06
 9 9 5 12.62 2.06
 9 9 7 19.97 2.07
 9 9 9 15.07 2.07
 9 9 10 12.05 2.07
 9 9 12 8.27 1.89
 9 9 13 16.9 1.89
 9 9 14 4.97 2.18
 9 9 15 7.01 1.95
 9 9 16 43.08 2.53
 9 9 17 11.56 1.82
 9 9 19 46.79 1.91
 9 9 22 10.12 2.2
 9 9 25 11.77 2.1
 9 9 26 17.54 1.94
 9 9 28 16.52 1.75
 9 10 3 31.54 3.21
 9 10 4 32.51 2.36
 9 10 5 39.02 2.96
 9 10 6 4.83 2.24
 9 10 7 25.2 2.07
 9 10 9 11.99 2.75
 9 10 13 10.32 1.86
 9 10 14 4.63 1.95
 9 10 15 22.09 1.81
 9 10 16 11.01 1.82
 9 10 17 18.94 1.99
 9 10 18 4.24 1.95
 9 10 21 25.22 2.24
 9 10 23 4.93 1.99
 9 10 24 13.33 1.91
 9 10 25 9.53 2.12
 9 10 26 16.04 2.03
 9 11 0 10.17 2.36
 9 11 1 14.21 2.06
 9 11 2 18.29 2.63
 9 11 4 8.27 2.13
 9 11 5 9.58 2.4
 9 11 9 12.49 2.09
 9 11 10 10.07 2.12
 9 11 11 4.61 2.25
 9 11 12 22.58 4.05
 9 11 13 16.02 1.86
 9 11 14 26.52 1.98
 9 11 16 6.26 1.85
 9 11 18 21.94 2.12
 9 11 19 6.03 2.34
 9 11 20 11.13 2.03
 9 11 23 10.49 1.9
 9 11 24 16.7 2.22
 9 12 0 5 2.48
 9 12 2 20.69 2.06
 9 12 5 17.12 2.09
 9 12 7 10.58 2.52
 9 12 8 12.84 2.11
 9 12 10 5.05 2.27
 9 12 11 18.67 1.84
 9 12 12 11.57 2.23
 9 12 13 11.53 2.05
 9 12 15 14.91 1.66
 9 12 16 7.25 2.07
 9 13 0 8.65 2.13
 9 13 1 7.75 3.05
 9 13 2 5.27 2.21
 9 13 3 15.85 2.1
 9 13 4 21.65 2.78
 9 13 5 25.19 2.83
 9 13 6 73.04 2.3
 9 13 8 12.44 2.13
 9 13 9 9.46 2.11
 9 13 10 27.14 2.14
 9 13 12 25.37 2.19
 9 13 14 24.46 2.27
 9 13 15 9.19 1.8
 9 13 16 11.14 1.78
 9 14 1 5.46 2.51
 9 14 2 11.1 2.1
 9 14 4 5.94 2.2
 9 14 6 18.44 2.12
 9 14 7 25.28 3.56
 9 14 8 7.4 2.15
 9 14 9 35.88 2.48
 9 14 10 13.79 2.14
 9 14 11 45.01 3.51
 9 14 12 18.15 2.74
 9 14 14 7.15 1.72
 9 14 15 8.68 1.67
 9 14 16 4.33 1.74
 9 14 17 5.52 2.04
 9 15 0 9.38 2.13
 9 15 3 9.21 3.53
 9 15 4 5.27 2.24
 9 15 5 10.96 2.41
 9 15 7 17.37 2.53
 9 15 10 12.29 2.66
 9 15 11 9.85 2.7
 10 0 3 59 4.45
 10 0 4 112.77 2.51
 10 0 5 66.31 2.69
 10 0 7 60.01 2.75
 10 0 10 47.51 2.7
 10 0 11 48.78 2.69
 10 0 12 10.52 2.27
 10 0 13 23.66 2.37
 10 0 14 17.19 2.54
 10 0 15 23.46 2.03
 10 0 16 36.6 1.95
 10 0 17 36.66 2.07
 10 0 19 5.83 1.88
 10 0 20 6.74 2.06
 10 0 21 8.99 2.04
 10 0 22 59.48 1.95
 10 0 23 30.75 1.87
 10 0 27 8.75 1.92
 10 0 29 5.87 2.19
 10 1 0 5.4 2.34
 10 1 2 93.92 2.41
 10 1 3 5.06 2.44
 10 1 4 9.79 2.23
 10 1 6 31.98 2.59
 10 1 7 24.15 2.21
 10 1 8 7.4 3.26
 10 1 9 68.89 2.4
 10 1 11 27.03 5.24
 10 1 12 7.69 3.04
 10 1 13 13.35 2.27
 10 1 14 23.74 2.78
 10 1 15 5.31 2.01
 10 1 17 11.83 1.92
 10 1 18 15.45 1.8
 10 1 19 19.51 1.99
 10 1 20 22.89 1.83
 10 1 21 31.58 1.85
 10 1 22 31.13 1.86
 10 1 24 23.84 1.87
 10 1 25 9.04 1.91
 10 1 27 16.9 1.9
 10 2 1 9.63 2.23
 10 2 2 33.43 2.21
 10 2 3 14.42 2.21
 10 2 4 13.85 2.21
 10 2 5 9.76 2.25
 10 2 6 24.16 2.22
 10 2 7 10.43 2.5
 10 2 8 25.07 2.6
 10 2 9 40.17 2.27
 10 2 10 8.27 2.26
 10 2 11 9.72 2.24
 10 2 13 60 2.33
 10 2 14 29.2 2.92
 10 2 15 6.25 1.98
 10 2 16 34.7 1.94
 10 2 17 17.43 1.94
 10 2 18 7.71 1.98
 10 2 19 4.48 1.92
 10 2 21 8.98 1.86
 10 2 22 5.75 2.02
 10 2 23 10.28 2.08
 10 2 24 15.27 1.87
 10 2 25 8.31 1.91
 10 2 26 5.15 1.98
 10 2 27 6.31 1.96
 10 2 29 28.04 1.99
 10 2 30 6.88 2.15
 10 3 0 27.08 2.6
 10 3 2 16.85 2.19
 10 3 3 7.19 2.26
 10 3 4 8.57 2.32
 10 3 5 11.44 2.22
 10 3 7 15.88 2.2
 10 3 8 5.6 2.68
 10 3 10 31.47 2.59
 10 3 11 11.87 2.36
 10 3 12 10.91 2.32
 10 3 14 6.54 2.09
 10 3 15 4.64 2.06
 10 3 16 18.63 1.92
 10 3 17 30.59 2.17
 10 3 18 8.8 1.97
 10 3 19 5.45 1.89
 10 3 23 26.66 1.86
 10 3 25 6.29 1.94
 10 3 27 25.51 1.9
 10 3 28 6.86 2.19
 10 3 29 24.21 2.14
 10 3 30 8.58 2.14
 10 4 0 66.24 5.27
 10 4 1 7.74 2.31
 10 4 2 21.96 2.2
 10 4 4 18.71 2.63
 10 4 5 12.95 2.2
 10 4 6 20.99 2.61
 10 4 7 23.91 2.21
 10 4 8 5.72 2.33
 10 4 10 11.86 2.24
 10 4 11 5.1 2.4
 10 4 12 19.64 2.56
 10 4 13 17.44 2.24
 10 4 14 21.08 2.03
 10 4 15 7.58 1.95
 10 4 18 10.91 1.93
 10 4 19 17.43 2.12
 10 4 20 13.13 1.82
 10 4 24 8.84 1.91
 10 4 25 33.37 2.1
 10 4 27 7.43 2.27
 10 5 0 17.81 2.19
 10 5 2 8.86 2.25
 10 5 4 6.47 2.31
 10 5 5 26.85 2.58
 10 5 6 17.65 2.82
 10 5 7 17.89 2.59
 10 5 8 14.22 2.61
 10 5 9 24.08 2.21
 10 5 10 16.62 2.81
 10 5 13 39.5 2.29
 10 5 15 17.63 2.12
 10 5 16 11.08 2.13
 10 5 22 4.89 1.94
 10 5 23 6.13 2.01
 10 5 28 7.68 2.48
 10 6 0 7.96 2.23
 10 6 2 20.95 2.18
 10 6 4 8.24 2.24
 10 6 5 22.87 2.19
 10 6 8 5.49 2.35
 10 6 9 6.53 2.3
 10 6 10 7.06 2.77
 10 6 11 24.85 2.24
 10 6 12 5.42 2.39
 10 6 13 5.24 2.13
 10 6 15 22.64 2
 10 6 16 5.6 2.63
 10 6 17 6.59 1.97
 10 6 18 13.2 1.94
 10 6 19 11 1.96
 10 6 20 9.16 2.18
 10 6 22 8.71 1.89
 10 6 23 8.3 2.28
 10 6 24 13.43 2.12
 10 6 25 5.98 2.15
 10 6 26 10.13 2.28
 10 7 0 25.07 2.59
 10 7 1 16.33 2.66
 10 7 4 17.85 2.19
 10 7 5 11.6 2.21
 10 7 6 9.41 2.22
 10 7 7 11.09 4.91
 10 7 12 9.68 2.27
 10 7 13 11 2.01
 10 7 15 4.23 1.89
 10 7 16 4.81 2.04
 10 7 17 10.85 1.94
 10 7 18 8.7 1.97
 10 7 20 32.69 2.42
 10 7 21 6.2 2.06
 10 7 23 16.48 1.84
 10 7 24 5.22 1.98
 10 7 25 5.6 2.42
 10 7 26 9.14 2.44
 10 8 3 12.4 2.22
 10 8 4 15.72 2.47
 10 8 5 18.77 2.21
 10 8 6 30.19 2.87
 10 8 7 7.98 2.56
 10 8 9 6.24 2.35
 10 8 11 5.53 2.74
 10 8 13 12.99 2.8
 10 8 14 8.07 1.88
 10 8 15 6.01 1.98
 10 8 16 12.24 1.91
 10 8 19 7.92 2.22
 10 8 23 20.29 2.09
 10 8 24 13.95 2.05
 10 8 25 7.06 2.32
 10 9 0 14.49 2.53
 10 9 1 8.58 2.26
 10 9 4 9.77 2.23
 10 9 5 18.5 2.2
 10 9 7 6.86 2.31
 10 9 9 15.58 2.21
 10 9 11 15.46 2.55
 10 9 12 18.95 3.29
 10 9 13 20.55 2.02
 10 9 15 7.49 1.8
 10 9 16 13.5 1.89
 10 9 18 10.61 2.16
 10 9 20 7.71 2.01
 10 9 21 7.82 2.04
 10 9 22 8.91 2.23
 10 9 23 6.64 3.01
 10 10 1 15.49 2.75
 10 10 3 15.54 2.51
 10 10 5 13.29 2.26
 10 10 6 36.07 2.29
 10 10 7 49.92 3.21
 10 10 8 8.8 2.63
 10 10 10 12.72 2.71
 10 10 11 13.77 2.65
 10 10 12 15.54 2.57
 10 10 13 44.87 2.33
 10 10 14 31.16 2.05
 10 10 16 9.26 1.79
 10 11 1 6.66 2.98
 10 11 3 34.59 2.27
 10 11 4 14.47 2.26
 10 11 5 27.26 2.99
 10 11 7 14.78 2.26
 10 11 8 18.22 3.62
 10 11 10 37.49 2.3
 10 11 11 12.85 3.52
 10 11 12 5.09 2.13
 10 11 13 7.96 2.24
 10 11 15 15.61 1.77
 10 11 17 10.58 1.87
 10 11 18 4.71 1.9
 10 12 1 6.44 2.88
 10 12 4 8.04 2.73
 10 12 5 22.59 2.25
 10 12 6 15.5 2.57
 10 12 7 12.26 2.63
 10 12 8 31.15 2.59
 10 12 9 16.04 2.29
 10 12 10 17.33 2.75
 10 12 11 9.32 2.32
 10 12 12 22.59 2.58
 10 12 13 23.3 2.61
 10 12 14 15.08 1.72
 10 13 1 9.43 3.46
 10 13 2 13.36 2.27
 10 13 4 9.11 2.63
 10 13 6 9.29 2.3
 10 13 7 6.1 2.89
 10 13 9 5.84 2.38
 11 0 1 43.49 2.81
 11 0 2 16.66 2.35
 11 0 3 6.08 2.51
 11 0 8 15.88 2.35
 11 0 9 16.35 2.4
 11 0 10 36.3 2.4
 11 0 11 6.68 2.97
 11 0 12 27.07 2.4
 11 0 13 26.47 2.41
 11 0 14 26.29 2.43
 11 0 16 10.4 1.89
 11 0 17 34.15 1.91
 11 0 19 7.25 2.11
 11 0 20 4.68 2.23
 11 0 21 11.75 2.31
 11 0 22 9.82 2.18
 11 1 1 13.71 2.36
 11 1 2 9.66 2.42
 11 1 3 38.37 3.49
 11 1 4 7.71 2.89
 11 1 5 6.36 3.16
 11 1 8 45.57 3.55
 11 1 10 9.92 2.39
 11 1 11 5.62 2.57
 11 1 12 10.99 2.41
 11 1 14 5.58 2.58
 11 1 15 30.47 2.42
 11 1 16 32.25 1.9
 11 1 17 5.27 2
 11 1 18 4.65 2.22
 11 1 19 8.02 2.1
 11 1 22 18.8 2.33
 11 1 23 6.38 2.23
 11 2 1 16.11 2.71
 11 2 2 10.28 2.86
 11 2 3 43.51 3.54
 11 2 4 23.01 3.45
 11 2 5 14.54 2.38
 11 2 6 15.82 3.76
 11 2 7 6.17 2.52
 11 2 8 20.38 2.35
 11 2 9 13.07 2.39
 11 2 10 24.77 2.39
 11 2 11 7.39 2.47
 11 2 12 5.24 2.57
 11 2 13 13.43 2.38
 11 2 15 9.42 2.47
 11 2 19 8.67 2.09
 11 2 20 8.05 2.62
 11 2 21 11.26 2.08
 11 2 22 9.51 2.38
 11 2 23 18.78 2.68
 11 3 2 10.96 5.06
 11 3 3 10.48 2.38
 11 3 5 62.56 2.47
 11 3 6 31.1 2.75
 11 3 9 5.71 2.5
 11 3 11 15.18 2.77
 11 3 12 23.2 2.38
 11 3 13 8.78 2.65
 11 3 14 6.8 2.66
 11 3 15 6 2.27
 11 3 16 9.31 1.9
 11 3 23 9.45 2.13
 11 4 3 11.92 2.65
 11 4 7 13.77 2.68
 11 4 11 8.35 2.43
 11 4 12 5.42 2.53
 11 4 14 12.05 2.43
 11 4 17 12.73 2.06
 11 4 18 4.96 2.16
 11 4 19 10.2 2.25
 11 4 21 5.32 2.21
 11 5 1 7.75 2.41
 11 5 3 10.82 2.39
 11 5 4 15 3.3
 11 5 5 5.73 2.49
 11 5 6 7.17 2.89
 11 5 12 9.68 2.85
 11 5 13 5.27 2.58
 11 5 16 9.51 2.86
 11 5 19 5.96 2.5
 11 5 20 5.92 2.18
 11 5 21 5.83 2.2
 11 6 0 6.84 2.99
 11 6 1 13.92 2.34
 11 6 2 6.1 2.47
 11 6 6 6.03 2.45
 11 6 10 6.52 2.47
 11 6 12 12.44 2.88
 11 6 14 12.4 2.39
 11 6 17 6.59 1.94
 11 6 18 4.76 2.21
 11 6 19 9.97 2.08
 11 7 2 12.21 2.36
 11 7 3 6.7 2.44
 11 7 10 21.48 2.69
 11 7 13 8.85 2.47
 11 7 14 5.27 2.54
 11 7 15 15.94 2.45
 11 7 16 13.89 1.89
 11 7 17 10.88 2.35
 11 7 18 5.37 1.98
 11 8 2 5.69 2.5
 11 8 3 8.52 2.42
 11 8 4 9.27 2.4
 11 8 5 10.7 2.84
 11 8 6 19.12 2.68
 11 8 8 8.39 2.43
 11 8 12 29.5 2.41
 11 8 14 9.78 2.46
 11 9 2 17.11 2.35
 11 9 3 5.75 2.53
 11 9 4 9.57 3.96
 11 9 5 11.55 2.39
 11 9 6 20.98 2.7
 11 9 8 9.98 2.89
 11 9 9 10.06 2.42
 11 9 12 12.79 2.63
 11 9 13 11.75 3.1
 11 10 0 5.47 2.56
 11 10 2 8.01 2.45
 11 10 5 16.51 2.39
 11 10 7 16.22 3.36
 11 10 8 15.73 2.42
 12 0 0 21.28 5.16
 12 0 2 13.84 2.88
 12 0 5 7.62 2.95
 12 0 6 13.28 2.93
 12 0 8 13.16 2.88
 12 0 11 15.34 2.52
 12 0 13 8.51 2.6
 12 1 0 10.45 3.73
 12 1 1 6.07 2.66
 12 1 4 21.26 2.88
 12 1 5 7.84 3.83
 12 1 6 8.66 2.55
 12 1 8 6.73 2.61
 12 1 10 6.39 2.66
 12 1 11 8.82 2.56
 12 1 12 9.21 3.54
 12 2 3 9.7 2.52
 12 2 10 8.66 2.56
 12 2 11 10.66 2.57
 12 2 12 7.22 3.16
 12 3 1 9.72 3.63
 12 3 2 10.74 2.51
 12 3 3 6.59 3.2
 12 3 5 11.75 2.86
 12 3 6 6.72 2.61
 12 3 9 11.4 2.55
 12 4 0 5.58 2.68
 12 4 1 10.87 2.88
 12 4 2 7.08 2.97
 12 4 4 11.19 4.7
 12 4 5 15.12 3.5
 12 4 7 10.7 2.54
 12 5 1 11.05 2.52
 12 5 5 26.67 2.92

_iucr_refine_fcf_details
;
data_3
_computing_structure_refinement   'olex2.refine 1.3 (Bourhis et al., 2015)'
_shelx_refln_list_code            4
loop_
  _space_group_symop_id
  _space_group_symop_operation_xyz
  1  x,y,z
  2  x+1/2,-y+1/2,-z
  3  -x,y+1/2,-z+1/2
  4  -x+1/2,-y,z+1/2

_space_group_crystal_system       orthorhombic
_space_group_IT_number            19
_space_group_name_H-M_alt         'P 21 21 21'
_space_group_name_Hall            ' P 2ac 2ab'
_symmetry_space_group_name_H-M    'P 21 21 21'
_symmetry_space_group_name_Hall   ' P 2ac 2ab'
_symmetry_Int_Tables_number       19
_cell_length_a                    5.3386(1)
_cell_length_b                    9.9878(2)
_cell_length_c                    22.3493(4)
_cell_angle_alpha                 90
_cell_angle_beta                  90
_cell_angle_gamma                 90
_cell_volume                      1191.68(4)
loop_
  _refln_index_h
  _refln_index_k
  _refln_index_l
  _refln_F_squared_calc
  _refln_F_squared_meas
  _refln_F_squared_sigma
  _refln_F_squared_weight
  _refln_observed_status
-12 -5 -5 26.593 27.337 2.544 51.713 o
-12 -5 -1 10.321 9.974 2.554 53.441 o
-12 -4 -7 11.294 14.284 3.049 37.584 o
-12 -4 -5 10.923 15.556 2.938 40.421 o
-12 -4 -4 6.883 6.229 2.705 47.996 o
-12 -4 -1 9.887 12.709 2.938 40.525 o
-12 -3 -9 13.917 14.385 2.554 53.014 o
-12 -3 -3 5.464 6.743 2.655 49.883 o
-12 -3 -1 7.873 7.652 2.615 51.256 o
-12 -2 -12 5.979 6.370 2.705 48.038 o
-12 -2 -11 9.543 10.216 2.584 52.261 o
-12 -2 -3 7.381 8.308 3.069 37.331 o
-12 -2 -2 10.224 11.034 2.554 53.411 o
-12 -1 -12 7.141 8.419 2.615 51.277 o
-12 -1 -6 8.152 6.259 2.665 49.378 o
-12 -1 -5 8.047 8.702 3.109 36.349 o
-12 -1 -4 19.690 20.735 2.958 39.361 o
-11 -10 -8 17.536 16.889 2.433 57.807 o
-11 -10 -7 17.363 20.452 2.443 57.186 o
-11 -10 -5 12.557 14.143 2.433 58.415 o
-11 -10 -2 9.586 11.892 2.534 54.266 o
-11 -9 -13 7.977 8.661 2.907 41.523 o
-11 -9 -12 10.559 14.395 2.463 57.182 o
-11 -9 -11 3.783 5.290 2.615 51.554 o
-11 -9 -9 10.106 11.205 2.463 57.351 o
-11 -9 -6 19.381 19.846 2.443 57.012 o
-11 -9 -5 9.495 11.124 2.837 43.472 o
-11 -9 -4 9.440 10.983 2.584 52.242 o
-11 -9 -2 14.966 14.082 2.392 60.116 o
-11 -9 -1 3.541 9.721 2.938 40.823 o
-11 -8 -14 9.476 12.568 2.604 51.394 o
-11 -8 -12 32.211 28.700 3.180 33.503 o
-11 -8 -8 7.144 7.500 2.524 55.020 o
-11 -8 -6 21.495 22.188 2.756 44.973 o
-11 -8 -5 9.600 11.700 2.776 45.343 o
-11 -8 -4 10.648 13.244 2.403 60.080 o
-11 -8 -3 6.731 6.713 2.514 55.513 o
-11 -8 -2 6.069 8.429 2.443 58.719 o
-11 -7 -18 4.580 6.410 1.958 91.222 o
-11 -7 -17 8.580 9.075 1.928 93.041 o
-11 -7 -16 13.985 15.950 2.090 78.095 o
-11 -7 -15 13.952 13.406 2.271 66.650 o
-11 -7 -13 10.588 11.276 2.897 41.647 o
-11 -7 -10 19.936 19.705 2.423 57.875 o
-11 -7 -2 11.526 15.607 2.362 61.899 o
-11 -6 -19 10.561 9.812 1.948 90.703 o
-11 -6 -18 1.742 5.037 2.140 76.965 o
-11 -6 -17 5.337 5.926 2.090 80.184 o
-11 -6 -14 9.697 11.811 2.463 57.360 o
-11 -6 -12 6.623 9.136 2.473 57.240 o
-11 -6 -10 6.107 5.724 2.564 53.440 o
-11 -6 -2 6.242 6.128 2.907 41.639 o
-11 -6 -1 10.337 17.454 3.109 36.133 o
-11 -5 -21 8.083 7.157 2.130 76.775 o
-11 -5 -20 5.245 4.442 2.080 81.068 o
-11 -5 -19 8.434 7.591 2.100 78.884 o
-11 -5 -16 7.510 6.178 2.322 64.895 o
-11 -5 -12 9.944 10.277 2.816 44.088 o
-11 -5 -8 4.463 6.138 2.514 55.680 o
-11 -5 -6 3.818 7.016 2.897 42.000 o
-11 -5 -4 13.209 11.427 2.413 59.438 o
-11 -5 -3 10.459 9.418 2.423 59.288 o
-11 -5 -1 5.191 5.734 2.493 56.544 o
-11 -4 -19 10.825 14.082 1.918 92.977 o
-11 -4 -17 12.584 12.386 2.110 77.173 o
-11 -4 -14 13.963 13.275 2.443 57.857 o
-11 -4 -12 2.297 5.229 2.604 52.032 o
-11 -4 -11 3.840 7.228 2.483 57.041 o
-11 -4 -7 13.257 15.274 2.392 60.227 o
-11 -4 -3 7.714 8.379 2.403 60.552 o
-11 -3 -23 6.601 5.936 2.059 82.346 o
-11 -3 -22 6.282 7.177 2.009 86.421 o
-11 -3 -16 7.604 7.854 2.080 80.496 o
-11 -3 -14 6.430 8.520 2.483 56.817 o
-11 -3 -13 7.084 6.440 2.554 53.776 o
-11 -3 -12 24.195 24.298 2.423 57.147 o
-11 -3 -11 10.182 16.616 2.403 59.967 o
-11 -3 -10 3.439 5.683 2.544 54.447 o
-11 -3 -6 26.243 26.973 2.423 56.751 o
-11 -3 -5 64.599 67.736 2.867 36.633 o
-11 -3 -3 10.550 12.437 4.028 21.689 o
-11 -3 -2 9.905 9.388 2.403 60.321 o
-11 -2 -23 18.707 19.503 2.201 69.732 o
-11 -2 -22 8.449 6.329 2.221 70.727 o
-11 -2 -21 11.915 11.518 2.100 78.068 o
-11 -2 -20 8.041 10.165 2.100 78.756 o
-11 -2 -19 7.083 6.804 2.281 67.192 o
-11 -2 -16 3.209 5.340 1.979 89.702 o
-11 -2 -15 7.473 9.721 2.322 64.731 o
-11 -2 -13 10.999 10.317 2.443 58.247 o
-11 -2 -11 9.653 13.073 2.786 44.983 o
-11 -2 -10 23.793 20.654 2.413 57.858 o
-11 -2 -9 13.856 15.778 2.776 45.007 o
-11 -2 -8 19.067 21.976 2.403 58.781 o
-11 -2 -6 17.542 17.676 2.382 60.148 o
-11 -2 -5 15.928 14.254 2.413 59.040 o
-11 -2 -4 22.386 23.208 2.948 39.420 o
-11 -2 -3 41.254 42.307 2.413 54.193 o
-11 -2 -1 17.599 19.352 2.705 46.975 o
-11 -1 -23 5.850 4.815 2.100 79.430 o
-11 -1 -22 21.154 19.695 2.534 52.994 o
-11 -1 -19 8.421 10.751 2.372 61.916 o
-11 -1 -18 6.009 7.137 1.948 91.836 o
-11 -1 -17 6.870 5.693 2.009 86.446 o
-11 -1 -16 33.804 27.418 2.049 75.682 o
-11 -1 -15 32.593 31.173 2.332 59.762 o
-11 -1 -12 8.890 7.874 2.483 56.661 o
-11 -1 -10 7.833 7.076 2.524 54.988 o
-11 -1 -8 42.293 42.065 2.796 41.438 o
-11 -1 -3 38.475 39.360 2.392 55.626 o
-11 -1 -2 10.429 7.299 2.897 41.738 o
-11 -1 -1 12.681 11.841 3.705 25.569 o
-10 -13 -8 3.533 5.027 2.453 58.544 o
-10 -13 -6 9.401 12.982 2.292 66.052 o
-10 -13 -4 10.294 13.961 2.292 65.900 o
-10 -13 -2 12.825 11.629 2.302 65.187 o
-10 -13 -1 8.720 6.935 2.958 40.137 o
-10 -12 -14 18.416 17.232 2.413 58.634 o
-10 -12 -13 23.123 23.450 2.968 38.859 o
-10 -12 -12 19.858 22.663 2.615 49.879 o
-10 -12 -11 7.726 6.400 2.786 45.236 o
-10 -12 -10 16.494 17.515 3.008 38.304 o
-10 -12 -9 14.103 16.626 2.473 56.325 o
-10 -12 -8 25.643 26.983 2.332 61.047 o
-10 -12 -7 9.525 13.366 3.493 28.781 o
-10 -12 -6 14.553 17.484 2.281 65.759 o
-10 -12 -5 18.095 22.118 2.302 63.921 o
-10 -12 -4 7.008 9.691 2.322 64.777 o
-10 -12 -1 4.932 6.521 2.372 62.399 o
-10 -11 -18 5.286 4.512 1.918 95.094 o
-10 -11 -17 8.246 9.035 2.554 53.615 o
-10 -11 -16 5.162 5.593 1.847 102.312 o
-10 -11 -15 15.951 16.142 1.756 108.107 o
-10 -11 -13 9.573 6.208 2.241 69.361 o
-10 -11 -12 5.311 5.794 2.453 58.393 o
-10 -11 -11 7.904 7.006 2.796 44.891 o
-10 -11 -10 34.350 36.614 2.675 45.935 o
-10 -11 -8 17.470 17.858 2.302 64.270 o
-10 -11 -7 13.007 14.102 2.867 42.339 o
-10 -11 -5 23.565 23.743 2.292 63.605 o
-10 -11 -4 12.062 9.994 2.816 43.993 o
-10 -11 -3 32.106 40.076 2.816 41.777 o
-10 -11 -2 5.473 7.410 2.342 63.922 o
-10 -10 -16 9.184 10.297 1.777 108.760 o
-10 -10 -14 26.758 22.441 3.866 23.169 o
-10 -10 -13 39.137 42.923 2.372 56.114 o
-10 -10 -12 13.784 18.373 2.413 59.048 o
-10 -10 -11 10.444 10.337 2.322 64.405 o
-10 -10 -10 8.519 17.030 2.998 38.895 o
-10 -10 -8 6.724 7.278 2.726 47.276 o
-10 -10 -7 44.011 50.484 2.907 38.141 o
-10 -10 -6 30.799 36.129 2.302 61.103 o
-10 -10 -5 13.451 15.728 2.281 66.000 o
-10 -10 -3 14.161 19.554 3.947 22.480 o
-10 -10 -1 11.439 13.366 2.786 44.883 o
-10 -9 -23 7.821 8.147 1.898 96.220 o
-10 -9 -22 8.931 10.165 1.979 88.299 o
-10 -9 -21 7.163 7.783 2.150 75.442 o
-10 -9 -20 6.716 8.752 1.817 104.947 o
-10 -9 -18 6.061 4.634 2.150 75.774 o
-10 -9 -17 3.699 4.522 1.888 98.436 o
-10 -9 -16 11.892 9.974 1.797 105.699 o
-10 -9 -15 10.586 11.680 1.756 110.561 o
-10 -9 -13 19.555 23.632 2.110 75.022 o
-10 -9 -12 22.439 23.985 2.635 48.886 o
-10 -9 -11 12.809 17.101 2.574 52.187 o
-10 -9 -9 10.852 10.539 2.302 65.462 o
-10 -9 -7 6.468 8.409 2.312 65.449 o
-10 -9 -6 5.029 11.892 2.604 51.693 o
-10 -9 -5 14.500 13.850 2.251 67.716 o
-10 -9 -4 6.383 7.430 2.312 65.503 o
-10 -9 -3 2.266 8.086 2.847 43.533 o
-10 -9 -1 9.078 10.963 2.261 67.943 o
-10 -8 -25 7.053 8.015 2.059 82.124 o
-10 -8 -24 15.166 13.335 2.180 71.965 o
-10 -8 -23 19.252 21.118 1.857 95.646 o
-10 -8 -22 5.502 6.400 1.898 96.873 o
-10 -8 -20 5.628 6.531 1.878 98.894 o
-10 -8 -19 7.470 8.409 1.958 90.525 o
-10 -8 -17 5.679 4.411 1.908 96.025 o
-10 -8 -16 8.772 8.338 1.948 91.203 o
-10 -8 -15 4.575 6.794 1.797 108.043 o
-10 -8 -14 8.147 8.187 2.625 50.836 o
-10 -8 -13 10.966 11.781 2.120 76.754 o
-10 -8 -9 8.724 9.651 2.302 65.730 o
-10 -8 -7 7.826 7.924 2.342 63.687 o
-10 -8 -6 25.975 30.082 2.271 63.840 o
-10 -8 -5 17.842 19.271 2.261 66.346 o
-10 -8 -4 18.558 18.161 2.564 52.087 o
-10 -8 -3 15.372 17.565 2.221 69.143 o
-10 -7 -26 6.516 9.065 2.170 74.068 o
-10 -7 -25 6.475 5.411 2.292 66.735 o
-10 -7 -24 8.021 9.388 2.241 69.357 o
-10 -7 -23 17.334 18.019 1.979 85.777 o
-10 -7 -21 5.325 8.732 2.170 74.233 o
-10 -7 -20 30.333 32.546 3.291 31.371 o
-10 -7 -19 5.351 5.916 2.009 86.670 o
-10 -7 -18 8.812 7.208 1.979 88.592 o
-10 -7 -17 7.583 10.448 1.777 109.188 o
-10 -7 -15 6.194 4.926 2.080 80.906 o
-10 -7 -13 9.075 12.942 2.675 48.770 o
-10 -7 -12 6.589 5.623 2.231 70.340 o
-10 -7 -7 3.419 5.290 2.413 60.505 o
-10 -7 -6 7.183 5.835 2.382 61.721 o
-10 -7 -5 9.544 11.155 2.281 66.709 o
-10 -7 -4 13.124 14.668 3.765 24.731 o
-10 -7 -2 9.222 11.528 2.594 51.839 o
-10 -7 -1 12.457 12.326 2.241 68.662 o
-10 -6 -26 9.366 7.339 1.948 91.185 o
-10 -6 -25 5.204 6.309 2.241 69.823 o
-10 -6 -24 12.983 12.356 2.019 83.963 o
-10 -6 -23 8.078 5.683 1.938 92.526 o
-10 -6 -22 4.871 5.835 1.918 95.049 o
-10 -6 -20 6.896 8.369 2.059 82.121 o
-10 -6 -19 10.591 13.719 1.817 103.293 o
-10 -6 -18 13.811 13.749 2.059 80.545 o
-10 -6 -17 5.221 5.492 1.999 87.591 o
-10 -6 -16 4.451 4.896 2.019 86.032 o
-10 -6 -15 20.532 21.825 1.777 103.303 o
-10 -6 -14 2.592 4.866 2.302 66.530 o
-10 -6 -13 6.162 5.734 2.221 71.012 o
-10 -6 -11 24.529 25.086 2.625 49.023 o
-10 -6 -10 9.115 12.225 3.069 37.210 o
-10 -6 -9 6.536 6.602 2.342 63.864 o
-10 -6 -8 5.836 7.955 2.312 65.529 o
-10 -6 -5 23.649 23.047 2.302 63.117 o
-10 -6 -4 8.224 8.914 2.594 51.987 o
-10 -6 -2 17.572 21.280 2.665 48.297 o
-10 -5 -28 6.560 8.490 2.039 83.769 o
-10 -5 -24 3.309 6.299 2.110 78.910 o
-10 -5 -23 7.075 7.016 1.898 96.493 o
-10 -5 -16 9.655 7.036 1.979 88.454 o
-10 -5 -15 13.821 13.628 1.777 106.882 o
-10 -5 -13 36.454 37.472 2.312 59.628 o
-10 -5 -10 17.442 17.171 2.261 66.540 o
-10 -5 -9 23.294 22.915 2.261 65.319 o
-10 -5 -8 13.072 14.486 2.564 52.668 o
-10 -5 -7 14.024 15.193 2.241 68.283 o
-10 -5 -6 13.689 15.687 2.756 45.666 o
-10 -5 -5 27.598 22.723 2.251 65.230 o
-10 -5 -4 8.440 8.782 2.271 67.539 o
-10 -5 -3 7.226 6.541 2.322 64.905 o
-10 -5 -2 12.273 11.851 2.231 69.321 o
-10 -4 -27 6.099 6.541 1.948 91.874 o
-10 -4 -25 33.856 36.876 2.221 64.594 o
-10 -4 -24 9.711 8.853 1.898 95.737 o
-10 -4 -22 3.345 5.481 1.928 94.376 o
-10 -4 -20 14.607 12.336 1.968 87.829 o
-10 -4 -19 16.298 17.595 1.807 102.158 o
-10 -4 -18 13.461 12.205 2.080 79.234 o
-10 -4 -15 7.618 7.622 1.817 104.863 o
-10 -4 -14 22.480 21.441 2.746 45.251 o
-10 -4 -13 17.899 16.747 2.292 64.831 o
-10 -4 -12 22.095 19.493 2.271 65.187 o
-10 -4 -11 4.721 9.711 2.281 67.282 o
-10 -4 -10 10.138 13.658 2.251 68.263 o
-10 -4 -7 25.421 25.812 2.362 59.694 o
-10 -4 -6 19.622 20.079 2.241 67.184 o
-10 -4 -5 14.657 13.315 3.392 30.378 o
-10 -4 -4 21.220 22.986 2.221 67.889 o
-10 -4 -2 22.565 21.805 2.221 67.772 o
-10 -4 -1 7.626 6.955 2.312 65.407 o
-10 -3 -30 9.031 10.993 2.413 59.832 o
-10 -3 -29 25.937 25.873 2.312 62.086 o
-10 -3 -28 8.965 12.316 2.483 56.486 o
-10 -3 -27 26.810 24.732 2.069 76.195 o
-10 -3 -23 24.569 21.512 1.958 85.286 o
-10 -3 -18 9.726 9.156 1.827 103.020 o
-10 -3 -17 32.208 33.636 1.938 83.147 o
-10 -3 -16 19.130 21.149 1.888 92.836 o
-10 -3 -15 7.673 7.985 1.797 107.115 o
-10 -3 -12 11.527 13.234 2.271 66.948 o
-10 -3 -11 13.104 14.587 2.584 51.861 o
-10 -3 -10 28.460 29.507 2.271 63.500 o
-10 -3 -7 16.348 14.153 2.443 57.594 o
-10 -3 -5 13.024 16.949 2.201 70.743 o
-10 -3 -3 5.335 8.207 2.261 68.487 o
-10 -3 -2 16.433 15.112 2.211 69.775 o
-10 -2 -29 32.627 34.009 2.312 60.499 o
-10 -2 -25 9.093 5.613 2.140 76.034 o
-10 -2 -24 17.794 18.756 2.009 83.168 o
-10 -2 -23 10.062 11.286 1.878 97.386 o
-10 -2 -22 4.572 4.684 1.968 90.446 o
-10 -2 -21 9.478 7.420 1.878 97.964 o
-10 -2 -18 7.640 7.198 1.868 99.439 o
-10 -2 -17 19.003 19.927 2.625 49.686 o
-10 -2 -16 35.958 34.333 1.948 81.216 o
-10 -2 -15 7.787 8.106 1.958 90.495 o
-10 -2 -14 28.400 27.468 2.827 42.213 o
-10 -2 -13 55.187 56.945 2.352 53.234 o
-10 -2 -11 11.085 11.569 2.261 67.680 o
-10 -2 -10 7.385 5.502 2.403 60.697 o
-10 -2 -9 42.428 44.377 2.302 58.532 o
-10 -2 -8 29.153 31.677 2.685 46.289 o
-10 -2 -7 11.523 12.497 2.261 67.575 o
-10 -2 -6 26.340 29.103 2.504 53.230 o
-10 -2 -5 13.233 8.894 2.695 47.930 o
-10 -2 -4 14.181 15.243 2.221 69.464 o
-10 -2 -3 14.819 15.203 2.201 70.614 o
-10 -2 -2 33.477 34.403 2.564 49.891 o
-10 -2 -1 12.579 12.275 2.221 69.869 o
-10 -1 -27 14.707 17.747 1.918 91.649 o
-10 -1 -25 7.680 6.713 1.938 92.504 o
-10 -1 -24 24.224 23.652 2.130 72.837 o
-10 -1 -22 32.756 30.385 2.029 76.930 o
-10 -1 -21 28.677 29.335 1.888 88.861 o
-10 -1 -20 23.728 22.138 2.049 78.531 o
-10 -1 -19 19.607 20.129 1.827 98.658 o
-10 -1 -18 16.754 16.263 1.807 102.223 o
-10 -1 -17 9.711 7.470 1.968 89.290 o
-10 -1 -16 5.489 5.764 2.292 66.812 o
-10 -1 -15 9.682 11.034 2.130 76.287 o
-10 -1 -14 23.631 21.310 2.917 40.198 o
-10 -1 -13 15.968 11.508 2.302 64.835 o
-10 -1 -12 5.017 6.481 2.372 62.394 o
-10 -1 -11 26.524 32.455 3.160 34.087 o
-10 -1 -9 72.743 66.323 2.736 38.856 o
-10 -1 -8 9.981 10.165 2.281 66.715 o
-10 -1 -7 24.826 26.448 2.261 64.826 o
-10 -1 -6 31.906 31.082 2.261 63.341 o
-10 -1 -5 4.360 6.329 2.362 62.983 o
-10 -1 -4 10.086 9.297 2.615 51.070 o
-10 -1 -2 93.456 89.390 2.413 42.391 o
-9 -15 -11 7.586 7.773 2.029 84.483 o
-9 -15 -10 8.555 9.408 2.514 55.292 o
-9 -15 -7 12.351 16.576 2.150 74.114 o
-9 -15 -6 3.655 6.229 2.231 70.612 o
-9 -15 -5 11.300 12.528 2.504 55.406 o
-9 -14 -17 5.349 5.158 1.918 95.022 o
-9 -14 -15 9.108 10.206 1.645 126.182 o
-9 -14 -14 6.421 6.986 1.767 111.204 o
-9 -14 -12 15.616 17.171 1.989 85.414 o
-9 -14 -11 40.248 38.784 2.534 49.975 o
-9 -14 -10 9.625 6.673 2.059 81.832 o
-9 -14 -9 37.598 42.691 3.210 32.327 o
-9 -14 -7 21.089 22.622 2.160 71.576 o
-9 -14 -6 16.070 19.523 2.140 73.970 o
-9 -14 -4 5.932 7.995 2.443 58.745 o
-9 -14 -2 7.723 7.531 2.948 40.435 o
-9 -13 -16 10.299 14.385 1.736 112.702 o
-9 -13 -15 10.947 11.508 1.756 110.476 o
-9 -13 -14 23.840 22.855 1.787 100.902 o
-9 -13 -12 23.030 20.200 2.201 69.003 o
-9 -13 -10 23.717 25.409 1.999 81.871 o
-9 -13 -9 6.165 6.340 2.110 78.540 o
-9 -13 -8 11.495 13.012 2.140 75.185 o
-9 -13 -7 2.751 4.644 2.322 65.381 o
-9 -13 -6 64.415 70.472 3.563 24.994 o
-9 -13 -5 19.656 20.291 2.493 54.768 o
-9 -13 -4 17.294 19.221 2.413 58.648 o
-9 -13 -3 14.572 18.383 2.120 75.668 o
-9 -13 -1 5.082 6.057 2.221 71.110 o
-9 -12 -22 9.286 9.974 1.938 91.866 o
-9 -12 -21 2.871 4.906 1.878 99.609 o
-9 -12 -16 8.367 7.975 1.676 122.472 o
-9 -12 -15 15.481 15.395 3.422 29.803 o
-9 -12 -13 13.703 10.872 1.756 109.712 o
-9 -12 -12 11.141 13.022 2.524 54.534 o
-9 -12 -11 16.652 17.817 2.736 46.081 o
-9 -12 -10 3.691 6.077 2.029 85.212 o
-9 -12 -8 11.032 8.490 2.756 46.009 o
-9 -12 -7 8.032 7.500 2.170 73.978 o
-9 -12 -5 13.581 19.927 2.130 75.017 o
-9 -12 -2 15.923 22.330 3.190 34.084 o
-9 -11 -24 11.608 11.205 2.271 67.055 o
-9 -11 -23 7.603 10.589 2.180 73.168 o
-9 -11 -22 4.928 7.894 2.009 86.581 o
-9 -11 -20 7.507 9.530 2.009 86.022 o
-9 -11 -19 5.691 5.744 1.645 128.240 o
-9 -11 -18 16.668 17.535 1.676 117.512 o
-9 -11 -14 27.868 26.378 2.534 52.022 o
-9 -11 -13 17.659 14.617 1.756 107.786 o
-9 -11 -12 19.931 20.916 1.746 107.008 o
-9 -11 -11 5.032 6.652 2.493 56.524 o
-9 -11 -10 10.493 10.600 2.150 74.812 o
-9 -11 -9 11.996 11.044 2.453 57.664 o
-9 -11 -8 4.438 10.600 3.109 36.428 o
-9 -11 -5 9.790 11.589 2.110 77.661 o
-9 -11 -4 5.946 8.782 2.372 62.220 o
-9 -11 -2 15.210 17.515 2.080 78.472 o
-9 -11 -1 13.476 17.757 2.080 78.757 o
-9 -10 -26 15.711 15.435 1.868 96.451 o
-9 -10 -25 10.048 12.225 2.403 60.181 o
-9 -10 -24 14.363 11.670 1.847 99.340 o
-9 -10 -23 5.455 6.299 1.888 97.915 o
-9 -10 -22 5.956 5.158 2.069 81.703 o
-9 -10 -21 22.370 24.359 1.726 107.692 o
-9 -10 -17 19.151 22.532 2.261 65.941 o
-9 -10 -16 11.242 9.378 1.777 108.300 o
-9 -10 -15 22.985 23.763 2.029 79.974 o
-9 -10 -14 3.938 4.654 1.827 104.928 o
-9 -10 -13 9.161 8.651 1.645 126.457 o
-9 -10 -11 2.483 6.138 2.009 87.092 o
-9 -10 -9 11.437 13.103 2.554 53.249 o
-9 -10 -7 24.884 25.833 2.413 57.429 o
-9 -10 -6 4.328 5.128 2.342 64.117 o
-9 -10 -5 35.670 40.914 2.392 55.915 o
-9 -10 -4 27.175 26.337 2.120 72.655 o
-9 -10 -3 26.823 30.557 2.443 55.596 o
-9 -10 -1 5.878 7.743 2.564 53.392 o
-9 -9 -28 13.820 16.808 2.100 77.330 o
-9 -9 -27 2.994 7.955 2.261 68.730 o
-9 -9 -26 16.612 14.304 2.110 76.364 o
-9 -9 -25 12.283 11.336 1.857 98.887 o
-9 -9 -22 11.924 10.226 1.756 110.372 o
-9 -9 -19 45.114 48.324 2.615 46.167 o
-9 -9 -17 11.804 14.950 1.666 121.336 o
-9 -9 -16 41.449 38.492 1.989 76.293 o
-9 -9 -15 6.211 7.480 1.666 124.748 o
-9 -9 -14 6.352 7.581 1.656 126.171 o
-9 -9 -13 18.219 21.562 1.968 86.002 o
-9 -9 -12 11.383 13.547 1.958 89.252 o
-9 -9 -10 7.592 9.863 2.170 73.885 o
-9 -9 -9 15.895 17.827 2.110 76.187 o
-9 -9 -7 16.674 21.280 2.090 77.150 o
-9 -9 -5 11.793 14.506 2.413 59.426 o
-9 -9 -4 10.615 11.791 2.090 78.986 o
-9 -9 -2 28.820 29.901 2.110 72.600 o
-9 -9 -1 12.088 13.840 2.069 80.077 o
-9 -8 -30 16.407 17.888 2.483 55.617 o
-9 -8 -29 4.840 4.936 2.271 68.094 o
-9 -8 -27 13.673 13.406 2.362 61.791 o
-9 -8 -25 11.453 14.567 2.524 54.450 o
-9 -8 -24 9.762 8.863 2.423 59.372 o
-9 -8 -22 6.877 6.107 1.898 96.626 o
-9 -8 -21 16.217 12.497 1.736 111.028 o
-9 -8 -20 14.238 14.264 1.716 113.901 o
-9 -8 -18 12.165 11.084 1.797 105.463 o
-9 -8 -16 3.392 3.786 1.787 109.896 o
-9 -8 -15 6.039 5.825 1.706 119.352 o
-9 -8 -13 13.800 13.053 1.979 87.062 o
-9 -8 -12 75.681 75.782 2.625 40.627 o
-9 -8 -11 46.571 50.827 3.796 23.172 o
-9 -8 -9 7.687 7.642 2.160 74.693 o
-9 -8 -8 29.590 28.205 2.423 56.270 o
-9 -8 -7 71.257 78.911 2.584 42.000 o
-9 -8 -6 10.375 7.581 2.251 68.586 o
-9 -8 -5 19.540 19.544 2.362 60.805 o
-9 -8 -4 21.770 21.139 2.090 76.207 o
-9 -8 -3 6.897 5.966 2.514 55.527 o
-9 -8 -2 30.417 32.485 2.413 56.333 o
-9 -7 -32 7.969 9.388 2.019 85.116 o
-9 -7 -31 8.664 10.781 2.170 73.689 o
-9 -7 -30 2.598 6.905 2.221 71.323 o
-9 -7 -29 9.540 5.744 2.392 61.013 o
-9 -7 -28 4.421 7.309 2.100 79.454 o
-9 -7 -27 13.380 13.759 1.898 94.328 o
-9 -7 -25 16.446 15.819 2.039 81.397 o
-9 -7 -24 29.756 29.537 1.767 99.490 o
-9 -7 -23 12.349 10.741 1.938 91.149 o
-9 -7 -21 7.243 6.430 2.372 62.210 o
-9 -7 -20 1.814 4.906 2.049 83.895 o
-9 -7 -19 14.877 15.728 1.888 94.677 o
-9 -7 -17 7.324 7.662 1.696 120.050 o
-9 -7 -15 16.218 18.161 1.756 107.672 o
-9 -7 -14 16.362 18.211 1.625 124.365 o
-9 -7 -13 19.537 19.887 1.958 86.722 o
-9 -7 -12 19.979 20.997 1.948 87.323 o
-9 -7 -11 16.604 17.060 3.251 32.916 o
-9 -7 -10 7.992 7.753 2.170 73.967 o
-9 -7 -8 26.079 27.105 2.130 72.159 o
-9 -7 -7 13.625 17.040 2.413 59.130 o
-9 -7 -6 92.858 89.087 2.281 45.898 o
-9 -7 -5 22.855 20.624 2.100 75.364 o
-9 -7 -4 16.528 14.547 2.534 53.622 o
-9 -7 -3 53.556 53.704 3.543 26.041 o
-9 -7 -2 27.160 27.407 2.554 51.269 o
-9 -7 -1 43.053 44.942 3.412 28.552 o
-9 -6 -33 8.802 8.046 2.160 74.525 o
-9 -6 -32 12.882 13.043 2.009 84.733 o
-9 -6 -31 9.430 7.935 2.483 56.618 o
-9 -6 -30 10.438 10.892 2.281 66.626 o
-9 -6 -29 3.568 5.391 2.403 60.996 o
-9 -6 -28 15.054 13.719 2.241 68.245 o
-9 -6 -27 42.108 41.621 2.069 70.728 o
-9 -6 -26 19.887 20.099 1.878 93.704 o
-9 -6 -25 6.325 3.927 1.948 92.068 o
-9 -6 -24 38.714 41.308 1.807 90.096 o
-9 -6 -23 14.758 13.749 1.746 110.100 o
-9 -6 -21 21.489 22.481 2.029 80.441 o
-9 -6 -20 10.088 11.094 1.716 115.880 o
-9 -6 -19 6.772 6.158 1.767 111.220 o
-9 -6 -18 11.821 11.528 1.827 102.161 o
-9 -6 -17 32.215 29.729 1.696 105.669 o
-9 -6 -15 6.528 4.876 1.767 111.456 o
-9 -6 -14 46.237 48.677 2.483 50.399 o
-9 -6 -13 7.479 7.319 2.019 85.368 o
-9 -6 -12 55.715 52.241 2.433 50.589 o
-9 -6 -11 13.029 10.539 2.120 76.536 o
-9 -6 -10 10.615 12.164 2.100 78.220 o
-9 -6 -9 32.525 32.515 2.140 69.740 o
-9 -6 -8 109.913 109.953 2.362 39.336 o
-9 -6 -6 65.183 64.385 2.645 42.065 o
-9 -6 -3 6.920 7.430 2.170 74.119 o
-9 -6 -2 8.207 10.983 2.080 80.173 o
-9 -6 -1 65.785 64.476 2.170 57.562 o
-9 -5 -34 18.349 16.747 2.009 83.263 o
-9 -5 -33 7.095 6.259 1.989 88.095 o
-9 -5 -32 3.835 5.320 2.312 65.828 o
-9 -5 -30 17.492 19.392 2.241 67.534 o
-9 -5 -29 23.315 24.520 3.786 24.194 o
-9 -5 -27 4.353 4.815 2.009 86.910 o
-9 -5 -26 24.358 24.611 1.767 102.488 o
-9 -5 -25 11.199 12.588 1.777 107.839 o
-9 -5 -23 18.069 15.637 1.756 107.469 o
-9 -5 -22 7.850 5.926 1.797 107.335 o
-9 -5 -21 11.166 11.407 1.716 115.467 o
-9 -5 -20 9.605 11.740 2.271 67.251 o
-9 -5 -19 6.795 5.966 1.898 96.657 o
-9 -5 -18 6.856 8.086 1.928 93.482 o
-9 -5 -17 4.784 7.399 1.787 109.120 o
-9 -5 -15 28.363 26.792 1.666 111.520 o
-9 -5 -14 11.270 8.974 1.777 108.350 o
-9 -5 -11 10.287 10.660 2.110 77.656 o
-9 -5 -10 19.245 19.857 3.160 34.648 o
-9 -5 -9 8.655 9.348 2.150 75.147 o
-9 -5 -8 53.968 50.464 2.554 46.907 o
-9 -5 -7 8.590 8.994 2.635 50.402 o
-9 -5 -6 3.051 5.845 2.160 75.353 o
-9 -5 -4 5.023 5.905 2.150 75.822 o
-9 -5 -2 24.728 23.450 2.039 78.894 o
-9 -4 -33 40.091 37.472 2.564 49.002 o
-9 -4 -32 8.252 9.671 2.201 71.834 o
-9 -4 -31 17.188 15.586 2.281 65.548 o
-9 -4 -30 22.626 23.390 2.251 65.936 o
-9 -4 -27 12.598 14.113 1.908 93.516 o
-9 -4 -25 24.617 24.197 1.817 97.378 o
-9 -4 -22 22.745 24.823 1.817 97.899 o
-9 -4 -21 43.147 42.560 2.372 55.535 o
-9 -4 -20 42.721 39.693 1.888 82.687 o
-9 -4 -19 13.002 12.194 1.878 96.569 o
-9 -4 -18 13.786 13.194 1.706 115.538 o
-9 -4 -17 20.957 17.666 2.705 46.802 o
-9 -4 -16 37.427 35.655 1.706 100.905 o
-9 -4 -15 37.465 35.059 1.696 102.023 o
-9 -4 -14 17.540 17.222 1.777 105.107 o
-9 -4 -13 64.324 62.729 2.635 42.533 o
-9 -4 -12 12.685 14.981 2.120 76.246 o
-9 -4 -11 8.013 5.471 2.241 69.572 o
-9 -4 -10 58.725 58.388 2.635 43.445 o
-9 -4 -9 24.320 27.024 2.110 73.794 o
-9 -4 -8 72.653 70.472 2.534 43.713 o
-9 -4 -7 16.120 14.446 2.090 77.857 o
-9 -4 -6 8.605 9.368 2.110 77.996 o
-9 -4 -5 56.489 55.229 2.473 48.876 o
-9 -4 -4 23.294 25.338 2.090 75.496 o
-9 -4 -3 28.899 26.166 2.362 59.213 o
-9 -4 -2 70.694 70.734 2.180 55.406 o
-9 -4 -1 58.623 59.459 2.140 61.038 o
-9 -3 -35 38.502 35.584 2.150 67.623 o
-9 -3 -34 7.663 6.390 2.150 75.467 o
-9 -3 -33 4.737 6.067 2.130 77.275 o
-9 -3 -30 2.633 5.623 2.362 63.149 o
-9 -3 -28 4.878 5.411 2.009 86.784 o
-9 -3 -27 6.477 6.481 1.968 89.968 o
-9 -3 -26 5.254 5.219 2.009 86.740 o
-9 -3 -25 7.199 9.782 1.837 102.466 o
-9 -3 -24 5.229 3.876 1.817 105.879 o
-9 -3 -23 41.222 38.017 1.827 88.129 o
-9 -3 -22 13.478 16.626 1.746 110.047 o
-9 -3 -21 92.249 85.695 2.090 52.018 o
-9 -3 -20 32.428 29.144 1.736 101.510 o
-9 -3 -19 6.164 7.066 1.746 113.794 o
-9 -3 -18 25.137 24.692 2.019 80.123 o
-9 -3 -17 34.623 35.857 2.090 71.957 o
-9 -3 -16 22.533 25.146 1.797 99.930 o
-9 -3 -15 79.944 76.206 2.241 50.790 o
-9 -3 -14 24.768 24.672 1.756 103.385 o
-9 -3 -13 26.680 29.840 3.210 33.113 o
-9 -3 -12 41.510 41.732 2.160 65.806 o
-9 -3 -11 26.100 27.206 2.332 60.970 o
-9 -3 -10 91.201 86.482 2.261 47.005 o
-9 -3 -9 13.462 17.716 2.392 60.084 o
-9 -3 -8 22.065 23.309 2.080 76.630 o
-9 -3 -7 8.002 6.198 2.180 73.389 o
-9 -3 -6 76.721 74.671 2.564 42.081 o
-9 -3 -5 35.968 38.068 2.100 70.798 o
-9 -3 -4 29.096 26.115 2.362 59.191 o
-9 -3 -3 48.586 47.082 2.140 64.731 o
-9 -3 -2 13.873 11.225 2.423 58.903 o
-9 -3 -1 20.240 21.381 2.049 79.337 o
-9 -2 -32 10.619 7.672 3.079 36.995 o
-9 -2 -30 36.355 39.249 2.594 48.269 o
-9 -2 -28 7.890 6.117 2.312 65.422 o
-9 -2 -26 7.176 6.259 1.868 99.644 o
-9 -2 -25 7.114 6.329 1.736 114.925 o
-9 -2 -24 7.130 6.895 2.080 80.635 o
-9 -2 -23 23.306 28.215 1.837 95.219 o
-9 -2 -22 17.679 16.727 1.847 97.722 o
-9 -2 -21 7.826 10.610 1.898 95.956 o
-9 -2 -20 24.885 22.602 1.857 93.730 o
-9 -2 -19 3.707 4.876 1.968 90.573 o
-9 -2 -18 17.752 20.513 1.696 113.897 o
-9 -2 -17 38.511 40.692 1.797 91.134 o
-9 -2 -15 20.023 21.512 1.666 116.543 o
-9 -2 -14 35.345 34.060 1.676 105.326 o
-9 -2 -13 13.974 14.244 1.756 109.081 o
-9 -2 -12 37.313 36.866 2.120 69.452 o
-9 -2 -11 36.967 35.403 2.120 69.686 o
-9 -2 -9 24.822 26.913 2.786 43.656 o
-9 -2 -8 25.111 26.055 2.917 39.980 o
-9 -2 -7 5.979 6.733 2.130 77.077 o
-9 -2 -5 88.163 88.118 3.170 28.570 o
-9 -2 -4 42.712 42.176 2.463 52.044 o
-9 -2 -3 12.357 10.216 2.140 75.263 o
-9 -2 -2 20.198 20.028 2.049 79.483 o
-9 -2 -1 8.798 7.430 3.402 30.405 o
-9 -1 -35 2.235 5.613 2.180 74.075 o
-9 -1 -33 8.085 11.528 2.039 83.281 o
-9 -1 -32 25.008 26.337 2.504 53.516 o
-9 -1 -30 24.474 26.146 2.231 66.560 o
-9 -1 -27 12.621 10.377 1.857 98.923 o
-9 -1 -26 87.881 82.555 2.867 33.794 o
-9 -1 -25 5.089 5.562 1.746 114.298 o
-9 -1 -24 8.838 10.398 1.827 103.087 o
-9 -1 -23 15.760 16.253 1.656 120.850 o
-9 -1 -22 42.367 38.269 1.767 92.646 o
-9 -1 -21 8.610 7.803 1.746 112.984 o
-9 -1 -20 18.602 24.359 1.696 112.769 o
-9 -1 -19 6.114 7.016 1.837 103.046 o
-9 -1 -18 16.391 17.616 1.827 100.013 o
-9 -1 -16 17.095 17.131 1.676 117.419 o
-9 -1 -15 38.165 37.008 1.676 103.248 o
-9 -1 -13 25.181 26.539 1.958 84.486 o
-9 -1 -12 35.025 28.023 3.109 34.847 o
-9 -1 -11 4.626 6.652 2.160 75.126 o
-9 -1 -10 7.568 8.197 2.211 71.358 o
-9 -1 -9 16.124 14.728 3.442 29.453 o
-9 -1 -8 15.845 16.071 2.443 57.550 o
-9 -1 -7 42.905 38.956 2.110 68.546 o
-9 -1 -6 31.508 28.578 2.080 74.094 o
-9 -1 -4 49.848 51.534 2.372 53.784 o
-9 -1 -3 65.918 63.648 2.322 51.888 o
-9 -1 -2 11.428 12.306 2.392 60.548 o
-9 -1 -1 31.114 31.587 2.059 75.157 o
-8 -17 -11 7.016 5.744 1.989 88.152 o
-8 -17 -10 4.916 7.642 2.433 59.318 o
-8 -17 -8 9.094 7.924 2.271 67.515 o
-8 -17 -6 12.803 15.889 2.009 84.474 o
-8 -17 -5 9.519 10.287 2.039 83.145 o
-8 -17 -4 7.920 11.104 2.019 84.979 o
-8 -17 -2 7.426 9.863 4.250 19.537 o
-8 -17 -1 7.879 11.781 2.009 85.763 o
-8 -16 -17 5.554 7.157 1.837 103.158 o
-8 -16 -16 7.138 6.097 1.868 99.670 o
-8 -16 -15 10.858 13.790 2.110 77.332 o
-8 -16 -14 5.053 7.672 1.807 106.639 o
-8 -16 -13 10.308 10.186 1.807 104.969 o
-8 -16 -12 27.331 25.126 3.654 25.816 o
-8 -16 -11 4.353 4.886 1.918 95.232 o
-8 -16 -10 39.993 39.400 5.532 11.336 o
-8 -16 -9 13.296 14.072 2.019 83.742 o
-8 -16 -8 48.271 59.711 2.180 61.461 o
-8 -16 -7 7.562 6.986 1.847 101.618 o
-8 -16 -6 13.287 14.012 2.019 83.750 o
-8 -16 -5 24.528 28.619 4.906 14.510 o
-8 -16 -4 3.622 5.229 2.100 79.692 o
-8 -16 -3 13.251 14.395 1.999 85.355 o
-8 -16 -2 7.633 11.387 1.968 89.313 o
-8 -15 -19 8.296 9.075 1.888 97.024 o
-8 -15 -17 5.178 4.694 2.312 65.738 o
-8 -15 -15 31.038 30.587 2.453 54.667 o
-8 -15 -13 18.850 21.361 2.695 47.160 o
-8 -15 -12 13.191 12.174 1.777 107.301 o
-8 -15 -11 32.383 37.068 2.039 75.534 o
-8 -15 -8 5.518 6.612 2.766 45.989 o
-8 -15 -7 36.777 42.560 2.968 37.493 o
-8 -15 -6 9.260 14.395 1.979 87.835 o
-8 -15 -5 18.938 19.998 1.989 84.381 o
-8 -15 -4 6.661 7.420 2.029 84.658 o
-8 -15 -3 16.787 24.177 1.989 84.395 o
-8 -15 -2 10.706 12.921 3.927 22.804 o
-8 -15 -1 13.424 16.323 1.968 87.657 o
-8 -14 -23 12.299 14.708 2.069 79.967 o
-8 -14 -21 8.147 8.086 1.635 128.464 o
-8 -14 -17 9.414 9.257 1.736 113.797 o
-8 -14 -15 13.638 13.073 1.575 134.494 o
-8 -14 -14 24.935 23.945 1.615 120.168 o
-8 -14 -13 11.041 10.357 1.686 119.709 o
-8 -14 -12 23.955 23.430 2.191 69.185 o
-8 -14 -10 13.006 11.761 2.009 84.831 o
-8 -14 -6 22.784 28.356 4.432 17.745 o
-8 -14 -4 7.795 8.692 2.564 53.241 o
-8 -14 -1 4.250 6.925 1.999 87.631 o
-8 -13 -27 7.615 6.713 1.756 112.164 o
-8 -13 -26 11.103 14.234 2.160 73.795 o
-8 -13 -25 11.463 13.224 2.090 78.738 o
-8 -13 -24 12.550 14.547 2.453 57.463 o
-8 -13 -21 6.327 6.017 2.372 62.305 o
-8 -13 -19 21.556 25.086 2.180 70.050 o
-8 -13 -17 19.136 19.069 2.796 43.974 o
-8 -13 -16 6.602 7.359 2.423 59.690 o
-8 -13 -15 5.098 3.907 1.605 135.201 o
-8 -13 -14 5.890 6.138 1.625 131.233 o
-8 -13 -12 6.197 6.784 1.605 134.236 o
-8 -13 -11 28.266 35.463 2.594 49.283 o
-8 -13 -9 5.398 6.400 2.029 84.933 o
-8 -13 -8 16.413 17.797 1.948 88.559 o
-8 -13 -4 21.172 26.388 1.968 84.717 o
-8 -13 -1 11.472 11.922 1.938 91.210 o
-8 -12 -29 16.515 16.909 1.898 93.159 o
-8 -12 -28 5.321 5.441 1.726 116.892 o
-8 -12 -27 8.938 8.308 2.292 66.347 o
-8 -12 -26 6.948 6.027 2.049 83.088 o
-8 -12 -25 15.328 18.342 2.231 68.495 o
-8 -12 -23 20.293 21.118 2.322 62.649 o
-8 -12 -22 15.132 17.555 1.736 110.522 o
-8 -12 -21 5.836 6.764 1.696 120.665 o
-8 -12 -20 12.576 14.718 1.635 125.358 o
-8 -12 -19 4.374 4.775 2.100 79.625 o
-8 -12 -18 29.972 30.618 2.261 63.693 o
-8 -12 -16 10.841 10.499 1.524 145.179 o
-8 -12 -13 7.275 5.996 1.736 114.927 o
-8 -12 -11 6.134 4.462 2.120 77.929 o
-8 -12 -10 16.923 18.665 2.524 53.829 o
-8 -12 -9 8.653 9.570 1.908 94.904 o
-8 -12 -8 9.907 11.276 2.292 66.089 o
-8 -12 -7 3.175 5.007 2.029 85.364 o
-8 -12 -6 15.827 18.746 2.958 39.594 o
-8 -12 -5 15.930 23.238 3.230 33.240 o
-8 -12 -4 28.688 30.527 1.989 80.770 o
-8 -12 -2 39.081 45.043 2.625 46.674 o
-8 -12 -1 5.258 6.299 2.352 63.446 o
-8 -11 -31 5.031 7.167 1.756 112.811 o
-8 -11 -30 6.795 10.549 1.908 95.191 o
-8 -11 -28 16.408 15.243 1.797 103.574 o
-8 -11 -27 22.456 22.592 3.816 23.855 o
-8 -11 -26 2.791 7.309 1.999 87.829 o
-8 -11 -25 1.635 4.310 2.090 80.763 o
-8 -11 -24 10.413 9.247 1.635 127.362 o
-8 -11 -22 10.185 10.711 2.211 70.894 o
-8 -11 -20 10.141 12.225 1.797 105.875 o
-8 -11 -19 3.842 3.644 1.777 111.043 o
-8 -11 -18 11.587 12.618 1.545 140.674 o
-8 -11 -16 9.158 10.822 1.524 145.970 o
-8 -11 -15 29.468 32.102 2.675 46.573 o
-8 -11 -14 21.712 16.031 1.938 88.363 o
-8 -11 -13 18.079 16.596 1.514 141.146 o
-8 -11 -12 7.241 8.409 1.494 153.374 o
-8 -11 -10 3.032 5.058 1.847 102.820 o
-8 -11 -9 12.759 14.456 1.938 90.656 o
-8 -11 -7 8.470 11.286 1.918 93.791 o
-8 -11 -5 11.865 13.981 1.918 92.755 o
-8 -11 -4 12.547 13.830 2.221 69.773 o
-8 -11 -3 19.812 20.876 2.372 60.202 o
-8 -11 -1 8.252 11.993 2.594 51.887 o
-8 -10 -31 6.601 7.955 1.868 99.584 o
-8 -10 -30 7.157 6.753 1.777 109.806 o
-8 -10 -28 3.501 5.461 2.473 57.586 o
-8 -10 -26 4.776 7.551 2.191 73.019 o
-8 -10 -25 8.000 9.307 1.645 126.769 o
-8 -10 -24 6.936 7.712 1.706 118.784 o
-8 -10 -22 15.877 17.474 2.261 66.726 o
-8 -10 -21 2.911 5.078 1.726 117.611 o
-8 -10 -20 12.704 13.073 1.645 124.193 o
-8 -10 -19 7.852 7.864 1.585 136.675 o
-8 -10 -18 2.777 6.097 1.676 124.599 o
-8 -10 -15 7.942 7.198 2.039 83.653 o
-8 -10 -14 14.289 14.082 1.504 145.918 o
-8 -10 -13 18.130 19.170 1.494 143.795 o
-8 -10 -11 30.857 33.949 2.685 46.044 o
-8 -10 -10 15.722 17.323 1.928 90.547 o
-8 -10 -9 17.517 18.736 1.948 88.190 o
-8 -10 -8 17.510 19.322 1.938 88.990 o
-8 -10 -6 6.280 8.328 2.443 58.706 o
-8 -10 -5 36.907 38.481 1.968 78.923 o
-8 -10 -4 11.478 14.143 1.908 93.772 o
-8 -10 -3 15.933 17.373 2.473 56.125 o
-8 -10 -1 9.396 10.640 3.139 35.588 o
-8 -9 -34 11.901 13.214 1.958 89.179 o
-8 -9 -33 5.223 6.027 2.090 80.193 o
-8 -9 -28 4.515 8.389 2.039 84.089 o
-8 -9 -27 8.404 10.357 1.999 86.644 o
-8 -9 -25 20.588 22.007 1.857 95.122 o
-8 -9 -24 8.132 9.570 2.342 63.582 o
-8 -9 -23 33.548 34.151 2.049 74.946 o
-8 -9 -22 10.993 11.114 1.686 119.590 o
-8 -9 -21 3.977 3.775 1.716 118.867 o
-8 -9 -20 46.389 44.236 2.635 45.622 o
-8 -9 -19 23.699 25.106 1.575 126.021 o
-8 -9 -18 29.658 27.185 1.676 109.656 o
-8 -9 -17 5.612 6.451 1.656 126.620 o
-8 -9 -16 4.929 4.583 1.605 135.138 o
-8 -9 -15 10.103 10.226 1.514 147.494 o
-8 -9 -12 12.215 12.558 1.585 133.680 o
-8 -9 -11 6.058 6.491 1.827 104.240 o
-8 -9 -10 18.553 19.180 1.807 101.204 o
-8 -9 -9 35.991 34.999 2.635 47.166 o
-8 -9 -8 25.618 27.296 1.938 85.880 o
-8 -9 -7 75.860 80.708 2.433 45.296 o
-8 -9 -5 46.660 50.242 2.675 44.061 o
-8 -9 -4 10.921 12.699 2.211 70.677 o
-8 -9 -3 5.249 6.117 1.979 89.307 o
-8 -9 -2 54.524 58.631 4.078 19.959 o
-8 -9 -1 81.588 89.450 2.130 52.707 o
-8 -8 -33 9.094 8.641 2.403 60.424 o
-8 -8 -32 37.968 40.793 2.049 73.060 o
-8 -8 -31 7.916 6.935 1.817 104.875 o
-8 -8 -30 9.447 8.359 1.968 89.257 o
-8 -8 -29 9.201 9.035 2.059 81.713 o
-8 -8 -28 29.461 32.445 3.008 37.288 o
-8 -8 -27 28.465 24.177 2.201 67.771 o
-8 -8 -26 5.857 9.045 1.767 111.078 o
-8 -8 -25 30.116 29.941 1.797 96.359 o
-8 -8 -23 5.201 8.147 2.019 85.667 o
-8 -8 -21 11.098 12.376 1.575 135.881 o
-8 -8 -18 5.969 4.755 1.706 119.534 o
-8 -8 -17 22.709 23.713 1.555 129.897 o
-8 -8 -16 21.572 19.927 1.635 120.145 o
-8 -8 -15 11.511 12.245 1.524 144.360 o
-8 -8 -14 63.804 61.599 1.878 72.437 o
-8 -8 -13 72.748 71.471 1.736 75.103 o
-8 -8 -12 13.295 12.255 1.918 92.626 o
-8 -8 -11 14.576 16.233 1.777 106.234 o
-8 -8 -10 53.383 57.096 2.019 68.604 o
-8 -8 -9 26.532 29.113 1.948 84.584 o
-8 -8 -8 19.517 22.673 1.928 88.943 o
-8 -8 -7 109.504 108.428 4.189 16.930 o
-8 -8 -6 13.161 14.254 1.928 91.501 o
-8 -8 -5 61.318 66.717 2.281 53.919 o
-8 -8 -4 7.686 7.985 1.948 91.445 o
-8 -8 -3 29.916 31.556 1.918 85.681 o
-8 -8 -2 5.154 4.371 2.009 86.821 o
-8 -8 -1 2.729 5.764 1.928 94.459 o
-8 -7 -36 12.482 11.357 2.059 80.983 o
-8 -7 -35 25.702 26.963 1.837 94.641 o
-8 -7 -33 6.565 7.177 1.827 104.040 o
-8 -7 -32 42.900 47.163 2.170 64.421 o
-8 -7 -31 26.651 28.013 1.908 87.972 o
-8 -7 -29 26.529 27.296 2.302 62.409 o
-8 -7 -28 3.531 4.623 2.160 75.368 o
-8 -7 -27 5.637 8.328 2.140 76.304 o
-8 -7 -26 13.494 9.267 2.019 84.154 o
-8 -7 -24 4.801 6.915 1.908 95.953 o
-8 -7 -22 40.765 40.430 1.999 75.561 o
-8 -7 -21 12.912 13.174 1.797 104.943 o
-8 -7 -20 38.425 40.097 1.706 99.430 o
-8 -7 -19 10.752 9.206 1.696 118.646 o
-8 -7 -18 3.658 4.977 1.807 107.284 o
-8 -7 -17 4.710 5.693 1.696 121.174 o
-8 -7 -16 30.558 30.708 1.555 123.141 o
-8 -7 -15 25.434 28.528 1.777 100.322 o
-8 -7 -14 7.742 7.793 1.534 145.576 o
-8 -7 -13 20.688 22.138 1.958 86.173 o
-8 -7 -12 46.380 47.627 2.009 72.409 o
-8 -7 -11 84.045 86.452 2.938 32.687 o
-8 -7 -10 15.478 17.050 2.221 69.164 o
-8 -7 -8 22.678 22.057 1.938 87.352 o
-8 -7 -7 84.070 84.857 2.705 37.265 o
-8 -7 -6 14.764 16.010 2.039 81.699 o
-8 -7 -5 27.396 24.308 1.898 89.144 o
-8 -7 -4 24.162 25.782 2.211 67.781 o
-8 -7 -3 23.166 23.804 2.403 58.209 o
-8 -7 -1 8.392 8.520 2.372 62.019 o
-8 -6 -37 4.266 7.682 2.090 80.210 o
-8 -6 -36 42.402 39.723 2.150 66.366 o
-8 -6 -35 18.306 20.765 1.827 98.961 o
-8 -6 -34 25.737 24.954 3.028 37.206 o
-8 -6 -33 3.199 3.937 1.948 92.604 o
-8 -6 -32 26.034 26.095 1.797 98.535 o
-8 -6 -31 20.868 19.634 1.847 96.360 o
-8 -6 -30 6.334 9.499 2.241 69.536 o
-8 -6 -29 10.082 7.854 2.251 68.603 o
-8 -6 -28 32.209 33.161 2.342 59.202 o
-8 -6 -26 50.446 53.906 1.868 79.008 o
-8 -6 -25 18.592 19.968 1.767 105.401 o
-8 -6 -24 14.881 15.940 1.736 110.894 o
-8 -6 -23 15.520 17.212 1.645 122.135 o
-8 -6 -22 76.071 70.765 2.322 49.426 o
-8 -6 -21 25.239 21.976 1.615 120.517 o
-8 -6 -20 33.557 35.191 1.696 103.803 o
-8 -6 -19 19.298 21.048 1.575 129.543 o
-8 -6 -18 52.425 51.423 1.797 83.555 o
-8 -6 -17 57.416 56.238 1.676 89.174 o
-8 -6 -16 106.062 106.450 3.412 23.831 o
-8 -6 -15 8.226 6.360 1.746 113.308 o
-8 -6 -14 63.179 62.679 1.817 75.939 o
-8 -6 -13 72.053 65.949 1.767 74.803 o
-8 -6 -12 89.519 91.923 1.767 63.517 o
-8 -6 -11 29.378 27.327 2.453 55.058 o
-8 -6 -10 43.202 45.063 1.989 74.885 o
-8 -6 -9 64.010 65.960 2.191 56.973 o
-8 -6 -8 51.490 57.167 4.240 18.632 o
-8 -6 -7 146.713 149.040 3.301 21.321 o
-8 -6 -6 208.869 216.645 4.159 12.543 o
-8 -6 -5 33.507 35.806 1.968 80.247 o
-8 -6 -4 27.827 28.841 1.928 85.867 o
-8 -6 -3 42.260 46.890 2.201 63.063 o
-8 -6 -2 121.673 113.960 2.160 41.183 o
-8 -6 -1 20.849 21.825 1.908 90.462 o
-8 -5 -38 3.065 5.542 2.140 76.785 o
-8 -5 -37 14.329 14.264 2.059 80.407 o
-8 -5 -36 3.823 6.622 1.888 98.208 o
-8 -5 -35 26.188 26.368 1.857 92.734 o
-8 -5 -34 12.700 12.528 1.847 99.666 o
-8 -5 -32 5.885 9.923 1.979 88.871 o
-8 -5 -31 17.216 18.332 1.918 90.961 o
-8 -5 -30 22.206 23.854 1.999 82.407 o
-8 -5 -29 8.321 9.398 2.392 60.961 o
-8 -5 -27 17.040 13.729 2.726 46.518 o
-8 -5 -26 22.783 23.047 1.777 102.291 o
-8 -5 -25 17.358 19.069 1.777 104.860 o
-8 -5 -24 22.570 20.836 1.676 114.306 o
-8 -5 -22 69.512 68.544 2.655 41.052 o
-8 -5 -21 34.950 31.445 1.625 111.717 o
-8 -5 -20 75.537 73.823 2.110 56.638 o
-8 -5 -19 27.776 26.368 2.080 75.140 o
-8 -5 -18 18.731 17.959 1.575 130.665 o
-8 -5 -17 106.326 101.645 3.301 25.220 o
-8 -5 -16 83.353 78.881 2.493 42.681 o
-8 -5 -15 20.717 23.026 1.534 134.342 o
-8 -5 -14 17.820 17.111 1.645 121.150 o
-8 -5 -13 96.399 94.286 1.686 63.834 o
-8 -5 -12 74.243 73.763 1.958 63.206 o
-8 -5 -11 13.034 16.374 2.019 83.572 o
-8 -5 -10 51.543 49.909 3.028 34.921 o
-8 -5 -9 149.959 146.819 5.239 10.654 o
-8 -5 -8 11.367 11.377 1.948 90.377 o
-8 -5 -7 12.466 14.284 1.898 94.484 o
-8 -5 -6 117.217 116.181 2.170 41.585 o
-8 -5 -5 113.139 112.668 3.210 25.500 o
-8 -5 -4 36.098 38.663 1.938 81.272 o
-8 -5 -3 66.183 67.635 2.201 55.933 o
-8 -5 -2 71.679 64.486 2.554 43.695 o
-8 -5 -1 126.518 120.583 2.625 31.802 o
-8 -4 -38 33.400 36.432 2.261 62.647 o
-8 -4 -37 4.575 4.896 1.878 99.275 o
-8 -4 -36 9.760 9.842 1.868 98.651 o
-8 -4 -35 11.320 13.214 1.888 95.861 o
-8 -4 -33 15.898 17.464 1.878 95.153 o
-8 -4 -31 17.638 17.525 1.898 92.790 o
-8 -4 -30 21.698 24.541 2.564 51.536 o
-8 -4 -29 7.729 7.723 2.150 75.374 o
-8 -4 -28 22.197 21.674 2.675 47.589 o
-8 -4 -27 67.781 64.677 2.413 48.438 o
-8 -4 -26 45.099 42.550 1.989 74.704 o
-8 -4 -25 9.467 8.076 1.807 105.475 o
-8 -4 -24 19.876 18.877 1.686 114.620 o
-8 -4 -23 28.123 27.135 1.686 109.226 o
-8 -4 -22 52.766 51.504 1.706 90.154 o
-8 -4 -21 6.865 6.875 1.746 113.624 o
-8 -4 -20 5.549 9.974 1.827 103.949 o
-8 -4 -19 7.072 8.682 1.585 136.833 o
-8 -4 -18 56.539 56.672 1.635 92.616 o
-8 -4 -17 5.185 6.239 1.686 122.372 o
-8 -4 -16 32.554 31.819 1.767 97.939 o
-8 -4 -15 99.359 98.939 2.958 30.483 o
-8 -4 -13 60.074 56.359 1.686 87.142 o
-8 -4 -10 53.990 55.592 2.594 45.342 o
-8 -4 -9 83.965 78.982 2.292 48.176 o
-8 -4 -8 29.421 30.729 1.918 85.947 o
-8 -4 -7 11.711 10.155 3.028 38.141 o
-8 -4 -6 7.581 4.371 2.029 84.753 o
-8 -4 -5 93.744 87.986 2.342 44.236 o
-8 -4 -4 49.999 45.033 1.948 75.427 o
-8 -4 -3 24.299 24.975 1.908 89.078 o
-8 -4 -2 127.098 123.449 2.685 30.696 o
-8 -3 -39 22.949 20.816 1.827 97.496 o
-8 -3 -38 3.527 4.623 2.090 80.507 o
-8 -3 -36 3.128 4.139 2.059 82.957 o
-8 -3 -34 6.491 9.570 1.827 103.772 o
-8 -3 -33 19.985 16.919 1.989 84.491 o
-8 -3 -32 15.657 16.465 1.787 104.724 o
-8 -3 -31 27.844 27.912 1.787 98.540 o
-8 -3 -30 19.968 20.634 2.130 73.880 o
-8 -3 -29 41.694 42.721 2.251 61.126 o
-8 -3 -28 39.950 38.471 2.332 58.078 o
-8 -3 -27 7.604 8.015 2.352 63.166 o
-8 -3 -26 14.049 16.646 1.918 91.939 o
-8 -3 -25 86.800 80.678 2.009 56.734 o
-8 -3 -24 33.150 31.294 2.170 67.991 o
-8 -3 -23 25.006 26.782 1.666 113.094 o
-8 -3 -21 103.034 99.828 3.008 29.377 o
-8 -3 -20 46.436 45.043 2.261 59.576 o
-8 -3 -19 3.312 4.028 1.676 124.751 o
-8 -3 -18 13.142 12.598 1.696 117.192 o
-8 -3 -17 29.742 27.640 1.555 124.566 o
-8 -3 -16 14.032 17.797 1.989 85.681 o
-8 -3 -15 6.165 5.794 1.565 141.297 o
-8 -3 -14 26.401 25.277 1.524 131.681 o
-8 -3 -13 24.992 23.531 2.322 61.872 o
-8 -3 -12 8.916 7.803 1.514 148.749 o
-8 -3 -11 76.316 68.423 2.059 59.097 o
-8 -3 -10 12.162 14.648 1.898 94.513 o
-8 -3 -9 22.896 19.009 1.898 91.181 o
-8 -3 -8 7.790 5.946 1.948 91.618 o
-8 -3 -7 22.156 22.178 1.888 91.847 o
-8 -3 -6 38.329 36.089 2.160 67.050 o
-8 -3 -5 15.755 12.326 1.888 94.885 o
-8 -3 -4 37.281 37.321 1.918 82.591 o
-8 -3 -3 132.248 123.803 2.544 32.152 o
-8 -3 -2 40.844 37.724 1.918 81.421 o
-8 -3 -1 49.871 49.343 2.726 42.348 o
-8 -2 -39 9.116 10.216 1.979 88.259 o
-8 -2 -38 9.948 10.822 1.817 103.855 o
-8 -2 -35 8.550 9.156 1.989 87.587 o
-8 -2 -33 10.744 13.890 1.807 104.339 o
-8 -2 -31 17.478 18.766 1.989 84.841 o
-8 -2 -30 16.287 19.816 2.191 70.690 o
-8 -2 -29 42.544 45.366 2.110 67.895 o
-8 -2 -28 21.757 25.661 2.059 77.859 o
-8 -2 -27 8.664 11.982 2.261 67.933 o
-8 -2 -26 27.155 23.551 1.837 94.724 o
-8 -2 -25 11.691 11.336 1.817 103.318 o
-8 -2 -24 8.428 11.902 1.827 103.001 o
-8 -2 -23 33.961 34.605 1.878 87.186 o
-8 -2 -22 14.219 13.628 1.716 114.021 o
-8 -2 -20 26.442 26.459 1.514 132.787 o
-8 -2 -19 17.963 20.896 2.130 74.205 o
-8 -2 -18 13.406 16.333 1.555 137.074 o
-8 -2 -17 29.049 28.952 1.555 124.588 o
-8 -2 -16 6.503 10.307 1.888 97.279 o
-8 -2 -15 21.448 21.472 1.524 135.960 o
-8 -2 -14 3.574 4.522 1.585 139.074 o
-8 -2 -13 51.343 51.534 1.555 103.947 o
-8 -2 -12 26.983 27.054 1.504 133.760 o
-8 -2 -11 18.285 20.836 1.625 122.857 o
-8 -2 -10 8.561 9.883 2.180 73.093 o
-8 -2 -9 1.922 6.067 1.938 93.598 o
-8 -2 -8 6.075 6.642 1.928 93.770 o
-8 -2 -7 21.105 20.553 2.140 73.032 o
-8 -2 -5 43.670 43.549 1.918 79.613 o
-8 -2 -4 13.046 13.507 1.857 98.413 o
-8 -2 -3 57.692 54.139 1.928 72.820 o
-8 -2 -2 16.833 12.972 1.837 99.519 o
-8 -2 -1 21.390 22.855 1.847 95.713 o
-8 -1 -37 18.391 18.877 1.918 90.597 o
-8 -1 -36 8.919 7.914 1.797 106.796 o
-8 -1 -34 15.205 15.001 1.736 110.945 o
-8 -1 -33 31.034 31.314 1.827 93.008 o
-8 -1 -32 7.906 6.743 1.979 88.795 o
-8 -1 -31 15.185 16.757 1.837 99.449 o
-8 -1 -28 9.668 11.831 2.039 82.990 o
-8 -1 -27 27.596 27.791 2.564 50.827 o
-8 -1 -25 48.840 45.750 2.059 69.108 o
-8 -1 -24 35.345 31.839 2.069 73.503 o
-8 -1 -23 17.777 18.938 1.656 119.408 o
-8 -1 -22 58.635 55.087 1.706 86.642 o
-8 -1 -21 10.567 10.761 1.625 128.515 o
-8 -1 -20 3.723 4.634 1.565 142.549 o
-8 -1 -19 5.759 5.663 1.696 120.859 o
-8 -1 -18 12.780 12.033 1.868 97.650 o
-8 -1 -17 39.770 39.309 1.585 111.389 o
-8 -1 -16 8.344 10.115 1.534 144.718 o
-8 -1 -15 16.013 12.659 1.534 140.038 o
-8 -1 -14 59.664 56.410 1.595 94.240 o
-8 -1 -13 67.745 64.627 1.837 72.759 o
-8 -1 -12 84.559 84.383 1.827 63.986 o
-8 -1 -11 27.387 28.306 1.645 114.022 o
-8 -1 -10 11.841 12.235 2.009 85.006 o
-8 -1 -9 119.521 114.021 2.877 29.209 o
-8 -1 -8 35.465 32.768 1.918 83.843 o
-8 -1 -7 7.009 6.572 2.069 81.451 o
-8 -1 -6 25.916 25.853 1.888 90.220 o
-8 -1 -5 102.774 99.939 2.443 39.479 o
-8 -1 -3 4.087 7.601 1.878 99.101 o
-8 -1 -2 26.517 24.924 1.847 93.776 o
-8 -1 -1 26.187 27.115 1.837 94.456 o
-7 -18 -12 10.281 6.875 2.816 44.152 o
-7 -18 -11 9.833 8.389 1.999 86.565 o
-7 -18 -10 53.161 62.638 6.027 9.464 o
-7 -18 -9 10.681 10.973 2.635 50.213 o
-7 -18 -8 22.739 26.035 3.432 29.285 o
-7 -18 -7 9.180 10.579 4.179 20.180 o
-7 -18 -6 29.136 33.040 4.129 20.255 o
-7 -18 -5 7.967 12.770 3.119 36.057 o
-7 -18 -4 4.437 6.440 1.857 101.283 o
-7 -17 -14 2.262 5.421 2.342 64.273 o
-7 -17 -13 26.250 26.186 5.481 11.656 o
-7 -17 -12 21.448 27.619 2.584 50.655 o
-7 -17 -11 20.664 20.785 1.938 88.030 o
-7 -17 -9 8.396 10.468 1.615 131.014 o
-7 -17 -7 17.744 18.241 1.797 102.678 o
-7 -17 -6 11.428 12.164 1.817 103.277 o
-7 -17 -5 10.200 11.104 1.625 128.595 o
-7 -17 -4 6.752 11.740 2.594 51.990 o
-7 -17 -3 5.398 6.774 1.837 103.237 o
-7 -16 -22 10.488 12.891 1.807 104.549 o
-7 -16 -19 6.507 4.381 1.686 122.248 o
-7 -16 -18 8.804 8.359 1.898 95.988 o
-7 -16 -16 21.903 24.763 2.201 68.817 o
-7 -16 -14 16.860 14.506 2.746 45.841 o
-7 -16 -13 20.288 18.201 1.504 141.003 o
-7 -16 -12 28.067 28.518 4.210 19.554 o
-7 -16 -9 39.468 42.408 2.736 43.366 o
-7 -16 -7 23.415 27.680 1.696 110.033 o
-7 -16 -6 11.526 14.405 3.917 22.899 o
-7 -16 -5 9.485 10.145 1.797 106.344 o
-7 -16 -4 4.758 6.612 1.817 105.672 o
-7 -16 -3 2.012 4.634 1.888 98.743 o
-7 -16 -2 4.536 6.006 1.847 102.403 o
-7 -15 -24 6.977 5.714 1.898 96.646 o
-7 -15 -23 5.366 7.712 1.827 104.259 o
-7 -15 -22 9.114 11.367 2.342 63.402 o
-7 -15 -21 7.610 10.347 1.989 87.649 o
-7 -15 -20 20.996 21.785 1.767 104.232 o
-7 -15 -18 15.963 22.077 1.989 84.810 o
-7 -15 -17 35.461 34.090 1.908 84.412 o
-7 -15 -14 2.170 3.190 1.484 159.310 o
-7 -15 -13 15.918 15.657 2.090 77.787 o
-7 -15 -8 5.395 6.168 1.847 102.198 o
-7 -15 -7 33.281 32.687 4.058 20.876 o
-7 -15 -6 8.019 7.087 1.625 130.256 o
-7 -15 -5 8.209 11.871 2.130 76.435 o
-7 -15 -3 42.002 47.012 2.776 41.800 o
-7 -15 -2 20.836 23.329 2.231 67.342 o
-7 -15 -1 11.202 17.454 1.797 104.817 o
-7 -14 -28 11.479 11.195 2.655 49.409 o
-7 -14 -27 3.832 4.543 2.251 69.426 o
-7 -14 -26 18.146 20.432 2.140 73.550 o
-7 -14 -22 6.873 9.873 1.767 110.684 o
-7 -14 -21 7.553 7.945 1.787 108.335 o
-7 -14 -20 10.899 10.408 1.999 86.187 o
-7 -14 -17 37.033 41.823 3.584 26.285 o
-7 -14 -16 8.185 9.792 1.343 187.050 o
-7 -14 -15 9.157 10.832 1.756 111.121 o
-7 -14 -14 19.365 19.453 1.545 134.593 o
-7 -14 -13 11.679 11.700 2.372 61.564 o
-7 -14 -12 6.994 9.035 1.433 166.074 o
-7 -14 -11 4.440 3.745 1.807 107.246 o
-7 -14 -10 6.238 7.177 1.726 116.376 o
-7 -14 -9 4.163 5.037 2.150 75.975 o
-7 -14 -8 3.922 4.068 1.979 89.690 o
-7 -14 -7 18.112 20.492 3.543 27.710 o
-7 -14 -5 6.462 7.935 1.787 108.623 o
-7 -14 -4 26.189 28.306 1.827 95.195 o
-7 -14 -3 41.599 46.234 2.726 43.288 o
-7 -14 -2 6.029 8.066 2.100 79.188 o
-7 -13 -31 9.597 14.082 2.332 63.756 o
-7 -13 -29 8.654 11.659 1.958 89.990 o
-7 -13 -27 8.922 7.692 1.756 111.652 o
-7 -13 -26 8.078 7.500 2.554 53.677 o
-7 -13 -24 15.723 17.333 1.898 93.307 o
-7 -13 -23 17.442 16.273 1.908 92.075 o
-7 -13 -21 43.997 47.839 2.413 53.397 o
-7 -13 -20 25.508 26.519 1.898 89.373 o
-7 -13 -18 25.924 35.130 2.211 66.697 o
-7 -13 -17 24.842 25.005 1.484 139.078 o
-7 -13 -16 25.639 26.317 1.979 82.829 o
-7 -13 -15 16.288 16.687 1.363 172.285 o
-7 -13 -14 33.687 34.898 2.504 52.090 o
-7 -13 -13 8.240 9.731 1.343 187.029 o
-7 -13 -12 5.061 3.967 1.383 181.005 o
-7 -13 -11 19.058 19.332 2.211 69.087 o
-7 -13 -10 13.465 15.374 1.989 86.047 o
-7 -13 -9 9.558 12.861 2.231 69.592 o
-7 -13 -8 10.465 10.912 1.595 133.235 o
-7 -13 -7 6.853 6.239 2.907 41.614 o
-7 -13 -5 4.913 5.673 2.160 75.150 o
-7 -13 -4 12.385 16.394 1.756 109.248 o
-7 -13 -3 39.016 42.953 2.069 71.317 o
-7 -13 -2 58.995 67.030 2.443 48.641 o
-7 -13 -1 13.029 14.476 1.767 108.164 o
-7 -12 -33 9.837 11.397 2.352 62.798 o
-7 -12 -32 3.530 4.512 1.585 139.092 o
-7 -12 -30 15.456 15.859 1.979 86.421 o
-7 -12 -29 6.468 6.905 1.656 126.248 o
-7 -12 -28 11.105 11.912 1.666 122.190 o
-7 -12 -26 5.023 6.743 1.524 149.001 o
-7 -12 -23 4.349 5.845 1.827 104.705 o
-7 -12 -21 8.174 9.035 1.423 167.586 o
-7 -12 -20 6.758 6.572 1.726 116.312 o
-7 -12 -19 11.443 10.892 1.565 137.743 o
-7 -12 -17 18.303 19.614 1.474 147.111 o
-7 -12 -16 36.577 42.015 3.362 29.693 o
-7 -12 -15 4.327 5.552 1.383 180.967 o
-7 -12 -12 15.876 16.020 1.575 132.644 o
-7 -12 -11 13.612 10.892 1.565 136.686 o
-7 -12 -10 51.103 57.783 3.987 20.916 o
-7 -12 -9 6.601 6.965 1.625 130.817 o
-7 -12 -8 54.680 58.409 1.888 75.496 o
-7 -12 -7 17.079 21.381 2.251 66.876 o
-7 -12 -6 27.620 27.014 3.240 32.538 o
-7 -12 -4 12.227 12.608 2.009 84.898 o
-7 -12 -3 3.620 4.714 2.059 82.853 o
-7 -12 -2 17.408 16.697 1.756 107.515 o
-7 -12 -1 9.821 12.437 2.170 73.427 o
-7 -11 -35 7.616 10.640 2.403 60.465 o
-7 -11 -31 8.117 8.359 1.666 123.936 o
-7 -11 -30 4.740 5.603 1.666 125.547 o
-7 -11 -29 7.711 7.066 1.756 112.087 o
-7 -11 -26 16.598 19.170 2.180 71.319 o
-7 -11 -25 48.005 49.737 1.928 76.591 o
-7 -11 -24 74.109 76.398 2.655 40.046 o
-7 -11 -23 2.710 4.371 2.100 79.858 o
-7 -11 -22 8.360 8.964 1.565 139.634 o
-7 -11 -21 14.543 12.982 1.908 93.190 o
-7 -11 -19 14.589 18.110 1.565 134.361 o
-7 -11 -18 9.841 11.972 1.474 154.925 o
-7 -11 -17 19.848 19.059 1.474 146.256 o
-7 -11 -15 9.035 12.366 1.353 182.680 o
-7 -11 -14 10.376 9.065 2.009 85.563 o
-7 -11 -12 21.681 19.836 1.343 170.457 o
-7 -11 -10 24.759 28.134 2.342 60.597 o
-7 -11 -9 9.791 9.560 2.534 54.335 o
-7 -11 -8 38.959 38.148 1.979 77.704 o
-7 -11 -7 14.057 17.202 2.806 44.011 o
-7 -11 -6 116.621 125.085 2.483 35.005 o
-7 -11 -5 27.696 28.094 2.554 51.181 o
-7 -11 -4 14.806 14.355 1.726 112.427 o
-7 -11 -3 12.785 10.983 1.726 113.706 o
-7 -11 -2 18.639 19.534 2.019 82.124 o
-7 -11 -1 27.521 27.518 1.767 100.744 o
-7 -10 -35 5.063 4.432 1.797 108.210 o
-7 -10 -31 10.565 11.145 1.615 129.977 o
-7 -10 -30 11.510 12.396 1.595 132.438 o
-7 -10 -29 5.082 7.410 1.595 136.215 o
-7 -10 -28 25.375 22.612 1.746 104.627 o
-7 -10 -27 20.901 22.663 1.948 86.888 o
-7 -10 -26 25.810 25.843 1.938 86.024 o
-7 -10 -25 14.784 15.697 2.221 69.352 o
-7 -10 -24 25.405 26.671 1.948 85.211 o
-7 -10 -23 1.231 4.946 1.545 147.205 o
-7 -10 -22 16.647 16.273 1.615 126.129 o
-7 -10 -21 22.891 21.795 2.221 67.722 o
-7 -10 -20 24.520 27.458 1.534 130.677 o
-7 -10 -19 3.769 3.463 1.716 118.968 o
-7 -10 -18 4.700 4.916 1.625 131.882 o
-7 -10 -17 6.383 8.833 1.393 175.945 o
-7 -10 -16 9.245 9.358 1.383 176.166 o
-7 -10 -15 4.819 5.512 1.413 173.179 o
-7 -10 -14 31.549 34.050 1.625 112.827 o
-7 -10 -13 18.240 15.122 1.353 173.563 o
-7 -10 -12 25.645 26.671 1.292 173.983 o
-7 -10 -11 39.659 42.267 1.817 88.732 o
-7 -10 -10 17.534 17.333 1.787 103.982 o
-7 -10 -9 41.112 42.065 1.736 95.006 o
-7 -10 -8 74.313 79.244 2.564 42.097 o
-7 -10 -7 23.500 23.329 2.382 59.136 o
-7 -10 -6 43.166 44.629 2.029 72.471 o
-7 -10 -4 59.467 59.267 1.837 76.731 o
-7 -10 -2 11.781 13.729 1.696 117.481 o
-7 -10 -1 21.293 25.368 2.261 65.432 o
-7 -9 -37 25.705 30.305 2.665 47.305 o
-7 -9 -36 5.612 8.066 1.868 99.787 o
-7 -9 -35 20.796 21.714 1.726 108.832 o
-7 -9 -34 16.282 17.848 2.241 67.807 o
-7 -9 -33 15.568 12.911 1.676 118.885 o
-7 -9 -31 42.370 40.793 1.807 88.795 o
-7 -9 -30 1.998 5.875 1.999 88.058 o
-7 -9 -29 26.802 26.721 1.615 118.483 o
-7 -9 -28 29.706 32.283 1.767 98.972 o
-7 -9 -27 4.225 5.219 2.271 68.139 o
-7 -9 -26 6.523 7.601 1.908 95.547 o
-7 -9 -25 9.437 11.175 1.827 102.835 o
-7 -9 -23 13.393 14.910 1.938 90.464 o
-7 -9 -22 47.404 47.082 1.645 98.964 o
-7 -9 -21 38.345 37.472 1.605 110.493 o
-7 -9 -20 26.372 27.942 1.645 114.610 o
-7 -9 -19 25.160 25.913 1.767 101.945 o
-7 -9 -18 5.891 6.642 1.656 126.492 o
-7 -9 -17 41.827 44.145 2.463 52.030 o
-7 -9 -15 14.601 15.899 1.555 136.562 o
-7 -9 -14 9.399 10.054 2.039 83.185 o
-7 -9 -13 73.966 70.866 3.089 31.456 o
-7 -9 -12 41.332 43.640 2.423 53.687 o
-7 -9 -11 65.942 65.687 2.120 59.479 o
-7 -9 -10 52.802 53.896 3.190 31.593 o
-7 -9 -8 8.673 8.197 1.938 92.167 o
-7 -9 -7 20.441 23.279 1.726 108.666 o
-7 -9 -6 54.202 54.583 1.817 80.863 o
-7 -9 -5 60.050 63.244 2.726 40.608 o
-7 -9 -4 93.888 95.598 2.897 32.095 o
-7 -9 -3 49.943 55.219 2.514 48.430 o
-7 -9 -2 18.739 25.378 1.726 108.920 o
-7 -9 -1 56.758 60.367 1.837 77.522 o
-7 -8 -39 11.998 14.042 2.453 57.534 o
-7 -8 -36 6.259 7.026 1.706 119.101 o
-7 -8 -35 80.224 77.044 2.029 58.174 o
-7 -8 -34 16.536 14.839 1.726 111.723 o
-7 -8 -33 17.777 17.333 1.676 117.097 o
-7 -8 -31 18.656 18.978 1.948 87.890 o
-7 -8 -29 5.386 6.875 1.635 129.702 o
-7 -8 -28 7.129 10.640 1.585 136.392 o
-7 -8 -27 19.878 24.692 1.968 85.238 o
-7 -8 -26 7.217 6.117 2.059 82.242 o
-7 -8 -25 37.863 41.409 2.766 42.680 o
-7 -8 -23 61.091 60.549 1.706 84.295 o
-7 -8 -22 6.050 6.844 1.918 94.728 o
-7 -8 -21 45.631 42.792 2.695 43.948 o
-7 -8 -20 12.904 13.426 1.555 138.082 o
-7 -8 -19 12.595 11.700 1.534 142.142 o
-7 -8 -18 33.546 36.109 1.545 120.934 o
-7 -8 -17 53.569 51.867 1.565 101.578 o
-7 -8 -16 6.373 6.471 1.575 139.307 o
-7 -8 -15 207.037 213.717 2.695 19.668 o
-7 -8 -14 38.487 39.551 2.554 49.418 o
-7 -8 -13 7.578 8.328 1.444 163.705 o
-7 -8 -12 29.504 32.253 1.706 105.241 o
-7 -8 -11 47.161 46.709 1.454 118.969 o
-7 -8 -10 14.759 13.456 1.413 163.667 o
-7 -8 -9 11.819 10.791 1.928 92.182 o
-7 -8 -8 84.251 84.615 2.110 53.330 o
-7 -8 -7 32.704 32.495 2.140 69.706 o
-7 -8 -6 29.069 30.062 1.716 104.835 o
-7 -8 -5 15.775 13.941 1.696 115.958 o
-7 -8 -4 22.841 23.087 3.039 37.154 o
-7 -8 -3 121.574 123.692 3.331 23.290 o
-7 -8 -2 45.256 42.711 1.777 89.711 o
-7 -8 -1 53.539 53.866 2.080 65.825 o
-7 -7 -39 27.008 24.288 2.554 51.436 o
-7 -7 -38 6.011 8.147 1.736 114.981 o
-7 -7 -37 17.508 18.908 1.756 107.096 o
-7 -7 -36 9.170 10.781 1.686 120.296 o
-7 -7 -35 10.369 11.781 1.908 94.290 o
-7 -7 -34 3.237 4.381 1.716 118.988 o
-7 -7 -32 32.020 29.255 1.726 102.687 o
-7 -7 -31 5.585 7.389 1.686 122.063 o
-7 -7 -30 14.908 13.800 1.645 123.125 o
-7 -7 -29 5.955 7.450 1.756 112.522 o
-7 -7 -28 14.128 13.557 1.878 96.118 o
-7 -7 -27 2.885 5.118 1.938 93.516 o
-7 -7 -26 9.351 11.861 2.059 81.463 o
-7 -7 -25 5.309 5.552 1.989 88.451 o
-7 -7 -23 6.033 6.380 1.635 129.559 o
-7 -7 -22 35.569 40.934 2.130 68.811 o
-7 -7 -21 72.789 71.714 1.756 73.933 o
-7 -7 -20 85.914 85.988 1.817 63.689 o
-7 -7 -19 97.472 94.780 1.999 52.531 o
-7 -7 -18 48.428 46.123 1.827 83.941 o
-7 -7 -17 158.251 156.096 4.230 14.570 o
-7 -7 -16 63.990 63.093 1.787 77.357 o
-7 -7 -15 29.103 30.042 1.423 143.934 o
-7 -7 -14 81.752 82.141 3.624 23.289 o
-7 -7 -13 60.559 58.611 2.039 65.413 o
-7 -7 -12 33.412 32.838 1.484 130.271 o
-7 -7 -11 13.398 14.254 1.343 180.689 o
-7 -7 -10 47.727 48.808 1.666 96.560 o
-7 -7 -9 6.934 6.420 1.615 132.392 o
-7 -7 -8 5.997 8.247 1.716 117.630 o
-7 -7 -7 44.685 47.486 2.180 63.507 o
-7 -7 -6 16.698 15.566 1.676 117.901 o
-7 -7 -4 39.662 39.027 1.746 95.390 o
-7 -7 -3 42.519 42.964 1.756 92.463 o
-7 -7 -2 94.001 96.042 1.938 55.221 o
-7 -7 -1 176.177 175.872 2.211 27.797 o
-7 -6 -40 38.618 34.746 4.462 17.276 o
-7 -6 -39 42.658 44.528 2.170 64.747 o
-7 -6 -38 15.046 13.931 1.736 111.185 o
-7 -6 -37 14.452 14.769 1.706 115.007 o
-7 -6 -35 16.398 16.788 1.656 120.466 o
-7 -6 -34 60.475 63.345 1.797 78.062 o
-7 -6 -33 20.164 19.473 1.625 122.287 o
-7 -6 -32 6.588 8.803 1.857 100.555 o
-7 -6 -31 53.711 54.179 1.696 89.879 o
-7 -6 -30 52.297 57.167 1.958 72.276 o
-7 -6 -29 31.214 30.820 1.726 102.697 o
-7 -6 -28 25.964 23.965 1.878 91.371 o
-7 -6 -27 25.414 24.218 2.938 39.489 o
-7 -6 -26 26.364 23.380 2.059 77.126 o
-7 -6 -25 11.938 13.648 1.817 102.931 o
-7 -6 -24 82.729 79.870 2.261 49.248 o
-7 -6 -23 55.919 54.421 1.817 80.240 o
-7 -6 -22 17.926 17.878 1.514 140.853 o
-7 -6 -21 36.994 36.059 2.413 55.224 o
-7 -6 -20 67.701 69.634 1.595 86.454 o
-7 -6 -19 30.695 31.799 1.494 131.105 o
-7 -6 -18 26.786 26.903 1.454 141.948 o
-7 -6 -17 15.559 16.868 1.585 131.027 o
-7 -6 -16 67.004 64.062 1.999 64.841 o
-7 -6 -15 85.299 84.695 1.989 57.340 o
-7 -6 -14 129.476 125.579 2.362 35.247 o
-7 -6 -13 17.355 19.846 1.363 169.964 o
-7 -6 -12 59.380 58.873 1.444 106.700 o
-7 -6 -11 138.540 130.445 1.898 41.418 o
-7 -6 -9 89.370 93.619 3.553 23.467 o
-7 -6 -7 32.001 34.625 1.726 101.543 o
-7 -6 -6 19.116 22.229 2.130 73.889 o
-7 -6 -4 279.608 281.696 3.503 11.536 o
-7 -6 -3 111.457 107.197 2.382 38.897 o
-7 -6 -2 76.732 75.560 1.857 66.728 o
-7 -6 -1 34.283 36.382 1.716 101.165 o
-7 -5 -41 6.732 7.379 2.564 53.350 o
-7 -5 -40 20.213 21.179 1.918 89.831 o
-7 -5 -39 12.606 10.165 1.767 108.966 o
-7 -5 -38 19.353 18.262 1.736 108.867 o
-7 -5 -34 17.710 18.827 1.635 122.196 o
-7 -5 -33 15.723 14.213 1.625 125.561 o
-7 -5 -32 10.059 10.822 1.615 130.257 o
-7 -5 -31 26.395 26.085 2.392 58.144 o
-7 -5 -30 86.659 79.295 2.160 51.710 o
-7 -5 -29 13.974 16.091 1.555 136.841 o
-7 -5 -28 14.775 15.203 1.857 97.732 o
-7 -5 -27 18.698 19.917 2.069 78.330 o
-7 -5 -26 8.014 8.157 2.100 78.904 o
-7 -5 -25 13.071 13.335 1.787 106.007 o
-7 -5 -24 21.450 24.843 1.625 120.360 o
-7 -5 -23 26.564 28.942 1.615 118.027 o
-7 -5 -22 57.059 55.653 2.766 40.270 o
-7 -5 -21 7.207 8.439 1.504 151.402 o
-7 -5 -20 53.006 52.311 1.555 102.708 o
-7 -5 -19 52.949 55.925 1.615 96.354 o
-7 -5 -18 15.494 15.960 1.585 131.284 o
-7 -5 -17 3.179 3.281 1.545 146.750 o
-7 -5 -16 31.610 33.707 1.423 140.399 o
-7 -5 -15 11.515 12.255 1.676 120.570 o
-7 -5 -14 6.699 7.066 1.383 178.826 o
-7 -5 -13 49.398 49.495 1.534 107.751 o
-7 -5 -12 176.103 176.871 2.635 23.904 o
-7 -5 -11 20.889 21.966 1.353 168.002 o
-7 -5 -10 24.429 25.439 1.767 102.308 o
-7 -5 -9 18.467 18.433 1.756 106.843 o
-7 -5 -8 97.769 97.011 2.292 44.039 o
-7 -5 -7 6.643 7.097 1.756 112.381 o
-7 -5 -6 11.240 8.651 1.696 118.573 o
-7 -5 -5 8.821 5.986 2.019 85.257 o
-7 -5 -4 97.035 94.558 1.888 56.275 o
-7 -5 -2 100.427 102.493 3.553 22.723 o
-7 -5 -1 31.716 32.950 1.736 101.010 o
-7 -4 -41 8.417 7.319 2.342 63.661 o
-7 -4 -40 24.465 25.833 1.979 83.181 o
-7 -4 -39 12.859 13.507 1.827 101.610 o
-7 -4 -38 8.185 5.966 1.868 99.454 o
-7 -4 -37 6.944 7.712 1.726 116.087 o
-7 -4 -36 12.030 10.024 1.706 116.721 o
-7 -4 -35 11.019 9.661 1.676 121.232 o
-7 -4 -34 6.133 4.230 1.756 112.910 o
-7 -4 -32 6.797 9.035 1.857 100.481 o
-7 -4 -31 24.316 24.167 1.595 123.139 o
-7 -4 -30 35.841 35.655 1.605 112.397 o
-7 -4 -29 8.316 11.286 1.767 110.075 o
-7 -4 -28 89.360 91.762 1.999 54.978 o
-7 -4 -27 58.227 59.438 2.019 66.946 o
-7 -4 -26 6.108 6.804 2.271 67.880 o
-7 -4 -25 38.664 40.228 1.686 101.231 o
-7 -4 -24 64.936 66.040 2.392 49.442 o
-7 -4 -23 103.349 99.868 2.352 41.403 o
-7 -4 -22 2.407 4.220 1.908 96.646 o
-7 -4 -20 57.449 56.703 1.565 97.894 o
-7 -4 -19 9.689 9.762 1.686 120.292 o
-7 -4 -18 64.144 60.256 1.545 94.621 o
-7 -4 -17 50.212 50.333 1.605 100.262 o
-7 -4 -16 26.752 25.661 1.484 137.524 o
-7 -4 -15 46.375 44.074 1.938 77.332 o
-7 -4 -14 16.367 18.383 1.363 171.477 o
-7 -4 -13 40.138 40.844 1.403 133.335 o
-7 -4 -12 59.894 58.197 1.433 107.514 o
-7 -4 -11 11.259 11.619 1.343 183.706 o
-7 -4 -10 184.660 182.141 1.999 28.369 o
-7 -4 -9 54.186 52.645 1.817 81.238 o
-7 -4 -8 42.261 42.731 1.777 90.926 o
-7 -4 -7 159.187 162.708 2.080 32.298 o
-7 -4 -6 104.203 99.010 2.413 39.989 o
-7 -4 -5 166.310 165.969 3.412 18.926 o
-7 -4 -4 23.527 22.814 1.706 109.847 o
-7 -4 -2 26.411 27.418 1.666 112.291 o
-7 -4 -1 6.123 8.550 1.706 118.907 o
-7 -3 -39 11.114 8.793 1.767 109.621 o
-7 -3 -38 20.041 19.826 1.857 95.605 o
-7 -3 -37 15.391 21.340 2.039 81.064 o
-7 -3 -36 24.653 22.834 1.837 95.652 o
-7 -3 -34 13.931 13.466 1.767 108.038 o
-7 -3 -33 9.539 8.762 2.009 85.737 o
-7 -3 -32 16.522 17.404 1.605 127.394 o
-7 -3 -31 39.807 39.087 1.777 92.657 o
-7 -3 -30 41.317 39.996 1.615 107.059 o
-7 -3 -29 17.417 20.654 1.898 92.439 o
-7 -3 -28 39.196 37.835 2.009 75.680 o
-7 -3 -27 32.514 31.779 2.019 77.505 o
-7 -3 -26 42.656 40.965 1.948 78.266 o
-7 -3 -25 117.489 113.365 2.312 38.890 o
-7 -3 -24 27.820 26.166 1.645 114.336 o
-7 -3 -23 65.931 67.312 2.635 42.069 o
-7 -3 -22 9.103 9.641 1.696 119.135 o
-7 -3 -21 10.370 9.903 1.595 133.499 o
-7 -3 -20 37.690 36.553 1.756 95.829 o
-7 -3 -19 15.557 14.133 1.454 154.602 o
-7 -3 -18 26.603 24.339 1.454 143.044 o
-7 -3 -17 14.091 15.294 1.545 138.665 o
-7 -3 -16 32.584 31.445 1.433 138.938 o
-7 -3 -15 61.397 60.811 1.474 101.952 o
-7 -3 -14 34.584 32.404 1.393 143.275 o
-7 -3 -13 55.922 55.087 1.514 103.765 o
-7 -3 -12 104.805 98.768 2.201 44.854 o
-7 -3 -11 285.188 277.395 2.645 13.774 o
-7 -3 -10 195.113 182.030 6.541 6.834 o
-7 -3 -9 33.354 30.759 1.777 96.876 o
-7 -3 -8 251.834 246.939 3.069 14.550 o
-7 -3 -7 505.839 493.828 3.301 5.327 o
-7 -3 -6 8.268 8.560 1.868 99.144 o
-7 -3 -5 44.077 45.184 1.908 79.913 o
-7 -3 -4 27.252 25.459 2.019 79.543 o
-7 -3 -3 153.332 147.869 2.332 30.963 o
-7 -3 -2 124.900 122.521 2.241 38.303 o
-7 -3 -1 27.762 28.609 1.999 80.505 o
-7 -2 -40 9.039 10.014 1.777 108.841 o
-7 -2 -39 5.972 6.945 1.797 107.681 o
-7 -2 -38 6.832 9.035 1.736 114.612 o
-7 -2 -37 3.441 4.785 1.797 108.551 o
-7 -2 -35 5.436 7.218 1.817 105.441 o
-7 -2 -34 20.262 19.433 1.645 119.529 o
-7 -2 -33 4.141 5.269 1.918 95.236 o
-7 -2 -32 5.509 4.623 1.706 119.691 o
-7 -2 -31 11.064 13.073 1.595 132.487 o
-7 -2 -30 3.266 5.381 1.645 129.122 o
-7 -2 -29 34.258 38.179 2.241 63.366 o
-7 -2 -28 9.426 10.569 1.807 105.155 o
-7 -2 -27 24.628 22.875 1.787 100.619 o
-7 -2 -26 9.256 10.014 1.767 109.987 o
-7 -2 -25 65.169 66.333 2.786 38.460 o
-7 -2 -24 4.651 5.128 1.595 136.825 o
-7 -2 -23 14.007 13.567 1.524 142.637 o
-7 -2 -22 6.988 8.520 1.504 151.494 o
-7 -2 -20 21.579 20.291 1.585 127.048 o
-7 -2 -19 87.913 84.968 2.423 43.352 o
-7 -2 -18 29.940 29.295 1.595 118.670 o
-7 -2 -17 29.638 29.325 1.686 108.037 o
-7 -2 -15 13.274 13.668 1.302 191.501 o
-7 -2 -14 3.672 3.261 1.484 158.571 o
-7 -2 -13 36.593 37.432 1.494 125.009 o
-7 -2 -12 5.048 4.704 1.383 180.768 o
-7 -2 -11 14.768 14.769 1.343 179.235 o
-7 -2 -10 14.233 15.819 1.706 114.894 o
-7 -2 -9 58.780 61.629 1.807 78.419 o
-7 -2 -8 14.905 11.831 1.948 89.573 o
-7 -2 -7 9.916 9.025 1.706 117.608 o
-7 -2 -5 60.306 57.803 1.756 81.829 o
-7 -2 -4 27.691 23.157 1.676 111.493 o
-7 -2 -3 28.314 25.005 1.686 109.622 o
-7 -2 -2 23.336 24.147 1.666 114.468 o
-7 -2 -1 48.809 40.743 2.403 53.603 o
-7 -1 -42 7.205 9.600 3.059 37.561 o
-7 -1 -41 8.190 5.613 1.878 98.448 o
-7 -1 -40 11.929 14.375 1.767 108.525 o
-7 -1 -39 10.571 12.518 1.898 95.133 o
-7 -1 -36 19.714 19.089 1.696 113.392 o
-7 -1 -35 18.622 20.260 2.312 63.439 o
-7 -1 -34 48.373 46.143 1.908 78.361 o
-7 -1 -33 9.350 8.348 1.857 99.969 o
-7 -1 -32 39.382 37.755 1.656 104.505 o
-7 -1 -31 17.118 16.838 1.979 85.955 o
-7 -1 -30 16.649 17.080 2.049 80.474 o
-7 -1 -29 21.605 22.673 1.817 98.628 o
-7 -1 -28 4.073 4.280 2.090 80.459 o
-7 -1 -27 96.772 93.932 2.150 48.293 o
-7 -1 -26 40.093 40.712 1.787 91.359 o
-7 -1 -25 55.030 54.744 1.928 73.569 o
-7 -1 -24 66.983 63.284 1.645 85.009 o
-7 -1 -23 28.267 25.903 1.696 108.299 o
-7 -1 -22 76.056 72.077 1.756 72.583 o
-7 -1 -21 6.381 6.420 1.918 94.706 o
-7 -1 -20 24.165 25.358 1.585 124.284 o
-7 -1 -19 55.413 54.805 1.645 92.866 o
-7 -1 -18 45.266 41.803 1.504 116.246 o
-7 -1 -17 78.223 75.247 2.392 46.512 o
-7 -1 -16 113.497 108.873 2.857 30.292 o
-7 -1 -15 13.236 14.002 1.312 188.687 o
-7 -1 -14 109.039 104.057 2.150 44.757 o
-7 -1 -13 47.315 44.266 1.524 111.818 o
-7 -1 -12 47.934 44.266 1.393 126.651 o
-7 -1 -11 19.796 22.612 1.645 119.012 o
-7 -1 -10 30.877 29.154 1.726 103.195 o
-7 -1 -9 38.746 35.604 1.746 96.507 o
-7 -1 -8 110.867 108.277 1.938 49.282 o
-7 -1 -7 61.122 58.419 1.807 78.137 o
-7 -1 -6 9.561 11.347 1.666 122.874 o
-7 -1 -5 18.343 16.384 1.686 115.762 o
-7 -1 -4 191.094 186.593 2.090 26.540 o
-7 -1 -3 87.288 82.848 2.130 52.168 o
-7 -1 -1 44.768 41.651 2.009 73.668 o
-6 -20 -7 16.355 12.699 3.321 31.626 o
-6 -20 -4 7.769 6.976 2.382 61.623 o
-6 -19 -14 6.739 6.854 2.322 64.935 o
-6 -19 -13 11.758 14.284 1.989 86.499 o
-6 -19 -12 21.067 21.058 2.816 43.188 o
-6 -19 -10 8.003 11.791 2.382 61.392 o
-6 -19 -9 11.109 10.307 4.038 21.587 o
-6 -19 -8 4.826 8.126 3.059 37.658 o
-6 -19 -7 8.340 5.673 2.433 59.132 o
-6 -19 -6 7.956 8.429 2.302 65.869 o
-6 -19 -4 8.580 9.227 3.240 33.468 o
-6 -18 -20 3.162 4.250 2.019 86.269 o
-6 -18 -17 16.925 19.241 3.503 28.385 o
-6 -18 -16 7.653 8.793 2.483 56.718 o
-6 -18 -15 9.369 6.269 2.524 54.910 o
-6 -18 -13 16.116 15.970 3.119 35.724 o
-6 -18 -12 7.314 6.067 2.685 48.696 o
-6 -18 -11 23.286 19.614 2.231 67.252 o
-6 -18 -8 31.280 29.406 2.443 55.130 o
-6 -18 -7 4.936 4.634 2.100 79.561 o
-6 -18 -5 4.391 3.503 1.454 164.693 o
-6 -18 -2 8.275 9.701 3.432 29.862 o
-6 -18 -1 6.964 7.874 1.827 103.862 o
-6 -17 -20 3.911 7.299 1.888 98.124 o
-6 -17 -18 16.564 17.080 3.483 28.745 o
-6 -17 -16 3.951 4.472 1.767 112.172 o
-6 -17 -12 8.278 8.359 1.857 100.219 o
-6 -17 -9 12.874 11.609 1.575 135.219 o
-6 -17 -7 6.795 5.512 2.120 77.776 o
-6 -17 -6 13.703 14.213 1.575 134.183 o
-6 -17 -4 12.319 14.042 1.868 97.513 o
-6 -17 -2 9.237 10.155 1.878 97.708 o
-6 -16 -27 13.162 18.060 2.635 49.814 o
-6 -16 -22 13.358 18.292 2.130 75.184 o
-6 -16 -19 16.475 17.878 2.948 39.849 o
-6 -16 -18 1.845 3.341 1.534 149.207 o
-6 -16 -16 13.795 12.548 1.191 225.228 o
-6 -16 -15 12.622 8.692 1.090 269.592 o
-6 -16 -14 17.951 15.607 1.605 127.139 o
-6 -16 -13 10.786 10.872 2.049 82.089 o
-6 -16 -12 4.890 4.825 1.322 197.324 o
-6 -16 -11 12.229 10.034 1.656 123.546 o
-6 -16 -10 7.387 9.277 1.928 93.260 o
-6 -16 -9 41.859 47.981 1.868 83.041 o
-6 -16 -7 6.974 10.630 1.413 170.154 o
-6 -16 -6 5.992 6.965 1.575 139.363 o
-6 -16 -5 24.542 27.841 2.625 48.903 o
-6 -16 -3 14.286 19.493 2.090 77.737 o
-6 -16 -2 7.450 9.398 1.615 131.609 o
-6 -16 -1 9.913 15.627 4.068 21.253 o
-6 -15 -29 5.846 8.167 2.362 62.782 o
-6 -15 -27 5.836 11.155 5.481 11.770 o
-6 -15 -25 12.691 17.373 4.028 21.632 o
-6 -15 -23 7.432 7.834 1.989 87.901 o
-6 -15 -22 33.489 36.301 2.867 40.447 o
-6 -15 -20 21.161 19.372 2.847 42.348 o
-6 -15 -19 4.012 6.430 1.888 98.190 o
-6 -15 -17 4.733 2.988 1.131 268.876 o
-6 -15 -16 9.303 7.127 1.121 263.270 o
-6 -15 -15 6.972 6.309 1.797 107.509 o
-6 -15 -13 10.689 10.529 1.121 258.220 o
-6 -15 -12 16.343 16.727 2.847 42.691 o
-6 -15 -11 45.190 44.458 2.625 46.054 o
-6 -15 -10 1.583 2.887 1.383 183.580 o
-6 -15 -9 9.524 11.458 5.158 13.269 o
-6 -15 -7 26.365 34.544 2.726 45.113 o
-6 -15 -6 3.174 3.180 1.524 150.636 o
-6 -15 -5 18.735 21.815 2.120 74.660 o
-6 -15 -4 24.087 25.288 1.625 118.939 o
-6 -15 -3 7.419 8.904 2.100 78.935 o
-6 -15 -2 7.049 7.601 1.615 132.119 o
-6 -15 -1 13.238 16.142 2.403 59.696 o
-6 -14 -33 5.265 6.491 2.504 56.063 o
-6 -14 -31 7.028 11.619 2.322 64.682 o
-6 -14 -28 13.050 14.496 2.958 39.813 o
-6 -14 -27 22.095 24.036 2.443 56.502 o
-6 -14 -26 5.213 6.774 2.110 78.637 o
-6 -14 -23 17.198 15.909 1.989 85.211 o
-6 -14 -22 15.419 18.433 1.928 90.487 o
-6 -14 -21 24.493 22.723 4.220 19.553 o
-6 -14 -20 8.891 8.682 1.595 134.398 o
-6 -14 -18 19.530 18.635 1.767 105.307 o
-6 -14 -16 20.964 21.694 1.252 191.983 o
-6 -14 -15 5.017 5.683 1.121 271.134 o
-6 -14 -14 0.789 3.089 1.534 149.688 o
-6 -14 -12 13.205 15.374 1.373 173.121 o
-6 -14 -11 24.466 25.247 2.524 52.817 o
-6 -14 -10 28.575 33.495 3.251 32.175 o
-6 -14 -9 70.689 77.629 4.825 14.174 o
-6 -14 -8 12.176 14.012 1.423 163.177 o
-6 -14 -7 49.143 56.824 2.887 37.968 o
-6 -14 -6 9.520 12.417 1.605 131.721 o
-6 -14 -5 52.237 58.398 1.989 70.397 o
-6 -14 -4 34.509 40.056 1.898 84.548 o
-6 -14 -3 29.219 30.961 1.827 93.703 o
-6 -14 -2 5.441 8.348 1.575 139.304 o
-6 -14 -1 5.437 7.551 2.029 84.839 o
-6 -13 -34 12.512 13.305 2.090 78.561 o
-6 -13 -31 13.320 16.555 2.322 63.761 o
-6 -13 -30 7.946 6.531 3.079 37.099 o
-6 -13 -28 4.697 6.481 1.948 92.130 o
-6 -13 -27 28.574 29.901 2.211 66.691 o
-6 -13 -26 10.451 12.255 1.272 203.666 o
-6 -13 -25 38.274 36.735 1.656 105.324 o
-6 -13 -24 40.580 35.140 2.160 66.686 o
-6 -13 -23 13.487 12.528 1.373 174.052 o
-6 -13 -22 5.633 6.420 1.756 112.750 o
-6 -13 -21 19.578 21.209 1.898 91.787 o
-6 -13 -20 25.250 27.195 1.807 97.630 o
-6 -13 -19 5.310 4.856 1.474 159.467 o
-6 -13 -18 19.855 22.774 1.565 130.278 o
-6 -13 -17 7.492 6.895 1.201 233.465 o
-6 -13 -16 14.916 15.586 1.252 202.832 o
-6 -13 -15 23.419 25.802 1.282 179.247 o
-6 -13 -14 18.329 17.434 1.363 170.169 o
-6 -13 -13 5.774 5.663 1.433 167.843 o
-6 -13 -12 8.587 7.248 1.413 170.206 o
-6 -13 -11 39.089 41.167 2.392 55.407 o
-6 -13 -10 14.207 13.487 1.252 204.867 o
-6 -13 -9 67.965 75.317 4.220 18.240 o
-6 -13 -8 11.461 9.762 1.555 139.717 o
-6 -13 -7 27.524 26.378 1.605 119.490 o
-6 -13 -6 62.964 68.342 1.968 66.860 o
-6 -13 -5 20.261 24.753 2.736 45.612 o
-6 -13 -4 5.199 5.875 1.605 134.794 o
-6 -13 -3 67.635 76.478 1.797 72.820 o
-6 -13 -2 29.759 37.956 3.715 24.788 o
-6 -13 -1 38.549 46.830 2.615 46.962 o
-6 -12 -36 14.626 17.171 1.979 86.458 o
-6 -12 -35 5.706 5.068 2.251 69.217 o
-6 -12 -34 13.470 15.919 2.665 48.766 o
-6 -12 -32 13.396 15.970 2.342 62.723 o
-6 -12 -31 3.165 6.299 2.473 57.580 o
-6 -12 -29 44.313 42.873 2.816 40.696 o
-6 -12 -28 3.515 4.977 1.393 179.119 o
-6 -12 -27 4.781 6.875 1.918 94.968 o
-6 -12 -25 5.088 7.743 1.696 120.745 o
-6 -12 -24 22.485 21.764 1.847 95.544 o
-6 -12 -23 53.015 51.938 1.736 87.622 o
-6 -12 -22 22.943 23.198 1.756 104.352 o
-6 -12 -20 16.206 16.818 1.484 147.570 o
-6 -12 -19 40.909 40.076 2.625 46.742 o
-6 -12 -18 26.041 27.801 1.262 179.696 o
-6 -12 -17 20.211 20.523 1.302 180.873 o
-6 -12 -16 47.908 52.079 2.928 37.313 o
-6 -12 -15 20.269 18.463 1.575 129.715 o
-6 -12 -14 36.988 38.703 2.140 68.177 o
-6 -12 -13 13.184 15.778 2.362 61.719 o
-6 -12 -12 5.226 5.512 1.131 266.320 o
-6 -12 -11 30.182 30.981 2.524 51.927 o
-6 -12 -10 12.704 11.831 1.948 90.049 o
-6 -12 -9 20.152 23.026 1.605 124.212 o
-6 -12 -8 20.949 24.006 1.857 94.716 o
-6 -12 -7 7.375 6.128 1.585 137.240 o
-6 -12 -5 131.231 141.883 3.786 18.446 o
-6 -12 -4 54.056 57.682 1.868 77.081 o
-6 -12 -2 88.339 97.294 1.817 61.036 o
-6 -12 -1 46.211 50.090 2.059 69.225 o
-6 -11 -38 11.589 13.729 2.029 83.287 o
-6 -11 -36 12.136 13.325 2.251 68.043 o
-6 -11 -35 22.571 25.550 2.766 44.471 o
-6 -11 -34 35.889 37.694 2.251 62.614 o
-6 -11 -32 12.921 13.971 2.160 73.553 o
-6 -11 -30 87.985 82.767 5.330 11.554 o
-6 -11 -29 8.752 10.176 1.413 169.110 o
-6 -11 -28 6.398 7.844 1.524 148.088 o
-6 -11 -26 8.498 9.550 2.019 85.013 o
-6 -11 -25 8.031 7.945 1.433 165.766 o
-6 -11 -24 21.937 23.168 1.343 168.616 o
-6 -11 -23 8.748 9.721 1.676 122.034 o
-6 -11 -22 17.630 20.280 1.908 91.515 o
-6 -11 -21 7.300 6.885 1.322 194.510 o
-6 -11 -20 112.430 120.270 3.755 19.902 o
-6 -11 -19 21.511 26.085 1.847 95.177 o
-6 -11 -18 65.014 71.481 4.008 20.174 o
-6 -11 -17 94.238 105.269 2.968 30.493 o
-6 -11 -16 33.651 36.139 1.363 147.400 o
-6 -11 -15 1.146 2.867 1.373 186.545 o
-6 -11 -14 73.474 78.326 2.504 43.874 o
-6 -11 -12 52.190 53.371 1.817 81.861 o
-6 -11 -11 77.781 76.710 1.918 63.477 o
-6 -11 -10 85.802 90.904 2.090 52.912 o
-6 -11 -9 22.854 24.530 2.625 49.189 o
-6 -11 -8 68.162 74.772 2.816 37.071 o
-6 -11 -7 53.672 55.178 1.595 97.886 o
-6 -11 -6 39.758 40.672 1.615 107.731 o
-6 -11 -5 10.681 12.962 1.534 142.813 o
-6 -11 -4 86.647 94.457 2.312 45.710 o
-6 -11 -3 8.729 11.074 1.545 142.487 o
-6 -11 -2 24.796 26.862 1.706 108.460 o
-6 -11 -1 80.151 89.581 3.452 25.200 o
-6 -10 -39 10.151 7.924 2.090 79.355 o
-6 -10 -37 32.501 32.223 2.544 50.849 o
-6 -10 -36 48.146 55.420 3.240 30.913 o
-6 -10 -35 50.459 53.381 2.312 55.934 o
-6 -10 -34 5.794 6.955 2.120 77.812 o
-6 -10 -29 23.279 23.087 1.474 142.502 o
-6 -10 -28 10.810 12.417 1.433 162.509 o
-6 -10 -27 11.001 10.095 1.413 167.587 o
-6 -10 -26 18.505 19.513 1.433 154.531 o
-6 -10 -25 14.279 14.254 1.383 170.390 o
-6 -10 -24 20.882 21.845 1.666 116.090 o
-6 -10 -22 72.376 74.793 1.968 63.154 o
-6 -10 -21 34.714 36.028 1.383 143.179 o
-6 -10 -20 6.664 7.006 1.373 181.418 o
-6 -10 -18 38.741 40.046 1.494 122.584 o
-6 -10 -17 236.210 239.388 3.069 15.435 o
-6 -10 -16 125.199 139.238 2.584 31.483 o
-6 -10 -15 54.537 53.179 1.333 124.361 o
-6 -10 -14 38.054 37.532 2.080 71.588 o
-6 -10 -13 76.190 74.752 2.039 59.129 o
-6 -10 -12 55.413 57.359 2.302 55.102 o
-6 -10 -10 6.615 6.107 1.322 195.404 o
-6 -10 -9 13.415 14.254 1.393 168.798 o
-6 -10 -7 11.296 11.397 1.393 171.496 o
-6 -10 -6 21.070 23.682 1.545 132.379 o
-6 -10 -5 6.389 4.452 1.585 137.985 o
-6 -10 -4 63.164 66.363 1.686 83.393 o
-6 -10 -3 125.242 132.040 2.292 36.592 o
-6 -10 -2 49.492 53.735 2.241 59.078 o
-6 -10 -1 77.045 79.699 1.918 63.245 o
-6 -9 -40 6.800 6.693 2.120 77.698 o
-6 -9 -39 10.983 7.783 2.090 79.239 o
-6 -9 -38 32.145 37.119 3.876 22.788 o
-6 -9 -36 50.500 54.714 2.312 55.810 o
-6 -9 -35 7.587 9.055 2.645 50.079 o
-6 -9 -34 7.470 8.550 2.251 68.853 o
-6 -9 -33 11.658 11.993 1.494 149.928 o
-6 -9 -32 11.245 12.053 1.474 154.058 o
-6 -9 -31 60.715 61.871 2.140 60.278 o
-6 -9 -30 16.312 13.153 1.514 143.210 o
-6 -9 -29 24.284 23.016 1.878 92.015 o
-6 -9 -28 17.904 19.261 1.393 163.216 o
-6 -9 -27 31.317 30.951 2.907 39.716 o
-6 -9 -26 4.421 4.321 1.474 160.068 o
-6 -9 -25 34.388 40.561 1.827 90.162 o
-6 -9 -23 21.416 24.248 1.918 89.105 o
-6 -9 -22 31.563 35.312 1.605 114.863 o
-6 -9 -21 4.197 4.694 1.474 160.087 o
-6 -9 -20 146.017 137.683 2.746 27.308 o
-6 -9 -19 34.650 34.585 1.433 136.034 o
-6 -9 -18 160.675 159.801 3.796 16.834 o
-6 -9 -17 87.582 90.450 2.423 42.975 o
-6 -9 -16 108.145 114.546 4.391 15.595 o
-6 -9 -15 36.551 37.603 2.594 48.335 o
-6 -9 -14 9.564 12.639 1.242 213.769 o
-6 -9 -13 62.432 62.689 2.362 51.162 o
-6 -9 -12 36.705 33.646 1.322 152.505 o
-6 -9 -11 57.580 60.660 2.403 50.713 o
-6 -9 -10 15.835 14.314 1.252 202.502 o
-6 -9 -9 6.637 6.996 1.302 200.872 o
-6 -9 -8 7.451 9.106 1.545 143.570 o
-6 -9 -7 25.447 25.954 1.524 132.071 o
-6 -9 -6 4.005 4.159 1.656 127.532 o
-6 -9 -4 52.363 54.936 1.605 97.805 o
-6 -9 -3 59.463 61.245 1.645 89.206 o
-6 -9 -2 205.525 219.592 4.018 13.135 o
-6 -9 -1 9.856 11.932 1.898 95.362 o
-6 -8 -41 76.678 72.804 2.443 45.495 o
-6 -8 -39 27.204 25.277 2.019 79.575 o
-6 -8 -38 15.418 21.865 1.968 86.610 o
-6 -8 -37 27.651 28.760 2.211 66.948 o
-6 -8 -35 12.783 13.174 2.241 68.569 o
-6 -8 -33 27.666 27.599 1.726 104.873 o
-6 -8 -32 22.292 21.522 1.494 140.326 o
-6 -8 -31 5.741 7.571 1.474 158.512 o
-6 -8 -30 16.051 17.898 1.524 140.247 o
-6 -8 -29 21.881 21.855 1.716 109.544 o
-6 -8 -28 26.691 27.155 1.433 145.315 o
-6 -8 -27 60.962 62.194 1.545 95.910 o
-6 -8 -26 27.555 27.821 1.444 142.684 o
-6 -8 -25 37.711 35.110 1.898 84.315 o
-6 -8 -24 42.059 45.194 1.817 87.275 o
-6 -8 -23 203.809 216.715 2.968 18.217 o
-6 -8 -22 7.092 7.733 1.433 166.417 o
-6 -8 -21 84.107 85.665 2.413 44.160 o
-6 -8 -20 42.765 42.782 2.201 63.371 o
-6 -8 -19 54.218 52.624 1.716 88.458 o
-6 -8 -18 22.679 22.956 1.534 133.182 o
-6 -8 -17 93.617 91.045 2.069 51.713 o
-6 -8 -16 17.473 18.140 1.272 192.823 o
-6 -8 -15 83.929 84.746 2.756 36.237 o
-6 -8 -14 32.507 33.394 1.565 119.841 o
-6 -8 -13 30.047 31.344 1.232 179.382 o
-6 -8 -12 9.117 10.155 1.383 175.966 o
-6 -8 -10 57.262 58.954 1.282 124.956 o
-6 -8 -9 59.283 64.910 1.888 72.842 o
-6 -8 -8 60.834 61.467 1.545 96.198 o
-6 -8 -7 87.470 91.257 2.140 50.874 o
-6 -8 -6 26.526 27.478 1.746 103.221 o
-6 -8 -5 59.069 57.399 1.827 77.846 o
-6 -8 -4 30.088 33.151 1.585 118.776 o
-6 -8 -3 392.033 403.914 7.874 3.640 o
-6 -8 -2 55.343 55.370 1.625 94.388 o
-6 -8 -1 38.669 42.156 1.565 113.464 o
-6 -7 -42 5.198 7.773 2.130 77.111 o
-6 -7 -41 9.562 10.620 2.090 79.240 o
-6 -7 -38 67.441 64.486 2.524 45.124 o
-6 -7 -37 12.929 15.495 2.453 57.387 o
-6 -7 -34 16.426 18.393 1.635 122.876 o
-6 -7 -33 15.835 15.334 1.656 121.011 o
-6 -7 -32 3.488 4.220 1.575 140.928 o
-6 -7 -31 37.942 37.391 1.514 121.494 o
-6 -7 -28 31.237 31.597 1.444 138.366 o
-6 -7 -27 7.262 6.986 1.403 173.545 o
-6 -7 -25 8.450 9.550 1.575 137.743 o
-6 -7 -24 15.944 15.738 1.807 102.551 o
-6 -7 -23 47.965 51.918 2.685 43.547 o
-6 -7 -22 10.437 10.559 1.585 134.954 o
-6 -7 -21 66.198 66.626 1.888 70.239 o
-6 -7 -20 31.449 32.929 1.423 140.847 o
-6 -7 -19 39.688 41.136 1.736 95.830 o
-6 -7 -18 11.012 13.053 1.494 149.995 o
-6 -7 -16 24.154 24.621 1.272 181.447 o
-6 -7 -15 15.769 16.414 1.242 204.271 o
-6 -7 -14 16.393 16.505 1.211 212.520 o
-6 -7 -13 30.159 29.023 1.232 180.734 o
-6 -7 -12 31.815 30.406 1.413 143.216 o
-6 -7 -11 38.723 39.239 1.232 163.386 o
-6 -7 -10 54.106 52.140 1.343 124.034 o
-6 -7 -9 24.631 22.733 2.221 67.375 o
-6 -7 -8 69.015 65.485 1.514 92.538 o
-6 -7 -7 36.125 38.401 1.656 105.989 o
-6 -7 -5 27.368 27.296 1.504 133.421 o
-6 -7 -4 38.160 38.078 1.545 117.401 o
-6 -7 -3 76.171 78.972 1.645 77.053 o
-6 -7 -2 25.768 28.992 2.180 68.988 o
-6 -7 -1 32.618 35.827 1.514 125.596 o
-6 -6 -43 3.787 5.290 2.241 70.016 o
-6 -6 -42 18.485 20.260 2.069 78.338 o
-6 -6 -41 27.582 30.093 2.049 76.809 o
-6 -6 -40 26.887 27.751 2.271 63.879 o
-6 -6 -37 8.535 10.145 2.100 78.685 o
-6 -6 -36 4.908 6.673 1.635 129.908 o
-6 -6 -35 11.922 13.800 1.575 135.150 o
-6 -6 -34 19.652 19.816 1.555 132.751 o
-6 -6 -33 0.939 5.461 1.847 103.203 o
-6 -6 -32 49.631 49.384 1.635 98.109 o
-6 -6 -31 12.636 13.123 1.676 119.982 o
-6 -6 -30 17.868 18.393 1.464 149.661 o
-6 -6 -29 5.231 6.329 1.474 159.119 o
-6 -6 -28 6.303 6.642 1.444 164.972 o
-6 -6 -27 147.859 150.594 3.664 18.419 o
-6 -6 -26 35.773 36.745 1.615 110.990 o
-6 -6 -25 30.478 32.011 1.585 118.879 o
-6 -6 -24 26.996 27.054 1.625 117.018 o
-6 -6 -23 19.556 18.978 1.454 150.146 o
-6 -6 -22 66.971 68.069 1.555 90.054 o
-6 -6 -21 87.899 85.654 2.635 38.287 o
-6 -6 -19 10.684 9.479 1.302 196.034 o
-6 -6 -18 14.666 14.113 1.868 96.901 o
-6 -6 -17 30.677 31.768 1.514 128.248 o
-6 -6 -16 33.554 33.878 1.423 138.740 o
-6 -6 -15 25.784 26.489 1.262 180.789 o
-6 -6 -14 6.008 6.087 1.242 221.223 o
-6 -6 -13 21.603 21.058 1.333 172.176 o
-6 -6 -12 31.770 31.102 1.302 162.749 o
-6 -6 -11 107.545 105.168 1.555 62.395 o
-6 -6 -10 26.062 24.238 1.393 154.248 o
-6 -6 -9 207.452 206.833 2.241 22.734 o
-6 -6 -8 2.645 3.755 1.666 126.496 o
-6 -6 -7 94.281 97.052 2.009 52.727 o
-6 -6 -6 16.914 17.605 2.019 82.681 o
-6 -6 -5 171.577 169.411 3.806 16.163 o
-6 -6 -4 20.040 19.968 2.403 58.784 o
-6 -6 -3 36.953 38.552 1.504 123.056 o
-6 -6 -1 70.395 70.421 1.888 68.224 o
-6 -5 -42 10.040 9.893 2.090 79.222 o
-6 -5 -41 5.896 6.279 2.120 77.843 o
-6 -5 -40 11.071 14.052 1.918 92.926 o
-6 -5 -39 7.765 10.004 2.665 49.295 o
-6 -5 -38 39.375 36.987 2.544 49.821 o
-6 -5 -36 15.338 16.737 1.605 128.117 o
-6 -5 -34 1.828 3.745 1.666 126.744 o
-6 -5 -33 19.396 19.604 1.545 134.531 o
-6 -5 -32 7.055 6.784 1.524 148.026 o
-6 -5 -31 9.692 9.509 1.494 151.745 o
-6 -5 -30 50.091 51.292 1.837 81.647 o
-6 -5 -28 26.421 25.308 1.686 110.403 o
-6 -5 -26 55.420 54.350 1.888 75.934 o
-6 -5 -25 4.325 4.694 1.726 117.277 o
-6 -5 -24 64.148 63.577 1.696 82.913 o
-6 -5 -23 1.215 4.422 1.545 147.317 o
-6 -5 -22 19.775 20.169 1.433 153.336 o
-6 -5 -21 9.350 9.247 1.403 171.342 o
-6 -5 -20 14.357 17.757 1.333 180.710 o
-6 -5 -19 39.654 39.784 1.353 141.651 o
-6 -5 -18 52.668 53.311 2.251 58.066 o
-6 -5 -17 70.631 68.372 1.595 85.276 o
-6 -5 -16 32.289 31.435 1.413 142.390 o
-6 -5 -15 16.079 16.606 1.252 200.875 o
-6 -5 -14 47.137 49.303 1.373 127.726 o
-6 -5 -12 190.210 188.329 2.261 25.137 o
-6 -5 -11 16.257 17.565 1.262 197.275 o
-6 -5 -10 32.372 29.820 1.201 184.160 o
-6 -5 -9 16.802 18.706 1.292 187.956 o
-6 -5 -8 134.420 128.093 1.807 44.319 o
-6 -5 -7 11.775 11.427 1.514 146.265 o
-6 -5 -6 37.985 37.300 2.312 59.397 o
-6 -5 -5 3.391 4.280 1.524 150.300 o
-6 -5 -4 28.509 28.679 1.484 135.232 o
-6 -5 -3 13.174 11.195 1.464 155.129 o
-6 -5 -2 41.236 39.047 1.514 118.721 o
-6 -5 -1 100.614 95.396 1.898 54.817 o
-6 -4 -44 5.717 5.865 2.211 71.696 o
-6 -4 -43 11.133 14.284 2.201 71.178 o
-6 -4 -42 4.345 5.441 2.342 64.102 o
-6 -4 -40 13.396 17.969 1.888 94.769 o
-6 -4 -38 3.827 6.572 2.180 73.850 o
-6 -4 -37 13.841 16.485 1.625 125.893 o
-6 -4 -36 18.125 18.756 1.605 126.288 o
-6 -4 -35 27.462 25.954 1.686 109.792 o
-6 -4 -34 18.565 18.938 1.787 103.380 o
-6 -4 -31 112.256 111.810 2.281 40.491 o
-6 -4 -30 108.854 106.924 2.988 28.895 o
-6 -4 -23 44.839 44.952 1.433 123.835 o
-6 -4 -22 22.145 22.511 1.373 162.378 o
-6 -4 -21 71.052 72.107 2.281 51.564 o
-6 -4 -20 44.762 45.114 1.393 128.973 o
-6 -4 -19 2.079 4.543 1.353 190.906 o
-6 -4 -18 114.258 111.528 1.817 51.228 o
-6 -4 -17 150.480 147.122 2.847 25.386 o
-6 -4 -16 17.369 17.343 1.756 107.416 o
-6 -4 -15 41.964 41.863 1.312 144.579 o
-6 -4 -14 31.057 33.464 1.645 110.903 o
-6 -4 -13 69.794 67.474 1.343 104.755 o
-6 -4 -12 279.525 274.720 1.827 16.482 o
-6 -4 -11 170.348 164.626 2.504 26.200 o
-6 -4 -10 107.876 105.612 1.403 67.484 o
-6 -4 -9 66.506 66.383 2.039 62.787 o
-6 -4 -8 48.280 53.603 1.817 83.308 o
-6 -4 -7 81.820 79.921 1.706 71.308 o
-6 -4 -6 35.105 34.423 1.746 98.292 o
-6 -4 -5 19.654 19.574 1.484 144.434 o
-6 -4 -4 40.620 38.593 1.756 94.180 o
-6 -4 -3 182.118 173.903 1.868 30.503 o
-6 -4 -2 70.063 67.444 1.605 85.138 o
-6 -4 -1 137.177 135.533 2.786 27.761 o
-6 -3 -44 6.070 9.832 2.110 78.318 o
-6 -3 -42 34.017 35.746 2.221 64.666 o
-6 -3 -41 8.427 8.449 1.968 89.439 o
-6 -3 -40 15.152 16.253 2.029 82.382 o
-6 -3 -38 4.530 4.522 2.009 86.905 o
-6 -3 -37 6.173 5.360 1.706 119.381 o
-6 -3 -36 2.757 4.038 1.918 95.594 o
-6 -3 -35 10.636 7.167 1.625 129.215 o
-6 -3 -34 4.547 7.097 1.716 118.231 o
-6 -3 -33 60.297 58.863 1.625 90.897 o
-6 -3 -32 117.617 109.317 2.362 38.197 o
-6 -3 -31 51.831 51.797 1.716 89.726 o
-6 -3 -30 32.903 29.123 1.635 112.231 o
-6 -3 -28 130.290 126.478 1.686 48.089 o
-6 -3 -27 23.795 23.248 1.514 135.531 o
-6 -3 -26 44.009 44.296 1.696 96.778 o
-6 -3 -25 23.331 23.460 1.625 119.772 o
-6 -3 -24 52.600 49.162 1.817 82.507 o
-6 -3 -23 23.715 22.108 1.403 155.226 o
-6 -3 -22 11.853 10.680 1.413 166.781 o
-6 -3 -21 32.361 31.486 1.403 143.952 o
-6 -3 -20 68.363 68.382 1.444 97.355 o
-6 -3 -19 39.512 41.459 1.353 140.994 o
-6 -3 -18 37.942 38.148 1.343 145.657 o
-6 -3 -17 35.751 32.354 1.413 139.113 o
-6 -3 -16 5.227 6.511 1.524 148.960 o
-6 -3 -15 26.346 26.408 1.444 144.156 o
-6 -3 -14 200.382 196.475 2.524 21.892 o
-6 -3 -13 215.588 210.023 1.746 24.905 o
-6 -3 -12 36.514 34.696 1.171 181.586 o
-6 -3 -11 12.032 10.711 1.191 228.858 o
-6 -3 -10 162.866 157.701 1.464 40.045 o
-6 -3 -9 30.342 28.477 1.282 169.858 o
-6 -3 -8 6.746 6.269 1.545 144.553 o
-6 -3 -7 19.831 21.633 1.484 143.632 o
-6 -3 -6 48.305 47.284 1.565 106.081 o
-6 -3 -5 189.398 178.365 4.603 11.877 o
-6 -3 -4 2.512 3.362 1.575 141.466 o
-6 -3 -3 1.918 5.169 2.221 71.476 o
-6 -3 -2 58.709 54.078 2.110 63.047 o
-6 -3 -1 89.575 84.887 1.656 69.549 o
-6 -2 -45 25.223 29.245 2.271 64.018 o
-6 -2 -44 28.071 28.760 2.080 74.821 o
-6 -2 -42 7.979 6.743 2.090 79.760 o
-6 -2 -41 11.276 9.641 1.928 92.422 o
-6 -2 -40 2.663 6.592 2.029 85.324 o
-6 -2 -37 74.583 71.986 2.211 53.338 o
-6 -2 -36 13.302 12.598 1.686 118.470 o
-6 -2 -35 9.540 9.540 1.605 132.323 o
-6 -2 -34 9.932 10.983 1.575 136.748 o
-6 -2 -33 72.737 70.664 2.372 48.415 o
-6 -2 -32 63.754 63.274 2.080 62.074 o
-6 -2 -31 5.636 6.440 1.545 145.014 o
-6 -2 -30 20.352 21.704 1.494 141.541 o
-6 -2 -29 43.203 40.945 2.160 65.532 o
-6 -2 -28 48.646 49.929 1.787 86.092 o
-6 -2 -27 148.137 142.670 2.917 25.033 o
-6 -2 -26 182.299 180.071 2.584 23.648 o
-6 -2 -25 13.359 16.606 1.857 97.924 o
-6 -2 -24 20.966 20.442 1.645 118.973 o
-6 -2 -22 18.401 18.948 1.322 178.694 o
-6 -2 -21 103.612 104.461 1.625 61.561 o
-6 -2 -20 45.188 46.557 1.625 102.156 o
-6 -2 -19 39.225 37.795 1.565 114.450 o
-6 -2 -18 32.963 31.324 1.322 157.541 o
-6 -2 -17 135.708 133.241 2.786 28.006 o
-6 -2 -16 33.744 32.879 1.595 115.534 o
-6 -2 -15 18.538 19.645 2.705 46.901 o
-6 -2 -14 198.682 192.114 1.736 28.116 o
-6 -2 -13 96.614 95.891 1.403 75.218 o
-6 -2 -12 85.878 82.798 1.322 89.383 o
-6 -2 -11 49.233 45.154 1.353 130.290 o
-6 -2 -10 141.314 133.716 2.584 29.978 o
-6 -2 -9 304.339 292.679 2.352 13.352 o
-6 -2 -8 120.400 117.847 1.968 45.207 o
-6 -2 -7 103.884 100.958 1.716 58.968 o
-6 -2 -6 218.461 210.103 5.401 8.746 o
-6 -2 -5 6.472 6.017 1.514 150.422 o
-6 -2 -4 33.582 33.697 1.767 97.154 o
-6 -2 -3 7.611 7.601 1.484 155.413 o
-6 -2 -2 140.491 136.351 2.049 37.840 o
-6 -2 -1 83.036 78.568 1.615 75.671 o
-6 -1 -45 30.258 32.122 2.695 45.851 o
-6 -1 -44 55.301 57.490 2.140 62.026 o
-6 -1 -43 14.820 17.333 2.029 82.341 o
-6 -1 -42 10.542 10.589 1.938 91.546 o
-6 -1 -41 21.747 25.207 2.100 75.136 o
-6 -1 -40 20.927 20.553 2.180 70.527 o
-6 -1 -39 39.602 40.793 1.716 97.787 o
-6 -1 -38 5.753 4.331 1.787 109.261 o
-6 -1 -37 27.507 27.185 1.656 113.026 o
-6 -1 -36 27.796 28.114 1.726 104.712 o
-6 -1 -35 64.321 60.115 1.979 67.166 o
-6 -1 -32 3.978 4.038 1.615 133.924 o
-6 -1 -31 3.542 4.260 1.595 137.405 o
-6 -1 -30 53.499 51.090 1.565 101.849 o
-6 -1 -29 5.917 5.693 1.635 129.723 o
-6 -1 -28 137.277 133.827 2.594 30.284 o
-6 -1 -27 10.027 12.508 1.605 131.482 o
-6 -1 -26 89.696 88.178 1.797 62.879 o
-6 -1 -25 169.921 168.523 2.362 27.435 o
-6 -1 -24 147.531 143.639 2.493 29.885 o
-6 -1 -23 35.593 35.423 1.545 119.861 o
-6 -1 -22 29.715 29.366 1.343 158.018 o
-6 -1 -21 286.471 278.445 1.797 16.026 o
-6 -1 -20 59.578 58.944 1.615 92.022 o
-6 -1 -18 45.474 44.690 1.343 135.323 o
-6 -1 -17 116.703 110.841 2.443 36.686 o
-6 -1 -16 9.439 9.580 1.464 157.924 o
-6 -1 -15 238.520 233.766 1.817 21.079 o
-6 -1 -14 6.758 8.459 1.403 173.389 o
-6 -1 -13 63.730 60.700 1.333 113.174 o
-6 -1 -12 130.541 126.205 1.353 55.700 o
-6 -1 -11 30.218 28.346 1.171 195.634 o
-6 -1 -10 593.457 578.998 2.584 4.306 o
-6 -1 -9 12.148 12.285 1.302 193.285 o
-6 -1 -8 307.916 294.940 4.068 9.334 o
-6 -1 -7 187.576 179.799 2.251 25.940 o
-6 -1 -6 719.939 695.220 10.741 1.578 o
-6 -1 -5 8.924 7.066 1.847 101.290 o
-6 -1 -4 268.916 260.426 2.059 16.884 o
-6 -1 -3 45.873 40.218 1.706 95.960 o
-6 -1 -2 104.339 95.830 2.514 38.064 o
-6 -1 -1 241.005 228.082 1.979 20.367 o
-5 -21 -7 16.897 14.900 2.705 47.169 o
-5 -21 -6 11.946 13.043 2.675 48.594 o
-5 -20 -15 2.458 5.744 2.857 43.263 o
-5 -20 -12 9.725 11.619 2.574 52.605 o
-5 -20 -10 19.085 23.470 2.635 49.175 o
-5 -20 -9 5.582 8.510 2.625 50.975 o
-5 -20 -8 16.821 15.889 2.039 81.317 o
-5 -20 -7 6.005 7.188 2.746 46.626 o
-5 -20 -6 5.547 7.097 2.746 46.650 o
-5 -20 -5 8.356 13.941 4.159 20.366 o
-5 -19 -6 7.325 8.126 1.726 115.910 o
-5 -19 -4 3.946 3.008 1.100 284.630 o
-5 -19 -2 13.226 14.375 2.514 54.744 o
-5 -18 -23 11.229 8.813 1.938 91.587 o
-5 -18 -21 6.993 8.217 2.059 82.118 o
-5 -18 -19 15.009 16.868 1.686 116.995 o
-5 -18 -18 7.538 5.300 2.191 72.832 o
-5 -18 -15 22.692 22.037 4.967 14.200 o
-5 -18 -11 3.705 4.533 1.948 92.469 o
-5 -18 -10 6.366 5.613 2.372 62.318 o
-5 -18 -9 5.800 4.280 0.939 379.570 o
-5 -18 -8 13.827 11.195 1.686 118.536 o
-5 -18 -6 7.748 9.570 2.635 50.434 o
-5 -18 -5 13.606 10.771 2.493 55.730 o
-5 -18 -4 14.271 11.225 2.867 42.348 o
-5 -18 -3 7.312 7.379 1.888 97.419 o
-5 -18 -1 14.139 13.608 3.200 34.080 o
-5 -17 -26 14.483 14.042 3.079 36.747 o
-5 -17 -25 0.720 5.229 1.979 90.094 o
-5 -17 -22 10.321 14.244 3.341 31.390 o
-5 -17 -21 18.006 19.554 3.008 38.192 o
-5 -17 -19 6.584 7.975 2.433 59.179 o
-5 -17 -18 3.506 4.129 1.736 116.231 o
-5 -17 -17 4.317 5.068 1.807 107.122 o
-5 -17 -16 15.864 17.313 2.372 60.846 o
-5 -17 -14 8.695 9.217 1.756 111.496 o
-5 -17 -10 27.817 22.673 3.321 31.100 o
-5 -17 -8 33.074 35.221 1.847 89.873 o
-5 -17 -6 12.899 10.902 1.605 130.575 o
-5 -17 -3 9.486 8.752 2.302 65.698 o
-5 -17 -2 9.572 5.370 1.898 96.143 o
-5 -16 -30 7.383 5.774 1.797 107.473 o
-5 -16 -29 5.148 5.916 1.756 112.947 o
-5 -16 -28 7.988 7.470 1.706 118.490 o
-5 -16 -26 15.747 13.729 2.201 70.587 o
-5 -16 -25 5.827 9.641 1.918 94.499 o
-5 -16 -24 6.964 10.054 2.312 65.322 o
-5 -16 -23 7.666 11.407 2.211 71.158 o
-5 -16 -22 17.810 19.150 2.504 54.569 o
-5 -16 -20 9.925 9.842 2.241 69.114 o
-5 -16 -19 10.598 13.699 2.069 80.338 o
-5 -16 -18 9.176 11.316 1.837 101.791 o
-5 -16 -15 13.141 14.335 1.999 85.383 o
-5 -16 -14 6.144 5.269 1.343 190.466 o
-5 -16 -13 3.772 4.734 1.292 207.423 o
-5 -16 -12 21.058 17.454 1.918 90.096 o
-5 -16 -11 10.995 11.225 1.595 132.931 o
-5 -16 -10 4.036 2.231 0.949 379.883 o
-5 -16 -8 22.493 19.897 2.897 40.843 o
-5 -16 -7 10.411 9.933 2.019 84.649 o
-5 -16 -6 58.034 62.881 3.018 34.211 o
-5 -16 -5 2.738 3.099 1.252 222.446 o
-5 -16 -4 22.396 27.105 2.443 56.301 o
-5 -16 -3 11.197 13.941 1.948 90.144 o
-5 -16 -2 5.924 8.066 1.423 169.331 o
-5 -16 -1 10.871 11.619 1.575 136.165 o
-5 -15 -31 11.205 11.256 2.029 83.577 o
-5 -15 -30 9.930 10.287 1.868 98.558 o
-5 -15 -28 33.160 38.673 2.453 53.906 o
-5 -15 -27 9.907 10.630 1.958 89.845 o
-5 -15 -26 18.669 18.605 1.847 97.164 o
-5 -15 -24 13.296 13.386 2.261 67.309 o
-5 -15 -19 12.669 11.811 1.676 120.219 o
-5 -15 -14 11.248 9.126 1.433 163.313 o
-5 -15 -13 58.631 58.298 3.331 28.794 o
-5 -15 -12 26.206 25.166 2.423 56.862 o
-5 -15 -11 8.301 8.651 1.484 154.746 o
-5 -15 -10 39.743 44.528 5.633 10.928 o
-5 -15 -9 4.915 4.351 1.444 166.432 o
-5 -15 -8 40.868 42.812 2.705 44.108 o
-5 -15 -7 32.616 34.171 2.180 67.252 o
-5 -15 -6 7.490 7.682 2.231 70.130 o
-5 -15 -5 8.638 12.073 1.696 118.879 o
-5 -15 -4 17.347 18.605 1.393 163.940 o
-5 -15 -3 23.449 23.743 2.857 41.795 o
-5 -15 -2 5.051 4.674 1.736 115.741 o
-5 -15 -1 44.363 46.901 1.958 76.206 o
-5 -14 -35 22.938 25.227 2.877 41.219 o
-5 -14 -34 6.365 7.258 2.705 47.996 o
-5 -14 -33 4.344 6.622 2.423 59.890 o
-5 -14 -30 3.352 4.391 1.968 90.669 o
-5 -14 -29 18.137 17.444 2.039 80.906 o
-5 -14 -28 16.664 26.196 3.180 34.199 o
-5 -14 -27 3.453 4.674 2.191 73.320 o
-5 -14 -26 9.546 12.780 2.009 85.378 o
-5 -14 -25 13.850 15.274 1.948 89.427 o
-5 -14 -24 11.569 12.871 1.918 92.946 o
-5 -14 -23 10.803 10.993 1.898 95.255 o
-5 -14 -22 18.315 17.666 2.180 71.171 o
-5 -14 -20 6.413 6.097 1.595 135.948 o
-5 -14 -19 59.001 64.889 2.625 43.312 o
-5 -14 -18 4.145 3.150 1.040 317.155 o
-5 -14 -17 39.964 46.053 4.088 20.323 o
-5 -14 -15 20.447 26.640 2.726 45.857 o
-5 -14 -14 17.302 16.939 1.565 133.245 o
-5 -14 -13 29.721 29.820 2.241 64.859 o
-5 -14 -12 21.195 22.410 1.585 126.689 o
-5 -14 -11 6.365 5.683 0.999 334.183 o
-5 -14 -10 18.502 19.342 1.181 217.037 o
-5 -14 -9 45.922 41.974 2.887 38.808 o
-5 -14 -8 41.552 48.909 1.433 124.861 o
-5 -14 -6 38.342 43.832 2.009 75.108 o
-5 -14 -5 28.038 31.324 2.756 44.175 o
-5 -14 -4 32.653 32.657 1.847 90.456 o
-5 -14 -3 59.535 65.788 2.352 51.746 o
-5 -14 -2 10.283 11.559 1.403 169.860 o
-5 -14 -1 76.052 79.921 3.675 23.016 o
-5 -13 -35 8.585 10.559 2.191 72.389 o
-5 -13 -34 3.489 5.532 1.898 97.347 o
-5 -13 -33 17.399 18.716 1.797 102.713 o
-5 -13 -32 3.787 3.957 1.908 96.421 o
-5 -13 -31 25.389 28.700 1.767 101.332 o
-5 -13 -30 3.889 7.208 2.090 80.292 o
-5 -13 -28 5.188 9.530 2.090 79.958 o
-5 -13 -27 24.062 26.327 3.584 26.885 o
-5 -13 -26 29.783 35.231 2.049 75.709 o
-5 -13 -23 13.676 12.831 1.979 87.111 o
-5 -13 -22 25.950 26.792 2.292 63.044 o
-5 -13 -21 50.973 41.894 2.796 40.696 o
-5 -13 -20 9.501 8.954 1.545 142.627 o
-5 -13 -19 2.424 2.736 1.191 245.769 o
-5 -13 -17 73.803 74.893 3.765 22.222 o
-5 -13 -16 28.418 32.001 2.069 75.055 o
-5 -13 -15 36.626 35.493 2.312 59.758 o
-5 -13 -14 15.311 15.889 1.020 289.150 o
-5 -13 -12 67.974 77.740 2.938 34.444 o
-5 -13 -11 129.287 135.170 3.765 18.813 o
-5 -13 -10 16.761 19.019 1.837 98.668 o
-5 -13 -9 6.059 6.955 1.171 246.919 o
-5 -13 -8 68.105 81.808 4.886 13.855 o
-5 -13 -7 105.175 113.859 2.705 33.279 o
-5 -13 -6 42.380 43.791 2.705 43.918 o
-5 -13 -5 33.436 33.747 2.645 47.137 o
-5 -13 -4 41.823 49.111 2.372 55.235 o
-5 -13 -3 6.655 8.015 1.373 181.059 o
-5 -13 -2 21.680 22.622 1.625 120.792 o
-5 -13 -1 106.318 115.626 2.938 29.459 o
-5 -12 -39 17.668 22.612 5.088 13.568 o
-5 -12 -37 48.587 49.455 2.776 41.101 o
-5 -12 -36 48.444 52.443 3.422 28.013 o
-5 -12 -35 32.124 34.918 2.867 40.591 o
-5 -12 -34 22.445 20.553 3.523 27.913 o
-5 -12 -33 2.082 5.562 2.019 86.330 o
-5 -12 -31 5.306 5.199 1.958 91.201 o
-5 -12 -30 23.612 26.822 2.514 53.227 o
-5 -12 -28 22.441 22.723 1.878 92.599 o
-5 -12 -27 17.343 22.168 2.029 81.350 o
-5 -12 -26 29.963 32.384 3.503 27.839 o
-5 -12 -25 8.315 11.256 2.049 82.466 o
-5 -12 -24 4.398 5.219 1.090 287.196 o
-5 -12 -23 22.883 25.500 2.241 66.297 o
-5 -12 -22 10.156 12.275 2.150 74.743 o
-5 -12 -20 19.480 19.655 1.605 125.397 o
-5 -12 -19 212.170 226.073 7.127 5.694 o
-5 -12 -18 11.934 12.285 1.423 163.952 o
-5 -12 -17 85.712 89.894 3.907 20.170 o
-5 -12 -16 118.483 120.734 2.594 33.196 o
-5 -12 -15 70.691 75.862 3.039 32.403 o
-5 -12 -14 95.740 100.504 4.341 16.390 o
-5 -12 -13 33.566 36.533 1.373 145.625 o
-5 -12 -12 9.148 10.438 1.201 229.215 o
-5 -12 -10 11.069 11.488 0.979 327.087 o
-5 -12 -9 5.613 7.753 1.100 278.068 o
-5 -12 -8 8.292 7.218 1.413 170.411 o
-5 -12 -7 13.083 14.405 1.565 136.075 o
-5 -12 -6 20.027 19.685 2.080 77.382 o
-5 -12 -5 3.238 3.705 1.333 196.100 o
-5 -12 -4 21.468 21.229 1.383 161.474 o
-5 -12 -3 68.000 73.591 2.463 46.165 o
-5 -12 -2 66.833 72.804 1.575 87.444 o
-5 -12 -1 155.744 169.280 5.532 9.519 o
-5 -11 -40 31.282 35.100 2.564 50.085 o
-5 -11 -39 35.589 42.116 3.109 34.448 o
-5 -11 -37 12.921 13.073 2.090 78.513 o
-5 -11 -36 49.641 50.535 2.705 42.873 o
-5 -11 -35 23.579 29.901 2.039 78.434 o
-5 -11 -34 16.526 18.585 1.979 85.893 o
-5 -11 -32 15.952 17.020 2.514 54.405 o
-5 -11 -31 16.918 19.957 3.765 24.618 o
-5 -11 -30 20.054 24.066 1.948 86.924 o
-5 -11 -29 4.694 4.654 2.029 85.169 o
-5 -11 -28 75.633 86.220 4.361 16.888 o
-5 -11 -27 11.633 12.114 1.817 103.227 o
-5 -11 -26 0.772 2.594 1.242 228.112 o
-5 -11 -25 44.291 50.434 3.170 32.541 o
-5 -11 -24 47.587 48.748 1.918 77.532 o
-5 -11 -23 8.784 9.994 1.131 257.468 o
-5 -11 -22 41.063 42.136 2.019 73.973 o
-5 -11 -21 195.949 207.640 2.917 19.262 o
-5 -11 -20 93.524 99.898 4.321 16.586 o
-5 -11 -19 137.381 148.899 3.099 23.774 o
-5 -11 -18 161.076 162.284 2.938 23.075 o
-5 -11 -17 5.188 6.299 1.756 112.885 o
-5 -11 -16 129.555 132.282 2.594 31.237 o
-5 -11 -15 17.233 18.090 1.635 122.580 o
-5 -11 -14 7.090 5.895 1.393 176.466 o
-5 -11 -13 12.662 11.942 1.151 241.834 o
-5 -11 -12 61.391 67.221 2.180 57.813 o
-5 -11 -11 6.602 7.632 1.433 166.749 o
-5 -11 -10 9.755 10.418 1.040 297.948 o
-5 -11 -9 72.766 77.266 1.948 63.572 o
-5 -11 -8 96.775 104.229 4.674 14.337 o
-5 -11 -7 49.943 50.010 2.665 44.023 o
-5 -11 -6 14.983 16.263 1.938 89.949 o
-5 -11 -5 3.405 4.381 1.484 158.427 o
-5 -11 -4 10.883 12.891 1.343 183.483 o
-5 -11 -3 100.597 103.532 3.059 28.695 o
-5 -11 -2 401.801 431.664 10.256 2.474 o
-5 -11 -1 181.485 198.403 3.483 16.956 o
-5 -10 -40 12.436 13.002 2.271 66.855 o
-5 -10 -39 34.883 38.532 2.110 70.390 o
-5 -10 -38 83.302 75.903 3.170 29.317 o
-5 -10 -37 13.273 15.869 1.908 93.149 o
-5 -10 -36 16.881 20.462 1.868 95.448 o
-5 -10 -35 13.307 13.366 1.979 87.131 o
-5 -10 -34 23.806 20.129 2.100 75.229 o
-5 -10 -33 92.566 95.719 2.776 34.355 o
-5 -10 -31 20.465 24.248 2.170 70.919 o
-5 -10 -30 29.440 30.850 2.049 76.297 o
-5 -10 -29 8.345 8.853 2.453 58.052 o
-5 -10 -28 15.865 17.686 1.433 157.138 o
-5 -10 -27 20.721 20.644 1.333 173.242 o
-5 -10 -26 37.771 37.906 1.938 80.886 o
-5 -10 -25 3.605 2.978 1.242 225.230 o
-5 -10 -24 15.163 13.618 1.312 187.005 o
-5 -10 -23 11.662 11.054 1.312 191.579 o
-5 -10 -22 130.850 134.635 3.291 22.798 o
-5 -10 -21 34.061 36.008 2.665 46.313 o
-5 -10 -20 144.705 161.699 2.897 24.748 o
-5 -10 -19 137.696 144.447 3.331 21.722 o
-5 -10 -18 84.172 87.310 1.393 84.933 o
-5 -10 -17 11.996 12.831 1.141 246.061 o
-5 -10 -16 112.685 112.991 3.160 26.124 o
-5 -10 -15 134.797 139.510 2.382 33.235 o
-5 -10 -14 4.464 5.895 1.383 180.760 o
-5 -10 -13 9.955 11.781 1.020 306.684 o
-5 -10 -12 37.134 39.461 1.333 147.442 o
-5 -10 -11 70.167 73.036 2.746 38.540 o
-5 -10 -10 12.014 11.599 1.070 277.168 o
-5 -10 -9 69.101 71.370 2.221 54.171 o
-5 -10 -8 22.774 23.814 1.504 137.610 o
-5 -10 -7 8.143 10.933 1.312 194.862 o
-5 -10 -6 26.887 29.053 1.221 187.361 o
-5 -10 -5 13.772 15.021 1.635 124.784 o
-5 -10 -4 372.267 386.722 8.520 3.382 o
-5 -10 -3 32.563 38.986 1.898 85.333 o
-5 -10 -2 12.715 13.537 1.343 181.608 o
-5 -10 -1 179.192 196.253 3.574 16.598 o
-5 -9 -41 8.810 8.873 3.008 38.777 o
-5 -9 -39 37.676 38.603 2.231 63.224 o
-5 -9 -38 24.995 28.165 1.928 86.751 o
-5 -9 -37 10.384 11.569 2.039 82.890 o
-5 -9 -36 6.604 8.601 1.878 98.468 o
-5 -9 -35 38.639 43.367 1.888 83.431 o
-5 -9 -34 9.319 12.396 2.090 79.141 o
-5 -9 -33 6.412 6.400 2.090 80.005 o
-5 -9 -32 6.041 6.208 1.928 93.818 o
-5 -9 -31 12.395 13.275 1.847 99.648 o
-5 -9 -29 52.263 53.694 1.454 112.651 o
-5 -9 -28 21.551 22.521 1.817 98.670 o
-5 -9 -27 6.820 8.086 1.635 128.961 o
-5 -9 -26 13.378 15.576 1.635 124.834 o
-5 -9 -25 20.409 19.513 1.615 123.553 o
-5 -9 -24 7.462 7.955 1.191 236.608 o
-5 -9 -23 72.995 72.602 1.999 61.963 o
-5 -9 -22 62.396 66.434 2.261 54.499 o
-5 -9 -21 58.313 60.347 3.039 33.883 o
-5 -9 -20 20.509 24.218 1.716 109.621 o
-5 -9 -19 81.119 84.736 1.827 65.079 o
-5 -9 -18 65.499 69.785 1.746 77.832 o
-5 -9 -17 122.750 129.870 2.160 39.563 o
-5 -9 -16 18.550 18.675 1.151 227.298 o
-5 -9 -15 21.840 22.421 1.262 187.915 o
-5 -9 -14 29.619 29.578 1.110 211.752 o
-5 -9 -13 27.302 27.781 1.141 208.730 o
-5 -9 -12 29.774 28.811 1.615 116.367 o
-5 -9 -11 51.518 52.715 1.676 92.876 o
-5 -9 -10 96.375 94.952 2.059 50.920 o
-5 -9 -9 41.132 40.914 1.736 95.249 o
-5 -9 -8 114.157 115.707 3.341 23.864 o
-5 -9 -7 34.513 34.867 1.413 139.098 o
-5 -9 -6 4.859 5.976 1.494 155.227 o
-5 -9 -5 13.368 13.406 1.464 154.300 o
-5 -9 -4 41.044 45.134 1.817 87.670 o
-5 -9 -3 77.742 80.173 1.494 84.724 o
-5 -9 -2 28.906 35.180 2.342 59.533 o
-5 -9 -1 179.072 186.653 3.604 16.641 o
-5 -8 -42 3.700 8.167 2.423 59.880 o
-5 -8 -40 13.807 13.527 2.473 56.487 o
-5 -8 -38 23.435 26.055 2.100 74.724 o
-5 -8 -36 42.641 48.829 2.392 54.318 o
-5 -8 -35 49.065 50.191 2.251 59.054 o
-5 -8 -33 20.415 18.463 2.191 70.160 o
-5 -8 -32 7.588 7.834 1.898 96.302 o
-5 -8 -31 31.495 32.061 1.868 89.234 o
-5 -8 -30 5.175 4.452 1.474 159.643 o
-5 -8 -29 10.704 11.670 1.312 192.185 o
-5 -8 -28 20.563 22.683 1.787 102.074 o
-5 -8 -27 33.917 33.596 1.343 151.811 o
-5 -8 -26 64.943 63.708 1.575 90.908 o
-5 -8 -25 116.428 114.697 1.746 52.078 o
-5 -8 -24 25.856 26.095 1.221 190.696 o
-5 -8 -23 40.584 41.227 1.242 158.088 o
-5 -8 -22 6.405 8.046 1.555 142.488 o
-5 -8 -21 25.256 26.519 1.868 92.096 o
-5 -8 -20 41.800 43.832 1.232 156.804 o
-5 -8 -19 12.224 15.839 1.292 194.213 o
-5 -8 -18 93.465 95.527 1.393 77.418 o
-5 -8 -17 58.488 60.953 1.302 120.674 o
-5 -8 -16 176.777 182.807 2.655 23.425 o
-5 -8 -15 30.715 32.970 1.131 201.533 o
-5 -8 -14 126.185 124.853 2.504 33.451 o
-5 -8 -13 31.637 30.073 1.090 213.326 o
-5 -8 -12 62.168 62.537 1.898 71.712 o
-5 -8 -11 29.229 29.023 1.232 181.934 o
-5 -8 -10 79.749 76.488 2.180 52.828 o
-5 -8 -9 211.941 208.337 4.048 12.993 o
-5 -8 -8 81.962 81.950 2.473 43.182 o
-5 -8 -7 4.496 4.129 1.242 223.775 o
-5 -8 -6 233.980 231.020 8.066 4.536 o
-5 -8 -5 44.890 44.397 2.130 66.383 o
-5 -8 -4 11.646 11.993 1.292 196.731 o
-5 -8 -2 200.975 201.139 3.725 14.849 o
-5 -8 -1 30.651 33.908 1.353 153.047 o
-5 -7 -44 13.236 14.284 2.191 71.531 o
-5 -7 -42 15.669 18.736 4.300 18.963 o
-5 -7 -41 5.743 8.732 2.312 65.502 o
-5 -7 -40 5.460 7.511 2.019 85.676 o
-5 -7 -39 7.612 7.248 2.251 68.907 o
-5 -7 -38 9.674 7.854 1.958 90.161 o
-5 -7 -37 24.572 25.853 1.878 91.506 o
-5 -7 -36 19.015 17.353 2.039 80.739 o
-5 -7 -33 6.218 9.802 1.898 96.382 o
-5 -7 -32 5.108 5.815 1.555 143.546 o
-5 -7 -31 61.725 63.496 1.797 77.548 o
-5 -7 -30 27.466 27.821 1.464 139.457 o
-5 -7 -29 3.050 3.644 1.696 121.963 o
-5 -7 -28 13.088 14.526 1.302 191.261 o
-5 -7 -27 32.541 31.930 1.322 157.664 o
-5 -7 -26 110.620 112.002 1.837 51.600 o
-5 -7 -25 22.991 24.016 1.252 188.099 o
-5 -7 -24 4.928 4.724 1.242 223.038 o
-5 -7 -23 15.237 16.868 1.555 135.970 o
-5 -7 -22 4.791 4.391 1.676 124.240 o
-5 -7 -21 17.514 18.221 1.676 117.022 o
-5 -7 -20 22.246 20.775 1.252 190.984 o
-5 -7 -19 68.219 68.948 1.968 65.220 o
-5 -7 -18 84.120 84.140 1.363 87.678 o
-5 -7 -16 73.854 73.430 1.756 73.178 o
-5 -7 -15 82.986 86.755 2.584 39.973 o
-5 -7 -14 16.146 18.817 1.262 196.683 o
-5 -7 -13 5.934 7.056 1.060 298.540 o
-5 -7 -12 55.605 56.571 1.151 144.281 o
-5 -7 -11 93.804 92.761 1.847 58.906 o
-5 -7 -10 16.705 16.475 1.020 285.118 o
-5 -7 -9 41.280 42.378 1.686 99.462 o
-5 -7 -8 22.456 22.209 1.211 200.534 o
-5 -7 -7 29.683 28.831 1.221 183.801 o
-5 -7 -6 86.009 83.827 2.110 53.015 o
-5 -7 -5 41.574 44.801 1.373 134.621 o
-5 -7 -4 17.521 15.930 1.484 147.013 o
-5 -7 -3 84.624 87.068 2.281 47.603 o
-5 -7 -2 16.394 16.586 1.635 123.295 o
-5 -7 -1 19.238 22.400 1.302 180.910 o
-5 -6 -45 20.055 23.157 2.180 70.458 o
-5 -6 -44 5.220 7.622 2.211 71.654 o
-5 -6 -43 10.247 12.275 2.140 75.418 o
-5 -6 -42 5.525 5.673 2.443 58.861 o
-5 -6 -40 27.984 31.688 1.958 83.064 o
-5 -6 -38 5.747 7.410 2.059 82.363 o
-5 -6 -37 10.076 10.367 1.888 96.481 o
-5 -6 -36 1.666 4.159 1.999 88.234 o
-5 -6 -35 22.199 26.085 1.958 85.307 o
-5 -6 -34 38.772 39.935 3.008 36.518 o
-5 -6 -33 34.147 31.728 2.534 51.072 o
-5 -6 -32 9.416 8.389 1.444 162.552 o
-5 -6 -31 12.763 12.396 1.464 155.008 o
-5 -6 -30 57.435 53.856 2.029 67.407 o
-5 -6 -29 52.975 53.957 2.241 58.377 o
-5 -6 -28 53.826 54.583 1.403 116.472 o
-5 -6 -27 18.290 20.412 1.292 185.455 o
-5 -6 -26 37.160 37.795 1.322 149.924 o
-5 -6 -25 37.812 36.987 1.292 154.846 o
-5 -6 -24 67.082 66.091 1.484 95.793 o
-5 -6 -22 83.798 87.603 1.595 74.312 o
-5 -6 -20 32.353 32.172 1.221 178.076 o
-5 -6 -19 46.914 45.073 1.232 149.973 o
-5 -6 -18 20.491 20.896 1.403 158.376 o
-5 -6 -17 47.185 46.376 1.312 137.069 o
-5 -6 -16 147.507 144.729 2.473 30.079 o
-5 -6 -15 38.356 38.088 1.151 180.693 o
-5 -6 -13 132.594 128.396 1.706 46.801 o
-5 -6 -12 75.381 77.710 1.201 107.468 o
-5 -6 -11 74.119 73.945 1.171 112.748 o
-5 -6 -10 183.057 181.707 2.312 25.794 o
-5 -6 -9 16.653 15.728 1.302 187.065 o
-5 -6 -8 110.842 109.670 1.312 68.393 o
-5 -6 -7 36.313 37.704 1.242 165.403 o
-5 -6 -6 29.853 29.961 1.696 106.685 o
-5 -6 -5 92.630 91.318 1.898 57.660 o
-5 -6 -4 129.149 129.809 2.039 40.705 o
-5 -6 -3 31.876 32.192 2.423 55.732 o
-5 -6 -1 7.098 8.096 1.292 202.970 o
-5 -5 -46 7.983 6.905 2.281 67.096 o
-5 -5 -45 11.002 10.983 2.201 71.410 o
-5 -5 -43 27.133 27.296 2.403 57.520 o
-5 -5 -42 9.890 11.336 2.403 60.236 o
-5 -5 -40 7.245 8.217 1.968 89.677 o
-5 -5 -39 50.885 53.906 1.999 70.859 o
-5 -5 -38 27.694 30.537 1.908 87.299 o
-5 -5 -36 40.545 44.336 3.806 23.311 o
-5 -5 -34 43.112 48.395 2.827 40.303 o
-5 -5 -33 28.409 27.751 1.534 128.161 o
-5 -5 -32 20.552 22.098 1.454 148.316 o
-5 -5 -31 34.898 34.444 1.534 121.896 o
-5 -5 -30 12.300 14.425 1.444 158.721 o
-5 -5 -29 56.633 56.127 2.059 65.770 o
-5 -5 -28 12.066 11.326 1.423 164.194 o
-5 -5 -27 13.998 14.748 1.504 145.893 o
-5 -5 -26 30.168 29.739 1.312 163.214 o
-5 -5 -25 110.591 111.265 1.989 47.679 o
-5 -5 -24 56.989 55.966 1.928 72.753 o
-5 -5 -23 43.668 43.660 1.433 125.260 o
-5 -5 -21 99.610 99.525 1.797 57.841 o
-5 -5 -20 151.020 151.695 2.059 34.640 o
-5 -5 -19 38.420 38.724 1.221 165.985 o
-5 -5 -18 89.378 87.159 1.565 73.355 o
-5 -5 -17 11.018 9.358 1.242 213.979 o
-5 -5 -16 15.383 17.070 1.121 244.693 o
-5 -5 -15 9.008 9.681 1.171 241.098 o
-5 -5 -14 15.147 16.111 1.090 257.907 o
-5 -5 -13 60.614 58.651 1.272 123.037 o
-5 -5 -12 3.983 5.542 1.191 242.345 o
-5 -5 -11 182.294 179.284 1.686 31.842 o
-5 -5 -10 111.807 106.510 1.423 64.867 o
-5 -5 -9 129.389 129.042 1.847 44.547 o
-5 -5 -8 27.940 28.932 1.221 186.045 o
-5 -5 -7 48.360 45.952 1.373 128.120 o
-5 -5 -6 14.778 14.920 1.777 106.378 o
-5 -5 -5 12.919 10.549 1.292 196.182 o
-5 -5 -4 52.532 48.617 1.353 125.790 o
-5 -5 -3 56.345 59.368 1.373 115.741 o
-5 -5 -2 70.277 68.927 2.483 45.581 o
-5 -5 -1 101.849 95.537 3.846 20.030 o
-5 -4 -46 8.166 9.933 2.251 68.701 o
-5 -4 -45 6.332 9.731 2.201 72.058 o
-5 -4 -43 30.178 30.769 2.120 71.606 o
-5 -4 -42 25.987 29.527 2.110 73.214 o
-5 -4 -41 36.467 41.308 1.989 77.278 o
-5 -4 -40 6.550 5.340 2.039 84.012 o
-5 -4 -39 13.880 19.776 1.898 93.464 o
-5 -4 -38 17.414 17.555 1.878 94.736 o
-5 -4 -37 7.200 8.550 1.797 107.164 o
-5 -4 -36 104.345 104.845 3.463 23.421 o
-5 -4 -35 13.280 14.637 2.170 72.792 o
-5 -4 -34 10.589 10.489 1.756 110.742 o
-5 -4 -33 50.604 47.102 1.545 106.737 o
-5 -4 -32 49.529 47.738 1.797 85.427 o
-5 -4 -30 74.329 72.895 1.928 64.668 o
-5 -4 -29 55.383 53.826 1.504 105.460 o
-5 -4 -28 3.839 3.816 1.484 158.353 o
-5 -4 -27 32.390 32.566 1.343 153.815 o
-5 -4 -26 83.456 82.162 1.756 67.863 o
-5 -4 -25 29.994 29.770 1.292 167.438 o
-5 -4 -24 50.317 52.544 1.474 112.342 o
-5 -4 -23 8.148 9.025 1.464 158.852 o
-5 -4 -22 175.471 177.063 3.917 15.281 o
-5 -4 -21 22.966 22.309 1.242 191.746 o
-5 -4 -20 186.667 189.661 1.686 30.383 o
-5 -4 -19 70.824 72.481 1.413 96.675 o
-5 -4 -18 10.693 9.681 1.201 227.734 o
-5 -4 -17 5.877 5.885 1.302 202.022 o
-5 -4 -16 134.599 131.313 1.363 53.178 o
-5 -4 -15 56.917 54.653 1.292 126.173 o
-5 -4 -14 40.640 41.197 1.282 151.173 o
-5 -4 -13 4.692 2.796 1.201 239.167 o
-5 -4 -12 17.784 19.937 1.070 257.101 o
-5 -4 -11 100.544 96.930 1.322 76.445 o
-5 -4 -10 23.995 22.713 1.050 248.878 o
-5 -4 -9 127.961 124.681 1.726 48.046 o
-5 -4 -8 72.957 69.715 1.383 98.438 o
-5 -4 -7 14.146 13.618 1.090 262.159 o
-5 -4 -6 2.531 3.422 1.221 233.460 o
-5 -4 -5 5.454 7.591 1.524 148.599 o
-5 -4 -4 334.488 324.498 1.968 12.179 o
-5 -4 -3 65.847 65.697 1.403 103.252 o
-5 -4 -2 3.984 3.967 1.322 198.375 o
-5 -4 -1 186.224 181.697 1.928 28.836 o
-5 -3 -46 9.754 11.236 2.342 63.346 o
-5 -3 -45 49.977 51.272 2.362 54.177 o
-5 -3 -44 10.509 11.034 2.322 64.362 o
-5 -3 -41 31.128 31.910 1.958 82.178 o
-5 -3 -40 15.581 17.181 1.918 91.506 o
-5 -3 -39 10.776 10.872 1.898 95.274 o
-5 -3 -38 3.492 4.906 2.059 82.857 o
-5 -3 -37 40.158 38.764 1.787 91.720 o
-5 -3 -36 48.366 50.535 2.766 41.340 o
-5 -3 -34 68.770 69.049 1.726 77.823 o
-5 -3 -33 11.451 11.215 1.484 152.210 o
-5 -3 -32 6.790 6.299 1.474 158.287 o
-5 -3 -30 7.958 9.045 1.514 148.922 o
-5 -3 -29 20.033 18.706 1.373 165.917 o
-5 -3 -28 13.167 12.245 1.353 179.279 o
-5 -3 -27 65.670 64.102 1.979 66.190 o
-5 -3 -26 21.137 22.421 1.302 178.888 o
-5 -3 -25 6.364 6.925 1.343 189.653 o
-5 -3 -24 64.481 64.960 1.504 96.178 o
-5 -3 -23 25.561 25.429 1.454 143.414 o
-5 -3 -22 57.385 56.844 1.504 103.184 o
-5 -3 -21 82.875 81.203 1.363 89.387 o
-5 -3 -20 177.480 172.793 2.372 26.297 o
-5 -3 -19 40.288 40.087 1.181 170.346 o
-5 -3 -18 242.403 236.622 1.524 21.863 o
-5 -3 -17 54.912 53.805 1.161 145.468 o
-5 -3 -16 17.295 16.788 1.201 214.245 o
-5 -3 -15 142.993 139.460 1.403 48.450 o
-5 -3 -14 54.954 51.635 1.171 145.347 o
-5 -3 -13 5.809 6.562 1.080 288.726 o
-5 -3 -12 45.616 45.881 1.635 101.149 o
-5 -3 -11 99.790 102.331 1.645 62.631 o
-5 -3 -10 5.179 5.078 1.060 301.857 o
-5 -3 -9 11.682 10.589 0.959 338.859 o
-5 -3 -8 4.532 5.936 1.020 325.571 o
-5 -3 -7 116.784 111.204 1.676 54.424 o
-5 -3 -6 99.238 95.517 1.504 69.714 o
-5 -3 -5 225.628 218.351 4.149 12.091 o
-5 -3 -4 34.822 33.252 1.474 130.533 o
-5 -3 -3 88.966 87.209 1.726 66.231 o
-5 -3 -2 422.933 407.931 2.110 8.118 o
-5 -3 -1 202.350 189.379 4.694 11.162 o
-5 -2 -47 11.729 10.529 2.493 55.891 o
-5 -2 -46 27.747 28.982 2.423 56.449 o
-5 -2 -45 28.529 29.992 2.392 57.625 o
-5 -2 -44 13.889 16.202 2.362 61.622 o
-5 -2 -41 48.193 46.527 1.999 72.658 o
-5 -2 -40 23.839 26.226 2.039 78.784 o
-5 -2 -39 17.221 21.078 1.999 83.838 o
-5 -2 -38 12.156 10.165 1.787 106.746 o
-5 -2 -37 6.889 5.199 2.029 84.796 o
-5 -2 -35 1.709 3.977 1.625 133.066 o
-5 -2 -34 74.320 72.763 2.080 58.242 o
-5 -2 -33 10.286 9.489 1.484 153.389 o
-5 -2 -32 14.017 15.455 1.454 155.192 o
-5 -2 -31 16.447 16.727 1.514 142.082 o
-5 -2 -30 22.553 22.521 1.413 154.089 o
-5 -2 -29 81.358 78.114 2.372 46.340 o
-5 -2 -28 148.945 144.850 2.746 26.701 o
-5 -2 -27 71.664 69.755 1.534 88.388 o
-5 -2 -26 99.377 98.465 2.554 37.724 o
-5 -2 -25 31.476 30.375 1.464 135.545 o
-5 -2 -24 56.602 55.037 1.676 89.854 o
-5 -2 -23 67.762 65.909 2.120 59.021 o
-5 -2 -22 9.712 12.346 1.413 167.701 o
-5 -2 -21 15.569 15.819 1.343 178.036 o
-5 -2 -20 63.353 64.677 1.252 119.728 o
-5 -2 -19 8.345 9.095 1.151 250.439 o
-5 -2 -18 33.962 33.515 1.151 190.893 o
-5 -2 -17 16.515 16.949 1.151 231.911 o
-5 -2 -16 160.700 155.440 1.494 40.378 o
-5 -2 -15 56.516 56.612 1.201 136.587 o
-5 -2 -14 29.838 30.547 1.181 192.048 o
-5 -2 -13 209.451 202.674 3.452 15.767 o
-5 -2 -12 259.895 252.300 3.109 13.948 o
-5 -2 -11 12.533 11.851 1.201 223.947 o
-5 -2 -10 343.025 341.195 3.634 8.845 o
-5 -2 -9 473.529 460.475 4.129 5.375 o
-5 -2 -8 77.448 74.793 1.252 103.093 o
-5 -2 -7 445.270 432.896 5.259 4.984 o
-5 -2 -6 278.654 265.261 4.109 10.247 o
-5 -2 -5 156.356 145.274 1.615 40.737 o
-5 -2 -4 88.926 86.603 1.494 77.153 o
-5 -2 -3 264.164 253.218 1.817 18.263 o
-5 -2 -2 104.055 98.869 2.241 43.987 o
-5 -2 -1 189.691 181.162 1.888 28.775 o
-5 -1 -47 6.486 4.997 2.362 62.862 o
-5 -1 -46 18.445 20.432 2.342 61.890 o
-5 -1 -44 13.622 12.982 2.090 78.405 o
-5 -1 -43 57.441 56.087 3.150 31.981 o
-5 -1 -42 16.982 17.202 2.292 64.918 o
-5 -1 -40 18.488 20.069 2.332 62.421 o
-5 -1 -38 58.671 58.429 2.403 50.717 o
-5 -1 -36 23.778 25.257 2.130 72.770 o
-5 -1 -35 14.601 13.860 1.534 140.484 o
-5 -1 -34 73.142 70.815 1.746 74.521 o
-5 -1 -33 21.528 20.381 1.484 142.915 o
-5 -1 -32 13.224 14.032 1.464 154.192 o
-5 -1 -31 240.587 231.262 3.816 12.602 o
-5 -1 -30 35.233 36.836 2.019 76.181 o
-5 -1 -29 198.903 193.487 3.584 15.764 o
-5 -1 -28 35.694 36.160 1.393 140.664 o
-5 -1 -27 53.837 52.221 1.565 101.315 o
-5 -1 -26 155.578 150.282 2.423 29.433 o
-5 -1 -25 220.737 214.919 3.493 14.850 o
-5 -1 -24 42.848 43.539 1.504 117.304 o
-5 -1 -23 10.348 12.891 1.585 134.466 o
-5 -1 -22 68.088 64.607 1.514 93.344 o
-5 -1 -21 45.784 44.498 1.746 91.588 o
-5 -1 -20 8.863 8.399 1.171 242.180 o
-5 -1 -19 9.259 8.742 1.232 219.639 o
-5 -1 -18 125.915 120.845 2.009 42.837 o
-5 -1 -17 97.979 96.618 1.423 73.461 o
-5 -1 -16 31.687 32.889 1.181 187.643 o
-5 -1 -15 151.367 148.979 1.423 44.467 o
-5 -1 -14 455.072 442.133 5.421 4.747 o
-5 -1 -13 237.708 235.512 1.635 21.890 o
-5 -1 -12 185.820 183.928 2.130 26.953 o
-5 -1 -11 915.744 908.422 8.692 1.400 o
-5 -1 -10 5.757 7.773 1.080 287.736 o
-5 -1 -9 318.734 304.409 1.534 14.079 o
-5 -1 -8 98.996 94.205 1.938 54.123 o
-5 -1 -7 1199.520 1177.280 10.771 0.853 o
-5 -1 -6 224.723 213.364 1.938 22.665 o
-5 -1 -5 189.079 182.020 1.696 30.502 o
-5 -1 -4 227.596 224.044 1.777 22.742 o
-5 -1 -3 181.972 172.430 2.665 23.342 o
-5 -1 -2 201.933 188.440 4.866 10.630 o
-5 -1 -1 69.109 63.880 2.756 38.894 o
-4 -21 -7 7.052 6.814 2.019 85.478 o
-4 -21 -2 8.016 6.077 2.766 45.886 o
-4 -20 -20 16.114 18.756 2.443 57.395 o
-4 -20 -14 11.090 13.911 6.895 7.437 o
-4 -20 -11 13.068 14.940 2.302 64.972 o
-4 -20 -10 10.567 11.700 1.948 90.509 o
-4 -20 -9 11.205 6.945 2.837 43.490 o
-4 -20 -7 17.928 15.213 2.847 42.647 o
-4 -20 -6 6.771 6.491 2.948 40.489 o
-4 -20 -5 8.693 11.559 2.352 62.900 o
-4 -20 -4 17.500 14.617 2.362 61.317 o
-4 -20 -1 8.279 6.875 1.191 236.258 o
-4 -19 -23 12.727 14.597 2.574 52.286 o
-4 -19 -20 2.622 5.269 2.322 65.366 o
-4 -19 -18 12.412 12.528 1.746 111.077 o
-4 -19 -14 14.928 11.781 2.029 82.851 o
-4 -19 -13 13.494 12.043 1.857 98.487 o
-4 -19 -12 8.434 4.078 1.575 138.941 o
-4 -19 -11 6.522 5.219 1.151 255.820 o
-4 -19 -9 49.833 56.844 4.210 18.923 o
-4 -19 -7 6.294 4.371 1.958 91.101 o
-4 -19 -6 6.406 4.765 1.908 95.850 o
-4 -19 -5 13.194 14.274 2.261 67.268 o
-4 -19 -1 6.331 7.450 1.201 234.532 o
-4 -18 -28 1.707 5.855 2.352 63.752 o
-4 -18 -27 29.832 34.595 2.705 45.462 o
-4 -18 -26 8.617 9.994 3.695 25.790 o
-4 -18 -24 14.083 14.123 3.473 29.004 o
-4 -18 -22 15.928 21.976 4.805 15.208 o
-4 -18 -21 6.374 9.822 2.413 60.104 o
-4 -18 -19 7.622 5.794 2.312 65.463 o
-4 -18 -18 8.134 8.409 1.444 163.340 o
-4 -18 -16 7.535 8.015 1.534 145.622 o
-4 -18 -10 22.695 17.343 3.372 30.454 o
-4 -18 -9 48.982 59.004 2.100 65.291 o
-4 -18 -7 11.030 13.537 4.260 19.395 o
-4 -18 -6 24.032 20.038 3.846 23.483 o
-4 -18 -5 6.913 5.754 1.534 146.450 o
-4 -18 -3 6.874 3.543 1.302 202.173 o
-4 -18 -2 3.189 3.190 1.504 154.644 o
-4 -18 -1 5.167 5.966 1.262 215.338 o
-4 -17 -29 25.899 26.509 2.776 43.898 o
-4 -17 -28 18.138 15.556 2.564 52.229 o
-4 -17 -27 5.496 9.176 2.221 70.898 o
-4 -17 -26 3.294 4.906 2.312 65.893 o
-4 -17 -25 24.519 32.021 3.049 36.619 o
-4 -17 -22 15.926 15.374 2.726 46.536 o
-4 -17 -21 7.799 6.824 2.049 82.898 o
-4 -17 -20 8.855 5.845 2.019 85.263 o
-4 -17 -18 28.086 29.709 2.029 78.130 o
-4 -17 -17 4.162 5.381 1.232 227.055 o
-4 -17 -12 9.621 10.640 1.847 100.689 o
-4 -17 -11 18.406 16.182 2.736 46.021 o
-4 -17 -10 60.522 60.650 8.782 4.522 o
-4 -17 -9 56.969 63.658 4.149 19.215 o
-4 -17 -8 13.783 9.116 1.534 142.197 o
-4 -17 -7 13.495 10.630 2.443 58.018 o
-4 -17 -6 6.319 8.853 2.403 60.647 o
-4 -17 -5 0.990 3.008 1.221 235.230 o
-4 -17 -4 3.542 3.261 0.878 440.791 o
-4 -17 -3 12.345 9.943 1.232 215.348 o
-4 -17 -2 60.002 70.058 5.895 9.813 o
-4 -17 -1 6.681 7.854 1.292 203.466 o
-4 -16 -33 14.781 14.193 4.563 16.890 o
-4 -16 -32 9.797 11.549 2.837 43.449 o
-4 -16 -30 2.642 5.108 2.352 63.708 o
-4 -16 -29 6.183 6.239 2.261 68.501 o
-4 -16 -28 9.652 6.218 2.231 69.970 o
-4 -16 -27 7.562 6.289 1.706 118.811 o
-4 -16 -26 12.839 11.387 2.009 84.898 o
-4 -16 -25 4.599 5.360 1.444 166.325 o
-4 -16 -24 6.147 8.470 1.635 129.138 o
-4 -16 -23 7.752 7.581 1.322 193.834 o
-4 -16 -20 18.730 21.522 2.241 67.209 o
-4 -16 -19 22.482 25.086 3.513 28.008 o
-4 -16 -18 29.599 30.698 1.989 80.515 o
-4 -16 -17 5.759 7.097 1.857 100.928 o
-4 -16 -16 10.710 10.266 2.292 66.057 o
-4 -16 -15 10.654 11.205 1.444 160.869 o
-4 -16 -14 21.038 19.846 2.019 81.579 o
-4 -16 -13 27.519 31.011 3.392 29.729 o
-4 -16 -12 9.317 8.247 1.454 160.505 o
-4 -16 -11 10.059 8.217 3.826 24.055 o
-4 -16 -10 33.447 36.533 1.918 83.883 o
-4 -16 -9 10.816 14.002 1.787 106.578 o
-4 -16 -8 5.245 5.936 1.625 131.505 o
-4 -16 -7 6.561 8.318 1.474 157.858 o
-4 -16 -6 19.631 14.809 1.706 113.036 o
-4 -16 -5 23.239 18.090 4.482 17.402 o
-4 -16 -4 34.318 35.100 6.743 7.704 o
-4 -16 -2 85.310 85.947 5.037 12.837 o
-4 -16 -1 5.091 5.653 1.413 172.967 o
-4 -15 -34 7.679 9.408 1.706 118.278 o
-4 -15 -33 16.031 10.367 2.413 59.220 o
-4 -15 -31 9.604 7.803 1.817 104.339 o
-4 -15 -30 3.297 4.210 2.039 84.567 o
-4 -15 -28 12.145 8.954 2.160 74.018 o
-4 -15 -27 7.889 11.347 1.797 106.613 o
-4 -15 -26 4.373 4.502 1.656 127.357 o
-4 -15 -25 22.912 23.995 1.777 102.074 o
-4 -15 -22 14.933 17.918 1.545 137.500 o
-4 -15 -21 41.976 45.467 3.513 27.060 o
-4 -15 -20 19.024 18.686 3.069 36.711 o
-4 -15 -19 3.039 4.331 1.958 91.654 o
-4 -15 -18 6.301 4.210 1.989 88.399 o
-4 -15 -17 36.334 45.336 3.998 21.302 o
-4 -15 -16 13.515 13.214 2.069 79.887 o
-4 -15 -15 44.077 52.059 2.281 58.466 o
-4 -15 -14 22.828 22.855 1.615 121.518 o
-4 -15 -13 4.509 4.462 1.353 189.219 o
-4 -15 -12 9.634 12.245 2.625 50.620 o
-4 -15 -11 19.170 22.057 2.594 50.710 o
-4 -15 -10 24.225 20.008 2.594 50.369 o
-4 -15 -8 10.006 8.651 1.050 294.076 o
-4 -15 -7 11.893 11.427 2.019 84.250 o
-4 -15 -6 11.692 12.084 2.372 61.544 o
-4 -15 -5 5.252 4.967 0.969 358.003 o
-4 -15 -4 44.791 51.423 2.261 59.291 o
-4 -15 -3 14.873 12.164 5.128 13.399 o
-4 -15 -2 14.563 14.658 1.635 124.522 o
-4 -15 -1 25.777 32.394 3.119 34.974 o
-4 -14 -37 31.915 36.422 4.260 18.990 o
-4 -14 -36 89.053 92.479 3.937 19.747 o
-4 -14 -35 13.108 13.305 1.756 109.513 o
-4 -14 -34 2.542 3.998 1.958 91.761 o
-4 -14 -31 12.016 15.021 1.716 114.553 o
-4 -14 -30 12.918 14.395 2.837 43.228 o
-4 -14 -29 55.316 57.409 2.988 35.230 o
-4 -14 -27 24.240 26.176 2.009 80.902 o
-4 -14 -25 16.135 19.049 1.565 133.304 o
-4 -14 -23 19.789 24.611 4.603 16.512 o
-4 -14 -22 29.122 34.999 2.372 58.122 o
-4 -14 -21 5.732 5.229 1.534 147.114 o
-4 -14 -20 81.983 91.297 4.199 17.850 o
-4 -14 -19 17.354 21.633 1.938 88.747 o
-4 -14 -18 202.282 242.255 18.968 0.955 o
-4 -14 -17 79.617 94.972 2.524 41.315 o
-4 -14 -16 60.020 58.368 8.237 5.131 o
-4 -14 -15 46.194 52.443 6.652 7.852 o
-4 -14 -13 71.323 79.719 4.119 18.921 o
-4 -14 -12 15.424 16.020 1.777 105.996 o
-4 -14 -11 21.182 21.068 1.383 161.791 o
-4 -14 -10 4.633 5.340 0.697 664.884 o
-4 -14 -9 8.294 6.996 0.848 442.382 o
-4 -14 -7 6.087 6.663 0.787 518.503 o
-4 -14 -6 13.048 14.163 1.272 199.896 o
-4 -14 -4 30.609 33.626 1.413 142.878 o
-4 -14 -3 4.107 4.957 1.504 153.804 o
-4 -14 -2 93.246 93.740 3.119 28.747 o
-4 -14 -1 56.840 62.739 3.533 25.864 o
-4 -13 -39 19.382 12.366 3.574 27.315 o
-4 -13 -37 12.067 13.618 2.120 76.448 o
-4 -13 -36 10.507 11.670 1.918 93.314 o
-4 -13 -35 30.518 29.315 2.049 76.226 o
-4 -13 -33 4.256 6.229 1.736 115.746 o
-4 -13 -32 35.190 33.929 2.968 37.869 o
-4 -13 -31 14.970 20.180 1.979 86.059 o
-4 -13 -30 16.894 17.565 1.605 127.176 o
-4 -13 -29 17.752 21.704 1.575 130.192 o
-4 -13 -28 12.838 12.588 1.534 141.778 o
-4 -13 -27 59.742 66.161 2.211 57.040 o
-4 -13 -25 3.846 5.199 1.474 160.137 o
-4 -13 -24 23.404 25.833 1.777 101.564 o
-4 -13 -23 60.725 74.964 5.138 12.729 o
-4 -13 -22 28.549 31.940 1.736 102.544 o
-4 -13 -21 43.263 48.233 6.541 8.132 o
-4 -13 -19 88.848 100.453 3.725 21.558 o
-4 -13 -18 57.383 63.577 2.695 41.657 o
-4 -13 -17 84.680 89.188 3.846 20.773 o
-4 -13 -16 14.387 11.801 1.534 141.159 o
-4 -13 -15 29.225 31.355 2.746 44.390 o
-4 -13 -14 73.316 88.330 11.659 2.571 o
-4 -13 -13 13.321 12.931 1.009 302.609 o
-4 -13 -12 21.242 22.057 1.797 100.898 o
-4 -13 -11 14.871 14.940 1.767 107.499 o
-4 -13 -10 8.859 10.155 1.080 279.879 o
-4 -13 -9 4.022 3.563 1.141 264.868 o
-4 -13 -8 14.235 12.497 1.191 224.660 o
-4 -13 -7 33.265 32.939 1.979 79.983 o
-4 -13 -6 39.569 39.370 1.201 167.920 o
-4 -13 -5 31.949 33.939 1.393 144.908 o
-4 -13 -4 30.212 33.979 1.110 206.849 o
-4 -13 -3 114.473 118.644 2.423 36.823 o
-4 -13 -1 123.328 139.086 1.989 41.916 o
-4 -12 -41 7.931 12.406 3.392 30.549 o
-4 -12 -40 29.307 30.769 4.179 19.796 o
-4 -12 -39 10.197 11.771 2.372 61.703 o
-4 -12 -38 14.729 17.050 2.170 72.402 o
-4 -12 -37 13.600 15.677 2.221 69.513 o
-4 -12 -34 51.685 47.476 5.633 10.846 o
-4 -12 -33 5.100 7.642 2.453 58.342 o
-4 -12 -30 14.075 18.302 1.746 109.559 o
-4 -12 -28 6.291 6.602 1.908 95.692 o
-4 -12 -26 14.068 16.878 1.656 121.428 o
-4 -12 -25 10.000 11.104 1.898 95.423 o
-4 -12 -24 5.544 7.995 1.595 135.917 o
-4 -12 -23 28.241 28.387 1.595 119.861 o
-4 -12 -22 13.845 16.263 1.676 118.904 o
-4 -12 -21 65.324 71.693 2.160 57.269 o
-4 -12 -20 47.740 51.362 2.372 54.133 o
-4 -12 -19 139.192 147.849 3.402 20.931 o
-4 -12 -18 27.672 27.105 2.403 57.465 o
-4 -12 -17 49.722 43.892 2.201 61.860 o
-4 -12 -16 145.536 156.904 5.542 9.694 o
-4 -12 -14 22.676 25.358 2.100 74.941 o
-4 -12 -13 5.494 6.239 1.979 89.255 o
-4 -12 -12 25.457 26.459 1.141 212.857 o
-4 -12 -11 13.291 13.234 0.838 414.295 o
-4 -12 -10 66.495 70.320 1.787 74.981 o
-4 -12 -9 36.877 36.725 1.847 88.293 o
-4 -12 -8 136.218 141.479 4.835 12.451 o
-4 -12 -6 1.613 3.069 1.090 293.477 o
-4 -12 -5 2.521 2.544 1.121 277.149 o
-4 -12 -4 69.870 72.662 2.564 43.119 o
-4 -12 -3 73.181 69.049 2.665 40.343 o
-4 -12 -2 70.986 73.601 1.706 77.095 o
-4 -12 -1 282.397 308.477 7.268 4.881 o
-4 -11 -41 14.418 15.526 2.100 77.337 o
-4 -11 -40 16.784 15.304 2.312 63.970 o
-4 -11 -39 29.067 33.192 2.453 54.748 o
-4 -11 -38 49.386 49.687 2.403 52.841 o
-4 -11 -37 23.527 25.298 1.938 86.707 o
-4 -11 -36 18.572 17.676 2.231 68.088 o
-4 -11 -34 9.477 6.794 2.463 57.576 o
-4 -11 -33 4.237 5.673 2.009 86.862 o
-4 -11 -32 23.951 25.843 1.676 112.580 o
-4 -11 -31 4.095 4.522 1.726 117.364 o
-4 -11 -30 35.002 38.148 1.645 107.698 o
-4 -11 -29 3.171 4.149 1.666 126.274 o
-4 -11 -28 5.445 7.339 1.878 98.848 o
-4 -11 -27 90.228 90.288 3.382 25.519 o
-4 -11 -26 37.656 41.278 1.726 97.613 o
-4 -11 -25 20.353 24.571 2.090 76.150 o
-4 -11 -23 25.912 27.195 1.666 112.576 o
-4 -11 -22 40.632 44.316 2.110 68.454 o
-4 -11 -21 17.863 17.969 1.050 267.304 o
-4 -11 -20 44.593 45.013 2.403 53.912 o
-4 -11 -19 33.741 40.490 2.170 66.977 o
-4 -11 -18 6.163 4.422 1.191 240.404 o
-4 -11 -17 7.962 9.499 1.191 234.991 o
-4 -11 -16 64.073 68.685 1.756 78.035 o
-4 -11 -15 27.450 28.518 2.201 67.572 o
-4 -11 -14 115.916 118.685 2.907 28.906 o
-4 -11 -13 4.036 4.634 0.888 426.958 o
-4 -11 -12 103.874 109.741 2.645 34.718 o
-4 -11 -11 204.585 217.240 4.967 10.020 o
-4 -11 -10 8.434 9.126 0.848 437.015 o
-4 -11 -9 38.453 38.774 1.393 137.122 o
-4 -11 -8 65.582 67.161 2.413 48.590 o
-4 -11 -7 321.962 345.788 4.613 7.651 o
-4 -11 -6 7.242 9.055 0.929 375.284 o
-4 -11 -5 22.799 24.995 1.353 164.794 o
-4 -11 -4 38.649 40.561 2.100 69.909 o
-4 -11 -3 48.526 51.352 1.252 141.590 o
-4 -11 -2 49.299 52.574 1.464 114.127 o
-4 -11 -1 25.194 26.398 1.474 139.982 o
-4 -10 -42 9.652 7.914 2.403 60.407 o
-4 -10 -41 16.347 18.988 2.080 78.135 o
-4 -10 -40 13.214 14.759 1.918 92.356 o
-4 -10 -39 8.767 10.246 2.009 85.742 o
-4 -10 -38 17.500 19.594 2.090 77.153 o
-4 -10 -35 5.931 8.843 2.221 70.868 o
-4 -10 -34 22.448 30.133 2.140 71.928 o
-4 -10 -33 7.893 7.218 1.878 98.338 o
-4 -10 -32 23.116 24.783 1.817 97.783 o
-4 -10 -31 9.401 10.277 1.645 126.056 o
-4 -10 -30 11.830 8.359 1.726 114.457 o
-4 -10 -28 18.936 20.896 1.736 108.533 o
-4 -10 -27 9.169 9.449 1.716 116.450 o
-4 -10 -26 69.040 76.882 2.988 33.420 o
-4 -10 -25 0.776 3.503 1.635 131.813 o
-4 -10 -24 51.145 55.713 2.009 69.966 o
-4 -10 -23 25.598 25.116 1.494 136.908 o
-4 -10 -22 46.952 50.666 1.938 76.134 o
-4 -10 -21 61.699 64.274 1.756 79.911 o
-4 -10 -20 45.707 47.698 2.302 57.683 o
-4 -10 -19 27.151 26.489 0.959 271.373 o
-4 -10 -18 37.166 38.815 1.666 104.320 o
-4 -10 -17 66.014 65.949 3.139 31.299 o
-4 -10 -16 38.473 43.801 1.545 115.394 o
-4 -10 -15 88.611 93.195 2.211 48.302 o
-4 -10 -14 41.356 40.076 1.322 144.529 o
-4 -10 -13 31.960 35.504 1.121 199.924 o
-4 -10 -12 39.174 41.772 1.666 102.587 o
-4 -10 -11 9.893 7.995 1.009 316.914 o
-4 -10 -10 107.691 112.244 1.252 71.450 o
-4 -10 -9 7.988 7.753 1.151 251.932 o
-4 -10 -8 82.917 78.386 4.189 18.070 o
-4 -10 -6 7.748 6.107 0.919 386.054 o
-4 -10 -5 232.140 239.388 2.756 16.994 o
-4 -10 -4 18.414 20.987 1.252 195.490 o
-4 -10 -3 17.605 17.464 1.282 190.382 o
-4 -10 -2 165.127 172.066 6.440 7.285 o
-4 -10 -1 59.725 62.043 1.666 87.412 o
-4 -9 -44 9.118 9.943 3.008 38.747 o
-4 -9 -43 21.383 18.413 2.594 50.678 o
-4 -9 -42 13.271 11.175 2.928 40.689 o
-4 -9 -38 29.734 32.182 1.968 81.768 o
-4 -9 -37 28.745 32.374 1.938 84.314 o
-4 -9 -35 22.142 26.257 2.059 77.717 o
-4 -9 -34 8.007 11.942 1.726 115.109 o
-4 -9 -32 10.976 8.136 1.676 121.523 o
-4 -9 -31 33.943 33.071 1.928 83.487 o
-4 -9 -30 24.481 27.175 1.746 104.086 o
-4 -9 -29 12.835 13.053 1.787 106.120 o
-4 -9 -28 35.986 40.783 1.767 94.749 o
-4 -9 -27 76.494 82.616 3.412 26.083 o
-4 -9 -26 32.536 35.090 1.696 104.296 o
-4 -9 -25 1.890 3.200 1.121 277.581 o
-4 -9 -24 10.427 11.468 1.110 262.171 o
-4 -9 -23 83.266 85.523 1.545 77.627 o
-4 -9 -22 159.457 160.508 2.594 26.573 o
-4 -9 -21 13.712 14.698 1.656 122.024 o
-4 -9 -20 46.455 49.586 1.373 128.198 o
-4 -9 -19 250.185 249.978 3.977 11.527 o
-4 -9 -18 23.573 26.509 1.575 125.699 o
-4 -9 -17 6.070 7.955 0.919 388.549 o
-4 -9 -16 88.024 91.439 1.545 73.955 o
-4 -9 -15 10.427 10.902 0.898 383.696 o
-4 -9 -14 41.947 44.962 1.060 188.556 o
-4 -9 -13 13.978 16.243 1.080 264.244 o
-4 -9 -12 38.495 39.915 0.969 222.393 o
-4 -9 -11 79.977 82.465 2.049 56.774 o
-4 -9 -10 4.432 5.562 0.898 414.873 o
-4 -9 -9 123.531 127.831 2.756 29.845 o
-4 -9 -8 72.581 73.541 0.979 131.937 o
-4 -9 -7 154.242 159.599 3.170 21.642 o
-4 -9 -6 23.456 23.783 0.848 340.452 o
-4 -9 -5 72.006 73.945 2.564 42.753 o
-4 -9 -4 276.616 288.681 6.723 5.566 o
-4 -9 -3 22.108 22.966 1.363 164.283 o
-4 -9 -2 160.159 166.221 6.794 6.697 o
-4 -9 -1 283.043 297.323 4.623 8.696 o
-4 -8 -45 22.610 22.794 2.372 59.755 o
-4 -8 -44 27.580 29.184 2.241 65.263 o
-4 -8 -43 6.299 7.763 2.201 72.175 o
-4 -8 -42 2.769 5.007 2.403 61.069 o
-4 -8 -41 12.252 11.993 2.271 66.936 o
-4 -8 -40 17.544 19.998 2.443 57.191 o
-4 -8 -39 4.958 6.279 2.281 67.424 o
-4 -8 -38 47.758 52.160 2.433 51.769 o
-4 -8 -37 72.268 77.770 2.191 53.937 o
-4 -8 -36 115.362 131.283 5.805 9.399 o
-4 -8 -35 36.070 40.854 2.029 74.798 o
-4 -8 -34 86.079 88.875 2.009 55.853 o
-4 -8 -32 9.161 9.005 1.736 113.914 o
-4 -8 -31 44.356 44.770 1.676 98.323 o
-4 -8 -30 100.731 89.551 4.987 12.826 o
-4 -8 -29 59.140 61.377 2.180 58.938 o
-4 -8 -28 6.799 10.973 1.625 129.977 o
-4 -8 -27 60.609 59.943 2.917 36.220 o
-4 -8 -26 20.490 22.501 1.151 221.118 o
-4 -8 -25 29.638 31.526 1.686 107.531 o
-4 -8 -24 37.218 38.623 1.938 80.944 o
-4 -8 -23 15.930 15.213 1.080 261.428 o
-4 -8 -22 66.050 69.089 1.807 74.245 o
-4 -8 -21 26.206 26.095 1.131 214.865 o
-4 -8 -20 93.608 95.981 2.009 53.028 o
-4 -8 -19 185.051 188.763 3.705 15.803 o
-4 -8 -18 337.856 338.398 6.239 5.442 o
-4 -8 -17 150.785 153.007 2.847 25.113 o
-4 -8 -16 53.741 56.581 1.979 70.786 o
-4 -8 -15 5.269 6.380 1.040 311.651 o
-4 -8 -14 137.633 138.309 2.453 31.924 o
-4 -8 -13 12.197 12.578 1.161 238.263 o
-4 -8 -12 162.721 163.879 1.575 37.968 o
-4 -8 -11 145.972 148.959 2.746 26.786 o
-4 -8 -10 24.970 25.308 0.989 266.671 o
-4 -8 -9 41.345 38.401 1.141 178.057 o
-4 -8 -8 9.857 9.479 0.828 448.264 o
-4 -8 -7 186.386 185.149 4.210 13.428 o
-4 -8 -6 47.297 48.475 0.999 188.086 o
-4 -8 -5 143.293 142.720 1.534 45.517 o
-4 -8 -4 115.906 118.220 2.059 44.069 o
-4 -8 -3 187.152 192.559 3.331 17.697 o
-4 -8 -2 193.498 202.865 4.098 13.428 o
-4 -8 -1 45.041 46.012 1.201 156.556 o
-4 -7 -46 6.720 5.037 2.483 56.919 o
-4 -7 -45 4.000 4.795 2.201 72.590 o
-4 -7 -43 18.482 14.809 3.039 37.534 o
-4 -7 -42 36.876 39.370 2.372 56.713 o
-4 -7 -41 6.841 9.378 2.049 82.848 o
-4 -7 -39 113.821 119.724 3.675 20.546 o
-4 -7 -38 3.977 6.097 2.009 86.870 o
-4 -7 -37 7.064 8.944 2.362 62.642 o
-4 -7 -36 30.321 33.363 2.726 44.842 o
-4 -7 -35 63.479 66.757 2.504 46.112 o
-4 -7 -34 47.844 51.716 1.797 85.307 o
-4 -7 -33 39.475 42.832 2.059 71.822 o
-4 -7 -32 114.566 120.381 2.130 42.555 o
-4 -7 -31 13.718 12.184 1.847 99.443 o
-4 -7 -30 8.395 11.952 1.686 120.362 o
-4 -7 -29 15.064 16.687 2.544 53.242 o
-4 -7 -28 9.324 9.045 1.625 129.364 o
-4 -7 -27 10.972 11.175 1.201 226.416 o
-4 -7 -26 41.635 41.045 1.444 126.570 o
-4 -7 -25 24.227 25.389 1.666 113.776 o
-4 -7 -24 51.726 51.241 1.504 108.717 o
-4 -7 -23 32.218 30.204 1.100 209.367 o
-4 -7 -22 46.776 48.819 1.181 155.869 o
-4 -7 -21 119.560 124.055 1.888 46.537 o
-4 -7 -20 130.837 135.654 1.928 41.906 o
-4 -7 -19 406.358 402.783 5.593 5.195 o
-4 -7 -18 88.546 91.792 2.473 41.486 o
-4 -7 -17 12.403 12.487 0.979 322.110 o
-4 -7 -16 89.027 89.864 1.252 89.036 o
-4 -7 -15 28.799 28.982 0.969 259.742 o
-4 -7 -14 65.629 68.019 1.181 123.003 o
-4 -7 -13 38.370 38.895 1.211 167.869 o
-4 -7 -12 85.525 83.141 1.585 75.046 o
-4 -7 -11 36.396 33.868 0.909 253.532 o
-4 -7 -10 114.804 112.456 1.847 50.155 o
-4 -7 -9 57.167 55.966 1.121 146.796 o
-4 -7 -8 2.727 2.736 0.858 465.285 o
-4 -7 -7 30.423 28.154 0.949 263.986 o
-4 -7 -4 70.288 70.795 1.878 68.700 o
-4 -7 -3 19.365 21.038 1.433 153.319 o
-4 -7 -2 26.830 28.316 1.131 211.930 o
-4 -7 -1 406.665 415.452 4.048 6.550 o
-4 -6 -47 5.472 9.449 2.352 63.292 o
-4 -6 -46 20.834 22.057 2.180 70.420 o
-4 -6 -45 1.217 6.259 2.130 77.682 o
-4 -6 -44 26.361 27.710 2.100 73.972 o
-4 -6 -43 17.320 14.839 2.271 66.140 o
-4 -6 -42 4.304 5.582 2.352 63.555 o
-4 -6 -41 15.571 17.373 2.413 58.920 o
-4 -6 -40 16.631 15.536 1.989 85.372 o
-4 -6 -39 12.900 13.860 1.948 89.789 o
-4 -6 -38 9.173 9.186 2.130 76.488 o
-4 -6 -37 35.973 35.736 3.765 24.024 o
-4 -6 -36 71.847 70.058 1.888 67.807 o
-4 -6 -35 11.095 11.993 1.746 111.584 o
-4 -6 -34 24.808 25.166 1.938 86.384 o
-4 -6 -33 25.369 28.881 1.847 93.508 o
-4 -6 -32 5.492 10.004 1.635 129.097 o
-4 -6 -31 56.372 54.936 1.797 81.308 o
-4 -6 -30 11.668 12.871 1.817 103.113 o
-4 -6 -28 83.528 83.353 1.433 84.154 o
-4 -6 -25 15.049 16.495 1.514 142.972 o
-4 -6 -24 54.449 52.291 1.504 106.573 o
-4 -6 -23 185.669 187.128 2.897 20.743 o
-4 -6 -22 126.081 125.549 1.958 43.360 o
-4 -6 -21 164.619 166.484 2.221 29.666 o
-4 -6 -20 23.404 25.469 1.221 194.369 o
-4 -6 -19 52.180 50.191 1.242 139.632 o
-4 -6 -18 104.251 111.295 1.302 71.577 o
-4 -6 -17 459.423 461.182 8.136 3.129 o
-4 -6 -16 137.976 137.582 1.857 41.526 o
-4 -6 -15 75.800 76.539 1.090 116.619 o
-4 -6 -14 21.451 20.331 1.383 161.876 o
-4 -6 -13 56.822 54.038 1.292 126.556 o
-4 -6 -12 9.254 9.075 0.939 361.691 o
-4 -6 -11 115.840 117.403 1.726 52.397 o
-4 -6 -10 24.556 24.268 0.939 290.514 o
-4 -6 -9 88.208 87.148 1.020 104.599 o
-4 -6 -8 251.460 246.798 1.979 18.827 o
-4 -6 -7 39.697 40.208 0.888 241.741 o
-4 -6 -6 106.124 104.996 1.464 66.199 o
-4 -6 -5 421.067 422.852 4.361 6.019 o
-4 -6 -4 61.056 61.821 1.232 125.463 o
-4 -6 -3 65.196 63.416 2.564 44.336 o
-4 -6 -2 94.963 93.226 2.201 47.319 o
-4 -6 -1 563.190 561.908 14.486 1.270 o
-4 -5 -47 8.101 9.590 2.130 76.608 o
-4 -5 -46 48.575 47.183 2.261 58.982 o
-4 -5 -45 27.404 27.387 2.392 57.935 o
-4 -5 -44 15.014 13.668 2.302 64.820 o
-4 -5 -43 6.394 6.097 2.140 76.350 o
-4 -5 -41 13.197 12.548 1.999 85.547 o
-4 -5 -40 4.652 5.552 2.059 82.653 o
-4 -5 -39 34.241 37.472 1.958 80.531 o
-4 -5 -38 11.095 11.185 2.069 80.463 o
-4 -5 -37 4.327 6.017 1.857 101.351 o
-4 -5 -36 7.707 9.156 1.777 109.332 o
-4 -5 -35 8.848 9.277 1.746 112.695 o
-4 -5 -33 33.950 35.544 1.686 104.583 o
-4 -5 -31 32.635 31.244 1.726 101.998 o
-4 -5 -30 116.500 110.195 3.422 23.041 o
-4 -5 -29 121.139 119.977 2.574 33.249 o
-4 -5 -28 13.448 12.629 1.302 191.844 o
-4 -5 -27 11.720 13.002 1.221 217.529 o
-4 -5 -26 10.862 10.670 1.181 234.087 o
-4 -5 -25 28.738 27.781 1.272 174.261 o
-4 -5 -24 12.239 14.506 1.131 248.270 o
-4 -5 -23 23.599 25.964 1.171 207.476 o
-4 -5 -22 7.163 5.623 1.191 238.441 o
-4 -5 -21 16.328 16.475 1.070 263.594 o
-4 -5 -20 176.899 177.770 1.534 34.383 o
-4 -5 -19 302.657 305.277 4.583 8.356 o
-4 -5 -18 34.337 34.978 1.070 209.198 o
-4 -5 -17 8.293 7.319 1.009 321.518 o
-4 -5 -16 120.841 119.331 2.594 33.000 o
-4 -5 -15 14.540 13.951 0.919 349.939 o
-4 -5 -14 4.135 4.755 0.979 354.125 o
-4 -5 -13 174.923 172.975 1.524 35.290 o
-4 -5 -12 49.898 51.362 1.040 173.365 o
-4 -5 -11 97.398 98.768 1.575 66.942 o
-4 -5 -10 228.660 227.991 1.272 24.869 o
-4 -5 -9 231.715 232.544 3.079 15.770 o
-4 -5 -8 130.592 129.648 1.686 47.589 o
-4 -5 -7 142.529 139.369 1.615 44.681 o
-4 -5 -6 178.726 178.799 1.696 32.348 o
-4 -5 -5 41.598 38.946 1.161 173.241 o
-4 -5 -4 331.520 329.424 4.835 7.300 o
-4 -5 -3 126.607 123.480 2.170 39.256 o
-4 -5 -2 141.423 137.764 1.393 49.360 o
-4 -5 -1 414.269 406.508 3.483 7.057 o
-4 -4 -48 38.247 37.068 2.635 46.840 o
-4 -4 -47 11.692 8.510 2.382 61.205 o
-4 -4 -46 45.105 41.621 2.453 52.138 o
-4 -4 -45 7.482 6.208 2.221 70.842 o
-4 -4 -44 13.820 16.656 2.261 67.042 o
-4 -4 -43 15.712 17.949 2.049 80.570 o
-4 -4 -42 3.755 4.734 2.292 67.017 o
-4 -4 -41 7.823 9.641 1.999 86.809 o
-4 -4 -40 48.684 48.637 2.019 71.050 o
-4 -4 -39 56.795 56.773 2.352 52.978 o
-4 -4 -38 46.864 46.446 1.958 75.528 o
-4 -4 -37 37.901 39.148 1.807 90.816 o
-4 -4 -36 6.562 5.683 1.817 105.356 o
-4 -4 -35 2.944 4.896 2.029 85.405 o
-4 -4 -34 8.552 14.244 1.676 121.295 o
-4 -4 -33 31.941 32.485 1.706 104.105 o
-4 -4 -31 40.434 39.340 2.292 59.755 o
-4 -4 -30 20.808 21.532 1.413 155.884 o
-4 -4 -29 19.041 19.745 1.575 130.028 o
-4 -4 -28 276.063 276.982 3.028 13.057 o
-4 -4 -27 154.288 150.675 1.979 35.316 o
-4 -4 -26 173.208 165.646 3.654 17.051 o
-4 -4 -25 21.772 21.997 1.191 207.326 o
-4 -4 -24 57.483 57.490 1.383 114.541 o
-4 -4 -23 26.492 23.995 1.191 199.093 o
-4 -4 -22 63.125 63.507 1.252 120.494 o
-4 -4 -21 36.100 35.504 1.262 163.133 o
-4 -4 -20 84.790 82.727 1.333 89.509 o
-4 -4 -19 88.266 88.875 1.534 74.928 o
-4 -4 -18 58.688 59.691 1.252 126.638 o
-4 -4 -17 7.460 6.138 1.020 318.869 o
-4 -4 -16 26.161 26.075 0.969 270.595 o
-4 -4 -15 252.252 247.959 2.705 15.873 o
-4 -4 -14 154.588 150.776 2.514 28.457 o
-4 -4 -13 137.883 136.553 1.121 56.123 o
-4 -4 -12 244.090 236.885 2.473 17.605 o
-4 -4 -11 194.774 192.841 1.908 27.217 o
-4 -4 -10 141.023 137.703 1.645 44.705 o
-4 -4 -9 328.121 323.337 3.745 9.185 o
-4 -4 -8 1232.800 1256.320 16.586 0.592 o
-4 -4 -7 108.003 105.410 2.221 43.144 o
-4 -4 -6 363.999 357.831 5.068 6.385 o
-4 -4 -5 47.651 47.658 1.999 72.651 o
-4 -4 -4 194.804 188.258 1.635 29.721 o
-4 -4 -3 115.687 114.263 1.322 64.801 o
-4 -4 -2 488.159 476.475 1.958 6.353 o
-4 -4 -1 9.055 8.237 1.221 223.597 o
-4 -3 -48 6.034 7.016 2.433 59.258 o
-4 -3 -47 8.465 14.668 2.423 59.234 o
-4 -3 -46 4.446 7.117 2.473 57.466 o
-4 -3 -45 5.276 7.894 2.150 75.671 o
-4 -3 -44 44.874 49.566 2.120 66.333 o
-4 -3 -43 72.463 73.894 2.170 55.052 o
-4 -3 -42 7.109 5.209 2.130 77.030 o
-4 -3 -41 34.747 36.402 1.989 78.410 o
-4 -3 -39 31.843 32.717 1.938 83.384 o
-4 -3 -38 18.259 21.542 1.878 93.957 o
-4 -3 -37 37.894 38.057 1.797 91.883 o
-4 -3 -35 25.722 25.489 1.706 108.358 o
-4 -3 -34 12.788 16.697 1.777 106.726 o
-4 -3 -33 97.911 96.214 2.776 33.773 o
-4 -3 -32 9.080 11.710 1.928 92.667 o
-4 -3 -31 21.439 22.582 1.585 126.512 o
-4 -3 -30 15.058 14.971 1.322 183.874 o
-4 -3 -29 68.702 66.343 1.514 92.471 o
-4 -3 -28 169.648 168.058 2.948 22.151 o
-4 -3 -27 217.987 218.512 2.615 19.217 o
-4 -3 -26 172.862 171.248 2.756 23.383 o
-4 -3 -25 27.232 26.156 1.423 147.019 o
-4 -3 -24 192.976 190.822 2.322 24.262 o
-4 -3 -23 133.930 134.079 1.756 44.736 o
-4 -3 -22 19.689 20.523 1.110 237.707 o
-4 -3 -21 11.957 12.406 1.221 217.603 o
-4 -3 -20 19.199 18.675 1.393 162.393 o
-4 -3 -19 16.737 17.040 1.221 208.651 o
-4 -3 -18 28.058 29.497 1.070 226.662 o
-4 -3 -17 161.299 156.631 1.686 37.521 o
-4 -3 -16 111.995 110.649 1.423 63.918 o
-4 -3 -15 175.211 170.067 2.534 25.179 o
-4 -3 -14 33.098 33.929 0.989 236.083 o
-4 -3 -13 83.018 84.272 1.191 99.153 o
-4 -3 -12 400.159 391.285 7.389 3.931 o
-4 -3 -11 148.382 145.335 2.544 29.072 o
-4 -3 -10 342.818 336.844 3.028 9.900 o
-4 -3 -9 967.774 963.086 10.388 1.158 o
-4 -3 -8 33.124 30.547 0.989 240.026 o
-4 -3 -7 152.655 150.907 2.039 34.722 o
-4 -3 -6 894.726 911.471 13.325 1.012 o
-4 -3 -5 8.044 8.692 1.080 282.747 o
-4 -3 -4 51.200 50.716 1.151 153.644 o
-4 -3 -2 212.359 205.924 1.706 25.763 o
-4 -3 -1 94.412 90.016 1.242 85.969 o
-4 -2 -48 22.591 24.167 3.382 30.175 o
-4 -2 -46 95.637 102.301 2.827 32.812 o
-4 -2 -44 15.840 14.718 2.191 71.131 o
-4 -2 -43 10.438 12.296 2.170 73.353 o
-4 -2 -42 3.400 5.007 2.281 67.627 o
-4 -2 -41 29.946 29.305 2.100 73.064 o
-4 -2 -40 43.240 45.457 2.090 68.838 o
-4 -2 -39 8.568 9.600 1.898 95.905 o
-4 -2 -37 7.829 9.651 1.767 110.447 o
-4 -2 -36 4.415 7.834 1.746 114.172 o
-4 -2 -35 31.776 32.919 1.827 92.465 o
-4 -2 -34 21.780 25.146 1.767 103.340 o
[truncated: 346,937 more chars]
