# Supplementary material for: Towards improved accuracy of Hirshfeld atom refinement with an alternative electron density partition
Source: IUCrJ. 2025 Jan 1;12(Pt 1):74–87. doi: 10.1107/S2052252524011242 (PMC11707693; doi:10.1107/S2052252524011242)
Supplement: Supplementary file 1 [file m-12-00074-sup1.zip › cif_checkcif/BIPa/B3LYP/2.cif]

data_2
_audit_creation_date               2024-03-05
_audit_creation_method
;
Olex2 1.3
(compiled 2020.07.31 svn.rc2a77460 for OlexSys, GUI svn.r6145)
;
_audit_contact_author_address      ?
_audit_contact_author_email        ?
_audit_contact_author_name         ''
_audit_contact_author_phone        ?
_publ_contact_author_id_orcid      ?
_publ_section_references
;
Bourhis, L.J., Dolomanov, O.V., Gildea, R.J., Howard, J.A.K., Puschmann, H.
 (2015). Acta Cryst. A71, 59-75.

Dolomanov, O.V., Bourhis, L.J., Gildea, R.J, Howard, J.A.K. & Puschmann, H.
 (2009), J. Appl. Cryst. 42, 339-341.
;
_chemical_formula_moiety           'C5 H11 N O2, 2(C3 H5 N2), 2(C6 H2 N3 O7)'
_chemical_formula_sum              'C23 H25 N11 O16'
_chemical_formula_weight           711.519
loop_
  _atom_type_symbol
  _atom_type_scat_dispersion_real
  _atom_type_scat_dispersion_imag
  _atom_type_scat_source
  _atom_type_scat_dispersion_source
 H 0.00000 0.00000
 'NoSpherA2 (<-magic spell for checkCif) like software DiSCaMB'
 'Henke, Gullikson and Davis, At. Data and Nucl. Data Tables, 1993, 54, 2'
 C 0.00347 0.00161
 'NoSpherA2 (<-magic spell for checkCif) like software DiSCaMB'
 'Henke, Gullikson and Davis, At. Data and Nucl. Data Tables, 1993, 54, 2'
 O 0.01158 0.00611
 'NoSpherA2 (<-magic spell for checkCif) like software DiSCaMB'
 'Henke, Gullikson and Davis, At. Data and Nucl. Data Tables, 1993, 54, 2'
 N 0.00653 0.00323
 'NoSpherA2 (<-magic spell for checkCif) like software DiSCaMB'
 'Henke, Gullikson and Davis, At. Data and Nucl. Data Tables, 1993, 54, 2'

_space_group_crystal_system        'monoclinic'
_space_group_IT_number             15
_space_group_name_H-M_alt          'C 1 2/c 1'
_space_group_name_Hall             '-C 2yc'
loop_
  _space_group_symop_id
  _space_group_symop_operation_xyz
 1 x,y,z
 2 -x,y,-z+1/2
 3 -x,-y,-z
 4 x,-y,z-1/2
 5 x+1/2,y+1/2,z
 6 -x+1/2,y+1/2,-z+1/2
 7 -x+1/2,-y+1/2,-z
 8 x+1/2,-y+1/2,z-1/2

_symmetry_Int_Tables_number        15
_cell_length_a                     33.5939(5)
_cell_length_b                     7.66580(8)
_cell_length_c                     25.1324(3)
_cell_angle_alpha                  90
_cell_angle_beta                   114.7162(17)
_cell_angle_gamma                  90
_cell_volume                       5879.28(15)
_cell_formula_units_Z              8
_cell_measurement_temperature      99.98(19)
_cell_measurement_reflns_used   37970
_cell_measurement_theta_min     2.7860
_cell_measurement_theta_max     57.9410
_exptl_absorpt_coefficient_mu      0.138
_exptl_crystal_density_diffrn      1.608
_exptl_crystal_F_000               2945.981
_exptl_crystal_size_max            0.2874
_exptl_crystal_size_mid            0.2068
_exptl_crystal_size_min            0.1611
_exptl_crystal_description                'block'
_diffrn_measurement_device_type 'SuperNova, Single source at offset, Atlas'
_diffrn_reflns_av_R_equivalents    0.0000
_diffrn_reflns_av_unetI/netI       0.0907
_diffrn_reflns_Laue_measured_fraction_full  0.9647
_diffrn_reflns_Laue_measured_fraction_max  0.7426
_diffrn_reflns_limit_h_max         60
_diffrn_reflns_limit_h_min         -77
_diffrn_reflns_limit_k_max         18
_diffrn_reflns_limit_k_min         0
_diffrn_reflns_limit_l_max         59
_diffrn_reflns_limit_l_min         0
_diffrn_reflns_number              31489
_diffrn_reflns_point_group_measured_fraction_full  0.9647
_diffrn_reflns_point_group_measured_fraction_max  0.7426
_diffrn_reflns_theta_full          25.2406
_diffrn_reflns_theta_max           58.41
_diffrn_reflns_theta_min           2.67
_diffrn_ambient_temperature        99.98(19)
_diffrn_measured_fraction_theta_full  0.9647
_diffrn_measured_fraction_theta_max  0.7426
_diffrn_radiation_type             'Mo K\a'
_diffrn_radiation_wavelength       0.7107
_reflns_Friedel_coverage           0.0
_reflns_limit_h_max                60
_reflns_limit_h_min                -77
_reflns_limit_k_max                18
_reflns_limit_k_min                0
_reflns_limit_l_max                59
_reflns_limit_l_min                0
_reflns_number_gt                  23190
_reflns_number_total               31489
_reflns_threshold_expression       I>=2u(I)
_computing_molecular_graphics      'Olex2 1.3 (Dolomanov et al., 2009)'
_computing_publication_material    'Olex2 1.3 (Dolomanov et al., 2009)'
_computing_structure_refinement    'olex2.refine 1.3 (Bourhis et al., 2015)'
_refine_diff_density_max           0.8428
_refine_diff_density_min           -0.5503
_refine_diff_density_rms           0.0823
_refine_ls_d_res_high              0.4172
_refine_ls_d_res_low               7.6291
_refine_ls_goodness_of_fit_ref     0.9084
_refine_ls_hydrogen_treatment      refall
_refine_ls_matrix_type             full
_refine_ls_number_constraints      0
_refine_ls_number_parameters       676
_refine_ls_number_reflns           31489
_refine_ls_number_restraints       0
_refine_ls_R_factor_all            0.0583
_refine_ls_R_factor_gt             0.0369
_refine_ls_restrained_S_all        0.9084
_refine_ls_shift/su_max            0.0005
_refine_ls_shift/su_mean           0.0000
_refine_ls_structure_factor_coef   Fsqd
_refine_ls_weighting_details      
 'w=1/[\s^2^(Fo^2^)+(0.0000P)^2^] where P=(Fo^2^+2Fc^2^)/3'
_refine_ls_weighting_scheme        calc
_refine_ls_wR_factor_gt            0.0808
_refine_ls_wR_factor_ref           0.0927
_refine_special_details
;
Aspherical atom refinement in Olex2
with DiSCaMB generated form factors
Exponential Hirshfeld Atom Refinement 
with exponent parameter n = 2
using Orca5 generated wavefunction 
calculated with B3LYP functional
using cc-pVTZ basis set and charges 
simulating the crystal field.
;
loop_
  _atom_site_label
  _atom_site_type_symbol
  _atom_site_fract_x
  _atom_site_fract_y
  _atom_site_fract_z
  _atom_site_U_iso_or_equiv
  _atom_site_adp_type
  _atom_site_occupancy
  _atom_site_refinement_flags_posn
 O8 O 0.396600(10) 0.11487(3) 0.219266(13) 0.01574(5) Uani 1.000000 .
 O9 O 0.452918(9) -0.06037(4) 0.231454(13) 0.01689(5) Uani 1.000000 .
 N7 N 0.405079(11) -0.36336(4) 0.239584(13) 0.01328(5) Uani 1.000000 .
 C12 C 0.415178(11) -0.03154(4) 0.227005(14) 0.01156(5) Uani 1.000000 .
 C13 C 0.386764(11) -0.18134(4) 0.232210(15) 0.01198(5) Uani 1.000000 .
 C14 C 0.447157(13) -0.38072(5) 0.293501(17) 0.01700(6) Uani 1.000000 .
 C15 C 0.371843(15) -0.48178(5) 0.24648(2) 0.02246(8) Uani 1.000000 .
 C16 C 0.41145(2) -0.41835(6) 0.18680(2) 0.02700(10) Uani 1.000000 .
 N1A N 0.241462(11) 0.20842(4) 0.151242(13) 0.01424(5) Uani 1.000000 .
 N3A N 0.310076(11) 0.13679(4) 0.189520(15) 0.01596(5) Uani 1.000000 .
 C2A C 0.277875(13) 0.20610(5) 0.142554(16) 0.01556(6) Uani 1.000000 .
 C4A C 0.293482(14) 0.09255(6) 0.229501(16) 0.01852(7) Uani 1.000000 .
 C5A C 0.250300(14) 0.13794(5) 0.205311(17) 0.01776(6) Uani 1.000000 .
 O1A O 0.179118(9) 0.34350(4) 0.057813(12) 0.01460(4) Uani 1.000000 .
 O2A O 0.152957(11) 0.31060(5) 0.144364(14) 0.02247(6) Uani 1.000000 .
 O3A O 0.085839(11) 0.37282(4) 0.125163(14) 0.01962(5) Uani 1.000000 .
 O4A O 0.002700(12) 0.75780(5) -0.028670(16) 0.02619(7) Uani 1.000000 .
 O5A O 0.024096(11) 0.81795(4) -0.096838(14) 0.02191(6) Uani 1.000000 .
 O6A O 0.150575(12) 0.53236(5) -0.099072(13) 0.02331(6) Uani 1.000000 .
 O7A O 0.204957(10) 0.52904(5) -0.013313(14) 0.02065(6) Uani 1.000000 .
 N4A N 0.117003(11) 0.37149(4) 0.111819(13) 0.01336(5) Uani 1.000000 .
 N5A N 0.028569(11) 0.74376(4) -0.051199(14) 0.01551(5) Uani 1.000000 .
 N6A N 0.165878(11) 0.52997(4) -0.045106(13) 0.01355(5) Uani 1.000000 .
 C6A C 0.145345(11) 0.43396(4) 0.035474(13) 0.01023(5) Uani 1.000000 .
 C7A C 0.111406(11) 0.45064(4) 0.056729(13) 0.01070(5) Uani 1.000000 .
 C8A C 0.073339(11) 0.54626(4) 0.028272(14) 0.01183(5) Uani 1.000000 .
 C9A C 0.066836(11) 0.63492(4) -0.022788(14) 0.01175(5) Uani 1.000000 .
 C10 C 0.097482(12) 0.62713(4) -0.046726(14) 0.01169(5) Uani 1.000000 .
 C11 C 0.134981(11) 0.53187(4) -0.018279(13) 0.01071(5) Uani 1.000000 .
 N1B N 0.450756(11) 0.28491(4) 0.088187(13) 0.01364(5) Uani 1.000000 .
 N3B N 0.487893(12) 0.12454(4) 0.163275(14) 0.01608(5) Uani 1.000000 .
 C2B C 0.448389(13) 0.19178(4) 0.131402(16) 0.01439(5) Uani 1.000000 .
 C4B C 0.492907(13) 0.27735(5) 0.092422(17) 0.01607(6) Uani 1.000000 .
 C5B C 0.516435(13) 0.17617(5) 0.139677(17) 0.01775(6) Uani 1.000000 .
 O1B O 0.396438(10) 0.45024(4) -0.009123(13) 0.01663(5) Uani 1.000000 .
 O2B O 0.362441(11) 0.38153(5) 0.068163(13) 0.02175(6) Uani 1.000000 .
 O3B O 0.291941(11) 0.37325(4) 0.030718(16) 0.02207(6) Uani 1.000000 .
 O4B O 0.212988(11) 0.81431(5) -0.108371(16) 0.02355(6) Uani 1.000000 .
 O5B O 0.236512(11) 0.89284(5) -0.172896(15) 0.02292(6) Uani 1.000000 .
 O6B O 0.378457(11) 0.75374(4) -0.150459(14) 0.01894(5) Uani 1.000000 .
 O7B O 0.411780(12) 0.52588(5) -0.101633(16) 0.02512(7) Uani 1.000000 .
 N4B N 0.326338(11) 0.41981(4) 0.029629(13) 0.01304(5) Uani 1.000000 .
 N5B N 0.240811(11) 0.81300(4) -0.128110(15) 0.01554(5) Uani 1.000000 .
 N6B N 0.382622(11) 0.63446(4) -0.115249(13) 0.01370(5) Uani 1.000000 .
 C6B C 0.360823(11) 0.52442(4) -0.036524(14) 0.01111(5) Uani 1.000000 .
 C7B C 0.324096(11) 0.52513(4) -0.019760(14) 0.01114(5) Uani 1.000000 .
 C8B C 0.285511(12) 0.61506(4) -0.048842(15) 0.01223(5) Uani 1.000000 .
 C9B C 0.280391(11) 0.71393(4) -0.097849(15) 0.01236(5) Uani 1.000000 .
 C1 C 0.312649(12) 0.71770(4) -0.118747(15) 0.01244(5) Uani 1.000000 .
 C2 C 0.350796(11) 0.62409(4) -0.090110(14) 0.01136(5) Uani 1.000000 .
 H1a H 0.3802(3) -0.1562(9) 0.2705(3) 0.0285(16) Uani 1.000000 .
 H1b H 0.35609(18) -0.1822(9) 0.1920(3) 0.0243(15) Uani 1.000000 .
 H1c H 0.4564(3) -0.5182(9) 0.2971(4) 0.044(2) Uani 1.000000 .
 H1d H 0.4410(3) -0.3430(11) 0.3308(3) 0.0344(18) Uani 1.000000 .
 H1e H 0.4713(2) -0.2985(11) 0.2886(4) 0.0350(18) Uani 1.000000 .
 H1f H 0.3426(2) -0.4721(11) 0.2061(4) 0.047(3) Uani 1.000000 .
 H1g H 0.3678(3) -0.4361(11) 0.2859(3) 0.0382(19) Uani 1.000000 .
 H1h H 0.3845(3) -0.6134(8) 0.2518(4) 0.044(2) Uani 1.000000 .
 H1i H 0.4359(3) -0.3353(12) 0.1836(4) 0.047(2) Uani 1.000000 .
 H1j H 0.3797(3) -0.4017(13) 0.1484(4) 0.051(2) Uani 1.000000 .
 H1k H 0.4208(4) -0.5541(10) 0.1924(4) 0.054(3) Uani 1.000000 .
 H3A H 0.3437(2) 0.1278(12) 0.1975(5) 0.028(2) Uani 1.000000 .
 H2A H 0.2814(3) 0.2511(12) 0.1036(3) 0.0341(18) Uani 1.000000 .
 H4A H 0.3141(3) 0.0315(12) 0.2703(3) 0.044(2) Uani 1.000000 .
 H5A H 0.2264(3) 0.1269(12) 0.2228(4) 0.040(2) Uani 1.000000 .
 H8A H 0.0492(2) 0.5541(10) 0.0470(3) 0.0270(16) Uani 1.000000 .
 H10 H 0.0922(3) 0.6981(10) -0.0860(3) 0.0330(18) Uani 1.000000 .
 H1l H 0.2122(2) 0.2617(11) 0.1210(4) 0.0267(19) Uani 1.000000 .
 H1m H 0.4247(3) 0.3499(11) 0.0545(4) 0.030(2) Uani 1.000000 .
 H3B H 0.4947(3) 0.0450(12) 0.1998(4) 0.036(2) Uani 1.000000 .
 H2B H 0.4198(2) 0.1744(11) 0.1398(4) 0.0334(18) Uani 1.000000 .
 H4B H 0.5019(3) 0.3470(10) 0.0628(3) 0.0365(19) Uani 1.000000 .
 H5B H 0.5507(2) 0.1409(11) 0.1583(4) 0.038(2) Uani 1.000000 .
 H8B H 0.2594(2) 0.6097(9) -0.0339(3) 0.0218(14) Uani 1.000000 .
 H1 H 0.3074(2) 0.7955(9) -0.1576(3) 0.0258(15) Uani 1.000000 .

loop_
  _atom_site_aniso_label
  _atom_site_aniso_U_11
  _atom_site_aniso_U_22
  _atom_site_aniso_U_33
  _atom_site_aniso_U_12
  _atom_site_aniso_U_13
  _atom_site_aniso_U_23
 O8 0.01379(11) 0.01225(9) 0.01941(11) -0.00062(7) 0.00522(9) 0.00042(8)
 O9 0.01112(11) 0.01974(12) 0.02029(12) -0.00009(8) 0.00704(9) 0.00353(9)
 N7 0.01484(12) 0.01180(10) 0.01106(10) 0.00094(8) 0.00330(9) -0.00017(7)
 C12 0.00982(12) 0.01261(11) 0.01110(10) -0.00065(8) 0.00322(9) 0.00062(8)
 C13 0.01036(12) 0.01183(11) 0.01277(11) -0.00018(8) 0.00387(9) 0.00133(8)
 C14 0.01427(15) 0.01844(14) 0.01556(13) 0.00350(11) 0.00355(11) 0.00380(10)
 C15 0.01918(18) 0.01429(14) 0.02718(19) -0.00326(12) 0.00305(14) 0.00489(12)
 C16 0.0436(3) 0.02160(18) 0.01752(16) 0.00524(18) 0.01446(18) -0.00411(13)
 N1A 0.01239(12) 0.01558(11) 0.01227(10) 0.00205(8) 0.00270(9) 0.00114(8)
 N3A 0.01206(13) 0.01622(12) 0.01751(12) 0.00174(9) 0.00412(10) -0.00087(9)
 C2A 0.01595(15) 0.01510(12) 0.01580(13) 0.00154(10) 0.00681(11) 0.00227(10)
 C4A 0.01574(16) 0.02481(16) 0.01135(12) 0.00528(12) 0.00206(11) 0.00179(11)
 C5A 0.01528(16) 0.02483(16) 0.01323(13) 0.00415(12) 0.00602(11) 0.00245(11)
 O1A 0.01315(11) 0.01798(10) 0.01227(9) 0.00557(8) 0.00491(8) 0.00366(7)
 O2A 0.01800(13) 0.03485(16) 0.01416(11) 0.00631(11) 0.00633(10) 0.01100(10)
 O3A 0.02035(14) 0.02447(13) 0.01856(12) 0.00306(10) 0.01259(11) 0.00731(9)
 O4A 0.01715(14) 0.03781(18) 0.02303(14) 0.01308(12) 0.00782(11) 0.00457(12)
 O5A 0.01961(14) 0.02371(13) 0.01688(11) 0.00742(10) 0.00215(10) 0.00665(9)
 O6A 0.02286(15) 0.03726(17) 0.01286(10) -0.00419(12) 0.01047(10) -0.00138(10)
 O7A 0.01333(13) 0.03132(15) 0.01970(12) 0.00223(10) 0.00928(10) 0.00481(10)
 N4A 0.01459(13) 0.01535(11) 0.01082(10) 0.00103(8) 0.00599(9) 0.00321(8)
 N5A 0.01223(12) 0.01743(12) 0.01318(11) 0.00428(9) 0.00167(9) 0.00055(8)
 N6A 0.01412(13) 0.01650(11) 0.01203(10) 0.00005(9) 0.00743(9) 0.00055(8)
 C6A 0.01024(12) 0.01133(10) 0.00869(9) 0.00117(8) 0.00354(8) 0.00088(7)
 C7A 0.01046(12) 0.01228(11) 0.00937(10) 0.00052(8) 0.00415(9) 0.00129(8)
 C8A 0.01021(12) 0.01416(11) 0.01098(10) 0.00105(9) 0.00431(9) 0.00103(8)
 C9A 0.01043(12) 0.01291(11) 0.01030(10) 0.00166(8) 0.00274(9) 0.00097(8)
 C10 0.01211(13) 0.01284(11) 0.00931(10) 0.00120(9) 0.00366(9) 0.00186(8)
 C11 0.01076(12) 0.01245(11) 0.00905(10) 0.00052(8) 0.00426(9) 0.00085(8)
 N1B 0.01304(12) 0.01389(10) 0.01272(10) 0.00153(8) 0.00412(9) 0.00163(8)
 N3B 0.01971(15) 0.01545(11) 0.01218(10) 0.00290(9) 0.00577(10) 0.00280(8)
 C2B 0.01529(15) 0.01381(12) 0.01579(13) -0.00034(10) 0.00818(11) 0.00047(9)
 C4B 0.01620(15) 0.01838(14) 0.01594(13) 0.00162(11) 0.00898(12) 0.00294(10)
 C5B 0.01361(15) 0.02061(15) 0.01772(14) 0.00408(11) 0.00526(12) 0.00174(11)
 O1B 0.01213(11) 0.02206(12) 0.01614(10) 0.00508(8) 0.00634(9) 0.00634(8)
 O2B 0.01596(13) 0.03451(16) 0.01299(10) 0.00222(11) 0.00429(9) 0.00708(10)
 O3B 0.01705(13) 0.02760(14) 0.02463(14) 0.00249(10) 0.01172(11) 0.01135(11)
 O4B 0.01407(13) 0.02721(15) 0.02973(16) 0.00761(10) 0.00952(12) 0.00862(12)
 O5B 0.02034(14) 0.02529(14) 0.02039(13) 0.00873(11) 0.00580(11) 0.00877(10)
 O6B 0.02410(15) 0.01867(11) 0.01949(12) -0.00020(10) 0.01447(11) 0.00247(9)
 O7B 0.02241(15) 0.03292(16) 0.02728(15) 0.01156(12) 0.01753(13) 0.01034(12)
 N4B 0.01363(12) 0.01425(10) 0.01222(10) 0.00144(8) 0.00638(9) 0.00170(8)
 N5B 0.01201(12) 0.01448(11) 0.01750(12) 0.00273(8) 0.00357(10) 0.00218(9)
 N6B 0.01361(13) 0.01596(11) 0.01335(10) -0.00037(9) 0.00744(9) -0.00022(8)
 C6B 0.00969(12) 0.01197(10) 0.01152(10) 0.00070(8) 0.00428(9) 0.00091(8)
 C7B 0.01050(13) 0.01150(10) 0.01181(10) 0.00074(8) 0.00505(9) 0.00104(8)
 C8B 0.01076(13) 0.01214(11) 0.01415(12) 0.00099(9) 0.00558(10) 0.00127(8)
 C9B 0.01067(13) 0.01190(11) 0.01367(11) 0.00124(9) 0.00426(9) 0.00156(8)
 C1 0.01190(13) 0.01267(11) 0.01224(11) 0.00093(9) 0.00455(9) 0.00158(8)
 C2 0.01106(13) 0.01188(10) 0.01138(11) 0.00012(8) 0.00492(9) 0.00060(8)
 H1a 0.037(4) 0.028(4) 0.027(3) -0.004(3) 0.019(3) -0.001(3)
 H1b 0.014(3) 0.021(3) 0.026(3) -0.005(2) -0.003(2) 0.002(3)
 H1c 0.042(5) 0.028(3) 0.057(6) 0.013(3) 0.017(5) 0.010(3)
 H1d 0.036(4) 0.047(5) 0.019(3) 0.007(4) 0.010(3) -0.002(3)
 H1e 0.024(4) 0.042(5) 0.038(5) -0.003(3) 0.012(3) 0.009(4)
 H1f 0.025(4) 0.037(5) 0.052(5) -0.007(3) -0.010(3) 0.013(4)
 H1g 0.053(5) 0.040(5) 0.033(4) -0.009(4) 0.030(4) -0.006(3)
 H1h 0.048(5) 0.020(3) 0.048(5) 0.006(3) 0.005(4) -0.000(3)
 H1i 0.061(6) 0.053(6) 0.042(6) 0.013(4) 0.037(5) -0.001(4)
 H1j 0.069(6) 0.049(6) 0.028(4) 0.003(4) 0.013(4) -0.011(4)
 H1k 0.100(8) 0.033(4) 0.040(5) 0.017(4) 0.038(6) -0.004(3)
 H3A 0.023(3) 0.029(5) 0.032(5) 0.008(3) 0.011(3) 0.002(4)
 H2A 0.036(5) 0.044(5) 0.030(4) 0.006(4) 0.021(4) 0.008(3)
 H4A 0.038(5) 0.064(6) 0.016(3) 0.011(4) -0.002(3) 0.014(3)
 H5A 0.040(5) 0.049(6) 0.041(5) 0.008(4) 0.028(4) 0.005(4)
 H8A 0.028(4) 0.029(4) 0.029(4) 0.005(3) 0.017(3) 0.000(3)
 H10 0.041(5) 0.034(4) 0.023(3) 0.007(3) 0.013(3) 0.012(3)
 H1l 0.015(3) 0.030(5) 0.029(4) 0.001(3) 0.003(3) 0.004(3)
 H1m 0.029(4) 0.025(4) 0.031(4) -0.003(3) 0.008(3) 0.000(3)
 H3B 0.047(6) 0.039(5) 0.022(4) 0.001(4) 0.015(4) 0.007(3)
 H2B 0.040(4) 0.038(5) 0.038(5) -0.012(3) 0.032(4) -0.000(4)
 H4B 0.046(5) 0.038(4) 0.035(4) -0.006(4) 0.026(4) 0.012(3)
 H5B 0.017(3) 0.044(5) 0.043(5) 0.008(3) 0.002(3) -0.001(4)
 H8B 0.013(3) 0.028(4) 0.023(4) -0.001(2) 0.006(3) 0.003(3)
 H1 0.034(4) 0.021(3) 0.026(3) -0.001(3) 0.016(3) 0.006(3)

loop_
  _geom_bond_atom_site_label_1
  _geom_bond_atom_site_label_2
  _geom_bond_distance
  _geom_bond_site_symmetry_2
  _geom_bond_publ_flag
 O8 C12 1.2591(4) . ?
 O9 C12 1.2451(5) . ?
 N7 C13 1.5048(4) . ?
 N7 C14 1.5001(5) . ?
 N7 C15 1.5042(6) . ?
 N7 C16 1.4902(5) . ?
 C12 C13 1.5334(5) . ?
 C13 H1a 1.092(6) . ?
 C13 H1b 1.102(5) . ?
 C14 H1c 1.092(7) . ?
 C14 H1d 1.082(7) . ?
 C14 H1e 1.076(6) . ?
 C15 H1f 1.080(6) . ?
 C15 H1g 1.110(7) . ?
 C15 H1h 1.081(6) . ?
 C16 H1i 1.067(9) . ?
 C16 H1j 1.107(8) . ?
 C16 H1k 1.079(7) . ?
 N1A C2A 1.3296(5) . ?
 N1A C5A 1.3745(5) . ?
 N1A H1l 1.043(6) . ?
 N3A C2A 1.3334(5) . ?
 N3A C4A 1.3798(6) . ?
 N3A H3A 1.064(7) . ?
 C2A H2A 1.091(7) . ?
 C4A C5A 1.3629(6) . ?
 C4A H4A 1.075(6) . ?
 C5A H5A 1.068(7) . ?
 O1A C6A 1.2453(4) . ?
 O2A N4A 1.2328(4) . ?
 O3A N4A 1.2256(5) . ?
 O4A N5A 1.2243(5) . ?
 O5A N5A 1.2319(5) . ?
 O6A N6A 1.2333(4) . ?
 O7A N6A 1.2185(5) . ?
 N4A C7A 1.4501(4) . ?
 N5A C9A 1.4460(4) . ?
 N6A C11 1.4551(5) . ?
 C6A C7A 1.4529(5) . ?
 C6A C11 1.4547(4) . ?
 C7A C8A 1.3854(5) . ?
 C8A C9A 1.3864(5) . ?
 C8A H8A 1.097(6) . ?
 C9A C10 1.3941(5) . ?
 C10 C11 1.3705(5) . ?
 C10 H10 1.076(6) . ?
 N1B C2B 1.3296(5) . ?
 N1B C4B 1.3761(5) . ?
 N1B H1m 1.054(7) . ?
 N3B C2B 1.3340(5) . ?
 N3B C5B 1.3796(6) . ?
 N3B H3B 1.045(7) . ?
 C2B H2B 1.075(6) . ?
 C4B C5B 1.3608(5) . ?
 C4B H4B 1.059(6) . ?
 C5B H5B 1.081(6) . ?
 O1B C6B 1.2410(4) . ?
 O2B N4B 1.2299(4) . ?
 O3B N4B 1.2206(5) . ?
 O4B N5B 1.2278(5) . ?
 O5B N5B 1.2355(5) . ?
 O6B N6B 1.2390(4) . ?
 O7B N6B 1.2203(5) . ?
 N4B C7B 1.4560(4) . ?
 N5B C9B 1.4413(5) . ?
 N6B C2 1.4538(5) . ?
 C6B C7B 1.4610(5) . ?
 C6B C2 1.4600(5) . ?
 C7B C8B 1.3775(5) . ?
 C8B C9B 1.3942(5) . ?
 C8B H8B 1.090(6) . ?
 C9B C1 1.3881(5) . ?
 C1 C2 1.3798(5) . ?
 C1 H1 1.093(6) . ?

loop_
  _geom_angle_atom_site_label_1
  _geom_angle_atom_site_label_2
  _geom_angle_atom_site_label_3
  _geom_angle
  _geom_angle_site_symmetry_1
  _geom_angle_site_symmetry_3
  _geom_angle_publ_flag
 C14 N7 C13 112.07(3) . . ?
 C15 N7 C13 106.79(3) . . ?
 C15 N7 C14 107.87(3) . . ?
 C16 N7 C13 110.87(3) . . ?
 C16 N7 C14 110.32(4) . . ?
 C16 N7 C15 108.76(4) . . ?
 O9 C12 O8 126.33(3) . . ?
 C13 C12 O8 113.25(3) . . ?
 C13 C12 O9 120.41(3) . . ?
 C12 C13 N7 117.90(3) . . ?
 H1a C13 N7 106.2(4) . . ?
 H1a C13 C12 107.8(4) . . ?
 H1b C13 N7 106.5(4) . . ?
 H1b C13 C12 107.6(4) . . ?
 H1b C13 H1a 110.8(6) . . ?
 H1c C14 N7 106.8(5) . . ?
 H1d C14 N7 108.0(4) . . ?
 H1d C14 H1c 109.7(7) . . ?
 H1e C14 N7 108.4(4) . . ?
 H1e C14 H1c 111.9(6) . . ?
 H1e C14 H1d 111.8(7) . . ?
 H1f C15 N7 106.1(5) . . ?
 H1g C15 N7 106.6(4) . . ?
 H1g C15 H1f 114.4(8) . . ?
 H1h C15 N7 107.7(5) . . ?
 H1h C15 H1f 109.7(7) . . ?
 H1h C15 H1g 111.9(7) . . ?
 H1i C16 N7 107.4(5) . . ?
 H1j C16 N7 107.3(5) . . ?
 H1j C16 H1i 110.9(8) . . ?
 H1k C16 N7 107.4(5) . . ?
 H1k C16 H1i 113.2(8) . . ?
 H1k C16 H1j 110.3(8) . . ?
 C5A N1A C2A 108.90(3) . . ?
 H1l N1A C2A 122.5(5) . . ?
 H1l N1A C5A 128.5(5) . . ?
 C4A N3A C2A 108.50(3) . . ?
 H3A N3A C2A 126.7(6) . . ?
 H3A N3A C4A 124.6(6) . . ?
 N3A C2A N1A 108.75(3) . . ?
 H2A C2A N1A 126.6(4) . . ?
 H2A C2A N3A 124.6(4) . . ?
 C5A C4A N3A 106.93(3) . . ?
 H4A C4A N3A 120.4(5) . . ?
 H4A C4A C5A 132.7(5) . . ?
 C4A C5A N1A 106.92(4) . . ?
 H5A C5A N1A 123.3(5) . . ?
 H5A C5A C4A 129.8(5) . . ?
 O3A N4A O2A 122.25(3) . . ?
 C7A N4A O2A 119.46(3) . . ?
 C7A N4A O3A 118.24(3) . . ?
 O5A N5A O4A 123.79(3) . . ?
 C9A N5A O4A 118.60(3) . . ?
 C9A N5A O5A 117.60(3) . . ?
 O7A N6A O6A 124.10(4) . . ?
 C11 N6A O6A 117.34(3) . . ?
 C11 N6A O7A 118.55(3) . . ?
 C7A C6A O1A 126.18(3) . . ?
 C11 C6A O1A 121.68(3) . . ?
 C11 C6A C7A 112.09(3) . . ?
 C6A C7A N4A 120.39(3) . . ?
 C8A C7A N4A 115.94(3) . . ?
 C8A C7A C6A 123.62(3) . . ?
 C9A C8A C7A 119.43(3) . . ?
 H8A C8A C7A 119.7(4) . . ?
 H8A C8A C9A 120.8(4) . . ?
 C8A C9A N5A 120.23(3) . . ?
 C10 C9A N5A 118.43(3) . . ?
 C10 C9A C8A 121.30(3) . . ?
 C11 C10 C9A 118.77(3) . . ?
 H10 C10 C9A 120.5(4) . . ?
 H10 C10 C11 120.7(4) . . ?
 C6A C11 N6A 119.01(3) . . ?
 C10 C11 N6A 116.22(3) . . ?
 C10 C11 C6A 124.77(3) . . ?
 C4B N1B C2B 108.98(3) . . ?
 H1m N1B C2B 126.5(6) . . ?
 H1m N1B C4B 124.4(6) . . ?
 C5B N3B C2B 109.07(3) . . ?
 H3B N3B C2B 123.5(6) . . ?
 H3B N3B C5B 127.5(6) . . ?
 N3B C2B N1B 108.28(3) . . ?
 H2B C2B N1B 126.2(5) . . ?
 H2B C2B N3B 125.5(5) . . ?
 C5B C4B N1B 107.15(3) . . ?
 H4B C4B N1B 120.8(5) . . ?
 H4B C4B C5B 132.0(5) . . ?
 C4B C5B N3B 106.51(3) . . ?
 H5B C5B N3B 123.2(5) . . ?
 H5B C5B C4B 130.2(5) . . ?
 O3B N4B O2B 122.93(3) . . ?
 C7B N4B O2B 119.08(3) . . ?
 C7B N4B O3B 117.99(3) . . ?
 O5B N5B O4B 123.04(3) . . ?
 C9B N5B O4B 118.77(3) . . ?
 C9B N5B O5B 118.19(3) . . ?
 O7B N6B O6B 122.78(4) . . ?
 C2 N6B O6B 117.83(3) . . ?
 C2 N6B O7B 119.39(3) . . ?
 C7B C6B O1B 125.18(3) . . ?
 C2 C6B O1B 123.28(3) . . ?
 C2 C6B C7B 111.54(3) . . ?
 C6B C7B N4B 119.66(3) . . ?
 C8B C7B N4B 115.57(3) . . ?
 C8B C7B C6B 124.72(3) . . ?
 C9B C8B C7B 118.81(3) . . ?
 H8B C8B C7B 120.8(4) . . ?
 H8B C8B C9B 120.4(4) . . ?
 C8B C9B N5B 119.89(3) . . ?
 C1 C9B N5B 118.90(3) . . ?
 C1 C9B C8B 121.20(3) . . ?
 C2 C1 C9B 119.57(3) . . ?
 H1 C1 C9B 119.3(4) . . ?
 H1 C1 C2 121.1(4) . . ?
 C6B C2 N6B 120.10(3) . . ?
 C1 C2 N6B 115.87(3) . . ?
 C1 C2 C6B 123.99(3) . . ?

loop_
  _geom_torsion_atom_site_label_1
  _geom_torsion_atom_site_label_2
  _geom_torsion_atom_site_label_3
  _geom_torsion_atom_site_label_4
  _geom_torsion
  _geom_torsion_site_symmetry_1
  _geom_torsion_site_symmetry_2
  _geom_torsion_site_symmetry_3
  _geom_torsion_site_symmetry_4
  _geom_torsion_publ_flag
 O8 C12 C13 N7 178.04(3) . . . . ?
 O9 C12 C13 N7 -3.15(4) . . . . ?
 N1A C2A N3A C4A 0.29(4) . . . . ?
 N1A C5A C4A N3A 0.09(4) . . . . ?
 O1A C6A C7A N4A 6.31(4) . . . . ?
 O1A C6A C7A C8A -176.48(3) . . . . ?
 O1A C6A C11 N6A -2.77(4) . . . . ?
 O1A C6A C11 C10 176.73(3) . . . . ?
 O2A N4A C7A C6A 9.86(4) . . . . ?
 O2A N4A C7A C8A -167.56(3) . . . . ?
 O3A N4A C7A C6A -172.46(3) . . . . ?
 O3A N4A C7A C8A 10.12(4) . . . . ?
 O4A N5A C9A C8A 1.22(4) . . . . ?
 O4A N5A C9A C10 -176.39(4) . . . . ?
 O5A N5A C9A C8A -179.13(3) . . . . ?
 O5A N5A C9A C10 3.25(4) . . . . ?
 O6A N6A C11 C6A 144.70(3) . . . . ?
 O6A N6A C11 C10 -34.84(4) . . . . ?
 O7A N6A C11 C6A -36.48(4) . . . . ?
 O7A N6A C11 C10 143.98(3) . . . . ?
 N4A C7A C6A C11 -176.10(3) . . . . ?
 N4A C7A C8A C9A 176.03(3) . . . . ?
 N5A C9A C8A C7A -176.31(3) . . . . ?
 N5A C9A C10 C11 176.49(3) . . . . ?
 N6A C11 C6A C7A 179.51(3) . . . . ?
 N6A C11 C10 C9A -179.47(3) . . . . ?
 C6A C7A C8A C9A -1.30(4) . . . . ?
 C6A C11 C10 C9A 1.03(4) . . . . ?
 C7A C8A C9A C10 1.24(4) . . . . ?
 C8A C9A C10 C11 -1.10(4) . . . . ?
 N1B C2B N3B C5B -0.05(3) . . . . ?
 N1B C4B C5B N3B -0.11(3) . . . . ?
 O1B C6B C7B N4B -5.89(4) . . . . ?
 O1B C6B C7B C8B 176.59(3) . . . . ?
 O1B C6B C2 N6B 2.47(4) . . . . ?
 O1B C6B C2 C1 -175.11(3) . . . . ?
 O2B N4B C7B C6B 25.06(4) . . . . ?
 O2B N4B C7B C8B -157.21(3) . . . . ?
 O3B N4B C7B C6B -154.87(3) . . . . ?
 O3B N4B C7B C8B 22.87(4) . . . . ?
 O4B N5B C9B C8B 3.19(4) . . . . ?
 O4B N5B C9B C1 -177.51(3) . . . . ?
 O5B N5B C9B C8B -176.79(3) . . . . ?
 O5B N5B C9B C1 2.51(4) . . . . ?
 O6B N6B C2 C6B -161.25(3) . . . . ?
 O6B N6B C2 C1 16.53(4) . . . . ?
 O7B N6B C2 C6B 19.55(4) . . . . ?
 O7B N6B C2 C1 -162.68(4) . . . . ?
 N4B C7B C6B C2 174.53(3) . . . . ?
 N4B C7B C8B C9B -177.81(3) . . . . ?
 N5B C9B C8B C7B -178.33(3) . . . . ?
 N5B C9B C1 C2 179.74(3) . . . . ?
 N6B C2 C6B C7B -177.94(3) . . . . ?
 N6B C2 C1 C9B 179.56(3) . . . . ?
 C6B C7B C8B C9B -0.20(4) . . . . ?
 C6B C2 C1 C9B -2.76(4) . . . . ?
 C7B C8B C9B C1 2.38(4) . . . . ?
 C8B C9B C1 C2 -0.96(4) . . . . ?

loop_
  _diffrn_refln_index_h
  _diffrn_refln_index_k
  _diffrn_refln_index_l
  _diffrn_refln_intensity_net
  _diffrn_refln_intensity_u
 -77 1 26 1.89 1.75
 -77 1 27 3.08 2.35
 -77 1 28 20.19 7.52
 -77 1 29 5.59 3.71
 -75 1 27 91.79 30.38
 -75 1 28 16.44 6.08
 -75 1 30 21.82 8.55
 -73 1 28 50.48 16.94
 -73 1 29 16.24 14.29
 -73 1 30 110.41 35.65
 -71 1 29 3.47 1.64
 -71 1 30 2.52 3.29
 -71 1 31 40.15 11.73
 -71 1 32 5.76 2.54
 -71 1 33 4.94 2.28
 -69 1 26 13.99 4.15
 -69 1 27 0.63 4.28
 -69 1 28 4.97 2.11
 -69 1 29 4.13 1.97
 -69 1 30 30.33 8.05
 -69 1 31 13.6 4.51
 -69 1 32 22.38 6.44
 -69 1 33 47.31 14.31
 -67 1 27 48.66 14.83
 -67 1 29 2.18 5.51
 -67 1 30 2.75 2.67
 -67 1 31 -0.38 2.6
 -67 1 32 4.33 3.37
 -67 1 34 19.13 5.53
 -66 2 30 19.01 7.31
 -66 2 31 30.43 8.9
 -66 2 32 -1.34 10.91
 -66 2 33 4.29 2.97
 -66 2 34 9.19 5.65
 -65 1 27 1.62 1.45
 -65 1 28 -3.12 6.03
 -65 1 29 3.31 2.45
 -65 1 31 2.81 3.01
 -65 1 32 1.85 2.95
 -65 1 34 59.05 17.13
 -65 3 22 36.52 14.25
 -65 9 33 -0.63 3.7
 -64 2 25 3.14 1.56
 -64 2 26 6.74 2.29
 -64 2 27 2.64 1.44
 -64 2 28 6.61 5.35
 -64 2 29 11.38 3.32
 -64 2 30 11.65 3.57
 -64 2 31 -0.15 7.55
 -64 2 33 22.87 6.79
 -64 2 34 3.26 2.85
 -64 8 28 3.56 2.09
 -64 8 29 42.01 13.89
 -64 8 33 4.94 6.07
 -64 8 34 37.85 14.83
 -63 1 28 12.1 10.16
 -63 1 30 26.76 6.96
 -63 1 32 6.2 2.77
 -63 1 33 90.99 23.91
 -63 1 34 68.93 18.21
 -63 7 28 6.93 4.97
 -63 7 29 113.65 33.71
 -63 7 30 8.64 3.67
 -63 9 31 -3.12 3.2
 -63 9 33 15.26 6.13
 -63 9 34 -1.15 4.71
 -63 9 35 -0.64 2.48
 -63 9 36 1.79 1.91
 -63 9 37 4.72 2.29
 -62 2 25 1.93 2.64
 -62 2 26 5.72 5.88
 -62 2 27 14.43 4.07
 -62 2 29 15.76 4.48
 -62 2 30 5.05 8.49
 -62 2 31 1.76 1.43
 -62 2 33 145.36 35.57
 -62 2 34 119.56 31.29
 -62 6 26 7.67 2.73
 -62 6 27 49.81 14.49
 -62 6 28 6.92 2.71
 -62 6 29 143.38 38.03
 -62 6 30 32.74 9.32
 -62 6 31 1.7 2.37
 -62 6 32 10.37 3.9
 -62 8 25 2.43 2.31
 -62 8 26 15.49 6.47
 -62 8 27 6.33 2.5
 -62 8 28 1.71 4.98
 -62 8 29 47.43 15.32
 -62 8 33 40.96 14.59
 -62 8 34 10.42 4.23
 -62 8 35 1.31 1.45
 -62 8 36 2.53 3.09
 -62 10 12 -0.13 7.63
 -62 10 13 9.29 3.54
 -62 10 14 7.95 5.13
 -62 10 15 -4.91 5.61
 -62 10 16 5.46 4.99
 -62 10 17 3.85 2.95
 -62 10 18 9.25 4.13
 -62 10 19 -0.64 2.44
 -62 10 20 4.32 3.03
 -62 10 30 4.18 5.09
 -62 10 31 4.53 2.04
 -62 10 33 42.96 16.13
 -62 10 34 8.83 4.29
 -62 10 35 43.03 17.61
 -61 1 28 58.27 14.3
 -61 1 29 41.31 13.3
 -61 1 30 95.64 22.91
 -61 1 31 5.34 8.09
 -61 1 32 1.85 3.28
 -61 1 33 24.15 6.32
 -61 1 34 26.21 7.33
 -61 3 25 158.83 33.18
 -61 5 26 34.63 9.88
 -61 5 27 10.77 7.67
 -61 5 28 46.21 13.19
 -61 5 29 8.88 2.76
 -61 5 30 46.65 13.46
 -61 7 25 40.61 12.26
 -61 7 26 7.13 7.92
 -61 7 27 10.7 3.83
 -61 7 28 18.05 6.35
 -61 7 30 11.86 4.07
 -61 7 34 12.41 4.24
 -61 7 35 8.89 3.35
 -61 7 37 -2 11.81
 -61 9 14 55.51 17.65
 -61 9 15 18.24 6.64
 -61 9 16 3.31 2.23
 -61 9 17 -1.71 2.72
 -61 9 18 0.02 4.24
 -61 9 24 0.52 1.51
 -61 9 25 5.24 2.17
 -61 9 26 -1.46 7.48
 -61 9 27 0.6 1.68
 -61 9 32 11.42 3.95
 -61 9 33 5.36 2.58
 -61 9 34 0.39 2.78
 -61 9 35 3.22 1.87
 -61 9 36 0.46 2.83
 -61 9 37 8.78 3.89
 -61 9 38 3.17 1.9
 -61 9 39 -0.97 2.43
 -61 11 28 -0.87 2.62
 -61 11 29 2.19 1.73
 -60 2 26 5.89 2.69
 -60 2 27 56.73 14.61
 -60 2 28 123.96 29.25
 -60 2 29 32.64 8.3
 -60 2 30 17.14 17.55
 -60 2 31 87.55 20.7
 -60 2 33 -0.94 7.07
 -60 2 34 -0.14 4.5
 -60 6 24 80.58 21.51
 -60 6 25 95.66 23.88
 -60 6 26 10.34 3.38
 -60 6 27 5.54 2.34
 -60 6 28 1.34 2.28
 -60 6 29 125.98 32.58
 -60 6 30 30.42 8.8
 -60 6 31 -2.66 6.75
 -60 6 32 0.79 4.73
 -60 6 34 26.17 8.02
 -60 6 36 11.02 4.64
 -60 8 1 28.83 10.26
 -60 8 2 29.4 10.17
 -60 8 3 -1.58 8.22
 -60 8 16 7.74 2.7
 -60 8 17 8.41 3.44
 -60 8 23 17.68 5.4
 -60 8 24 7.31 4.21
 -60 8 25 72.63 22.12
 -60 8 26 16.55 5.85
 -60 8 27 43.14 13.09
 -60 8 29 46.45 14.45
 -60 8 33 7.33 3.28
 -60 8 34 84.39 27.04
 -60 8 35 -0.53 4.87
 -60 8 36 1.04 3.75
 -60 8 37 -0.23 5.27
 -60 8 38 1.32 3.69
 -60 8 39 6.79 3.8
 -60 10 10 12.03 4.34
 -60 10 11 2.02 5.47
 -60 10 12 14.73 5.66
 -60 10 13 115.34 37.89
 -60 10 14 -1.43 3.11
 -60 10 15 1.38 3.99
 -60 10 16 -2.81 3.06
 -60 10 17 -0.71 7.05
 -60 10 18 3.63 2.07
 -60 10 20 3.21 1.87
 -60 10 21 7.09 4.43
 -60 10 22 10.16 3.51
 -60 10 23 3.64 1.73
 -60 10 24 2.49 1.6
 -60 10 25 2.49 4.59
 -60 10 26 12.93 6.12
 -60 10 30 6.43 5.34
 -60 10 31 27.05 10.97
 -60 10 32 -0.95 7.47
 -60 10 34 -1.63 6.83
 -60 10 36 9.32 3.99
 -60 10 37 0.83 2.04
 -59 1 30 241.71 46.3
 -59 1 31 15.68 8.14
 -59 1 32 134.47 26.53
 -59 1 33 5.05 7.16
 -59 1 34 303.65 58.76
 -59 3 23 -2.18 4.97
 -59 3 25 7.32 6.97
 -59 3 26 49.47 12.7
 -59 3 29 17.63 7.42
 -59 3 30 7.24 3.21
 -59 3 34 13.38 4.39
 -59 5 24 3.59 2.45
 -59 5 25 9.98 4.96
 -59 5 26 22.14 5.78
 -59 5 27 50.97 12.43
 -59 5 28 29.16 7.85
 -59 5 29 3.21 2.28
 -59 5 30 15.05 4.55
 -59 5 31 19.86 5.84
 -59 5 32 20.21 9.23
 -59 5 33 62.03 16.6
 -59 7 1 52.85 16.25
 -59 7 2 28.72 8.39
 -59 7 3 3.6 2.26
 -59 7 4 32.27 9.87
 -59 7 5 8.84 3.64
 -59 7 22 13.72 4.17
 -59 7 23 74.91 20.82
 -59 7 25 32.03 9.8
 -59 7 26 46.57 13.52
 -59 7 27 12.74 5.11
 -59 7 28 1.61 4.47
 -59 7 29 16.14 5.43
 -59 7 30 -4.07 5.87
 -59 7 31 5.88 2.59
 -59 7 34 -2.16 6.9
 -59 7 35 2.85 3.44
 -59 7 36 2.94 2.44
 -59 7 37 -0.13 4.02
 -59 7 39 58.4 19.87
 -59 9 1 9.09 4.02
 -59 9 2 5.62 2.82
 -59 9 3 24.02 8.16
 -59 9 13 96.6 30.29
 -59 9 14 -1.81 6.43
 -59 9 15 14.1 5.05
 -59 9 16 4.27 2.06
 -59 9 17 9.12 3.19
 -59 9 18 3.28 4.28
 -59 9 19 16.01 5.56
 -59 9 20 7.46 4.35
 -59 9 21 45.83 12.63
 -59 9 22 1.99 4.81
 -59 9 23 32.53 10.58
 -59 9 24 5.61 1.94
 -59 9 25 5.9 3.04
 -59 9 26 10.11 3.35
 -59 9 27 14.31 5.95
 -59 9 32 16.24 6
 -59 9 33 0.06 1.43
 -59 9 34 5.68 6.04
 -59 9 35 2.29 2.76
 -59 9 36 1.73 2.83
 -59 9 37 35.98 12.09
 -59 9 38 18.53 7.54
 -59 9 39 3.48 2.14
 -59 9 40 0.13 2.35
 -59 11 22 8.62 3.55
 -59 11 23 -2.26 8.46
 -59 11 24 0.47 1.9
 -59 11 25 -0.24 3.3
 -59 11 26 1.81 4.32
 -59 11 27 4.92 2.38
 -59 11 28 7.03 2.58
 -59 11 29 -6.21 5.11
 -59 11 30 1.45 1.72
 -59 11 31 6.72 3.19
 -58 2 26 60.18 13.74
 -58 2 27 64.17 20.08
 -58 2 28 77.32 17.2
 -58 2 29 0.66 2.75
 -58 2 30 39.74 9.72
 -58 2 31 -0.92 4.15
 -58 2 33 58.5 13.67
 -58 4 23 17.61 4.58
 -58 4 24 7.39 4.94
 -58 4 25 -0.46 2.84
 -58 4 26 3.87 2.9
 -58 4 29 11.62 3.57
 -58 4 30 -0.16 6.22
 -58 6 1 54.29 16.61
 -58 6 3 12.04 3.85
 -58 6 4 2.96 4.55
 -58 6 5 13.84 5.5
 -58 6 6 54.94 14.23
 -58 6 22 37.27 10.58
 -58 6 23 57.03 14.97
 -58 6 24 19.71 9.42
 -58 6 25 6.02 2.34
 -58 6 27 11.24 4.41
 -58 6 29 79.75 20.27
 -58 6 30 29.67 8.52
 -58 6 31 9.3 2.9
 -58 6 35 97.9 27.12
 -58 6 36 7.55 3.11
 -58 6 37 23 6.52
 -58 6 38 13.27 4.29
 -58 8 1 3.95 2.13
 -58 8 2 5.74 3.12
 -58 8 3 8.63 2.71
 -58 8 4 24.01 8.36
 -58 8 5 2.32 4.11
 -58 8 7 19.66 8.62
 -58 8 17 21.33 8.7
 -58 8 18 15.87 4.91
 -58 8 19 14.45 4.3
 -58 8 20 11.59 3.7
 -58 8 21 2.35 2.69
 -58 8 22 14.43 4.18
 -58 8 23 19.02 5.03
 -58 8 24 0.81 4.12
 -58 8 25 31.32 9.34
 -58 8 27 13.13 4.35
 -58 8 28 12.27 4.4
 -58 8 29 6.03 2.58
 -58 8 33 35.01 11.68
 -58 8 35 22.76 7.56
 -58 8 36 67.59 22.27
 -58 8 37 9.66 3.97
 -58 8 38 43.87 15.41
 -58 8 39 32.52 11.08
 -58 8 40 10.46 5.04
 -58 10 1 4.61 3.31
 -58 10 2 6.73 6.63
 -58 10 3 103.61 35.68
 -58 10 4 57.78 20.76
 -58 10 9 126.59 40.42
 -58 10 10 67.17 21.89
 -58 10 11 8.68 3.35
 -58 10 12 16.61 7.93
 -58 10 15 0.81 2.51
 -58 10 17 110.5 33.6
 -58 10 18 14.97 18.47
 -58 10 19 92.67 28.79
 -58 10 20 3.44 2.62
 -58 10 21 22.66 6.98
 -58 10 22 6.38 4.25
 -58 10 23 19.73 6.86
 -58 10 24 2.09 1.57
 -58 10 25 0.74 2.76
 -58 10 26 6.76 2.97
 -58 10 27 7.83 4.18
 -58 10 28 0.16 4.16
 -58 10 29 8.96 3.49
 -58 10 30 33.3 10.08
 -58 10 31 53.58 17.07
 -58 10 32 7.64 3.11
 -58 10 33 35.88 13
 -58 10 34 4.06 5.76
 -58 10 36 2.63 2
 -58 10 37 4.33 3.21
 -58 12 22 5.22 2.76
 -58 12 24 -0.21 2.39
 -58 12 26 -1.49 5.06
 -57 1 29 21.39 13.4
 -57 1 31 25.98 21.94
 -57 1 32 155.05 28.57
 -57 1 33 8.32 4.77
 -57 1 34 24.49 5.93
 -57 3 24 29.68 6.56
 -57 3 26 287.14 43.7
 -57 3 27 158.84 27.5
 -57 3 28 5.25 1.43
 -57 3 29 1.22 1.66
 -57 3 30 3.33 4.09
 -57 3 34 59.96 14.81
 -57 5 1 7.02 2.69
 -57 5 2 27.26 7.43
 -57 5 3 8.1 2.76
 -57 5 22 10.19 8.79
 -57 5 23 21.26 5.09
 -57 5 24 0.27 1.78
 -57 5 25 6.42 2.52
 -57 5 26 14.81 4.18
 -57 5 27 10.01 3.72
 -57 5 28 -3.88 4.68
 -57 5 29 59.87 15.33
 -57 5 30 71.93 17.78
 -57 5 31 11.52 3.56
 -57 5 32 15.43 6.67
 -57 5 33 71.8 18.35
 -57 5 35 36.02 10.66
 -57 5 36 10.2 4.31
 -57 7 1 64.46 16.98
 -57 7 2 41.59 10.74
 -57 7 3 41.13 10.68
 -57 7 4 6.83 3.35
 -57 7 5 35.37 10.47
 -57 7 6 2.04 3.34
 -57 7 7 47.39 13.14
 -57 7 8 0.1 2.46
 -57 7 9 21.71 6.69
 -57 7 19 95.68 25.01
 -57 7 20 4.31 7.72
 -57 7 21 57.13 14.95
 -57 7 22 0.39 2.62
 -57 7 23 8.04 4
 -57 7 24 -6.39 10.12
 -57 7 26 33.85 9.59
 -57 7 27 31.19 8.5
 -57 7 28 2.04 3.19
 -57 7 29 183.46 44.11
 -57 7 30 34.06 10.39
 -57 7 31 70.2 19.54
 -57 7 34 12.12 6.35
 -57 7 36 0.7 3.08
 -57 7 37 36.76 11.89
 -57 7 38 24.24 7.84
 -57 7 39 9.29 3.36
 -57 7 40 58.04 18.81
 -57 9 1 23.17 8.08
 -57 9 2 7.74 3.27
 -57 9 3 38.83 11.44
 -57 9 4 50.59 14.51
 -57 9 5 28.66 10
 -57 9 6 92.86 28.33
 -57 9 7 13.95 5.38
 -57 9 8 16.47 5.51
 -57 9 15 33.12 10.62
 -57 9 16 13.03 7.56
 -57 9 17 61.08 18.61
 -57 9 18 13.27 6.65
 -57 9 19 -1.52 2.98
 -57 9 20 15.51 7.41
 -57 9 21 124.41 29.72
 -57 9 22 1.42 2.25
 -57 9 23 -0.62 5.09
 -57 9 24 9.5 3.66
 -57 9 25 54.31 14.18
 -57 9 26 3.9 3.83
 -57 9 27 3.53 1.94
 -57 9 28 6.1 2.9
 -57 9 29 7.72 2.9
 -57 9 30 5.34 6.53
 -57 9 32 6.57 2.78
 -57 9 33 4.33 4.02
 -57 9 35 1.54 1.57
 -57 9 36 23.77 8.58
 -57 9 37 98.06 32.52
 -57 9 39 11.56 5.01
 -57 9 40 41.21 15.31
 -57 9 41 15.22 5.91
 -57 9 42 -0.7 2.6
 -57 11 2 5.01 2.13
 -57 11 3 13.43 5.82
 -57 11 4 4.92 2.48
 -57 11 5 19.78 7.1
 -57 11 6 7.33 5.82
 -57 11 7 56.95 20.99
 -57 11 8 73.56 25.33
 -57 11 19 5.79 2.74
 -57 11 20 11.89 4.41
 -57 11 23 1.4 3.31
 -57 11 24 9.02 3.45
 -57 11 25 5.22 5.03
 -57 11 26 5.89 4.33
 -57 11 27 4.27 2.26
 -57 11 28 1.02 2.67
 -57 11 29 10.96 4.23
 -57 11 30 8.4 3.37
 -57 11 31 9.59 3.36
 -57 11 32 4.6 3.72
 -57 11 33 1.09 1.4
 -56 2 28 6.95 4.76
 -56 2 29 246.6 44.62
 -56 2 30 140.13 28.97
 -56 2 31 53.61 12.76
 -56 2 33 4.13 1.81
 -56 2 34 5.2 7.1
 -56 4 2 12.25 3.97
 -56 4 3 5.63 2.55
 -56 4 4 31.11 7.94
 -56 4 6 230.13 41.4
 -56 4 23 2.37 2.46
 -56 4 24 6.56 4.1
 -56 4 25 30.71 7.01
 -56 4 26 504.19 64.92
 -56 4 27 30.9 8.13
 -56 4 29 20.59 5.69
 -56 4 30 93.34 21.28
 -56 4 31 4.81 1.76
 -56 4 32 5.28 1.82
 -56 6 1 1.06 2.38
 -56 6 2 24.38 6.14
 -56 6 3 64.56 14.93
 -56 6 4 47.02 12.85
 -56 6 6 167.61 37.61
 -56 6 7 12.54 13.57
 -56 6 21 3.69 1.52
 -56 6 22 17.47 14.45
 -56 6 23 242.5 46.81
 -56 6 24 8.41 12.82
 -56 6 25 10.52 3.87
 -56 6 26 27.56 13.13
 -56 6 27 83.33 20.07
 -56 6 28 1.34 2.08
 -56 6 29 287.56 57.67
 -56 6 30 -1.99 5.23
 -56 6 31 12.44 6.42
 -56 6 32 17.58 5.19
 -56 6 35 2.5 3.25
 -56 6 36 2.8 3.65
 -56 6 37 11.28 6.21
 -56 6 38 3.51 4.15
 -56 6 39 12.72 4.55
 -56 8 1 30.38 8.43
 -56 8 2 49.47 13.43
 -56 8 3 11.74 4.56
 -56 8 4 2.45 4.14
 -56 8 5 0.86 3.45
 -56 8 6 3.81 2.42
 -56 8 7 1.07 5.23
 -56 8 8 12.46 6.85
 -56 8 17 120.78 29.99
 -56 8 18 13.52 5.41
 -56 8 19 6.59 3.39
 -56 8 20 8.68 2.35
 -56 8 21 1.93 2.62
 -56 8 22 29.96 7.09
 -56 8 23 2.3 3.53
 -56 8 24 47.91 11.77
 -56 8 25 27.4 6.8
 -56 8 26 10.62 4.77
 -56 8 27 -1.58 3.81
 -56 8 28 -1.74 4.3
 -56 8 29 0.4 2.48
 -56 8 33 25.29 7.97
 -56 8 34 -1.67 8.74
 -56 8 35 -4.07 3.75
 -56 8 36 86.72 26.99
 -56 8 37 3.54 4.89
 -56 8 38 -0.89 3.93
 -56 8 39 6.35 3.71
 -56 8 40 16.82 6.66
 -56 8 41 -0.12 2.53
 -56 10 2 4.18 3.5
 -56 10 3 8.96 3.52
 -56 10 4 1.23 1.8
 -56 10 5 3.77 4.78
 -56 10 6 64.15 17.83
 -56 10 7 11.15 3.3
 -56 10 8 12.54 4.66
 -56 10 9 -5.07 5.84
 -56 10 10 9.73 3.19
 -56 10 11 49.95 16.21
 -56 10 12 8.21 6.13
 -56 10 13 92.66 28.46
 -56 10 14 11.02 6.7
 -56 10 15 3.82 9.07
 -56 10 16 22.94 7.59
 -56 10 18 1.94 2.86
 -56 10 19 -0.29 4.1
 -56 10 20 2.29 1.67
 -56 10 21 18.54 5.44
 -56 10 22 7.9 3.34
 -56 10 23 61.59 16.77
 -56 10 24 6.38 3.07
 -56 10 25 7.79 2.82
 -56 10 26 2.32 1.91
 -56 10 27 10.86 4.02
 -56 10 28 1.36 3.51
 -56 10 29 -1.56 6.24
 -56 10 30 2.8 7.42
 -56 10 31 22.02 6.69
 -56 10 32 7.25 3.25
 -56 10 33 0.1 1.16
 -56 10 34 -0.1 2.3
 -56 10 35 52.56 16.45
 -56 10 36 1.74 3.74
 -56 10 37 3.89 3.61
 -56 12 6 1.25 2.07
 -56 12 7 6.07 4
 -56 12 8 25.67 10.42
 -56 12 9 -2.15 2.92
 -56 12 10 1.37 1.65
 -56 12 19 -0.36 2.89
 -56 12 20 3.44 2.05
 -56 12 21 -6.12 4.74
 -56 12 23 5.83 6.78
 -56 12 24 9.67 3.96
 -56 12 25 -1.09 2.74
 -56 12 26 18.92 6.76
 -56 12 27 4.86 2.94
 -56 12 28 4.41 2.23
 -56 12 29 3.02 5.39
 -56 12 30 5.78 6.9
 -55 1 29 22.07 6.06
 -55 1 30 41.68 9.32
 -55 1 31 21.38 4.94
 -55 1 32 185.93 31.06
 -55 1 33 94.98 20.78
 -55 1 34 51.64 11.47
 -55 3 4 53.98 12.13
 -55 3 21 7.03 1.9
 -55 3 22 92.43 18.58
 -55 3 23 21.43 4.27
 -55 3 24 12.45 2.59
 -55 3 25 -0.36 4.66
 -55 3 26 14.41 3.12
 -55 3 27 66.4 12.32
 -55 3 28 93.82 17.13
 -55 3 29 14.22 3.43
 -55 3 34 13.95 6.57
 -55 5 1 21.5 5.74
 -55 5 2 77.2 15.85
 -55 5 4 8.39 5.78
 -55 5 5 5.92 4.31
 -55 5 8 9.71 11.55
 -55 5 9 36.8 8.71
 -55 5 22 16.1 13.26
 -55 5 23 30.5 7.08
 -55 5 24 41.67 9.72
 -55 5 25 0.54 1.23
 -55 5 26 -2.15 8.39
 -55 5 28 193.86 40.05
 -55 5 29 61.19 14.42
 -55 5 30 169.32 35.94
 -55 5 32 2.27 6.45
 -55 5 33 30.09 7.89
 -55 5 35 -4.37 3.38
 -55 5 36 -0.45 2.63
 -55 5 37 40.07 10.74
 -55 5 38 0.65 4.14
 -55 7 1 31.23 7.54
 -55 7 2 2.07 3.14
 -55 7 3 46.43 10.86
 -55 7 4 14.97 4.03
 -55 7 5 28.09 6.92
 -55 7 6 8.85 4.12
 -55 7 7 23.3 5.57
 -55 7 10 6.04 3.33
 -55 7 18 -0.01 7.36
 -55 7 19 16.58 4.46
 -55 7 20 0.24 1.64
 -55 7 21 115.22 24.06
 -55 7 22 6.17 2.12
 -55 7 23 -0.3 5.19
 -55 7 24 171.33 33.39
 -55 7 25 90.81 18.5
 -55 7 26 11.68 4.19
 -55 7 27 1.85 2.77
 -55 7 28 6.28 2.05
 -55 7 29 0.14 2.05
 -55 7 30 15.71 4.72
 -55 7 31 20.72 6.59
 -55 7 34 3.11 1.61
 -55 7 35 73.3 20.91
 -55 7 36 13.21 4.46
 -55 7 37 33.68 9.8
 -55 7 39 17.81 5.61
 -55 7 41 7.06 2.95
 -55 9 1 2.21 5.84
 -55 9 2 50.05 13.73
 -55 9 4 7.57 2.49
 -55 9 5 9.86 4.69
 -55 9 6 44.77 11.94
 -55 9 7 2.33 2.73
 -55 9 8 27.5 7.18
 -55 9 9 3.04 2.07
 -55 9 10 -1.16 2.52
 -55 9 11 4.03 2.05
 -55 9 14 12.7 4.24
 -55 9 16 5.27 6.03
 -55 9 17 1.76 2.28
 -55 9 18 19.37 7.63
 -55 9 19 7.69 2.52
 -55 9 20 9.68 2.81
 -55 9 21 31.75 7.69
 -55 9 22 2.29 2.82
 -55 9 23 1.43 3.14
 -55 9 24 8.41 2.86
 -55 9 25 11.34 4.22
 -55 9 26 3.64 1.62
 -55 9 27 7.46 3.46
 -55 9 28 20.59 6.79
 -55 9 30 3.62 4.17
 -55 9 31 66.07 20.28
 -55 9 32 -1.17 4.2
 -55 9 33 -0.77 5.67
 -55 9 34 11.48 3.76
 -55 9 35 -3.64 3.44
 -55 9 36 74.28 24.38
 -55 9 37 0.09 5.75
 -55 9 38 0.05 3.28
 -55 9 39 21.58 7.91
 -55 9 40 3.05 4.24
 -55 9 41 8.75 5.26
 -55 9 42 4.98 2.64
 -55 11 1 -0.94 10.54
 -55 11 2 -0.09 5.63
 -55 11 3 47.61 17.34
 -55 11 4 2.88 2.95
 -55 11 5 5.84 2.4
 -55 11 6 54.04 16.27
 -55 11 7 8.18 3.62
 -55 11 8 0.89 3.54
 -55 11 9 1.6 1.67
 -55 11 10 4.6 3.8
 -55 11 12 -1.18 7.68
 -55 11 13 7.07 8.61
 -55 11 20 0.27 3.85
 -55 11 21 2.36 3.45
 -55 11 22 11.11 4.32
 -55 11 23 3.28 3.65
 -55 11 26 21.08 7.33
 -55 11 27 5.08 2.68
 -55 11 28 1.97 1.61
 -55 11 29 2.48 2.63
 -55 11 30 2.21 1.58
 -55 11 31 9.04 4.16
 -55 11 32 10.68 3.62
 -55 11 33 0.35 2.82
 -55 11 35 8.28 3.42
 -55 11 36 5.37 2.82
 -54 2 24 16.86 6.14
 -54 2 25 38.53 7.92
 -54 2 27 19.76 4.38
 -54 2 28 5.32 2.86
 -54 2 33 66.84 15.09
 -54 2 34 2.22 1.69
 -54 4 1 21.82 4.23
 -54 4 2 13.02 2.9
 -54 4 3 103.62 19.81
 -54 4 4 14.54 4.84
 -54 4 5 89.57 19.14
 -54 4 6 202.79 38.28
 -54 4 7 130.11 24.9
 -54 4 8 15.35 15.22
 -54 4 20 218.61 37.86
 -54 4 22 162.36 29.91
 -54 4 23 26.95 6.75
 -54 4 25 283.67 48.12
 -54 4 27 63.1 13.66
 -54 4 28 39.04 8.58
 -54 4 29 169.09 33.92
 -54 4 30 20.53 6.28
 -54 4 31 57.26 13.67
 -54 4 32 1.39 2.17
 -54 4 33 82.75 16.52
 -54 4 34 6.56 5.73
 -54 4 35 -0.42 4.39
 -54 6 1 36.36 9.65
 -54 6 2 36.51 8.74
 -54 6 3 15.24 4.17
 -54 6 4 13.59 3.44
 -54 6 5 10.27 3.75
 -54 6 6 8.17 2.08
 -54 6 7 3.38 1.51
 -54 6 8 78.8 18.19
 -54 6 10 6.77 10.27
 -54 6 11 161.16 34.32
 -54 6 18 21.8 11.42
 -54 6 21 284.04 50.52
 -54 6 22 18.58 25.49
 -54 6 23 93.15 20.9
 -54 6 25 -0.84 4.64
 -54 6 26 12.29 3.45
 -54 6 27 17.9 4.74
 -54 6 28 0.61 2.39
 -54 6 29 114.07 26.73
 -54 6 30 3.37 1.61
 -54 6 31 16.06 4.52
 -54 6 32 1.37 1.45
 -54 6 34 2.1 2.24
 -54 6 35 33.33 8.81
 -54 6 36 -2.36 6.86
 -54 6 38 8.28 4.49
 -54 6 39 6.33 9.13
 -54 6 40 24.96 8
 -54 8 1 1.63 3.48
 -54 8 2 7.93 2.51
 -54 8 3 49.91 12.28
 -54 8 4 28.94 7.21
 -54 8 5 21.45 5.5
 -54 8 6 61.81 14.87
 -54 8 7 13.58 3.68
 -54 8 8 -1.53 2.56
 -54 8 9 5.59 5.51
 -54 8 10 145.48 30.08
 -54 8 17 1.85 4.56
 -54 8 18 -4.44 6
 -54 8 19 16.11 7.46
 -54 8 20 70.61 15.4
 -54 8 21 5.46 1.99
 -54 8 22 -1.82 7.9
 -54 8 23 10.42 3.03
 -54 8 24 2.54 3.16
 -54 8 25 30.34 8.39
 -54 8 26 1.7 3.09
 -54 8 27 -1.02 4.48
 -54 8 28 1.81 1.48
 -54 8 29 -2.69 6.64
 -54 8 30 34.29 9.83
 -54 8 31 7.05 2.58
 -54 8 32 -0.55 3.13
 -54 8 33 -0.84 2.45
 -54 8 34 8.93 3.47
 -54 8 35 9.43 3.52
 -54 8 36 28.76 8.6
 -54 8 37 14.31 5.11
 -54 8 38 18.73 6.16
 -54 8 39 4.51 2.51
 -54 8 40 19.26 6.36
 -54 8 41 3.59 3.03
 -54 8 42 33.12 12.11
 -54 8 43 -5.39 5.02
 -54 10 1 1.36 4.23
 -54 10 2 7.01 2.91
 -54 10 3 7.51 3.14
 -54 10 4 38.42 12.37
 -54 10 5 42.29 11.82
 -54 10 6 9.88 3.38
 -54 10 7 1.98 3.34
 -54 10 8 110.07 28.36
 -54 10 9 47.16 14.72
 -54 10 10 -2.97 5.49
 -54 10 11 0.64 2.66
 -54 10 12 3.81 2.67
 -54 10 13 3.8 3.36
 -54 10 14 31.97 8.65
 -54 10 15 1.16 7.33
 -54 10 16 39.4 12.8
 -54 10 17 17.13 7.51
 -54 10 19 47.67 13.85
 -54 10 20 -1.92 2.75
 -54 10 21 7.2 2.97
 -54 10 22 7.98 4.74
 -54 10 23 34.65 9.35
 -54 10 24 9.44 3.85
 -54 10 25 2.16 2.89
 -54 10 26 8.39 4.58
 -54 10 27 26.37 8.27
 -54 10 28 14.81 5.29
 -54 10 29 0.05 1.56
 -54 10 31 -3.55 3.51
 -54 10 32 31.06 9.59
 -54 10 33 2.55 4.83
 -54 10 34 13.53 4.03
 -54 10 35 55.22 16.28
 -54 10 36 21.95 7.04
 -54 10 37 1.6 1.83
 -54 10 38 0.85 2.61
 -54 10 39 18.84 7.13
 -54 10 40 4.51 3.31
 -54 12 1 2.02 1.95
 -54 12 2 18.17 6.72
 -54 12 3 9.16 3.36
 -54 12 4 19.56 7
 -54 12 5 14.17 5.28
 -54 12 6 13.19 5.45
 -54 12 7 1.13 1.65
 -54 12 8 6.94 3.34
 -54 12 9 -2.45 5.89
 -54 12 10 5.92 4.52
 -54 12 11 3.11 4.73
 -54 12 13 12.27 4.97
 -54 12 14 3.61 3
 -54 12 15 -0.6 5.34
 -54 12 22 14.49 5.29
 -54 12 23 -0.54 2.96
 -54 12 24 20.34 7.54
 -54 12 26 9.33 3.77
 -54 12 27 -0.75 2.57
 -54 12 28 5.78 4.43
 -54 12 29 4.71 2.68
 -54 12 30 11.15 4.4
 -54 12 31 10.26 5.4
 -54 12 32 0.64 1.79
 -54 12 33 15.97 6.88
 -53 1 29 5.13 2.88
 -53 1 30 2.92 2.2
 -53 1 31 6.23 1.67
 -53 1 32 3.37 1.88
 -53 3 1 58.24 12.23
 -53 3 2 76.37 16.41
 -53 3 3 12.33 5.11
 -53 3 4 5.45 4.91
 -53 3 5 1.18 1.03
 -53 3 6 51.55 10.58
 -53 3 7 2.01 3.08
 -53 3 21 322.23 49.93
 -53 3 22 383.57 51.57
 -53 3 24 156.32 21.38
 -53 3 25 335.25 38.28
 -53 3 26 -0.97 6.93
 -53 3 27 109.8 16.57
 -53 3 28 32.36 5.38
 -53 3 29 35.7 6.2
 -53 3 30 -1.37 2.56
 -53 3 31 -0.03 3.15
 -53 3 32 199.66 38.81
 -53 3 34 0.63 3.65
 -53 5 1 1.02 1.17
 -53 5 2 163.17 29.77
 -53 5 3 312.47 46.6
 -53 5 4 17.12 12.31
 -53 5 5 3.55 5.25
 -53 5 6 86.06 18.03
 -53 5 7 81.32 16.6
 -53 5 9 69.42 14.78
 -53 5 10 29.01 7.86
 -53 5 11 18.22 3.91
 -53 5 22 181.18 33.06
 -53 5 23 18.91 4.76
 -53 5 24 39.8 8.57
 -53 5 25 1.39 1.37
 -53 5 26 67.14 15.56
 -53 5 27 119.66 24.38
 -53 5 28 29.23 8.29
 -53 5 29 23.87 5.81
 -53 5 30 155.93 32.73
 -53 5 31 212.29 43.76
 -53 5 32 51.94 11.93
 -53 5 33 52.54 12.71
 -53 5 35 41.74 10.44
 -53 5 36 23.42 5.91
 -53 5 37 -0.29 5.66
 -53 5 38 54.06 14.99
 -53 5 39 35 9.97
 -53 7 1 1.51 5.74
 -53 7 2 78.17 17.08
 -53 7 3 36.81 8.16
 -53 7 4 0.24 1.34
 -53 7 5 3.74 3.05
 -53 7 6 60.5 12.79
 -53 7 7 -2.26 5.58
 -53 7 8 26.28 5.45
 -53 7 9 9.89 2.39
 -53 7 10 46.28 11.48
 -53 7 12 47.25 12.84
 -53 7 17 2.87 1.33
 -53 7 18 25.05 5.73
 -53 7 19 30.93 7.19
 -53 7 20 5.34 2.07
 -53 7 21 51.81 10.91
 -53 7 22 18.84 4.17
 -53 7 23 14.1 3.71
 -53 7 24 3 1.58
 -53 7 25 3.08 9.82
 -53 7 26 184.38 34.95
 -53 7 27 3.1 5.4
 -53 7 28 29.17 6.8
 -53 7 29 15.11 3.47
 -53 7 30 8.83 2.35
 -53 7 34 32.09 9.05
 -53 7 38 12.61 5.43
 -53 7 39 62.11 18.42
 -53 7 40 16.86 5.51
 -53 7 41 49.18 15.99
 -53 7 42 1.52 1.92
 -53 9 1 -3.52 3.48
 -53 9 2 19.82 5.48
 -53 9 3 9.29 5.03
 -53 9 4 6.93 2.7
 -53 9 5 16.9 5.02
 -53 9 6 21.45 5.74
 -53 9 7 8.36 3.05
 -53 9 8 18.69 6.08
 -53 9 9 5.58 1.81
 -53 9 10 -6.66 4.44
 -53 9 11 10.98 2.91
 -53 9 12 14.01 3.67
 -53 9 13 4.77 2.84
 -53 9 14 -2.69 2.85
 -53 9 15 -4.69 3.52
 -53 9 16 13.74 4.31
 -53 9 17 -0.76 2.19
 -53 9 18 13.13 5.86
 -53 9 19 36.71 9.92
 -53 9 20 3.06 4.15
 -53 9 21 7.96 4.67
 -53 9 22 20.46 5.48
 -53 9 24 24.15 6.24
 -53 9 25 -0.47 3.8
 -53 9 26 22.77 6.24
 -53 9 27 30.37 7.77
 -53 9 28 37.99 10.82
 -53 9 29 0.49 3.44
 -53 9 30 -5.64 4.78
 -53 9 31 31.14 10.23
 -53 9 32 5.58 2.06
 -53 9 33 31.89 8.88
 -53 9 34 9.57 3.18
 -53 9 35 3.23 1.51
 -53 9 36 18.24 5.42
 -53 9 37 6.93 2.52
 -53 9 38 0.13 2.67
 -53 9 39 3.63 4.27
 -53 9 40 3.92 5.81
 -53 9 41 -0.41 3.51
 -53 9 42 3.27 2.43
 -53 11 1 27.55 10.2
 -53 11 2 35.77 12.42
 -53 11 3 4.21 4.13
 -53 11 4 18.32 6.68
 -53 11 5 114.86 31.93
 -53 11 6 3.33 3.26
 -53 11 7 38.14 11.23
 -53 11 8 47.8 13.72
 -53 11 9 10.28 4.02
 -53 11 10 16.35 6
 -53 11 11 5.96 2.58
 -53 11 13 -0.7 6.96
 -53 11 14 0.44 1.58
 -53 11 15 6.39 2.82
 -53 11 16 10 4.67
 -53 11 25 5.1 2.58
 -53 11 26 12.49 4.38
 -53 11 28 6.36 2.56
 -53 11 29 4.04 2.34
 -53 11 30 0.25 1.23
 -53 11 31 4.99 2.1
 -53 11 32 20.4 7.45
 -53 11 34 3.33 2.97
 -53 11 35 1.5 2.48
 -53 11 36 -0.61 5.81
 -53 11 37 2.92 1.92
 -53 11 39 2.23 1.74
 -53 13 6 0.41 4.7
 -53 13 7 2.1 6.36
 -53 13 8 12.57 5.77
 -53 13 9 70.36 28.47
 -53 13 11 89.22 40.26
 -53 13 13 0.32 3.48
 -53 13 14 3.8 3.15
 -53 13 15 -0.23 2.66
 -53 13 22 -1.51 6.48
 -53 13 23 40.24 15.35
 -53 13 24 10.39 5.21
 -53 13 25 40.27 15.74
 -53 13 26 0.65 1.4
 -53 13 27 0.87 1.7
 -53 13 28 0.77 1.44
 -52 2 20 24.15 8.84
 -52 2 22 17.84 3.67
 -52 2 24 15.77 4.27
 -52 2 25 4.37 2.38
 -52 2 26 70.44 11.86
 -52 2 28 9.13 3.67
 -52 2 30 -1.51 8.43
 -52 2 31 45.33 9.41
 -52 2 33 8.94 2.35
 -52 4 1 33.02 5.79
 -52 4 2 5.64 2.51
 -52 4 3 30.84 5.31
 -52 4 4 19.27 3.88
 -52 4 5 6.6 1.64
 -52 4 6 200.16 30.72
 -52 4 7 29.24 5.43
 -52 4 8 7.2 3.78
 -52 4 9 125.63 22.83
 -52 4 10 4.08 3.89
 -52 4 19 38.8 16.46
 -52 4 21 347.5 48.23
 -52 4 22 73.04 14.21
 -52 4 23 72.91 11.87
 -52 4 24 113.41 18.29
 -52 4 25 28.58 5.48
 -52 4 26 53.88 9.72
 -52 4 27 29.74 5.61
 -52 4 28 11.43 2.87
 -52 4 29 0.82 1
 -52 4 30 208.87 38.12
 -52 4 31 17.98 3.66
 -52 4 32 187.38 31.96
 -52 4 33 2.44 3.47
 -52 4 34 7.6 1.86
 -52 4 35 15.21 5.54
 -52 4 36 10.25 2.48
 -52 4 37 14.5 4.07
 -52 6 1 24.9 5.31
 -52 6 2 -0.38 4.33
 -52 6 3 221.95 37.72
 -52 6 4 12.84 3.42
 -52 6 5 101.47 19.5
 -52 6 6 58.05 11.62
 -52 6 7 71.34 15.85
 -52 6 8 35.31 8.24
 -52 6 9 234.24 42.5
 -52 6 10 42.24 9.48
 -52 6 11 144.44 29.03
 -52 6 13 45.11 10.28
 -52 6 17 1676.59 56.41
 -52 6 18 147.34 29.38
 -52 6 19 83.94 17.75
 -52 6 20 42.88 9.56
 -52 6 21 2.66 2.43
 -52 6 22 -2.16 3.8
 -52 6 23 9.06 2.17
 -52 6 24 52.62 10.29
 -52 6 25 8.81 4.47
 -52 6 26 53.15 11.99
 -52 6 27 7.52 8.14
 -52 6 28 32.98 8.04
 -52 6 29 39.77 9.47
 -52 6 30 51.63 13.28
 -52 6 31 120.88 28.15
 -52 6 32 110.8 26.27
 -52 6 34 5.5 5.73
 -52 6 35 165.13 39.43
 -52 6 36 7.7 3.38
 -52 6 38 0.07 1.49
 -52 6 39 -0.82 3.2
 -52 6 40 18.58 5.56
 -52 8 1 125.45 27.91
 -52 8 2 6.01 1.89
 -52 8 3 -1.03 5.22
 -52 8 4 10.9 2.92
 -52 8 6 -1.51 12.66
 -52 8 7 114.7 24.04
 -52 8 8 90.61 19.85
 -52 8 9 46.27 11.7
 -52 8 10 27.3 6.1
 -52 8 11 69.93 17.47
 -52 8 13 177.66 33.73
 -52 8 18 22.65 6.1
 -52 8 19 10.74 2.95
 -52 8 21 26.27 6.92
 -52 8 22 35.93 9.39
 -52 8 23 4.52 1.73
 -52 8 24 29.4 6.77
 -52 8 25 72.63 16.41
 -52 8 26 6.59 1.89
 -52 8 27 7.34 2.31
 -52 8 28 18.77 6.22
 -52 8 29 4.71 2.63
 -52 8 31 3.3 3.25
 -52 8 32 58.36 15.91
 -52 8 33 -1.25 4.32
 -52 8 34 9.03 2.65
 -52 8 35 1.07 2.78
 -52 8 36 17.34 4.79
 -52 8 37 13.81 4.06
 -52 8 38 -1.64 3.46
 -52 8 39 -2.66 8.76
 -52 8 40 24.59 8.57
 -52 8 41 14.3 5.01
 -52 8 42 10.08 3.75
 -52 8 43 56.78 19.24
 -52 10 1 21 7.66
 -52 10 2 4.07 2.06
 -52 10 3 24.15 8.42
 -52 10 4 55.5 14.8
 -52 10 5 54.85 14.37
 -52 10 6 4.47 1.78
 -52 10 7 -0.84 3.52
 -52 10 8 4.23 1.71
 -52 10 9 13.13 4.55
 -52 10 10 0.36 2.3
 -52 10 11 18.37 4.1
 -52 10 12 20.66 5.53
 -52 10 13 32.36 8.46
 -52 10 14 -0.15 2.38
 -52 10 15 6.52 2.41
 -52 10 16 3.41 2.63
 -52 10 17 2.34 1.79
 -52 10 18 48.04 13.03
 -52 10 19 29.7 8.76
 -52 10 20 32.1 9.38
 -52 10 22 3.25 2.44
 -52 10 23 29.44 9.6
 -52 10 24 1.96 5.15
 -52 10 26 8.1 2.73
 -52 10 28 32.22 9.94
 -52 10 29 56.28 17.32
 -52 10 30 3.93 2.86
 -52 10 31 12 3.79
 -52 10 32 2.13 1.34
 -52 10 33 5.56 2.13
 -52 10 34 19.44 5.87
 -52 10 35 7.11 4.14
 -52 10 36 1.37 1.33
 -52 10 37 6.8 4.46
 -52 10 38 0.12 1.25
 -52 10 39 3.97 1.75
 -52 10 40 11.85 4.58
 -52 10 41 10.85 4.87
 -52 12 1 -0.66 6.33
 -52 12 2 -1.24 2.91
 -52 12 3 3.26 2.05
 -52 12 4 3.02 1.7
 -52 12 5 2.66 1.96
 -52 12 6 15.15 4.73
 -52 12 7 12.76 4.18
 -52 12 8 5.55 2.67
 -52 12 9 20.39 7.33
 -52 12 10 3.03 2.31
 -52 12 11 4.35 2.8
 -52 12 12 9.14 3.44
 -52 12 14 22.21 8.12
 -52 12 15 18.11 6.67
 -52 12 16 48.21 16.23
 -52 12 17 6.86 3.17
 -52 12 18 3.85 2.88
 -52 12 25 2.29 2
 -52 12 26 0.69 1.56
 -52 12 27 -0.21 3.97
 -52 12 28 4.82 2.54
 -52 12 29 18.73 7.31
 -52 12 30 1.26 1.6
 -52 12 31 -9.76 8.04
 -52 12 33 0.47 1.71
 -52 12 34 1.69 3.07
 -52 12 35 7.63 3.42
 -52 12 36 9.37 4.61
 -51 1 29 3.34 2.64
 -51 1 30 62.2 12.32
 -51 1 31 42.23 8.79
 -51 1 32 32.44 5.88
 -51 1 33 11.9 2.78
 -51 3 1 50.9 8.56
 -51 3 2 239.51 31.04
 -51 3 3 271.47 42.66
 -51 3 5 31.81 6.45
 -51 3 6 173.96 29.41
 -51 3 7 43.44 8.3
 -51 3 8 96.77 16.88
 -51 3 9 123.18 21.48
 -51 3 18 46.07 8.88
 -51 3 20 1.42 4.3
 -51 3 22 13.12 2.84
 -51 3 23 1.71 1.43
 -51 3 24 45.11 6.59
 -51 3 25 34.75 6.34
 -51 3 26 500.26 43.05
 -51 3 27 2.65 1.37
 -51 3 28 23.64 3.71
 -51 3 29 20.39 5.94
 -51 3 30 304.65 41.33
 -51 3 31 6.59 1.5
 -51 3 32 23.42 5.57
 -51 3 34 165.17 32.54
 -51 5 1 74.69 14.37
 -51 5 2 141.39 24.69
 -51 5 3 11.41 4.97
 -51 5 4 0.79 3.82
 -51 5 5 347.76 45.43
 -51 5 6 8 2.79
 -51 5 7 462.93 50.89
 -51 5 8 38.74 17.27
 -51 5 9 137.49 25.71
 -51 5 10 12.97 2.89
 -51 5 11 154.38 28.35
 -51 5 12 72.92 14.38
 -51 5 16 1.85 6.53
 -51 5 18 201.21 34.51
 -51 5 19 68.87 15.43
 -51 5 22 129.37 23.59
 -51 5 23 51.59 11.43
 -51 5 24 4.44 2.38
 -51 5 25 -0.64 3.38
 -51 5 27 20.87 4.46
 -51 5 28 124.09 24.47
 -51 5 29 66.95 13.72
 -51 5 30 76.58 16.69
 -51 5 31 41.84 9.54
 -51 5 34 104.01 22.93
 -51 5 35 44.72 11.17
 -51 5 36 12.73 3.67
 -51 5 37 2.56 1.41
 -51 5 38 5.6 1.93
 -51 5 40 44.3 12
 -51 7 1 50.19 10.87
 -51 7 2 60.76 12.79
 -51 7 3 1.6 3.5
 -51 7 4 16.86 3.84
 -51 7 5 195.76 34.94
 -51 7 6 17.96 6.8
 -51 7 7 113.24 21.14
 -51 7 8 5.66 1.73
 -51 7 9 28.67 5.93
 -51 7 10 119.27 21.43
 -51 7 11 64.89 12.47
 -51 7 12 13.83 3.74
 -51 7 13 95.7 20.67
 -51 7 20 104.62 22.61
 -51 7 22 320.39 54.7
 -51 7 23 325.73 47.76
 -51 7 24 0.46 1.16
 -51 7 25 -0.59 2.61
 -51 7 26 1.48 1.14
 -51 7 27 50.48 10.58
 -51 7 28 53.23 11.43
 -51 7 29 69.82 14.58
 -51 7 30 57.31 12.26
 -51 7 31 -1.36 2.06
 -51 7 32 10.99 8.06
 -51 7 33 9.04 2.91
 -51 7 34 1.25 1.19
 -51 7 35 70.9 16.55
 -51 7 36 43.93 12.19
 -51 7 37 92.79 24.93
 -51 7 38 17.37 7.85
 -51 7 39 11.65 3.9
 -51 7 40 21.76 7.02
 -51 7 41 36.37 11.35
 -51 7 43 2.49 2.16
 -51 9 1 17.81 4.97
 -51 9 2 -1.96 5.32
 -51 9 3 20.63 5.6
 -51 9 4 2.84 2.49
 -51 9 5 5.26 2.22
 -51 9 6 13.15 3.92
 -51 9 7 7.83 3.96
 -51 9 9 71.19 16.16
 -51 9 10 21.54 5.36
 -51 9 11 8.95 2.4
 -51 9 12 25.36 5.8
 -51 9 13 18.15 4.22
 -51 9 14 29.08 7.07
 -51 9 15 4.35 3.97
 -51 9 16 20.2 5.03
 -51 9 17 31.69 9.22
 -51 9 18 11.22 7.29
 -51 9 19 -2.37 7.3
 -51 9 20 12.46 5.31
 -51 9 21 -6.24 11.53
 -51 9 22 8.28 2.92
 -51 9 23 61.9 16.37
 -51 9 24 11.35 3.32
 -51 9 26 106.45 23.92
 -51 9 27 31.6 9.09
 -51 9 28 8.34 3.01
 -51 9 29 17.25 5.43
 -51 9 30 -0.27 7.35
 -51 9 31 9.42 5.12
 -51 9 32 7.31 2.43
 -51 9 33 2.46 3.1
 -51 9 34 15.46 4.16
 -51 9 35 20.94 5.94
 -51 9 36 7.16 2.4
 -51 9 37 -1.32 7.25
 -51 9 38 2.05 1.49
 -51 9 39 54.19 15.4
 -51 9 40 3.98 6.09
 -51 9 41 8.01 2.86
 -51 9 42 7.55 3.12
 -51 9 43 18.73 6.7
 -51 9 44 21.09 7.57
 -51 11 1 0.39 4.73
 -51 11 2 -2.58 4.82
 -51 11 3 13.26 4.5
 -51 11 4 29.99 9.98
 -51 11 5 14.52 5.2
 -51 11 6 12.73 4.04
 -51 11 7 12.74 4.7
 -51 11 8 1.75 2.61
 -51 11 9 19.41 5.44
 -51 11 10 0.05 1.49
 -51 11 11 1.5 4.48
 -51 11 13 3.69 3.4
 -51 11 14 29.52 9.89
 -51 11 15 2.8 3.99
 -51 11 16 -4.06 3.49
 -51 11 17 -1.73 9.33
 -51 11 18 47.27 14.44
 -51 11 19 -0.16 4.64
 -51 11 27 -0.11 11.67
 -51 11 28 14.92 4.62
 -51 11 29 15.91 5.14
 -51 11 30 -1.71 2.82
 -51 11 31 13.08 4.78
 -51 11 32 5.44 2.37
 -51 11 33 13.6 4.92
 -51 11 34 2.56 1.97
 -51 11 35 2.78 3.29
 -51 11 36 6.82 2.81
 -51 11 37 19.28 7.79
 -51 11 39 -0.05 6.24
 -51 11 40 18.19 7.42
 -51 13 1 -3.08 3.55
 -51 13 2 2.28 1.66
 -51 13 3 1.22 3.08
 -51 13 4 -1.4 5.91
 -51 13 5 6.63 3.38
 -51 13 8 3.27 2.17
 -51 13 9 3.44 6.46
 -51 13 10 4.73 2.52
 -51 13 11 0.91 3.59
 -51 13 12 0.58 2.57
 -51 13 13 0.22 1.53
 -51 13 14 1.49 3.09
 -51 13 15 2.78 2.84
 -51 13 17 0.84 4.38
 -51 13 18 -0.01 3.81
 -51 13 19 15.71 6.88
 -51 13 25 -2.4 7.64
 -51 13 26 51.88 20.15
 -51 13 27 -0.67 3.3
 -51 13 28 3.6 2.71
 -51 13 29 6.46 3
 -51 13 30 -4.08 8.78
 -51 13 31 1.66 2.07
 -50 2 3 0.81 3
 -50 2 5 -1.49 4.92
 -50 2 6 32.2 6.12
 -50 2 7 137.87 22.72
 -50 2 18 104.43 17.42
 -50 2 20 207.8 31.4
 -50 2 21 379.64 44.86
 -50 2 22 5.21 1.67
 -50 2 23 302.89 40.42
 -50 2 24 519.72 44.43
 -50 2 25 1.03 1.68
 -50 2 26 4.3 1.13
 -50 2 27 -0.08 3
 -50 2 28 330.03 39.39
 -50 2 29 -3.38 3.98
 -50 2 30 12.14 3.04
 -50 4 1 0.49 1.01
 -50 4 2 16.34 2.69
 -50 4 3 12.39 2.15
 -50 4 4 -2.36 5.14
 -50 4 5 -0.59 3.89
 -50 4 6 106.64 17.05
 -50 4 7 -0.26 2.57
 -50 4 8 44.33 8.67
 -50 4 9 198.21 27.91
 -50 4 10 63.32 10.17
 -50 4 11 52.18 8.64
 -50 4 12 12.48 2.31
 -50 4 16 135.75 23.31
 -50 4 17 557.64 51.77
 -50 4 20 60.86 10.9
 -50 4 21 8.63 3.16
 -50 4 22 3.21 1.46
 -50 4 23 -1.14 1.32
 -50 4 24 9.96 2.61
 -50 4 25 6.79 1.44
 -50 4 26 15.65 2.86
 -50 4 27 0.49 0.89
 -50 4 28 65.89 11.42
 -50 4 29 8.5 3.78
 -50 4 30 96.25 16.22
 -50 4 31 114.33 19.41
 -50 4 32 0.03 3.28
 -50 4 33 274.13 41.6
 -50 4 34 -1.6 5.5
 -50 4 35 3.4 2.37
 -50 4 36 27.93 5.6
 -50 4 37 45.54 9.84
 -50 4 38 18.53 6.06
 -50 6 1 138.09 25.27
 -50 6 2 2.46 2.48
 -50 6 3 32.5 6.4
 -50 6 4 7.56 1.84
 -50 6 5 97.5 17.48
 -50 6 6 4.45 5.89
 -50 6 7 61.72 10.97
 -50 6 8 278.75 39.88
 -50 6 9 55.54 10.26
 -50 6 10 45.21 8.18
 -50 6 12 125.89 25.32
 -50 6 13 683.44 56.72
 -50 6 20 10.89 2.46
 -50 6 21 22.41 4.28
 -50 6 22 86.85 14.61
 -50 6 23 20.75 3.87
 -50 6 24 23.88 4.43
 -50 6 25 6.34 2.39
 -50 6 26 14.86 3.07
 -50 6 27 143.59 24.97
 -50 6 28 48.53 10.88
 -50 6 29 227.85 37.6
 -50 6 30 18.51 4.04
 -50 6 31 0.38 3.33
 -50 6 34 -0.32 3.28
 -50 6 35 150.69 34.42
 -50 6 36 0.55 2.21
 -50 6 37 157.44 37
 -50 6 38 19.17 5.73
 -50 6 39 1.12 2.21
 -50 6 40 12.32 4.05
 -50 6 41 3.86 1.92
 -50 6 42 18.44 5.6
 -50 8 1 125.4 26.38
 -50 8 2 13.14 3.36
 -50 8 3 49.59 11.05
 -50 8 4 -0.62 6.36
 -50 8 5 46.81 10.23
 -50 8 6 131.54 25.79
 -50 8 7 13.1 3.04
 -50 8 8 6.55 2.13
 -50 8 9 87.77 21.46
 -50 8 10 292.29 46.26
 -50 8 11 98.89 22.66
 -50 8 12 244.93 47.16
 -50 8 13 17.05 4.16
 -50 8 14 3.85 4.02
 -50 8 15 6.37 5.94
 -50 8 16 8.05 5.14
 -50 8 18 107.69 24.2
 -50 8 19 72.06 16.64
 -50 8 20 163.57 33.87
 -50 8 24 11.71 8.25
 -50 8 26 171.08 32.72
 -50 8 27 65.05 16.09
 -50 8 28 1.02 1.91
 -50 8 29 4.55 1.81
 -50 8 30 21.6 6.48
 -50 8 31 71.94 18.3
 -50 8 32 10.51 6.02
 -50 8 33 44.91 10.77
 -50 8 34 49.07 12.13
 -50 8 35 43.69 10.96
 -50 8 36 5.39 4.58
 -50 8 37 92.25 22.04
 -50 8 38 19.42 6.06
 -50 8 39 2.95 3.29
 -50 8 40 16.45 4.49
 -50 8 42 -0.54 3.7
 -50 8 43 11.77 4.21
 -50 8 44 0.12 5.69
 -50 10 1 94.71 27.69
 -50 10 2 2.69 2.09
 -50 10 3 2.17 8.48
 -50 10 4 1.65 1.69
 -50 10 5 19.81 5.51
 -50 10 6 8.76 2.66
 -50 10 7 26.44 6.74
 -50 10 8 1.3 2.71
 -50 10 9 7.29 2.3
 -50 10 10 1.63 1.94
 -50 10 11 5.65 3.31
 -50 10 12 -2.28 5.2
 -50 10 13 10.09 2.88
 -50 10 14 17.1 17.73
 -50 10 15 263.4 50.72
 -50 10 16 28.06 7.13
 -50 10 17 -2.05 5.64
 -50 10 18 -1.93 4.96
 -50 10 19 7.29 3.19
 -50 10 21 23.4 7.03
 -50 10 22 2.57 3.09
 -50 10 23 65.66 17.82
 -50 10 28 6.65 6.24
 -50 10 29 2.62 3.79
 -50 10 30 22.69 6.2
 -50 10 31 37.94 10.46
 -50 10 32 1.29 1.89
 -50 10 33 1.65 2.18
 -50 10 34 37.29 10.35
 -50 10 35 7.46 2.88
 -50 10 36 1.04 1.7
 -50 10 37 -0.88 3.64
 -50 10 38 3.78 1.88
 -50 10 39 1.95 1.82
 -50 10 40 51.71 18.63
 -50 10 41 12.39 5.35
 -50 10 42 6.57 2.78
 -50 10 43 6.43 2.8
 -50 12 1 -3.81 4.44
 -50 12 2 0.71 1.7
 -50 12 3 11.54 4.06
 -50 12 4 -0.35 5.54
 -50 12 5 20.8 6.19
 -50 12 6 34.75 10.39
 -50 12 7 15.62 4.61
 -50 12 8 8.5 6.04
 -50 12 9 2.48 1.66
 -50 12 10 33.39 11.94
 -50 12 11 5.55 2.63
 -50 12 12 11.54 4.65
 -50 12 13 18.87 6.29
 -50 12 14 2.87 2.81
 -50 12 16 -1.76 3.01
 -50 12 17 -1.77 6.96
 -50 12 20 4.93 3.04
 -50 12 21 20.46 7.67
 -50 12 27 21.39 7.71
 -50 12 28 19.79 7.48
 -50 12 29 3.22 3.32
 -50 12 30 -2.58 6.47
 -50 12 32 7.43 3.84
 -50 12 34 -0.33 11.25
 -50 12 35 7.83 3.41
 -50 12 36 18.69 7.39
 -50 12 37 -0.15 2.58
 -50 14 12 6.99 3.3
 -50 14 13 3.41 2.01
 -50 14 14 6.82 2.96
 -50 14 24 2.7 2.98
 -49 1 29 217.47 34.05
 -49 1 30 40.64 7.43
 -49 1 31 111.42 19.93
 -49 1 32 184.13 31.28
 -49 1 33 178.64 31.45
 -49 3 1 57.89 8.64
 -49 3 2 29.17 4.48
 -49 3 3 15.45 2.44
 -49 3 4 3.98 1.03
 -49 3 5 131.02 19.39
 -49 3 6 229.97 29.33
 -49 3 8 216.66 31.02
 -49 3 18 136.23 21.68
 -49 3 21 272.31 37.72
 -49 3 22 -5.46 3.71
 -49 3 23 3.37 1.32
 -49 3 24 43.07 6.13
 -49 3 25 198.15 30.97
 -49 3 26 37.12 7
 -49 3 27 -0.53 4.77
 -49 3 28 109.22 15.49
 -49 3 29 85.28 12.65
 -49 3 30 8.54 2.15
 -49 3 31 100.88 16.67
 -49 3 32 158.25 25.59
 -49 3 33 35.13 7.41
 -49 3 34 114.24 22.63
 -49 3 35 18.11 4.06
 -49 5 1 5.44 1.55
 -49 5 2 90.26 15.24
 -49 5 3 308.52 41.64
 -49 5 4 8.59 1.73
 -49 5 5 111.19 18.39
 -49 5 6 14.47 6.67
 -49 5 7 -1.75 1.55
 -49 5 8 56.99 9.65
 -49 5 9 246.84 33.16
 -49 5 11 1.92 0.9
 -49 5 12 235.19 36.86
 -49 5 13 99.19 17.89
 -49 5 18 21.46 7.3
 -49 5 19 6.23 3.01
 -49 5 20 6.22 1.39
 -49 5 21 1.96 2.11
 -49 5 22 26.01 4.48
 -49 5 23 9.53 2.15
 -49 5 24 12.89 2.48
 -49 5 25 12.04 5.44
 -49 5 26 60.77 12.13
 -49 5 27 -0.02 7.56
 -49 5 28 31.62 6.52
 -49 5 29 0.03 1.23
 -49 5 30 39.89 8.7
 -49 5 32 81.54 17.95
 -49 5 34 25.28 5.94
 -49 5 35 2.24 2.08
 -49 5 36 65.26 15.16
 -49 5 37 21.3 5.03
 -49 5 38 17.87 4.29
 -49 5 39 143.59 29.2
 -49 5 40 138.82 29.51
 -49 5 42 29.94 8.48
 -49 7 1 12.85 3.74
 -49 7 2 114.95 21.6
 -49 7 3 132.66 24.46
 -49 7 4 1.82 3.36
 -49 7 5 12.62 3.65
 -49 7 6 23.7 4.74
 -49 7 7 23.3 4.75
 -49 7 8 71.67 13.18
 -49 7 9 24.32 5.55
 -49 7 10 70.65 13.27
 -49 7 11 17.05 3.5
 -49 7 12 30.15 6.49
 -49 7 13 -1.19 4.46
 -49 7 20 103.53 20.79
 -49 7 22 152.97 30.44
 -49 7 23 6.52 2.43
 -49 7 24 36.72 8.14
 -49 7 25 23.02 4.83
 -49 7 26 7.71 2.05
 -49 7 27 31.57 6.36
 -49 7 28 2.58 4.61
 -49 7 29 27.51 5.61
 -49 7 30 8.17 3.26
 -49 7 33 13.57 3.33
 -49 7 34 40.33 9.39
 -49 7 35 2.31 4.67
 -49 7 36 14.34 3.63
 -49 7 37 32.57 7.97
 -49 7 38 0.23 1.73
 -49 7 39 7.39 2.3
 -49 7 40 18.87 5.84
 -49 7 41 81.34 23.6
 -49 7 42 1.22 6.07
 -49 7 43 38.01 12.35
 -49 9 1 8.79 2.78
 -49 9 2 51.42 12.22
 -49 9 3 3.33 2.01
 -49 9 4 17.62 5.69
 -49 9 5 35.91 8.46
 -49 9 6 13.88 4.02
 -49 9 7 22.53 5.34
 -49 9 8 8.71 4.86
 -49 9 9 6.44 2.52
 -49 9 10 16.38 3.92
 -49 9 11 3.78 2.8
 -49 9 12 0.05 2.48
 -49 9 13 53.26 11.33
 -49 9 14 68.28 14.34
 -49 9 15 2.68 2.63
 -49 9 16 -0.57 3.57
 -49 9 17 5.34 1.72
 -49 9 18 6.77 8.05
 -49 9 19 88.86 19.02
 -49 9 20 33.93 9.18
 -49 9 21 18.26 6.59
 -49 9 22 162.77 37.51
 -49 9 23 190.27 42.08
 -49 9 25 63.08 15.26
 -49 9 26 34.02 9.03
 -49 9 28 138.14 34.64
 -49 9 29 16.85 5.15
 -49 9 30 33.67 9.26
 -49 9 31 112.96 28.86
 -49 9 32 1.13 3.6
 -49 9 33 67.94 16.95
 -49 9 34 34.77 9.09
 -49 9 35 0.84 1.69
 -49 9 36 0.34 2.43
 -49 9 37 9.7 2.93
 -49 9 38 1.5 3.07
 -49 9 39 -1.23 2.82
 -49 9 40 45.16 14.97
 -49 9 41 48.23 14.17
 -49 9 42 8.3 3.98
 -49 9 43 2.57 1.52
 -49 9 44 5.43 2.17
 -49 9 45 35.19 13.09
 -49 11 1 1.54 1.81
 -49 11 2 20.71 6.65
 -49 11 3 4.21 5.02
 -49 11 5 1.36 1.77
 -49 11 6 110.58 31.69
 -49 11 7 9.43 3.16
 -49 11 8 52.34 13.91
 -49 11 9 1.64 2.2
 -49 11 10 3.89 1.87
 -49 11 11 17.16 5.06
 -49 11 13 3.73 5.27
 -49 11 14 3.27 1.92
 -49 11 15 3.66 1.98
 -49 11 16 6.52 7.49
 -49 11 17 2.37 4.91
 -49 11 18 19.02 6.25
 -49 11 20 4.57 2.17
 -49 11 21 23.55 7.27
 -49 11 22 1.97 2.82
 -49 11 28 6.27 2.51
 -49 11 29 -1.25 6.07
 -49 11 30 7.84 3.44
 -49 11 31 19.82 6.55
 -49 11 33 2.1 4.02
 -49 11 36 21.29 8.06
 -49 11 37 71.38 25.04
 -49 11 38 14.7 5.57
 -49 11 40 2.36 1.95
 -49 11 41 3.46 2.01
 -49 11 42 0.73 5.16
 -49 13 1 -0.1 3.04
 -49 13 2 11.24 4.13
 -49 13 3 2.79 2.82
 -49 13 4 -1.59 3.13
 -49 13 5 1.18 3.26
 -49 13 6 1.51 1.69
 -49 13 7 30.68 13.96
 -49 13 8 7.11 3.25
 -49 13 9 5.62 3.12
 -49 13 10 4.27 3.6
 -49 13 11 16.28 9.38
 -49 13 12 13.68 5.37
 -49 13 13 26.08 9.49
 -49 13 14 0.77 2.39
 -49 13 15 8.18 4.53
 -49 13 16 -4.71 4.84
 -49 13 17 23.89 8.7
 -49 13 18 30.97 11.91
 -49 13 19 34.99 13.71
 -49 13 20 19.89 7.06
 -49 13 21 30.27 11.46
 -49 13 22 20.38 7.22
 -49 13 27 14.34 5.32
 -49 13 28 0.54 5.45
 -49 13 29 1.49 1.98
 -49 13 30 23.21 9.5
 -49 13 31 5.03 2.41
 -49 13 32 28.39 12.57
 -48 2 1 74.69 11.46
 -48 2 2 11.49 2.05
 -48 2 3 12.5 2.44
 -48 2 4 61.05 11.12
 -48 2 5 36.96 6.59
 -48 2 6 200.64 29.48
 -48 2 7 16.19 8.03
 -48 2 8 9.83 2.6
 -48 2 17 22.34 6.71
 -48 2 18 -0.98 4.79
 -48 2 20 672.92 43.5
 -48 2 21 870.67 31.51
 -48 2 24 237.62 28.73
 -48 2 25 117.32 16.48
 -48 2 26 60.01 8.19
 -48 2 27 -1.12 2.7
 -48 2 28 3.53 1.5
 -48 2 29 61.16 9.86
 -48 2 30 3.78 1.08
 -48 2 31 38.66 7.63
 -48 2 33 120.08 21.73
 -48 4 1 1.35 2.49
 -48 4 2 76.88 11.03
 -48 4 3 20.13 4.02
 -48 4 4 116.66 15.92
 -48 4 5 115.69 15.41
 -48 4 6 90.76 12.61
 -48 4 7 9.07 1.89
 -48 4 8 25.82 5.16
 -48 4 9 62.21 9.69
 -48 4 10 71.26 12.29
 -48 4 11 100.27 14.15
 -48 4 12 301.4 34.62
 -48 4 13 64.01 17.09
 -48 4 14 56.15 8.32
 -48 4 15 164.88 25.4
 -48 4 16 397.86 39.33
 -48 4 17 641.58 47.47
 -48 4 20 398.72 46.04
 -48 4 21 25.43 4.68
 -48 4 22 14.51 2.74
 -48 4 23 1.19 1.49
 -48 4 24 -4.09 4.64
 -48 4 25 19.51 3.1
 -48 4 26 7.17 3.18
 -48 4 27 113.44 17.9
 -48 4 28 8.25 1.69
 -48 4 29 48.96 9.51
 -48 4 30 35.59 6.45
 -48 4 31 151.87 24.08
 -48 4 32 211.03 32.43
 -48 4 33 8.38 1.94
 -48 4 34 115.11 20.24
 -48 4 35 54.01 10.35
 -48 4 36 1.68 1.66
 -48 4 37 2.26 1.02
 -48 4 38 39.7 8.23
 -48 6 1 17.58 3.61
 -48 6 2 3.61 1.25
 -48 6 3 4.66 3.19
 -48 6 4 11.25 2.32
 -48 6 5 40.73 7.22
 -48 6 6 7.37 6.14
 -48 6 7 147.47 23.62
 -48 6 8 34.93 6.27
 -48 6 9 4.73 1.25
 -48 6 10 26.24 4.62
 -48 6 11 10.8 3.5
 -48 6 12 43.03 8.47
 -48 6 13 466.86 55.27
 -48 6 15 260.24 41.04
 -48 6 21 81.74 15.54
 -48 6 22 2.5 7.21
 -48 6 23 256.6 41.34
 -48 6 24 7.22 1.95
 -48 6 25 34.81 6.57
 -48 6 26 24.36 5.36
 -48 6 27 -3.55 8.47
 -48 6 28 8.75 4
 -48 6 29 121.45 21.16
 -48 6 30 38.44 7.59
 -48 6 31 80.03 17.52
 -48 6 32 34.37 8.43
 -48 6 33 7.09 6.88
 -48 6 34 0.95 0.98
 -48 6 35 69.61 14.04
 -48 6 36 28.08 7.55
 -48 6 37 73.8 18.41
 -48 6 38 10.36 3.03
 -48 6 39 0.49 2.09
 -48 6 40 23.59 6.93
 -48 6 41 23.03 7.39
 -48 8 1 13.83 3.33
 -48 8 2 13.67 3.45
 -48 8 3 6.64 5.3
 -48 8 4 12.75 3.11
 -48 8 5 113.09 21.8
 -48 8 6 10.72 3.03
 -48 8 7 69.75 13.76
 -48 8 8 22.25 4.51
 -48 8 9 78.3 15.03
 -48 8 10 0.71 3.15
 -48 8 11 68.91 13
 -48 8 12 63.84 14.25
 -48 8 13 -4.31 2.63
 -48 8 14 171.21 29.22
 -48 8 15 6.95 3.05
 -48 8 16 77.14 16.53
 -48 8 17 67.48 14.16
 -48 8 18 214.38 35.48
 -48 8 20 300.16 52
 -48 8 21 295 50.82
 -48 8 22 14.82 4.08
 -48 8 23 -0.18 2.15
 -48 8 24 -1.73 5.92
 -48 8 25 18.51 4.68
 -48 8 26 3.42 3.52
 -48 8 28 46.75 9.94
 -48 8 29 1.94 2.01
 -48 8 30 10.12 3.19
 -48 8 31 11.91 6.6
 -48 8 32 466.25 74.44
 -48 8 33 35.55 8.36
 -48 8 34 44.27 10.44
 -48 8 35 2.8 1.36
 -48 8 36 0.67 2.83
 -48 8 37 2.55 1.38
 -48 8 38 4.08 2.73
 -48 8 39 4.45 1.78
 -48 8 40 77.99 19.85
 -48 8 41 3.47 2.46
 -48 8 42 14.92 4.56
 -48 8 43 9 3.11
 -48 8 44 2.72 1.58
 -48 10 1 3.8 2.04
 -48 10 2 7.73 2.94
 -48 10 3 91.43 25.39
 -48 10 4 13.36 4.19
 -48 10 5 37.54 11.11
 -48 10 6 22.58 5.82
 -48 10 7 -0.28 4.81
 -48 10 8 -0.43 6.95
 -48 10 9 71.15 16.3
 -48 10 10 1.57 2.53
 -48 10 11 14.96 3.83
 -48 10 12 28.53 5.81
 -48 10 13 9.52 3.37
 -48 10 14 7.25 2.37
 -48 10 15 5.52 2.61
 -48 10 16 17.21 4.53
 -48 10 17 24.32 5.68
 -48 10 18 68.15 15.32
 -48 10 19 9.6 3.49
 -48 10 20 -2.94 5.22
 -48 10 21 9.91 5.03
 -48 10 22 1.44 1.26
 -48 10 23 2.73 4.15
 -48 10 30 24.32 6.33
 -48 10 31 0 6.82
 -48 10 32 -1.2 5.54
 -48 10 33 9.94 3.08
 -48 10 34 7.33 4.04
 -48 10 35 48.52 13.53
 -48 10 36 35.47 9.62
 -48 10 37 10.88 3.32
 -48 10 38 -1.28 4.8
 -48 10 39 24.91 8.83
 -48 10 40 8.35 3.5
 -48 10 41 2 4.22
 -48 10 42 -1.55 2.79
 -48 10 43 34.47 13.27
 -48 12 1 25.75 7.93
 -48 12 2 0.36 3.81
 -48 12 3 5.82 4.72
 -48 12 4 33.63 9.48
 -48 12 5 7.89 2.83
 -48 12 6 2.28 2.62
 -48 12 7 -2.87 3.59
 -48 12 8 13.56 4.9
 -48 12 9 77.28 20.67
 -48 12 10 3.12 1.98
 -48 12 11 7.67 3.32
 -48 12 12 93.93 28.44
 -48 12 13 21.99 7.14
 -48 12 14 2.61 3.16
 -48 12 15 1.28 3.98
 -48 12 16 7.16 7.2
 -48 12 17 -1.13 4.36
 -48 12 18 1.51 7.29
 -48 12 20 26.13 9.02
 -48 12 21 5.49 7.1
 -48 12 22 52.67 16.79
 -48 12 23 22.97 8.2
 -48 12 24 35.43 11.61
 -48 12 29 6.27 2.77
 -48 12 30 12.5 5.08
 -48 12 32 2.96 1.81
 -48 12 35 -2.98 3.21
 -48 12 36 0.28 1.44
 -48 12 37 0.84 2.7
 -48 12 38 -2.16 4.59
 -48 12 39 1.57 2.65
 -48 14 5 0.43 1.42
 -48 14 6 6.3 3.4
 -48 14 7 37.39 15.11
 -48 14 8 4.05 7.48
 -48 14 9 73.52 27.8
 -48 14 10 7.83 3.67
 -48 14 11 2.56 3.74
 -48 14 12 29.27 11.61
 -48 14 13 25.86 9.65
 -48 14 14 2.8 4.3
 -48 14 16 24.03 9.93
 -48 14 18 2.37 2.37
 -48 14 19 29.58 11.63
 -48 14 20 27.91 11.63
 -48 14 21 25.28 10.39
 -48 14 26 3.3 2.12
 -48 14 27 0.42 3.2
 -48 14 28 10.2 4.36
 -47 1 5 33.61 5.55
 -47 1 18 1.62 3.25
 -47 1 21 193.04 26.43
 -47 1 22 3.33 2.09
 -47 1 24 100.77 15.7
 -47 1 28 206.07 30.52
 -47 1 29 1.33 2.06
 -47 1 30 89.39 15.6
 -47 1 31 304.84 42.4
 -47 1 32 49.07 9.45
 -47 3 1 24.83 3.75
 -47 3 2 6.62 1.3
 -47 3 3 266.15 29.09
 -47 3 4 32.26 4.62
 -47 3 5 44.26 5.9
 -47 3 6 10.2 1.72
 -47 3 7 89.96 12.65
 -47 3 9 396.68 37.92
 -47 3 10 52.36 11.47
 -47 3 11 36.39 6.33
 -47 3 15 204.77 28.41
 -47 3 18 226.15 30.73
 -47 3 20 7.15 1.93
 -47 3 21 13.22 2.5
 -47 3 22 383.69 43.63
 -47 3 23 170.35 20.04
 -47 3 24 -1.14 5.09
 -47 3 25 34.2 4.83
 -47 3 26 7.29 1.41
 -47 3 27 134.03 17.05
 -47 3 28 50.12 6.79
 -47 3 29 53.7 8.62
 -47 3 30 222.98 30.66
 -47 3 31 5.2 3.35
 -47 3 32 16.63 3.98
 -47 3 33 118.14 19.06
 -47 3 34 12.59 2.45
 -47 3 35 65.99 14.41
 -47 3 36 66.68 13.76
 -47 5 1 103.14 17.02
 -47 5 2 32.94 5.72
 -47 5 3 17.31 3.19
 -47 5 4 104.63 16.33
 -47 5 5 440.65 45.08
 -47 5 6 3.25 6.36
 -47 5 7 82.34 12.76
 -47 5 8 50.22 7.84
 -47 5 9 28.41 5.17
 -47 5 10 56.5 8.89
 -47 5 11 -1.83 1.62
 -47 5 12 84.96 15.15
 -47 5 13 16.66 4.96
 -47 5 14 253.7 36.36
 -47 5 21 43.55 8.03
 -47 5 22 15.3 2.66
 -47 5 23 41.57 6.78
 -47 5 24 16.16 2.85
 -47 5 25 108.72 16.22
 -47 5 26 201.06 33.04
 -47 5 27 0.34 0.8
 -47 5 28 0.71 3.51
 -47 5 29 9.92 2.84
 -47 5 30 8.59 2.28
 -47 5 31 1.42 2.89
 -47 5 34 56.88 10.97
 -47 5 35 4 3.04
 -47 5 36 118.86 22.04
 -47 5 37 39.94 8.46
 -47 5 38 14.94 3.56
 -47 5 39 38.3 8.38
 -47 5 40 3.67 2.37
 -47 5 41 1.59 1.72
 -47 7 1 32.17 6.29
 -47 7 2 18.61 3.82
 -47 7 3 14.19 3.45
 -47 7 4 19.55 3.82
 -47 7 5 60.96 11.04
 -47 7 6 37.95 7.17
 -47 7 7 16.03 2.99
 -47 7 8 33.61 6.2
 -47 7 9 296.08 40.23
 -47 7 11 369.44 45.72
 -47 7 13 0.22 2.44
 -47 7 15 101.32 16.52
 -47 7 16 11.22 12.64
 -47 7 20 149.78 27.67
 -47 7 21 50.92 11.41
 -47 7 23 48.68 10.08
 -47 7 24 18.66 4.38
 -47 7 25 15.53 3.68
 -47 7 26 61.42 13.11
 -47 7 27 11.88 2.88
 -47 7 28 93.95 17.36
 -47 7 29 31.43 6.37
 -47 7 31 33.12 8.07
 -47 7 32 102.53 23.65
 -47 7 33 1.74 4.13
 -47 7 34 22.22 5.06
 -47 7 35 73 15.59
 -47 7 36 -1.14 3.01
 -47 7 37 14.61 4.2
 -47 7 38 17.85 4.51
 -47 7 39 53.41 12.64
 -47 7 40 5.75 3.95
 -47 7 41 3.71 4.66
 -47 7 42 7.57 2.53
 -47 7 43 0.79 2.67
 -47 7 44 43.58 14.09
 -47 9 1 19.37 4.71
 -47 9 2 2.03 2.25
 -47 9 3 1.78 3.96
 -47 9 4 13.45 3.37
 -47 9 5 18.19 4.16
 -47 9 6 2.29 3.47
 -47 9 7 95.64 19.25
 -47 9 8 27.4 6.07
 -47 9 9 127 28.37
 -47 9 10 155.35 29.29
 -47 9 11 28.16 5.81
 -47 9 12 6.98 2.47
 -47 9 13 0.66 3.66
 -47 9 14 137.29 26.17
 -47 9 15 19.39 4.04
 -47 9 16 29.44 12.9
 -47 9 17 202.9 36.1
 -47 9 18 5.99 3.69
 -47 9 19 0.07 1.69
 -47 9 20 71.37 13.98
 -47 9 21 264.68 44.26
 -47 9 22 367.32 61.11
 -47 9 23 540.76 73.5
 -47 9 24 97.43 24.33
 -47 9 25 262.34 53.72
 -47 9 26 8.57 4.66
 -47 9 31 45.87 10.42
 -47 9 32 56.06 13.37
 -47 9 33 30.51 7.51
 -47 9 34 3.2 3.56
 -47 9 35 75.97 18.61
 -47 9 36 1.81 1.6
 -47 9 37 123.02 30.15
 -47 9 38 2.4 4.74
 -47 9 39 0.14 1.87
 -47 9 40 11.72 3.47
 -47 9 41 89.92 24.2
 -47 9 42 114.1 30.99
 -47 9 43 18.57 5.82
 -47 9 44 17.65 5.39
 -47 11 1 6.44 2.88
 -47 11 2 36.65 10.74
 -47 11 3 2.27 1.85
 -47 11 4 1.38 2.89
 -47 11 6 15.17 5.54
 -47 11 7 -2.65 4.01
 -47 11 8 3.49 2.1
 -47 11 9 11.71 3.42
 -47 11 10 -2.3 7.51
 -47 11 11 10.4 3.12
 -47 11 12 10.3 3.07
 -47 11 13 1.06 3.06
 -47 11 14 40.73 11.75
 -47 11 15 17.64 5.09
 -47 11 16 3.09 1.95
 -47 11 17 -2.77 3.11
 -47 11 18 -1.93 5.35
 -47 11 19 4.29 2.97
 -47 11 20 6.93 5.21
 -47 11 21 92.57 25.82
 -47 11 22 11.24 4.36
 -47 11 23 13.2 4.31
 -47 11 24 1.79 10.79
 -47 11 30 27.64 9.18
 -47 11 31 9.94 5.7
 -47 11 32 9.91 5.32
 -47 11 33 12.74 4.2
 -47 11 34 -4.64 4.73
 -47 11 35 0.03 1.68
 -47 11 36 -0.05 10.1
 -47 11 37 29.86 11.07
 -47 11 39 16.69 6.91
 -47 11 40 -2.2 3.13
 -47 11 41 29.87 11.17
 -47 11 42 0.26 5.02
 -47 11 43 0.05 1.36
 -47 13 1 12.2 4.02
 -47 13 2 6.09 3.43
 -47 13 3 26.98 9.05
 -47 13 4 6.96 2.87
 -47 13 5 9.31 3.24
 -47 13 6 1.94 2.17
 -47 13 7 4.19 1.87
 -47 13 8 -3.18 3.86
 -47 13 9 3.1 3.78
 -47 13 10 -3.76 11.82
 -47 13 11 1.25 3.17
 -47 13 14 4.55 3
 -47 13 15 10.84 4.67
 -47 13 16 4.68 2.5
 -47 13 18 2.76 4.52
 -47 13 19 5.18 3.39
 -47 13 20 3.3 4.98
 -47 13 21 -3.2 6.86
 -47 13 22 5.68 5.33
 -47 13 23 -0.68 4.57
 -47 13 24 1.54 3.49
 -47 13 25 12.81 4.87
 -47 13 29 4.5 2.29
 -47 13 31 11.55 10.04
 -47 13 32 35.88 14.95
 -47 13 33 0.68 1.52
 -47 13 34 4.6 4.63
 -47 13 35 1.05 1.75
 -46 2 1 178.22 20.76
 -46 2 2 25.81 3.49
 -46 2 3 171.68 19.54
 -46 2 4 46.21 7.9
 -46 2 5 300.29 36.6
 -46 2 6 84 13.18
 -46 2 7 240.12 31.26
 -46 2 8 1.72 2.62
 -46 2 10 107.03 15.44
 -46 2 15 22.59 3.57
 -46 2 17 -2.97 1.98
 -46 2 18 3.69 1.07
 -46 2 20 334.07 37.44
 -46 2 22 116.44 17.39
 -46 2 23 83.54 11.44
 -46 2 24 2.22 2.29
 -46 2 25 98.98 13.53
 -46 2 26 31.41 3.98
 -46 2 27 -2.11 2.22
 -46 2 28 315.25 31.45
 -46 2 29 1285.05 31.6
 -46 2 30 173.3 24
 -46 2 31 9.86 3.53
 -46 2 32 22.42 4.42
 -46 4 1 74.6 10.49
 -46 4 2 313.72 33.18
 -46 4 3 10.33 1.63
 -46 4 4 128.94 16.02
 -46 4 5 24.95 3.63
 -46 4 6 73.39 9.49
 -46 4 7 -0.2 3.48
 -46 4 8 0.61 1.36
 -46 4 9 4.55 1.99
 -46 4 10 6.76 1.42
 -46 4 11 48.05 6.9
 -46 4 12 68.74 9.67
 -46 4 14 -0.15 4.3
 -46 4 15 41.4 6.03
 -46 4 16 101.47 13.86
 -46 4 17 279.32 31.28
 -46 4 18 11.63 2.14
 -46 4 19 15.69 2.45
 -46 4 20 29.44 4.51
 -46 4 21 15.82 2.81
 -46 4 22 147.38 22.89
 -46 4 23 4.2 1.82
 -46 4 24 104.55 14.99
 -46 4 25 313.41 35.99
 -46 4 26 10.86 2.21
 -46 4 27 30.27 4.86
 -46 4 28 5.62 2.64
 -46 4 29 -0.17 5.65
 -46 4 30 234.67 31.92
 -46 4 31 37.85 6.79
 -46 4 32 -1.42 5.97
 -46 4 33 34.08 7.57
 -46 4 34 10.59 3.76
 -46 4 35 -4.24 4.12
 -46 4 36 4.18 2.51
 -46 4 37 -0.09 5.15
 -46 4 38 61.62 12.28
 -46 4 39 4.02 2.72
 -46 4 40 15.36 4.37
 -46 6 1 67.1 13.53
 -46 6 2 1.86 2.71
 -46 6 3 61.33 10.65
 -46 6 4 25.82 4.46
 -46 6 5 7.21 3.03
 -46 6 6 14.27 4.33
 -46 6 7 0.6 3.86
 -46 6 8 90.62 16.56
 -46 6 9 58.37 10.95
 -46 6 10 1.96 2.02
 -46 6 12 62.63 9.95
 -46 6 13 10.6 2.18
 -46 6 14 -0.92 7.03
 -46 6 15 288.48 40.23
 -46 6 22 43.47 8.6
 -46 6 23 1.53 1.98
 -46 6 24 101.55 19.26
 -46 6 25 22.96 7.82
 -46 6 26 8.34 4.57
 -46 6 27 147.44 23.58
 -46 6 28 24.45 4.51
 -46 6 29 19.22 4.65
 -46 6 30 23.76 4.89
 -46 6 31 23.41 5.2
 -46 6 32 6.91 4.12
 -46 6 33 9.39 2.59
 -46 6 34 4.79 1.41
 -46 6 35 2.67 3.49
 -46 6 36 4.04 2.76
 -46 6 37 10.3 2.6
 -46 6 38 5.09 1.72
 -46 6 39 2.87 2.98
 -46 6 40 63.73 16.76
 -46 6 41 20.95 5.78
 -46 6 42 2.79 2.4
 -46 6 43 6.45 2.53
 -46 8 1 54.19 11.03
 -46 8 2 71.46 14.27
 -46 8 3 -0.34 4.99
 -46 8 4 61.86 12.15
 -46 8 5 -1.01 5.33
 -46 8 6 -1.03 5.81
 -46 8 7 51.66 9.79
 -46 8 8 6.07 2.95
 -46 8 9 -3.28 2.52
 -46 8 11 23.28 4.44
 -46 8 12 27.82 6.35
 -46 8 13 -0.37 6.06
 -46 8 14 0.85 2.97
 -46 8 15 44.93 8.55
 -46 8 16 8.8 5.48
 -46 8 17 6.46 1.78
 -46 8 18 2.12 1.04
 -46 8 19 26 5.35
 -46 8 20 269.74 40.27
 -46 8 21 5.95 6.5
 -46 8 23 34.7 7.56
 -46 8 24 14.67 9.02
 -46 8 25 52.65 12.83
 -46 8 26 113.2 23.94
 -46 8 27 -2.49 5.34
 -46 8 30 29.16 7.31
 -46 8 31 28.94 8.15
 -46 8 32 276.48 47.69
 -46 8 33 62.26 13.67
 -46 8 34 28.56 6.8
 -46 8 35 4.46 2.05
 -46 8 36 18.01 4.57
 -46 8 37 1.22 2.58
 -46 8 38 38.21 10.01
 -46 8 39 2.45 3.19
 -46 8 40 41.13 11.91
 -46 8 41 0.97 3.72
 -46 8 42 33.5 9.35
 -46 8 43 7.42 2.56
 -46 8 44 -2.44 5.48
 -46 8 45 15.16 4.45
 -46 10 3 47.6 13.02
 -46 10 4 62.32 16.8
 -46 10 5 34.45 9.41
 -46 10 7 11.25 3.13
 -46 10 8 0.22 2.07
 -46 10 9 103 21.86
 -46 10 10 -2.12 2.74
 -46 10 11 96.28 20.76
 -46 10 13 54.79 10.72
 -46 10 14 73.58 13.59
 -46 10 15 405.8 59.87
 -46 10 16 18.49 7.5
 -46 10 17 10.98 5.24
 -46 10 18 17.95 4.24
 -46 10 19 -0.61 2.49
 -46 10 20 93.92 19.62
 -46 10 21 8.67 4.62
 -46 10 22 3.65 4.64
 -46 10 23 159.21 32.96
 -46 10 30 17.79 5.75
 -46 10 31 2.58 1.4
 -46 10 32 -2.44 3.37
 -46 10 33 53.06 13.53
 -46 10 34 39.79 10.27
 -46 10 35 44.8 11.53
 -46 10 36 7.38 2.62
 -46 10 37 58.45 18.8
 -46 10 38 6.35 5.65
 -46 10 39 39.41 12.45
 -46 10 40 0.82 3.44
 -46 10 41 16.34 5.95
 -46 10 42 19.95 8.01
 -46 10 43 0.85 1.83
 -46 10 44 11.37 4.78
 -46 10 45 -3.35 3.16
 -46 12 1 9.44 3.11
 -46 12 2 1.42 3.1
 -46 12 3 7.93 2.94
 -46 12 4 49.32 13.49
 -46 12 5 -2.66 3.29
 -46 12 6 2.69 1.75
 -46 12 7 22 6.69
 -46 12 8 0.96 5.02
 -46 12 9 2.96 1.74
 -46 12 10 1.3 1.5
 -46 12 11 16.53 4.64
 -46 12 12 20.64 6.99
 -46 12 13 6.38 6.01
 -46 12 14 15.2 5.41
 -46 12 15 10 4.52
 -46 12 17 30.91 9.9
 -46 12 18 19.97 6.76
 -46 12 21 -0.65 3.63
 -46 12 22 16.23 5.48
 -46 12 23 10.77 7.49
 -46 12 24 99.2 30.01
 -46 12 25 14.43 6.98
 -46 12 26 116.91 35.01
 -46 12 30 18.24 6.61
 -46 12 31 35.38 12.91
 -46 12 32 15.11 6.75
 -46 12 33 2.04 2.43
 -46 12 34 11.67 6.64
 -46 12 35 -0.88 9.5
 -46 12 36 21.14 8.01
 -46 12 37 3.07 1.96
 -46 12 38 2.77 2.1
 -46 12 39 5.45 2.6
 -46 12 40 53.08 21.99
 -46 14 1 13.06 5.52
 -46 14 2 4.44 2.13
 -46 14 3 0.89 1.71
 -46 14 4 3.08 2.34
 -46 14 5 8.65 3.64
 -46 14 7 5.97 2.56
 -46 14 8 -4.46 8.5
 -46 14 9 11.95 4.88
 -46 14 10 3.21 2.03
 -46 14 11 17.53 7.32
 -46 14 12 2.75 4.4
 -46 14 14 -0.09 7.5
 -46 14 15 17.06 6.63
 -46 14 16 3.59 2.22
 -46 14 17 5.2 3.08
 -46 14 18 -0.96 11.18
 -46 14 19 4.78 2.66
 -46 14 20 16.65 6.29
 -46 14 21 2.67 2.04
 -46 14 23 0.42 3.93
 -46 14 24 1.85 3.97
 -46 14 28 2.84 1.97
 -46 14 29 6.77 3.73
 -46 14 30 0.12 4.14
 -45 1 1 109.51 17
 -45 1 3 127.62 18.83
 -45 1 4 252.88 31.85
 -45 1 5 260.83 32.37
 -45 1 6 1.87 0.65
 -45 1 7 217.27 27.15
 -45 1 16 79.72 11.55
 -45 1 20 5.16 0.92
 -45 1 21 87.17 12.71
 -45 1 22 35.94 5.6
 -45 1 23 135.03 16.54
 -45 1 24 -2.32 6.58
 -45 1 25 2.18 1.03
 -45 1 26 301.22 37
 -45 1 27 558.22 46.64
 -45 1 28 228.36 31.54
 -45 1 29 580.61 47.98
 -45 1 30 204.1 30.56
 -45 1 31 894.28 31.19
 -45 1 32 69.35 12.63
 -45 3 1 36.43 5.26
 -45 3 2 11.94 1.7
 -45 3 3 4.45 1.39
 -45 3 4 230.17 24.56
 -45 3 5 47.37 6.32
 -45 3 6 118.84 14.13
 -45 3 7 35.72 4.94
 -45 3 8 21.92 3.11
 -45 3 9 48.6 6.58
 -45 3 10 391.67 35.58
 -45 3 11 1.1 1.23
 -45 3 12 45.76 6.28
 -45 3 13 4.58 1.84
 -45 3 14 68.56 10.45
 -45 3 15 33.11 5.22
 -45 3 18 139.46 19.28
 -45 3 20 28.38 4.68
 -45 3 21 26.78 5.05
 -45 3 22 1.86 2.12
 -45 3 23 435.96 34.63
 -45 3 24 60.76 7.7
 -45 3 25 34.88 4.68
 -45 3 26 -0.27 2.93
 -45 3 27 10.07 1.84
 -45 3 28 79.72 10.48
 -45 3 29 144.96 20.1
 -45 3 30 46.27 7.58
 -45 3 31 -0.65 5.51
 -45 3 33 58.01 11.43
 -45 3 34 493.03 49.21
 -45 3 35 407.53 47.32
 -45 3 36 24.91 5.51
 -45 3 37 28.4 6.03
 -45 5 1 239.45 32.04
 -45 5 2 62.68 9.89
 -45 5 3 32.81 5.32
 -45 5 4 -0.17 3.39
 -45 5 5 118.72 17.22
 -45 5 6 20.43 4.74
 -45 5 7 4.05 1.77
 -45 5 8 41.81 6.27
 -45 5 9 99.44 14
 -45 5 10 145.9 19.73
 -45 5 11 243.23 29.31
 -45 5 12 50.53 7.32
 -45 5 14 262.57 35.16
 -45 5 15 97.59 16.01
 -45 5 22 2.96 3.88
 -45 5 24 80.92 12.02
 -45 5 25 24.45 4.19
 -45 5 26 90.08 14.09
 -45 5 27 13.26 2.38
 -45 5 28 -0.75 5.48
 -45 5 29 122.51 19.3
 -45 5 30 168.03 25.63
 -45 5 31 21.82 4.48
 -45 5 32 37.34 6.95
 -45 5 33 54.23 8.83
 -45 5 34 6.31 1.86
 -45 5 35 169.03 24.65
 -45 5 36 269.89 41.49
 -45 5 37 12.08 2.69
 -45 5 38 245.82 40.89
 -45 5 39 3.53 2.75
 -45 5 40 45.45 9.79
 -45 5 41 52.05 11.32
 -45 5 43 51.59 14.68
 -45 5 44 29.64 8.36
 -45 7 1 68.99 12.85
 -45 7 2 32.22 6.03
 -45 7 3 34.79 6.42
 -45 7 4 7.87 2.59
 -45 7 5 157.76 24.7
 -45 7 6 27.76 5.21
 -45 7 7 41.01 7.29
 -45 7 8 4.75 2.84
 -45 7 9 25.85 4.35
 -45 7 10 18.06 3.34
 -45 7 12 115.89 20.88
 -45 7 13 26.79 4.68
 -45 7 14 26.31 5.36
 -45 7 15 100.23 15.81
 -45 7 16 313.87 38.86
 -45 7 17 0.23 1.25
 -45 7 18 3.35 3.09
 -45 7 19 27.56 5.39
 -45 7 20 64.5 12.81
 -45 7 21 3.5 2.19
 -45 7 22 25.22 5.46
 -45 7 23 7.69 2.67
 -45 7 25 114.57 22.27
 -45 7 26 147.23 27.57
 -45 7 27 -0.98 1.81
 -45 7 28 7.49 6.02
 -45 7 29 41.51 7.89
 -45 7 30 0.67 1.06
 -45 7 31 17.37 5.47
 -45 7 32 148.62 32.2
 -45 7 33 13.96 3.53
 -45 7 34 2.9 4.31
 -45 7 35 74.61 15.57
 -45 7 36 39.57 8.82
 -45 7 37 89.72 19.04
 -45 7 38 90.1 19.59
 -45 7 39 18.63 4.64
 -45 7 40 67.92 15.77
 -45 7 42 20.22 5.46
 -45 7 43 -0.84 5.72
 -45 7 44 4.57 3.64
 -45 7 45 6.28 2.72
 -45 9 1 51.25 11.37
 -45 9 2 111.6 22.09
 -45 9 3 29.27 6.21
 -45 9 4 0.32 3.43
 -45 9 5 0.52 4.14
 -45 9 6 1.02 1.21
 -45 9 7 210.7 41.79
 -45 9 8 7.19 1.9
 -45 9 9 3.14 2.11
 -45 9 10 8.71 2.11
 -45 9 11 5.1 4.45
 -45 9 12 118.4 22.18
 -45 9 13 -0.42 3.53
 -45 9 14 3.87 4.82
 -45 9 15 68.38 11.73
 -45 9 16 4.75 5.56
 -45 9 17 131.19 23.35
 -45 9 18 267.29 42.55
 -45 9 19 30.69 6.3
 -45 9 20 167.57 29.66
 -45 9 21 16.38 3.55
 -45 9 22 -3.77 4.89
 -45 9 23 19.5 14.94
 -45 9 24 175.03 31.98
 -45 9 25 -4.63 4.27
 -45 9 31 133.53 28.25
 -45 9 32 1.23 1.59
 -45 9 33 19.82 5.79
 -45 9 34 -0.11 5.69
 -45 9 35 72.65 17.17
 -45 9 36 0.66 3.46
 -45 9 37 78.24 19.69
 -45 9 38 -0.16 4.51
 -45 9 39 -0.81 3
 -45 9 40 11.35 3.48
 -45 9 41 9.73 3.25
 -45 9 42 8.2 3.3
 -45 9 43 -1.01 3.81
 -45 9 44 3.52 2.77
 -45 9 45 3.85 2.22
 -45 11 1 78.18 23.04
 -45 11 2 219.23 54.45
 -45 11 3 12.96 5.18
 -45 11 4 15.16 7.14
 -45 11 5 4.82 2.15
 -45 11 6 -0.32 2.77
 -45 11 7 37.16 10.29
 -45 11 8 3.07 4
 -45 11 9 1 4.42
 -45 11 10 43.69 10.72
 -45 11 11 1 3.75
 -45 11 12 8.93 3.58
 -45 11 14 150.72 38.18
 -45 11 15 35.55 10.75
 -45 11 16 5.85 6.12
 -45 11 18 8.67 2.85
 -45 11 19 49.22 25.28
 -45 11 20 245.32 55.9
 -45 11 23 74.07 20.07
 -45 11 27 83.69 39.81
 -45 11 31 17.87 7.52
 -45 11 32 24.54 8.57
 -45 11 33 21.63 6.92
 -45 11 34 23.74 8.05
 -45 11 35 9.72 3.61
 -45 11 36 1.69 2.19
 -45 11 37 9.78 3.82
 -45 11 39 3.95 2.99
 -45 11 40 13.06 5.33
 -45 11 41 0.81 2.39
 -45 11 43 10.92 4.8
 -45 11 44 1.57 2.85
 -45 13 1 0.66 2.75
 -45 13 2 2.5 1.77
 -45 13 3 3.1 1.65
 -45 13 4 12.71 4.47
 -45 13 5 17.68 5.78
 -45 13 6 55.73 16.15
 -45 13 7 68.99 19.6
 -45 13 8 1.36 2.78
 -45 13 9 -3.09 3.97
 -45 13 11 3.67 6.09
 -45 13 12 1.35 2.85
 -45 13 13 7.4 3.11
 -45 13 14 8.78 3.65
 -45 13 16 16.89 5.41
 -45 13 17 77.89 26.3
 -45 13 18 34.75 11.61
 -45 13 19 -0.57 3.04
 -45 13 20 5.26 6.78
 -45 13 22 0.42 5.17
 -45 13 23 28.03 9.25
 -45 13 24 35.1 12.48
 -45 13 25 3.93 6.58
 -45 13 26 3.42 2.34
 -45 13 27 15.16 5.69
 -45 13 30 8.18 7.64
 -45 13 31 35.84 13.56
 -45 13 32 10.15 4.5
 -45 13 33 14.16 6.08
 -45 13 34 0.18 1.46
 -45 13 35 24.77 10.69
 -45 13 36 1.22 1.55
 -45 13 37 2.41 2.34
 -45 15 14 0.79 3.15
 -45 15 15 3.67 4.67
 -44 2 1 330.7 29.92
 -44 2 2 196.27 21.23
 -44 2 3 75.46 9.18
 -44 2 4 1.48 2.02
 -44 2 5 16.13 2.31
 -44 2 6 105.35 15.03
 -44 2 7 28.25 4.31
 -44 2 8 5.22 1.25
 -44 2 9 3.09 1.98
 -44 2 10 2.83 0.84
 -44 2 11 8.62 1.72
 -44 2 14 264.12 30.33
 -44 2 15 124.58 16.59
 -44 2 17 28.3 4.31
 -44 2 18 95.55 13.7
 -44 2 20 248.39 29.64
 -44 2 21 167.98 22.3
 -44 2 22 34.87 5.42
 -44 2 23 171.9 20.24
 -44 2 24 93.06 12.05
 -44 2 25 237.55 26.67
 -44 2 26 89.65 10.51
 -44 2 27 221.69 23.04
 -44 2 28 429.98 35.65
 -44 2 29 26.39 3.63
 -44 2 30 275.59 32.17
 -44 2 31 19.02 5.72
 -44 2 32 -1.99 1.65
 -44 2 33 35.12 6.57
 -44 4 1 9.98 2.21
 -44 4 2 10.26 1.62
 -44 4 3 54.85 7.19
 -44 4 4 32.94 4.46
 -44 4 5 14.92 1.99
 -44 4 6 69.05 8.66
 -44 4 7 36.99 4.73
 -44 4 8 8.93 1.79
 -44 4 9 8.31 1.5
 -44 4 10 29.21 3.65
 -44 4 11 9.12 1.4
 -44 4 12 154.33 18.83
 -44 4 13 4.81 1.84
 -44 4 14 28.74 4.11
 -44 4 15 117.66 17.21
 -44 4 16 157.02 21.85
 -44 4 17 226.17 29.36
 -44 4 19 46.42 7.47
 -44 4 20 297.9 31.43
 -44 4 21 24.78 3.67
 -44 4 22 72.55 10.1
 -44 4 23 1.41 0.82
 -44 4 24 4.14 1.6
 -44 4 25 308.29 28.05
 -44 4 26 89.84 10.51
 -44 4 27 -0.08 3.99
 -44 4 28 30.9 4.88
 -44 4 29 5.55 2.98
 -44 4 30 42.55 6.97
 -44 4 31 3.23 1.83
 -44 4 33 5.11 3.21
 -44 4 34 3.14 1.55
 -44 4 35 16.72 3.24
 -44 4 36 140.26 23.63
 -44 4 37 114.29 20.03
 -44 4 38 9.32 2.12
 -44 4 39 -0.74 4.67
 -44 4 40 34.68 7.31
 -44 6 1 32.7 5.6
 -44 6 2 -2.14 2.39
 -44 6 3 1.21 1.78
 -44 6 4 34.93 5.8
 -44 6 5 11.55 2.14
 -44 6 6 29.38 4.83
 -44 6 7 21.95 3.65
 -44 6 8 171.12 23.59
 -44 6 9 52.72 8.19
 -44 6 10 0.53 1.88
 -44 6 11 61.63 9.34
 -44 6 12 5.3 2.67
 -44 6 13 4.53 1.58
 -44 6 14 2.73 0.83
 -44 6 15 2.21 0.78
 -44 6 16 298.5 39.11
 -44 6 21 368.71 45.81
 -44 6 23 16.59 3.16
 -44 6 24 13.24 2.64
 -44 6 25 14.7 3.1
 -44 6 26 7.5 2.72
 -44 6 27 139.25 21.67
 -44 6 28 -3.05 2.15
 -44 6 29 -0.47 1.86
 -44 6 30 3.71 1.57
 -44 6 31 92.54 18.81
 -44 6 32 14.45 4.9
 -44 6 33 65.16 12.31
 -44 6 34 7.83 1.8
 -44 6 35 164.75 29.3
 -44 6 36 -1.86 7.91
 -44 6 37 2.93 2.71
 -44 6 38 22.29 5.25
 -44 6 39 22.18 5.15
 -44 6 40 4.22 3.52
 -44 6 41 103.85 26.53
 -44 6 42 21.53 5.05
 -44 6 43 11.28 2.69
 -44 6 44 18.48 6.03
 -44 6 45 -3.47 3.28
 -44 6 47 0.84 1.38
 -44 8 1 32.8 6.31
 -44 8 2 342.58 46.83
 -44 8 3 289.7 42.38
 -44 8 4 66.61 12.36
 -44 8 5 220.76 34.28
 -44 8 6 25.33 4.87
 -44 8 7 94.03 16.37
 -44 8 8 -0.19 4.05
 -44 8 9 0.84 0.92
 -44 8 10 35.97 7.48
 -44 8 11 4.51 3.15
 -44 8 12 231.45 39.47
 -44 8 13 4 2.59
 -44 8 14 18.65 5.21
 -44 8 15 -2.45 5.16
 -44 8 16 18.63 3.59
 -44 8 17 103.78 17.6
 -44 8 18 142.53 23.07
 -44 8 19 31.2 5.7
 -44 8 20 27.14 5.01
 -44 8 21 54.59 10.09
 -44 8 22 37.42 7.22
 -44 8 23 11.79 4.79
 -44 8 24 6.37 6.22
 -44 8 25 6.8 5.89
 -44 8 26 9.38 2.51
 -44 8 27 29.75 33.45
 -44 8 31 13.99 3.56
 -44 8 32 0.43 3.67
 -44 8 33 3.71 3.84
 -44 8 34 17.88 4.27
 -44 8 35 -2.02 2.96
 -44 8 36 9.1 2.38
 -44 8 37 25.66 6.26
 -44 8 38 0.91 5.21
 -44 8 39 149.68 33.24
 -44 8 40 4.72 1.99
 -44 8 41 13.63 4.96
 -44 8 42 115.97 29.19
 -44 8 43 4.87 6.08
 -44 8 44 29.57 8.48
 -44 8 45 1.68 1.49
 -44 8 46 1.07 1.46
 -44 8 47 10.56 4.32
 -44 10 1 85.84 22.53
 -44 10 2 6.02 2.79
 -44 10 3 74.98 18.53
 -44 10 4 -3.78 7.57
 -44 10 5 0.63 1.58
 -44 10 7 79.91 19.02
 -44 10 8 4.31 2.48
 -44 10 9 15.05 4.09
 -44 10 10 13.5 8.36
 -44 10 11 78.62 17.37
 -44 10 12 -0.03 4.87
 -44 10 13 50.49 9.6
 -44 10 14 39.86 8.44
 -44 10 15 2.72 2.2
 -44 10 16 27.2 5.89
 -44 10 17 124.35 24.42
 -44 10 18 6.09 3.06
 -44 10 19 18.64 4.33
 -44 10 20 11.39 5.24
 -44 10 21 89.81 18.59
 -44 10 22 126.07 25.49
 -44 10 23 4.42 2.06
 -44 10 24 28.78 8.13
 -44 10 25 136.04 31.81
 -44 10 26 230.14 51.08
 -44 10 27 211.06 48.71
 -44 10 29 57.95 15.17
 -44 10 30 7.72 3.03
 -44 10 31 4.66 3.72
 -44 10 32 7.1 2.27
 -44 10 33 18.36 5.25
 -44 10 34 27.23 7.37
 -44 10 35 30.18 8.03
 -44 10 36 48.59 15.04
 -44 10 39 20.7 7.13
 -44 10 40 4.16 2.24
 -44 10 41 5.63 3.02
 -44 10 42 2.52 3.76
 -44 10 43 1.23 4.99
 -44 10 45 -0.85 3.07
 -44 12 1 18.41 5.56
 -44 12 2 3.93 2.02
 -44 12 3 3.15 3.84
 -44 12 4 8.57 3.6
 -44 12 5 11.7 4.29
 -44 12 6 3.39 2.42
 -44 12 7 3.5 2.36
 -44 12 8 5.25 2.22
 -44 12 9 14 3.93
 -44 12 10 14.91 5.98
 -44 12 11 29.69 7.92
 -44 12 12 29.83 8.04
 -44 12 13 -2.03 6.67
 -44 12 14 34.71 9.93
 -44 12 15 22.86 7.44
 -44 12 16 6.87 2.85
 -44 12 18 0.29 7.98
 -44 12 19 6.15 4.84
 -44 12 22 92.86 28.19
 -44 12 23 115.28 34.51
 -44 12 24 14.85 6.49
 -44 12 25 21.86 7.57
 -44 12 26 32.76 10.8
 -44 12 27 1.46 2.14
 -44 12 28 28.34 10.44
 -44 12 29 4.61 2.39
 -44 12 32 5.76 3.91
 -44 12 33 31.61 11.56
 -44 12 34 20.22 7.13
 -44 12 35 2.57 3.36
 -44 12 36 12.85 4.55
 -44 12 38 5.1 2.7
 -44 12 39 5.24 2.51
 -44 12 40 1.88 3.74
 -44 12 41 -0.32 2.48
 -44 14 1 10.66 3.66
 -44 14 2 2.08 3.81
 -44 14 3 3.91 2.91
 -44 14 4 -1.38 5.6
 -44 14 5 -0.1 7.51
 -44 14 6 12.86 5.2
 -44 14 8 11.53 4.42
 -44 14 9 -1.47 4.15
 -44 14 10 5.2 3.98
 -44 14 11 -0.81 5.26
 -44 14 12 3.98 2.5
 -44 14 13 2.43 2.01
 -44 14 14 7.25 3.2
 -44 14 15 3.85 3.14
 -44 14 17 9.15 4.23
 -44 14 18 18.28 7.2
 -44 14 19 12.72 4.8
 -44 14 20 7.3 3.36
 -44 14 21 -3.95 5.55
 -44 14 22 3.76 3.84
 -44 14 23 6.36 3.16
 -44 14 24 6.17 3.04
 -44 14 25 12.75 5.25
 -44 14 26 4.07 2.68
 -44 14 27 -0.1 2.61
 -44 14 29 -2.21 4.26
 -44 14 31 24.88 10.03
 -44 14 32 6.9 3.38
 -43 1 1 379.45 39.74
 -43 1 2 26.9 4.22
 -43 1 3 -1.45 3.5
 -43 1 4 361.17 37.3
 -43 1 5 6.58 2.06
 -43 1 6 78.99 10.94
 -43 1 7 60.79 8.51
 -43 1 8 119.6 15.65
 -43 1 14 1510.79 39.36
 -43 1 15 58.06 7.99
 -43 1 20 0.68 3.34
 -43 1 21 2.53 3.54
 -43 1 22 13.36 2.13
 -43 1 23 64.69 8.26
 -43 1 24 347.56 32.26
 -43 1 26 249.75 30.81
 -43 1 27 183.38 25.19
 -43 1 28 871.33 28
 -43 1 29 120.83 18.35
 -43 3 1 42.22 5.3
 -43 3 2 224.85 22.93
 -43 3 3 48.05 5.96
 -43 3 4 102.11 11.55
 -43 3 5 288.38 26.32
 -43 3 6 87.39 9.91
 -43 3 7 107.22 11.81
 -43 3 8 521.04 36.88
 -43 3 9 45.04 5.92
 -43 3 10 -1.45 2.95
 -43 3 11 99.31 11.93
 -43 3 12 3.78 1.97
 -43 3 13 18.57 2.29
 -43 3 14 -2.4 4.66
 -43 3 15 13.1 1.81
 -43 3 18 15.71 2.44
 -43 3 19 32.49 4.79
 -43 3 20 5.46 2.18
 -43 3 21 23.77 3.67
 -43 3 22 75.24 11.16
 -43 3 23 177.92 18.4
 -43 3 24 82.33 12.56
 -43 3 25 130.48 15.08
 -43 3 26 119.2 14.1
 -43 3 27 29.69 3.66
 -43 3 28 28.6 4.37
 -43 3 29 -2.28 2.03
 -43 3 30 293.75 33.92
 -43 3 31 66.75 10.15
 -43 3 32 17.43 3.27
 -43 3 33 112.29 16.96
 -43 3 34 45.69 7.58
 -43 3 35 0.19 2.27
 -43 3 36 2.58 2.45
 -43 3 37 9.07 1.82
 -43 5 1 218.06 27.81
 -43 5 2 4.04 1.11
 -43 5 3 5.27 3.56
 -43 5 4 369.03 37.71
 -43 5 5 46.01 6.62
 -43 5 6 165.5 21.02
 -43 5 7 137.68 18.28
 -43 5 8 209.3 25.11
 -43 5 9 100.38 13.49
 -43 5 10 10.64 1.7
 -43 5 11 14.14 2.11
 -43 5 12 238.55 27.44
 -43 5 13 84.38 11.6
 -43 5 14 44.64 6.28
 -43 5 15 2.85 2.47
 -43 5 16 42.68 6.71
 -43 5 23 33.75 5.91
 -43 5 25 81.94 11.98
 -43 5 26 -0.11 2.08
 -43 5 27 30.72 4.93
 -43 5 28 0.29 3.03
 -43 5 29 29.62 5.01
 -43 5 30 89.11 12.56
 -43 5 31 49.5 8.36
 -43 5 32 9.99 1.93
 -43 5 33 5.87 2.43
 -43 5 34 125.22 18.57
 -43 5 35 28.95 5
 -43 5 36 148.26 22.8
 -43 5 37 47.66 8.83
 -43 5 38 -2.46 2.23
 -43 5 39 25.26 4.93
 -43 5 41 18.18 4.94
 -43 5 42 6.32 2.6
 -43 5 43 32.16 8.48
 -43 5 44 -3.99 3.19
 -43 7 1 241.49 34.28
 -43 7 2 29.89 5.34
 -43 7 3 14.47 3.1
 -43 7 4 275.69 36.1
 -43 7 5 40.58 7.19
 -43 7 6 18.7 3.29
 -43 7 7 82.85 12.95
 -43 7 8 18.65 3.09
 -43 7 9 28.8 4.68
 -43 7 10 62.48 9.92
 -43 7 11 40.09 6.35
 -43 7 12 -2.23 6.56
 -43 7 13 176.76 24.99
 -43 7 14 45.65 8.57
 -43 7 15 10.58 1.96
 -43 7 16 154.82 21.99
 -43 7 17 5.28 2.31
 -43 7 18 4.86 1.43
 -43 7 19 87.43 13.81
 -43 7 20 225.83 30.86
 -43 7 21 4.28 3.83
 -43 7 22 91.3 16.5
 -43 7 23 21.71 6.26
 -43 7 24 -0.3 5.65
 -43 7 25 12.49 4.85
 -43 7 26 25.67 6.08
 -43 7 27 94.35 18.24
 -43 7 28 3.77 1.32
 -43 7 30 102.85 20.94
 -43 7 31 75.09 16.18
 -43 7 32 52.65 11.79
 -43 7 33 10.37 2.38
 -43 7 34 45.86 9.36
 -43 7 35 19.1 4.22
 -43 7 36 13.48 3.13
 -43 7 37 1.84 2.22
 -43 7 38 106.8 22.5
 -43 7 39 60.97 14.05
 -43 7 40 5.08 6.85
 -43 7 41 52.39 12.32
 -43 7 42 16.07 4.59
 -43 7 43 10.27 3.74
 -43 7 44 18.53 5.19
 -43 7 45 7.23 3.43
 -43 7 47 9.86 3.68
 -43 7 48 3.35 1.86
 -43 9 1 11.98 2.91
 -43 9 2 -1.18 2.52
 -43 9 3 -0.35 8.7
 -43 9 4 56.63 11.29
 -43 9 5 62.05 12.08
 -43 9 6 65.37 12.56
 -43 9 7 -1.69 2.35
 -43 9 8 24.43 5.12
 -43 9 10 52.27 10.1
 -43 9 11 365.66 48.12
 -43 9 12 8.32 4.58
 -43 9 13 16 3.74
 -43 9 14 1.35 1.55
 -43 9 15 56.74 9.32
 -43 9 16 10.56 2.64
 -43 9 17 9.9 4.05
 -43 9 18 2.13 2.34
 -43 9 19 87.08 16.21
 -43 9 20 198.97 33
 -43 9 21 164.6 28.83
 -43 9 22 52.76 10.37
 -43 9 23 75.21 14.82
 -43 9 24 6.91 6.83
 -43 9 25 463.48 58.32
 -43 9 26 72.04 16.49
 -43 9 31 13.35 4.45
 -43 9 32 10.21 2.68
 -43 9 33 8 2.52
 -43 9 34 28.82 6.76
 -43 9 35 20.37 5.2
 -43 9 36 6.02 3.47
 -43 9 37 39.56 9.84
 -43 9 38 47.51 14.12
 -43 9 39 -4.32 5.56
 -43 9 40 11.58 3.71
 -43 9 41 47.92 12.99
 -43 9 42 1.18 4.25
 -43 9 43 33.32 9.5
 -43 9 44 -1.95 3.47
 -43 9 45 20.79 7.56
 -43 11 1 17.95 5.18
 -43 11 2 31.9 9.06
 -43 11 3 7.43 3.81
 -43 11 4 -1.29 3.91
 -43 11 5 37.84 10.73
 -43 11 6 -1.05 12.33
 -43 11 8 -1.38 5.57
 -43 11 9 114.06 25.26
 -43 11 10 87.54 19.41
 -43 11 12 55.31 12.54
 -43 11 13 44.53 10.61
 -43 11 14 109.46 26.89
 -43 11 15 5.07 2.85
 -43 11 16 81.07 20.63
 -43 11 18 3.14 6.98
 -43 11 19 0.91 2.49
 -43 11 20 42.91 11.58
 -43 11 21 63.98 17.38
 -43 11 22 5.64 7.03
 -43 11 25 269.99 57.25
 -43 11 26 121.83 32.52
 -43 11 27 19.72 6.81
 -43 11 29 67.71 18.49
 -43 11 32 20.96 6.97
 -43 11 33 9.61 8.53
 -43 11 35 64.36 19.12
 -43 11 36 0.51 2.25
 -43 11 37 -1.73 3.72
 -43 11 38 4.97 5.98
 -43 11 39 38.08 13.73
 -43 11 40 3.95 2.33
 -43 11 42 4.35 3.27
 -43 11 43 5.71 2.7
 -43 11 44 0.66 6.44
 -43 11 45 2.59 1.7
 -43 13 1 5.61 2.48
 -43 13 2 -2.21 3.89
 -43 13 3 -2 3.37
 -43 13 4 13.21 4.44
 -43 13 5 10.81 3.52
 -43 13 6 0.44 3.7
 -43 13 7 16.92 5.09
 -43 13 8 -3.92 3.95
 -43 13 9 19.27 5.66
 -43 13 10 6.39 3.46
 -43 13 11 67.94 21.43
 -43 13 12 16.5 5.8
 -43 13 14 19.18 6.75
 -43 13 15 3.95 2.23
 -43 13 16 21.41 7.82
 -43 13 17 5.61 3.72
 -43 13 18 43.48 14
 -43 13 19 40.06 12.82
 -43 13 20 35.19 11.37
 -43 13 21 10.9 8.19
 -43 13 23 6.99 2.87
 -43 13 24 -3.79 8.9
 -43 13 26 20.33 7.37
 -43 13 27 31.46 10.39
 -43 13 28 24.83 9.74
 -43 13 30 40.93 15.12
 -43 13 31 6.08 2.93
 -43 13 32 7.95 3.76
 -43 13 34 1.66 2.98
 -43 13 35 2.1 1.73
 -43 13 36 7.87 3.65
 -43 13 37 -0.7 5.69
 -43 13 38 4.44 2.39
 -43 15 8 1.49 1.7
 -43 15 9 27.82 10.85
 -43 15 10 4.99 3.04
 -43 15 11 2.27 1.8
 -43 15 12 6.01 2.92
 -43 15 13 0.03 3.68
 -43 15 14 8.36 4.4
 -43 15 16 12.57 5.49
 -43 15 17 27.97 10.96
 -43 15 18 4.06 5.3
 -43 15 19 0.97 2.19
 -43 15 21 1.84 1.8
 -42 2 1 31.05 4.87
 -42 2 2 -1.22 1.57
 -42 2 3 41.73 5.42
 -42 2 4 72.45 8.3
 -42 2 5 86.19 9.38
 -42 2 6 72.91 8.88
 -42 2 7 1.36 1.65
 -42 2 8 41.89 5.21
 -42 2 9 0.04 1.44
 -42 2 10 4.54 0.74
 -42 2 11 134.54 17.28
 -42 2 12 44 6.06
 -42 2 13 533.43 39.59
 -42 2 14 5.18 1.12
 -42 2 15 -1.7 1.11
 -42 2 16 371.38 35.74
 -42 2 18 451.24 38.24
 -42 2 20 -2.49 1.86
 -42 2 21 -0.73 1.48
 -42 2 22 4.57 0.91
 -42 2 23 166.61 18.9
 -42 2 24 578.95 37.15
 -42 2 25 206.28 20.85
 -42 2 26 594.34 34.24
 -42 2 27 351.79 30.21
 -42 2 28 431.7 33.79
 -42 2 29 141.1 18.29
 -42 2 30 79.82 11.25
 -42 2 31 17.21 2.83
 -42 2 32 94.34 15.98
 -42 4 1 407.42 34.17
 -42 4 2 50.96 6.1
 -42 4 3 12.74 1.69
 -42 4 4 352.39 33.91
 -42 4 5 3.09 0.74
 -42 4 6 42.98 5.2
 -42 4 7 0.83 1.01
 -42 4 8 -1.08 2.99
 -42 4 9 111.43 12.35
 -42 4 10 -1.63 4.42
 -42 4 11 356.52 29.14
 -42 4 12 168.09 19.43
 -42 4 13 108.92 14.61
 -42 4 14 133.69 15.85
 -42 4 15 88.01 10.96
 -42 4 16 104.24 14.6
 -42 4 17 72.55 10.45
 -42 4 19 296.32 34.01
 -42 4 20 175.33 23.4
 -42 4 21 110.05 13.72
 -42 4 22 6.8 1.19
 -42 4 23 41.85 4.82
 -42 4 24 263.64 24.13
 -42 4 25 218.1 21.11
 -42 4 26 19.15 3.13
 -42 4 27 1.24 1.23
 -42 4 28 329.18 35.68
 -42 4 29 429.49 37.06
 -42 4 30 171.99 23.51
 -42 4 31 512.68 40.48
 -42 4 32 301.22 36.7
 -42 4 33 92.14 16.91
 -42 4 34 29.94 6.08
 -42 4 35 124.96 20.24
 -42 4 36 83.31 14.26
 -42 4 37 23.53 4.68
 -42 4 38 -0.83 2.97
 -42 4 39 186.53 28.23
 -42 4 40 0.66 1.71
 -42 4 41 2.22 3.54
 -42 4 42 18.78 4.41
 -42 4 43 1.19 1.46
 -42 4 44 167.56 39.09
 -42 4 45 247 55.09
 -42 4 46 19.8 5.71
 -42 4 47 13.84 4.35
 -42 4 48 31.33 9.63
 -42 4 49 3.05 3.62
 -42 4 50 -0.31 3.68
 -42 4 51 11.45 4.41
 -42 6 1 -3.39 1.9
 -42 6 2 52.16 8.21
 -42 6 3 2 1.99
 -42 6 4 -1.43 1.63
 -42 6 5 11.19 2.3
 -42 6 6 52.01 7.7
 -42 6 7 145.22 19.58
 -42 6 8 34.46 5.26
 -42 6 9 125.87 16.93
 -42 6 10 210.31 29.71
 -42 6 11 3.13 1.13
 -42 6 12 12.6 2.03
 -42 6 13 16.27 2.68
 -42 6 14 0.37 1.95
 -42 6 15 455.11 40.24
 -42 6 16 16.51 3.04
 -42 6 18 48.19 8.42
 -42 6 20 37.59 6.67
 -42 6 21 265.25 36.42
 -42 6 24 28.8 5.38
 -42 6 25 6.81 3.87
 -42 6 26 23.07 5.13
 -42 6 27 118.2 20.81
 -42 6 28 0.35 0.72
 -42 6 29 0.82 0.76
 -42 6 30 38.33 7.79
 -42 6 31 206.82 35.75
 -42 6 32 99.55 19.3
 -42 6 33 616.07 52.88
 -42 6 34 376.06 48.66
 -42 6 35 329.33 46.67
 -42 6 36 4.89 1.41
 -42 6 37 66.59 13.35
 -42 6 38 14.8 3.11
 -42 6 39 4.81 2.45
 -42 6 40 42.16 8.39
 -42 6 41 6.54 3.22
 -42 6 42 3.02 2.05
 -42 6 43 -1.44 3.87
 -42 6 44 33.6 8.81
 -42 6 45 69.41 16.4
 -42 6 46 60.53 15.35
 -42 6 47 24.07 8.2
 -42 8 1 64.2 11.29
 -42 8 2 83.56 15.03
 -42 8 3 11.47 2.95
 -42 8 4 2.63 3.58
 -42 8 5 264.55 36.84
 -42 8 6 2.79 1.03
 -42 8 7 -2.08 6.74
 -42 8 8 1.59 1.71
 -42 8 9 6.71 1.4
 -42 8 10 135.17 24.27
 -42 8 11 16.17 3.79
 -42 8 12 -1.43 4.26
 -42 8 13 76.4 12.49
 -42 8 14 6.19 1.51
 -42 8 15 7.08 1.52
 -42 8 16 730.72 44.39
 -42 8 17 4.09 3.08
 -42 8 18 8.49 1.75
 -42 8 19 2.81 4.06
 -42 8 20 77.71 13.13
 -42 8 21 27.09 6.05
 -42 8 22 22.89 4.35
 -42 8 23 59.08 10.58
 -42 8 24 15.59 3.5
 -42 8 25 3.05 1.93
 -42 8 26 5.63 8.65
 -42 8 31 334.43 56.51
 -42 8 32 218.15 38.13
 -42 8 33 6.95 1.81
 -42 8 34 15.39 3.63
 -42 8 35 0.28 1.17
 -42 8 36 26.97 6.54
 -42 8 37 13.84 3.42
 -42 8 38 9.02 2.38
 -42 8 39 2.65 3.19
 -42 8 40 2.08 1.59
 -42 8 41 4.53 2.24
 -42 8 42 26.29 7.14
 -42 8 43 69.96 18.27
 -42 8 44 -1.98 2.69
 -42 8 45 29.08 8.24
 -42 8 46 24.57 7.96
 -42 8 47 -2.43 2.78
 -42 8 48 15.22 5.94
 -42 10 1 22.25 5.6
 -42 10 2 36.35 9.12
 -42 10 4 37.29 8.72
 -42 10 5 95.18 22.33
 -42 10 6 0.61 3.89
 -42 10 7 6.96 2.27
 -42 10 8 80.6 18.8
 -42 10 9 4.3 2.93
 -42 10 10 36.23 8.83
 -42 10 11 39.53 9.44
 -42 10 12 13.56 5.5
 -42 10 13 142.1 26.21
 -42 10 14 0.32 2.43
 -42 10 15 67.05 13.16
 -42 10 17 22.84 5.88
 -42 10 19 10.98 3.89
 -42 10 21 161.79 35.69
 -42 10 22 66.48 15.87
 -42 10 23 0.35 1.9
 -42 10 25 349.16 64.13
 -42 10 26 86.01 21.52
 -42 10 27 16.24 4.91
 -42 10 28 31.17 12.91
 -42 10 29 153.75 32.35
 -42 10 30 -0.91 6.37
 -42 10 31 6.81 2.64
 -42 10 33 4.43 2.05
 -42 10 34 21.48 5.95
 -42 10 35 21.41 6.35
 -42 10 36 3.21 4.13
 -42 10 38 20.18 6.9
 -42 10 40 10.14 5
 -42 10 41 42.63 15.53
 -42 10 42 30.03 10.2
 -42 10 43 8.2 3.25
 -42 10 44 1.16 3.02
 -42 12 1 53.89 14.14
 -42 12 2 31.51 8.71
 -42 12 3 6.94 4.23
 -42 12 4 7.19 4.73
 -42 12 5 28.06 7.73
 -42 12 6 2.6 1.62
 -42 12 7 5.87 2.21
 -42 12 8 3.46 3.2
 -42 12 9 39.66 10.03
 -42 12 10 -0.92 7.61
 -42 12 11 16.56 4.74
 -42 12 12 18.21 6.51
 -42 12 14 5.03 3.01
 -42 12 15 140.37 36.63
 -42 12 16 129.82 34.53
 -42 12 17 37.36 10.8
 -42 12 18 12.16 4
 -42 12 20 8.73 3.5
 -42 12 21 6.95 3.49
 -42 12 22 4.29 2.9
 -42 12 23 -2.92 5.31
 -42 12 24 -1.9 7.66
 -42 12 25 1.15 1.75
 -42 12 28 28.69 9.01
 -42 12 29 102.79 32.31
 -42 12 32 14.95 6.21
 -42 12 33 10.94 4.19
 -42 12 35 1.05 1.83
 -42 12 36 0.35 1.7
 -42 12 37 -0.16 2.97
 -42 12 38 -4.15 4.01
 -42 12 39 9.37 3.68
 -42 12 40 10.05 5.02
 -42 12 41 2.62 2.31
 -42 12 42 20.67 8.57
 -42 14 1 3.37 3.82
 -42 14 2 10.77 3.67
 -42 14 3 7.08 2.85
 -42 14 4 6.56 3.19
 -42 14 5 13.49 4.62
 -42 14 6 14.77 5.71
 -42 14 7 15.03 4.87
 -42 14 10 7.54 4.25
 -42 14 11 10.5 7.09
 -42 14 12 2.73 1.94
 -42 14 13 -0.62 7.21
 -42 14 14 9.84 4.01
 -42 14 15 33.29 11.54
 -42 14 16 6.24 7.42
 -42 14 17 -7.73 7.31
 -42 14 18 18.28 10.9
 -42 14 20 28.04 10.17
 -42 14 21 4.64 2.77
 -42 14 22 5.16 3.92
 -42 14 23 -0.01 5.11
 -42 14 24 0.07 1.77
 -42 14 25 3.95 2.35
 -42 14 26 -4.31 3.96
 -42 14 27 2.13 2.06
 -42 14 28 13.45 5.57
 -42 14 29 -4.85 6.41
 -42 14 30 7.18 3.2
 -42 14 31 15.67 6.98
 -42 14 32 6.15 4.77
 -42 14 33 26.94 11.29
 -41 1 1 335.02 27.41
 -41 1 2 2.5 1.1
 -41 1 3 158.35 17.31
 -41 1 4 59 7.12
 -41 1 5 119.18 15.29
 -41 1 6 31.81 4.39
 -41 1 7 16.5 2.41
 -41 1 8 2.95 2.51
 -41 1 9 129.85 16.24
 -41 1 14 851.62 29.66
 -41 1 15 67.65 8.94
 -41 1 16 788.7 32.67
 -41 1 19 0.23 1.08
 -41 1 21 11.18 2.61
 -41 1 22 -0.52 5.09
 -41 1 23 359.2 31.31
 -41 1 24 120.64 14.1
 -41 1 25 13.53 1.83
 -41 1 26 145.55 19.63
 -41 1 27 42.77 5.77
 -41 1 28 1354.51 34.09
 -41 1 29 29.79 4.05
 -41 1 30 36.67 5.33
 -41 1 31 424.32 44.43
 -41 3 1 17.4 3.15
 -41 3 2 2.04 1.92
 -41 3 3 274.05 24.71
 -41 3 4 455.93 31.9
 -41 3 5 808.04 27.77
 -41 3 6 520.02 32.56
 -41 3 7 36.89 4.05
 -41 3 8 59.02 6.38
 -41 3 9 6.22 0.83
 -41 3 10 49.66 6.03
 -41 3 11 0.63 0.36
 -41 3 12 2.76 0.92
 -41 3 13 13.35 1.67
 -41 3 14 360.05 30.66
 -41 3 15 131.87 16.89
 -41 3 16 366.47 30.91
 -41 3 17 414.57 37.79
 -41 3 18 240.85 24.03
 -41 3 19 517.2 35.27
 -41 3 20 -0.52 2.11
 -41 3 21 1.87 1.04
 -41 3 22 111.36 12.04
 -41 3 23 6.55 1.74
 -41 3 24 15.63 1.95
 -41 3 25 170.29 17.96
 -41 3 26 1.89 0.62
 -41 3 27 2.93 2.78
 -41 3 28 267.22 29.74
 -41 3 29 12.33 1.89
 -41 3 30 1178.14 29.58
 -41 3 31 904.31 37.02
 -41 3 32 541.94 43.44
 -41 3 33 58.39 9
 -41 3 34 118.48 17.85
 -41 3 35 33.71 5.5
 -41 3 36 139.02 21.63
 -41 3 37 54.95 9.7
 -41 3 38 40.45 7.32
 -41 3 41 61.5 14.18
 -41 3 43 2.92 1.56
 -41 3 44 240.91 49.01
 -41 3 45 2.56 4.01
 -41 3 46 3.98 3.13
 -41 3 47 2.72 3.41
 -41 3 48 16.26 4.88
 -41 3 51 14.79 5.43
 -41 3 52 22.2 7.63
 -41 3 53 19.44 6.58
 -41 5 1 4.47 2.55
 -41 5 2 0.29 1.7
 -41 5 3 7.48 1.77
 -41 5 4 102.83 13.56
 -41 5 5 -3.29 5.06
 -41 5 6 139.46 17.59
 -41 5 7 138.99 17.02
 -41 5 8 89.94 11.53
 -41 5 9 55.45 7.38
 -41 5 10 97.8 12.34
 -41 5 11 276.67 28.51
 -41 5 12 239.02 25.79
 -41 5 13 24.42 3.34
 -41 5 14 63.66 9.65
 -41 5 15 141.8 17.04
 -41 5 16 1.86 2.27
 -41 5 21 353.31 39.42
 -41 5 22 109.02 16.46
 -41 5 23 113.14 16.63
 -41 5 24 14.46 2.66
 -41 5 25 113.78 18.07
 -41 5 26 -1.36 1.32
 -41 5 27 123.37 17.06
 -41 5 28 14.32 2.5
 -41 5 29 0.43 2.87
 -41 5 30 54.35 7.74
 -41 5 31 13.73 2.48
 -41 5 32 12.24 1.99
 -41 5 33 15.92 2.66
 -41 5 34 159.96 22.84
 -41 5 35 161.62 23.18
 -41 5 36 392.27 56.24
 -41 5 37 32.04 5.73
 -41 5 38 35.98 6.05
 -41 5 39 105.97 17.99
 -41 5 40 11.3 2.65
 -41 5 41 17.98 3.69
 -41 5 42 -3.45 2.58
 -41 5 43 5.86 2.99
 -41 5 44 3.91 1.79
 -41 5 45 3.29 3.79
 -41 7 1 193.07 27.48
 -41 7 2 20.37 3.5
 -41 7 3 22.69 3.74
 -41 7 4 2.31 3.57
 -41 7 5 33.68 5.54
 -41 7 6 1.12 1.66
 -41 7 7 338.48 38.03
 -41 7 8 3.06 2.67
 -41 7 9 85.17 12.65
 -41 7 10 1.53 1.38
 -41 7 11 48.77 7.55
 -41 7 12 41.76 6.58
 -41 7 13 17.06 2.85
 -41 7 14 218.97 32.14
 -41 7 15 85.87 12.65
 -41 7 16 152.54 21.23
 -41 7 17 75.1 11.33
 -41 7 18 17.31 3.43
 -41 7 19 134.6 19.1
 -41 7 20 38.74 7.13
 -41 7 21 230.64 30.57
 -41 7 22 62.51 9.82
 -41 7 23 2.89 1.74
 -41 7 24 17.58 3.87
 -41 7 25 -1.08 5.01
 -41 7 26 7.98 1.88
 -41 7 27 60.6 12.5
 -41 7 31 32.56 6.63
 -41 7 32 82.13 15.05
 -41 7 33 190.6 31.77
 -41 7 34 12.29 3.43
 -41 7 35 46.86 9.49
 -41 7 36 45.9 9.77
 -41 7 37 13.97 3.45
 -41 7 38 51.74 11.53
 -41 7 39 6.51 1.95
 -41 7 40 49.75 11.34
 -41 7 41 70.46 16.53
 -41 7 42 0.23 2.34
 -41 7 43 10.69 2.9
 -41 7 44 -0.2 7.45
 -41 7 45 6.03 3.83
 -41 7 46 -1.08 3.54
 -41 7 47 -3.14 2.88
 -41 7 48 10.35 3.76
 -41 7 49 17.02 6.03
 -41 9 1 21.49 4.57
 -41 9 2 25.2 5.18
 -41 9 3 26.95 5.36
 -41 9 4 27.17 5.33
 -41 9 5 7.65 3.15
 -41 9 6 25.75 4.96
 -41 9 8 18.23 5.01
 -41 9 9 3.88 1.34
 -41 9 10 13.75 4.01
 -41 9 11 2.72 2.51
 -41 9 12 3.33 3.15
 -41 9 13 11.84 2.76
 -41 9 14 0.67 3.2
 -41 9 15 16.9 3.04
 -41 9 16 177.73 25.65
 -41 9 17 2.48 3.05
 -41 9 18 22.4 4.16
 -41 9 19 451.45 51.97
 -41 9 20 2.65 4.11
 -41 9 21 2.17 2.59
 -41 9 22 14.02 2.92
 -41 9 23 51.03 9.6
 -41 9 24 18.34 3.89
 -41 9 25 87.44 18.87
 -41 9 27 96.17 21.44
 -41 9 28 49.59 11.78
 -41 9 30 26.46 7.02
 -41 9 31 180.04 39.32
 -41 9 33 4.02 1.54
 -41 9 34 6.96 2.5
 -41 9 35 -0.54 7.09
 -41 9 36 0.98 4.02
 -41 9 37 5.65 1.89
 -41 9 38 -4.32 4.64
 -41 9 39 63.94 16.65
 -41 9 40 3.44 2.76
 -41 9 41 18.53 5.44
 -41 9 42 7.4 4.94
 -41 9 43 45.03 14.32
 -41 9 44 -0.14 11.03
 -41 9 45 5.44 2.98
 -41 11 1 55.92 15.27
 -41 11 4 2.82 6.49
 -41 11 5 19.57 5.96
 -41 11 6 32.02 9.57
 -41 11 7 76.74 16.5
 -41 11 8 17.62 4.31
 -41 11 9 2.38 3.06
 -41 11 10 2.53 3.18
 -41 11 11 13.7 3.4
 -41 11 12 -2.88 10.58
 -41 11 13 3 2.87
 -41 11 14 146.62 28.94
 -41 11 15 19.36 5.66
 -41 11 16 21.01 5.43
 -41 11 17 17.17 4.81
 -41 11 18 5.74 4.15
 -41 11 19 37.02 9.72
 -41 11 21 45.32 11.61
 -41 11 22 29.25 9.01
 -41 11 23 388.04 72.15
 -41 11 24 9.97 7.51
 -41 11 25 45.77 13.24
 -41 11 26 14.37 4.6
 -41 11 27 5.24 4.41
 -41 11 28 63.16 17.32
 -41 11 29 4.33 4.25
 -41 11 30 -0.14 6.04
 -41 11 31 -0.41 13.5
 -41 11 33 19.28 5.77
 -41 11 34 0.39 4.25
 -41 11 35 4.03 3.71
 -41 11 36 10.11 4.28
 -41 11 38 1.35 4.97
 -41 11 39 0.82 5.77
 -41 11 40 0.81 1.7
 -41 11 43 8.83 4.29
 -41 11 44 1.12 2.73
 -41 11 45 -0.08 4.94
 -41 13 1 -2.42 3.78
 -41 13 2 31.72 9.11
 -41 13 3 128.44 32.83
 -41 13 4 5.81 2.57
 -41 13 5 -6.06 9.77
 -41 13 6 0.82 3.85
 -41 13 7 0.1 2.06
 -41 13 8 12.85 4.33
 -41 13 9 -0.71 7.74
 -41 13 10 36.53 10.07
 -41 13 11 12.24 3.97
 -41 13 12 16.43 5.46
 -41 13 13 7.69 4.51
 -41 13 14 36.34 11.33
 -41 13 15 0.74 6.39
 -41 13 16 9.89 3.65
 -41 13 17 1.11 2.89
 -41 13 18 44.87 14.67
 -41 13 19 16.72 5.62
 -41 13 20 7.6 3.03
 -41 13 21 26.55 8.66
 -41 13 22 4.67 2.38
 -41 13 23 -4.14 6.31
 -41 13 24 9.97 3.9
 -41 13 25 28.02 9.58
 -41 13 26 11.29 12.01
 -41 13 27 96.47 31.3
 -41 13 28 118.55 38.05
 -41 13 29 33.13 12.09
 -41 13 30 44.49 15.51
 -41 13 31 43.22 15.89
 -41 13 32 -0.11 2.87
 -41 13 33 2.65 2.1
 -41 13 34 5.22 4.4
 -41 13 35 -4.44 11.7
 -41 13 36 -0.97 3.83
 -41 13 37 3.39 2.89
 -41 13 38 0.77 1.48
 -41 13 39 1.86 3.28
 -41 15 3 15.91 7.12
 -41 15 6 -1.07 5.37
 -41 15 7 4.49 6.28
 -41 15 8 -0.31 3.1
 -41 15 9 33.48 13.55
 -41 15 11 15.23 6.19
 -41 15 13 3.5 2.54
 -41 15 14 12.27 6.42
 -41 15 15 5.3 5.65
 -41 15 16 0.11 2.02
 -41 15 18 0.62 2.52
 -41 15 20 3.02 3.11
 -41 15 21 7.36 5.41
 -41 15 22 6.97 3.41
 -41 15 23 3.43 2.38
 -41 15 24 12.59 5.31
 -40 2 1 0.7 0.46
 -40 2 2 -0.29 1.97
 -40 2 3 15.23 1.75
 -40 2 4 105.15 10.68
 -40 2 5 481.42 30.72
 -40 2 6 1.82 1.43
 -40 2 7 96.85 10.72
 -40 2 8 472.59 33.19
 -40 2 9 30.41 3.59
 -40 2 10 12.68 2.79
 -40 2 11 9.34 1.18
 -40 2 12 2.61 0.44
 -40 2 13 8.46 1.58
 -40 2 14 49.93 6.55
 -40 2 15 18.59 2.57
 -40 2 16 11.25 2.19
 -40 2 18 196.76 22.7
 -40 2 19 122.11 15.31
 -40 2 20 291.02 30.05
 -40 2 21 39.82 5.51
 -40 2 22 113.53 12.84
 -40 2 23 34.81 4.43
 -40 2 24 6.34 0.95
 -40 2 25 168.4 17.16
 -40 2 26 134.96 14.37
 -40 2 27 53.39 6.23
 -40 2 28 -0.22 1.66
 -40 2 29 88.23 11.59
 -40 2 30 1.54 1.53
 -40 2 31 76.69 9.61
 -40 2 32 15.44 2.81
 -40 2 34 34.86 6.51
 -40 2 35 127.42 21.61
 -40 2 41 145.88 28.83
 -40 2 42 52.4 11.93
 -40 2 43 -0.42 7.45
 -40 2 45 10.45 2.93
 -40 2 46 27.2 6.98
 -40 2 47 96.79 25.01
 -40 2 48 37.54 10.5
 -40 2 50 6.56 2.82
 -40 2 51 8.95 3.3
 -40 2 52 5.81 2.54
 -40 2 53 15.61 5.84
 -40 2 54 7.29 3.45
 -40 4 1 54.76 6.4
 -40 4 2 5.12 4.2
 -40 4 3 46.01 5.38
 -40 4 4 127.41 17.4
 -40 4 5 41.57 5.01
 -40 4 6 23.26 2.76
 -40 4 7 51.75 5.94
 -40 4 8 3.98 1.67
 -40 4 9 81.57 8.74
 -40 4 10 70.82 7.84
 -40 4 11 2.45 1.16
 -40 4 12 98.54 10.25
 -40 4 14 255.93 29.3
 -40 4 15 177.12 18.96
 -40 4 17 3.69 2.22
 -40 4 18 47.68 6.87
 -40 4 19 31.03 3.91
 -40 4 20 36.1 4.63
 -40 4 21 272.85 27.52
 -40 4 22 739.19 30.98
 -40 4 23 59.17 6.41
 -40 4 24 160.74 15.75
 -40 4 25 63.05 7.77
 -40 4 26 70.78 8.45
 -40 4 27 54.87 7.77
 -40 4 28 99.7 12.37
 -40 4 29 143.46 16.94
 -40 4 30 84.89 10.57
 -40 4 31 1.43 2.03
 -40 4 32 65.17 9.03
 -40 4 33 1.95 0.89
 -40 4 34 210.43 24.03
 -40 4 35 43.75 6.23
 -40 4 36 122.48 16.16
 -40 4 37 67.21 9.72
 -40 4 38 294.1 34.23
 -40 4 39 83.04 12.53
 -40 4 40 8.73 2.28
 -40 4 41 133.37 24.46
 -40 4 42 -1.43 4.43
 -40 4 43 34.34 7.36
 -40 4 44 -2.9 4.19
 -40 4 45 -0.27 2.19
 -40 4 46 59.83 15.68
 -40 4 47 10.95 3.68
 -40 4 48 5.78 3.12
 -40 4 49 2.64 1.76
 -40 4 51 5.97 3.17
 -40 4 52 4.72 3.15
 -40 4 53 33.08 11.08
 -40 4 55 0.07 7.09
 -40 6 1 26.24 4.72
 -40 6 2 21.46 3.42
 -40 6 3 59.34 8.35
 -40 6 4 0.78 3.15
 -40 6 5 16.32 2.48
 -40 6 6 53.08 7.57
 -40 6 7 71.51 9.81
 -40 6 8 5.63 1.03
 -40 6 9 5.62 2.07
 -40 6 10 8.9 2.62
 -40 6 11 287.16 30.62
 -40 6 12 -1.27 4.59
 -40 6 13 0.63 1.85
 -40 6 14 9.38 1.7
 -40 6 15 77.49 10.45
 -40 6 16 77.34 10.56
 -40 6 17 2.63 1.02
 -40 6 18 17.85 2.91
 -40 6 19 18.77 3.4
 -40 6 20 6.65 2.07
 -40 6 21 29.01 5.42
 -40 6 22 2.18 3.17
 -40 6 24 44.8 8.1
 -40 6 25 405.13 46.47
 -40 6 26 172.17 27.14
 -40 6 27 189.46 29.66
 -40 6 29 13.54 2.53
 -40 6 30 137.97 24.48
 -40 6 31 104.78 19.25
 -40 6 32 32.89 5.59
 -40 6 33 147.94 24.06
 -40 6 34 -2.5 4.63
 -40 6 35 48.64 8.33
 -40 6 37 332.53 43.04
 -40 6 38 40.84 7.68
 -40 6 39 7.99 1.77
 -40 6 40 3.66 2.82
 -40 6 41 8.86 3.91
 -40 6 42 58.89 11.91
 -40 6 43 37.96 8.1
 -40 6 44 0.63 2.03
 -40 6 45 50.43 14.51
 -40 6 46 4.39 2.33
 -40 6 47 -0.3 3.76
 -40 6 48 4.84 1.93
 -40 6 49 53.75 15.32
 -40 8 1 82.4 12.53
 -40 8 2 305.26 39.23
 -40 8 3 20.17 3.7
 -40 8 4 11.29 4.37
 -40 8 5 3.19 1.6
 -40 8 6 23.36 4.18
 -40 8 7 1.57 1.98
 -40 8 8 9.66 1.79
 -40 8 9 59.07 9.31
 -40 8 10 8.96 2.03
 -40 8 11 8.81 1.7
 -40 8 13 24.61 4.18
 -40 8 14 17.62 3.39
 -40 8 15 24.78 4.43
 -40 8 16 36.72 5.92
 -40 8 17 133.28 17.52
 -40 8 18 25.65 4.44
 -40 8 19 2.13 1.7
 -40 8 20 5.51 3.35
 -40 8 21 9.99 2.3
 -40 8 22 3.14 1.82
 -40 8 23 16.83 4.14
 -40 8 24 17.94 3.2
 -40 8 25 29.35 5.21
 -40 8 26 -3.94 2.43
 -40 8 27 78.89 16.23
 -40 8 31 2.02 2.02
 -40 8 32 1.24 3.41
 -40 8 33 5.54 1.78
 -40 8 34 67.06 13.93
 -40 8 35 7.17 6.6
 -40 8 36 79.13 16.98
 -40 8 37 20.81 4.75
 -40 8 38 1.29 1.32
 -40 8 39 18.61 4.4
 -40 8 40 2.48 2.14
 -40 8 41 95.06 22.63
 -40 8 42 10.35 3.16
 -40 8 43 1.86 2.09
 -40 8 44 -3.67 4.17
 -40 8 45 2.41 1.69
 -40 8 47 1.75 1.58
 -40 10 1 9.62 6.06
 -40 10 2 17.27 4.66
 -40 10 3 33.89 8.22
 -40 10 4 13.73 3.61
 -40 10 5 118.98 25.63
 -40 10 6 54.91 11.9
 -40 10 7 26.74 6.58
 -40 10 8 28.52 6.44
 -40 10 9 11.62 3.08
 -40 10 11 71.58 13.66
 -40 10 12 16.29 5.54
 -40 10 13 155.76 26.95
 -40 10 15 8.34 2.04
 -40 10 16 31.45 6.92
 -40 10 17 12.03 3.3
 -40 10 19 15.72 4.24
 -40 10 23 5.13 1.91
 -40 10 24 40.52 10.18
 -40 10 25 73.54 17.84
 -40 10 27 17.72 4.59
 -40 10 28 -1.74 7.41
 -40 10 29 15.37 3.76
 -40 10 30 -0.58 3.79
 -40 10 31 4.47 3.67
 -40 10 32 -4.24 3.12
 -40 10 33 0.3 4.98
 -40 10 34 39.52 12.11
 -40 10 37 24.9 7.86
 -40 10 38 4.25 4.26
 -40 10 39 11.13 6.35
 -40 10 40 17.93 6.97
 -40 10 41 84.11 26.42
 -40 10 42 0.72 4.92
 -40 10 43 -0.08 3.89
 -40 10 44 3.05 1.96
 -40 12 1 15.53 4.52
 -40 12 2 63.52 15.43
 -40 12 3 39.33 9.9
 -40 12 4 2.3 2.92
 -40 12 5 88.17 20.9
 -40 12 6 1.06 5.24
 -40 12 7 -0.43 2.94
 -40 12 8 38.78 9.07
 -40 12 9 8.81 3.14
 -40 12 10 41.64 9.96
 -40 12 11 5.34 2.53
 -40 12 12 -0.39 5.18
 -40 12 13 5.85 2.06
 -40 12 14 3.45 4.07
 -40 12 15 10.39 5.83
 -40 12 16 1.03 4.12
 -40 12 17 35.81 9.56
 -40 12 18 42.62 11.56
 -40 12 19 39.17 10.94
 -40 12 21 14.68 11.82
 -40 12 22 141.82 37.99
 -40 12 23 38.93 11.43
 -40 12 24 10.46 4.09
 -40 12 25 0.93 6.09
 -40 12 26 0.75 8.14
 -40 12 27 44.07 13.33
 -40 12 28 1.54 5
 -40 12 29 6.45 3.05
 -40 12 30 32.68 9.52
 -40 12 31 8.83 3.32
 -40 12 32 20.64 8.28
 -40 12 33 42.61 12.13
 -40 12 34 -6.03 13.82
 -40 12 35 12.58 4.9
 -40 12 37 1.15 4.11
 -40 12 38 5.72 3.43
 -40 12 39 7.87 4.36
 -40 12 40 22.77 8.81
 -40 12 41 0.59 2.5
 -40 12 43 -0.37 5.04
 -40 14 1 5.87 2.78
 -40 14 2 -1.45 7.63
 -40 14 3 5.53 2.43
 -40 14 4 4.3 2.33
 -40 14 5 12.82 4.09
 -40 14 6 6.74 2.36
 -40 14 7 10.74 3.55
 -40 14 8 -1.21 2.78
 -40 14 9 1.73 1.85
 -40 14 10 2.46 4.56
 -40 14 11 8.91 7.97
 -40 14 12 14.8 5.57
 -40 14 13 2.95 2.08
 -40 14 14 -0.24 3.01
 -40 14 15 -2.25 14.04
 -40 14 16 5.59 2.68
 -40 14 17 2.78 2.26
 -40 14 18 24.53 7.97
 -40 14 19 22.97 7.97
 -40 14 20 7.87 3.3
 -40 14 21 7.16 3.14
 -40 14 22 55.65 19.05
 -40 14 23 19.32 6.97
 -40 14 24 7.5 3.57
 -40 14 25 6.61 3.04
 -40 14 26 5.86 5.53
 -40 14 27 26.22 9.52
 -40 14 28 0.52 3.38
 -40 14 29 15.78 5.6
 -40 14 30 4.26 3.8
 -40 14 31 2.8 5.23
 -40 14 32 44.68 17.6
 -40 14 33 21.22 8.75
 -40 14 34 6.19 2.87
 -39 1 1 -0.15 1.9
 -39 1 2 42.26 4.55
 -39 1 3 210.07 18.41
 -39 1 4 31.16 3.23
 -39 1 5 6.72 3.11
 -39 1 6 492.81 36.75
 -39 1 7 239.2 19.72
 -39 1 8 82.63 8.83
 -39 1 10 186.62 18.02
 -39 1 11 138.95 16.65
 -39 1 12 49.15 5.57
 -39 1 13 503.68 32.62
 -39 1 14 29.49 4.47
 -39 1 15 30.35 3.45
 -39 1 16 10.79 3.18
 -39 1 17 38.35 4.91
 -39 1 18 239.34 25.36
 -39 1 19 22.52 3.05
 -39 1 20 72.32 8.99
 -39 1 21 135.25 16.36
 -39 1 22 83.42 9.37
 -39 1 23 253.25 24.23
 -39 1 24 34.3 4.22
 -39 1 25 53.61 7.48
 -39 1 26 85.38 10.1
 -39 1 27 12.27 3.08
 -39 1 28 0.92 2.11
 -39 1 29 165.1 19.32
 -39 1 30 0.35 1.04
 -39 1 41 174.02 32.49
 -39 1 42 7.89 3.06
 -39 1 43 125.75 26.37
 -39 1 44 64.5 15.48
 -39 1 46 20.1 5.37
 -39 1 47 178.9 41.82
 -39 1 48 -1.31 3.6
 -39 1 49 26.93 7.96
 -39 1 51 13.84 5.04
 -39 1 52 25.27 10.43
 -39 1 53 -2.09 3.22
 -39 1 54 -1.92 3.02
 -39 3 1 103.5 11.1
 -39 3 2 126.38 14.32
 -39 3 3 63.81 6.98
 -39 3 4 121.3 12.08
 -39 3 5 30.16 3.21
 -39 3 6 8.86 1.08
 -39 3 7 9.64 1.43
 -39 3 8 39.13 5.31
 -39 3 9 440.1 29.03
 -39 3 10 169.84 15.53
 -39 3 11 0.63 0.83
 -39 3 12 61.58 7.04
 -39 3 13 2.6 1.29
 -39 3 14 263.96 24.19
 -39 3 16 752.67 34.61
 -39 3 19 220.3 21.89
 -39 3 20 61.62 7.21
 -39 3 21 318.54 28.77
 -39 3 22 251.73 20.57
 -39 3 23 10.57 1.19
 -39 3 24 31.21 3.34
 -39 3 25 137.74 13.4
 -39 3 26 50.86 5.45
 -39 3 27 538.21 34.6
 -39 3 28 15.37 1.94
 -39 3 29 148.06 18.49
 -39 3 30 383.77 40.98
 -39 3 31 184.97 23.42
 -39 3 32 20.96 3.34
 -39 3 33 45.87 6.18
 -39 3 34 2.13 1.62
 -39 3 35 5.29 0.97
 -39 3 36 33.96 4.92
 -39 3 37 81.65 11.94
 -39 3 38 62.76 9.53
 -39 3 39 4.52 1.23
 -39 3 40 48.88 10.38
 -39 3 41 11.99 2.91
 -39 3 42 8.28 2.88
 -39 3 43 188.12 39.57
 -39 3 44 3.28 1.7
 -39 3 45 2.26 1.41
 -39 3 46 128.99 31.32
 -39 3 47 7.57 3.92
 -39 3 49 2.5 1.97
 -39 3 50 45.03 14.12
 -39 3 51 2.91 4.5
 -39 3 52 4.66 2.29
 -39 3 54 -0.09 5.27
 -39 3 55 0.85 2.48
 -39 3 57 11.36 4.81
 -39 5 1 151.85 16.69
 -39 5 2 34.47 4.78
 -39 5 3 20.41 2.83
 -39 5 4 302.18 30.11
 -39 5 5 47.14 7.14
 -39 5 6 242.78 25.46
 -39 5 7 184.4 20.46
 -39 5 8 39.97 5.14
 -39 5 9 157.83 20.61
 -39 5 10 121.78 14.27
 -39 5 11 66.88 8.29
 -39 5 12 2.71 1.9
 -39 5 13 25.4 3.35
 -39 5 14 62.06 7.69
 -39 5 15 11.11 1.69
 -39 5 16 10.95 1.84
 -39 5 17 1.2 2.47
 -39 5 21 64.28 9.39
 -39 5 22 50.57 7.65
 -39 5 23 67.78 10.69
 -39 5 24 5.83 2.18
 -39 5 25 72.04 11.11
 -39 5 26 137 17.76
 -39 5 27 0.54 1.71
 -39 5 28 10.8 1.58
 -39 5 29 2.23 2.85
 -39 5 30 190.36 25.31
 -39 5 31 115.61 17.14
 -39 5 32 111.23 15.42
 -39 5 33 70.23 10.39
 -39 5 34 0.87 0.71
 -39 5 35 7.71 2.08
 -39 5 36 161.5 21.2
 -39 5 37 1.19 1.73
 -39 5 38 119 17.4
 -39 5 39 114.93 17.37
 -39 5 40 11.3 2.51
 -39 5 41 139.79 21.57
 -39 5 42 13.87 2.56
 -39 5 43 70.53 13.95
 -39 5 44 81.68 15.77
 -39 5 45 2.92 2.09
 -39 5 46 5.71 3.09
 -39 5 47 -2.44 2.52
 -39 5 49 2.48 6.48
 -39 5 50 1.85 2.35
 -39 7 1 12.67 2.09
 -39 7 2 291.24 30.36
 -39 7 3 52.97 8.19
 -39 7 4 172.58 22.78
 -39 7 5 22.75 3.6
 -39 7 6 23.68 3.66
 -39 7 7 236.23 28.58
 -39 7 8 18.48 2.85
 -39 7 9 71.52 10.15
 -39 7 10 60.84 8.93
 -39 7 11 3.36 1.18
 -39 7 12 127.27 19.77
 -39 7 13 345.81 35.88
 -39 7 14 8.36 1.69
 -39 7 15 84.75 11.92
 -39 7 16 121.68 16.39
 -39 7 17 0.28 1.77
 -39 7 18 17.73 2.71
 -39 7 19 24.07 3.98
 -39 7 20 76.71 11.14
 -39 7 21 32.8 5.24
 -39 7 22 149.72 20.65
 -39 7 23 75.58 11.61
 -39 7 24 8.51 1.52
 -39 7 25 17.55 3.18
 -39 7 26 3.08 1.01
 -39 7 27 7.75 2.28
 -39 7 31 30.42 5.48
 -39 7 32 77.99 13.93
 -39 7 33 68.21 12.54
 -39 7 34 43 8.59
 -39 7 35 7.69 1.85
 -39 7 36 72.21 13.92
 -39 7 37 1.33 3.25
 -39 7 38 94.98 19.19
 -39 7 39 0.35 1.19
 -39 7 40 32.75 7.44
 -39 7 41 3.18 7.69
 -39 7 42 15.67 4.35
 -39 7 43 7.46 2.34
 -39 7 44 32.91 9.79
 -39 7 45 -1.23 2.48
 -39 7 46 4.31 3.33
 -39 7 47 0.56 2.68
 -39 7 48 7.14 3.19
 -39 7 49 20.13 7.22
 -39 7 50 32.44 11.55
 -39 7 51 10.48 3.89
 -39 9 1 -2.57 5.61
 -39 9 2 37.77 7.1
 -39 9 3 4.65 3.17
 -39 9 4 76.79 13.2
 -39 9 5 14.11 2.74
 -39 9 6 7.02 4.12
 -39 9 7 12.16 2.64
 -39 9 8 40.01 6.94
 -39 9 9 16.27 5.95
 -39 9 10 -1.84 3.25
 -39 9 11 -4.34 2.37
 -39 9 12 44.42 7.78
 -39 9 13 22.16 3.91
 -39 9 14 156.39 22.09
 -39 9 15 22.9 3.84
 -39 9 16 11.39 2.15
 -39 9 17 18.7 3.26
 -39 9 18 37.99 6.82
 -39 9 19 100.88 17.27
 -39 9 20 11.85 2.36
 -39 9 21 11.33 2.36
 -39 9 22 8.88 3.27
 -39 9 23 31.11 5.79
 -39 9 24 4.86 3.77
 -39 9 26 14.41 6.15
 -39 9 27 65.9 14.26
 -39 9 28 15.53 3.64
 -39 9 29 -1.88 6.98
 -39 9 30 9.34 2.81
 -39 9 31 7.41 2.42
 -39 9 32 10.02 3.4
 -39 9 33 11.05 2.67
 -39 9 34 0.37 2
 -39 9 35 5.95 3.05
 -39 9 36 6.58 2.22
 -39 9 37 6.33 2.03
 -39 9 38 8.57 3.95
 -39 9 39 109.14 25.08
 -39 9 40 2.55 1.88
 -39 9 41 -1.5 10.34
 -39 9 42 6.4 2.68
 -39 9 43 0.51 1.57
 -39 9 44 -3.13 3.44
 -39 9 45 4.5 2.19
 -39 9 46 3.02 1.99
 -39 11 1 8.51 8.47
 -39 11 3 50.27 12.95
 -39 11 4 73.63 17.81
 -39 11 5 -4.79 3.44
 -39 11 6 6.31 2.2
 -39 11 7 13.79 3.38
 -39 11 8 4.7 1.64
 -39 11 9 1.87 3.4
 -39 11 10 12.04 6.25
 -39 11 11 12.55 2.92
 -39 11 12 -0.92 7.07
 -39 11 13 159.37 30.27
 -39 11 14 3.54 2.34
 -39 11 15 13.64 7.45
 -39 11 16 -0.19 4.61
 -39 11 17 47.92 11.42
 -39 11 18 12.08 3.87
 -39 11 20 3.41 3.92
 -39 11 21 44.49 11.02
 -39 11 22 1.16 7.11
 -39 11 23 46.29 12.05
 -39 11 24 3.07 3.23
 -39 11 25 5.1 4.44
 -39 11 27 2.03 6.72
 -39 11 28 17.23 5.7
 -39 11 29 5.93 5.68
 -39 11 30 8.71 3.11
 -39 11 31 3.47 9.34
 -39 11 32 18.75 6.24
 -39 11 33 1.04 4.61
 -39 11 34 7.94 5.23
 -39 11 35 32.55 10.83
 -39 11 37 -0.32 3.1
 -39 11 38 15.34 5.61
 -39 11 39 -2.9 6.12
 -39 11 40 8.54 3.27
 -39 11 41 9.05 3.41
 -39 11 42 5.22 3.09
 -39 11 43 19.56 7.04
 -39 11 44 5.89 3.86
 -39 13 1 20.84 5.74
 -39 13 2 4.57 2.02
 -39 13 3 65.8 17.76
 -39 13 4 -3.73 4.23
 -39 13 5 42.43 11.07
 -39 13 6 2.23 1.7
 -39 13 7 14.51 4.09
 -39 13 8 22.82 9.38
 -39 13 9 12.12 3.77
 -39 13 10 6.15 2.26
 -39 13 11 13.58 4.91
 -39 13 12 -1.2 11.61
 -39 13 13 11.92 4.59
 -39 13 14 9.49 6.12
 -39 13 15 21.63 7.42
 -39 13 16 15.46 5.08
 -39 13 17 35.16 10.89
 -39 13 18 22.32 7.26
 -39 13 19 84.23 24.91
 -39 13 20 36.75 10.84
 -39 13 21 22.73 6.89
 -39 13 23 26.63 8.77
 -39 13 24 1.5 2.38
 -39 13 26 10.25 14.45
 -39 13 27 138.12 41.75
 -39 13 29 2.86 3.21
 -39 13 31 3.88 2.97
 -39 13 32 2.44 4.1
 -39 13 33 -1.02 3.06
 -39 13 35 -0.73 2.85
 -39 13 36 5.13 2.68
 -39 13 37 16.83 6.87
 -39 13 38 11.05 4.76
 -39 13 39 25.59 10.84
 -39 15 1 24.85 10.47
 -39 15 2 -3.71 4.27
 -39 15 3 1.94 2.55
 -39 15 4 0.12 4.36
 -39 15 5 0.68 5.76
 -39 15 6 3.51 4.16
 -39 15 7 21.32 8.63
 -39 15 8 3.24 5.39
 -39 15 9 1.59 1.73
 -39 15 10 7.06 3.38
 -39 15 11 3.89 2.55
 -39 15 12 2.26 2.68
 -39 15 13 6.05 2.79
 -39 15 14 1.14 1.73
 -39 15 15 7.26 3.61
 -39 15 16 3.34 4.19
 -39 15 17 18.12 7.11
 -39 15 18 -1.37 5.58
 -39 15 19 -6.7 5.73
 -39 15 20 5.3 3.1
 -39 15 21 13.36 5.99
 -39 15 22 0.58 2.98
 -39 15 23 0.61 1.73
 -39 15 24 7.8 3.19
 -39 15 25 3.68 2.39
 -39 15 26 -1.42 6.14
 -38 0 12 36.13 4.66
 -38 0 14 235.93 23.7
 -38 0 16 355.61 31.46
 -38 2 1 847.46 26.18
 -38 2 2 16.02 2.25
 -38 2 3 144.66 13.31
 -38 2 4 255.75 21
 -38 2 5 2.63 1.86
 -38 2 6 56.37 5.26
 -38 2 7 23.07 2.07
 -38 2 8 20.34 2.18
 -38 2 9 6.87 1.97
 -38 2 10 6.2 1.72
 -38 2 11 811.15 27.38
 -38 2 12 41.12 3.76
 -38 2 13 623.79 33.01
 -38 2 14 362.95 32.24
 -38 2 15 11.06 1.51
 -38 2 16 8.41 1.13
 -38 2 19 98.99 12.2
 -38 2 20 15.61 3.05
 -38 2 21 35.37 4.55
 -38 2 22 263.24 24.49
 -38 2 23 4 0.72
 -38 2 24 6.92 2.13
 -38 2 25 4.48 1.04
 -38 2 26 66.49 8.13
 -38 2 27 1.25 2.49
 -38 2 28 145.97 17.03
 -38 2 29 4.15 1.56
 -38 2 30 -1.03 3.47
 -38 2 31 5.4 1.87
 -38 2 32 28.23 4.22
 -38 2 33 0.42 2.22
 -38 2 34 17.98 2.59
 -38 2 35 7.24 2.07
 -38 2 36 19 3.71
 -38 2 37 214.47 34.22
 -38 2 39 31.83 6.33
 -38 2 40 91 17.51
 -38 2 41 74.38 16.03
 -38 2 42 61.2 13.6
 -38 2 43 23.64 5.91
 -38 2 44 34.08 8.01
 -38 2 45 114.02 26.34
 -38 2 46 93.59 23.32
 -38 2 47 25.04 7.26
 -38 2 48 19.04 5.35
 -38 2 49 -4.11 8.1
 -38 2 50 29.02 8.73
 -38 2 51 145 40.11
 -38 2 52 2.82 2.04
 -38 2 53 -0.74 5.36
 -38 2 54 12.95 7.8
 -38 2 55 4.99 3.23
 -38 4 1 106.64 14.63
 -38 4 2 112.22 11.96
 -38 4 3 20.48 2.36
 -38 4 4 2.45 1.73
 -38 4 5 242.77 21.41
 -38 4 6 235.86 20.63
 -38 4 7 112.5 11.3
 -38 4 8 2.19 0.55
 -38 4 9 14.22 1.6
 -38 4 10 734.32 29.37
 -38 4 11 28.1 3.02
 -38 4 12 92.07 9.36
 -38 4 13 87.35 8.9
 -38 4 14 150.82 14.37
 -38 4 15 0.08 0.34
 -38 4 16 285.74 29.62
 -38 4 17 8.82 1.31
 -38 4 18 19 2.43
 -38 4 19 9.23 1.36
 -38 4 20 13.74 1.76
 -38 4 21 105.57 11.1
 -38 4 22 17.59 2.03
 -38 4 23 291.05 25.35
 -38 4 24 36.94 4.4
 -38 4 25 27.1 3.39
 -38 4 26 5.58 1.66
 -38 4 27 66.04 8.17
 -38 4 28 460.37 34.77
 -38 4 29 206.94 20.41
 -38 4 30 39.63 5.28
 -38 4 31 125.85 14.12
 -38 4 32 26.73 4.25
 -38 4 33 41.64 5.24
 -38 4 34 511.88 37.65
 -38 4 35 200.08 23.06
 -38 4 36 267.37 29.42
 -38 4 37 282.11 31.08
 -38 4 38 224.07 27.64
 -38 4 39 56.28 9.21
 -38 4 40 68.64 11.55
 -38 4 41 19.23 3.79
 -38 4 42 2.5 0.91
 -38 4 43 -1.35 2.72
 -38 4 44 100.29 18.56
 -38 4 45 90.51 22.57
 -38 4 46 89.05 23.88
 -38 4 47 46.28 13.21
 -38 4 48 148.14 37.84
 -38 4 50 37.49 12.25
 -38 4 52 2.01 1.7
 -38 4 53 3.09 5
 -38 4 55 12.63 4.85
 -38 4 56 -1.96 2.75
 -38 4 57 28.64 11.05
 -38 6 1 24.27 3.05
 -38 6 2 17.29 2.58
 -38 6 3 39.02 5
 -38 6 4 29.56 4.19
 -38 6 5 11.79 2.75
 -38 6 6 7.71 1.8
 -38 6 7 5.52 1.22
 -38 6 8 45.91 6.13
 -38 6 9 384.27 34.32
 -38 6 10 144.73 17.17
 -38 6 11 14.23 2.72
 -38 6 12 245.08 26.14
 -38 6 13 206.12 22.86
 -38 6 14 -3.14 6.03
 -38 6 15 72.14 10.71
 -38 6 16 13.8 1.91
 -38 6 17 12.89 1.81
 -38 6 18 440.58 42.58
 -38 6 19 162.45 22.68
 -38 6 20 9.15 2.05
 -38 6 21 2.91 1.18
 -38 6 22 32.73 4.57
 -38 6 23 49.29 8.45
 -38 6 24 35.66 6.21
 -38 6 26 1.23 1.81
 -38 6 28 10.03 3.16
 -38 6 30 77.71 14.11
 -38 6 31 623.18 46.81
 -38 6 32 188.72 31.73
 -38 6 33 1142.86 28.13
 -38 6 34 152.15 21.81
 -38 6 35 104.7 16.71
 -38 6 36 35.77 6.38
 -38 6 37 60.15 10.09
 -38 6 38 5.86 1.52
 -38 6 39 0.16 1.13
 -38 6 40 14.32 2.94
 -38 6 41 30.68 6.21
 -38 6 42 -2.65 2.62
 -38 6 43 9.09 3.2
 -38 6 45 98.97 22.85
 -38 6 46 11.49 3.74
 -38 6 47 79.41 20.71
 -38 6 48 0.9 3.51
 -38 6 49 6.43 2.27
 -38 6 50 10.52 3.27
 -38 6 51 24.9 8.58
 -38 8 1 1.27 1.14
 -38 8 2 11.55 2.02
 -38 8 3 9.61 1.91
 -38 8 4 236.69 31.15
 -38 8 5 -0.29 3.76
 -38 8 6 0.91 1.16
 -38 8 7 -1.67 2.22
 -38 8 8 125.57 18.13
 -38 8 9 1 2.67
 -38 8 10 79.37 13.79
 -38 8 11 74.17 12.83
 -38 8 12 101.57 14.81
 -38 8 13 8.15 2.93
 -38 8 14 58.62 8.89
 -38 8 15 40.42 6.44
 -38 8 16 126.03 16.57
 -38 8 17 21.23 3.17
 -38 8 18 7.72 3.14
 -38 8 19 1.41 2.9
 -38 8 20 46.47 7.53
 -38 8 21 18.27 3.07
 -38 8 22 1.79 1.83
 -38 8 23 -0.23 7.72
 -38 8 24 -1.07 3.06
 -38 8 25 2.7 1.32
 -38 8 26 -1 5.44
 -38 8 27 146.74 27.37
 -38 8 28 129.12 24.66
 -38 8 29 314.97 48.91
 -38 8 30 234.5 41.5
 -38 8 33 6.11 3.64
 -38 8 34 1.86 2.75
 -38 8 35 20.41 4.47
 -38 8 36 -0.68 1.97
 -38 8 37 -0.4 3.11
 -38 8 38 0.18 1.79
 -38 8 39 5.08 2.88
 -38 8 40 -0.25 4.39
 -38 8 41 39.32 9.9
 -38 8 42 13.95 4.03
 -38 8 43 20.36 5.67
 -38 8 44 17.5 4.97
 -38 8 45 3.21 1.75
 -38 8 46 46.26 14.68
 -38 10 1 24.63 5.53
 -38 10 3 -1.85 3.52
 -38 10 4 18.4 6.54
 -38 10 5 43.13 9.35
 -38 10 6 29.23 6.97
 -38 10 7 10.92 2.78
 -38 10 8 63.69 13.31
 -38 10 11 6.88 3.1
 -38 10 12 -0.06 2.71
 -38 10 13 164.32 26.82
 -38 10 14 -0.13 6.14
 -38 10 15 2.1 1.48
 -38 10 16 1.03 3.54
 -38 10 17 14 3.48
 -38 10 18 47.27 10.22
 -38 10 19 58.6 12.92
 -38 10 20 7.83 3.82
 -38 10 21 71.23 15.88
 -38 10 22 4.98 2.26
 -38 10 23 18.37 4.68
 -38 10 24 45.92 10.54
 -38 10 25 23.45 5.58
 -38 10 26 5.18 1.86
 -38 10 27 -0.74 4.86
 -38 10 28 27.51 7.29
 -38 10 29 127.57 25.79
 -38 10 30 32.65 7.58
 -38 10 31 5.36 2.07
 -38 10 32 9.17 3.13
 -38 10 33 -0.23 4.32
 -38 10 34 2.87 2.52
 -38 10 35 8.94 3
 -38 10 36 12.15 5.34
 -38 10 38 -0.28 5.11
 -38 10 39 3.85 5.6
 -38 10 40 0.43 3.49
 -38 10 41 6.34 2.77
 -38 10 42 -1.85 5.18
 -38 10 43 30.94 10.02
 -38 10 44 4.61 2.34
 -38 10 45 54.35 19.74
 -38 10 46 38.06 14.6
 -38 12 1 28.46 7.3
 -38 12 2 85.05 19.49
 -38 12 3 -1.65 9.28
 -38 12 4 68.1 15.7
 -38 12 5 44.06 10.49
 -38 12 6 2.53 4.26
 -38 12 7 15.83 3.97
 -38 12 8 -0.53 13.47
 -38 12 9 57.77 13.67
 -38 12 10 -3.86 3.89
 -38 12 11 -1.75 6.86
 -38 12 12 70.37 15.41
 -38 12 13 70.95 16.16
 -38 12 14 5.32 2.12
 -38 12 15 8.09 6.5
 -38 12 16 92.88 24.15
 -38 12 18 56.36 15.37
 -38 12 23 41.4 11.5
 -38 12 24 7.27 7.8
 -38 12 25 45.42 13.09
 -38 12 27 6.62 4.75
 -38 12 28 19.63 6.35
 -38 12 29 19.11 5.66
 -38 12 30 -0.72 6.2
 -38 12 31 -5.35 8.15
 -38 12 32 4.04 3.46
 -38 12 33 6.64 8.41
 -38 12 34 13.28 4.39
 -38 12 35 13.44 4.77
 -38 12 37 2.68 3.45
 -38 12 38 2.57 3.26
 -38 12 40 15.16 6.16
 -38 12 41 -1.6 5.46
 -38 12 42 0.5 4.72
 -38 12 43 17.54 7.13
 -38 14 1 32.65 9.76
 -38 14 2 4.41 4.77
 -38 14 3 40.21 11.44
 -38 14 4 3.25 1.78
 -38 14 5 -0.47 10.63
 -38 14 6 1.26 2.56
 -38 14 7 9.52 4.24
 -38 14 8 2.92 2.92
 -38 14 9 -0.5 5.54
 -38 14 10 41.09 13.54
 -38 14 11 3.61 2.95
 -38 14 12 5.55 2.77
 -38 14 13 36.24 10.92
 -38 14 14 120.09 35.28
 -38 14 16 4.28 5.25
 -38 14 17 55.25 17.97
 -38 14 18 9.52 4.97
 -38 14 19 13.89 4.61
 -38 14 21 -1.6 7.77
 -38 14 22 2.83 5.83
 -38 14 24 13.03 5.09
 -38 14 25 -2.66 5.77
 -38 14 26 18.88 6.3
 -38 14 27 11.55 5.44
 -38 14 28 3.1 2.58
 -38 14 30 9.4 4.69
 -38 14 31 9.94 4.24
 -38 14 33 6.76 3.16
 -38 14 34 -3.82 4.06
 -38 14 35 -1.02 5.99
 -37 1 1 7.06 0.9
 -37 1 2 285.59 24.59
 -37 1 3 163.51 13.32
 -37 1 4 79.91 6.96
 -37 1 5 0.32 1.57
 -37 1 6 5.86 1.94
 -37 1 7 14.71 2.64
 -37 1 8 23.98 2.53
 -37 1 9 118.79 10.55
 -37 1 10 21.19 2.45
 -37 1 11 22.13 2.59
 -37 1 12 98.89 9.95
 -37 1 13 251.31 24.69
 -37 1 14 6.6 0.89
 -37 1 15 101.44 10.22
 -37 1 16 177.48 19.05
 -37 1 17 282.53 27.36
 -37 1 18 77.3 9.39
 -37 1 19 70.31 7.21
 -37 1 20 35.31 4.01
 -37 1 22 67.01 7.34
 -37 1 23 109.37 11.69
 -37 1 24 22.43 2.88
 -37 1 25 92.21 10.39
 -37 1 26 68.26 7.21
 -37 1 27 73.18 7.77
 -37 1 28 2.01 0.97
 -37 1 29 187.98 20.85
 -37 1 30 321.42 35.5
 -37 1 31 2.3 5
 -37 1 35 94.94 15.65
 -37 1 36 36.65 6.8
 -37 1 38 16.39 3.57
 -37 1 39 8.63 2.73
 -37 1 40 4.89 3.15
 -37 1 41 70.7 14.37
 -37 1 42 -0.31 7.18
 -37 1 43 22.21 4.55
 -37 1 44 8.9 2.55
 -37 1 45 -0.42 1.75
 -37 1 46 52.07 11.43
 -37 1 47 8.31 2.85
 -37 1 48 18.64 4.59
 -37 1 49 12.82 3.52
 -37 1 50 5.68 2.02
 -37 1 51 9.05 2.94
 -37 1 52 1.01 1.39
 -37 1 53 0.59 4.23
 -37 1 54 2.26 2.05
 -37 1 55 7.96 4.67
 -37 1 56 3.17 3.26
 -37 3 1 106.91 10.83
 -37 3 2 643.5 30.57
 -37 3 3 38.09 4.1
 -37 3 4 209.12 18.19
 -37 3 5 80.89 7.79
 -37 3 6 21.51 2.09
 -37 3 7 102.7 8.59
 -37 3 8 6.02 0.68
 -37 3 9 77.8 7.35
 -37 3 10 171.86 16.64
 -37 3 11 242.69 19.6
 -37 3 12 66.05 7.15
 -37 3 13 67.32 7.33
 -37 3 14 220.79 23.49
 -37 3 16 29.78 3.89
 -37 3 17 54.57 7.13
 -37 3 18 351.13 32.27
 -37 3 19 395.02 34.86
 -37 3 20 90.96 11.41
 -37 3 21 12.14 2.38
 -37 3 22 67.15 7.76
 -37 3 23 8.62 1.26
 -37 3 24 74.93 7.22
 -37 3 25 66.15 6.75
 -37 3 26 166.76 16.68
 -37 3 27 207.4 20.1
 -37 3 28 278.03 25.75
 -37 3 29 345.42 27.15
 -37 3 30 48.7 5.94
 -37 3 31 2.94 0.79
 -37 3 32 357.96 29.96
 -37 3 33 69.35 8.27
 -37 3 34 67.92 8.29
 -37 3 35 26.24 3.54
 -37 3 36 291.2 29.48
 -37 3 37 70.16 9.24
 -37 3 38 63.68 8.78
 -37 3 39 50.34 7.86
 -37 3 40 227.38 34.48
 -37 3 41 21.65 4.27
 -37 3 42 1.2 2.96
 -37 3 43 5.98 2.31
 -37 3 44 377.91 61.92
 -37 3 45 52.05 12.98
 -37 3 47 87.29 21.87
 -37 3 48 6.57 4.35
 -37 3 49 16.21 5.17
 -37 3 50 9.48 4.82
 -37 3 51 28.54 9.5
 -37 3 52 -2.84 4.57
 -37 3 53 8.51 3.49
 -37 3 54 1.87 3.8
 -37 3 57 7.53 4.43
 -37 3 58 0.51 2.87
 -37 5 1 42.86 5.37
 -37 5 2 345.45 28.42
 -37 5 3 74.56 8.18
 -37 5 4 260.71 25.79
 -37 5 5 454.67 34.3
 -37 5 6 7.04 2.71
 -37 5 7 1063.58 26.69
 -37 5 8 4.71 0.73
 -37 5 9 346.56 29.92
 -37 5 10 852 27.31
 -37 5 11 6.72 0.93
 -37 5 12 99.49 11.46
 -37 5 13 153.89 16.6
 -37 5 14 2.55 2.59
 -37 5 15 33.96 4.74
 -37 5 16 268.65 25.86
 -37 5 17 80.68 9.51
 -37 5 18 252.45 28.53
 -37 5 19 373.55 36.87
 -37 5 20 93.5 12.96
 -37 5 21 458.57 40.79
 -37 5 22 151.65 20.45
 -37 5 23 705.6 38.57
 -37 5 25 1.09 1.55
 -37 5 26 40.63 5.69
 -37 5 27 19.59 3.36
 -37 5 28 207.2 23
 -37 5 29 5.66 2.63
 -37 5 30 7.39 1.29
 -37 5 31 396.93 36.45
 -37 5 32 686.46 35.69
 -37 5 33 826.83 31.12
 -37 5 34 76.97 10.53
 -37 5 35 772.75 35.75
 -37 5 36 -4.41 5.27
 -37 5 37 224.47 27.52
 -37 5 38 68.83 10.73
 -37 5 39 3.27 1.48
 -37 5 40 3.29 2.29
 -37 5 41 23.69 4.1
 -37 5 42 9.62 2.09
 -37 5 43 8.21 2.07
 -37 5 44 88.76 17.1
 -37 5 45 5.54 1.79
 -37 5 46 44.07 9.46
 -37 5 47 122.75 25.01
 -37 5 48 22.01 6.84
 -37 5 49 105.61 26.78
 -37 5 50 50.48 14.36
 -37 5 51 43.09 13.77
 -37 5 52 2.31 2.4
 -37 5 53 2.91 3.4
 -37 5 54 12.51 4.86
 -37 7 1 27.11 3.67
 -37 7 2 122.37 14.61
 -37 7 3 5.77 1.8
 -37 7 4 63.42 8.07
 -37 7 5 34.64 5.02
 -37 7 6 512.8 40.2
 -37 7 7 14.02 2.1
 -37 7 8 43.74 6.09
 -37 7 9 1.02 2.95
 -37 7 10 10.57 1.6
 -37 7 11 32.04 4.42
 -37 7 12 57.52 9.34
 -37 7 13 -0.38 1.13
 -37 7 14 47.08 6.59
 -37 7 15 33.22 4.67
 -37 7 16 30.25 4.4
 -37 7 17 179.26 22.25
 -37 7 18 113.74 15.29
 -37 7 19 307.82 33.2
 -37 7 20 -0.16 2.59
 -37 7 21 96.48 13.4
 -37 7 22 10.92 1.82
 -37 7 23 293.6 33.91
 -37 7 24 107.52 15.45
 -37 7 25 81.37 12.41
 -37 7 26 117.38 17.06
 -37 7 27 12.43 4.35
 -37 7 31 0.8 1.64
 -37 7 32 27.04 4.99
 -37 7 33 156.25 25.55
 -37 7 34 2.2 1.84
 -37 7 35 291.47 43.36
 -37 7 36 224.5 36.69
 -37 7 37 292.19 46.31
 -37 7 38 139.2 30.47
 -37 7 39 49.31 10.57
 -37 7 40 128.25 26.17
 -37 7 41 58.98 13.64
 -37 7 42 10 2.59
 -37 7 43 12.24 3.45
 -37 7 44 51.1 11.75
 -37 7 45 8 3.46
 -37 7 46 9.79 8.2
 -37 7 47 67.86 18.17
 -37 7 48 2.67 2.39
 -37 7 49 -5.35 4.45
 -37 7 50 18.7 7.49
 -37 7 51 1.22 1.67
 -37 9 1 26.84 4.43
 -37 9 2 22.36 3.91
 -37 9 3 145.53 22.64
 -37 9 4 0.76 2.04
 -37 9 5 13.73 3.69
 -37 9 6 5.15 2.53
 -37 9 7 14.29 3.38
 -37 9 8 7.05 1.4
 -37 9 9 2.21 3.07
 -37 9 10 122.83 18.94
 -37 9 11 44.63 7.68
 -37 9 12 4.07 1.39
 -37 9 13 135.82 20.66
 -37 9 14 36.09 5.51
 -37 9 15 3.68 2.4
 -37 9 16 -2.13 5.25
 -37 9 17 10.06 1.94
 -37 9 18 58.17 9.77
 -37 9 19 17.66 3.14
 -37 9 20 2.32 2.83
 -37 9 21 3.24 1.26
 -37 9 22 3.15 3.14
 -37 9 23 1.97 1.31
 -37 9 24 2.1 1.48
 -37 9 25 23.04 5.14
 -37 9 26 61.61 13.53
 -37 9 27 157.29 31.56
 -37 9 28 37.89 8.75
 -37 9 29 20.26 4.26
 -37 9 30 1.27 1.71
 -37 9 31 10.4 2.9
 -37 9 32 0.34 2.1
 -37 9 33 29.31 6.45
 -37 9 34 7.41 2.05
 -37 9 35 10.37 2.71
 -37 9 36 7.21 3.84
 -37 9 37 6.51 2.07
 -37 9 38 43.21 10.35
 -37 9 39 64.33 17.98
 -37 9 41 0.13 4.54
 -37 9 42 16.52 5.46
 -37 9 43 51.86 17.31
 -37 9 44 12.58 4.75
 -37 9 45 -0.35 5.35
 -37 11 1 5.12 2.11
 -37 11 3 12.21 3.56
 -37 11 4 -1.38 6.21
 -37 11 6 99.33 22.93
 -37 11 7 20.98 4.41
 -37 11 8 15.74 3.44
 -37 11 9 5.39 1.59
 -37 11 10 -0.85 6.49
 -37 11 11 22.98 5.14
 -37 11 12 25.92 5.36
 -37 11 13 35.26 7.33
 -37 11 14 -0.22 4.21
 -37 11 15 31.49 6.5
 -37 11 16 5.2 7.71
 -37 11 17 40.45 10.53
 -37 11 18 14.51 3.77
 -37 11 20 14.55 4.35
 -37 11 21 5.73 7.42
 -37 11 22 165.28 36.53
 -37 11 23 5.81 5.08
 -37 11 24 7.97 5.88
 -37 11 25 -3.78 3.14
 -37 11 26 9.68 12.71
 -37 11 27 75.89 19.68
 -37 11 28 8.69 2.98
 -37 11 29 3.76 7.5
 -37 11 30 2.14 2.64
 -37 11 31 30.79 9.03
 -37 11 32 -1.46 3.26
 -37 11 33 1.6 4.75
 -37 11 34 2.3 2.81
 -37 11 35 -4.67 6.74
 -37 11 36 -2.28 9.05
 -37 11 37 7.5 3.97
 -37 11 39 2.4 2.17
 -37 11 41 30.4 10.75
 -37 11 42 1.67 4.74
 -37 11 43 79.48 28.75
 -37 11 44 8.83 4.12
 -37 11 45 12.68 5.48
 -37 13 1 122.29 29.71
 -37 13 2 8.87 2.86
 -37 13 3 5.09 6.6
 -37 13 4 1.48 2.48
 -37 13 5 55.23 14.1
 -37 13 6 9.28 2.79
 -37 13 7 22.05 6.13
 -37 13 8 1.17 5.19
 -37 13 9 20.33 5.95
 -37 13 10 14.66 4.03
 -37 13 11 20.45 5.11
 -37 13 12 5.71 2.41
 -37 13 13 7.36 2.72
 -37 13 14 0.49 1.74
 -37 13 15 20.72 9.35
 -37 13 16 6.37 3.25
 -37 13 17 27.76 8.48
 -37 13 18 3.13 2.43
 -37 13 20 10.29 3.35
 -37 13 21 2.59 7.44
 -37 13 22 31.51 10.03
 -37 13 23 13.86 4.9
 -37 13 24 0.93 4.76
 -37 13 25 3.07 2.72
 -37 13 26 6.1 2.71
 -37 13 27 6.56 3.3
 -37 13 28 3.35 2.73
 -37 13 29 0.75 4.16
 -37 13 30 5.74 3.16
 -37 13 32 6.98 5.69
 -37 13 33 31.3 9.88
 -37 13 34 5.63 2.78
 -37 13 35 2.17 4.24
 -37 13 36 16.08 6.1
 -37 13 37 44.64 16.63
 -37 13 38 3.42 4.75
 -37 13 39 0.02 3.02
 -37 15 1 -0.72 3.85
 -37 15 2 9.99 3.91
 -37 15 3 4.63 2.61
 -37 15 4 6.96 3.33
 -37 15 5 8.9 3.14
 -37 15 7 3.78 4.57
 -37 15 8 1.52 1.79
 -37 15 9 0.52 4.35
 -37 15 10 3.14 3.48
 -37 15 11 -3.1 6.5
 -37 15 12 -6.02 5.35
 -37 15 13 26.18 9.6
 -37 15 14 0.25 3.12
 -37 15 15 8.36 3.48
 -37 15 16 0.4 4.63
 -37 15 18 5.35 2.58
 -37 15 19 -1.6 4.44
 -37 15 20 -1.21 7.44
 -37 15 22 1.9 3.24
 -37 15 23 -1.27 4.48
 -37 15 24 0.53 4.47
 -37 15 25 0.57 1.72
 -37 15 26 2.5 2.55
 -37 15 27 12.49 5.62
 -37 15 28 9.27 4.55
 -37 15 30 4 4.54
 -36 0 4 -0 4.12
 -36 0 8 2793.49 72.56
 -36 0 10 441.93 34.77
 -36 0 12 851.49 29.47
 -36 0 14 89.89 10.33
 -36 0 20 15.83 4.46
 -36 2 1 7.31 1.03
 -36 2 2 -0.16 2.59
 -36 2 3 39.33 3.24
 -36 2 4 65.71 4.88
 -36 2 5 14.28 1.76
 -36 2 6 88.01 6.13
 -36 2 7 570.11 23.56
 -36 2 8 107.12 8.2
 -36 2 9 33.59 2.76
 -36 2 10 170.48 13.21
 -36 2 11 435.44 25.19
 -36 2 12 292.07 21.43
 -36 2 13 10.79 1.23
 -36 2 14 295.1 24.06
 -36 2 15 89.95 10.62
 -36 2 16 64.1 15.18
 -36 2 17 138.23 15.31
 -36 2 19 895.47 28.79
 -36 2 20 8.19 1.15
 -36 2 21 29.15 3.21
 -36 2 22 6.37 0.82
 -36 2 23 26.39 3.07
 -36 2 24 42.27 4.46
 -36 2 25 473.47 30.37
 -36 2 26 118.89 11.93
 -36 2 27 16.72 2.18
 -36 2 28 1.61 1.11
 -36 2 29 17.32 2.36
 -36 2 30 137.09 14.83
 -36 2 31 383.29 31.29
 -36 2 32 40.58 5.69
 -36 2 33 9.99 1.82
 -36 2 34 5.07 0.96
 -36 2 35 87.91 11.24
 -36 2 36 -1.76 5.56
 -36 2 37 59.61 10.92
 -36 2 38 231.27 36.28
 -36 2 40 246.6 41.03
 -36 2 41 179.54 33.01
 -36 2 42 189.57 31.63
 -36 2 43 12.29 2.65
 -36 2 44 3.47 2.38
 -36 2 45 46.09 9.94
 -36 2 46 4.97 1.54
 -36 2 47 -2.39 8.27
 -36 2 48 -6.81 6.18
 -36 2 49 2.35 2.37
 -36 2 50 9.08 3.39
 -36 2 51 -2.5 5.6
 -36 2 52 20.51 5.92
 -36 2 53 19.93 5.84
 -36 2 55 49.3 17.07
 -36 2 58 14.53 5.71
 -36 4 1 126.45 11.44
 -36 4 2 47.02 4.55
 -36 4 3 88.32 11.37
 -36 4 4 194.46 17.74
 -36 4 5 107.76 10.27
 -36 4 6 98.55 9.62
 -36 4 7 258.99 20.72
 -36 4 8 59.38 7.58
 -36 4 9 248.05 20.35
 -36 4 10 1132.07 35.75
 -36 4 11 32.27 3.28
 -36 4 12 220.36 18.27
 -36 4 13 5.53 1.6
 -36 4 14 167.13 14.92
 -36 4 15 22.53 2.34
 -36 4 16 274.81 24.77
 -36 4 17 145.45 17.39
 -36 4 18 7.19 0.95
 -36 4 19 47.48 5.5
 -36 4 20 140.06 14.91
 -36 4 21 33.84 3.63
 -36 4 22 973.28 23.95
 -36 4 23 7.97 1.6
 -36 4 24 1.6 0.58
 -36 4 25 9.42 1.35
 -36 4 26 0.86 0.93
 -36 4 27 12.9 1.89
 -36 4 28 447.16 30.52
 -36 4 29 3.75 1.15
 -36 4 30 92.76 11.15
 -36 4 31 219.77 21.51
 -36 4 32 60.62 7.3
 -36 4 33 1.69 0.95
 -36 4 34 49.43 6.35
 -36 4 35 25.27 3.64
 -36 4 36 2.7 1.63
 -36 4 37 253.06 28.52
 -36 4 38 76.64 10.77
 -36 4 39 22.49 3.54
 -36 4 40 16.3 2.65
 -36 4 41 62.34 10.69
 -36 4 42 22.92 4.2
 -36 4 43 17.01 3.32
 -36 4 44 1.9 2.81
 -36 4 45 43.85 9.19
 -36 4 46 28.43 6.09
 -36 4 47 23.95 5.73
 -36 4 48 6.25 3.56
 -36 4 49 3.1 2.62
 -36 4 52 1.06 2.06
 -36 4 53 24.12 7.91
 -36 4 54 7.07 3.26
 -36 4 55 -0.5 5.7
 -36 4 56 3.7 4.18
 -36 6 1 3.92 0.72
 -36 6 2 2.91 1.33
 -36 6 3 134.03 14.43
 -36 6 4 162.12 17.13
 -36 6 5 3.67 1.47
 -36 6 6 11.33 2.43
 -36 6 7 299.61 28.92
 -36 6 8 0.85 1.14
 -36 6 9 328.98 30.36
 -36 6 10 127.97 15.03
 -36 6 11 543.27 36.35
 -36 6 12 637.74 35.59
 -36 6 13 70.27 8.62
 -36 6 14 110.69 13.14
 -36 6 16 166.73 18.8
 -36 6 17 4.31 0.82
 -36 6 18 69.28 10.03
 -36 6 19 124.7 15.02
 -36 6 20 5.69 1.89
 -36 6 21 39.05 5.41
 -36 6 22 120.91 15.35
 -36 6 23 34.96 4.93
 -36 6 24 61.11 8.4
 -36 6 25 138.83 20.61
 -36 6 26 262.29 34.87
 -36 6 27 13.2 2.56
 -36 6 31 41.19 6.08
 -36 6 32 30.84 4.7
 -36 6 33 3.28 2.19
 -36 6 34 0.42 2.69
 -36 6 35 1.09 1.28
 -36 6 36 281.99 36.24
 -36 6 37 68.39 11.12
 -36 6 38 17.62 3.64
 -36 6 39 22.6 3.9
 -36 6 40 -2.75 3.32
 -36 6 41 17.75 3.39
 -36 6 42 12.66 2.5
 -36 6 43 3.31 1.25
 -36 6 44 44.89 12.17
 -36 6 45 34.87 7.44
 -36 6 46 20.19 4.79
 -36 6 47 40.4 8.95
 -36 6 48 14.53 3.58
 -36 6 49 8.6 2.94
 -36 6 50 3.08 3.57
 -36 6 51 19.14 5.73
 -36 6 53 22.08 8.17
 -36 8 1 89.73 11.96
 -36 8 2 -2.64 3.46
 -36 8 3 132.38 16.73
 -36 8 4 116.42 14.93
 -36 8 5 47.62 6.67
 -36 8 6 -0.57 5.42
 -36 8 7 16.77 3.52
 -36 8 8 16.81 3.89
 -36 8 9 35.88 5.53
 -36 8 10 64.24 9.43
 -36 8 12 53.57 8.01
 -36 8 13 -1.06 1.2
 -36 8 14 170.96 22.45
 -36 8 15 2.82 1.38
 -36 8 16 259.72 27.72
 -36 8 17 12.08 2.06
 -36 8 18 -1.39 2.28
 -36 8 19 94.09 13.81
 -36 8 20 20.39 3.33
 -36 8 21 3.36 1.34
 -36 8 22 0.71 3.5
 -36 8 23 -0.92 4.71
 -36 8 24 14.46 2.65
 -36 8 25 -1.94 3.48
 -36 8 26 20.99 7.36
 -36 8 27 80.51 16.17
 -36 8 29 38.65 8.44
 -36 8 30 -3.82 6.8
 -36 8 31 59.89 11.02
 -36 8 32 62.12 11.75
 -36 8 33 -4.16 2.62
 -36 8 34 9.66 3.91
 -36 8 35 10.64 3.47
 -36 8 36 17.33 4.4
 -36 8 37 9.25 3.18
 -36 8 38 25.02 5.91
 -36 8 39 16.1 4.03
 -36 8 40 8.83 4.97
 -36 8 41 96.67 22.12
 -36 8 42 2.25 1.62
 -36 8 43 26.52 6.9
 -36 8 44 3.92 3.42
 -36 8 45 1.15 3.04
 -36 10 1 19.13 4.79
 -36 10 2 -1.24 4.99
 -36 10 3 17.68 6.07
 -36 10 4 4.9 2.55
 -36 10 5 75.04 15.42
 -36 10 6 4.7 2.02
 -36 10 7 125.83 24.33
 -36 10 8 5.74 2.75
 -36 10 9 13.76 6.92
 -36 10 10 5.18 3.13
 -36 10 11 158.69 25.63
 -36 10 12 72.83 12.45
 -36 10 13 15.76 3.68
 -36 10 14 37.75 6.91
 -36 10 15 4.74 1.24
 -36 10 16 12.78 4.81
 -36 10 17 4.51 2.32
 -36 10 19 40.91 9.53
 -36 10 20 0.57 7.86
 -36 10 21 93.64 19.98
 -36 10 22 36.27 8.53
 -36 10 23 14.31 7.88
 -36 10 24 10.53 2.62
 -36 10 26 4.27 4.28
 -36 10 27 59.93 12.52
 -36 10 28 35 7.6
 -36 10 29 -1.58 5.31
 -36 10 30 20.61 5.36
 -36 10 31 13.97 4.21
 -36 10 33 38.84 10.04
 -36 10 34 0.06 2.41
 -36 10 35 -0.03 7.12
 -36 10 37 3.53 2.87
 -36 10 38 55.47 16.97
 -36 10 39 34.02 11.12
 -36 10 40 2.1 1.78
 -36 10 41 7.65 2.99
 -36 10 42 19.1 6.48
 -36 10 43 -1.7 2.96
 -36 10 44 8.15 3.68
 -36 10 45 81.02 27.99
 -36 12 1 83.77 18.79
 -36 12 2 15.9 4.38
 -36 12 3 18.86 4.93
 -36 12 4 21.2 5.02
 -36 12 5 33.94 8.01
 -36 12 6 17.47 4.3
 -36 12 7 3.54 2.34
 -36 12 8 42.53 9.39
 -36 12 9 48.05 10.63
 -36 12 10 10.31 5.44
 -36 12 11 77.43 17.05
 -36 12 12 3.11 3.91
 -36 12 13 1.72 7.42
 -36 12 14 55.77 14.23
 -36 12 15 36.75 9.63
 -36 12 16 40.55 11.33
 -36 12 18 53.68 13.84
 -36 12 19 4.59 2.43
 -36 12 20 0.63 2.43
 -36 12 21 6.11 8.5
 -36 12 22 14.67 4.61
 -36 12 23 5.13 3.68
 -36 12 24 21.59 7.11
 -36 12 25 1.16 2.44
 -36 12 27 17.12 5.64
 -36 12 28 14.24 5.26
 -36 12 29 4.66 3.03
 -36 12 30 6.59 2.82
 -36 12 31 24.99 8.95
 -36 12 32 2.14 3.05
 -36 12 33 7.26 6.67
 -36 12 34 14.94 4.59
 -36 12 35 -0.4 9.61
 -36 12 37 1.16 2.58
 -36 12 38 -5.5 4.86
 -36 12 39 1.91 4.19
 -36 12 40 2.05 2.16
 -36 12 41 9.05 3.48
 -36 12 42 81.9 35.19
 -36 12 43 45.19 23.95
 -36 14 1 8.01 2.85
 -36 14 2 15.62 4.91
 -36 14 3 10.61 4.13
 -36 14 4 48.5 13.72
 -36 14 5 3.98 2.24
 -36 14 6 78.85 21.73
 -36 14 7 10.91 3.86
 -36 14 8 2.52 2.8
 -36 14 9 19.43 5.68
 -36 14 10 5.71 2.83
 -36 14 11 8.88 3.57
 -36 14 12 -1.4 3.78
 -36 14 13 -2.54 3.4
 -36 14 14 -1.58 6.49
 -36 14 15 10.32 4.05
 -36 14 16 11.33 3.88
 -36 14 17 1.16 4.48
 -36 14 18 14.44 5.35
 -36 14 19 62.55 19.62
 -36 14 21 26.81 8.65
 -36 14 22 1.94 2.58
 -36 14 23 1.79 1.83
 -36 14 24 -0.17 3.31
 -36 14 26 4.62 6.34
 -36 14 28 52.06 19.09
 -36 14 29 35.27 13.35
 -36 14 30 9.22 4.25
 -36 14 31 5.66 3.24
 -36 14 32 20.3 7.55
 -36 14 33 13.03 5.49
 -36 14 34 12.35 5.41
 -36 14 35 19.65 8.41
 -36 14 36 15.43 7.02
 -35 1 1 243.29 17.8
 -35 1 2 3.07 3.19
 -35 1 3 156.93 10.21
 -35 1 4 209.88 12.81
 -35 1 5 557.52 25.99
 -35 1 6 225.38 15.19
 -35 1 7 125.93 9.81
 -35 1 8 698.63 25.61
 -35 1 9 1.16 2.52
 -35 1 10 63.78 4.9
 -35 1 11 180.48 11.86
 -35 1 12 36.05 2.89
 -35 1 13 13.92 2.34
 -35 1 14 81.39 6.99
 -35 1 15 179.51 14.75
 -35 1 16 302.15 24.07
 -35 1 17 151.59 12.83
 -35 1 18 233.95 18.35
 -35 1 19 43.68 4.72
 -35 1 20 78.63 8.14
 -35 1 21 314.31 29.11
 -35 1 22 9.49 1.28
 -35 1 23 3.01 0.72
 -35 1 24 22.46 2.61
 -35 1 25 136.7 13.01
 -35 1 26 41.18 4.37
 -35 1 27 4.88 1.14
 -35 1 28 6.99 1.73
 -35 1 29 137.4 17.92
 -35 1 30 48.03 7
 -35 1 31 404.02 34.45
 -35 1 32 28.87 4.57
 -35 1 34 3.97 3.68
 -35 1 36 3.67 1.36
 -35 1 37 24.53 4.11
 -35 1 38 6.62 1.52
 -35 1 39 8.31 1.73
 -35 1 40 65.55 10.97
 -35 1 41 4.94 2.25
 -35 1 42 178.24 28.64
 -35 1 43 17.6 3.71
 -35 1 44 56.9 11.08
 -35 1 45 398.21 56.34
 -35 1 46 8.06 3.06
 -35 1 47 7.13 2.05
 -35 1 48 3.31 3.33
 -35 1 49 24.86 6.06
 -35 1 50 13.65 3.9
 -35 1 51 49.98 12.69
 -35 1 52 5.4 1.98
 -35 1 53 2.63 1.62
 -35 1 54 1.12 2.53
 -35 1 55 15.26 5.69
 -35 1 56 17.44 6.04
 -35 1 57 7.86 3.64
 -35 1 58 -0.98 3.66
 -35 3 1 108.52 9.45
 -35 3 2 417.15 27.55
 -35 3 3 144.23 12.93
 -35 3 4 695.33 26.25
 -35 3 5 391.69 22.78
 -35 3 6 105.72 8.15
 -35 3 7 56.02 4.87
 -35 3 8 147.78 10.89
 -35 3 9 19.35 1.73
 -35 3 10 279.29 20.97
 -35 3 11 990.08 24.9
 -35 3 12 54.9 5.66
 -35 3 13 224.58 19.92
 -35 3 14 834.21 29.1
 -35 3 15 249.76 21.55
 -35 3 17 22.21 2.81
 -35 3 18 14.48 1.94
 -35 3 19 246.37 25.02
 -35 3 20 18.53 2.21
 -35 3 21 0.83 1.32
 -35 3 22 120.1 10.46
 -35 3 23 1.97 0.63
 -35 3 24 4.07 0.89
 -35 3 25 167.19 14.54
 -35 3 26 12.18 1.41
 -35 3 27 265.85 21.81
 -35 3 28 733.19 28.67
 -35 3 29 26.3 2.89
 -35 3 30 91.1 9.5
 -35 3 31 101.22 10.78
 -35 3 32 15.41 2.02
 -35 3 33 115.9 12.79
 -35 3 34 34.25 4.18
 -35 3 35 325.55 29.89
 -35 3 36 174.99 20.04
 -35 3 37 18.54 2.72
 -35 3 38 203.67 23.7
 -35 3 39 1.18 0.83
 -35 3 40 265.49 33.96
 -35 3 41 158.91 23.92
 -35 3 42 101.89 18.69
 -35 3 43 2.67 3.22
 -35 3 44 9.51 1.97
 -35 3 45 43.45 10.77
 -35 3 46 1.58 1.63
 -35 3 47 97.82 21.77
 -35 3 48 50.38 11.81
 -35 3 49 16.49 4.29
 -35 3 50 21.99 6.17
 -35 3 51 1.81 3.24
 -35 3 52 1.64 1.76
 -35 3 53 26.65 8.52
 -35 3 54 3.24 1.9
 -35 3 55 1.51 4.5
 -35 3 56 26.36 9.61
 -35 3 58 0.65 3.08
 -35 5 1 41 4.59
 -35 5 2 13.73 2.05
 -35 5 3 384.2 28.16
 -35 5 4 219.47 19.65
 -35 5 5 25.43 3.09
 -35 5 6 291.83 26.18
 -35 5 7 809.31 29.22
 -35 5 8 164.57 17.03
 -35 5 9 20.77 2.51
 -35 5 10 34.53 4.02
 -35 5 11 121.11 13.07
 -35 5 12 269.08 28.1
 -35 5 13 8.06 2.61
 -35 5 14 25.48 3.07
 -35 5 15 0.36 0.76
 -35 5 16 1.72 0.62
 -35 5 17 6.15 2.16
 -35 5 18 119.38 14.87
 -35 5 19 324.09 33.24
 -35 5 20 213.9 22.09
 -35 5 21 1.74 2.17
 -35 5 22 0.8 2.75
 -35 5 23 121.47 14.29
 -35 5 24 4.27 3.31
 -35 5 25 359.13 33.07
 -35 5 26 122.03 15.07
 -35 5 27 4.41 0.8
 -35 5 28 25.6 3.79
 -35 5 29 25.69 3.65
 -35 5 30 53.82 9.07
 -35 5 31 80.63 9.62
 -35 5 32 94.75 11.41
 -35 5 33 31.72 4.22
 -35 5 34 9.01 2.56
 -35 5 35 5.35 2.2
 -35 5 36 3.52 2.13
 -35 5 37 94.24 13.14
 -35 5 38 18.75 3.45
 -35 5 39 1.95 2.14
 -35 5 40 42.29 6.9
 -35 5 41 4.56 1.16
 -35 5 42 32.59 5.62
 -35 5 43 152.37 26.23
 -35 5 44 88 16.74
 -35 5 45 73.69 14.03
 -35 5 46 1.41 2.38
 -35 5 47 1.67 2.31
 -35 5 48 6.56 1.88
 -35 5 49 3.54 1.37
 -35 5 50 5.54 2.88
 -35 5 51 -1.9 4.74
 -35 5 52 2.67 2.73
 -35 5 53 -2.36 2.97
 -35 5 54 5.74 3.64
 -35 5 55 0.74 1.48
 -35 7 1 296.53 28.78
 -35 7 2 365.13 32.12
 -35 7 3 24.33 4.01
 -35 7 4 6.03 0.99
 -35 7 5 -0.4 2.81
 -35 7 6 96.53 12.28
 -35 7 7 175.88 20.82
 -35 7 8 -0.5 4.14
 -35 7 9 47.99 6.44
 -35 7 10 108.49 15.53
 -35 7 11 3.82 2.25
 -35 7 12 23.26 3.27
 -35 7 14 165.43 19.44
 -35 7 15 176.99 20.88
 -35 7 16 0.06 0.87
 -35 7 17 94.07 10.9
 -35 7 18 55.21 8.71
 -35 7 19 -0.99 6.56
 -35 7 20 25.21 3.64
 -35 7 21 181.27 22.35
 -35 7 22 -2.54 4.73
 -35 7 23 42.55 6.32
 -35 7 24 97.9 14.03
 -35 7 25 142.22 19.35
 -35 7 26 24.23 4.05
 -35 7 27 39.32 7.72
 -35 7 28 5.39 3.92
 -35 7 29 34.54 6.86
 -35 7 30 44.06 7.62
 -35 7 31 155.69 27.34
 -35 7 32 53.62 9.19
 -35 7 33 166.63 26.39
 -35 7 34 2.17 3.76
 -35 7 35 5.92 1.47
 -35 7 36 2.56 1.13
 -35 7 38 129.11 24.59
 -35 7 39 2.27 2.38
 -35 7 40 151.02 26.53
 -35 7 41 58.29 11.36
 -35 7 42 12.1 2.91
 -35 7 43 35.88 8.12
 -35 7 44 37.45 8.47
 -35 7 45 -0.34 2.45
 -35 7 46 0.89 2.23
 -35 7 47 21.78 6.13
 -35 7 48 -4.23 5.89
 -35 7 49 3.58 1.66
 -35 7 50 9.15 5.79
 -35 7 51 -2.95 2.84
 -35 7 52 33.75 11.84
 -35 9 1 134.84 18.49
 -35 9 2 19.66 3.49
 -35 9 3 -3.67 4.96
 -35 9 4 207.78 28.97
 -35 9 5 11.54 2.07
 -35 9 6 26.24 4.51
 -35 9 7 -2.55 5.57
 -35 9 8 49.15 8.1
 -35 9 9 198.11 27.31
 -35 9 10 -0.97 4.91
 -35 9 11 68.36 10.78
 -35 9 12 13.81 2.34
 -35 9 13 5.02 2.19
 -35 9 14 88.94 12.26
 -35 9 15 23.15 3.57
 -35 9 16 -0.06 1.44
 -35 9 17 64.46 10.62
 -35 9 18 251.71 32.82
 -35 9 19 61.93 10.04
 -35 9 20 3.79 3.67
 -35 9 21 -1.41 1.75
 -35 9 22 8.94 2.04
 -35 9 23 235.51 39.25
 -35 9 24 -0.55 5.73
 -35 9 25 33.28 8.23
 -35 9 27 -0.07 4.3
 -35 9 28 72.63 13.29
 -35 9 29 27.19 5.46
 -35 9 30 1.61 2.42
 -35 9 31 36.82 7.82
 -35 9 32 6.7 3.17
 -35 9 33 22.17 4.97
 -35 9 34 42.51 8.6
 -35 9 35 20.56 5.64
 -35 9 36 -3.77 4.04
 -35 9 37 27.77 6.97
 -35 9 38 2.79 4.12
 -35 9 39 25.4 7.63
 -35 9 40 9.97 6.73
 -35 9 41 181.84 46.99
 -35 9 42 132.76 36.82
 -35 9 43 11.15 9.02
 -35 9 44 23.09 7.95
 -35 9 45 3.06 1.85
 -35 11 1 14.98 3.78
 -35 11 2 19.51 5.39
 -35 11 3 70.67 16.32
 -35 11 5 5.86 2.08
 -35 11 6 22.5 4.77
 -35 11 7 107.83 20.18
 -35 11 8 24.56 5.05
 -35 11 9 -0.52 2.66
 -35 11 10 13.59 3.03
 -35 11 11 9.17 2.18
 -35 11 12 2.43 2.89
 -35 11 13 1.03 1.94
 -35 11 14 41.43 8.68
 -35 11 15 18.51 3.95
 -35 11 17 21.5 6.68
 -35 11 18 3.29 4.67
 -35 11 19 40.01 10.01
 -35 11 20 4.06 1.85
 -35 11 22 109.05 24.73
 -35 11 23 18.03 6.61
 -35 11 25 14.67 4.53
 -35 11 26 0.28 4.07
 -35 11 27 -2.72 3.06
 -35 11 28 14.3 4.29
 -35 11 29 -1.19 2.93
 -35 11 30 -3.97 6.06
 -35 11 31 2.53 3.46
 -35 11 32 25.32 7.62
 -35 11 34 27.05 8.92
 -35 11 36 4.73 2.49
 -35 11 37 7.17 3.15
 -35 11 38 32.67 10.72
 -35 11 39 7.08 3.59
 -35 11 40 0.81 1.67
 -35 11 41 3.86 2.12
 -35 11 42 1.35 1.76
 -35 11 43 1.05 1.66
 -35 11 44 -1.33 5
 -35 13 1 7.69 2.49
 -35 13 2 -0.94 8.86
 -35 13 3 24.53 6.45
 -35 13 4 42.57 10.73
 -35 13 5 -0.24 5.66
 -35 13 6 12.56 4.32
 -35 13 7 22.23 5.82
 -35 13 8 3.4 3.51
 -35 13 9 7.67 2.84
 -35 13 10 15.75 4.02
 -35 13 11 12.78 5.65
 -35 13 12 11.09 3.91
 -35 13 13 17.86 5.42
 -35 13 14 7.32 5.34
 -35 13 15 10.48 8.41
 -35 13 16 48.2 13.28
 -35 13 17 6.59 3.33
 -35 13 18 13.97 4.49
 -35 13 19 4.51 3.29
 -35 13 20 5.2 2.5
 -35 13 21 23.7 6.78
 -35 13 22 4.31 7.12
 -35 13 23 52.72 16.67
 -35 13 24 5.01 5.31
 -35 13 25 3.32 2.1
 -35 13 26 13.49 11.74
 -35 13 27 54.47 17.02
 -35 13 29 17.07 5.68
 -35 13 30 43.58 15.43
 -35 13 31 37.06 12.64
 -35 13 33 18.19 5.59
 -35 13 34 5.01 2.7
 -35 13 35 8.07 3.75
 -35 13 36 1.88 5.6
 -35 13 38 -0.54 7.27
 -35 13 40 -4.07 5.41
 -35 15 1 36.6 14.79
 -35 15 2 0.03 1.8
 -35 15 3 -0.28 2.94
 -35 15 4 40.21 14.29
 -35 15 5 42.21 14.19
 -35 15 6 5.17 2.29
 -35 15 7 11 3.98
 -35 15 8 2.85 5.05
 -35 15 9 16.3 5.99
 -35 15 10 9.46 5.23
 -35 15 11 12.86 5.05
 -35 15 12 -2.01 3.19
 -35 15 13 1.15 2.33
 -35 15 14 4.9 4.66
 -35 15 15 3.14 2.08
 -35 15 16 -1.31 5.51
 -35 15 17 10.44 4.69
 -35 15 18 3.01 2.51
 -35 15 19 11.3 4.63
 -35 15 20 17.42 6.89
 -35 15 21 6.09 3.72
 -35 15 22 0.68 1.98
 -35 15 23 7.36 3.22
 -35 15 24 1.09 1.94
 -35 15 27 10.98 5.01
 -35 15 28 -1.02 6.66
 -35 15 29 12.57 5.73
 -35 15 31 1.65 1.68
 -34 0 2 882.65 30.86
 -34 0 4 184.77 16.31
 -34 0 6 280.94 20.36
 -34 0 8 70.66 6.12
 -34 0 10 123.09 11.33
 -34 0 12 2582.65 74.53
 -34 0 14 631.84 32.83
 -34 0 18 75.73 8.75
 -34 2 1 206.09 14.59
 -34 2 2 404.03 21.58
 -34 2 3 908.39 23.63
 -34 2 4 313.62 18.32
 -34 2 5 7.75 1.31
 -34 2 6 44.26 3.14
 -34 2 7 447.79 23.42
 -34 2 8 2.84 0.97
 -34 2 9 180.84 12.46
 -34 2 10 1375.1 34.31
 -34 2 11 1545.61 37.38
 -34 2 12 395.04 23.25
 -34 2 13 273.78 20.28
 -34 2 14 12.79 2.36
 -34 2 15 34.81 4.2
 -34 2 17 205.04 18.08
 -34 2 18 113.64 11.1
 -34 2 19 0.76 2.64
 -34 2 20 24.29 3.08
 -34 2 21 1.36 1.25
 -34 2 22 11.84 1.55
 -34 2 23 9.98 0.98
 -34 2 24 72.23 7.13
 -34 2 25 211.42 17.2
 -34 2 26 55.4 4.78
 -34 2 27 16.91 1.77
 -34 2 28 20.64 2.13
 -34 2 29 53.16 5.39
 -34 2 30 107.23 10.66
 -34 2 31 2.96 0.84
 -34 2 32 55.98 6.27
 -34 2 33 19.3 2.23
 -34 2 34 381.54 30.4
 -34 2 35 10.48 1.4
 -34 2 36 182.69 21.76
 -34 2 37 523.75 39.73
 -34 2 38 139.52 20.62
 -34 2 39 426.14 45.9
 -34 2 40 61.25 10.59
 -34 2 41 47.02 8.29
 -34 2 42 60.58 11.12
 -34 2 43 3.08 1.66
 -34 2 44 -0.64 5.49
 -34 2 45 41.26 10.06
 -34 2 46 4.48 1.47
 -34 2 47 3.12 1.7
 -34 2 48 94.01 20.3
 -34 2 49 21.79 5.53
 -34 2 50 197.63 42.63
 -34 2 51 23.47 6.09
 -34 2 52 19.65 5.87
 -34 2 53 1.92 3.01
 -34 2 54 3.14 3.53
 -34 2 55 -0.53 2.81
 -34 2 56 -0.72 5.74
 -34 2 57 0.71 1.57
 -34 2 58 28.01 11.23
 -34 4 1 2.39 0.67
 -34 4 2 19.53 1.93
 -34 4 3 287.39 20.55
 -34 4 4 11.94 2.43
 -34 4 5 7.51 1.16
 -34 4 6 70.37 6.91
 -34 4 7 14.86 1.57
 -34 4 8 67.65 5.91
 -34 4 9 33.69 3.38
 -34 4 10 214.89 17.46
 -34 4 11 466.93 28.23
 -34 4 12 3.09 1.16
 -34 4 13 382.32 28.56
 -34 4 14 703.27 29.25
 -34 4 15 217.61 17.9
 -34 4 16 68.33 6.6
 -34 4 17 12.71 1.28
 -34 4 18 41.87 4.71
 -34 4 19 3.39 0.62
 -34 4 20 294.31 23.33
 -34 4 21 41.06 4.21
 -34 4 22 2.12 0.53
 -34 4 23 249.34 23.85
 -34 4 24 492.89 34.43
 -34 4 25 71.96 7.74
 -34 4 26 8.64 1
 -34 4 27 62.04 6.46
 -34 4 28 45.04 4.93
 -34 4 29 1.98 1.09
 -34 4 30 14.84 1.75
 -34 4 31 41.63 4.92
 -34 4 32 174.22 18
 -34 4 33 785.09 30.25
 -34 4 34 894.88 26.17
 -34 4 35 268.51 27.16
 -34 4 36 132.31 15.99
 -34 4 37 64.31 8.9
 -34 4 38 0.52 1.37
 -34 4 39 28.77 4.36
 -34 4 40 35.73 6.08
 -34 4 41 58.41 10.16
 -34 4 42 -0.63 2.76
 -34 4 43 -0.14 1.75
 -34 4 44 22.57 3.88
 -34 4 45 86.78 16.49
 -34 4 46 5.31 2.78
 -34 4 47 7.18 3.07
 -34 4 48 55.61 15.54
 -34 4 49 -2.88 4.02
 -34 4 50 84.13 19.44
 -34 4 51 18.49 6.63
 -34 4 52 0.39 2.91
 -34 4 53 5.98 6.75
 -34 4 54 1.64 3.18
 -34 4 55 22.03 8.23
 -34 4 57 3.35 2.85
 -34 6 1 124.56 13.3
 -34 6 2 8.29 1.74
 -34 6 3 164.62 16.51
 -34 6 4 20.14 2.48
 -34 6 5 42.59 4.76
 -34 6 6 119.81 12.14
 -34 6 7 40.65 4.9
 -34 6 8 72.93 8.64
 -34 6 9 5.56 1.13
 -34 6 10 61.72 7.42
 -34 6 11 35.34 4.29
 -34 6 12 27.25 3.32
 -34 6 13 213.6 24.9
 -34 6 14 67.85 8.05
 -34 6 15 350.73 30.56
 -34 6 16 27.9 3.48
 -34 6 17 16.26 2.08
 -34 6 18 319.34 29.37
 -34 6 19 191.83 20.81
 -34 6 20 2.98 2.75
 -34 6 21 232.17 24.76
 -34 6 22 -2.28 3.56
 -34 6 23 239.05 26.02
 -34 6 24 30.04 4.09
 -34 6 25 -1.27 2.91
 -34 6 26 9.01 1.45
 -34 6 27 456.54 45.22
 -34 6 29 330.43 41.41
 -34 6 30 19.45 3.08
 -34 6 31 553.09 40.1
 -34 6 32 -0.7 4.29
 -34 6 33 126.99 15.74
 -34 6 34 31.74 4.61
 -34 6 35 50.99 7.21
 -34 6 36 2.73 2.3
 -34 6 37 0.09 1.83
 -34 6 38 9.69 2.33
 -34 6 39 23.58 4.08
 -34 6 40 -1.63 4.52
 -34 6 41 64.2 11.28
 -34 6 42 13.23 2.5
 -34 6 43 10.88 2.56
 -34 6 44 -0.26 5.43
 -34 6 45 10.86 3.16
 -34 6 46 3.7 2.42
 -34 6 47 68.38 17.11
 -34 6 48 0.52 2.24
 -34 6 49 8.36 2.67
 -34 6 50 9.68 2.82
 -34 6 51 20.8 6.09
 -34 6 52 1.23 1.24
 -34 6 53 61.32 21.78
 -34 8 1 577.73 39.07
 -34 8 2 73.89 10.69
 -34 8 3 191.53 22.04
 -34 8 4 3.35 1.58
 -34 8 5 -1.15 4.45
 -34 8 6 33.46 5.04
 -34 8 7 91.33 12.51
 -34 8 8 205.63 24.43
 -34 8 9 36.42 5.24
 -34 8 10 117.23 15.61
 -34 8 11 197.82 28.27
 -34 8 12 -1.4 1.4
 -34 8 13 -0.48 1.78
 -34 8 14 312.15 33.17
 -34 8 15 23.89 3.46
 -34 8 16 -0.13 3.75
 -34 8 17 4.03 0.98
 -34 8 18 7.61 2.43
 -34 8 19 78.46 11.28
 -34 8 20 90.63 12.89
 -34 8 21 0.77 0.68
 -34 8 22 -0.85 3.92
 -34 8 23 217.8 28.52
 -34 8 24 9.1 3.44
 -34 8 25 0.03 1.06
 -34 8 26 33.05 6.86
 -34 8 27 -3.76 2.49
 -34 8 28 45.52 8.47
 -34 8 29 11.14 2.19
 -34 8 30 45.66 8.34
 -34 8 31 0.49 2.05
 -34 8 32 31.93 6.23
 -34 8 33 15.82 4.13
 -34 8 34 168.26 26.84
 -34 8 35 74.91 14.69
 -34 8 36 10.94 2.91
 -34 8 37 20.86 4.9
 -34 8 38 -1.45 5.63
 -34 8 39 -1 2.21
 -34 8 40 0.94 1.38
 -34 8 41 33.89 8.35
 -34 8 42 0.62 2.53
 -34 8 43 10.37 3.14
 -34 8 44 2.71 1.45
 -34 8 45 3.37 1.88
 -34 10 1 168.62 31.7
 -34 10 2 3.56 2.53
 -34 10 3 28 5.63
 -34 10 4 170.56 30.29
 -34 10 6 100.27 19.33
 -34 10 7 5.1 1.56
 -34 10 8 16.35 4.71
 -34 10 9 13.09 4.23
 -34 10 10 58.87 9.94
 -34 10 11 13.11 2.68
 -34 10 12 18.07 3.37
 -34 10 13 12.43 3.52
 -34 10 14 2.29 1.12
 -34 10 15 0.73 0.87
 -34 10 16 13.96 3.92
 -34 10 17 16.24 8.36
 -34 10 18 54.3 11.12
 -34 10 19 28.42 6.09
 -34 10 20 143.03 27.53
 -34 10 21 8.95 3.04
 -34 10 23 3.79 4.04
 -34 10 24 5.11 1.79
 -34 10 26 4.79 4.13
 -34 10 27 133.53 28.94
 -34 10 28 11.98 3.25
 -34 10 29 2.53 9.18
 -34 10 30 8.04 3.53
 -34 10 31 3.18 7.19
 -34 10 32 49.94 13.52
 -34 10 33 27.67 8.05
 -34 10 34 0.45 2.53
 -34 10 36 32.66 9.51
 -34 10 37 1.06 1.85
 -34 10 38 17.52 5.3
 -34 10 39 39.69 12.34
 -34 10 40 3.56 3.59
 -34 10 42 0.9 4.23
 -34 10 43 22.78 8.75
 -34 10 45 -0.11 6.2
 -34 12 1 -0.38 4.44
 -34 12 2 6.03 1.89
 -34 12 3 38.57 8.48
 -34 12 4 99.37 20.42
 -34 12 5 6.75 2.12
 -34 12 6 75.58 16.01
 -34 12 7 132.58 30.24
 -34 12 8 16.7 4.55
 -34 12 9 3.69 2.16
 -34 12 10 18.37 4.28
 -34 12 11 -1.07 5.89
 -34 12 12 -2.12 4.26
 -34 12 13 -0.16 3.04
 -34 12 14 1.95 1.41
 -34 12 15 64.78 15.2
 -34 12 16 53.28 14.39
 -34 12 17 -0.86 10.32
 -34 12 18 2.05 5.24
 -34 12 19 1.22 3.84
 -34 12 20 26.58 7.7
 -34 12 21 1.18 5.52
 -34 12 22 8.95 3.72
 -34 12 23 47.92 12.8
 -34 12 24 49.98 13.75
 -34 12 26 2.04 3.35
 -34 12 28 63.09 16.66
 -34 12 29 7.62 3.95
 -34 12 30 3.92 3.78
 -34 12 31 16.7 5.79
 -34 12 32 -3.9 3.98
 -34 12 33 13.49 7.82
 -34 12 34 5.27 3.84
 -34 12 35 15.43 5.57
 -34 12 36 -6.66 9.17
 -34 12 37 -1.27 8.33
 -34 12 38 20.91 7.18
 -34 12 39 39.56 14.63
 -34 12 40 24.03 8.96
 -34 12 42 53.85 20.64
 -34 12 43 6.08 2.82
 -34 14 1 45.08 12.62
 -34 14 2 24.35 6.82
 -34 14 3 10.47 3.45
 -34 14 4 18.78 5.33
 -34 14 5 10.16 3.82
 -34 14 6 12.89 3.86
 -34 14 7 2.32 2.23
 -34 14 8 3.63 2.28
 -34 14 9 13.44 4.28
 -34 14 10 41.23 11.99
 -34 14 11 6.18 4.85
 -34 14 12 2.29 2.55
 -34 14 13 5.66 6.68
 -34 14 15 9.45 3.58
 -34 14 16 5.71 3.83
 -34 14 17 -0.17 6.43
 -34 14 18 15.05 5.32
 -34 14 19 -0.06 15.46
 -34 14 20 -3.01 7.1
 -34 14 21 16.94 5.99
 -34 14 22 64.77 20.67
 -34 14 23 6.58 2.91
 -34 14 24 8.38 6.09
 -34 14 26 1.86 5.42
 -34 14 27 7.06 5.17
 -34 14 28 14.57 5.93
 -34 14 29 9.59 4.06
 -34 14 30 3.49 5.09
 -34 14 31 5.47 2.93
 -34 14 33 1.29 2.8
 -34 14 34 -2.09 3.02
 -34 14 35 7.91 3.84
 -34 14 36 52.8 21.07
 -34 16 15 1.5 2.56
 -34 16 16 0.38 1.6
 -34 16 17 -1.25 10.75
 -34 16 18 15.37 6.27
 -34 16 19 2.07 2.33
 -34 16 20 0.34 1.59
 -33 1 1 1784.19 42.11
 -33 1 2 42.43 3.1
 -33 1 3 2123.07 50.41
 -33 1 4 184.03 11.08
 -33 1 5 221.33 12.92
 -33 1 6 88.5 5.86
 -33 1 7 24.94 1.82
 -33 1 8 942.27 25.57
 -33 1 9 132.92 8.58
 -33 1 10 505.7 23.57
 -33 1 11 596.3 25.04
 -33 1 12 6.12 1.23
 -33 1 13 1201.54 28.89
 -33 1 14 2290.71 54.91
 -33 1 15 29.11 2.72
 -33 1 16 241.7 17.81
 -33 1 18 144.94 13.39
 -33 1 19 95.51 9.2
 -33 1 20 2.25 1.43
 -33 1 21 347.48 26.49
 -33 1 22 139.04 13.18
 -33 1 23 -0.56 2.51
 -33 1 24 7.9 0.94
 -33 1 25 53.32 5.32
 -33 1 26 63.53 6.09
 -33 1 27 587.16 30.46
 -33 1 28 225.33 18.18
 -33 1 29 16.24 1.88
 -33 1 30 259.04 25.5
 -33 1 31 8.35 1.86
 -33 1 32 184.31 20.84
 -33 1 33 136.88 16.88
 -33 1 34 0.8 0.63
 -33 1 35 78.65 12.9
 -33 1 36 12.95 2.05
 -33 1 37 126.17 17.42
 -33 1 38 446.03 43.79
 -33 1 39 320.92 38.94
 -33 1 40 0.93 2.6
 -33 1 41 3.28 2.61
 -33 1 42 386.7 55.3
 -33 1 43 4.92 1.73
 -33 1 44 143.48 25.51
 -33 1 45 9.42 2.71
 -33 1 46 69.68 16.73
 -33 1 47 5.67 4.44
 -33 1 48 9.73 2.72
 -33 1 49 -1.39 2.56
 -33 1 50 1.38 3.85
 -33 1 51 10.37 4.11
 -33 1 52 -0.28 3.72
 -33 1 53 41.8 11.33
 -33 1 54 5.57 2.36
 -33 1 55 8.04 2.74
 -33 1 56 1.37 1.71
 -33 1 57 4.72 2.21
 -33 1 58 0.91 3.32
 -33 1 59 7.03 3.39
 -33 3 1 41.5 3.67
 -33 3 2 156.89 11.51
 -33 3 3 52.47 4.21
 -33 3 4 43.53 3.52
 -33 3 5 199.55 14.82
 -33 3 6 226.95 16.21
 -33 3 7 26.11 2.12
 -33 3 8 611.59 25.95
 -33 3 9 749.21 27.71
 -33 3 10 289.18 18.11
 -33 3 11 1444.8 34.67
 -33 3 12 447.53 23.39
 -33 3 13 134.68 9.65
 -33 3 14 -1.1 2.68
 -33 3 15 32.21 3.01
 -33 3 16 57.46 6.79
 -33 3 17 47.99 5.73
 -33 3 18 15.03 2.32
 -33 3 19 3.31 1.29
 -33 3 20 34.44 3.2
 -33 3 21 28.73 2.66
 -33 3 22 100.59 8.76
 -33 3 23 601.36 26.67
 -33 3 24 456.63 25.27
 -33 3 25 114.09 10.32
 -33 3 26 1.93 1.15
 -33 3 27 233.37 19.01
 -33 3 28 44.8 4.64
 -33 3 29 101.66 10.16
 -33 3 30 20.3 2.75
 -33 3 31 11.27 1.66
 -33 3 32 92.36 9.88
 -33 3 33 590.84 33.33
 -33 3 34 35.69 4.14
 -33 3 35 154.87 17.05
 -33 3 36 37.72 4.73
 -33 3 37 36.82 5.4
 -33 3 38 69.87 9.39
 -33 3 39 70.25 10.38
 -33 3 40 155.53 22.43
 -33 3 41 2.62 0.87
 -33 3 42 0.88 1.7
 -33 3 43 19.29 3.62
 -33 3 44 0.41 1.15
 -33 3 45 38.2 9.55
 -33 3 46 37.8 8.48
 -33 3 47 5.52 3.63
 -33 3 48 219.14 37.94
 -33 3 49 29.44 7.67
 -33 3 50 34.27 8.81
 -33 3 52 -0.04 5.86
 -33 3 53 10 3.35
 -33 3 54 2.58 3.37
 -33 3 55 60.34 18.01
 -33 3 56 31.16 12.08
 -33 3 57 -1.69 8.61
 -33 3 58 9.5 4.13
 -33 5 1 446.48 29.66
 -33 5 2 -0.19 1.72
 -33 5 3 92.89 9.19
 -33 5 4 232.17 19.7
 -33 5 5 17.66 1.9
 -33 5 6 472.3 29.16
 -33 5 7 32.39 3.58
 -33 5 8 65.23 7.19
 -33 5 9 384.98 29.39
 -33 5 10 251.9 22.49
 -33 5 11 295.99 25.33
 -33 5 12 246.28 22.34
 -33 5 13 9.49 1.58
 -33 5 14 3.27 2.33
 -33 5 15 18.28 2.07
 -33 5 16 387.06 29.96
 -33 5 17 249.45 22.77
 -33 5 18 104.67 13.16
 -33 5 19 497.15 33.76
 -33 5 20 2.24 1.55
 -33 5 21 525.3 34.63
 -33 5 22 22.65 2.45
 -33 5 23 282.25 24.04
 -33 5 24 13.98 2.19
 -33 5 25 2.87 1.41
 -33 5 26 10.65 2.19
 -33 5 27 2.26 1.96
 -33 5 28 14.15 2.12
 -33 5 29 2.78 0.68
 -33 5 30 38.96 4.67
 -33 5 31 -2.22 3.34
 -33 5 32 164.4 18.07
 -33 5 33 179.72 19.99
 -33 5 34 27.4 3.75
 -33 5 35 117.65 14.95
 -33 5 36 -1.73 2.97
 -33 5 37 117.7 17.46
 -33 5 38 16.68 2.58
 -33 5 39 -0.53 5.81
 -33 5 40 0.92 0.76
 -33 5 41 0.54 1.95
 -33 5 42 35.26 5.95
 -33 5 43 28.21 5.66
 -33 5 44 37.65 7.46
 -33 5 45 25.04 4.79
 -33 5 46 40.67 8.59
 -33 5 47 1.55 1.71
 -33 5 48 8.51 2.24
 -33 5 49 10.13 2.83
 -33 5 50 1.49 2.54
 -33 5 51 -1.79 2.82
 -33 5 52 52 14.65
 -33 5 53 3.88 1.77
 -33 5 54 1.84 1.27
 -33 5 55 7.17 3.19
 -33 5 56 1.74 2.9
 -33 7 1 70.22 8.68
 -33 7 2 2.26 1.33
 -33 7 3 15.55 3.36
 -33 7 4 4.22 2.19
 -33 7 5 574.36 33.47
 -33 7 6 33.39 4
 -33 7 7 179.01 17.89
 -33 7 8 38.05 4.95
 -33 7 9 237.68 24.95
 -33 7 10 10.05 1.42
 -33 7 11 85.57 12.12
 -33 7 12 38.36 4.97
 -33 7 13 84.96 10.44
 -33 7 14 124.02 14.87
 -33 7 15 187.65 20.85
 -33 7 16 70.35 10.29
 -33 7 17 -2.64 1.61
 -33 7 19 232.89 25.69
 -33 7 20 65.7 8.86
 -33 7 21 125.78 16
 -33 7 22 11.17 2.05
 -33 7 23 65.14 9.08
 -33 7 24 172.27 21.57
 -33 7 25 110.37 15.27
 -33 7 26 10.94 2.03
 -33 7 28 -0.15 2.08
 -33 7 29 5.39 2.14
 -33 7 30 106.87 16.26
 -33 7 31 1.59 1.63
 -33 7 32 2.43 0.89
 -33 7 33 77.26 13.11
 -33 7 34 110.79 18.88
 -33 7 35 135.74 23.35
 -33 7 36 43.46 8.31
 -33 7 37 374.15 50.79
 -33 7 38 124.98 23.45
 -33 7 39 21.33 4.06
 -33 7 40 1.98 1.92
 -33 7 41 60.93 13.55
 -33 7 42 2.7 1.24
 -33 7 43 7.97 2.42
 -33 7 44 6.6 2.88
 -33 7 45 12.92 3.78
 -33 7 46 11.44 3.53
 -33 7 47 5.3 2.46
 -33 7 48 18.24 5.4
 -33 7 49 -0.36 4.8
 -33 7 50 30.85 8.93
 -33 7 51 1.24 3.7
 -33 7 52 18.73 6.95
 -33 9 1 110.53 15.35
 -33 9 2 48.81 7.19
 -33 9 3 157.65 22.05
 -33 9 4 9.2 2.38
 -33 9 5 118.35 17.04
 -33 9 6 18.36 3.44
 -33 9 7 0.9 3.16
 -33 9 8 37.46 6.61
 -33 9 9 93.81 14.19
 -33 9 10 22.56 3.6
 -33 9 11 136.67 18.93
 -33 9 12 17.89 3.35
 -33 9 13 3.13 1.32
 -33 9 14 12.86 2.23
 -33 9 15 39.31 5.55
 -33 9 16 143.82 18.32
 -33 9 17 -0.26 1.34
 -33 9 18 141.64 20.17
 -33 9 19 58.44 9.27
 -33 9 20 39.78 7.59
 -33 9 21 2.27 1.39
 -33 9 22 37.58 7.37
 -33 9 23 108.78 20.56
 -33 9 24 25.47 5.42
 -33 9 25 2.72 3.18
 -33 9 26 3.11 4.11
 -33 9 27 38.22 6.9
 -33 9 28 49.97 9.3
 -33 9 29 44.44 8.7
 -33 9 30 48.1 9.36
 -33 9 31 25.74 5.3
 -33 9 32 43.72 8.82
 -33 9 33 32.43 6.74
 -33 9 34 26.86 5.54
 -33 9 35 0.02 1.66
 -33 9 37 44.52 11.91
 -33 9 38 73.74 19.58
 -33 9 39 76.95 20.5
 -33 9 40 19 5.95
 -33 9 41 100.18 27.76
 -33 9 42 6.26 2.44
 -33 9 43 27.75 9.78
 -33 9 44 1.73 1.91
 -33 9 45 14.93 5.48
 -33 11 1 10.75 2.76
 -33 11 2 28.16 5.69
 -33 11 3 163.48 28.39
 -33 11 4 33.52 9.87
 -33 11 5 355.65 49.24
 -33 11 6 3.36 3.59
 -33 11 7 104.77 17.37
 -33 11 8 1.53 2.32
 -33 11 9 17.38 4.66
 -33 11 10 4.32 3.25
 -33 11 11 14.98 3.05
 -33 11 12 -1.97 5.29
 -33 11 13 34.17 6.67
 -33 11 14 119.25 20.17
 -33 11 15 308.42 44.58
 -33 11 16 73.81 15.29
 -33 11 17 6.1 5.91
 -33 11 18 13.87 7.47
 -33 11 19 47.22 10.55
 -33 11 21 4.2 5.39
 -33 11 22 12.79 7.54
 -33 11 24 0.98 2.79
 -33 11 25 5.25 8.65
 -33 11 26 49.32 12.59
 -33 11 27 21.78 5.89
 -33 11 28 1.88 1.85
 -33 11 29 1.76 4.04
 -33 11 30 11.22 3.28
 -33 11 31 2.68 2.63
 -33 11 33 30.13 9.02
 -33 11 34 5.9 3.68
 -33 11 35 6.31 3.91
 -33 11 36 2.36 1.72
 -33 11 38 9.63 3.53
 -33 11 39 13.7 5.44
 -33 11 40 1.14 2.86
 -33 11 41 22.85 8.01
 -33 11 43 13.73 4.88
 -33 11 44 4.46 3.07
 -33 11 45 -1.99 4.59
 -33 13 1 77.24 16.15
 -33 13 2 16.55 5.46
 -33 13 3 18.22 4.2
 -33 13 4 1 1.27
 -33 13 5 8.1 3.06
 -33 13 6 7.79 2.99
 -33 13 7 4.85 2.36
 -33 13 8 3.45 1.77
 -33 13 9 23.47 5.56
 -33 13 10 101 22.89
 -33 13 11 56.48 13.11
 -33 13 12 69.37 16.09
 -33 13 15 16.32 5.31
 -33 13 16 67.46 18.03
 -33 13 19 34.36 9.92
 -33 13 20 20.88 6.27
 -33 13 21 6.19 3.35
 -33 13 22 8.73 3.27
 -33 13 23 9.94 3.48
 -33 13 24 26.75 7.63
 -33 13 25 14.91 4.62
 -33 13 26 7.16 6.93
 -33 13 27 8.83 5.61
 -33 13 28 1.59 1.88
 -33 13 29 -3.78 4.19
 -33 13 30 0.48 3.8
 -33 13 31 3.49 3.43
 -33 13 32 3.87 5.78
 -33 13 34 -2.24 7.67
 -33 13 35 9.34 3.83
 -33 13 36 7.96 5.73
 -33 13 37 24.97 9.27
 -33 13 38 2.42 2.12
 -33 13 39 0.16 2.8
 -33 13 40 6.83 3.1
 -33 15 1 1.76 1.88
 -33 15 2 -2.18 9.51
 -33 15 3 6.45 2.73
 -33 15 4 2.44 2.04
 -33 15 5 1.49 2.38
 -33 15 6 7.75 4.51
 -33 15 7 -0.11 2.97
 -33 15 11 19.53 6.38
 -33 15 12 36 12.39
 -33 15 14 13.32 4.82
 -33 15 16 0.9 6.67
 -33 15 17 -1.36 3.53
 -33 15 18 2.2 2.24
 -33 15 19 39.74 14.25
 -33 15 20 -1.01 3.11
 -33 15 21 7.2 3.7
 -33 15 22 5.72 3.83
 -33 15 23 12.26 4.93
 -33 15 24 -0.72 4.82
 -33 15 25 -1.52 11.57
 -33 15 26 5.57 4.3
 -33 15 27 11.67 4.78
 -33 15 28 2.03 4.48
 -33 15 29 -0.92 3.98
 -33 15 31 -2.22 6.39
 -32 0 2 2472.76 62.06
 -32 0 4 2088.3 52.46
 -32 0 6 528.97 31.82
 -32 0 8 433.14 29.09
 -32 0 10 217.07 20.07
 -32 0 14 30.05 2.98
 -32 0 16 88.01 7.63
 -32 0 18 194.34 19.25
 -32 0 26 92.1 12.42
 -32 2 1 1491.8 35.5
 -32 2 2 826.62 24.67
 -32 2 3 351.83 17.54
 -32 2 4 1427.58 33.41
 -32 2 5 4737.1 110.95
 -32 2 6 355.63 17.56
 -32 2 7 68.99 4.49
 -32 2 8 65.02 4.28
 -32 2 9 130.53 8.16
 -32 2 10 103.88 6.59
 -32 2 11 37.44 2.58
 -32 2 12 29.8 2.05
 -32 2 13 1176.67 27.71
 -32 2 14 726.24 27.12
 -32 2 15 162.68 12.98
 -32 2 16 1113.18 27.38
 -32 2 17 162.02 16.61
 -32 2 18 28.31 5.32
 -32 2 19 85.76 7.41
 -32 2 20 2.5 0.82
 -32 2 21 -0.22 2.84
 -32 2 22 265.38 17.41
 -32 2 23 65.77 5.22
 -32 2 24 88.73 7.23
 -32 2 25 415.4 23.98
 -32 2 26 523.49 28.08
 -32 2 27 116.55 10.52
 -32 2 28 143.47 12.67
 -32 2 29 52.85 5.3
 -32 2 30 1.66 0.93
 -32 2 31 68.24 7.73
 -32 2 32 -0.57 3.26
 -32 2 33 2.49 1.16
 -32 2 34 14.93 1.93
 -32 2 35 183.81 18.95
 -32 2 36 610.43 37.39
 -32 2 37 57.2 7.85
 -32 2 38 159.95 26.3
 -32 2 39 225.97 31.07
 -32 2 40 -0.61 1.91
 -32 2 41 1.54 0.84
 -32 2 42 49.04 8.94
 -32 2 43 39.35 7.78
 -32 2 44 243.48 38.96
 -32 2 45 161.24 29.42
 -32 2 46 151.2 29.38
 -32 2 47 47.78 10.66
 -32 2 48 -0.7 7.3
 -32 2 49 7.39 3.39
 -32 2 50 -0.97 9.99
 -32 2 51 5.12 4.55
 -32 2 52 15.9 4.97
 -32 2 53 80.38 21.31
 -32 2 54 2.32 2.85
 -32 2 55 10.21 3.31
 -32 2 56 6.44 4.41
 -32 2 57 0.45 2.09
 -32 2 58 4.31 2.03
 -32 2 59 36.33 13.34
 -32 4 1 5.87 0.7
 -32 4 2 138.69 11.33
 -32 4 3 8.74 1.33
 -32 4 4 199.36 15.01
 -32 4 5 509.9 26.93
 -32 4 6 10.57 1.32
 -32 4 7 1.8 1.21
 -32 4 8 355.87 20.95
 -32 4 9 1637.98 39.19
 -32 4 10 12.98 1.51
 -32 4 11 49.42 4.21
 -32 4 12 0.53 0.89
 -32 4 13 250.15 17.71
 -32 4 14 394.16 24.19
 -32 4 15 40.93 4.48
 -32 4 16 590.8 27.91
 -32 4 17 194.46 13.48
 -32 4 18 366.13 22.21
 -32 4 19 58.37 5.25
 -32 4 20 138.26 11.55
 -32 4 21 78.29 6.94
 -32 4 22 236.9 22.21
 -32 4 23 98.02 9.49
 -32 4 24 1.56 0.66
 -32 4 25 53.81 5.92
 -32 4 26 218.98 20.14
 -32 4 27 96.5 9.43
 -32 4 28 535.54 33
 -32 4 29 18.55 2.11
 -32 4 30 60.69 6.68
 -32 4 31 64.24 7.14
 -32 4 32 157.33 16.42
 -32 4 33 36.45 4.56
 -32 4 34 6.65 1.24
 -32 4 35 0.78 1.36
 -32 4 36 53.54 6.24
 -32 4 37 12.01 1.58
 -32 4 38 36.54 5.34
 -32 4 39 1.76 1
 -32 4 40 62.81 10.14
 -32 4 41 -0.07 6.06
 -32 4 42 4.34 2.1
 -32 4 43 13.47 2.58
 -32 4 44 2.95 2.18
 -32 4 45 2.34 1.23
 -32 4 46 1.71 0.94
 -32 4 47 88.5 16.14
 -32 4 48 12.19 2.77
 -32 4 49 18.13 4.49
 -32 4 50 -1.23 3.12
 -32 4 51 8.07 2.33
 -32 4 52 2.01 1.26
 -32 4 53 1.97 2.67
 -32 4 54 35.19 10.85
 -32 4 55 3.02 1.75
 -32 4 56 1.22 2.13
 -32 4 57 1.58 1.58
 -32 6 1 4.44 1.43
 -32 6 2 52.38 5.67
 -32 6 3 72.49 7.57
 -32 6 4 9.19 1.89
 -32 6 5 -2.03 2.28
 -32 6 6 418.82 28.64
 -32 6 7 243.44 20.9
 -32 6 8 132.89 14.08
 -32 6 9 59.8 6.79
 -32 6 10 237.31 22.33
 -32 6 11 190.24 19.05
 -32 6 12 38.88 4.62
 -32 6 13 118.97 12.86
 -32 6 15 36.61 4.41
 -32 6 16 2.8 0.6
 -32 6 17 1.7 1.37
 -32 6 18 78.17 9.13
 -32 6 19 89.29 10.43
 -32 6 20 95.18 11.25
 -32 6 21 1.85 1.36
 -32 6 22 160.5 18.24
 -32 6 23 27.28 3.64
 -32 6 24 1.27 0.99
 -32 6 25 220.16 24.75
 -32 6 26 4.02 2.39
 -32 6 27 429.07 43.02
 -32 6 28 6.25 2.38
 -32 6 29 80.5 10.35
 -32 6 30 75.05 8.95
 -32 6 31 100.87 12.14
 -32 6 32 134.59 16
 -32 6 33 56.05 7.29
 -32 6 34 166.74 20.53
 -32 6 35 12.86 3.21
 -32 6 36 37.4 5.77
 -32 6 37 37.61 5.89
 -32 6 38 21.27 3.5
 -32 6 39 -2.46 2.99
 -32 6 40 10.08 1.93
 -32 6 41 1.71 2.02
 -32 6 42 -0.04 6.7
 -32 6 43 29.73 5.96
 -32 6 44 17.94 5.09
 -32 6 45 -0.81 5.64
 -32 6 46 2.31 1.17
 -32 6 47 7.06 1.91
 -32 6 48 10.81 2.75
 -32 6 49 -2.64 3.26
 -32 6 50 21.77 5.55
 -32 6 51 29.26 8.27
 -32 6 52 28.05 7.98
 -32 6 53 2.32 3.15
 -32 8 1 23.84 3.22
 -32 8 2 521.84 36.22
 -32 8 3 196.68 21.61
 -32 8 4 168.93 23.86
 -32 8 5 94.5 12.49
 -32 8 6 9.76 1.55
 -32 8 7 86.44 11.35
 -32 8 8 445.31 37.14
 -32 8 9 54.95 8.8
 -32 8 10 993.11 28.79
 -32 8 11 111.08 14.39
 -32 8 12 472.7 37.96
 -32 8 13 96.98 12.68
 -32 8 14 55.15 7.65
 -32 8 15 202.76 22.02
 -32 8 16 62.93 7.8
 -32 8 17 37.07 4.6
 -32 8 18 184.59 22.64
 -32 8 19 -0.49 5.97
 -32 8 20 1.08 1.69
 -32 8 21 222.18 27.05
 -32 8 22 68.29 10.52
 -32 8 23 204.22 26.67
 -32 8 24 34.12 6.24
 -32 8 25 174.7 27.64
 -32 8 26 73.14 12.93
 -32 8 27 162.54 27.42
 -32 8 28 222.4 30.98
 -32 8 29 11.52 2.33
 -32 8 30 51.91 9.01
 -32 8 31 168.37 26.71
 -32 8 32 3.9 1.28
 -32 8 33 13.13 3.05
 -32 8 34 38.57 6.79
 -32 8 36 53.22 10.88
 -32 8 37 69.51 14.34
 -32 8 38 165.56 31.68
 -32 8 39 22.16 5.09
 -32 8 40 27.25 6.31
 -32 8 41 45.04 10.51
 -32 8 42 15.73 4.22
 -32 8 43 -7.52 5.12
 -32 8 45 25.39 8.05
 -32 10 1 34.12 7.21
 -32 10 2 173.69 30.14
 -32 10 3 294.93 43.7
 -32 10 4 26 5.13
 -32 10 5 51.58 8.46
 -32 10 6 38.18 6.77
 -32 10 7 0.3 1.12
 -32 10 8 9.46 2.62
 -32 10 9 20.18 3.26
 -32 10 10 2.79 2.05
 -32 10 11 86.29 13.95
 -32 10 12 10.6 2.89
 -32 10 13 29.07 4.51
 -32 10 14 56 9.3
 -32 10 15 79.98 12.91
 -32 10 16 47.01 9.36
 -32 10 17 196.76 33.12
 -32 10 18 110.57 21.56
 -32 10 21 18.68 4.16
 -32 10 25 -0.18 4.65
 -32 10 26 -3.65 2.96
 -32 10 27 24.44 7
 -32 10 28 7.79 3.25
 -32 10 29 189.29 38.48
 -32 10 31 206.21 43.42
 -32 10 32 1.84 4.65
 -32 10 33 13.26 3.91
 -32 10 34 2.96 2.51
 -32 10 35 -2.37 3
 -32 10 37 42.2 12.06
 -32 10 38 10.47 5.64
 -32 10 39 -2.16 7.47
 -32 10 40 -0.85 3
 -32 10 41 42.25 13.67
 -32 10 42 28.33 10.42
 -32 10 43 243.45 66.7
 -32 10 44 41.47 14.97
 -32 10 45 255.62 71.73
 -32 12 1 82.58 15.73
 -32 12 2 281.28 42.84
 -32 12 3 18.08 3.89
 -32 12 4 0.23 1.83
 -32 12 5 84.6 15.61
 -32 12 6 4.24 3.89
 -32 12 7 31.76 6.46
 -32 12 8 32.26 6.08
 -32 12 9 45.07 8.64
 -32 12 10 7.64 4.5
 -32 12 11 -3.58 5.99
 -32 12 12 27.43 5.5
 -32 12 13 106.29 19.15
 -32 12 14 5.99 4.47
 -32 12 15 2.55 5.35
 -32 12 16 35.12 7.95
 -32 12 17 3.23 1.42
 -32 12 18 -1.4 10.38
 -32 12 19 35.4 9.1
 -32 12 22 -2.68 3.01
 -32 12 23 23.76 7.06
 -32 12 24 1.38 5.56
 -32 12 25 8.92 2.97
 -32 12 26 14.35 4.15
 -32 12 27 47.88 13.42
 -32 12 29 13.48 5.01
 -32 12 30 7.34 6.1
 -32 12 31 5.45 4.61
 -32 12 32 2.23 1.95
 -32 12 33 33.63 10.74
 -32 12 35 31.03 11.15
 -32 12 37 6.98 4.27
 -32 12 38 4.89 2.41
 -32 12 39 93.07 30.55
 -32 12 40 74.7 26.97
 -32 12 41 49.76 19.43
 -32 12 42 125.6 43.54
 -32 12 43 11.7 5.66
 -32 14 1 44.86 11.07
 -32 14 2 83.95 18.92
 -32 14 3 40.3 12.44
 -32 14 4 7.27 3.03
 -32 14 5 23.58 5.93
 -32 14 6 20.66 5.49
 -32 14 7 78.84 19.86
 -32 14 8 19.23 5.43
 -32 14 9 74.57 16.63
 -32 14 10 5.7 2.16
 -32 14 11 -0.76 3.03
 -32 14 12 6.17 5.6
 -32 14 14 4.7 2.4
 -32 14 15 7.27 2.93
 -32 14 16 64.7 19.84
 -32 14 17 4.97 2.27
 -32 14 18 6.85 2.84
 -32 14 19 15.76 5.15
 -32 14 20 -1.9 3.64
 -32 14 21 3.2 2.73
 -32 14 22 -0.33 9.74
 -32 14 24 4.15 2.62
 -32 14 25 37.51 12.08
 -32 14 26 -4.29 9.94
 -32 14 27 -4.89 5.22
 -32 14 28 3.88 4.49
 -32 14 29 3.45 5.31
 -32 14 30 6.1 3.3
 -32 14 31 9.93 3.95
 -32 14 33 9.45 4.36
 -32 14 35 3.69 3
 -32 14 36 42.34 16.32
 -32 16 1 15.39 6.92
 -32 16 15 1.35 1.66
 -32 16 16 0.79 3.67
 -32 16 18 1.66 2.24
 -32 16 20 9.83 4.3
 -32 16 21 -0.29 3.33
 -32 16 22 11.96 5.17
 -31 1 1 826.53 24.14
 -31 1 2 1264.17 31.91
 -31 1 3 52.53 3.66
 -31 1 4 17.07 2.32
 -31 1 5 2995.6 74.45
 -31 1 6 313.27 17.25
 -31 1 7 1957.16 52.43
 -31 1 8 1877.53 47.43
 -31 1 9 27.72 2.1
 -31 1 10 118.47 8.68
 -31 1 11 133.89 8.85
 -31 1 12 158.08 10.99
 -31 1 13 23.19 2.68
 -31 1 14 536.81 25.46
 -31 1 15 1622.56 39.96
 -31 1 16 622.46 25.56
 -31 1 17 2.36 1.05
 -31 1 18 1970.4 49.48
 -31 1 19 1724.5 42.36
 -31 1 20 86.75 6.82
 -31 1 21 868.22 26.39
 -31 1 22 292.42 21.34
 -31 1 23 97.09 8.52
 -31 1 24 -0.48 2.25
 -31 1 25 313.71 21.27
 -31 1 26 507.52 29.6
 -31 1 27 65.74 5.98
 -31 1 28 534.58 28.65
 -31 1 29 45.8 4.55
 -31 1 30 776.78 26.9
 -31 1 31 215.93 18.54
 -31 1 32 33.63 4.46
 -31 1 33 237.83 25.66
 -31 1 34 36.61 5.11
 -31 1 35 24.59 3.6
 -31 1 36 38.36 5.72
 -31 1 37 31.71 4.85
 -31 1 38 24.54 4.12
 -31 1 39 37.37 6.26
 -31 1 40 218.6 30.49
 -31 1 41 295.11 39.43
 -31 1 42 573.28 52.41
 -31 1 43 37.68 7.39
 -31 1 44 471.23 55.4
 -31 1 45 104.11 19.46
 -31 1 46 604.19 62.04
 -31 1 47 451.49 61.63
 -31 1 48 8.27 2.32
 -31 1 49 98.79 22.12
 -31 1 50 -1.17 5.16
 -31 1 51 22.45 6.09
 -31 1 52 17.6 5.81
 -31 1 53 2.12 1.65
 -31 1 54 1.8 1.88
 -31 1 55 3.07 2.66
 -31 1 56 88.18 26.58
 -31 1 57 3.66 4.43
 -31 1 58 3.1 1.79
 -31 1 59 22.95 8.06
 -31 3 1 29.32 2.15
 -31 3 2 17.89 1.87
 -31 3 3 5.19 0.93
 -31 3 4 32.79 2.51
 -31 3 5 64.05 5.56
 -31 3 6 605.63 26.52
 -31 3 7 65.71 4.52
 -31 3 8 329.6 18.13
 -31 3 9 293.99 17.91
 -31 3 10 148.87 10.2
 -31 3 11 13.62 1.67
 -31 3 12 139.62 9.78
 -31 3 13 13.03 1.99
 -31 3 14 452.33 22.16
 -31 3 15 12.38 2.49
 -31 3 16 83.03 6.58
 -31 3 17 68.97 6.79
 -31 3 18 59.88 5.34
 -31 3 19 2.8 0.98
 -31 3 20 30.51 2.59
 -31 3 21 19.44 1.82
 -31 3 22 36.69 3.1
 -31 3 23 97.2 7.88
 -31 3 24 6.6 2.82
 -31 3 25 10.23 1.05
 -31 3 26 841.81 25.21
 -31 3 27 85.72 7.91
 -31 3 28 194.9 18.19
 -31 3 29 -0.45 2.77
 -31 3 30 0.28 1.55
 -31 3 31 208.32 20.9
 -31 3 32 41.25 4.63
 -31 3 33 10.66 1.35
 -31 3 34 66.31 7.76
 -31 3 35 5.75 0.89
 -31 3 36 82.98 10.92
 -31 3 37 391.96 34.11
 -31 3 38 35.75 4.73
 -31 3 39 14.35 2.63
 -31 3 40 4.61 1.63
 -31 3 41 27.69 4.73
 -31 3 42 285.75 37.05
 -31 3 43 -0.55 5.26
 -31 3 44 3.57 1.44
 -31 3 45 61.67 11.36
 -31 3 46 4.43 2.9
 -31 3 47 139.39 28.98
 -31 3 48 3.72 1.55
 -31 3 49 10.17 3.69
 -31 3 50 163.96 42.68
 -31 3 51 83.42 20.91
 -31 3 52 37.25 9.99
 -31 3 53 54.53 15.1
 -31 3 54 -3.25 5.95
 -31 3 55 0.43 2.6
 -31 3 56 18.27 6.07
 -31 3 57 6.39 2.59
 -31 3 58 -0.91 2.43
 -31 5 1 47.1 5.26
 -31 5 2 5.59 1.25
 -31 5 3 504.11 27.25
 -31 5 4 610.93 26.73
 -31 5 5 25 2.21
 -31 5 6 237.04 16.09
 -31 5 7 29.06 2.42
 -31 5 8 189.67 16.14
 -31 5 9 254.55 19.93
 -31 5 10 99.69 9.21
 -31 5 11 3.41 0.5
 -31 5 12 2.66 1.16
 -31 5 13 -3.55 4.45
 -31 5 14 42.18 4.4
 -31 5 15 581.08 29.95
 -31 5 16 270.42 19.48
 -31 5 17 24.65 2.49
 -31 5 18 109.37 11.47
 -31 5 19 140.26 14.47
 -31 5 20 3.54 1.77
 -31 5 21 98.65 10.85
 -31 5 22 66.22 6.87
 -31 5 23 1.15 2.36
 -31 5 24 35.55 3.66
 -31 5 25 56.26 5.79
 -31 5 26 63.4 6.59
 -31 5 28 5.03 1.23
 -31 5 29 48.64 5.67
 -31 5 30 508.07 32.83
 -31 5 31 92.77 10.44
 -31 5 32 36.95 4.6
 -31 5 33 29.84 3.87
 -31 5 34 9.69 2.3
 -31 5 35 33.26 4.45
 -31 5 36 126.74 15.97
 -31 5 37 8.77 1.74
 -31 5 38 3.04 1.43
 -31 5 39 126.46 16.05
 -31 5 40 -0.24 3.68
 -31 5 41 1.43 0.94
 -31 5 42 -0.06 4.34
 -31 5 43 8.22 1.67
 -31 5 44 -2.24 2.33
 -31 5 45 19.62 4.64
 -31 5 46 28.45 5.62
 -31 5 47 2.46 2.53
 -31 5 48 2.03 1.82
 -31 5 49 17.3 3.81
 -31 5 50 8.66 2.41
 -31 5 51 2.99 2.54
 -31 5 52 6.5 1.76
 -31 5 53 23.92 7.22
 -31 5 54 54.46 19.27
 -31 5 55 4.42 2.27
 -31 5 56 32.83 12.44
 -31 7 1 41.8 4.67
 -31 7 2 5.21 1.28
 -31 7 3 5.92 1.63
 -31 7 4 1.19 0.67
 -31 7 5 82.16 8.84
 -31 7 6 46.39 5.27
 -31 7 7 17.45 2.29
 -31 7 8 338.08 29.87
 -31 7 9 526.89 35.29
 -31 7 10 68.01 8.31
 -31 7 11 301.9 28.04
 -31 7 12 374.96 36.37
 -31 7 13 43.68 5.45
 -31 7 14 195.28 20.76
 -31 7 15 30.44 3.95
 -31 7 16 3.14 1.41
 -31 7 17 37.82 4.43
 -31 7 18 0.27 2.12
 -31 7 19 207.71 22.82
 -31 7 20 102.34 12.71
 -31 7 21 3.53 1.22
 -31 7 22 308 31.27
 -31 7 23 98.06 14.81
 -31 7 24 8.73 3.06
 -31 7 25 101.17 15.7
 -31 7 26 5.67 1.43
 -31 7 27 31.78 5.51
 -31 7 28 22.73 3.59
 -31 7 29 -1.48 3.21
 -31 7 30 152.84 21.88
 -31 7 31 42.55 7.04
 -31 7 32 5.55 2.84
 -31 7 33 78.36 11.65
 -31 7 34 24.7 3.81
 -31 7 35 32.3 6.03
 -31 7 36 -2.23 2.27
 -31 7 37 3.9 2.86
 -31 7 38 1.66 2.55
 -31 7 39 190.05 28.1
 -31 7 40 53.81 9.45
 -31 7 41 29.16 5.49
 -31 7 42 9.87 1.98
 -31 7 43 -1.29 3.05
 -31 7 44 25.88 5.35
 -31 7 45 1.85 3.67
 -31 7 46 18.73 4.93
 -31 7 47 11.57 3.31
 -31 7 48 8.32 2.86
 -31 7 49 15.26 5.53
 -31 7 50 2.96 5.25
 -31 7 51 5.98 4.72
 -31 7 52 7.29 3.06
 -31 9 1 357.49 38.87
 -31 9 2 378.72 39.25
 -31 9 3 530.6 49.56
 -31 9 4 362.56 43.82
 -31 9 5 682.19 45.27
 -31 9 6 34.46 5.22
 -31 9 7 21.91 3.51
 -31 9 8 238.88 28.83
 -31 9 9 533.93 41.82
 -31 9 10 326.33 31.62
 -31 9 11 48.51 7.16
 -31 9 12 10.62 1.78
 -31 9 13 57.31 6.8
 -31 9 14 34.32 4.66
 -31 9 15 13.9 2.02
 -31 9 16 54.45 6.77
 -31 9 17 100.64 11.84
 -31 9 18 29.97 4.81
 -31 9 19 194 26.01
 -31 9 20 31.62 5.25
 -31 9 21 36.2 6.64
 -31 9 22 584.04 52.97
 -31 9 23 113.22 20.04
 -31 9 24 6.07 1.57
 -31 9 26 48.52 10.1
 -31 9 27 1.52 1.61
 -31 9 28 14.95 4.71
 -31 9 29 0.17 2.45
 -31 9 31 0.52 3.22
 -31 9 32 7.61 1.96
 -31 9 34 198.54 39.66
 -31 9 35 45.65 11.22
 -31 9 36 83.05 20.58
 -31 9 37 65.11 16.38
 -31 9 38 31.1 8.36
 -31 9 39 22.54 6.31
 -31 9 40 47.2 14.15
 -31 9 41 106.97 28.35
 -31 9 42 24.31 7.39
 -31 9 43 9.31 3.69
 -31 9 44 6.54 6.44
 -31 9 45 3.57 1.97
 -31 11 1 13.22 3.23
 -31 11 3 72.87 13.12
 -31 11 4 16.85 3.99
 -31 11 5 584.22 47.81
 -31 11 6 6.51 4.96
 -31 11 7 423.94 46.06
 -31 11 8 225.26 30.55
 -31 11 9 11.64 4.38
 -31 11 10 2.97 2.28
 -31 11 11 57.07 9.34
 -31 11 12 17.77 3.54
 -31 11 13 -1.49 3.6
 -31 11 14 -0.13 1.87
 -31 11 15 2.68 4.53
 -31 11 16 77.32 14.24
 -31 11 17 43.57 8.38
 -31 11 18 343.66 46.93
 -31 11 19 117.04 20.83
 -31 11 20 22.33 4.5
 -31 11 21 9.73 2.45
 -31 11 22 83.47 16.1
 -31 11 23 11.6 3.06
 -31 11 24 9.15 5.11
 -31 11 25 108.34 24.74
 -31 11 26 21.16 6.5
 -31 11 27 11.16 4.42
 -31 11 28 23.08 6.18
 -31 11 29 -3.29 12.17
 -31 11 30 125.23 30.11
 -31 11 31 95.47 24.89
 -31 11 32 76.64 19.66
 -31 11 33 4.57 5.02
 -31 11 34 0.34 2.69
 -31 11 35 8.68 3.31
 -31 11 38 10.84 6.29
 -31 11 39 0.39 1.71
 -31 11 40 2.92 2.08
 -31 11 41 49.3 16.31
 -31 11 43 47.49 17.22
 -31 11 44 151.09 51.18
 -31 11 45 -0.24 9.82
 -31 13 1 22.51 6.18
 -31 13 2 9.05 2.73
 -31 13 3 46.38 9.75
 -31 13 4 0.76 2.36
 -31 13 5 5.76 2.71
 -31 13 6 1.03 3.01
 -31 13 7 52.77 10.24
 -31 13 8 24.71 5.55
 -31 13 9 31.51 6.29
 -31 13 10 40.14 7.83
 -31 13 11 27.09 5.35
 -31 13 12 103.37 20.79
 -31 13 13 32.88 8.58
 -31 13 14 47.19 11.23
 -31 13 15 11.48 6.95
 -31 13 16 4.53 2.07
 -31 13 17 6.32 2.28
 -31 13 18 2.54 3.84
 -31 13 19 15.89 4.59
 -31 13 20 0.98 1.38
 -31 13 21 3.89 2.61
 -31 13 22 14.17 5.35
 -31 13 23 31.29 9.39
 -31 13 24 9.78 6.77
 -31 13 25 -4.27 4.17
 -31 13 27 41.63 12.71
 -31 13 28 9.71 6.38
 -31 13 29 4.1 4.45
 -31 13 30 12.51 5.1
 -31 13 31 -2.36 3.52
 -31 13 32 0.69 1.73
 -31 13 34 2.28 1.83
 -31 13 35 6.2 3.13
 -31 13 36 5.27 4.37
 -31 13 37 3.26 2.15
 -31 13 38 11.96 5.76
 -31 13 39 48.32 18.71
 -31 13 40 6.21 2.96
 -31 15 1 17.58 5.38
 -31 15 2 6.34 2.41
 -31 15 3 5.66 2.28
 -31 15 4 1.05 2.18
 -31 15 5 53.95 15.73
 -31 15 6 4.52 4.37
 -31 15 7 34.63 9.18
 -31 15 8 2.27 1.7
 -31 15 9 10.22 4.02
 -31 15 10 1.59 1.78
 -31 15 11 2.91 4.39
 -31 15 12 5.74 4.87
 -31 15 13 46.19 15.05
 -31 15 14 1.34 1.98
 -31 15 15 6.08 2.79
 -31 15 16 14.7 4.87
 -31 15 17 8.09 5.17
 -31 15 18 0.2 2.92
 -31 15 19 57.57 20.34
 -31 15 20 -2 7.39
 -31 15 21 0.74 2.7
 -31 15 22 8.63 3.68
 -31 15 23 -3.4 4.17
 -31 15 24 2.09 3.13
 -31 15 25 8.65 6.33
 -31 15 26 -0.86 3.65
 -31 15 27 4.51 2.76
 -31 15 29 33.56 13.94
 -31 15 32 5.17 2.36
 -30 0 2 339.75 24.59
 -30 0 4 10582.42 266.11
 -30 0 6 5004.2 125.81
 -30 0 8 5.59 2.16
 -30 0 10 2632.46 68.49
 -30 0 12 93.37 9.28
 -30 0 14 1224.52 31.81
 -30 0 16 17.51 2.43
 -30 0 18 376.76 26.84
 -30 0 20 1926.01 50.06
 -30 0 22 145.1 15.32
 -30 0 24 705.55 36.45
 -30 0 26 0.21 1.52
 -30 2 1 102.48 5.82
 -30 2 2 405.46 17.76
 -30 2 3 17.42 2.28
 -30 2 4 18.9 1.29
 -30 2 5 83.29 5.56
 -30 2 6 383.93 20.01
 -30 2 7 3001.21 72.03
 -30 2 8 980.99 28
 -30 2 9 158.95 10.56
 -30 2 10 179.04 11.12
 -30 2 11 274.45 15.8
 -30 2 12 283.23 15.42
 -30 2 13 77.27 4.68
 -30 2 14 238.46 14.86
 -30 2 15 114.81 7.15
 -30 2 16 138.85 9.03
 -30 2 17 44.09 3.59
 -30 2 18 146.87 10.98
 -30 2 19 2721.13 67.82
 -30 2 20 1.02 0.92
 -30 2 21 683.44 25.52
 -30 2 22 188.29 11.75
 -30 2 23 1427.55 34.04
 -30 2 24 1.62 0.56
 -30 2 25 2.34 0.47
 -30 2 26 3.84 0.86
 -30 2 27 39.71 4.27
 -30 2 28 6.11 1.76
 -30 2 29 65.77 6.37
 -30 2 30 649.81 29.33
 -30 2 31 417.41 28.36
 -30 2 32 296.95 24.03
 -30 2 33 447.59 30.49
 -30 2 34 68.68 7.76
 -30 2 35 369.93 29.9
 -30 2 36 14.33 2.05
 -30 2 37 410.35 36.31
 -30 2 38 60.85 8.13
 -30 2 39 9.44 1.61
 -30 2 40 106.68 14.88
 -30 2 41 1.85 1.69
 -30 2 42 -1.34 3
 -30 2 43 3.63 2.47
 -30 2 44 4.3 4.95
 -30 2 45 -1.71 2.01
 -30 2 46 39.86 10
 -30 2 47 14.93 3.82
 -30 2 48 1.65 2.37
 -30 2 49 0.56 1.18
 -30 2 50 2.32 3.14
 -30 2 51 9.81 3.51
 -30 2 52 11.66 4.78
 -30 2 53 23.85 6.6
 -30 2 54 4.04 2.41
 -30 2 55 16.6 5.13
 -30 2 56 17.94 5.54
 -30 2 57 42.37 13.46
 -30 2 58 -2.45 3.67
 -30 2 59 5.69 5.5
 -30 4 1 188.48 12.5
 -30 4 2 337.07 17.42
 -30 4 3 546.72 27.06
 -30 4 4 0.13 0.57
 -30 4 5 122.86 8.84
 -30 4 6 718.47 26.68
 -30 4 7 279.01 18.52
 -30 4 8 250.36 16.24
 -30 4 9 1.55 1.14
 -30 4 10 371.5 21.03
 -30 4 11 8.62 1.09
 -30 4 12 1296.07 30.81
 -30 4 13 109.16 7.65
 -30 4 14 64.32 5.36
 -30 4 15 57.04 4.8
 -30 4 16 286.99 19.33
 -30 4 17 224.28 16.34
 -30 4 18 9.28 0.86
 -30 4 19 48.86 3.75
 -30 4 20 318.56 19.05
 -30 4 21 214.1 15.23
 -30 4 22 1588.06 38.49
 -30 4 23 208.26 17.78
 -30 4 24 144.39 13.59
 -30 4 25 3.02 1.11
 -30 4 26 31.38 3.44
 -30 4 27 141.45 14.06
 -30 4 28 337.34 26.92
 -30 4 29 71.09 7.34
 -30 4 30 121.6 12.15
 -30 4 31 113.4 10.98
 -30 4 32 2.08 1.61
 -30 4 33 88.93 9.95
 -30 4 34 1.25 2.06
 -30 4 35 4.16 1.77
 -30 4 36 89.69 11.23
 -30 4 37 120.64 15.05
 -30 4 38 6.93 1.23
 -30 4 39 0.51 1.39
 -30 4 40 48.04 7.09
 -30 4 41 224.48 34.99
 -30 4 42 3.96 2.01
 -30 4 43 12.78 2.47
 -30 4 44 65.39 11.63
 -30 4 45 7.4 1.87
 -30 4 46 12.5 2.83
 -30 4 47 -1.34 4.96
 -30 4 48 -0.06 3.69
 -30 4 49 16.02 3.71
 -30 4 50 15.09 3.69
 -30 4 51 42.66 9.78
 -30 4 52 -0.11 3.86
 -30 4 53 51.32 13.07
 -30 4 54 12.48 3.54
 -30 4 55 12.61 3.98
 -30 4 56 5.57 2.13
 -30 4 57 7.13 2.62
 -30 6 1 -3.17 1.05
 -30 6 2 70.58 7.94
 -30 6 3 27.59 2.89
 -30 6 4 41.72 4.3
 -30 6 5 176.89 15.71
 -30 6 6 136.13 12.65
 -30 6 7 9.83 1.02
 -30 6 8 29.64 2.76
 -30 6 9 551.66 30.35
 -30 6 10 0.21 2.4
 -30 6 11 177.2 15.55
 -30 6 12 13.98 1.78
 -30 6 13 154.94 15.62
 -30 6 14 102.11 11
 -30 6 15 648.41 33.37
 -30 6 16 5.34 2.58
 -30 6 17 41.85 4.3
 -30 6 18 128.49 13.7
 -30 6 19 668.95 37.75
 -30 6 20 13.5 2.28
 -30 6 21 17.39 2.28
 -30 6 22 7.59 1.07
 -30 6 23 11.18 2.41
 -30 6 24 10.23 2.61
 -30 6 25 0.83 1.9
 -30 6 26 4.27 2.17
 -30 6 27 -1.8 4.67
 -30 6 28 108.99 11.6
 -30 6 29 158.5 16.75
 -30 6 30 247.43 24.08
 -30 6 31 105.29 12.23
 -30 6 32 2.11 1.69
 -30 6 33 83.34 10.41
 -30 6 34 -3.12 4.91
 -30 6 35 31.55 4.11
 -30 6 36 2.89 2.37
 -30 6 37 25 3.53
 -30 6 38 9.85 1.53
 -30 6 39 1.25 0.67
 -30 6 40 19 3.15
 -30 6 41 16.1 2.61
 -30 6 42 2.89 1.52
 -30 6 43 1.74 1.25
 -30 6 44 1.53 2.15
 -30 6 45 159.04 27.94
 -30 6 46 49.53 9.88
 -30 6 47 52.97 11.29
 -30 6 48 3.08 1.19
 -30 6 49 28.32 6.44
 -30 6 50 -1.34 4.15
 -30 6 51 35.69 8.46
 -30 6 52 0.67 1.13
 -30 6 53 85.68 25.41
 -30 6 54 25.03 9.22
 -30 8 1 64.26 8.02
 -30 8 2 50.6 6.18
 -30 8 3 62.04 7.22
 -30 8 4 148.91 16.06
 -30 8 5 143.51 17.3
 -30 8 6 25.43 3.57
 -30 8 7 95.06 12.05
 -30 8 8 50.47 5.91
 -30 8 9 105.57 11.79
 -30 8 10 237.55 25.61
 -30 8 11 185.82 18.99
 -30 8 12 31.73 3.87
 -30 8 13 52.41 6.18
 -30 8 14 47.02 4.96
 -30 8 15 5.66 1.7
 -30 8 16 273.21 23.72
 -30 8 17 55.35 6.24
 -30 8 18 24.81 3.31
 -30 8 19 80.48 9.82
 -30 8 20 377.36 32.52
 -30 8 21 60.39 7.3
 -30 8 22 524.82 37.51
 -30 8 23 34.2 5.96
 -30 8 24 195.3 25.13
 -30 8 27 10.26 1.79
 -30 8 28 57.53 9.63
 -30 8 29 53.53 8.79
 -30 8 30 164.82 24.8
 -30 8 31 9.54 3.54
 -30 8 32 17.17 3.38
 -30 8 33 94.6 16.42
 -30 8 34 128.33 26.17
 -30 8 35 35.68 7.32
 -30 8 36 23.44 5.2
 -30 8 37 2.53 1.22
 -30 8 38 0.42 1.04
 -30 8 39 23.48 5.17
 -30 8 40 0.05 1.41
 -30 8 41 52.39 12.01
 -30 8 42 0.7 2.67
 -30 8 43 25.69 8.18
 -30 8 44 5.76 3.37
 -30 10 1 96.47 15.58
 -30 10 2 344.8 41.37
 -30 10 3 246.09 32.29
 -30 10 4 71.69 13.16
 -30 10 5 2.75 3
 -30 10 6 312.18 38.24
 -30 10 7 1007.1 33.53
 -30 10 8 10.18 4.1
 -30 10 9 180.58 23.3
 -30 10 10 24.01 4.34
 -30 10 11 -3.08 3.01
 -30 10 12 19.47 3.15
 -30 10 13 47.95 7.05
 -30 10 14 59.82 8.66
 -30 10 15 176.19 22.67
 -30 10 16 106.13 14.82
 -30 10 17 56.39 9.56
 -30 10 18 21.42 5.17
 -30 10 19 27.72 5.15
 -30 10 20 10.53 2.94
 -30 10 21 35.31 6.32
 -30 10 22 10.26 2.17
 -30 10 23 53.74 9.6
 -30 10 24 34.25 6.39
 -30 10 25 5.83 3.94
 -30 10 27 7.88 2.31
 -30 10 28 65.59 14.49
 -30 10 30 48.34 11.71
 -30 10 31 106.67 24.59
 -30 10 33 18.81 5.74
 -30 10 34 28.62 8.14
 -30 10 35 -4.41 11.83
 -30 10 36 3.11 4.64
 -30 10 37 95.83 25.29
 -30 10 38 67.44 19.18
 -30 10 39 34.3 10.05
 -30 10 40 11.73 4.5
 -30 10 41 1.71 2.09
 -30 10 42 43.7 13.58
 -30 10 43 44.23 14.81
 -30 10 44 26.43 8.99
 -30 12 1 13.16 2.55
 -30 12 2 4.78 3.6
 -30 12 3 204.19 29.78
 -30 12 4 146.26 21.96
 -30 12 5 25.3 4.34
 -30 12 6 190.43 29.8
 -30 12 7 -1.42 7.3
 -30 12 8 72.95 16.56
 -30 12 9 13.73 3.03
 -30 12 10 15.04 2.8
 -30 12 11 16.7 3.39
 -30 12 12 13.65 4.11
 -30 12 13 9.96 3.19
 -30 12 14 54.16 11.19
 -30 12 15 11.75 4.12
 -30 12 16 16.32 5.08
 -30 12 17 -0.2 10.06
 -30 12 18 22.81 5.04
 -30 12 19 48.79 10.32
 -30 12 20 64.98 13.74
 -30 12 21 20.12 4.45
 -30 12 22 15.65 3.8
 -30 12 23 19.22 7.71
 -30 12 24 99.66 21.62
 -30 12 25 2 3.57
 -30 12 26 21.53 6.21
 -30 12 27 3.58 6.54
 -30 12 29 30.74 8.83
 -30 12 30 5 4.18
 -30 12 32 29.69 9.53
 -30 12 33 9.47 6.96
 -30 12 35 16.58 6.09
 -30 12 36 12.47 4.83
 -30 12 37 4.21 2.1
 -30 12 38 -1.49 4.69
 -30 12 39 33.49 12.45
 -30 12 40 11.04 4.5
 -30 12 41 15.32 6.4
 -30 12 42 13.75 5.62
 -30 14 1 -3.74 3.29
 -30 14 2 11.09 4.11
 -30 14 3 2.57 1.68
 -30 14 4 78.41 18.15
 -30 14 5 8.76 2.3
 -30 14 6 0.61 4.31
 -30 14 7 17.21 4.5
 -30 14 8 5.04 2.28
 -30 14 9 4 2.6
 -30 14 10 25.18 5.9
 -30 14 11 41.39 10.5
 -30 14 12 22.99 6.31
 -30 14 13 -2.53 3.24
 -30 14 14 9.98 4.81
 -30 14 15 -4.17 5.65
 -30 14 16 -0.48 3.48
 -30 14 17 -0.48 6.55
 -30 14 19 25.59 6.8
 -30 14 20 3.17 2.95
 -30 14 21 10.76 3.42
 -30 14 22 25.22 7.41
 -30 14 23 36.36 10.6
 -30 14 24 50.41 15.57
 -30 14 25 2.29 4.48
 -30 14 26 -4.09 3.8
 -30 14 27 2.81 2.97
 -30 14 28 3.09 2.1
 -30 14 29 1.31 4.54
 -30 14 30 57.31 19.21
 -30 14 31 5.73 4.97
 -30 14 33 0.07 6.43
 -30 14 34 4.29 5.05
 -30 14 36 6.21 2.94
 -30 16 1 8.2 4.42
 -30 16 15 7.49 7.19
 -30 16 16 -2.32 3.43
 -30 16 17 -4.08 8.02
 -30 16 19 3.37 3.32
 -30 16 20 3.42 5.8
 -30 16 21 -0.71 2.82
 -30 16 22 -0.19 9.19
 -30 16 23 -2.5 4.48
 -30 16 24 5.68 3.22
 -29 1 1 -1.03 4.72
 -29 1 2 7.49 1.35
 -29 1 3 1218.34 28.82
 -29 1 4 2025.84 48.24
 -29 1 5 1431.97 36.37
 -29 1 6 0.81 2.39
 -29 1 7 96.15 7.04
 -29 1 8 566.47 27.93
 -29 1 9 2452.39 63.71
 -29 1 10 1298.75 32.55
 -29 1 11 -0.36 3.19
 -29 1 12 114.45 8.32
 -29 1 13 26.09 2.74
 -29 1 14 655.08 29.69
 -29 1 15 45.81 3.33
 -29 1 16 0.85 1.7
 -29 1 17 231.2 16.79
 -29 1 18 8.43 1.75
 -29 1 19 643.56 26.94
 -29 1 20 736.24 27.35
 -29 1 21 0.98 1.66
 -29 1 22 99.24 7.72
 -29 1 23 20.41 1.66
 -29 1 24 -1.01 1.99
 -29 1 25 242.61 16.61
 -29 1 26 803.15 24.03
 -29 1 27 759.08 25.05
 -29 1 28 2.57 1.17
 -29 1 29 0.74 1.32
 -29 1 30 613.61 29.25
 -29 1 31 27.77 2.92
 -29 1 32 121.68 12.95
 -29 1 33 144.36 15.24
 -29 1 34 50.95 6.68
 -29 1 35 5.54 1.87
 -29 1 36 3.06 2.82
 -29 1 37 25.88 4.06
 -29 1 38 133.28 18.73
 -29 1 39 11.64 2.4
 -29 1 40 16.55 3.14
 -29 1 41 13.41 2.47
 -29 1 42 63.56 11.09
 -29 1 43 8.11 1.93
 -29 1 44 -2.05 2.08
 -29 1 45 28.69 6.25
 -29 1 46 0.29 4.15
 -29 1 47 52.3 11.85
 -29 1 48 6.12 2.18
 -29 1 49 13.17 4.22
 -29 1 51 2.26 3.33
 -29 1 52 -1.56 9.1
 -29 1 53 0.82 2.99
 -29 1 54 -1.51 5.86
 -29 1 55 2.55 4.34
 -29 1 56 1.55 2.88
 -29 1 57 2.59 1.53
 -29 1 58 4 2.33
 -29 1 59 1.14 1.34
 -29 3 1 1797.45 42.23
 -29 3 2 38.82 2.38
 -29 3 3 260.64 14.41
 -29 3 4 1645.14 41.97
 -29 3 5 850.72 27.56
 -29 3 6 1147.97 27.28
 -29 3 7 0.16 0.87
 -29 3 8 234.83 13.1
 -29 3 9 222.66 12.63
 -29 3 10 529.8 23.08
 -29 3 11 74.13 4.72
 -29 3 12 69.42 4.09
 -29 3 13 1785.77 43.76
 -29 3 14 234.29 11.94
 -29 3 15 58.23 3.65
 -29 3 16 277.9 14.62
 -29 3 17 0.99 1.62
 -29 3 18 535.81 23.09
 -29 3 19 60.35 4.02
 -29 3 20 27.28 2.08
 -29 3 21 1618.02 38.45
 -29 3 22 53.58 4.29
 -29 3 23 433.14 27.34
 -29 3 24 109.4 8.57
 -29 3 25 616.18 26.4
 -29 3 26 163.1 13.6
 -29 3 27 33.8 3.93
 -29 3 28 31.13 2.97
 -29 3 29 -0.99 1.93
 -29 3 30 65.41 6.68
 -29 3 31 265.91 24.12
 -29 3 32 2.57 0.96
 -29 3 33 0.72 0.53
 -29 3 34 17.68 2.16
 -29 3 35 53.15 6.97
 -29 3 36 5.17 1.27
 -29 3 37 5.94 1.85
 -29 3 38 1.04 2.96
 -29 3 39 5.16 2.33
 -29 3 40 7.08 2.13
 -29 3 41 69.91 11.02
 -29 3 42 3.88 1.07
 -29 3 43 8.93 2.79
 -29 3 44 8.73 1.86
 -29 3 45 5.87 1.96
 -29 3 46 38.35 8.37
 -29 3 47 2.4 3.37
 -29 3 48 3.76 3.01
 -29 3 49 129.9 33.53
 -29 3 50 52.65 13.32
 -29 3 51 -1.28 4.05
 -29 3 52 36.58 10.28
 -29 3 53 1.59 3.39
 -29 3 54 -3.28 7.08
 -29 3 55 -3.05 3.19
 -29 3 56 3.14 1.82
 -29 3 57 27.48 9.45
 -29 3 58 12.97 4.78
 -29 5 1 7.01 2.21
 -29 5 2 1020.51 24.7
 -29 5 3 44.06 3.53
 -29 5 4 43.12 3.45
 -29 5 5 40.05 3.24
 -29 5 6 48.91 3.86
 -29 5 7 3.98 0.91
 -29 5 8 163.81 12.26
 -29 5 9 259.17 17.74
 -29 5 10 3.62 0.99
 -29 5 11 4.13 0.93
 -29 5 12 345.71 21.91
 -29 5 13 13.93 1.58
 -29 5 14 853.98 26.06
 -29 5 15 29.12 2.65
 -29 5 16 34.2 3
 -29 5 17 -0.01 1.34
 -29 5 18 29.3 2.74
 -29 5 19 4.96 0.8
 -29 5 20 -0.07 3
 -29 5 21 160.57 14.12
 -29 5 22 329.02 25.14
 -29 5 23 223.12 18.2
 -29 5 24 401.03 31.72
 -29 5 25 87.71 8.43
 -29 5 26 78.26 8.45
 -29 5 27 4.81 1.02
 -29 5 28 12.22 1.37
 -29 5 29 895.38 24.14
 -29 5 30 30.79 3.36
 -29 5 31 26.57 3.03
 -29 5 32 2.45 1.3
 -29 5 33 11.81 1.74
 -29 5 34 37.19 5.06
 -29 5 35 178.4 22.05
 -29 5 36 3.06 1.27
 -29 5 37 0.59 1.04
 -29 5 38 11.38 1.93
 -29 5 39 1.94 0.95
 -29 5 40 16.7 2.69
 -29 5 41 97.93 15.02
 -29 5 42 2.76 1.26
 -29 5 43 17.77 3.54
 -29 5 44 27.47 6
 -29 5 45 56.5 11.37
 -29 5 46 11.34 3.54
 -29 5 47 3.53 1.35
 -29 5 48 6.71 1.89
 -29 5 49 25.64 5.4
 -29 5 50 6.21 2.18
 -29 5 51 5.36 1.88
 -29 5 52 45.39 12.09
 -29 5 53 39.16 10.53
 -29 5 54 54 15.12
 -29 5 55 23.26 6.78
 -29 5 56 1.9 1.8
 -29 7 1 20.22 2.27
 -29 7 2 12.15 2.37
 -29 7 3 4.95 0.72
 -29 7 4 8.43 1.03
 -29 7 5 15.63 1.7
 -29 7 6 5.72 1.77
 -29 7 7 31.67 3.77
 -29 7 8 127.23 13.89
 -29 7 9 109.27 10.88
 -29 7 10 129.07 12.33
 -29 7 11 193.63 19.82
 -29 7 12 23.07 2.82
 -29 7 13 174.91 18.36
 -29 7 14 61.58 7.25
 -29 7 15 265.54 22.56
 -29 7 16 115.94 11.98
 -29 7 17 468.12 31.03
 -29 7 18 25.72 3.28
 -29 7 19 32.2 4.19
 -29 7 20 222.53 23.81
 -29 7 21 22.82 2.71
 -29 7 22 39.61 4.67
 -29 7 23 1.89 1.5
 -29 7 25 367 40.09
 -29 7 26 333.12 39.66
 -29 7 27 1.05 3.61
 -29 7 28 188.63 24.43
 -29 7 29 125.79 17.9
 -29 7 30 21.94 3.66
 -29 7 31 134.55 20.04
 -29 7 32 19.29 2.89
 -29 7 33 50.02 6.61
 -29 7 34 9.02 1.87
 -29 7 35 3.62 1.67
 -29 7 36 21.58 3.23
 -29 7 37 6.59 1.26
 -29 7 38 58.57 8.8
 -29 7 39 164.74 22.99
 -29 7 40 22.32 3.9
 -29 7 41 0.23 2.28
 -29 7 42 0.73 2.14
 -29 7 43 -1.02 5.29
 -29 7 44 0.35 0.98
 -29 7 45 4.87 1.69
 -29 7 46 4.23 1.6
 -29 7 47 8.2 2.05
 -29 7 48 -0.74 8.37
 -29 7 49 8.93 2.81
 -29 7 50 4 1.77
 -29 7 51 -0.63 4.93
 -29 9 1 97.44 12.27
 -29 9 2 253.52 30.04
 -29 9 3 10.28 1.68
 -29 9 4 12.44 2.95
 -29 9 5 13.98 2.42
 -29 9 6 212.49 25.4
 -29 9 7 528.61 40.36
 -29 9 8 15.18 2.41
 -29 9 9 5.7 1.53
 -29 9 10 306.11 32.51
 -29 9 11 122.86 14.71
 -29 9 12 0.04 2.57
 -29 9 13 175.7 20.06
 -29 9 14 207.27 22.4
 -29 9 15 5.79 1.18
 -29 9 16 2.66 2.13
 -29 9 17 240.17 26.03
 -29 9 18 56.63 7.59
 -29 9 19 108.13 14.08
 -29 9 20 63.28 9.39
 -29 9 21 45.26 7.18
 -29 9 22 114.57 16.9
 -29 9 23 245.94 32.14
 -29 9 24 -0.54 7.06
 -29 9 25 117.97 18.23
 -29 9 26 0.82 6.35
 -29 9 27 259.15 35.63
 -29 9 28 4.49 2.05
 -29 9 29 49.15 8.98
 -29 9 30 16.01 6.93
 -29 9 31 20.12 4.75
 -29 9 32 -1.92 2.42
 -29 9 33 -1.12 2.82
 -29 9 34 -0.87 4.44
 -29 9 36 -0.92 5.88
 -29 9 37 29.67 8.49
 -29 9 38 63.75 17.39
 -29 9 39 17 5.35
 -29 9 40 -1.78 3.18
 -29 9 41 14.88 5.12
 -29 9 42 27.67 8.14
 -29 9 43 10.21 3.33
 -29 9 44 23.63 8.01
 -29 11 1 43.84 8.25
 -29 11 2 107.97 18.26
 -29 11 3 151.1 22.12
 -29 11 4 7.62 2.62
 -29 11 5 170.86 21.94
 -29 11 6 127.61 16.85
 -29 11 7 163.87 20.87
 -29 11 8 202.84 24.91
 -29 11 9 16.21 2.93
 -29 11 10 -1.71 3.37
 -29 11 11 20.67 3.31
 -29 11 12 72.9 10.38
 -29 11 13 4.97 1.18
 -29 11 14 13.81 2.39
 -29 11 15 2.51 0.81
 -29 11 16 25.79 5.11
 -29 11 17 10.25 3.72
 -29 11 18 40.06 7.81
 -29 11 19 -0.91 7.13
 -29 11 20 44.01 8.46
 -29 11 21 14.85 3.66
 -29 11 22 1.91 5.77
 -29 11 23 6.12 1.77
 -29 11 24 152.83 27.82
 -29 11 25 3.19 3.17
 -29 11 26 95.2 20.57
 -29 11 27 3.72 4.13
 -29 11 28 5.35 6.34
 -29 11 29 39.49 9.41
 -29 11 30 51.49 13.22
 -29 11 31 14.37 6.9
 -29 11 32 12.38 5.84
 -29 11 33 5 2.19
 -29 11 36 1.15 5.95
 -29 11 37 -1.73 5.52
 -29 11 38 -7.39 6.78
 -29 11 39 1.81 4.8
 -29 11 40 10.8 4.04
 -29 11 41 21.68 7.68
 -29 11 42 8.48 3.48
 -29 11 43 4.51 3.06
 -29 11 44 3.19 2.6
 -29 13 1 -0.42 6.87
 -29 13 2 4.3 1.59
 -29 13 3 1.89 1.44
 -29 13 4 31.03 5.96
 -29 13 5 8.97 2.13
 -29 13 6 1.11 1.37
 -29 13 7 1 2.91
 -29 13 8 27.22 5.26
 -29 13 9 4.1 4.33
 -29 13 10 63.03 12.49
 -29 13 11 55.21 10.06
 -29 13 12 11.18 2.83
 -29 13 13 20.81 5.14
 -29 13 14 9.62 4.62
 -29 13 15 16.48 4
 -29 13 16 42.68 9.49
 -29 13 17 4.07 1.7
 -29 13 18 3.05 4.58
 -29 13 19 3.67 1.78
 -29 13 20 28.48 6.85
 -29 13 21 4.53 3.31
 -29 13 22 2.18 3.98
 -29 13 24 38.36 11.98
 -29 13 25 13.77 4.46
 -29 13 26 28.41 8.76
 -29 13 27 33.63 10.43
 -29 13 28 23.16 6.85
 -29 13 29 1.09 2.88
 -29 13 30 -1.8 4.51
 -29 13 32 0.12 4.51
 -29 13 34 0.41 3.31
 -29 13 35 0.99 6.86
 -29 13 37 -2.07 3.18
 -29 13 38 0.11 5.38
 -29 13 39 2.41 2.07
 -29 13 40 3.08 1.97
 -29 15 1 -1.86 3.13
 -29 15 2 -0.64 5.06
 -29 15 3 -0.56 5.03
 -29 15 4 12.19 4.03
 -29 15 5 -1.88 3.46
 -29 15 6 4.62 3.86
 -29 15 7 -3.52 5.12
 -29 15 8 7.7 5.49
 -29 15 9 64.67 17.81
 -29 15 10 9.4 3.36
 -29 15 11 7.14 2.42
 -29 15 12 16.04 4.89
 -29 15 13 12.35 3.71
 -29 15 14 11.12 3.57
 -29 15 15 16.45 5.36
 -29 15 16 6.37 2.54
 -29 15 17 7.06 3.49
 -29 15 18 1.06 5.15
 -29 15 19 21.13 6.28
 -29 15 20 -5.69 4.79
 -29 15 21 2.89 3.49
 -29 15 22 11.8 5.17
 -29 15 23 0.82 3.5
 -29 15 24 -1.46 3.09
 -29 15 25 -2.69 4.8
 -29 15 26 19.13 7.62
 -29 15 27 9.12 3.8
 -29 15 28 5.88 2.92
 -29 15 29 -2.44 3.41
 -29 15 32 1.85 1.45
 -28 0 2 16293.17 409.98
 -28 0 4 11425.24 287.61
 -28 0 6 34.6 9.45
 -28 0 12 212.68 19.1
 -28 0 14 1647.48 60.66
 -28 0 16 1432.31 36.01
 -28 0 18 291.72 22.32
 -28 0 20 180.61 15.34
 -28 0 22 1282.38 33.37
 -28 0 24 440.66 29.82
 -28 0 26 34.07 3.68
 -28 0 28 21.83 13.27
 -28 2 1 1221.9 30.2
 -28 2 2 121.52 7.08
 -28 2 3 8.19 1.54
 -28 2 4 25.19 2.09
 -28 2 5 848.86 31.04
 -28 2 6 2987.35 72.35
 -28 2 7 87.89 6.63
 -28 2 8 789.49 30.17
 -28 2 9 869.7 30.45
 -28 2 10 239.39 13.85
 -28 2 11 749.36 28.27
 -28 2 12 41.65 3.22
 -28 2 13 1805.13 42.6
 -28 2 14 1399.53 36.89
 -28 2 15 958.18 28.83
 -28 2 16 213.68 13.59
 -28 2 17 570.56 26.41
 -28 2 18 350.8 20.75
 -28 2 19 514.46 24.47
 -28 2 20 159.08 10.96
 -28 2 21 226.9 13.91
 -28 2 22 35.57 2.44
 -28 2 23 449.75 21.41
 -28 2 24 63.2 5.02
 -28 2 25 14.18 1.23
 -28 2 26 14.93 1.35
 -28 2 27 753.78 26.04
 -28 2 28 -0.97 2.22
 -28 2 29 17.08 1.76
 -28 2 30 16.09 1.94
 -28 2 31 24.5 2.65
 -28 2 32 3.25 1.45
 -28 2 33 65.11 6.95
 -28 2 34 9.46 2.11
 -28 2 35 21.96 2.62
 -28 2 36 -2.19 2.48
 -28 2 37 60.85 9.07
 -28 2 38 15.78 3.12
 -28 2 39 431.23 39.7
 -28 2 40 47 7
 -28 2 41 77.12 11.73
 -28 2 42 190.76 26.3
 -28 2 43 32.83 6.48
 -28 2 44 195 32.46
 -28 2 45 4.16 2.75
 -28 2 46 6.99 1.9
 -28 2 47 1.5 1.99
 -28 2 48 6.7 5.04
 -28 2 49 2.8 2.43
 -28 2 51 6.03 2.31
 -28 2 52 9.58 2.93
 -28 2 53 6.47 3.33
 -28 2 54 2.88 1.65
 -28 2 55 4.39 2.74
 -28 2 56 1.36 3.49
 -28 2 57 5.26 3.27
 -28 2 58 7.21 2.92
 -28 2 59 6.28 2.53
 -28 4 1 259.31 15.59
 -28 4 2 746.3 25.84
 -28 4 3 587.16 24.76
 -28 4 4 572.88 29.62
 -28 4 5 1.07 1.45
 -28 4 6 576.89 23.02
 -28 4 7 389.11 19.31
 -28 4 8 827.83 24.9
 -28 4 9 116.37 7.03
 -28 4 10 192.29 10.22
 -28 4 11 186.56 10.23
 -28 4 12 33.3 2.31
 -28 4 13 286.73 15.68
 -28 4 14 1125.26 28.59
 -28 4 15 273.08 16.83
 -28 4 16 407.97 22.14
 -28 4 17 26.42 2.9
 -28 4 18 36.1 2.74
 -28 4 19 84.41 5.72
 -28 4 20 10.94 1.37
 -28 4 21 27.32 2.17
 -28 4 22 133.02 9.7
 -28 4 23 1169.83 28.37
 -28 4 24 281.85 20.34
 -28 4 25 143.23 12.28
 -28 4 26 153.41 15.77
 -28 4 27 251.36 21.65
 -28 4 28 45.4 4.48
 -28 4 29 181.3 16.39
 -28 4 30 51.22 5.57
 -28 4 31 94.12 9.75
 -28 4 32 48.27 5.35
 -28 4 33 23.65 2.94
 -28 4 34 -0.71 2.76
 -28 4 35 159.93 17.73
 -28 4 36 350.67 31.6
 -28 4 37 2.53 1.11
 -28 4 38 0.13 1.69
 -28 4 39 53.57 7.52
 -28 4 40 30.02 4.51
 -28 4 41 33.27 5.41
 -28 4 42 33.92 6.07
 -28 4 43 4.68 3.23
 -28 4 44 5.26 3.21
 -28 4 45 55.98 11.12
 -28 4 46 206.51 45.39
 -28 4 47 18.82 4.62
 -28 4 48 89.76 18.44
 -28 4 49 9.13 2.78
 -28 4 50 15.22 4.58
 -28 4 51 2.26 2.2
 -28 4 52 17.33 5.29
 -28 4 53 21.56 6.5
 -28 4 54 3.92 2.72
 -28 4 55 27.36 7.66
 -28 4 56 -1.67 4.53
 -28 4 57 -3.33 3.59
 -28 6 1 26.92 3.12
 -28 6 2 40.45 3.77
 -28 6 3 61.99 5.32
 -28 6 4 2.26 2.32
 -28 6 5 844.77 24.63
 -28 6 6 107.96 9.13
 -28 6 7 1169.82 32.14
 -28 6 8 311.46 23.08
 -28 6 9 217.49 18.09
 -28 6 10 85.04 7.93
 -28 6 11 282.54 20.14
 -28 6 12 246.1 18.06
 -28 6 13 1006.69 31.2
 -28 6 14 86.91 10.5
 -28 6 15 560.58 33.06
 -28 6 16 268.17 23.7
 -28 6 17 73.14 7.43
 -28 6 18 172.54 17.19
 -28 6 19 183.57 18.31
 -28 6 20 25.28 3.03
 -28 6 21 108.63 12.1
 -28 6 22 7.72 2.48
 -28 6 23 4 1.57
 -28 6 24 14.52 1.96
 -28 6 25 229.72 22.32
 -28 6 26 84.99 9.38
 -28 6 27 31.91 4.17
 -28 6 28 78.23 8.47
 -28 6 29 25.16 3.13
 -28 6 30 16.9 1.9
 -28 6 31 289.97 25.18
 -28 6 32 66.6 6.93
 -28 6 33 134.93 15
 -28 6 34 42.45 5.15
 -28 6 35 58.54 7.38
 -28 6 36 67.78 8.89
 -28 6 37 7.73 1.28
 -28 6 38 -1.12 3.47
 -28 6 39 3.85 1.68
 -28 6 40 90.27 12.97
 -28 6 41 8.4 1.62
 -28 6 42 48.29 7.75
 -28 6 43 114.28 18.76
 -28 6 44 11.35 2.36
 -28 6 45 -1.38 4.76
 -28 6 46 21.6 4.44
 -28 6 47 32.35 6.83
 -28 6 48 56.89 11.89
 -28 6 49 175.69 34.13
 -28 6 50 29.04 6.56
 -28 6 51 124.52 27.43
 -28 6 52 38.22 11.73
 -28 6 53 1.01 1.63
 -28 6 54 6.08 4.77
 -28 6 55 14.31 5.28
 -28 8 1 15.17 1.92
 -28 8 2 179.97 16.83
 -28 8 3 108.98 10.9
 -28 8 4 23.68 3.08
 -28 8 5 0.18 2.02
 -28 8 6 27.56 3.54
 -28 8 7 21.87 3.24
 -28 8 8 186.16 20.35
 -28 8 9 42.1 5.39
 -28 8 10 193.84 19.11
 -28 8 11 604.93 33.22
 -28 8 12 422.59 31.58
 -28 8 13 10.59 1.45
 -28 8 14 308.9 24.72
 -28 8 15 10.09 1.52
 -28 8 16 189.68 17.54
 -28 8 17 8.7 1.05
 -28 8 18 -1.44 2.1
 -28 8 19 1.71 0.87
 -28 8 20 11.32 1.48
 -28 8 21 53.21 7.28
 -28 8 22 338.23 34.85
 -28 8 23 29.17 4.38
 -28 8 24 17.17 2.66
 -28 8 25 33.02 5.89
 -28 8 26 16.99 2.74
 -28 8 27 34.7 5.53
 -28 8 28 42.75 6.96
 -28 8 29 81.46 14.81
 -28 8 30 16.25 2.83
 -28 8 31 2.62 2.95
 -28 8 32 131.93 21.53
 -28 8 33 2.12 3.56
 -28 8 34 142.24 24.51
 -28 8 35 5.54 1.65
 -28 8 36 31.38 6.09
 -28 8 37 28.79 5.62
 -28 8 38 38.69 7.64
 -28 8 39 68.78 13.1
 -28 8 40 -0.73 4.34
 -28 8 41 1.73 2.18
 -28 8 42 -0.03 2.3
 -28 8 43 25.98 5.96
 -28 8 44 46.93 10.66
 -28 8 45 197.47 45.53
 -28 8 46 123.34 35.78
 -28 8 47 69.82 19.36
 -28 8 48 82.23 22.88
 -28 8 49 11.68 4.11
 -28 10 1 476.51 45.54
 -28 10 2 278.98 34.97
 -28 10 3 6.73 2.51
 -28 10 4 156.84 22.16
 -28 10 5 84.56 11.33
 -28 10 6 46.82 6.89
 -28 10 7 12.92 2.23
 -28 10 8 77.98 9.92
 -28 10 9 21.32 2.83
 -28 10 10 -0.23 3.78
 -28 10 11 -0.33 5.37
 -28 10 12 67.07 9.24
 -28 10 13 462.52 36.32
 -28 10 14 8.51 2.35
 -28 10 15 -2.84 2.63
 -28 10 16 60.63 7.92
 -28 10 17 85.09 13.28
 -28 10 18 162.53 23.6
 -28 10 19 24.08 4.52
 -28 10 20 -0.92 5.19
 -28 10 21 176.02 26.43
 -28 10 22 14.65 2.86
 -28 10 23 1.67 2.53
 -28 10 24 -0.48 2.6
 -28 10 25 1.67 2.74
 -28 10 26 150.24 28.64
 -28 10 27 7.11 2.33
 -28 10 28 2.62 2.1
 -28 10 29 140.27 29.4
 -28 10 30 32.87 8.16
 -28 10 31 16.33 8.02
 -28 10 32 73.21 17.48
 -28 10 33 14.86 4.29
 -28 10 35 -3.23 7.96
 -28 10 36 15.91 4.53
 -28 10 37 2.36 4.23
 -28 10 38 28.45 8.14
 -28 10 40 11.82 5.64
 -28 10 41 24.26 7.49
 -28 10 42 39.2 13.34
 -28 10 43 131.61 37.6
 -28 10 44 23.86 8.8
 -28 12 1 107.33 16.7
 -28 12 2 46.07 7.61
 -28 12 3 13.13 2.29
 -28 12 4 155.13 22.55
 -28 12 5 7.08 1.71
 -28 12 6 25.24 4.06
 -28 12 7 0.71 2.81
 -28 12 8 44.36 6.99
 -28 12 9 84.64 14.93
 -28 12 10 79.63 12.52
 -28 12 11 7.65 1.82
 -28 12 12 114.92 24.3
 -28 12 13 64.01 10.39
 -28 12 14 13.03 2.45
 -28 12 15 6.41 2.06
 -28 12 16 147.18 24.08
 -28 12 17 180.28 27.86
 -28 12 18 15.27 3.78
 -28 12 19 -1.18 7.32
 -28 12 20 93.39 16.86
 -28 12 21 56.46 10.11
 -28 12 22 14.7 3.57
 -28 12 23 27 5.97
 -28 12 24 59.88 13.26
 -28 12 25 32.12 8.49
 -28 12 26 -2.1 7.06
 -28 12 27 17.61 4.91
 -28 12 28 10.44 3.78
 -28 12 29 -1.11 7.06
 -28 12 30 5.21 3.96
 -28 12 31 70.65 19.9
 -28 12 32 5.61 3.8
 -28 12 35 10.65 3.82
 -28 12 36 10.65 3.76
 -28 12 37 3.4 2.83
 -28 12 39 6.05 6.79
 -28 12 40 8.95 5.6
 -28 12 41 -2.66 7.31
 -28 12 42 0.31 1.49
 -28 14 1 50.28 12.81
 -28 14 2 16.57 4.26
 -28 14 3 16.63 3.44
 -28 14 4 13.84 3.4
 -28 14 5 5.81 2
 -28 14 6 15.94 3.59
 -28 14 7 7.02 1.83
 -28 14 8 8.26 2.36
 -28 14 9 3.21 2.34
 -28 14 10 27.06 5.61
 -28 14 11 19.19 5.87
 -28 14 12 6.48 5.1
 -28 14 13 2.28 3.91
 -28 14 14 -0.16 4.17
 -28 14 15 -0.05 3.94
 -28 14 16 103.24 24.69
 -28 14 17 -1.96 12
 -28 14 18 2.15 2.8
 -28 14 19 27.34 7.36
 -28 14 20 3.31 1.72
 -28 14 21 7.67 2.69
 -28 14 22 12.39 3.83
 -28 14 23 3.32 3.26
 -28 14 24 59.4 18.39
 -28 14 25 2.79 4.18
 -28 14 26 10.17 4.91
 -28 14 27 0.67 2.02
 -28 14 28 6.38 3.93
 -28 14 29 -1.67 10.32
 -28 14 30 9.95 3.93
 -28 14 33 -2.48 4.23
 -28 14 34 3.23 4.78
 -28 14 35 14.25 5.63
 -28 14 36 -1.45 6.47
 -28 16 3 8.64 3.94
 -28 16 4 55.54 20.39
 -28 16 5 11.07 5.19
 -28 16 7 0.31 4.64
 -28 16 8 8.6 3.94
 -28 16 9 10.61 4.77
 -28 16 10 -1.82 9.5
 -28 16 11 21.08 8.72
 -28 16 12 1.14 1.93
 -28 16 13 41.55 15.42
 -28 16 14 6.07 3.77
 -28 16 15 13.48 5.19
 -28 16 16 5.76 2.78
 -28 16 17 28.56 8.87
 -28 16 18 7.34 4.11
 -28 16 20 7.58 3.96
 -28 16 21 1.56 4.85
 -28 16 22 6.27 3.3
 -28 16 23 2.9 2.23
 -28 16 24 2.14 3.29
 -28 16 25 1.34 3.74
 -27 1 1 1093.11 28.61
 -27 1 2 345.05 18.34
 -27 1 3 1.71 0.94
 -27 1 4 87.72 5.59
 -27 1 5 3475.11 84.24
 -27 1 6 36.52 2.79
 -27 1 7 370.58 21.97
 -27 1 8 424.96 24.23
 -27 1 9 138.86 11.76
 -27 1 10 142.54 10.59
 -27 1 11 800.91 35.56
 -27 1 12 154.98 12.82
 -27 1 13 358.2 21.48
 -27 1 14 1257.63 30.61
 -27 1 15 439.23 26.91
 -27 1 16 406.42 23.27
 -27 1 17 1.57 1.68
 -27 1 18 71.53 5.06
 -27 1 19 7.16 1.12
 -27 1 20 446.23 23.26
 -27 1 21 1129.1 27.06
 -27 1 22 324.01 19.16
 -27 1 23 305.84 18.52
 -27 1 24 53.2 4.12
 -27 1 25 331.75 18
 -27 1 26 123.56 8.64
 -27 1 27 129.74 9.3
 -27 1 28 1818.83 43.6
 -27 1 29 1.97 1.61
 -27 1 30 964.96 23.37
 -27 1 31 298.53 22.39
 -27 1 32 56.73 6.93
 -27 1 33 39.74 4.52
 -27 1 34 167.84 17.65
 -27 1 35 0.93 1.76
 -27 1 36 1.39 0.93
 -27 1 37 1.61 3.66
 -27 1 38 49.82 7.92
 -27 1 39 299.38 35.81
 -27 1 40 53.74 8.88
 -27 1 41 0.92 2.73
 -27 1 42 28.62 5.57
 -27 1 43 180.81 29.54
 -27 1 44 688.69 53.97
 -27 1 45 20.78 4.41
 -27 1 46 84.76 16.88
 -27 1 47 51.38 11.08
 -27 1 48 -3.14 5.38
 -27 1 49 1.32 2.26
 -27 1 50 7.59 2.43
 -27 1 51 -1.73 7.99
 -27 1 53 1.78 2.54
 -27 1 54 6.96 4.6
 -27 1 55 80.82 23.3
 -27 1 56 5.29 2.07
 -27 1 57 9.53 3.21
 -27 1 58 16.2 5.43
 -27 1 59 4.2 2.6
 -27 3 1 119.75 7.37
 -27 3 2 28.05 1.96
 -27 3 3 411.98 19.15
 -27 3 4 54.21 3.5
 -27 3 5 173.15 11.16
 -27 3 6 266.5 15.2
 -27 3 7 3191.82 75.89
 -27 3 8 220.02 12.84
 -27 3 9 483.03 22.02
 -27 3 10 45.18 2.67
 -27 3 11 17.79 1.5
 -27 3 12 326.47 17.29
 -27 3 13 123.09 7.59
 -27 3 14 441.8 21.89
 -27 3 15 290.28 18.52
 -27 3 16 1.89 2.56
 -27 3 17 204.81 13.42
 -27 3 18 703.91 25.18
 -27 3 19 10.54 1.21
 -27 3 20 525.1 22.87
 -27 3 21 503.05 24.9
 -27 3 22 57.29 4.59
 -27 3 23 245.81 16.21
 -27 3 24 3.81 1.39
 -27 3 25 828.48 24.38
 -27 3 26 94.08 8.33
 -27 3 27 5.47 2.16
 -27 3 28 1.32 1.52
 -27 3 29 25.54 2.47
 -27 3 30 95.87 9.13
 -27 3 31 464.26 29.4
 -27 3 32 409.21 28.95
 -27 3 33 153.65 15.42
 -27 3 34 14.23 2.95
 -27 3 35 384.31 30.89
 -27 3 36 41.22 5.14
 -27 3 37 0.42 1.24
 -27 3 38 274.69 39.42
 -27 3 39 11.92 1.99
 -27 3 40 29.34 4.79
 -27 3 41 8.11 4.17
 -27 3 42 38.79 6.55
 -27 3 43 32.14 5.57
 -27 3 44 5.07 1.64
 -27 3 45 24.95 5.38
 -27 3 46 175.98 29.63
 -27 3 47 369.97 51.94
 -27 3 49 249.82 49.31
 -27 3 50 33.72 9.04
 -27 3 51 46.61 12.41
 -27 3 52 2.78 2.04
 -27 3 53 1.82 1.69
 -27 3 54 4.68 2.24
 -27 3 55 2.11 1.72
 -27 3 56 1.49 1.37
 -27 3 57 15.79 5.72
 -27 3 58 -3.59 5.1
 -27 5 1 81.47 6.43
 -27 5 2 195.89 13.28
 -27 5 3 166.68 11.04
 -27 5 4 23.94 1.99
 -27 5 5 81.34 6.06
 -27 5 6 30.04 2.33
 -27 5 7 94.79 7.41
 -27 5 8 1387.69 33.74
 -27 5 9 -0.45 3.38
 -27 5 10 450.7 22.23
 -27 5 11 15.62 1.25
 -27 5 12 443.79 23.38
 -27 5 13 10.68 1.69
 -27 5 14 1113.99 26.72
 -27 5 15 789.65 26.28
 -27 5 16 414.04 22.9
 -27 5 17 1.34 1.24
 -27 5 18 20.21 1.84
 -27 5 19 186.03 14.47
 -27 5 20 6.06 0.7
 -27 5 21 89.27 7.66
 -27 5 22 53.22 4.89
 -27 5 23 60.37 5.57
 -27 5 24 590.4 28.96
 -27 5 25 290.52 23.94
 -27 5 26 0.32 1.48
 -27 5 27 211.6 17.01
 -27 5 28 303.17 22.47
 -27 5 29 41.31 4.6
 -27 5 30 9.54 1.04
 -27 5 31 45.21 5.28
 -27 5 32 24.77 3
 -27 5 33 3.02 1
 -27 5 34 125.33 20.24
 -27 5 35 5.36 1.14
 -27 5 36 136.09 16.5
 -27 5 37 1.58 1.89
 -27 5 38 82.73 11.58
 -27 5 39 195.49 24.78
 -27 5 40 1.3 1.55
 -27 5 41 91.94 14.03
 -27 5 42 44.77 8.15
 -27 5 43 22.77 4.57
 -27 5 44 4.01 1.4
 -27 5 45 78.47 15.15
 -27 5 46 1.17 2.16
 -27 5 47 14.75 3.25
 -27 5 48 11.67 4.04
 -27 5 49 33.55 8.35
 -27 5 50 24.9 6.48
 -27 5 51 59.64 15.71
 -27 5 52 18.39 4.67
 -27 5 53 26.56 7.25
 -27 5 54 32.64 9.25
 -27 5 55 10.48 3.76
 -27 5 56 14.19 5.02
 -27 7 1 10.94 1.3
 -27 7 2 306.57 22.82
 -27 7 3 2.96 0.79
 -27 7 4 63.84 5.88
 -27 7 5 140.5 12.06
 -27 7 6 60.71 6.89
 -27 7 7 654.41 33.54
 -27 7 8 364.75 29.15
 -27 7 9 558.41 30.94
 -27 7 10 1784.15 53.19
 -27 7 11 227.79 21.54
 -27 7 12 43.8 4.57
 -27 7 13 139.39 13.24
 -27 7 14 223.18 19.95
 -27 7 15 6.91 2.16
 -27 7 16 64.4 6.17
 -27 7 17 294.78 22.4
 -27 7 18 87.91 9.15
 -27 7 19 93.08 9.72
 -27 7 20 1.24 2.02
 -27 7 21 401.86 30.37
 -27 7 22 595.24 33.74
 -27 7 23 640.83 36.77
 -27 7 24 203.19 26.51
 -27 7 26 63.12 9.78
 -27 7 27 281.97 31.06
 -27 7 28 2.61 1.77
 -27 7 29 114.46 14.33
 -27 7 30 165.73 16.84
 -27 7 31 17.34 2.35
 -27 7 32 -1.65 3.02
 -27 7 33 183.59 20.18
 -27 7 34 61.99 10.62
 -27 7 35 65.38 8.68
 -27 7 36 58.53 8.04
 -27 7 37 38.97 6.16
 -27 7 38 39.34 6.03
 -27 7 39 122.84 17.52
 -27 7 40 39.46 6.64
 -27 7 41 3.94 1.33
 -27 7 42 7.32 2.44
 -27 7 43 88.86 15.19
 -27 7 44 12.48 2.79
 -27 7 45 21.31 4.68
 -27 7 46 -0.05 4.58
 -27 7 47 34.42 8.39
 -27 7 48 1.15 1.32
 -27 7 49 8.66 2.97
 -27 7 50 11.39 3.44
 -27 7 51 11.6 3.54
 -27 7 52 11.66 4.19
 -27 7 53 6.15 3.12
 -27 9 1 257.97 26.92
 -27 9 2 6.61 3.48
 -27 9 3 19.63 2.85
 -27 9 4 107.8 14.27
 -27 9 5 1424.07 35.82
 -27 9 6 431.02 37.81
 -27 9 7 25.79 3.25
 -27 9 8 34.72 4.33
 -27 9 9 3.47 0.79
 -27 9 10 85.57 9.37
 -27 9 11 24.05 2.85
 -27 9 12 18.23 2.21
 -27 9 13 137.66 14.29
 -27 9 14 278.6 27.05
 -27 9 15 117.98 13.74
 -27 9 16 192.57 21.44
 -27 9 17 76.05 9.73
 -27 9 18 197.19 24.3
 -27 9 19 356.22 37.04
 -27 9 20 72.1 10.5
 -27 9 21 278.7 33.48
 -27 9 22 12.83 3.64
 -27 9 23 6.43 1.32
 -27 9 24 151.25 21.58
 -27 9 25 94.81 13.46
 -27 9 28 150.04 26.82
 -27 9 29 13.43 3.08
 -27 9 30 163.79 31.11
 -27 9 31 4.21 3.45
 -27 9 32 238.54 43.77
 -27 9 33 73.32 16.26
 -27 9 35 10.96 2.8
 -27 9 36 4.89 3.46
 -27 9 37 46.16 10.48
 -27 9 38 33.02 7.82
 -27 9 39 20.48 5.08
 -27 9 40 1.47 2.47
 -27 9 41 34.8 8.88
 -27 9 42 3.48 3.87
 -27 9 43 -1.34 8.01
 -27 9 44 -0.79 2.62
 -27 11 1 816.26 41.47
 -27 11 2 46.12 8.24
 -27 11 3 253.65 31.84
 -27 11 4 403.74 37.73
 -27 11 5 132.35 19
 -27 11 6 6.41 2.03
 -27 11 7 202.42 26.49
 -27 11 8 -0.56 2.58
 -27 11 9 53.38 7.53
 -27 11 10 -0.56 7.33
 -27 11 11 6.1 1.59
 -27 11 12 67.21 9.46
 -27 11 13 41.27 6.64
 -27 11 14 43.17 6.3
 -27 11 15 3.75 1.35
 -27 11 16 62.23 10.13
 -27 11 17 107.13 15.86
 -27 11 18 156.51 25.22
 -27 11 19 96.34 16.53
 -27 11 20 10.36 3.9
 -27 11 21 24.78 4.74
 -27 11 22 24.04 4.81
 -27 11 23 8.66 2.98
 -27 11 24 -2.13 2.41
 -27 11 25 71.77 14.2
 -27 11 26 2.24 5.49
 -27 11 27 37.05 9.53
 -27 11 29 -1.91 3.42
 -27 11 32 -4.6 5.52
 -27 11 35 15.17 4.75
 -27 11 36 42.79 13
 -27 11 37 0.51 2.5
 -27 11 38 5.27 3.59
 -27 11 39 30.96 9.87
 -27 11 40 4.52 2.33
 -27 11 41 10.18 4.11
 -27 11 42 8.04 3.47
 -27 11 43 1.05 2.44
 -27 13 1 49.02 8.87
 -27 13 2 35.68 6.45
 -27 13 3 52.27 8.93
 -27 13 4 2.95 2.23
 -27 13 5 49.94 8.98
 -27 13 6 42.9 7.87
 -27 13 7 131.29 21.03
 -27 13 8 133.78 21.64
 -27 13 9 10.34 6.01
 -27 13 10 60.58 11
 -27 13 11 9.8 2.76
 -27 13 12 0.6 1.62
 -27 13 13 13.19 3.11
 -27 13 14 4.29 1.6
 -27 13 15 0.59 4.04
 -27 13 16 -0.22 3.8
 -27 13 17 1.2 1.79
 -27 13 18 17.89 3.53
 -27 13 19 28.93 7.93
 -27 13 20 8.25 2.02
 -27 13 21 24.33 5.74
 -27 13 22 40.07 8.55
 -27 13 23 25.43 5.84
 -27 13 24 0.92 1.32
 -27 13 25 58.52 14.39
 -27 13 26 4.75 2.31
 -27 13 27 2 3.4
 -27 13 28 28.57 8.05
 -27 13 29 13.93 8.79
 -27 13 31 4.82 2.55
 -27 13 34 22.95 8.85
 -27 13 35 14.12 5.46
 -27 13 36 4.05 5.65
 -27 13 37 2.21 2.14
 -27 13 38 -0.59 3.16
 -27 13 39 -2.22 3.69
 -27 15 1 6.1 2.16
 -27 15 2 -1.4 5.01
 -27 15 3 -0.08 8.25
 -27 15 4 15.52 3.9
 -27 15 5 0.04 2.65
 -27 15 6 0.26 2.6
 -27 15 7 8.59 2.92
 -27 15 8 12.27 4.05
 -27 15 9 71.29 17.97
 -27 15 10 30.16 8.18
 -27 15 11 2.38 2.32
 -27 15 12 25.39 6.14
 -27 15 13 40.65 11.25
 -27 15 14 9.67 3.12
 -27 15 15 30.99 8.66
 -27 15 16 1.67 3.59
 -27 15 17 16.63 7.5
 -27 15 19 11.56 3.95
 -27 15 20 4.58 3.7
 -27 15 21 20.88 6.55
 -27 15 22 -1.02 4.15
 -27 15 23 13.77 6.68
 -27 15 24 6.7 4.13
 -27 15 26 9.63 3.8
 -27 15 27 11.36 5.33
 -27 15 28 10.43 4.44
 -27 15 29 6.91 3.36
 -27 15 32 5.92 2.99
 -26 0 2 1851.33 53.68
 -26 0 4 6678.66 173.9
 -26 0 12 12.63 4.36
 -26 0 18 1159.48 30.68
 -26 0 20 435.59 29.29
 -26 0 22 717.68 33.54
 -26 0 24 960.89 26.13
 -26 0 26 131.03 12.5
 -26 2 1 2042.33 49.19
 -26 2 2 369.03 19.41
 -26 2 3 21.27 1.7
 -26 2 4 416.55 23.82
 -26 2 5 1054.48 35.29
 -26 2 6 6805.61 167.12
 -26 2 7 15402.78 378.47
 -26 2 8 5028.83 123.62
 -26 2 9 86.68 6.33
 -26 2 10 140.21 9.81
 -26 2 11 21.56 2.18
 -26 2 12 1310.35 31.9
 -26 2 13 56.65 3.67
 -26 2 14 255.24 18.83
 -26 2 15 35.26 3.31
 -26 2 16 185.1 11.83
 -26 2 17 2285.08 66.55
 -26 2 18 85.11 7.05
 -26 2 19 601.16 25.41
 -26 2 20 160.04 11.47
 -26 2 21 1993.09 47.03
 -26 2 22 211.58 13.3
 -26 2 23 75.47 5.68
 -26 2 24 148.9 10.12
 -26 2 25 86.41 6.75
 -26 2 26 99.98 7.25
 -26 2 27 340.12 21.47
 -26 2 28 874.07 24.62
 -26 2 29 2.9 1.14
 -26 2 30 6.23 0.78
 -26 2 31 22.89 2.35
 -26 2 32 70.72 7.16
 -26 2 33 14.45 1.65
 -26 2 34 58.81 6.41
 -26 2 35 560.12 35.9
 -26 2 36 5.04 2.28
 -26 2 37 2.38 1.96
 -26 2 38 168.35 20.71
 -26 2 39 9.03 1.9
 -26 2 40 2.77 0.83
 -26 2 41 98.1 14.15
 -26 2 42 9.58 2.02
 -26 2 43 130.53 20.62
 -26 2 44 17.24 3.62
 -26 2 45 -0.48 2.95
 -26 2 46 6.09 1.84
 -26 2 47 127.74 25.57
 -26 2 48 17.88 4.26
 -26 2 49 45.59 12.57
 -26 2 50 3.36 4.77
 -26 2 51 4.68 1.89
 -26 2 52 21.72 6.16
 -26 2 53 2.44 4.94
 -26 2 54 4.12 3.71
 -26 2 55 77.78 22.4
 -26 2 56 7.59 2.81
 -26 2 57 60.15 18.85
 -26 2 58 1.49 1.37
 -26 2 59 8.04 2.95
 -26 4 1 815.2 25.62
 -26 4 2 30.16 1.91
 -26 4 3 1.59 1.45
 -26 4 4 47.8 3.13
 -26 4 5 1063.6 26.2
 -26 4 6 449.41 20.89
 -26 4 7 35.08 2.23
 -26 4 8 -0.6 3.29
 -26 4 9 1071.62 28.45
 -26 4 10 5278.8 124.53
 -26 4 11 5142.63 121.71
 -26 4 12 1577.06 37.21
 -26 4 13 549.21 24.47
 -26 4 14 233.74 13.34
 -26 4 15 69.19 4.32
 -26 4 16 1218.21 28.99
 -26 4 17 189.83 14.68
 -26 4 18 607.76 27.96
 -26 4 19 224.2 12.79
 -26 4 20 39.86 2.88
 -26 4 21 200.69 12.96
 -26 4 22 292.72 17.61
 -26 4 23 422.38 25.22
 -26 4 24 3.72 1.22
 -26 4 25 758.2 28.54
 -26 4 26 118.6 11.34
 -26 4 27 23.82 2.48
 -26 4 28 0.33 1.09
 -26 4 29 21.28 2.45
 -26 4 30 548.71 30.64
 -26 4 31 31.34 3.52
 -26 4 32 16.38 2.02
 -26 4 33 5.46 0.78
 -26 4 34 23.8 2.87
 -26 4 35 9.82 1.63
 -26 4 36 19.98 2.57
 -26 4 37 11.85 1.78
 -26 4 38 208.81 23.92
 -26 4 39 85.78 11.54
 -26 4 40 489.02 45.49
 -26 4 41 13.84 2.52
 -26 4 42 160.38 24.23
 -26 4 43 11.61 2.32
 -26 4 44 0.52 1.14
 -26 4 45 11.86 2.88
 -26 4 46 136.13 24.6
 -26 4 47 -0.41 3.7
 -26 4 48 11.16 2.85
 -26 4 49 1.16 2.84
 -26 4 50 8.02 2.51
 -26 4 51 2.51 1.45
 -26 4 52 162.03 40.22
 -26 4 53 30.11 8.84
 -26 4 54 65.57 19.09
 -26 4 55 42.6 11.34
 -26 4 56 28.39 8.32
 -26 4 57 9.5 3.28
 -26 6 1 731.37 26.24
 -26 6 2 58.14 6.19
 -26 6 3 0.15 1.62
 -26 6 4 -0.44 2.02
 -26 6 5 119.77 9.12
 -26 6 6 37.75 3.05
 -26 6 7 143.39 12.16
 -26 6 8 427.5 26.9
 -26 6 9 136.15 10.94
 -26 6 10 -3.77 4.86
 -26 6 11 1001.25 25.14
 -26 6 12 566.66 29.31
 -26 6 13 38.61 3.38
 -26 6 14 465.01 26.41
 -26 6 15 1553.35 39.04
 -26 6 16 49.72 4.41
 -26 6 17 0.25 0.92
 -26 6 18 32.11 3.27
 -26 6 19 105.12 9.94
 -26 6 20 303.45 23.78
 -26 6 21 12.28 1.46
 -26 6 22 66.54 6.92
 -26 6 23 274.7 23.15
 -26 6 24 29.67 3.4
 -26 6 25 15.18 2.15
 -26 6 26 52.9 6.05
 -26 6 27 -0.28 2.45
 -26 6 28 1.65 0.79
 -26 6 29 134.55 13.18
 -26 6 30 2.24 0.75
 -26 6 31 7.2 1.6
 -26 6 32 66.59 7.63
 -26 6 33 109.09 13.41
 -26 6 34 2.5 2.38
 -26 6 35 15.82 2.29
 -26 6 36 69.2 9.87
 -26 6 37 301.17 33.71
 -26 6 38 11.97 2.8
 -26 6 39 92.18 13.67
 -26 6 40 1.68 1.14
 -26 6 41 86.07 13.79
 -26 6 42 10.23 2.07
 -26 6 43 291.79 44.02
 -26 6 44 69.61 12.85
 -26 6 45 15.89 3.63
 -26 6 46 28.82 6.51
 -26 6 47 2.32 2.1
 -26 6 48 2.7 2.37
 -26 6 49 72.23 15.36
 -26 6 50 37.25 8.65
 -26 6 51 12.03 3.68
 -26 6 53 53.35 16.43
 -26 6 54 14.75 5.29
 -26 6 55 4.21 1.87
 -26 8 1 -1.12 4.79
 -26 8 2 199.35 17.76
 -26 8 3 59.95 6.04
 -26 8 4 653.24 31.88
 -26 8 5 331.56 27.07
 -26 8 6 197.26 18.58
 -26 8 7 434.07 30.19
 -26 8 8 128.17 11.84
 -26 8 9 516.87 29.46
 -26 8 10 2115.34 51.32
 -26 8 11 672.71 29.46
 -26 8 12 4.98 1.28
 -26 8 13 77.22 7.65
 -26 8 14 618.43 30.43
 -26 8 15 3.83 0.9
 -26 8 16 56.92 5.85
 -26 8 17 152.73 14.4
 -26 8 18 91.6 10.4
 -26 8 19 203.44 20.39
 -26 8 20 1.16 2.66
 -26 8 21 0.89 2.33
 -26 8 22 22.37 3.94
 -26 8 23 0.55 0.97
 -26 8 24 10.97 4.53
 -26 8 25 0.12 1.59
 -26 8 26 16.36 2.92
 -26 8 27 18.71 4.36
 -26 8 28 111.24 14.82
 -26 8 29 7.29 1.43
 -26 8 30 151.46 20.35
 -26 8 31 68.12 11.45
 -26 8 32 85 14.34
 -26 8 33 186.13 26.07
 -26 8 34 13.99 2.54
 -26 8 35 15.87 3.09
 -26 8 36 15.66 3.69
 -26 8 37 33.22 6.89
 -26 8 38 68.95 13.07
 -26 8 39 41.63 8.03
 -26 8 40 2.94 2.08
 -26 8 41 3.05 2.61
 -26 8 42 1.19 2.33
 -26 8 43 28.96 6.04
 -26 8 44 -1.38 2.7
 -26 8 45 15.87 4.73
 -26 8 46 0.48 2.08
 -26 8 47 18.49 5.55
 -26 8 48 2.32 2.12
 -26 8 49 5.51 2.2
 -26 8 50 13.22 4.17
 -26 8 51 1.58 3.66
 -26 8 52 4.81 2.46
 -26 10 1 41.96 6.85
 -26 10 2 122.59 17.43
 -26 10 3 147.7 20.74
 -26 10 4 27.36 4.34
 -26 10 5 41.22 7.78
 -26 10 6 217.37 24.59
 -26 10 7 744.03 32.34
 -26 10 8 37.07 4.61
 -26 10 9 15.73 2.05
 -26 10 10 22.22 2.9
 -26 10 11 4.72 0.9
 -26 10 12 3.5 1.23
 -26 10 13 9.95 2.28
 -26 10 14 116.08 15.11
 -26 10 15 1.97 3.16
 -26 10 16 69.93 9.65
 -26 10 17 155.41 22.25
 -26 10 18 5.05 1.15
 -26 10 19 3.36 1.37
 -26 10 20 31.2 5.3
 -26 10 21 246.58 33.36
 -26 10 22 24.97 4.4
 -26 10 23 29.16 5.23
 -26 10 24 3.81 2.08
 -26 10 25 -1.13 5.63
 -26 10 26 98.9 19.78
 -26 10 27 -3.81 3.39
 -26 10 28 -0.28 3.54
 -26 10 29 143.99 28.76
 -26 10 30 16.71 4.26
 -26 10 31 55.88 12.82
 -26 10 32 19.51 5.03
 -26 10 33 -5.38 3.63
 -26 10 35 36.71 9.5
 -26 10 36 0.07 2.43
 -26 10 38 0.28 2.11
 -26 10 39 7.68 3.71
 -26 10 40 3.62 2.16
 -26 10 41 -0.11 2.78
 -26 10 44 2.84 6.97
 -26 12 1 5.92 3.22
 -26 12 2 35.57 5.91
 -26 12 3 31.98 6.07
 -26 12 4 507.64 46.07
 -26 12 5 32.12 4.92
 -26 12 6 24.27 3.95
 -26 12 7 22.23 3.92
 -26 12 8 3.78 1.54
 -26 12 9 10.73 1.98
 -26 12 10 94.98 17.28
 -26 12 11 23.7 3.99
 -26 12 12 29.37 5.99
 -26 12 13 22.32 4.4
 -26 12 14 169.97 23.73
 -26 12 15 7.54 3.97
 -26 12 16 75.75 13.35
 -26 12 17 24.96 5.09
 -26 12 18 40.11 7.57
 -26 12 19 1.5 4.37
 -26 12 20 6.08 1.66
 -26 12 21 73.41 14.61
 -26 12 22 -2.24 5.81
 -26 12 23 14.48 6.21
 -26 12 24 134.16 26.48
 -26 12 25 32.84 9.59
 -26 12 26 60.3 15.62
 -26 12 27 -1.39 3.96
 -26 12 28 8.48 6.22
 -26 12 29 58.54 16.44
 -26 12 30 13.17 4
 -26 12 32 17.52 6.05
 -26 12 35 8.03 3.42
 -26 12 36 43.2 13.61
 -26 12 37 10.33 3.71
 -26 12 38 5.23 4.55
 -26 12 39 4.89 2.9
 -26 12 40 10.18 5.18
 -26 12 41 48.07 17.97
 -26 14 1 -0.08 7.45
 -26 14 2 10.55 3.22
 -26 14 3 6.11 3.46
 -26 14 4 48.48 9.53
 -26 14 5 10.08 2.76
 -26 14 6 9.57 3.22
 -26 14 7 112.73 20.77
 -26 14 8 154.58 27.42
 -26 14 9 -1.87 2.9
 -26 14 10 47.86 9.29
 -26 14 11 23.92 4.85
 -26 14 12 39.56 10.01
 -26 14 13 19.88 4.67
 -26 14 14 14.36 3.49
 -26 14 15 -3.43 3.09
 -26 14 16 32.85 7.29
 -26 14 17 7.56 2.25
 -26 14 18 51.74 11.77
 -26 14 19 29.28 6.55
 -26 14 20 12.02 7.79
 -26 14 21 88.78 19.57
 -26 14 22 4.15 2.26
 -26 14 23 4.07 2.34
 -26 14 24 0.13 3.22
 -26 14 25 0.56 2.85
 -26 14 26 2.41 2.33
 -26 14 27 7.89 4.69
 -26 14 28 12.06 4.59
 -26 14 29 1.25 3.25
 -26 14 30 15.21 5.64
 -26 14 34 98.38 34.16
 -26 14 35 5.72 2.74
 -26 16 1 2.44 1.98
 -26 16 3 -0.02 6.29
 -26 16 4 20.22 6.47
 -26 16 5 2.73 5.44
 -26 16 6 19.1 6.17
 -26 16 7 0.94 3.16
 -26 16 8 4.29 3.29
 -26 16 9 6.56 3.3
 -26 16 10 4.7 3.25
 -26 16 11 1.66 1.84
 -26 16 12 1.8 3.65
 -26 16 13 -2.52 3.42
 -26 16 14 -0.21 3.06
 -26 16 15 12.52 5.42
 -26 16 16 13.49 5.16
 -26 16 17 5.27 2.49
 -26 16 18 6.88 2.91
 -26 16 19 2.8 4.74
 -26 16 20 -1.16 3.13
 -26 16 21 3.14 3.95
 -26 16 22 -0.77 5.4
 -26 16 23 2.39 2.01
 -26 16 24 1.76 3.78
 -25 1 1 5.99 1.11
 -25 1 2 220.06 12.85
 -25 1 3 15.98 2.52
 -25 1 4 993.41 37.39
 -25 1 5 69.64 5.01
 -25 1 6 1710.97 41.9
 -25 1 7 262.82 16.85
 -25 1 8 28.64 4.73
 -25 1 9 378.76 22.72
 -25 1 10 -0.58 6.72
 -25 1 11 80.14 5.73
 -25 1 12 793.16 38.09
 -25 1 13 164.82 15.38
 -25 1 14 45.96 4.14
 -25 1 15 701.73 38.06
 -25 1 16 223.1 15.82
 -25 1 17 675.51 31.02
 -25 1 18 128.11 9.26
 -25 1 19 320.96 18.4
 -25 1 20 576.15 26.15
 -25 1 21 10.11 1.45
 -25 1 22 46.03 3.15
 -25 1 23 568.61 25.91
 -25 1 24 359.84 18.71
 -25 1 25 405.19 21.2
 -25 1 26 4.07 1.3
 -25 1 27 603.05 25.39
 -25 1 28 54.5 5.41
 -25 1 29 26.03 2.45
 -25 1 30 -0.35 1.24
 -25 1 31 137.74 13.36
 -25 1 32 148.15 14.8
 -25 1 33 107.17 11.48
 -25 1 34 579.69 34.14
 -25 1 35 161.87 17.4
 -25 1 36 140.47 16.09
 -25 1 37 143.64 17.06
 -25 1 38 191.4 24.77
 -25 1 39 191.96 26.04
 -25 1 40 40.18 6.73
 -25 1 41 3.82 1.37
 -25 1 42 44.75 8.28
 -25 1 43 37.74 7.13
 -25 1 44 52.47 9.85
 -25 1 45 1.99 3.81
 -25 1 46 -2.42 2.92
 -25 1 47 1.75 2.25
 -25 1 48 18.19 4.4
 -25 1 49 61.09 14.47
 -25 1 50 43.92 12.37
 -25 1 51 14.53 4.2
 -25 1 52 1.63 1.45
 -25 1 53 7.73 2.42
 -25 1 54 7.78 2.65
 -25 1 55 12.82 4.45
 -25 1 56 -1.64 2.94
 -25 1 57 -1.54 4.18
 -25 1 58 18.44 7.45
 -25 1 59 1.81 2.85
 -25 3 1 309.2 15.42
 -25 3 2 2.88 1.93
 -25 3 3 54.82 3.62
 -25 3 4 163.06 10.33
 -25 3 5 6.47 1.04
 -25 3 6 102.08 7.34
 -25 3 7 590.06 27.6
 -25 3 8 8.53 1.35
 -25 3 9 288.53 15.24
 -25 3 10 4653.7 110.63
 -25 3 11 657.01 26.34
 -25 3 12 1642.1 39.06
 -25 3 13 7.56 0.79
 -25 3 14 20.93 1.39
 -25 3 15 7.83 0.82
 -25 3 16 57.48 4.81
 -25 3 17 505.73 24.8
 -25 3 18 742.01 26.83
 -25 3 19 674.29 26.1
 -25 3 20 -0.23 2.31
 -25 3 21 1094.37 26.55
 -25 3 22 73.38 8.18
 -25 3 23 149.02 12.49
 -25 3 24 64.07 5.07
 -25 3 25 -1.23 0.75
 -25 3 26 26.15 2.32
 -25 3 27 5.41 0.97
 -25 3 28 135.62 11.77
 -25 3 29 670.51 28.56
 -25 3 30 138.73 12.76
 -25 3 31 285.83 22.9
 -25 3 32 138.75 13.33
 -25 3 33 22.01 2.54
 -25 3 34 34.07 3.98
 -25 3 35 259.44 26.48
 -25 3 36 36.67 4.44
 -25 3 37 -3.57 5.22
 -25 3 38 39.79 5.7
 -25 3 39 187.81 26.69
 -25 3 40 22.2 3.46
 -25 3 41 16.07 3
 -25 3 42 1.47 1
 -25 3 43 34.66 6.55
 -25 3 44 5.73 1.67
 -25 3 45 8.82 2.21
 -25 3 46 -0.65 5.02
 -25 3 47 25.31 5.95
 -25 3 48 12.87 3.88
 -25 3 49 1.64 2.91
 -25 3 50 8.64 3.87
 -25 3 51 0.26 2.68
 -25 3 52 -1.01 2.75
 -25 3 53 0.24 2.21
 -25 3 54 2.13 2.01
 -25 3 55 5.32 2.16
 -25 3 56 -2.36 3.15
 -25 3 57 4.23 1.85
 -25 3 58 32.19 11.19
 -25 5 1 463.02 23.79
 -25 5 2 44.73 3.21
 -25 5 3 128.32 7.73
 -25 5 4 84 5.24
 -25 5 5 2875.89 67.93
 -25 5 6 7.88 0.93
 -25 5 7 147.48 9.04
 -25 5 8 763.23 24.69
 -25 5 9 185.01 11.04
 -25 5 10 41.75 2.88
 -25 5 11 6.28 0.61
 -25 5 12 58.54 4.09
 -25 5 13 197.86 12.44
 -25 5 14 653.66 25.5
 -25 5 15 252.91 15.33
 -25 5 16 2164.43 51.11
 -25 5 17 76.5 5.68
 -25 5 18 45.43 3.42
 -25 5 19 44.72 3.21
 -25 5 20 28.35 2.1
 -25 5 21 211.2 14.21
 -25 5 22 50.25 4.24
 -25 5 23 9.66 1.27
 -25 5 24 4.95 1.21
 -25 5 25 6.42 0.99
 -25 5 26 346.55 24.37
 -25 5 27 214.05 18.2
 -25 5 28 32.6 3.35
 -25 5 29 135.09 13.15
 -25 5 30 59.17 6.07
 -25 5 31 2.28 1.82
 -25 5 32 12.44 1.71
 -25 5 33 174.93 20.12
 -25 5 34 234.08 23.64
 -25 5 35 4.49 0.88
 -25 5 36 112.78 14.07
 -25 5 37 164.29 20.1
 -25 5 38 59.18 8.13
 -25 5 39 5.98 1.83
 -25 5 40 9.96 1.71
 -25 5 41 215.38 30.99
 -25 5 42 8.41 2.38
 -25 5 43 -1.35 5.83
 -25 5 44 17.2 3.59
 -25 5 45 -1.7 4.66
 -25 5 46 -1.35 2.56
 -25 5 47 0.56 1.46
 -25 5 48 -0.59 3.37
 -25 5 49 6.54 2.08
 -25 5 50 23.69 6.45
 -25 5 51 9.98 3.55
 -25 5 52 27.49 9.65
 -25 5 53 86.28 22.02
 -25 5 54 3.32 1.51
 -25 5 55 37.15 10.83
 -25 5 56 8.19 3.19
 -25 7 1 1106.89 27.24
 -25 7 2 101.09 9.87
 -25 7 3 11.57 1.44
 -25 7 4 158.3 13.16
 -25 7 5 0.16 1.15
 -25 7 6 117.76 10.97
 -25 7 7 3.41 0.67
 -25 7 8 53.63 5.29
 -25 7 9 614.9 30.52
 -25 7 10 9.15 1
 -25 7 11 111.06 13.31
 -25 7 12 241.36 19.94
 -25 7 13 160.76 14.43
 -25 7 14 54.95 5.03
 -25 7 15 7.51 0.88
 -25 7 16 17.9 1.91
 -25 7 17 5.2 1.03
 -25 7 18 10.01 1.21
 -25 7 19 118.31 11.93
 -25 7 20 151.28 14.91
 -25 7 21 107.79 12.58
 -25 7 22 16.56 2.19
 -25 7 23 18.46 2.49
 -25 7 24 2.01 1.77
 -25 7 25 31.11 4.19
 -25 7 26 7.84 2.11
 -25 7 27 26.73 3.22
 -25 7 28 4.39 1.16
 -25 7 29 2.42 1.96
 -25 7 30 28.65 3.78
 -25 7 31 4.66 1.8
 -25 7 32 1.91 0.7
 -25 7 33 113.47 13.55
 -25 7 34 7.67 1.3
 -25 7 35 117.99 14.78
 -25 7 36 63.52 8.79
 -25 7 37 116.41 16.06
 -25 7 38 1.65 3.07
 -25 7 39 84.03 12.35
 -25 7 40 3.92 1.37
 -25 7 41 27.32 4.71
 -25 7 42 10.19 1.99
 -25 7 43 23.37 3.77
 -25 7 44 11.08 2.43
 -25 7 45 9.22 2.56
 -25 7 46 7.17 2.62
 -25 7 47 16.95 4.35
 -25 7 48 6.63 2.34
 -25 7 49 43.46 11.66
 -25 7 50 27.39 6.98
 -25 7 51 8.29 3.19
 -25 7 52 -3.18 3.34
 -25 7 53 7.42 3
 -25 7 54 32.52 12.5
 -25 9 1 47.91 5.95
 -25 9 2 310.48 31.26
 -25 9 3 9.37 1.98
 -25 9 4 36.21 5.07
 -25 9 5 416 36.27
 -25 9 6 30.3 4.3
 -25 9 7 1.31 0.46
 -25 9 8 86.27 9.73
 -25 9 9 8.29 1.09
 -25 9 10 51.31 5.54
 -25 9 11 1.08 1.37
 -25 9 12 38.03 4.38
 -25 9 13 208.79 21.22
 -25 9 14 21.13 2.75
 -25 9 15 93.35 11.08
 -25 9 16 158.29 17.7
 -25 9 17 11.53 1.83
 -25 9 18 3.66 0.81
 -25 9 19 10.39 3.45
 -25 9 20 113.5 15.9
 -25 9 21 4.71 2.34
 -25 9 22 137.37 19.19
 -25 9 23 55.04 8.76
 -25 9 24 4.39 2.17
 -25 9 25 0.34 0.87
 -25 9 26 14.88 3.44
 -25 9 27 -0.29 8.24
 -25 9 28 10.08 1.97
 -25 9 29 15.28 2.9
 -25 9 30 92.73 15.89
 -25 9 31 32.59 6.16
 -25 9 32 58.01 11.07
 -25 9 33 -2.77 7.41
 -25 9 34 44.15 10.32
 -25 9 35 85.12 17.25
 -25 9 36 55.05 12.01
 -25 9 37 4.07 1.54
 -25 9 38 19.9 4.79
 -25 9 39 1.65 2.18
 -25 9 40 19.73 5.15
 -25 9 41 12.4 3.59
 -25 9 42 3.17 3.58
 -25 9 43 111.2 27.66
 -25 9 44 6.03 2.33
 -25 9 45 8.84 3.46
 -25 9 46 0.62 3.68
 -25 9 47 -3.46 3.55
 -25 9 48 0.11 1.78
 -25 9 49 16.26 6.45
 -25 11 1 248.49 34.16
 -25 11 2 4.12 1.03
 -25 11 3 516.84 43.65
 -25 11 4 0.86 1.72
 -25 11 5 42.83 6.68
 -25 11 6 110.85 14.2
 -25 11 7 11.32 1.71
 -25 11 8 -4.2 7.69
 -25 11 9 65.31 8.77
 -25 11 10 6.42 2.67
 -25 11 11 124.23 15.48
 -25 11 12 52.5 7.17
 -25 11 13 74.12 10.14
 -25 11 14 37.31 5.44
 -25 11 15 -1.24 2.27
 -25 11 16 260.13 36.08
 -25 11 17 5.48 1.43
 -25 11 18 -0.33 2.01
 -25 11 19 26.33 4.74
 -25 11 20 77.49 15.86
 -25 11 21 6.65 1.72
 -25 11 22 0.53 2.38
 -25 11 23 -1.88 2.42
 -25 11 24 53.28 10.32
 -25 11 25 64.51 12.32
 -25 11 26 -4.23 3.32
 -25 11 27 11.74 3.48
 -25 11 28 17.7 8.53
 -25 11 29 3.88 3.94
 -25 11 30 2.5 2.29
 -25 11 31 151.71 35.61
 -25 11 35 0.71 2.87
 -25 11 36 4.01 2.1
 -25 11 37 32.39 9.57
 -25 11 38 -2.61 7.72
 -25 11 39 3.2 4.27
 -25 11 40 79.99 24.35
 -25 11 41 48.45 16.33
 -25 11 42 -2.97 4.91
 -25 13 1 38.13 6.79
 -25 13 2 3.34 1.95
 -25 13 3 10 2.04
 -25 13 4 3.61 2.52
 -25 13 5 69.17 11.94
 -25 13 6 142.74 22.35
 -25 13 7 256.73 36.79
 -25 13 8 235.81 37.01
 -25 13 9 179.92 26.83
 -25 13 10 20.51 7.33
 -25 13 11 160.87 25.07
 -25 13 12 16.11 4.27
 -25 13 13 2.43 1.65
 -25 13 14 3.44 2.87
 -25 13 15 23.05 5.13
 -25 13 16 8.3 4.03
 -25 13 17 66.76 12.74
 -25 13 18 7.68 2.83
 -25 13 19 2.48 2.36
 -25 13 20 38.09 19.3
 -25 13 21 350.59 58.81
 -25 13 22 12.79 5.21
 -25 13 23 20.08 4.42
 -25 13 24 0.48 4.33
 -25 13 25 3.01 6.06
 -25 13 26 -2.47 7.18
 -25 13 27 3.45 4.47
 -25 13 30 7.53 3.98
 -25 13 31 4.07 2.93
 -25 13 35 -1.72 5.27
 -25 13 36 16.28 6.09
 -25 13 37 3.83 3.32
 -25 13 38 0.38 1.58
 -25 15 1 6.22 2.82
 -25 15 2 4.34 1.68
 -25 15 3 1.76 2.74
 -25 15 4 2.88 1.49
 -25 15 5 6.89 3.46
 -25 15 6 0.59 6.08
 -25 15 7 13.53 4.3
 -25 15 8 -4.82 6.78
 -25 15 9 1.03 2.43
 -25 15 10 45.73 10.89
 -25 15 11 30.44 7.04
 -25 15 12 105.93 24.1
 -25 15 13 50.2 12.51
 -25 15 14 25.21 8.39
 -25 15 15 -0.82 6.92
 -25 15 16 33.53 8.15
 -25 15 17 3.61 1.89
 -25 15 18 41.95 10.64
 -25 15 19 102.97 24.72
 -25 15 20 8.76 2.57
 -25 15 21 17.17 5.15
 -25 15 22 4.77 2.21
 -25 15 23 7.95 5.03
 -25 15 24 2.6 3.36
 -25 15 25 10.26 4.15
 -25 15 27 6.66 6.45
 -25 15 28 -0.75 7.71
 -25 15 32 7.27 3.79
 -25 17 3 3.32 2.43
 -25 17 4 4.7 2.48
 -25 17 5 0.67 1.67
 -25 17 7 2.49 2.8
 -25 17 8 4.12 2.4
 -25 17 10 8.18 3.86
 -25 17 11 12.61 5.48
 -25 17 12 5.59 4.07
 -24 0 4 366.18 30.66
 -24 0 10 435.15 34.5
 -24 0 18 115.1 11.22
 -24 0 20 20.09 2.99
 -24 0 22 417.63 25.89
 -24 0 24 1674.31 41.16
 -24 0 26 1639.05 41.21
 -24 2 1 911.86 33.14
 -24 2 2 13.81 2.68
 -24 2 3 437.53 25.11
 -24 2 4 49.44 5.88
 -24 2 5 285.01 21.67
 -24 2 6 3085.62 74.88
 -24 2 7 130.83 9.15
 -24 2 8 248.62 14.99
 -24 2 9 679.28 33.24
 -24 2 10 136.04 8.37
 -24 2 11 1078.52 35.8
 -24 2 12 128.03 8.35
 -24 2 13 -0.18 1.33
 -24 2 14 541.74 28.35
 -24 2 15 259.64 19.9
 -24 2 16 1683.62 40.36
 -24 2 17 29.23 2.17
 -24 2 18 689.68 30.38
 -24 2 19 202.53 13.8
 -24 2 20 82.09 5.8
 -24 2 21 724.07 26.49
 -24 2 22 384.45 19.22
 -24 2 23 213.9 13.58
 -24 2 24 103.24 7.58
 -24 2 25 50.63 3.98
 -24 2 26 42.73 3.29
 -24 2 27 351.56 21.51
 -24 2 28 5.21 0.55
 -24 2 29 58.83 5.47
 -24 2 30 117.69 10.64
 -24 2 31 95.12 8.97
 -24 2 32 266.02 21.92
 -24 2 33 106.75 10.82
 -24 2 34 4.82 1.2
 -24 2 35 79.51 9.31
 -24 2 36 64.16 10.43
 -24 2 37 80.54 10.36
 -24 2 38 10.73 1.73
 -24 2 39 58.27 8.39
 -24 2 40 39.82 6.04
 -24 2 41 10.09 3.21
 -24 2 42 36.72 6.06
 -24 2 43 259.35 35.11
 -24 2 44 2.41 2.71
 -24 2 45 67.21 13.12
 -24 2 46 41.27 8.94
 -24 2 47 19.09 8.78
 -24 2 48 77.49 19.71
 -24 2 49 78.11 18.15
 -24 2 50 15.88 4.32
 -24 2 51 14.02 4.21
 -24 2 52 6.74 2.52
 -24 2 53 5.35 2.14
 -24 2 54 37.4 10.85
 -24 2 55 12.48 4.2
 -24 2 56 6.81 3.19
 -24 2 57 0.39 2.73
 -24 2 58 -2.12 2.84
 -24 2 59 9.94 5.33
 -24 4 1 87.02 5.23
 -24 4 2 3.49 2.08
 -24 4 3 28.53 2.58
 -24 4 4 1811.88 42.6
 -24 4 5 347.23 18.41
 -24 4 6 41.96 2.83
 -24 4 7 93.34 5.66
 -24 4 8 712.34 25.7
 -24 4 9 214.15 11.81
 -24 4 10 2.47 1.12
 -24 4 11 153.61 9.09
 -24 4 12 2082.52 49.65
 -24 4 13 238.59 13.08
 -24 4 14 67.42 4.32
 -24 4 15 1.42 1.58
 -24 4 16 2948.59 70.22
 -24 4 17 547.66 22.45
 -24 4 18 60.32 3.97
 -24 4 19 1107.16 26.33
 -24 4 20 294.66 17.24
 -24 4 21 102.56 7.13
 -24 4 22 138.22 10.17
 -24 4 23 172.14 13.09
 -24 4 24 771.95 28.63
 -24 4 25 0.47 1.23
 -24 4 26 76.71 7.01
 -24 4 27 116.02 10.32
 -24 4 28 3.22 0.9
 -24 4 29 86.59 8.34
 -24 4 30 1.43 0.96
 -24 4 31 29.8 3.31
 -24 4 32 326.69 25.97
 -24 4 33 110.19 11.7
 -24 4 34 38.6 4.6
 -24 4 35 59.89 7.16
 -24 4 36 80.28 9.89
 -24 4 37 14.67 2.11
 -24 4 38 -0.5 2.69
 -24 4 39 37.42 5.16
 -24 4 40 69.89 11.16
 -24 4 41 1.68 2.14
 -24 4 42 3.07 1.07
 -24 4 43 24.32 4.72
 -24 4 44 65.92 11.12
 -24 4 45 10.68 3.99
 -24 4 46 364.24 51.36
 -24 4 47 39.15 7.82
 -24 4 48 -0.07 2.43
 -24 4 49 12.4 3.61
 -24 4 50 11.05 3.59
 -24 4 51 57.26 18.28
 -24 4 52 2.43 2.5
 -24 4 53 13.07 4.33
 -24 4 54 9.01 3.21
 -24 4 55 -0.27 2.59
 -24 4 56 1 2.56
 -24 4 57 3.22 2.33
 -24 6 1 767.48 26.17
 -24 6 2 220.17 14.1
 -24 6 3 50.26 3.67
 -24 6 4 243.27 17.07
 -24 6 5 433.82 22.04
 -24 6 6 36.12 2.81
 -24 6 7 20.8 1.94
 -24 6 8 43.49 4.02
 -24 6 9 428.43 22.01
 -24 6 10 250.57 15.35
 -24 6 11 154.05 10.39
 -24 6 12 -0.5 2.42
 -24 6 13 1159.88 27.41
 -24 6 14 61.48 4.26
 -24 6 15 1395.26 33.22
 -24 6 16 368.8 21.52
 -24 6 17 241.52 17.68
 -24 6 18 324.39 22.12
 -24 6 19 129.77 10.9
 -24 6 20 79.15 7.74
 -24 6 21 124.98 10.97
 -24 6 22 84.68 7.29
 -24 6 23 1450.58 37.27
 -24 6 24 202.95 17.13
 -24 6 25 363.34 26.02
 -24 6 26 231.89 19.94
 -24 6 27 222.31 18.25
 -24 6 28 4.35 0.96
 -24 6 29 344.93 27.75
 -24 6 30 430.87 31.61
 -24 6 31 271.59 25.34
 -24 6 32 42.52 5.56
 -24 6 33 11.82 1.63
 -24 6 34 2.51 1.15
 -24 6 35 4.97 1.85
 -24 6 36 19.03 2.98
 -24 6 37 8.12 3.02
 -24 6 38 8.84 1.52
 -24 6 39 90.76 13.24
 -24 6 40 23.42 3.9
 -24 6 41 33.99 5.67
 -24 6 42 23.78 4.58
 -24 6 43 198.76 33.53
 -24 6 44 5.53 3.65
 -24 6 45 10.68 2.87
 -24 6 46 4.93 2.65
 -24 6 47 18.32 4.51
 -24 6 48 17.46 4.24
 -24 6 49 213.52 46.24
 -24 6 50 1.48 2.65
 -24 6 51 17.54 4.33
 -24 6 52 1.53 1.35
 -24 6 53 1.35 1.58
 -24 6 54 -1.82 5.22
 -24 6 55 36.8 11.87
 -24 8 1 1.26 1.09
 -24 8 2 160.57 14.13
 -24 8 3 133.49 12.05
 -24 8 4 23.28 2.8
 -24 8 5 59.24 6.51
 -24 8 6 605.69 31.36
 -24 8 7 105.35 10.41
 -24 8 8 913.03 23.58
 -24 8 9 21.99 2.2
 -24 8 10 17.29 1.77
 -24 8 11 5.63 1.46
 -24 8 12 10.3 1.74
 -24 8 13 8.77 1.54
 -24 8 14 87.69 9.29
 -24 8 15 156.37 15.4
 -24 8 16 161.75 14.7
 -24 8 17 42.93 4.92
 -24 8 18 161.85 16.53
 -24 8 19 564.61 37.04
 -24 8 20 18.63 2.63
 -24 8 21 31.09 4.32
 -24 8 22 28.44 3.45
 -24 8 23 69.27 9.54
 -24 8 24 175.28 18.29
 -24 8 25 142.26 15.47
 -24 8 26 66.71 8.15
 -24 8 27 691.66 36.63
 -24 8 28 12.9 2.04
 -24 8 29 2.45 0.88
 -24 8 30 1.99 1.32
 -24 8 31 6.33 2.47
 -24 8 32 44.32 6.9
 -24 8 33 23.81 4.52
 -24 8 34 2.55 1.53
 -24 8 35 14.1 2.74
 -24 8 36 36.59 5.97
 -24 8 37 8.73 2.11
 -24 8 38 37.38 6.6
 -24 8 39 3.37 1.98
 -24 8 40 105.69 18.43
 -24 8 41 4.28 1.31
 -24 8 42 9.52 2.91
 -24 8 43 1.37 2.4
 -24 8 44 22.9 6.29
 -24 8 45 22.6 6.52
 -24 8 46 113.46 28.17
 -24 8 47 -0.02 4.48
 -24 8 48 7.07 2.51
 -24 8 49 13.8 4.36
 -24 8 50 5.9 2.28
 -24 8 51 0.48 2.68
 -24 8 52 2.74 1.46
 -24 10 1 1.37 0.98
 -24 10 2 74.04 10.77
 -24 10 3 54.77 8.09
 -24 10 4 35.86 5.52
 -24 10 5 10.95 1.79
 -24 10 6 25.18 3.18
 -24 10 7 124.23 13.73
 -24 10 8 141.59 15.65
 -24 10 9 37.16 4.54
 -24 10 10 34.81 4.27
 -24 10 11 328.5 29.06
 -24 10 12 65.75 7.88
 -24 10 13 22.2 3.49
 -24 10 14 0.76 2.22
 -24 10 15 44.62 5.71
 -24 10 16 12.36 1.9
 -24 10 17 28.1 4.65
 -24 10 18 17.05 2.93
 -24 10 19 127.01 18.95
 -24 10 20 34.54 5.56
 -24 10 21 48.69 8.09
 -24 10 22 2.43 3.8
 -24 10 23 60.19 10.15
 -24 10 24 30.92 5.59
 -24 10 25 0.68 2.65
 -24 10 26 0.68 1.39
 -24 10 27 114.08 19.53
 -24 10 28 56.15 10.39
 -24 10 29 16.32 3.55
 -24 10 30 4.64 3.42
 -24 10 31 14.32 3.3
 -24 10 32 3.96 2.02
 -24 10 33 19.39 5.38
 -24 10 34 24.72 8.96
 -24 10 35 7.97 3.82
 -24 10 36 3.32 2.08
 -24 10 37 6.22 2.33
 -24 10 38 2.74 4.03
 -24 10 39 -0.62 7.17
 -24 10 40 5.1 3.49
 -24 10 41 60.56 15.52
 -24 10 42 7.67 2.52
 -24 10 43 24.5 8.46
 -24 10 44 2.61 1.77
 -24 10 45 11.75 4.66
 -24 10 46 0.85 2.21
 -24 10 47 6.01 3.52
 -24 12 1 -0.88 5.32
 -24 12 2 127.23 17.9
 -24 12 3 21.2 3.56
 -24 12 4 55.16 8.33
 -24 12 5 52.37 7.88
 -24 12 6 5.72 1.34
 -24 12 7 134.59 18.76
 -24 12 8 3.61 1.67
 -24 12 9 3.16 2.77
 -24 12 10 6.77 1.48
 -24 12 11 22.24 3.6
 -24 12 12 52.98 7.9
 -24 12 13 30.51 4.86
 -24 12 14 14.58 3.17
 -24 12 15 72.18 13.48
 -24 12 16 43.44 7.46
 -24 12 17 81.88 13.76
 -24 12 18 -0.44 6.75
 -24 12 19 -0.69 6.83
 -24 12 20 9.86 3.61
 -24 12 21 22.09 4.86
 -24 12 22 19.2 4.35
 -24 12 23 0.67 3.35
 -24 12 24 15.59 4.67
 -24 12 25 0.26 4.85
 -24 12 27 21.13 6.18
 -24 12 28 1.52 3.12
 -24 12 29 11.01 3.82
 -24 12 30 15.44 5.37
 -24 12 31 -1.76 10.65
 -24 12 32 -1.25 3.05
 -24 12 34 32.55 9.98
 -24 12 35 12.78 4.6
 -24 12 36 15.72 5.86
 -24 12 37 1.44 2.14
 -24 12 38 35.65 12.92
 -24 12 39 11.65 4.68
 -24 14 1 101.11 21.33
 -24 14 2 123.31 25.02
 -24 14 3 6.47 3.86
 -24 14 4 -2.08 3.68
 -24 14 5 13.5 2.99
 -24 14 6 17.52 3.65
 -24 14 7 75.36 14.77
 -24 14 8 4.3 5.78
 -24 14 9 4.56 2.71
 -24 14 10 2.77 3.69
 -24 14 11 0.25 1.84
 -24 14 12 69.06 15.46
 -24 14 13 54.24 11.77
 -24 14 14 15.72 3.72
 -24 14 15 -3.66 5.73
 -24 14 16 8.13 2.3
 -24 14 17 54.69 11.94
 -24 14 18 0.94 3.71
 -24 14 19 83.5 18.12
 -24 14 20 38.73 8.46
 -24 14 21 6.7 2.05
 -24 14 22 0.29 1.43
 -24 14 23 7.55 3.65
 -24 14 24 -0.02 2.62
 -24 14 25 18.36 5.7
 -24 14 26 81.73 21.83
 -24 14 27 5.19 2.18
 -24 14 28 -0.35 2.71
 -24 14 29 3.32 4.68
 -24 14 33 3.68 4.2
 -24 14 34 5.86 2.82
 -24 16 1 9.24 3.62
 -24 16 3 22.85 7.27
 -24 16 4 37.67 13.19
 -24 16 5 12.82 4.35
 -24 16 6 7.86 3.64
 -24 16 7 0.28 2.7
 -24 16 8 1.64 2.91
 -24 16 9 0.9 1.91
 -24 16 10 -1.52 4.36
 -24 16 11 3.66 3.57
 -24 16 12 4.92 4.02
 -24 16 13 11.46 4.04
 -24 16 14 0.64 5.14
 -24 16 15 14.57 5.02
 -24 16 16 79.85 23.68
 -24 16 17 3.73 3.08
 -24 16 18 3.88 2.83
 -24 16 19 -1.36 2.74
 -24 16 20 8.86 3.83
 -24 16 21 2.35 3.69
 -24 16 22 35.82 13.61
 -24 16 23 2.67 4.93
 -24 16 24 3.33 3.34
 -24 16 25 3.51 2.16
 -24 16 26 7.61 3.84
 -23 1 1 2202.07 54.75
 -23 1 2 1354.32 39.94
 -23 1 3 797.65 40.91
 -23 1 4 18.69 1.51
 -23 1 5 1171.85 47.64
 -23 1 6 392.53 26.41
 -23 1 7 43.98 4.41
 -23 1 8 92.48 6.49
 -23 1 9 7.67 0.7
 -23 1 10 969.51 42.26
 -23 1 11 279.64 17.78
 -23 1 12 484.5 32.98
 -23 1 13 1017.8 46.32
 -23 1 14 676.63 39.52
 -23 1 15 2302.57 57.85
 -23 1 16 415.65 28.57
 -23 1 17 154.4 12.77
 -23 1 18 1605 40.64
 -23 1 19 63.06 4.75
 -23 1 20 662.8 26.85
 -23 1 21 204.22 12.27
 -23 1 22 972.93 27.3
 -23 1 23 829.83 26.42
 -23 1 24 764.9 25.12
 -23 1 25 20.63 2.02
 -23 1 26 439.21 22.19
 -23 1 27 155.18 11.4
 -23 1 28 246.14 18.06
 -23 1 29 229.14 17.5
 -23 1 30 29.4 3.03
 -23 1 31 204.94 18.48
 -23 1 32 141.54 13.98
 -23 1 33 8.2 1.21
 -23 1 34 17.56 2.09
 -23 1 35 19.09 2.34
 -23 1 36 2.45 2
 -23 1 37 23.42 3
 -23 1 38 509.63 38.91
 -23 1 39 236.3 27.85
 -23 1 40 18.19 3.7
 -23 1 41 4.06 2.55
 -23 1 42 191.05 28.92
 -23 1 43 14.54 3.06
 -23 1 44 3.93 4.62
 -23 1 45 -1.38 6.89
 -23 1 46 43.71 9.14
 -23 1 47 29.6 7.76
 -23 1 48 2.14 3.06
 -23 1 49 4.41 1.74
 -23 1 50 17.93 4.61
 -23 1 51 38.26 9.96
 -23 1 52 5.42 3.03
 -23 1 53 6.67 2.34
 -23 1 54 2.42 5.46
 -23 1 55 11.02 3.65
 -23 1 56 -1.82 2.97
 -23 1 57 0.28 3.7
 -23 1 58 9.21 5.55
 -23 1 59 9.58 3.66
 -23 3 1 1260.72 31.71
 -23 3 2 48.61 5.49
 -23 3 3 1563.13 37.52
 -23 3 4 792.6 34.42
 -23 3 5 1836.03 44.5
 -23 3 6 90.1 6.17
 -23 3 7 2868.93 68.19
 -23 3 8 15.74 1.23
 -23 3 9 138.27 8.85
 -23 3 10 58.36 4.1
 -23 3 11 1218.62 33.37
 -23 3 12 340.09 19.58
 -23 3 13 276.59 16.5
 -23 3 14 3.03 1.42
 -23 3 15 87.36 6.4
 -23 3 16 313.19 19.03
 -23 3 17 5.94 3.55
 -23 3 18 90.62 6.73
 -23 3 19 511.76 26.39
 -23 3 20 42.04 2.96
 -23 3 21 402.34 20.76
 -23 3 22 26.18 2.25
 -23 3 23 546.34 27.14
 -23 3 24 37.9 3.65
 -23 3 25 -0.52 3.12
 -23 3 26 625.46 26.46
 -23 3 27 141.59 11.67
 -23 3 28 452.38 27.01
 -23 3 29 38.04 3.77
 -23 3 30 6.47 0.72
 -23 3 31 338.63 25.11
 -23 3 32 85.06 8.64
 -23 3 33 30.73 3.31
 -23 3 34 10.45 1.56
 -23 3 35 118.55 12.72
 -23 3 36 19.99 2.59
 -23 3 37 71.07 9.56
 -23 3 38 0.87 1.4
 -23 3 39 6.39 2
 -23 3 40 143.78 20.3
 -23 3 41 130.03 19.66
 -23 3 42 66 11.98
 -23 3 43 54.65 9.59
 -23 3 44 170.26 26.95
 -23 3 46 13.09 2.79
 -23 3 47 13.76 3.86
 -23 3 48 30.03 7.23
 -23 3 49 3.14 1.57
 -23 3 50 1.67 2.74
 -23 3 51 1.1 3.68
 -23 3 52 43.44 11.69
 -23 3 53 7.27 2.7
 -23 3 54 14.76 4.71
 -23 3 55 32.34 10.6
 -23 3 56 2.16 3.7
 -23 3 57 14.26 4.95
 -23 3 58 6.45 2.74
 -23 5 1 529.83 21.34
 -23 5 2 -1.14 2.29
 -23 5 3 2265.82 53.43
 -23 5 4 97.85 6.28
 -23 5 5 7.46 0.9
 -23 5 6 1473.58 38.24
 -23 5 7 87.89 5.23
 -23 5 8 207.2 11.88
 -23 5 9 426.01 20.28
 -23 5 10 622.08 24.71
 -23 5 11 7.16 1.75
 -23 5 12 829 25.96
 -23 5 13 0.12 0.96
 -23 5 14 797.39 25.51
 -23 5 15 114.39 7.39
 -23 5 16 87.72 5.87
 -23 5 17 966.36 24.54
 -23 5 18 326.24 16.88
 -23 5 19 73.16 4.57
 -23 5 20 75.45 5.26
 -23 5 21 1416.45 34.52
 -23 5 22 52.78 4.16
 -23 5 23 437.35 28.05
 -23 5 24 103.28 9.8
 -23 5 25 759.75 26.84
 -23 5 26 611.82 29.03
 -23 5 27 0.37 0.69
 -23 5 28 119.88 11.36
 -23 5 29 22.05 2.52
 -23 5 30 227.92 20.34
 -23 5 31 383.6 29.19
 -23 5 32 25.98 3.37
 -23 5 33 166.77 17.61
 -23 5 34 70.75 8.53
 -23 5 35 69.38 10.52
 -23 5 36 -3.02 1.64
 -23 5 37 16.86 2.56
 -23 5 38 155.91 19.65
 -23 5 39 125.99 17.29
 -23 5 40 0.02 0.92
 -23 5 41 49.47 8.47
 -23 5 42 13.74 3.58
 -23 5 43 20.02 3.76
 -23 5 44 3.89 1.81
 -23 5 45 2.03 3.31
 -23 5 46 20.69 4.89
 -23 5 47 40.78 9.12
 -23 5 48 8.89 2.98
 -23 5 49 305.53 61.54
 -23 5 50 2.33 4.21
 -23 5 51 133.48 34.77
 -23 5 52 4.47 2.63
 -23 5 53 57.84 16.87
 -23 5 54 2.22 2.23
 -23 5 55 3.75 4.47
 -23 5 56 13.25 4.89
 -23 7 1 216.43 16.68
 -23 7 2 218.31 20.13
 -23 7 3 440.43 25.71
 -23 7 4 187.17 14.75
 -23 7 5 166.4 14.44
 -23 7 6 594.27 30.22
 -23 7 7 99.56 8.37
 -23 7 8 390.87 24.04
 -23 7 9 176.02 13.68
 -23 7 10 272.54 19.32
 -23 7 11 222 18.2
 -23 7 12 333.2 22.5
 -23 7 13 38.78 3.25
 -23 7 14 512.21 27.48
 -23 7 15 13.29 1.29
 -23 7 16 1.67 0.92
 -23 7 17 309.85 22.02
 -23 7 18 334.87 25.65
 -23 7 19 335.04 23.84
 -23 7 20 221.75 19.62
 -23 7 21 6.69 1.47
 -23 7 22 519.04 31.76
 -23 7 23 216.03 20.77
 -23 7 24 58.52 6.68
 -23 7 25 92.38 9.62
 -23 7 26 7.88 1
 -23 7 27 8.96 1.46
 -23 7 28 103.58 10.61
 -23 7 29 32.2 3.88
 -23 7 30 138.64 14.63
 -23 7 31 -2.82 2.53
 -23 7 32 32.63 4.3
 -23 7 33 94.56 11.33
 -23 7 34 74.46 10.16
 -23 7 35 212.08 25.79
 -23 7 36 42.35 6.72
 -23 7 37 13.67 2.77
 -23 7 38 34.17 5.69
 -23 7 39 39.09 6.53
 -23 7 40 16.21 2.92
 -23 7 41 8.29 1.94
 -23 7 42 3.33 1.06
 -23 7 43 29.1 7.16
 -23 7 44 -1.16 2.62
 -23 7 45 12.75 3.57
 -23 7 46 41.16 10.31
 -23 7 47 36.88 9.17
 -23 7 48 58.63 13.13
 -23 7 49 56.22 13.78
 -23 7 50 3.94 1.79
 -23 7 51 3.97 1.66
 -23 7 52 16.04 4.28
 -23 7 53 10.38 4.44
 -23 7 54 10.87 4.94
 -23 9 1 371.26 33.79
 -23 9 2 81.02 12.07
 -23 9 3 1.49 1.47
 -23 9 4 24.1 3.24
 -23 9 5 45.86 6
 -23 9 6 155.78 17.95
 -23 9 7 39.36 4.65
 -23 9 8 -5.4 1.77
 -23 9 9 497.8 30.63
 -23 9 10 309.8 25.05
 -23 9 11 48.67 5.69
 -23 9 12 -0.13 1.26
 -23 9 13 151.31 16.21
 -23 9 14 105.14 12.08
 -23 9 15 8.78 1.29
 -23 9 16 63.34 7.67
 -23 9 17 27.83 3.91
 -23 9 18 -0.73 2.9
 -23 9 19 406.36 37.82
 -23 9 20 17.91 2.47
 -23 9 21 221.5 24.42
 -23 9 22 2.73 2.11
 -23 9 23 1.21 1.08
 -23 9 24 17.92 2.72
 -23 9 25 12.56 1.98
 -23 9 26 50.1 7.96
 -23 9 27 5.08 1.36
 -23 9 28 1.98 1.58
 -23 9 29 69.04 12.18
 -23 9 30 15.6 3.04
 -23 9 31 3.27 1.49
 -23 9 32 2.29 1.87
 -23 9 33 7.83 2.18
 -23 9 34 64.82 12.79
 -23 9 35 23.9 5.31
 -23 9 36 -5.17 8.84
 -23 9 37 69.7 14.85
 -23 9 38 33.47 7.85
 -23 9 39 2.15 2.03
 -23 9 40 3.88 2.48
 -23 9 41 11.71 3.7
 -23 9 42 -1.16 5.05
 -23 9 43 1.71 4.62
 -23 9 44 29.87 9.44
 -23 9 45 7.73 3.64
 -23 9 47 1.4 1.69
 -23 9 48 54.81 21.24
 -23 9 49 1.54 4.06
 -23 11 1 11.6 2.55
 -23 11 2 71.41 10.4
 -23 11 3 3.68 1.78
 -23 11 4 35.25 4.65
 -23 11 5 20.13 2.84
 -23 11 6 4.17 2.11
 -23 11 7 10.23 1.57
 -23 11 8 -0.86 1.44
 -23 11 9 19.16 2.74
 -23 11 10 48.41 6.48
 -23 11 11 0.46 1.35
 -23 11 12 1.37 1.43
 -23 11 13 143.16 17.62
 -23 11 14 5.37 2.47
 -23 11 15 73.67 12.14
 -23 11 16 3.16 2.42
 -23 11 17 2.74 4.41
 -23 11 18 0.78 2.61
 -23 11 19 26.29 4.85
 -23 11 20 23.57 4.46
 -23 11 21 18.46 3.57
 -23 11 22 -0.4 9.47
 -23 11 23 244.55 37.52
 -23 11 24 3.64 5.14
 -23 11 25 27.84 5.85
 -23 11 26 349.11 50.49
 -23 11 27 87.36 17.1
 -23 11 28 -0.24 10.32
 -23 11 29 0.35 3.23
 -23 11 30 -1.98 4.93
 -23 11 31 23.54 5.64
 -23 11 32 45.11 10.23
 -23 11 33 96.17 24.76
 -23 11 35 9.85 2.84
 -23 11 36 14.61 4.13
 -23 11 37 4.19 2.57
 -23 11 38 14.52 4.25
 -23 11 39 1.98 3.65
 -23 11 40 12.89 4.15
 -23 11 42 3.96 5.22
 -23 13 1 -3.6 4.43
 -23 13 2 55.06 9.26
 -23 13 3 44.8 7.6
 -23 13 4 52.28 9.71
 -23 13 5 22.67 4.1
 -23 13 6 1.85 2.11
 -23 13 7 43.49 7.23
 -23 13 8 2.78 1.3
 -23 13 9 -1.27 6.19
 -23 13 10 4.06 2.08
 -23 13 11 11.96 2.66
 -23 13 12 1.57 2.62
 -23 13 13 1.32 3.3
 -23 13 14 21.92 5.37
 -23 13 15 28.71 7.38
 -23 13 16 16.73 5.43
 -23 13 17 73.76 14.31
 -23 13 18 38.87 7.63
 -23 13 19 107.23 19.27
 -23 13 20 24.59 5.31
 -23 13 21 0.89 1.79
 -23 13 22 71.81 16.37
 -23 13 23 48.05 11.23
 -23 13 24 5.74 2.06
 -23 13 25 1.11 6.58
 -23 13 26 -0.75 5.07
 -23 13 28 21.12 6.78
 -23 13 29 43.48 12.67
 -23 13 30 51.53 16.25
 -23 13 34 -2.86 3.54
 -23 13 35 1.41 1.67
 -23 13 36 1.71 1.83
 -23 13 37 2.37 5.06
 -23 15 1 14.17 3.9
 -23 15 2 16.44 4.22
 -23 15 3 28.72 8.19
 -23 15 4 23.99 6.37
 -23 15 5 35.35 9.27
 -23 15 6 0.91 3.09
 -23 15 7 10.72 3.58
 -23 15 8 11.43 4.04
 -23 15 9 25.08 7.24
 -23 15 10 8.33 7.53
 -23 15 11 104.97 22.91
 -23 15 12 11.41 6.73
 -23 15 13 40.09 9.77
 -23 15 14 37.13 8.88
 -23 15 15 159.17 38.74
 -23 15 16 17.82 4.51
 -23 15 17 5.77 2.47
 -23 15 18 0.88 4.14
 -23 15 19 21.96 6.25
 -23 15 20 9.53 3.76
 -23 15 21 1.5 4.26
 -23 15 22 -1.76 3.13
 -23 15 23 -1.06 6.07
 -23 15 24 7.53 5.45
 -23 15 25 18.5 5.94
 -23 15 26 17.29 5.36
 -23 15 27 32.42 10.54
 -23 15 28 3.5 2
 -23 15 32 1.42 2.39
 -23 17 1 2.56 1.52
 -23 17 2 0.61 1.32
 -23 17 3 3.17 1.68
 -23 17 4 -0.01 2.33
 -23 17 5 0.39 1.33
 -23 17 6 1.66 1.8
 -23 17 7 28.55 9.22
 -23 17 8 17.45 5.81
 -23 17 9 17.29 7.7
 -23 17 10 23.15 8.03
 -23 17 11 11.23 5.15
 -23 17 12 24.56 10.51
 -23 17 13 1.35 1.77
 -23 17 14 16.81 6.47
 -23 17 15 5.85 3.32
 -23 17 16 6.35 3.26
 -22 0 2 1818.63 49.23
 -22 0 4 1003.81 61.28
 -22 0 20 1871.79 46.96
 -22 0 22 485.22 30.59
 -22 0 24 72.56 6.82
 -22 0 26 354.43 26.59
 -22 0 30 1551.68 44.56
 -22 2 1 135.39 8.4
 -22 2 2 1254.82 40.89
 -22 2 3 999.3 38.99
 -22 2 4 236.78 15.7
 -22 2 5 825.85 39.16
 -22 2 6 834.63 39.54
 -22 2 7 167.79 10.6
 -22 2 8 383.01 20.61
 -22 2 9 17.95 1.73
 -22 2 10 -0.14 3.86
 -22 2 11 19.76 1.53
 -22 2 12 1.19 1.63
 -22 2 13 882.23 40.23
 -22 2 14 2.83 4.4
 -22 2 15 1739.54 44.97
 -22 2 16 82.78 7.31
 -22 2 17 88.42 7.06
 -22 2 18 172.6 11.78
 -22 2 19 2026.75 50.2
 -22 2 20 248.95 15.38
 -22 2 21 249.12 14.51
 -22 2 22 185.02 11.08
 -22 2 23 119.77 7.55
 -22 2 24 331.18 16.71
 -22 2 25 20.87 1.52
 -22 2 26 1032.28 24.91
 -22 2 27 13.43 1.21
 -22 2 28 171.49 13.65
 -22 2 29 626.29 28.37
 -22 2 30 19.53 2.53
 -22 2 31 246.57 19.66
 -22 2 32 0.47 1.06
 -22 2 33 4.29 2.02
 -22 2 34 61.39 7.28
 -22 2 35 19.4 2.48
 -22 2 36 -0.02 3.96
 -22 2 37 179.62 23.05
 -22 2 38 49.21 6.99
 -22 2 39 3.06 1.82
 -22 2 40 149.42 20.24
 -22 2 41 84.1 12.29
 -22 2 42 23.82 4.12
 -22 2 43 14.07 2.87
 -22 2 44 34.38 6.14
 -22 2 45 9.61 2.23
 -22 2 46 8.7 2.25
 -22 2 47 52.06 11.84
 -22 2 48 139.51 28.76
 -22 2 49 10.67 3.05
 -22 2 50 -0.32 2.85
 -22 2 51 4.22 2.03
 -22 2 52 1.87 3.74
 -22 2 53 -5.34 4.35
 -22 2 54 36.16 10.48
 -22 2 55 104.63 30.05
 -22 2 56 37.95 12.07
 -22 2 57 4.63 2.15
 -22 2 58 17.85 6.08
 -22 4 1 105.35 6.49
 -22 4 2 586.54 25.9
 -22 4 3 1476.01 35.75
 -22 4 4 235.66 15.43
 -22 4 5 306.83 19.16
 -22 4 6 267.21 16.06
 -22 4 7 377.9 20.93
 -22 4 8 2925.22 74.97
 -22 4 9 4522.28 108.21
 -22 4 10 2022.39 48.57
 -22 4 11 213.78 13.29
 -22 4 12 1775.05 46.98
 -22 4 13 167.09 10.07
 -22 4 14 4479.92 105.86
 -22 4 15 3018.8 72.47
 -22 4 16 7903.95 185.72
 -22 4 17 626.64 24.79
 -22 4 18 127.22 7.18
 -22 4 19 16.48 2.23
 -22 4 20 -0.29 2.02
 -22 4 21 545.7 25.57
 -22 4 22 274.01 16.31
 -22 4 23 7.69 0.74
 -22 4 24 7.11 0.76
 -22 4 25 905.47 24.29
 -22 4 26 530.19 27.66
 -22 4 27 184.15 14.95
 -22 4 28 874.9 24.27
 -22 4 29 213.73 17.78
 -22 4 30 197.71 17.32
 -22 4 31 170.67 17.39
 -22 4 32 3.82 1.37
 -22 4 33 275.9 24.5
 -22 4 34 3.16 1.08
 -22 4 35 343.32 29.67
 -22 4 36 2.7 1.31
 -22 4 37 18.28 2.46
 -22 4 38 1.33 0.72
 -22 4 39 15.8 2.73
 -22 4 40 163.92 23.35
 -22 4 41 12.18 2.23
 -22 4 42 2.94 1.69
 -22 4 43 4.77 1.24
 -22 4 44 200.42 35.63
 -22 4 46 1.89 3.72
 -22 4 47 14.65 3.13
 -22 4 48 3.42 5.08
 -22 4 49 55.57 13.83
 -22 4 50 15.93 5.37
 -22 4 51 4.07 4.6
 -22 4 52 85.14 22.73
 -22 4 53 5.89 2.93
 -22 4 54 1.88 1.8
 -22 4 55 22.18 6.99
 -22 4 56 5.77 2.26
 -22 4 57 -4.5 4.72
 -22 6 1 240.63 13.85
 -22 6 2 42.97 3
 -22 6 3 49.53 3.58
 -22 6 4 23.05 3.32
 -22 6 5 27.51 2.37
 -22 6 6 224.12 13.12
 -22 6 7 296.87 15.61
 -22 6 8 187.03 11.16
 -22 6 9 341.28 17.06
 -22 6 10 790.35 24.26
 -22 6 11 7810.2 184.29
 -22 6 12 175.46 10.81
 -22 6 13 7966.17 188.27
 -22 6 14 566.81 22.64
 -22 6 15 182.58 10.84
 -22 6 16 130.88 9.24
 -22 6 17 755.68 27.28
 -22 6 18 1.04 1.05
 -22 6 19 13.61 1.69
 -22 6 20 85.74 6.29
 -22 6 21 56.29 4.5
 -22 6 22 35.99 3.05
 -22 6 23 372.62 23.46
 -22 6 24 46.86 4.61
 -22 6 25 1414.62 34.25
 -22 6 26 81.81 8.11
 -22 6 27 83.59 8.58
 -22 6 28 1.16 1.13
 -22 6 29 1.79 1.74
 -22 6 30 4.91 0.74
 -22 6 31 1.75 1.44
 -22 6 32 7.43 1.17
 -22 6 33 6.09 1.53
 -22 6 34 78.74 11.22
 -22 6 35 7.07 1.16
 -22 6 36 33.42 4.89
 -22 6 37 16.47 2.65
 -22 6 38 12.86 2.08
 -22 6 39 97.74 14.31
 -22 6 40 35.58 6.07
 -22 6 41 15.85 2.96
 -22 6 42 53.97 10.08
 -22 6 43 23.77 5.19
 -22 6 44 61.83 12.3
 -22 6 45 4.27 1.56
 -22 6 46 17.81 4.75
 -22 6 47 18.97 4.8
 -22 6 48 12.57 3.25
 -22 6 49 25.24 8.2
 -22 6 50 43.47 12.3
 -22 6 52 10.09 3.68
 -22 6 53 -0.18 3.83
 -22 6 54 3.82 1.9
 -22 6 55 27.01 9.04
 -22 8 1 12.77 1.57
 -22 8 2 411.13 26.57
 -22 8 3 6.17 2
 -22 8 4 62.63 7.14
 -22 8 5 -0.99 3.41
 -22 8 6 142.7 14.95
 -22 8 7 981.66 36.89
 -22 8 8 434.15 29.22
 -22 8 9 149.67 15.77
 -22 8 10 199.67 19.87
 -22 8 11 72.53 7.43
 -22 8 12 82.45 7.76
 -22 8 13 179.27 15.5
 -22 8 14 6.42 0.93
 -22 8 15 24.97 3.08
 -22 8 16 242.23 19.68
 -22 8 17 104.65 11
 -22 8 18 26.03 3.37
 -22 8 19 0.23 1.73
 -22 8 20 24.63 3.01
 -22 8 21 324.17 28.34
 -22 8 22 15.17 1.99
 -22 8 23 -1.94 1.65
 -22 8 24 28.53 3.38
 -22 8 25 21.99 3.33
 -22 8 26 10.56 1.62
 -22 8 27 164.46 20.31
 -22 8 28 295.1 30.86
 -22 8 29 46.31 6.67
 -22 8 30 -2.79 5.55
 -22 8 31 4.22 1.76
 -22 8 32 12.93 1.95
 -22 8 33 2.39 2.04
 -22 8 34 -3.37 5.38
 -22 8 35 4.05 1.2
 -22 8 36 69.06 10.92
 -22 8 37 10.87 2.14
 -22 8 38 28.89 5.03
 -22 8 39 -0.86 3.23
 -22 8 40 78.8 14.02
 -22 8 41 13.31 2.88
 -22 8 42 3.39 1.77
 -22 8 43 30.78 6.35
 -22 8 44 68.21 15.31
 -22 8 45 20.23 5.26
 -22 8 46 5.61 2.19
 -22 8 47 94.14 25.64
 -22 8 48 14.14 4.73
 -22 8 49 0.06 2
 -22 8 50 3.63 1.74
 -22 8 51 18.19 6.13
 -22 8 52 11.57 4.29
 -22 10 1 65.46 9.53
 -22 10 2 209.04 28.95
 -22 10 3 69.53 11.35
 -22 10 4 300.01 32.49
 -22 10 5 124.34 18.9
 -22 10 6 1.4 2.62
 -22 10 7 42.8 4.95
 -22 10 8 -0.46 4.59
 -22 10 9 15.58 1.95
 -22 10 10 18.41 2.62
 -22 10 11 -0.39 2.95
 -22 10 12 27.16 3.44
 -22 10 13 156.62 20.42
 -22 10 14 15.76 2.22
 -22 10 15 125.18 15.77
 -22 10 16 14.76 2.44
 -22 10 17 39.65 6.18
 -22 10 18 57.86 9.1
 -22 10 19 9.44 1.51
 -22 10 20 0.66 1.3
 -22 10 21 30.67 4.4
 -22 10 22 12.77 2.26
 -22 10 23 3.33 1.79
 -22 10 24 182.39 23.75
 -22 10 25 9.71 2.9
 -22 10 26 335.95 43.69
 -22 10 27 0.81 4.14
 -22 10 28 21.4 4.06
 -22 10 29 1.89 1.83
 -22 10 30 15.3 3.37
 -22 10 31 5.3 2.13
 -22 10 32 81.85 16.16
 -22 10 33 101.25 23.24
 -22 10 34 5.15 6.18
 -22 10 35 9.78 5.2
 -22 10 36 49.67 11.76
 -22 10 37 83.72 19.27
 -22 10 38 11.11 3.3
 -22 10 39 -0.11 3.01
 -22 10 40 0.19 1.81
 -22 10 41 1.7 2.39
 -22 10 42 3.42 6.24
 -22 10 43 21.96 7.62
 -22 10 45 17.9 7.41
 -22 10 46 1.36 4.19
 -22 10 47 13 5.49
 -22 10 48 6.51 3.07
 -22 12 1 -0.76 6.34
 -22 12 2 232.42 28.54
 -22 12 3 98.59 13.94
 -22 12 4 81.96 14.44
 -22 12 5 35.61 5.35
 -22 12 6 133.19 18.24
 -22 12 7 6.08 2.27
 -22 12 8 46.81 6.81
 -22 12 9 6.02 1.97
 -22 12 10 29.89 4.68
 -22 12 11 55.04 8.5
 -22 12 12 2.5 1.65
 -22 12 13 2.17 0.86
 -22 12 14 53.63 9
 -22 12 15 10.29 5.35
 -22 12 16 107.43 19.45
 -22 12 17 5.55 3.86
 -22 12 18 13.19 2.85
 -22 12 19 5.94 3.82
 -22 12 20 28.03 5.79
 -22 12 21 38.21 7.83
 -22 12 22 200.72 35.95
 -22 12 23 120.79 23.6
 -22 12 24 0.44 1.4
 -22 12 25 15.79 4.33
 -22 12 26 -5.45 9.5
 -22 12 27 1.53 1.72
 -22 12 28 -2.06 3.93
 -22 12 29 15.23 4.21
 -22 12 30 21.04 5.66
 -22 12 31 29.98 7.59
 -22 12 32 51.13 15.15
 -22 12 33 3.02 2.57
 -22 12 34 6.26 3.06
 -22 12 35 35.27 11.1
 -22 12 36 -4.02 7.86
 -22 12 37 3.26 2.8
 -22 12 38 43.66 15.55
 -22 14 1 15.57 3.65
 -22 14 2 2.89 1.44
 -22 14 3 1.58 1.56
 -22 14 4 34.97 7.44
 -22 14 5 -0.31 12.35
 -22 14 6 58.57 10.63
 -22 14 7 7.46 3.67
 -22 14 8 79.06 20.45
 -22 14 9 25.19 5.94
 -22 14 10 3.21 1.96
 -22 14 11 50.79 10.81
 -22 14 12 3.89 3.84
 -22 14 13 19.31 4.49
 -22 14 14 0.83 1.72
 -22 14 15 3.44 2.2
 -22 14 16 13.97 4.41
 -22 14 17 1.62 3.69
 -22 14 18 1.36 4.67
 -22 14 19 31.21 8.3
 -22 14 20 65.91 16.37
 -22 14 21 0.79 3.51
 -22 14 22 7.53 3.56
 -22 14 23 7.42 2.54
 -22 14 24 14.71 4.46
 -22 14 25 42.52 11.4
 -22 14 26 2.72 7.79
 -22 14 27 55.9 18.56
 -22 14 28 6.95 3.04
 -22 14 29 -0.46 3.99
 -22 14 33 2.36 4.78
 -22 14 34 25.49 8.91
 -22 16 1 12.96 4.3
 -22 16 2 38.25 11.84
 -22 16 3 2.42 5.39
 -22 16 4 39.08 11.81
 -22 16 5 1.93 1.57
 -22 16 6 8.53 3.05
 -22 16 7 18.87 6.11
 -22 16 8 31.54 9.34
 -22 16 9 4.44 2.48
 -22 16 10 61.4 20.65
 -22 16 11 4.9 6.76
 -22 16 12 23.25 6.89
 -22 16 13 5.4 3.34
 -22 16 14 42.68 13.02
 -22 16 15 9.74 4.29
 -22 16 16 41.46 13.07
 -22 16 17 23.17 7.26
 -22 16 18 14.19 4.77
 -22 16 19 5.14 2.28
 -22 16 20 -1.71 8.15
 -22 16 21 2.59 3.64
 -22 16 22 16.96 5.69
 -22 16 23 3.02 3.6
 -22 16 24 33.21 11.29
 -21 1 1 45.14 3.08
 -21 1 2 1195.83 49.07
 -21 1 3 2.29 1.52
 -21 1 4 314.68 22.14
 -21 1 5 1849.83 58.03
 -21 1 6 1290.38 63.17
 -21 1 7 3391 83.51
 -21 1 8 659.38 44.16
 -21 1 9 6273.7 152.01
 -21 1 10 63.09 4.45
 -21 1 11 928.43 48.42
 -21 1 12 662.69 38.16
 -21 1 13 652.66 41.38
 -21 1 14 282.72 21.71
 -21 1 15 1647.94 48.23
 -21 1 16 344.07 25.2
 -21 1 17 780.4 40.54
 -21 1 18 367.45 26.45
 -21 1 19 1646.23 39.94
 -21 1 20 326.88 18.73
 -21 1 21 130.66 8.83
 -21 1 22 51.41 3.81
 -21 1 23 273 17.83
 -21 1 24 134.22 8.48
 -21 1 25 310.54 17.15
 -21 1 26 246.42 13.92
 -21 1 27 97.2 7.36
 -21 1 28 15.53 1.62
 -21 1 29 96.68 8.31
 -21 1 30 2.28 1.71
 -21 1 31 62.09 6.6
 -21 1 32 0.47 0.84
 -21 1 33 41.23 4.56
 -21 1 34 728.43 31.33
 -21 1 35 172.99 18.38
 -21 1 36 -2.62 4.56
 -21 1 37 6.18 2.87
 -21 1 38 1.23 3.7
 -21 1 39 19.09 2.71
 -21 1 40 -0.62 4.96
 -21 1 41 169.2 22.92
 -21 1 42 -0.68 3.43
 -21 1 43 121.69 21.32
 -21 1 44 135.13 23.66
 -21 1 45 1.87 2.43
 -21 1 46 133.68 29.65
 -21 1 47 4.62 1.91
 -21 1 48 27.69 6.72
 -21 1 49 1.3 1.62
 -21 1 50 7.91 4.94
 -21 1 51 26.98 7.31
 -21 1 52 6.19 3.62
 -21 1 53 26.67 7.4
 -21 1 54 1.41 3.98
 -21 1 55 -0.37 2.78
 -21 1 56 8.26 3.09
 -21 1 57 13.9 4.81
 -21 1 58 36.23 11.82
 -21 3 1 659.12 30.59
 -21 3 2 656.72 30.84
 -21 3 3 6.9 1.42
 -21 3 4 48.53 3.47
 -21 3 5 365.96 22.03
 -21 3 6 1238.73 38.14
 -21 3 7 4.13 2.78
 -21 3 8 19.57 2.73
 -21 3 9 111.43 7.38
 -21 3 10 465.66 24.9
 -21 3 11 941.51 35.99
 -21 3 12 248.47 15.07
 -21 3 13 222.4 15.69
 -21 3 14 437.19 26.87
 -21 3 15 295.86 20.03
 -21 3 16 397.2 27.63
 -21 3 17 406.86 25.28
 -21 3 18 26.88 3.47
 -21 3 19 182.87 12.63
 -21 3 20 4.38 1.53
 -21 3 21 196.51 11.46
 -21 3 22 583.12 25.9
 -21 3 23 9.42 2.55
 -21 3 24 112.11 8.27
 -21 3 25 336.68 20.29
 -21 3 26 30.71 2.66
 -21 3 27 58.51 5.32
 -21 3 28 350.02 23.38
 -21 3 29 208.48 16.84
 -21 3 30 516.47 31.16
 -21 3 31 73.37 7.24
 -21 3 32 95.76 9.58
 -21 3 33 2.55 0.68
 -21 3 34 155.13 15.69
 -21 3 35 8.58 1.16
 -21 3 36 64.21 7.74
 -21 3 37 31.86 4.58
 -21 3 38 199.34 24.14
 -21 3 39 48.88 7.12
 -21 3 40 13.6 2.29
 -21 3 41 168.86 23.28
 -21 3 42 112.86 17.31
 -21 3 43 19.64 3.65
 -21 3 44 33.68 7.12
 -21 3 45 206.81 32.9
 -21 3 46 1.1 2.8
 -21 3 47 2.04 5.75
 -21 3 48 -3.29 3.15
 -21 3 49 67.07 16.3
 -21 3 50 2.51 3.97
 -21 3 51 6.04 2.64
 -21 3 52 -2.28 4.51
 -21 3 53 23.18 6.65
 -21 3 54 45.44 13.79
 -21 3 55 47.14 14.76
 -21 3 56 83.33 26.1
 -21 3 57 37.44 12.82
 -21 3 58 38.96 15.45
 -21 5 1 385.68 19.17
 -21 5 2 707.39 26.12
 -21 5 3 529.43 24.3
 -21 5 4 225.45 12.7
 -21 5 5 67.12 4.57
 -21 5 6 30.37 2.21
 -21 5 7 103.43 6.85
 -21 5 8 55.4 3.76
 -21 5 9 8.25 2.33
 -21 5 10 2527.28 60.03
 -21 5 11 883.37 27.71
 -21 5 12 1113.3 26.43
 -21 5 13 827.5 26.3
 -21 5 14 45.73 2.92
 -21 5 15 1137.39 26.74
 -21 5 16 497.98 21.45
 -21 5 17 229.6 13.32
 -21 5 18 5.67 0.82
 -21 5 19 89.31 5.89
 -21 5 20 25.5 1.75
 -21 5 21 248.87 16.62
 -21 5 22 535.07 27.16
 -21 5 23 142.9 11.91
 -21 5 24 20.67 1.85
 -21 5 25 634.9 30.66
 -21 5 26 1035.15 25.04
 -21 5 27 17.92 1.92
 -21 5 28 0.76 0.89
 -21 5 29 74.22 7.55
 -21 5 30 14.28 1.82
 -21 5 31 28.49 3.33
 -21 5 32 50.36 5.8
 -21 5 33 25.35 3.13
 -21 5 34 144.49 16.26
 -21 5 35 3.93 2.31
 -21 5 36 1.28 1.69
 -21 5 37 27.56 3.87
 -21 5 38 -0.21 6.28
 -21 5 39 23.79 3.59
 -21 5 40 101.16 14.48
 -21 5 41 45.86 8.14
 -21 5 42 44.53 7.77
 -21 5 43 -4.24 3.53
 -21 5 44 91.48 16.73
 -21 5 45 2.31 1.22
 -21 5 46 8.69 2.53
 -21 5 47 26.98 6.57
 -21 5 48 4.7 3.32
 -21 5 49 22.89 8.67
 -21 5 50 107.55 27.79
 -21 5 51 113.86 29.84
 -21 5 52 11.24 3.97
 -21 5 53 13 4.25
 -21 5 54 6.4 2.78
 -21 5 55 10.46 5
 -21 5 56 1.5 1.32
 -21 7 1 357.8 20.23
 -21 7 2 515.3 23.99
 -21 7 3 554.52 25.95
 -21 7 4 418.75 24.71
 -21 7 5 12.81 1.17
 -21 7 6 249.74 17.75
 -21 7 7 422.25 26.83
 -21 7 8 20.65 2.09
 -21 7 9 79.86 6.74
 -21 7 10 16.39 2.43
 -21 7 11 3.93 0.71
 -21 7 12 37.18 3.07
 -21 7 13 4.19 0.56
 -21 7 14 253.64 16.2
 -21 7 15 301.19 18.4
 -21 7 16 180.45 12.71
 -21 7 17 785 27.99
 -21 7 18 94.02 8.41
 -21 7 19 673.85 30.06
 -21 7 20 2.31 0.59
 -21 7 21 53.97 5.73
 -21 7 22 8.31 1.92
 -21 7 23 58.38 6.48
 -21 7 24 61.08 5.96
 -21 7 25 1.66 2.13
 -21 7 26 80.68 8.18
 -21 7 27 1.21 1.52
 -21 7 28 0.71 0.82
 -21 7 29 2.3 1.68
 -21 7 30 409.7 32.82
 -21 7 31 105.66 12.54
 -21 7 32 210.55 25.22
 -21 7 33 0.94 0.58
 -21 7 34 -2.29 5.65
 -21 7 35 20.04 2.94
 -21 7 36 0.15 1.58
 -21 7 37 94.23 13.94
 -21 7 38 24.15 4.24
 -21 7 39 2.39 0.98
 -21 7 40 133.02 20.47
 -21 7 41 83.97 15.73
 -21 7 42 75.22 14.5
 -21 7 43 5.54 2.03
 -21 7 44 0.66 2.57
 -21 7 45 6.43 2.09
 -21 7 46 7.69 3.21
 -21 7 47 23.85 6.65
 -21 7 48 60.56 14.74
 -21 7 49 11.49 4.08
 -21 7 50 30.31 9.23
 -21 7 51 7.72 2.3
 -21 7 52 3.29 2.75
 -21 7 53 14.53 5.11
 -21 7 54 7.82 3.45
 -21 9 1 73.17 8.2
 -21 9 2 -0.12 4.03
 -21 9 3 45.5 5.74
 -21 9 4 739.64 32.93
 -21 9 5 228.01 24.11
 -21 9 6 6.64 1.59
 -21 9 7 244.86 22.41
 -21 9 8 1.54 0.8
 -21 9 9 -2.17 5.17
 -21 9 10 101.21 10.99
 -21 9 11 99.74 10.88
 -21 9 12 49.99 5.71
 -21 9 13 4.92 1.25
 -21 9 14 20.31 2.55
 -21 9 15 221.28 21.66
 -21 9 16 87 9.99
 -21 9 17 67.4 8.93
 -21 9 18 45.15 6.26
 -21 9 19 56.85 7.1
 -21 9 20 -0.43 3.19
 -21 9 21 219.7 24.11
 -21 9 22 121.8 14.79
 -21 9 23 5.81 2.1
 -21 9 24 3.84 1.03
 -21 9 25 5.15 1.63
 -21 9 26 22.68 4.47
 -21 9 27 28.98 6.34
 -21 9 28 8.05 3.18
 -21 9 29 81.65 13.91
 -21 9 30 4.99 1.97
 -21 9 31 0.36 2.56
 -21 9 32 3.12 1.15
 -21 9 34 110.73 20.2
 -21 9 35 11.18 2.75
 -21 9 36 87.36 18.15
 -21 9 37 103.46 21.36
 -21 9 38 111.07 23.38
 -21 9 39 34.08 7.87
 -21 9 40 41.7 10.08
 -21 9 41 0.85 3.87
 -21 9 42 12.42 7.2
 -21 9 43 -0.93 4.37
 -21 9 44 5.41 6.33
 -21 9 45 5.54 3.43
 -21 9 46 1.7 1.82
 -21 9 47 39.13 13.19
 -21 9 48 2.06 1.87
 -21 9 49 12.18 5.1
 -21 9 50 3.18 2.9
 -21 11 1 105.47 14.27
 -21 11 2 158.43 22.46
 -21 11 3 0.03 2.41
 -21 11 4 28.67 3.92
 -21 11 5 225.25 24.36
 -21 11 6 169.41 19.42
 -21 11 7 71.79 9.08
 -21 11 8 117.61 14.44
 -21 11 9 66.96 8.44
 -21 11 10 2.57 0.87
 -21 11 11 -0.8 2.36
 -21 11 12 11.55 2.28
 -21 11 13 57.24 8.19
 -21 11 14 57.95 8.65
 -21 11 15 51.81 8.61
 -21 11 16 3.12 2.73
 -21 11 17 6.4 2.84
 -21 11 18 92.32 15.41
 -21 11 19 12.71 3.36
 -21 11 20 158.54 22.24
 -21 11 21 349.35 40.57
 -21 11 22 95.09 19.08
 -21 11 23 133.78 20.2
 -21 11 24 5.5 3.09
 -21 11 25 219.19 31.32
 -21 11 26 1 3.7
 -21 11 27 1.16 3.31
 -21 11 28 10.91 2.74
 -21 11 29 0.73 3.27
 -21 11 30 31.43 7.19
 -21 11 31 13.94 3.48
 -21 11 32 17.57 5.03
 -21 11 33 50.11 14.01
 -21 11 34 109.3 24.22
 -21 11 35 73.23 17.7
 -21 11 36 13.17 3.68
 -21 11 37 125.57 30.39
 -21 11 38 -0.79 2.82
 -21 11 39 18.09 5.5
 -21 11 40 10.66 4.52
 -21 11 41 8.28 3.1
 -21 11 42 1.33 1.66
 -21 11 43 8.59 6.93
 -21 11 44 -1.01 5.74
 -21 11 45 3.02 1.89
 -21 11 47 5.43 4.4
 -21 13 1 10.29 2.3
 -21 13 2 5.78 1.68
 -21 13 3 0.72 1.53
 -21 13 4 4.82 3.26
 -21 13 5 164.23 26.42
 -21 13 6 4.61 3.27
 -21 13 7 3.05 1.9
 -21 13 8 55.66 9.09
 -21 13 9 116.16 17.68
 -21 13 10 21.59 4.72
 -21 13 11 15.55 2.99
 -21 13 12 6.07 2.08
 -21 13 13 1.23 2.03
 -21 13 14 -0.48 3.82
 -21 13 15 50.67 9.87
 -21 13 16 6.77 1.74
 -21 13 17 87.14 15.76
 -21 13 18 60.34 12.26
 -21 13 19 145.43 28.52
 -21 13 20 9.6 2.75
 -21 13 21 4.37 4.91
 -21 13 22 90.99 20.3
 -21 13 23 2.2 3.72
 -21 13 24 19.22 4.89
 -21 13 25 18.11 5.46
 -21 13 26 74.43 20.68
 -21 13 27 14.72 8.1
 -21 13 29 6.7 10.22
 -21 13 35 5.94 6.44
 -21 13 36 3.27 3.01
 -21 15 1 1.41 4.73
 -21 15 2 1.89 3.24
 -21 15 3 7.95 2.68
 -21 15 4 3.89 2.31
 -21 15 5 24.33 6.46
 -21 15 6 8.77 4.16
 -21 15 7 25.28 6.71
 -21 15 8 44.07 11.69
 -21 15 9 117.86 28.59
 -21 15 10 66.3 18.88
 -21 15 11 28.3 7.52
 -21 15 12 106.03 22.86
 -21 15 13 4.09 6.74
 -21 15 14 81.81 18.89
 -21 15 15 40.05 11.01
 -21 15 16 2.22 4.03
 -21 15 17 -4.68 3.81
 -21 15 18 10.22 5.39
 -21 15 19 82.71 20
 -21 15 20 6.62 2.41
 -21 15 21 6.34 2.18
 -21 15 22 44.78 12.09
 -21 15 23 23.24 7.06
 -21 15 24 17.86 5.84
 -21 15 25 24.65 7.07
 -21 15 26 2.19 1.56
 -21 15 27 0.97 3.75
 -21 15 28 7.91 3.63
 -21 15 29 5.65 2.67
 -21 15 30 26.7 10.63
 -21 15 31 -2.55 3.06
 -21 17 1 5.74 2.71
 -21 17 2 2.43 1.63
 -21 17 3 -1.93 3.1
 -21 17 4 7.21 2.82
 -21 17 5 -2.02 9.45
 -21 17 6 6.91 3
 -21 17 7 5.71 2.55
 -21 17 8 3.04 4.11
 -21 17 9 22.53 7.84
 -21 17 10 43.72 14.72
 -21 17 11 -1.85 4.15
 -21 17 12 2.49 1.79
 -21 17 13 1.76 1.89
 -21 17 14 38.81 13.23
 -21 17 15 4.51 2.15
 -21 17 16 5.98 4.83
 -21 17 17 -0.35 2.79
 -20 0 2 1417.15 76.35
 -20 0 8 28.9 2.82
 -20 0 20 18.58 2.09
 -20 0 22 4221.11 106.13
 -20 0 24 2091.9 51.34
 -20 0 26 46.37 11.44
 -20 0 28 3.71 1.56
 -20 0 30 1043.41 28.95
 -20 0 32 152.12 18.74
 -20 0 34 175.27 22.49
 -20 2 1 217.33 12.69
 -20 2 2 0.84 0.94
 -20 2 3 1803.5 48.88
 -20 2 4 629.38 35.18
 -20 2 5 945.45 45.84
 -20 2 6 71.26 4.52
 -20 2 7 393.25 23.03
 -20 2 8 266.1 16.07
 -20 2 9 41.14 3
 -20 2 10 267.96 18.88
 -20 2 11 545.5 33.8
 -20 2 12 20.64 3.03
 -20 2 13 19.03 2.8
 -20 2 14 1005.04 52.71
 -20 2 15 533.76 34.47
 -20 2 16 13.11 3.25
 -20 2 17 702.74 35.23
 -20 2 18 6405.17 167.23
 -20 2 19 9987.59 245.42
 -20 2 20 3331.14 80.7
 -20 2 21 177.53 10.34
 -20 2 22 714.72 25.91
 -20 2 23 1284.15 31.66
 -20 2 24 553.64 22.5
 -20 2 25 -0.15 4.05
 -20 2 26 7.22 1.51
 -20 2 27 330.35 21.66
 -20 2 28 49.03 4.33
 -20 2 29 127.82 11.87
 -20 2 30 154.23 13.27
 -20 2 31 207.4 17.32
 -20 2 32 558.61 29.65
 -20 2 33 615.28 30.46
 -20 2 34 303.28 27.16
 -20 2 35 3.94 1.1
 -20 2 36 47.45 6.21
 -20 2 37 60.99 8.04
 -20 2 38 14.16 3.07
 -20 2 39 39.48 5.63
 -20 2 40 5.83 2.74
 -20 2 41 22.43 3.81
 -20 2 42 23.53 4.05
 -20 2 43 13.97 2.75
 -20 2 44 87.23 16.63
 -20 2 45 57.67 13.31
 -20 2 46 129.34 25.32
 -20 2 47 11.7 2.9
 -20 2 48 5.39 5.4
 -20 2 49 19.64 5.98
 -20 2 50 7.77 3.25
 -20 2 51 7.27 5.61
 -20 2 52 4.96 2.96
 -20 2 53 5.93 2.35
 -20 2 54 8.33 3.5
 -20 2 55 86.97 25.3
 -20 2 56 1.55 1.51
 -20 2 57 7.68 6.07
 -20 2 58 4.53 2.47
 -20 4 1 457.37 24.05
 -20 4 2 148.33 9.61
 -20 4 3 4.26 2.12
 -20 4 4 1479.32 36.2
 -20 4 5 136.57 9.67
 -20 4 6 107.36 8.24
 -20 4 7 371.01 24.3
 -20 4 8 816.09 37.4
 -20 4 9 5.72 1.36
 -20 4 10 2049.85 49.64
 -20 4 11 1033.48 34.46
 -20 4 12 168.71 11.39
 -20 4 13 937.61 31.81
 -20 4 14 94.33 6.4
 -20 4 15 2529.89 60.12
 -20 4 16 979.53 28.42
 -20 4 17 1076.46 27.7
 -20 4 18 130.99 8.39
 -20 4 19 1146.97 29.39
 -20 4 20 113.06 6.81
 -20 4 21 43.7 3.29
 -20 4 22 274.29 17.2
 -20 4 23 174.74 13.04
 -20 4 24 3 0.39
 -20 4 25 0.9 1.54
 -20 4 26 8.1 1.61
 -20 4 27 412.39 23.85
 -20 4 28 160.52 13.63
 -20 4 29 9.38 1.38
 -20 4 30 435.07 30.5
 -20 4 31 1.03 0.69
 -20 4 32 111.45 11.39
 -20 4 33 101.78 10.94
 -20 4 34 4.71 1.91
 -20 4 35 105.74 12.05
 -20 4 36 47.75 5.99
 -20 4 37 70.91 9.02
 -20 4 38 13.81 2.67
 -20 4 39 2.32 2.65
 -20 4 40 6.28 3.79
 -20 4 41 147.76 24.55
 -20 4 42 12.39 2.76
 -20 4 43 52.27 9.01
 -20 4 44 18.29 3.81
 -20 4 45 18.95 3.99
 -20 4 46 89.26 17.72
 -20 4 47 6.87 7.45
 -20 4 48 128.6 27.71
 -20 4 49 42.8 11.74
 -20 4 50 30.91 8.12
 -20 4 51 89.33 23.55
 -20 4 52 22.74 7.76
 -20 4 53 -2.85 3.58
 -20 4 54 10.31 3.5
 -20 4 55 2.51 1.87
 -20 4 56 13.85 5.08
 -20 6 1 1588.58 38.14
 -20 6 2 43.51 4.66
 -20 6 3 -0.9 3.49
 -20 6 4 757.51 26.42
 -20 6 5 133.27 8.74
 -20 6 6 18.59 1.85
 -20 6 7 549.11 24.32
 -20 6 8 37.66 2.81
 -20 6 9 0.21 1.26
 -20 6 10 21.75 1.75
 -20 6 11 8.57 1
 -20 6 12 105.85 6.87
 -20 6 13 152.47 9.1
 -20 6 14 53.82 3.52
 -20 6 15 13.6 1.03
 -20 6 16 320.03 18.45
 -20 6 17 48.02 3.66
 -20 6 18 -1.02 4.2
 -20 6 19 139.23 9.41
 -20 6 20 -1.39 2.66
 -20 6 21 12.49 1.22
 -20 6 22 271.39 18.63
 -20 6 23 90.73 7.61
 -20 6 24 1.24 1.23
 -20 6 25 101.46 9.52
 -20 6 26 7.53 1.38
 -20 6 27 2.17 1.23
 -20 6 28 12.43 2.07
 -20 6 29 10.65 2.03
 -20 6 30 20.43 2.51
 -20 6 31 2.86 1.58
 -20 6 32 2.32 0.7
 -20 6 33 500.68 35.53
 -20 6 34 4.27 2.99
 -20 6 35 0.43 1.16
 -20 6 36 0.91 1.5
 -20 6 37 45.1 6.64
 -20 6 38 129.98 17.93
 -20 6 39 49.06 7.64
 -20 6 40 23.36 4.06
 -20 6 41 36.81 6.38
 -20 6 42 1.66 3.31
 -20 6 43 223.39 36.29
 -20 6 44 51.73 10.53
 -20 6 45 29.68 6.3
 -20 6 46 31.03 8.99
 -20 6 47 129.76 26.97
 -20 6 48 27.52 8.3
 -20 6 49 81.27 25.4
 -20 6 50 13.99 4.1
 -20 6 51 -7.46 5.31
 -20 6 52 37.81 12.26
 -20 6 53 44.35 14.14
 -20 6 54 1.46 2.44
 -20 6 55 -1.63 3.23
 -20 8 1 164.6 15.18
 -20 8 2 0.39 1.69
 -20 8 3 8.62 2.41
 -20 8 4 107.83 11.48
 -20 8 5 26.55 3.05
 -20 8 6 60.07 6.72
 -20 8 7 13.35 1.62
 -20 8 8 772.85 30.42
 -20 8 9 1.09 1.86
 -20 8 10 94 9.14
 -20 8 11 53.13 5.41
 -20 8 12 29 3.08
 -20 8 13 64.56 6.69
 -20 8 14 102.29 10.27
 -20 8 15 64.44 6.78
 -20 8 16 1574.17 38.76
 -20 8 17 403.18 32.67
 -20 8 18 185.93 19.95
 -20 8 19 0.21 2.2
 -20 8 20 6.53 1.62
 -20 8 21 160.77 16.6
 -20 8 22 184.97 17.61
 -20 8 23 58.78 6.4
 -20 8 24 46.13 5.89
 -20 8 25 20.14 3.08
 -20 8 26 183.52 26.66
 -20 8 27 49.32 7.52
 -20 8 28 252.37 30.98
 -20 8 29 20.14 3.43
 -20 8 30 631.99 37.94
 -20 8 31 2.21 0.74
 -20 8 32 3.51 2.37
 -20 8 33 73.23 10.36
 -20 8 34 -0.34 2.53
 -20 8 35 62.34 9.66
 -20 8 36 38.31 6.05
 -20 8 37 10.93 2.11
 -20 8 38 1.22 1.29
 -20 8 39 11.13 2.2
 -20 8 40 6.04 2.27
 -20 8 41 158.13 26.77
 -20 8 42 2.78 2.51
 -20 8 43 50.44 10.92
 -20 8 44 4 3.4
 -20 8 45 9.32 2.68
 -20 8 46 15.56 5.43
 -20 8 47 2.95 1.79
 -20 8 48 9 2.89
 -20 8 49 7.63 2.65
 -20 8 50 8.12 3.06
 -20 8 51 2.61 3.93
 -20 8 52 44.59 15.11
 -20 10 1 57.44 7.32
 -20 10 2 14.44 2.26
 -20 10 3 266.17 29.56
 -20 10 4 26.62 3.38
 -20 10 5 5.18 0.98
 -20 10 6 1.77 1.67
 -20 10 7 2.48 0.84
 -20 10 8 5.75 1.04
 -20 10 9 -1.15 1.56
 -20 10 10 198.82 20.93
 -20 10 11 18.79 2.55
 -20 10 12 1.01 1.67
 -20 10 13 35.37 4.74
 -20 10 14 12.24 2.28
 -20 10 15 18.67 2.74
 -20 10 16 3.85 2.77
 -20 10 17 1.74 1.22
 -20 10 18 0.75 2.08
 -20 10 19 220.73 28.11
 -20 10 20 47.42 6.98
 -20 10 21 41.84 7.82
 -20 10 22 152.74 19.62
 -20 10 23 15.42 2.59
 -20 10 24 18.35 3.38
 -20 10 25 154.24 21.67
 -20 10 26 1.1 1.25
 -20 10 27 4.81 1.39
 -20 10 28 161.37 26.74
 -20 10 29 2.02 4.41
 -20 10 30 37.87 7.52
 -20 10 31 19.09 4.21
 -20 10 32 47.03 11.69
 -20 10 33 145.55 31.84
 -20 10 34 14.31 4.14
 -20 10 35 2.45 1.34
 -20 10 36 4.18 1.81
 -20 10 37 4.02 1.59
 -20 10 38 1.57 3.16
 -20 10 39 22.06 5.93
 -20 10 40 2.82 3.7
 -20 10 41 52.11 16.37
 -20 10 42 -0.52 3.66
 -20 10 43 18.87 6.9
 -20 10 45 1.99 3.06
 -20 10 46 40.26 14.83
 -20 10 48 1.45 4.08
 -20 12 1 -1.01 1.58
 -20 12 2 12.68 2.03
 -20 12 3 2.81 1.72
 -20 12 4 82.96 11.83
 -20 12 5 33.68 4.98
 -20 12 6 7.76 2.08
 -20 12 7 2.67 2.67
 -20 12 8 329.94 34.91
 -20 12 9 40.63 5.98
 -20 12 10 5.12 1.55
 -20 12 11 60.11 8.67
 -20 12 12 14.77 2.56
 -20 12 13 11.21 2.01
 -20 12 14 18.26 3.14
 -20 12 15 76.42 13.51
 -20 12 16 114.78 20
 -20 12 17 21.97 4.33
 -20 12 18 24.97 4.86
 -20 12 19 -0.4 9.18
 -20 12 20 181.31 27.89
 -20 12 21 240.67 34
 -20 12 22 239.74 45.97
 -20 12 23 44.78 10.81
 -20 12 24 60.94 11.49
 -20 12 25 10.41 2.46
 -20 12 26 25.47 5.9
 -20 12 27 23.13 6.37
 -20 12 28 50.91 11.21
 -20 12 29 101.02 22.11
 -20 12 30 -4 4.59
 -20 12 31 5.31 2.97
 -20 12 32 36.01 10.94
 -20 12 33 7.31 6.31
 -20 12 34 0.57 1.5
 -20 12 35 0.79 4.65
 -20 12 36 6.17 2.16
 -20 12 37 0.11 2.14
 -20 12 40 4.79 4
 -20 12 41 9.56 3.86
 -20 12 45 -2.85 5.24
 -20 14 1 92.36 18.09
 -20 14 2 15.11 4.42
 -20 14 3 96.62 20.07
 -20 14 4 12.4 9.45
 -20 14 5 167.15 30.42
 -20 14 6 0.36 4.29
 -20 14 7 140.66 25.31
 -20 14 8 190.56 32.01
 -20 14 9 83.01 18.5
 -20 14 10 50.12 9.82
 -20 14 11 11.89 4.75
 -20 14 12 39.3 7.94
 -20 14 13 15.5 4.31
 -20 14 14 11.24 2.98
 -20 14 15 8.31 4.98
 -20 14 16 88.55 18.41
 -20 14 17 60.64 12.33
 -20 14 18 24.68 5.62
 -20 14 19 172.16 34.17
 -20 14 20 7.91 4.03
 -20 14 21 46.22 10.4
 -20 14 22 23.77 6.34
 -20 14 23 14.67 4.2
 -20 14 24 3.78 5.59
 -20 14 25 11.65 6.46
 -20 14 26 4.72 2.39
 -20 14 27 13.55 5.12
 -20 14 28 24.89 8.67
 -20 14 33 12.35 5.32
 -20 16 2 17.01 5.63
 -20 16 3 10.21 5.79
 -20 16 4 76.74 21.56
 -20 16 5 22.68 6.96
 -20 16 6 12.62 4.85
 -20 16 7 24.53 7.49
 -20 16 8 6.21 4.34
 -20 16 9 29.75 9
 -20 16 10 10.52 3.8
 -20 16 11 30.48 8.97
 -20 16 12 32.28 9.95
 -20 16 14 76.9 22.68
 -20 16 15 8.02 2.92
 -20 16 16 3.5 4.93
 -20 16 17 -6.86 9.92
 -20 16 18 13.86 4.79
 -20 16 19 -1.47 7.08
 -20 16 20 6.23 3.12
 -20 16 21 4.42 3.74
 -20 16 22 12.65 4.6
 -20 16 23 1.66 1.7
 -20 16 24 -0.35 5.91
 -20 16 25 8.89 4.03
 -20 16 26 0.52 1.45
 -19 1 1 0.82 1.56
 -19 1 2 87.86 6.3
 -19 1 3 2660.8 66.88
 -19 1 4 100.23 7.69
 -19 1 5 31.25 2.63
 -19 1 6 227.22 16.74
 -19 1 7 1262.65 73.82
 -19 1 8 2232.29 76.29
 -19 1 9 1270.18 65.37
 -19 1 10 96.35 9.07
 -19 1 11 45.35 3.75
 -19 1 12 1433.25 59.36
 -19 1 13 62.29 5.41
 -19 1 14 269.25 21.02
 -19 1 15 104.23 8.59
 -19 1 16 285.9 21.85
 -19 1 17 176.23 16.34
 -19 1 18 5.73 1.29
 -19 1 19 2.01 0.86
 -19 1 20 20.21 3.23
 -19 1 21 338.98 19.13
 -19 1 22 1467.11 35.18
 -19 1 23 933.6 26.4
 -19 1 24 49.32 3.32
 -19 1 25 2154.56 50.65
 -19 1 26 215.19 12.82
 -19 1 27 150.08 10.8
 -19 1 28 0.59 0.69
 -19 1 29 495.99 27.03
 -19 1 30 3.46 1.1
 -19 1 31 366.44 27.14
 -19 1 32 8.11 1.13
 -19 1 33 63.52 7.23
 -19 1 34 219.79 21.26
 -19 1 35 5.44 1.68
 -19 1 36 8.89 2.78
 -19 1 37 84.42 10.19
 -19 1 38 18.07 2.81
 -19 1 39 216.87 25.7
 -19 1 40 342.79 35.85
 -19 1 41 27.52 5.14
 -19 1 42 67.71 11.89
 -19 1 43 2.36 1.21
 -19 1 44 -2.08 4.68
 -19 1 45 16.63 4.25
 -19 1 46 2.7 6.57
 -19 1 47 1.02 2.97
 -19 1 48 -3.17 3.03
 -19 1 49 2.73 1.71
 -19 1 50 4.07 2.36
 -19 1 51 46.83 11.99
 -19 1 52 1.8 2.39
 -19 1 53 16.9 5.44
 -19 1 54 0.35 4.3
 -19 1 55 34.61 10.54
 -19 1 56 6 2.3
 -19 1 57 11.29 4.05
 -19 1 58 5.37 2.28
 -19 3 1 242.71 14.56
 -19 3 2 2247.07 53.84
 -19 3 3 3032.24 72.7
 -19 3 4 500.9 27.28
 -19 3 5 799.21 37.16
 -19 3 6 2325.3 57.2
 -19 3 7 47.43 3.73
 -19 3 8 677.84 33.63
 -19 3 9 615.59 31.09
 -19 3 10 1850.66 44.37
 -19 3 11 368.95 22.49
 -19 3 12 66.33 5.07
 -19 3 13 663.42 35.79
 -19 3 14 9.48 1.33
 -19 3 15 1947.67 48.94
 -19 3 16 57.02 5.13
 -19 3 17 192.59 15.58
 -19 3 18 278.61 19.02
 -19 3 19 1085.97 29.47
 -19 3 20 772.2 27.42
 -19 3 21 0.49 1.97
 -19 3 22 6.14 0.95
 -19 3 23 1134.37 26.8
 -19 3 24 49.82 3.34
 -19 3 25 634.46 25.32
 -19 3 26 170.46 12.39
 -19 3 27 19.01 2.12
 -19 3 28 350.64 23.28
 -19 3 29 7.47 0.98
 -19 3 30 48.7 4.84
 -19 3 31 24.06 2.54
 -19 3 32 106.99 10.34
 -19 3 33 10.9 1.35
 -19 3 34 81.87 8.77
 -19 3 35 59.11 6.78
 -19 3 36 47.85 6.2
 -19 3 37 172.06 20.69
 -19 3 38 6.48 1.35
 -19 3 39 15.42 2.61
 -19 3 40 46.69 7.69
 -19 3 41 19.56 3.29
 -19 3 42 46.25 7.86
 -19 3 43 27.71 5.29
 -19 3 44 15.76 4.01
 -19 3 45 34.18 7.48
 -19 3 46 97.84 20.07
 -19 3 47 22.05 5.32
 -19 3 48 42.24 10.34
 -19 3 49 6.41 2.25
 -19 3 50 13.62 3.62
 -19 3 51 1.29 4.33
 -19 3 52 18.85 5.88
 -19 3 53 10.22 3.71
 -19 3 54 4.88 2.82
 -19 3 55 -6.46 4.97
 -19 3 56 -2.55 4.79
 -19 3 57 4.64 2.27
 -19 3 58 4.49 3.43
 -19 5 1 18.65 2.1
 -19 5 2 397.46 19.77
 -19 5 3 1824.1 43.36
 -19 5 4 117 7.41
 -19 5 5 217.56 12.21
 -19 5 6 126.19 8.6
 -19 5 7 831.86 30.54
 -19 5 8 1458.97 36.53
 -19 5 9 0.08 0.9
 -19 5 10 436.02 22.81
 -19 5 11 428.84 21.54
 -19 5 12 124 7.81
 -19 5 13 574.34 24.03
 -19 5 14 8 1.06
 -19 5 15 14.07 0.91
 -19 5 16 61.54 3.81
 -19 5 17 96.56 5.62
 -19 5 18 323.65 16.52
 -19 5 19 615.62 24.1
 -19 5 20 838.37 25.81
 -19 5 21 2.18 1.12
 -19 5 22 30.65 2.78
 -19 5 23 5.15 0.86
 -19 5 24 14.15 1.29
 -19 5 25 416.29 25.73
 -19 5 26 14.62 1.43
 -19 5 27 26.64 2.92
 -19 5 28 37.96 3.83
 -19 5 29 86.64 9.22
 -19 5 30 1.15 1.15
 -19 5 31 171.61 16.53
 -19 5 32 70.88 7.78
 -19 5 33 92.21 10.5
 -19 5 34 124.74 14.33
 -19 5 35 19.94 2.62
 -19 5 36 353.04 35.87
 -19 5 37 111.82 14.09
 -19 5 38 44.41 6.3
 -19 5 39 -1.26 5.16
 -19 5 40 9.97 1.93
 -19 5 41 114.45 18.09
 -19 5 42 9.14 3.45
 -19 5 43 22.18 4.54
 -19 5 44 87.39 16.47
 -19 5 45 85.07 16.67
 -19 5 46 26.36 5.97
 -19 5 47 11.52 4.01
 -19 5 48 24.54 6.2
 -19 5 49 70.92 16.35
 -19 5 50 -0.9 4.02
 -19 5 51 0.13 1.43
 -19 5 52 2.21 1.46
 -19 5 53 2.84 3.16
 -19 5 54 2.15 1.73
 -19 5 55 10.96 4.24
 -19 7 1 62.65 4.63
 -19 7 2 398.92 22.7
 -19 7 3 91 7.38
 -19 7 4 4.8 2.69
 -19 7 5 221.56 17.48
 -19 7 6 63.86 5.83
 -19 7 7 296.12 21.26
 -19 7 8 268.39 20.06
 -19 7 9 1.84 1.76
 -19 7 10 5.15 0.97
 -19 7 11 100.2 8.19
 -19 7 12 686.05 25.44
 -19 7 13 32.29 3.48
 -19 7 14 449.15 23.08
 -19 7 15 171.4 11.75
 -19 7 16 95.17 7.69
 -19 7 17 728.37 29
 -19 7 18 411.32 27.66
 -19 7 19 1.51 0.35
 -19 7 20 5.8 0.81
 -19 7 21 0.3 1.68
 -19 7 22 92.13 8.03
 -19 7 23 523.93 28.04
 -19 7 24 576.22 26.87
 -19 7 25 89.3 8.6
 -19 7 26 197.44 18.55
 -19 7 27 14.9 1.73
 -19 7 28 188.31 18.75
 -19 7 29 82.2 9.33
 -19 7 30 67.66 8.06
 -19 7 31 5.58 1.78
 -19 7 32 63.87 8.32
 -19 7 33 52.58 7.74
 -19 7 34 40.78 5.78
 -19 7 35 17.57 2.8
 -19 7 36 -2.93 3.1
 -19 7 37 150.31 20.63
 -19 7 38 5.83 3.33
 -19 7 39 3.92 1.39
 -19 7 40 -3.99 3.5
 -19 7 41 1.52 1.63
 -19 7 42 23.7 5.75
 -19 7 43 397.56 63.36
 -19 7 44 3.43 2.23
 -19 7 45 34.43 9.04
 -19 7 46 2.61 2.2
 -19 7 47 -2.99 7.61
 -19 7 48 53.84 17.83
 -19 7 49 5.61 2.23
 -19 7 50 -2.53 6.17
 -19 7 51 1.93 1.28
 -19 7 52 45.96 13.08
 -19 7 53 23.03 7.72
 -19 7 54 -0.19 4.95
 -19 9 1 31.13 4.02
 -19 9 2 83.93 9.03
 -19 9 3 85.3 9.07
 -19 9 4 7.73 1.48
 -19 9 5 30.74 3.94
 -19 9 6 219.89 20.14
 -19 9 7 380.83 26.54
 -19 9 8 -2.29 1.9
 -19 9 9 67.7 7.42
 -19 9 10 -1.18 0.93
 -19 9 11 37.61 4.28
 -19 9 12 54.91 7.97
 -19 9 13 137.72 14.39
 -19 9 14 14.39 2.04
 -19 9 15 406.03 31.1
 -19 9 16 5.23 2.76
 -19 9 17 41.05 5.58
 -19 9 18 20.18 2.9
 -19 9 19 502.72 39.12
 -19 9 20 340.1 30.61
 -19 9 21 330.07 30.92
 -19 9 22 367.57 33.34
 -19 9 23 0.45 1.54
 -19 9 24 158.05 19.44
 -19 9 25 1.91 2.64
 -19 9 26 35.46 5.96
 -19 9 27 21.88 3.81
 -19 9 28 586.15 47.73
 -19 9 29 116.8 18.94
 -19 9 30 6.7 1.54
 -19 9 31 8.21 1.96
 -19 9 32 16.99 5.77
 -19 9 33 381.72 58.5
 -19 9 34 5.06 3.32
 -19 9 35 48.11 9.71
 -19 9 36 79.39 16.41
 -19 9 37 25.85 5.79
 -19 9 38 32.21 8.66
 -19 9 39 51.67 12.14
 -19 9 40 3.38 2.01
 -19 9 41 47.15 11.86
 -19 9 42 11.41 3.34
 -19 9 43 36.06 9.99
 -19 9 44 30 8.55
 -19 9 45 -0.1 3.39
 -19 9 46 -1.09 2.98
 -19 9 47 17.91 6.56
 -19 9 49 6.18 2.97
 -19 9 50 3.1 2.96
 -19 11 1 181.4 20.19
 -19 11 2 13.3 2.23
 -19 11 3 144.37 18.42
 -19 11 4 54.07 6.77
 -19 11 5 19.98 2.68
 -19 11 6 20.13 2.64
 -19 11 7 3.88 1.24
 -19 11 8 151.56 17.44
 -19 11 9 73.14 9.09
 -19 11 10 93.94 11.75
 -19 11 11 11.01 2.69
 -19 11 12 18.14 2.74
 -19 11 13 54.05 7.69
 -19 11 14 12.15 2.55
 -19 11 15 30.76 5.39
 -19 11 16 33.41 5.76
 -19 11 17 60.39 9.87
 -19 11 18 122.71 19.27
 -19 11 19 -1.79 2.21
 -19 11 20 53.98 8.22
 -19 11 21 88 13.18
 -19 11 22 3.83 2.58
 -19 11 23 28.63 5.12
 -19 11 24 51.57 8.38
 -19 11 25 24.51 4.37
 -19 11 26 10.59 2.42
 -19 11 27 33.22 6.92
 -19 11 28 210.33 36.42
 -19 11 29 13.72 10.27
 -19 11 30 56.95 12.21
 -19 11 31 16.96 3.96
 -19 11 32 31.36 8.26
 -19 11 34 9.88 3.88
 -19 11 35 3.46 1.55
 -19 11 36 20.34 6.35
 -19 11 37 10.02 3.03
 -19 11 38 7.83 3.18
 -19 11 39 51.17 16.7
 -19 11 40 4.29 2.19
 -19 11 41 4.49 6.06
 -19 11 42 3.79 2.06
 -19 11 43 6.58 2.65
 -19 11 44 3.8 2.51
 -19 11 46 3.17 1.86
 -19 13 1 57.13 9.35
 -19 13 2 0.55 2.16
 -19 13 3 0.9 2.43
 -19 13 4 22.77 3.67
 -19 13 5 64.1 10.17
 -19 13 6 5.56 1.82
 -19 13 7 -2.8 6.8
 -19 13 8 54.23 8.76
 -19 13 9 7.77 2.81
 -19 13 10 27.08 5.19
 -19 13 11 25.93 5.48
 -19 13 12 42.27 11.29
 -19 13 13 300.3 42.64
 -19 13 14 34.57 6.24
 -19 13 15 137.95 23.31
 -19 13 16 1.37 2.05
 -19 13 17 8.84 4.19
 -19 13 18 0.12 2
 -19 13 19 44.59 9.21
 -19 13 20 4.28 1.52
 -19 13 21 41.64 8.35
 -19 13 22 36.61 7.61
 -19 13 23 16.51 3.92
 -19 13 24 4.18 2.59
 -19 13 25 1.69 2.41
 -19 13 26 55.62 13.44
 -19 13 27 42.01 10.28
 -19 13 28 0.04 3.38
 -19 13 29 -0.29 6.93
 -19 13 31 69.14 21.37
 -19 13 33 9.4 3.15
 -19 13 34 -1.97 5.5
 -19 13 35 13.56 4.58
 -19 13 36 1.22 2.07
 -19 13 38 -0.54 2.48
 -19 13 42 0.75 2.16
 -19 15 1 3.3 4.07
 -19 15 2 6.45 4.74
 -19 15 3 9.1 3.37
 -19 15 4 16.45 6.76
 -19 15 5 42.47 11.08
 -19 15 6 3.29 2.71
 -19 15 7 2.95 1.67
 -19 15 8 4.14 3.07
 -19 15 9 8.84 9.27
 -19 15 10 110.81 26.23
 -19 15 11 119.72 29.11
 -19 15 12 10.44 4.95
 -19 15 13 9.68 5.58
 -19 15 14 0.21 1.34
 -19 15 15 11.9 3.38
 -19 15 16 1.42 2.35
 -19 15 17 -0.03 2.74
 -19 15 18 9.3 3.88
 -19 15 19 45.4 14.53
 -19 15 20 12.05 4.04
 -19 15 21 38.48 10.13
 -19 15 22 8.17 3.62
 -19 15 23 2.65 4.09
 -19 15 24 0.33 3.36
 -19 15 25 11.48 3.86
 -19 15 26 5.74 3.4
 -19 15 27 26.61 9.79
 -19 15 28 2.26 4.66
 -19 15 29 0.16 1.42
 -19 15 30 0.36 1.37
 -19 15 31 3.84 3.45
 -19 17 1 -1.44 4.24
 -19 17 2 -0.2 2.69
 -19 17 3 1.06 1.41
 -19 17 4 7.88 2.91
 -19 17 5 8.21 4.73
 -19 17 6 24.53 8.43
 -19 17 7 6.11 5.36
 -19 17 8 1.73 2.97
 -19 17 9 11.02 5.07
 -19 17 10 -0 4.54
 -19 17 11 -0.09 4.86
 -19 17 12 1.18 3.25
 -19 17 13 4.68 2.19
 -19 17 14 2.89 3.33
 -19 17 15 22.43 8.41
 -19 17 16 2.24 1.91
 -19 17 17 8.1 3.64
 -18 0 2 1709.53 104.3
 -18 0 22 1277.79 34.99
 -18 0 24 425.67 26.09
 -18 0 26 541.36 32.08
 -18 0 28 442.28 30.2
 -18 0 30 130.11 15.55
 -18 0 32 1078.51 27.95
 -18 2 1 0.46 0.62
 -18 2 2 321.33 17.5
 -18 2 3 124.23 7.53
 -18 2 4 154.7 9.86
 -18 2 5 113.39 6.98
 -18 2 6 1588.67 63.16
 -18 2 7 37.43 2.55
 -18 2 8 3015.91 73.07
 -18 2 9 440.08 29.82
 -18 2 10 70.22 6.03
 -18 2 11 1148.01 60.55
 -18 2 12 0.74 2.25
 -18 2 13 2943.84 73.83
 -18 2 14 2053.3 51.68
 -18 2 15 840.68 45.84
 -18 2 16 2502.75 85.63
 -18 2 17 2770.41 69.56
 -18 2 18 2127.92 53.53
 -18 2 19 2182.92 53.71
 -18 2 20 2.41 3.32
 -18 2 21 610.21 25.9
 -18 2 22 13.47 1.26
 -18 2 23 80.58 4.68
 -18 2 24 1334.54 31.41
 -18 2 25 705.76 24.01
 -18 2 26 21.22 3.24
 -18 2 27 382.18 22.02
 -18 2 28 663.1 26.59
 -18 2 29 0.03 2.02
 -18 2 30 1013.51 24.56
 -18 2 31 99.77 9.36
 -18 2 32 9.06 1.02
 -18 2 33 137.6 14.31
 -18 2 34 6.22 0.88
 -18 2 35 24.51 3.11
 -18 2 36 22.45 3.09
 -18 2 37 0.3 1.85
 -18 2 38 21.12 3.29
 -18 2 39 117.45 15.86
 -18 2 40 -0.59 3.28
 -18 2 41 14.39 2.6
 -18 2 42 7.88 2.24
 -18 2 43 10.52 3.36
 -18 2 44 69.77 15.64
 -18 2 45 129.89 24.16
 -18 2 46 -0.2 6.02
 -18 2 47 41.82 9.24
 -18 2 48 48.85 11.29
 -18 2 49 -0.25 4.08
 -18 2 50 4.88 1.83
 -18 2 51 53.15 13.97
 -18 2 52 2.44 2.81
 -18 2 53 6.63 2.79
 -18 2 54 16.36 5.08
 -18 2 55 73.9 25.62
 -18 2 56 15.44 5.53
 -18 2 57 0.64 1.32
 -18 2 58 5.59 2.96
 -18 4 1 347.65 18.73
 -18 4 2 605.05 29.34
 -18 4 3 142.11 9.77
 -18 4 4 1196.67 38.18
 -18 4 5 72.74 5.67
 -18 4 6 124.85 9.25
 -18 4 7 104.33 7.85
 -18 4 8 342.2 22.57
 -18 4 9 26.98 3.34
 -18 4 10 948.87 39.95
 -18 4 11 369.37 23.63
 -18 4 12 1150.84 37.06
 -18 4 13 5098.57 124.21
 -18 4 14 1416.11 34.3
 -18 4 15 1118.52 32.05
 -18 4 16 1742.32 42.21
 -18 4 17 110.85 7.08
 -18 4 18 1944.01 46.35
 -18 4 19 59.33 3.94
 -18 4 20 44.21 3.17
 -18 4 21 721.11 24.96
 -18 4 22 74.13 5.61
 -18 4 23 -0.09 2.37
 -18 4 24 47.71 4.49
 -18 4 25 30.74 2.68
 -18 4 26 4.61 1.09
 -18 4 27 3.85 0.82
 -18 4 28 34.58 3.32
 -18 4 29 7.25 0.84
 -18 4 30 7.95 1.07
 -18 4 31 40.57 4.34
 -18 4 32 120.89 12.33
 -18 4 33 -3.46 2.64
 -18 4 34 12.18 1.58
 -18 4 35 70.77 8.48
 -18 4 36 131.06 15.01
 -18 4 37 156.92 18.41
 -18 4 38 267.92 31.24
 -18 4 39 97.34 15.68
 -18 4 40 18.91 3.51
 -18 4 41 1.28 2.74
 -18 4 42 34.14 6.73
 -18 4 43 15.57 2.74
 -18 4 44 3.68 1.22
 -18 4 45 11.1 4.35
 -18 4 46 0.22 1.48
 -18 4 47 -1.58 6.12
 -18 4 48 53.7 13.33
 -18 4 49 5.51 2.71
 -18 4 50 1.55 3.72
 -18 4 51 6.29 3.39
 -18 4 52 37.23 10.24
 -18 4 53 5.51 3.37
 -18 4 54 1.68 1.61
 -18 4 55 4.04 4.37
 -18 4 56 -3.18 3.43
 -18 4 57 2.46 1.96
 -18 6 1 78.37 4.56
 -18 6 2 -0.02 4.7
 -18 6 3 375.03 19.69
 -18 6 4 371.88 19.55
 -18 6 5 72.75 4.73
 -18 6 6 66.31 4.61
 -18 6 7 69.65 4.76
 -18 6 8 34.78 3.19
 -18 6 9 3478.28 82.2
 -18 6 10 226.32 13.08
 -18 6 11 1379.99 32.6
 -18 6 12 178.85 10.26
 -18 6 13 1037.34 24.57
 -18 6 14 31.37 2.24
 -18 6 15 49.88 3.34
 -18 6 16 398.97 21.89
 -18 6 17 378.51 19.44
 -18 6 18 163.57 10.97
 -18 6 19 38.53 3.03
 -18 6 20 36.52 3.01
 -18 6 21 168.55 12.49
 -18 6 22 -1.94 0.76
 -18 6 23 67.82 5.74
 -18 6 24 57.42 5.48
 -18 6 25 303.54 22.85
 -18 6 26 89.12 8.6
 -18 6 27 269.4 24.11
 -18 6 28 285.82 25.8
 -18 6 29 31.58 5.01
 -18 6 30 8.85 1.46
 -18 6 31 125.23 13.43
 -18 6 32 77.62 9.38
 -18 6 33 50.46 6.25
 -18 6 34 75.18 9.63
 -18 6 35 391.68 35.44
 -18 6 36 1 1.21
 -18 6 37 -0.29 3.51
 -18 6 38 209.72 26.92
 -18 6 39 33.98 5.13
 -18 6 40 3.36 1.92
 -18 6 41 -2.56 2.64
 -18 6 42 7.03 2.58
 -18 6 43 16.03 3.25
 -18 6 44 9.44 3.23
 -18 6 45 18.4 4.29
 -18 6 46 32.79 8.19
 -18 6 47 0.13 2.48
 -18 6 48 11.09 3.47
 -18 6 49 8.97 4.85
 -18 6 50 22.82 6.83
 -18 6 51 0.64 2.35
 -18 6 52 0.89 1.63
 -18 6 53 10.31 4.53
 -18 6 54 0.96 1.4
 -18 6 55 5.2 3.37
 -18 8 1 157.85 14.09
 -18 8 2 1.71 1.49
 -18 8 3 101.69 9.6
 -18 8 4 2.84 0.4
 -18 8 5 35.49 3.24
 -18 8 6 143.81 14.64
 -18 8 7 88.52 10.84
 -18 8 8 63.49 6.18
 -18 8 9 21.63 2.26
 -18 8 10 787.05 30.07
 -18 8 11 5.45 1.67
 -18 8 12 100.78 9.46
 -18 8 13 950.48 23.3
 -18 8 14 209.02 18.44
 -18 8 15 288.2 23.48
 -18 8 16 401.17 31.65
 -18 8 17 31.49 3.79
 -18 8 18 13.49 1.81
 -18 8 19 36.95 4.68
 -18 8 20 4.64 1.91
 -18 8 21 26.76 3.29
 -18 8 22 144.41 15.08
 -18 8 23 28.38 3.41
 -18 8 24 1.22 1.35
 -18 8 25 130.85 16.85
 -18 8 27 5.26 1.29
 -18 8 28 423.19 33.96
 -18 8 29 172.26 19.61
 -18 8 30 1.22 1.13
 -18 8 31 24.2 4.01
 -18 8 32 -0.92 4.53
 -18 8 33 108.07 16.08
 -18 8 34 44.89 7.41
 -18 8 35 5.18 1.78
 -18 8 36 55.78 10.36
 -18 8 37 1.1 2.59
 -18 8 38 1.46 2.71
 -18 8 39 -4.91 3.35
 -18 8 40 0.97 2.82
 -18 8 41 8.53 3.89
 -18 8 42 74.43 17.05
 -18 8 43 14.17 3.36
 -18 8 44 -1.29 5.39
 -18 8 45 19.75 4.74
 -18 8 46 1.76 1.35
 -18 8 47 20.99 6.42
 -18 8 48 8.75 2.81
 -18 8 49 0.86 2.79
 -18 8 50 2.35 1.82
 -18 8 51 5.68 4.26
 -18 8 52 -1.72 3.29
 -18 10 1 404.75 32.84
 -18 10 2 137.55 14.07
 -18 10 3 52.5 5.95
 -18 10 4 4.9 0.84
 -18 10 5 98.47 11.28
 -18 10 6 21.14 2.81
 -18 10 7 116.03 12.03
 -18 10 8 23.74 2.72
 -18 10 9 21.21 3.29
 -18 10 10 18.6 2.31
 -18 10 11 2.36 0.58
 -18 10 12 -2.47 2.25
 -18 10 13 377.86 32.42
 -18 10 14 -1.33 1.89
 -18 10 15 23.4 3.73
 -18 10 16 2.88 1.87
 -18 10 17 11.21 1.91
 -18 10 18 54.14 8.14
 -18 10 19 109.15 15.8
 -18 10 20 9.16 1.62
 -18 10 21 251.79 29.02
 -18 10 22 0.26 1.98
 -18 10 23 5.26 1.46
 -18 10 24 14.02 5.01
 -18 10 25 -2.07 7.15
 -18 10 26 34.32 6.17
 -18 10 27 79.05 13.59
 -18 10 28 81.62 14.59
 -18 10 29 11.49 3.37
 -18 10 30 4.07 2.93
 -18 10 31 0.25 2.37
 -18 10 32 10.75 2.95
 -18 10 33 6.43 2.49
 -18 10 34 1.99 1.49
 -18 10 35 92.64 19.88
 -18 10 36 6.28 1.96
 -18 10 37 0.03 2.39
 -18 10 38 0.31 1.97
 -18 10 39 19.45 5.93
 -18 10 40 -1.2 3.15
 -18 10 41 -1.02 4.85
 -18 10 43 32.42 10.33
 -18 10 44 -1.18 5.65
 -18 10 46 3.88 4.92
 -18 10 48 -1.52 3.34
 -18 12 1 48.28 7.88
 -18 12 2 9.6 1.46
 -18 12 3 27.87 4.22
 -18 12 4 2.75 1.64
 -18 12 5 14.3 2.18
 -18 12 6 7.35 2.48
 -18 12 7 2.98 1.24
 -18 12 8 35.06 5.27
 -18 12 9 76.35 10.69
 -18 12 10 213.01 25.66
 -18 12 11 120 16.01
 -18 12 12 4.11 1.64
 -18 12 13 -4.05 2.44
 -18 12 14 -3.37 12.4
 -18 12 15 0.09 2.17
 -18 12 16 21.27 4.37
 -18 12 17 34.02 6.58
 -18 12 18 61.13 11.47
 -18 12 19 49.36 8.31
 -18 12 20 95.53 15.94
 -18 12 21 7.58 2.31
 -18 12 22 -0.75 5.43
 -18 12 23 -4.22 3
 -18 12 24 52.12 9.14
 -18 12 25 3.94 2.94
 -18 12 26 80.99 16.76
 -18 12 27 124 25.74
 -18 12 28 6.02 2.66
 -18 12 29 -3.27 12.13
 -18 12 30 4.99 2.11
 -18 12 31 2.61 1.98
 -18 12 32 83.61 23.83
 -18 12 33 27.63 7.85
 -18 12 34 -4.96 3.8
 -18 12 35 39.28 10.74
 -18 12 36 28.79 9
 -18 12 37 1.07 2
 -18 12 38 2.75 3.91
 -18 12 39 11.37 4.34
 -18 12 40 9.61 3.83
 -18 12 41 4.87 2.56
 -18 12 42 28.09 10.06
 -18 12 43 23.99 9.82
 -18 12 44 6.99 4.96
 -18 14 1 3.79 1.61
 -18 14 2 66.34 13.94
 -18 14 3 22.13 5.27
 -18 14 4 29.8 6.95
 -18 14 5 16.52 3.96
 -18 14 6 72.54 18.23
 -18 14 7 3.58 4.52
 -18 14 8 1.62 2.76
 -18 14 9 1.73 4.11
 -18 14 10 -0.77 7.66
 -18 14 11 3.24 2.16
 -18 14 12 0.37 1.59
 -18 14 13 0.22 1.73
 -18 14 14 28.08 6.05
 -18 14 15 38.96 8.72
 -18 14 16 128.11 24.67
 -18 14 17 68.31 13.5
 -18 14 18 2.94 1.43
 -18 14 19 -2.42 4.19
 -18 14 20 -0.64 9.6
 -18 14 21 12.86 3.26
 -18 14 22 8.21 2.44
 -18 14 23 0.64 2.89
 -18 14 24 17.86 4.88
 -18 14 25 96.32 24.7
 -18 14 26 -3.72 8.05
 -18 14 27 -1.28 6.16
 -18 14 28 2.11 2.67
 -18 14 29 -2.39 3.35
 -18 14 30 14.96 5.45
 -18 14 32 8.52 5.52
 -18 16 1 1.51 4.53
 -18 16 2 61.25 16.8
 -18 16 3 -2.14 3.07
 -18 16 4 4.84 2.23
 -18 16 5 4.04 1.97
 -18 16 6 2.52 3.1
 -18 16 7 1.72 3.22
 -18 16 8 12.99 4.1
 -18 16 9 16.24 5.99
 -18 16 10 6.71 4.68
 -18 16 11 24.93 8.82
 -18 16 12 10.14 3.56
 -18 16 13 23.02 7.15
 -18 16 14 0.69 5.1
 -18 16 15 0.52 2.21
 -18 16 16 2.38 1.74
 -18 16 17 3.21 1.84
 -18 16 18 8.28 3.22
 -18 16 20 16.94 6.59
 -18 16 21 9.58 3.91
 -18 16 22 7.83 3.93
 -18 16 23 2.99 2.32
 -18 16 24 15.89 5.55
 -18 16 25 2 1.68
 -18 16 26 -3.36 3.59
 -17 1 1 2.15 0.79
 -17 1 2 1057.22 65.82
 -17 1 3 1357.56 74.3
 -17 1 4 76.78 5.9
 -17 1 5 2460.59 106.74
 -17 1 6 1520.12 88.46
 -17 1 7 15064.46 365.18
 -17 1 8 7610.65 184.45
 -17 1 9 1100.55 67.63
 -17 1 10 201.24 15.33
 -17 1 11 1580.93 75.89
 -17 1 12 1543.78 65.46
 -17 1 13 32.63 3.32
 -17 1 14 314.39 24.18
 -17 1 15 1006.67 49.4
 -17 1 16 3.72 4.26
 -17 1 17 1272.68 47.24
 -17 1 18 144.36 11.97
 -17 1 19 1.14 2.32
 -17 1 20 550.15 33.58
 -17 1 21 596.23 27.27
 -17 1 22 85.77 5.7
 -17 1 23 22.23 1.95
 -17 1 24 199.59 11.82
 -17 1 25 783.49 24.61
 -17 1 26 67.85 4.67
 -17 1 27 30.25 2.24
 -17 1 28 88.54 6.55
 -17 1 29 284.93 20.37
 -17 1 30 160.42 14.43
 -17 1 31 3.83 2.3
 -17 1 32 340.03 26.57
 -17 1 33 3.17 1.45
 -17 1 34 58.94 6.83
 -17 1 35 236.82 23.5
 -17 1 36 92.91 11.1
 -17 1 37 39.18 5.18
 -17 1 38 27.29 4.99
 -17 1 39 4.8 1.79
 -17 1 40 201.77 28.21
 -17 1 41 82.41 15.82
 -17 1 42 91.69 15.99
 -17 1 43 161.13 26.81
 -17 1 44 65.67 13.05
 -17 1 45 1.04 2.65
 -17 1 46 245.81 42.52
 -17 1 47 4.57 4.39
 -17 1 48 50.79 11.94
 -17 1 49 33.07 8.18
 -17 1 50 14.46 5.61
 -17 1 51 3.91 5.31
 -17 1 52 8.54 4.13
 -17 1 53 10.54 3.3
 -17 1 54 0.55 1.7
 -17 1 55 -0.77 3.83
 -17 1 56 14.5 5.75
 -17 1 57 23.01 8.05
 -17 1 58 45.18 15.66
 -17 3 1 264.28 15.85
 -17 3 2 1065.71 45.72
 -17 3 3 4889.26 117.2
 -17 3 4 7000.39 166.55
 -17 3 5 952.73 47.21
 -17 3 6 1121.27 51.09
 -17 3 7 27 1.94
 -17 3 8 69.63 5.38
 -17 3 9 13.74 2.07
 -17 3 10 608.29 31.96
 -17 3 11 149.72 11.62
 -17 3 12 4.4 1.37
 -17 3 13 368.12 26.95
 -17 3 14 1219.59 45.38
 -17 3 15 201.36 16.1
 -17 3 16 24.21 3.92
 -17 3 17 2109.18 59.52
 -17 3 18 12.82 5.81
 -17 3 19 -1.86 3.73
 -17 3 20 73.46 5.36
 -17 3 21 28.13 2.26
 -17 3 22 331.88 17.35
 -17 3 23 200.28 11.97
 -17 3 24 1.55 1.22
 -17 3 25 25.66 1.92
 -17 3 26 604.03 26.27
 -17 3 27 2.06 1.01
 -17 3 28 340.46 22.9
 -17 3 29 20.09 1.99
 -17 3 30 12.7 1.32
 -17 3 31 57.22 5.7
 -17 3 32 53.75 5.58
 -17 3 33 128.32 12.82
 -17 3 34 52.95 5.95
 -17 3 35 16.34 2.5
 -17 3 36 24.12 3.36
 -17 3 37 86.48 11.44
 -17 3 38 -0.64 3.79
 -17 3 39 10.37 1.84
 -17 3 40 72.14 10.96
 -17 3 41 5.92 1.62
 -17 3 42 14.09 2.5
 -17 3 43 270.16 37.45
 -17 3 44 0.01 1.98
 -17 3 45 1.9 2.69
 -17 3 46 7.26 2.1
 -17 3 47 3.68 2.42
 -17 3 48 50.63 12.13
 -17 3 49 1.65 2.04
 -17 3 50 36.73 9.75
 -17 3 51 -2.8 3.26
 -17 3 52 9.17 4.35
 -17 3 53 25.31 7.37
 -17 3 54 3.81 1.91
 -17 3 55 -1.83 4.96
 -17 3 56 4.42 2.2
 -17 5 1 477.34 21.52
 -17 5 2 93.75 5.9
 -17 5 3 13.42 1.74
 -17 5 4 80.22 5.49
 -17 5 5 2.72 2.02
 -17 5 6 801.56 35.51
 -17 5 7 681.68 34.38
 -17 5 8 58.47 6.42
 -17 5 9 205.02 13.68
 -17 5 10 5.19 1.78
 -17 5 11 -1.18 5.42
 -17 5 12 70.32 4.89
 -17 5 13 180.59 10.43
 -17 5 14 142.32 8.18
 -17 5 15 262.97 14.5
 -17 5 16 18.3 1.3
 -17 5 17 70.1 4.34
 -17 5 18 336.37 16.64
 -17 5 19 -0.37 4.32
 -17 5 20 618.33 26.36
 -17 5 21 99 7.25
 -17 5 22 192.61 13.45
 -17 5 23 775.39 25.62
 -17 5 24 151.07 12.35
 -17 5 25 198.63 15.77
 -17 5 26 23.75 2.56
 -17 5 27 2.86 2.62
 -17 5 28 219.53 20.11
 -17 5 29 1.12 1.14
 -17 5 30 441.6 29.5
 -17 5 31 26.89 3.08
 -17 5 32 11.42 1.4
 -17 5 33 129.79 14.42
 -17 5 34 12.1 1.96
 -17 5 35 10.82 1.56
 -17 5 36 61.56 8.04
 -17 5 37 3.31 0.9
 -17 5 38 68.02 9.28
 -17 5 39 15.17 2.48
 -17 5 40 50.45 8.01
 -17 5 41 50.7 8.94
 -17 5 42 28.78 5.42
 -17 5 43 6.05 2.7
 -17 5 44 0.13 2.58
 -17 5 45 33.06 6.62
 -17 5 46 15.76 4.59
 -17 5 47 5.99 1.97
 -17 5 48 3.39 4.14
 -17 5 49 4.97 3.36
 -17 5 50 1.2 2.91
 -17 5 51 4 2.17
 -17 5 54 3.75 4.06
 -17 5 55 0.94 3.42
 -17 5 56 7.23 3.32
 -17 7 1 441.32 21
 -17 7 2 212.68 12.81
 -17 7 3 32.91 2.78
 -17 7 4 401.73 20.03
 -17 7 5 20.41 3.49
 -17 7 6 164.52 10.72
 -17 7 7 339.6 25.47
 -17 7 8 67.51 6.01
 -17 7 9 2.18 1.8
 -17 7 10 575.52 26.17
 -17 7 11 708.94 26.75
 -17 7 12 118.52 8.82
 -17 7 13 670.27 25.25
 -17 7 14 1013.73 24.43
 -17 7 15 179.09 12.03
 -17 7 16 1151 34.13
 -17 7 17 44.14 4.27
 -17 7 18 249.53 22.58
 -17 7 19 348.86 25.39
 -17 7 20 126.34 12.19
 -17 7 21 59.01 5.24
 -17 7 22 70.63 5.95
 -17 7 23 -0.28 2.84
 -17 7 24 6.24 0.73
 -17 7 25 4.1 2.24
 -17 7 26 41.22 4.48
 -17 7 27 -2.85 1.3
 -17 7 28 305.87 26.51
 -17 7 29 6.51 1.41
 -17 7 30 86.78 11.06
 -17 7 31 26.42 3.88
 -17 7 32 7.43 1.22
 -17 7 33 1.32 1.77
 -17 7 34 137.58 17.67
 -17 7 35 1.11 1.9
 -17 7 36 86.8 14.04
 -17 7 37 4.21 1.32
 -17 7 38 4.01 2.14
 -17 7 39 16.93 3.51
 -17 7 40 71.08 13.24
 -17 7 41 35.2 7.9
 -17 7 42 2.23 1.42
 -17 7 43 63.41 14.75
 -17 7 44 59.3 14.3
 -17 7 45 18.67 4.92
 -17 7 46 36.76 9.79
 -17 7 48 2.47 3.29
 -17 7 49 5.91 6.79
 -17 7 50 4.87 2.23
 -17 7 51 2.95 3.18
 -17 7 52 0.7 1.16
 -17 7 53 -1.25 2.71
 -17 9 1 123.89 13.9
 -17 9 2 103.42 10.8
 -17 9 3 1397.97 34.46
 -17 9 4 44.19 4.85
 -17 9 5 288.18 22.06
 -17 9 6 210.29 17.71
 -17 9 7 183.13 17.41
 -17 9 8 46.74 5.09
 -17 9 9 1.09 2.05
 -17 9 10 38.47 5.51
 -17 9 11 326.78 26.44
 -17 9 12 44.8 5.05
 -17 9 13 168.25 16.91
 -17 9 14 130.73 13.71
 -17 9 15 414.8 31.46
 -17 9 16 107.29 13.24
 -17 9 17 30.99 4.29
 -17 9 18 451.97 36.82
 -17 9 19 467.5 37.98
 -17 9 20 3.1 3.38
 -17 9 21 391.98 33.34
 -17 9 22 0.8 1.3
 -17 9 23 520.16 37.62
 -17 9 24 212.8 24.23
 -17 9 25 148.07 19.03
 -17 9 26 10.06 3.05
 -17 9 27 265.47 33.85
 -17 9 28 151.28 26.14
 -17 9 29 8.4 2.06
 -17 9 30 23.63 4.51
 -17 9 32 0.41 2.26
 -17 9 34 34.95 6.78
 -17 9 35 18.49 3.92
 -17 9 36 46.78 8.73
 -17 9 37 66.1 12.78
 -17 9 38 85.38 17.11
 -17 9 39 288.5 53.06
 -17 9 40 92.74 21.77
 -17 9 41 2.67 2.46
 -17 9 42 12.15 4.67
 -17 9 43 33.16 9.09
 -17 9 44 2.71 2.06
 -17 9 45 11.08 4.06
 -17 9 46 -4.89 4.34
 -17 9 47 2.82 2.08
 -17 9 48 0.17 3.5
 -17 9 49 0.02 1.59
 -17 9 50 0.28 2.94
 -17 11 1 11.58 2.27
 -17 11 2 32.44 4.13
 -17 11 3 0.41 1.26
 -17 11 4 279.16 24.75
 -17 11 5 62.38 7.95
 -17 11 6 31.48 4.01
 -17 11 7 59.84 7.56
 -17 11 8 -1.18 4.63
 -17 11 9 228.4 23.86
 -17 11 10 178.4 21.69
 -17 11 11 61.64 8.29
 -17 11 12 30.42 4.3
 -17 11 13 9.84 4.06
 -17 11 14 2.32 1.98
 -17 11 15 11.29 2.15
 -17 11 16 22.45 4.05
 -17 11 17 145.8 21.51
 -17 11 18 292.02 37.5
 -17 11 19 916.46 30.62
 -17 11 20 -0.77 9.12
 -17 11 21 78.67 11.92
 -17 11 22 45.89 7.66
 -17 11 23 68.35 10.62
 -17 11 24 -0.04 7.49
 -17 11 25 72.81 11.57
 -17 11 26 82.72 15.6
 -17 11 27 0.79 2.45
 -17 11 28 48.22 10.1
 -17 11 29 107.12 24.38
 -17 11 30 67.79 14.5
 -17 11 31 3.41 2.97
 -17 11 32 22.53 6.74
 -17 11 33 31.83 9.11
 -17 11 34 65.29 15.29
 -17 11 35 173.19 37.48
 -17 11 36 111.8 26.39
 -17 11 37 9.11 3.32
 -17 11 38 -5.92 5.96
 -17 11 39 7.91 7.07
 -17 11 40 -1.63 6.34
 -17 11 41 1.17 1.79
 -17 11 42 16.68 6.08
 -17 11 43 1.28 4.39
 -17 11 44 2.94 4.12
 -17 11 45 -0.79 4.93
 -17 11 46 28.97 11.19
 -17 13 1 19.4 3.61
 -17 13 2 196.48 29.18
 -17 13 3 157.56 22.42
 -17 13 4 6.25 4.6
 -17 13 5 21.36 3.69
 -17 13 6 18.94 3.23
 -17 13 7 87.3 13.24
 -17 13 8 8.99 4.34
 -17 13 9 -1.77 4.37
 -17 13 10 22.71 4.27
 -17 13 11 9.01 2.93
 -17 13 12 23.74 4.94
 -17 13 13 6.05 3.21
 -17 13 14 284.23 40.93
 -17 13 15 287.49 45.64
 -17 13 16 44.43 9.71
 -17 13 17 10.05 2.62
 -17 13 18 3.96 4.47
 -17 13 19 1.54 1.43
 -17 13 20 8.71 2.41
 -17 13 21 5.1 1.48
 -17 13 22 10.93 2.58
 -17 13 23 83.39 17.14
 -17 13 24 71.81 14.79
 -17 13 25 35.27 8.86
 -17 13 26 29.3 7.39
 -17 13 27 7.45 2.49
 -17 13 28 13.02 3.69
 -17 13 29 13.43 4.67
 -17 13 30 37.71 11.61
 -17 13 31 109.05 31.36
 -17 13 32 11.91 4.08
 -17 13 33 13.64 4.39
 -17 13 34 8.71 3.36
 -17 13 35 4.11 3.37
 -17 13 36 -2.48 5.41
 -17 13 37 -0.94 6.54
 -17 13 38 2.53 1.67
 -17 13 39 -1.27 3.62
 -17 13 40 6.93 3.12
 -17 13 41 5.73 2.73
 -17 13 42 6.63 4.84
 -17 15 1 18.96 5.12
 -17 15 2 15.02 4.84
 -17 15 3 5.61 2.4
 -17 15 4 41.23 10.78
 -17 15 5 36.22 9.05
 -17 15 6 8.63 2.87
 -17 15 7 -2.62 6.07
 -17 15 8 4.21 2
 -17 15 9 5.15 3.13
 -17 15 10 65.15 16.68
 -17 15 11 28.82 7.98
 -17 15 12 30.48 8.19
 -17 15 13 15.18 4.73
 -17 15 14 0.15 2.38
 -17 15 15 14.3 3.9
 -17 15 16 6.16 2.47
 -17 15 17 6.46 2.45
 -17 15 18 2.53 1.62
 -17 15 19 19.76 5.2
 -17 15 20 11.32 3.19
 -17 15 21 14.42 4.18
 -17 15 22 4.77 2.61
 -17 15 23 2.2 2.53
 -17 15 25 40.06 11.64
 -17 15 26 23.32 7.55
 -17 15 27 2.33 2.78
 -17 15 28 7.99 3.24
 -17 17 1 8.11 3.81
 -17 17 2 0.63 2.96
 -17 17 3 -0.67 6.6
 -17 17 4 0.71 1.96
 -17 17 5 8.42 5.04
 -17 17 6 9.4 3.54
 -17 17 7 5.2 2.58
 -17 17 8 4.02 2.63
 -17 17 9 11.51 5.22
 -17 17 10 41.04 13.39
 -17 17 11 3.64 1.86
 -17 17 12 6.34 2.53
 -17 17 13 9.43 3.36
 -17 17 14 10.1 5.68
 -17 17 15 15.58 5.62
 -17 17 16 -1.92 5.79
 -17 17 17 3.26 2.02
 -17 17 18 10.64 4.35
 -16 0 2 1781.56 121.69
 -16 0 6 2400.84 178.84
 -16 0 22 23227.56 583.03
 -16 0 24 256.6 20.41
 -16 0 26 268.75 21.92
 -16 0 28 393.68 28.81
 -16 0 30 -0.04 2.14
 -16 0 32 428.27 37.69
 -16 0 34 1017.36 26.32
 -16 0 36 288.6 35.34
 -16 2 1 36.37 2.91
 -16 2 2 5.68 0.73
 -16 2 3 12.81 2.2
 -16 2 4 1198.99 59.13
 -16 2 5 330.27 20.91
 -16 2 6 11.52 1.26
 -16 2 7 2410.28 90.88
 -16 2 8 118.7 8.17
 -16 2 9 218.86 16.23
 -16 2 10 1050.76 65.65
 -16 2 11 46.91 4.71
 -16 2 12 107.7 9.18
 -16 2 13 201.73 16.17
 -16 2 14 63.08 5.44
 -16 2 15 1378.96 57.32
 -16 2 16 1159.5 48.51
 -16 2 17 678.25 39.75
 -16 2 18 4399 110.68
 -16 2 19 1951.43 53.94
 -16 2 20 97.65 7.39
 -16 2 21 356.11 19.16
 -16 2 22 687.13 24.81
 -16 2 23 26.57 1.69
 -16 2 24 1093.97 26.35
 -16 2 25 3553.48 83.54
 -16 2 26 1467.54 36.42
 -16 2 27 65.4 4.83
 -16 2 28 26.27 2.12
 -16 2 29 153.13 12.01
 -16 2 30 2.37 0.63
 -16 2 31 248.75 19.79
 -16 2 32 274.14 21.98
 -16 2 33 92.47 12.98
 -16 2 34 90.02 11.4
 -16 2 35 5.94 2.49
 -16 2 36 290.94 28.74
 -16 2 37 451.83 37.14
 -16 2 38 11.13 3.25
 -16 2 39 5.07 1.86
 -16 2 40 0.01 1.92
 -16 2 41 17.3 2.87
 -16 2 42 290.13 47.44
 -16 2 43 98.66 17.76
 -16 2 44 19.8 4.36
 -16 2 45 39.39 8.25
 -16 2 46 5.1 2.03
 -16 2 47 1.51 3.11
 -16 2 48 27.41 6.79
 -16 2 49 117.43 26.78
 -16 2 50 11.15 3.07
 -16 2 51 52.16 13.95
 -16 2 52 2.23 3.69
 -16 2 53 54.69 15.38
 -16 2 54 -1.88 4.22
 -16 2 55 20.77 6.66
 -16 2 56 24.01 8.32
 -16 2 57 1.2 3.54
 -16 4 1 297.05 16.49
 -16 4 2 41.19 2.68
 -16 4 3 681.74 31.23
 -16 4 4 1650.88 42.87
 -16 4 5 1312.51 47.17
 -16 4 6 17.3 2.99
 -16 4 7 864.95 42.9
 -16 4 8 541.11 32.5
 -16 4 9 176.44 13.35
 -16 4 10 3692.65 90.84
 -16 4 11 1122.03 41.83
 -16 4 12 104.33 7.88
 -16 4 13 3.29 2.24
 -16 4 14 656.17 37.14
 -16 4 15 31.16 4.79
 -16 4 16 1053.43 31.97
 -16 4 17 623.95 29.41
 -16 4 18 1501.28 36
 -16 4 19 382.8 22.23
 -16 4 20 150.15 10.16
 -16 4 21 244.84 13.32
 -16 4 22 -0.23 5.21
 -16 4 23 262.53 17.82
 -16 4 24 357.2 22.44
 -16 4 25 210.31 14.44
 -16 4 26 4.85 1.41
 -16 4 27 6.77 1.71
 -16 4 28 166.93 14.04
 -16 4 29 110.12 12.31
 -16 4 30 62.8 6.36
 -16 4 31 283.31 23.04
 -16 4 32 512.81 31.48
 -16 4 33 24.43 2.82
 -16 4 34 23.33 2.87
 -16 4 35 4.24 1.33
 -16 4 36 11.23 1.56
 -16 4 37 87.74 13.39
 -16 4 38 106.05 14.62
 -16 4 39 7 2.74
 -16 4 40 76.05 11.96
 -16 4 41 109.92 17.53
 -16 4 42 111.28 18.48
 -16 4 43 4.85 3.01
 -16 4 44 -1.11 4.14
 -16 4 45 2.13 3.71
 -16 4 46 145.33 30.28
 -16 4 47 10.67 5.53
 -16 4 48 15.13 4.06
 -16 4 49 48.07 12.75
 -16 4 50 -2.69 4.79
 -16 4 51 1.62 2.71
 -16 4 52 20.35 6.09
 -16 4 53 2.41 2.88
 -16 4 54 1.73 3.71
 -16 4 55 16.16 6.08
 -16 4 56 9.11 4.17
 -16 4 57 2.21 1.64
 -16 6 1 209.02 11.47
 -16 6 2 18.78 2.07
 -16 6 3 1.65 1.99
 -16 6 4 126.85 7.62
 -16 6 5 5.98 0.66
 -16 6 6 362.37 19.31
 -16 6 7 1604.01 38.14
 -16 6 8 259.21 15
 -16 6 9 386.54 19.22
 -16 6 10 71.96 4.57
 -16 6 11 155.15 8.92
 -16 6 12 1360.64 33.12
 -16 6 13 63.82 3.95
 -16 6 14 279.4 15.44
 -16 6 15 492.72 21.38
 -16 6 16 1210.43 28.8
 -16 6 17 28.99 2.85
 -16 6 18 16.7 1.64
 -16 6 19 61.24 4.89
 -16 6 20 495.78 25.17
 -16 6 21 27.35 2.33
 -16 6 22 101.61 8.26
 -16 6 23 11.15 1.17
 -16 6 24 82.19 7.69
 -16 6 25 58.21 5.71
 -16 6 26 6.06 1
 -16 6 27 295.99 25.45
 -16 6 28 3.81 1.46
 -16 6 29 262.96 24.77
 -16 6 30 3.61 0.82
 -16 6 31 5.73 1.01
 -16 6 32 45.83 5.69
 -16 6 33 177.08 19.32
 -16 6 34 5.88 1.7
 -16 6 35 11.42 2.29
 -16 6 36 3.48 1.58
 -16 6 37 46.32 6.73
 -16 6 38 -0.24 3.48
 -16 6 39 70.38 10.8
 -16 6 40 11 2.84
 -16 6 41 15.66 3.58
 -16 6 42 63.21 12.64
 -16 6 43 -1.15 8.57
 -16 6 44 23.13 5.24
 -16 6 45 -4.45 8.87
 -16 6 46 18.48 5.12
 -16 6 47 30.95 8.26
 -16 6 48 6.73 3.52
 -16 6 49 126.28 32.89
 -16 6 50 2 3.08
 -16 6 51 5.5 9.28
 -16 6 52 6.22 3.49
 -16 6 54 1.92 2.27
 -16 6 55 8.84 3.55
 -16 8 1 93.61 8.62
 -16 8 2 424.05 27.04
 -16 8 3 296.08 22.3
 -16 8 4 63.18 5.77
 -16 8 5 179.2 15.26
 -16 8 6 223.66 20.37
 -16 8 7 221.79 20.03
 -16 8 8 98.63 7.83
 -16 8 9 274.26 19.7
 -16 8 10 18.95 1.84
 -16 8 11 101.35 8.93
 -16 8 12 191.63 15.42
 -16 8 13 39.61 4.05
 -16 8 14 62.91 6.39
 -16 8 15 16.4 1.93
 -16 8 16 209.35 20.83
 -16 8 17 37.42 4.41
 -16 8 18 347.92 30.21
 -16 8 19 21.29 2.69
 -16 8 20 292.51 25.2
 -16 8 21 0.02 1.12
 -16 8 22 141.89 15.35
 -16 8 23 274.83 25.91
 -16 8 24 57.16 6.87
 -16 8 25 174.01 21.49
 -16 8 26 237.14 25.26
 -16 8 27 133.34 16.39
 -16 8 28 849.1 29.75
 -16 8 29 444.02 38.79
 -16 8 30 5.77 1.55
 -16 8 31 -2.8 5.24
 -16 8 32 16.02 2.99
 -16 8 33 5.82 1.26
 -16 8 34 123.09 18.51
 -16 8 35 87.53 14.06
 -16 8 36 -0.47 2.93
 -16 8 37 -0.27 5.94
 -16 8 38 126.51 22.14
 -16 8 39 88.04 18.63
 -16 8 40 142.8 29.41
 -16 8 41 17.34 4.32
 -16 8 42 68.37 15.91
 -16 8 43 2.25 1.42
 -16 8 44 15.29 4.75
 -16 8 45 35.7 10.03
 -16 8 46 41.7 10.51
 -16 8 47 8.07 2.5
 -16 8 48 7.42 3.95
 -16 8 49 4.33 2.45
 -16 8 50 4.6 2.08
 -16 8 51 7.72 2.98
 -16 10 1 23.4 2.8
 -16 10 2 57.16 6.27
 -16 10 3 107.14 11.18
 -16 10 4 94.81 9.96
 -16 10 5 22.19 2.6
 -16 10 6 34.27 3.64
 -16 10 7 112.55 12.55
 -16 10 8 101.85 11.21
 -16 10 9 1060.7 26.02
 -16 10 10 9.21 1.69
 -16 10 11 43.27 5.42
 -16 10 12 1.55 0.53
 -16 10 13 9.8 1.5
 -16 10 14 49.03 6.88
 -16 10 15 109.16 14.59
 -16 10 16 147.36 19.36
 -16 10 17 340.56 35.57
 -16 10 18 124.51 17.38
 -16 10 19 30.19 4.55
 -16 10 20 18.62 3.02
 -16 10 21 207.08 24.89
 -16 10 22 53.52 7.69
 -16 10 23 1104.55 27.15
 -16 10 24 956.74 33.95
 -16 10 25 501.08 43.69
 -16 10 26 61.07 10.64
 -16 10 27 35.9 6.72
 -16 10 28 63.94 11.84
 -16 10 29 5.99 3.59
 -16 10 30 5.76 3.87
 -16 10 31 7.86 4.19
 -16 10 32 7.71 3.36
 -16 10 33 68.61 15.1
 -16 10 34 60.32 13.26
 -16 10 35 83.22 18.19
 -16 10 36 39.22 9.3
 -16 10 38 30.25 9.13
 -16 10 39 7.91 2.98
 -16 10 40 -0.9 5.08
 -16 10 41 42.78 13.74
 -16 10 42 0.24 3.23
 -16 10 43 4.22 4.26
 -16 10 44 22.81 8.28
 -16 10 45 40.76 14.93
 -16 10 47 -3.44 5.12
 -16 10 48 3.87 3.62
 -16 12 1 11.4 1.73
 -16 12 2 4.09 1.63
 -16 12 3 32.03 4.37
 -16 12 4 3.22 1.89
 -16 12 5 31.13 4.33
 -16 12 6 29.32 4.29
 -16 12 7 344.47 34.82
 -16 12 8 96.76 12.76
 -16 12 9 -1.66 1.73
 -16 12 10 21.01 3.18
 -16 12 11 22.44 4.03
 -16 12 12 57.75 11.54
 -16 12 13 46.2 8.28
 -16 12 14 81.26 16.23
 -16 12 15 166.7 26.87
 -16 12 16 10.26 2.43
 -16 12 17 24.98 5.51
 -16 12 18 27.58 5.33
 -16 12 19 173.3 29.42
 -16 12 20 393.46 46.69
 -16 12 21 91.22 14.78
 -16 12 22 311.57 42.23
 -16 12 23 28.36 6.03
 -16 12 24 50.15 9.61
 -16 12 25 65.35 11.64
 -16 12 26 54.03 11.62
 -16 12 27 16.71 3.95
 -16 12 28 -2.67 2.84
 -16 12 29 4.91 3.65
 -16 12 30 26.2 7.54
 -16 12 31 11.07 3.74
 -16 12 32 6.19 9.01
 -16 12 33 8.31 4.21
 -16 12 34 11.3 5.2
 -16 12 35 9.43 3.57
 -16 12 36 1.44 2.99
 -16 12 37 8.62 3.47
 -16 12 40 21.72 7.51
 -16 12 41 -1.52 6.44
 -16 12 42 -1.59 2.99
 -16 12 43 4.16 1.98
 -16 14 1 -3.45 5.54
 -16 14 2 5.91 3.28
 -16 14 3 19.45 5.39
 -16 14 4 1.88 2.7
 -16 14 5 8.96 4.01
 -16 14 6 6.22 2.65
 -16 14 7 51.46 11.15
 -16 14 8 26.19 6.01
 -16 14 9 9.94 2.77
 -16 14 10 15.87 6.06
 -16 14 11 70.57 13.96
 -16 14 12 9.03 4.05
 -16 14 13 27.64 5.95
 -16 14 14 23.71 4.57
 -16 14 15 0.85 2.02
 -16 14 16 21.52 4.85
 -16 14 17 3.17 3.94
 -16 14 18 58.5 11.27
 -16 14 19 3.53 1.75
 -16 14 20 13.84 3.65
 -16 14 21 4.99 1.89
 -16 14 22 12.37 3.24
 -16 14 23 1.96 2.04
 -16 14 24 0.84 3.19
 -16 14 25 20.62 6.67
 -16 14 26 4.71 1.96
 -16 14 27 14.36 4.28
 -16 14 28 7.19 4.08
 -16 14 29 80.53 25.94
 -16 14 30 31.29 10.96
 -16 14 31 19.54 6.83
 -16 14 32 -4.34 5.63
 -16 14 33 8.6 3.42
 -16 14 34 -1.89 2.76
 -16 14 35 0.6 4.17
 -16 14 36 21.96 8.47
 -16 14 38 -3 6.01
 -16 16 1 13.51 4.52
 -16 16 2 17.91 6.07
 -16 16 3 5.97 3.63
 -16 16 4 10.06 3.48
 -16 16 5 5.72 5.3
 -16 16 6 25.53 7.66
 -16 16 7 19.8 5.78
 -16 16 8 9.94 3.54
 -16 16 9 88.02 27.24
 -16 16 10 95.74 25.58
 -16 16 11 16.45 6.04
 -16 16 12 13.99 4.71
 -16 16 13 17.94 6.13
 -16 16 14 21.75 6.88
 -16 16 15 -3.52 3.55
 -16 16 16 6.44 6.18
 -16 16 17 14.03 4.43
 -16 16 18 42.18 13.1
 -16 16 19 7.69 5.52
 -16 16 20 16.71 5.91
 -16 16 21 -0.52 5.75
 -16 16 22 -0.5 6.55
 -16 16 23 4.7 4.39
 -15 1 1 515.7 32.68
 -15 1 2 331.21 21.69
 -15 1 3 240.1 15.71
 -15 1 4 1668.12 98.02
 -15 1 5 304.21 23.88
 -15 1 6 13460.29 326.59
 -15 1 7 9379.02 230.33
 -15 1 8 5672.6 162.18
 -15 1 9 240.9 20.42
 -15 1 10 16081.96 403.55
 -15 1 11 17917.37 449.65
 -15 1 12 4115.49 101.3
 -15 1 13 167.25 14
 -15 1 14 1799.63 78.37
 -15 1 15 696.85 45.5
 -15 1 16 1241.03 51.23
 -15 1 17 63.88 5.15
 -15 1 18 160.72 13.06
 -15 1 19 1372.44 37.71
 -15 1 20 1499.3 51.79
 -15 1 21 784.68 32.09
 -15 1 22 1316.37 31.3
 -15 1 23 149.12 8.78
 -15 1 24 2969.93 70.13
 -15 1 25 1171.58 27.53
 -15 1 26 378.7 19.36
 -15 1 27 1889.35 45.27
 -15 1 28 144.83 10.75
 -15 1 29 64.65 5.38
 -15 1 30 134.4 12.71
 -15 1 31 8.06 1.56
 -15 1 32 158.92 15.25
 -15 1 33 10.83 2.22
 -15 1 34 135.09 14.81
 -15 1 35 337.88 29.39
 -15 1 36 0.85 2.21
 -15 1 37 552.51 37.6
 -15 1 38 27.4 3.99
 -15 1 39 89.87 13.97
 -15 1 40 4.54 2.68
 -15 1 41 40.61 7.13
 -15 1 42 59.15 10.65
 -15 1 44 7.59 4.81
 -15 1 45 44.04 10.91
 -15 1 46 18.4 4.06
 -15 1 47 49.73 11.06
 -15 1 48 14.89 3.9
 -15 1 49 59.18 16.53
 -15 1 50 2.41 1.57
 -15 1 51 -4.32 7.91
 -15 1 52 2.52 1.58
 -15 1 53 46.75 13.78
 -15 1 54 2.82 2.36
 -15 1 55 9.49 3.22
 -15 1 56 -5.07 7.63
 -15 1 57 -1.74 5.06
 -15 1 58 0.14 2.24
 -15 3 1 57.6 3.67
 -15 3 2 10.65 0.93
 -15 3 3 174.36 10.69
 -15 3 4 1943.56 66.69
 -15 3 5 123.87 8.56
 -15 3 6 2077.83 69.08
 -15 3 7 1280.63 59.59
 -15 3 8 1713.41 63.61
 -15 3 9 114.36 7.32
 -15 3 10 565.19 33.29
 -15 3 11 534.67 33.89
 -15 3 12 636.54 41.5
 -15 3 13 452.85 31.93
 -15 3 14 1169.99 49.26
 -15 3 15 3037.3 76.26
 -15 3 16 -1.7 2.47
 -15 3 17 317.54 23.38
 -15 3 18 181.68 14.88
 -15 3 19 188.77 12.55
 -15 3 20 17.23 2.58
 -15 3 21 1333.32 31.55
 -15 3 22 693.54 25.15
 -15 3 23 59.99 4.01
 -15 3 24 76.82 5.03
 -15 3 25 41.68 2.79
 -15 3 26 59.97 4.48
 -15 3 27 11.54 2.42
 -15 3 28 29.64 3.12
 -15 3 29 14 2.12
 -15 3 30 291.65 21.9
 -15 3 31 1059.1 25.67
 -15 3 32 217.83 19.06
 -15 3 33 49.33 5.21
 -15 3 34 62.35 6.95
 -15 3 35 13.83 8.33
 -15 3 36 117.08 14.36
 -15 3 37 22.95 11.12
 -15 3 38 38.68 7.32
 -15 3 39 49.94 8.23
 -15 3 40 17.79 3.1
 -15 3 41 34.96 5.77
 -15 3 42 11.86 2.65
 -15 3 43 2.11 1.21
 -15 3 44 12.56 2.78
 -15 3 45 54.72 13.44
 -15 3 46 1.53 2.57
 -15 3 47 31.05 7.76
 -15 3 48 34.25 8.34
 -15 3 49 30.16 7.89
 -15 3 50 2.18 1.49
 -15 3 51 45.49 12.36
 -15 3 52 10.95 3.7
 -15 3 53 -3.13 3.3
 -15 3 54 40.66 12.26
 -15 3 55 1.99 2.85
 -15 3 56 22.37 7.45
 -15 3 57 4.77 2.78
 -15 5 1 375.88 19.76
 -15 5 2 525.36 25.12
 -15 5 3 646.86 27.21
 -15 5 4 79.26 5.81
 -15 5 5 9.89 2.39
 -15 5 6 745.17 36.67
 -15 5 7 213.9 14.93
 -15 5 8 984.81 40.64
 -15 5 9 157.74 11.45
 -15 5 10 460.62 28.03
 -15 5 11 169.91 11.1
 -15 5 12 377.39 20.66
 -15 5 13 260.53 14.57
 -15 5 14 1746.9 41.53
 -15 5 15 262.5 15.2
 -15 5 16 141.01 8.34
 -15 5 17 716.91 26.54
 -15 5 18 15.21 1.44
 -15 5 19 1.31 1.28
 -15 5 20 51.49 3.71
 -15 5 21 186.78 12.2
 -15 5 22 7.03 0.64
 -15 5 23 8.74 2.18
 -15 5 24 31.2 2.83
 -15 5 25 61.03 5.62
 -15 5 26 38.05 3.98
 -15 5 27 97.33 9.06
 -15 5 28 -1.76 0.92
 -15 5 29 151.71 13.94
 -15 5 30 52.62 5.6
 -15 5 31 351.39 27.42
 -15 5 32 11.74 1.73
 -15 5 33 5.5 1.52
 -15 5 34 826.01 32.82
 -15 5 35 -2.02 1.88
 -15 5 36 100.98 12.49
 -15 5 37 2.8 1.28
 -15 5 38 0.55 0.8
 -15 5 39 19.17 3.44
 -15 5 40 2.1 1.91
 -15 5 41 1.94 2.01
 -15 5 42 31.97 5.54
 -15 5 43 15.45 3.26
 -15 5 44 12.84 2.86
 -15 5 45 179.94 41.89
 -15 5 46 148.55 28.12
 -15 5 47 36.13 8.37
 -15 5 48 35.4 7.83
 -15 5 49 -1.48 7.82
 -15 5 50 10.02 4.28
 -15 5 51 -0.64 5.62
 -15 5 52 1.84 1.81
 -15 5 53 57.65 20.06
 -15 5 54 2.5 3.58
 -15 5 55 29.09 11.09
 -15 5 56 -2.33 3.26
 -15 7 1 645.11 22.95
 -15 7 2 160.67 9.13
 -15 7 3 86.27 5.38
 -15 7 4 189.2 11.17
 -15 7 5 692.3 25.73
 -15 7 6 2.86 1.93
 -15 7 7 240.45 14.21
 -15 7 8 3.07 1.43
 -15 7 9 3.08 2.59
 -15 7 10 117.98 8.51
 -15 7 11 102.52 7.51
 -15 7 12 331.09 19.67
 -15 7 13 342.39 20.25
 -15 7 14 37.08 3.28
 -15 7 15 186.16 14.02
 -15 7 16 616.22 30.32
 -15 7 17 132.52 13.21
 -15 7 18 -0.52 1.03
 -15 7 19 347.87 25.8
 -15 7 20 12.06 1.17
 -15 7 21 135.61 11.06
 -15 7 22 31.47 2.93
 -15 7 23 4.68 1.4
 -15 7 24 54.83 5.57
 -15 7 25 37.31 4.36
 -15 7 26 31.76 3.49
 -15 7 27 27.26 3.27
 -15 7 28 382.42 29.92
 -15 7 29 122.08 14.54
 -15 7 30 24.99 3.94
 -15 7 31 475.3 42.97
 -15 7 32 320.5 33.64
 -15 7 33 71.09 9.88
 -15 7 34 4.46 1.17
 -15 7 35 75.26 11.37
 -15 7 36 1.87 2.73
 -15 7 37 48.3 8.34
 -15 7 38 3.98 1.09
 -15 7 39 47.78 9.64
 -15 7 40 23.55 5.19
 -15 7 41 63.97 14.11
 -15 7 42 150.55 31.32
 -15 7 43 231.98 45.85
 -15 7 44 31.48 7.95
 -15 7 45 29.4 7.97
 -15 7 47 37.41 10.23
 -15 7 48 1.27 2.4
 -15 7 49 3.36 1.81
 -15 7 50 89.36 26
 -15 7 51 2.31 3.66
 -15 7 52 7.91 2.79
 -15 7 53 1.32 2.22
 -15 9 1 10.39 2.61
 -15 9 2 526.58 31.45
 -15 9 3 67.2 7.17
 -15 9 4 146.75 12.8
 -15 9 5 -0.62 1.42
 -15 9 6 49.85 5.09
 -15 9 7 1441.22 34.95
 -15 9 8 20.27 2.13
 -15 9 9 60.57 6.55
 -15 9 10 50.08 5.55
 -15 9 11 5.05 1.04
 -15 9 12 71.63 7.67
 -15 9 13 265.9 23.59
 -15 9 14 526.76 35.77
 -15 9 15 250.16 29.24
 -15 9 16 152.01 17.51
 -15 9 17 617.05 36.86
 -15 9 18 318.72 31.25
 -15 9 19 415.22 35.95
 -15 9 20 485.49 38.6
 -15 9 21 461.64 35
 -15 9 22 87.33 10.6
 -15 9 23 54.98 7.33
 -15 9 24 209.38 25.05
 -15 9 25 2.38 0.93
 -15 9 26 1.64 2.82
 -15 9 27 58.51 10.13
 -15 9 28 32.13 5.53
 -15 9 29 0.82 1.54
 -15 9 30 41.31 10.89
 -15 9 31 27.26 6.05
 -15 9 33 76.39 12.78
 -15 9 34 91.92 15.05
 -15 9 35 -3.86 2.86
 -15 9 36 2.75 1.81
 -15 9 37 118.18 24.14
 -15 9 38 7.21 2.48
 -15 9 39 65.48 15.37
 -15 9 40 14.22 3.91
 -15 9 41 28.55 7.47
 -15 9 42 13.52 4.14
 -15 9 43 55.35 14.89
 -15 9 44 17.32 5.06
 -15 9 45 51.04 14.64
 -15 9 46 -0.63 4.16
 -15 9 47 43.69 13.02
 -15 9 48 3.21 1.92
 -15 9 49 5.66 3.04
 -15 9 50 3.85 1.98
 -15 11 1 85.56 10.18
 -15 11 2 112.47 12.92
 -15 11 3 150.66 16.66
 -15 11 4 14.78 3.01
 -15 11 5 1.88 1.67
 -15 11 6 234.59 21.75
 -15 11 7 427.45 33.12
 -15 11 8 190.46 22.18
 -15 11 9 63.78 8.43
 -15 11 10 230.29 25.74
 -15 11 11 4.66 3.79
 -15 11 12 423.67 37.48
 -15 11 13 26.32 5.08
 -15 11 14 28.95 4.73
 -15 11 15 37.94 7.18
 -15 11 16 22.66 3.92
 -15 11 17 -0.19 4.81
 -15 11 18 8.92 3.19
 -15 11 19 238.93 32.98
 -15 11 20 7.03 2.35
 -15 11 21 556.54 45.66
 -15 11 22 423.47 43.2
 -15 11 23 294.17 36.99
 -15 11 24 554.01 49.34
 -15 11 25 68.6 12.82
 -15 11 26 15.44 3.4
 -15 11 27 22.27 4.74
 -15 11 28 -6.02 4.58
 -15 11 29 -4.25 3.3
 -15 11 30 5.32 1.83
 -15 11 31 35.75 9.4
 -15 11 32 63.47 16.34
 -15 11 33 22.18 5.68
 -15 11 34 11.39 3.35
 -15 11 35 89.09 24.29
 -15 11 36 4.3 3.08
 -15 11 37 75.25 22.02
 -15 11 39 4.02 2.34
 -15 11 40 11.63 4.1
 -15 11 41 17.17 6.48
 -15 11 42 15.15 5.56
 -15 11 43 8.22 3.52
 -15 11 44 4.55 2.27
 -15 11 45 -0.36 3.08
 -15 11 46 9.22 4.71
 -15 13 1 7.16 1.43
 -15 13 2 4.08 1.09
 -15 13 3 4.73 1.21
 -15 13 4 31.47 5.3
 -15 13 5 -0.43 7.7
 -15 13 6 31.34 6.19
 -15 13 7 16.61 3.43
 -15 13 8 44.98 7.97
 -15 13 9 13.72 3.06
 -15 13 10 101.29 16.41
 -15 13 11 60.97 10.8
 -15 13 12 28.49 5.39
 -15 13 13 0.46 3.65
 -15 13 14 10.27 2.94
 -15 13 16 127.93 24.34
 -15 13 17 156.06 28.92
 -15 13 18 -0.98 9.08
 -15 13 19 0.32 1.67
 -15 13 20 2.1 2.83
 -15 13 21 4.72 3.6
 -15 13 22 19.75 4.11
 -15 13 23 15.4 3.4
 -15 13 24 11.99 3.15
 -15 13 25 0.49 3.49
 -15 13 26 102.54 23.41
 -15 13 27 33.9 8.63
 -15 13 28 157.9 36.3
 -15 13 29 11.62 4.09
 -15 13 30 0.15 1.5
 -15 13 31 -3.61 7.61
 -15 13 32 9.83 5.92
 -15 13 33 5.79 3.68
 -15 13 35 -1.93 4.76
 -15 13 36 -0.24 4.44
 -15 13 38 1.48 2.57
 -15 13 39 0.22 2.6
 -15 13 40 10.78 3.69
 -15 15 1 3.2 3.79
 -15 15 2 8.38 4.09
 -15 15 3 2.91 2.47
 -15 15 4 -0.24 12.04
 -15 15 6 24.5 7.49
 -15 15 7 14.67 6.02
 -15 15 8 4.8 3.33
 -15 15 9 16.38 4.21
 -15 15 10 6.42 2.58
 -15 15 11 1.26 1.72
 -15 15 12 34.61 9.23
 -15 15 13 67.49 17.22
 -15 15 14 59.21 15.22
 -15 15 15 36.94 8.28
 -15 15 16 11.47 2.97
 -15 15 17 3.15 2.78
 -15 15 18 8.14 2.35
 -15 15 19 19.14 4.37
 -15 15 20 2.85 1.45
 -15 15 21 18.68 4.5
 -15 15 22 4.6 2.59
 -15 15 23 7.62 2.47
 -15 15 24 2.91 3.54
 -15 15 25 23.08 6.99
 -15 15 26 5.23 2.29
 -15 15 27 4.63 2.35
 -15 15 28 10.52 4.38
 -15 15 29 3.88 2.81
 -15 15 30 3.27 2.07
 -15 17 1 18.96 7.24
 -15 17 2 2 4.23
 -15 17 3 -1.9 6.13
 -15 17 4 10.59 4.98
 -15 17 5 4.5 3.44
 -15 17 6 0.6 1.91
 -15 17 7 0.07 4.3
 -15 17 8 14.76 5.2
 -15 17 9 7.19 2.78
 -15 17 10 15.29 5.21
 -15 17 11 11.98 5.09
 -15 17 12 1.62 1.62
 -15 17 14 7.02 2.99
 -15 17 15 11.02 4.15
 -15 17 17 -0.21 2.84
 -15 17 18 1.04 3.04
 -14 0 2 3584.62 317.61
 -14 0 22 92.5 8.16
 -14 0 24 71.54 6.6
 -14 0 26 225.82 19
 -14 0 28 220.51 19.62
 -14 0 30 421.37 35.13
 -14 0 32 553.88 40.16
 -14 0 34 129.54 17.55
 -14 2 1 44.95 2.79
 -14 2 2 51.8 3.18
 -14 2 3 2222.94 99.68
 -14 2 4 397.43 25.72
 -14 2 5 312.68 20
 -14 2 6 966.94 57.23
 -14 2 7 1536.69 88.06
 -14 2 8 38.02 3.2
 -14 2 9 476.36 37.9
 -14 2 10 99.38 8.34
 -14 2 11 15.75 1.73
 -14 2 12 129.56 10.94
 -14 2 13 888.07 55.42
 -14 2 14 598.08 41.33
 -14 2 15 5474.39 137.45
 -14 2 16 13.25 3.08
 -14 2 17 1315.4 47.19
 -14 2 18 426.3 29.31
 -14 2 19 3.2 2.89
 -14 2 20 692.26 36.93
 -14 2 21 -0.64 2.38
 -14 2 22 395.76 19.28
 -14 2 23 34.26 2.43
 -14 2 24 -0.09 5.55
 -14 2 25 554.35 23.47
 -14 2 26 388.47 20.81
 -14 2 27 210.49 13.8
 -14 2 28 66.27 5.14
 -14 2 29 89.73 7.33
 -14 2 30 5.43 1.08
 -14 2 31 33.24 3.29
 -14 2 32 3.85 0.66
 -14 2 33 114.21 12.13
 -14 2 34 0.53 2.7
 -14 2 35 458.36 34.4
 -14 2 36 155.95 18
 -14 2 37 2.8 1.88
 -14 2 38 34.39 4.91
 -14 2 39 216.83 29.5
 -14 2 40 -2.52 5.31
 -14 2 41 33.41 6.23
 -14 2 42 24.29 4.65
 -14 2 43 15.87 3.39
 -14 2 44 9.36 5.94
 -14 2 45 -2.43 2.65
 -14 2 46 14.46 6.56
 -14 2 47 3.3 1.66
 -14 2 48 3.42 5.09
 -14 2 49 26.8 6.95
 -14 2 50 35.63 9.69
 -14 2 51 18.14 5.36
 -14 2 52 11.75 3.97
 -14 2 53 6.78 2.63
 -14 2 54 3.48 2.41
 -14 2 55 36.93 11.6
 -14 2 56 1.02 1.54
 -14 2 57 32.62 11.45
 -14 4 1 4.44 1.1
 -14 4 2 697.76 31.23
 -14 4 3 835.03 37.45
 -14 4 4 55.99 3.98
 -14 4 5 115.95 8.48
 -14 4 6 169.56 12.61
 -14 4 7 247.9 17.67
 -14 4 8 6.33 0.72
 -14 4 9 23.4 3.15
 -14 4 10 772.28 44.69
 -14 4 11 4.09 4.37
 -14 4 12 151.15 14.26
 -14 4 13 295.61 22.19
 -14 4 14 10.96 1.56
 -14 4 15 769.35 36.36
 -14 4 16 856.17 35.18
 -14 4 17 513.6 27.28
 -14 4 18 45.04 4.27
 -14 4 19 668.99 26.65
 -14 4 20 789.41 25.31
 -14 4 21 514.65 22.67
 -14 4 22 3.26 0.87
 -14 4 23 76.79 5.77
 -14 4 24 35.68 2.84
 -14 4 25 17.8 1.57
 -14 4 26 52.5 5.13
 -14 4 27 63.27 5.71
 -14 4 28 39.69 3.79
 -14 4 29 604.38 29.28
 -14 4 30 883.4 24.13
 -14 4 31 520.81 30.38
 -14 4 32 46.1 5.04
 -14 4 33 97.92 10.35
 -14 4 34 11.33 1.45
 -14 4 35 94.49 12.15
 -14 4 36 40.34 5.57
 -14 4 37 25.7 4.08
 -14 4 38 47 7.15
 -14 4 39 50.49 8.04
 -14 4 40 51.55 8.34
 -14 4 41 -0.46 1.9
 -14 4 42 122.82 20.54
 -14 4 43 19.21 3.88
 -14 4 44 85.04 17.69
 -14 4 45 41.76 8.49
 -14 4 46 4.96 2.77
 -14 4 47 49.06 12.05
 -14 4 48 37.25 9.67
 -14 4 49 12.51 3.56
 -14 4 50 7.49 2.8
 -14 4 51 17.3 5.29
 -14 4 52 12.7 4.68
 -14 4 53 26.47 8.43
 -14 4 55 10.58 4.21
 -14 6 1 77.75 4.62
 -14 6 2 416.78 19.17
 -14 6 3 12.91 0.88
 -14 6 4 314.46 17.16
 -14 6 5 384.94 20.16
 -14 6 6 184 11.21
 -14 6 7 294.64 16.38
 -14 6 8 1412.35 33.58
 -14 6 9 359.26 17.39
 -14 6 10 6.42 0.94
 -14 6 11 341.64 16.9
 -14 6 12 76.13 4.58
 -14 6 13 430.63 20.51
 -14 6 14 1.62 1.18
 -14 6 15 7.29 0.66
 -14 6 16 84.73 6.84
 -14 6 17 44.34 3.76
 -14 6 18 8.33 1.07
 -14 6 19 16.61 1.38
 -14 6 20 12.95 1.22
 -14 6 21 5.25 1.11
 -14 6 22 9.54 1.41
 -14 6 23 735.4 28.69
 -14 6 24 0.55 0.48
 -14 6 25 307.18 25.15
 -14 6 26 107.94 10.2
 -14 6 27 11.3 1.25
 -14 6 28 79.65 9.12
 -14 6 29 352.29 30.38
 -14 6 30 89.92 9.88
 -14 6 31 715.77 31.42
 -14 6 32 232.72 23.14
 -14 6 33 986.14 23.94
 -14 6 34 15.29 2.05
 -14 6 35 4.75 1.82
 -14 6 36 1.02 1.52
 -14 6 37 -1.41 4.19
 -14 6 38 -0.81 3.77
 -14 6 39 19.47 3.68
 -14 6 40 3.41 3.02
 -14 6 41 35.22 6.73
 -14 6 42 18.41 4.42
 -14 6 43 63.39 14.1
 -14 6 44 2.64 2.58
 -14 6 45 0.7 2.37
 -14 6 46 0.99 1.5
 -14 6 47 109.58 26.74
 -14 6 48 4.15 2.76
 -14 6 49 19.49 5.52
 -14 6 50 -2.07 5.82
 -14 6 51 56.22 19.28
 -14 6 52 25.29 9.64
 -14 6 53 -2.66 3.37
 -14 8 1 20.05 2.1
 -14 8 2 -1.9 0.73
 -14 8 3 357.49 22.88
 -14 8 4 514.63 26.83
 -14 8 5 0.34 1.92
 -14 8 6 0.57 1.75
 -14 8 7 120.73 10.09
 -14 8 8 34.96 2.75
 -14 8 9 20.17 1.74
 -14 8 10 304.19 19.76
 -14 8 11 328.41 22.26
 -14 8 12 1438.68 35.37
 -14 8 13 30.48 3.16
 -14 8 14 36.54 4.08
 -14 8 15 105.37 11.33
 -14 8 16 143.6 15.08
 -14 8 17 85.32 9.67
 -14 8 18 0.8 0.64
 -14 8 19 10.11 2.13
 -14 8 20 342.61 30.43
 -14 8 21 15.02 2.7
 -14 8 22 0.7 2.19
 -14 8 23 74.22 8.8
 -14 8 24 22.93 3.49
 -14 8 25 71.73 8.6
 -14 8 26 151.51 17.61
 -14 8 27 276.24 28.82
 -14 8 28 681.5 37.65
 -14 8 29 49.24 6.67
 -14 8 30 31.55 5.17
 -14 8 31 66.76 11.13
 -14 8 32 210.28 27.7
 -14 8 33 11.41 2.01
 -14 8 34 131.15 19.67
 -14 8 35 45.59 7.48
 -14 8 36 92.48 15.23
 -14 8 37 27.76 8.74
 -14 8 38 9.73 2.44
 -14 8 39 12.92 3.66
 -14 8 40 -0.86 4.29
 -14 8 41 4.71 4.21
 -14 8 42 19.82 5.6
 -14 8 43 0.51 4.89
 -14 8 44 -2.64 5.15
 -14 8 45 13.13 3.99
 -14 8 46 24.5 6.89
 -14 8 47 19.15 6.12
 -14 8 48 1.19 2.65
 -14 8 49 13.39 4.53
 -14 8 50 3.95 2.72
 -14 8 51 3.27 2.9
 -14 10 1 122.86 12.22
 -14 10 2 38.61 4.2
 -14 10 3 23.19 2.64
 -14 10 4 8.84 1.45
 -14 10 5 229.35 18.97
 -14 10 6 235.59 21.02
 -14 10 7 110.77 11.32
 -14 10 8 140.38 13.64
 -14 10 9 19.98 2.81
 -14 10 10 19.32 2.37
 -14 10 11 15.17 2.01
 -14 10 12 220.97 22.44
 -14 10 13 28.82 3.62
 -14 10 14 64.87 8.94
 -14 10 15 85.67 11.5
 -14 10 16 152.18 19.71
 -14 10 17 139.76 18.6
 -14 10 18 43.21 6.61
 -14 10 19 10.02 3.88
 -14 10 20 313.75 35.64
 -14 10 21 43 5.79
 -14 10 22 260.74 29.75
 -14 10 23 140.85 18.49
 -14 10 24 38.11 5.71
 -14 10 25 9.16 2.77
 -14 10 26 6.04 2.05
 -14 10 27 128.19 21.65
 -14 10 28 -1.6 2.34
 -14 10 29 400.12 50.52
 -14 10 30 7.47 4.59
 -14 10 32 142.11 30.65
 -14 10 33 0.95 1.63
 -14 10 34 0.67 2.07
 -14 10 35 29.32 9.07
 -14 10 36 0.54 1.92
 -14 10 38 -0.35 2.8
 -14 10 39 0.76 1.72
 -14 10 40 8.57 3.24
 -14 10 41 23.75 8.36
 -14 10 42 9.37 3.75
 -14 10 43 35.27 11.87
 -14 10 44 22.54 7.16
 -14 10 45 -0.74 3.91
 -14 10 46 7.3 3.5
 -14 10 47 2.52 1.83
 -14 10 48 5.07 4.25
 -14 12 1 13.83 2.19
 -14 12 2 168.43 18.82
 -14 12 3 93.19 12.28
 -14 12 4 24.69 3.44
 -14 12 5 3.23 1.12
 -14 12 6 3.82 1.14
 -14 12 7 0.3 1.97
 -14 12 8 7.98 3.17
 -14 12 10 101.84 16.31
 -14 12 11 172.98 25.78
 -14 12 12 195.49 33.42
 -14 12 13 32.6 5.96
 -14 12 14 -0.14 3.09
 -14 12 15 93.06 15.66
 -14 12 16 15.35 4.47
 -14 12 17 48.47 9.15
 -14 12 18 94.02 19.44
 -14 12 19 7.77 3.9
 -14 12 20 58.86 10.06
 -14 12 21 15.6 4.94
 -14 12 22 8.67 1.98
 -14 12 23 -1.28 2.43
 -14 12 24 2.72 2.7
 -14 12 25 61.2 12.67
 -14 12 26 142.64 32.47
 -14 12 27 -0.05 4.46
 -14 12 28 15.73 4.14
 -14 12 29 17.8 6
 -14 12 30 6.67 2.46
 -14 12 31 2.68 2.07
 -14 12 32 1.69 3.53
 -14 12 33 -1.15 4.07
 -14 12 34 68.76 20.27
 -14 12 35 -3.95 3.86
 -14 12 36 5.43 2.56
 -14 12 37 14.45 5.62
 -14 12 38 2.71 4.46
 -14 12 40 13.27 5.1
 -14 12 41 3.41 3.2
 -14 12 42 32.39 11.22
 -14 12 43 4.32 2.64
 -14 14 1 -0.06 2.44
 -14 14 2 10.72 3.04
 -14 14 3 3.09 1.99
 -14 14 4 -0.79 8.08
 -14 14 5 7.95 4.66
 -14 14 6 20.55 4.79
 -14 14 7 52.01 11.55
 -14 14 8 -1.71 4.45
 -14 14 9 1.37 3.13
 -14 14 10 29.22 6.04
 -14 14 11 63.07 11.75
 -14 14 12 -0.03 4.27
 -14 14 13 26.36 5.45
 -14 14 14 29.46 7.02
 -14 14 15 92.54 18.43
 -14 14 16 25.23 5.88
 -14 14 17 61.65 16.49
 -14 14 18 47.55 13.1
 -14 14 19 10.89 3.01
 -14 14 20 4.09 3.51
 -14 14 21 10.31 3.35
 -14 14 22 17.37 4.43
 -14 14 23 3.25 1.83
 -14 14 24 7.63 3.2
 -14 14 25 4.84 2.03
 -14 14 26 23.57 6.83
 -14 14 27 12.7 4.31
 -14 14 28 5.21 5.55
 -14 14 29 25.63 8.03
 -14 14 31 46.9 16.01
 -14 14 32 5.41 2.55
 -14 14 33 5.62 3.66
 -14 14 34 -2.3 3.26
 -14 14 35 1.3 3.23
 -14 14 36 -1.25 7
 -14 14 37 -1.52 3.71
 -14 14 38 8.25 4.11
 -14 16 1 6.81 3.09
 -14 16 2 17.85 5.33
 -14 16 3 4.58 4.17
 -14 16 4 8.04 5.38
 -14 16 5 14.03 4.53
 -14 16 6 19.28 6.61
 -14 16 7 13.23 5.2
 -14 16 9 1.85 2.71
 -14 16 10 0.68 1.86
 -14 16 11 4.2 3.19
 -14 16 12 -1.18 4.84
 -14 16 13 -0.52 3.22
 -14 16 14 4.16 4.57
 -14 16 15 4.84 2.62
 -14 16 16 2.97 1.86
 -14 16 17 2.5 1.67
 -14 16 18 1.83 1.75
 -14 16 19 3.83 2.14
 -14 16 20 31.6 9.64
 -14 16 22 25.99 9.79
 -13 1 1 3407.32 194.67
 -13 1 2 2728.57 179.34
 -13 1 3 52.72 3.47
 -13 1 4 480.04 38.7
 -13 1 5 13370.85 583.31
 -13 1 6 540.62 43.3
 -13 1 7 624.07 54.62
 -13 1 8 3708.71 260.13
 -13 1 9 3846.83 229.03
 -13 1 10 450.04 37.38
 -13 1 11 25.92 2.42
 -13 1 12 421.83 30.83
 -13 1 13 116.33 9.78
 -13 1 14 46.63 4.87
 -13 1 15 272.65 21.46
 -13 1 16 367.29 27.38
 -13 1 17 1092.36 51.79
 -13 1 18 44.67 4.38
 -13 1 19 2175.22 54.57
 -13 1 20 369.83 26.27
 -13 1 21 19.63 1.64
 -13 1 22 59.51 3.97
 -13 1 23 42.37 2.74
 -13 1 24 710.08 24.72
 -13 1 25 351.93 17.49
 -13 1 26 57.55 4.16
 -13 1 27 2.84 1.82
 -13 1 28 28.4 2.34
 -13 1 29 848.93 23.86
 -13 1 30 67.61 6.78
 -13 1 31 410.12 28.75
 -13 1 32 59.35 6.35
 -13 1 33 11.49 1.49
 -13 1 34 8.69 1.49
 -13 1 35 10.03 1.7
 -13 1 36 0.02 0.69
 -13 1 37 1.62 1.16
 -13 1 38 23.83 3.87
 -13 1 39 116.56 17.47
 -13 1 40 240.28 33.23
 -13 1 41 25.06 5.3
 -13 1 42 37.35 7.08
 -13 1 43 114.3 20.59
 -13 1 44 32.08 6.41
 -13 1 45 25.92 5.51
 -13 1 46 200.23 37.2
 -13 1 47 2.3 2.65
 -13 1 48 8.84 2.64
 -13 1 49 1.27 2.26
 -13 1 50 9.9 3.21
 -13 1 51 -0.18 3.46
 -13 1 52 43.88 12.45
 -13 1 53 4.67 2.13
 -13 1 54 12.25 4.33
 -13 1 55 3.69 2.2
 -13 1 56 5.47 4.69
 -13 1 57 3.42 1.92
 -13 3 1 1163.01 55
 -13 3 2 1504.06 62.8
 -13 3 3 3379.26 84.67
 -13 3 4 259.36 17.53
 -13 3 5 33.31 2.93
 -13 3 6 80.74 5.76
 -13 3 7 1076.27 58.84
 -13 3 8 197.08 13.2
 -13 3 9 4190.39 101.57
 -13 3 10 179.09 13.23
 -13 3 11 672.92 45.56
 -13 3 12 602.57 40.87
 -13 3 13 47.16 4.01
 -13 3 14 12.07 1.37
 -13 3 15 2680.33 67.48
 -13 3 16 15.15 4.89
 -13 3 17 205.01 16.4
 -13 3 18 12.59 2.55
 -13 3 19 40.09 3.8
 -13 3 20 632.92 27.72
 -13 3 21 136.9 8.65
 -13 3 22 28.08 1.76
 -13 3 23 7.57 1.18
 -13 3 24 1028.16 24.46
 -13 3 25 104.93 6.79
 -13 3 26 76.6 5.32
 -13 3 27 234.66 14.59
 -13 3 28 290.78 20.74
 -13 3 29 157.17 13.35
 -13 3 30 174.38 14.8
 -13 3 31 54.86 5.46
 -13 3 32 98.39 9.83
 -13 3 33 124.07 12.46
 -13 3 34 85.78 11.36
 -13 3 35 266.68 27.12
 -13 3 36 4.91 3.84
 -13 3 37 360.16 38.77
 -13 3 38 110.22 15.27
 -13 3 39 53.76 8.03
 -13 3 40 34.27 5.56
 -13 3 41 7.14 3.48
 -13 3 42 139.51 24.49
 -13 3 43 30.72 6.32
 -13 3 45 11.1 2.92
 -13 3 46 10.55 2.89
 -13 3 47 2.07 2.18
 -13 3 48 4.41 2.79
 -13 3 49 1.93 1.84
 -13 3 50 76.51 20.27
 -13 3 51 -1.94 2.98
 -13 3 52 2.66 1.7
 -13 3 53 48.15 14.43
 -13 3 54 23.81 7.72
 -13 3 55 5.51 2.35
 -13 3 56 26.77 11.4
 -13 3 57 4.18 2.23
 -13 5 1 153.22 9.33
 -13 5 2 247.31 13.65
 -13 5 3 162.76 10
 -13 5 4 50.14 3.31
 -13 5 5 298.76 20.32
 -13 5 6 219.43 15.59
 -13 5 7 1070.87 40.39
 -13 5 8 2.36 1.88
 -13 5 9 444.32 27.47
 -13 5 10 25.3 4.88
 -13 5 11 435.16 26.28
 -13 5 12 26.59 2
 -13 5 13 712.98 29.67
 -13 5 14 30.57 2.11
 -13 5 15 370.42 19.62
 -13 5 16 611.86 25.63
 -13 5 17 191.88 11.25
 -13 5 18 21.05 1.65
 -13 5 19 19.86 1.77
 -13 5 20 16.63 1.23
 -13 5 21 148.21 10.01
 -13 5 22 28.16 2.19
 -13 5 23 14.52 1.33
 -13 5 24 30.92 3.42
 -13 5 25 89.63 8.61
 -13 5 26 30.46 2.89
 -13 5 27 2.55 1.17
 -13 5 28 13.41 1.4
 -13 5 29 238.86 22.14
 -13 5 30 116.74 13.03
 -13 5 31 51.69 5.63
 -13 5 32 203.09 19.61
 -13 5 33 22.17 2.76
 -13 5 34 208.85 21.89
 -13 5 35 93.22 11.57
 -13 5 36 61.11 8.19
 -13 5 37 62.83 8.62
 -13 5 38 39.04 6.18
 -13 5 39 2.32 0.94
 -13 5 40 69.35 11.68
 -13 5 41 11.18 2.56
 -13 5 42 72.28 13.86
 -13 5 43 18.77 5.61
 -13 5 44 31.1 7.19
 -13 5 45 -0.8 2.91
 -13 5 46 7.57 1.87
 -13 5 47 2.65 2.65
 -13 5 48 54.24 12.8
 -13 5 49 79.57 24.27
 -13 5 50 24.4 8.13
 -13 5 51 3.14 3.63
 -13 5 52 0.09 1.65
 -13 5 53 9.17 3.96
 -13 5 54 24.57 9.61
 -13 5 55 5.11 3.08
 -13 7 1 326.92 15.47
 -13 7 2 282.42 14.99
 -13 7 3 237.63 12.43
 -13 7 4 113.46 7.17
 -13 7 5 908.12 25.87
 -13 7 6 136.78 8.98
 -13 7 7 3.15 0.79
 -13 7 8 226.25 12.33
 -13 7 9 62.91 4.28
 -13 7 10 104.54 7.57
 -13 7 11 239.09 15.48
 -13 7 12 1.08 0.94
 -13 7 13 89.09 6.55
 -13 7 14 6.18 1.4
 -13 7 15 14.85 1.5
 -13 7 16 -2.46 0.84
 -13 7 17 612.19 32.82
 -13 7 18 142.05 12.87
 -13 7 19 212.27 20
 -13 7 20 9.53 1.14
 -13 7 21 33.46 3.34
 -13 7 22 4.41 1.17
 -13 7 23 259.8 20.82
 -13 7 24 36.67 4.12
 -13 7 25 42.45 5.55
 -13 7 26 50.92 5.82
 -13 7 27 4.65 1.02
 -13 7 28 13.09 2.64
 -13 7 29 9.67 1.67
 -13 7 30 51.87 7.89
 -13 7 31 166.23 20.34
 -13 7 32 164.3 20.94
 -13 7 33 -0.89 3.36
 -13 7 34 7.62 1.47
 -13 7 35 93.58 14.18
 -13 7 36 -3.27 6.31
 -13 7 37 1.96 4.33
 -13 7 38 97.28 18.35
 -13 7 39 28.8 7.19
 -13 7 40 90.54 18.67
 -13 7 41 3.22 4.6
 -13 7 42 5.3 2.1
 -13 7 43 2.45 3.07
 -13 7 44 30.33 7.75
 -13 7 45 59.25 17.29
 -13 7 46 13.77 4.18
 -13 7 47 14.68 5.15
 -13 7 48 -0.53 4.46
 -13 7 49 18.5 5.95
 -13 7 50 23.65 7.88
 -13 7 51 2 1.6
 -13 7 52 10.14 4.74
 -13 7 53 22.7 8.13
 -13 9 1 45.93 5.43
 -13 9 2 331.5 25.41
 -13 9 3 2.05 0.48
 -13 9 4 0.14 0.88
 -13 9 5 5.34 0.63
 -13 9 6 51.48 4.92
 -13 9 7 297.67 22.08
 -13 9 8 22.97 2.24
 -13 9 9 7.61 0.8
 -13 9 10 54.17 5.3
 -13 9 11 2.67 1.57
 -13 9 12 113.59 11.57
 -13 9 13 0.98 2.95
 -13 9 14 61.69 8.72
 -13 9 15 84.21 10.21
 -13 9 16 418.68 34.4
 -13 9 17 6.61 1.05
 -13 9 18 7.9 1.22
 -13 9 19 142.66 17.58
 -13 9 20 72.06 9.76
 -13 9 21 -4.71 2.91
 -13 9 22 40.62 5.94
 -13 9 23 11.11 1.71
 -13 9 24 19.84 2.87
 -13 9 25 114.15 16.72
 -13 9 26 10.22 1.86
 -13 9 27 76.21 11.89
 -13 9 28 211.26 29.9
 -13 9 29 5.51 4.22
 -13 9 30 64.73 13.29
 -13 9 31 64.07 11.35
 -13 9 32 -1.37 9.48
 -13 9 33 4.24 3.2
 -13 9 34 16.91 3.73
 -13 9 35 5.48 1.97
 -13 9 36 13.82 4.17
 -13 9 37 3.55 1.65
 -13 9 38 -3.32 4.55
 -13 9 39 6.06 2.57
 -13 9 40 2.38 2.21
 -13 9 41 23.52 6.23
 -13 9 42 3.3 2.31
 -13 9 43 15.93 5.01
 -13 9 44 3.57 1.77
 -13 9 45 53.76 15.67
 -13 9 46 10.68 3.35
 -13 9 47 2.76 2.37
 -13 9 48 24.11 8.09
 -13 9 49 14.23 5.14
 -13 9 50 22.31 8.82
 -13 11 1 34.4 4.1
 -13 11 2 140.04 15.38
 -13 11 3 18.66 2.48
 -13 11 4 37.85 4.2
 -13 11 5 -1.64 3.02
 -13 11 6 8.39 1.12
 -13 11 7 15.54 1.94
 -13 11 8 5.02 1.01
 -13 11 9 2.12 2.84
 -13 11 10 4.78 1.4
 -13 11 11 19.73 3.63
 -13 11 12 29.92 5.42
 -13 11 13 81.44 12.31
 -13 11 14 12.15 2.63
 -13 11 16 8.13 3.63
 -13 11 17 6.03 1.84
 -13 11 18 52.94 8.7
 -13 11 19 79.49 12.77
 -13 11 20 231.29 37.7
 -13 11 21 53.04 7.9
 -13 11 22 22.51 3.89
 -13 11 23 15.08 2.72
 -13 11 24 -1.69 2.34
 -13 11 25 0.14 1.82
 -13 11 26 44.99 8.91
 -13 11 27 2.57 3.41
 -13 11 28 52.88 12.49
 -13 11 29 5.13 3.47
 -13 11 30 41.18 10
 -13 11 31 6.56 3.95
 -13 11 32 62.1 16.01
 -13 11 33 18.02 4.9
 -13 11 34 -2.9 5.53
 -13 11 35 14.25 8.63
 -13 11 36 3.79 2
 -13 11 38 2.65 2.27
 -13 11 39 6.97 6.38
 -13 11 40 2.12 1.98
 -13 11 41 2.19 2.41
 -13 11 42 2.76 2.34
 -13 11 43 0.36 1.52
 -13 11 45 1.61 1.65
 -13 11 46 16.48 7.06
 -13 13 1 14.14 2.64
 -13 13 2 2.32 1.29
 -13 13 3 21.89 4.66
 -13 13 4 11.1 2.26
 -13 13 5 1.25 1.08
 -13 13 6 21.72 4.35
 -13 13 7 3.38 1.75
 -13 13 8 0.9 1.5
 -13 13 9 8.68 2.46
 -13 13 10 -5.83 5.32
 -13 13 11 1.2 1.67
 -13 13 12 17.12 3.73
 -13 13 13 15.95 6.57
 -13 13 14 37.87 7.65
 -13 13 15 53.32 10.79
 -13 13 16 9.13 4.64
 -13 13 17 11.29 4.16
 -13 13 18 6.13 2.01
 -13 13 19 15.76 3.75
 -13 13 20 4.17 2.17
 -13 13 21 5.51 2
 -13 13 23 53.88 10.63
 -13 13 24 -5.65 6.11
 -13 13 25 22.35 5.5
 -13 13 26 38.22 9
 -13 13 27 64.98 15.96
 -13 13 28 11.78 4.14
 -13 13 30 30.16 8.52
 -13 13 31 36.89 11.18
 -13 13 32 1.32 3.34
 -13 13 33 22.21 7.45
 -13 13 34 -2.57 7.53
 -13 13 35 3.19 2.06
 -13 13 36 1.88 7.23
 -13 13 37 5.55 2.38
 -13 13 38 7.4 4.7
 -13 13 39 21.61 7.54
 -13 13 40 5.41 2.58
 -13 15 1 2.71 5.01
 -13 15 2 11.56 4.91
 -13 15 3 2.05 1.62
 -13 15 4 5.16 2.3
 -13 15 5 65.74 16.03
 -13 15 6 4.44 2.43
 -13 15 7 2.99 2.2
 -13 15 8 21.38 5.62
 -13 15 9 3.43 3.81
 -13 15 10 4.76 4.48
 -13 15 11 10.21 3.73
 -13 15 12 6.89 4.27
 -13 15 13 49.32 12.55
 -13 15 14 0.11 3.11
 -13 15 15 7.81 2.51
 -13 15 16 -2.21 11.52
 -13 15 17 7.93 2.36
 -13 15 18 12.77 3.19
 -13 15 19 18.78 4.49
 -13 15 20 17.36 4.23
 -13 15 21 1.6 2.09
 -13 15 22 -0.14 4.02
 -13 15 23 -0.33 2.77
 -13 15 24 1.99 1.48
 -13 15 26 2.67 2.04
 -13 15 27 44.98 15.98
 -13 15 29 56.46 20.6
 -13 15 31 15.93 6.33
 -13 15 32 0.87 1.4
 -13 15 33 38.22 16.33
 -13 17 1 10.77 4.72
 -13 17 2 5.68 3.15
 -13 17 3 17.21 5.99
 -13 17 4 1.99 4.73
 -13 17 5 4.68 7.63
 -13 17 6 4.75 2.74
 -13 17 8 16.24 6.29
 -13 17 9 6 7.35
 -13 17 10 14.2 7.19
 -13 17 13 0.82 1.69
 -13 17 14 9.98 4.68
 -13 17 15 3.04 2.22
 -13 17 16 8.93 7.61
 -13 17 17 27.23 10.8
 -12 0 22 657.47 35.21
 -12 0 24 680.57 33.93
 -12 0 26 576.92 32.44
 -12 0 28 166.9 15.62
 -12 0 30 303.71 29.88
 -12 0 32 176.01 21.74
 -12 2 1 2657.48 131.93
 -12 2 2 292.56 17.79
 -12 2 3 2191.06 126.41
 -12 2 4 2795.07 164.55
 -12 2 5 830.99 54.71
 -12 2 6 119.75 8.09
 -12 2 7 2314.72 148.24
 -12 2 8 3530.77 188.89
 -12 2 9 1174.86 86.55
 -12 2 10 61 5.31
 -12 2 11 40.66 3.63
 -12 2 12 16.02 2.37
 -12 2 13 833.58 55.33
 -12 2 14 492.64 35.91
 -12 2 15 111.54 9.26
 -12 2 16 1723.24 47.43
 -12 2 17 920.59 46.48
 -12 2 18 49.43 5.78
 -12 2 19 863.68 40.48
 -12 2 20 1021.91 37.46
 -12 2 21 694.2 28.8
 -12 2 22 4223.82 99.22
 -12 2 23 3293.32 77.33
 -12 2 24 276.66 14.5
 -12 2 25 327.54 18.39
 -12 2 26 173.29 11.44
 -12 2 27 0.23 1.33
 -12 2 28 12.96 1.29
 -12 2 29 49.23 4.56
 -12 2 30 -0.77 3.04
 -12 2 31 121.39 12.02
 -12 2 32 3.7 2.17
 -12 2 33 8.18 1.92
 -12 2 34 68.91 8.06
 -12 2 35 0.9 1.69
 -12 2 36 51.1 6.78
 -12 2 37 235.05 25.72
 -12 2 38 127.25 16.43
 -12 2 39 80.11 14.83
 -12 2 40 17.35 3.34
 -12 2 41 24.92 4.56
 -12 2 42 93.15 19.21
 -12 2 43 18.09 6.82
 -12 2 44 101.58 19.4
 -12 2 45 13.41 3.14
 -12 2 46 0.4 1.22
 -12 2 47 33.25 8.06
 -12 2 48 4.54 3
 -12 2 49 1.94 1.56
 -12 2 50 18.38 6.08
 -12 2 51 7.12 2.49
 -12 2 52 3.82 1.89
 -12 2 53 0.79 1.43
 -12 2 54 4.67 2.03
 -12 2 55 5.71 2.42
 -12 2 56 7.45 3.02
 -12 2 57 28.06 11.56
 -12 4 1 22.23 1.81
 -12 4 2 1951.48 53.62
 -12 4 3 1109.73 46.43
 -12 4 4 855.13 42.31
 -12 4 5 959.82 51.46
 -12 4 6 243.18 17.44
 -12 4 7 698.06 41.41
 -12 4 8 1203.44 54.38
 -12 4 9 102.64 7.82
 -12 4 10 1550.18 49
 -12 4 11 1378.46 46.81
 -12 4 12 750.81 43.04
 -12 4 13 142.23 11.7
 -12 4 14 1.26 0.81
 -12 4 15 43.85 3.52
 -12 4 16 558.28 34.24
 -12 4 17 66.2 4.89
 -12 4 18 34.29 4.62
 -12 4 19 1.6 0.88
 -12 4 20 567.99 22.71
 -12 4 21 685.71 24.24
 -12 4 22 60.13 4.35
 -12 4 23 37.43 2.79
 -12 4 24 71.56 5.23
 -12 4 25 714.74 27.69
 -12 4 26 1339.1 32.09
 -12 4 27 167.18 13.65
 -12 4 28 424.07 26.63
 -12 4 29 67.04 6.48
 -12 4 30 16.09 1.73
 -12 4 31 9.69 1.45
 -12 4 32 32.21 3.55
 -12 4 33 222.12 23.26
 -12 4 34 21.79 2.58
 -12 4 35 2.71 1.48
 -12 4 36 4.36 1.94
 -12 4 37 96.45 13.34
 -12 4 38 0.71 1.84
 -12 4 39 278.79 34.42
 -12 4 40 28.44 5.24
 -12 4 41 6.93 2.65
 -12 4 42 2.32 2.75
 -12 4 43 148.21 31.62
 -12 4 44 233.62 37.41
 -12 4 45 18.09 3.99
 -12 4 46 2.45 2.6
 -12 4 47 5.29 3.24
 -12 4 48 13.31 3.9
 -12 4 49 -0.75 4.78
 -12 4 50 -1.19 3.57
 -12 4 51 -0.07 6.9
 -12 4 52 17.19 5.13
 -12 4 53 9.28 3.74
 -12 4 54 39.56 14.66
 -12 4 55 3.42 4.49
 -12 4 56 8.26 3.42
 -12 6 1 969.62 27.77
 -12 6 2 22.15 1.75
 -12 6 3 190.72 11.49
 -12 6 4 117.38 7.47
 -12 6 5 433.53 22.81
 -12 6 6 9.63 2.61
 -12 6 7 2.51 2.07
 -12 6 8 26.53 1.8
 -12 6 9 318.01 16.36
 -12 6 10 37.56 2.47
 -12 6 11 561.57 24.8
 -12 6 12 48.01 4.88
 -12 6 13 256.74 14.27
 -12 6 14 122.29 7.28
 -12 6 15 31.1 4.71
 -12 6 16 11.84 1.14
 -12 6 17 258.16 17.45
 -12 6 18 190.01 12.92
 -12 6 19 141.95 9.79
 -12 6 20 341.48 20.8
 -12 6 21 16.23 1.41
 -12 6 22 37.41 3.22
 -12 6 23 152.28 12.76
 -12 6 24 18.16 1.95
 -12 6 25 2.28 1.04
 -12 6 26 10.14 2.45
 -12 6 27 8.69 0.99
 -12 6 28 372.69 30.37
 -12 6 29 1038.8 26.1
 -12 6 30 155.26 15.87
 -12 6 31 369.55 30.4
 -12 6 32 165.32 18.14
 -12 6 33 52.58 6.75
 -12 6 34 8.87 1.47
 -12 6 35 152.39 18.68
 -12 6 36 268.99 30.69
 -12 6 37 113.72 17.31
 -12 6 38 8.52 3.69
 -12 6 39 226.74 36.52
 -12 6 40 175.57 31.13
 -12 6 41 227.28 39.11
 -12 6 42 7.5 2.16
 -12 6 43 8.97 4.7
 -12 6 44 1.23 1.68
 -12 6 45 26.12 6.57
 -12 6 46 8.83 5.64
 -12 6 47 -0.36 5.68
 -12 6 48 5.29 2.71
 -12 6 49 3.39 1.76
 -12 6 50 6.52 3.04
 -12 6 51 1.29 1.66
 -12 6 53 -1.95 5.89
 -12 6 54 0.52 2.13
 -12 8 1 84.37 7.74
 -12 8 2 411.16 24.6
 -12 8 3 7.01 3.75
 -12 8 4 141.4 10.58
 -12 8 5 61.19 5.29
 -12 8 6 512.8 26.64
 -12 8 7 6.85 1.62
 -12 8 8 136.62 10.38
 -12 8 9 34.24 2.82
 -12 8 10 62.59 5.97
 -12 8 11 365.05 21.61
 -12 8 12 810.38 27.31
 -12 8 13 118.26 10.92
 -12 8 14 181.31 17.6
 -12 8 15 4.12 1.16
 -12 8 16 3.27 1.25
 -12 8 17 138.2 14.93
 -12 8 18 87.8 10.17
 -12 8 19 37.48 4.73
 -12 8 20 25.96 3.41
 -12 8 21 28.89 3.51
 -12 8 22 65.27 9.6
 -12 8 23 402.31 29.07
 -12 8 24 415.56 30.18
 -12 8 25 715.22 33.29
 -12 8 26 1249.03 30.67
 -12 8 27 542.62 37.94
 -12 8 28 320.49 32.18
 -12 8 29 7.71 1.8
 -12 8 30 202.44 28.3
 -12 8 31 50.1 8.38
 -12 8 32 64.79 9.93
 -12 8 33 76.87 11.94
 -12 8 34 2.99 2.69
 -12 8 35 78.06 14.76
 -12 8 36 27.14 5.89
 -12 8 37 124.07 23.62
 -12 8 38 18.73 6.01
 -12 8 39 149.64 29.89
 -12 8 40 -0.73 4.33
 -12 8 41 17.17 4.59
 -12 8 42 -3.92 3.54
 -12 8 43 9.91 3.17
 -12 8 44 3.68 1.85
 -12 8 45 -2.74 3.28
 -12 8 46 -0.35 4.18
 -12 8 47 3.56 3.04
 -12 8 48 15.87 4.89
 -12 8 49 1.55 1.34
 -12 8 50 7.78 3.09
 -12 8 51 5.55 2.46
 -12 10 1 88.9 9.91
 -12 10 2 3.45 1.23
 -12 10 3 23.85 2.73
 -12 10 4 197.36 17.88
 -12 10 5 121.68 12.06
 -12 10 6 43.8 4.79
 -12 10 7 434.57 29.26
 -12 10 8 24.81 2.85
 -12 10 9 345.68 26.72
 -12 10 10 21.4 2.36
 -12 10 11 23.23 2.69
 -12 10 12 64.03 7.62
 -12 10 13 52.51 7.25
 -12 10 14 22.42 3.51
 -12 10 15 10.67 1.74
 -12 10 16 8.91 2
 -12 10 17 14.62 2.37
 -12 10 18 82.01 11.64
 -12 10 19 62.76 10.78
 -12 10 20 169.39 26.18
 -12 10 21 171.08 21.3
 -12 10 22 312.93 33.98
 -12 10 23 825.8 33
 -12 10 24 142.4 19.73
 -12 10 25 19.44 3.67
 -12 10 26 48.94 8.64
 -12 10 27 14.84 2.84
 -12 10 28 2.68 3.05
 -12 10 30 11.82 3.15
 -12 10 31 1.98 2.59
 -12 10 32 16.84 4.48
 -12 10 33 27.51 6.04
 -12 10 34 -1.03 5.08
 -12 10 35 14.83 4.38
 -12 10 36 1.92 1.67
 -12 10 37 122.1 31.4
 -12 10 38 5.24 5.15
 -12 10 40 3.34 3.73
 -12 10 41 3.94 4.81
 -12 10 42 8.58 6.06
 -12 10 43 4.81 2.08
 -12 10 44 9.59 3.88
 -12 10 46 15.08 5.95
 -12 10 47 36.44 14.47
 -12 10 48 4.66 4.1
 -12 12 1 201.07 21.93
 -12 12 2 130.96 15.01
 -12 12 3 156.96 17.24
 -12 12 4 101.75 11.98
 -12 12 5 13.02 2.27
 -12 12 6 18.45 2.76
 -12 12 7 53.03 7.14
 -12 12 8 67.26 9.41
 -12 12 9 -4.55 4.82
 -12 12 10 -0.85 1.88
 -12 12 11 53.71 9.24
 -12 12 12 127.07 20.36
 -12 12 13 2.01 1.83
 -12 12 14 0.76 0.93
 -12 12 15 3.31 4.27
 -12 12 16 18.77 3.53
 -12 12 17 81.02 14.46
 -12 12 18 273.76 40.31
 -12 12 19 109.07 19.17
 -12 12 20 48.05 9.14
 -12 12 21 45.27 8
 -12 12 22 31.57 5.86
 -12 12 23 4.66 3.82
 -12 12 24 5.84 1.82
 -12 12 25 1.21 3.48
 -12 12 26 1.05 4.57
 -12 12 27 15.06 3.92
 -12 12 28 24.17 7.01
 -12 12 29 -2.3 11.51
 -12 12 30 2.14 2.14
 -12 12 32 7.91 5.04
 -12 12 33 2.26 3.56
 -12 12 34 31.18 10.26
 -12 12 35 12.59 4.55
 -12 12 37 7.17 2.87
 -12 12 38 1.55 2.7
 -12 12 39 0.19 3.79
 -12 12 40 58.27 17.63
 -12 12 41 2.96 1.91
 -12 12 42 -0.29 2.41
 -12 12 43 1.89 3.42
 -12 14 1 42.05 8.38
 -12 14 2 4.68 3.33
 -12 14 3 1.15 2.75
 -12 14 4 32.05 7.45
 -12 14 5 185.85 33.95
 -12 14 6 29.58 10.97
 -12 14 7 33.93 8.15
 -12 14 8 66.02 15.76
 -12 14 9 45.77 10.2
 -12 14 10 -1.63 8.14
 -12 14 11 14.03 2.93
 -12 14 12 17.38 3.74
 -12 14 13 12.33 3
 -12 14 14 3.34 1.72
 -12 14 15 33.82 6.98
 -12 14 16 0.8 5.29
 -12 14 17 16.53 4.1
 -12 14 18 5.95 4.26
 -12 14 19 14.51 3.32
 -12 14 20 89.33 18.49
 -12 14 21 2.6 1.98
 -12 14 22 53.51 12.19
 -12 14 23 40.04 10.47
 -12 14 24 -2.86 8.02
 -12 14 25 7.12 2.54
 -12 14 26 -3.26 3.3
 -12 14 27 5.04 2.3
 -12 14 28 13.55 4.69
 -12 14 29 -2.38 3.86
 -12 14 30 14.3 5.3
 -12 14 31 0.54 1.4
 -12 14 33 1.5 1.46
 -12 14 34 6.75 3.2
 -12 14 35 1.76 3.8
 -12 14 36 0.55 1.77
 -12 14 37 20.35 8.74
 -12 16 1 -0.15 2.76
 -12 16 2 6.26 5.15
 -12 16 3 7.13 3.18
 -12 16 4 2.13 2.49
 -12 16 5 16.13 6.08
 -12 16 6 26.56 9.06
 -12 16 7 4.44 2.85
 -12 16 8 3.75 4.1
 -12 16 9 19.03 8.61
 -12 16 10 15.51 4.91
 -12 16 11 14.86 5.05
 -12 16 12 19.8 5.94
 -12 16 13 3.48 4.29
 -12 16 14 2.58 2.43
 -12 16 15 2.03 1.32
 -12 16 16 9.86 3.83
 -12 16 17 5.34 3.1
 -12 16 18 10.16 3.08
 -12 16 19 9.42 2.92
 -12 16 20 -1.16 2.99
 -12 16 21 12.75 4.28
 -12 16 22 3.22 5.27
 -12 16 23 11.67 4.48
 -12 16 24 7.56 4.4
 -12 16 25 -0.16 2.2
 -12 18 3 13.83 5.69
 -12 18 4 10.81 5.01
 -12 18 5 2.2 2.37
 -12 18 6 3.84 2.18
 -12 18 7 1.31 4.15
 -11 1 1 1473.65 99.45
 -11 1 2 433.81 31.63
 -11 1 3 159.5 12.38
 -11 1 4 576.33 45.22
 -11 1 5 29.42 2.37
 -11 1 6 3741.04 402.14
 -11 1 7 697.34 64.4
 -11 1 8 20918.08 525.64
 -11 1 9 225.13 20.05
 -11 1 10 6401.51 285.05
 -11 1 11 7711.97 460.24
 -11 1 12 776.58 59.86
 -11 1 13 3.16 1.48
 -11 1 14 92.28 7.97
 -11 1 15 254.71 20.28
 -11 1 16 29.72 4.35
 -11 1 17 35.15 3.97
 -11 1 18 550.73 36.21
 -11 1 19 409.87 28.53
 -11 1 20 223.34 20.25
 -11 1 21 927.15 33.06
 -11 1 22 409.56 20.75
 -11 1 23 58.25 3.65
 -11 1 24 1203.95 28.28
 -11 1 25 111.05 6.69
 -11 1 26 4.26 1
 -11 1 27 22.26 1.87
 -11 1 28 376.94 21.04
 -11 1 29 8.45 1.5
 -11 1 30 6.74 0.89
 -11 1 31 480.88 30.7
 -11 1 32 1.93 2
 -11 1 33 31.84 3.64
 -11 1 34 4.08 0.75
 -11 1 35 20.51 2.53
 -11 1 36 3.39 2.62
 -11 1 37 232.95 28.81
 -11 1 38 266.39 32.86
 -11 1 39 107.91 16.69
 -11 1 40 4.21 2.77
 -11 1 41 11.08 2.21
 -11 1 42 43.15 9
 -11 1 43 -3.22 2.86
 -11 1 44 1.58 1.63
 -11 1 45 51.82 10.88
 -11 1 46 5.24 1.97
 -11 1 47 1.45 2.69
 -11 1 48 2.77 1.76
 -11 1 49 3.49 2.63
 -11 1 50 32.97 8.7
 -11 1 51 9.56 3.08
 -11 1 52 7.65 2.78
 -11 1 53 5.09 4.46
 -11 1 54 14.17 4.97
 -11 1 55 5.71 3.02
 -11 1 56 15.88 5.56
 -11 1 57 6.03 2.77
 -11 3 1 12595.7 297.45
 -11 3 2 1703.01 81.53
 -11 3 3 3547.56 115.64
 -11 3 4 404.6 27.58
 -11 3 5 47.83 3.81
 -11 3 6 48.63 3.84
 -11 3 7 520.93 36.47
 -11 3 8 414.28 27.13
 -11 3 9 70.3 5.33
 -11 3 10 5842.14 146.73
 -11 3 11 359.13 24.88
 -11 3 12 5100.5 125.34
 -11 3 13 6509.53 159.9
 -11 3 14 1106.87 48.81
 -11 3 15 59.73 4.89
 -11 3 16 2211.79 57.23
 -11 3 17 406.93 25.91
 -11 3 18 229.07 16.19
 -11 3 19 -0.4 3.63
 -11 3 20 183.25 11.01
 -11 3 21 28 2.43
 -11 3 22 7.13 1.06
 -11 3 23 373.63 18.05
 -11 3 24 620.06 26.38
 -11 3 25 1020.93 24.12
 -11 3 26 730.56 24.48
 -11 3 27 446.09 22.09
 -11 3 28 1092.57 26.57
 -11 3 29 745.83 27.42
 -11 3 30 24.46 2.51
 -11 3 31 88.62 8.69
 -11 3 32 7.66 2.25
 -11 3 33 31.49 3.84
 -11 3 34 13.26 1.82
 -11 3 35 15.69 2.52
 -11 3 36 13.06 3.12
 -11 3 37 34.42 4.74
 -11 3 38 90.12 12.49
 -11 3 39 92.92 13.62
 -11 3 40 96.54 14.83
 -11 3 41 98.14 17.31
 -11 3 42 -5.05 2.98
 -11 3 43 -1.72 4.57
 -11 3 44 25.81 6.53
 -11 3 45 34.22 7.39
 -11 3 46 92.25 20.12
 -11 3 47 12.57 3.46
 -11 3 48 62.99 15.28
 -11 3 49 17.36 4.93
 -11 3 50 4.01 3.6
 -11 3 52 9.51 4.16
 -11 3 53 11.07 3.65
 -11 3 54 -1.86 3.77
 -11 3 55 3.89 1.78
 -11 3 56 4.35 2.29
 -11 5 1 317.04 17.61
 -11 5 2 319.37 17.86
 -11 5 3 616.13 28.89
 -11 5 4 496.03 26.47
 -11 5 5 751.65 38.98
 -11 5 6 244.64 17.18
 -11 5 7 2963.56 73.08
 -11 5 8 6.01 1.62
 -11 5 9 1875.75 46.18
 -11 5 10 168.68 12.74
 -11 5 11 215.16 15.55
 -11 5 12 58.13 6.09
 -11 5 13 0.71 1.45
 -11 5 14 216.5 12.7
 -11 5 15 103.73 6.78
 -11 5 16 1464.98 35.22
 -11 5 17 358.06 18.1
 -11 5 18 633.04 23.83
 -11 5 19 425.34 18.84
 -11 5 20 37.01 2.63
 -11 5 21 632.15 25.29
 -11 5 22 50.63 4.27
 -11 5 23 18.46 1.83
 -11 5 24 9.14 1.26
 -11 5 25 43.83 3.81
 -11 5 26 153.79 16.11
 -11 5 27 156.09 16.38
 -11 5 28 117.19 11.04
 -11 5 29 42.16 4.49
 -11 5 30 10.13 2.04
 -11 5 31 53.09 6.19
 -11 5 32 442.27 31.85
 -11 5 33 169.25 18.04
 -11 5 34 66.75 7.99
 -11 5 35 37.66 5
 -11 5 36 26.28 3.68
 -11 5 37 266.94 32.34
 -11 5 38 0.44 1.93
 -11 5 39 1.71 1.88
 -11 5 40 55.72 9.22
 -11 5 41 22.8 4.38
 -11 5 42 62.54 11.26
 -11 5 43 35.02 7.75
 -11 5 44 23.15 4.81
 -11 5 45 49.08 10.42
 -11 5 46 5.24 2.2
 -11 5 47 1.42 2.51
 -11 5 48 0.71 3.1
 -11 5 49 4.02 6.24
 -11 5 50 8.01 6.96
 -11 5 51 -0.55 3.86
 -11 5 52 10.14 4.84
 -11 5 53 -4.1 4.05
 -11 5 55 27.64 10.93
 -11 7 1 146.8 8.64
 -11 7 2 60.47 4.48
 -11 7 3 2040.37 48.19
 -11 7 4 300.87 17.13
 -11 7 5 34.45 2.41
 -11 7 6 660.92 23.98
 -11 7 7 351.29 18.28
 -11 7 8 72.23 4.6
 -11 7 9 54.33 3.53
 -11 7 10 54.59 4.1
 -11 7 11 106.29 7.7
 -11 7 12 139.46 9.88
 -11 7 13 0.41 0.6
 -11 7 14 90.09 8.05
 -11 7 15 293.97 23.91
 -11 7 16 408.06 29.12
 -11 7 17 314.3 25.74
 -11 7 18 9.37 1.63
 -11 7 19 24.37 2.59
 -11 7 20 422.7 26.27
 -11 7 21 180.12 15.18
 -11 7 22 13.75 1.48
 -11 7 23 54.1 5.39
 -11 7 24 4.7 3.75
 -11 7 25 -1.4 2.99
 -11 7 26 39.13 4.69
 -11 7 27 112.62 13.13
 -11 7 28 203.88 24.18
 -11 7 29 69.34 9.87
 -11 7 30 34.07 5.18
 -11 7 31 97.14 12.93
 -11 7 32 65.82 9.34
 -11 7 33 0.9 2.36
 -11 7 34 0.78 2.02
 -11 7 35 37.21 6.88
 -11 7 36 72.44 13.18
 -11 7 37 130.37 23.27
 -11 7 38 38.29 7.79
 -11 7 39 9.53 4.71
 -11 7 40 -0.27 5.29
 -11 7 41 6.76 2.45
 -11 7 42 1.58 2.31
 -11 7 43 -1.76 6.78
 -11 7 44 9.85 3.41
 -11 7 45 5.94 2.14
 -11 7 46 47.58 13.4
 -11 7 47 5.35 3.61
 -11 7 48 4.71 2.69
 -11 7 49 11.26 3.91
 -11 7 50 -0.89 3.36
 -11 7 51 0.21 2.48
 -11 7 52 -0.24 8.99
 -11 7 53 12.6 4.72
 -11 9 1 318.39 24.44
 -11 9 2 119.23 11.41
 -11 9 3 3.84 0.93
 -11 9 4 162.48 14.88
 -11 9 5 338.92 25.23
 -11 9 6 0.3 0.97
 -11 9 7 1.9 1.46
 -11 9 8 1.63 0.91
 -11 9 9 230.12 18.45
 -11 9 10 124.96 11.07
 -11 9 11 95.23 9.72
 -11 9 12 277.79 21.44
 -11 9 13 84.04 8.26
 -11 9 14 130.08 14.71
 -11 9 15 246.92 25.02
 -11 9 16 3.4 1.16
 -11 9 17 6.19 2.34
 -11 9 18 1.64 1.75
 -11 9 19 34.06 4.7
 -11 9 20 31.07 4.51
 -11 9 21 198.84 21.43
 -11 9 22 25.47 3.22
 -11 9 23 47.73 6.61
 -11 9 24 43.38 5.93
 -11 9 25 4.67 3.44
 -11 9 26 -0.03 2.36
 -11 9 27 1.3 2.98
 -11 9 28 2.15 1.36
 -11 9 29 14.09 3.12
 -11 9 30 42.11 8.91
 -11 9 31 58.9 12.84
 -11 9 32 0.8 0.94
 -11 9 33 -1.27 7.68
 -11 9 34 2.25 6.22
 -11 9 35 128.85 28.85
 -11 9 36 -1.22 2.6
 -11 9 37 1.76 4.19
 -11 9 38 4.12 7.21
 -11 9 39 5.01 3.53
 -11 9 40 19.3 5.91
 -11 9 41 18.55 5.65
 -11 9 42 1.17 1.49
 -11 9 43 1.72 3.31
 -11 9 44 0.18 2.87
 -11 9 45 5.28 2.61
 -11 9 46 1.03 3.73
 -11 9 47 4.37 2.76
 -11 9 48 9.23 3.36
 -11 9 49 -2.13 4.71
 -11 11 1 95.73 10.83
 -11 11 2 7.86 1.59
 -11 11 3 138.76 13.92
 -11 11 4 20.57 2.27
 -11 11 5 47.98 5.16
 -11 11 6 183.2 19.02
 -11 11 7 12.84 2.95
 -11 11 8 326.26 31.87
 -11 11 9 39.53 5.18
 -11 11 10 26.34 3.64
 -11 11 11 15.17 3.71
 -11 11 12 285.02 38.1
 -11 11 13 47.47 7.43
 -11 11 14 35.32 6.51
 -11 11 15 54.47 8.65
 -11 11 16 13.81 2.62
 -11 11 17 9.23 2.53
 -11 11 18 -0.26 2.56
 -11 11 19 182.23 26.47
 -11 11 20 26.15 4.53
 -11 11 21 401.26 41.26
 -11 11 22 60.11 9.6
 -11 11 23 7.91 2.23
 -11 11 24 2.36 3.43
 -11 11 25 10.16 2.34
 -11 11 26 16.97 3.84
 -11 11 27 -2.13 2.95
 -11 11 28 36.96 8.79
 -11 11 29 12.52 3.25
 -11 11 30 19.39 5.67
 -11 11 31 32.19 8.33
 -11 11 32 2.26 2.48
 -11 11 33 6.98 3.95
 -11 11 34 44.6 12.91
 -11 11 35 3.3 4.93
 -11 11 37 9.02 3.27
 -11 11 38 21.6 7.5
 -11 11 39 9.6 4.06
 -11 11 41 0.48 1.49
 -11 11 42 5.4 3.7
 -11 11 44 -2.13 3.84
 -11 11 45 7.15 4.03
 -11 11 46 5.75 3.87
 -11 13 1 23.42 5.1
 -11 13 2 -2.56 4.28
 -11 13 3 0.58 2.51
 -11 13 4 113.06 22.8
 -11 13 5 8.51 5.9
 -11 13 6 15.07 4.24
 -11 13 7 128.79 17.78
 -11 13 8 71.4 12.01
 -11 13 9 16.52 3.58
 -11 13 10 29.24 5.96
 -11 13 11 10.52 2.39
 -11 13 12 6.89 2.93
 -11 13 13 4.73 1.59
 -11 13 14 98.26 21.57
 -11 13 15 16.3 4.23
 -11 13 16 122.2 22.79
 -11 13 17 70.39 14.23
 -11 13 18 3.68 2.99
 -11 13 19 0.21 1.89
 -11 13 20 15.68 3.35
 -11 13 21 14.03 3.23
 -11 13 22 27.91 5.92
 -11 13 23 120.76 23.11
 -11 13 24 16.22 5.43
 -11 13 25 355 60.06
 -11 13 26 21.51 5.28
 -11 13 27 1.75 1.78
 -11 13 29 0.98 2.91
 -11 13 30 -6.03 4.68
 -11 13 31 7.67 2.7
 -11 13 32 13.38 4.5
 -11 13 33 13.81 5.03
 -11 13 34 -1.41 4.96
 -11 13 35 40.94 14.32
 -11 13 36 4.36 2.49
 -11 13 37 69.01 21.15
 -11 13 38 -1.17 3.88
 -11 13 39 9.94 3.68
 -11 13 40 12.07 5.05
 -11 15 1 36.26 7.79
 -11 15 2 13.22 8.25
 -11 15 3 4.55 3.22
 -11 15 4 24.94 6.61
 -11 15 5 7.74 6.24
 -11 15 6 26.35 7.5
 -11 15 7 5.02 1.98
 -11 15 8 13.08 3.52
 -11 15 9 16.93 4.73
 -11 15 10 84.02 19.76
 -11 15 11 5.6 5.66
 -11 15 12 14.81 4.09
 -11 15 13 6.07 2.86
 -11 15 14 22.21 6.03
 -11 15 15 -0.81 7.01
 -11 15 16 7.15 4.17
 -11 15 17 21.45 5.06
 -11 15 18 5.03 1.84
 -11 15 19 -2.86 6.53
 -11 15 20 24.3 5.61
 -11 15 21 85.47 20.22
 -11 15 22 1.35 2.17
 -11 15 23 5.71 4.41
 -11 15 24 6.67 2.92
 -11 15 25 -0.7 5.49
 -11 15 26 10.28 3.86
 -11 15 27 4.87 2.67
 -11 15 29 0.31 3.89
 -11 15 30 31.01 9.85
 -11 15 31 19.99 6.88
 -11 15 32 4.46 2.28
 -11 17 1 0.53 5
 -11 17 2 -5.03 5.54
 -11 17 3 0.53 3.35
 -11 17 5 5.84 4.92
 -11 17 6 6.84 5.43
 -11 17 7 9.61 8.29
 -11 17 8 3.86 3.42
 -11 17 9 0.54 3.1
 -11 17 11 13.16 5.29
 -11 17 12 0.94 4.69
 -11 17 13 0.18 2.8
 -11 17 14 3.51 3.79
 -11 17 15 6.02 2.79
 -11 17 16 10.9 5.39
 -11 17 17 0.61 1.74
 -10 0 22 -1.05 3.99
 -10 0 24 2081.69 52.29
 -10 0 26 85.8 8.31
 -10 0 28 505.44 31.9
 -10 0 30 51.62 6.82
 -10 2 1 4735.25 274.31
 -10 2 2 167.64 10.58
 -10 2 3 2223.12 159.81
 -10 2 4 1019.19 71.68
 -10 2 5 227.84 15.62
 -10 2 6 7703.22 503.5
 -10 2 7 89.88 9.11
 -10 2 8 91.82 8.05
 -10 2 9 4.1 1.54
 -10 2 10 95.39 8.18
 -10 2 11 913.03 66.76
 -10 2 12 47.55 4.08
 -10 2 13 178.61 14.79
 -10 2 14 153.01 12.87
 -10 2 15 644.66 43.19
 -10 2 16 72.34 6.19
 -10 2 17 57.67 6.47
 -10 2 18 10.64 2.69
 -10 2 19 287.06 21.74
 -10 2 20 22.62 2.35
 -10 2 21 676.61 27.29
 -10 2 22 1.74 0.68
 -10 2 23 1342.07 31.56
 -10 2 24 140.32 8.33
 -10 2 25 582.96 24.68
 -10 2 26 -0.05 1.43
 -10 2 27 8.05 0.74
 -10 2 28 1.21 0.53
 -10 2 29 62.42 5.73
 -10 2 30 340.71 26.04
 -10 2 31 19.09 2.16
 -10 2 32 17.23 2.28
 -10 2 33 84.65 9.39
 -10 2 34 54.71 6.74
 -10 2 35 125.7 14.66
 -10 2 36 268.19 28.01
 -10 2 37 337.46 37.11
 -10 2 38 159.64 22.99
 -10 2 39 51.52 8.74
 -10 2 40 29.89 4.86
 -10 2 41 152.4 28.99
 -10 2 42 110.37 20.35
 -10 2 43 77.24 14.74
 -10 2 44 53.89 11.12
 -10 2 45 2.39 2.47
 -10 2 46 26.85 6.18
 -10 2 47 51.35 11.96
 -10 2 48 0.4 3.22
 -10 2 49 30.95 8.56
 -10 2 50 40.66 10.8
 -10 2 51 4.84 4.75
 -10 2 52 31.39 9.05
 -10 2 53 10.23 4.12
 -10 2 54 1 1.83
 -10 2 55 15.23 5.3
 -10 2 56 2.88 1.72
 -10 2 57 2.18 4.21
 -10 4 1 1375.66 57.06
 -10 4 2 880.79 42.46
 -10 4 3 19.86 1.92
 -10 4 4 1231.69 59.2
 -10 4 5 3820.6 94.03
 -10 4 6 252.47 18.29
 -10 4 7 590.73 36.98
 -10 4 8 -0.31 2.93
 -10 4 9 906.76 48.61
 -10 4 10 36.4 2.87
 -10 4 11 1945.14 52.33
 -10 4 12 971.67 48.39
 -10 4 13 4.3 1.1
 -10 4 14 1157.15 40.26
 -10 4 15 42.48 3.87
 -10 4 16 16.82 3.94
 -10 4 17 29.8 2.36
 -10 4 18 632.59 25.52
 -10 4 19 14.09 1.13
 -10 4 20 -0.83 1.75
 -10 4 21 342.84 17.01
 -10 4 22 1198.88 28.75
 -10 4 23 28.09 2.04
 -10 4 24 9.49 2.98
 -10 4 25 78.66 6.24
 -10 4 26 382.86 24.27
 -10 4 27 494.33 27.55
 -10 4 28 1.72 1.12
 -10 4 29 134.6 12.47
 -10 4 30 21.24 2.77
 -10 4 31 162.2 17.29
 -10 4 32 483.31 31.7
 -10 4 33 893.5 24.69
 -10 4 34 1302.06 37.87
 -10 4 35 1195.02 29.37
 -10 4 36 100.58 13.47
 -10 4 37 42.68 6.54
 -10 4 38 209.87 27.22
 -10 4 39 4.72 2.41
 -10 4 40 157.1 22.86
 -10 4 41 -2.86 3.38
 -10 4 42 6.3 1.72
 -10 4 43 33.96 6.51
 -10 4 44 2.59 1.49
 -10 4 45 5.22 1.64
 -10 4 46 122.93 23.39
 -10 4 47 23.4 6.34
 -10 4 48 -1.46 4.41
 -10 4 49 17.8 5.22
 -10 4 50 2.16 1.7
 -10 4 51 66.72 19.42
 -10 4 52 -1.14 6.95
 -10 4 53 -0.29 2.88
 -10 4 54 4.54 2.65
 -10 4 55 1.14 3.34
 -10 4 56 3.68 3.05
 -10 6 1 34.01 3.48
 -10 6 2 335.8 17.14
 -10 6 3 832.36 31.44
 -10 6 4 28.79 1.86
 -10 6 5 5.14 3.18
 -10 6 6 150.39 9.63
 -10 6 7 10.47 2.41
 -10 6 8 27.88 2.57
 -10 6 9 5.24 0.98
 -10 6 10 16.32 2
 -10 6 11 146.25 8.61
 -10 6 12 9.96 2.33
 -10 6 13 84.22 5.61
 -10 6 14 423.77 20.41
 -10 6 15 35.8 2.51
 -10 6 16 3.43 1.97
 -10 6 17 308.43 19.92
 -10 6 18 229.27 16.34
 -10 6 19 956 24.38
 -10 6 20 20.21 1.74
 -10 6 21 293.92 19.1
 -10 6 22 371.5 22.4
 -10 6 23 6.45 1.37
 -10 6 24 0.68 1.23
 -10 6 25 7 0.82
 -10 6 26 129.39 11.94
 -10 6 27 26.27 3.15
 -10 6 28 106.99 11.78
 -10 6 29 1291.3 31.34
 -10 6 30 249.95 23.29
 -10 6 31 1828.99 44.34
 -10 6 32 9.88 1.83
 -10 6 33 14.38 2
 -10 6 34 33.32 4.51
 -10 6 35 -0.69 4.62
 -10 6 36 22.78 4.35
 -10 6 37 4.88 1.32
 -10 6 38 7.32 2.17
 -10 6 39 6.46 4.95
 -10 6 40 83.52 16.33
 -10 6 41 11.73 5.37
 -10 6 42 13.35 3.68
 -10 6 43 108.96 26.95
 -10 6 44 2.1 2.85
 -10 6 45 8.08 2.47
 -10 6 46 28.43 7.46
 -10 6 47 26.2 7
 -10 6 48 3.37 3.62
 -10 6 49 15.08 4.65
 -10 6 50 4.9 2.08
 -10 6 51 5.41 3.09
 -10 6 52 -2.19 5.46
 -10 6 53 3.47 5.77
 -10 6 54 9.15 4.37
 -10 8 1 57.18 4.86
 -10 8 2 27.47 2.45
 -10 8 3 35.02 2.98
 -10 8 4 29.55 2.4
 -10 8 5 341.95 21.68
 -10 8 6 89.31 7.18
 -10 8 7 3.76 1.05
 -10 8 8 40.01 3.22
 -10 8 9 33.35 2.72
 -10 8 10 163.94 11.81
 -10 8 11 47.64 4.16
 -10 8 12 132.81 10.83
 -10 8 13 -0.19 2.66
 -10 8 14 54.54 5.3
 -10 8 15 81.41 7.83
 -10 8 16 192.84 19.02
 -10 8 17 0.21 1.93
 -10 8 18 41.97 5.1
 -10 8 19 84.23 11.38
 -10 8 21 25.88 3.93
 -10 8 22 264.36 22.79
 -10 8 23 17.42 2.63
 -10 8 24 17.56 3.46
 -10 8 25 450.55 34.81
 -10 8 26 78.48 9.82
 -10 8 27 186.73 22.05
 -10 8 28 93.38 13.71
 -10 8 29 0.64 3.25
 -10 8 30 7.44 2.43
 -10 8 31 30.56 4.59
 -10 8 32 3.93 3.21
 -10 8 33 79.09 14.07
 -10 8 34 142.82 24.53
 -10 8 35 19.24 3.99
 -10 8 36 13.65 3.17
 -10 8 37 78.8 15.87
 -10 8 38 4.02 1.5
 -10 8 39 33.57 7.67
 -10 8 40 1.74 2.59
 -10 8 41 19.7 5.09
 -10 8 42 2.57 1.6
 -10 8 43 51.07 11.53
 -10 8 44 10.35 3.05
 -10 8 45 1.4 3.12
 -10 8 46 22.34 6.19
 -10 8 47 -1.81 3.02
 -10 8 48 10.99 3.68
 -10 8 49 14.14 5.66
 -10 8 50 3.48 1.73
 -10 8 51 11.94 5.02
 -10 10 1 22.35 2.43
 -10 10 2 173.51 15.91
 -10 10 3 145.77 13.92
 -10 10 4 491.31 32.74
 -10 10 5 41.58 4.46
 -10 10 6 -1.72 2.36
 -10 10 7 109.42 10.97
 -10 10 8 5.74 1.09
 -10 10 9 102.23 10.43
 -10 10 10 -0.47 4.79
 -10 10 11 564.32 34.11
 -10 10 12 -0.05 2.38
 -10 10 13 76.94 10.41
 -10 10 14 100.67 13
 -10 10 15 5.92 1.07
 -10 10 16 92.79 12.62
 -10 10 17 237.96 27.8
 -10 10 18 0.11 1.92
 -10 10 19 82.79 12.11
 -10 10 20 7.09 2.61
 -10 10 21 1.09 1.5
 -10 10 22 -1.55 3.85
 -10 10 23 40.92 6.87
 -10 10 24 6.7 4.54
 -10 10 25 97.05 15.96
 -10 10 26 36.23 6.5
 -10 10 27 31.49 5.98
 -10 10 28 7.76 3.99
 -10 10 29 66.78 13.65
 -10 10 31 65.24 15.13
 -10 10 32 38.02 9.4
 -10 10 33 1.82 4.59
 -10 10 34 -3.74 6.85
 -10 10 36 18.33 5.42
 -10 10 38 2.11 2.26
 -10 10 39 6.03 2.41
 -10 10 40 31.61 10.6
 -10 10 42 8.64 4.52
 -10 10 43 33.22 11.56
 -10 10 44 38 13.74
 -10 10 45 11.44 4.13
 -10 10 46 3.28 2.28
 -10 10 47 -1.23 2.75
 -10 10 48 5.53 3.14
 -10 12 1 24.73 3.43
 -10 12 2 10.03 1.55
 -10 12 3 -5.64 8.59
 -10 12 4 158.79 19.11
 -10 12 5 25.1 3.79
 -10 12 6 33.56 4.72
 -10 12 7 60.61 8.12
 -10 12 8 112.42 15.73
 -10 12 9 148.64 20.19
 -10 12 10 57.6 8.61
 -10 12 11 5.69 2.03
 -10 12 12 135.44 20.93
 -10 12 13 29.33 5.66
 -10 12 14 159.21 24.89
 -10 12 15 6.36 3.6
 -10 12 16 102.8 17.73
 -10 12 17 4.75 1.91
 -10 12 18 135.51 23.2
 -10 12 19 18.32 4.07
 -10 12 20 8.9 2.25
 -10 12 21 251.63 36.38
 -10 12 22 87.56 15.53
 -10 12 23 33.21 6.28
 -10 12 24 94.14 16.69
 -10 12 25 9.81 4.03
 -10 12 26 117.05 24.17
 -10 12 27 14.33 4.02
 -10 12 28 19.06 4.95
 -10 12 29 24.26 6.46
 -10 12 30 0.21 1.44
 -10 12 31 11.52 3.54
 -10 12 32 1.73 2.22
 -10 12 33 -6.1 14.13
 -10 12 34 72.68 21.36
 -10 12 35 1.99 7.45
 -10 12 37 0.99 2.31
 -10 12 38 -0.85 8.03
 -10 12 39 25.01 7.59
 -10 12 40 4.74 2.44
 -10 12 41 1.68 3.07
 -10 12 42 5.92 5.29
 -10 12 43 -0.9 6.36
 -10 14 1 106.54 19.13
 -10 14 2 17.26 3.15
 -10 14 3 30.15 5.91
 -10 14 4 11.31 2.77
 -10 14 5 4.14 2.46
 -10 14 6 26.66 5.46
 -10 14 7 11.66 6.28
 -10 14 8 -2.29 4.94
 -10 14 9 48.03 10.44
 -10 14 10 44.11 9.92
 -10 14 11 22.49 6.37
 -10 14 12 139.31 23.78
 -10 14 13 45.07 8.21
 -10 14 14 1.54 3.1
 -10 14 15 86.81 19.28
 -10 14 16 86.47 19.18
 -10 14 17 4.62 4.15
 -10 14 18 8.16 4.59
 -10 14 19 65.71 13.43
 -10 14 20 0.71 1.72
 -10 14 21 4.71 3.81
 -10 14 22 4.69 2.47
 -10 14 23 4.41 3.46
 -10 14 24 0.96 1.78
 -10 14 25 43.74 13.41
 -10 14 26 18.54 6.62
 -10 14 27 9.53 3.9
 -10 14 28 31.18 9.61
 -10 14 30 16.83 6.31
 -10 14 31 20.55 7.4
 -10 14 32 4.64 2.34
 -10 14 33 3.14 2.03
 -10 14 34 6.08 2.62
 -10 14 35 12.24 4.61
 -10 14 36 36.31 12.67
 -10 16 1 3.5 2.23
 -10 16 2 -0.39 4.91
 -10 16 4 20.93 6.09
 -10 16 5 4.76 4.3
 -10 16 6 7.12 3.9
 -10 16 7 27.82 7.94
 -10 16 8 -0.55 14.42
 -10 16 9 -1.19 5.58
 -10 16 10 4.22 2.03
 -10 16 11 19.47 6.05
 -10 16 12 22.75 6.82
 -10 16 13 2.91 1.9
 -10 16 14 12.45 4.61
 -10 16 15 33.68 9.19
 -10 16 16 8.67 3.04
 -10 16 17 6.66 3.52
 -10 16 18 19.31 7.1
 -10 16 19 16.69 6.59
 -10 16 20 42.67 13.55
 -10 16 21 7.82 5.74
 -10 16 22 0.58 1.85
 -10 16 26 2.99 2.06
 -10 18 1 0.71 2.16
 -10 18 4 4.58 2.64
 -10 18 5 -0.07 4.39
 -10 18 6 1.51 7.26
 -10 18 7 2.18 2.11
 -10 18 8 -3.02 3.8
 -9 1 1 13.66 1.01
 -9 1 2 562.21 39.39
 -9 1 3 254.02 20.48
 -9 1 4 192.53 16.46
 -9 1 5 295.26 28.58
 -9 1 6 190.96 17.96
 -9 1 7 810.33 78.84
 -9 1 8 1625.18 157.6
 -9 1 9 7.42 2.13
 -9 1 10 101.64 8.83
 -9 1 11 786.93 64.35
 -9 1 12 1046.17 78.98
 -9 1 13 674.83 50.21
 -9 1 14 4627.03 116.11
 -9 1 15 1199.14 75.47
 -9 1 16 211.13 16.92
 -9 1 17 1619.78 50.79
 -9 1 18 325.78 24.34
 -9 1 19 63.44 5.54
 -9 1 20 28.91 2.71
 -9 1 21 86.71 5.49
 -9 1 22 5.98 1.4
 -9 1 23 17.38 1.25
 -9 1 24 422.26 19.39
 -9 1 25 161.52 10.54
 -9 1 26 186.24 12.14
 -9 1 27 2.49 1.31
 -9 1 28 35.01 3.11
 -9 1 29 218.33 18.04
 -9 1 30 6.42 1.41
 -9 1 31 251.54 21.78
 -9 1 32 155.85 15.58
 -9 1 33 2.64 1.86
 -9 1 34 12.33 1.84
 -9 1 35 5.41 0.94
 -9 1 36 143.72 18.93
 -9 1 37 -0.86 2.62
 -9 1 38 37.58 6.1
 -9 1 39 286.33 36.66
 -9 1 40 208.15 35.1
 -9 1 41 46.4 8.64
 -9 1 42 24.34 4.74
 -9 1 43 160.7 28.44
 -9 1 44 5.18 2.21
 -9 1 45 153.44 30.06
 -9 1 46 7.47 4.37
 -9 1 47 87.14 20.02
 -9 1 48 26.8 6.86
 -9 1 49 4.34 2.93
 -9 1 50 3.36 1.77
 -9 1 51 -1.44 4.65
 -9 1 52 4.43 3.34
 -9 1 53 -2.69 4.74
 -9 1 54 21.5 7.08
 -9 1 55 -1.6 6.27
 -9 1 56 6.49 3.19
 -9 3 1 725.01 43.08
 -9 3 2 956.35 56.03
 -9 3 3 71.04 4.65
 -9 3 4 1374.51 93.47
 -9 3 5 4344.85 175.77
 -9 3 6 1381.21 90.16
 -9 3 7 1909.52 108.9
 -9 3 8 106.4 9.14
 -9 3 9 1884.78 101.12
 -9 3 10 116.68 10.01
 -9 3 11 81.08 6.83
 -9 3 12 682.02 46.36
 -9 3 13 1071.28 57.7
 -9 3 14 3.18 5.82
 -9 3 15 164.17 13.43
 -9 3 16 138.49 11.3
 -9 3 17 808.67 41.17
 -9 3 18 4.77 3.45
 -9 3 19 611.82 29.62
 -9 3 20 301.77 17.59
 -9 3 21 371.59 18.58
 -9 3 22 226.31 13.56
 -9 3 23 955.4 24.97
 -9 3 24 892.22 24.48
 -9 3 25 39.51 2.91
 -9 3 26 0.17 0.86
 -9 3 27 132.76 9.72
 -9 3 28 69.61 6.35
 -9 3 29 5.75 0.98
 -9 3 30 39.6 3.91
 -9 3 31 7.79 3.15
 -9 3 32 12.51 1.98
 -9 3 33 32.41 4.51
 -9 3 34 17.48 2.36
 -9 3 35 192.99 27.93
 -9 3 36 16.71 2.5
 -9 3 37 5.83 1.25
 -9 3 38 115.36 16.51
 -9 3 39 69.15 11.86
 -9 3 40 371.12 46.57
 -9 3 41 2.35 3.77
 -9 3 42 13.42 2.96
 -9 3 43 15.22 3.31
 -9 3 44 176.95 33.36
 -9 3 45 21.57 5.02
 -9 3 46 12.15 3.43
 -9 3 47 22.87 5.87
 -9 3 48 21.47 5.65
 -9 3 49 20.31 5.84
 -9 3 50 33.45 9.3
 -9 3 51 11.73 4.17
 -9 3 52 5.29 2.39
 -9 3 53 5.91 2.44
 -9 3 54 39.34 12.62
 -9 3 55 -4.5 5.82
 -9 3 56 -0.9 2.64
 -9 5 1 762.33 35.48
 -9 5 2 795.49 36.26
 -9 5 3 1318.71 42.92
 -9 5 4 833.89 39.55
 -9 5 5 1984.43 48.12
 -9 5 6 357.47 23.75
 -9 5 7 3483.79 85.71
 -9 5 8 982.8 43.18
 -9 5 9 36.71 2.9
 -9 5 10 88.14 6.75
 -9 5 11 63.99 4.88
 -9 5 12 1358.21 33.49
 -9 5 13 457.71 25.51
 -9 5 14 86.69 5.56
 -9 5 15 302.71 16.85
 -9 5 16 1002.96 27.17
 -9 5 17 950.52 26.52
 -9 5 18 10.24 1.55
 -9 5 19 2374.97 56.17
 -9 5 20 838.62 24.39
 -9 5 21 331.24 21.36
 -9 5 22 4.84 0.84
 -9 5 23 709.66 26.27
 -9 5 24 1.61 0.69
 -9 5 25 219.95 17.02
 -9 5 26 298.21 23.78
 -9 5 27 447.5 27.97
 -9 5 28 240.79 19.94
 -9 5 29 30.91 3.39
 -9 5 30 354.24 27.41
 -9 5 31 1556.47 37.78
 -9 5 32 352.53 29.05
 -9 5 33 369.98 30.99
 -9 5 34 216.71 24.98
 -9 5 35 228.68 27.46
 -9 5 36 21.58 3.83
 -9 5 37 192.33 25.86
 -9 5 38 -1.26 5.13
 -9 5 39 241.15 33.53
 -9 5 40 43.21 7.52
 -9 5 41 59.89 11.25
 -9 5 42 -1.43 5.3
 -9 5 43 36.46 7.46
 -9 5 44 19.99 4.33
 -9 5 45 74.31 17.42
 -9 5 46 3.79 1.98
 -9 5 47 4.63 5.48
 -9 5 48 12.14 3.96
 -9 5 49 5.76 3.6
 -9 5 50 69.47 22.38
 -9 5 51 0.04 2.3
 -9 5 52 8.29 3.43
 -9 5 53 5.14 3.41
 -9 5 54 6.33 3
 -9 5 55 3.19 1.96
 -9 7 1 324.18 16.31
 -9 7 2 400.72 20.58
 -9 7 3 -1.16 2.52
 -9 7 4 412.76 18.5
 -9 7 5 3.56 1.03
 -9 7 6 384.33 19.91
 -9 7 7 66.09 4.15
 -9 7 8 250.07 13.41
 -9 7 9 38.64 2.8
 -9 7 10 34.73 3.06
 -9 7 11 366.14 22.1
 -9 7 12 19.78 2.51
 -9 7 13 44.99 3.96
 -9 7 14 17.37 1.9
 -9 7 15 809.9 33.27
 -9 7 16 94.29 9.56
 -9 7 17 57.98 5.38
 -9 7 18 146.26 13.02
 -9 7 19 399.66 27.2
 -9 7 20 13.6 1.5
 -9 7 21 231.88 18.48
 -9 7 22 540.3 29.32
 -9 7 23 0.37 1.72
 -9 7 24 46.75 5.09
 -9 7 25 74.62 10.85
 -9 7 26 354.01 33.39
 -9 7 27 2.55 1.57
 -9 7 28 109.27 16.84
 -9 7 29 3.83 1.71
 -9 7 30 32.15 4.48
 -9 7 31 41.39 5.92
 -9 7 32 1.93 0.98
 -9 7 33 6.3 2.07
 -9 7 34 487.82 50
 -9 7 35 195.16 30.22
 -9 7 36 618.12 54.9
 -9 7 37 16.16 3.38
 -9 7 38 45.96 9.47
 -9 7 39 -0.42 4.12
 -9 7 40 5.68 2.02
 -9 7 41 14.46 4.65
 -9 7 42 3.32 2.41
 -9 7 43 9.37 2.94
 -9 7 44 0.05 4.92
 -9 7 45 5.62 2.2
 -9 7 46 4.07 1.82
 -9 7 47 10.14 3.38
 -9 7 48 71.61 20.14
 -9 7 49 9.18 3.6
 -9 7 50 -1.91 10.7
 -9 7 51 -0.43 5.08
 -9 7 52 2.83 3.38
 -9 9 1 0.58 1.14
 -9 9 2 8.16 1
 -9 9 3 177.53 15.95
 -9 9 4 33.78 3.54
 -9 9 5 4.69 1.23
 -9 9 6 196.58 16.09
 -9 9 7 13 1.28
 -9 9 8 10.71 1.17
 -9 9 9 229.29 18.17
 -9 9 10 60 5.69
 -9 9 11 1.56 1.93
 -9 9 12 27.92 3.21
 -9 9 13 63.44 7.46
 -9 9 14 94.35 9.92
 -9 9 15 119.92 12.62
 -9 9 16 205.05 19.91
 -9 9 17 21.7 3.31
 -9 9 18 178.93 20.57
 -9 9 19 1.15 3.28
 -9 9 20 5.82 3.1
 -9 9 21 179.78 22.06
 -9 9 22 -1.22 6.51
 -9 9 23 142.88 17.28
 -9 9 24 5.44 3.53
 -9 9 25 7.15 4.28
 -9 9 26 5.54 2.07
 -9 9 27 89.71 14.1
 -9 9 28 -0.25 3.91
 -9 9 29 4.44 3.45
 -9 9 30 28.92 6.16
 -9 9 31 2.43 1.55
 -9 9 32 40.92 8.65
 -9 9 33 89.32 20.17
 -9 9 34 75.73 15.27
 -9 9 35 6.14 3.42
 -9 9 36 4.02 2.14
 -9 9 37 12.63 3.73
 -9 9 39 58.49 15.97
 -9 9 41 16.93 6.11
 -9 9 42 -0.01 4.88
 -9 9 43 13.77 5.25
 -9 9 44 15.64 5.09
 -9 9 45 25 7.7
 -9 9 46 5.06 4.4
 -9 9 47 4.49 3.62
 -9 9 48 18.69 6.19
 -9 9 49 20.42 7.85
 -9 11 1 38.28 4.69
 -9 11 2 56.75 6.73
 -9 11 3 37.2 4.43
 -9 11 4 360.3 27.58
 -9 11 5 1.98 0.78
 -9 11 6 29.05 3.91
 -9 11 7 45.08 6
 -9 11 8 69.19 8.62
 -9 11 9 58.65 7.59
 -9 11 10 59.25 7.91
 -9 11 11 -0.01 3.18
 -9 11 12 17.03 3.41
 -9 11 13 28.94 4.06
 -9 11 14 0.46 1.55
 -9 11 15 21.63 5.2
 -9 11 16 63.27 9.75
 -9 11 17 16.67 3.33
 -9 11 18 92.52 14.87
 -9 11 19 18.58 3.97
 -9 11 20 76.52 12.93
 -9 11 21 4.62 2.64
 -9 11 22 1.73 1.51
 -9 11 23 67.24 13.97
 -9 11 24 130.53 22.58
 -9 11 25 7.97 1.98
 -9 11 26 127.96 23.23
 -9 11 27 65.3 14.09
 -9 11 28 159.7 34.21
 -9 11 29 63.95 15.18
 -9 11 30 52.98 13.26
 -9 11 31 0.67 6.98
 -9 11 32 5.55 2.37
 -9 11 33 -0.63 5.74
 -9 11 35 -0.58 8.99
 -9 11 36 7.76 3.52
 -9 11 37 1.75 2.64
 -9 11 39 29.16 10.03
 -9 11 40 2.52 5.19
 -9 11 41 3.81 2.16
 -9 11 42 61.07 21.65
 -9 11 43 117.61 41.63
 -9 11 44 8.35 3.37
 -9 11 45 28.83 11.68
 -9 13 1 223.75 31.24
 -9 13 2 36.24 6.14
 -9 13 3 13.38 4.51
 -9 13 4 4.01 1.64
 -9 13 5 4.95 3.23
 -9 13 6 2.75 2.09
 -9 13 7 -0.76 3.42
 -9 13 8 48.9 7.32
 -9 13 9 3.62 2.78
 -9 13 10 10.52 2.3
 -9 13 11 16.13 5.02
 -9 13 12 16.49 4.6
 -9 13 13 70.23 13.43
 -9 13 14 -0.32 8.6
 -9 13 15 6.28 1.7
 -9 13 16 31.67 6.81
 -9 13 17 4.07 6.21
 -9 13 18 85.53 17.44
 -9 13 19 35.06 7.61
 -9 13 20 8.29 1.97
 -9 13 21 1.28 1.99
 -9 13 22 3.56 1.53
 -9 13 23 11.44 2.96
 -9 13 24 6.99 2.1
 -9 13 25 6.26 2.14
 -9 13 26 21.55 6.26
 -9 13 27 105.19 29.23
 -9 13 29 8.34 4.32
 -9 13 30 3.3 2.24
 -9 13 31 -2.99 10.94
 -9 13 32 3.34 1.89
 -9 13 33 0.89 1.55
 -9 13 34 1.21 4.31
 -9 13 35 0.12 3.87
 -9 13 36 -2.59 6.58
 -9 13 37 5.33 2.41
 -9 13 38 13.73 4.92
 -9 13 39 8.66 4.39
 -9 15 1 3.16 1.56
 -9 15 2 -0.89 5.43
 -9 15 3 1.71 2.68
 -9 15 4 7.56 2.05
 -9 15 5 6.09 2.54
 -9 15 6 23.47 5.84
 -9 15 7 9.88 2.9
 -9 15 8 4.75 4.17
 -9 15 9 38.85 9.36
 -9 15 10 11.43 3.55
 -9 15 11 8.87 5.52
 -9 15 12 33.83 8.46
 -9 15 13 15.74 5.15
 -9 15 14 46.92 11.67
 -9 15 15 19.08 5.18
 -9 15 16 0.66 1.86
 -9 15 17 0.88 1.37
 -9 15 18 5.94 1.83
 -9 15 19 2.24 1.71
 -9 15 20 24.66 6.39
 -9 15 21 12.47 4.1
 -9 15 22 7.68 2.76
 -9 15 23 78.04 25.73
 -9 15 24 38.58 13.36
 -9 15 25 3.16 1.67
 -9 15 26 9.74 4.93
 -9 15 27 6.39 2.54
 -9 15 28 1.1 1.87
 -9 15 29 44.34 14.22
 -9 15 30 3.07 2.51
 -9 15 31 1.28 1.97
 -9 15 32 -0.17 3.25
 -9 17 1 19.65 7.4
 -9 17 2 4.2 4.99
 -9 17 4 5.11 2.77
 -9 17 5 -6.2 8
 -9 17 6 2.83 3.42
 -9 17 8 5.42 3.02
 -9 17 10 -3.1 5.6
 -9 17 11 0.34 3.1
 -9 17 12 1.48 2.93
 -9 17 13 5.12 2.16
 -9 17 14 3.29 4.33
 -9 17 15 7.8 3.11
 -9 17 16 1.77 2.14
 -9 17 17 3.4 2.02
 -8 0 22 1170.15 36.45
 -8 0 24 57.12 6.76
 -8 0 26 544.91 32.07
 -8 0 28 1458.18 37.83
 -8 0 30 347.39 32.73
 -8 2 1 0.68 0.61
 -8 2 2 551.38 38.07
 -8 2 3 10039.49 1101.08
 -8 2 4 351.96 27.09
 -8 2 5 458.11 35.59
 -8 2 6 5.53 1.99
 -8 2 7 11438.87 800.67
 -8 2 8 920.55 79.62
 -8 2 9 25.44 2.66
 -8 2 10 11.85 1.14
 -8 2 11 248.47 20.79
 -8 2 12 425.65 33.87
 -8 2 13 628 45.53
 -8 2 14 20.62 1.86
 -8 2 15 1207.09 59.9
 -8 2 16 3452.21 86.77
 -8 2 17 3586.69 90.2
 -8 2 18 332.24 24.66
 -8 2 19 143.2 11.91
 -8 2 20 9.31 1.75
 -8 2 21 0.59 0.94
 -8 2 22 661.5 25.5
 -8 2 23 1.84 0.75
 -8 2 24 864.44 25.08
 -8 2 25 912.29 24.74
 -8 2 26 6.33 1.55
 -8 2 27 95.72 7.42
 -8 2 28 183.12 14.49
 -8 2 29 282.63 22.36
 -8 2 30 471.69 30.4
 -8 2 31 -1.01 3.34
 -8 2 32 13.94 1.75
 -8 2 33 5.71 0.84
 -8 2 34 -1.72 3.35
 -8 2 35 7.67 1.73
 -8 2 36 106.71 13.67
 -8 2 37 60.33 9.17
 -8 2 38 65.09 10.47
 -8 2 39 84.84 12.58
 -8 2 40 129.81 19.29
 -8 2 41 21.25 4.06
 -8 2 42 59.88 11.51
 -8 2 43 18.19 4.16
 -8 2 44 106.83 21.21
 -8 2 45 9.71 3.88
 -8 2 46 0.18 2.82
 -8 2 47 10.8 3.23
 -8 2 48 0.87 2.08
 -8 2 49 0.03 2.44
 -8 2 50 11.34 3.6
 -8 2 51 52.95 15.31
 -8 2 52 19.81 7.03
 -8 2 53 2.54 1.54
 -8 2 54 20.11 6.46
 -8 2 55 4.25 3.61
 -8 2 56 5.14 2.59
 -8 4 1 44.48 2.98
 -8 4 2 533.52 30.7
 -8 4 3 782.94 43.15
 -8 4 4 429.25 27.41
 -8 4 5 113.1 9.58
 -8 4 6 324.74 23.38
 -8 4 7 475.19 32.35
 -8 4 8 348.39 24.1
 -8 4 9 483.42 31.65
 -8 4 10 997.38 49.82
 -8 4 11 311.12 23.8
 -8 4 12 307.55 21.28
 -8 4 13 274.78 18.96
 -8 4 14 933.76 40.58
 -8 4 15 268.36 18.6
 -8 4 16 217.8 17.18
 -8 4 17 42.22 3.91
 -8 4 18 89.29 5.71
 -8 4 19 71.15 4.51
 -8 4 20 1606.53 39.87
 -8 4 21 401.13 18.96
 -8 4 22 173 11.15
 -8 4 23 259.91 16.04
 -8 4 24 1358.33 32.28
 -8 4 25 204.53 13.76
 -8 4 26 72.36 6.05
 -8 4 27 199.96 17.7
 -8 4 28 42.61 4.59
 -8 4 29 98.31 9.41
 -8 4 30 0.7 0.64
 -8 4 31 159.14 15.39
 -8 4 32 840.7 29.47
 -8 4 33 19.47 2.31
 -8 4 34 1.88 2.76
 -8 4 35 14.27 2.09
 -8 4 36 9.21 2.44
 -8 4 37 6.41 1.57
 -8 4 38 172.65 23.74
 -8 4 39 187.53 29.16
 -8 4 40 93.9 16.83
 -8 4 41 89.21 14.78
 -8 4 42 98.15 17.26
 -8 4 43 61.24 11.53
 -8 4 44 148.42 26.96
 -8 4 45 35.22 7.52
 -8 4 46 16.52 3.83
 -8 4 47 1.01 1.62
 -8 4 48 -1.77 5.14
 -8 4 49 12.53 3.9
 -8 4 50 -0.18 4.99
 -8 4 51 6.77 5.95
 -8 4 52 7.07 3.47
 -8 4 53 3.51 2.52
 -8 4 54 2.45 2.81
 -8 4 55 4.71 2.37
 -8 6 1 181.33 12.66
 -8 6 2 200.15 13.45
 -8 6 3 -4.13 6.47
 -8 6 4 456.28 22.67
 -8 6 5 990.34 32.79
 -8 6 6 168.56 11.55
 -8 6 7 559.01 28.57
 -8 6 8 2124.97 62.55
 -8 6 9 96.02 6.15
 -8 6 10 613.01 25.26
 -8 6 11 316.87 16.48
 -8 6 12 749.13 26.39
 -8 6 13 179.72 10.34
 -8 6 14 6.46 1.17
 -8 6 15 143.79 8.79
 -8 6 16 104.28 7.53
 -8 6 17 1154.81 28.53
 -8 6 18 2.3 1.63
 -8 6 19 207.02 15.21
 -8 6 20 29.72 2.42
 -8 6 21 84.43 6.33
 -8 6 22 296.87 21
 -8 6 23 -0.08 1.66
 -8 6 24 36.84 3.6
 -8 6 25 3.48 2.06
 -8 6 26 152.66 14.01
 -8 6 27 1249.93 30.82
 -8 6 28 2.08 1.17
 -8 6 29 722.78 32.42
 -8 6 30 66.58 8.28
 -8 6 31 25.33 3.49
 -8 6 32 201.66 26.59
 -8 6 33 1.53 2.15
 -8 6 34 34.38 5.89
 -8 6 35 25.05 4.43
 -8 6 36 2.19 1.95
 -8 6 37 1.95 2.41
 -8 6 38 -2.34 5.54
 -8 6 39 45.42 9.35
 -8 6 40 3.99 1.88
 -8 6 41 116.91 23.78
 -8 6 42 17.73 4.29
 -8 6 43 165.35 34.39
 -8 6 44 33.2 8
 -8 6 45 11.71 3.35
 -8 6 46 8.51 3.02
 -8 6 47 10 3.26
 -8 6 48 9.21 3.14
 -8 6 49 12.74 4.33
 -8 6 50 -3.03 3.5
 -8 6 51 19.81 7.43
 -8 6 52 4.75 2.51
 -8 6 53 1.28 3.43
 -8 8 1 224.48 14.95
 -8 8 2 277.44 17.61
 -8 8 3 29.34 2.49
 -8 8 4 39.48 3.14
 -8 8 5 1049.6 27.09
 -8 8 6 272.37 17.3
 -8 8 7 199.36 13.7
 -8 8 8 111.35 8.26
 -8 8 9 0.53 0.79
 -8 8 10 0.28 1
 -8 8 11 28.09 2.53
 -8 8 12 335.24 22.19
 -8 8 13 26.1 2.92
 -8 8 14 302.57 22.99
 -8 8 15 12.8 1.41
 -8 8 16 23.16 2.51
 -8 8 17 6.76 1.21
 -8 8 18 74.04 8.73
 -8 8 19 59.52 7.31
 -8 8 20 62.8 7.69
 -8 8 21 33.01 3.63
 -8 8 22 135.02 13.6
 -8 8 23 354.38 27.91
 -8 8 24 194.89 20.69
 -8 8 25 31.09 4.06
 -8 8 26 134.82 15.7
 -8 8 27 -1.04 8.07
 -8 8 28 11.74 3.75
 -8 8 29 122.91 18.07
 -8 8 30 39.23 6.79
 -8 8 31 175.38 26.64
 -8 8 32 8.3 1.99
 -8 8 33 25.81 6.19
 -8 8 34 128.19 22.38
 -8 8 35 27.16 5.62
 -8 8 36 52.65 10.82
 -8 8 37 58.66 14.35
 -8 8 38 13.75 4.39
 -8 8 39 3.37 1.98
 -8 8 40 3.32 4.61
 -8 8 41 0.95 4.26
 -8 8 42 5.76 1.93
 -8 8 43 -1.32 8.13
 -8 8 44 15.85 4.82
 -8 8 45 3.49 1.66
 -8 8 46 37.49 11.11
 -8 8 47 16.29 5.17
 -8 8 48 14.46 5.11
 -8 8 49 4.62 3.25
 -8 8 50 29.74 10.34
 -8 10 1 -1.62 2.53
 -8 10 2 0.41 0.55
 -8 10 3 20.79 2.6
 -8 10 4 -0.82 2.82
 -8 10 5 329.81 25.08
 -8 10 6 4.14 1.65
 -8 10 7 155.84 14.65
 -8 10 8 0.93 2.13
 -8 10 9 51.91 6.01
 -8 10 10 -0.14 2.12
 -8 10 11 46.8 5.67
 -8 10 12 -0.94 6.53
 -8 10 13 49.77 5.91
 -8 10 14 24.32 3.07
 -8 10 15 39.48 5
 -8 10 16 -1.34 7
 -8 10 17 25.2 4.37
 -8 10 18 7.44 1.57
 -8 10 19 49.45 8.62
 -8 10 20 -0.04 4.01
 -8 10 21 94.57 16.3
 -8 10 22 14.41 2.91
 -8 10 23 15.24 3.05
 -8 10 24 -0.23 3.61
 -8 10 25 13.2 3.53
 -8 10 26 10.82 2.21
 -8 10 28 32.51 7.27
 -8 10 29 17.83 4.28
 -8 10 30 33.01 8.21
 -8 10 31 20.16 5.42
 -8 10 32 0.39 2.48
 -8 10 33 19.32 5.34
 -8 10 35 17.34 4.57
 -8 10 36 30.15 7.69
 -8 10 37 2.65 2.48
 -8 10 38 6.71 2.21
 -8 10 39 8.33 2.75
 -8 10 40 13.96 3.37
 -8 10 41 3.03 2.25
 -8 10 42 1.78 3.11
 -8 10 43 11.08 4.12
 -8 10 44 7.47 6.62
 -8 10 45 -0.22 3.61
 -8 10 46 -0.14 3.53
 -8 10 47 1.88 3.27
 -8 12 1 2.09 0.79
 -8 12 2 11.9 3.42
 -8 12 3 4.25 1.75
 -8 12 4 46.88 6.2
 -8 12 5 20.58 3
 -8 12 6 31.64 4.91
 -8 12 7 10.03 2.65
 -8 12 8 24.79 3.86
 -8 12 9 13.23 2.41
 -8 12 10 22.12 3.45
 -8 12 11 -1.04 4.95
 -8 12 12 2.24 1.18
 -8 12 13 128.57 18.69
 -8 12 14 13.55 3.66
 -8 12 15 105.25 17.8
 -8 12 16 23.85 4.75
 -8 12 17 2.12 4.02
 -8 12 18 85.96 15.42
 -8 12 19 83.98 15.46
 -8 12 20 1.85 1.89
 -8 12 21 62.68 11.04
 -8 12 22 55.8 10.24
 -8 12 23 16.03 3.57
 -8 12 24 -1.24 6.95
 -8 12 25 43.12 9.43
 -8 12 27 28.59 9.42
 -8 12 28 3.53 6.19
 -8 12 29 -0.26 8.84
 -8 12 30 1.64 2.33
 -8 12 31 2.85 2
 -8 12 32 14.04 4.85
 -8 12 33 70.78 21.55
 -8 12 34 8.75 2.94
 -8 12 35 3.46 2.05
 -8 12 36 17.75 6.48
 -8 12 37 -3.66 3.75
 -8 12 38 -0.94 3.61
 -8 12 39 3.21 1.94
 -8 12 40 26.88 9.94
 -8 12 42 2.63 5.7
 -8 12 43 3.75 2.15
 -8 14 1 1.98 7.17
 -8 14 2 2.55 2.44
 -8 14 3 2.22 1.8
 -8 14 4 29.75 5.9
 -8 14 5 8.99 2.28
 -8 14 6 24.35 4.55
 -8 14 7 10.3 2.41
 -8 14 8 77.92 13.72
 -8 14 9 20.14 5.51
 -8 14 10 4.39 1.77
 -8 14 11 14.94 4.94
 -8 14 12 10.88 2.9
 -8 14 13 2.69 1.79
 -8 14 14 62.53 13.71
 -8 14 15 8.83 5.06
 -8 14 16 7.16 3.42
 -8 14 17 85.94 19.44
 -8 14 18 6.59 3.3
 -8 14 19 0.78 1.26
 -8 14 20 9.45 4.22
 -8 14 21 4.04 1.61
 -8 14 22 9.78 4.12
 -8 14 23 19.87 5.58
 -8 14 24 5.74 2.75
 -8 14 25 5.38 3.26
 -8 14 26 19.9 6.56
 -8 14 28 1.04 2.78
 -8 14 29 -2.37 2.9
 -8 14 30 12.32 4.66
 -8 14 31 24.06 7.3
 -8 14 32 17.9 5.67
 -8 14 33 4.91 2.38
 -8 14 34 2.2 3.02
 -8 14 35 1.24 1.33
 -8 14 36 29.28 11.58
 -8 16 1 6.7 5.26
 -8 16 3 -0.15 5.39
 -8 16 5 52.96 15.6
 -8 16 7 0.79 3.36
 -8 16 8 3.59 2.35
 -8 16 9 -10.24 6.96
 -8 16 10 -1.61 9.36
 -8 16 11 18.04 5.31
 -8 16 12 11.58 3.73
 -8 16 13 0.68 2.6
 -8 16 14 -0.41 3.23
 -8 16 15 26.48 6.93
 -8 16 16 5 3.33
 -8 16 17 2.26 2.99
 -8 16 18 1.56 2.69
 -8 16 19 10.84 3.77
 -8 16 20 28.78 10.04
 -8 16 23 -0.12 2.19
 -8 16 24 1.02 2.97
 -8 18 2 3.72 2.44
 -8 18 3 4.23 2.39
 -8 18 4 -2.86 5.83
 -8 18 5 -5.72 5.31
 -8 18 7 -2.55 3.41
 -8 18 8 -1.92 2.91
 -8 18 9 4.74 5.06
 -7 1 1 1529.11 121.81
 -7 1 2 168.45 12.31
 -7 1 3 2650.08 327.26
 -7 1 4 1633.98 209.15
 -7 1 5 1222.65 143.18
 -7 1 6 1538.39 178.75
 -7 1 7 1201.92 127.78
 -7 1 8 3431.67 391.87
 -7 1 9 7899.35 798.87
 -7 1 10 3044.15 252.72
 -7 1 11 1061.69 85.91
 -7 1 12 23.01 2.09
 -7 1 13 19.37 3.97
 -7 1 14 694.35 50
 -7 1 15 307.4 24.28
 -7 1 16 34.35 3.29
 -7 1 17 361.16 26.7
 -7 1 18 643.55 39.42
 -7 1 19 -0.18 1.58
 -7 1 20 3120.51 81.24
 -7 1 21 761.22 28.76
 -7 1 22 5.09 1.08
 -7 1 23 213.27 12.2
 -7 1 24 107.95 6.8
 -7 1 25 253.11 15.86
 -7 1 26 697.16 26.43
 -7 1 27 5.46 1.28
 -7 1 28 283.5 21.58
 -7 1 29 12.77 1.83
 -7 1 30 6.73 1.62
 -7 1 31 36.39 4.03
 -7 1 32 28.98 3.76
 -7 1 33 50.35 6.54
 -7 1 34 18.93 2.79
 -7 1 35 36.56 5.27
 -7 1 36 67.09 9.92
 -7 1 37 5.82 3.23
 -7 1 38 153.29 25.14
 -7 1 39 1.86 2.35
 -7 1 40 6.62 3.73
 -7 1 41 156.74 25.73
 -7 1 42 109.05 19.57
 -7 1 43 92.77 17.85
 -7 1 44 27.37 6.08
 -7 1 45 17.34 5.45
 -7 1 46 17.8 4.45
 -7 1 47 137.91 30.44
 -7 1 48 8.35 2.77
 -7 1 49 4.13 1.72
 -7 1 50 55.37 14.6
 -7 1 51 1.45 2.85
 -7 1 52 -3.37 3.98
 -7 1 53 3.83 3.19
 -7 1 54 3.66 1.85
 -7 1 55 8.05 3.39
 -7 1 56 10.75 4.73
 -7 3 1 1273.22 81.03
 -7 3 2 245.33 16.8
 -7 3 3 79.77 5.41
 -7 3 4 9264.04 234.86
 -7 3 5 4.03 2.64
 -7 3 6 7421.44 182.47
 -7 3 7 158.62 13.58
 -7 3 8 944.11 70.74
 -7 3 9 5475 134.44
 -7 3 10 2185.6 97.77
 -7 3 11 15.73 2.47
 -7 3 12 1515.33 78.91
 -7 3 13 2585.17 64.95
 -7 3 14 135.1 11.29
 -7 3 15 277.26 21.47
 -7 3 16 66.83 6.59
 -7 3 17 1309.68 46.59
 -7 3 18 1354.33 34.37
 -7 3 19 292.64 17.09
 -7 3 20 19.41 1.47
 -7 3 21 72.09 4.62
 -7 3 22 275.52 13.64
 -7 3 23 113.46 6.85
 -7 3 24 327.47 17.6
 -7 3 25 277.46 15.81
 -7 3 26 85.05 6.39
 -7 3 27 35.68 2.89
 -7 3 28 117.06 10.35
 -7 3 29 1.45 1.28
 -7 3 30 5.01 0.87
 -7 3 31 1.48 2.16
 -7 3 32 481.84 36.94
 -7 3 33 5.2 1.47
 -7 3 34 -0.56 1.81
 -7 3 35 29.98 4.19
 -7 3 36 245.75 27.79
 -7 3 37 67.94 9.97
 -7 3 38 29.25 4.99
 -7 3 39 5.66 1.4
 -7 3 40 58.19 9.45
 -7 3 41 0.82 2.96
 -7 3 42 113.88 24.71
 -7 3 43 36.25 7.02
 -7 3 44 1.17 2.46
 -7 3 45 0.29 1.97
 -7 3 46 46.51 11.26
 -7 3 47 21.44 5.42
 -7 3 48 17.93 5.86
 -7 3 49 10.59 3.19
 -7 3 50 31.4 9.01
 -7 3 51 17.46 5.95
 -7 3 52 1.02 2.13
 -7 3 53 8.52 2.96
 -7 3 55 22.42 8.85
 -7 5 1 4218.27 101.1
 -7 5 2 1454.21 48.1
 -7 5 3 6298.99 152.64
 -7 5 4 4721.91 113.04
 -7 5 5 2384.39 57.16
 -7 5 6 3299.11 83.06
 -7 5 7 279.69 19.44
 -7 5 8 1.96 0.5
 -7 5 9 188.13 13.23
 -7 5 10 360.73 24.01
 -7 5 11 72.21 5.68
 -7 5 12 18.79 2.49
 -7 5 13 251.49 16.2
 -7 5 14 2585.85 61.49
 -7 5 15 0.8 0.99
 -7 5 16 12.09 1.91
 -7 5 17 2094.84 49.45
 -7 5 18 6.9 1.02
 -7 5 19 6.43 1.33
 -7 5 20 121.7 8.27
 -7 5 21 398.19 20.88
 -7 5 22 597.58 23.77
 -7 5 23 383.33 21.2
 -7 5 24 374.53 22.33
 -7 5 25 220.71 16.22
 -7 5 26 27.33 2.51
 -7 5 27 1148.95 27.3
 -7 5 28 103.75 9.33
 -7 5 29 654.32 30.39
 -7 5 30 10.67 1.62
 -7 5 31 180.99 18.01
 -7 5 32 1.89 2.83
 -7 5 33 66.67 8.9
 -7 5 34 3.06 1.98
 -7 5 35 26.73 5.05
 -7 5 36 30.2 4.68
 -7 5 37 1.83 0.82
 -7 5 38 8.49 1.85
 -7 5 39 1.81 2.96
 -7 5 40 105.3 17.84
 -7 5 41 16.17 3.69
 -7 5 42 1.71 2.8
 -7 5 43 11.55 4.57
 -7 5 44 36.5 8.72
 -7 5 45 14.58 4
 -7 5 46 1.12 1.29
 -7 5 47 -0.45 5.66
 -7 5 48 17.18 5.17
 -7 5 49 5.63 4.73
 -7 5 51 105.79 36.28
 -7 5 52 13.54 5.65
 -7 5 53 3.82 4.34
 -7 5 54 -0.08 2.6
 -7 7 1 1322.38 33.35
 -7 7 2 263.55 16.31
 -7 7 3 506.14 23.5
 -7 7 4 124.2 7.6
 -7 7 5 2.64 0.92
 -7 7 6 88.28 5.54
 -7 7 7 150.06 9.06
 -7 7 8 35.68 2.66
 -7 7 9 881.23 25.77
 -7 7 10 14.56 2.45
 -7 7 11 69.21 5.6
 -7 7 12 190.76 13.79
 -7 7 13 236.44 15.49
 -7 7 14 618.03 32.77
 -7 7 15 0.13 2.59
 -7 7 16 578.32 27.79
 -7 7 17 12.17 1.25
 -7 7 18 109.37 8.64
 -7 7 19 6.66 1.14
 -7 7 20 149.47 15.41
 -7 7 21 393.23 22.9
 -7 7 22 44.68 3.79
 -7 7 23 87.99 8.01
 -7 7 24 23.68 3.41
 -7 7 25 100.87 10.22
 -7 7 26 5.26 1.78
 -7 7 27 213.13 22.25
 -7 7 28 28.54 3.65
 -7 7 29 18.46 2.32
 -7 7 30 36.69 4.72
 -7 7 31 283.78 34.99
 -7 7 32 89.23 13.99
 -7 7 33 10.05 2.66
 -7 7 34 33.44 6.09
 -7 7 35 3.91 1.65
 -7 7 36 39.89 7.48
 -7 7 37 154.54 27.43
 -7 7 38 25.95 5.42
 -7 7 39 113.24 22.31
 -7 7 40 47.93 11.08
 -7 7 41 17.13 3.54
 -7 7 42 3.78 2.94
 -7 7 43 41.34 10.44
 -7 7 44 17.61 5.15
 -7 7 45 2.37 4.12
 -7 7 46 6.48 2.44
 -7 7 47 -4.74 6.9
 -7 7 48 39.07 12.25
 -7 7 49 4.72 3.27
 -7 7 50 6.46 2.42
 -7 7 51 13.1 5.72
 -7 9 1 -1.33 3.29
 -7 9 2 65.88 6.01
 -7 9 3 156.86 12.92
 -7 9 4 20.04 2.21
 -7 9 5 48.54 4.48
 -7 9 6 74.39 6.7
 -7 9 7 37 3.48
 -7 9 8 138.41 11.96
 -7 9 9 11.6 1.28
 -7 9 10 -0.51 2.38
 -7 9 11 20.01 2.19
 -7 9 12 74.25 7.55
 -7 9 13 6.68 0.91
 -7 9 14 36.54 4.08
 -7 9 15 77.35 8.23
 -7 9 16 9.97 1.21
 -7 9 17 3.5 1.92
 -7 9 18 2.47 2.62
 -7 9 19 62.23 7.39
 -7 9 20 31.69 4.79
 -7 9 21 -1.77 3.14
 -7 9 22 37.07 6.35
 -7 9 23 107.43 15.05
 -7 9 24 59.49 8.87
 -7 9 25 32.13 5.23
 -7 9 26 16.9 3.34
 -7 9 27 292.74 43.13
 -7 9 28 -1.28 6.79
 -7 9 29 10.12 2.4
 -7 9 30 47.01 10.25
 -7 9 31 8.94 2.05
 -7 9 32 5.14 1.58
 -7 9 33 11.86 2.78
 -7 9 34 11.22 2.79
 -7 9 35 77.69 16.24
 -7 9 36 2.39 1.79
 -7 9 37 7.97 2.99
 -7 9 38 33.33 9.71
 -7 9 39 61.32 17.5
 -7 9 40 7.19 4.39
 -7 9 41 0.47 2.16
 -7 9 44 8.2 3.34
 -7 9 45 3.38 2.26
 -7 9 46 1.02 1.4
 -7 9 47 19.8 6.76
 -7 9 48 0.67 1.61
 -7 9 49 -0.43 2.41
 -7 11 1 64.04 7.44
 -7 11 2 47.68 5.67
 -7 11 3 6.06 1.73
 -7 11 4 0.58 1.69
 -7 11 5 7.14 1.37
 -7 11 6 80.34 9.9
 -7 11 7 10.26 1.5
 -7 11 8 2.15 2.15
 -7 11 9 2.71 1.43
 -7 11 10 29.99 4.24
 -7 11 11 35.39 4.95
 -7 11 12 49.93 6.8
 -7 11 13 1.94 1.9
 -7 11 14 3.67 2.63
 -7 11 15 -1.31 3.37
 -7 11 16 78.44 10.77
 -7 11 17 4.21 3.7
 -7 11 18 12.45 2.42
 -7 11 19 8.96 2.06
 -7 11 20 89.28 14.79
 -7 11 21 3.57 2.39
 -7 11 22 129.07 19.36
 -7 11 23 6.98 1.72
 -7 11 24 160.69 27.06
 -7 11 25 1.83 2.47
 -7 11 26 4.81 2.54
 -7 11 27 43.47 10.26
 -7 11 28 8.67 5.11
 -7 11 29 -0.27 2.1
 -7 11 30 24.74 6.75
 -7 11 31 7.75 3.2
 -7 11 32 -0.09 4.07
 -7 11 33 5.29 2.27
 -7 11 34 3.52 3.6
 -7 11 35 51.36 14.95
 -7 11 36 3.84 3.09
 -7 11 37 7.93 6.11
 -7 11 38 1.63 1.54
 -7 11 39 28.91 8.12
 -7 11 40 3.19 2.05
 -7 11 41 6.34 3.11
 -7 11 42 5.42 2.58
 -7 11 43 1.91 1.73
 -7 11 44 25.17 9.83
 -7 11 45 4.82 2.36
 -7 13 1 0.87 2.86
 -7 13 2 18.16 3.09
 -7 13 3 1.55 1.75
 -7 13 4 73.81 11.49
 -7 13 5 16.27 4.04
 -7 13 6 20.07 4.62
 -7 13 7 126.54 18.77
 -7 13 8 84.85 12.86
 -7 13 9 16.31 3.32
 -7 13 10 5.5 1.79
 -7 13 11 4.44 1.35
 -7 13 12 9.56 3.1
 -7 13 13 6.37 2.27
 -7 13 14 27.44 5.56
 -7 13 15 4.71 1.63
 -7 13 16 10.46 2.61
 -7 13 17 16.74 4.34
 -7 13 18 18.32 4.18
 -7 13 19 8.23 2.46
 -7 13 20 7.31 2.08
 -7 13 21 115.87 22.05
 -7 13 22 4.97 1.62
 -7 13 23 21.34 5.2
 -7 13 24 3.3 1.66
 -7 13 26 36.03 10.38
 -7 13 27 -4.3 3.92
 -7 13 28 46.49 13.55
 -7 13 29 10.05 3.6
 -7 13 30 1.46 2.32
 -7 13 31 18.99 6.77
 -7 13 32 13.26 4.7
 -7 13 33 31.37 10.96
 -7 13 34 -0.95 3.85
 -7 13 35 36.3 10.89
 -7 13 36 1.96 2.75
 -7 13 37 4.88 6.06
 -7 13 38 1.57 5.01
 -7 13 39 56.26 20.7
 -7 15 1 -2.47 5.6
 -7 15 2 4.46 2.85
 -7 15 3 21.75 5.3
 -7 15 4 69.5 14.17
 -7 15 5 30.78 7.47
 -7 15 6 -3.07 6.49
 -7 15 7 3.42 5.46
 -7 15 8 49.93 12.21
 -7 15 9 18.66 4.89
 -7 15 10 3.86 2.15
 -7 15 11 30.4 9.39
 -7 15 12 9.01 3
 -7 15 13 2.6 3.03
 -7 15 14 30.59 8.03
 -7 15 15 24.98 7.08
 -7 15 16 8.74 3.87
 -7 15 17 -3.02 9.93
 -7 15 18 29.2 7.98
 -7 15 19 -0.43 3.01
 -7 15 20 4.57 2.83
 -7 15 21 -2.22 8.08
 -7 15 22 7.33 3.58
 -7 15 23 -2 2.32
 -7 15 24 7.69 6.26
 -7 15 25 52.94 15.94
 -7 15 26 10.6 3.78
 -7 15 27 0 1.14
 -7 15 28 27.62 8.57
 -7 15 29 -1.25 4.71
 -7 15 30 46.07 14.91
 -7 15 31 2.11 1.4
 -7 17 2 14.26 6.13
 -7 17 3 3.79 5.19
 -7 17 4 -0.85 4.1
 -7 17 5 10.47 4.52
 -7 17 6 32.75 12.21
 -7 17 8 4.17 6.68
 -7 17 9 5.69 4.51
 -7 17 10 5.7 4.34
 -7 17 12 6.74 2.68
 -7 17 13 1.75 1.83
 -7 17 14 2.45 1.66
 -7 17 15 2.43 2.98
 -7 17 16 -3.27 3.48
 -6 0 22 120.65 10.33
 -6 0 24 65.69 6.34
 -6 0 26 34.13 3.48
 -6 0 28 187.16 20.26
 -6 2 1 3610.19 366.83
 -6 2 2 5098.61 546.62
 -6 2 3 277.24 21.72
 -6 2 4 34.44 2.88
 -6 2 5 5297.25 697.99
 -6 2 6 2774.29 293.7
 -6 2 7 3800.73 335.77
 -6 2 8 197.84 17.54
 -6 2 9 2823.74 210.59
 -6 2 10 2158.39 147.94
 -6 2 11 1877.67 117.85
 -6 2 12 4.3 1.54
 -6 2 13 394.21 30.27
 -6 2 14 31.09 3.47
 -6 2 15 -0.35 4.95
 -6 2 16 187.22 17.33
 -6 2 17 642.4 39.15
 -6 2 18 2327.88 58.57
 -6 2 19 262.63 23.07
 -6 2 20 79.54 5.81
 -6 2 21 354.28 17.92
 -6 2 22 15.05 1.35
 -6 2 23 41.97 2.85
 -6 2 24 410.43 20.06
 -6 2 25 205.53 13.1
 -6 2 26 5.05 1.35
 -6 2 27 105.79 9.59
 -6 2 28 19.24 1.96
 -6 2 29 71.61 7.13
 -6 2 30 30.41 3.37
 -6 2 31 197.01 18.81
 -6 2 32 495.21 36.47
 -6 2 33 388.74 31.07
 -6 2 34 358.11 31.66
 -6 2 35 1543.24 38.8
 -6 2 36 1210.62 30.41
 -6 2 37 201.96 24.23
 -6 2 38 30.1 4.82
 -6 2 39 27.92 4.39
 -6 2 40 92.76 14.66
 -6 2 41 1.58 1.65
 -6 2 42 1.5 3.41
 -6 2 43 7.33 2.09
 -6 2 44 11.82 3
 -6 2 45 12.42 3.08
 -6 2 46 238.27 46.43
 -6 2 47 0.48 3.53
 -6 2 48 85.62 21.15
 -6 2 49 19.08 5.39
 -6 2 50 66.12 18.11
 -6 2 51 3.29 3.55
 -6 2 52 -3.22 3.61
 -6 2 53 3.98 2.19
 -6 2 54 0.2 3.13
 -6 2 55 30 12.09
 -6 2 56 -0.36 2.57
 -6 4 1 310.61 20.49
 -6 4 2 39.23 2.85
 -6 4 3 4.69 3.1
 -6 4 4 507.33 32.28
 -6 4 5 1220.43 59.41
 -6 4 6 1816.09 73.32
 -6 4 7 1260.86 65.1
 -6 4 8 28.37 2.3
 -6 4 9 512.45 33.04
 -6 4 10 574.67 39.38
 -6 4 11 235.62 16.71
 -6 4 12 705.95 38.9
 -6 4 13 1233.22 43.48
 -6 4 14 181.4 13.31
 -6 4 15 40.3 3.62
 -6 4 16 284.98 21.6
 -6 4 17 223.42 12.28
 -6 4 18 245.01 13.32
 -6 4 19 65.28 4.21
 -6 4 20 227.21 13.02
 -6 4 21 26.4 1.76
 -6 4 22 211.06 13.15
 -6 4 23 113.46 7.95
 -6 4 24 8.39 1.47
 -6 4 25 30.92 2.32
 -6 4 26 515.13 25.95
 -6 4 27 56.72 5.43
 -6 4 28 70.29 6.71
 -6 4 29 130.54 12.32
 -6 4 30 755.89 28.34
 -6 4 31 535.09 34.3
 -6 4 32 296.34 28.06
 -6 4 33 226.56 24.24
 -6 4 34 58.87 8.16
 -6 4 35 9.39 1.57
 -6 4 36 104.61 14.23
 -6 4 37 -1.92 5.21
 -6 4 38 35.33 5.91
 -6 4 39 22.88 4.14
 -6 4 40 10.96 4.63
 -6 4 41 156.01 28.23
 -6 4 42 15.07 3.3
 -6 4 43 2.88 1.38
 -6 4 44 39.54 8.1
 -6 4 45 25.03 5.87
 -6 4 46 40.83 8.93
 -6 4 47 2.17 2.27
 -6 4 48 8.67 2.89
 -6 4 49 -5.51 9.9
 -6 4 50 4.63 3.96
 -6 4 51 29.04 10.66
 -6 4 52 0.39 1.65
 -6 4 53 18.54 7.65
 -6 4 54 35.4 14.31
 -6 4 55 2.71 1.68
 -6 6 1 72.56 5.34
 -6 6 2 93.05 6.7
 -6 6 3 5628.41 138.12
 -6 6 4 191.3 13.04
 -6 6 5 17.21 1.91
 -6 6 6 1799.02 43.11
 -6 6 7 50.43 3.3
 -6 6 8 83.57 5.4
 -6 6 9 147.34 9.08
 -6 6 10 0.15 1.81
 -6 6 11 363.5 18.05
 -6 6 12 387.35 20
 -6 6 13 453.49 21.05
 -6 6 14 926.13 25.9
 -6 6 15 1.4 1.27
 -6 6 16 2.27 1.06
 -6 6 17 377.08 22.75
 -6 6 18 115 8.42
 -6 6 19 84.69 6.13
 -6 6 20 36.17 2.79
 -6 6 21 421.56 22.51
 -6 6 22 436.58 24.61
 -6 6 23 4.56 1.38
 -6 6 24 147.94 12.03
 -6 6 25 44.14 4.39
 -6 6 26 11.84 1.46
 -6 6 27 276.3 22.85
 -6 6 28 1.73 1.33
 -6 6 29 8.42 1.08
 -6 6 30 232.16 27.49
 -6 6 31 -0.92 1.59
 -6 6 32 47.88 7.76
 -6 6 33 22.36 3.95
 -6 6 34 151.03 23.04
 -6 6 35 48.11 8.28
 -6 6 36 68.18 12.02
 -6 6 37 29.05 5.91
 -6 6 38 52.9 10.26
 -6 6 39 43.77 8.83
 -6 6 40 13.37 5.15
 -6 6 41 95.27 20.32
 -6 6 42 7.36 2.44
 -6 6 43 4.11 1.96
 -6 6 44 8.7 2.81
 -6 6 45 3.85 2.78
 -6 6 46 9.45 4.95
 -6 6 47 4.08 1.82
 -6 6 48 10.51 3.22
 -6 6 49 3.55 2.21
 -6 6 50 3.24 2.21
 -6 6 51 10.93 5.37
 -6 6 53 11.61 4.64
 -6 8 1 136.98 10.08
 -6 8 2 54.75 4.51
 -6 8 3 2.04 0.52
 -6 8 4 7.88 1.03
 -6 8 5 357.52 22.36
 -6 8 6 283.97 17.7
 -6 8 7 482.39 24.91
 -6 8 8 390.85 28.25
 -6 8 9 62.65 6.46
 -6 8 10 63.64 5.94
 -6 8 11 146.1 12.68
 -6 8 12 5.84 1.62
 -6 8 13 4.09 0.68
 -6 8 14 14.13 1.58
 -6 8 15 23.46 2.41
 -6 8 16 60.13 6.93
 -6 8 17 184.97 19.01
 -6 8 18 0.62 1.11
 -6 8 19 19.37 2.23
 -6 8 20 30.84 3.34
 -6 8 21 98.28 9.01
 -6 8 22 22.42 2.37
 -6 8 23 69.75 7.2
 -6 8 24 108.03 12.52
 -6 8 25 236.87 27.79
 -6 8 26 62.46 8.97
 -6 8 27 36.93 5.83
 -6 8 28 519.5 44.85
 -6 8 29 33.32 5.7
 -6 8 30 111.51 17.83
 -6 8 31 10.19 2.04
 -6 8 32 342.99 44.4
 -6 8 33 10.05 4.47
 -6 8 34 5.53 3.34
 -6 8 35 8.48 2.27
 -6 8 36 6.48 2.66
 -6 8 37 92.37 19
 -6 8 38 -0.07 2.52
 -6 8 39 6.29 2.94
 -6 8 40 22.8 5.54
 -6 8 41 4.68 2.07
 -6 8 42 -0.39 6.78
 -6 8 43 3.03 1.64
 -6 8 44 -1.92 5.75
 -6 8 45 59.28 16.84
 -6 8 46 4.36 3.17
 -6 8 47 8.56 2.97
 -6 8 48 2.69 2.06
 -6 8 49 6.21 2.98
 -6 8 50 3.55 2.04
 -6 10 1 46.06 4.42
 -6 10 2 47.71 4.96
 -6 10 3 39.71 4.51
 -6 10 4 175.85 16.07
 -6 10 6 89.82 9.8
 -6 10 7 276.12 24.45
 -6 10 8 110.35 11.89
 -6 10 9 250.37 23.31
 -6 10 10 58.51 6.87
 -6 10 11 4.93 1.51
 -6 10 12 0.77 3.14
 -6 10 13 4.28 0.73
 -6 10 14 5.57 2.88
 -6 10 15 18.62 2.57
 -6 10 16 84.94 10.87
 -6 10 17 -0.49 3.08
 -6 10 18 32.7 4.65
 -6 10 19 56.03 8.49
 -6 10 20 36.6 5.87
 -6 10 21 3.91 1.31
 -6 10 22 -3.27 2.04
 -6 10 23 44.21 6.47
 -6 10 24 25.89 4.75
 -6 10 25 176.36 27.1
 -6 10 26 12.27 6.86
 -6 10 27 27.05 6.23
 -6 10 28 75.87 16.52
 -6 10 29 35.08 8.01
 -6 10 30 4.88 1.67
 -6 10 31 3 2.79
 -6 10 32 36.7 7.98
 -6 10 33 3.08 1.34
 -6 10 34 52.65 11.8
 -6 10 35 167.29 35.2
 -6 10 36 2.41 1.69
 -6 10 37 2.61 2.04
 -6 10 38 4.51 3.98
 -6 10 39 50.98 12.44
 -6 10 40 6.65 2.76
 -6 10 41 209.48 58.26
 -6 10 42 53.04 18.98
 -6 10 44 32.88 12.64
 -6 10 45 -0.85 7.74
 -6 10 46 8.19 3.8
 -6 10 47 2.37 1.89
 -6 12 1 114.29 15.3
 -6 12 2 66.7 9.42
 -6 12 3 27.43 4.25
 -6 12 4 62.71 9.01
 -6 12 5 1.34 2.27
 -6 12 6 89.09 12.28
 -6 12 7 116.93 15.93
 -6 12 8 23.53 3.87
 -6 12 9 7.08 3.01
 -6 12 10 134.13 20.22
 -6 12 11 118.5 16.82
 -6 12 12 54.6 8.5
 -6 12 13 -2.2 1.81
 -6 12 14 9.03 2.11
 -6 12 15 96.67 15.1
 -6 12 16 5.95 3.01
 -6 12 17 6.44 2.93
 -6 12 18 63.77 11.57
 -6 12 19 112.26 20.02
 -6 12 20 8.75 2.13
 -6 12 21 12.93 2.61
 -6 12 22 -1.42 6.09
 -6 12 23 -0.44 3.41
 -6 12 24 21.43 4.84
 -6 12 26 3.99 2.35
 -6 12 27 32.84 9.11
 -6 12 28 5.25 2.07
 -6 12 29 22.2 6.51
 -6 12 30 -6.79 7.87
 -6 12 31 6.51 2.79
 -6 12 32 3.09 2.09
 -6 12 33 20.44 6.55
 -6 12 34 22.23 7.54
 -6 12 35 80.24 22.23
 -6 12 36 69.52 20
 -6 12 37 29.48 9.43
 -6 12 38 238.61 71.43
 -6 12 39 120.3 39.85
 -6 12 40 77.89 28.1
 -6 12 41 2.7 2.42
 -6 14 1 1.15 1.08
 -6 14 2 2.04 5.67
 -6 14 3 49.41 11.87
 -6 14 4 5.18 2.82
 -6 14 5 15.2 3.19
 -6 14 6 92.71 16.7
 -6 14 7 177.31 37.75
 -6 14 8 2.91 6.95
 -6 14 9 27.25 5.21
 -6 14 10 13.26 2.84
 -6 14 11 2.65 3.25
 -6 14 12 38.85 11.13
 -6 14 14 25.05 6.92
 -6 14 15 13.06 3.37
 -6 14 16 5.49 4.49
 -6 14 17 11.63 4.13
 -6 14 18 5.68 3.24
 -6 14 19 5.62 1.98
 -6 14 20 47.44 10.41
 -6 14 21 56.03 12.58
 -6 14 22 38.27 9.86
 -6 14 23 29.18 8.58
 -6 14 24 6.4 4.46
 -6 14 25 5.04 2.6
 -6 14 26 21.12 6.82
 -6 14 27 6.52 2.82
 -6 14 28 1.86 2.31
 -6 14 29 -2.89 3.69
 -6 14 30 35.35 10.89
 -6 14 32 43.47 13.71
 -6 14 33 36.84 11.85
 -6 14 34 60.15 22.16
 -6 14 35 108.82 39.16
 -6 16 1 29.18 14.07
 -6 16 2 121.25 36.02
 -6 16 3 14.39 12.51
 -6 16 4 33.12 10.15
 -6 16 5 10.95 7.06
 -6 16 6 38.44 12.72
 -6 16 7 10.03 9.7
 -6 16 8 38.55 11.67
 -6 16 9 28.66 9.41
 -6 16 11 -1.62 11.88
 -6 16 12 0.51 1.94
 -6 16 13 7.65 3.71
 -6 16 14 4.81 2.53
 -6 16 15 32.93 9.42
 -6 16 16 28.87 8.86
 -6 16 17 6.29 2.6
 -6 16 18 3.46 3.86
 -6 18 1 2.39 1.83
 -6 18 2 -0.34 6.98
 -6 18 3 0.55 1.85
 -6 18 5 7.97 3.64
 -6 18 6 10.15 4.64
 -6 18 7 -2.01 8.11
 -6 18 8 11.57 5.06
 -6 18 9 5.29 3.61
 -5 1 1 630.14 47.85
 -5 1 2 1918.43 240.33
 -5 1 3 9497.95 3155.38
 -5 1 4 2326.49 358.45
 -5 1 5 3.96 1.21
 -5 1 6 433.71 44.43
 -5 1 7 134.04 12.73
 -5 1 8 1091.25 110.35
 -5 1 9 4230.07 434.65
 -5 1 10 53.08 4.77
 -5 1 11 512.82 49.54
 -5 1 12 31932.32 803.27
 -5 1 13 2728.51 113.66
 -5 1 14 801.8 55.32
 -5 1 15 42.12 3.63
 -5 1 16 1586.6 58.4
 -5 1 17 416.32 29.89
 -5 1 18 46.85 5.47
 -5 1 19 3.98 2.11
 -5 1 20 459.9 27.56
 -5 1 21 639.95 26.74
 -5 1 22 34.13 2.2
 -5 1 23 200.86 11.63
 -5 1 24 363.89 22.09
 -5 1 25 773.76 27.78
 -5 1 26 296.54 19.86
 -5 1 27 161.77 13.72
 -5 1 28 103.02 9.83
 -5 1 29 434.44 28.78
 -5 1 30 1.65 1.38
 -5 1 31 1.51 0.88
 -5 1 32 21.09 2.83
 -5 1 33 26.43 4.23
 -5 1 34 33.86 4.22
 -5 1 35 6.86 1.13
 -5 1 36 327.37 35.87
 -5 1 37 137.53 20.06
 -5 1 38 80.38 12.94
 -5 1 39 15.4 4.99
 -5 1 40 996.48 25.79
 -5 1 41 539.34 54.71
 -5 1 43 12.11 2.85
 -5 1 44 44.25 9.61
 -5 1 45 185.49 36.02
 -5 1 46 42.16 10.04
 -5 1 47 -0.26 3.42
 -5 1 48 1.87 1.48
 -5 1 49 4.94 2.01
 -5 1 50 4.77 3.62
 -5 1 51 -0.55 8.29
 -5 1 52 4.78 3.58
 -5 1 53 6.83 2.88
 -5 1 54 -2.61 5.37
 -5 1 55 7.86 3.26
 -5 3 1 201.19 14.79
 -5 3 2 6057.4 378.49
 -5 3 3 709.18 55.95
 -5 3 4 187.69 13.76
 -5 3 5 84.89 6.76
 -5 3 6 137.32 10.71
 -5 3 7 6198.29 167.61
 -5 3 8 21597.41 531.64
 -5 3 9 11310.82 277.84
 -5 3 10 6403.1 160.99
 -5 3 11 558.44 41.23
 -5 3 12 1046.26 60.76
 -5 3 13 636.67 42.62
 -5 3 14 2702.62 67.8
 -5 3 15 1.8 2.66
 -5 3 16 48.45 4.24
 -5 3 17 4.69 1.04
 -5 3 18 241.35 17.13
 -5 3 19 388.09 20.89
 -5 3 20 771.96 28.95
 -5 3 21 89.32 5.51
 -5 3 22 507.2 22.52
 -5 3 23 210.69 11.94
 -5 3 24 108.51 6.71
 -5 3 25 158.07 10.82
 -5 3 26 104.02 7.82
 -5 3 27 29.61 3.27
 -5 3 28 5.2 0.66
 -5 3 29 20.65 2.24
 -5 3 30 94.44 10.36
 -5 3 31 178.6 18.1
 -5 3 32 8.19 2.38
 -5 3 33 224.34 23.45
 -5 3 34 234.84 25.08
 -5 3 35 461.37 37.74
 -5 3 36 578.52 40.77
 -5 3 37 84.55 15.6
 -5 3 38 177.73 24.74
 -5 3 39 121.62 18.57
 -5 3 40 59.43 10.1
 -5 3 41 120.9 20.25
 -5 3 42 -0.05 8.03
 -5 3 43 37.81 7.57
 -5 3 44 -4.66 7.91
 -5 3 45 1.51 1.31
 -5 3 46 3.37 4.87
 -5 3 47 13.44 8.07
 -5 3 48 24.09 6.48
 -5 3 49 193.51 45.36
 -5 3 50 3.33 1.65
 -5 3 51 2.79 3.65
 -5 3 52 4.48 2.88
 -5 3 54 5.63 2.85
 -5 3 55 -0.16 4.49
 -5 5 1 33.44 3.22
 -5 5 2 1488.19 50.57
 -5 5 3 23.29 2.43
 -5 5 4 5758.86 139.61
 -5 5 5 448.35 26.91
 -5 5 6 4414.65 108.82
 -5 5 7 113.98 8.04
 -5 5 8 659.13 36.93
 -5 5 9 3787.88 93.1
 -5 5 10 109.55 8.38
 -5 5 11 191.81 13.74
 -5 5 12 25.05 3.17
 -5 5 13 11.42 2.31
 -5 5 14 85.84 5.42
 -5 5 15 94.3 5.74
 -5 5 16 32.54 2.12
 -5 5 17 5 1.45
 -5 5 18 75.53 4.48
 -5 5 19 880.25 24.55
 -5 5 20 151.85 9.45
 -5 5 21 230.29 13.15
 -5 5 22 59.68 4.5
 -5 5 23 17.3 1.44
 -5 5 24 34.09 2.83
 -5 5 25 49.49 4.23
 -5 5 26 18.7 1.63
 -5 5 27 3.25 1.07
 -5 5 28 158.49 12.95
 -5 5 29 68.75 7.3
 -5 5 30 163.7 16.48
 -5 5 31 394.85 30.92
 -5 5 32 0.45 2.01
 -5 5 33 2.72 1.86
 -5 5 34 13.9 2.17
 -5 5 35 46.03 7.32
 -5 5 36 72.74 11.13
 -5 5 37 113.21 17.03
 -5 5 38 12.54 2.68
 -5 5 39 53.46 9.3
 -5 5 40 25.4 5.08
 -5 5 41 155.94 29.34
 -5 5 42 115.05 23.4
 -5 5 43 61.38 13.64
 -5 5 44 2.64 3
 -5 5 45 52.68 13.24
 -5 5 46 39.89 10.11
 -5 5 47 -1.62 3.8
 -5 5 48 20.57 6.38
 -5 5 50 7.48 3.23
 -5 5 51 -1.38 3.66
 -5 5 52 16.92 7.06
 -5 5 53 12.2 5.22
 -5 7 1 64.61 4.61
 -5 7 2 73.26 4.89
 -5 7 3 52.31 3.56
 -5 7 4 245.95 14.31
 -5 7 5 272.76 14.61
 -5 7 6 592.73 23.19
 -5 7 7 1.39 0.75
 -5 7 8 356.42 17.31
 -5 7 9 135.19 7.99
 -5 7 10 311.57 16.7
 -5 7 11 288.03 17.73
 -5 7 12 1.08 0.67
 -5 7 13 766.28 31.93
 -5 7 14 65.02 5.78
 -5 7 15 320.89 19.69
 -5 7 16 13.5 1.12
 -5 7 17 545.95 25.99
 -5 7 18 29.31 2.36
 -5 7 19 77.94 6.55
 -5 7 20 139.48 11.24
 -5 7 21 10 1.13
 -5 7 22 88.35 7.81
 -5 7 23 103.04 9.21
 -5 7 24 -0.45 2.73
 -5 7 25 64.2 6.89
 -5 7 26 174.92 17.18
 -5 7 27 27.82 3.41
 -5 7 28 19.06 3.74
 -5 7 29 25.01 3.69
 -5 7 30 100.62 13.12
 -5 7 31 124.32 18.38
 -5 7 32 268.69 35.67
 -5 7 33 346.36 43.4
 -5 7 34 197.98 30.68
 -5 7 35 111.25 19.47
 -5 7 36 32.02 6.63
 -5 7 37 60.4 12.1
 -5 7 38 7.87 2.09
 -5 7 39 19.31 4.6
 -5 7 40 30.23 7.31
 -5 7 41 51.96 11.88
 -5 7 42 33.56 8.38
 -5 7 43 -0.21 3
 -5 7 44 13.14 4.18
 -5 7 45 9.64 3.25
 -5 7 46 29.53 9.99
 -5 7 47 2.68 3.39
 -5 7 48 32.47 11.68
 -5 7 49 10 3.59
 -5 7 50 4.2 1.95
 -5 7 51 5.76 4.08
 -5 9 1 434.22 26.31
 -5 9 2 173.88 13.1
 -5 9 3 43.39 4.02
 -5 9 4 86.83 7.64
 -5 9 5 22.46 1.95
 -5 9 6 2.92 1.53
 -5 9 7 2.31 0.78
 -5 9 8 53.41 4.93
 -5 9 9 34.7 3.65
 -5 9 10 162.85 14.24
 -5 9 11 11.21 1.26
 -5 9 12 158.74 17.04
 -5 9 13 8.85 2.59
 -5 9 14 2.13 0.5
 -5 9 15 297.62 25.46
 -5 9 16 71.61 8.06
 -5 9 17 101.45 11.41
 -5 9 18 0.43 1.26
 -5 9 19 45.12 5.41
 -5 9 20 130.55 14.95
 -5 9 21 6.31 2.28
 -5 9 22 340.47 29.43
 -5 9 23 3.24 2.06
 -5 9 24 4.22 5.24
 -5 9 25 195.69 26.79
 -5 9 26 55.53 10.26
 -5 9 27 2.07 6.47
 -5 9 28 8.81 2.1
 -5 9 29 8.48 4.06
 -5 9 30 11 2.75
 -5 9 31 2.43 3.38
 -5 9 32 20.04 4.88
 -5 9 33 -0.37 2.23
 -5 9 34 3.92 1.74
 -5 9 35 167.86 32.42
 -5 9 36 140.67 29.3
 -5 9 37 141.6 34.25
 -5 9 38 148.55 37.26
 -5 9 39 21.31 5.45
 -5 9 40 2.59 2.47
 -5 9 41 7.73 3.04
 -5 9 42 7.23 3.91
 -5 9 43 -1.36 4.36
 -5 9 44 11.27 4.02
 -5 9 45 44.23 15.67
 -5 9 46 26.84 9.4
 -5 9 47 -0.35 3.44
 -5 9 48 4.73 3.07
 -5 11 1 934.46 25.23
 -5 11 2 117.45 17.69
 -5 11 3 303.03 28.58
 -5 11 4 148.06 16.69
 -5 11 5 59.15 7.21
 -5 11 6 1.57 0.64
 -5 11 7 -0.43 5.1
 -5 11 8 21.07 2.69
 -5 11 9 58.22 7.43
 -5 11 10 21.92 3.9
 -5 11 11 244.7 29.34
 -5 11 12 333.95 33.06
 -5 11 13 31.78 4.49
 -5 11 14 9.91 1.9
 -5 11 15 127.08 16.68
 -5 11 16 110.09 15
 -5 11 17 254.49 29.68
 -5 11 18 14.95 2.67
 -5 11 19 48.77 7.47
 -5 11 20 11.94 3.01
 -5 11 21 106.21 18.08
 -5 11 22 45.53 7.79
 -5 11 23 9.91 2.69
 -5 11 24 11.83 2.58
 -5 11 25 56.36 13.26
 -5 11 26 19.99 4.86
 -5 11 27 6.98 5.04
 -5 11 28 29.56 7.72
 -5 11 29 74.14 17.92
 -5 11 30 29.26 7.43
 -5 11 31 7.72 4.11
 -5 11 32 42.4 11.38
 -5 11 34 3.8 2.09
 -5 11 35 -1.2 6.91
 -5 11 36 7.75 2.48
 -5 11 37 13.49 4
 -5 11 38 16.69 5.03
 -5 11 39 24.21 9.22
 -5 11 40 63.19 21.54
 -5 11 41 17.91 6.93
 -5 11 42 4.09 2.68
 -5 11 43 -0.35 5.13
 -5 11 44 16.31 7.05
 -5 13 1 39.33 8.57
 -5 13 2 37.75 6.33
 -5 13 3 6.89 1.76
 -5 13 4 5.75 2.69
 -5 13 5 98.51 15.37
 -5 13 6 217 29.29
 -5 13 7 19.97 4.19
 -5 13 8 85.45 15.16
 -5 13 9 -2.26 2.14
 -5 13 10 116.02 18.32
 -5 13 11 82.14 13.21
 -5 13 12 294.59 38.9
 -5 13 13 44.32 7.84
 -5 13 14 44.01 7.85
 -5 13 15 5.97 4.84
 -5 13 17 52.33 10.77
 -5 13 18 82.62 17.22
 -5 13 19 6.66 2.01
 -5 13 20 0.6 3.93
 -5 13 21 43.93 8.87
 -5 13 22 46.26 9.79
 -5 13 23 73.25 16.96
 -5 13 24 46.61 12.9
 -5 13 25 47 13.34
 -5 13 26 4.07 5.29
 -5 13 27 1.54 3.76
 -5 13 28 0.78 1.38
 -5 13 29 14.4 4.65
 -5 13 30 -0.21 6.37
 -5 13 31 8.08 3.89
 -5 13 32 2.34 1.6
 -5 13 33 21.79 6.4
 -5 13 34 13.05 4.05
 -5 13 35 16.38 5.66
 -5 13 37 -0.16 2.71
 -5 13 39 -1.64 7.28
 -5 15 1 135.62 27.87
 -5 15 2 197.78 39.09
 -5 15 3 19.09 21.5
 -5 15 4 -4.1 8.16
 -5 15 5 9.52 3.18
 -5 15 6 27.12 6.03
 -5 15 7 12.49 2.93
 -5 15 8 48.62 10.68
 -5 15 9 0.44 3.8
 -5 15 10 26.59 7.41
 -5 15 11 5.81 4.59
 -5 15 12 7.32 4.96
 -5 15 13 27.68 7.32
 -5 15 14 7.22 7.05
 -5 15 15 12.99 4.64
 -5 15 16 13.22 5.74
 -5 15 17 9.31 2.99
 -5 15 18 -2.74 3.48
 -5 15 19 10.79 3.73
 -5 15 20 -1.05 9.27
 -5 15 21 1.8 1.98
 -5 15 22 0.34 1.32
 -5 15 23 2.61 1.77
 -5 15 24 -3.75 6.53
 -5 15 25 5.23 2.05
 -5 15 26 1.95 3.15
 -5 15 27 9.97 3.29
 -5 15 28 3.74 1.97
 -5 15 29 7.41 2.96
 -5 15 30 3.9 2.81
 -5 17 1 4.6 2.72
 -5 17 2 6.22 2.8
 -5 17 3 35.51 12.1
 -5 17 4 22.45 13.01
 -5 17 5 15.69 6.65
 -5 17 7 6.51 5.31
 -5 17 9 -2.17 6.36
 -5 17 10 -0.04 5.3
 -5 17 11 -2.46 5.42
 -5 17 12 5.49 6.31
 -5 17 13 14.51 4.93
 -5 17 14 4.72 2.53
 -5 17 15 0.85 3.56
 -4 0 4 19719.14 11075.74
 -4 0 22 13.23 1.35
 -4 0 24 0.24 1.15
 -4 0 26 2086.79 54.36
 -4 0 30 1449.68 43.01
 -4 2 1 10723.52 2138.71
 -4 2 2 583.41 49.95
 -4 2 3 23749.27 6209.93
 -4 2 4 12839.89 2874.52
 -4 2 5 10750.12 1926.16
 -4 2 6 1477.17 150.52
 -4 2 7 1062.07 99.27
 -4 2 8 238.27 21.36
 -4 2 9 806.84 68.67
 -4 2 10 742.31 60.05
 -4 2 11 339.78 27.81
 -4 2 12 3397.19 91.95
 -4 2 13 583.02 42.72
 -4 2 14 3821.66 95.99
 -4 2 15 426.28 35.24
 -4 2 16 1076.06 50.71
 -4 2 17 505.67 33.59
 -4 2 18 37.42 4.13
 -4 2 19 18.61 1.94
 -4 2 20 172.23 10.31
 -4 2 21 172.73 9.75
 -4 2 22 5.16 1.27
 -4 2 23 40.6 2.72
 -4 2 24 472.19 22.82
 -4 2 25 5.5 0.96
 -4 2 26 1438.97 34.86
 -4 2 27 4.79 1.8
 -4 2 28 132.78 12.52
 -4 2 29 21.2 2.52
 -4 2 30 112.24 11.72
 -4 2 31 515.65 32.85
 -4 2 32 359.45 30.03
 -4 2 33 20.12 2.47
 -4 2 34 221.83 26.39
 -4 2 35 137.67 18.46
 -4 2 36 1.43 1.31
 -4 2 37 124.39 17.43
 -4 2 38 2.45 1.7
 -4 2 39 78.73 12.41
 -4 2 40 18.48 3.33
 -4 2 41 2.83 2.02
 -4 2 43 282.48 46.38
 -4 2 44 58.45 12.77
 -4 2 45 29.18 7.09
 -4 2 46 95.98 21.7
 -4 2 47 70.49 17.55
 -4 2 48 14.41 4.17
 -4 2 49 1.62 2.07
 -4 2 50 -1.29 2.92
 -4 2 51 18.3 5.39
 -4 2 52 0.28 1.71
 -4 2 53 9.03 3.36
 -4 2 54 11.85 4.43
 -4 2 55 1.22 1.53
 -4 4 1 1.17 0.97
 -4 4 2 68.67 4.82
 -4 4 3 17.46 1.44
 -4 4 4 113.45 7.89
 -4 4 5 88.71 6.2
 -4 4 6 2286.08 83.35
 -4 4 7 894.95 49.35
 -4 4 8 836.44 48.98
 -4 4 9 2848.22 70.16
 -4 4 10 40.47 3.72
 -4 4 11 421.06 27.35
 -4 4 12 1264.38 46.25
 -4 4 13 0.3 2.14
 -4 4 14 291.91 19.98
 -4 4 15 4.49 1.33
 -4 4 16 71.36 5.28
 -4 4 17 1003.49 28.73
 -4 4 18 106.64 6.54
 -4 4 19 277.62 15.08
 -4 4 20 21.57 1.41
 -4 4 21 18.64 1.41
 -4 4 22 622.48 25.11
 -4 4 23 262.27 15.35
 -4 4 24 132 9.41
 -4 4 25 37.53 2.86
 -4 4 26 201.57 14.98
 -4 4 27 11.46 1.51
 -4 4 28 12.12 1.8
 -4 4 29 266.59 23.89
 -4 4 30 26.98 3.06
 -4 4 31 172.2 18.63
 -4 4 32 30.86 3.94
 -4 4 33 110.71 13.79
 -4 4 34 68.91 9.17
 -4 4 35 6.58 2.75
 -4 4 36 117.58 16.31
 -4 4 37 13.68 5.42
 -4 4 38 -0.99 1.79
 -4 4 39 131.46 21.24
 -4 4 40 187.8 28.5
 -4 4 41 17.97 3.58
 -4 4 42 123.39 21.73
 -4 4 43 1.6 2.79
 -4 4 44 -0.01 2.41
 -4 4 45 50.42 10.23
 -4 4 46 89.6 19.51
 -4 4 47 15.64 6.01
 -4 4 48 78.89 23.88
 -4 4 49 19.49 6.6
 -4 4 50 14.87 8.93
 -4 4 51 1.77 3
 -4 4 52 2.08 2.81
 -4 4 53 8.71 6.21
 -4 4 54 -0.57 3.57
 -4 6 1 51.87 3.78
 -4 6 2 49.33 3.71
 -4 6 3 64.61 4.67
 -4 6 4 1237.38 34.77
 -4 6 5 506.04 27.42
 -4 6 6 135.67 10.49
 -4 6 7 -3.31 4.38
 -4 6 8 220.41 12.75
 -4 6 9 73.98 5.05
 -4 6 10 23.45 2.5
 -4 6 11 578.72 23.34
 -4 6 12 83.16 5.2
 -4 6 13 1362.48 32.2
 -4 6 14 93.3 6.3
 -4 6 15 805.6 24.73
 -4 6 16 59.23 4.38
 -4 6 17 105.86 7.31
 -4 6 18 312.05 18.97
 -4 6 19 38.72 3.03
 -4 6 20 1.14 0.9
 -4 6 21 21.63 1.79
 -4 6 22 -0.12 2.95
 -4 6 23 540.16 28.69
 -4 6 24 17.11 1.78
 -4 6 25 628.19 29.98
 -4 6 26 2.15 1.15
 -4 6 27 535.71 31.63
 -4 6 28 543.77 32.76
 -4 6 29 30.82 4.01
 -4 6 30 43 5.29
 -4 6 31 46.86 6.38
 -4 6 32 139.77 17.33
 -4 6 33 82.03 13.03
 -4 6 34 7.81 5.23
 -4 6 35 344.06 43.5
 -4 6 36 76.55 13.76
 -4 6 37 41.39 7.84
 -4 6 38 3.68 1.46
 -4 6 39 53.7 11.16
 -4 6 40 40.54 9.27
 -4 6 41 58.06 12.9
 -4 6 42 36 8.69
 -4 6 43 35.18 8.63
 -4 6 44 0.46 2.93
 -4 6 45 60.28 15.53
 -4 6 46 -3.17 3.46
 -4 6 47 9.09 3.26
 -4 6 48 8.43 2.78
 -4 6 49 43.15 12.83
 -4 6 50 7.37 4.76
 -4 6 51 2.24 2.98
 -4 6 52 1.64 4.09
 -4 8 1 231.14 15.1
 -4 8 2 399.97 21.13
 -4 8 3 210.95 14.15
 -4 8 4 232.68 15.32
 -4 8 5 166.18 10.95
 -4 8 6 159.97 11.42
 -4 8 7 57.9 4.86
 -4 8 8 2207.01 52.83
 -4 8 9 3.33 0.35
 -4 8 10 68.64 5.83
 -4 8 11 788.46 26.8
 -4 8 12 6.96 1.03
 -4 8 13 0.24 1.27
 -4 8 14 181.31 14.55
 -4 8 15 73.63 7.09
 -4 8 16 -1.85 2.89
 -4 8 17 210.33 17.35
 -4 8 18 29.86 3.33
 -4 8 19 80.17 7.31
 -4 8 20 110.55 10.06
 -4 8 21 134.46 11.4
 -4 8 22 0.07 0.84
 -4 8 23 660.91 29.68
 -4 8 24 7.58 1.72
 -4 8 25 177.17 18.42
 -4 8 26 39.65 4.96
 -4 8 27 33.41 4.29
 -4 8 28 36.45 5.96
 -4 8 29 31.23 4.84
 -4 8 30 49.03 7.61
 -4 8 31 185.06 25.6
 -4 8 32 33.29 6.29
 -4 8 33 0.84 1.19
 -4 8 34 163.57 28.31
 -4 8 35 16.95 3.87
 -4 8 36 153.22 29.23
 -4 8 37 160.91 31.34
 -4 8 38 1.74 3.37
 -4 8 39 82.7 17.53
 -4 8 40 9.86 7.3
 -4 8 41 2.02 3.63
 -4 8 42 38.41 10.55
 -4 8 43 1.51 1.48
 -4 8 44 22.22 7.07
 -4 8 45 3.85 2.84
 -4 8 46 280.49 69.04
 -4 8 47 46.35 17.06
 -4 8 48 -0.58 4.29
 -4 10 1 131.63 12.25
 -4 10 2 5.96 2.89
 -4 10 3 71.1 7.09
 -4 10 4 260.98 23.27
 -4 10 5 137.76 12.89
 -4 10 6 190.23 17.03
 -4 10 7 387.5 27.5
 -4 10 8 55.12 5.8
 -4 10 9 19.9 2.45
 -4 10 10 13.75 1.67
 -4 10 11 5.08 1.37
 -4 10 12 137.4 15.2
 -4 10 13 132.62 14.62
 -4 10 14 -1.74 4.07
 -4 10 15 24.03 3.14
 -4 10 16 78.2 9.74
 -4 10 17 94.64 11.73
 -4 10 18 68.46 10.05
 -4 10 19 351.03 34.16
 -4 10 20 93.34 12.12
 -4 10 21 39.66 5.63
 -4 10 22 2.97 2.73
 -4 10 23 125.11 17.95
 -4 10 24 87.95 14.47
 -4 10 25 0.87 0.96
 -4 10 26 0.18 1.04
 -4 10 27 135.61 27.41
 -4 10 28 35.5 7.08
 -4 10 29 161.13 28.06
 -4 10 30 6.33 2.97
 -4 10 31 -2.99 5.43
 -4 10 32 -6.45 4.11
 -4 10 33 56.04 12.43
 -4 10 34 14.53 3.82
 -4 10 35 60.76 14.38
 -4 10 36 3.86 2.41
 -4 10 37 6.14 2.13
 -4 10 38 10.07 3.98
 -4 10 39 9.6 3.8
 -4 10 40 7.05 6.25
 -4 10 42 31.36 11.52
 -4 10 43 219.07 66.99
 -4 10 45 4.14 2.28
 -4 10 46 4.5 3.62
 -4 12 1 306.42 32.95
 -4 12 2 161.94 20.21
 -4 12 3 56.63 7.29
 -4 12 4 84.79 13.07
 -4 12 5 51.7 8.7
 -4 12 6 250.78 32.06
 -4 12 7 41.39 5.74
 -4 12 8 4.06 1.48
 -4 12 9 23.78 3.61
 -4 12 10 88.63 13
 -4 12 11 16.91 3.1
 -4 12 12 128.16 18.55
 -4 12 13 4.67 1.19
 -4 12 14 110.51 16.43
 -4 12 15 78.83 12.18
 -4 12 16 18.04 3.37
 -4 12 17 -1.9 6.65
 -4 12 18 43.92 8.3
 -4 12 19 -0.31 4.86
 -4 12 20 91.87 16.9
 -4 12 21 17.58 3.47
 -4 12 23 199.43 35.52
 -4 12 24 7.44 2.44
 -4 12 25 3.75 1.53
 -4 12 26 3.87 2.98
 -4 12 27 -3.61 2.89
 -4 12 28 7.84 6.75
 -4 12 29 77.87 20.98
 -4 12 30 43.2 12.77
 -4 12 31 98.88 27.7
 -4 12 33 3 3.6
 -4 12 34 20.93 6.53
 -4 12 35 -1.66 2.98
 -4 12 36 10.21 4.55
 -4 12 37 28.74 10.19
 -4 12 40 27.81 11.34
 -4 12 41 7.98 3.44
 -4 12 42 6.13 3.29
 -4 14 1 37.04 7.36
 -4 14 2 46.46 9.08
 -4 14 3 30.33 5.55
 -4 14 4 0.97 2.99
 -4 14 5 110.31 19.14
 -4 14 6 2.06 2
 -4 14 7 20.54 4.2
 -4 14 8 8.11 2.24
 -4 14 9 -1 4.17
 -4 14 10 3.69 1.7
 -4 14 11 72.1 15.22
 -4 14 12 -2.1 5.31
 -4 14 13 1.26 3.41
 -4 14 14 28.79 8.72
 -4 14 15 5.5 6.65
 -4 14 16 78.23 17.22
 -4 14 17 55.01 13.17
 -4 14 18 7.37 4.12
 -4 14 19 2.7 1.34
 -4 14 20 8.51 2.42
 -4 14 21 3.24 2.54
 -4 14 22 0.92 1.33
 -4 14 23 3.39 2.56
 -4 14 24 20.69 6.62
 -4 14 25 8.63 3.25
 -4 14 26 8.84 3.66
 -4 14 27 4.67 1.91
 -4 14 28 2.79 1.53
 -4 14 29 0.99 3.4
 -4 14 30 13.82 4.49
 -4 14 31 -0.5 4.47
 -4 14 32 3.89 1.97
 -4 14 33 -0.05 2.68
 -4 14 34 2.64 2.34
 -4 14 35 -3.39 3.34
 -4 16 1 -1.08 8.89
 -4 16 2 9.01 3.11
 -4 16 3 23.87 7.19
 -4 16 4 8.39 3.13
 -4 16 5 1.32 3.2
 -4 16 6 5.68 2.78
 -4 16 7 28.35 9.09
 -4 16 9 7.48 6.78
 -4 16 10 4.61 3.85
 -4 16 11 6.16 2.7
 -4 16 12 -1.09 10.85
 -4 16 13 21.22 7.9
 -4 16 15 4.16 6.31
 -4 16 16 30.61 9.5
 -4 16 17 4.42 4.33
 -4 16 18 -0.13 5.17
 -4 18 2 -3.01 3.27
 -4 18 3 -0.16 2.74
 -4 18 4 -0.36 3.86
 -4 18 6 0.15 2.9
 -3 1 1 2.23 0.55
 -3 1 2 268.81 26.75
 -3 1 3 484.27 55.94
 -3 1 4 806.97 97.28
 -3 1 5 28987.27 14136.85
 -3 1 6 124.67 12.07
 -3 1 7 1495.15 168.58
 -3 1 8 5247.9 677.38
 -3 1 9 2531.42 243.79
 -3 1 10 6864.21 505.21
 -3 1 11 120.86 12
 -3 1 12 2.34 2.1
 -3 1 13 2623.13 103.19
 -3 1 14 3986.72 100.29
 -3 1 15 1173.64 61.86
 -3 1 16 518.41 35.92
 -3 1 17 1311.6 48.25
 -3 1 18 116.76 9.9
 -3 1 19 84.3 8.37
 -3 1 20 2069.62 57.26
 -3 1 21 767.69 28.12
 -3 1 22 111.56 6.89
 -3 1 23 2689.58 63.42
 -3 1 24 20.24 1.93
 -3 1 25 313.37 20.59
 -3 1 26 75.76 8.84
 -3 1 27 113.53 10.54
 -3 1 28 17.33 1.93
 -3 1 29 63.6 6.38
 -3 1 30 26.04 3.79
 -3 1 31 497.25 35.56
 -3 1 32 74.24 8.72
 -3 1 33 42.51 5.85
 -3 1 34 183.63 20.51
 -3 1 35 128.2 15.93
 -3 1 36 33.97 4.92
 -3 1 37 66.74 10.56
 -3 1 38 115.78 18.55
 -3 1 39 2.64 3.12
 -3 1 40 0.78 3.47
 -3 1 41 30.22 6.08
 -3 1 42 25.35 5.51
 -3 1 43 240.45 41.44
 -3 1 44 65.62 14.3
 -3 1 45 31.19 7.36
 -3 1 46 5.09 2.24
 -3 1 47 22.61 5.78
 -3 1 48 27.18 7.25
 -3 1 49 -4.7 6.78
 -3 1 50 12.19 3.69
 -3 1 51 4.73 2.74
 -3 1 52 67.92 19.86
 -3 1 53 10.04 3.77
 -3 1 54 11.43 3.93
 -3 1 55 18.62 7.92
 -3 3 1 8.37 1.3
 -3 3 2 7027.69 496.46
 -3 3 3 383.12 30.83
 -3 3 4 2566.7 177.51
 -3 3 5 15.46 1.37
 -3 3 6 540.92 41.58
 -3 3 7 7392.78 181.82
 -3 3 8 739.14 52.38
 -3 3 9 422.66 30.54
 -3 3 10 198.23 16.38
 -3 3 11 278.64 21.99
 -3 3 12 350.13 26.68
 -3 3 13 1658.13 56.97
 -3 3 14 63.93 5.46
 -3 3 15 425.41 30.16
 -3 3 16 8.46 1.63
 -3 3 17 101.97 8.93
 -3 3 18 13.05 2.7
 -3 3 19 1834.9 47.81
 -3 3 20 430.54 20.47
 -3 3 21 289.94 15.1
 -3 3 22 330.58 17.62
 -3 3 23 45.9 3.44
 -3 3 24 132.08 8.97
 -3 3 25 77.13 5.53
 -3 3 26 38.2 3.18
 -3 3 27 84.56 8.08
 -3 3 28 25.33 5.21
 -3 3 29 141.11 14.19
 -3 3 30 216.23 20.54
 -3 3 31 199.14 20.81
 -3 3 32 2.22 1.55
 -3 3 33 38.04 5
 -3 3 34 16.97 6.09
 -3 3 35 39.61 6.14
 -3 3 36 34.11 5.07
 -3 3 37 58.41 9.91
 -3 3 38 11.65 2.14
 -3 3 39 16.94 2.86
 -3 3 40 19.69 5.34
 -3 3 41 37.93 6.78
 -3 3 42 14.89 3.04
 -3 3 43 34.23 7.08
 -3 3 44 48.8 11.18
 -3 3 45 63.62 14.94
 -3 3 46 16 5.05
 -3 3 47 48.05 12.19
 -3 3 48 57.27 14.79
 -3 3 49 126.94 32.74
 -3 3 50 14.79 4.33
 -3 3 51 6.29 2.87
 -3 3 52 20.69 8.3
 -3 3 53 6 3.21
 -3 3 54 12.65 5.9
 -3 5 1 76.02 5.35
 -3 5 2 1056.28 47.81
 -3 5 3 3344.9 82.28
 -3 5 4 19.22 2.28
 -3 5 5 1504.15 48.25
 -3 5 6 200.48 13.27
 -3 5 7 131.75 9.07
 -3 5 8 1947.49 50.1
 -3 5 9 2023.79 49.08
 -3 5 10 104.66 8.65
 -3 5 11 2919.95 75.49
 -3 5 12 926.52 36.86
 -3 5 13 674.92 29.58
 -3 5 14 1056.81 28.8
 -3 5 15 259.09 14.09
 -3 5 16 1989.63 47.74
 -3 5 17 131.59 7.57
 -3 5 18 465.3 19.31
 -3 5 19 115.81 7.47
 -3 5 20 3.05 0.67
 -3 5 21 38.4 2.74
 -3 5 22 94.03 6.96
 -3 5 23 26.86 2.14
 -3 5 24 273.33 18.95
 -3 5 25 528.63 25.49
 -3 5 26 25.94 2.4
 -3 5 27 282.87 21.09
 -3 5 28 42.92 4.37
 -3 5 29 34.95 3.6
 -3 5 30 -0.05 1.9
 -3 5 31 148.24 15.88
 -3 5 32 325.51 29.2
 -3 5 33 362.48 35.27
 -3 5 34 28.73 3.96
 -3 5 35 26.59 3.89
 -3 5 36 98.65 13.59
 -3 5 37 9.76 1.88
 -3 5 38 37.23 7.32
 -3 5 39 238.17 38.79
 -3 5 40 200.61 35.78
 -3 5 41 95.07 19.8
 -3 5 42 25.9 5.97
 -3 5 43 -1.13 4.25
 -3 5 44 -3.42 13.73
 -3 5 45 1.33 1.4
 -3 5 46 12.54 3.9
 -3 5 47 3.67 1.67
 -3 5 48 -0.3 3.84
 -3 5 49 1.29 3.66
 -3 5 50 2.65 1.79
 -3 5 51 13.96 5.77
 -3 5 52 79.99 29.74
 -3 5 53 0.5 3.1
 -3 7 1 1313.97 32.72
 -3 7 2 252.3 14.74
 -3 7 3 1588.3 38.19
 -3 7 4 363.84 18.36
 -3 7 5 467.31 20.81
 -3 7 6 68.44 4.19
 -3 7 7 1489.83 37.27
 -3 7 8 97.85 5.73
 -3 7 9 207.09 11.16
 -3 7 10 16.72 1.76
 -3 7 11 58.6 5.2
 -3 7 12 36.95 3.03
 -3 7 13 622.68 29.88
 -3 7 14 131.84 9.56
 -3 7 15 595.34 26
 -3 7 16 637.17 26.58
 -3 7 17 36.31 3.04
 -3 7 18 107.87 8.74
 -3 7 19 6.75 0.69
 -3 7 20 34.97 2.93
 -3 7 21 264.91 18.18
 -3 7 22 8.1 1.42
 -3 7 23 171.4 14.61
 -3 7 24 2.93 1.85
 -3 7 25 36.13 4.28
 -3 7 26 160.38 16.19
 -3 7 27 13.57 2.5
 -3 7 28 6.36 1.07
 -3 7 29 10.27 1.47
 -3 7 30 230.66 25.08
 -3 7 31 51.83 7.14
 -3 7 32 69.76 11.94
 -3 7 33 2.87 1.48
 -3 7 34 38.86 8.43
 -3 7 35 26.56 5.42
 -3 7 36 11.21 4.21
 -3 7 37 14.42 3.36
 -3 7 38 20.11 4.18
 -3 7 39 4.08 3.38
 -3 7 40 4.08 1.63
 -3 7 41 0.33 3.73
 -3 7 42 1.41 2.08
 -3 7 43 0.51 3.74
 -3 7 44 -4.01 3.85
 -3 7 45 6.46 2.61
 -3 7 46 -2.35 4.77
 -3 7 47 1.79 3.75
 -3 7 48 4.17 2.1
 -3 7 49 1.3 1.7
 -3 7 50 2.44 1.81
 -3 7 51 8.59 3.9
 -3 9 1 627.31 28.2
 -3 9 2 596.65 28.05
 -3 9 3 95.44 7.74
 -3 9 4 1.46 2.1
 -3 9 5 159.4 12.96
 -3 9 6 623.21 28.38
 -3 9 7 69.57 6.42
 -3 9 8 444.14 26.62
 -3 9 9 65.24 6.15
 -3 9 10 38.38 3.74
 -3 9 11 4.1 1.13
 -3 9 12 73.18 7.1
 -3 9 13 414.94 27.34
 -3 9 14 16.95 1.9
 -3 9 15 79.76 7.97
 -3 9 16 23.51 2.6
 -3 9 17 0.88 1.28
 -3 9 18 438.92 30.53
 -3 9 19 210.19 21.87
 -3 9 20 1.97 0.64
 -3 9 21 107.74 12.15
 -3 9 22 66.42 7.52
 -3 9 23 6.06 1.62
 -3 9 24 14.01 2.11
 -3 9 25 31.17 4.56
 -3 9 26 55.73 8.12
 -3 9 27 107.51 20.37
 -3 9 28 4.66 3.76
 -3 9 29 16.77 3.79
 -3 9 30 -3.56 3.94
 -3 9 31 24.11 5.63
 -3 9 32 64 12.89
 -3 9 33 10.35 3.72
 -3 9 34 9.36 3.52
 -3 9 35 3.07 2.05
 -3 9 36 -0.37 4.34
 -3 9 37 36.68 9.16
 -3 9 38 67.31 16.8
 -3 9 39 18.29 6.85
 -3 9 40 4.66 2.28
 -3 9 41 10.88 4.17
 -3 9 43 5.81 3.56
 -3 9 46 16 6.96
 -3 9 47 8.67 3.92
 -3 9 48 -1.03 2.61
 -3 11 1 56.58 6.5
 -3 11 2 40.86 5.11
 -3 11 3 242.72 24.74
 -3 11 4 0.71 1.03
 -3 11 5 52.54 6.09
 -3 11 6 183.54 18.4
 -3 11 7 83.85 10.3
 -3 11 8 0.68 3.38
 -3 11 9 79.83 9.91
 -3 11 10 -4.16 3.41
 -3 11 11 21.93 3.3
 -3 11 12 5.37 2.15
 -3 11 13 23.32 3.47
 -3 11 14 49.93 6.95
 -3 11 15 45.21 6.5
 -3 11 16 42.93 6.28
 -3 11 17 39.67 5.92
 -3 11 18 95.27 14.01
 -3 11 19 1.17 0.79
 -3 11 20 32.41 5.28
 -3 11 21 0.21 3.2
 -3 11 22 14.53 3.36
 -3 11 23 68.88 12.62
 -3 11 24 23.99 5.35
 -3 11 26 66.29 15
 -3 11 27 7.56 2.16
 -3 11 28 150.54 33.52
 -3 11 29 3.11 2.09
 -3 11 30 1.87 1.74
 -3 11 31 1.06 4.7
 -3 11 32 3.34 5.15
 -3 11 33 -3.4 6.93
 -3 11 34 53.15 15.63
 -3 11 35 36.31 9.58
 -3 11 36 4.75 3.04
 -3 11 37 0.96 3.53
 -3 11 38 4.4 8.9
 -3 11 39 -2.77 4.49
 -3 11 40 19.47 7.01
 -3 11 41 2.98 2.37
 -3 11 42 32.96 12.58
 -3 11 43 2.42 2.47
 -3 11 44 8.15 4.25
 -3 13 1 3.91 1.81
 -3 13 2 14.55 2.8
 -3 13 3 23.9 4.55
 -3 13 4 9.22 2
 -3 13 5 6.78 2.36
 -3 13 6 6.56 1.41
 -3 13 7 8.45 3.2
 -3 13 8 21.28 4.99
 -3 13 9 28.74 7.65
 -3 13 10 94.01 16.99
 -3 13 11 8.6 2.19
 -3 13 12 19.73 3.69
 -3 13 13 8.4 1.89
 -3 13 14 17.19 3.47
 -3 13 15 5.6 2.73
 -3 13 16 3.15 1.76
 -3 13 17 10.58 3.88
 -3 13 18 30.81 6.53
 -3 13 19 5.68 1.77
 -3 13 20 15.48 3.41
 -3 13 21 7.74 2.76
 -3 13 22 40.24 9.34
 -3 13 23 2.75 3.01
 -3 13 24 2.51 3.57
 -3 13 25 5.52 3.15
 -3 13 26 5.63 6.38
 -3 13 27 -0.49 3.29
 -3 13 28 11.1 3.8
 -3 13 29 7.5 4.04
 -3 13 30 5.06 2.09
 -3 13 31 22.04 6.66
 -3 13 32 1.55 2.97
 -3 13 33 2.84 3.44
 -3 13 34 6.51 2.93
 -3 13 36 1.61 5.41
 -3 13 37 4.23 2.78
 -3 13 38 -0.3 2.58
 -3 15 1 18.96 5.18
 -3 15 2 5.23 2.9
 -3 15 3 22.71 6.59
 -3 15 4 20.46 6.63
 -3 15 5 4.57 3.99
 -3 15 6 7.1 3.27
 -3 15 7 9.01 2.68
 -3 15 8 4.22 4.63
 -3 15 9 56.47 13.64
 -3 15 10 4.24 1.85
 -3 15 11 -1.22 5.92
 -3 15 12 2.4 1.65
 -3 15 13 8.95 3.11
 -3 15 14 14.4 8.09
 -3 15 15 32.09 9.53
 -3 15 17 41.92 11.38
 -3 15 18 1.01 2.5
 -3 15 19 41.88 10.26
 -3 15 20 7.62 2.96
 -3 15 21 14.78 5.02
 -3 15 23 5.4 2.25
 -3 15 24 3.41 1.83
 -3 15 25 35.28 12.34
 -3 15 27 0.4 1.38
 -3 15 28 23.56 7.72
 -3 15 29 -2.85 5.66
 -3 17 1 6.51 2.47
 -3 17 3 16.08 6.52
 -3 17 6 1.6 2.81
 -3 17 7 3.78 4.13
 -3 17 8 -1.27 11.55
 -3 17 9 10.57 4.07
 -3 17 11 9.23 4.05
 -3 17 12 21.13 8.38
 -3 17 13 11.33 4.17
 -3 17 14 5.5 3.33
 -2 0 20 1200.91 37.52
 -2 0 22 162.86 12.39
 -2 0 24 2.68 1.31
 -2 0 28 79.93 9.99
 -2 0 30 277.82 29.91
 -2 2 1 84.9 6.9
 -2 2 2 17382.57 4783.4
 -2 2 3 7125.3 1159.63
 -2 2 4 1.75 0.66
 -2 2 5 1012.27 85.94
 -2 2 6 856.5 83.41
 -2 2 7 3605.56 356.43
 -2 2 8 769.25 67.7
 -2 2 9 5101.89 279.97
 -2 2 10 52.28 5.38
 -2 2 11 164.12 14.05
 -2 2 12 625.63 46.33
 -2 2 13 862.2 56.21
 -2 2 14 98.2 8.43
 -2 2 15 300.83 26.31
 -2 2 16 439.42 30.91
 -2 2 17 723.59 40.53
 -2 2 18 470.06 31.3
 -2 2 19 78.73 5.46
 -2 2 20 2.45 1.63
 -2 2 21 549.89 22.54
 -2 2 22 674.83 24.2
 -2 2 23 -0.35 3.9
 -2 2 24 127.38 9.88
 -2 2 25 102.93 8.36
 -2 2 26 644.74 32.85
 -2 2 27 56.52 5.81
 -2 2 28 9.53 1.19
 -2 2 29 222.42 20.15
 -2 2 30 2.33 1.31
 -2 2 31 32.86 3.8
 -2 2 32 55.77 7.6
 -2 2 33 634.84 39.21
 -2 2 34 63.64 8.21
 -2 2 35 4.06 2.59
 -2 2 36 3.47 2.45
 -2 2 37 181.97 23.36
 -2 2 38 232.41 29.84
 -2 2 39 71.88 11.76
 -2 2 40 240.82 33.43
 -2 2 41 76.97 15.05
 -2 2 42 -2.63 7.16
 -2 2 43 2.02 2.84
 -2 2 44 45.02 10.7
 -2 2 45 2.12 1.46
 -2 2 46 10.62 3.26
 -2 2 47 9.65 2.94
 -2 2 48 38.69 10.93
 -2 2 49 35.69 9.78
 -2 2 50 6.42 2.57
 -2 2 51 52.56 15.96
 -2 2 52 2.39 2.21
 -2 2 53 26.37 8.91
 -2 2 54 9.67 4.93
 -2 4 1 3761.05 107.75
 -2 4 2 775.2 48.68
 -2 4 3 1001.25 54.89
 -2 4 4 46.61 3.14
 -2 4 5 75.02 5.36
 -2 4 6 1242.89 67.7
 -2 4 7 3.28 1.17
 -2 4 8 322.43 20.82
 -2 4 9 517.18 36.67
 -2 4 10 -0.78 2.44
 -2 4 11 1017.35 47.15
 -2 4 12 725.19 38.53
 -2 4 13 28.63 3.19
 -2 4 14 10.44 3.74
 -2 4 15 10.23 1.06
 -2 4 16 44.75 2.72
 -2 4 17 67.97 4.04
 -2 4 18 6.42 0.73
 -2 4 19 222.18 12.55
 -2 4 20 166.18 10.41
 -2 4 21 84.22 5.91
 -2 4 22 337.86 18.25
 -2 4 23 38.44 2.84
 -2 4 24 280.26 17.32
 -2 4 25 52.48 4.82
 -2 4 26 583.47 28.68
 -2 4 27 59.28 5.83
 -2 4 28 29.3 3.06
 -2 4 29 120.14 13.05
 -2 4 30 35.26 4.37
 -2 4 31 31.23 4.01
 -2 4 32 108.98 13
 -2 4 33 41.45 5.82
 -2 4 34 538 39.69
 -2 4 35 14.11 2.09
 -2 4 36 5.04 1.23
 -2 4 37 1.11 1.96
 -2 4 38 9.97 2.14
 -2 4 39 2.03 1.89
 -2 4 40 9.99 2.62
 -2 4 41 73.32 13.84
 -2 4 42 0.04 1.53
 -2 4 43 16.49 3.31
 -2 4 44 10.21 2.98
 -2 4 45 8.8 4.1
 -2 4 46 8.71 2.73
 -2 4 47 82.47 23.85
 -2 4 48 2.06 1.98
 -2 4 49 23.53 8.62
 -2 4 50 43.74 15.66
 -2 4 53 -1.43 3.12
 -2 6 1 892.36 36.06
 -2 6 2 227.48 15.87
 -2 6 3 372.27 22.26
 -2 6 4 88.92 6.32
 -2 6 5 293.12 18.4
 -2 6 6 53.39 4.66
 -2 6 7 625.32 30.36
 -2 6 8 54.68 4.5
 -2 6 9 1987.74 49.16
 -2 6 10 130.57 7.32
 -2 6 11 845.69 27.3
 -2 6 12 168.76 10.12
 -2 6 13 10.88 1.03
 -2 6 14 180.7 10.19
 -2 6 15 55.48 3.61
 -2 6 16 82.16 5.7
 -2 6 17 0.76 0.86
 -2 6 18 -1.18 1.44
 -2 6 19 169.54 11.44
 -2 6 20 1.58 1.3
 -2 6 21 32.95 2.83
 -2 6 22 2.41 0.59
 -2 6 23 11.93 1.24
 -2 6 24 7.09 0.91
 -2 6 25 21.13 2.31
 -2 6 26 96.9 9.57
 -2 6 27 73.83 8.07
 -2 6 28 78.04 8.59
 -2 6 29 485.76 33.76
 -2 6 30 66.33 8.7
 -2 6 31 76.19 9.42
 -2 6 32 24.4 3.77
 -2 6 33 22.75 4.03
 -2 6 34 26.58 3.92
 -2 6 35 24.18 4.15
 -2 6 36 0.58 1.77
 -2 6 37 24.23 4.23
 -2 6 39 13.05 3.31
[truncated: 1,519,512 more chars]
