# Supplementary material for: Towards improved accuracy of Hirshfeld atom refinement with an alternative electron density partition
Source: IUCrJ. 2025 Jan 1;12(Pt 1):74–87. doi: 10.1107/S2052252524011242 (PMC11707693; doi:10.1107/S2052252524011242)
Supplement: Supplementary file 1 [file m-12-00074-sup1.zip › cif_checkcif/carbamazepine/MP2/add_desc.py]

import os
import shutil


desc_har = """_refine_special_details
;
Aspherical atom refinement in Olex2
with DiSCaMB generated form factors.
Hirshfeld Atom Refinement 
using Orca5 generated wavefunction 
calculated with MP2 using cc-pVTZ 
basis set and charges simulating 
the crystal field.
;
"""

desc_exp_har = """_refine_special_details
;
Aspherical atom refinement in Olex2
with DiSCaMB generated form factors
Exponential Hirshfeld Atom Refinement 
with exponent parameter n = {power}
using Orca5 generated wavefunction 
calculated with MP2 using cc-pVTZ 
basis set and charges simulating 
the crystal field.
;
"""

files = [f for f in os.listdir('.') if os.path.isfile(f) and f.endswith(".cif")]

for f in files:
    n=f[:-4]
    isHAR = (n=='1')
    with open("new_cif",'w') as out:
        with open(f,'r') as inp:
            lines = inp.readlines();
            for line in lines:
                out.write(line)
                words = line.split()
                if len(words) == 2:
                    if words[0] == "_refine_ls_wR_factor_ref":
                        namesplit = f.split('.')
                        if isHAR:
                            out.write(desc_har)
                        else:
                            desc = desc_exp_har.format(power=n)
                            out.write(desc)
    os.remove(f)
    shutil.copyfile("new_cif", f)
