# Supplementary material for: Towards improved accuracy of Hirshfeld atom refinement with an alternative electron density partition
Source: IUCrJ. 2025 Jan 1;12(Pt 1):74–87. doi: 10.1107/S2052252524011242 (PMC11707693; doi:10.1107/S2052252524011242)
Supplement: Supplementary file 1 [file m-12-00074-sup1.zip › cif_checkcif/carbamazepine/MP2/cif_delete.py]

import os
import shutil

put_after = {}
current_key = ""
with open("cif_delete.txt",'r') as inp:
    lines = inp.readlines()
    for line in lines:
        words = line.split()
        if len(words)==2 :
            put_after[words[1]] = int(words[0])                

files = [f for f in os.listdir('.') if os.path.isfile(f) and f.endswith(".cif")]

to_skip = 0
for f in files:
    with open("new_cif",'w') as out:
        with open(f,'r') as inp:
            lines = inp.readlines();
            for line in lines:
                if to_skip > 0:
                    to_skip-=1
                else:
                    out.write(line)
                words = line.split()
                if len(words) > 0:
                    if words[0] in put_after:
                        to_skip = put_after[words[0]]
    os.remove(f)
    shutil.copyfile("new_cif", f)
