# Supplementary material for: Towards improved accuracy of Hirshfeld atom refinement with an alternative electron density partition
Source: IUCrJ. 2025 Jan 1;12(Pt 1):74–87. doi: 10.1107/S2052252524011242 (PMC11707693; doi:10.1107/S2052252524011242)
Supplement: Supplementary file 1 [file m-12-00074-sup1.zip › cif_checkcif/carbamazepine/MP2/cif_update.py]

import os
import shutil

put_after = {}
current_key = ""
with open("cif_update.txt",'r') as inp:
    lines = inp.readlines()
    for line in lines:
        words = line.split()
        if len(words)==2 :
            if words[0]=="after":
                current_key = words[1]
                put_after[current_key] = []
        if len(words)>0 :
            if words[0] != "after":
                put_after[current_key].append(line)
                

files = [f for f in os.listdir('.') if os.path.isfile(f) and f.endswith(".cif")]

for f in files:
    with open("new_cif",'w') as out:
        with open(f,'r') as inp:
            lines = inp.readlines();
            for line in lines:
                out.write(line)
                words = line.split()
                if len(words) > 0:
                    if words[0] in put_after:
                        for new_line in put_after[words[0]]:
                            out.write(new_line)
    os.remove(f)
    shutil.copyfile("new_cif", f)
