# Supplementary material for: Towards improved accuracy of Hirshfeld atom refinement with an alternative electron density partition
Source: IUCrJ. 2025 Jan 1;12(Pt 1):74–87. doi: 10.1107/S2052252524011242 (PMC11707693; doi:10.1107/S2052252524011242)
Supplement: Supplementary file 1 [file m-12-00074-sup1.zip › cif_checkcif/gly_ala/B3LYP/2.cif]

data_gly_ala
_audit_creation_date               2023-08-01
_audit_creation_method
;
Olex2 1.3
(compiled 2020.07.31 svn.rc2a77460 for OlexSys, GUI svn.r6145)
;
_audit_contact_author_address      ?
_audit_contact_author_email        ?
_audit_contact_author_name         ''
_audit_contact_author_phone        ?
_publ_contact_author_id_orcid      ?
_publ_section_references
;
Bourhis, L.J., Dolomanov, O.V., Gildea, R.J., Howard, J.A.K., Puschmann, H.
 (2015). Acta Cryst. A71, 59-75.

Dolomanov, O.V., Bourhis, L.J., Gildea, R.J, Howard, J.A.K. & Puschmann, H.
 (2009), J. Appl. Cryst. 42, 339-341.
;
_chemical_formula_moiety           'C5 H10 N2 O3'
_chemical_formula_sum              'C5 H10 N2 O3'
_chemical_formula_weight           146.147
_chemical_absolute_configuration   unk
loop_
  _atom_type_symbol
  _atom_type_scat_dispersion_real
  _atom_type_scat_dispersion_imag
  _atom_type_scat_source
  _atom_type_scat_dispersion_source
 H 0.00000 0.00000
 'NoSpherA2 (<-magic spell for checkCif) like software DiSCaMB'
 'Henke, Gullikson and Davis, At. Data and Nucl. Data Tables, 1993, 54, 2'
 C 0.00347 0.00161
 'NoSpherA2 (<-magic spell for checkCif) like software DiSCaMB'
 'Henke, Gullikson and Davis, At. Data and Nucl. Data Tables, 1993, 54, 2'
 O 0.01158 0.00611
 'NoSpherA2 (<-magic spell for checkCif) like software DiSCaMB'
 'Henke, Gullikson and Davis, At. Data and Nucl. Data Tables, 1993, 54, 2'
 N 0.00653 0.00323
 'NoSpherA2 (<-magic spell for checkCif) like software DiSCaMB'
 'Henke, Gullikson and Davis, At. Data and Nucl. Data Tables, 1993, 54, 2'
_space_group_name_Hall             ' P 2ac 2ab'
_space_group_crystal_system       orthorhombic
loop_
  _space_group_symop_id
  _space_group_symop_operation_xyz
 1 x,y,z
 2 x+1/2,-y+1/2,-z
 3 -x,y+1/2,-z+1/2
 4 -x+1/2,-y,z+1/2

_symmetry_Int_Tables_number        19
_cell_length_a                     7.487(2)
_cell_length_b                     9.4960(1)
_cell_length_c                     9.7099(4)
_cell_angle_alpha                  90
_cell_angle_beta                   90
_cell_angle_gamma                  90
_cell_volume                       690.34(19)
_cell_formula_units_Z              4
_cell_measurement_temperature      150(2)
_cell_measurement_reflns_used     310
_cell_measurement_theta_min       6.04
_cell_measurement_theta_max       21.1
_exptl_absorpt_coefficient_mu      0.063
_exptl_crystal_density_diffrn      1.406
_exptl_crystal_F_000               312.039
_exptl_crystal_size_max            0.1
_exptl_crystal_size_mid            0.08
_exptl_crystal_size_min            0.05
_exptl_crystal_colour             Colourless
_exptl_crystal_description        Prismatic
_diffrn_measurement_device_type   'Bruker SMART-CCD'
_diffrn_reflns_av_R_equivalents    0.0262
_diffrn_reflns_av_unetI/netI       0.0206
_diffrn_reflns_Laue_measured_fraction_full  0.9894
_diffrn_reflns_Laue_measured_fraction_max  0.9743
_diffrn_reflns_limit_h_max         11
_diffrn_reflns_limit_h_min         -11
_diffrn_reflns_limit_k_max         13
_diffrn_reflns_limit_k_min         -13
_diffrn_reflns_limit_l_max         14
_diffrn_reflns_limit_l_min         -14
_diffrn_reflns_number              13135
_diffrn_reflns_point_group_measured_fraction_full  0.9912
_diffrn_reflns_point_group_measured_fraction_max  0.9675
_diffrn_reflns_theta_full          18.3934
_diffrn_reflns_theta_max           23.79
_diffrn_reflns_theta_min           2.22
_diffrn_ambient_temperature        150(2)
_diffrn_measured_fraction_theta_full  0.9894
_diffrn_measured_fraction_theta_max  0.9743
_diffrn_radiation_type             synchrotron
_diffrn_radiation_wavelength       0.5259
_reflns_Friedel_coverage           0.958
_reflns_limit_h_max                11
_reflns_limit_h_min                -11
_reflns_limit_k_max                13
_reflns_limit_k_min                -13
_reflns_limit_l_max                14
_reflns_limit_l_min                -14
_reflns_number_gt                  2414
_reflns_number_total               2531
_reflns_threshold_expression       I>=2u(I)
_computing_molecular_graphics      'Olex2 1.3 (Dolomanov et al., 2009)'
_computing_publication_material    'Olex2 1.3 (Dolomanov et al., 2009)'
_computing_structure_refinement    'olex2.refine 1.3 (Bourhis et al., 2015)'
_computing_data_collection        'SMART-Bruker software V5.618 (BrukerAXS, 1997-2002)'
_computing_structure_solution     'SHELXS-97 (Sheldrick, 1990)' 
_refine_diff_density_max           0.1197
_refine_diff_density_min           -0.1334
_refine_diff_density_rms           0.0341
_refine_ls_abs_structure_details  
 'Flack, H. D. (1983). Acta Cryst. A39, 876-881.'
_refine_ls_abs_structure_Flack     0.2(13)
_refine_ls_d_res_high              0.6518
_refine_ls_d_res_low               6.7890
_refine_ls_goodness_of_fit_ref     1.1556
_refine_ls_hydrogen_treatment      refall
_refine_ls_matrix_type             full
_refine_ls_number_constraints      0
_refine_ls_number_parameters       181
_refine_ls_number_reflns           2531
_refine_ls_number_restraints       0
_refine_ls_R_factor_all            0.0151
_refine_ls_R_factor_gt             0.0136
_refine_ls_restrained_S_all        1.1556
_refine_ls_shift/su_max            0.0006
_refine_ls_shift/su_mean           0.0001
_refine_ls_structure_factor_coef   Fsqd
_refine_ls_weighting_details      
 'w=1/[\s^2^(Fo^2^)+(0.0105P)^2^] where P=(Fo^2^+2Fc^2^)/3'
_refine_ls_weighting_scheme        calc
_refine_ls_wR_factor_gt            0.0269
_refine_ls_wR_factor_ref           0.0271
_refine_special_details
;
Aspherical atom refinement in Olex2
with DiSCaMB generated form factors
Exponential Hirshfeld Atom Refinement 
with exponent parameter n = 2
using Orca5 generated wavefunction 
calculated with B3LYP functional
using cc-pVTZ basis set and charges 
simulating the crystal field.
;
loop_
  _atom_site_label
  _atom_site_type_symbol
  _atom_site_fract_x
  _atom_site_fract_y
  _atom_site_fract_z
  _atom_site_U_iso_or_equiv
  _atom_site_adp_type
  _atom_site_occupancy
  _atom_site_refinement_flags_posn
 O1 O 0.26857(3) 0.96308(3) 0.77788(2) 0.01693(5) Uani 1.000000 .
 O2 O 0.43052(3) 1.12564(3) 0.88351(2) 0.01510(5) Uani 1.000000 .
 O3 O 0.70917(3) 0.94921(3) 0.59979(2) 0.01528(5) Uani 1.000000 .
 N1 N 0.44380(3) 1.03576(3) 0.52536(2) 0.01097(5) Uani 1.000000 .
 N2 N 0.73439(3) 0.75571(3) 0.40077(3) 0.01153(5) Uani 1.000000 .
 C1 C 0.37377(4) 1.06549(4) 0.77669(3) 0.00975(6) Uani 1.000000 .
 C2 C 0.42704(4) 1.13423(4) 0.63906(3) 0.01104(6) Uani 1.000000 .
 C3 C 0.28604(6) 1.24456(5) 0.60356(4) 0.02395(8) Uani 1.000000 .
 C4 C 0.58963(4) 0.95471(4) 0.51354(3) 0.00968(5) Uani 1.000000 .
 C5 C 0.59930(4) 0.86692(4) 0.38162(3) 0.01206(6) Uani 1.000000 .
 H1N1 H 0.3543(6) 1.0390(7) 0.4451(5) 0.0237(13) Uani 1.000000 .
 H1N2 H 0.8631(5) 0.8010(7) 0.4051(6) 0.0234(14) Uani 1.000000 .
 H2N2 H 0.7362(8) 0.6796(7) 0.3222(5) 0.0228(13) Uani 1.000000 .
 H3N2 H 0.7028(8) 0.7032(7) 0.4918(4) 0.0239(14) Uani 1.000000 .
 H2 H 0.5583(5) 1.1847(6) 0.6551(4) 0.0238(11) Uani 1.000000 .
 H3A H 0.1581(6) 1.1943(7) 0.5833(6) 0.0439(16) Uani 1.000000 .
 H3B H 0.3272(9) 1.3000(7) 0.5098(5) 0.0469(18) Uani 1.000000 .
 H3C H 0.2705(9) 1.3171(7) 0.6910(5) 0.0465(16) Uani 1.000000 .
 H5A H 0.4705(5) 0.8167(6) 0.3587(5) 0.0302(13) Uani 1.000000 .
 H5B H 0.6382(7) 0.9337(6) 0.2937(4) 0.0304(13) Uani 1.000000 .

loop_
  _atom_site_aniso_label
  _atom_site_aniso_U_11
  _atom_site_aniso_U_22
  _atom_site_aniso_U_33
  _atom_site_aniso_U_12
  _atom_site_aniso_U_13
  _atom_site_aniso_U_23
 O1 0.02200(11) 0.01629(13) 0.01251(8) -0.00797(10) 0.00474(8) -0.00409(9)
 O2 0.01693(10) 0.01900(14) 0.00937(9) -0.00362(10) 0.00065(7) -0.00431(9)
 O3 0.01741(10) 0.01546(13) 0.01297(9) 0.00334(9) -0.00476(7) -0.00275(9)
 N1 0.01278(11) 0.01182(14) 0.00830(9) 0.00151(10) 0.00000(8) -0.00183(9)
 N2 0.01406(11) 0.00972(14) 0.01080(10) 0.00146(10) 0.00217(8) -0.00069(10)
 C1 0.01130(11) 0.00972(15) 0.00824(10) 0.00017(10) 0.00108(8) -0.00197(11)
 C2 0.01511(12) 0.00901(16) 0.00901(10) 0.00060(12) 0.00069(9) -0.00102(10)
 C3 0.0380(2) 0.0181(2) 0.01574(14) 0.01546(17) -0.00172(14) -0.00032(14)
 C4 0.01259(12) 0.00878(15) 0.00768(10) 0.00026(11) -0.00001(8) -0.00032(10)
 C5 0.01580(13) 0.01176(16) 0.00861(11) 0.00234(11) -0.00013(9) -0.00131(11)
 H1N1 0.025(3) 0.023(4) 0.023(2) 0.003(3) -0.0096(19) -0.004(3)
 H1N2 0.019(2) 0.026(4) 0.025(3) 0.002(2) -0.001(2) 0.003(3)
 H2N2 0.027(3) 0.021(3) 0.021(2) 0.006(3) 0.003(2) -0.009(2)
 H3N2 0.031(3) 0.023(4) 0.017(2) 0.003(3) 0.006(2) 0.006(2)
 H2 0.022(2) 0.027(3) 0.023(2) -0.009(2) 0.0005(18) -0.005(2)
 H3A 0.034(3) 0.049(4) 0.049(4) 0.016(3) -0.011(3) -0.005(3)
 H3B 0.080(5) 0.031(4) 0.030(2) 0.017(4) 0.004(3) 0.012(3)
 H3C 0.071(4) 0.040(4) 0.028(3) 0.031(4) 0.000(3) -0.012(3)
 H5A 0.023(2) 0.030(3) 0.038(3) -0.002(2) -0.0076(19) -0.019(3)
 H5B 0.050(3) 0.026(3) 0.015(2) 0.008(3) 0.007(2) 0.009(2)

loop_
  _geom_bond_atom_site_label_1
  _geom_bond_atom_site_label_2
  _geom_bond_distance
  _geom_bond_site_symmetry_2
  _geom_bond_publ_flag
 O1 C1 1.2515(4) . ?
 O2 C1 1.2580(4) . ?
 O3 C4 1.2269(4) . ?
 N1 C2 1.4522(4) . ?
 N1 C4 1.3407(5) . ?
 N1 H1N1 1.028(4) . ?
 N2 C5 1.4740(5) . ?
 N2 H1N2 1.056(4) . ?
 N2 H2N2 1.051(5) . ?
 N2 H3N2 1.042(4) . ?
 C1 C2 1.5398(4) . ?
 C2 C3 1.5267(5) . ?
 C2 H2 1.105(4) . ?
 C3 H3A 1.088(5) . ?
 C3 H3B 1.096(5) . ?
 C3 H3C 1.099(5) . ?
 C4 C5 1.5300(4) . ?
 C5 H5A 1.098(4) . ?
 C5 H5B 1.103(4) . ?

loop_
  _geom_angle_atom_site_label_1
  _geom_angle_atom_site_label_2
  _geom_angle_atom_site_label_3
  _geom_angle
  _geom_angle_site_symmetry_1
  _geom_angle_site_symmetry_3
  _geom_angle_publ_flag
 C4 N1 C2 120.34(2) . . ?
 H1N1 N1 C2 120.0(3) . . ?
 H1N1 N1 C4 118.9(3) . . ?
 H1N2 N2 C5 109.9(3) . . ?
 H2N2 N2 C5 114.2(3) . . ?
 H2N2 N2 H1N2 107.2(5) . . ?
 H3N2 N2 C5 107.1(3) . . ?
 H3N2 N2 H1N2 111.6(5) . . ?
 H3N2 N2 H2N2 106.8(5) . . ?
 O2 C1 O1 123.90(3) . . ?
 C2 C1 O1 120.03(3) . . ?
 C2 C1 O2 115.82(3) . . ?
 C1 C2 N1 114.16(3) . . ?
 C3 C2 N1 109.27(2) . . ?
 C3 C2 C1 107.92(3) . . ?
 H2 C2 N1 108.1(2) . . ?
 H2 C2 C1 107.0(2) . . ?
 H2 C2 C3 110.4(3) . . ?
 H3A C3 C2 110.4(4) . . ?
 H3B C3 C2 108.8(4) . . ?
 H3B C3 H3A 108.0(5) . . ?
 H3C C3 C2 109.2(3) . . ?
 H3C C3 H3A 108.7(5) . . ?
 H3C C3 H3B 111.8(5) . . ?
 N1 C4 O3 124.06(3) . . ?
 C5 C4 O3 120.91(3) . . ?
 C5 C4 N1 115.03(2) . . ?
 C4 C5 N2 108.50(2) . . ?
 H5A C5 N2 108.5(3) . . ?
 H5A C5 C4 111.4(2) . . ?
 H5B C5 N2 109.2(3) . . ?
 H5B C5 C4 110.3(3) . . ?
 H5B C5 H5A 108.9(4) . . ?

loop_
  _geom_torsion_atom_site_label_1
  _geom_torsion_atom_site_label_2
  _geom_torsion_atom_site_label_3
  _geom_torsion_atom_site_label_4
  _geom_torsion
  _geom_torsion_site_symmetry_1
  _geom_torsion_site_symmetry_2
  _geom_torsion_site_symmetry_3
  _geom_torsion_site_symmetry_4
  _geom_torsion_publ_flag
 O1 C1 C2 N1 -35.42(3) . . . . ?
 O1 C1 C2 C3 86.26(3) . . . . ?
 O2 C1 C2 N1 150.06(3) . . . . ?
 O2 C1 C2 C3 -88.27(3) . . . . ?
 O3 C4 N1 C2 5.78(4) . . . . ?
 O3 C4 C5 N2 16.49(3) . . . . ?
 N1 C4 C5 N2 -163.76(3) . . . . ?

loop_
  _diffrn_refln_index_h
  _diffrn_refln_index_k
  _diffrn_refln_index_l
  _diffrn_refln_intensity_net
  _diffrn_refln_intensity_u
 1 0 0 -0.04 0.24
 -1 0 0 0.17 0.37
 1 0 0 0.55 0.4
 -1 0 0 0.02 0.23
 -2 0 0 4044.27 107.15
 2 0 0 3789.45 106.96
 -2 0 0 3587.42 108.86
 3 0 0 -0.67 0.7
 -3 0 0 -0.06 1.14
 -3 0 0 -0.22 0.69
 -4 0 0 469.98 13.93
 -4 0 0 469.67 13.29
 4 0 0 460.39 13.26
 -5 0 0 0.47 1.2
 5 0 0 0.23 1.13
 -5 0 0 -0.46 2.02
 -6 0 0 5672.02 169.45
 6 0 0 6222.66 168.48
 -6 0 0 6050.05 169.66
 -7 0 0 -3.07 3.72
 -7 0 0 -0.97 3.03
 -7 0 0 -1.14 1.8
 7 0 0 -0.53 1.64
 -8 0 0 85.43 5.99
 -8 0 0 91.01 5.36
 8 0 0 88.98 3.49
 -8 0 0 88.92 3.86
 -9 0 0 -2.62 4.88
 -9 0 0 1.34 5.77
 9 0 0 0.39 2.19
 -9 0 0 -4.91 3.06
 10 0 0 4.03 2.55
 -10 0 0 2.55 3.79
 -10 0 0 2.09 7.6
 -10 0 0 7.88 6.08
 -11 0 0 2.68 4.83
 -11 0 0 5.25 10.08
 11 0 0 0.97 2.97
 -11 0 0 -5.52 6.01
 -1 -1 0 1205.47 35.4
 -1 -1 0 1243.02 35.37
 3 1 0 1198.29 33.34
 -3 1 0 1203.39 33.33
 -3 -1 0 1192.95 33.34
 3 -1 0 1179.99 33.35
 -3 -1 0 1210.16 34.26
 3 1 0 1175.62 34.22
 4 1 0 384.78 11.35
 -4 -1 0 361.36 10.7
 -4 1 0 366.68 10.68
 -4 1 0 379.96 11.27
 4 -1 0 371.55 10.62
 4 1 0 371.64 10.71
 -4 -1 0 375.66 11.38
 -5 1 0 1149.2 32.69
 -5 -1 0 1159.07 33.86
 -5 1 0 1174.92 33.76
 5 1 0 1153.06 32.71
 -5 -1 0 1185.83 32.74
 5 -1 0 1177.64 32.63
 -6 -1 0 407.58 11.5
 -6 1 0 381.12 11.4
 6 -1 0 407.57 11.31
 6 1 0 356.82 11.37
 -6 -1 0 392.88 12.46
 -6 -1 0 398.96 12.57
 -6 1 0 399.81 12.33
 -6 1 0 389.77 12.58
 -7 -1 0 2.3 3.66
 7 -1 0 6.45 1.49
 7 1 0 9.4 1.78
 -7 1 0 5.98 3.15
 -7 -1 0 7.54 2.11
 -7 1 0 4.83 3.82
 -7 1 0 7.01 1.75
 -7 -1 0 4.35 3.24
 -8 1 0 703.21 21.75
 -8 -1 0 681.08 21.86
 8 1 0 717.85 20.32
 -8 -1 0 720.64 20.5
 -8 1 0 730.33 20.42
 8 -1 0 725.36 20.16
 -8 -1 0 699.42 22.08
 -8 1 0 691.41 22.2
 -9 -1 0 203.19 9.08
 -9 1 0 240.2 9.53
 -9 1 0 239.88 10.41
 9 1 0 251.02 7.55
 -9 -1 0 237.39 10.22
 -9 -1 0 239.28 7.97
 -9 1 0 234.23 7.72
 9 -1 0 227.34 7.25
 -10 -1 0 -4.93 4.52
 10 1 0 -2.42 2.66
 -10 1 0 -1.31 3.51
 -10 -1 0 0.64 7.26
 -10 1 0 -4.14 7.9
 10 -1 0 0.67 2.33
 -10 1 0 -8.68 5.85
 -10 -1 0 1.08 3.88
 -11 -1 0 226.53 10.29
 -11 1 0 229.14 11.71
 -11 -1 0 238.79 13.2
 -11 1 0 248.87 9.04
 11 1 0 233.57 7.98
 -1 2 0 2846.72 80.93
 1 2 0 2817.11 78.83
 -1 -2 0 2509.22 78.34
 2 2 0 843.36 23.23
 2 2 0 798.49 23.82
 -2 -2 0 856.62 23.73
 -2 -2 0 813.28 23.26
 -4 -2 0 343.34 9.9
 -4 2 0 350.9 9.84
 4 2 0 331.9 9.88
 4 2 0 343.89 10.53
 -5 -2 0 832.01 22.16
 5 2 0 788.56 22.11
 -5 2 0 760.02 22.03
 -5 2 0 772.98 23.11
 -5 2 0 769.16 22.9
 5 2 0 767.28 23.07
 6 2 0 157.64 5.29
 -6 -2 0 181.83 6.5
 -6 2 0 165.99 6.06
 -6 2 0 166.86 6.6
 -6 -2 0 169.07 5.43
 -6 2 0 155.56 5.23
 -7 -2 0 8.59 2.2
 -7 2 0 5.32 3.97
 -7 -2 0 8.04 2.61
 -7 -2 0 7.41 3.75
 -7 2 0 10.47 1.85
 7 2 0 10.08 1.84
 -7 2 0 7.96 3.08
 -8 2 0 29.36 5.39
 -8 -2 0 31.52 2.92
 -8 -2 0 36.05 4.91
 -8 2 0 35.2 4.23
 -8 2 0 31.16 2.48
 8 2 0 31.75 2.53
 -8 -2 0 36.97 3.49
 -9 -2 0 529.51 15.24
 -9 2 0 512.66 17.56
 -9 -2 0 496 16
 -9 -2 0 495.34 16.96
 -9 2 0 497.14 14.92
 -9 2 0 490.92 16.43
 -10 2 0 0.39 3.25
 10 2 0 4.4 2.97
 -10 -2 0 4.65 4.93
 -10 -2 0 -0.28 3.95
 -10 2 0 3.54 8.21
 -10 -2 0 9.5 7.32
 -10 2 0 3.65 6.04
 -11 2 0 52.48 8.28
 -11 -2 0 49.27 5.96
 -11 -2 0 62.55 7.52
 -11 2 0 49.42 4.74
 0 3 0 -0.32 0.5
 -1 -3 0 71.35 2.29
 1 3 0 70.21 2.31
 -1 3 0 70.4 2.31
 -3 3 0 409.75 11.94
 3 3 0 388.87 12.03
 -3 -3 0 405.38 11.42
 3 3 0 399.04 11.46
 -4 -3 0 4109.34 114.81
 -4 -3 0 4077.4 118.09
 -4 3 0 4029.43 113.93
 -4 3 0 4040.67 115.59
 4 3 0 4110.9 115.64
 -5 3 0 17.15 2.77
 -5 -3 0 17.04 1.95
 -5 -3 0 16.91 1.66
 -5 3 0 18.05 1.48
 5 3 0 17.05 2.45
 5 3 0 16 1.58
 -6 -3 0 185.05 5.73
 -6 -3 0 171.81 6.1
 -6 3 0 171.77 6.24
 -6 3 0 166.69 6.82
 6 3 0 167.16 6.6
 -6 -3 0 179.18 6.71
 -6 3 0 173.93 5.49
 6 3 0 186.45 5.65
 -7 3 0 35.31 3.34
 -7 3 0 38.75 4.53
 7 3 0 36.94 2.49
 -7 -3 0 37.54 4.02
 -7 -3 0 39.21 3.22
 -7 -3 0 40.36 2.71
 -7 3 0 37.92 2.28
 -8 -3 0 8.42 3.33
 -8 3 0 9.23 3.76
 -8 3 0 12.38 2.1
 -8 -3 0 9.66 4.5
 -8 -3 0 9.8 2.71
 8 3 0 11.43 2.28
 -8 3 0 10.17 5.22
 -9 -3 0 278.23 11.37
 -9 3 0 298.51 9.16
 -9 3 0 304.35 12.31
 -9 3 0 285.71 10.76
 9 3 0 293.13 9.21
 -9 -3 0 285.84 9.63
 -10 3 0 196.31 6.84
 -10 3 0 180.7 11.86
 -10 -3 0 193.84 10.24
 10 3 0 186.22 6.74
 -10 3 0 168.8 8.75
 -10 -3 0 193.63 7.82
 -11 3 0 11.76 4.42
 -11 -3 0 15.51 6.28
 -11 3 0 8.89 7.67
 -11 -3 0 2.78 7.46
 0 4 0 1265.23 37.46
 -1 4 0 39.9 1.59
 -1 -4 0 41.69 1.56
 -1 -4 0 47.14 1.69
 1 4 0 41.27 1.64
 -2 4 0 9078.71 252.75
 2 4 0 8577.71 251.21
 -3 4 0 554.64 17.42
 -3 -4 0 574.36 17.35
 3 4 0 653.11 17.49
 3 4 0 608.02 16.94
 -4 4 0 3342.91 95
 -4 -4 0 3499.53 94.98
 -4 -4 0 3139.54 94.75
 4 4 0 3324.01 95.13
 4 4 0 3408.02 95.08
 -5 -4 0 528.7 15.26
 5 4 0 533.11 16.32
 -5 -4 0 535.11 16.14
 -5 4 0 526.98 15.13
 -5 -4 0 533.08 15.86
 -5 4 0 521.14 16.16
 5 4 0 547.99 15.33
 -6 4 0 16.19 1.68
 6 4 0 13.13 1.96
 -6 -4 0 12.34 2.45
 -6 4 0 15.63 3.5
 -6 -4 0 13.94 2.01
 -6 -4 0 11.9 3.18
 6 4 0 14.77 3.08
 -7 -4 0 631.07 18.06
 -7 4 0 626.25 17.82
 7 4 0 606.89 19.39
 -7 -4 0 616.87 19.13
 -7 4 0 626.49 19.53
 7 4 0 636.35 17.99
 -7 -4 0 620.46 18.82
 -7 4 0 601.74 18.81
 -8 4 0 189.38 7.6
 8 4 0 205.98 6.6
 -8 -4 0 175.19 7.46
 -8 4 0 187.49 6.29
 -8 -4 0 200.41 8.23
 -8 4 0 187.54 8.96
 -8 -4 0 195.54 6.82
 -9 -4 0 163.59 6.68
 -9 4 0 158.6 5.84
 9 4 0 171 6.04
 -9 4 0 164.1 7.56
 -9 -4 0 178.18 7.77
 -9 4 0 152.14 9.86
 -9 -4 0 161.87 8.45
 -10 4 0 48.19 6.22
 -10 -4 0 48.67 7.7
 -10 4 0 52.49 10.45
 -10 -4 0 51.34 5.58
 -10 -4 0 52.34 6.77
 -10 4 0 43.91 3.74
 -11 -4 0 54.9 9.06
 -11 -4 0 45.2 7.62
 0 5 0 0.69 0.88
 1 5 0 5.65 0.97
 -1 5 0 6.93 0.99
 -2 -5 0 637.07 19.27
 2 5 0 687.47 19.3
 -2 -5 0 686.71 19.25
 -2 5 0 655.47 19.29
 -3 5 0 617.29 18.42
 3 5 0 626.29 17.9
 3 5 0 629.67 18.39
 -3 -5 0 651.34 18.37
 -3 -5 0 632.92 18.47
 -4 -5 0 825.65 23.89
 4 5 0 827.51 24.32
 -4 5 0 802.59 24
 4 5 0 834 23.29
 -5 5 0 -0.96 1.3
 -5 5 0 -0.48 2.83
 -5 -5 0 -1.52 1.48
 5 5 0 -1.24 2.72
 5 5 0 -0.23 1.69
 -5 -5 0 0.83 2.56
 -5 -5 0 0.01 1.97
 6 5 0 143.83 6.22
 -6 5 0 132.46 6.14
 6 5 0 145.84 4.93
 -6 -5 0 146.58 4.87
 -6 -5 0 146.31 5.54
 -6 5 0 147.53 4.62
 -6 -5 0 126.65 5.77
 7 5 0 8.52 2.24
 -7 -5 0 9.12 3.19
 7 5 0 6.92 4.06
 -7 5 0 5.45 1.86
 -7 -5 0 6.6 2.48
 -7 -5 0 6.31 3.83
 -7 5 0 9.48 4.5
 -8 5 0 23.69 2.43
 -8 -5 0 20.33 4.25
 -8 5 0 19.67 3.85
 8 5 0 21.01 5.12
 -8 -5 0 21.51 3.39
 -8 -5 0 17.54 4.82
 -8 5 0 20.61 6.22
 8 5 0 17.31 2.78
 -9 5 0 17.24 8.27
 -9 5 0 11.2 4.85
 -9 -5 0 16.85 5.65
 9 5 0 15.55 3.33
 -9 -5 0 14.49 5.35
 -9 5 0 17.09 2.77
 -9 -5 0 14.68 4.24
 -10 -5 0 204.33 9.17
 -10 5 0 222.26 14.11
 -10 5 0 224.59 7.66
 10 5 0 226.5 7.91
 -10 5 0 214.5 9.75
 -10 -5 0 212.79 10.6
 -10 -5 0 221.34 10.65
 0 6 0 1204.65 34.49
 -1 6 0 398.11 11.24
 1 6 0 367.86 11.24
 2 6 0 1499.75 42.86
 -2 -6 0 1452.41 42.82
 -2 6 0 1531.35 42.94
 -2 -6 0 1522.26 42.85
 -3 6 0 145.52 4.96
 -3 -6 0 144.89 4.92
 -3 -6 0 146.3 4.8
 3 6 0 143.38 4.57
 3 6 0 138.94 4.84
 4 6 0 62.46 2.7
 4 6 0 61.15 3.6
 -4 -6 0 59.41 3.25
 -4 6 0 63.87 3.39
 -4 -6 0 64.99 2.94
 5 6 0 157.98 5.2
 -5 -6 0 140.44 5.71
 5 6 0 152.02 6.28
 -5 -6 0 160.46 5.62
 -5 6 0 146.1 6.01
 -6 6 0 6.7 1.7
 -6 -6 0 7.37 3.28
 6 6 0 5.03 3.92
 -6 6 0 4.56 3.98
 -6 -6 0 7.25 2.78
 6 6 0 4.96 2.28
 -7 6 0 1026.48 28.62
 7 6 0 1013.78 30.78
 -7 -6 0 1041.13 28.7
 -7 -6 0 1043.75 30.08
 -7 -6 0 965.62 29.95
 7 6 0 982.66 28.91
 -7 6 0 1013.91 30.61
 8 6 0 105.5 7.54
 -8 -6 0 90.89 6.15
 -8 -6 0 116.76 6.19
 8 6 0 97.67 4.69
 -8 6 0 109.7 4.19
 -8 6 0 113.58 8.25
 -8 -6 0 103.26 4.9
 -8 6 0 99.54 5.4
 -9 6 0 12.05 2.85
 -9 -6 0 17.87 4.69
 -9 -6 0 14.27 5.83
 -9 6 0 14.78 5.06
 9 6 0 15.26 3.62
 -9 -6 0 10.05 5.72
 -9 6 0 18.67 9.09
 -10 6 0 -0.91 6.13
 -10 6 0 0.86 3.47
 -10 -6 0 -2.72 7.92
 -10 -6 0 2.96 6.36
 10 6 0 6.19 4.01
 -10 -6 0 2.72 7.18
 0 7 0 0.78 1.19
 -1 7 0 125.75 4.15
 1 7 0 129.12 4.23
 -2 -7 0 2.02 1.31
 2 7 0 2.51 1.46
 -2 7 0 0.81 1.57
 -2 -7 0 0.51 1.33
 3 7 0 6.38 1.84
 3 7 0 5.54 1.6
 -3 -7 0 5.07 1.69
 -3 -7 0 4.61 1.98
 -3 7 0 5.82 2.09
 4 7 0 90.74 3.53
 -4 -7 0 82.6 3.91
 -4 7 0 87.83 4.18
 -4 -7 0 84.84 3.72
 4 7 0 99.67 4.04
 -5 -7 0 456.77 13.51
 -5 -7 0 427.71 13.51
 5 7 0 467.69 13.1
 5 7 0 421.4 14.25
 -5 7 0 421.87 13.78
 -6 -7 0 58.35 4.21
 6 7 0 54.7 5.27
 -6 -7 0 64.13 4.1
 -6 7 0 59.51 2.75
 -6 7 0 60.24 4.98
 6 7 0 70.56 3.55
 -7 -7 0 92.67 5.29
 7 7 0 82.91 4.17
 -7 7 0 80.14 6.62
 -7 7 0 86.2 3.59
 7 7 0 84.25 6.55
 -7 -7 0 87.79 5.29
 -8 7 0 101.32 8.58
 8 7 0 99.24 5.02
 -8 -7 0 110.07 6.75
 -8 -7 0 99.09 6.27
 8 7 0 102.84 8
 -8 7 0 95.85 4.28
 -9 -7 0 182.43 8.86
 9 7 0 178.64 7.24
 9 7 0 170.12 11.4
 -9 7 0 190.43 12.81
 -9 7 0 188.32 6.59
 -9 -7 0 205.06 10.01
 -9 7 0 193.92 8.36
 0 8 0 170.56 5.43
 -1 8 0 1.09 1.6
 1 8 0 1.94 1.49
 -2 8 0 67.96 3.05
 2 8 0 75.97 3.12
 3 8 0 269.45 8.24
 3 8 0 274.43 8.7
 -3 -8 0 262.16 8.36
 -3 8 0 277.49 8.66
 -3 -8 0 285.89 8.41
 -4 -8 0 78.85 3.63
 4 8 0 75.07 3.47
 -4 8 0 79.18 4.07
 4 8 0 76.66 3.86
 -4 -8 0 76.85 3.59
 -5 -8 0 21.28 3.06
 -5 -8 0 23.97 3.11
 5 8 0 22.61 4.35
 5 8 0 22.79 2.79
 -5 8 0 23.15 3.94
 6 8 0 472.49 14.23
 6 8 0 460.87 15.94
 -6 -8 0 476.25 14.73
 -6 8 0 477.79 15.39
 -6 -8 0 453.62 14.58
 -7 -8 0 25.84 4.31
 7 8 0 26.21 3.69
 -7 8 0 18.08 2.54
 -7 -8 0 18.28 4.34
 -7 8 0 14.91 6.46
 7 8 0 24.99 6.5
 -8 8 0 52.46 9.08
 -8 -8 0 51.11 6.33
 -8 8 0 46.77 3.43
 -8 -8 0 53.66 5.39
 8 8 0 54.17 4.25
 8 8 0 51.62 8.35
 -9 8 0 308.04 11.53
 -9 8 0 320.29 9.93
 -9 -8 0 308.95 13.23
 9 8 0 313.65 10.76
 -9 -8 0 313.71 11.94
 0 9 0 -0.84 1.72
 1 9 0 18.67 2.06
 -1 9 0 18.66 1.96
 -2 9 0 1248.75 34.63
 2 9 0 1158.56 34.68
 3 9 0 7.46 2.07
 3 9 0 9.65 2.45
 -3 9 0 6.12 2.66
 4 9 0 609.65 18.2
 -4 -9 0 584.9 17.73
 4 9 0 598.15 17.54
 -4 9 0 626.68 18.14
 -4 -9 0 581.43 17.63
 5 9 0 98.7 6.65
 -5 -9 0 108.08 4.91
 -5 -9 0 100.8 4.56
 5 9 0 106.49 4.74
 -5 9 0 102.56 5.65
 -6 -9 0 363.46 11.7
 6 9 0 364.62 11.61
 -6 -9 0 390.87 12.16
 6 9 0 340.83 13.66
 -6 9 0 360.59 12.82
 -7 9 0 12.78 7
 7 9 0 9.29 4.28
 7 9 0 10 7.73
 -7 -9 0 7.97 4.1
 -7 9 0 6.4 2.66
 -7 -9 0 12.35 4.79
 -8 -9 0 304.71 11.96
 -8 -9 0 268.79 10.75
 -8 9 0 312.1 9.44
 8 9 0 294.09 10.34
 -8 9 0 326.46 14.3
 8 9 0 283.38 14.55
 0 10 0 4062.25 115.21
 1 10 0 83.73 3.77
 -1 10 0 85.22 3.55
 -2 10 0 333.14 10.09
 2 10 0 314.85 10.19
 3 10 0 245.76 8.33
 3 10 0 239.02 7.71
 -3 10 0 247.63 8.24
 -4 10 0 56.38 4.46
 4 10 0 59.63 3.95
 4 10 0 58.22 4.26
 -4 -10 0 59.03 3.32
 -4 -10 0 57.88 3.05
 5 10 0 1.2 5.97
 -5 -10 0 1.14 2.91
 -5 -10 0 1.96 3.23
 -5 10 0 0.66 4.83
 5 10 0 0.64 3.65
 -6 -10 0 638.26 19.26
 6 10 0 607.09 21.18
 -6 10 0 619.76 20.03
 -6 -10 0 600.16 18.71
 6 10 0 642.07 18.87
 -7 -10 0 218.46 9.23
 -7 10 0 206 11.21
 7 10 0 202.15 8.41
 7 10 0 215.63 12.47
 -7 -10 0 200.82 8.09
 -8 -10 0 11.63 7.44
 0 11 0 0.19 2.58
 1 11 0 -0.14 2.74
 -1 11 0 -1.03 2.52
 2 11 0 20.94 3.12
 -2 11 0 26.3 3.08
 3 11 0 18.67 3.14
 3 11 0 25.04 3.67
 -3 11 0 22.34 3.68
 4 11 0 510.83 16.17
 4 11 0 510.33 15.52
 -4 11 0 501.5 15.88
 5 11 0 170.82 7.29
 -5 11 0 190.4 8.34
 -5 -11 0 175.6 6.64
 -5 -11 0 165.87 6.1
 5 11 0 156.49 9.94
 6 11 0 -1.66 8.86
 -6 11 0 -6.59 7.22
 -6 -11 0 5.97 4.57
 6 11 0 1.03 5.16
 -6 -11 0 -1.9 3.52
 -7 -11 0 74.22 7.17
 0 12 0 1085.14 31.58
 1 12 0 3.38 3.33
 -1 12 0 0.06 3.08
 2 12 0 296.57 10.07
 -2 12 0 295.56 9.75
 3 12 0 -1.56 4.13
 3 12 0 -0.99 3.8
 -3 12 0 -3.18 3.84
 4 12 0 71.39 5.79
 -4 12 0 72.46 6.07
 4 12 0 80.36 6.3
 5 12 0 32.71 5.93
 5 12 0 44.29 9.56
 -5 12 0 35.8 6.51
 -6 -12 0 392.88 12.75
 -6 -12 0 429.59 13.5
 0 13 0 1.34 3.88
 1 13 0 5.14 4.08
 -1 13 0 6.64 4.15
 2 13 0 455.52 14.74
 -2 13 0 450.31 14.25
 -3 13 0 12.33 4.83
 3 13 0 13.03 5.08
 3 13 0 18.15 5.62
 -4 13 0 266.25 10.67
 0 0 -1 0.06 0.2
 0 0 -1 0.01 0.15
 0 0 1 -0.27 0.2
 0 0 -1 0.4 0.26
 0 0 1 -0.08 0.26
 -2 0 -1 2597.98 74.71
 2 0 -1 2776.69 75.07
 2 0 1 2735.03 75.28
 -2 0 1 2459.01 74.8
 -2 0 -1 2699.19 75.83
 2 0 1 2723.54 75.85
 -3 0 1 854.96 24.55
 3 0 1 867.32 23.82
 3 0 -1 838.57 23.8
 -3 0 1 841.74 23.81
 3 0 -1 848.43 24.51
 -3 0 -1 859.75 24.56
 -3 0 -1 837.66 23.82
 4 0 -1 109.31 3.39
 4 0 1 103.95 3.44
 -4 0 1 110.98 4.05
 -4 0 -1 103.94 3.45
 -4 0 -1 105.77 4.11
 4 0 -1 109.43 3.93
 -4 0 -1 104.81 3.96
 -4 0 1 113.98 3.45
 -5 0 -1 42.36 1.98
 -5 0 1 40.78 2.76
 -5 0 1 47.74 2.04
 -5 0 -1 39.79 3.01
 -5 0 -1 59.76 2.91
 5 0 1 44.01 2.02
 5 0 -1 42.82 1.92
 -6 0 -1 1.35 2.91
 -6 0 -1 6.9 2.61
 6 0 1 0.69 1.43
 6 0 -1 -0.2 1.33
 -6 0 1 3.54 2.64
 -6 0 -1 1.22 1.48
 -6 0 1 -1.71 1.48
 -7 0 1 569.51 18.26
 -7 0 -1 609.17 17.18
 7 0 -1 578.92 16.98
 -7 0 -1 607.7 18.37
 7 0 1 578.37 17.02
 -7 0 -1 603.58 18.48
 -7 0 1 612.08 17.16
 -8 0 -1 720.34 23.82
 -8 0 1 820.94 22.54
 -8 0 -1 829.17 22.54
 -8 0 -1 766.97 24.13
 8 0 1 805.14 22.34
 -8 0 1 731.37 23.72
 8 0 -1 806.79 22.26
 9 0 -1 3.67 2.12
 -9 0 1 -0.8 2.91
 9 0 1 2.35 2.3
 -9 0 -1 5.6 5
 -9 0 -1 -0.57 3.02
 -9 0 -1 2.56 5.69
 -9 0 1 0.02 3.63
 -9 0 1 1.13 6.13
 10 0 -1 40 2.85
 -10 0 -1 32.39 8.01
 -10 0 -1 21.55 6.73
 -10 0 1 36.82 4.02
 -10 0 1 30.46 4.67
 10 0 1 33.93 3.07
 -10 0 1 36.31 8.36
 -10 0 -1 36.43 4.4
 -11 0 1 76.39 5.79
 -11 0 -1 80.16 5.98
 -11 0 -1 74.48 9.52
 -11 0 1 74.72 6.69
 11 0 -1 71.01 3.83
 11 0 1 79.32 4.17
 0 -1 1 2315.6 69.78
 0 1 1 2508.95 84.27
 1 -1 1 5442.21 153.93
 -1 -1 -1 5232.68 153.88
 2 1 1 3849.79 105.42
 -2 -1 -1 3967.12 108.32
 2 1 -1 3778.6 105.53
 -2 1 -1 3419.77 105
 3 1 -1 1169.11 33.72
 -3 1 1 1205.92 33.94
 -3 1 -1 1200.52 33.73
 3 1 1 1139.42 32.81
 -3 1 1 1188.17 33.66
 3 -1 1 1167.51 32.81
 3 -1 -1 1151.16 32.87
 -4 -1 1 970.37 26.6
 4 1 -1 946.98 27.46
 4 -1 1 961.96 26.54
 -4 1 1 946.94 27.39
 -4 1 1 926.48 26.53
 -4 -1 -1 933.51 27.47
 -4 -1 -1 966.54 26.58
 4 1 1 958.29 26.59
 4 -1 -1 927.41 26.49
 -4 -1 1 936.62 27.22
 -4 -1 -1 937.69 27.46
 -4 1 -1 912.91 27.46
 -4 1 -1 984.6 26.58
 5 1 -1 49.77 1.98
 5 1 1 42.49 1.98
 -5 -1 -1 46.71 2.06
 -5 1 -1 44.95 1.98
 5 -1 -1 39.86 1.76
 -5 1 -1 42.55 2.99
 5 -1 1 43.07 1.87
 -5 -1 -1 44.16 2.98
 -5 1 -1 41.43 2.78
 -5 -1 1 44.49 2.07
 -5 -1 1 48.78 2.43
 5 1 -1 44.19 2.7
 -5 -1 -1 43.99 2.91
 -5 1 1 42.6 1.91
 -5 1 1 41.92 2.7
 -6 1 1 341.23 11.01
 6 -1 -1 333.76 10
 -6 -1 1 369.25 10.81
 -6 1 1 339.9 10.16
 -6 -1 1 350.61 10.25
 6 1 -1 336.84 11.05
 -6 1 -1 347.46 11.06
 -6 -1 -1 353.89 10.26
 -6 1 -1 352.12 10.22
 6 1 -1 343.64 10.14
 6 -1 1 352.01 10.09
 -6 -1 -1 343.14 11.17
 -6 -1 -1 324.32 11.18
 -6 1 -1 347.42 11.29
 6 1 1 361.66 10.22
 -7 -1 1 595.66 16.88
 -7 1 1 584.68 16.78
 7 1 1 550.42 16.74
 7 -1 1 570.07 16.65
 -7 1 -1 588.69 18.23
 -7 1 -1 557.93 16.79
 -7 -1 -1 601.31 16.89
 -7 -1 1 613.63 17.56
 7 1 -1 561.55 16.71
 -7 1 -1 604.02 17.98
 -7 -1 -1 588.58 18.1
 -7 -1 -1 553.27 18.04
 -7 1 1 592.52 17.94
 7 -1 -1 591.87 16.58
 -8 1 -1 106.64 4.19
 8 -1 -1 114.01 3.77
 -8 -1 -1 105.14 6.07
 -8 -1 -1 108.51 4.45
 -8 -1 -1 108 6.22
 -8 1 1 101.36 6.61
 -8 -1 1 105.81 4.93
 -8 1 -1 103.1 5.71
 -8 1 1 108.42 4.17
 -8 -1 1 109.27 4.35
 8 1 -1 109.41 4.1
 -8 1 -1 105.73 6.43
 8 1 1 112.86 4.16
 8 -1 1 100.82 3.82
 -8 1 1 103.49 5.62
 -9 -1 1 61.31 6.95
 9 1 -1 66.58 3.31
 -9 -1 -1 72.82 6.31
 -9 -1 -1 62.34 6.48
 -9 1 -1 49.8 5.34
 9 1 1 63.53 3.37
 -9 1 -1 59.36 3.7
 -9 -1 -1 61.16 3.92
 -9 1 -1 67.26 6.74
 -9 -1 1 57.72 3.89
 -9 1 1 66.89 7.3
 9 -1 -1 60.45 2.85
 9 -1 1 60.39 3.05
 -9 1 1 61.27 3.51
 -9 -1 1 60.95 4.47
 -9 1 1 57.23 5.51
 10 -1 -1 16.09 2.38
 -10 -1 1 18.78 4.76
 10 -1 1 15.58 2.6
 -10 1 1 25.88 8.25
 -10 -1 -1 20.89 7.5
 -10 -1 1 19.24 4.03
 -10 -1 1 9.87 7.42
 10 1 -1 16.64 2.81
 -10 1 -1 11.67 6.3
 -10 1 1 15.88 5.49
 -10 1 -1 11.7 8.05
 -10 1 1 12.93 3.74
 -10 -1 -1 16.14 6.77
 10 1 1 16.06 2.98
 -10 -1 -1 16.48 4.13
 -10 1 -1 12.3 3.52
 -11 -1 -1 12.51 7.12
 -11 1 -1 12.01 5.16
 11 1 -1 11.44 3.33
 -11 -1 -1 14.46 9.73
 -11 -1 1 9.96 5.02
 -11 1 1 9.13 5.59
 -11 1 -1 14.39 8.38
 -11 -1 -1 15.43 5.38
 -11 1 1 13.02 4.74
 -11 -1 1 12.2 6.24
 11 1 1 14.88 3.55
 1 2 -1 2853.25 81.23
 1 2 1 2578.95 81.25
 -1 -2 1 2945.69 80.18
 1 2 -1 2857.77 79.39
 -1 2 -1 3008.76 81.53
 1 2 1 2620.79 80.94
 2 2 -1 5253.76 153.08
 2 -2 1 5346.96 153.13
 2 2 1 5478.28 152.01
 -3 2 1 701.17 20.88
 -3 -2 -1 725.79 21.04
 -3 -2 -1 726.56 21
 3 2 -1 721.65 20.36
 3 2 1 726.58 21.04
 -3 2 -1 741.98 21.03
 -3 -2 -1 720.16 20.33
 3 2 1 757.08 20.36
 -3 2 -1 719.55 20.31
 3 2 -1 702.92 21.02
 -3 2 1 721.99 20.3
 -3 -2 1 714.8 20.36
 4 2 -1 2401.11 67.16
 -4 2 -1 2359.75 67.12
 -4 2 1 2434.72 67.13
 -4 2 1 2459.23 68.67
 5 2 1 171.63 5.5
 -5 2 -1 177.04 6.33
 5 2 -1 178.94 6.27
 -5 2 1 178.52 5.38
 -5 2 -1 176.44 5.42
 -5 -2 -1 175.99 6.3
 -5 -2 -1 171.57 5.5
 -5 -2 1 178.65 5.88
 -5 -2 -1 173.23 6.34
 -5 -2 1 180.63 5.55
 -5 2 1 182.45 6.07
 -6 2 1 313.96 9.17
 -6 -2 -1 316.39 9.32
 -6 2 1 316.99 10.05
 -6 2 -1 305.88 10.33
 -6 -2 -1 315.91 10.29
 6 2 -1 310.22 10.17
 -6 -2 1 320.73 9.34
 -6 -2 1 313.89 9.77
 -6 2 -1 301.57 9.2
 6 2 -1 293.41 9.21
 -7 -2 -1 163.34 6.81
 -7 2 -1 160.72 7.03
 -7 2 1 155.97 6.28
 -7 2 -1 161.38 5.34
 7 2 -1 167.79 6.57
 -7 -2 1 163.7 6.02
 -7 -2 -1 165.69 5.56
 -7 2 -1 168.98 6.4
 -7 2 1 155.09 5.26
 -7 -2 -1 149.21 6.79
 -7 -2 1 170.08 5.54
 7 2 -1 159.6 5.34
 7 2 1 163.47 5.38
 -8 -2 -1 191.12 8.27
 -8 2 -1 209.7 8.85
 -8 -2 1 209.17 6.81
 -8 2 1 205.82 8.98
 -8 2 -1 203.8 7.94
 -8 -2 1 199.39 7.43
 -8 2 1 188.85 7.83
 -8 2 -1 198.16 6.58
 -8 -2 -1 205.76 6.87
 8 2 1 201.14 6.6
 -8 -2 -1 198.55 8.45
 -8 2 1 196.85 6.52
 -9 2 1 239.93 10.82
 -9 -2 -1 211.24 9.52
 -9 2 -1 232.2 7.63
 -9 -2 -1 236.72 8.06
 -9 2 -1 240.85 10.7
 9 2 -1 241.75 7.56
 -9 -2 1 231.23 10.2
 -9 2 1 218.12 9.26
 -9 2 -1 224.89 9.33
 -9 -2 1 230.83 7.98
 -9 -2 -1 221.12 9.88
 -9 -2 1 230.03 8.7
 -9 2 1 240.63 7.68
 9 2 1 249.57 7.61
 -10 -2 1 -1.48 4.87
 10 2 1 2.7 3.13
 -10 -2 -1 -4.52 7.03
 10 2 -1 0.47 2.96
 -10 2 -1 1.11 8.28
 -10 2 -1 2.85 3.32
 -10 2 1 -2.27 8.84
 -10 2 1 -1.98 3.19
 -10 -2 1 -0.45 3.97
 -10 -2 -1 0.42 4.1
 -10 2 1 1.81 5.97
 -10 2 -1 -1.02 5.77
 -10 -2 -1 -3.28 5.2
 -10 -2 1 3.73 7.54
 -11 2 -1 100.99 9.27
 -11 -2 1 96.65 6.59
 -11 -2 -1 99.43 6.77
 -11 -2 1 94.13 7.98
 -11 -2 -1 108.62 8.17
 -11 2 -1 114.62 5.79
 -11 2 1 110.44 5.9
 -11 2 1 86.48 8.12
 0 -3 1 1896.14 56.76
 0 3 -1 2069.22 57.58
 -1 -3 1 2012.13 55.3
 -1 3 -1 1950.75 55.4
 -1 -3 -1 1988.2 56.78
 1 -3 1 1924.71 55.57
 1 3 -1 2118.06 56.54
 1 3 -1 1903.37 54.82
 1 3 1 1831.13 56.18
 1 3 1 1907.82 55.6
 -1 -3 -1 1814.83 56.2
 2 3 -1 587.26 16.74
 -2 -3 1 600.88 16.34
 2 3 -1 575.2 16.33
 -2 -3 1 573.13 16.72
 -2 3 -1 563.49 16.78
 2 3 1 586.59 16.32
 2 -3 1 572.3 16.77
 2 3 1 585.08 16.84
 -2 -3 -1 591.88 16.67
 -2 -3 -1 546.28 16.72
 -3 -3 1 975.44 28.32
 -3 -3 -1 1031.83 28.95
 -3 -3 -1 987.3 28.34
 -3 3 -1 1019.08 29.13
 3 3 1 999 28.31
 -3 -3 1 1005.95 29
 3 3 -1 1008.66 28.99
 3 3 -1 1021.62 28.35
 3 3 1 1048.9 29.21
 -4 3 -1 1061.33 31.14
 -4 -3 -1 1091.58 30.16
 4 3 -1 1057.9 31.26
 -4 3 -1 1113.2 30.13
 -4 -3 -1 1090.48 31.12
 -4 -3 1 1108.72 30.98
 4 3 1 1069.35 30.19
 -4 3 1 1049.44 30.07
 4 3 1 1042.94 31.18
 -5 3 1 24.98 2.3
 -5 -3 -1 35.92 2.42
 -5 -3 -1 30.07 1.84
 -5 3 -1 26.92 2.98
 5 3 1 30.53 2.67
 -5 -3 -1 24.9 2.71
 5 3 -1 29.62 1.75
 -5 -3 1 29.25 2.24
 5 3 1 27.15 1.78
 -5 -3 1 32.37 1.93
 5 3 -1 27.93 2.72
 -5 3 -1 28.62 1.78
 -6 3 1 12.14 1.51
 6 3 -1 10.98 1.71
 -6 -3 -1 9.87 1.82
 -6 -3 1 14.53 2.4
 6 3 -1 13.02 2.77
 -6 3 -1 10.88 1.61
 -6 -3 -1 12.85 2.46
 -6 3 1 12.81 2.58
 -6 3 -1 9.72 3.35
 -6 -3 -1 12.06 3.06
 -6 -3 1 15.3 1.97
 6 3 1 12.46 1.77
 -7 3 -1 215.87 8.61
 7 3 1 225.59 7.01
 -7 -3 1 210.03 7.08
 -7 3 -1 215.75 6.85
 7 3 -1 225.31 6.97
 -7 3 -1 225.52 7.95
 -7 -3 -1 229.93 8.22
 7 3 -1 217.54 8.23
 -7 3 1 210.49 6.81
 -7 3 1 214.8 7.82
 8 3 1 83.87 3.72
 -8 3 -1 96.95 6.49
 -8 3 -1 89.19 5.09
 -8 -3 1 69.78 4.62
 -8 3 1 89.97 3.63
 -8 3 1 89.52 6.75
 8 3 -1 87.73 5.62
 8 3 -1 90.52 3.76
 -8 3 -1 97.83 3.78
 -8 -3 -1 99.28 4.9
 -8 -3 1 81.56 4.19
 -8 3 1 80.85 4.92
 -8 -3 1 76.63 5.88
 -8 -3 -1 80.38 5.64
 -9 -3 -1 46.66 6.04
 -9 -3 1 44.93 6.37
 -9 3 -1 48.01 3.31
 -9 -3 1 53.57 4.91
 -9 -3 -1 46.74 4.87
 -9 3 -1 43.43 7.4
 -9 3 -1 50.75 5.26
 -9 3 1 43.32 7.27
 -9 3 1 50.6 3.2
 9 3 1 54.75 3.35
 -9 3 1 54.63 5.13
 -9 -3 1 54.5 4.15
 9 3 -1 53.9 3.24
 -10 -3 1 385.73 15.33
 -10 -3 1 428.58 14.38
 -10 3 1 401.79 16.88
 -10 3 -1 411.34 14.6
 10 3 1 438.69 12.56
 -10 3 -1 369.39 16.37
 -10 -3 1 408.79 13.27
 -10 3 1 406.66 12.52
 -10 -3 -1 396.56 15.07
 -10 3 -1 399.22 12.49
 -10 3 1 399.15 14.51
 -10 -3 -1 423.34 14.4
 -11 -3 -1 -1.68 6.23
 -11 3 1 1.52 7.46
 -11 -3 -1 15.28 7.85
 -11 3 -1 5.95 4.35
 -11 -3 1 8.76 6.28
 -11 3 1 12.48 4.09
 -11 -3 1 13.05 7.37
 -11 3 -1 8 7.55
 0 -4 1 1506.73 43.1
 0 4 -1 1498.84 42.91
 -1 4 -1 2384.94 68.38
 1 4 -1 2331.5 69.6
 1 4 1 2523.37 69.74
 -1 -4 1 2391.82 68.3
 1 -4 1 2369.73 69.42
 2 -4 1 1816.48 52.12
 -2 -4 1 1871.94 51.96
 2 4 -1 1849.69 50.93
 -2 4 -1 1828.23 52.02
 2 4 -1 1778.38 51.91
 -2 -4 -1 1760.7 51.96
 -2 -4 -1 1866.23 53.37
 -3 -4 1 412.52 11.64
 -3 -4 -1 406.61 12.01
 -3 -4 -1 390.45 12.12
 -3 -4 1 416.14 12.13
 3 4 -1 407.62 11.75
 3 4 -1 402.33 12.1
 3 4 1 418.65 11.69
 3 4 1 415.81 12.33
 -3 4 -1 407.22 12.22
 4 4 1 1689.3 47.42
 -4 4 -1 1685.59 48.66
 -4 -4 -1 1662.04 48.42
 -4 -4 1 1745.6 48.54
 -4 -4 1 1751.45 47.44
 -4 -4 -1 1711.37 48.59
 4 4 -1 1624.37 47.43
 4 4 1 1663.3 48.76
 -4 -4 -1 1746.4 47.46
 -5 4 1 547.23 15.54
 -5 -4 -1 540.88 16.26
 -5 4 -1 555.62 16.67
 -5 -4 1 556.3 15.76
 -5 -4 1 569.19 16.37
 5 4 1 566.68 15.77
 5 4 -1 541.53 15.78
 5 4 -1 544.97 16.78
 -5 -4 -1 546.15 16.51
 5 4 1 515.88 16.66
 -5 -4 -1 546.95 15.66
 -6 -4 -1 117.3 5.13
 6 4 -1 118.82 4.17
 6 4 1 117 4.19
 -6 4 1 112.77 4.66
 -6 -4 1 116 4.76
 -6 4 1 107.71 3.86
 -6 -4 -1 116.5 4.14
 6 4 1 120.82 5.4
 -6 4 -1 113.29 5.57
 -6 -4 -1 125.93 4.77
 -6 4 -1 115.87 4.03
 -6 -4 1 120.31 4.25
 6 4 -1 111.33 5.4
 7 4 1 39.26 2.67
 -7 4 -1 41.15 4.84
 -7 -4 1 37.07 3.4
 7 4 -1 41.59 4.25
 -7 -4 -1 38.31 2.81
 -7 4 1 32.39 4.96
 -7 -4 -1 35.75 3.43
 -7 -4 -1 38.18 3.96
 7 4 -1 39.74 2.62
 -7 4 -1 36.93 2.37
 -7 4 1 42.8 2.32
 -7 -4 1 39.96 2.86
 -7 4 1 38.66 3.61
 -8 4 1 53.15 4.58
 -8 -4 -1 58.86 4.5
 8 4 -1 58.98 3.29
 -8 4 -1 56.57 4.36
 -8 4 1 53.83 3
 -8 -4 -1 58.78 5.06
 -8 -4 1 53.79 3.65
 -8 -4 -1 47.89 3.65
 -8 -4 1 57.43 5.42
 -8 -4 1 56.84 4.47
 -8 4 -1 56.76 6.38
 -8 4 -1 58.66 3.03
 8 4 -1 48.49 5.24
 8 4 1 57.33 3.25
 -8 4 1 55.5 6.29
 -9 -4 1 204.97 7.97
 -9 4 -1 217.05 8.97
 -9 4 1 235.63 7.4
 -9 -4 -1 232.43 9.19
 9 4 -1 246.63 7.6
 -9 4 1 216.09 8.78
 -9 -4 1 229.35 9.12
 -9 -4 -1 227.56 8.13
 9 4 1 227.09 7.54
 -9 4 -1 213.28 7.4
 -9 -4 1 216.1 9.71
 -9 4 1 213.53 11.12
 -9 -4 -1 233.28 9.55
 -9 4 -1 201.02 10.83
 -10 -4 -1 40.39 5.36
 -10 4 -1 40.74 3.79
 -10 4 -1 36.98 10.22
 -10 -4 1 54.51 8.05
 -10 -4 -1 31.47 6.68
 -10 4 -1 33.04 6.35
 -10 4 1 44.04 10.45
 -10 -4 1 40.9 5.25
 -10 4 1 44.03 6.28
 -10 -4 1 41.91 6.54
 10 4 -1 44.21 3.76
 -10 4 1 38.23 3.52
 10 4 1 41.53 3.96
 -10 -4 -1 41.21 7.31
 -11 -4 1 4.19 8.37
 -11 -4 -1 -4.41 9.01
 -11 -4 1 0.91 6.56
 -11 -4 -1 6.31 7.17
 0 5 -1 54.09 2.13
 0 -5 1 56.05 2
 -1 5 -1 273.28 7.99
 -1 -5 1 258.51 7.92
 1 5 1 258.19 7.85
 1 5 -1 276.64 8.03
 -2 5 -1 2216.76 62.1
 2 5 -1 2182.55 62.01
 -2 -5 -1 2093.25 62.05
 -2 -5 -1 2303.06 63.36
 2 5 -1 2074.76 60.77
 -2 -5 1 2146.03 61.99
 2 5 1 2247.66 63.8
 3 5 -1 371.66 11.09
 3 5 1 363.48 11.32
 3 5 1 365.61 10.61
 -3 5 -1 368.64 11.16
 -3 -5 1 376.07 11.07
 -3 -5 -1 364.31 11.03
 -3 -5 -1 385.66 10.97
 3 5 -1 358.76 10.72
 4 5 1 345.42 10.1
 -4 5 -1 345.48 10.76
 -4 -5 -1 337.42 10.58
 -4 -5 -1 348.44 10.44
 4 5 1 332.22 10.9
 4 5 -1 350.62 10.57
 -4 -5 1 348.03 10.57
 4 5 -1 351.54 10.18
 -5 -5 1 807.8 22.41
 5 5 -1 793.2 22.54
 -5 -5 -1 778.91 23.27
 5 5 1 777.36 22.5
 -5 5 -1 796.3 23.51
 -5 -5 -1 773.01 23.12
 5 5 -1 806.12 23.77
 -5 5 1 802.57 22.22
 -5 5 -1 785.37 22.29
 5 5 1 776.92 23.63
 -5 -5 1 800.62 23.25
 -6 5 -1 51.53 2.43
 6 5 1 51.31 4.11
 6 5 -1 48.3 2.71
 -6 5 1 39.67 4.36
 6 5 -1 50.79 4.17
 -6 -5 -1 49.16 2.55
 -6 -5 -1 39.31 3.63
 -6 5 1 48.13 2.3
 -6 -5 -1 50.62 3.3
 -6 5 -1 48.7 4.23
 -6 5 1 53.21 3.28
 6 5 1 46.38 2.64
 -6 -5 1 47.76 3.34
 -6 -5 1 44.81 2.77
 -7 5 1 37.11 2.28
 -7 -5 -1 36.18 2.82
 -7 5 -1 39.92 5.08
 -7 5 1 41.06 3.47
 -7 5 -1 40.04 2.52
 -7 5 1 42.92 5.21
 -7 -5 -1 39.21 3.74
 7 5 -1 37.65 4.55
 -7 -5 1 37.8 3.74
 7 5 -1 42.71 2.8
 -7 -5 1 39.43 3.07
 -7 -5 -1 37.3 4.03
 7 5 1 41.35 4.81
 7 5 1 41.95 2.89
 8 5 -1 76.16 6.22
 -8 -5 1 75.18 5.74
 -8 5 -1 80.75 3.56
 -8 -5 -1 82.13 4.25
 8 5 -1 78.82 3.85
 -8 -5 -1 71.42 5.54
 -8 5 1 76.35 3.49
 -8 5 -1 84.16 7.31
 -8 5 1 69.76 7.07
 -8 -5 1 77.57 5.2
 -8 -5 1 83.7 4.44
 -8 5 1 75.69 4.91
 -8 -5 -1 77.14 5.33
 8 5 1 80.88 4
 9 5 -1 27.69 3.48
 -9 -5 -1 24 5.69
 -9 -5 -1 27.83 4.3
 -9 5 1 24.12 2.92
 -9 -5 1 23.12 5.99
 -9 -5 -1 24.62 5.63
 -9 5 -1 29.11 8.37
 -9 -5 1 23.42 5.35
 -9 5 1 28.93 5.05
 -9 -5 1 26.4 4.62
 -9 5 -1 21.27 4.92
 9 5 -1 30.5 6.72
 9 5 1 23.5 3.48
 -9 5 -1 22.7 2.9
 -9 5 1 22.52 8.27
 -10 -5 -1 58.24 7.99
 -10 5 -1 57.65 4.14
 -10 -5 -1 66.54 6.06
 -10 5 1 58.06 6.36
 10 5 -1 56.43 4.41
 -10 -5 1 65.86 8.41
 -10 5 -1 64.28 12.11
 -10 5 1 58.98 4.02
 -10 5 1 57.39 11.57
 10 5 1 54.68 4.32
 -10 -5 1 57.57 6.46
 -10 -5 -1 59.05 7.48
 -10 -5 1 56.94 7.43
 -10 5 -1 54.16 6.63
 0 6 -1 3588.11 103.54
 1 6 -1 1489.49 42.69
 1 6 1 1512.58 42.67
 -1 -6 1 1504.43 42.69
 -1 6 -1 1473.72 42.69
 2 6 -1 209.36 6.13
 2 6 -1 209.08 6.5
 -2 6 -1 205.8 6.48
 2 6 1 197.1 6.31
 -2 -6 1 204.23 6.37
 -3 6 -1 184.43 5.94
 -3 -6 -1 169.8 5.55
 3 6 -1 178.78 5.82
 3 6 -1 174.5 5.5
 -3 -6 -1 178.37 5.68
 3 6 1 177.15 5.35
 3 6 1 153.42 5.93
 -3 -6 1 180.99 5.78
 -3 6 1 183.62 5.76
 4 6 -1 159.83 5.32
 -4 6 -1 165.62 5.92
 -4 -6 -1 169.09 5.5
 -4 -6 1 165.18 5.62
 -4 6 1 160.56 5.76
 -4 -6 -1 154.75 5.59
 4 6 -1 167.52 5.68
 4 6 1 164.2 5.23
 4 6 1 156.18 6.03
 5 6 1 629.68 19.49
 5 6 -1 616.81 19.53
 -5 6 1 643.76 19.16
 -5 -6 -1 647.38 18.86
 5 6 1 608.55 18.29
 -5 6 -1 631.91 19.25
 -5 -6 1 670.35 19.04
 5 6 -1 638.03 18.35
 -6 -6 1 603 17.69
 -6 6 -1 611.33 17.66
 -6 6 1 636.02 17.58
 -6 6 -1 613.03 19.23
 6 6 1 601.72 19.31
 -6 -6 -1 636.15 18.65
 6 6 -1 624.36 19.47
 -6 -6 1 619.85 18.75
 -6 -6 -1 609.01 18.67
 6 6 1 610.62 17.96
 6 6 -1 629.17 18.02
 -6 6 1 624.51 19.09
 -7 6 1 37.08 5.5
 -7 6 1 36.86 3.44
 -7 6 1 37.21 2.47
 -7 6 -1 40.55 5.65
 -7 -6 1 38.17 4.08
 -7 -6 -1 31.78 4.09
 7 6 1 38.76 5.13
 7 6 1 36.03 3.1
 -7 -6 -1 41.78 4.09
 7 6 -1 36.06 5.13
 -7 6 -1 33.51 2.47
 -7 -6 1 34.48 3.16
 -7 -6 1 34.05 4.43
 7 6 -1 41.5 2.95
 8 6 -1 123.22 5.01
 -8 6 -1 113.32 8.44
 -8 6 1 121.3 4.47
 -8 -6 -1 118.4 6.39
 -8 -6 1 124.41 6.7
 -8 -6 -1 119.78 6.56
 -8 6 1 110.64 8.23
 -8 6 1 115.13 5.9
 8 6 -1 115.92 7.6
 -8 -6 1 128.78 6.81
 -8 -6 1 121.64 5.47
 -8 6 -1 125.42 4.62
 8 6 1 115.81 5.03
 -9 -6 1 46.72 6.56
 -9 -6 -1 50.97 6.12
 -9 6 1 53.77 9.37
 -9 6 -1 55.44 5.35
 -9 -6 -1 65.18 6.61
 9 6 -1 50.89 4.04
 -9 -6 1 48 5.12
 -9 6 -1 49.15 3.55
 -9 6 -1 57.9 9.85
 -9 6 1 51.01 5.59
 -9 -6 -1 51.57 4.78
 9 6 -1 59.31 8.02
 -9 -6 1 41.72 6.48
 -9 6 1 47.86 3.4
 9 6 1 49.47 4.39
 -10 6 1 27.71 3.67
 10 6 1 30.16 4.5
 -10 6 -1 31.56 6.66
 -10 -6 -1 27.23 7.37
 -10 -6 1 25.97 8.38
 -10 -6 -1 26.84 8.25
 -10 6 -1 25.1 3.79
 -10 -6 1 24.32 8
 -10 6 1 24.22 6.24
 -10 -6 1 31.29 6.7
 10 6 -1 28.1 4.52
 -10 -6 -1 31.04 6.18
 0 7 -1 93.43 3.4
 1 7 -1 47.6 2.4
 1 7 1 49.05 2.1
 -1 7 -1 52.11 2.41
 2 7 1 294.26 9.46
 -2 7 -1 315.7 9.64
 2 7 -1 316.24 9.22
 -2 -7 1 327.61 9.51
 2 7 -1 326.14 9.7
 3 7 -1 11.44 1.99
 3 7 1 11.89 1.84
 -3 -7 1 11.19 1.88
 3 7 -1 11.93 1.82
 -3 -7 -1 9.44 1.69
 -3 7 -1 10.18 2.25
 -3 -7 -1 11.38 1.57
 -3 7 1 10.29 2.05
 3 7 1 9.41 1.49
 -4 -7 -1 270.07 8.31
 4 7 -1 269.16 8.62
 -4 -7 1 277.56 8.55
 -4 7 -1 268.94 8.78
 -4 -7 -1 254.39 8.35
 4 7 -1 267.56 8.19
 -4 7 1 260.19 8.55
 4 7 1 267.05 8.07
 4 7 1 250.61 9.05
 5 7 1 200.6 6.5
 5 7 1 198.04 7.83
 -5 -7 -1 215.17 6.86
 5 7 -1 171.53 7.57
 -5 7 1 194.25 7.28
 -5 -7 -1 198.08 6.8
 -5 -7 1 201.2 6.97
 -5 7 -1 194.88 7.47
 5 7 -1 204.82 6.58
 -6 7 -1 197.46 6.22
 6 7 -1 194.02 8.46
 6 7 -1 172.06 6.67
 -6 7 1 184.53 7.89
 6 7 1 192.83 8.29
 -6 -7 1 211.37 7.47
 -6 7 1 190.13 6.04
 -6 -7 -1 199.96 7.22
 6 7 1 200.15 6.78
 -6 -7 1 199.84 7.47
 -6 -7 -1 215.64 7.38
 -6 7 -1 207.49 8.14
 -7 7 -1 44.65 2.75
 -7 7 -1 38.64 6.19
 -7 -7 1 39.73 4.44
 -7 -7 1 40.69 4.59
 7 7 1 38.29 3.29
 -7 -7 -1 46.48 4.47
 7 7 -1 49.61 6.07
 7 7 1 43.1 5.75
 -7 -7 -1 44.19 4.21
 -7 7 1 40.23 5.85
 7 7 -1 43.93 3.42
 -7 7 1 40.78 2.62
 -8 -7 1 65.58 5.96
 8 7 -1 62.63 3.97
 -8 -7 -1 59.65 5.26
 8 7 -1 65.36 7.28
 -8 7 -1 61.19 3.55
 -8 -7 -1 60.19 5.71
 8 7 1 69.99 4.22
 -8 7 1 56.92 3.25
 -8 7 -1 59.54 8.09
 8 7 1 60.03 7.48
 -8 -7 1 66.58 5.97
 -8 7 1 54.41 7.88
 -8 7 1 57.24 4.67
 -9 7 1 1.29 5.3
 -9 -7 1 1.83 6.05
 -9 -7 -1 -2.32 6.7
 -9 7 1 3.77 10.04
 9 7 -1 3.73 3.84
 -9 7 -1 3.59 3.05
 -9 -7 1 1.91 6.66
 9 7 1 6.25 3.91
 9 7 -1 -2.37 8.33
 -9 7 -1 6.38 10.24
 -9 7 1 1.76 2.97
 -9 7 -1 2.77 5.26
 -9 -7 -1 5.03 5.74
 0 8 -1 344.95 10.43
 1 8 -1 314.02 9.6
 1 8 1 316.9 9.38
 -1 8 -1 307.86 9.55
 2 8 -1 709.86 20.77
 -2 -8 1 719.15 20.49
 2 8 1 717.83 20.59
 -2 8 -1 719.47 20.71
 -2 -8 1 671.64 20.44
 -3 -8 1 781.28 22.74
 -3 -8 1 724.45 22.67
 3 8 -1 768.7 22.27
 3 8 1 807.41 22.83
 -3 8 -1 810.22 22.93
 3 8 -1 778.01 22.97
 -3 -8 -1 790.62 22.51
 -3 8 1 787.6 22.7
 4 8 1 417.56 13.36
 -4 -8 -1 408.46 12.34
 -4 -8 1 424.59 12.68
 4 8 -1 427.2 12.34
 -4 8 1 407.82 12.64
 -4 -8 -1 405.14 12.4
 4 8 1 405.13 12.15
 -4 -8 1 396.32 12.58
 4 8 -1 413.8 12.83
 -4 8 -1 411.13 12.89
 5 8 -1 144.45 5.78
 -5 -8 -1 158.48 5.9
 5 8 1 159.77 5.75
 -5 -8 1 171.64 6.29
 5 8 1 172.51 7.36
 -5 -8 1 156.15 6.16
 -5 -8 -1 159.87 5.9
 -5 8 1 162.1 6.58
 -5 8 -1 172.46 6.86
 6 8 -1 42.38 5.79
 -6 -8 -1 49.49 3.9
 -6 8 1 39.71 5.13
 -6 -8 1 47.62 4.07
 -6 -8 1 43.03 4.12
 6 8 -1 45.03 3.51
 6 8 1 44.06 3.44
 -6 -8 -1 37.8 3.72
 -6 8 -1 40.96 5.36
 6 8 1 45.8 5.73
 -7 -8 1 45.99 4.91
 -7 8 -1 46.43 3.07
 7 8 1 45.1 6.58
 -7 -8 -1 53.9 4.58
 7 8 1 46.92 4.07
 -7 -8 -1 49.01 4.82
 -7 -8 1 55.48 4.92
 7 8 -1 53.31 6.91
 -7 8 1 51.84 2.94
 -7 8 -1 47.09 6.81
 -7 8 1 58.58 6.76
 7 8 -1 52.12 4.12
 -8 8 1 121.64 9.79
 -8 8 -1 108.89 9.67
 -8 8 1 102.66 5.91
 8 8 1 125.08 9.56
 8 8 -1 116.93 9.5
 -8 -8 1 97.13 6.74
 -8 8 1 102.32 4.55
 -8 8 -1 109.57 4.63
 8 8 1 103.14 5.54
 8 8 -1 98.75 5.29
 -8 -8 -1 110.62 6.27
 -8 -8 1 117.54 7.44
 -8 -8 -1 108.42 7.13
 -9 -8 -1 384.92 14.57
 9 8 1 344.09 11.82
 -9 8 1 349.85 12.72
 -9 -8 1 376.72 14.59
 9 8 -1 352.2 11.74
 -9 8 -1 324 10.96
 -9 -8 1 339.81 13.08
 -9 8 1 351.57 10.98
 -9 -8 -1 344.95 12.8
 0 9 1 23.26 1.73
 0 9 -1 21.77 2.23
 -1 9 -1 394.87 12
 1 9 1 389.2 11.83
 1 9 -1 407.59 12.11
 -2 9 -1 38.91 3.04
 2 9 1 42.61 2.55
 2 9 -1 42.19 2.87
 3 9 1 224.38 7.36
 -3 9 1 223.54 7.15
 3 9 -1 222.79 7.58
 -3 9 -1 224.72 7.61
 -3 -9 1 208.55 7.06
 3 9 -1 222.1 7.1
 -3 -9 1 214.12 7.1
 4 9 1 39.76 2.95
 -4 9 1 38.75 3.46
 4 9 1 39.17 4.57
 4 9 -1 37.55 3.57
 -4 -9 -1 38.86 2.57
 -4 -9 1 36.55 3.16
 -4 -9 -1 37.76 2.63
 4 9 -1 40.4 3.2
 -4 9 -1 38.95 3.99
 -4 -9 1 41.71 3.23
 -5 -9 1 9.08 3.42
 -5 9 -1 7.49 4.47
 5 9 -1 8.18 3.79
 5 9 1 4.75 4.97
 -5 -9 1 7.03 3.36
 5 9 1 11.39 3.03
 -5 9 1 7.56 4.07
 5 9 -1 4.58 3.27
 -5 -9 -1 6.72 2.71
 -5 -9 -1 9.33 2.9
 6 9 1 149.06 8.71
 6 9 1 156.01 6.37
 -6 -9 1 149.36 6.97
 -6 9 -1 158.51 8.16
 6 9 -1 157.67 8.94
 -6 -9 1 154.61 6.59
 -6 -9 -1 142.83 6.03
 -6 -9 -1 169.88 6.57
 -6 9 1 153.83 7.76
 6 9 -1 159.39 6.34
 -7 9 1 359.69 10.48
 7 9 1 320.4 14.09
 7 9 1 325.62 11.49
 -7 -9 1 353 12.54
 7 9 -1 340.71 14.48
 -7 9 -1 373.19 13.87
 -7 -9 1 351.07 11.92
 7 9 -1 360.8 11.49
 -7 -9 -1 334.24 12.02
 -7 -9 -1 349.12 11.54
 -7 9 1 347.77 13.65
 -7 9 -1 365.15 10.6
 -8 9 1 112.51 4.77
 -8 9 1 113.7 11.16
 8 9 1 110.45 6.03
 -8 9 -1 115.18 4.97
 8 9 1 111.94 10.94
 -8 9 -1 109.29 11.19
 8 9 -1 118.25 6.08
 -8 -9 -1 115.79 7.72
 -8 9 1 115.13 6.15
 -8 -9 1 104.68 6.92
 8 9 -1 110.31 11.03
 -8 -9 1 111.05 8.05
 0 10 1 54.84 2.7
 0 10 -1 57.11 3.3
 1 10 -1 272.41 8.78
 1 10 1 271.14 8.48
 -1 10 -1 267.15 8.67
 -2 10 -1 253.66 8.26
 2 10 -1 246.1 8.39
 2 10 1 248.73 8.06
 -3 10 -1 151.42 6.2
 3 10 -1 152.52 5.71
 3 10 -1 160.62 6.26
 3 10 1 157.53 5.95
 -3 10 1 168.9 5.77
 -4 -10 1 32.64 3.26
 4 10 1 26.64 4.97
 -4 10 1 26.59 3.76
 -4 10 -1 29.85 4.23
 -4 -10 1 28.57 2.93
 4 10 1 27.99 3.35
 4 10 -1 33.5 3.97
 4 10 -1 30.09 3.59
 5 10 1 128.76 7.87
 -5 -10 1 148.2 5.89
 -5 -10 -1 127.25 4.97
 -5 -10 1 127.49 5.52
 5 10 -1 132.13 6.7
 -5 10 1 129.15 6.51
 -5 10 -1 124.85 7.06
 -5 -10 -1 134.89 5.26
 5 10 -1 112.55 5.71
 5 10 1 128.51 5.69
 -6 10 1 90 7.09
 -6 -10 1 94.3 5.3
 -6 10 -1 105.45 7.6
 6 10 1 94.44 5.55
 -6 -10 -1 87.33 4.75
 6 10 1 96.41 8.78
 -6 -10 -1 114.61 5.54
 -6 -10 1 98.53 6.17
 6 10 -1 99.8 8.9
 6 10 -1 95.84 5.58
 7 10 1 107.44 6.7
 -7 -10 -1 109.99 5.81
 -7 10 -1 121.31 10.08
 -7 10 1 116.3 9.41
 -7 -10 1 111.91 6.26
 7 10 -1 119.12 6.5
 -7 -10 -1 121.06 7.08
 7 10 -1 106.61 11.02
 7 10 1 115.24 10.68
 -7 -10 1 128.94 7.7
 -8 -10 1 335.05 14.37
 -8 -10 -1 368.31 13.73
 0 11 -1 43.85 3.5
 0 11 1 54.76 2.92
 1 11 -1 520.54 16.08
 1 11 1 524.48 15.73
 -1 11 -1 535.96 15.99
 2 11 1 233.75 7.66
 -2 11 -1 212.14 7.84
 2 11 -1 224.69 7.98
 -3 11 -1 9.76 4.15
 3 11 1 13.28 3.45
 3 11 -1 16.97 3.52
 -3 11 1 18.07 3.41
 3 11 -1 18.82 3.95
 4 11 1 167.35 6.47
 4 11 -1 166.04 6.79
 -4 11 1 160.35 6.6
 4 11 -1 149.92 7.11
 -4 11 -1 146.34 7.26
 4 11 1 158.96 8.43
 -5 11 1 127.64 6.9
 -5 -11 1 115.48 5.16
 -5 -11 1 123.83 5.94
 5 11 1 117.66 6.19
 5 11 -1 115.57 6.39
 -5 11 -1 114.31 7.42
 5 11 1 123.87 8.71
 5 11 -1 128.88 7.3
 -6 -11 -1 34.86 3.94
 -6 -11 1 32.09 5.27
 -6 -11 -1 31.12 4.46
 -6 -11 1 28.04 4.18
 -6 11 1 15.57 6.78
 6 11 1 28.97 5.4
 6 11 -1 29.87 5.37
 -6 11 -1 33.2 7.94
 6 11 -1 21.47 9.47
 6 11 1 26.35 9.39
 -7 -11 -1 269.61 10.75
 -7 -11 1 268.47 11.47
 0 12 -1 290.06 9.66
 0 12 1 277.72 9.08
 -1 12 -1 148.28 6.32
 1 12 -1 161.39 6.5
 1 12 1 155.04 5.86
 -2 12 -1 107.29 5.33
 2 12 -1 104.13 5.65
 2 12 1 109.27 5.21
 3 12 -1 12.63 4.36
 3 12 -1 14.8 4.57
 3 12 1 6.32 4.32
 -3 12 -1 4.77 4.43
 -4 12 -1 31.31 5.72
 -4 12 1 22.89 5.01
 4 12 1 24.01 7.42
 4 12 -1 29.68 5.59
 4 12 -1 35.15 5.36
 4 12 1 26.35 4.94
 5 12 1 56.33 9.08
 -5 12 1 59.99 6.58
 5 12 -1 48.74 6.04
 -5 12 -1 48.16 7.25
 5 12 -1 61.43 7.57
 5 12 1 55.9 6.07
 -6 -12 1 111.59 7.05
 0 13 1 169.97 6.41
 0 13 -1 155.17 7.14
 1 13 1 203.2 7.53
 -1 13 -1 190.63 8.11
 1 13 -1 205.15 8.29
 -1 13 1 208.87 7.21
 -2 13 -1 3.19 4.55
 2 13 -1 4.33 4.91
 2 13 1 1.43 4.22
 2 13 -1 1.89 5.14
 3 13 -1 1.84 5.67
 3 13 1 -4.56 5.19
 3 13 -1 4.05 5.67
 -3 13 -1 2.58 5.18
 -4 13 1 60.99 6.05
 -1 0 2 854.67 24.83
 1 0 -2 859.04 24.82
 1 0 -2 849.84 24.83
 -1 0 -2 882.5 24.36
 1 0 2 864.21 24.87
 -1 0 -2 901.44 25.08
 -1 0 2 851.11 24.33
 2 0 -2 1885.66 54.57
 2 0 2 1967.55 55.71
 -2 0 2 1961.55 55.17
 -2 0 -2 1933.67 54.51
 -2 0 2 2036.05 55.64
 -2 0 -2 1953.63 55.69
 3 0 2 24.3 1.89
 3 0 -2 25.75 1.7
 3 0 2 24.68 1.27
 -3 0 -2 23.78 1.23
 3 0 -2 26.64 1.16
 -3 0 -2 25.95 1.82
 -3 0 2 25.66 1.23
 -3 0 2 26.26 1.42
 4 0 -2 13.83 1.02
 -4 0 2 8.67 1.14
 -4 0 -2 10.27 2.01
 -4 0 2 8.5 1.32
 4 0 2 11.65 1.18
 -4 0 -2 7.97 1.1
 4 0 2 11.89 2.17
 4 0 -2 12.21 1.69
 -5 0 2 33.7 1.9
 -5 0 -2 38.87 1.87
 -5 0 -2 41.11 2.8
 5 0 -2 33.97 2.44
 5 0 -2 34.31 1.69
 -5 0 -2 37.23 2.92
 -5 0 2 34.71 2.12
 -6 0 2 114.01 3.89
 -6 0 -2 107.52 4.99
 -6 0 2 111.76 4.2
 -6 0 -2 102.3 4.75
 6 0 -2 108.13 3.65
 -6 0 -2 107.9 3.8
 6 0 -2 110.15 4.55
 7 0 -2 171.24 5.39
 7 0 2 157.52 5.47
 -7 0 2 168.53 5.59
 -7 0 -2 171.71 5.64
 -7 0 -2 169.09 7.02
 -7 0 2 175.51 6.08
 -7 0 -2 169.47 6.81
 -8 0 -2 516.83 15.83
 -8 0 -2 541.15 17.48
 -8 0 2 564.73 15.88
 8 0 -2 548.6 15.56
 -8 0 2 532.23 16.49
 8 0 2 530.11 15.67
 -8 0 -2 550.02 17.38
 -9 0 2 11.09 3.45
 -9 0 -2 8.83 6.22
 9 0 2 2.74 2.32
 -9 0 -2 5.11 3
 -9 0 -2 11.72 5.04
 -9 0 2 4.47 2.86
 9 0 -2 6.07 2.05
 -10 0 2 2.92 4.43
 -10 0 -2 7.36 4.24
 -10 0 -2 8.51 6.68
 -10 0 2 9.87 8.6
 10 0 -2 8.63 2.5
 -10 0 -2 10.46 7.62
 10 0 2 6.84 2.72
 -10 0 2 9.52 3.84
 11 0 -2 17.99 2.94
 -11 0 2 20.13 6.03
 -11 0 2 21.89 5.05
 -11 0 -2 21.55 5.49
 -11 0 -2 21.66 9.25
 11 0 2 30.53 3.54
 0 -1 2 21.63 0.92
 0 1 2 20.65 0.89
 0 -1 -2 21.31 0.86
 0 1 -2 21.95 1.03
 0 1 -2 19.94 0.93
 -1 -1 2 4312.21 124.95
 1 1 2 4452.67 123.38
 -2 1 2 777.29 21.76
 2 1 2 761.46 21.89
 2 1 -2 775.32 21.3
 -2 -1 -2 769.67 21.3
 -2 -1 2 758.02 21.31
 -2 1 -2 739.67 21.88
 2 -1 -2 740.14 21.84
 2 1 -2 784.13 21.8
 -2 -1 2 760.73 21.81
 -2 1 -2 741.6 21.28
 2 1 2 741.63 21.29
 3 -1 -2 921.48 26.54
 -3 1 -2 933.22 26.67
 3 1 2 948.74 25.89
 -3 -1 -2 917.11 26.62
 3 -1 2 932.16 26.67
 -3 1 2 919.08 25.83
 -3 -1 -2 938.3 25.86
 -3 -1 2 927.77 25.89
 -3 -1 2 969.71 26.52
 3 -1 2 880.32 25.84
 3 1 -2 921.42 25.85
 -3 1 -2 907.29 25.86
 3 -1 -2 882.82 25.92
 -4 -1 -2 419.37 12.58
 -4 1 -2 412.33 12.59
 4 1 -2 397.16 12.53
 -4 -1 2 406.64 12.29
 4 1 -2 410.51 11.86
 4 -1 -2 427.87 12.42
 -4 1 2 410.48 11.83
 4 -1 -2 419.31 11.75
 4 1 2 425.88 11.92
 -4 -1 2 423.87 11.93
 -4 -1 -2 411.1 11.88
 -4 1 2 418.81 12.49
 4 -1 2 411.86 11.86
 -5 -1 2 65.39 2.75
 -5 -1 -2 66.53 3.47
 -5 1 2 67.07 3.42
 -5 1 2 74.33 2.6
 5 -1 -2 66.98 2.39
 -5 -1 2 69.4 3.03
 5 -1 2 65.76 2.56
 -5 -1 -2 74.29 2.73
 5 1 2 84.96 2.77
 -5 1 -2 70.66 3.74
 5 1 -2 70.88 2.61
 -5 1 -2 73.15 2.68
 5 1 -2 69.36 3.39
 -5 -1 -2 69.99 3.49
 -6 -1 -2 289.54 9.54
 6 1 -2 281.85 9.34
 -6 1 -2 289.35 8.51
 6 1 -2 302.34 8.45
 6 -1 2 285.01 8.39
 6 -1 -2 272.6 8.23
 -6 -1 -2 278.16 8.53
 -6 1 -2 282.88 9.59
 -6 1 2 286.81 8.46
 -6 -1 2 287.65 8.57
 6 1 2 291.13 8.51
 -6 1 2 284.4 9.33
 -6 -1 -2 269.95 9.47
 -6 -1 2 263.95 8.92
 7 1 2 792.77 24.16
 -7 -1 -2 882.22 25.62
 -7 -1 -2 890.73 24.3
 7 1 -2 869.87 24.12
 -7 1 -2 881.39 25.72
 7 1 -2 823.14 25.36
 7 -1 2 835.77 24.08
 -7 1 2 831.6 24.17
 7 -1 -2 845.51 23.94
 -7 1 -2 806.87 24.2
 -7 -1 -2 826.43 25.58
 -7 1 -2 879.72 25.53
 -7 -1 2 868.52 24.3
 -7 -1 2 875.66 25.06
 -8 1 2 186.75 6.14
 -8 -1 2 176.8 6.8
 -8 1 -2 180.22 6.16
 -8 -1 -2 186.62 7.95
 -8 -1 2 184.34 6.37
 -8 -1 -2 173.04 7.74
 -8 1 -2 186.14 7.66
 8 1 2 184.86 6.09
 8 -1 2 188.05 5.93
 -8 -1 -2 191.21 6.41
 8 1 -2 181.33 5.97
 -8 1 -2 182.56 8.26
 8 -1 -2 181.29 5.69
 -9 1 2 148.73 6.15
 -9 -1 -2 150.18 7.9
 -9 1 -2 135.93 7.43
 9 1 2 138.47 5.27
 -9 1 2 144.29 5.58
 -9 -1 -2 148.2 8.01
 -9 -1 2 139.03 6.42
 9 1 -2 154.7 5.21
 -9 -1 2 133.48 5.62
 -9 1 -2 143.7 5.52
 -9 1 -2 133.58 8.37
 -9 -1 -2 158.8 6
 9 -1 2 145.46 5.09
 9 -1 -2 142.81 4.77
 10 1 2 -0.07 2.96
 -10 -1 2 2.22 3.86
 -10 1 2 2.08 3.59
 10 -1 2 4.95 2.69
 -10 -1 2 2.86 4.58
 -10 -1 -2 11.7 7.24
 -10 1 -2 4.57 3.56
 -10 -1 -2 -0.97 4.15
 -10 1 2 2.2 4.24
 10 1 -2 3.18 2.8
 -10 -1 2 2.78 8.08
 -10 1 -2 4.58 8.1
 -10 1 -2 2.37 6
 -10 -1 -2 1.98 7.24
 10 -1 -2 2.86 2.18
 -10 1 2 -2.72 8.58
 -11 -1 2 48.77 6.75
 11 1 -2 51.28 3.66
 -11 -1 2 49.61 5.41
 -11 -1 -2 49.03 10.01
 -11 1 -2 41.21 5.3
 -11 1 2 45.05 4.99
 -11 1 -2 44.66 8.76
 -11 1 2 43.98 6.02
 -11 -1 -2 42.86 6.12
 0 2 -2 157.33 4.81
 0 -2 2 164.03 4.83
 0 2 -2 155.44 4.64
 0 2 2 153.33 4.75
 -2 2 2 5269 150.63
 -2 -2 -2 4979.9 151.63
 -2 -2 2 5643.17 148.61
 -3 2 2 4064.73 120.71
 -3 -2 -2 4361.38 122.36
 -3 -2 2 4424.72 121.34
 3 2 -2 4082.53 120.51
 -3 2 2 4492.69 124.05
 -3 2 -2 4473.63 122.38
 -4 -2 -2 1192.69 34.57
 -4 2 2 1193.02 34.42
 4 2 2 1190.83 33.54
 4 -2 2 1232.2 34.62
 -4 2 -2 1136.5 34.54
 -4 -2 2 1199.19 34.37
 -4 -2 -2 1186.19 34.51
 4 2 -2 1189.09 33.53
 -4 -2 2 1240.58 33.59
 -4 -2 -2 1213.16 33.52
 -5 -2 -2 592.3 17.9
 -5 -2 2 593.26 17.12
 5 2 -2 581.63 17.04
 -5 2 2 612.36 16.98
 -5 2 -2 608.88 17.07
 5 2 -2 597.69 18.02
 -5 -2 2 606.52 17.68
 -5 2 2 590.05 17.79
 -5 2 -2 596.3 18.03
 5 2 2 589.48 17.1
 -5 -2 -2 618.52 18.05
 6 2 -2 274.03 9.61
 -6 -2 2 292.73 9.28
 6 2 -2 310.22 8.71
 -6 2 -2 290.94 9.9
 -6 -2 -2 308.36 8.79
 -6 2 2 278.62 9.47
 6 2 2 297.03 8.75
 -6 -2 2 272 8.75
 -6 -2 -2 291.45 9.81
 -6 2 -2 288.78 8.7
 -6 2 2 285.68 8.6
 -6 -2 -2 296.29 9.71
 -7 -2 2 189.67 7.04
 7 2 2 199.82 6.44
 -7 2 2 203.53 7.45
 -7 -2 -2 203.45 6.55
 7 2 -2 205.82 7.54
 -7 -2 -2 200.93 7.87
 -7 2 -2 195.27 6.4
 -7 2 2 187.81 6.29
 -7 -2 -2 207.03 7.71
 -7 -2 2 199.13 6.54
 -7 2 -2 208.26 8.11
 -8 2 -2 448.87 14.9
 8 2 2 468.93 13.62
 -8 -2 -2 466.25 13.77
 -8 -2 -2 459.64 15.11
 -8 2 2 453.39 14.84
 -8 2 -2 442.23 15.48
 8 2 -2 466.62 15.01
 8 2 -2 452.7 13.48
 -8 -2 2 464.42 14.51
 -8 -2 2 475.35 13.79
 -8 2 2 454.05 13.52
 -9 -2 -2 44.85 3.92
 -9 -2 -2 50.07 6.14
 -9 2 -2 45.39 3.28
 -9 -2 2 46.25 4.61
 9 2 2 52.55 3.32
 -9 2 -2 48.95 5.39
 -9 2 -2 49.8 7.08
 9 2 -2 51.31 3.12
 -9 -2 -2 52.04 6.41
 -9 2 2 51.13 3.24
 -9 2 2 41.57 5
 -9 -2 2 56.52 3.86
 -10 2 -2 5.54 6.25
 -10 -2 2 20.03 8.22
 -10 2 -2 13.3 3.48
 -10 2 2 12.77 4.38
 -10 -2 2 12.11 4.13
 -10 2 2 19.83 9.37
 -10 2 2 10 3.46
 -10 -2 -2 19.81 7.6
 -10 -2 -2 8.78 7.16
 -10 -2 -2 11.64 4.37
 -10 -2 2 18.51 5.18
 10 2 -2 14.08 3.04
 10 2 2 14.95 3.29
 -10 2 -2 13.91 8.74
 -11 -2 -2 35.91 6.33
 -11 -2 2 28.19 7.06
 -11 2 -2 21.4 8.05
 -11 -2 -2 33.9 8.12
 -11 2 2 31.21 5.6
 -11 2 2 34.78 4.99
 -11 2 -2 35.03 4.78
 -11 -2 2 34.82 5.81
 0 3 -2 2299.72 67.02
 0 -3 2 2416.32 68.38
 -1 -3 2 1741.82 48.14
 1 3 2 1614.58 48.55
 -1 -3 -2 1623.92 49.46
 1 3 -2 1663.31 48.45
 -1 3 -2 1706.15 48.39
 1 -3 2 1746.78 48.42
 -1 -3 -2 1746.34 49.75
 1 3 -2 1712.41 48.35
 1 3 2 1679.47 48.57
 -1 -3 2 1737.46 48.36
 2 3 2 232.82 6.69
 -2 -3 -2 226.27 7.06
 -2 -3 2 234.79 7.1
 2 3 2 241.12 7.14
 -2 -3 -2 231.85 7
 2 3 2 232.24 7.1
 2 3 -2 239.27 7.11
 -2 3 2 217.28 6.9
 2 3 -2 235.97 6.85
 -2 3 -2 242.11 7.18
 -2 -3 2 227.71 6.79
 2 -3 2 234.66 7.14
 -3 -3 -2 1392.62 39.84
 3 -3 2 1396.77 39.83
 3 3 -2 1391.55 38.85
 -3 -3 -2 1401.76 39.74
 3 3 2 1363.83 39.8
 4 3 -2 247.53 7.98
 -4 -3 -2 265.94 8.32
 -4 3 -2 255.19 8.29
 -4 3 -2 259.32 7.57
 4 3 2 256.29 7.61
 -4 -3 -2 245.93 7.5
 -4 3 2 252.09 7.99
 -4 -3 2 271.11 7.71
 4 3 -2 262.39 7.68
 -4 3 2 254.62 7.41
 -4 -3 2 267.76 8.07
 4 -3 2 249.73 8.25
 -4 -3 -2 259.17 8.18
 5 3 -2 849.61 24.46
 -5 -3 2 804.97 23.34
 -5 -3 -2 834.55 23.24
 -5 3 -2 833.62 23.25
 5 3 -2 824.23 23.29
 -5 -3 -2 788.61 24.3
 -5 3 2 805.16 23.13
 -5 3 2 847.79 24.07
 -5 -3 -2 791.29 24.14
 5 3 2 843.46 23.32
 -5 3 -2 827.7 24.35
 -6 -3 -2 450.67 12.59
 -6 -3 -2 426.38 13.46
 -6 3 -2 414.23 13.72
 -6 -3 2 434.02 12.66
 -6 -3 -2 429.3 13.73
 -6 3 2 433.86 12.41
 6 3 2 433.46 12.61
 6 3 -2 444.4 12.57
 -6 3 -2 414.3 12.48
 6 3 -2 428.07 13.68
 -6 3 2 418.56 13.24
 -7 3 2 487.41 16.12
 -7 -3 2 527.04 16.1
 -7 -3 2 531.98 15.43
 -7 3 -2 541.57 15.25
 7 3 2 513.86 15.31
 -7 -3 -2 523.22 16.78
 -7 -3 -2 541.9 15.37
 7 3 -2 504.81 16.52
 -7 3 -2 540.8 16.89
 -7 3 2 526.91 15.15
 7 3 -2 527.51 15.26
 -7 -3 -2 525.04 16.43
 -8 3 -2 100.96 7.02
 -8 3 -2 103.66 5.64
 -8 -3 -2 100.28 6.01
 8 3 -2 113.27 6.08
 -8 -3 -2 109.52 4.69
 -8 -3 2 112.61 4.68
 -8 3 -2 92.87 4.12
 -8 3 2 106.51 4.03
 -8 -3 2 110.82 5.3
 -8 -3 -2 97.87 6.37
 -8 3 2 107.75 5.63
 8 3 2 102.55 4.26
 8 3 -2 102.47 4.16
 -9 -3 -2 94.61 4.98
 -9 3 -2 88.29 5.93
 -9 -3 -2 91.99 6.8
 -9 3 -2 98.33 8.46
 -9 3 2 87.28 8.41
 -9 -3 2 98.25 5.87
 -9 3 2 102.67 4.25
 -9 -3 2 97.52 5.09
 -9 3 2 90.75 6.14
 9 3 -2 98.47 4.22
 9 3 2 96.93 4.4
 -9 -3 -2 93.76 6.58
 -9 3 -2 102.62 4.36
 -10 3 2 107.61 4.82
 -10 3 2 103.18 11.2
 -10 -3 -2 108.89 5.98
 -10 3 2 98.77 7.13
 -10 3 -2 94.21 4.88
 -10 3 -2 110.67 10.6
 -10 -3 -2 97.61 8.41
 -10 -3 2 106.42 6.09
 -10 -3 -2 100.16 7.45
 -10 3 -2 108.18 7.54
 -10 -3 2 93.08 8.9
 10 3 2 108.94 5.12
 10 3 -2 105.48 4.78
 -10 -3 2 94.24 6.93
 -11 3 2 77.72 5.17
 -11 3 -2 92.92 5.53
 -11 -3 2 87.33 8.55
 -11 -3 -2 84.08 7.37
 -11 -3 2 71.12 7.27
 -11 -3 -2 82.36 9.11
 -11 3 2 90.65 6.64
 -11 3 -2 88.87 9.07
 0 -4 2 910.72 25.96
 0 4 -2 897.11 25.96
 1 4 -2 651.83 18.34
 1 4 -2 628.39 17.85
 1 4 2 596.45 18.23
 -1 -4 2 639.22 18.31
 1 4 2 649.04 18.33
 -1 4 -2 642.35 18.33
 1 -4 2 617.81 18.28
 -2 4 -2 465.86 13.83
 2 4 -2 480.15 13.82
 2 -4 2 483.54 13.82
 -2 -4 2 466.91 13.79
 2 4 2 450.31 13.74
 2 4 2 459.53 13.81
 2 4 -2 477.65 13.42
 -2 -4 -2 487.09 13.61
 -2 -4 -2 463.58 13.64
 -2 -4 2 460.91 13.31
 3 4 2 840.91 23.53
 3 4 -2 868.33 24.26
 -3 -4 -2 829.17 24.16
 -3 4 -2 836.8 24.33
 3 4 -2 847.5 23.64
 3 4 2 858.83 24.37
 -3 -4 2 848.79 24.25
 -3 -4 -2 805.8 24.04
 -3 -4 2 811.14 23.56
 3 -4 2 819.27 24.27
 3 4 2 843.11 24.3
 -4 4 2 231.32 7.18
 -4 -4 2 229.74 7.37
 -4 -4 -2 241 7.19
 4 4 -2 224 6.98
 -4 -4 2 227.21 6.95
 4 4 2 241.28 6.9
 4 4 2 229.07 7.63
 -4 4 -2 229.59 7.59
 4 4 -2 212.63 7.27
 -5 4 2 653.94 19.38
 -5 -4 2 692.91 19.56
 -5 -4 -2 678.24 19.39
 5 4 -2 669.81 18.85
 -5 -4 -2 659.33 18.65
 -5 4 2 648.38 18.56
 -5 4 -2 651.42 19.77
 5 4 2 649.35 18.79
 -5 -4 2 662.5 18.85
 -5 -4 -2 658.66 19.56
 -5 4 -2 630.09 18.68
 5 4 -2 645.44 19.91
 -6 4 2 408.15 12.8
 -6 4 -2 413.37 13.37
 -6 -4 -2 415.44 13
 6 4 -2 408.46 12.16
 6 4 2 405.43 12.19
 -6 -4 -2 412.82 12.07
 -6 4 2 426.26 11.94
 -6 -4 -2 425.58 12.78
 -6 4 -2 417.51 12.08
 6 4 -2 389.14 13.32
 -6 -4 2 422.06 12.88
 7 4 2 105.95 4.43
 -7 4 2 120.66 4.09
 -7 4 -2 109.15 4.18
 -7 -4 -2 114.9 4.47
 -7 -4 -2 118.38 5.19
 -7 -4 2 117.67 5.2
 -7 4 2 107.93 5.13
 7 4 -2 117.78 4.36
 -7 -4 -2 117.66 5.64
 -7 4 -2 115.4 6.45
 7 4 -2 125.36 6.06
 -8 4 2 161.43 5.62
 8 4 -2 166.96 5.84
 -8 4 -2 171.23 5.77
 8 4 -2 160.22 7.78
 -8 -4 -2 176.05 7.06
 -8 -4 2 162.66 6.97
 -8 4 2 163.48 6.91
 -8 4 -2 158.91 8.49
 -8 -4 -2 171.42 7.47
 -8 -4 -2 173.79 6.2
 8 4 2 171.05 5.95
 -9 -4 -2 145.32 7.6
 -9 4 2 152.86 5.58
 -9 -4 2 141.44 6.44
 -9 4 -2 144.56 5.68
 -9 -4 -2 160.43 6.56
 9 4 -2 161.76 5.78
 -9 4 2 152.81 7.48
 9 4 2 146.18 5.89
 -9 -4 -2 170.47 8.17
 -9 4 -2 164.94 7.59
 -9 4 -2 151.93 9.82
 -9 -4 2 162.46 7.51
 9 4 -2 156.09 8.35
 -9 4 2 155 10.23
 -10 4 2 2.44 3.15
 -10 4 2 6.98 10.35
 -10 -4 2 -0.46 7.66
 -10 4 2 -0.74 6.02
 10 4 -2 1.44 3.28
 -10 -4 2 -0.28 4.99
 10 4 2 2.34 3.6
 -10 4 -2 2.85 3.48
 -10 -4 2 0.26 6.09
 -10 -4 -2 0.92 6.93
 -10 -4 -2 -5.03 6.56
 -10 -4 -2 4.3 5.22
 -10 4 -2 7.08 10.26
 -10 4 -2 -1.52 5.96
 0 -5 2 506.44 14.84
 0 5 -2 512.68 14.91
 1 5 -2 136.59 4.61
 1 -5 2 137.83 4.55
 -1 -5 2 145.03 4.59
 -1 5 -2 143.08 4.66
 1 5 -2 140.3 4.32
 1 5 2 138 4.38
 1 5 2 144.53 4.29
 2 5 2 800.4 23.65
 -2 5 -2 846.77 23.78
 2 -5 2 828.62 23.71
 -2 -5 -2 828.58 23.56
 2 5 -2 836.28 23.76
 -2 -5 2 818.98 23.71
 -2 -5 -2 814.47 23.56
 2 5 -2 840.06 23.15
 2 5 2 768.3 23.71
 -3 -5 -2 390.2 11.02
 -3 -5 -2 371.6 11.07
 -3 -5 2 384.17 11.27
 -3 5 -2 365.63 11.32
 3 5 -2 386.98 10.91
 3 5 2 365.76 10.67
 3 -5 2 361.67 11.23
 3 5 2 362.41 11.37
 3 5 -2 362.7 11.24
 -4 -5 -2 132.54 4.71
 -4 -5 -2 116.69 4.46
 -4 5 -2 127.08 5.04
 4 5 -2 130.7 4.71
 4 5 2 130.79 4.27
 4 5 -2 134.4 4.43
 -4 -5 2 130.46 4.75
 -4 -5 2 127.43 4.21
 4 5 2 138.77 5.1
 -5 5 -2 180.99 7.03
 5 5 -2 196.95 6.18
 -5 -5 2 183.13 6.07
 -5 -5 -2 199.12 6.68
 -5 5 2 188.48 6.35
 5 5 2 185.4 6.07
 -5 -5 -2 194.24 6.47
 5 5 2 191.82 7.07
 -5 -5 2 201.39 6.7
 6 5 2 879.22 25.19
 -6 5 -2 900.73 25.01
 -6 -5 -2 845.44 26.03
 -6 5 -2 887.4 26.52
 6 5 -2 877.68 26.69
 -6 -5 -2 907.52 25.98
 -6 -5 2 917.87 26.17
 6 5 -2 897.42 25.21
 -6 5 2 857.88 24.86
 -6 5 2 874.09 25.88
 -6 -5 2 869.45 25.19
 -7 5 -2 29.11 5.14
 7 5 -2 34.35 4.81
 -7 5 -2 31.95 2.45
 7 5 2 29.27 2.64
 -7 -5 -2 30.81 3.59
 -7 5 2 30.86 2.13
 -7 -5 -2 29.63 3.92
 -7 -5 -2 30.21 2.6
 -7 -5 2 30.25 3.77
 -7 -5 2 28.13 3.07
 -7 5 2 27.18 3.51
 7 5 -2 29.72 2.55
 -8 5 -2 271.86 11.29
 -8 -5 -2 268.79 8.6
 -8 5 2 257.81 9.44
 -8 5 2 250.77 11.19
 8 5 -2 281.1 8.59
 -8 -5 2 263.11 8.95
 -8 5 -2 272.08 8.39
 -8 -5 -2 271.26 9.89
 -8 -5 -2 260.7 9.75
 8 5 2 266.48 8.69
 8 5 -2 249.08 10.47
 9 5 -2 11.1 3.2
 -9 5 2 9.46 2.83
 -9 -5 2 11.89 4.61
 -9 5 -2 6.64 4.99
 -9 -5 -2 12.24 5.53
 -9 -5 -2 10.92 3.97
 9 5 2 11.95 3.26
 -9 5 2 12.94 8.45
 9 5 -2 9.16 6.43
 -9 -5 -2 10.22 5.63
 -9 -5 2 9.2 5.37
 -9 5 2 9.84 4.87
 -9 5 -2 9.35 2.85
 -9 5 -2 18.91 8.41
 -9 -5 2 11.9 6.27
 -10 -5 2 13.97 6.03
 -10 -5 -2 13.02 5.52
 -10 5 -2 11.17 6.03
 -10 -5 2 20.9 7.21
 -10 5 -2 11.75 3.68
 -10 5 2 11.1 6.25
 10 5 2 14.01 3.97
 10 5 -2 13.41 8.03
 10 5 -2 14.71 3.71
 -10 5 -2 4.09 10.97
 -10 -5 -2 7.79 7.7
 -10 5 2 13.08 3.36
 -10 -5 2 10.41 7.93
 -10 -5 -2 13.64 7.05
 0 -6 2 13.26 1.5
 0 6 -2 13.05 1.6
 1 6 2 234.84 7.45
 1 6 2 254.35 7.37
 1 -6 2 244.77 7.55
 -1 -6 2 249.53 7.61
 1 6 -2 240.22 7.3
 1 6 -2 256.83 7.74
 -1 6 -2 260.27 7.73
 2 6 -2 1096.01 32.97
 -2 -6 2 1162.96 32.93
 2 -6 2 1161.69 32.91
 -2 6 -2 1158.08 33
 2 6 2 1152.06 33
 2 6 -2 1145.69 32.2
 -3 -6 -2 848.51 24.24
 3 6 -2 860.99 23.9
 -3 -6 -2 841.22 24.23
 -3 -6 2 836.74 24.49
 3 6 -2 825.54 24.53
 -3 6 -2 829.35 24.57
 3 6 2 853 24.67
 4 6 -2 346.86 10.77
 -4 -6 2 335.71 10.73
 4 6 2 350.01 10.17
 4 6 -2 351.61 10.33
 -4 -6 -2 353.56 10.47
 -4 6 -2 344.16 10.98
 4 6 2 343.09 11.06
 -4 -6 -2 336.72 10.51
 -5 -6 -2 270.38 9.03
 5 6 2 268.74 9.65
 5 6 -2 291.89 9.26
 5 6 2 274.58 8.63
 -5 -6 2 276.46 8.39
 -5 6 -2 276.32 9.59
 5 6 -2 283.79 8.74
 -5 -6 -2 294.82 9.02
 -5 -6 2 300.18 9.28
 -6 -6 2 243.11 7.55
 -6 6 -2 242.48 7.37
 6 6 2 243.86 9.19
 -6 -6 2 243.54 8.43
 6 6 -2 228.57 9.22
 -6 -6 -2 261.75 8.28
 -6 -6 -2 235.43 8.24
 -6 6 -2 232.53 9.02
 6 6 2 227.22 7.63
 6 6 -2 231.23 7.66
 -6 6 2 241.64 7.16
 -6 6 2 238.64 7.96
 7 6 -2 90.27 4.19
 -7 -6 2 96.93 5.42
 -7 6 2 89.68 4.8
 -7 6 -2 100.84 6.73
 7 6 2 100.63 4.26
 -7 -6 -2 99.17 5.18
 7 6 -2 95.18 6.5
 -7 6 2 96.17 3.62
 -7 -6 -2 93.37 5.13
 -7 6 -2 91.82 3.8
 -7 -6 2 93.61 4.44
 -8 -6 -2 235.8 8.76
 -8 -6 2 236.56 9.2
 8 6 -2 213.55 7.49
 -8 6 -2 229.07 7.25
 8 6 2 225.82 7.66
 -8 6 -2 219.46 10.55
 -8 6 2 221.99 8.45
 -8 6 2 214.4 7.06
 8 6 -2 218.81 10.12
 -8 -6 -2 182.2 8.76
 -8 -6 2 219.96 7.96
 -8 6 2 227.55 10.77
 -9 -6 2 101.77 6.36
 -9 6 2 95.65 6.26
 -9 -6 -2 93.45 6.8
 -9 6 2 100.6 10.38
 9 6 -2 98.22 8.64
 9 6 2 99.07 4.99
 9 6 -2 98.63 4.89
 -9 -6 2 88.32 7.45
 -9 6 -2 93.04 10.13
 -9 -6 -2 92.1 7.33
 -9 6 -2 93.11 4.46
 -9 -6 2 102.33 7.75
 -9 6 2 92.56 4.3
 -10 6 -2 0.58 3.69
 -10 -6 -2 3.37 6.98
 -10 -6 2 1.42 8.42
 -10 -6 -2 8.69 8.37
 10 6 -2 3.95 4.26
 -10 6 2 -2.86 6.54
 -10 -6 2 5.89 6.91
 -10 6 -2 0.58 6.14
 0 -7 2 321.55 9.62
 0 7 -2 323.92 9.85
 -1 -7 2 200.56 6.24
 1 7 2 202.67 5.98
 1 7 -2 197.76 5.97
 1 7 -2 186.23 6.39
 -1 7 -2 197.43 6.4
 2 7 -2 419.37 12.23
 2 -7 2 417.83 12.41
 -2 -7 2 416.4 12.56
 2 7 -2 433.82 12.75
 -2 7 -2 417.14 12.71
 -3 7 -2 620.11 18.7
 -3 -7 -2 622.24 18.19
 -3 -7 -2 640.29 18.23
 3 7 -2 625.89 18.1
 3 7 2 626.55 18.8
 -3 -7 2 648.59 18.61
 3 7 -2 624.57 18.67
 -4 7 -2 190.97 6.97
 4 7 2 196.17 7.18
 4 7 -2 192.98 6.7
 4 7 2 181.86 6.04
 -4 -7 -2 178.07 6.22
 -4 -7 -2 192.74 6.22
 -4 -7 2 201.38 6.7
 4 7 -2 193.65 6.3
 -5 -7 -2 175.83 6.53
 -5 -7 2 183.91 6.93
 5 7 -2 195.81 6.99
 5 7 2 188.58 7.53
 5 7 -2 186.45 6.44
 5 7 2 201.19 6.36
 -5 -7 -2 191.74 6.57
 -5 7 -2 201.12 7.55
 -6 -7 2 175.68 7
 6 7 2 191.94 8.01
 -6 7 -2 180.08 5.79
 6 7 2 181.81 6.29
 -6 7 2 174.78 6.35
 -6 -7 -2 170.42 6.56
 6 7 -2 168.97 6.28
 -6 7 2 181.49 7.55
 -6 -7 -2 194.13 6.74
 -6 7 -2 168.88 7.86
 6 7 -2 164.53 8.03
 7 7 2 126.81 5.37
 -7 -7 -2 127.72 5.92
 -7 7 -2 139.05 4.82
 -7 7 -2 126.02 7.87
 -7 7 2 135.04 7.84
 -7 7 2 128.43 5.69
 -7 -7 2 126.34 6.46
 7 7 -2 134.61 7.83
 -7 7 2 133.12 4.62
 -7 -7 -2 131.97 6.22
 7 7 -2 137.46 5.42
 8 7 -2 68.46 4.16
 -8 -7 2 70.6 6.23
 -8 -7 -2 74.21 5.45
 -8 7 2 70.29 5.28
 8 7 2 71.07 4.49
 -8 -7 2 69.92 6.22
 -8 7 2 66.69 8.25
 -8 -7 -2 76.69 5.87
 -8 7 -2 74.87 3.88
 -8 7 -2 72.34 8.49
 8 7 -2 77.27 7.94
 -8 7 2 75.18 3.49
 -9 7 2 251.53 14.28
 -9 -7 -2 250.33 10.27
 9 7 -2 272.99 9.16
 -9 7 -2 247.71 8.52
 -9 -7 2 257.16 11.11
 -9 -7 -2 265.81 11.39
 -9 -7 2 252.44 9.57
 -9 7 2 262.35 10.14
 -9 7 -2 269.33 14.27
 9 7 2 254.61 9.39
 -9 7 2 268.2 8.51
 9 7 -2 262.13 13.04
 -9 -7 2 277.16 11.81
 0 8 -2 63.66 3.12
 1 8 2 1600.4 46.08
 -1 8 -2 1628.37 46.33
 -1 -8 2 1589.15 46.14
 1 8 -2 1662.04 46.39
 1 8 -2 1602.32 45.24
 2 8 2 211.93 6.38
 2 8 -2 194.07 6.76
 2 8 -2 201.73 6.38
 -2 8 -2 204.1 6.84
 -2 -8 2 191.72 6.52
 3 8 -2 245.84 8.29
 -3 -8 2 253.71 8.17
 -3 8 -2 256.37 8.47
 3 8 2 249.63 8.53
 4 8 -2 1.68 2.56
 -4 -8 -2 2.25 1.95
 -4 8 2 3.46 2.8
 4 8 2 2.76 2.02
 -4 8 -2 6.24 3.4
 -4 -8 2 2.72 2.58
 -4 -8 -2 3.42 2.03
 4 8 -2 4.54 2.51
 4 8 2 4.16 3.57
 5 8 2 114.74 6.17
 -5 8 2 114.11 5.57
 5 8 -2 122.86 4.91
 5 8 2 118.86 4.67
 -5 -8 -2 107.51 4.65
 -5 -8 2 118.27 5.4
 -5 8 -2 120.31 6.02
 -5 -8 -2 118.76 4.71
 5 8 -2 115.78 5.37
 -6 8 2 122.38 6.66
 -6 8 -2 127.52 7.35
 6 8 2 137.88 7.35
 -6 -8 -2 139.31 5.66
 6 8 -2 109.64 7.36
 6 8 -2 121.51 5.2
 -6 -8 -2 130.3 5.36
 -6 -8 2 136.91 6.25
 6 8 2 124.4 5.31
 -7 8 2 182.66 6.98
 -7 -8 2 171.45 7.91
 7 8 2 180.19 9.67
 -7 8 2 177.09 9.09
 7 8 -2 167.44 9.66
 -7 -8 -2 197.1 7.74
 -7 -8 -2 189.63 7.23
 -7 8 -2 175.83 6.14
 -7 8 -2 173.12 9.47
 7 8 2 170.43 6.83
 7 8 -2 200.94 7.04
 -7 8 2 185.7 5.94
 -8 8 2 123.32 6.46
 8 8 -2 119.09 5.72
 -8 8 2 118.22 4.82
 -8 -8 -2 128.38 7.6
 -8 -8 -2 116.77 6.38
 -8 -8 2 119.01 7.68
 -8 8 2 130.2 9.83
 8 8 -2 126.69 9.93
 -8 -8 2 115.36 7.06
 -8 8 -2 134.15 10.52
 8 8 2 113.25 5.87
 -8 8 -2 107.58 4.91
 -9 -8 -2 31.04 5.92
 9 8 -2 25.97 4.66
 -9 -8 2 24.74 6.96
 -9 8 2 27.35 5.93
 -9 8 -2 26.37 3.75
 -9 8 2 23.8 3.43
 -9 -8 -2 21.98 8.05
 -9 -8 2 36.13 8.07
 0 9 -2 348.94 10.86
 1 9 -2 502.56 15.2
 -1 9 -2 491.73 15.11
 1 9 2 512.72 14.71
 2 9 -2 419.23 12.49
 2 9 2 415.69 12.6
 2 9 -2 434.97 13.1
 -2 9 -2 409.42 12.98
 -2 -9 2 428.8 12.64
 -3 -9 2 81.21 3.89
 3 9 2 81.09 4.66
 3 9 -2 75.59 4.04
 3 9 -2 73.18 3.72
 -3 9 -2 78.95 4.36
 4 9 -2 31.94 3.53
 4 9 -2 36.15 3.34
 4 9 2 32.47 2.7
 -4 -9 2 35.56 3.43
 -4 9 -2 31.72 4.13
 4 9 2 28.69 4.29
 -4 9 2 34.56 3.4
 -5 9 -2 7.41 4.8
 -5 -9 -2 6.38 2.72
 5 9 2 6.79 5.11
 5 9 -2 5.45 3.75
 5 9 2 5.34 3.04
 -5 9 2 4.53 4.04
 5 9 -2 3.88 3.3
 -5 -9 -2 5.27 2.75
 -5 -9 2 5.51 3.58
 -6 9 2 51.16 5.77
 6 9 2 57.54 4.24
 6 9 -2 45.88 6.67
 -6 -9 -2 63.8 4.22
 6 9 2 52.6 6.52
 -6 -9 -2 59.01 3.91
 -6 9 -2 58.32 6.43
 6 9 -2 58.96 4.38
 -6 -9 2 62.1 5.34
 -7 9 2 245.58 11.14
 -7 9 -2 245.26 11.9
 -7 9 2 250.17 7.83
 7 9 -2 260.54 12.53
 -7 9 -2 241.86 8.07
 7 9 2 249.8 9.15
 7 9 -2 252.34 9.04
 -7 -9 2 233.36 9.39
 -7 -9 -2 263.23 9.48
 -7 -9 2 266.07 10.46
 -7 9 2 258.87 8.91
 -7 -9 -2 230.59 8.82
 7 9 2 264.46 12.09
 -8 -9 2 109.09 7.08
 -8 -9 -2 112.23 6.23
 8 9 -2 105.9 11.2
 -8 -9 2 115.77 8.64
 -8 9 2 112.69 6.5
 -8 9 2 105.43 4.71
 -8 -9 -2 117.1 7.7
 8 9 2 102.69 6.22
 -8 9 -2 106.32 4.92
 -8 9 2 99.53 11.03
 8 9 -2 105 6.05
 0 10 -2 111.69 4.82
 1 10 -2 110.3 4.88
 -1 10 -2 103.56 4.74
 1 10 2 118.49 4.09
 -2 10 -2 59.74 3.92
 2 10 2 58.17 3.18
 2 10 -2 65.85 3.88
 2 10 -2 59.33 3.66
 3 10 -2 17.21 3.34
 -3 -10 2 14.34 2.83
 -3 10 -2 12.78 3.93
 3 10 2 16.26 4.16
 3 10 -2 20.44 3.21
 -3 -10 2 17.27 2.65
 -4 -10 2 4.73 2.96
 -4 10 2 5.99 3.44
 -4 -10 2 9.77 3.38
 4 10 2 6.58 2.91
 -4 10 -2 9.68 4.31
 4 10 -2 5.14 3.7
 4 10 2 2.04 4.8
 4 10 -2 8.91 3.55
 -5 -10 2 106.05 5.25
 5 10 2 109.6 5.24
 5 10 2 108.8 7.59
 -5 -10 -2 106.72 4.32
 -5 -10 -2 114.06 4.49
 -5 -10 2 113.62 5.72
 5 10 -2 112.06 5.6
 -5 10 2 108.2 5.93
 -5 10 -2 118.07 6.87
 5 10 -2 101.24 6.24
 6 10 -2 73.69 5.2
 -6 10 2 77.59 6.64
 6 10 -2 58.46 7.93
 -6 -10 2 76.32 5.89
 -6 10 -2 65.34 7.7
 -6 -10 -2 73.79 4.34
 6 10 2 70.8 5.35
 6 10 2 71.24 7.94
 -6 -10 2 67.59 5
 -6 -10 -2 79.1 4.8
 -7 10 2 4.36 7.72
 -7 -10 -2 10.6 4.94
 7 10 -2 16.25 5.07
 -7 10 -2 20.32 9.22
 7 10 2 9.11 9.03
 -7 -10 -2 10.71 4.38
 -7 10 -2 13.01 3.32
 -7 -10 2 23.84 6.92
 -7 10 2 14.83 4.11
 7 10 2 11.07 5.11
 -7 -10 2 11.46 5.15
 7 10 -2 8.14 9.79
 -8 -10 -2 67.25 7.33
 -8 -10 2 59.94 9.55
 0 11 -2 -2.15 3.41
 1 11 -2 187.15 7.28
 1 11 2 204.66 6.51
 -1 11 -2 193.33 7.3
 2 11 2 109.77 4.73
 -2 11 -2 107.33 5.34
 2 11 -2 117.56 5.56
 2 11 -2 114.18 5.19
 3 11 -2 8.09 3.83
 -3 11 -2 10.77 4.23
 3 11 2 12.94 4.81
 3 11 -2 11.71 3.96
 4 11 -2 80.82 5.46
 4 11 2 86.97 6.81
 -4 11 2 83.07 4.79
 -4 -11 2 76.5 4.69
 4 11 -2 91.54 5.85
 -4 -11 2 88.15 4.43
 -4 11 -2 92.89 6.41
 4 11 2 80.2 4.71
 5 11 -2 55.12 5.17
 5 11 2 58.24 5.03
 5 11 2 64.98 8.03
 -5 11 -2 60.32 7.11
 -5 11 2 58.78 5.46
 5 11 -2 51.89 6.16
 -5 -11 2 48.89 4.42
 -5 -11 2 55.16 5.27
 -6 -11 -2 24.51 3.32
 -6 -11 2 14.41 5.79
 -6 11 2 23.63 6.61
 -6 11 -2 31.13 8.18
 -6 -11 2 24.78 4.73
 6 11 2 31.11 9.11
 6 11 -2 30.22 5.64
 6 11 2 21.9 5.58
 6 11 -2 30.36 9.47
 -7 -11 2 180.79 10.13
 -7 -11 -2 182.32 8.36
 0 12 -2 58.68 4.73
 1 12 -2 359.47 11.81
 1 12 -2 384.79 12.61
 -1 12 -2 375.21 12.49
 1 12 2 395.24 11.72
 2 12 2 263.94 8.83
 2 12 -2 248.38 9.19
 -2 12 -2 257.19 9.56
 2 12 -2 273 9.78
 3 12 -2 438.75 14.35
 -3 12 -2 467.01 14.95
 3 12 -2 434.1 14.96
 3 12 2 457.74 15.46
 -4 12 -2 142.56 8.34
 4 12 -2 137.28 7.57
 4 12 2 142.76 6.78
 4 12 2 161.77 9.25
 4 12 -2 137.3 7.95
 -5 -12 2 117.64 5.46
 5 12 2 128.07 10.61
 -5 12 2 117.03 7.16
 -5 12 -2 121.8 9.19
 5 12 -2 119.92 7.4
 -5 -12 2 132.81 6.57
 -6 -12 2 75.35 7.43
 0 13 -2 6.36 5.2
 1 13 2 25.87 3.62
 1 13 -2 23.33 5.31
 -1 13 -2 29.1 5.34
 2 13 -2 9.89 5.61
 -2 13 -2 6.36 5.43
 2 13 -2 6.33 5.64
 2 13 2 13.47 4.26
 3 13 -2 146.61 8.28
 3 13 2 135.34 9.22
 -3 13 -2 126.56 7.78
 0 0 -3 0.05 0.55
 0 0 -3 0.21 0.73
 0 0 -3 0.36 0.58
 0 0 3 0.27 0.78
 0 0 3 -0.11 0.62
 1 0 3 1516.67 43.15
 -1 0 -3 1535.56 42.91
 1 0 3 1520.04 42.92
 1 0 -3 1435.78 42.61
 -1 0 3 1477.08 42
 -1 0 -3 1540.38 42.05
 1 0 3 1509.6 42.03
 -1 0 3 1500.73 42.87
 -2 0 3 1531.83 43.22
 -2 0 -3 1574.18 43.33
 -2 0 -3 1507.26 42.32
 2 0 -3 1429.25 43.07
 -2 0 3 1497.42 42.31
 2 0 3 1546.67 43.6
 2 0 3 1534.34 43.33
 -3 0 3 235.59 7.32
 3 0 -3 249.96 7.31
 3 0 3 245.87 7.63
 -3 0 -3 245.16 7.07
 3 0 3 245.08 7.08
 -3 0 3 241.84 7.05
 3 0 -3 232.05 6.95
 -3 0 -3 236.22 7.52
 -4 0 -3 4.07 1.17
 4 0 -3 1.86 1.67
 4 0 3 8.56 2.15
 -4 0 3 2.12 1.05
 4 0 3 2.13 1.13
 -4 0 -3 4.58 1.98
 4 0 -3 3.54 0.92
 -4 0 3 4.4 1.39
 -5 0 -3 102.23 3.45
 -5 0 3 91.8 3.66
 5 0 3 104.72 3.43
 5 0 -3 91 3.17
 -5 0 3 96.15 3.37
 -5 0 -3 96.03 4.31
 5 0 3 94.8 4.4
 5 0 -3 96.53 4.02
 -6 0 3 160.48 5.22
 6 0 -3 164.2 5.04
 -6 0 3 159.01 5.64
 -6 0 -3 161.79 6.32
 6 0 -3 160.21 5.93
 -6 0 -3 151.65 5.23
 6 0 3 172.25 5.27
 -7 0 -3 777.26 22.86
 7 0 -3 768.91 21.24
 -7 0 -3 735.82 21.48
 7 0 -3 725.74 22.44
 -7 0 3 795.36 22.23
 -7 0 -3 729.39 22.78
 -7 0 3 714.12 21.43
 -8 0 -3 1.52 2.41
 -8 0 -3 0.72 4.25
 8 0 3 1.91 2.14
 8 0 -3 -0.07 1.85
 -8 0 3 -1.81 2.89
 -8 0 3 1.68 2.32
 -8 0 -3 -2.63 4.57
 -9 0 -3 392.39 14.85
 -9 0 -3 439.99 12.89
 9 0 -3 416.12 12.24
 -9 0 -3 389.64 14.64
 9 0 3 418.31 12.51
 -9 0 3 435.87 13.57
 -9 0 3 433.27 12.84
 -10 0 -3 99.91 5.8
 10 0 -3 102.16 4.19
 -10 0 3 112.78 6.23
 10 0 3 112.21 4.68
 -10 0 3 108.17 5.42
 -10 0 -3 113.69 8.43
 -10 0 -3 94.16 8.75
 -11 0 3 36.26 6.38
 -11 0 3 40.72 5.18
 -11 0 -3 44.73 6.34
 11 0 -3 44.5 3.18
 -11 0 -3 35.75 9.92
 0 -1 -3 372.9 10.73
 0 1 -3 368.96 10.8
 0 1 3 364.25 10.47
 0 -1 3 373.26 10.82
 0 1 -3 376.47 10.51
 0 1 3 369.04 10.74
 0 -1 3 354.64 10.5
 1 1 -3 2203.7 62.79
 1 1 -3 2221.72 62.36
 1 -1 -3 2126.94 62.88
 -1 -1 3 2281.88 61.59
 1 1 3 2283.89 62.89
 -1 -1 -3 2111.87 62.08
 1 1 3 2228.76 62.21
 1 1 3 2231.02 62.4
 -1 1 -3 2195.62 62.82
 -1 1 3 2218.67 64.02
 -1 -1 3 2118.45 62.76
 -1 -1 -3 2295.39 64.28
 2 1 -3 132.22 4.16
 -2 -1 -3 131.72 4.23
 -2 -1 3 132.09 4.19
 -2 -1 -3 135.16 3.87
 2 -1 3 127.06 4.33
 2 -1 -3 130.03 4
 -2 1 -3 128.71 3.94
 -2 -1 3 125.02 3.96
 2 1 3 123.56 3.9
 -2 1 3 135.4 4.07
 -2 -1 -3 124.36 3.92
 2 1 -3 132.18 3.93
 3 1 -3 157.64 5.03
 3 1 3 162.79 5.33
 -3 1 -3 151.67 5.27
 -3 -1 3 163.34 4.85
 3 1 -3 159.75 4.76
 -3 -1 -3 156.06 5.22
 -3 1 -3 163.61 4.83
 3 -1 -3 153.99 5.12
 -4 1 -3 3199.54 95.8
 -4 -1 3 3533.09 97.81
 -4 1 3 3479.01 96.86
 4 -1 -3 3516.39 97.89
 -4 1 -3 3568.76 98.04
 4 1 -3 3251.6 97.93
 4 1 -3 3532.71 97.2
 -4 -1 -3 3516.66 97.97
 5 -1 -3 318.71 9.82
 -5 -1 -3 302.8 9.25
 -5 -1 3 306.85 9.29
 5 -1 3 313.39 9.22
 5 -1 3 316.02 10.23
 -5 -1 3 310.58 9.71
 5 1 -3 322.38 10.07
 -5 -1 -3 322.35 10.08
 -5 1 3 315.16 9.2
 -5 1 3 314.42 9.59
 -5 1 -3 322.03 10.14
 5 1 3 317.34 10.21
 -5 1 -3 304.89 9.27
 5 -1 -3 317.65 9.01
 -6 1 -3 8.33 3.22
 -6 1 3 11.42 2.03
 -6 -1 -3 12.81 3.02
 -6 -1 3 7.67 2.15
 -6 -1 3 8.07 1.82
 -6 1 3 6.15 1.55
 6 -1 3 9.35 1.6
 6 1 -3 11.54 2.63
 -6 -1 -3 7.33 1.77
 6 -1 -3 9.29 1.19
 6 1 -3 10.87 1.46
 -6 -1 -3 7.37 2.86
 6 1 3 9.76 1.75
 -6 1 -3 8.32 1.71
 -7 -1 -3 319.19 11.02
 -7 1 -3 313.42 9.82
 -7 -1 3 329.75 10.42
 7 -1 -3 319.06 9.41
 -7 1 -3 309.39 11.13
 -7 1 3 335.04 10.3
 -7 1 3 338.69 9.79
 -7 -1 -3 326.12 9.88
 7 1 3 315.4 9.79
 -7 -1 -3 322.15 11.16
 7 1 -3 319.9 10.8
 7 -1 3 339.66 9.7
 -7 -1 3 332.09 9.9
 7 1 -3 330.5 9.65
 -8 1 -3 86.37 6.09
 -8 -1 3 76.23 4.4
 -8 -1 -3 79.24 5.87
 8 1 3 82.53 3.64
 -8 1 -3 86.16 5.43
 8 1 -3 81.75 3.45
 -8 1 3 77.28 3.77
 8 -1 -3 83.52 3.05
 8 1 -3 90.77 5.1
 -8 1 3 82.31 4.24
 -8 -1 -3 78.66 5.87
 -8 1 -3 89.27 3.82
 8 -1 3 88.26 3.53
 -8 -1 -3 88.25 4.08
 -8 -1 3 76.5 3.89
 -9 1 3 180.4 6.11
 -9 1 3 171.34 6.74
 -9 -1 -3 160.37 8.52
 -9 1 -3 173.71 6.2
 9 1 -3 155.71 5.63
 9 -1 3 160.59 5.71
 -9 1 -3 164.89 9.01
 -9 -1 -3 174.67 8.58
 9 1 3 159.11 5.87
 -9 -1 3 160.87 6.16
 -9 -1 3 151.83 6.91
 -9 1 -3 161.88 8.1
 -9 -1 -3 173.26 6.6
 -10 -1 3 364.22 11.57
 -10 1 -3 361.96 11.52
 -10 1 3 372.39 11.36
 10 1 3 347.9 11.03
 -10 1 -3 349.05 13.93
 -10 -1 -3 349.19 14.03
 -10 1 -3 329.2 14.62
 -10 1 3 359.94 12.22
 -10 -1 -3 336.59 14.44
 10 -1 3 333.28 10.79
 10 1 -3 356.5 10.78
 -10 -1 -3 363.44 11.81
 -10 -1 3 376.28 12.59
 -11 1 3 34.53 6.04
 -11 -1 3 30.04 5.21
 -11 -1 3 33.57 6.62
 -11 1 -3 19.32 8.73
 -11 -1 -3 29.67 6.29
 -11 1 3 32.06 5.13
 -11 -1 -3 36.43 10.58
 11 1 -3 31.15 3.39
 0 -2 -3 2703.82 80.9
 0 2 -3 2752.64 77.99
 0 -2 3 2894.29 79.58
 0 -2 3 2857.55 79.22
 -1 2 -3 152.36 4.76
 1 2 -3 148.95 4.72
 1 2 -3 153.15 4.51
 1 -2 -3 145.33 4.44
 -1 2 3 145.89 4.5
 2 2 3 1595.23 44.62
 -2 -2 3 1615.15 44.61
 -2 2 -3 1602.32 44.67
 2 2 3 1595.33 44.91
 2 2 3 1489.33 43.63
 -2 2 3 1520.31 44.48
 2 -2 -3 1530.07 44.65
 2 2 -3 1555.83 43.63
 -2 -2 3 1576.87 43.65
 2 2 -3 1561.69 44.57
 -2 -2 -3 1544.28 44.55
 2 -2 3 1572.63 44.66
 3 2 3 541.73 16.46
 3 2 3 555.67 15.84
 3 2 -3 551.89 16.33
 -3 -2 3 577.6 15.93
 -3 2 3 561.66 15.74
 -3 -2 -3 532.03 15.76
 3 -2 3 572.58 16.55
 -3 -2 -3 562.02 16.38
 -3 -2 -3 563.55 16.49
 -3 2 -3 545.14 16.5
 -3 2 3 568.79 16.17
 -3 -2 3 573.23 16.4
 3 2 -3 566.27 15.89
 3 -2 -3 537.29 16.23
 -3 2 -3 577.29 15.86
 -3 -2 -3 561.8 15.82
 -4 -2 3 56.89 2.37
 -4 2 -3 59.43 2.31
 -4 -2 -3 54.86 2.86
 -4 -2 -3 54.86 2.96
 4 2 -3 55.36 2.51
 4 2 -3 52.91 2.21
 4 2 3 52.93 3.03
 4 -2 3 59.37 3.17
 -4 2 3 57.13 2.07
 -4 -2 3 52.62 2.61
 -4 -2 -3 60.78 2.2
 -4 2 -3 54.6 3.01
 4 2 3 58.5 2.26
 -4 2 3 58.93 2.36
 -5 2 3 80.52 3.07
 -5 2 3 70.65 2.62
 -5 -2 -3 68.82 3.76
 5 2 -3 66.14 3.71
 5 2 3 73.1 2.83
 -5 -2 -3 64.48 3.58
 -5 -2 3 74.24 3.26
 5 -2 3 67.24 3.94
 -5 2 -3 75.41 3.86
 -5 -2 -3 69.22 2.79
 -5 2 -3 79.32 2.81
 -5 -2 3 71.26 2.92
 5 2 -3 75.36 2.75
 5 2 3 72.6 3.86
 -6 2 -3 886.91 25.74
 -6 2 -3 919.68 27.06
 -6 -2 -3 921.36 26.87
 -6 2 3 898.53 25.64
 -6 -2 3 907.9 25.83
 6 2 -3 911.18 26.97
 -6 -2 -3 914.23 27.05
 7 2 -3 189.51 6.13
 -7 -2 3 193.97 6.4
 -7 -2 3 184.82 6.9
 -7 2 -3 191.38 6.23
 7 2 3 192.13 6.29
 -7 -2 -3 181.32 7.48
 -7 2 -3 202.35 7.96
 -7 2 3 191.27 6.13
 -7 -2 -3 183.29 7.76
 -7 -2 -3 189 6.35
 -7 2 3 208.59 6.66
 7 2 -3 193 7.4
 -8 2 3 138.58 5.53
 -8 -2 3 129.46 5.32
 -8 2 -3 142.81 5.13
 -8 -2 -3 131.73 7.15
 -8 -2 -3 138.69 6.87
 -8 -2 -3 151.33 5.44
 -8 -2 3 138.95 5.96
 8 2 -3 137.98 4.92
 -8 2 -3 139.37 7.53
 -8 2 3 146.76 5
 8 2 3 134.67 5.17
 8 2 -3 140.33 6.57
 -8 2 -3 140.75 6.64
 -9 -2 -3 15.01 5.65
 9 2 3 15.65 3.02
 -9 -2 3 16.54 4.18
 -9 -2 -3 19.01 6.36
 -9 2 -3 11.46 2.84
 9 2 -3 12.94 2.6
 -9 2 -3 11.29 5
 -9 2 -3 19.77 6.78
 -9 -2 3 16.24 3.5
 -9 2 3 15.2 3.51
 9 2 -3 15.82 4.86
 -9 -2 -3 13.82 3.64
 -9 2 3 12.22 2.78
 -10 2 -3 40.08 4.08
 -10 2 -3 33.78 8.6
 -10 -2 3 33.88 5.59
 -10 2 3 39.13 4.02
 -10 -2 3 40 4.75
 -10 -2 -3 43.96 7.62
 -10 -2 -3 36.79 5.01
 -10 2 3 36.1 4.65
 10 2 -3 38.34 3.45
 10 2 3 36.2 3.6
 -10 -2 -3 26.42 8.61
 -10 2 -3 31.08 6.56
 -11 -2 -3 3.93 6.23
 -11 -2 3 6.7 6.96
 -11 -2 -3 0.93 11.01
 -11 2 3 5.41 5.62
 -11 2 -3 1.98 8.64
 -11 2 3 5.66 4.47
 -11 2 -3 0.37 4.93
 -11 -2 3 9.71 5.94
 0 3 -3 467.22 13.17
 0 -3 3 467.52 13.54
 0 3 3 434.23 13.38
 0 3 -3 477.8 13.56
 1 3 3 4618.56 137.8
 -1 -3 -3 5101.83 140.08
 -1 -3 3 4826.53 138.39
 1 -3 3 5027.55 138.74
 -1 -3 -3 4745.1 138.4
 -1 3 3 4613.65 139.19
 1 3 -3 5052.7 139.54
 1 3 -3 4713.27 135.07
 2 -3 3 2072.71 58.77
 2 3 3 2067.14 58.69
 -2 3 3 2084.85 58.71
 -2 -3 -3 2018.4 58.64
 2 3 3 2049.3 57.59
 2 3 3 2082.79 58.32
 3 3 -3 774.01 21.94
 -3 3 3 734.9 21.81
 -3 -3 3 767.02 21.38
 -3 -3 -3 717.79 21.84
 3 3 3 760.64 21.26
 3 3 3 748.78 21.98
 -3 3 -3 761.21 22.07
 3 -3 3 753.13 22.07
 -3 -3 3 783.31 21.97
 -3 -3 -3 757.06 22
 3 3 -3 749.55 21.35
 4 -3 3 74.9 3.6
 -4 -3 3 70.24 2.74
 -4 3 -3 67.64 2.57
 -4 3 3 69.14 2.28
 4 3 3 63.98 3.41
 4 3 3 67.63 2.56
 -4 -3 -3 71.64 2.42
 -4 -3 -3 64.49 3.32
 -4 3 -3 61.06 3.39
 4 3 -3 64.12 2.92
 -4 -3 -3 71.49 2.47
 4 3 -3 73.93 2.71
 -4 3 3 67.2 3.02
 -5 -3 -3 2032.93 57.01
 -5 -3 -3 2079.41 58.74
 -5 3 -3 2131.04 57.06
 -5 3 3 1997.8 58.42
 5 -3 3 2065.37 58.76
 -5 3 3 2063.87 56.93
 -5 3 -3 2030.04 58.72
 -5 -3 -3 2026.46 58.5
 -5 -3 3 2090.3 58.49
 5 3 -3 2026.59 57.07
 5 3 3 1947.34 57.06
 -5 -3 3 2042.97 57.15
 -6 3 3 89.98 4.36
 -6 -3 -3 100.77 3.62
 6 3 3 94.85 3.62
 -6 -3 3 93.32 4.19
 -6 3 -3 88.76 4.98
 -6 -3 -3 90.22 4.56
 6 3 -3 96.58 3.52
 -6 -3 -3 93.11 4.96
 -6 -3 3 102.44 3.81
 -6 3 -3 88.83 3.49
 6 3 -3 92.05 4.78
 -7 3 -3 141.48 6.87
 -7 -3 3 134.55 5.18
 7 3 -3 135.09 6.33
 -7 3 -3 144.54 4.93
 7 3 3 144.35 5.04
 -7 3 3 132.48 5.86
 -7 3 3 147.41 4.74
 -7 -3 -3 142.17 5.12
 -7 -3 -3 128.76 6.74
 -7 -3 3 143.43 5.73
 -7 -3 -3 140.82 6.15
 7 3 -3 142.46 4.86
 8 3 -3 382.64 11.75
 -8 -3 -3 411.83 13.31
 8 3 -3 387.12 13.39
 -8 -3 3 402.57 12.13
 -8 3 3 393.87 11.69
 -8 3 -3 397.15 13.95
 -8 -3 -3 390.85 13.99
 -8 3 -3 405.1 11.86
 -8 3 3 342.91 12.55
 -8 -3 3 403.34 12.89
 8 3 3 390.76 11.91
 -8 -3 -3 400.85 12.02
 -9 3 -3 20.26 3.05
 9 3 -3 23.21 2.89
 -9 3 3 25.66 3.64
 -9 -3 -3 24.84 7.06
 -9 -3 -3 18.07 5.68
 -9 -3 -3 24.51 3.99
 9 3 3 23.65 3.1
 -9 3 -3 29.46 7.27
 9 3 -3 21.59 5.45
 -9 3 -3 24.99 4.91
 -9 -3 3 21.13 4.46
 -9 3 3 23.16 2.94
 -9 -3 3 29.67 3.94
 -10 -3 -3 6.88 7.19
 10 3 3 10.37 3.68
 -10 3 3 12.15 3.3
 -10 -3 3 15.46 5.84
 -10 3 -3 14.33 3.6
 -10 3 3 14.77 4.17
 -10 3 -3 13.75 9.33
 -10 -3 -3 10.04 4.9
 -10 3 -3 17.26 6.2
 10 3 -3 11.54 3.18
 -10 -3 -3 19.56 8.71
 -10 -3 3 17.88 4.86
 0 4 -3 1646.8 46.58
 0 -4 3 1661.85 47.56
 0 4 -3 1694.43 47.6
 1 4 -3 50.76 2.25
 -1 -4 3 47.57 2.23
 -1 4 -3 47.6 2.3
 1 4 -3 47.31 2.01
 1 -4 3 48.28 2.23
 2 4 3 171.02 5.54
 2 -4 3 175.22 5.73
 -2 -4 -3 191.67 5.32
 -2 -4 -3 174.35 5.34
 -2 4 3 165.55 5.28
 -2 -4 3 176.76 5.3
 -2 4 -3 180.47 5.75
 2 4 -3 174.18 5.65
 -2 -4 3 166.64 5.65
 2 4 -3 170.55 5.38
 3 4 3 2131.84 60.68
 3 4 -3 2090.53 59.39
 -3 4 -3 2159.39 60.8
 -3 -4 -3 2099.53 60.7
 3 4 3 2167.69 60.86
 -3 -4 3 2194.54 59.41
 -3 4 3 2024.73 60.54
 3 -4 3 2172.75 60.8
 3 4 -3 2110.58 60.67
 -3 -4 3 2157.02 60.71
 -3 -4 -3 2114.39 60.55
 -4 -4 -3 285.64 9.29
 -4 -4 3 305.74 9.17
 -4 -4 -3 286.89 9.06
 4 4 3 291.58 8.59
 -4 -4 3 292.58 8.72
 -4 4 -3 288.07 8.56
 4 4 -3 294.58 9.11
 -4 4 3 290.42 8.94
 4 4 -3 287.35 8.68
 -4 4 -3 279.65 9.34
 4 4 3 289.77 9.29
 4 -4 3 297.16 9.42
 5 4 3 9.19 1.65
 -5 4 3 8.9 1.18
 -5 -4 3 1.18 1.8
 -5 4 -3 9.69 1.59
 -5 -4 3 7.96 2.23
 -5 4 3 9.76 2.22
 -5 -4 -3 9.26 3.04
 5 4 -3 12.15 2.14
 -5 -4 -3 11.15 2.37
 5 -4 3 6.5 3.03
 5 4 -3 10.69 1.75
 -5 4 -3 11.04 3.02
 6 4 3 135.08 4.73
 -6 -4 3 130.08 5.36
 -6 -4 -3 132.79 6.02
 -6 4 -3 128.68 4.56
 -6 4 3 131.75 5.3
 -6 -4 -3 118.46 5.41
 -6 4 -3 134.03 6.12
 6 4 -3 122.22 5.95
 -6 -4 -3 135.22 4.45
 -6 4 3 133.54 4.27
 -6 -4 -3 134.25 4.42
 -6 -4 3 134.74 4.85
 6 4 -3 132.39 4.63
 -7 -4 3 89.65 4.19
 -7 4 -3 88.03 5.98
 -7 4 3 97.2 4.92
 -7 -4 3 92.63 4.79
 -7 -4 -3 101.41 5.98
 7 4 -3 94.55 5.66
 -7 -4 -3 92.77 3.92
 -7 4 -3 96.93 3.75
 -7 -4 -3 88.7 5.11
 -7 4 3 90.28 3.54
 7 4 -3 98.61 3.88
 7 4 3 95.39 3.97
 -8 4 3 42.05 2.73
 -8 4 -3 43.36 3.02
 8 4 -3 49.18 5.34
 8 4 3 43.47 3.1
 -8 -4 3 45.28 3.69
 8 4 -3 49.94 3
 -8 -4 -3 39.23 5.58
 -8 4 3 44.5 4.48
 -8 4 -3 44.78 6.29
 -8 -4 -3 38.86 4.92
 -8 -4 -3 43.05 3.46
 -8 -4 3 33.91 4.33
 -9 4 -3 33.73 7.73
 -9 -4 3 33.64 4.23
 -9 4 -3 32.54 3.27
 9 4 3 36.77 3.51
 -9 -4 -3 34.11 5.76
 9 4 -3 40.12 6.16
 -9 -4 -3 28.92 4.17
 -9 -4 3 4.28 4.9
 -9 4 3 39.29 3.08
 -9 -4 -3 33.4 5.74
 9 4 -3 39.21 3.34
 -9 4 3 24.75 4.91
 10 4 -3 74.62 8.06
 -10 4 3 67.23 11.92
 -10 -4 -3 62.37 7.63
 -10 -4 3 24.53 6.79
 -10 4 -3 56.57 10.52
 -10 -4 -3 66.38 6.16
 -10 4 3 71.26 5.12
 -10 -4 -3 73.68 7.61
 10 4 3 70.58 4.63
 -10 4 3 68.74 4.27
 10 4 -3 69.63 4.22
 -10 4 -3 67.2 4.37
 0 5 -3 -0.07 1.21
 0 5 -3 -1.55 1.47
 0 -5 3 0.07 1.45
 1 -5 3 863.09 25.85
 -1 5 -3 880.36 25.92
 1 5 3 898.63 25.79
 1 5 -3 900.75 25.28
 1 5 3 959.97 25.76
 -1 -5 3 906.36 25.89
 1 5 -3 864.17 25.9
 2 5 -3 231.1 6.72
 -2 5 -3 227.26 7.1
 -2 -5 3 223.5 6.99
 -2 -5 -3 211.71 6.53
 -2 -5 -3 235.43 6.54
 2 5 3 216.91 6.9
 2 5 3 207.62 6.81
 2 5 -3 206.51 6.96
 2 -5 3 215.75 7.01
 -3 5 -3 768.53 22.75
 3 -5 3 773.76 22.7
 -3 -5 3 804.67 22.69
 -3 -5 3 764.87 21.89
 3 5 3 790.36 22.61
 3 5 -3 803.91 22.69
 3 5 3 790.63 21.84
 -3 -5 -3 761.58 22.35
 -3 -5 -3 766.17 22.32
 -3 5 3 755.83 22.32
 3 5 -3 749.23 22.04
 -4 -5 3 125.56 4.69
 -4 -5 3 113.22 4.1
 -4 -5 -3 114.39 4.44
 4 5 -3 118.62 4.25
 -4 -5 -3 118.81 4.25
 4 -5 3 122.89 4.98
 4 5 -3 119.03 4.57
 4 5 3 127.74 4.08
 -4 5 3 123.53 4.3
 -4 5 -3 123.86 5.04
 -5 5 3 88.13 3.92
 5 5 3 98.83 3.62
 -5 5 -3 90.64 4.79
 5 5 -3 97.23 3.71
 -5 -5 -3 85.54 4.07
 -5 -5 -3 95.95 3.95
 -5 -5 3 97.71 3.72
 -5 -5 3 90.21 4.2
 -5 5 -3 96.25 3.47
 5 5 -3 90.94 4.08
 -6 -5 -3 108.82 4.82
 6 5 3 113.27 4.16
 6 5 -3 98.15 5.56
 -6 5 -3 109.4 5.84
 -6 5 -3 107.53 3.93
 -6 5 3 104.72 3.61
 6 5 -3 106.1 4.15
 -6 5 3 98.41 4.54
 -6 -5 -3 108.28 4.68
 -6 -5 3 112.53 4.45
 -6 -5 3 108.22 4.96
 -7 -5 3 56.39 3.74
 -7 5 -3 51.97 2.93
 -7 5 3 44.58 3.9
 7 5 3 50.35 3.35
 -7 5 3 46.39 2.48
 -7 5 -3 46.96 5.51
 -7 -5 -3 42.43 4.12
 -7 -5 3 49.04 4.25
 7 5 -3 52.98 3.01
 7 5 -3 42.89 5.04
 -7 -5 -3 46.87 4.04
 -8 -5 -3 60.44 5.09
 8 5 3 54.19 3.58
 -8 5 3 52.85 2.95
 -8 -5 3 51.9 4.23
 -8 5 -3 41.76 6.86
 -8 -5 -3 49.12 3.52
 -8 5 3 54.44 4.73
 -8 -5 -3 53.1 3.25
 -8 5 -3 48.24 3.15
 8 5 -3 57.15 3.39
 -8 -5 -3 53.28 5.02
 -8 -5 3 43.01 5.01
 8 5 -3 46.25 6.13
 -9 -5 3 109.07 7.33
 9 5 -3 113.4 4.95
 9 5 -3 106.04 8.11
 -9 5 3 109.32 6.63
 -9 5 3 114.52 4.63
 -9 -5 -3 109.46 5.49
 -9 5 -3 117.93 9.74
 -9 -5 -3 107.71 7.38
 -9 -5 -3 119.56 7.08
 -9 -5 3 95.84 6.13
 -9 5 -3 114.23 4.87
 9 5 3 112.1 5.09
 -10 -5 -3 145.64 7.57
 -10 5 -3 165.78 8.72
 -10 -5 3 159.81 8.47
 -10 5 3 153.42 6.09
 10 5 -3 137.09 10.51
 -10 5 3 121.53 8.03
 -10 -5 -3 162.93 10.14
 -10 -5 3 180.86 9.86
 -10 -5 -3 145.82 9
 -10 5 -3 163.3 6.4
 10 5 3 169.12 6.75
 10 5 -3 162.86 6.33
 0 -6 3 1013.33 28.76
 0 6 -3 981.39 28.82
 -1 -6 3 25.65 2.04
 -1 6 -3 24.48 2.13
 1 -6 3 25.15 2.04
 1 6 -3 24.66 2.08
 1 6 3 25.23 1.58
 1 6 3 25.83 1.71
 1 6 -3 28.05 1.86
 2 6 3 361.01 10.96
 -2 -6 3 357.22 11.05
 2 -6 3 370.82 11.04
 2 6 3 357.12 10.86
 2 6 -3 353.47 10.65
 -2 6 -3 367.54 11.16
 2 6 -3 373.31 11.12
 3 6 -3 1937.62 58.37
 3 6 3 2000.98 58.27
 3 6 3 2093.9 58.49
 -3 -6 -3 2066.92 58.12
 3 6 -3 2077.24 57.16
 3 -6 3 2060.25 58.39
 -3 -6 3 2043.15 58.39
 -3 6 -3 2120.92 58.52
 -3 -6 -3 1984.5 58.05
 -4 -6 -3 752.45 21.85
 4 -6 3 753.35 22.25
 4 6 3 794.83 21.39
 -4 -6 3 744.35 22.23
 -4 6 -3 757.55 22.4
 -4 -6 -3 745.69 21.84
 4 6 3 757.34 22.46
 4 6 -3 742.55 21.55
 -4 -6 3 766.98 21.3
 4 6 -3 703.06 22.16
 -5 6 -3 124.23 5.73
 5 6 3 134.2 4.52
 -5 -6 -3 126.74 4.91
 -5 -6 3 127.56 5.24
 -5 -6 3 122.56 4.42
 -5 -6 -3 123.02 4.78
 5 6 -3 118.17 4.57
 -5 6 3 122.53 4.75
 5 6 -3 118.46 5.07
 -6 6 3 46.65 2.21
 6 6 -3 48.01 4.51
 6 6 3 43.71 2.99
 -6 -6 3 47.49 3.86
 6 6 -3 43.39 3.02
 -6 -6 3 41.39 3.06
 -6 -6 -3 43.88 3.49
 -6 6 -3 47.73 2.61
 -6 6 -3 41.25 5.07
 -6 6 3 45.65 3.41
 -6 -6 -3 39.35 3.47
 7 6 -3 51.65 5.85
 -7 -6 -3 66.75 4.58
 7 6 3 51.76 3.46
 -7 6 3 48.47 4
 -7 6 -3 61.15 6.46
 -7 6 -3 54.07 3.06
 -7 6 3 53.11 2.68
 -7 -6 3 65.69 4.81
 7 6 -3 50.4 3.37
 -7 -6 3 53.41 3.93
 -7 -6 -3 48.92 4.24
 -8 6 -3 83.25 3.96
 8 6 -3 82.57 4.16
 -8 -6 3 85.4 5.32
 -8 -6 -3 73.91 5.87
 -8 -6 -3 76.73 5.43
 -8 6 -3 74.55 7.99
 8 6 3 80.72 4.64
 -8 -6 3 79.23 6.12
 8 6 -3 78.76 7.25
 -8 6 3 80.39 5.42
 -8 6 3 86.48 3.6
 -9 -6 -3 72.47 6.18
 -9 6 3 70.68 3.78
 -9 6 3 67.39 6.04
 -9 6 3 60.39 10.51
 9 6 3 69.44 4.59
 -9 -6 3 73.17 6.17
 -9 -6 3 63.92 7.39
 9 6 -3 60.56 8.26
 9 6 -3 65.31 4.3
 -9 -6 -3 62.4 7.31
 -9 6 -3 70.55 4.02
 -9 6 -3 55.52 9.99
 -10 6 3 143.62 8.82
 -10 -6 3 160.15 9.48
 -10 -6 -3 166.09 11.4
 -10 -6 3 182.37 11.29
 -10 6 -3 154.54 9.33
 0 -7 3 37.14 2.36
 0 7 -3 34.29 2.48
 1 7 3 1121.14 32.44
 1 7 -3 1155.97 31.94
 -1 -7 3 1100.85 32.61
 1 7 3 1140.85 32.57
 -1 7 -3 1125.64 32.77
 1 7 -3 1105.61 32.76
 1 -7 3 1183.47 32.64
 -2 7 -3 1468.24 42.22
 2 -7 3 1449.52 42.03
 -2 -7 3 1418.64 42.06
 2 7 3 1498.63 42.11
 2 7 -3 1496.45 41.22
 -3 7 -3 648.64 19.03
 3 7 -3 620.54 18.3
 3 7 3 644.86 18.94
 3 -7 3 639.49 18.76
 -3 -7 3 609.57 18.81
 3 7 -3 641.14 18.95
 4 7 3 87.21 3.29
 4 7 3 79.78 4.37
 -4 7 -3 80.38 4.51
 -4 -7 -3 81.22 3.3
 -4 -7 -3 76.09 3.34
 -4 -7 3 75.28 4.06
 4 7 -3 75.16 3.59
 4 7 -3 82.57 3.99
 -5 -7 3 551.44 16.69
 5 7 3 516.68 15.75
 5 7 -3 550.99 16.66
 5 7 -3 548.32 15.97
 5 7 3 552.27 17.13
 -5 -7 -3 522.96 16.11
 -5 -7 -3 517.58 16.07
 -5 7 -3 557.86 17.08
 6 7 3 119.03 4.68
 -6 7 -3 113.68 6.53
 6 7 -3 119.77 5.74
 -6 7 -3 110.42 4.21
 6 7 -3 111.42 4.72
 -6 -7 -3 119.8 5.04
 -6 7 3 106.35 4.88
 -6 -7 -3 105.64 4.99
 -6 -7 3 98.43 5.53
 -7 -7 3 136.51 6.78
 7 7 -3 144.96 8.35
 -7 -7 3 142.77 5.49
 7 7 -3 137.29 5.59
 -7 7 3 138.52 4.8
 -7 -7 -3 137.68 6.45
 -7 -7 -3 137.97 6.03
 -7 7 3 139.79 6.01
 7 7 3 132.2 5.62
 -7 7 -3 139.94 8.42
 -7 7 -3 132.4 5.03
 -8 7 3 186.39 7.58
 -8 -7 -3 208.39 8.63
 -8 7 -3 191.6 6.55
 -8 7 3 175.61 6.08
 -8 -7 3 172.16 7.23
 -8 -7 3 173.97 8.7
 8 7 3 162.38 6.93
 -8 7 -3 184.04 10.89
 -8 -7 -3 187.65 7.68
 8 7 -3 181.92 6.81
 8 7 -3 185.46 10.3
 -9 7 -3 38.93 3.6
 9 7 3 39.21 4.58
 -9 -7 3 32.94 7.55
 -9 7 3 30.19 5.8
 -9 -7 -3 38.67 5.79
 -9 -7 -3 36.46 7.59
 9 7 -3 36.04 4.32
 -9 7 3 31.1 3.36
 -9 -7 3 44.25 5.89
 9 7 -3 35.35 9.02
 0 -8 3 72.85 3.21
 0 8 -3 73.82 3.61
 1 8 3 115.02 4.12
 -1 -8 3 117.04 4.46
 1 -8 3 125.56 4.39
 1 8 -3 129.52 4.32
 -1 8 -3 117.53 4.79
 1 8 3 112.81 4.13
 1 8 -3 117.47 4.71
 2 8 -3 56.44 2.97
 2 8 -3 61.82 3.31
 -2 -8 3 58.6 3.22
 -2 8 -3 53.46 3.42
 2 -8 3 57.9 3.05
 2 8 3 53.94 3.15
 3 -8 3 246.55 8.21
 -3 8 -3 247.49 8.68
 -3 -8 3 277.73 8.54
 3 8 -3 248.28 8.1
 3 8 3 246.81 8.61
 3 8 -3 258.58 8.61
 4 8 -3 97.64 4.73
 -4 -8 -3 95.7 3.63
 -4 -8 -3 98.73 3.67
 4 8 -3 100.83 4.37
 4 8 3 94.42 3.8
 -4 -8 3 95.27 4.69
 -4 8 -3 96.23 5.28
 4 8 3 101.48 5.12
 -5 8 3 82.24 3.82
 -5 -8 -3 90.92 4.03
 -5 -8 -3 85.23 3.98
 5 8 3 91.8 5.61
 5 8 3 92.47 4.11
 5 8 -3 92.94 5.02
 -5 8 -3 88.83 5.74
 -5 -8 3 88.27 5.09
 5 8 -3 90.88 4.49
 -6 -8 3 74.2 5.23
 -6 8 -3 71.75 6.49
 -6 -8 -3 63.07 4.17
 6 8 3 71.73 4.18
 6 8 -3 77.61 5.16
 -6 -8 -3 64.48 4.34
 -6 8 3 67.91 4.09
 6 8 -3 68.52 4.14
 7 8 -3 13.6 7.06
 -7 8 3 12.66 3.85
 7 8 -3 11 3.55
 7 8 3 13.2 3.7
 -7 -8 -3 12.72 4.42
 -7 8 -3 11.43 2.77
 -7 -8 3 8.1 5.25
 -7 -8 -3 9.53 4.12
 -7 8 -3 14.24 7.13
 -7 8 3 10.12 2.29
 -8 8 3 20.53 4.57
 -8 8 -3 23.38 3.32
 -8 8 3 24.98 9.24
 -8 -8 3 23.59 6.54
 -8 -8 -3 24.8 4.8
 -8 8 -3 25.97 9.6
 8 8 3 20.25 4.31
 8 8 -3 28.06 8.81
 -8 -8 -3 29.34 5.94
 8 8 -3 20.96 4.05
 -8 8 3 21.07 2.74
 -9 -8 -3 49.24 8.32
 -9 -8 3 52.89 8.89
 0 9 -3 0.09 2.52
 0 -9 3 0.09 2.1
 1 9 -3 421.6 13.03
 1 9 -3 411.71 12.39
 -1 9 -3 392.62 12.91
 1 9 3 450.9 12.31
 -1 -9 3 409.37 12.57
 2 9 3 588.66 17.53
 -2 9 -3 610.37 17.79
 2 9 -3 575.26 17.07
 -2 -9 3 581.22 17.41
 2 9 -3 568.55 17.73
 -3 9 -3 49.03 4.24
 3 9 -3 45.83 3.75
 3 9 -3 46.31 3.28
 -3 -9 3 49.77 3.64
 3 9 3 53.36 4.09
 4 9 -3 16.77 3.29
 4 9 -3 16.33 3.56
 -4 -9 3 16.6 3.6
 4 9 3 22.41 4.15
 4 9 3 17.98 2.45
 -4 9 -3 16.83 4.3
 5 9 -3 187.78 7.9
 -5 -9 3 200.1 7.86
 -5 9 -3 204.96 8.6
 -5 -9 -3 192.1 6.47
 -5 -9 -3 199.92 6.67
 5 9 3 184.78 8.63
 5 9 3 192.07 6.94
 5 9 -3 203.93 7.25
 6 9 -3 33.26 4.05
 6 9 -3 31 5.18
 -6 -9 -3 33.53 3.67
 -6 9 3 29.12 3.46
 6 9 3 35.29 4.13
 -6 9 3 33.67 5.99
 -6 -9 3 33.25 5.27
 -6 -9 -3 34.81 3.6
 -6 9 -3 25.26 6.6
 6 9 3 36.75 6.77
 -7 9 3 38.73 7.52
 -7 -9 -3 35.24 4.28
 -7 -9 3 31.12 6.53
 7 9 3 34.88 4.5
 7 9 -3 33.82 4.55
 -7 9 -3 40.95 9.02
 -7 -9 -3 28.38 4.87
 -7 9 3 36.87 4.63
 7 9 -3 24.92 8.57
 -7 9 -3 33.95 3.34
 -8 9 3 189.47 6.78
 -8 9 3 183.73 8.23
 -8 -9 3 215.54 10.94
 -8 9 -3 179.37 6.97
 -8 -9 -3 205.28 8.37
 8 9 -3 193.74 8.03
 -8 -9 -3 209.97 9.51
 -8 -9 3 178.46 8.98
 8 9 3 199.26 8.27
 0 10 -3 1477.73 42.83
 1 10 3 68.18 2.87
 -1 10 -3 59.19 4.07
 -1 -10 3 67.68 3.37
 1 10 -3 62.12 4.22
 1 10 -3 66.97 3.67
 2 10 -3 2.06 3.25
 -2 -10 3 -0.73 2.68
 2 10 3 4.3 3.2
 2 10 -3 2.73 2.94
 -2 10 -3 2.03 3.49
 -3 10 -3 27.02 4.33
 3 10 3 27.98 4.4
 -3 -10 3 23.04 3.39
 3 10 -3 24.49 3.95
 3 10 -3 33.28 3.58
 4 10 3 46.14 3.21
 4 10 3 44.49 5.15
 -4 -10 3 40.78 4.32
 4 10 -3 43.75 4.74
 -4 10 -3 43.79 5.36
 4 10 -3 42.44 4.19
 -5 -10 3 50.25 5.19
 5 10 -3 40.19 5.28
 5 10 -3 44.2 4.61
 5 10 3 51.95 4.33
 -5 10 -3 46.12 6.3
 5 10 3 43.28 6.4
 -5 10 3 47.12 4.98
 6 10 3 396.81 15.68
 6 10 -3 383.39 14.29
 -6 -10 3 393.79 14.03
 6 10 -3 415.47 13.07
 -6 -10 -3 413.25 12.61
 6 10 3 397.84 13.01
 -6 10 3 411.67 13.94
 -6 -10 -3 400.85 12.24
 -6 10 -3 391.18 15.14
 -6 10 3 385.49 12.48
 -7 10 3 152.93 6.9
 7 10 -3 143.16 12.2
 -7 -10 -3 149.86 7.11
 -7 10 3 145.23 9.88
 -7 10 -3 147.99 5.84
 -7 -10 3 141.79 7.38
 -7 -10 -3 143.94 6.32
 7 10 3 149.6 7.42
 7 10 -3 141.87 7.16
 -7 -10 3 161.59 9.56
 0 11 -3 3.21 3.39
 0 11 -3 3.25 3.88
 1 11 3 172.69 5.64
 -1 11 -3 179.62 7.01
 1 11 -3 149.84 6.9
 1 11 -3 161.47 6.34
 2 11 -3 96.67 5.63
 -2 -11 3 103.4 4.5
 -2 11 -3 105.83 5.79
 2 11 3 109.04 5.43
 2 11 -3 99.95 5.23
 3 11 3 29.39 5.15
 -3 11 -3 25.85 4.88
 -3 -11 3 30.27 3.83
 3 11 -3 25.18 4.26
 3 11 -3 19.38 4.5
 4 11 3 373.5 11.58
 4 11 -3 373.33 13.14
 4 11 3 375.98 13.49
 -4 -11 3 390.55 12.34
 4 11 -3 351.44 12.34
 -4 11 -3 364.12 13.39
 5 11 3 93.46 8.15
 -5 -11 3 98.27 6.52
 5 11 3 94.12 5.7
 5 11 -3 101.18 7.36
 -5 11 -3 98.17 8.34
 5 11 -3 97.76 6.12
 -5 11 3 91.38 5.98
 -6 11 3 10.31 3.68
 -6 -11 3 8.89 6.61
 6 11 -3 11.66 5.59
 6 11 3 9.57 5.73
 -6 -11 3 12.99 4.66
 -6 11 -3 13.43 9
 -6 11 3 10.66 6.84
 -7 -11 3 90.05 9.4
 -7 -11 -3 106.34 6.39
 0 12 -3 22.17 4.49
 0 12 -3 17.55 4.66
 1 12 3 109.49 4.5
 1 12 -3 93.72 6.15
 -1 12 -3 103.43 6.21
 1 12 -3 100.13 5.53
 2 12 3 4.23 4.77
 -2 12 -3 5.21 4.93
 2 12 -3 4.34 4.99
 2 12 -3 8.22 4.42
 3 12 -3 16.57 5.4
 3 12 -3 16.44 5.11
 -3 12 -3 11.56 5.73
 3 12 3 14.02 5.96
 4 12 -3 20.89 5.97
 4 12 -3 21.35 6.34
 -4 12 -3 23.37 6.89
 -4 -12 3 20.84 3.77
 4 12 3 19.74 4.59
 -4 -12 3 22.51 4.55
 4 12 3 23.49 7.3
 -5 -12 3 63.15 6.43
 -5 -12 3 63.71 5.09
 -5 12 3 66.53 6.23
 -6 -12 3 79.87 8.26
 0 13 -3 -1.13 5.76
 0 13 -3 3.69 5.56
 1 13 -3 114.27 7.18
 1 13 -3 119.86 7.6
 -1 13 -3 114.49 7.32
 1 13 3 103.73 6.02
 2 13 -3 31.78 6.51
 2 13 -3 34.05 6.19
 -2 13 -3 25.26 6.46
 2 13 3 35.46 5.85
 3 13 3 57.09 7.86
 -3 13 -3 46.73 7.47
 0 0 -4 4122.44 115.28
 1 0 4 1222.09 34.63
 1 0 4 1256.84 35.48
 2 0 4 221.82 6.98
 2 0 4 223.53 6.57
 -2 0 4 220.44 6.54
 2 0 -4 227.77 6.78
 -2 0 -4 217.91 6.52
 2 0 -4 225.27 6.44
 -2 0 -4 222.59 6.61
 -2 0 4 226.67 6.85
 3 0 4 249.02 7.42
 3 0 4 259.97 8.03
 3 0 -4 254.26 7.64
 -3 0 -4 259.39 7.41
 -3 0 4 239.87 7.7
 -3 0 -4 247.38 7.9
 3 0 -4 245.45 7.26
 -3 0 -4 257.34 7.53
 -3 0 4 255.3 7.4
 -4 0 -4 198.17 6.97
 4 0 4 212.4 7.1
 -4 0 4 217.67 6.36
 4 0 4 218.46 6.4
 -4 0 -4 209.44 6.35
 -4 0 4 214.03 6.69
 4 0 -4 214.2 6.2
 4 0 -4 198.66 6.88
 -5 0 4 133.29 4.29
 5 0 4 123.9 5.35
 -5 0 -4 124.34 4.25
 5 0 -4 125.09 4.01
 5 0 -4 136.67 5.01
 5 0 4 127.37 4.27
 -5 0 4 129.18 4.63
 -5 0 -4 121.05 5.12
 6 0 -4 230.72 8.05
 -6 0 4 233.78 7.76
 -6 0 -4 242.95 7.36
 6 0 4 233.64 8.65
 -6 0 4 239.51 7.35
 6 0 -4 233.68 7.05
 -6 0 -4 242.82 8.36
 -7 0 4 60.6 3.43
 -7 0 -4 56.58 4.57
 -7 0 4 53.74 3.02
 7 0 -4 55.42 2.53
 -7 0 -4 50.96 2.96
 -7 0 -4 56.56 4.54
 7 0 4 62.68 2.88
 7 0 -4 53.18 3.82
 8 0 -4 229.34 6.88
 -8 0 4 230.67 7.96
 8 0 -4 231.06 8.41
 -8 0 -4 219.09 9.1
 -8 0 -4 222.3 9.11
 -8 0 4 231.25 7.39
 -8 0 -4 223.59 7.48
 8 0 4 197.21 7.11
 -9 0 4 184.77 6.82
 -9 0 -4 194.24 9.19
 9 0 4 192.25 6.54
 -9 0 -4 191.34 6.98
 -9 0 4 191.05 7.56
 9 0 -4 194.5 6.09
 -9 0 -4 185.02 9.07
 -10 0 4 75.99 4.71
 10 0 -4 72.4 3.42
 -10 0 -4 71.47 5.36
 -10 0 4 71.9 5.69
 -10 0 -4 68.28 8.19
 -10 0 -4 71.97 8.43
 -11 0 -4 -2.12 6.4
 -11 0 4 -0.08 6.08
 -11 0 -4 -0.09 9.92
 -11 0 4 4.55 4.9
 0 -1 -4 4696.04 132.02
 0 1 -4 4665.53 129.1
 0 1 -4 4498.38 131.35
 0 1 4 4661.24 131.63
 0 1 4 4515.78 128.75
 0 -1 4 4706.71 132.25
 0 1 4 4449.44 129.07
 1 1 -4 2950.46 82.65
 -1 -1 4 2836.41 81.01
 -1 -1 4 3009.11 82.68
 -1 -1 -4 2891.77 82.65
 1 1 4 2908.12 81.07
 -1 -1 -4 2832.84 81.71
 -1 1 4 2901.18 83.97
 1 1 4 2838.32 81.79
 1 -1 4 2930.19 81.07
 -1 1 -4 2901.39 82.67
 1 -1 -4 2954.65 83.56
 1 -1 4 3001.49 82.72
 1 1 -4 2950.76 81.98
 1 1 4 2924.4 82.67
 -1 1 -4 2753.15 80.95
 -1 -1 -4 3029.46 82.26
 -2 -1 -4 2223.3 62.77
 -2 -1 4 2246.66 64.06
 2 1 4 2313.67 62.81
 -2 -1 4 2297.95 62.77
 2 1 -4 2284.46 62.73
 -2 1 -4 2263.36 62.81
 -2 1 -4 2254.78 62.72
 2 -1 4 2240.63 64.15
 -2 -1 -4 2379 64.12
 2 -1 -4 2123.09 63.91
 2 1 4 2252.49 64.11
 -2 1 -4 2257.42 64.13
 2 1 4 2230.88 62.72
 2 1 -4 2235.87 64.02
 -2 1 4 2218.23 63.55
 -2 1 4 2237.8 63.99
 -3 1 -4 1840.44 52.79
 3 -1 4 1687.54 52.76
 3 1 4 1853.01 51.52
 3 1 -4 1857.9 52.61
 3 1 4 1917.46 52.83
 3 1 -4 1789.23 51.45
 -3 1 -4 1836.29 51.51
 -3 1 4 1836.12 51.45
 -3 -1 4 1866.33 52.67
 -3 -1 -4 1890.54 51.5
 -3 1 4 1920.23 52.59
 -3 -1 -4 1850.06 51.54
 -3 -1 -4 1873.33 52.73
 4 1 4 182.76 6.46
 -4 -1 4 182.75 5.76
 -4 1 4 190.08 5.99
 -4 -1 -4 193.81 6.34
 4 -1 4 186.88 6.53
 4 1 4 180.52 5.75
 -4 -1 4 190.25 6.14
 4 -1 -4 191.29 6.19
 -4 1 -4 190.78 5.75
 4 1 -4 183.38 5.62
 4 1 -4 183.03 6
 -4 1 4 184.46 5.62
 5 -1 4 8.42 2.96
 -5 -1 -4 10.17 2.55
 -5 -1 4 12.21 1.92
 5 1 -4 7.77 2.46
 5 1 4 11.22 1.67
 -5 1 -4 12.68 1.66
 5 -1 4 10.96 1.56
 -5 -1 4 11.01 1.65
 5 1 -4 11.58 1.34
 -5 -1 -4 11.53 1.61
 5 -1 -4 10.9 2.16
 -5 1 -4 11.45 2.75
 -5 1 4 12.07 1.82
 -5 1 4 11.32 1.47
 5 1 4 9.67 2.83
 6 1 -4 540.12 16.19
 -6 -1 -4 540.58 15.22
 -6 -1 4 491.63 15.19
 -6 1 -4 535.43 15.25
 6 -1 -4 528.37 15.92
 -6 -1 -4 504.13 16.33
 6 1 4 506.72 16.41
 6 -1 4 494.53 15.11
 6 1 -4 510.63 15.04
 -6 1 4 513.47 15.69
 -6 -1 -4 545.22 16.24
 -6 1 -4 523.26 16.3
 -6 1 4 552.22 15.16
 -6 -1 4 528.26 15.85
 6 1 4 558.65 15.26
 7 -1 4 10.79 1.98
 7 1 -4 9.6 1.79
 -7 -1 -4 12.29 2.32
 7 1 4 10.73 2.17
 -7 1 -4 11.4 2.15
 -7 -1 4 12.85 2.75
 -7 1 -4 14.86 3.98
 7 1 -4 9.88 3.16
 -7 1 4 7.6 2.53
 -7 1 4 9.02 2
 -7 -1 -4 11.43 3.74
 -7 -1 4 9.32 2.23
 -7 -1 -4 2.16 3.65
 -8 -1 -4 471.97 15.53
 8 1 -4 441.47 14.75
 -8 -1 -4 463.43 13.79
 8 -1 4 473.54 13.48
 -8 1 4 448.76 13.57
 -8 1 -4 463.5 15.3
 -8 1 -4 454.7 15.36
 -8 1 -4 459.94 13.68
 8 1 -4 460.99 13.36
 -8 1 4 466.02 14.28
 -8 -1 4 440.85 13.69
 -8 -1 -4 461.05 15.12
 8 1 4 434.63 13.54
 -8 -1 4 461.64 14.46
 -9 -1 -4 200.68 9.8
 9 1 -4 211.31 6.7
 -9 -1 4 203.74 7.25
 9 -1 4 197.62 6.79
 -9 1 4 210.25 7.1
 -9 1 4 216.7 7.92
 9 1 4 213.91 7.07
 -9 1 -4 195.49 9.24
 -9 1 -4 202.62 7.3
 -9 1 -4 202.71 9.86
 -9 -1 4 211.78 8.18
 -9 -1 -4 190.52 9.21
 -9 -1 -4 204.2 7.6
 -10 1 4 6.06 4.6
 10 1 -4 4.04 2.79
 -10 -1 4 0.05 5.03
 -10 -1 4 0.65 3.87
 -10 1 -4 3.34 4.18
 -10 1 -4 6.64 6.79
 -10 -1 -4 0.21 7.23
 10 1 4 2.82 3.23
 -10 1 4 5.11 3.82
 -10 -1 -4 2.39 4.89
 -10 -1 -4 2.1 7.89
 -10 1 -4 7.8 8.01
 -11 1 -4 125.42 6.99
 -11 -1 -4 123.14 12.47
 -11 1 -4 79.07 10.84
 -11 -1 -4 109.9 7.9
 0 2 -4 9999.99 278.69
 -1 2 -4 755.09 21.45
 -1 -2 4 768.67 21.98
 1 2 -4 762.57 21.97
 -1 -2 -4 759.35 21.82
 1 -2 -4 770.22 21.78
 1 2 -4 747.24 21.4
 1 2 4 752.77 21.33
 2 2 -4 132.05 4.17
 -2 2 -4 132.09 4.59
 2 2 4 132.57 4.13
 -2 2 4 129.2 4.22
 2 -2 -4 149.06 4.16
 2 2 4 128.13 4.45
 -2 2 -4 128.93 4.15
 2 2 -4 138.8 4.48
 2 2 4 128.76 4.04
 -2 -2 -4 136.46 4.37
 -2 -2 4 130.03 4.21
 -2 -2 4 136.17 4.51
 2 -2 4 128.9 4.59
 -3 2 4 859.08 24.49
 3 2 -4 822.65 24.63
 -3 2 -4 823.52 23.99
 3 2 -4 887.32 24.02
 3 -2 4 853.55 24.87
 3 -2 -4 830.09 24.56
 -3 -2 4 863.5 24.72
 -3 -2 4 839.93 24.06
 -3 -2 -4 837.56 24.65
 -3 2 4 849.03 23.87
 -3 -2 -4 867.56 23.94
 3 2 4 871.35 24.78
 -3 -2 -4 847.08 23.9
 3 2 4 880.3 24
 -4 -2 -4 161.91 5.1
 -4 2 4 174.42 5.39
 -4 -2 4 172.63 5.68
 4 2 4 166.53 5.97
 -4 -2 -4 160.79 5.73
 4 2 -4 168.34 5.55
 -4 -2 4 166.32 5.31
 4 -2 4 166.45 6.05
 4 -2 -4 162.04 5.5
 -4 2 4 166.07 5.04
 -4 2 -4 169.46 6.01
 4 2 4 170.04 5.25
 -4 2 -4 163.1 5.24
 -4 -2 -4 169.78 5.2
 5 2 4 124.43 5.23
 5 -2 -4 130.5 4.63
 -5 2 -4 126.47 4.27
 -5 -2 -4 113.98 4.95
 -5 -2 -4 130.03 4.22
 5 2 -4 126.93 4.15
 -5 -2 4 123.58 4.76
 -5 -2 -4 124.92 5.24
 -5 -2 4 123.92 4.34
 5 2 4 131.92 4.31
 -5 2 4 130.68 4.1
 -5 2 4 129.46 4.48
 5 2 -4 109.53 4.78
 5 -2 4 124.87 5.42
 -5 2 -4 134.53 5.29
 -6 -2 -4 897.39 25.84
 6 2 -4 847.78 24.39
 6 2 -4 847.49 25.7
 -6 2 -4 825.79 25.72
 -6 2 4 832.81 25.05
 6 2 4 866.54 25.81
 -6 -2 -4 923.18 24.53
 -6 -2 4 851.9 24.56
 -6 -2 -4 858.81 25.54
 -6 2 -4 842.15 24.48
 6 -2 4 872.29 25.93
 -6 -2 4 856.94 25.35
 6 2 4 867.53 24.53
 -6 2 4 868.13 24.37
 -7 2 4 335.85 10.22
 7 2 -4 340.65 10.21
 -7 -2 4 350.66 11.14
 -7 2 4 344.1 10.78
 7 2 -4 325.94 11.51
 7 2 4 351.86 10.45
 -7 2 -4 350.04 11.9
 -7 -2 -4 350.48 10.46
 -7 -2 -4 342.21 11.9
 -7 -2 -4 328.26 11.46
 -7 -2 4 340.72 10.5
 -7 2 -4 351.62 10.4
 -8 -2 4 49.02 3.62
 8 2 -4 60.38 2.98
 -8 2 -4 49.25 3.22
 -8 -2 -4 57.1 5.15
 -8 2 -4 53.7 5.84
 -8 2 4 58.1 3.17
 8 2 -4 57.59 4.87
 -8 -2 -4 52.87 3.58
 -8 2 4 55.55 3.76
 8 2 4 56.21 3.43
 -8 -2 4 52 4.16
 -8 -2 -4 59.55 5.91
 -9 -2 4 198.19 8.02
 9 2 -4 190.4 8.57
 -9 2 -4 204.59 8.94
 9 2 4 186.23 6.71
 9 2 -4 201.84 6.42
 -9 2 -4 181.31 6.78
 -9 -2 -4 184.46 8.67
 -9 2 -4 177.63 9.7
 -9 -2 -4 189.93 9.85
 -9 2 4 180.59 7.36
 -9 2 4 190.97 6.65
 -9 -2 -4 181 7.2
 -9 -2 4 200.11 7.21
 -10 -2 4 75.63 5.52
 -10 2 -4 77.56 7.82
 -10 -2 -4 70.85 5.79
 -10 -2 4 87.07 6.56
 10 2 4 80.89 4.59
 -10 -2 -4 79.59 7.69
 -10 -2 -4 75 10.05
 -10 2 4 76.13 5.58
 -10 2 -4 79.13 4.96
 10 2 -4 75.73 4.07
 -10 2 -4 62.94 9.38
 -10 2 4 74.94 4.53
 0 3 -4 3426.49 98.45
 0 -3 -4 3408.74 100.14
 0 3 -4 3617.4 98.35
 0 3 4 3489.83 99.62
 0 -3 4 3418.7 98.45
 -1 3 -4 1753.47 49.48
 -1 3 -4 1747.35 48.42
 1 -3 4 1749.93 49.48
 1 3 -4 1665.4 48.36
 1 3 4 1712.92 49.32
 1 3 -4 1756.56 49.44
 -1 -3 -4 1730.49 49.36
 -1 -3 4 1693.57 48.36
 -1 -3 4 1781.75 49.47
 -2 3 4 37.89 1.61
 -2 -3 4 34.25 1.85
 -2 -3 4 36.27 2.14
 2 -3 4 37.34 2.35
 2 3 4 33.87 2.02
 2 3 -4 38.05 1.88
 2 3 4 37.06 1.62
 2 3 4 38.58 1.51
 -2 3 -4 38.98 2.31
 -2 -3 -4 38.58 2.06
 2 3 -4 39.05 2.07
 -2 -3 -4 38.87 1.86
 2 -3 -4 37.77 1.57
 -3 -3 -4 278.45 8.71
 -3 3 -4 296.83 8.42
 -3 3 4 292.94 8.52
 -3 -3 4 280.82 8.51
 -3 -3 -4 295.87 8.93
 3 3 -4 284.39 8.83
 3 3 -4 278.53 8.45
 3 -3 4 281.71 9.07
 3 3 4 278.51 8.33
 -3 3 -4 284.22 9.02
 3 3 4 290.34 8.92
 -4 -3 -4 60.69 3.27
 4 -3 4 57.54 3.47
 4 3 -4 60.81 2.88
 -4 -3 4 61.37 2.97
 -4 3 -4 59.52 3.4
 -4 -3 -4 56.1 2.19
 4 3 4 62.61 3.34
 -4 3 4 59.74 2.13
 -4 3 -4 61.34 2.53
 4 3 -4 57.42 2.52
 4 3 4 62.48 2.46
 -4 3 4 61.8 2.52
 -4 -3 4 59.28 2.67
 -4 -3 -4 61.21 3.06
 -5 3 -4 1122.46 33.68
 -5 3 -4 1124.9 32.43
 -5 -3 4 1171.27 32.59
 5 3 -4 1147.32 33.35
 5 3 4 1114.62 33.62
 5 -3 4 1164.53 33.8
 -5 -3 -4 1175.55 33.44
 -5 3 4 1156.67 32.27
 -5 -3 4 1157.28 33.47
 5 3 -4 1178.06 32.46
 -5 3 4 1145.96 33.08
 -5 -3 -4 1176.62 32.35
 5 3 4 1148.25 32.49
 -5 -3 -4 1138.99 32.34
 -5 -3 -4 1167.23 33.72
 -6 3 4 331.68 10.17
 -6 -3 4 343.42 10.67
 -6 -3 -4 329.17 10.76
 -6 -3 -4 323.43 11.15
 6 3 -4 327.86 9.85
 -6 -3 -4 326.6 9.84
 -6 -3 4 321.95 10.05
 -6 -3 -4 332.87 9.85
 -6 3 -4 324.89 11.17
 -6 3 -4 330.63 9.9
 6 3 4 329.63 9.97
 6 3 -4 327.23 11.11
 6 -3 4 338.69 11.39
 7 3 -4 484.18 15.43
 -7 -3 -4 484.49 15.06
 -7 3 4 465.24 14.38
 7 3 -4 478.89 13.92
 -7 -3 4 489.97 14.21
 -7 -3 -4 483.26 14.02
 -7 -3 -4 485.39 15.64
 -7 -3 4 466.23 14.88
 7 3 4 485.23 14.09
 -7 3 4 462.3 13.81
 -7 3 -4 468.27 15.6
 -7 3 -4 447.08 13.95
 -8 -3 4 31.21 3.39
 -8 3 4 27.35 3.24
 -8 -3 4 32.04 4.17
 -8 3 4 34.1 2.62
 -8 3 -4 30.63 5.85
 8 3 -4 22.12 4.67
 -8 -3 -4 32.94 3.39
 -8 -3 -4 32.44 4.59
 -8 -3 -4 29.27 5.91
 -8 3 -4 32.33 2.83
 8 3 -4 28.21 2.66
 8 3 4 29 2.91
 9 3 -4 83.26 3.93
 9 3 4 76.11 4.29
 9 3 -4 67.92 6.35
 -9 3 -4 78.19 4.21
 -9 3 4 73.86 4.65
 -9 3 4 81.92 3.85
 -9 -3 4 75.73 5.8
 -9 -3 -4 74.88 4.94
 -9 -3 4 78.6 4.87
 -9 3 -4 65.65 7.99
 -9 -3 -4 73.42 8.47
 -9 -3 -4 78.09 6.35
 10 3 -4 81.23 7.64
 -10 -3 -4 83.22 10.9
 -10 -3 4 84.5 5.98
 -10 3 -4 86.85 10.16
 -10 3 4 78.67 5.53
 10 3 4 92.03 5.04
 -10 3 4 85.6 4.8
 -10 -3 4 95.31 7.14
 -10 -3 -4 84.5 7.87
 10 3 -4 95.4 4.52
 -10 3 -4 91.53 7.98
 -10 -3 -4 87.4 6.34
 0 4 -4 2902.98 79.86
 0 4 -4 2733.2 78.2
 0 -4 4 2791.57 79.81
 -1 -4 4 1258.01 35.2
 1 4 4 1265.21 35.02
 1 4 -4 1208.26 34.39
 -1 4 -4 1246.4 34.43
 -1 4 4 1152.22 34.98
 1 -4 4 1187.6 35.19
 1 4 -4 1244.55 35.22
 -1 4 -4 1253.61 35.26
 -1 -4 4 1208.57 34.34
 -2 -4 4 3710.82 103.04
 -2 4 -4 3672.13 105.18
 2 4 4 3809.65 105.06
 -2 -4 -4 3752.47 106.15
 2 4 -4 3465.88 102.98
 2 4 -4 3605.14 105.09
 -2 -4 4 3835.42 105.17
 -2 -4 -4 3799.87 107.12
 -3 -4 4 162.09 5.55
 -3 -4 -4 162.77 5.49
 3 4 -4 156.93 5.45
 -3 4 4 162.55 4.96
 3 4 4 164.8 5.52
 -3 4 -4 161.15 5.73
 3 4 -4 163.71 5.14
 -3 -4 4 148.14 5.11
 3 -4 4 161.27 5.73
 3 4 4 152.44 4.88
 -3 -4 -4 159.2 5.22
 -4 4 4 706.72 19.86
 -4 -4 -4 704.72 20.13
 4 -4 4 683.6 20.54
 4 4 4 686.15 20.35
 4 4 4 691.45 19.52
 4 4 -4 653.6 20.22
 4 4 -4 664.01 19.6
 -4 4 -4 684.34 20.52
 -4 -4 4 686.27 19.68
 -4 4 -4 678.31 19.53
 -4 -4 -4 713.59 20.43
 -4 -4 4 690.65 20.34
 -5 4 -4 502.1 14.13
 5 4 -4 492.98 14.8
 -5 -4 4 487.06 14.91
 -5 -4 -4 507.18 14.78
 -5 4 -4 497.72 15.26
 -5 4 4 499.61 14.39
 5 -4 4 481.92 15.27
 -5 4 4 471.17 13.85
 -5 -4 -4 476.31 15.14
 5 4 4 490.06 15.08
 -5 -4 4 491.96 14.31
 5 4 4 482.3 14.2
 5 4 -4 457.62 14.16
 -6 -4 -4 780.59 23.6
 6 4 4 718.67 22.2
 -6 -4 -4 774.5 21.95
 -6 -4 -4 777.68 21.91
 6 4 -4 770.19 22.17
 -6 4 4 783.07 21.93
 -6 4 -4 787.46 23.59
 -6 -4 -4 748.39 23.03
 6 -4 4 784.65 23.69
 -6 4 4 829.51 22.65
 -6 -4 4 774.35 22.34
 -6 4 -4 774.3 22.14
 -7 -4 4 2.8 2.78
 -7 4 -4 6.26 2.15
 -7 -4 -4 5.01 3.47
 7 4 4 6.53 2.29
 -7 -4 -4 1.4 4.81
 7 4 -4 7.05 4.27
 -7 4 4 4.92 1.86
 -7 -4 4 -1.54 3.23
 -7 -4 -4 4.38 2.42
 -7 -4 -4 5.71 2.36
 7 4 -4 6.11 2.16
 -7 4 -4 6.08 4.93
 -7 4 4 5.65 2.45
 -8 -4 -4 276.15 9.91
 -8 4 -4 278.55 11.37
 8 4 -4 272.81 10.66
 -8 -4 -4 258.3 11.36
 8 4 4 256.62 8.73
 -8 -4 -4 268.17 8.74
 8 4 -4 263.16 8.53
 -8 4 4 286.3 8.99
 -8 4 -4 266.58 8.59
 -8 -4 4 264.21 9.96
 -8 -4 -4 271.91 8.52
 -8 4 4 272.06 8.38
 -8 -4 4 260.78 9.07
 -9 4 4 17.99 3.71
 -9 -4 -4 16.79 7.94
 -9 4 4 19.34 2.97
 9 4 4 24.42 3.65
 -9 -4 4 20.48 5.48
 9 4 -4 20.29 6.21
 -9 -4 4 12.2 4.27
 -9 -4 -4 19.37 5.6
 -9 4 -4 17.02 3.28
 -9 4 -4 11.87 8.02
 9 4 -4 19.17 3.15
 -9 -4 -4 13.59 4.12
 10 4 4 -2.16 4.26
 -10 4 4 -0.26 4.43
 10 4 -4 5.28 7.5
 -10 -4 -4 -7.06 8.4
 -10 -4 -4 0.81 5.56
 -10 -4 4 2.67 5.49
 -10 4 -4 6.84 10.61
 -10 -4 -4 4.05 6.86
 -10 4 -4 0.9 3.73
 -10 -4 4 -2.82 6.78
 10 4 -4 4.62 3.51
 -10 4 4 0.78 3.41
 -10 4 -4 -3.47 6.51
 0 5 -4 188.67 5.78
 0 5 -4 181.45 6.09
 0 5 4 183.8 5.52
 0 -5 4 182.19 6.07
 1 -5 4 260.84 8.21
 -1 -5 4 264.57 8.2
 1 5 -4 259.65 8.22
 1 5 -4 248.17 7.83
 1 5 4 266.97 7.82
 -1 5 -4 261.05 8.26
 2 5 -4 1792.18 50.66
 -2 -5 -4 1717.07 50.4
 -2 5 4 1737.01 50.4
 -2 -5 4 1672.3 49.4
 2 -5 4 1764.24 50.65
 -2 -5 4 1800.81 50.65
 2 5 4 1820.96 50.46
 -2 5 -4 1849.28 50.74
 -2 -5 -4 1723.15 50.4
 2 5 -4 1815.42 49.55
 -3 -5 4 105.03 4.14
 -3 5 -4 97.19 4.28
 -3 -5 -4 102.58 3.49
 -3 5 4 106.56 3.33
 -3 -5 -4 96.38 3.52
 3 5 -4 106.45 4.09
 3 5 4 99.29 3.31
 3 -5 4 95.08 4.32
 3 5 4 93.4 4.04
 -3 -5 4 97.43 3.58
 3 5 -4 100.33 3.75
 -4 -5 4 4495.44 126.76
 4 5 4 4516.55 126.67
 4 5 -4 4473.73 126.71
 -4 -5 4 4541.73 124.16
 -4 -5 -4 4454.29 126.45
 4 -5 4 4611.19 126.92
 -4 5 4 4232.44 126.41
 -4 5 -4 4497.64 126.9
 4 5 -4 4373.97 124.12
 -5 5 4 465.43 14.5
 5 5 4 481.24 14.95
 5 -5 4 482.19 15.23
 5 5 -4 484.54 14.79
 -5 5 -4 493.89 14
 5 5 -4 482.62 14.14
 -5 -5 4 488.47 14.9
 -5 -5 -4 440.8 14.82
 -5 -5 4 492.03 14.2
 -5 5 -4 498.73 15.28
 5 5 4 492.44 14.09
 -6 -5 4 573.85 18.29
 6 5 4 590.26 17.41
 -6 5 4 580.99 17.92
 -6 5 -4 633.94 18.86
 -6 -5 -4 535.04 18.33
 -6 5 4 593 16.97
 -6 -5 4 607.78 17.57
 6 5 -4 621.42 17.42
 -6 -5 -4 628.07 18.09
 -6 5 -4 607.02 17.26
 -7 5 4 38.79 3.64
 -7 5 4 45.19 2.54
 7 5 4 45.87 3.27
 -7 5 -4 34.65 5.68
 7 5 -4 42.17 5.29
 -7 -5 -4 42.62 4.33
 -7 -5 4 37.96 3.71
 7 5 -4 48.02 2.95
 -7 -5 4 42.13 4.36
 -7 5 -4 44.55 3
 -7 -5 -4 63.85 4.83
 -8 5 4 30.84 3.33
 -8 -5 -4 33.85 4.74
 -8 5 -4 27.63 2.81
 -8 5 4 29.48 2.65
 -8 -5 4 25.26 4.94
 -8 -5 4 28.3 4.18
 8 5 4 30.24 3.19
 -8 -5 -4 31.36 5.07
 -8 5 -4 26.88 7.05
 8 5 -4 31.06 3.07
 8 5 -4 27.08 6.03
 -9 5 4 45.17 4.24
 -9 5 4 48.91 3.44
 -9 -5 -4 42.96 6.7
 9 5 -4 52.88 3.79
 -9 5 -4 54.43 3.9
 9 5 4 50.77 4.29
 -9 -5 4 43.81 6.73
 -9 -5 4 46.52 5.34
 -9 -5 -4 54.46 5.93
 -9 5 -4 51.63 9.32
 9 5 -4 63.28 7.51
 -10 -5 -4 376.47 13.48
 -10 -5 -4 421.48 16.21
 -10 5 -4 405.62 12.93
 -10 5 4 405.51 13.54
 -10 -5 4 417.85 16.07
 -10 -5 -4 432.18 12.76
 0 6 -4 139.93 4.99
 0 -6 4 137.93 4.93
 0 6 -4 132.18 4.58
 -1 6 -4 739.9 22.25
 1 6 4 755.76 21.84
 1 6 -4 774.49 22.29
 1 -6 4 749.26 22.2
 -1 -6 4 744.42 22.19
 1 6 -4 787.54 21.65
 -2 -6 4 1486.06 42.39
 2 -6 4 1472.29 42.37
 2 6 4 1460.27 42.1
 -2 6 -4 1496.41 42.46
 2 6 -4 1453.23 42.41
 2 6 -4 1471.25 41.41
 -3 -6 -4 104.29 3.59
 -3 6 -4 102.77 4.61
 -3 6 4 100.55 3.67
 3 6 4 102.32 3.49
 3 6 4 110.02 3.47
 3 -6 4 103.74 4.57
 -3 -6 -4 100.95 3.58
 -3 -6 4 108.87 4.4
 3 6 -4 99.09 4.31
 3 6 -4 114.79 4.07
 3 6 4 97.82 4.18
 -3 -6 4 106.57 3.68
 4 6 -4 996.31 27.69
 -4 -6 -4 1006.96 28.04
 -4 6 -4 985.36 28.72
 4 -6 4 998.6 28.63
 4 6 4 958.14 28.37
 -4 6 4 946.58 28.02
 4 6 -4 932.49 28.46
 4 6 4 1016.94 27.46
 -4 -6 4 982.31 28.55
 -4 -6 -4 901.17 27.96
 -4 -6 4 962.84 27.48
 5 6 -4 27.14 2.57
 -5 6 4 33.6 2.83
 -5 -6 4 31.54 3.37
 5 6 4 29.13 2.42
 -5 -6 -4 28.3 2.86
 -5 6 -4 29.53 4.2
 -5 -6 4 27.75 2.67
 5 -6 4 31.32 4.27
 -5 -6 -4 34.72 2.76
 5 6 -4 26.58 3.14
 6 6 -4 22.4 3.37
 -6 6 -4 19.54 2.32
 -6 -6 -4 20.59 3.3
 -6 6 4 20.2 3.24
 -6 -6 4 21.05 3.82
 6 6 4 24.5 2.75
 -6 -6 4 24.28 3.07
 -6 6 -4 25.6 4.99
 6 6 -4 24.08 2.72
 -6 6 4 23.48 1.82
 -7 6 -4 175.68 6.08
 7 6 -4 168.87 6.28
 7 6 4 173.62 6.59
 -7 -6 -4 194.35 7.38
 -7 6 4 159.73 6.97
 -7 -6 4 171.94 7.63
 -7 6 -4 180.37 8.87
 -7 6 4 169.95 5.69
 -7 -6 4 179.58 6.71
 -7 -6 -4 195.48 7.16
 7 6 -4 180.49 8.74
 -8 6 -4 10.35 2.99
 -8 -6 4 10.36 5.42
 8 6 -4 11.1 3.05
 8 6 -4 13.04 6.55
 -8 6 4 11.99 4.3
 -8 -6 -4 10.39 5.23
 -8 6 -4 11.54 7.61
 -8 6 4 12.31 2.51
 -8 -6 -4 18.25 4.79
 8 6 4 14.72 3.58
 -8 -6 4 12.8 4.74
 -9 6 4 330.75 10.54
 -9 -6 -4 304.55 11.46
 -9 -6 -4 314.03 12.46
 -9 6 4 290.48 9.63
 9 6 -4 296.76 10.04
 -9 -6 4 306.59 12.62
 -9 6 -4 301.65 9.95
 -9 -6 4 338.45 11.65
 9 6 -4 297.81 13.54
 9 6 4 309.02 10.3
 -9 6 -4 281.43 14.96
 -10 -6 4 8.26 9.22
 0 -7 4 496.47 14.74
 0 7 -4 495.09 14.31
 0 7 -4 480.09 14.85
 1 7 4 257.9 7.81
 1 7 -4 269.35 8.08
 1 7 -4 256.35 8.47
 -1 7 -4 249.27 8.47
 -1 -7 4 267.8 8.35
 1 -7 4 252.63 8.32
 2 7 -4 978.09 27.37
 -2 7 -4 964.72 28.19
 2 7 -4 942.71 28.14
 3 7 -4 289.75 9.08
 3 7 4 279.84 9.3
 3 7 -4 300.15 9.63
 3 -7 4 293.34 9.57
 -3 -7 4 303.32 9.6
 -3 7 -4 297.28 9.82
 4 -7 4 922.46 27.36
 -4 -7 4 955.36 27.4
 -4 -7 -4 927.69 26.71
 4 7 -4 957.58 26.57
 -4 -7 -4 908.69 26.65
 -4 7 4 885.73 26.69
 4 7 -4 885.65 27.33
 -4 7 -4 965.61 27.64
 4 7 4 928.03 26.24
 -5 7 4 314.22 9.03
 5 7 4 283.77 8.79
 5 7 -4 289.24 9.01
 -5 -7 -4 271.38 8.87
 -5 7 -4 266.77 10.05
 -5 -7 -4 279.56 8.99
 5 7 -4 281.18 9.65
 -5 -7 4 275.84 9.76
 -5 -7 4 274.03 8.58
 5 -7 4 272.09 10.01
 -6 -7 -4 44.13 3.67
 6 7 -4 38.4 3.33
 6 7 -4 45.18 4.31
 -6 -7 -4 43.52 3.76
 -6 7 4 42.25 3.57
 -6 7 -4 47.6 5.8
 -6 -7 4 41.08 3.32
 6 7 4 39.3 3.31
 -6 -7 4 47.96 4.62
 -6 7 -4 44.19 2.89
 7 7 -4 118.81 8.09
 7 7 4 113.27 5.23
 -7 7 -4 129.92 8.45
 -7 7 4 114.95 5.74
 -7 -7 4 119.81 5.42
 -7 7 4 122.23 4.26
 7 7 -4 109.03 5.16
 -7 -7 -4 127.98 6.21
 -7 -7 4 111.43 6.81
 -7 -7 -4 114.01 5.68
 -7 7 -4 119 4.73
 -8 7 4 54.84 3.26
 -8 -7 -4 67.85 6.39
 -8 -7 4 63.95 5.24
 -8 -7 4 63.37 6.54
 8 7 4 63.3 5
 -8 7 -4 53.61 3.88
 -8 -7 -4 52.37 5.31
 8 7 -4 67.11 8.57
 -8 7 -4 51.74 9.28
 -8 7 4 59.43 5.31
 8 7 -4 57.06 4.11
 -9 7 4 204.63 7.3
 9 7 -4 224.81 8.08
 -9 7 -4 196.73 7.59
 -9 -7 4 232.84 11.46
 9 7 4 202.06 8.35
 -9 -7 -4 235.45 11.14
 -9 -7 4 208.69 9.38
 -9 -7 -4 221.57 9.45
 -9 7 4 194.97 8.98
 0 8 -4 3174.81 90.93
 0 -8 4 3224.85 90.75
 0 8 -4 3173.36 88.97
 -1 -8 4 97.29 4.19
 -1 8 -4 87.41 4.28
 1 8 4 94.76 3.52
 1 -8 4 84.46 4.08
 1 8 -4 93.99 3.97
 1 8 4 96.1 3.6
 1 8 -4 98.99 4.35
 2 8 4 115.91 4.49
 2 8 4 125.21 4.7
 2 8 -4 111.69 5.02
 2 8 -4 122.07 4.63
 2 -8 4 116.64 4.99
 -2 -8 4 133.6 5.05
 -2 8 -4 118.74 5.21
 3 -8 4 360.12 11.63
 3 8 -4 364.8 11.25
 -3 -8 4 392.07 11.82
 3 8 -4 342.37 11.73
 -3 8 -4 371.63 12.02
 3 8 4 370.62 11.43
 4 8 -4 194.49 7.22
 4 8 4 185.76 6.12
 -4 -8 4 193.11 7.16
 4 -8 4 187.19 7.21
 -4 8 -4 191.3 7.69
 4 8 -4 183.11 6.68
 -4 8 4 184.93 6.17
 -5 -8 4 68.25 4.94
 5 8 -4 63.39 4.16
 5 8 4 65.75 3.72
 5 8 -4 60.51 4.52
 -5 -8 -4 69.03 3.52
 -5 8 4 64.72 3.44
 -5 8 -4 63.75 5.8
 -5 -8 -4 60.14 3.32
 -6 -8 -4 917.9 26.79
 -6 -8 -4 947.88 27.07
 6 8 -4 917.34 26.6
 6 8 4 866.87 26.48
 6 8 -4 930.54 27.78
 -6 -8 4 930.27 27.92
 -6 8 -4 911.29 28.33
 7 8 4 3.01 3.77
 -7 -8 -4 7.7 4.42
 -7 8 -4 3.22 2.81
 -7 -8 -4 4.56 3.99
 7 8 -4 -1.67 7.11
 -7 -8 4 6 5.61
 -7 8 -4 3.84 7.61
 -7 8 4 6.03 4.03
 7 8 -4 4.12 3.57
 -7 8 4 4.85 2.39
 -8 8 4 3.67 2.65
 -8 -8 -4 6.57 4.76
 8 8 4 1.74 4.33
 -8 8 4 1.48 5.04
 -8 8 -4 4.81 3.34
 8 8 -4 -2.19 3.97
 8 8 -4 5.45 9.19
 -8 8 -4 8.23 10.41
 -8 -8 -4 4.35 5.9
 -8 -8 4 2.16 7.29
 0 -9 4 646.96 19.18
 0 9 -4 635.85 18.81
 0 9 -4 656.7 19.58
 -1 -9 4 248.1 8
 -1 9 -4 231.42 8.31
 1 -9 4 239.15 7.92
 1 9 4 225.22 7.37
 1 9 -4 239.74 8.39
 1 9 -4 241.97 7.86
 2 9 4 529.92 15.93
 -2 9 -4 521.53 16.41
 2 9 -4 524.67 16.37
 -2 -9 4 537.37 16.09
 2 -9 4 539.25 15.93
 2 9 -4 514.13 15.68
 -3 9 -4 11.65 3.92
 3 -9 4 8.22 3.41
 3 9 4 15.68 3.33
 3 9 -4 13.53 3.04
 -3 -9 4 11.5 3.38
 3 9 -4 11.46 3.34
 -4 -9 4 3.72 3.91
 4 9 -4 4.64 3.33
 -4 9 4 3.31 2.24
 4 9 4 6.45 2.51
 -4 9 -4 -0.12 4.59
 4 9 -4 6.95 3.57
 5 9 -4 86 5.45
 5 9 -4 75.26 4.68
 -5 -9 -4 76.18 3.38
 -5 9 -4 80.99 6.48
 -5 -9 4 78.02 5.42
 5 9 4 81.05 4.31
 -5 9 4 79.18 4.01
 -5 -9 -4 76.24 3.63
 6 9 -4 75.91 4.81
 6 9 -4 80 6.28
 -6 -9 -4 76.39 4.47
 -6 -9 -4 69.39 4.01
 -6 -9 4 82.4 6.44
 -6 9 4 69.02 4.32
 -6 9 -4 72.09 7.83
 6 9 4 82 5.03
 7 9 4 45.95 5.24
 -7 -9 -4 39.63 5.04
 -7 -9 4 41.52 7.15
 7 9 -4 46.3 4.78
 -7 -9 -4 42.47 4.23
 -7 9 -4 34.23 8.84
 7 9 -4 34.18 8.63
 -7 9 4 45.44 4.79
 -7 9 -4 30.92 3.59
 -8 9 4 266.54 8.46
 -8 -9 4 281.92 13.26
 -8 -9 -4 254.6 11.16
 0 -10 4 69.09 3.81
 0 10 -4 64.54 4.42
 0 10 -4 66.45 4
 1 10 4 192.65 6.3
 1 -10 4 172.65 6.38
 1 10 -4 173.92 7.22
 1 10 -4 170.11 6.66
 -1 10 -4 190.99 7.36
 -1 -10 4 179.92 6.58
 -2 10 -4 316.18 10.73
 2 10 4 305.9 10
 2 10 -4 302.47 10.01
 2 10 -4 302.79 10.64
 -2 -10 4 305.41 10.15
 -3 -10 4 34.94 4.12
 3 10 -4 34.76 4.41
 3 10 4 36.94 4.27
 -3 10 -4 29.76 4.88
 3 10 -4 34.88 3.93
 -4 10 -4 134.22 7.69
 4 10 -4 128.9 6.67
 -4 -10 4 130.98 6.55
 4 10 4 126.18 5.12
 4 10 -4 133.11 6.14
 -5 10 -4 51.53 6.89
 5 10 -4 33.82 5.49
 5 10 -4 47.41 4.87
 5 10 4 45.57 4.42
 -5 10 4 37.57 3.49
 -5 -10 4 46.9 5.9
 6 10 -4 16.22 6.39
 -6 10 4 18.28 3.66
 -6 -10 4 16.88 6.18
 -6 -10 -4 14.5 2.78
 6 10 -4 15.99 4.68
 6 10 4 19.01 4.87
 -6 -10 -4 17.67 3.44
 -6 10 -4 18.52 7.94
 -7 -10 4 46.37 8
 -7 10 4 26.99 9.21
 -7 10 -4 32.43 3.88
 7 10 -4 34.36 5.27
 -7 -10 -4 39.06 4.96
 -7 -10 -4 37.1 3.95
 -7 10 4 30.81 4.95
 0 11 -4 111.64 6.41
 0 11 -4 133.72 5.79
 -1 -11 4 88.24 4.37
 1 11 -4 80.93 5.53
 -1 11 -4 83.88 5.59
 1 11 -4 71.49 5.04
 -2 11 -4 61.91 5.36
 2 11 -4 60.57 5.38
 2 11 -4 60.48 4.86
 -2 -11 4 64.68 4.36
 2 11 4 65.52 4.51
 3 11 4 344.35 11.59
 3 11 -4 331.93 11.87
 3 11 -4 306.71 10.98
 -3 -11 4 316.59 10.99
 -3 11 -4 325.96 12.02
 4 11 -4 121.99 6.69
 -4 11 -4 125.5 8.02
 -4 -11 4 124.74 6.82
 4 11 -4 125.28 7.37
 4 11 4 133.93 8.06
 -5 11 4 2.33 3.44
 -5 11 4 0.69 5.25
 -5 -11 4 -0.09 5.98
 5 11 -4 2.83 5.1
 5 11 -4 1.64 6.2
 5 11 4 2.93 4.76
 -5 11 -4 2.66 7.95
 -6 -11 4 189.07 10.34
 -6 11 4 173.68 7.14
 6 11 -4 173.5 8.49
 -6 11 4 193.9 9.76
 0 12 -4 22.72 4.82
 0 12 -4 21.55 5.67
 1 12 -4 56.6 5.83
 -1 12 -4 53.04 5.48
 -1 12 -4 46.51 5.92
 1 12 -4 53.3 6.09
 2 12 -4 149.53 7.15
 2 12 4 145.05 6.88
 -2 12 -4 143.75 7.98
 -2 -12 4 157.34 6.14
 2 12 -4 135.49 7.87
 3 12 -4 85.57 7.05
 3 12 4 69.22 6.5
 -3 12 -4 74.1 7.02
 -3 -12 4 80.51 5.39
 3 12 -4 77.65 6.3
 4 12 4 193.63 10.14
 -4 12 -4 164.69 10.28
 4 12 -4 195.34 9.03
 4 12 -4 188.51 9.81
 -4 -12 4 187.07 8.25
 -5 -12 4 7.58 6.76
 0 13 -4 79.86 6.81
 0 13 -4 74.25 7.68
 1 13 -4 17.62 6.89
 -1 13 -4 14.73 6.79
 1 13 -4 11.54 6.85
 -2 13 -4 67.93 7.98
 2 13 4 59.17 6.08
 2 13 -4 58.15 6.91
 0 0 5 0.22 1.05
 0 0 -5 0.1 0.89
 0 0 5 -0.51 1.3
 0 0 -5 -0.57 1.12
 0 0 -5 1.15 0.9
 -1 0 5 94.24 3.08
 -1 0 -5 95.28 3.03
 1 0 5 94.88 3.17
 -1 0 -5 93.33 3.4
 -1 0 5 91.62 3.34
 1 0 -5 88.76 2.89
 1 0 5 92.13 3.44
 1 0 -5 88.54 3.24
 -1 0 -5 90.88 2.98
 -2 0 5 224.28 6.54
 -2 0 5 220.35 6.88
 2 0 -5 210.65 6.76
 -2 0 -5 223.74 6.58
 -2 0 -5 219.7 6.97
 2 0 -5 219.59 6.38
 2 0 5 219.76 6.55
 3 0 -5 136.15 4.11
 -3 0 -5 142.7 4.87
 -3 0 5 140.24 4.66
 3 0 5 126.5 4.94
 3 0 -5 137.55 4.53
 -3 0 -5 133.68 4.42
 -3 0 5 140.28 4.32
 -3 0 -5 130.89 4.3
 3 0 5 134.32 4.36
 -4 0 -5 194.04 6.66
 4 0 -5 192.57 5.8
 4 0 5 201.59 6.9
 -4 0 5 198.02 6.02
 -4 0 -5 195.23 6.03
 -4 0 5 189.06 6.41
 4 0 -5 201.06 6.27
 4 0 5 195.11 6.06
 -4 0 -5 195.59 6.19
 -5 0 -5 0.09 2.6
 5 0 5 -0.08 2.98
 5 0 -5 0.98 1.19
 -5 0 -5 2.52 1.56
 -5 0 5 0.28 1.89
 5 0 -5 4.07 2.39
 5 0 5 2.04 1.64
 -5 0 5 1.81 1.58
 6 0 -5 497.2 14.4
 -6 0 -5 512.81 14.74
 6 0 5 496.8 15.99
 6 0 -5 491.36 15.53
 6 0 5 511.86 14.7
 -6 0 5 512.61 14.69
 -6 0 5 493.04 15.25
 -6 0 -5 521.26 15.78
 7 0 -5 23.42 3.39
 -7 0 5 25.57 2.37
 -7 0 -5 19.74 3.96
 -7 0 -5 25.84 2.65
 -7 0 5 25 2.91
 7 0 5 24.29 2.36
 7 0 5 22.94 4.89
 7 0 -5 24.11 1.95
 8 0 -5 10.52 1.9
 -8 0 -5 15.4 4.72
 -8 0 5 7 3.31
 8 0 -5 5.91 3.94
 -8 0 5 12.56 2.63
 -8 0 -5 10.68 4.98
 -8 0 -5 12.78 2.96
 8 0 5 7.18 2.49
 -9 0 -5 118.79 7.86
 9 0 -5 113.43 4.19
 -9 0 -5 121.53 5.58
 -9 0 5 111.77 5.14
 -9 0 5 127.44 6.07
 -9 0 -5 110.05 7.97
 9 0 5 119.49 4.86
 -10 0 -5 16.42 8.08
 -10 0 -5 19.01 4.9
 -10 0 -5 11.52 7.77
 -10 0 5 12.63 3.97
 -10 0 5 13.89 5.06
 10 0 5 14.3 3.45
 0 1 5 1868.49 52.22
 0 1 -5 1912.92 53.4
 0 -1 5 1885.95 52.29
 0 1 -5 1798.41 52.23
 0 -1 5 1949.9 53.45
 0 -1 -5 1819.02 53.27
 0 1 5 1883.63 52.23
 0 1 5 1871.83 53.33
 -1 -1 5 359.57 10.73
 1 1 -5 364.91 10.7
 1 -1 -5 358.08 10.54
 1 1 5 358.15 10.32
 -1 1 -5 350.64 10.29
 -1 1 5 354.06 10.22
 1 1 -5 361.6 10.29
 1 1 5 361.74 10.27
 -1 1 -5 351.29 10.34
 1 1 5 360.81 10.71
 -1 -1 5 359.8 10.36
 -1 -1 -5 337.99 10.14
 -1 1 -5 360.2 10.76
 -1 -1 -5 362.43 10.17
 1 -1 5 359.81 10.41
 -2 1 5 54.14 2
 -2 -1 -5 52 2.46
 -2 -1 -5 52.37 1.98
 -2 1 -5 52.77 2.63
 -2 1 5 51.56 2.31
 2 1 5 53.47 2.13
 -2 -1 -5 53.14 1.95
 2 -1 -5 52.5 2.16
 2 1 -5 53.26 2.06
 -2 -1 5 51.68 2.18
 -2 1 -5 60.56 2.19
 -2 -1 5 54.47 2.53
 2 1 -5 55.5 2.42
 -3 1 -5 1579.58 43.23
 3 1 5 1601.71 43.14
 -3 1 5 1589.83 44.06
 -3 -1 -5 1529.63 43.08
 3 1 -5 1509.76 44.05
 -3 -1 -5 1514.37 43.04
 3 1 -5 1507.02 43.02
 -3 1 -5 1515.47 44.26
 3 -1 5 1526.56 44.32
 -3 -1 -5 1504.97 44.15
 -3 1 5 1536.2 43.03
 3 1 5 1555.57 44.27
 -3 1 -5 1546.83 43.11
 -3 -1 5 1523.3 43.14
 -3 -1 5 1589.15 44.17
 4 1 -5 344.32 10.65
 -4 1 -5 358.22 11.04
 -4 -1 5 364.46 10.82
 4 1 5 354.52 10.33
 -4 1 5 351.29 10.21
 4 -1 5 342.8 11.14
 -4 1 -5 346.93 10.3
 -4 -1 -5 351.29 10.24
 4 1 -5 343.09 10.15
 -4 -1 -5 352.25 10.91
 -4 -1 5 361.14 10.35
 -4 1 5 360.06 10.68
 4 -1 -5 324.94 10.78
 -4 -1 -5 355.19 10.33
 4 1 5 359.08 11.11
 5 1 -5 810.48 22.47
 -5 -1 5 827.39 23.41
 -5 1 5 797.6 22.53
 -5 -1 -5 799.65 23.55
 5 1 5 814.92 23.77
 -5 1 -5 803.84 22.64
 -5 -1 -5 796.94 22.67
 5 1 5 793.21 22.65
 -5 1 5 819.43 23.24
 5 -1 -5 786.06 23.38
 -5 1 -5 803.82 23.67
 -5 -1 5 789.95 22.65
 5 1 -5 698.09 23.33
 -6 -1 -5 303.14 9.5
 -6 -1 -5 307.24 10.42
 6 -1 -5 293.91 10.07
 6 -1 5 327.06 10.98
 -6 -1 5 332.59 9.61
 -6 1 -5 304.88 10.57
 6 1 -5 310.88 9.28
 -6 1 -5 316.56 9.53
 6 1 5 321.33 9.56
 6 1 5 331.11 10.85
 6 1 -5 299.9 10.42
 -6 1 5 306.13 9.4
 -6 -1 5 327.2 10.14
 -6 1 5 319.52 9.94
 7 1 -5 13.57 3.5
 7 1 -5 12.71 1.84
 -7 1 5 13.4 2.73
 -7 -1 -5 8.45 3.9
 -7 -1 5 10.42 2.46
 -7 1 5 15.03 2.32
 7 1 5 12.49 2.37
 -7 -1 -5 12.04 3.9
 7 -1 -5 15.65 3.23
 -7 1 -5 14.12 2.32
 7 -1 5 13.56 2.2
 7 1 5 11.64 4.7
 -7 -1 -5 13.65 2.5
 -7 1 -5 10.35 4.18
 7 -1 5 -0.28 4.68
 -7 -1 5 12.29 2.81
 -8 -1 -5 55.38 5.96
 -8 -1 5 63.16 3.77
 -8 1 5 63.19 3.52
 8 -1 5 59.17 3.31
 8 1 -5 63.56 3.04
 -8 -1 -5 63.09 5.47
 -8 -1 5 56.42 4.26
 -8 1 -5 64.31 3.66
 -8 -1 -5 60.27 3.84
 8 1 -5 61.76 4.81
 -8 1 -5 64.4 5.85
 8 1 5 67.52 3.55
 -8 1 5 61.39 4.03
 -9 -1 -5 499.06 15.22
 -9 -1 5 496.97 15.94
 -9 1 5 502.55 14.89
 -9 1 -5 441.81 16.75
 9 1 5 519.06 14.79
 -9 1 -5 500.65 15.06
 9 1 -5 493.6 14.4
 9 1 -5 500.7 16.28
 -9 1 5 484.93 15.62
 -9 -1 5 469.4 15
 -9 -1 -5 486.52 16.71
 -9 1 -5 513.83 17.21
 -10 -1 5 145.74 7.51
 -10 1 -5 140.76 6.6
 -10 1 5 126.34 6.83
 -10 1 -5 131.8 9.64
 -10 -1 -5 141.46 7.25
 -10 1 5 124.83 5.99
 -10 -1 -5 133.35 9.44
 -10 -1 5 123.28 6.31
 10 1 5 129.61 5.59
 -10 1 -5 133.19 10.03
 10 1 -5 131.04 5.11
 0 -2 -5 1680.23 47.94
 0 -2 5 1695.11 48.15
 0 2 5 1674.61 47.03
 0 2 5 1667.37 47.97
 0 2 -5 1701.2 48.12
 0 2 5 1676.88 47.01
 0 2 -5 1674.97 47.06
 0 -2 5 1707.92 47.11
 1 -2 -5 963.62 27.69
 -1 -2 5 991.7 27.29
 -1 2 5 919.57 27.74
 1 -2 5 950.85 28
 1 2 5 946.33 27.13
 1 2 -5 978.84 27.95
 1 2 5 1003.21 27.17
 1 2 -5 995.79 27.25
 -1 2 5 1004.17 27.16
 -1 2 5 935.69 27.09
 -1 2 -5 935.33 27.96
 -1 -2 -5 967.45 27.77
 1 2 5 998.91 27.87
 -1 -2 5 945.88 27.96
 -1 2 -5 987.9 27.3
 2 -2 -5 205.62 6.21
 -2 -2 -5 197.8 6.43
 2 -2 5 187.95 6.7
 -2 2 -5 215.83 6.22
 -2 2 -5 205.98 6.35
 -2 2 5 200.26 6.33
 -2 -2 5 213.21 6.64
 -2 -2 5 208.59 6.31
 2 2 5 202.23 6.1
 2 2 5 206.9 6.19
 2 2 -5 211.33 6.57
 -2 2 -5 207.14 6.71
 -3 2 -5 278.89 8.28
 -3 -2 -5 285.24 8.06
 -3 2 5 292.09 8.51
 -3 2 -5 279.16 8.91
 3 2 5 272.59 8.23
 3 2 -5 285.08 8.68
 3 2 -5 275.57 8.24
 3 -2 -5 263.56 8.54
 -3 -2 -5 274.21 8.64
 -3 -2 -5 279.28 8.08
 -3 -2 5 280.65 8.77
 -3 2 5 285.86 8.07
 3 2 5 286.71 8.85
 -3 2 -5 275.15 8.44
 -3 -2 5 274.22 8.33
 4 -2 -5 44.56 2.55
 4 -2 5 49 3.33
 -4 -2 5 47.64 2.4
 4 2 5 46.61 2.24
 -4 2 -5 46.94 2.31
 -4 -2 -5 45.66 2.06
 -4 2 5 47.17 2.34
 4 2 -5 46.86 2.55
 -4 2 5 44.51 1.98
 -4 2 -5 42.74 3.05
 4 2 -5 46.57 2.14
 4 2 5 48.86 3.18
 -4 -2 -5 43.17 2.12
 -4 -2 -5 43.57 2.74
 -4 -2 5 40.88 2.6
 -5 2 5 341.96 10.03
 -5 -2 -5 349.47 10.1
 5 2 -5 350.27 10.09
 -5 2 -5 348.7 11.19
 -5 2 5 342.92 10.53
 -5 -2 -5 350.63 10.16
 5 2 5 345 11.17
 -5 2 -5 335.22 10.21
 -5 -2 5 359.21 10.86
 -5 -2 5 336.04 10.3
 5 2 5 343.72 10.27
 5 2 -5 339.08 10.65
 5 -2 5 336.47 11.33
 -5 -2 -5 330.95 10.84
 5 -2 -5 341.73 10.61
 -6 2 -5 743.92 22.63
 6 2 -5 744.03 21.2
 -6 2 5 741.03 21.19
 -6 -2 -5 730.87 22.68
 6 2 5 748.22 22.65
 -6 -2 -5 767.99 21.35
 -6 -2 5 743.81 21.44
 -6 -2 -5 727.12 21.29
 -6 2 -5 712.74 21.33
 -6 -2 -5 735.25 22.3
 6 -2 5 749.07 22.83
 6 2 5 789.5 21.43
 -6 -2 5 788.85 22.27
 6 2 -5 723.34 22.52
 -6 2 5 733.16 21.88
 -7 -2 5 130.86 5.13
 7 2 -5 148.07 6.46
 7 2 5 134.37 5.04
 7 -2 5 135.99 7.41
 -7 2 5 142.88 5.36
 -7 -2 5 128.99 5.69
 -7 -2 -5 139.56 5.14
 -7 2 5 137.89 4.77
 -7 2 -5 129.02 6.63
 7 2 -5 138.74 4.72
 -7 2 -5 124.7 4.94
 7 2 5 136.36 6.96
 -7 -2 -5 139.19 6.24
 -7 -2 -5 134.95 6.89
 8 2 -5 136.46 4.7
 -8 -2 -5 127.36 7.78
 -8 -2 -5 122.79 6.72
 8 2 5 130.32 5.1
 -8 2 5 125.16 5.42
 -8 -2 5 120.27 5.28
 -8 2 -5 121.19 5.07
 -8 2 -5 133.22 7.47
 8 2 -5 124.2 6.56
 -8 -2 5 132.55 6.11
 -8 2 5 125.37 4.84
 -8 -2 -5 131.91 5.34
 9 2 -5 11.98 5.18
 -9 -2 -5 2.76 5.84
 -9 -2 -5 9.67 7.26
 -9 -2 -5 6.57 3.96
 -9 2 5 9.18 2.94
 -9 2 5 7.82 3.77
 -9 2 -5 4.54 6.91
 9 2 5 6.44 3.23
 -9 2 -5 7.17 3.38
 -9 -2 5 7.71 4.56
 -9 -2 5 9.99 3.88
 9 2 -5 6.95 2.64
 -10 2 -5 41.34 4.64
 -10 2 -5 45.86 9.35
 10 2 5 41.01 4.26
 -10 2 5 36.25 5.03
 -10 -2 -5 43.53 5.89
 -10 2 5 39.12 4.22
 -10 -2 -5 39.21 7.51
 10 2 -5 41.16 3.55
 -10 -2 5 40.67 5.22
 -10 2 -5 49.02 7.95
 -10 -2 5 42.3 6.24
 -10 -2 -5 60.06 10.41
 10 2 -5 46.3 6.66
 0 3 5 1260.94 35.28
 0 -3 5 1253.22 35.54
 0 -3 5 1233.84 34.69
 0 3 -5 1213.88 35.5
 0 3 -5 1259.71 34.69
 0 -3 -5 1188.06 35.22
 1 3 -5 118.77 3.84
 -1 3 -5 111.86 3.84
 1 3 5 110.13 3.43
 -1 -3 5 116.08 3.86
 1 3 -5 112.79 4.12
 -1 3 -5 115.16 4.18
 -1 3 5 113.95 3.73
 1 -3 -5 110.33 3.5
 -1 -3 -5 109 3.66
 2 3 5 997.88 28.58
 -2 -3 -5 996.97 28.45
 -2 3 5 985.46 28.39
 -2 3 -5 993.74 28.78
 2 -3 -5 962.14 28.41
 2 3 -5 983.83 28.67
 -2 -3 5 1006.75 27.98
 -2 3 -5 998.21 28.03
 2 3 5 1019.19 27.83
 2 3 -5 995.98 27.96
 2 -3 5 1016.09 28.82
 2 3 5 988.42 27.79
 -2 -3 5 941.73 28.68
 3 -3 5 290.12 9.63
 3 -3 -5 291.13 9.03
 -3 -3 5 309.6 9.06
 -3 3 -5 306.05 9.62
 -3 3 -5 306.27 8.93
 -3 -3 -5 300.84 9.23
 -3 -3 5 308.38 9.5
 -3 3 5 310.88 9.07
 3 3 -5 303.96 9.41
 3 3 -5 291.19 8.94
 3 3 5 302.08 8.84
 3 3 5 298.84 9.43
 -4 3 -5 670.41 19.34
 4 3 -5 645.72 19
 4 3 5 623.32 18.33
 -4 -3 -5 651.36 18.95
 4 -3 5 670.97 19.41
 -4 3 5 650.57 18.71
 -4 3 -5 631.42 18.34
 -4 -3 -5 643.96 19.23
 -4 -3 5 665.54 19.15
 -4 3 5 607.75 18.08
 4 3 5 635.83 19.16
 4 3 -5 627.77 18.35
 -4 -3 5 623.72 18.45
 4 -3 -5 640.86 18.71
 5 3 5 520.06 14.38
 5 3 -5 509.21 14.27
 -5 -3 -5 477.61 14.06
 5 3 -5 497.96 14.9
 -5 -3 5 471.07 14.42
 -5 -3 -5 497.33 14.1
 -5 -3 -5 501.84 15.35
 -5 3 5 496.25 14.07
 -5 3 -5 486.04 15.35
 -5 -3 5 465.37 14.99
 -5 3 5 502.97 14.62
 -5 3 -5 478.05 14.29
 5 3 5 493.32 15.26
 -5 -3 -5 488.92 14.94
 -6 3 5 89.64 3.86
 -6 -3 5 91.22 3.9
 -6 3 5 95.96 3.41
 6 3 -5 95.43 3.51
 -6 -3 -5 93.73 5.34
 6 3 5 87.45 5.09
 6 -3 5 97.69 5.75
 6 3 5 88.68 3.73
 -6 -3 5 90.71 4.46
 -6 -3 -5 82.16 3.51
 -6 3 -5 91.49 5.37
 -6 -3 -5 89.05 4.6
 6 3 -5 76.19 4.66
 -6 -3 -5 90.83 3.53
 -6 3 -5 91.09 3.63
 -7 3 -5 14.2 2.41
 -7 -3 -5 17.59 2.68
 -7 3 5 18.25 2.16
 7 -3 5 19.99 5.55
 7 3 -5 13.85 4.25
 -7 -3 -5 26.18 5.09
 7 3 -5 24.3 2.29
 -7 -3 5 20.45 2.86
 -7 -3 5 15.49 3.55
 7 3 5 17.85 2.49
 -7 -3 -5 18.86 2.58
 -7 3 -5 16.56 4.84
 -7 -3 -5 11.04 3.75
 -7 3 5 17.55 2.73
 -8 -3 -5 397.28 11.81
 -8 3 5 402.75 12.38
 -8 -3 -5 383.48 12.02
 -8 3 5 385.31 11.65
 -8 3 -5 390.67 11.89
 8 3 -5 392.82 11.67
 -8 3 -5 377.95 14
 8 3 -5 392.9 13.54
 -8 -3 -5 387.59 13.11
 -8 -3 5 373.24 12.18
 -8 -3 5 390.19 13.1
 8 3 5 382.48 11.94
 -9 -3 5 26.01 4.34
 9 3 5 33.08 3.85
 -9 3 5 28.54 3.32
 -9 -3 -5 35.29 3.85
 9 3 -5 31.95 5.89
 -9 -3 5 24.37 5.31
 -9 3 5 32.23 4.11
 -9 -3 -5 25.2 8.07
 -9 -3 -5 34.07 4.56
 -9 3 -5 31.76 7.75
 -9 3 -5 30.59 3.73
 -9 -3 -5 32.71 5.85
 9 3 -5 28.47 3.1
 -10 3 -5 30.99 4.51
 -10 3 -5 32.21 7.33
 -10 3 5 30.23 4.88
 -10 -3 -5 34.34 11.07
 -10 3 -5 36.06 10
 -10 -3 -5 31.79 7.43
 -10 -3 -5 32 4.52
 -10 -3 -5 33.01 6.16
 -10 -3 5 35.8 5.56
 -10 -3 5 25.02 6.87
 -10 3 5 26.18 3.93
 10 3 -5 30.47 7.34
 10 3 -5 29.37 3.58
 10 3 5 32.59 4.31
 0 4 -5 125.82 4.48
 0 -4 5 123.18 4.48
 0 4 5 117.13 3.93
 0 4 -5 117.43 4.14
 1 4 -5 775.35 22.72
 -1 -4 5 808.11 23.39
 -1 -4 -5 832.02 23.12
 -1 4 -5 772.6 23.39
 1 4 -5 827.97 23.42
 1 4 5 795.4 23.09
 1 -4 5 816.46 23.46
 -1 4 5 805.09 22.99
 -1 -4 5 813.18 22.72
 -1 -4 -5 788.86 22.96
 -1 4 -5 775.92 22.76
 -2 4 -5 959.53 27.93
 -2 -4 -5 946.88 27.46
 -2 4 5 936.71 27.43
 -2 4 -5 970.04 27.19
 2 4 5 972.98 26.87
 -2 -4 -5 972.35 27.65
 2 4 -5 945.23 27.84
 2 -4 5 963.25 27.94
 -3 4 5 233.31 6.92
 -3 4 -5 229.61 7.66
 3 4 5 226.26 6.83
 -3 -4 5 219.97 7.48
 3 4 -5 227.63 6.99
 3 -4 5 230 7.71
 -3 -4 -5 230.04 7.38
 -3 -4 -5 229.69 7.08
 -3 -4 5 223.5 7.01
 3 4 -5 211.6 7.39
 3 4 5 228.77 7.39
 3 4 5 219.64 6.75
 -4 -4 5 289.53 9.05
 -4 4 5 267.91 8.37
 -4 -4 5 266.01 8.46
 4 4 5 275.28 9
 -4 4 -5 283.51 8.32
 -4 -4 -5 272.01 8.65
 4 4 -5 272.3 8.36
 -4 -4 -5 274.23 9.07
 -4 4 -5 277.62 9.25
 4 4 5 272.31 8.28
 4 -4 5 275.9 9.3
 4 4 -5 270.88 8.89
 -5 -4 5 447.28 13.26
 -5 -4 -5 437.17 13.6
 -5 4 5 450.1 13.28
 -5 4 5 439.67 12.73
 -5 4 -5 446.73 14.21
 -5 4 -5 452.14 13.05
 5 4 5 447.46 13.98
 5 4 -5 434.06 13.71
 5 4 -5 447.21 13.09
 5 -4 5 457.72 14.35
 5 4 5 440.94 13.07
 -5 -4 -5 443.41 14.1
 6 4 5 22.09 4.08
 6 -4 5 21.81 4.92
 -6 -4 -5 31.93 4.45
 -6 4 5 23.25 1.88
 6 4 -5 23.13 2.22
 -6 4 5 22.54 2.43
 6 4 -5 23.66 3.03
 -6 -4 5 21.96 3.31
 -6 -4 5 21.86 2.89
 -6 4 -5 23.03 2.51
 6 4 5 25.01 2.39
 -6 4 -5 17.81 4.44
 -6 -4 -5 19.05 3.2
 -7 4 5 314.88 9.96
 7 4 -5 298.23 11.4
 -7 -4 -5 326.13 9.36
 7 -4 5 320.18 12.04
 -7 4 5 318.28 9.38
 7 4 5 327.91 9.84
 -7 4 -5 308.27 9.63
 -7 -4 -5 307.25 9.46
 -7 -4 5 287.64 10.67
 -7 -4 -5 311.56 11.69
 7 4 -5 317.98 9.61
 -7 4 -5 324.48 11.72
 -7 -4 -5 289.84 10.52
 -8 -4 5 86.43 5.02
 -8 -4 -5 92.88 7.97
 -8 4 -5 85.95 4.25
 8 4 -5 94.93 4.1
 -8 -4 -5 88.52 5.69
 -8 4 5 85.03 3.86
 8 4 -5 82.55 6.66
 8 4 5 89.93 4.5
 -8 -4 -5 84.17 4.39
 -8 -4 5 92.22 5.89
 -8 -4 -5 85.63 4.07
 -8 4 -5 95.11 7.56
 -8 4 5 87.36 4.56
 -9 4 5 100 4.51
 -9 -4 -5 109.64 7
 -9 -4 -5 103.62 4.93
 -9 4 5 94.73 5.45
 9 4 5 107.79 5.42
 -9 -4 -5 112.89 10.34
 9 4 -5 112.84 7.8
 -9 4 -5 101.34 9.19
 -9 -4 5 106.3 6.13
 -9 4 -5 98.56 4.93
 -9 -4 5 95.62 7.08
 9 4 -5 105.18 4.68
 -9 -4 -5 93.12 5.59
 -10 4 5 49.51 5.37
 -10 -4 5 43.36 6.52
 -10 -4 -5 57.79 12.5
 -10 4 -5 48.62 4.76
 -10 -4 -5 55.26 4.84
 -10 -4 5 37.55 7.76
 -10 -4 -5 42.79 6.28
 0 5 -5 83.88 3.36
 0 -5 5 88.76 3.75
 0 5 5 82.16 2.97
 0 5 -5 87.59 3.69
 -1 -5 5 18.43 2.24
 1 -5 5 17.77 2.35
 1 5 -5 20.27 1.88
 -1 5 -5 19.84 2.4
 -1 5 -5 17.77 1.98
 1 5 -5 18.19 2.19
 1 5 5 18.02 1.7
 -1 5 5 19.22 1.29
 2 -5 5 1483.54 44.19
 2 5 5 1573.13 43.9
 -2 -5 5 1538.74 43.05
 -2 -5 -5 1480.86 43.71
 -2 -5 -5 1467.48 43.85
 -2 -5 5 1574.7 44.22
 -2 5 -5 1557.15 44.25
 -2 5 5 1548.66 43.71
 2 5 -5 1535.56 43.12
 2 5 -5 1594.87 44.22
 -3 -5 -5 1300.87 37.76
 3 -5 5 1356.07 38.38
 -3 -5 5 1343.41 38.29
 -3 -5 5 1295.38 37.18
 3 5 5 1321.1 37.01
 3 5 5 1327.93 37.01
 -3 -5 -5 1317.71 38.02
 3 5 5 1326.55 38.05
 -3 5 -5 1293.38 38.34
 3 5 -5 1300.09 38.22
 3 5 -5 1357.11 37.28
 -4 5 -5 2198.59 60.6
 4 -5 5 2102.03 60.55
 -4 -5 5 2036.53 58.9
 4 5 -5 2138.38 58.91
 -4 -5 5 2114.69 60.41
 -4 -5 -5 2193.89 60.36
 -4 -5 -5 1971.31 59.9
 4 5 5 2097.64 60.25
 4 5 -5 2156.34 60.36
 -4 5 5 2071.03 59.77
 4 5 5 2069.39 58.77
 -5 5 5 107.9 3.97
 5 5 -5 98.38 4.05
 -5 5 -5 110.34 4
 5 -5 5 102.54 5.73
 5 5 5 106.7 4.1
 -5 5 -5 107.23 5.46
 5 5 5 101.77 5.1
 5 5 -5 104.5 4.73
 -5 -5 5 106.3 4.99
 -5 -5 -5 100.55 4.36
 -5 -5 5 105 4.31
 -5 -5 -5 109.24 5.31
 -6 5 -5 65.23 3.3
 6 5 -5 70.24 4.16
 -6 5 -5 64.13 5.4
 -6 -5 5 70.63 4.51
 -6 -5 -5 59.72 3.99
 6 5 5 67.5 4.89
 6 5 5 73.75 3.5
 -6 -5 -5 66.2 5.4
 -6 5 5 64.68 2.72
 -6 5 5 72.2 3.34
 6 5 -5 62.25 3.31
 -6 -5 5 46.84 3.79
 6 -5 5 76.66 6.03
 7 5 5 54.82 3.43
 -7 5 5 49.28 2.75
 7 5 -5 44.02 5.73
 -7 5 -5 49.97 3.32
 -7 -5 5 51.39 4.79
 7 5 -5 53.76 3.23
 -7 -5 -5 54.17 6.14
 -7 -5 -5 51.44 4.36
 -7 5 -5 58.83 6.41
 -7 5 5 51.47 3.37
 -8 -5 5 10.6 4.38
 8 5 -5 15.51 3.03
 -8 5 5 17.32 2.53
 -8 5 5 16.01 3.3
 -8 5 -5 15.29 7.35
 8 5 5 15.3 3.48
 -8 -5 -5 16.5 4.63
 -8 -5 -5 21.84 7.12
 -8 -5 5 15.01 5.1
 -8 5 -5 16.91 2.88
 8 5 -5 13.58 6.02
 9 5 -5 30.08 3.52
 -9 -5 -5 44.97 8.1
 -9 5 -5 40.6 9.53
 -9 5 5 27.4 4.26
 9 5 -5 37.85 7.47
 -9 -5 -5 29.07 5.85
 -9 -5 5 2.67 5.62
 9 5 5 31.27 4.12
 -9 5 -5 25.8 3.83
 -9 5 5 26.79 3.27
 -9 -5 5 32.74 6.7
 -10 -5 5 157.73 9.37
 0 6 -5 485.48 14.47
 0 -6 5 502.94 15.01
 0 6 -5 504.48 15.07
 0 6 5 488.29 14.36
 -1 6 -5 62.91 3.08
 1 6 -5 63.8 3.36
 -1 -6 5 59.92 3.33
 1 -6 5 60.03 3.34
 1 6 -5 62.18 2.93
 1 6 5 65 2.61
 -1 6 -5 60.27 3.42
 -2 6 5 827.28 23.81
 2 6 5 816.84 24.08
 2 6 -5 848.99 23.78
 2 6 -5 840.26 24.52
 2 -6 5 807.16 24.46
 -2 6 -5 845.2 24.6
 -2 -6 5 833.09 24.46
 3 6 -5 382.34 11.19
 3 6 -5 364.08 11.68
 3 6 5 365.51 10.69
 3 6 5 367.41 10.7
 -3 -6 -5 376.07 10.93
 -3 6 -5 383.73 11.95
 -3 -6 5 362.55 11.69
 3 -6 5 386.35 11.91
 -3 6 5 369.61 10.85
 -3 -6 5 350.32 10.92
 3 6 5 369.37 11.42
 -3 -6 -5 360.76 10.9
 4 6 5 231.41 7.96
 -4 -6 -5 241.33 7.39
 -4 -6 -5 215.11 7.3
 4 6 -5 236.06 8.06
 4 -6 5 238.03 8.51
 4 6 -5 230.76 7.51
 -4 6 -5 242.97 8.5
 -4 -6 5 231.12 7.38
 -4 -6 5 218.57 8.1
 4 6 5 237.36 7.22
 -5 6 -5 79.76 3.41
 5 6 5 81.13 4.6
 -5 -6 -5 70.08 3.66
 -5 -6 5 65.74 3.74
 -5 -6 -5 79.18 3.79
 -5 -6 5 76.11 4.52
 -5 6 5 76.41 3.19
 -5 6 -5 78.39 5.31
 5 -6 5 74.62 5.41
 5 6 -5 71.38 4.22
 5 6 5 78.75 3.53
 5 6 -5 70.8 3.6
 6 6 -5 152.52 5.6
 6 6 5 142.73 5.61
 -6 -6 5 157.94 5.98
 6 6 -5 150.66 6.41
 6 -6 5 150.27 7.8
 -6 6 5 155.19 5.36
 -6 6 -5 150.83 7.58
 -6 -6 -5 144.52 6.07
 -6 6 -5 151.8 5.31
 -6 -6 5 148.22 6.85
 -6 6 5 146.43 4.8
 -6 -6 -5 153.65 5.92
 -7 -6 5 59.76 5.53
 7 6 5 59.14 3.96
 -7 6 5 62.03 2.98
 -7 -6 -5 61.3 4.53
 -7 6 -5 56.92 3.41
 -7 -6 5 56.21 4.55
 -7 6 5 61.21 3.59
 7 6 -5 60.5 3.64
 -7 6 -5 63.44 7.01
 7 6 -5 51.5 5.93
 -7 -6 -5 62.96 4.98
 -8 6 -5 142.44 5.74
 -8 -6 -5 145.86 7.02
 -8 6 -5 146.76 10.33
 8 6 -5 147.79 9.3
 -8 -6 5 144.34 8.19
 -8 -6 5 153.76 7.11
 8 6 5 141.58 6.08
 8 6 -5 128 5.66
 -8 -6 -5 154.11 7.9
 -8 6 5 143.18 5.98
 -8 6 5 147.76 5.28
 9 6 5 16.23 4.43
 9 6 -5 33.11 8.5
 -9 -6 5 26.11 6.74
 -9 6 5 20.9 3.31
 -9 6 5 22.68 4.35
 -9 6 -5 25.06 10.85
 -9 -6 -5 27.2 5.82
 -9 -6 -5 19.03 7.58
 9 6 -5 22.47 3.92
 -9 -6 5 21.8 7.48
 -9 6 -5 22.28 3.83
 0 7 -5 34.61 2.55
 0 -7 5 37.93 3.07
 0 7 -5 39.49 3.09
 1 7 -5 7.51 2.61
 -1 -7 5 10.11 2.7
 1 7 -5 5.76 2.23
 1 7 5 7.37 1.76
 1 -7 5 11.65 2.66
 -1 7 -5 8.52 2.37
 -1 7 -5 5.84 2.55
 2 7 -5 789.92 23.17
 -2 -7 5 778.19 23.1
 2 7 -5 777.49 22.41
 -2 7 -5 770.06 23.22
 2 7 5 780.88 22.62
 2 -7 5 771.09 23.08
 3 7 -5 566.27 16.65
 3 7 5 557.32 16.9
 3 7 -5 570.87 17.34
 3 -7 5 573.22 17.4
 -3 -7 5 565.52 17.35
 -3 7 5 558.88 16.34
 -3 7 -5 572.8 17.52
 -4 7 5 515.61 14.95
 4 -7 5 515.74 16.19
 4 7 5 522.55 14.94
 -4 -7 5 491.91 16
 4 7 5 512.61 15.71
 -4 -7 5 550.37 14.97
 -4 -7 -5 495.82 15.1
 -4 7 -5 515.26 16.3
 4 7 -5 511.89 15.24
 4 7 -5 492.86 15.91
 -4 -7 -5 522.46 15.07
 -5 -7 5 215.63 8.07
 5 7 5 214.65 6.9
 -5 -7 -5 200.42 6.95
 -5 -7 5 204.46 6.88
 5 7 5 198.74 7.72
 5 -7 5 198.06 8.52
 5 7 -5 183.59 7.62
 5 7 -5 214.69 7.08
 -5 -7 -5 199.22 6.78
 -5 7 -5 201.85 8.57
 -6 7 5 93.14 4.05
 -6 7 -5 94.8 6.94
 6 7 -5 97.91 5.64
 -6 -7 5 104.62 6.1
 -6 -7 -5 105.3 5.07
 6 7 5 108.19 4.69
 -6 7 -5 106.1 4.25
 6 7 -5 91.17 4.55
 -6 -7 5 89.54 4.72
 -6 -7 -5 96.11 4.63
 6 -7 5 102.53 7.18
 7 7 -5 45.26 5.55
 -7 7 5 35.14 3.21
 7 7 -5 34.72 3.63
 -7 -7 5 30.9 4.38
 -7 7 -5 37.37 7.2
 -7 -7 5 32.38 5.89
 -7 7 5 30.29 2.45
 -7 7 -5 32.9 3.14
 -7 -7 -5 32.61 4.05
 7 7 5 36.04 4.3
 -7 -7 -5 33.47 4.91
 -8 -7 -5 86 5.83
 8 7 -5 90.05 9.14
 -8 7 -5 78.58 10.14
 -8 -7 5 82.87 6
 8 7 -5 83.79 4.78
 -8 7 -5 84.45 4.64
 8 7 5 87.92 5.41
 -8 -7 -5 86.59 7.04
 -8 7 5 79.55 3.94
 -8 7 5 83.95 4.73
 -9 -7 5 37.4 9.05
 -9 7 -5 33.16 4.08
 -9 -7 5 35.32 7.37
 -9 -7 -5 19.13 8.71
 -9 7 5 35.72 3.68
 0 -8 5 170.53 6.29
 0 8 -5 164.14 6.46
 0 8 -5 171.41 5.97
 1 8 -5 457.73 14.46
 -1 8 -5 445.27 14.46
 -1 -8 5 459.72 14.28
 1 8 -5 457.87 13.83
 1 8 5 455.44 13.59
 1 -8 5 483 14.31
 -1 8 -5 473.87 13.87
 2 -8 5 403 12.36
 -2 -8 5 361.12 12.28
 2 8 -5 367 12.41
 2 8 -5 394.64 11.82
 2 8 5 376.04 11.71
 -2 8 -5 418.57 12.66
 3 -8 5 0.28 3.66
 3 8 -5 0.32 3.1
 3 8 5 -1.76 2.7
 3 8 -5 1.06 2.69
 -3 8 -5 -1.76 3.62
 -3 -8 5 1.45 3.32
 4 8 -5 344.17 12.19
 4 -8 5 370.42 12.49
 4 8 5 376.54 11.93
 4 8 -5 365.72 11.59
 4 8 5 388.34 11.13
 -4 8 -5 377.62 12.71
 -4 -8 5 382.07 12.39
 -4 8 5 367.13 10.97
 -5 8 5 250.74 7.43
 -5 -8 -5 234.38 7.53
 -5 -8 -5 237.29 7.73
 -5 8 -5 224.36 9.7
 -5 -8 5 233.62 9.11
 5 -8 5 229.94 9.52
 5 8 5 236.34 7.91
 5 8 -5 230 8.93
 5 8 -5 242.18 8.26
 -6 -8 -5 276.2 8.93
 -6 -8 -5 268.9 8.61
 -6 8 -5 262.39 8.37
 -6 8 -5 253.43 11.34
 6 8 -5 259.24 8.87
 6 8 -5 241.69 9.87
 -6 -8 5 258.68 10.43
 6 8 5 250.72 8.83
 -7 -8 -5 107.01 5.4
 -7 8 5 117.06 4.89
 7 8 -5 111.14 7.16
 -7 8 -5 103.71 9.44
 -7 -8 -5 117.46 6.37
 7 8 -5 108.06 5.41
 -7 -8 5 114.86 7.98
 -7 8 -5 116.7 4.84
 7 8 5 97.38 5.69
 -7 8 5 104.96 4.12
 -8 -8 5 81.56 6.2
 -8 8 5 83.14 4.04
 8 8 5 84.55 6.39
 -8 8 5 87.74 4.88
 8 8 -5 86.52 10.75
 -8 8 -5 80.85 4.69
 -8 -8 -5 90.51 7.52
 -8 -8 5 87.95 8.95
 -8 -8 -5 82.07 5.65
 8 8 -5 92.97 5.34
 0 -9 5 777.27 22.55
 0 9 -5 766.31 22.85
 0 9 -5 724.79 21.98
 -1 9 -5 82.33 4.96
 1 9 -5 87.97 4.95
 -1 -9 5 85.64 4.68
 1 -9 5 88.64 4.6
 1 9 -5 88.6 4.45
 1 9 5 81.62 3.59
 -1 9 -5 87.39 4.49
 2 9 -5 135.29 6.09
 -2 -9 5 141.02 5.95
 2 9 5 128.05 5.11
 2 -9 5 137.54 5.95
 -2 9 -5 143.42 6.21
 2 9 -5 126.78 5.39
 -3 9 -5 107.59 6.21
 3 -9 5 112.43 5.74
 3 9 -5 108.41 5.66
 3 9 5 112 5.01
 -3 -9 5 116.85 5.71
 3 9 -5 112.79 5.13
 -4 9 -5 35.99 5.72
 -4 9 5 44.87 2.29
 4 9 -5 44.05 4.53
 4 9 5 45.97 3.29
 4 -9 5 42.48 5.27
 -4 -9 5 47.64 5.05
 4 9 -5 46.06 4.06
 -5 9 -5 137.39 8.31
 5 9 -5 122.52 6.94
 5 9 5 141.13 5.83
 -5 9 5 131.65 5.05
 -5 -9 5 153.93 7.36
 5 9 -5 150.52 6.24
 6 9 -5 206.87 8.34
 -6 -9 -5 252.13 8.2
 -6 -9 5 237.35 10.26
 6 9 5 240.07 8.63
 -6 9 -5 232.19 11.44
 6 9 -5 220.7 9.87
 -6 -9 -5 227.15 7.67
 7 9 5 16.05 5.01
 7 9 -5 9.17 6.82
 7 9 -5 20.91 4.59
 -7 -9 -5 20.56 3.91
 -7 -9 -5 22.53 5.01
 -7 9 -5 24.88 9.93
 -7 9 5 6.95 3.45
 -7 9 -5 19.42 3.54
 -7 -9 5 29.44 8.06
 -8 -9 -5 42.91 7.27
 0 10 -5 443.68 13.54
 0 -10 5 441.96 13.72
 0 10 -5 420.49 14.24
 1 10 -5 47.34 4.75
 -1 10 -5 46.85 4.31
 1 -10 5 52.79 4.29
 1 10 -5 53.64 4.36
 -1 10 -5 50.89 4.91
 -1 -10 5 51.89 4.13
 2 -10 5 21.08 4.02
 -2 -10 5 24.53 4.15
 2 10 -5 19.82 3.66
 -2 10 -5 19.09 4.49
 2 10 -5 18.3 4.35
 2 10 5 21.22 3.17
 3 -10 5 111.9 6.03
 -3 10 -5 119.34 7.03
 -3 -10 5 121.08 6.26
 3 10 -5 117.23 6.48
 3 10 -5 123.18 5.84
 -4 -10 5 52.77 5.74
 4 -10 5 53.2 5.4
 4 10 5 52.08 3.92
 -4 10 -5 56.79 6.48
 4 10 -5 50.83 5.43
 4 10 -5 59.46 4.94
 -5 -10 5 12.55 6.3
 5 10 -5 15.01 4.59
 5 10 5 8.59 4.31
 -5 10 -5 2.41 7.38
 -5 10 5 9.62 3.01
 5 10 -5 13.48 5.59
 6 10 -5 188.46 7.81
 -6 -10 5 201.5 9.96
 6 10 -5 172.35 9.49
 -6 10 -5 172.92 11.36
 6 10 5 182.52 8.16
 -6 10 5 161.72 6.71
 -7 -10 -5 20.24 4.78
 -7 -10 5 12.19 8.75
 -7 -10 -5 16.75 3.62
 0 -11 5 172.86 6.81
 0 11 -5 153.25 7.73
 0 11 -5 158.51 6.93
 1 11 -5 34.34 5.33
 1 -11 5 40.48 4.34
 1 11 -5 38.17 4.88
 -1 -11 5 39.95 4.35
 -1 11 -5 35.5 4.88
 -1 11 -5 40.94 5.53
 -2 11 -5 162.93 8.29
 2 -11 5 177.66 6.88
 2 11 -5 168.37 7.22
 -2 -11 5 176.56 7.3
 2 11 -5 161.67 8.06
 3 -11 5 143.45 6.42
 3 11 -5 146.17 7.82
 -3 -11 5 141.46 7.17
 3 11 -5 134.03 6.85
 -3 11 -5 141.67 8.02
 4 11 -5 195.17 8.68
 4 11 -5 214.62 9.75
 -4 -11 5 226.85 9.46
 -4 11 -5 209.82 10.53
 -5 11 -5 136.68 10.71
 -5 -11 5 141.24 8.95
 5 11 -5 131.13 7.33
 5 11 5 136.03 7.1
 5 11 -5 140.46 9.04
 -6 -11 5 16.01 9.15
 0 12 -5 12.07 5.13
 0 -12 5 15.66 4.15
 0 12 -5 12.5 6.27
 -1 12 -5 271.88 10.43
 1 12 -5 256.74 11.25
 -1 12 -5 272.19 11.21
 -1 -12 5 295.52 9.68
 1 12 -5 260.2 10.42
 2 12 -5 103.98 6.81
 -2 12 -5 98.97 8.07
 -2 -12 5 116.95 6.26
 2 12 -5 98.48 7.76
 3 12 -5 1.72 6.79
 -3 -12 5 10.7 5.6
 3 12 -5 0.96 5.84
 -3 12 -5 6.07 7.37
 -4 -12 5 14.93 6.59
 -5 -12 5 46.46 8.4
 -2 -13 5 9.03 5.05
 -3 -13 5 32.57 6.1
 0 0 -6 1680.54 47.4
 0 0 -6 1686.89 48.49
 0 0 6 1706.55 47.49
 0 0 6 1737.37 48.59
 0 0 -6 1687.54 47.39
 -1 0 6 1504.44 42.22
 1 0 -6 1456.05 41.16
 1 0 -6 1405.41 42.11
 -1 0 -6 1453.13 41.19
 -1 0 -6 1428.77 42.18
 1 0 -6 1469.51 41.13
 -1 0 -6 1493.65 41.19
 1 0 6 1462.09 42.27
 -1 0 6 1529.93 41.28
 1 0 6 1542.09 41.33
 -2 0 6 4156.43 113.04
 2 0 6 3955.02 113.12
 2 0 6 3981.11 110.86
 -2 0 -6 3898.2 113.03
 2 0 -6 4032.35 112.93
 -2 0 6 4021.96 112.61
 -2 0 -6 3891.57 110.74
 -2 0 -6 3968.46 110.77
 3 0 -6 275.79 8.46
 -3 0 6 287.52 8.63
 -3 0 -6 250.03 8.67
 3 0 6 267.84 8.83
 -3 0 6 277.83 8.18
 3 0 6 287.33 8.23
 -3 0 -6 278.65 8.22
 3 0 -6 269.93 7.92
 4 0 6 582.47 17.52
 4 0 -6 570.98 16.29
 -4 0 6 586.9 17.14
 -4 0 6 564.97 16.53
 -4 0 -6 572.57 16.53
 -4 0 -6 564.32 17.32
 4 0 -6 573.35 16.95
 -4 0 -6 586.84 16.63
 4 0 6 587.14 16.6
 -5 0 6 29.35 2.52
 5 0 -6 27.29 1.62
 -5 0 6 30.46 2.18
 -5 0 -6 31.21 3.09
 -5 0 -6 27.88 2.14
 -5 0 -6 28.93 2.51
 5 0 6 29.46 3.65
 5 0 -6 26.91 2.9
 5 0 6 33.61 2.25
 6 0 -6 7.08 1.5
 -6 0 6 5.79 2.07
 6 0 6 4.63 4.04
 -6 0 6 6.37 2.5
 6 0 -6 8.67 3.01
 -6 0 -6 7.32 2.45
 -6 0 -6 10.06 3.4
 6 0 6 8.35 2.14
 -6 0 -6 10.29 2.25
 -7 0 6 1055.39 30.05
 7 0 -6 1109.69 29.69
 -7 0 6 1048.82 31.05
 7 0 6 1039.54 30.02
 7 0 -6 1051.04 31.23
 7 0 6 1045.24 31.96
 -7 0 -6 1073.76 30.15
 -7 0 -6 1029.15 31.48
 -8 0 -6 229.19 9.64
 -8 0 -6 224.32 7.98
 -8 0 6 234.04 8.53
 8 0 -6 230.56 7.07
 8 0 6 234.61 7.67
 8 0 6 222.63 10.4
 -8 0 6 248.86 7.8
 8 0 -6 231.12 8.76
 -9 0 -6 30.92 4.35
 -9 0 -6 32.28 6.66
 9 0 -6 32.06 4.96
 -9 0 6 25.1 3.78
 9 0 6 20.89 3.37
 -9 0 -6 35.51 7.34
 -9 0 6 41.58 4.77
 -10 0 -6 -0.02 9.14
 -10 0 -6 0.37 5.27
 -10 0 6 1.8 4.29
 -10 0 -6 -2.43 8.22
 -10 0 6 -1.47 5.26
 0 1 -6 49.54 2.1
 0 -1 6 50.97 2.34
 0 -1 6 49.39 2.64
 0 1 -6 49.48 2.13
 0 1 6 51.96 2.44
 0 1 6 49.27 2.09
 0 1 -6 51.34 2.45
 1 1 -6 41.55 1.94
 -1 1 -6 46.6 2.45
 -1 1 6 46.65 2.24
 1 1 6 46.39 2.04
 1 -1 6 46.55 2.23
 -1 -1 -6 45.1 2.33
 1 -1 6 47.37 2.62
 1 -1 -6 53.84 2.21
 -1 -1 -6 44.41 1.72
 -1 1 -6 44.83 2.02
 -1 1 6 47.84 1.95
 1 1 -6 46.27 2.36
 1 1 6 46.87 2.48
 -1 1 -6 43.03 2.07
 -1 -1 6 45.43 2.46
 -1 -1 -6 44.04 1.72
 -1 -1 6 45.75 2.13
 -2 -1 6 2683.52 78.22
 2 1 -6 2796.68 78.19
 2 1 6 2748.77 76.63
 -2 -1 -6 2820.46 78.21
 -2 1 6 2835.29 78.17
 -2 -1 -6 2736.52 77.62
 2 1 -6 2641.17 76.48
 -2 1 -6 2708.07 76.61
 -2 1 -6 2583.8 78.23
 -2 1 -6 2804.92 78.44
 2 -1 6 2907.48 78.41
 -2 -1 6 2761.28 76.62
 2 1 6 2834 78.3
 -2 -1 -6 2746.83 77.6
 -2 1 6 2666.38 76.5
 3 -1 6 175.68 6.15
 3 1 -6 169.94 5.28
 -3 -1 6 170.11 5.5
 -3 1 6 165.94 5.7
 -3 1 -6 163.8 6.04
 -3 -1 -6 166.9 5.87
 3 1 -6 174.44 5.75
 -3 -1 -6 179.26 5.33
 -3 -1 6 173.44 5.9
 -3 -1 -6 165.99 5.34
 -3 1 6 170.26 5.34
 3 1 6 174.55 5.47
 -3 1 -6 172.58 5.45
 3 1 6 174.72 6.07
 3 -1 -6 195.53 5.61
 4 1 -6 318.98 9.92
 4 1 -6 328 9.38
 -4 -1 -6 323.77 9.54
 4 1 6 303.83 10.37
 -4 -1 6 331.49 10.13
 4 -1 6 318.3 10.52
 -4 1 6 314.94 9.94
 -4 1 -6 300.9 10.27
 -4 -1 -6 319.84 9.47
 -4 1 -6 322.77 9.74
 -4 -1 6 331.54 9.65
 -4 1 -6 327.33 9.59
 4 1 6 312.89 9.59
 -4 -1 -6 328.62 10.19
 4 -1 -6 348.25 9.82
 -4 1 6 317.47 9.47
 -5 1 6 56.88 2.62
 -5 1 -6 55.2 3.84
 5 1 6 56.7 2.84
 -5 1 6 58.97 3.1
 -5 -1 -6 56.49 2.89
 5 -1 -6 56.37 3.42
 5 1 -6 55.8 2.45
 5 1 6 52.85 4
 -5 -1 -6 55.76 3.54
 -5 1 -6 61.34 3.09
 -5 -1 6 58.82 3.25
 5 -1 6 66.34 4.34
 -5 -1 6 62.75 2.9
 -5 -1 -6 59.18 2.79
 -5 1 -6 57.69 2.87
 5 1 -6 59.5 3
 6 -1 6 138.17 6.76
 -6 -1 -6 149.24 5.04
 -6 -1 6 148.69 5.1
 -6 1 -6 136.23 4.97
 6 1 6 138.04 6.54
 -6 -1 6 142.37 5.59
 6 -1 -6 138.4 5.68
 -6 -1 -6 146.03 5.14
 6 1 -6 143.84 4.65
 -6 1 -6 135.39 6.21
 -6 -1 -6 127.14 5.9
 -6 1 6 147.73 4.92
 -6 1 6 139.56 5.34
 6 1 6 140.8 5.05
 6 1 -6 147.35 6.06
 -7 -1 -6 188.22 6.43
 7 -1 -6 187.14 7.04
 -7 -1 6 177.2 6.37
 -7 -1 6 169.87 6.97
 7 1 6 182.81 6.27
 -7 -1 -6 191.73 7.64
 -7 1 -6 172.89 6.29
 -7 1 -6 180.13 7.87
 7 -1 6 189.49 8.63
 7 1 6 192.12 8.46
 -7 1 6 175.49 6.7
 7 1 -6 194.51 7.54
 7 1 -6 185.05 5.85
 -7 1 6 178.24 6.15
 8 1 6 275.06 8.6
 8 1 -6 269.33 9.89
 -8 -1 6 262.2 8.73
 -8 1 -6 277.74 8.76
 -8 -1 -6 259.48 10.89
 -8 1 6 261.61 9.21
 -8 1 6 262.26 8.51
 -8 -1 6 251.98 9.5
 8 1 -6 257.16 8.1
 8 -1 -6 268.88 9.39
 -8 1 -6 271.71 10.65
 -8 -1 -6 252.72 10.22
 -9 1 6 131.37 6.43
 -9 1 -6 134.62 6.06
 -9 1 -6 146 8.85
 -9 -1 -6 120.39 9.32
 9 1 -6 137.9 4.93
 9 1 6 129.69 5.45
 -9 1 -6 122.95 8.69
 -9 -1 -6 138.25 8.1
 -9 1 6 138.3 5.56
 9 1 -6 127.3 7.12
 -9 -1 6 141.39 6.99
 -9 -1 6 144.56 6.13
 -10 -1 -6 75.65 8.71
 -10 1 -6 83.56 9.43
 10 1 -6 68.52 7.04
 -10 1 6 75.62 5.05
 -10 -1 6 81.69 6.91
 -10 -1 -6 77.71 6.79
 -10 -1 -6 92.77 10.89
 10 1 6 85.93 4.78
 -10 1 -6 78.9 5.99
 -10 -1 6 78.44 5.69
 10 1 -6 81.11 3.98
 -10 1 -6 70.49 9.67
 -10 1 6 74.46 6.08
 0 2 -6 154.57 5.35
 0 -2 6 159.4 5.45
 0 -2 -6 151.89 4.99
 0 2 -6 161.12 5
 0 -2 6 154.03 5.06
 0 2 6 156.16 4.76
 0 2 6 162.23 4.79
 0 2 6 154.22 5.14
 -1 -2 6 53.25 2.78
 -1 2 6 54.55 2.07
 1 -2 6 56.84 2.53
 1 2 -6 54.59 2.7
 -1 2 -6 59.06 2.91
 -1 -2 -6 53.92 2.39
 1 2 6 57.62 2.66
 1 -2 -6 57.57 2.29
 1 2 6 54.59 2.19
 1 -2 6 58.71 3.01
 -1 -2 6 57.7 2.55
 -1 2 6 57.71 2.49
 -1 2 -6 58.17 2.46
 -2 2 6 325.64 10.05
 -2 2 -6 342.8 9.93
 2 -2 -6 339.08 9.89
 -2 2 -6 339.48 9.81
 -2 -2 6 355.73 10.39
 -2 2 -6 333.26 10.4
 2 2 -6 334.24 10.25
 2 2 -6 319.62 9.76
 -2 -2 6 339.31 9.91
 -2 2 6 328.38 9.6
 2 2 6 337.99 9.81
 2 2 6 321.83 10.24
 2 2 6 321.4 9.73
 -3 -2 -6 21.06 2.19
 -3 2 6 20.06 1.47
 3 2 -6 18.32 2
 3 2 6 17.18 2.3
 -3 2 -6 15.88 1.99
 -3 -2 6 18.53 2.2
 -3 -2 6 17.81 1.86
 3 2 -6 18.05 1.64
 -3 2 -6 20.96 2.49
 -3 2 -6 16.05 1.74
 -3 2 6 16.24 1.73
 -3 -2 -6 17.73 1.29
 3 -2 -6 19.26 1.51
 3 -2 6 17.37 2.61
 3 2 6 17.61 1.7
 -3 -2 -6 17.54 1.35
 -4 -2 6 474.75 13.9
 4 2 -6 465.03 14.29
 4 2 -6 481.22 13.7
 4 2 6 456.96 14.59
 -4 -2 -6 491.11 13.61
 -4 2 -6 486.23 14.01
 4 -2 6 440.78 14.74
 -4 -2 6 481.01 14.47
 -4 2 -6 501.48 13.85
 -4 2 -6 490.52 14.72
 -4 2 6 473.33 14.16
 4 -2 -6 451.72 14.21
 -4 -2 -6 492.64 14.41
 -4 -2 -6 481.12 13.62
 4 2 6 456.24 13.79
 -5 -2 6 322.22 9.7
 -5 2 -6 311.47 10.56
 -5 -2 6 329.64 10.26
 5 2 6 311.73 9.61
 5 2 6 322.47 10.59
 5 2 -6 322.03 10.01
 -5 2 -6 317.94 9.59
 -5 2 6 318.67 9.38
 -5 -2 -6 321.28 9.44
 5 -2 -6 296.67 9.97
 5 2 -6 312.86 9.39
 -5 2 6 334.28 9.94
 -5 -2 -6 309.22 9.42
 -5 -2 -6 308.48 10.21
 -6 -2 6 164.99 5.76
 -6 -2 -6 167.43 5.52
 -6 -2 -6 166.41 5.6
 6 -2 -6 183.41 6.14
 -6 2 6 155.76 5.83
 -6 -2 6 163.28 6.3
 6 2 -6 139.51 6.37
 6 -2 6 167.55 7.41
 6 2 6 162.29 7.05
 -6 2 -6 159.99 5.62
 6 2 6 169.52 5.72
 -6 -2 -6 158.45 6.43
 -6 2 -6 157.51 6.89
 -6 2 6 158.41 5.33
 6 2 -6 167.37 5.34
 -7 -2 -6 224.1 8.5
 -7 -2 -6 236.45 9.51
 7 2 -6 220.9 7.06
 -7 2 6 217.07 7.14
 -7 2 -6 221.89 9.08
 7 2 6 228.33 7.48
 -7 -2 6 215.33 7.53
 -7 -2 -6 229.56 7.44
 -7 -2 -6 238.69 7.59
 7 2 -6 225.84 8.76
 7 2 6 221.17 9.14
 -7 -2 6 215.28 8.25
 -7 2 6 215.25 7.74
 7 -2 -6 227.07 7.96
 7 -2 6 236.21 9.94
 -8 -2 6 67.77 5.16
 -8 2 -6 75.29 6.71
 8 2 -6 75.2 5.84
 -8 -2 -6 84.59 4.28
 8 2 -6 76.74 3.47
 -8 -2 6 67.71 4.24
 -8 2 6 72.32 3.86
 -8 2 -6 76.48 4.18
 -8 -2 -6 75.86 4.44
 -8 -2 -6 80.17 5.93
 -8 2 6 71.4 4.43
 8 2 6 78.95 4.17
 -9 -2 6 29.62 5.28
 -9 2 -6 22.57 7.65
 -9 2 6 25.86 4.24
 9 2 6 25.83 3.77
 -9 -2 6 23.22 4.18
 -9 -2 -6 26.45 8.49
 9 2 -6 30.53 5.7
 -9 2 -6 23.16 3.99
 9 2 -6 25.64 2.89
 -9 -2 -6 30.37 3.97
 -9 2 6 22.14 3.59
 -9 -2 -6 26.71 6.19
 -9 -2 -6 27.05 4.62
 -10 -2 -6 31.18 6.31
 -10 2 -6 33.18 8.24
 -10 -2 6 29.31 5.15
 -10 -2 -6 39.95 11.51
 10 2 -6 31.81 3.5
 -10 -2 6 33.27 6.6
 -10 2 6 28.24 4.4
 -10 2 -6 24.14 4.91
 -10 2 6 17.76 5.25
 10 2 6 30.26 4.28
 0 3 -6 679.81 20.09
 0 3 -6 673.58 19.46
 0 -3 -6 686.55 19.64
 0 3 6 682.82 19.18
 0 -3 6 687.75 19.5
 -1 -3 -6 50.77 2.24
 1 3 6 53.13 2.07
 1 3 -6 55.81 2.46
 -1 -3 6 51.21 2.87
 -1 3 6 53.8 2.38
 -1 3 -6 58.35 2.58
 1 -3 -6 51.87 2.03
 -1 -3 6 51.56 2.54
 1 3 6 56.42 2.62
 1 3 -6 51.5 2.73
 -1 3 -6 49.88 2.91
 1 3 6 53.96 2.04
 2 3 6 506.23 14.62
 -2 -3 6 485.75 14.76
 2 3 -6 498.27 14.17
 -2 3 -6 498.88 14.85
 2 -3 6 488.25 14.88
 2 3 6 485.74 14
 2 -3 -6 471.58 14.15
 -2 -3 -6 462.1 14.37
 2 3 -6 499.85 14.72
 -2 3 -6 489.05 14.27
 2 3 6 489.62 14.04
 -2 -3 6 491.34 14.24
 -2 3 6 498.26 14.4
 3 3 6 22.15 1.75
 -3 3 -6 22.9 2.74
 -3 -3 6 25.04 2.12
 3 3 -6 23.36 2.26
 3 3 -6 22.06 1.89
 -3 3 -6 23.95 2.28
 3 -3 -6 21.88 1.96
 3 -3 6 20.63 2.83
 3 3 6 25.72 1.91
 -3 -3 -6 26.41 2.17
 -3 3 -6 25.66 1.96
 3 3 6 23.63 2.46
 -3 3 6 22.93 1.4
 -3 -3 6 25.41 2.53
 -3 3 6 21.26 1.84
 4 3 -6 60.93 3.39
 -4 -3 -6 66.72 3.23
 -4 3 -6 64.84 2.91
 -4 -3 6 65.67 3.51
 4 -3 6 67.48 4.2
 4 3 6 62.25 2.86
 -4 3 -6 64.25 3.86
 4 -3 -6 64.15 3.03
 -4 -3 6 66.49 3.15
 4 3 6 58.23 3.7
 -4 3 6 68.55 2.98
 -4 3 6 63.97 2.44
 4 3 -6 67.34 2.86
 -5 -3 -6 909.44 25.02
 -5 3 -6 863.3 26.49
 5 -3 -6 888.67 25.79
 5 3 -6 889.32 26.08
 -5 -3 -6 906.86 26.54
 -5 3 6 918.78 25.82
 5 3 6 925.97 26.45
 -5 3 -6 878.24 25.27
 5 -3 6 916.65 26.75
 -5 -3 6 887.93 26.27
 -5 -3 6 858.54 25.37
 -5 3 6 868.51 25.01
 -5 -3 -6 897.76 24.97
 5 3 6 860.13 25.28
 -5 -3 -6 845.19 26.02
 -6 -3 -6 123.19 6.26
 6 3 6 120.73 5.99
 -6 -3 6 122.86 4.8
 -6 3 -6 106.18 4.42
 6 3 6 122.18 4.69
 -6 -3 -6 118.67 5.27
 -6 3 -6 118.27 5.97
 6 3 -6 117.23 5.09
 -6 3 6 123.59 4.74
 -6 -3 -6 117.64 4.27
 -6 3 6 119.3 4.23
 -6 -3 -6 122.2 4.2
 6 -3 6 115.92 6.66
 6 3 -6 123.8 4.32
 -6 -3 6 115.3 5.3
 -7 3 -6 662.34 20.81
 -7 3 6 678.24 19.69
 -7 3 6 644.1 18.88
 7 3 -6 632.05 20.61
 -7 -3 6 609.9 20.14
 7 3 6 660.84 20.75
 -7 -3 -6 672.74 21.08
 -7 -3 6 642.78 19.34
 7 3 6 682.64 19.24
 7 3 -6 656.41 18.93
 -7 3 -6 631.22 19.11
 -7 -3 -6 663.84 20.13
 7 -3 6 651.65 21.27
 -7 -3 -6 699.81 18.94
 -7 -3 -6 658.96 19.02
 8 3 -6 135.56 7.59
 -8 -3 -6 143.97 5.83
 -8 -3 -6 137.34 5.43
 8 3 -6 143.23 5.17
 -8 3 6 139.24 5.99
 -8 -3 6 134.25 5.97
 -8 3 -6 138.5 8.23
 -8 3 -6 133.85 5.54
 8 3 6 150.4 5.77
 -8 -3 6 145.5 6.95
 -8 -3 -6 153.26 8.96
 -8 3 6 131.71 5.24
 -8 -3 -6 139.08 7.01
 -9 3 6 5.37 3.99
 -9 -3 -6 5.37 4.76
 9 3 -6 9.5 2.86
 -9 -3 6 8.24 4.4
 -9 -3 -6 5.25 5.91
 -9 3 6 6.88 3.11
 9 3 6 3.75 3.77
 -9 3 -6 -1.75 7.88
 -9 -3 -6 1.65 8.46
 -9 3 -6 6.92 3.81
 -9 -3 6 2.13 5.5
 -9 -3 -6 6.04 3.85
 9 3 -6 5.7 5.94
 -10 -3 -6 39.13 5.03
 -10 -3 6 33.32 6.02
 -10 3 6 33.85 5.43
 -10 -3 -6 35.49 6.81
 -10 -3 6 41.12 7.46
 -10 3 -6 32.12 5.08
 -10 -3 -6 38.85 12.36
 0 -4 6 361.12 11.5
 0 4 6 375.35 11.04
 0 4 -6 369.45 10.99
 0 4 -6 378.32 11.52
 1 -4 6 383.37 11.55
 -1 -4 6 369.8 11.47
 -1 4 -6 363.49 11.44
 -1 4 -6 366.53 10.96
 -1 4 6 370.75 10.93
 1 4 -6 364.54 11.4
 1 4 6 351.05 11.04
 -1 -4 6 368.18 10.92
 1 4 -6 383.17 10.96
 -1 -4 -6 364.1 10.79
 -2 4 -6 1287.2 36.46
 2 -4 6 1235.31 36.44
 -2 -4 6 1286.02 36.41
 -2 4 6 1278.45 35.91
 2 4 -6 1264.7 35.4
 -2 4 -6 1219.64 35.45
 2 4 -6 1158.62 36.26
 2 4 6 1295.99 35.17
 -2 -4 -6 1273.87 35.9
 -2 -4 6 1234.65 35.39
 2 4 6 1261.32 35.16
 2 4 6 1276.09 36.12
 -3 -4 6 682.71 19.29
 -3 4 -6 652.62 19.34
 3 4 6 664.48 19.07
 3 -4 6 666.28 20.11
 3 4 6 677.12 19.79
 3 4 -6 698.17 19.23
 -3 -4 -6 652.12 19.48
 3 4 -6 639.79 19.84
 -3 -4 -6 690.19 19.83
 -3 4 6 661.13 19.41
 3 4 6 671.11 19.04
 -3 4 -6 666.32 20.09
 -4 4 -6 690.96 19.59
 -4 4 6 672.77 19.9
 4 4 -6 664.5 20.35
 4 4 -6 669.88 19.6
 -4 4 -6 695.52 20.69
 -4 -4 -6 650.55 20.04
 4 4 6 705.04 20.45
 -4 -4 6 694.71 19.76
 -4 4 6 664.19 19.22
 4 4 6 690.23 19.58
 4 -4 6 681.97 20.78
 -4 -4 -6 718.84 20.55
 5 4 -6 572.18 17.5
 -5 -4 6 570.22 17.72
 -5 -4 -6 560.63 17.87
 -5 4 -6 557.27 16.73
 5 4 -6 604.14 16.77
 -5 -4 6 586.23 17.01
 5 -4 6 602.5 18.23
 5 4 6 560.22 17.71
 -5 4 6 580.96 16.41
 -5 -4 -6 558.6 17.3
 5 4 6 596.07 16.82
 -5 4 6 584.1 17.06
 -5 4 -6 569.98 17.98
 -6 4 6 181.34 6.36
 -6 4 6 180.47 5.81
 -6 4 -6 183.57 7.82
 -6 -4 6 175.45 6.57
 -6 -4 -6 188 6.85
 6 4 -6 175.06 6.04
 -6 -4 -6 169.02 7.87
 -6 -4 6 196.6 7.31
 6 -4 6 183.09 8.4
 6 4 6 189.56 6.32
 6 4 6 181.34 7.56
 6 4 -6 175.92 6.83
 -6 4 -6 190.48 6.26
 -7 -4 -6 87.69 5.1
 -7 4 -6 89.78 6.54
 -7 -4 6 93.92 5.53
 7 4 -6 80.14 6.07
 -7 4 6 88.18 4.25
 7 4 6 89.41 6.23
 7 -4 6 82.87 7.54
 -7 -4 6 88.71 4.82
 -7 4 6 91.24 3.67
 7 4 6 84.51 4.23
 -7 -4 -6 96.65 6.91
 7 4 -6 98.47 3.93
 -7 4 -6 87.97 4.07
 -8 4 -6 51.18 7.03
 -8 -4 -6 47.6 3.21
 -8 4 6 51.49 3.97
 -8 -4 -6 53.66 8.05
 -8 -4 6 43.48 5.39
 8 4 6 49.94 4.13
 8 4 -6 43.87 6.34
 -8 4 6 44.3 3.1
 -8 4 -6 47.89 3.7
 -8 -4 6 42.72 4.59
 -8 -4 -6 50.77 5.25
 -8 -4 -6 47.52 3.8
 8 4 -6 45.76 3.32
 9 4 -6 35.02 7.08
 9 4 -6 36.04 3.48
 -9 4 6 30.42 4.42
 -9 4 6 29.18 3.57
 -9 4 -6 35.95 9
 -9 -4 -6 34.46 4.71
 -9 -4 6 30.37 6.4
 -9 -4 -6 38.85 3.73
 -9 -4 -6 35.91 6.07
 -9 -4 6 32.17 5.32
 9 4 6 39.54 4.61
 -9 -4 -6 40.28 10.51
 -9 4 -6 33 3.93
 -10 -4 6 45.16 7.07
 -10 -4 6 33.91 8.42
 0 5 6 33.07 1.97
 0 5 -6 29.08 2.71
 0 5 -6 33 2.35
 0 -5 6 29.62 2.79
 -1 5 -6 40.14 2.99
 -1 -5 6 48.6 3.1
 1 5 6 49.45 2.43
 1 5 -6 47.27 3.01
 1 5 -6 44.6 2.49
 1 -5 6 43.97 3.08
 -1 5 -6 41.68 2.58
 -2 -5 6 17.09 2.09
 2 5 -6 16.97 2.37
 -2 5 -6 15.76 2.76
 2 5 -6 15.05 2.1
 2 -5 6 17.3 2.83
 -2 -5 -6 15.46 2.13
 2 5 6 18.29 2.2
 -2 5 -6 17.58 2.32
 -2 -5 6 16.58 2.7
 -2 -5 -6 16.71 1.44
 -3 5 6 44.2 2.22
 -3 5 -6 40.94 2.91
 -3 5 -6 46.81 3.73
 3 5 6 44.24 2.97
 3 5 -6 42.02 2.73
 -3 -5 6 43.94 2.78
 3 5 6 44.15 2.36
 -3 -5 -6 48.72 3.15
 -3 -5 6 48.15 3.31
 3 5 -6 45.42 3.17
 3 5 6 45.23 2.22
 -3 -5 -6 42.73 2.45
 3 -5 6 44.31 3.74
 4 -5 6 781.22 23.2
 4 5 6 776.66 21.85
 -4 5 -6 747.93 23.06
 -4 5 6 763.79 22.14
 4 5 -6 745.89 21.94
 4 5 -6 788.62 22.81
 -4 -5 6 771.01 22.93
 -4 -5 -6 747.22 22.71
 -4 5 -6 765.62 21.85
 -4 -5 -6 752.56 22.27
 4 5 6 767.48 22.71
 -5 5 6 33.57 2.52
 5 -5 6 29.93 4.73
 5 5 -6 28.94 3.25
 -5 -5 -6 37.76 4.3
 -5 5 6 31.83 1.82
 5 5 6 28.09 3.83
 -5 5 -6 35.98 4.33
 5 5 -6 31.21 2.6
 -5 5 -6 35.48 2.58
 -5 -5 -6 32.79 2.87
 -5 -5 6 28.7 3.06
 5 5 6 35.99 2.65
 -5 -5 6 30.16 3.67
 6 5 6 106.63 4.47
 -6 -5 -6 115.73 5.04
 -6 -5 6 109.92 5.8
 6 -5 6 108.85 7.12
 -6 -5 -6 96.98 6.49
 -6 5 -6 110.02 6.6
 6 5 -6 104.1 4.39
 -6 -5 6 106.88 4.94
 -6 5 -6 111.8 4.41
 -6 5 6 108.12 4.42
 6 5 6 118.78 6.04
 6 5 -6 104.19 5.23
 -6 5 6 104.6 3.83
 -7 -5 -6 161.21 8.75
 7 5 -6 155.29 5.62
 -7 5 -6 141.46 8.18
 -7 -5 -6 155.75 6.5
 7 5 6 143.7 5.92
 -7 5 6 152.24 5.24
 -7 5 6 164.19 5.89
 7 5 -6 147.7 7.26
 7 -5 6 151.74 9.36
 -7 5 -6 161.92 5.84
 -7 -5 6 158.49 7.37
 -7 -5 6 148.49 6.61
 -8 5 6 20.66 2.82
 -8 5 -6 15.1 3.15
 8 5 -6 16.74 6.62
 -8 -5 -6 20.28 4.72
 -8 5 6 16.61 3.62
 -8 -5 6 25.62 5.68
 -8 5 -6 12.76 7.57
 -8 -5 6 24.11 4.85
 8 5 6 21.75 3.68
 -8 -5 -6 19.93 8.45
 8 5 -6 20.72 3.07
 -9 5 -6 11.46 4.03
 -9 -5 -6 10.06 10.7
 9 5 6 7.56 4.08
 -9 5 -6 8.77 9.75
 -9 5 6 10.9 3.23
 9 5 -6 17.09 3.58
 9 5 -6 22.23 7.91
 -9 -5 6 16.69 5.74
 -9 -5 6 8.14 6.91
 -9 5 6 18.54 4.31
 -9 -5 -6 13.07 5.77
 0 6 -6 758.15 21.64
 0 6 -6 729.78 22.36
 0 -6 6 745.03 22.34
 0 6 6 772.42 21.68
 -1 6 -6 117.38 5.04
 -1 6 6 121.1 4.01
 -1 -6 6 123.12 5.08
 1 6 -6 121.37 4.51
 1 -6 6 122.77 5.12
 1 6 6 122.06 4.3
 -1 6 -6 127.37 4.6
 1 6 -6 114.01 5.04
 -2 6 -6 301.59 9.63
 2 -6 6 288.9 9.54
 2 6 -6 286.02 8.86
 -2 6 6 281.22 8.48
 2 6 -6 273.57 9.36
 -2 6 -6 277.13 8.94
 2 6 6 280.1 8.86
 -2 -6 6 278.69 9.42
 -3 -6 6 26.34 2.59
 3 -6 6 25.72 3.64
 3 6 -6 26.88 3.08
 3 6 6 28.06 2.83
 3 6 -6 29.33 2.74
 -3 6 6 25.54 1.86
 3 6 6 27.29 2.02
 -3 -6 -6 29.92 2.02
 -3 6 -6 27.49 3.72
 3 6 6 30.45 2.04
 -3 -6 6 32.53 3.32
 -3 -6 -6 26 2.01
 4 -6 6 97.33 5.65
 -4 -6 6 101.62 5.06
 4 6 -6 94.33 4.17
 4 6 -6 100.35 4.77
 -4 6 -6 100.43 5.35
 -4 -6 -6 90.37 4.37
 4 6 6 100.2 3.86
 -4 -6 -6 98.08 3.89
 4 6 6 102.25 4.78
 -4 -6 6 96.27 4.25
 -4 6 6 93.72 3.66
 -5 -6 -6 399.05 13.53
 5 -6 6 431.67 14.41
 -5 6 -6 429.84 14.24
 5 6 6 390.34 13.5
 5 6 6 453.76 12.85
 -5 6 6 420.49 12.73
 -5 -6 6 428.39 13.92
 5 6 -6 430.57 12.79
 5 6 -6 429.51 13.65
 -5 6 -6 431.15 12.64
 -5 -6 -6 432.82 12.94
 -5 -6 6 415.22 12.95
 6 6 6 178.22 7.61
 6 6 -6 178.5 7.28
 -6 -6 6 180.05 7.78
 -6 6 -6 166.77 8.58
 6 6 -6 168.52 6.28
 -6 6 6 174.81 5.58
 6 6 6 177.7 6.46
 6 -6 6 189.84 9.05
 -6 -6 6 172.32 6.72
 -6 6 -6 170.78 6.08
 -6 -6 -6 188.83 6.62
 -6 6 6 173.35 6.14
 -6 -6 -6 171.87 7.8
 7 -6 6 73.8 8.51
 7 6 -6 73.21 5.57
 -7 -6 -6 110.37 6.65
 -7 -6 6 83.68 5.35
 7 6 6 69.5 4.39
 7 6 -6 74.38 4.13
 -7 6 6 72.5 3.47
 -7 6 -6 79.82 7.47
 -7 6 6 75.66 4.15
 -7 -6 -6 75.18 4.85
 -7 6 -6 81.01 4.08
 -8 6 -6 4.24 8.26
 -8 6 6 8.18 3.63
 -8 -6 6 9.43 5.34
 -8 6 6 8.02 2.75
 8 6 -6 7.39 7.44
 -8 -6 6 8.42 6.57
 8 6 -6 8.34 3.25
 -8 -6 -6 9.09 4.47
 8 6 6 9.89 4.01
 -8 -6 -6 9.04 6.21
 -8 6 -6 8.78 3.46
 -9 6 6 18.84 4.5
 -9 6 -6 31.99 4.28
 -9 -6 -6 26.47 8.27
 -9 -6 -6 24.7 5.82
 -9 6 6 28.48 3.68
 -9 -6 6 19.89 8.35
 -9 -6 6 32.14 7.26
 0 7 -6 516.48 15.64
 0 7 -6 544.03 16.34
 0 7 6 528.95 15.39
 0 -7 6 522.96 16.24
 -1 7 -6 25.24 2.7
 -1 7 6 22.41 1.55
 1 7 -6 21.95 2.64
 1 7 -6 19.21 3.19
 1 7 6 22.27 2.08
 -1 -7 6 19.28 3.18
 -1 7 -6 21.28 3.2
 1 -7 6 24.27 3.27
 -2 -7 6 208.84 7.41
 -2 7 6 196.34 6.1
 2 7 -6 208.86 6.77
 -2 7 -6 187.48 7.38
 2 7 -6 201.39 7.34
 -2 7 -6 197.87 6.88
 2 7 6 198.98 6.63
 2 -7 6 189.94 7.33
 -3 -7 6 356.31 11.23
 -3 7 -6 326.97 11.3
 3 -7 6 299.92 11.11
 3 7 -6 333.54 11.03
 3 7 -6 334.67 10.38
 -3 7 6 338.35 9.9
 3 7 6 329.64 10.53
 3 7 6 332.99 9.75
 -4 7 -6 184.56 7.91
 4 -7 6 182.97 7.84
 -4 -7 6 185.45 6.37
 4 7 6 186.94 6.9
 4 7 -6 185.2 6.48
 4 7 6 184.94 6.1
 -4 7 6 180.62 5.87
 4 7 -6 169.97 7.03
 -4 -7 6 174.89 7.29
 -4 -7 -6 184.15 5.98
 -4 -7 -6 168.81 5.85
 5 7 -6 264.87 8.84
 5 7 6 264.28 8.66
 5 7 -6 265.21 9.68
 -5 -7 -6 270.49 8.57
 -5 7 -6 267.59 10.44
 5 7 6 265.13 9.52
 -5 -7 -6 278.17 8.78
 -5 -7 6 268.43 8.86
 -5 -7 6 258.4 9.93
 5 -7 6 282.76 10.79
 -6 -7 -6 65.94 4.53
 6 7 -6 71.17 5.45
 -6 -7 -6 71.08 4.01
 6 7 -6 75.49 4.13
 -6 -7 6 69.25 4.59
 -6 7 -6 72.19 6.78
 -6 7 -6 72.93 3.84
 6 7 6 73.44 4.69
 -6 7 6 70.21 3.63
 6 -7 6 72.43 7.6
 -6 -7 6 66.9 6.03
 7 7 6 275.03 9.6
 -7 -7 -6 281.7 10.23
 -7 -7 6 289.9 11.49
 7 7 -6 248.19 10.6
 -7 7 6 279.84 9.16
 -7 7 -6 290.15 9.06
 -7 -7 6 279.9 9.95
 -7 7 -6 282.02 12.62
 -7 7 6 267.24 8.48
 -7 -7 -6 269.45 9.51
 7 7 -6 280.15 9.28
 -8 -7 -6 98.52 5.9
 8 7 6 88.49 5.55
 -8 -7 -6 84.71 7.41
 -8 -7 6 89.26 8.6
 -8 7 6 88.49 5.13
 8 7 -6 88.86 5.03
 -8 7 6 84.62 4.19
 8 7 -6 84.65 9.96
 -8 7 -6 85.86 5
 -8 7 -6 89.23 10.82
 -8 -7 6 93.61 6.91
 0 -8 6 90.84 4.81
 0 8 -6 90.79 4.81
 0 8 -6 89.51 4.41
 0 8 6 93.33 3.4
 -1 -8 6 135.58 6.01
 -1 8 -6 135.66 5.4
 -1 8 -6 128.15 6.09
 1 8 6 134.01 4.79
 1 8 -6 146.39 6.09
 1 8 -6 138.28 5.36
 1 -8 6 135.59 5.96
 -2 8 -6 111.56 5.01
 -2 -8 6 109.57 5.49
 2 8 -6 115.07 4.8
 2 8 6 122.61 4.53
 -2 8 -6 93.56 5.49
 2 8 -6 111.23 5.36
 2 -8 6 102.46 5.58
 -3 8 -6 115.91 6.34
 3 -8 6 133.1 6.42
 -3 8 6 130.49 4.24
 3 8 6 121.8 5.2
 3 8 -6 135.76 6.03
 3 8 -6 120.34 5.28
 -3 -8 6 120.97 6.09
 4 8 -6 126.53 6.28
 -4 -8 6 137.79 6.7
 4 8 6 118.5 5.65
 -4 8 6 126.9 4.51
 -4 8 -6 134.19 7.28
 4 8 6 125.19 4.97
 4 8 -6 131.44 5.58
 4 -8 6 126.49 6.91
 5 8 -6 105.33 5.09
 -5 -8 -6 104.42 4.34
 5 8 6 102.72 5.92
 -5 8 6 99.13 4.08
 -5 8 -6 103.54 7.2
 -5 -8 -6 103.46 4.18
 5 8 6 111.77 4.93
 5 -8 6 101.92 7.47
 -5 -8 6 103.48 6.45
 5 8 -6 99.15 6
 -6 8 -6 106.24 4.91
 6 8 -6 118.7 5.55
 -6 -8 -6 118.17 5.57
 -6 -8 6 116.26 5.67
 6 8 -6 110.65 6.87
 -6 8 6 143.19 4.9
 6 8 6 111.77 5.64
 -6 8 -6 121.66 8.53
 6 -8 6 120.52 9.02
 -6 -8 -6 111.64 4.94
 -6 -8 6 113.78 7.47
 7 8 -6 33.8 6.38
 -7 8 -6 47.26 9.18
 7 8 -6 40.33 4.33
 -7 8 6 46.01 3.85
 -7 -8 6 48.77 5.37
 -7 8 -6 40.31 3.72
 -7 8 6 38.53 2.84
 -7 -8 -6 46.35 4.15
 -7 -8 -6 34.71 5.47
 7 8 6 43.92 5.44
 -7 -8 6 47.88 7.95
 -8 -8 6 12.17 6.21
 -8 -8 6 26.21 9.23
 -8 8 6 17.98 3.19
 -8 8 -6 13.01 3.99
 -8 -8 -6 16.27 7.05
 0 -9 6 288.99 10.43
 0 9 -6 311.26 10.76
 0 9 -6 322.69 10.13
 1 9 6 0.6 2.21
 1 -9 6 -0.92 3.9
 -1 9 -6 -2.84 3.94
 -1 9 -6 1.71 3.25
 1 9 -6 -4.63 3.09
 1 9 -6 1.29 3.88
 -1 -9 6 2.4 3.97
 -2 -9 6 133.06 6.21
 -2 9 -6 120.1 5.79
 2 9 -6 133.54 6.31
 2 9 -6 127.35 5.58
 2 -9 6 128.68 6.31
 2 9 6 124.18 5.03
 -2 9 -6 124.96 6.49
 3 9 6 102.73 4.97
 3 9 -6 103 5.87
 3 9 -6 91.78 5.02
 3 -9 6 113.95 6.32
 -3 9 -6 93.12 6.44
 -3 -9 6 101.95 5.99
 -4 -9 6 238.49 9.56
 4 9 -6 246.6 8.53
 4 9 6 224.62 8.61
 4 -9 6 231.07 9.83
 -4 9 -6 227.49 9.97
 4 9 6 239 7.79
 -4 9 6 233.53 7.33
 4 9 -6 235.92 9.35
 5 9 -6 38.18 4.57
 -5 9 6 34.71 2.83
 5 9 6 36.59 4.32
 5 9 -6 32.91 5.59
 -5 -9 6 46.18 6.33
 5 -9 6 35.78 7.26
 -5 9 -6 37.99 7.45
 -6 -9 6 18.34 6.71
 -6 -9 -6 20.63 3.16
 6 9 -6 21.78 4.23
 -6 9 -6 25.3 3.64
 -6 9 -6 27.88 8.62
 -6 -9 -6 22.57 3.83
 -6 9 6 23.61 3.17
 6 9 6 17.62 4.9
 6 9 -6 27.92 6.27
 7 9 -6 85.09 5.67
 -7 9 -6 73.87 4.74
 -7 -9 -6 77.45 4.75
 -7 -9 -6 82.27 6.04
 -7 9 6 92.34 4.71
 -7 -9 6 70.29 9.17
 0 10 -6 113.17 6.61
 0 -10 6 113.97 6.1
 0 10 -6 121.91 5.86
 -1 -10 6 334.69 11.14
 1 10 -6 305.47 11.46
 -1 10 -6 310.57 11.63
 1 10 6 304.91 9.82
 1 -10 6 329.02 11.08
 1 10 -6 308.87 10.5
 -1 10 -6 320.33 10.67
 2 -10 6 1066.93 30.55
 -2 10 -6 1028.93 31.09
 2 10 6 955.76 29.69
 2 10 -6 995.69 30.94
 2 10 -6 1039.07 29.82
 -2 -10 6 1068.47 30.73
 -2 10 -6 1015.38 29.9
 3 10 6 3.06 3.82
 -3 10 -6 2.22 5.38
 -3 -10 6 8.68 5.15
 3 10 -6 9.25 4.19
 3 10 -6 2.49 5
 3 -10 6 5.42 5.2
 4 10 -6 231.09 10.34
 -4 -10 6 259.36 10.61
 -4 10 -6 257.03 11.37
 4 10 -6 269.21 9.51
 4 10 6 252.72 8.62
 4 -10 6 265.8 10.56
 5 10 -6 29.64 6.53
 5 10 6 19.53 5.11
 5 -10 6 20.92 7.26
 5 10 -6 28 5.02
 -5 10 -6 28.06 8.57
 -5 10 6 22.97 2.75
 -5 -10 6 25.26 7.35
 -6 -10 6 2.52 8.39
 6 10 -6 3.41 5.09
 -6 10 6 0.28 3.12
 0 11 -6 8.65 5.85
 0 11 -6 15.27 5.08
 0 -11 6 8.52 4.81
 -1 -11 6 133.03 6.9
 -1 11 -6 133.1 6.82
 1 11 6 120.33 5.13
 1 11 -6 131.49 6.57
 1 -11 6 133.12 6.84
 1 11 -6 134.48 7.82
 -1 11 -6 127.18 7.8
 -2 -11 6 299.19 11.22
 2 11 -6 305.81 11.83
 -2 11 -6 304.55 11.1
 2 11 6 307.88 9.88
 2 -11 6 306.21 10.94
 2 11 -6 271.92 10.53
 -2 11 -6 294.46 12.06
 -3 11 -6 2.31 6.86
 -3 -11 6 1.93 5.8
 3 11 -6 11.52 5.13
 3 -11 6 13.32 5.8
 3 11 -6 10.52 6.26
 4 -11 6 143.21 8.16
 4 11 -6 142.26 7.61
 -4 -11 6 162.18 9.03
 -4 11 -6 130.23 9.9
 4 11 -6 136.14 8.86
 -5 -11 6 16.16 8.59
 5 11 -6 11 6.1
 0 12 -6 140.99 9.22
 0 12 -6 151.47 8.44
 0 -12 6 156.01 7.68
 -1 12 -6 2.45 5.91
 1 -12 6 1.02 5.35
 -1 12 -6 2.53 7
 1 12 -6 -0.1 5.61
 -1 -12 6 5.33 5.6
 1 12 -6 4.93 7.27
 -2 -12 6 70.12 6.38
 2 12 -6 58.89 8.12
 -2 12 -6 56.64 8.34
 -2 12 -6 64.66 7.44
 2 12 -6 52.72 6.4
 2 -12 6 62.1 5.81
 -3 -12 6 20.75 6.94
 3 12 -6 16.41 6.37
 3 -12 6 19.77 5.68
 -4 -12 6 4.28 7.76
 -1 -13 6 90.95 7.1
 -2 -13 6 164.62 8.83
 0 0 7 -0.52 1.53
 0 0 -7 0.19 1.21
 0 0 7 10.78 2.03
 0 0 -7 0.09 1.65
 0 0 -7 0.15 1.09
 1 0 7 1.04 1.65
 -1 0 7 1.67 1.55
 -1 0 7 -1.13 1.82
 1 0 7 0.34 2.03
 -1 0 -7 -0.76 1.79
 1 0 -7 0.4 1.13
 -1 0 -7 0.77 1.28
 1 0 -7 -0.43 1.2
 1 0 -7 -0.39 1.54
 -1 0 -7 1.27 1.32
 -2 0 7 135.5 4.97
 2 0 -7 136.85 4.24
 2 0 -7 142.94 4.37
 -2 0 -7 133.21 4.98
 2 0 7 137.84 4.79
 2 0 7 144.14 5.24
 2 0 -7 141.06 4.82
 -2 0 7 138.75 4.56
 -2 0 -7 137.42 4.48
 -2 0 -7 139.86 4.48
 -3 0 -7 338.14 10.49
 3 0 -7 331.62 10.17
 -3 0 -7 345.49 9.88
 3 0 -7 333.03 9.56
 -3 0 7 339.19 9.89
 3 0 7 321.62 10.65
 -3 0 7 328.13 10.36
 -3 0 -7 324.43 9.82
 4 0 -7 147.76 5
 -4 0 -7 133.55 5.44
 4 0 -7 139.08 4.31
 4 0 7 138.17 5.82
 4 0 7 135.79 4.79
 -4 0 -7 136.34 4.8
 -4 0 7 141 5.21
 -4 0 7 140.64 4.73
 5 0 7 362.93 10.86
 5 0 7 366.62 12.07
 -5 0 7 340.75 10.78
 5 0 -7 366.72 11.14
 -5 0 -7 376.78 10.86
 -5 0 7 366.13 11.41
 -5 0 -7 369.12 10.92
 -5 0 -7 369.82 11.74
 5 0 -7 335.82 10.39
 -6 0 -7 91.07 5.22
 6 0 -7 94.5 3.31
 6 0 7 100.73 5.99
 6 0 7 96.99 4.01
 -6 0 -7 90.84 4.07
 -6 0 7 89.98 4.5
 -6 0 7 95.28 4
 6 0 -7 94.83 4.96
 -6 0 -7 99.08 4.33
 -7 0 7 25.64 2.91
 -7 0 -7 21.94 4.29
 -7 0 -7 26.44 3.36
 7 0 7 27.23 2.91
 -7 0 -7 24.05 3
 -7 0 7 29.71 3.57
 7 0 -7 29.89 4.06
 7 0 7 22.1 5.61
 8 0 -7 1.93 4.16
 -8 0 -7 4.99 5.09
 -8 0 -7 2.14 3.53
 8 0 7 -5.69 6.84
 8 0 7 1.47 2.97
 -8 0 -7 2.27 3.8
 -8 0 7 0.16 3.87
 -8 0 7 1.44 3.13
 -9 0 7 0 4.83
 -9 0 7 -0.46 3.86
 -9 0 -7 2.17 4.61
 -9 0 -7 2.27 4.15
 9 0 7 0.18 3.51
 9 0 -7 -0.3 5.13
 -9 0 -7 -3.16 6.41
 -9 0 -7 -8.52 7.34
 -10 0 -7 114.16 12.13
 -10 0 7 135.76 6.72
 -10 0 7 124.34 7.92
 -10 0 -7 126.77 7.81
 0 1 7 9.86 1.49
 0 -1 -7 8.31 1.62
 0 -1 7 12.95 2.18
 0 -1 7 9.5 1.76
 0 1 -7 -0.44 1.36
 0 1 -7 10.05 1.53
 0 1 7 10.46 1.91
 0 1 -7 11.09 1.81
 1 1 -7 935.88 27.69
 1 -1 7 971.93 27.88
 -1 1 -7 950.45 26.96
 -1 -1 -7 955.76 26.79
 -1 -1 7 978.11 27.82
 -1 -1 -7 927.41 27.59
 -1 -1 -7 932.01 26.75
 -1 -1 7 978.73 27.07
 -1 1 7 951.89 26.93
 -1 1 -7 960.82 26.94
 -1 1 7 936.61 27.66
 1 1 -7 965.6 26.89
 1 1 7 976 27.01
 1 -1 7 943.49 27.08
 1 1 7 963.33 27.76
 -1 1 -7 960.44 27.79
 2 1 7 153.31 4.93
 2 1 7 153.93 5.48
 -2 -1 -7 156.93 4.65
 -2 1 7 155.01 5.23
 -2 1 -7 152.31 4.91
 2 1 7 148.49 5.01
 -2 1 -7 151.9 5.44
 -2 -1 7 146.33 4.99
 2 -1 7 153.83 5.63
 -2 1 -7 143.21 4.86
 -2 -1 -7 146.04 5.23
 -2 -1 -7 151.45 4.66
 2 1 -7 154.96 4.75
 -2 1 7 146.61 4.8
 2 1 -7 150.59 5.22
 -2 -1 7 139.58 5.34
 -3 -1 7 80.24 3.6
 3 -1 7 74.44 4.07
 -3 1 -7 74.87 3.11
 -3 1 7 76.55 3.39
 3 1 -7 72.38 2.78
 -3 1 7 74.65 2.95
 -3 -1 -7 78.66 3.61
 3 1 -7 75.55 3.35
 -3 1 -7 82.53 3.22
 3 1 7 76.72 3.14
 3 1 7 77.45 3.86
 -3 -1 -7 74.16 2.87
 -3 -1 7 78.22 3.14
 3 -1 -7 71.17 3.07
 -3 1 -7 76.53 3.75
 -3 -1 -7 74.54 2.85
 -4 -1 -7 274.32 8.37
 -4 -1 7 294.36 9.13
 -4 1 -7 265.26 8.45
 -4 -1 -7 272.66 9.07
 -4 1 -7 273.75 9.25
 4 -1 -7 285.18 8.63
 4 1 7 279.24 8.52
 4 -1 7 279.99 9.53
 -4 1 7 276.88 8.39
 -4 1 7 284.59 8.91
 -4 -1 7 277.76 8.55
 -4 -1 -7 281.45 8.35
 4 1 -7 274.31 8.82
 4 1 -7 278.63 8.21
 4 1 7 273.84 9.4
 -5 -1 -7 220.8 7.08
 5 1 -7 217.24 7.45
 -5 -1 7 224.81 7.23
 5 -1 -7 222.23 7.77
 -5 1 7 214.23 7.53
 -5 1 -7 236.27 7.24
 -5 -1 -7 242.83 7.15
 5 1 7 227.1 8.39
 5 1 -7 228.28 6.84
 -5 1 -7 218.85 8.1
 -5 -1 7 225.53 7.78
 -5 1 7 224.93 7.06
 5 -1 7 227.45 8.53
 5 1 7 227.05 7.25
 -5 -1 -7 221.86 7.92
 6 -1 7 341.95 12.19
 6 1 7 342.51 10.61
 -6 -1 -7 364.62 10.6
 -6 -1 7 338.32 10.61
 -6 1 7 338.37 10.44
 -6 1 -7 357.1 11.81
 6 1 -7 329.14 11.48
 6 -1 -7 350.64 11.31
 -6 -1 7 337.35 11.27
 -6 -1 -7 356.13 10.59
 6 1 7 350.66 12.06
 -6 1 -7 361.26 10.66
 -6 -1 -7 352.86 11.54
 -6 1 7 356.76 11.14
 6 1 -7 337.01 10.19
 -6 1 -7 341.1 10.78
 7 1 -7 198.2 7.92
 7 -1 -7 184.34 7.36
 -7 -1 7 182.15 6.73
 -7 1 7 180.15 7.14
 7 1 7 185.02 6.63
 7 1 7 209.54 8.93
 -7 1 7 182.96 6.47
 -7 1 -7 208.13 7.02
 7 -1 7 199.43 9.34
 -7 1 -7 190.38 6.7
 -7 -1 -7 186.66 7.79
 -7 -1 7 201.73 7.53
 -7 -1 -7 196.61 6.72
 -7 -1 -7 189.89 6.77
 7 1 -7 200.9 6.12
 -7 1 -7 180.99 8.15
 8 1 7 42.51 7.24
 -8 1 7 55.12 4.45
 -8 1 -7 45.69 5.81
 8 -1 7 43.97 7.81
 8 1 -7 37.94 5.15
 -8 1 -7 48.29 3.9
 8 1 -7 49.81 2.85
 -8 -1 7 42.26 3.83
 -8 -1 -7 48.05 4.2
 -8 -1 7 47.7 4.67
 -8 -1 -7 42.35 3.91
 8 -1 -7 42.04 4.76
 -8 -1 -7 49.78 6.9
 -8 -1 -7 49.44 5.47
 -8 1 7 45.42 3.48
 8 1 7 53.97 3.69
 -9 -1 7 62.58 4.88
 9 1 7 82.69 4.57
 -9 1 7 69.12 5.52
 -9 -1 -7 69.71 7.1
 -9 -1 -7 69.08 9.21
 -9 -1 -7 77.13 5.02
 -9 1 -7 69.15 5.13
 -9 -1 -7 70.85 5.84
 -9 1 7 73.98 4.52
 9 1 -7 58.29 6.27
 9 1 -7 74.18 3.53
 -9 1 -7 67.35 7.85
 -9 -1 7 70.43 6.12
 -10 -1 7 27.8 6.95
 -10 -1 -7 32.43 6.89
 -10 1 -7 26.7 6.09
 -10 1 7 31.24 6.11
 -10 -1 -7 37.18 11.94
 -10 1 -7 22.09 9.82
 -10 -1 7 25.28 5.52
 -10 1 7 29.07 4.8
 0 2 -7 624.4 17.57
 0 2 7 611.86 18.04
 0 2 -7 596.63 18.18
 0 -2 -7 607.9 17.87
 0 2 7 617.66 17.45
 0 -2 7 617.27 18.29
 0 -2 7 617.94 17.68
 1 2 7 114.73 3.96
 -1 2 7 115.15 4.25
 -1 2 -7 134.65 4.15
 1 2 7 122.57 4.46
 -1 -2 7 113.72 4.54
 1 2 -7 119.8 4.5
 -1 2 -7 119.5 4.08
 -1 2 7 114.03 3.84
 1 2 -7 114.9 4.04
 -1 -2 -7 111.85 4.13
 -1 2 -7 119.19 4.6
 -1 -2 7 115.72 4.26
 1 2 7 116.91 4.02
 1 -2 7 118.54 4.77
 1 -2 -7 116.41 4.03
 1 -2 7 116.24 4.27
 2 2 7 437.6 13.56
 -2 2 7 437.15 12.82
 -2 -2 -7 458.47 13.39
 2 2 7 453.13 13.03
 -2 2 -7 443.43 13.09
 2 -2 7 449.01 13.81
 2 2 -7 436.79 13.51
 2 2 -7 448.03 12.95
 -2 -2 7 448.09 13.64
 2 -2 -7 439.03 13.14
 -2 2 7 460.43 13.39
 -2 2 -7 444.23 13.7
 -2 2 -7 456.77 13.02
 2 2 7 452.48 12.98
 -2 -2 7 442.94 13.11
 3 2 -7 1149.45 32.03
 3 -2 7 1124 33.32
 3 -2 -7 1105.36 32.59
 -3 2 -7 1142.2 32.13
 -3 -2 7 1160.76 32.26
 -3 2 7 1149.28 32.86
 -3 -2 7 1143.24 33.13
 3 2 7 1170.11 33.14
 3 2 7 1137.69 32.13
 3 2 -7 1119.44 32.98
 -3 2 -7 1144.84 33.2
 -3 2 7 1110.09 31.95
 -3 -2 -7 1169.59 32.93
 -3 2 -7 1121.04 32.21
 4 2 7 492.09 14.84
 -4 -2 -7 480.73 13.69
 -4 2 -7 496.52 14.9
 4 -2 7 488.65 15.1
 -4 -2 7 485.8 14.07
 -4 2 7 474.82 14.34
 -4 2 -7 484.48 14.13
 4 2 -7 451.99 13.76
 -4 -2 -7 474.81 14.51
 4 2 -7 483.89 14.51
 -4 2 -7 462.78 13.95
 -4 -2 7 497.69 14.73
 4 2 7 482.5 13.98
 4 -2 -7 435.18 14.33
 -4 -2 -7 465.98 13.65
 5 2 7 165.94 6.7
 5 2 -7 160.31 5.25
 -5 -2 7 166.82 6.31
 -5 -2 -7 163.92 6.17
 -5 -2 -7 164.28 5.3
 -5 2 7 151.34 5.79
 -5 -2 -7 166.5 5.39
 -5 2 7 155.4 5.31
 -5 -2 7 155.12 5.64
 5 2 -7 159.47 5.97
 5 -2 -7 166.94 6.03
 -5 2 -7 165.46 5.55
 -5 2 -7 161.69 6.64
 5 2 7 170.25 5.66
 -5 2 -7 172.72 5.91
 5 -2 7 158.59 7.05
 -6 2 -7 285.79 9.33
 6 -2 -7 296.03 9.57
 -6 -2 -7 286.69 8.99
 6 2 -7 298.23 8.76
 6 2 7 287.2 9.15
 -6 -2 7 274.19 9.82
 -6 -2 -7 291.43 9.87
 -6 2 7 295.46 9.46
 6 2 -7 293.97 9.53
 -6 2 -7 290.76 10.36
 -6 -2 7 286.46 9.21
 6 2 7 291.07 10.45
 -6 2 -7 285.36 9.11
 -6 -2 -7 295.2 8.87
 -6 2 7 286.28 8.86
 -7 2 7 48.42 3.08
 -7 -2 -7 44.2 3.26
 -7 2 7 48.36 3.66
 7 2 7 45.27 5.77
 7 2 -7 43.75 4.94
 -7 -2 -7 49.46 3.79
 7 2 7 51.53 3.47
 -7 -2 -7 53.29 5.99
 -7 2 -7 38.79 5.35
 7 -2 -7 56.9 4.01
 -7 -2 -7 47.6 4.52
 7 -2 7 36.61 6.58
 7 2 -7 48.47 2.75
 -7 -2 7 51.66 4.32
 -7 -2 7 46.05 3.62
 -7 2 -7 49.89 3.45
 -8 -2 7 0.61 3.51
 8 2 7 1.76 3.22
 8 2 -7 0.78 2.36
 -8 2 7 -1.7 2.84
 8 -2 7 9.05 7.83
 -8 2 -7 5.06 5.71
 -8 2 -7 4.03 3.45
 -8 -2 7 -0.92 4.36
 8 2 7 8.38 6.62
 -8 2 7 -0.6 3.49
 8 2 -7 -0.06 5.02
 -8 -2 -7 1.16 4.66
 -8 -2 -7 -0.73 7.01
 -8 -2 -7 1.05 3.17
 -8 -2 -7 -3.85 3.68
 -9 2 -7 176.35 10.24
 -9 2 -7 174.01 7.39
 9 2 -7 178.4 8.96
 -9 -2 -7 191.11 11.86
 -9 2 7 182.73 6.88
 9 2 7 176.28 7.01
 9 2 -7 170.08 6.23
 -9 2 7 180.35 7.68
 -9 -2 7 182.89 8.73
 -9 -2 7 177.22 7.49
 -9 -2 -7 176.83 9.09
 -9 -2 -7 195.81 7.03
 -9 -2 -7 178.99 7.82
 -10 -2 -7 91.7 13.16
 0 3 7 9.3 1.28
 0 3 -7 8.85 2.08
 0 3 7 8.53 1.36
 0 3 7 10.67 1.85
 0 -3 7 8.34 2.38
 0 -3 -7 9.82 1.43
 0 -3 7 11.55 1.96
 0 3 -7 11.1 1.74
 1 3 -7 206.74 6.59
 1 -3 -7 196.95 6.4
 -1 3 -7 204.85 6.62
 1 3 7 207.89 6.37
 -1 3 7 206.66 6.23
 1 3 7 214.02 6.38
 1 3 -7 216.39 7.1
 -1 3 -7 209.87 7.16
 -1 3 7 212.63 6.31
 -1 3 7 214.74 6.72
 -1 -3 7 203.99 6.7
 -1 -3 -7 218.96 6.59
 -1 -3 7 220.42 7.22
 1 3 7 210.52 6.87
 2 -3 -7 583.84 17.27
 -2 3 -7 594.41 18
 -2 3 7 600.24 16.91
 2 3 -7 583.56 17.83
 -2 3 7 613.44 17.56
 -2 3 -7 617.14 17.21
 2 3 7 576.39 17.08
 -2 3 -7 615.38 17.33
 -2 -3 7 629.92 18.02
 -2 -3 7 593.18 17.33
 2 3 -7 584.73 17.18
 -2 -3 -7 582.73 17.5
 2 3 7 597.01 17.75
 -3 3 -7 156.53 5.12
 3 3 -7 149.93 5.55
 -3 3 -7 156.74 5.31
 -3 3 7 151.43 4.72
 -3 3 -7 142.33 5.84
 3 -3 7 160.97 6.14
 3 3 7 149.33 5.02
 -3 -3 7 150.78 5.74
 3 -3 -7 143.94 5.12
 3 3 7 149.1 5.65
 -3 3 7 154.67 5.21
 3 3 7 152.93 5.1
 3 3 -7 141.31 5.01
 -3 -3 7 149.72 5.26
 4 -3 7 300.65 10.34
 -4 -3 7 279.2 9.82
 -4 3 -7 300.77 9.15
 4 -3 -7 277.39 9.31
 -4 3 7 292.73 8.8
 -4 3 7 305.19 9.37
 4 3 7 306.08 9.16
 4 3 7 304.74 9.97
 4 3 -7 304.9 9.7
 -4 -3 -7 293.33 9.54
 -4 3 -7 298.77 9.4
 -4 -3 7 321.72 9.4
 -4 3 -7 307.41 10.15
 5 -3 -7 5.86 2.38
 -5 3 7 5.46 1.69
 -5 -3 7 7.57 3.08
 -5 3 -7 6.79 2.4
 -5 3 -7 7.67 3.51
 5 3 7 6.01 3.54
 -5 3 -7 8.84 2.69
 5 3 -7 8.77 2.6
 -5 -3 7 9.9 2.65
 5 -3 7 7.31 4.17
 5 3 7 10.91 2.41
 -5 3 7 9.36 2.21
 5 3 -7 6.96 1.86
 -5 -3 -7 6.61 2.7
 -6 -3 -7 310.21 10.9
 6 -3 7 290.05 11.14
 -6 3 -7 273.94 10.51
 -6 -3 -7 291.86 8.82
 -6 -3 7 284.14 9.34
 6 3 -7 297.02 8.89
 -6 -3 7 274.64 10.08
 6 -3 -7 296.53 9.41
 -6 3 7 294.9 9.47
 -6 -3 -7 291.48 9.83
 -6 3 -7 296.86 9.17
 6 3 -7 305.12 9.75
 6 3 7 280.48 10.49
 6 3 7 288.37 9.25
 -6 -3 -7 289.85 8.7
 -7 -3 -7 4.48 2.49
 7 3 -7 4.96 4.52
 7 3 -7 5.91 2.31
 -7 -3 -7 8.11 5.94
 7 -3 7 3.31 6.68
 -7 3 7 4.66 2.3
 -7 -3 7 6.03 3.32
 -7 -3 -7 5.6 2.81
 7 3 7 0.91 5.26
 -7 -3 7 3.82 4.08
 7 3 7 3.01 3.02
 -7 3 7 4.61 2.97
 -7 -3 -7 4.4 3.91
 -7 3 -7 3.89 2.9
 -7 3 -7 1.9 5.38
 8 3 7 54.04 4.09
 -8 -3 -7 52.82 3.6
 -8 -3 -7 49.69 8.09
 8 3 -7 46.42 3.2
 -8 3 7 47.77 4.13
 8 3 7 46.85 7.29
 8 -3 7 47.81 9.16
 -8 -3 7 44.61 5.4
 -8 3 -7 44.57 3.93
 -8 -3 -7 36.15 5.08
 -8 3 7 48.03 3.46
 -8 -3 -7 55.98 4.34
 -8 3 -7 57.21 7.03
 -8 -3 7 49.18 4.5
 8 3 -7 45.67 6.19
 -9 -3 -7 10.1 9.95
 9 3 -7 16.57 3.07
 -9 -3 -7 15.64 5.26
 9 3 7 17.34 4.32
 9 3 -7 16.75 6.73
 -9 3 7 14.76 3.69
 -9 -3 -7 18.27 6.06
 -9 -3 7 12.65 4.96
 -9 3 -7 16.98 8.17
 -9 3 -7 21.67 4.4
 -9 -3 -7 14.97 3.85
 -9 -3 7 21.65 6.14
 -9 3 7 21.59 4.44
 0 4 -7 891.87 25.8
 0 4 -7 892.4 24.98
 0 -4 -7 865.25 25.08
 0 -4 7 862.1 25.82
 0 4 7 869 25.34
 1 4 -7 257.28 7.77
 1 4 -7 252.03 8.27
 -1 4 -7 249.98 7.82
 1 -4 -7 240.81 7.33
 1 4 7 246.76 7.88
 -1 -4 7 244.73 8.34
 -1 -4 -7 250.51 7.52
 1 4 7 253.11 7.35
 -1 4 -7 242.95 8.36
 -1 4 7 254.69 7.72
 1 4 7 240.78 7.31
 -1 -4 7 244.1 7.79
 2 4 -7 253.1 8.57
 2 4 7 272.48 7.87
 -2 -4 7 259.04 8.18
 -2 4 -7 257.02 8.18
 2 4 7 276.58 8.39
 -2 -4 -7 254.77 7.98
 2 4 7 265.68 7.81
 2 -4 -7 242.06 7.83
 -2 4 -7 263.42 8.76
 2 -4 7 256.67 8.85
 3 4 -7 1022.05 27.57
 3 4 7 948.31 27.43
 3 -4 -7 911.35 27.8
 -3 4 -7 950.45 27.7
 -3 4 -7 947 28.62
 -3 -4 -7 941.24 27.99
 -3 -4 7 968.04 28.57
 3 -4 7 971.19 28.72
 3 4 7 987.68 28.33
 -3 4 7 977.4 27.99
 3 4 7 976.44 27.45
 3 4 -7 992.94 28.49
 -3 -4 7 1002.38 27.7
 -3 4 -7 987.51 27.52
 -3 4 7 959.03 27.14
 4 4 -7 365.39 11.62
 -4 4 7 368.22 11.14
 -4 -4 -7 354.49 11.27
 4 4 -7 374.04 10.96
 -4 4 -7 369.77 10.97
 -4 -4 -7 357.3 11.8
 -4 4 -7 356.69 12.06
 4 -4 -7 355.1 10.93
 4 4 7 339.23 11.64
 -4 4 7 366.98 10.55
 -4 4 -7 362.88 11.27
 4 4 7 377.57 10.98
 -4 -4 7 365.83 11.18
 4 -4 7 372.02 12.29
 -4 -4 7 394.05 11.96
 5 4 7 141.91 5.04
 -5 -4 -7 133.27 6.35
 -5 -4 7 132.8 5.96
 -5 4 -7 130.59 4.93
 5 -4 7 136.13 6.93
 5 4 -7 129.62 5.51
 -5 4 7 131.97 4.99
 -5 4 7 130.2 4.43
 -5 -4 7 128.99 5.31
 -5 4 -7 133.02 6.32
 5 4 7 128.86 5.95
 -5 -4 -7 130.53 5.3
 5 4 -7 142.59 4.83
 -6 -4 7 53.07 4.58
 -6 -4 -7 47.54 5.66
 6 4 7 48.63 3.35
 -6 4 -7 47.81 5.36
 6 4 -7 52.06 2.98
 -6 4 7 51.99 3.27
 -6 -4 7 51.44 3.81
 6 4 -7 48.14 4.01
 6 4 7 47.51 4.89
 -6 4 -7 48.14 3.33
 -6 4 7 51.74 2.79
 6 -4 7 54.83 6.16
 -6 -4 -7 52.73 3.83
 7 4 7 85.64 4.53
 -7 4 7 86.74 3.91
 -7 -4 7 89.11 6
 7 4 -7 91.68 4.02
 -7 -4 -7 87.88 7.54
 -7 -4 -7 90.73 5.3
 -7 4 7 91.21 4.43
 -7 4 -7 98.91 4.33
 7 -4 7 82.45 8.23
 -7 4 -7 81.74 6.81
 7 4 -7 113.54 5.76
 -7 -4 7 84.32 5.07
 7 4 7 98.58 6.58
 -8 4 7 57.57 3.53
 -8 4 -7 45.11 7.27
 8 -4 7 51.89 9.72
 -8 4 -7 64.61 4.26
 -8 -4 -7 51.1 8.83
 -8 -4 7 54.5 5.29
 -8 -4 -7 57.51 5.4
 8 4 -7 43.54 6.81
 -8 4 7 57.37 4.27
 8 4 -7 55.23 3.58
 -8 -4 7 61.28 6.16
 8 4 7 57.61 4.54
 -9 -4 7 121.22 8.59
 -9 -4 -7 117.45 7.44
 -9 4 -7 121.35 10.18
 -9 4 7 120.27 5.29
 -9 -4 -7 134.47 12.64
 -9 4 7 110.81 6.09
 9 4 7 119.3 6.21
 9 4 -7 110.03 8.86
 -9 4 -7 112.49 5.91
 -9 -4 7 114.34 7.16
 9 4 -7 118.26 5.19
 0 5 -7 0.15 2.5
 0 -5 7 1.6 2.77
 0 5 7 -0.12 1.78
 0 5 -7 1.69 1.99
 -1 -5 7 10.37 2.82
 1 5 7 10.99 2.05
 1 5 -7 13.79 2.2
 1 -5 7 12.05 2.91
 -1 5 -7 12.14 2.39
 -1 -5 7 9.87 2.24
 -1 5 7 11.42 1.71
 -1 5 -7 8.32 2.82
 1 5 -7 8.6 2.65
 -2 5 -7 189.93 6.5
 2 5 -7 202.35 6.48
 -2 5 7 197.7 6.2
 2 5 -7 190.36 6.92
 -2 -5 -7 186.1 6.01
 2 5 7 178.37 5.89
 2 5 7 192.99 5.95
 -2 -5 -7 206.65 6.47
 2 5 7 205.01 6.6
 -2 5 -7 181.24 7.03
 -2 -5 7 195.85 6.43
 2 -5 7 190.83 7.24
 -2 -5 7 187.58 7.03
 3 5 -7 240.53 7.69
 -3 -5 -7 231.37 7.54
 3 -5 7 242.39 8.75
 -3 5 -7 248.23 7.96
 3 5 7 239.8 7.4
 -3 -5 7 249.37 8.49
 3 5 7 244.59 7.43
 -3 5 7 234.07 7.54
 3 5 -7 239.31 8.31
 -3 -5 -7 256.07 8.13
 -3 5 -7 222.08 8.55
 3 5 7 238.13 8.05
 -4 -5 7 311.17 9.61
 4 5 -7 307.16 9.36
 -4 -5 -7 305.98 9.43
 4 -5 7 318.96 10.78
 -4 5 -7 290.44 9.62
 -4 5 -7 289.68 10.57
 4 5 -7 292.69 10.01
 4 5 7 315.19 9.28
 -4 5 7 287.67 9.29
 -4 5 -7 281.46 9.23
 4 5 7 304.44 10.02
 -4 -5 7 298.07 10.29
 -4 -5 -7 307.89 10.18
 -5 5 7 551.43 16.68
 -5 5 -7 557.8 16.44
 -5 -5 7 567.26 16.8
 -5 -5 -7 536.95 16.83
 5 5 -7 577.17 16.48
 -5 5 7 558.95 16.02
 5 -5 7 572.01 18.26
 5 5 7 581.09 16.57
 -5 -5 -7 554.14 17.69
 5 5 -7 556.24 17.39
 5 5 7 581.41 17.52
 -5 5 -7 535.93 17.87
 -5 -5 7 569 17.67
 -6 -5 -7 55.57 3.95
 -6 5 7 63.47 2.9
 6 5 7 60.01 5.2
 -6 5 -7 58.33 3.49
 6 -5 7 62.59 6.98
 6 5 -7 61.96 3.4
 -6 -5 -7 64.93 5.98
 6 5 7 58.67 3.69
 -6 5 -7 64.34 5.97
 -6 5 7 61.47 3.5
 -6 -5 7 58.75 4.34
 -6 -5 7 33.62 4.8
 6 5 -7 58.73 4.55
 -7 -5 7 10.15 4.44
 7 5 -7 11.56 2.84
 -7 5 7 9.25 2.39
 -7 5 7 7.01 3.14
 -7 -5 -7 9.49 3.91
 -7 5 -7 11.62 6.51
 7 5 7 7.07 3.57
 7 -5 7 -0.13 8.02
 7 5 7 9.28 5.62
 -7 5 -7 13.35 3.19
 7 5 -7 10.13 4.26
 -7 -5 7 5.22 5.11
 -7 -5 -7 10.95 7.02
 -8 -5 -7 38.79 9.51
 -8 5 7 46.32 4.25
 -8 -5 7 48.93 6.65
 8 5 7 44.23 4.51
 -8 5 -7 48.02 8.61
 -8 5 -7 41.71 3.87
 -8 5 7 48.4 3.44
 8 5 -7 42.52 7.6
 -8 -5 -7 49.54 5.23
 8 5 -7 45.26 3.62
 8 -5 7 53.41 10.67
 -8 -5 7 49.04 5.93
 -9 -5 7 17.42 6.65
 -9 5 7 18.02 4.68
 -9 -5 -7 15.84 12.83
 -9 5 -7 19.9 4.7
 -9 -5 7 17.54 7.92
 0 6 -7 1014.89 29.39
 0 -6 7 1038.61 30.41
 0 6 -7 1038.11 30.39
 -1 6 7 221.08 7.29
 1 6 -7 241.2 8.29
 1 -6 7 238.42 8.4
 1 6 7 240.89 7.55
 -1 -6 7 234 8.33
 -1 6 -7 231.32 7.69
 1 6 -7 238.91 7.67
 -1 6 -7 240 8.43
 -2 6 -7 90.63 4.85
 2 -6 7 93.28 5.1
 -2 6 -7 95.67 4.25
 -2 6 7 94.49 3.59
 -2 -6 7 94.95 4.92
 2 6 7 96.29 4.15
 2 6 -7 102.8 4.71
 -2 -6 7 90.74 4.07
 2 6 -7 95.91 4.07
 -3 -6 7 502.92 14.88
 -3 6 -7 499.52 15.89
 3 6 7 499.29 14.47
 3 -6 7 475.01 15.9
 3 6 7 523.85 14.53
 -3 -6 7 478.08 15.76
 -3 -6 -7 504.98 14.65
 3 6 -7 509.96 14.92
 3 6 7 489.34 15.2
 3 6 -7 506.46 15.7
 -3 -6 -7 491.87 15.03
 -3 6 -7 521.72 15.09
 4 6 7 22.42 3.58
 -4 -6 7 20.84 3.2
 -4 -6 -7 18.9 2.39
 -4 6 -7 18.43 3.22
 4 6 7 20.15 2.62
 -4 -6 -7 22.13 3.74
 -4 6 -7 20.94 4.6
 4 6 -7 13.27 3.4
 -4 6 7 19.58 2.2
 -4 -6 7 18.63 3.88
 4 6 -7 18.56 2.85
 4 -6 7 21.82 4.78
 5 -6 7 95.29 6.95
 -5 -6 -7 91.28 4.31
 -5 -6 7 92.6 4.84
 -5 6 -7 90.19 4.15
 5 6 7 95.88 4.27
 5 6 -7 94.92 4.28
 -5 -6 7 90.57 5.63
 -5 6 -7 88.36 6.17
 5 6 7 97.17 5.47
 -5 6 7 93.63 3.99
 5 6 -7 87.12 5.19
 -5 -6 -7 97.98 5.85
 -6 6 7 182.64 6.49
 6 6 7 175.5 8.01
 -6 -6 -7 204.89 9.04
 6 6 -7 174.79 7.74
 -6 6 7 173.05 5.84
 -6 6 -7 188.5 9.01
 -6 6 -7 177.02 6.5
 6 -6 7 180.75 10.04
 -6 -6 7 182.5 7.28
 6 6 7 189.63 6.82
 -6 -6 7 186.63 8.44
 6 6 -7 182.68 6.57
 -6 -6 -7 194.14 6.87
 -7 -6 7 16.41 4.96
 7 6 -7 17.84 3.24
 -7 6 7 21.3 3.41
 -7 -6 -7 19.41 3.84
 7 6 7 12.55 5.86
 7 -6 7 14.41 8.84
 -7 6 7 10.35 2.59
 7 6 -7 12.28 4.75
 -7 -6 -7 22.68 7.53
 -7 6 -7 17.27 7.13
 -7 6 -7 15.29 3.3
 -7 -6 7 13.81 6.02
 7 6 7 13.79 3.96
 -8 -6 7 204.9 10.76
 -8 -6 -7 194.83 8.38
 -8 6 -7 195.15 12.23
 -8 -6 7 216.25 9.33
 -8 6 7 206.02 6.96
 8 6 -7 214.75 7.4
 -8 6 -7 186.89 7.4
 8 6 -7 187.53 11.14
 8 6 7 217.39 8.17
 -8 -6 -7 192.35 11.92
 -8 6 7 222.36 7.82
 0 7 -7 85.21 4.7
 0 7 7 79.23 3.41
 0 7 -7 81.89 4.1
 0 -7 7 82.56 4.85
 1 7 -7 0.29 2.44
 -1 -7 7 1.48 3.46
 -1 7 -7 1.62 2.8
 -1 7 7 0.67 1.66
 -1 7 -7 4.1 3.48
 1 -7 7 1.68 3.42
 1 7 7 0.05 2.07
 1 7 -7 0.04 3.14
 -2 7 -7 226.46 7.86
 -2 7 -7 233.2 8.74
 2 -7 7 236.23 8.67
 2 7 7 221.54 7.6
 -2 -7 7 232.33 8.59
 2 7 -7 234.21 7.75
 2 7 -7 231.26 8.46
 -2 7 7 233.72 7.2
 -3 7 -7 476.34 15.9
 3 7 7 514.33 15.05
 3 -7 7 483.1 15.9
 -3 7 -7 480.74 14.95
 -3 7 7 479.38 14.44
 3 7 7 485.84 14.26
 3 7 -7 508.04 15.68
 3 7 -7 518.33 14.85
 -3 -7 7 482.02 15.71
 3 7 7 484.17 14.23
 -4 7 -7 84.5 4.85
 -4 -7 7 84.64 4.53
 4 -7 7 88.78 6.5
 -4 7 7 84.27 3.56
 4 7 -7 86.45 4.41
 -4 -7 -7 81.98 3.66
 4 7 7 87.05 3.98
 -4 -7 7 91.47 5.66
 4 7 7 90.31 4.83
 -4 -7 -7 83.04 3.6
 4 7 -7 78.03 5.06
 -4 7 -7 93.04 6.08
 -5 7 -7 103.14 7.32
 -5 -7 7 119.67 6.61
 -5 -7 7 104.74 5.43
 -5 7 -7 99.52 4.7
 5 7 7 115.35 5.21
 5 -7 7 111.74 7.77
 5 7 -7 119.11 6.24
 -5 -7 -7 115.33 4.92
 5 7 -7 114.28 5.07
 5 7 7 104.11 5.89
 -5 -7 -7 116.07 4.59
 6 7 7 126.65 6.11
 6 7 7 154.46 7.5
 -6 -7 7 143.52 6.65
 6 7 -7 146.52 7.44
 -6 7 -7 148.03 8.81
 6 7 -7 153.33 6.02
 -6 7 -7 154.56 5.76
 6 -7 7 160.53 9.97
 -6 -7 7 153.02 8.26
 -6 7 7 146.55 4.99
 -6 7 7 155.61 5.66
 -6 -7 -7 151.69 5.95
 -6 -7 -7 142.96 6.53
 -7 7 -7 91.23 9.37
 -7 -7 -7 99.49 6.77
 -7 -7 7 104.12 6.68
 7 7 -7 96.45 5.09
 7 7 -7 89.08 7.08
 -7 7 -7 105.63 5.02
 7 7 7 105.61 5.61
 -7 7 7 107.07 5.04
 -7 -7 7 106.57 8.47
 -7 7 7 103.38 4.19
 -7 -7 -7 98.87 5.36
 7 -7 7 100.55 11.08
 -8 7 7 46.37 4.75
 8 7 -7 48.1 4.58
 -8 -7 -7 50.92 7.77
 -8 -7 7 49.78 7.36
 -8 7 7 49.67 3.69
 -8 -7 7 59.58 9.26
 -8 7 -7 41.31 4.77
 0 8 -7 230.37 7.81
 0 8 -7 218.33 8.43
 0 -8 7 227.45 8.57
 0 8 7 216.36 7.07
 1 -8 7 27.43 4.3
 1 8 -7 31.1 4.15
 -1 8 -7 27.84 3.53
 -1 -8 7 31.72 4.46
 1 8 -7 29.64 3.29
 -1 8 7 26.87 2.07
 -1 8 -7 30.63 4.22
 1 8 7 29.19 2.79
 -2 8 -7 148.05 6.09
 -2 8 -7 147.19 6.94
 2 8 -7 147.14 5.94
 2 8 7 160.64 5.62
 2 8 -7 149.36 6.72
 2 -8 7 149.01 6.86
 -2 -8 7 149.31 6.94
 -2 8 7 147.55 4.93
 3 8 -7 545.57 15.85
 3 -8 7 523.53 16.91
 -3 8 7 494.14 15.21
 3 8 -7 504.41 16.67
 -3 8 -7 512.06 15.95
 3 8 7 527.29 15.93
 -3 -8 7 513.79 16.82
 3 8 7 517.03 15.01
 -3 8 -7 541.27 17.13
 -4 8 -7 299.7 11.63
 -4 8 7 288.96 9.25
 -4 -8 7 308.72 11.41
 4 -8 7 314.64 11.78
 4 8 -7 286.33 10.85
 4 8 7 294.26 10.34
 4 8 -7 307.82 9.96
 4 8 7 309.73 9.62
 5 -8 7 30.2 7.27
 5 8 7 29.71 3.87
 -5 8 -7 24.74 6.95
 -5 -8 -7 30.65 3.21
 -5 8 7 26.49 2.66
 5 8 -7 24.34 5.27
 5 8 -7 25.25 3.84
 -5 -8 7 27.79 4.25
 -5 -8 7 26.66 5.86
 -5 -8 -7 27.81 2.68
 5 8 7 25.65 4.83
 -6 8 -7 30.92 7.86
 -6 -8 -7 23.64 3.51
 -6 -8 7 29.72 6.89
 6 8 -7 25.9 4.14
 6 8 -7 32.93 5.85
 6 8 7 33.54 5.79
 6 -8 7 15.55 8.95
 -6 -8 7 29.26 5.08
 6 8 7 33.27 4.98
 -6 8 -7 29.74 3.63
 -6 8 7 6.96 3.07
 -6 -8 -7 29.76 4.27
 -7 8 7 18.09 2.87
 7 -8 7 24.32 11.02
 -7 8 7 23.56 3.79
 7 8 -7 19 6.64
 -7 8 -7 15.76 9.83
 -7 -8 -7 19.79 4
 -7 -8 7 19.53 5.94
 7 8 7 23.25 5.12
 -7 -8 -7 25.32 5.71
 -7 -8 7 20.32 8.29
 7 8 -7 15.35 4.19
 -7 8 -7 17.83 3.81
 0 9 -7 43.8 4.98
 0 -9 7 45.36 4.89
 0 9 7 49.43 2.86
 0 9 -7 48.28 4.25
 -1 9 -7 192.67 7.38
 -1 -9 7 210.51 8.31
 -1 9 -7 200.17 8.35
 1 9 -7 181.07 8.19
 1 9 -7 173.98 7.12
 1 -9 7 188.19 8.09
 1 9 7 183.15 6.43
 -2 9 -7 67 4.79
 -2 -9 7 75.35 5.76
 -2 9 -7 66.44 5.93
 2 9 -7 73.5 4.48
 2 9 7 69.46 4.03
 2 9 -7 73.22 5.65
 2 -9 7 75.67 6.11
 3 9 -7 43.57 5.25
 3 9 -7 41.89 4.37
 3 9 7 39.76 4.1
 3 -9 7 40.17 6.02
 -3 -9 7 49.55 5.6
 -3 9 -7 47.8 4.86
 -3 9 -7 45.12 5.79
 4 9 7 22.02 4.3
 4 -9 7 25.7 6.96
 -4 9 7 26.58 2.47
 -4 -9 7 25.38 6.02
 4 9 -7 19.97 5.16
 4 9 -7 19.53 4.36
 4 9 7 25.82 4
 -4 9 -7 19.26 6.54
 5 9 7 78.46 6.07
 5 -9 7 85.48 8.91
 -5 9 -7 67.53 8.35
 5 9 7 74.76 5.35
 -5 9 7 78.94 3.76
 5 9 -7 82.52 7.05
 -5 -9 7 84.97 7.97
 5 9 -7 80.91 5.59
 6 9 -7 175.22 7.31
 6 -9 7 168.09 11.8
 -6 -9 -7 190.53 6.87
 6 9 -7 170.26 9.51
 6 9 7 172.76 7.88
 -6 -9 7 170.08 10.41
 -6 9 7 173.5 6.49
 -6 -9 -7 177.47 6.27
 -6 9 -7 170.9 6.76
 -6 9 -7 178.86 12.34
 -7 -9 -7 91.19 6.28
 0 10 -7 93 5.78
 0 10 -7 93.21 6.85
 0 -10 7 91.87 6.31
 -1 -10 7 66.07 5.89
 1 -10 7 57.05 5.85
 -1 10 -7 57.12 5.2
 1 10 -7 60.38 6.18
 -1 10 -7 56.14 6.44
 1 10 7 52.55 3.58
 1 10 -7 54.68 4.9
 2 -10 7 9.29 5.7
 2 10 -7 13.45 4.47
 -2 10 -7 15.34 6.05
 2 10 7 14.78 3.47
 2 10 -7 16.07 5.48
 -2 10 -7 14.04 4.62
 -2 -10 7 18.17 5.78
 3 10 -7 217.75 10.02
 3 10 7 208.5 8.33
 -3 -10 7 228.45 10.19
 3 10 -7 237.43 8.86
 -3 10 -7 242.49 9.42
 3 -10 7 252.42 10.47
 -3 10 -7 232 10.62
 4 10 7 25.55 5.12
 4 10 7 27.56 4.71
 4 10 -7 21.63 6.37
 -4 10 7 28.16 2.64
 -4 10 -7 26.4 8.05
 4 -10 7 16.38 7.16
 4 10 -7 23.73 5.19
 -4 10 -7 26.31 5.99
 -4 -10 7 32.23 7.04
 5 10 7 176.28 8.05
 -5 10 7 166.04 5.98
 -5 -10 7 181.12 10.54
 5 10 -7 150.87 9.61
 5 10 -7 174.4 7.9
 5 -10 7 155.81 11
 -6 -10 7 149.29 11.71
 6 -10 7 121.82 11.74
 0 -11 7 128.98 7.63
 0 11 -7 112.07 7.13
 0 11 -7 138.86 8.57
 1 11 7 266.06 8.77
 -1 11 -7 269.01 10.37
 1 11 -7 275.87 11.62
 -1 11 -7 249.97 11.47
 -1 -11 7 268.7 10.82
 1 11 -7 269.62 10.18
 1 -11 7 264.24 10.92
 -2 -11 7 101.42 7.95
 2 11 -7 108.4 8.14
 2 11 -7 102.04 6.62
 -2 11 -7 102.24 8.71
 -2 11 -7 100.3 7.04
 2 11 7 103.17 5.32
 2 -11 7 105.53 7.67
 3 11 7 7.59 4.8
 -3 -11 7 9.37 7.16
 3 11 -7 1.22 7.02
 3 -11 7 7.18 6.77
 3 11 -7 4.04 5.31
 -3 11 -7 6.58 7.76
 -3 11 -7 6.01 6.48
 4 11 -7 79.46 7.02
 4 -11 7 82.16 9.01
 -4 -11 7 93.29 9.12
 5 -11 7 107.03 10.5
 0 12 -7 154.03 8.9
 0 -12 7 150.43 8.62
 -1 12 -7 62.95 7.6
 1 -12 7 81.01 7.45
 -1 -12 7 78.82 7.63
 1 12 -7 76.35 7.24
 -2 -12 7 7.49 7.21
 2 12 7 -0.46 4.66
 2 -12 7 6.71 7.14
 -3 -12 7 76.89 9.26
 3 -12 7 67.05 8.33
 0 0 -8 4526.17 131.76
 0 0 -8 4619.34 131.53
 0 0 -8 4673.49 133.28
 0 0 8 4789.47 130.75
 0 0 8 4923.32 133.47
 -1 0 -8 493.51 13.95
 1 0 -8 494.83 13.91
 -1 0 8 486.34 14.14
 1 0 8 485.32 14.82
 -1 0 -8 475.4 14.61
 1 0 -8 496.7 14.56
 -1 0 8 467.9 14.65
 1 0 -8 491.05 13.83
 1 0 8 491.77 14.23
 -1 0 -8 475.61 13.95
 2 0 -8 139.93 4.52
 2 0 8 138.19 5.01
 -2 0 -8 149.38 4.76
 -2 0 8 146.24 4.91
 -2 0 8 139.73 5.28
 2 0 -8 146.04 5.12
 -2 0 -8 144.89 4.7
 2 0 -8 140.82 4.39
 2 0 8 139.58 5.54
 -2 0 -8 146.4 5.37
 -3 0 -8 137.19 5.42
 3 0 -8 141.69 4.35
 -3 0 8 139.48 4.83
 -3 0 -8 137.79 4.73
 3 0 8 137.9 5.8
 3 0 -8 134.28 5
 -3 0 -8 141.12 4.79
 3 0 -8 145.2 4.53
 -3 0 8 153.08 5.38
 4 0 -8 56.28 2.31
 -4 0 -8 66.83 2.99
 -4 0 8 57.88 3.49
 -4 0 8 58.52 2.98
 4 0 -8 56.68 3.14
 -4 0 -8 65.23 3
 4 0 8 63.15 4.37
 -4 0 -8 62.15 3.97
 5 0 8 137.87 6.53
 -5 0 -8 135.25 5.03
 -5 0 -8 142.28 5.03
 -5 0 8 142.27 5.69
 5 0 -8 138 5.19
 -5 0 8 134.17 5
 -5 0 -8 146.02 6.03
 -6 0 8 893.46 26.07
 6 0 8 943.13 26.1
 6 0 -8 878.18 27.12
 -6 0 -8 913.59 26.08
 -6 0 -8 895.88 27.27
 6 0 8 889.58 27.77
 -6 0 -8 921.82 26.12
 -6 0 8 941.38 27.06
 -7 0 8 57.02 4.43
 7 0 8 54.35 6.85
 7 0 8 55.96 3.67
 7 0 -8 62.62 4.97
 -7 0 8 52.08 3.71
 -7 0 -8 58.01 5.38
 -7 0 -8 62.76 3.91
 8 0 -8 103.74 6.34
 -8 0 8 105.67 6.03
 -8 0 -8 119.69 5.41
 -8 0 8 106.02 5.14
 -8 0 -8 107.87 7.29
 8 0 8 104.99 9.08
 -9 0 8 -3.22 5.22
 -9 0 -8 -0.43 7.04
 -9 0 -8 1.89 5.32
 9 0 -8 4.98 5.57
 -9 0 -8 -1.91 4.64
 9 0 8 -3.05 10.42
 -9 0 8 -0.33 4.24
 0 -1 8 2084.36 58.03
 0 1 8 2037.17 57.88
 0 -1 8 2054.02 56.67
 0 1 -8 2027.53 57.88
 0 1 8 1998.79 56.56
 0 1 -8 2074.79 56.5
 0 -1 -8 1928.49 57.68
 0 1 -8 1986.56 56.51
 -1 1 -8 126.35 4.71
 -1 1 8 117.32 4.65
 1 1 8 117.96 4.83
 -1 1 -8 121.17 4.21
 1 1 8 118.76 4.38
 -1 -1 8 123.25 4.83
 -1 -1 8 123.3 4.4
 -1 -1 -8 121.6 3.84
 -1 -1 -8 119.85 3.8
 -1 1 -8 115.21 4.18
 -1 -1 -8 121.78 4.51
 1 1 -8 123.23 4.6
 1 -1 8 120.1 4.44
 1 -1 -8 122.98 4.4
 1 1 -8 121.14 4.07
 1 1 -8 122.43 4.21
 -1 1 8 129.16 4.24
 1 -1 8 126.46 5.02
 -2 1 8 1050.23 29.76
 2 -1 -8 1044.07 30.4
 -2 -1 8 1053.41 29.88
 -2 1 -8 1064.96 29.78
 -2 1 -8 1082.93 30.77
 2 1 8 1059.17 29.84
 -2 -1 -8 1073.66 29.58
 2 1 8 1094.77 30.83
 -2 1 8 1104.84 30.66
 2 -1 8 1042.6 30.9
 2 1 -8 1068.23 29.63
 -2 -1 -8 1048.01 29.6
 -2 -1 -8 1028.99 30.56
 2 1 8 1073.5 29.91
 -2 -1 8 1021.43 30.71
 2 1 -8 1057.7 30.59
 -2 1 -8 960.76 29.73
 -3 -1 8 74.07 3.31
 -3 1 8 73.34 3.02
 3 -1 8 76.42 4.36
 -3 1 -8 69.64 3.21
 3 1 8 76.98 3.28
 -3 1 -8 71.17 3.91
 -3 -1 8 68.58 3.72
 3 1 -8 70.43 3.39
 -3 -1 -8 73.68 3.67
 3 1 8 70.45 4.06
 -3 1 -8 76.11 3.14
 3 -1 -8 70.39 3.18
 -3 -1 -8 73.33 2.89
 -3 1 8 73 3.55
 3 1 -8 70.52 2.77
 -3 -1 -8 76.43 2.95
 4 1 8 289.82 8.95
 4 1 8 293.27 9.9
 -4 -1 8 294.14 8.96
 -4 1 8 289.43 9.36
 -4 1 -8 296.98 9.77
 -4 -1 8 304.43 9.61
 4 -1 -8 271.25 8.94
 -4 1 8 281.17 8.78
 -4 -1 -8 294.81 8.69
 -4 -1 -8 282.84 9.51
 -4 -1 -8 280.72 8.69
 -4 1 -8 292.16 8.92
 4 -1 8 287.86 10.06
 4 1 -8 293.21 9.26
 -4 1 -8 283.25 8.9
 4 1 -8 279.01 8.5
 5 1 8 218.81 8.33
 5 1 8 227.91 7.19
 -5 1 -8 200.93 8.03
 5 1 -8 216.53 7.39
 -5 1 8 214.51 7.53
 -5 1 8 215.47 6.97
 -5 1 -8 216.95 7.17
 -5 -1 -8 216.21 6.9
 5 -1 8 204.17 8.53
 -5 -1 8 207.76 7.13
 -5 -1 -8 221.89 7.86
 5 1 -8 216.39 6.61
 -5 -1 8 229.19 7.86
 -5 -1 -8 224.72 6.99
 -5 1 -8 214.98 7.13
 -6 1 -8 522.04 15.54
 -6 1 -8 519.74 16.62
 -6 -1 8 514.68 16.3
 -6 -1 8 501.92 15.47
 -6 -1 -8 537.58 15.43
 -6 -1 -8 501.9 16.35
 -6 1 8 504.53 16.05
 -6 1 8 523.44 15.35
 6 1 8 521.68 17.02
 6 1 -8 572.8 16.08
 6 -1 -8 512.02 16.17
 6 1 -8 531.21 15
 -6 -1 -8 527.64 15.29
 -6 1 -8 535.09 15.5
 6 1 8 508.91 15.45
 6 -1 8 507.08 17.22
 -7 1 -8 50.08 5.47
 -7 1 -8 49.14 4.09
 7 1 8 49.07 3.69
 -7 -1 8 49.01 4.52
 7 1 -8 52.28 5.11
 7 -1 8 53.28 7.05
 7 -1 -8 47.54 4.51
 7 1 -8 45.67 2.64
 7 1 8 52.22 6.63
 -7 -1 -8 44.87 5.14
 -7 -1 8 54.15 3.78
 -7 1 8 56.18 4.17
 -7 1 8 47.29 3.43
 -7 -1 -8 55.68 3.62
 -7 -1 -8 42.95 3.87
 -7 1 -8 46.74 3.68
 -8 1 -8 190.99 6.92
 8 1 -8 166.81 5.52
 -8 1 8 160.02 7.19
 -8 -1 -8 171.77 6.45
 -8 -1 -8 143.28 7.99
 8 -1 -8 144.39 7.19
 8 -1 8 160.18 10.76
 -8 -1 -8 151.85 6.82
 -8 -1 8 162.28 6.57
 -8 1 -8 164.07 6.67
 -8 1 8 161.15 6.27
 8 1 8 161.35 9.96
 8 1 -8 155.74 7.86
 8 1 8 164.1 6.41
 -8 1 -8 167.04 8.61
 -8 -1 8 171.14 7.71
 -9 -1 -8 141.95 7.85
 -9 -1 8 129.29 7.85
 9 -1 8 151.39 12.6
 -9 -1 -8 151.89 6.45
 9 -1 -8 138.16 7.32
 -9 1 8 153.74 6.4
 9 1 8 134.79 6.25
 9 1 8 143.29 11.61
 -9 -1 8 124.23 6.52
 -9 -1 -8 154.78 11.6
 9 1 -8 134.62 8.06
 -9 -1 -8 138.43 8.93
 -9 1 -8 153.38 6.89
 -9 1 8 141.26 7.3
 9 1 -8 146.01 5.21
 -9 1 -8 147.79 9.61
 -9 1 -8 141.96 7.15
 0 -2 -8 39.58 2.34
 0 2 8 39.17 2.21
 0 2 -8 38.17 2.3
 0 -2 8 40.25 3.07
 0 2 8 38.57 2.76
 0 -2 8 43.93 2.68
 0 2 -8 42.53 2.83
 1 2 8 2811.57 80.44
 1 2 8 2905.32 82.2
 -1 2 -8 2942.5 82.35
 1 2 8 2830 80.42
 -1 2 8 2881.25 82.11
 1 -2 8 3016.06 80.68
 -1 -2 8 2873.99 82.35
 1 -2 -8 2803.81 81.91
 -1 2 -8 2881.21 80.47
 1 2 -8 2878.86 80.42
 1 2 -8 2864.31 82.26
 -1 2 -8 2835.56 80.46
 -1 -2 8 2900.99 80.59
 1 -2 8 3007.85 82.49
 -2 -2 8 522.95 15.45
 2 -2 -8 479.94 14.79
 2 2 -8 489.26 15.21
 2 2 8 508.83 14.66
 2 2 8 510.01 15.32
 2 2 8 515.85 14.7
 -2 -2 -8 514.84 15.08
 2 2 -8 502 14.54
 -2 2 8 512.84 15.13
 -2 2 -8 492.9 14.65
 -2 -2 8 495.81 14.78
 -2 2 -8 509.7 15.44
 2 -2 8 492.04 15.56
 3 -2 -8 775.31 22.84
 -3 2 -8 814.87 23.56
 -3 2 -8 819.48 22.59
 -3 2 8 806.67 23.16
 3 2 8 814.63 22.6
 -3 2 -8 754.13 22.59
 3 2 -8 797.51 23.28
 -3 -2 8 771.48 23.44
 -3 -2 8 805.13 22.69
 3 -2 8 745.49 23.65
 3 2 -8 764.68 22.39
 -3 -2 -8 771.2 23.16
 3 2 8 818.15 23.49
 -4 -2 8 833.12 23.31
 -4 2 8 790.42 23.75
 4 2 -8 802.05 22.93
 4 -2 -8 838.62 23.46
 -4 2 -8 814.76 23.17
 -4 -2 -8 778.12 23.82
 4 2 -8 810.07 23.86
 -4 2 8 821.88 22.99
 4 2 8 837.53 24.24
 -4 -2 -8 791.15 22.83
 -4 -2 8 774.13 24.04
 -4 -2 -8 811.19 22.81
 4 -2 8 816.34 24.51
 4 2 8 793.93 23.19
 -4 2 -8 818.73 24.26
 -4 2 -8 802.56 23.23
 5 2 -8 523.97 16.47
 -5 2 8 537.4 16.46
 5 -2 8 565.3 17.52
 -5 2 8 537.06 15.74
 5 2 8 555.21 17.14
 -5 2 -8 527.87 17.04
 -5 2 -8 552.8 16.09
 5 2 -8 540.16 15.63
 -5 -2 8 532.31 16.84
 5 2 8 537.86 16.01
 -5 -2 -8 559.2 15.61
 -5 -2 -8 566.7 16.69
 -5 -2 -8 556.29 15.7
 -5 2 -8 525.86 15.92
 -5 -2 8 526.86 16.04
 5 -2 -8 539.47 16.47
 6 2 8 88.29 6
 6 2 -8 91.61 3.51
 6 -2 -8 80.25 4.65
 -6 -2 8 83.38 4.24
 -6 2 8 84.87 3.76
 -6 -2 8 89.14 5.14
 6 2 -8 81.54 4.44
 -6 2 -8 80.25 5.54
 -6 -2 -8 88.45 3.76
 -6 -2 -8 81.81 4.89
 -6 2 8 81.13 4.34
 6 -2 8 85 6.61
 -6 -2 -8 90.57 4.13
 6 2 8 85.03 4.2
 -6 2 -8 86.52 4.23
 -6 2 -8 92.72 4.55
 7 2 -8 73.14 3.45
 -7 -2 8 71.44 4.39
 -7 2 -8 78.27 4.32
 -7 2 -8 81.81 4.69
 -7 -2 -8 72.53 4.28
 -7 -2 -8 74.59 3.95
 -7 2 8 81.08 4.68
 7 2 -8 79.11 5.85
 -7 2 -8 71.64 6.09
 -7 -2 8 83.27 5.46
 -7 2 8 72.32 3.82
 7 2 8 73.53 6.78
 7 2 8 70.28 4.21
 -7 -2 -8 78.63 5.36
 -8 2 -8 0.4 4.03
 8 -2 8 0.18 8.89
 8 -2 -8 4.71 4.09
 -8 2 8 4.06 3.18
 -8 -2 8 7.93 5.01
 -8 -2 8 2.17 3.91
 -8 -2 -8 3.24 5.23
 8 2 -8 7.38 2.61
 8 2 -8 9.57 5.46
 -8 -2 -8 10.83 4.24
 8 2 8 6.07 3.69
 -8 -2 -8 2.68 3.4
 -8 2 -8 5.68 3.89
 8 2 8 6.63 7.22
 -8 2 8 3.98 4.11
 -8 -2 -8 -2.52 7.74
 -8 2 -8 2.41 6.49
 9 -2 8 215.61 14.67
 -9 2 8 196.33 8.67
 -9 2 -8 202.45 11.33
 9 2 8 198.57 7.86
 -9 -2 -8 206.28 7.65
 -9 2 -8 213.94 8.44
 -9 -2 -8 209.1 10.03
 -9 -2 8 218.85 9.87
 9 2 -8 193.09 9.96
 -9 -2 -8 199.63 13.5
 -9 -2 -8 202.39 8.84
 -9 2 8 208.71 7.66
 9 2 -8 214.11 7
 0 3 8 54.19 3.04
 0 3 8 57.23 2.63
 0 3 8 61.48 2.55
 0 -3 8 57.69 3.07
 0 3 -8 54.91 3.33
 0 -3 8 56.62 3.62
 0 3 -8 57.72 2.84
 0 -3 -8 56.82 2.56
 1 3 8 409.77 12.44
 1 -3 8 402.23 12.84
 -1 3 8 395.27 12.27
 -1 -3 -8 414.97 12.13
 1 3 8 405.99 11.84
 -1 3 8 393.56 11.72
 -1 3 -8 384.97 12
 1 -3 -8 399.35 11.97
 1 3 -8 406.12 12.64
 1 3 8 423.34 11.89
 -1 -3 8 405.51 12.76
 -1 -3 8 405.1 12.15
 -1 3 -8 412.37 12.75
 1 3 -8 417.38 12.02
 -2 -3 8 534.5 16.59
 -2 3 -8 525.1 16.57
 -2 -3 8 559.17 15.97
 2 3 -8 531.84 16.41
 -2 3 8 541.14 16.12
 2 -3 -8 522.07 15.78
 2 3 8 550.77 15.71
 -2 3 -8 549.25 15.86
 2 -3 8 549.21 16.77
 -2 3 -8 573.81 15.81
 -2 3 8 522.48 15.47
 2 3 8 567.44 16.4
 2 3 8 551.48 15.7
 -2 -3 -8 512.02 16.01
 3 3 8 221.18 7.9
 3 3 8 225.12 7.25
 -3 3 8 224.29 6.91
 -3 3 -8 227.68 8.17
 -3 -3 8 245.2 7.52
 -3 3 8 230.57 7.47
 -3 3 -8 230 7.43
 3 3 8 232.26 7.29
 3 3 -8 229.17 7.15
 -3 3 -8 239.14 7.32
 3 3 -8 221.52 7.78
 -3 -3 8 222.3 8
 3 -3 -8 231.55 7.05
 3 -3 8 210.73 8.32
 -4 3 8 458.7 13.66
 -4 3 8 458.91 14.3
 4 3 8 488.65 14.86
 -4 3 -8 478.07 14.16
 -4 -3 8 487.46 14.91
 4 3 -8 470.93 13.8
 -4 -3 -8 467.2 14.41
 -4 -3 8 473.81 14.14
 -4 3 -8 466.25 15.04
 4 3 8 479.14 14.03
 4 3 -8 472.78 14.61
 -4 3 -8 480.43 14
 4 -3 -8 463.06 14.24
 5 3 8 125.62 5.02
 -5 3 -8 122.7 4.94
 -5 3 -8 122.76 6.29
 -5 3 -8 125.58 5.27
 5 3 -8 124.34 4.52
 -5 -3 8 137.53 5.21
 5 3 -8 128.54 5.4
 -5 -3 8 134.14 6
 -5 -3 -8 126.56 5.38
 5 -3 8 127.14 6.91
 -5 3 8 128.42 4.5
 5 3 8 128.61 6.11
 -5 3 8 120.44 5.04
 5 -3 -8 125.94 5.1
 -6 -3 8 9.46 3.36
 -6 3 8 9.67 2.3
 6 -3 8 8.53 5.91
 -6 3 -8 7.46 2.64
 -6 -3 8 11.56 4.01
 6 3 -8 9.15 2.2
 6 -3 -8 7.09 3.04
 -6 -3 -8 8.14 5.22
 6 3 8 10.99 4.86
 6 3 -8 7.66 3.3
 -6 3 -8 7.89 3.35
 -6 -3 -8 8.68 3.45
 6 3 8 4.68 3
 -6 3 -8 6.96 4.71
 -6 3 8 7.09 2.93
 7 3 8 144.62 8.08
 -7 3 -8 145.16 6.29
 7 -3 8 165.12 9.83
 -7 3 8 151.32 6.18
 -7 -3 8 157.11 7.36
 -7 -3 -8 153.19 6.81
 7 3 -8 152.29 5.32
 -7 3 -8 146.88 5.96
 7 -3 -8 148.36 6.18
 -7 3 -8 153.28 8.06
 -7 -3 -8 137.6 8.85
 -7 -3 -8 147.44 5.14
 -7 -3 8 143.65 6.34
 -7 3 8 146.65 5.45
 7 3 8 159.54 6.13
 7 3 -8 113.55 6.87
 -8 3 -8 76.79 7.88
 -8 3 -8 68.42 5.26
 8 -3 8 72.57 10.4
 8 3 -8 75.85 3.87
 -8 -3 -8 80.48 6.1
 8 3 8 73.93 7.91
 -8 -3 -8 77.69 9.43
 -8 -3 8 64.17 5.24
 -8 3 -8 72.57 4.81
 8 3 -8 69.63 7.03
 -8 -3 8 74.85 6.53
 8 3 8 69.02 4.89
 -8 -3 -8 78.3 4.11
 -8 -3 -8 68.45 5.03
 -8 3 8 67.53 4.17
 -8 3 8 72.11 4.96
 -9 -3 -8 77.93 6.41
 9 -3 8 83.49 13.63
 -9 -3 -8 67.36 11.85
 -9 3 -8 73.16 5.73
 -9 3 8 79.05 5.9
 -9 -3 8 68.63 6.17
 9 3 -8 80.28 4.23
 -9 -3 -8 79 4.77
 -9 -3 8 68.31 7.72
 0 -4 8 197.67 6.74
 0 4 -8 208.77 6.65
 0 4 8 209.75 6.25
 0 4 8 198.11 6.16
 0 4 8 204.59 6.74
 0 -4 -8 193.72 6.27
 0 4 -8 210.86 7.28
 1 4 -8 117.84 4.89
 -1 4 8 116.32 3.72
 1 4 8 114.89 3.93
 1 4 -8 109 4.25
 -1 4 -8 115.18 5.12
 -1 -4 -8 112.43 3.97
 1 4 8 126.75 4.57
 -1 4 8 115.41 3.87
 1 -4 8 110.08 5.25
 -1 4 -8 113.99 4.35
 -1 -4 8 97.98 5.05
 1 -4 -8 115.45 3.76
 -1 4 8 114.91 4.29
 1 4 8 114.78 3.98
 -1 -4 8 106.54 4.41
 2 4 8 599.49 16.86
 2 4 -8 593.69 17.01
 -2 -4 8 575.42 17.85
 -2 -4 8 580.53 17.14
 2 4 8 611.32 17.53
 -2 4 8 588.04 17.27
 -2 4 -8 579.16 17.92
 2 4 8 602.83 16.83
 2 -4 8 571.72 18.01
 2 4 -8 577.81 17.74
 -2 4 -8 574.29 17.11
 -2 -4 -8 587.45 17.13
 -2 4 8 571.17 16.57
 2 -4 -8 568.34 16.84
 3 4 8 9.86 2.12
 -3 -4 -8 6.83 2.3
 -3 4 -8 6.02 2.32
 3 4 -8 9.51 2.29
 -3 4 -8 9.4 3.39
 -3 4 8 9.73 2.16
 -3 -4 8 9.58 3.1
 3 -4 -8 9.44 1.97
 3 4 8 6.21 2.2
 3 -4 8 9.26 3.81
 3 4 -8 9.2 2.87
 3 4 8 7.98 2.83
 -3 4 8 8.66 1.61
 -3 4 -8 7.63 2.41
 -3 -4 8 8.16 2.78
 4 -4 8 757.98 23.39
 4 4 8 774.54 21.9
 4 4 8 762.84 22.79
 -4 4 -8 759.46 21.86
 -4 4 8 746.06 21.48
 -4 -4 8 798.62 23.06
 4 4 -8 758.86 21.79
 -4 4 -8 773.05 22.08
 -4 4 8 785.89 22.3
 -4 4 -8 732.85 23.08
 -4 -4 -8 775.53 22.33
 -4 -4 8 771.13 22.1
 4 -4 -8 726.93 22.02
 4 4 -8 698.66 22.63
 -5 4 -8 41.99 4.98
 -5 -4 8 37.89 4.3
 -5 -4 -8 33.39 4.77
 5 -4 8 36.42 5.58
 5 -4 -8 32.82 2.77
 5 4 8 41.61 3.29
 5 4 -8 44.03 2.77
 -5 -4 8 36.83 3.54
 -5 4 -8 38.68 3.64
 -5 4 8 32.81 2.34
 -5 4 -8 38.99 3.17
 -5 -4 -8 37.19 3.5
 5 4 -8 39.89 3.77
 -5 4 8 36.72 2.98
 5 4 8 35.02 4.42
 -6 -4 -8 371.69 13.41
 6 4 8 376.49 12.81
 -6 -4 -8 352.33 11.87
 6 4 -8 329.49 12.04
 6 4 -8 370.57 11.15
 -6 4 -8 373.66 11.43
 -6 4 8 369.49 10.99
 -6 4 8 385.22 11.72
 -6 -4 8 385.33 12.75
 -6 -4 8 367.19 11.86
 6 -4 8 381.43 13.89
 -6 4 -8 368.1 11.8
 -6 4 -8 352.32 13.02
 6 4 8 368.81 11.6
 -7 4 8 70.15 4.29
 7 4 -8 68.68 3.69
 -7 4 8 61.17 3.49
 7 4 -8 61.53 4.97
 7 -4 8 66.5 9.04
 -7 4 -8 69.1 4.93
 7 4 8 71.01 4.58
 -7 -4 -8 66.07 4.93
 -7 4 -8 67.7 4.03
 7 4 8 61.23 6.53
 -7 -4 8 64.48 5.03
 -7 -4 -8 77.74 8.04
 -7 4 -8 60.45 7.1
 8 4 8 149.35 6.57
 -8 -4 8 146.73 8.53
 -8 -4 -8 137.2 11.11
 -8 4 8 151.64 6.48
 -8 -4 8 131.35 7.02
 -8 4 8 136.64 5.56
 -8 4 -8 144.32 9.63
 8 4 -8 133.6 5.43
 8 -4 8 136.7 12.53
 8 4 8 132.61 9.13
 -8 -4 -8 135.71 7.19
 8 4 -8 125.46 8.74
 -8 4 -8 133.5 6.27
 -9 -4 8 16.58 6.49
 -9 4 -8 10.3 4.91
 -9 4 8 5.15 4.97
 -9 -4 8 5.61 7.87
 0 5 -8 -0.2 2.66
 0 5 8 -0.7 2.13
 0 -5 8 -0.2 3.29
 0 5 -8 -0.15 2.2
 1 5 8 4.89 1.54
 1 5 -8 1.77 2.21
 -1 -5 8 0.69 3.22
 1 5 -8 4.13 2.78
 -1 5 8 4.45 1.91
 1 -5 8 4 3.33
 1 5 8 3.83 2.28
 -1 -5 8 1.21 2.55
 1 5 8 1.8 1.69
 -1 5 -8 2.73 2.95
 -1 -5 -8 2.49 1.36
 -1 5 -8 2.13 2.43
 -2 5 -8 61.33 3.56
 2 5 8 63.68 2.95
 2 -5 8 63.65 4.5
 2 5 8 63.21 3.52
 -2 5 -8 59.19 4.34
 2 5 8 64.53 2.96
 -2 -5 -8 61.01 3.46
 2 5 -8 68.79 3.41
 -2 -5 8 61.43 3.51
 -2 5 8 60.2 3.03
 -2 -5 -8 60.5 2.72
 -2 -5 8 56.39 4.17
 2 5 -8 62.72 3.91
 3 5 -8 71.11 4.29
 3 5 8 74.97 3.38
 -3 5 -8 68.58 4.77
 -3 -5 8 72.97 4.73
 -3 -5 -8 73.57 3.28
 -3 5 8 75.7 3.37
 3 5 -8 70.78 3.49
 3 5 8 72.8 3.39
 3 5 8 77.6 4.17
 3 -5 8 66.78 5.01
 -3 5 -8 71.91 3.82
 -3 -5 8 67.91 3.93
 -3 -5 -8 75.12 4.25
 -4 5 -8 373.96 12.61
 4 -5 8 355.29 12.8
 -4 5 -8 373.32 11.22
 -4 -5 -8 374.82 12.2
 4 5 -8 362.69 12.03
 -4 -5 -8 363.94 11.29
 4 5 8 360.93 11.94
 -4 -5 8 375.73 11.55
 -4 -5 8 361.7 12.33
 -4 5 8 356.96 10.64
 -4 5 -8 367.52 11.53
 -4 5 8 366.9 11.28
 4 5 8 365.97 11.2
 4 5 -8 370.67 11.22
 -5 5 8 35.59 2.9
 -5 5 -8 39.09 5.64
 5 5 -8 32.46 2.98
 -5 -5 -8 30.88 3.22
 5 5 8 30.17 3.31
 5 5 -8 32.39 4.01
 -5 5 -8 32.59 3.08
 5 -5 8 31.97 6.03
 5 5 8 39.39 4.52
 -5 -5 -8 39.13 5.3
 -5 5 8 32.32 2.42
 -5 -5 8 34.23 3.74
 -5 5 -8 33.2 3.78
 6 5 -8 20.42 2.93
 -6 5 8 21.11 2.53
 6 5 8 16.61 5.11
 -6 -5 -8 25.42 3.68
 -6 5 8 22.13 3.09
 -6 5 -8 22.65 5.87
 6 5 8 12.7 3.33
 -6 -5 8 22.96 5.14
 6 -5 8 10.79 7.19
 -6 -5 -8 33.93 6.29
 -6 5 -8 21.12 4.01
 -6 -5 8 18.53 4.14
 -6 5 -8 21.48 3.13
 6 5 -8 17.67 4.25
 7 5 -8 177.09 8.02
 -7 5 8 178.05 7
 -7 -5 -8 191.92 10.5
 -7 5 -8 173.97 6.96
 -7 5 8 176.41 6.24
 7 5 8 186.69 9.09
 7 5 8 180.4 7.24
 -7 5 -8 193.48 10.02
 7 5 -8 173.3 6.49
 -7 -5 8 182.74 7.83
 -7 -5 8 200.93 9.12
 7 -5 8 187.12 11.79
 -7 -5 -8 179.44 7.35
 8 5 8 0.96 7.42
 8 5 -8 2.29 3.33
 -8 -5 -8 0.75 4.93
 -8 5 -8 -4.64 8.54
 -8 5 -8 -2.34 3.75
 -8 5 8 -1.57 3.15
 8 -5 8 8.22 12.17
 -8 -5 8 -0.25 6.06
 8 5 8 2.22 4.84
 8 5 -8 0.28 7.46
 -8 -5 -8 -1.71 10.12
 -8 5 8 -0.94 4.02
 -8 -5 8 5.41 6.99
 0 6 8 2.05 2.24
 0 6 -8 1.65 2.54
 0 6 -8 2.73 3.12
 0 -6 8 5.49 3.63
 1 6 -8 267.13 9.55
 1 6 8 285.88 8.78
 -1 6 -8 264.39 8.87
 -1 6 8 270.12 8.54
 -1 6 -8 279.84 9.67
 -1 -6 8 287.26 9.81
 1 -6 8 273.19 9.76
 1 6 -8 266.19 8.77
 -2 6 8 89.5 3.65
 -2 6 -8 82.93 4.35
 2 6 8 87.65 3.45
 -2 -6 8 88.1 4.32
 2 -6 8 78.47 5.37
 2 6 8 86.54 3.45
 2 6 -8 86.98 4.15
 2 6 -8 85.42 4.79
 -2 -6 8 93.08 5.2
 2 6 8 88.97 4.19
 -2 6 -8 93.39 5.21
 3 6 8 230.93 7.93
 -3 6 -8 216.43 8.78
 -3 6 8 231.42 7.3
 3 6 -8 218.79 8.37
 3 6 8 217.83 7.18
 3 6 8 216.37 7.2
 -3 -6 8 225.59 7.77
 3 -6 8 227.52 9.04
 -3 -6 -8 242.49 7.79
 -3 -6 -8 223.6 7.07
 3 6 -8 225.05 7.63
 -3 6 -8 222.67 7.79
 -3 -6 8 230.89 8.76
 -4 -6 -8 188.28 7.11
 4 -6 8 168.61 8.11
 -4 -6 8 175.23 6.64
 -4 6 -8 178.74 6.18
 -4 6 8 147.51 5.88
 4 6 -8 162.86 6.28
 4 6 8 182.56 6.97
 -4 6 -8 173.78 6.75
 4 6 -8 172.79 7.19
 -4 -6 -8 170.29 5.97
 4 6 8 172.24 6.13
 -4 -6 8 164.82 7.53
 -4 6 -8 175.52 7.93
 -5 -6 8 291.48 10.98
 -5 -6 8 276.24 9.84
 -5 6 -8 260.91 9.82
 5 6 -8 288.22 9.29
 -5 6 8 290.47 9.23
 -5 -6 -8 304.62 10.75
 -5 6 8 277.75 8.58
 -5 6 -8 303.34 9.3
 5 6 8 284.47 9.45
 5 6 8 298.15 10.36
 5 6 -8 278.85 10.42
 5 -6 8 295.01 11.94
 -5 -6 -8 295.53 9.34
 -5 6 -8 278.11 11.38
 -6 -6 8 172.7 7.67
 -6 6 8 183.5 5.95
 -6 6 -8 177.46 6.66
 -6 6 -8 178.14 7.51
 -6 -6 -8 186.75 6.95
 -6 6 -8 183.55 9.57
 6 6 -8 184.62 7.95
 6 6 8 181.58 8.26
 6 6 -8 179.62 6.55
 6 -6 8 167.93 10.42
 -6 -6 -8 179.41 9.29
 -6 6 8 184.8 6.64
 6 6 8 175.19 7.08
 -6 -6 8 178.9 8.77
 -7 -6 8 200.46 10.03
 -7 6 -8 179.37 10.78
 7 -6 8 185.92 12.76
 -7 6 -8 187.82 7.22
 -7 -6 -8 206.51 7.56
 -7 6 8 178.82 6.33
 -7 -6 8 176.9 8.39
 7 6 8 161.71 9.1
 -7 -6 -8 197.48 11.21
 -7 6 8 182.67 7.11
 7 6 -8 193.84 8.65
 7 6 8 192.76 7.69
 7 6 -8 181.55 6.85
 -8 -6 8 131.48 10.26
 -8 -6 -8 154.16 12.89
 -8 6 8 153.97 6.64
 -8 -6 8 161.14 8.79
 -8 6 -8 145.02 6.45
 8 -6 8 139.67 15.04
 -8 6 8 139.56 5.85
 0 7 8 20.79 2.71
 0 7 -8 27.47 3.97
 0 7 -8 24.62 3.23
 0 -7 8 26.2 4.44
 1 7 8 41.51 3.06
 -1 -7 8 35.86 4.44
 1 7 -8 40.16 4.22
 -1 7 8 40.69 2.59
 1 7 -8 39.58 3.35
 -1 7 -8 45.15 4.44
 -1 7 -8 39.48 3.65
 1 -7 8 43.12 4.68
 2 -7 8 9.27 4.66
 -2 7 -8 6.28 4.04
 2 7 -8 5.35 3.73
 -2 7 -8 7.24 3.29
 2 7 -8 8.4 2.97
 -2 -7 8 9.53 4.37
 2 7 8 7.75 2.92
 -2 7 8 6.68 2.1
 -3 -7 8 58.69 5.21
 -3 -7 8 58.51 4.18
 3 7 -8 64.1 4.9
 3 7 -8 57.89 4.04
 3 -7 8 63.79 5.96
 3 7 8 65.37 4.13
 -3 7 8 62.91 3.1
 3 7 8 63.72 3.62
 -3 7 -8 59.82 5.28
 -3 7 -8 55.48 4.22
 3 7 8 58.23 3.22
 -4 7 -8 52.6 4.63
 4 7 8 57.32 3.73
 -4 -7 -8 56.14 3.02
 -4 -7 8 49.84 5.8
 -4 7 -8 55.5 5.94
 -4 -7 -8 57.19 3.34
 4 7 8 50.18 4.58
 -4 7 8 72.12 3.28
 4 -7 8 54.94 6.6
 4 7 -8 60.26 5.17
 4 7 -8 55.99 3.99
 -4 -7 8 55.54 4.45
 -5 7 -8 261.49 8.72
 5 7 8 250.97 9.75
 -5 7 -8 256.25 9.54
 -5 -7 -8 259.93 8.91
 5 7 8 248.62 8.93
 5 7 -8 267.15 8.84
 -5 -7 -8 272.13 8.52
 5 7 -8 249.86 10.09
 -5 7 8 266.63 8.55
 -5 -7 8 260.05 10.73
 -5 7 -8 283.42 11.47
 5 -7 8 267.27 11.91
 -5 -7 8 259.25 9.47
 -6 -7 -8 41.45 5.06
 -6 7 8 45.3 2.88
 6 7 8 47.96 5.88
 -6 7 -8 46.44 8.29
 6 7 -8 46.03 4.06
 6 7 8 42.11 4.62
 6 -7 8 38.43 9.77
 -6 7 8 46.08 3.65
 -6 -7 8 41.56 7
 -6 -7 8 46.56 5.56
 6 7 -8 40.99 5.77
 -6 -7 -8 39.05 3.95
 -6 7 -8 45.2 3.84
 7 7 8 42.7 5.44
 -7 7 8 39.65 3.38
 7 7 -8 46.56 4.39
 -7 -7 8 45.33 6.67
 7 7 -8 36.33 6.57
 -7 -7 -8 44.62 4.63
 -7 7 -8 41.66 4.31
 7 7 8 48.99 7.29
 7 -7 8 33.12 12.07
 -7 -7 -8 34.54 6.48
 -7 7 -8 35.27 9.83
 -7 -7 8 46.8 8.37
 -7 7 8 45.36 4.1
 0 8 8 300.01 9.42
 0 8 -8 300.25 10.97
 0 8 -8 289.16 9.91
 0 -8 8 317.19 11.17
 1 8 -8 597.3 19.91
 -1 8 -8 629.57 18.94
 -1 8 -8 618.42 20.01
 1 -8 8 638.21 20
 1 8 -8 663.86 18.91
 1 8 8 651.76 18.72
 -1 8 8 619.47 18.49
 -1 -8 8 639.57 20.02
 -2 8 8 57.83 2.98
 -2 8 -8 61.34 5.63
 2 -8 8 65.34 5.91
 -2 8 -8 62.97 4.45
 2 8 -8 62.32 5.32
 2 8 8 59.44 3.91
 -2 -8 8 62.29 5.73
 2 8 -8 66.89 4.23
 3 8 8 494.32 14.34
 -3 8 -8 481.99 15.1
 3 8 8 461.96 14.99
 -3 -8 8 494.29 16.27
 3 8 -8 501.47 16.1
 -3 8 -8 477.91 16.28
 3 8 -8 472.91 14.87
 -3 8 8 480.35 14.36
 3 -8 8 487.57 16.52
 3 8 8 482.73 14.18
 4 8 -8 357.9 13.03
 -4 -8 8 389.02 13.51
 4 8 8 369.34 11.55
 4 8 -8 368.91 11.74
 -4 8 -8 351.36 13.73
 4 -8 8 368.71 13.96
 4 8 8 371.91 12.19
 -4 8 8 360.59 11.19
 -4 8 -8 350.62 12.21
 -5 -8 8 15.29 6.73
 -5 8 8 9.63 2.86
 -5 8 -8 7.76 5.04
 -5 -8 -8 9.24 2.67
 5 8 -8 11.4 5.56
 5 8 8 9.05 5.06
 -5 -8 -8 6.19 3.15
 -5 8 -8 6.98 3.64
 5 8 8 7.94 4.09
 5 8 -8 8.91 3.96
 5 -8 8 9.04 8.29
 -5 -8 8 6.56 5.13
 -5 8 -8 12.81 7.34
 -6 8 -8 161.39 11.6
 -6 -8 -8 156.91 6.27
 6 8 8 152.22 8.38
 -6 -8 8 170.1 8.04
 -6 -8 -8 155.94 7.06
 6 -8 8 180.27 12.63
 6 8 -8 164.52 8.88
 -6 8 8 197.53 6.47
 6 8 8 144.83 7.32
 6 8 -8 166.4 6.92
 -6 -8 8 181.32 10.16
 -6 8 -8 154.9 6.6
 -7 8 -8 31.89 4.59
 -7 -8 -8 34.86 6.33
 7 -8 8 43.85 13.78
 -7 -8 8 36.28 9.8
 -7 -8 8 35.12 7.39
 0 9 -8 21.46 3.95
 0 9 8 18.36 2.76
 0 9 -8 21.78 5.41
 0 -9 8 24.51 5.36
 1 9 -8 31.1 5.35
 1 -9 8 35.88 5.83
 -1 9 8 30.5 2.79
 -1 -9 8 32.76 5.91
 -1 9 -8 30.76 4.65
 -1 9 -8 35.38 5.86
 1 9 -8 34.16 4.1
 1 9 8 31.23 3.34
 -2 9 -8 378.9 14.51
 -2 -9 8 402.38 14.36
 -2 9 8 406.01 12.22
 2 9 8 422.61 12.79
 -2 9 -8 397.36 13.23
 2 -9 8 451.6 14.71
 2 9 -8 400.1 13.06
 3 9 -8 211.8 9.62
 -3 9 -8 203.94 10.22
 3 -9 8 228.56 10.4
 3 9 8 232.12 7.29
 -3 9 -8 217.57 8.71
 -3 -9 8 215.87 10.13
 -3 9 8 215.61 7.23
 3 9 8 245.59 7.62
 3 9 8 227.65 8.36
 3 9 -8 229.11 8.43
 4 9 8 292.4 10.67
 -4 -9 8 301.43 12.64
 4 9 -8 303.42 11.92
 4 9 -8 317.88 10.48
 -4 9 -8 292.46 10.95
 -4 9 8 285.49 9.36
 4 -9 8 310.09 13.11
 -4 9 -8 282.28 12.79
 4 9 8 302.31 10.06
 5 9 -8 67.84 7.37
 -5 9 8 64.85 3.91
 -5 9 -8 69.39 9.34
 5 -9 8 71.86 9.84
 5 9 -8 70.08 5.78
 5 9 8 65.04 6.27
 -5 9 -8 69.77 6.72
 -5 -9 8 70.1 8.86
 5 9 8 63.46 5.84
 -6 -9 -8 30.78 3.53
 6 -9 8 44.51 12.38
 -6 -9 -8 25.2 3.97
 -6 9 8 28.19 3.79
 -6 -9 8 44.41 10.12
 -6 9 -8 32.16 4.42
 6 9 8 25.64 6.79
 0 10 8 421.6 13.99
 0 10 -8 476.12 16.58
 0 -10 8 466.21 16.17
 0 10 -8 509.71 15.09
 1 10 -8 22.51 4.68
 -1 10 -8 18.6 5.23
 -1 -10 8 15.18 6.53
 1 -10 8 17.29 6.25
 1 10 8 18.69 3.31
 1 10 -8 17.81 6.24
 -1 10 -8 25.42 6.39
 -2 -10 8 41.35 7
 2 -10 8 45.35 7.49
 -2 10 -8 40.01 7.31
 -2 10 -8 42.45 5.45
 2 10 -8 38.24 6.7
 2 10 8 45.33 4.18
 2 10 -8 41.52 5.24
 -3 10 -8 41.38 5.92
 3 10 -8 47 5.49
 -3 -10 8 40.42 7.58
 3 -10 8 34.74 8.02
 3 10 -8 49.37 6.98
 3 10 8 33.28 4.91
 -3 10 -8 41.24 7.67
 4 10 -8 214.14 10.69
 -4 10 8 208.6 7.04
 4 -10 8 213.52 12.13
 4 10 -8 209.07 8.9
 -4 -10 8 225.81 11.55
 4 10 8 202.26 8.52
 -4 10 -8 200.2 11.61
 -4 10 -8 205.71 9.65
 -5 10 8 5.34 3.17
 -5 -10 8 6.22 9.48
 5 -10 8 -0.17 11.05
 0 11 -8 381.17 15.18
 0 -11 8 357.48 14.19
 0 11 -8 384.66 13.08
 1 11 -8 15.39 5.48
 1 11 8 17.42 3.84
 -1 -11 8 11.63 7.32
 1 11 -8 19.6 7.79
 1 -11 8 16.16 7.73
 -1 11 -8 20.3 7.72
 -1 11 -8 14.99 6.42
 2 11 -8 82.6 8.59
 -2 11 -8 67.45 6.79
 -2 -11 8 75.28 8.95
 2 11 8 70.28 5.11
 2 -11 8 87.34 8.45
 2 11 -8 75.79 6.57
 3 11 8 14.53 5.03
 -3 -11 8 19.59 8.75
 3 -11 8 17.6 9.2
 3 11 -8 19.47 6.28
 4 -11 8 81.6 10.56
 0 -12 8 297.17 13.25
 1 -12 8 377.39 15.29
 -1 -12 8 383.31 15.26
 -2 -12 8 166.05 11.35
 2 -12 8 170.92 11.18
 0 0 9 -1.84 2.61
 0 0 -9 0.67 1.46
 0 0 -9 -0.75 2.03
 0 0 -9 1.19 1.63
 0 0 9 2.54 2.26
 1 0 -9 650.57 18.91
 -1 0 -9 666.89 18.99
 1 0 9 686.73 20.06
 -1 0 9 668 19.91
 1 0 9 683.23 19.31
 1 0 -9 672.99 18.82
 1 0 -9 656.23 19.69
 -1 0 -9 667.12 18.93
 -1 0 9 645.46 19.21
 -1 0 -9 665.27 19.79
 -2 0 -9 1705.97 47.42
 2 0 -9 1671.28 48.54
 -2 0 -9 1638.85 48.69
 2 0 9 1697.91 47.69
 -2 0 -9 1740.92 47.35
 2 0 9 1692.69 48.93
 -2 0 9 1748.63 48.81
 2 0 -9 1696.93 47.3
 2 0 -9 1650.62 47.17
 -2 0 9 1687.37 47.56
 -3 0 9 205.84 7.17
 -3 0 9 200.25 6.65
 -3 0 -9 203.07 6.49
 -3 0 -9 191.27 6.37
 3 0 9 214.85 7.76
 -3 0 -9 193.33 7.16
 3 0 -9 198.28 6.8
 -4 0 9 71.93 4.11
 -4 0 -9 73.46 4.28
 4 0 -9 70.68 3.58
 -4 0 -9 69.22 3.23
 -4 0 9 73.46 3.43
 4 0 9 73.09 4.95
 -4 0 -9 59.95 3.27
 -5 0 -9 307.66 9.51
 -5 0 9 318.87 10.39
 5 0 -9 302.73 9.82
 -5 0 -9 280.52 9.52
 -5 0 -9 320.18 10.63
 5 0 9 304.12 11.21
 -5 0 9 313.38 9.65
 -6 0 -9 5.76 3.15
 -6 0 9 5.94 2.74
 6 0 9 6.63 5.63
 -6 0 -9 7.13 2.97
 -6 0 9 6.75 3.6
 6 0 -9 4.39 3.84
 -6 0 -9 5.07 4.25
 -7 0 -9 161.88 6.19
 -7 0 -9 154.64 7.63
 -7 0 9 160 7.06
 7 0 9 156.16 9.32
 -7 0 -9 165.43 6.5
 7 0 -9 153.37 7.29
 -7 0 9 159.86 6.21
 8 0 9 480.71 18.55
 -8 0 9 487.91 15.18
 -8 0 -9 524.19 15.64
 -8 0 -9 501.05 15.13
 8 0 -9 483.24 16.28
 -8 0 9 532.35 16.38
 -8 0 -9 445.98 16.69
 -9 0 9 145.96 6.99
 9 0 9 143.27 13.46
 -9 0 9 162.98 8.53
 -9 0 -9 171.33 8.48
 0 1 -9 606.28 17.95
 0 -1 9 650.26 19.02
 0 1 -9 628.88 18.05
 0 1 9 635.34 18.15
 0 1 -9 643.69 18.8
 0 -1 9 633.46 18.28
 0 -1 -9 600.3 18.55
 0 1 9 628.73 18.82
 -1 -1 9 40.06 2.89
 -1 1 -9 45.47 2.56
 1 1 -9 40.29 2.25
 -1 1 9 40.26 2.52
 -1 -1 -9 41.57 2.78
 1 1 9 41.61 2.79
 1 1 -9 41.68 2.91
 1 -1 -9 39.27 2.66
 -1 1 -9 41.12 2.47
 -1 -1 9 42.15 3.35
 1 -1 9 40.18 3.52
 1 -1 9 43.04 2.79
 -1 1 9 46.74 3.12
 1 1 9 42.88 3.31
 1 1 -9 46.37 2.51
 -1 1 -9 40.91 3.06
 2 -1 9 229.16 8.12
 -2 -1 9 234.26 7.95
 -2 -1 -9 223.41 6.78
 -2 -1 9 217.64 7.31
 2 1 -9 228.29 7.14
 2 1 -9 213.74 7.59
 2 1 -9 229.9 6.92
 -2 1 -9 223.15 7.86
 2 1 9 222.7 7.34
 -2 -1 -9 231.9 7.68
 -2 1 -9 238.15 7.19
 2 -1 -9 207.52 7.33
 2 1 9 241.61 8.04
 -2 1 9 230.55 7.22
 -2 1 9 225.9 7.69
 -2 1 -9 240.38 7.23
 -2 -1 -9 227.87 6.86
 3 -1 -9 86.85 3.75
 -3 1 -9 80.08 4.4
 3 1 9 93.41 4.84
 -3 -1 9 87.78 4.41
 -3 1 9 78.45 3.53
 3 -1 9 92.39 5.1
 -3 -1 -9 83.33 4.22
 -3 1 -9 83.36 3.58
 -3 -1 -9 82.1 3.26
 3 1 -9 88.15 3.17
 -3 1 9 90.96 4.13
 -3 -1 -9 86.03 3.36
 -3 -1 9 89.25 3.89
 4 1 9 172.55 7.25
 4 1 9 172.49 6.25
 -4 -1 9 185.66 6.92
 -4 -1 -9 182.54 5.96
 -4 1 9 181.76 6.69
 -4 1 9 181.22 6.07
 -4 1 -9 153.35 6.1
 -4 -1 9 174.25 6.31
 -4 1 -9 173.7 6.15
 -4 -1 -9 197.27 5.88
 -4 -1 -9 185.74 6.81
 4 -1 -9 189.06 6.24
 4 1 -9 183.98 5.65
 4 -1 9 184.93 7.65
 -4 1 -9 184.86 7.16
 4 1 -9 182.66 6.56
 -5 1 -9 136.96 6.39
 5 -1 9 132.71 7.09
 -5 -1 9 143.18 6.12
 5 1 -9 142.01 4.63
 -5 1 9 137.4 5.77
 -5 -1 -9 144.1 4.96
 -5 -1 9 131.01 5.33
 5 1 9 144.94 5.41
 -5 1 -9 128.87 5.3
 5 -1 -9 147.05 5.24
 -5 -1 -9 143.45 5.19
 -5 1 -9 146.19 5.39
 -5 1 9 137.05 5.09
 -5 -1 -9 141.44 6.15
 5 1 9 127.37 6.76
 5 1 -9 135.45 5.49
 -6 1 -9 364.25 11.29
 -6 -1 -9 355.14 10.95
 6 -1 9 363.82 13.33
 6 1 9 336.31 12.92
 -6 -1 9 361.13 12.15
 6 1 -9 362.4 10.57
 6 1 -9 342.16 11.48
 -6 1 -9 364.5 11.21
 -6 1 -9 355.62 12.43
 -6 -1 -9 360.51 12.17
 -6 1 9 365.18 11.11
 6 1 9 358.38 11.23
 -6 -1 -9 373.95 11.19
 6 -1 -9 359.14 11.92
 -6 -1 9 350.06 11.25
 -6 1 9 377.97 11.92
 7 1 -9 43.65 2.69
 7 -1 -9 40 4.87
 -7 1 9 46.59 3.7
 -7 1 -9 47.1 4.13
 7 1 -9 41.71 5.41
 -7 -1 9 42.43 3.99
 -7 -1 9 50.89 5.09
 -7 1 -9 41.2 4.02
 7 -1 9 60.71 7.79
 7 1 9 40.68 7.03
 -7 1 -9 41.22 5.65
 -7 1 9 47.47 4.53
 7 1 9 42.22 3.95
 -7 -1 -9 38.51 4.14
 -7 -1 -9 41.13 3.74
 -7 -1 -9 46.66 5.15
 8 -1 -9 -0.4 4.85
 -8 1 -9 0.53 6.26
 -8 -1 -9 -1.33 5.59
 -8 1 9 0.47 3.77
 -8 -1 -9 4.79 4.87
 8 -1 9 5.31 9.3
 8 1 -9 5.17 5.83
 -8 -1 9 2.65 4
 -8 1 9 3.39 4.64
 -8 -1 -9 2.3 3.67
 8 1 9 3.6 3.97
 -8 1 -9 2.01 4.14
 -8 -1 9 2.06 5.2
 -8 1 -9 0.56 4.52
 8 1 9 2.41 8.33
 -9 -1 9 4.35 6.53
 -9 -1 -9 -10.97 10.48
 9 1 9 2.65 10.94
 -9 1 9 -0.77 5.89
 -9 -1 9 7.14 4.97
 -9 1 -9 2.62 6.08
 9 -1 9 10.41 12.48
 -9 -1 -9 4.37 7.19
 0 2 -9 585.52 16.68
 0 2 -9 593.99 17.48
 0 2 9 585.43 16.67
 0 -2 9 577.62 16.91
 0 -2 -9 544.71 16.99
 0 2 9 562.93 17.29
 0 2 -9 573.89 16.72
 0 -2 9 587 17.65
 1 2 -9 306.45 9.86
 1 -2 -9 302.71 9.41
 1 -2 9 309.22 10.29
 -1 -2 9 297.2 9.47
 -1 2 9 290.66 9.67
 -1 2 -9 301 9.27
 1 2 9 306.46 9.33
 -1 -2 9 300.62 10.07
 -1 2 9 296.74 9.18
 1 2 -9 298.44 9.14
 1 -2 9 306.22 9.53
 -1 2 -9 290.88 9.91
 -1 -2 -9 341.19 9.6
 1 2 9 305.3 9.9
 -1 2 -9 313.61 9.33
 2 -2 -9 473.63 14.03
 -2 2 9 476.15 14.37
 2 2 9 450.18 13.9
 2 2 9 469.05 13.93
 -2 2 -9 475.24 13.88
 -2 2 -9 484.74 13.94
 -2 -2 9 493.12 14.79
 -2 2 -9 455.79 14.66
 -2 -2 -9 467.53 14.25
 2 -2 9 460.84 14.9
 2 2 -9 476.48 13.73
 2 2 -9 458.03 14.46
 -2 2 9 475.64 13.77
 -2 -2 9 474.85 14.06
 2 2 9 488.27 14.66
 -3 -2 9 253.56 8.69
 3 -2 9 246.33 9.17
 3 2 -9 246.52 8.39
 3 2 9 250.7 8.75
 -3 2 -9 244.58 7.89
 -3 2 9 248.49 7.7
 -3 -2 -9 258.65 8.34
 -3 -2 9 245.66 8.08
 -3 2 -9 245.07 7.93
 3 -2 -9 251.8 7.86
 3 2 9 250.18 8
 -3 2 9 248.73 8.29
 -3 2 -9 253.89 8.78
 3 2 -9 245.35 7.62
 3 2 9 240.1 7.96
 -4 -2 9 90.86 4.93
 4 -2 -9 93.86 3.83
 4 2 -9 91.01 3.57
 -4 2 -9 87.14 5.21
 -4 -2 9 100.04 4.37
 4 2 -9 96.85 4.48
 -4 -2 -9 92.22 4.58
 4 -2 9 103.26 5.83
 4 2 9 98.4 4.27
 -4 2 9 94.47 3.84
 -4 2 -9 89.78 4.08
 -4 2 9 93.64 4.44
 4 2 9 97.81 5.27
 5 -2 -9 117.04 5.27
 -5 -2 9 113.47 5.05
 5 2 -9 117.3 4.24
 5 -2 9 126.45 7.04
 -5 2 -9 121.24 4.99
 -5 -2 -9 121.43 4.31
 -5 -2 -9 119.22 4.5
 5 2 9 111.65 6.26
 -5 2 -9 119.34 6.39
 -5 2 9 116.61 5.26
 5 2 -9 120.7 5.25
 5 2 9 118.47 5.04
 -5 2 -9 126.89 4.94
 -5 -2 9 116.57 5.85
 -5 -2 -9 123.35 5.59
 -5 2 9 120.23 4.61
 6 2 9 121.54 5.35
 -6 2 -9 125.78 5.45
 6 2 -9 114.91 5.53
 -6 2 -9 124.24 5.46
 -6 -2 -9 120.88 4.53
 6 2 -9 130.14 4.49
 -6 2 -9 123.31 6.86
 6 2 9 113.12 7.18
 -6 -2 9 121.52 5.48
 -6 -2 9 134.7 6.38
 -6 2 9 121.6 4.88
 -6 2 9 124.47 5.61
 -6 -2 -9 125.81 5.09
 -6 -2 -9 128.21 6.06
 6 -2 -9 120.88 5.73
 6 -2 9 125.29 8.17
 -7 -2 -9 46.9 5.1
 -7 -2 -9 45.26 3.25
 -7 -2 9 48.41 5.45
 -7 2 -9 44.38 6.09
 -7 2 9 45.03 4.44
 7 2 -9 44.32 2.92
 -7 2 -9 44.51 4.24
 7 -2 -9 40.27 4.44
 -7 2 -9 40.24 4.19
 -7 2 9 41.71 3.51
 7 -2 9 42.67 8.22
 -7 -2 9 43.13 4.3
 7 2 -9 37.95 5.39
 -7 -2 -9 41.74 4.08
 7 2 9 40.68 6.93
 7 2 9 43.87 4.12
 -8 2 -9 185.12 7.5
 -8 -2 -9 184.18 11.49
 -8 2 9 181.25 7.77
 8 2 9 159.85 7.16
 8 2 -9 172.89 6.13
 8 2 -9 170.55 9.18
 -8 2 9 174.36 6.85
 -8 -2 -9 200.32 7.66
 -8 2 -9 188.78 7.53
 -8 2 -9 161.37 9.48
 -8 -2 9 181.5 8.83
 -8 -2 -9 187.25 8.59
 -8 -2 -9 184.71 6.7
 8 2 9 158.8 10.51
 9 -2 9 90.64 14.5
 0 3 9 746.3 21.32
 0 -3 -9 751.22 21.74
 0 3 9 756.6 22.08
 0 3 9 734.93 21.4
 0 3 -9 757.59 22.38
 0 -3 9 743.98 22.53
 0 -3 9 746.64 21.69
 1 3 9 32.58 2.54
 -1 3 -9 34.8 2.55
 1 -3 9 33.74 3.72
 -1 3 -9 28.09 2.65
 -1 3 -9 30.68 3.26
 -1 3 9 25.66 2.11
 -1 -3 9 31.57 2.88
 1 3 -9 36.37 2.59
 1 -3 -9 29.38 2.16
 -1 -3 -9 31 2.38
 -1 -3 9 29.64 3.49
 1 3 -9 26.46 3.01
 1 3 9 33.32 3.15
 -1 3 9 29.66 2.73
 -2 3 9 180.07 6.03
 -2 3 -9 186.3 7.14
 2 3 9 197.91 6.99
 2 3 -9 184.94 6.88
 2 3 9 192.23 6.39
 -2 3 9 195.45 6.6
 2 -3 -9 185.02 6.1
 2 3 -9 187.79 6.25
 -2 -3 9 200.67 6.7
 -2 3 -9 194.14 6.41
 -2 3 -9 196.65 6.44
 -2 -3 9 190.89 7.19
 2 3 9 192.83 6.36
 -2 -3 -9 191.55 6.42
 2 -3 9 188.27 7.46
 -3 3 9 527.92 16.39
 3 3 9 567.95 16.73
 3 3 9 584.87 17.54
 -3 3 -9 572.24 16.79
 -3 3 9 582.38 17.15
 3 3 9 565.34 16.72
 3 3 -9 572.51 16.53
 -3 -3 9 573.22 16.89
 -3 3 -9 587.74 16.75
 3 -3 -9 563.31 16.67
 -3 3 -9 583.41 17.72
 3 3 -9 548.11 17.39
 -3 -3 9 584.16 17.69
 3 -3 9 578.94 18.06
 4 3 9 535.95 16.01
 -4 3 -9 559.92 16.03
 -4 3 -9 542.49 17.15
 4 3 9 550.24 16.94
 -4 3 9 547.02 16.4
 4 -3 -9 527.04 16.23
 -4 -3 9 543.77 16.14
 -4 3 -9 548.94 16.08
 4 3 -9 552.83 15.73
 4 -3 9 516.68 17.4
 -4 -3 -9 555.69 16.42
 4 3 -9 509.03 16.56
 -4 -3 9 545.47 17.03
 -4 3 9 533.62 15.67
 -5 3 -9 24.26 3.32
 5 3 -9 28.01 2.39
 -5 -3 9 21.25 4.2
 5 3 9 25.81 3.32
 -5 -3 -9 25.08 3.57
 5 -3 -9 22.4 3.29
 -5 3 9 24.37 2.56
 5 -3 9 -1.17 5.39
 -5 3 -9 22.82 4.74
 -5 -3 9 27.17 3.66
 5 3 9 25.85 4.49
 -5 3 -9 23.58 3.23
 5 3 -9 22.17 3.47
 -5 3 9 22.27 3.22
 6 3 -9 65.3 4.64
 -6 3 9 74.31 4.39
 -6 3 9 66.5 3.57
 6 3 9 80.27 6.13
 -6 3 -9 67.44 6.1
 6 3 9 76.16 4.38
 6 -3 9 65.63 7.54
 -6 -3 9 62.8 4.48
 -6 3 -9 63.92 4.42
 -6 -3 9 65.85 5.51
 6 3 -9 67.66 3.36
 -6 -3 -9 70.48 4.82
 6 -3 -9 67.59 4.27
 -6 3 -9 65.07 4.11
 -7 -3 9 90.03 6.55
 -7 -3 -9 95.98 8.55
 -7 3 9 83.3 4.28
 -7 3 -9 78.81 7.19
 7 3 -9 93.42 4.06
 7 3 9 88.28 5.08
 -7 -3 -9 92.49 5.78
 -7 3 -9 87.63 5.45
 7 -3 9 84.73 9.6
 7 3 9 85.07 7.52
 -7 3 -9 88.86 5.23
 -7 3 9 87.05 5.13
 7 -3 -9 89.49 5.05
 7 3 -9 83.6 5.5
 -7 -3 9 84.78 5.58
 -8 3 9 75.48 4.61
 8 3 -9 76.19 7.73
 -8 3 -9 81.83 6.02
 8 3 -9 81.71 4.13
 8 3 9 79.22 8.9
 -8 -3 -9 78.84 6.41
 8 -3 9 78.81 12.12
 -8 3 -9 74.6 5.51
 -8 3 -9 82.66 8.37
 -8 -3 -9 92.89 10.93
 -8 3 9 69.24 5.54
 8 3 9 68.89 5.32
 -8 -3 9 80.81 6.35
 -8 -3 9 74.16 7.43
 0 4 9 47.9 2.8
 0 4 -9 48.8 2.98
 0 -4 9 46.37 4.2
 0 -4 -9 44.08 2.4
 0 4 9 49.87 2.55
 0 4 9 46.37 3.23
 0 4 -9 48.01 3.81
 -1 -4 9 110.75 4.6
 1 4 9 105.11 4.01
 1 4 9 105.55 4.6
 1 4 -9 111.41 4.39
 1 4 -9 101.9 5.01
 1 -4 -9 99.71 3.68
 1 4 9 107.4 4.16
 -1 4 -9 106 5.16
 -1 4 9 104.06 4.37
 -1 4 -9 110.23 4.34
 -1 4 9 107.2 4.03
 -1 -4 9 102.11 5.29
 -1 4 9 104.58 3.78
 -1 -4 -9 103.48 3.92
 -2 4 -9 251.41 8
 2 4 9 240.14 7.74
 -2 4 -9 228.82 8.79
 -2 4 9 241.82 7.99
 2 4 9 245.73 8.3
 2 4 9 241.16 7.8
 2 -4 -9 239.11 7.44
 -2 -4 -9 245.17 7.78
 -2 -4 9 235.63 8.11
 -2 -4 9 249.49 8.86
 2 4 -9 249.17 7.85
 -2 4 -9 262.35 7.98
 2 -4 9 248.74 9.1
 2 4 -9 253.48 8.6
 -2 4 9 242.45 7.43
 -3 -4 9 154.25 6.6
 3 -4 -9 143.14 5.29
 -3 4 9 149.58 5.6
 3 4 9 158.04 6.26
 -3 4 -9 144.16 5.55
 -3 4 -9 150.66 5.77
 -3 4 9 151.67 5.01
 3 4 9 152.15 5.53
 3 -4 9 151.82 7.09
 -3 -4 -9 156.79 5.53
 3 4 -9 161.77 5.41
 3 4 -9 148.65 6.2
 -3 4 -9 152.12 6.6
 3 4 9 138.65 5.4
 -4 4 -9 338.19 11.71
 -4 -4 9 334.09 11.52
 -4 4 9 344.26 10.66
 -4 -4 -9 336.61 10.61
 4 4 9 336.08 10.49
 -4 -4 9 327.57 10.7
 4 4 9 313.39 11.2
 4 4 -9 346.97 11.21
 -4 4 9 334.36 9.97
 4 -4 -9 326.65 10.35
 4 -4 9 336.69 12.22
 -4 4 -9 332.94 10.61
 -4 4 -9 335.29 10.44
 -5 4 9 190.25 6.73
 5 4 -9 176.66 7.26
 -5 4 -9 178.15 6.53
 5 -4 9 194.07 9.17
 -5 -4 9 173.39 6.94
 -5 4 -9 202.12 6.95
 5 4 9 173.49 6.74
 -5 -4 -9 183.3 6.82
 -5 4 -9 166.14 8.24
 5 4 9 182.41 7.74
 -5 4 9 175.66 5.97
 -5 -4 -9 184.63 8.52
 5 4 -9 180.19 6.21
 5 -4 -9 169.85 6.36
 -5 -4 9 176.4 7.86
 -6 -4 -9 17.97 3.94
 -6 -4 -9 5.36 6.48
 6 4 -9 9.61 4.13
 -6 4 9 12.57 2.64
 -6 4 -9 14.19 3.61
 6 4 9 11.53 5.33
 6 -4 9 12.12 7.69
 -6 -4 9 10.39 4.15
 6 4 9 12.97 3.77
 -6 4 9 14.46 3.3
 6 4 -9 13.78 2.76
 -6 -4 9 12.23 5.1
 -6 4 -9 10.7 3.98
 -6 4 -9 12.88 6.07
 -7 -4 9 18.34 5.24
 7 4 -9 19.75 3.09
 -7 4 -9 18.01 4.85
 -7 4 9 17.6 3.14
 7 4 9 19.99 6.49
 7 4 9 23.56 4.35
 -7 -4 -9 27.42 8.61
 -7 4 -9 17.99 3.79
 -7 -4 9 15.92 6.06
 -7 -4 -9 19.01 4.65
 7 -4 9 21.83 9.26
 -7 4 -9 13.43 6.85
 -7 4 9 22.93 3.88
 7 4 -9 19.3 4.81
 8 4 9 2.15 8.09
 -8 4 -9 7.97 5.47
 -8 -4 9 6.51 7.23
 8 -4 9 17.1 12.36
 -8 -4 -9 5.42 5.34
 -8 4 9 4.75 3.63
 -8 -4 -9 19.76 11.25
 8 4 -9 8.08 7.64
 8 4 -9 7.22 3.32
 -8 4 -9 6.89 4.99
 -8 4 9 4.54 4.66
 -8 -4 9 5.76 5.94
 8 4 9 6.93 4.86
 0 5 9 4.8 1.76
 0 -5 9 4.69 3.75
 0 5 9 7.96 2.09
 0 5 -9 6.59 3.4
 0 5 9 7.46 2.64
 0 5 -9 6.37 2.49
 1 5 -9 56.24 4.22
 -1 5 -9 59.47 4.33
 -1 5 9 59.81 2.93
 -1 5 9 54.74 3.28
 -1 -5 -9 59.88 2.58
 -1 -5 9 51.17 4.58
 1 5 9 61.52 3.02
 -1 5 9 55.3 2.5
 1 5 -9 58.98 3.38
 1 -5 9 57.27 4.76
 1 5 9 58.85 3.52
 -1 5 -9 57.81 3.5
 1 5 9 62.98 2.93
 -1 -5 9 60.15 3.83
 2 5 9 54.71 3.12
 -2 5 9 51.87 3.07
 -2 -5 -9 52.3 2.73
 -2 5 -9 52.7 3.59
 2 5 -9 57.9 4.11
 2 5 -9 54.63 3.42
 -2 5 9 56.53 2.5
 -2 5 9 49.41 2.89
 2 -5 9 50.79 4.87
 -2 -5 9 52.54 4.62
 2 5 9 49.06 3.61
 2 5 9 55.44 3.11
 -2 5 -9 49.28 4.47
 -2 -5 9 52.66 3.72
 3 5 -9 49.12 3.45
 3 5 9 51.66 3.25
 -3 5 -9 53.24 3.74
 3 5 -9 54.8 4.31
 3 5 9 50.19 3.98
 -3 5 9 59.64 3.31
 -3 5 -9 49.66 4.71
 -3 -5 9 53.82 3.94
 3 5 9 53.47 3.36
 -3 -5 -9 54.48 4.28
 -3 -5 -9 50.62 2.96
 -3 5 -9 54.54 3.53
 3 -5 9 61.58 5.45
 -3 5 9 51.16 2.57
 -4 5 9 45.16 3.38
 -4 -5 9 45.32 4.22
 -4 -5 9 36.72 4.81
 4 5 -9 45.75 4.26
 -4 -5 -9 42.98 4.97
 4 5 -9 46.15 3.19
 -4 5 -9 43.33 5.14
 4 -5 9 41.32 6.09
 -4 5 -9 39.64 3.41
 -4 5 -9 46.1 3.76
 -4 -5 -9 43.59 3.35
 -4 5 9 47.51 2.66
 4 5 9 45.05 3.5
 4 5 9 44.4 4.31
 5 5 -9 21.11 3.02
 -5 5 -9 28.18 3.43
 -5 5 -9 26.61 3.82
 5 5 9 17.56 4.67
 -5 -5 9 32.11 4.45
 -5 -5 9 28.16 5.23
 5 5 -9 27.77 4.63
 -5 -5 -9 24.73 3.49
 -5 5 9 23.16 2.6
 -5 -5 -9 32.75 5.97
 -5 5 -9 22.32 5.67
 5 -5 9 23.96 6.95
 -5 5 9 26.28 3.32
 5 5 9 31.83 3.8
 -6 5 -9 41.55 4.02
 -6 5 -9 47.2 4.9
 -6 -5 9 47.43 6.21
 6 5 -9 46.14 3.49
 -6 -5 -9 35.44 4.18
 6 -5 9 45.2 8.76
 -6 -5 9 47.94 5.11
 -6 -5 -9 55.64 7.67
 -6 5 -9 45.86 7.34
 -6 5 9 44.73 3.87
 -6 5 9 43.65 3.16
 6 5 -9 38.02 5.02
 6 5 9 42.93 5.89
 6 5 9 45.51 4.56
 -7 5 -9 19.78 5.18
 7 5 -9 21.82 5.33
 -7 5 9 16.83 4.01
 -7 -5 -9 30.71 9.13
 7 -5 9 5.56 10.72
 -7 -5 9 22.48 6.93
 -7 5 -9 16.5 7.43
 7 5 9 26.79 4.8
 -7 5 -9 18.87 3.96
 7 5 9 19.33 6.59
 -7 -5 9 23.3 5.73
 -7 -5 -9 21.66 4.73
 -7 5 9 22.71 3.34
 7 5 -9 22.95 3.32
 8 -5 9 65.91 14.94
 -8 -5 9 67.84 9.17
 -8 5 -9 55.45 5.38
 8 5 9 51.38 9.04
 -8 -5 -9 52.32 12.7
 -8 -5 9 55.93 7.31
 0 -6 9 64.61 5.35
 0 6 -9 68.41 4.92
 0 6 9 74.72 3.75
 0 6 -9 73.07 3.89
 1 -6 9 470.8 15.16
 -1 -6 9 467.68 15.04
 -1 6 -9 469.09 15
 -1 6 9 457.26 13.79
 1 6 9 444.3 13.24
 1 6 -9 444.1 13.84
 -1 6 -9 461.76 13.92
 1 6 9 452.05 13.36
 1 6 -9 439.38 14.83
 1 6 9 468.93 13.99
 2 6 9 61.78 3.33
 2 6 -9 63.07 3.89
 2 6 -9 62.02 4.65
 -2 6 -9 67.09 4.13
 -2 -6 9 58.08 4.35
 -2 -6 -9 71.48 3.75
 -2 6 9 51.21 3.23
 2 6 9 59.8 3.26
 -2 6 -9 63.28 5.27
 -2 -6 -9 62.03 2.66
 2 6 9 58.09 3.98
 -2 -6 9 58.35 5.19
 2 -6 9 64.01 5.61
 -3 -6 9 111.85 5.4
 -3 -6 -9 119.45 5.48
 -3 6 9 107.89 4.6
 -3 6 -9 111.93 5.33
 -3 -6 9 114.89 6.47
 -3 -6 -9 110.71 4.18
 3 6 9 119.55 4.65
 3 6 -9 113.7 5.92
 3 -6 9 110.27 6.92
 3 6 9 109.27 5.31
 3 6 -9 112.82 4.94
 -3 6 -9 115.92 6.59
 3 6 9 104.5 4.7
 -4 -6 9 129.55 6.09
 -4 6 -9 122.06 7.46
 -4 -6 -9 132.43 4.99
 -4 -6 -9 124.21 6.59
 -4 6 -9 137.82 5.44
 -4 6 9 134.76 5.21
 4 6 -9 126.01 6.56
 4 6 9 127.01 5.49
 4 -6 9 126 8.05
 -4 -6 9 135.41 7.36
 -4 6 -9 131.78 5.87
 4 6 -9 127.85 5.32
 4 6 9 130.79 6.21
 -4 6 9 124.21 4.44
 -5 6 -9 542.6 18.81
 -5 6 -9 567.65 16.73
 5 6 -9 571.51 17.98
 -5 -6 9 555.84 18.5
 -5 -6 9 553.61 17.29
 -5 6 -9 568.94 17.19
 -5 -6 -9 560.86 16.82
 5 -6 9 575.4 19.6
 -5 6 9 578.3 16.93
 5 6 9 553.17 17.8
 -5 -6 -9 574.52 18.24
 5 6 9 521.31 16.84
 -5 6 9 547.49 16.1
 5 6 -9 552.18 16.65
 -6 6 9 134.14 5.84
 -6 -6 -9 150.35 9.24
 -6 6 9 133.14 5.17
 6 6 9 134.15 6.52
 -6 6 -9 129.89 9.65
 -6 -6 -9 138.06 6.07
 -6 -6 9 148.17 8.67
 -6 6 -9 137.33 6.86
 -6 6 -9 143.43 6.13
 6 -6 9 144.89 10.94
 6 6 -9 139.54 7.38
 6 6 -9 140.28 5.72
 -6 -6 9 136.1 7.43
 6 6 9 145.03 7.87
 -7 6 -9 21.6 4.58
 -7 6 9 21.22 4.18
 -7 -6 9 22.92 6.86
 7 -6 9 22.11 12.33
 -7 -6 -9 25.05 9.88
 -7 6 -9 19.97 9.11
 7 6 9 23.12 5.13
 -7 -6 -9 20.62 4.62
 -7 -6 9 11.6 7.99
 -7 6 9 21.54 3.26
 7 6 -9 21.79 6.11
 7 6 -9 21.97 3.74
 -7 6 -9 19.39 5.59
 7 6 9 32.76 7.33
 0 7 -9 46.35 4.95
 0 -7 9 53.77 5.64
 0 7 -9 41.61 3.67
 0 7 9 43.28 3.43
 1 7 -9 4.14 3.15
 -1 7 -9 5.02 3.12
 -1 7 -9 10.82 4.51
 1 7 -9 4.9 4.33
 -1 7 9 4.26 2.51
 1 -7 9 9.99 4.99
 1 7 9 6.76 3.03
 -1 -7 9 3.92 4.83
 2 7 -9 137.02 5.99
 -2 -7 9 140.51 7.51
 2 7 9 138.85 5.27
 2 7 -9 146.49 6.94
 -2 7 -9 147.34 7.48
 -2 7 9 168.77 5.41
 2 -7 9 130.88 7.73
 2 7 9 143.87 5.14
 -2 7 -9 152.47 6.25
 2 7 9 145.84 5.98
 3 7 -9 341.94 10.67
 3 7 9 325.75 10.31
 3 7 9 321.66 10.12
 3 -7 9 347.35 12.7
 3 7 9 320.54 10.89
 -3 7 -9 330.15 10.88
 -3 -7 9 332.72 10.94
 3 7 -9 308.08 11.68
 -3 -7 9 318.57 12.24
 -3 7 -9 328.96 12.3
 -4 7 -9 310.99 9.63
 4 7 9 295.24 9.75
 -4 -7 9 313.39 11.85
 -4 7 9 285.3 9.36
 -4 7 -9 287.23 10.08
 -4 -7 -9 272.59 9.71
 4 7 -9 257.65 10.82
 -4 7 -9 292.25 11.79
 -4 -7 9 280.65 10.2
 4 7 -9 293.39 9.7
 4 -7 9 282.89 12.16
 -4 -7 -9 299.07 9.02
 4 7 9 302.06 10.3
 -5 -7 -9 81.47 6.29
 -5 -7 -9 77.79 4.26
 -5 -7 9 76.87 6.09
 -5 7 -9 83.63 4.87
 5 -7 9 79.3 9.49
 5 7 -9 83.38 4.7
 -5 -7 9 87.71 7.59
 -5 7 -9 85.98 8.31
 -5 7 9 83.97 3.63
 -5 7 -9 75.09 5.72
 5 7 9 79.42 6.32
 5 7 9 84.52 5.44
 -5 7 9 82.45 4.39
 5 7 -9 90.25 6.52
 -6 7 -9 121.02 5.59
 -6 7 9 110.68 5.16
 6 7 9 104.77 7.31
 -6 7 -9 102.36 6.76
 -6 7 9 107.53 4.45
 -6 -7 9 105.1 7.37
 6 7 -9 94.23 5.26
 -6 -7 -9 106.61 8.04
 -6 7 -9 106.44 9.99
 6 7 9 101.81 6.32
 6 7 -9 107 7.34
 -6 -7 -9 103.41 5.19
 -6 -7 9 112.62 8.75
 6 -7 9 112.24 11.58
 7 -7 9 160.58 15.63
 -7 -7 9 154.34 11.48
 7 7 9 147.17 9.42
 -7 -7 9 141.68 9.31
 -7 -7 -9 208.06 10.48
 -7 7 -9 154.57 7.05
 0 8 9 224.55 7.82
 0 8 -9 223.87 8.32
 0 -8 9 242.15 10.14
 0 8 -9 244.71 9.84
 -1 8 -9 164.8 7.92
 1 -8 9 140.59 8.04
 -1 8 -9 157.58 6.6
 1 8 -9 153.04 7.81
 -1 8 9 158.75 5.67
 1 8 -9 159.84 6.47
 -1 -8 9 150.86 8.14
 -2 -8 9 19.52 6
 2 8 9 16.82 2.6
 -2 8 9 17.21 2.65
 2 8 9 20.03 3.65
 2 -8 9 16.6 6
 2 8 -9 21.13 3.87
 2 8 -9 20.2 5.06
 2 8 9 19.71 3.23
 -2 8 -9 23.77 6.08
 -2 8 -9 15.46 4.41
 3 8 9 9.65 4.11
 -3 8 -9 13.71 6.22
 -3 8 -9 9.4 4.21
 3 8 9 9.99 3.06
 -3 8 9 9.57 2.71
 3 8 -9 8.5 4.11
 3 -8 9 13.3 7.04
 3 8 9 10.91 3.4
 -3 -8 9 12.56 6.32
 3 8 -9 10.45 5.34
 -4 8 -9 320.06 11.01
 4 -8 9 325.04 13.69
 4 8 -9 323.13 10.54
 4 8 9 285.13 10.33
 -4 -8 9 309.24 12.75
 4 8 -9 312.26 12.05
 -4 8 -9 285.38 12.72
 4 8 9 320.15 11.12
 -4 8 9 310.69 9.9
 -5 8 -9 42.95 5.97
 -5 8 -9 40.44 8.6
 -5 -8 -9 45.42 3.13
 5 8 9 48.5 6.08
 5 8 9 41.08 5.29
 -5 8 -9 44.87 4.39
 5 8 -9 42.52 6.63
 -5 -8 9 56.15 8.57
 5 -8 9 34.08 10.07
 5 8 -9 43.69 4.78
 -5 -8 9 50.37 6.51
 -5 8 9 40.6 3.85
 -6 8 -9 36.37 4.54
 -6 -8 9 33.2 9.51
 6 8 9 33.05 6.72
 -6 -8 9 32.59 7.14
 6 8 -9 35.34 4.61
 -6 -8 -9 41.24 5.22
 6 -8 9 48.76 12.85
 -6 -8 -9 39.91 4.16
 -6 8 9 36.84 3.38
 0 9 -9 26.68 4.58
 0 9 -9 26.62 6.38
 0 9 9 34 3.29
 0 -9 9 39.38 6.56
 1 9 -9 68.97 5.08
 -1 -9 9 71.31 7.52
 -1 9 -9 59.18 6.77
 -1 9 9 65.48 3.77
 1 9 9 65.24 4.22
 -1 9 -9 66.58 5.36
 1 9 -9 60.75 6.61
 1 -9 9 64.02 7.35
 2 -9 9 98.87 8.31
 2 9 -9 88.55 7.15
 2 9 -9 89.91 5.49
 -2 -9 9 85.52 7.94
 -2 9 9 94.33 4.22
 2 9 9 89.76 5.01
 -2 9 -9 90.5 7.76
 -2 9 -9 96.65 6.15
 3 9 9 197.45 7.99
 -3 9 -9 195.17 10.53
 3 9 -9 203.53 9.85
 -3 9 -9 192.4 8.44
 -3 9 9 194.73 6.91
 3 9 9 213.38 7.07
 3 -9 9 205.04 10.99
 -3 -9 9 209.68 10.68
 3 9 -9 205.58 8.23
 3 9 9 201.19 7.58
 4 -9 9 67.94 10.03
 -4 -9 9 49.56 8.7
 -4 9 -9 67.15 6.23
 4 9 9 64.94 5.77
 4 9 -9 62.32 5.45
 4 9 9 65.34 5.72
 -4 9 9 64.81 3.91
 -4 9 -9 59.56 8.67
 4 9 -9 58.98 7.34
 -5 9 -9 221.97 8.6
 5 9 9 239.03 9.89
 5 -9 9 234.3 14.35
 5 9 -9 229.97 8.98
 -5 9 9 214.48 8.01
 -5 -9 9 234.38 12.95
 0 10 -9 111.27 8.96
 0 10 9 117.86 5.01
 0 -10 9 110.63 8.78
 0 10 -9 103.46 6.49
 1 10 9 280.31 9.44
 1 10 -9 273.21 12.41
 1 -10 9 296.54 12.76
 1 10 -9 287.67 10.45
 -1 10 -9 264.42 12.38
 -1 10 -9 271.36 10.6
 -1 10 9 276.65 9.1
 -1 -10 9 300.63 12.81
 -2 10 9 300.89 9.79
 2 10 -9 313.89 13.09
 -2 10 -9 329.48 11.67
 2 10 9 316.84 10.63
 -2 10 -9 289.54 13.77
 2 -10 9 317.18 13.78
 -2 -10 9 303.22 13.7
 2 10 -9 320.88 11.17
 3 10 9 45.14 4.07
 3 10 -9 47.83 5.83
 -3 10 -9 42.09 6.31
 3 10 9 47.89 5.52
 -3 10 9 43.65 3.42
 3 -10 9 41.76 9.68
 -3 -10 9 42.66 9.02
 -4 -10 9 12.92 9.92
 4 -10 9 21.85 11.42
 0 -11 9 39.54 9.34
 0 11 9 43.67 4.28
 -1 -11 9 23.7 8.93
 1 -11 9 43.79 9.34
 1 11 9 30.42 4.47
 2 -11 9 165.78 11.58
 -2 -11 9 152.79 12.03
 0 0 -10 1842.52 52.54
 0 0 10 1950.33 54.39
 0 0 -10 1809.93 52.68
 0 0 10 1922 53
 0 0 -10 1902.96 54.1
 1 0 -10 208.07 6.94
 1 0 -10 196.17 6.04
 1 0 10 189.23 6.76
 -1 0 -10 188.76 6.35
 -1 0 10 204.62 6.72
 -1 0 10 198.23 7.34
 -1 0 -10 202.06 7.06
 1 0 10 201.66 7.5
 -1 0 -10 201.01 6.2
 1 0 -10 208.65 6.22
 -2 0 10 637.5 19.95
 2 0 10 652.89 19.33
 2 0 10 648.39 20.14
 -2 0 -10 691.43 18.89
 -2 0 -10 658.44 19.83
 -2 0 10 659.77 19.18
 2 0 -10 665.45 19.64
 -2 0 -10 664.66 18.98
 3 0 -10 69.18 3.6
 -3 0 10 63.97 3.53
 -3 0 -10 67.69 3.23
 -3 0 -10 67.96 3.4
 -3 0 -10 71.07 4.31
 3 0 10 66.52 4.97
 -3 0 10 69.87 4.16
 4 0 -10 134.09 5.3
 -4 0 -10 128.49 4.86
 -4 0 10 137.05 5.86
 -4 0 10 131.42 5.28
 -4 0 -10 130.03 5.11
 -4 0 -10 137.97 5.96
 4 0 10 130.06 6.75
 5 0 -10 18.83 3.15
 -5 0 10 18.54 3.78
 5 0 10 17.34 5.34
 -5 0 10 17.69 2.95
 -5 0 -10 20.35 4.3
 -5 0 -10 17.83 2.74
 -5 0 -10 14.15 3.18
 -6 0 10 198.88 7.08
 -6 0 -10 192.58 8.33
 -6 0 -10 205.69 6.82
 6 0 10 187.98 9.58
 -6 0 -10 184.59 7.24
 6 0 -10 180.61 7.35
 -6 0 10 187.56 7.85
 -7 0 10 103.87 6.44
 7 0 10 109.07 9.25
 7 0 -10 97.27 6.64
 -7 0 -10 107.98 5.95
 -7 0 10 97.07 5.23
 -7 0 -10 97.81 5.14
 -7 0 -10 95.79 7.05
 -8 0 10 2.04 5.64
 8 0 10 -1.12 9.92
 -8 0 -10 2.39 4.18
 -8 0 -10 -1.31 5.77
 8 0 -10 1.61 6.06
 -8 0 10 1.11 4.29
 0 1 -10 134.03 4.82
 0 1 -10 135.82 4.56
 0 1 10 130.18 5.61
 0 1 10 133.27 5
 0 -1 10 128.85 5.8
 0 1 -10 132.21 5.34
 0 -1 -10 125.2 5.01
 0 -1 10 132.38 5.12
 1 -1 10 192.36 7.42
 1 1 10 191.73 7.17
 1 1 -10 183.96 6.23
 -1 -1 10 189.45 7.19
 1 1 -10 185.93 5.95
 1 1 10 186.45 6.43
 1 1 -10 182.95 6.72
 1 -1 10 190.43 6.56
 -1 1 -10 180.54 6.87
 -1 1 10 197.93 6.39
 -1 1 -10 188.97 6.3
 -1 -1 -10 192.97 6.65
 1 -1 -10 191.51 6.53
 -1 1 -10 189.96 6.14
 -1 -1 10 196.79 6.69
 -1 1 10 175.79 6.87
 2 1 -10 445.76 13.32
 2 -1 10 412.29 13.77
 -2 -1 10 424.41 12.9
 -2 1 10 433.46 12.78
 -2 1 -10 418.52 12.71
 2 1 10 432.89 12.91
 -2 1 -10 439.04 13.55
 2 1 -10 417.3 12.61
 2 1 10 430.58 13.68
 2 1 -10 422.87 12.38
 -2 1 -10 439.84 12.63
 2 -1 -10 419.14 13.01
 -2 -1 10 411.89 13.56
 -2 1 10 432.97 13.43
 -2 -1 -10 425.69 13.23
 -3 1 10 7.69 2.54
 -3 -1 10 6 3.14
 -3 -1 -10 3.23 2.1
 -3 1 -10 5.64 2.44
 3 -1 10 10.37 4.24
 -3 -1 10 2.72 2.73
 3 1 -10 4.46 1.67
 -3 1 -10 4.72 3.5
 -3 -1 -10 5.14 1.94
 -3 1 10 7 3.03
 3 1 -10 5.22 2.4
 3 1 10 5.99 3.89
 3 -1 -10 5.19 2.37
 -3 1 -10 4.86 2.45
 -3 -1 -10 3.84 2.89
 3 1 -10 2.56 2.63
 -4 1 -10 63.49 3.49
 4 -1 -10 64.5 3.63
 4 1 10 60.82 5.11
 -4 -1 -10 62.85 3.19
 -4 1 10 60.51 4.19
 -4 1 -10 69.03 4.74
 4 1 -10 66.84 2.84
 -4 1 -10 70.01 3.95
 -4 -1 -10 69.26 3.45
 4 1 -10 68.17 4.09
 -4 -1 10 61.11 4.48
 4 -1 10 71.3 5.54
 -4 -1 10 65.42 3.79
 -4 -1 -10 73.36 4.42
 4 1 -10 69.53 3.56
 -4 1 10 66.21 3.51
 -5 1 10 22.07 3.8
 -5 1 -10 22.9 4.57
 -5 -1 10 19.84 4.11
 -5 -1 -10 20.15 2.71
 -5 -1 10 23.3 3.55
 5 -1 10 19.74 5.62
 5 1 10 19.97 5.24
 5 -1 -10 19.38 2.87
 -5 1 -10 23.96 3.09
 5 1 -10 18.01 3.35
 -5 1 10 18.7 3.02
 -5 1 -10 19.25 3.26
 5 1 -10 20.39 2.09
 -5 -1 -10 23.17 3.07
 -5 -1 -10 24.16 4.12
 -6 1 -10 88.18 4.64
 -6 -1 10 75.14 4.65
 -6 1 10 92.06 5.33
 6 1 -10 82.14 4.78
 -6 -1 -10 88.82 5.89
 -6 1 -10 81.46 6.32
 6 1 10 77.57 7.08
 6 -1 10 77.41 7.69
 6 -1 -10 81.76 5.53
 -6 -1 -10 85.11 4.64
 -6 -1 -10 90.73 4.07
 6 1 -10 86.89 3.43
 -6 -1 10 87.99 5.77
 -6 1 10 81.81 4.38
 -6 1 -10 91 4.94
 -7 -1 -10 22.49 5.73
 7 1 10 28.62 7.74
 -7 1 -10 36.2 6.32
 -7 1 10 25.64 3.8
 7 -1 10 28.65 8.53
 -7 -1 10 25.08 5.39
 -7 1 -10 27.9 4.75
 -7 -1 -10 32.88 4.66
 7 -1 -10 22.68 5.08
 -7 1 -10 30.15 4
 -7 -1 -10 32.35 3.5
 -7 1 10 26.16 4.85
 -7 -1 10 24.83 4.19
 7 1 -10 32.14 5.75
 -8 -1 10 372.07 12.61
 8 1 -10 374.06 13.88
 8 1 10 377.52 16.24
 -8 -1 -10 394.21 12.11
 -8 -1 10 383.47 14.03
 8 -1 10 364.96 17.21
 -8 1 -10 409.27 13.15
 -8 1 10 358.79 12.29
 -8 -1 -10 392.37 13.25
 -8 1 10 389.2 13.58
 0 2 10 0.46 2.99
 0 2 -10 -0.38 2.78
 0 -2 -10 -1.02 2.12
 0 2 -10 -0.1 2.48
 0 2 -10 2.25 2.23
 0 -2 10 1.23 2.56
 0 2 10 -0.2 2.24
 0 -2 10 0.61 3.42
 -1 2 10 334.69 10.46
 1 -2 10 346.22 10.85
 -1 -2 10 360.68 11.58
 1 2 10 366.43 10.63
 -1 2 -10 331.86 11.27
 1 -2 -10 358.14 10.71
 -1 2 -10 352.24 10.45
 1 2 10 352.99 11.29
 1 2 -10 346.46 10.6
 1 -2 10 348.03 11.68
 -1 2 10 338.57 11.1
 1 2 -10 355.34 10.37
 -1 -2 -10 334.81 10.76
 -1 -2 10 344.92 10.82
 1 2 -10 317.93 11.09
 2 2 -10 209.19 7.25
 2 2 -10 207.84 6.42
 -2 2 10 198.2 6.62
 -2 -2 10 194.7 7.62
 2 2 10 203.56 6.81
 -2 -2 10 199.58 7.05
 2 -2 10 214.15 8.01
 2 2 10 204.22 7.52
 -2 -2 -10 191.83 6.91
 2 -2 -10 187.88 6.6
 -2 2 -10 203.46 6.68
 -2 2 -10 193.18 7.57
 -2 2 -10 204.52 6.81
 -2 2 10 194.4 7.17
 -3 2 -10 70.08 4.74
 -3 -2 10 75.87 3.98
 -3 2 10 67.96 3.36
 -3 -2 10 65.41 4.62
 3 2 10 73.95 4.83
 3 2 10 63.39 3.72
 -3 2 10 77.45 4.14
 -3 -2 -10 68.75 4.02
 -3 2 -10 72.78 3.86
 -3 2 -10 72.27 3.56
 3 2 -10 75.89 3.2
 3 -2 10 70.42 5.47
 3 -2 -10 71.28 3.47
 3 2 -10 69.13 4.12
 3 2 10 74.95 3.89
 -4 2 -10 111.94 4.73
 -4 2 10 105.51 5.07
 -4 -2 10 112.15 4.9
 4 2 10 104.56 5.86
 4 2 -10 107.34 4.01
 -4 2 -10 112 4.63
 4 2 10 106.14 4.83
 4 -2 10 105.55 6.5
 4 -2 -10 99.68 4.28
 -4 2 -10 103.64 5.79
 -4 -2 10 115.66 5.76
 -4 2 10 103.8 4.38
 4 2 -10 109.78 5.04
 -4 -2 -10 109.65 5.07
 -5 2 10 19.85 2.86
 5 2 10 25.82 5.11
 -5 -2 -10 18.07 3.88
 -5 2 -10 18.98 3.36
 -5 2 -10 18.38 4.76
 5 2 -10 19.63 2.33
 5 -2 10 20.07 5.91
 -5 -2 10 20.09 3.56
 -5 2 -10 19.28 3.47
 -5 -2 10 18.04 4.28
 5 -2 -10 17.98 3.67
 5 2 10 19.57 3.41
 -5 2 10 15.24 3.59
 5 2 -10 18.94 3.47
 6 2 10 149.48 8.25
 6 -2 10 133.17 9.11
 -6 2 -10 143.41 7.75
 -6 2 -10 131.05 6.26
 6 2 -10 148.19 5.05
 -6 -2 -10 137.23 6.71
 6 2 10 144.15 6.17
 -6 -2 -10 147.54 5.57
 -6 2 -10 143.32 5.87
 6 2 -10 129.25 6.2
 -6 2 10 144.67 6.49
 -6 2 10 143.97 5.6
 -6 -2 10 131.13 6.15
 -6 -2 10 147.57 7.32
 6 -2 -10 124.88 6.26
 -6 -2 -10 151.09 5.16
 7 -2 10 244.88 12.85
 7 2 -10 249.22 7.78
 -7 2 -10 225.44 8.86
 -7 2 -10 225.15 10.85
 -7 -2 10 238.22 9.14
 -7 2 10 244.47 9.34
 -7 -2 -10 249.61 8.56
 -7 -2 -10 253.8 9.87
 -7 -2 10 261.61 10.28
 7 2 10 240.29 11.41
 -7 2 -10 254.76 8.71
 -7 2 10 235.61 8.35
 -7 -2 -10 233.79 7.87
 7 2 -10 238.75 9.56
 7 2 10 222.2 8.66
 7 -2 -10 264.29 9.24
 8 2 -10 48.64 3.38
 8 2 10 31.32 9.44
 -8 2 10 42.69 5.68
 -8 -2 -10 46.73 5.65
 -8 2 -10 34.76 5.61
 -8 -2 10 38.85 5.67
 -8 -2 -10 46.17 3.96
 -8 -2 -10 38.4 11.65
 8 -2 10 33.9 11.77
 -8 -2 10 41.71 7.09
 0 3 10 127.68 5.31
 0 -3 10 125.21 5.13
 0 3 -10 115.82 5.45
 0 -3 -10 121.27 4.57
 0 -3 10 126.72 6
 0 3 -10 123.56 4.97
 0 3 -10 122.52 4.8
 -1 3 10 29.01 3.1
 1 3 -10 33.29 2.7
 1 -3 -10 28.03 2.35
 -1 3 -10 28.62 3.05
 1 3 -10 28.27 3.4
 -1 3 -10 24.47 3.7
 1 3 10 29 2.93
 -1 3 10 30.83 2.54
 -1 3 -10 36.1 2.88
 -1 -3 -10 24.77 2.49
 1 -3 10 32.95 4.23
 1 3 10 26.61 3.33
 1 3 10 28.41 2.9
 -1 -3 10 26.1 3.12
 -1 -3 10 27.44 4.02
 -2 3 10 488.69 14.61
 -2 3 10 455.86 13.88
 -2 3 -10 492.87 14.13
 -2 -3 10 491.5 15.21
 2 3 -10 479.03 13.95
 2 3 -10 456.74 14.79
 2 3 10 468.07 14.2
 -2 -3 10 460.33 14.34
 -2 3 -10 461.13 15.08
 -2 -3 -10 479.13 14.35
 2 3 10 485.01 14.13
 -2 3 -10 467.04 14.18
 2 -3 -10 470.69 14.05
 2 3 10 466.46 14.82
 2 -3 10 482.35 15.46
 3 3 10 59.47 3.58
 -3 3 -10 64.84 3.77
 -3 3 10 53.73 3.04
 3 3 -10 55.41 4.04
 3 3 10 51.75 4.46
 -3 -3 -10 60.58 3.64
 3 3 -10 53.78 3.11
 -3 -3 10 56.8 4.7
 3 -3 10 54.08 5.51
 -3 3 -10 58.67 3.47
 -3 3 10 53.38 3.72
 3 3 10 53.84 3.7
 -3 -3 10 53.12 4.1
 -3 3 -10 59.84 4.9
 3 -3 -10 59.36 2.91
 4 3 -10 156.87 6.43
 -4 3 -10 155.75 6.01
 4 3 -10 157.7 5.42
 -4 -3 10 155.95 6.23
 -4 3 10 159.38 5.5
 -4 3 -10 162.48 7.25
 -4 -3 -10 164.59 6.27
 -4 3 10 160.72 6.21
 4 3 10 147.05 6.06
 4 3 10 159.33 6.99
 4 -3 10 143.94 7.88
 4 -3 -10 142.43 5.92
 -4 3 -10 163.8 6.09
 -4 -3 10 148.85 7.01
 -5 3 -10 47.32 5.53
 -5 3 10 40.75 3.13
 -5 -3 10 46.77 5.18
 -5 -3 -10 41.42 4.13
 5 3 10 43.2 4.02
 -5 3 -10 40.12 3.68
 5 3 -10 44.08 2.88
 5 -3 10 37.75 6.72
 5 -3 -10 37.9 3.81
 -5 3 10 38.61 3.85
 5 3 10 46.4 5.47
 5 3 -10 45.22 4.31
 -5 -3 10 45.2 4.17
 -5 3 -10 41.73 3.84
 6 3 10 79.19 6.73
 -6 -3 -10 70.19 5.17
 -6 -3 10 72.75 5.23
 6 -3 -10 68.51 4.65
 -6 3 -10 72.73 4.63
 -6 3 -10 68.32 6.91
 -6 3 10 65.81 3.95
 6 3 -10 72.53 5.06
 -6 -3 10 67.67 6.04
 -6 3 -10 74.08 4.81
 6 3 -10 74.55 3.6
 6 3 10 74.98 4.77
 -6 3 10 74.64 4.92
 6 -3 10 16.01 7.98
 7 -3 -10 48.6 4.68
 -7 3 10 47.19 4.97
 -7 -3 -10 51.34 5.69
 -7 -3 10 58.12 6.86
 7 3 -10 56.37 5.29
 -7 3 -10 47.06 5.22
 -7 3 -10 44.58 7.74
 7 3 10 46.89 4.92
 -7 3 -10 44.48 4.84
 7 3 10 38.66 7.49
 -7 3 10 47.72 4.04
 -7 -3 10 47.68 5.48
 -7 -3 -10 36.93 9.41
 7 -3 10 42.41 10.2
 7 3 -10 50.18 3.49
 8 3 10 117.2 10.6
 -8 3 -10 118.71 7.07
 -8 -3 10 124.93 7.45
 -8 3 10 122.14 7.03
 8 -3 10 123.75 14.35
 -8 -3 10 121.08 8.99
 0 4 10 423.46 13.05
 0 4 10 402.9 12.34
 0 -4 10 424.23 12.98
 0 4 10 409.21 12.55
 0 4 -10 407.63 12.58
 0 -4 -10 417.4 12.46
 0 -4 10 432.71 13.94
 0 4 -10 425.73 13.63
 -1 -4 10 60.21 3.96
 -1 -4 -10 62.85 3.11
 -1 4 10 61.95 3.62
 -1 4 -10 65.84 4.61
 1 4 10 60.08 4.01
 1 4 -10 71.75 3.64
 1 -4 10 65.25 5.2
 -1 4 10 59.33 3.1
 1 -4 -10 58.76 2.74
 -1 -4 10 62.18 4.83
 1 4 -10 56.79 4.36
 1 4 10 63.32 3.37
 1 4 10 60.93 3.63
 -1 4 -10 58.21 3.58
 -1 4 -10 63.7 3.85
 -2 4 -10 355.14 11.9
 2 -4 -10 332.27 10.36
 -2 4 -10 344.7 10.82
 -2 4 10 354.61 11.02
 -2 4 10 347.96 10.38
 2 4 10 363.76 10.67
 -2 -4 -10 341.66 10.69
 2 4 10 358.6 11.32
 2 4 -10 339.7 11.53
 2 4 10 344.05 10.78
 -2 -4 10 346.65 11.08
 -2 -4 10 333.86 11.92
 -2 4 -10 340.48 10.77
 3 4 -10 75.16 3.76
 3 4 10 74.15 3.9
 -3 4 10 71.49 4.1
 3 -4 10 81.44 6.2
 -3 4 -10 72.39 5.52
 -3 4 -10 70.39 4.09
 -3 -4 10 70.39 5.32
 -3 -4 -10 71.73 3.71
 -3 4 10 71.4 3.39
 -3 -4 10 78.02 4.59
 -3 4 -10 68.73 4.09
 3 4 -10 70.21 4.73
 3 4 10 76.2 4.13
 3 4 10 73.26 4.83
 3 -4 -10 70.89 3.63
 4 -4 -10 230.92 7.87
 4 4 10 235.62 9
 -4 -4 10 233.6 8.61
 -4 4 -10 228.09 8.11
 4 4 -10 249.33 7.74
 4 -4 10 242.75 10.21
 4 4 10 238.88 8.22
 -4 -4 -10 234.87 8.15
 -4 -4 10 229.33 9.3
 -4 4 -10 253.66 8.27
 4 4 -10 238.45 8.8
 -4 4 10 226.53 7.52
 -4 4 10 228.26 8.19
 -4 4 -10 237.54 9.45
 5 -4 -10 48.11 3.68
 -5 4 -10 57.49 6.24
 -5 -4 10 51.51 4.75
 -5 -4 -10 55.79 4.19
 -5 4 10 51.9 3.34
 -5 4 -10 50.97 4.33
 5 -4 10 51.37 7.52
 5 4 -10 55.06 4.83
 -5 -4 10 45.54 5.55
 -5 4 -10 51.67 4.25
 -5 4 10 47.65 3.98
 5 4 -10 54.84 3.36
 5 4 10 51.2 4.4
 5 4 10 52 5.62
 -6 -4 -10 261.67 11.89
 -6 -4 10 237.76 9.28
 6 4 10 235.24 10.33
 -6 4 -10 228.74 8.62
 6 4 -10 248.67 9.53
 -6 4 10 234.48 8.09
 -6 -4 -10 258.01 9.05
 6 -4 10 261.45 12.65
 6 4 10 235.88 8.96
 -6 4 -10 258.86 8.96
 -6 4 10 260.61 9.02
 6 4 -10 244.14 8.03
 -6 4 -10 250.4 11.03
 -6 -4 10 246.72 10.49
 6 -4 -10 240.75 8.44
 -7 -4 -10 247.85 13.25
 -7 -4 10 207.27 9.34
 -7 4 10 229.5 7.97
 -7 4 10 230.6 8.95
 -7 4 -10 232.36 8.96
 -7 4 -10 248.76 8.87
 -7 -4 10 222.08 10.91
 -7 -4 -10 241.84 9.28
 7 4 -10 233.29 9.5
 7 4 10 235.71 11.22
 7 4 10 210.92 8.84
 -7 4 -10 224.29 11.78
 7 -4 10 218.97 14.29
 7 4 -10 241.91 7.77
 0 5 -10 157.83 5.85
 0 5 10 150.87 5.96
 0 5 -10 148.52 6.95
 0 -5 10 154.83 7.39
 0 5 10 150.7 5.67
 0 5 10 160.05 5.27
 0 -5 -10 147.3 4.92
 -1 5 10 36.05 2.43
 1 5 10 37.28 3.43
 -1 5 10 32.09 3.2
 -1 -5 -10 31.08 2.28
 -1 -5 10 31.36 3.91
 -1 5 -10 32.69 4.48
 1 5 10 32.03 2.8
 -1 -5 10 31.54 4.73
 1 5 10 30.27 3.18
 1 5 -10 35.88 3.37
 1 5 -10 31.13 4.05
 1 -5 10 25.8 4.88
 -1 5 -10 29.52 3.16
 -1 5 10 32.44 3.11
 -2 5 10 284.29 8.7
 -2 5 -10 286.51 9.42
 2 5 -10 295.49 9.29
 -2 -5 10 287.44 9.67
 -2 -5 -10 279.92 8.91
 2 5 10 288.12 9.09
 -2 5 -10 274.17 10.55
 2 -5 10 309.47 11.06
 2 5 10 292.28 9.73
 -2 5 -10 303.7 9.41
 -2 5 10 284.1 9.34
 2 5 -10 259.28 10.08
 2 5 10 291.3 9.26
 -3 5 10 87.39 3.74
 -3 -5 10 82.45 5.12
 3 5 10 80.39 5.15
 3 5 10 93.11 4.69
 3 -5 10 85.66 6.82
 3 5 10 89.11 4.35
 -3 5 -10 99.96 6.33
 -3 5 10 99.25 4.54
 -3 -5 10 94.51 6.19
 -3 5 -10 89.88 4.67
 -3 5 -10 81.83 4.72
 -3 -5 -10 93.48 4.05
 3 5 -10 95.27 5.56
 3 5 -10 94.8 4.4
 4 -5 10 162.46 9.01
 -4 5 -10 151.39 7.99
 -4 -5 -10 154.03 6
 4 5 -10 154.62 7.08
 -4 5 -10 159.87 6.47
 -4 5 10 157.8 6.25
 -4 -5 10 144.92 6.77
 -4 -5 -10 157.11 7.8
 -4 5 10 154.53 5.44
 -4 5 -10 158.17 6.22
 4 5 10 153.93 6.4
 4 5 -10 162.79 5.87
 4 5 10 158.62 7.19
 -4 -5 10 175.91 8.05
 -5 -5 10 341.05 11.37
 5 5 -10 319.89 11.58
 -5 5 10 301.75 9.88
 -5 5 -10 338.3 10.81
 5 5 10 316.1 10.88
 -5 5 -10 314.26 12.62
 -5 -5 -10 331.56 12.67
 -5 5 -10 298.91 10.55
 -5 -5 10 325.58 12.37
 5 5 10 331.36 11.84
 -5 5 10 326.28 10.7
 -5 -5 -10 316.56 10.55
 5 -5 10 338.91 13.89
 -6 5 -10 185.19 7.62
 -6 5 10 199.66 7.67
 -6 5 -10 193.7 10.44
 -6 -5 -10 209.56 11.23
 -6 5 -10 185.7 7.92
 6 5 10 193.33 9.3
 6 5 -10 192.49 6.85
 -6 5 10 183.14 6.69
 6 5 10 194.71 8.02
 6 -5 10 199.19 12.7
 -6 -5 10 189 8.51
 -6 -5 10 196.76 9.96
 6 5 -10 190.07 8.51
 7 -5 10 81.74 13.12
 -7 5 10 91.71 4.71
 -7 -5 10 88.36 8.9
 -7 -5 -10 102.87 11.67
 -7 5 -10 94.06 5.74
 7 5 10 89.45 8.48
 -7 5 -10 81.64 6.23
 -7 5 10 100.38 5.9
 -7 -5 10 102.24 7.47
 0 6 -10 537.98 17.05
 0 6 10 504.45 15.16
 0 6 -10 537.04 15.82
 0 6 10 522.82 15.96
 0 -6 10 541.98 17.39
 0 6 10 498.6 15.37
 -1 6 10 34.36 3.37
 1 6 10 31.72 3.48
 1 6 -10 33.26 4.64
 1 6 -10 38.54 3.54
 -1 -6 10 41.33 5.51
 -1 6 -10 30.58 3.56
 1 6 10 36.62 3.29
 1 6 10 35.21 2.81
 -1 6 10 36.12 2.48
 1 -6 10 42.79 5.53
 -1 6 10 34.46 3.21
 -1 6 -10 45.74 4.91
 2 6 10 486.13 14.4
 2 -6 10 476.71 16.35
 -2 -6 10 481.06 16.18
 -2 6 10 459.43 13.8
 -2 -6 -10 472.66 14
 -2 6 10 484.81 14.56
 -2 -6 10 476.68 14.95
 2 6 -10 500.49 14.59
 -2 6 10 474.06 14.16
 -2 6 -10 468.85 14.59
 2 6 -10 434.85 15.5
 2 6 10 490.29 14.19
 -2 -6 -10 513.82 14.69
 -2 6 -10 485.56 16.02
 2 6 10 454.98 14.85
 3 6 -10 175.01 6.75
 -3 6 -10 178.47 7.08
 -3 -6 10 180.01 7.49
 3 6 10 181.45 6.51
 3 -6 10 189.69 9.39
 3 6 10 184.18 7.35
 -3 6 -10 192.49 6.93
 -3 6 -10 173.5 8.54
 3 6 -10 178.12 8
 -3 -6 -10 181.7 6.15
 -3 -6 -10 198.18 7.57
 -3 6 10 172.88 5.95
 3 6 10 178.17 6.88
 -3 -6 10 184.09 8.78
 -3 6 10 180.52 6.65
 -4 6 10 377.91 11.77
 4 -6 10 386.48 14.57
 -4 -6 -10 376.94 12.88
 -4 6 10 360.71 10.97
 4 6 -10 344.37 12.89
 -4 -6 10 379.93 13.81
 4 6 -10 371.75 11.61
 -4 6 -10 377.34 12.06
 4 6 10 369.06 12.55
 -4 -6 -10 324.29 11.3
 4 6 10 371.16 11.96
 -4 6 -10 377.97 11.79
 -5 6 -10 66.07 4.83
 -5 6 -10 68.87 7.74
 5 6 -10 58.84 5.97
 -5 -6 -10 66.82 7.38
 5 6 -10 64.44 4.14
 -5 6 -10 59.99 5.2
 -5 -6 10 67.7 7.37
 5 -6 10 67.13 9.74
 -5 -6 -10 59.63 4.36
 5 6 10 61.67 6.18
 -5 6 10 68.01 4.54
 -5 6 10 67.72 3.58
 5 6 10 67.03 5.43
 -6 -6 -10 187.27 11.2
 -6 -6 -10 180.1 7.22
 6 6 -10 190.21 8.97
 -6 -6 10 154.1 8.9
 -6 6 -10 166.18 8.03
 -6 6 10 210.74 7.54
 6 -6 10 187.82 13.66
 -6 -6 10 185.41 10.52
 6 6 -10 184.12 6.95
 6 6 10 168.64 8.18
 -6 6 -10 184.54 11.09
 -6 6 10 181.93 6.58
 6 6 10 197.69 9.49
 -6 6 -10 191.15 7.57
 -7 -6 10 68.24 9.81
 -7 -6 -10 70.57 12.16
 -7 -6 10 45.39 8.29
 0 7 10 8.16 3.24
 0 7 -10 4.57 3.53
 0 -7 10 7.5 6.04
 0 7 -10 2.74 4.8
 1 7 10 12.54 3
 -1 -7 10 16.19 6.04
 -1 7 -10 13.62 3.58
 1 7 -10 12.05 3.57
 -1 7 10 11.12 3.16
 1 7 10 13.18 2.51
 1 -7 10 13.98 6.07
 1 7 10 15.07 3.61
 1 7 -10 5.55 4.94
 -1 7 -10 11.4 5.17
 2 -7 10 15.81 6.46
 -2 -7 10 10.27 6.2
 2 7 10 12.57 3.21
 -2 7 10 11.77 2.92
 2 7 -10 12.74 4.92
 2 7 10 15.78 3.57
 2 7 -10 12.95 3.77
 2 7 10 13.07 3.86
 -2 7 -10 13.25 3.94
 -2 7 -10 14.95 5.54
 3 7 -10 88.63 5.07
 -3 -7 10 95.42 7.64
 3 7 10 105.19 5.55
 3 7 10 101.29 5.29
 -3 -7 10 99.82 6.19
 3 7 10 91.67 4.59
 -3 7 -10 93.18 7.28
 -3 7 10 91.1 4.51
 3 7 -10 102.19 6.74
 3 -7 10 87.64 8.05
 -3 7 -10 95.95 5.75
 -4 7 -10 21.61 4.71
 4 7 -10 23.22 5.67
 4 7 10 24.9 4.54
 -4 7 10 23.99 2.59
 -4 7 -10 22.86 6.86
 -4 -7 10 24.35 6.92
 -4 7 10 20.7 3.65
 4 7 -10 27.25 4.05
 -4 -7 10 25.21 5.78
 4 7 10 13.08 4.98
 -4 -7 -10 21.7 2.68
 -4 -7 -10 25.11 5.19
 -4 7 -10 24.33 4.17
 4 -7 10 13.77 8.26
 -5 -7 -10 69.15 7.19
 -5 7 -10 64.86 8.84
 5 7 10 76.67 5.76
 5 7 -10 61.25 6.79
 -5 -7 10 70.62 6.75
 -5 7 10 66.49 4.56
 5 7 -10 70.35 4.67
 5 7 10 68.63 6.65
 -5 7 -10 59.52 5.75
 -5 7 10 61.97 3.61
 5 -7 10 72.89 11.22
 -5 -7 -10 65.79 4.05
 -5 -7 10 67.13 8.75
 -5 7 -10 67.66 4.88
 -6 -7 10 68.18 7.88
 -6 7 -10 69.89 5.65
 6 7 10 63.47 7.64
 -6 -7 -10 67.72 9.28
 6 -7 10 57.38 13.19
 -6 -7 10 71.75 9.69
 0 8 -10 5.96 6.02
 0 -8 10 6.83 6.81
 0 8 10 3.29 3.45
 0 8 -10 0.31 3.98
 1 -8 10 237.17 10.79
 1 8 -10 226.22 10.15
 -1 8 10 224.69 8.01
 1 8 -10 224.71 8.55
 -1 8 -10 235.3 10.3
 -1 8 -10 240.33 8.65
 -1 -8 10 238.57 11.12
 1 8 10 229.41 8.17
 2 8 -10 135.78 7.95
 -2 -8 10 132.22 8.9
 2 8 -10 155.86 6.68
 2 8 10 140.25 5.42
 2 8 10 130.77 5.89
 2 -8 10 139.9 9.37
 -2 8 10 132.68 5.59
 -2 8 -10 137.2 6.61
 -2 8 -10 126.72 8.51
 2 8 10 139.16 6.24
 -3 8 -10 78.65 5.93
 -3 -8 10 80.34 8.58
 3 8 -10 75.98 7.16
 3 8 10 73.45 5.46
 3 8 10 74.83 4.46
 -3 8 10 68.26 4.07
 3 8 10 79.51 5.44
 3 8 -10 72.06 5.34
 -3 8 -10 79.45 8.2
 3 -8 10 70.29 9.14
 -4 8 -10 89.17 9.53
 4 8 10 88.75 6.41
 4 8 10 86.98 6.45
 4 8 -10 83.03 5.62
 -4 8 10 85.29 4.67
 4 -8 10 96.55 10.54
 -4 8 -10 94.26 5.5
 4 8 -10 80.08 7.61
 -4 8 -10 91.83 6.33
 -4 -8 10 84.76 9.32
 -5 -8 10 50.55 7.94
 -5 8 -10 44.98 5.09
 -5 -8 -10 46.75 3.41
 5 -8 10 39.61 12.35
 -5 -8 10 56.95 9.78
 5 8 10 52.67 6.71
 5 8 -10 40.64 4.94
 0 9 -10 10.11 7.1
 0 -9 10 4.47 7.65
 0 9 10 6.27 3.65
 0 9 -10 8.74 4.6
 -1 9 -10 152.09 7.21
 1 -9 10 160.54 10.41
 1 9 10 154.46 6.66
 -1 9 10 147.79 6.28
 1 9 -10 162.48 9.38
 1 9 -10 155.9 7.21
 -1 -9 10 161.77 10.5
 -1 9 -10 151.58 9.37
 2 9 10 147.09 6.15
 -2 -9 10 135.51 10.11
 -2 9 -10 123.2 9.51
 2 9 -10 127.75 6.87
 2 9 10 134.93 6.45
 2 9 10 141.05 5.42
 -2 9 -10 127.89 7.13
 -2 9 10 133.98 5.54
 2 -9 10 137.79 10.31
 2 9 -10 121.02 8.73
 3 9 10 8.03 5.07
 -3 9 10 11.06 3.35
 -3 9 -10 11.51 8.69
 3 -9 10 18.62 10
 3 9 -10 9.69 5.23
 3 9 -10 9.21 7.53
 3 9 10 12.89 3.93
 -3 -9 10 12.01 8.72
 -3 9 -10 11.18 5.69
 -4 -9 10 33.52 10.22
 4 -9 10 48.31 11.41
 0 10 -10 450.66 15.27
 0 10 10 444.97 14.38
 0 -10 10 497.46 18.38
 1 10 10 40.29 4.64
 -1 -10 10 43.76 9.96
 -1 10 10 39.99 4.16
 -1 10 -10 39.36 6.05
 1 -10 10 36.3 9.72
 2 -10 10 270.99 14.51
 -2 10 10 236.43 8.71
 -2 -10 10 267.25 14.18
 0 0 -11 -2.63 1.73
 0 0 -11 0.03 2.1
 0 0 11 -1.4 3.03
 0 0 -11 2.08 2.77
 0 0 11 -0.45 3.68
 1 0 11 449.01 14.16
 -1 0 11 475.33 14.96
 -1 0 -11 473.25 13.56
 -1 0 -11 468.54 14.59
 -1 0 11 475.76 14.19
 -1 0 -11 465.02 13.75
 1 0 11 480.34 15.11
 1 0 -11 467.46 14.47
 2 0 11 1.88 3.14
 2 0 -11 2.42 2.82
 2 0 11 3.9 3.89
 -2 0 11 1.54 2.81
 -2 0 -11 0.81 2.46
 -2 0 -11 -0.15 2.1
 -2 0 11 1.97 3.28
 -2 0 -11 3.09 3.09
 3 0 11 2.83 4.49
 -3 0 11 2.67 2.97
 -3 0 -11 -0.67 3.62
 3 0 -11 3.01 2.73
 -3 0 -11 1.29 2.57
 -3 0 11 -2.76 3.61
 -3 0 -11 0.19 2.66
 4 0 -11 72.77 4.17
 -4 0 -11 75.38 4.06
 -4 0 11 70.74 4.08
 -4 0 -11 66.67 5.29
 -4 0 11 73.26 4.93
 -4 0 -11 77.56 3.73
 4 0 11 75.86 6.2
 -5 0 -11 1.2 4.43
 -5 0 11 7.01 3.71
 -5 0 11 4.97 4.22
 5 0 11 3.98 6.16
 -5 0 -11 3.84 2.96
 -5 0 -11 13.27 3.79
 5 0 -11 5.08 3.32
 6 0 11 147.33 9.67
 -6 0 -11 149.98 7.8
 6 0 -11 162.94 6.44
 -6 0 -11 157.57 6.94
 -6 0 -11 149.4 5.87
 -6 0 11 162.7 7.59
 -6 0 11 140.76 6.3
 7 0 11 310.5 14.11
 -7 0 -11 244.79 11.56
 -7 0 -11 323.37 11
 -7 0 11 296.87 10.2
 -7 0 11 304.28 11.54
 7 0 -11 290.21 11.36
 -7 0 -11 295.02 9.73
 0 1 -11 83.18 3.49
 0 -1 11 80.23 4.25
 0 -1 11 77.45 5.04
 0 -1 -11 82.96 4.12
 0 1 11 85.33 4.28
 0 1 -11 83.1 4.42
 0 1 11 83.79 4.86
 0 1 -11 85.74 3.8
 1 -1 -11 33.11 3.09
 -1 1 11 29.72 3.83
 -1 1 -11 33.73 2.59
 1 -1 11 28.57 4.43
 -1 -1 11 30.39 3.58
 1 1 11 35.6 3.26
 -1 1 11 30.94 3.09
 1 1 11 31 4.18
 -1 -1 -11 32.08 3.2
 1 1 -11 30.79 2.38
 1 1 -11 34.16 2.9
 1 1 -11 34.21 3.33
 -1 -1 11 33.13 4.09
 -1 1 -11 32.85 3.56
 1 -1 11 27.1 3.39
 -1 1 -11 31.37 2.91
 2 1 -11 129.15 4.9
 2 1 11 120.15 6.07
 2 1 11 118.74 5.25
 -2 -1 11 131.53 6.06
 -2 -1 11 126.8 5.32
 -2 -1 -11 130.11 5.45
 2 1 -11 126.04 4.37
 -2 1 -11 126.65 5.01
 2 1 -11 131.41 5.46
 -2 1 11 130.8 5.08
 -2 1 -11 125.12 5.75
 -2 1 11 124.23 5.7
 2 -1 -11 129.81 5.08
 2 -1 11 132.03 6.43
 -2 1 -11 123.99 4.88
 -3 1 -11 217.24 7.14
 -3 -1 -11 227.7 7.94
 3 1 -11 208.11 6.66
 3 -1 -11 224.1 7.42
 -3 -1 11 205.33 7.51
 -3 1 -11 208.54 7.43
 -3 1 11 216.89 8.05
 3 1 -11 215.31 7.71
 3 1 -11 210.44 7.1
 -3 1 11 210.23 7.34
 3 -1 11 217.68 8.96
 -3 1 -11 210.41 8.21
 -3 -1 11 228.12 8.48
 3 1 11 223.8 8.76
 -4 1 -11 293.94 9.29
 4 1 -11 286.12 9.2
 -4 -1 11 297.2 9.73
 -4 1 -11 299.57 9.73
 4 1 -11 298.32 9.93
 4 1 -11 293.43 8.74
 -4 -1 -11 301.48 9.16
 -4 -1 -11 303.78 10.22
 4 -1 -11 301.78 9.58
 -4 1 11 280.99 10.2
 -4 -1 -11 302.67 8.94
 4 1 11 281.61 11.01
 -4 1 -11 292.52 10.63
 -4 -1 11 294.76 10.53
 -4 1 11 294.04 9.53
 4 -1 11 278.83 11.33
 5 -1 -11 37.56 3.57
 -5 1 -11 38.48 3.52
 -5 1 -11 39.27 5.25
 -5 -1 -11 47.07 3.29
 -5 -1 11 38.34 5.05
 5 1 -11 40.32 4.08
 -5 -1 -11 36.74 4.68
 -5 -1 -11 43.3 3.73
 -5 -1 11 40.78 4
 5 1 11 45.21 6.17
 -5 1 11 46.57 4.7
 -5 1 11 45.13 3.69
 5 -1 11 50.16 6.89
 -5 1 -11 39.46 4.21
 6 -1 -11 97.34 6.27
 -6 1 11 117.03 6.45
 -6 1 -11 111.25 5.1
 6 1 -11 100.14 5.54
 -6 1 -11 113.08 5.91
 -6 -1 11 109.02 6.91
 -6 -1 -11 112.59 5.6
 6 1 11 103.53 8.4
 -6 -1 11 113.31 5.79
 -6 1 -11 115.89 7.27
 -6 -1 -11 117.42 4.86
 6 -1 11 101.15 9.03
 -6 -1 -11 114.59 6.64
 -6 1 11 101.55 5.31
 7 -1 11 52.38 10.02
 -7 1 -11 45.63 4.63
 -7 1 11 40.93 4.72
 -7 -1 11 46.24 5.37
 -7 -1 -11 45.24 5.6
 7 -1 -11 44.67 5.78
 7 1 -11 47.49 6.63
 -7 1 -11 35.72 7.35
 -7 -1 -11 51.44 4.08
 -7 -1 -11 55.82 6.72
 -7 -1 11 43.16 6.58
 -7 1 -11 57.87 6.11
 -7 1 11 46.63 5.96
 7 1 11 52.81 9.05
 0 2 -11 209.02 6.9
 0 2 11 214.98 7.89
 0 2 -11 205.48 7.83
 0 -2 11 206.4 7.49
 0 2 11 220.69 7.28
 0 -2 11 211.81 8.48
 0 2 -11 223.42 7.34
 -1 2 -11 295.45 9.48
 1 2 -11 294.81 9.03
 -1 2 -11 306.26 9.25
 1 2 11 295.53 10.19
 1 -2 11 286.83 10.67
 -1 -2 11 297.41 9.66
 -1 2 -11 292.53 10.11
 -1 2 11 284.83 9.27
 1 -2 11 302.79 9.79
 1 2 -11 281.23 9.94
 -1 -2 -11 280.79 9.51
 1 -2 -11 289.65 9.41
 -1 2 11 303.92 10.02
 -1 -2 11 308.84 10.55
 1 2 11 299.06 9.47
 1 2 -11 297.69 9.44
 -2 2 -11 172.74 7.09
 -2 2 -11 174.62 6.07
 -2 -2 -11 168.14 6.4
 2 2 -11 167.34 6.74
 2 2 11 167.4 7.1
 2 2 -11 173.17 5.79
 -2 2 11 176 6.75
 2 2 11 175.71 6.36
 -2 2 -11 174.67 6.39
 -2 -2 11 177.86 6.77
 2 -2 11 168.95 7.69
 -2 -2 11 166.64 7.4
 2 -2 -11 170.19 6.05
 -2 2 11 179.72 6.15
 2 2 -11 181.28 6.4
 -3 -2 11 11.05 3.37
 -3 2 -11 6.33 2.79
 3 2 -11 9.47 3.54
 3 2 -11 13.04 3.39
 -3 2 -11 9.73 3.17
 3 2 -11 12.58 2.27
 3 -2 -11 8.98 2.67
 -3 -2 -11 11.55 3.18
 -3 2 11 12.71 3.34
 -3 2 11 10.39 3.01
 3 2 11 10.62 4.37
 -3 -2 11 13.51 4.22
 -3 2 -11 7 4.02
 3 -2 11 5.17 5.2
 -4 2 11 63.21 3.69
 4 2 -11 57.66 3.06
 -4 -2 -11 60.1 4.54
 -4 2 -11 64.62 5.54
 -4 -2 11 56.22 5.11
 -4 -2 11 58.07 4.33
 4 2 -11 60.92 4.29
 -4 2 -11 58.04 3.77
 4 -2 -11 57.36 3.56
 4 -2 11 59.55 6.5
 4 2 11 57.57 5.53
 -4 2 11 61.48 4.56
 -5 2 -11 74.97 5.13
 -5 2 -11 69.67 6.01
 -5 -2 -11 75.33 5.09
 5 -2 -11 58.42 4.56
 5 2 11 76.57 4.86
 -5 -2 11 65.1 5.94
 5 -2 11 70.41 7.77
 -5 -2 11 75.56 4.86
 5 2 -11 72.76 3.37
 -5 2 11 63.49 4.15
 -5 2 -11 77.39 4.26
 -5 2 11 69.86 5.09
 5 2 11 72.11 6.59
 5 2 -11 64.49 4.75
 6 2 -11 129.36 4.8
 -6 2 -11 128.78 7.96
 -6 2 11 127.95 5.57
 -6 -2 -11 115.97 6.69
 6 -2 11 126.1 9.97
 6 2 11 130.54 8.65
 -6 -2 11 126.33 6.43
 -6 2 -11 139.65 5.93
 -6 -2 11 124.59 7.51
 6 2 11 129.68 6.23
 6 2 -11 130.23 6.41
 6 -2 -11 122.34 6.45
 -6 2 11 123.71 6.69
 7 -2 11 136.73 12.08
 -7 2 11 146.26 7.51
 7 2 -11 145.32 7.08
 -7 2 -11 136.22 7.26
 7 2 11 118.37 9.93
 -7 -2 11 124.12 6.89
 -7 2 11 132.84 6.18
 7 2 -11 134.55 5.08
 7 2 11 133.24 6.86
 -7 -2 -11 127.35 7.71
 -7 -2 11 137 8.55
 0 -3 -11 66.85 3.5
 0 3 -11 69.91 4.6
 0 3 -11 64.08 4.07
 0 3 -11 68.9 3.72
 0 -3 11 66.85 4.31
 0 -3 11 63 5.38
 0 3 11 64.57 3.64
 0 3 11 67.21 4.46
 -1 -3 11 197.78 8.25
 -1 -3 -11 197.2 6.84
 1 3 11 196.68 6.9
 -1 3 -11 198.06 7.78
 -1 3 -11 200.2 7.07
 1 3 -11 197.83 6.67
 1 -3 -11 200.41 6.61
 -1 3 -11 204.63 6.79
 1 -3 11 192.16 8.43
 1 3 11 193.72 7.65
 -1 3 11 204.96 6.74
 1 3 -11 201.62 7.66
 -1 -3 11 187.1 7.24
 -1 3 11 201.48 7.42
 2 3 11 107.11 5.17
 2 3 11 121.47 5.8
 2 3 -11 116.33 5.49
 -2 -3 11 107.07 6.21
 -2 -3 -11 108.3 4.75
 2 3 11 112.01 4.91
 -2 3 -11 106.59 5.84
 2 3 -11 116.09 4.54
 2 -3 -11 111.26 4.38
 -2 -3 11 115.27 5.39
 -2 3 -11 118.81 4.85
 -2 3 -11 115.32 5.16
 2 -3 11 110.53 6.74
 -2 3 11 102.78 5.17
 3 3 11 171.01 6.42
 -3 3 -11 168.96 7.5
 3 3 -11 162.07 6.9
 3 3 11 166.89 7.46
 -3 3 -11 170.66 6.22
 3 -3 11 162.94 8.44
 -3 -3 11 172.27 7.66
 -3 3 -11 158.26 6.49
 -3 3 11 172.96 6.63
 3 3 -11 167.91 5.82
 -3 -3 11 173.24 6.99
 -3 -3 -11 171.86 6.35
 3 -3 -11 161.28 5.82
 3 3 11 163.04 6.56
 -4 3 11 84.28 4.21
 -4 3 -11 94.19 4.55
 -4 -3 -11 86.85 4.78
 -4 3 -11 87.05 4.9
 -4 3 -11 83.71 6.46
 -4 3 11 85.11 4.97
 4 3 11 86.43 6.07
 4 -3 11 92.23 7.54
 4 -3 -11 96.25 4.19
 4 3 11 85.24 4.98
 4 3 -11 90.8 3.93
 -4 -3 11 87.9 6.1
 4 3 -11 83.87 5.15
 -4 -3 11 93.1 5.24
 5 3 -11 106.15 4.38
 -5 -3 -11 105.04 5.64
 -5 3 11 109.45 4.89
 5 3 -11 99.17 5.86
 5 -3 11 97.38 8.99
 5 -3 -11 110.68 5.5
 5 3 11 115.55 7.21
 -5 -3 11 102.97 7
 5 3 11 109.26 5.82
 -5 -3 11 101.56 5.8
 -5 3 -11 113.46 7.3
 -5 3 -11 105 5.47
 -5 3 11 116.55 5.81
 -6 3 -11 43.05 7.14
 -6 3 -11 38.18 4.56
 -6 -3 11 37.83 6.45
 -6 3 11 37.57 3.83
 6 3 -11 34.37 5.1
 -6 -3 -11 38.23 5.13
 -6 3 11 35.47 4.9
 6 -3 -11 41.67 4.73
 6 3 11 48.88 6.98
 6 3 -11 39.67 3.25
 6 -3 11 34.23 9.59
 6 3 11 41.9 5.07
 -6 3 -11 39.61 5.12
 -6 -3 11 32.73 5.15
 7 3 -11 66.71 4.1
 7 3 11 70.44 9.21
 -7 -3 11 80.02 8.2
 7 -3 11 79.21 12.05
 -7 3 -11 69.6 6.47
 -7 -3 11 74.03 6.61
 -7 3 11 79.18 6.19
 0 -4 -11 69.2 3.31
 0 -4 11 65.99 4.59
 0 4 11 66 4.46
 0 4 -11 88.17 4.14
 0 -4 11 61.91 5.86
 0 4 -11 67.66 4.93
 0 4 11 66.79 3.67
 1 4 -11 117.95 4.83
 1 -4 -11 105.86 4.12
 1 4 11 115.03 5.44
 1 4 11 111.3 4.86
 -1 -4 11 107.82 5.48
 1 -4 11 120.08 6.84
 1 4 11 104.35 5.16
 -1 4 11 110.4 5.31
 -1 4 -11 101.36 5.87
 1 4 -11 100.87 5.74
 -1 -4 -11 108.57 4.47
 -1 4 11 109.01 4.5
 -1 4 -11 115.77 4.85
 -1 -4 11 118.63 6.7
 -1 4 -11 118.83 5.2
 -2 4 -11 117.59 6.39
 2 4 -11 116.87 5.97
 -2 4 11 116.36 4.67
 2 -4 11 110.91 7.13
 -2 4 -11 120.13 5.43
 2 -4 -11 116.68 4.41
 2 4 11 124.67 5.53
 -2 4 11 116.68 5.3
 -2 4 -11 119.26 5.15
 -2 -4 11 110.32 6.79
 -2 -4 11 121.55 5.79
 -2 -4 -11 117.32 4.83
 2 4 -11 124.38 4.97
 2 4 11 128.24 5.86
 2 4 11 124.32 5.1
 3 -4 11 144.15 8.66
 3 4 11 157.3 7.14
 -3 -4 11 148.71 7.76
 -3 4 -11 162.21 7.82
 -3 4 -11 160.86 6.23
 3 4 -11 165.17 5.88
 -3 -4 11 166.57 6.89
 -3 4 11 164.39 6.41
 -3 -4 -11 150.4 6.07
 -3 4 -11 161.73 6.53
 -3 4 11 160.56 5.77
 3 4 11 170.48 6.64
 3 4 11 170.86 6.29
 3 4 -11 169.99 7.17
 -4 4 -11 -0.35 5.68
 4 -4 11 7.3 6.71
 -4 -4 11 0.05 4.68
 4 4 -11 -0.55 4.24
 -4 -4 11 6.78 5.49
 -4 4 -11 3.46 3.97
 -4 4 11 0.77 2.8
 -4 4 -11 2.39 3.62
 4 4 11 2.43 4.86
 4 4 11 1.59 4.12
 -4 -4 -11 4.32 3.35
 -4 4 11 0.94 3.49
 4 4 -11 -1.01 2.83
 4 -4 -11 0.48 3.09
 5 4 -11 61.09 5.74
 -5 -4 11 73.53 6.75
 -5 4 -11 60.31 6.84
 -5 -4 -11 61.98 4.79
 5 -4 11 70.35 8.6
 -5 4 11 67.33 4.96
 -5 4 -11 53.56 4.72
 5 4 -11 56.82 3.75
 -5 -4 11 55.98 5.84
 5 4 11 56.85 5.18
 5 -4 -11 61.4 4.36
 -5 4 11 58.56 3.86
 -5 4 -11 64.23 5.01
 5 4 11 56.06 6.3
 6 -4 -11 19.77 4.24
 -6 -4 11 21.54 5.61
 -6 4 -11 29.38 4.71
 6 4 -11 20.46 5.33
 6 -4 11 31.35 10.73
 -6 -4 -11 17.61 9.09
 6 4 11 22.31 7.06
 6 4 -11 28.93 3.31
 -6 -4 -11 29.9 4.76
 -6 4 11 24.55 4.81
 -6 4 -11 27.46 7.63
 -6 4 -11 31.21 4.78
 6 4 11 24.06 5.3
 -6 -4 11 28.93 7.17
 -6 4 11 32.26 3.93
 -7 -4 11 3.26 8.12
 -7 -4 11 16 6.59
 7 -4 11 21.89 13.02
 -7 4 -11 13.01 5.95
 0 5 11 197.02 7.12
 0 -5 -11 170.82 5.77
 0 5 11 178.92 6.21
 0 5 -11 177.12 7.83
 0 5 11 182.68 6.82
 0 5 -11 168.36 6.58
 -1 5 -11 123.16 6.58
 -1 5 11 123.86 5.48
 1 5 -11 110.06 6.37
 1 -5 -11 120.11 4.24
 -1 5 11 125.02 4.82
 1 5 11 127.24 5.6
 -1 -5 11 114.46 7.3
 1 5 11 126.43 5.68
 1 5 -11 127.26 5.36
 -1 5 -11 129.83 5.38
 1 5 11 120.31 5
 -1 -5 -11 123.61 4.53
 -1 -5 11 116.8 6.11
 1 -5 11 115.55 7.46
 -2 -5 11 245.42 10.64
 2 5 11 267.69 9.51
 2 -5 11 276.62 11.14
 2 5 11 274.72 8.77
 -2 5 -11 280.46 9.03
 -2 -5 11 251.82 9.49
 -2 5 -11 275.14 9.17
 -2 5 11 259.64 8.43
 2 5 -11 255.76 9.94
 -2 5 -11 273.13 10.35
 2 5 -11 279.59 8.83
 2 5 11 260.37 9.16
 -2 5 11 272.5 9.11
 -2 -5 -11 273.16 8.54
 -3 5 11 220.38 8
 -3 5 -11 232.48 8.15
 -3 5 -11 223.77 7.99
 3 5 11 201.08 7.7
 -3 5 11 224.23 7.32
 3 5 11 222.17 8.31
 -3 -5 11 232.83 9.97
 3 5 11 215.25 8.7
 3 5 -11 234.64 7.74
 3 -5 11 216.76 10.51
 -3 -5 -11 226.45 7.58
 -3 -5 11 222.67 8.68
 -3 5 -11 239.63 9.82
 3 5 -11 224.77 9.08
 -4 -5 11 313.01 12.17
 4 5 11 305.55 10.46
 -4 5 -11 297.51 10.16
 4 5 11 316.2 11.08
 4 -5 11 290.01 12.99
 -4 5 11 278.02 9.3
 -4 -5 -11 306.73 11.88
 -4 -5 11 300.6 10.76
 4 5 -11 279.75 9.57
 -4 5 11 299.19 10.12
 4 5 -11 281.76 10.94
 -4 5 -11 296.06 12.05
 -4 5 -11 308.4 10.14
 -4 -5 -11 290.86 9.7
 5 -5 11 1.75 9.17
 5 5 -11 0.86 5.19
 -5 -5 -11 -7.8 7.54
 -5 5 11 -0.5 3.19
 5 5 11 2.96 5.75
 -5 5 11 -2.06 4.15
 5 5 -11 2.37 3.18
 -5 5 -11 1.97 4.67
 -5 -5 11 4.04 6.96
 -5 -5 -11 3.71 3.67
 -5 5 -11 0.24 6.71
 -5 5 -11 7.86 4.55
 5 5 11 5.63 4.98
 -5 -5 11 -0.25 5.67
 -6 -5 11 143.99 9.82
 -6 5 -11 145.58 7.26
 6 5 11 142.3 8.82
 6 -5 11 129.86 13.37
 -6 -5 -11 164.71 11.99
 -6 5 11 140.84 5.97
 -6 5 11 139.81 6.94
 -6 5 -11 139.56 7.15
 -6 -5 11 149.65 8.69
 0 -6 11 254.1 10.96
 0 6 -11 251.55 10.11
 0 6 11 245.19 8.71
 0 6 11 244.93 8.05
 0 6 11 262.43 8.93
 0 6 -11 255.31 8.74
 1 6 -11 115.57 5.59
 -1 -6 11 122.7 7.9
 -1 6 11 116.8 5.47
 1 6 11 113.64 4.82
 -1 6 11 112.84 4.51
 -1 6 -11 125.66 5.56
 1 6 11 119.87 5.74
 1 6 -11 106.82 6.72
 1 6 11 119.79 5.56
 -1 6 -11 113.36 7.04
 -1 6 11 113.92 5.39
 1 -6 11 110.03 7.86
 -2 6 11 35.49 3.02
 -2 -6 -11 38.39 4.5
 2 6 11 44.88 4.42
 -2 6 -11 35.27 5.93
 2 -6 11 39.36 7.32
 -2 6 11 37.68 3.9
 -2 -6 11 43.44 5.34
 2 6 -11 40.81 4.04
 2 6 11 38.59 4.47
 -2 -6 -11 34.95 2.62
 2 6 11 34.97 3.74
 -2 6 -11 38.28 4.51
 -2 -6 11 38.18 6.52
 2 6 -11 29.09 5.17
 -2 6 -11 37.18 4.04
 3 6 11 189.42 7.09
 -3 6 -11 201.82 7.59
 3 6 -11 215.5 7.28
 3 6 11 193.95 8.09
 3 -6 11 200.79 10.77
 -3 6 -11 184.44 7.52
 3 6 11 200.14 7.88
 -3 6 11 190.58 7.23
 -3 -6 -11 198.05 8.37
 -3 -6 11 199.26 10
 -3 -6 -11 172.1 6.48
 3 6 -11 187.26 8.8
 -3 6 -11 195.37 9.69
 -3 6 11 181.7 6.5
 -4 -6 11 51.52 6.01
 4 6 -11 62.6 4.29
 4 6 11 60.14 5.79
 -4 6 -11 53.15 4.96
 4 -6 11 64.87 9.39
 4 6 -11 61.25 6.17
 -4 6 -11 62.69 5.35
 4 6 11 58.52 5.62
 -4 -6 -11 64.28 3.9
 -4 -6 11 64.12 7.72
 -4 6 -11 59 7.81
 -4 6 11 59.85 3.73
 -4 -6 -11 62.62 6.99
 -4 6 11 61.42 4.67
 -5 6 -11 1.31 4.84
 -5 6 -11 2.58 4.93
 5 6 -11 2.1 6.11
 -5 -6 -11 0.96 8.21
 -5 -6 -11 -2.73 3.67
 5 6 11 1.74 6.03
 -5 -6 11 0.14 8.11
 -5 6 11 5.55 3.31
 -5 6 -11 4 7.77
 5 6 11 4.03 5.65
 -5 6 11 -0.07 4.39
 5 -6 11 4.11 10.35
 5 6 -11 0.59 3.8
 -5 -6 11 1.27 6.5
 -6 -6 -11 113.13 11.58
 6 -6 11 96.13 14.65
 -6 6 -11 113.8 6.74
 0 7 11 130.31 5.22
 0 7 -11 132.57 8.04
 0 -7 11 143.43 9.23
 0 7 11 145.2 6.13
 0 7 11 130.91 5.99
 0 7 -11 139.66 6.24
 1 7 -11 239.27 8.62
 -1 -7 11 236.68 11.27
 1 7 -11 227.13 10.06
 -1 7 11 234.32 8.36
 -1 7 11 234.89 8.33
 1 7 11 239.61 7.83
 1 7 11 234.37 8.42
 1 -7 11 228.59 11.27
 -1 7 -11 219.53 10.27
 -1 7 11 228.44 7.51
 1 7 11 246.84 8.63
 -1 7 -11 235.88 8.51
 2 7 11 153.26 6.76
 -2 7 -11 142.62 8.64
 -2 7 -11 154.66 6.68
 2 -7 11 146.18 10.01
 -2 7 11 133.92 6.41
 2 7 11 146.9 6.01
 -2 7 11 143.11 5.34
 2 7 -11 141.25 8.07
 2 7 -11 154.53 6.66
 -2 -7 11 150.37 9.33
 2 7 11 157.02 6.82
 -2 7 11 148.47 6.14
 3 7 11 154.94 7.21
 -3 7 -11 150.98 9.55
 3 7 11 145.26 6.16
 3 7 -11 143.24 6.54
 -3 -7 11 135.87 7.92
 3 7 11 155.08 7.21
 -3 7 11 151.51 6.18
 3 -7 11 152.32 10.4
 -3 -7 11 143.68 9.63
 3 7 -11 148.94 8.37
 -3 7 -11 142.49 6.76
 -3 7 11 147.67 5.48
 -3 7 -11 154.67 6.98
 -4 -7 11 65.93 7.43
 4 7 -11 64.5 4.9
 -4 7 -11 65.21 5.92
 -4 7 11 65.62 3.91
 -4 7 11 74.68 4.91
 -4 7 -11 55.52 8.67
 4 7 11 64.33 6.24
 4 7 11 61.48 6.32
 -4 -7 -11 65.46 6.46
 -4 -7 11 77.48 9.13
 -4 7 -11 65.78 5.41
 4 -7 11 67.84 10.84
 -4 -7 -11 68.2 3.78
 4 7 -11 64.63 7.11
 -5 -7 11 57.16 10.09
 -5 7 -11 55.62 5.58
 5 7 11 46.83 7.08
 -5 -7 11 57.31 7.92
 5 -7 11 50.21 13.18
 -5 -7 -11 56.41 8.24
 0 8 11 1.48 3.06
 0 8 11 -0.37 3.83
 0 8 -11 -5.24 6.8
 0 8 -11 3.06 4.29
 0 -8 11 -2.67 8.25
 1 8 -11 66.19 7.55
 1 8 -11 79.51 5.47
 1 8 11 80.98 5.29
 1 -8 11 75.43 9.14
 -1 -8 11 90.22 9.72
 1 8 11 72.75 4.95
 -1 8 -11 74.56 5.43
 1 8 11 69.27 4.26
 -1 8 11 82.78 4.97
 -1 8 -11 69.73 7.96
 2 8 11 113.68 6.13
 -2 -8 11 121.23 10.12
 -2 8 -11 109.54 6.27
 2 -8 11 105.13 10.66
 2 8 -11 113.07 6.31
 2 8 -11 99.52 8.09
 2 8 11 103.51 5.38
 -2 8 -11 119.36 9.1
 3 -8 11 64.04 10.86
 3 8 11 60.01 4.77
 -3 8 11 81.72 4.64
 -3 -8 11 61.05 9.83
 3 8 -11 55.08 5.39
 3 8 -11 51.26 7.7
 3 8 11 47.52 5.77
 -3 8 -11 59.67 5.85
 -4 -8 11 25.64 10.4
 4 -8 11 32.43 11.71
 -4 8 -11 31.53 5.34
 0 9 -11 326.07 12.13
 0 9 11 345.74 11.48
 0 -9 11 369.32 15.77
 1 -9 11 108.12 11.08
 -1 9 11 108.69 5.69
 1 9 -11 99.39 6.52
 1 9 11 92.17 5.81
 1 9 11 104.08 4.91
 -1 -9 11 91.52 11.53
 2 -9 11 58.5 11.18
 -2 -9 11 79.56 11.29
 0 0 -12 397.64 12.98
 0 0 12 420.65 12.75
 0 0 12 407.14 13.68
 1 0 12 226.52 9.11
 -1 0 -12 224.52 8.24
 -1 0 12 232.37 8.16
 1 0 -12 234.89 8.13
 1 0 12 223.68 8.05
 -1 0 12 235.98 8.87
 -2 0 12 137.01 6.46
 2 0 12 128.93 5.85
 -2 0 -12 137.08 4.72
 -2 0 -12 129.16 5.94
 2 0 12 121.39 6.83
 -2 0 -12 135.98 5.11
 2 0 -12 127.99 5.62
 -2 0 12 129.26 5.52
 -3 0 -12 251.18 9.18
 3 0 12 248.33 10.23
 -3 0 12 264.97 9.58
 -3 0 -12 268.19 8.01
 -3 0 12 256.78 8.7
 -3 0 -12 238.23 8.27
 3 0 -12 235.42 8.63
 -4 0 -12 96.6 4.3
 4 0 -12 88.22 4.87
 -4 0 -12 91.19 5.82
 4 0 12 85.75 7.22
 -4 0 -12 95.42 5.13
 -4 0 12 80.48 5.8
 -4 0 12 80.76 5.05
 -5 0 -12 5.5 5.37
 -5 0 -12 7.73 3.33
 5 0 -12 8.21 3.81
 -5 0 12 8.56 4.02
 5 0 12 19.76 7.16
 -5 0 -12 9.56 4.44
 -5 0 12 8.98 5.18
 -6 0 12 55.28 6.36
 -6 0 -12 70.65 6.22
 -6 0 -12 69.69 4.5
 6 0 12 66 9.42
 -6 0 -12 67.96 6.77
 6 0 -12 68.78 4.84
 -6 0 12 65.55 5.42
 0 1 -12 652.64 20.22
 0 1 12 688.12 19.66
 0 1 12 665.8 20.54
 0 1 -12 662.75 19.05
 0 -1 -12 662.16 19.96
 0 -1 12 681.27 20.87
 0 -1 12 647.12 19.73
 0 1 -12 659.36 19.38
 1 1 -12 178.03 5.87
 -1 -1 12 175.3 7.78
 1 -1 12 171.96 6.91
 -1 1 12 186.84 6.81
 -1 -1 -12 171.23 6.79
 1 -1 12 179.9 8.17
 1 1 -12 181.86 7.02
 -1 1 -12 179.24 6.52
 -1 1 -12 182.83 6.04
 1 1 12 174.17 7.76
 1 1 12 180.32 6.72
 -1 1 12 180.24 7.46
 -1 -1 12 185.1 7
 1 1 -12 176.24 6.38
 1 -1 -12 185.54 6.71
 -1 1 -12 184.59 7.31
 -2 1 12 257.1 9.12
 -2 -1 12 239.92 9.33
 2 1 -12 242.57 8.67
 2 1 -12 236.75 7.39
 -2 -1 12 240.01 8.63
 -2 1 12 243.24 8.27
 2 1 12 246.29 9.48
 2 1 12 240.57 8.43
 -2 -1 -12 242.48 8.56
 -2 1 -12 245.7 7.83
 -2 1 -12 241.96 8.95
 2 1 -12 243.16 7.92
 -2 1 -12 234.04 8.26
 2 -1 -12 227.19 8.21
 2 -1 12 247.37 9.77
 3 -1 12 80.13 6.89
 -3 -1 12 90.15 4.99
 -3 1 -12 98.18 5.74
 -3 1 12 88.84 4.69
 -3 -1 12 91.61 6
 -3 1 -12 99.39 5.13
 3 1 -12 89.41 3.49
 -3 1 -12 90 4.34
 3 -1 -12 86.14 4.39
 3 1 -12 94.54 4.94
 3 1 -12 96.65 4.48
 3 1 12 79.65 6.4
 -3 1 12 83.14 5.56
 -3 -1 -12 88.24 5.06
 4 1 12 153.41 8.27
 -4 -1 12 162.47 7.67
 4 -1 -12 161.6 6.15
 -4 1 -12 154.21 6.58
 -4 -1 -12 152.32 7
 -4 1 12 144.52 6.17
 -4 1 12 141.75 6.94
 -4 1 -12 164.85 5.97
 -4 -1 12 155.2 6.57
 -4 1 -12 150.79 7.39
 4 1 -12 141.76 6.57
 5 1 12 182.2 9.34
 -5 -1 -12 140.37 7.45
 5 -1 12 162.71 9.96
 -5 -1 12 161.19 8
 -5 -1 12 144.66 6.77
 -5 1 -12 160 7.14
 -5 1 -12 148.7 7.97
 -5 1 12 158.64 6.69
 -5 1 12 141.04 7.39
 5 -1 -12 138.36 6.17
 5 1 -12 140.3 6.71
 -5 1 -12 157.88 6.12
 -6 -1 12 28.91 6.24
 -6 1 12 26.53 5.67
 -6 -1 -12 24.67 3.71
 -6 1 -12 31.92 4.17
 6 1 12 26.18 8.43
 -6 1 -12 20.54 6.72
 -6 -1 -12 20.35 5.85
 -6 1 -12 24.62 5.8
 -6 1 12 19.08 4.39
 6 1 -12 25.32 4.68
 6 -1 -12 28.93 5.49
 -6 -1 -12 28.35 5.02
 -6 -1 12 24.08 4.98
 6 -1 12 19.34 9.37
 0 2 -12 29.17 4.07
 0 -2 12 22.31 5.38
 0 -2 12 20.25 3.73
 0 2 -12 27.84 3.92
 0 2 12 30.02 4.48
 0 -2 -12 26.34 3.18
 0 2 -12 24.92 2.85
 0 2 12 24.41 3.75
 1 2 12 207.72 8.24
 1 2 12 199.6 7.35
 -1 2 12 191.6 7.96
 1 -2 12 208.54 7.71
 1 2 -12 200.27 7.81
 1 2 -12 203.99 7.4
 1 -2 12 200.23 8.93
 -1 -2 12 194.44 8.69
 1 2 -12 201.83 6.7
 -1 2 -12 217.23 7.47
 -1 -2 -12 194.47 7.27
 -1 2 -12 208.34 8.13
 -1 2 12 214.76 7.29
 -1 2 -12 202.15 6.93
 -1 -2 12 208.62 7.67
 -2 -2 12 21.49 4.12
 -2 2 -12 27.53 4.49
 -2 2 -12 26.98 3.84
 2 2 -12 24.09 3.91
 -2 2 -12 26.26 3.41
 2 2 -12 23.86 2.69
 2 2 12 24.39 3.75
 -2 -2 12 28.9 5.11
 2 -2 -12 23.88 2.99
 2 2 -12 25.96 3.7
 -2 2 12 27.18 3.49
 -2 -2 -12 23.95 3.53
 -2 2 12 23.89 4.25
 2 -2 12 25.96 5.64
 2 2 12 24.31 4.64
 -3 -2 12 189.51 7.71
 3 2 -12 186.49 7.59
 3 2 -12 201.8 7.3
 -3 2 12 180.92 7.73
 -3 2 12 193.89 6.98
 -3 2 -12 183.6 6.79
 3 -2 12 197.37 9.44
 3 2 12 192.81 8.55
 -3 2 -12 200.85 8.32
 3 2 -12 191.93 6.32
 3 -2 -12 194.2 6.8
 -3 -2 -12 193.86 7.34
 -3 -2 12 185.99 8.46
 -4 2 12 114.56 5.46
 -4 2 12 107.24 6.06
 -4 2 -12 112.61 6.84
 4 2 -12 116.56 4.44
 4 -2 -12 113.07 5.02
 -4 -2 12 114.99 6.09
 -4 -2 12 127.98 7.19
 -4 2 -12 122.9 6.1
 -4 2 -12 113.48 5.19
 4 2 -12 117.73 5.87
 4 2 12 115.85 7.42
 -4 -2 -12 113.75 5.93
 4 -2 12 107.73 8.43
 4 2 -12 119.24 5.88
 5 2 -12 20.74 4.82
 -5 -2 12 18.9 5.85
 5 2 -12 21.17 2.75
 5 -2 -12 20.09 4.05
 -5 2 12 23.06 4.92
 5 2 -12 21.36 4.49
 -5 2 -12 22.85 6.1
 5 -2 12 23.39 8.28
 -5 2 12 18.67 3.86
 -5 -2 12 16.69 4.75
 5 2 12 23.13 6.74
 -5 2 -12 27.88 5.47
 -5 -2 -12 15.82 5.01
 -5 2 -12 22.33 3.84
 6 2 -12 7.72 3.01
 -6 -2 12 11.14 6.65
 6 2 12 15.38 7.78
 -6 -2 12 6.96 5.19
 -6 -2 -12 10.49 5.56
 -6 2 12 6.94 4.23
 6 -2 12 3.63 9.77
 -6 2 12 8.66 5.48
 -6 2 -12 6.59 5.58
 6 2 -12 7.99 5.41
 6 2 -12 7.71 4.8
 0 3 -12 1340.82 40.43
 0 3 12 1439.09 40.31
 0 3 -12 1351.45 39.27
 0 -3 12 1349.53 39.51
 0 -3 12 1418.37 41.07
 0 3 -12 1397.55 38.97
 0 3 12 1373.55 39.09
 0 -3 -12 1347.69 39.65
 1 -3 -12 69.55 3.7
 1 3 12 72.98 4.49
 -1 3 -12 83.26 4.34
 -1 -3 12 74.87 4.94
 1 -3 12 63.03 6.32
 -1 3 12 80.98 5.11
 -1 3 -12 70.55 5.46
 1 3 -12 74.25 4.94
 -1 3 -12 63.06 4.79
 1 3 12 79.89 5.3
 1 3 -12 73.94 3.81
 -1 -3 -12 76.24 4.12
 1 3 -12 74.59 5.13
 -1 3 12 71.95 4.14
 -1 -3 12 83.61 6.23
 2 -3 -12 93.15 4.36
 2 3 -12 97.88 5.58
 2 3 12 105.33 5.02
 -2 3 -12 101.72 4.8
 -2 3 -12 85.49 5.36
 -2 3 12 96.77 4.68
 2 3 12 101.91 6
 -2 3 -12 100.1 6.12
 2 3 -12 105.77 5.66
 2 3 -12 104.08 4.33
 -2 -3 12 96.34 5.5
 -2 -3 -12 105.97 4.86
 -2 3 12 99.15 5.43
 -2 -3 12 104.71 6.77
 2 -3 12 96.51 7.23
 -3 -3 12 57.78 5.91
 3 -3 12 51.42 7.29
 -3 3 -12 52.46 4.06
 3 3 12 39.5 5.58
 -3 3 -12 57.97 4.8
 3 3 -12 51.19 3.39
 3 3 12 57.11 4.29
 -3 -3 -12 47.67 4.08
 -3 3 -12 56.08 5.84
 -3 -3 12 48.73 5.13
 -3 3 12 52.16 4.03
 3 -3 -12 51.61 3.4
 3 3 -12 49.23 4.82
 -3 3 12 52.29 4.54
 4 3 12 79.24 6.67
 -4 3 12 73.73 5.22
 -4 -3 12 88.52 6.11
 4 3 -12 77.08 5.51
 4 3 -12 82.15 3.9
 -4 -3 12 81.4 7.06
 -4 3 -12 65.36 6.52
 -4 3 12 78.98 4.49
 4 -3 12 77.93 8.42
 -4 3 -12 84.8 4.75
 -4 3 -12 82.19 5.32
 4 -3 -12 90.64 4.03
 -4 -3 -12 83.55 4.98
 4 3 12 72.22 5.45
 5 -3 -12 145.21 6.61
 -5 3 -12 140.7 7.11
 -5 3 -12 144.97 6.11
 -5 -3 12 131.45 7.12
 -5 3 12 132.8 6.88
 5 3 -12 137.54 5.33
 -5 -3 -12 150.19 6.76
 5 3 -12 110.64 6.89
 5 3 12 134.82 7.05
 -5 -3 12 132.99 8.42
 -5 3 -12 142.32 8.46
 5 3 12 159.68 8.77
 5 -3 12 157.23 11.17
 -5 3 12 135.65 6.01
 -6 -3 12 289.92 12.89
 6 3 -12 304.2 9.6
 6 3 12 301.65 13.15
 -6 3 12 312.49 11.4
 -6 -3 12 282.18 11.29
 -6 3 -12 314.56 11.64
 6 -3 12 325.67 15.72
 0 4 12 346.12 11.23
 0 -4 -12 350.24 11.1
 0 -4 12 368.41 13.47
 0 4 -12 366.12 11.83
 0 4 12 359.75 12.12
 0 4 -12 387.57 11.42
 0 4 -12 350.44 12.54
 -1 4 -12 380.9 12.27
 1 4 -12 376.64 12.91
 -1 -4 12 377.6 12.51
 -1 4 -12 388.11 11.77
 1 4 -12 377.9 11.66
 -1 -4 12 394.57 13.86
 -1 4 -12 356.49 13.07
 -1 4 12 381.44 11.67
 1 4 12 373.23 11.81
 -1 -4 -12 373.85 11.69
 1 -4 12 364.27 13.95
 -1 4 12 394.83 12.49
 1 -4 -12 375.83 11.47
 1 4 12 371.18 12.56
 -2 4 12 456.03 14.32
 2 4 12 439.28 14.66
 -2 4 -12 449.53 14.18
 -2 -4 12 441.27 14.39
 2 4 -12 457.28 14.83
 -2 4 12 457.64 13.59
 2 -4 -12 447.22 13.44
 2 4 12 429.78 14.18
 2 4 -12 445.42 13.53
 -2 -4 12 459.05 15.76
 -2 -4 -12 424.13 13.7
 -2 4 -12 451.99 15.23
 2 -4 12 464.64 16.05
 2 4 12 458.71 13.84
 3 4 -12 23.29 4.91
 -3 4 12 20.19 3.29
 3 -4 -12 19.1 2.6
 3 4 12 21.29 3.96
 -3 4 12 18.23 4.14
 3 -4 12 18.91 7.6
 -3 -4 12 16.61 6.38
 -3 4 -12 21 3.7
 3 4 12 19.62 5.39
 -3 -4 -12 17.45 3.39
 3 4 -12 19.1 3.26
 3 4 12 16.79 4.64
 -3 4 -12 17.93 4.73
 -3 4 -12 18.87 6.03
 -3 -4 12 18.69 4.98
 -4 4 -12 77.64 7.18
 -4 4 12 78.02 5.33
 -4 -4 12 86 7.6
 -4 4 -12 91.85 5.93
 4 -4 -12 83.33 4.84
 -4 4 12 78.74 4.6
 4 4 12 87.78 5.99
 4 4 -12 80.5 6.12
 -4 -4 12 85.18 6.32
 -4 -4 -12 80.01 4.79
 -4 4 -12 85.11 4.98
 4 4 12 92.45 6.72
 4 -4 12 68.7 8.92
 4 4 -12 82.17 4.24
 -5 4 12 442.15 14.75
 5 4 -12 473.84 15.49
 5 4 12 434.19 15.89
 -5 4 -12 464.22 14.68
 -5 4 -12 440.57 16.34
 5 -4 12 455.47 18.38
 -5 -4 12 418.96 16.53
 -5 4 -12 476.21 14.27
 5 -4 -12 440.07 14.18
 5 4 12 435.27 14.8
 5 4 -12 457.89 13.62
 -5 -4 12 483.4 15.4
 -5 -4 -12 451.21 14.49
 -6 -4 12 116.66 10.02
 6 -4 12 154.81 13.98
 -6 4 -12 129.74 7.54
 0 5 -12 159.76 6.37
 0 5 12 152.66 5.9
 0 -5 12 153.6 9.14
 0 5 -12 148.75 7.69
 0 -5 -12 146.42 5.23
 0 5 12 150.26 6.74
 1 5 12 101.65 6.07
 1 5 12 99.22 5.2
 -1 5 -12 117.13 5.32
 -1 -5 12 118.92 8.16
 -1 -5 12 115.06 6.53
 -1 5 -12 96.52 7.01
 -1 5 -12 107.95 5.89
 -1 5 12 110.69 5.83
 1 5 12 108.93 5.9
 -1 5 12 106.42 4.79
 -1 -5 -12 110.28 4.44
 1 5 -12 96.59 6.57
 1 -5 -12 106.87 4.12
 1 5 -12 116.62 5.32
 2 5 -12 208.26 7.41
 2 -5 12 203.99 10.58
 2 5 12 215.58 8.37
 -2 -5 -12 207.84 7.05
 -2 5 12 197.36 7.21
 2 5 12 209.17 7.52
 -2 5 12 196.09 7.76
 -2 5 -12 208.77 7.66
 2 5 -12 200.09 8.75
 -2 -5 12 211 8.66
 -2 -5 12 212.97 10.13
 2 5 12 201.46 8.28
 -2 5 -12 197.37 8.09
 -2 5 -12 194.68 9.37
 -3 -5 12 19.19 5.41
 3 5 12 17.16 4.02
 3 5 12 16.14 5.23
 -3 5 12 19.12 3.39
 3 5 -12 17.18 5.46
 -3 5 -12 23.35 4.23
 -3 5 12 23.85 4.21
 -3 -5 -12 20.28 3.44
 -3 5 -12 8.05 4.93
 -3 5 -12 22.6 6.75
 3 5 12 16.79 5.4
 3 -5 12 19.44 8.2
 -3 -5 12 21.83 7.12
 3 5 -12 19.83 3.63
 -4 -5 12 47.28 6.47
 -4 -5 12 53.35 7.97
 4 5 12 51.42 6.42
 4 -5 12 57.57 10.12
 -4 5 -12 53.64 7.56
 -4 5 -12 51.87 4.78
 4 5 -12 49.74 6.13
 -4 5 12 53.86 4.81
 -4 -5 -12 54.15 4.3
 -4 5 -12 53.1 5.6
 4 5 -12 53.45 4.07
 -4 5 12 52.08 3.98
 4 5 12 49.88 5.89
 -5 -5 12 0.21 8.32
 -5 5 -12 9.56 5.69
 -5 -5 12 4.32 6.67
 5 5 12 10.42 6.93
 5 -5 12 7.9 10.99
 -5 -5 -12 0.82 9.4
 0 6 -12 43.09 6.3
 0 6 12 40.94 5.24
 0 -6 12 49.35 8.45
 0 6 -12 39 4.51
 0 6 12 40.17 4.77
 0 6 12 41.68 3.85
 1 6 -12 111.71 5.78
 1 -6 12 107.26 9.07
 1 6 12 104.5 6.51
 1 6 -12 105.71 7.23
 -1 6 12 104.96 5.98
 -1 6 12 114.38 5.03
 -1 -6 12 127.31 9.27
 1 6 12 112.55 5.25
 1 6 12 107.06 5.93
 -1 6 -12 115.83 7.93
 -1 6 -12 112.07 5.7
 -2 6 -12 710.72 21.03
 2 6 12 705.53 21.67
 2 6 -12 694.01 22.43
 -2 6 12 683.78 20.44
 -2 6 -12 689.29 21.17
 -2 -6 -12 666.37 20.49
 2 6 12 683.56 21.4
 2 6 -12 703.11 20.83
 -2 -6 -12 752.92 21.52
 2 -6 12 752.57 24.01
 -2 6 12 717.06 21.32
 2 6 12 716.32 20.76
 -2 6 -12 681.19 22.81
 3 6 -12 33.08 6.45
 -3 6 -12 40.94 4.86
 3 6 12 41.06 5.71
 -3 6 12 42.12 4.56
 3 -6 12 46.44 9.56
 -3 6 -12 41.19 5.34
 -3 -6 -12 46.16 6.66
 -3 -6 12 52.78 6.72
 3 6 -12 38.72 4.28
 3 6 12 38.27 4.45
 -3 6 -12 39.08 7.5
 -3 6 12 42.26 3.76
 -3 -6 12 44.13 8.48
 -3 -6 -12 42.18 3.48
 3 6 12 37.71 5.9
 4 -6 12 334.82 16.63
 4 6 12 343.06 12.9
 -4 6 -12 373.98 12.29
 -4 -6 12 367.75 13.23
 -4 6 12 341.23 11.06
 -4 6 -12 346.35 11.91
 -4 6 12 339.12 11.85
 -4 -6 -12 374.76 13.99
 0 7 -12 507.21 18.37
 0 7 -12 530.99 16.45
 0 -7 12 557.98 19.84
 0 7 12 524.31 15.81
 0 7 12 540.33 16.73
 -1 7 -12 36.32 7.67
 -1 7 12 28.81 3.87
 1 7 12 38.44 4.18
 -1 -7 12 35.07 9.33
 1 -7 12 32.21 9.08
 -1 7 12 35.03 4.71
 1 7 -12 29.77 5.03
 -1 7 -12 33.06 4.85
 1 7 12 33.76 5.05
 1 7 -12 32.17 6.98
 2 7 12 54.95 5.86
 -2 7 -12 64.11 5.98
 -2 -7 12 68.86 9.58
 -2 7 12 55.61 4.97
 2 -7 12 69.34 10.38
 -2 7 -12 56.55 5.3
 2 7 12 63.99 4.84
 2 7 -12 61.39 5.29
 -2 7 12 59.19 4.13
 -2 7 -12 60.75 8.17
 2 7 -12 66.47 7.26
 3 7 12 184.56 8.71
 -3 7 12 182.51 6.77
 -3 7 -12 191.84 8.3
 3 -7 12 205.05 13.19
 -3 -7 12 190.36 12.24
 3 7 12 175.34 7.53
 0 -8 12 74.95 11.21
 1 -8 12 97.94 11.65
 -1 -8 12 101.88 11.87
 -2 -8 12 120.12 12.08
 0 0 -13 -2.34 3.68
 0 0 13 -1.38 3.83
 0 0 13 1.83 5.33
 1 0 13 33.92 4.46
 1 0 -13 33.4 4.08
 1 0 13 37.78 5.83
 -1 0 -13 33.38 4.28
 -1 0 13 37.14 4.53
 -1 0 13 36.71 5.55
 2 0 13 13.42 5.89
 -2 0 -13 11.78 4.26
 -2 0 13 9.59 5.16
 2 0 -13 12.05 3.66
 -2 0 13 6.09 4.37
 2 0 13 9.64 4.38
 -3 0 -13 0.27 2.81
 3 0 13 -0.93 6.43
 3 0 -13 1.23 3.63
 -3 0 13 2.25 5.13
 -3 0 13 0.26 4.06
 -3 0 -13 0.53 4
 -3 0 -13 -1.62 4.45
 4 0 -13 68.64 4.92
 -4 0 13 68.58 5.24
 -4 0 -13 64.36 5.19
 -4 0 -13 76.48 4.12
 4 0 13 70.37 8.12
 -4 0 13 70.87 6.56
 -4 0 -13 74.7 6.07
 -5 0 -13 5.78 5.55
 -5 0 13 2.05 5.89
 5 0 13 -0.18 8.49
 -5 0 -13 1.63 3.92
 -5 0 13 4.42 5.1
 0 -1 -13 110.55 5.39
 0 1 13 105.31 5.53
 0 -1 13 114.53 7.23
 0 1 -13 110.84 5.84
 0 1 13 114.81 6.76
 0 1 -13 103.5 5.15
 0 1 -13 113.54 4.39
 0 -1 13 103.97 5.72
 -1 1 13 12.37 4.34
 -1 -1 13 7.91 4.04
 -1 1 13 12.57 4.91
 1 -1 -13 10.56 3.54
 -1 1 -13 11.06 2.76
 1 1 -13 9.87 4.01
 -1 -1 -13 6.02 3.69
 1 -1 13 14.25 5.78
 1 1 -13 10.54 3.32
 1 1 -13 11.09 2.45
 1 -1 13 8.76 4.27
 -1 1 -13 10.84 3.99
 -1 1 -13 9.55 4.32
 1 1 13 8.32 3.91
 -1 -1 13 7.63 5.55
 -2 -1 -13 260.42 9.14
 2 -1 -13 238.36 8.64
 2 1 13 242.74 9.01
 2 1 13 227.3 10.06
 2 1 -13 254.58 9.19
 -2 1 -13 272.06 9.01
 -2 1 13 261.53 9.81
 -2 -1 13 241.76 10.14
 -2 1 -13 235.5 9.34
 -2 -1 13 274.46 9.42
 -2 1 13 247.14 8.76
 -2 1 -13 251.66 8
 2 -1 13 234.59 10.61
 -3 -1 13 77.23 6.52
 -3 1 -13 80.42 5.39
 3 1 -13 82.76 5.09
 -3 1 13 75.78 5
 3 -1 13 64.65 7.56
 -3 1 -13 81.44 4.4
 -3 -1 13 66.09 5.58
 -3 -1 -13 80.66 5.47
 -3 1 -13 79.49 5.92
 -3 1 13 72.35 5.89
 3 1 13 72.73 7.18
 3 -1 -13 75.91 4.51
 -4 1 13 19.59 4.61
 4 -1 13 20.47 7.77
 4 -1 -13 15.39 3.98
 -4 -1 13 22.83 4.68
 -4 1 -13 27.6 3.82
 -4 -1 13 11 6.15
 -4 1 13 25.61 5.69
 -4 1 -13 21.47 5.75
 -4 1 -13 15.61 5.12
 4 1 13 10.92 7.12
 4 1 -13 24.83 4.74
 -4 -1 -13 20.08 4.91
 -5 -1 13 18.88 6.44
 -5 1 13 19.03 4.65
 -5 1 -13 16.29 5.82
 5 1 13 13.88 8.03
 -5 1 13 7.36 5.79
 -5 1 -13 22 4.22
 5 -1 13 22.6 9.14
 -5 -1 13 20.03 5.43
 0 -2 13 202.34 9.36
 0 2 -13 180.59 7.84
 0 2 13 186.7 8.36
 0 -2 13 188.19 7.79
 0 2 13 178.59 7.34
 0 -2 -13 185.93 7.13
 0 2 -13 199.24 6.58
 0 2 -13 202.68 7.55
 1 -2 13 115.18 7.61
 -1 2 -13 106.73 4.73
 -1 2 13 110.22 5.57
 1 2 13 107.25 5.62
 -1 -2 13 113.78 5.97
 -1 2 -13 107.16 5.82
 1 2 -13 116.59 4.63
 1 -2 13 103.79 6.19
 -1 -2 -13 109.01 5.36
 1 2 -13 114.88 5.78
 -1 2 -13 96.94 6.27
 1 2 -13 108.7 6
 1 -2 -13 130.72 5.22
 1 2 13 125 6.77
 -1 -2 13 113.54 7.59
 -1 2 13 107.86 6.64
 -2 -2 13 80.39 5.79
 2 2 -13 94.99 4.02
 2 2 -13 89.91 5.74
 2 2 -13 94.48 5.56
 -2 -2 13 79.5 7.01
 2 -2 13 89.25 7.66
 2 2 13 95.27 5.32
 -2 -2 -13 86.69 5.13
 2 2 13 89.18 6.57
 -2 2 -13 89.56 4.68
 -2 2 -13 89.21 6
 -2 2 13 78.74 5.94
 2 -2 -13 88.83 4.58
 -2 2 -13 96.82 5.67
 -2 2 13 88.31 4.96
 3 2 -13 18.75 4.77
 -3 2 -13 15.41 5
 -3 2 13 15.53 4.89
 3 -2 -13 15.83 3.49
 -3 2 -13 10.74 3.74
 -3 2 13 12.59 4.07
 -3 -2 13 7.21 6.12
 -3 2 -13 11.36 5.28
 3 -2 13 8.23 7.49
 -3 -2 -13 12.2 4.15
 3 2 -13 11.93 4.44
 3 2 13 12.6 6.19
 3 2 -13 12.72 2.63
 -3 -2 13 12.23 5.28
 4 2 13 112.22 8.31
 -4 2 13 114.73 5.83
 4 -2 13 124.53 9.74
 -4 2 13 109.06 6.92
 -4 2 -13 118.36 7.35
 4 2 -13 117.32 4.67
 4 2 -13 123.02 6.42
 4 2 -13 109.79 6.38
 -4 -2 -13 123 6.32
 -4 -2 13 121.59 8.06
 -4 -2 13 132.55 7.05
 4 -2 -13 116.72 5.42
 -4 2 -13 123.21 7.71
 -4 2 -13 114.64 5.57
 5 2 -13 134.68 4.91
 5 2 -13 121.88 6.65
 -5 2 13 117.65 7.25
 5 2 13 130.65 9.61
 -5 2 -13 135.47 7.75
 -5 -2 13 127.72 8.95
 -5 -2 13 118.44 7.15
 5 -2 13 100.57 11.29
 0 -3 13 74.73 7.44
 0 -3 -13 63.73 4.16
 0 3 -13 68.83 5.8
 0 3 13 64.02 4.92
 0 3 -13 58.99 4.03
 0 3 13 71.46 5.88
 0 -3 13 67.32 5.79
 0 3 -13 61.21 5.37
 -1 3 -13 207.03 8.04
 1 3 -13 201.83 6.72
 -1 -3 13 183.54 7.89
 -1 -3 13 189.02 9.6
 1 -3 13 182.75 9.87
 -1 3 13 187.11 7.13
 -1 -3 -13 184.58 7.03
 -1 3 13 189.75 8.25
 1 3 13 184.25 7.33
 1 -3 -13 174.93 6.7
 1 3 -13 184.4 8.11
 1 3 13 178.36 8.21
 -1 3 -13 183.74 8.35
 1 3 -13 201.77 7.97
 -1 3 -13 192.74 7
 -2 3 13 7.12 3.92
 -2 3 -13 12.58 4.01
 2 3 -13 8.43 4.91
 2 3 -13 5.7 3.14
 2 3 -13 5.05 4.73
 -2 -3 -13 7.01 3.45
 -2 -3 13 16.82 6.65
 -2 3 -13 6.59 4.93
 -2 -3 13 10.06 4.8
 2 3 13 5.7 5.14
 -2 3 -13 10.6 5.29
 -2 3 13 6.44 4.65
 2 3 13 11.26 4.2
 2 -3 -13 6.69 3.06
 -3 3 -13 50.18 6.37
 -3 -3 13 47.04 5.8
 3 3 -13 48.82 6.05
 -3 -3 13 51.66 7.27
 -3 3 -13 50.67 4.39
 -3 -3 -13 47.99 4.43
 -3 3 13 48.06 5.29
 3 -3 -13 43.55 3.71
 3 3 -13 47.54 5.47
 3 3 13 47.07 4.82
 -3 3 -13 46.67 5.62
 3 3 13 48.24 6.59
 3 3 -13 48.13 3.55
 3 -3 13 47.75 8.84
 -3 3 13 42.71 4.22
 4 3 -13 191.2 8.78
 -4 3 -13 182.87 8.29
 4 -3 13 196.66 11.96
 4 3 13 183.12 9.51
 -4 3 -13 184.8 9.69
 -4 3 13 191.16 7.52
 -4 3 13 190.48 8.29
 4 3 -13 186.9 6.49
 -4 -3 13 180.41 9.93
 4 3 -13 169.08 8.31
 -4 -3 13 188.09 8.8
 -4 -3 -13 182.77 7.59
 5 -3 13 132.66 12.77
 -5 -3 13 162.55 10.3
 -5 3 -13 171.38 8.85
 0 -4 13 34.3 7.66
 0 -4 -13 32.69 3.19
 0 4 -13 31.35 4.01
 0 4 -13 40.29 5.8
 0 4 13 33.92 4.21
 0 4 -13 22.56 5.42
 0 4 13 32.61 5.2
 1 -4 13 135.22 9.21
 1 4 -13 133.59 7.27
 -1 4 -13 121.88 5.99
 1 4 -13 124.48 5.66
 1 -4 -13 112.81 5.01
 -1 -4 -13 130.81 5.54
 1 4 -13 120.94 7.14
 -1 4 13 149.08 5.9
 1 4 13 131.74 6.12
 1 4 13 123.42 6.96
 -1 4 -13 128.77 7.77
 -1 4 13 137.34 6.98
 -1 -4 13 126.53 8.85
 -1 4 -13 143.99 7.17
 -1 -4 13 143.22 7.32
 -2 -4 13 335.29 12.1
 -2 4 -13 345.16 12.05
 -2 4 -13 344.27 12.83
 2 -4 -13 353.11 10.67
 2 -4 13 352.83 14.28
 -2 4 13 346.12 11.93
 2 4 13 351.93 12.38
 2 4 -13 358.68 12.28
 2 4 -13 326.78 12.3
 -2 4 13 298.96 11.04
 -2 -4 13 323.88 13.67
 -2 4 -13 356.57 11.14
 -2 -4 -13 345.57 11.05
 2 4 13 347.34 11.29
 2 4 -13 346.31 10.81
 -3 4 13 38.72 4.36
 -3 -4 -13 42.14 4.28
 -3 4 -13 28.09 6.61
 -3 -4 13 35.01 6.03
 -3 4 13 33.5 5.06
 3 4 13 38.29 6.44
 3 -4 -13 28.35 3.09
 3 4 -13 38.84 5.77
 -3 -4 13 33.68 7.88
 3 -4 13 34.06 9.51
 -3 4 -13 34.57 5.91
 -3 4 -13 34.02 4.38
 3 4 -13 36.53 3.76
 3 4 13 35.68 4.89
 4 4 13 241.53 10.8
 -4 -4 13 244.8 11.87
 -4 4 13 240.09 9.46
 4 -4 13 223.26 13.43
 -4 4 -13 228.78 9.73
 -4 -4 13 232.84 10.24
 0 5 -13 343.76 11.37
 0 5 13 332.95 12.16
 0 5 -13 341.91 13.06
 0 -5 13 377.74 14.96
 0 5 -13 363.56 12.24
 0 5 13 356.93 11.28
 0 -5 -13 315.8 10.58
 -1 5 13 179.74 7.88
 -1 5 -13 157.2 9.34
 1 5 13 180.43 7.1
 1 5 -13 178.87 6.81
 -1 5 -13 175.05 8.2
 -1 5 13 167.51 6.85
 1 -5 13 169.21 10.66
 1 5 -13 166.07 8.65
 1 5 13 163.15 7.76
 -1 -5 -13 168.59 6.2
 -1 -5 13 191.46 10.84
 1 -5 -13 177.73 5.97
 -2 5 -13 258.7 9.85
 -2 -5 13 229.09 12.17
 2 5 13 251.31 8.96
 2 5 13 242.47 9.93
 -2 5 -13 251.35 8.93
 -2 5 13 246.43 9.48
 -2 -5 -13 249.75 8.35
 -2 5 13 234.29 8.56
 -2 -5 13 258.87 10.43
 -2 5 -13 236.27 11.02
 2 5 -13 240.67 10.32
 2 -5 -13 256 7.87
 2 5 -13 259.22 8.63
 -3 5 13 86.61 5.43
 -3 5 13 83.97 6.13
 3 5 13 94.07 7.52
 -3 -5 13 86.44 7.56
 3 -5 13 107.65 11.29
 -3 5 -13 108.93 7.25
 -3 -5 13 115.16 9.94
 0 6 -13 40.93 4.98
 0 6 13 30.13 5.47
 0 -6 13 23.44 9.71
 0 6 13 32.65 4.43
 1 6 13 3.66 5.35
 1 -6 13 1.66 9.63
 1 6 13 -1.26 4.67
 -1 6 -13 0.34 5.75
 -1 -6 13 -0.12 9.48
 -1 6 13 3.98 4.07
 -1 6 13 1.93 5.09
 -2 6 -13 63.76 6.57
 -2 -6 -13 58.51 6.59
 -2 -6 13 65.93 10.13
 -2 -6 -13 60.22 3.69
 2 -6 13 58.93 11.18
 3 -6 13 57.29 12.43
 0 -7 13 72.87 12.01
 -1 -7 13 224.39 14.66
 1 -7 13 233.93 14.79
 0 0 14 100.87 7.7
 0 0 -14 105.21 5.97
 0 0 14 109.41 6.14
 1 0 14 81.47 5.77
 1 0 -14 86.12 5.5
 1 0 14 78.57 7.59
 -1 0 14 76.4 5.8
 -1 0 -14 82.27 5.64
 -1 0 14 75.45 7.18
 2 0 -14 25.77 4.48
 -2 0 14 32.13 6.56
 2 0 14 26.83 6.89
 -2 0 -14 30.34 5.17
 -2 0 14 33.38 5.66
 3 0 14 29.57 8.1
 -3 0 14 19.53 6.48
 -3 0 14 16.11 5.45
 0 -1 14 177.99 9.84
 0 1 14 200.01 9.25
 0 -1 14 193.03 8.1
 0 1 -14 191.4 8.07
 0 1 14 184.66 7.84
 0 -1 -14 178.58 7.54
 -1 -1 14 136.62 7.09
 -1 -1 14 149.04 8.85
 1 -1 -14 143.51 6.45
 -1 1 -14 146.23 7.16
 -1 -1 -14 150.65 6.78
 -1 1 -14 159.69 6.86
 1 1 -14 132.35 6.93
 -1 1 -14 147.48 5.43
 -1 1 14 138.38 8.18
 1 -1 14 152.81 7.39
 1 1 14 133.25 8.34
 -1 1 14 146.85 7.07
 1 1 14 144.19 6.83
 1 -1 14 144.93 9.02
 2 -1 14 116.11 9
 2 1 14 131.53 6.89
 -2 1 -14 125.85 7.36
 -2 -1 14 138.48 7.16
 -2 -1 14 128.07 8.36
 2 -1 -14 133.76 6.04
 -2 1 14 149.38 8.11
 -2 1 -14 130.65 5.36
 -2 1 14 122.56 6.79
 2 1 -14 132.27 6.73
 -2 -1 -14 134.34 6.66
 2 1 14 120.72 8.23
 -2 1 -14 138.98 6.83
 -3 1 14 74.14 5.61
 -3 -1 14 67.13 6.79
 -3 1 -14 69.88 6.27
 3 1 14 79.17 8.63
 -3 1 14 65.66 7.09
 -3 1 -14 72.42 4.31
 3 -1 14 72.64 9.32
 -3 -1 14 64.82 7.4
 0 2 14 113.49 7.61
 0 2 14 118.44 6.37
 0 2 -14 106.78 6.72
 0 -2 14 132.52 9.06
 0 2 -14 119.22 4.97
 0 2 -14 119.75 6.71
 0 -2 -14 118.07 5.87
 0 -2 14 112.32 6.86
 1 2 -14 256.17 9.83
 -1 2 -14 255.25 9.9
 -1 -2 14 284.93 11.91
 1 2 14 227.47 9.46
 1 2 -14 257.32 10.05
 -1 2 -14 256.81 10.31
 1 2 14 254.55 10.8
 -1 -2 -14 272.25 9.43
 1 -2 14 267.23 12.13
 -1 2 -14 274.8 8.66
 -1 -2 14 260.74 10.01
 1 -2 -14 273.63 9.13
 -1 2 14 277.01 9.84
 -1 2 14 261.96 10.75
 1 2 -14 265.11 8.49
 -2 2 14 258.85 10.44
 -2 -2 14 249.49 9.79
 -2 2 14 250.8 9.11
 2 2 14 247.97 9.44
 2 2 -14 272.51 9.52
 -2 -2 14 249.4 11.41
 -2 2 -14 226.02 10.28
 -2 2 -14 249.19 8.37
 2 -2 14 237.73 11.91
 2 2 -14 246.24 8
 2 2 -14 240.57 9.87
 -2 2 -14 247.45 10
 3 2 -14 103.51 4.49
 -3 -2 14 92.87 7.16
 -3 2 -14 115.79 7.9
 -3 -2 14 109.62 8.83
 -3 2 14 97.28 7.33
 3 2 -14 103.85 6.53
 3 -2 14 104.13 10.31
 3 2 14 99.87 8.84
 0 -3 14 1.15 5.91
 0 3 -14 2.94 5.54
 0 -3 14 -1.39 8.24
 0 3 -14 1.22 3.58
 0 3 14 2.59 5.89
 0 3 14 1.7 4.76
 0 3 -14 0.35 5.92
 -1 3 14 32.46 5.01
 -1 3 -14 39.32 6.29
 1 3 -14 30.66 5.76
 -1 3 -14 34.28 6.24
 1 3 -14 36.93 3.74
 1 -3 14 37.28 8.34
 1 3 -14 35.3 6.29
 -1 -3 14 27.13 6.08
 -1 3 -14 35.56 4
 -1 3 14 33.08 6.16
 1 3 14 34.69 6.26
 1 3 14 32.15 5.08
 -1 -3 14 31.11 8.39
 -2 3 14 8.27 5.69
 -2 3 -14 12.96 6.3
 2 3 -14 7.7 3.56
 2 -3 14 16.35 8.72
 -2 -3 14 12.01 5.86
 2 3 -14 10.08 6.4
 -2 -3 14 13.82 8.02
 2 3 14 6.6 6.41
 -3 3 -14 261.68 10.54
 -3 -3 14 256.71 12.24
 3 -3 14 215.93 13.7
 0 4 14 49.32 6.65
 0 4 -14 60.87 7.35
 0 -4 14 64.67 9.74
 1 4 14 22.6 5.88
 -1 4 -14 21.92 6.91
 -1 -4 14 19.16 6.92
 1 4 -14 16.88 6.64
 1 -4 14 20.21 8.96
 -1 -4 14 19.38 9.44
 -1 4 14 25.95 6.17
 2 4 -14 55.52 7.51
 2 -4 14 41.28 10.28
 -2 -4 14 35.58 9.28
 -2 -4 14 43.4 7.03
 -2 4 -14 57.76 7.19

_iucr_refine_fcf_details
;
data_gly_ala
_computing_structure_refinement   'olex2.refine 1.3 (Bourhis et al., 2015)'
_computing_data_collection        'SMART-Bruker software V5.618 (BrukerAXS, 1997-2002)'
_computing_structure_solution     'SHELXS-97 (Sheldrick, 1990)' 
_shelx_refln_list_code            4
loop_
  _space_group_symop_id
  _space_group_symop_operation_xyz
  1  x,y,z
  2  x+1/2,-y+1/2,-z
  3  -x,y+1/2,-z+1/2
  4  -x+1/2,-y,z+1/2

_space_group_crystal_system       orthorhombic
_space_group_IT_number            19
_space_group_name_H-M_alt         'P 21 21 21'
_space_group_name_Hall            ' P 2ac 2ab'
_space_group_crystal_system       orthorhombic
_symmetry_space_group_name_H-M    'P 21 21 21'
_symmetry_space_group_name_Hall   ' P 2ac 2ab'
_symmetry_Int_Tables_number       19
_cell_length_a                    7.487(2)
_cell_length_b                    9.4960(1)
_cell_length_c                    9.7099(4)
_cell_angle_alpha                 90
_cell_angle_beta                  90
_cell_angle_gamma                 90
_cell_volume                      690.34(19)
loop_
  _refln_index_h
  _refln_index_k
  _refln_index_l
  _refln_F_squared_calc
  _refln_F_squared_meas
  _refln_F_squared_sigma
  _refln_F_squared_weight
  _refln_observed_status
-11 -4 -1 0.372 0.509 1.832 17.834 o
-11 -3 -2 28.999 27.164 1.085 47.237 o
-11 -3 -1 2.827 2.427 1.316 34.549 o
-11 -2 -3 1.505 1.472 0.960 64.942 o
-11 -2 -2 10.489 11.100 0.975 62.135 o
-11 -2 -1 35.694 33.765 1.562 23.219 o
-11 -1 -4 43.424 37.227 2.179 12.119 o
-11 -1 -3 10.467 10.441 0.756 102.581 o
-11 -1 -2 16.378 15.557 0.772 95.883 o
-11 -1 -1 4.408 4.051 0.679 129.391 o
-10 -6 -3 51.960 49.898 3.669 4.353 o
-10 -6 -2 1.200 1.010 0.970 63.580 o
-10 -6 -1 9.273 9.076 0.716 114.737 o
-10 -5 -4 131.408 133.799 3.378 4.481 o
-10 -5 -3 52.451 48.954 1.505 23.392 o
-10 -5 -2 4.317 4.202 0.626 151.974 o
-10 -5 -1 19.692 19.358 0.719 106.961 o
-10 -4 -5 15.894 16.718 0.988 59.485 o
-10 -4 -4 0.222 0.493 0.593 170.456 o
-10 -4 -3 23.364 22.683 0.677 115.463 o
-10 -4 -2 0.576 0.465 0.585 174.795 o
-10 -4 -1 13.857 13.347 0.638 139.851 o
-10 -3 -6 11.946 11.993 1.025 56.152 o
-10 -3 -5 10.377 9.819 0.591 165.680 o
-10 -3 -4 28.254 28.396 0.746 92.725 o
-10 -3 -3 4.059 4.010 0.575 179.985 o
-10 -3 -2 32.509 34.172 0.782 81.730 o
-10 -3 -1 132.170 132.631 2.114 9.331 o
-10 -2 -7 31.126 29.943 4.297 3.223 o
-10 -2 -6 9.964 9.693 0.890 74.540 o
-10 -2 -5 15.058 13.626 0.683 122.023 o
-10 -2 -4 23.701 24.562 0.734 99.278 o
-10 -2 -3 12.127 12.384 0.637 141.672 o
-10 -2 -2 3.839 4.316 0.556 192.241 o
-10 -2 -1 0.316 -0.343 0.537 207.670 o
-10 -1 -7 10.244 10.161 1.042 54.578 o
-10 -1 -6 25.360 25.412 0.744 95.853 o
-10 -1 -5 42.745 42.729 0.951 54.026 o
-10 -1 -4 0.721 1.221 0.576 180.292 o
-10 -1 -3 114.250 115.664 1.504 16.062 o
-10 -1 -2 1.100 0.942 0.458 285.422 o
-10 -1 -1 5.250 5.375 0.465 272.353 o
-9 -8 -3 19.785 16.079 2.717 8.067 o
-9 -8 -2 9.369 8.461 0.724 112.247 o
-9 -8 -1 117.700 116.056 1.810 12.464 o
-9 -7 -5 12.047 11.038 2.709 8.141 o
-9 -7 -4 71.227 70.220 2.194 11.142 o
-9 -7 -3 11.387 11.105 0.679 125.997 o
-9 -7 -2 85.187 86.080 1.297 24.003 o
-9 -7 -1 1.205 0.597 0.602 164.838 o
-9 -6 -6 9.526 8.316 0.798 92.605 o
-9 -6 -5 7.429 7.577 0.628 149.192 o
-9 -6 -4 100.052 99.864 1.627 15.927 o
-9 -6 -3 22.107 22.068 0.696 111.098 o
-9 -6 -2 30.028 31.127 0.761 87.871 o
-9 -6 -1 17.424 17.041 0.596 154.021 o
-9 -5 -7 7.188 5.727 1.436 28.969 o
-9 -5 -6 4.825 5.069 0.614 157.440 o
-9 -5 -5 9.470 9.910 0.734 108.871 o
-9 -5 -4 16.945 16.538 0.817 85.580 o
-9 -5 -3 37.387 36.631 0.736 86.140 o
-9 -5 -2 3.205 3.450 0.498 240.528 o
-9 -5 -1 8.430 8.612 0.521 213.933 o
-9 -4 -8 3.990 1.682 1.623 22.715 o
-9 -4 -7 38.962 38.347 0.883 63.273 o
-9 -4 -6 10.410 11.314 0.526 206.762 o
-9 -4 -5 32.620 33.454 0.793 79.847 o
-9 -4 -4 5.892 6.014 0.504 231.852 o
-9 -4 -3 10.896 11.788 0.639 141.850 o
-9 -4 -2 49.614 51.319 0.818 63.062 o
-9 -4 -1 73.682 75.618 1.128 31.739 o
-9 -3 -8 24.775 25.803 0.803 83.738 o
-9 -3 -7 5.200 5.428 0.521 218.275 o
-9 -3 -6 1.937 2.075 0.476 263.881 o
-9 -3 -5 10.167 10.217 0.491 237.272 o
-9 -3 -4 25.151 25.541 0.614 133.642 o
-9 -3 -3 7.891 7.681 0.482 250.026 o
-9 -3 -2 31.759 31.491 0.670 106.693 o
-9 -3 -1 17.164 16.657 0.578 163.562 o
-9 -2 -9 32.347 29.597 4.735 2.657 o
-9 -2 -8 67.892 67.201 0.981 40.678 o
-9 -2 -7 58.328 59.221 0.898 50.326 o
-9 -2 -6 8.129 8.682 0.496 236.229 o
-9 -2 -5 2.502 2.559 0.472 267.952 o
-9 -2 -4 61.859 61.853 0.935 46.024 o
-9 -2 -3 4.623 4.596 0.448 295.337 o
-9 -2 -2 15.739 16.064 0.549 181.822 o
-9 -2 -1 77.123 75.780 1.456 21.570 o
-9 -1 -9 0.905 0.178 1.294 35.753 o
-9 -1 -8 45.771 47.774 0.811 66.639 o
-9 -1 -7 23.837 23.527 0.608 138.309 o
-9 -1 -6 43.327 43.862 0.861 62.848 o
-9 -1 -5 158.340 161.595 2.061 8.462 o
-9 -1 -4 64.810 67.153 0.969 42.218 o
-9 -1 -3 54.557 54.804 1.051 41.691 o
-9 -1 -2 45.958 49.036 0.743 75.116 o
-9 -1 -1 20.009 20.570 0.489 210.300 o
-8 -10 -2 20.579 21.959 2.393 10.359 o
-8 -10 -1 119.986 120.266 4.483 2.758 o
-8 -9 -5 13.055 14.012 2.374 10.583 o
-8 -9 -4 93.507 85.653 2.201 10.382 o
-8 -9 -3 63.294 63.842 1.431 23.983 o
-8 -9 -2 36.699 35.522 0.830 71.684 o
-8 -9 -1 37.163 37.433 0.904 61.606 o
-8 -8 -6 6.765 5.763 0.949 66.118 o
-8 -8 -5 29.077 28.314 0.738 94.049 o
-8 -8 -4 0.715 0.952 0.568 185.155 o
-8 -8 -3 7.118 7.478 0.561 186.502 o
-8 -8 -2 39.766 39.675 0.816 71.067 o
-8 -8 -1 34.359 34.588 0.913 61.968 o
-8 -7 -7 16.999 15.874 0.765 97.072 o
-8 -7 -6 28.055 28.932 0.746 92.633 o
-8 -7 -5 27.338 27.289 0.705 103.159 o
-8 -7 -4 19.321 18.891 0.733 103.499 o
-8 -7 -3 59.247 60.783 1.004 42.612 o
-8 -7 -2 23.985 23.820 0.630 130.102 o
-8 -7 -1 19.433 19.374 0.591 153.224 o
-8 -6 -8 49.172 47.861 1.362 28.241 o
-8 -6 -7 68.128 67.575 1.710 17.407 o
-8 -6 -6 2.591 2.722 0.518 222.123 o
-8 -6 -5 48.012 46.856 0.909 55.490 o
-8 -6 -4 4.332 4.152 0.502 235.969 o
-8 -6 -3 25.503 26.652 0.652 119.851 o
-8 -6 -2 73.968 70.715 1.475 21.643 o
-8 -6 -1 39.547 38.892 0.733 84.378 o
-8 -5 -9 19.762 19.199 3.160 5.970 o
-8 -5 -8 0.121 0.154 0.570 184.381 o
-8 -5 -7 14.737 15.317 0.606 152.453 o
-8 -5 -6 6.456 6.436 0.523 215.209 o
-8 -5 -5 5.360 5.417 0.486 249.734 o
-8 -5 -4 10.170 10.008 0.487 240.820 o
-8 -5 -3 16.943 17.515 0.450 254.688 o
-8 -5 -2 86.942 86.454 1.286 24.016 o
-8 -5 -1 25.223 25.148 0.544 163.203 o
-8 -4 -9 2.368 2.468 0.618 156.525 o
-8 -4 -8 44.918 44.969 0.882 59.681 o
-8 -4 -7 18.004 18.166 0.604 149.286 o
-8 -4 -6 15.258 15.493 0.461 250.510 o
-8 -4 -5 27.430 28.619 0.547 155.263 o
-8 -4 -4 87.578 88.706 1.065 30.002 o
-8 -4 -3 13.987 14.584 0.484 233.142 o
-8 -4 -2 54.130 54.742 0.810 60.788 o
-8 -4 -1 17.805 17.878 0.473 230.937 o
-8 -3 -10 40.149 39.986 2.061 13.516 o
-8 -3 -9 26.565 25.478 0.740 95.842 o
-8 -3 -8 23.501 24.080 0.567 155.742 o
-8 -3 -7 15.131 15.929 0.480 232.805 o
-8 -3 -6 45.453 45.620 0.704 82.473 o
-8 -3 -5 125.238 127.931 1.513 14.753 o
-8 -3 -4 10.108 9.978 0.440 292.603 o
-8 -3 -3 130.729 126.671 1.844 11.380 o
-8 -3 -2 34.805 34.531 0.622 114.957 o
-8 -3 -1 29.438 29.147 0.592 134.273 o
-8 -2 -10 14.525 15.120 0.684 121.818 o
-8 -2 -9 59.203 59.355 0.886 50.947 o
-8 -2 -8 1.562 1.640 0.442 306.310 o
-8 -2 -7 0.223 0.019 0.396 382.476 o
-8 -2 -6 23.938 25.016 0.541 166.996 o
-8 -2 -5 42.477 42.002 0.698 87.242 o
-8 -2 -4 18.170 18.765 0.477 226.136 o
-8 -2 -3 45.799 46.320 0.710 81.035 o
-8 -2 -2 150.190 149.768 1.898 9.805 o
-8 -2 -1 67.346 64.696 1.022 38.968 o
-8 -1 -10 123.934 124.208 1.898 11.269 o
-8 -1 -9 0.604 0.850 0.590 171.856 o
-8 -1 -8 53.128 52.445 0.807 62.166 o
-8 -1 -7 15.570 15.570 0.468 243.322 o
-8 -1 -6 85.355 85.062 1.242 25.448 o
-8 -1 -5 19.561 20.074 0.455 238.855 o
-8 -1 -4 150.233 150.571 1.636 11.530 o
-8 -1 -3 26.820 27.372 0.551 155.770 o
-8 -1 -2 60.065 60.478 0.873 51.364 o
-8 -1 -1 36.100 34.607 0.557 132.629 o
-7 -11 -3 32.261 34.724 2.087 13.374 o
-7 -11 -2 56.544 59.534 2.730 7.654 o
-7 -11 -1 88.356 88.037 3.510 4.538 o
-7 -10 -5 6.511 5.936 0.942 67.068 o
-7 -10 -4 13.087 11.562 0.743 105.178 o
-7 -10 -3 50.580 47.913 1.021 45.450 o
-7 -10 -2 4.743 3.852 0.699 122.056 o
-7 -10 -1 37.786 37.682 1.072 45.766 o
-7 -9 -7 29.640 29.777 2.051 13.909 o
-7 -9 -6 26.958 27.722 0.849 74.519 o
-7 -9 -5 6.032 5.655 0.998 59.868 o
-7 -9 -4 13.507 14.078 0.738 105.976 o
-7 -9 -3 11.090 11.118 0.691 121.694 o
-7 -9 -2 81.825 82.072 1.158 28.690 o
-7 -9 -1 116.835 114.360 1.608 14.665 o
-7 -8 -8 11.653 11.999 1.878 16.892 o
-7 -8 -7 6.376 6.626 0.535 205.529 o
-7 -8 -6 13.879 13.464 0.668 128.011 o
-7 -8 -5 35.600 36.048 0.707 93.246 o
-7 -8 -4 1.663 1.530 0.487 251.666 o
-7 -8 -3 3.871 3.647 0.477 260.686 o
-7 -8 -2 58.076 61.333 1.192 33.053 o
-7 -8 -1 16.205 17.139 0.588 159.034 o
-7 -7 -9 50.333 63.945 7.752 0.990 o
-7 -7 -8 14.378 13.825 0.671 126.602 o
-7 -7 -7 32.953 32.839 0.697 98.784 o
-7 -7 -6 88.695 88.834 1.383 21.473 o
-7 -7 -5 10.911 11.104 0.474 251.345 o
-7 -7 -4 39.687 38.554 0.755 80.646 o
-7 -7 -3 43.801 45.343 0.794 70.468 o
-7 -7 -2 42.550 43.290 0.732 80.866 o
-7 -7 -1 13.638 14.175 0.520 205.083 o
-7 -6 -10 24.403 23.044 3.971 3.781 o
-7 -6 -9 6.592 7.069 0.583 173.275 o
-7 -6 -8 61.825 61.535 1.092 37.057 o
-7 -6 -7 5.084 5.578 0.516 222.013 o
-7 -6 -6 24.347 25.429 1.048 51.355 o
-7 -6 -5 20.025 19.889 0.528 185.498 o
-7 -6 -4 57.394 57.971 1.747 17.501 o
-7 -6 -3 17.758 17.397 0.665 125.659 o
-7 -6 -2 31.322 30.688 0.622 121.041 o
-7 -6 -1 12.037 12.442 0.439 286.434 o
-7 -5 -10 32.600 31.083 1.405 28.676 o
-7 -5 -9 6.646 7.017 0.628 149.715 o
-7 -5 -8 58.601 58.312 0.942 47.204 o
-7 -5 -7 3.572 2.978 0.438 310.514 o
-7 -5 -6 49.248 50.861 0.806 64.661 o
-7 -5 -5 16.201 16.676 0.500 213.596 o
-7 -5 -4 14.226 15.314 0.898 72.094 o
-7 -5 -3 16.359 15.411 0.463 246.702 o
-7 -5 -2 10.420 9.891 0.368 407.786 o
-7 -5 -1 13.199 12.750 0.378 370.179 o
-7 -4 -11 5.037 7.148 4.251 3.311 o
-7 -4 -10 75.753 76.929 1.169 29.773 o
-7 -4 -9 5.851 6.595 0.525 214.136 o
-7 -4 -8 22.002 21.685 0.578 154.525 o
-7 -4 -7 28.498 30.250 0.877 69.331 o
-7 -4 -6 29.430 29.718 0.733 94.370 o
-7 -4 -5 101.741 102.076 1.115 24.980 o
-7 -4 -4 1.784 1.689 0.298 671.804 o
-7 -4 -3 30.239 30.827 0.552 146.858 o
-7 -4 -2 38.557 38.383 0.600 114.061 o
-7 -4 -1 13.558 12.900 0.370 382.332 o
-7 -3 -11 24.167 23.400 1.541 24.558 o
-7 -3 -10 15.181 16.208 0.634 139.727 o
-7 -3 -9 28.391 28.949 0.665 112.160 o
-7 -3 -8 47.190 48.009 1.196 35.620 o
-7 -3 -7 1.551 1.660 0.336 527.947 o
-7 -3 -6 211.178 216.463 2.153 6.186 o
-7 -3 -5 5.901 6.405 0.413 343.100 o
-7 -3 -4 152.573 155.865 1.797 10.224 o
-7 -3 -3 46.363 45.724 0.695 83.123 o
-7 -3 -2 174.820 170.018 1.964 8.322 o
-7 -3 -1 69.899 71.653 1.100 33.947 o
-7 -2 -11 45.259 44.735 0.919 55.922 o
-7 -2 -10 80.559 79.514 1.036 33.471 o
-7 -2 -9 13.210 14.253 0.466 252.187 o
-7 -2 -8 24.122 24.553 0.529 173.292 o
-7 -2 -7 15.215 15.510 0.416 300.900 o
-7 -2 -6 71.711 73.936 0.873 44.464 o
-7 -2 -5 45.025 45.648 0.653 91.621 o
-7 -2 -4 110.109 110.629 1.343 18.969 o
-7 -2 -3 61.947 62.584 0.834 53.199 o
-7 -2 -2 67.102 65.585 0.954 42.655 o
-7 -2 -1 53.195 52.161 0.739 69.888 o
-7 -1 -11 16.406 15.775 0.696 116.411 o
-7 -1 -10 9.308 9.615 0.583 171.236 o
-7 -1 -9 14.434 14.554 0.562 176.475 o
-7 -1 -8 15.911 16.123 0.565 172.033 o
-7 -1 -7 62.692 62.671 0.856 51.180 o
-7 -1 -6 60.308 60.549 0.842 53.679 o
-7 -1 -5 4.371 4.169 0.302 642.908 o
-7 -1 -4 3.221 3.167 0.275 777.486 o
-7 -1 -3 107.235 107.677 1.182 22.338 o
-7 -1 -2 278.781 278.345 3.396 2.969 o
-7 -1 -1 191.754 189.153 2.131 6.965 o
-6 -11 -4 62.015 58.407 1.969 13.953 o
-6 -11 -3 4.197 3.527 0.915 71.263 o
-6 -11 -2 8.469 8.562 0.826 86.661 o
-6 -11 -1 8.834 9.997 0.969 63.069 o
-6 -10 -7 39.187 39.779 3.834 4.026 o
-6 -10 -6 0.847 0.480 0.869 79.326 o
-6 -10 -5 61.894 56.719 2.162 11.791 o
-6 -10 -4 5.372 5.383 0.545 199.196 o
-6 -10 -3 131.246 131.350 1.738 12.120 o
-6 -10 -2 23.872 24.361 0.828 79.841 o
-6 -10 -1 31.943 32.048 1.286 33.856 o
-6 -9 -8 10.341 9.533 1.032 55.591 o
-6 -9 -7 59.817 58.020 0.997 43.264 o
-6 -9 -6 6.879 7.423 0.553 192.500 o
-6 -9 -5 75.316 74.648 2.575 8.249 o
-6 -9 -4 25.338 23.959 0.674 114.287 o
-6 -9 -3 10.920 10.653 0.543 194.094 o
-6 -9 -2 19.944 19.054 0.861 76.269 o
-6 -9 -1 50.093 51.221 1.091 40.605 o
-6 -8 -9 12.497 12.565 0.673 127.100 o
-6 -8 -8 52.313 55.887 1.858 15.877 o
-6 -8 -7 9.126 7.868 1.033 55.658 o
-6 -8 -6 36.487 40.176 1.355 30.023 o
-6 -8 -5 82.244 85.926 2.082 11.716 o
-6 -8 -4 291.612 303.156 4.416 2.049 o
-6 -8 -3 22.831 22.201 0.633 130.878 o
-6 -8 -2 41.294 41.397 1.399 27.861 o
-6 -8 -1 14.164 14.267 0.610 151.940 o
-6 -7 -10 23.290 21.115 2.478 9.656 o
-6 -7 -9 36.358 34.397 0.725 89.671 o
-6 -7 -8 14.405 14.321 0.516 206.691 o
-6 -7 -7 48.293 49.132 0.772 69.704 o
-6 -7 -6 22.986 23.214 0.600 142.899 o
-6 -7 -5 31.087 31.622 0.659 110.281 o
-6 -7 -4 13.950 13.877 0.539 191.999 o
-6 -7 -3 35.841 36.719 0.934 58.800 o
-6 -7 -2 58.485 57.588 1.208 32.593 o
-6 -7 -1 65.896 62.993 1.531 21.282 o
-6 -6 -11 35.550 35.016 2.966 6.696 o
-6 -6 -10 60.150 61.725 1.001 42.386 o
-6 -6 -9 45.274 45.129 0.809 67.854 o
-6 -6 -8 58.924 59.544 0.900 49.910 o
-6 -6 -7 58.080 60.008 1.075 38.898 o
-6 -6 -6 56.544 57.868 0.873 53.293 o
-6 -6 -5 48.997 49.140 0.718 76.376 o
-6 -6 -4 7.726 7.425 0.387 383.234 o
-6 -6 -3 14.893 14.638 0.416 302.536 o
-6 -6 -2 75.804 78.434 1.215 28.099 o
-6 -6 -1 201.342 204.721 2.473 5.609 o
-6 -5 -11 46.892 46.602 1.868 16.033 o
-6 -5 -10 62.501 63.167 1.097 36.474 o
-6 -5 -9 14.678 14.248 0.590 160.950 o
-6 -5 -8 6.333 7.220 0.640 144.449 o
-6 -5 -7 19.781 20.032 0.488 212.309 o
-6 -5 -6 34.615 34.764 0.606 119.595 o
-6 -5 -5 21.966 21.787 0.628 133.715 o
-6 -5 -4 198.704 194.033 4.398 2.530 o
-6 -5 -3 34.698 34.136 0.592 123.985 o
-6 -5 -2 288.476 286.412 3.433 2.851 o
-6 -5 -1 15.578 15.791 0.438 273.565 o
-6 -4 -12 54.727 50.551 4.565 2.829 o
-6 -4 -11 8.700 9.231 0.601 161.865 o
-6 -4 -10 80.863 81.930 1.210 27.233 o
-6 -4 -9 4.027 4.329 0.448 294.927 o
-6 -4 -8 120.359 119.573 1.867 11.763 o
-6 -4 -7 16.548 16.823 0.452 254.863 o
-6 -4 -6 57.849 58.535 0.830 56.268 o
-6 -4 -5 7.505 7.631 0.334 506.588 o
-6 -4 -4 250.633 255.225 2.607 4.316 o
-6 -4 -3 43.230 42.832 0.569 112.757 o
-6 -4 -2 136.355 134.876 1.549 13.442 o
-6 -4 -1 37.722 37.787 0.591 117.975 o
-6 -3 -12 100.775 101.574 2.172 10.223 o
-6 -3 -11 12.597 12.276 0.604 156.383 o
-6 -3 -10 23.561 23.033 1.697 20.362 o
-6 -3 -9 21.102 22.366 0.572 158.103 o
-6 -3 -8 3.052 2.824 0.376 419.935 o
-6 -3 -7 95.507 96.654 1.106 26.662 o
-6 -3 -6 37.948 39.334 0.524 136.429 o
-6 -3 -5 29.471 29.554 0.591 134.104 o
-6 -3 -4 107.761 107.654 1.208 21.774 o
-6 -3 -3 30.526 30.952 0.558 143.800 o
-6 -3 -2 140.366 141.664 1.613 12.458 o
-6 -3 -1 3.819 3.846 0.255 895.451 o
-6 -2 -12 2.782 2.547 0.577 179.166 o
-6 -2 -11 41.392 41.279 0.830 68.069 o
-6 -2 -10 45.234 46.980 0.741 76.430 o
-6 -2 -9 39.654 40.514 0.611 108.687 o
-6 -2 -8 27.265 28.240 0.487 186.056 o
-6 -2 -7 94.712 95.517 1.131 26.217 o
-6 -2 -6 52.488 52.566 0.874 55.944 o
-6 -2 -5 246.199 241.487 2.382 4.855 o
-6 -2 -4 280.790 283.907 2.903 3.468 o
-6 -2 -3 302.200 297.501 4.345 2.069 o
-6 -2 -2 96.661 95.784 1.494 18.342 o
-6 -2 -1 103.238 101.568 1.289 21.128 o
-6 -1 -12 8.752 7.893 0.615 154.812 o
-6 -1 -11 35.257 35.983 0.925 60.060 o
-6 -1 -10 27.310 28.214 0.538 160.033 o
-6 -1 -9 116.520 118.461 1.329 18.181 o
-6 -1 -8 167.052 172.154 2.041 8.165 o
-6 -1 -7 113.287 113.510 1.294 19.282 o
-6 -1 -6 46.509 46.825 0.656 89.089 o
-6 -1 -5 104.335 101.346 1.227 22.231 o
-6 -1 -4 173.913 171.672 2.397 6.592 o
-6 -1 -3 2.721 3.164 0.254 917.407 o
-6 -1 -2 92.773 93.194 1.027 29.698 o
-6 -1 -1 112.539 111.863 1.224 20.637 o
-5 -12 -3 21.889 21.724 2.034 14.280 o
-5 -12 -2 41.372 38.676 1.680 19.916 o
-5 -12 -1 18.365 18.428 1.253 37.255 o
-5 -11 -7 36.784 34.949 3.429 5.029 o
-5 -11 -6 4.840 3.592 1.992 15.077 o
-5 -11 -5 45.867 44.077 1.859 16.245 o
-5 -11 -4 0.949 0.634 0.759 103.972 o
-5 -11 -3 31.583 31.462 1.208 38.153 o
-5 -11 -2 17.581 18.168 1.047 52.927 o
-5 -11 -1 38.846 40.396 1.327 30.966 o
-5 -10 -8 0.792 1.343 0.995 60.451 o
-5 -10 -7 52.901 53.758 1.591 21.028 o
-5 -10 -6 8.120 8.083 0.705 118.573 o
-5 -10 -5 4.395 3.977 0.749 106.184 o
-5 -10 -4 14.904 13.082 1.238 38.498 o
-5 -10 -3 15.019 14.419 0.930 67.284 o
-5 -10 -2 36.532 35.654 0.751 84.348 o
-5 -10 -1 42.263 41.663 0.940 55.431 o
-5 -9 -9 74.920 73.007 2.017 12.781 o
-5 -9 -8 22.024 21.956 0.927 65.546 o
-5 -9 -7 26.345 26.318 0.887 69.250 o
-5 -9 -6 11.718 11.548 0.690 121.719 o
-5 -9 -5 45.847 44.391 2.486 9.341 o
-5 -9 -4 25.936 25.432 0.591 141.332 o
-5 -9 -3 63.666 64.118 1.144 33.960 o
-5 -9 -2 1.656 1.690 0.466 275.562 o
-5 -9 -1 2.343 2.384 0.472 267.900 o
-5 -8 -10 16.298 14.605 0.894 72.459 o
-5 -8 -9 14.530 14.118 0.658 131.079 o
-5 -8 -8 3.134 2.914 0.474 264.835 o
-5 -8 -7 9.376 9.020 0.462 268.845 o
-5 -8 -6 34.090 33.438 0.647 109.579 o
-5 -8 -5 75.487 77.887 1.084 32.843 o
-5 -8 -4 21.336 20.875 0.542 174.046 o
-5 -8 -3 29.103 28.738 0.629 122.394 o
-5 -8 -2 38.465 37.874 0.731 85.908 o
-5 -8 -1 54.479 50.977 1.120 38.091 o
-5 -7 -11 17.800 17.897 2.281 11.421 o
-5 -7 -10 21.914 21.507 0.616 138.326 o
-5 -7 -9 26.666 26.991 0.608 133.048 o
-5 -7 -8 84.660 86.364 1.237 25.612 o
-5 -7 -7 37.022 37.731 0.792 76.555 o
-5 -7 -6 87.775 88.806 1.348 22.321 o
-5 -7 -5 65.301 65.379 1.125 34.386 o
-5 -7 -4 90.200 93.312 1.723 15.375 o
-5 -7 -3 173.370 174.744 2.770 5.425 o
-5 -7 -2 61.484 61.212 1.191 32.572 o
-5 -7 -1 65.130 64.946 1.797 16.180 o
-5 -6 -11 0.038 0.435 0.562 189.514 o
-5 -6 -10 21.181 21.206 0.602 145.261 o
-5 -6 -9 179.014 184.483 2.144 7.269 o
-5 -6 -8 92.374 94.517 1.206 24.742 o
-5 -6 -7 29.997 30.435 0.643 116.481 o
-5 -6 -6 138.095 138.570 1.773 11.357 o
-5 -6 -5 24.492 24.161 0.510 183.517 o
-5 -6 -4 10.267 9.985 0.429 306.285 o
-5 -6 -3 39.469 39.779 0.702 89.743 o
-5 -6 -2 90.349 93.203 1.534 18.254 o
-5 -6 -1 206.188 208.005 3.096 4.175 o
-5 -5 -12 2.774 1.334 2.333 10.999 o
-5 -5 -11 0.521 0.088 0.519 222.317 o
-5 -5 -10 104.579 104.677 1.509 17.133 o
-5 -5 -9 8.301 8.097 0.450 284.578 o
-5 -5 -8 10.870 10.860 0.413 325.285 o
-5 -5 -7 182.877 182.299 2.099 7.375 o
-5 -5 -6 10.964 10.524 0.340 465.284 o
-5 -5 -5 33.570 33.881 0.609 120.486 o
-5 -5 -4 160.194 154.048 2.330 7.291 o
-5 -5 -3 30.715 30.040 0.672 107.968 o
-5 -5 -2 63.089 63.578 1.047 38.844 o
-5 -5 -1 259.961 258.307 3.354 3.196 o
-5 -4 -12 150.260 148.924 2.208 8.122 o
-5 -4 -11 20.073 19.970 0.633 134.502 o
-5 -4 -10 17.156 17.306 0.545 181.350 o
-5 -4 -9 58.870 59.640 0.866 52.573 o
-5 -4 -8 11.759 12.307 0.404 334.401 o
-5 -4 -7 43.736 43.611 0.656 93.234 o
-5 -4 -6 186.953 189.735 2.132 7.066 o
-5 -4 -5 145.520 145.025 1.669 11.659 o
-5 -4 -4 156.968 158.037 1.842 9.740 o
-5 -4 -3 2.975 3.242 0.239 1026.030 o
-5 -4 -2 216.865 215.297 2.366 5.542 o
-5 -4 -1 179.207 177.850 2.142 7.352 o
-5 -3 -13 54.922 43.318 4.170 3.386 o
-5 -3 -12 46.855 44.613 1.603 21.326 o
-5 -3 -11 34.844 34.921 0.782 80.089 o
-5 -3 -10 13.858 13.713 0.501 219.836 o
-5 -3 -9 8.088 7.881 0.832 85.553 o
-5 -3 -8 41.344 41.093 0.685 90.962 o
-5 -3 -7 2.557 2.416 0.300 660.894 o
-5 -3 -6 292.975 292.077 2.973 3.260 o
-5 -3 -5 162.191 162.140 1.676 10.440 o
-5 -3 -4 376.903 379.218 3.588 2.083 o
-5 -3 -3 672.908 666.793 7.146 0.592 o
-5 -3 -2 270.133 268.028 2.936 3.586 o
-5 -3 -1 9.720 9.657 0.433 302.067 o
-5 -2 -13 41.187 41.097 2.182 12.093 o
-5 -2 -12 7.110 6.745 0.524 213.434 o
-5 -2 -11 23.213 22.750 0.613 137.815 o
-5 -2 -10 6.219 6.183 0.436 308.587 o
-5 -2 -9 38.524 39.241 0.568 122.229 o
-5 -2 -8 178.418 179.055 1.869 8.500 o
-5 -2 -7 52.627 52.325 0.658 80.869 o
-5 -2 -6 105.894 103.910 1.193 22.544 o
-5 -2 -5 111.957 112.086 1.205 21.019 o
-5 -2 -4 41.724 40.800 0.676 92.465 o
-5 -2 -3 23.658 23.312 0.538 170.255 o
-5 -2 -2 198.165 195.571 2.348 6.082 o
-5 -2 -1 56.058 57.728 0.791 60.911 o
-5 -1 -13 6.427 5.292 1.390 30.901 o
-5 -1 -12 50.629 48.341 1.557 22.161 o
-5 -1 -11 13.795 14.472 0.510 212.195 o
-5 -1 -10 6.759 6.781 0.358 448.036 o
-5 -1 -9 45.521 45.672 0.625 96.212 o
-5 -1 -8 69.875 70.782 0.841 47.709 o
-5 -1 -7 73.034 73.543 0.854 45.183 o
-5 -1 -6 19.461 18.966 0.343 377.006 o
-5 -1 -5 257.792 257.826 4.081 2.489 o
-5 -1 -4 3.819 3.632 0.204 1380.390 o
-5 -1 -3 104.480 102.850 1.189 22.886 o
-5 -1 -2 22.993 22.944 0.341 342.605 o
-5 -1 -1 15.021 14.673 0.262 641.972 o
-4 -13 -1 19.570 19.915 1.976 15.168 o
-4 -12 -4 60.090 62.782 2.169 11.690 o
-4 -12 -3 6.811 6.893 1.419 29.638 o
-4 -12 -2 47.108 44.830 1.790 17.382 o
-4 -12 -1 9.534 9.745 1.000 59.258 o
-4 -11 -8 29.197 26.645 3.448 4.996 o
-4 -11 -7 28.608 26.286 1.808 17.835 o
-4 -11 -6 45.551 46.011 1.539 23.017 o
-4 -11 -5 67.676 66.687 3.176 5.653 o
-4 -11 -4 39.301 40.326 1.617 21.444 o
-4 -11 -3 121.472 118.215 3.574 4.161 o
-4 -11 -2 27.896 27.726 1.001 54.973 o
-4 -11 -1 52.685 52.027 1.319 29.253 o
-4 -10 -9 6.077 7.135 3.729 4.303 o
-4 -10 -8 70.182 68.717 1.485 21.801 o
-4 -10 -7 9.229 8.510 0.874 77.434 o
-4 -10 -6 83.929 83.977 3.598 4.360 o
-4 -10 -5 17.452 17.981 0.988 59.196 o
-4 -10 -4 41.997 42.845 1.475 25.205 o
-4 -10 -3 13.852 14.049 1.025 55.814 o
-4 -10 -2 2.041 2.186 0.671 132.838 o
-4 -10 -1 10.269 9.860 0.710 116.240 o
-4 -9 -10 13.716 15.775 3.726 4.305 o
-4 -9 -9 21.889 20.780 0.914 67.459 o
-4 -9 -8 97.156 98.930 1.883 12.985 o
-4 -9 -7 7.986 8.059 0.623 151.425 o
-4 -9 -6 73.866 77.398 1.403 23.061 o
-4 -9 -5 14.789 14.606 0.563 175.333 o
-4 -9 -4 1.561 1.532 0.538 206.348 o
-4 -9 -3 5.749 5.411 0.789 95.609 o
-4 -9 -2 10.505 11.227 0.645 139.615 o
-4 -9 -1 12.220 12.626 0.438 286.551 o
-4 -8 -11 7.594 10.589 3.824 4.091 o
-4 -8 -10 30.120 27.725 1.014 53.298 o
-4 -8 -9 101.059 103.563 1.842 13.163 o
-4 -8 -8 118.039 118.837 2.015 10.657 o
-4 -8 -7 96.824 97.579 2.223 9.992 o
-4 -8 -6 40.717 41.775 0.914 58.491 o
-4 -8 -5 119.800 118.345 1.921 11.351 o
-4 -8 -4 60.554 61.114 1.106 36.621 o
-4 -8 -3 31.323 32.028 0.657 110.417 o
-4 -8 -2 0.931 0.992 0.336 529.719 o
-4 -8 -1 131.696 134.753 1.826 11.307 o
-4 -7 -11 22.353 22.091 0.628 133.335 o
-4 -7 -10 7.338 7.562 0.458 276.678 o
-4 -7 -9 95.530 92.656 1.573 17.255 o
-4 -7 -8 17.354 19.895 0.762 96.942 o
-4 -7 -7 28.490 27.270 0.556 150.811 o
-4 -7 -6 58.655 58.361 0.893 50.750 o
-4 -7 -5 165.976 166.352 2.052 8.226 o
-4 -7 -4 303.863 298.959 3.583 2.603 o
-4 -7 -3 25.983 25.704 0.591 141.217 o
-4 -7 -2 62.174 61.856 1.057 38.706 o
-4 -7 -1 86.115 86.345 1.227 25.682 o
-4 -6 -12 116.753 113.436 2.563 7.430 o
-4 -6 -11 20.429 20.290 0.600 147.221 o
-4 -6 -10 119.487 118.446 2.304 8.692 o
-4 -6 -9 41.426 41.932 0.689 89.766 o
-4 -6 -8 56.051 54.792 1.314 28.892 o
-4 -6 -7 6.652 6.255 0.388 384.573 o
-4 -6 -6 33.420 31.191 0.572 134.228 o
-4 -6 -5 74.333 75.799 1.222 28.294 o
-4 -6 -4 320.141 315.202 5.394 1.482 o
-4 -6 -3 242.976 241.637 3.202 3.564 o
-4 -6 -2 108.762 113.427 1.717 13.916 o
-4 -6 -1 53.032 53.063 0.812 61.519 o
-4 -5 -12 18.113 17.355 0.644 132.988 o
-4 -5 -11 97.109 94.284 1.288 22.267 o
-4 -5 -10 51.825 51.377 0.804 63.435 o
-4 -5 -9 14.344 14.848 0.445 270.445 o
-4 -5 -8 118.699 119.042 1.429 16.572 o
-4 -5 -7 97.431 98.974 1.306 21.583 o
-4 -5 -6 247.432 249.193 2.999 3.780 o
-4 -5 -5 687.959 688.251 8.378 0.487 o
-4 -5 -4 1504.760 1447.160 18.416 0.102 o
-4 -5 -3 39.138 39.031 0.592 114.872 o
-4 -5 -2 42.830 42.069 1.097 42.584 o
-4 -5 -1 111.836 113.371 1.704 13.893 o
-4 -4 -13 78.636 76.663 2.748 7.276 o
-4 -4 -12 27.166 25.958 0.695 106.453 o
-4 -4 -11 0.498 0.473 0.461 281.449 o
-4 -4 -10 75.329 77.229 1.108 32.019 o
-4 -4 -9 108.180 110.922 1.586 15.594 o
-4 -4 -8 249.598 246.524 3.008 3.760 o
-4 -4 -7 119.562 119.406 1.399 16.878 o
-4 -4 -6 227.256 220.328 2.474 5.096 o
-4 -4 -5 89.367 88.842 1.167 26.650 o
-4 -4 -4 226.171 224.745 3.014 4.059 o
-4 -4 -3 96.177 94.793 1.210 24.117 o
-4 -4 -2 75.459 74.363 1.682 17.316 o
-4 -4 -1 553.622 550.954 8.076 0.603 o
-4 -3 -13 62.864 60.894 0.995 42.163 o
-4 -3 -12 26.964 26.001 0.667 114.161 o
-4 -3 -11 28.755 28.422 0.640 119.657 o
-4 -3 -10 50.346 51.693 0.820 62.445 o
-4 -3 -9 176.336 175.358 2.342 6.704 o
-4 -3 -8 155.381 152.054 2.065 8.661 o
-4 -3 -7 98.686 97.699 1.389 19.920 o
-4 -3 -6 21.551 21.492 0.407 275.152 o
-4 -3 -5 211.196 209.747 2.321 5.799 o
-4 -3 -4 19.344 19.357 0.305 444.937 o
-4 -3 -3 22.463 22.844 0.417 259.810 o
-4 -3 -2 85.225 83.164 0.911 36.832 o
-4 -3 -1 356.579 350.250 5.002 1.535 o
-4 -2 -13 39.183 38.249 0.768 78.908 o
-4 -2 -12 37.228 37.468 0.709 90.988 o
-4 -2 -11 19.032 19.708 0.548 175.157 o
-4 -2 -10 35.114 34.922 0.646 107.946 o
-4 -2 -9 30.085 30.844 0.574 138.709 o
-4 -2 -8 259.604 262.183 2.703 4.030 o
-4 -2 -7 156.994 154.827 1.752 10.346 o
-4 -2 -6 157.087 155.498 1.735 10.436 o
-4 -2 -5 15.086 14.893 0.267 619.695 o
-4 -2 -4 54.986 54.520 0.667 76.780 o
-4 -2 -3 18.988 18.600 0.284 497.170 o
-4 -2 -2 387.057 392.249 4.557 1.593 o
-4 -2 -1 851.498 793.974 12.752 0.250 o
-4 -1 -13 6.851 7.311 0.769 100.390 o
-4 -1 -12 50.468 47.366 1.085 41.321 o
-4 -1 -11 95.138 96.052 1.046 28.409 o
-4 -1 -10 21.249 21.966 0.400 283.353 o
-4 -1 -9 59.628 60.520 0.731 64.151 o
-4 -1 -8 95.308 93.407 1.047 28.607 o
-4 -1 -7 90.895 90.741 1.002 31.160 o
-4 -1 -6 105.823 104.937 1.129 23.812 o
-4 -1 -5 113.659 114.342 1.215 20.513 o
-4 -1 -4 60.560 60.984 0.798 57.166 o
-4 -1 -3 1183.540 1126.280 17.834 0.128 o
-4 -1 -2 138.257 134.339 1.497 13.830 o
-4 -1 -1 313.641 308.932 3.339 2.724 o
-3 -13 -2 47.060 47.873 2.704 7.918 o
-3 -13 -1 2.061 0.962 1.309 34.914 o
-3 -12 -7 26.336 21.894 2.720 8.015 o
-3 -12 -6 5.995 5.979 1.384 31.168 o
-3 -12 -5 1.530 0.428 1.446 28.632 o
-3 -12 -4 27.573 26.566 1.534 24.576 o
-3 -12 -3 4.413 5.388 1.212 40.678 o
-3 -12 -2 148.678 142.544 3.382 4.329 o
-3 -12 -1 3.054 4.484 1.030 56.333 o
-3 -11 -8 7.053 6.115 1.694 20.829 o
-3 -11 -7 1.921 1.362 1.172 43.536 o
-3 -11 -6 3.598 3.855 1.069 52.272 o
-3 -11 -5 45.657 46.078 1.312 30.615 o
-3 -11 -4 104.827 104.111 4.118 3.294 o
-3 -11 -3 8.211 7.449 1.010 58.250 o
-3 -11 -2 3.163 3.223 0.899 73.960 o
-3 -11 -1 5.607 5.853 0.680 128.554 o
-3 -10 -9 16.566 14.548 0.921 68.241 o
-3 -10 -8 14.598 14.904 1.241 38.276 o
-3 -10 -7 77.410 77.174 2.752 7.264 o
-3 -10 -6 1.669 1.940 0.892 75.154 o
-3 -10 -5 36.647 38.455 1.150 40.536 o
-3 -10 -4 11.536 11.372 0.958 64.183 o
-3 -10 -3 8.356 9.786 1.435 28.939 o
-3 -10 -2 5.381 6.213 0.756 104.147 o
-3 -10 -1 49.385 52.545 1.284 31.006 o
-3 -9 -10 3.733 3.719 0.834 85.863 o
-3 -9 -9 67.811 65.648 1.401 24.288 o
-3 -9 -8 72.109 72.132 1.426 22.912 o
-3 -9 -7 14.072 13.729 0.958 63.744 o
-3 -9 -6 34.169 33.302 1.784 18.073 o
-3 -9 -5 37.493 36.357 1.035 48.897 o
-3 -9 -4 4.067 3.760 0.613 158.595 o
-3 -9 -3 15.408 15.054 0.806 88.552 o
-3 -9 -2 25.453 24.263 0.894 68.930 o
-3 -9 -1 70.902 72.755 1.370 24.471 o
-3 -8 -11 19.955 22.708 2.377 10.506 o
-3 -8 -10 23.987 23.117 0.917 66.313 o
-3 -8 -9 2.994 3.266 0.652 140.327 o
-3 -8 -8 155.803 158.360 2.512 6.621 o
-3 -8 -7 170.921 168.914 3.325 4.192 o
-3 -8 -6 42.440 42.333 0.930 56.243 o
-3 -8 -5 0.179 0.194 0.580 177.889 o
-3 -8 -4 120.109 116.345 2.174 9.506 o
-3 -8 -3 80.033 81.956 1.564 18.875 o
-3 -8 -2 79.361 80.275 2.707 7.451 o
-3 -8 -1 250.612 255.111 3.691 2.893 o
-3 -7 -12 63.151 61.277 3.680 4.282 o
-3 -7 -11 49.276 48.419 1.001 47.160 o
-3 -7 -10 32.181 30.080 0.922 62.365 o
-3 -7 -9 103.704 108.801 3.695 4.020 o
-3 -7 -8 19.628 20.250 0.673 120.374 o
-3 -7 -7 157.410 162.510 3.011 5.037 o
-3 -7 -6 109.272 107.198 2.359 8.703 o
-3 -7 -5 184.369 185.171 2.762 5.243 o
-3 -7 -4 94.998 96.095 1.775 14.378 o
-3 -7 -3 205.334 206.890 3.519 3.502 o
-3 -7 -2 204.906 205.180 2.987 4.403 o
-3 -7 -1 3.547 3.582 0.262 851.645 o
-3 -6 -13 18.448 18.707 4.059 3.625 o
-3 -6 -12 13.578 13.569 0.583 165.987 o
-3 -6 -11 63.030 62.488 1.411 24.643 o
-3 -6 -10 58.206 59.214 0.862 53.286 o
-3 -6 -9 36.867 36.646 0.684 96.882 o
-3 -6 -8 73.904 74.617 1.038 35.440 o
-3 -6 -7 162.940 162.756 2.222 7.588 o
-3 -6 -6 8.913 8.931 0.312 563.826 o
-3 -6 -5 122.263 121.851 1.496 15.363 o
-3 -6 -4 33.702 33.959 0.554 138.126 o
-3 -6 -3 656.288 661.951 8.472 0.499 o
-3 -6 -2 271.508 275.755 3.955 2.502 o
-3 -6 -1 56.452 57.791 0.826 57.405 o
-3 -5 -13 32.511 28.925 1.974 14.936 o
-3 -5 -12 6.676 6.627 0.550 194.560 o
-3 -5 -11 72.675 73.592 1.091 33.575 o
-3 -5 -10 29.120 30.369 0.610 127.565 o
-3 -5 -9 17.484 17.512 0.495 214.834 o
-3 -5 -8 24.127 23.771 0.508 185.601 o
-3 -5 -7 78.420 78.513 1.061 33.077 o
-3 -5 -6 14.651 14.483 0.371 371.334 o
-3 -5 -5 434.792 433.305 5.538 1.159 o
-3 -5 -4 31.352 33.205 0.579 133.250 o
-3 -5 -3 252.739 250.946 2.986 3.744 o
-3 -5 -2 119.264 122.535 1.844 11.946 o
-3 -5 -1 118.083 120.899 1.788 12.545 o
-3 -4 -13 12.112 12.435 0.643 139.272 o
-3 -4 -12 6.506 6.347 0.522 215.620 o
-3 -4 -11 53.830 52.364 1.091 39.718 o
-3 -4 -10 23.802 23.808 0.544 166.867 o
-3 -4 -9 48.648 50.227 0.760 70.684 o
-3 -4 -8 2.639 2.905 0.302 650.933 o
-3 -4 -7 316.951 319.346 3.728 2.382 o
-3 -4 -6 217.692 218.373 2.619 4.931 o
-3 -4 -5 74.180 74.258 0.964 38.838 o
-3 -4 -4 52.507 52.628 0.708 74.005 o
-3 -4 -3 701.132 686.637 8.057 0.504 o
-3 -4 -2 273.515 272.532 3.515 2.898 o
-3 -4 -1 133.151 131.261 1.958 10.344 o
-3 -3 -14 86.088 70.509 4.474 2.886 o
-3 -3 -13 15.895 15.394 0.600 154.239 o
-3 -3 -12 16.742 16.552 0.578 163.919 o
-3 -3 -11 54.256 54.923 0.975 46.723 o
-3 -3 -10 18.728 18.023 0.485 219.145 o
-3 -3 -9 186.084 183.523 3.127 4.403 o
-3 -3 -8 74.088 73.180 1.092 33.287 o
-3 -3 -7 50.033 49.386 0.803 65.024 o
-3 -3 -6 7.590 7.485 0.257 828.718 o
-3 -3 -5 97.617 97.861 1.350 20.750 o
-3 -3 -4 92.574 93.203 1.166 25.846 o
-3 -3 -3 244.887 244.275 2.910 3.957 o
-3 -3 -2 464.472 455.726 6.459 0.915 o
-3 -3 -1 333.294 330.604 4.678 1.752 o
-3 -2 -14 34.295 33.489 1.027 50.566 o
-3 -2 -13 4.287 4.375 0.505 232.377 o
-3 -2 -12 62.049 62.847 0.912 47.373 o
-3 -2 -11 3.563 3.723 0.391 387.438 o
-3 -2 -10 23.390 23.509 0.517 182.252 o
-3 -2 -9 81.504 81.320 1.094 30.948 o
-3 -2 -8 260.002 253.972 3.376 3.184 o
-3 -2 -7 375.905 371.356 4.355 1.732 o
-3 -2 -6 6.093 5.975 0.191 1476.210 o
-3 -2 -5 90.828 92.279 1.026 30.230 o
-3 -2 -4 277.596 278.736 2.804 3.638 o
-3 -2 -3 183.288 182.896 1.754 8.793 o
-3 -2 -2 1516.860 1389.070 33.313 0.044 o
-3 -2 -1 236.808 234.255 2.554 4.707 o
-3 -1 -14 24.441 23.314 1.299 34.162 o
-3 -1 -13 24.901 25.167 0.905 67.372 o
-3 -1 -12 28.485 29.381 0.597 133.315 o
-3 -1 -11 70.180 70.087 0.937 42.014 o
-3 -1 -10 1.267 1.691 0.257 899.907 o
-3 -1 -9 27.171 27.919 0.536 161.349 o
-3 -1 -8 23.239 23.922 0.373 299.126 o
-3 -1 -7 24.578 24.459 0.365 299.434 o
-3 -1 -6 55.652 55.884 0.643 78.850 o
-3 -1 -5 501.210 498.817 5.032 1.126 o
-3 -1 -4 610.372 601.051 6.137 0.761 o
-3 -1 -3 52.199 51.575 0.941 50.448 o
-3 -1 -2 300.548 299.856 3.480 2.704 o
-3 -1 -1 394.355 386.162 5.473 1.273 o
-2 -13 -4 20.912 18.988 2.256 11.652 o
-2 -13 -3 10.455 10.779 1.465 27.735 o
-2 -13 -2 4.017 2.650 1.299 35.453 o
-2 -13 -1 1.235 1.025 1.159 44.526 o
-2 -12 -8 56.488 55.811 3.651 4.375 o
-2 -12 -7 1.596 2.191 2.331 11.010 o
-2 -12 -6 19.994 19.064 1.241 37.791 o
-2 -12 -5 36.844 33.196 1.671 20.395 o
-2 -12 -4 48.158 46.865 2.292 10.867 o
-2 -12 -3 1.921 2.089 1.080 51.257 o
-2 -12 -2 85.308 85.064 4.020 3.528 o
-2 -12 -1 35.250 34.002 1.845 16.914 o
-2 -11 -9 51.969 54.133 3.781 4.098 o
-2 -11 -8 25.879 26.481 1.450 27.485 o
-2 -11 -7 35.331 34.265 1.393 28.805 o
-2 -11 -6 99.283 96.133 3.517 4.452 o
-2 -11 -5 56.046 55.606 1.384 26.465 o
-2 -11 -4 20.541 19.762 1.178 41.781 o
-2 -11 -3 32.029 32.150 1.251 35.629 o
-2 -11 -2 36.411 37.806 1.239 35.501 o
-2 -11 -1 71.616 73.369 2.606 8.122 o
-2 -10 -10 88.573 80.501 5.643 1.833 o
-2 -10 -9 105.632 101.881 1.900 12.419 o
-2 -10 -8 14.068 13.589 1.180 42.301 o
-2 -10 -7 4.572 4.251 0.967 63.911 o
-2 -10 -6 332.104 338.000 5.788 1.304 o
-2 -10 -5 6.654 6.487 0.750 105.399 o
-2 -10 -4 98.723 98.816 2.381 8.865 o
-2 -10 -3 0.516 0.788 0.712 118.077 o
-2 -10 -2 20.097 20.431 1.065 50.784 o
-2 -10 -1 78.278 80.360 2.740 7.300 o
-2 -9 -11 22.843 19.102 3.651 4.474 o
-2 -9 -10 45.923 42.683 1.182 36.922 o
-2 -9 -9 33.193 30.326 0.930 61.087 o
-2 -9 -8 137.777 136.288 4.838 2.347 o
-2 -9 -7 23.795 24.154 0.994 56.925 o
-2 -9 -6 40.153 42.351 1.138 40.423 o
-2 -9 -5 43.890 43.398 1.091 42.685 o
-2 -9 -4 170.128 171.796 3.014 4.858 o
-2 -9 -3 184.450 186.795 4.015 3.002 o
-2 -9 -2 134.672 139.388 2.952 5.554 o
-2 -9 -1 13.416 13.777 0.937 66.604 o
-2 -8 -11 36.865 35.195 1.472 25.866 o
-2 -8 -10 45.352 46.144 1.420 26.627 o
-2 -8 -9 6.336 6.101 0.622 153.204 o
-2 -8 -8 20.341 20.201 0.677 118.643 o
-2 -8 -7 49.201 48.354 0.972 49.438 o
-2 -8 -6 35.471 36.060 1.032 49.625 o
-2 -8 -5 127.238 127.040 3.201 4.970 o
-2 -8 -4 37.563 38.285 0.918 59.742 o
-2 -8 -3 17.369 19.135 0.584 158.571 o
-2 -8 -2 64.150 64.718 1.515 21.720 o
-2 -8 -1 223.666 231.794 6.782 1.158 o
-2 -7 -12 20.541 19.743 0.809 85.572 o
-2 -7 -11 49.596 47.261 0.893 56.370 o
-2 -7 -10 4.495 4.187 0.649 141.252 o
-2 -7 -9 46.307 49.115 2.602 8.529 o
-2 -7 -8 2.346 2.373 0.482 256.441 o
-2 -7 -7 75.609 76.359 1.299 25.726 o
-2 -7 -6 64.039 65.129 1.130 34.449 o
-2 -7 -5 253.920 254.537 4.313 2.321 o
-2 -7 -4 326.075 313.871 6.407 1.138 o
-2 -7 -3 465.473 481.252 9.610 0.512 o
-2 -7 -2 132.124 138.311 2.349 7.961 o
-2 -7 -1 99.426 104.823 2.182 10.143 o
-2 -6 -13 20.074 19.512 1.010 56.221 o
-2 -6 -12 230.635 231.569 3.513 3.276 o
-2 -6 -11 12.242 11.909 0.468 254.748 o
-2 -6 -10 157.158 156.200 2.131 8.227 o
-2 -6 -9 20.500 20.293 0.567 162.644 o
-2 -6 -8 28.632 28.186 0.710 100.658 o
-2 -6 -7 32.121 31.503 0.694 100.650 o
-2 -6 -6 94.071 92.252 1.474 19.030 o
-2 -6 -5 268.126 271.485 3.940 2.538 o
-2 -6 -4 473.870 478.614 7.929 0.680 o
-2 -6 -3 116.941 119.429 2.061 10.340 o
-2 -6 -2 363.475 370.733 6.162 1.132 o
-2 -6 -1 64.387 68.320 1.456 23.016 o
-2 -5 -13 81.168 80.566 1.312 24.425 o
-2 -5 -12 66.315 66.127 1.053 37.484 o
-2 -5 -11 87.099 88.070 1.227 25.416 o
-2 -5 -10 94.333 93.211 1.662 15.989 o
-2 -5 -9 17.215 17.473 0.388 325.072 o
-2 -5 -8 20.066 20.435 0.449 242.218 o
-2 -5 -7 63.284 63.997 0.959 43.731 o
-2 -5 -6 5.434 5.328 0.294 666.775 o
-2 -5 -5 505.130 496.266 6.017 0.932 o
-2 -5 -4 590.267 574.437 6.711 0.720 o
-2 -5 -3 71.054 72.166 1.749 16.503 o
-2 -5 -2 268.062 270.942 3.438 3.012 o
-2 -5 -1 692.520 706.869 14.969 0.215 o
-2 -4 -14 17.578 16.808 2.325 11.005 o
-2 -4 -13 111.429 110.767 2.021 10.964 o
-2 -4 -12 143.595 147.046 1.901 10.072 o
-2 -4 -11 39.067 38.470 0.708 89.378 o
-2 -4 -10 113.182 113.048 1.776 13.072 o
-2 -4 -9 80.362 80.499 1.076 31.900 o
-2 -4 -8 192.815 190.000 2.302 6.372 o
-2 -4 -7 86.951 83.206 1.592 17.866 o
-2 -4 -6 407.612 406.294 5.839 1.139 o
-2 -4 -5 314.399 311.178 4.039 2.198 o
-2 -4 -4 1255.430 1194.070 22.685 0.087 o
-2 -4 -3 57.546 57.358 0.838 55.932 o
-2 -4 -2 150.628 156.249 1.995 9.117 o
-2 -4 -1 577.902 592.633 7.600 0.627 o
-2 -3 -14 4.183 3.171 0.851 82.529 o
-2 -3 -13 2.369 2.150 0.528 214.508 o
-2 -3 -12 32.694 33.132 0.643 112.158 o
-2 -3 -11 36.464 36.301 0.758 82.856 o
-2 -3 -10 153.564 154.677 1.930 9.412 o
-2 -3 -9 62.026 61.371 0.875 50.316 o
-2 -3 -8 178.022 173.448 2.357 6.637 o
-2 -3 -7 196.909 193.722 2.539 5.588 o
-2 -3 -6 158.349 159.912 2.118 8.210 o
-2 -3 -5 326.453 325.138 4.155 2.058 o
-2 -3 -4 12.041 12.509 0.258 722.385 o
-2 -3 -3 688.642 672.341 11.068 0.343 o
-2 -3 -2 73.538 75.440 0.934 40.323 o
-2 -3 -1 191.191 187.772 2.430 6.032 o
-2 -2 -14 82.442 82.287 1.461 20.720 o
-2 -2 -13 28.636 29.381 0.655 114.738 o
-2 -2 -12 7.976 8.133 0.450 285.078 o
-2 -2 -11 56.967 56.815 0.802 59.696 o
-2 -2 -10 66.209 66.117 1.138 33.595 o
-2 -2 -9 153.499 153.325 1.897 9.629 o
-2 -2 -8 166.531 164.103 2.204 7.565 o
-2 -2 -7 144.530 146.405 1.773 10.911 o
-2 -2 -6 108.123 106.748 1.617 15.330 o
-2 -2 -5 68.164 65.234 1.218 30.151 o
-2 -2 -4 42.852 43.475 0.636 97.946 o
-2 -2 -3 511.807 506.505 6.480 0.844 o
-2 -2 -2 2001.710 1674.950 47.201 0.023 o
-2 -2 -1 1955.330 1730.880 35.351 0.036 o
-2 -1 -14 43.146 43.089 1.481 24.929 o
-2 -1 -13 80.730 82.471 1.379 22.697 o
-2 -1 -12 79.120 79.704 1.041 33.553 o
-2 -1 -11 41.684 42.096 0.647 97.687 o
-2 -1 -10 137.933 139.553 1.611 12.665 o
-2 -1 -9 74.191 74.085 0.794 48.189 o
-2 -1 -8 353.109 346.049 3.480 2.321 o
-2 -1 -7 49.799 49.662 0.576 98.607 o
-2 -1 -6 896.676 904.468 8.963 0.352 o
-2 -1 -5 17.487 17.360 0.264 577.415 o
-2 -1 -4 747.545 738.266 7.851 0.486 o
-2 -1 -3 41.709 42.880 0.501 133.437 o
-2 -1 -2 245.929 253.568 3.516 3.113 o
-2 -1 -1 1431.230 1264.570 30.779 0.052 o
-1 -13 -4 5.040 4.758 1.586 23.762 o
-1 -13 -3 40.888 38.196 1.704 19.418 o
-1 -13 -2 8.650 7.618 1.734 19.858 o
-1 -13 -1 68.779 67.686 1.776 16.281 o
-1 -12 -8 122.596 123.231 4.993 2.250 o
-1 -12 -7 25.508 25.692 1.695 20.309 o
-1 -12 -6 1.147 0.553 1.116 48.065 o
-1 -12 -5 92.952 84.446 2.496 8.390 o
-1 -12 -4 17.657 17.983 1.375 31.074 o
-1 -12 -3 32.342 31.794 1.343 31.207 o
-1 -12 -2 129.613 121.383 4.134 3.170 o
-1 -12 -1 49.838 52.700 2.122 12.491 o
-1 -11 -9 10.671 14.299 3.050 6.424 o
-1 -11 -8 6.112 5.500 1.266 37.246 o
-1 -11 -7 87.290 88.081 2.047 11.868 o
-1 -11 -6 43.499 43.389 1.323 30.521 o
-1 -11 -5 12.340 12.486 0.905 71.639 o
-1 -11 -4 28.758 24.838 1.541 24.338 o
-1 -11 -3 53.405 51.057 1.899 15.295 o
-1 -11 -2 63.512 61.111 2.377 9.831 o
-1 -11 -1 166.855 169.974 5.251 1.949 o
-1 -10 -10 14.513 12.886 1.249 37.851 o
-1 -10 -9 93.956 92.354 1.774 14.532 o
-1 -10 -8 7.412 6.568 1.049 54.137 o
-1 -10 -7 20.376 18.621 1.048 52.402 o
-1 -10 -6 100.119 102.785 2.267 9.541 o
-1 -10 -5 16.559 16.859 0.840 81.348 o
-1 -10 -4 57.413 56.219 1.268 30.386 o
-1 -10 -3 20.705 21.215 0.904 69.103 o
-1 -10 -2 35.507 36.017 1.593 22.327 o
-1 -10 -1 86.674 88.951 2.867 6.599 o
-1 -9 -11 34.178 34.386 1.306 32.619 o
-1 -9 -10 51.418 50.538 1.279 31.071 o
-1 -9 -9 21.878 21.415 0.842 78.659 o
-1 -9 -8 11.353 10.515 0.650 137.207 o
-1 -9 -7 63.330 58.986 1.462 23.362 o
-1 -9 -6 0.198 -0.546 0.671 132.983 o
-1 -9 -5 28.161 28.875 0.877 69.666 o
-1 -9 -4 76.421 78.474 1.517 20.206 o
-1 -9 -3 129.972 135.990 2.932 5.683 o
-1 -9 -2 157.475 164.103 4.963 2.179 o
-1 -9 -1 128.576 133.092 3.954 3.417 o
-1 -8 -12 32.138 31.981 3.804 4.103 o
-1 -8 -11 25.316 25.631 1.015 54.271 o
-1 -8 -10 72.240 74.240 1.497 21.128 o
-1 -8 -9 53.323 50.631 1.176 35.426 o
-1 -8 -8 210.642 206.084 4.020 2.847 o
-1 -8 -7 9.588 9.200 0.493 236.167 o
-1 -8 -6 44.067 45.718 1.089 42.537 o
-1 -8 -5 152.776 152.284 2.676 6.140 o
-1 -8 -4 30.712 30.245 1.223 37.401 o
-1 -8 -3 39.984 40.732 0.990 51.553 o
-1 -8 -2 514.808 532.897 10.576 0.421 o
-1 -8 -1 99.261 102.538 3.135 5.468 o
-1 -7 -13 78.244 76.386 4.829 2.495 o
-1 -7 -12 10.988 10.234 0.761 101.065 o
-1 -7 -11 75.880 75.928 1.172 29.728 o
-1 -7 -10 4.381 3.518 0.657 137.901 o
-1 -7 -9 2.131 1.749 0.550 197.862 o
-1 -7 -8 13.436 13.279 0.560 179.453 o
-1 -7 -7 0.209 0.206 0.385 402.904 o
-1 -7 -6 7.335 7.253 0.377 404.900 o
-1 -7 -5 2.891 2.804 0.536 207.475 o
-1 -7 -4 82.143 84.860 1.562 18.665 o
-1 -7 -3 363.709 375.337 6.494 1.046 o
-1 -7 -2 64.177 62.877 1.882 14.980 o
-1 -7 -1 16.136 15.543 0.784 93.169 o
-1 -6 -13 0.633 0.915 0.986 61.603 o
-1 -6 -12 35.738 35.884 0.910 61.651 o
-1 -6 -11 38.586 37.008 0.754 81.966 o
-1 -6 -10 12.115 11.821 0.459 264.236 o
-1 -6 -9 149.205 147.878 2.346 7.516 o
-1 -6 -8 91.047 87.862 1.488 19.223 o
-1 -6 -7 77.212 76.547 1.348 24.169 o
-1 -6 -6 39.536 39.221 0.751 81.165 o
-1 -6 -5 20.307 20.261 0.602 146.847 o
-1 -6 -4 249.652 251.771 4.155 2.470 o
-1 -6 -3 8.145 8.553 0.374 404.869 o
-1 -6 -2 79.455 80.704 1.462 21.029 o
-1 -6 -1 463.650 486.370 13.940 0.273 o
-1 -5 -13 58.284 56.175 0.998 43.891 o
-1 -5 -12 34.719 35.663 0.828 72.786 o
-1 -5 -11 39.257 39.984 0.726 85.501 o
-1 -5 -10 10.295 10.778 0.376 389.639 o
-1 -5 -9 19.263 18.832 0.388 312.788 o
-1 -5 -8 1.140 1.053 0.293 694.439 o
-1 -5 -7 3.685 3.875 0.363 448.848 o
-1 -5 -6 14.816 14.774 0.532 194.878 o
-1 -5 -5 6.168 6.242 0.289 680.195 o
-1 -5 -4 82.505 83.622 1.523 19.405 o
-1 -5 -3 286.715 286.288 4.840 1.839 o
-1 -5 -2 45.912 45.174 0.846 63.153 o
-1 -5 -1 80.959 90.333 2.622 7.812 o
-1 -4 -14 7.325 7.135 1.318 34.353 o
-1 -4 -13 43.795 43.656 0.867 62.084 o
-1 -4 -12 122.262 123.688 1.642 13.697 o
-1 -4 -11 35.321 36.260 0.761 83.076 o
-1 -4 -10 20.649 20.637 0.547 172.595 o
-1 -4 -9 34.286 34.473 0.559 134.771 o
-1 -4 -8 38.377 37.210 0.523 138.022 o
-1 -4 -7 81.432 82.826 1.274 25.255 o
-1 -4 -6 120.408 121.877 1.623 14.052 o
-1 -4 -5 262.900 263.767 3.080 3.482 o
-1 -4 -4 393.158 391.530 5.705 1.205 o
-1 -4 -3 15.205 15.905 0.406 312.514 o
-1 -4 -2 199.987 206.658 3.422 3.681 o
-1 -4 -1 765.885 767.625 16.049 0.185 o
-1 -3 -14 11.806 11.320 0.717 113.146 o
-1 -3 -13 59.957 62.468 0.951 45.520 o
-1 -3 -12 24.058 24.270 0.570 153.722 o
-1 -3 -11 65.031 65.175 0.962 42.846 o
-1 -3 -10 9.542 9.738 0.390 368.093 o
-1 -3 -9 10.414 9.952 0.470 256.834 o
-1 -3 -8 132.800 132.280 1.633 12.945 o
-1 -3 -7 68.049 69.412 0.876 46.422 o
-1 -3 -6 17.270 17.312 0.397 313.172 o
-1 -3 -5 37.985 37.112 0.625 109.185 o
-1 -3 -4 572.390 563.496 8.025 0.596 o
-1 -3 -3 1629.180 1593.730 27.017 0.059 o
-1 -3 -2 550.335 555.122 7.137 0.706 o
-1 -3 -1 634.211 637.997 13.623 0.260 o
-1 -2 -14 88.926 86.725 1.224 25.324 o
-1 -2 -13 35.397 36.339 0.670 101.301 o
-1 -2 -12 64.841 66.097 0.873 48.419 o
-1 -2 -11 94.371 95.310 1.117 26.671 o
-1 -2 -10 112.076 111.264 1.252 20.243 o
-1 -2 -9 98.160 100.403 1.416 19.358 o
-1 -2 -8 939.474 957.175 11.913 0.248 o
-1 -2 -7 37.841 37.745 0.522 138.721 o
-1 -2 -6 17.883 18.240 0.331 411.194 o
-1 -2 -5 319.919 315.334 3.401 2.621 o
-1 -2 -4 252.766 246.957 4.096 2.518 o
-1 -2 -3 49.956 48.783 0.862 58.880 o
-1 -2 -1 950.282 932.441 18.540 0.135 o
-1 -1 -14 47.825 47.288 0.993 48.327 o
-1 -1 -13 2.614 3.443 0.432 319.660 o
-1 -1 -12 57.663 58.208 0.790 60.126 o
-1 -1 -11 10.252 10.247 0.366 410.106 o
-1 -1 -10 61.038 61.387 0.757 60.486 o
-1 -1 -9 13.589 13.903 0.315 497.902 o
-1 -1 -8 40.037 39.927 0.443 159.856 o
-1 -1 -7 311.541 309.226 2.965 3.065 o
-1 -1 -6 15.111 14.803 0.225 793.066 o
-1 -1 -5 116.995 116.521 1.375 17.557 o
-1 -1 -4 971.706 959.073 9.509 0.308 o
-1 -1 -3 726.812 721.822 9.213 0.418 o
-1 -1 -1 2125.720 1743.520 35.536 0.035 o
0 0 4 1577.350 1346.120 37.643 0.036 o
0 0 6 557.244 555.033 6.989 0.719 o
0 0 8 1544.150 1537.850 19.703 0.092 o
0 0 10 617.079 615.789 7.787 0.582 o
0 0 12 125.596 133.520 2.473 7.533 o
0 0 14 35.959 34.562 1.222 36.666 o
0 1 1 842.815 783.036 31.568 0.056 o
0 1 2 6.889 6.886 0.134 2561.860 o
0 1 3 120.195 120.343 1.314 17.946 o
0 1 4 1515.370 1502.020 16.115 0.117 o
0 1 5 611.041 612.080 6.095 0.760 o
0 1 6 16.823 16.396 0.282 540.679 o
0 1 7 3.519 3.050 0.288 709.777 o
0 1 8 675.327 661.257 6.604 0.639 o
0 1 9 203.990 205.216 2.129 6.522 o
0 1 10 42.385 43.044 0.591 108.702 o
0 1 11 26.896 27.121 0.485 189.290 o
0 1 12 214.135 217.138 2.298 5.741 o
0 1 13 34.215 35.768 0.643 109.215 o
0 1 14 61.724 61.285 1.110 36.172 o
0 2 2 48.306 51.447 0.776 68.505 o
0 2 3 931.492 915.790 13.922 0.207 o
0 2 4 3473.480 3265.350 91.002 0.006 o
0 2 5 553.459 550.160 5.488 0.935 o
0 2 6 50.842 51.214 0.583 95.151 o
0 2 7 201.091 200.378 2.204 6.405 o
0 2 8 12.408 13.125 0.315 512.857 o
0 2 9 186.263 188.308 1.967 7.718 o
0 2 10 0.209 0.111 0.290 709.955 o
0 2 11 69.834 69.697 0.933 42.400 o
0 2 12 8.818 8.457 0.431 308.666 o
0 2 13 62.211 62.308 1.017 40.882 o
0 2 14 39.080 38.333 0.751 81.856 o
0 3 1 657.461 648.243 28.258 0.071 o
0 3 2 748.464 770.064 19.037 0.141 o
0 3 3 142.605 150.918 2.543 6.789 o
0 3 4 1141.840 1134.510 14.456 0.169 o
0 3 5 398.564 403.474 4.686 1.505 o
0 3 6 226.873 222.746 2.857 4.331 o
0 3 7 2.739 3.201 0.191 1603.980 o
0 3 8 18.139 18.753 0.334 401.758 o
0 3 9 246.659 244.282 2.698 4.274 o
0 3 10 39.577 40.233 0.632 103.927 o
0 3 11 21.305 21.739 0.473 217.391 o
0 3 12 441.807 449.856 4.591 1.390 o
0 3 13 20.308 21.256 0.594 149.452 o
0 3 14 0.041 0.441 0.646 143.397 o
0 4 0 384.353 413.142 12.232 0.359 o
0 4 1 469.396 490.709 9.930 0.483 o
0 4 2 297.146 295.176 5.994 1.310 o
0 4 3 540.797 544.537 8.906 0.534 o
0 4 4 917.553 917.543 14.946 0.189 o
0 4 5 38.708 39.386 0.692 92.474 o
0 4 6 120.511 121.215 1.837 11.977 o
0 4 7 288.425 286.164 3.709 2.607 o
0 4 8 65.894 66.360 0.809 52.521 o
0 4 9 15.332 15.469 0.368 370.756 o
0 4 10 137.137 136.306 1.490 13.909 o
0 4 11 21.538 23.162 0.862 75.036 o
0 4 12 116.986 118.050 1.468 16.241 o
0 4 13 11.800 10.732 0.564 179.652 o
0 4 14 17.872 18.727 1.452 27.892 o
0 5 1 17.761 18.008 0.476 228.393 o
0 5 2 159.089 166.391 3.435 4.073 o
0 5 3 0.050 -0.158 0.256 910.153 o
0 5 4 59.816 60.139 0.955 45.630 o
0 5 5 26.122 27.818 0.555 154.695 o
0 5 6 9.553 10.368 0.389 368.728 o
0 5 7 0.010 0.254 0.352 481.883 o
0 5 8 0.026 -0.108 0.402 370.899 o
0 5 9 1.741 2.093 0.324 567.206 o
0 5 10 50.078 49.958 0.722 74.911 o
0 5 11 59.079 58.387 1.030 41.393 o
0 5 12 48.379 49.520 0.870 58.594 o
0 5 13 116.148 112.944 2.089 10.255 o
0 6 0 381.990 393.360 11.262 0.417 o
0 6 1 1107.520 1171.640 33.809 0.047 o
0 6 2 4.781 4.298 0.357 460.202 o
0 6 3 312.516 325.767 6.647 1.081 o
0 6 4 44.281 44.575 0.909 57.239 o
0 6 5 158.463 161.664 2.403 6.957 o
0 6 6 252.713 245.590 3.591 3.013 o
0 6 7 332.448 336.429 5.666 1.345 o
0 6 8 0.926 0.899 0.447 299.006 o
0 6 9 23.198 23.356 0.707 106.947 o
0 6 10 164.848 170.758 2.218 7.469 o
0 6 11 80.591 82.287 1.214 27.132 o
0 6 12 14.391 13.540 0.672 126.392 o
0 6 13 11.454 11.245 1.112 47.870 o
0 7 1 30.511 30.508 1.110 44.797 o
0 7 2 98.389 105.377 2.247 9.688 o
0 7 3 11.348 11.704 0.558 183.448 o
0 7 4 158.946 160.264 2.758 5.739 o
0 7 5 11.686 12.114 0.541 194.338 o
0 7 6 170.286 172.429 2.594 5.998 o
0 7 7 27.033 26.689 0.676 111.322 o
0 7 8 7.662 7.890 0.555 190.217 o
0 7 9 16.183 14.712 0.718 110.301 o
0 7 10 2.565 1.902 0.658 138.076 o
0 7 11 45.530 44.548 0.860 61.879 o
0 7 12 171.604 173.626 2.521 6.198 o
0 7 13 23.026 23.795 3.922 3.876 o
0 8 0 54.898 55.694 1.773 17.188 o
0 8 1 104.575 112.638 3.406 4.648 o
0 8 2 20.099 20.787 1.019 55.221 o
0 8 3 21.742 23.929 0.783 89.373 o
0 8 4 1027.470 1041.960 17.006 0.147 o
0 8 5 57.413 55.161 1.175 34.469 o
0 8 6 30.341 29.882 0.689 103.813 o
0 8 7 76.355 72.784 1.290 26.115 o
0 8 8 97.984 98.318 1.680 15.377 o
0 8 9 74.635 75.822 1.812 15.314 o
0 8 10 0.956 1.156 0.737 110.168 o
0 8 11 0.384 0.002 0.634 149.101 o
0 8 12 30.523 24.474 3.660 4.437 o
0 9 1 7.127 7.420 0.446 291.931 o
0 9 2 115.466 113.941 3.546 4.262 o
0 9 3 0.263 0.029 0.527 215.678 o
0 9 4 208.664 211.052 3.616 3.333 o
0 9 5 249.231 246.920 4.819 1.990 o
0 9 6 104.279 100.744 2.804 6.617 o
0 9 7 16.976 15.594 0.641 135.782 o
0 9 8 6.331 6.726 0.635 146.695 o
0 9 9 10.135 10.599 0.946 65.958 o
0 9 10 2.965 2.408 0.818 89.275 o
0 9 11 121.031 112.454 3.433 4.487 o
0 10 0 1370.590 1326.470 37.620 0.037 o
0 10 1 15.951 18.212 0.682 120.516 o
0 10 2 37.293 36.471 1.574 22.762 o
0 10 3 498.353 482.530 13.986 0.269 o
0 10 4 22.725 21.865 0.764 93.522 o
0 10 5 145.144 142.389 2.606 6.574 o
0 10 6 38.430 38.142 1.163 39.505 o
0 10 7 30.908 30.267 1.182 39.872 o
0 10 8 157.305 152.995 4.620 2.489 o
0 10 9 38.377 36.688 1.094 44.111 o
0 10 10 154.984 150.486 4.825 2.311 o
0 11 1 17.544 16.606 1.781 18.670 o
0 11 2 0.640 -0.702 1.113 48.273 o
0 11 3 0.017 1.054 0.834 86.131 o
0 11 4 42.798 40.743 3.605 4.537 o
0 11 5 53.164 53.120 1.830 16.337 o
0 11 6 3.288 3.549 0.979 62.334 o
0 11 7 42.193 41.154 2.289 11.017 o
0 11 8 124.497 122.498 2.653 6.846 o
0 11 9 16.956 14.044 1.271 36.437 o
0 12 0 358.610 354.336 10.312 0.497 o
0 12 1 89.960 92.619 2.160 10.717 o
0 12 2 20.258 19.161 1.545 24.636 o
0 12 3 7.201 6.600 1.056 53.432 o
0 12 4 6.289 7.263 1.199 41.482 o
0 12 5 4.649 4.516 0.937 68.019 o
0 12 6 49.278 49.187 1.579 21.659 o
0 12 7 51.389 49.697 2.022 13.680 o
0 12 8 101.751 97.036 4.327 3.017 o
0 13 1 52.122 53.453 2.416 9.738 o
0 13 2 1.361 2.077 1.698 20.757 o
0 13 3 0.000 0.432 1.306 35.077 o
0 13 4 26.512 25.303 1.664 21.045 o
1 0 2 274.028 282.902 3.052 3.354 o
1 0 3 496.889 491.462 4.914 1.165 o
1 0 4 409.464 404.670 8.092 0.713 o
1 0 5 30.904 30.108 0.344 268.920 o
1 0 6 485.980 481.965 4.295 1.343 o
1 0 7 0.131 0.103 0.150 2651.400 o
1 0 8 156.203 158.758 1.472 12.194 o
1 0 9 220.060 217.574 1.998 6.412 o
1 0 10 65.355 65.290 0.688 63.142 o
1 0 11 154.436 153.238 1.653 11.142 o
1 0 12 73.680 75.005 1.120 32.105 o
1 0 13 11.697 11.463 0.622 148.902 o
1 0 14 28.130 26.377 0.814 80.170 o
1 1 0 399.202 399.858 8.170 0.708 o
1 1 2 1973.110 1431.680 28.667 0.051 o
1 1 3 726.653 722.206 7.714 0.507 o
1 1 4 971.830 944.140 9.471 0.311 o
1 1 5 117.050 116.830 1.140 21.215 o
1 1 6 15.123 15.246 0.255 660.284 o
1 1 7 311.614 315.730 3.373 2.688 o
1 1 8 40.004 39.533 0.516 135.057 o
1 1 9 13.552 13.642 0.328 468.089 o
1 1 10 61.152 61.888 0.766 59.497 o
1 1 11 10.251 10.733 0.380 383.293 o
1 1 12 57.684 59.204 0.798 59.090 o
1 1 13 2.614 3.165 0.468 272.074 o
1 1 14 47.938 47.623 0.799 67.087 o
1 2 0 912.389 891.428 32.683 0.052 o
1 2 1 950.152 914.912 35.570 0.044 o
1 2 3 49.973 48.550 1.148 37.648 o
1 2 4 252.537 248.686 3.532 3.071 o
1 2 5 320.089 317.561 3.179 2.792 o
1 2 6 17.893 18.560 0.310 450.695 o
1 2 7 37.740 39.042 0.498 145.814 o
1 2 8 939.169 935.611 8.841 0.340 o
1 2 9 98.231 98.784 1.105 26.044 o
1 2 10 112.225 115.247 1.351 18.416 o
1 2 11 94.389 97.345 1.124 26.308 o
1 2 12 64.739 67.212 0.953 43.167 o
1 2 13 35.479 37.068 1.002 52.114 o
1 2 14 88.743 85.456 1.573 17.985 o
1 3 0 22.440 23.073 0.434 243.703 o
1 3 1 634.255 629.711 10.554 0.384 o
1 3 2 550.588 554.263 7.068 0.714 o
1 3 3 1627.480 1542.680 33.955 0.042 o
1 3 4 572.382 567.523 7.156 0.685 o
1 3 5 38.055 36.726 0.545 131.700 o
1 3 6 17.186 17.454 0.277 543.441 o
1 3 7 68.010 68.063 0.773 53.847 o
1 3 8 132.819 132.567 1.410 15.168 o
1 3 9 10.443 10.243 0.317 533.110 o
1 3 10 9.525 9.453 0.331 500.054 o
1 3 11 64.898 64.549 0.835 51.436 o
1 3 12 24.086 24.369 0.702 107.356 o
1 3 13 59.935 60.966 0.896 49.607 o
1 3 14 11.890 11.146 0.698 119.233 o
1 4 0 13.063 13.892 0.441 278.821 o
1 4 1 766.020 794.726 13.886 0.230 o
1 4 2 199.906 206.485 3.273 3.923 o
1 4 3 15.289 15.538 0.523 199.787 o
1 4 4 393.117 406.973 5.088 1.377 o
1 4 5 262.628 259.087 3.368 3.159 o
1 4 6 120.577 118.819 1.629 14.063 o
1 4 7 81.235 80.159 0.894 39.217 o
1 4 8 38.348 37.253 0.623 109.174 o
1 4 9 34.301 34.536 0.507 154.055 o
1 4 10 20.630 19.965 0.402 287.442 o
1 4 11 35.377 36.221 0.632 110.758 o
1 4 12 122.184 123.246 1.426 16.161 o
1 4 13 43.831 41.757 0.973 51.868 o
1 4 14 7.356 6.885 1.141 45.810 o
1 5 0 1.974 2.071 0.226 1159.190 o
1 5 1 81.030 86.017 1.540 19.117 o
1 5 2 45.817 46.586 0.730 77.811 o
1 5 3 286.538 297.934 4.687 1.910 o
1 5 4 82.398 86.311 1.524 19.289 o
1 5 5 6.158 6.005 0.331 526.790 o
1 5 6 14.823 14.868 0.765 98.181 o
1 5 7 3.678 3.466 0.351 479.273 o
1 5 8 1.138 0.885 0.267 839.785 o
1 5 9 19.306 19.530 0.437 256.915 o
1 5 10 10.268 10.512 0.432 301.564 o
1 5 11 39.251 40.080 0.638 102.993 o
1 5 12 34.711 35.262 0.716 92.355 o
1 5 13 58.215 57.065 1.334 27.826 o
1 6 0 121.287 125.253 4.939 2.296 o
1 6 1 463.519 488.856 8.047 0.669 o
1 6 2 79.501 81.614 1.426 21.781 o
1 6 3 8.085 8.280 0.298 623.479 o
1 6 4 249.903 243.877 4.165 2.476 o
1 6 5 20.331 20.422 0.499 202.695 o
1 6 6 39.430 40.085 0.771 77.840 o
1 6 7 77.107 77.262 1.302 25.403 o
1 6 8 91.142 91.193 1.510 18.682 o
1 6 9 149.318 150.218 1.871 9.990 o
1 6 10 12.169 11.756 0.637 141.799 o
1 6 11 38.596 38.881 0.782 76.911 o
1 6 12 35.810 36.546 0.853 68.662 o
1 6 13 0.633 0.221 0.934 68.573 o
1 7 0 39.929 41.609 0.967 53.537 o
1 7 1 16.202 16.463 0.517 201.675 o
1 7 2 64.276 65.424 1.169 32.693 o
1 7 3 364.228 366.471 5.322 1.388 o
1 7 4 82.123 84.441 1.545 18.997 o
1 7 5 2.918 2.596 0.367 441.599 o
1 7 6 7.377 7.337 0.434 307.261 o
1 7 7 0.206 0.509 0.450 295.827 o
1 7 8 13.401 13.329 0.613 151.047 o
1 7 9 2.164 2.133 0.593 170.216 o
1 7 10 4.386 4.411 0.467 272.049 o
1 7 11 75.896 77.269 1.192 28.918 o
1 7 12 11.014 11.651 0.798 91.969 o
1 7 13 78.278 73.271 4.787 2.540 o
1 8 0 0.705 0.500 0.356 471.947 o
1 8 1 99.177 102.051 2.185 10.162 o
1 8 2 514.696 524.440 8.707 0.567 o
1 8 3 39.909 37.694 0.710 88.674 o
1 8 4 30.683 30.799 0.629 119.538 o
1 8 5 152.798 149.888 2.292 7.658 o
1 8 6 44.115 43.636 0.897 58.715 o
1 8 7 9.625 9.654 0.582 171.665 o
1 8 8 210.705 207.510 3.167 4.013 o
1 8 9 53.303 51.596 1.405 26.205 o
1 8 10 72.292 76.901 1.525 20.420 o
1 8 11 25.390 24.407 0.837 77.724 o
1 8 12 32.121 33.267 3.876 3.953 o
1 9 0 6.341 6.095 0.464 272.870 o
1 9 1 128.524 128.007 2.751 6.368 o
1 9 2 157.246 164.157 3.442 4.078 o
1 9 3 130.179 137.141 5.303 1.990 o
1 9 4 76.402 76.685 2.025 12.602 o
1 9 5 28.088 27.437 0.707 102.175 o
1 9 6 0.197 0.176 0.500 239.848 o
1 9 7 63.338 63.707 1.643 19.018 o
1 9 8 11.360 10.464 0.742 106.077 o
1 9 9 21.828 21.415 0.904 68.828 o
1 9 10 51.311 50.396 1.309 29.891 o
1 9 11 34.183 32.248 1.474 26.056 o
1 10 0 27.343 27.601 0.844 75.204 o
1 10 1 86.728 87.904 1.980 12.567 o
1 10 2 35.625 36.769 2.438 9.835 o
1 10 3 20.685 21.620 0.805 85.841 o
1 10 4 57.354 61.377 1.264 30.223 o
1 10 5 16.510 16.313 0.832 82.817 o
1 10 6 100.149 103.633 1.864 12.972 o
1 10 7 20.438 18.548 0.797 88.212 o
1 10 8 7.376 6.340 0.779 97.783 o
1 10 9 93.946 91.108 2.128 10.898 o
1 10 10 14.461 13.207 1.128 46.270 o
1 11 0 0.257 -0.197 0.606 163.161 o
1 11 1 166.762 173.125 3.662 3.610 o
1 11 2 63.453 65.242 1.850 15.434 o
1 11 3 53.389 57.300 1.435 25.027 o
1 11 4 28.711 28.290 1.124 44.185 o
1 11 5 12.344 12.694 0.914 70.144 o
1 11 6 43.539 41.581 1.049 45.885 o
1 11 7 87.317 86.327 1.665 16.558 o
1 11 8 6.130 5.369 0.914 71.255 o
1 11 9 10.658 9.537 1.305 34.892 o
1 12 0 0.012 0.540 0.738 109.793 o
1 12 1 49.776 49.630 1.403 26.675 o
1 12 2 129.793 126.082 3.270 4.776 o
1 12 3 32.359 35.096 1.190 38.895 o
1 12 4 17.658 16.405 1.313 34.056 o
1 12 5 92.922 91.920 2.536 8.105 o
1 12 6 1.142 1.150 1.148 45.422 o
1 12 7 25.559 23.426 2.591 8.825 o
1 12 8 122.601 125.164 4.983 2.257 o
1 13 0 0.879 1.921 0.950 66.302 o
1 13 1 68.666 64.517 2.052 12.694 o
1 13 2 8.710 8.807 0.978 61.971 o
1 13 3 40.777 35.373 1.757 18.387 o
1 13 4 5.063 4.810 2.217 12.169 o
1 13 6 29.579 29.698 2.318 10.937 o
2 0 0 1278.170 1246.860 37.394 0.038 o
2 0 1 901.968 871.472 13.137 0.229 o
2 0 2 651.232 638.955 7.360 0.594 o
2 0 3 494.601 495.708 5.309 1.080 o
2 0 4 73.811 72.896 0.768 50.257 o
2 0 5 71.961 71.795 0.822 47.885 o
2 0 6 1323.540 1302.590 12.944 0.166 o
2 0 7 44.591 45.331 0.482 131.392 o
2 0 8 46.737 46.766 0.508 119.411 o
2 0 9 559.681 553.082 4.949 1.014 o
2 0 10 218.007 215.721 2.249 5.809 o
2 0 11 0.360 0.568 0.325 566.608 o
2 0 12 43.426 43.013 0.652 94.438 o
2 0 13 3.971 3.400 0.596 168.001 o
2 0 14 10.687 9.678 0.809 89.729 o
2 1 1 1431.090 1190.760 70.208 0.012 o
2 1 2 246.027 244.612 2.667 4.332 o
2 1 3 41.744 41.742 0.583 112.091 o
2 1 4 747.331 734.866 6.893 0.550 o
2 1 5 17.458 17.785 0.330 418.895 o
2 1 6 896.552 892.827 9.573 0.331 o
2 1 7 49.768 48.570 0.589 96.825 o
2 1 8 353.147 343.356 3.287 2.452 o
2 1 9 74.152 74.622 1.286 26.379 o
2 1 10 137.935 139.526 1.513 13.543 o
2 1 11 41.611 40.971 0.621 103.960 o
2 1 12 78.946 78.168 0.992 35.797 o
2 1 13 80.726 81.466 1.720 16.232 o
2 1 14 43.095 43.041 0.788 72.365 o
2 2 0 270.376 270.583 4.157 2.355 o
2 2 1 1955.200 1788.850 49.637 0.021 o
2 2 2 2001.750 1842.690 48.526 0.022 o
2 2 3 511.814 513.524 5.478 1.011 o
2 2 4 42.827 43.615 0.602 105.312 o
2 2 5 68.219 67.980 0.731 56.974 o
2 2 6 108.158 110.023 1.089 23.930 o
2 2 7 144.472 145.835 1.442 13.562 o
2 2 8 166.472 164.748 1.727 9.903 o
2 2 9 153.568 154.784 1.545 11.918 o
2 2 10 66.345 65.020 0.814 52.260 o
2 2 11 56.974 56.424 0.762 63.694 o
2 2 12 7.985 8.285 0.449 287.156 o
2 2 13 28.608 29.218 0.639 119.470 o
2 2 14 82.502 80.186 1.300 24.599 o
2 3 1 191.156 190.158 2.423 6.033 o
2 3 2 73.582 76.750 0.932 40.218 o
2 3 3 688.879 674.736 10.971 0.347 o
2 3 4 12.047 12.060 0.222 916.280 o
2 3 5 326.543 323.072 3.262 2.671 o
2 3 6 158.246 159.918 1.657 10.783 o
2 3 7 196.877 196.287 2.019 7.145 o
2 3 8 178.082 179.231 1.745 9.088 o
2 3 9 61.904 63.025 0.719 63.121 o
2 3 10 153.614 154.777 1.572 11.718 o
2 3 11 36.564 36.935 0.568 126.731 o
2 3 12 32.599 32.153 0.646 112.068 o
2 3 13 2.374 3.176 0.512 227.465 o
2 3 14 4.151 3.671 1.064 52.796 o
2 4 0 3139.710 2884.540 81.797 0.008 o
2 4 1 578.245 604.210 12.004 0.328 o
2 4 2 150.583 150.455 1.999 9.184 o
2 4 3 57.563 56.783 0.922 49.228 o
2 4 4 1255.500 1227.040 17.078 0.129 o
2 4 5 314.385 315.999 5.150 1.594 o
2 4 6 407.542 413.420 4.409 1.572 o
2 4 7 87.057 85.728 1.095 29.438 o
2 4 8 192.554 191.640 1.991 7.414 o
2 4 9 80.360 79.728 0.879 40.242 o
2 4 10 113.233 113.235 1.201 20.869 o
2 4 11 39.104 39.395 0.597 113.554 o
2 4 12 143.674 145.988 1.664 11.764 o
2 4 13 111.392 113.001 1.376 18.221 o
2 4 14 17.571 15.909 2.117 13.265 o
2 5 0 211.856 217.919 3.848 3.009 o
2 5 1 693.080 719.503 11.804 0.308 o
2 5 2 267.921 264.346 4.574 2.076 o
2 5 3 71.034 71.463 1.236 28.616 o
2 5 4 590.282 583.531 10.589 0.398 o
2 5 5 505.206 509.660 7.159 0.750 o
2 5 6 5.427 5.628 0.346 485.860 o
2 5 7 63.169 62.177 0.898 48.072 o
2 5 8 20.050 20.281 0.429 261.660 o
2 5 9 17.245 17.259 0.449 255.331 o
2 5 10 94.197 94.603 1.180 25.128 o
2 5 11 87.149 87.299 1.216 25.751 o
2 5 12 66.341 67.477 0.970 41.688 o
2 5 13 81.247 81.632 1.115 30.238 o
2 6 0 492.599 490.461 6.999 0.789 o
2 6 1 64.460 66.083 1.204 31.190 o
2 6 2 363.341 378.037 6.217 1.114 o
2 6 3 116.948 117.784 1.797 12.583 o
2 6 4 473.832 483.584 7.978 0.673 o
2 6 5 268.394 271.568 4.596 2.050 o
2 6 6 94.003 92.804 1.607 16.836 o
2 6 7 32.152 30.620 0.643 113.962 o
2 6 8 28.726 28.790 0.513 168.602 o
2 6 9 20.489 19.936 0.497 204.519 o
2 6 10 157.089 156.050 1.848 9.736 o
2 6 11 12.214 12.722 0.537 196.187 o
2 6 12 230.661 228.109 2.859 4.262 o
2 6 13 20.110 21.035 1.800 18.214 o
2 7 0 0.106 0.479 0.230 1135.380 o
2 7 1 99.418 102.220 2.771 6.803 o
2 7 2 132.155 136.089 2.917 5.705 o
2 7 3 465.342 477.569 7.943 0.683 o
2 7 4 325.989 315.015 9.205 0.622 o
2 7 5 253.639 253.551 4.331 2.310 o
2 7 6 64.023 64.836 1.151 33.531 o
2 7 7 75.659 74.428 1.331 24.913 o
2 7 8 2.332 2.498 0.574 181.133 o
2 7 9 46.340 47.218 0.809 66.813 o
2 7 10 4.506 4.428 0.540 203.689 o
2 7 11 49.510 49.431 0.949 51.022 o
2 7 12 20.504 19.944 0.813 84.641 o
2 8 0 21.633 23.542 1.308 33.903 o
2 8 1 223.833 231.017 3.356 3.530 o
2 8 2 64.190 66.296 1.638 18.997 o
2 8 3 17.349 18.117 0.614 145.417 o
2 8 4 37.539 40.298 1.139 40.965 o
2 8 5 127.427 125.965 5.170 2.099 o
2 8 6 35.383 36.484 1.479 25.694 o
2 8 7 49.186 49.743 1.032 44.811 o
2 8 8 20.413 20.018 0.774 92.790 o
2 8 9 6.347 6.121 0.501 234.529 o
2 8 10 45.474 44.288 0.879 59.894 o
2 8 11 36.794 36.284 0.992 52.854 o
2 8 12 40.845 39.223 3.945 3.803 o
2 9 0 377.809 393.608 14.725 0.257 o
2 9 1 13.443 13.441 0.638 140.148 o
2 9 2 134.616 136.580 2.401 7.673 o
2 9 3 184.326 193.782 3.313 4.021 o
2 9 4 170.294 172.995 3.043 4.782 o
2 9 5 43.822 44.632 1.517 23.782 o
2 9 6 40.208 40.951 0.946 55.533 o
2 9 7 23.745 22.695 0.807 84.056 o
2 9 8 137.824 131.338 2.297 8.175 o
2 9 9 33.250 29.781 1.039 50.116 o
2 9 10 45.945 44.893 1.012 47.688 o
2 9 11 22.778 25.979 3.687 4.383 o
2 10 0 103.537 105.909 2.986 5.910 o
2 10 1 78.338 82.012 1.884 14.076 o
2 10 2 20.055 19.201 0.806 86.274 o
2 10 3 0.509 0.555 0.578 179.042 o
2 10 4 98.757 100.884 1.938 12.327 o
2 10 5 6.683 7.126 0.717 115.137 o
2 10 6 332.094 332.285 5.951 1.255 o
2 10 7 4.594 5.009 0.755 104.599 o
2 10 8 14.095 14.136 0.906 71.068 o
2 10 9 105.627 102.167 2.524 7.890 o
2 10 10 88.711 87.266 4.630 2.683 o
2 11 0 6.589 7.823 0.875 77.602 o
2 11 1 71.505 73.052 3.528 4.595 o
2 11 2 36.330 35.498 1.156 40.407 o
2 11 3 32.098 34.542 0.971 56.308 o
2 11 4 20.574 20.999 0.884 72.249 o
2 11 5 55.950 55.797 2.225 11.294 o
2 11 6 99.438 98.708 1.793 13.895 o
2 11 7 35.274 33.315 1.123 42.908 o
2 11 8 25.857 22.985 1.213 38.860 o
2 11 9 51.899 49.891 3.928 3.807 o
2 12 0 96.193 96.671 2.287 9.555 o
2 12 1 35.260 35.367 1.217 36.978 o
2 12 2 85.256 85.185 2.118 11.306 o
2 12 3 1.913 1.539 1.119 47.753 o
2 12 4 48.147 49.027 1.438 25.704 o
2 12 5 36.875 36.207 2.936 6.827 o
2 12 6 19.954 21.367 1.368 31.227 o
2 12 7 1.601 0.869 1.298 35.522 o
2 12 8 56.577 54.221 3.706 4.250 o
2 13 0 147.937 147.869 3.345 4.393 o
2 13 1 1.227 0.743 1.010 58.628 o
2 13 2 3.996 3.408 1.161 44.364 o
2 13 3 10.451 10.351 1.665 21.488 o
2 13 4 20.877 20.465 1.579 23.548 o
2 13 5 3.481 2.949 1.649 22.001 o
2 13 6 59.416 53.754 2.883 6.894 o
3 0 1 278.094 277.484 2.976 3.431 o
3 0 2 8.089 8.305 0.161 1794.430 o
3 0 3 79.121 78.873 0.835 43.017 o
3 0 4 82.380 82.329 0.825 41.728 o
3 0 5 43.837 44.400 0.488 132.072 o
3 0 6 88.711 89.808 1.068 29.576 o
3 0 7 111.095 108.751 1.164 22.099 o
3 0 8 48.832 46.067 0.536 110.313 o
3 0 9 66.048 65.512 0.848 49.798 o
3 0 10 22.526 22.191 0.466 219.534 o
3 0 11 0.121 0.328 0.379 417.018 o
3 0 12 82.608 82.429 1.318 23.987 o
3 0 13 0.060 0.108 0.493 246.081 o
3 0 14 5.899 6.966 1.211 40.702 o
3 1 0 405.065 389.729 4.483 1.580 o
3 1 1 394.190 379.967 6.246 1.071 o
3 1 2 300.720 302.935 3.231 2.914 o
3 1 3 52.188 52.074 0.803 63.142 o
3 1 4 610.198 608.267 7.631 0.601 o
3 1 5 501.288 509.236 5.382 1.046 o
3 1 6 55.653 57.351 0.848 55.941 o
3 1 7 24.512 25.207 0.384 277.986 o
3 1 8 23.171 23.688 0.396 275.305 o
3 1 9 27.118 28.295 0.543 157.706 o
3 1 10 1.282 1.625 0.345 501.994 o
3 1 11 70.301 70.727 0.998 38.696 o
3 1 12 28.479 29.755 0.654 114.846 o
3 1 13 24.897 25.160 0.668 116.018 o
3 1 14 24.484 23.159 0.897 68.948 o
3 2 1 237.339 239.110 3.010 3.898 o
3 2 2 1517.010 1452.790 28.136 0.058 o
3 2 3 183.529 182.548 2.044 7.567 o
3 2 4 277.649 278.152 3.245 3.131 o
3 2 5 90.803 90.232 0.985 31.781 o
3 2 6 6.057 5.860 0.219 1147.400 o
3 2 7 375.614 372.515 3.762 2.011 o
3 2 8 259.985 260.332 2.728 4.000 o
3 2 9 81.445 81.052 0.892 39.121 o
3 2 10 23.437 23.306 0.435 239.758 o
3 2 11 3.543 3.083 0.412 349.170 o
3 2 12 62.081 62.361 1.021 40.641 o
3 2 13 4.322 4.174 0.579 177.504 o
3 2 14 34.253 34.182 1.540 23.930 o
3 3 0 128.823 130.946 1.911 10.850 o
3 3 1 333.448 329.700 4.204 1.999 o
3 3 2 464.311 445.338 12.996 0.311 o
3 3 3 244.943 249.586 3.172 3.559 o
3 3 4 92.561 93.471 1.260 23.510 o
3 3 5 97.663 99.018 1.134 25.402 o
3 3 6 7.622 7.865 0.231 994.953 o
3 3 7 50.051 49.133 0.580 97.886 o
3 3 8 74.026 75.432 0.819 46.492 o
3 3 9 186.014 187.967 1.855 8.183 o
3 3 10 18.718 18.978 0.415 282.989 o
3 3 11 54.236 54.540 0.730 69.455 o
3 3 12 16.666 17.394 0.565 170.373 o
3 3 13 15.870 15.541 0.601 154.114 o
3 3 14 86.073 84.764 2.608 7.858 o
3 4 0 179.414 195.862 6.227 1.406 o
3 4 1 133.310 135.237 1.751 11.825 o
3 4 2 273.827 274.253 3.206 3.214 o
3 4 3 701.115 706.152 8.833 0.450 o
3 4 4 52.484 51.383 0.983 47.196 o
3 4 5 74.202 73.315 0.955 39.405 o
3 4 6 217.906 218.508 2.590 4.990 o
3 4 7 317.039 315.147 3.036 2.942 o
3 4 8 2.613 2.743 0.268 827.362 o
3 4 9 48.641 48.535 0.679 82.748 o
3 4 10 23.941 23.757 0.472 209.039 o
3 4 11 53.868 53.304 0.790 63.363 o
3 4 12 6.502 6.301 0.461 276.189 o
3 4 13 12.107 10.699 0.579 170.789 o
3 5 0 202.208 206.258 2.673 5.092 o
3 5 1 118.058 120.329 1.801 12.436 o
3 5 2 119.379 120.694 1.820 12.195 o
3 5 3 252.772 255.988 3.263 3.360 o
3 5 4 31.354 32.192 0.557 141.945 o
3 5 5 434.762 430.424 5.017 1.300 o
3 5 6 14.568 14.580 0.343 423.775 o
3 5 7 78.377 78.694 1.059 33.150 o
3 5 8 24.136 23.748 0.485 200.212 o
3 5 9 17.509 17.181 0.458 245.589 o
3 5 10 29.162 28.938 0.689 105.241 o
3 5 11 72.656 72.820 1.042 35.765 o
3 5 12 6.673 6.046 0.591 169.293 o
3 5 13 32.459 32.949 2.054 13.800 o
3 6 0 45.868 46.965 0.703 81.828 o
3 6 1 56.459 57.157 1.841 15.972 o
3 6 2 271.534 274.214 4.633 2.014 o
3 6 3 656.232 674.497 9.538 0.428 o
3 6 4 33.693 34.337 0.549 139.500 o
3 6 5 122.235 119.604 1.493 15.484 o
3 6 6 8.875 9.381 0.340 479.961 o
3 6 7 162.826 164.285 1.863 9.302 o
3 6 8 73.925 72.732 0.969 38.881 o
3 6 9 36.856 36.730 0.662 101.658 o
3 6 10 58.120 59.411 0.847 54.456 o
3 6 11 63.001 63.535 0.998 41.548 o
3 6 12 13.575 13.577 0.665 129.361 o
3 7 0 2.018 1.799 0.265 848.216 o
3 7 1 3.560 3.474 0.295 677.542 o
3 7 2 205.020 206.389 3.526 3.495 o
3 7 3 205.386 207.248 3.790 3.137 o
3 7 4 95.003 95.830 2.100 11.046 o
3 7 5 184.339 184.524 3.252 4.169 o
3 7 6 109.144 109.848 1.863 12.470 o
3 7 7 157.288 159.254 1.996 8.855 o
3 7 8 19.648 19.676 0.505 200.603 o
3 7 9 103.803 106.307 1.359 19.524 o
3 7 10 32.188 31.920 0.716 95.436 o
3 7 11 49.370 48.438 0.858 59.655 o
3 7 12 63.266 60.236 1.432 24.124 o
3 8 0 87.404 89.472 1.237 25.021 o
3 8 1 250.363 255.385 5.274 1.716 o
3 8 2 79.297 82.709 1.581 18.596 o
3 8 3 79.916 84.351 3.213 5.410 o
3 8 4 120.122 123.516 2.215 9.151 o
3 8 5 0.178 -0.242 0.592 170.763 o
3 8 6 42.472 39.168 1.096 43.037 o
3 8 7 171.022 170.458 2.353 6.815 o
3 8 8 155.847 157.538 2.016 8.820 o
3 8 9 3.003 3.500 0.544 201.214 o
3 8 10 23.922 25.145 0.782 88.429 o
3 8 11 19.959 18.695 0.969 60.987 o
3 9 0 2.935 2.583 0.444 302.499 o
3 9 1 70.913 71.115 1.246 28.341 o
3 9 2 25.385 26.276 0.805 83.063 o
3 9 3 15.399 16.570 0.747 102.082 o
3 9 4 4.078 4.373 0.663 135.687 o
3 9 5 37.504 36.725 1.051 47.509 o
3 9 6 34.177 32.705 1.074 46.786 o
3 9 7 14.112 14.722 0.807 88.703 o
3 9 8 72.071 74.256 1.655 17.992 o
3 9 9 67.857 66.109 1.121 34.025 o
3 9 10 3.732 3.646 0.814 90.128 o
3 10 0 78.744 79.658 1.523 19.854 o
3 10 1 49.241 50.502 1.402 26.729 o
3 10 2 5.401 5.101 0.523 216.333 o
3 10 3 8.345 8.383 0.745 106.293 o
3 10 4 11.530 11.261 0.827 85.608 o
3 10 5 36.659 39.288 1.527 24.065 o
3 10 6 1.683 1.475 0.870 78.996 o
3 10 7 77.478 74.130 1.904 14.006 o
3 10 8 14.663 12.528 1.011 57.396 o
3 10 9 16.647 14.729 0.904 70.835 o
3 11 0 7.060 7.178 0.654 138.247 o
3 11 1 5.580 3.884 0.866 79.458 o
3 11 2 3.183 3.848 1.037 55.568 o
3 11 3 8.198 9.441 0.849 82.064 o
3 11 4 104.699 107.428 2.370 8.728 o
3 11 5 45.693 46.222 1.745 18.245 o
3 11 6 3.617 0.687 1.446 28.604 o
3 11 7 1.933 2.414 1.016 57.976 o
3 11 8 7.095 5.348 1.424 29.450 o
3 12 0 0.045 -0.625 0.738 109.851 o
3 12 1 3.031 1.814 1.010 58.638 o
3 12 2 148.687 151.047 3.509 4.044 o
3 12 3 4.412 4.168 1.349 32.862 o
3 12 4 27.576 24.736 1.166 41.588 o
3 12 5 1.521 2.841 1.456 28.229 o
3 12 6 5.982 6.776 2.266 11.645 o
3 12 7 26.278 25.107 3.024 6.493 o
3 13 0 4.436 4.713 0.970 63.432 o
3 13 1 2.058 -0.322 1.197 41.754 o
3 13 2 46.996 42.566 1.942 14.963 o
3 13 3 18.135 17.034 1.768 18.933 o
3 13 5 10.893 10.635 1.992 15.036 o
4 0 0 150.376 152.365 2.542 6.652 o
4 0 1 35.252 35.233 0.426 187.401 o
4 0 2 3.136 3.598 0.219 1221.680 o
4 0 3 0.944 1.214 0.185 1751.960 o
4 0 4 69.260 68.913 0.762 53.846 o
4 0 5 63.965 63.925 0.679 65.388 o
4 0 6 185.198 188.311 1.831 8.303 o
4 0 7 44.975 45.463 0.572 108.051 o
4 0 8 19.971 19.788 0.432 259.477 o
4 0 9 23.224 22.812 0.459 222.032 o
4 0 10 43.687 43.275 0.679 89.094 o
4 0 11 22.394 24.052 0.550 165.989 o
4 0 12 28.389 29.267 0.717 98.928 o
4 0 13 22.807 23.236 0.667 118.730 o
4 1 0 121.399 121.760 1.351 17.267 o
4 1 1 313.712 310.032 3.575 2.532 o
4 1 2 138.241 137.010 1.618 12.652 o
4 1 3 1183.440 1129.200 23.681 0.084 o
4 1 4 60.598 60.876 0.799 57.157 o
4 1 5 113.675 115.310 1.316 18.811 o
4 1 6 105.977 105.619 1.515 16.898 o
4 1 7 90.917 90.976 1.089 28.425 o
4 1 8 95.169 94.859 1.064 28.004 o
4 1 9 59.655 57.415 1.001 43.109 o
4 1 10 21.166 21.282 0.501 198.668 o
4 1 11 95.097 96.358 1.237 23.531 o
4 1 12 50.611 51.670 0.841 60.072 o
4 1 13 6.821 6.691 0.752 104.984 o
4 2 0 115.911 111.878 1.637 14.461 o
4 2 1 851.797 770.541 21.917 0.108 o
4 2 2 386.994 389.752 5.551 1.259 o
4 2 3 19.000 18.433 0.357 358.777 o
4 2 4 54.973 54.570 0.684 74.621 o
4 2 5 15.101 14.923 0.316 478.996 o
4 2 6 156.959 155.269 1.845 9.776 o
4 2 7 157.011 156.735 1.869 9.606 o
4 2 8 259.744 266.024 2.725 3.978 o
4 2 9 30.107 30.807 0.552 146.887 o
4 2 10 34.982 35.351 0.582 125.787 o
4 2 11 19.044 19.063 0.590 154.023 o
4 2 12 37.224 38.130 0.750 83.225 o
4 2 13 39.190 39.076 0.839 68.500 o
4 3 0 1331.540 1330.180 16.879 0.124 o
4 3 1 356.475 352.726 4.485 1.753 o
4 3 2 85.255 85.591 1.144 28.241 o
4 3 3 22.420 21.839 0.444 237.704 o
4 3 4 19.402 19.977 0.377 324.208 o
4 3 5 211.202 209.452 2.317 5.812 o
4 3 6 21.611 20.870 0.399 285.609 o
4 3 7 98.695 98.009 1.312 21.375 o
4 3 8 155.280 155.816 1.663 10.976 o
4 3 9 176.346 177.754 1.897 8.460 o
4 3 10 50.434 50.414 0.774 67.825 o
4 3 11 28.753 29.518 0.595 133.884 o
4 3 12 27.073 27.065 0.761 90.622 o
4 3 13 62.896 60.087 1.341 26.906 o
4 4 0 1091.580 1092.850 14.626 0.173 o
4 4 1 553.931 557.757 7.032 0.715 o
4 4 2 75.444 75.664 1.061 33.997 o
4 4 3 96.312 95.169 1.190 24.537 o
4 4 4 226.155 224.066 2.663 4.697 o
4 4 5 89.304 90.564 1.160 26.713 o
4 4 6 227.213 226.994 2.920 4.196 o
4 4 7 119.467 119.417 1.440 16.357 o
4 4 8 249.422 249.132 2.580 4.412 o
4 4 9 108.068 107.980 1.252 20.888 o
4 4 10 75.402 77.151 0.987 37.017 o
4 4 11 0.493 0.655 0.484 255.693 o
4 4 12 27.133 28.183 0.691 106.562 o
4 4 13 78.716 77.150 1.727 16.350 o
4 5 0 269.548 268.660 3.897 2.575 o
4 5 1 111.727 112.031 1.726 13.702 o
4 5 2 42.908 42.685 0.676 90.573 o
4 5 3 39.118 40.024 0.886 62.508 o
4 5 4 1504.770 1473.730 20.589 0.089 o
4 5 5 687.855 686.897 8.728 0.465 o
4 5 6 247.459 250.163 3.280 3.397 o
4 5 7 97.445 97.711 1.340 20.969 o
4 5 8 118.677 120.364 1.449 16.268 o
4 5 9 14.344 14.147 0.498 220.887 o
4 5 10 51.910 51.394 0.856 58.109 o
4 5 11 97.159 99.707 1.345 20.811 o
4 5 12 18.090 16.814 0.757 98.385 o
4 6 0 20.337 20.431 0.456 235.182 o
4 6 1 52.956 53.252 0.926 51.109 o
4 6 2 108.788 112.166 1.750 13.587 o
4 6 3 242.901 249.853 3.204 3.531 o
4 6 4 320.172 320.588 4.104 2.119 o
4 6 5 74.390 75.938 1.137 31.211 o
4 6 6 33.506 32.646 0.666 105.650 o
4 6 7 6.673 6.617 0.448 291.199 o
4 6 8 56.100 57.161 0.839 56.576 o
4 6 9 41.471 42.824 0.759 77.653 o
4 6 10 119.501 122.453 1.807 12.266 o
4 6 11 20.454 19.022 0.734 102.653 o
4 6 12 116.743 116.928 2.466 7.878 o
4 7 0 29.038 29.191 0.801 81.323 o
4 7 1 86.118 87.115 1.402 21.394 o
4 7 2 62.170 62.758 1.165 33.440 o
4 7 3 26.021 26.707 0.723 99.786 o
4 7 4 304.049 309.951 5.104 1.642 o
4 7 5 166.072 169.860 2.394 6.766 o
4 7 6 58.565 59.992 0.997 43.338 o
4 7 7 28.445 28.733 0.646 117.848 o
4 7 8 17.297 17.669 0.623 141.896 o
4 7 9 95.460 97.164 1.307 21.896 o
4 7 10 7.345 7.461 0.636 145.723 o
4 7 11 22.415 21.267 0.825 81.561 o
4 8 0 24.791 25.222 0.541 165.321 o
4 8 1 131.662 134.172 1.857 11.086 o
4 8 2 0.929 1.215 0.436 314.309 o
4 8 3 31.381 31.500 0.752 88.707 o
4 8 4 60.521 61.902 1.300 28.463 o
4 8 5 119.667 124.594 1.958 10.940 o
4 8 6 40.755 41.711 1.333 30.453 o
4 8 7 96.911 99.084 1.740 14.648 o
4 8 8 118.022 119.783 2.007 10.704 o
4 8 9 101.127 99.575 2.416 8.595 o
4 8 10 30.101 29.459 0.909 64.606 o
4 8 11 7.608 9.898 1.551 24.795 o
4 9 0 194.515 195.995 2.605 5.433 o
4 9 1 12.234 12.844 0.503 221.590 o
4 9 2 10.533 10.664 0.564 181.046 o
4 9 3 5.726 6.020 0.547 197.298 o
4 9 4 1.579 1.309 0.627 152.365 o
4 9 5 14.810 14.655 0.980 60.731 o
4 9 6 73.757 76.081 1.446 22.090 o
4 9 7 7.990 7.785 0.798 93.036 o
4 9 8 97.197 96.304 1.646 15.953 o
4 9 9 21.872 20.760 0.972 60.094 o
4 9 10 13.745 10.945 3.337 5.365 o
4 10 0 19.627 19.047 0.539 180.291 o
4 10 1 10.295 9.641 0.519 213.373 o
4 10 2 2.035 2.170 0.506 233.633 o
4 10 3 13.902 14.468 0.691 119.727 o
4 10 4 41.974 42.262 1.166 38.431 o
4 10 5 17.396 17.391 0.946 64.509 o
4 10 6 83.892 83.535 1.883 13.838 o
4 10 7 9.236 8.974 0.853 81.309 o
4 10 8 70.134 67.820 1.644 18.478 o
4 10 9 6.026 4.219 3.239 5.702 o
4 11 0 161.955 165.747 2.988 5.034 o
4 11 1 52.727 51.852 1.630 20.207 o
4 11 2 27.893 27.522 0.882 69.238 o
4 11 3 121.394 122.991 2.061 10.142 o
4 11 4 39.264 41.728 1.426 27.059 o
4 11 5 67.649 71.698 2.780 7.246 o
4 11 6 45.548 48.779 5.216 2.180 o
4 11 7 28.680 30.462 2.978 6.677 o
4 12 0 23.989 24.392 1.139 43.932 o
4 12 1 9.550 9.096 1.090 49.942 o
4 12 2 47.050 48.263 1.867 16.026 o
4 12 3 6.805 7.041 0.720 114.447 o
4 12 4 60.096 59.897 2.507 8.950 o
4 12 5 2.586 4.875 2.152 12.922 o
4 12 6 1.374 1.398 2.534 9.321 o
4 13 0 96.141 86.940 3.484 4.568 o
5 0 1 13.953 14.830 0.647 135.555 o
5 0 2 11.701 11.760 0.315 523.132 o
5 0 3 31.518 31.662 0.440 196.878 o
5 0 4 40.715 41.734 0.525 129.159 o
5 0 5 0.491 0.497 0.202 1461.320 o
5 0 6 9.494 9.595 0.256 789.415 o
5 0 7 117.375 118.039 1.208 19.973 o
5 0 8 46.458 45.450 0.669 87.441 o
5 0 9 100.701 100.151 1.257 22.137 o
5 0 10 5.543 5.818 0.419 333.973 o
5 0 11 1.641 1.932 0.471 269.366 o
5 0 12 2.927 2.997 0.542 203.167 o
5 0 13 1.060 0.942 0.772 100.284 o
5 1 0 384.387 380.994 4.406 1.674 o
5 1 1 15.049 14.190 0.292 545.969 o
5 1 2 23.050 23.587 0.734 100.005 o
5 1 3 104.512 102.479 1.186 22.979 o
5 1 4 3.795 3.770 0.241 1000.670 o
5 1 5 257.960 262.111 2.857 3.826 o
5 1 6 19.457 19.046 0.370 335.714 o
5 1 7 73.009 73.915 0.944 40.228 o
5 1 8 69.966 70.888 0.998 38.762 o
5 1 9 45.610 45.408 0.882 59.380 o
5 1 10 6.729 6.990 0.443 297.037 o
5 1 11 13.818 12.876 0.530 198.860 o
5 1 12 50.712 50.495 1.427 25.795 o
5 1 13 6.463 6.308 0.818 88.766 o
5 2 0 253.171 255.626 3.006 3.693 o
5 2 1 55.943 57.750 0.834 56.982 o
5 2 2 197.993 195.577 2.539 5.557 o
5 2 3 23.662 24.342 0.423 247.309 o
5 2 4 41.731 41.770 0.573 114.666 o
5 2 5 111.864 112.342 1.313 19.191 o
5 2 6 105.740 103.253 1.236 21.750 o
5 2 7 52.678 54.130 0.694 75.193 o
5 2 8 178.617 175.464 1.896 8.429 o
5 2 9 38.608 38.741 0.623 108.057 o
5 2 10 6.272 6.419 0.441 300.637 o
5 2 11 23.283 23.547 0.605 140.411 o
5 2 12 7.149 7.135 0.612 157.391 o
5 2 13 41.111 41.710 1.338 30.212 o
5 3 0 5.716 5.576 0.245 942.884 o
5 3 1 9.707 9.566 0.281 670.642 o
5 3 2 269.977 270.272 3.845 2.614 o
5 3 3 673.341 669.409 8.423 0.494 o
5 3 4 376.993 372.394 4.404 1.707 o
5 3 5 162.166 158.845 2.087 8.266 o
5 3 6 292.932 287.503 3.188 3.056 o
5 3 7 2.568 2.699 0.316 595.708 o
5 3 8 41.335 41.774 0.626 102.555 o
5 3 9 8.063 7.947 0.423 321.238 o
5 3 10 13.874 14.029 0.496 223.645 o
5 3 11 34.982 35.294 0.761 83.603 o
5 3 12 46.849 46.248 0.842 62.938 o
5 3 13 54.975 54.774 2.192 11.646 o
5 4 0 171.107 173.878 1.940 8.483 o
5 4 1 179.117 180.860 2.370 6.500 o
5 4 2 217.047 214.654 2.791 4.607 o
5 4 3 2.963 2.689 0.410 354.732 o
5 4 4 156.938 160.639 1.950 9.091 o
5 4 5 145.523 145.939 1.970 9.594 o
5 4 6 186.728 187.414 2.307 6.499 o
5 4 7 43.714 43.463 0.735 79.616 o
5 4 8 11.741 12.343 0.414 320.105 o
5 4 9 58.852 58.277 0.941 47.200 o
5 4 10 17.158 16.591 0.538 186.166 o
5 4 11 20.147 19.657 0.626 137.347 o
5 4 12 150.345 147.331 2.425 7.161 o
5 5 0 0.075 -0.196 0.227 1161.210 o
5 5 1 260.047 258.270 3.054 3.560 o
5 5 2 63.207 61.563 1.052 38.770 o
5 5 3 30.765 31.189 0.567 140.018 o
5 5 4 160.032 160.406 1.939 9.053 o
5 5 5 33.603 34.803 0.608 119.990 o
5 5 6 10.923 10.864 0.499 228.307 o
5 5 7 182.772 184.868 2.282 6.688 o
5 5 8 10.834 11.101 0.505 223.318 o
5 5 9 8.283 9.168 0.525 210.865 o
5 5 10 104.681 105.787 1.582 16.053 o
5 5 11 0.524 1.116 0.668 133.964 o
5 5 12 2.770 2.134 1.097 49.723 o
5 6 0 51.342 49.694 1.047 43.268 o
5 6 1 206.277 207.496 3.351 3.745 o
5 6 2 90.341 91.293 1.398 20.858 o
5 6 3 39.568 41.647 0.799 73.111 o
5 6 4 10.268 9.561 0.484 244.160 o
5 6 5 24.468 25.067 0.551 161.160 o
5 6 6 138.101 139.116 2.081 9.263 o
5 6 7 30.010 30.292 0.657 112.351 o
5 6 8 92.349 93.227 1.500 18.687 o
5 6 9 179.022 180.372 2.166 7.236 o
5 6 10 21.168 21.195 0.780 90.826 o
5 6 11 0.037 0.711 0.734 111.197 o
5 7 0 141.333 143.944 3.079 5.102 o
5 7 1 65.090 64.964 1.166 32.724 o
5 7 2 61.584 63.436 1.405 24.882 o
5 7 3 173.138 177.631 2.716 5.559 o
5 7 4 90.149 90.032 1.507 18.851 o
5 7 5 65.334 67.779 1.101 35.212 o
5 7 6 87.808 86.502 1.375 21.856 o
5 7 7 37.037 35.141 0.943 57.734 o
5 7 8 84.618 84.623 1.195 26.903 o
5 7 9 26.643 26.670 0.748 93.650 o
5 7 10 21.878 22.356 0.786 89.192 o
5 7 11 17.781 17.710 1.170 42.599 o
5 8 0 7.068 7.436 0.484 249.784 o
5 8 1 54.660 54.176 1.136 36.950 o
5 8 2 38.410 38.606 0.892 62.330 o
5 8 3 29.173 29.607 0.817 78.516 o
5 8 4 21.334 21.580 0.864 75.116 o
5 8 5 75.516 75.856 1.661 17.635 o
5 8 6 34.190 34.769 0.971 55.678 o
5 8 7 9.300 9.020 0.705 118.340 o
5 8 8 3.119 2.922 0.604 163.623 o
5 8 9 14.544 15.008 0.742 104.063 o
5 8 10 16.241 16.250 1.106 47.762 o
5 9 0 34.992 33.928 0.753 85.444 o
5 9 1 2.333 2.763 0.534 209.175 o
5 9 2 1.645 1.990 0.631 150.269 o
5 9 3 63.514 63.859 1.330 26.986 o
5 9 4 26.021 26.168 0.977 58.096 o
5 9 5 45.872 47.136 1.521 23.459 o
5 9 6 11.743 12.981 1.051 53.407 o
5 9 7 26.324 25.085 1.076 48.599 o
5 9 8 22.016 21.835 1.027 54.008 o
5 9 9 74.923 75.298 1.895 14.199 o
5 10 0 0.479 0.379 0.544 202.024 o
5 10 1 42.360 43.330 1.198 36.564 o
5 10 2 36.550 36.204 0.867 66.542 o
5 10 3 15.000 16.053 0.872 76.011 o
5 10 4 14.897 15.446 1.028 55.358 o
5 10 5 4.432 2.675 1.046 54.586 o
5 10 6 8.099 7.591 1.230 39.349 o
5 10 7 52.763 58.154 2.089 12.748 o
5 10 8 0.788 2.031 3.096 6.246 o
5 11 0 58.128 56.348 1.482 23.341 o
5 11 1 38.757 38.764 0.930 58.026 o
5 11 2 17.622 18.282 0.811 86.299 o
5 11 3 31.576 31.319 1.128 43.258 o
5 11 4 0.950 0.607 1.101 49.350 o
5 11 5 45.958 44.994 1.612 21.152 o
5 11 6 4.853 5.277 2.805 7.605 o
5 12 0 11.249 11.869 1.301 35.048 o
5 12 1 18.321 17.541 1.352 32.087 o
5 12 2 41.263 40.608 1.173 38.262 o
5 12 3 21.885 20.733 1.303 34.208 o
5 12 4 2.300 2.475 2.207 12.282 o
5 12 5 15.401 15.171 2.743 7.928 o
6 0 0 1960.640 1956.370 46.902 0.023 o
6 0 1 0.234 0.372 0.249 962.795 o
6 0 2 35.516 35.662 0.516 146.959 o
6 0 3 52.642 52.790 0.676 78.214 o
6 0 4 79.307 77.354 0.955 37.391 o
6 0 5 166.806 164.882 1.744 9.794 o
6 0 6 2.548 2.525 0.252 931.654 o
6 0 7 31.224 30.936 0.469 182.529 o
6 0 8 298.956 297.361 3.080 3.087 o
6 0 9 1.974 1.953 0.429 324.388 o
6 0 10 61.890 62.745 0.940 45.546 o
6 0 11 50.120 50.049 0.933 52.033 o
6 0 12 23.428 21.938 0.713 105.604 o
6 1 0 129.697 128.053 1.462 14.992 o
6 1 1 112.685 114.903 1.298 19.206 o
6 1 2 92.646 91.983 1.243 23.992 o
6 1 3 2.730 2.889 0.232 1099.040 o
6 1 4 173.862 171.644 1.970 8.297 o
6 1 5 104.328 104.128 1.485 17.529 o
6 1 6 46.539 45.864 0.680 85.362 o
6 1 7 113.222 113.413 1.282 19.499 o
6 1 8 167.003 168.852 1.845 9.170 o
6 1 9 116.551 116.539 1.357 17.859 o
6 1 10 27.197 27.459 0.673 111.767 o
6 1 11 35.297 35.857 0.778 80.392 o
6 1 12 8.766 9.058 0.692 122.733 o
6 2 0 54.156 54.013 0.967 47.487 o
6 2 1 103.139 101.479 1.572 16.432 o
6 2 2 96.800 94.153 1.320 21.634 o
6 2 3 302.261 295.363 4.937 1.741 o
6 2 4 280.861 278.255 3.340 3.012 o
6 2 5 246.259 246.633 3.414 3.252 o
6 2 6 52.568 54.374 0.846 58.097 o
6 2 7 94.584 93.755 1.107 27.034 o
6 2 8 27.249 28.036 0.543 157.697 o
6 2 9 39.551 40.333 0.679 93.877 o
6 2 10 45.267 45.334 0.975 50.771 o
6 2 11 41.446 42.281 0.845 65.938 o
6 2 12 2.774 3.098 0.992 60.778 o
6 3 0 59.045 57.535 0.798 58.819 o
6 3 1 3.813 4.223 0.317 586.219 o
6 3 2 140.434 138.629 2.096 9.112 o
6 3 3 30.413 30.755 0.672 107.930 o
6 3 4 107.876 107.807 1.507 16.795 o
6 3 5 29.532 29.450 0.562 144.877 o
6 3 6 37.800 38.337 0.679 96.413 o
6 3 7 95.523 93.402 1.198 24.588 o
6 3 8 3.027 2.623 0.393 385.052 o
6 3 9 21.134 22.347 0.579 154.903 o
6 3 10 23.503 23.655 0.609 138.190 o
6 3 11 12.581 13.146 0.626 145.791 o
6 3 12 100.782 97.132 2.079 11.034 o
6 4 0 4.621 4.690 0.285 716.776 o
6 4 1 37.704 38.314 0.612 111.985 o
6 4 2 136.502 135.364 2.057 9.515 o
6 4 3 43.183 43.257 0.736 79.874 o
6 4 4 250.772 249.441 4.224 2.412 o
6 4 5 7.519 7.465 0.403 354.380 o
6 4 6 57.884 60.912 0.919 48.663 o
6 4 7 16.585 16.154 0.535 189.218 o
6 4 8 120.409 120.991 1.498 15.502 o
6 4 9 4.037 4.010 0.537 205.888 o
6 4 10 80.945 78.911 1.084 31.636 o
6 4 11 8.711 8.524 0.630 147.646 o
6 4 12 54.820 40.924 2.136 12.365 o
6 5 0 47.261 46.602 0.816 65.677 o
6 5 1 15.612 15.802 0.406 311.906 o
6 5 2 288.517 290.925 3.738 2.571 o
6 5 3 34.695 36.026 0.662 103.898 o
6 5 4 198.672 196.829 2.673 5.203 o
6 5 5 22.006 21.493 0.868 74.156 o
6 5 6 34.657 36.013 0.692 97.135 o
6 5 7 19.818 18.702 0.910 68.794 o
6 5 8 6.342 6.403 0.505 230.546 o
6 5 9 14.697 14.780 0.636 139.463 o
6 5 10 62.496 62.244 1.069 37.991 o
6 5 11 46.825 47.031 1.192 35.923 o
6 6 0 1.974 2.006 0.346 497.177 o
6 6 1 201.198 199.166 2.452 5.709 o
6 6 2 75.725 78.015 1.080 32.924 o
6 6 3 14.906 14.675 0.476 238.833 o
6 6 4 7.727 7.386 0.447 289.756 o
6 6 5 48.938 49.116 0.892 56.300 o
6 6 6 56.514 56.958 0.941 48.207 o
6 6 7 57.986 59.790 1.003 43.130 o
6 6 8 58.902 58.054 0.960 45.941 o
6 6 9 45.202 45.552 0.907 56.974 o
6 6 10 60.082 58.305 1.739 17.514 o
6 6 11 35.548 37.160 2.201 11.998 o
6 7 0 20.872 20.321 0.641 130.401 o
6 7 1 65.992 65.788 0.971 41.971 o
6 7 2 58.496 58.752 0.997 43.516 o
6 7 3 35.967 36.370 1.125 42.463 o
6 7 4 13.934 14.112 0.531 197.130 o
6 7 5 31.055 33.267 1.067 47.812 o
6 7 6 23.025 23.320 0.713 105.526 o
6 7 7 48.218 47.836 1.142 38.355 o
6 7 8 14.410 14.674 0.711 113.154 o
6 7 9 36.390 35.595 0.875 65.665 o
6 7 10 23.329 22.349 1.191 40.538 o
6 8 0 148.649 152.965 2.181 8.241 o
6 8 1 14.191 14.541 0.630 142.825 o
6 8 2 41.236 42.800 1.078 44.148 o
6 8 3 22.860 23.680 0.952 61.915 o
6 8 4 291.591 294.613 5.576 1.474 o
6 8 5 82.165 83.832 1.555 18.820 o
6 8 6 36.457 36.764 0.886 64.053 o
6 8 7 9.069 10.119 0.693 122.132 o
6 8 8 52.209 52.005 1.481 23.976 o
6 8 9 12.522 11.316 1.026 56.013 o
6 9 0 117.820 119.442 1.918 11.434 o
6 9 1 50.078 50.213 1.051 43.222 o
6 9 2 19.951 18.989 0.878 73.598 o
6 9 3 10.953 11.025 0.875 76.908 o
6 9 4 25.316 26.222 1.155 42.549 o
6 9 5 75.372 77.486 1.868 14.486 o
6 9 6 6.846 7.528 0.835 85.089 o
6 9 7 59.887 56.271 1.408 25.303 o
6 9 8 10.354 10.710 1.494 26.674 o
6 10 0 202.562 203.229 2.855 4.705 o
6 10 1 32.028 31.721 0.925 61.771 o
6 10 2 23.904 23.049 0.884 70.981 o
6 10 3 131.142 129.009 2.343 8.107 o
6 10 4 5.371 5.968 1.125 47.141 o
6 10 5 61.927 60.971 2.523 8.817 o
6 10 6 0.832 0.823 2.740 7.974 o
6 10 7 39.253 48.748 3.824 4.038 o
6 11 0 0.001 -0.046 0.734 111.183 o
6 11 1 8.849 9.708 0.830 85.705 o
6 11 2 8.423 7.878 0.893 74.312 o
6 11 3 4.193 3.656 0.977 62.606 o
6 11 4 61.975 61.738 3.376 5.061 o
6 11 5 5.076 5.228 2.988 6.703 o
6 12 0 132.058 134.208 5.994 1.580 o
6 12 1 33.406 36.438 2.302 11.020 o
6 12 2 24.892 24.604 2.426 10.052 o
6 12 3 30.552 26.080 2.697 8.123 o
7 0 1 196.396 194.136 2.172 6.669 o
7 0 2 57.404 55.163 0.730 67.286 o
7 0 3 245.081 245.005 3.557 3.097 o
7 0 4 18.250 18.436 0.377 333.711 o
7 0 5 8.343 7.978 0.315 560.287 o
7 0 6 347.344 345.432 3.541 2.310 o
7 0 7 8.411 8.618 0.402 353.576 o
7 0 8 18.126 18.833 0.545 179.206 o
7 0 9 52.009 52.079 0.863 57.262 o
7 0 10 31.980 32.886 0.767 85.003 o
7 0 11 95.355 96.798 2.067 11.303 o
7 1 0 1.915 2.224 0.254 923.310 o
7 1 1 191.817 191.369 2.425 6.006 o
7 1 2 279.161 277.594 4.000 2.430 o
7 1 3 107.121 104.563 1.338 19.655 o
7 1 4 3.211 3.733 0.359 458.664 o
7 1 5 4.350 4.169 0.353 471.689 o
7 1 6 60.145 58.704 0.854 53.206 o
7 1 7 62.671 62.885 1.260 29.546 o
7 1 8 15.906 16.224 0.497 217.090 o
7 1 9 14.408 14.226 0.530 197.094 o
7 1 10 9.315 9.142 0.619 152.633 o
7 1 11 16.315 15.422 0.745 102.441 o
7 2 0 2.812 2.961 0.300 656.282 o
7 2 1 53.052 53.829 0.782 64.550 o
7 2 2 67.138 64.679 0.997 40.364 o
7 2 3 61.944 62.877 0.975 43.344 o
7 2 4 110.075 113.948 1.582 15.417 o
7 2 5 45.096 42.597 0.744 77.593 o
7 2 6 71.683 72.408 1.088 34.031 o
7 2 7 15.280 16.320 0.573 168.555 o
7 2 8 24.110 24.809 0.618 133.763 o
7 2 9 13.247 14.102 0.546 187.982 o
7 2 10 80.596 79.144 1.760 15.699 o
7 2 11 45.215 42.715 1.119 40.666 o
7 3 0 12.626 12.435 0.368 390.906 o
7 3 1 69.991 71.377 1.083 34.706 o
7 3 2 174.951 173.383 2.301 6.896 o
7 3 3 46.323 46.311 0.793 68.965 o
7 3 4 152.706 154.106 2.141 8.322 o
7 3 5 5.825 5.620 0.430 317.967 o
7 3 6 211.060 211.934 2.967 4.346 o
7 3 7 1.540 1.148 0.487 252.388 o
7 3 8 47.196 48.947 0.769 70.807 o
7 3 9 28.377 28.501 0.666 112.320 o
7 3 10 15.170 15.508 0.646 134.982 o
7 3 11 24.189 23.978 1.205 39.465 o
7 4 0 205.852 202.906 2.155 6.430 o
7 4 1 13.571 12.587 0.433 289.645 o
7 4 2 38.594 36.287 0.847 68.294 o
7 4 3 30.319 30.510 0.637 117.832 o
7 4 4 1.766 1.385 0.436 313.670 o
7 4 5 101.769 102.144 2.662 7.263 o
7 4 6 29.398 28.907 0.665 111.419 o
7 4 7 28.416 29.608 0.925 63.080 o
7 4 8 21.988 21.876 0.676 117.176 o
7 4 9 5.837 6.187 0.624 152.089 o
7 4 10 75.674 74.060 1.506 20.672 o
7 4 11 5.041 3.698 1.267 37.241 o
7 5 0 2.589 2.399 0.339 517.408 o
7 5 1 13.240 13.122 0.446 274.531 o
7 5 2 10.441 9.823 0.451 278.412 o
7 5 3 16.374 16.881 0.540 185.737 o
7 5 4 14.285 13.938 0.600 156.703 o
7 5 5 16.208 17.293 0.662 127.849 o
7 5 6 49.265 49.592 1.261 32.138 o
7 5 7 3.565 3.235 0.576 179.479 o
7 5 8 58.623 60.339 1.088 38.056 o
7 5 9 6.670 7.049 0.671 131.459 o
7 5 10 32.618 29.885 1.030 51.068 o
7 6 0 336.173 330.904 3.657 2.319 o
7 6 1 12.021 11.632 0.441 284.838 o
7 6 2 31.287 31.371 0.679 104.966 o
7 6 3 17.785 18.224 0.764 96.515 o
7 6 4 57.475 57.493 1.022 42.422 o
7 6 5 20.036 19.042 0.652 127.954 o
7 6 6 24.284 25.551 0.872 72.201 o
7 6 7 5.077 4.853 0.625 151.956 o
7 6 8 61.766 60.227 1.535 21.586 o
7 6 9 6.609 7.288 0.759 103.056 o
7 6 10 24.477 18.684 3.731 4.283 o
7 7 0 27.978 28.084 0.650 117.542 o
7 7 1 13.592 13.579 0.530 198.354 o
7 7 2 42.535 42.893 1.065 44.791 o
7 7 3 43.890 44.522 0.872 61.285 o
7 7 4 39.654 38.513 0.852 66.724 o
7 7 5 10.847 10.958 0.646 139.164 o
7 7 6 88.750 92.560 1.506 18.880 o
7 7 7 32.993 34.040 0.946 58.786 o
7 7 8 14.368 14.246 0.833 83.446 o
7 7 9 50.321 49.023 1.453 25.069 o
7 8 0 6.999 7.077 0.627 150.055 o
7 8 1 16.174 15.640 0.602 152.990 o
7 8 2 57.983 56.789 1.115 37.140 o
7 8 3 3.882 3.826 0.641 144.984 o
7 8 4 1.660 1.234 0.658 138.032 o
7 8 5 35.606 35.825 1.436 27.158 o
7 8 6 13.888 14.454 0.796 91.361 o
7 8 7 6.407 6.411 0.816 89.356 o
7 8 8 11.657 10.895 1.183 42.330 o
7 9 0 2.950 2.990 0.563 188.107 o
7 9 1 116.925 114.187 2.361 8.465 o
7 9 2 81.754 81.254 1.457 20.913 o
7 9 3 11.092 11.252 0.781 95.931 o
7 9 4 13.474 12.257 1.052 53.173 o
7 9 5 5.969 6.789 0.888 75.416 o
7 9 6 27.089 23.884 1.375 30.447 o
7 10 0 70.097 67.788 1.386 24.390 o
7 10 1 37.860 37.931 1.132 41.563 o
7 10 2 4.767 4.661 0.710 118.214 o
7 10 3 50.594 48.675 1.178 35.925 o
7 10 4 13.073 11.735 2.276 11.515 o
7 10 5 6.495 3.980 2.857 7.329 o
7 11 0 20.866 24.235 2.341 10.813 o
7 11 1 88.323 87.665 3.745 4.019 o
7 11 2 56.548 59.034 3.308 5.293 o
7 11 3 32.215 29.404 3.069 6.280 o
8 0 0 28.057 29.014 0.709 100.979 o
8 0 1 255.196 257.040 4.879 1.926 o
8 0 2 177.263 176.576 2.009 7.959 o
8 0 3 0.295 0.145 0.313 612.647 o
8 0 4 73.653 72.923 0.936 40.577 o
8 0 5 3.102 3.427 0.337 521.226 o
8 0 6 75.632 76.039 0.959 38.415 o
8 0 7 0.158 0.449 0.441 308.426 o
8 0 8 34.855 35.614 0.828 72.688 o
8 0 9 158.964 162.004 2.969 5.134 o
8 0 10 1.019 0.335 0.712 118.108 o
8 1 0 232.864 231.900 2.437 5.007 o
8 1 1 36.165 35.697 0.565 129.147 o
8 1 2 60.108 59.509 0.811 56.652 o
8 1 3 26.926 27.081 0.517 172.102 o
8 1 4 150.262 147.627 1.904 9.805 o
8 1 5 19.605 20.795 0.588 153.508 o
8 1 6 85.366 87.656 1.226 25.705 o
8 1 7 15.547 15.447 0.555 178.729 o
8 1 8 53.160 54.469 1.027 43.530 o
8 1 9 0.613 0.570 0.550 197.937 o
8 1 10 123.980 126.261 2.335 8.332 o
8 2 0 11.091 10.718 0.405 337.363 o
8 2 1 67.263 66.351 0.966 41.830 o
8 2 2 150.126 150.659 2.104 8.624 o
8 2 3 45.739 44.878 0.771 72.579 o
8 2 4 18.183 16.954 0.556 173.837 o
8 2 5 42.474 41.384 0.911 58.298 o
8 2 6 23.921 24.085 0.701 107.672 o
8 2 7 0.217 0.868 0.538 206.403 o
8 2 8 1.579 1.437 0.511 229.388 o
8 2 9 59.234 57.129 1.835 15.974 o
8 2 10 14.522 12.238 1.065 51.801 o
8 3 0 3.424 3.525 0.365 445.891 o
8 3 1 29.352 28.194 1.114 44.892 o
8 3 2 34.744 33.892 0.754 85.443 o
8 3 3 130.903 130.577 1.822 11.461 o
8 3 4 10.070 10.140 0.506 223.992 o
8 3 5 125.233 125.113 1.832 11.736 o
8 3 6 45.440 45.936 0.979 50.319 o
8 3 7 15.119 16.130 0.657 130.740 o
8 3 8 23.532 23.059 0.707 106.690 o
8 3 9 26.448 25.091 0.802 83.278 o
8 3 10 40.188 39.491 1.341 30.295 o
8 4 0 62.044 62.856 1.044 39.329 o
8 4 1 17.771 18.589 0.492 214.854 o
8 4 2 54.089 54.720 1.072 40.509 o
8 4 3 14.015 13.978 0.540 191.028 o
8 4 4 87.583 86.340 1.372 21.947 o
8 4 5 27.381 29.052 0.748 92.685 o
8 4 6 15.275 15.410 0.675 124.134 o
8 4 7 17.960 19.240 0.901 70.473 o
8 4 8 44.885 45.621 1.045 45.388 o
8 4 9 2.383 2.050 0.773 100.198 o
8 5 0 6.778 6.810 0.416 335.644 o
8 5 1 25.253 26.320 0.619 131.195 o
8 5 2 86.801 87.577 1.494 19.468 o
8 5 3 16.935 16.223 0.743 102.575 o
8 5 4 10.102 9.224 0.557 186.261 o
8 5 5 5.380 4.989 0.584 173.702 o
8 5 6 6.436 6.602 0.764 101.675 o
8 5 7 14.731 14.738 0.769 97.330 o
8 5 8 0.119 0.048 0.743 108.546 o
8 5 9 19.755 18.696 1.174 42.162 o
8 6 0 32.647 34.142 0.836 72.920 o
8 6 1 39.571 39.867 0.775 77.221 o
8 6 2 74.059 73.962 1.211 28.818 o
8 6 3 25.477 26.724 0.753 93.235 o
8 6 4 4.327 3.971 0.611 159.531 o
8 6 5 48.061 47.425 1.025 45.849 o
8 6 6 2.583 2.800 0.698 122.518 o
8 6 7 68.146 66.765 1.699 17.623 o
8 6 8 49.224 48.154 2.471 9.392 o
8 7 0 34.851 32.724 0.790 79.419 o
8 7 1 19.404 21.108 0.689 115.429 o
8 7 2 24.058 23.636 0.766 91.937 o
8 7 3 59.273 57.879 1.449 24.087 o
8 7 4 19.355 19.431 0.841 79.865 o
8 7 5 27.312 27.651 0.950 60.683 o
8 7 6 27.971 28.975 0.961 59.115 o
8 7 7 17.031 15.439 1.598 23.151 o
8 8 0 17.831 16.629 0.687 118.489 o
8 8 1 34.368 35.546 1.049 48.492 o
8 8 2 39.834 37.386 1.084 44.525 o
8 8 3 7.098 7.435 0.772 99.397 o
8 8 4 0.719 1.252 0.790 95.987 o
8 8 5 29.121 27.018 0.992 55.783 o
8 8 6 6.774 5.029 1.265 37.330 o
8 9 0 101.591 97.567 2.361 8.944 o
8 9 1 37.173 36.330 0.940 57.821 o
8 9 2 36.738 35.052 1.030 49.612 o
8 9 3 63.225 62.293 2.685 7.824 o
8 9 4 93.450 92.057 4.330 3.037 o
8 10 0 1.957 3.798 2.429 10.140 o
8 10 1 119.998 109.406 4.692 2.544 o
8 10 2 20.570 19.573 3.118 6.126 o
9 0 1 0.631 0.552 0.362 456.033 o
9 0 2 1.821 2.098 0.375 425.041 o
9 0 3 134.819 137.257 2.152 8.963 o
9 0 4 60.545 62.301 0.892 49.383 o
9 0 5 38.458 38.358 0.683 94.835 o
9 0 6 10.039 9.973 0.662 133.374 o
9 0 7 0.479 -0.147 0.532 211.708 o
9 0 8 0.060 -0.055 0.673 132.320 o
9 0 9 52.569 51.410 2.125 12.425 o
9 1 0 77.067 76.762 1.124 31.146 o
9 1 1 19.987 19.696 0.472 224.176 o
9 1 2 45.995 45.415 0.728 78.395 o
9 1 3 54.591 53.023 0.906 52.232 o
9 1 4 64.784 67.260 1.061 37.313 o
9 1 5 158.295 160.784 3.274 4.423 o
9 1 6 43.273 44.647 1.088 42.884 o
9 1 7 23.807 23.565 0.969 59.727 o
9 1 8 45.742 45.274 0.925 55.091 o
9 1 9 0.904 1.485 1.036 55.758 o
9 2 0 164.138 164.659 2.147 7.863 o
9 2 1 77.261 76.724 1.070 33.164 o
9 2 2 15.727 16.462 0.550 180.774 o
9 2 3 4.627 4.851 0.496 241.343 o
9 2 4 61.872 62.516 1.405 24.917 o
9 2 5 2.507 2.405 0.578 178.615 o
9 2 6 8.165 8.186 0.662 134.332 o
9 2 7 58.234 57.835 1.161 34.747 o
9 2 8 67.942 68.022 1.497 21.719 o
9 3 0 96.299 95.109 1.362 20.796 o
9 3 1 17.102 16.809 0.545 181.825 o
9 3 2 31.734 31.916 0.705 98.123 o
9 3 3 7.883 7.938 0.525 211.710 o
9 3 4 25.089 24.978 0.733 98.532 o
9 3 5 10.141 9.738 0.660 133.855 o
9 3 6 1.921 1.488 0.666 134.650 o
9 3 7 5.179 6.058 0.754 104.578 o
9 3 8 24.742 23.024 1.204 39.492 o
9 4 0 54.861 53.911 0.881 54.103 o
9 4 1 73.706 70.727 1.058 35.040 o
9 4 2 49.656 49.183 1.148 37.660 o
9 4 3 10.911 10.556 1.157 44.315 o
9 4 4 5.885 6.227 0.747 106.457 o
9 4 5 32.521 33.462 0.893 65.196 o
9 4 6 10.450 11.323 0.761 100.992 o
9 4 7 38.984 38.167 1.047 47.397 o
9 4 8 3.993 3.614 1.145 45.616 o
9 5 0 5.034 5.115 0.517 221.904 o
9 5 1 8.410 7.730 0.539 200.716 o
9 5 2 3.195 3.550 0.531 211.648 o
9 5 3 37.359 35.947 0.956 56.237 o
9 5 4 16.978 16.576 0.752 100.344 o
9 5 5 9.473 9.003 1.586 23.705 o
9 5 6 4.833 3.456 0.762 102.607 o
9 5 7 7.201 6.118 1.128 46.862 o
9 6 0 4.369 4.679 0.547 198.380 o
9 6 1 17.476 16.203 0.638 136.094 o
9 6 2 30.078 31.540 0.817 77.520 o
9 6 3 22.122 22.611 0.806 84.826 o
9 6 4 100.042 101.230 2.279 9.476 o
9 6 5 7.408 7.073 0.798 93.162 o
9 6 6 9.499 9.934 1.101 48.927 o
9 7 0 61.220 61.150 1.129 35.406 o
9 7 1 1.202 1.242 0.630 150.631 o
9 7 2 85.124 84.044 1.377 22.205 o
9 7 3 11.394 12.899 0.789 93.734 o
9 7 4 71.362 67.606 2.014 12.999 o
9 7 5 12.052 11.180 1.084 50.252 o
9 8 0 106.472 102.428 1.653 15.112 o
9 8 1 117.613 112.176 2.686 6.873 o
9 8 2 9.365 9.120 0.998 59.551 o
9 8 3 19.774 17.270 2.903 7.069 o
10 0 0 1.290 1.312 0.631 150.238 o
10 0 1 11.157 11.727 0.492 233.499 o
10 0 2 2.638 2.542 0.452 292.337 o
10 0 3 33.919 34.848 0.836 72.183 o
10 0 4 23.223 23.726 0.688 112.042 o
10 0 5 4.490 4.816 0.640 145.144 o
10 0 6 0.000 -0.034 0.834 86.028 o
10 0 7 45.420 41.912 1.319 30.572 o
10 1 0 0.047 -0.607 0.426 329.104 o
10 1 1 5.249 5.103 0.447 295.500 o
10 1 2 1.105 0.842 0.430 323.456 o
10 1 3 114.247 116.475 1.857 12.166 o
10 1 4 0.718 0.971 0.600 166.489 o
10 1 5 42.750 43.685 0.949 54.121 o
10 1 6 25.292 26.543 0.856 74.188 o
10 1 7 10.211 8.456 1.083 50.556 o
10 2 0 0.832 1.030 0.534 209.979 o
10 2 1 0.314 0.381 0.544 202.421 o
10 2 2 3.802 4.597 0.573 181.055 o
10 2 3 12.088 12.130 0.653 135.337 o
10 2 4 23.649 25.852 0.788 87.195 o
10 2 5 15.030 13.808 0.747 102.936 o
10 2 6 9.981 9.656 0.789 94.597 o
10 3 0 62.096 61.476 1.170 33.361 o
10 3 1 132.113 133.761 2.383 7.840 o
10 3 2 32.550 33.408 0.959 57.552 o
10 3 3 4.067 4.783 0.640 145.308 o
10 3 4 28.265 29.512 0.974 57.517 o
10 3 5 10.387 10.548 0.759 101.786 o
10 3 6 11.930 11.360 1.125 46.761 o
10 4 0 15.223 15.696 0.775 95.354 o
10 4 1 13.834 13.546 0.663 130.105 o
10 4 2 0.578 0.451 0.615 158.032 o
10 4 3 23.423 21.236 2.671 8.320 o
10 4 4 0.216 -0.025 0.705 120.345 o
10 4 5 15.929 14.819 1.125 46.316 o
10 4 6 13.125 13.475 1.837 17.639 o
10 5 0 72.182 71.496 1.168 30.859 o
10 5 1 19.678 18.730 0.734 103.021 o
10 5 2 4.315 4.181 0.673 131.740 o
10 5 3 52.418 54.537 1.128 37.712 o
10 5 4 131.383 134.047 3.289 4.688 o
10 5 5 49.515 51.504 3.060 6.208 o
10 6 0 1.119 0.623 0.678 130.153 o
10 6 1 9.286 9.193 0.742 106.875 o
10 6 2 1.203 0.596 0.889 75.779 o
10 6 3 51.970 53.724 2.479 9.277 o
10 6 4 7.029 2.697 3.011 6.601 o
11 0 1 25.727 24.773 0.701 106.219 o
11 0 2 7.578 7.693 0.589 169.226 o
11 0 3 15.449 13.900 0.738 105.105 o
11 0 4 0.262 0.300 1.016 57.973 o
11 1 0 76.576 77.128 1.454 21.608 o
11 1 1 4.421 4.239 0.737 109.881 o
11 1 2 16.397 15.107 1.009 57.205 o
11 1 3 10.475 9.665 1.210 40.534 o
11 1 4 43.455 37.810 7.567 1.042 o
11 2 0 17.938 17.134 1.008 56.955 o
11 2 1 35.622 34.032 1.475 25.890 o
11 2 2 10.495 10.584 0.990 60.362 o
11 2 3 1.501 1.502 1.015 58.098 o
11 3 0 3.693 3.347 0.978 62.502 o
11 3 1 2.830 2.779 0.966 64.020 o
11 3 2 28.997 28.361 1.173 40.752 o
11 4 0 16.797 16.223 1.904 16.368 o
11 4 1 0.378 0.768 1.686 21.056 o
;
_iucr_refine_instructions_details
;
TITL GA_150K_HF_CC-PVDZ OLEX2: imported from CIF
CELL 0.5259 7.487 9.496 9.7099 90 90 90
ZERR 4 0.002 0.0001 0.0004 0 0 0
LATT -1
SYMM 0.5-X,-Y,0.5+Z
SYMM 0.5+X,0.5-Y,-Z
SYMM -X,0.5+Y,0.5-Z
SFAC C H N O
DISP C 0.0012 0.0008 6.7872
DISP H -0 0 0.6107
DISP N 0.0026 0.0016 10.392
DISP O 0.0052 0.0031 15.8584
UNIT 20 40 8 12

SIZE 0.1 0.08 0.05
TEMP -123(2)
CONF
MORE -1
BOND $H
ACTA 
WGHT 0.010544 0
FVAR 1.749989
REM <olex2.extras>
REM <HklSrc "%.\\gly_ala.hkl">
REM </olex2.extras>

O1    4     0.26857  0.96308  0.77788  11.00000  0.02200  0.01629  0.01251 =
 -0.00409  0.00474 -0.00797 
O2    4     0.43052  1.12564  0.88351  11.00000  0.01693  0.01900  0.00937 =
 -0.00431  0.00065 -0.00362 
O3    4     0.70917  0.94921  0.59979  11.00000  0.01741  0.01546  0.01297 =
 -0.00275 -0.00476  0.00334 
N1    3     0.44380  1.03576  0.52536  11.00000  0.01278  0.01182  0.00830 =
 -0.00183  0.00000  0.00151 
N2    3     0.73439  0.75571  0.40077  11.00000  0.01406  0.00972  0.01080 =
 -0.00069  0.00217  0.00146 
C1    1     0.37377  1.06549  0.77669  11.00000  0.01130  0.00972  0.00824 =
 -0.00197  0.00108  0.00017 
C2    1     0.42704  1.13423  0.63906  11.00000  0.01511  0.00901  0.00901 =
 -0.00102  0.00069  0.00060 
C3    1     0.28604  1.24456  0.60356  11.00000  0.03803  0.01808  0.01574 =
 -0.00032 -0.00172  0.01546 
C4    1     0.58963  0.95471  0.51354  11.00000  0.01259  0.00878  0.00768 =
 -0.00032 -0.00001  0.00026 
C5    1     0.59930  0.86692  0.38162  11.00000  0.01580  0.01176  0.00861 =
 -0.00131 -0.00013  0.00234 
H1N1  2     0.35432  1.03902  0.44510  11.00000  0.02486  0.02324  0.02291 =
 -0.00444 -0.00963  0.00335 
H1N2  2     0.86309  0.80096  0.40506  11.00000  0.01943  0.02626  0.02453 =
 0.00301 -0.00127  0.00189 
H2N2  2     0.73625  0.67955  0.32217  11.00000  0.02671  0.02051  0.02121 =
 -0.00852  0.00258  0.00627 
H3N2  2     0.70280  0.70320  0.49180  11.00000  0.03139  0.02303  0.01725 =
 0.00642  0.00555  0.00263 
H2    2     0.55830  1.18471  0.65512  11.00000  0.02181  0.02696  0.02267 =
 -0.00512  0.00049 -0.00938 
H3A   2     0.15809  1.19433  0.58333  11.00000  0.03396  0.04892  0.04867 =
 -0.00515 -0.01068  0.01572 
H3B   2     0.32724  1.29996  0.50976  11.00000  0.07963  0.03121  0.02987 =
 0.01186  0.00373  0.01668 
H3C   2     0.27047  1.31708  0.69097  11.00000  0.07115  0.04016  0.02824 =
 -0.01180  0.00025  0.03051 
H5A   2     0.47055  0.81668  0.35866  11.00000  0.02251  0.03045  0.03773 =
 -0.01939 -0.00759 -0.00195 
H5B   2     0.63823  0.93369  0.29369  11.00000  0.05010  0.02559  0.01536 =
 0.00942  0.00727  0.00815 
HKLF 4

END
Q1 1 0.366667 1.425 0.725 11 0.05 0.12
Q5 1 0.433333 1.225 0.475 11 0.05 0.09
Q2 1 0.8 0.825 0.25 11 0.05 0.11
Q4 1 0.233333 1.1 0.5 11 0.05 0.1
Q3 1 0.6 0.975 0.675 11 0.05 0.11

  REM The information below was added by Olex2.
  REM
  REM R1 = 0.0136 for 2414 Fo > 4sig(Fo) and 0.0151 for all 2531 data
  REM 181 parameters refined using 0 restraints
  REM Highest difference peak 0.1197, deepest hole -0.1334
  REM Mean Shift 0.0001, Max Shift 0.0006.

  REM +++ Tabular Listing of Refinement Information +++
  REM R1_all = 0.0151
  REM R1_gt = 0.0136
  REM wR_ref = 0.0271
  REM GOOF = 1.1556
  REM Shift_max = 0.0006
  REM Shift_mean = 0.0001
  REM Reflections_all = 2531
  REM Reflections_gt = 2414
  REM Parameters = 181
  REM Hole = -0.1334
  REM Peak = 0.1197
  REM Flack = 0.2(13)

  
;
_olex2_submission_special_instructions  'No special instructions were received'
