# Supplementary material for: Towards improved accuracy of Hirshfeld atom refinement with an alternative electron density partition
Source: IUCrJ. 2025 Jan 1;12(Pt 1):74–87. doi: 10.1107/S2052252524011242 (PMC11707693; doi:10.1107/S2052252524011242)
Supplement: Supplementary file 1 [file m-12-00074-sup1.zip › cif_checkcif/ice/MP2/1.cif]

data_appr1
# start Validation Reply Form
_vrf_PLAT029_appr1
;
PROBLEM: _diffrn_measured_fraction_theta_full value Low .      0.918 Why?  
RESPONSE: It is caused by the fact that sample was closed in Diamond Anvil Cell
 and as a result access to the reciprocal psace was restricted.
;
# end Validation Reply Form
_audit_creation_date               2024-02-05
_audit_creation_method
;
Olex2 1.3
(compiled 2020.07.31 svn.rc2a77460 for OlexSys, GUI svn.r6145)
;
_audit_contact_author_address      ?
_audit_contact_author_email        ?
_audit_contact_author_name         ''
_audit_contact_author_phone        ?
_publ_contact_author_id_orcid      ?
_publ_section_references
;
Bourhis, L.J., Dolomanov, O.V., Gildea, R.J., Howard, J.A.K., Puschmann, H.
 (2015). Acta Cryst. A71, 59-75.

Dolomanov, O.V., Bourhis, L.J., Gildea, R.J, Howard, J.A.K. & Puschmann, H.
 (2009), J. Appl. Cryst. 42, 339-341.
;
_chemical_formula_moiety           'H2 O'
_chemical_formula_sum              'H2 O'
_chemical_formula_weight           18.015
loop_
  _atom_type_symbol
  _atom_type_scat_dispersion_real
  _atom_type_scat_dispersion_imag
  _atom_type_scat_source
  _atom_type_scat_dispersion_source
 H 0.00000 0.00000
 'NoSpherA2 (<-magic spell for checkCif) like software DiSCaMB'
 'Henke, Gullikson and Davis, At. Data and Nucl. Data Tables, 1993, 54, 2'
 O 0.01158 0.00611
 'NoSpherA2 (<-magic spell for checkCif) like software DiSCaMB'
 'Henke, Gullikson and Davis, At. Data and Nucl. Data Tables, 1993, 54, 2'

_space_group_crystal_system        'tetragonal'
_space_group_IT_number             137
_space_group_name_H-M_alt          'P 42/n m c'
_space_group_name_Hall             '-P 4ac 2a'
loop_
  _space_group_symop_id
  _space_group_symop_operation_xyz
 1 x,y,z
 2 -y+1/2,x,z+1/2
 3 y,-x+1/2,z+1/2
 4 x+1/2,-y,-z
 5 -x,y+1/2,-z
 6 -x+1/2,-y+1/2,z
 7 y+1/2,x+1/2,-z+1/2
 8 -y,-x,-z+1/2
 9 -x,-y,-z
 10 y-1/2,-x,-z-1/2
 11 -y,x-1/2,-z-1/2
 12 -x-1/2,y,z
 13 x,-y-1/2,z
 14 x-1/2,y-1/2,-z
 15 -y-1/2,-x-1/2,z-1/2
 16 y,x,z-1/2

_symmetry_Int_Tables_number        137
_cell_length_a                     6.1918(4)
_cell_length_b                     6.1918(4)
_cell_length_c                     5.7067(4)
_cell_angle_alpha                  90
_cell_angle_beta                   90
_cell_angle_gamma                  90
_cell_volume                       218.79(2)
_cell_formula_units_Z              10
_cell_measurement_reflns_used   1022
_cell_measurement_theta_min     3.6640
_cell_measurement_theta_max     23.5850
_cell_measurement_temperature     293(2)
_exptl_absorpt_coefficient_mu      0.089
_exptl_crystal_density_diffrn      1.367
_exptl_crystal_F_000               100.055
_exptl_crystal_description        "disc"
_diffrn_measurement_device_type 'SuperNova, Single source at offset/far, Eos'
_diffrn_ambient_temperature     293(2)
_diffrn_reflns_av_R_equivalents    0.0357
_diffrn_reflns_av_unetI/netI       0.0173
_diffrn_reflns_Laue_measured_fraction_full  0.9180
_diffrn_reflns_Laue_measured_fraction_max  0.8856
_diffrn_reflns_limit_h_max         8
_diffrn_reflns_limit_h_min         -9
_diffrn_reflns_limit_k_max         9
_diffrn_reflns_limit_k_min         -9
_diffrn_reflns_limit_l_max         9
_diffrn_reflns_limit_l_min         -9
_diffrn_reflns_number              2579
_diffrn_reflns_point_group_measured_fraction_full  0.9180
_diffrn_reflns_point_group_measured_fraction_max  0.8856
_diffrn_reflns_theta_full          19.6651
_diffrn_reflns_theta_max           26.66
_diffrn_reflns_theta_min           3.67
_diffrn_measured_fraction_theta_full  0.9180
_diffrn_measured_fraction_theta_max  0.8856
_diffrn_radiation_type             'Ag K\a'
_diffrn_radiation_wavelength       0.56087
_reflns_Friedel_coverage           0.0
_reflns_limit_h_max                9
_reflns_limit_h_min                0
_reflns_limit_k_max                6
_reflns_limit_k_min                0
_reflns_limit_l_max                9
_reflns_limit_l_min                0
_reflns_number_gt                  182
_reflns_number_total               240
_reflns_threshold_expression       I>=2u(I)
_computing_molecular_graphics      'Olex2 1.3 (Dolomanov et al., 2009)'
_computing_publication_material    'Olex2 1.3 (Dolomanov et al., 2009)'
_computing_structure_refinement    'olex2.refine 1.3 (Bourhis et al., 2015)'
_refine_diff_density_max           0.1503
_refine_diff_density_min           -0.1219
_refine_diff_density_rms           0.0349
_refine_ls_d_res_high              0.6249
_refine_ls_d_res_low               4.3783
_refine_ls_goodness_of_fit_ref     0.9136
_refine_ls_hydrogen_treatment      refall
_refine_ls_matrix_type             full
_refine_ls_number_constraints      0
_refine_ls_number_parameters       36
_refine_ls_number_reflns           240
_refine_ls_number_restraints       0
_refine_ls_R_factor_all            0.0288
_refine_ls_R_factor_gt             0.0149
_refine_ls_restrained_S_all        0.9136
_refine_ls_shift/su_max            0.0009
_refine_ls_shift/su_mean           0.0002
_refine_ls_structure_factor_coef   Fsqd
_refine_ls_weighting_details      
 'w=1/[\s^2^(Fo^2^)+(0.0100P)^2^+0.0009P] where P=(Fo^2^+2Fc^2^)/3'
_refine_ls_weighting_scheme        calc
_refine_ls_wR_factor_gt            0.0215
_refine_ls_wR_factor_ref           0.0251
_refine_special_details
;
Aspherical atom refinement in Olex2
with DiSCaMB generated form factors.
Hirshfeld Atom Refinement 
using Gaussian16 generated electron density
calculated with MP2
using cc-pVTZ basis set.
Calculations of atomic form factors 
involved averaging atomic electron densities 
from multiple possible local conformations 
of a water molecule. Wavefunctions were 
calculated for clusters of 5 water molecules 
(the �central� one and its closest neighbors). 
Six such clusters were used. The configurations 
of the neighbour molecules were chosen randomly 
from a larger number of possible configurations which 
fulfill ice rules.
 Fixed Sof: D1A(0.5) D1B(0.25) D2(0.25) D1C(0.25)
;
loop_
  _atom_site_label
  _atom_site_type_symbol
  _atom_site_fract_x
  _atom_site_fract_y
  _atom_site_fract_z
  _atom_site_U_iso_or_equiv
  _atom_site_adp_type
  _atom_site_occupancy
  _atom_site_site_symmetry_order
  _atom_site_refinement_flags_posn
  _atom_site_refinement_flags_adp
  _atom_site_refinement_flags_occupancy
 O1 O 0.52947(7) 0.75 0.12891(7) 0.0380(2) Uani 1.000000 2 S T P
 O2 O 0.25 0.75 -0.25 0.0399(3) Uani 1.000000 8 S T P
 D1A H 0.4644(13) 0.634(2) 0.2071(17) 0.050(3) Uani 0.500000 1 . . .
 D1B H 0.682(3) 0.75 0.1210(18) 0.044(4) Uani 0.500000 2 S T P
 D2 H 0.137(3) 0.75 -0.143(2) 0.053(4) Uani 0.500000 2 S T P
 D1C H 0.464(2) 0.75 -0.018(3) 0.047(4) Uani 0.500000 2 S T P

loop_
  _atom_site_aniso_label
  _atom_site_aniso_U_11
  _atom_site_aniso_U_22
  _atom_site_aniso_U_33
  _atom_site_aniso_U_12
  _atom_site_aniso_U_13
  _atom_site_aniso_U_23
 O1 0.0306(3) 0.0426(3) 0.0407(3) -0.000000 0.00110(18) 0.000000
 O2 0.0438(4) 0.0438(4) 0.0322(4) -0.000000 -0.000000 0.000000
 D1A 0.041(7) 0.052(7) 0.056(7) -0.001(5) -0.000(5) 0.006(6)
 D1B 0.036(12) 0.052(11) 0.043(7) -0.000000 0.004(6) 0.000000
 D2 0.051(12) 0.054(11) 0.054(10) -0.000000 -0.006(7) 0.000000
 D1C 0.049(9) 0.057(10) 0.033(8) -0.000000 0.004(8) 0.000000

loop_
  _geom_bond_atom_site_label_1
  _geom_bond_atom_site_label_2
  _geom_bond_distance
  _geom_bond_site_symmetry_2
  _geom_bond_publ_flag
 O1 D1A 0.938(13) . ?
 O1 D1A 0.938(13) 13_575 ?
 O1 D1B 0.947(19) . ?
 O1 D1C 0.929(16) . ?
 O2 D2 0.927(17) 6_565 ?
 O2 D2 0.927(17) 8_664 ?
 O2 D2 0.927(17) 7_454 ?
 O2 D2 0.927(17) . ?
 D1A D1A 0.99(2) 8_665 ?
 D1B D1B 0.84(4) 6_665 ?
 D2 D1C 0.95(3) 6_565 ?

loop_
  _geom_angle_atom_site_label_1
  _geom_angle_atom_site_label_2
  _geom_angle_atom_site_label_3
  _geom_angle
  _geom_angle_site_symmetry_1
  _geom_angle_site_symmetry_3
  _geom_angle_publ_flag
 D1A O1 D1A 100.3(12) 13_575 . ?
 D1B O1 D1A 116.8(6) . . ?
 D1B O1 D1A 116.8(6) . 13_575 ?
 D1C O1 D1A 103.9(7) . . ?
 D1C O1 D1A 103.9(7) . 13_575 ?
 D1C O1 D1B 113.1(10) . . ?
 D2 O2 D2 115.6(10) . 7_454 ?
 D2 O2 D2 115.6(10) 8_664 6_565 ?
 D2 O2 D2 115.6(10) 8_664 . ?
 D2 O2 D2 97.8(18) 6_565 . ?
 D2 O2 D2 97.8(18) 8_664 7_454 ?
 D2 O2 D2 115.6(10) 6_565 7_454 ?
 D1A D1A O1 166.1(3) 8_665 . ?
 D1B D1B O1 177.3(6) 6_665 . ?
 D1C D2 O2 172(2) 6_565 7_454 ?
 D2 D1C O1 164.7(18) 6_565 . ?

loop_
  _geom_torsion_atom_site_label_1
  _geom_torsion_atom_site_label_2
  _geom_torsion_atom_site_label_3
  _geom_torsion_atom_site_label_4
  _geom_torsion
  _geom_torsion_site_symmetry_1
  _geom_torsion_site_symmetry_2
  _geom_torsion_site_symmetry_3
  _geom_torsion_site_symmetry_4
  _geom_torsion_publ_flag
 O1 D1A D1A O1 3(9) . . 8_665 8_665 ?
 O1 D1A D1A O1 3(9) 10_566 8_665 . . ?

loop_
  _diffrn_refln_index_h
  _diffrn_refln_index_k
  _diffrn_refln_index_l
  _diffrn_refln_intensity_net
  _diffrn_refln_intensity_u
  _diffrn_refln_scale_group_code
 0 0 -1 8.00865 9.05707 12
 0 0 1 1.81518 13.8804 6
 0 0 -1 4.24551 12.2873 9
 0 0 -1 -14.2251 13.9484 1
 0 0 1 -0.22382 8.81382 13
 0 0 -1 0.52756 11.0373 2
 0 0 2 131483 1725.64 13
 0 0 2 134832 1842.71 6
 0 0 -2 132151 1772.67 2
 0 0 -3 14.0624 31.2642 4
 0 0 -3 -59.2662 71.7577 1
 0 0 -3 38.7878 66.3714 9
 0 0 3 31.6116 47.6293 13
 0 0 3 49.5186 69.2906 6
 0 0 -3 45.4815 50.562 2
 0 0 3 -44.2054 65.3078 8
 0 0 -3 52.3064 43.1108 12
 0 0 4 105998 1915.98 8
 0 0 4 103003 1738.48 13
 0 0 -4 107174 1533.02 4
 0 0 -4 104201 1776.91 12
 0 0 5 13.4148 105.829 8
 0 0 5 -60.3237 121.583 6
 0 0 -5 7.07308 97.4997 2
 0 0 -5 -1.80008 93.2047 12
 0 0 5 77.1702 83.917 13
 0 0 5 -68.8631 87.9016 15
 0 0 -5 -81.5388 112.018 9
 0 0 -5 138.478 131.534 1
 0 0 -6 136.691 163.392 9
 0 0 -6 274.699 142.629 12
 0 0 6 189.601 137.313 8
 0 0 -6 157.682 154.925 1
 0 0 -6 194.743 147.844 2
 0 0 6 199.018 148.736 6
 0 0 6 203.505 104.573 13
 0 0 -7 -122.55 174.072 1
 0 0 7 -249.718 203.279 8
 0 0 7 -399.863 240.581 6
 0 0 8 8671.41 702.481 8
 0 0 -8 6725.3 651.927 1
 0 0 8 8585.26 731.826 6
 1 0 0 12.9543 15.8553 11
 -1 0 0 -6.48707 14.061 3
 -1 0 -1 4504.11 195.968 9
 0 -1 -1 4382.49 129.322 16
 1 0 -1 4195.34 206.295 2
 0 1 1 5123.27 208.445 7
 0 -1 1 4339.87 190.481 13
 -1 0 -1 4727.6 202.793 1
 0 -1 -1 4556.93 162.225 1
 -1 0 -1 4627.24 177.753 4
 0 1 1 4622.25 168.474 10
 0 -1 -1 4622.64 200.409 2
 0 1 1 4678.46 180.022 14
 0 -1 -1 4695.86 170.734 9
 0 1 -3 113647 1921.31 9
 0 -1 3 115444 1892.85 6
 0 -1 -3 110761 1784.07 1
 -1 0 -3 112932 1879.57 1
 -1 0 -3 113494 1877.22 9
 -1 0 -3 112632 1632.86 2
 0 -1 3 113069 1788.76 13
 1 0 4 753.185 137.327 13
 0 -1 -4 875.654 158.936 2
 0 1 4 960.422 131.88 13
 0 -1 4 1273.36 170.586 13
 0 -1 -4 1294.22 192.262 1
 -1 0 -4 1243.15 131.576 4
 1 0 4 967.56 177.953 6
 1 0 -4 841.075 163.687 1
 0 -1 -4 1063.63 64.2592 4
 -1 0 4 1063.57 156.85 15
 -1 0 4 1103.63 184.565 6
 -1 0 -4 750.498 155.066 1
 -1 0 4 1183.64 201.006 8
 0 1 -4 871.871 142.301 4
 1 0 -4 2078.88 223.155 12
 0 -1 -4 677.617 134.628 9
 1 0 -4 758.228 159.717 2
 0 1 4 1031.09 177.457 6
 0 1 -4 1154.72 198.109 1
 0 -1 4 665.893 147.172 6
 0 1 4 964.034 135.352 15
 0 -1 4 793.901 150.406 8
 0 1 -4 1102.05 197.822 9
 -1 0 -4 1198.92 153.995 2
 1 0 4 1131.33 104.3 5
 1 0 4 1287.47 116.198 15
 -1 0 -4 901.143 168.503 9
 1 0 -5 23064.1 859.385 12
 1 0 -5 23182.5 893.651 2
 0 1 -5 23875.8 787.836 12
 -1 0 5 24167.4 902.573 6
 0 1 -5 23415.5 757.373 4
 0 1 -5 23233.3 949.546 1
 -1 0 5 25499.5 956.556 8
 -1 0 -5 22700.1 768.337 2
 1 0 5 24637.4 936.768 6
 0 -1 -5 25113.6 904.779 9
 1 0 -5 24175.9 913.586 1
 -1 0 -5 23020.9 909.464 9
 0 -1 5 24390.3 853.225 13
 1 0 5 24387.5 832.719 13
 0 1 5 24744.9 763.896 15
 0 -1 -5 25075.1 883.805 2
 0 -1 -5 24001.1 893.61 1
 0 1 5 24042.5 895.277 6
 0 -1 5 24154.7 932.114 6
 0 -1 5 23136.9 700.779 15
 0 1 5 24078.9 744.89 13
 1 0 5 24076.4 865.7 8
 0 -1 5 22934 849.449 8
 0 -1 -6 10203.1 637.385 1
 0 1 6 10138.2 659.183 8
 0 -1 6 10122.5 654.941 6
 1 0 -6 8341.32 602.492 1
 1 0 -6 9726.27 607.266 12
 -1 0 6 9972.37 632.715 6
 0 -1 -6 9556.57 600.89 2
 -1 0 6 10269.9 558.234 15
 1 0 6 9523.55 649.435 6
 0 1 6 9675.54 631.899 6
 0 -1 -6 9902.2 635.256 9
 -1 0 6 9901.44 653.892 8
 -1 0 -6 9490.94 650.002 1
 -1 0 -6 9617.91 649.855 9
 1 0 6 10829.2 622.609 8
 0 1 -6 9311.34 661.747 1
 1 0 6 10416.4 589.258 13
 0 -1 6 10141.6 599.566 8
 1 0 -7 74.9758 151.606 12
 1 0 7 409.135 221.961 8
 0 -1 -7 -84.0195 154.115 2
 -1 0 -7 186.181 176.548 1
 0 -1 7 232.512 181.215 8
 0 -1 -7 105.858 165.435 1
 1 0 7 141.489 157.236 6
 0 1 7 323.478 231.827 8
 1 0 7 304.207 178.336 13
 -1 0 7 332.59 217.122 8
 0 1 7 495.725 227.715 6
 0 1 -7 73.5684 201.179 1
 -1 0 -7 36.3174 196.705 9
 1 0 -7 468.98 216.872 1
 -1 0 7 127.419 171.945 6
 0 -1 7 208.903 217.264 6
 0 -1 -7 194.24 206.174 9
 0 1 8 -137.4 234.499 6
 -1 0 -8 261.81 235.74 1
 0 -1 8 163.678 238.383 6
 0 -1 -8 -201.401 239.287 1
 -1 0 8 -282.645 199.62 8
 1 0 -8 634.152 287.152 1
 -1 0 -8 191.348 250.19 9
 1 0 8 43.0759 217.031 6
 0 1 8 233.238 221.676 8
 0 1 -8 35.2635 208.032 1
 -1 0 8 -18.4475 189.315 6
 0 -1 -9 -454.739 308.361 1
 0 1 9 -152.715 239.348 8
 1 -1 0 11634.3 327.236 5
 -1 1 0 11612.5 324.764 4
 1 -1 0 11937.9 281.954 2
 -1 1 0 12515.1 305.811 7
 -1 1 0 11918 301.078 15
 1 -1 1 18.0747 23.05 6
 1 -1 1 -10.0507 27.0741 5
 1 -1 -1 -21.7126 24.5763 12
 1 1 1 22.9687 27.909 10
 -1 1 1 27.6601 29.1485 15
 1 -1 1 40.1908 24.3045 16
 -1 1 -1 4.76802 19.3309 9
 -1 1 -1 63.3196 34.9142 1
 1 -1 -1 19.9474 30.5332 2
 -1 -1 -1 -30.3385 28.8558 1
 -1 -1 -1 -19.2715 26.7679 9
 1 -1 1 -3.06182 25.1782 13
 -1 1 1 18.6424 19.7486 3
 -1 1 -1 17.1244 26.4967 4
 -1 1 1 15.0266 15.3493 6
 1 -1 2 51199.4 1008.36 6
 1 -1 2 58212 984.899 5
 -1 -1 -2 56400 977.895 2
 1 -1 2 57671.8 1052.64 13
 1 -1 -2 57109.4 1092.81 12
 -1 -1 -2 57535 1058.87 1
 -1 1 2 58461.5 1056.55 15
 1 1 2 57542.7 961.991 7
 1 -1 2 58706 879.686 8
 -1 -1 -2 56841.5 1067.03 9
 1 -1 -2 57393.3 934.049 9
 -1 1 -2 57324.4 1085.34 1
 1 -1 -2 56048.7 1082.15 2
 -1 1 2 56286.8 958.906 6
 1 -1 -2 58222.9 935.537 1
 1 1 2 56090.8 887.184 14
 -1 1 -2 56819.2 1017.86 4
 1 -1 2 56689.1 947.504 16
 -1 1 -2 56097.3 1067.23 9
 1 -1 3 15.3412 41.8782 16
 1 1 3 53.3424 42.2706 14
 1 -1 -3 3.96844 60.1728 12
 1 -1 3 23.4734 72.4319 13
 -1 1 3 36.9761 67.7719 8
 1 1 3 52.5871 46.2377 7
 1 -1 3 2.84829 48.7264 8
 1 -1 -3 -8.11413 55.4341 9
 -1 1 -3 53.9181 68.0961 1
 1 -1 -3 34.754 55.425 1
 -1 -1 -3 -26.0829 61.7232 1
 -1 1 -3 -14.876 77.8991 9
 1 -1 -3 -99.5453 90.8575 2
 -1 1 -3 9.85659 52.4567 4
 -1 -1 -3 -1.36515 53.971 2
 -1 1 3 7.24459 53.5625 15
 -1 -1 -3 -5.62084 61.525 9
 1 -1 3 2.68052 73.0417 6
 -1 1 3 -25.2902 57.7533 6
 -1 1 4 36109.6 985.631 6
 -1 1 -4 37042.7 1083.9 1
 -1 1 -4 35647.9 902.095 4
 -1 1 -4 38683.6 1083.99 9
 1 -1 -4 37495.4 1045.81 12
 1 -1 4 37459.4 834.563 5
 1 -1 -4 38562.4 1002.71 9
 1 -1 4 35743.7 979.575 13
 -1 -1 -4 34529.7 1015.98 1
 -1 -1 -4 37193.1 1034.02 9
 1 1 4 36732.7 902.114 13
 -1 1 4 38041.1 1091.04 8
 1 -1 4 39322 1081.25 6
 1 -1 5 32.5402 129.185 13
 -1 -1 -5 134.449 118.987 1
 1 -1 -5 -52.8261 115.882 9
 1 -1 -5 6.22428 99.1467 12
 1 1 5 163.726 105.179 13
 -1 1 -5 -102.997 118.648 1
 -1 -1 -5 -19.9735 130.979 9
 -1 1 5 38.2347 104.279 6
 -1 -1 -5 58.8039 105.477 2
 -1 -1 5 -97.524 145.619 6
 1 1 -5 13.6791 133.827 1
 -1 1 -5 -192.24 187.93 9
 -1 1 -5 -50.7065 99.7858 4
 -1 1 5 57.7141 113.006 8
 1 -1 5 62.2594 94.9354 8
 1 1 5 222.062 131.997 6
 -1 1 5 -6.1458 97.1394 15
 1 -1 -5 194.423 138.221 1
 1 -1 -5 60.3906 122.639 2
 1 -1 5 -57.2163 151.794 6
 1 1 6 2824.14 292.183 13
 1 -1 6 2174.26 342.992 6
 1 -1 -6 2684.57 350.556 2
 -1 1 -6 2907.04 384.893 9
 -1 -1 -6 2684.18 349.299 9
 -1 1 6 2858.88 366.875 8
 -1 -1 -6 2964.31 317.845 2
 1 -1 -6 2157.69 313.063 12
 1 1 -6 2541.06 365.985 1
 1 -1 6 2793.33 319.766 8
 -1 -1 -6 2447.89 331.97 1
 1 -1 -6 2226.7 306.076 1
 -1 1 6 2384.18 298.568 15
 -1 1 -6 2462.73 357.558 1
 1 1 6 2064.38 311.901 6
 1 -1 6 2480.81 319.564 13
 -1 1 6 2337.68 318.551 6
 -1 1 7 -236.786 206.111 6
 1 -1 -7 56.5901 181.82 2
 -1 1 7 46.5544 180.905 8
 1 -1 -7 286.145 204.168 1
 -1 -1 -7 57.8213 196.045 1
 1 1 7 -93.0727 176.19 8
 1 1 7 -211.069 210.085 6
 1 -1 7 414.181 249.615 6
 -1 -1 -7 -491.48 255.79 9
 -1 1 8 72.7386 195.946 6
 1 -1 8 221.844 218.806 6
 -1 1 8 269.069 233.401 8
 -1 -1 -8 74.708 238.586 9
 1 1 8 254.685 193.319 8
 -1 1 -8 282.355 194.549 1
 1 1 8 -144.876 223.983 6
 1 -1 -8 72.5293 193.081 1
 -1 -1 -8 121.013 202.7 1
 -2 0 0 112477 1646.18 3
 2 0 0 114328 1663.38 11
 0 2 2 39917 898.21 7
 0 -2 -2 36914.4 756.84 1
 0 -2 -2 38879.3 775.846 9
 0 -2 -2 37478.3 885.96 2
 -2 0 -2 36904.2 870.6 1
 -2 0 -2 39224.5 727.69 3
 -2 0 -2 38824.4 895.354 9
 0 2 2 40318.2 789.041 10
 0 2 2 37670.5 811.211 14
 2 0 2 39149.8 777.256 11
 0 2 2 38992.3 565.31 4
 -2 0 -2 39403.7 619.399 2
 -2 0 -3 176762 2203.76 2
 -2 0 -3 175152 2650.31 9
 -2 0 -3 176211 2681.37 1
 -2 0 -4 6268.85 329.477 4
 -2 0 -4 6279.5 438.69 1
 2 0 4 5776.26 256.194 16
 2 0 4 5548.58 377.466 13
 0 2 4 6584.28 296.986 13
 0 2 4 6206.97 362.047 14
 0 -2 -4 6579.95 425.273 2
 -2 0 -4 6222.05 300.458 2
 0 -2 4 5345.98 389.474 6
 0 2 -4 5626.4 434.165 1
 0 -2 -4 6019.07 376.477 9
 -2 0 -4 6174.12 438.892 9
 0 -2 -4 6056.75 374.687 1
 2 0 5 16333.7 718.879 13
 -2 0 -5 16227.7 789.569 1
 2 0 -5 17285.7 795.79 12
 0 -2 -5 17563.8 767.566 2
 0 2 5 17727.9 749.917 6
 0 -2 -5 17216.5 729.024 9
 2 0 -5 15141.2 727.779 1
 0 -2 5 15762.1 762.188 6
 0 2 -5 15483.8 806.715 1
 0 2 5 16442.1 640.181 14
 -2 0 -5 16926.8 796.228 9
 0 -2 -5 16824.5 720.783 1
 -2 0 5 16236.9 793.808 8
 -2 0 5 16062.9 726.791 15
 -2 0 -6 2411.14 366.124 1
 0 -2 -6 2194.07 305.094 9
 0 2 -6 1537.64 292.78 1
 2 0 -6 1822.47 303.698 12
 2 0 6 2075.09 326.571 6
 0 -2 6 1549.37 311.203 6
 2 0 -6 2070.2 322.353 1
 -2 0 6 1931.63 310.202 8
 0 2 6 1768.46 276.899 6
 0 -2 -6 1650.98 281.746 2
 0 -2 -6 1750.54 294.907 1
 2 0 6 1889.1 280.226 8
 0 -2 -7 5304.7 511.82 9
 0 -2 -7 6289.58 562.024 2
 0 -2 -7 6654.85 569.028 1
 0 2 7 6459.68 565.748 6
 0 2 7 6123.78 577.194 8
 0 -2 -8 515.192 261.719 9
 2 0 8 292.365 305.107 6
 -2 0 -8 616.327 320.759 1
 0 2 8 538.486 280.252 8
 -2 0 -8 549.851 305.043 9
 0 -2 -8 852.029 235.3 1
 0 2 8 955.546 275.091 6
 -2 1 0 35.5087 23.6342 9
 -1 2 0 4.01471 31.7284 4
 1 -2 0 -35.7099 37.3018 16
 -2 1 0 31.3928 34.943 4
 -1 2 0 2.2753 28.1223 7
 1 -2 0 -24.438 36.529 5
 1 -2 0 -3.57624 22.506 13
 1 -2 0 0.79419 29.0202 2
 2 -1 0 -12.3211 22.9794 12
 -2 1 0 19.9996 27.7376 15
 2 -1 0 -22.7937 24.5042 10
 2 -1 0 42.9569 33.4626 2
 -1 2 0 -9.69894 28.2759 14
 1 2 2 74297.7 1352.52 7
 -2 -1 -2 76295.5 1220.98 2
 -2 1 -2 77809.9 1367.68 4
 -2 1 2 72839.1 1398.59 8
 2 -1 -2 74693.6 1299.16 11
 2 -1 2 78684.3 1329.49 5
 1 -2 2 76545.2 1324.92 6
 -1 2 -2 76402.1 1384.22 1
 1 -2 2 77259.6 1356.75 13
 2 1 2 78082.9 1215.18 7
 2 -1 -2 77107.4 1427.46 12
 2 1 2 76235.3 1396.05 10
 -2 -1 -2 76198.3 1388.21 1
 -1 -2 -2 74361.1 1353.68 2
 -1 2 -2 73193 1376.32 9
 -1 2 2 77765.9 1378.4 15
 -2 1 -2 78228.2 1377.92 1
 2 -1 -2 79561.8 1432.19 2
 -1 2 -2 74932.3 1402.45 4
 1 -2 2 73630.7 1320.72 16
 1 -2 -2 77331.2 1108.87 9
 -2 1 2 76975.9 1405.83 15
 -1 2 2 80373.4 1440.58 7
 1 -2 -3 3397.83 220.796 9
 -1 2 3 3012.86 226.411 6
 1 2 3 2983.06 214.129 14
 -1 2 -3 2934.15 274.37 9
 -2 1 -3 2635.54 225.945 4
 1 -2 -3 3136.3 212.504 1
 -1 2 3 3574.96 204.081 3
 -2 -1 -3 2972.5 214.056 2
 -2 1 3 3176.14 286.709 8
 1 2 3 3020.65 256.39 10
 1 -2 -3 3232.46 282.269 2
 -1 2 -3 2959.05 261.907 4
 2 -1 3 2925.88 204.546 16
 -2 1 3 2651.19 218.618 6
 -2 -1 -3 3155.39 277.578 9
 1 -2 3 3341.92 273.582 13
 -1 -2 -3 2898.95 245.006 2
 -1 2 -3 3233.56 287.762 1
 -2 -1 -3 3118.6 272.121 1
 2 -1 -3 2953.46 277.217 12
 2 1 3 3363.08 284.188 10
 -1 2 3 3097 258.883 15
 -1 -2 -3 3084.13 259.188 9
 -2 1 3 2999.6 266.475 15
 1 -2 -3 3064.42 165.633 11
 2 1 3 2968.55 196.331 7
 2 -1 -3 2966.23 276.686 2
 -1 -2 -3 3075.59 255.022 1
 2 -1 3 3171.92 231.918 5
 2 -1 -3 3017.23 224.49 1
 -2 1 -3 2950.08 267.198 1
 -2 1 -3 3080.51 263.492 9
 1 -2 3 3262.6 272.033 6
 2 -1 3 2951.74 263.256 13
 1 2 3 3093.68 243.115 7
 1 -2 -4 118.5 101.789 2
 1 2 4 177.047 85.5211 7
 -2 -1 -4 260.461 95.9165 2
 2 -1 -4 279.431 149.647 2
 2 -1 4 327.288 99.0008 5
 -1 2 -4 334.267 161.136 9
 -2 1 -4 342.318 140.047 9
 -1 -2 -4 356.471 138.073 9
 2 -1 4 507.722 111.829 8
 -2 1 4 544.704 161.413 8
 2 -1 4 258.277 85.9903 16
 -2 1 4 419.247 125.336 6
 -1 -2 -4 373.943 127.093 2
 -1 2 -4 440.941 128.967 4
 -1 2 4 610.102 156.373 15
 2 -1 4 191.88 121.551 13
 2 -1 -4 478.688 154.298 12
 1 -2 -4 182.913 76.0005 1
 -2 1 -4 248.143 112.241 4
 2 1 4 322.223 95.4591 7
 2 -1 4 475.09 147.324 6
 -2 -1 -4 485.615 152.306 1
 -2 -1 -4 339.134 144.772 9
 1 -2 -4 416.431 112.897 9
 -2 1 4 314.447 136.659 15
 -1 -2 -4 435.232 133.348 1
 1 2 4 288.936 112.069 14
 1 -2 4 288.945 130.579 6
 -1 2 4 226.868 104.491 6
 2 -1 -4 262.495 113.41 1
 -1 2 -4 241.89 124.914 1
 -2 1 -4 285.791 148.073 1
 1 -2 4 298.413 130.478 13
 -2 -1 -5 1699.63 263.94 9
 -1 -2 -5 1767.66 249.978 2
 -2 1 5 1924.54 270.763 15
 2 -1 -5 1573.63 266.108 12
 -1 -2 -5 1753.6 256.174 9
 -1 -2 -5 1743.65 260.815 1
 1 -2 -5 1874.54 242.175 9
 1 2 5 1710.15 212.288 13
 1 -2 5 1706.57 253.679 13
 -2 1 5 1491.84 268.024 8
 1 -2 -5 1772.7 266.316 2
 -2 1 5 1587.84 238.422 6
 2 -1 5 1772.88 258.088 13
 2 -1 5 1451.01 267.14 6
 1 -2 -5 1560.19 218.65 1
 -1 2 5 1442.82 218.816 6
 -1 2 -5 1996.26 258.143 4
 -1 2 -5 1457.35 265.515 9
 2 -1 -5 1790.53 243.075 1
 -2 -1 -5 1572.99 252.315 1
 1 2 5 1761.24 194.914 14
 1 -2 5 1126.95 227.752 6
 -1 2 -5 1585.79 275.223 1
 -1 2 5 1675.24 281.504 8
 -2 1 -5 1671.97 218.236 4
 2 1 5 1623.32 226.918 13
 -2 -1 -5 1884.48 220.937 2
 -2 1 -5 1629.24 271.807 1
 2 -1 -5 1395.33 256.12 2
 -1 2 5 1719.5 243.144 15
 -2 1 -5 1685.94 275.121 9
 2 -1 5 1837.87 221.593 8
 -1 -2 -6 2883.29 352.319 1
 -2 1 6 2650.96 340.271 15
 1 -2 6 2638.77 348.601 13
 -2 -1 -6 2484.67 345.732 1
 -1 -2 -6 2978.51 363.567 9
 -1 -2 -6 2770.89 324.681 2
 1 2 6 2963.94 369.697 6
 -2 1 6 2738.66 334.183 6
 2 -1 -6 2555.5 324.922 1
 -1 2 -6 2100.88 343.823 1
 2 1 6 2339.51 277.382 13
 2 -1 6 2450.7 323.665 13
 -2 1 -6 2703.01 382.41 1
 2 -1 -6 2681.83 373.718 12
 -2 -1 -6 2647.76 354.895 9
 -2 1 -6 3114.96 388.937 9
 2 -1 6 2841.13 397.291 6
 1 -2 6 1979.82 364.424 6
 -2 1 6 2890.36 388.601 8
 2 -1 -6 3074.93 397.581 2
 1 -2 -7 3556.37 406.911 1
 -1 -2 -7 3382.53 430.384 1
 2 -1 -7 2679.93 401.276 2
 -2 -1 -7 2907.8 412.118 9
 -1 2 -7 2734.21 441.087 1
 -2 -1 -7 2920.63 403.342 1
 2 1 7 3713.91 458.804 6
 -1 -2 -7 3352.42 436.707 9
 2 -1 -7 3403.49 418.897 1
 -1 2 7 3780.8 479.904 8
 -1 2 7 4263.63 477.107 6
 2 -1 7 2930.93 480.901 6
 -2 1 -7 4066.49 501.997 9
 2 -1 7 4012.33 446.24 13
 1 -2 -7 3171.12 422.067 2
 -2 1 7 4001.83 490.948 8
 1 -2 7 3131.05 484.257 6
 1 2 7 2838.51 392.209 6
 -2 1 -7 3936.17 499.231 1
 2 1 7 3667.66 391.7 13
 2 -1 -7 3975.8 456.39 12
 2 1 8 137.02 223.168 6
 -2 1 8 107.515 222.843 8
 -2 -1 -8 512.409 284.168 9
 -2 1 -8 158.593 283.645 9
 2 -1 8 -41.4888 208.98 13
 -1 -2 -8 15.4904 224.472 1
 1 2 8 37.118 216.431 8
 2 -1 8 -91.1167 227.684 6
 -1 2 -8 431.75 327.56 1
 -1 2 8 6.49363 202.161 8
 1 -2 -8 201.701 224.824 2
 -2 1 -8 -59.4736 247.489 1
 1 2 8 -170.168 189.411 6
 -1 -2 -8 287.048 233.76 9
 1 -2 8 181.892 244.025 6
 -1 2 8 355.414 219.139 6
 -2 -1 -8 -49.1819 204.469 1
 2 -2 1 20.2472 27.9132 2
 2 -2 1 -20.1878 57.688 16
 -2 2 1 43.7461 72.533 15
 2 -2 1 11.3959 63.2665 5
 -2 2 -1 0.86813 44.7063 14
 -2 2 1 48.117 60.4282 4
 -2 2 -1 28.8169 42.1344 9
 -2 2 -1 -6.7409 32.4032 7
 2 -2 1 120.205 62.5249 6
 -2 2 -1 128.179 53.0893 1
 2 -2 1 3.98514 51.7073 13
 2 -2 -1 84.2019 73.9643 2
 -2 2 -1 -89.6773 65.1066 4
 -2 -2 -2 20301.4 691.778 9
 2 -2 2 20631.9 669.915 5
 -2 2 -2 21337.6 636.209 9
 2 -2 -2 19466.8 664.033 2
 2 -2 -2 21105.5 698.507 12
 2 -2 -2 21144 405.182 1
 -2 2 2 21059.8 668.821 8
 -2 2 -2 20898.7 638.253 1
 -2 2 2 20377.3 677.037 15
 -2 2 2 21151.2 607.569 3
 2 -2 2 21758.1 364.483 2
 2 2 2 18520.2 649.653 7
 2 -2 2 20193.7 622.841 16
 2 -2 2 20206.4 647.695 13
 -2 -2 -2 21664.3 660.885 2
 2 -2 2 19898.2 586.035 6
 -2 2 -2 21758.1 416.087 7
 -2 2 2 20784.3 482.204 6
 -2 2 -2 20272.2 682.003 4
 2 -2 -2 21671.5 590.105 11
 2 2 2 20871.8 703.057 10
 2 2 3 147.281 77.0742 7
 -2 2 -3 -50.518 96.1091 4
 2 -2 3 27.4836 75.289 5
 2 -2 -3 -9.11403 58.0651 11
 -2 2 3 -73.2772 95.3696 8
 2 -2 -3 42.227 46.2526 1
 -2 2 -3 67.3182 87.1919 1
 -2 -2 -3 -9.60354 71.3359 2
 2 -2 -3 21.5518 91.3154 12
 2 2 3 -26.599 75.1104 10
 -2 -2 -3 -96.6046 80.4106 9
 -2 2 3 11.5617 54.7625 6
 2 -2 3 194.301 104.604 13
 -2 2 3 96.3641 101.461 15
 -2 2 3 46.5798 60.035 3
 -2 -2 -3 100.236 99.0766 1
 2 -2 3 83.5786 82.6827 16
 2 -2 -3 -78.0179 94.5625 2
 2 -2 3 41.9521 82.7696 6
 -2 2 -3 -25.6669 67.5841 9
 2 -2 -4 125564 1988.22 1
 2 -2 4 131740 2304.7 13
 -2 2 -4 128909 2370.09 9
 -2 2 4 125514 2409.42 8
 2 2 4 120605 2276.9 10
 -2 -2 -4 128379 2315.77 9
 -2 2 4 124213 2300.53 15
 2 -2 -4 122526 2359.88 12
 -2 2 4 124578 2083.64 6
 -2 2 -4 127614 2243.64 4
 2 -2 4 121630 2120.44 5
 -2 2 -5 -6.01905 110.716 4
 2 -2 5 129.488 137.259 13
 -2 2 5 97.3028 113.096 6
 -2 -2 -5 27.6525 106.801 2
 -2 2 -5 128.14 165.621 9
 2 2 5 -21.189 94.1466 7
 -2 2 -5 20.7098 139.571 1
 2 -2 -5 -57.1615 98.244 1
 2 -2 5 94.5163 101.523 5
 2 -2 5 33.8609 159.076 6
 2 -2 -5 89.2702 146.458 2
 -2 2 5 -12.1411 152.891 8
 -2 -2 -5 -144.989 158.532 9
 2 -2 -5 251.305 161.287 12
 2 2 5 -126.866 125.358 10
 -2 2 5 -85.372 124.962 15
 -2 -2 -5 3.32715 132.999 1
 -2 2 -6 3487.47 426.967 1
 -2 2 6 3768.82 443.997 8
 -2 2 6 3520.49 383.528 15
 2 2 6 3914.08 437.2 10
 -2 2 -6 3421.18 424.461 9
 2 -2 -6 3490.89 437.171 2
 2 -2 6 3760.55 400.72 13
 2 2 6 3990.3 358.426 13
 2 -2 6 3047.43 446.179 6
 -2 2 6 3618.17 384.781 6
 -2 -2 -6 3846.48 434.363 1
 -2 -2 -6 3460.45 404.076 9
 2 2 7 -12.7865 181.085 6
 -2 2 -7 -285.269 264.424 1
 2 2 7 -48.8815 191.188 10
 2 -2 -7 -313.009 237.921 2
 -2 2 7 372.382 264.054 8
 -2 -2 -7 -156.831 188.874 1
 -2 2 7 99.2336 157.1 15
 -2 -2 -7 -28.8972 193.696 9
 2 -2 7 192.649 203.573 6
 -2 2 -7 -232.889 196.978 9
 2 -2 7 -7.18436 176.899 13
 -2 2 7 273.572 172.84 6
 2 -2 8 613.046 348.226 6
 2 2 8 1228.77 354.808 10
 -2 2 8 583.309 301.472 8
 2 -2 -8 1221 372.019 2
 -2 2 -8 1982.46 417.07 1
 2 2 8 1117.66 347.578 6
 -2 -2 -8 1078.22 323.722 9
 2 -2 8 1064.68 292.901 13
 -2 2 8 533.826 195.098 6
 -2 -2 -8 885.264 295.838 1
 -3 0 0 330.493 164.723 3
 3 0 0 323.321 122.04 11
 0 3 1 44128.2 1051.22 7
 0 -3 -1 44670.4 1022.59 2
 -3 0 -1 43746 969.975 9
 3 0 1 43498.2 987.133 11
 3 0 1 42864.7 960.967 10
 -3 0 -2 16337.8 527.314 3
 -3 0 -2 16025.3 602.684 9
 0 3 2 15350.1 610.045 7
 0 3 2 15765.8 568.363 14
 0 -3 -2 16100.6 491.42 9
 0 -3 -2 15146.8 603.133 2
 3 0 2 17273.4 609.266 10
 -3 0 -2 16328.2 594.086 1
 3 0 2 15952.7 551.818 11
 0 3 2 16239.9 440.124 4
 0 3 3 114279 1394.67 4
 0 -3 -3 114092 1832.1 1
 3 0 3 116662 1406.69 7
 0 3 3 111024 2057.64 7
 -3 0 -3 116633 2080.27 1
 0 3 3 111754 1932.43 14
 0 -3 -3 117355 1526.3 5
 0 3 3 116457 1864.49 10
 3 0 3 114022 1847.98 11
 0 -3 -4 106.879 129.836 2
 0 -3 -4 -113.39 101.718 9
 0 -3 -4 133.239 104.104 1
 -3 0 -4 -46.7451 114.487 9
 -3 0 -4 120.177 110.779 1
 3 0 4 -12.3539 82.1616 11
 0 3 4 212.142 127.946 7
 0 3 4 103.716 104.143 14
 0 3 4 -7.94476 87.0024 10
 3 0 4 107.911 65.3177 16
 -3 0 -5 30990.2 1127.36 1
 0 -3 -5 31868.5 1001.07 9
 3 0 5 31760.9 1069.74 13
 0 -3 -5 31406.5 1000.93 1
 -3 0 -5 30709.9 1133.87 9
 0 3 5 30817.9 969.474 14
 0 3 5 30762.7 1009.98 10
 3 0 6 475.051 210.464 6
 0 -3 -6 639.382 198.986 2
 -3 0 -6 493.137 177.762 1
 0 -3 -6 812.919 222.044 9
 0 3 6 739.018 202.92 6
 0 3 6 877.419 216.829 14
 0 -3 -6 858.738 223.848 1
 3 0 6 1046.37 226.714 13
 -3 0 -6 692.607 248.967 9
 0 -3 -7 291.317 179.698 9
 0 -3 -7 316.047 195.337 2
 -3 0 -7 91.9834 208.571 1
 3 0 7 -205.016 183.546 6
 -3 0 -7 187.354 218.853 9
 0 3 7 313.71 224.923 6
 3 0 7 364.963 210.361 13
 -3 0 -8 -226.489 264.482 1
 -3 0 -8 287.514 287.709 9
 0 3 8 -191.09 238.46 8
 0 -3 -8 8.44954 226.92 2
 3 0 8 -254.158 263.291 6
 0 3 8 371.291 248.707 6
 3 0 8 -222.558 236.636 13
 -1 3 0 87670 1519.69 4
 -1 3 0 84828.3 1515.71 7
 1 -3 0 87296.6 1468.27 2
 1 -3 0 86418.2 1481.93 16
 -1 3 0 88066.5 1478.85 14
 -3 1 -1 26194.7 668.023 9
 3 -1 -1 27194.8 750.476 12
 -3 1 -1 27526.2 742.87 3
 -3 1 1 25561.7 745.851 15
 3 -1 -1 24959.1 754.077 11
 -1 3 -1 25257.9 715.318 7
 1 -3 1 26185.3 685.412 13
 1 -3 -1 26748.1 683.472 16
 -1 3 1 25631.4 666.896 4
 -1 3 1 26904.3 733.405 14
 3 -1 1 26654 665.222 10
 3 -1 1 25751.8 750.87 11
 -3 1 1 23300.2 723.751 3
 -3 1 -1 26774.3 669.902 1
 1 -3 1 26686.9 756.884 16
 1 -3 -1 25854.5 697.097 5
 -1 3 1 27259.4 779.795 7
 1 -3 -1 26297.3 745.189 2
 -3 -1 -2 19726.4 716.479 9
 -3 1 -2 20655.1 672.725 9
 -3 -1 -2 22199.4 728.185 1
 1 -3 -2 20513.6 573.4 5
 1 -3 -2 21128.1 483.318 9
 3 1 2 21406.2 723.071 10
 -1 -3 -2 21113.6 722.204 2
 -1 3 2 21233.4 531.27 4
 1 -3 -2 20391.8 706.775 2
 -1 3 -2 21470.5 703.393 1
 -3 1 2 19975.4 713.136 15
 -1 3 2 21021.7 731.665 7
 -1 3 2 20848.5 675.426 14
 -1 3 -2 21663.6 759.934 4
 1 3 2 20916.1 730.668 7
 -3 1 -2 21310.5 705.657 4
 -1 -3 -2 21683.7 673.005 9
 1 -3 2 21648.8 699.006 16
 3 -1 -2 21068.5 741.639 12
 3 -1 -2 20473.6 728.357 2
 1 -3 2 21736 684.899 13
 -3 1 -2 20732.3 670.607 1
 -3 1 -3 12539.1 586.277 9
 1 -3 -3 13784.4 449.396 9
 -3 -1 -3 14029.8 629.312 1
 3 -1 -3 13180.3 636.634 2
 -1 -3 -3 13604.1 568.874 1
 -1 3 3 12435.6 412.562 3
 -1 -3 -3 12247.5 565.091 2
 -3 1 3 12267.8 602.419 8
 1 3 3 12564 558.751 10
 -3 -1 -3 12714.2 449.202 2
 -1 3 3 13438 619.932 7
 3 1 3 12416.6 418.531 7
 -1 3 3 12696.1 559.165 14
 1 -3 3 13252.2 589.48 13
 -3 1 3 13190.1 622.509 15
 1 3 3 12773.4 577.94 7
 3 -1 -3 12913.3 626.727 12
 -1 -3 -3 12202.8 535.838 9
 -1 3 -3 13200.7 622.339 1
 -3 -1 -3 11544.9 592.032 9
 -3 1 -3 13004.7 567.316 4
 1 -3 -3 14131.3 628.896 2
 -3 1 -3 13277.8 607.717 1
 1 -3 -3 12796.3 415.601 16
 1 -3 -3 13266.7 434.329 1
 -1 3 -3 12936.6 623.246 4
 -1 3 3 13744.5 453.022 10
 3 1 3 12935.7 605.487 10
 -1 -3 -4 551.807 147.295 9
 -3 1 -4 689.902 178.306 9
 -1 3 -4 513.061 169.512 4
 1 3 4 369.003 132.411 7
 1 -3 -4 335.646 139.41 2
 -3 -1 -4 773.263 201.239 9
 1 -3 -4 464.648 110.654 1
 -3 -1 -4 533.043 130.574 2
 -3 1 -4 512.662 141.036 4
 1 -3 -4 713.221 130.295 9
 3 -1 4 365.694 97.7396 16
 -1 -3 -4 668.95 172.115 2
 -3 1 -4 468.23 157.755 1
 -3 -1 -4 821.278 187.117 1
 -3 1 4 500.706 171.102 8
 1 3 4 410.747 122.997 14
 1 3 4 678.825 158.002 10
 -1 3 4 218.734 130.833 14
 -3 1 4 476.492 149.463 15
 3 -1 -4 429.802 174.225 2
 3 -1 4 634.462 178.582 13
 3 1 4 547.64 178.853 10
 1 -3 4 602.373 150.339 13
 -1 -3 -4 474.327 138.359 1
 3 -1 -4 676.919 193.579 12
 -1 3 -4 559.896 165.878 1
 1 -3 -5 2027.56 297.898 2
 -1 3 -5 1687.78 283.846 4
 -3 1 -5 1611.51 278.591 1
 1 3 5 2165.55 287.783 10
 -1 3 -5 1631.02 289.337 1
 1 -3 -5 2389.59 257.683 1
 -1 3 5 2317.93 269.269 6
 -3 1 -5 2403.23 279.256 4
 -3 -1 -5 1972.76 300.52 9
 -1 -3 -5 2317.74 297.607 9
 -3 1 -5 2552.54 336.578 9
 3 1 5 1898.04 301.794 10
 1 -3 -5 2166.17 254.069 9
 -1 -3 -5 2179.51 285.166 1
 1 -3 5 1971.06 296.22 6
 3 -1 5 1719.81 303.533 6
 -1 -3 -5 2633.62 314.438 2
 1 3 5 2221.67 274.251 7
 1 3 5 2334.57 259.716 14
 -1 3 5 1743.72 262.905 14
 1 -3 5 2240.24 309.767 13
 3 -1 5 2162.35 304.237 13
 -3 -1 -5 2298.56 320.782 1
 1 3 6 1041.07 241.466 10
 -1 -3 -6 878.779 216.663 1
 -3 1 -6 952.632 239.707 9
 -1 -3 -6 1043.46 244.686 2
 -1 3 -6 979.359 236.012 4
 -3 -1 -6 1187.61 293.765 9
 1 -3 -6 1600.95 299.791 2
 3 -1 -6 918.301 208.832 1
 -1 3 -6 735.177 257.667 1
 -3 1 6 906.638 259.992 8
 3 -1 -6 1255.13 303.964 2
 -1 3 6 1180.92 247.954 6
 3 1 6 833.179 198.508 13
 -3 1 6 1011.59 254.733 15
 -3 -1 -6 1405.89 297.826 1
 -1 -3 -6 789.874 194.375 9
 -1 3 6 756.184 217.896 14
 3 -1 6 1020.12 283.212 6
 3 -1 -6 899.331 286.695 12
 1 3 7 1079.39 290.569 10
 -1 -3 -7 622.892 216.506 1
 3 1 7 820.042 258.81 13
 1 3 7 428.961 228.802 6
 -3 -1 -7 563.238 284.375 9
 -1 -3 -7 741.299 241.996 2
 -3 1 -7 384.278 216.514 9
 1 -3 -7 627.746 272.745 2
 -1 3 7 479.479 267.422 8
 3 -1 7 861.936 322.175 6
 -1 -3 -7 804.45 249.019 9
 -1 3 7 1029.73 279.11 6
 -3 -1 -7 813.778 274.159 1
 3 1 7 281.56 211.252 6
 3 -1 -7 709.795 275.039 12
 3 -1 7 628.939 212.711 13
 -3 1 -7 896.577 275.583 1
 -3 1 7 723.158 255.398 15
 1 3 8 82.7492 213.742 10
 -1 -3 -8 543.102 246.866 1
 -3 1 -8 977.094 344.377 1
 -3 -1 -8 682.225 287.279 9
 -1 -3 -8 397.591 213.966 9
 -3 1 -8 759.4 322.553 9
 -1 3 8 433.926 275.39 8
 1 -3 -8 164.197 224.445 2
 1 3 8 470.374 260.214 6
 3 -1 8 968.268 313.598 13
 3 1 8 233.307 270.977 6
 3 -1 8 354.234 281.619 6
 -1 3 8 722.392 223.8 6
 3 1 8 814.842 316.305 10
 -3 -1 -8 1141.2 384.307 1
 -3 2 0 7.77371 59.6262 15
 3 -2 0 -13.4054 33.2894 10
 -2 3 0 62.2211 64.4236 4
 2 -3 0 34.6156 70.3129 5
 -3 2 0 -16.6033 37.9198 9
 -3 2 0 26.0487 56.2578 4
 -2 3 0 95.8276 76.1974 14
 -2 3 0 -16.3826 33.6378 1
 3 -2 0 -1.76289 48.8662 2
 2 -3 0 76.7914 53.1038 13
 2 -3 0 5.9208 58.8899 2
 2 -3 0 -36.0979 78.4865 16
 -2 3 0 83.3764 63.9256 7
 -2 3 1 47092.1 1015.57 4
 3 -2 -1 46866.2 1064.48 12
 -2 3 1 44543.1 1086.67 7
 -3 2 1 45900.4 989.13 8
 3 -2 -1 44677.4 1010.48 2
 -2 3 -1 43852.1 932.192 7
 -2 3 -1 48758.8 947.228 14
 -2 3 1 43783.9 1029.74 14
 2 -3 1 46611.9 1077.04 16
 2 -3 -1 46211.8 1049.3 2
 2 -3 1 41441.3 948.289 13
 -2 3 -1 44331.8 897.852 1
 -3 2 1 44125.2 1064.69 15
 -3 2 -1 45282 883.959 15
 3 -2 -1 44290.6 1058.76 11
 3 2 2 118317 2243.63 10
 -3 -2 -2 123623 2219.55 9
 -3 2 -2 119946 1951.76 9
 -2 3 2 123031 1590.54 6
 -2 3 -2 124083 1775.39 7
 2 -3 2 124683 2081.78 16
 -3 2 -2 119794 1970.2 1
 2 -3 -2 122714 2118.59 2
 3 -2 -2 125473 2121.67 2
 2 -3 2 125719 2044.26 13
 3 -2 2 118698 2044.61 13
 -2 3 -2 122721 1990.86 1
 3 -2 -2 119921 2127.67 12
 2 -3 -3 2179.34 146.641 1
 3 2 3 2148.05 269.163 10
 2 3 3 1946.84 257.718 10
 -2 -3 -3 2227.56 260.634 9
 -2 3 -3 2236.62 264.62 4
 -3 -2 -3 1780.94 248.612 9
 2 -3 -3 2430.54 285.312 2
 2 3 3 1888.68 242.831 7
 -3 2 -3 1593.42 227.648 9
 3 -2 3 2272.2 235.267 6
 3 -2 3 2163.01 242.297 5
 2 -3 3 1904.75 242.098 13
 -2 3 -3 2196.08 268.63 9
 -2 3 3 2206.51 210.78 3
 -2 3 -3 2004.81 251.207 1
 -3 2 3 2183.33 247.036 3
 3 -2 -3 1823.56 246.839 2
 -3 -2 -3 2207.06 269.732 1
 -3 2 3 1680.63 242.736 8
 3 2 3 1924.96 211.347 7
 -2 3 3 2196.72 259.876 15
 2 -3 3 2043.51 252.071 5
 3 -2 -3 1774.62 263.412 12
 -3 2 -3 1841.53 223.98 1
 2 -3 3 2324.55 241.012 6
 -3 2 3 2515.72 291.788 15
 3 -2 3 2040.1 252.032 13
 -2 3 3 2173.05 186.066 6
 3 -2 3 2014.83 222.031 16
 3 -2 -3 2017.29 160.939 1
 -3 -2 -3 2046.94 218.753 2
 -2 -3 -3 1734.91 221.622 2
 2 -3 -3 2088.5 190.402 11
 2 -3 3 2225.3 254.986 16
 3 -2 -3 1943.4 222.031 11
 -3 2 -3 2532.83 276.774 4
 -2 3 3 2229.7 153.205 10
 2 3 4 78.842 125.78 10
 -3 -2 -4 316.89 150.863 1
 -2 3 -4 333.438 142.628 4
 -2 3 4 354.408 117.291 3
 2 -3 4 767.318 191.009 13
 -2 -3 -4 357.405 144.636 9
 3 2 4 264.723 110.586 7
 -3 2 -4 396.732 145.743 4
 2 -3 -4 490.866 189.385 2
 -2 -3 -4 329.319 137.133 2
 -3 2 -4 455.25 152.891 9
 -2 3 4 479.821 156.535 15
 -2 3 -4 298.075 154.873 9
 -3 -2 -4 401.46 179.255 9
 -2 3 -4 164.198 134.352 1
 -3 2 4 79.7609 143.573 8
 2 3 4 228.044 108.288 7
 2 -3 4 246.044 122.957 5
 3 -2 4 330.669 173.567 13
 3 -2 -4 349.609 175.031 2
 3 -2 4 312.084 136.431 6
 2 -3 4 186.807 140.239 6
 -3 2 -4 352.109 127.702 1
 3 -2 -4 269.301 168.614 12
 2 -3 4 247.921 124.181 16
 -3 2 4 229.934 173.499 15
 -3 -2 -4 290.842 105.055 2
 3 2 4 396.284 164.364 10
 -2 -3 -4 390.375 150.585 1
 -2 3 4 305.847 112.965 6
 3 -2 4 296.869 107.549 5
 3 -2 4 407.485 127.421 16
 -2 -3 -5 412.903 167.457 2
 -3 -2 -5 577.811 189.09 1
 -3 2 5 357.481 171.616 15
 -2 3 -5 629.835 179.748 4
 -3 -2 -5 578.107 204.919 9
 -2 -3 -5 789.042 224.554 9
 -3 2 -5 692.497 180.782 4
 -3 2 -5 804.551 220.002 9
 2 -3 -5 845.777 232.506 2
 -2 3 5 694.596 219.79 8
 -2 3 -5 470.582 207.876 1
 -3 2 5 293.937 149.346 8
 2 -3 5 792.036 235.957 13
 2 3 5 387.301 149.199 7
 3 2 5 518.146 221.377 10
 -3 2 -5 562.536 193.882 1
 3 -2 5 412.303 188.374 6
 -2 3 5 554.792 152.466 6
 3 -2 5 607.119 199.713 13
 2 -3 5 224.826 163.486 6
 -2 -3 -5 583.773 197.42 1
 3 -2 -5 347.027 162.145 12
 2 3 5 1084.86 248.805 10
 2 -3 5 518.312 171.964 5
 -2 3 5 360.9 160.533 15
 3 -2 -5 441.225 199.895 2
 -2 3 -6 6424.07 526.003 4
 -3 -2 -6 7518.54 605.705 1
 -3 -2 -6 7233.47 600.852 9
 -2 -3 -6 6143.36 538.388 9
 -2 -3 -6 7818.03 588.655 1
 -2 3 6 8386.85 654.749 8
 -2 3 6 7748.62 543.277 6
 2 -3 6 7360.17 596.148 13
 -3 2 6 6716.11 579.231 15
 3 2 6 7062.06 518.025 13
 -2 -3 -6 7298.16 542.023 2
 2 -3 -6 7797.19 638.911 2
 -2 3 -6 7730.25 671.582 1
 3 -2 -6 7528.89 642.423 12
 3 2 6 7681.09 619.153 10
 2 3 6 8063.28 603.906 10
 -2 3 -7 1096.31 327.618 1
 -3 -2 -7 1063.9 323.523 9
 -2 -3 -7 1095.07 301.483 9
 -3 -2 -7 1450.04 341.767 1
 -3 2 -7 1201.57 305.852 9
 -2 3 7 957.774 279.758 8
 -2 -3 -7 1572.04 311.105 1
 -3 2 7 1206.83 343.109 8
 2 -3 -7 1260.09 331.942 2
 2 -3 7 639.669 283.469 6
 3 2 7 950.799 271.828 10
 -3 2 7 1361.61 310.531 15
 3 -2 7 1071.74 312.87 13
 2 3 7 1491.78 333.264 10
 3 -2 7 617.689 273.543 6
 3 -2 -7 816.483 303.996 2
 2 -3 7 1073.49 279.403 13
 -3 2 -7 792.583 278.936 1
 2 3 8 -255.719 240.246 10
 3 -2 8 288.608 287.122 6
 -3 -2 -8 -44.3772 260.621 9
 -2 -3 -8 240.919 250.479 9
 -3 -2 -8 90.0465 219.995 1
 2 3 8 101.591 251.567 6
 3 2 8 -293.589 261.284 10
 -2 -3 -8 116.22 209.417 1
 2 -3 8 -13.094 215.476 6
 2 -3 -8 587.034 297.155 2
 3 -2 8 79.1285 236.65 13
 -3 3 0 133026 1654.14 1
 -3 3 0 131016 1811.95 8
 -3 3 0 128864 2222.85 4
 3 -3 -1 67.378 79.527 2
 3 -3 1 -55.7216 76.4792 13
 -3 3 -1 68.7163 79.6054 4
 -3 3 1 42.4476 74.0147 4
 -3 3 -1 30.2341 59.4751 9
 -3 3 1 146.517 85.9175 8
 -3 3 1 98.0289 93.1996 15
 3 -3 -1 -30.4804 45.2134 13
 -3 3 -1 30.6997 53.3115 7
 -3 3 -1 -13.7644 57.8541 14
 3 -3 1 -52.3158 60.2821 2
 3 -3 1 48.5246 41.443 6
 -3 3 -1 19.3678 54.4868 1
 3 -3 1 132.675 108.05 5
 3 -3 1 177.188 105.701 16
 -3 3 -2 12378.3 516.094 9
 3 -3 2 11290.7 553.774 16
 3 -3 2 12574.3 471.409 6
 3 -3 -2 12066.7 538.504 11
 -3 3 -2 12016.4 508.545 1
 3 -3 2 12359.7 323.861 2
 3 -3 2 12277.2 560.592 13
 3 -3 -2 11568.9 564.453 2
 -3 3 -2 12225.3 615.946 4
 3 -3 2 11973.1 596.623 5
 -3 3 -2 11866.2 383.514 7
 3 3 3 157.787 160.081 10
 -3 3 -3 14.281 136.116 4
 -3 -3 -3 265.48 139.573 9
 3 -3 -3 -152.085 131.697 2
 -3 3 -3 -66.8147 115.231 9
 -3 3 3 -98.9516 118.577 8
 3 -3 3 21.3041 110.499 16
 -3 3 3 -136.819 104.513 3
 -3 3 -3 46.4594 100.078 1
 -3 3 3 -106.758 127.989 15
 3 -3 3 -116.756 127.823 5
 3 -3 3 253.064 131.401 6
 3 -3 3 -90.1595 127.108 13
 -3 -3 -3 58.8545 113.125 2
 3 -3 -3 73.1199 86.0325 11
 -3 3 -4 3926.65 386.748 4
 -3 3 -4 3905.36 385.492 9
 -3 3 4 4456.72 408.224 8
 3 -3 4 3315.1 342.299 5
 3 -3 4 2948.42 349.535 6
 3 -3 4 3688.58 340.3 16
 3 -3 -4 4071.83 412.577 2
 3 -3 4 3662.22 376.994 13
 -3 3 -4 3879.54 382.115 1
 -3 3 4 3288.17 367.518 15
 -3 -3 -5 -100.939 157.52 1
 3 3 5 376.774 187.345 10
 -3 3 -5 216.673 163.189 4
 -3 -3 -5 -152.149 181.86 9
 -3 3 -5 40.7726 156.158 9
 3 -3 -5 -251.306 204.762 2
 -3 3 5 -49.4199 169.335 8
 -3 3 5 -165.925 160.384 15
 -3 3 -5 174.291 173.814 1
 3 -3 5 -14.1993 138.248 6
 3 -3 5 39.9626 149.911 13
 3 -3 5 -101.985 121.821 16
 3 -3 5 32.5712 135.594 5
 -3 -3 -5 52.0407 137.669 2
 -3 3 -6 147.387 185.444 9
 -3 -3 -6 380.201 216.59 9
 -3 3 -6 573.6 231.396 4
 -3 -3 -6 915.277 270.531 1
 -3 3 6 493.473 272.26 8
 3 -3 -6 551.6 292.012 2
 3 3 6 267.892 210.757 10
 -3 3 -6 457.439 244.737 1
 3 -3 6 483.659 212.901 13
 3 -3 6 126.539 195.411 6
 -3 3 6 458.68 252.659 15
 3 -3 7 -133.662 238.518 6
 3 3 7 390.979 281.475 10
 -3 -3 -7 -13.1942 217.17 1
 -3 3 -7 -91.587 219.783 1
 -3 -3 -7 139.059 188.366 9
 -3 3 7 529.971 291.718 8
 -3 3 7 -94.7527 239.187 15
 3 -3 7 -345.496 262.304 13
 3 -3 -7 360.697 250.031 2
 -3 -3 -8 1569.32 380.455 1
 3 3 8 1603.88 388.539 10
 -3 -3 -8 946.954 316.735 9
 0 4 1 1414.53 211.428 7
 -4 0 -1 1731.97 214.299 3
 -4 0 -1 1582.56 200.152 9
 4 0 1 1786.71 218.855 11
 0 -4 -1 1521.57 204.634 2
 0 -4 -2 11132.4 575.199 2
 0 -4 -2 11664.8 456.461 9
 -4 0 -2 10921.5 557.039 9
 -4 0 -2 11465.3 547.679 1
 -4 0 -2 11298.3 525.384 3
 0 4 2 11043.4 594.569 7
 4 0 2 11728.4 550.914 11
 0 4 2 11416.3 455.09 4
 4 0 2 11191.5 547.031 10
 0 -4 -3 579.373 119.898 9
 -4 0 -3 602.499 168.936 9
 0 -4 -3 494.562 157.805 2
 -4 0 -3 564.927 125.614 3
 -4 0 -3 412.343 158.694 1
 0 4 3 718.128 161.291 14
 4 0 3 362.908 127.208 10
 0 -4 -3 551.964 105.987 5
 0 4 3 355.795 167.391 7
 4 0 3 388.872 128.816 11
 0 4 4 19654.2 745.445 10
 -4 0 -4 19315.3 843.499 1
 0 -4 -4 18057.5 683.193 9
 -4 0 -4 18349.2 836.662 9
 0 4 4 19494.9 862.72 7
 -4 0 -4 17264.7 640.353 3
 4 0 4 18930.9 714.644 11
 0 -4 -4 17394.5 817.074 2
 0 4 4 18188.5 761.367 14
 4 0 4 19119.3 851.664 10
 0 4 5 298.59 151.996 10
 0 -4 -5 108.153 147.014 2
 0 -4 -5 137.013 114.536 1
 0 -4 -5 378.362 156.795 9
 4 0 5 -1.35263 154.782 10
 0 4 5 185.835 163.855 7
 0 4 5 223.535 175.112 14
 0 -4 -6 241.104 163.976 2
 -4 0 -6 362.563 161.78 9
 0 4 6 529.342 233.054 14
 -4 0 -6 404.434 201.704 1
 4 0 6 510.588 232.843 13
 0 -4 -7 318.415 256.69 2
 -4 0 -7 -82.3805 218.329 9
 4 0 7 3.0017 190.123 6
 0 4 7 315.211 201.949 6
 4 0 7 -297.105 250.378 13
 -4 0 -7 -15.4288 198.774 1
 0 -4 -8 3050.68 464.149 2
 4 0 8 2560.22 421.968 13
 -1 4 0 45.7086 78.1837 4
 -4 1 0 13.0729 65.2235 9
 -1 4 0 -52.6718 81.285 7
 -4 1 0 -8.81031 69.9849 15
 1 -4 0 -98.3062 95.382 16
 1 -4 0 -68.3472 93.026 2
 -4 1 0 -89.1918 82.0365 3
 4 -1 0 -17.6232 63.3294 11
 4 -1 1 31.4518 69.6861 10
 -1 4 -1 214.407 114.822 4
 -1 4 1 81.6736 72.9876 4
 -4 1 -1 198.173 93.3816 9
 -4 1 1 76.9392 92.9431 3
 -4 1 -1 171.738 95.4473 3
 -4 1 -1 149.928 74.4936 15
 -4 1 1 -1.37529 74.3807 15
 -1 4 1 -5.13394 82.7574 14
 1 -4 -1 69.377 85.8848 2
 4 -1 1 60.5211 48.9811 12
 1 -4 -1 125.622 98.6412 16
 -1 4 1 185.253 101.102 7
 4 -1 1 36.538 80.1293 11
 4 -1 -1 126.546 93.2103 11
 1 -4 1 189.83 103.336 16
 -4 -1 -2 41015.6 1198.29 9
 1 4 2 41193.9 1241.36 7
 -4 1 -2 42748.3 1099.77 3
 4 1 2 43383.9 1212.73 10
 -1 -4 -2 40964.2 1179.78 2
 -1 4 2 42556.4 1197.89 7
 -4 1 2 42632.4 1174.09 15
 -1 4 2 44709 1143.82 14
 4 -1 2 44317.8 1127.87 11
 -1 4 -2 41701.7 1258.34 4
 -4 1 -3 18743 748.031 1
 1 -4 -3 17806.2 536.817 9
 -4 1 -3 15756.9 705.174 9
 1 4 3 16152 749.374 7
 -4 1 -3 17216.9 669.144 3
 1 -4 -3 16539 746.82 2
 1 -4 -3 17385.6 572.099 16
 -1 4 3 16834.1 767.343 7
 -1 -4 -3 15844.2 726.743 2
 -4 1 3 16766.7 767.909 15
 4 -1 -3 16931.4 785.942 12
 1 -4 -3 16896.7 551.41 5
 4 -1 3 17531.4 689.414 11
 -1 4 3 17645.2 731.27 14
 4 -1 3 17602.4 724.522 10
 4 1 4 202.856 136.695 10
 1 -4 -4 394.699 174.807 2
 1 4 4 204.696 139.416 10
 -1 -4 -4 339.693 149.887 9
 -4 -1 -4 247.972 180.68 9
 -4 1 -4 126.583 159.83 9
 -4 -1 -4 95.2395 146.456 1
 -4 1 -4 351.804 147.39 4
 -4 1 -4 280.24 116.678 3
 1 4 4 174.082 126.634 7
 -1 4 4 20.1965 162.426 7
 -1 4 4 316.264 166.381 14
 -4 1 -4 463.773 188.577 1
 4 -1 4 312.731 117.969 11
 -1 -4 -4 132.694 128.314 2
 4 -1 4 197.253 123.948 16
 -4 -1 -5 5993.39 527.712 1
 -4 -1 -5 6108.12 534.363 9
 -4 1 -5 6029.39 523.833 9
 -1 4 5 5749.49 423.39 6
 -1 4 5 5642.22 478.488 14
 1 -4 -5 5391.97 499.995 2
 4 -1 5 5885 505.546 13
 -4 1 -5 5284.89 491.196 1
 4 1 5 5821.98 516.407 10
 1 4 6 2731.72 354.447 10
 1 -4 -6 1971.98 326.423 2
 -4 -1 -6 2519.65 377.291 9
 -1 -4 -6 2087.84 317.199 9
 -4 1 -6 2508.79 390.352 9
 -4 1 -6 2606.49 392.223 1
 -4 -1 -6 2749.44 408.903 1
 -1 -4 -6 2270.99 328.901 1
 -1 -4 -6 2494.3 351.923 2
 -1 4 6 2485.02 362.777 14
 4 -1 6 1077.23 323.82 6
 4 -1 6 1965.54 332.753 13
 4 1 6 1963.25 291.911 13
 4 1 6 2707.82 413.074 10
 4 1 7 -280.554 275.272 10
 -4 -1 -7 -211.652 214.671 1
 -1 -4 -7 -75.8951 204.559 2
 -4 -1 -7 -109.43 188.53 9
 -4 1 -7 330.273 239.818 9
 1 -4 -7 330.897 207.382 2
 -1 4 7 -90.1849 230.256 8
 -4 1 -7 -210.98 258.927 1
 4 1 7 464.352 249.553 13
 4 -1 7 49.6069 216.824 6
 4 -1 7 -62.0084 219.661 13
 1 -4 -8 -64.3036 224.402 2
 4 -1 8 372.909 283.968 13
 -2 4 0 6787.9 426.105 4
 -4 2 0 6945.68 304.248 9
 2 -4 0 6918.63 389.117 2
 -4 2 0 7091.66 452.732 3
 -4 2 0 6602.73 385.161 15
 2 -4 0 6803.81 412.487 16
 -2 4 0 6529.4 405.146 7
 4 -2 0 6931.61 369.052 12
 -2 4 0 6955.29 389.721 14
 -2 4 0 6807.25 270.317 1
 4 -2 0 7185.04 371.672 2
 2 -4 0 6582.6 423.891 5
 4 -2 0 6844.26 432.681 11
 -2 4 -1 57113.2 1401.91 4
 -4 2 -1 57303.7 1144.77 1
 -4 2 -1 58382.1 1401.5 4
 2 -4 1 58210.9 1359.87 16
 -2 4 1 57153.4 1370.73 7
 -4 2 1 58503.6 1397.7 3
 4 -2 -1 58476 1373.37 11
 2 -4 1 57432.7 1172.5 2
 2 -4 1 57516.3 1214.01 13
 2 -4 -1 56805.9 1313.85 2
 -2 4 -1 57676.9 1144.95 1
 2 -4 -1 54709.4 1291.7 5
 4 -2 -1 55228.1 1278.87 2
 -2 4 1 57425.9 1309.99 14
 -2 4 -1 58363.1 1262.74 7
 2 -4 1 55702.5 1382.75 5
 -2 4 -2 8872.09 550.193 4
 4 -2 -2 8263.62 508.801 12
 -4 2 -2 8758.83 523.583 4
 -4 2 -2 8436.75 436.587 9
 -4 2 2 7858.82 498.125 15
 2 -4 2 7684.25 441.372 13
 -4 2 -2 8355.38 439.026 1
 -2 4 -2 8151.9 448.827 1
 -4 2 2 8161.1 491.006 3
 2 -4 2 8052.53 490.87 16
 -2 4 -2 8518.32 419.749 7
 2 -4 2 7672.8 360.214 2
 4 -2 -2 7832.73 487.607 2
 2 -4 2 7764.17 501.516 5
 4 -2 -2 7729.95 470.363 11
 4 -2 2 7372.21 427.037 10
 -2 4 -3 23344.7 959.661 4
 -4 2 -3 25118.7 937.802 4
 -2 -4 -3 23715.8 892.063 9
 -4 -2 -3 22816.4 962.184 9
 -4 2 -3 24888.7 874.844 9
 2 4 3 23995.6 967.373 7
 -4 2 3 23936.3 909.146 8
 2 -4 3 24705.2 895.059 13
 2 -4 3 24365.3 897.456 16
 2 -4 -3 25044.9 752.611 16
 -2 4 3 25590.7 965.154 7
 -4 2 3 24428.8 960.394 15
 -2 -4 -3 24794.8 938.609 2
 4 -2 3 23772.1 829.4 16
 2 -4 -3 24101.3 931.087 2
 4 2 3 24578 979.784 10
 4 -2 -3 24795.3 967.7 2
 2 -4 3 22530.2 911.417 5
 4 -2 -3 23945 963.157 12
 -4 2 -3 23397.7 856.591 1
 4 2 4 5002.89 457.886 10
 -2 4 -4 4037.05 428.48 4
 2 4 4 4496.05 433.762 10
 2 4 4 4648.86 416.508 7
 -4 2 -4 4197.01 397.399 4
 -2 -4 -4 3873.31 381.988 9
 -4 2 -4 3777.79 382.578 9
 -4 -2 -4 3686.57 416.077 9
 -4 -2 -4 4559.31 445.224 1
 4 -2 4 4171.14 412.47 13
 -4 2 4 3967.6 417.384 8
 4 -2 4 4228.28 349.701 16
 -4 2 4 4499.71 443.136 15
 -2 -4 -4 4519.56 422.191 2
 -2 4 4 4533.83 412.683 14
 2 -4 4 4638.46 421.544 13
 2 -4 -4 4543.99 441.977 2
 -2 4 -4 3811.02 397.779 1
 4 -2 -4 4279.71 440.884 2
 2 -4 4 3406.19 369.771 5
 4 -2 -4 4032.81 442.872 12
 -4 2 -4 4520.74 417.683 1
 2 4 5 5162.47 482.15 10
 -2 4 -5 5216.62 507.485 4
 -4 2 -5 5096.77 457.084 4
 -2 -4 -5 4836.94 446.442 9
 -4 -2 -5 5767.28 540.008 9
 -4 2 -5 5554.37 510.453 9
 -4 -2 -5 5311.77 521.13 1
 -4 2 5 5434.86 510.952 8
 2 4 5 4998.53 454.693 7
 -4 2 5 5170.06 507.264 15
 4 -2 5 4772.72 473.256 6
 -2 4 5 5187.66 462.413 14
 -2 -4 -5 4803.92 459.657 2
 2 -4 5 5518.62 494.218 13
 4 -2 5 5484.7 507.135 13
 2 -4 -5 6032.51 540.466 2
 4 -2 -5 5704.04 558.238 2
 4 -2 -5 4627.09 528.207 12
 2 -4 5 4542.52 434.712 5
 -2 4 -5 4995.13 500.962 1
 -4 2 -5 5669.41 520.22 1
 4 2 5 5369.3 526.814 10
 4 2 6 558.549 255.395 10
 -2 -4 -6 642.668 219.032 2
 2 4 6 789.942 245.368 10
 -2 4 -6 425.83 220.738 4
 -4 2 -6 921.102 256.143 1
 -4 -2 -6 422.977 188.345 9
 -2 -4 -6 1010.56 264.443 9
 -4 2 -6 823.606 283.717 9
 2 -4 -6 1075.08 321.085 2
 -2 4 6 1527.83 348.795 8
 -2 4 -6 967.86 303.544 1
 -4 2 6 1077.16 291.812 8
 -4 2 6 888.149 281.811 15
 4 -2 -6 853.789 277.124 2
 -2 4 6 672.271 252.891 14
 4 -2 6 614.738 234.319 6
 2 -4 6 653.856 230.591 13
 4 -2 6 952.462 259.036 13
 4 -2 -6 1219.97 309.892 12
 -2 -4 -6 676.415 221.83 1
 -4 -2 -6 1216.57 313.385 1
 4 2 7 1991.67 415.536 10
 -4 -2 -7 1942.05 368.668 9
 -2 -4 -7 2009.91 367.945 9
 -4 2 -7 1938.15 391.355 9
 2 -4 -7 1441.92 338.943 2
 -2 4 7 1571.75 358.363 8
 2 4 7 1943.5 374.734 10
 -2 4 7 2573.2 400.026 14
 -4 2 7 1974.78 393.357 15
 -4 -2 -7 2207.22 399.254 1
 4 -2 7 1452.85 369.727 6
 4 -2 -7 2206.26 451.174 12
 -2 -4 -7 2549.93 414.237 1
 4 2 7 1606.45 326.946 13
 3 -4 0 46.8095 89.7506 2
 -3 4 0 -69.9044 91.8345 4
 -4 3 0 -14.6664 96.545 4
 4 -3 0 79.4377 72.496 2
 3 -4 0 5.86494 118.61 16
 -3 4 0 -151.739 106.757 7
 -4 3 0 -28.632 84.832 15
 -3 4 0 27.7094 92.0768 14
 3 -4 0 -139.785 87.7733 13
 3 -4 0 43.9293 111.5 5
 -3 4 -1 6349.04 459.408 4
 -3 4 1 6661.77 427.495 4
 -4 3 -1 6509.33 467.259 4
 -4 3 -1 6364.71 334.949 1
 -4 3 -1 6785.14 336.671 9
 -4 3 1 6354.16 431.243 15
 -4 3 1 6439.75 449.188 3
 -4 3 1 6255.1 374.7 8
 3 -4 1 6638.71 451.226 16
 -3 4 -1 6304.37 372.124 14
 -3 4 1 6049.54 407.917 14
 3 -4 -1 6635.45 433.501 16
 3 -4 1 6894.38 356.544 2
 -4 3 -1 6198.35 344.983 14
 3 -4 -1 6782.8 427.614 2
 3 -4 -1 6836.34 289.234 13
 3 -4 1 6361.17 382.477 13
 4 -3 -1 6530.62 411.998 2
 4 -3 1 6561.58 311.986 2
 -3 4 1 6099.15 430.828 7
 -3 4 -1 6178.16 322.256 1
 4 -3 1 6058.9 384.136 13
 3 -4 1 6109.25 453.392 5
 4 -3 -1 6643.65 444.054 11
 -3 4 -1 6977.49 394.37 7
 4 -3 1 5888.52 311.592 10
 3 -4 -2 1205.45 210.419 2
 -3 4 -2 882.794 194.225 4
 -4 3 -2 764.821 184.204 4
 -4 3 -2 943.226 172.907 1
 -4 3 -2 838.435 157.703 9
 3 -4 2 999.677 192.651 16
 4 -3 -2 719.249 171.633 2
 -4 3 2 830.972 173.407 8
 -4 3 2 900.056 193.101 3
 -3 4 -2 701.365 149.615 1
 -3 4 -2 967.59 151.255 7
 -4 3 2 835.332 181.832 15
 4 -3 2 729.725 165.889 16
 -4 3 -2 831.951 123.659 14
 -3 4 2 545.692 159.286 14
 4 -3 2 1260.5 154.389 6
 3 -4 2 602.732 150.034 13
 4 -3 2 910.311 187.355 13
 3 -4 2 714.475 194.049 5
 4 -3 -2 799.196 174.235 11
 -3 4 -3 22268.8 955.665 4
 -4 3 -3 23101.5 953.722 4
 -4 3 -3 21898.1 833.674 9
 3 -4 3 23193 949.834 5
 -3 4 3 22618.4 802.731 3
 -4 3 3 21965.5 891.144 8
 -4 3 3 23246.1 891.453 3
 -4 3 3 21089.7 926.791 15
 4 -3 3 20479.4 823.583 16
 3 -4 -3 22140.4 774.142 16
 4 -3 3 22121.6 769.881 6
 3 -4 3 23688.7 903.895 13
 4 -3 3 23283 909.917 13
 3 -4 -3 21934.3 918.971 2
 4 -3 -3 22769.3 939.846 2
 -3 4 -3 21750.2 840.695 1
 4 -3 -3 22170 954.593 12
 3 -4 -3 22003.4 770.815 11
 3 -4 3 22947.7 893.991 16
 4 -3 -3 22711.9 854.905 11
 -4 3 -3 22984.5 853.126 1
 -4 3 -4 135.576 146.528 1
 4 3 4 120.071 163.144 10
 -3 4 -4 50.5559 135.482 4
 -3 -4 -4 -167.213 176.459 9
 -4 -3 -4 112.827 148.631 9
 -4 3 -4 -217.838 179.408 4
 3 -4 -4 -12.9522 159.019 2
 -4 3 -4 45.4575 128.02 9
 3 -4 4 19.8789 154.257 13
 -3 4 4 -18.9722 161.231 8
 -4 3 4 130.094 153.213 8
 4 -3 -4 -62.6324 151.791 2
 3 -4 4 -122.058 148.65 16
 4 -3 4 87.6796 135.403 16
 -4 3 4 160.708 154.615 15
 -3 4 -4 -27.948 122.426 1
 4 -3 4 -34.8032 125.924 6
 4 -3 4 -200.518 156.066 13
 3 -4 4 -63.8508 107.288 6
 4 -3 -4 -245.526 172.57 12
 -4 -3 -4 104.075 115.979 2
 -3 -4 -4 -106.612 158.739 2
 3 -4 4 -94.4521 141.085 5
 3 4 4 159.27 134.458 7
 4 3 5 9289.13 712.603 10
 3 4 5 9105.11 689.386 10
 -3 4 -5 8636.76 663.455 4
 -4 3 -5 9133.98 652.235 4
 -3 -4 -5 8369.46 652.998 9
 -4 -3 -5 9621.92 706.358 9
 -4 3 -5 9552.84 676.715 9
 -3 4 5 9562.01 692.987 8
 -4 3 5 9603.86 693.685 8
 4 -3 5 9426.65 583.676 16
 -4 3 5 8582.74 666.885 15
 -3 -4 -5 8416.82 614.43 2
 3 -4 5 9509.12 671.226 13
 4 -3 5 9816.14 681.285 13
 3 -4 -5 9353.71 704.245 2
 4 -3 -5 8974.9 684.419 2
 -3 4 -5 8511.9 638.606 1
 3 -4 5 7581.88 590.261 5
 -4 3 -5 8783.79 656.271 1
 -4 3 -6 -203.545 229.504 1
 4 3 6 123.597 183.552 10
 3 4 6 -22.0926 242.718 10
 -3 4 -6 159.833 184.897 4
 -3 -4 -6 -67.3739 159.685 9
 -4 -3 -6 59.1931 227.875 9
 4 -3 -6 -209.589 195.388 2
 -4 3 -6 201.29 209.709 4
 -4 3 -6 -12.3807 184.995 9
 3 -4 -6 168.37 241.909 2
 -3 4 6 -122.588 215.891 8
 -4 3 6 299.903 229.03 8
 -4 -3 -6 174.777 236.922 1
 -4 3 6 473.853 265.96 15
 -3 4 -6 328.758 245.251 1
 3 -4 6 88.5707 200.39 13
 4 -3 6 252.553 207.572 6
 4 -3 6 13.7985 210.706 13
 3 -4 6 -61.5968 181.738 6
 4 3 7 9.25844 256.267 10
 3 4 7 -14.331 201.869 10
 -4 3 -7 166.216 279.876 1
 -4 -3 -7 -310.901 268.987 1
 -3 -4 -7 -613.142 362.419 1
 -4 -3 -7 -211.803 235.71 9
 -3 -4 -7 -87.2706 253.491 9
 -4 3 -7 225.081 240.308 9
 -3 4 7 104.77 210.163 8
 -4 3 7 170.86 254.239 8
 3 -4 -7 -280.917 284.516 2
 4 -3 -7 75.2325 234.752 2
 -4 3 7 -52.1979 193.954 15
 -3 4 7 -75.4536 193.281 14
 -3 4 -7 225.295 255.846 1
 3 -4 7 269.818 243.896 13
 4 -3 7 -187.771 215.81 13
 4 -3 7 335.359 256.289 6
 4 -4 0 56235 1442.48 16
 -4 4 0 57696.7 1354.36 14
 4 -4 -1 -76.7124 119.451 2
 -4 4 -1 -63.5189 128.202 4
 -4 4 1 146.198 117.17 4
 -4 4 1 -49.679 96.1647 8
 4 -4 1 -8.70032 134.833 16
 -4 4 -1 -57.394 89.7702 14
 4 -4 1 97.5497 95.6418 13
 -4 4 -2 2601.13 354.87 4
 4 -4 -2 2272 292.342 2
 -4 4 -2 2296.53 249.635 9
 -4 4 2 2030.31 259.606 8
 -4 4 2 2462.48 302.87 3
 4 -4 2 1872.4 271.987 16
 4 -4 2 1933.75 258.164 13
 4 -4 -2 2060.68 266.68 11
 -4 4 -2 2362.29 248.64 1
 4 -4 2 2207.52 316.006 5
 -4 4 -3 59.1114 137.02 4
 4 -4 -3 -30.3279 138.59 2
 -4 4 -3 -114.245 143.231 9
 -4 4 3 26.9493 127.738 8
 4 -4 3 427.277 210.099 16
 -4 4 3 130.249 197.557 15
 4 -4 3 -342.2 189.805 13
 -4 4 -3 53.3247 113.872 1
 4 -4 -3 157.153 134.335 11
 4 -4 3 3.33762 160.882 5
 -4 4 -4 4646.8 482.503 4
 -4 4 -4 3958.87 407.445 1
 -4 4 -4 4339.01 438.107 9
 -4 4 4 4590.23 463.237 8
 -4 4 4 4403.22 430.021 3
 4 -4 4 4137.1 415.544 16
 -4 4 4 4003.78 450.773 15
 4 -4 4 4425.17 449.675 13
 4 -4 -4 4187.39 460.999 2
 4 -4 4 3862.8 426.279 5
 -4 -4 -5 -568.432 277.636 9
 -4 4 -5 50.7591 178.013 4
 -4 4 -5 41.8607 171.798 9
 4 -4 -5 128.632 204.211 2
 -4 4 5 -204.863 228.106 8
 4 -4 5 371.562 213.911 16
 -4 4 5 -67.8147 214.476 15
 -4 4 -5 22.8191 154.521 1
 4 -4 5 312.04 228.71 13
 4 -4 5 -7.38628 156.085 6
 4 -4 5 -124.327 176.852 5
 -4 4 6 -121.733 247.846 15
 4 4 6 696.965 322.414 10
 -4 -4 -6 81.848 229.211 9
 -4 4 -6 153.099 184.921 4
 -4 4 6 242.083 234.599 8
 4 -4 6 299.267 250.07 13
 4 -4 6 -114.917 224.539 6
 4 -4 -6 466.773 287.359 2
 -4 4 -6 -218.486 272.497 1
 4 4 7 302.357 327.542 10
 -4 -4 -7 462.578 310.879 9
 4 -4 7 -418.222 232.575 6
 -4 4 -7 158.44 232.705 1
 0 5 1 4407.7 417.554 7
 0 -5 -1 4025.35 370.698 2
 0 5 2 58456.8 1623.89 7
 0 -5 -2 57945 1550.12 2
 0 5 2 55259.7 1263.78 4
 0 -5 -3 4591.34 327.754 9
 -5 0 -3 3761.88 397.432 9
 -5 0 -3 4480.61 406.527 1
 -5 0 -3 4338.02 359.682 3
 0 -5 -3 4550.66 435.308 2
 5 0 3 3652.62 359.534 11
 5 0 3 4963.65 436.624 10
 5 0 4 164.256 146.836 10
 -5 0 -4 76.8682 168.551 9
 0 5 4 187.429 171.325 7
 0 5 4 -41.5957 172.909 14
 -5 0 -4 -48.5589 140.413 1
 0 -5 -4 156.131 135.277 2
 5 0 4 219.62 124.076 11
 5 0 5 1005.72 270.474 10
 0 -5 -5 1266.03 277.415 2
 -5 0 -5 1151.93 298.044 9
 0 5 5 1195.05 266.565 7
 0 5 5 1698.55 300.804 14
 -5 0 -5 1492.77 309.857 1
 -5 0 -6 6579.45 641.658 1
 -5 0 -6 6275.29 605.857 9
 0 5 6 6249.57 544.225 14
 0 -5 -6 5818.27 573.308 2
 5 0 6 5583.73 558.651 13
 5 0 6 6085.08 609.547 10
 5 0 7 209.174 238.466 10
 0 -5 -7 389.179 191.671 2
 -5 0 -7 265.951 280.036 1
 -5 0 -7 367.611 253.534 9
 5 0 7 71.7519 227.535 6
 5 0 7 229.657 230.287 13
 1 -5 0 7287.65 465.335 2
 -5 1 0 7681.83 433.035 9
 -5 1 0 7442.02 439.023 15
 -5 1 0 8081.4 522.756 3
 -1 5 0 8013.69 519.437 7
 5 -1 0 7451.2 506.856 11
 -1 5 0 7295.85 480.491 4
 -5 1 -1 4671.43 318.788 15
 -5 1 -1 4743.79 363.087 9
 1 -5 -1 4974.62 369.487 16
 -5 1 -1 4777.84 403.156 3
 -5 1 1 4890.04 415.29 3
 -1 5 1 4891.2 430.631 7
 1 -5 -1 4284.5 374.584 2
 5 -1 1 4818.11 299.641 12
 5 -1 1 4629.73 404.505 11
 5 -1 -1 4558.75 407.694 11
 -1 5 1 4463.93 356.081 4
 -1 5 2 3070.45 273.705 4
 1 -5 -2 3007.09 281.304 16
 -1 5 2 3002.22 316.392 14
 -1 5 2 2788.67 345.755 7
 1 -5 -2 2699.14 271.547 5
 1 -5 -2 2801.34 329.65 2
 5 1 3 3533.76 397.585 10
 -1 -5 -3 3112.86 317.693 9
 -5 1 -3 3613.99 361.636 9
 -5 1 -3 3351.94 349.174 1
 -5 -1 -3 2486.24 342.71 9
 -5 1 -3 3611.75 354.298 3
 -1 5 3 3153.3 369.754 7
 -1 5 3 3853.89 386.06 14
 1 -5 -3 3856.74 397.177 2
 -1 -5 -3 3231.65 378.908 2
 5 -1 3 3556.63 355.182 11
 1 5 3 2887.12 372.855 7
 5 -1 3 3625.94 365.463 10
 -5 1 -4 16742.6 828.51 1
 -1 -5 -4 15099.1 721.666 9
 -5 -1 -4 16772.3 882.158 9
 -5 1 -4 18287.4 857.666 9
 -1 5 4 16395.3 866.577 7
 -5 -1 -4 18217.7 905.417 1
 -5 1 -4 16231.6 728.361 3
 1 5 4 16422.4 866.704 7
 -1 5 4 17788.6 839.383 14
 -1 -5 -4 17511.7 885.592 2
 1 -5 -4 16061.2 851.863 2
 5 -1 4 16630.1 778.895 11
 5 -1 4 15027.5 783.724 10
 5 1 4 17166.4 895.477 10
 5 -1 5 685.758 220.237 10
 5 1 5 874.658 257.104 10
 1 -5 -5 190.214 185.739 2
 -5 -1 -5 629.417 225.145 9
 -5 1 -5 454.949 217.863 9
 -5 -1 -5 784.158 231.586 1
 -1 5 5 613.925 225.969 14
 1 5 5 368.86 176.111 7
 -1 5 5 656.523 255.983 7
 5 -1 5 724.458 234.122 13
 -1 -5 -5 929.055 277.289 2
 -5 1 -5 422.337 211.379 1
 5 -1 6 1047.02 318.485 10
 5 1 6 1022.3 297.118 10
 -1 -5 -6 861.727 281.709 2
 1 -5 -6 860.319 265.449 2
 -5 -1 -6 876.867 296.681 9
 -5 1 -6 838.765 266.354 9
 5 -1 6 625.852 258.424 6
 1 5 6 735.701 246.073 7
 -1 5 6 761.183 235.384 14
 5 -1 6 1353.45 323.21 13
 -5 -1 -6 539.844 227.376 1
 -5 1 -6 749.393 242.07 1
 5 -1 7 268.962 249.53 10
 5 1 7 70.5549 249.343 10
 -1 -5 -7 41.7471 228.473 2
 -5 -1 -7 145.741 264.552 9
 1 -5 -7 380.471 273.038 2
 -5 1 -7 497.505 304.217 9
 5 -1 7 170.639 241.416 6
 5 1 7 -64.0296 244.118 13
 -5 -1 -7 59.0785 196.411 1
 -5 1 -7 21.2862 229.417 1
 -2 5 0 -52.8677 120.402 4
 -5 2 0 -36.2414 75.6723 9
 -5 2 0 -39.3459 115.999 3
 2 -5 0 -7.1169 98.3311 16
 -2 5 0 -7.09377 130.337 7
 -5 2 0 -28.9778 101.81 15
 5 -2 0 -171.438 112.031 12
 2 -5 0 -54.9719 96.4668 2
 2 -5 0 47.5859 110.344 5
 5 -2 0 -216.818 143.024 11
 -2 5 -1 54619.8 1499.75 4
 -2 5 1 53975.1 1355.67 4
 -5 2 1 53462.8 1468.63 3
 -5 2 -1 53685.3 1202.56 15
 -2 5 -1 51445.2 1337.19 7
 2 -5 -1 53203.4 1345.07 16
 -2 5 1 51251.8 1432.98 7
 -2 5 1 53633.5 1384.38 14
 2 -5 -1 52019.7 1379.45 2
 2 -5 1 55966.5 1433.18 16
 5 -2 1 54460.6 1118.68 12
 5 -2 -1 53483.2 1368.97 12
 5 -2 1 53870 1457.99 11
 5 -2 2 -202.428 134.676 10
 -2 5 -2 287.039 186.696 4
 -2 5 2 25.1011 101.132 4
 -5 2 -2 50.6826 99.504 9
 -2 5 -2 85.1605 112.575 1
 -5 2 -2 102.208 144.662 3
 -2 5 -2 3.40418 95.9913 7
 2 -5 -2 13.1181 112.898 16
 -5 2 2 -0.34558 131.765 3
 -2 5 2 285.513 169.502 7
 -5 2 2 61.07 135.856 15
 5 -2 -2 -228.124 146.89 2
 -2 5 2 94.4751 150.032 14
 2 -5 2 -60.1893 97.2878 2
 5 -2 -2 22.2035 119.213 12
 2 -5 2 135.419 150.139 5
 -5 2 -2 -29.5959 113.958 1
 5 -2 2 -149.733 132.051 11
 2 -5 -2 -130.331 114.765 5
 2 -5 -2 -32.1903 131.711 2
 5 -2 -2 -43.0743 146.615 11
 2 -5 2 -64.4479 157.961 16
 -5 2 -3 4699.41 394.747 1
 -5 2 -3 4338.25 385.112 9
 -5 2 -3 4124.29 385.783 3
 2 -5 -3 4226.3 339.784 16
 -2 5 3 3945.41 390.99 14
 2 -5 -3 4634.41 441.276 2
 -2 5 -3 4345.25 406.56 1
 -2 5 3 4526.03 454.227 7
 2 -5 3 3721.3 412.166 5
 5 -2 -3 3916.35 420.247 2
 5 -2 -3 4341.07 447.629 12
 -5 2 3 4319.27 436.127 15
 5 -2 3 4256.47 415.153 11
 5 -2 3 4175.01 390.87 10
 -2 5 -3 3974.18 460.836 4
 5 -2 4 126.055 166.271 10
 5 2 4 28.086 162.757 10
 -2 5 -4 133.78 150.12 4
 2 -5 -4 369.319 218.835 2
 -2 -5 -4 -50.1088 156.674 9
 -5 -2 -4 -144.418 183.518 9
 -5 2 -4 398.955 190.991 9
 -2 5 -4 25.2442 156.322 1
 -5 2 -4 262.092 193.244 4
 2 5 4 -277.899 218.926 7
 5 -2 4 68.8031 117.954 16
 -5 2 4 -268.679 180.16 15
 -2 5 4 -6.85212 192.536 7
 5 -2 -4 -56.6226 151.895 2
 -2 5 4 21.6191 157.511 14
 -5 2 -4 214.38 162.203 1
 5 -2 4 -48.6632 172.578 13
 5 -2 -4 140.095 178.751 12
 2 -5 4 111.464 166.277 5
 -2 -5 -4 124.546 174.809 2
 5 -2 4 39.0045 158.522 11
 5 2 5 2131.82 359.919 10
 -5 -2 -5 2052.76 336.302 9
 -5 2 -5 2201.84 349.636 9
 -5 2 -5 2486.05 356.795 4
 -5 -2 -5 1962.74 367.417 1
 -5 2 -5 2443.34 370.118 1
 -5 2 5 2574.87 389.596 15
 5 -2 5 1392.73 326.619 6
 5 -2 5 2424.63 368.66 13
 5 -2 -5 2346.45 389.142 12
 -2 -5 -6 468.68 257.329 2
 5 2 6 -309.959 310.272 10
 2 5 6 -477.493 268.302 10
 -2 -5 -6 -76.087 176.095 9
 -5 -2 -6 -567.923 334.967 9
 2 -5 -6 -64.6559 186.985 2
 -5 2 -6 -214.398 237.146 9
 -5 -2 -6 -200.26 249.877 1
 -5 2 -6 120.24 226.016 1
 2 5 6 -332.525 211.559 7
 -2 5 6 -29.9061 194.149 14
 5 -2 6 -49.1684 209.18 6
 5 -2 6 355.851 237.786 13
 5 2 7 2064.96 424.804 10
 -2 -5 -7 1681.41 355.78 2
 -5 -2 -7 1220.54 337.93 9
 -5 2 -7 2073.39 410.208 9
 2 -5 -7 1798.15 414.676 2
 -2 5 7 1844.53 412.441 8
 -5 2 -7 1443.39 346.334 1
 -2 5 7 1461.47 329.39 14
 5 -2 7 1165.83 384.085 6
 5 -2 7 2142.05 424.68 13
 -5 -2 -7 1733.12 393.985 1
 5 2 7 2237.44 415.351 13
 -3 5 0 314.709 173.678 4
 3 -5 0 -42.5855 131.826 16
 -5 3 0 195.773 142.577 3
 -3 5 0 34.0985 120.23 7
 5 -3 0 444.912 132.499 2
 -5 3 0 362.37 133.906 15
 -3 5 0 -18.2134 141.404 14
 3 -5 0 -26.1302 106.796 13
 5 -3 0 191.188 122.007 11
 3 -5 0 384.586 192.209 5
 3 -5 0 124.999 102.911 2
 -3 5 -1 11327.9 687.686 4
 -3 5 1 11293.8 613.262 4
 -5 3 -1 11701.8 676.954 4
 -3 5 -1 11678.1 583.548 7
 -5 3 1 13184.6 700.878 3
 3 -5 1 11860.5 668.062 16
 3 -5 1 11818.4 544.635 2
 -5 3 -1 12102.3 546.706 15
 -5 3 1 11495.9 630.21 15
 -3 5 1 11738.5 624.827 14
 3 -5 -1 11030.9 606.4 2
 3 -5 1 12004.2 563.518 13
 5 -3 -1 10614.4 575.075 2
 3 -5 1 11662.1 685.43 5
 3 -5 -1 11358.5 636.866 5
 5 -3 -1 12334.9 688.403 11
 -3 5 1 11731.6 645.47 7
 3 -5 -1 11614.3 620.279 16
 5 -3 2 2057.11 238.392 10
 3 -5 -2 2030.53 280.94 2
 -3 5 -2 1807.01 296.988 4
 -3 5 2 2038.95 250.326 4
 -5 3 -2 1786.57 228.115 9
 -5 3 -2 1773.71 297.91 4
 -5 3 -2 1748.95 220.775 1
 3 -5 2 1998.2 290.817 16
 -3 5 -2 1976.2 237.74 1
 5 -3 -2 2046.86 300.076 2
 -5 3 2 1650.02 283.584 3
 -5 3 2 2245.87 322.943 15
 -3 5 2 2266.26 322.466 7
 -3 5 2 2186.93 300.384 14
 3 -5 -2 2083.56 268.145 16
 3 -5 2 1909.7 258.163 13
 5 -3 -2 1627.28 260.948 12
 3 -5 2 1468.6 278.669 5
 5 -3 -2 2067 301.286 11
 -5 3 -3 8657.61 541.05 1
 -3 5 -3 8367.14 648.764 4
 -5 3 -3 9267.9 635.505 4
 -5 3 -3 8754.19 538.267 9
 -3 5 3 8328.67 510.409 3
 -5 3 3 8629.92 604.827 3
 3 -5 3 8060.38 573.49 16
 3 -5 -3 8773.16 518.511 16
 5 -3 3 8639.33 564.492 16
 -5 3 3 8272.41 621.588 15
 -3 5 3 7257.02 544.155 14
 3 -5 3 8712.94 574.401 13
 3 -5 -3 8861.38 617.214 2
 5 -3 3 8516.84 580.9 13
 -3 5 -3 9362.46 574.58 1
 5 -3 -3 7908.56 588.142 2
 5 -3 -3 8041.19 621.115 12
 3 -5 3 7946.98 604.48 5
 5 -3 -3 8653.11 591.703 11
 -3 5 -4 2518.86 390.204 4
 3 -5 -4 3177.18 406.981 2
 -5 3 -4 2912.58 371.257 4
 -5 3 -4 2696.29 354.737 9
 -3 5 -4 3089.17 374.441 1
 3 -5 4 3016.66 379.568 16
 -5 3 -4 3082.57 350.001 1
 5 -3 -4 3182.13 418.295 2
 -5 3 4 3159.88 429.81 15
 -3 5 4 2733.53 370.756 14
 3 -5 4 3370.6 399.785 13
 5 -3 4 2778.99 370.378 13
 5 -3 -4 3522.38 471.019 12
 3 -5 4 2733.93 375.437 5
 5 -3 4 3090.15 358.731 16
 5 3 5 1695.83 358.911 10
 -3 5 -5 1213.22 324.487 4
 -3 -5 -5 1116.8 291.378 9
 -5 -3 -5 1258.68 311.414 9
 3 -5 -5 1443.74 319.079 2
 3 5 5 1223.56 317.792 7
 -5 3 -5 1279.42 283.042 4
 -5 3 -5 1437.42 293.917 9
 -3 5 5 1764.28 332.381 8
 -5 3 -5 1694.68 315.909 1
 5 -3 -5 1436.47 354.02 2
 -3 5 -5 1232.25 285.49 1
 -5 3 5 1650.19 349.572 15
 -3 5 5 1792.79 337.93 14
 5 -3 5 876.897 280.536 6
 3 -5 5 1517.84 305.16 13
 5 -3 5 1773.78 349.232 13
 5 -3 -5 1196.57 319.733 12
 -3 -5 -5 965.328 263.711 2
 3 -5 5 1378.72 295.818 5
 5 3 6 343.936 236.161 10
 -3 5 -6 741.666 304.708 4
 -3 -5 -6 522.088 228.394 9
 -5 -3 -6 75.6788 261.125 9
 3 -5 -6 625.279 266.053 2
 -3 5 6 460.995 239.118 8
 -3 5 -6 431.044 197.113 1
 -5 3 6 910.235 354.413 15
 5 -3 -6 -0.21211 234.017 2
 -3 5 6 655.443 290.309 14
 3 -5 6 673.492 252.03 13
 5 -3 6 139.622 235.109 6
 5 -3 6 323.658 226.528 13
 3 -5 6 624.521 268.504 5
 -3 -5 -6 559.924 281.067 2
 3 5 7 921.584 347.757 10
 -3 -5 -7 651.094 290.022 9
 -5 3 -7 887.162 345.203 9
 -5 3 -7 588.499 276.652 1
 -5 3 7 742.544 305.761 15
 -3 5 7 624.855 281.125 14
 5 -3 7 485.962 317.244 6
 4 -5 0 -272.666 151.761 2
 -4 5 0 -135.916 155.142 4
 -5 4 0 -34.5121 133.392 4
 4 -5 0 -66.538 141.097 16
 -4 5 0 213.662 138.362 7
 -4 5 0 122.738 152.928 14
 5 -4 0 -126.841 110.011 13
 4 -5 -1 2514.84 303.3 2
 -4 5 -1 2408.68 338.904 4
 -4 5 1 2528.19 322.965 4
 -5 4 -1 2582.98 357.323 4
 5 -4 -1 2924.39 317.717 2
 4 -5 -1 2515.62 328.488 16
 -5 4 1 2386.92 322.144 3
 4 -5 1 2811.7 359.714 16
 -5 4 1 2004.16 304.41 15
 -4 5 -1 2628.22 295.722 14
 -4 5 1 2445.45 317.643 14
 -5 4 -1 2211.71 270.453 14
 4 -5 1 2515.95 279.316 13
 5 -4 1 2198.68 318.919 16
 5 -4 1 2165.69 284.375 13
 -4 5 -1 2823.9 293.113 7
 5 -4 -1 2558.37 327.289 11
 4 -5 1 2805.04 361.162 5
 -4 5 -2 17231.2 915.519 4
 -5 4 -2 15691.7 853.837 4
 -4 5 2 14865.9 727.266 4
 -4 5 2 15180.8 733.79 8
 -5 4 2 16209.1 824.474 3
 -5 4 2 15456.3 731.485 8
 4 -5 2 17825.6 869.536 16
 4 -5 -2 16500.6 771.949 16
 5 -4 2 16299.6 825.724 16
 -5 4 2 16501.3 838.505 15
 -4 5 2 15344.9 797.53 14
 4 -5 2 16344.4 755.698 13
 5 -4 2 14997.2 737.534 13
 4 -5 -2 17278.3 821.18 2
 5 -4 -2 15581.7 780.818 2
 4 -5 2 15186.1 849.07 5
 5 -4 -2 16904.2 819.559 11
 -4 5 -3 868.992 256.629 4
 4 -5 -3 1353.1 298.546 2
 -5 4 -3 770.768 244.264 4
 -4 5 3 1033.33 238.895 8
 5 -4 -3 1174.15 269.274 2
 -4 5 3 1042.87 237.472 3
 -5 4 3 881.178 218.442 8
 4 -5 3 752.325 223.558 16
 5 -4 3 1071.09 265.892 16
 4 -5 -3 698.318 181.557 16
 -5 4 3 951.425 246.895 15
 -5 4 3 574.158 208.499 3
 -4 5 3 1052.54 271.863 14
 4 -5 3 866.487 226.422 13
 5 -4 3 720.18 206.356 13
 5 -4 -3 857.437 226.887 11
 4 -5 3 954.032 256.58 5
 -4 5 -4 -57.3347 204.28 4
 -5 4 -4 -27.7791 183.623 4
 -5 4 -4 250.504 148.654 1
 4 -5 -4 -258.452 215.585 2
 -5 4 -4 372.121 187.928 9
 -4 5 4 279.79 203.566 8
 5 -4 -4 -216.716 232.868 2
 4 -5 4 14.0806 174.182 16
 5 -4 4 244.081 202.298 16
 -5 4 4 -282.212 194.495 3
 -4 5 -4 87.8457 163.228 1
 4 -5 4 177.761 205.079 13
 5 -4 4 10.3267 156.996 13
 4 -5 4 212.371 186.403 5
 -4 5 4 120.106 191.471 14
 5 -4 -5 114.94 214.043 2
 -5 4 -5 -153.636 230.802 1
 -5 4 -5 284.4 201.566 4
 -5 4 -5 643.346 264.066 9
 4 -5 -5 179.616 246.865 2
 -4 5 5 392.57 251.034 8
 -5 4 5 495.828 250.393 8
 5 -4 5 339.546 210.585 16
 -5 4 5 340.523 223.563 15
 -4 5 5 196.737 218.974 14
 4 -5 5 -1.65521 193.813 13
 -4 5 -5 -256.115 259.495 1
 5 -4 5 75.5212 198.531 13
 4 -5 5 166.116 294.842 5
 -4 -5 -6 1410.68 356.032 9
 -5 -4 -6 2024.82 444.649 9
 -4 5 -6 1193.92 351.815 4
 -5 4 -6 2274.02 429.647 1
 -5 4 -6 2079.12 394.433 4
 -5 4 -6 2454.75 426.141 9
 4 -5 -6 1942.51 412.931 2
 -4 5 6 1842.15 390.497 8
 -5 4 6 2191.94 389.442 8
 5 -4 -6 1764.03 428.374 2
 -5 4 6 2632.03 489.921 15
 -4 5 6 2382.61 447.48 14
 4 -5 6 2457.98 439.529 13
 5 -4 6 1329.21 343.472 13
 -4 5 -6 1710.84 380.929 1
 -5 5 0 7925.25 603.529 4
 5 -5 0 7937.93 599.671 16
 -5 5 0 7537.85 524.412 14
 -5 5 -1 88.1622 188.422 4
 5 -5 -1 46.7003 134.876 2
 -5 5 1 -113.392 148.438 4
 5 -5 1 137.957 181.897 16
 5 -5 -1 170.916 199.172 16
 -5 5 -1 -328.965 145.053 14
 -5 5 1 56.6607 144.384 14
 5 -5 1 -252.167 147.795 13
 -5 5 -2 242.693 204.435 4
 5 -5 -2 412.259 171.358 2
 -5 5 2 292.452 176.744 3
 5 -5 2 368.847 192.439 16
 5 -5 -2 465.719 180.409 16
 -5 5 2 415.381 194.85 14
 5 -5 2 459.645 170.747 13
 5 -5 -2 285.319 177.305 11
 -5 5 -3 -98.2747 181.888 4
 5 -5 -3 -257.225 215.329 2
 -5 5 3 -95.2849 217.437 3
 5 -5 3 -281.482 237.865 16
 5 -5 -3 -82.7514 167.162 16
 5 -5 3 -14.1595 162.493 13
 5 -5 -3 -47.8961 178.891 11
 -5 5 4 7901.85 651.858 8
 5 -5 -4 8577.8 711.075 2
 -5 5 -5 80.8307 255.024 4
 -5 5 5 176.342 247.034 8
 5 -5 -5 135.749 201.177 2
 5 -5 5 -18.6489 219.424 16
 5 -5 5 342.431 258.007 13
 -5 5 -6 328.078 248.405 4
 -5 5 6 615.528 318.117 8
 -6 0 -2 1356.7 254.438 9
 0 6 2 1273.81 276.448 7
 0 -6 -2 1781.13 313.44 2
 6 0 3 7687.16 592.482 10
 -6 0 -3 7344.54 588.095 9
 0 6 3 7070.56 625.588 7
 0 -6 -3 6566.02 580.471 2
 6 0 4 -79.4359 222.441 10
 -6 0 -4 -143.927 178.422 1
 -6 0 -4 17.6134 175.945 9
 0 6 4 41.5329 174.205 7
 0 -6 -4 -47.8497 179.963 2
 0 -6 -5 1445.05 326.587 2
 6 0 5 1626.65 326.88 10
 -6 0 -5 1532.1 331.046 9
 0 6 5 1317.01 303.673 7
 -6 0 -5 1470.27 321.524 1
 6 0 6 -23.5908 212.262 10
 0 -6 -6 722.997 305.237 2
 -6 0 -6 135.856 193.63 1
 -6 0 -6 114.429 228.443 9
 0 6 6 191.366 237.958 7
 -6 1 0 -50.2185 143.762 3
 6 -1 0 -169.015 179.684 11
 -6 1 -1 10675.7 590.39 9
 -6 1 -1 11671.5 680.727 3
 -1 6 1 10616.3 696.319 7
 1 -6 -1 9682.72 620.344 2
 -6 1 -1 10745.1 548.76 15
 6 -1 1 11575 698.602 11
 -1 6 1 9924.75 592.131 4
 6 -1 2 1088.47 228.699 10
 -1 6 2 782.703 180.499 4
 -6 1 -2 971.656 214.777 9
 -1 6 2 930.63 263.895 7
 -6 1 -2 846.711 222.013 3
 1 -6 -2 917.246 199.316 5
 1 -6 -2 1190.99 274.408 2
 6 -1 2 902.532 227.872 11
 6 -1 3 64.5618 142.445 10
 -6 -1 -3 273.995 198.334 9
 -6 1 -3 -64.69 157.577 9
 -6 1 -3 -113.438 149.344 3
 1 6 3 -350.203 224.647 7
 -1 6 3 143.898 175.198 7
 -1 6 3 27.8044 168.841 14
 -1 -6 -3 86.6925 159.666 2
 1 -6 -3 -18.4212 132.877 2
 -6 1 -3 104.396 144.501 1
 6 -1 3 99.3151 144.67 11
 1 -6 -4 -58.4515 180.603 2
 6 -1 4 -207.301 187.904 10
 6 1 4 -16.5734 183.316 10
 -6 -1 -4 158.796 175.646 9
 -6 1 -4 91.513 152.306 1
 -6 1 -4 113.849 150.178 9
 1 6 4 -206.263 227.089 7
 -1 6 4 53.1837 185.176 7
 -1 6 4 102.283 199.352 14
 -1 -6 -4 -217.374 236.332 2
 6 -1 4 -60.5934 166.606 11
 6 -1 5 -278.702 244.329 10
 6 1 5 399.009 267.877 10
 1 -6 -5 -353.851 229.444 2
 -6 -1 -5 172.097 203.573 9
 -6 1 -5 231.028 224.54 9
 1 6 5 -38.832 175.563 7
 -6 1 -5 212.416 185.853 1
 -1 6 5 -98.7302 209.26 7
 -1 6 5 201.354 238.234 14
 -1 -6 -5 -44.1347 209.999 2
 -6 -1 -5 -200.25 233.896 1
 6 -1 6 -104.388 198.412 10
 -1 -6 -6 -25.4097 233.58 2
 6 1 6 259.35 237.604 10
 1 -6 -6 -70.4809 228.127 2
 -6 -1 -6 476.766 298.574 9
 -6 1 -6 140.712 229.886 9
 -6 1 -6 -73.3294 178.978 1
 1 6 6 305.025 258.044 7
 -1 6 6 494.977 251.277 14
 -6 -1 -6 22.5744 258.221 1
 6 -1 6 301.183 229.636 13
 -1 6 7 222.751 274.096 14
 6 1 7 344.53 215.73 13
 -2 6 0 9142.18 617.516 4
 -6 2 0 10327.4 663.937 3
 2 -6 0 9009.05 580.019 16
 -2 6 0 8715.88 604.495 7
 -6 2 0 8946.37 549.33 15
 2 -6 0 9542.47 575.321 2
 6 -2 0 9326.75 532.291 12
 2 -6 0 8574.39 582.645 5
 6 -2 0 9229.96 639.681 11
 -2 6 -1 305.412 187.714 4
 -2 6 1 408.075 166.405 4
 -6 2 -1 296.466 171.494 3
 2 -6 1 204.919 132.678 16
 -6 2 1 282.661 148.152 3
 -2 6 -1 328.21 183.29 7
 -2 6 1 427.006 198.503 7
 -6 2 -1 424.442 136.159 15
 -6 2 1 324.187 153.506 15
 2 -6 1 500.254 160.472 2
 6 -2 -1 491.164 165.502 12
 2 -6 1 615.166 215.51 5
 2 -6 -1 297.665 152.933 5
 2 -6 -1 297.066 169.426 2
 6 -2 1 395.837 187.252 11
 6 -2 -1 520.353 196.131 11
 2 -6 -1 347.329 153.653 16
 6 -2 2 1441.42 226.283 10
 -2 6 -2 1333.63 300.6 4
 -2 6 2 1506.66 242.907 4
 -6 2 -2 1275.86 240.005 9
 -6 2 -2 1164.83 255.898 3
 2 -6 -2 1454.45 238.891 16
 -2 6 2 1054.2 258.509 7
 -6 2 2 1204.72 246.306 15
 -2 6 2 1241.03 260.744 14
 2 -6 2 1411.41 272.04 5
 6 -2 -2 1465.38 286.561 12
 2 -6 -2 1322.58 222.207 5
 6 -2 2 1514.24 275.64 11
 2 -6 -2 1772.78 305.468 2
 2 -6 -3 168.839 180.138 2
 6 -2 3 -130.421 153.136 10
 -6 2 -3 298.026 167.991 9
 -6 2 -3 356.718 188.964 3
 -6 2 -3 219.067 154.176 1
 -2 6 3 252.525 194.485 7
 -2 6 3 298.287 192.187 14
 6 -2 3 358.496 195.047 11
 -6 2 -4 10097.8 677.117 9
 -6 2 -4 11340.5 718.433 1
 -6 2 -4 9347.56 644.284 3
 6 -2 4 10443.3 644.545 16
 -2 6 4 11228.5 793.391 7
 -2 6 4 12269.5 767.292 14
 2 -6 -4 9729.23 731.126 2
 6 -2 4 11601 738.051 11
 6 -2 4 11045.3 703.584 10
 6 -2 5 -283.154 258.057 10
 6 2 5 155.193 184.66 10
 2 -6 -5 -72.8894 209.458 2
 -6 -2 -5 -102.66 213.783 9
 -6 2 -5 128.113 166.77 9
 -6 2 -5 243.79 198.62 1
 2 6 5 -204.227 235.479 7
 -2 6 5 21.2442 179.674 14
 6 -2 5 14.5517 173.59 6
 6 -2 5 91.9278 156.652 13
 -2 -6 -5 55.1435 201.928 2
 -2 -6 -6 461.258 261.028 2
 6 -2 6 685.705 306.734 10
 6 2 6 512.6 307.042 10
 -6 2 -6 567.793 301.52 1
 -6 -2 -6 81.149 306.086 9
 2 -6 -6 500.106 276.167 2
 -6 2 -6 531.499 270.934 9
 2 6 6 489.33 277.067 7
 -2 6 6 782.592 295.145 14
 6 -2 6 232.154 218.455 6
 6 -2 6 802.265 290.534 13
 -2 -6 -7 518.699 325.855 2
 -2 6 7 -120.568 257.525 14
 6 -2 7 -207.538 255.85 6
 -3 6 0 56.5419 158.261 4
 -6 3 0 265.958 188.576 3
 3 -6 0 160.168 168.392 16
 -3 6 0 75.3208 148.193 7
 -6 3 0 -44.8478 120.838 15
 3 -6 0 -122.43 161.74 5
 6 -3 0 -101.516 154.819 11
 3 -6 0 -292.821 169.72 2
 -3 6 -1 1274.44 275.838 4
 -3 6 1 1151.59 232.389 4
 -6 3 1 1237.04 270.608 3
 3 -6 1 892.167 238.462 16
 3 -6 -1 1157.83 245.88 16
 -3 6 -1 1017.01 229.896 7
 -3 6 1 1396.25 272.361 7
 -6 3 1 1188.62 249.565 15
 -3 6 1 966.244 233.457 14
 6 -3 -1 1066.81 236.204 12
 3 -6 1 1064.08 255.704 5
 6 -3 -1 904.618 257.501 11
 3 -6 -1 1213.65 252.848 5
 3 -6 -1 983.624 224.094 2
 -3 6 2 5556.37 447.103 4
 -6 3 -2 5324.82 490.862 3
 -6 3 2 5138.66 510.153 3
 -3 6 2 5308.03 513.497 7
 -6 3 2 4474.28 467.853 15
 -3 6 2 4951.28 468.032 14
 3 -6 -2 5779.29 517.015 2
 6 -3 -2 5407.07 502.009 12
 6 -3 -2 4983.76 474.285 2
 6 -3 2 5168.54 508.604 11
 6 -3 -2 4801.68 482.844 11
 3 -6 -3 425.645 203.116 2
 -3 6 -3 477.673 266.868 4
 -6 3 -3 1076.24 276.251 3
 3 -6 3 421.606 176.917 16
 3 -6 -3 1021.36 227.504 16
 6 -3 3 712.127 220.749 16
 -6 3 3 961.225 249.725 15
 -3 6 3 708.907 239.092 7
 6 -3 -3 733.643 253.276 2
 -3 6 3 684.638 238.949 14
 6 -3 3 1062.95 267.503 13
 6 -3 -3 468.589 183.407 12
 3 -6 3 908.906 262.892 5
 6 -3 3 568.754 236.179 11
 6 -3 4 303.263 189.399 10
 -3 6 -4 -61.2348 233.86 4
 -6 3 -4 -116.561 185.891 1
 3 -6 -4 375.897 205.055 2
 -6 3 -4 -255.056 189.595 9
 6 -3 4 -97.9567 178.84 16
 -6 3 -4 -16.4759 171.76 3
 -6 3 4 -188.299 234.523 15
 6 -3 -4 93.8073 166.891 2
 -3 6 4 115.439 198.816 14
 6 -3 4 -246.174 226.146 13
 6 -3 -4 -149.652 202.936 12
 3 -6 4 42.011 193.553 5
 6 -3 4 83.042 190.346 11
 6 -3 5 114.022 182.995 10
 -3 6 -5 -63.9502 269.575 4
 3 -6 -5 290.005 233.816 2
 -6 3 -5 289.501 204.844 9
 -6 3 5 368.699 271.393 15
 -3 6 5 147.792 209.408 14
 6 -3 5 716.917 292.169 13
 6 -3 -5 205.503 266.374 12
 6 -3 5 373.717 207.995 11
 -6 3 -5 449.585 204.384 1
 6 -3 6 750.33 327.554 10
 6 3 6 714.921 331.425 10
 -6 -3 -6 577.275 281.341 9
 -6 3 -6 523.762 263.124 9
 -3 6 6 844.592 319.197 8
 -3 6 6 620.018 250.752 14
 6 -3 6 618.179 255.94 13
 -6 3 -6 1077.34 327.941 1
 -3 -6 -6 973.302 361.414 2
 -4 6 0 1423.22 283.728 4
 -6 4 0 1449.52 302.938 3
 4 -6 0 1417.92 271.761 16
 -4 6 0 1761.76 277.43 7
 -4 6 0 1990.41 310.016 14
 6 -4 0 2483.31 369.698 11
 4 -6 0 1635.56 301.596 5
 4 -6 -1 3636.83 392.794 2
 -4 6 -1 3695.05 458.058 4
 -4 6 1 2902.71 369.084 4
 -6 4 -1 2841.76 394.813 3
 -6 4 1 3564.98 436.649 3
 4 -6 1 3479.52 432.624 16
 4 -6 -1 3440.48 407.832 16
 -6 4 1 3468.83 407.676 15
 -4 6 1 3190.66 389.008 7
 -4 6 1 3049.41 375.944 14
 6 -4 1 3544.14 370.387 13
 6 -4 -1 3925.52 452.464 11
 6 -4 1 3377.4 417.356 11
 4 -6 1 3321.75 442.484 5
 4 -6 -2 602.399 209.315 2
 -4 6 -2 586.221 223.926 4
 -4 6 2 739.263 214.313 4
 -6 4 -2 925.484 297.904 4
 -6 4 2 1088.49 251.963 3
 4 -6 2 867.243 272.816 16
 6 -4 -2 516.251 187.483 2
 6 -4 2 644.317 213.607 16
 -6 4 2 923.609 256.959 15
 4 -6 -2 818.665 240.896 16
 -4 6 2 794.238 237.016 14
 4 -6 2 808.436 218.403 13
 6 -4 2 768.06 221.94 13
 6 -4 -2 761.72 230.121 11
 4 -6 2 876.526 272.85 5
 -4 6 -3 1942.21 394.997 4
 4 -6 -3 1848.74 349.668 2
 -6 4 -3 2144.28 382.088 4
 -4 6 3 1890.65 353.939 3
 4 -6 -3 2103.83 326.153 16
 -6 4 3 2180.55 379.071 3
 6 -4 3 1587.41 310.665 16
 4 -6 3 2435.99 393.91 16
 6 -4 -3 1850.3 340.351 2
 -6 4 3 2090.52 378.793 15
 -4 6 3 1532.08 310.408 14
 6 -4 3 2165.26 331.439 13
 4 -6 3 1542.69 337.997 5
 6 -4 -3 1918.23 334.623 11
 -4 6 -4 388.753 268.676 4
 4 -6 -4 182.24 230.272 2
 -6 4 -4 -150.053 215.156 4
 -4 6 4 57.4476 177.787 8
 4 -6 4 28.6693 197.968 16
 6 -4 4 -295.771 227.151 16
 6 -4 -4 78.3103 208.322 2
 -6 4 4 297.388 256.089 15
 -4 6 4 164.732 211.102 14
 4 -6 4 -108.043 210.569 13
 6 -4 4 -89.5909 180.6 13
 4 -6 4 24.1884 227.262 5
 -4 6 -5 563.366 277.53 4
 4 -6 -5 746.528 299.92 2
 -6 4 -5 636.44 317.658 4
 -4 6 5 744.245 294.09 8
 6 -4 5 727.667 257.403 16
 -6 4 5 717.65 282.551 15
 6 -4 -5 1213.3 351.977 2
 -4 6 5 598.117 305.806 14
 4 -6 5 657.043 263.034 13
 6 -4 5 634.627 319.151 13
 4 -6 5 631.727 256.351 5
 -6 4 -6 70.3387 238.499 4
 -6 4 -6 159.974 228.681 1
 4 -6 6 66.7023 234.241 5
 -5 6 0 55.5721 160.665 4
 -6 5 0 -241.372 217.637 3
 5 -6 0 -153.973 191.35 16
 6 -5 0 -50.5538 192.963 16
 -5 6 0 -35.1557 159.049 14
 -6 5 0 37.5056 145.265 14
 6 -5 0 -342.019 222.196 11
 -5 6 -1 4306.67 502.998 4
 -6 5 1 5593.55 563.472 3
 5 -6 1 4908.41 527.653 16
 6 -5 -1 4576.68 494.301 16
 -6 5 1 4732.93 461.117 14
 6 -5 -1 4605.25 519.153 11
 -5 6 -2 432.237 223.687 4
 5 -6 -2 383.794 209.334 2
 -6 5 -2 856.323 299.717 4
 -5 6 2 148.74 195.701 3
 -6 5 2 384.411 201.691 3
 6 -5 -2 168.709 194.799 2
 5 -6 2 218.963 197.596 16
 5 -6 -2 441.73 185.03 16
 6 -5 2 125.507 174.594 16
 -5 6 2 240.778 187.852 14
 6 -5 2 588.77 224.62 13
 6 -5 -2 85.4859 196.136 11
 -5 6 -3 22.4572 219.802 4
 -6 5 -3 97.4168 170.231 4
 5 -6 -3 598.511 248.214 2
 6 -5 -3 577.128 232.492 2
 5 -6 3 323.883 207.9 16
 -6 5 3 68.8407 215.286 3
 6 -5 3 219.691 205.015 16
 5 -6 -3 334.623 242.695 16
 -5 6 3 605.066 248.366 14
 5 -6 3 781.822 275.514 13
 6 -5 3 732.112 286.83 13
 6 -5 -3 -142.348 234.154 11
 -5 6 -4 127.078 249.822 4
 -6 5 -4 -99.1949 257.593 4
 5 -6 -4 4.76103 217.378 2
 5 -6 4 -164.024 226.861 16
 6 -5 -4 245.464 233.198 2
 6 -5 4 40.2454 210.229 16
 -5 6 4 -209.031 277.659 14
 5 -6 4 128.443 249.993 13
 6 -5 4 -475.243 276.398 13
 -6 5 -5 88.4872 283.312 4
 5 -6 -5 64.3436 214.372 2
 -5 6 5 273.955 276.873 8
 5 -6 5 105.424 197.748 16
 6 -5 5 108.218 212.611 16
 6 -5 -5 -271.964 287.398 2
 5 -6 5 -146.522 231.01 13
 6 -5 5 440.538 283.635 13
 -6 6 0 779.141 293.003 4
 6 -6 0 1204.26 305.41 16
 -6 6 0 455.123 208.516 14
 -6 6 -1 62.842 181.041 4
 -6 6 1 34.95 199.723 3
 6 -6 1 -271.085 224.26 16
 6 -6 -1 160.002 214.951 16
 -6 6 1 -191.439 207.186 14
 6 -6 -1 287.428 242.298 11
 -6 6 -2 -266.995 262.201 4
 -6 6 2 345.353 245.074 3
 6 -6 2 -367.516 235.758 16
 6 -6 -2 295.068 224.822 16
 -6 6 2 282.523 215.093 14
 6 -6 -2 289.191 217.38 11
 -6 6 -3 45.5577 272.409 4
 6 -6 -3 -142.335 251.807 2
 -6 6 3 391.89 271.201 3
 6 -6 3 23.2566 232.835 16
 6 -6 -3 51.1819 212.721 16
 -6 6 3 126.196 212.993 14
 6 -6 3 461.147 213.649 13
 6 -6 4 821.758 276.585 16
 6 -6 4 217.21 233.443 13
 0 7 3 11180.4 860.534 7
 0 -7 -3 8430.49 709.323 2
 7 0 4 -152.096 215.611 10
 -7 0 -4 18.7312 206.663 9
 0 7 4 236.751 275.362 7
 0 -7 -4 226.972 207.017 2
 7 0 5 4997.05 578.038 10
 -7 0 -5 4898.13 562.521 9
 0 7 5 4388.73 583.365 7
 0 -7 -5 5565.39 647.022 2
 0 7 6 58.2996 266.583 7
 -7 1 -1 3357.45 369.463 9
 -7 1 -1 3856 446.842 3
 7 -1 1 3779.88 472.235 11
 -7 1 -2 977.749 247.099 9
 -1 7 2 816.279 243.784 7
 -7 1 -2 645.959 200.732 3
 1 -7 -2 840.85 213.506 5
 1 -7 -2 605.253 237.71 2
 7 -1 2 1235.43 294.698 11
 7 -1 3 3015.93 401.829 10
 -7 1 -3 2960.94 388.135 9
 -7 1 -3 3107.06 415.041 3
 -1 7 3 2277.9 409.914 7
 1 -7 -3 2437.16 398.266 2
 7 -1 3 3130.64 421.962 11
 7 -1 4 772.707 278.168 10
 -7 -1 -4 1006.95 313.955 9
 -7 1 -4 265.999 219.31 9
 -1 7 4 152.311 261.161 7
 7 -1 4 515.04 230.932 11
 1 -7 -4 144.833 189.336 2
 1 -7 -5 543.413 278.727 2
 7 -1 5 553.851 276.644 10
 7 1 5 164.897 227.404 10
 -7 -1 -5 964.884 335.482 9
 -7 1 -5 478.219 267.508 9
 1 7 5 1410.11 448.268 7
 -7 1 -5 926.937 315.194 1
 -1 7 5 837.838 333.949 7
 -1 -7 -5 1328.88 387.32 2
 7 -1 6 37.41 227.921 10
 -7 1 -6 358.358 293.644 9
 1 7 6 319.196 308.46 7
 -7 1 -6 78.2291 240.688 1
 -2 7 0 -99.9489 180.817 4
 -2 7 0 -208.563 217.287 7
 -7 2 0 217.119 224.14 3
 -7 2 0 162.831 166.397 15
 2 -7 0 -82.8703 163.328 2
 2 -7 0 -59.7262 155.776 5
 7 -2 0 -90.2183 224.985 11
 -2 7 1 329.253 173.27 4
 -7 2 -1 72.1361 177.837 3
 -2 7 1 309.211 208.971 7
 -7 2 1 -156.294 218.624 3
 -7 2 1 94.1657 135.685 15
 7 -2 -1 234.371 162.354 12
 2 -7 -1 117.025 155.925 5
 2 -7 -1 213.103 189.771 2
 7 -2 1 32.0294 174.451 11
 7 -2 -1 -285.119 229.147 11
 -7 2 -2 14299.8 854.743 3
 -2 7 2 12249.9 846.118 7
 2 -7 -2 12784.6 827.176 2
 2 -7 -2 12766 749.267 5
 7 -2 2 13486.7 848.593 11
 -7 2 -3 1643.64 304.896 3
 -2 7 3 875.455 284.278 7
 -2 7 3 756.777 275.076 14
 7 -2 3 307.997 225.021 11
 2 -7 -3 808.206 279.813 2
 2 -7 -4 -148.974 225.099 2
 7 -2 4 353.508 219.602 10
 -7 2 -4 315.623 195.8 9
 -7 2 -4 -39.2588 202.413 1
 -7 2 -4 89.3616 179.924 3
 -2 7 4 233.654 247.946 7
 -2 7 4 -312.635 264.595 14
 7 -2 4 -177.569 259.04 11
 7 -2 5 131.1 208.958 10
 -7 2 -5 257.46 209.802 9
 -7 2 -5 426.501 235.003 1
 -2 7 5 415.365 257.592 14
 7 -2 5 618.488 282.35 13
 7 -2 6 2156.38 434.891 10
 -7 2 -6 1755.79 400.257 9
 2 7 6 1610.05 397.637 7
 -3 7 0 14144.3 856.999 4
 -7 3 0 14649 907.886 3
 3 -7 0 15558 872.848 16
 -3 7 0 14441.8 854.503 7
 -7 3 0 12712.6 735.684 15
 3 -7 0 13156.1 756.754 2
 3 -7 0 12786.2 820.674 5
 7 -3 0 13903.6 881.442 11
 -3 7 -1 437.161 262.088 4
 -3 7 1 734.291 248.957 4
 3 -7 1 699.611 278.237 16
 3 -7 -1 742.767 236.794 16
 -7 3 1 620.547 203.042 3
 -3 7 -1 441.356 224.419 7
 -3 7 1 543.898 228.395 7
 -7 3 1 652.657 239.507 15
 7 -3 -1 323.539 170.57 12
 7 -3 1 372.28 780.427 11
 3 -7 1 606.769 245.612 5
 3 -7 -1 759.426 241.379 5
 7 -3 -1 564.019 255.899 11
 3 -7 -1 603.895 238.58 2
 3 -7 -2 847.012 264.818 2
 -3 7 -2 534.795 251.857 4
 -7 3 -2 576.009 257.478 3
 3 -7 2 350.549 183.122 16
 3 -7 -2 904.573 243.041 16
 -7 3 2 642.297 243.725 3
 -3 7 2 1231.76 305.918 7
 -7 3 2 525.527 221.056 15
 -3 7 2 1135.3 291.255 14
 7 -3 -2 657.604 248.672 12
 3 -7 2 806.857 264.481 5
 7 -3 2 755.178 254.095 11
 3 -7 -2 793.4 224.119 5
 7 -3 -2 722.06 233.833 11
 3 -7 -3 113.435 232.264 2
 -3 7 -3 515.699 254.686 4
 -7 3 -3 494.71 256.044 3
 -3 7 3 395.17 234.926 7
 -7 3 3 206.965 228.163 15
 7 -3 -3 574.209 266.024 12
 3 -7 3 475.005 244.79 5
 7 -3 3 512.404 242.567 11
 3 -7 -4 2131.62 430.929 2
 -7 3 -4 1403.23 329.193 3
 7 -3 4 1411.91 301.133 16
 -3 7 4 1615.83 356.207 14
 7 -3 4 1748.53 343.006 13
 7 -3 4 1429.32 359.716 11
 3 -7 -5 380.636 253.223 2
 -3 7 5 258.811 277.413 14
 7 -3 5 562.9 276.336 13
 -4 7 0 -133.467 179.199 4
 -7 4 0 -198.089 269.071 3
 4 -7 0 30.3022 231.932 16
 -4 7 0 -127.345 190.976 7
 7 -4 0 -578.253 256.072 11
 4 -7 0 -118.243 202.799 5
 4 -7 -1 1548.81 301.153 2
 -4 7 -1 1469.53 318.683 4
 -4 7 1 1678.25 355.289 4
 -7 4 -1 1582.41 352.54 3
 -7 4 1 1758.59 356.841 3
 4 -7 1 2147.47 399.948 16
 4 -7 -1 1679.13 323.774 16
 -7 4 1 1706.38 326.202 15
 -4 7 1 1847.45 318.281 7
 -4 7 1 2070.24 359.779 14
 7 -4 1 1535.75 361.597 11
 7 -4 -1 2144.15 385.374 11
 4 -7 1 1285.13 324.923 5
 4 -7 -2 532.896 255.773 2
 -4 7 -2 586.71 305.442 4
 -7 4 -2 162.17 193.738 3
 4 -7 2 -36.984 196.616 16
 4 -7 -2 561.187 223.566 16
 -7 4 2 787.245 290.034 3
 7 -4 2 196.314 197.581 16
 -7 4 2 50.7194 175.537 15
 -4 7 2 487.579 249.687 7
 -4 7 2 604.983 252.089 14
 7 -4 2 657.272 251.757 13
 7 -4 2 652.375 287.28 11
 4 -7 2 277.601 266.629 5
 7 -4 -2 280.638 207.057 11
 -4 7 -3 4592.12 611.403 4
 4 -7 -3 3748.79 501.419 2
 4 -7 3 3292.13 472.029 16
 -4 7 3 3623.15 482.097 14
 4 -7 3 2694.1 466.429 5
 -4 7 -4 96.4638 276.587 4
 4 -7 -4 -260.82 289.256 2
 -7 4 -4 27.2016 202.925 3
 7 -4 4 -201.696 227.723 16
 -7 4 4 101.28 223.657 15
 -4 7 4 164.908 205.85 14
 7 -4 4 32.4539 195.781 13
 7 -4 4 -76.3935 189.239 11
 4 -7 4 309.338 285.853 5
 -4 7 5 1973.16 423.731 8
 7 -4 5 1424.28 372.811 11
 -5 7 0 645.417 283.491 4
 -7 5 0 839.267 284.231 3
 5 -7 0 1097.57 297.392 16
 7 -5 0 832.856 291.038 16
 -5 7 0 1059.47 286.498 14
 7 -5 0 1075.39 336.767 11
 -5 7 -1 3216.63 486.676 4
 -5 7 1 2243.74 393.965 4
 -7 5 -1 1997.93 426.311 3
 -7 5 1 2501.78 447.879 3
 5 -7 1 2997.99 453.414 16
 5 -7 -1 3226.36 447.83 16
 7 -5 1 2364.56 416.708 16
 -5 7 1 2329.88 378.343 14
 -7 5 1 2790.83 396.86 14
 7 -5 1 1714.28 401.267 11
 7 -5 -1 1885.55 396.143 11
 -5 7 -2 217.056 244.822 4
 -7 5 2 43.9987 239.629 3
 5 -7 2 421.236 232.204 16
 5 -7 -2 165.875 226.239 16
 7 -5 2 712.719 316.283 16
 -5 7 2 744.032 307.411 14
 7 -5 2 168.419 237.416 11
 7 -5 -2 331.535 243.343 11
 -5 7 -3 2422.42 475.169 4
 5 -7 -3 1449.49 363.058 2
 -7 5 -3 1756.55 368.252 3
 5 -7 3 2489.86 439.445 16
 7 -5 3 1743.82 380.73 16
 -7 5 3 2200.63 412.305 3
 -5 7 3 2746.55 467.808 14
 7 -5 3 2851.52 422.438 13
 7 -5 3 1696.33 401.779 11
 7 -5 -3 1617.89 338.517 11
 5 -7 3 2050.59 449.748 5
 -7 5 -4 -431.229 316.959 3
 7 -5 4 -350.771 302.524 16
 7 -5 -4 72.6171 268.248 2
 5 -7 4 435.301 259.827 13
 7 -5 4 -13.8045 239.441 13
 -6 7 0 367.015 210.225 4
 -7 6 0 -284.496 303.902 3
 6 -7 0 -273.079 271.531 16
 7 -6 0 398.728 252.712 16
 7 -6 0 923.286 367.69 11
 -6 7 -1 188.784 271.89 4
 -6 7 1 56.3891 249.412 3
 -7 6 -1 -261.589 294.666 3
 -7 6 1 125.67 241.012 3
 6 -7 1 37.5396 216.553 16
 6 -7 -1 -78.8958 252.203 16
 7 -6 1 127.096 253.545 16
 7 -6 -1 -84.6206 217.13 16
 -6 7 1 465.803 282.223 14
 -7 6 1 -396.213 205.65 14
 7 -6 1 11.5521 196.935 11
 7 -6 -1 162.03 232.877 11
 -6 7 2 1560.89 393.352 3
 -7 6 2 1671.36 383.831 3
 6 -7 -2 1313.99 327.365 16
 7 -6 -2 1558.39 373.117 16
 -6 7 2 1497.23 322.006 14
 -7 6 2 1162.66 318.533 14
 6 -7 -2 1685.87 376.727 11
 7 -6 -2 1792.5 389.684 11
 -7 6 3 329.56 266.139 3
 7 -6 -3 243.73 276.928 16
 -8 0 -4 -320.222 246.347 9
 0 8 4 770.557 406.238 7
 0 -8 -4 401.807 254.619 2
 8 0 5 -225.069 323.405 10
 -8 0 -5 164.482 251.707 9
 -8 1 -3 243.212 205.758 9
 -1 8 3 -40.8616 265.425 7
 1 -8 -3 -66.1388 217.504 2
 -8 1 -4 -30.2999 230.072 9
 -1 8 4 -129.618 329.276 7
 1 -8 -4 82.594 229.691 2
 8 -1 5 658.602 320.926 10
 -8 1 -5 311.454 246.653 9
 -2 8 1 1060.21 298.9 4
 -2 8 1 645.056 266.002 7
 -8 2 -1 1308.31 361.13 3
 2 -8 -1 498.005 235.745 5
 2 -8 -1 640.639 253.488 2
 8 -2 1 682.468 301.187 11
 -2 8 2 39.8038 210.346 7
 2 -8 -2 -166.84 196.568 2
 8 -2 2 63.2947 198.887 11
 -8 2 -3 485.496 279.286 3
 -2 8 3 369.936 266.416 7
 8 -2 3 -2.41033 239.624 11
 2 -8 -3 564.695 249.165 2
 2 -8 -4 916.781 290.429 2
 -2 8 4 1127.18 404.162 7
 8 -2 4 1380.99 374.27 11
 -3 8 0 -278.08 228.983 4
 -8 3 0 -166.333 222.625 3
 -3 8 0 151.331 240.846 7
 3 -8 0 -83.5059 188.672 5
 8 -3 0 98.3687 209.708 11
 -3 8 -1 34.0262 230.469 4
 3 -8 -1 -298.333 237.093 16
 -8 3 -1 -431.383 251.971 3
 -8 3 1 202.127 234.424 3
 -3 8 1 156.388 226.023 7
 -8 3 1 182.397 210.764 15
 3 -8 1 -25.9362 223.948 5
 3 -8 -1 304.922 200.226 5
 8 -3 1 -251.474 273.836 11
 3 -8 -1 233.578 219.303 2
 8 -3 -1 -331.9 278.624 11
 3 -8 -2 333.152 226.684 2
 -8 3 -2 606.015 298.742 3
 -3 8 2 750.962 303.935 7
 8 -3 2 58.1111 221.237 11
 3 -8 -3 535.97 229.411 2
 -8 3 -3 377.907 249.623 3
 -3 8 3 755.083 317.832 7
 8 -3 3 583.562 245.485 11
 -8 3 -4 155.342 241.505 3
 8 -3 4 -122.47 233.337 16
 8 -3 4 145.141 266.736 13
 8 -3 4 -179.742 253.996 11
 -4 8 0 1291.68 320.8 4
 4 -8 0 1249.93 322.16 16
 -8 4 0 1338.47 349.907 3
 8 -4 0 1300.12 403.33 11
 4 -8 0 1388.1 339.179 5
 -8 4 -1 484.871 254.179 3
 4 -8 -1 617.628 288.508 16
 -8 4 1 455.295 300.464 3
 -8 4 1 -56.9559 189.649 15
 -4 8 1 133.023 207.405 7
 8 -4 1 80.0025 213.24 11
 8 -4 -1 94.5439 241.19 11
 4 -8 -2 -232.958 258.661 2
 -4 8 -2 523.39 311.955 4
 -8 4 -2 247.798 216.76 3
 4 -8 2 310.751 224.301 16
 4 -8 -2 -132.688 276.063 16
 -8 4 2 -239.716 254.484 3
 -8 4 2 -84.9524 237.208 15
 -4 8 2 320.182 246.934 7
 -4 8 2 77.4317 242.321 14
 8 -4 2 466.49 270.886 13
 4 -8 2 346.397 247.836 5
 8 -4 2 -298.785 312.987 11
 8 -4 -2 307.199 267.593 11
 4 -8 -3 149.612 227.58 2
 -8 4 -3 -259.58 289.689 3
 8 -4 3 564.718 301.706 16
 -8 4 3 263.15 243.32 15
 8 -4 3 229.238 258.846 13
 8 -4 3 -575.642 379.766 11
 -5 8 0 -33.7108 242.166 4
 5 -8 0 -243.416 315.921 16
 -5 8 -1 839.588 349.321 4
 5 -8 -1 309.896 228.034 16
 8 -5 -1 516.641 311.638 11
 5 -8 -2 -199.393 303.18 16
 -9 2 -3 231.475 269.286 3
 -3 9 1 1135.02 357.95 7
 3 -9 -1 569.096 251.691 5
 3 -9 -2 -141.409 218.432 2
 -4 9 0 -608.702 339.996 4
 -4 9 1 207.932 295.562 7

_iucr_refine_fcf_details
;
data_appr1
_computing_structure_refinement   'olex2.refine 1.3 (Bourhis et al., 2015)'
_shelx_refln_list_code            4
loop_
  _space_group_symop_id
  _space_group_symop_operation_xyz
   1  x,y,z
   2  -y+1/2,x,z+1/2
   3  y,-x+1/2,z+1/2
   4  x+1/2,-y,-z
   5  -x,y+1/2,-z
   6  -x+1/2,-y+1/2,z
   7  y+1/2,x+1/2,-z+1/2
   8  -y,-x,-z+1/2
   9  -x,-y,-z
  10  y-1/2,-x,-z-1/2
  11  -y,x-1/2,-z-1/2
  12  -x-1/2,y,z
  13  x,-y-1/2,z
  14  x-1/2,y-1/2,-z
  15  -y-1/2,-x-1/2,z-1/2
  16  y,x,z-1/2

_space_group_crystal_system       tetragonal
_space_group_IT_number            137
_space_group_name_H-M_alt         'P 42/n m c :2'
_space_group_name_Hall            '-P 4ac 2a'
_symmetry_space_group_name_H-M    'P 42/n m c :2'
_symmetry_space_group_name_Hall   '-P 4ac 2a'
_symmetry_Int_Tables_number       137
_cell_length_a                    6.1918(4)
_cell_length_b                    6.1918(4)
_cell_length_c                    5.7067(4)
_cell_angle_alpha                 90
_cell_angle_beta                  90
_cell_angle_gamma                 90
_cell_volume                      218.79(2)
loop_
  _refln_index_h
  _refln_index_k
  _refln_index_l
  _refln_F_squared_calc
  _refln_F_squared_meas
  _refln_F_squared_sigma
  _refln_F_squared_weight
  _refln_observed_status
0 0 2 242.065 241.068 1.864 0.228 o
0 0 4 189.453 191.088 1.565 0.349 o
0 0 6 0.440 0.355 0.095 229.680 o
0 0 8 14.372 14.563 1.075 1.829 o
1 0 1 8.329 8.318 0.093 92.501 o
1 0 3 207.763 205.346 1.248 0.360 o
1 0 4 1.928 1.941 0.072 294.680 o
1 0 5 43.783 43.472 0.322 6.482 o
1 0 6 17.746 17.933 0.268 18.086 o
1 0 7 0.147 0.360 0.082 311.185 o
1 0 8 0.114 0.121 0.123 142.160 o
1 0 9 0.005 -0.517 0.343 18.457 o
1 1 0 21.553 21.693 0.249 16.839 o
1 1 2 102.975 103.400 0.423 1.624 o
1 1 4 67.206 67.343 0.559 2.626 o
1 1 6 4.707 4.624 0.145 78.668 o
1 1 8 0.174 0.251 0.126 135.032 o
2 0 0 204.956 205.911 2.125 0.244 o
2 0 2 69.752 70.358 0.490 2.732 o
2 0 3 321.216 319.828 2.601 0.125 o
2 0 4 10.877 11.045 0.178 40.160 o
2 0 5 29.923 30.045 0.363 8.708 o
2 0 6 3.459 3.438 0.159 73.084 o
2 0 7 10.931 11.200 0.451 9.620 o
2 0 8 0.932 1.167 0.192 57.601 o
2 1 2 138.235 138.940 0.608 0.900 o
2 1 3 5.611 5.586 0.074 156.250 o
2 1 4 0.588 0.601 0.037 1098.830 o
2 1 5 3.171 3.055 0.079 214.541 o
2 1 6 4.814 4.865 0.142 79.952 o
2 1 7 6.340 6.306 0.174 53.831 o
2 1 8 0.028 0.186 0.101 213.498 o
2 2 2 37.998 37.982 0.251 8.940 o
2 2 4 230.376 227.995 1.498 0.281 o
2 2 6 6.592 6.609 0.216 37.955 o
2 2 8 1.858 1.855 0.184 60.699 o
3 0 1 78.127 79.457 0.809 1.615 o
3 0 2 29.154 29.210 0.316 10.229 o
3 0 3 205.794 208.827 1.208 0.367 o
3 0 4 0.000 0.103 0.055 701.152 o
3 0 5 56.302 56.660 0.713 2.470 o
3 0 6 1.461 1.366 0.128 121.037 o
3 0 7 0.212 0.343 0.138 112.739 o
3 0 8 0.003 -0.067 0.172 73.787 o
3 1 0 158.196 157.763 1.212 0.528 o
3 1 1 47.499 47.544 0.327 5.758 o
3 1 2 38.323 38.230 0.260 8.681 o
3 1 3 23.678 23.555 0.184 19.372 o
3 1 4 0.997 0.975 0.052 575.228 o
3 1 5 3.937 3.901 0.109 127.104 o
3 1 6 1.947 1.852 0.102 173.034 o
3 1 7 1.193 1.249 0.108 168.330 o
3 1 8 1.305 0.989 0.127 124.672 o
3 2 1 83.667 82.108 0.676 1.773 o
3 2 2 222.187 222.129 1.144 0.337 o
3 2 3 3.837 3.795 0.068 224.634 o
3 2 4 0.601 0.580 0.044 852.957 o
3 2 5 1.029 1.003 0.066 398.589 o
3 2 6 13.111 13.424 0.266 21.572 o
3 2 7 1.946 2.032 0.130 113.596 o
3 2 8 0.108 0.131 0.134 121.153 o
3 3 0 240.022 238.557 1.944 0.223 o
3 3 2 22.033 21.983 0.265 15.584 o
3 3 4 6.824 6.752 0.214 38.231 o
3 3 6 0.703 0.769 0.125 132.975 o
3 3 8 2.470 2.525 0.375 15.184 o
4 0 1 2.858 2.930 0.170 66.901 o
4 0 2 20.428 20.611 0.320 13.306 o
4 0 3 0.888 0.948 0.079 305.180 o
4 0 4 33.351 33.648 0.439 6.461 o
4 0 5 0.307 0.338 0.102 203.753 o
4 0 6 0.482 0.716 0.155 88.231 o
4 0 7 0.083 0.077 0.160 85.256 o
4 0 8 5.395 5.091 0.567 6.608 o
4 1 1 0.168 0.178 0.037 1431.170 o
4 1 2 78.132 77.385 0.678 1.908 o
4 1 3 30.980 31.090 0.320 9.543 o
4 1 4 0.476 0.431 0.065 464.478 o
4 1 5 10.399 10.468 0.301 19.583 o
4 1 6 4.342 4.218 0.173 60.435 o
4 1 7 0.151 0.023 0.123 143.774 o
4 1 8 0.027 0.234 0.397 13.799 o
4 2 0 12.234 12.447 0.189 34.785 o
4 2 1 103.100 103.977 0.586 1.440 o
4 2 2 14.658 14.669 0.209 27.464 o
4 2 3 44.013 43.989 0.370 5.841 o
4 2 4 7.924 7.720 0.160 55.489 o
4 2 5 9.560 9.495 0.191 39.759 o
4 2 6 1.486 1.540 0.102 181.025 o
4 2 7 3.566 3.591 0.184 56.316 o
4 3 1 11.723 11.720 0.136 50.228 o
4 3 2 1.592 1.588 0.068 338.730 o
4 3 3 40.932 40.652 0.345 6.707 o
4 3 4 0.003 -0.009 0.053 769.355 o
4 3 5 16.277 16.421 0.276 18.419 o
4 3 6 0.179 0.138 0.087 283.404 o
4 3 7 0.029 -0.008 0.102 207.876 o
4 4 0 107.936 103.539 1.793 0.489 o
4 4 2 4.078 4.008 0.159 70.609 o
4 4 4 7.718 7.723 0.253 28.128 o
4 4 6 0.318 0.266 0.149 97.088 o
5 0 1 7.416 7.631 0.503 8.176 o
5 0 2 106.156 103.385 1.800 0.489 o
5 0 3 7.836 7.903 0.263 26.282 o
5 0 4 0.130 0.194 0.102 207.838 o
5 0 5 2.214 2.403 0.212 45.744 o
5 0 6 11.041 11.065 0.434 10.289 o
5 0 7 0.402 0.468 0.172 72.404 o
5 1 0 14.050 13.795 0.328 15.536 o
5 1 1 8.557 8.546 0.203 38.541 o
5 1 2 5.470 5.281 0.222 38.045 o
5 1 3 6.244 6.167 0.183 50.318 o
5 1 4 30.290 30.329 0.402 7.707 o
5 1 5 1.075 1.082 0.116 149.000 o
5 1 6 1.696 1.548 0.140 101.914 o
5 1 7 0.486 0.265 0.140 109.018 o
5 2 1 95.206 97.165 0.682 1.474 o
5 2 2 0.061 0.006 0.048 913.552 o
5 2 3 7.844 7.713 0.191 43.401 o
5 2 4 0.008 0.102 0.066 491.007 o
5 2 5 3.976 4.047 0.207 45.245 o
5 2 6 0.002 -0.163 0.118 157.200 o
5 2 7 3.102 3.193 0.201 49.239 o
5 3 0 0.432 0.303 0.086 277.304 o
5 3 1 20.961 21.243 0.266 16.103 o
5 3 2 3.501 3.523 0.113 125.990 o
5 3 3 15.570 15.431 0.241 22.479 o
5 3 4 5.280 5.453 0.180 53.802 o
5 3 5 2.743 2.570 0.126 113.168 o
5 3 6 0.778 0.821 0.118 148.223 o
5 3 7 1.275 1.256 0.210 47.937 o
5 4 1 4.614 4.557 0.134 88.855 o
5 4 2 28.979 29.150 0.351 9.246 o
5 4 3 1.594 1.666 0.103 174.129 o
5 4 4 0.106 0.126 0.087 281.750 o
5 4 5 0.462 0.356 0.111 171.915 o
5 4 6 3.647 3.640 0.189 53.838 o
5 5 0 14.891 14.127 0.600 5.506 o
5 5 2 0.592 0.671 0.117 151.580 o
5 5 4 14.701 14.934 0.873 2.729 o
5 5 6 0.651 0.825 0.356 17.116 o
6 0 2 3.183 2.669 0.292 24.462 o
6 0 3 13.510 13.052 0.541 6.730 o
6 0 4 0.043 -0.073 0.149 97.376 o
6 0 5 3.024 2.688 0.261 30.316 o
6 0 6 0.386 0.356 0.185 62.941 o
6 1 1 19.701 19.398 0.429 9.024 o
6 1 2 1.683 1.719 0.142 98.813 o
6 1 3 0.002 0.050 0.087 288.900 o
6 1 4 0.002 -0.019 0.099 221.839 o
6 1 5 0.001 0.033 0.118 155.898 o
6 1 6 0.204 0.250 0.126 134.678 o
6 1 7 0.858 0.528 0.308 22.777 o
6 2 0 16.512 16.703 0.357 12.744 o
6 2 1 0.673 0.678 0.073 364.332 o
6 2 2 2.537 2.503 0.124 117.837 o
6 2 3 0.416 0.395 0.113 165.489 o
6 2 4 18.637 19.573 0.506 7.030 o
6 2 5 0.148 0.035 0.105 194.633 o
6 2 6 0.757 0.917 0.153 90.219 o
6 2 7 0.080 0.052 0.375 15.485 o
6 3 1 2.011 2.022 0.120 130.706 o
6 3 2 9.914 9.416 0.267 24.156 o
6 3 3 1.221 1.340 0.111 158.180 o
6 3 4 0.017 -0.007 0.094 243.439 o
6 3 5 0.710 0.512 0.130 123.885 o
6 3 6 1.246 1.326 0.179 65.445 o
6 4 0 3.095 3.172 0.218 42.363 o
6 4 1 5.747 6.154 0.198 45.195 o
6 4 2 1.237 1.415 0.109 164.697 o
6 4 3 3.376 3.545 0.169 65.897 o
6 4 4 0.199 0.069 0.112 172.232 o
6 4 5 1.055 1.294 0.158 82.758 o
6 4 6 0.194 0.181 0.245 36.133 o
6 5 1 8.562 8.691 0.377 13.797 o
6 5 2 0.425 0.577 0.106 185.380 o
6 5 3 0.511 0.591 0.139 110.065 o
6 5 4 0.017 -0.063 0.146 102.067 o
6 5 5 0.297 0.144 0.154 90.305 o
6 6 0 0.868 1.455 0.330 19.768 o
6 6 2 0.392 0.196 0.221 44.368 o
6 6 4 2.135 0.897 0.549 7.176 o
7 0 3 17.806 17.675 2.497 0.346 o
7 0 4 0.011 0.136 0.201 53.676 o
7 0 5 8.858 9.015 0.536 7.166 o
7 0 6 0.072 0.106 0.484 9.282 o
7 1 1 6.973 6.597 0.443 10.499 o
7 1 2 1.695 1.554 0.174 67.910 o
7 1 3 5.112 5.188 0.301 22.240 o
7 1 4 0.920 0.799 0.234 38.967 o
7 1 5 1.327 1.342 0.213 46.387 o
7 1 6 0.132 0.328 0.237 38.548 o
7 2 1 0.275 0.195 0.101 207.445 o
7 2 2 24.065 23.837 0.668 4.136 o
7 2 3 1.782 1.704 0.311 22.095 o
7 2 4 0.113 0.097 0.143 105.390 o
7 2 5 0.924 0.639 0.190 58.877 o
7 2 6 3.324 3.360 0.430 11.514 o
7 3 0 25.227 25.200 0.539 5.752 o
7 3 1 1.100 1.057 0.116 148.824 o
7 3 2 1.333 1.356 0.118 140.958 o
7 3 3 0.832 0.735 0.157 85.776 o
7 3 4 3.035 2.932 0.257 31.071 o
7 3 5 0.213 0.727 0.281 27.374 o
7 4 1 3.288 3.153 0.172 64.479 o
7 4 2 0.639 0.688 0.114 158.077 o
7 4 3 6.232 6.511 0.434 10.951 o
7 4 4 0.012 0.036 0.136 117.616 o
7 4 5 3.350 3.102 0.508 8.289 o
7 5 0 1.385 1.693 0.219 43.985 o
7 5 1 4.148 4.590 0.249 31.934 o
7 5 2 0.384 0.593 0.161 82.617 o
7 5 3 3.283 3.846 0.236 36.241 o
7 5 4 0.016 -0.063 0.238 38.397 o
7 6 1 0.009 0.036 0.125 140.105 o
7 6 2 2.880 2.775 0.229 38.899 o
7 6 3 0.566 0.522 0.348 17.839 o
8 0 4 0.467 0.378 0.550 7.189 o
8 0 5 0.161 -0.011 0.361 16.710 o
8 1 3 0.439 0.099 0.236 38.678 o
8 1 4 0.000 -0.026 0.265 31.058 o
8 1 5 0.135 0.839 0.355 17.203 o
8 2 1 1.495 1.440 0.206 49.309 o
8 2 2 0.377 -0.042 0.211 48.406 o
8 2 3 0.900 0.630 0.234 39.276 o
8 2 4 1.721 2.061 0.362 16.315 o
8 3 1 0.001 -0.002 0.128 132.647 o
8 3 2 0.273 0.727 0.253 33.740 o
8 3 3 1.125 1.002 0.231 39.758 o
8 3 4 0.009 -0.005 0.225 42.930 o
8 4 0 2.749 2.386 0.279 26.853 o
8 4 1 0.265 0.408 0.162 81.689 o
8 4 2 0.247 0.231 0.133 120.786 o
8 4 3 0.223 0.174 0.250 34.577 o
8 5 1 0.902 0.941 0.296 24.623 o
8 5 2 0.754 -0.362 0.551 7.167 o
9 2 3 0.909 0.420 0.489 9.070 o
9 3 1 1.746 1.471 0.514 8.184 o
9 3 2 0.117 -0.257 0.397 13.823 o
9 4 1 0.633 0.378 0.537 7.539 o
;
_iucr_refine_instructions_details
;
TITL appr1 in P42/nmc #137
REM reset to P42/nmc #137
CELL 0.56087 6.191809 6.191809 5.706699 90 90 90
ZERR 10 0.000355 0.000355 0.000395 0 0 0
LATT 1
SYMM 0.5-Y,+X,0.5+Z
SYMM 0.5-X,0.5-Y,+Z
SYMM +Y,0.5-X,0.5+Z
SYMM 0.5+X,-Y,-Z
SYMM -X,0.5+Y,-Z
SYMM 0.5+Y,0.5+X,0.5-Z
SYMM -Y,-X,0.5-Z
SFAC H O
UNIT 20 10

L.S. 28
PLAN  4
CONF
BOND 
fmap 2 53
ACTA 
MORE -1
BOND $H
WGHT 0.01 0.000948
FVAR 23.467513
REM <olex2.extras>
REM <HklSrc "%.\\appr1.hkl">
REM </olex2.extras>

O1    2     0.52947  0.75000  0.12891  10.50000  0.03063  0.04259  0.04071 =
 0.00000  0.00110  0.00000 

O2    2     0.25000  0.75000 -0.25000  10.12500  0.04380  0.04380  0.03224 =
 0.00000 -0.00000  0.00000 

D1A   1     0.46444  0.63364  0.20710  10.50000  0.04073  0.05224  0.05614 =
 0.00563 -0.00038 -0.00088 
D1B   1     0.68229  0.75000  0.12101  10.25000  0.03625  0.05164  0.04313 =
 0.00000  0.00396  0.00000 

D2    1     0.13719  0.75000 -0.14318  10.25000  0.05100  0.05429  0.05423 =
 0.00000 -0.00576 -0.00000 

D1C   1     0.46400  0.75000 -0.01761  10.25000  0.04919  0.05714  0.03335 =
 0.00000  0.00402  0.00000 
HKLF 4

END
Q1 1 0.14 0.75 -0.041667 11 0.05 0.15
Q2 1 0.06 0.75 -0.333333 11 0.05 0.11
Q4 1 0.62 0.58 0.333333 11 0.05 0.09
Q3 1 0.75 0.75 0.208333 11 0.05 0.11
Q5 1 0.75 0.75 -0.041667 11 0.05 0.09

  REM The information below was added by Olex2.
  REM
  REM R1 = 0.0149 for 182 Fo > 4sig(Fo) and 0.0288 for all 240 data
  REM 36 parameters refined using 0 restraints
  REM Highest difference peak 0.1503, deepest hole -0.1219
  REM Mean Shift 0.0002, Max Shift 0.0009.

  REM +++ Tabular Listing of Refinement Information +++
  REM R1_all = 0.0288
  REM R1_gt = 0.0149
  REM wR_ref = 0.0251
  REM GOOF = 0.9136
  REM Shift_max = 0.0009
  REM Shift_mean = 0.0002
  REM Reflections_all = 240
  REM Reflections_gt = 182
  REM Parameters = 36
  REM Hole = -0.1219
  REM Peak = 0.1503
  REM Flack = n/a

  
;
_olex2_submission_special_instructions  'No special instructions were received'
