# Supplementary material for: Towards improved accuracy of Hirshfeld atom refinement with an alternative electron density partition
Source: IUCrJ. 2025 Jan 1;12(Pt 1):74–87. doi: 10.1107/S2052252524011242 (PMC11707693; doi:10.1107/S2052252524011242)
Supplement: Supplementary file 1 [file m-12-00074-sup1.zip › cif_checkcif/l_ala/B3LYP/1.25.cif]

data_1.25
_audit_creation_date               2024-03-05
_audit_creation_method
;
Olex2 1.3
(compiled 2020.07.31 svn.rc2a77460 for OlexSys, GUI svn.r6145)
;
_audit_contact_author_address      ?
_audit_contact_author_email        ?
_audit_contact_author_name         ''
_audit_contact_author_phone        ?
_publ_contact_author_id_orcid      ?
_publ_section_references
;
Bourhis, L.J., Dolomanov, O.V., Gildea, R.J., Howard, J.A.K., Puschmann, H.
 (2015). Acta Cryst. A71, 59-75.

Dolomanov, O.V., Bourhis, L.J., Gildea, R.J, Howard, J.A.K. & Puschmann, H.
 (2009), J. Appl. Cryst. 42, 339-341.
;
_chemical_formula_moiety           'C3 H7 N O2'
_chemical_formula_sum              'C3 H7 N O2'
_chemical_formula_weight           89.095
_chemical_absolute_configuration   unk
loop_
  _atom_type_symbol
  _atom_type_scat_dispersion_real
  _atom_type_scat_dispersion_imag
  _atom_type_scat_source
  _atom_type_scat_dispersion_source
 H 0.00000 0.00000
 'NoSpherA2 (<-magic spell for checkCif) like software DiSCaMB'
 'Henke, Gullikson and Davis, At. Data and Nucl. Data Tables, 1993, 54, 2'
 C 0.00347 0.00161
 'NoSpherA2 (<-magic spell for checkCif) like software DiSCaMB'
 'Henke, Gullikson and Davis, At. Data and Nucl. Data Tables, 1993, 54, 2'
 O 0.01158 0.00611
 'NoSpherA2 (<-magic spell for checkCif) like software DiSCaMB'
 'Henke, Gullikson and Davis, At. Data and Nucl. Data Tables, 1993, 54, 2'
 N 0.00653 0.00323
 'NoSpherA2 (<-magic spell for checkCif) like software DiSCaMB'
 'Henke, Gullikson and Davis, At. Data and Nucl. Data Tables, 1993, 54, 2'

_space_group_crystal_system        'orthorhombic'
_space_group_IT_number             19
_space_group_name_H-M_alt          'P 21 21 21'
_space_group_name_Hall             ' P 2ac 2ab'
loop_
  _space_group_symop_id
  _space_group_symop_operation_xyz
 1 x,y,z
 2 x+1/2,-y+1/2,-z
 3 -x,y+1/2,-z+1/2
 4 -x+1/2,-y,z+1/2

_symmetry_Int_Tables_number        19
_cell_length_a                     5.9279(10)
_cell_length_b                     12.2597(17)
_cell_length_c                     5.7939(9)
_cell_angle_alpha                  90
_cell_angle_beta                   90
_cell_angle_gamma                  90
_cell_volume                       421.07(11)
_cell_formula_units_Z              4
_cell_measurement_temperature      23.0
_cell_measurement_theta_min             15.00
_cell_measurement_theta_max             22.50
_cell_measurement_reflns_used           1524
_exptl_absorpt_coefficient_mu      0.117
_exptl_crystal_density_diffrn      1.405
_exptl_crystal_F_000               191.963
_exptl_crystal_description              sphere
_diffrn_reflns_av_R_equivalents    0.0000
_diffrn_reflns_av_unetI/netI       0.0239
_diffrn_reflns_Laue_measured_fraction_full  0.9725
_diffrn_reflns_Laue_measured_fraction_max  0.9483
_diffrn_reflns_limit_h_max         12
_diffrn_reflns_limit_h_min         0
_diffrn_reflns_limit_k_max         26
_diffrn_reflns_limit_k_min         0
_diffrn_reflns_limit_l_max         12
_diffrn_reflns_limit_l_min         0
_diffrn_reflns_number              2405
_diffrn_reflns_point_group_measured_fraction_full  0.9725
_diffrn_reflns_point_group_measured_fraction_max  0.9483
_diffrn_reflns_theta_full          25.2417
_diffrn_reflns_theta_max           50.14
_diffrn_reflns_theta_min           3.32
_diffrn_ambient_temperature        23.0
_diffrn_measured_fraction_theta_full  0.9725
_diffrn_measured_fraction_theta_max  0.9483
_diffrn_radiation_type             'Mo K\a'
_diffrn_radiation_wavelength       0.71073
_diffrn_measurement_device_type     'four circle diffractometer'
_reflns_Friedel_coverage           0.0
_reflns_limit_h_max                12
_reflns_limit_h_min                0
_reflns_limit_k_max                26
_reflns_limit_k_min                0
_reflns_limit_l_max                12
_reflns_limit_l_min                0
_reflns_number_gt                  2372
_reflns_number_total               2405
_reflns_threshold_expression       I>=2u(I)
_computing_molecular_graphics      'Olex2 1.3 (Dolomanov et al., 2009)'
_computing_publication_material    'Olex2 1.3 (Dolomanov et al., 2009)'
_computing_structure_refinement    'olex2.refine 1.3 (Bourhis et al., 2015)'
_refine_diff_density_max           0.1577
_refine_diff_density_min           -0.1891
_refine_diff_density_rms           0.0398
_refine_ls_d_res_high              0.4630
_refine_ls_d_res_low               6.1299
_refine_ls_goodness_of_fit_ref     0.8587
_refine_ls_hydrogen_treatment      refall
_refine_ls_matrix_type             full
_refine_ls_number_constraints      0
_refine_ls_number_parameters       118
_refine_ls_number_reflns           2405
_refine_ls_number_restraints       0
_refine_ls_R_factor_all            0.0187
_refine_ls_R_factor_gt             0.0183
_refine_ls_restrained_S_all        0.8587
_refine_ls_shift/su_max            0.0009
_refine_ls_shift/su_mean           0.0001
_refine_ls_structure_factor_coef   Fsqd
_refine_ls_weighting_details      
 'w=1/[\s^2^(Fo^2^)+(0.0209P)^2^+0.0112P] where P=(Fo^2^+2Fc^2^)/3'
_refine_ls_weighting_scheme        calc
_refine_ls_wR_factor_gt            0.0394
_refine_ls_wR_factor_ref           0.0396
_refine_special_details
;
Aspherical atom refinement in Olex2
with DiSCaMB generated form factors
Exponential Hirshfeld Atom Refinement 
with exponent parameter n = 1.25
using Orca5 generated wavefunction 
calculated with B3LYP functional
using cc-pVTZ basis set and charges 
simulating the crystal field.
;
loop_
  _atom_site_label
  _atom_site_type_symbol
  _atom_site_fract_x
  _atom_site_fract_y
  _atom_site_fract_z
  _atom_site_U_iso_or_equiv
  _atom_site_adp_type
  _atom_site_occupancy
  _atom_site_refinement_flags_posn
 N1 N 0.64718(4) 0.13752(2) 0.18300(5) 0.00517(3) Uani 1.000000 .
 H1 H 0.7024(15) 0.0587(6) 0.1968(17) 0.019(2) Uani 1.000000 .
 H2 H 0.7780(13) 0.1901(6) 0.2079(17) 0.0176(19) Uani 1.000000 .
 H3 H 0.5836(14) 0.1495(7) 0.0156(13) 0.0146(18) Uani 1.000000 .
 C1 C 0.46631(5) 0.16108(2) 0.35440(5) 0.00437(3) Uani 1.000000 .
 H4 H 0.4238(12) 0.2484(5) 0.3378(14) 0.0164(17) Uani 1.000000 .
 C2 C 0.25986(5) 0.09067(2) 0.30333(6) 0.00685(4) Uani 1.000000 .
 H5 H 0.1936(13) 0.1109(7) 0.1316(13) 0.025(2) Uani 1.000000 .
 H6 H 0.1266(12) 0.1046(6) 0.4296(16) 0.026(2) Uani 1.000000 .
 H7 H 0.3052(13) 0.0042(6) 0.3085(16) 0.027(2) Uani 1.000000 .
 C3 C 0.55408(5) 0.14078(2) 0.59991(5) 0.00417(3) Uani 1.000000 .
 O1 O 0.72676(4) 0.083781(18) 0.62436(4) 0.00639(3) Uani 1.000000 .
 O2 O 0.44086(4) 0.184053(18) 0.76118(4) 0.00621(3) Uani 1.000000 .

loop_
  _atom_site_aniso_label
  _atom_site_aniso_U_11
  _atom_site_aniso_U_22
  _atom_site_aniso_U_33
  _atom_site_aniso_U_12
  _atom_site_aniso_U_13
  _atom_site_aniso_U_23
 N1 0.00550(7) 0.00596(7) 0.00407(8) 0.00011(6) 0.00050(6) -0.00012(6)
 H1 0.023(5) 0.019(3) 0.014(5) 0.002(4) 0.008(4) -0.000(4)
 H2 0.014(4) 0.019(4) 0.020(5) -0.000(3) 0.008(4) -0.001(4)
 H3 0.021(4) 0.017(4) 0.006(4) -0.005(4) 0.009(4) -0.005(3)
 C1 0.00499(8) 0.00462(7) 0.00350(8) 0.00042(6) -0.00028(6) 0.00004(6)
 H4 0.020(4) 0.013(3) 0.017(4) 0.006(3) 0.000(4) 0.007(3)
 C2 0.00578(8) 0.00878(8) 0.00598(10) -0.00132(7) -0.00060(7) -0.00043(7)
 H5 0.021(4) 0.044(5) 0.009(4) -0.012(4) -0.012(3) 0.008(4)
 H6 0.009(3) 0.036(5) 0.032(5) -0.000(4) 0.004(4) 0.004(4)
 H7 0.032(6) 0.016(3) 0.033(6) -0.005(4) 0.003(5) -0.004(4)
 C3 0.00484(7) 0.00436(7) 0.00330(8) 0.00041(6) -0.00028(7) -0.00004(6)
 O1 0.00656(7) 0.00696(6) 0.00565(8) 0.00246(6) -0.00066(6) 0.00048(6)
 O2 0.00736(7) 0.00739(6) 0.00389(7) 0.00198(6) 0.00057(6) -0.00061(5)

loop_
  _geom_bond_atom_site_label_1
  _geom_bond_atom_site_label_2
  _geom_bond_distance
  _geom_bond_site_symmetry_2
  _geom_bond_publ_flag
 N1 H1 1.023(8) . ?
 N1 H2 1.019(7) . ?
 N1 H3 1.051(8) . ?
 N1 C1 1.4897(4) . ?
 C1 H4 1.104(6) . ?
 C1 C2 1.5266(4) . ?
 C1 C3 1.5349(5) . ?
 C2 H5 1.098(7) . ?
 C2 H6 1.090(8) . ?
 C2 H7 1.094(7) . ?
 C3 O1 1.2475(4) . ?
 C3 O2 1.2668(4) . ?

loop_
  _geom_angle_atom_site_label_1
  _geom_angle_atom_site_label_2
  _geom_angle_atom_site_label_3
  _geom_angle
  _geom_angle_site_symmetry_1
  _geom_angle_site_symmetry_3
  _geom_angle_publ_flag
 H2 N1 H1 110.0(7) . . ?
 H3 N1 H1 108.6(7) . . ?
 H3 N1 H2 108.4(7) . . ?
 C1 N1 H1 111.2(5) . . ?
 C1 N1 H2 109.3(5) . . ?
 C1 N1 H3 109.3(5) . . ?
 H4 C1 N1 107.1(4) . . ?
 C2 C1 N1 109.76(2) . . ?
 C2 C1 H4 110.4(4) . . ?
 C3 C1 N1 110.02(2) . . ?
 C3 C1 H4 108.4(4) . . ?
 C3 C1 C2 111.08(2) . . ?
 H5 C2 C1 109.6(4) . . ?
 H6 C2 C1 111.2(4) . . ?
 H6 C2 H5 108.3(6) . . ?
 H7 C2 C1 110.2(4) . . ?
 H7 C2 H5 109.3(6) . . ?
 H7 C2 H6 108.1(6) . . ?
 O1 C3 C1 118.31(2) . . ?
 O2 C3 C1 115.85(2) . . ?
 O2 C3 O1 125.84(3) . . ?

loop_
  _geom_torsion_atom_site_label_1
  _geom_torsion_atom_site_label_2
  _geom_torsion_atom_site_label_3
  _geom_torsion_atom_site_label_4
  _geom_torsion
  _geom_torsion_site_symmetry_1
  _geom_torsion_site_symmetry_2
  _geom_torsion_site_symmetry_3
  _geom_torsion_site_symmetry_4
  _geom_torsion_publ_flag
 N1 C1 C3 O1 -18.20(3) . . . . ?
 N1 C1 C3 O2 162.16(2) . . . . ?

loop_
  _diffrn_refln_index_h
  _diffrn_refln_index_k
  _diffrn_refln_index_l
  _diffrn_refln_intensity_net
  _diffrn_refln_intensity_u
 0 2 0 179.86 1.72
 0 4 0 5075 43.59
 0 6 0 87.78 1.02
 0 8 0 44.39 0.71
 0 10 0 0.78 0.38
 0 12 0 227.81 2.61
 0 14 0 57.32 1.11
 0 16 0 24.7 0.84
 0 18 0 222.79 2.92
 0 22 0 132.65 2.32
 0 26 0 6.31 0.62
 0 1 1 708.97 7.19
 0 2 1 116.99 1.2
 0 3 1 693.47 6.28
 0 4 1 96.18 1.05
 0 6 1 464.85 4.49
 0 7 1 36.14 0.6
 0 8 1 43.42 0.72
 0 9 1 31.4 0.65
 0 10 1 134.38 1.67
 0 11 1 65.3 1.09
 0 12 1 74.72 1.21
 0 13 1 18.43 0.68
 0 14 1 37.1 0.93
 0 15 1 89.03 1.53
 0 17 1 1.11 0.37
 0 18 1 58.6 1.34
 0 19 1 15.81 0.89
 0 20 1 26.85 1.04
 0 21 1 2.63 0.43
 0 23 1 1.69 0.44
 0 25 1 2.92 0.58
 0 26 1 19.36 1.23
 0 0 2 2781.82 32.69
 0 1 2 521.8 6.43
 0 2 2 177.7 2.03
 0 3 2 54.99 0.78
 0 4 2 167.56 1.75
 0 5 2 554.74 5.22
 0 6 2 94.65 1.15
 0 7 2 5.3 0.34
 0 8 2 109.34 1.37
 0 9 2 23.18 0.59
 0 10 2 45.27 0.85
 0 11 2 81.99 1.24
 0 12 2 27.65 0.74
 0 13 2 21.03 0.69
 0 14 2 20.84 0.74
 0 15 2 177.46 2.34
 0 16 2 4.35 0.41
 0 17 2 59.76 1.36
 0 18 2 19.97 0.9
 0 19 2 117.32 2.06
 0 20 2 0.96 0.45
 0 21 2 44.96 1.34
 0 22 2 36.03 1.27
 0 23 2 17.63 1.02
 0 24 2 2.44 0.47
 0 25 2 21.98 1.25
 0 26 2 2.5 0.51
 0 1 3 82.2 1.72
 0 2 3 154.4 2.87
 0 3 3 201.05 2.41
 0 4 3 723.26 7.63
 0 5 3 79.58 1.17
 0 6 3 266.54 2.79
 0 7 3 21.92 0.56
 0 8 3 60.33 0.97
 0 9 3 139.69 1.75
 0 10 3 38.77 0.82
 0 11 3 68.87 1.16
 0 12 3 116.38 1.67
 0 13 3 142.41 1.96
 0 14 3 27.22 0.84
 0 15 3 88.53 1.56
 0 16 3 151.49 2.22
 0 17 3 46.21 1.22
 0 18 3 26.43 0.98
 0 19 3 2.45 0.42
 0 20 3 43.49 1.32
 0 21 3 0.85 0.43
 0 22 3 1.13 0.44
 0 23 3 27.56 1.15
 0 24 3 12.44 0.91
 0 25 3 4.87 0.58
 0 0 4 205.2 3.83
 0 1 4 38.97 1.18
 0 2 4 91.07 2.02
 0 3 4 7.83 0.44
 0 4 4 224.57 2.79
 0 5 4 0.66 0.44
 0 6 4 69.42 1.21
 0 7 4 28.59 0.77
 0 8 4 63.11 1.06
 0 9 4 7.04 0.46
 0 10 4 88.41 1.36
 0 11 4 95.89 1.49
 0 12 4 38.17 0.95
 0 13 4 11.24 0.65
 0 14 4 139.38 2.05
 0 15 4 44.3 1.16
 0 16 4 92.66 1.71
 0 17 4 5.58 0.46
 0 18 4 9.43 0.74
 0 19 4 3.29 0.45
 0 20 4 1.79 0.43
 0 22 4 4.26 0.5
 0 24 4 26.01 1.12
 0 25 4 2.84 0.52
 0 1 5 231.07 4.44
 0 2 5 134.35 2.9
 0 3 5 48.16 1.52
 0 4 5 380.78 4.5
 0 5 5 173.93 2.39
 0 6 5 0.76 0.48
 0 7 5 6.48 0.53
 0 8 5 142.13 2.14
 0 9 5 67.88 1.4
 0 10 5 7.78 0.55
 0 11 5 20.3 0.77
 0 12 5 1.46 0.34
 0 13 5 77.49 1.48
 0 14 5 3.44 0.41
 0 15 5 13.8 0.78
 0 16 5 13 0.79
 0 17 5 75.37 1.63
 0 18 5 2.28 0.43
 0 19 5 13.33 0.89
 0 21 5 19.22 1.03
 0 22 5 5.38 0.53
 0 23 5 12.26 0.96
 0 1 6 91.75 2.41
 0 2 6 15.86 1.02
 0 3 6 1.46 0.72
 0 4 6 15.65 1.08
 0 5 6 84.42 1.54
 0 6 6 10.94 0.65
 0 7 6 139.02 2.2
 0 8 6 29.36 0.97
 0 9 6 14.05 0.77
 0 10 6 15.27 0.82
 0 11 6 114.71 1.87
 0 12 6 6.18 0.56
 0 13 6 4.68 0.49
 0 14 6 11.44 0.73
 0 16 6 40.65 1.26
 0 17 6 28.5 1.09
 0 18 6 7.63 0.68
 0 19 6 43.27 1.37
 0 20 6 1.8 0.45
 0 21 6 20.85 1.08
 0 22 6 10.35 0.77
 0 23 6 16.64 0.98
 0 1 7 57.52 2.03
 0 2 7 529.66 9.56
 0 4 7 11.53 1.1
 0 5 7 23.57 1.42
 0 6 7 42.25 1.2
 0 7 7 45.65 1.26
 0 8 7 1.91 0.45
 0 9 7 4.83 0.52
 0 10 7 9.02 0.81
 0 11 7 30.73 1.17
 0 12 7 5.71 0.65
 0 13 7 11.39 0.79
 0 14 7 1.45 0.4
 0 16 7 79.95 1.79
 0 17 7 1.03 0.44
 0 18 7 2.26 0.45
 0 19 7 6.72 0.56
 0 20 7 132.34 2.41
 0 21 7 0.89 0.44
 0 0 8 23.96 1.5
 0 1 8 3.51 1
 0 2 8 8.52 1.16
 0 3 8 15.38 1.35
 0 4 8 1.69 1.12
 0 6 8 10.05 0.82
 0 7 8 58.36 1.54
 0 8 8 85.64 1.9
 0 9 8 12 0.86
 0 10 8 6.4 0.7
 0 11 8 39.24 1.38
 0 12 8 39.37 1.43
 0 13 8 31.46 1.33
 0 14 8 12.27 0.98
 0 16 8 0.98 0.44
 0 17 8 6.43 0.55
 0 19 8 9.03 0.77
 0 20 8 6.03 0.53
 0 1 9 8.34 1.18
 0 2 9 45.39 2.17
 0 3 9 62 2.5
 0 4 9 21.75 1.62
 0 7 9 45.54 1.5
 0 8 9 77.96 1.91
 0 9 9 16.13 1.06
 0 10 9 13.56 1.02
 0 11 9 2.2 0.55
 0 12 9 34.14 1.38
 0 13 9 28.53 1.33
 0 15 9 46.3 1.62
 0 16 9 14.15 1.09
 0 17 9 15.19 0.98
 0 18 9 8.4 0.64
 0 0 10 4.71 1.29
 0 2 10 20.26 1.74
 0 3 10 47.92 2.39
 0 4 10 27.74 1.93
 0 5 10 32.01 2.05
 0 6 10 40.73 2.31
 0 7 10 53.19 2.58
 0 8 10 58.92 1.77
 0 9 10 6.59 0.66
 0 10 10 1.82 0.55
 0 11 10 16.03 1.14
 0 12 10 13.14 0.92
 0 13 10 12.27 1.05
 0 14 10 42.65 1.61
 0 15 10 5.73 0.65
 0 2 11 2.64 1.39
 0 3 11 6.65 1.54
 0 6 11 7.55 1.59
 0 7 11 3.03 1.51
 0 8 11 8.22 1.58
 0 9 11 7.83 0.77
 0 10 11 1.54 0.58
 0 11 11 8.17 0.84
 0 12 11 29.52 1.39
 0 1 12 26.44 2.25
 0 2 12 19.78 1.97
 0 3 12 113.75 3.91
 0 5 12 9.57 1.76
 0 6 12 54.59 2.73
 0 7 12 63.45 3.01
 1 1 0 246.18 2.32
 1 2 0 5370.99 57.03
 1 3 0 57.85 0.68
 1 4 0 1643.07 14.49
 1 5 0 331.24 3.22
 1 6 0 60.57 0.78
 1 7 0 18.84 0.43
 1 8 0 393.66 3.93
 1 9 0 3.19 0.34
 1 10 0 42.15 0.79
 1 11 0 94.84 1.33
 1 12 0 26.35 0.7
 1 13 0 56.12 1.06
 1 14 0 0.84 0.49
 1 15 0 84.49 1.45
 1 16 0 23.95 0.84
 1 17 0 28.92 0.95
 1 18 0 0.91 0.42
 1 19 0 33.02 1.09
 1 20 0 39.42 1.23
 1 21 0 1.4 0.45
 1 22 0 3.91 0.48
 1 23 0 6.86 0.6
 1 24 0 9.58 0.79
 1 26 0 7.17 0.64
 1 0 1 75.17 0.82
 1 1 1 130.75 1.33
 1 2 1 101.92 1.08
 1 3 1 1064.68 9.49
 1 4 1 153.73 1.61
 1 5 1 428.65 4.15
 1 6 1 21.43 0.43
 1 7 1 332.2 3.34
 1 8 1 229.65 2.43
 1 9 1 227.39 2.48
 1 10 1 128.46 1.64
 1 11 1 16.79 0.55
 1 13 1 124.95 1.74
 1 14 1 28.95 0.82
 1 15 1 85.78 1.49
 1 16 1 60.48 1.27
 1 17 1 24.89 0.89
 1 18 1 23.29 0.92
 1 19 1 14.99 0.82
 1 20 1 5.7 0.49
 1 21 1 2.02 0.42
 1 22 1 34.04 1.19
 1 23 1 10.44 0.89
 1 24 1 20.5 1.07
 1 25 1 9.3 0.82
 1 26 1 1.96 0.5
 1 0 2 3040.09 35.48
 1 1 2 70.16 0.92
 1 2 2 560.41 6
 1 3 2 190.02 1.98
 1 4 2 1041.89 9.45
 1 5 2 18.21 0.4
 1 6 2 214.88 2.27
 1 7 2 158.64 1.79
 1 8 2 10.03 0.43
 1 9 2 60.51 0.97
 1 10 2 58.22 0.98
 1 11 2 115.48 1.56
 1 12 2 112.99 1.59
 1 13 2 107.9 1.61
 1 14 2 53.57 1.12
 1 15 2 30.97 0.91
 1 16 2 27.05 0.93
 1 17 2 74.14 1.5
 1 18 2 107.79 1.89
 1 19 2 40.35 1.18
 1 20 2 9.5 0.7
 1 21 2 22.39 1.01
 1 22 2 35.81 1.26
 1 23 2 42.5 1.4
 1 24 2 10.43 0.79
 1 26 2 4.4 0.56
 1 0 3 31.37 0.91
 1 1 3 296.22 5.14
 1 2 3 220.06 2.59
 1 3 3 89.82 1.26
 1 4 3 93.66 1.32
 1 5 3 22.55 0.52
 1 6 3 135.22 1.6
 1 7 3 5.07 0.38
 1 8 3 252.25 2.76
 1 9 3 28.41 0.69
 1 10 3 78.02 1.22
 1 11 3 16.32 0.59
 1 12 3 31.62 0.82
 1 13 3 33.1 0.89
 1 14 3 112.45 1.75
 1 15 3 32.79 0.97
 1 16 3 9.1 0.61
 1 17 3 24.5 0.93
 1 18 3 25.97 0.99
 1 19 3 26.65 1.04
 1 20 3 7.6 0.66
 1 21 3 23.09 1.04
 1 22 3 7.04 0.61
 1 23 3 2.69 0.47
 1 24 3 7.97 0.64
 1 25 3 17.53 1.15
 1 0 4 321.53 5.74
 1 1 4 254.62 4.65
 1 2 4 28.15 1.03
 1 3 4 22.93 0.63
 1 4 4 107.39 1.54
 1 5 4 81.94 1.32
 1 6 4 127.64 1.84
 1 7 4 81.97 1.21
 1 8 4 44.23 0.87
 1 9 4 2.13 0.39
 1 10 4 22.24 0.69
 1 11 4 61.05 1.16
 1 12 4 137.94 1.96
 1 13 4 26.56 0.84
 1 14 4 38.59 1.05
 1 15 4 2.92 0.4
 1 16 4 23.09 0.9
 1 17 4 27.5 1
 1 18 4 57.36 1.44
 1 19 4 39.96 1.23
 1 20 4 9.05 0.8
 1 21 4 10.58 0.78
 1 22 4 21.32 1.04
 1 23 4 14.77 0.96
 1 24 4 2.09 0.45
 1 0 5 278.63 5.22
 1 1 5 119.87 2.67
 1 2 5 454.07 7.99
 1 3 5 172.63 3.58
 1 4 5 105.86 1.66
 1 5 5 8.38 0.53
 1 6 5 224.97 2.96
 1 7 5 71.44 1.37
 1 8 5 67.89 1.36
 1 9 5 88.18 1.43
 1 10 5 9.32 0.58
 1 11 5 35.11 0.94
 1 12 5 24.56 0.85
 1 13 5 43.8 1.14
 1 14 5 39.37 1.1
 1 15 5 29.22 1.01
 1 16 5 76.98 1.61
 1 17 5 11.22 0.8
 1 18 5 6.82 0.65
 1 19 5 18.3 0.97
 1 20 5 63.33 1.62
 1 21 5 24.59 1.1
 1 22 5 1.69 0.45
 1 23 5 4.48 0.5
 1 24 5 17.07 0.99
 1 2 6 7.39 0.84
 1 3 6 12.17 0.99
 1 4 6 15.67 1.08
 1 5 6 13.01 0.66
 1 6 6 21.43 0.81
 1 7 6 7.62 0.62
 1 8 6 8.91 0.68
 1 9 6 10.84 0.77
 1 10 6 2.38 0.45
 1 11 6 9.63 0.68
 1 12 6 28.4 0.95
 1 13 6 7.38 0.6
 1 14 6 27.43 0.99
 1 15 6 10.78 0.81
 1 16 6 2.92 0.43
 1 17 6 21.08 0.99
 1 18 6 13.57 0.89
 1 19 6 11.56 0.86
 1 20 6 30.94 1.23
 1 21 6 9.21 0.77
 1 22 6 8.45 0.76
 1 23 6 11.79 0.88
 1 0 7 242.8 5.07
 1 1 7 26.29 1.44
 1 2 7 60.09 2.09
 1 3 7 79.77 2.46
 1 4 7 138.39 3.47
 1 5 7 29.95 1.03
 1 6 7 60.46 1.45
 1 7 7 9.32 0.77
 1 8 7 55.19 1.43
 1 9 7 65.99 1.59
 1 10 7 18.38 0.95
 1 11 7 21.39 0.9
 1 12 7 1.87 0.48
 1 13 7 41.48 1.23
 1 14 7 24.11 1.04
 1 15 7 31.66 1.16
 1 16 7 25.33 1.06
 1 17 7 20.09 1.01
 1 18 7 42.17 1.37
 1 19 7 6.61 0.61
 1 20 7 15.13 0.98
 1 21 7 9.12 0.66
 1 0 8 10.23 1.21
 1 1 8 34.62 1.78
 1 2 8 19.45 1.44
 1 3 8 31.46 1.7
 1 4 8 32.12 1.74
 1 5 8 100.19 3.07
 1 6 8 14.74 0.91
 1 7 8 89.51 1.93
 1 8 8 3.18 0.5
 1 9 8 50.2 1.5
 1 10 8 38.93 1.37
 1 11 8 93.61 2.09
 1 12 8 11.53 0.97
 1 13 8 27.75 1.25
 1 14 8 1.18 0.56
 1 15 8 45.35 1.36
 1 16 8 5.47 0.52
 1 17 8 26.29 1.17
 1 18 8 5.35 0.52
 1 19 8 2.22 0.46
 1 1 9 2.19 1.12
 1 2 9 50.51 2.25
 1 4 9 3.19 1.23
 1 5 9 28.02 1.83
 1 6 9 9.85 1.32
 1 7 9 15.55 1.01
 1 8 9 8.18 0.74
 1 9 9 19.44 1.11
 1 10 9 28.99 1.3
 1 11 9 45.18 1.56
 1 12 9 8.76 0.83
 1 13 9 15.77 1.13
 1 14 9 7.77 0.83
 1 15 9 21.8 1.23
 1 16 9 42.08 1.56
 1 17 9 17.93 1.04
 1 18 9 11.34 0.89
 1 0 10 3.41 1.27
 1 1 10 25.22 1.87
 1 3 10 19.75 1.72
 1 4 10 21.27 1.82
 1 5 10 32.04 2.08
 1 6 10 40.77 2.29
 1 7 10 31.07 2.1
 1 8 10 24.03 1.24
 1 9 10 7.24 0.82
 1 10 10 54.86 1.78
 1 11 10 15.97 1.14
 1 12 10 44.66 1.62
 1 14 10 6.44 0.67
 1 15 10 10.32 0.88
 1 1 11 11.77 1.64
 1 2 11 33.14 2.25
 1 3 11 22.94 1.95
 1 4 11 11.67 1.65
 1 5 11 6.02 1.51
 1 6 11 3.87 1.46
 1 7 11 8.44 1.62
 1 8 11 15.32 1.18
 1 9 11 23.05 1.3
 1 10 11 18.36 1.22
 1 11 11 3.53 0.61
 1 12 11 1.58 0.57
 1 0 12 17.52 1.94
 1 1 12 74.48 3.15
 1 2 12 8.13 1.8
 1 3 12 3.17 1.77
 1 4 12 28.47 2.21
 1 5 12 67.25 3.09
 1 6 12 2.8 1.78
 1 7 12 22.41 2.09
 2 0 0 41.04 0.53
 2 1 0 30.46 0.43
 2 2 0 1643.04 14.51
 2 3 0 769.86 7.04
 2 4 0 35.09 0.52
 2 5 0 89.2 1.06
 2 6 0 2036.93 18.12
 2 7 0 287.5 2.95
 2 8 0 0.75 0.33
 2 9 0 229.95 2.53
 2 10 0 248.94 2.74
 2 11 0 2.36 0.37
 2 12 0 42.47 0.9
 2 13 0 164.4 2.1
 2 14 0 10.7 0.6
 2 15 0 68.46 1.3
 2 16 0 36.21 1.01
 2 17 0 34.92 1.03
 2 18 0 42.78 1.18
 2 19 0 36.96 1.15
 2 20 0 0.9 0.41
 2 21 0 7.57 0.64
 2 22 0 14.8 0.92
 2 23 0 10.92 0.88
 2 24 0 31.7 1.22
 2 25 0 4.03 0.59
 2 26 0 1.05 0.5
 2 0 1 1.6 0.16
 2 1 1 76.35 0.87
 2 2 1 271.52 2.68
 2 3 1 525.05 4.95
 2 4 1 154.45 1.63
 2 5 1 417.71 4.07
 2 6 1 22.43 0.48
 2 7 1 95.9 1.21
 2 8 1 4.74 0.36
 2 9 1 267.39 2.89
 2 10 1 8.52 0.46
 2 11 1 4.65 0.43
 2 12 1 39.83 0.87
 2 13 1 78.13 1.32
 2 14 1 43.79 1.01
 2 15 1 23.25 0.8
 2 16 1 3.49 0.4
 2 17 1 9.86 0.69
 2 18 1 9.74 0.72
 2 19 1 28.62 1.05
 2 20 1 70.14 1.61
 2 21 1 28.26 1.11
 2 22 1 22.84 1.06
 2 23 1 2.51 0.46
 2 24 1 40.27 1.32
 2 25 1 22.51 1.31
 2 26 1 29.82 1.44
 2 0 2 4.11 0.23
 2 1 2 302.08 3
 2 2 2 1061.46 9.63
 2 3 2 104.82 1.23
 2 4 2 87.19 1.07
 2 5 2 8.22 0.34
 2 6 2 285.92 2.96
 2 7 2 137.41 1.63
 2 8 2 141.04 1.72
 2 9 2 125.43 1.59
 2 10 2 2.59 0.38
 2 11 2 62.75 1.1
 2 12 2 56.1 1.07
 2 13 2 71.95 1.28
 2 14 2 33.1 0.9
 2 15 2 31.15 0.92
 2 16 2 71.69 1.43
 2 18 2 10.59 0.73
 2 19 2 1.11 0.39
 2 20 2 31.18 1.11
 2 21 2 29.61 1.15
 2 22 2 3.49 0.48
 2 23 2 2.48 0.46
 2 24 2 8.53 0.76
 2 25 2 39.08 1.64
 2 0 3 129.31 1.5
 2 1 3 137.44 1.55
 2 2 3 375.6 3.73
 2 3 3 438.82 4.35
 2 4 3 64.47 0.92
 2 5 3 244.17 2.62
 2 6 3 89.11 1.21
 2 7 3 106.34 1.39
 2 8 3 117.15 1.52
 2 9 3 283.41 3.13
 2 10 3 251.61 2.87
 2 11 3 11.76 0.58
 2 12 3 82.72 1.39
 2 13 3 42.95 1.01
 2 14 3 47.18 1.12
 2 15 3 16.62 0.79
 2 16 3 2.73 0.4
 2 17 3 12.5 0.75
 2 18 3 2.06 0.4
 2 19 3 38.05 1.2
 2 20 3 9.67 0.66
 2 21 3 42.43 1.36
 2 22 3 7.64 0.72
 2 23 3 5.1 0.57
 2 25 3 12.79 1.07
 2 0 4 55.59 1.51
 2 1 4 104.66 1.52
 2 2 4 128.43 1.8
 2 3 4 130.59 1.82
 2 4 4 12.73 0.56
 2 5 4 58.59 0.97
 2 6 4 105.95 1.43
 2 7 4 100.35 1.41
 2 8 4 114.07 1.57
 2 9 4 47.62 0.96
 2 10 4 135.44 1.85
 2 11 4 48.78 1.05
 2 12 4 12.42 0.65
 2 14 4 11.45 0.71
 2 15 4 12.57 0.74
 2 16 4 24.67 0.91
 2 17 4 37.95 1.17
 2 18 4 24.85 1.03
 2 19 4 8.53 0.7
 2 20 4 26.1 1.09
 2 21 4 19.86 1.03
 2 22 4 16.44 1.03
 2 23 4 22.96 1.06
 2 24 4 3.27 0.48
 2 0 5 141.49 3.06
 2 1 5 33.26 1.29
 2 2 5 157.99 2.21
 2 3 5 30.98 0.83
 2 4 5 145.27 2.09
 2 5 5 62.42 1.23
 2 6 5 12.23 0.63
 2 7 5 13.86 0.69
 2 8 5 61.44 1.15
 2 9 5 25.66 0.79
 2 10 5 135.75 1.94
 2 11 5 59.08 1.24
 2 12 5 14.01 0.74
 2 13 5 2.21 0.38
 2 14 5 90.52 1.69
 2 15 5 12.44 0.76
 2 16 5 1.11 0.38
 2 17 5 5.22 0.48
 2 18 5 43.41 1.35
 2 19 5 10.89 0.84
 2 20 5 1.38 0.44
 2 21 5 0.93 0.45
 2 22 5 20.53 1.03
 2 23 5 16.11 1.02
 2 0 6 74.89 2.18
 2 1 6 92.03 2.47
 2 2 6 2.26 0.76
 2 3 6 2.21 0.61
 2 4 6 22.17 0.81
 2 5 6 96.55 1.72
 2 7 6 75.55 1.54
 2 9 6 4.82 0.48
 2 10 6 11.86 0.69
 2 11 6 102.32 1.76
 2 12 6 7.72 0.54
 2 13 6 61.04 1.4
 2 14 6 11.03 0.74
 2 15 6 55.61 1.42
 2 16 6 15.05 0.89
 2 17 6 45.95 1.35
 2 18 6 48.63 1.44
 2 19 6 2.3 0.45
 2 20 6 3.73 0.49
 2 21 6 13.47 0.96
 2 22 6 44.77 1.4
 2 0 7 7.27 1
 2 1 7 43.03 1.8
 2 2 7 12.3 1.13
 2 3 7 14.19 1.2
 2 4 7 127.68 2.63
 2 5 7 69.55 1.55
 2 6 7 28.73 1.05
 2 7 7 81.96 1.75
 2 8 7 80.69 1.74
 2 9 7 4.88 0.53
 2 10 7 9.3 0.8
 2 11 7 95.61 2.03
 2 12 7 2.13 0.4
 2 13 7 47.92 1.34
 2 14 7 39.43 1.23
 2 15 7 32.1 1.18
 2 16 7 4.2 0.49
 2 17 7 49.79 1.46
 2 18 7 9.7 0.76
 2 19 7 6.87 0.64
 2 20 7 0.96 0.45
 2 21 7 10.18 0.8
 2 0 8 52.97 2.17
 2 1 8 57.62 2.28
 2 2 8 23.09 1.58
 2 3 8 28.44 1.67
 2 4 8 15.61 1.38
 2 5 8 55.38 1.5
 2 6 8 46.09 1.42
 2 7 8 40.97 1.35
 2 9 8 11.52 0.8
 2 10 8 1.38 0.53
 2 11 8 8.35 0.78
 2 13 8 30.78 1.35
 2 14 8 9.77 0.81
 2 15 8 6.87 0.7
 2 16 8 3.18 0.48
 2 17 8 23.02 1.12
 2 18 8 1.88 0.45
 2 19 8 6.59 0.55
 2 0 9 74.16 2.74
 2 1 9 17.13 1.5
 2 2 9 107.15 3.39
 2 3 9 5.25 1.14
 2 4 9 47.78 2.28
 2 5 9 11.23 1.4
 2 6 9 48.84 1.55
 2 7 9 10.35 0.92
 2 8 9 3.29 0.55
 2 9 9 37.58 1.42
 2 10 9 13.83 1.02
 2 11 9 15.31 1.07
 2 12 9 17.01 1.13
 2 13 9 34.42 1.44
 2 14 9 70.83 1.96
 2 15 9 1.07 0.59
 2 16 9 15.22 1
 2 17 9 4.25 0.53
 2 0 10 48.68 2.43
 2 1 10 65.82 2.8
 2 2 10 2.8 1.31
 2 3 10 6.44 1.38
 2 4 10 4.59 1.32
 2 5 10 45.72 2.39
 2 6 10 16.63 1.67
 2 7 10 25.69 1.31
 2 8 10 29.78 1.39
 2 9 10 11.98 0.91
 2 10 10 32.82 1.44
 2 11 10 43.42 1.57
 2 12 10 47.34 1.66
 2 13 10 6.95 0.69
 2 14 10 16.75 1.14
 2 15 10 2.89 0.59
 2 0 11 12.34 1.69
 2 1 11 9.71 1.63
 2 2 11 3.24 1.52
 2 3 11 7.11 1.5
 2 6 11 13.36 1.69
 2 8 11 5.54 0.66
 2 10 11 6.17 0.79
 2 11 11 4.49 0.62
 2 0 12 45.72 2.63
 2 1 12 20.15 2.11
 2 2 12 6.09 1.71
 2 3 12 41.74 2.52
 2 4 12 10.96 1.82
 2 6 12 28.74 2.21
 3 1 0 30.35 0.5
 3 3 0 67.71 0.87
 3 4 0 404.69 3.96
 3 5 0 204.12 2.17
 3 6 0 38.59 0.69
 3 7 0 237.87 2.56
 3 8 0 79.03 1.14
 3 9 0 105.46 1.41
 3 10 0 29.39 0.71
 3 11 0 246.01 2.81
 3 12 0 8.01 0.52
 3 13 0 2.68 0.46
 3 14 0 3.67 0.5
 3 15 0 23.52 0.84
 3 16 0 42 1.12
 3 17 0 41.39 1.15
 3 18 0 2.09 0.38
 3 19 0 2.88 0.42
 3 20 0 27.33 1.06
 3 21 0 29.72 1.14
 3 22 0 4 0.49
 3 24 0 7.89 0.65
 3 25 0 28.94 1.42
 3 0 1 171.9 1.82
 3 1 1 361.09 3.57
 3 2 1 57.7 0.77
 3 3 1 425 4.17
 3 4 1 80.13 1.02
 3 5 1 23.78 0.52
 3 6 1 67.48 0.97
 3 7 1 155.8 1.82
 3 8 1 41.79 0.79
 3 9 1 373.92 3.94
 3 10 1 36.12 0.8
 3 11 1 52.44 1.01
 3 12 1 53.24 1.07
 3 13 1 87.63 1.49
 3 14 1 26.48 0.85
 3 15 1 1.95 0.38
 3 16 1 38.53 1.08
 3 17 1 29.54 0.99
 3 18 1 49.99 1.31
 3 19 1 19.3 0.91
 3 20 1 3.62 0.46
 3 21 1 66.23 1.61
 3 22 1 60.66 1.61
 3 23 1 15.13 0.95
 3 24 1 29.19 1.19
 3 25 1 7.63 0.77
 3 1 2 175.87 1.92
 3 2 2 265.99 2.74
 3 3 2 261.1 2.72
 3 4 2 53.89 0.84
 3 5 2 308.15 3.2
 3 6 2 624.37 6.13
 3 7 2 7.15 0.42
 3 8 2 87.09 1.25
 3 9 2 60.9 1.04
 3 10 2 248.46 2.83
 3 11 2 33.87 0.84
 3 12 2 104.16 1.59
 3 13 2 25.65 0.8
 3 14 2 6.5 0.59
 3 15 2 12.62 0.71
 3 16 2 35.92 1.04
 3 17 2 27.92 0.99
 3 18 2 8.85 0.71
 3 19 2 5.41 0.54
 3 20 2 11.32 0.84
 3 22 2 2.75 0.46
 3 23 2 9.6 0.87
 3 24 2 26.97 1.16
 3 25 2 4.44 0.57
 3 0 3 179.46 2.01
 3 1 3 246.04 2.62
 3 2 3 17.02 0.5
 3 3 3 163.62 1.88
 3 4 3 12.34 0.47
 3 5 3 209.43 2.33
 3 6 3 3.32 0.38
 3 7 3 248.87 2.77
 3 8 3 42.15 0.86
 3 9 3 25.6 0.71
 3 10 3 11.31 0.56
 3 11 3 74.27 1.29
 3 12 3 39.3 0.96
 3 13 3 12.15 0.66
 3 14 3 8.87 0.59
 3 15 3 11.77 0.72
 3 16 3 2 0.4
 3 17 3 8 0.63
 3 19 3 10.07 0.82
 3 20 3 5.98 0.52
 3 21 3 1.58 0.44
 3 22 3 6.25 0.55
 3 23 3 38.95 1.36
 3 24 3 8.32 0.72
 3 0 4 11.34 0.46
 3 1 4 110.89 1.45
 3 2 4 30.29 0.69
 3 3 4 78.37 1.16
 3 4 4 24.46 0.64
 3 5 4 264.71 2.93
 3 6 4 78.26 1.22
 3 7 4 58.25 1.05
 3 8 4 52.73 1.03
 3 9 4 65.93 1.19
 3 10 4 20.54 0.72
 3 11 4 28.39 0.86
 3 12 4 29.33 0.89
 3 13 4 102.41 1.72
 3 14 4 9.83 0.68
 3 15 4 36.77 1.1
 3 16 4 16.91 0.84
 3 17 4 31.49 1.1
 3 18 4 24.93 1.04
 3 19 4 16.51 0.93
 3 20 4 20.39 1
 3 21 4 25.18 1.11
 3 22 4 6.82 0.62
 3 23 4 9.84 0.86
 3 24 4 1.07 0.44
 3 0 5 48.87 0.95
 3 1 5 43.75 0.9
 3 2 5 34.7 0.82
 3 3 5 71.67 1.19
 3 4 5 70.1 1.19
 3 5 5 70.83 1.22
 3 6 5 43.05 0.94
 3 7 5 119.93 1.73
 3 8 5 183.12 2.34
 3 9 5 1.78 0.5
 3 10 5 130.65 1.95
 3 11 5 7.14 0.53
 3 12 5 120.82 1.93
 3 13 5 10.05 0.71
 3 14 5 62.56 1.44
 3 15 5 43.27 1.23
 3 16 5 9.79 0.77
 3 17 5 3.07 0.44
 3 18 5 6.27 0.53
 3 19 5 10.37 0.77
 3 20 5 2.77 0.47
 3 21 5 3.5 0.49
 3 22 5 14.8 0.99
 3 23 5 3.69 0.48
 3 1 6 3.7 0.52
 3 2 6 40.8 1.08
 3 3 6 4.72 0.56
 3 4 6 9.35 0.67
 3 5 6 20.57 0.85
 3 6 6 18.23 0.85
 3 7 6 38.49 1.13
 3 8 6 18.36 0.79
 3 9 6 31.71 0.96
 3 10 6 23.47 0.88
 3 11 6 66.41 1.42
 3 12 6 3.53 0.43
 3 13 6 55.3 1.38
 3 14 6 25.18 1.01
 3 15 6 7.03 0.58
 3 16 6 40.8 1.29
 3 17 6 23.45 1.06
 3 18 6 9.96 0.76
 3 19 6 21.34 1.07
 3 20 6 62.09 1.64
 3 21 6 5.65 0.53
 3 22 6 5.04 0.51
 3 0 7 5.79 1.03
 3 2 7 148.13 3.68
 3 3 7 28.37 1.06
 3 4 7 9.43 0.78
 3 5 7 31.39 1.11
 3 6 7 11.75 0.85
 3 7 7 35.23 1.19
 3 8 7 10.91 0.85
 3 9 7 106.58 2.1
 3 10 7 49.55 1.29
 3 11 7 6.03 0.48
 3 12 7 2.34 0.41
 3 13 7 37.29 1.21
 3 14 7 48.01 1.36
 3 15 7 36.4 1.25
 3 16 7 2.72 0.46
 3 17 7 2.77 0.46
 3 18 7 7.67 0.64
 3 19 7 20.39 1.08
 3 20 7 8.97 0.75
 3 21 7 5.09 0.51
 3 0 8 2.09 1.14
 3 1 8 111.38 3.27
 3 2 8 58.22 2.32
 3 3 8 44.87 2.07
 3 4 8 38.16 1.29
 3 5 8 37.74 1.29
 3 6 8 25.65 1.12
 3 7 8 29.61 1.19
 3 8 8 32.69 1.27
 3 9 8 21.71 1.11
 3 10 8 4.31 0.57
 3 11 8 97.84 2.19
 3 12 8 16.91 1.07
 3 13 8 6.18 0.59
 3 14 8 4.49 0.5
 3 15 8 17.64 0.98
 3 16 8 15.03 0.98
 3 17 8 10.98 0.9
 3 18 8 8.15 0.65
 3 19 8 22.59 1.1
 3 0 9 67.55 2.68
 3 1 9 11.69 1.42
 3 2 9 18.97 1.62
 3 3 9 13.65 1.5
 3 4 9 99.79 3.33
 3 6 9 7.92 0.66
 3 7 9 8.83 0.74
 3 8 9 42.33 1.52
 3 9 9 6.16 0.64
 3 10 9 27.36 1.28
 3 11 9 4.16 0.6
 3 12 9 4.83 0.63
 3 13 9 1.51 0.57
 3 14 9 30.5 1.35
 3 15 9 6.28 0.61
 3 16 9 8.83 0.66
 3 17 9 21.33 1.07
 3 1 10 56.17 2.58
 3 2 10 27.18 1.99
 3 3 10 80.73 3.14
 3 4 10 11.69 1.6
 3 5 10 7 1.46
 3 6 10 22.84 1.24
 3 7 10 11.45 0.88
 3 8 10 7.1 0.68
 3 9 10 32.67 1.44
 3 10 10 7.43 0.84
 3 11 10 4.48 0.62
 3 12 10 1.1 0.58
 3 13 10 18.66 1.21
 3 14 10 16.61 1.13
 3 1 11 10.74 1.71
 3 2 11 14.83 1.74
 3 3 11 34.11 2.27
 3 4 11 16.58 1.89
 3 5 11 15.32 1.77
 3 6 11 11.88 1.73
 3 7 11 22.08 1.28
 3 8 11 6.39 0.81
 3 9 11 10.53 0.84
 3 10 11 8.8 0.87
 3 11 11 9.2 3.15
 3 0 12 5.4 1.78
 3 1 12 7.16 1.75
 3 2 12 3.2 1.73
 4 0 0 384.26 3.82
 4 1 0 378.52 3.81
 4 2 0 39.44 0.69
 4 3 0 1.72 0.32
 4 4 0 36.23 0.69
 4 5 0 15.1 0.5
 4 6 0 128.95 1.6
 4 7 0 86.27 1.24
 4 8 0 129.71 1.67
 4 9 0 127.53 1.69
 4 10 0 67.69 1.17
 4 11 0 12.4 0.61
 4 12 0 235.44 2.92
 4 13 0 67.78 1.29
 4 14 0 2.76 0.37
 4 15 0 12.38 0.71
 4 16 0 88.66 1.66
 4 17 0 1.16 0.37
 4 18 0 2 0.4
 4 19 0 7.1 0.66
 4 21 0 7.82 0.62
 4 23 0 4.69 0.52
 4 24 0 21.39 1.08
 4 0 1 1.43 0.3
 4 1 1 145.52 1.67
 4 2 1 33.9 0.65
 4 3 1 147.54 1.72
 4 4 1 11.88 0.46
 4 5 1 58.78 0.93
 4 6 1 42.59 0.81
 4 7 1 240.36 2.68
 4 8 1 42.07 0.85
 4 9 1 4.16 0.41
 4 10 1 33.52 0.82
 4 11 1 260.87 3.04
 4 12 1 66.36 1.25
 4 13 1 42.07 1.04
 4 14 1 45.21 1.11
 4 15 1 44.08 1.15
 4 16 1 51.37 1.27
 4 17 1 16.69 0.86
 4 18 1 30.37 1.06
 4 19 1 41.73 1.26
 4 20 1 32 1.17
 4 21 1 7.57 0.7
 4 22 1 13.99 0.96
 4 23 1 2.14 0.47
 4 24 1 19.2 1.04
 4 25 1 5.12 0.58
 4 0 2 10.51 0.44
 4 1 2 258.78 2.78
 4 2 2 9.49 0.44
 4 3 2 73.58 1.07
 4 4 2 195.81 2.2
 4 5 2 132.96 1.67
 4 6 2 31.67 0.72
 4 7 2 173.39 2.1
 4 8 2 158.09 1.97
 4 9 2 5.52 0.45
 4 10 2 40.36 0.91
 4 11 2 18.31 0.69
 4 12 2 45.35 1.05
 4 14 2 14.12 0.73
 4 15 2 14.74 0.77
 4 16 2 16.2 0.83
 4 17 2 18.96 0.9
 4 18 2 5.99 0.54
 4 19 2 10.97 0.83
 4 20 2 8.27 0.62
 4 21 2 9.32 0.82
 4 22 2 9.51 0.66
 4 23 2 17.36 1.02
 4 24 2 1.58 0.45
 4 0 3 4.59 0.39
 4 1 3 219.91 2.44
 4 2 3 37.63 0.77
 4 3 3 454.2 4.6
 4 4 3 93.11 1.32
 4 5 3 106.19 1.46
 4 6 3 5.31 0.43
 4 7 3 59.21 1.06
 4 8 3 85.31 1.36
 4 9 3 31.31 0.82
 4 10 3 16.57 0.67
 4 11 3 29.08 0.85
 4 12 3 41.18 1.05
 4 13 3 12.06 0.7
 4 14 3 22.04 0.88
 4 15 3 72.13 1.5
 4 16 3 26.78 1
 4 17 3 0.94 0.4
 4 18 3 21.17 0.98
 4 19 3 34.32 1.18
 4 20 3 12.93 0.88
 4 21 3 33.07 1.24
 4 22 3 24.92 1.16
 4 23 3 0.97 0.45
 4 24 3 13.66 0.96
 4 0 4 75.69 1.17
 4 1 4 121.44 1.61
 4 2 4 33.41 0.78
 4 3 4 94.73 1.38
 4 4 4 34.38 0.8
 4 5 4 85.5 1.33
 4 6 4 54.91 1.06
 4 7 4 42.08 0.94
 4 8 4 8.74 0.53
 4 9 4 1.41 0.49
 4 10 4 35.34 0.94
 4 11 4 24.05 0.83
 4 12 4 67.56 1.37
 4 13 4 25.55 0.92
 4 14 4 9.01 0.63
 4 15 4 39.21 1.18
 4 16 4 52.82 1.38
 4 17 4 58.33 1.49
 4 18 4 1.55 0.42
 4 19 4 8.33 0.64
 4 20 4 22.07 1.08
 4 21 4 19.7 1.04
 4 22 4 2.05 0.49
 4 23 4 62.65 1.63
 4 0 5 27.35 0.76
 4 1 5 22.55 0.7
 4 2 5 6.07 0.49
 4 3 5 160.49 2.07
 4 4 5 28.01 0.79
 4 5 5 82.93 1.39
 4 6 5 13.5 0.62
 4 7 5 34.49 0.93
 4 8 5 47.23 1.08
 4 9 5 44 1.1
 4 10 5 26.6 0.88
 4 11 5 9.68 0.66
 4 12 5 18.93 0.87
 4 13 5 6.59 0.59
 4 14 5 8.33 0.64
 4 15 5 1.92 0.41
 4 16 5 20.77 0.98
 4 17 5 10.15 0.8
 4 18 5 2.26 0.45
 4 19 5 5.34 0.52
 4 20 5 28.45 1.18
 4 21 5 2.18 0.46
 4 22 5 1.06 0.45
 4 1 6 86.65 1.48
 4 2 6 15.01 0.68
 4 3 6 25.21 0.83
 4 4 6 11.62 0.66
 4 5 6 135.21 1.98
 4 6 6 40.45 1.06
 4 7 6 39.59 1.07
 4 8 6 53.12 1.26
 4 9 6 132.98 2.08
 4 10 6 25.88 0.97
 4 11 6 35.8 1.08
 4 12 6 61.91 1.45
 4 13 6 48.32 1.31
 4 14 6 12.24 0.82
 4 15 6 53.54 1.45
 4 16 6 17.91 0.97
 4 17 6 41.49 1.34
 4 18 6 26.06 1.12
 4 19 6 36.32 1.29
 4 20 6 1.82 0.45
 4 21 6 22.04 1.1
 4 0 7 135.5 2.06
 4 1 7 9.25 0.72
 4 2 7 12.58 0.84
 4 3 7 11.87 0.81
 4 4 7 63.92 1.56
 4 5 7 16.07 0.9
 4 6 7 19.75 0.85
 4 7 7 25.63 0.96
 4 8 7 50.61 1.3
 4 9 7 6.11 0.6
 4 10 7 43.05 1.22
 4 11 7 51.08 1.37
 4 12 7 39.24 1.22
 4 13 7 10.31 0.73
 4 14 7 30.01 1.16
 4 15 7 2.08 0.44
 4 16 7 3.3 0.47
 4 17 7 9.22 0.77
 4 18 7 5.59 0.53
 4 19 7 12.67 0.91
 4 20 7 1.91 0.45
 4 0 8 43.44 2.07
 4 1 8 19.25 1.24
 4 2 8 13.46 0.9
 4 3 8 11.58 0.89
 4 4 8 28.62 1.17
 4 5 8 4.32 0.54
 4 6 8 8.86 0.76
 4 7 8 31.95 1.29
 4 8 8 3.66 0.55
 4 9 8 87.41 2.08
 4 10 8 18.79 0.98
 4 11 8 8.68 0.74
 4 12 8 0.83 0.44
 4 13 8 51.53 1.49
 4 14 8 33.45 1.25
 4 15 8 2.2 0.46
 4 16 8 9.62 0.78
 4 18 8 15.95 0.98
 4 0 9 18.87 1.66
 4 1 9 13.45 1.5
 4 2 9 13.05 1.47
 4 3 9 23.72 1.19
 4 4 9 58.18 1.69
 4 5 9 13.62 1.01
 4 6 9 35.51 1.44
 4 7 9 5.49 0.63
 4 8 9 83.62 2.09
 4 9 9 16.7 1.1
 4 10 9 19.53 1.14
 4 12 9 23.37 1.29
 4 13 9 9.12 0.76
 4 14 9 11.55 0.9
 4 15 9 26.03 1.15
 4 16 9 2.41 0.46
 4 1 10 81.46 3.19
 4 2 10 13.93 1.66
 4 3 10 3.05 1.43
 4 4 10 29.69 1.35
 4 5 10 56.67 1.8
 4 6 10 27.6 1.35
 4 7 10 15.29 1.11
 4 8 10 15.21 1.11
 4 10 10 14.8 1.11
 4 11 10 6.93 0.69
 4 12 10 1.59 0.58
 4 13 10 8.52 0.72
 4 0 11 27.35 2.14
 4 2 11 3.11 1.5
 4 3 11 8.85 1.61
 4 4 11 32.39 2.25
 4 5 11 12.89 1.36
 4 7 11 6.63 0.68
 4 8 11 20.2 1.27
 4 9 11 9.66 0.86
 5 1 0 39.39 0.76
 5 2 0 42.8 0.82
 5 3 0 226.6 2.53
 5 4 0 59.84 1.01
 5 5 0 71.67 1.12
 5 7 0 11.56 0.54
 5 8 0 16.03 0.61
 5 9 0 25.08 0.74
 5 10 0 37.83 0.92
 5 11 0 36.2 0.94
 5 12 0 1.59 0.51
 5 13 0 12 0.7
 5 14 0 51.63 1.24
 5 15 0 15.11 0.82
 5 16 0 4.5 0.44
 5 17 0 10.31 0.69
 5 18 0 6.17 0.65
 5 21 0 0.9 0.45
 5 22 0 7.79 0.64
 5 24 0 2.02 0.46
 5 0 1 5.85 0.41
 5 1 1 131.14 1.63
 5 2 1 89.2 1.27
 5 3 1 374.32 3.84
 5 4 1 5.2 0.41
 5 5 1 35 0.77
 5 6 1 69.77 1.15
 5 7 1 151.44 1.93
 5 8 1 3.14 0.42
 5 9 1 57.28 1.11
 5 10 1 12.49 0.61
 5 11 1 67.15 1.27
 5 12 1 21.35 0.81
 5 13 1 18.65 0.83
 5 14 1 15.89 0.78
 5 15 1 213.92 2.88
 5 16 1 60.28 1.42
 5 17 1 4.18 0.45
 5 18 1 7.57 0.69
 5 19 1 52.66 1.47
 5 20 1 50.78 1.44
 5 21 1 3.45 0.48
 5 22 1 0.89 0.46
 5 23 1 1.85 0.45
 5 24 1 14.38 0.94
 5 0 2 324.72 3.45
 5 1 2 166.27 2.02
 5 3 2 247.7 2.8
 5 4 2 84.22 1.28
 5 5 2 41.83 0.87
 5 6 2 6.47 0.46
 5 7 2 12.7 0.58
 5 8 2 28.63 0.79
 5 9 2 36.77 0.91
 5 10 2 1.37 0.47
 5 11 2 15.98 0.72
 5 12 2 122.17 1.9
 5 14 2 7.42 0.66
 5 15 2 3.02 0.4
 5 16 2 59.52 1.44
 5 17 2 14.46 0.86
 5 18 2 11.36 0.82
 5 19 2 29.82 1.13
 5 20 2 2.12 0.45
 5 21 2 38.39 1.31
 5 22 2 1.74 0.45
 5 23 2 5.26 0.58
 5 24 2 7.23 0.91
 5 0 3 30.56 0.75
 5 1 3 195.15 2.33
 5 2 3 24.04 0.68
 5 3 3 9.39 0.51
 5 4 3 1.33 0.41
 5 5 3 67.44 1.17
 5 6 3 34.18 0.84
 5 7 3 62.96 1.18
 5 8 3 18.27 0.68
 5 9 3 8.91 0.59
 5 10 3 42.5 1.05
 5 11 3 25.45 0.88
 5 12 3 26.98 0.92
 5 13 3 18.8 0.84
 5 14 3 46.24 1.21
 5 15 3 3.66 0.43
 5 16 3 49.99 1.36
 5 17 3 23.33 1.01
 5 18 3 23.54 1.06
 5 19 3 4.35 0.5
 5 20 3 55.58 1.55
 5 21 3 8.12 0.66
 5 22 3 4.72 0.51
 5 23 3 8.51 0.64
 5 1 4 68.68 1.19
 5 2 4 42.89 0.93
 5 3 4 27.82 0.8
 5 4 4 16.97 0.66
 5 5 4 6.14 0.51
 5 6 4 27.89 0.83
 5 7 4 29.58 0.86
 5 8 4 87.88 1.51
 5 9 4 2.62 0.38
 5 10 4 110 1.8
 5 11 4 34.01 1.02
 5 12 4 84.19 1.6
 5 13 4 4.32 0.43
 5 14 4 84.6 1.7
 5 15 4 20.32 0.96
 5 16 4 21.81 0.99
 5 17 4 8.11 0.69
 5 18 4 25.08 1.08
 5 19 4 74.4 1.77
 5 21 4 43.4 1.4
 5 22 4 11.53 0.94
 5 0 5 6.94 0.56
 5 1 5 182.85 2.35
 5 2 5 31.26 0.88
 5 3 5 15.81 0.67
 5 4 5 71.64 1.34
 5 5 5 58.48 1.23
 5 6 5 18.29 0.78
 5 7 5 33.88 0.96
 5 8 5 49.33 1.19
 5 9 5 10.73 0.7
 5 10 5 18.61 0.83
 5 11 5 20.04 0.88
 5 12 5 0.95 0.38
 5 13 5 17.45 0.9
 5 14 5 41.52 1.23
 5 15 5 1.29 0.42
 5 16 5 18.39 0.94
 5 17 5 3.61 0.48
 5 18 5 29.01 1.16
 5 19 5 3.09 0.48
 5 20 5 11.72 0.94
 5 21 5 8.66 0.66
 5 0 6 46.51 1.14
 5 1 6 44.63 1.1
 5 2 6 10.89 0.69
 5 3 6 52.99 1.22
 5 4 6 48.87 1.19
 5 5 6 78.82 1.53
 5 6 6 13.19 0.73
 5 7 6 102.84 1.8
 5 8 6 21.57 0.9
 5 9 6 20.68 0.88
 5 10 6 67.76 1.5
 5 11 6 78.65 1.65
 5 13 6 66.06 1.58
 5 14 6 52.96 1.45
 5 15 6 15.01 0.91
 5 16 6 5.23 0.52
 5 17 6 51.86 1.51
 5 18 6 7.12 0.64
 5 19 6 5.13 0.52
 5 0 7 1.46 0.39
 5 1 7 29.37 0.99
 5 2 7 16.43 0.84
 5 3 7 3.95 0.43
 5 4 7 105.65 1.86
 5 5 7 10.17 0.67
 5 6 7 20.64 0.9
 5 7 7 9.54 0.74
 5 8 7 98.39 1.87
 5 9 7 11.2 0.76
 5 10 7 1.98 0.42
 5 11 7 4.19 0.47
 5 12 7 13.02 0.79
 5 13 7 15.93 0.92
 5 14 7 6.29 0.54
 5 15 7 17.98 1
 5 16 7 7.72 0.75
 5 17 7 4.82 0.52
 5 18 7 2.88 0.47
 5 0 8 35.97 1.16
 5 1 8 46.9 1.3
 5 2 8 3.19 0.43
 5 3 8 0.68 0.41
 5 4 8 19.15 0.96
 5 5 8 137.71 2.3
 5 7 8 5.16 0.49
 5 8 8 2.89 0.45
 5 9 8 23.72 1.05
 5 10 8 2.02 0.44
 5 11 8 12.49 0.88
 5 12 8 7.94 0.64
 5 13 8 31.88 1.25
 5 14 8 8.01 0.65
 5 15 8 8.66 0.65
 5 16 8 11.73 0.9
 5 17 8 57.86 1.57
 5 1 9 29.53 1.13
 5 2 9 34.85 1.4
 5 3 9 5.4 0.62
 5 4 9 6.11 0.64
 5 5 9 13.93 1.06
 5 6 9 26.77 1.28
 5 7 9 9.36 0.84
 5 8 9 1.09 0.57
 5 9 9 1.3 0.44
 5 10 9 20.95 1.06
 5 11 9 15.24 0.98
 5 12 9 1.68 0.45
 5 13 9 8.62 0.66
 5 14 9 6.67 0.55
 5 15 9 2.58 0.47
 5 0 10 73.66 3.1
 5 1 10 5.12 0.92
 5 2 10 2.79 0.59
 5 3 10 50.21 1.7
 5 4 10 24.14 1.28
 5 5 10 29.47 1.44
 5 6 10 6.49 0.68
 5 7 10 17.52 1.17
 5 8 10 6.85 0.68
 5 9 10 32.12 1.41
 5 11 10 1.99 0.56
 5 12 10 5.77 0.53
 5 0 11 3.67 1.68
 5 1 11 23.38 2.01
 5 2 11 12.06 1.64
 5 3 11 16.07 1.17
 5 4 11 10.79 0.91
 5 6 11 39.02 1.52
 5 7 11 2.38 0.59
 6 0 0 131.62 1.73
 6 1 0 64.91 1.11
 6 2 0 4.74 0.44
 6 3 0 31 0.78
 6 4 0 9.72 0.51
 6 5 0 74.84 1.26
 6 6 0 69.04 1.22
 6 7 0 82.58 1.39
 6 8 0 57.7 1.16
 6 10 0 86.06 1.54
 6 12 0 62.7 1.34
 6 13 0 21 0.89
 6 14 0 9.05 0.64
 6 15 0 27.85 1.01
 6 16 0 7.13 0.64
 6 17 0 8.75 0.69
 6 18 0 20.76 1.02
 6 19 0 6.82 0.69
 6 21 0 2.22 0.46
 6 22 0 23.04 1.09
 6 0 1 38.7 0.86
 6 1 1 116 1.6
 6 2 1 83.83 1.32
 6 3 1 74.5 1.24
 6 4 1 85.68 1.36
 6 5 1 102.3 1.53
 6 6 1 9.27 0.53
 6 7 1 59.72 1.16
 6 8 1 51.68 1.1
 6 9 1 1.43 0.51
 6 10 1 1.43 0.35
 6 11 1 26.08 0.89
 6 12 1 12.5 0.75
 6 13 1 116.98 1.95
 6 14 1 40.25 1.16
 6 15 1 18.15 0.88
 6 16 1 11.48 0.78
 6 17 1 70.33 1.62
 6 18 1 64.9 1.6
 6 19 1 18.12 0.98
 6 20 1 12.88 0.91
 6 21 1 7.86 0.65
 6 22 1 21.34 1.09
 6 23 1 9.13 0.87
 6 0 2 18.78 0.65
 6 1 2 111.48 1.6
 6 2 2 170.34 2.16
 6 3 2 3.24 0.43
 6 4 2 0.84 0.46
 6 5 2 46.28 1
 6 6 2 9.29 0.56
 6 7 2 17.54 0.7
 6 8 2 45.51 1.07
 6 9 2 5.33 0.57
 6 10 2 103.97 1.73
 6 11 2 3.62 0.41
 6 12 2 29.81 1.01
 6 13 2 10.52 0.67
 6 14 2 89.13 1.76
 6 15 2 1 0.4
 6 16 2 6.81 0.58
 6 17 2 13.93 0.88
 6 18 2 7.29 0.61
 6 19 2 6.77 0.61
 6 20 2 1.79 0.46
 6 21 2 8.54 0.77
 6 22 2 6.08 0.54
 6 23 2 13.13 1.56
 6 0 3 12 0.59
 6 1 3 97.05 1.5
 6 2 3 16.18 0.67
 6 3 3 194.95 2.42
 6 4 3 65.04 1.22
 6 5 3 4.44 0.52
 6 6 3 23.83 0.79
 6 7 3 56.06 1.18
 6 8 3 22.28 0.81
 6 9 3 24.73 0.88
 6 10 3 1.26 0.37
 6 11 3 6.66 0.52
 6 12 3 20.19 0.89
 6 13 3 4.28 0.43
 6 14 3 46.79 1.31
 6 15 3 31.45 1.12
 6 16 3 27.62 1.1
 6 17 3 12.46 0.87
 6 18 3 67.77 1.68
 6 19 3 45.76 1.44
 6 20 3 2.94 0.48
 6 21 3 20.38 1.09
 6 22 3 28.16 1.19
 6 0 4 1.02 0.48
 6 1 4 91.51 1.53
 6 2 4 20.45 0.75
 6 3 4 55.27 1.16
 6 4 4 0.89 0.57
 6 5 4 35.84 0.98
 6 6 4 65.18 1.33
 6 7 4 4.8 0.42
 6 8 4 16.45 0.77
 6 9 4 38.9 1.1
 6 10 4 47.02 1.23
 6 11 4 2.42 0.39
 6 12 4 26.61 1
 6 13 4 4.55 0.46
 6 14 4 38.62 1.23
 6 15 4 3.71 0.47
 6 16 4 31.07 1.16
 6 17 4 78.17 1.78
 6 18 4 9.62 0.79
 6 19 4 30.57 1.23
 6 20 4 12.03 0.91
 6 21 4 53.04 1.53
 6 0 5 13.91 0.74
 6 1 5 63.27 1.31
 6 2 5 19.14 0.79
 6 3 5 103.2 1.73
 6 4 5 18.58 0.8
 6 5 5 4.07 0.41
 6 6 5 42.65 1.12
 6 7 5 9.88 0.7
 6 9 5 32.82 1.07
 6 10 5 2.23 0.39
 6 11 5 18.82 0.91
 6 12 5 22.55 0.98
 6 13 5 9.28 0.62
 6 14 5 22.03 1.03
 6 15 5 1.86 0.44
 6 16 5 16.38 0.99
 6 17 5 1.84 0.45
 6 18 5 17.27 0.99
 6 19 5 5.85 0.54
 6 0 6 49.53 1.23
 6 1 6 98.39 1.74
 6 2 6 70.43 1.48
 6 3 6 54.4 1.3
 6 4 6 19.12 0.86
 6 5 6 77.48 1.58
 6 6 6 71.91 1.54
 6 7 6 6.17 0.48
 6 8 6 10.54 0.77
 6 9 6 73.95 1.63
 6 10 6 12.38 0.85
 6 11 6 32.3 1.15
 6 12 6 39.43 1.25
 6 13 6 33.83 1.23
 6 14 6 12.82 0.93
 6 15 6 42.38 1.35
 6 16 6 28.06 1.16
 6 17 6 22.19 1.09
 6 18 6 8.4 0.59
 6 19 6 13.93 0.93
 6 0 7 17.25 0.86
 6 1 7 2.19 0.4
 6 2 7 48.62 1.3
 6 3 7 11.5 0.79
 6 4 7 7.96 0.65
 6 5 7 20.15 0.91
 6 6 7 96 1.86
 6 7 7 2.26 0.43
 6 8 7 18.53 0.93
 6 9 7 4.96 0.55
 6 10 7 56.47 1.49
 6 11 7 4.99 0.51
 6 12 7 17.05 1
 6 13 7 15.13 0.97
 6 14 7 13.47 0.94
 6 15 7 3.43 0.49
 6 17 7 11.6 0.86
 6 18 7 6.9 0.55
 6 0 8 27.7 1.07
 6 1 8 1.22 0.42
 6 2 8 14.43 0.86
 6 3 8 48.19 1.36
 6 4 8 7.59 0.69
 6 5 8 3.32 0.46
 6 6 8 12.87 0.88
 6 7 8 51.95 1.44
 6 8 8 0.71 0.46
 6 9 8 3.07 0.47
 6 10 8 7.65 0.66
 6 11 8 17.23 1.02
 6 12 8 2.35 0.47
 6 13 8 10.22 0.74
 6 14 8 14.93 0.97
 6 15 8 40.36 1.35
 6 16 8 20.68 1.07
 6 0 9 38.2 1.3
 6 1 9 1.09 0.44
 6 2 9 11.18 0.86
 6 3 9 10.97 0.81
 6 4 9 8.78 0.76
 6 5 9 2.65 0.46
 6 6 9 12.79 0.9
 6 7 9 6.87 0.56
 6 8 9 29.44 1.17
 6 9 9 5.7 0.54
 6 10 9 41.24 1.38
 6 11 9 6.43 0.61
 6 12 9 35.66 1.29
 6 13 9 13.66 0.94
 6 0 10 4.83 0.52
 6 1 10 42.56 1.37
 6 2 10 44.84 1.43
 6 3 10 1.58 0.48
 6 4 10 6.88 0.56
 6 5 10 50.54 1.49
 6 6 10 8.39 0.66
 6 7 10 22.1 1.11
 6 8 10 1.54 0.45
 6 9 10 4.44 0.51
 6 0 11 7.28 0.63
 6 1 11 29 1.37
 6 2 11 4.2 0.61
 7 2 0 69.96 1.28
 7 3 0 13.38 0.62
 7 4 0 3.73 0.51
 7 5 0 51.47 1.14
 7 6 0 20.66 0.79
 7 7 0 2.37 0.36
 7 8 0 33.94 0.98
 7 9 0 42.04 1.1
 7 10 0 95.95 1.72
 7 11 0 32.04 1.04
 7 12 0 23.78 0.93
 7 14 0 17.05 0.88
 7 15 0 14.81 0.88
 7 16 0 2.43 0.45
 7 17 0 11.25 0.85
 7 18 0 1.2 0.45
 7 19 0 3.03 0.48
 7 20 0 24.32 1.1
 7 21 0 17.46 1.02
 7 22 0 1.4 0.47
 7 0 1 214.28 2.65
 7 1 1 55.21 1.12
 7 2 1 15.57 0.68
 7 3 1 40.6 0.97
 7 4 1 68.46 1.28
 7 5 1 71.35 1.34
 7 6 1 39 1.01
 7 7 1 22.34 0.82
 7 8 1 1.12 0.36
 7 9 1 98.03 1.72
 7 10 1 18.63 0.84
 7 11 1 17.79 0.85
 7 13 1 36.16 1.14
 7 14 1 17.68 0.95
 7 15 1 10.5 0.79
 7 16 1 16.95 0.96
 7 17 1 35.15 1.25
 7 18 1 41.87 1.36
 7 19 1 25.74 1.15
 7 20 1 10.94 0.9
 7 21 1 24.64 1.14
 7 22 1 32.84 1.26
 7 0 2 11.24 0.63
 7 1 2 2 0.5
 7 2 2 37.9 0.97
 7 3 2 28.43 0.86
 7 4 2 12.35 0.66
 7 5 2 49.41 1.12
 7 6 2 203.96 2.64
 7 7 2 6.92 0.5
 7 8 2 17.08 0.8
 7 9 2 23.02 0.92
 7 10 2 139.06 2.18
 7 11 2 10.41 0.66
 7 12 2 56.99 1.4
 7 13 2 5.15 0.52
 7 14 2 5.63 0.5
 7 15 2 19.54 0.94
 7 16 2 14.82 0.92
 7 17 2 6.01 0.59
 7 18 2 10.97 0.87
 7 19 2 1.62 0.46
 7 20 2 1.84 0.46
 7 21 2 0.96 0.45
 7 0 3 3.68 0.54
 7 1 3 115.38 1.81
 7 2 3 29.46 0.91
 7 3 3 17.52 0.77
 7 4 3 23.98 0.85
 7 5 3 100.35 1.69
 7 6 3 43.28 1.1
 7 7 3 11.74 0.7
 7 8 3 36.58 1.07
 7 9 3 5.55 0.51
 7 10 3 5.85 0.51
 7 11 3 5.81 0.6
 7 12 3 14.53 0.83
 7 13 3 20.85 0.97
 7 14 3 41.57 1.3
 7 15 3 15.95 0.92
 7 16 3 23.99 1.12
 7 17 3 31.69 1.23
 7 18 3 7.72 0.64
 7 19 3 20.64 1.08
 7 20 3 12.35 0.91
 7 21 3 8.66 0.75
 7 0 4 2.55 0.38
 7 1 4 64.74 1.35
 7 2 4 11.66 0.71
 7 3 4 22.84 0.88
 7 4 4 55.68 1.27
 7 5 4 50.66 1.24
 7 6 4 47.41 1.2
 7 7 4 4.41 0.44
 7 8 4 8.93 0.64
 7 9 4 16.12 0.85
 7 10 4 11.52 0.78
 7 11 4 13.67 0.85
 7 12 4 26.58 1.06
 7 13 4 38.43 1.28
 7 14 4 11.52 0.86
 7 15 4 37.3 1.29
 7 16 4 34.61 1.24
 7 17 4 22.62 1.07
 7 18 4 15.72 0.98
 7 19 4 25.02 1.17
 7 20 4 1.89 0.46
 7 0 5 2.93 0.41
 7 1 5 21.52 0.88
 7 2 5 21.17 0.86
 7 3 5 7.07 0.61
 7 4 5 30.65 1.03
 7 5 5 31.84 1.05
 7 6 5 26.62 0.99
 7 7 5 43.84 1.24
 7 8 5 61.1 1.46
 7 9 5 4.71 0.47
 7 10 5 43.13 1.28
 7 11 5 11.73 0.84
 7 12 5 27.47 1.13
 7 13 5 4.47 0.49
 7 14 5 51.91 1.47
 7 15 5 3.07 0.47
 7 16 5 11.87 0.82
 7 17 5 3.93 0.5
 7 18 5 5.53 0.53
 7 19 5 5.35 0.52
 7 0 6 14.04 0.81
 7 1 6 59.83 1.43
 7 2 6 75.21 1.6
 7 3 6 56.22 1.41
 7 4 6 53.45 1.36
 7 5 6 6.33 0.54
 7 6 6 11.82 0.83
 7 7 6 32.81 1.16
 7 8 6 27.68 1.09
 7 9 6 8.68 0.71
 7 10 6 7.3 0.69
 7 11 6 24.59 1.06
 7 12 6 6.51 0.61
 7 13 6 13.08 0.91
 7 14 6 10.54 0.77
 7 15 6 17.03 1.02
 7 16 6 18.43 1.04
 7 17 6 14.44 0.98
 7 18 6 6.86 0.62
 7 0 7 29.82 1.12
 7 1 7 1.19 0.41
 7 2 7 70.53 1.63
 7 3 7 7.98 0.7
 7 4 7 3.05 0.45
 7 5 7 4.69 0.49
 7 6 7 3.18 0.46
 7 7 7 21.71 1.02
 7 8 7 34.61 1.21
 7 9 7 16.73 0.99
 7 10 7 36.05 1.28
 7 11 7 12.57 0.82
 7 12 7 20.02 1.09
 7 13 7 7.44 0.64
 7 14 7 28.31 1.22
 7 15 7 6.7 0.55
 7 0 8 1.16 0.44
 7 1 8 31.42 1.2
 7 2 8 69.38 1.66
 7 3 8 17.76 0.97
 7 4 8 6.18 0.6
 7 5 8 10.23 0.84
 7 6 8 4.38 0.5
 7 7 8 8.44 0.73
 7 8 8 3.81 0.54
 7 9 8 22.88 1.1
 7 10 8 2.05 0.46
 7 11 8 26.9 1.16
 7 12 8 16.74 0.99
 7 13 8 20.52 1.04
 7 14 8 2.37 0.46
 7 0 9 4.54 0.51
 7 1 9 4.34 0.51
 7 2 9 10.16 0.79
 7 3 9 7.01 0.59
 7 4 9 18.8 1.04
 7 5 9 10.44 0.69
 7 6 9 10.07 0.73
 7 7 9 3.72 0.5
 7 8 9 56.17 1.57
 7 10 9 30.95 1.21
 7 11 9 6.44 0.54
 7 1 10 30.44 1.22
 7 2 10 3.84 0.49
 7 3 10 64.58 1.66
 7 4 10 7.28 0.56
 7 6 10 9.49 0.88
 8 0 0 2.3 0.37
 8 1 0 1.67 0.36
 8 2 0 48.3 1.14
 8 4 0 2.32 0.38
 8 5 0 10.37 0.68
 8 6 0 128.34 2.04
 8 7 0 17.58 0.84
 8 8 0 5.59 0.51
 8 9 0 62.68 1.45
 8 10 0 17.41 0.87
 8 11 0 22.28 0.95
 8 12 0 9.96 0.66
 8 13 0 57.13 1.47
 8 14 0 1.25 0.43
 8 15 0 1.75 0.44
 8 16 0 35.41 1.25
 8 17 0 16.63 0.97
 8 19 0 9.07 0.67
 8 20 0 0.77 0.47
 8 0 1 30.8 0.97
 8 1 1 30.4 0.95
 8 2 1 94.17 1.65
 8 3 1 1.21 0.37
 8 4 1 31.91 0.98
 8 5 1 65.28 1.39
 8 6 1 2.49 0.4
 8 7 1 21.35 0.88
 8 8 1 4.99 0.5
 8 9 1 59.69 1.44
 8 10 1 4.24 0.44
 8 11 1 3.88 0.45
 8 12 1 20.74 0.98
 8 13 1 25.66 1.05
 8 14 1 4.44 0.49
 8 15 1 18.15 0.97
 8 16 1 8.53 0.76
 8 17 1 17.98 1.03
 8 18 1 3.84 0.5
 8 19 1 39.68 1.34
 8 20 1 36.63 1.28
 8 1 2 3.06 0.4
 8 2 2 31.58 0.99
 8 3 2 11.16 0.72
 8 4 2 126.58 2.02
 8 5 2 3.01 0.41
 8 6 2 48.84 1.24
 8 7 2 12.22 0.8
 8 8 2 178.44 2.58
 8 9 2 1.92 0.39
 8 10 2 22.63 0.97
 8 11 2 4.11 0.46
 8 12 2 27.12 1.07
 8 13 2 2.68 0.45
 8 14 2 26.6 1.1
 8 15 2 3.62 0.48
 8 16 2 20.78 1.04
 8 17 2 5.27 0.53
 8 18 2 2.86 0.48
 8 19 2 2.95 0.48
 8 20 2 10.19 0.76
 8 0 3 81.05 1.58
 8 1 3 1.86 0.39
 8 2 3 14.4 0.78
 8 3 3 34.19 1.04
 8 4 3 41.14 1.15
 8 5 3 22.49 0.92
 8 6 3 35.06 1.08
 8 7 3 34.21 1.1
 8 8 3 20.8 0.91
 8 9 3 58.43 1.44
 8 10 3 69.43 1.6
 8 11 3 10.74 0.81
 8 12 3 61.76 1.56
 8 13 3 36.7 1.24
 8 14 3 15.59 0.92
 8 16 3 12.01 0.89
 8 17 3 3.17 0.48
 8 18 3 5.84 0.54
 8 19 3 1.81 0.45
 8 0 4 5.39 0.49
 8 1 4 13.78 0.76
 8 2 4 16 0.82
 8 3 4 44.92 1.22
 8 4 4 23.28 0.95
 8 5 4 11.83 0.74
 8 6 4 6.76 0.52
 8 7 4 40.27 1.22
 8 8 4 63.89 1.53
 8 9 4 24.04 1.01
 8 10 4 30.14 1.13
 8 11 4 53.22 1.45
 8 12 4 15.34 0.91
 8 13 4 24.16 1.08
 8 14 4 24.48 1.12
 8 15 4 38.07 1.32
 8 16 4 8.23 0.59
 8 17 4 7.01 0.62
 8 0 5 0.65 0.41
 8 1 5 22.92 0.94
 8 2 5 17.84 0.88
 8 3 5 14.56 0.84
 8 4 5 16.74 0.87
 8 5 5 33.24 1.15
 8 6 5 45.63 1.31
 8 7 5 8.14 0.69
 8 8 5 36.23 1.23
 8 9 5 13.2 0.89
 8 10 5 48.57 1.42
 8 11 5 1.08 0.44
 8 12 5 52.75 1.52
 8 13 5 1.2 0.45
 8 14 5 5.37 0.53
 8 15 5 13.77 0.93
 8 16 5 10.02 0.88
 8 17 5 5.3 0.52
 8 0 6 83.87 1.78
 8 1 6 1.85 0.42
 8 2 6 8.24 0.69
 8 3 6 12.06 0.85
 8 4 6 36.21 1.21
 8 5 6 21.95 1.01
 8 6 6 16.09 0.93
 8 7 6 27.77 1.16
 8 8 6 12.75 0.93
 8 9 6 5.17 0.52
 8 11 6 28.97 1.21
 8 13 6 9.62 0.73
 8 14 6 3.23 0.49
 8 15 6 14.5 0.98
 8 16 6 18.37 1.03
 8 0 7 53.72 1.51
 8 1 7 4.91 0.5
 8 2 7 1.29 0.44
 8 3 7 11.11 0.76
 8 4 7 58.82 1.55
 8 5 7 0.99 0.45
 8 6 7 3.05 0.47
 8 7 7 35.17 1.27
 8 8 7 29.84 1.2
 8 9 7 10.15 0.79
 8 11 7 27.8 1.21
 8 12 7 32.13 1.22
 8 13 7 8.51 0.65
 8 14 7 12.93 0.93
 8 0 8 46.57 1.43
 8 1 8 43.99 1.4
 8 2 8 9.8 0.76
 8 3 8 34.62 1.29
 8 4 8 11.52 0.81
 8 5 8 13.87 0.97
 8 6 8 8.73 0.63
 8 7 8 13.11 0.94
 8 8 8 3.04 0.48
 8 9 8 3.84 0.5
 8 10 8 4.37 0.5
 8 11 8 22.01 1.08
 8 0 9 6.13 0.54
 8 1 9 5.7 0.54
 8 2 9 19.58 1.08
 8 3 9 16.82 1.01
 8 4 9 17.58 1.04
 8 5 9 0.88 0.49
 8 6 9 43.36 1.35
 8 7 9 22.75 1.1
 8 8 9 7.37 0.65
 9 2 0 23.63 0.94
 9 4 0 174.47 2.58
 9 6 0 6.56 0.55
 9 7 0 7.1 0.64
 9 8 0 124.05 2.17
 9 9 0 4.31 0.47
 9 10 0 15.48 0.91
 9 11 0 24.64 1.06
 9 12 0 5.44 0.52
 9 13 0 6.66 0.55
 9 14 0 41.51 1.36
 9 15 0 36.84 1.29
 9 18 0 4.58 0.51
 9 0 1 7.31 0.54
 9 1 1 11.7 0.75
 9 2 1 26.09 0.98
 9 3 1 12.79 0.79
 9 4 1 5.77 0.52
 9 5 1 6.86 0.62
 9 6 1 19.33 0.91
 9 7 1 38.75 1.23
 9 8 1 14.07 0.84
 9 9 1 38.19 1.2
 9 10 1 4.25 0.48
 9 11 1 34.08 1.21
 9 12 1 3.22 0.47
 9 13 1 58.71 1.57
 9 14 1 13.42 0.94
 9 15 1 4.14 0.5
 9 16 1 10.09 0.85
 9 17 1 21.58 1.08
 9 18 1 1.37 0.45
 9 0 2 110.47 1.97
 9 1 2 1.79 0.38
 9 2 2 4.51 0.44
 9 3 2 2.76 0.41
 9 4 2 90.84 1.79
 9 5 2 32.15 1.09
 9 6 2 9.86 0.79
 9 7 2 11.01 0.82
 9 8 2 6.2 0.51
 9 9 2 62.93 1.55
 9 10 2 9.91 0.78
 9 11 2 15.64 0.93
 9 12 2 19.14 1.02
 9 13 2 34.84 1.27
 9 14 2 10.45 0.8
 9 15 2 10.73 0.85
 9 16 2 18.06 1.03
 9 17 2 3.62 0.49
 9 18 2 12.88 0.89
 9 0 3 19.85 0.9
 9 1 3 20.28 0.93
 9 2 3 72.54 1.59
 9 4 3 7.67 0.58
 9 5 3 21.32 0.99
 9 6 3 27.45 1.08
 9 7 3 16.27 0.91
 9 8 3 84.89 1.82
 9 9 3 9.84 0.83
 9 10 3 49.01 1.42
 9 11 3 15.44 0.94
 9 12 3 43.8 1.37
 9 13 3 3.88 0.5
 9 14 3 30.19 1.23
 9 15 3 3.53 0.49
 9 16 3 2.12 0.46
 9 17 3 4.82 0.51
 9 0 4 65.64 1.57
 9 1 4 1.56 0.42
 9 2 4 3.4 0.45
 9 3 4 15.07 0.86
 9 4 4 41.86 1.27
 9 5 4 18.96 0.96
 9 6 4 28.73 1.09
 9 7 4 13.04 0.88
 9 8 4 34.58 1.22
 9 9 4 20.25 0.99
 9 10 4 48.37 1.45
 9 12 4 35.22 1.26
 9 13 4 1.3 0.46
 9 14 4 4.41 0.51
 9 15 4 5.26 0.53
 9 16 4 4.67 0.51
 9 0 5 68.3 1.66
 9 1 5 12.06 0.86
 9 2 5 43.03 1.32
 9 3 5 39.67 1.28
 9 4 5 13.06 0.89
 9 5 5 1.13 0.43
 9 6 5 17.58 0.99
 9 7 5 36.18 1.25
 9 8 5 20.34 1.01
 9 9 5 1.59 0.45
 9 10 5 2.87 0.47
 9 11 5 20.49 1.06
 9 12 5 11.51 0.88
 9 13 5 7.68 0.65
 9 14 5 2.76 0.48
 9 15 5 9.33 0.76
 9 0 6 0.87 0.44
 9 1 6 2.82 0.46
 9 2 6 15.81 0.95
 9 3 6 29.89 1.17
 9 4 6 9.05 0.75
 9 5 6 10.69 0.86
 9 6 6 9.96 0.83
 9 7 6 15.78 0.98
 9 8 6 3.15 0.49
 9 9 6 23.46 1.1
 9 10 6 5.15 0.58
 9 11 6 20.81 1.07
 9 12 6 9.07 0.74
 9 13 6 7.73 0.57
 9 0 7 18.08 1.02
 9 1 7 5.97 0.6
 9 2 7 20.43 1.08
 9 3 7 5.43 0.53
 9 4 7 19.37 1.07
 9 5 7 19.83 1.06
 9 6 7 62.34 1.64
 9 7 7 1.33 0.45
 9 8 7 20.81 1.04
 9 9 7 11.35 0.93
 9 10 7 13.23 0.92
 9 11 7 1.39 0.45
 9 0 8 4.33 0.51
 9 1 8 2.32 0.46
 9 2 8 2.91 0.48
 9 3 8 13.45 0.94
 9 4 8 23.27 1.13
 9 5 8 6.86 0.62
 9 6 8 18.67 1
 9 7 8 28.96 1.2
 9 8 8 5 0.52
 10 0 0 269.56 3.54
 10 2 0 10.15 0.79
 10 3 0 1.72 0.42
 10 4 0 117.8 2.14
 10 5 0 10.37 0.82
 10 6 0 24.21 1.05
 10 7 0 1.31 0.43
 10 8 0 3.04 0.47
 10 9 0 18.31 0.99
 10 10 0 3.66 0.49
 10 11 0 2.42 0.46
 10 12 0 1.9 0.46
 10 14 0 7.37 0.71
 10 15 0 1.58 0.45
 10 0 1 0.73 0.43
 10 1 1 40.48 1.26
 10 2 1 13.07 0.8
 10 3 1 18.89 0.94
 10 4 1 12.96 0.88
 10 5 1 5.74 0.57
 10 6 1 40.99 1.29
 10 7 1 11.7 0.78
 10 8 1 2.15 0.45
 10 9 1 9.95 0.85
 10 10 1 10.92 0.86
 10 11 1 48.06 1.45
 10 12 1 8.85 0.77
 10 13 1 9.22 0.68
 10 14 1 8.76 0.77
 10 15 1 16.77 1
 10 16 1 2.33 0.46
 10 0 2 51.16 1.42
 10 1 2 3.63 0.46
 10 2 2 50.13 1.43
 10 3 2 14.25 0.88
 10 4 2 18.61 0.94
 10 5 2 5.29 0.51
 10 6 2 2.67 0.46
 10 7 2 36.6 1.25
 10 8 2 7.32 0.71
 10 9 2 2.67 0.47
 10 10 2 32.3 1.25
 10 11 2 44.13 1.42
 10 12 2 2.31 0.47
 10 13 2 0.95 0.46
 10 14 2 34.41 1.27
 10 15 2 33.05 1.25
 10 0 3 7.51 0.7
 10 1 3 0.71 0.45
 10 2 3 14.98 0.89
 10 3 3 5.05 0.5
 10 4 3 15.45 0.91
 10 5 3 8.17 0.64
 10 6 3 57.15 1.52
 10 7 3 2.4 0.46
 10 9 3 10.74 0.87
 10 10 3 22.82 1.13
 10 11 3 1.8 0.45
 10 12 3 21.76 1.07
 10 13 3 27.17 1.18
 10 14 3 2.5 0.47
 10 15 3 2.46 0.46
 10 0 4 3.17 0.47
 10 1 4 8.7 0.73
 10 2 4 14.64 0.89
 10 3 4 17.78 1.01
 10 4 4 15.45 0.93
 10 5 4 32.4 1.23
 10 6 4 3.88 0.49
 10 7 4 38.81 1.35
 10 8 4 21.96 1.09
 10 9 4 15.55 0.96
 10 10 4 22.72 1.11
 10 11 4 20.98 1.08
 10 12 4 1.53 0.45
 10 13 4 0.95 0.45
 10 14 4 19.67 1.04
 10 0 5 17.88 1
 10 1 5 32.37 1.22
 10 2 5 30.11 1.23
 10 3 5 1.27 0.45
 10 4 5 23.03 1.09
 10 5 5 56.79 1.59
 10 6 5 19.71 1.06
 10 7 5 2.18 0.47
 10 8 5 12.49 0.9
 10 9 5 41.26 1.39
 10 10 5 13.05 0.95
 10 11 5 2.15 0.46
 10 12 5 9.29 0.78
 10 1 6 9.25 0.64
 10 2 6 11.63 0.93
 10 4 6 1.97 0.46
 10 5 6 3.93 0.5
 10 6 6 3.15 0.48
 10 7 6 13.01 0.85
 10 8 6 6.25 0.55
 10 9 6 6.63 0.61
 10 10 6 15.55 0.96
 10 0 7 3.38 0.49
 10 1 7 5.78 0.54
 10 2 7 85.07 1.92
 10 3 7 3.66 0.49
 10 4 7 9.21 0.77
 10 5 7 4.62 0.51
 10 6 7 36.85 1.3
 10 7 7 11.67 0.91
 11 1 0 0.77 0.45
 11 2 0 183.75 2.88
 11 3 0 10.42 0.79
 11 6 0 19.74 1.04
 11 7 0 58.63 1.58
 11 8 0 0.89 0.47
 11 9 0 1.71 0.46
 11 10 0 10.4 0.8
 11 11 0 55.68 1.54
 11 12 0 4.47 0.51
 11 13 0 9.71 0.8
 11 1 1 30.51 1.2
 11 2 1 1.58 0.45
 11 3 1 8.61 0.75
 11 4 1 8.09 0.64
 11 5 1 26.23 1.15
 11 6 1 1.64 0.46
 11 7 1 28.55 1.16
 11 8 1 15.11 0.97
 11 9 1 2.11 0.47
 11 10 1 7.99 0.65
 11 11 1 5.22 0.52
 11 12 1 0.86 0.46
 11 13 1 13.51 0.81
 11 0 2 7.55 0.71
 11 1 2 10.13 0.84
 11 2 2 14.58 0.98
 11 3 2 20.99 1.08
 11 4 2 12.97 0.89
 11 5 2 1.49 0.46
 11 6 2 1.94 0.46
 11 7 2 19.93 1.05
 11 8 2 9.43 0.77
 11 9 2 2.28 0.47
 11 10 2 3.21 0.49
 11 11 2 21.76 1.07
 11 12 2 6 0.59
 11 0 3 15.99 0.97
 11 1 3 19.51 1.02
 11 2 3 8.75 0.75
 11 4 3 27.79 1.18
 11 5 3 19.28 1.01
 11 6 3 18.31 1.03
 11 7 3 12.63 0.93
 11 8 3 15.42 1.01
 11 9 3 3.15 0.48
 11 10 3 3.72 0.49
 11 11 3 16.36 1.02
 11 0 4 7.02 0.63
 11 1 4 14.61 0.95
 11 2 4 27.83 1.17
 11 3 4 35.57 1.3
 11 4 4 7.47 0.58
 11 5 4 3.27 0.48
 11 6 4 16.56 0.96
 11 7 4 5.1 0.53
 11 8 4 1.42 0.45
 11 9 4 10.97 0.8
 11 10 4 3.39 0.48
 11 0 5 9.02 0.68
 11 1 5 14.56 0.98
 11 2 5 35.18 1.29
 11 3 5 22.77 1.06
 11 4 5 2.43 0.46
 11 5 5 3.09 0.48
 11 6 5 48.36 1.49
 11 7 5 12.24 0.89
 11 0 6 18.27 1.05
 11 1 6 4.8 0.51
 11 2 6 0.92 0.49
 11 3 6 27.91 1.17
 11 4 6 7 0.62
 12 0 0 8.97 0.68
 12 1 0 13.9 0.96
 12 2 0 5.37 0.59
 12 3 0 24.79 1.14
 12 4 0 2.33 0.46
 12 5 0 17.59 1
 12 6 0 20.45 1.04
 12 7 0 8.05 0.58
 12 9 0 35.88 1.29
 12 0 1 12.36 0.9
 12 1 1 5.12 0.53
 12 2 1 3.81 0.5
 12 3 1 22.43 1.11
 12 4 1 8.85 0.7
 12 5 1 34.48 1.3
 12 7 1 22.76 1.11
 12 8 1 10.07 0.87
 12 0 2 0.99 0.46
 12 1 2 5.14 0.52
 12 2 2 47.47 1.49
 12 3 2 1.52 0.45
 12 4 2 8.65 0.76
 12 5 2 7.74 0.64
 12 6 2 15.11 0.99
 12 7 2 4.89 0.51
 12 8 2 5.31 0.59
 12 1 3 18.02 0.98
 12 2 3 0.82 0.47
 12 3 3 20.75 1.07
 12 4 3 1.85 0.45
 12 5 3 7.03 0.71
 12 6 3 0.89 0.46
 12 0 4 14.19 0.94
 12 1 4 44.02 1.4
 12 2 4 9.06 0.85
 12 3 4 17.12 1

_iucr_refine_fcf_details
;
data_1.25
_computing_structure_refinement   'olex2.refine 1.3 (Bourhis et al., 2015)'
_shelx_refln_list_code            4
loop_
  _space_group_symop_id
  _space_group_symop_operation_xyz
  1  x,y,z
  2  x+1/2,-y+1/2,-z
  3  -x,y+1/2,-z+1/2
  4  -x+1/2,-y,z+1/2

_space_group_crystal_system       orthorhombic
_space_group_IT_number            19
_space_group_name_H-M_alt         'P 21 21 21'
_space_group_name_Hall            ' P 2ac 2ab'
_symmetry_space_group_name_H-M    'P 21 21 21'
_symmetry_space_group_name_Hall   ' P 2ac 2ab'
_symmetry_Int_Tables_number       19
_cell_length_a                    5.9279(10)
_cell_length_b                    12.2597(17)
_cell_length_c                    5.7939(9)
_cell_angle_alpha                 90
_cell_angle_beta                  90
_cell_angle_gamma                 90
_cell_volume                      421.07(11)
loop_
  _refln_index_h
  _refln_index_k
  _refln_index_l
  _refln_F_squared_calc
  _refln_F_squared_meas
  _refln_F_squared_sigma
  _refln_F_squared_weight
  _refln_observed_status
0 0 2 2918.190 2843.880 33.419 0.016 o
0 0 4 209.866 209.778 3.915 2.046 o
0 0 8 25.123 24.494 1.533 26.053 o
0 0 10 5.220 4.815 1.319 41.837 o
0 1 1 727.092 724.786 7.350 0.258 o
0 1 2 508.390 533.440 6.573 0.456 o
0 1 3 82.434 84.034 1.758 10.747 o
0 1 4 39.772 39.839 1.206 29.143 o
0 1 5 238.930 236.225 4.539 1.573 o
0 1 6 93.415 93.797 2.464 6.905 o
0 1 7 61.489 58.803 2.075 11.468 o
0 1 8 2.983 3.588 1.022 69.680 o
0 1 9 6.652 8.526 1.206 48.475 o
0 1 12 29.062 27.030 2.300 12.684 o
0 2 0 182.174 183.872 1.758 3.826 o
0 2 1 111.961 119.600 1.227 8.864 o
0 2 2 176.129 181.664 2.075 3.748 o
0 2 3 155.501 157.844 2.934 3.591 o
0 2 4 91.036 93.102 2.065 8.424 o
0 2 5 139.323 137.347 2.965 4.030 o
0 2 6 15.260 16.214 1.043 55.268 o
0 2 7 552.424 541.476 9.773 0.324 o
0 2 8 9.588 8.710 1.186 48.839 o
0 2 9 47.885 46.403 2.218 11.749 o
0 2 10 21.134 20.712 1.779 21.049 o
0 2 11 2.056 2.699 1.421 36.942 o
0 2 12 19.286 20.221 2.014 17.017 o
0 3 1 701.596 708.940 6.420 0.284 o
0 3 2 55.579 56.217 0.797 28.814 o
0 3 3 201.064 205.535 2.464 2.874 o
0 3 4 7.879 8.005 0.450 237.356 o
0 3 5 50.115 49.234 1.554 18.625 o
0 3 6 1.105 1.493 0.736 135.937 o
0 3 8 16.612 15.723 1.380 34.307 o
0 3 9 62.275 63.383 2.556 8.447 o
0 3 10 49.085 48.989 2.443 9.985 o
0 3 11 7.731 6.798 1.574 29.243 o
0 3 12 119.856 116.288 3.997 3.221 o
0 4 0 5332.620 5188.210 44.562 0.005 o
0 4 1 94.515 98.326 1.073 12.111 o
0 4 2 172.836 171.298 1.789 4.169 o
0 4 3 716.273 739.394 7.800 0.253 o
0 4 4 223.805 229.580 2.852 2.293 o
0 4 5 384.574 389.274 4.600 0.833 o
0 4 6 16.836 15.999 1.104 49.598 o
0 4 7 12.105 11.787 1.125 51.718 o
0 4 8 1.955 1.728 1.145 56.703 o
0 4 9 21.269 22.235 1.656 23.713 o
0 4 10 27.674 28.359 1.973 16.632 o
0 5 2 552.220 567.115 5.336 0.443 o
0 5 3 79.809 81.355 1.196 14.665 o
0 5 4 0.346 0.675 0.450 364.384 o
0 5 5 180.693 177.810 2.443 3.417 o
0 5 6 85.011 86.303 1.574 11.400 o
0 5 7 24.692 24.096 1.452 28.594 o
0 5 10 32.656 32.724 2.096 14.470 o
0 5 12 9.480 9.783 1.799 22.340 o
0 6 0 88.870 89.738 1.043 13.581 o
0 6 1 476.774 475.220 4.590 0.601 o
0 6 2 90.992 96.761 1.176 12.188 o
0 6 3 267.602 272.486 2.852 1.763 o
0 6 4 70.768 70.969 1.237 16.724 o
0 6 5 0.704 0.777 0.491 303.459 o
0 6 6 12.052 11.184 0.664 119.275 o
0 6 7 42.996 43.193 1.227 27.010 o
0 6 8 10.064 10.274 0.838 87.797 o
0 6 10 41.141 41.639 2.362 11.142 o
0 6 11 8.953 7.718 1.625 27.301 o
0 6 12 55.532 55.808 2.791 7.742 o
0 7 1 36.360 36.946 0.613 55.149 o
0 7 2 5.197 5.418 0.348 393.729 o
0 7 3 22.193 22.409 0.572 95.189 o
0 7 4 29.001 29.228 0.787 57.470 o
0 7 5 7.085 6.625 0.542 192.757 o
0 7 6 144.649 142.121 2.249 4.808 o
0 7 7 47.343 46.668 1.288 23.933 o
0 7 8 58.272 59.662 1.574 16.270 o
0 7 9 47.534 46.556 1.533 19.608 o
0 7 10 54.134 54.377 2.638 8.543 o
0 7 11 2.532 3.098 1.544 31.291 o
0 7 12 69.614 64.865 3.077 6.169 o
0 8 0 44.920 45.380 0.726 39.348 o
0 8 1 44.476 44.389 0.736 39.692 o
0 8 2 109.682 111.779 1.401 8.860 o
0 8 3 61.606 61.676 0.992 22.657 o
0 8 4 65.924 64.518 1.084 19.983 o
0 8 5 147.662 145.301 2.188 4.762 o
0 8 6 31.388 30.015 0.992 43.236 o
0 8 7 1.556 1.953 0.460 326.218 o
0 8 8 88.863 87.550 1.942 9.235 o
0 8 9 79.742 79.699 1.953 10.096 o
0 8 10 58.410 60.234 1.809 13.847 o
0 8 11 7.947 8.403 1.615 27.715 o
0 9 1 31.615 32.100 0.664 60.985 o
0 9 2 21.811 23.697 0.603 90.471 o
0 9 3 145.260 142.806 1.789 5.418 o
0 9 4 7.003 7.197 0.470 234.671 o
0 9 5 73.710 69.394 1.431 14.695 o
0 9 6 12.943 14.363 0.787 89.083 o
0 9 7 4.320 4.938 0.532 220.918 o
0 9 8 11.258 12.268 0.879 78.623 o
0 9 9 17.197 16.490 1.084 50.738 o
0 9 10 6.760 6.737 0.675 137.266 o
0 9 11 7.791 8.005 0.787 102.906 o
0 10 0 0.828 0.797 0.388 471.531 o
0 10 1 132.345 137.378 1.707 6.156 o
0 10 2 46.196 46.280 0.869 34.233 o
0 10 3 40.023 39.635 0.838 40.945 o
0 10 4 88.079 90.382 1.390 11.842 o
0 10 5 9.133 7.954 0.562 168.958 o
0 10 6 15.754 15.611 0.838 76.630 o
0 10 7 10.076 9.221 0.828 90.299 o
0 10 8 5.406 6.543 0.716 127.822 o
0 10 9 13.715 13.863 1.043 57.089 o
0 10 10 1.223 1.861 0.562 226.992 o
0 10 11 0.756 1.574 0.593 207.994 o
0 11 1 67.911 66.757 1.114 18.926 o
0 11 2 85.180 83.819 1.268 13.265 o
0 11 3 68.905 70.406 1.186 17.611 o
0 11 4 97.270 98.029 1.523 9.978 o
0 11 5 21.893 20.753 0.787 71.107 o
0 11 6 118.840 117.269 1.912 6.806 o
0 11 7 30.024 31.416 1.196 34.696 o
0 11 8 40.999 40.115 1.411 23.838 o
0 11 9 1.711 2.249 0.562 223.132 o
0 11 10 17.635 16.388 1.165 44.983 o
0 11 11 9.280 8.352 0.859 86.598 o
0 12 0 237.472 232.892 2.668 2.215 o
0 12 1 76.565 76.387 1.237 15.274 o
0 12 2 28.440 28.267 0.757 60.825 o
0 12 3 118.989 118.976 1.707 7.237 o
0 12 4 39.234 39.022 0.971 36.818 o
0 12 5 1.339 1.493 0.348 551.003 o
0 12 6 6.474 6.318 0.572 181.000 o
0 12 7 5.161 5.837 0.664 146.937 o
0 12 8 39.780 40.248 1.462 23.032 o
0 12 9 35.363 34.902 1.411 25.827 o
0 12 10 12.045 13.433 0.941 69.166 o
0 12 11 31.686 30.178 1.421 27.059 o
0 13 1 19.590 18.841 0.695 87.538 o
0 13 2 21.817 21.499 0.705 79.822 o
0 13 3 144.798 145.587 2.004 5.090 o
0 13 4 11.139 11.491 0.664 121.337 o
0 13 5 77.695 79.219 1.513 12.940 o
0 13 6 4.392 4.784 0.501 243.476 o
0 13 7 13.143 11.644 0.808 87.525 o
0 13 8 32.351 32.162 1.360 28.352 o
0 13 9 29.336 29.166 1.360 29.628 o
0 13 10 11.700 12.544 1.073 56.039 o
0 14 0 57.076 58.599 1.135 22.338 o
0 14 1 39.339 37.928 0.951 37.787 o
0 14 2 22.427 21.305 0.757 73.242 o
0 14 3 29.173 27.827 0.859 53.225 o
0 14 4 143.481 142.489 2.096 5.051 o
0 14 5 2.790 3.517 0.419 353.865 o
0 14 6 10.941 11.695 0.746 102.569 o
0 14 7 1.038 1.482 0.409 417.497 o
0 14 8 11.168 12.544 1.002 63.373 o
0 14 10 46.254 43.601 1.646 18.358 o
0 15 1 91.046 91.016 1.564 10.656 o
0 15 2 181.750 181.419 2.392 3.405 o
0 15 3 90.546 90.505 1.595 10.580 o
0 15 4 46.524 45.288 1.186 26.492 o
0 15 5 13.155 14.108 0.797 87.286 o
0 15 9 46.763 47.333 1.656 17.858 o
0 15 10 5.072 5.858 0.664 147.174 o
0 16 0 24.666 25.251 0.859 58.767 o
0 16 2 4.027 4.447 0.419 328.784 o
0 16 3 154.376 154.869 2.270 4.360 o
0 16 4 94.142 94.727 1.748 9.440 o
0 16 5 13.688 13.290 0.808 85.478 o
0 16 6 43.598 41.557 1.288 25.660 o
0 16 7 83.678 81.734 1.830 10.361 o
0 16 8 0.606 1.002 0.450 358.657 o
0 16 9 13.742 14.466 1.114 50.954 o
0 17 1 0.862 1.135 0.378 490.543 o
0 17 2 63.195 61.093 1.390 17.408 o
0 17 3 48.414 47.241 1.247 24.364 o
0 17 4 5.254 5.704 0.470 256.765 o
0 17 5 73.578 77.051 1.666 12.477 o
0 17 6 29.075 29.136 1.114 39.008 o
0 17 7 0.468 1.053 0.450 360.166 o
0 17 8 7.174 6.573 0.562 181.945 o
0 17 9 15.393 15.529 1.002 59.025 o
0 18 0 226.035 227.760 2.985 2.228 o
0 18 1 61.758 59.907 1.370 18.009 o
0 18 2 19.469 20.416 0.920 60.998 o
0 18 3 27.904 27.020 1.002 45.913 o
0 18 4 10.210 9.640 0.757 103.789 o
0 18 5 2.618 2.331 0.440 337.142 o
0 18 6 6.862 7.800 0.695 128.994 o
0 18 7 1.418 2.310 0.460 325.730 o
0 18 9 8.587 8.587 0.654 135.855 o
0 19 1 15.704 16.163 0.910 67.779 o
0 19 2 117.907 119.937 2.106 6.343 o
0 19 3 3.115 2.505 0.429 342.625 o
0 19 4 3.864 3.363 0.460 291.900 o
0 19 5 14.086 13.627 0.910 70.737 o
0 19 6 43.868 44.235 1.401 22.900 o
0 19 7 5.289 6.870 0.572 185.457 o
0 19 8 10.575 9.231 0.787 97.188 o
0 20 1 27.849 27.449 1.063 42.544 o
0 20 2 0.872 0.981 0.460 340.358 o
0 20 3 43.521 44.460 1.349 23.977 o
0 20 4 1.612 1.830 0.440 354.408 o
0 20 6 1.343 1.840 0.460 329.438 o
0 20 7 138.312 135.292 2.464 4.766 o
0 20 8 5.844 6.165 0.542 201.235 o
0 21 1 2.122 2.689 0.440 341.431 o
0 21 2 46.003 45.963 1.370 22.788 o
0 21 3 0.794 0.869 0.440 373.037 o
0 21 5 21.324 19.649 1.053 49.413 o
0 21 6 22.408 21.315 1.104 45.041 o
0 21 7 0.483 0.910 0.450 360.923 o
0 22 0 133.364 135.609 2.372 5.040 o
0 22 2 37.519 36.834 1.298 27.877 o
0 22 3 0.660 1.155 0.450 356.901 o
0 22 4 3.624 4.355 0.511 243.005 o
0 22 5 4.944 5.500 0.542 208.558 o
0 22 6 10.415 10.581 0.787 96.329 o
0 23 1 1.850 1.728 0.450 337.524 o
0 23 2 16.813 18.023 1.043 53.626 o
0 23 3 27.116 28.175 1.176 37.426 o
0 23 5 14.147 12.534 0.981 63.183 o
0 23 6 17.404 17.011 1.002 56.942 o
0 24 2 1.858 2.494 0.480 295.457 o
0 24 3 12.039 12.717 0.930 70.751 o
0 24 4 26.627 26.590 1.145 39.395 o
0 25 1 2.382 2.985 0.593 197.211 o
0 25 2 21.303 22.470 1.278 36.317 o
0 25 3 5.890 4.979 0.593 176.742 o
0 25 4 2.245 2.903 0.532 241.684 o
0 26 0 5.312 6.451 0.634 157.631 o
0 26 1 19.715 19.792 1.257 38.326 o
0 26 2 1.686 2.556 0.521 255.741 o
1 0 1 75.908 76.847 0.838 18.438 o
1 0 2 3268.110 3107.910 36.272 0.013 o
1 0 3 30.504 32.070 0.930 46.256 o
1 0 4 328.463 328.703 5.868 0.886 o
1 0 5 283.083 284.846 5.336 1.130 o
1 0 7 250.247 248.216 5.183 1.328 o
1 0 8 9.967 10.458 1.237 44.781 o
1 0 10 2.639 3.486 1.298 43.910 o
1 0 12 16.598 17.911 1.983 17.787 o
1 1 0 251.084 251.672 2.372 2.095 o
1 1 1 127.191 133.667 1.360 7.117 o
1 1 2 68.610 71.725 0.941 19.954 o
1 1 3 292.165 302.828 5.255 1.092 o
1 1 4 248.704 260.300 4.754 1.417 o
1 1 5 121.271 122.544 2.730 4.942 o
1 1 7 26.342 26.877 1.472 27.276 o
1 1 8 33.993 35.392 1.820 17.929 o
1 1 9 3.100 2.239 1.145 56.182 o
1 1 10 24.122 25.783 1.912 18.014 o
1 1 11 13.610 12.033 1.677 24.936 o
1 1 12 76.452 76.141 3.220 5.488 o
1 2 0 5368.130 5490.800 58.302 0.005 o
1 2 1 103.108 104.194 1.104 10.700 o
1 2 2 569.185 572.911 6.134 0.405 o
1 2 3 220.490 224.969 2.648 2.433 o
1 2 4 27.887 28.778 1.053 42.662 o
1 2 5 474.128 464.199 8.168 0.447 o
1 2 6 7.631 7.555 0.859 89.173 o
1 2 7 60.081 61.431 2.137 11.042 o
1 2 8 19.010 19.884 1.472 29.694 o
1 2 9 50.221 51.637 2.300 10.827 o
1 2 11 34.864 33.879 2.300 12.196 o
1 2 12 9.393 8.311 1.840 21.464 o
1 3 0 56.225 59.141 0.695 29.573 o
1 3 1 1086.170 1088.430 9.702 0.121 o
1 3 2 192.407 194.259 2.024 3.349 o
1 3 3 88.895 91.824 1.288 12.189 o
1 3 4 22.577 23.442 0.644 84.017 o
1 3 5 178.860 176.481 3.660 2.583 o
1 3 6 12.754 12.441 1.012 61.172 o
1 3 7 79.823 81.549 2.515 7.519 o
1 3 8 31.247 32.162 1.738 19.848 o
1 3 10 17.729 20.191 1.758 21.916 o
1 3 11 23.905 23.452 1.994 16.852 o
1 3 12 3.099 3.241 1.809 22.819 o
1 4 0 1715.690 1679.720 14.813 0.050 o
1 4 1 156.067 157.159 1.646 4.982 o
1 4 2 1057.390 1065.130 9.661 0.127 o
1 4 3 92.060 95.749 1.349 11.324 o
1 4 4 107.792 109.786 1.574 8.549 o
1 4 5 110.884 108.222 1.697 8.035 o
1 4 6 16.395 16.020 1.104 49.838 o
1 4 7 144.343 141.477 3.547 3.260 o
1 4 8 33.071 32.837 1.779 18.854 o
1 4 9 3.754 3.261 1.257 46.477 o
1 4 10 21.509 21.744 1.861 19.351 o
1 4 11 11.971 11.930 1.687 24.859 o
1 4 12 28.025 29.105 2.259 13.093 o
1 5 0 332.316 338.629 3.292 1.190 o
1 5 1 438.934 438.212 4.243 0.705 o
1 5 2 18.107 18.616 0.409 145.882 o
1 5 3 23.001 23.053 0.532 97.871 o
1 5 4 81.918 83.768 1.349 13.199 o
1 5 5 8.455 8.567 0.542 179.901 o
1 5 6 12.995 13.300 0.675 111.672 o
1 5 7 29.138 30.618 1.053 41.426 o
1 5 8 103.493 102.425 3.138 4.827 o
1 5 9 28.154 28.645 1.871 18.140 o
1 5 10 33.069 32.755 2.126 14.090 o
1 5 11 5.262 6.154 1.544 30.755 o
1 5 12 72.182 68.750 3.159 5.824 o
1 6 0 63.546 61.921 0.797 24.548 o
1 6 1 20.407 21.908 0.440 122.161 o
1 6 2 215.609 219.673 2.321 2.660 o
1 6 3 134.603 138.236 1.636 6.160 o
1 6 4 131.936 130.487 1.881 6.011 o
1 6 5 227.198 229.989 3.026 2.192 o
1 6 6 21.913 21.908 0.828 66.242 o
1 6 7 62.809 61.809 1.482 16.414 o
1 6 8 16.041 15.069 0.930 65.767 o
1 6 9 8.999 10.070 1.349 38.499 o
1 6 10 40.599 41.679 2.341 11.330 o
1 6 11 2.973 3.956 1.493 33.319 o
1 6 12 2.749 2.862 1.820 22.600 o
1 7 0 19.332 19.260 0.440 131.989 o
1 7 1 339.953 339.611 3.415 1.145 o
1 7 2 162.265 162.179 1.830 4.530 o
1 7 3 5.073 5.183 0.388 344.321 o
1 7 4 84.435 83.799 1.237 13.550 o
1 7 5 74.365 73.034 1.401 14.589 o
1 7 6 7.338 7.790 0.634 148.205 o
1 7 7 10.502 9.528 0.787 97.061 o
1 7 8 94.656 91.507 1.973 8.613 o
1 7 9 14.659 15.897 1.033 56.664 o
1 7 10 33.141 31.763 2.147 13.893 o
1 7 11 7.859 8.628 1.656 26.416 o
1 7 12 24.291 22.910 2.137 14.883 o
1 8 0 397.146 402.442 4.018 0.837 o
1 8 1 229.968 234.773 2.484 2.345 o
1 8 2 10.366 10.254 0.440 212.574 o
1 8 3 257.023 257.877 2.822 1.898 o
1 8 4 45.708 45.217 0.889 34.218 o
1 8 5 70.942 69.404 1.390 15.449 o
1 8 6 9.970 9.109 0.695 119.490 o
1 8 7 57.467 56.421 1.462 17.978 o
1 8 8 3.606 3.251 0.511 247.366 o
1 8 9 7.944 8.362 0.757 109.353 o
1 8 10 24.481 24.566 1.268 35.258 o
1 8 11 16.615 15.662 1.206 43.108 o
1 9 0 3.007 3.261 0.348 473.652 o
1 9 1 230.143 232.463 2.535 2.336 o
1 9 2 58.562 61.860 0.992 23.551 o
1 9 3 28.983 29.044 0.705 63.489 o
1 9 4 2.050 2.178 0.399 410.239 o
1 9 5 92.142 90.147 1.462 11.076 o
1 9 6 11.639 11.082 0.787 93.882 o
1 9 7 68.489 67.462 1.625 13.901 o
1 9 8 50.749 51.320 1.533 18.631 o
1 9 9 20.043 19.874 1.135 44.834 o
1 9 10 7.477 7.402 0.838 93.292 o
1 9 11 25.213 23.564 1.329 32.749 o
1 10 0 40.887 43.090 0.808 40.278 o
1 10 1 134.282 131.326 1.677 6.257 o
1 10 2 59.306 59.519 1.002 23.533 o
1 10 3 78.204 79.760 1.247 14.678 o
1 10 4 21.898 22.736 0.705 78.644 o
1 10 5 9.785 9.528 0.593 150.790 o
1 10 6 2.631 2.433 0.460 310.848 o
1 10 7 17.941 18.790 0.971 58.487 o
1 10 8 41.486 39.798 1.401 23.978 o
1 10 9 31.389 29.637 1.329 29.923 o
1 10 10 60.902 56.084 1.820 13.710 o
1 10 11 19.631 18.770 1.247 39.055 o
1 11 0 95.233 96.956 1.360 10.892 o
1 11 1 16.950 17.165 0.562 119.307 o
1 11 2 116.804 118.056 1.595 7.658 o
1 11 3 15.622 16.684 0.603 115.510 o
1 11 4 64.037 62.412 1.186 19.471 o
1 11 5 34.697 35.893 0.961 40.738 o
1 11 6 10.820 9.845 0.695 116.493 o
1 11 7 21.579 21.867 0.920 58.383 o
1 11 8 94.198 95.698 2.137 7.915 o
1 11 9 45.265 46.188 1.595 19.078 o
1 11 10 15.635 16.326 1.165 45.933 o
1 11 11 2.830 3.609 0.624 176.808 o
1 12 0 26.853 26.938 0.716 66.927 o
1 12 2 117.769 115.511 1.625 7.600 o
1 12 3 32.630 32.325 0.838 49.401 o
1 12 4 145.257 141.017 2.004 5.148 o
1 12 5 24.998 25.108 0.869 57.717 o
1 12 6 29.786 29.034 0.971 45.656 o
1 12 7 2.560 1.912 0.491 280.624 o
1 12 8 12.900 11.787 0.992 63.411 o
1 12 9 8.495 8.955 0.849 88.999 o
1 12 10 48.255 45.656 1.656 17.762 o
1 12 11 0.793 1.615 0.583 214.817 o
1 13 0 58.981 57.372 1.084 22.741 o
1 13 1 128.228 127.737 1.779 6.418 o
1 13 2 111.959 110.307 1.646 8.050 o
1 13 3 34.850 33.838 0.910 43.551 o
1 13 4 25.622 27.152 0.859 56.883 o
1 13 5 44.617 44.777 1.165 27.671 o
1 13 6 7.641 7.545 0.613 155.315 o
1 13 7 41.058 42.405 1.257 26.998 o
1 13 8 28.730 28.369 1.278 32.706 o
1 13 9 16.907 16.122 1.155 46.042 o
1 14 0 1.508 0.859 0.501 284.139 o
1 14 1 30.415 29.596 0.838 52.569 o
1 14 2 54.849 54.765 1.145 23.328 o
1 14 3 115.040 114.959 1.789 7.354 o
1 14 4 41.864 39.451 1.073 32.168 o
1 14 5 39.736 40.248 1.125 31.386 o
1 14 6 27.999 28.042 1.012 44.959 o
1 14 7 25.946 24.648 1.063 44.445 o
1 14 8 1.907 1.206 0.572 217.465 o
1 14 9 7.297 7.943 0.849 91.229 o
1 14 10 7.815 6.584 0.685 131.248 o
1 15 0 85.012 86.375 1.482 11.901 o
1 15 1 88.405 87.694 1.523 11.265 o
1 15 2 30.970 31.661 0.930 46.068 o
1 15 3 33.995 33.522 0.992 40.568 o
1 15 4 2.159 2.985 0.409 383.669 o
1 15 5 29.575 29.872 1.033 42.379 o
1 15 6 11.946 11.021 0.828 86.378 o
1 15 7 34.204 32.366 1.186 33.211 o
1 15 8 43.770 46.362 1.390 22.875 o
1 15 9 21.767 22.286 1.257 37.107 o
1 15 10 11.175 10.550 0.900 76.776 o
1 16 0 24.539 24.484 0.859 59.281 o
1 16 1 61.886 61.829 1.298 18.647 o
1 16 2 29.324 27.653 0.951 47.596 o
1 16 3 10.030 9.303 0.624 139.893 o
1 16 4 22.286 23.605 0.920 56.966 o
1 16 5 74.462 78.697 1.646 12.436 o
1 16 6 2.957 2.985 0.440 328.288 o
1 16 7 23.427 25.895 1.084 44.387 o
1 16 8 5.219 5.592 0.532 213.015 o
1 16 9 43.332 43.019 1.595 19.661 o
1 17 0 30.189 29.565 0.971 45.202 o
1 17 1 25.216 25.445 0.910 54.345 o
1 17 2 77.289 75.794 1.533 13.050 o
1 17 3 25.985 25.047 0.951 51.084 o
1 17 4 26.978 28.113 1.022 45.025 o
1 17 5 11.130 11.470 0.818 88.938 o
1 17 6 21.006 21.550 1.012 51.851 o
1 17 7 19.311 20.538 1.033 51.884 o
1 17 8 29.218 26.877 1.196 35.948 o
1 17 9 18.233 18.330 1.063 51.052 o
1 18 0 0.780 0.930 0.429 389.859 o
1 18 1 23.238 23.809 0.941 54.497 o
1 18 2 109.183 110.195 1.932 7.404 o
1 18 3 27.581 26.549 1.012 45.705 o
1 18 4 56.747 58.640 1.472 17.784 o
1 18 5 7.523 6.972 0.664 138.140 o
1 18 6 13.836 13.873 0.910 70.869 o
1 18 7 45.156 43.111 1.401 22.734 o
1 18 8 4.470 5.469 0.532 218.216 o
1 18 9 12.029 11.593 0.910 73.928 o
1 19 0 33.775 33.757 1.114 35.676 o
1 19 1 14.628 15.324 0.838 78.281 o
1 19 2 40.007 41.250 1.206 28.820 o
1 19 3 27.612 27.244 1.063 42.736 o
1 19 4 40.095 40.851 1.257 27.535 o
1 19 5 18.040 18.708 0.992 56.681 o
1 19 6 10.987 11.818 0.879 79.201 o
1 19 7 6.756 6.757 0.624 156.042 o
1 19 8 1.883 2.270 0.470 308.065 o
1 20 0 41.889 40.299 1.257 27.066 o
1 20 1 6.415 5.827 0.501 224.006 o
1 20 2 10.332 9.712 0.716 112.781 o
1 20 3 7.855 7.770 0.675 132.713 o
1 20 4 9.099 9.252 0.818 93.578 o
1 20 5 65.427 64.743 1.656 14.174 o
1 20 6 33.655 31.630 1.257 31.155 o
1 20 7 14.586 15.467 1.002 59.661 o
1 21 0 1.211 1.431 0.460 333.484 o
1 21 1 1.513 2.065 0.429 369.522 o
1 21 2 21.992 22.890 1.033 49.309 o
1 21 3 24.284 23.605 1.063 45.732 o
1 21 4 11.271 10.816 0.797 92.827 o
1 21 5 25.152 25.139 1.125 41.471 o
1 21 6 9.238 9.415 0.787 99.276 o
1 21 7 9.294 9.323 0.675 126.572 o
1 22 0 3.741 3.997 0.491 260.670 o
1 22 1 33.313 34.799 1.217 32.049 o
1 22 2 38.701 36.609 1.288 27.825 o
1 22 3 6.704 7.197 0.624 155.424 o
1 22 4 21.120 21.796 1.063 48.190 o
1 22 5 1.519 1.728 0.460 327.999 o
1 22 6 10.292 8.639 0.777 100.238 o
1 23 0 6.080 7.013 0.613 162.354 o
1 23 1 9.679 10.673 0.910 76.856 o
1 23 2 43.243 43.448 1.431 22.537 o
1 23 3 2.866 2.750 0.480 284.224 o
1 23 4 14.731 15.100 0.981 61.665 o
1 23 5 3.561 4.580 0.511 242.636 o
1 23 6 11.701 12.053 0.900 75.395 o
1 24 0 9.780 9.794 0.808 94.072 o
1 24 1 21.932 20.957 1.094 46.020 o
1 24 2 9.884 10.663 0.808 93.241 o
1 24 3 8.051 8.148 0.654 138.169 o
1 24 4 2.268 2.137 0.460 316.759 o
1 24 5 17.963 17.451 1.012 55.506 o
1 25 1 8.814 9.507 0.838 90.029 o
1 25 3 15.940 17.921 1.176 44.774 o
1 26 0 6.694 7.330 0.654 143.663 o
1 26 1 0.824 2.004 0.511 274.413 o
1 26 2 3.729 4.498 0.572 199.329 o
2 0 0 40.446 41.956 0.542 50.857 o
2 0 1 1.376 1.636 0.164 1715.370 o
2 0 2 4.258 4.202 0.235 683.249 o
2 0 3 137.900 132.195 1.533 6.314 o
2 0 4 54.181 56.830 1.544 17.472 o
2 0 5 147.452 144.646 3.128 3.630 o
2 0 6 74.876 76.561 2.229 9.106 o
2 0 7 7.075 7.432 1.022 65.847 o
2 0 8 55.323 54.152 2.218 11.026 o
2 0 9 73.240 75.814 2.801 6.824 o
2 0 10 50.088 49.766 2.484 9.663 o
2 0 11 12.320 12.615 1.728 23.693 o
2 0 12 47.750 46.740 2.689 8.647 o
2 1 0 30.218 31.140 0.440 80.152 o
2 1 1 77.961 78.053 0.889 17.468 o
2 1 2 303.926 308.819 3.067 1.408 o
2 1 3 139.007 140.506 1.585 6.003 o
2 1 4 103.510 106.995 1.554 9.017 o
2 1 5 34.737 34.002 1.319 28.570 o
2 1 6 92.592 94.083 2.525 6.743 o
2 1 7 45.162 43.990 1.840 15.867 o
2 1 8 59.054 58.905 2.331 9.925 o
2 1 9 15.903 17.512 1.533 28.491 o
2 1 10 68.329 67.288 2.862 6.887 o
2 1 11 10.915 9.927 1.666 25.682 o
2 1 12 22.216 20.599 2.157 14.822 o
2 2 0 1719.520 1679.690 14.834 0.050 o
2 2 1 271.148 277.577 2.740 1.747 o
2 2 2 1083.790 1085.140 9.845 0.121 o
2 2 3 375.709 383.979 3.813 0.928 o
2 2 4 127.959 131.295 1.840 6.235 o
2 2 5 161.642 161.514 2.259 4.120 o
2 2 6 2.254 2.310 0.777 119.766 o
2 2 7 12.699 12.574 1.155 48.896 o
2 2 8 24.772 23.605 1.615 24.062 o
2 2 9 110.539 109.540 3.466 4.073 o
2 2 10 2.054 2.862 1.339 41.505 o
2 2 11 3.990 3.312 1.554 30.702 o
2 2 12 6.898 6.226 1.748 24.004 o
2 3 0 794.566 787.034 7.197 0.225 o
2 3 1 527.827 536.763 5.060 0.488 o
2 3 2 109.503 107.158 1.257 9.480 o
2 3 3 446.499 448.609 4.447 0.673 o
2 3 4 135.315 133.503 1.861 5.853 o
2 3 5 31.378 31.671 0.849 50.190 o
2 3 6 2.058 2.259 0.624 182.354 o
2 3 7 14.472 14.507 1.227 42.986 o
2 3 8 27.653 29.074 1.707 21.144 o
2 3 9 4.855 5.367 1.165 53.043 o
2 3 10 6.564 6.584 1.411 36.306 o
2 3 11 5.953 7.269 1.533 30.979 o
2 3 12 39.895 42.671 2.576 9.665 o
2 4 0 36.004 35.873 0.532 60.400 o
2 4 1 153.046 157.895 1.666 5.046 o
2 4 2 89.889 89.135 1.094 13.220 o
2 4 3 64.209 65.908 0.941 21.930 o
2 4 4 12.689 13.014 0.572 139.285 o
2 4 5 148.354 148.511 2.137 4.764 o
2 4 6 22.265 22.665 0.828 65.389 o
2 4 7 134.660 130.528 2.689 4.582 o
2 4 8 16.584 15.958 1.411 33.003 o
2 4 9 48.632 48.846 2.331 10.776 o
2 4 10 4.557 4.692 1.349 40.183 o
2 4 12 11.068 11.204 1.861 20.772 o
2 5 0 90.048 91.190 1.084 13.108 o
2 5 1 421.751 427.028 4.161 0.752 o
2 5 2 7.954 8.403 0.348 314.554 o
2 5 3 249.141 249.617 2.678 2.034 o
2 5 4 61.870 59.897 0.992 22.843 o
2 5 5 63.096 63.812 1.257 18.682 o
2 5 6 99.315 98.704 1.758 8.892 o
2 5 7 71.865 71.102 1.585 13.602 o
2 5 8 57.880 56.615 1.533 17.026 o
2 5 9 10.787 11.480 1.431 33.985 o
2 5 10 46.955 46.740 2.443 10.139 o
2 6 0 2104.700 2082.370 18.524 0.033 o
2 6 1 23.288 22.930 0.491 102.806 o
2 6 2 288.101 292.298 3.026 1.540 o
2 6 3 88.934 91.098 1.237 12.488 o
2 6 4 109.950 108.314 1.462 8.788 o
2 6 5 12.106 12.503 0.644 122.446 o
2 6 7 30.028 29.371 1.073 40.320 o
2 6 8 50.246 47.118 1.452 20.333 o
2 6 9 50.885 49.929 1.585 18.015 o
2 6 10 16.587 17.001 1.707 23.450 o
2 6 11 13.934 13.658 1.728 23.455 o
2 6 12 31.055 29.381 2.259 12.918 o
2 7 0 289.778 293.913 3.016 1.528 o
2 7 1 95.688 98.039 1.237 11.308 o
2 7 2 139.046 140.475 1.666 5.878 o
2 7 3 107.416 108.712 1.421 9.087 o
2 7 4 103.874 102.589 1.441 9.543 o
2 7 5 14.484 14.169 0.705 100.922 o
2 7 6 77.008 77.235 1.574 12.720 o
2 7 7 85.664 83.788 1.789 10.329 o
2 7 8 44.095 41.884 1.380 23.528 o
2 7 9 10.498 10.581 0.941 71.945 o
2 7 10 27.074 26.263 1.339 31.396 o
2 8 0 0.290 0.767 0.337 635.836 o
2 8 1 4.015 4.846 0.368 394.632 o
2 8 2 141.635 144.186 1.758 5.568 o
2 8 3 119.947 119.763 1.554 7.522 o
2 8 4 114.888 116.615 1.605 7.789 o
2 8 5 61.802 62.811 1.176 20.060 o
2 8 7 80.917 82.490 1.779 10.831 o
2 8 9 1.987 3.363 0.562 218.437 o
2 8 10 31.244 30.444 1.421 27.136 o
2 8 11 6.163 5.664 0.675 140.501 o
2 9 0 235.052 235.080 2.586 2.256 o
2 9 1 274.606 273.355 2.954 1.691 o
2 9 2 128.116 128.228 1.625 6.709 o
2 9 3 288.195 289.732 3.200 1.513 o
2 9 4 47.612 48.682 0.981 30.145 o
2 9 5 25.742 26.232 0.808 61.156 o
2 9 6 3.746 4.928 0.491 256.593 o
2 9 7 4.586 4.989 0.542 212.271 o
2 9 8 11.433 11.777 0.818 88.267 o
2 9 9 38.602 38.418 1.452 23.706 o
2 9 10 11.786 12.247 0.930 71.224 o
2 10 0 252.917 254.493 2.801 1.948 o
2 10 1 9.035 8.710 0.470 212.358 o
2 10 2 2.732 2.648 0.388 410.026 o
2 10 3 255.838 257.223 2.934 1.879 o
2 10 4 139.433 138.461 1.891 5.556 o
2 10 5 138.690 138.778 1.983 5.434 o
2 10 6 10.641 12.125 0.705 111.747 o
2 10 7 9.013 9.507 0.818 93.515 o
2 10 8 1.225 1.411 0.542 244.945 o
2 10 9 12.652 14.139 1.043 57.707 o
2 10 10 33.174 33.552 1.472 24.990 o
2 10 11 5.716 6.308 0.808 103.046 o
2 11 0 2.206 2.413 0.378 442.634 o
2 11 1 5.328 4.754 0.440 288.214 o
2 11 2 65.315 64.150 1.125 19.700 o
2 11 3 12.342 12.022 0.593 136.426 o
2 11 4 51.062 49.868 1.073 26.587 o
2 11 5 60.345 60.398 1.268 19.493 o
2 11 6 104.369 104.603 1.799 8.232 o
2 11 7 95.522 97.743 2.075 8.007 o
2 11 8 9.668 8.536 0.797 97.225 o
2 11 9 14.986 15.652 1.094 51.502 o
2 11 10 42.944 44.389 1.605 19.446 o
2 11 11 3.490 4.590 0.634 167.491 o
2 12 0 45.628 43.417 0.920 33.876 o
2 12 1 42.238 40.718 0.889 37.408 o
2 12 2 58.051 57.352 1.094 22.855 o
2 12 3 85.791 84.565 1.421 12.258 o
2 12 4 13.399 12.697 0.664 113.709 o
2 12 5 14.839 14.322 0.757 91.008 o
2 12 6 8.127 7.892 0.552 178.627 o
2 12 7 1.438 2.178 0.409 403.647 o
2 12 9 17.032 17.390 1.155 45.676 o
2 12 10 48.359 48.396 1.697 17.006 o
2 13 0 166.904 168.067 2.147 4.035 o
2 13 1 81.004 79.873 1.349 13.572 o
2 13 2 73.294 73.555 1.309 15.455 o
2 13 3 43.219 43.908 1.033 31.774 o
2 13 5 1.356 2.259 0.388 443.011 o
2 13 6 61.067 62.402 1.431 17.206 o
2 13 7 48.432 48.989 1.370 21.876 o
2 13 8 34.204 31.467 1.380 27.366 o
2 13 9 33.966 35.188 1.472 24.633 o
2 13 10 6.853 7.105 0.705 126.791 o
2 14 0 11.445 10.939 0.613 135.442 o
2 14 1 43.528 44.767 1.033 31.453 o
2 14 2 32.172 33.838 0.920 44.946 o
2 14 3 50.260 48.233 1.145 25.690 o
2 14 4 12.602 11.705 0.726 103.441 o
2 14 5 94.001 92.539 1.728 9.617 o
2 14 6 10.634 11.276 0.757 101.444 o
2 14 7 38.183 40.310 1.257 28.221 o
2 14 8 8.294 9.988 0.828 92.292 o
2 14 9 69.987 72.410 2.004 10.798 o
2 14 10 17.177 17.124 1.165 45.025 o
2 15 0 72.555 69.987 1.329 15.685 o
2 15 1 21.847 23.769 0.818 66.194 o
2 15 2 32.794 31.845 0.941 44.207 o
2 15 3 16.910 16.991 0.808 78.142 o
2 15 4 12.621 12.850 0.757 96.301 o
2 15 5 11.579 12.717 0.777 94.486 o
2 15 6 57.677 56.850 1.452 18.032 o
2 15 7 32.354 32.816 1.206 33.132 o
2 15 8 6.802 7.023 0.716 123.991 o
2 15 9 0.379 1.094 0.603 203.887 o
2 15 10 2.790 2.954 0.603 189.410 o
2 16 0 39.140 37.018 1.033 35.274 o
2 16 1 3.313 3.568 0.409 359.482 o
2 16 2 77.550 73.289 1.462 13.678 o
2 16 3 2.285 2.791 0.409 383.160 o
2 16 4 24.979 25.220 0.930 53.203 o
2 16 5 1.070 1.135 0.388 462.023 o
2 16 6 15.100 15.386 0.910 68.791 o
2 16 7 4.480 4.294 0.501 244.723 o
2 16 8 2.276 3.251 0.491 277.085 o
2 16 9 16.245 15.559 1.022 56.560 o
2 17 0 36.222 35.699 1.053 36.322 o
2 17 1 11.528 10.080 0.705 112.060 o
2 17 3 11.222 12.779 0.767 96.967 o
2 17 4 40.122 38.797 1.196 29.482 o
2 17 5 5.299 5.336 0.491 241.837 o
2 17 6 47.719 46.975 1.380 22.087 o
2 17 7 49.906 50.901 1.493 19.409 o
2 17 8 24.404 23.534 1.145 41.189 o
2 17 9 3.847 4.345 0.542 218.801 o
2 18 0 43.409 43.734 1.206 27.276 o
2 18 1 10.334 9.957 0.736 107.744 o
2 18 2 9.711 10.826 0.746 105.840 o
2 18 3 2.725 2.106 0.409 381.481 o
2 18 4 26.784 25.404 1.053 44.292 o
2 18 5 44.845 44.378 1.380 23.053 o
2 18 6 49.851 49.715 1.472 19.838 o
2 18 7 9.421 9.916 0.777 100.645 o
2 18 8 1.659 1.922 0.460 325.175 o
2 19 0 36.249 37.785 1.176 31.693 o
2 19 1 29.086 29.258 1.073 40.856 o
2 19 2 1.262 1.135 0.399 436.394 o
2 19 3 38.776 38.899 1.227 29.085 o
2 19 4 8.725 8.720 0.716 117.565 o
2 19 5 9.660 11.133 0.859 84.365 o
2 19 6 1.514 2.351 0.460 324.351 o
2 19 7 5.998 7.023 0.654 146.339 o
2 19 8 5.782 6.737 0.562 188.664 o
2 20 0 1.621 0.920 0.419 393.697 o
2 20 1 70.145 71.705 1.646 13.295 o
2 20 2 30.952 31.876 1.135 36.602 o
2 20 3 9.188 9.886 0.675 126.094 o
2 20 4 24.912 26.682 1.114 41.724 o
2 20 5 1.382 1.411 0.450 345.647 o
2 20 6 3.867 3.813 0.501 251.590 o
2 20 7 0.360 0.981 0.460 346.671 o
2 21 0 8.377 7.739 0.654 137.796 o
2 21 1 27.526 28.890 1.135 38.895 o
2 21 2 29.162 30.270 1.176 36.093 o
2 21 3 43.845 43.377 1.390 23.206 o
2 21 4 19.858 20.303 1.053 50.136 o
2 21 5 0.955 0.951 0.460 339.528 o
2 21 6 14.232 13.771 0.981 62.611 o
2 21 7 11.594 10.407 0.818 89.037 o
2 22 0 15.921 15.130 0.941 64.774 o
2 22 1 23.561 23.349 1.084 45.032 o
2 22 2 3.252 3.568 0.491 266.864 o
2 22 3 8.868 7.810 0.736 113.035 o
2 22 4 18.609 16.807 1.053 52.057 o
2 22 5 19.877 20.988 1.053 49.906 o
2 22 6 46.176 45.769 1.431 21.650 o
2 23 0 10.624 11.164 0.900 77.041 o
2 23 1 2.865 2.566 0.470 295.974 o
2 23 2 1.717 2.535 0.470 308.423 o
2 23 3 3.988 5.214 0.583 190.331 o
2 23 4 21.361 23.472 1.084 46.256 o
2 23 5 16.789 16.469 1.043 54.161 o
2 24 0 32.900 32.407 1.247 31.616 o
2 24 1 37.939 41.168 1.349 25.853 o
2 24 2 9.198 8.720 0.777 102.085 o
2 24 4 4.594 3.343 0.491 256.117 o
2 25 0 3.168 4.120 0.603 185.258 o
2 25 1 22.789 23.012 1.339 33.185 o
2 25 2 40.807 39.952 1.677 18.980 o
2 25 3 12.638 13.075 1.094 53.577 o
2 26 0 0.972 1.073 0.511 277.001 o
2 26 1 29.731 30.485 1.472 26.104 o
3 0 1 172.693 175.735 1.861 4.060 o
3 0 3 176.650 183.463 2.055 3.735 o
3 0 4 11.410 11.593 0.470 185.640 o
3 0 5 52.044 49.960 0.971 28.285 o
3 0 7 5.982 5.919 1.053 63.485 o
3 0 8 1.835 2.137 1.165 54.735 o
3 0 9 71.033 69.057 2.740 7.227 o
3 0 12 7.062 5.520 1.820 22.218 o
3 1 0 29.931 31.027 0.511 75.406 o
3 1 1 359.643 369.145 3.650 1.008 o
3 1 2 183.389 179.793 1.963 3.701 o
3 1 3 250.007 251.529 2.678 2.018 o
3 1 4 114.678 113.364 1.482 8.225 o
3 1 5 45.306 44.726 0.920 33.706 o
3 1 6 3.620 3.783 0.532 229.364 o
3 1 8 113.779 113.865 3.343 4.173 o
3 1 9 11.549 11.951 1.452 32.905 o
3 1 10 54.643 57.423 2.638 8.466 o
3 1 11 10.774 10.980 1.748 23.419 o
3 1 12 6.608 7.320 1.789 22.930 o
3 2 1 58.733 58.987 0.787 27.065 o
3 2 2 266.021 271.924 2.801 1.788 o
3 2 3 16.728 17.400 0.511 131.026 o
3 2 4 29.860 30.966 0.705 61.153 o
3 2 5 36.629 35.474 0.838 44.897 o
3 2 6 41.446 41.710 1.104 30.991 o
3 2 7 153.386 151.434 3.762 2.899 o
3 2 8 57.971 59.519 2.372 9.721 o
3 2 9 20.298 19.393 1.656 24.067 o
3 2 10 27.342 27.786 2.034 15.827 o
3 2 11 14.522 15.161 1.779 22.082 o
3 2 12 3.311 3.271 1.769 23.858 o
3 3 0 68.346 69.221 0.889 20.869 o
3 3 1 433.442 434.481 4.263 0.717 o
3 3 2 267.545 266.925 2.781 1.799 o
3 3 3 167.860 167.270 1.922 4.228 o
3 3 4 80.026 80.118 1.186 14.797 o
3 3 5 70.886 73.269 1.217 16.680 o
3 3 6 4.648 4.825 0.572 193.790 o
3 3 7 30.674 29.003 1.084 39.610 o
3 3 8 44.986 45.871 2.116 12.852 o
3 3 9 13.577 13.954 1.533 29.227 o
3 3 10 79.828 82.531 3.210 5.377 o
3 3 11 34.199 34.871 2.321 12.022 o
3 4 0 406.732 413.718 4.048 0.802 o
3 4 1 81.781 81.918 1.043 15.318 o
3 4 2 55.850 55.092 0.859 27.860 o
3 4 3 12.500 12.615 0.480 171.761 o
3 4 4 24.455 25.006 0.654 77.950 o
3 4 5 71.187 71.664 1.217 16.771 o
3 4 6 9.978 9.559 0.685 121.611 o
3 4 7 10.680 9.640 0.797 94.710 o
3 4 8 39.493 39.011 1.319 26.463 o
3 4 9 100.587 102.016 3.404 4.398 o
3 4 10 12.661 11.951 1.636 26.235 o
3 4 11 16.604 16.950 1.932 18.703 o
3 5 0 208.226 208.673 2.218 2.878 o
3 5 1 24.080 24.311 0.532 93.482 o
3 5 2 317.767 315.024 3.271 1.299 o
3 5 3 206.534 214.102 2.382 2.785 o
3 5 4 273.494 270.615 2.995 1.697 o
3 5 5 72.861 72.410 1.247 16.138 o
3 5 6 21.158 21.029 0.869 63.706 o
3 5 7 32.919 32.090 1.135 35.666 o
3 5 8 39.589 38.582 1.319 26.497 o
3 5 10 6.799 7.156 1.493 32.507 o
3 5 11 15.477 15.662 1.809 21.276 o
3 6 0 36.978 39.451 0.705 48.878 o
3 6 1 66.257 68.985 0.992 20.372 o
3 6 2 631.582 638.298 6.267 0.340 o
3 6 3 3.432 3.394 0.388 389.066 o
3 6 4 81.547 80.006 1.247 14.162 o
3 6 5 42.676 44.010 0.961 34.046 o
3 6 6 19.424 18.637 0.869 66.880 o
3 6 7 12.416 12.012 0.869 78.868 o
3 6 8 26.598 26.222 1.145 39.496 o
3 6 9 8.278 8.097 0.675 131.072 o
3 6 10 22.903 23.349 1.268 36.042 o
3 6 11 12.200 12.145 1.769 22.712 o
3 7 0 243.335 243.176 2.617 2.130 o
3 7 1 160.443 159.276 1.861 4.590 o
3 7 2 6.443 7.309 0.429 270.401 o
3 7 3 252.990 254.422 2.832 1.939 o
3 7 4 57.666 59.549 1.073 22.958 o
3 7 5 123.236 122.605 1.769 6.791 o
3 7 6 40.340 39.349 1.155 30.443 o
3 7 7 35.569 36.016 1.217 31.004 o
3 7 8 29.887 30.270 1.217 34.202 o
3 7 9 8.345 9.027 0.757 107.940 o
3 7 10 10.147 11.705 0.900 77.264 o
3 7 11 22.108 22.573 1.309 34.705 o
3 8 0 79.903 80.793 1.165 14.903 o
3 8 1 42.412 42.722 0.808 39.377 o
3 8 2 91.289 89.033 1.278 12.123 o
3 8 3 42.741 43.090 0.879 36.749 o
3 8 4 53.264 53.906 1.053 25.541 o
3 8 5 191.047 187.205 2.392 3.201 o
3 8 6 19.421 18.770 0.808 73.487 o
3 8 7 12.808 11.153 0.869 78.914 o
3 8 8 34.471 33.419 1.298 29.333 o
3 8 9 45.022 43.274 1.554 20.018 o
3 8 10 7.799 7.258 0.695 127.289 o
3 8 11 5.979 6.533 0.828 98.027 o
3 9 0 111.271 107.813 1.441 8.770 o
3 9 1 394.069 382.261 4.028 0.867 o
3 9 2 63.344 62.258 1.063 21.161 o
3 9 3 25.364 26.171 0.726 68.626 o
3 9 4 66.423 67.401 1.217 18.093 o
3 9 5 1.683 1.820 0.511 268.192 o
3 9 6 31.870 32.417 0.981 42.666 o
3 9 7 106.014 108.958 2.147 6.988 o
3 9 8 22.556 22.194 1.135 42.976 o
3 9 9 6.436 6.297 0.654 146.102 o
3 9 10 34.457 33.399 1.472 24.722 o
3 9 11 11.171 10.765 0.859 82.693 o
3 10 0 29.678 30.046 0.726 60.505 o
3 10 1 37.325 36.926 0.818 44.705 o
3 10 2 256.827 254.003 2.893 1.895 o
3 10 3 11.791 11.562 0.572 145.658 o
3 10 4 21.443 20.998 0.736 77.236 o
3 10 5 136.104 133.565 1.994 5.601 o
3 10 6 23.641 23.994 0.900 57.165 o
3 10 7 50.694 50.655 1.319 22.033 o
3 10 8 5.406 4.406 0.583 185.487 o
3 10 9 27.993 27.970 1.309 31.921 o
3 10 10 7.685 7.596 0.859 89.079 o
3 10 11 8.663 8.996 0.889 81.918 o
3 11 0 255.457 251.498 2.873 1.920 o
3 11 1 55.300 53.610 1.033 25.276 o
3 11 2 36.633 34.626 0.859 44.300 o
3 11 3 76.702 75.927 1.319 14.669 o
3 11 4 30.725 29.023 0.879 50.102 o
3 11 5 5.633 7.299 0.542 199.150 o
3 11 6 68.792 67.891 1.452 15.340 o
3 11 7 6.210 6.165 0.491 231.223 o
3 11 8 100.353 100.023 2.239 7.177 o
3 11 9 3.916 4.253 0.613 176.475 o
3 11 10 5.037 4.580 0.634 161.948 o
3 11 11 10.726 9.405 3.220 7.180 o
3 12 0 9.448 8.189 0.532 180.265 o
3 12 1 56.310 54.428 1.094 23.791 o
3 12 2 108.150 106.484 1.625 8.479 o
3 12 3 41.378 40.177 0.981 35.044 o
3 12 4 29.192 29.984 0.910 49.168 o
3 12 5 125.730 123.515 1.973 6.231 o
3 12 6 2.887 3.609 0.440 325.137 o
3 12 7 2.547 2.392 0.419 366.402 o
3 12 8 16.866 17.287 1.094 49.953 o
3 12 9 4.194 4.938 0.644 159.794 o
3 12 10 0.813 1.125 0.593 208.768 o
3 13 0 3.078 2.740 0.470 292.835 o
3 13 1 89.986 89.585 1.523 11.018 o
3 13 2 26.237 26.222 0.818 59.813 o
3 13 3 11.133 12.421 0.675 117.533 o
3 13 4 104.002 104.695 1.758 8.385 o
3 13 5 9.823 10.274 0.726 110.847 o
3 13 6 57.705 56.534 1.411 18.573 o
3 13 7 37.624 38.122 1.237 29.320 o
3 13 8 7.325 6.318 0.603 163.136 o
3 13 9 1.671 1.544 0.583 210.655 o
3 13 10 20.488 19.076 1.237 39.181 o
3 14 0 2.835 3.752 0.511 251.392 o
3 14 1 27.303 27.071 0.869 54.604 o
3 14 2 6.950 6.645 0.603 163.998 o
3 14 3 9.389 9.068 0.603 149.571 o
3 14 4 9.761 10.049 0.695 118.843 o
3 14 5 68.192 63.956 1.472 15.532 o
3 14 6 24.443 25.742 1.033 46.796 o
3 14 7 49.436 49.081 1.390 21.295 o
3 14 8 4.461 4.590 0.511 235.836 o
3 14 9 28.967 31.180 1.380 28.817 o
3 14 10 17.806 16.980 1.155 45.401 o
3 15 0 23.051 24.045 0.859 61.035 o
3 15 1 1.558 1.994 0.388 441.519 o
3 15 2 12.959 12.902 0.726 101.474 o
3 15 3 12.385 12.033 0.736 101.476 o
3 15 4 37.784 37.590 1.125 32.729 o
3 15 5 43.782 44.235 1.257 25.907 o
3 15 6 7.058 7.187 0.593 166.840 o
3 15 7 37.308 37.212 1.278 28.436 o
3 15 8 17.972 18.034 1.002 56.132 o
3 15 9 6.625 6.420 0.624 157.145 o
3 16 0 44.378 42.937 1.145 28.569 o
3 16 1 37.816 39.389 1.104 32.985 o
3 16 2 35.714 36.721 1.063 35.948 o
3 16 3 1.762 2.045 0.409 398.974 o
3 16 4 16.418 17.287 0.859 72.228 o
3 16 5 9.767 10.008 0.787 97.891 o
3 16 6 41.641 41.710 1.319 25.492 o
3 16 7 2.925 2.781 0.470 294.216 o
3 16 8 17.601 15.365 1.002 57.414 o
3 16 9 9.868 9.027 0.675 125.411 o
3 17 0 41.712 42.313 1.176 28.849 o
3 17 1 31.167 30.199 1.012 42.324 o
3 17 2 28.459 28.543 1.012 44.508 o
3 17 3 8.781 8.178 0.644 139.208 o
3 17 4 32.258 32.193 1.125 36.338 o
3 17 5 2.799 3.138 0.450 316.814 o
3 17 6 24.145 23.973 1.084 44.524 o
3 17 7 3.113 2.832 0.470 291.991 o
3 17 8 10.648 11.225 0.920 74.173 o
3 17 9 22.044 21.806 1.094 45.719 o
3 18 0 1.527 2.137 0.388 440.632 o
3 18 1 52.349 51.105 1.339 21.260 o
3 18 2 8.888 9.047 0.726 114.217 o
3 18 4 23.983 25.486 1.063 45.353 o
3 18 5 5.590 6.410 0.542 202.001 o
3 18 6 10.570 10.182 0.777 98.408 o
3 18 7 7.733 7.841 0.654 139.625 o
3 18 8 8.953 8.332 0.664 131.952 o
3 19 0 2.618 2.944 0.429 346.593 o
3 19 1 18.985 19.730 0.930 60.834 o
3 19 2 6.314 5.531 0.552 194.574 o
3 19 3 9.811 10.295 0.838 88.128 o
3 19 4 17.498 16.878 0.951 61.546 o
3 19 5 12.281 10.601 0.787 93.221 o
3 19 6 21.566 21.816 1.094 45.984 o
3 19 7 21.371 20.845 1.104 45.737 o
3 19 8 22.265 23.094 1.125 43.465 o
3 20 0 26.180 27.940 1.084 42.291 o
3 20 1 3.870 3.701 0.470 279.807 o
3 20 2 11.632 11.572 0.859 81.606 o
3 20 3 6.948 6.113 0.532 200.666 o
3 20 4 20.871 20.845 1.022 51.457 o
3 20 5 1.979 2.832 0.480 292.556 o
3 20 6 61.955 63.475 1.677 14.488 o
3 20 7 10.326 9.170 0.767 101.834 o
3 21 0 29.938 30.383 1.165 36.149 o
3 21 1 64.212 67.707 1.646 14.231 o
3 21 3 1.908 1.615 0.450 337.496 o
3 21 4 24.207 25.742 1.135 41.270 o
3 21 5 3.307 3.578 0.501 257.148 o
3 21 6 5.289 5.776 0.542 205.664 o
3 21 7 5.119 5.204 0.521 221.676 o
3 22 0 3.819 4.089 0.501 250.862 o
3 22 1 65.238 62.013 1.646 14.456 o
3 22 2 2.861 2.811 0.470 294.731 o
3 22 3 6.596 6.389 0.562 185.360 o
3 22 4 6.889 6.972 0.634 151.173 o
3 22 5 15.619 15.130 1.012 58.072 o
3 22 6 5.917 5.152 0.521 216.467 o
3 23 1 15.342 15.467 0.971 62.020 o
3 23 2 10.130 9.814 0.889 79.817 o
3 23 3 40.316 39.819 1.390 24.480 o
3 23 4 10.088 10.059 0.879 81.275 o
3 23 5 3.016 3.772 0.491 268.060 o
3 24 0 9.113 8.066 0.664 131.872 o
3 24 1 27.594 29.841 1.217 35.180 o
3 24 2 26.699 27.572 1.186 37.290 o
3 24 3 7.027 8.506 0.736 116.187 o
3 24 4 0.991 1.094 0.450 352.896 o
3 25 0 27.998 29.586 1.452 27.167 o
3 25 1 6.395 7.800 0.787 105.437 o
3 25 2 4.486 4.539 0.583 189.559 o
4 0 0 385.699 392.832 3.905 0.884 o
4 0 1 1.550 1.462 0.307 674.494 o
4 0 2 11.072 10.745 0.450 200.129 o
4 0 3 4.827 4.692 0.399 339.747 o
4 0 4 75.123 77.379 1.196 15.746 o
4 0 5 28.710 27.960 0.777 59.198 o
4 0 7 139.943 138.523 2.106 5.209 o
4 0 8 41.524 44.409 2.116 13.163 o
4 0 9 19.025 19.291 1.697 23.238 o
4 0 11 28.939 27.960 2.188 13.836 o
4 1 0 387.127 386.964 3.895 0.888 o
4 1 1 145.516 148.766 1.707 5.413 o
4 1 2 266.881 264.553 2.842 1.797 o
4 1 3 225.683 224.816 2.494 2.440 o
4 1 4 125.367 124.149 1.646 6.907 o
4 1 5 22.683 23.053 0.716 75.959 o
4 1 6 89.853 88.583 1.513 11.130 o
4 1 7 10.347 9.456 0.736 108.234 o
4 1 8 19.118 19.679 1.268 38.066 o
4 1 9 12.681 13.750 1.533 29.400 o
4 1 10 81.286 83.277 3.261 5.217 o
4 2 0 40.380 40.320 0.705 45.462 o
4 2 1 34.113 34.656 0.664 56.390 o
4 2 2 10.724 9.702 0.450 206.652 o
4 2 3 40.726 38.469 0.787 42.783 o
4 2 4 35.511 34.155 0.797 48.254 o
4 2 5 5.960 6.205 0.501 225.974 o
4 2 6 14.224 15.345 0.695 102.161 o
4 2 7 13.144 12.861 0.859 78.912 o
4 2 8 13.787 13.760 0.920 69.753 o
4 2 9 12.527 13.341 1.503 30.571 o
4 2 10 14.334 14.241 1.697 24.161 o
4 2 11 3.186 3.179 1.533 31.618 o
4 3 0 1.963 1.758 0.327 582.452 o
4 3 1 150.322 150.831 1.758 5.145 o
4 3 2 74.689 75.221 1.094 16.840 o
4 3 3 466.983 464.332 4.703 0.617 o
4 3 4 97.343 96.843 1.411 10.481 o
4 3 5 168.734 164.070 2.116 4.067 o
4 3 6 27.228 25.772 0.849 56.731 o
4 3 7 11.895 12.135 0.828 85.667 o
4 3 8 12.212 11.838 0.910 73.610 o
4 3 9 23.453 24.249 1.217 37.958 o
4 3 10 4.130 3.118 1.462 34.593 o
4 3 11 9.729 9.047 1.646 26.486 o
4 4 0 36.206 37.038 0.705 50.771 o
4 4 1 13.570 12.145 0.470 170.691 o
4 4 2 195.729 200.178 2.249 3.112 o
4 4 3 96.948 95.187 1.349 10.853 o
4 4 4 34.327 35.147 0.818 47.831 o
4 4 5 28.680 28.635 0.808 56.712 o
4 4 6 12.284 11.879 0.675 115.261 o
4 4 7 65.414 65.346 1.595 14.686 o
4 4 8 28.151 29.258 1.196 35.897 o
4 4 9 56.693 59.478 1.728 14.871 o
4 4 10 30.837 30.352 1.380 28.421 o
4 4 11 34.624 33.112 2.300 12.230 o
4 5 0 15.713 15.437 0.511 139.201 o
4 5 1 60.849 60.091 0.951 23.696 o
4 5 2 139.435 135.926 1.707 5.891 o
4 5 3 110.301 108.559 1.493 8.662 o
4 5 4 86.248 87.407 1.360 12.383 o
4 5 5 83.763 84.780 1.421 12.479 o
4 5 6 140.489 138.226 2.024 5.320 o
4 5 7 15.645 16.428 0.920 66.589 o
4 5 8 4.451 4.416 0.552 208.235 o
4 5 9 14.130 13.924 1.033 57.711 o
4 5 10 60.585 57.934 1.840 13.464 o
4 5 11 13.023 13.178 1.390 35.099 o
4 6 0 129.943 131.827 1.636 6.516 o
4 6 1 43.766 43.540 0.828 37.596 o
4 6 2 32.222 32.377 0.736 55.615 o
4 6 3 5.113 5.428 0.440 286.814 o
4 6 4 55.660 56.135 1.084 23.897 o
4 6 5 13.228 13.801 0.634 119.838 o
4 6 6 41.545 41.352 1.084 31.603 o
4 6 7 20.158 20.191 0.869 65.228 o
4 6 8 9.927 9.058 0.777 100.511 o
4 6 9 38.407 36.302 1.472 23.540 o
4 6 10 28.838 28.216 1.380 29.258 o
4 7 0 88.802 88.195 1.268 12.524 o
4 7 1 248.798 245.722 2.740 2.034 o
4 7 2 183.416 177.258 2.147 3.593 o
4 7 3 60.515 60.531 1.084 21.876 o
4 7 4 43.542 43.019 0.961 33.861 o
4 7 5 35.506 35.259 0.951 40.864 o
4 7 6 42.653 40.473 1.094 31.038 o
4 7 7 27.202 26.202 0.981 47.846 o
4 7 8 34.197 32.663 1.319 28.932 o
4 7 9 4.967 5.612 0.644 156.029 o
4 7 10 16.706 15.631 1.135 47.620 o
4 7 11 5.597 6.778 0.695 133.573 o
4 8 0 138.795 132.604 1.707 5.985 o
4 8 1 43.385 43.008 0.869 36.717 o
4 8 2 162.703 161.617 2.014 4.342 o
4 8 3 88.557 87.213 1.390 11.964 o
4 8 4 8.494 8.935 0.542 178.718 o
4 8 5 47.039 48.284 1.104 27.628 o
4 8 6 56.838 54.305 1.288 20.662 o
4 8 7 53.504 51.739 1.329 21.090 o
4 8 8 3.952 3.742 0.562 206.464 o
4 8 9 83.276 85.485 2.137 8.795 o
4 8 10 14.455 15.549 1.135 48.788 o
4 8 11 22.165 20.651 1.298 35.437 o
4 9 0 133.133 130.375 1.728 6.238 o
4 9 1 3.875 4.253 0.419 332.337 o
4 9 2 5.109 5.643 0.460 267.075 o
4 9 3 31.591 32.008 0.838 50.436 o
4 9 4 2.242 1.441 0.501 275.201 o
4 9 5 46.709 44.981 1.125 27.866 o
4 9 6 140.333 135.946 2.126 5.207 o
4 9 7 6.374 6.246 0.613 162.706 o
4 9 8 92.946 89.360 2.126 8.187 o
4 9 9 15.979 17.073 1.125 48.327 o
4 9 11 8.946 9.875 0.879 82.715 o
4 10 0 69.508 69.200 1.196 17.512 o
4 10 1 34.876 34.268 0.838 46.740 o
4 10 2 40.088 41.260 0.930 37.127 o
4 10 3 17.624 16.940 0.685 94.921 o
4 10 4 34.167 36.128 0.961 40.992 o
4 10 5 24.482 27.193 0.900 54.952 o
4 10 6 27.933 26.457 0.992 46.659 o
4 10 7 42.837 44.010 1.247 26.455 o
4 10 8 19.574 19.209 1.002 54.501 o
4 10 9 18.244 19.966 1.165 43.857 o
4 10 10 14.725 15.130 1.135 48.757 o
4 11 0 12.615 12.677 0.624 125.941 o
4 11 1 270.165 266.689 3.108 1.704 o
4 11 2 18.954 18.718 0.705 87.404 o
4 11 3 30.610 29.729 0.869 50.500 o
4 11 4 23.145 24.587 0.849 61.518 o
4 11 5 8.822 9.896 0.675 127.081 o
4 11 6 35.411 36.599 1.104 34.658 o
4 11 7 51.434 52.219 1.401 20.375 o
4 11 8 9.888 8.874 0.757 105.132 o
4 11 10 6.652 7.085 0.705 127.310 o
4 12 0 245.427 240.692 2.985 2.007 o
4 12 1 68.006 67.840 1.278 17.121 o
4 12 2 47.129 46.362 1.073 28.646 o
4 12 3 41.879 42.099 1.073 31.597 o
4 12 4 69.154 69.067 1.401 15.660 o
4 12 5 19.613 19.352 0.889 64.254 o
4 12 6 61.757 63.291 1.482 16.463 o
4 12 7 37.394 40.115 1.247 28.782 o
4 12 8 0.347 0.849 0.450 363.183 o
4 12 9 23.879 23.891 1.319 33.509 o
4 12 10 1.452 1.625 0.593 204.658 o
4 13 0 67.680 69.292 1.319 16.650 o
4 13 1 45.031 43.008 1.063 30.378 o
4 13 3 12.630 12.329 0.716 104.838 o
4 13 4 25.990 26.120 0.941 51.331 o
4 13 5 6.293 6.737 0.603 166.501 o
4 13 6 49.244 49.398 1.339 22.174 o
4 13 7 10.603 10.540 0.746 104.361 o
4 13 8 53.911 52.679 1.523 18.119 o
4 13 9 8.989 9.323 0.777 101.923 o
4 13 10 10.024 8.710 0.736 109.677 o
4 14 0 3.524 2.822 0.378 409.431 o
4 14 1 45.755 46.218 1.135 27.747 o
4 14 2 14.004 14.435 0.746 94.151 o
4 14 3 23.596 22.532 0.900 57.884 o
4 14 4 8.469 9.211 0.644 138.554 o
4 14 5 8.999 8.516 0.654 134.711 o
4 14 6 12.707 12.513 0.838 82.696 o
4 14 7 31.191 30.680 1.186 34.761 o
4 14 8 34.596 34.196 1.278 29.779 o
4 14 9 10.385 11.808 0.920 74.144 o
4 15 0 12.304 12.656 0.726 103.074 o
4 15 1 45.800 45.063 1.176 26.991 o
4 15 2 15.112 15.069 0.787 85.091 o
4 15 3 74.546 73.739 1.533 13.503 o
4 15 4 43.002 40.085 1.206 28.008 o
4 15 5 2.170 1.963 0.419 375.915 o
4 15 6 54.434 54.734 1.482 18.394 o
4 15 7 1.490 2.126 0.450 339.584 o
4 15 8 1.895 2.249 0.470 308.048 o
4 15 9 27.626 26.611 1.176 37.545 o
4 16 0 90.010 90.638 1.697 10.142 o
4 16 1 53.885 52.516 1.298 21.394 o
4 16 2 18.207 16.561 0.849 71.714 o
4 16 3 27.306 27.377 1.022 45.051 o
4 16 4 54.516 53.998 1.411 19.426 o
4 16 5 20.794 21.233 1.002 52.863 o
4 16 6 17.113 18.309 0.992 57.552 o
4 16 7 2.913 3.374 0.480 280.744 o
4 16 8 11.079 9.835 0.797 93.917 o
4 16 9 1.508 2.464 0.470 311.084 o
4 17 0 0.958 1.186 0.378 487.460 o
4 17 1 17.573 17.062 0.879 68.704 o
4 17 2 20.294 19.383 0.920 60.709 o
4 17 3 1.560 0.961 0.409 412.595 o
4 17 4 61.460 59.631 1.523 16.354 o
4 17 5 9.549 10.376 0.818 92.077 o
4 17 6 41.551 42.416 1.370 24.298 o
4 17 7 9.923 9.426 0.787 98.118 o
4 18 0 1.979 2.045 0.409 395.097 o
4 18 1 31.632 31.047 1.084 38.592 o
4 18 2 6.020 6.124 0.552 194.561 o
4 18 3 20.548 21.642 1.002 52.893 o
4 18 4 1.894 1.585 0.429 367.378 o
4 18 5 1.820 2.310 0.460 320.977 o
4 18 6 26.023 26.641 1.145 39.669 o
4 18 7 6.234 5.715 0.542 200.265 o
4 18 8 16.557 16.306 1.002 57.848 o
4 19 0 8.812 7.258 0.675 130.753 o
4 19 1 40.698 42.661 1.288 26.334 o
4 19 2 10.757 11.215 0.849 84.550 o
4 19 3 32.670 35.086 1.206 32.578 o
4 19 4 9.180 8.516 0.654 134.163 o
4 19 5 5.583 5.459 0.532 211.134 o
4 19 6 37.082 37.130 1.319 27.421 o
4 19 7 14.438 12.953 0.930 68.318 o
4 20 1 31.675 32.714 1.196 33.779 o
4 20 2 7.740 8.454 0.634 145.690 o
4 20 3 13.163 13.218 0.900 73.191 o
4 20 4 22.851 22.562 1.104 44.461 o
4 20 5 29.137 29.085 1.206 35.123 o
4 20 6 1.153 1.861 0.460 331.601 o
4 20 7 1.412 1.953 0.460 327.942 o
4 21 0 7.231 7.994 0.634 148.220 o
4 21 1 8.142 7.739 0.716 120.042 o
4 21 2 7.999 9.528 0.838 91.129 o
4 21 3 34.043 33.808 1.268 30.334 o
4 21 4 19.002 20.140 1.063 50.008 o
4 21 5 1.578 2.229 0.470 311.613 o
4 21 6 23.431 22.532 1.125 43.010 o
4 22 1 17.442 14.302 0.981 59.794 o
4 22 2 8.528 9.722 0.675 128.126 o
4 22 3 27.318 25.476 1.186 37.474 o
4 22 4 1.892 2.096 0.501 275.396 o
4 22 5 1.120 1.084 0.460 336.704 o
4 23 0 4.008 4.795 0.532 223.433 o
4 23 1 2.406 2.188 0.480 291.519 o
4 23 2 18.495 17.747 1.043 52.600 o
4 23 3 1.031 0.992 0.460 338.344 o
4 23 4 64.398 64.048 1.666 14.249 o
4 24 0 22.068 21.867 1.104 45.076 o
4 24 1 19.610 19.628 1.063 49.790 o
4 24 2 1.750 1.615 0.460 325.914 o
4 24 3 15.353 13.965 0.981 61.621 o
4 25 1 5.027 5.234 0.593 180.017 o
5 0 1 5.734 5.981 0.419 295.742 o
5 0 2 331.851 331.964 3.527 1.174 o
5 0 3 32.158 31.242 0.767 54.432 o
5 0 5 7.789 7.095 0.572 172.856 o
5 0 6 48.087 47.547 1.165 26.073 o
5 0 7 1.146 1.493 0.399 435.103 o
5 0 8 37.526 36.772 1.186 31.086 o
5 0 10 76.219 75.303 3.169 5.636 o
5 0 11 5.377 3.752 1.717 25.088 o
5 1 0 40.769 40.269 0.777 42.465 o
5 1 1 137.393 134.065 1.666 6.080 o
5 1 2 175.843 169.979 2.065 3.887 o
5 1 3 200.005 199.503 2.382 2.977 o
5 1 4 72.251 70.212 1.217 16.709 o
5 1 5 190.628 186.929 2.402 3.204 o
5 1 6 47.071 45.626 1.125 27.625 o
5 1 7 29.793 30.025 1.012 43.214 o
5 1 8 48.185 47.946 1.329 22.785 o
5 1 9 30.968 30.189 1.155 36.153 o
5 1 10 5.375 5.234 0.941 79.039 o
5 1 11 24.820 23.902 2.055 15.885 o
5 2 0 43.105 43.755 0.838 37.617 o
5 2 1 93.572 91.190 1.298 11.642 o
5 2 3 23.840 24.576 0.695 75.072 o
5 2 4 42.794 43.847 0.951 34.330 o
5 2 5 32.755 31.957 0.900 46.229 o
5 2 6 12.424 11.133 0.705 108.805 o
5 2 7 16.883 16.797 0.859 71.968 o
5 2 8 3.014 3.261 0.440 325.742 o
5 2 9 35.499 35.627 1.431 25.206 o
5 2 10 2.526 2.852 0.603 190.779 o
5 2 11 11.321 12.329 1.677 25.197 o
5 3 0 234.797 231.655 2.586 2.275 o
5 3 1 391.529 382.670 3.926 0.880 o
5 3 2 256.031 253.226 2.862 1.912 o
5 3 3 9.522 9.599 0.521 180.571 o
5 3 4 30.079 28.441 0.818 54.723 o
5 3 5 15.590 16.163 0.685 100.146 o
5 3 6 55.434 54.172 1.247 21.620 o
5 3 7 4.040 4.038 0.440 307.821 o
5 3 8 0.471 0.695 0.419 415.648 o
5 3 9 6.779 5.520 0.634 154.095 o
5 3 10 50.610 51.330 1.738 16.012 o
5 3 11 17.808 16.428 1.196 43.041 o
5 4 0 63.657 61.175 1.033 21.611 o
5 4 1 5.186 5.316 0.419 307.061 o
5 4 2 87.561 86.099 1.309 12.585 o
5 4 3 1.322 1.360 0.419 395.048 o
5 4 4 16.774 17.349 0.675 98.020 o
5 4 5 73.157 73.238 1.370 14.996 o
5 4 6 52.806 49.960 1.217 23.347 o
5 4 7 111.247 108.007 1.901 7.439 o
5 4 8 20.425 19.577 0.981 55.333 o
5 4 9 5.136 6.246 0.654 150.317 o
5 4 10 24.896 24.678 1.309 33.454 o
5 4 11 12.193 11.031 0.930 71.419 o
5 5 0 71.993 73.269 1.145 17.111 o
5 5 1 37.300 35.781 0.787 46.537 o
5 5 2 43.217 42.763 0.889 36.251 o
5 5 3 69.294 68.944 1.196 17.578 o
5 5 4 7.262 6.277 0.521 204.044 o
5 5 5 60.654 59.785 1.257 19.623 o
5 5 6 81.974 80.578 1.564 12.061 o
5 5 7 10.050 10.397 0.685 120.346 o
5 5 8 142.581 140.782 2.351 4.742 o
5 5 9 15.284 14.241 1.084 52.535 o
5 5 10 31.734 30.127 1.472 25.694 o
5 6 1 74.402 71.326 1.176 16.574 o
5 6 2 6.796 6.614 0.470 238.916 o
5 6 3 34.250 34.943 0.859 45.981 o
5 6 4 28.236 28.512 0.849 54.444 o
5 6 5 19.023 18.698 0.797 75.278 o
5 6 6 12.981 13.484 0.746 96.943 o
5 6 7 19.511 21.100 0.920 60.638 o
5 6 9 27.629 27.367 1.309 32.135 o
5 6 10 5.835 6.635 0.695 133.144 o
5 6 11 39.429 39.890 1.554 21.335 o
5 7 0 11.574 11.818 0.552 152.802 o
5 7 1 157.437 154.818 1.973 4.616 o
5 7 2 14.183 12.983 0.593 128.328 o
5 7 3 65.664 64.365 1.206 18.672 o
5 7 4 30.447 30.240 0.879 49.828 o
5 7 5 35.015 34.636 0.981 40.068 o
5 7 6 106.152 105.134 1.840 7.981 o
5 7 7 9.084 9.753 0.757 105.828 o
5 7 8 5.143 5.275 0.501 235.679 o
5 7 9 9.378 9.569 0.859 85.707 o
5 7 10 18.212 17.911 1.196 42.547 o
5 7 11 2.087 2.433 0.603 193.593 o
5 8 0 16.307 16.388 0.624 109.782 o
5 8 1 2.765 3.210 0.429 342.584 o
5 8 2 29.695 29.269 0.808 55.358 o
5 8 3 17.957 18.678 0.695 90.863 o
5 8 4 90.284 89.840 1.544 10.878 o
5 8 5 52.505 50.430 1.217 23.365 o
5 8 6 22.513 22.051 0.920 57.457 o
5 8 7 101.705 100.585 1.912 8.142 o
5 8 8 2.641 2.954 0.460 307.763 o
5 8 9 0.629 1.114 0.583 216.863 o
5 8 10 6.198 7.003 0.695 131.731 o
5 9 0 25.836 25.640 0.757 65.642 o
5 9 1 58.601 58.558 1.135 21.934 o
5 9 2 38.331 37.590 0.930 39.232 o
5 9 3 8.853 9.109 0.603 151.549 o
5 9 4 1.950 2.678 0.388 425.796 o
5 9 5 11.731 10.969 0.716 108.270 o
5 9 6 21.147 21.141 0.900 60.878 o
5 9 7 10.238 11.450 0.777 97.884 o
5 9 8 24.447 24.249 1.073 44.856 o
5 9 9 0.687 1.329 0.450 355.379 o
5 9 10 34.047 32.837 1.441 25.629 o
5 10 0 38.325 38.674 0.941 38.530 o
5 10 1 12.404 12.769 0.624 126.457 o
5 10 2 0.577 1.401 0.480 314.134 o
5 10 3 45.151 43.448 1.073 29.979 o
5 10 4 116.072 112.454 1.840 7.235 o
5 10 5 19.744 19.025 0.849 68.422 o
5 10 6 67.698 69.272 1.533 14.671 o
5 10 7 2.062 2.024 0.429 361.529 o
5 10 8 2.028 2.065 0.450 333.082 o
5 10 9 21.120 21.417 1.084 46.989 o
5 11 0 36.131 37.008 0.961 39.535 o
5 11 1 66.382 68.648 1.298 17.139 o
5 11 2 16.396 16.337 0.736 89.726 o
5 11 3 27.350 26.018 0.900 52.957 o
5 11 4 34.903 34.769 1.043 37.618 o
5 11 5 20.069 20.487 0.900 62.255 o
5 11 6 78.444 80.404 1.687 11.684 o
5 11 7 4.376 4.283 0.480 262.718 o
5 11 8 11.137 12.769 0.900 75.619 o
5 11 9 15.362 15.580 1.002 59.029 o
5 11 10 1.210 2.034 0.572 218.964 o
5 12 0 1.470 1.625 0.521 260.842 o
5 12 1 22.232 21.826 0.828 65.917 o
5 12 2 126.704 124.895 1.942 6.224 o
5 12 3 28.308 27.582 0.941 48.972 o
5 12 4 84.433 86.068 1.636 11.136 o
5 12 5 0.406 0.971 0.388 479.428 o
5 12 7 14.041 13.310 0.808 84.939 o
5 12 8 8.638 8.117 0.654 136.417 o
5 12 9 1.002 1.717 0.460 334.279 o
5 12 10 5.509 5.899 0.542 203.993 o
5 13 0 12.349 12.268 0.716 105.509 o
5 13 1 21.589 19.066 0.849 66.271 o
5 13 3 19.099 19.219 0.859 67.980 o
5 13 4 3.514 4.416 0.440 311.996 o
5 13 5 17.915 17.839 0.920 63.694 o
5 13 6 66.975 67.534 1.615 14.168 o
5 13 7 13.822 16.285 0.941 66.181 o
5 13 8 32.737 32.591 1.278 30.648 o
5 13 9 8.523 8.812 0.675 129.396 o
5 14 0 52.445 52.782 1.268 22.203 o
5 14 1 16.257 16.244 0.797 80.988 o
5 14 2 7.154 7.586 0.675 134.945 o
5 14 3 47.286 47.272 1.237 24.882 o
5 14 4 82.399 86.487 1.738 10.754 o
5 14 5 41.496 42.446 1.257 26.859 o
5 14 6 54.908 54.141 1.482 18.363 o
5 14 7 5.503 6.430 0.552 196.571 o
5 14 8 8.614 8.189 0.664 133.143 o
5 14 9 6.766 6.819 0.562 183.394 o
5 15 0 16.240 15.447 0.838 76.108 o
5 15 1 218.279 218.692 2.944 2.362 o
5 15 2 3.326 3.087 0.409 363.168 o
5 15 3 3.272 3.742 0.440 319.317 o
5 15 4 19.723 20.773 0.981 55.414 o
5 15 5 1.405 1.319 0.429 376.936 o
5 15 6 13.493 15.345 0.930 68.076 o
5 15 7 17.911 18.381 1.022 54.379 o
5 15 8 8.336 8.853 0.664 132.986 o
5 15 9 2.096 2.638 0.480 292.362 o
5 16 0 4.450 4.600 0.450 289.013 o
5 16 1 59.965 61.625 1.452 17.227 o
5 16 2 59.577 60.848 1.472 17.123 o
5 16 3 51.226 51.105 1.390 20.694 o
5 16 4 20.651 22.297 1.012 51.838 o
5 16 5 18.282 18.800 0.961 59.102 o
5 16 6 4.911 5.347 0.532 215.769 o
5 16 7 8.710 7.892 0.767 105.966 o
5 16 8 11.002 11.992 0.920 73.432 o
5 17 0 11.348 10.540 0.705 111.944 o
5 17 1 4.221 4.273 0.460 283.209 o
5 17 2 14.845 14.783 0.879 73.037 o
5 17 3 23.302 23.850 1.033 48.138 o
5 17 4 9.004 8.291 0.705 120.129 o
5 17 5 3.066 3.691 0.491 267.975 o
5 17 6 53.723 53.017 1.544 17.854 o
5 17 7 4.252 4.928 0.532 221.394 o
5 17 8 59.341 59.151 1.605 15.822 o
5 18 0 6.261 6.308 0.664 142.903 o
5 18 1 8.358 7.739 0.705 122.352 o
5 18 2 10.988 11.613 0.838 85.626 o
5 18 3 24.186 24.065 1.084 44.475 o
5 18 4 24.196 25.640 1.104 42.909 o
5 18 5 29.252 29.657 1.186 35.773 o
5 18 6 7.896 7.279 0.654 139.990 o
5 18 7 2.545 2.944 0.480 286.413 o
5 19 1 53.000 53.835 1.503 18.450 o
5 19 2 30.737 30.485 1.155 36.189 o
5 19 3 3.804 4.447 0.511 241.292 o
5 19 4 75.162 76.060 1.809 11.434 o
5 19 5 2.842 3.159 0.491 272.369 o
5 19 6 5.237 5.244 0.532 214.008 o
5 20 1 51.359 51.913 1.472 19.348 o
5 20 2 2.017 2.167 0.460 319.504 o
5 20 3 55.670 56.820 1.585 16.748 o
5 20 5 12.668 11.981 0.961 66.881 o
5 21 0 1.146 0.920 0.460 337.377 o
5 21 1 3.912 3.527 0.491 261.228 o
5 21 2 41.577 39.246 1.339 25.377 o
5 21 3 8.190 8.301 0.675 131.033 o
5 21 4 43.302 44.368 1.431 22.423 o
5 21 5 10.151 8.853 0.675 124.879 o
5 22 0 8.836 7.964 0.654 136.045 o
5 22 1 0.695 0.910 0.470 328.786 o
5 22 2 1.005 1.779 0.460 333.879 o
5 22 3 4.503 4.825 0.521 227.205 o
5 22 4 13.380 11.787 0.961 66.346 o
5 23 1 1.759 1.891 0.460 324.173 o
5 23 2 6.012 5.377 0.593 175.319 o
5 23 3 9.281 8.700 0.654 133.579 o
5 24 0 3.284 2.065 0.470 294.213 o
5 24 1 13.522 14.701 0.961 64.953 o
5 24 2 6.800 7.391 0.930 78.336 o
6 0 0 139.252 134.556 1.769 5.829 o
6 0 1 40.895 39.563 0.879 38.919 o
6 0 2 18.373 19.199 0.664 94.186 o
6 0 3 11.399 12.268 0.603 136.338 o
6 0 4 0.654 1.043 0.491 302.667 o
6 0 5 15.607 14.220 0.757 89.755 o
6 0 6 53.059 50.635 1.257 22.489 o
6 0 7 17.177 17.635 0.879 68.825 o
6 0 8 27.448 28.318 1.094 40.999 o
6 0 9 36.960 39.052 1.329 26.917 o
6 0 10 3.714 4.938 0.532 224.896 o
6 0 11 5.985 7.442 0.644 149.543 o
6 1 0 65.839 66.358 1.135 19.212 o
6 1 1 121.245 118.588 1.636 7.293 o
6 1 2 114.467 113.967 1.636 7.813 o
6 1 3 98.997 99.215 1.533 9.744 o
6 1 4 96.305 93.551 1.564 10.082 o
6 1 5 65.530 64.681 1.339 17.228 o
6 1 6 101.028 100.585 1.779 8.640 o
6 1 7 1.816 2.239 0.409 396.275 o
6 1 8 1.053 1.247 0.429 383.016 o
6 1 9 0.993 1.114 0.450 352.725 o
6 1 10 40.848 43.509 1.401 23.689 o
6 1 11 28.578 29.647 1.401 28.508 o
6 2 0 4.640 4.846 0.450 285.546 o
6 2 1 86.271 85.700 1.349 12.539 o
6 2 2 179.774 174.140 2.208 3.648 o
6 2 3 17.408 16.541 0.685 95.796 o
6 2 4 20.491 20.906 0.767 75.207 o
6 2 5 18.376 19.567 0.808 74.354 o
6 2 6 73.851 72.001 1.513 13.852 o
6 2 7 49.395 49.705 1.329 22.280 o
6 2 8 13.492 14.752 0.879 74.600 o
6 2 9 11.164 11.429 0.879 79.220 o
6 2 10 45.595 45.840 1.462 21.224 o
6 2 11 3.013 4.294 0.624 174.794 o
6 3 0 32.020 31.692 0.797 52.533 o
6 3 1 77.554 76.162 1.268 14.904 o
6 3 2 2.974 3.312 0.440 325.934 o
6 3 3 201.521 199.299 2.474 2.906 o
6 3 4 56.230 56.503 1.186 22.067 o
6 3 5 107.528 105.502 1.769 8.109 o
6 3 6 56.601 55.614 1.329 19.985 o
6 3 7 12.226 11.757 0.808 88.824 o
6 3 8 49.598 49.265 1.390 21.240 o
6 3 9 12.353 11.215 0.828 85.670 o
6 3 10 1.218 1.615 0.491 294.549 o
6 4 0 9.467 9.937 0.521 179.937 o
6 4 1 87.134 87.591 1.390 12.103 o
6 4 2 0.974 0.859 0.470 325.925 o
6 4 3 66.938 66.491 1.247 17.761 o
6 4 4 1.945 0.910 0.583 210.870 o
6 4 5 20.075 18.994 0.818 71.335 o
6 4 6 18.762 19.547 0.879 66.061 o
6 4 7 7.679 8.138 0.664 135.957 o
6 4 8 8.254 7.759 0.705 122.579 o
6 4 9 9.346 8.976 0.777 101.600 o
6 4 10 5.783 7.033 0.572 182.622 o
6 5 0 78.457 76.510 1.288 14.591 o
6 5 1 106.525 104.582 1.564 8.852 o
6 5 2 48.771 47.312 1.022 29.002 o
6 5 3 4.274 4.539 0.532 222.522 o
6 5 4 38.055 36.639 1.002 37.003 o
6 5 5 4.097 4.161 0.419 329.827 o
6 5 6 79.537 79.208 1.615 12.076 o
6 5 7 20.305 20.599 0.930 59.242 o
6 5 8 3.199 3.394 0.470 288.185 o
6 5 9 2.596 2.709 0.470 298.058 o
6 5 10 50.356 51.667 1.523 18.813 o
6 6 0 70.439 70.580 1.247 16.725 o
6 6 1 9.679 9.477 0.542 171.176 o
6 6 2 8.833 9.497 0.572 162.573 o
6 6 3 23.817 24.362 0.808 64.441 o
6 6 4 68.677 66.634 1.360 16.313 o
6 6 5 42.436 43.601 1.145 29.150 o
6 6 6 70.395 73.514 1.574 13.714 o
6 6 7 96.101 98.141 1.901 8.591 o
6 6 8 12.020 13.157 0.900 74.455 o
6 6 9 11.297 13.075 0.920 72.591 o
6 6 10 8.115 8.577 0.675 130.857 o
6 7 0 86.946 84.422 1.421 12.135 o
6 7 1 61.263 61.052 1.186 20.262 o
6 7 2 18.266 17.931 0.716 87.938 o
6 7 3 56.664 57.311 1.206 21.546 o
6 7 4 5.024 4.907 0.429 301.130 o
6 7 5 11.394 10.100 0.716 109.974 o
6 7 6 6.895 6.308 0.491 225.372 o
6 7 7 1.563 2.310 0.440 351.731 o
6 7 8 51.102 53.109 1.472 19.285 o
6 7 9 6.729 7.023 0.572 178.060 o
6 7 10 21.380 22.593 1.135 43.467 o
6 8 0 59.857 58.987 1.186 20.844 o
6 8 1 53.492 52.833 1.125 24.358 o
6 8 2 47.453 46.525 1.094 28.025 o
6 8 3 24.012 22.777 0.828 63.325 o
6 8 4 17.416 16.817 0.787 80.239 o
6 8 6 11.617 10.775 0.787 94.171 o
6 8 7 18.496 18.943 0.951 59.771 o
6 8 8 0.266 0.726 0.470 334.717 o
6 8 9 27.812 30.097 1.196 35.864 o
6 8 10 0.915 1.574 0.460 336.207 o
6 9 1 1.625 1.462 0.521 260.293 o
6 9 2 6.403 5.449 0.583 178.357 o
6 9 3 26.369 25.282 0.900 54.129 o
6 9 4 40.808 39.768 1.125 31.055 o
6 9 5 33.913 33.552 1.094 36.436 o
6 9 6 74.998 75.600 1.666 12.405 o
6 9 7 5.215 5.071 0.562 196.030 o
6 9 8 2.672 3.138 0.480 284.217 o
6 9 9 5.215 5.827 0.552 199.864 o
6 9 10 3.928 4.539 0.521 232.231 o
6 10 0 90.225 87.980 1.574 10.822 o
6 10 1 1.054 1.462 0.358 532.588 o
6 10 2 109.047 106.289 1.769 7.993 o
6 10 3 0.809 1.288 0.378 489.946 o
6 10 4 48.970 48.069 1.257 23.900 o
6 10 5 2.085 2.280 0.399 408.577 o
6 10 6 13.087 12.656 0.869 77.675 o
6 10 7 57.326 57.730 1.523 17.146 o
6 10 8 6.665 7.821 0.675 135.996 o
6 10 9 41.645 42.160 1.411 23.449 o
6 11 1 27.563 26.662 0.910 51.833 o
6 11 2 3.226 3.701 0.419 345.876 o
6 11 3 6.671 6.809 0.532 200.241 o
6 11 4 2.323 2.474 0.399 402.170 o
6 11 5 20.503 19.240 0.930 59.676 o
6 11 6 33.911 33.020 1.176 33.552 o
6 11 7 5.002 5.101 0.521 222.819 o
6 11 8 18.652 17.614 1.043 52.539 o
6 11 9 5.872 6.573 0.624 159.654 o
6 12 0 64.131 64.099 1.370 17.202 o
6 12 1 12.660 12.779 0.767 94.423 o
6 12 2 29.961 30.475 1.033 41.976 o
6 12 3 22.289 20.640 0.910 59.148 o
6 12 4 27.999 27.204 1.022 44.671 o
6 12 5 23.427 23.053 1.002 50.322 o
6 12 6 39.121 40.310 1.278 27.400 o
6 12 7 16.917 17.430 1.022 55.418 o
6 12 8 1.406 2.402 0.480 300.468 o
6 12 9 34.992 36.456 1.319 28.131 o
6 13 0 20.497 21.468 0.910 60.444 o
6 13 1 121.056 119.590 1.994 6.468 o
6 13 2 10.186 10.755 0.685 119.539 o
6 13 3 4.145 4.375 0.440 304.463 o
6 13 4 3.946 4.652 0.470 274.319 o
6 13 5 8.784 9.487 0.634 140.440 o
6 13 6 34.963 34.585 1.257 30.210 o
6 13 7 16.601 15.467 0.992 59.057 o
6 13 8 10.348 10.448 0.757 102.763 o
6 13 9 14.539 13.965 0.961 64.388 o
6 14 0 8.855 9.252 0.654 134.033 o
6 14 1 39.155 41.148 1.186 29.690 o
6 14 2 93.293 91.118 1.799 9.420 o
6 14 3 47.329 47.834 1.339 22.819 o
6 14 4 40.675 39.481 1.257 27.568 o
6 14 5 21.193 22.521 1.053 48.590 o
6 14 6 13.656 13.106 0.951 66.659 o
6 14 7 12.481 13.771 0.961 66.265 o
6 14 8 15.376 15.263 0.992 60.097 o
6 15 0 26.447 28.471 1.033 44.686 o
6 15 1 18.386 18.555 0.900 64.909 o
6 15 2 1.225 1.022 0.409 418.299 o
6 15 3 31.939 32.152 1.145 35.695 o
6 15 4 4.116 3.793 0.480 267.365 o
6 15 5 2.118 1.901 0.450 332.979 o
6 15 6 41.325 43.325 1.380 24.024 o
6 15 7 3.061 3.507 0.501 259.487 o
6 15 8 40.491 41.260 1.380 24.484 o
6 16 0 6.828 7.289 0.654 143.307 o
6 16 1 10.992 11.736 0.797 92.539 o
6 16 2 8.174 6.962 0.593 162.585 o
6 16 3 30.106 28.236 1.125 38.274 o
6 16 4 30.528 31.763 1.186 34.810 o
6 16 5 16.524 16.745 1.012 56.814 o
6 16 6 26.348 28.686 1.186 37.203 o
6 16 8 22.002 21.141 1.094 45.928 o
6 17 0 8.148 8.945 0.705 121.403 o
6 17 1 71.534 71.899 1.656 13.050 o
6 17 2 14.299 14.241 0.900 71.427 o
6 17 3 12.306 12.738 0.889 75.735 o
6 17 4 80.794 79.914 1.820 10.724 o
6 17 5 1.581 1.881 0.460 326.350 o
6 17 6 23.282 22.685 1.114 43.616 o
6 17 7 10.783 11.859 0.879 79.415 o
6 18 0 22.448 21.223 1.043 48.878 o
6 18 1 64.289 66.348 1.636 14.396 o
6 18 2 6.844 7.453 0.624 154.445 o
6 18 3 69.678 69.282 1.717 12.932 o
6 18 4 9.908 9.835 0.808 93.842 o
6 18 5 17.827 17.655 1.012 55.530 o
6 18 6 8.233 8.587 0.603 154.974 o
6 18 7 6.977 7.054 0.562 181.728 o
6 19 0 5.961 6.972 0.705 129.144 o
6 19 1 17.677 18.524 1.002 56.170 o
6 19 2 6.291 6.921 0.624 157.454 o
6 19 3 46.727 46.781 1.472 20.729 o
6 19 4 31.497 31.252 1.257 31.968 o
6 19 5 6.332 5.981 0.552 193.236 o
6 19 6 14.445 14.241 0.951 65.439 o
6 20 1 12.411 13.167 0.930 70.173 o
6 20 2 1.389 1.830 0.470 315.876 o
6 20 3 3.619 3.006 0.491 266.104 o
6 20 4 12.013 12.298 0.930 70.979 o
6 21 0 2.475 2.270 0.470 301.688 o
6 21 1 8.797 8.035 0.664 132.834 o
6 21 2 9.726 8.731 0.787 99.031 o
6 21 3 21.026 20.835 1.114 45.306 o
6 21 4 55.905 54.223 1.564 17.154 o
6 22 0 24.393 23.554 1.114 42.804 o
6 22 1 23.136 21.816 1.114 43.922 o
6 22 2 5.956 6.216 0.552 194.659 o
6 22 3 29.464 28.788 1.217 34.654 o
6 23 1 10.420 9.334 0.889 79.761 o
6 23 2 11.848 13.423 1.595 27.507 o
7 0 1 221.618 219.060 2.709 2.427 o
7 0 2 12.086 11.491 0.644 123.980 o
7 0 3 3.639 3.762 0.552 214.870 o
7 0 4 2.066 2.607 0.388 424.110 o
7 0 5 2.602 2.995 0.419 360.796 o
7 0 6 14.587 14.353 0.828 80.402 o
7 0 7 31.625 30.485 1.145 36.203 o
7 0 8 0.911 1.186 0.450 353.345 o
7 0 9 3.842 4.641 0.521 232.480 o
7 1 1 57.371 56.442 1.145 22.396 o
7 1 2 2.064 2.045 0.511 264.223 o
7 1 3 119.286 117.954 1.850 6.911 o
7 1 4 65.195 66.184 1.380 16.732 o
7 1 5 22.522 22.000 0.900 59.145 o
7 1 6 61.080 61.165 1.462 16.965 o
7 1 7 1.154 1.217 0.419 399.142 o
7 1 8 31.663 32.121 1.227 32.809 o
7 1 9 3.923 4.437 0.521 232.629 o
7 1 10 31.392 31.119 1.247 32.379 o
7 2 0 72.703 71.521 1.309 15.713 o
7 2 1 16.653 15.917 0.695 96.323 o
7 2 2 37.691 38.745 0.992 37.004 o
7 2 3 30.797 30.117 0.930 46.754 o
7 2 4 12.325 11.920 0.726 103.794 o
7 2 5 21.735 21.642 0.879 61.854 o
7 2 6 74.144 76.888 1.636 12.637 o
7 2 7 69.139 72.103 1.666 13.228 o
7 2 8 70.079 70.928 1.697 12.956 o
7 2 9 10.215 10.387 0.808 92.943 o
7 2 10 2.901 3.926 0.501 259.076 o
7 3 0 13.533 13.678 0.634 119.131 o
7 3 1 40.274 41.506 0.992 34.940 o
7 3 2 28.609 29.064 0.879 51.880 o
7 3 3 17.699 17.911 0.787 79.009 o
7 3 4 24.626 23.349 0.900 56.556 o
7 3 5 7.922 7.228 0.624 150.941 o
7 3 6 56.632 57.474 1.441 18.291 o
7 3 7 8.290 8.158 0.716 119.215 o
7 3 8 16.421 18.156 0.992 58.149 o
7 3 9 6.971 7.166 0.603 162.850 o
7 3 10 64.400 66.021 1.697 13.863 o
7 4 0 3.712 3.813 0.521 236.335 o
7 4 1 69.495 69.987 1.309 16.374 o
7 4 2 13.450 12.626 0.675 111.378 o
7 4 3 26.401 24.515 0.869 56.650 o
7 4 4 57.526 56.922 1.298 20.072 o
7 4 5 32.112 31.334 1.053 39.589 o
7 4 6 53.547 54.642 1.390 19.846 o
7 4 7 3.276 3.118 0.460 299.700 o
7 4 8 6.088 6.318 0.613 163.686 o
7 4 9 19.410 19.219 1.063 50.041 o
7 4 10 6.607 7.442 0.572 177.640 o
7 5 0 54.823 52.618 1.165 23.298 o
7 5 1 72.597 72.942 1.370 15.103 o
7 5 2 48.215 50.512 1.145 25.980 o
7 5 3 103.469 102.589 1.728 8.590 o
7 5 4 51.477 51.790 1.268 22.571 o
7 5 5 31.847 32.550 1.073 38.531 o
7 5 6 6.413 6.471 0.552 191.453 o
7 5 7 4.581 4.795 0.501 241.940 o
7 5 8 9.495 10.458 0.859 84.999 o
7 5 9 11.820 10.673 0.705 110.705 o
7 6 0 22.014 21.121 0.808 68.608 o
7 6 1 39.051 39.870 1.033 34.623 o
7 6 2 211.023 208.510 2.699 2.609 o
7 6 3 43.354 44.245 1.125 29.215 o
7 6 4 48.214 48.468 1.227 24.648 o
7 6 5 27.079 27.214 1.012 45.815 o
7 6 6 12.930 12.084 0.849 81.155 o
7 6 7 2.907 3.251 0.470 291.953 o
7 6 8 3.577 4.478 0.511 242.896 o
7 6 9 9.602 10.295 0.746 106.582 o
7 6 10 10.403 9.702 0.900 78.070 o
7 7 0 2.156 2.423 0.368 464.458 o
7 7 1 23.017 22.838 0.838 63.499 o
7 7 2 7.710 7.074 0.511 204.408 o
7 7 3 11.382 12.002 0.716 107.903 o
7 7 4 4.993 4.508 0.450 283.524 o
7 7 5 45.827 44.818 1.268 25.014 o
7 7 6 32.374 33.542 1.186 33.704 o
7 7 7 20.599 22.194 1.043 49.758 o
7 7 8 9.362 8.628 0.746 108.720 o
7 7 9 3.133 3.803 0.511 248.888 o
7 8 0 33.807 34.697 1.002 39.898 o
7 8 1 0.841 1.145 0.368 516.529 o
7 8 2 17.700 17.461 0.818 75.443 o
7 8 3 38.477 37.396 1.094 33.459 o
7 8 4 9.486 9.129 0.654 132.317 o
7 8 5 63.040 62.463 1.493 16.220 o
7 8 6 28.213 28.297 1.114 39.642 o
7 8 7 33.990 35.382 1.237 31.040 o
7 8 8 3.703 3.895 0.552 214.100 o
7 8 9 58.807 57.423 1.605 16.018 o
7 9 0 44.296 42.978 1.125 29.101 o
7 9 1 101.839 100.217 1.758 8.671 o
7 9 2 24.953 23.534 0.941 53.201 o
7 9 3 6.146 5.674 0.521 213.214 o
7 9 4 17.930 16.480 0.869 69.763 o
7 9 5 5.239 4.815 0.480 252.588 o
7 9 6 9.693 8.874 0.726 112.648 o
7 9 7 18.149 17.103 1.012 55.496 o
7 9 8 24.228 23.390 1.125 42.383 o
7 10 0 101.498 98.090 1.758 8.764 o
7 10 1 19.706 19.046 0.859 67.390 o
7 10 2 144.791 142.162 2.229 4.832 o
7 10 3 6.106 5.981 0.521 212.470 o
7 10 4 11.020 11.777 0.797 92.463 o
7 10 5 43.413 44.092 1.309 24.912 o
7 10 6 7.648 7.463 0.705 124.412 o
7 10 7 36.035 36.854 1.309 28.043 o
7 10 8 1.881 2.096 0.470 309.028 o
7 10 9 31.490 31.640 1.237 32.604 o
7 11 0 32.244 32.755 1.063 38.703 o
7 11 1 18.593 18.187 0.869 68.053 o
7 11 2 10.607 10.642 0.675 121.253 o
7 11 3 6.440 5.940 0.613 163.046 o
7 11 4 14.329 13.975 0.869 75.407 o
7 11 5 13.414 11.992 0.859 79.116 o
7 11 6 24.036 25.139 1.084 44.257 o
7 11 7 13.660 12.850 0.838 81.194 o
7 11 8 28.951 27.500 1.186 36.350 o
7 11 9 6.188 6.584 0.552 192.372 o
7 12 0 24.046 24.311 0.951 52.899 o
7 12 2 58.158 58.261 1.431 18.075 o
7 12 3 14.426 14.854 0.849 77.461 o
7 12 4 28.228 27.173 1.084 41.388 o
7 12 5 30.317 28.083 1.155 36.906 o
7 12 6 6.904 6.655 0.624 155.688 o
7 12 7 22.398 20.467 1.114 44.671 o
7 12 8 16.240 17.113 1.012 56.887 o
7 13 1 36.272 36.967 1.165 32.166 o
7 13 2 5.740 5.265 0.532 210.756 o
7 13 3 20.971 21.315 0.992 53.464 o
7 13 4 40.511 39.287 1.309 26.384 o
7 13 5 5.047 4.570 0.501 239.162 o
7 13 6 12.305 13.372 0.930 70.176 o
7 13 7 7.592 7.606 0.654 140.427 o
7 13 8 20.943 20.978 1.063 48.550 o
7 14 0 17.741 17.430 0.900 66.143 o
7 14 1 20.712 18.074 0.971 56.526 o
7 14 2 6.224 5.756 0.511 218.924 o
7 14 3 42.888 42.497 1.329 24.825 o
7 14 4 12.016 11.777 0.879 78.026 o
7 14 5 52.810 53.068 1.503 18.550 o
7 14 6 9.543 10.775 0.787 97.623 o
7 14 7 29.435 28.942 1.247 33.477 o
7 14 8 2.541 2.423 0.470 300.164 o
7 15 0 16.426 15.140 0.900 68.699 o
7 15 1 11.613 10.734 0.808 90.535 o
7 15 2 17.439 19.976 0.961 59.318 o
7 15 3 14.931 16.306 0.941 65.144 o
7 15 4 37.800 38.132 1.319 27.070 o
7 15 5 2.562 3.138 0.480 285.290 o
7 15 6 18.429 17.410 1.043 52.755 o
7 15 7 6.672 6.849 0.562 183.795 o
7 16 0 2.898 2.484 0.460 307.512 o
7 16 1 18.000 17.328 0.981 58.133 o
7 16 2 15.659 15.151 0.941 65.006 o
7 16 3 26.009 24.525 1.145 40.179 o
7 16 4 33.518 35.382 1.268 30.247 o
7 16 5 12.700 12.135 0.838 82.960 o
7 16 6 20.335 18.841 1.063 49.584 o
7 17 0 12.509 11.501 0.869 79.064 o
7 17 1 36.380 35.934 1.278 28.929 o
7 17 2 6.762 6.144 0.603 165.790 o
7 17 3 33.525 32.397 1.257 31.069 o
7 17 4 22.163 23.125 1.094 45.283 o
7 17 5 4.122 4.018 0.511 240.516 o
7 17 6 16.823 14.762 1.002 58.230 o
7 18 0 1.619 1.227 0.460 329.802 o
7 18 1 41.926 42.804 1.390 23.729 o
7 18 2 10.843 11.215 0.889 78.229 o
7 18 3 8.312 7.892 0.654 137.759 o
7 18 4 14.730 16.071 1.002 59.322 o
7 18 5 6.731 5.653 0.542 197.556 o
7 18 6 7.881 7.013 0.634 147.673 o
7 19 0 3.289 3.098 0.491 268.628 o
7 19 1 27.497 26.314 1.176 37.666 o
7 19 2 1.347 1.656 0.470 317.299 o
7 19 3 22.566 21.100 1.104 45.013 o
7 19 4 26.763 25.578 1.196 37.238 o
7 19 5 4.764 5.469 0.532 216.318 o
7 20 0 22.978 24.863 1.125 42.645 o
7 20 1 11.172 11.184 0.920 73.666 o
7 20 2 1.110 1.881 0.470 318.687 o
7 20 3 12.696 12.626 0.930 70.159 o
7 20 4 2.771 1.932 0.470 300.326 o
7 21 0 17.744 17.849 1.043 53.065 o
7 21 1 26.278 25.190 1.165 38.922 o
7 21 2 0.862 0.981 0.460 340.481 o
7 21 3 9.250 8.853 0.767 104.091 o
7 22 0 1.158 1.431 0.480 307.961 o
7 22 1 34.163 33.573 1.288 29.711 o
8 0 0 2.619 2.351 0.378 434.005 o
8 0 1 33.779 31.487 0.992 41.305 o
8 0 3 82.873 82.858 1.615 11.553 o
8 0 4 5.415 5.510 0.501 232.691 o
8 0 5 0.458 0.664 0.419 416.159 o
8 0 6 83.200 85.741 1.820 10.293 o
8 0 7 55.528 54.918 1.544 17.410 o
8 0 8 45.918 47.609 1.462 20.980 o
8 0 9 6.702 6.267 0.552 190.441 o
8 1 0 1.275 1.707 0.368 496.734 o
8 1 1 30.498 31.078 0.971 44.489 o
8 1 2 2.396 3.128 0.409 378.359 o
8 1 3 2.020 1.901 0.399 413.489 o
8 1 4 13.167 14.087 0.777 90.651 o
8 1 5 21.069 23.431 0.961 54.891 o
8 1 6 1.887 1.891 0.429 365.155 o
8 1 7 4.821 5.020 0.511 231.595 o
8 1 8 43.044 44.971 1.431 22.413 o
8 1 9 5.520 5.827 0.552 198.157 o
8 2 0 49.971 49.377 1.165 25.198 o
8 2 1 100.350 96.271 1.687 9.170 o
8 2 2 32.566 32.285 1.012 40.874 o
8 2 3 14.418 14.721 0.797 84.880 o
8 2 4 16.004 16.357 0.838 75.828 o
8 2 5 17.712 18.238 0.900 65.758 o
8 2 6 8.784 8.424 0.705 120.497 o
8 2 7 1.106 1.319 0.450 349.879 o
8 2 8 10.378 10.019 0.777 98.886 o
8 2 9 19.303 20.017 1.104 47.107 o
8 3 1 0.766 1.237 0.378 491.694 o
8 3 2 11.402 11.409 0.736 104.077 o
8 3 3 35.713 34.953 1.063 36.382 o
8 3 4 45.623 45.922 1.247 25.345 o
8 3 5 14.393 14.885 0.859 76.122 o
8 3 6 12.198 12.329 0.869 78.940 o
8 3 7 11.842 11.358 0.777 95.199 o
8 3 8 36.555 35.392 1.319 27.828 o
8 3 9 16.170 17.195 1.033 55.173 o
8 4 0 2.081 2.372 0.388 426.255 o
8 4 1 33.594 32.622 1.002 40.625 o
8 4 2 130.773 129.404 2.065 5.745 o
8 4 3 43.096 42.058 1.176 28.410 o
8 4 4 22.961 23.799 0.971 52.504 o
8 4 5 16.109 17.113 0.889 69.136 o
8 4 6 36.506 37.018 1.237 29.885 o
8 4 7 57.418 60.132 1.585 16.247 o
8 4 8 11.952 11.777 0.828 85.838 o
8 4 9 19.509 17.972 1.063 50.367 o
8 5 0 9.892 10.601 0.695 117.840 o
8 5 1 68.976 66.736 1.421 15.680 o
8 5 2 2.906 3.077 0.419 355.459 o
8 5 3 22.967 22.992 0.941 55.065 o
8 5 4 10.747 12.094 0.757 100.466 o
8 5 5 34.318 33.981 1.176 33.196 o
8 5 6 21.430 22.440 1.033 49.829 o
8 5 7 1.284 1.012 0.460 335.135 o
8 5 8 15.040 14.179 0.992 60.786 o
8 5 9 0.614 0.900 0.501 291.851 o
8 6 0 135.149 131.203 2.086 5.522 o
8 6 1 2.304 2.546 0.409 384.961 o
8 6 2 50.992 49.929 1.268 22.932 o
8 6 3 34.338 35.842 1.104 35.318 o
8 6 4 6.306 6.911 0.532 202.145 o
8 6 5 45.814 46.648 1.339 23.336 o
8 6 6 14.488 16.449 0.951 64.410 o
8 6 7 2.823 3.118 0.480 282.854 o
8 6 8 8.918 8.925 0.644 137.582 o
8 6 9 42.602 44.327 1.380 23.593 o
8 7 0 18.291 17.972 0.859 69.627 o
8 7 1 21.795 21.826 0.900 59.922 o
8 7 2 13.744 12.493 0.818 84.394 o
8 7 3 34.986 34.973 1.125 34.489 o
8 7 4 39.729 41.168 1.247 27.860 o
8 7 5 8.542 8.322 0.705 121.203 o
8 7 6 31.390 28.390 1.186 35.149 o
8 7 7 36.422 35.955 1.298 28.341 o
8 7 8 13.060 13.402 0.961 65.920 o
8 7 9 21.193 23.258 1.125 43.977 o
8 8 0 5.573 5.715 0.521 216.883 o
8 8 1 4.623 5.101 0.511 232.751 o
8 8 2 177.089 182.421 2.638 3.292 o
8 8 3 20.883 21.264 0.930 58.426 o
8 8 4 65.478 65.315 1.564 14.961 o
8 8 5 36.476 37.038 1.257 29.301 o
8 8 6 13.258 13.034 0.951 67.050 o
8 8 7 29.464 30.506 1.227 33.936 o
8 8 8 3.237 3.108 0.491 269.050 o
8 8 9 6.398 7.534 0.664 140.652 o
8 9 0 63.429 64.078 1.482 16.142 o
8 9 1 62.643 61.022 1.472 16.611 o
8 9 2 1.941 1.963 0.399 414.436 o
8 9 3 59.536 59.733 1.472 17.222 o
8 9 4 24.470 24.576 1.033 47.151 o
8 9 5 13.642 13.495 0.910 71.265 o
8 9 6 4.732 5.285 0.532 217.117 o
8 9 7 9.718 10.376 0.808 93.718 o
8 9 8 3.176 3.926 0.511 248.079 o
8 10 0 18.056 17.798 0.889 66.690 o
8 10 1 3.876 4.335 0.450 297.010 o
8 10 2 24.973 23.135 0.992 49.872 o
8 10 3 69.723 70.979 1.636 13.464 o
8 10 4 29.386 30.812 1.155 36.713 o
8 10 5 50.033 49.654 1.452 20.125 o
8 10 8 4.080 4.467 0.511 239.142 o
8 11 0 21.964 22.777 0.971 53.671 o
8 11 1 4.204 3.967 0.460 285.011 o
8 11 2 5.035 4.202 0.470 265.912 o
8 11 3 10.731 10.980 0.828 88.122 o
8 11 4 56.091 54.407 1.482 18.134 o
8 11 5 0.537 1.104 0.450 358.897 o
8 11 6 28.769 29.616 1.237 33.980 o
8 11 7 30.444 28.420 1.237 33.580 o
8 11 8 21.386 22.501 1.104 45.275 o
8 12 0 9.052 10.182 0.675 126.062 o
8 12 1 20.787 21.203 1.002 52.879 o
8 12 2 26.692 27.725 1.094 41.556 o
8 12 3 63.032 63.138 1.595 15.148 o
8 12 4 15.178 15.682 0.930 66.298 o
8 12 5 55.546 53.927 1.554 17.359 o
8 12 7 33.036 32.847 1.247 31.491 o
8 13 0 56.591 58.404 1.503 17.456 o
8 13 1 26.062 26.232 1.073 43.366 o
8 13 2 2.863 2.740 0.460 306.464 o
8 13 3 34.475 37.519 1.268 29.581 o
8 13 4 25.116 24.699 1.104 42.670 o
8 13 5 0.931 1.227 0.460 338.134 o
8 13 6 8.993 9.835 0.746 108.253 o
8 13 7 7.610 8.700 0.664 135.331 o
8 14 0 1.540 1.278 0.440 359.325 o
8 14 1 4.430 4.539 0.501 244.150 o
8 14 2 27.291 27.193 1.125 39.894 o
8 14 3 14.905 15.938 0.941 65.339 o
8 14 4 24.965 25.026 1.145 40.559 o
8 14 5 6.644 5.490 0.542 198.538 o
8 14 6 2.636 3.302 0.501 263.901 o
8 14 7 11.681 13.218 0.951 68.391 o
8 15 0 1.669 1.789 0.450 339.455 o
8 15 1 18.957 18.555 0.992 56.036 o
8 15 2 3.677 3.701 0.491 262.526 o
8 15 4 36.793 38.919 1.349 26.466 o
8 15 5 13.036 14.077 0.951 66.780 o
8 15 6 14.407 14.823 1.002 60.043 o
8 16 0 34.566 36.200 1.278 29.465 o
8 16 1 8.819 8.720 0.777 102.752 o
8 16 2 21.967 21.244 1.063 47.841 o
8 16 3 11.258 12.278 0.910 74.374 o
8 16 4 7.512 8.414 0.603 158.165 o
8 16 5 9.686 10.243 0.900 78.552 o
8 16 6 18.460 18.780 1.053 51.518 o
8 17 0 16.808 17.001 0.992 58.298 o
8 17 1 17.295 18.381 1.053 52.397 o
8 17 2 5.168 5.388 0.542 207.546 o
8 17 3 2.376 3.241 0.491 276.216 o
8 17 4 6.840 7.166 0.634 151.004 o
8 17 5 5.354 5.418 0.532 212.712 o
8 18 1 3.459 3.926 0.511 245.909 o
8 18 2 4.128 2.924 0.491 261.981 o
8 18 3 5.237 5.970 0.552 199.339 o
8 19 0 9.721 9.272 0.685 122.649 o
8 19 1 40.361 40.565 1.370 24.829 o
8 19 2 2.256 3.016 0.491 278.342 o
8 19 3 1.440 1.850 0.460 328.213 o
8 20 0 0.665 0.787 0.480 316.412 o
8 20 1 35.648 37.447 1.309 28.070 o
8 20 2 10.310 10.417 0.777 98.656 o
9 0 1 7.346 7.473 0.552 183.778 o
9 0 2 113.765 112.934 2.014 6.894 o
9 0 3 19.415 20.293 0.920 61.106 o
9 0 4 66.882 67.104 1.605 14.295 o
9 0 5 71.065 69.824 1.697 12.909 o
9 0 6 0.355 0.889 0.450 362.802 o
9 0 7 19.157 18.483 1.043 51.918 o
9 0 8 4.057 4.427 0.521 231.721 o
9 1 1 12.308 11.961 0.767 95.765 o
9 1 2 1.366 1.830 0.388 447.526 o
9 1 3 19.710 20.732 0.951 57.958 o
9 1 4 0.874 1.595 0.429 383.095 o
9 1 5 12.313 12.329 0.879 77.361 o
9 1 6 2.584 2.883 0.470 297.274 o
9 1 7 5.597 6.103 0.613 166.042 o
9 1 8 2.330 2.372 0.470 302.689 o
9 2 0 23.477 24.157 0.961 52.689 o
9 2 1 26.520 26.672 1.002 46.947 o
9 2 2 4.861 4.611 0.450 284.414 o
9 2 3 75.242 74.158 1.625 12.737 o
9 2 4 3.027 3.476 0.460 300.487 o
9 2 5 43.740 43.990 1.349 23.981 o
9 2 6 16.232 16.163 0.971 60.986 o
9 2 7 21.598 20.886 1.104 45.602 o
9 2 8 3.038 2.975 0.491 271.435 o
9 3 1 14.256 13.075 0.808 84.794 o
9 3 2 3.182 2.822 0.419 353.188 o
9 3 4 13.711 15.406 0.879 73.974 o
9 3 5 41.334 40.555 1.309 25.972 o
9 3 6 29.696 30.557 1.196 35.002 o
9 3 7 5.243 5.551 0.542 206.605 o
9 3 8 13.162 13.750 0.961 65.680 o
9 4 0 179.780 178.362 2.638 3.281 o
9 4 1 4.794 5.899 0.532 214.747 o
9 4 2 92.413 92.866 1.830 9.292 o
9 4 3 7.832 7.841 0.593 162.176 o
9 4 4 41.347 42.794 1.298 25.890 o
9 4 5 13.804 13.351 0.910 71.171 o
9 4 6 9.558 9.252 0.767 103.162 o
9 4 7 20.749 19.802 1.094 47.015 o
9 4 8 23.992 23.789 1.155 40.802 o
9 5 1 7.624 7.013 0.634 148.558 o
9 5 2 31.685 32.867 1.114 36.853 o
9 5 3 21.506 21.796 1.012 51.413 o
9 5 4 18.921 19.383 0.981 56.588 o
9 5 5 0.625 1.155 0.440 373.408 o
9 5 6 11.430 10.928 0.879 79.203 o
9 5 7 19.197 20.272 1.084 48.444 o
9 5 8 7.580 7.013 0.634 148.710 o
9 6 0 6.054 6.706 0.562 187.332 o
9 6 1 19.645 19.761 0.930 60.218 o
9 6 2 10.924 10.080 0.808 92.090 o
9 6 3 26.941 28.062 1.104 40.833 o
9 6 4 28.900 29.371 1.114 39.036 o
9 6 5 17.000 17.972 1.012 56.018 o
9 6 6 9.296 10.182 0.849 87.143 o
9 6 7 63.375 63.731 1.677 14.300 o
9 6 8 17.298 19.087 1.022 54.563 o
9 7 0 7.619 7.258 0.654 140.882 o
9 7 1 40.469 39.614 1.257 27.611 o
9 7 2 11.970 11.256 0.838 84.537 o
9 7 3 17.034 16.633 0.930 64.086 o
9 7 4 14.310 13.331 0.900 71.901 o
9 7 5 36.850 36.987 1.278 28.614 o
9 7 6 16.245 16.132 1.002 58.150 o
9 7 7 1.082 1.360 0.460 335.481 o
9 7 8 29.210 29.606 1.227 34.203 o
9 8 0 127.676 126.817 2.218 5.620 o
9 8 1 13.664 14.384 0.859 77.325 o
9 8 2 6.494 6.338 0.521 208.767 o
9 8 3 84.186 86.784 1.861 9.972 o
9 8 4 33.710 35.351 1.247 30.822 o
9 8 5 20.040 20.794 1.033 51.306 o
9 8 6 3.330 3.220 0.501 258.440 o
9 8 7 21.433 21.274 1.063 48.158 o
9 8 8 4.397 5.112 0.532 219.847 o
9 9 0 5.137 4.406 0.480 255.297 o
9 9 1 37.999 39.042 1.227 29.324 o
9 9 2 61.878 64.334 1.585 15.323 o
9 9 3 8.949 10.059 0.849 87.678 o
9 9 4 19.018 20.702 1.012 53.568 o
9 9 5 1.519 1.625 0.460 328.613 o
9 9 6 22.108 23.983 1.125 43.317 o
9 9 7 12.080 11.603 0.951 68.759 o
9 10 0 16.442 15.825 0.930 65.027 o
9 10 1 4.552 4.345 0.491 252.199 o
9 10 2 9.050 10.131 0.797 96.935 o
9 10 3 48.506 50.103 1.452 20.382 o
9 10 4 46.361 49.449 1.482 20.371 o
9 10 5 2.650 2.934 0.480 285.439 o
9 10 6 5.439 5.265 0.593 178.109 o
9 10 7 12.610 13.525 0.941 68.596 o
9 11 0 25.791 25.190 1.084 43.263 o
9 11 1 34.687 34.840 1.237 30.890 o
9 11 2 16.190 15.989 0.951 63.096 o
9 11 3 15.494 15.784 0.961 62.772 o
9 11 5 21.043 20.947 1.084 47.170 o
9 11 6 22.522 21.274 1.094 45.599 o
9 11 7 1.278 1.421 0.460 332.735 o
9 12 0 5.413 5.561 0.532 211.882 o
9 12 1 3.566 3.292 0.480 274.879 o
9 12 2 19.755 19.567 1.043 51.167 o
9 12 3 42.945 44.777 1.401 23.051 o
9 12 4 35.757 36.006 1.288 28.824 o
9 12 5 11.196 11.767 0.900 76.097 o
9 12 6 8.054 9.272 0.757 108.263 o
9 13 0 6.621 6.809 0.562 184.159 o
9 13 1 60.200 60.020 1.605 15.643 o
9 13 2 34.266 35.617 1.298 29.055 o
9 13 3 4.448 3.967 0.511 238.258 o
9 13 4 1.231 1.329 0.470 320.411 o
9 13 5 9.390 7.851 0.664 131.382 o
9 13 6 8.130 7.902 0.583 165.019 o
9 14 0 40.376 42.436 1.390 24.146 o
9 14 1 13.914 13.719 0.961 65.039 o
9 14 2 11.345 10.683 0.818 89.199 o
9 14 3 30.853 30.863 1.257 32.261 o
9 14 4 4.525 4.508 0.521 228.160 o
9 14 5 2.192 2.822 0.491 279.819 o
9 15 0 37.364 37.662 1.319 27.263 o
9 15 1 3.989 4.232 0.511 240.710 o
9 15 2 10.094 10.969 0.869 82.308 o
9 15 3 2.506 3.609 0.501 263.710 o
9 15 4 5.264 5.377 0.542 207.002 o
9 15 5 9.640 9.538 0.777 100.593 o
9 16 1 9.848 10.315 0.869 83.003 o
9 16 2 17.016 18.463 1.053 52.550 o
9 16 3 2.073 2.167 0.470 306.558 o
9 16 4 4.833 4.774 0.521 225.107 o
9 17 1 22.932 22.061 1.104 44.552 o
9 17 2 4.204 3.701 0.501 249.320 o
9 17 3 4.828 4.928 0.521 224.611 o
9 18 0 4.674 4.682 0.521 226.518 o
9 18 1 1.326 1.401 0.460 332.289 o
9 18 2 12.895 13.167 0.910 72.209 o
10 0 0 274.371 275.573 3.619 1.536 o
10 0 1 0.695 0.746 0.440 375.382 o
10 0 2 54.597 52.301 1.452 19.001 o
10 0 3 8.928 7.678 0.716 118.298 o
10 0 4 2.874 3.241 0.480 281.763 o
10 0 5 17.086 18.279 1.022 54.998 o
10 0 7 3.271 3.455 0.501 257.956 o
10 1 1 40.117 41.383 1.288 26.689 o
10 1 2 3.928 3.711 0.470 279.166 o
10 1 3 0.708 0.726 0.460 343.945 o
10 1 4 8.749 8.894 0.746 109.682 o
10 1 5 32.221 33.092 1.247 31.735 o
10 1 6 9.756 9.456 0.654 131.023 o
10 1 7 4.942 5.909 0.552 201.173 o
10 2 0 9.918 10.376 0.808 93.409 o
10 2 1 12.432 13.362 0.818 85.659 o
10 2 2 50.658 51.248 1.462 19.694 o
10 2 3 15.746 15.314 0.910 68.167 o
10 2 4 14.522 14.967 0.910 69.598 o
10 2 5 32.919 30.782 1.257 31.555 o
10 2 6 12.167 11.889 0.951 68.552 o
10 2 7 88.823 86.968 1.963 9.168 o
10 3 0 1.311 1.758 0.429 374.992 o
10 3 1 18.946 19.311 0.961 58.330 o
10 3 2 13.354 14.568 0.900 72.263 o
10 3 3 5.147 5.163 0.511 228.695 o
10 3 4 19.153 18.177 1.033 52.793 o
10 3 5 1.115 1.298 0.460 335.453 o
10 3 7 3.554 3.742 0.501 254.440 o
10 4 0 118.917 120.428 2.188 6.113 o
10 4 1 14.078 13.249 0.900 72.194 o
10 4 2 17.226 19.025 0.961 59.900 o
10 4 3 16.035 15.795 0.930 65.428 o
10 4 4 13.703 15.795 0.951 65.407 o
10 4 5 22.884 23.544 1.114 43.599 o
10 4 6 2.089 2.014 0.470 307.216 o
10 4 7 9.143 9.415 0.787 99.436 o
10 5 0 11.808 10.601 0.838 85.201 o
10 5 1 5.733 5.868 0.583 180.499 o
10 5 2 6.225 5.408 0.521 213.570 o
10 5 3 8.551 8.352 0.654 136.323 o
10 5 4 34.553 33.123 1.257 30.595 o
10 5 5 57.142 58.057 1.625 15.983 o
10 5 6 3.442 4.018 0.511 245.681 o
10 5 7 4.721 4.723 0.521 226.055 o
10 6 0 23.548 24.750 1.073 45.231 o
10 6 1 41.138 41.904 1.319 25.603 o
10 6 2 2.508 2.730 0.470 298.889 o
10 6 3 57.719 58.425 1.554 16.674 o
10 6 4 4.668 3.967 0.501 244.534 o
10 6 5 18.270 20.150 1.084 49.025 o
10 6 6 3.430 3.220 0.491 266.832 o
10 6 7 37.517 37.672 1.329 26.955 o
10 7 0 1.090 1.339 0.440 365.324 o
10 7 1 11.839 11.961 0.797 91.019 o
10 7 2 37.231 37.416 1.278 28.428 o
10 7 3 2.272 2.454 0.470 302.878 o
10 7 4 40.254 39.676 1.380 24.740 o
10 7 5 2.579 2.229 0.480 289.599 o
10 7 6 13.400 13.300 0.869 76.915 o
10 7 7 11.676 11.930 0.930 71.484 o
10 8 0 3.358 3.108 0.480 277.741 o
10 8 1 2.021 2.198 0.460 319.277 o
10 8 2 7.833 7.483 0.726 118.265 o
10 8 4 21.306 22.450 1.114 44.725 o
10 8 5 12.045 12.769 0.920 71.994 o
10 8 6 6.109 6.389 0.562 187.866 o
10 9 0 20.507 18.718 1.012 53.212 o
10 9 1 8.923 10.172 0.869 84.211 o
10 9 2 2.356 2.730 0.480 289.330 o
10 9 3 10.735 10.980 0.889 78.483 o
10 9 4 13.733 15.897 0.981 62.152 o
10 9 5 42.860 42.180 1.421 22.963 o
10 9 6 6.980 6.778 0.624 155.182 o
10 10 0 4.286 3.742 0.501 248.486 o
10 10 1 11.137 11.164 0.879 79.407 o
10 10 2 32.733 33.020 1.278 30.579 o
10 10 3 24.532 23.329 1.155 40.656 o
10 10 4 22.917 23.227 1.135 42.536 o
10 10 5 12.666 13.341 0.971 65.162 o
10 10 6 15.508 15.897 0.981 60.712 o
10 11 0 2.055 2.474 0.470 305.098 o
10 11 1 49.967 49.132 1.482 19.715 o
10 11 2 45.357 45.114 1.452 21.528 o
10 11 3 1.698 1.840 0.460 325.194 o
10 11 4 20.787 21.448 1.104 45.893 o
10 11 5 2.214 2.198 0.470 304.871 o
10 12 0 1.104 1.942 0.470 318.407 o
10 12 1 10.588 9.047 0.787 97.320 o
10 12 2 1.631 2.362 0.480 298.399 o
10 12 3 21.134 22.245 1.094 46.106 o
10 12 4 1.139 1.564 0.460 333.554 o
10 12 5 10.935 9.497 0.797 94.416 o
10 13 1 9.492 9.426 0.695 120.283 o
10 13 2 0.557 0.971 0.470 330.001 o
10 13 3 28.293 27.776 1.206 35.725 o
10 13 4 0.802 0.971 0.460 341.274 o
10 14 0 7.243 7.534 0.726 119.517 o
10 14 1 9.594 8.955 0.787 99.065 o
10 14 2 35.834 35.178 1.298 28.640 o
10 14 3 2.127 2.556 0.480 292.458 o
10 14 4 20.924 20.109 1.063 48.829 o
10 15 0 1.396 1.615 0.460 330.146 o
10 15 1 16.780 17.144 1.022 55.617 o
10 15 2 33.718 33.787 1.278 30.130 o
10 15 3 4.096 2.515 0.470 283.506 o
10 16 1 2.312 2.382 0.470 302.831 o
11 0 2 8.889 7.718 0.726 115.674 o
11 0 3 16.774 16.347 0.992 58.579 o
11 0 4 7.834 7.177 0.644 143.887 o
11 0 5 7.681 9.221 0.695 125.090 o
11 0 6 20.002 18.678 1.073 49.134 o
11 1 0 0.580 0.787 0.460 345.145 o
11 1 1 31.869 31.191 1.227 32.905 o
11 1 2 9.633 10.356 0.859 84.890 o
11 1 3 19.201 19.945 1.043 51.407 o
11 1 4 13.819 14.936 0.971 63.520 o
11 1 5 14.989 14.885 1.002 59.577 o
11 1 6 5.217 4.907 0.521 222.015 o
11 2 0 191.215 187.849 2.944 2.840 o
11 2 1 1.515 1.615 0.460 328.718 o
11 2 2 17.459 14.905 1.002 57.695 o
11 2 3 9.371 8.945 0.767 103.784 o
11 2 4 28.230 28.451 1.196 36.031 o
11 2 5 35.885 35.965 1.319 27.940 o
11 2 6 0.494 0.941 0.501 292.743 o
11 3 0 10.782 10.652 0.808 91.869 o
11 3 1 9.861 8.802 0.767 103.019 o
11 3 2 22.787 21.458 1.104 44.795 o
11 3 4 35.842 36.364 1.329 27.619 o
11 3 5 22.916 23.278 1.084 45.419 o
11 3 6 28.751 28.533 1.196 35.800 o
11 4 1 8.132 8.270 0.654 137.732 o
11 4 2 10.986 13.259 0.910 74.147 o
11 4 3 29.447 28.410 1.206 35.135 o
11 4 4 7.506 7.637 0.593 163.977 o
11 4 5 2.326 2.484 0.470 302.132 o
11 4 6 6.612 7.156 0.634 151.817 o
11 5 1 27.350 26.815 1.176 37.621 o
11 5 2 1.060 1.523 0.470 321.231 o
11 5 3 17.308 19.710 1.033 53.528 o
11 5 4 3.561 3.343 0.491 265.127 o
11 5 5 3.746 3.159 0.491 264.306 o
11 6 0 17.016 20.180 1.063 51.234 o
11 6 1 1.721 1.677 0.470 313.062 o
11 6 2 1.862 1.983 0.470 309.845 o
11 6 3 17.661 18.718 1.053 52.052 o
11 6 4 15.637 16.929 0.981 60.190 o
11 6 5 47.984 49.439 1.523 19.428 o
11 7 0 60.028 59.938 1.615 15.566 o
11 7 1 27.864 29.187 1.186 36.453 o
11 7 2 20.426 20.375 1.073 48.368 o
11 7 3 13.778 12.912 0.951 66.637 o
11 7 4 5.425 5.214 0.542 206.528 o
11 7 5 11.282 12.513 0.910 74.227 o
11 8 0 0.441 0.910 0.480 318.105 o
11 8 1 14.925 15.447 0.992 60.378 o
11 8 2 8.645 9.640 0.787 100.085 o
11 8 3 16.234 15.764 1.033 55.622 o
11 8 4 0.954 1.452 0.460 336.483 o
11 9 0 1.223 1.748 0.470 318.168 o
11 9 1 2.820 2.157 0.480 287.577 o
11 9 2 2.184 2.331 0.480 293.008 o
11 9 3 2.622 3.220 0.491 274.080 o
11 9 4 12.899 11.215 0.818 86.540 o
11 10 0 11.297 10.632 0.818 89.307 o
11 10 1 7.430 8.168 0.664 136.643 o
11 10 2 3.271 3.282 0.501 258.681 o
11 10 3 3.739 3.803 0.501 252.681 o
11 10 4 4.080 3.466 0.491 260.036 o
11 11 0 55.096 56.922 1.574 16.948 o
11 11 1 5.488 5.336 0.532 212.119 o
11 11 2 21.816 22.245 1.094 45.723 o
11 11 3 18.610 16.725 1.043 52.863 o
11 12 0 5.161 4.570 0.521 223.550 o
11 12 1 0.783 0.879 0.470 327.961 o
11 12 2 6.660 6.134 0.603 166.233 o
11 13 0 11.384 9.927 0.818 89.698 o
11 13 1 14.052 13.811 0.828 81.504 o
12 0 0 10.021 9.170 0.695 119.288 o
12 0 1 12.154 12.636 0.920 71.951 o
12 0 2 0.805 1.012 0.470 326.970 o
12 0 4 12.399 14.507 0.961 66.016 o
12 1 0 13.052 14.210 0.981 63.393 o
12 1 1 4.807 5.234 0.542 210.183 o
12 1 2 5.367 5.255 0.532 213.149 o
12 1 3 16.648 18.422 1.002 56.980 o
12 1 4 45.980 45.002 1.431 21.774 o
12 2 0 5.216 5.490 0.603 173.587 o
12 2 1 4.553 3.895 0.511 237.742 o
12 2 2 50.331 48.529 1.523 19.092 o
12 2 3 0.355 0.838 0.480 319.380 o
12 2 4 7.947 9.262 0.869 85.943 o
12 3 0 26.280 25.343 1.165 38.887 o
12 3 1 25.113 22.930 1.135 41.517 o
12 3 2 1.220 1.554 0.460 332.636 o
12 3 3 20.798 21.213 1.094 46.587 o
12 3 4 17.161 17.502 1.022 55.220 o
12 4 0 2.201 2.382 0.470 304.025 o
12 4 1 7.683 9.047 0.716 119.590 o
12 4 2 9.387 8.843 0.777 101.645 o
12 4 3 1.115 1.891 0.460 331.869 o
12 5 0 18.088 17.982 1.022 54.395 o
12 5 1 38.085 35.249 1.329 27.137 o
12 5 2 8.131 7.913 0.654 138.286 o
12 5 3 6.789 7.187 0.726 120.912 o
12 6 0 21.371 20.906 1.063 48.309 o
12 6 2 16.001 15.447 1.012 57.674 o
12 6 3 1.023 0.910 0.470 325.082 o
12 7 0 7.818 8.230 0.593 161.422 o
12 7 1 21.512 23.268 1.135 43.231 o
12 7 2 5.172 4.999 0.521 222.012 o
12 8 1 9.218 10.295 0.889 80.570 o
12 8 2 5.802 5.428 0.603 171.258 o
12 9 0 37.027 36.680 1.319 27.502 o
;
_iucr_refine_instructions_details
;
TITL L-ALA_23K_HAR OLEX2: imported from CIF
CELL 0.71073 5.9279 12.2597 5.7939 90 90 90
ZERR 4 0.001 0.0017 0.0009 0 0 0
LATT -1
SYMM 0.5-X,-Y,0.5+Z
SYMM 0.5+X,0.5-Y,-Z
SYMM -X,0.5+Y,0.5-Z
SFAC C H N O
DISP C 0 0
DISP H 0 0
DISP N 0 0
DISP O 0 0
UNIT 12 28 4 8

TEMP -250.15
CONF
MORE -1
BOND $H
ACTA 
WGHT 0.020927 0.011209
FVAR 0.989029
REM <olex2.extras>
REM <HklSrc "%.\\9c0fdd27e5aab59be618fd90f1c5703a.hkl">
REM </olex2.extras>

N1    3     0.64718  0.13752  0.18300  11.00000  0.00550  0.00596  0.00407 =
 -0.00012  0.00050  0.00011 
H1    2     0.70239  0.05872  0.19678  11.00000  0.02254  0.01891  0.01443 =
 -0.00043  0.00833  0.00180 
H2    2     0.77803  0.19010  0.20792  11.00000  0.01352  0.01904  0.02031 =
 -0.00145  0.00811 -0.00025 
H3    2     0.58361  0.14955  0.01556  11.00000  0.02106  0.01685  0.00593 =
 -0.00494  0.00894 -0.00481 
C1    1     0.46631  0.16108  0.35440  11.00000  0.00499  0.00462  0.00350 =
 0.00004 -0.00028  0.00042 
H4    2     0.42378  0.24838  0.33782  11.00000  0.01979  0.01278  0.01662 =
 0.00743  0.00020  0.00606 
C2    1     0.25986  0.09067  0.30333  11.00000  0.00578  0.00878  0.00598 =
 -0.00043 -0.00060 -0.00132 
H5    2     0.19360  0.11089  0.13158  11.00000  0.02096  0.04386  0.00881 =
 0.00824 -0.01220 -0.01212 
H6    2     0.12661  0.10459  0.42961  11.00000  0.00886  0.03591  0.03240 =
 0.00394  0.00428 -0.00018 
H7    2     0.30517  0.00418  0.30849  11.00000  0.03157  0.01607  0.03279 =
 -0.00384  0.00338 -0.00486 
C3    1     0.55408  0.14078  0.59991  11.00000  0.00484  0.00436  0.00330 =
 -0.00004 -0.00028  0.00041 
O1    4     0.72676  0.08378  0.62436  11.00000  0.00656  0.00696  0.00565 =
 0.00048 -0.00066  0.00246 
O2    4     0.44086  0.18405  0.76118  11.00000  0.00736  0.00739  0.00389 =
 -0.00061  0.00057  0.00198 
HKLF 4

END
Q1 1 0.638889 0.125 0.625 11 0.05 0.16
Q2 1 0.194444 0.041667 0.09375 11 0.05 0.16
Q3 1 0.75 0.138889 0.21875 11 0.05 0.14
Q4 1 0.388889 0.152778 0.71875 11 0.05 0.14
Q5 1 0.305556 0.138889 0.25 11 0.05 0.14

  REM The information below was added by Olex2.
  REM
  REM R1 = 0.0183 for 2372 Fo > 4sig(Fo) and 0.0187 for all 2405 data
  REM 118 parameters refined using 0 restraints
  REM Highest difference peak 0.1577, deepest hole -0.1891
  REM Mean Shift 0.0001, Max Shift 0.0009.

  REM +++ Tabular Listing of Refinement Information +++
  REM R1_all = 0.0187
  REM R1_gt = 0.0183
  REM wR_ref = 0.0396
  REM GOOF = 0.8587
  REM Shift_max = 0.0009
  REM Shift_mean = 0.0001
  REM Reflections_all = 2405
  REM Reflections_gt = 2372
  REM Parameters = 118
  REM Hole = -0.1891
  REM Peak = 0.1577
  REM Flack = n/a

  
;
_olex2_submission_special_instructions  'No special instructions were received'
