# Supplementary material for: Towards improved accuracy of Hirshfeld atom refinement with an alternative electron density partition
Source: IUCrJ. 2025 Jan 1;12(Pt 1):74–87. doi: 10.1107/S2052252524011242 (PMC11707693; doi:10.1107/S2052252524011242)
Supplement: Supplementary file 1 [file m-12-00074-sup1.zip › cif_checkcif/l_ala/B3LYP/1.5.cif]

data_1.5
_audit_creation_date               2024-03-05
_audit_creation_method
;
Olex2 1.3
(compiled 2020.07.31 svn.rc2a77460 for OlexSys, GUI svn.r6145)
;
_audit_contact_author_address      ?
_audit_contact_author_email        ?
_audit_contact_author_name         ''
_audit_contact_author_phone        ?
_publ_contact_author_id_orcid      ?
_publ_section_references
;
Bourhis, L.J., Dolomanov, O.V., Gildea, R.J., Howard, J.A.K., Puschmann, H.
 (2015). Acta Cryst. A71, 59-75.

Dolomanov, O.V., Bourhis, L.J., Gildea, R.J, Howard, J.A.K. & Puschmann, H.
 (2009), J. Appl. Cryst. 42, 339-341.
;
_chemical_formula_moiety           'C3 H7 N O2'
_chemical_formula_sum              'C3 H7 N O2'
_chemical_formula_weight           89.095
_chemical_absolute_configuration   unk
loop_
  _atom_type_symbol
  _atom_type_scat_dispersion_real
  _atom_type_scat_dispersion_imag
  _atom_type_scat_source
  _atom_type_scat_dispersion_source
 H 0.00000 0.00000
 'NoSpherA2 (<-magic spell for checkCif) like software DiSCaMB'
 'Henke, Gullikson and Davis, At. Data and Nucl. Data Tables, 1993, 54, 2'
 C 0.00347 0.00161
 'NoSpherA2 (<-magic spell for checkCif) like software DiSCaMB'
 'Henke, Gullikson and Davis, At. Data and Nucl. Data Tables, 1993, 54, 2'
 O 0.01158 0.00611
 'NoSpherA2 (<-magic spell for checkCif) like software DiSCaMB'
 'Henke, Gullikson and Davis, At. Data and Nucl. Data Tables, 1993, 54, 2'
 N 0.00653 0.00323
 'NoSpherA2 (<-magic spell for checkCif) like software DiSCaMB'
 'Henke, Gullikson and Davis, At. Data and Nucl. Data Tables, 1993, 54, 2'

_space_group_crystal_system        'orthorhombic'
_space_group_IT_number             19
_space_group_name_H-M_alt          'P 21 21 21'
_space_group_name_Hall             ' P 2ac 2ab'
loop_
  _space_group_symop_id
  _space_group_symop_operation_xyz
 1 x,y,z
 2 x+1/2,-y+1/2,-z
 3 -x,y+1/2,-z+1/2
 4 -x+1/2,-y,z+1/2

_symmetry_Int_Tables_number        19
_cell_length_a                     5.9279(10)
_cell_length_b                     12.2597(17)
_cell_length_c                     5.7939(9)
_cell_angle_alpha                  90
_cell_angle_beta                   90
_cell_angle_gamma                  90
_cell_volume                       421.07(11)
_cell_formula_units_Z              4
_cell_measurement_temperature      23.0
_cell_measurement_theta_min             15.00
_cell_measurement_theta_max             22.50
_cell_measurement_reflns_used           1524
_exptl_absorpt_coefficient_mu      0.117
_exptl_crystal_density_diffrn      1.405
_exptl_crystal_F_000               191.963
_exptl_crystal_description              sphere
_diffrn_reflns_av_R_equivalents    0.0000
_diffrn_reflns_av_unetI/netI       0.0239
_diffrn_reflns_Laue_measured_fraction_full  0.9725
_diffrn_reflns_Laue_measured_fraction_max  0.9483
_diffrn_reflns_limit_h_max         12
_diffrn_reflns_limit_h_min         0
_diffrn_reflns_limit_k_max         26
_diffrn_reflns_limit_k_min         0
_diffrn_reflns_limit_l_max         12
_diffrn_reflns_limit_l_min         0
_diffrn_reflns_number              2405
_diffrn_reflns_point_group_measured_fraction_full  0.9725
_diffrn_reflns_point_group_measured_fraction_max  0.9483
_diffrn_reflns_theta_full          25.2417
_diffrn_reflns_theta_max           50.14
_diffrn_reflns_theta_min           3.32
_diffrn_ambient_temperature        23.0
_diffrn_measured_fraction_theta_full  0.9725
_diffrn_measured_fraction_theta_max  0.9483
_diffrn_radiation_type             'Mo K\a'
_diffrn_radiation_wavelength       0.71073
_diffrn_measurement_device_type     'four circle diffractometer'
_reflns_Friedel_coverage           0.0
_reflns_limit_h_max                12
_reflns_limit_h_min                0
_reflns_limit_k_max                26
_reflns_limit_k_min                0
_reflns_limit_l_max                12
_reflns_limit_l_min                0
_reflns_number_gt                  2372
_reflns_number_total               2405
_reflns_threshold_expression       I>=2u(I)
_computing_molecular_graphics      'Olex2 1.3 (Dolomanov et al., 2009)'
_computing_publication_material    'Olex2 1.3 (Dolomanov et al., 2009)'
_computing_structure_refinement    'olex2.refine 1.3 (Bourhis et al., 2015)'
_refine_diff_density_max           0.1587
_refine_diff_density_min           -0.1891
_refine_diff_density_rms           0.0398
_refine_ls_d_res_high              0.4630
_refine_ls_d_res_low               6.1299
_refine_ls_goodness_of_fit_ref     0.8629
_refine_ls_hydrogen_treatment      refall
_refine_ls_matrix_type             full
_refine_ls_number_constraints      0
_refine_ls_number_parameters       118
_refine_ls_number_reflns           2405
_refine_ls_number_restraints       0
_refine_ls_R_factor_all            0.0187
_refine_ls_R_factor_gt             0.0183
_refine_ls_restrained_S_all        0.8629
_refine_ls_shift/su_max            0.0007
_refine_ls_shift/su_mean           0.0001
_refine_ls_structure_factor_coef   Fsqd
_refine_ls_weighting_details      
 'w=1/[\s^2^(Fo^2^)+(0.0207P)^2^+0.0110P] where P=(Fo^2^+2Fc^2^)/3'
_refine_ls_weighting_scheme        calc
_refine_ls_wR_factor_gt            0.0393
_refine_ls_wR_factor_ref           0.0395
_refine_special_details
;
Aspherical atom refinement in Olex2
with DiSCaMB generated form factors
Exponential Hirshfeld Atom Refinement 
with exponent parameter n = 1.5
using Orca5 generated wavefunction 
calculated with B3LYP functional
using cc-pVTZ basis set and charges 
simulating the crystal field.
;
loop_
  _atom_site_label
  _atom_site_type_symbol
  _atom_site_fract_x
  _atom_site_fract_y
  _atom_site_fract_z
  _atom_site_U_iso_or_equiv
  _atom_site_adp_type
  _atom_site_occupancy
  _atom_site_refinement_flags_posn
 N1 N 0.64719(4) 0.13752(2) 0.18299(5) 0.00518(3) Uani 1.000000 .
 H1 H 0.7024(14) 0.0582(6) 0.1971(17) 0.0175(19) Uani 1.000000 .
 H2 H 0.7783(12) 0.1903(6) 0.2081(16) 0.0165(18) Uani 1.000000 .
 H3 H 0.5833(14) 0.1496(7) 0.0154(12) 0.0140(17) Uani 1.000000 .
 C1 C 0.46631(5) 0.16108(2) 0.35440(5) 0.00438(3) Uani 1.000000 .
 H4 H 0.4239(12) 0.2484(5) 0.3377(13) 0.0159(16) Uani 1.000000 .
 C2 C 0.25987(5) 0.09066(2) 0.30333(6) 0.00685(4) Uani 1.000000 .
 H5 H 0.1936(13) 0.1109(6) 0.1316(12) 0.024(2) Uani 1.000000 .
 H6 H 0.1264(11) 0.1046(6) 0.4302(15) 0.025(2) Uani 1.000000 .
 H7 H 0.3055(13) 0.0041(5) 0.3087(16) 0.026(2) Uani 1.000000 .
 C3 C 0.55408(5) 0.14078(2) 0.59991(5) 0.00417(3) Uani 1.000000 .
 O1 O 0.72676(4) 0.083782(18) 0.62436(4) 0.00639(3) Uani 1.000000 .
 O2 O 0.44087(4) 0.184053(18) 0.76118(4) 0.00622(3) Uani 1.000000 .

loop_
  _atom_site_aniso_label
  _atom_site_aniso_U_11
  _atom_site_aniso_U_22
  _atom_site_aniso_U_33
  _atom_site_aniso_U_12
  _atom_site_aniso_U_13
  _atom_site_aniso_U_23
 N1 0.00550(7) 0.00597(7) 0.00408(8) 0.00010(6) 0.00050(6) -0.00012(6)
 H1 0.022(5) 0.017(3) 0.014(5) 0.002(3) 0.008(4) 0.000(3)
 H2 0.012(3) 0.018(4) 0.019(5) -0.001(3) 0.008(4) -0.002(4)
 H3 0.020(4) 0.017(4) 0.005(3) -0.004(4) 0.007(3) -0.004(3)
 C1 0.00500(8) 0.00463(7) 0.00350(9) 0.00043(6) -0.00028(6) 0.00004(6)
 H4 0.019(4) 0.012(3) 0.017(4) 0.006(3) 0.000(4) 0.007(3)
 C2 0.00579(8) 0.00879(8) 0.00599(10) -0.00132(7) -0.00060(7) -0.00043(7)
 H5 0.020(4) 0.042(5) 0.008(4) -0.012(4) -0.012(3) 0.008(4)
 H6 0.008(3) 0.035(5) 0.031(5) -0.000(3) 0.004(3) 0.004(4)
 H7 0.031(5) 0.015(3) 0.032(5) -0.004(3) 0.003(5) -0.003(3)
 C3 0.00484(7) 0.00436(7) 0.00331(8) 0.00041(6) -0.00028(7) -0.00004(6)
 O1 0.00656(7) 0.00696(6) 0.00565(8) 0.00246(6) -0.00066(6) 0.00048(6)
 O2 0.00737(7) 0.00739(6) 0.00389(7) 0.00198(6) 0.00058(6) -0.00061(5)

loop_
  _geom_bond_atom_site_label_1
  _geom_bond_atom_site_label_2
  _geom_bond_distance
  _geom_bond_site_symmetry_2
  _geom_bond_publ_flag
 N1 H1 1.029(7) . ?
 N1 H2 1.022(7) . ?
 N1 H3 1.053(7) . ?
 N1 C1 1.4897(4) . ?
 C1 H4 1.104(6) . ?
 C1 C2 1.5266(4) . ?
 C1 C3 1.5349(5) . ?
 C2 H5 1.098(7) . ?
 C2 H6 1.093(7) . ?
 C2 H7 1.095(7) . ?
 C3 O1 1.2475(4) . ?
 C3 O2 1.2668(4) . ?

loop_
  _geom_angle_atom_site_label_1
  _geom_angle_atom_site_label_2
  _geom_angle_atom_site_label_3
  _geom_angle
  _geom_angle_site_symmetry_1
  _geom_angle_site_symmetry_3
  _geom_angle_publ_flag
 H2 N1 H1 110.2(7) . . ?
 H3 N1 H1 108.7(7) . . ?
 H3 N1 H2 108.4(7) . . ?
 C1 N1 H1 111.0(5) . . ?
 C1 N1 H2 109.2(5) . . ?
 C1 N1 H3 109.2(4) . . ?
 H4 C1 N1 107.1(4) . . ?
 C2 C1 N1 109.76(2) . . ?
 C2 C1 H4 110.4(4) . . ?
 C3 C1 N1 110.02(2) . . ?
 C3 C1 H4 108.4(4) . . ?
 C3 C1 C2 111.08(2) . . ?
 H5 C2 C1 109.5(4) . . ?
 H6 C2 C1 111.2(4) . . ?
 H6 C2 H5 108.4(6) . . ?
 H7 C2 C1 110.1(4) . . ?
 H7 C2 H5 109.5(6) . . ?
 H7 C2 H6 108.1(6) . . ?
 O1 C3 C1 118.31(2) . . ?
 O2 C3 C1 115.85(2) . . ?
 O2 C3 O1 125.84(3) . . ?

loop_
  _geom_torsion_atom_site_label_1
  _geom_torsion_atom_site_label_2
  _geom_torsion_atom_site_label_3
  _geom_torsion_atom_site_label_4
  _geom_torsion
  _geom_torsion_site_symmetry_1
  _geom_torsion_site_symmetry_2
  _geom_torsion_site_symmetry_3
  _geom_torsion_site_symmetry_4
  _geom_torsion_publ_flag
 N1 C1 C3 O1 -18.19(3) . . . . ?
 N1 C1 C3 O2 162.16(2) . . . . ?

loop_
  _diffrn_refln_index_h
  _diffrn_refln_index_k
  _diffrn_refln_index_l
  _diffrn_refln_intensity_net
  _diffrn_refln_intensity_u
 0 2 0 179.86 1.72
 0 4 0 5075 43.59
 0 6 0 87.78 1.02
 0 8 0 44.39 0.71
 0 10 0 0.78 0.38
 0 12 0 227.81 2.61
 0 14 0 57.32 1.11
 0 16 0 24.7 0.84
 0 18 0 222.79 2.92
 0 22 0 132.65 2.32
 0 26 0 6.31 0.62
 0 1 1 708.97 7.19
 0 2 1 116.99 1.2
 0 3 1 693.47 6.28
 0 4 1 96.18 1.05
 0 6 1 464.85 4.49
 0 7 1 36.14 0.6
 0 8 1 43.42 0.72
 0 9 1 31.4 0.65
 0 10 1 134.38 1.67
 0 11 1 65.3 1.09
 0 12 1 74.72 1.21
 0 13 1 18.43 0.68
 0 14 1 37.1 0.93
 0 15 1 89.03 1.53
 0 17 1 1.11 0.37
 0 18 1 58.6 1.34
 0 19 1 15.81 0.89
 0 20 1 26.85 1.04
 0 21 1 2.63 0.43
 0 23 1 1.69 0.44
 0 25 1 2.92 0.58
 0 26 1 19.36 1.23
 0 0 2 2781.82 32.69
 0 1 2 521.8 6.43
 0 2 2 177.7 2.03
 0 3 2 54.99 0.78
 0 4 2 167.56 1.75
 0 5 2 554.74 5.22
 0 6 2 94.65 1.15
 0 7 2 5.3 0.34
 0 8 2 109.34 1.37
 0 9 2 23.18 0.59
 0 10 2 45.27 0.85
 0 11 2 81.99 1.24
 0 12 2 27.65 0.74
 0 13 2 21.03 0.69
 0 14 2 20.84 0.74
 0 15 2 177.46 2.34
 0 16 2 4.35 0.41
 0 17 2 59.76 1.36
 0 18 2 19.97 0.9
 0 19 2 117.32 2.06
 0 20 2 0.96 0.45
 0 21 2 44.96 1.34
 0 22 2 36.03 1.27
 0 23 2 17.63 1.02
 0 24 2 2.44 0.47
 0 25 2 21.98 1.25
 0 26 2 2.5 0.51
 0 1 3 82.2 1.72
 0 2 3 154.4 2.87
 0 3 3 201.05 2.41
 0 4 3 723.26 7.63
 0 5 3 79.58 1.17
 0 6 3 266.54 2.79
 0 7 3 21.92 0.56
 0 8 3 60.33 0.97
 0 9 3 139.69 1.75
 0 10 3 38.77 0.82
 0 11 3 68.87 1.16
 0 12 3 116.38 1.67
 0 13 3 142.41 1.96
 0 14 3 27.22 0.84
 0 15 3 88.53 1.56
 0 16 3 151.49 2.22
 0 17 3 46.21 1.22
 0 18 3 26.43 0.98
 0 19 3 2.45 0.42
 0 20 3 43.49 1.32
 0 21 3 0.85 0.43
 0 22 3 1.13 0.44
 0 23 3 27.56 1.15
 0 24 3 12.44 0.91
 0 25 3 4.87 0.58
 0 0 4 205.2 3.83
 0 1 4 38.97 1.18
 0 2 4 91.07 2.02
 0 3 4 7.83 0.44
 0 4 4 224.57 2.79
 0 5 4 0.66 0.44
 0 6 4 69.42 1.21
 0 7 4 28.59 0.77
 0 8 4 63.11 1.06
 0 9 4 7.04 0.46
 0 10 4 88.41 1.36
 0 11 4 95.89 1.49
 0 12 4 38.17 0.95
 0 13 4 11.24 0.65
 0 14 4 139.38 2.05
 0 15 4 44.3 1.16
 0 16 4 92.66 1.71
 0 17 4 5.58 0.46
 0 18 4 9.43 0.74
 0 19 4 3.29 0.45
 0 20 4 1.79 0.43
 0 22 4 4.26 0.5
 0 24 4 26.01 1.12
 0 25 4 2.84 0.52
 0 1 5 231.07 4.44
 0 2 5 134.35 2.9
 0 3 5 48.16 1.52
 0 4 5 380.78 4.5
 0 5 5 173.93 2.39
 0 6 5 0.76 0.48
 0 7 5 6.48 0.53
 0 8 5 142.13 2.14
 0 9 5 67.88 1.4
 0 10 5 7.78 0.55
 0 11 5 20.3 0.77
 0 12 5 1.46 0.34
 0 13 5 77.49 1.48
 0 14 5 3.44 0.41
 0 15 5 13.8 0.78
 0 16 5 13 0.79
 0 17 5 75.37 1.63
 0 18 5 2.28 0.43
 0 19 5 13.33 0.89
 0 21 5 19.22 1.03
 0 22 5 5.38 0.53
 0 23 5 12.26 0.96
 0 1 6 91.75 2.41
 0 2 6 15.86 1.02
 0 3 6 1.46 0.72
 0 4 6 15.65 1.08
 0 5 6 84.42 1.54
 0 6 6 10.94 0.65
 0 7 6 139.02 2.2
 0 8 6 29.36 0.97
 0 9 6 14.05 0.77
 0 10 6 15.27 0.82
 0 11 6 114.71 1.87
 0 12 6 6.18 0.56
 0 13 6 4.68 0.49
 0 14 6 11.44 0.73
 0 16 6 40.65 1.26
 0 17 6 28.5 1.09
 0 18 6 7.63 0.68
 0 19 6 43.27 1.37
 0 20 6 1.8 0.45
 0 21 6 20.85 1.08
 0 22 6 10.35 0.77
 0 23 6 16.64 0.98
 0 1 7 57.52 2.03
 0 2 7 529.66 9.56
 0 4 7 11.53 1.1
 0 5 7 23.57 1.42
 0 6 7 42.25 1.2
 0 7 7 45.65 1.26
 0 8 7 1.91 0.45
 0 9 7 4.83 0.52
 0 10 7 9.02 0.81
 0 11 7 30.73 1.17
 0 12 7 5.71 0.65
 0 13 7 11.39 0.79
 0 14 7 1.45 0.4
 0 16 7 79.95 1.79
 0 17 7 1.03 0.44
 0 18 7 2.26 0.45
 0 19 7 6.72 0.56
 0 20 7 132.34 2.41
 0 21 7 0.89 0.44
 0 0 8 23.96 1.5
 0 1 8 3.51 1
 0 2 8 8.52 1.16
 0 3 8 15.38 1.35
 0 4 8 1.69 1.12
 0 6 8 10.05 0.82
 0 7 8 58.36 1.54
 0 8 8 85.64 1.9
 0 9 8 12 0.86
 0 10 8 6.4 0.7
 0 11 8 39.24 1.38
 0 12 8 39.37 1.43
 0 13 8 31.46 1.33
 0 14 8 12.27 0.98
 0 16 8 0.98 0.44
 0 17 8 6.43 0.55
 0 19 8 9.03 0.77
 0 20 8 6.03 0.53
 0 1 9 8.34 1.18
 0 2 9 45.39 2.17
 0 3 9 62 2.5
 0 4 9 21.75 1.62
 0 7 9 45.54 1.5
 0 8 9 77.96 1.91
 0 9 9 16.13 1.06
 0 10 9 13.56 1.02
 0 11 9 2.2 0.55
 0 12 9 34.14 1.38
 0 13 9 28.53 1.33
 0 15 9 46.3 1.62
 0 16 9 14.15 1.09
 0 17 9 15.19 0.98
 0 18 9 8.4 0.64
 0 0 10 4.71 1.29
 0 2 10 20.26 1.74
 0 3 10 47.92 2.39
 0 4 10 27.74 1.93
 0 5 10 32.01 2.05
 0 6 10 40.73 2.31
 0 7 10 53.19 2.58
 0 8 10 58.92 1.77
 0 9 10 6.59 0.66
 0 10 10 1.82 0.55
 0 11 10 16.03 1.14
 0 12 10 13.14 0.92
 0 13 10 12.27 1.05
 0 14 10 42.65 1.61
 0 15 10 5.73 0.65
 0 2 11 2.64 1.39
 0 3 11 6.65 1.54
 0 6 11 7.55 1.59
 0 7 11 3.03 1.51
 0 8 11 8.22 1.58
 0 9 11 7.83 0.77
 0 10 11 1.54 0.58
 0 11 11 8.17 0.84
 0 12 11 29.52 1.39
 0 1 12 26.44 2.25
 0 2 12 19.78 1.97
 0 3 12 113.75 3.91
 0 5 12 9.57 1.76
 0 6 12 54.59 2.73
 0 7 12 63.45 3.01
 1 1 0 246.18 2.32
 1 2 0 5370.99 57.03
 1 3 0 57.85 0.68
 1 4 0 1643.07 14.49
 1 5 0 331.24 3.22
 1 6 0 60.57 0.78
 1 7 0 18.84 0.43
 1 8 0 393.66 3.93
 1 9 0 3.19 0.34
 1 10 0 42.15 0.79
 1 11 0 94.84 1.33
 1 12 0 26.35 0.7
 1 13 0 56.12 1.06
 1 14 0 0.84 0.49
 1 15 0 84.49 1.45
 1 16 0 23.95 0.84
 1 17 0 28.92 0.95
 1 18 0 0.91 0.42
 1 19 0 33.02 1.09
 1 20 0 39.42 1.23
 1 21 0 1.4 0.45
 1 22 0 3.91 0.48
 1 23 0 6.86 0.6
 1 24 0 9.58 0.79
 1 26 0 7.17 0.64
 1 0 1 75.17 0.82
 1 1 1 130.75 1.33
 1 2 1 101.92 1.08
 1 3 1 1064.68 9.49
 1 4 1 153.73 1.61
 1 5 1 428.65 4.15
 1 6 1 21.43 0.43
 1 7 1 332.2 3.34
 1 8 1 229.65 2.43
 1 9 1 227.39 2.48
 1 10 1 128.46 1.64
 1 11 1 16.79 0.55
 1 13 1 124.95 1.74
 1 14 1 28.95 0.82
 1 15 1 85.78 1.49
 1 16 1 60.48 1.27
 1 17 1 24.89 0.89
 1 18 1 23.29 0.92
 1 19 1 14.99 0.82
 1 20 1 5.7 0.49
 1 21 1 2.02 0.42
 1 22 1 34.04 1.19
 1 23 1 10.44 0.89
 1 24 1 20.5 1.07
 1 25 1 9.3 0.82
 1 26 1 1.96 0.5
 1 0 2 3040.09 35.48
 1 1 2 70.16 0.92
 1 2 2 560.41 6
 1 3 2 190.02 1.98
 1 4 2 1041.89 9.45
 1 5 2 18.21 0.4
 1 6 2 214.88 2.27
 1 7 2 158.64 1.79
 1 8 2 10.03 0.43
 1 9 2 60.51 0.97
 1 10 2 58.22 0.98
 1 11 2 115.48 1.56
 1 12 2 112.99 1.59
 1 13 2 107.9 1.61
 1 14 2 53.57 1.12
 1 15 2 30.97 0.91
 1 16 2 27.05 0.93
 1 17 2 74.14 1.5
 1 18 2 107.79 1.89
 1 19 2 40.35 1.18
 1 20 2 9.5 0.7
 1 21 2 22.39 1.01
 1 22 2 35.81 1.26
 1 23 2 42.5 1.4
 1 24 2 10.43 0.79
 1 26 2 4.4 0.56
 1 0 3 31.37 0.91
 1 1 3 296.22 5.14
 1 2 3 220.06 2.59
 1 3 3 89.82 1.26
 1 4 3 93.66 1.32
 1 5 3 22.55 0.52
 1 6 3 135.22 1.6
 1 7 3 5.07 0.38
 1 8 3 252.25 2.76
 1 9 3 28.41 0.69
 1 10 3 78.02 1.22
 1 11 3 16.32 0.59
 1 12 3 31.62 0.82
 1 13 3 33.1 0.89
 1 14 3 112.45 1.75
 1 15 3 32.79 0.97
 1 16 3 9.1 0.61
 1 17 3 24.5 0.93
 1 18 3 25.97 0.99
 1 19 3 26.65 1.04
 1 20 3 7.6 0.66
 1 21 3 23.09 1.04
 1 22 3 7.04 0.61
 1 23 3 2.69 0.47
 1 24 3 7.97 0.64
 1 25 3 17.53 1.15
 1 0 4 321.53 5.74
 1 1 4 254.62 4.65
 1 2 4 28.15 1.03
 1 3 4 22.93 0.63
 1 4 4 107.39 1.54
 1 5 4 81.94 1.32
 1 6 4 127.64 1.84
 1 7 4 81.97 1.21
 1 8 4 44.23 0.87
 1 9 4 2.13 0.39
 1 10 4 22.24 0.69
 1 11 4 61.05 1.16
 1 12 4 137.94 1.96
 1 13 4 26.56 0.84
 1 14 4 38.59 1.05
 1 15 4 2.92 0.4
 1 16 4 23.09 0.9
 1 17 4 27.5 1
 1 18 4 57.36 1.44
 1 19 4 39.96 1.23
 1 20 4 9.05 0.8
 1 21 4 10.58 0.78
 1 22 4 21.32 1.04
 1 23 4 14.77 0.96
 1 24 4 2.09 0.45
 1 0 5 278.63 5.22
 1 1 5 119.87 2.67
 1 2 5 454.07 7.99
 1 3 5 172.63 3.58
 1 4 5 105.86 1.66
 1 5 5 8.38 0.53
 1 6 5 224.97 2.96
 1 7 5 71.44 1.37
 1 8 5 67.89 1.36
 1 9 5 88.18 1.43
 1 10 5 9.32 0.58
 1 11 5 35.11 0.94
 1 12 5 24.56 0.85
 1 13 5 43.8 1.14
 1 14 5 39.37 1.1
 1 15 5 29.22 1.01
 1 16 5 76.98 1.61
 1 17 5 11.22 0.8
 1 18 5 6.82 0.65
 1 19 5 18.3 0.97
 1 20 5 63.33 1.62
 1 21 5 24.59 1.1
 1 22 5 1.69 0.45
 1 23 5 4.48 0.5
 1 24 5 17.07 0.99
 1 2 6 7.39 0.84
 1 3 6 12.17 0.99
 1 4 6 15.67 1.08
 1 5 6 13.01 0.66
 1 6 6 21.43 0.81
 1 7 6 7.62 0.62
 1 8 6 8.91 0.68
 1 9 6 10.84 0.77
 1 10 6 2.38 0.45
 1 11 6 9.63 0.68
 1 12 6 28.4 0.95
 1 13 6 7.38 0.6
 1 14 6 27.43 0.99
 1 15 6 10.78 0.81
 1 16 6 2.92 0.43
 1 17 6 21.08 0.99
 1 18 6 13.57 0.89
 1 19 6 11.56 0.86
 1 20 6 30.94 1.23
 1 21 6 9.21 0.77
 1 22 6 8.45 0.76
 1 23 6 11.79 0.88
 1 0 7 242.8 5.07
 1 1 7 26.29 1.44
 1 2 7 60.09 2.09
 1 3 7 79.77 2.46
 1 4 7 138.39 3.47
 1 5 7 29.95 1.03
 1 6 7 60.46 1.45
 1 7 7 9.32 0.77
 1 8 7 55.19 1.43
 1 9 7 65.99 1.59
 1 10 7 18.38 0.95
 1 11 7 21.39 0.9
 1 12 7 1.87 0.48
 1 13 7 41.48 1.23
 1 14 7 24.11 1.04
 1 15 7 31.66 1.16
 1 16 7 25.33 1.06
 1 17 7 20.09 1.01
 1 18 7 42.17 1.37
 1 19 7 6.61 0.61
 1 20 7 15.13 0.98
 1 21 7 9.12 0.66
 1 0 8 10.23 1.21
 1 1 8 34.62 1.78
 1 2 8 19.45 1.44
 1 3 8 31.46 1.7
 1 4 8 32.12 1.74
 1 5 8 100.19 3.07
 1 6 8 14.74 0.91
 1 7 8 89.51 1.93
 1 8 8 3.18 0.5
 1 9 8 50.2 1.5
 1 10 8 38.93 1.37
 1 11 8 93.61 2.09
 1 12 8 11.53 0.97
 1 13 8 27.75 1.25
 1 14 8 1.18 0.56
 1 15 8 45.35 1.36
 1 16 8 5.47 0.52
 1 17 8 26.29 1.17
 1 18 8 5.35 0.52
 1 19 8 2.22 0.46
 1 1 9 2.19 1.12
 1 2 9 50.51 2.25
 1 4 9 3.19 1.23
 1 5 9 28.02 1.83
 1 6 9 9.85 1.32
 1 7 9 15.55 1.01
 1 8 9 8.18 0.74
 1 9 9 19.44 1.11
 1 10 9 28.99 1.3
 1 11 9 45.18 1.56
 1 12 9 8.76 0.83
 1 13 9 15.77 1.13
 1 14 9 7.77 0.83
 1 15 9 21.8 1.23
 1 16 9 42.08 1.56
 1 17 9 17.93 1.04
 1 18 9 11.34 0.89
 1 0 10 3.41 1.27
 1 1 10 25.22 1.87
 1 3 10 19.75 1.72
 1 4 10 21.27 1.82
 1 5 10 32.04 2.08
 1 6 10 40.77 2.29
 1 7 10 31.07 2.1
 1 8 10 24.03 1.24
 1 9 10 7.24 0.82
 1 10 10 54.86 1.78
 1 11 10 15.97 1.14
 1 12 10 44.66 1.62
 1 14 10 6.44 0.67
 1 15 10 10.32 0.88
 1 1 11 11.77 1.64
 1 2 11 33.14 2.25
 1 3 11 22.94 1.95
 1 4 11 11.67 1.65
 1 5 11 6.02 1.51
 1 6 11 3.87 1.46
 1 7 11 8.44 1.62
 1 8 11 15.32 1.18
 1 9 11 23.05 1.3
 1 10 11 18.36 1.22
 1 11 11 3.53 0.61
 1 12 11 1.58 0.57
 1 0 12 17.52 1.94
 1 1 12 74.48 3.15
 1 2 12 8.13 1.8
 1 3 12 3.17 1.77
 1 4 12 28.47 2.21
 1 5 12 67.25 3.09
 1 6 12 2.8 1.78
 1 7 12 22.41 2.09
 2 0 0 41.04 0.53
 2 1 0 30.46 0.43
 2 2 0 1643.04 14.51
 2 3 0 769.86 7.04
 2 4 0 35.09 0.52
 2 5 0 89.2 1.06
 2 6 0 2036.93 18.12
 2 7 0 287.5 2.95
 2 8 0 0.75 0.33
 2 9 0 229.95 2.53
 2 10 0 248.94 2.74
 2 11 0 2.36 0.37
 2 12 0 42.47 0.9
 2 13 0 164.4 2.1
 2 14 0 10.7 0.6
 2 15 0 68.46 1.3
 2 16 0 36.21 1.01
 2 17 0 34.92 1.03
 2 18 0 42.78 1.18
 2 19 0 36.96 1.15
 2 20 0 0.9 0.41
 2 21 0 7.57 0.64
 2 22 0 14.8 0.92
 2 23 0 10.92 0.88
 2 24 0 31.7 1.22
 2 25 0 4.03 0.59
 2 26 0 1.05 0.5
 2 0 1 1.6 0.16
 2 1 1 76.35 0.87
 2 2 1 271.52 2.68
 2 3 1 525.05 4.95
 2 4 1 154.45 1.63
 2 5 1 417.71 4.07
 2 6 1 22.43 0.48
 2 7 1 95.9 1.21
 2 8 1 4.74 0.36
 2 9 1 267.39 2.89
 2 10 1 8.52 0.46
 2 11 1 4.65 0.43
 2 12 1 39.83 0.87
 2 13 1 78.13 1.32
 2 14 1 43.79 1.01
 2 15 1 23.25 0.8
 2 16 1 3.49 0.4
 2 17 1 9.86 0.69
 2 18 1 9.74 0.72
 2 19 1 28.62 1.05
 2 20 1 70.14 1.61
 2 21 1 28.26 1.11
 2 22 1 22.84 1.06
 2 23 1 2.51 0.46
 2 24 1 40.27 1.32
 2 25 1 22.51 1.31
 2 26 1 29.82 1.44
 2 0 2 4.11 0.23
 2 1 2 302.08 3
 2 2 2 1061.46 9.63
 2 3 2 104.82 1.23
 2 4 2 87.19 1.07
 2 5 2 8.22 0.34
 2 6 2 285.92 2.96
 2 7 2 137.41 1.63
 2 8 2 141.04 1.72
 2 9 2 125.43 1.59
 2 10 2 2.59 0.38
 2 11 2 62.75 1.1
 2 12 2 56.1 1.07
 2 13 2 71.95 1.28
 2 14 2 33.1 0.9
 2 15 2 31.15 0.92
 2 16 2 71.69 1.43
 2 18 2 10.59 0.73
 2 19 2 1.11 0.39
 2 20 2 31.18 1.11
 2 21 2 29.61 1.15
 2 22 2 3.49 0.48
 2 23 2 2.48 0.46
 2 24 2 8.53 0.76
 2 25 2 39.08 1.64
 2 0 3 129.31 1.5
 2 1 3 137.44 1.55
 2 2 3 375.6 3.73
 2 3 3 438.82 4.35
 2 4 3 64.47 0.92
 2 5 3 244.17 2.62
 2 6 3 89.11 1.21
 2 7 3 106.34 1.39
 2 8 3 117.15 1.52
 2 9 3 283.41 3.13
 2 10 3 251.61 2.87
 2 11 3 11.76 0.58
 2 12 3 82.72 1.39
 2 13 3 42.95 1.01
 2 14 3 47.18 1.12
 2 15 3 16.62 0.79
 2 16 3 2.73 0.4
 2 17 3 12.5 0.75
 2 18 3 2.06 0.4
 2 19 3 38.05 1.2
 2 20 3 9.67 0.66
 2 21 3 42.43 1.36
 2 22 3 7.64 0.72
 2 23 3 5.1 0.57
 2 25 3 12.79 1.07
 2 0 4 55.59 1.51
 2 1 4 104.66 1.52
 2 2 4 128.43 1.8
 2 3 4 130.59 1.82
 2 4 4 12.73 0.56
 2 5 4 58.59 0.97
 2 6 4 105.95 1.43
 2 7 4 100.35 1.41
 2 8 4 114.07 1.57
 2 9 4 47.62 0.96
 2 10 4 135.44 1.85
 2 11 4 48.78 1.05
 2 12 4 12.42 0.65
 2 14 4 11.45 0.71
 2 15 4 12.57 0.74
 2 16 4 24.67 0.91
 2 17 4 37.95 1.17
 2 18 4 24.85 1.03
 2 19 4 8.53 0.7
 2 20 4 26.1 1.09
 2 21 4 19.86 1.03
 2 22 4 16.44 1.03
 2 23 4 22.96 1.06
 2 24 4 3.27 0.48
 2 0 5 141.49 3.06
 2 1 5 33.26 1.29
 2 2 5 157.99 2.21
 2 3 5 30.98 0.83
 2 4 5 145.27 2.09
 2 5 5 62.42 1.23
 2 6 5 12.23 0.63
 2 7 5 13.86 0.69
 2 8 5 61.44 1.15
 2 9 5 25.66 0.79
 2 10 5 135.75 1.94
 2 11 5 59.08 1.24
 2 12 5 14.01 0.74
 2 13 5 2.21 0.38
 2 14 5 90.52 1.69
 2 15 5 12.44 0.76
 2 16 5 1.11 0.38
 2 17 5 5.22 0.48
 2 18 5 43.41 1.35
 2 19 5 10.89 0.84
 2 20 5 1.38 0.44
 2 21 5 0.93 0.45
 2 22 5 20.53 1.03
 2 23 5 16.11 1.02
 2 0 6 74.89 2.18
 2 1 6 92.03 2.47
 2 2 6 2.26 0.76
 2 3 6 2.21 0.61
 2 4 6 22.17 0.81
 2 5 6 96.55 1.72
 2 7 6 75.55 1.54
 2 9 6 4.82 0.48
 2 10 6 11.86 0.69
 2 11 6 102.32 1.76
 2 12 6 7.72 0.54
 2 13 6 61.04 1.4
 2 14 6 11.03 0.74
 2 15 6 55.61 1.42
 2 16 6 15.05 0.89
 2 17 6 45.95 1.35
 2 18 6 48.63 1.44
 2 19 6 2.3 0.45
 2 20 6 3.73 0.49
 2 21 6 13.47 0.96
 2 22 6 44.77 1.4
 2 0 7 7.27 1
 2 1 7 43.03 1.8
 2 2 7 12.3 1.13
 2 3 7 14.19 1.2
 2 4 7 127.68 2.63
 2 5 7 69.55 1.55
 2 6 7 28.73 1.05
 2 7 7 81.96 1.75
 2 8 7 80.69 1.74
 2 9 7 4.88 0.53
 2 10 7 9.3 0.8
 2 11 7 95.61 2.03
 2 12 7 2.13 0.4
 2 13 7 47.92 1.34
 2 14 7 39.43 1.23
 2 15 7 32.1 1.18
 2 16 7 4.2 0.49
 2 17 7 49.79 1.46
 2 18 7 9.7 0.76
 2 19 7 6.87 0.64
 2 20 7 0.96 0.45
 2 21 7 10.18 0.8
 2 0 8 52.97 2.17
 2 1 8 57.62 2.28
 2 2 8 23.09 1.58
 2 3 8 28.44 1.67
 2 4 8 15.61 1.38
 2 5 8 55.38 1.5
 2 6 8 46.09 1.42
 2 7 8 40.97 1.35
 2 9 8 11.52 0.8
 2 10 8 1.38 0.53
 2 11 8 8.35 0.78
 2 13 8 30.78 1.35
 2 14 8 9.77 0.81
 2 15 8 6.87 0.7
 2 16 8 3.18 0.48
 2 17 8 23.02 1.12
 2 18 8 1.88 0.45
 2 19 8 6.59 0.55
 2 0 9 74.16 2.74
 2 1 9 17.13 1.5
 2 2 9 107.15 3.39
 2 3 9 5.25 1.14
 2 4 9 47.78 2.28
 2 5 9 11.23 1.4
 2 6 9 48.84 1.55
 2 7 9 10.35 0.92
 2 8 9 3.29 0.55
 2 9 9 37.58 1.42
 2 10 9 13.83 1.02
 2 11 9 15.31 1.07
 2 12 9 17.01 1.13
 2 13 9 34.42 1.44
 2 14 9 70.83 1.96
 2 15 9 1.07 0.59
 2 16 9 15.22 1
 2 17 9 4.25 0.53
 2 0 10 48.68 2.43
 2 1 10 65.82 2.8
 2 2 10 2.8 1.31
 2 3 10 6.44 1.38
 2 4 10 4.59 1.32
 2 5 10 45.72 2.39
 2 6 10 16.63 1.67
 2 7 10 25.69 1.31
 2 8 10 29.78 1.39
 2 9 10 11.98 0.91
 2 10 10 32.82 1.44
 2 11 10 43.42 1.57
 2 12 10 47.34 1.66
 2 13 10 6.95 0.69
 2 14 10 16.75 1.14
 2 15 10 2.89 0.59
 2 0 11 12.34 1.69
 2 1 11 9.71 1.63
 2 2 11 3.24 1.52
 2 3 11 7.11 1.5
 2 6 11 13.36 1.69
 2 8 11 5.54 0.66
 2 10 11 6.17 0.79
 2 11 11 4.49 0.62
 2 0 12 45.72 2.63
 2 1 12 20.15 2.11
 2 2 12 6.09 1.71
 2 3 12 41.74 2.52
 2 4 12 10.96 1.82
 2 6 12 28.74 2.21
 3 1 0 30.35 0.5
 3 3 0 67.71 0.87
 3 4 0 404.69 3.96
 3 5 0 204.12 2.17
 3 6 0 38.59 0.69
 3 7 0 237.87 2.56
 3 8 0 79.03 1.14
 3 9 0 105.46 1.41
 3 10 0 29.39 0.71
 3 11 0 246.01 2.81
 3 12 0 8.01 0.52
 3 13 0 2.68 0.46
 3 14 0 3.67 0.5
 3 15 0 23.52 0.84
 3 16 0 42 1.12
 3 17 0 41.39 1.15
 3 18 0 2.09 0.38
 3 19 0 2.88 0.42
 3 20 0 27.33 1.06
 3 21 0 29.72 1.14
 3 22 0 4 0.49
 3 24 0 7.89 0.65
 3 25 0 28.94 1.42
 3 0 1 171.9 1.82
 3 1 1 361.09 3.57
 3 2 1 57.7 0.77
 3 3 1 425 4.17
 3 4 1 80.13 1.02
 3 5 1 23.78 0.52
 3 6 1 67.48 0.97
 3 7 1 155.8 1.82
 3 8 1 41.79 0.79
 3 9 1 373.92 3.94
 3 10 1 36.12 0.8
 3 11 1 52.44 1.01
 3 12 1 53.24 1.07
 3 13 1 87.63 1.49
 3 14 1 26.48 0.85
 3 15 1 1.95 0.38
 3 16 1 38.53 1.08
 3 17 1 29.54 0.99
 3 18 1 49.99 1.31
 3 19 1 19.3 0.91
 3 20 1 3.62 0.46
 3 21 1 66.23 1.61
 3 22 1 60.66 1.61
 3 23 1 15.13 0.95
 3 24 1 29.19 1.19
 3 25 1 7.63 0.77
 3 1 2 175.87 1.92
 3 2 2 265.99 2.74
 3 3 2 261.1 2.72
 3 4 2 53.89 0.84
 3 5 2 308.15 3.2
 3 6 2 624.37 6.13
 3 7 2 7.15 0.42
 3 8 2 87.09 1.25
 3 9 2 60.9 1.04
 3 10 2 248.46 2.83
 3 11 2 33.87 0.84
 3 12 2 104.16 1.59
 3 13 2 25.65 0.8
 3 14 2 6.5 0.59
 3 15 2 12.62 0.71
 3 16 2 35.92 1.04
 3 17 2 27.92 0.99
 3 18 2 8.85 0.71
 3 19 2 5.41 0.54
 3 20 2 11.32 0.84
 3 22 2 2.75 0.46
 3 23 2 9.6 0.87
 3 24 2 26.97 1.16
 3 25 2 4.44 0.57
 3 0 3 179.46 2.01
 3 1 3 246.04 2.62
 3 2 3 17.02 0.5
 3 3 3 163.62 1.88
 3 4 3 12.34 0.47
 3 5 3 209.43 2.33
 3 6 3 3.32 0.38
 3 7 3 248.87 2.77
 3 8 3 42.15 0.86
 3 9 3 25.6 0.71
 3 10 3 11.31 0.56
 3 11 3 74.27 1.29
 3 12 3 39.3 0.96
 3 13 3 12.15 0.66
 3 14 3 8.87 0.59
 3 15 3 11.77 0.72
 3 16 3 2 0.4
 3 17 3 8 0.63
 3 19 3 10.07 0.82
 3 20 3 5.98 0.52
 3 21 3 1.58 0.44
 3 22 3 6.25 0.55
 3 23 3 38.95 1.36
 3 24 3 8.32 0.72
 3 0 4 11.34 0.46
 3 1 4 110.89 1.45
 3 2 4 30.29 0.69
 3 3 4 78.37 1.16
 3 4 4 24.46 0.64
 3 5 4 264.71 2.93
 3 6 4 78.26 1.22
 3 7 4 58.25 1.05
 3 8 4 52.73 1.03
 3 9 4 65.93 1.19
 3 10 4 20.54 0.72
 3 11 4 28.39 0.86
 3 12 4 29.33 0.89
 3 13 4 102.41 1.72
 3 14 4 9.83 0.68
 3 15 4 36.77 1.1
 3 16 4 16.91 0.84
 3 17 4 31.49 1.1
 3 18 4 24.93 1.04
 3 19 4 16.51 0.93
 3 20 4 20.39 1
 3 21 4 25.18 1.11
 3 22 4 6.82 0.62
 3 23 4 9.84 0.86
 3 24 4 1.07 0.44
 3 0 5 48.87 0.95
 3 1 5 43.75 0.9
 3 2 5 34.7 0.82
 3 3 5 71.67 1.19
 3 4 5 70.1 1.19
 3 5 5 70.83 1.22
 3 6 5 43.05 0.94
 3 7 5 119.93 1.73
 3 8 5 183.12 2.34
 3 9 5 1.78 0.5
 3 10 5 130.65 1.95
 3 11 5 7.14 0.53
 3 12 5 120.82 1.93
 3 13 5 10.05 0.71
 3 14 5 62.56 1.44
 3 15 5 43.27 1.23
 3 16 5 9.79 0.77
 3 17 5 3.07 0.44
 3 18 5 6.27 0.53
 3 19 5 10.37 0.77
 3 20 5 2.77 0.47
 3 21 5 3.5 0.49
 3 22 5 14.8 0.99
 3 23 5 3.69 0.48
 3 1 6 3.7 0.52
 3 2 6 40.8 1.08
 3 3 6 4.72 0.56
 3 4 6 9.35 0.67
 3 5 6 20.57 0.85
 3 6 6 18.23 0.85
 3 7 6 38.49 1.13
 3 8 6 18.36 0.79
 3 9 6 31.71 0.96
 3 10 6 23.47 0.88
 3 11 6 66.41 1.42
 3 12 6 3.53 0.43
 3 13 6 55.3 1.38
 3 14 6 25.18 1.01
 3 15 6 7.03 0.58
 3 16 6 40.8 1.29
 3 17 6 23.45 1.06
 3 18 6 9.96 0.76
 3 19 6 21.34 1.07
 3 20 6 62.09 1.64
 3 21 6 5.65 0.53
 3 22 6 5.04 0.51
 3 0 7 5.79 1.03
 3 2 7 148.13 3.68
 3 3 7 28.37 1.06
 3 4 7 9.43 0.78
 3 5 7 31.39 1.11
 3 6 7 11.75 0.85
 3 7 7 35.23 1.19
 3 8 7 10.91 0.85
 3 9 7 106.58 2.1
 3 10 7 49.55 1.29
 3 11 7 6.03 0.48
 3 12 7 2.34 0.41
 3 13 7 37.29 1.21
 3 14 7 48.01 1.36
 3 15 7 36.4 1.25
 3 16 7 2.72 0.46
 3 17 7 2.77 0.46
 3 18 7 7.67 0.64
 3 19 7 20.39 1.08
 3 20 7 8.97 0.75
 3 21 7 5.09 0.51
 3 0 8 2.09 1.14
 3 1 8 111.38 3.27
 3 2 8 58.22 2.32
 3 3 8 44.87 2.07
 3 4 8 38.16 1.29
 3 5 8 37.74 1.29
 3 6 8 25.65 1.12
 3 7 8 29.61 1.19
 3 8 8 32.69 1.27
 3 9 8 21.71 1.11
 3 10 8 4.31 0.57
 3 11 8 97.84 2.19
 3 12 8 16.91 1.07
 3 13 8 6.18 0.59
 3 14 8 4.49 0.5
 3 15 8 17.64 0.98
 3 16 8 15.03 0.98
 3 17 8 10.98 0.9
 3 18 8 8.15 0.65
 3 19 8 22.59 1.1
 3 0 9 67.55 2.68
 3 1 9 11.69 1.42
 3 2 9 18.97 1.62
 3 3 9 13.65 1.5
 3 4 9 99.79 3.33
 3 6 9 7.92 0.66
 3 7 9 8.83 0.74
 3 8 9 42.33 1.52
 3 9 9 6.16 0.64
 3 10 9 27.36 1.28
 3 11 9 4.16 0.6
 3 12 9 4.83 0.63
 3 13 9 1.51 0.57
 3 14 9 30.5 1.35
 3 15 9 6.28 0.61
 3 16 9 8.83 0.66
 3 17 9 21.33 1.07
 3 1 10 56.17 2.58
 3 2 10 27.18 1.99
 3 3 10 80.73 3.14
 3 4 10 11.69 1.6
 3 5 10 7 1.46
 3 6 10 22.84 1.24
 3 7 10 11.45 0.88
 3 8 10 7.1 0.68
 3 9 10 32.67 1.44
 3 10 10 7.43 0.84
 3 11 10 4.48 0.62
 3 12 10 1.1 0.58
 3 13 10 18.66 1.21
 3 14 10 16.61 1.13
 3 1 11 10.74 1.71
 3 2 11 14.83 1.74
 3 3 11 34.11 2.27
 3 4 11 16.58 1.89
 3 5 11 15.32 1.77
 3 6 11 11.88 1.73
 3 7 11 22.08 1.28
 3 8 11 6.39 0.81
 3 9 11 10.53 0.84
 3 10 11 8.8 0.87
 3 11 11 9.2 3.15
 3 0 12 5.4 1.78
 3 1 12 7.16 1.75
 3 2 12 3.2 1.73
 4 0 0 384.26 3.82
 4 1 0 378.52 3.81
 4 2 0 39.44 0.69
 4 3 0 1.72 0.32
 4 4 0 36.23 0.69
 4 5 0 15.1 0.5
 4 6 0 128.95 1.6
 4 7 0 86.27 1.24
 4 8 0 129.71 1.67
 4 9 0 127.53 1.69
 4 10 0 67.69 1.17
 4 11 0 12.4 0.61
 4 12 0 235.44 2.92
 4 13 0 67.78 1.29
 4 14 0 2.76 0.37
 4 15 0 12.38 0.71
 4 16 0 88.66 1.66
 4 17 0 1.16 0.37
 4 18 0 2 0.4
 4 19 0 7.1 0.66
 4 21 0 7.82 0.62
 4 23 0 4.69 0.52
 4 24 0 21.39 1.08
 4 0 1 1.43 0.3
 4 1 1 145.52 1.67
 4 2 1 33.9 0.65
 4 3 1 147.54 1.72
 4 4 1 11.88 0.46
 4 5 1 58.78 0.93
 4 6 1 42.59 0.81
 4 7 1 240.36 2.68
 4 8 1 42.07 0.85
 4 9 1 4.16 0.41
 4 10 1 33.52 0.82
 4 11 1 260.87 3.04
 4 12 1 66.36 1.25
 4 13 1 42.07 1.04
 4 14 1 45.21 1.11
 4 15 1 44.08 1.15
 4 16 1 51.37 1.27
 4 17 1 16.69 0.86
 4 18 1 30.37 1.06
 4 19 1 41.73 1.26
 4 20 1 32 1.17
 4 21 1 7.57 0.7
 4 22 1 13.99 0.96
 4 23 1 2.14 0.47
 4 24 1 19.2 1.04
 4 25 1 5.12 0.58
 4 0 2 10.51 0.44
 4 1 2 258.78 2.78
 4 2 2 9.49 0.44
 4 3 2 73.58 1.07
 4 4 2 195.81 2.2
 4 5 2 132.96 1.67
 4 6 2 31.67 0.72
 4 7 2 173.39 2.1
 4 8 2 158.09 1.97
 4 9 2 5.52 0.45
 4 10 2 40.36 0.91
 4 11 2 18.31 0.69
 4 12 2 45.35 1.05
 4 14 2 14.12 0.73
 4 15 2 14.74 0.77
 4 16 2 16.2 0.83
 4 17 2 18.96 0.9
 4 18 2 5.99 0.54
 4 19 2 10.97 0.83
 4 20 2 8.27 0.62
 4 21 2 9.32 0.82
 4 22 2 9.51 0.66
 4 23 2 17.36 1.02
 4 24 2 1.58 0.45
 4 0 3 4.59 0.39
 4 1 3 219.91 2.44
 4 2 3 37.63 0.77
 4 3 3 454.2 4.6
 4 4 3 93.11 1.32
 4 5 3 106.19 1.46
 4 6 3 5.31 0.43
 4 7 3 59.21 1.06
 4 8 3 85.31 1.36
 4 9 3 31.31 0.82
 4 10 3 16.57 0.67
 4 11 3 29.08 0.85
 4 12 3 41.18 1.05
 4 13 3 12.06 0.7
 4 14 3 22.04 0.88
 4 15 3 72.13 1.5
 4 16 3 26.78 1
 4 17 3 0.94 0.4
 4 18 3 21.17 0.98
 4 19 3 34.32 1.18
 4 20 3 12.93 0.88
 4 21 3 33.07 1.24
 4 22 3 24.92 1.16
 4 23 3 0.97 0.45
 4 24 3 13.66 0.96
 4 0 4 75.69 1.17
 4 1 4 121.44 1.61
 4 2 4 33.41 0.78
 4 3 4 94.73 1.38
 4 4 4 34.38 0.8
 4 5 4 85.5 1.33
 4 6 4 54.91 1.06
 4 7 4 42.08 0.94
 4 8 4 8.74 0.53
 4 9 4 1.41 0.49
 4 10 4 35.34 0.94
 4 11 4 24.05 0.83
 4 12 4 67.56 1.37
 4 13 4 25.55 0.92
 4 14 4 9.01 0.63
 4 15 4 39.21 1.18
 4 16 4 52.82 1.38
 4 17 4 58.33 1.49
 4 18 4 1.55 0.42
 4 19 4 8.33 0.64
 4 20 4 22.07 1.08
 4 21 4 19.7 1.04
 4 22 4 2.05 0.49
 4 23 4 62.65 1.63
 4 0 5 27.35 0.76
 4 1 5 22.55 0.7
 4 2 5 6.07 0.49
 4 3 5 160.49 2.07
 4 4 5 28.01 0.79
 4 5 5 82.93 1.39
 4 6 5 13.5 0.62
 4 7 5 34.49 0.93
 4 8 5 47.23 1.08
 4 9 5 44 1.1
 4 10 5 26.6 0.88
 4 11 5 9.68 0.66
 4 12 5 18.93 0.87
 4 13 5 6.59 0.59
 4 14 5 8.33 0.64
 4 15 5 1.92 0.41
 4 16 5 20.77 0.98
 4 17 5 10.15 0.8
 4 18 5 2.26 0.45
 4 19 5 5.34 0.52
 4 20 5 28.45 1.18
 4 21 5 2.18 0.46
 4 22 5 1.06 0.45
 4 1 6 86.65 1.48
 4 2 6 15.01 0.68
 4 3 6 25.21 0.83
 4 4 6 11.62 0.66
 4 5 6 135.21 1.98
 4 6 6 40.45 1.06
 4 7 6 39.59 1.07
 4 8 6 53.12 1.26
 4 9 6 132.98 2.08
 4 10 6 25.88 0.97
 4 11 6 35.8 1.08
 4 12 6 61.91 1.45
 4 13 6 48.32 1.31
 4 14 6 12.24 0.82
 4 15 6 53.54 1.45
 4 16 6 17.91 0.97
 4 17 6 41.49 1.34
 4 18 6 26.06 1.12
 4 19 6 36.32 1.29
 4 20 6 1.82 0.45
 4 21 6 22.04 1.1
 4 0 7 135.5 2.06
 4 1 7 9.25 0.72
 4 2 7 12.58 0.84
 4 3 7 11.87 0.81
 4 4 7 63.92 1.56
 4 5 7 16.07 0.9
 4 6 7 19.75 0.85
 4 7 7 25.63 0.96
 4 8 7 50.61 1.3
 4 9 7 6.11 0.6
 4 10 7 43.05 1.22
 4 11 7 51.08 1.37
 4 12 7 39.24 1.22
 4 13 7 10.31 0.73
 4 14 7 30.01 1.16
 4 15 7 2.08 0.44
 4 16 7 3.3 0.47
 4 17 7 9.22 0.77
 4 18 7 5.59 0.53
 4 19 7 12.67 0.91
 4 20 7 1.91 0.45
 4 0 8 43.44 2.07
 4 1 8 19.25 1.24
 4 2 8 13.46 0.9
 4 3 8 11.58 0.89
 4 4 8 28.62 1.17
 4 5 8 4.32 0.54
 4 6 8 8.86 0.76
 4 7 8 31.95 1.29
 4 8 8 3.66 0.55
 4 9 8 87.41 2.08
 4 10 8 18.79 0.98
 4 11 8 8.68 0.74
 4 12 8 0.83 0.44
 4 13 8 51.53 1.49
 4 14 8 33.45 1.25
 4 15 8 2.2 0.46
 4 16 8 9.62 0.78
 4 18 8 15.95 0.98
 4 0 9 18.87 1.66
 4 1 9 13.45 1.5
 4 2 9 13.05 1.47
 4 3 9 23.72 1.19
 4 4 9 58.18 1.69
 4 5 9 13.62 1.01
 4 6 9 35.51 1.44
 4 7 9 5.49 0.63
 4 8 9 83.62 2.09
 4 9 9 16.7 1.1
 4 10 9 19.53 1.14
 4 12 9 23.37 1.29
 4 13 9 9.12 0.76
 4 14 9 11.55 0.9
 4 15 9 26.03 1.15
 4 16 9 2.41 0.46
 4 1 10 81.46 3.19
 4 2 10 13.93 1.66
 4 3 10 3.05 1.43
 4 4 10 29.69 1.35
 4 5 10 56.67 1.8
 4 6 10 27.6 1.35
 4 7 10 15.29 1.11
 4 8 10 15.21 1.11
 4 10 10 14.8 1.11
 4 11 10 6.93 0.69
 4 12 10 1.59 0.58
 4 13 10 8.52 0.72
 4 0 11 27.35 2.14
 4 2 11 3.11 1.5
 4 3 11 8.85 1.61
 4 4 11 32.39 2.25
 4 5 11 12.89 1.36
 4 7 11 6.63 0.68
 4 8 11 20.2 1.27
 4 9 11 9.66 0.86
 5 1 0 39.39 0.76
 5 2 0 42.8 0.82
 5 3 0 226.6 2.53
 5 4 0 59.84 1.01
 5 5 0 71.67 1.12
 5 7 0 11.56 0.54
 5 8 0 16.03 0.61
 5 9 0 25.08 0.74
 5 10 0 37.83 0.92
 5 11 0 36.2 0.94
 5 12 0 1.59 0.51
 5 13 0 12 0.7
 5 14 0 51.63 1.24
 5 15 0 15.11 0.82
 5 16 0 4.5 0.44
 5 17 0 10.31 0.69
 5 18 0 6.17 0.65
 5 21 0 0.9 0.45
 5 22 0 7.79 0.64
 5 24 0 2.02 0.46
 5 0 1 5.85 0.41
 5 1 1 131.14 1.63
 5 2 1 89.2 1.27
 5 3 1 374.32 3.84
 5 4 1 5.2 0.41
 5 5 1 35 0.77
 5 6 1 69.77 1.15
 5 7 1 151.44 1.93
 5 8 1 3.14 0.42
 5 9 1 57.28 1.11
 5 10 1 12.49 0.61
 5 11 1 67.15 1.27
 5 12 1 21.35 0.81
 5 13 1 18.65 0.83
 5 14 1 15.89 0.78
 5 15 1 213.92 2.88
 5 16 1 60.28 1.42
 5 17 1 4.18 0.45
 5 18 1 7.57 0.69
 5 19 1 52.66 1.47
 5 20 1 50.78 1.44
 5 21 1 3.45 0.48
 5 22 1 0.89 0.46
 5 23 1 1.85 0.45
 5 24 1 14.38 0.94
 5 0 2 324.72 3.45
 5 1 2 166.27 2.02
 5 3 2 247.7 2.8
 5 4 2 84.22 1.28
 5 5 2 41.83 0.87
 5 6 2 6.47 0.46
 5 7 2 12.7 0.58
 5 8 2 28.63 0.79
 5 9 2 36.77 0.91
 5 10 2 1.37 0.47
 5 11 2 15.98 0.72
 5 12 2 122.17 1.9
 5 14 2 7.42 0.66
 5 15 2 3.02 0.4
 5 16 2 59.52 1.44
 5 17 2 14.46 0.86
 5 18 2 11.36 0.82
 5 19 2 29.82 1.13
 5 20 2 2.12 0.45
 5 21 2 38.39 1.31
 5 22 2 1.74 0.45
 5 23 2 5.26 0.58
 5 24 2 7.23 0.91
 5 0 3 30.56 0.75
 5 1 3 195.15 2.33
 5 2 3 24.04 0.68
 5 3 3 9.39 0.51
 5 4 3 1.33 0.41
 5 5 3 67.44 1.17
 5 6 3 34.18 0.84
 5 7 3 62.96 1.18
 5 8 3 18.27 0.68
 5 9 3 8.91 0.59
 5 10 3 42.5 1.05
 5 11 3 25.45 0.88
 5 12 3 26.98 0.92
 5 13 3 18.8 0.84
 5 14 3 46.24 1.21
 5 15 3 3.66 0.43
 5 16 3 49.99 1.36
 5 17 3 23.33 1.01
 5 18 3 23.54 1.06
 5 19 3 4.35 0.5
 5 20 3 55.58 1.55
 5 21 3 8.12 0.66
 5 22 3 4.72 0.51
 5 23 3 8.51 0.64
 5 1 4 68.68 1.19
 5 2 4 42.89 0.93
 5 3 4 27.82 0.8
 5 4 4 16.97 0.66
 5 5 4 6.14 0.51
 5 6 4 27.89 0.83
 5 7 4 29.58 0.86
 5 8 4 87.88 1.51
 5 9 4 2.62 0.38
 5 10 4 110 1.8
 5 11 4 34.01 1.02
 5 12 4 84.19 1.6
 5 13 4 4.32 0.43
 5 14 4 84.6 1.7
 5 15 4 20.32 0.96
 5 16 4 21.81 0.99
 5 17 4 8.11 0.69
 5 18 4 25.08 1.08
 5 19 4 74.4 1.77
 5 21 4 43.4 1.4
 5 22 4 11.53 0.94
 5 0 5 6.94 0.56
 5 1 5 182.85 2.35
 5 2 5 31.26 0.88
 5 3 5 15.81 0.67
 5 4 5 71.64 1.34
 5 5 5 58.48 1.23
 5 6 5 18.29 0.78
 5 7 5 33.88 0.96
 5 8 5 49.33 1.19
 5 9 5 10.73 0.7
 5 10 5 18.61 0.83
 5 11 5 20.04 0.88
 5 12 5 0.95 0.38
 5 13 5 17.45 0.9
 5 14 5 41.52 1.23
 5 15 5 1.29 0.42
 5 16 5 18.39 0.94
 5 17 5 3.61 0.48
 5 18 5 29.01 1.16
 5 19 5 3.09 0.48
 5 20 5 11.72 0.94
 5 21 5 8.66 0.66
 5 0 6 46.51 1.14
 5 1 6 44.63 1.1
 5 2 6 10.89 0.69
 5 3 6 52.99 1.22
 5 4 6 48.87 1.19
 5 5 6 78.82 1.53
 5 6 6 13.19 0.73
 5 7 6 102.84 1.8
 5 8 6 21.57 0.9
 5 9 6 20.68 0.88
 5 10 6 67.76 1.5
 5 11 6 78.65 1.65
 5 13 6 66.06 1.58
 5 14 6 52.96 1.45
 5 15 6 15.01 0.91
 5 16 6 5.23 0.52
 5 17 6 51.86 1.51
 5 18 6 7.12 0.64
 5 19 6 5.13 0.52
 5 0 7 1.46 0.39
 5 1 7 29.37 0.99
 5 2 7 16.43 0.84
 5 3 7 3.95 0.43
 5 4 7 105.65 1.86
 5 5 7 10.17 0.67
 5 6 7 20.64 0.9
 5 7 7 9.54 0.74
 5 8 7 98.39 1.87
 5 9 7 11.2 0.76
 5 10 7 1.98 0.42
 5 11 7 4.19 0.47
 5 12 7 13.02 0.79
 5 13 7 15.93 0.92
 5 14 7 6.29 0.54
 5 15 7 17.98 1
 5 16 7 7.72 0.75
 5 17 7 4.82 0.52
 5 18 7 2.88 0.47
 5 0 8 35.97 1.16
 5 1 8 46.9 1.3
 5 2 8 3.19 0.43
 5 3 8 0.68 0.41
 5 4 8 19.15 0.96
 5 5 8 137.71 2.3
 5 7 8 5.16 0.49
 5 8 8 2.89 0.45
 5 9 8 23.72 1.05
 5 10 8 2.02 0.44
 5 11 8 12.49 0.88
 5 12 8 7.94 0.64
 5 13 8 31.88 1.25
 5 14 8 8.01 0.65
 5 15 8 8.66 0.65
 5 16 8 11.73 0.9
 5 17 8 57.86 1.57
 5 1 9 29.53 1.13
 5 2 9 34.85 1.4
 5 3 9 5.4 0.62
 5 4 9 6.11 0.64
 5 5 9 13.93 1.06
 5 6 9 26.77 1.28
 5 7 9 9.36 0.84
 5 8 9 1.09 0.57
 5 9 9 1.3 0.44
 5 10 9 20.95 1.06
 5 11 9 15.24 0.98
 5 12 9 1.68 0.45
 5 13 9 8.62 0.66
 5 14 9 6.67 0.55
 5 15 9 2.58 0.47
 5 0 10 73.66 3.1
 5 1 10 5.12 0.92
 5 2 10 2.79 0.59
 5 3 10 50.21 1.7
 5 4 10 24.14 1.28
 5 5 10 29.47 1.44
 5 6 10 6.49 0.68
 5 7 10 17.52 1.17
 5 8 10 6.85 0.68
 5 9 10 32.12 1.41
 5 11 10 1.99 0.56
 5 12 10 5.77 0.53
 5 0 11 3.67 1.68
 5 1 11 23.38 2.01
 5 2 11 12.06 1.64
 5 3 11 16.07 1.17
 5 4 11 10.79 0.91
 5 6 11 39.02 1.52
 5 7 11 2.38 0.59
 6 0 0 131.62 1.73
 6 1 0 64.91 1.11
 6 2 0 4.74 0.44
 6 3 0 31 0.78
 6 4 0 9.72 0.51
 6 5 0 74.84 1.26
 6 6 0 69.04 1.22
 6 7 0 82.58 1.39
 6 8 0 57.7 1.16
 6 10 0 86.06 1.54
 6 12 0 62.7 1.34
 6 13 0 21 0.89
 6 14 0 9.05 0.64
 6 15 0 27.85 1.01
 6 16 0 7.13 0.64
 6 17 0 8.75 0.69
 6 18 0 20.76 1.02
 6 19 0 6.82 0.69
 6 21 0 2.22 0.46
 6 22 0 23.04 1.09
 6 0 1 38.7 0.86
 6 1 1 116 1.6
 6 2 1 83.83 1.32
 6 3 1 74.5 1.24
 6 4 1 85.68 1.36
 6 5 1 102.3 1.53
 6 6 1 9.27 0.53
 6 7 1 59.72 1.16
 6 8 1 51.68 1.1
 6 9 1 1.43 0.51
 6 10 1 1.43 0.35
 6 11 1 26.08 0.89
 6 12 1 12.5 0.75
 6 13 1 116.98 1.95
 6 14 1 40.25 1.16
 6 15 1 18.15 0.88
 6 16 1 11.48 0.78
 6 17 1 70.33 1.62
 6 18 1 64.9 1.6
 6 19 1 18.12 0.98
 6 20 1 12.88 0.91
 6 21 1 7.86 0.65
 6 22 1 21.34 1.09
 6 23 1 9.13 0.87
 6 0 2 18.78 0.65
 6 1 2 111.48 1.6
 6 2 2 170.34 2.16
 6 3 2 3.24 0.43
 6 4 2 0.84 0.46
 6 5 2 46.28 1
 6 6 2 9.29 0.56
 6 7 2 17.54 0.7
 6 8 2 45.51 1.07
 6 9 2 5.33 0.57
 6 10 2 103.97 1.73
 6 11 2 3.62 0.41
 6 12 2 29.81 1.01
 6 13 2 10.52 0.67
 6 14 2 89.13 1.76
 6 15 2 1 0.4
 6 16 2 6.81 0.58
 6 17 2 13.93 0.88
 6 18 2 7.29 0.61
 6 19 2 6.77 0.61
 6 20 2 1.79 0.46
 6 21 2 8.54 0.77
 6 22 2 6.08 0.54
 6 23 2 13.13 1.56
 6 0 3 12 0.59
 6 1 3 97.05 1.5
 6 2 3 16.18 0.67
 6 3 3 194.95 2.42
 6 4 3 65.04 1.22
 6 5 3 4.44 0.52
 6 6 3 23.83 0.79
 6 7 3 56.06 1.18
 6 8 3 22.28 0.81
 6 9 3 24.73 0.88
 6 10 3 1.26 0.37
 6 11 3 6.66 0.52
 6 12 3 20.19 0.89
 6 13 3 4.28 0.43
 6 14 3 46.79 1.31
 6 15 3 31.45 1.12
 6 16 3 27.62 1.1
 6 17 3 12.46 0.87
 6 18 3 67.77 1.68
 6 19 3 45.76 1.44
 6 20 3 2.94 0.48
 6 21 3 20.38 1.09
 6 22 3 28.16 1.19
 6 0 4 1.02 0.48
 6 1 4 91.51 1.53
 6 2 4 20.45 0.75
 6 3 4 55.27 1.16
 6 4 4 0.89 0.57
 6 5 4 35.84 0.98
 6 6 4 65.18 1.33
 6 7 4 4.8 0.42
 6 8 4 16.45 0.77
 6 9 4 38.9 1.1
 6 10 4 47.02 1.23
 6 11 4 2.42 0.39
 6 12 4 26.61 1
 6 13 4 4.55 0.46
 6 14 4 38.62 1.23
 6 15 4 3.71 0.47
 6 16 4 31.07 1.16
 6 17 4 78.17 1.78
 6 18 4 9.62 0.79
 6 19 4 30.57 1.23
 6 20 4 12.03 0.91
 6 21 4 53.04 1.53
 6 0 5 13.91 0.74
 6 1 5 63.27 1.31
 6 2 5 19.14 0.79
 6 3 5 103.2 1.73
 6 4 5 18.58 0.8
 6 5 5 4.07 0.41
 6 6 5 42.65 1.12
 6 7 5 9.88 0.7
 6 9 5 32.82 1.07
 6 10 5 2.23 0.39
 6 11 5 18.82 0.91
 6 12 5 22.55 0.98
 6 13 5 9.28 0.62
 6 14 5 22.03 1.03
 6 15 5 1.86 0.44
 6 16 5 16.38 0.99
 6 17 5 1.84 0.45
 6 18 5 17.27 0.99
 6 19 5 5.85 0.54
 6 0 6 49.53 1.23
 6 1 6 98.39 1.74
 6 2 6 70.43 1.48
 6 3 6 54.4 1.3
 6 4 6 19.12 0.86
 6 5 6 77.48 1.58
 6 6 6 71.91 1.54
 6 7 6 6.17 0.48
 6 8 6 10.54 0.77
 6 9 6 73.95 1.63
 6 10 6 12.38 0.85
 6 11 6 32.3 1.15
 6 12 6 39.43 1.25
 6 13 6 33.83 1.23
 6 14 6 12.82 0.93
 6 15 6 42.38 1.35
 6 16 6 28.06 1.16
 6 17 6 22.19 1.09
 6 18 6 8.4 0.59
 6 19 6 13.93 0.93
 6 0 7 17.25 0.86
 6 1 7 2.19 0.4
 6 2 7 48.62 1.3
 6 3 7 11.5 0.79
 6 4 7 7.96 0.65
 6 5 7 20.15 0.91
 6 6 7 96 1.86
 6 7 7 2.26 0.43
 6 8 7 18.53 0.93
 6 9 7 4.96 0.55
 6 10 7 56.47 1.49
 6 11 7 4.99 0.51
 6 12 7 17.05 1
 6 13 7 15.13 0.97
 6 14 7 13.47 0.94
 6 15 7 3.43 0.49
 6 17 7 11.6 0.86
 6 18 7 6.9 0.55
 6 0 8 27.7 1.07
 6 1 8 1.22 0.42
 6 2 8 14.43 0.86
 6 3 8 48.19 1.36
 6 4 8 7.59 0.69
 6 5 8 3.32 0.46
 6 6 8 12.87 0.88
 6 7 8 51.95 1.44
 6 8 8 0.71 0.46
 6 9 8 3.07 0.47
 6 10 8 7.65 0.66
 6 11 8 17.23 1.02
 6 12 8 2.35 0.47
 6 13 8 10.22 0.74
 6 14 8 14.93 0.97
 6 15 8 40.36 1.35
 6 16 8 20.68 1.07
 6 0 9 38.2 1.3
 6 1 9 1.09 0.44
 6 2 9 11.18 0.86
 6 3 9 10.97 0.81
 6 4 9 8.78 0.76
 6 5 9 2.65 0.46
 6 6 9 12.79 0.9
 6 7 9 6.87 0.56
 6 8 9 29.44 1.17
 6 9 9 5.7 0.54
 6 10 9 41.24 1.38
 6 11 9 6.43 0.61
 6 12 9 35.66 1.29
 6 13 9 13.66 0.94
 6 0 10 4.83 0.52
 6 1 10 42.56 1.37
 6 2 10 44.84 1.43
 6 3 10 1.58 0.48
 6 4 10 6.88 0.56
 6 5 10 50.54 1.49
 6 6 10 8.39 0.66
 6 7 10 22.1 1.11
 6 8 10 1.54 0.45
 6 9 10 4.44 0.51
 6 0 11 7.28 0.63
 6 1 11 29 1.37
 6 2 11 4.2 0.61
 7 2 0 69.96 1.28
 7 3 0 13.38 0.62
 7 4 0 3.73 0.51
 7 5 0 51.47 1.14
 7 6 0 20.66 0.79
 7 7 0 2.37 0.36
 7 8 0 33.94 0.98
 7 9 0 42.04 1.1
 7 10 0 95.95 1.72
 7 11 0 32.04 1.04
 7 12 0 23.78 0.93
 7 14 0 17.05 0.88
 7 15 0 14.81 0.88
 7 16 0 2.43 0.45
 7 17 0 11.25 0.85
 7 18 0 1.2 0.45
 7 19 0 3.03 0.48
 7 20 0 24.32 1.1
 7 21 0 17.46 1.02
 7 22 0 1.4 0.47
 7 0 1 214.28 2.65
 7 1 1 55.21 1.12
 7 2 1 15.57 0.68
 7 3 1 40.6 0.97
 7 4 1 68.46 1.28
 7 5 1 71.35 1.34
 7 6 1 39 1.01
 7 7 1 22.34 0.82
 7 8 1 1.12 0.36
 7 9 1 98.03 1.72
 7 10 1 18.63 0.84
 7 11 1 17.79 0.85
 7 13 1 36.16 1.14
 7 14 1 17.68 0.95
 7 15 1 10.5 0.79
 7 16 1 16.95 0.96
 7 17 1 35.15 1.25
 7 18 1 41.87 1.36
 7 19 1 25.74 1.15
 7 20 1 10.94 0.9
 7 21 1 24.64 1.14
 7 22 1 32.84 1.26
 7 0 2 11.24 0.63
 7 1 2 2 0.5
 7 2 2 37.9 0.97
 7 3 2 28.43 0.86
 7 4 2 12.35 0.66
 7 5 2 49.41 1.12
 7 6 2 203.96 2.64
 7 7 2 6.92 0.5
 7 8 2 17.08 0.8
 7 9 2 23.02 0.92
 7 10 2 139.06 2.18
 7 11 2 10.41 0.66
 7 12 2 56.99 1.4
 7 13 2 5.15 0.52
 7 14 2 5.63 0.5
 7 15 2 19.54 0.94
 7 16 2 14.82 0.92
 7 17 2 6.01 0.59
 7 18 2 10.97 0.87
 7 19 2 1.62 0.46
 7 20 2 1.84 0.46
 7 21 2 0.96 0.45
 7 0 3 3.68 0.54
 7 1 3 115.38 1.81
 7 2 3 29.46 0.91
 7 3 3 17.52 0.77
 7 4 3 23.98 0.85
 7 5 3 100.35 1.69
 7 6 3 43.28 1.1
 7 7 3 11.74 0.7
 7 8 3 36.58 1.07
 7 9 3 5.55 0.51
 7 10 3 5.85 0.51
 7 11 3 5.81 0.6
 7 12 3 14.53 0.83
 7 13 3 20.85 0.97
 7 14 3 41.57 1.3
 7 15 3 15.95 0.92
 7 16 3 23.99 1.12
 7 17 3 31.69 1.23
 7 18 3 7.72 0.64
 7 19 3 20.64 1.08
 7 20 3 12.35 0.91
 7 21 3 8.66 0.75
 7 0 4 2.55 0.38
 7 1 4 64.74 1.35
 7 2 4 11.66 0.71
 7 3 4 22.84 0.88
 7 4 4 55.68 1.27
 7 5 4 50.66 1.24
 7 6 4 47.41 1.2
 7 7 4 4.41 0.44
 7 8 4 8.93 0.64
 7 9 4 16.12 0.85
 7 10 4 11.52 0.78
 7 11 4 13.67 0.85
 7 12 4 26.58 1.06
 7 13 4 38.43 1.28
 7 14 4 11.52 0.86
 7 15 4 37.3 1.29
 7 16 4 34.61 1.24
 7 17 4 22.62 1.07
 7 18 4 15.72 0.98
 7 19 4 25.02 1.17
 7 20 4 1.89 0.46
 7 0 5 2.93 0.41
 7 1 5 21.52 0.88
 7 2 5 21.17 0.86
 7 3 5 7.07 0.61
 7 4 5 30.65 1.03
 7 5 5 31.84 1.05
 7 6 5 26.62 0.99
 7 7 5 43.84 1.24
 7 8 5 61.1 1.46
 7 9 5 4.71 0.47
 7 10 5 43.13 1.28
 7 11 5 11.73 0.84
 7 12 5 27.47 1.13
 7 13 5 4.47 0.49
 7 14 5 51.91 1.47
 7 15 5 3.07 0.47
 7 16 5 11.87 0.82
 7 17 5 3.93 0.5
 7 18 5 5.53 0.53
 7 19 5 5.35 0.52
 7 0 6 14.04 0.81
 7 1 6 59.83 1.43
 7 2 6 75.21 1.6
 7 3 6 56.22 1.41
 7 4 6 53.45 1.36
 7 5 6 6.33 0.54
 7 6 6 11.82 0.83
 7 7 6 32.81 1.16
 7 8 6 27.68 1.09
 7 9 6 8.68 0.71
 7 10 6 7.3 0.69
 7 11 6 24.59 1.06
 7 12 6 6.51 0.61
 7 13 6 13.08 0.91
 7 14 6 10.54 0.77
 7 15 6 17.03 1.02
 7 16 6 18.43 1.04
 7 17 6 14.44 0.98
 7 18 6 6.86 0.62
 7 0 7 29.82 1.12
 7 1 7 1.19 0.41
 7 2 7 70.53 1.63
 7 3 7 7.98 0.7
 7 4 7 3.05 0.45
 7 5 7 4.69 0.49
 7 6 7 3.18 0.46
 7 7 7 21.71 1.02
 7 8 7 34.61 1.21
 7 9 7 16.73 0.99
 7 10 7 36.05 1.28
 7 11 7 12.57 0.82
 7 12 7 20.02 1.09
 7 13 7 7.44 0.64
 7 14 7 28.31 1.22
 7 15 7 6.7 0.55
 7 0 8 1.16 0.44
 7 1 8 31.42 1.2
 7 2 8 69.38 1.66
 7 3 8 17.76 0.97
 7 4 8 6.18 0.6
 7 5 8 10.23 0.84
 7 6 8 4.38 0.5
 7 7 8 8.44 0.73
 7 8 8 3.81 0.54
 7 9 8 22.88 1.1
 7 10 8 2.05 0.46
 7 11 8 26.9 1.16
 7 12 8 16.74 0.99
 7 13 8 20.52 1.04
 7 14 8 2.37 0.46
 7 0 9 4.54 0.51
 7 1 9 4.34 0.51
 7 2 9 10.16 0.79
 7 3 9 7.01 0.59
 7 4 9 18.8 1.04
 7 5 9 10.44 0.69
 7 6 9 10.07 0.73
 7 7 9 3.72 0.5
 7 8 9 56.17 1.57
 7 10 9 30.95 1.21
 7 11 9 6.44 0.54
 7 1 10 30.44 1.22
 7 2 10 3.84 0.49
 7 3 10 64.58 1.66
 7 4 10 7.28 0.56
 7 6 10 9.49 0.88
 8 0 0 2.3 0.37
 8 1 0 1.67 0.36
 8 2 0 48.3 1.14
 8 4 0 2.32 0.38
 8 5 0 10.37 0.68
 8 6 0 128.34 2.04
 8 7 0 17.58 0.84
 8 8 0 5.59 0.51
 8 9 0 62.68 1.45
 8 10 0 17.41 0.87
 8 11 0 22.28 0.95
 8 12 0 9.96 0.66
 8 13 0 57.13 1.47
 8 14 0 1.25 0.43
 8 15 0 1.75 0.44
 8 16 0 35.41 1.25
 8 17 0 16.63 0.97
 8 19 0 9.07 0.67
 8 20 0 0.77 0.47
 8 0 1 30.8 0.97
 8 1 1 30.4 0.95
 8 2 1 94.17 1.65
 8 3 1 1.21 0.37
 8 4 1 31.91 0.98
 8 5 1 65.28 1.39
 8 6 1 2.49 0.4
 8 7 1 21.35 0.88
 8 8 1 4.99 0.5
 8 9 1 59.69 1.44
 8 10 1 4.24 0.44
 8 11 1 3.88 0.45
 8 12 1 20.74 0.98
 8 13 1 25.66 1.05
 8 14 1 4.44 0.49
 8 15 1 18.15 0.97
 8 16 1 8.53 0.76
 8 17 1 17.98 1.03
 8 18 1 3.84 0.5
 8 19 1 39.68 1.34
 8 20 1 36.63 1.28
 8 1 2 3.06 0.4
 8 2 2 31.58 0.99
 8 3 2 11.16 0.72
 8 4 2 126.58 2.02
 8 5 2 3.01 0.41
 8 6 2 48.84 1.24
 8 7 2 12.22 0.8
 8 8 2 178.44 2.58
 8 9 2 1.92 0.39
 8 10 2 22.63 0.97
 8 11 2 4.11 0.46
 8 12 2 27.12 1.07
 8 13 2 2.68 0.45
 8 14 2 26.6 1.1
 8 15 2 3.62 0.48
 8 16 2 20.78 1.04
 8 17 2 5.27 0.53
 8 18 2 2.86 0.48
 8 19 2 2.95 0.48
 8 20 2 10.19 0.76
 8 0 3 81.05 1.58
 8 1 3 1.86 0.39
 8 2 3 14.4 0.78
 8 3 3 34.19 1.04
 8 4 3 41.14 1.15
 8 5 3 22.49 0.92
 8 6 3 35.06 1.08
 8 7 3 34.21 1.1
 8 8 3 20.8 0.91
 8 9 3 58.43 1.44
 8 10 3 69.43 1.6
 8 11 3 10.74 0.81
 8 12 3 61.76 1.56
 8 13 3 36.7 1.24
 8 14 3 15.59 0.92
 8 16 3 12.01 0.89
 8 17 3 3.17 0.48
 8 18 3 5.84 0.54
 8 19 3 1.81 0.45
 8 0 4 5.39 0.49
 8 1 4 13.78 0.76
 8 2 4 16 0.82
 8 3 4 44.92 1.22
 8 4 4 23.28 0.95
 8 5 4 11.83 0.74
 8 6 4 6.76 0.52
 8 7 4 40.27 1.22
 8 8 4 63.89 1.53
 8 9 4 24.04 1.01
 8 10 4 30.14 1.13
 8 11 4 53.22 1.45
 8 12 4 15.34 0.91
 8 13 4 24.16 1.08
 8 14 4 24.48 1.12
 8 15 4 38.07 1.32
 8 16 4 8.23 0.59
 8 17 4 7.01 0.62
 8 0 5 0.65 0.41
 8 1 5 22.92 0.94
 8 2 5 17.84 0.88
 8 3 5 14.56 0.84
 8 4 5 16.74 0.87
 8 5 5 33.24 1.15
 8 6 5 45.63 1.31
 8 7 5 8.14 0.69
 8 8 5 36.23 1.23
 8 9 5 13.2 0.89
 8 10 5 48.57 1.42
 8 11 5 1.08 0.44
 8 12 5 52.75 1.52
 8 13 5 1.2 0.45
 8 14 5 5.37 0.53
 8 15 5 13.77 0.93
 8 16 5 10.02 0.88
 8 17 5 5.3 0.52
 8 0 6 83.87 1.78
 8 1 6 1.85 0.42
 8 2 6 8.24 0.69
 8 3 6 12.06 0.85
 8 4 6 36.21 1.21
 8 5 6 21.95 1.01
 8 6 6 16.09 0.93
 8 7 6 27.77 1.16
 8 8 6 12.75 0.93
 8 9 6 5.17 0.52
 8 11 6 28.97 1.21
 8 13 6 9.62 0.73
 8 14 6 3.23 0.49
 8 15 6 14.5 0.98
 8 16 6 18.37 1.03
 8 0 7 53.72 1.51
 8 1 7 4.91 0.5
 8 2 7 1.29 0.44
 8 3 7 11.11 0.76
 8 4 7 58.82 1.55
 8 5 7 0.99 0.45
 8 6 7 3.05 0.47
 8 7 7 35.17 1.27
 8 8 7 29.84 1.2
 8 9 7 10.15 0.79
 8 11 7 27.8 1.21
 8 12 7 32.13 1.22
 8 13 7 8.51 0.65
 8 14 7 12.93 0.93
 8 0 8 46.57 1.43
 8 1 8 43.99 1.4
 8 2 8 9.8 0.76
 8 3 8 34.62 1.29
 8 4 8 11.52 0.81
 8 5 8 13.87 0.97
 8 6 8 8.73 0.63
 8 7 8 13.11 0.94
 8 8 8 3.04 0.48
 8 9 8 3.84 0.5
 8 10 8 4.37 0.5
 8 11 8 22.01 1.08
 8 0 9 6.13 0.54
 8 1 9 5.7 0.54
 8 2 9 19.58 1.08
 8 3 9 16.82 1.01
 8 4 9 17.58 1.04
 8 5 9 0.88 0.49
 8 6 9 43.36 1.35
 8 7 9 22.75 1.1
 8 8 9 7.37 0.65
 9 2 0 23.63 0.94
 9 4 0 174.47 2.58
 9 6 0 6.56 0.55
 9 7 0 7.1 0.64
 9 8 0 124.05 2.17
 9 9 0 4.31 0.47
 9 10 0 15.48 0.91
 9 11 0 24.64 1.06
 9 12 0 5.44 0.52
 9 13 0 6.66 0.55
 9 14 0 41.51 1.36
 9 15 0 36.84 1.29
 9 18 0 4.58 0.51
 9 0 1 7.31 0.54
 9 1 1 11.7 0.75
 9 2 1 26.09 0.98
 9 3 1 12.79 0.79
 9 4 1 5.77 0.52
 9 5 1 6.86 0.62
 9 6 1 19.33 0.91
 9 7 1 38.75 1.23
 9 8 1 14.07 0.84
 9 9 1 38.19 1.2
 9 10 1 4.25 0.48
 9 11 1 34.08 1.21
 9 12 1 3.22 0.47
 9 13 1 58.71 1.57
 9 14 1 13.42 0.94
 9 15 1 4.14 0.5
 9 16 1 10.09 0.85
 9 17 1 21.58 1.08
 9 18 1 1.37 0.45
 9 0 2 110.47 1.97
 9 1 2 1.79 0.38
 9 2 2 4.51 0.44
 9 3 2 2.76 0.41
 9 4 2 90.84 1.79
 9 5 2 32.15 1.09
 9 6 2 9.86 0.79
 9 7 2 11.01 0.82
 9 8 2 6.2 0.51
 9 9 2 62.93 1.55
 9 10 2 9.91 0.78
 9 11 2 15.64 0.93
 9 12 2 19.14 1.02
 9 13 2 34.84 1.27
 9 14 2 10.45 0.8
 9 15 2 10.73 0.85
 9 16 2 18.06 1.03
 9 17 2 3.62 0.49
 9 18 2 12.88 0.89
 9 0 3 19.85 0.9
 9 1 3 20.28 0.93
 9 2 3 72.54 1.59
 9 4 3 7.67 0.58
 9 5 3 21.32 0.99
 9 6 3 27.45 1.08
 9 7 3 16.27 0.91
 9 8 3 84.89 1.82
 9 9 3 9.84 0.83
 9 10 3 49.01 1.42
 9 11 3 15.44 0.94
 9 12 3 43.8 1.37
 9 13 3 3.88 0.5
 9 14 3 30.19 1.23
 9 15 3 3.53 0.49
 9 16 3 2.12 0.46
 9 17 3 4.82 0.51
 9 0 4 65.64 1.57
 9 1 4 1.56 0.42
 9 2 4 3.4 0.45
 9 3 4 15.07 0.86
 9 4 4 41.86 1.27
 9 5 4 18.96 0.96
 9 6 4 28.73 1.09
 9 7 4 13.04 0.88
 9 8 4 34.58 1.22
 9 9 4 20.25 0.99
 9 10 4 48.37 1.45
 9 12 4 35.22 1.26
 9 13 4 1.3 0.46
 9 14 4 4.41 0.51
 9 15 4 5.26 0.53
 9 16 4 4.67 0.51
 9 0 5 68.3 1.66
 9 1 5 12.06 0.86
 9 2 5 43.03 1.32
 9 3 5 39.67 1.28
 9 4 5 13.06 0.89
 9 5 5 1.13 0.43
 9 6 5 17.58 0.99
 9 7 5 36.18 1.25
 9 8 5 20.34 1.01
 9 9 5 1.59 0.45
 9 10 5 2.87 0.47
 9 11 5 20.49 1.06
 9 12 5 11.51 0.88
 9 13 5 7.68 0.65
 9 14 5 2.76 0.48
 9 15 5 9.33 0.76
 9 0 6 0.87 0.44
 9 1 6 2.82 0.46
 9 2 6 15.81 0.95
 9 3 6 29.89 1.17
 9 4 6 9.05 0.75
 9 5 6 10.69 0.86
 9 6 6 9.96 0.83
 9 7 6 15.78 0.98
 9 8 6 3.15 0.49
 9 9 6 23.46 1.1
 9 10 6 5.15 0.58
 9 11 6 20.81 1.07
 9 12 6 9.07 0.74
 9 13 6 7.73 0.57
 9 0 7 18.08 1.02
 9 1 7 5.97 0.6
 9 2 7 20.43 1.08
 9 3 7 5.43 0.53
 9 4 7 19.37 1.07
 9 5 7 19.83 1.06
 9 6 7 62.34 1.64
 9 7 7 1.33 0.45
 9 8 7 20.81 1.04
 9 9 7 11.35 0.93
 9 10 7 13.23 0.92
 9 11 7 1.39 0.45
 9 0 8 4.33 0.51
 9 1 8 2.32 0.46
 9 2 8 2.91 0.48
 9 3 8 13.45 0.94
 9 4 8 23.27 1.13
 9 5 8 6.86 0.62
 9 6 8 18.67 1
 9 7 8 28.96 1.2
 9 8 8 5 0.52
 10 0 0 269.56 3.54
 10 2 0 10.15 0.79
 10 3 0 1.72 0.42
 10 4 0 117.8 2.14
 10 5 0 10.37 0.82
 10 6 0 24.21 1.05
 10 7 0 1.31 0.43
 10 8 0 3.04 0.47
 10 9 0 18.31 0.99
 10 10 0 3.66 0.49
 10 11 0 2.42 0.46
 10 12 0 1.9 0.46
 10 14 0 7.37 0.71
 10 15 0 1.58 0.45
 10 0 1 0.73 0.43
 10 1 1 40.48 1.26
 10 2 1 13.07 0.8
 10 3 1 18.89 0.94
 10 4 1 12.96 0.88
 10 5 1 5.74 0.57
 10 6 1 40.99 1.29
 10 7 1 11.7 0.78
 10 8 1 2.15 0.45
 10 9 1 9.95 0.85
 10 10 1 10.92 0.86
 10 11 1 48.06 1.45
 10 12 1 8.85 0.77
 10 13 1 9.22 0.68
 10 14 1 8.76 0.77
 10 15 1 16.77 1
 10 16 1 2.33 0.46
 10 0 2 51.16 1.42
 10 1 2 3.63 0.46
 10 2 2 50.13 1.43
 10 3 2 14.25 0.88
 10 4 2 18.61 0.94
 10 5 2 5.29 0.51
 10 6 2 2.67 0.46
 10 7 2 36.6 1.25
 10 8 2 7.32 0.71
 10 9 2 2.67 0.47
 10 10 2 32.3 1.25
 10 11 2 44.13 1.42
 10 12 2 2.31 0.47
 10 13 2 0.95 0.46
 10 14 2 34.41 1.27
 10 15 2 33.05 1.25
 10 0 3 7.51 0.7
 10 1 3 0.71 0.45
 10 2 3 14.98 0.89
 10 3 3 5.05 0.5
 10 4 3 15.45 0.91
 10 5 3 8.17 0.64
 10 6 3 57.15 1.52
 10 7 3 2.4 0.46
 10 9 3 10.74 0.87
 10 10 3 22.82 1.13
 10 11 3 1.8 0.45
 10 12 3 21.76 1.07
 10 13 3 27.17 1.18
 10 14 3 2.5 0.47
 10 15 3 2.46 0.46
 10 0 4 3.17 0.47
 10 1 4 8.7 0.73
 10 2 4 14.64 0.89
 10 3 4 17.78 1.01
 10 4 4 15.45 0.93
 10 5 4 32.4 1.23
 10 6 4 3.88 0.49
 10 7 4 38.81 1.35
 10 8 4 21.96 1.09
 10 9 4 15.55 0.96
 10 10 4 22.72 1.11
 10 11 4 20.98 1.08
 10 12 4 1.53 0.45
 10 13 4 0.95 0.45
 10 14 4 19.67 1.04
 10 0 5 17.88 1
 10 1 5 32.37 1.22
 10 2 5 30.11 1.23
 10 3 5 1.27 0.45
 10 4 5 23.03 1.09
 10 5 5 56.79 1.59
 10 6 5 19.71 1.06
 10 7 5 2.18 0.47
 10 8 5 12.49 0.9
 10 9 5 41.26 1.39
 10 10 5 13.05 0.95
 10 11 5 2.15 0.46
 10 12 5 9.29 0.78
 10 1 6 9.25 0.64
 10 2 6 11.63 0.93
 10 4 6 1.97 0.46
 10 5 6 3.93 0.5
 10 6 6 3.15 0.48
 10 7 6 13.01 0.85
 10 8 6 6.25 0.55
 10 9 6 6.63 0.61
 10 10 6 15.55 0.96
 10 0 7 3.38 0.49
 10 1 7 5.78 0.54
 10 2 7 85.07 1.92
 10 3 7 3.66 0.49
 10 4 7 9.21 0.77
 10 5 7 4.62 0.51
 10 6 7 36.85 1.3
 10 7 7 11.67 0.91
 11 1 0 0.77 0.45
 11 2 0 183.75 2.88
 11 3 0 10.42 0.79
 11 6 0 19.74 1.04
 11 7 0 58.63 1.58
 11 8 0 0.89 0.47
 11 9 0 1.71 0.46
 11 10 0 10.4 0.8
 11 11 0 55.68 1.54
 11 12 0 4.47 0.51
 11 13 0 9.71 0.8
 11 1 1 30.51 1.2
 11 2 1 1.58 0.45
 11 3 1 8.61 0.75
 11 4 1 8.09 0.64
 11 5 1 26.23 1.15
 11 6 1 1.64 0.46
 11 7 1 28.55 1.16
 11 8 1 15.11 0.97
 11 9 1 2.11 0.47
 11 10 1 7.99 0.65
 11 11 1 5.22 0.52
 11 12 1 0.86 0.46
 11 13 1 13.51 0.81
 11 0 2 7.55 0.71
 11 1 2 10.13 0.84
 11 2 2 14.58 0.98
 11 3 2 20.99 1.08
 11 4 2 12.97 0.89
 11 5 2 1.49 0.46
 11 6 2 1.94 0.46
 11 7 2 19.93 1.05
 11 8 2 9.43 0.77
 11 9 2 2.28 0.47
 11 10 2 3.21 0.49
 11 11 2 21.76 1.07
 11 12 2 6 0.59
 11 0 3 15.99 0.97
 11 1 3 19.51 1.02
 11 2 3 8.75 0.75
 11 4 3 27.79 1.18
 11 5 3 19.28 1.01
 11 6 3 18.31 1.03
 11 7 3 12.63 0.93
 11 8 3 15.42 1.01
 11 9 3 3.15 0.48
 11 10 3 3.72 0.49
 11 11 3 16.36 1.02
 11 0 4 7.02 0.63
 11 1 4 14.61 0.95
 11 2 4 27.83 1.17
 11 3 4 35.57 1.3
 11 4 4 7.47 0.58
 11 5 4 3.27 0.48
 11 6 4 16.56 0.96
 11 7 4 5.1 0.53
 11 8 4 1.42 0.45
 11 9 4 10.97 0.8
 11 10 4 3.39 0.48
 11 0 5 9.02 0.68
 11 1 5 14.56 0.98
 11 2 5 35.18 1.29
 11 3 5 22.77 1.06
 11 4 5 2.43 0.46
 11 5 5 3.09 0.48
 11 6 5 48.36 1.49
 11 7 5 12.24 0.89
 11 0 6 18.27 1.05
 11 1 6 4.8 0.51
 11 2 6 0.92 0.49
 11 3 6 27.91 1.17
 11 4 6 7 0.62
 12 0 0 8.97 0.68
 12 1 0 13.9 0.96
 12 2 0 5.37 0.59
 12 3 0 24.79 1.14
 12 4 0 2.33 0.46
 12 5 0 17.59 1
 12 6 0 20.45 1.04
 12 7 0 8.05 0.58
 12 9 0 35.88 1.29
 12 0 1 12.36 0.9
 12 1 1 5.12 0.53
 12 2 1 3.81 0.5
 12 3 1 22.43 1.11
 12 4 1 8.85 0.7
 12 5 1 34.48 1.3
 12 7 1 22.76 1.11
 12 8 1 10.07 0.87
 12 0 2 0.99 0.46
 12 1 2 5.14 0.52
 12 2 2 47.47 1.49
 12 3 2 1.52 0.45
 12 4 2 8.65 0.76
 12 5 2 7.74 0.64
 12 6 2 15.11 0.99
 12 7 2 4.89 0.51
 12 8 2 5.31 0.59
 12 1 3 18.02 0.98
 12 2 3 0.82 0.47
 12 3 3 20.75 1.07
 12 4 3 1.85 0.45
 12 5 3 7.03 0.71
 12 6 3 0.89 0.46
 12 0 4 14.19 0.94
 12 1 4 44.02 1.4
 12 2 4 9.06 0.85
 12 3 4 17.12 1

_iucr_refine_fcf_details
;
data_1.5
_computing_structure_refinement   'olex2.refine 1.3 (Bourhis et al., 2015)'
_shelx_refln_list_code            4
loop_
  _space_group_symop_id
  _space_group_symop_operation_xyz
  1  x,y,z
  2  x+1/2,-y+1/2,-z
  3  -x,y+1/2,-z+1/2
  4  -x+1/2,-y,z+1/2

_space_group_crystal_system       orthorhombic
_space_group_IT_number            19
_space_group_name_H-M_alt         'P 21 21 21'
_space_group_name_Hall            ' P 2ac 2ab'
_symmetry_space_group_name_H-M    'P 21 21 21'
_symmetry_space_group_name_Hall   ' P 2ac 2ab'
_symmetry_Int_Tables_number       19
_cell_length_a                    5.9279(10)
_cell_length_b                    12.2597(17)
_cell_length_c                    5.7939(9)
_cell_angle_alpha                 90
_cell_angle_beta                  90
_cell_angle_gamma                 90
_cell_volume                      421.07(11)
loop_
  _refln_index_h
  _refln_index_k
  _refln_index_l
  _refln_F_squared_calc
  _refln_F_squared_meas
  _refln_F_squared_sigma
  _refln_F_squared_weight
  _refln_observed_status
0 0 2 2915.410 2842.380 33.402 0.016 o
0 0 4 209.374 209.667 3.913 2.065 o
0 0 8 25.125 24.482 1.533 26.042 o
0 0 10 5.202 4.813 1.318 41.695 o
0 1 1 728.535 724.403 7.347 0.261 o
0 1 2 507.629 533.159 6.570 0.461 o
0 1 3 82.707 83.989 1.757 10.802 o
0 1 4 39.767 39.818 1.206 29.283 o
0 1 5 238.903 236.100 4.537 1.585 o
0 1 6 93.388 93.747 2.462 6.940 o
0 1 7 61.481 58.772 2.074 11.501 o
0 1 8 2.997 3.586 1.022 69.426 o
0 1 9 6.632 8.522 1.206 48.342 o
0 1 12 29.040 27.016 2.299 12.660 o
0 2 0 181.922 183.775 1.757 3.882 o
0 2 1 111.779 119.537 1.226 8.992 o
0 2 2 176.008 181.568 2.074 3.796 o
0 2 3 155.704 157.761 2.932 3.616 o
0 2 4 90.996 93.052 2.064 8.481 o
0 2 5 139.136 137.275 2.963 4.060 o
0 2 6 15.271 16.205 1.042 55.258 o
0 2 7 552.385 541.190 9.768 0.326 o
0 2 8 9.582 8.705 1.185 48.725 o
0 2 9 47.822 46.378 2.217 11.760 o
0 2 10 21.116 20.701 1.778 21.013 o
0 2 11 2.056 2.697 1.420 36.795 o
0 2 12 19.274 20.211 2.013 16.975 o
0 3 1 701.874 708.566 6.417 0.288 o
0 3 2 55.531 56.187 0.797 29.164 o
0 3 3 201.223 205.427 2.462 2.905 o
0 3 4 7.877 8.000 0.450 238.149 o
0 3 5 50.086 49.208 1.553 18.705 o
0 3 6 1.097 1.492 0.736 135.444 o
0 3 8 16.615 15.715 1.379 34.256 o
0 3 9 62.162 63.350 2.554 8.462 o
0 3 10 49.051 48.963 2.442 9.987 o
0 3 11 7.724 6.795 1.574 29.144 o
0 3 12 119.769 116.226 3.995 3.229 o
0 4 0 5326.850 5185.480 44.539 0.005 o
0 4 1 94.636 98.274 1.073 12.248 o
0 4 2 172.468 171.208 1.788 4.232 o
0 4 3 716.227 739.004 7.796 0.256 o
0 4 4 223.329 229.459 2.851 2.323 o
0 4 5 384.394 389.069 4.598 0.843 o
0 4 6 16.831 15.991 1.104 49.593 o
0 4 7 12.110 11.781 1.124 51.639 o
0 4 8 1.948 1.727 1.144 56.484 o
0 4 9 21.242 22.224 1.655 23.684 o
0 4 10 27.621 28.344 1.972 16.614 o
0 5 2 551.466 566.816 5.334 0.449 o
0 5 3 79.646 81.312 1.195 14.846 o
0 5 4 0.341 0.674 0.450 363.080 o
0 5 5 180.567 177.716 2.442 3.456 o
0 5 6 85.078 86.258 1.574 11.492 o
0 5 7 24.692 24.083 1.451 28.590 o
0 5 10 32.642 32.707 2.095 14.456 o
0 5 12 9.483 9.778 1.798 22.264 o
0 6 0 88.686 89.691 1.042 13.776 o
0 6 1 475.472 474.969 4.588 0.611 o
0 6 2 90.882 96.710 1.175 12.345 o
0 6 3 267.678 272.342 2.851 1.784 o
0 6 4 70.616 70.931 1.236 16.909 o
0 6 5 0.714 0.777 0.490 302.281 o
0 6 6 12.044 11.178 0.664 119.532 o
0 6 7 42.994 43.170 1.226 27.152 o
0 6 8 10.060 10.269 0.838 87.759 o
0 6 10 41.132 41.617 2.360 11.135 o
0 6 11 8.961 7.714 1.625 27.209 o
0 6 12 55.516 55.778 2.789 7.741 o
0 7 1 36.398 36.927 0.613 55.696 o
0 7 2 5.165 5.415 0.347 395.742 o
0 7 3 22.257 22.397 0.572 95.782 o
0 7 4 28.944 29.212 0.787 57.912 o
0 7 5 7.113 6.621 0.542 192.775 o
0 7 6 144.439 142.046 2.248 4.861 o
0 7 7 47.349 46.644 1.287 24.063 o
0 7 8 58.236 59.630 1.574 16.362 o
0 7 9 47.488 46.531 1.533 19.689 o
0 7 10 54.123 54.348 2.636 8.544 o
0 7 11 2.529 3.096 1.543 31.166 o
0 7 12 69.553 64.831 3.076 6.173 o
0 8 0 45.051 45.356 0.725 39.680 o
0 8 1 44.541 44.365 0.736 40.065 o
0 8 2 109.886 111.720 1.400 8.948 o
0 8 3 61.739 61.643 0.991 22.851 o
0 8 4 65.890 64.484 1.083 20.190 o
0 8 5 147.819 145.224 2.187 4.806 o
0 8 6 31.395 29.999 0.991 43.436 o
0 8 7 1.559 1.952 0.460 325.371 o
0 8 8 88.821 87.504 1.941 9.301 o
0 8 9 79.656 79.657 1.952 10.161 o
0 8 10 58.358 60.203 1.809 13.907 o
0 8 11 7.948 8.399 1.614 27.621 o
0 9 1 31.606 32.084 0.664 61.549 o
0 9 2 21.764 23.685 0.603 91.244 o
0 9 3 145.140 142.731 1.788 5.485 o
0 9 4 7.012 7.193 0.470 235.111 o
0 9 5 73.692 69.358 1.430 14.817 o
0 9 6 12.946 14.356 0.787 89.193 o
0 9 7 4.333 4.935 0.531 220.682 o
0 9 8 11.232 12.261 0.879 78.634 o
0 9 9 17.202 16.481 1.083 50.739 o
0 9 10 6.755 6.733 0.674 137.182 o
0 9 11 7.806 8.000 0.787 102.773 o
0 10 0 0.824 0.797 0.388 470.164 o
0 10 1 132.228 137.305 1.706 6.232 o
0 10 2 46.215 46.255 0.869 34.542 o
0 10 3 39.995 39.614 0.838 41.312 o
0 10 4 88.200 90.335 1.390 11.948 o
0 10 5 9.108 7.949 0.562 169.377 o
0 10 6 15.753 15.602 0.838 76.758 o
0 10 7 10.075 9.216 0.828 90.252 o
0 10 8 5.408 6.539 0.715 127.625 o
0 10 9 13.695 13.855 1.042 57.068 o
0 10 10 1.225 1.860 0.562 226.249 o
0 10 11 0.758 1.574 0.593 207.237 o
0 11 1 67.949 66.722 1.114 19.106 o
0 11 2 85.218 83.775 1.267 13.400 o
0 11 3 68.944 70.369 1.185 17.772 o
0 11 4 97.331 97.977 1.522 10.073 o
0 11 5 21.861 20.742 0.787 71.456 o
0 11 6 118.727 117.207 1.911 6.876 o
0 11 7 29.980 31.399 1.195 34.811 o
0 11 8 40.920 40.094 1.410 23.937 o
0 11 9 1.711 2.248 0.562 222.487 o
0 11 10 17.655 16.379 1.165 44.959 o
0 11 11 9.266 8.348 0.858 86.522 o
0 12 0 237.395 232.769 2.667 2.242 o
0 12 1 76.534 76.347 1.236 15.431 o
0 12 2 28.425 28.252 0.756 61.260 o
0 12 3 119.019 118.913 1.706 7.312 o
0 12 4 39.201 39.001 0.971 37.089 o
0 12 5 1.331 1.492 0.347 550.243 o
0 12 6 6.447 6.315 0.572 181.160 o
0 12 7 5.146 5.834 0.664 146.782 o
0 12 8 39.786 40.227 1.461 23.097 o
0 12 9 35.313 34.883 1.410 25.899 o
0 12 10 12.042 13.426 0.940 69.146 o
0 12 11 31.659 30.163 1.420 27.104 o
0 13 1 19.596 18.831 0.695 87.946 o
0 13 2 21.791 21.488 0.705 80.306 o
0 13 3 144.767 145.510 2.003 5.146 o
0 13 4 11.158 11.485 0.664 121.497 o
0 13 5 77.665 79.177 1.512 13.050 o
0 13 6 4.401 4.782 0.501 243.328 o
0 13 7 13.174 11.638 0.807 87.546 o
0 13 8 32.302 32.145 1.359 28.423 o
0 13 9 29.338 29.151 1.359 29.668 o
0 13 10 11.684 12.537 1.073 55.978 o
0 14 0 57.059 58.568 1.134 22.532 o
0 14 1 39.274 37.908 0.950 38.089 o
0 14 2 22.412 21.294 0.756 73.622 o
0 14 3 29.164 27.812 0.858 53.533 o
0 14 4 143.481 142.414 2.095 5.103 o
0 14 5 2.806 3.515 0.419 353.403 o
0 14 6 10.941 11.689 0.746 102.647 o
0 14 7 1.031 1.482 0.409 416.503 o
0 14 8 11.163 12.537 1.001 63.313 o
0 14 10 46.242 43.578 1.645 18.411 o
0 15 1 91.052 90.968 1.563 10.754 o
0 15 2 181.514 181.323 2.391 3.447 o
0 15 3 90.545 90.457 1.594 10.675 o
0 15 4 46.505 45.264 1.185 26.662 o
0 15 5 13.147 14.100 0.797 87.402 o
0 15 9 46.732 47.308 1.655 17.915 o
0 15 10 5.076 5.855 0.664 146.961 o
0 16 0 24.641 25.238 0.858 59.057 o
0 16 2 4.022 4.445 0.419 329.057 o
0 16 3 154.251 154.788 2.268 4.408 o
0 16 4 94.069 94.677 1.747 9.525 o
0 16 5 13.652 13.283 0.807 85.629 o
0 16 6 43.550 41.535 1.287 25.795 o
0 16 7 83.564 81.690 1.829 10.441 o
0 16 8 0.603 1.001 0.450 357.465 o
0 16 9 13.729 14.458 1.114 50.915 o
0 17 1 0.857 1.134 0.378 489.312 o
0 17 2 63.153 61.061 1.390 17.540 o
0 17 3 48.362 47.216 1.247 24.524 o
0 17 4 5.246 5.701 0.470 257.057 o
0 17 5 73.557 77.011 1.665 12.565 o
0 17 6 29.059 29.120 1.114 39.138 o
0 17 7 0.470 1.052 0.450 358.875 o
0 17 8 7.174 6.570 0.562 182.068 o
0 17 9 15.381 15.521 1.001 59.044 o
0 18 0 225.904 227.640 2.984 2.254 o
0 18 1 61.863 59.876 1.369 18.117 o
0 18 2 19.444 20.405 0.920 61.158 o
0 18 3 27.931 27.005 1.001 46.068 o
0 18 4 10.224 9.635 0.756 103.778 o
0 18 5 2.613 2.330 0.439 336.721 o
0 18 6 6.858 7.796 0.695 128.919 o
0 18 7 1.411 2.309 0.460 325.020 o
0 18 9 8.573 8.583 0.654 135.961 o
0 19 1 15.711 16.154 0.909 67.841 o
0 19 2 117.892 119.874 2.105 6.398 o
0 19 3 3.118 2.503 0.429 342.289 o
0 19 4 3.869 3.362 0.460 291.694 o
0 19 5 14.090 13.620 0.909 70.759 o
0 19 6 43.834 44.212 1.400 23.001 o
0 19 7 5.281 6.866 0.572 185.453 o
0 19 8 10.576 9.227 0.787 97.178 o
0 20 1 27.845 27.434 1.063 42.683 o
0 20 2 0.862 0.981 0.460 339.351 o
0 20 3 43.532 44.437 1.349 24.081 o
0 20 4 1.617 1.829 0.439 353.513 o
0 20 6 1.349 1.839 0.460 328.487 o
0 20 7 138.167 135.221 2.462 4.810 o
0 20 8 5.843 6.161 0.542 201.286 o
0 21 1 2.116 2.687 0.439 340.943 o
0 21 2 46.038 45.939 1.369 22.886 o
0 21 3 0.794 0.869 0.439 371.797 o
0 21 5 21.293 19.638 1.052 49.501 o
0 21 6 22.396 21.304 1.104 45.108 o
0 21 7 0.479 0.909 0.450 359.700 o
0 22 0 133.377 135.538 2.370 5.082 o
0 22 2 37.534 36.814 1.298 27.970 o
0 22 3 0.658 1.155 0.450 355.737 o
0 22 4 3.623 4.353 0.511 242.779 o
0 22 5 4.930 5.497 0.542 208.563 o
0 22 6 10.403 10.575 0.787 96.355 o
0 23 1 1.851 1.727 0.450 336.731 o
0 23 2 16.778 18.014 1.042 53.673 o
0 23 3 27.132 28.160 1.175 37.502 o
0 23 5 14.162 12.527 0.981 63.155 o
0 23 6 17.396 17.002 1.001 56.991 o
0 24 2 1.839 2.493 0.480 294.970 o
0 24 3 12.041 12.711 0.930 70.723 o
0 24 4 26.616 26.576 1.144 39.489 o
0 25 1 2.383 2.984 0.593 196.700 o
0 25 2 21.291 22.459 1.277 36.327 o
0 25 3 5.888 4.976 0.593 176.642 o
0 25 4 2.245 2.902 0.531 241.134 o
0 26 0 5.326 6.447 0.633 157.438 o
0 26 1 19.741 19.781 1.257 38.309 o
0 26 2 1.686 2.554 0.521 255.075 o
1 0 1 75.909 76.806 0.838 18.675 o
1 0 2 3265.370 3106.270 36.252 0.013 o
1 0 3 30.367 32.053 0.930 46.606 o
1 0 4 328.119 328.529 5.865 0.893 o
1 0 5 282.845 284.695 5.334 1.140 o
1 0 7 250.016 248.085 5.180 1.338 o
1 0 8 9.944 10.453 1.236 44.684 o
1 0 10 2.633 3.484 1.298 43.743 o
1 0 12 16.578 17.901 1.982 17.740 o
1 1 0 250.506 251.539 2.370 2.128 o
1 1 1 127.286 133.596 1.359 7.202 o
1 1 2 68.674 71.687 0.940 20.169 o
1 1 3 292.455 302.668 5.252 1.100 o
1 1 4 248.339 260.163 4.751 1.429 o
1 1 5 121.307 122.479 2.728 4.972 o
1 1 7 26.312 26.862 1.471 27.288 o
1 1 8 33.930 35.374 1.819 17.939 o
1 1 9 3.103 2.238 1.144 55.971 o
1 1 10 24.107 25.769 1.911 17.986 o
1 1 11 13.611 12.026 1.676 24.867 o
1 1 12 76.380 76.101 3.219 5.494 o
1 2 0 5366.680 5487.910 58.272 0.005 o
1 2 1 102.925 104.139 1.104 10.856 o
1 2 2 569.083 572.609 6.131 0.410 o
1 2 3 220.152 224.850 2.646 2.465 o
1 2 4 27.887 28.763 1.052 42.808 o
1 2 5 474.035 463.954 8.164 0.451 o
1 2 6 7.660 7.551 0.858 88.995 o
1 2 7 60.021 61.398 2.135 11.075 o
1 2 8 19.033 19.873 1.471 29.653 o
1 2 9 50.223 51.609 2.299 10.834 o
1 2 11 34.837 33.861 2.299 12.182 o
1 2 12 9.400 8.307 1.839 21.389 o
1 3 0 56.060 59.109 0.695 30.022 o
1 3 1 1086.320 1087.860 9.697 0.123 o
1 3 2 192.091 194.156 2.023 3.397 o
1 3 3 89.110 91.775 1.287 12.296 o
1 3 4 22.510 23.429 0.644 84.723 o
1 3 5 178.902 176.388 3.658 2.600 o
1 3 6 12.716 12.435 1.012 61.153 o
1 3 7 79.749 81.507 2.514 7.547 o
1 3 8 31.205 32.145 1.737 19.853 o
1 3 10 17.718 20.180 1.757 21.870 o
1 3 11 23.898 23.439 1.992 16.820 o
1 3 12 3.092 3.239 1.809 22.728 o
1 4 0 1715.200 1678.840 14.805 0.051 o
1 4 1 155.879 157.076 1.645 5.051 o
1 4 2 1055.660 1064.570 9.656 0.129 o
1 4 3 91.996 95.699 1.349 11.452 o
1 4 4 107.542 109.728 1.574 8.656 o
1 4 5 110.862 108.164 1.696 8.117 o
1 4 6 16.385 16.011 1.104 49.831 o
1 4 7 144.158 141.403 3.546 3.279 o
1 4 8 33.063 32.819 1.778 18.857 o
1 4 9 3.751 3.259 1.257 46.306 o
1 4 10 21.519 21.733 1.860 19.312 o
1 4 11 11.963 11.924 1.686 24.787 o
1 4 12 27.996 29.090 2.258 13.070 o
1 5 0 331.760 338.451 3.290 1.207 o
1 5 1 438.647 437.981 4.240 0.715 o
1 5 2 18.110 18.606 0.409 147.291 o
1 5 3 22.982 23.041 0.531 98.788 o
1 5 4 81.913 83.724 1.349 13.329 o
1 5 5 8.455 8.562 0.542 180.248 o
1 5 6 13.005 13.293 0.674 111.923 o
1 5 7 29.116 30.602 1.052 41.596 o
1 5 8 103.446 102.371 3.137 4.844 o
1 5 9 28.154 28.630 1.870 18.123 o
1 5 10 33.050 32.737 2.125 14.076 o
1 5 11 5.251 6.151 1.543 30.644 o
1 5 12 72.121 68.714 3.157 5.828 o
1 6 0 63.346 61.889 0.797 24.917 o
1 6 1 20.339 21.896 0.439 123.646 o
1 6 2 215.534 219.558 2.319 2.694 o
1 6 3 134.379 138.164 1.635 6.243 o
1 6 4 131.933 130.419 1.880 6.075 o
1 6 5 227.179 229.867 3.024 2.216 o
1 6 6 21.881 21.896 0.828 66.542 o
1 6 7 62.832 61.776 1.482 16.517 o
1 6 8 16.012 15.061 0.930 65.848 o
1 6 9 9.018 10.064 1.349 38.387 o
1 6 10 40.580 41.657 2.340 11.324 o
1 6 11 2.974 3.954 1.492 33.190 o
1 6 12 2.753 2.861 1.819 22.508 o
1 7 0 19.189 19.250 0.439 133.858 o
1 7 1 340.924 339.432 3.413 1.156 o
1 7 2 161.936 162.093 1.829 4.594 o
1 7 3 5.111 5.180 0.388 344.464 o
1 7 4 84.353 83.754 1.236 13.707 o
1 7 5 74.335 72.995 1.400 14.718 o
1 7 6 7.347 7.786 0.633 148.190 o
1 7 7 10.491 9.523 0.787 97.074 o
1 7 8 94.586 91.459 1.972 8.679 o
1 7 9 14.643 15.889 1.032 56.667 o
1 7 10 33.094 31.746 2.146 13.880 o
1 7 11 7.864 8.624 1.655 26.326 o
1 7 12 24.296 22.898 2.135 14.850 o
1 8 0 397.186 402.229 4.016 0.848 o
1 8 1 229.903 234.649 2.483 2.374 o
1 8 2 10.359 10.248 0.439 213.730 o
1 8 3 257.159 257.741 2.820 1.920 o
1 8 4 45.711 45.193 0.889 34.523 o
1 8 5 70.880 69.368 1.390 15.585 o
1 8 6 9.949 9.104 0.695 119.613 o
1 8 7 57.440 56.391 1.461 18.088 o
1 8 8 3.612 3.249 0.511 247.003 o
1 8 9 7.931 8.358 0.756 109.297 o
1 8 10 24.482 24.553 1.267 35.288 o
1 8 11 16.603 15.653 1.206 43.079 o
1 9 0 3.086 3.259 0.347 471.858 o
1 9 1 229.879 232.340 2.534 2.368 o
1 9 2 58.532 61.827 0.991 23.797 o
1 9 3 28.922 29.028 0.705 64.060 o
1 9 4 2.054 2.176 0.398 409.563 o
1 9 5 92.219 90.100 1.461 11.178 o
1 9 6 11.613 11.076 0.787 93.969 o
1 9 7 68.529 67.427 1.625 13.984 o
1 9 8 50.723 51.293 1.533 18.717 o
1 9 9 20.062 19.863 1.134 44.851 o
1 9 10 7.474 7.398 0.838 93.152 o
1 9 11 25.177 23.552 1.328 32.778 o
1 10 0 40.882 43.068 0.807 40.652 o
1 10 1 134.374 131.256 1.676 6.325 o
1 10 2 59.255 59.487 1.001 23.783 o
1 10 3 78.238 79.718 1.247 14.821 o
1 10 4 21.885 22.724 0.705 79.111 o
1 10 5 9.767 9.523 0.593 151.143 o
1 10 6 2.632 2.432 0.460 310.338 o
1 10 7 17.954 18.780 0.971 58.552 o
1 10 8 41.441 39.778 1.400 24.072 o
1 10 9 31.360 29.621 1.328 29.989 o
1 10 10 60.870 56.054 1.819 13.767 o
1 10 11 19.616 18.760 1.247 39.051 o
1 11 0 95.266 96.904 1.359 11.007 o
1 11 1 16.916 17.155 0.562 120.144 o
1 11 2 116.739 117.994 1.594 7.746 o
1 11 3 15.645 16.675 0.603 116.011 o
1 11 4 63.994 62.379 1.185 19.654 o
1 11 5 34.701 35.874 0.960 40.983 o
1 11 6 10.828 9.840 0.695 116.590 o
1 11 7 21.552 21.856 0.920 58.574 o
1 11 8 94.194 95.648 2.135 7.966 o
1 11 9 45.222 46.163 1.594 19.144 o
1 11 10 15.616 16.318 1.165 45.911 o
1 11 11 2.833 3.607 0.623 176.371 o
1 12 0 26.862 26.924 0.715 67.385 o
1 12 2 117.644 115.450 1.625 7.690 o
1 12 3 32.654 32.308 0.838 49.721 o
1 12 4 145.108 140.943 2.003 5.208 o
1 12 5 24.979 25.095 0.869 57.992 o
1 12 6 29.787 29.018 0.971 45.864 o
1 12 7 2.549 1.911 0.490 280.132 o
1 12 8 12.893 11.781 0.991 63.374 o
1 12 9 8.480 8.951 0.848 88.918 o
1 12 10 48.231 45.632 1.655 17.819 o
1 12 11 0.791 1.614 0.582 214.067 o
1 13 0 58.934 57.342 1.083 22.960 o
1 13 1 128.188 127.670 1.778 6.489 o
1 13 2 111.925 110.249 1.645 8.136 o
1 13 3 34.831 33.821 0.909 43.848 o
1 13 4 25.597 27.138 0.858 57.185 o
1 13 5 44.630 44.754 1.165 27.835 o
1 13 6 7.666 7.541 0.613 155.285 o
1 13 7 41.046 42.383 1.257 27.128 o
1 13 8 28.749 28.354 1.277 32.757 o
1 13 9 16.885 16.113 1.155 46.033 o
1 14 0 1.501 0.858 0.501 283.320 o
1 14 1 30.416 29.580 0.838 52.898 o
1 14 2 54.818 54.736 1.144 23.523 o
1 14 3 115.075 114.898 1.788 7.425 o
1 14 4 41.834 39.430 1.073 32.381 o
1 14 5 39.625 40.227 1.124 31.603 o
1 14 6 27.953 28.027 1.012 45.157 o
1 14 7 25.892 24.635 1.063 44.592 o
1 14 8 1.907 1.206 0.572 216.793 o
1 14 9 7.291 7.939 0.848 91.094 o
1 14 10 7.807 6.580 0.685 131.209 o
1 15 0 84.891 86.329 1.482 12.023 o
1 15 1 88.442 87.647 1.522 11.365 o
1 15 2 30.958 31.644 0.930 46.328 o
1 15 3 33.928 33.504 0.991 40.828 o
1 15 4 2.147 2.984 0.409 383.422 o
1 15 5 29.535 29.856 1.032 42.572 o
1 15 6 11.920 11.015 0.828 86.430 o
1 15 7 34.164 32.349 1.185 33.345 o
1 15 8 43.732 46.337 1.390 22.981 o
1 15 9 21.734 22.275 1.257 37.131 o
1 15 10 11.163 10.545 0.899 76.743 o
1 16 0 24.560 24.471 0.858 59.522 o
1 16 1 61.875 61.797 1.298 18.794 o
1 16 2 29.307 27.639 0.950 47.827 o
1 16 3 10.031 9.298 0.623 140.101 o
1 16 4 22.284 23.593 0.920 57.150 o
1 16 5 74.347 78.656 1.645 12.537 o
1 16 6 2.963 2.984 0.439 327.905 o
1 16 7 23.408 25.881 1.083 44.492 o
1 16 8 5.209 5.589 0.531 213.064 o
1 16 9 43.284 42.996 1.594 19.721 o
1 17 0 30.185 29.549 0.971 45.418 o
1 17 1 25.208 25.432 0.909 54.572 o
1 17 2 77.218 75.754 1.533 13.162 o
1 17 3 26.003 25.033 0.950 51.261 o
1 17 4 26.973 28.099 1.022 45.186 o
1 17 5 11.120 11.464 0.817 88.962 o
1 17 6 21.001 21.539 1.012 51.950 o
1 17 7 19.282 20.527 1.032 51.968 o
1 17 8 29.198 26.862 1.195 36.039 o
1 17 9 18.207 18.320 1.063 51.098 o
1 18 0 0.770 0.930 0.429 388.747 o
1 18 1 23.256 23.797 0.940 54.656 o
1 18 2 109.089 110.136 1.931 7.474 o
1 18 3 27.581 26.535 1.012 45.868 o
1 18 4 56.708 58.609 1.471 17.894 o
1 18 5 7.539 6.968 0.664 138.053 o
1 18 6 13.834 13.865 0.909 70.895 o
1 18 7 45.094 43.088 1.400 22.842 o
1 18 8 4.467 5.466 0.531 218.131 o
1 18 9 12.012 11.587 0.909 73.919 o
1 19 0 33.754 33.739 1.114 35.837 o
1 19 1 14.622 15.316 0.838 78.393 o
1 19 2 39.965 41.228 1.206 28.975 o
1 19 3 27.639 27.230 1.063 42.855 o
1 19 4 40.063 40.830 1.257 27.667 o
1 19 5 18.035 18.698 0.991 56.750 o
1 19 6 10.982 11.812 0.879 79.178 o
1 19 7 6.751 6.754 0.623 156.027 o
1 19 8 1.882 2.268 0.470 307.384 o
1 20 0 41.836 40.278 1.257 27.208 o
1 20 1 6.418 5.824 0.501 224.216 o
1 20 2 10.313 9.707 0.715 112.890 o
1 20 3 7.850 7.765 0.674 132.709 o
1 20 4 9.107 9.247 0.817 93.498 o
1 20 5 65.379 64.709 1.655 14.260 o
1 20 6 33.649 31.613 1.257 31.247 o
1 20 7 14.567 15.459 1.001 59.676 o
1 21 0 1.223 1.430 0.460 332.376 o
1 21 1 1.516 2.064 0.429 368.661 o
1 21 2 21.998 22.877 1.032 49.403 o
1 21 3 24.254 23.593 1.063 45.852 o
1 21 4 11.272 10.810 0.797 92.848 o
1 21 5 25.130 25.125 1.124 41.566 o
1 21 6 9.235 9.410 0.787 99.239 o
1 21 7 9.287 9.319 0.674 126.670 o
1 22 0 3.719 3.995 0.490 260.657 o
1 22 1 33.287 34.781 1.216 32.167 o
1 22 2 38.712 36.590 1.287 27.925 o
1 22 3 6.703 7.193 0.623 155.409 o
1 22 4 21.128 21.784 1.063 48.257 o
1 22 5 1.515 1.727 0.460 327.199 o
1 22 6 10.288 8.634 0.777 100.229 o
1 23 0 6.071 7.009 0.613 162.340 o
1 23 1 9.698 10.667 0.909 76.758 o
1 23 2 43.244 43.425 1.430 22.620 o
1 23 3 2.863 2.749 0.480 283.808 o
1 23 4 14.724 15.091 0.981 61.679 o
1 23 5 3.556 4.578 0.511 242.441 o
1 23 6 11.699 12.047 0.899 75.375 o
1 24 0 9.801 9.789 0.807 94.003 o
1 24 1 21.978 20.946 1.093 46.054 o
1 24 2 9.910 10.657 0.807 93.178 o
1 24 3 8.053 8.143 0.654 138.192 o
1 24 4 2.267 2.135 0.460 316.156 o
1 24 5 17.954 17.442 1.012 55.558 o
1 25 1 8.789 9.502 0.838 89.980 o
1 25 3 15.909 17.912 1.175 44.764 o
1 26 0 6.681 7.326 0.654 143.640 o
1 26 1 0.822 2.003 0.511 273.547 o
1 26 2 3.723 4.496 0.572 199.063 o
2 0 0 40.324 41.933 0.542 51.617 o
2 0 1 1.366 1.635 0.163 1725.190 o
2 0 2 4.254 4.199 0.235 687.700 o
2 0 3 137.972 132.125 1.533 6.389 o
2 0 4 54.117 56.800 1.543 17.569 o
2 0 5 147.391 144.570 3.127 3.655 o
2 0 6 74.881 76.520 2.227 9.142 o
2 0 7 7.054 7.428 1.022 65.701 o
2 0 8 55.254 54.123 2.217 11.046 o
2 0 9 73.165 75.774 2.800 6.838 o
2 0 10 50.054 49.740 2.483 9.665 o
2 0 11 12.339 12.609 1.727 23.621 o
2 0 12 47.721 46.715 2.687 8.642 o
2 1 0 30.142 31.123 0.439 81.297 o
2 1 1 77.848 78.012 0.889 17.713 o
2 1 2 303.517 308.656 3.065 1.428 o
2 1 3 139.048 140.432 1.584 6.074 o
2 1 4 103.314 106.938 1.553 9.126 o
2 1 5 34.687 33.984 1.318 28.664 o
2 1 6 92.499 94.033 2.524 6.777 o
2 1 7 45.164 43.967 1.839 15.893 o
2 1 8 59.026 58.874 2.330 9.943 o
2 1 9 15.900 17.503 1.533 28.437 o
2 1 10 68.281 67.253 2.861 6.895 o
2 1 11 10.903 9.921 1.665 25.604 o
2 1 12 22.211 20.589 2.156 14.786 o
2 2 0 1718.790 1678.810 14.826 0.051 o
2 2 1 270.741 277.431 2.738 1.772 o
2 2 2 1083.500 1084.570 9.840 0.123 o
2 2 3 375.945 383.776 3.811 0.939 o
2 2 4 127.961 131.226 1.839 6.301 o
2 2 5 161.629 161.429 2.258 4.164 o
2 2 6 2.258 2.309 0.777 119.357 o
2 2 7 12.683 12.568 1.155 48.832 o
2 2 8 24.797 23.593 1.614 24.039 o
2 2 9 110.414 109.483 3.464 4.087 o
2 2 10 2.057 2.861 1.339 41.341 o
2 2 11 3.983 3.311 1.553 30.584 o
2 2 12 6.890 6.223 1.747 23.917 o
2 3 0 794.514 786.619 7.193 0.228 o
2 3 1 527.364 536.480 5.058 0.495 o
2 3 2 109.149 107.102 1.257 9.627 o
2 3 3 446.734 448.372 4.445 0.681 o
2 3 4 135.231 133.433 1.860 5.920 o
2 3 5 31.361 31.654 0.848 50.530 o
2 3 6 2.060 2.258 0.623 181.802 o
2 3 7 14.478 14.499 1.226 42.927 o
2 3 8 27.631 29.059 1.706 21.137 o
2 3 9 4.854 5.364 1.165 52.869 o
2 3 10 6.549 6.580 1.410 36.187 o
2 3 11 5.945 7.265 1.533 30.871 o
2 3 12 39.888 42.649 2.575 9.654 o
2 4 0 35.824 35.854 0.531 61.359 o
2 4 1 152.721 157.812 1.665 5.120 o
2 4 2 89.846 89.088 1.093 13.385 o
2 4 3 64.023 65.873 0.940 22.227 o
2 4 4 12.663 13.007 0.572 139.928 o
2 4 5 148.274 148.432 2.135 4.816 o
2 4 6 22.248 22.653 0.828 65.677 o
2 4 7 134.557 130.459 2.687 4.618 o
2 4 8 16.552 15.950 1.410 32.959 o
2 4 9 48.570 48.820 2.330 10.783 o
2 4 10 4.550 4.690 1.349 40.040 o
2 4 12 11.064 11.199 1.860 20.704 o
2 5 0 89.959 91.142 1.083 13.280 o
2 5 1 421.828 426.803 4.159 0.761 o
2 5 2 7.930 8.399 0.347 316.823 o
2 5 3 248.896 249.485 2.677 2.061 o
2 5 4 61.937 59.865 0.991 23.057 o
2 5 5 63.022 63.779 1.257 18.852 o
2 5 6 99.259 98.652 1.757 8.974 o
2 5 7 71.886 71.064 1.584 13.695 o
2 5 8 57.882 56.586 1.533 17.118 o
2 5 9 10.760 11.475 1.430 33.901 o
2 5 10 46.950 46.715 2.442 10.138 o
2 6 0 2103.810 2081.270 18.514 0.033 o
2 6 1 23.285 22.918 0.490 103.805 o
2 6 2 287.790 292.144 3.024 1.561 o
2 6 3 88.804 91.050 1.236 12.644 o
2 6 4 109.919 108.256 1.461 8.889 o
2 6 5 12.087 12.496 0.644 122.806 o
2 6 7 30.060 29.355 1.073 40.450 o
2 6 8 50.286 47.093 1.451 20.419 o
2 6 9 50.831 49.903 1.584 18.096 o
2 6 10 16.589 16.992 1.706 23.396 o
2 6 11 13.918 13.651 1.727 23.392 o
2 6 12 31.019 29.366 2.258 12.899 o
2 7 0 289.635 293.758 3.014 1.548 o
2 7 1 95.637 97.988 1.236 11.445 o
2 7 2 139.048 140.401 1.665 5.947 o
2 7 3 107.473 108.655 1.420 9.186 o
2 7 4 103.854 102.534 1.441 9.650 o
2 7 5 14.491 14.162 0.705 101.174 o
2 7 6 76.986 77.195 1.574 12.821 o
2 7 7 85.627 83.744 1.788 10.408 o
2 7 8 44.089 41.862 1.379 23.626 o
2 7 9 10.516 10.575 0.940 71.855 o
2 7 10 27.094 26.249 1.339 31.420 o
2 8 0 0.278 0.766 0.337 634.156 o
2 8 1 4.009 4.843 0.368 395.449 o
2 8 2 141.555 144.110 1.757 5.636 o
2 8 3 119.797 119.700 1.553 7.617 o
2 8 4 114.839 116.553 1.604 7.876 o
2 8 5 61.702 62.778 1.175 20.260 o
2 8 7 80.853 82.447 1.778 10.912 o
2 8 9 1.979 3.362 0.562 217.940 o
2 8 10 31.261 30.428 1.420 27.169 o
2 8 11 6.146 5.661 0.674 140.393 o
2 9 0 234.691 234.956 2.585 2.287 o
2 9 1 274.584 273.211 2.953 1.712 o
2 9 2 127.938 128.160 1.625 6.795 o
2 9 3 288.157 289.579 3.198 1.532 o
2 9 4 47.569 48.657 0.981 30.418 o
2 9 5 25.697 26.219 0.807 61.539 o
2 9 6 3.736 4.925 0.490 256.554 o
2 9 7 4.603 4.986 0.542 212.031 o
2 9 8 11.436 11.771 0.817 88.284 o
2 9 9 38.546 38.398 1.451 23.782 o
2 9 10 11.773 12.241 0.930 71.202 o
2 10 0 252.866 254.359 2.800 1.972 o
2 10 1 9.059 8.705 0.470 212.927 o
2 10 2 2.722 2.646 0.388 410.009 o
2 10 3 255.916 257.087 2.932 1.901 o
2 10 4 139.409 138.388 1.890 5.617 o
2 10 5 138.752 138.705 1.982 5.489 o
2 10 6 10.605 12.118 0.705 111.962 o
2 10 7 8.990 9.502 0.817 93.482 o
2 10 8 1.233 1.410 0.542 244.092 o
2 10 9 12.659 14.131 1.042 57.658 o
2 10 10 33.152 33.534 1.471 25.033 o
2 10 11 5.706 6.304 0.807 102.856 o
2 11 0 2.216 2.411 0.378 442.012 o
2 11 1 5.311 4.751 0.439 288.746 o
2 11 2 65.321 64.116 1.124 19.887 o
2 11 3 12.325 12.016 0.593 136.932 o
2 11 4 51.036 49.842 1.073 26.808 o
2 11 5 60.428 60.366 1.267 19.627 o
2 11 6 104.356 104.547 1.798 8.308 o
2 11 7 95.497 97.691 2.074 8.064 o
2 11 8 9.675 8.532 0.797 97.162 o
2 11 9 14.997 15.643 1.093 51.471 o
2 11 10 42.926 44.365 1.604 19.500 o
2 11 11 3.485 4.588 0.633 167.172 o
2 12 0 45.560 43.395 0.920 34.199 o
2 12 1 42.235 40.697 0.889 37.719 o
2 12 2 58.035 57.321 1.093 23.063 o
2 12 3 85.805 84.521 1.420 12.374 o
2 12 4 13.403 12.690 0.664 114.001 o
2 12 5 14.847 14.315 0.756 91.189 o
2 12 6 8.131 7.888 0.552 178.873 o
2 12 7 1.428 2.176 0.409 403.002 o
2 12 9 17.032 17.380 1.155 45.663 o
2 12 10 48.334 48.370 1.696 17.059 o
2 13 0 166.739 167.979 2.146 4.084 o
2 13 1 80.994 79.831 1.349 13.704 o
2 13 2 73.135 73.516 1.308 15.621 o
2 13 3 43.229 43.885 1.032 31.996 o
2 13 5 1.358 2.258 0.388 442.153 o
2 13 6 61.056 62.369 1.430 17.323 o
2 13 7 48.360 48.963 1.369 22.005 o
2 13 8 34.180 31.450 1.379 27.430 o
2 13 9 33.935 35.169 1.471 24.683 o
2 13 10 6.842 7.101 0.705 126.709 o
2 14 0 11.410 10.933 0.613 135.891 o
2 14 1 43.597 44.743 1.032 31.649 o
2 14 2 32.109 33.821 0.920 45.259 o
2 14 3 50.199 48.207 1.144 25.894 o
2 14 4 12.602 11.699 0.725 103.594 o
2 14 5 93.994 92.490 1.727 9.700 o
2 14 6 10.626 11.270 0.756 101.510 o
2 14 7 38.122 40.288 1.257 28.358 o
2 14 8 8.270 9.983 0.828 92.241 o
2 14 9 69.925 72.372 2.003 10.851 o
2 14 10 17.168 17.115 1.165 45.013 o
2 15 0 72.556 69.950 1.328 15.822 o
2 15 1 21.783 23.756 0.817 66.552 o
2 15 2 32.791 31.828 0.940 44.460 o
2 15 3 16.898 16.982 0.807 78.348 o
2 15 4 12.611 12.844 0.756 96.445 o
2 15 5 11.578 12.711 0.777 94.562 o
2 15 6 57.649 56.821 1.451 18.144 o
2 15 7 32.297 32.799 1.206 33.259 o
2 15 8 6.802 7.020 0.715 123.872 o
2 15 9 0.378 1.093 0.603 203.100 o
2 15 10 2.788 2.953 0.603 188.959 o
2 16 0 39.155 36.998 1.032 35.481 o
2 16 1 3.291 3.566 0.409 359.807 o
2 16 2 77.518 73.251 1.461 13.796 o
2 16 3 2.286 2.789 0.409 382.719 o
2 16 4 24.945 25.207 0.930 53.431 o
2 16 5 1.066 1.134 0.388 460.871 o
2 16 6 15.087 15.378 0.909 68.859 o
2 16 7 4.479 4.291 0.501 244.639 o
2 16 8 2.274 3.249 0.490 276.595 o
2 16 9 16.225 15.551 1.022 56.586 o
2 17 0 36.197 35.680 1.052 36.529 o
2 17 1 11.529 10.075 0.705 112.184 o
2 17 3 11.216 12.772 0.766 97.056 o
2 17 4 40.085 38.776 1.195 29.637 o
2 17 5 5.294 5.334 0.490 241.991 o
2 17 6 47.667 46.950 1.379 22.206 o
2 17 7 49.832 50.874 1.492 19.510 o
2 17 8 24.381 23.521 1.144 41.266 o
2 17 9 3.845 4.343 0.542 218.560 o
2 18 0 43.355 43.711 1.206 27.444 o
2 18 1 10.309 9.952 0.736 107.839 o
2 18 2 9.705 10.820 0.746 105.878 o
2 18 3 2.709 2.105 0.409 381.351 o
2 18 4 26.749 25.391 1.052 44.442 o
2 18 5 44.786 44.355 1.379 23.167 o
2 18 6 49.801 49.689 1.471 19.939 o
2 18 7 9.415 9.911 0.777 100.632 o
2 18 8 1.654 1.921 0.460 324.444 o
2 19 0 36.196 37.765 1.175 31.852 o
2 19 1 29.132 29.243 1.073 40.974 o
2 19 2 1.264 1.134 0.398 435.233 o
2 19 3 38.752 38.878 1.226 29.221 o
2 19 4 8.716 8.716 0.715 117.578 o
2 19 5 9.645 11.127 0.858 84.331 o
2 19 6 1.510 2.350 0.460 323.630 o
2 19 7 6.001 7.020 0.654 146.223 o
2 19 8 5.768 6.733 0.562 188.751 o
2 20 0 1.604 0.920 0.419 392.978 o
2 20 1 70.196 71.667 1.645 13.375 o
2 20 2 30.948 31.859 1.134 36.731 o
2 20 3 9.189 9.880 0.674 126.177 o
2 20 4 24.900 26.668 1.114 41.822 o
2 20 5 1.381 1.410 0.450 344.710 o
2 20 6 3.859 3.811 0.501 251.440 o
2 20 7 0.361 0.981 0.460 345.390 o
2 21 0 8.406 7.735 0.654 137.744 o
2 21 1 27.514 28.875 1.134 39.005 o
2 21 2 29.134 30.255 1.175 36.203 o
2 21 3 43.857 43.354 1.390 23.298 o
2 21 4 19.863 20.292 1.052 50.192 o
2 21 5 0.953 0.950 0.460 338.444 o
2 21 6 14.237 13.763 0.981 62.600 o
2 21 7 11.571 10.402 0.817 89.079 o
2 22 0 15.965 15.122 0.940 64.779 o
2 22 1 23.568 23.337 1.083 45.114 o
2 22 2 3.260 3.566 0.490 266.484 o
2 22 3 8.860 7.806 0.736 113.011 o
2 22 4 18.612 16.798 1.052 52.085 o
2 22 5 19.879 20.977 1.052 49.967 o
2 22 6 46.165 45.745 1.430 21.744 o
2 23 0 10.632 11.158 0.899 76.981 o
2 23 1 2.863 2.565 0.470 295.555 o
2 23 2 1.719 2.534 0.470 307.705 o
2 23 3 3.982 5.211 0.582 190.120 o
2 23 4 21.354 23.460 1.083 46.330 o
2 23 5 16.752 16.461 1.042 54.200 o
2 24 0 32.892 32.390 1.247 31.711 o
2 24 1 37.913 41.147 1.349 25.950 o
2 24 2 9.210 8.716 0.777 102.017 o
2 24 4 4.598 3.341 0.490 255.959 o
2 25 0 3.164 4.118 0.603 184.896 o
2 25 1 22.747 23.000 1.339 33.201 o
2 25 2 40.732 39.931 1.676 19.024 o
2 25 3 12.614 13.068 1.093 53.529 o
2 26 0 0.966 1.073 0.511 276.108 o
2 26 1 29.662 30.469 1.471 26.142 o
3 0 1 172.416 175.642 1.860 4.118 o
3 0 3 176.969 183.367 2.054 3.773 o
3 0 4 11.418 11.587 0.470 186.546 o
3 0 5 52.159 49.934 0.971 28.496 o
3 0 7 5.955 5.916 1.052 63.319 o
3 0 8 1.831 2.135 1.165 54.521 o
3 0 9 71.057 69.020 2.738 7.237 o
3 0 12 7.079 5.518 1.819 22.134 o
3 1 0 29.824 31.011 0.511 76.443 o
3 1 1 359.469 368.950 3.648 1.021 o
3 1 2 182.783 179.698 1.962 3.760 o
3 1 3 249.699 251.396 2.677 2.046 o
3 1 4 114.488 113.304 1.482 8.332 o
3 1 5 45.184 44.702 0.920 34.057 o
3 1 6 3.606 3.781 0.531 229.150 o
3 1 8 113.616 113.805 3.341 4.190 o
3 1 9 11.552 11.944 1.451 32.820 o
3 1 10 54.624 57.393 2.636 8.469 o
3 1 11 10.755 10.974 1.747 23.346 o
3 1 12 6.615 7.316 1.788 22.845 o
3 2 1 58.745 58.956 0.787 27.380 o
3 2 2 265.988 271.780 2.800 1.810 o
3 2 3 16.695 17.390 0.511 132.078 o
3 2 4 29.821 30.949 0.705 61.695 o
3 2 5 36.607 35.455 0.838 45.262 o
3 2 6 41.365 41.688 1.104 31.210 o
3 2 7 153.351 151.355 3.760 2.914 o
3 2 8 57.982 59.487 2.370 9.734 o
3 2 9 20.300 19.383 1.655 24.027 o
3 2 10 27.329 27.772 2.033 15.804 o
3 2 11 14.502 15.153 1.778 22.024 o
3 2 12 3.298 3.270 1.768 23.763 o
3 3 0 68.281 69.184 0.889 21.135 o
3 3 1 433.671 434.252 4.261 0.726 o
3 3 2 267.070 266.784 2.779 1.825 o
3 3 3 167.558 167.182 1.921 4.287 o
3 3 4 80.052 80.076 1.185 14.951 o
3 3 5 70.897 73.230 1.216 16.838 o
3 3 6 4.643 4.823 0.572 193.628 o
3 3 7 30.625 28.988 1.083 39.780 o
3 3 8 44.946 45.847 2.115 12.863 o
3 3 9 13.597 13.947 1.533 29.153 o
3 3 10 79.816 82.487 3.208 5.384 o
3 3 11 34.175 34.852 2.319 12.007 o
3 4 0 406.762 413.500 4.046 0.812 o
3 4 1 81.557 81.874 1.042 15.538 o
3 4 2 55.954 55.063 0.858 28.117 o
3 4 3 12.546 12.609 0.480 172.454 o
3 4 4 24.412 24.992 0.654 78.593 o
3 4 5 71.047 71.626 1.216 16.957 o
3 4 6 9.977 9.554 0.685 121.708 o
3 4 7 10.653 9.635 0.797 94.744 o
3 4 8 39.464 38.991 1.318 26.571 o
3 4 9 100.553 101.962 3.402 4.409 o
3 4 10 12.657 11.944 1.635 26.163 o
3 4 11 16.597 16.941 1.931 18.654 o
3 5 0 208.476 208.563 2.217 2.911 o
3 5 1 24.024 24.298 0.531 94.480 o
3 5 2 318.005 314.858 3.270 1.314 o
3 5 3 206.541 213.989 2.381 2.818 o
3 5 4 273.387 270.472 2.994 1.719 o
3 5 5 72.802 72.372 1.247 16.301 o
3 5 6 21.158 21.018 0.869 63.910 o
3 5 7 32.844 32.073 1.134 35.835 o
3 5 8 39.569 38.562 1.318 26.601 o
3 5 10 6.807 7.152 1.492 32.395 o
3 5 11 15.451 15.653 1.809 21.222 o
3 6 0 36.806 39.430 0.705 49.516 o
3 6 1 66.072 68.949 0.991 20.642 o
3 6 2 631.247 637.962 6.263 0.345 o
3 6 3 3.439 3.392 0.388 389.077 o
3 6 4 81.466 79.964 1.247 14.320 o
3 6 5 42.686 43.987 0.960 34.306 o
3 6 6 19.435 18.627 0.869 67.040 o
3 6 7 12.417 12.006 0.869 78.875 o
3 6 8 26.597 26.208 1.144 39.583 o
3 6 9 8.280 8.092 0.674 131.076 o
3 6 10 22.869 23.337 1.267 36.074 o
3 6 11 12.171 12.139 1.768 22.646 o
3 7 0 243.309 243.048 2.616 2.157 o
3 7 1 160.370 159.192 1.860 4.647 o
3 7 2 6.479 7.306 0.429 270.757 o
3 7 3 252.795 254.288 2.830 1.964 o
3 7 4 57.712 59.518 1.073 23.154 o
3 7 5 123.264 122.541 1.768 6.861 o
3 7 6 40.356 39.328 1.155 30.596 o
3 7 7 35.517 35.997 1.216 31.140 o
3 7 8 29.897 30.255 1.216 34.285 o
3 7 9 8.342 9.022 0.756 107.892 o
3 7 10 10.135 11.699 0.899 77.222 o
3 7 11 22.085 22.561 1.308 34.717 o
3 8 0 79.761 80.750 1.165 15.088 o
3 8 1 42.361 42.700 0.807 39.780 o
3 8 2 91.261 88.986 1.277 12.259 o
3 8 3 42.731 43.068 0.879 37.071 o
3 8 4 53.216 53.878 1.052 25.778 o
3 8 5 190.798 187.106 2.391 3.242 o
3 8 6 19.390 18.760 0.807 73.769 o
3 8 7 12.806 11.148 0.869 78.922 o
3 8 8 34.467 33.402 1.298 29.417 o
3 8 9 44.974 43.252 1.553 20.089 o
3 8 10 7.797 7.255 0.695 127.238 o
3 8 11 5.973 6.529 0.828 97.840 o
3 9 0 111.253 107.756 1.441 8.871 o
3 9 1 394.384 382.060 4.026 0.877 o
3 9 2 63.397 62.226 1.063 21.355 o
3 9 3 25.365 26.157 0.725 69.070 o
3 9 4 66.473 67.365 1.216 18.247 o
3 9 5 1.694 1.819 0.511 267.360 o
3 9 6 31.903 32.400 0.981 42.864 o
3 9 7 105.861 108.900 2.146 7.047 o
3 9 8 22.543 22.183 1.134 43.035 o
3 9 9 6.426 6.294 0.654 146.030 o
3 9 10 34.464 33.381 1.471 24.763 o
3 9 11 11.166 10.759 0.858 82.675 o
3 10 0 29.600 30.030 0.725 61.064 o
3 10 1 37.349 36.906 0.817 45.053 o
3 10 2 256.662 253.869 2.892 1.919 o
3 10 3 11.772 11.556 0.572 146.219 o
3 10 4 21.380 20.987 0.736 77.716 o
3 10 5 136.038 133.494 1.992 5.660 o
3 10 6 23.702 23.981 0.899 57.322 o
3 10 7 50.711 50.629 1.318 22.158 o
3 10 8 5.404 4.404 0.582 185.340 o
3 10 9 27.969 27.956 1.308 31.974 o
3 10 10 7.692 7.592 0.858 88.930 o
3 10 11 8.642 8.992 0.889 81.832 o
3 11 0 255.324 251.365 2.871 1.944 o
3 11 1 55.267 53.581 1.032 25.514 o
3 11 2 36.593 34.607 0.858 44.659 o
3 11 3 76.695 75.887 1.318 14.807 o
3 11 4 30.714 29.008 0.879 50.401 o
3 11 5 5.644 7.295 0.542 199.169 o
3 11 6 68.789 67.856 1.451 15.456 o
3 11 7 6.220 6.161 0.490 231.422 o
3 11 8 100.288 99.970 2.238 7.226 o
3 11 9 3.917 4.251 0.613 176.162 o
3 11 10 5.040 4.578 0.633 161.710 o
3 11 11 10.722 9.400 3.219 7.152 o
3 12 0 9.453 8.184 0.531 180.682 o
3 12 1 56.312 54.399 1.093 23.994 o
3 12 2 107.999 106.427 1.625 8.576 o
3 12 3 41.334 40.156 0.981 35.316 o
3 12 4 29.183 29.968 0.909 49.432 o
3 12 5 125.596 123.450 1.972 6.297 o
3 12 6 2.893 3.607 0.439 324.801 o
3 12 7 2.541 2.391 0.419 366.066 o
3 12 8 16.865 17.278 1.093 49.955 o
3 12 9 4.193 4.935 0.644 159.521 o
3 12 10 0.812 1.124 0.593 208.007 o
3 13 0 3.093 2.738 0.470 292.298 o
3 13 1 90.055 89.538 1.522 11.115 o
3 13 2 26.243 26.208 0.817 60.132 o
3 13 3 11.111 12.415 0.674 117.794 o
3 13 4 103.847 104.639 1.757 8.473 o
3 13 5 9.818 10.269 0.725 110.904 o
3 13 6 57.627 56.504 1.410 18.704 o
3 13 7 37.602 38.102 1.236 29.447 o
3 13 8 7.324 6.315 0.603 163.164 o
3 13 9 1.663 1.543 0.582 210.030 o
3 13 10 20.477 19.066 1.236 39.184 o
3 14 0 2.837 3.750 0.511 250.985 o
3 14 1 27.292 27.056 0.869 54.892 o
3 14 2 6.966 6.641 0.603 163.944 o
3 14 3 9.399 9.063 0.603 149.760 o
3 14 4 9.741 10.044 0.695 118.973 o
3 14 5 68.093 63.922 1.471 15.657 o
3 14 6 24.466 25.728 1.032 46.909 o
3 14 7 49.373 49.055 1.390 21.417 o
3 14 8 4.464 4.588 0.511 235.701 o
3 14 9 28.928 31.164 1.379 28.867 o
3 14 10 17.791 16.972 1.155 45.400 o
3 15 0 23.007 24.032 0.858 61.328 o
3 15 1 1.553 1.992 0.388 440.816 o
3 15 2 12.962 12.895 0.725 101.647 o
3 15 3 12.373 12.026 0.736 101.636 o
3 15 4 37.766 37.570 1.124 32.902 o
3 15 5 43.761 44.212 1.257 26.047 o
3 15 6 7.065 7.183 0.593 166.866 o
3 15 7 37.277 37.192 1.277 28.549 o
3 15 8 17.943 18.024 1.001 56.208 o
3 15 9 6.629 6.417 0.623 157.080 o
3 16 0 44.268 42.914 1.144 28.782 o
3 16 1 37.786 39.369 1.104 33.175 o
3 16 2 35.686 36.702 1.063 36.150 o
3 16 3 1.780 2.044 0.409 397.921 o
3 16 4 16.409 17.278 0.858 72.369 o
3 16 5 9.777 10.003 0.787 97.855 o
3 16 6 41.571 41.688 1.318 25.619 o
3 16 7 2.923 2.779 0.470 293.826 o
3 16 8 17.567 15.357 1.001 57.475 o
3 16 9 9.862 9.022 0.674 125.524 o
3 17 0 41.653 42.291 1.175 29.027 o
3 17 1 31.163 30.183 1.012 42.517 o
3 17 2 28.440 28.528 1.012 44.694 o
3 17 3 8.801 8.174 0.644 139.226 o
3 17 4 32.239 32.175 1.124 36.484 o
3 17 5 2.792 3.137 0.450 316.535 o
3 17 6 24.122 23.960 1.083 44.629 o
3 17 7 3.107 2.830 0.470 291.686 o
3 17 8 10.632 11.219 0.920 74.130 o
3 17 9 22.008 21.794 1.093 45.803 o
3 18 0 1.513 2.135 0.388 440.138 o
3 18 1 52.266 51.078 1.339 21.405 o
3 18 2 8.877 9.043 0.725 114.232 o
3 18 4 23.957 25.473 1.063 45.475 o
3 18 5 5.586 6.406 0.542 202.061 o
3 18 6 10.554 10.177 0.777 98.450 o
3 18 7 7.722 7.837 0.654 139.665 o
3 18 8 8.944 8.327 0.664 132.035 o
3 19 0 2.583 2.943 0.429 346.723 o
3 19 1 18.948 19.720 0.930 60.988 o
3 19 2 6.282 5.528 0.552 194.780 o
3 19 3 9.806 10.289 0.838 88.087 o
3 19 4 17.483 16.869 0.950 61.630 o
3 19 5 12.268 10.596 0.787 93.295 o
3 19 6 21.556 21.805 1.093 46.050 o
3 19 7 21.332 20.834 1.104 45.810 o
3 19 8 22.259 23.082 1.124 43.527 o
3 20 0 26.217 27.925 1.083 42.389 o
3 20 1 3.884 3.699 0.470 279.521 o
3 20 2 11.625 11.566 0.858 81.609 o
3 20 3 6.955 6.110 0.531 200.804 o
3 20 4 20.875 20.834 1.022 51.540 o
3 20 5 1.982 2.830 0.480 291.925 o
3 20 6 61.917 63.442 1.676 14.568 o
3 20 7 10.317 9.165 0.766 101.851 o
3 21 0 29.886 30.367 1.165 36.278 o
3 21 1 64.274 67.672 1.645 14.306 o
3 21 3 1.910 1.614 0.450 336.701 o
3 21 4 24.198 25.728 1.134 41.350 o
3 21 5 3.309 3.576 0.501 256.811 o
3 21 6 5.283 5.773 0.542 205.672 o
3 21 7 5.104 5.201 0.521 221.753 o
3 22 0 3.823 4.087 0.501 250.624 o
3 22 1 65.289 61.980 1.645 14.531 o
3 22 2 2.876 2.810 0.470 294.153 o
3 22 3 6.605 6.386 0.562 185.382 o
3 22 4 6.898 6.968 0.633 151.108 o
3 22 5 15.595 15.122 1.012 58.096 o
3 22 6 5.912 5.150 0.521 216.559 o
3 23 1 15.302 15.459 0.971 62.076 o
3 23 2 10.122 9.809 0.889 79.755 o
3 23 3 40.249 39.798 1.390 24.580 o
3 23 4 10.087 10.054 0.879 81.212 o
3 23 5 3.011 3.770 0.490 267.765 o
3 24 0 9.126 8.062 0.664 131.897 o
3 24 1 27.514 29.825 1.216 35.286 o
3 24 2 26.669 27.557 1.185 37.379 o
3 24 3 7.029 8.501 0.736 116.088 o
3 24 4 0.989 1.093 0.450 351.817 o
3 25 0 27.918 29.570 1.451 27.205 o
3 25 1 6.370 7.796 0.787 105.323 o
3 25 2 4.504 4.537 0.582 189.247 o
4 0 0 385.399 392.625 3.903 0.896 o
4 0 1 1.544 1.461 0.307 674.102 o
4 0 2 11.155 10.739 0.450 200.591 o
4 0 3 4.832 4.690 0.398 340.219 o
4 0 4 75.185 77.338 1.195 15.897 o
4 0 5 28.767 27.945 0.777 59.527 o
4 0 7 139.930 138.450 2.105 5.262 o
4 0 8 41.589 44.386 2.115 13.161 o
4 0 9 18.953 19.281 1.696 23.203 o
4 0 11 28.904 27.945 2.187 13.814 o
4 1 0 386.509 386.760 3.893 0.901 o
4 1 1 145.493 148.688 1.706 5.479 o
4 1 2 266.675 264.413 2.841 1.821 o
4 1 3 225.558 224.697 2.493 2.471 o
4 1 4 125.363 124.084 1.645 6.985 o
4 1 5 22.666 23.041 0.715 76.423 o
4 1 6 89.797 88.536 1.512 11.240 o
4 1 7 10.343 9.451 0.736 108.279 o
4 1 8 19.091 19.669 1.267 38.062 o
4 1 9 12.648 13.743 1.533 29.332 o
4 1 10 81.321 83.233 3.259 5.222 o
4 2 0 40.310 40.299 0.705 45.987 o
4 2 1 33.969 34.638 0.664 57.098 o
4 2 2 10.732 9.697 0.450 207.617 o
4 2 3 40.684 38.449 0.787 43.205 o
4 2 4 35.513 34.137 0.797 48.638 o
4 2 5 5.956 6.202 0.501 226.204 o
4 2 6 14.272 15.337 0.695 102.351 o
4 2 7 13.115 12.854 0.858 78.984 o
4 2 8 13.799 13.753 0.920 69.757 o
4 2 9 12.514 13.334 1.502 30.497 o
4 2 10 14.349 14.233 1.696 24.096 o
4 2 11 3.169 3.178 1.533 31.496 o
4 3 0 1.917 1.757 0.327 583.828 o
4 3 1 150.242 150.752 1.757 5.210 o
4 3 2 74.608 75.182 1.093 17.039 o
4 3 3 466.789 464.087 4.700 0.625 o
4 3 4 97.264 96.792 1.410 10.600 o
4 3 5 168.677 163.984 2.115 4.115 o
4 3 6 27.240 25.759 0.848 57.015 o
4 3 7 11.925 12.128 0.828 85.652 o
4 3 8 12.157 11.832 0.909 73.646 o
4 3 9 23.428 24.236 1.216 38.006 o
4 3 10 4.142 3.116 1.461 34.460 o
4 3 11 9.713 9.043 1.645 26.403 o
4 4 0 36.211 37.019 0.705 51.248 o
4 4 1 13.539 12.139 0.470 171.909 o
4 4 2 195.893 200.073 2.248 3.147 o
4 4 3 96.883 95.137 1.349 10.979 o
4 4 4 34.377 35.128 0.817 48.154 o
4 4 5 28.669 28.620 0.807 57.078 o
4 4 6 12.286 11.873 0.674 115.491 o
4 4 7 65.363 65.311 1.594 14.783 o
4 4 8 28.191 29.243 1.195 35.965 o
4 4 9 56.693 59.447 1.727 14.934 o
4 4 10 30.832 30.336 1.379 28.467 o
4 4 11 34.583 33.095 2.299 12.216 o
4 5 0 15.671 15.429 0.511 140.279 o
4 5 1 60.751 60.060 0.950 23.977 o
4 5 2 139.373 135.854 1.706 5.962 o
4 5 3 110.296 108.502 1.492 8.759 o
4 5 4 86.242 87.361 1.359 12.509 o
4 5 5 83.693 84.735 1.420 12.606 o
4 5 6 140.516 138.153 2.023 5.374 o
4 5 7 15.643 16.420 0.920 66.654 o
4 5 8 4.465 4.414 0.552 207.956 o
4 5 9 14.113 13.916 1.032 57.697 o
4 5 10 60.599 57.904 1.839 13.515 o
4 5 11 13.009 13.171 1.390 35.027 o
4 6 0 129.840 131.757 1.635 6.596 o
4 6 1 43.720 43.517 0.828 37.975 o
4 6 2 32.219 32.359 0.736 56.072 o
4 6 3 5.115 5.426 0.439 287.147 o
4 6 4 55.595 56.105 1.083 24.124 o
4 6 5 13.226 13.794 0.633 120.231 o
4 6 6 41.587 41.331 1.083 31.782 o
4 6 7 20.170 20.180 0.869 65.405 o
4 6 8 9.919 9.053 0.777 100.503 o
4 6 9 38.377 36.283 1.471 23.603 o
4 6 10 28.853 28.201 1.379 29.287 o
4 7 0 88.799 88.148 1.267 12.661 o
4 7 1 248.618 245.592 2.738 2.061 o
4 7 2 183.223 177.164 2.146 3.639 o
4 7 3 60.483 60.499 1.083 22.089 o
4 7 4 43.495 42.996 0.960 34.149 o
4 7 5 35.492 35.241 0.950 41.129 o
4 7 6 42.695 40.452 1.093 31.214 o
4 7 7 27.141 26.188 0.981 48.068 o
4 7 8 34.105 32.645 1.318 29.035 o
4 7 9 4.967 5.610 0.644 155.826 o
4 7 10 16.697 15.623 1.134 47.607 o
4 7 11 5.589 6.774 0.695 133.426 o
4 8 0 138.697 132.534 1.706 6.058 o
4 8 1 43.311 42.986 0.869 37.083 o
4 8 2 162.595 161.531 2.013 4.394 o
4 8 3 88.442 87.167 1.390 12.097 o
4 8 4 8.476 8.930 0.542 179.173 o
4 8 5 47.023 48.258 1.104 27.831 o
4 8 6 56.812 54.276 1.287 20.811 o
4 8 7 53.393 51.712 1.328 21.245 o
4 8 8 3.964 3.740 0.562 206.101 o
4 8 9 83.285 85.440 2.135 8.842 o
4 8 10 14.450 15.541 1.134 48.751 o
4 8 11 22.135 20.640 1.298 35.448 o
4 9 0 133.075 130.306 1.727 6.311 o
4 9 1 3.884 4.251 0.419 332.351 o
4 9 2 5.116 5.640 0.460 267.257 o
4 9 3 31.610 31.992 0.838 50.757 o
4 9 4 2.246 1.441 0.501 274.485 o
4 9 5 46.694 44.958 1.124 28.058 o
4 9 6 140.334 135.875 2.125 5.258 o
4 9 7 6.376 6.243 0.613 162.640 o
4 9 8 92.980 89.313 2.125 8.236 o
4 9 9 15.961 17.064 1.124 48.320 o
4 9 11 8.923 9.870 0.879 82.650 o
4 10 0 69.424 69.163 1.195 17.695 o
4 10 1 34.827 34.250 0.838 47.124 o
4 10 2 40.010 41.239 0.930 37.453 o
4 10 3 17.604 16.931 0.685 95.360 o
4 10 4 34.092 36.109 0.960 41.285 o
4 10 5 24.428 27.179 0.899 55.231 o
4 10 6 27.894 26.443 0.991 46.863 o
4 10 7 42.837 43.987 1.247 26.590 o
4 10 8 19.553 19.199 1.001 54.594 o
4 10 9 18.216 19.955 1.165 43.874 o
4 10 10 14.723 15.122 1.134 48.720 o
4 11 0 12.584 12.670 0.623 126.414 o
4 11 1 270.061 266.549 3.106 1.725 o
4 11 2 18.948 18.709 0.705 87.806 o
4 11 3 30.610 29.713 0.869 50.800 o
4 11 4 23.116 24.573 0.848 61.810 o
4 11 5 8.808 9.891 0.674 127.190 o
4 11 6 35.385 36.579 1.104 34.837 o
4 11 7 51.344 52.192 1.400 20.504 o
4 11 8 9.880 8.869 0.756 105.140 o
4 11 10 6.648 7.081 0.705 127.200 o
4 12 0 245.094 240.565 2.984 2.032 o
4 12 1 67.982 67.805 1.277 17.275 o
4 12 2 47.026 46.337 1.073 28.895 o
4 12 3 41.873 42.076 1.073 31.802 o
4 12 4 69.205 69.031 1.400 15.776 o
4 12 5 19.625 19.342 0.889 64.401 o
4 12 6 61.752 63.258 1.482 16.570 o
4 12 7 37.364 40.094 1.247 28.911 o
4 12 8 0.350 0.848 0.450 361.807 o
4 12 9 23.867 23.879 1.318 33.528 o
4 12 10 1.446 1.625 0.593 204.011 o
4 13 0 67.756 69.255 1.318 16.777 o
4 13 1 44.995 42.986 1.063 30.605 o
4 13 3 12.642 12.322 0.715 104.990 o
4 13 4 25.980 26.106 0.940 51.541 o
4 13 5 6.316 6.733 0.603 166.380 o
4 13 6 49.216 49.372 1.339 22.302 o
4 13 7 10.608 10.534 0.746 104.403 o
4 13 8 53.879 52.652 1.522 18.212 o
4 13 9 8.991 9.319 0.777 101.875 o
4 13 10 10.020 8.705 0.736 109.700 o
4 14 0 3.541 2.820 0.378 409.250 o
4 14 1 45.698 46.194 1.134 27.950 o
4 14 2 14.017 14.427 0.746 94.319 o
4 14 3 23.568 22.520 0.899 58.116 o
4 14 4 8.457 9.206 0.644 138.686 o
4 14 5 8.990 8.511 0.654 134.819 o
4 14 6 12.695 12.506 0.838 82.751 o
4 14 7 31.183 30.663 1.185 34.868 o
4 14 8 34.557 34.178 1.277 29.882 o
4 14 9 10.372 11.801 0.920 74.099 o
4 15 0 12.290 12.649 0.725 103.260 o
4 15 1 45.770 45.040 1.175 27.168 o
4 15 2 15.089 15.061 0.787 85.292 o
4 15 3 74.505 73.700 1.533 13.611 o
4 15 4 42.941 40.063 1.206 28.174 o
4 15 5 2.166 1.962 0.419 375.346 o
4 15 6 54.368 54.706 1.482 18.503 o
4 15 7 1.486 2.125 0.450 338.834 o
4 15 8 1.895 2.248 0.470 307.359 o
4 15 9 27.583 26.597 1.175 37.645 o
4 16 0 90.090 90.590 1.696 10.221 o
4 16 1 53.924 52.488 1.298 21.523 o
4 16 2 18.183 16.553 0.848 71.904 o
4 16 3 27.290 27.363 1.022 45.218 o
4 16 4 54.443 53.970 1.410 19.552 o
4 16 5 20.804 21.222 1.001 52.954 o
4 16 6 17.105 18.300 0.991 57.610 o
4 16 7 2.916 3.372 0.480 280.346 o
4 16 8 11.086 9.829 0.797 93.910 o
4 16 9 1.506 2.462 0.470 310.364 o
4 17 0 0.960 1.185 0.378 486.105 o
4 17 1 17.593 17.053 0.879 68.809 o
4 17 2 20.270 19.373 0.920 60.871 o
4 17 3 1.560 0.960 0.409 411.589 o
4 17 4 61.378 59.600 1.522 16.464 o
4 17 5 9.539 10.371 0.817 92.050 o
4 17 6 41.503 42.393 1.369 24.404 o
4 17 7 9.910 9.421 0.787 98.116 o
4 18 0 1.971 2.044 0.409 394.566 o
4 18 1 31.619 31.031 1.083 38.751 o
4 18 2 6.016 6.120 0.552 194.615 o
4 18 3 20.497 21.631 1.001 53.028 o
4 18 4 1.893 1.584 0.429 366.611 o
4 18 5 1.818 2.309 0.460 320.306 o
4 18 6 26.010 26.627 1.144 39.760 o
4 18 7 6.232 5.712 0.542 200.339 o
4 18 8 16.539 16.297 1.001 57.890 o
4 19 0 8.796 7.255 0.674 130.809 o
4 19 1 40.660 42.638 1.287 26.460 o
4 19 2 10.716 11.209 0.848 84.580 o
4 19 3 32.642 35.067 1.206 32.699 o
4 19 4 9.181 8.511 0.654 134.252 o
4 19 5 5.569 5.456 0.531 211.236 o
4 19 6 37.087 37.111 1.318 27.511 o
4 19 7 14.429 12.946 0.930 68.341 o
4 20 1 31.641 32.697 1.195 33.899 o
4 20 2 7.762 8.450 0.633 145.674 o
4 20 3 13.148 13.211 0.899 73.221 o
4 20 4 22.865 22.550 1.104 44.522 o
4 20 5 29.092 29.069 1.206 35.225 o
4 20 6 1.149 1.860 0.460 330.721 o
4 20 7 1.410 1.952 0.460 327.114 o
4 21 0 7.227 7.990 0.633 148.251 o
4 21 1 8.151 7.735 0.715 119.970 o
4 21 2 7.991 9.523 0.838 91.038 o
4 21 3 34.055 33.790 1.267 30.422 o
4 21 4 18.968 20.129 1.063 50.075 o
4 21 5 1.580 2.227 0.470 310.828 o
4 21 6 23.392 22.520 1.124 43.094 o
4 22 1 17.466 14.294 0.981 59.812 o
4 22 2 8.520 9.717 0.674 128.205 o
4 22 3 27.361 25.462 1.185 37.529 o
4 22 4 1.889 2.095 0.501 274.737 o
4 22 5 1.123 1.083 0.460 335.630 o
4 23 0 4.005 4.792 0.531 223.256 o
4 23 1 2.392 2.187 0.480 291.067 o
4 23 2 18.486 17.738 1.042 52.644 o
4 23 3 1.028 0.991 0.460 337.311 o
4 23 4 64.372 64.014 1.665 14.331 o
4 24 0 22.014 21.856 1.104 45.166 o
4 24 1 19.588 19.618 1.063 49.852 o
4 24 2 1.747 1.614 0.460 325.148 o
4 24 3 15.319 13.957 0.981 61.657 o
4 25 1 5.018 5.231 0.593 179.891 o
5 0 1 5.734 5.977 0.419 296.388 o
5 0 2 332.153 331.789 3.525 1.188 o
5 0 3 32.110 31.225 0.766 54.897 o
5 0 5 7.823 7.091 0.572 172.854 o
5 0 6 48.052 47.523 1.165 26.258 o
5 0 7 1.169 1.492 0.398 433.554 o
5 0 8 37.562 36.753 1.185 31.209 o
5 0 10 76.146 75.263 3.167 5.642 o
5 0 11 5.364 3.750 1.717 24.993 o
5 1 0 40.687 40.248 0.777 42.925 o
5 1 1 137.432 133.995 1.665 6.149 o
5 1 2 175.848 169.889 2.064 3.933 o
5 1 3 199.904 199.398 2.381 3.013 o
5 1 4 72.262 70.175 1.216 16.868 o
5 1 5 190.530 186.830 2.401 3.241 o
5 1 6 47.008 45.602 1.124 27.835 o
5 1 7 29.765 30.009 1.012 43.415 o
5 1 8 48.160 47.921 1.328 22.912 o
5 1 9 30.967 30.173 1.155 36.267 o
5 1 10 5.384 5.231 0.940 78.816 o
5 1 11 24.755 23.889 2.054 15.859 o
5 2 0 43.059 43.732 0.838 37.990 o
5 2 1 93.512 91.142 1.298 11.777 o
5 2 3 23.802 24.563 0.695 75.618 o
5 2 4 42.682 43.824 0.950 34.658 o
5 2 5 32.683 31.941 0.899 46.566 o
5 2 6 12.422 11.127 0.705 108.980 o
5 2 7 16.845 16.788 0.858 72.146 o
5 2 8 2.997 3.259 0.439 325.692 o
5 2 9 35.447 35.609 1.430 25.275 o
5 2 10 2.534 2.851 0.603 190.252 o
5 2 11 11.279 12.322 1.676 25.127 o
5 3 0 234.636 231.533 2.585 2.304 o
5 3 1 391.480 382.468 3.924 0.892 o
5 3 2 255.947 253.092 2.861 1.936 o
5 3 3 9.532 9.594 0.521 181.052 o
5 3 4 30.103 28.426 0.817 55.048 o
5 3 5 15.569 16.154 0.685 100.546 o
5 3 6 55.414 54.144 1.247 21.780 o
5 3 7 4.034 4.036 0.439 307.930 o
5 3 8 0.468 0.695 0.419 414.225 o
5 3 9 6.775 5.518 0.633 154.025 o
5 3 10 50.620 51.303 1.737 16.061 o
5 3 11 17.771 16.420 1.195 43.037 o
5 4 0 63.653 61.143 1.032 21.829 o
5 4 1 5.204 5.313 0.419 307.323 o
5 4 2 87.615 86.053 1.308 12.710 o
5 4 3 1.326 1.359 0.419 393.965 o
5 4 4 16.796 17.339 0.674 98.382 o
5 4 5 73.129 73.200 1.369 15.131 o
5 4 6 52.821 49.934 1.216 23.504 o
5 4 7 111.283 107.950 1.900 7.504 o
5 4 8 20.452 19.567 0.981 55.412 o
5 4 9 5.123 6.243 0.654 150.177 o
5 4 10 24.881 24.666 1.308 33.482 o
5 4 11 12.193 11.025 0.930 71.381 o
5 5 0 71.966 73.230 1.144 17.291 o
5 5 1 37.271 35.762 0.787 46.957 o
5 5 2 43.182 42.741 0.889 36.580 o
5 5 3 69.272 68.908 1.195 17.750 o
5 5 4 7.273 6.274 0.521 204.220 o
5 5 5 60.636 59.753 1.257 19.782 o
5 5 6 81.945 80.536 1.563 12.164 o
5 5 7 10.037 10.391 0.685 120.492 o
5 5 8 142.495 140.708 2.350 4.787 o
5 5 9 15.262 14.233 1.083 52.522 o
5 5 10 31.718 30.111 1.471 25.727 o
5 6 1 74.442 71.289 1.175 16.734 o
5 6 2 6.781 6.611 0.470 239.511 o
5 6 3 34.219 34.924 0.858 46.331 o
5 6 4 28.209 28.497 0.848 54.777 o
5 6 5 18.996 18.688 0.797 75.562 o
5 6 6 12.972 13.477 0.746 97.118 o
5 6 7 19.478 21.089 0.920 60.810 o
5 6 9 27.650 27.353 1.308 32.170 o
5 6 10 5.854 6.631 0.695 132.934 o
5 6 11 39.350 39.869 1.553 21.397 o
5 7 0 11.513 11.812 0.552 153.627 o
5 7 1 157.513 154.737 1.972 4.666 o
5 7 2 14.161 12.976 0.593 128.921 o
5 7 3 65.653 64.331 1.206 18.841 o
5 7 4 30.420 30.224 0.879 50.141 o
5 7 5 34.990 34.617 0.981 40.315 o
5 7 6 106.153 105.079 1.839 8.052 o
5 7 7 9.085 9.748 0.756 105.807 o
5 7 8 5.131 5.272 0.501 235.823 o
5 7 9 9.354 9.564 0.858 85.660 o
5 7 10 18.221 17.901 1.195 42.532 o
5 7 11 2.091 2.432 0.603 193.022 o
5 8 0 16.288 16.379 0.623 110.351 o
5 8 1 2.779 3.208 0.429 342.094 o
5 8 2 29.663 29.253 0.807 55.751 o
5 8 3 17.941 18.668 0.695 91.290 o
5 8 4 90.308 89.793 1.543 10.977 o
5 8 5 52.410 50.404 1.216 23.552 o
5 8 6 22.546 22.040 0.920 57.604 o
5 8 7 101.700 100.532 1.911 8.209 o
5 8 8 2.653 2.953 0.460 307.193 o
5 8 9 0.628 1.114 0.582 216.063 o
5 8 10 6.196 6.999 0.695 131.601 o
5 9 0 25.838 25.626 0.756 66.039 o
5 9 1 58.482 58.527 1.134 22.155 o
5 9 2 38.270 37.570 0.930 39.546 o
5 9 3 8.860 9.104 0.603 151.719 o
5 9 4 1.960 2.677 0.388 425.095 o
5 9 5 11.730 10.964 0.715 108.404 o
5 9 6 21.218 21.130 0.899 60.985 o
5 9 7 10.245 11.444 0.777 97.895 o
5 9 8 24.417 24.236 1.073 44.973 o
5 9 9 0.680 1.328 0.450 354.306 o
5 9 10 34.027 32.819 1.441 25.679 o
5 10 0 38.290 38.654 0.940 38.822 o
5 10 1 12.409 12.762 0.623 126.813 o
5 10 2 0.576 1.400 0.480 313.068 o
5 10 3 45.061 43.425 1.073 30.222 o
5 10 4 115.909 112.395 1.839 7.313 o
5 10 5 19.737 19.015 0.848 68.628 o
5 10 6 67.569 69.235 1.533 14.789 o
5 10 7 2.056 2.023 0.429 360.947 o
5 10 8 2.033 2.064 0.450 332.352 o
5 10 9 21.150 21.406 1.083 47.032 o
5 11 0 36.164 36.988 0.960 39.768 o
5 11 1 66.332 68.612 1.298 17.293 o
5 11 2 16.411 16.328 0.736 89.975 o
5 11 3 27.322 26.004 0.899 53.227 o
5 11 4 34.908 34.750 1.042 37.810 o
5 11 5 20.064 20.476 0.899 62.420 o
5 11 6 78.419 80.362 1.686 11.772 o
5 11 7 4.366 4.281 0.480 262.752 o
5 11 8 11.126 12.762 0.899 75.603 o
5 11 9 15.337 15.572 1.001 59.058 o
5 11 10 1.210 2.033 0.572 218.257 o
5 12 0 1.477 1.625 0.521 260.011 o
5 12 1 22.225 21.815 0.828 66.189 o
5 12 2 126.599 124.829 1.941 6.290 o
5 12 3 28.296 27.567 0.940 49.203 o
5 12 4 84.328 86.023 1.635 11.237 o
5 12 5 0.409 0.971 0.388 477.739 o
5 12 7 14.017 13.303 0.807 85.078 o
5 12 8 8.644 8.113 0.654 136.455 o
5 12 9 1.002 1.717 0.460 333.300 o
5 12 10 5.500 5.896 0.542 204.043 o
5 13 0 12.373 12.261 0.715 105.627 o
5 13 1 21.566 19.056 0.848 66.517 o
5 13 3 19.142 19.209 0.858 68.112 o
5 13 4 3.501 4.414 0.439 312.132 o
5 13 5 17.894 17.830 0.920 63.818 o
5 13 6 66.933 67.498 1.614 14.262 o
5 13 7 13.813 16.277 0.940 66.214 o
5 13 8 32.718 32.574 1.277 30.736 o
5 13 9 8.500 8.808 0.674 129.495 o
5 14 0 52.412 52.754 1.267 22.358 o
5 14 1 16.265 16.236 0.797 81.163 o
5 14 2 7.124 7.582 0.674 134.972 o
5 14 3 47.210 47.247 1.236 25.052 o
5 14 4 82.363 86.442 1.737 10.837 o
5 14 5 41.463 42.424 1.257 26.996 o
5 14 6 54.810 54.113 1.482 18.478 o
5 14 7 5.495 6.427 0.552 196.615 o
5 14 8 8.621 8.184 0.664 133.165 o
5 14 9 6.761 6.815 0.562 183.519 o
5 15 0 16.233 15.439 0.838 76.250 o
5 15 1 218.168 218.577 2.943 2.389 o
5 15 2 3.321 3.086 0.409 363.176 o
5 15 3 3.259 3.740 0.439 319.327 o
5 15 4 19.698 20.762 0.981 55.532 o
5 15 5 1.403 1.318 0.429 375.989 o
5 15 6 13.490 15.337 0.930 68.098 o
5 15 7 17.904 18.371 1.022 54.430 o
5 15 8 8.324 8.849 0.664 133.064 o
5 15 9 2.094 2.636 0.480 291.777 o
5 16 0 4.396 4.598 0.450 289.728 o
5 16 1 59.949 61.592 1.451 17.340 o
5 16 2 59.569 60.816 1.471 17.230 o
5 16 3 51.222 51.078 1.390 20.807 o
5 16 4 20.645 22.285 1.012 51.939 o
5 16 5 18.269 18.790 0.960 59.199 o
5 16 6 4.906 5.344 0.531 215.740 o
5 16 7 8.710 7.888 0.766 105.897 o
5 16 8 11.003 11.985 0.920 73.386 o
5 17 0 11.312 10.534 0.705 112.155 o
5 17 1 4.206 4.271 0.460 283.361 o
5 17 2 14.845 14.775 0.879 73.105 o
5 17 3 23.270 23.838 1.032 48.271 o
5 17 4 8.990 8.287 0.705 120.167 o
5 17 5 3.065 3.689 0.490 267.649 o
5 17 6 53.693 52.989 1.543 17.943 o
5 17 7 4.253 4.925 0.531 221.231 o
5 17 8 59.287 59.120 1.604 15.912 o
5 18 0 6.288 6.304 0.664 142.700 o
5 18 1 8.387 7.735 0.705 122.250 o
5 18 2 10.989 11.607 0.838 85.619 o
5 18 3 24.179 24.052 1.083 44.572 o
5 18 4 24.185 25.626 1.104 43.004 o
5 18 5 29.250 29.642 1.185 35.867 o
5 18 6 7.888 7.275 0.654 140.016 o
5 18 7 2.541 2.943 0.480 285.969 o
5 19 1 52.998 53.806 1.502 18.541 o
5 19 2 30.776 30.469 1.155 36.286 o
5 19 3 3.807 4.445 0.511 241.070 o
5 19 4 75.125 76.020 1.809 11.507 o
5 19 5 2.842 3.157 0.490 271.948 o
5 19 6 5.236 5.242 0.531 213.984 o
5 20 1 51.341 51.885 1.471 19.446 o
5 20 2 2.021 2.166 0.460 318.790 o
5 20 3 55.648 56.790 1.584 16.832 o
5 20 5 12.647 11.975 0.960 66.865 o
5 21 0 1.134 0.920 0.460 336.471 o
5 21 1 3.928 3.525 0.490 260.881 o
5 21 2 41.508 39.226 1.339 25.494 o
5 21 3 8.163 8.297 0.674 131.117 o
5 21 4 43.267 44.345 1.430 22.515 o
5 21 5 10.137 8.849 0.674 125.021 o
5 22 0 8.828 7.960 0.654 136.131 o
5 22 1 0.691 0.909 0.470 327.688 o
5 22 2 1.000 1.778 0.460 332.962 o
5 22 3 4.508 4.823 0.521 227.059 o
5 22 4 13.381 11.781 0.960 66.319 o
5 23 1 1.756 1.890 0.460 323.438 o
5 23 2 6.017 5.375 0.593 175.217 o
5 23 3 9.278 8.695 0.654 133.688 o
5 24 0 3.256 2.064 0.470 294.084 o
5 24 1 13.507 14.693 0.960 64.964 o
5 24 2 6.784 7.387 0.930 78.182 o
6 0 0 139.365 134.485 1.768 5.891 o
6 0 1 40.846 39.542 0.879 39.267 o
6 0 2 18.353 19.189 0.664 94.701 o
6 0 3 11.424 12.261 0.603 136.635 o
6 0 4 0.645 1.042 0.490 301.687 o
6 0 5 15.620 14.213 0.756 89.942 o
6 0 6 53.103 50.608 1.257 22.627 o
6 0 7 17.195 17.625 0.879 68.931 o
6 0 8 27.437 28.303 1.093 41.126 o
6 0 9 36.977 39.032 1.328 27.003 o
6 0 10 3.722 4.935 0.531 224.623 o
6 0 11 5.990 7.438 0.644 149.443 o
6 1 0 65.888 66.323 1.134 19.386 o
6 1 1 121.179 118.525 1.635 7.377 o
6 1 2 114.425 113.907 1.635 7.899 o
6 1 3 98.977 99.163 1.533 9.844 o
6 1 4 96.271 93.502 1.563 10.182 o
6 1 5 65.508 64.647 1.339 17.368 o
6 1 6 101.062 100.532 1.778 8.715 o
6 1 7 1.827 2.238 0.409 395.399 o
6 1 8 1.054 1.247 0.429 381.879 o
6 1 9 0.996 1.114 0.450 351.593 o
6 1 10 40.849 43.486 1.400 23.775 o
6 1 11 28.541 29.631 1.400 28.549 o
6 2 0 4.632 4.843 0.450 285.805 o
6 2 1 86.246 85.655 1.349 12.668 o
6 2 2 179.810 174.048 2.207 3.689 o
6 2 3 17.389 16.532 0.685 96.228 o
6 2 4 20.480 20.895 0.766 75.546 o
6 2 5 18.375 19.557 0.807 74.587 o
6 2 6 73.723 71.963 1.512 13.975 o
6 2 7 49.314 49.678 1.328 22.424 o
6 2 8 13.444 14.744 0.879 74.701 o
6 2 9 11.185 11.423 0.879 79.168 o
6 2 10 45.589 45.816 1.461 21.309 o
6 2 11 3.005 4.291 0.623 174.439 o
6 3 0 31.992 31.675 0.797 52.940 o
6 3 1 77.562 76.122 1.267 15.049 o
6 3 2 2.960 3.311 0.439 325.835 o
6 3 3 201.408 199.194 2.473 2.941 o
6 3 4 56.205 56.473 1.185 22.248 o
6 3 5 107.507 105.447 1.768 8.186 o
6 3 6 56.670 55.584 1.328 20.105 o
6 3 7 12.231 11.750 0.807 88.866 o
6 3 8 49.618 49.239 1.390 21.345 o
6 3 9 12.343 11.209 0.828 85.710 o
6 3 10 1.219 1.614 0.490 293.656 o
6 4 0 9.489 9.932 0.521 180.355 o
6 4 1 87.106 87.545 1.390 12.227 o
6 4 2 0.975 0.858 0.470 324.837 o
6 4 3 66.936 66.456 1.247 17.917 o
6 4 4 1.952 0.909 0.582 210.162 o
6 4 5 20.097 18.985 0.817 71.544 o
6 4 6 18.789 19.536 0.879 66.192 o
6 4 7 7.683 8.133 0.664 135.939 o
6 4 8 8.247 7.755 0.705 122.560 o
6 4 9 9.348 8.971 0.777 101.558 o
6 4 10 5.789 7.030 0.572 182.601 o
6 5 0 78.377 76.469 1.287 14.745 o
6 5 1 106.534 104.527 1.563 8.944 o
6 5 2 48.717 47.288 1.022 29.258 o
6 5 3 4.273 4.537 0.531 222.353 o
6 5 4 38.020 36.620 1.001 37.252 o
6 5 5 4.102 4.159 0.419 329.935 o
6 5 6 79.499 79.167 1.614 12.173 o
6 5 7 20.238 20.589 0.930 59.440 o
6 5 8 3.193 3.392 0.470 287.949 o
6 5 9 2.605 2.708 0.470 297.489 o
6 5 10 50.339 51.640 1.522 18.899 o
6 6 0 70.453 70.543 1.247 16.877 o
6 6 1 9.681 9.472 0.542 171.618 o
6 6 2 8.835 9.492 0.572 162.860 o
6 6 3 23.809 24.349 0.807 64.765 o
6 6 4 68.654 66.599 1.359 16.449 o
6 6 5 42.448 43.578 1.144 29.318 o
6 6 6 70.298 73.475 1.574 13.822 o
6 6 7 96.087 98.090 1.900 8.659 o
6 6 8 12.034 13.150 0.899 74.433 o
6 6 9 11.270 13.068 0.920 72.588 o
6 6 10 8.106 8.573 0.674 130.894 o
6 7 0 86.884 84.378 1.420 12.260 o
6 7 1 61.173 61.020 1.185 20.457 o
6 7 2 18.250 17.922 0.715 88.324 o
6 7 3 56.643 57.280 1.206 21.719 o
6 7 4 5.034 4.904 0.429 301.377 o
6 7 5 11.366 10.095 0.715 110.141 o
6 7 6 6.909 6.304 0.490 225.614 o
6 7 7 1.563 2.309 0.439 350.961 o
6 7 8 51.151 53.081 1.471 19.371 o
6 7 9 6.726 7.020 0.572 178.151 o
6 7 10 21.355 22.581 1.134 43.526 o
6 8 0 59.834 58.956 1.185 21.023 o
6 8 1 53.464 52.805 1.124 24.559 o
6 8 2 47.440 46.501 1.093 28.231 o
6 8 3 24.009 22.765 0.828 63.613 o
6 8 4 17.400 16.808 0.787 80.485 o
6 8 6 11.601 10.769 0.787 94.238 o
6 8 7 18.507 18.933 0.950 59.857 o
6 8 8 0.267 0.725 0.470 333.419 o
6 8 9 27.795 30.081 1.195 35.955 o
6 8 10 0.918 1.574 0.460 335.146 o
6 9 1 1.623 1.461 0.521 259.540 o
6 9 2 6.409 5.446 0.582 178.297 o
6 9 3 26.360 25.268 0.899 54.374 o
6 9 4 40.803 39.747 1.124 31.231 o
6 9 5 33.936 33.534 1.093 36.586 o
6 9 6 74.894 75.560 1.665 12.501 o
6 9 7 5.188 5.068 0.562 196.066 o
6 9 8 2.663 3.137 0.480 283.866 o
6 9 9 5.211 5.824 0.552 199.834 o
6 9 10 3.925 4.537 0.521 232.053 o
6 10 0 90.144 87.933 1.574 10.927 o
6 10 1 1.051 1.461 0.358 531.475 o
6 10 2 108.966 106.233 1.768 8.074 o
6 10 3 0.811 1.287 0.378 488.524 o
6 10 4 48.988 48.044 1.257 24.039 o
6 10 5 2.093 2.279 0.398 407.863 o
6 10 6 13.062 12.649 0.869 77.731 o
6 10 7 57.326 57.699 1.522 17.240 o
6 10 8 6.670 7.817 0.674 135.908 o
6 10 9 41.588 42.138 1.410 23.546 o
6 11 1 27.539 26.648 0.909 52.093 o
6 11 2 3.231 3.699 0.419 345.733 o
6 11 3 6.672 6.805 0.531 200.419 o
6 11 4 2.334 2.473 0.398 401.530 o
6 11 5 20.495 19.230 0.930 59.818 o
6 11 6 33.894 33.003 1.175 33.682 o
6 11 7 5.006 5.099 0.521 222.754 o
6 11 8 18.660 17.605 1.042 52.574 o
6 11 9 5.859 6.570 0.623 159.608 o
6 12 0 64.083 64.065 1.369 17.340 o
6 12 1 12.637 12.772 0.766 94.576 o
6 12 2 29.927 30.459 1.032 42.169 o
6 12 3 22.279 20.630 0.909 59.334 o
6 12 4 27.960 27.189 1.022 44.855 o
6 12 5 23.419 23.041 1.001 50.456 o
6 12 6 39.073 40.288 1.277 27.528 o
6 12 7 16.921 17.421 1.022 55.445 o
6 12 8 1.408 2.401 0.480 299.679 o
6 12 9 34.970 36.436 1.318 28.221 o
6 13 0 20.429 21.457 0.909 60.671 o
6 13 1 120.996 119.526 1.992 6.531 o
6 13 2 10.201 10.749 0.685 119.627 o
6 13 3 4.144 4.373 0.439 304.567 o
6 13 4 3.931 4.649 0.470 274.408 o
6 13 5 8.800 9.482 0.633 140.524 o
6 13 6 34.941 34.566 1.257 30.317 o
6 13 7 16.601 15.459 0.991 59.086 o
6 13 8 10.334 10.443 0.756 102.820 o
6 13 9 14.517 13.957 0.960 64.415 o
6 14 0 8.867 9.247 0.654 134.089 o
6 14 1 39.149 41.126 1.185 29.838 o
6 14 2 93.182 91.070 1.798 9.503 o
6 14 3 47.307 47.809 1.339 22.942 o
6 14 4 40.596 39.461 1.257 27.714 o
6 14 5 21.162 22.510 1.052 48.689 o
6 14 6 13.642 13.099 0.950 66.665 o
6 14 7 12.480 13.763 0.960 66.242 o
6 14 8 15.372 15.255 0.991 60.113 o
6 15 0 26.455 28.456 1.032 44.830 o
6 15 1 18.367 18.545 0.899 65.058 o
6 15 2 1.228 1.022 0.409 417.111 o
6 15 3 31.887 32.135 1.144 35.844 o
6 15 4 4.124 3.791 0.480 267.167 o
6 15 5 2.117 1.900 0.450 332.320 o
6 15 6 41.297 43.303 1.379 24.123 o
6 15 7 3.057 3.505 0.501 259.153 o
6 15 8 40.465 41.239 1.379 24.578 o
6 16 0 6.840 7.285 0.654 143.214 o
6 16 1 10.976 11.730 0.797 92.591 o
6 16 2 8.148 6.958 0.593 162.817 o
6 16 3 30.075 28.221 1.124 38.409 o
6 16 4 30.550 31.746 1.185 34.905 o
6 16 5 16.518 16.737 1.012 56.845 o
6 16 6 26.364 28.671 1.185 37.272 o
6 16 8 21.985 21.130 1.093 45.999 o
6 17 0 8.126 8.940 0.705 121.438 o
6 17 1 71.532 71.861 1.655 13.136 o
6 17 2 14.295 14.233 0.899 71.472 o
6 17 3 12.320 12.731 0.889 75.720 o
6 17 4 80.740 79.872 1.819 10.799 o
6 17 5 1.575 1.880 0.460 325.605 o
6 17 6 23.273 22.673 1.114 43.688 o
6 17 7 10.786 11.852 0.879 79.380 o
6 18 0 22.432 21.212 1.042 48.978 o
6 18 1 64.283 66.313 1.635 14.481 o
6 18 2 6.860 7.449 0.623 154.384 o
6 18 3 69.658 69.245 1.717 13.011 o
6 18 4 9.908 9.829 0.807 93.809 o
6 18 5 17.785 17.646 1.012 55.606 o
6 18 6 8.219 8.583 0.603 155.177 o
6 18 7 6.961 7.050 0.562 181.932 o
6 19 0 5.960 6.968 0.705 128.996 o
6 19 1 17.682 18.514 1.001 56.219 o
6 19 2 6.296 6.917 0.623 157.383 o
6 19 3 46.709 46.756 1.471 20.817 o
6 19 4 31.521 31.235 1.257 32.041 o
6 19 5 6.320 5.977 0.552 193.356 o
6 19 6 14.442 14.233 0.950 65.454 o
6 20 1 12.439 13.160 0.930 70.130 o
6 20 2 1.393 1.829 0.470 314.984 o
6 20 3 3.616 3.004 0.490 265.833 o
6 20 4 11.994 12.292 0.930 70.968 o
6 21 0 2.471 2.268 0.470 301.173 o
6 21 1 8.796 8.031 0.664 132.883 o
6 21 2 9.720 8.726 0.787 99.002 o
6 21 3 21.025 20.824 1.114 45.351 o
6 21 4 55.848 54.195 1.563 17.246 o
6 22 0 24.294 23.541 1.114 42.934 o
6 22 1 23.099 21.805 1.114 44.005 o
6 22 2 5.930 6.212 0.552 194.831 o
6 22 3 29.395 28.773 1.216 34.762 o
6 23 1 10.402 9.329 0.889 79.711 o
6 23 2 11.813 13.416 1.594 27.437 o
7 0 1 221.705 218.945 2.708 2.454 o
7 0 2 12.065 11.485 0.644 124.328 o
7 0 3 3.630 3.760 0.552 214.598 o
7 0 4 2.054 2.606 0.388 423.886 o
7 0 5 2.605 2.994 0.419 360.421 o
7 0 6 14.561 14.346 0.828 80.542 o
7 0 7 31.623 30.469 1.144 36.326 o
7 0 8 0.918 1.185 0.450 352.141 o
7 0 9 3.838 4.639 0.521 232.299 o
7 1 1 57.375 56.412 1.144 22.581 o
7 1 2 2.066 2.044 0.511 263.551 o
7 1 3 119.235 117.892 1.849 6.982 o
7 1 4 65.194 66.149 1.379 16.860 o
7 1 5 22.552 21.988 0.899 59.310 o
7 1 6 61.089 61.132 1.461 17.072 o
7 1 7 1.163 1.216 0.419 397.878 o
7 1 8 31.681 32.104 1.226 32.896 o
7 1 9 3.905 4.434 0.521 232.543 o
7 1 10 31.353 31.103 1.247 32.476 o
7 2 0 72.686 71.483 1.308 15.857 o
7 2 1 16.628 15.909 0.695 96.725 o
7 2 2 37.694 38.725 0.991 37.240 o
7 2 3 30.788 30.101 0.930 47.008 o
7 2 4 12.322 11.914 0.725 103.948 o
7 2 5 21.723 21.631 0.879 62.070 o
7 2 6 74.064 76.847 1.635 12.735 o
7 2 7 69.151 72.065 1.665 13.310 o
7 2 8 70.052 70.890 1.696 13.038 o
7 2 9 10.190 10.381 0.807 92.963 o
7 2 10 2.897 3.924 0.501 258.752 o
7 3 0 13.532 13.671 0.633 119.528 o
7 3 1 40.279 41.484 0.991 35.181 o
7 3 2 28.592 29.049 0.879 52.175 o
7 3 3 17.693 17.901 0.787 79.254 o
7 3 4 24.639 23.337 0.899 56.762 o
7 3 5 7.904 7.224 0.623 151.055 o
7 3 6 56.635 57.444 1.441 18.399 o
7 3 7 8.304 8.154 0.715 119.146 o
7 3 8 16.448 18.147 0.991 58.171 o
7 3 9 6.985 7.163 0.603 162.825 o
7 3 10 64.316 65.986 1.696 13.948 o
7 4 0 3.707 3.811 0.521 236.099 o
7 4 1 69.486 69.950 1.308 16.518 o
7 4 2 13.433 12.619 0.674 111.700 o
7 4 3 26.400 24.502 0.869 56.916 o
7 4 4 57.481 56.892 1.298 20.225 o
7 4 5 32.131 31.317 1.052 39.751 o
7 4 6 53.493 54.614 1.390 19.974 o
7 4 7 3.272 3.116 0.460 299.461 o
7 4 8 6.086 6.315 0.613 163.620 o
7 4 9 19.425 19.209 1.063 50.077 o
7 4 10 6.597 7.438 0.572 177.773 o
7 5 0 54.824 52.590 1.165 23.478 o
7 5 1 72.575 72.903 1.369 15.236 o
7 5 2 48.178 50.486 1.144 26.175 o
7 5 3 103.477 102.534 1.727 8.669 o
7 5 4 51.445 51.763 1.267 22.724 o
7 5 5 31.887 32.533 1.073 38.673 o
7 5 6 6.417 6.468 0.552 191.514 o
7 5 7 4.583 4.792 0.501 241.871 o
7 5 8 9.510 10.453 0.858 84.916 o
7 5 9 11.788 10.667 0.705 110.924 o
7 6 0 21.973 21.110 0.807 68.943 o
7 6 1 39.010 39.849 1.032 34.859 o
7 6 2 210.982 208.400 2.697 2.638 o
7 6 3 43.355 44.222 1.124 29.398 o
7 6 4 48.163 48.442 1.226 24.816 o
7 6 5 27.085 27.200 1.012 45.973 o
7 6 6 12.889 12.077 0.848 81.239 o
7 6 7 2.912 3.249 0.470 291.537 o
7 6 8 3.571 4.475 0.511 242.711 o
7 6 9 9.581 10.289 0.746 106.640 o
7 6 10 10.391 9.697 0.899 78.013 o
7 7 0 2.158 2.422 0.368 464.024 o
7 7 1 22.999 22.826 0.838 63.784 o
7 7 2 7.699 7.071 0.511 204.841 o
7 7 3 11.390 11.996 0.715 108.022 o
7 7 4 4.999 4.506 0.450 283.656 o
7 7 5 45.804 44.794 1.267 25.154 o
7 7 6 32.365 33.524 1.185 33.822 o
7 7 7 20.579 22.183 1.042 49.850 o
7 7 8 9.363 8.624 0.746 108.699 o
7 7 9 3.149 3.801 0.511 248.422 o
7 8 0 33.743 34.679 1.001 40.150 o
7 8 1 0.839 1.144 0.368 515.181 o
7 8 2 17.664 17.452 0.817 75.685 o
7 8 3 38.414 37.376 1.093 33.668 o
7 8 4 9.485 9.124 0.654 132.439 o
7 8 5 63.015 62.430 1.492 16.329 o
7 8 6 28.193 28.283 1.114 39.767 o
7 8 7 33.969 35.363 1.236 31.152 o
7 8 8 3.690 3.893 0.552 213.866 o
7 8 9 58.769 57.393 1.604 16.104 o
7 9 0 44.265 42.955 1.124 29.296 o
7 9 1 101.773 100.164 1.757 8.753 o
7 9 2 24.927 23.521 0.940 53.407 o
7 9 3 6.130 5.671 0.521 213.432 o
7 9 4 17.885 16.471 0.869 69.951 o
7 9 5 5.244 4.813 0.480 252.655 o
7 9 6 9.694 8.869 0.725 112.663 o
7 9 7 18.146 17.094 1.012 55.545 o
7 9 8 24.222 23.378 1.124 42.458 o
7 10 0 101.491 98.039 1.757 8.843 o
7 10 1 19.655 19.035 0.858 67.634 o
7 10 2 144.730 142.087 2.227 4.881 o
7 10 3 6.105 5.977 0.521 212.602 o
7 10 4 10.976 11.771 0.797 92.560 o
7 10 5 43.406 44.069 1.308 25.031 o
7 10 6 7.634 7.459 0.705 124.379 o
7 10 7 36.010 36.835 1.308 28.140 o
7 10 8 1.880 2.095 0.470 308.327 o
7 10 9 31.436 31.624 1.236 32.712 o
7 11 0 32.223 32.737 1.063 38.884 o
7 11 1 18.605 18.177 0.869 68.198 o
7 11 2 10.571 10.637 0.674 121.503 o
7 11 3 6.432 5.936 0.613 163.016 o
7 11 4 14.340 13.968 0.869 75.455 o
7 11 5 13.397 11.985 0.858 79.171 o
7 11 6 23.987 25.125 1.083 44.380 o
7 11 7 13.640 12.844 0.838 81.283 o
7 11 8 28.926 27.486 1.185 36.447 o
7 11 9 6.173 6.580 0.552 192.526 o
7 12 0 24.024 24.298 0.950 53.090 o
7 12 2 58.092 58.231 1.430 18.199 o
7 12 3 14.401 14.846 0.848 77.580 o
7 12 4 28.179 27.159 1.083 41.542 o
7 12 5 30.275 28.068 1.155 37.031 o
7 12 6 6.909 6.652 0.623 155.642 o
7 12 7 22.391 20.456 1.114 44.729 o
7 12 8 16.217 17.104 1.012 56.929 o
7 13 1 36.270 36.947 1.165 32.308 o
7 13 2 5.736 5.262 0.531 210.800 o
7 13 3 20.979 21.304 0.991 53.565 o
7 13 4 40.474 39.267 1.308 26.500 o
7 13 5 5.055 4.567 0.501 239.101 o
7 13 6 12.293 13.365 0.930 70.172 o
7 13 7 7.587 7.602 0.654 140.434 o
7 13 8 20.924 20.967 1.063 48.627 o
7 14 0 17.702 17.421 0.899 66.298 o
7 14 1 20.718 18.065 0.971 56.622 o
7 14 2 6.229 5.753 0.511 219.051 o
7 14 3 42.829 42.475 1.328 24.948 o
7 14 4 12.002 11.771 0.879 78.034 o
7 14 5 52.794 53.040 1.502 18.643 o
7 14 6 9.535 10.769 0.787 97.622 o
7 14 7 29.426 28.926 1.247 33.551 o
7 14 8 2.532 2.422 0.470 299.732 o
7 15 0 16.410 15.132 0.899 68.797 o
7 15 1 11.623 10.729 0.807 90.540 o
7 15 2 17.424 19.965 0.960 59.413 o
7 15 3 14.953 16.297 0.940 65.165 o
7 15 4 37.784 38.112 1.318 27.168 o
7 15 5 2.564 3.137 0.480 284.813 o
7 15 6 18.422 17.401 1.042 52.797 o
7 15 7 6.674 6.846 0.562 183.877 o
7 16 0 2.872 2.483 0.460 307.371 o
7 16 1 17.968 17.319 0.981 58.220 o
7 16 2 15.692 15.143 0.940 65.018 o
7 16 3 26.002 24.512 1.144 40.261 o
7 16 4 33.526 35.363 1.267 30.337 o
7 16 5 12.695 12.128 0.838 83.002 o
7 16 6 20.335 18.831 1.063 49.636 o
7 17 0 12.529 11.495 0.869 79.045 o
7 17 1 36.388 35.915 1.277 29.026 o
7 17 2 6.761 6.141 0.603 165.776 o
7 17 3 33.542 32.380 1.257 31.154 o
7 17 4 22.157 23.112 1.093 45.356 o
7 17 5 4.123 4.016 0.511 240.320 o
7 17 6 16.806 14.754 1.001 58.266 o
7 18 0 1.606 1.226 0.460 329.070 o
7 18 1 41.950 42.782 1.390 23.813 o
7 18 2 10.817 11.209 0.889 78.216 o
7 18 3 8.290 7.888 0.654 137.861 o
7 18 4 14.722 16.062 1.001 59.335 o
7 18 5 6.719 5.650 0.542 197.731 o
7 18 6 7.883 7.009 0.633 147.692 o
7 19 0 3.308 3.096 0.490 268.113 o
7 19 1 27.497 26.300 1.175 37.746 o
7 19 2 1.338 1.655 0.470 316.513 o
7 19 3 22.551 21.089 1.104 45.083 o
7 19 4 26.747 25.565 1.195 37.312 o
7 19 5 4.764 5.466 0.531 216.247 o
7 20 0 22.961 24.849 1.124 42.723 o
7 20 1 11.162 11.178 0.920 73.627 o
7 20 2 1.110 1.880 0.470 317.771 o
7 20 3 12.663 12.619 0.930 70.175 o
7 20 4 2.772 1.931 0.470 299.788 o
7 21 0 17.748 17.840 1.042 53.093 o
7 21 1 26.285 25.176 1.165 38.993 o
7 21 2 0.865 0.981 0.460 339.321 o
7 21 3 9.236 8.849 0.766 104.079 o
7 22 0 1.157 1.430 0.480 307.039 o
7 22 1 34.124 33.555 1.287 29.808 o
8 0 0 2.617 2.350 0.378 433.800 o
8 0 1 33.802 31.471 0.991 41.508 o
8 0 3 82.895 82.814 1.614 11.645 o
8 0 4 5.419 5.507 0.501 232.759 o
8 0 5 0.459 0.664 0.419 414.644 o
8 0 6 83.134 85.696 1.819 10.370 o
8 0 7 55.447 54.889 1.543 17.509 o
8 0 8 45.914 47.584 1.461 21.067 o
8 0 9 6.707 6.263 0.552 190.513 o
8 1 0 1.275 1.706 0.368 495.741 o
8 1 1 30.491 31.062 0.971 44.711 o
8 1 2 2.401 3.127 0.409 377.938 o
8 1 3 2.017 1.900 0.398 412.906 o
8 1 4 13.176 14.080 0.777 90.764 o
8 1 5 21.064 23.419 0.960 55.032 o
8 1 6 1.894 1.890 0.429 364.320 o
8 1 7 4.827 5.017 0.511 231.514 o
8 1 8 43.026 44.948 1.430 22.502 o
8 1 9 5.505 5.824 0.552 198.214 o
8 2 0 49.986 49.351 1.165 25.369 o
8 2 1 100.295 96.220 1.686 9.259 o
8 2 2 32.577 32.267 1.012 41.068 o
8 2 3 14.403 14.713 0.797 85.039 o
8 2 4 16.002 16.348 0.838 75.967 o
8 2 5 17.705 18.228 0.899 65.886 o
8 2 6 8.778 8.419 0.705 120.510 o
8 2 7 1.101 1.318 0.450 348.908 o
8 2 8 10.370 10.013 0.777 98.904 o
8 2 9 19.287 20.006 1.104 47.147 o
8 3 1 0.766 1.236 0.378 490.304 o
8 3 2 11.400 11.403 0.736 104.181 o
8 3 3 35.699 34.934 1.063 36.575 o
8 3 4 45.611 45.898 1.247 25.490 o
8 3 5 14.398 14.877 0.858 76.195 o
8 3 6 12.175 12.322 0.869 78.974 o
8 3 7 11.859 11.352 0.777 95.234 o
8 3 8 36.523 35.374 1.318 27.924 o
8 3 9 16.137 17.186 1.032 55.211 o
8 4 0 2.080 2.370 0.388 425.769 o
8 4 1 33.560 32.605 1.001 40.857 o
8 4 2 130.708 129.335 2.064 5.803 o
8 4 3 43.103 42.036 1.175 28.567 o
8 4 4 22.953 23.787 0.971 52.659 o
8 4 5 16.085 17.104 0.889 69.260 o
8 4 6 36.463 36.998 1.236 30.015 o
8 4 7 57.424 60.100 1.584 16.331 o
8 4 8 11.962 11.771 0.828 85.849 o
8 4 9 19.494 17.963 1.063 50.417 o
8 5 0 9.890 10.596 0.695 117.940 o
8 5 1 68.960 66.701 1.420 15.803 o
8 5 2 2.904 3.076 0.419 355.249 o
8 5 3 22.956 22.980 0.940 55.242 o
8 5 4 10.722 12.088 0.756 100.579 o
8 5 5 34.348 33.964 1.175 33.310 o
8 5 6 21.412 22.428 1.032 49.932 o
8 5 7 1.289 1.012 0.460 334.080 o
8 5 8 15.026 14.172 0.991 60.799 o
8 5 9 0.613 0.899 0.501 290.804 o
8 6 0 135.177 131.134 2.084 5.575 o
8 6 1 2.298 2.544 0.409 384.590 o
8 6 2 50.988 49.903 1.267 23.077 o
8 6 3 34.301 35.823 1.104 35.497 o
8 6 4 6.301 6.907 0.531 202.333 o
8 6 5 45.785 46.623 1.339 23.457 o
8 6 6 14.452 16.440 0.950 64.471 o
8 6 7 2.826 3.116 0.480 282.414 o
8 6 8 8.897 8.920 0.644 137.754 o
8 6 9 42.580 44.304 1.379 23.695 o
8 7 0 18.288 17.963 0.858 69.793 o
8 7 1 21.796 21.815 0.899 60.106 o
8 7 2 13.756 12.486 0.817 84.457 o
8 7 3 34.920 34.955 1.124 34.670 o
8 7 4 39.712 41.147 1.247 27.991 o
8 7 5 8.534 8.317 0.705 121.210 o
8 7 6 31.384 28.375 1.185 35.251 o
8 7 7 36.439 35.936 1.298 28.430 o
8 7 8 13.052 13.395 0.960 65.910 o
8 7 9 21.158 23.245 1.124 44.046 o
8 8 0 5.569 5.712 0.521 216.968 o
8 8 1 4.610 5.099 0.511 232.784 o
8 8 2 176.976 182.324 2.636 3.327 o
8 8 3 20.870 21.253 0.930 58.587 o
8 8 4 65.457 65.281 1.563 15.059 o
8 8 5 36.463 37.019 1.257 29.413 o
8 8 6 13.253 13.027 0.950 67.042 o
8 8 7 29.486 30.490 1.226 34.009 o
8 8 8 3.243 3.106 0.490 268.645 o
8 8 9 6.388 7.530 0.664 140.599 o
8 9 0 63.402 64.044 1.482 16.253 o
8 9 1 62.593 60.989 1.471 16.727 o
8 9 2 1.936 1.962 0.398 413.861 o
8 9 3 59.460 59.702 1.471 17.340 o
8 9 4 24.477 24.563 1.032 47.270 o
8 9 5 13.650 13.487 0.909 71.274 o
8 9 6 4.727 5.283 0.531 217.062 o
8 9 7 9.712 10.371 0.807 93.696 o
8 9 8 3.168 3.924 0.511 247.816 o
8 10 0 18.041 17.789 0.889 66.836 o
8 10 1 3.866 4.332 0.450 297.117 o
8 10 2 24.988 23.123 0.991 50.008 o
8 10 3 69.618 70.941 1.635 13.564 o
8 10 4 29.363 30.796 1.155 36.832 o
8 10 5 49.961 49.627 1.451 20.235 o
8 10 8 4.076 4.465 0.511 239.001 o
8 11 0 21.935 22.765 0.971 53.828 o
8 11 1 4.201 3.964 0.460 285.017 o
8 11 2 5.045 4.199 0.470 265.899 o
8 11 3 10.719 10.974 0.828 88.127 o
8 11 4 55.983 54.379 1.482 18.251 o
8 11 5 0.535 1.104 0.450 357.681 o
8 11 6 28.758 29.601 1.236 34.057 o
8 11 7 30.452 28.405 1.236 33.654 o
8 11 8 21.363 22.489 1.104 45.346 o
8 12 0 9.052 10.177 0.674 126.148 o
8 12 1 20.758 21.192 1.001 52.998 o
8 12 2 26.678 27.710 1.093 41.678 o
8 12 3 62.943 63.104 1.594 15.248 o
8 12 4 15.173 15.674 0.930 66.348 o
8 12 5 55.532 53.898 1.553 17.446 o
8 12 7 33.007 32.829 1.247 31.595 o
8 13 0 56.651 58.374 1.502 17.543 o
8 13 1 26.040 26.219 1.073 43.495 o
8 13 2 2.866 2.738 0.460 306.016 o
8 13 3 34.427 37.499 1.267 29.696 o
8 13 4 25.099 24.686 1.104 42.770 o
8 13 5 0.930 1.226 0.460 337.075 o
8 13 6 8.985 9.829 0.746 108.257 o
8 13 7 7.607 8.695 0.664 135.348 o
8 14 0 1.542 1.277 0.439 358.371 o
8 14 1 4.417 4.537 0.501 244.162 o
8 14 2 27.291 27.179 1.124 39.996 o
8 14 3 14.919 15.929 0.940 65.364 o
8 14 4 24.957 25.013 1.144 40.637 o
8 14 5 6.653 5.487 0.542 198.574 o
8 14 6 2.632 3.300 0.501 263.484 o
8 14 7 11.675 13.211 0.950 68.360 o
8 15 0 1.666 1.788 0.450 338.688 o
8 15 1 18.979 18.545 0.991 56.092 o
8 15 2 3.676 3.699 0.490 262.304 o
8 15 4 36.745 38.899 1.349 26.563 o
8 15 5 13.022 14.070 0.950 66.784 o
8 15 6 14.395 14.816 1.001 60.046 o
8 16 0 34.584 36.181 1.277 29.554 o
8 16 1 8.821 8.716 0.777 102.689 o
8 16 2 21.964 21.232 1.063 47.919 o
8 16 3 11.244 12.271 0.909 74.356 o
8 16 4 7.513 8.409 0.603 158.266 o
8 16 5 9.678 10.238 0.899 78.482 o
8 16 6 18.462 18.770 1.052 51.556 o
8 17 0 16.828 16.992 0.991 58.323 o
8 17 1 17.314 18.371 1.052 52.411 o
8 17 2 5.176 5.385 0.542 207.444 o
8 17 3 2.368 3.239 0.490 275.795 o
8 17 4 6.830 7.163 0.633 151.008 o
8 17 5 5.351 5.415 0.531 212.717 o
8 18 1 3.460 3.924 0.511 245.608 o
8 18 2 4.122 2.922 0.490 261.806 o
8 18 3 5.233 5.967 0.552 199.315 o
8 19 0 9.736 9.267 0.685 122.691 o
8 19 1 40.355 40.544 1.369 24.921 o
8 19 2 2.262 3.014 0.490 277.753 o
8 19 3 1.439 1.849 0.460 327.379 o
8 20 0 0.658 0.787 0.480 315.355 o
8 20 1 35.578 37.427 1.308 28.181 o
8 20 2 10.293 10.412 0.777 98.696 o
9 0 1 7.311 7.469 0.552 184.157 o
9 0 2 113.711 112.875 2.013 6.957 o
9 0 3 19.420 20.282 0.920 61.237 o
9 0 4 66.826 67.069 1.604 14.392 o
9 0 5 70.986 69.787 1.696 12.997 o
9 0 6 0.357 0.889 0.450 361.440 o
9 0 7 19.174 18.474 1.042 51.956 o
9 0 8 4.076 4.424 0.521 231.399 o
9 1 1 12.301 11.955 0.766 95.872 o
9 1 2 1.363 1.829 0.388 446.664 o
9 1 3 19.704 20.721 0.950 58.082 o
9 1 4 0.870 1.594 0.429 382.040 o
9 1 5 12.305 12.322 0.879 77.373 o
9 1 6 2.588 2.881 0.470 296.755 o
9 1 7 5.590 6.100 0.613 165.955 o
9 1 8 2.321 2.370 0.470 302.209 o
9 2 0 23.485 24.144 0.960 52.844 o
9 2 1 26.513 26.658 1.001 47.115 o
9 2 2 4.864 4.608 0.450 284.571 o
9 2 3 75.205 74.119 1.625 12.832 o
9 2 4 3.033 3.474 0.460 300.123 o
9 2 5 43.699 43.967 1.349 24.097 o
9 2 6 16.209 16.154 0.971 61.044 o
9 2 7 21.586 20.875 1.104 45.661 o
9 2 8 3.033 2.973 0.490 271.078 o
9 3 1 14.227 13.068 0.807 84.943 o
9 3 2 3.179 2.820 0.419 353.020 o
9 3 4 13.698 15.398 0.879 74.045 o
9 3 5 41.318 40.534 1.308 26.086 o
9 3 6 29.675 30.541 1.195 35.104 o
9 3 7 5.235 5.548 0.542 206.616 o
9 3 8 13.144 13.743 0.960 65.682 o
9 4 0 179.719 178.268 2.636 3.315 o
9 4 1 4.786 5.896 0.531 214.757 o
9 4 2 92.382 92.817 1.829 9.367 o
9 4 3 7.811 7.837 0.593 162.391 o
9 4 4 41.308 42.771 1.298 26.016 o
9 4 5 13.805 13.344 0.909 71.189 o
9 4 6 9.554 9.247 0.766 103.148 o
9 4 7 20.750 19.792 1.093 47.061 o
9 4 8 23.989 23.777 1.155 40.864 o
9 5 1 7.623 7.009 0.633 148.571 o
9 5 2 31.660 32.850 1.114 37.006 o
9 5 3 21.516 21.784 1.012 51.507 o
9 5 4 18.901 19.373 0.981 56.687 o
9 5 5 0.622 1.155 0.439 372.213 o
9 5 6 11.406 10.923 0.879 79.202 o
9 5 7 19.202 20.262 1.083 48.481 o
9 5 8 7.560 7.009 0.633 148.783 o
9 6 0 6.052 6.703 0.562 187.379 o
9 6 1 19.639 19.751 0.930 60.351 o
9 6 2 10.925 10.075 0.807 92.085 o
9 6 3 26.923 28.047 1.104 40.955 o
9 6 4 28.877 29.355 1.114 39.169 o
9 6 5 16.990 17.963 1.012 56.063 o
9 6 6 9.299 10.177 0.848 87.072 o
9 6 7 63.344 63.697 1.676 14.380 o
9 6 8 17.287 19.076 1.022 54.614 o
9 7 0 7.619 7.255 0.654 140.867 o
9 7 1 40.434 39.593 1.257 27.744 o
9 7 2 11.963 11.250 0.838 84.558 o
9 7 3 17.028 16.624 0.930 64.169 o
9 7 4 14.319 13.324 0.899 71.926 o
9 7 5 36.816 36.968 1.277 28.727 o
9 7 6 16.242 16.123 1.001 58.176 o
9 7 7 1.081 1.359 0.460 334.486 o
9 7 8 29.191 29.590 1.226 34.288 o
9 8 0 127.574 126.750 2.217 5.672 o
9 8 1 13.665 14.376 0.858 77.384 o
9 8 2 6.483 6.335 0.521 209.019 o
9 8 3 84.118 86.738 1.860 10.046 o
9 8 4 33.701 35.333 1.247 30.925 o
9 8 5 20.023 20.783 1.032 51.390 o
9 8 6 3.333 3.219 0.501 258.071 o
9 8 7 21.413 21.263 1.063 48.242 o
9 8 8 4.397 5.109 0.531 219.719 o
9 9 0 5.136 4.404 0.480 255.379 o
9 9 1 37.979 39.021 1.226 29.457 o
9 9 2 61.869 64.300 1.584 15.413 o
9 9 3 8.949 10.054 0.848 87.601 o
9 9 4 18.995 20.691 1.012 53.657 o
9 9 5 1.516 1.625 0.460 327.784 o
9 9 6 22.085 23.971 1.124 43.389 o
9 9 7 12.084 11.597 0.950 68.713 o
9 10 0 16.455 15.817 0.930 65.079 o
9 10 1 4.530 4.343 0.490 252.324 o
9 10 2 9.040 10.126 0.797 96.905 o
9 10 3 48.445 50.077 1.451 20.488 o
9 10 4 46.325 49.423 1.482 20.462 o
9 10 5 2.642 2.932 0.480 285.048 o
9 10 6 5.434 5.262 0.593 177.998 o
9 10 7 12.616 13.518 0.940 68.576 o
9 11 0 25.776 25.176 1.083 43.378 o
9 11 1 34.621 34.822 1.236 31.019 o
9 11 2 16.180 15.980 0.950 63.154 o
9 11 3 15.472 15.776 0.960 62.824 o
9 11 5 21.038 20.936 1.083 47.230 o
9 11 6 22.508 21.263 1.093 45.673 o
9 11 7 1.277 1.420 0.460 331.802 o
9 12 0 5.406 5.558 0.531 211.930 o
9 12 1 3.561 3.290 0.480 274.664 o
9 12 2 19.746 19.557 1.042 51.232 o
9 12 3 42.950 44.754 1.400 23.141 o
9 12 4 35.753 35.987 1.287 28.920 o
9 12 5 11.189 11.761 0.899 76.069 o
9 12 6 8.059 9.267 0.756 108.194 o
9 13 0 6.593 6.805 0.562 184.384 o
9 13 1 60.164 59.988 1.604 15.731 o
9 13 2 34.283 35.598 1.298 29.136 o
9 13 3 4.449 3.964 0.511 238.103 o
9 13 4 1.230 1.328 0.470 319.466 o
9 13 5 9.378 7.847 0.664 131.484 o
9 13 6 8.114 7.898 0.582 165.266 o
9 14 0 40.357 42.414 1.390 24.238 o
9 14 1 13.922 13.712 0.960 65.028 o
9 14 2 11.346 10.678 0.817 89.204 o
9 14 3 30.850 30.847 1.257 32.340 o
9 14 4 4.527 4.506 0.521 228.018 o
9 14 5 2.195 2.820 0.490 279.229 o
9 15 0 37.327 37.642 1.318 27.366 o
9 15 1 3.977 4.230 0.511 240.608 o
9 15 2 10.086 10.964 0.869 82.267 o
9 15 3 2.512 3.607 0.501 263.207 o
9 15 4 5.255 5.375 0.542 207.006 o
9 15 5 9.651 9.533 0.777 100.552 o
9 16 1 9.845 10.310 0.869 82.944 o
9 16 2 16.997 18.453 1.052 52.586 o
9 16 3 2.073 2.166 0.470 305.905 o
9 16 4 4.832 4.772 0.521 225.031 o
9 17 1 22.901 22.050 1.104 44.636 o
9 17 2 4.204 3.699 0.501 249.140 o
9 17 3 4.834 4.925 0.521 224.501 o
9 18 0 4.663 4.680 0.521 226.493 o
9 18 1 1.314 1.400 0.460 331.489 o
9 18 2 12.876 13.160 0.909 72.231 o
10 0 0 274.151 275.428 3.617 1.554 o
10 0 1 0.689 0.746 0.439 374.190 o
10 0 2 54.564 52.274 1.451 19.109 o
10 0 3 8.911 7.673 0.715 118.315 o
10 0 4 2.870 3.239 0.480 281.410 o
10 0 5 17.057 18.269 1.022 55.054 o
10 0 7 3.263 3.454 0.501 257.689 o
10 1 1 40.087 41.361 1.287 26.811 o
10 1 2 3.924 3.709 0.470 279.075 o
10 1 3 0.707 0.725 0.460 342.755 o
10 1 4 8.735 8.889 0.746 109.675 o
10 1 5 32.183 33.075 1.247 31.839 o
10 1 6 9.748 9.451 0.654 131.183 o
10 1 7 4.941 5.906 0.552 201.099 o
10 2 0 9.906 10.371 0.807 93.402 o
10 2 1 12.432 13.354 0.817 85.721 o
10 2 2 50.601 51.221 1.461 19.800 o
10 2 3 15.721 15.306 0.909 68.257 o
10 2 4 14.507 14.959 0.909 69.656 o
10 2 5 32.922 30.765 1.257 31.640 o
10 2 6 12.172 11.883 0.950 68.509 o
10 2 7 88.832 86.922 1.962 9.228 o
10 3 0 1.313 1.757 0.429 374.016 o
10 3 1 18.941 19.301 0.960 58.430 o
10 3 2 13.351 14.560 0.899 72.294 o
10 3 3 5.138 5.160 0.511 228.775 o
10 3 4 19.135 18.167 1.032 52.856 o
10 3 5 1.115 1.298 0.460 334.445 o
10 3 7 3.546 3.740 0.501 254.241 o
10 4 0 118.827 120.364 2.187 6.167 o
10 4 1 14.076 13.242 0.899 72.225 o
10 4 2 17.218 19.015 0.960 59.982 o
10 4 3 16.031 15.786 0.930 65.490 o
10 4 4 13.685 15.786 0.950 65.437 o
10 4 5 22.855 23.531 1.114 43.682 o
10 4 6 2.100 2.013 0.470 306.433 o
10 4 7 9.137 9.410 0.787 99.399 o
10 5 0 11.810 10.596 0.838 85.198 o
10 5 1 5.726 5.865 0.582 180.466 o
10 5 2 6.225 5.405 0.521 213.677 o
10 5 3 8.547 8.348 0.654 136.393 o
10 5 4 34.519 33.105 1.257 30.702 o
10 5 5 57.103 58.026 1.625 16.065 o
10 5 6 3.437 4.016 0.511 245.439 o
10 5 7 4.714 4.721 0.521 226.004 o
10 6 0 23.535 24.737 1.073 45.334 o
10 6 1 41.132 41.882 1.318 25.712 o
10 6 2 2.499 2.728 0.470 298.478 o
10 6 3 57.682 58.394 1.553 16.769 o
10 6 4 4.661 3.964 0.501 244.486 o
10 6 5 18.268 20.139 1.083 49.057 o
10 6 6 3.427 3.219 0.490 266.546 o
10 6 7 37.501 37.652 1.328 27.049 o
10 7 0 1.092 1.339 0.439 364.244 o
10 7 1 11.836 11.955 0.797 91.075 o
10 7 2 37.220 37.397 1.277 28.535 o
10 7 3 2.262 2.452 0.470 302.397 o
10 7 4 40.216 39.655 1.379 24.835 o
10 7 5 2.571 2.227 0.480 289.132 o
10 7 6 13.387 13.293 0.869 76.968 o
10 7 7 11.660 11.924 0.930 71.461 o
10 8 0 3.361 3.106 0.480 277.394 o
10 8 1 2.013 2.197 0.460 318.710 o
10 8 2 7.819 7.479 0.725 118.218 o
10 8 4 21.265 22.438 1.114 44.800 o
10 8 5 12.038 12.762 0.920 71.981 o
10 8 6 6.110 6.386 0.562 187.892 o
10 9 0 20.502 18.709 1.012 53.293 o
10 9 1 8.901 10.167 0.869 84.153 o
10 9 2 2.355 2.728 0.480 288.802 o
10 9 3 10.730 10.974 0.889 78.441 o
10 9 4 13.735 15.889 0.981 62.151 o
10 9 5 42.831 42.158 1.420 23.054 o
10 9 6 6.964 6.774 0.623 155.222 o
10 10 0 4.296 3.740 0.501 248.246 o
10 10 1 11.138 11.158 0.879 79.375 o
10 10 2 32.734 33.003 1.277 30.661 o
10 10 3 24.528 23.317 1.155 40.720 o
10 10 4 22.901 23.215 1.134 42.603 o
10 10 5 12.659 13.334 0.971 65.140 o
10 10 6 15.485 15.889 0.981 60.754 o
10 11 0 2.047 2.473 0.470 304.553 o
10 11 1 49.894 49.106 1.482 19.818 o
10 11 2 45.315 45.091 1.451 21.622 o
10 11 3 1.694 1.839 0.460 324.457 o
10 11 4 20.784 21.437 1.104 45.944 o
10 11 5 2.213 2.197 0.470 304.262 o
10 12 0 1.104 1.941 0.470 317.505 o
10 12 1 10.598 9.043 0.787 97.293 o
10 12 2 1.629 2.360 0.480 297.694 o
10 12 3 21.121 22.234 1.093 46.173 o
10 12 4 1.134 1.563 0.460 332.642 o
10 12 5 10.941 9.492 0.797 94.403 o
10 13 1 9.478 9.421 0.695 120.377 o
10 13 2 0.555 0.971 0.470 328.853 o
10 13 3 28.285 27.762 1.206 35.805 o
10 13 4 0.799 0.971 0.460 340.170 o
10 14 0 7.256 7.530 0.725 119.389 o
10 14 1 9.598 8.951 0.787 99.017 o
10 14 2 35.809 35.159 1.298 28.738 o
10 14 3 2.131 2.554 0.480 291.816 o
10 14 4 20.898 20.098 1.063 48.907 o
10 15 0 1.396 1.614 0.460 329.253 o
10 15 1 16.745 17.135 1.022 55.668 o
10 15 2 33.678 33.770 1.277 30.230 o
10 15 3 4.091 2.514 0.470 283.345 o
10 16 1 2.317 2.381 0.470 302.197 o
11 0 2 8.883 7.714 0.725 115.655 o
11 0 3 16.752 16.338 0.991 58.632 o
11 0 4 7.840 7.173 0.644 143.875 o
11 0 5 7.677 9.216 0.695 125.083 o
11 0 6 19.985 18.668 1.073 49.188 o
11 1 0 0.581 0.787 0.460 343.899 o
11 1 1 31.841 31.174 1.226 33.008 o
11 1 2 9.630 10.351 0.858 84.831 o
11 1 3 19.171 19.935 1.042 51.483 o
11 1 4 13.809 14.928 0.971 63.528 o
11 1 5 14.974 14.877 1.001 59.590 o
11 1 6 5.211 4.904 0.521 222.032 o
11 2 0 191.057 187.750 2.943 2.870 o
11 2 1 1.511 1.614 0.460 327.911 o
11 2 2 17.449 14.897 1.001 57.734 o
11 2 3 9.374 8.940 0.766 103.747 o
11 2 4 28.217 28.436 1.195 36.118 o
11 2 5 35.874 35.946 1.318 28.029 o
11 2 6 0.494 0.940 0.501 291.664 o
11 3 0 10.780 10.647 0.807 91.871 o
11 3 1 9.837 8.797 0.766 103.043 o
11 3 2 22.779 21.447 1.104 44.864 o
11 3 4 35.815 36.344 1.328 27.709 o
11 3 5 22.880 23.266 1.083 45.521 o
11 3 6 28.727 28.518 1.195 35.894 o
11 4 1 8.124 8.266 0.654 137.791 o
11 4 2 10.979 13.252 0.909 74.124 o
11 4 3 29.428 28.395 1.206 35.225 o
11 4 4 7.510 7.633 0.593 164.065 o
11 4 5 2.325 2.483 0.470 301.572 o
11 4 6 6.607 7.152 0.633 151.791 o
11 5 1 27.335 26.801 1.175 37.708 o
11 5 2 1.062 1.522 0.470 320.240 o
11 5 3 17.289 19.700 1.032 53.583 o
11 5 4 3.562 3.341 0.490 264.836 o
11 5 5 3.747 3.157 0.490 264.024 o
11 6 0 16.999 20.170 1.063 51.273 o
11 6 1 1.720 1.676 0.470 312.285 o
11 6 2 1.858 1.982 0.470 309.170 o
11 6 3 17.661 18.709 1.052 52.083 o
11 6 4 15.623 16.921 0.981 60.233 o
11 6 5 47.963 49.413 1.522 19.509 o
11 7 0 60.002 59.906 1.614 15.651 o
11 7 1 27.797 29.172 1.185 36.567 o
11 7 2 20.414 20.364 1.073 48.430 o
11 7 3 13.764 12.905 0.950 66.643 o
11 7 4 5.421 5.211 0.542 206.510 o
11 7 5 11.261 12.506 0.909 74.217 o
11 8 0 0.441 0.909 0.480 316.936 o
11 8 1 14.897 15.439 0.991 60.409 o
11 8 2 8.646 9.635 0.787 100.026 o
11 8 3 16.209 15.756 1.032 55.648 o
11 8 4 0.953 1.451 0.460 335.460 o
11 9 0 1.217 1.747 0.470 317.331 o
11 9 1 2.821 2.156 0.480 287.061 o
11 9 2 2.180 2.330 0.480 292.435 o
11 9 3 2.620 3.219 0.490 273.647 o
11 9 4 12.886 11.209 0.817 86.604 o
11 10 0 11.307 10.626 0.817 89.297 o
11 10 1 7.435 8.164 0.664 136.615 o
11 10 2 3.268 3.280 0.501 258.351 o
11 10 3 3.739 3.801 0.501 252.440 o
11 10 4 4.069 3.464 0.490 259.938 o
11 11 0 55.080 56.892 1.574 17.033 o
11 11 1 5.485 5.334 0.531 212.139 o
11 11 2 21.816 22.234 1.093 45.787 o
11 11 3 18.587 16.716 1.042 52.912 o
11 12 0 5.157 4.567 0.521 223.527 o
11 12 1 0.780 0.879 0.470 326.878 o
11 12 2 6.653 6.131 0.603 166.235 o
11 13 0 11.383 9.921 0.817 89.697 o
11 13 1 14.045 13.804 0.828 81.604 o
12 0 0 10.010 9.165 0.695 119.387 o
12 0 1 12.137 12.629 0.920 71.948 o
12 0 2 0.804 1.012 0.470 325.876 o
12 0 4 12.374 14.499 0.960 66.018 o
12 1 0 13.043 14.203 0.981 63.380 o
12 1 1 4.805 5.231 0.542 210.094 o
12 1 2 5.360 5.252 0.531 213.174 o
12 1 3 16.634 18.412 1.001 57.033 o
12 1 4 45.941 44.978 1.430 21.873 o
12 2 0 5.214 5.487 0.603 173.445 o
12 2 1 4.550 3.893 0.511 237.617 o
12 2 2 50.308 48.503 1.522 19.177 o
12 2 3 0.355 0.838 0.480 318.183 o
12 2 4 7.944 9.257 0.869 85.830 o
12 3 0 26.268 25.330 1.165 38.967 o
12 3 1 25.093 22.918 1.134 41.599 o
12 3 2 1.222 1.553 0.460 331.668 o
12 3 3 20.764 21.202 1.093 46.659 o
12 3 4 17.148 17.493 1.022 55.262 o
12 4 0 2.195 2.381 0.470 303.478 o
12 4 1 7.677 9.043 0.715 119.561 o
12 4 2 9.386 8.838 0.777 101.608 o
12 4 3 1.115 1.890 0.460 330.944 o
12 5 0 18.076 17.973 1.022 54.448 o
12 5 1 38.046 35.231 1.328 27.236 o
12 5 2 8.113 7.908 0.654 138.367 o
12 5 3 6.787 7.183 0.725 120.793 o
12 6 0 21.343 20.895 1.063 48.395 o
12 6 2 15.996 15.439 1.012 57.690 o
12 6 3 1.018 0.909 0.470 324.085 o
12 7 0 7.812 8.225 0.593 161.586 o
12 7 1 21.503 23.256 1.134 43.285 o
12 7 2 5.172 4.996 0.521 221.984 o
12 8 1 9.206 10.289 0.889 80.500 o
12 8 2 5.802 5.426 0.603 171.144 o
12 9 0 36.982 36.661 1.318 27.605 o
;
_iucr_refine_instructions_details
;
TITL L-ALA_23K_HAR OLEX2: imported from CIF
CELL 0.71073 5.9279 12.2597 5.7939 90 90 90
ZERR 4 0.001 0.0017 0.0009 0 0 0
LATT -1
SYMM 0.5-X,-Y,0.5+Z
SYMM 0.5+X,0.5-Y,-Z
SYMM -X,0.5+Y,0.5-Z
SFAC C H N O
DISP C 0 0
DISP H 0 0
DISP N 0 0
DISP O 0 0
UNIT 12 28 4 8

TEMP -250.15
CONF
MORE -1
BOND $H
ACTA 
WGHT 0.020706 0.010968
FVAR 0.98929
REM <olex2.extras>
REM <HklSrc "%.\\9c0fdd27e5aab59be618fd90f1c5703a.hkl">
REM </olex2.extras>

N1    3     0.64719  0.13752  0.18299  11.00000  0.00550  0.00597  0.00408 =
 -0.00012  0.00050  0.00010 
H1    2     0.70236  0.05818  0.19706  11.00000  0.02199  0.01657  0.01392 =
 0.00049  0.00799  0.00175 
H2    2     0.77832  0.19032  0.20813  11.00000  0.01238  0.01781  0.01932 =
 -0.00196  0.00755 -0.00083 
H3    2     0.58331  0.14963  0.01540  11.00000  0.01998  0.01663  0.00546 =
 -0.00402  0.00736 -0.00447 
C1    1     0.46631  0.16108  0.35440  11.00000  0.00500  0.00463  0.00350 =
 0.00004 -0.00028  0.00043 
H4    2     0.42390  0.24843  0.33772  11.00000  0.01929  0.01170  0.01671 =
 0.00707  0.00008  0.00575 
C2    1     0.25987  0.09066  0.30333  11.00000  0.00579  0.00879  0.00599 =
 -0.00043 -0.00060 -0.00132 
H5    2     0.19362  0.11091  0.13160  11.00000  0.02037  0.04237  0.00845 =
 0.00777 -0.01167 -0.01163 
H6    2     0.12641  0.10460  0.43024  11.00000  0.00837  0.03501  0.03103 =
 0.00366  0.00440 -0.00005 
H7    2     0.30550  0.00414  0.30870  11.00000  0.03087  0.01480  0.03214 =
 -0.00327  0.00300 -0.00409 
C3    1     0.55408  0.14078  0.59991  11.00000  0.00484  0.00436  0.00331 =
 -0.00004 -0.00028  0.00041 
O1    4     0.72676  0.08378  0.62436  11.00000  0.00656  0.00696  0.00565 =
 0.00048 -0.00066  0.00246 
O2    4     0.44087  0.18405  0.76118  11.00000  0.00737  0.00739  0.00389 =
 -0.00061  0.00058  0.00198 
HKLF 4

END
Q1 1 0.638889 0.125 0.625 11 0.05 0.16
Q2 1 0.194444 0.041667 0.09375 11 0.05 0.16
Q3 1 0.75 0.138889 0.21875 11 0.05 0.14
Q4 1 0.388889 0.152778 0.71875 11 0.05 0.14
Q5 1 0.388889 0.166667 0.3125 11 0.05 0.14

  REM The information below was added by Olex2.
  REM
  REM R1 = 0.0183 for 2372 Fo > 4sig(Fo) and 0.0187 for all 2405 data
  REM 118 parameters refined using 0 restraints
  REM Highest difference peak 0.1587, deepest hole -0.1891
  REM Mean Shift 0.0001, Max Shift 0.0007.

  REM +++ Tabular Listing of Refinement Information +++
  REM R1_all = 0.0187
  REM R1_gt = 0.0183
  REM wR_ref = 0.0395
  REM GOOF = 0.8629
  REM Shift_max = 0.0007
  REM Shift_mean = 0.0001
  REM Reflections_all = 2405
  REM Reflections_gt = 2372
  REM Parameters = 118
  REM Hole = -0.1891
  REM Peak = 0.1587
  REM Flack = n/a

  
;
_olex2_submission_special_instructions  'No special instructions were received'
