# Supplementary material for: Towards improved accuracy of Hirshfeld atom refinement with an alternative electron density partition
Source: IUCrJ. 2025 Jan 1;12(Pt 1):74–87. doi: 10.1107/S2052252524011242 (PMC11707693; doi:10.1107/S2052252524011242)
Supplement: Supplementary file 1 [file m-12-00074-sup1.zip › cif_checkcif/l_ala/B3LYP/1.cif]

data_L-Ala_23K_HAR
_audit_creation_date               2023-07-27
_audit_creation_method
;
Olex2 1.3
(compiled 2020.07.31 svn.rc2a77460 for OlexSys, GUI svn.r6145)
;
_audit_contact_author_address      ?
_audit_contact_author_email        ?
_audit_contact_author_name         ''
_audit_contact_author_phone        ?
_publ_contact_author_id_orcid      ?
_publ_section_references
;
Bourhis, L.J., Dolomanov, O.V., Gildea, R.J., Howard, J.A.K., Puschmann, H.
 (2015). Acta Cryst. A71, 59-75.

Dolomanov, O.V., Bourhis, L.J., Gildea, R.J, Howard, J.A.K. & Puschmann, H.
 (2009), J. Appl. Cryst. 42, 339-341.
;
_chemical_formula_moiety           'C3 H7 N O2'
_chemical_formula_sum              'C3 H7 N O2'
_chemical_formula_weight           89.095
_chemical_absolute_configuration   unk
loop_
  _atom_type_symbol
  _atom_type_scat_dispersion_real
  _atom_type_scat_dispersion_imag
  _atom_type_scat_source
  _atom_type_scat_dispersion_source
 H 0.00000 0.00000
 'NoSpherA2 (<-magic spell for checkCif) like software DiSCaMB'
 'Henke, Gullikson and Davis, At. Data and Nucl. Data Tables, 1993, 54, 2'
 C 0.00347 0.00161
 'NoSpherA2 (<-magic spell for checkCif) like software DiSCaMB'
 'Henke, Gullikson and Davis, At. Data and Nucl. Data Tables, 1993, 54, 2'
 O 0.01158 0.00611
 'NoSpherA2 (<-magic spell for checkCif) like software DiSCaMB'
 'Henke, Gullikson and Davis, At. Data and Nucl. Data Tables, 1993, 54, 2'
 N 0.00653 0.00323
 'NoSpherA2 (<-magic spell for checkCif) like software DiSCaMB'
 'Henke, Gullikson and Davis, At. Data and Nucl. Data Tables, 1993, 54, 2'

_space_group_crystal_system        'orthorhombic'
_space_group_IT_number             19
_space_group_name_H-M_alt          'P 21 21 21'
_space_group_name_Hall             ' P 2ac 2ab'
loop_
  _space_group_symop_id
  _space_group_symop_operation_xyz
 1 x,y,z
 2 x+1/2,-y+1/2,-z
 3 -x,y+1/2,-z+1/2
 4 -x+1/2,-y,z+1/2

_symmetry_Int_Tables_number        19
_cell_length_a                     5.9279(10)
_cell_length_b                     12.2597(17)
_cell_length_c                     5.7939(9)
_cell_angle_alpha                  90
_cell_angle_beta                   90
_cell_angle_gamma                  90
_cell_volume                       421.07(11)
_cell_formula_units_Z              4
_cell_measurement_temperature      23.0
_cell_measurement_theta_min             15.00
_cell_measurement_theta_max             22.50
_cell_measurement_reflns_used           1524
_exptl_absorpt_coefficient_mu      0.117
_exptl_crystal_density_diffrn      1.405
_exptl_crystal_F_000               191.963
_exptl_crystal_description              sphere
_diffrn_reflns_av_R_equivalents    0.0000
_diffrn_reflns_av_unetI/netI       0.0239
_diffrn_reflns_Laue_measured_fraction_full  0.9725
_diffrn_reflns_Laue_measured_fraction_max  0.9483
_diffrn_reflns_limit_h_max         12
_diffrn_reflns_limit_h_min         0
_diffrn_reflns_limit_k_max         26
_diffrn_reflns_limit_k_min         0
_diffrn_reflns_limit_l_max         12
_diffrn_reflns_limit_l_min         0
_diffrn_reflns_number              2405
_diffrn_reflns_point_group_measured_fraction_full  0.9725
_diffrn_reflns_point_group_measured_fraction_max  0.9483
_diffrn_reflns_theta_full          25.2417
_diffrn_reflns_theta_max           50.14
_diffrn_reflns_theta_min           3.32
_diffrn_ambient_temperature        23.0
_diffrn_measured_fraction_theta_full  0.9725
_diffrn_measured_fraction_theta_max  0.9483
_diffrn_radiation_type             'Mo K\a'
_diffrn_radiation_wavelength       0.71073
_diffrn_measurement_device_type     'four circle diffractometer'
_reflns_Friedel_coverage           0.0
_reflns_limit_h_max                12
_reflns_limit_h_min                0
_reflns_limit_k_max                26
_reflns_limit_k_min                0
_reflns_limit_l_max                12
_reflns_limit_l_min                0
_reflns_number_gt                  2372
_reflns_number_total               2405
_reflns_threshold_expression       I>=2u(I)
_computing_molecular_graphics      'Olex2 1.3 (Dolomanov et al., 2009)'
_computing_publication_material    'Olex2 1.3 (Dolomanov et al., 2009)'
_computing_structure_refinement    'olex2.refine 1.3 (Bourhis et al., 2015)'
_refine_diff_density_max           0.1583
_refine_diff_density_min           -0.1887
_refine_diff_density_rms           0.0398
_refine_ls_d_res_high              0.4630
_refine_ls_d_res_low               6.1299
_refine_ls_goodness_of_fit_ref     0.8537
_refine_ls_hydrogen_treatment      refall
_refine_ls_matrix_type             full
_refine_ls_number_constraints      0
_refine_ls_number_parameters       118
_refine_ls_number_reflns           2405
_refine_ls_number_restraints       0
_refine_ls_R_factor_all            0.0187
_refine_ls_R_factor_gt             0.0183
_refine_ls_restrained_S_all        0.8537
_refine_ls_shift/su_max            0.0006
_refine_ls_shift/su_mean           0.0001
_refine_ls_structure_factor_coef   Fsqd
_refine_ls_weighting_details      
 'w=1/[\s^2^(Fo^2^)+(0.0212P)^2^+0.0116P] where P=(Fo^2^+2Fc^2^)/3'
_refine_ls_weighting_scheme        calc
_refine_ls_wR_factor_gt            0.0395
_refine_ls_wR_factor_ref           0.0397
_refine_special_details
;
Aspherical atom refinement in Olex2
with DiSCaMB generated form factors.
Hirshfeld Atom Refinement 
using Orca5 generated wavefunction 
calculated with B3LYP functional
using cc-pVTZ basis set and charges 
simulating the crystal field.
;
loop_
  _atom_site_label
  _atom_site_type_symbol
  _atom_site_fract_x
  _atom_site_fract_y
  _atom_site_fract_z
  _atom_site_U_iso_or_equiv
  _atom_site_adp_type
  _atom_site_occupancy
  _atom_site_refinement_flags_posn
 N1 N 0.64717(4) 0.13753(2) 0.18300(5) 0.00517(3) Uani 1.000000 .
 H1 H 0.7024(16) 0.0596(7) 0.1963(18) 0.021(2) Uani 1.000000 .
 H2 H 0.7775(15) 0.1897(7) 0.2075(17) 0.020(2) Uani 1.000000 .
 H3 H 0.5842(15) 0.1494(7) 0.0156(15) 0.0154(19) Uani 1.000000 .
 C1 C 0.46631(5) 0.16108(2) 0.35440(5) 0.00436(3) Uani 1.000000 .
 H4 H 0.4235(13) 0.2483(6) 0.3379(15) 0.0170(18) Uani 1.000000 .
 C2 C 0.25986(5) 0.09067(2) 0.30333(6) 0.00684(4) Uani 1.000000 .
 H5 H 0.1936(14) 0.1108(7) 0.1317(15) 0.026(2) Uani 1.000000 .
 H6 H 0.1270(13) 0.1045(7) 0.4286(18) 0.027(2) Uani 1.000000 .
 H7 H 0.3045(14) 0.0043(7) 0.3081(17) 0.028(2) Uani 1.000000 .
 C3 C 0.55408(5) 0.14078(2) 0.59991(5) 0.00416(3) Uani 1.000000 .
 O1 O 0.72676(4) 0.083778(18) 0.62436(4) 0.00638(3) Uani 1.000000 .
 O2 O 0.44087(4) 0.184053(18) 0.76118(4) 0.00621(3) Uani 1.000000 .

loop_
  _atom_site_aniso_label
  _atom_site_aniso_U_11
  _atom_site_aniso_U_22
  _atom_site_aniso_U_33
  _atom_site_aniso_U_12
  _atom_site_aniso_U_13
  _atom_site_aniso_U_23
 N1 0.00549(7) 0.00595(7) 0.00406(8) 0.00011(6) 0.00051(6) -0.00013(6)
 H1 0.024(5) 0.023(4) 0.015(5) 0.002(4) 0.009(5) -0.002(4)
 H2 0.016(4) 0.021(4) 0.022(6) 0.000(4) 0.009(4) -0.000(4)
 H3 0.023(5) 0.017(4) 0.007(4) -0.005(4) 0.011(4) -0.006(4)
 C1 0.00498(8) 0.00461(7) 0.00350(8) 0.00042(6) -0.00029(6) 0.00005(6)
 H4 0.021(4) 0.014(3) 0.016(5) 0.006(3) 0.000(4) 0.008(3)
 C2 0.00577(8) 0.00877(8) 0.00598(10) -0.00132(7) -0.00059(7) -0.00043(7)
 H5 0.022(5) 0.046(6) 0.009(5) -0.013(5) -0.013(4) 0.009(4)
 H6 0.010(4) 0.038(5) 0.034(6) -0.000(4) 0.004(4) 0.004(5)
 H7 0.033(6) 0.018(4) 0.033(6) -0.006(4) 0.004(5) -0.004(4)
 C3 0.00483(7) 0.00436(7) 0.00329(8) 0.00042(6) -0.00029(6) -0.00004(6)
 O1 0.00657(7) 0.00695(6) 0.00564(8) 0.00246(6) -0.00066(6) 0.00048(6)
 O2 0.00735(7) 0.00738(6) 0.00389(7) 0.00198(6) 0.00058(6) -0.00061(5)

loop_
  _geom_bond_atom_site_label_1
  _geom_bond_atom_site_label_2
  _geom_bond_distance
  _geom_bond_site_symmetry_2
  _geom_bond_publ_flag
 N1 H1 1.013(9) . ?
 N1 H2 1.013(9) . ?
 N1 H3 1.049(9) . ?
 N1 C1 1.4896(4) . ?
 C1 H4 1.103(7) . ?
 C1 C2 1.5266(4) . ?
 C1 C3 1.5349(5) . ?
 C2 H5 1.097(8) . ?
 C2 H6 1.085(9) . ?
 C2 H7 1.092(8) . ?
 C3 O1 1.2475(4) . ?
 C3 O2 1.2669(4) . ?

loop_
  _geom_angle_atom_site_label_1
  _geom_angle_atom_site_label_2
  _geom_angle_atom_site_label_3
  _geom_angle
  _geom_angle_site_symmetry_1
  _geom_angle_site_symmetry_3
  _geom_angle_publ_flag
 H2 N1 H1 109.8(7) . . ?
 H3 N1 H1 108.4(7) . . ?
 H3 N1 H2 108.3(7) . . ?
 C1 N1 H1 111.4(6) . . ?
 C1 N1 H2 109.4(5) . . ?
 C1 N1 H3 109.5(5) . . ?
 H4 C1 N1 107.2(4) . . ?
 C2 C1 N1 109.76(2) . . ?
 C2 C1 H4 110.3(4) . . ?
 C3 C1 N1 110.02(2) . . ?
 C3 C1 H4 108.4(4) . . ?
 C3 C1 C2 111.08(2) . . ?
 H5 C2 C1 109.6(4) . . ?
 H6 C2 C1 111.3(4) . . ?
 H6 C2 H5 108.1(6) . . ?
 H7 C2 C1 110.4(4) . . ?
 H7 C2 H5 109.1(7) . . ?
 H7 C2 H6 108.1(6) . . ?
 O1 C3 C1 118.31(2) . . ?
 O2 C3 C1 115.85(2) . . ?
 O2 C3 O1 125.84(3) . . ?

loop_
  _geom_torsion_atom_site_label_1
  _geom_torsion_atom_site_label_2
  _geom_torsion_atom_site_label_3
  _geom_torsion_atom_site_label_4
  _geom_torsion
  _geom_torsion_site_symmetry_1
  _geom_torsion_site_symmetry_2
  _geom_torsion_site_symmetry_3
  _geom_torsion_site_symmetry_4
  _geom_torsion_publ_flag
 N1 C1 C3 O1 -18.20(3) . . . . ?
 N1 C1 C3 O2 162.16(2) . . . . ?

loop_
  _diffrn_refln_index_h
  _diffrn_refln_index_k
  _diffrn_refln_index_l
  _diffrn_refln_intensity_net
  _diffrn_refln_intensity_u
 0 2 0 179.86 1.72
 0 4 0 5075 43.59
 0 6 0 87.78 1.02
 0 8 0 44.39 0.71
 0 10 0 0.78 0.38
 0 12 0 227.81 2.61
 0 14 0 57.32 1.11
 0 16 0 24.7 0.84
 0 18 0 222.79 2.92
 0 22 0 132.65 2.32
 0 26 0 6.31 0.62
 0 1 1 708.97 7.19
 0 2 1 116.99 1.2
 0 3 1 693.47 6.28
 0 4 1 96.18 1.05
 0 6 1 464.85 4.49
 0 7 1 36.14 0.6
 0 8 1 43.42 0.72
 0 9 1 31.4 0.65
 0 10 1 134.38 1.67
 0 11 1 65.3 1.09
 0 12 1 74.72 1.21
 0 13 1 18.43 0.68
 0 14 1 37.1 0.93
 0 15 1 89.03 1.53
 0 17 1 1.11 0.37
 0 18 1 58.6 1.34
 0 19 1 15.81 0.89
 0 20 1 26.85 1.04
 0 21 1 2.63 0.43
 0 23 1 1.69 0.44
 0 25 1 2.92 0.58
 0 26 1 19.36 1.23
 0 0 2 2781.82 32.69
 0 1 2 521.8 6.43
 0 2 2 177.7 2.03
 0 3 2 54.99 0.78
 0 4 2 167.56 1.75
 0 5 2 554.74 5.22
 0 6 2 94.65 1.15
 0 7 2 5.3 0.34
 0 8 2 109.34 1.37
 0 9 2 23.18 0.59
 0 10 2 45.27 0.85
 0 11 2 81.99 1.24
 0 12 2 27.65 0.74
 0 13 2 21.03 0.69
 0 14 2 20.84 0.74
 0 15 2 177.46 2.34
 0 16 2 4.35 0.41
 0 17 2 59.76 1.36
 0 18 2 19.97 0.9
 0 19 2 117.32 2.06
 0 20 2 0.96 0.45
 0 21 2 44.96 1.34
 0 22 2 36.03 1.27
 0 23 2 17.63 1.02
 0 24 2 2.44 0.47
 0 25 2 21.98 1.25
 0 26 2 2.5 0.51
 0 1 3 82.2 1.72
 0 2 3 154.4 2.87
 0 3 3 201.05 2.41
 0 4 3 723.26 7.63
 0 5 3 79.58 1.17
 0 6 3 266.54 2.79
 0 7 3 21.92 0.56
 0 8 3 60.33 0.97
 0 9 3 139.69 1.75
 0 10 3 38.77 0.82
 0 11 3 68.87 1.16
 0 12 3 116.38 1.67
 0 13 3 142.41 1.96
 0 14 3 27.22 0.84
 0 15 3 88.53 1.56
 0 16 3 151.49 2.22
 0 17 3 46.21 1.22
 0 18 3 26.43 0.98
 0 19 3 2.45 0.42
 0 20 3 43.49 1.32
 0 21 3 0.85 0.43
 0 22 3 1.13 0.44
 0 23 3 27.56 1.15
 0 24 3 12.44 0.91
 0 25 3 4.87 0.58
 0 0 4 205.2 3.83
 0 1 4 38.97 1.18
 0 2 4 91.07 2.02
 0 3 4 7.83 0.44
 0 4 4 224.57 2.79
 0 5 4 0.66 0.44
 0 6 4 69.42 1.21
 0 7 4 28.59 0.77
 0 8 4 63.11 1.06
 0 9 4 7.04 0.46
 0 10 4 88.41 1.36
 0 11 4 95.89 1.49
 0 12 4 38.17 0.95
 0 13 4 11.24 0.65
 0 14 4 139.38 2.05
 0 15 4 44.3 1.16
 0 16 4 92.66 1.71
 0 17 4 5.58 0.46
 0 18 4 9.43 0.74
 0 19 4 3.29 0.45
 0 20 4 1.79 0.43
 0 22 4 4.26 0.5
 0 24 4 26.01 1.12
 0 25 4 2.84 0.52
 0 1 5 231.07 4.44
 0 2 5 134.35 2.9
 0 3 5 48.16 1.52
 0 4 5 380.78 4.5
 0 5 5 173.93 2.39
 0 6 5 0.76 0.48
 0 7 5 6.48 0.53
 0 8 5 142.13 2.14
 0 9 5 67.88 1.4
 0 10 5 7.78 0.55
 0 11 5 20.3 0.77
 0 12 5 1.46 0.34
 0 13 5 77.49 1.48
 0 14 5 3.44 0.41
 0 15 5 13.8 0.78
 0 16 5 13 0.79
 0 17 5 75.37 1.63
 0 18 5 2.28 0.43
 0 19 5 13.33 0.89
 0 21 5 19.22 1.03
 0 22 5 5.38 0.53
 0 23 5 12.26 0.96
 0 1 6 91.75 2.41
 0 2 6 15.86 1.02
 0 3 6 1.46 0.72
 0 4 6 15.65 1.08
 0 5 6 84.42 1.54
 0 6 6 10.94 0.65
 0 7 6 139.02 2.2
 0 8 6 29.36 0.97
 0 9 6 14.05 0.77
 0 10 6 15.27 0.82
 0 11 6 114.71 1.87
 0 12 6 6.18 0.56
 0 13 6 4.68 0.49
 0 14 6 11.44 0.73
 0 16 6 40.65 1.26
 0 17 6 28.5 1.09
 0 18 6 7.63 0.68
 0 19 6 43.27 1.37
 0 20 6 1.8 0.45
 0 21 6 20.85 1.08
 0 22 6 10.35 0.77
 0 23 6 16.64 0.98
 0 1 7 57.52 2.03
 0 2 7 529.66 9.56
 0 4 7 11.53 1.1
 0 5 7 23.57 1.42
 0 6 7 42.25 1.2
 0 7 7 45.65 1.26
 0 8 7 1.91 0.45
 0 9 7 4.83 0.52
 0 10 7 9.02 0.81
 0 11 7 30.73 1.17
 0 12 7 5.71 0.65
 0 13 7 11.39 0.79
 0 14 7 1.45 0.4
 0 16 7 79.95 1.79
 0 17 7 1.03 0.44
 0 18 7 2.26 0.45
 0 19 7 6.72 0.56
 0 20 7 132.34 2.41
 0 21 7 0.89 0.44
 0 0 8 23.96 1.5
 0 1 8 3.51 1
 0 2 8 8.52 1.16
 0 3 8 15.38 1.35
 0 4 8 1.69 1.12
 0 6 8 10.05 0.82
 0 7 8 58.36 1.54
 0 8 8 85.64 1.9
 0 9 8 12 0.86
 0 10 8 6.4 0.7
 0 11 8 39.24 1.38
 0 12 8 39.37 1.43
 0 13 8 31.46 1.33
 0 14 8 12.27 0.98
 0 16 8 0.98 0.44
 0 17 8 6.43 0.55
 0 19 8 9.03 0.77
 0 20 8 6.03 0.53
 0 1 9 8.34 1.18
 0 2 9 45.39 2.17
 0 3 9 62 2.5
 0 4 9 21.75 1.62
 0 7 9 45.54 1.5
 0 8 9 77.96 1.91
 0 9 9 16.13 1.06
 0 10 9 13.56 1.02
 0 11 9 2.2 0.55
 0 12 9 34.14 1.38
 0 13 9 28.53 1.33
 0 15 9 46.3 1.62
 0 16 9 14.15 1.09
 0 17 9 15.19 0.98
 0 18 9 8.4 0.64
 0 0 10 4.71 1.29
 0 2 10 20.26 1.74
 0 3 10 47.92 2.39
 0 4 10 27.74 1.93
 0 5 10 32.01 2.05
 0 6 10 40.73 2.31
 0 7 10 53.19 2.58
 0 8 10 58.92 1.77
 0 9 10 6.59 0.66
 0 10 10 1.82 0.55
 0 11 10 16.03 1.14
 0 12 10 13.14 0.92
 0 13 10 12.27 1.05
 0 14 10 42.65 1.61
 0 15 10 5.73 0.65
 0 2 11 2.64 1.39
 0 3 11 6.65 1.54
 0 6 11 7.55 1.59
 0 7 11 3.03 1.51
 0 8 11 8.22 1.58
 0 9 11 7.83 0.77
 0 10 11 1.54 0.58
 0 11 11 8.17 0.84
 0 12 11 29.52 1.39
 0 1 12 26.44 2.25
 0 2 12 19.78 1.97
 0 3 12 113.75 3.91
 0 5 12 9.57 1.76
 0 6 12 54.59 2.73
 0 7 12 63.45 3.01
 1 1 0 246.18 2.32
 1 2 0 5370.99 57.03
 1 3 0 57.85 0.68
 1 4 0 1643.07 14.49
 1 5 0 331.24 3.22
 1 6 0 60.57 0.78
 1 7 0 18.84 0.43
 1 8 0 393.66 3.93
 1 9 0 3.19 0.34
 1 10 0 42.15 0.79
 1 11 0 94.84 1.33
 1 12 0 26.35 0.7
 1 13 0 56.12 1.06
 1 14 0 0.84 0.49
 1 15 0 84.49 1.45
 1 16 0 23.95 0.84
 1 17 0 28.92 0.95
 1 18 0 0.91 0.42
 1 19 0 33.02 1.09
 1 20 0 39.42 1.23
 1 21 0 1.4 0.45
 1 22 0 3.91 0.48
 1 23 0 6.86 0.6
 1 24 0 9.58 0.79
 1 26 0 7.17 0.64
 1 0 1 75.17 0.82
 1 1 1 130.75 1.33
 1 2 1 101.92 1.08
 1 3 1 1064.68 9.49
 1 4 1 153.73 1.61
 1 5 1 428.65 4.15
 1 6 1 21.43 0.43
 1 7 1 332.2 3.34
 1 8 1 229.65 2.43
 1 9 1 227.39 2.48
 1 10 1 128.46 1.64
 1 11 1 16.79 0.55
 1 13 1 124.95 1.74
 1 14 1 28.95 0.82
 1 15 1 85.78 1.49
 1 16 1 60.48 1.27
 1 17 1 24.89 0.89
 1 18 1 23.29 0.92
 1 19 1 14.99 0.82
 1 20 1 5.7 0.49
 1 21 1 2.02 0.42
 1 22 1 34.04 1.19
 1 23 1 10.44 0.89
 1 24 1 20.5 1.07
 1 25 1 9.3 0.82
 1 26 1 1.96 0.5
 1 0 2 3040.09 35.48
 1 1 2 70.16 0.92
 1 2 2 560.41 6
 1 3 2 190.02 1.98
 1 4 2 1041.89 9.45
 1 5 2 18.21 0.4
 1 6 2 214.88 2.27
 1 7 2 158.64 1.79
 1 8 2 10.03 0.43
 1 9 2 60.51 0.97
 1 10 2 58.22 0.98
 1 11 2 115.48 1.56
 1 12 2 112.99 1.59
 1 13 2 107.9 1.61
 1 14 2 53.57 1.12
 1 15 2 30.97 0.91
 1 16 2 27.05 0.93
 1 17 2 74.14 1.5
 1 18 2 107.79 1.89
 1 19 2 40.35 1.18
 1 20 2 9.5 0.7
 1 21 2 22.39 1.01
 1 22 2 35.81 1.26
 1 23 2 42.5 1.4
 1 24 2 10.43 0.79
 1 26 2 4.4 0.56
 1 0 3 31.37 0.91
 1 1 3 296.22 5.14
 1 2 3 220.06 2.59
 1 3 3 89.82 1.26
 1 4 3 93.66 1.32
 1 5 3 22.55 0.52
 1 6 3 135.22 1.6
 1 7 3 5.07 0.38
 1 8 3 252.25 2.76
 1 9 3 28.41 0.69
 1 10 3 78.02 1.22
 1 11 3 16.32 0.59
 1 12 3 31.62 0.82
 1 13 3 33.1 0.89
 1 14 3 112.45 1.75
 1 15 3 32.79 0.97
 1 16 3 9.1 0.61
 1 17 3 24.5 0.93
 1 18 3 25.97 0.99
 1 19 3 26.65 1.04
 1 20 3 7.6 0.66
 1 21 3 23.09 1.04
 1 22 3 7.04 0.61
 1 23 3 2.69 0.47
 1 24 3 7.97 0.64
 1 25 3 17.53 1.15
 1 0 4 321.53 5.74
 1 1 4 254.62 4.65
 1 2 4 28.15 1.03
 1 3 4 22.93 0.63
 1 4 4 107.39 1.54
 1 5 4 81.94 1.32
 1 6 4 127.64 1.84
 1 7 4 81.97 1.21
 1 8 4 44.23 0.87
 1 9 4 2.13 0.39
 1 10 4 22.24 0.69
 1 11 4 61.05 1.16
 1 12 4 137.94 1.96
 1 13 4 26.56 0.84
 1 14 4 38.59 1.05
 1 15 4 2.92 0.4
 1 16 4 23.09 0.9
 1 17 4 27.5 1
 1 18 4 57.36 1.44
 1 19 4 39.96 1.23
 1 20 4 9.05 0.8
 1 21 4 10.58 0.78
 1 22 4 21.32 1.04
 1 23 4 14.77 0.96
 1 24 4 2.09 0.45
 1 0 5 278.63 5.22
 1 1 5 119.87 2.67
 1 2 5 454.07 7.99
 1 3 5 172.63 3.58
 1 4 5 105.86 1.66
 1 5 5 8.38 0.53
 1 6 5 224.97 2.96
 1 7 5 71.44 1.37
 1 8 5 67.89 1.36
 1 9 5 88.18 1.43
 1 10 5 9.32 0.58
 1 11 5 35.11 0.94
 1 12 5 24.56 0.85
 1 13 5 43.8 1.14
 1 14 5 39.37 1.1
 1 15 5 29.22 1.01
 1 16 5 76.98 1.61
 1 17 5 11.22 0.8
 1 18 5 6.82 0.65
 1 19 5 18.3 0.97
 1 20 5 63.33 1.62
 1 21 5 24.59 1.1
 1 22 5 1.69 0.45
 1 23 5 4.48 0.5
 1 24 5 17.07 0.99
 1 2 6 7.39 0.84
 1 3 6 12.17 0.99
 1 4 6 15.67 1.08
 1 5 6 13.01 0.66
 1 6 6 21.43 0.81
 1 7 6 7.62 0.62
 1 8 6 8.91 0.68
 1 9 6 10.84 0.77
 1 10 6 2.38 0.45
 1 11 6 9.63 0.68
 1 12 6 28.4 0.95
 1 13 6 7.38 0.6
 1 14 6 27.43 0.99
 1 15 6 10.78 0.81
 1 16 6 2.92 0.43
 1 17 6 21.08 0.99
 1 18 6 13.57 0.89
 1 19 6 11.56 0.86
 1 20 6 30.94 1.23
 1 21 6 9.21 0.77
 1 22 6 8.45 0.76
 1 23 6 11.79 0.88
 1 0 7 242.8 5.07
 1 1 7 26.29 1.44
 1 2 7 60.09 2.09
 1 3 7 79.77 2.46
 1 4 7 138.39 3.47
 1 5 7 29.95 1.03
 1 6 7 60.46 1.45
 1 7 7 9.32 0.77
 1 8 7 55.19 1.43
 1 9 7 65.99 1.59
 1 10 7 18.38 0.95
 1 11 7 21.39 0.9
 1 12 7 1.87 0.48
 1 13 7 41.48 1.23
 1 14 7 24.11 1.04
 1 15 7 31.66 1.16
 1 16 7 25.33 1.06
 1 17 7 20.09 1.01
 1 18 7 42.17 1.37
 1 19 7 6.61 0.61
 1 20 7 15.13 0.98
 1 21 7 9.12 0.66
 1 0 8 10.23 1.21
 1 1 8 34.62 1.78
 1 2 8 19.45 1.44
 1 3 8 31.46 1.7
 1 4 8 32.12 1.74
 1 5 8 100.19 3.07
 1 6 8 14.74 0.91
 1 7 8 89.51 1.93
 1 8 8 3.18 0.5
 1 9 8 50.2 1.5
 1 10 8 38.93 1.37
 1 11 8 93.61 2.09
 1 12 8 11.53 0.97
 1 13 8 27.75 1.25
 1 14 8 1.18 0.56
 1 15 8 45.35 1.36
 1 16 8 5.47 0.52
 1 17 8 26.29 1.17
 1 18 8 5.35 0.52
 1 19 8 2.22 0.46
 1 1 9 2.19 1.12
 1 2 9 50.51 2.25
 1 4 9 3.19 1.23
 1 5 9 28.02 1.83
 1 6 9 9.85 1.32
 1 7 9 15.55 1.01
 1 8 9 8.18 0.74
 1 9 9 19.44 1.11
 1 10 9 28.99 1.3
 1 11 9 45.18 1.56
 1 12 9 8.76 0.83
 1 13 9 15.77 1.13
 1 14 9 7.77 0.83
 1 15 9 21.8 1.23
 1 16 9 42.08 1.56
 1 17 9 17.93 1.04
 1 18 9 11.34 0.89
 1 0 10 3.41 1.27
 1 1 10 25.22 1.87
 1 3 10 19.75 1.72
 1 4 10 21.27 1.82
 1 5 10 32.04 2.08
 1 6 10 40.77 2.29
 1 7 10 31.07 2.1
 1 8 10 24.03 1.24
 1 9 10 7.24 0.82
 1 10 10 54.86 1.78
 1 11 10 15.97 1.14
 1 12 10 44.66 1.62
 1 14 10 6.44 0.67
 1 15 10 10.32 0.88
 1 1 11 11.77 1.64
 1 2 11 33.14 2.25
 1 3 11 22.94 1.95
 1 4 11 11.67 1.65
 1 5 11 6.02 1.51
 1 6 11 3.87 1.46
 1 7 11 8.44 1.62
 1 8 11 15.32 1.18
 1 9 11 23.05 1.3
 1 10 11 18.36 1.22
 1 11 11 3.53 0.61
 1 12 11 1.58 0.57
 1 0 12 17.52 1.94
 1 1 12 74.48 3.15
 1 2 12 8.13 1.8
 1 3 12 3.17 1.77
 1 4 12 28.47 2.21
 1 5 12 67.25 3.09
 1 6 12 2.8 1.78
 1 7 12 22.41 2.09
 2 0 0 41.04 0.53
 2 1 0 30.46 0.43
 2 2 0 1643.04 14.51
 2 3 0 769.86 7.04
 2 4 0 35.09 0.52
 2 5 0 89.2 1.06
 2 6 0 2036.93 18.12
 2 7 0 287.5 2.95
 2 8 0 0.75 0.33
 2 9 0 229.95 2.53
 2 10 0 248.94 2.74
 2 11 0 2.36 0.37
 2 12 0 42.47 0.9
 2 13 0 164.4 2.1
 2 14 0 10.7 0.6
 2 15 0 68.46 1.3
 2 16 0 36.21 1.01
 2 17 0 34.92 1.03
 2 18 0 42.78 1.18
 2 19 0 36.96 1.15
 2 20 0 0.9 0.41
 2 21 0 7.57 0.64
 2 22 0 14.8 0.92
 2 23 0 10.92 0.88
 2 24 0 31.7 1.22
 2 25 0 4.03 0.59
 2 26 0 1.05 0.5
 2 0 1 1.6 0.16
 2 1 1 76.35 0.87
 2 2 1 271.52 2.68
 2 3 1 525.05 4.95
 2 4 1 154.45 1.63
 2 5 1 417.71 4.07
 2 6 1 22.43 0.48
 2 7 1 95.9 1.21
 2 8 1 4.74 0.36
 2 9 1 267.39 2.89
 2 10 1 8.52 0.46
 2 11 1 4.65 0.43
 2 12 1 39.83 0.87
 2 13 1 78.13 1.32
 2 14 1 43.79 1.01
 2 15 1 23.25 0.8
 2 16 1 3.49 0.4
 2 17 1 9.86 0.69
 2 18 1 9.74 0.72
 2 19 1 28.62 1.05
 2 20 1 70.14 1.61
 2 21 1 28.26 1.11
 2 22 1 22.84 1.06
 2 23 1 2.51 0.46
 2 24 1 40.27 1.32
 2 25 1 22.51 1.31
 2 26 1 29.82 1.44
 2 0 2 4.11 0.23
 2 1 2 302.08 3
 2 2 2 1061.46 9.63
 2 3 2 104.82 1.23
 2 4 2 87.19 1.07
 2 5 2 8.22 0.34
 2 6 2 285.92 2.96
 2 7 2 137.41 1.63
 2 8 2 141.04 1.72
 2 9 2 125.43 1.59
 2 10 2 2.59 0.38
 2 11 2 62.75 1.1
 2 12 2 56.1 1.07
 2 13 2 71.95 1.28
 2 14 2 33.1 0.9
 2 15 2 31.15 0.92
 2 16 2 71.69 1.43
 2 18 2 10.59 0.73
 2 19 2 1.11 0.39
 2 20 2 31.18 1.11
 2 21 2 29.61 1.15
 2 22 2 3.49 0.48
 2 23 2 2.48 0.46
 2 24 2 8.53 0.76
 2 25 2 39.08 1.64
 2 0 3 129.31 1.5
 2 1 3 137.44 1.55
 2 2 3 375.6 3.73
 2 3 3 438.82 4.35
 2 4 3 64.47 0.92
 2 5 3 244.17 2.62
 2 6 3 89.11 1.21
 2 7 3 106.34 1.39
 2 8 3 117.15 1.52
 2 9 3 283.41 3.13
 2 10 3 251.61 2.87
 2 11 3 11.76 0.58
 2 12 3 82.72 1.39
 2 13 3 42.95 1.01
 2 14 3 47.18 1.12
 2 15 3 16.62 0.79
 2 16 3 2.73 0.4
 2 17 3 12.5 0.75
 2 18 3 2.06 0.4
 2 19 3 38.05 1.2
 2 20 3 9.67 0.66
 2 21 3 42.43 1.36
 2 22 3 7.64 0.72
 2 23 3 5.1 0.57
 2 25 3 12.79 1.07
 2 0 4 55.59 1.51
 2 1 4 104.66 1.52
 2 2 4 128.43 1.8
 2 3 4 130.59 1.82
 2 4 4 12.73 0.56
 2 5 4 58.59 0.97
 2 6 4 105.95 1.43
 2 7 4 100.35 1.41
 2 8 4 114.07 1.57
 2 9 4 47.62 0.96
 2 10 4 135.44 1.85
 2 11 4 48.78 1.05
 2 12 4 12.42 0.65
 2 14 4 11.45 0.71
 2 15 4 12.57 0.74
 2 16 4 24.67 0.91
 2 17 4 37.95 1.17
 2 18 4 24.85 1.03
 2 19 4 8.53 0.7
 2 20 4 26.1 1.09
 2 21 4 19.86 1.03
 2 22 4 16.44 1.03
 2 23 4 22.96 1.06
 2 24 4 3.27 0.48
 2 0 5 141.49 3.06
 2 1 5 33.26 1.29
 2 2 5 157.99 2.21
 2 3 5 30.98 0.83
 2 4 5 145.27 2.09
 2 5 5 62.42 1.23
 2 6 5 12.23 0.63
 2 7 5 13.86 0.69
 2 8 5 61.44 1.15
 2 9 5 25.66 0.79
 2 10 5 135.75 1.94
 2 11 5 59.08 1.24
 2 12 5 14.01 0.74
 2 13 5 2.21 0.38
 2 14 5 90.52 1.69
 2 15 5 12.44 0.76
 2 16 5 1.11 0.38
 2 17 5 5.22 0.48
 2 18 5 43.41 1.35
 2 19 5 10.89 0.84
 2 20 5 1.38 0.44
 2 21 5 0.93 0.45
 2 22 5 20.53 1.03
 2 23 5 16.11 1.02
 2 0 6 74.89 2.18
 2 1 6 92.03 2.47
 2 2 6 2.26 0.76
 2 3 6 2.21 0.61
 2 4 6 22.17 0.81
 2 5 6 96.55 1.72
 2 7 6 75.55 1.54
 2 9 6 4.82 0.48
 2 10 6 11.86 0.69
 2 11 6 102.32 1.76
 2 12 6 7.72 0.54
 2 13 6 61.04 1.4
 2 14 6 11.03 0.74
 2 15 6 55.61 1.42
 2 16 6 15.05 0.89
 2 17 6 45.95 1.35
 2 18 6 48.63 1.44
 2 19 6 2.3 0.45
 2 20 6 3.73 0.49
 2 21 6 13.47 0.96
 2 22 6 44.77 1.4
 2 0 7 7.27 1
 2 1 7 43.03 1.8
 2 2 7 12.3 1.13
 2 3 7 14.19 1.2
 2 4 7 127.68 2.63
 2 5 7 69.55 1.55
 2 6 7 28.73 1.05
 2 7 7 81.96 1.75
 2 8 7 80.69 1.74
 2 9 7 4.88 0.53
 2 10 7 9.3 0.8
 2 11 7 95.61 2.03
 2 12 7 2.13 0.4
 2 13 7 47.92 1.34
 2 14 7 39.43 1.23
 2 15 7 32.1 1.18
 2 16 7 4.2 0.49
 2 17 7 49.79 1.46
 2 18 7 9.7 0.76
 2 19 7 6.87 0.64
 2 20 7 0.96 0.45
 2 21 7 10.18 0.8
 2 0 8 52.97 2.17
 2 1 8 57.62 2.28
 2 2 8 23.09 1.58
 2 3 8 28.44 1.67
 2 4 8 15.61 1.38
 2 5 8 55.38 1.5
 2 6 8 46.09 1.42
 2 7 8 40.97 1.35
 2 9 8 11.52 0.8
 2 10 8 1.38 0.53
 2 11 8 8.35 0.78
 2 13 8 30.78 1.35
 2 14 8 9.77 0.81
 2 15 8 6.87 0.7
 2 16 8 3.18 0.48
 2 17 8 23.02 1.12
 2 18 8 1.88 0.45
 2 19 8 6.59 0.55
 2 0 9 74.16 2.74
 2 1 9 17.13 1.5
 2 2 9 107.15 3.39
 2 3 9 5.25 1.14
 2 4 9 47.78 2.28
 2 5 9 11.23 1.4
 2 6 9 48.84 1.55
 2 7 9 10.35 0.92
 2 8 9 3.29 0.55
 2 9 9 37.58 1.42
 2 10 9 13.83 1.02
 2 11 9 15.31 1.07
 2 12 9 17.01 1.13
 2 13 9 34.42 1.44
 2 14 9 70.83 1.96
 2 15 9 1.07 0.59
 2 16 9 15.22 1
 2 17 9 4.25 0.53
 2 0 10 48.68 2.43
 2 1 10 65.82 2.8
 2 2 10 2.8 1.31
 2 3 10 6.44 1.38
 2 4 10 4.59 1.32
 2 5 10 45.72 2.39
 2 6 10 16.63 1.67
 2 7 10 25.69 1.31
 2 8 10 29.78 1.39
 2 9 10 11.98 0.91
 2 10 10 32.82 1.44
 2 11 10 43.42 1.57
 2 12 10 47.34 1.66
 2 13 10 6.95 0.69
 2 14 10 16.75 1.14
 2 15 10 2.89 0.59
 2 0 11 12.34 1.69
 2 1 11 9.71 1.63
 2 2 11 3.24 1.52
 2 3 11 7.11 1.5
 2 6 11 13.36 1.69
 2 8 11 5.54 0.66
 2 10 11 6.17 0.79
 2 11 11 4.49 0.62
 2 0 12 45.72 2.63
 2 1 12 20.15 2.11
 2 2 12 6.09 1.71
 2 3 12 41.74 2.52
 2 4 12 10.96 1.82
 2 6 12 28.74 2.21
 3 1 0 30.35 0.5
 3 3 0 67.71 0.87
 3 4 0 404.69 3.96
 3 5 0 204.12 2.17
 3 6 0 38.59 0.69
 3 7 0 237.87 2.56
 3 8 0 79.03 1.14
 3 9 0 105.46 1.41
 3 10 0 29.39 0.71
 3 11 0 246.01 2.81
 3 12 0 8.01 0.52
 3 13 0 2.68 0.46
 3 14 0 3.67 0.5
 3 15 0 23.52 0.84
 3 16 0 42 1.12
 3 17 0 41.39 1.15
 3 18 0 2.09 0.38
 3 19 0 2.88 0.42
 3 20 0 27.33 1.06
 3 21 0 29.72 1.14
 3 22 0 4 0.49
 3 24 0 7.89 0.65
 3 25 0 28.94 1.42
 3 0 1 171.9 1.82
 3 1 1 361.09 3.57
 3 2 1 57.7 0.77
 3 3 1 425 4.17
 3 4 1 80.13 1.02
 3 5 1 23.78 0.52
 3 6 1 67.48 0.97
 3 7 1 155.8 1.82
 3 8 1 41.79 0.79
 3 9 1 373.92 3.94
 3 10 1 36.12 0.8
 3 11 1 52.44 1.01
 3 12 1 53.24 1.07
 3 13 1 87.63 1.49
 3 14 1 26.48 0.85
 3 15 1 1.95 0.38
 3 16 1 38.53 1.08
 3 17 1 29.54 0.99
 3 18 1 49.99 1.31
 3 19 1 19.3 0.91
 3 20 1 3.62 0.46
 3 21 1 66.23 1.61
 3 22 1 60.66 1.61
 3 23 1 15.13 0.95
 3 24 1 29.19 1.19
 3 25 1 7.63 0.77
 3 1 2 175.87 1.92
 3 2 2 265.99 2.74
 3 3 2 261.1 2.72
 3 4 2 53.89 0.84
 3 5 2 308.15 3.2
 3 6 2 624.37 6.13
 3 7 2 7.15 0.42
 3 8 2 87.09 1.25
 3 9 2 60.9 1.04
 3 10 2 248.46 2.83
 3 11 2 33.87 0.84
 3 12 2 104.16 1.59
 3 13 2 25.65 0.8
 3 14 2 6.5 0.59
 3 15 2 12.62 0.71
 3 16 2 35.92 1.04
 3 17 2 27.92 0.99
 3 18 2 8.85 0.71
 3 19 2 5.41 0.54
 3 20 2 11.32 0.84
 3 22 2 2.75 0.46
 3 23 2 9.6 0.87
 3 24 2 26.97 1.16
 3 25 2 4.44 0.57
 3 0 3 179.46 2.01
 3 1 3 246.04 2.62
 3 2 3 17.02 0.5
 3 3 3 163.62 1.88
 3 4 3 12.34 0.47
 3 5 3 209.43 2.33
 3 6 3 3.32 0.38
 3 7 3 248.87 2.77
 3 8 3 42.15 0.86
 3 9 3 25.6 0.71
 3 10 3 11.31 0.56
 3 11 3 74.27 1.29
 3 12 3 39.3 0.96
 3 13 3 12.15 0.66
 3 14 3 8.87 0.59
 3 15 3 11.77 0.72
 3 16 3 2 0.4
 3 17 3 8 0.63
 3 19 3 10.07 0.82
 3 20 3 5.98 0.52
 3 21 3 1.58 0.44
 3 22 3 6.25 0.55
 3 23 3 38.95 1.36
 3 24 3 8.32 0.72
 3 0 4 11.34 0.46
 3 1 4 110.89 1.45
 3 2 4 30.29 0.69
 3 3 4 78.37 1.16
 3 4 4 24.46 0.64
 3 5 4 264.71 2.93
 3 6 4 78.26 1.22
 3 7 4 58.25 1.05
 3 8 4 52.73 1.03
 3 9 4 65.93 1.19
 3 10 4 20.54 0.72
 3 11 4 28.39 0.86
 3 12 4 29.33 0.89
 3 13 4 102.41 1.72
 3 14 4 9.83 0.68
 3 15 4 36.77 1.1
 3 16 4 16.91 0.84
 3 17 4 31.49 1.1
 3 18 4 24.93 1.04
 3 19 4 16.51 0.93
 3 20 4 20.39 1
 3 21 4 25.18 1.11
 3 22 4 6.82 0.62
 3 23 4 9.84 0.86
 3 24 4 1.07 0.44
 3 0 5 48.87 0.95
 3 1 5 43.75 0.9
 3 2 5 34.7 0.82
 3 3 5 71.67 1.19
 3 4 5 70.1 1.19
 3 5 5 70.83 1.22
 3 6 5 43.05 0.94
 3 7 5 119.93 1.73
 3 8 5 183.12 2.34
 3 9 5 1.78 0.5
 3 10 5 130.65 1.95
 3 11 5 7.14 0.53
 3 12 5 120.82 1.93
 3 13 5 10.05 0.71
 3 14 5 62.56 1.44
 3 15 5 43.27 1.23
 3 16 5 9.79 0.77
 3 17 5 3.07 0.44
 3 18 5 6.27 0.53
 3 19 5 10.37 0.77
 3 20 5 2.77 0.47
 3 21 5 3.5 0.49
 3 22 5 14.8 0.99
 3 23 5 3.69 0.48
 3 1 6 3.7 0.52
 3 2 6 40.8 1.08
 3 3 6 4.72 0.56
 3 4 6 9.35 0.67
 3 5 6 20.57 0.85
 3 6 6 18.23 0.85
 3 7 6 38.49 1.13
 3 8 6 18.36 0.79
 3 9 6 31.71 0.96
 3 10 6 23.47 0.88
 3 11 6 66.41 1.42
 3 12 6 3.53 0.43
 3 13 6 55.3 1.38
 3 14 6 25.18 1.01
 3 15 6 7.03 0.58
 3 16 6 40.8 1.29
 3 17 6 23.45 1.06
 3 18 6 9.96 0.76
 3 19 6 21.34 1.07
 3 20 6 62.09 1.64
 3 21 6 5.65 0.53
 3 22 6 5.04 0.51
 3 0 7 5.79 1.03
 3 2 7 148.13 3.68
 3 3 7 28.37 1.06
 3 4 7 9.43 0.78
 3 5 7 31.39 1.11
 3 6 7 11.75 0.85
 3 7 7 35.23 1.19
 3 8 7 10.91 0.85
 3 9 7 106.58 2.1
 3 10 7 49.55 1.29
 3 11 7 6.03 0.48
 3 12 7 2.34 0.41
 3 13 7 37.29 1.21
 3 14 7 48.01 1.36
 3 15 7 36.4 1.25
 3 16 7 2.72 0.46
 3 17 7 2.77 0.46
 3 18 7 7.67 0.64
 3 19 7 20.39 1.08
 3 20 7 8.97 0.75
 3 21 7 5.09 0.51
 3 0 8 2.09 1.14
 3 1 8 111.38 3.27
 3 2 8 58.22 2.32
 3 3 8 44.87 2.07
 3 4 8 38.16 1.29
 3 5 8 37.74 1.29
 3 6 8 25.65 1.12
 3 7 8 29.61 1.19
 3 8 8 32.69 1.27
 3 9 8 21.71 1.11
 3 10 8 4.31 0.57
 3 11 8 97.84 2.19
 3 12 8 16.91 1.07
 3 13 8 6.18 0.59
 3 14 8 4.49 0.5
 3 15 8 17.64 0.98
 3 16 8 15.03 0.98
 3 17 8 10.98 0.9
 3 18 8 8.15 0.65
 3 19 8 22.59 1.1
 3 0 9 67.55 2.68
 3 1 9 11.69 1.42
 3 2 9 18.97 1.62
 3 3 9 13.65 1.5
 3 4 9 99.79 3.33
 3 6 9 7.92 0.66
 3 7 9 8.83 0.74
 3 8 9 42.33 1.52
 3 9 9 6.16 0.64
 3 10 9 27.36 1.28
 3 11 9 4.16 0.6
 3 12 9 4.83 0.63
 3 13 9 1.51 0.57
 3 14 9 30.5 1.35
 3 15 9 6.28 0.61
 3 16 9 8.83 0.66
 3 17 9 21.33 1.07
 3 1 10 56.17 2.58
 3 2 10 27.18 1.99
 3 3 10 80.73 3.14
 3 4 10 11.69 1.6
 3 5 10 7 1.46
 3 6 10 22.84 1.24
 3 7 10 11.45 0.88
 3 8 10 7.1 0.68
 3 9 10 32.67 1.44
 3 10 10 7.43 0.84
 3 11 10 4.48 0.62
 3 12 10 1.1 0.58
 3 13 10 18.66 1.21
 3 14 10 16.61 1.13
 3 1 11 10.74 1.71
 3 2 11 14.83 1.74
 3 3 11 34.11 2.27
 3 4 11 16.58 1.89
 3 5 11 15.32 1.77
 3 6 11 11.88 1.73
 3 7 11 22.08 1.28
 3 8 11 6.39 0.81
 3 9 11 10.53 0.84
 3 10 11 8.8 0.87
 3 11 11 9.2 3.15
 3 0 12 5.4 1.78
 3 1 12 7.16 1.75
 3 2 12 3.2 1.73
 4 0 0 384.26 3.82
 4 1 0 378.52 3.81
 4 2 0 39.44 0.69
 4 3 0 1.72 0.32
 4 4 0 36.23 0.69
 4 5 0 15.1 0.5
 4 6 0 128.95 1.6
 4 7 0 86.27 1.24
 4 8 0 129.71 1.67
 4 9 0 127.53 1.69
 4 10 0 67.69 1.17
 4 11 0 12.4 0.61
 4 12 0 235.44 2.92
 4 13 0 67.78 1.29
 4 14 0 2.76 0.37
 4 15 0 12.38 0.71
 4 16 0 88.66 1.66
 4 17 0 1.16 0.37
 4 18 0 2 0.4
 4 19 0 7.1 0.66
 4 21 0 7.82 0.62
 4 23 0 4.69 0.52
 4 24 0 21.39 1.08
 4 0 1 1.43 0.3
 4 1 1 145.52 1.67
 4 2 1 33.9 0.65
 4 3 1 147.54 1.72
 4 4 1 11.88 0.46
 4 5 1 58.78 0.93
 4 6 1 42.59 0.81
 4 7 1 240.36 2.68
 4 8 1 42.07 0.85
 4 9 1 4.16 0.41
 4 10 1 33.52 0.82
 4 11 1 260.87 3.04
 4 12 1 66.36 1.25
 4 13 1 42.07 1.04
 4 14 1 45.21 1.11
 4 15 1 44.08 1.15
 4 16 1 51.37 1.27
 4 17 1 16.69 0.86
 4 18 1 30.37 1.06
 4 19 1 41.73 1.26
 4 20 1 32 1.17
 4 21 1 7.57 0.7
 4 22 1 13.99 0.96
 4 23 1 2.14 0.47
 4 24 1 19.2 1.04
 4 25 1 5.12 0.58
 4 0 2 10.51 0.44
 4 1 2 258.78 2.78
 4 2 2 9.49 0.44
 4 3 2 73.58 1.07
 4 4 2 195.81 2.2
 4 5 2 132.96 1.67
 4 6 2 31.67 0.72
 4 7 2 173.39 2.1
 4 8 2 158.09 1.97
 4 9 2 5.52 0.45
 4 10 2 40.36 0.91
 4 11 2 18.31 0.69
 4 12 2 45.35 1.05
 4 14 2 14.12 0.73
 4 15 2 14.74 0.77
 4 16 2 16.2 0.83
 4 17 2 18.96 0.9
 4 18 2 5.99 0.54
 4 19 2 10.97 0.83
 4 20 2 8.27 0.62
 4 21 2 9.32 0.82
 4 22 2 9.51 0.66
 4 23 2 17.36 1.02
 4 24 2 1.58 0.45
 4 0 3 4.59 0.39
 4 1 3 219.91 2.44
 4 2 3 37.63 0.77
 4 3 3 454.2 4.6
 4 4 3 93.11 1.32
 4 5 3 106.19 1.46
 4 6 3 5.31 0.43
 4 7 3 59.21 1.06
 4 8 3 85.31 1.36
 4 9 3 31.31 0.82
 4 10 3 16.57 0.67
 4 11 3 29.08 0.85
 4 12 3 41.18 1.05
 4 13 3 12.06 0.7
 4 14 3 22.04 0.88
 4 15 3 72.13 1.5
 4 16 3 26.78 1
 4 17 3 0.94 0.4
 4 18 3 21.17 0.98
 4 19 3 34.32 1.18
 4 20 3 12.93 0.88
 4 21 3 33.07 1.24
 4 22 3 24.92 1.16
 4 23 3 0.97 0.45
 4 24 3 13.66 0.96
 4 0 4 75.69 1.17
 4 1 4 121.44 1.61
 4 2 4 33.41 0.78
 4 3 4 94.73 1.38
 4 4 4 34.38 0.8
 4 5 4 85.5 1.33
 4 6 4 54.91 1.06
 4 7 4 42.08 0.94
 4 8 4 8.74 0.53
 4 9 4 1.41 0.49
 4 10 4 35.34 0.94
 4 11 4 24.05 0.83
 4 12 4 67.56 1.37
 4 13 4 25.55 0.92
 4 14 4 9.01 0.63
 4 15 4 39.21 1.18
 4 16 4 52.82 1.38
 4 17 4 58.33 1.49
 4 18 4 1.55 0.42
 4 19 4 8.33 0.64
 4 20 4 22.07 1.08
 4 21 4 19.7 1.04
 4 22 4 2.05 0.49
 4 23 4 62.65 1.63
 4 0 5 27.35 0.76
 4 1 5 22.55 0.7
 4 2 5 6.07 0.49
 4 3 5 160.49 2.07
 4 4 5 28.01 0.79
 4 5 5 82.93 1.39
 4 6 5 13.5 0.62
 4 7 5 34.49 0.93
 4 8 5 47.23 1.08
 4 9 5 44 1.1
 4 10 5 26.6 0.88
 4 11 5 9.68 0.66
 4 12 5 18.93 0.87
 4 13 5 6.59 0.59
 4 14 5 8.33 0.64
 4 15 5 1.92 0.41
 4 16 5 20.77 0.98
 4 17 5 10.15 0.8
 4 18 5 2.26 0.45
 4 19 5 5.34 0.52
 4 20 5 28.45 1.18
 4 21 5 2.18 0.46
 4 22 5 1.06 0.45
 4 1 6 86.65 1.48
 4 2 6 15.01 0.68
 4 3 6 25.21 0.83
 4 4 6 11.62 0.66
 4 5 6 135.21 1.98
 4 6 6 40.45 1.06
 4 7 6 39.59 1.07
 4 8 6 53.12 1.26
 4 9 6 132.98 2.08
 4 10 6 25.88 0.97
 4 11 6 35.8 1.08
 4 12 6 61.91 1.45
 4 13 6 48.32 1.31
 4 14 6 12.24 0.82
 4 15 6 53.54 1.45
 4 16 6 17.91 0.97
 4 17 6 41.49 1.34
 4 18 6 26.06 1.12
 4 19 6 36.32 1.29
 4 20 6 1.82 0.45
 4 21 6 22.04 1.1
 4 0 7 135.5 2.06
 4 1 7 9.25 0.72
 4 2 7 12.58 0.84
 4 3 7 11.87 0.81
 4 4 7 63.92 1.56
 4 5 7 16.07 0.9
 4 6 7 19.75 0.85
 4 7 7 25.63 0.96
 4 8 7 50.61 1.3
 4 9 7 6.11 0.6
 4 10 7 43.05 1.22
 4 11 7 51.08 1.37
 4 12 7 39.24 1.22
 4 13 7 10.31 0.73
 4 14 7 30.01 1.16
 4 15 7 2.08 0.44
 4 16 7 3.3 0.47
 4 17 7 9.22 0.77
 4 18 7 5.59 0.53
 4 19 7 12.67 0.91
 4 20 7 1.91 0.45
 4 0 8 43.44 2.07
 4 1 8 19.25 1.24
 4 2 8 13.46 0.9
 4 3 8 11.58 0.89
 4 4 8 28.62 1.17
 4 5 8 4.32 0.54
 4 6 8 8.86 0.76
 4 7 8 31.95 1.29
 4 8 8 3.66 0.55
 4 9 8 87.41 2.08
 4 10 8 18.79 0.98
 4 11 8 8.68 0.74
 4 12 8 0.83 0.44
 4 13 8 51.53 1.49
 4 14 8 33.45 1.25
 4 15 8 2.2 0.46
 4 16 8 9.62 0.78
 4 18 8 15.95 0.98
 4 0 9 18.87 1.66
 4 1 9 13.45 1.5
 4 2 9 13.05 1.47
 4 3 9 23.72 1.19
 4 4 9 58.18 1.69
 4 5 9 13.62 1.01
 4 6 9 35.51 1.44
 4 7 9 5.49 0.63
 4 8 9 83.62 2.09
 4 9 9 16.7 1.1
 4 10 9 19.53 1.14
 4 12 9 23.37 1.29
 4 13 9 9.12 0.76
 4 14 9 11.55 0.9
 4 15 9 26.03 1.15
 4 16 9 2.41 0.46
 4 1 10 81.46 3.19
 4 2 10 13.93 1.66
 4 3 10 3.05 1.43
 4 4 10 29.69 1.35
 4 5 10 56.67 1.8
 4 6 10 27.6 1.35
 4 7 10 15.29 1.11
 4 8 10 15.21 1.11
 4 10 10 14.8 1.11
 4 11 10 6.93 0.69
 4 12 10 1.59 0.58
 4 13 10 8.52 0.72
 4 0 11 27.35 2.14
 4 2 11 3.11 1.5
 4 3 11 8.85 1.61
 4 4 11 32.39 2.25
 4 5 11 12.89 1.36
 4 7 11 6.63 0.68
 4 8 11 20.2 1.27
 4 9 11 9.66 0.86
 5 1 0 39.39 0.76
 5 2 0 42.8 0.82
 5 3 0 226.6 2.53
 5 4 0 59.84 1.01
 5 5 0 71.67 1.12
 5 7 0 11.56 0.54
 5 8 0 16.03 0.61
 5 9 0 25.08 0.74
 5 10 0 37.83 0.92
 5 11 0 36.2 0.94
 5 12 0 1.59 0.51
 5 13 0 12 0.7
 5 14 0 51.63 1.24
 5 15 0 15.11 0.82
 5 16 0 4.5 0.44
 5 17 0 10.31 0.69
 5 18 0 6.17 0.65
 5 21 0 0.9 0.45
 5 22 0 7.79 0.64
 5 24 0 2.02 0.46
 5 0 1 5.85 0.41
 5 1 1 131.14 1.63
 5 2 1 89.2 1.27
 5 3 1 374.32 3.84
 5 4 1 5.2 0.41
 5 5 1 35 0.77
 5 6 1 69.77 1.15
 5 7 1 151.44 1.93
 5 8 1 3.14 0.42
 5 9 1 57.28 1.11
 5 10 1 12.49 0.61
 5 11 1 67.15 1.27
 5 12 1 21.35 0.81
 5 13 1 18.65 0.83
 5 14 1 15.89 0.78
 5 15 1 213.92 2.88
 5 16 1 60.28 1.42
 5 17 1 4.18 0.45
 5 18 1 7.57 0.69
 5 19 1 52.66 1.47
 5 20 1 50.78 1.44
 5 21 1 3.45 0.48
 5 22 1 0.89 0.46
 5 23 1 1.85 0.45
 5 24 1 14.38 0.94
 5 0 2 324.72 3.45
 5 1 2 166.27 2.02
 5 3 2 247.7 2.8
 5 4 2 84.22 1.28
 5 5 2 41.83 0.87
 5 6 2 6.47 0.46
 5 7 2 12.7 0.58
 5 8 2 28.63 0.79
 5 9 2 36.77 0.91
 5 10 2 1.37 0.47
 5 11 2 15.98 0.72
 5 12 2 122.17 1.9
 5 14 2 7.42 0.66
 5 15 2 3.02 0.4
 5 16 2 59.52 1.44
 5 17 2 14.46 0.86
 5 18 2 11.36 0.82
 5 19 2 29.82 1.13
 5 20 2 2.12 0.45
 5 21 2 38.39 1.31
 5 22 2 1.74 0.45
 5 23 2 5.26 0.58
 5 24 2 7.23 0.91
 5 0 3 30.56 0.75
 5 1 3 195.15 2.33
 5 2 3 24.04 0.68
 5 3 3 9.39 0.51
 5 4 3 1.33 0.41
 5 5 3 67.44 1.17
 5 6 3 34.18 0.84
 5 7 3 62.96 1.18
 5 8 3 18.27 0.68
 5 9 3 8.91 0.59
 5 10 3 42.5 1.05
 5 11 3 25.45 0.88
 5 12 3 26.98 0.92
 5 13 3 18.8 0.84
 5 14 3 46.24 1.21
 5 15 3 3.66 0.43
 5 16 3 49.99 1.36
 5 17 3 23.33 1.01
 5 18 3 23.54 1.06
 5 19 3 4.35 0.5
 5 20 3 55.58 1.55
 5 21 3 8.12 0.66
 5 22 3 4.72 0.51
 5 23 3 8.51 0.64
 5 1 4 68.68 1.19
 5 2 4 42.89 0.93
 5 3 4 27.82 0.8
 5 4 4 16.97 0.66
 5 5 4 6.14 0.51
 5 6 4 27.89 0.83
 5 7 4 29.58 0.86
 5 8 4 87.88 1.51
 5 9 4 2.62 0.38
 5 10 4 110 1.8
 5 11 4 34.01 1.02
 5 12 4 84.19 1.6
 5 13 4 4.32 0.43
 5 14 4 84.6 1.7
 5 15 4 20.32 0.96
 5 16 4 21.81 0.99
 5 17 4 8.11 0.69
 5 18 4 25.08 1.08
 5 19 4 74.4 1.77
 5 21 4 43.4 1.4
 5 22 4 11.53 0.94
 5 0 5 6.94 0.56
 5 1 5 182.85 2.35
 5 2 5 31.26 0.88
 5 3 5 15.81 0.67
 5 4 5 71.64 1.34
 5 5 5 58.48 1.23
 5 6 5 18.29 0.78
 5 7 5 33.88 0.96
 5 8 5 49.33 1.19
 5 9 5 10.73 0.7
 5 10 5 18.61 0.83
 5 11 5 20.04 0.88
 5 12 5 0.95 0.38
 5 13 5 17.45 0.9
 5 14 5 41.52 1.23
 5 15 5 1.29 0.42
 5 16 5 18.39 0.94
 5 17 5 3.61 0.48
 5 18 5 29.01 1.16
 5 19 5 3.09 0.48
 5 20 5 11.72 0.94
 5 21 5 8.66 0.66
 5 0 6 46.51 1.14
 5 1 6 44.63 1.1
 5 2 6 10.89 0.69
 5 3 6 52.99 1.22
 5 4 6 48.87 1.19
 5 5 6 78.82 1.53
 5 6 6 13.19 0.73
 5 7 6 102.84 1.8
 5 8 6 21.57 0.9
 5 9 6 20.68 0.88
 5 10 6 67.76 1.5
 5 11 6 78.65 1.65
 5 13 6 66.06 1.58
 5 14 6 52.96 1.45
 5 15 6 15.01 0.91
 5 16 6 5.23 0.52
 5 17 6 51.86 1.51
 5 18 6 7.12 0.64
 5 19 6 5.13 0.52
 5 0 7 1.46 0.39
 5 1 7 29.37 0.99
 5 2 7 16.43 0.84
 5 3 7 3.95 0.43
 5 4 7 105.65 1.86
 5 5 7 10.17 0.67
 5 6 7 20.64 0.9
 5 7 7 9.54 0.74
 5 8 7 98.39 1.87
 5 9 7 11.2 0.76
 5 10 7 1.98 0.42
 5 11 7 4.19 0.47
 5 12 7 13.02 0.79
 5 13 7 15.93 0.92
 5 14 7 6.29 0.54
 5 15 7 17.98 1
 5 16 7 7.72 0.75
 5 17 7 4.82 0.52
 5 18 7 2.88 0.47
 5 0 8 35.97 1.16
 5 1 8 46.9 1.3
 5 2 8 3.19 0.43
 5 3 8 0.68 0.41
 5 4 8 19.15 0.96
 5 5 8 137.71 2.3
 5 7 8 5.16 0.49
 5 8 8 2.89 0.45
 5 9 8 23.72 1.05
 5 10 8 2.02 0.44
 5 11 8 12.49 0.88
 5 12 8 7.94 0.64
 5 13 8 31.88 1.25
 5 14 8 8.01 0.65
 5 15 8 8.66 0.65
 5 16 8 11.73 0.9
 5 17 8 57.86 1.57
 5 1 9 29.53 1.13
 5 2 9 34.85 1.4
 5 3 9 5.4 0.62
 5 4 9 6.11 0.64
 5 5 9 13.93 1.06
 5 6 9 26.77 1.28
 5 7 9 9.36 0.84
 5 8 9 1.09 0.57
 5 9 9 1.3 0.44
 5 10 9 20.95 1.06
 5 11 9 15.24 0.98
 5 12 9 1.68 0.45
 5 13 9 8.62 0.66
 5 14 9 6.67 0.55
 5 15 9 2.58 0.47
 5 0 10 73.66 3.1
 5 1 10 5.12 0.92
 5 2 10 2.79 0.59
 5 3 10 50.21 1.7
 5 4 10 24.14 1.28
 5 5 10 29.47 1.44
 5 6 10 6.49 0.68
 5 7 10 17.52 1.17
 5 8 10 6.85 0.68
 5 9 10 32.12 1.41
 5 11 10 1.99 0.56
 5 12 10 5.77 0.53
 5 0 11 3.67 1.68
 5 1 11 23.38 2.01
 5 2 11 12.06 1.64
 5 3 11 16.07 1.17
 5 4 11 10.79 0.91
 5 6 11 39.02 1.52
 5 7 11 2.38 0.59
 6 0 0 131.62 1.73
 6 1 0 64.91 1.11
 6 2 0 4.74 0.44
 6 3 0 31 0.78
 6 4 0 9.72 0.51
 6 5 0 74.84 1.26
 6 6 0 69.04 1.22
 6 7 0 82.58 1.39
 6 8 0 57.7 1.16
 6 10 0 86.06 1.54
 6 12 0 62.7 1.34
 6 13 0 21 0.89
 6 14 0 9.05 0.64
 6 15 0 27.85 1.01
 6 16 0 7.13 0.64
 6 17 0 8.75 0.69
 6 18 0 20.76 1.02
 6 19 0 6.82 0.69
 6 21 0 2.22 0.46
 6 22 0 23.04 1.09
 6 0 1 38.7 0.86
 6 1 1 116 1.6
 6 2 1 83.83 1.32
 6 3 1 74.5 1.24
 6 4 1 85.68 1.36
 6 5 1 102.3 1.53
 6 6 1 9.27 0.53
 6 7 1 59.72 1.16
 6 8 1 51.68 1.1
 6 9 1 1.43 0.51
 6 10 1 1.43 0.35
 6 11 1 26.08 0.89
 6 12 1 12.5 0.75
 6 13 1 116.98 1.95
 6 14 1 40.25 1.16
 6 15 1 18.15 0.88
 6 16 1 11.48 0.78
 6 17 1 70.33 1.62
 6 18 1 64.9 1.6
 6 19 1 18.12 0.98
 6 20 1 12.88 0.91
 6 21 1 7.86 0.65
 6 22 1 21.34 1.09
 6 23 1 9.13 0.87
 6 0 2 18.78 0.65
 6 1 2 111.48 1.6
 6 2 2 170.34 2.16
 6 3 2 3.24 0.43
 6 4 2 0.84 0.46
 6 5 2 46.28 1
 6 6 2 9.29 0.56
 6 7 2 17.54 0.7
 6 8 2 45.51 1.07
 6 9 2 5.33 0.57
 6 10 2 103.97 1.73
 6 11 2 3.62 0.41
 6 12 2 29.81 1.01
 6 13 2 10.52 0.67
 6 14 2 89.13 1.76
 6 15 2 1 0.4
 6 16 2 6.81 0.58
 6 17 2 13.93 0.88
 6 18 2 7.29 0.61
 6 19 2 6.77 0.61
 6 20 2 1.79 0.46
 6 21 2 8.54 0.77
 6 22 2 6.08 0.54
 6 23 2 13.13 1.56
 6 0 3 12 0.59
 6 1 3 97.05 1.5
 6 2 3 16.18 0.67
 6 3 3 194.95 2.42
 6 4 3 65.04 1.22
 6 5 3 4.44 0.52
 6 6 3 23.83 0.79
 6 7 3 56.06 1.18
 6 8 3 22.28 0.81
 6 9 3 24.73 0.88
 6 10 3 1.26 0.37
 6 11 3 6.66 0.52
 6 12 3 20.19 0.89
 6 13 3 4.28 0.43
 6 14 3 46.79 1.31
 6 15 3 31.45 1.12
 6 16 3 27.62 1.1
 6 17 3 12.46 0.87
 6 18 3 67.77 1.68
 6 19 3 45.76 1.44
 6 20 3 2.94 0.48
 6 21 3 20.38 1.09
 6 22 3 28.16 1.19
 6 0 4 1.02 0.48
 6 1 4 91.51 1.53
 6 2 4 20.45 0.75
 6 3 4 55.27 1.16
 6 4 4 0.89 0.57
 6 5 4 35.84 0.98
 6 6 4 65.18 1.33
 6 7 4 4.8 0.42
 6 8 4 16.45 0.77
 6 9 4 38.9 1.1
 6 10 4 47.02 1.23
 6 11 4 2.42 0.39
 6 12 4 26.61 1
 6 13 4 4.55 0.46
 6 14 4 38.62 1.23
 6 15 4 3.71 0.47
 6 16 4 31.07 1.16
 6 17 4 78.17 1.78
 6 18 4 9.62 0.79
 6 19 4 30.57 1.23
 6 20 4 12.03 0.91
 6 21 4 53.04 1.53
 6 0 5 13.91 0.74
 6 1 5 63.27 1.31
 6 2 5 19.14 0.79
 6 3 5 103.2 1.73
 6 4 5 18.58 0.8
 6 5 5 4.07 0.41
 6 6 5 42.65 1.12
 6 7 5 9.88 0.7
 6 9 5 32.82 1.07
 6 10 5 2.23 0.39
 6 11 5 18.82 0.91
 6 12 5 22.55 0.98
 6 13 5 9.28 0.62
 6 14 5 22.03 1.03
 6 15 5 1.86 0.44
 6 16 5 16.38 0.99
 6 17 5 1.84 0.45
 6 18 5 17.27 0.99
 6 19 5 5.85 0.54
 6 0 6 49.53 1.23
 6 1 6 98.39 1.74
 6 2 6 70.43 1.48
 6 3 6 54.4 1.3
 6 4 6 19.12 0.86
 6 5 6 77.48 1.58
 6 6 6 71.91 1.54
 6 7 6 6.17 0.48
 6 8 6 10.54 0.77
 6 9 6 73.95 1.63
 6 10 6 12.38 0.85
 6 11 6 32.3 1.15
 6 12 6 39.43 1.25
 6 13 6 33.83 1.23
 6 14 6 12.82 0.93
 6 15 6 42.38 1.35
 6 16 6 28.06 1.16
 6 17 6 22.19 1.09
 6 18 6 8.4 0.59
 6 19 6 13.93 0.93
 6 0 7 17.25 0.86
 6 1 7 2.19 0.4
 6 2 7 48.62 1.3
 6 3 7 11.5 0.79
 6 4 7 7.96 0.65
 6 5 7 20.15 0.91
 6 6 7 96 1.86
 6 7 7 2.26 0.43
 6 8 7 18.53 0.93
 6 9 7 4.96 0.55
 6 10 7 56.47 1.49
 6 11 7 4.99 0.51
 6 12 7 17.05 1
 6 13 7 15.13 0.97
 6 14 7 13.47 0.94
 6 15 7 3.43 0.49
 6 17 7 11.6 0.86
 6 18 7 6.9 0.55
 6 0 8 27.7 1.07
 6 1 8 1.22 0.42
 6 2 8 14.43 0.86
 6 3 8 48.19 1.36
 6 4 8 7.59 0.69
 6 5 8 3.32 0.46
 6 6 8 12.87 0.88
 6 7 8 51.95 1.44
 6 8 8 0.71 0.46
 6 9 8 3.07 0.47
 6 10 8 7.65 0.66
 6 11 8 17.23 1.02
 6 12 8 2.35 0.47
 6 13 8 10.22 0.74
 6 14 8 14.93 0.97
 6 15 8 40.36 1.35
 6 16 8 20.68 1.07
 6 0 9 38.2 1.3
 6 1 9 1.09 0.44
 6 2 9 11.18 0.86
 6 3 9 10.97 0.81
 6 4 9 8.78 0.76
 6 5 9 2.65 0.46
 6 6 9 12.79 0.9
 6 7 9 6.87 0.56
 6 8 9 29.44 1.17
 6 9 9 5.7 0.54
 6 10 9 41.24 1.38
 6 11 9 6.43 0.61
 6 12 9 35.66 1.29
 6 13 9 13.66 0.94
 6 0 10 4.83 0.52
 6 1 10 42.56 1.37
 6 2 10 44.84 1.43
 6 3 10 1.58 0.48
 6 4 10 6.88 0.56
 6 5 10 50.54 1.49
 6 6 10 8.39 0.66
 6 7 10 22.1 1.11
 6 8 10 1.54 0.45
 6 9 10 4.44 0.51
 6 0 11 7.28 0.63
 6 1 11 29 1.37
 6 2 11 4.2 0.61
 7 2 0 69.96 1.28
 7 3 0 13.38 0.62
 7 4 0 3.73 0.51
 7 5 0 51.47 1.14
 7 6 0 20.66 0.79
 7 7 0 2.37 0.36
 7 8 0 33.94 0.98
 7 9 0 42.04 1.1
 7 10 0 95.95 1.72
 7 11 0 32.04 1.04
 7 12 0 23.78 0.93
 7 14 0 17.05 0.88
 7 15 0 14.81 0.88
 7 16 0 2.43 0.45
 7 17 0 11.25 0.85
 7 18 0 1.2 0.45
 7 19 0 3.03 0.48
 7 20 0 24.32 1.1
 7 21 0 17.46 1.02
 7 22 0 1.4 0.47
 7 0 1 214.28 2.65
 7 1 1 55.21 1.12
 7 2 1 15.57 0.68
 7 3 1 40.6 0.97
 7 4 1 68.46 1.28
 7 5 1 71.35 1.34
 7 6 1 39 1.01
 7 7 1 22.34 0.82
 7 8 1 1.12 0.36
 7 9 1 98.03 1.72
 7 10 1 18.63 0.84
 7 11 1 17.79 0.85
 7 13 1 36.16 1.14
 7 14 1 17.68 0.95
 7 15 1 10.5 0.79
 7 16 1 16.95 0.96
 7 17 1 35.15 1.25
 7 18 1 41.87 1.36
 7 19 1 25.74 1.15
 7 20 1 10.94 0.9
 7 21 1 24.64 1.14
 7 22 1 32.84 1.26
 7 0 2 11.24 0.63
 7 1 2 2 0.5
 7 2 2 37.9 0.97
 7 3 2 28.43 0.86
 7 4 2 12.35 0.66
 7 5 2 49.41 1.12
 7 6 2 203.96 2.64
 7 7 2 6.92 0.5
 7 8 2 17.08 0.8
 7 9 2 23.02 0.92
 7 10 2 139.06 2.18
 7 11 2 10.41 0.66
 7 12 2 56.99 1.4
 7 13 2 5.15 0.52
 7 14 2 5.63 0.5
 7 15 2 19.54 0.94
 7 16 2 14.82 0.92
 7 17 2 6.01 0.59
 7 18 2 10.97 0.87
 7 19 2 1.62 0.46
 7 20 2 1.84 0.46
 7 21 2 0.96 0.45
 7 0 3 3.68 0.54
 7 1 3 115.38 1.81
 7 2 3 29.46 0.91
 7 3 3 17.52 0.77
 7 4 3 23.98 0.85
 7 5 3 100.35 1.69
 7 6 3 43.28 1.1
 7 7 3 11.74 0.7
 7 8 3 36.58 1.07
 7 9 3 5.55 0.51
 7 10 3 5.85 0.51
 7 11 3 5.81 0.6
 7 12 3 14.53 0.83
 7 13 3 20.85 0.97
 7 14 3 41.57 1.3
 7 15 3 15.95 0.92
 7 16 3 23.99 1.12
 7 17 3 31.69 1.23
 7 18 3 7.72 0.64
 7 19 3 20.64 1.08
 7 20 3 12.35 0.91
 7 21 3 8.66 0.75
 7 0 4 2.55 0.38
 7 1 4 64.74 1.35
 7 2 4 11.66 0.71
 7 3 4 22.84 0.88
 7 4 4 55.68 1.27
 7 5 4 50.66 1.24
 7 6 4 47.41 1.2
 7 7 4 4.41 0.44
 7 8 4 8.93 0.64
 7 9 4 16.12 0.85
 7 10 4 11.52 0.78
 7 11 4 13.67 0.85
 7 12 4 26.58 1.06
 7 13 4 38.43 1.28
 7 14 4 11.52 0.86
 7 15 4 37.3 1.29
 7 16 4 34.61 1.24
 7 17 4 22.62 1.07
 7 18 4 15.72 0.98
 7 19 4 25.02 1.17
 7 20 4 1.89 0.46
 7 0 5 2.93 0.41
 7 1 5 21.52 0.88
 7 2 5 21.17 0.86
 7 3 5 7.07 0.61
 7 4 5 30.65 1.03
 7 5 5 31.84 1.05
 7 6 5 26.62 0.99
 7 7 5 43.84 1.24
 7 8 5 61.1 1.46
 7 9 5 4.71 0.47
 7 10 5 43.13 1.28
 7 11 5 11.73 0.84
 7 12 5 27.47 1.13
 7 13 5 4.47 0.49
 7 14 5 51.91 1.47
 7 15 5 3.07 0.47
 7 16 5 11.87 0.82
 7 17 5 3.93 0.5
 7 18 5 5.53 0.53
 7 19 5 5.35 0.52
 7 0 6 14.04 0.81
 7 1 6 59.83 1.43
 7 2 6 75.21 1.6
 7 3 6 56.22 1.41
 7 4 6 53.45 1.36
 7 5 6 6.33 0.54
 7 6 6 11.82 0.83
 7 7 6 32.81 1.16
 7 8 6 27.68 1.09
 7 9 6 8.68 0.71
 7 10 6 7.3 0.69
 7 11 6 24.59 1.06
 7 12 6 6.51 0.61
 7 13 6 13.08 0.91
 7 14 6 10.54 0.77
 7 15 6 17.03 1.02
 7 16 6 18.43 1.04
 7 17 6 14.44 0.98
 7 18 6 6.86 0.62
 7 0 7 29.82 1.12
 7 1 7 1.19 0.41
 7 2 7 70.53 1.63
 7 3 7 7.98 0.7
 7 4 7 3.05 0.45
 7 5 7 4.69 0.49
 7 6 7 3.18 0.46
 7 7 7 21.71 1.02
 7 8 7 34.61 1.21
 7 9 7 16.73 0.99
 7 10 7 36.05 1.28
 7 11 7 12.57 0.82
 7 12 7 20.02 1.09
 7 13 7 7.44 0.64
 7 14 7 28.31 1.22
 7 15 7 6.7 0.55
 7 0 8 1.16 0.44
 7 1 8 31.42 1.2
 7 2 8 69.38 1.66
 7 3 8 17.76 0.97
 7 4 8 6.18 0.6
 7 5 8 10.23 0.84
 7 6 8 4.38 0.5
 7 7 8 8.44 0.73
 7 8 8 3.81 0.54
 7 9 8 22.88 1.1
 7 10 8 2.05 0.46
 7 11 8 26.9 1.16
 7 12 8 16.74 0.99
 7 13 8 20.52 1.04
 7 14 8 2.37 0.46
 7 0 9 4.54 0.51
 7 1 9 4.34 0.51
 7 2 9 10.16 0.79
 7 3 9 7.01 0.59
 7 4 9 18.8 1.04
 7 5 9 10.44 0.69
 7 6 9 10.07 0.73
 7 7 9 3.72 0.5
 7 8 9 56.17 1.57
 7 10 9 30.95 1.21
 7 11 9 6.44 0.54
 7 1 10 30.44 1.22
 7 2 10 3.84 0.49
 7 3 10 64.58 1.66
 7 4 10 7.28 0.56
 7 6 10 9.49 0.88
 8 0 0 2.3 0.37
 8 1 0 1.67 0.36
 8 2 0 48.3 1.14
 8 4 0 2.32 0.38
 8 5 0 10.37 0.68
 8 6 0 128.34 2.04
 8 7 0 17.58 0.84
 8 8 0 5.59 0.51
 8 9 0 62.68 1.45
 8 10 0 17.41 0.87
 8 11 0 22.28 0.95
 8 12 0 9.96 0.66
 8 13 0 57.13 1.47
 8 14 0 1.25 0.43
 8 15 0 1.75 0.44
 8 16 0 35.41 1.25
 8 17 0 16.63 0.97
 8 19 0 9.07 0.67
 8 20 0 0.77 0.47
 8 0 1 30.8 0.97
 8 1 1 30.4 0.95
 8 2 1 94.17 1.65
 8 3 1 1.21 0.37
 8 4 1 31.91 0.98
 8 5 1 65.28 1.39
 8 6 1 2.49 0.4
 8 7 1 21.35 0.88
 8 8 1 4.99 0.5
 8 9 1 59.69 1.44
 8 10 1 4.24 0.44
 8 11 1 3.88 0.45
 8 12 1 20.74 0.98
 8 13 1 25.66 1.05
 8 14 1 4.44 0.49
 8 15 1 18.15 0.97
 8 16 1 8.53 0.76
 8 17 1 17.98 1.03
 8 18 1 3.84 0.5
 8 19 1 39.68 1.34
 8 20 1 36.63 1.28
 8 1 2 3.06 0.4
 8 2 2 31.58 0.99
 8 3 2 11.16 0.72
 8 4 2 126.58 2.02
 8 5 2 3.01 0.41
 8 6 2 48.84 1.24
 8 7 2 12.22 0.8
 8 8 2 178.44 2.58
 8 9 2 1.92 0.39
 8 10 2 22.63 0.97
 8 11 2 4.11 0.46
 8 12 2 27.12 1.07
 8 13 2 2.68 0.45
 8 14 2 26.6 1.1
 8 15 2 3.62 0.48
 8 16 2 20.78 1.04
 8 17 2 5.27 0.53
 8 18 2 2.86 0.48
 8 19 2 2.95 0.48
 8 20 2 10.19 0.76
 8 0 3 81.05 1.58
 8 1 3 1.86 0.39
 8 2 3 14.4 0.78
 8 3 3 34.19 1.04
 8 4 3 41.14 1.15
 8 5 3 22.49 0.92
 8 6 3 35.06 1.08
 8 7 3 34.21 1.1
 8 8 3 20.8 0.91
 8 9 3 58.43 1.44
 8 10 3 69.43 1.6
 8 11 3 10.74 0.81
 8 12 3 61.76 1.56
 8 13 3 36.7 1.24
 8 14 3 15.59 0.92
 8 16 3 12.01 0.89
 8 17 3 3.17 0.48
 8 18 3 5.84 0.54
 8 19 3 1.81 0.45
 8 0 4 5.39 0.49
 8 1 4 13.78 0.76
 8 2 4 16 0.82
 8 3 4 44.92 1.22
 8 4 4 23.28 0.95
 8 5 4 11.83 0.74
 8 6 4 6.76 0.52
 8 7 4 40.27 1.22
 8 8 4 63.89 1.53
 8 9 4 24.04 1.01
 8 10 4 30.14 1.13
 8 11 4 53.22 1.45
 8 12 4 15.34 0.91
 8 13 4 24.16 1.08
 8 14 4 24.48 1.12
 8 15 4 38.07 1.32
 8 16 4 8.23 0.59
 8 17 4 7.01 0.62
 8 0 5 0.65 0.41
 8 1 5 22.92 0.94
 8 2 5 17.84 0.88
 8 3 5 14.56 0.84
 8 4 5 16.74 0.87
 8 5 5 33.24 1.15
 8 6 5 45.63 1.31
 8 7 5 8.14 0.69
 8 8 5 36.23 1.23
 8 9 5 13.2 0.89
 8 10 5 48.57 1.42
 8 11 5 1.08 0.44
 8 12 5 52.75 1.52
 8 13 5 1.2 0.45
 8 14 5 5.37 0.53
 8 15 5 13.77 0.93
 8 16 5 10.02 0.88
 8 17 5 5.3 0.52
 8 0 6 83.87 1.78
 8 1 6 1.85 0.42
 8 2 6 8.24 0.69
 8 3 6 12.06 0.85
 8 4 6 36.21 1.21
 8 5 6 21.95 1.01
 8 6 6 16.09 0.93
 8 7 6 27.77 1.16
 8 8 6 12.75 0.93
 8 9 6 5.17 0.52
 8 11 6 28.97 1.21
 8 13 6 9.62 0.73
 8 14 6 3.23 0.49
 8 15 6 14.5 0.98
 8 16 6 18.37 1.03
 8 0 7 53.72 1.51
 8 1 7 4.91 0.5
 8 2 7 1.29 0.44
 8 3 7 11.11 0.76
 8 4 7 58.82 1.55
 8 5 7 0.99 0.45
 8 6 7 3.05 0.47
 8 7 7 35.17 1.27
 8 8 7 29.84 1.2
 8 9 7 10.15 0.79
 8 11 7 27.8 1.21
 8 12 7 32.13 1.22
 8 13 7 8.51 0.65
 8 14 7 12.93 0.93
 8 0 8 46.57 1.43
 8 1 8 43.99 1.4
 8 2 8 9.8 0.76
 8 3 8 34.62 1.29
 8 4 8 11.52 0.81
 8 5 8 13.87 0.97
 8 6 8 8.73 0.63
 8 7 8 13.11 0.94
 8 8 8 3.04 0.48
 8 9 8 3.84 0.5
 8 10 8 4.37 0.5
 8 11 8 22.01 1.08
 8 0 9 6.13 0.54
 8 1 9 5.7 0.54
 8 2 9 19.58 1.08
 8 3 9 16.82 1.01
 8 4 9 17.58 1.04
 8 5 9 0.88 0.49
 8 6 9 43.36 1.35
 8 7 9 22.75 1.1
 8 8 9 7.37 0.65
 9 2 0 23.63 0.94
 9 4 0 174.47 2.58
 9 6 0 6.56 0.55
 9 7 0 7.1 0.64
 9 8 0 124.05 2.17
 9 9 0 4.31 0.47
 9 10 0 15.48 0.91
 9 11 0 24.64 1.06
 9 12 0 5.44 0.52
 9 13 0 6.66 0.55
 9 14 0 41.51 1.36
 9 15 0 36.84 1.29
 9 18 0 4.58 0.51
 9 0 1 7.31 0.54
 9 1 1 11.7 0.75
 9 2 1 26.09 0.98
 9 3 1 12.79 0.79
 9 4 1 5.77 0.52
 9 5 1 6.86 0.62
 9 6 1 19.33 0.91
 9 7 1 38.75 1.23
 9 8 1 14.07 0.84
 9 9 1 38.19 1.2
 9 10 1 4.25 0.48
 9 11 1 34.08 1.21
 9 12 1 3.22 0.47
 9 13 1 58.71 1.57
 9 14 1 13.42 0.94
 9 15 1 4.14 0.5
 9 16 1 10.09 0.85
 9 17 1 21.58 1.08
 9 18 1 1.37 0.45
 9 0 2 110.47 1.97
 9 1 2 1.79 0.38
 9 2 2 4.51 0.44
 9 3 2 2.76 0.41
 9 4 2 90.84 1.79
 9 5 2 32.15 1.09
 9 6 2 9.86 0.79
 9 7 2 11.01 0.82
 9 8 2 6.2 0.51
 9 9 2 62.93 1.55
 9 10 2 9.91 0.78
 9 11 2 15.64 0.93
 9 12 2 19.14 1.02
 9 13 2 34.84 1.27
 9 14 2 10.45 0.8
 9 15 2 10.73 0.85
 9 16 2 18.06 1.03
 9 17 2 3.62 0.49
 9 18 2 12.88 0.89
 9 0 3 19.85 0.9
 9 1 3 20.28 0.93
 9 2 3 72.54 1.59
 9 4 3 7.67 0.58
 9 5 3 21.32 0.99
 9 6 3 27.45 1.08
 9 7 3 16.27 0.91
 9 8 3 84.89 1.82
 9 9 3 9.84 0.83
 9 10 3 49.01 1.42
 9 11 3 15.44 0.94
 9 12 3 43.8 1.37
 9 13 3 3.88 0.5
 9 14 3 30.19 1.23
 9 15 3 3.53 0.49
 9 16 3 2.12 0.46
 9 17 3 4.82 0.51
 9 0 4 65.64 1.57
 9 1 4 1.56 0.42
 9 2 4 3.4 0.45
 9 3 4 15.07 0.86
 9 4 4 41.86 1.27
 9 5 4 18.96 0.96
 9 6 4 28.73 1.09
 9 7 4 13.04 0.88
 9 8 4 34.58 1.22
 9 9 4 20.25 0.99
 9 10 4 48.37 1.45
 9 12 4 35.22 1.26
 9 13 4 1.3 0.46
 9 14 4 4.41 0.51
 9 15 4 5.26 0.53
 9 16 4 4.67 0.51
 9 0 5 68.3 1.66
 9 1 5 12.06 0.86
 9 2 5 43.03 1.32
 9 3 5 39.67 1.28
 9 4 5 13.06 0.89
 9 5 5 1.13 0.43
 9 6 5 17.58 0.99
 9 7 5 36.18 1.25
 9 8 5 20.34 1.01
 9 9 5 1.59 0.45
 9 10 5 2.87 0.47
 9 11 5 20.49 1.06
 9 12 5 11.51 0.88
 9 13 5 7.68 0.65
 9 14 5 2.76 0.48
 9 15 5 9.33 0.76
 9 0 6 0.87 0.44
 9 1 6 2.82 0.46
 9 2 6 15.81 0.95
 9 3 6 29.89 1.17
 9 4 6 9.05 0.75
 9 5 6 10.69 0.86
 9 6 6 9.96 0.83
 9 7 6 15.78 0.98
 9 8 6 3.15 0.49
 9 9 6 23.46 1.1
 9 10 6 5.15 0.58
 9 11 6 20.81 1.07
 9 12 6 9.07 0.74
 9 13 6 7.73 0.57
 9 0 7 18.08 1.02
 9 1 7 5.97 0.6
 9 2 7 20.43 1.08
 9 3 7 5.43 0.53
 9 4 7 19.37 1.07
 9 5 7 19.83 1.06
 9 6 7 62.34 1.64
 9 7 7 1.33 0.45
 9 8 7 20.81 1.04
 9 9 7 11.35 0.93
 9 10 7 13.23 0.92
 9 11 7 1.39 0.45
 9 0 8 4.33 0.51
 9 1 8 2.32 0.46
 9 2 8 2.91 0.48
 9 3 8 13.45 0.94
 9 4 8 23.27 1.13
 9 5 8 6.86 0.62
 9 6 8 18.67 1
 9 7 8 28.96 1.2
 9 8 8 5 0.52
 10 0 0 269.56 3.54
 10 2 0 10.15 0.79
 10 3 0 1.72 0.42
 10 4 0 117.8 2.14
 10 5 0 10.37 0.82
 10 6 0 24.21 1.05
 10 7 0 1.31 0.43
 10 8 0 3.04 0.47
 10 9 0 18.31 0.99
 10 10 0 3.66 0.49
 10 11 0 2.42 0.46
 10 12 0 1.9 0.46
 10 14 0 7.37 0.71
 10 15 0 1.58 0.45
 10 0 1 0.73 0.43
 10 1 1 40.48 1.26
 10 2 1 13.07 0.8
 10 3 1 18.89 0.94
 10 4 1 12.96 0.88
 10 5 1 5.74 0.57
 10 6 1 40.99 1.29
 10 7 1 11.7 0.78
 10 8 1 2.15 0.45
 10 9 1 9.95 0.85
 10 10 1 10.92 0.86
 10 11 1 48.06 1.45
 10 12 1 8.85 0.77
 10 13 1 9.22 0.68
 10 14 1 8.76 0.77
 10 15 1 16.77 1
 10 16 1 2.33 0.46
 10 0 2 51.16 1.42
 10 1 2 3.63 0.46
 10 2 2 50.13 1.43
 10 3 2 14.25 0.88
 10 4 2 18.61 0.94
 10 5 2 5.29 0.51
 10 6 2 2.67 0.46
 10 7 2 36.6 1.25
 10 8 2 7.32 0.71
 10 9 2 2.67 0.47
 10 10 2 32.3 1.25
 10 11 2 44.13 1.42
 10 12 2 2.31 0.47
 10 13 2 0.95 0.46
 10 14 2 34.41 1.27
 10 15 2 33.05 1.25
 10 0 3 7.51 0.7
 10 1 3 0.71 0.45
 10 2 3 14.98 0.89
 10 3 3 5.05 0.5
 10 4 3 15.45 0.91
 10 5 3 8.17 0.64
 10 6 3 57.15 1.52
 10 7 3 2.4 0.46
 10 9 3 10.74 0.87
 10 10 3 22.82 1.13
 10 11 3 1.8 0.45
 10 12 3 21.76 1.07
 10 13 3 27.17 1.18
 10 14 3 2.5 0.47
 10 15 3 2.46 0.46
 10 0 4 3.17 0.47
 10 1 4 8.7 0.73
 10 2 4 14.64 0.89
 10 3 4 17.78 1.01
 10 4 4 15.45 0.93
 10 5 4 32.4 1.23
 10 6 4 3.88 0.49
 10 7 4 38.81 1.35
 10 8 4 21.96 1.09
 10 9 4 15.55 0.96
 10 10 4 22.72 1.11
 10 11 4 20.98 1.08
 10 12 4 1.53 0.45
 10 13 4 0.95 0.45
 10 14 4 19.67 1.04
 10 0 5 17.88 1
 10 1 5 32.37 1.22
 10 2 5 30.11 1.23
 10 3 5 1.27 0.45
 10 4 5 23.03 1.09
 10 5 5 56.79 1.59
 10 6 5 19.71 1.06
 10 7 5 2.18 0.47
 10 8 5 12.49 0.9
 10 9 5 41.26 1.39
 10 10 5 13.05 0.95
 10 11 5 2.15 0.46
 10 12 5 9.29 0.78
 10 1 6 9.25 0.64
 10 2 6 11.63 0.93
 10 4 6 1.97 0.46
 10 5 6 3.93 0.5
 10 6 6 3.15 0.48
 10 7 6 13.01 0.85
 10 8 6 6.25 0.55
 10 9 6 6.63 0.61
 10 10 6 15.55 0.96
 10 0 7 3.38 0.49
 10 1 7 5.78 0.54
 10 2 7 85.07 1.92
 10 3 7 3.66 0.49
 10 4 7 9.21 0.77
 10 5 7 4.62 0.51
 10 6 7 36.85 1.3
 10 7 7 11.67 0.91
 11 1 0 0.77 0.45
 11 2 0 183.75 2.88
 11 3 0 10.42 0.79
 11 6 0 19.74 1.04
 11 7 0 58.63 1.58
 11 8 0 0.89 0.47
 11 9 0 1.71 0.46
 11 10 0 10.4 0.8
 11 11 0 55.68 1.54
 11 12 0 4.47 0.51
 11 13 0 9.71 0.8
 11 1 1 30.51 1.2
 11 2 1 1.58 0.45
 11 3 1 8.61 0.75
 11 4 1 8.09 0.64
 11 5 1 26.23 1.15
 11 6 1 1.64 0.46
 11 7 1 28.55 1.16
 11 8 1 15.11 0.97
 11 9 1 2.11 0.47
 11 10 1 7.99 0.65
 11 11 1 5.22 0.52
 11 12 1 0.86 0.46
 11 13 1 13.51 0.81
 11 0 2 7.55 0.71
 11 1 2 10.13 0.84
 11 2 2 14.58 0.98
 11 3 2 20.99 1.08
 11 4 2 12.97 0.89
 11 5 2 1.49 0.46
 11 6 2 1.94 0.46
 11 7 2 19.93 1.05
 11 8 2 9.43 0.77
 11 9 2 2.28 0.47
 11 10 2 3.21 0.49
 11 11 2 21.76 1.07
 11 12 2 6 0.59
 11 0 3 15.99 0.97
 11 1 3 19.51 1.02
 11 2 3 8.75 0.75
 11 4 3 27.79 1.18
 11 5 3 19.28 1.01
 11 6 3 18.31 1.03
 11 7 3 12.63 0.93
 11 8 3 15.42 1.01
 11 9 3 3.15 0.48
 11 10 3 3.72 0.49
 11 11 3 16.36 1.02
 11 0 4 7.02 0.63
 11 1 4 14.61 0.95
 11 2 4 27.83 1.17
 11 3 4 35.57 1.3
 11 4 4 7.47 0.58
 11 5 4 3.27 0.48
 11 6 4 16.56 0.96
 11 7 4 5.1 0.53
 11 8 4 1.42 0.45
 11 9 4 10.97 0.8
 11 10 4 3.39 0.48
 11 0 5 9.02 0.68
 11 1 5 14.56 0.98
 11 2 5 35.18 1.29
 11 3 5 22.77 1.06
 11 4 5 2.43 0.46
 11 5 5 3.09 0.48
 11 6 5 48.36 1.49
 11 7 5 12.24 0.89
 11 0 6 18.27 1.05
 11 1 6 4.8 0.51
 11 2 6 0.92 0.49
 11 3 6 27.91 1.17
 11 4 6 7 0.62
 12 0 0 8.97 0.68
 12 1 0 13.9 0.96
 12 2 0 5.37 0.59
 12 3 0 24.79 1.14
 12 4 0 2.33 0.46
 12 5 0 17.59 1
 12 6 0 20.45 1.04
 12 7 0 8.05 0.58
 12 9 0 35.88 1.29
 12 0 1 12.36 0.9
 12 1 1 5.12 0.53
 12 2 1 3.81 0.5
 12 3 1 22.43 1.11
 12 4 1 8.85 0.7
 12 5 1 34.48 1.3
 12 7 1 22.76 1.11
 12 8 1 10.07 0.87
 12 0 2 0.99 0.46
 12 1 2 5.14 0.52
 12 2 2 47.47 1.49
 12 3 2 1.52 0.45
 12 4 2 8.65 0.76
 12 5 2 7.74 0.64
 12 6 2 15.11 0.99
 12 7 2 4.89 0.51
 12 8 2 5.31 0.59
 12 1 3 18.02 0.98
 12 2 3 0.82 0.47
 12 3 3 20.75 1.07
 12 4 3 1.85 0.45
 12 5 3 7.03 0.71
 12 6 3 0.89 0.46
 12 0 4 14.19 0.94
 12 1 4 44.02 1.4
 12 2 4 9.06 0.85
 12 3 4 17.12 1

_iucr_refine_fcf_details
;
data_L-Ala_23K_HAR
_computing_structure_refinement   'olex2.refine 1.3 (Bourhis et al., 2015)'
_shelx_refln_list_code            4
loop_
  _space_group_symop_id
  _space_group_symop_operation_xyz
  1  x,y,z
  2  x+1/2,-y+1/2,-z
  3  -x,y+1/2,-z+1/2
  4  -x+1/2,-y,z+1/2

_space_group_crystal_system       orthorhombic
_space_group_IT_number            19
_space_group_name_H-M_alt         'P 21 21 21'
_space_group_name_Hall            ' P 2ac 2ab'
_symmetry_space_group_name_H-M    'P 21 21 21'
_symmetry_space_group_name_Hall   ' P 2ac 2ab'
_symmetry_Int_Tables_number       19
_cell_length_a                    5.9279(10)
_cell_length_b                    12.2597(17)
_cell_length_c                    5.7939(9)
_cell_angle_alpha                 90
_cell_angle_beta                  90
_cell_angle_gamma                 90
_cell_volume                      421.07(11)
loop_
  _refln_index_h
  _refln_index_k
  _refln_index_l
  _refln_F_squared_calc
  _refln_F_squared_meas
  _refln_F_squared_sigma
  _refln_F_squared_weight
  _refln_observed_status
0 0 2 2923.210 2845.390 33.437 0.015 o
0 0 4 210.513 209.889 3.918 2.019 o
0 0 8 25.109 24.508 1.534 26.068 o
0 0 10 5.247 4.818 1.319 42.037 o
0 1 1 723.995 725.171 7.354 0.255 o
0 1 2 509.228 533.724 6.577 0.448 o
0 1 3 81.853 84.078 1.759 10.687 o
0 1 4 39.777 39.861 1.207 28.944 o
0 1 5 238.913 236.350 4.541 1.556 o
0 1 6 93.493 93.847 2.465 6.855 o
0 1 7 61.468 58.834 2.076 11.423 o
0 1 8 2.954 3.590 1.023 70.044 o
0 1 9 6.680 8.531 1.207 48.662 o
0 1 12 29.082 27.044 2.301 12.718 o
0 2 0 182.343 183.970 1.759 3.753 o
0 2 1 111.989 119.663 1.227 8.705 o
0 2 2 176.393 181.761 2.076 3.681 o
0 2 3 155.090 157.928 2.936 3.558 o
0 2 4 91.156 93.151 2.066 8.339 o
0 2 5 139.605 137.420 2.966 3.987 o
0 2 6 15.249 16.222 1.043 55.276 o
0 2 7 552.392 541.763 9.778 0.320 o
0 2 8 9.595 8.715 1.187 49.000 o
0 2 9 47.956 46.427 2.220 11.735 o
0 2 10 21.155 20.723 1.780 21.100 o
0 2 11 2.055 2.700 1.422 37.152 o
0 2 12 19.293 20.232 2.015 17.076 o
0 3 1 701.798 709.317 6.423 0.279 o
0 3 2 55.550 56.247 0.798 28.369 o
0 3 3 200.919 205.644 2.465 2.830 o
0 3 4 7.908 8.009 0.450 235.976 o
0 3 5 50.181 49.261 1.555 18.506 o
0 3 6 1.122 1.493 0.736 136.623 o
0 3 8 16.605 15.731 1.381 34.380 o
0 3 9 62.422 63.417 2.557 8.425 o
0 3 10 49.126 49.015 2.445 9.981 o
0 3 11 7.735 6.802 1.575 29.384 o
0 3 12 119.964 116.349 3.999 3.210 o
0 4 0 5338.660 5190.970 44.586 0.005 o
0 4 1 94.371 98.378 1.074 11.917 o
0 4 2 173.124 171.389 1.790 4.089 o
0 4 3 716.389 739.787 7.804 0.249 o
0 4 4 224.461 229.702 2.854 2.251 o
0 4 5 384.820 389.481 4.603 0.819 o
0 4 6 16.853 16.008 1.105 49.596 o
0 4 7 12.108 11.793 1.125 51.824 o
0 4 8 1.959 1.729 1.146 57.018 o
0 4 9 21.300 22.247 1.657 23.754 o
0 4 10 27.745 28.374 1.974 16.656 o
0 5 2 553.299 567.416 5.339 0.434 o
0 5 3 80.023 81.398 1.197 14.414 o
0 5 4 0.358 0.675 0.450 366.149 o
0 5 5 180.776 177.904 2.445 3.364 o
0 5 6 84.920 86.349 1.575 11.271 o
0 5 7 24.680 24.109 1.452 28.599 o
0 5 10 32.672 32.742 2.097 14.488 o
0 5 12 9.474 9.789 1.800 22.447 o
0 6 0 89.206 89.786 1.043 13.300 o
0 6 1 477.863 475.472 4.593 0.589 o
0 6 2 91.141 96.813 1.176 11.970 o
0 6 3 267.598 272.631 2.854 1.732 o
0 6 4 70.970 71.006 1.238 16.468 o
0 6 5 0.694 0.777 0.491 305.098 o
0 6 6 12.040 11.190 0.665 118.962 o
0 6 7 42.981 43.215 1.227 26.813 o
0 6 8 10.053 10.280 0.839 87.866 o
0 6 10 41.136 41.661 2.363 11.151 o
0 6 11 8.937 7.723 1.626 27.432 o
0 6 12 55.539 55.837 2.792 7.743 o
0 7 1 36.309 36.966 0.614 54.380 o
0 7 2 5.234 5.421 0.348 391.000 o
0 7 3 22.094 22.421 0.573 94.377 o
0 7 4 29.049 29.243 0.788 56.878 o
0 7 5 7.031 6.628 0.542 192.802 o
0 7 6 144.887 142.197 2.250 4.736 o
0 7 7 47.328 46.693 1.289 23.750 o
0 7 8 58.299 59.694 1.575 16.143 o
0 7 9 47.561 46.581 1.534 19.498 o
0 7 10 54.137 54.405 2.639 8.541 o
0 7 11 2.534 3.099 1.545 31.467 o
0 7 12 69.717 64.900 3.079 6.163 o
0 8 0 44.753 45.404 0.726 38.874 o
0 8 1 44.365 44.412 0.736 39.185 o
0 8 2 109.426 111.839 1.401 8.736 o
0 8 3 61.437 61.709 0.992 22.381 o
0 8 4 65.952 64.552 1.084 19.698 o
0 8 5 147.474 145.378 2.189 4.700 o
0 8 6 31.411 30.031 0.992 42.929 o
0 8 7 1.554 1.954 0.460 327.375 o
0 8 8 88.907 87.597 1.943 9.143 o
0 8 9 79.841 79.742 1.954 10.005 o
0 8 10 58.471 60.266 1.810 13.762 o
0 8 11 7.952 8.408 1.616 27.846 o
0 9 1 31.563 32.117 0.665 60.279 o
0 9 2 21.884 23.710 0.603 89.363 o
0 9 3 145.314 142.882 1.790 5.329 o
0 9 4 6.989 7.201 0.471 234.036 o
0 9 5 73.753 69.431 1.432 14.521 o
0 9 6 12.954 14.371 0.788 88.895 o
0 9 7 4.304 4.940 0.532 221.220 o
0 9 8 11.284 12.274 0.880 78.612 o
0 9 9 17.177 16.499 1.084 50.740 o
0 9 10 6.769 6.741 0.675 137.366 o
0 9 11 7.775 8.009 0.788 103.079 o
0 10 0 0.844 0.798 0.389 473.174 o
0 10 1 132.496 137.451 1.708 6.052 o
0 10 2 46.145 46.304 0.869 33.814 o
0 10 3 40.063 39.656 0.839 40.427 o
0 10 4 87.904 90.430 1.391 11.693 o
0 10 5 9.163 7.958 0.563 168.376 o
0 10 6 15.781 15.619 0.839 76.409 o
0 10 7 10.075 9.226 0.829 90.365 o
0 10 8 5.395 6.546 0.716 128.113 o
0 10 9 13.734 13.870 1.043 57.120 o
0 10 10 1.219 1.862 0.563 228.048 o
0 10 11 0.752 1.575 0.593 209.068 o
0 11 1 67.854 66.792 1.115 18.675 o
0 11 2 85.126 83.864 1.268 13.078 o
0 11 3 68.856 70.444 1.187 17.384 o
0 11 4 97.241 98.081 1.524 9.841 o
0 11 5 21.933 20.764 0.788 70.614 o
0 11 6 118.944 117.331 1.913 6.710 o
0 11 7 30.072 31.432 1.197 34.537 o
0 11 8 41.101 40.137 1.412 23.699 o
0 11 9 1.713 2.250 0.563 224.032 o
0 11 10 17.605 16.396 1.166 45.015 o
0 11 11 9.293 8.357 0.859 86.707 o
0 12 0 237.545 233.016 2.670 2.177 o
0 12 1 76.675 76.427 1.238 15.043 o
0 12 2 28.463 28.282 0.757 60.208 o
0 12 3 119.023 119.039 1.708 7.129 o
0 12 4 39.269 39.042 0.972 36.441 o
0 12 5 1.350 1.493 0.348 551.981 o
0 12 6 6.512 6.321 0.573 180.753 o
0 12 7 5.173 5.840 0.665 147.171 o
0 12 8 39.740 40.270 1.463 22.945 o
0 12 9 35.431 34.920 1.412 25.724 o
0 12 10 12.045 13.440 0.941 69.196 o
0 12 11 31.713 30.195 1.422 26.995 o
0 13 1 19.610 18.851 0.696 86.898 o
0 13 2 21.819 21.511 0.706 79.192 o
0 13 3 144.885 145.664 2.005 5.011 o
0 13 4 11.115 11.497 0.665 121.097 o
0 13 5 77.708 79.261 1.514 12.788 o
0 13 6 4.376 4.787 0.501 243.694 o
0 13 7 13.107 11.650 0.808 87.479 o
0 13 8 32.408 32.179 1.360 28.252 o
0 13 9 29.326 29.182 1.360 29.570 o
0 13 10 11.717 12.550 1.074 56.127 o
0 14 0 57.100 58.630 1.135 22.064 o
0 14 1 39.365 37.948 0.951 37.397 o
0 14 2 22.409 21.316 0.757 72.755 o
0 14 3 29.174 27.842 0.859 52.798 o
0 14 4 143.305 142.565 2.097 4.984 o
0 14 5 2.767 3.519 0.419 354.506 o
0 14 6 10.928 11.701 0.747 102.476 o
0 14 7 1.050 1.483 0.409 418.844 o
0 14 8 11.159 12.550 1.002 63.467 o
0 14 10 46.284 43.625 1.647 18.281 o
0 15 1 91.005 91.064 1.565 10.522 o
0 15 2 181.973 181.515 2.393 3.349 o
0 15 3 90.515 90.553 1.596 10.449 o
0 15 4 46.504 45.312 1.187 26.267 o
0 15 5 13.173 14.115 0.798 87.101 o
0 15 9 46.800 47.358 1.657 17.776 o
0 15 10 5.067 5.861 0.665 147.469 o
0 16 0 24.658 25.264 0.859 58.396 o
0 16 2 4.039 4.449 0.419 328.309 o
0 16 3 154.560 154.952 2.271 4.294 o
0 16 4 94.203 94.777 1.749 9.323 o
0 16 5 13.746 13.297 0.808 85.246 o
0 16 6 43.664 41.579 1.289 25.469 o
0 16 7 83.801 81.777 1.831 10.251 o
0 16 8 0.610 1.002 0.450 360.345 o
0 16 9 13.757 14.473 1.115 51.009 o
0 17 1 0.866 1.135 0.378 492.370 o
0 17 2 63.220 61.126 1.391 17.228 o
0 17 3 48.433 47.266 1.248 24.151 o
0 17 4 5.264 5.708 0.471 256.331 o
0 17 5 73.588 77.092 1.667 12.355 o
0 17 6 29.087 29.151 1.115 38.828 o
0 17 7 0.464 1.054 0.450 362.013 o
0 17 8 7.172 6.577 0.563 181.773 o
0 17 9 15.399 15.537 1.002 59.001 o
0 18 0 226.129 227.881 2.987 2.193 o
0 18 1 61.605 59.939 1.371 17.857 o
0 18 2 19.479 20.426 0.921 60.788 o
0 18 3 27.869 27.034 1.002 45.689 o
0 18 4 10.188 9.645 0.757 103.804 o
0 18 5 2.621 2.332 0.440 337.762 o
0 18 6 6.870 7.804 0.696 129.085 o
0 18 7 1.424 2.312 0.460 326.777 o
0 18 9 8.591 8.592 0.655 135.738 o
0 19 1 15.700 16.171 0.910 67.679 o
0 19 2 117.887 120.001 2.107 6.266 o
0 19 3 3.120 2.506 0.430 342.955 o
0 19 4 3.851 3.365 0.460 292.228 o
0 19 5 14.075 13.635 0.910 70.707 o
0 19 6 43.895 44.259 1.401 22.761 o
0 19 7 5.302 6.874 0.573 185.435 o
0 19 8 10.572 9.236 0.788 97.198 o
0 20 1 27.877 27.464 1.064 42.331 o
0 20 2 0.884 0.982 0.460 341.790 o
0 20 3 43.505 44.484 1.350 23.830 o
0 20 4 1.608 1.831 0.440 355.630 o
0 20 6 1.338 1.841 0.460 330.727 o
0 20 7 138.487 135.364 2.465 4.705 o
0 20 8 5.849 6.168 0.542 201.120 o
0 21 1 2.129 2.690 0.440 342.100 o
0 21 2 45.948 45.987 1.371 22.650 o
0 21 3 0.791 0.869 0.440 374.820 o
0 21 5 21.353 19.659 1.054 49.293 o
0 21 6 22.428 21.326 1.105 44.940 o
0 21 7 0.490 0.910 0.450 362.662 o
0 22 0 133.319 135.681 2.373 4.980 o
0 22 2 37.499 36.853 1.299 27.743 o
0 22 3 0.664 1.156 0.450 358.534 o
0 22 4 3.629 4.357 0.511 243.286 o
0 22 5 4.957 5.503 0.542 208.560 o
0 22 6 10.424 10.586 0.788 96.298 o
0 23 1 1.849 1.729 0.450 338.608 o
0 23 2 16.843 18.033 1.043 53.569 o
0 23 3 27.093 28.190 1.176 37.316 o
0 23 5 14.129 12.540 0.982 63.217 o
0 23 6 17.417 17.020 1.002 56.868 o
0 24 2 1.873 2.496 0.481 296.225 o
0 24 3 12.040 12.724 0.931 70.781 o
0 24 4 26.639 26.604 1.146 39.261 o
0 25 1 2.384 2.987 0.593 197.908 o
0 25 2 21.316 22.482 1.279 36.302 o
0 25 3 5.900 4.981 0.593 176.833 o
0 25 4 2.244 2.905 0.532 242.466 o
0 26 0 5.303 6.454 0.634 157.862 o
0 26 1 19.696 19.802 1.258 38.341 o
0 26 2 1.689 2.557 0.522 256.656 o
1 0 1 75.945 76.888 0.839 18.100 o
1 0 2 3271.940 3109.560 36.291 0.013 o
1 0 3 30.753 32.087 0.931 45.719 o
1 0 4 328.784 328.877 5.871 0.875 o
1 0 5 283.464 284.997 5.339 1.117 o
1 0 7 250.514 248.348 5.186 1.315 o
1 0 8 9.995 10.464 1.238 44.918 o
1 0 10 2.648 3.488 1.299 44.147 o
1 0 12 16.633 17.920 1.984 17.853 o
1 1 0 252.401 251.805 2.373 2.045 o
1 1 1 127.041 133.738 1.360 6.998 o
1 1 2 68.391 71.763 0.941 19.688 o
1 1 3 291.815 302.989 5.257 1.081 o
1 1 4 249.388 260.438 4.756 1.399 o
1 1 5 121.180 122.609 2.731 4.901 o
1 1 7 26.367 26.891 1.473 27.260 o
1 1 8 34.078 35.411 1.821 17.915 o
1 1 9 3.098 2.240 1.146 56.480 o
1 1 10 24.137 25.796 1.913 18.053 o
1 1 11 13.610 12.039 1.677 25.033 o
1 1 12 76.522 76.182 3.222 5.480 o
1 2 0 5371.150 5493.720 58.333 0.005 o
1 2 1 103.520 104.249 1.105 10.468 o
1 2 2 569.418 573.216 6.137 0.398 o
1 2 3 220.892 225.089 2.649 2.389 o
1 2 4 27.873 28.793 1.054 42.459 o
1 2 5 474.161 464.446 8.173 0.442 o
1 2 6 7.582 7.559 0.859 89.432 o
1 2 7 60.130 61.463 2.138 10.998 o
1 2 8 18.991 19.895 1.473 29.748 o
1 2 9 50.196 51.664 2.301 10.817 o
1 2 11 34.891 33.897 2.301 12.216 o
1 2 12 9.381 8.316 1.841 21.570 o
1 3 0 56.515 59.172 0.696 28.923 o
1 3 1 1086.180 1089.010 9.707 0.119 o
1 3 2 192.821 194.362 2.025 3.283 o
1 3 3 88.606 91.873 1.289 12.039 o
1 3 4 22.673 23.454 0.644 83.015 o
1 3 5 178.704 176.575 3.662 2.559 o
1 3 6 12.829 12.448 1.013 61.176 o
1 3 7 79.920 81.593 2.516 7.479 o
1 3 8 31.294 32.179 1.739 19.840 o
1 3 10 17.739 20.201 1.759 21.980 o
1 3 11 23.919 23.464 1.995 16.896 o
1 3 12 3.108 3.242 1.810 22.949 o
1 4 0 1715.730 1680.620 14.821 0.049 o
1 4 1 156.188 157.243 1.647 4.890 o
1 4 2 1059.020 1065.700 9.666 0.124 o
1 4 3 92.165 95.800 1.350 11.143 o
1 4 4 107.999 109.844 1.575 8.409 o
1 4 5 110.896 108.279 1.698 7.921 o
1 4 6 16.397 16.028 1.105 49.850 o
1 4 7 144.520 141.552 3.549 3.234 o
1 4 8 33.068 32.854 1.780 18.852 o
1 4 9 3.761 3.263 1.258 46.718 o
1 4 10 21.486 21.756 1.862 19.405 o
1 4 11 11.979 11.937 1.688 24.961 o
1 4 12 28.057 29.121 2.260 13.126 o
1 5 0 332.748 338.809 3.294 1.167 o
1 5 1 438.942 438.445 4.245 0.693 o
1 5 2 18.090 18.626 0.409 143.970 o
1 5 3 22.996 23.065 0.532 96.667 o
1 5 4 81.912 83.812 1.350 13.018 o
1 5 5 8.467 8.571 0.542 179.323 o
1 5 6 12.987 13.307 0.675 111.289 o
1 5 7 29.163 30.634 1.054 41.186 o
1 5 8 103.502 102.479 3.140 4.804 o
1 5 9 28.146 28.660 1.872 18.166 o
1 5 10 33.089 32.772 2.128 14.109 o
1 5 11 5.274 6.158 1.545 30.912 o
1 5 12 72.253 68.787 3.161 5.818 o
1 6 0 63.667 61.954 0.798 24.091 o
1 6 1 20.503 21.920 0.440 120.082 o
1 6 2 215.662 219.790 2.322 2.613 o
1 6 3 134.853 138.310 1.637 6.048 o
1 6 4 131.920 130.557 1.882 5.924 o
1 6 5 227.245 230.111 3.028 2.158 o
1 6 6 21.990 21.920 0.829 65.777 o
1 6 7 62.767 61.842 1.483 16.270 o
1 6 8 16.064 15.077 0.931 65.664 o
1 6 9 8.967 10.075 1.350 38.658 o
1 6 10 40.615 41.702 2.342 11.338 o
1 6 11 2.972 3.958 1.493 33.504 o
1 6 12 2.744 2.864 1.821 22.731 o
1 7 0 19.480 19.270 0.440 129.606 o
1 7 1 338.392 339.791 3.416 1.130 o
1 7 2 162.604 162.265 1.831 4.444 o
1 7 3 5.018 5.186 0.389 344.135 o
1 7 4 84.567 83.843 1.238 13.330 o
1 7 5 74.413 73.073 1.401 14.408 o
1 7 6 7.338 7.794 0.634 148.171 o
1 7 7 10.512 9.533 0.788 97.046 o
1 7 8 94.684 91.555 1.974 8.524 o
1 7 9 14.686 15.905 1.033 56.652 o
1 7 10 33.198 31.780 2.148 13.911 o
1 7 11 7.853 8.633 1.657 26.545 o
1 7 12 24.275 22.922 2.138 14.930 o
1 8 0 397.081 402.656 4.020 0.823 o
1 8 1 230.097 234.898 2.486 2.303 o
1 8 2 10.380 10.259 0.440 210.894 o
1 8 3 256.853 258.014 2.823 1.867 o
1 8 4 45.724 45.241 0.890 33.778 o
1 8 5 70.969 69.441 1.391 15.267 o
1 8 6 10.010 9.114 0.696 119.279 o
1 8 7 57.498 56.451 1.463 17.824 o
1 8 8 3.597 3.253 0.511 247.870 o
1 8 9 7.958 8.367 0.757 109.428 o
1 8 10 24.470 24.579 1.268 35.215 o
1 8 11 16.625 15.670 1.207 43.148 o
1 9 0 2.884 3.263 0.348 476.583 o
1 9 1 230.280 232.586 2.537 2.295 o
1 9 2 58.557 61.893 0.992 23.221 o
1 9 3 29.064 29.059 0.706 62.690 o
1 9 4 2.046 2.179 0.399 411.125 o
1 9 5 92.036 90.195 1.463 10.933 o
1 9 6 11.679 11.088 0.788 93.745 o
1 9 7 68.399 67.498 1.626 13.788 o
1 9 8 50.776 51.347 1.534 18.510 o
1 9 9 20.007 19.884 1.135 44.812 o
1 9 10 7.480 7.405 0.839 93.485 o
1 9 11 25.258 23.577 1.330 32.707 o
1 10 0 40.846 43.113 0.808 39.785 o
1 10 1 134.143 131.395 1.677 6.162 o
1 10 2 59.373 59.550 1.002 23.186 o
1 10 3 78.192 79.803 1.248 14.472 o
1 10 4 21.899 22.748 0.706 78.007 o
1 10 5 9.798 9.533 0.593 150.319 o
1 10 6 2.636 2.434 0.460 311.480 o
1 10 7 17.916 18.800 0.972 58.397 o
1 10 8 41.530 39.820 1.401 23.848 o
1 10 9 31.423 29.652 1.330 29.830 o
1 10 10 60.933 56.114 1.821 13.630 o
1 10 11 19.650 18.779 1.248 39.058 o
1 11 0 95.181 97.007 1.360 10.732 o
1 11 1 16.993 17.174 0.563 118.136 o
1 11 2 116.933 118.119 1.596 7.532 o
1 11 3 15.593 16.693 0.603 114.791 o
1 11 4 64.099 62.445 1.187 19.215 o
1 11 5 34.715 35.912 0.961 40.375 o
1 11 6 10.813 9.850 0.696 116.338 o
1 11 7 21.617 21.879 0.921 58.107 o
1 11 8 94.173 95.749 2.138 7.844 o
1 11 9 45.309 46.212 1.596 18.986 o
1 11 10 15.670 16.335 1.166 45.958 o
1 11 11 2.825 3.611 0.624 177.422 o
1 12 0 26.850 26.952 0.716 66.269 o
1 12 2 117.842 115.572 1.626 7.480 o
1 12 3 32.616 32.343 0.839 48.932 o
1 12 4 145.341 141.092 2.005 5.069 o
1 12 5 25.025 25.121 0.869 57.324 o
1 12 6 29.782 29.049 0.972 45.360 o
1 12 7 2.574 1.913 0.491 281.304 o
1 12 8 12.898 11.793 0.992 63.469 o
1 12 9 8.511 8.960 0.849 89.115 o
1 12 10 48.276 45.681 1.657 17.681 o
1 12 11 0.796 1.616 0.583 215.883 o
1 13 0 58.989 57.402 1.084 22.449 o
1 13 1 128.305 127.805 1.780 6.318 o
1 13 2 112.036 110.366 1.647 7.929 o
1 13 3 34.863 33.856 0.910 43.142 o
1 13 4 25.650 27.167 0.859 56.458 o
1 13 5 44.594 44.801 1.166 27.441 o
1 13 6 7.607 7.549 0.614 155.344 o
1 13 7 41.050 42.428 1.258 26.821 o
1 13 8 28.704 28.384 1.279 32.631 o
1 13 9 16.931 16.130 1.156 46.054 o
1 14 0 1.513 0.859 0.501 285.333 o
1 14 1 30.428 29.611 0.839 52.090 o
1 14 2 54.873 54.794 1.146 23.058 o
1 14 3 115.030 115.020 1.790 7.252 o
1 14 4 41.901 39.472 1.074 31.868 o
1 14 5 39.865 40.270 1.125 31.089 o
1 14 6 28.057 28.057 1.013 44.678 o
1 14 7 26.007 24.661 1.064 44.240 o
1 14 8 1.905 1.207 0.573 218.427 o
1 14 9 7.303 7.948 0.849 91.419 o
1 14 10 7.825 6.587 0.685 131.294 o
1 15 0 85.172 86.421 1.483 11.730 o
1 15 1 88.302 87.740 1.524 11.130 o
1 15 2 30.993 31.678 0.931 45.693 o
1 15 3 34.075 33.539 0.992 40.206 o
1 15 4 2.170 2.987 0.409 384.062 o
1 15 5 29.622 29.888 1.033 42.108 o
1 15 6 11.962 11.026 0.829 86.326 o
1 15 7 34.245 32.383 1.187 33.023 o
1 15 8 43.807 46.386 1.391 22.727 o
1 15 9 21.803 22.298 1.258 37.073 o
1 15 10 11.196 10.556 0.900 76.815 o
1 16 0 24.519 24.497 0.859 58.928 o
1 16 1 61.838 61.862 1.299 18.453 o
1 16 2 29.330 27.668 0.951 47.280 o
1 16 3 10.031 9.308 0.624 139.582 o
1 16 4 22.273 23.618 0.921 56.717 o
1 16 5 74.584 78.739 1.647 12.298 o
1 16 6 2.951 2.987 0.440 328.789 o
1 16 7 23.445 25.909 1.084 44.241 o
1 16 8 5.228 5.595 0.532 212.960 o
1 16 9 43.377 43.042 1.596 19.577 o
1 17 0 30.203 29.581 0.972 44.889 o
1 17 1 25.225 25.459 0.910 54.020 o
1 17 2 77.328 75.834 1.534 12.899 o
1 17 3 25.971 25.060 0.951 50.822 o
1 17 4 26.971 28.128 1.023 44.804 o
1 17 5 11.140 11.476 0.818 88.900 o
1 17 6 21.007 21.562 1.013 51.711 o
1 17 7 19.341 20.549 1.033 51.768 o
1 17 8 29.237 26.891 1.197 35.821 o
1 17 9 18.269 18.340 1.064 50.982 o
1 18 0 0.795 0.931 0.430 391.413 o
1 18 1 23.207 23.822 0.941 54.274 o
1 18 2 109.277 110.253 1.933 7.308 o
1 18 3 27.572 26.563 1.013 45.478 o
1 18 4 56.769 58.671 1.473 17.634 o
1 18 5 7.509 6.976 0.665 138.228 o
1 18 6 13.840 13.880 0.910 70.825 o
1 18 7 45.226 43.134 1.401 22.583 o
1 18 8 4.472 5.472 0.532 218.327 o
1 18 9 12.043 11.599 0.910 73.945 o
1 19 0 33.810 33.775 1.115 35.444 o
1 19 1 14.641 15.332 0.839 78.109 o
1 19 2 40.039 41.272 1.207 28.609 o
1 19 3 27.570 27.259 1.064 42.567 o
1 19 4 40.119 40.873 1.258 27.353 o
1 19 5 18.047 18.718 0.992 56.580 o
1 19 6 10.986 11.824 0.880 79.236 o
1 19 7 6.760 6.761 0.624 156.062 o
1 19 8 1.883 2.271 0.471 309.024 o
1 20 0 41.933 40.321 1.258 26.873 o
1 20 1 6.416 5.830 0.501 223.659 o
1 20 2 10.348 9.717 0.716 112.641 o
1 20 3 7.853 7.774 0.675 132.733 o
1 20 4 9.095 9.257 0.818 93.675 o
1 20 5 65.485 64.777 1.657 14.052 o
1 20 6 33.666 31.647 1.258 31.022 o
1 20 7 14.619 15.476 1.002 59.631 o
1 21 0 1.195 1.432 0.460 335.046 o
1 21 1 1.510 2.066 0.430 370.721 o
1 21 2 21.987 22.902 1.033 49.169 o
1 21 3 24.317 23.618 1.064 45.565 o
1 21 4 11.272 10.822 0.798 92.786 o
1 21 5 25.180 25.152 1.125 41.335 o
1 21 6 9.240 9.420 0.788 99.327 o
1 21 7 9.298 9.328 0.675 126.438 o
1 22 0 3.762 3.999 0.491 260.749 o
1 22 1 33.353 34.818 1.217 31.878 o
1 22 2 38.684 36.628 1.289 27.681 o
1 22 3 6.707 7.201 0.624 155.435 o
1 22 4 21.116 21.807 1.064 48.088 o
1 22 5 1.522 1.729 0.460 329.158 o
1 22 6 10.302 8.643 0.777 100.238 o
1 23 0 6.086 7.017 0.614 162.392 o
1 23 1 9.653 10.679 0.910 76.988 o
1 23 2 43.248 43.471 1.432 22.415 o
1 23 3 2.865 2.751 0.481 284.845 o
1 23 4 14.739 15.107 0.982 61.642 o
1 23 5 3.566 4.582 0.511 242.902 o
1 23 6 11.707 12.059 0.900 75.416 o
1 24 0 9.760 9.799 0.808 94.148 o
1 24 1 21.892 20.968 1.094 45.954 o
1 24 2 9.864 10.668 0.808 93.298 o
1 24 3 8.051 8.152 0.655 138.118 o
1 24 4 2.271 2.138 0.460 317.576 o
1 24 5 17.975 17.460 1.013 55.427 o
1 25 1 8.845 9.513 0.839 90.096 o
1 25 3 15.971 17.931 1.176 44.791 o
1 26 0 6.704 7.334 0.655 143.706 o
1 26 1 0.825 2.005 0.511 275.647 o
1 26 2 3.734 4.501 0.573 199.702 o
2 0 0 40.596 41.978 0.542 49.824 o
2 0 1 1.378 1.637 0.164 1705.220 o
2 0 2 4.262 4.204 0.235 677.116 o
2 0 3 137.513 132.265 1.534 6.224 o
2 0 4 54.256 56.860 1.545 17.337 o
2 0 5 147.501 144.723 3.130 3.596 o
2 0 6 74.874 76.601 2.230 9.054 o
2 0 7 7.112 7.436 1.023 66.046 o
2 0 8 55.369 54.180 2.220 10.998 o
2 0 9 73.322 75.855 2.803 6.804 o
2 0 10 50.122 49.792 2.486 9.660 o
2 0 11 12.300 12.622 1.729 23.793 o
2 0 12 47.776 46.765 2.690 8.655 o
2 1 0 30.311 31.156 0.440 78.593 o
2 1 1 77.881 78.095 0.890 17.178 o
2 1 2 304.790 308.983 3.069 1.379 o
2 1 3 138.878 140.581 1.585 5.906 o
2 1 4 103.864 107.052 1.555 8.860 o
2 1 5 34.780 34.020 1.319 28.443 o
2 1 6 92.813 94.133 2.526 6.691 o
2 1 7 45.176 44.013 1.841 15.827 o
2 1 8 59.110 58.937 2.332 9.899 o
2 1 9 15.901 17.521 1.534 28.569 o
2 1 10 68.367 67.324 2.864 6.877 o
2 1 11 10.931 9.932 1.667 25.793 o
2 1 12 22.227 20.610 2.158 14.873 o
2 2 0 1720.870 1680.590 14.842 0.049 o
2 2 1 271.771 277.725 2.741 1.712 o
2 2 2 1083.500 1085.720 9.850 0.119 o
2 2 3 375.394 384.183 3.815 0.912 o
2 2 4 127.856 131.365 1.841 6.147 o
2 2 5 161.616 161.600 2.260 4.060 o
2 2 6 2.247 2.312 0.777 120.350 o
2 2 7 12.722 12.581 1.156 48.983 o
2 2 8 24.730 23.618 1.616 24.095 o
2 2 9 110.661 109.598 3.467 4.054 o
2 2 10 2.048 2.864 1.340 41.740 o
2 2 11 4.004 3.314 1.555 30.869 o
2 2 12 6.919 6.229 1.749 24.126 o
2 3 0 793.964 787.452 7.201 0.222 o
2 3 1 528.336 537.048 5.063 0.479 o
2 3 2 110.034 107.215 1.258 9.274 o
2 3 3 446.012 448.847 4.449 0.662 o
2 3 4 135.515 133.574 1.862 5.757 o
2 3 5 31.418 31.688 0.849 49.694 o
2 3 6 2.049 2.260 0.624 183.160 o
2 3 7 14.467 14.514 1.227 43.065 o
2 3 8 27.676 29.090 1.708 21.153 o
2 3 9 4.859 5.370 1.166 53.290 o
2 3 10 6.579 6.587 1.412 36.475 o
2 3 11 5.960 7.272 1.534 31.132 o
2 3 12 39.897 42.694 2.578 9.680 o
2 4 0 36.227 35.892 0.532 59.107 o
2 4 1 153.765 157.979 1.667 4.935 o
2 4 2 89.874 89.182 1.094 13.000 o
2 4 3 64.350 65.943 0.941 21.551 o
2 4 4 12.722 13.021 0.573 138.378 o
2 4 5 148.430 148.590 2.138 4.692 o
2 4 6 22.287 22.677 0.829 64.979 o
2 4 7 134.729 130.598 2.690 4.534 o
2 4 8 16.605 15.967 1.412 33.070 o
2 4 9 48.684 48.872 2.332 10.767 o
2 4 10 4.563 4.695 1.350 40.388 o
2 4 12 11.072 11.210 1.862 20.867 o
2 5 0 90.033 91.238 1.084 12.888 o
2 5 1 421.414 427.255 4.163 0.739 o
2 5 2 8.000 8.408 0.348 311.114 o
2 5 3 249.321 249.750 2.680 1.997 o
2 5 4 61.716 59.929 0.992 22.562 o
2 5 5 63.212 63.846 1.258 18.441 o
2 5 6 99.341 98.756 1.759 8.780 o
2 5 7 71.857 71.139 1.585 13.469 o
2 5 8 57.873 56.645 1.534 16.897 o
2 5 9 10.820 11.487 1.432 34.104 o
2 5 10 46.955 46.765 2.445 10.142 o
2 6 0 2105.260 2083.480 18.534 0.032 o
2 6 1 23.305 22.942 0.491 101.363 o
2 6 2 288.271 292.454 3.028 1.512 o
2 6 3 89.140 91.146 1.238 12.269 o
2 6 4 109.996 108.371 1.463 8.647 o
2 6 5 12.138 12.509 0.644 121.909 o
2 6 7 29.966 29.387 1.074 40.142 o
2 6 8 50.211 47.143 1.452 20.206 o
2 6 9 50.935 49.956 1.585 17.905 o
2 6 10 16.580 17.010 1.708 23.527 o
2 6 11 13.955 13.665 1.729 23.544 o
2 6 12 31.111 29.397 2.260 12.945 o
2 7 0 289.849 294.070 3.017 1.501 o
2 7 1 95.648 98.091 1.238 11.129 o
2 7 2 139.142 140.550 1.667 5.776 o
2 7 3 107.263 108.770 1.422 8.955 o
2 7 4 103.904 102.643 1.442 9.395 o
2 7 5 14.470 14.177 0.706 100.566 o
2 7 6 76.981 77.276 1.575 12.585 o
2 7 7 85.702 83.833 1.790 10.220 o
2 7 8 44.085 41.906 1.381 23.393 o
2 7 9 10.469 10.586 0.941 72.071 o
2 7 10 27.042 26.277 1.340 31.360 o
2 8 0 0.307 0.767 0.338 638.134 o
2 8 1 4.023 4.848 0.368 393.428 o
2 8 2 141.786 144.263 1.759 5.473 o
2 8 3 120.216 119.827 1.555 7.387 o
2 8 4 114.941 116.677 1.606 7.667 o
2 8 5 61.942 62.844 1.176 19.780 o
2 8 7 80.944 82.534 1.780 10.722 o
2 8 9 1.996 3.365 0.563 219.150 o
2 8 10 31.213 30.460 1.422 27.088 o
2 8 11 6.177 5.667 0.675 140.671 o
2 9 0 235.366 235.205 2.588 2.214 o
2 9 1 274.547 273.500 2.956 1.662 o
2 9 2 128.289 128.296 1.626 6.593 o
2 9 3 288.161 289.886 3.202 1.488 o
2 9 4 47.697 48.708 0.982 29.751 o
2 9 5 25.814 26.246 0.808 60.599 o
2 9 6 3.758 4.930 0.491 256.656 o
2 9 7 4.561 4.992 0.542 212.607 o
2 9 8 11.419 11.783 0.818 88.252 o
2 9 9 38.679 38.439 1.452 23.597 o
2 9 10 11.807 12.254 0.931 71.246 o
2 10 0 253.055 254.629 2.803 1.914 o
2 10 1 8.991 8.715 0.471 211.610 o
2 10 2 2.757 2.649 0.389 409.797 o
2 10 3 255.771 257.360 2.936 1.848 o
2 10 4 139.434 138.535 1.892 5.471 o
2 10 5 138.597 138.852 1.984 5.358 o
2 10 6 10.689 12.131 0.706 111.440 o
2 10 7 9.048 9.513 0.818 93.551 o
2 10 8 1.213 1.412 0.542 246.153 o
2 10 9 12.642 14.146 1.043 57.773 o
2 10 10 33.201 33.570 1.473 24.927 o
2 10 11 5.725 6.311 0.808 103.317 o
2 11 0 2.190 2.414 0.378 443.551 o
2 11 1 5.360 4.756 0.440 287.349 o
2 11 2 65.285 64.184 1.125 19.444 o
2 11 3 12.359 12.029 0.593 135.726 o
2 11 4 51.113 49.895 1.074 26.270 o
2 11 5 60.230 60.430 1.268 19.304 o
2 11 6 104.340 104.658 1.800 8.130 o
2 11 7 95.528 97.795 2.076 7.929 o
2 11 8 9.649 8.541 0.798 97.320 o
2 11 9 14.966 15.660 1.094 51.544 o
2 11 10 42.964 44.412 1.606 19.368 o
2 11 11 3.494 4.593 0.634 167.943 o
2 12 0 45.673 43.441 0.921 33.447 o
2 12 1 42.218 40.740 0.890 36.984 o
2 12 2 58.042 57.382 1.094 22.573 o
2 12 3 85.778 84.610 1.422 12.095 o
2 12 4 13.383 12.704 0.665 113.316 o
2 12 5 14.819 14.330 0.757 90.762 o
2 12 6 8.118 7.896 0.552 178.276 o
2 12 7 1.451 2.179 0.409 404.554 o
2 12 9 17.020 17.399 1.156 45.697 o
2 12 10 48.397 48.422 1.698 16.928 o
2 13 0 167.264 168.157 2.148 3.964 o
2 13 1 80.985 79.915 1.350 13.392 o
2 13 2 73.498 73.594 1.309 15.225 o
2 13 3 43.196 43.931 1.033 31.466 o
2 13 5 1.351 2.260 0.389 444.295 o
2 13 6 61.062 62.435 1.432 17.044 o
2 13 7 48.520 49.015 1.371 21.697 o
2 13 8 34.229 31.483 1.381 27.276 o
2 13 9 34.005 35.206 1.473 24.561 o
2 13 10 6.869 7.109 0.706 126.899 o
2 14 0 11.502 10.944 0.614 134.764 o
2 14 1 43.427 44.791 1.033 31.177 o
2 14 2 32.264 33.856 0.921 44.501 o
2 14 3 50.320 48.258 1.146 25.412 o
2 14 4 12.602 11.712 0.726 103.218 o
2 14 5 93.992 92.588 1.729 9.503 o
2 14 6 10.638 11.282 0.757 101.356 o
2 14 7 38.273 40.331 1.258 28.025 o
2 14 8 8.321 9.993 0.829 92.365 o
2 14 9 70.069 72.448 2.005 10.722 o
2 14 10 17.189 17.133 1.166 45.038 o
2 15 0 72.545 70.024 1.330 15.493 o
2 15 1 21.944 23.781 0.818 65.674 o
2 15 2 32.791 31.862 0.941 43.854 o
2 15 3 16.930 17.000 0.808 77.837 o
2 15 4 12.628 12.857 0.757 96.102 o
2 15 5 11.566 12.724 0.777 94.396 o
2 15 6 57.690 56.881 1.452 17.877 o
2 15 7 32.413 32.834 1.207 32.957 o
2 15 8 6.805 7.027 0.716 124.147 o
2 15 9 0.380 1.094 0.603 205.007 o
2 15 10 2.792 2.956 0.603 190.055 o
2 16 0 39.131 37.037 1.033 34.975 o
2 16 1 3.339 3.570 0.409 359.038 o
2 16 2 77.568 73.328 1.463 13.515 o
2 16 3 2.279 2.792 0.409 383.850 o
2 16 4 25.005 25.234 0.931 52.893 o
2 16 5 1.072 1.135 0.389 463.701 o
2 16 6 15.104 15.394 0.910 68.702 o
2 16 7 4.480 4.296 0.501 244.850 o
2 16 8 2.277 3.253 0.491 277.783 o
2 16 9 16.270 15.568 1.023 56.520 o
2 17 0 36.245 35.718 1.054 36.035 o
2 17 1 11.531 10.085 0.706 111.865 o
2 17 3 11.224 12.786 0.767 96.846 o
2 17 4 40.127 38.817 1.197 29.277 o
2 17 5 5.305 5.339 0.491 241.614 o
2 17 6 47.756 47.000 1.381 21.926 o
2 17 7 49.994 50.928 1.493 19.267 o
2 17 8 24.430 23.546 1.146 41.080 o
2 17 9 3.849 4.347 0.542 219.140 o
2 18 0 43.457 43.758 1.207 27.047 o
2 18 1 10.359 9.963 0.736 107.618 o
2 18 2 9.718 10.832 0.747 105.776 o
2 18 3 2.739 2.107 0.409 381.778 o
2 18 4 26.816 25.418 1.054 44.086 o
2 18 5 44.899 44.402 1.381 22.897 o
2 18 6 49.895 49.741 1.473 19.700 o
2 18 7 9.433 9.922 0.777 100.650 o
2 18 8 1.663 1.923 0.460 326.227 o
2 19 0 36.296 37.805 1.176 31.476 o
2 19 1 29.029 29.274 1.074 40.683 o
2 19 2 1.257 1.135 0.399 438.076 o
2 19 3 38.815 38.919 1.227 28.890 o
2 19 4 8.734 8.725 0.716 117.548 o
2 19 5 9.684 11.139 0.859 84.402 o
2 19 6 1.519 2.353 0.460 325.365 o
2 19 7 5.997 7.027 0.655 146.486 o
2 19 8 5.798 6.741 0.563 188.538 o
2 20 0 1.639 0.921 0.419 394.775 o
2 20 1 70.080 71.743 1.647 13.180 o
2 20 2 30.941 31.892 1.135 36.424 o
2 20 3 9.192 9.891 0.675 125.948 o
2 20 4 24.918 26.696 1.115 41.588 o
2 20 5 1.384 1.412 0.450 346.940 o
2 20 6 3.881 3.815 0.501 251.771 o
2 20 7 0.359 0.982 0.460 348.482 o
2 21 0 8.338 7.743 0.655 137.857 o
2 21 1 27.534 28.906 1.135 38.741 o
2 21 2 29.201 30.287 1.176 35.935 o
2 21 3 43.836 43.400 1.391 23.072 o
2 21 4 19.850 20.314 1.054 50.054 o
2 21 5 0.956 0.951 0.460 341.069 o
2 21 6 14.221 13.778 0.982 62.625 o
2 21 7 11.624 10.413 0.818 88.973 o
2 22 0 15.875 15.138 0.941 64.747 o
2 22 1 23.553 23.362 1.084 44.911 o
2 22 2 3.246 3.570 0.491 267.354 o
2 22 3 8.880 7.815 0.736 113.061 o
2 22 4 18.608 16.816 1.054 52.010 o
2 22 5 19.882 20.999 1.054 49.811 o
2 22 6 46.197 45.793 1.432 21.515 o
2 23 0 10.615 11.169 0.900 77.118 o
2 23 1 2.864 2.567 0.471 296.605 o
2 23 2 1.714 2.537 0.471 309.422 o
2 23 3 3.998 5.217 0.583 190.615 o
2 23 4 21.371 23.485 1.084 46.147 o
2 23 5 16.833 16.478 1.043 54.105 o
2 24 0 32.910 32.424 1.248 31.481 o
2 24 1 37.975 41.190 1.350 25.714 o
2 24 2 9.187 8.725 0.777 102.166 o
2 24 4 4.591 3.345 0.491 256.299 o
2 25 0 3.163 4.122 0.603 185.803 o
2 25 1 22.831 23.024 1.340 33.165 o
2 25 2 40.891 39.973 1.677 18.918 o
2 25 3 12.664 13.082 1.094 53.646 o
2 26 0 0.977 1.074 0.511 278.288 o
2 26 1 29.797 30.501 1.473 26.053 o
3 0 1 172.997 175.828 1.862 3.983 o
3 0 3 176.153 183.561 2.056 3.682 o
3 0 4 11.383 11.599 0.471 184.445 o
3 0 5 51.861 49.987 0.972 27.997 o
3 0 7 6.025 5.922 1.054 63.715 o
3 0 8 1.832 2.138 1.166 55.041 o
3 0 9 70.980 69.094 2.741 7.212 o
3 0 12 7.042 5.523 1.821 22.337 o
3 1 0 30.142 31.044 0.511 73.848 o
3 1 1 359.689 369.341 3.652 0.990 o
3 1 2 184.169 179.889 1.964 3.621 o
3 1 3 250.336 251.662 2.680 1.981 o
3 1 4 114.989 113.424 1.483 8.074 o
3 1 5 45.515 44.750 0.921 33.194 o
3 1 6 3.639 3.785 0.532 229.651 o
3 1 8 113.956 113.925 3.345 4.148 o
3 1 9 11.536 11.957 1.452 33.027 o
3 1 10 54.661 57.453 2.639 8.462 o
3 1 11 10.789 10.985 1.749 23.522 o
3 1 12 6.601 7.324 1.790 23.049 o
3 2 1 58.696 59.019 0.788 26.635 o
3 2 2 265.946 272.068 2.803 1.757 o
3 2 3 16.814 17.409 0.511 129.382 o
3 2 4 29.893 30.982 0.706 60.417 o
3 2 5 36.610 35.493 0.839 44.422 o
3 2 6 41.536 41.732 1.105 30.690 o
3 2 7 153.373 151.515 3.764 2.878 o
3 2 8 57.915 59.550 2.373 9.704 o
3 2 9 20.311 19.404 1.657 24.121 o
3 2 10 27.350 27.801 2.035 15.860 o
3 2 11 14.550 15.169 1.780 22.164 o
3 2 12 3.321 3.273 1.770 23.992 o
3 3 0 68.451 69.257 0.890 20.495 o
3 3 1 432.905 434.712 4.265 0.705 o
3 3 2 268.435 267.066 2.782 1.762 o
3 3 3 168.227 167.359 1.923 4.148 o
3 3 4 80.039 80.161 1.187 14.574 o
3 3 5 70.866 73.308 1.217 16.459 o
3 3 6 4.667 4.828 0.573 193.950 o
3 3 7 30.741 29.018 1.084 39.368 o
3 3 8 45.017 45.895 2.117 12.838 o
3 3 9 13.540 13.962 1.534 29.332 o
3 3 10 79.811 82.575 3.212 5.368 o
3 3 11 34.225 34.889 2.322 12.043 o
3 4 0 407.123 413.938 4.050 0.787 o
3 4 1 82.050 81.961 1.043 15.020 o
3 4 2 55.747 55.121 0.859 27.483 o
3 4 3 12.423 12.622 0.481 170.857 o
3 4 4 24.512 25.019 0.655 77.050 o
3 4 5 71.373 71.702 1.217 16.512 o
3 4 6 9.965 9.564 0.685 121.500 o
3 4 7 10.708 9.645 0.798 94.669 o
3 4 8 39.507 39.032 1.319 26.316 o
3 4 9 100.587 102.070 3.406 4.383 o
3 4 10 12.664 11.957 1.637 26.338 o
3 4 11 16.620 16.959 1.933 18.773 o
3 5 0 207.801 208.784 2.220 2.834 o
3 5 1 24.199 24.323 0.532 91.981 o
3 5 2 317.265 315.192 3.273 1.278 o
3 5 3 206.504 214.216 2.383 2.738 o
3 5 4 273.774 270.759 2.997 1.667 o
3 5 5 72.945 72.448 1.248 15.909 o
3 5 6 21.146 21.040 0.869 63.423 o
3 5 7 33.018 32.107 1.135 35.427 o
3 5 8 39.603 38.602 1.319 26.350 o
3 5 10 6.789 7.160 1.493 32.665 o
3 5 11 15.512 15.670 1.810 21.352 o
3 6 0 37.089 39.472 0.706 48.108 o
3 6 1 66.569 69.022 0.992 19.983 o
3 6 2 631.789 638.638 6.270 0.334 o
3 6 3 3.422 3.396 0.389 389.052 o
3 6 4 81.591 80.048 1.248 13.951 o
3 6 5 42.670 44.034 0.961 33.676 o
3 6 6 19.422 18.647 0.869 66.635 o
3 6 7 12.396 12.018 0.869 78.876 o
3 6 8 26.592 26.236 1.146 39.372 o
3 6 9 8.278 8.101 0.675 131.048 o
3 6 10 22.940 23.362 1.268 35.999 o
3 6 11 12.234 12.152 1.770 22.806 o
3 7 0 243.461 243.306 2.619 2.093 o
3 7 1 160.450 159.360 1.862 4.513 o
3 7 2 6.384 7.313 0.430 269.978 o
3 7 3 253.180 254.557 2.833 1.905 o
3 7 4 57.518 59.581 1.074 22.706 o
3 7 5 123.228 122.671 1.770 6.691 o
3 7 6 40.293 39.370 1.156 30.233 o
3 7 7 35.626 36.035 1.217 30.814 o
3 7 8 29.865 30.287 1.217 34.086 o
3 7 9 8.342 9.032 0.757 108.016 o
3 7 10 10.155 11.712 0.900 77.328 o
3 7 11 22.137 22.585 1.309 34.687 o
3 8 0 80.098 80.836 1.166 14.647 o
3 8 1 42.432 42.745 0.808 38.847 o
3 8 2 91.300 89.080 1.279 11.937 o
3 8 3 42.760 43.113 0.880 36.294 o
3 8 4 53.320 53.935 1.054 25.213 o
3 8 5 191.413 187.304 2.393 3.145 o
3 8 6 19.465 18.779 0.808 73.084 o
3 8 7 12.809 11.159 0.869 78.897 o
3 8 8 34.453 33.437 1.299 29.219 o
3 8 9 45.056 43.297 1.555 19.922 o
3 8 10 7.802 7.262 0.696 127.350 o
3 8 11 5.989 6.536 0.829 98.284 o
3 9 0 111.256 107.870 1.442 8.632 o
3 9 1 393.594 382.464 4.030 0.853 o
3 9 2 63.227 62.292 1.064 20.900 o
3 9 3 25.341 26.185 0.726 68.028 o
3 9 4 66.409 67.437 1.217 17.867 o
3 9 5 1.669 1.821 0.511 269.354 o
3 9 6 31.833 32.435 0.982 42.378 o
3 9 7 106.209 109.015 2.148 6.905 o
3 9 8 22.567 22.206 1.135 42.891 o
3 9 9 6.444 6.301 0.655 146.215 o
3 9 10 34.447 33.416 1.473 24.663 o
3 9 11 11.187 10.771 0.859 82.700 o
3 10 0 29.808 30.062 0.726 59.695 o
3 10 1 37.320 36.945 0.818 44.193 o
3 10 2 257.133 254.138 2.895 1.861 o
3 10 3 11.819 11.568 0.573 144.847 o
3 10 4 21.520 21.009 0.736 76.572 o
3 10 5 136.156 133.635 1.995 5.518 o
3 10 6 23.569 24.006 0.900 56.927 o
3 10 7 50.648 50.682 1.319 21.860 o
3 10 8 5.409 4.408 0.583 185.679 o
3 10 9 28.008 27.985 1.309 31.849 o
3 10 10 7.675 7.600 0.859 89.286 o
3 10 11 8.683 9.001 0.890 82.045 o
3 11 0 255.687 251.632 2.874 1.886 o
3 11 1 55.356 53.638 1.033 24.938 o
3 11 2 36.663 34.644 0.859 43.813 o
3 11 3 76.749 75.967 1.319 14.469 o
3 11 4 30.701 29.039 0.880 49.712 o
3 11 5 5.629 7.303 0.542 199.045 o
3 11 6 68.781 67.927 1.452 15.179 o
3 11 7 6.202 6.168 0.491 230.891 o
3 11 8 100.430 100.076 2.240 7.107 o
3 11 9 3.915 4.255 0.614 176.912 o
3 11 10 5.032 4.582 0.634 162.278 o
3 11 11 10.732 9.410 3.222 7.220 o
3 12 0 9.451 8.193 0.532 179.608 o
3 12 1 56.327 54.457 1.094 23.499 o
3 12 2 108.341 106.540 1.626 8.346 o
3 12 3 41.403 40.198 0.982 34.678 o
3 12 4 29.201 30.000 0.910 48.795 o
3 12 5 125.866 123.581 1.974 6.141 o
3 12 6 2.874 3.611 0.440 325.644 o
3 12 7 2.552 2.393 0.419 366.937 o
3 12 8 16.862 17.296 1.094 49.949 o
3 12 9 4.193 4.940 0.644 160.181 o
3 12 10 0.813 1.125 0.593 209.852 o
3 13 0 3.060 2.741 0.471 293.553 o
3 13 1 89.837 89.632 1.524 10.888 o
3 13 2 26.221 26.236 0.818 59.369 o
3 13 3 11.150 12.428 0.675 117.184 o
3 13 4 104.208 104.750 1.759 8.263 o
3 13 5 9.827 10.280 0.726 110.766 o
3 13 6 57.795 56.564 1.412 18.393 o
3 13 7 37.648 38.142 1.238 29.140 o
3 13 8 7.321 6.321 0.603 163.103 o
3 13 9 1.683 1.545 0.583 211.535 o
3 13 10 20.509 19.086 1.238 39.171 o
3 14 0 2.838 3.754 0.511 251.918 o
3 14 1 27.334 27.085 0.869 54.179 o
3 14 2 6.927 6.649 0.603 164.064 o
3 14 3 9.373 9.073 0.603 149.304 o
3 14 4 9.782 10.055 0.696 118.666 o
3 14 5 68.289 63.990 1.473 15.361 o
3 14 6 24.397 25.755 1.033 46.641 o
3 14 7 49.509 49.107 1.391 21.125 o
3 14 8 4.454 4.593 0.511 236.027 o
3 14 9 29.004 31.197 1.381 28.749 o
3 14 10 17.819 16.990 1.156 45.404 o
3 15 0 23.119 24.058 0.859 60.609 o
3 15 1 1.565 1.995 0.389 442.461 o
3 15 2 12.951 12.908 0.726 101.230 o
3 15 3 12.407 12.039 0.736 101.230 o
3 15 4 37.794 37.610 1.125 32.490 o
3 15 5 43.808 44.259 1.258 25.710 o
3 15 6 7.048 7.191 0.593 166.788 o
3 15 7 37.348 37.232 1.279 28.274 o
3 15 8 18.005 18.043 1.002 56.025 o
3 15 9 6.617 6.423 0.624 157.237 o
3 16 0 44.547 42.960 1.146 28.261 o
3 16 1 37.849 39.410 1.105 32.719 o
3 16 2 35.763 36.741 1.064 35.655 o
3 16 3 1.739 2.046 0.409 400.428 o
3 16 4 16.430 17.296 0.859 72.023 o
3 16 5 9.748 10.014 0.788 97.944 o
3 16 6 41.717 41.732 1.319 25.317 o
3 16 7 2.932 2.782 0.471 294.715 o
3 16 8 17.643 15.373 1.002 57.327 o
3 16 9 9.873 9.032 0.675 125.250 o
3 17 0 41.754 42.336 1.176 28.610 o
3 17 1 31.148 30.215 1.013 42.063 o
3 17 2 28.461 28.558 1.013 44.258 o
3 17 3 8.752 8.183 0.644 139.174 o
3 17 4 32.270 32.210 1.125 36.135 o
3 17 5 2.805 3.140 0.450 317.220 o
3 17 6 24.172 23.986 1.084 44.375 o
3 17 7 3.120 2.833 0.471 292.418 o
3 17 8 10.668 11.231 0.921 74.229 o
3 17 9 22.080 21.817 1.094 45.603 o
3 18 0 1.539 2.138 0.389 441.445 o
3 18 1 52.447 51.132 1.340 21.059 o
3 18 2 8.903 9.052 0.726 114.186 o
3 18 4 24.013 25.500 1.064 45.180 o
3 18 5 5.591 6.413 0.542 201.929 o
3 18 6 10.583 10.188 0.777 98.359 o
3 18 7 7.750 7.845 0.655 139.551 o
3 18 8 8.961 8.336 0.665 131.833 o
3 19 0 2.664 2.946 0.430 346.430 o
3 19 1 19.020 19.741 0.931 60.627 o
3 19 2 6.352 5.534 0.552 194.296 o
3 19 3 9.818 10.300 0.839 88.181 o
3 19 4 17.508 16.887 0.951 61.431 o
3 19 5 12.299 10.607 0.788 93.107 o
3 19 6 21.577 21.828 1.094 45.888 o
3 19 7 21.427 20.856 1.105 45.630 o
3 19 8 22.271 23.106 1.125 43.376 o
3 20 0 26.133 27.954 1.084 42.147 o
3 20 1 3.855 3.703 0.471 280.147 o
3 20 2 11.641 11.579 0.859 81.597 o
3 20 3 6.944 6.117 0.532 200.423 o
3 20 4 20.865 20.856 1.023 51.336 o
3 20 5 1.978 2.833 0.481 293.415 o
3 20 6 62.001 63.509 1.677 14.375 o
3 20 7 10.339 9.175 0.767 101.801 o
3 21 0 30.009 30.399 1.166 35.965 o
3 21 1 64.150 67.743 1.647 14.122 o
3 21 3 1.904 1.616 0.450 338.627 o
3 21 4 24.213 25.755 1.135 41.156 o
3 21 5 3.305 3.580 0.501 257.606 o
3 21 6 5.296 5.779 0.542 205.638 o
3 21 7 5.132 5.206 0.522 221.592 o
3 22 0 3.813 4.091 0.501 251.183 o
3 22 1 65.189 62.046 1.647 14.346 o
3 22 2 2.848 2.813 0.471 295.446 o
3 22 3 6.587 6.393 0.563 185.293 o
3 22 4 6.884 6.976 0.634 151.226 o
3 22 5 15.647 15.138 1.013 58.037 o
3 22 6 5.920 5.155 0.522 216.338 o
3 23 1 15.389 15.476 0.972 61.941 o
3 23 2 10.140 9.819 0.890 79.899 o
3 23 3 40.393 39.840 1.391 24.341 o
3 23 4 10.089 10.065 0.880 81.360 o
3 23 5 3.018 3.774 0.491 268.499 o
3 24 0 9.100 8.070 0.665 131.814 o
3 24 1 27.677 29.857 1.217 35.039 o
3 24 2 26.735 27.586 1.187 37.165 o
3 24 3 7.028 8.510 0.736 116.314 o
3 24 4 0.992 1.094 0.450 354.436 o
3 25 0 28.085 29.601 1.452 27.117 o
3 25 1 6.418 7.804 0.788 105.610 o
3 25 2 4.467 4.541 0.583 189.966 o
4 0 0 386.440 393.041 3.907 0.867 o
4 0 1 1.548 1.463 0.307 675.442 o
4 0 2 10.955 10.750 0.450 199.484 o
4 0 3 4.792 4.695 0.399 339.495 o
4 0 4 75.125 77.420 1.197 15.521 o
4 0 5 28.618 27.975 0.777 58.749 o
4 0 7 139.915 138.596 2.107 5.137 o
4 0 8 41.437 44.433 2.117 13.164 o
4 0 9 19.099 19.301 1.698 23.290 o
4 0 11 28.991 27.975 2.189 13.866 o
4 1 0 387.964 387.170 3.897 0.871 o
4 1 1 145.516 148.845 1.708 5.322 o
4 1 2 267.228 264.693 2.844 1.764 o
4 1 3 225.711 224.935 2.496 2.398 o
4 1 4 125.387 124.215 1.647 6.798 o
4 1 5 22.745 23.065 0.716 75.241 o
4 1 6 89.922 88.630 1.514 10.977 o
4 1 7 10.346 9.461 0.736 108.174 o
4 1 8 19.152 19.690 1.268 38.069 o
4 1 9 12.706 13.757 1.534 29.500 o
4 1 10 81.237 83.321 3.263 5.209 o
4 2 0 40.439 40.341 0.706 44.764 o
4 2 1 34.320 34.675 0.665 55.394 o
4 2 2 10.738 9.707 0.450 205.077 o
4 2 3 40.792 38.490 0.788 42.186 o
4 2 4 35.479 34.173 0.798 47.739 o
4 2 5 5.970 6.209 0.501 225.593 o
4 2 6 14.155 15.353 0.696 101.891 o
4 2 7 13.162 12.867 0.859 78.830 o
4 2 8 13.772 13.768 0.921 69.739 o
4 2 9 12.543 13.348 1.504 30.675 o
4 2 10 14.325 14.248 1.698 24.252 o
4 2 11 3.203 3.181 1.534 31.793 o
4 3 0 2.029 1.759 0.327 580.352 o
4 3 1 150.401 150.911 1.759 5.057 o
4 3 2 74.757 75.261 1.094 16.572 o
4 3 3 467.146 464.579 4.705 0.606 o
4 3 4 97.497 96.895 1.412 10.310 o
4 3 5 168.886 164.157 2.117 3.999 o
4 3 6 27.213 25.786 0.849 56.327 o
4 3 7 11.864 12.141 0.829 85.666 o
4 3 8 12.286 11.845 0.910 73.555 o
4 3 9 23.484 24.262 1.217 37.888 o
4 3 10 4.119 3.120 1.463 34.782 o
4 3 11 9.753 9.052 1.647 26.604 o
4 4 0 36.233 37.058 0.706 50.069 o
4 4 1 13.590 12.152 0.471 169.103 o
4 4 2 195.504 200.284 2.250 3.063 o
4 4 3 96.970 95.238 1.350 10.685 o
4 4 4 34.258 35.166 0.818 47.374 o
4 4 5 28.670 28.650 0.808 56.219 o
4 4 6 12.282 11.886 0.675 114.927 o
4 4 7 65.459 65.381 1.596 14.553 o
4 4 8 28.097 29.274 1.197 35.799 o
4 4 9 56.688 59.510 1.729 14.783 o
4 4 10 30.835 30.368 1.381 28.357 o
4 4 11 34.687 33.130 2.301 12.249 o
4 5 0 15.745 15.445 0.511 137.796 o
4 5 1 60.995 60.123 0.951 23.302 o
4 5 2 139.504 135.998 1.708 5.792 o
4 5 3 110.300 108.617 1.493 8.528 o
4 5 4 86.194 87.454 1.360 12.214 o
4 5 5 83.831 84.825 1.422 12.306 o
4 5 6 140.414 138.300 2.025 5.245 o
4 5 7 15.647 16.437 0.921 66.490 o
4 5 8 4.437 4.419 0.552 208.585 o
4 5 9 14.147 13.931 1.033 57.731 o
4 5 10 60.558 57.965 1.841 13.393 o
4 5 11 13.033 13.184 1.391 35.203 o
4 6 0 130.048 131.897 1.637 6.406 o
4 6 1 43.814 43.563 0.829 37.074 o
4 6 2 32.240 32.394 0.736 54.958 o
4 6 3 5.100 5.431 0.440 286.435 o
4 6 4 55.695 56.165 1.084 23.595 o
4 6 5 13.232 13.809 0.634 119.272 o
4 6 6 41.474 41.374 1.084 31.355 o
4 6 7 20.141 20.201 0.869 64.974 o
4 6 8 9.922 9.062 0.777 100.543 o
4 6 9 38.434 36.321 1.473 23.452 o
4 6 10 28.830 28.231 1.381 29.211 o
4 7 0 88.748 88.241 1.268 12.341 o
4 7 1 249.093 245.852 2.741 1.998 o
4 7 2 183.655 177.352 2.148 3.529 o
4 7 3 60.577 60.563 1.084 21.573 o
4 7 4 43.656 43.042 0.961 33.432 o
4 7 5 35.497 35.278 0.951 40.507 o
4 7 6 42.596 40.495 1.094 30.789 o
4 7 7 27.279 26.216 0.982 47.533 o
4 7 8 34.306 32.680 1.319 28.791 o
4 7 9 4.969 5.615 0.644 156.301 o
4 7 10 16.709 15.639 1.135 47.642 o
4 7 11 5.612 6.782 0.696 133.765 o
4 8 0 138.879 132.674 1.708 5.885 o
4 8 1 43.516 43.031 0.869 36.187 o
4 8 2 162.870 161.703 2.015 4.268 o
4 8 3 88.771 87.259 1.391 11.773 o
4 8 4 8.526 8.940 0.542 178.011 o
4 8 5 47.034 48.309 1.105 27.350 o
4 8 6 56.849 54.334 1.289 20.456 o
4 8 7 53.620 51.767 1.330 20.879 o
4 8 8 3.939 3.744 0.563 206.951 o
4 8 9 83.259 85.531 2.138 8.729 o
4 8 10 14.454 15.558 1.135 48.840 o
4 8 11 22.208 20.662 1.299 35.418 o
4 9 0 133.193 130.444 1.729 6.138 o
4 9 1 3.872 4.255 0.419 332.148 o
4 9 2 5.083 5.646 0.460 266.966 o
4 9 3 31.558 32.026 0.839 49.989 o
4 9 4 2.230 1.442 0.501 276.268 o
4 9 5 46.711 45.005 1.125 27.600 o
4 9 6 140.271 136.019 2.128 5.136 o
4 9 7 6.368 6.250 0.614 162.801 o
4 9 8 92.892 89.407 2.128 8.118 o
4 9 9 16.000 17.082 1.125 48.335 o
4 9 11 8.967 9.881 0.880 82.812 o
4 10 0 69.707 69.237 1.197 17.240 o
4 10 1 34.917 34.286 0.839 46.219 o
4 10 2 40.224 41.282 0.931 36.653 o
4 10 3 17.658 16.949 0.685 94.278 o
4 10 4 34.265 36.148 0.961 40.581 o
4 10 5 24.560 27.208 0.900 54.551 o
4 10 6 27.973 26.471 0.992 46.376 o
4 10 7 42.820 44.034 1.248 26.268 o
4 10 8 19.586 19.219 1.002 54.379 o
4 10 9 18.280 19.976 1.166 43.831 o
4 10 10 14.737 15.138 1.135 48.802 o
4 11 0 12.628 12.683 0.624 125.356 o
4 11 1 270.309 266.831 3.109 1.675 o
4 11 2 18.966 18.728 0.706 86.821 o
4 11 3 30.587 29.744 0.869 50.095 o
4 11 4 23.179 24.600 0.849 61.107 o
4 11 5 8.837 9.901 0.675 126.925 o
4 11 6 35.434 36.618 1.105 34.410 o
4 11 7 51.543 52.247 1.401 20.195 o
4 11 8 9.898 8.878 0.757 105.115 o
4 11 10 6.658 7.088 0.706 127.455 o
4 12 0 245.783 240.820 2.987 1.972 o
4 12 1 68.056 67.876 1.279 16.902 o
4 12 2 47.257 46.386 1.074 28.301 o
4 12 3 41.908 42.121 1.074 31.298 o
4 12 4 69.084 69.104 1.401 15.495 o
4 12 5 19.606 19.363 0.890 64.031 o
4 12 6 61.739 63.325 1.483 16.315 o
4 12 7 37.416 40.137 1.248 28.606 o
4 12 8 0.344 0.849 0.450 365.123 o
4 12 9 23.896 23.904 1.319 33.480 o
4 12 10 1.457 1.626 0.593 205.581 o
4 13 0 67.570 69.329 1.319 16.471 o
4 13 1 45.039 43.031 1.064 30.076 o
4 13 3 12.603 12.336 0.716 104.636 o
4 13 4 25.999 26.134 0.941 51.033 o
4 13 5 6.266 6.741 0.603 166.643 o
4 13 6 49.255 49.424 1.340 21.999 o
4 13 7 10.595 10.546 0.747 104.297 o
4 13 8 53.948 52.708 1.524 17.988 o
4 13 9 8.986 9.328 0.777 101.984 o
4 13 10 10.032 8.715 0.736 109.632 o
4 14 0 3.509 2.823 0.378 409.503 o
4 14 1 45.819 46.243 1.135 27.466 o
4 14 2 13.990 14.443 0.747 93.898 o
4 14 3 23.640 22.544 0.900 57.547 o
4 14 4 8.484 9.216 0.644 138.364 o
4 14 5 9.007 8.520 0.655 134.558 o
4 14 6 12.722 12.520 0.839 82.612 o
4 14 7 31.198 30.696 1.187 34.608 o
4 14 8 34.633 34.214 1.279 29.635 o
4 14 9 10.410 11.814 0.921 74.195 o
4 15 0 12.322 12.663 0.726 102.804 o
4 15 1 45.824 45.087 1.176 26.748 o
4 15 2 15.131 15.077 0.788 84.817 o
4 15 3 74.551 73.778 1.534 13.357 o
4 15 4 43.056 40.106 1.207 27.782 o
4 15 5 2.176 1.964 0.419 376.674 o
4 15 6 54.496 54.763 1.483 18.245 o
4 15 7 1.497 2.128 0.450 340.626 o
4 15 8 1.896 2.250 0.471 308.995 o
4 15 9 27.676 26.625 1.176 37.404 o
4 16 0 89.893 90.686 1.698 10.033 o
4 16 1 53.829 52.544 1.299 21.210 o
4 16 2 18.236 16.570 0.849 71.443 o
4 16 3 27.308 27.392 1.023 44.824 o
4 16 4 54.585 54.027 1.412 19.253 o
4 16 5 20.781 21.245 1.002 52.729 o
4 16 6 17.121 18.319 0.992 57.468 o
4 16 7 2.911 3.375 0.481 281.274 o
4 16 8 11.075 9.840 0.798 93.909 o
4 16 9 1.514 2.465 0.471 312.074 o
4 17 0 0.956 1.187 0.378 489.334 o
4 17 1 17.553 17.071 0.880 68.540 o
4 17 2 20.330 19.393 0.921 60.471 o
4 17 3 1.560 0.961 0.409 414.029 o
4 17 4 61.551 59.663 1.524 16.202 o
4 17 5 9.561 10.382 0.818 92.111 o
4 17 6 41.606 42.438 1.371 24.149 o
4 17 7 9.935 9.431 0.788 98.122 o
4 18 0 1.990 2.046 0.409 395.794 o
4 18 1 31.645 31.064 1.084 38.366 o
4 18 2 6.016 6.127 0.552 194.519 o
4 18 3 20.602 21.654 1.002 52.711 o
4 18 4 1.898 1.585 0.430 368.400 o
4 18 5 1.822 2.312 0.460 321.937 o
4 18 6 26.046 26.655 1.146 39.534 o
4 18 7 6.237 5.718 0.542 200.146 o
4 18 8 16.578 16.314 1.002 57.786 o
4 19 0 8.835 7.262 0.675 130.656 o
4 19 1 40.737 42.684 1.289 26.156 o
4 19 2 10.809 11.221 0.849 84.504 o
4 19 3 32.695 35.104 1.207 32.410 o
4 19 4 9.178 8.520 0.655 134.030 o
4 19 5 5.601 5.462 0.532 210.975 o
4 19 6 37.087 37.150 1.319 27.289 o
4 19 7 14.441 12.960 0.931 68.290 o
4 20 1 31.699 32.731 1.197 33.617 o
4 20 2 7.718 8.459 0.634 145.677 o
4 20 3 13.182 13.226 0.900 73.146 o
4 20 4 22.845 22.574 1.105 44.363 o
4 20 5 29.177 29.100 1.207 34.986 o
4 20 6 1.155 1.862 0.460 332.870 o
4 20 7 1.413 1.954 0.460 329.108 o
4 21 0 7.234 7.999 0.634 148.177 o
4 21 1 8.134 7.743 0.716 120.125 o
4 21 2 8.010 9.533 0.839 91.253 o
4 21 3 34.031 33.826 1.268 30.206 o
4 21 4 19.049 20.150 1.064 49.910 o
4 21 5 1.574 2.230 0.471 312.721 o
4 21 6 23.482 22.544 1.125 42.889 o
4 22 1 17.419 14.310 0.982 59.755 o
4 22 2 8.534 9.727 0.675 128.021 o
4 22 3 27.283 25.489 1.187 37.383 o
4 22 4 1.899 2.097 0.501 276.307 o
4 22 5 1.117 1.084 0.460 338.199 o
4 23 0 4.015 4.797 0.532 223.641 o
4 23 1 2.422 2.189 0.481 292.163 o
4 23 2 18.507 17.757 1.043 52.533 o
4 23 3 1.034 0.992 0.460 339.826 o
4 23 4 64.449 64.082 1.667 14.132 o
4 24 0 22.131 21.879 1.105 44.952 o
4 24 1 19.633 19.639 1.064 49.702 o
4 24 2 1.753 1.616 0.460 327.006 o
4 24 3 15.391 13.972 0.982 61.572 o
4 25 1 5.035 5.237 0.593 180.200 o
5 0 1 5.722 5.984 0.419 294.956 o
5 0 2 331.487 332.140 3.529 1.155 o
5 0 3 32.203 31.258 0.767 53.801 o
5 0 5 7.755 7.099 0.573 172.783 o
5 0 6 48.114 47.573 1.166 25.818 o
5 0 7 1.113 1.493 0.399 437.332 o
5 0 8 37.500 36.792 1.187 30.901 o
5 0 10 76.285 75.343 3.171 5.627 o
5 0 11 5.387 3.754 1.718 25.224 o
5 1 0 40.844 40.290 0.777 41.852 o
5 1 1 137.253 134.137 1.667 5.986 o
5 1 2 175.865 170.069 2.066 3.822 o
5 1 3 200.108 199.609 2.383 2.927 o
5 1 4 72.242 70.249 1.217 16.486 o
5 1 5 190.764 187.028 2.404 3.151 o
5 1 6 47.145 45.650 1.125 27.333 o
5 1 7 29.816 30.041 1.013 42.937 o
5 1 8 48.203 47.972 1.330 22.607 o
5 1 9 30.951 30.205 1.156 35.996 o
5 1 10 5.367 5.237 0.941 79.349 o
5 1 11 24.894 23.914 2.056 15.923 o
5 2 0 43.099 43.778 0.839 37.138 o
5 2 1 93.645 91.238 1.299 11.456 o
5 2 3 23.874 24.589 0.696 74.331 o
5 2 4 43.015 43.870 0.951 33.836 o
5 2 5 32.826 31.974 0.900 45.774 o
5 2 6 12.412 11.139 0.706 108.580 o
5 2 7 16.915 16.805 0.859 71.733 o
5 2 8 3.029 3.263 0.440 325.898 o
5 2 9 35.546 35.646 1.432 25.113 o
5 2 10 2.519 2.854 0.603 191.501 o
5 2 11 11.363 12.336 1.677 25.298 o
5 3 0 234.896 231.778 2.588 2.236 o
5 3 1 391.601 382.874 3.928 0.865 o
5 3 2 256.124 253.360 2.864 1.879 o
5 3 3 9.491 9.605 0.522 179.979 o
5 3 4 30.042 28.456 0.818 54.267 o
5 3 5 15.616 16.171 0.685 99.579 o
5 3 6 55.481 54.201 1.248 21.390 o
5 3 7 4.052 4.040 0.440 307.582 o
5 3 8 0.473 0.696 0.419 417.716 o
5 3 9 6.786 5.523 0.634 154.176 o
5 3 10 50.597 51.357 1.739 15.942 o
5 3 11 17.857 16.437 1.197 43.045 o
5 4 0 63.659 61.207 1.033 21.306 o
5 4 1 5.158 5.319 0.419 306.692 o
5 4 2 87.521 86.144 1.309 12.406 o
5 4 3 1.307 1.360 0.419 396.735 o
5 4 4 16.768 17.358 0.675 97.448 o
5 4 5 73.184 73.277 1.371 14.810 o
5 4 6 52.777 49.987 1.217 23.127 o
5 4 7 111.173 108.064 1.903 7.349 o
5 4 8 20.406 19.588 0.982 55.203 o
5 4 9 5.146 6.250 0.655 150.529 o
5 4 10 24.913 24.692 1.309 33.412 o
5 4 11 12.203 11.037 0.931 71.457 o
5 5 0 72.038 73.308 1.146 16.857 o
5 5 1 37.348 35.800 0.788 45.941 o
5 5 2 43.247 42.786 0.890 35.799 o
5 5 3 69.276 68.981 1.197 17.348 o
5 5 4 7.239 6.280 0.522 203.823 o
5 5 5 60.688 59.816 1.258 19.398 o
5 5 6 81.986 80.621 1.565 11.920 o
5 5 7 10.062 10.402 0.685 120.143 o
5 5 8 142.661 140.857 2.353 4.678 o
5 5 9 15.298 14.248 1.084 52.560 o
5 5 10 31.749 30.143 1.473 25.647 o
5 6 1 74.312 71.364 1.176 16.356 o
5 6 2 6.818 6.618 0.471 238.046 o
5 6 3 34.303 34.961 0.859 45.478 o
5 6 4 28.282 28.527 0.849 53.963 o
5 6 5 19.050 18.708 0.798 74.885 o
5 6 6 12.997 13.491 0.747 96.683 o
5 6 7 19.548 21.112 0.921 60.397 o
5 6 9 27.601 27.382 1.309 32.081 o
5 6 10 5.816 6.638 0.696 133.412 o
5 6 11 39.517 39.912 1.555 21.248 o
5 7 0 11.667 11.824 0.552 151.587 o
5 7 1 157.310 154.901 1.974 4.546 o
5 7 2 14.229 12.990 0.593 127.428 o
5 7 3 65.655 64.399 1.207 18.440 o
5 7 4 30.481 30.256 0.880 49.388 o
5 7 5 35.038 34.654 0.982 39.724 o
5 7 6 106.139 105.190 1.841 7.881 o
5 7 7 9.080 9.758 0.757 105.853 o
5 7 8 5.156 5.278 0.501 235.489 o
5 7 9 9.409 9.574 0.859 85.771 o
5 7 10 18.214 17.920 1.197 42.559 o
5 7 11 2.086 2.434 0.603 194.377 o
5 8 0 16.367 16.396 0.624 108.882 o
5 8 1 2.742 3.212 0.430 343.329 o
5 8 2 29.729 29.284 0.808 54.816 o
5 8 3 17.990 18.688 0.696 90.228 o
5 8 4 90.222 89.888 1.545 10.743 o
5 8 5 52.615 50.457 1.217 23.107 o
5 8 6 22.463 22.063 0.921 57.249 o
5 8 7 101.701 100.638 1.913 8.049 o
5 8 8 2.627 2.956 0.460 308.518 o
5 8 9 0.632 1.115 0.583 218.000 o
5 8 10 6.202 7.007 0.696 131.901 o
5 9 0 25.825 25.653 0.757 65.088 o
5 9 1 58.813 58.589 1.135 21.612 o
5 9 2 38.383 37.610 0.931 38.807 o
5 9 3 8.854 9.114 0.603 151.251 o
5 9 4 1.932 2.680 0.389 426.862 o
5 9 5 11.729 10.975 0.716 108.078 o
5 9 6 21.054 21.153 0.900 60.715 o
5 9 7 10.239 11.456 0.777 97.845 o
5 9 8 24.482 24.262 1.074 44.690 o
5 9 9 0.694 1.330 0.450 356.918 o
5 9 10 34.067 32.854 1.442 25.557 o
5 10 0 38.361 38.694 0.941 38.125 o
5 10 1 12.390 12.775 0.624 125.965 o
5 10 2 0.579 1.401 0.481 315.628 o
5 10 3 45.286 43.471 1.074 29.632 o
5 10 4 116.257 112.514 1.841 7.128 o
5 10 5 19.745 19.035 0.849 68.134 o
5 10 6 67.851 69.308 1.534 14.507 o
5 10 7 2.073 2.025 0.430 362.275 o
5 10 8 2.023 2.066 0.450 334.091 o
5 10 9 21.090 21.429 1.084 46.917 o
5 11 0 36.042 37.027 0.961 39.231 o
5 11 1 66.457 68.684 1.299 16.922 o
5 11 2 16.347 16.345 0.736 89.418 o
5 11 3 27.386 26.032 0.900 52.575 o
5 11 4 34.893 34.787 1.043 37.346 o
5 11 5 20.060 20.498 0.900 62.030 o
5 11 6 78.441 80.447 1.688 11.565 o
5 11 7 4.387 4.286 0.481 262.666 o
5 11 8 11.143 12.775 0.900 75.643 o
5 11 9 15.389 15.588 1.002 58.989 o
5 11 10 1.211 2.035 0.573 219.951 o
5 12 0 1.462 1.626 0.522 262.006 o
5 12 1 22.242 21.838 0.829 65.525 o
5 12 2 126.790 124.962 1.943 6.134 o
5 12 3 28.325 27.596 0.941 48.644 o
5 12 4 84.509 86.114 1.637 11.001 o
5 12 5 0.402 0.972 0.389 481.808 o
5 12 7 14.074 13.318 0.808 84.734 o
5 12 8 8.630 8.121 0.655 136.351 o
5 12 9 1.002 1.718 0.460 335.674 o
5 12 10 5.516 5.902 0.542 203.929 o
5 13 0 12.322 12.274 0.716 105.321 o
5 13 1 21.630 19.076 0.849 65.908 o
5 13 3 19.044 19.230 0.859 67.783 o
5 13 4 3.531 4.419 0.440 311.797 o
5 13 5 17.938 17.849 0.921 63.520 o
5 13 6 67.011 67.570 1.616 14.039 o
5 13 7 13.843 16.294 0.941 66.121 o
5 13 8 32.758 32.608 1.279 30.523 o
5 13 9 8.550 8.817 0.675 129.259 o
5 14 0 52.461 52.810 1.268 21.992 o
5 14 1 16.226 16.253 0.798 80.766 o
5 14 2 7.186 7.590 0.675 134.920 o
5 14 3 47.354 47.297 1.238 24.653 o
5 14 4 82.419 86.533 1.739 10.639 o
5 14 5 41.519 42.469 1.258 26.670 o
5 14 6 55.020 54.170 1.483 18.205 o
5 14 7 5.515 6.434 0.552 196.484 o
5 14 8 8.598 8.193 0.665 133.122 o
5 14 9 6.767 6.822 0.563 183.237 o
5 15 0 16.255 15.455 0.839 75.894 o
5 15 1 218.354 218.808 2.946 2.326 o
5 15 2 3.332 3.089 0.409 363.151 o
5 15 3 3.289 3.744 0.440 319.285 o
5 15 4 19.751 20.784 0.982 55.248 o
5 15 5 1.408 1.319 0.430 378.269 o
5 15 6 13.487 15.353 0.931 68.051 o
5 15 7 17.911 18.391 1.023 54.311 o
5 15 8 8.351 8.858 0.665 132.867 o
5 15 9 2.095 2.639 0.481 293.213 o
5 16 0 4.520 4.603 0.450 288.037 o
5 16 1 59.979 61.657 1.452 17.068 o
5 16 2 59.568 60.880 1.473 16.974 o
5 16 3 51.229 51.132 1.391 20.534 o
5 16 4 20.657 22.308 1.013 51.694 o
5 16 5 18.302 18.810 0.961 58.959 o
5 16 6 4.914 5.350 0.532 215.818 o
5 16 7 8.711 7.896 0.767 106.053 o
5 16 8 10.996 11.998 0.921 73.497 o
5 17 0 11.395 10.546 0.706 111.644 o
5 17 1 4.240 4.276 0.460 282.986 o
5 17 2 14.848 14.790 0.880 72.930 o
5 17 3 23.331 23.863 1.033 47.956 o
5 17 4 9.019 8.295 0.706 120.076 o
5 17 5 3.065 3.692 0.491 268.447 o
5 17 6 53.760 53.045 1.545 17.728 o
5 17 7 4.249 4.930 0.532 221.621 o
5 17 8 59.419 59.182 1.606 15.694 o
5 18 0 6.237 6.311 0.665 143.145 o
5 18 1 8.321 7.743 0.706 122.481 o
5 18 2 10.998 11.620 0.839 85.615 o
5 18 3 24.194 24.078 1.084 44.336 o
5 18 4 24.203 25.653 1.105 42.777 o
5 18 5 29.254 29.673 1.187 35.637 o
5 18 6 7.904 7.283 0.655 139.954 o
5 18 7 2.552 2.946 0.481 287.014 o
5 19 1 53.000 53.863 1.504 18.320 o
5 19 2 30.693 30.501 1.156 36.044 o
5 19 3 3.800 4.449 0.511 241.603 o
5 19 4 75.210 76.100 1.810 11.330 o
5 19 5 2.842 3.161 0.491 272.944 o
5 19 6 5.238 5.247 0.532 214.029 o
5 20 1 51.372 51.940 1.473 19.211 o
5 20 2 2.009 2.168 0.460 320.532 o
5 20 3 55.689 56.850 1.585 16.630 o
5 20 5 12.699 11.988 0.961 66.897 o
5 21 0 1.159 0.921 0.460 338.705 o
5 21 1 3.896 3.529 0.491 261.656 o
5 21 2 41.656 39.267 1.340 25.214 o
5 21 3 8.214 8.306 0.675 130.941 o
5 21 4 43.337 44.392 1.432 22.293 o
5 21 5 10.168 8.858 0.675 124.675 o
5 22 0 8.845 7.968 0.655 135.919 o
5 22 1 0.700 0.910 0.471 330.352 o
5 22 2 1.010 1.780 0.460 335.189 o
5 22 3 4.502 4.828 0.522 227.356 o
5 22 4 13.379 11.793 0.961 66.377 o
5 23 1 1.763 1.892 0.460 325.196 o
5 23 2 6.012 5.380 0.593 175.424 o
5 23 3 9.280 8.704 0.655 133.431 o
5 24 0 3.312 2.066 0.471 294.479 o
5 24 1 13.534 14.709 0.961 64.939 o
5 24 2 6.821 7.395 0.931 78.550 o
6 0 0 139.127 134.628 1.770 5.741 o
6 0 1 40.977 39.584 0.880 38.422 o
6 0 2 18.423 19.209 0.665 93.405 o
6 0 3 11.349 12.274 0.603 135.959 o
6 0 4 0.672 1.043 0.491 304.003 o
6 0 5 15.583 14.228 0.757 89.496 o
6 0 6 52.988 50.662 1.258 22.297 o
6 0 7 17.138 17.644 0.880 68.684 o
6 0 8 27.454 28.333 1.094 40.822 o
6 0 9 36.947 39.073 1.330 26.791 o
6 0 10 3.711 4.940 0.532 225.217 o
6 0 11 5.988 7.446 0.644 149.641 o
6 1 0 65.728 66.393 1.135 18.979 o
6 1 1 121.382 118.651 1.637 7.173 o
6 1 2 114.532 114.027 1.637 7.693 o
6 1 3 98.983 99.268 1.534 9.608 o
6 1 4 96.321 93.601 1.565 9.945 o
6 1 5 65.522 64.716 1.340 17.038 o
6 1 6 100.978 100.638 1.780 8.536 o
6 1 7 1.806 2.240 0.409 397.405 o
6 1 8 1.053 1.248 0.430 384.585 o
6 1 9 0.991 1.115 0.450 354.311 o
6 1 10 40.845 43.532 1.401 23.566 o
6 1 11 28.626 29.663 1.401 28.450 o
6 2 0 4.654 4.848 0.450 285.132 o
6 2 1 86.301 85.746 1.350 12.357 o
6 2 2 179.691 174.232 2.209 3.591 o
6 2 3 17.441 16.550 0.685 95.165 o
6 2 4 20.526 20.917 0.767 74.695 o
6 2 5 18.381 19.577 0.808 74.015 o
6 2 6 73.992 72.039 1.514 13.685 o
6 2 7 49.489 49.731 1.330 22.081 o
6 2 8 13.547 14.760 0.880 74.465 o
6 2 9 11.141 11.435 0.880 79.284 o
6 2 10 45.595 45.865 1.463 21.105 o
6 2 11 3.021 4.296 0.624 175.296 o
6 3 0 32.048 31.708 0.798 51.969 o
6 3 1 77.546 76.202 1.268 14.701 o
6 3 2 3.000 3.314 0.440 325.946 o
6 3 3 201.579 199.405 2.475 2.858 o
6 3 4 56.244 56.533 1.187 21.819 o
6 3 5 107.519 105.558 1.770 8.002 o
6 3 6 56.510 55.643 1.330 19.816 o
6 3 7 12.224 11.763 0.808 88.753 o
6 3 8 49.577 49.291 1.391 21.090 o
6 3 9 12.361 11.221 0.829 85.613 o
6 3 10 1.216 1.616 0.491 295.814 o
6 4 0 9.427 9.942 0.522 179.379 o
6 4 1 87.190 87.638 1.391 11.928 o
6 4 2 0.973 0.859 0.471 327.463 o
6 4 3 66.937 66.526 1.248 17.541 o
6 4 4 1.930 0.910 0.583 211.895 o
6 4 5 20.031 19.005 0.818 71.051 o
6 4 6 18.722 19.557 0.880 65.874 o
6 4 7 7.668 8.142 0.665 135.984 o
6 4 8 8.259 7.763 0.706 122.609 o
6 4 9 9.352 8.981 0.777 101.639 o
6 4 10 5.783 7.037 0.573 182.605 o
6 5 0 78.582 76.550 1.289 14.373 o
6 5 1 106.477 104.638 1.565 8.726 o
6 5 2 48.867 47.337 1.023 28.635 o
6 5 3 4.276 4.541 0.532 222.750 o
6 5 4 38.077 36.659 1.002 36.667 o
6 5 5 4.094 4.163 0.419 329.590 o
6 5 6 79.578 79.251 1.616 11.940 o
6 5 7 20.387 20.610 0.931 58.965 o
6 5 8 3.203 3.396 0.471 288.550 o
6 5 9 2.583 2.711 0.471 298.876 o
6 5 10 50.383 51.695 1.524 18.690 o
6 6 0 70.426 70.618 1.248 16.510 o
6 6 1 9.679 9.482 0.542 170.521 o
6 6 2 8.833 9.502 0.573 162.141 o
6 6 3 23.841 24.375 0.808 63.965 o
6 6 4 68.713 66.669 1.360 16.121 o
6 6 5 42.416 43.625 1.146 28.913 o
6 6 6 70.497 73.553 1.575 13.565 o
6 6 7 96.050 98.194 1.903 8.499 o
6 6 8 12.015 13.164 0.900 74.465 o
6 6 9 11.322 13.082 0.921 72.603 o
6 6 10 8.123 8.582 0.675 130.807 o
6 7 0 87.041 84.467 1.422 11.961 o
6 7 1 61.398 61.085 1.187 19.986 o
6 7 2 18.289 17.941 0.716 87.382 o
6 7 3 56.677 57.341 1.207 21.307 o
6 7 4 5.012 4.910 0.430 300.740 o
6 7 5 11.426 10.106 0.716 109.740 o
6 7 6 6.871 6.311 0.491 225.042 o
6 7 7 1.565 2.312 0.440 352.780 o
6 7 8 51.044 53.137 1.473 19.161 o
6 7 9 6.734 7.027 0.573 177.914 o
6 7 10 21.402 22.605 1.135 43.387 o
6 8 0 59.892 59.019 1.187 20.591 o
6 8 1 53.521 52.861 1.125 24.077 o
6 8 2 47.461 46.550 1.094 27.737 o
6 8 3 24.013 22.789 0.829 62.917 o
6 8 4 17.443 16.826 0.788 79.876 o
6 8 6 11.642 10.781 0.788 94.066 o
6 8 7 18.481 18.953 0.951 59.644 o
6 8 8 0.263 0.726 0.471 336.576 o
6 8 9 27.845 30.113 1.197 35.729 o
6 8 10 0.911 1.575 0.460 337.711 o
6 9 1 1.629 1.463 0.522 261.343 o
6 9 2 6.395 5.452 0.583 178.429 o
6 9 3 26.359 25.295 0.900 53.798 o
6 9 4 40.797 39.789 1.125 30.811 o
6 9 5 33.875 33.570 1.094 36.223 o
6 9 6 75.106 75.640 1.667 12.272 o
6 9 7 5.250 5.073 0.563 195.982 o
6 9 8 2.683 3.140 0.481 284.714 o
6 9 9 5.223 5.830 0.552 199.877 o
6 9 10 3.937 4.541 0.522 232.440 o
6 10 0 90.292 88.027 1.575 10.679 o
6 10 1 1.059 1.463 0.358 534.118 o
6 10 2 109.113 106.346 1.770 7.883 o
6 10 3 0.800 1.289 0.378 492.084 o
6 10 4 48.915 48.094 1.258 23.711 o
6 10 5 2.075 2.281 0.399 409.526 o
6 10 6 13.106 12.663 0.869 77.608 o
6 10 7 57.319 57.760 1.524 17.014 o
6 10 8 6.666 7.825 0.675 136.086 o
6 10 9 41.709 42.182 1.412 23.314 o
6 11 1 27.595 26.676 0.910 51.464 o
6 11 2 3.224 3.703 0.419 345.991 o
6 11 3 6.669 6.812 0.532 199.977 o
6 11 4 2.308 2.475 0.399 403.054 o
6 11 5 20.506 19.250 0.931 59.479 o
6 11 6 33.936 33.038 1.176 33.366 o
6 11 7 4.998 5.104 0.522 222.884 o
6 11 8 18.645 17.624 1.043 52.485 o
6 11 9 5.889 6.577 0.624 159.707 o
6 12 0 64.172 64.133 1.371 17.013 o
6 12 1 12.686 12.786 0.767 94.209 o
6 12 2 29.997 30.491 1.033 41.707 o
6 12 3 22.291 20.651 0.910 58.892 o
6 12 4 28.046 27.218 1.023 44.411 o
6 12 5 23.421 23.065 1.002 50.141 o
6 12 6 39.191 40.331 1.279 27.218 o
6 12 7 16.904 17.440 1.023 55.381 o
6 12 8 1.403 2.404 0.481 301.581 o
6 12 9 35.028 36.475 1.319 27.999 o
6 13 0 20.577 21.480 0.910 60.133 o
6 13 1 121.148 119.653 1.995 6.380 o
6 13 2 10.171 10.760 0.685 119.390 o
6 13 3 4.144 4.378 0.440 304.319 o
6 13 4 3.958 4.654 0.471 274.243 o
6 13 5 8.766 9.492 0.634 140.299 o
6 13 6 34.984 34.603 1.258 30.060 o
6 13 7 16.599 15.476 0.992 59.013 o
6 13 8 10.369 10.454 0.757 102.671 o
6 13 9 14.558 13.972 0.961 64.356 o
6 14 0 8.837 9.257 0.655 133.944 o
6 14 1 39.142 41.170 1.187 29.485 o
6 14 2 93.413 91.167 1.800 9.305 o
6 14 3 47.344 47.859 1.340 22.648 o
6 14 4 40.772 39.502 1.258 27.363 o
6 14 5 21.230 22.533 1.054 48.450 o
6 14 6 13.665 13.113 0.951 66.655 o
6 14 7 12.479 13.778 0.961 66.295 o
6 14 8 15.385 15.271 0.992 60.066 o
6 15 0 26.436 28.486 1.033 44.478 o
6 15 1 18.403 18.565 0.900 64.702 o
6 15 2 1.220 1.023 0.409 420.014 o
6 15 3 31.993 32.169 1.146 35.488 o
6 15 4 4.103 3.795 0.481 267.659 o
6 15 5 2.119 1.903 0.450 333.912 o
6 15 6 41.356 43.348 1.381 23.885 o
6 15 7 3.068 3.508 0.501 259.930 o
6 15 8 40.519 41.282 1.381 24.350 o
6 16 0 6.808 7.293 0.655 143.439 o
6 16 1 11.008 11.742 0.798 92.467 o
6 16 2 8.205 6.966 0.593 162.267 o
6 16 3 30.155 28.251 1.125 38.078 o
6 16 4 30.494 31.780 1.187 34.675 o
6 16 5 16.536 16.754 1.013 56.764 o
6 16 6 26.324 28.701 1.187 37.102 o
6 16 8 22.019 21.153 1.094 45.828 o
6 17 0 8.186 8.950 0.706 121.322 o
6 17 1 71.515 71.937 1.657 12.931 o
6 17 2 14.293 14.248 0.900 71.371 o
6 17 3 12.283 12.745 0.890 75.755 o
6 17 4 80.863 79.956 1.821 10.617 o
6 17 5 1.587 1.882 0.460 327.413 o
6 17 6 23.306 22.697 1.115 43.503 o
6 17 7 10.777 11.865 0.880 79.461 o
6 18 0 22.476 21.234 1.043 48.729 o
6 18 1 64.283 66.383 1.637 14.279 o
6 18 2 6.829 7.457 0.624 154.497 o
6 18 3 69.703 69.319 1.718 12.821 o
6 18 4 9.913 9.840 0.808 93.875 o
6 18 5 17.874 17.665 1.013 55.426 o
6 18 6 8.242 8.592 0.603 154.712 o
6 18 7 6.992 7.058 0.563 181.462 o
6 19 0 5.962 6.976 0.706 129.351 o
6 19 1 17.675 18.534 1.002 56.090 o
6 19 2 6.285 6.925 0.624 157.544 o
6 19 3 46.763 46.806 1.473 20.601 o
6 19 4 31.472 31.269 1.258 31.859 o
6 19 5 6.347 5.984 0.552 193.058 o
6 19 6 14.449 14.248 0.951 65.410 o
6 20 1 12.376 13.174 0.931 70.225 o
6 20 2 1.387 1.831 0.471 317.098 o
6 20 3 3.626 3.007 0.491 266.452 o
6 20 4 12.024 12.305 0.931 71.005 o
6 21 0 2.478 2.271 0.471 302.425 o
6 21 1 8.799 8.040 0.665 132.753 o
6 21 2 9.736 8.735 0.788 99.063 o
6 21 3 21.027 20.846 1.115 45.238 o
6 21 4 55.977 54.252 1.565 17.024 o
6 22 0 24.495 23.567 1.115 42.636 o
6 22 1 23.173 21.828 1.115 43.808 o
6 22 2 5.985 6.219 0.552 194.435 o
6 22 3 29.527 28.803 1.217 34.512 o
6 23 1 10.440 9.339 0.890 79.830 o
6 23 2 11.881 13.430 1.596 27.608 o
7 0 1 221.490 219.177 2.711 2.390 o
7 0 2 12.104 11.497 0.644 123.507 o
7 0 3 3.643 3.764 0.552 215.294 o
7 0 4 2.086 2.608 0.389 424.314 o
7 0 5 2.596 2.997 0.419 361.351 o
7 0 6 14.619 14.361 0.829 80.202 o
7 0 7 31.630 30.501 1.146 36.025 o
7 0 8 0.901 1.187 0.450 355.057 o
7 0 9 3.839 4.644 0.522 232.774 o
7 1 1 57.368 56.472 1.146 22.134 o
7 1 2 2.061 2.046 0.511 265.170 o
7 1 3 119.324 118.017 1.851 6.814 o
7 1 4 65.186 66.219 1.381 16.553 o
7 1 5 22.477 22.012 0.900 58.909 o
7 1 6 61.052 61.197 1.463 16.815 o
7 1 7 1.142 1.217 0.419 400.904 o
7 1 8 31.645 32.138 1.227 32.680 o
7 1 9 3.944 4.439 0.522 232.754 o
7 1 10 31.441 31.136 1.248 32.240 o
7 2 0 72.675 71.559 1.309 15.519 o
7 2 1 16.689 15.926 0.696 95.741 o
7 2 2 37.675 38.766 0.992 36.677 o
7 2 3 30.818 30.133 0.931 46.386 o
7 2 4 12.315 11.926 0.726 103.597 o
7 2 5 21.751 21.654 0.880 61.545 o
7 2 6 74.240 76.929 1.637 12.500 o
7 2 7 69.106 72.142 1.667 13.114 o
7 2 8 70.110 70.965 1.698 12.840 o
7 2 9 10.235 10.392 0.808 92.931 o
7 2 10 2.905 3.928 0.501 259.538 o
7 3 0 13.528 13.686 0.634 118.581 o
7 3 1 40.257 41.528 0.992 34.605 o
7 3 2 28.609 29.080 0.880 51.481 o
7 3 3 17.702 17.920 0.788 78.663 o
7 3 4 24.611 23.362 0.900 56.258 o
7 3 5 7.938 7.232 0.624 150.798 o
7 3 6 56.623 57.505 1.442 18.138 o
7 3 7 8.269 8.162 0.716 119.308 o
7 3 8 16.397 18.166 0.992 58.103 o
7 3 9 6.960 7.170 0.603 162.841 o
7 3 10 64.490 66.056 1.698 13.746 o
7 4 0 3.722 3.815 0.522 236.645 o
7 4 1 69.528 70.024 1.309 16.169 o
7 4 2 13.476 12.632 0.675 110.908 o
7 4 3 26.400 24.528 0.869 56.274 o
7 4 4 57.579 56.952 1.299 19.860 o
7 4 5 32.083 31.350 1.054 39.358 o
7 4 6 53.618 54.671 1.391 19.667 o
7 4 7 3.275 3.120 0.460 300.093 o
7 4 8 6.091 6.321 0.614 163.767 o
7 4 9 19.402 19.230 1.064 49.978 o
7 4 10 6.608 7.446 0.573 177.501 o
7 5 0 54.797 52.646 1.166 23.053 o
7 5 1 72.585 72.980 1.371 14.922 o
7 5 2 48.255 50.539 1.146 25.709 o
7 5 3 103.414 102.643 1.729 8.481 o
7 5 4 51.504 51.818 1.268 22.358 o
7 5 5 31.803 32.568 1.074 38.322 o
7 5 6 6.406 6.475 0.552 191.360 o
7 5 7 4.578 4.797 0.501 242.016 o
7 5 8 9.480 10.464 0.859 85.103 o
7 5 9 11.851 10.679 0.706 110.417 o
7 6 0 22.076 21.132 0.808 68.124 o
7 6 1 39.095 39.891 1.033 34.294 o
7 6 2 211.082 208.621 2.700 2.567 o
7 6 3 43.338 44.269 1.125 28.963 o
7 6 4 48.257 48.493 1.227 24.419 o
7 6 5 27.061 27.228 1.013 45.595 o
7 6 6 12.971 12.090 0.849 81.047 o
7 6 7 2.902 3.253 0.471 292.512 o
7 6 8 3.586 4.480 0.511 243.140 o
7 6 9 9.626 10.300 0.747 106.502 o
7 6 10 10.416 9.707 0.900 78.150 o
7 7 0 2.161 2.424 0.368 464.808 o
7 7 1 23.041 22.851 0.839 63.094 o
7 7 2 7.710 7.078 0.511 203.877 o
7 7 3 11.367 12.008 0.716 107.732 o
7 7 4 4.985 4.511 0.450 283.315 o
7 7 5 45.833 44.842 1.268 24.822 o
7 7 6 32.394 33.560 1.187 33.532 o
7 7 7 20.632 22.206 1.043 49.622 o
7 7 8 9.364 8.633 0.747 108.735 o
7 7 9 3.116 3.805 0.511 249.496 o
7 8 0 33.895 34.716 1.002 39.540 o
7 8 1 0.845 1.146 0.368 518.414 o
7 8 2 17.756 17.470 0.818 75.085 o
7 8 3 38.547 37.416 1.094 33.171 o
7 8 4 9.484 9.134 0.655 132.147 o
7 8 5 63.052 62.496 1.493 16.070 o
7 8 6 28.247 28.312 1.115 39.460 o
7 8 7 33.993 35.401 1.238 30.889 o
7 8 8 3.723 3.897 0.552 214.411 o
7 8 9 58.846 57.453 1.606 15.897 o
7 9 0 44.299 43.001 1.125 28.841 o
7 9 1 101.836 100.270 1.759 8.561 o
7 9 2 24.974 23.546 0.941 52.916 o
7 9 3 6.166 5.677 0.522 212.899 o
7 9 4 17.972 16.488 0.869 69.515 o
7 9 5 5.239 4.818 0.481 252.406 o
7 9 6 9.692 8.878 0.726 112.618 o
7 9 7 18.140 17.112 1.013 55.434 o
7 9 8 24.233 23.403 1.125 42.274 o
7 10 0 101.469 98.143 1.759 8.657 o
7 10 1 19.767 19.056 0.859 67.049 o
7 10 2 144.833 142.238 2.230 4.765 o
7 10 3 6.105 5.984 0.522 212.276 o
7 10 4 11.067 11.783 0.798 92.338 o
7 10 5 43.419 44.116 1.309 24.744 o
7 10 6 7.658 7.467 0.706 124.475 o
7 10 7 36.068 36.874 1.309 27.902 o
7 10 8 1.881 2.097 0.471 310.020 o
7 10 9 31.559 31.657 1.238 32.451 o
7 11 0 32.278 32.772 1.064 38.442 o
7 11 1 18.570 18.197 0.869 67.850 o
7 11 2 10.643 10.648 0.675 120.923 o
7 11 3 6.442 5.943 0.614 163.117 o
7 11 4 14.309 13.982 0.869 75.338 o
7 11 5 13.423 11.998 0.859 79.052 o
7 11 6 24.095 25.152 1.084 44.085 o
7 11 7 13.688 12.857 0.839 81.060 o
7 11 8 28.995 27.515 1.187 36.206 o
7 11 9 6.207 6.587 0.552 192.154 o
7 12 0 24.063 24.323 0.951 52.635 o
7 12 2 58.240 58.292 1.432 17.901 o
7 12 3 14.455 14.862 0.849 77.293 o
7 12 4 28.295 27.187 1.084 41.169 o
7 12 5 30.355 28.098 1.156 36.736 o
7 12 6 6.902 6.659 0.624 155.721 o
7 12 7 22.402 20.477 1.115 44.590 o
7 12 8 16.274 17.122 1.013 56.821 o
7 13 1 36.276 36.986 1.166 31.962 o
7 13 2 5.737 5.268 0.532 210.724 o
7 13 3 20.962 21.326 0.992 53.316 o
7 13 4 40.547 39.308 1.309 26.223 o
7 13 5 5.037 4.572 0.501 239.235 o
7 13 6 12.318 13.379 0.931 70.181 o
7 13 7 7.589 7.610 0.655 140.435 o
7 13 8 20.965 20.989 1.064 48.439 o
7 14 0 17.773 17.440 0.900 65.942 o
7 14 1 20.706 18.084 0.972 56.383 o
7 14 2 6.217 5.759 0.511 218.727 o
7 14 3 42.961 42.520 1.330 24.651 o
7 14 4 12.027 11.783 0.880 78.020 o
7 14 5 52.819 53.096 1.504 18.419 o
7 14 6 9.548 10.781 0.788 97.628 o
7 14 7 29.450 28.957 1.248 33.369 o
7 14 8 2.551 2.424 0.471 300.784 o
7 15 0 16.432 15.148 0.900 68.574 o
7 15 1 11.593 10.740 0.808 90.529 o
7 15 2 17.459 19.986 0.961 59.178 o
7 15 3 14.895 16.314 0.941 65.116 o
7 15 4 37.819 38.152 1.319 26.929 o
7 15 5 2.561 3.140 0.481 285.942 o
7 15 6 18.440 17.419 1.043 52.693 o
7 15 7 6.674 6.853 0.563 183.636 o
7 16 0 2.928 2.486 0.460 307.757 o
7 16 1 18.033 17.337 0.982 58.014 o
7 16 2 15.622 15.159 0.941 64.975 o
7 16 3 26.019 24.538 1.146 40.060 o
7 16 4 33.510 35.401 1.268 30.116 o
7 16 5 12.701 12.141 0.839 82.900 o
7 16 6 20.341 18.851 1.064 49.503 o
7 17 0 12.493 11.507 0.869 79.072 o
7 17 1 36.370 35.953 1.279 28.789 o
7 17 2 6.769 6.147 0.603 165.777 o
7 17 3 33.504 32.414 1.258 30.945 o
7 17 4 22.161 23.137 1.094 45.181 o
7 17 5 4.121 4.020 0.511 240.779 o
7 17 6 16.837 14.770 1.002 58.184 o
7 18 0 1.632 1.227 0.460 330.887 o
7 18 1 41.885 42.827 1.391 23.609 o
7 18 2 10.873 11.221 0.890 78.249 o
7 18 3 8.339 7.896 0.655 137.614 o
7 18 4 14.739 16.079 1.002 59.303 o
7 18 5 6.747 5.656 0.542 197.301 o
7 18 6 7.879 7.017 0.634 147.633 o
7 19 0 3.271 3.099 0.491 269.273 o
7 19 1 27.505 26.328 1.176 37.546 o
7 19 2 1.358 1.657 0.471 318.428 o
7 19 3 22.576 21.112 1.105 44.917 o
7 19 4 26.794 25.592 1.197 37.128 o
7 19 5 4.765 5.472 0.532 216.394 o
7 20 0 23.008 24.876 1.125 42.528 o
7 20 1 11.186 11.190 0.921 73.717 o
7 20 2 1.111 1.882 0.471 319.962 o
7 20 3 12.738 12.632 0.931 70.135 o
7 20 4 2.771 1.933 0.471 301.069 o
7 21 0 17.755 17.859 1.043 53.008 o
7 21 1 26.275 25.203 1.166 38.816 o
7 21 2 0.858 0.982 0.460 342.122 o
7 21 3 9.263 8.858 0.767 104.109 o
7 22 0 1.160 1.432 0.481 309.258 o
7 22 1 34.184 33.590 1.289 29.581 o
8 0 0 2.624 2.353 0.378 434.222 o
8 0 1 33.731 31.504 0.992 41.026 o
8 0 3 82.806 82.902 1.616 11.428 o
8 0 4 5.415 5.513 0.501 232.538 o
8 0 5 0.458 0.665 0.419 418.267 o
8 0 6 83.302 85.787 1.821 10.182 o
8 0 7 55.584 54.948 1.545 17.277 o
8 0 8 45.945 47.634 1.463 20.852 o
8 0 9 6.699 6.270 0.552 190.302 o
8 1 0 1.270 1.708 0.368 498.242 o
8 1 1 30.512 31.095 0.972 44.169 o
8 1 2 2.391 3.130 0.409 378.905 o
8 1 3 2.024 1.903 0.399 414.310 o
8 1 4 13.155 14.095 0.777 90.482 o
8 1 5 21.069 23.444 0.961 54.691 o
8 1 6 1.882 1.892 0.430 366.267 o
8 1 7 4.816 5.022 0.511 231.667 o
8 1 8 43.070 44.995 1.432 22.285 o
8 1 9 5.539 5.830 0.552 198.065 o
8 2 0 49.924 49.404 1.166 24.963 o
8 2 1 100.372 96.322 1.688 9.050 o
8 2 2 32.536 32.302 1.013 40.605 o
8 2 3 14.437 14.729 0.798 84.648 o
8 2 4 15.989 16.366 0.839 75.647 o
8 2 5 17.716 18.248 0.900 65.579 o
8 2 6 8.789 8.428 0.706 120.478 o
8 2 7 1.108 1.319 0.450 351.308 o
8 2 8 10.378 10.024 0.777 98.870 o
8 2 9 19.336 20.027 1.105 47.040 o
8 3 1 0.767 1.238 0.378 493.633 o
8 3 2 11.405 11.415 0.736 103.921 o
8 3 3 35.705 34.971 1.064 36.121 o
8 3 4 45.620 45.947 1.248 25.145 o
8 3 5 14.388 14.893 0.859 76.011 o
8 3 6 12.216 12.336 0.869 78.903 o
8 3 7 11.824 11.364 0.777 95.134 o
8 3 8 36.589 35.411 1.319 27.693 o
8 3 9 16.212 17.204 1.033 55.116 o
8 4 0 2.079 2.373 0.389 427.000 o
8 4 1 33.635 32.639 1.002 40.300 o
8 4 2 130.829 129.472 2.066 5.665 o
8 4 3 43.086 42.080 1.176 28.187 o
8 4 4 22.960 23.812 0.972 52.291 o
8 4 5 16.129 17.122 0.890 68.969 o
8 4 6 36.570 37.037 1.238 29.698 o
8 4 7 57.395 60.164 1.585 16.131 o
8 4 8 11.954 11.783 0.829 85.793 o
8 4 9 19.524 17.982 1.064 50.296 o
8 5 0 9.896 10.607 0.696 117.684 o
8 5 1 68.976 66.772 1.422 15.510 o
8 5 2 2.910 3.079 0.419 355.716 o
8 5 3 22.962 23.004 0.941 54.828 o
8 5 4 10.777 12.100 0.757 100.305 o
8 5 5 34.271 34.000 1.176 33.034 o
8 5 6 21.461 22.452 1.033 49.674 o
8 5 7 1.280 1.013 0.460 336.611 o
8 5 8 15.064 14.187 0.992 60.759 o
8 5 9 0.614 0.900 0.501 293.349 o
8 6 0 135.071 131.273 2.087 5.449 o
8 6 1 2.305 2.547 0.409 385.572 o
8 6 2 50.990 49.956 1.268 22.729 o
8 6 3 34.390 35.861 1.105 35.063 o
8 6 4 6.309 6.914 0.532 201.891 o
8 6 5 45.834 46.673 1.340 23.168 o
8 6 6 14.531 16.458 0.951 64.323 o
8 6 7 2.821 3.120 0.481 283.444 o
8 6 8 8.936 8.929 0.644 137.359 o
8 6 9 42.639 44.351 1.381 23.447 o
8 7 0 18.289 17.982 0.859 69.394 o
8 7 1 21.778 21.838 0.900 59.670 o
8 7 2 13.728 12.499 0.818 84.298 o
8 7 3 35.056 34.992 1.125 34.239 o
8 7 4 39.726 41.190 1.248 27.682 o
8 7 5 8.554 8.326 0.706 121.182 o
8 7 6 31.392 28.405 1.187 35.004 o
8 7 7 36.407 35.974 1.299 28.212 o
8 7 8 13.075 13.410 0.961 65.927 o
8 7 9 21.238 23.270 1.125 43.877 o
8 8 0 5.566 5.718 0.522 216.832 o
8 8 1 4.641 5.104 0.511 232.673 o
8 8 2 177.203 182.518 2.639 3.244 o
8 8 3 20.903 21.275 0.931 58.193 o
8 8 4 65.502 65.350 1.565 14.824 o
8 8 5 36.472 37.058 1.258 29.148 o
8 8 6 13.257 13.041 0.951 67.065 o
8 8 7 29.439 30.522 1.227 33.828 o
8 8 8 3.231 3.109 0.491 269.592 o
8 8 9 6.407 7.538 0.665 140.733 o
8 9 0 63.450 64.112 1.483 15.987 o
8 9 1 62.685 61.054 1.473 16.452 o
8 9 2 1.948 1.964 0.399 415.233 o
8 9 3 59.610 59.765 1.473 17.060 o
8 9 4 24.449 24.589 1.033 46.986 o
8 9 5 13.627 13.502 0.910 71.250 o
8 9 6 4.739 5.288 0.532 217.174 o
8 9 7 9.728 10.382 0.808 93.739 o
8 9 8 3.183 3.928 0.511 248.481 o
8 10 0 18.063 17.808 0.890 66.494 o
8 10 1 3.891 4.337 0.450 296.830 o
8 10 2 24.942 23.147 0.992 49.682 o
8 10 3 69.846 71.016 1.637 13.326 o
8 10 4 29.399 30.829 1.156 36.551 o
8 10 5 50.115 49.680 1.452 19.972 o
8 10 8 4.085 4.470 0.511 239.320 o
8 11 0 21.986 22.789 0.972 53.457 o
8 11 1 4.211 3.969 0.460 284.955 o
8 11 2 5.022 4.204 0.471 265.898 o
8 11 3 10.743 10.985 0.829 88.116 o
8 11 4 56.216 54.436 1.483 17.971 o
8 11 5 0.538 1.105 0.450 360.638 o
8 11 6 28.789 29.632 1.238 33.867 o
8 11 7 30.432 28.435 1.238 33.472 o
8 11 8 21.418 22.513 1.105 45.172 o
8 12 0 9.050 10.188 0.675 125.931 o
8 12 1 20.823 21.214 1.002 52.709 o
8 12 2 26.708 27.740 1.094 41.381 o
8 12 3 63.138 63.171 1.596 15.008 o
8 12 4 15.192 15.691 0.931 66.215 o
8 12 5 55.566 53.955 1.555 17.235 o
8 12 7 33.070 32.864 1.248 31.345 o
8 13 0 56.480 58.435 1.504 17.336 o
8 13 1 26.081 26.246 1.074 43.186 o
8 13 2 2.856 2.741 0.460 307.103 o
8 13 3 34.537 37.539 1.268 29.418 o
8 13 4 25.123 24.712 1.105 42.534 o
8 13 5 0.934 1.227 0.460 339.600 o
8 13 6 8.998 9.840 0.747 108.249 o
8 13 7 7.622 8.704 0.665 135.277 o
8 14 0 1.539 1.279 0.440 360.647 o
8 14 1 4.446 4.541 0.501 244.125 o
8 14 2 27.280 27.208 1.125 39.751 o
8 14 3 14.893 15.946 0.941 65.292 o
8 14 4 24.968 25.039 1.146 40.450 o
8 14 5 6.638 5.493 0.542 198.428 o
8 14 6 2.644 3.304 0.501 264.458 o
8 14 7 11.686 13.226 0.951 68.431 o
8 15 0 1.673 1.790 0.450 340.540 o
8 15 1 18.922 18.565 0.992 55.955 o
8 15 2 3.679 3.703 0.491 262.821 o
8 15 4 36.857 38.940 1.350 26.327 o
8 15 5 13.048 14.085 0.951 66.776 o
8 15 6 14.430 14.831 1.002 60.029 o
8 16 0 34.542 36.219 1.279 29.337 o
8 16 1 8.821 8.725 0.777 102.824 o
8 16 2 21.972 21.255 1.064 47.728 o
8 16 3 11.279 12.284 0.910 74.394 o
8 16 4 7.516 8.418 0.603 157.989 o
8 16 5 9.695 10.249 0.900 78.649 o
8 16 6 18.461 18.790 1.054 51.458 o
8 17 0 16.767 17.010 0.992 58.268 o
8 17 1 17.279 18.391 1.054 52.367 o
8 17 2 5.161 5.390 0.542 207.655 o
8 17 3 2.387 3.242 0.491 276.807 o
8 17 4 6.855 7.170 0.634 150.982 o
8 17 5 5.357 5.421 0.532 212.691 o
8 18 1 3.454 3.928 0.511 246.338 o
8 18 2 4.136 2.925 0.491 262.211 o
8 18 3 5.240 5.973 0.552 199.369 o
8 19 0 9.712 9.277 0.685 122.549 o
8 19 1 40.360 40.587 1.371 24.701 o
8 19 2 2.254 3.017 0.491 279.109 o
8 19 3 1.442 1.851 0.460 329.385 o
8 20 0 0.671 0.788 0.481 317.947 o
8 20 1 35.723 37.467 1.309 27.917 o
8 20 2 10.335 10.423 0.777 98.590 o
9 0 1 7.395 7.477 0.552 183.216 o
9 0 2 113.815 112.994 2.015 6.808 o
9 0 3 19.398 20.304 0.921 60.923 o
9 0 4 66.932 67.140 1.606 14.162 o
9 0 5 71.122 69.861 1.698 12.790 o
9 0 6 0.352 0.890 0.450 364.725 o
9 0 7 19.128 18.493 1.043 51.865 o
9 0 8 4.039 4.429 0.522 232.104 o
9 1 1 12.315 11.967 0.767 95.611 o
9 1 2 1.368 1.831 0.389 448.766 o
9 1 3 19.715 20.743 0.951 57.781 o
9 1 4 0.879 1.596 0.430 384.585 o
9 1 5 12.329 12.336 0.880 77.333 o
9 1 6 2.578 2.884 0.471 297.982 o
9 1 7 5.602 6.106 0.614 166.171 o
9 1 8 2.340 2.373 0.471 303.385 o
9 2 0 23.445 24.170 0.961 52.481 o
9 2 1 26.521 26.686 1.002 46.712 o
9 2 2 4.857 4.613 0.450 284.172 o
9 2 3 75.274 74.198 1.626 12.605 o
9 2 4 3.021 3.478 0.460 300.960 o
9 2 5 43.779 44.013 1.350 23.820 o
9 2 6 16.270 16.171 0.972 60.892 o
9 2 7 21.605 20.897 1.105 45.519 o
9 2 8 3.044 2.977 0.491 271.928 o
9 3 1 14.292 13.082 0.808 84.583 o
9 3 2 3.181 2.823 0.419 353.455 o
9 3 4 13.729 15.414 0.880 73.870 o
9 3 5 41.348 40.577 1.309 25.813 o
9 3 6 29.720 30.573 1.197 34.858 o
9 3 7 5.255 5.554 0.542 206.573 o
9 3 8 13.188 13.757 0.961 65.671 o
9 4 0 179.810 178.457 2.639 3.234 o
9 4 1 4.806 5.902 0.532 214.714 o
9 4 2 92.439 92.916 1.831 9.187 o
9 4 3 7.862 7.845 0.593 161.854 o
9 4 4 41.389 42.816 1.299 25.715 o
9 4 5 13.797 13.358 0.910 71.146 o
9 4 6 9.566 9.257 0.767 103.167 o
9 4 7 20.754 19.813 1.094 46.942 o
9 4 8 23.990 23.802 1.156 40.715 o
9 5 1 7.624 7.017 0.634 148.532 o
9 5 2 31.714 32.885 1.115 36.636 o
9 5 3 21.483 21.807 1.013 51.282 o
9 5 4 18.947 19.393 0.982 56.444 o
9 5 5 0.629 1.156 0.440 375.116 o
9 5 6 11.453 10.934 0.880 79.209 o
9 5 7 19.192 20.283 1.084 48.387 o
9 5 8 7.602 7.017 0.634 148.608 o
9 6 0 6.050 6.710 0.563 187.286 o
9 6 1 19.647 19.772 0.931 60.030 o
9 6 2 10.920 10.085 0.808 92.095 o
9 6 3 26.954 28.077 1.105 40.664 o
9 6 4 28.919 29.387 1.115 38.853 o
9 6 5 17.006 17.982 1.013 55.954 o
9 6 6 9.295 10.188 0.849 87.233 o
9 6 7 63.398 63.764 1.677 14.188 o
9 6 8 17.314 19.097 1.023 54.486 o
9 7 0 7.606 7.262 0.655 140.933 o
9 7 1 40.503 39.636 1.258 27.427 o
9 7 2 11.970 11.262 0.839 84.514 o
9 7 3 17.036 16.642 0.931 63.969 o
9 7 4 14.301 13.338 0.900 71.858 o
9 7 5 36.891 37.007 1.279 28.455 o
9 7 6 16.248 16.141 1.002 58.109 o
9 7 7 1.083 1.360 0.460 336.892 o
9 7 8 29.250 29.622 1.227 34.074 o
9 8 0 127.776 126.885 2.220 5.547 o
9 8 1 13.660 14.392 0.859 77.238 o
9 8 2 6.505 6.342 0.522 208.419 o
9 8 3 84.259 86.830 1.862 9.869 o
9 8 4 33.712 35.370 1.248 30.677 o
9 8 5 20.064 20.805 1.033 51.183 o
9 8 6 3.329 3.222 0.501 258.927 o
9 8 7 21.460 21.285 1.064 48.037 o
9 8 8 4.395 5.114 0.532 220.029 o
9 9 0 5.137 4.408 0.481 255.179 o
9 9 1 38.005 39.063 1.227 29.142 o
9 9 2 61.867 64.368 1.585 15.198 o
9 9 3 8.942 10.065 0.849 87.791 o
9 9 4 19.045 20.713 1.013 53.440 o
9 9 5 1.522 1.626 0.460 329.784 o
9 9 6 22.121 23.996 1.125 43.221 o
9 9 7 12.088 11.609 0.951 68.807 o
9 10 0 16.420 15.834 0.931 64.952 o
9 10 1 4.582 4.347 0.491 251.992 o
9 10 2 9.061 10.136 0.798 96.975 o
9 10 3 48.574 50.130 1.452 20.234 o
9 10 4 46.391 49.475 1.483 20.246 o
9 10 5 2.657 2.936 0.481 286.000 o
9 10 6 5.445 5.268 0.593 178.254 o
9 10 7 12.609 13.532 0.941 68.613 o
9 11 0 25.796 25.203 1.084 43.105 o
9 11 1 34.768 34.859 1.238 30.709 o
9 11 2 16.198 15.997 0.951 63.014 o
9 11 3 15.525 15.793 0.961 62.693 o
9 11 5 21.044 20.958 1.084 47.084 o
9 11 6 22.546 21.285 1.094 45.489 o
9 11 7 1.281 1.422 0.460 334.047 o
9 12 0 5.425 5.564 0.532 211.785 o
9 12 1 3.574 3.294 0.481 275.164 o
9 12 2 19.760 19.577 1.043 51.076 o
9 12 3 42.944 44.801 1.401 22.919 o
9 12 4 35.754 36.025 1.289 28.690 o
9 12 5 11.204 11.773 0.900 76.131 o
9 12 6 8.049 9.277 0.757 108.352 o
9 13 0 6.652 6.812 0.563 183.859 o
9 13 1 60.246 60.052 1.606 15.518 o
9 13 2 34.224 35.636 1.299 28.944 o
9 13 3 4.452 3.969 0.511 238.420 o
9 13 4 1.235 1.330 0.471 321.714 o
9 13 5 9.405 7.856 0.665 131.232 o
9 13 6 8.150 7.907 0.583 164.671 o
9 14 0 40.379 42.459 1.391 24.021 o
9 14 1 13.914 13.727 0.961 65.038 o
9 14 2 11.345 10.689 0.818 89.184 o
9 14 3 30.869 30.880 1.258 32.143 o
9 14 4 4.524 4.511 0.522 228.333 o
9 14 5 2.191 2.823 0.491 280.619 o
9 15 0 37.417 37.682 1.319 27.115 o
9 15 1 4.003 4.235 0.511 240.862 o
9 15 2 10.106 10.975 0.869 82.358 o
9 15 3 2.494 3.611 0.501 264.434 o
9 15 4 5.277 5.380 0.542 206.973 o
9 15 5 9.628 9.543 0.777 100.638 o
9 16 1 9.853 10.321 0.869 83.079 o
9 16 2 17.037 18.473 1.054 52.500 o
9 16 3 2.073 2.168 0.471 307.475 o
9 16 4 4.837 4.777 0.522 225.171 o
9 17 1 22.973 22.073 1.105 44.431 o
9 17 2 4.201 3.703 0.501 249.580 o
9 17 3 4.829 4.930 0.522 224.685 o
9 18 0 4.687 4.685 0.522 226.551 o
9 18 1 1.341 1.401 0.460 333.416 o
9 18 2 12.912 13.174 0.910 72.182 o
10 0 0 274.559 275.720 3.621 1.512 o
10 0 1 0.706 0.747 0.440 377.037 o
10 0 2 54.619 52.329 1.452 18.851 o
10 0 3 8.957 7.682 0.716 118.252 o
10 0 4 2.880 3.242 0.481 282.245 o
10 0 5 17.120 18.289 1.023 54.918 o
10 0 7 3.280 3.457 0.501 258.343 o
10 1 1 40.155 41.405 1.289 26.516 o
10 1 2 3.934 3.713 0.471 279.284 o
10 1 3 0.708 0.726 0.460 345.647 o
10 1 4 8.763 8.899 0.747 109.696 o
10 1 5 32.268 33.110 1.248 31.587 o
10 1 6 9.761 9.461 0.655 130.804 o
10 1 7 4.945 5.912 0.552 201.246 o
10 2 0 9.932 10.382 0.808 93.418 o
10 2 1 12.426 13.369 0.818 85.575 o
10 2 2 50.737 51.276 1.463 19.543 o
10 2 3 15.772 15.322 0.910 68.044 o
10 2 4 14.548 14.975 0.910 69.504 o
10 2 5 32.907 30.798 1.258 31.436 o
10 2 6 12.155 11.896 0.951 68.612 o
10 2 7 88.820 87.014 1.964 9.081 o
10 3 0 1.305 1.759 0.430 376.403 o
10 3 1 18.949 19.322 0.961 58.187 o
10 3 2 13.352 14.576 0.900 72.220 o
10 3 3 5.161 5.165 0.511 228.558 o
10 3 4 19.172 18.186 1.033 52.702 o
10 3 5 1.115 1.299 0.460 336.879 o
10 3 7 3.563 3.744 0.501 254.736 o
10 4 0 118.981 120.492 2.189 6.039 o
10 4 1 14.078 13.256 0.900 72.147 o
10 4 2 17.227 19.035 0.961 59.788 o
10 4 3 16.042 15.803 0.931 65.333 o
10 4 4 13.723 15.803 0.951 65.363 o
10 4 5 22.914 23.556 1.115 43.483 o
10 4 6 2.077 2.015 0.471 308.286 o
10 4 7 9.147 9.420 0.788 99.487 o
10 5 0 11.804 10.607 0.839 85.198 o
10 5 1 5.744 5.871 0.583 180.529 o
10 5 2 6.222 5.411 0.522 213.420 o
10 5 3 8.552 8.357 0.655 136.226 o
10 5 4 34.592 33.140 1.258 30.444 o
10 5 5 57.192 58.088 1.626 15.867 o
10 5 6 3.448 4.020 0.511 246.022 o
10 5 7 4.725 4.726 0.522 226.141 o
10 6 0 23.551 24.763 1.074 45.090 o
10 6 1 41.137 41.927 1.319 25.451 o
10 6 2 2.517 2.731 0.471 299.482 o
10 6 3 57.752 58.456 1.555 16.543 o
10 6 4 4.676 3.969 0.501 244.581 o
10 6 5 18.273 20.160 1.084 48.975 o
10 6 6 3.436 3.222 0.491 267.205 o
10 6 7 37.527 37.692 1.330 26.823 o
10 7 0 1.086 1.340 0.440 366.884 o
10 7 1 11.839 11.967 0.798 90.940 o
10 7 2 37.234 37.436 1.279 28.278 o
10 7 3 2.285 2.455 0.471 303.536 o
10 7 4 40.295 39.697 1.381 24.606 o
10 7 5 2.590 2.230 0.481 290.246 o
10 7 6 13.415 13.307 0.869 76.836 o
10 7 7 11.689 11.937 0.931 71.520 o
10 8 0 3.350 3.109 0.481 278.253 o
10 8 1 2.032 2.199 0.460 320.075 o
10 8 2 7.850 7.487 0.726 118.327 o
10 8 4 21.351 22.462 1.115 44.622 o
10 8 5 12.053 12.775 0.921 72.009 o
10 8 6 6.106 6.393 0.563 187.829 o
10 9 0 20.505 18.728 1.013 53.098 o
10 9 1 8.947 10.177 0.869 84.296 o
10 9 2 2.354 2.731 0.481 290.102 o
10 9 3 10.740 10.985 0.890 78.537 o
10 9 4 13.729 15.905 0.982 62.150 o
10 9 5 42.905 42.203 1.422 22.832 o
10 9 6 6.999 6.782 0.624 155.125 o
10 10 0 4.274 3.744 0.501 248.807 o
10 10 1 11.136 11.169 0.880 79.448 o
10 10 2 32.727 33.038 1.279 30.462 o
10 10 3 24.537 23.341 1.156 40.562 o
10 10 4 22.939 23.239 1.135 42.438 o
10 10 5 12.682 13.348 0.972 65.183 o
10 10 6 15.530 15.905 0.982 60.656 o
10 11 0 2.064 2.475 0.471 305.866 o
10 11 1 50.049 49.158 1.483 19.573 o
10 11 2 45.401 45.138 1.452 21.397 o
10 11 3 1.701 1.841 0.460 326.263 o
10 11 4 20.800 21.459 1.105 45.812 o
10 11 5 2.218 2.199 0.471 305.693 o
10 12 0 1.106 1.943 0.471 319.670 o
10 12 1 10.577 9.052 0.788 97.348 o
10 12 2 1.633 2.363 0.481 299.402 o
10 12 3 21.157 22.257 1.094 46.005 o
10 12 4 1.143 1.565 0.460 334.870 o
10 12 5 10.926 9.502 0.798 94.428 o
10 13 1 9.514 9.431 0.696 120.134 o
10 13 2 0.561 0.972 0.471 331.622 o
10 13 3 28.303 27.791 1.207 35.609 o
10 13 4 0.804 0.972 0.460 342.870 o
10 14 0 7.233 7.538 0.726 119.672 o
10 14 1 9.594 8.960 0.788 99.113 o
10 14 2 35.849 35.196 1.299 28.505 o
10 14 3 2.123 2.557 0.481 293.343 o
10 14 4 20.957 20.119 1.064 48.716 o
10 15 0 1.402 1.616 0.460 331.328 o
10 15 1 16.825 17.153 1.023 55.542 o
10 15 2 33.776 33.805 1.279 29.985 o
10 15 3 4.102 2.516 0.471 283.731 o
10 16 1 2.309 2.383 0.471 303.675 o
11 0 2 8.894 7.723 0.726 115.700 o
11 0 3 16.792 16.355 0.992 58.508 o
11 0 4 7.824 7.180 0.644 143.896 o
11 0 5 7.692 9.226 0.696 125.077 o
11 0 6 20.033 18.688 1.074 49.049 o
11 1 0 0.579 0.788 0.460 346.908 o
11 1 1 31.897 31.207 1.227 32.761 o
11 1 2 9.633 10.361 0.859 84.972 o
11 1 3 19.236 19.956 1.043 51.301 o
11 1 4 13.827 14.944 0.972 63.509 o
11 1 5 15.007 14.893 1.002 59.556 o
11 1 6 5.219 4.910 0.522 222.019 o
11 2 0 191.415 187.949 2.946 2.800 o
11 2 1 1.522 1.616 0.460 329.850 o
11 2 2 17.474 14.913 1.002 57.635 o
11 2 3 9.367 8.950 0.767 103.829 o
11 2 4 28.243 28.466 1.197 35.907 o
11 2 5 35.909 35.984 1.319 27.810 o
11 2 6 0.495 0.941 0.501 294.259 o
11 3 0 10.781 10.658 0.808 91.863 o
11 3 1 9.887 8.807 0.767 102.989 o
11 3 2 22.789 21.470 1.105 44.700 o
11 3 4 35.872 36.383 1.330 27.490 o
11 3 5 22.967 23.290 1.084 45.272 o
11 3 6 28.771 28.548 1.197 35.669 o
11 4 1 8.146 8.275 0.655 137.627 o
11 4 2 10.993 13.266 0.910 74.176 o
11 4 3 29.467 28.425 1.207 35.005 o
11 4 4 7.500 7.641 0.593 163.847 o
11 4 5 2.327 2.486 0.471 302.907 o
11 4 6 6.625 7.160 0.634 151.820 o
11 5 1 27.363 26.829 1.176 37.498 o
11 5 2 1.058 1.524 0.471 322.625 o
11 5 3 17.334 19.721 1.033 53.447 o
11 5 4 3.559 3.345 0.491 265.525 o
11 5 5 3.745 3.161 0.491 264.676 o
11 6 0 17.034 20.191 1.064 51.179 o
11 6 1 1.722 1.677 0.471 314.172 o
11 6 2 1.869 1.984 0.471 310.783 o
11 6 3 17.657 18.728 1.054 52.007 o
11 6 4 15.656 16.938 0.982 60.126 o
11 6 5 48.010 49.465 1.524 19.311 o
11 7 0 60.054 59.970 1.616 15.447 o
11 7 1 27.943 29.202 1.187 36.295 o
11 7 2 20.430 20.385 1.074 48.285 o
11 7 3 13.793 12.919 0.951 66.627 o
11 7 4 5.431 5.217 0.542 206.534 o
11 7 5 11.308 12.520 0.910 74.238 o
11 8 0 0.441 0.910 0.481 319.768 o
11 8 1 14.963 15.455 0.992 60.331 o
11 8 2 8.640 9.645 0.788 100.168 o
11 8 3 16.269 15.772 1.033 55.580 o
11 8 4 0.956 1.452 0.460 337.917 o
11 9 0 1.234 1.749 0.471 319.318 o
11 9 1 2.820 2.158 0.481 288.283 o
11 9 2 2.192 2.332 0.481 293.787 o
11 9 3 2.625 3.222 0.491 274.677 o
11 9 4 12.920 11.221 0.818 86.433 o
11 10 0 11.285 10.638 0.818 89.313 o
11 10 1 7.422 8.173 0.665 136.680 o
11 10 2 3.274 3.283 0.501 259.132 o
11 10 3 3.738 3.805 0.501 253.011 o
11 10 4 4.092 3.467 0.491 260.179 o
11 11 0 55.122 56.952 1.575 16.827 o
11 11 1 5.496 5.339 0.532 212.052 o
11 11 2 21.818 22.257 1.094 45.627 o
11 11 3 18.635 16.734 1.043 52.793 o
11 12 0 5.162 4.572 0.522 223.601 o
11 12 1 0.789 0.880 0.471 329.493 o
11 12 2 6.666 6.137 0.603 166.229 o
11 13 0 11.398 9.932 0.818 89.674 o
11 13 1 14.059 13.819 0.829 81.361 o
12 0 0 10.033 9.175 0.696 119.143 o
12 0 1 12.168 12.642 0.921 71.959 o
12 0 2 0.805 1.013 0.471 328.527 o
12 0 4 12.428 14.514 0.961 66.011 o
12 1 0 13.066 14.218 0.982 63.404 o
12 1 1 4.806 5.237 0.542 210.316 o
12 1 2 5.372 5.257 0.532 213.125 o
12 1 3 16.662 18.432 1.002 56.906 o
12 1 4 46.023 45.026 1.432 21.636 o
12 2 0 5.222 5.493 0.603 173.766 o
12 2 1 4.556 3.897 0.511 237.901 o
12 2 2 50.357 48.555 1.524 18.972 o
12 2 3 0.357 0.839 0.481 321.068 o
12 2 4 7.954 9.267 0.869 86.094 o
12 3 0 26.280 25.357 1.166 38.778 o
12 3 1 25.141 22.942 1.135 41.396 o
12 3 2 1.218 1.555 0.460 333.999 o
12 3 3 20.835 21.224 1.094 46.487 o
12 3 4 17.169 17.511 1.023 55.163 o
12 4 0 2.206 2.383 0.471 304.810 o
12 4 1 7.688 9.052 0.716 119.629 o
12 4 2 9.387 8.848 0.777 101.695 o
12 4 3 1.118 1.892 0.460 333.148 o
12 5 0 18.115 17.992 1.023 54.308 o
12 5 1 38.129 35.268 1.330 26.998 o
12 5 2 8.155 7.917 0.655 138.161 o
12 5 3 6.793 7.191 0.726 121.072 o
12 6 0 21.410 20.917 1.064 48.182 o
12 6 2 16.006 15.455 1.013 57.648 o
12 6 3 1.031 0.910 0.471 326.496 o
12 7 0 7.812 8.234 0.593 161.235 o
12 7 1 21.530 23.280 1.135 43.148 o
12 7 2 5.167 5.002 0.522 222.063 o
12 8 1 9.235 10.300 0.890 80.665 o
12 8 2 5.799 5.431 0.603 171.415 o
12 9 0 37.099 36.700 1.319 27.352 o
;
_iucr_refine_instructions_details
;
TITL L-ALA_23K_HAR OLEX2: imported from CIF
CELL 0.71073 5.9279 12.2597 5.7939 90 90 90
ZERR 4 0.001 0.0017 0.0009 0 0 0
LATT -1
SYMM 0.5-X,-Y,0.5+Z
SYMM 0.5+X,0.5-Y,-Z
SYMM -X,0.5+Y,0.5-Z
SFAC C H N O
DISP C 0 0
DISP H 0 0
DISP N 0 0
DISP O 0 0
UNIT 12 28 4 8

TEMP -250.15
CONF
MORE -1
BOND $H
ACTA 
WGHT 0.021239 0.011553
FVAR 0.988767
REM <olex2.extras>
REM <HklSrc "%.\\9c0fdd27e5aab59be618fd90f1c5703a.hkl">
REM </olex2.extras>

N1    3     0.64717  0.13753  0.18300  11.00000  0.00549  0.00595  0.00406 =
 -0.00013  0.00051  0.00011 
H1    2     0.70240  0.05957  0.19634  11.00000  0.02383  0.02307  0.01545 =
 -0.00177  0.00872  0.00199 
H2    2     0.77747  0.18971  0.20754  11.00000  0.01556  0.02121  0.02198 =
 -0.00046  0.00910  0.00043 
H3    2     0.58416  0.14938  0.01560  11.00000  0.02267  0.01703  0.00656 =
 -0.00624  0.01119 -0.00521 
C1    1     0.46631  0.16108  0.35440  11.00000  0.00498  0.00461  0.00350 =
 0.00005 -0.00029  0.00042 
H4    2     0.42353  0.24832  0.33794  11.00000  0.02062  0.01411  0.01638 =
 0.00797  0.00043  0.00635 
C2    1     0.25986  0.09067  0.30333  11.00000  0.00577  0.00877  0.00598 =
 -0.00043 -0.00059 -0.00132 
H5    2     0.19357  0.11078  0.13168  11.00000  0.02179  0.04617  0.00937 =
 0.00880 -0.01282 -0.01288 
H6    2     0.12695  0.10454  0.42857  11.00000  0.00970  0.03776  0.03421 =
 0.00444  0.00423 -0.00022 
H7    2     0.30451  0.00430  0.30815  11.00000  0.03262  0.01792  0.03344 =
 -0.00442  0.00406 -0.00575 
C3    1     0.55408  0.14078  0.59991  11.00000  0.00483  0.00436  0.00329 =
 -0.00004 -0.00029  0.00042 
O1    4     0.72676  0.08378  0.62436  11.00000  0.00657  0.00695  0.00564 =
 0.00048 -0.00066  0.00246 
O2    4     0.44087  0.18405  0.76118  11.00000  0.00735  0.00738  0.00389 =
 -0.00061  0.00058  0.00198 
HKLF 4

END
Q1 1 0.638889 0.125 0.625 11 0.05 0.16
Q2 1 0.194444 0.041667 0.09375 11 0.05 0.16
Q3 1 0.75 0.138889 0.21875 11 0.05 0.14
Q4 1 0.388889 0.152778 0.71875 11 0.05 0.14
Q5 1 0.305556 0.138889 0.25 11 0.05 0.14

  REM The information below was added by Olex2.
  REM
  REM R1 = 0.0183 for 2372 Fo > 4sig(Fo) and 0.0187 for all 2405 data
  REM 118 parameters refined using 0 restraints
  REM Highest difference peak 0.1583, deepest hole -0.1887
  REM Mean Shift 0.0001, Max Shift 0.0006.

  REM +++ Tabular Listing of Refinement Information +++
  REM R1_all = 0.0187
  REM R1_gt = 0.0183
  REM wR_ref = 0.0397
  REM GOOF = 0.8537
  REM Shift_max = 0.0006
  REM Shift_mean = 0.0001
  REM Reflections_all = 2405
  REM Reflections_gt = 2372
  REM Parameters = 118
  REM Hole = -0.1887
  REM Peak = 0.1583
  REM Flack = n/a

  
;
_olex2_submission_special_instructions  'No special instructions were received'
