# Supplementary material for: Towards improved accuracy of Hirshfeld atom refinement with an alternative electron density partition
Source: IUCrJ. 2025 Jan 1;12(Pt 1):74–87. doi: 10.1107/S2052252524011242 (PMC11707693; doi:10.1107/S2052252524011242)
Supplement: Supplementary file 1 [file m-12-00074-sup1.zip › cif_checkcif/l_ala/B3LYP/1_d0.8.cif]

data_L-Ala_23K_HAR
_audit_creation_date               2023-12-07
_audit_creation_method
;
Olex2 1.3
(compiled 2020.07.31 svn.rc2a77460 for OlexSys, GUI svn.r6145)
;
_audit_contact_author_address      ?
_audit_contact_author_email        ?
_audit_contact_author_name         ''
_audit_contact_author_phone        ?
_publ_contact_author_id_orcid      ?
_publ_section_references
;
Bourhis, L.J., Dolomanov, O.V., Gildea, R.J., Howard, J.A.K., Puschmann, H.
 (2015). Acta Cryst. A71, 59-75.

Dolomanov, O.V., Bourhis, L.J., Gildea, R.J, Howard, J.A.K. & Puschmann, H.
 (2009), J. Appl. Cryst. 42, 339-341.
;
_chemical_formula_moiety           'C3 H7 N O2'
_chemical_formula_sum              'C3 H7 N O2'
_chemical_formula_weight           89.095
_chemical_absolute_configuration   unk
loop_
  _atom_type_symbol
  _atom_type_scat_dispersion_real
  _atom_type_scat_dispersion_imag
  _atom_type_scat_source
  _atom_type_scat_dispersion_source
 H 0.00000 0.00000
 'NoSpherA2 (<-magic spell for checkCif) like software DiSCaMB'
 'Henke, Gullikson and Davis, At. Data and Nucl. Data Tables, 1993, 54, 2'
 C 0.00347 0.00161
 'NoSpherA2 (<-magic spell for checkCif) like software DiSCaMB'
 'Henke, Gullikson and Davis, At. Data and Nucl. Data Tables, 1993, 54, 2'
 O 0.01158 0.00611
 'NoSpherA2 (<-magic spell for checkCif) like software DiSCaMB'
 'Henke, Gullikson and Davis, At. Data and Nucl. Data Tables, 1993, 54, 2'
 N 0.00653 0.00323
 'NoSpherA2 (<-magic spell for checkCif) like software DiSCaMB'
 'Henke, Gullikson and Davis, At. Data and Nucl. Data Tables, 1993, 54, 2'

_space_group_crystal_system        'orthorhombic'
_space_group_IT_number             19
_space_group_name_H-M_alt          'P 21 21 21'
_space_group_name_Hall             ' P 2ac 2ab'
loop_
  _space_group_symop_id
  _space_group_symop_operation_xyz
 1 x,y,z
 2 x+1/2,-y+1/2,-z
 3 -x,y+1/2,-z+1/2
 4 -x+1/2,-y,z+1/2

_symmetry_Int_Tables_number        19
_cell_length_a                     5.9279(10)
_cell_length_b                     12.2597(17)
_cell_length_c                     5.7939(9)
_cell_angle_alpha                  90
_cell_angle_beta                   90
_cell_angle_gamma                  90
_cell_volume                       421.07(11)
_cell_formula_units_Z              4
_cell_measurement_temperature      23.0
_cell_measurement_theta_min             15.00
_cell_measurement_theta_max             22.50
_cell_measurement_reflns_used           1524
_exptl_absorpt_coefficient_mu      0.117
_exptl_crystal_density_diffrn      1.405
_exptl_crystal_F_000               191.963
_exptl_crystal_description              sphere
_diffrn_reflns_av_R_equivalents    0.0000
_diffrn_reflns_av_unetI/netI       0.0239
_diffrn_reflns_Laue_measured_fraction_full  0.9725
_diffrn_reflns_Laue_measured_fraction_max  0.9720
_diffrn_reflns_limit_h_max         12
_diffrn_reflns_limit_h_min         0
_diffrn_reflns_limit_k_max         26
_diffrn_reflns_limit_k_min         0
_diffrn_reflns_limit_l_max         12
_diffrn_reflns_limit_l_min         0
_diffrn_reflns_number              2405
_diffrn_reflns_point_group_measured_fraction_full  0.9725
_diffrn_reflns_point_group_measured_fraction_max  0.9720
_diffrn_reflns_theta_full          25.2417
_diffrn_reflns_theta_max           26.36
_diffrn_reflns_theta_min           3.32
_diffrn_ambient_temperature        23.0
_diffrn_measured_fraction_theta_full  0.9725
_diffrn_measured_fraction_theta_max  0.9720
_diffrn_radiation_type             'Mo K\a'
_diffrn_radiation_wavelength       0.71073
_diffrn_measurement_device_type     'four circle diffractometer'
_reflns_Friedel_coverage           0.0
_reflns_limit_h_max                7
_reflns_limit_h_min                0
_reflns_limit_k_max                15
_reflns_limit_k_min                0
_reflns_limit_l_max                7
_reflns_limit_l_min                0
_reflns_number_gt                  516
_reflns_number_total               520
_reflns_threshold_expression       I>=2u(I)
_computing_molecular_graphics      'Olex2 1.3 (Dolomanov et al., 2009)'
_computing_publication_material    'Olex2 1.3 (Dolomanov et al., 2009)'
_computing_structure_refinement    'olex2.refine 1.3 (Bourhis et al., 2015)'
_refine_diff_density_max           0.0571
_refine_diff_density_min           -0.0607
_refine_diff_density_rms           0.0170
_refine_ls_d_res_high              0.8004
_refine_ls_d_res_low               6.1299
_refine_ls_goodness_of_fit_ref     1.2411
_refine_ls_hydrogen_treatment      refall
_refine_ls_matrix_type             full
_refine_ls_number_constraints      0
_refine_ls_number_parameters       118
_refine_ls_number_reflns           520
_refine_ls_number_restraints       0
_refine_ls_R_factor_all            0.0088
_refine_ls_R_factor_gt             0.0087
_refine_ls_restrained_S_all        1.2411
_refine_ls_shift/su_max            0.0009
_refine_ls_shift/su_mean           0.0001
_refine_ls_structure_factor_coef   Fsqd
_refine_ls_weighting_details      
 'w=1/[\s^2^(Fo^2^)+(0.0052P)^2^] where P=(Fo^2^+2Fc^2^)/3'
_refine_ls_weighting_scheme        calc
_refine_ls_wR_factor_gt            0.0191
_refine_ls_wR_factor_ref           0.0192
_refine_special_details
;
Aspherical atom refinement in Olex2
with DiSCaMB generated form factors.
Hirshfeld Atom Refinement 
using Orca5 generated wavefunction 
calculated with B3LYP functional
using cc-pVTZ basis set and charges 
simulating the crystal field.
;
loop_
  _atom_site_label
  _atom_site_type_symbol
  _atom_site_fract_x
  _atom_site_fract_y
  _atom_site_fract_z
  _atom_site_U_iso_or_equiv
  _atom_site_adp_type
  _atom_site_occupancy
  _atom_site_refinement_flags_posn
 N1 N 0.64731(9) 0.13752(4) 0.18292(10) 0.00567(11) Uani 1.000000 .
 H1 H 0.7029(15) 0.0595(7) 0.1966(18) 0.024(3) Uani 1.000000 .
 H2 H 0.7774(14) 0.1906(7) 0.2075(17) 0.021(2) Uani 1.000000 .
 H3 H 0.5842(15) 0.1493(7) 0.0162(17) 0.018(2) Uani 1.000000 .
 C1 C 0.46639(9) 0.16111(4) 0.35452(10) 0.00504(12) Uani 1.000000 .
 H4 H 0.4239(12) 0.2479(5) 0.3384(14) 0.0200(19) Uani 1.000000 .
 C2 C 0.26000(10) 0.09065(4) 0.30337(12) 0.00752(13) Uani 1.000000 .
 H5 H 0.1922(13) 0.1104(6) 0.1317(16) 0.028(2) Uani 1.000000 .
 H6 H 0.1278(13) 0.1043(6) 0.4292(16) 0.031(2) Uani 1.000000 .
 H7 H 0.3047(12) 0.0046(6) 0.3058(16) 0.029(2) Uani 1.000000 .
 C3 C 0.55413(9) 0.14082(4) 0.59995(10) 0.00463(12) Uani 1.000000 .
 O1 O 0.72675(7) 0.08380(3) 0.62429(7) 0.00668(10) Uani 1.000000 .
 O2 O 0.44093(6) 0.18404(3) 0.76115(7) 0.00663(10) Uani 1.000000 .

loop_
  _atom_site_aniso_label
  _atom_site_aniso_U_11
  _atom_site_aniso_U_22
  _atom_site_aniso_U_33
  _atom_site_aniso_U_12
  _atom_site_aniso_U_13
  _atom_site_aniso_U_23
 N1 0.0062(2) 0.0062(2) 0.0045(3) -0.0000(2) 0.0001(2) 0.0001(2)
 H1 0.028(6) 0.020(5) 0.023(7) 0.001(5) 0.007(5) 0.002(5)
 H2 0.018(5) 0.024(5) 0.021(6) -0.003(5) 0.004(5) 0.001(5)
 H3 0.023(5) 0.022(5) 0.011(6) 0.002(5) 0.005(5) -0.005(5)
 C1 0.0058(2) 0.0051(2) 0.0042(3) 0.0005(2) -0.0002(2) -0.0001(2)
 H4 0.025(4) 0.014(4) 0.021(5) 0.007(4) 0.003(4) 0.004(4)
 C2 0.0062(3) 0.0096(3) 0.0068(3) -0.0012(2) -0.0006(3) -0.0004(2)
 H5 0.025(5) 0.047(6) 0.014(6) -0.011(5) -0.009(4) 0.009(5)
 H6 0.019(5) 0.040(5) 0.036(7) -0.001(4) 0.005(5) 0.003(5)
 H7 0.035(6) 0.012(4) 0.041(6) -0.002(4) 0.005(5) -0.006(4)
 C3 0.0058(2) 0.0046(2) 0.0034(3) 0.0000(2) -0.0004(2) 0.0004(2)
 O1 0.00704(18) 0.00759(16) 0.0054(2) 0.00246(16) -0.00037(17) 0.00048(15)
 O2 0.00802(18) 0.00764(17) 0.0042(2) 0.00211(16) 0.00026(19) -0.00041(15)

loop_
  _geom_bond_atom_site_label_1
  _geom_bond_atom_site_label_2
  _geom_bond_distance
  _geom_bond_site_symmetry_2
  _geom_bond_publ_flag
 N1 H1 1.014(8) . ?
 N1 H2 1.019(9) . ?
 N1 H3 1.046(10) . ?
 N1 C1 1.4908(7) . ?
 C1 H4 1.097(6) . ?
 C1 C2 1.5267(7) . ?
 C1 C3 1.5344(8) . ?
 C2 H5 1.100(9) . ?
 C2 H6 1.084(9) . ?
 C2 H7 1.088(7) . ?
 C3 O1 1.2473(7) . ?
 C3 O2 1.2662(7) . ?

loop_
  _geom_angle_atom_site_label_1
  _geom_angle_atom_site_label_2
  _geom_angle_atom_site_label_3
  _geom_angle
  _geom_angle_site_symmetry_1
  _geom_angle_site_symmetry_3
  _geom_angle_publ_flag
 H2 N1 H1 110.2(6) . . ?
 H3 N1 H1 108.6(7) . . ?
 H3 N1 H2 108.2(7) . . ?
 C1 N1 H1 111.4(5) . . ?
 C1 N1 H2 109.1(5) . . ?
 C1 N1 H3 109.4(5) . . ?
 H4 C1 N1 107.2(4) . . ?
 C2 C1 N1 109.71(5) . . ?
 C2 C1 H4 110.4(4) . . ?
 C3 C1 N1 110.04(5) . . ?
 C3 C1 H4 108.3(4) . . ?
 C3 C1 C2 111.09(5) . . ?
 H5 C2 C1 110.1(4) . . ?
 H6 C2 C1 111.2(4) . . ?
 H6 C2 H5 108.1(5) . . ?
 H7 C2 C1 110.6(4) . . ?
 H7 C2 H5 108.3(6) . . ?
 H7 C2 H6 108.5(6) . . ?
 O1 C3 C1 118.27(5) . . ?
 O2 C3 C1 115.86(5) . . ?
 O2 C3 O1 125.87(5) . . ?

loop_
  _geom_torsion_atom_site_label_1
  _geom_torsion_atom_site_label_2
  _geom_torsion_atom_site_label_3
  _geom_torsion_atom_site_label_4
  _geom_torsion
  _geom_torsion_site_symmetry_1
  _geom_torsion_site_symmetry_2
  _geom_torsion_site_symmetry_3
  _geom_torsion_site_symmetry_4
  _geom_torsion_publ_flag
 N1 C1 C3 O1 -18.20(5) . . . . ?
 N1 C1 C3 O2 162.20(4) . . . . ?

loop_
  _diffrn_refln_index_h
  _diffrn_refln_index_k
  _diffrn_refln_index_l
  _diffrn_refln_intensity_net
  _diffrn_refln_intensity_u
 0 2 0 179.86 1.72
 0 4 0 5075 43.59
 0 6 0 87.78 1.02
 0 8 0 44.39 0.71
 0 10 0 0.78 0.38
 0 12 0 227.81 2.61
 0 14 0 57.32 1.11
 0 16 0 24.7 0.84
 0 18 0 222.79 2.92
 0 22 0 132.65 2.32
 0 26 0 6.31 0.62
 0 1 1 708.97 7.19
 0 2 1 116.99 1.2
 0 3 1 693.47 6.28
 0 4 1 96.18 1.05
 0 6 1 464.85 4.49
 0 7 1 36.14 0.6
 0 8 1 43.42 0.72
 0 9 1 31.4 0.65
 0 10 1 134.38 1.67
 0 11 1 65.3 1.09
 0 12 1 74.72 1.21
 0 13 1 18.43 0.68
 0 14 1 37.1 0.93
 0 15 1 89.03 1.53
 0 17 1 1.11 0.37
 0 18 1 58.6 1.34
 0 19 1 15.81 0.89
 0 20 1 26.85 1.04
 0 21 1 2.63 0.43
 0 23 1 1.69 0.44
 0 25 1 2.92 0.58
 0 26 1 19.36 1.23
 0 0 2 2781.82 32.69
 0 1 2 521.8 6.43
 0 2 2 177.7 2.03
 0 3 2 54.99 0.78
 0 4 2 167.56 1.75
 0 5 2 554.74 5.22
 0 6 2 94.65 1.15
 0 7 2 5.3 0.34
 0 8 2 109.34 1.37
 0 9 2 23.18 0.59
 0 10 2 45.27 0.85
 0 11 2 81.99 1.24
 0 12 2 27.65 0.74
 0 13 2 21.03 0.69
 0 14 2 20.84 0.74
 0 15 2 177.46 2.34
 0 16 2 4.35 0.41
 0 17 2 59.76 1.36
 0 18 2 19.97 0.9
 0 19 2 117.32 2.06
 0 20 2 0.96 0.45
 0 21 2 44.96 1.34
 0 22 2 36.03 1.27
 0 23 2 17.63 1.02
 0 24 2 2.44 0.47
 0 25 2 21.98 1.25
 0 26 2 2.5 0.51
 0 1 3 82.2 1.72
 0 2 3 154.4 2.87
 0 3 3 201.05 2.41
 0 4 3 723.26 7.63
 0 5 3 79.58 1.17
 0 6 3 266.54 2.79
 0 7 3 21.92 0.56
 0 8 3 60.33 0.97
 0 9 3 139.69 1.75
 0 10 3 38.77 0.82
 0 11 3 68.87 1.16
 0 12 3 116.38 1.67
 0 13 3 142.41 1.96
 0 14 3 27.22 0.84
 0 15 3 88.53 1.56
 0 16 3 151.49 2.22
 0 17 3 46.21 1.22
 0 18 3 26.43 0.98
 0 19 3 2.45 0.42
 0 20 3 43.49 1.32
 0 21 3 0.85 0.43
 0 22 3 1.13 0.44
 0 23 3 27.56 1.15
 0 24 3 12.44 0.91
 0 25 3 4.87 0.58
 0 0 4 205.2 3.83
 0 1 4 38.97 1.18
 0 2 4 91.07 2.02
 0 3 4 7.83 0.44
 0 4 4 224.57 2.79
 0 5 4 0.66 0.44
 0 6 4 69.42 1.21
 0 7 4 28.59 0.77
 0 8 4 63.11 1.06
 0 9 4 7.04 0.46
 0 10 4 88.41 1.36
 0 11 4 95.89 1.49
 0 12 4 38.17 0.95
 0 13 4 11.24 0.65
 0 14 4 139.38 2.05
 0 15 4 44.3 1.16
 0 16 4 92.66 1.71
 0 17 4 5.58 0.46
 0 18 4 9.43 0.74
 0 19 4 3.29 0.45
 0 20 4 1.79 0.43
 0 22 4 4.26 0.5
 0 24 4 26.01 1.12
 0 25 4 2.84 0.52
 0 1 5 231.07 4.44
 0 2 5 134.35 2.9
 0 3 5 48.16 1.52
 0 4 5 380.78 4.5
 0 5 5 173.93 2.39
 0 6 5 0.76 0.48
 0 7 5 6.48 0.53
 0 8 5 142.13 2.14
 0 9 5 67.88 1.4
 0 10 5 7.78 0.55
 0 11 5 20.3 0.77
 0 12 5 1.46 0.34
 0 13 5 77.49 1.48
 0 14 5 3.44 0.41
 0 15 5 13.8 0.78
 0 16 5 13 0.79
 0 17 5 75.37 1.63
 0 18 5 2.28 0.43
 0 19 5 13.33 0.89
 0 21 5 19.22 1.03
 0 22 5 5.38 0.53
 0 23 5 12.26 0.96
 0 1 6 91.75 2.41
 0 2 6 15.86 1.02
 0 3 6 1.46 0.72
 0 4 6 15.65 1.08
 0 5 6 84.42 1.54
 0 6 6 10.94 0.65
 0 7 6 139.02 2.2
 0 8 6 29.36 0.97
 0 9 6 14.05 0.77
 0 10 6 15.27 0.82
 0 11 6 114.71 1.87
 0 12 6 6.18 0.56
 0 13 6 4.68 0.49
 0 14 6 11.44 0.73
 0 16 6 40.65 1.26
 0 17 6 28.5 1.09
 0 18 6 7.63 0.68
 0 19 6 43.27 1.37
 0 20 6 1.8 0.45
 0 21 6 20.85 1.08
 0 22 6 10.35 0.77
 0 23 6 16.64 0.98
 0 1 7 57.52 2.03
 0 2 7 529.66 9.56
 0 4 7 11.53 1.1
 0 5 7 23.57 1.42
 0 6 7 42.25 1.2
 0 7 7 45.65 1.26
 0 8 7 1.91 0.45
 0 9 7 4.83 0.52
 0 10 7 9.02 0.81
 0 11 7 30.73 1.17
 0 12 7 5.71 0.65
 0 13 7 11.39 0.79
 0 14 7 1.45 0.4
 0 16 7 79.95 1.79
 0 17 7 1.03 0.44
 0 18 7 2.26 0.45
 0 19 7 6.72 0.56
 0 20 7 132.34 2.41
 0 21 7 0.89 0.44
 0 0 8 23.96 1.5
 0 1 8 3.51 1
 0 2 8 8.52 1.16
 0 3 8 15.38 1.35
 0 4 8 1.69 1.12
 0 6 8 10.05 0.82
 0 7 8 58.36 1.54
 0 8 8 85.64 1.9
 0 9 8 12 0.86
 0 10 8 6.4 0.7
 0 11 8 39.24 1.38
 0 12 8 39.37 1.43
 0 13 8 31.46 1.33
 0 14 8 12.27 0.98
 0 16 8 0.98 0.44
 0 17 8 6.43 0.55
 0 19 8 9.03 0.77
 0 20 8 6.03 0.53
 0 1 9 8.34 1.18
 0 2 9 45.39 2.17
 0 3 9 62 2.5
 0 4 9 21.75 1.62
 0 7 9 45.54 1.5
 0 8 9 77.96 1.91
 0 9 9 16.13 1.06
 0 10 9 13.56 1.02
 0 11 9 2.2 0.55
 0 12 9 34.14 1.38
 0 13 9 28.53 1.33
 0 15 9 46.3 1.62
 0 16 9 14.15 1.09
 0 17 9 15.19 0.98
 0 18 9 8.4 0.64
 0 0 10 4.71 1.29
 0 2 10 20.26 1.74
 0 3 10 47.92 2.39
 0 4 10 27.74 1.93
 0 5 10 32.01 2.05
 0 6 10 40.73 2.31
 0 7 10 53.19 2.58
 0 8 10 58.92 1.77
 0 9 10 6.59 0.66
 0 10 10 1.82 0.55
 0 11 10 16.03 1.14
 0 12 10 13.14 0.92
 0 13 10 12.27 1.05
 0 14 10 42.65 1.61
 0 15 10 5.73 0.65
 0 2 11 2.64 1.39
 0 3 11 6.65 1.54
 0 6 11 7.55 1.59
 0 7 11 3.03 1.51
 0 8 11 8.22 1.58
 0 9 11 7.83 0.77
 0 10 11 1.54 0.58
 0 11 11 8.17 0.84
 0 12 11 29.52 1.39
 0 1 12 26.44 2.25
 0 2 12 19.78 1.97
 0 3 12 113.75 3.91
 0 5 12 9.57 1.76
 0 6 12 54.59 2.73
 0 7 12 63.45 3.01
 1 1 0 246.18 2.32
 1 2 0 5370.99 57.03
 1 3 0 57.85 0.68
 1 4 0 1643.07 14.49
 1 5 0 331.24 3.22
 1 6 0 60.57 0.78
 1 7 0 18.84 0.43
 1 8 0 393.66 3.93
 1 9 0 3.19 0.34
 1 10 0 42.15 0.79
 1 11 0 94.84 1.33
 1 12 0 26.35 0.7
 1 13 0 56.12 1.06
 1 14 0 0.84 0.49
 1 15 0 84.49 1.45
 1 16 0 23.95 0.84
 1 17 0 28.92 0.95
 1 18 0 0.91 0.42
 1 19 0 33.02 1.09
 1 20 0 39.42 1.23
 1 21 0 1.4 0.45
 1 22 0 3.91 0.48
 1 23 0 6.86 0.6
 1 24 0 9.58 0.79
 1 26 0 7.17 0.64
 1 0 1 75.17 0.82
 1 1 1 130.75 1.33
 1 2 1 101.92 1.08
 1 3 1 1064.68 9.49
 1 4 1 153.73 1.61
 1 5 1 428.65 4.15
 1 6 1 21.43 0.43
 1 7 1 332.2 3.34
 1 8 1 229.65 2.43
 1 9 1 227.39 2.48
 1 10 1 128.46 1.64
 1 11 1 16.79 0.55
 1 13 1 124.95 1.74
 1 14 1 28.95 0.82
 1 15 1 85.78 1.49
 1 16 1 60.48 1.27
 1 17 1 24.89 0.89
 1 18 1 23.29 0.92
 1 19 1 14.99 0.82
 1 20 1 5.7 0.49
 1 21 1 2.02 0.42
 1 22 1 34.04 1.19
 1 23 1 10.44 0.89
 1 24 1 20.5 1.07
 1 25 1 9.3 0.82
 1 26 1 1.96 0.5
 1 0 2 3040.09 35.48
 1 1 2 70.16 0.92
 1 2 2 560.41 6
 1 3 2 190.02 1.98
 1 4 2 1041.89 9.45
 1 5 2 18.21 0.4
 1 6 2 214.88 2.27
 1 7 2 158.64 1.79
 1 8 2 10.03 0.43
 1 9 2 60.51 0.97
 1 10 2 58.22 0.98
 1 11 2 115.48 1.56
 1 12 2 112.99 1.59
 1 13 2 107.9 1.61
 1 14 2 53.57 1.12
 1 15 2 30.97 0.91
 1 16 2 27.05 0.93
 1 17 2 74.14 1.5
 1 18 2 107.79 1.89
 1 19 2 40.35 1.18
 1 20 2 9.5 0.7
 1 21 2 22.39 1.01
 1 22 2 35.81 1.26
 1 23 2 42.5 1.4
 1 24 2 10.43 0.79
 1 26 2 4.4 0.56
 1 0 3 31.37 0.91
 1 1 3 296.22 5.14
 1 2 3 220.06 2.59
 1 3 3 89.82 1.26
 1 4 3 93.66 1.32
 1 5 3 22.55 0.52
 1 6 3 135.22 1.6
 1 7 3 5.07 0.38
 1 8 3 252.25 2.76
 1 9 3 28.41 0.69
 1 10 3 78.02 1.22
 1 11 3 16.32 0.59
 1 12 3 31.62 0.82
 1 13 3 33.1 0.89
 1 14 3 112.45 1.75
 1 15 3 32.79 0.97
 1 16 3 9.1 0.61
 1 17 3 24.5 0.93
 1 18 3 25.97 0.99
 1 19 3 26.65 1.04
 1 20 3 7.6 0.66
 1 21 3 23.09 1.04
 1 22 3 7.04 0.61
 1 23 3 2.69 0.47
 1 24 3 7.97 0.64
 1 25 3 17.53 1.15
 1 0 4 321.53 5.74
 1 1 4 254.62 4.65
 1 2 4 28.15 1.03
 1 3 4 22.93 0.63
 1 4 4 107.39 1.54
 1 5 4 81.94 1.32
 1 6 4 127.64 1.84
 1 7 4 81.97 1.21
 1 8 4 44.23 0.87
 1 9 4 2.13 0.39
 1 10 4 22.24 0.69
 1 11 4 61.05 1.16
 1 12 4 137.94 1.96
 1 13 4 26.56 0.84
 1 14 4 38.59 1.05
 1 15 4 2.92 0.4
 1 16 4 23.09 0.9
 1 17 4 27.5 1
 1 18 4 57.36 1.44
 1 19 4 39.96 1.23
 1 20 4 9.05 0.8
 1 21 4 10.58 0.78
 1 22 4 21.32 1.04
 1 23 4 14.77 0.96
 1 24 4 2.09 0.45
 1 0 5 278.63 5.22
 1 1 5 119.87 2.67
 1 2 5 454.07 7.99
 1 3 5 172.63 3.58
 1 4 5 105.86 1.66
 1 5 5 8.38 0.53
 1 6 5 224.97 2.96
 1 7 5 71.44 1.37
 1 8 5 67.89 1.36
 1 9 5 88.18 1.43
 1 10 5 9.32 0.58
 1 11 5 35.11 0.94
 1 12 5 24.56 0.85
 1 13 5 43.8 1.14
 1 14 5 39.37 1.1
 1 15 5 29.22 1.01
 1 16 5 76.98 1.61
 1 17 5 11.22 0.8
 1 18 5 6.82 0.65
 1 19 5 18.3 0.97
 1 20 5 63.33 1.62
 1 21 5 24.59 1.1
 1 22 5 1.69 0.45
 1 23 5 4.48 0.5
 1 24 5 17.07 0.99
 1 2 6 7.39 0.84
 1 3 6 12.17 0.99
 1 4 6 15.67 1.08
 1 5 6 13.01 0.66
 1 6 6 21.43 0.81
 1 7 6 7.62 0.62
 1 8 6 8.91 0.68
 1 9 6 10.84 0.77
 1 10 6 2.38 0.45
 1 11 6 9.63 0.68
 1 12 6 28.4 0.95
 1 13 6 7.38 0.6
 1 14 6 27.43 0.99
 1 15 6 10.78 0.81
 1 16 6 2.92 0.43
 1 17 6 21.08 0.99
 1 18 6 13.57 0.89
 1 19 6 11.56 0.86
 1 20 6 30.94 1.23
 1 21 6 9.21 0.77
 1 22 6 8.45 0.76
 1 23 6 11.79 0.88
 1 0 7 242.8 5.07
 1 1 7 26.29 1.44
 1 2 7 60.09 2.09
 1 3 7 79.77 2.46
 1 4 7 138.39 3.47
 1 5 7 29.95 1.03
 1 6 7 60.46 1.45
 1 7 7 9.32 0.77
 1 8 7 55.19 1.43
 1 9 7 65.99 1.59
 1 10 7 18.38 0.95
 1 11 7 21.39 0.9
 1 12 7 1.87 0.48
 1 13 7 41.48 1.23
 1 14 7 24.11 1.04
 1 15 7 31.66 1.16
 1 16 7 25.33 1.06
 1 17 7 20.09 1.01
 1 18 7 42.17 1.37
 1 19 7 6.61 0.61
 1 20 7 15.13 0.98
 1 21 7 9.12 0.66
 1 0 8 10.23 1.21
 1 1 8 34.62 1.78
 1 2 8 19.45 1.44
 1 3 8 31.46 1.7
 1 4 8 32.12 1.74
 1 5 8 100.19 3.07
 1 6 8 14.74 0.91
 1 7 8 89.51 1.93
 1 8 8 3.18 0.5
 1 9 8 50.2 1.5
 1 10 8 38.93 1.37
 1 11 8 93.61 2.09
 1 12 8 11.53 0.97
 1 13 8 27.75 1.25
 1 14 8 1.18 0.56
 1 15 8 45.35 1.36
 1 16 8 5.47 0.52
 1 17 8 26.29 1.17
 1 18 8 5.35 0.52
 1 19 8 2.22 0.46
 1 1 9 2.19 1.12
 1 2 9 50.51 2.25
 1 4 9 3.19 1.23
 1 5 9 28.02 1.83
 1 6 9 9.85 1.32
 1 7 9 15.55 1.01
 1 8 9 8.18 0.74
 1 9 9 19.44 1.11
 1 10 9 28.99 1.3
 1 11 9 45.18 1.56
 1 12 9 8.76 0.83
 1 13 9 15.77 1.13
 1 14 9 7.77 0.83
 1 15 9 21.8 1.23
 1 16 9 42.08 1.56
 1 17 9 17.93 1.04
 1 18 9 11.34 0.89
 1 0 10 3.41 1.27
 1 1 10 25.22 1.87
 1 3 10 19.75 1.72
 1 4 10 21.27 1.82
 1 5 10 32.04 2.08
 1 6 10 40.77 2.29
 1 7 10 31.07 2.1
 1 8 10 24.03 1.24
 1 9 10 7.24 0.82
 1 10 10 54.86 1.78
 1 11 10 15.97 1.14
 1 12 10 44.66 1.62
 1 14 10 6.44 0.67
 1 15 10 10.32 0.88
 1 1 11 11.77 1.64
 1 2 11 33.14 2.25
 1 3 11 22.94 1.95
 1 4 11 11.67 1.65
 1 5 11 6.02 1.51
 1 6 11 3.87 1.46
 1 7 11 8.44 1.62
 1 8 11 15.32 1.18
 1 9 11 23.05 1.3
 1 10 11 18.36 1.22
 1 11 11 3.53 0.61
 1 12 11 1.58 0.57
 1 0 12 17.52 1.94
 1 1 12 74.48 3.15
 1 2 12 8.13 1.8
 1 3 12 3.17 1.77
 1 4 12 28.47 2.21
 1 5 12 67.25 3.09
 1 6 12 2.8 1.78
 1 7 12 22.41 2.09
 2 0 0 41.04 0.53
 2 1 0 30.46 0.43
 2 2 0 1643.04 14.51
 2 3 0 769.86 7.04
 2 4 0 35.09 0.52
 2 5 0 89.2 1.06
 2 6 0 2036.93 18.12
 2 7 0 287.5 2.95
 2 8 0 0.75 0.33
 2 9 0 229.95 2.53
 2 10 0 248.94 2.74
 2 11 0 2.36 0.37
 2 12 0 42.47 0.9
 2 13 0 164.4 2.1
 2 14 0 10.7 0.6
 2 15 0 68.46 1.3
 2 16 0 36.21 1.01
 2 17 0 34.92 1.03
 2 18 0 42.78 1.18
 2 19 0 36.96 1.15
 2 20 0 0.9 0.41
 2 21 0 7.57 0.64
 2 22 0 14.8 0.92
 2 23 0 10.92 0.88
 2 24 0 31.7 1.22
 2 25 0 4.03 0.59
 2 26 0 1.05 0.5
 2 0 1 1.6 0.16
 2 1 1 76.35 0.87
 2 2 1 271.52 2.68
 2 3 1 525.05 4.95
 2 4 1 154.45 1.63
 2 5 1 417.71 4.07
 2 6 1 22.43 0.48
 2 7 1 95.9 1.21
 2 8 1 4.74 0.36
 2 9 1 267.39 2.89
 2 10 1 8.52 0.46
 2 11 1 4.65 0.43
 2 12 1 39.83 0.87
 2 13 1 78.13 1.32
 2 14 1 43.79 1.01
 2 15 1 23.25 0.8
 2 16 1 3.49 0.4
 2 17 1 9.86 0.69
 2 18 1 9.74 0.72
 2 19 1 28.62 1.05
 2 20 1 70.14 1.61
 2 21 1 28.26 1.11
 2 22 1 22.84 1.06
 2 23 1 2.51 0.46
 2 24 1 40.27 1.32
 2 25 1 22.51 1.31
 2 26 1 29.82 1.44
 2 0 2 4.11 0.23
 2 1 2 302.08 3
 2 2 2 1061.46 9.63
 2 3 2 104.82 1.23
 2 4 2 87.19 1.07
 2 5 2 8.22 0.34
 2 6 2 285.92 2.96
 2 7 2 137.41 1.63
 2 8 2 141.04 1.72
 2 9 2 125.43 1.59
 2 10 2 2.59 0.38
 2 11 2 62.75 1.1
 2 12 2 56.1 1.07
 2 13 2 71.95 1.28
 2 14 2 33.1 0.9
 2 15 2 31.15 0.92
 2 16 2 71.69 1.43
 2 18 2 10.59 0.73
 2 19 2 1.11 0.39
 2 20 2 31.18 1.11
 2 21 2 29.61 1.15
 2 22 2 3.49 0.48
 2 23 2 2.48 0.46
 2 24 2 8.53 0.76
 2 25 2 39.08 1.64
 2 0 3 129.31 1.5
 2 1 3 137.44 1.55
 2 2 3 375.6 3.73
 2 3 3 438.82 4.35
 2 4 3 64.47 0.92
 2 5 3 244.17 2.62
 2 6 3 89.11 1.21
 2 7 3 106.34 1.39
 2 8 3 117.15 1.52
 2 9 3 283.41 3.13
 2 10 3 251.61 2.87
 2 11 3 11.76 0.58
 2 12 3 82.72 1.39
 2 13 3 42.95 1.01
 2 14 3 47.18 1.12
 2 15 3 16.62 0.79
 2 16 3 2.73 0.4
 2 17 3 12.5 0.75
 2 18 3 2.06 0.4
 2 19 3 38.05 1.2
 2 20 3 9.67 0.66
 2 21 3 42.43 1.36
 2 22 3 7.64 0.72
 2 23 3 5.1 0.57
 2 25 3 12.79 1.07
 2 0 4 55.59 1.51
 2 1 4 104.66 1.52
 2 2 4 128.43 1.8
 2 3 4 130.59 1.82
 2 4 4 12.73 0.56
 2 5 4 58.59 0.97
 2 6 4 105.95 1.43
 2 7 4 100.35 1.41
 2 8 4 114.07 1.57
 2 9 4 47.62 0.96
 2 10 4 135.44 1.85
 2 11 4 48.78 1.05
 2 12 4 12.42 0.65
 2 14 4 11.45 0.71
 2 15 4 12.57 0.74
 2 16 4 24.67 0.91
 2 17 4 37.95 1.17
 2 18 4 24.85 1.03
 2 19 4 8.53 0.7
 2 20 4 26.1 1.09
 2 21 4 19.86 1.03
 2 22 4 16.44 1.03
 2 23 4 22.96 1.06
 2 24 4 3.27 0.48
 2 0 5 141.49 3.06
 2 1 5 33.26 1.29
 2 2 5 157.99 2.21
 2 3 5 30.98 0.83
 2 4 5 145.27 2.09
 2 5 5 62.42 1.23
 2 6 5 12.23 0.63
 2 7 5 13.86 0.69
 2 8 5 61.44 1.15
 2 9 5 25.66 0.79
 2 10 5 135.75 1.94
 2 11 5 59.08 1.24
 2 12 5 14.01 0.74
 2 13 5 2.21 0.38
 2 14 5 90.52 1.69
 2 15 5 12.44 0.76
 2 16 5 1.11 0.38
 2 17 5 5.22 0.48
 2 18 5 43.41 1.35
 2 19 5 10.89 0.84
 2 20 5 1.38 0.44
 2 21 5 0.93 0.45
 2 22 5 20.53 1.03
 2 23 5 16.11 1.02
 2 0 6 74.89 2.18
 2 1 6 92.03 2.47
 2 2 6 2.26 0.76
 2 3 6 2.21 0.61
 2 4 6 22.17 0.81
 2 5 6 96.55 1.72
 2 7 6 75.55 1.54
 2 9 6 4.82 0.48
 2 10 6 11.86 0.69
 2 11 6 102.32 1.76
 2 12 6 7.72 0.54
 2 13 6 61.04 1.4
 2 14 6 11.03 0.74
 2 15 6 55.61 1.42
 2 16 6 15.05 0.89
 2 17 6 45.95 1.35
 2 18 6 48.63 1.44
 2 19 6 2.3 0.45
 2 20 6 3.73 0.49
 2 21 6 13.47 0.96
 2 22 6 44.77 1.4
 2 0 7 7.27 1
 2 1 7 43.03 1.8
 2 2 7 12.3 1.13
 2 3 7 14.19 1.2
 2 4 7 127.68 2.63
 2 5 7 69.55 1.55
 2 6 7 28.73 1.05
 2 7 7 81.96 1.75
 2 8 7 80.69 1.74
 2 9 7 4.88 0.53
 2 10 7 9.3 0.8
 2 11 7 95.61 2.03
 2 12 7 2.13 0.4
 2 13 7 47.92 1.34
 2 14 7 39.43 1.23
 2 15 7 32.1 1.18
 2 16 7 4.2 0.49
 2 17 7 49.79 1.46
 2 18 7 9.7 0.76
 2 19 7 6.87 0.64
 2 20 7 0.96 0.45
 2 21 7 10.18 0.8
 2 0 8 52.97 2.17
 2 1 8 57.62 2.28
 2 2 8 23.09 1.58
 2 3 8 28.44 1.67
 2 4 8 15.61 1.38
 2 5 8 55.38 1.5
 2 6 8 46.09 1.42
 2 7 8 40.97 1.35
 2 9 8 11.52 0.8
 2 10 8 1.38 0.53
 2 11 8 8.35 0.78
 2 13 8 30.78 1.35
 2 14 8 9.77 0.81
 2 15 8 6.87 0.7
 2 16 8 3.18 0.48
 2 17 8 23.02 1.12
 2 18 8 1.88 0.45
 2 19 8 6.59 0.55
 2 0 9 74.16 2.74
 2 1 9 17.13 1.5
 2 2 9 107.15 3.39
 2 3 9 5.25 1.14
 2 4 9 47.78 2.28
 2 5 9 11.23 1.4
 2 6 9 48.84 1.55
 2 7 9 10.35 0.92
 2 8 9 3.29 0.55
 2 9 9 37.58 1.42
 2 10 9 13.83 1.02
 2 11 9 15.31 1.07
 2 12 9 17.01 1.13
 2 13 9 34.42 1.44
 2 14 9 70.83 1.96
 2 15 9 1.07 0.59
 2 16 9 15.22 1
 2 17 9 4.25 0.53
 2 0 10 48.68 2.43
 2 1 10 65.82 2.8
 2 2 10 2.8 1.31
 2 3 10 6.44 1.38
 2 4 10 4.59 1.32
 2 5 10 45.72 2.39
 2 6 10 16.63 1.67
 2 7 10 25.69 1.31
 2 8 10 29.78 1.39
 2 9 10 11.98 0.91
 2 10 10 32.82 1.44
 2 11 10 43.42 1.57
 2 12 10 47.34 1.66
 2 13 10 6.95 0.69
 2 14 10 16.75 1.14
 2 15 10 2.89 0.59
 2 0 11 12.34 1.69
 2 1 11 9.71 1.63
 2 2 11 3.24 1.52
 2 3 11 7.11 1.5
 2 6 11 13.36 1.69
 2 8 11 5.54 0.66
 2 10 11 6.17 0.79
 2 11 11 4.49 0.62
 2 0 12 45.72 2.63
 2 1 12 20.15 2.11
 2 2 12 6.09 1.71
 2 3 12 41.74 2.52
 2 4 12 10.96 1.82
 2 6 12 28.74 2.21
 3 1 0 30.35 0.5
 3 3 0 67.71 0.87
 3 4 0 404.69 3.96
 3 5 0 204.12 2.17
 3 6 0 38.59 0.69
 3 7 0 237.87 2.56
 3 8 0 79.03 1.14
 3 9 0 105.46 1.41
 3 10 0 29.39 0.71
 3 11 0 246.01 2.81
 3 12 0 8.01 0.52
 3 13 0 2.68 0.46
 3 14 0 3.67 0.5
 3 15 0 23.52 0.84
 3 16 0 42 1.12
 3 17 0 41.39 1.15
 3 18 0 2.09 0.38
 3 19 0 2.88 0.42
 3 20 0 27.33 1.06
 3 21 0 29.72 1.14
 3 22 0 4 0.49
 3 24 0 7.89 0.65
 3 25 0 28.94 1.42
 3 0 1 171.9 1.82
 3 1 1 361.09 3.57
 3 2 1 57.7 0.77
 3 3 1 425 4.17
 3 4 1 80.13 1.02
 3 5 1 23.78 0.52
 3 6 1 67.48 0.97
 3 7 1 155.8 1.82
 3 8 1 41.79 0.79
 3 9 1 373.92 3.94
 3 10 1 36.12 0.8
 3 11 1 52.44 1.01
 3 12 1 53.24 1.07
 3 13 1 87.63 1.49
 3 14 1 26.48 0.85
 3 15 1 1.95 0.38
 3 16 1 38.53 1.08
 3 17 1 29.54 0.99
 3 18 1 49.99 1.31
 3 19 1 19.3 0.91
 3 20 1 3.62 0.46
 3 21 1 66.23 1.61
 3 22 1 60.66 1.61
 3 23 1 15.13 0.95
 3 24 1 29.19 1.19
 3 25 1 7.63 0.77
 3 1 2 175.87 1.92
 3 2 2 265.99 2.74
 3 3 2 261.1 2.72
 3 4 2 53.89 0.84
 3 5 2 308.15 3.2
 3 6 2 624.37 6.13
 3 7 2 7.15 0.42
 3 8 2 87.09 1.25
 3 9 2 60.9 1.04
 3 10 2 248.46 2.83
 3 11 2 33.87 0.84
 3 12 2 104.16 1.59
 3 13 2 25.65 0.8
 3 14 2 6.5 0.59
 3 15 2 12.62 0.71
 3 16 2 35.92 1.04
 3 17 2 27.92 0.99
 3 18 2 8.85 0.71
 3 19 2 5.41 0.54
 3 20 2 11.32 0.84
 3 22 2 2.75 0.46
 3 23 2 9.6 0.87
 3 24 2 26.97 1.16
 3 25 2 4.44 0.57
 3 0 3 179.46 2.01
 3 1 3 246.04 2.62
 3 2 3 17.02 0.5
 3 3 3 163.62 1.88
 3 4 3 12.34 0.47
 3 5 3 209.43 2.33
 3 6 3 3.32 0.38
 3 7 3 248.87 2.77
 3 8 3 42.15 0.86
 3 9 3 25.6 0.71
 3 10 3 11.31 0.56
 3 11 3 74.27 1.29
 3 12 3 39.3 0.96
 3 13 3 12.15 0.66
 3 14 3 8.87 0.59
 3 15 3 11.77 0.72
 3 16 3 2 0.4
 3 17 3 8 0.63
 3 19 3 10.07 0.82
 3 20 3 5.98 0.52
 3 21 3 1.58 0.44
 3 22 3 6.25 0.55
 3 23 3 38.95 1.36
 3 24 3 8.32 0.72
 3 0 4 11.34 0.46
 3 1 4 110.89 1.45
 3 2 4 30.29 0.69
 3 3 4 78.37 1.16
 3 4 4 24.46 0.64
 3 5 4 264.71 2.93
 3 6 4 78.26 1.22
 3 7 4 58.25 1.05
 3 8 4 52.73 1.03
 3 9 4 65.93 1.19
 3 10 4 20.54 0.72
 3 11 4 28.39 0.86
 3 12 4 29.33 0.89
 3 13 4 102.41 1.72
 3 14 4 9.83 0.68
 3 15 4 36.77 1.1
 3 16 4 16.91 0.84
 3 17 4 31.49 1.1
 3 18 4 24.93 1.04
 3 19 4 16.51 0.93
 3 20 4 20.39 1
 3 21 4 25.18 1.11
 3 22 4 6.82 0.62
 3 23 4 9.84 0.86
 3 24 4 1.07 0.44
 3 0 5 48.87 0.95
 3 1 5 43.75 0.9
 3 2 5 34.7 0.82
 3 3 5 71.67 1.19
 3 4 5 70.1 1.19
 3 5 5 70.83 1.22
 3 6 5 43.05 0.94
 3 7 5 119.93 1.73
 3 8 5 183.12 2.34
 3 9 5 1.78 0.5
 3 10 5 130.65 1.95
 3 11 5 7.14 0.53
 3 12 5 120.82 1.93
 3 13 5 10.05 0.71
 3 14 5 62.56 1.44
 3 15 5 43.27 1.23
 3 16 5 9.79 0.77
 3 17 5 3.07 0.44
 3 18 5 6.27 0.53
 3 19 5 10.37 0.77
 3 20 5 2.77 0.47
 3 21 5 3.5 0.49
 3 22 5 14.8 0.99
 3 23 5 3.69 0.48
 3 1 6 3.7 0.52
 3 2 6 40.8 1.08
 3 3 6 4.72 0.56
 3 4 6 9.35 0.67
 3 5 6 20.57 0.85
 3 6 6 18.23 0.85
 3 7 6 38.49 1.13
 3 8 6 18.36 0.79
 3 9 6 31.71 0.96
 3 10 6 23.47 0.88
 3 11 6 66.41 1.42
 3 12 6 3.53 0.43
 3 13 6 55.3 1.38
 3 14 6 25.18 1.01
 3 15 6 7.03 0.58
 3 16 6 40.8 1.29
 3 17 6 23.45 1.06
 3 18 6 9.96 0.76
 3 19 6 21.34 1.07
 3 20 6 62.09 1.64
 3 21 6 5.65 0.53
 3 22 6 5.04 0.51
 3 0 7 5.79 1.03
 3 2 7 148.13 3.68
 3 3 7 28.37 1.06
 3 4 7 9.43 0.78
 3 5 7 31.39 1.11
 3 6 7 11.75 0.85
 3 7 7 35.23 1.19
 3 8 7 10.91 0.85
 3 9 7 106.58 2.1
 3 10 7 49.55 1.29
 3 11 7 6.03 0.48
 3 12 7 2.34 0.41
 3 13 7 37.29 1.21
 3 14 7 48.01 1.36
 3 15 7 36.4 1.25
 3 16 7 2.72 0.46
 3 17 7 2.77 0.46
 3 18 7 7.67 0.64
 3 19 7 20.39 1.08
 3 20 7 8.97 0.75
 3 21 7 5.09 0.51
 3 0 8 2.09 1.14
 3 1 8 111.38 3.27
 3 2 8 58.22 2.32
 3 3 8 44.87 2.07
 3 4 8 38.16 1.29
 3 5 8 37.74 1.29
 3 6 8 25.65 1.12
 3 7 8 29.61 1.19
 3 8 8 32.69 1.27
 3 9 8 21.71 1.11
 3 10 8 4.31 0.57
 3 11 8 97.84 2.19
 3 12 8 16.91 1.07
 3 13 8 6.18 0.59
 3 14 8 4.49 0.5
 3 15 8 17.64 0.98
 3 16 8 15.03 0.98
 3 17 8 10.98 0.9
 3 18 8 8.15 0.65
 3 19 8 22.59 1.1
 3 0 9 67.55 2.68
 3 1 9 11.69 1.42
 3 2 9 18.97 1.62
 3 3 9 13.65 1.5
 3 4 9 99.79 3.33
 3 6 9 7.92 0.66
 3 7 9 8.83 0.74
 3 8 9 42.33 1.52
 3 9 9 6.16 0.64
 3 10 9 27.36 1.28
 3 11 9 4.16 0.6
 3 12 9 4.83 0.63
 3 13 9 1.51 0.57
 3 14 9 30.5 1.35
 3 15 9 6.28 0.61
 3 16 9 8.83 0.66
 3 17 9 21.33 1.07
 3 1 10 56.17 2.58
 3 2 10 27.18 1.99
 3 3 10 80.73 3.14
 3 4 10 11.69 1.6
 3 5 10 7 1.46
 3 6 10 22.84 1.24
 3 7 10 11.45 0.88
 3 8 10 7.1 0.68
 3 9 10 32.67 1.44
 3 10 10 7.43 0.84
 3 11 10 4.48 0.62
 3 12 10 1.1 0.58
 3 13 10 18.66 1.21
 3 14 10 16.61 1.13
 3 1 11 10.74 1.71
 3 2 11 14.83 1.74
 3 3 11 34.11 2.27
 3 4 11 16.58 1.89
 3 5 11 15.32 1.77
 3 6 11 11.88 1.73
 3 7 11 22.08 1.28
 3 8 11 6.39 0.81
 3 9 11 10.53 0.84
 3 10 11 8.8 0.87
 3 11 11 9.2 3.15
 3 0 12 5.4 1.78
 3 1 12 7.16 1.75
 3 2 12 3.2 1.73
 4 0 0 384.26 3.82
 4 1 0 378.52 3.81
 4 2 0 39.44 0.69
 4 3 0 1.72 0.32
 4 4 0 36.23 0.69
 4 5 0 15.1 0.5
 4 6 0 128.95 1.6
 4 7 0 86.27 1.24
 4 8 0 129.71 1.67
 4 9 0 127.53 1.69
 4 10 0 67.69 1.17
 4 11 0 12.4 0.61
 4 12 0 235.44 2.92
 4 13 0 67.78 1.29
 4 14 0 2.76 0.37
 4 15 0 12.38 0.71
 4 16 0 88.66 1.66
 4 17 0 1.16 0.37
 4 18 0 2 0.4
 4 19 0 7.1 0.66
 4 21 0 7.82 0.62
 4 23 0 4.69 0.52
 4 24 0 21.39 1.08
 4 0 1 1.43 0.3
 4 1 1 145.52 1.67
 4 2 1 33.9 0.65
 4 3 1 147.54 1.72
 4 4 1 11.88 0.46
 4 5 1 58.78 0.93
 4 6 1 42.59 0.81
 4 7 1 240.36 2.68
 4 8 1 42.07 0.85
 4 9 1 4.16 0.41
 4 10 1 33.52 0.82
 4 11 1 260.87 3.04
 4 12 1 66.36 1.25
 4 13 1 42.07 1.04
 4 14 1 45.21 1.11
 4 15 1 44.08 1.15
 4 16 1 51.37 1.27
 4 17 1 16.69 0.86
 4 18 1 30.37 1.06
 4 19 1 41.73 1.26
 4 20 1 32 1.17
 4 21 1 7.57 0.7
 4 22 1 13.99 0.96
 4 23 1 2.14 0.47
 4 24 1 19.2 1.04
 4 25 1 5.12 0.58
 4 0 2 10.51 0.44
 4 1 2 258.78 2.78
 4 2 2 9.49 0.44
 4 3 2 73.58 1.07
 4 4 2 195.81 2.2
 4 5 2 132.96 1.67
 4 6 2 31.67 0.72
 4 7 2 173.39 2.1
 4 8 2 158.09 1.97
 4 9 2 5.52 0.45
 4 10 2 40.36 0.91
 4 11 2 18.31 0.69
 4 12 2 45.35 1.05
 4 14 2 14.12 0.73
 4 15 2 14.74 0.77
 4 16 2 16.2 0.83
 4 17 2 18.96 0.9
 4 18 2 5.99 0.54
 4 19 2 10.97 0.83
 4 20 2 8.27 0.62
 4 21 2 9.32 0.82
 4 22 2 9.51 0.66
 4 23 2 17.36 1.02
 4 24 2 1.58 0.45
 4 0 3 4.59 0.39
 4 1 3 219.91 2.44
 4 2 3 37.63 0.77
 4 3 3 454.2 4.6
 4 4 3 93.11 1.32
 4 5 3 106.19 1.46
 4 6 3 5.31 0.43
 4 7 3 59.21 1.06
 4 8 3 85.31 1.36
 4 9 3 31.31 0.82
 4 10 3 16.57 0.67
 4 11 3 29.08 0.85
 4 12 3 41.18 1.05
 4 13 3 12.06 0.7
 4 14 3 22.04 0.88
 4 15 3 72.13 1.5
 4 16 3 26.78 1
 4 17 3 0.94 0.4
 4 18 3 21.17 0.98
 4 19 3 34.32 1.18
 4 20 3 12.93 0.88
 4 21 3 33.07 1.24
 4 22 3 24.92 1.16
 4 23 3 0.97 0.45
 4 24 3 13.66 0.96
 4 0 4 75.69 1.17
 4 1 4 121.44 1.61
 4 2 4 33.41 0.78
 4 3 4 94.73 1.38
 4 4 4 34.38 0.8
 4 5 4 85.5 1.33
 4 6 4 54.91 1.06
 4 7 4 42.08 0.94
 4 8 4 8.74 0.53
 4 9 4 1.41 0.49
 4 10 4 35.34 0.94
 4 11 4 24.05 0.83
 4 12 4 67.56 1.37
 4 13 4 25.55 0.92
 4 14 4 9.01 0.63
 4 15 4 39.21 1.18
 4 16 4 52.82 1.38
 4 17 4 58.33 1.49
 4 18 4 1.55 0.42
 4 19 4 8.33 0.64
 4 20 4 22.07 1.08
 4 21 4 19.7 1.04
 4 22 4 2.05 0.49
 4 23 4 62.65 1.63
 4 0 5 27.35 0.76
 4 1 5 22.55 0.7
 4 2 5 6.07 0.49
 4 3 5 160.49 2.07
 4 4 5 28.01 0.79
 4 5 5 82.93 1.39
 4 6 5 13.5 0.62
 4 7 5 34.49 0.93
 4 8 5 47.23 1.08
 4 9 5 44 1.1
 4 10 5 26.6 0.88
 4 11 5 9.68 0.66
 4 12 5 18.93 0.87
 4 13 5 6.59 0.59
 4 14 5 8.33 0.64
 4 15 5 1.92 0.41
 4 16 5 20.77 0.98
 4 17 5 10.15 0.8
 4 18 5 2.26 0.45
 4 19 5 5.34 0.52
 4 20 5 28.45 1.18
 4 21 5 2.18 0.46
 4 22 5 1.06 0.45
 4 1 6 86.65 1.48
 4 2 6 15.01 0.68
 4 3 6 25.21 0.83
 4 4 6 11.62 0.66
 4 5 6 135.21 1.98
 4 6 6 40.45 1.06
 4 7 6 39.59 1.07
 4 8 6 53.12 1.26
 4 9 6 132.98 2.08
 4 10 6 25.88 0.97
 4 11 6 35.8 1.08
 4 12 6 61.91 1.45
 4 13 6 48.32 1.31
 4 14 6 12.24 0.82
 4 15 6 53.54 1.45
 4 16 6 17.91 0.97
 4 17 6 41.49 1.34
 4 18 6 26.06 1.12
 4 19 6 36.32 1.29
 4 20 6 1.82 0.45
 4 21 6 22.04 1.1
 4 0 7 135.5 2.06
 4 1 7 9.25 0.72
 4 2 7 12.58 0.84
 4 3 7 11.87 0.81
 4 4 7 63.92 1.56
 4 5 7 16.07 0.9
 4 6 7 19.75 0.85
 4 7 7 25.63 0.96
 4 8 7 50.61 1.3
 4 9 7 6.11 0.6
 4 10 7 43.05 1.22
 4 11 7 51.08 1.37
 4 12 7 39.24 1.22
 4 13 7 10.31 0.73
 4 14 7 30.01 1.16
 4 15 7 2.08 0.44
 4 16 7 3.3 0.47
 4 17 7 9.22 0.77
 4 18 7 5.59 0.53
 4 19 7 12.67 0.91
 4 20 7 1.91 0.45
 4 0 8 43.44 2.07
 4 1 8 19.25 1.24
 4 2 8 13.46 0.9
 4 3 8 11.58 0.89
 4 4 8 28.62 1.17
 4 5 8 4.32 0.54
 4 6 8 8.86 0.76
 4 7 8 31.95 1.29
 4 8 8 3.66 0.55
 4 9 8 87.41 2.08
 4 10 8 18.79 0.98
 4 11 8 8.68 0.74
 4 12 8 0.83 0.44
 4 13 8 51.53 1.49
 4 14 8 33.45 1.25
 4 15 8 2.2 0.46
 4 16 8 9.62 0.78
 4 18 8 15.95 0.98
 4 0 9 18.87 1.66
 4 1 9 13.45 1.5
 4 2 9 13.05 1.47
 4 3 9 23.72 1.19
 4 4 9 58.18 1.69
 4 5 9 13.62 1.01
 4 6 9 35.51 1.44
 4 7 9 5.49 0.63
 4 8 9 83.62 2.09
 4 9 9 16.7 1.1
 4 10 9 19.53 1.14
 4 12 9 23.37 1.29
 4 13 9 9.12 0.76
 4 14 9 11.55 0.9
 4 15 9 26.03 1.15
 4 16 9 2.41 0.46
 4 1 10 81.46 3.19
 4 2 10 13.93 1.66
 4 3 10 3.05 1.43
 4 4 10 29.69 1.35
 4 5 10 56.67 1.8
 4 6 10 27.6 1.35
 4 7 10 15.29 1.11
 4 8 10 15.21 1.11
 4 10 10 14.8 1.11
 4 11 10 6.93 0.69
 4 12 10 1.59 0.58
 4 13 10 8.52 0.72
 4 0 11 27.35 2.14
 4 2 11 3.11 1.5
 4 3 11 8.85 1.61
 4 4 11 32.39 2.25
 4 5 11 12.89 1.36
 4 7 11 6.63 0.68
 4 8 11 20.2 1.27
 4 9 11 9.66 0.86
 5 1 0 39.39 0.76
 5 2 0 42.8 0.82
 5 3 0 226.6 2.53
 5 4 0 59.84 1.01
 5 5 0 71.67 1.12
 5 7 0 11.56 0.54
 5 8 0 16.03 0.61
 5 9 0 25.08 0.74
 5 10 0 37.83 0.92
 5 11 0 36.2 0.94
 5 12 0 1.59 0.51
 5 13 0 12 0.7
 5 14 0 51.63 1.24
 5 15 0 15.11 0.82
 5 16 0 4.5 0.44
 5 17 0 10.31 0.69
 5 18 0 6.17 0.65
 5 21 0 0.9 0.45
 5 22 0 7.79 0.64
 5 24 0 2.02 0.46
 5 0 1 5.85 0.41
 5 1 1 131.14 1.63
 5 2 1 89.2 1.27
 5 3 1 374.32 3.84
 5 4 1 5.2 0.41
 5 5 1 35 0.77
 5 6 1 69.77 1.15
 5 7 1 151.44 1.93
 5 8 1 3.14 0.42
 5 9 1 57.28 1.11
 5 10 1 12.49 0.61
 5 11 1 67.15 1.27
 5 12 1 21.35 0.81
 5 13 1 18.65 0.83
 5 14 1 15.89 0.78
 5 15 1 213.92 2.88
 5 16 1 60.28 1.42
 5 17 1 4.18 0.45
 5 18 1 7.57 0.69
 5 19 1 52.66 1.47
 5 20 1 50.78 1.44
 5 21 1 3.45 0.48
 5 22 1 0.89 0.46
 5 23 1 1.85 0.45
 5 24 1 14.38 0.94
 5 0 2 324.72 3.45
 5 1 2 166.27 2.02
 5 3 2 247.7 2.8
 5 4 2 84.22 1.28
 5 5 2 41.83 0.87
 5 6 2 6.47 0.46
 5 7 2 12.7 0.58
 5 8 2 28.63 0.79
 5 9 2 36.77 0.91
 5 10 2 1.37 0.47
 5 11 2 15.98 0.72
 5 12 2 122.17 1.9
 5 14 2 7.42 0.66
 5 15 2 3.02 0.4
 5 16 2 59.52 1.44
 5 17 2 14.46 0.86
 5 18 2 11.36 0.82
 5 19 2 29.82 1.13
 5 20 2 2.12 0.45
 5 21 2 38.39 1.31
 5 22 2 1.74 0.45
 5 23 2 5.26 0.58
 5 24 2 7.23 0.91
 5 0 3 30.56 0.75
 5 1 3 195.15 2.33
 5 2 3 24.04 0.68
 5 3 3 9.39 0.51
 5 4 3 1.33 0.41
 5 5 3 67.44 1.17
 5 6 3 34.18 0.84
 5 7 3 62.96 1.18
 5 8 3 18.27 0.68
 5 9 3 8.91 0.59
 5 10 3 42.5 1.05
 5 11 3 25.45 0.88
 5 12 3 26.98 0.92
 5 13 3 18.8 0.84
 5 14 3 46.24 1.21
 5 15 3 3.66 0.43
 5 16 3 49.99 1.36
 5 17 3 23.33 1.01
 5 18 3 23.54 1.06
 5 19 3 4.35 0.5
 5 20 3 55.58 1.55
 5 21 3 8.12 0.66
 5 22 3 4.72 0.51
 5 23 3 8.51 0.64
 5 1 4 68.68 1.19
 5 2 4 42.89 0.93
 5 3 4 27.82 0.8
 5 4 4 16.97 0.66
 5 5 4 6.14 0.51
 5 6 4 27.89 0.83
 5 7 4 29.58 0.86
 5 8 4 87.88 1.51
 5 9 4 2.62 0.38
 5 10 4 110 1.8
 5 11 4 34.01 1.02
 5 12 4 84.19 1.6
 5 13 4 4.32 0.43
 5 14 4 84.6 1.7
 5 15 4 20.32 0.96
 5 16 4 21.81 0.99
 5 17 4 8.11 0.69
 5 18 4 25.08 1.08
 5 19 4 74.4 1.77
 5 21 4 43.4 1.4
 5 22 4 11.53 0.94
 5 0 5 6.94 0.56
 5 1 5 182.85 2.35
 5 2 5 31.26 0.88
 5 3 5 15.81 0.67
 5 4 5 71.64 1.34
 5 5 5 58.48 1.23
 5 6 5 18.29 0.78
 5 7 5 33.88 0.96
 5 8 5 49.33 1.19
 5 9 5 10.73 0.7
 5 10 5 18.61 0.83
 5 11 5 20.04 0.88
 5 12 5 0.95 0.38
 5 13 5 17.45 0.9
 5 14 5 41.52 1.23
 5 15 5 1.29 0.42
 5 16 5 18.39 0.94
 5 17 5 3.61 0.48
 5 18 5 29.01 1.16
 5 19 5 3.09 0.48
 5 20 5 11.72 0.94
 5 21 5 8.66 0.66
 5 0 6 46.51 1.14
 5 1 6 44.63 1.1
 5 2 6 10.89 0.69
 5 3 6 52.99 1.22
 5 4 6 48.87 1.19
 5 5 6 78.82 1.53
 5 6 6 13.19 0.73
 5 7 6 102.84 1.8
 5 8 6 21.57 0.9
 5 9 6 20.68 0.88
 5 10 6 67.76 1.5
 5 11 6 78.65 1.65
 5 13 6 66.06 1.58
 5 14 6 52.96 1.45
 5 15 6 15.01 0.91
 5 16 6 5.23 0.52
 5 17 6 51.86 1.51
 5 18 6 7.12 0.64
 5 19 6 5.13 0.52
 5 0 7 1.46 0.39
 5 1 7 29.37 0.99
 5 2 7 16.43 0.84
 5 3 7 3.95 0.43
 5 4 7 105.65 1.86
 5 5 7 10.17 0.67
 5 6 7 20.64 0.9
 5 7 7 9.54 0.74
 5 8 7 98.39 1.87
 5 9 7 11.2 0.76
 5 10 7 1.98 0.42
 5 11 7 4.19 0.47
 5 12 7 13.02 0.79
 5 13 7 15.93 0.92
 5 14 7 6.29 0.54
 5 15 7 17.98 1
 5 16 7 7.72 0.75
 5 17 7 4.82 0.52
 5 18 7 2.88 0.47
 5 0 8 35.97 1.16
 5 1 8 46.9 1.3
 5 2 8 3.19 0.43
 5 3 8 0.68 0.41
 5 4 8 19.15 0.96
 5 5 8 137.71 2.3
 5 7 8 5.16 0.49
 5 8 8 2.89 0.45
 5 9 8 23.72 1.05
 5 10 8 2.02 0.44
 5 11 8 12.49 0.88
 5 12 8 7.94 0.64
 5 13 8 31.88 1.25
 5 14 8 8.01 0.65
 5 15 8 8.66 0.65
 5 16 8 11.73 0.9
 5 17 8 57.86 1.57
 5 1 9 29.53 1.13
 5 2 9 34.85 1.4
 5 3 9 5.4 0.62
 5 4 9 6.11 0.64
 5 5 9 13.93 1.06
 5 6 9 26.77 1.28
 5 7 9 9.36 0.84
 5 8 9 1.09 0.57
 5 9 9 1.3 0.44
 5 10 9 20.95 1.06
 5 11 9 15.24 0.98
 5 12 9 1.68 0.45
 5 13 9 8.62 0.66
 5 14 9 6.67 0.55
 5 15 9 2.58 0.47
 5 0 10 73.66 3.1
 5 1 10 5.12 0.92
 5 2 10 2.79 0.59
 5 3 10 50.21 1.7
 5 4 10 24.14 1.28
 5 5 10 29.47 1.44
 5 6 10 6.49 0.68
 5 7 10 17.52 1.17
 5 8 10 6.85 0.68
 5 9 10 32.12 1.41
 5 11 10 1.99 0.56
 5 12 10 5.77 0.53
 5 0 11 3.67 1.68
 5 1 11 23.38 2.01
 5 2 11 12.06 1.64
 5 3 11 16.07 1.17
 5 4 11 10.79 0.91
 5 6 11 39.02 1.52
 5 7 11 2.38 0.59
 6 0 0 131.62 1.73
 6 1 0 64.91 1.11
 6 2 0 4.74 0.44
 6 3 0 31 0.78
 6 4 0 9.72 0.51
 6 5 0 74.84 1.26
 6 6 0 69.04 1.22
 6 7 0 82.58 1.39
 6 8 0 57.7 1.16
 6 10 0 86.06 1.54
 6 12 0 62.7 1.34
 6 13 0 21 0.89
 6 14 0 9.05 0.64
 6 15 0 27.85 1.01
 6 16 0 7.13 0.64
 6 17 0 8.75 0.69
 6 18 0 20.76 1.02
 6 19 0 6.82 0.69
 6 21 0 2.22 0.46
 6 22 0 23.04 1.09
 6 0 1 38.7 0.86
 6 1 1 116 1.6
 6 2 1 83.83 1.32
 6 3 1 74.5 1.24
 6 4 1 85.68 1.36
 6 5 1 102.3 1.53
 6 6 1 9.27 0.53
 6 7 1 59.72 1.16
 6 8 1 51.68 1.1
 6 9 1 1.43 0.51
 6 10 1 1.43 0.35
 6 11 1 26.08 0.89
 6 12 1 12.5 0.75
 6 13 1 116.98 1.95
 6 14 1 40.25 1.16
 6 15 1 18.15 0.88
 6 16 1 11.48 0.78
 6 17 1 70.33 1.62
 6 18 1 64.9 1.6
 6 19 1 18.12 0.98
 6 20 1 12.88 0.91
 6 21 1 7.86 0.65
 6 22 1 21.34 1.09
 6 23 1 9.13 0.87
 6 0 2 18.78 0.65
 6 1 2 111.48 1.6
 6 2 2 170.34 2.16
 6 3 2 3.24 0.43
 6 4 2 0.84 0.46
 6 5 2 46.28 1
 6 6 2 9.29 0.56
 6 7 2 17.54 0.7
 6 8 2 45.51 1.07
 6 9 2 5.33 0.57
 6 10 2 103.97 1.73
 6 11 2 3.62 0.41
 6 12 2 29.81 1.01
 6 13 2 10.52 0.67
 6 14 2 89.13 1.76
 6 15 2 1 0.4
 6 16 2 6.81 0.58
 6 17 2 13.93 0.88
 6 18 2 7.29 0.61
 6 19 2 6.77 0.61
 6 20 2 1.79 0.46
 6 21 2 8.54 0.77
 6 22 2 6.08 0.54
 6 23 2 13.13 1.56
 6 0 3 12 0.59
 6 1 3 97.05 1.5
 6 2 3 16.18 0.67
 6 3 3 194.95 2.42
 6 4 3 65.04 1.22
 6 5 3 4.44 0.52
 6 6 3 23.83 0.79
 6 7 3 56.06 1.18
 6 8 3 22.28 0.81
 6 9 3 24.73 0.88
 6 10 3 1.26 0.37
 6 11 3 6.66 0.52
 6 12 3 20.19 0.89
 6 13 3 4.28 0.43
 6 14 3 46.79 1.31
 6 15 3 31.45 1.12
 6 16 3 27.62 1.1
 6 17 3 12.46 0.87
 6 18 3 67.77 1.68
 6 19 3 45.76 1.44
 6 20 3 2.94 0.48
 6 21 3 20.38 1.09
 6 22 3 28.16 1.19
 6 0 4 1.02 0.48
 6 1 4 91.51 1.53
 6 2 4 20.45 0.75
 6 3 4 55.27 1.16
 6 4 4 0.89 0.57
 6 5 4 35.84 0.98
 6 6 4 65.18 1.33
 6 7 4 4.8 0.42
 6 8 4 16.45 0.77
 6 9 4 38.9 1.1
 6 10 4 47.02 1.23
 6 11 4 2.42 0.39
 6 12 4 26.61 1
 6 13 4 4.55 0.46
 6 14 4 38.62 1.23
 6 15 4 3.71 0.47
 6 16 4 31.07 1.16
 6 17 4 78.17 1.78
 6 18 4 9.62 0.79
 6 19 4 30.57 1.23
 6 20 4 12.03 0.91
 6 21 4 53.04 1.53
 6 0 5 13.91 0.74
 6 1 5 63.27 1.31
 6 2 5 19.14 0.79
 6 3 5 103.2 1.73
 6 4 5 18.58 0.8
 6 5 5 4.07 0.41
 6 6 5 42.65 1.12
 6 7 5 9.88 0.7
 6 9 5 32.82 1.07
 6 10 5 2.23 0.39
 6 11 5 18.82 0.91
 6 12 5 22.55 0.98
 6 13 5 9.28 0.62
 6 14 5 22.03 1.03
 6 15 5 1.86 0.44
 6 16 5 16.38 0.99
 6 17 5 1.84 0.45
 6 18 5 17.27 0.99
 6 19 5 5.85 0.54
 6 0 6 49.53 1.23
 6 1 6 98.39 1.74
 6 2 6 70.43 1.48
 6 3 6 54.4 1.3
 6 4 6 19.12 0.86
 6 5 6 77.48 1.58
 6 6 6 71.91 1.54
 6 7 6 6.17 0.48
 6 8 6 10.54 0.77
 6 9 6 73.95 1.63
 6 10 6 12.38 0.85
 6 11 6 32.3 1.15
 6 12 6 39.43 1.25
 6 13 6 33.83 1.23
 6 14 6 12.82 0.93
 6 15 6 42.38 1.35
 6 16 6 28.06 1.16
 6 17 6 22.19 1.09
 6 18 6 8.4 0.59
 6 19 6 13.93 0.93
 6 0 7 17.25 0.86
 6 1 7 2.19 0.4
 6 2 7 48.62 1.3
 6 3 7 11.5 0.79
 6 4 7 7.96 0.65
 6 5 7 20.15 0.91
 6 6 7 96 1.86
 6 7 7 2.26 0.43
 6 8 7 18.53 0.93
 6 9 7 4.96 0.55
 6 10 7 56.47 1.49
 6 11 7 4.99 0.51
 6 12 7 17.05 1
 6 13 7 15.13 0.97
 6 14 7 13.47 0.94
 6 15 7 3.43 0.49
 6 17 7 11.6 0.86
 6 18 7 6.9 0.55
 6 0 8 27.7 1.07
 6 1 8 1.22 0.42
 6 2 8 14.43 0.86
 6 3 8 48.19 1.36
 6 4 8 7.59 0.69
 6 5 8 3.32 0.46
 6 6 8 12.87 0.88
 6 7 8 51.95 1.44
 6 8 8 0.71 0.46
 6 9 8 3.07 0.47
 6 10 8 7.65 0.66
 6 11 8 17.23 1.02
 6 12 8 2.35 0.47
 6 13 8 10.22 0.74
 6 14 8 14.93 0.97
 6 15 8 40.36 1.35
 6 16 8 20.68 1.07
 6 0 9 38.2 1.3
 6 1 9 1.09 0.44
 6 2 9 11.18 0.86
 6 3 9 10.97 0.81
 6 4 9 8.78 0.76
 6 5 9 2.65 0.46
 6 6 9 12.79 0.9
 6 7 9 6.87 0.56
 6 8 9 29.44 1.17
 6 9 9 5.7 0.54
 6 10 9 41.24 1.38
 6 11 9 6.43 0.61
 6 12 9 35.66 1.29
 6 13 9 13.66 0.94
 6 0 10 4.83 0.52
 6 1 10 42.56 1.37
 6 2 10 44.84 1.43
 6 3 10 1.58 0.48
 6 4 10 6.88 0.56
 6 5 10 50.54 1.49
 6 6 10 8.39 0.66
 6 7 10 22.1 1.11
 6 8 10 1.54 0.45
 6 9 10 4.44 0.51
 6 0 11 7.28 0.63
 6 1 11 29 1.37
 6 2 11 4.2 0.61
 7 2 0 69.96 1.28
 7 3 0 13.38 0.62
 7 4 0 3.73 0.51
 7 5 0 51.47 1.14
 7 6 0 20.66 0.79
 7 7 0 2.37 0.36
 7 8 0 33.94 0.98
 7 9 0 42.04 1.1
 7 10 0 95.95 1.72
 7 11 0 32.04 1.04
 7 12 0 23.78 0.93
 7 14 0 17.05 0.88
 7 15 0 14.81 0.88
 7 16 0 2.43 0.45
 7 17 0 11.25 0.85
 7 18 0 1.2 0.45
 7 19 0 3.03 0.48
 7 20 0 24.32 1.1
 7 21 0 17.46 1.02
 7 22 0 1.4 0.47
 7 0 1 214.28 2.65
 7 1 1 55.21 1.12
 7 2 1 15.57 0.68
 7 3 1 40.6 0.97
 7 4 1 68.46 1.28
 7 5 1 71.35 1.34
 7 6 1 39 1.01
 7 7 1 22.34 0.82
 7 8 1 1.12 0.36
 7 9 1 98.03 1.72
 7 10 1 18.63 0.84
 7 11 1 17.79 0.85
 7 13 1 36.16 1.14
 7 14 1 17.68 0.95
 7 15 1 10.5 0.79
 7 16 1 16.95 0.96
 7 17 1 35.15 1.25
 7 18 1 41.87 1.36
 7 19 1 25.74 1.15
 7 20 1 10.94 0.9
 7 21 1 24.64 1.14
 7 22 1 32.84 1.26
 7 0 2 11.24 0.63
 7 1 2 2 0.5
 7 2 2 37.9 0.97
 7 3 2 28.43 0.86
 7 4 2 12.35 0.66
 7 5 2 49.41 1.12
 7 6 2 203.96 2.64
 7 7 2 6.92 0.5
 7 8 2 17.08 0.8
 7 9 2 23.02 0.92
 7 10 2 139.06 2.18
 7 11 2 10.41 0.66
 7 12 2 56.99 1.4
 7 13 2 5.15 0.52
 7 14 2 5.63 0.5
 7 15 2 19.54 0.94
 7 16 2 14.82 0.92
 7 17 2 6.01 0.59
 7 18 2 10.97 0.87
 7 19 2 1.62 0.46
 7 20 2 1.84 0.46
 7 21 2 0.96 0.45
 7 0 3 3.68 0.54
 7 1 3 115.38 1.81
 7 2 3 29.46 0.91
 7 3 3 17.52 0.77
 7 4 3 23.98 0.85
 7 5 3 100.35 1.69
 7 6 3 43.28 1.1
 7 7 3 11.74 0.7
 7 8 3 36.58 1.07
 7 9 3 5.55 0.51
 7 10 3 5.85 0.51
 7 11 3 5.81 0.6
 7 12 3 14.53 0.83
 7 13 3 20.85 0.97
 7 14 3 41.57 1.3
 7 15 3 15.95 0.92
 7 16 3 23.99 1.12
 7 17 3 31.69 1.23
 7 18 3 7.72 0.64
 7 19 3 20.64 1.08
 7 20 3 12.35 0.91
 7 21 3 8.66 0.75
 7 0 4 2.55 0.38
 7 1 4 64.74 1.35
 7 2 4 11.66 0.71
 7 3 4 22.84 0.88
 7 4 4 55.68 1.27
 7 5 4 50.66 1.24
 7 6 4 47.41 1.2
 7 7 4 4.41 0.44
 7 8 4 8.93 0.64
 7 9 4 16.12 0.85
 7 10 4 11.52 0.78
 7 11 4 13.67 0.85
 7 12 4 26.58 1.06
 7 13 4 38.43 1.28
 7 14 4 11.52 0.86
 7 15 4 37.3 1.29
 7 16 4 34.61 1.24
 7 17 4 22.62 1.07
 7 18 4 15.72 0.98
 7 19 4 25.02 1.17
 7 20 4 1.89 0.46
 7 0 5 2.93 0.41
 7 1 5 21.52 0.88
 7 2 5 21.17 0.86
 7 3 5 7.07 0.61
 7 4 5 30.65 1.03
 7 5 5 31.84 1.05
 7 6 5 26.62 0.99
 7 7 5 43.84 1.24
 7 8 5 61.1 1.46
 7 9 5 4.71 0.47
 7 10 5 43.13 1.28
 7 11 5 11.73 0.84
 7 12 5 27.47 1.13
 7 13 5 4.47 0.49
 7 14 5 51.91 1.47
 7 15 5 3.07 0.47
 7 16 5 11.87 0.82
 7 17 5 3.93 0.5
 7 18 5 5.53 0.53
 7 19 5 5.35 0.52
 7 0 6 14.04 0.81
 7 1 6 59.83 1.43
 7 2 6 75.21 1.6
 7 3 6 56.22 1.41
 7 4 6 53.45 1.36
 7 5 6 6.33 0.54
 7 6 6 11.82 0.83
 7 7 6 32.81 1.16
 7 8 6 27.68 1.09
 7 9 6 8.68 0.71
 7 10 6 7.3 0.69
 7 11 6 24.59 1.06
 7 12 6 6.51 0.61
 7 13 6 13.08 0.91
 7 14 6 10.54 0.77
 7 15 6 17.03 1.02
 7 16 6 18.43 1.04
 7 17 6 14.44 0.98
 7 18 6 6.86 0.62
 7 0 7 29.82 1.12
 7 1 7 1.19 0.41
 7 2 7 70.53 1.63
 7 3 7 7.98 0.7
 7 4 7 3.05 0.45
 7 5 7 4.69 0.49
 7 6 7 3.18 0.46
 7 7 7 21.71 1.02
 7 8 7 34.61 1.21
 7 9 7 16.73 0.99
 7 10 7 36.05 1.28
 7 11 7 12.57 0.82
 7 12 7 20.02 1.09
 7 13 7 7.44 0.64
 7 14 7 28.31 1.22
 7 15 7 6.7 0.55
 7 0 8 1.16 0.44
 7 1 8 31.42 1.2
 7 2 8 69.38 1.66
 7 3 8 17.76 0.97
 7 4 8 6.18 0.6
 7 5 8 10.23 0.84
 7 6 8 4.38 0.5
 7 7 8 8.44 0.73
 7 8 8 3.81 0.54
 7 9 8 22.88 1.1
 7 10 8 2.05 0.46
 7 11 8 26.9 1.16
 7 12 8 16.74 0.99
 7 13 8 20.52 1.04
 7 14 8 2.37 0.46
 7 0 9 4.54 0.51
 7 1 9 4.34 0.51
 7 2 9 10.16 0.79
 7 3 9 7.01 0.59
 7 4 9 18.8 1.04
 7 5 9 10.44 0.69
 7 6 9 10.07 0.73
 7 7 9 3.72 0.5
 7 8 9 56.17 1.57
 7 10 9 30.95 1.21
 7 11 9 6.44 0.54
 7 1 10 30.44 1.22
 7 2 10 3.84 0.49
 7 3 10 64.58 1.66
 7 4 10 7.28 0.56
 7 6 10 9.49 0.88
 8 0 0 2.3 0.37
 8 1 0 1.67 0.36
 8 2 0 48.3 1.14
 8 4 0 2.32 0.38
 8 5 0 10.37 0.68
 8 6 0 128.34 2.04
 8 7 0 17.58 0.84
 8 8 0 5.59 0.51
 8 9 0 62.68 1.45
 8 10 0 17.41 0.87
 8 11 0 22.28 0.95
 8 12 0 9.96 0.66
 8 13 0 57.13 1.47
 8 14 0 1.25 0.43
 8 15 0 1.75 0.44
 8 16 0 35.41 1.25
 8 17 0 16.63 0.97
 8 19 0 9.07 0.67
 8 20 0 0.77 0.47
 8 0 1 30.8 0.97
 8 1 1 30.4 0.95
 8 2 1 94.17 1.65
 8 3 1 1.21 0.37
 8 4 1 31.91 0.98
 8 5 1 65.28 1.39
 8 6 1 2.49 0.4
 8 7 1 21.35 0.88
 8 8 1 4.99 0.5
 8 9 1 59.69 1.44
 8 10 1 4.24 0.44
 8 11 1 3.88 0.45
 8 12 1 20.74 0.98
 8 13 1 25.66 1.05
 8 14 1 4.44 0.49
 8 15 1 18.15 0.97
 8 16 1 8.53 0.76
 8 17 1 17.98 1.03
 8 18 1 3.84 0.5
 8 19 1 39.68 1.34
 8 20 1 36.63 1.28
 8 1 2 3.06 0.4
 8 2 2 31.58 0.99
 8 3 2 11.16 0.72
 8 4 2 126.58 2.02
 8 5 2 3.01 0.41
 8 6 2 48.84 1.24
 8 7 2 12.22 0.8
 8 8 2 178.44 2.58
 8 9 2 1.92 0.39
 8 10 2 22.63 0.97
 8 11 2 4.11 0.46
 8 12 2 27.12 1.07
 8 13 2 2.68 0.45
 8 14 2 26.6 1.1
 8 15 2 3.62 0.48
 8 16 2 20.78 1.04
 8 17 2 5.27 0.53
 8 18 2 2.86 0.48
 8 19 2 2.95 0.48
 8 20 2 10.19 0.76
 8 0 3 81.05 1.58
 8 1 3 1.86 0.39
 8 2 3 14.4 0.78
 8 3 3 34.19 1.04
 8 4 3 41.14 1.15
 8 5 3 22.49 0.92
 8 6 3 35.06 1.08
 8 7 3 34.21 1.1
 8 8 3 20.8 0.91
 8 9 3 58.43 1.44
 8 10 3 69.43 1.6
 8 11 3 10.74 0.81
 8 12 3 61.76 1.56
 8 13 3 36.7 1.24
 8 14 3 15.59 0.92
 8 16 3 12.01 0.89
 8 17 3 3.17 0.48
 8 18 3 5.84 0.54
 8 19 3 1.81 0.45
 8 0 4 5.39 0.49
 8 1 4 13.78 0.76
 8 2 4 16 0.82
 8 3 4 44.92 1.22
 8 4 4 23.28 0.95
 8 5 4 11.83 0.74
 8 6 4 6.76 0.52
 8 7 4 40.27 1.22
 8 8 4 63.89 1.53
 8 9 4 24.04 1.01
 8 10 4 30.14 1.13
 8 11 4 53.22 1.45
 8 12 4 15.34 0.91
 8 13 4 24.16 1.08
 8 14 4 24.48 1.12
 8 15 4 38.07 1.32
 8 16 4 8.23 0.59
 8 17 4 7.01 0.62
 8 0 5 0.65 0.41
 8 1 5 22.92 0.94
 8 2 5 17.84 0.88
 8 3 5 14.56 0.84
 8 4 5 16.74 0.87
 8 5 5 33.24 1.15
 8 6 5 45.63 1.31
 8 7 5 8.14 0.69
 8 8 5 36.23 1.23
 8 9 5 13.2 0.89
 8 10 5 48.57 1.42
 8 11 5 1.08 0.44
 8 12 5 52.75 1.52
 8 13 5 1.2 0.45
 8 14 5 5.37 0.53
 8 15 5 13.77 0.93
 8 16 5 10.02 0.88
 8 17 5 5.3 0.52
 8 0 6 83.87 1.78
 8 1 6 1.85 0.42
 8 2 6 8.24 0.69
 8 3 6 12.06 0.85
 8 4 6 36.21 1.21
 8 5 6 21.95 1.01
 8 6 6 16.09 0.93
 8 7 6 27.77 1.16
 8 8 6 12.75 0.93
 8 9 6 5.17 0.52
 8 11 6 28.97 1.21
 8 13 6 9.62 0.73
 8 14 6 3.23 0.49
 8 15 6 14.5 0.98
 8 16 6 18.37 1.03
 8 0 7 53.72 1.51
 8 1 7 4.91 0.5
 8 2 7 1.29 0.44
 8 3 7 11.11 0.76
 8 4 7 58.82 1.55
 8 5 7 0.99 0.45
 8 6 7 3.05 0.47
 8 7 7 35.17 1.27
 8 8 7 29.84 1.2
 8 9 7 10.15 0.79
 8 11 7 27.8 1.21
 8 12 7 32.13 1.22
 8 13 7 8.51 0.65
 8 14 7 12.93 0.93
 8 0 8 46.57 1.43
 8 1 8 43.99 1.4
 8 2 8 9.8 0.76
 8 3 8 34.62 1.29
 8 4 8 11.52 0.81
 8 5 8 13.87 0.97
 8 6 8 8.73 0.63
 8 7 8 13.11 0.94
 8 8 8 3.04 0.48
 8 9 8 3.84 0.5
 8 10 8 4.37 0.5
 8 11 8 22.01 1.08
 8 0 9 6.13 0.54
 8 1 9 5.7 0.54
 8 2 9 19.58 1.08
 8 3 9 16.82 1.01
 8 4 9 17.58 1.04
 8 5 9 0.88 0.49
 8 6 9 43.36 1.35
 8 7 9 22.75 1.1
 8 8 9 7.37 0.65
 9 2 0 23.63 0.94
 9 4 0 174.47 2.58
 9 6 0 6.56 0.55
 9 7 0 7.1 0.64
 9 8 0 124.05 2.17
 9 9 0 4.31 0.47
 9 10 0 15.48 0.91
 9 11 0 24.64 1.06
 9 12 0 5.44 0.52
 9 13 0 6.66 0.55
 9 14 0 41.51 1.36
 9 15 0 36.84 1.29
 9 18 0 4.58 0.51
 9 0 1 7.31 0.54
 9 1 1 11.7 0.75
 9 2 1 26.09 0.98
 9 3 1 12.79 0.79
 9 4 1 5.77 0.52
 9 5 1 6.86 0.62
 9 6 1 19.33 0.91
 9 7 1 38.75 1.23
 9 8 1 14.07 0.84
 9 9 1 38.19 1.2
 9 10 1 4.25 0.48
 9 11 1 34.08 1.21
 9 12 1 3.22 0.47
 9 13 1 58.71 1.57
 9 14 1 13.42 0.94
 9 15 1 4.14 0.5
 9 16 1 10.09 0.85
 9 17 1 21.58 1.08
 9 18 1 1.37 0.45
 9 0 2 110.47 1.97
 9 1 2 1.79 0.38
 9 2 2 4.51 0.44
 9 3 2 2.76 0.41
 9 4 2 90.84 1.79
 9 5 2 32.15 1.09
 9 6 2 9.86 0.79
 9 7 2 11.01 0.82
 9 8 2 6.2 0.51
 9 9 2 62.93 1.55
 9 10 2 9.91 0.78
 9 11 2 15.64 0.93
 9 12 2 19.14 1.02
 9 13 2 34.84 1.27
 9 14 2 10.45 0.8
 9 15 2 10.73 0.85
 9 16 2 18.06 1.03
 9 17 2 3.62 0.49
 9 18 2 12.88 0.89
 9 0 3 19.85 0.9
 9 1 3 20.28 0.93
 9 2 3 72.54 1.59
 9 4 3 7.67 0.58
 9 5 3 21.32 0.99
 9 6 3 27.45 1.08
 9 7 3 16.27 0.91
 9 8 3 84.89 1.82
 9 9 3 9.84 0.83
 9 10 3 49.01 1.42
 9 11 3 15.44 0.94
 9 12 3 43.8 1.37
 9 13 3 3.88 0.5
 9 14 3 30.19 1.23
 9 15 3 3.53 0.49
 9 16 3 2.12 0.46
 9 17 3 4.82 0.51
 9 0 4 65.64 1.57
 9 1 4 1.56 0.42
 9 2 4 3.4 0.45
 9 3 4 15.07 0.86
 9 4 4 41.86 1.27
 9 5 4 18.96 0.96
 9 6 4 28.73 1.09
 9 7 4 13.04 0.88
 9 8 4 34.58 1.22
 9 9 4 20.25 0.99
 9 10 4 48.37 1.45
 9 12 4 35.22 1.26
 9 13 4 1.3 0.46
 9 14 4 4.41 0.51
 9 15 4 5.26 0.53
 9 16 4 4.67 0.51
 9 0 5 68.3 1.66
 9 1 5 12.06 0.86
 9 2 5 43.03 1.32
 9 3 5 39.67 1.28
 9 4 5 13.06 0.89
 9 5 5 1.13 0.43
 9 6 5 17.58 0.99
 9 7 5 36.18 1.25
 9 8 5 20.34 1.01
 9 9 5 1.59 0.45
 9 10 5 2.87 0.47
 9 11 5 20.49 1.06
 9 12 5 11.51 0.88
 9 13 5 7.68 0.65
 9 14 5 2.76 0.48
 9 15 5 9.33 0.76
 9 0 6 0.87 0.44
 9 1 6 2.82 0.46
 9 2 6 15.81 0.95
 9 3 6 29.89 1.17
 9 4 6 9.05 0.75
 9 5 6 10.69 0.86
 9 6 6 9.96 0.83
 9 7 6 15.78 0.98
 9 8 6 3.15 0.49
 9 9 6 23.46 1.1
 9 10 6 5.15 0.58
 9 11 6 20.81 1.07
 9 12 6 9.07 0.74
 9 13 6 7.73 0.57
 9 0 7 18.08 1.02
 9 1 7 5.97 0.6
 9 2 7 20.43 1.08
 9 3 7 5.43 0.53
 9 4 7 19.37 1.07
 9 5 7 19.83 1.06
 9 6 7 62.34 1.64
 9 7 7 1.33 0.45
 9 8 7 20.81 1.04
 9 9 7 11.35 0.93
 9 10 7 13.23 0.92
 9 11 7 1.39 0.45
 9 0 8 4.33 0.51
 9 1 8 2.32 0.46
 9 2 8 2.91 0.48
 9 3 8 13.45 0.94
 9 4 8 23.27 1.13
 9 5 8 6.86 0.62
 9 6 8 18.67 1
 9 7 8 28.96 1.2
 9 8 8 5 0.52
 10 0 0 269.56 3.54
 10 2 0 10.15 0.79
 10 3 0 1.72 0.42
 10 4 0 117.8 2.14
 10 5 0 10.37 0.82
 10 6 0 24.21 1.05
 10 7 0 1.31 0.43
 10 8 0 3.04 0.47
 10 9 0 18.31 0.99
 10 10 0 3.66 0.49
 10 11 0 2.42 0.46
 10 12 0 1.9 0.46
 10 14 0 7.37 0.71
 10 15 0 1.58 0.45
 10 0 1 0.73 0.43
 10 1 1 40.48 1.26
 10 2 1 13.07 0.8
 10 3 1 18.89 0.94
 10 4 1 12.96 0.88
 10 5 1 5.74 0.57
 10 6 1 40.99 1.29
 10 7 1 11.7 0.78
 10 8 1 2.15 0.45
 10 9 1 9.95 0.85
 10 10 1 10.92 0.86
 10 11 1 48.06 1.45
 10 12 1 8.85 0.77
 10 13 1 9.22 0.68
 10 14 1 8.76 0.77
 10 15 1 16.77 1
 10 16 1 2.33 0.46
 10 0 2 51.16 1.42
 10 1 2 3.63 0.46
 10 2 2 50.13 1.43
 10 3 2 14.25 0.88
 10 4 2 18.61 0.94
 10 5 2 5.29 0.51
 10 6 2 2.67 0.46
 10 7 2 36.6 1.25
 10 8 2 7.32 0.71
 10 9 2 2.67 0.47
 10 10 2 32.3 1.25
 10 11 2 44.13 1.42
 10 12 2 2.31 0.47
 10 13 2 0.95 0.46
 10 14 2 34.41 1.27
 10 15 2 33.05 1.25
 10 0 3 7.51 0.7
 10 1 3 0.71 0.45
 10 2 3 14.98 0.89
 10 3 3 5.05 0.5
 10 4 3 15.45 0.91
 10 5 3 8.17 0.64
 10 6 3 57.15 1.52
 10 7 3 2.4 0.46
 10 9 3 10.74 0.87
 10 10 3 22.82 1.13
 10 11 3 1.8 0.45
 10 12 3 21.76 1.07
 10 13 3 27.17 1.18
 10 14 3 2.5 0.47
 10 15 3 2.46 0.46
 10 0 4 3.17 0.47
 10 1 4 8.7 0.73
 10 2 4 14.64 0.89
 10 3 4 17.78 1.01
 10 4 4 15.45 0.93
 10 5 4 32.4 1.23
 10 6 4 3.88 0.49
 10 7 4 38.81 1.35
 10 8 4 21.96 1.09
 10 9 4 15.55 0.96
 10 10 4 22.72 1.11
 10 11 4 20.98 1.08
 10 12 4 1.53 0.45
 10 13 4 0.95 0.45
 10 14 4 19.67 1.04
 10 0 5 17.88 1
 10 1 5 32.37 1.22
 10 2 5 30.11 1.23
 10 3 5 1.27 0.45
 10 4 5 23.03 1.09
 10 5 5 56.79 1.59
 10 6 5 19.71 1.06
 10 7 5 2.18 0.47
 10 8 5 12.49 0.9
 10 9 5 41.26 1.39
 10 10 5 13.05 0.95
 10 11 5 2.15 0.46
 10 12 5 9.29 0.78
 10 1 6 9.25 0.64
 10 2 6 11.63 0.93
 10 4 6 1.97 0.46
 10 5 6 3.93 0.5
 10 6 6 3.15 0.48
 10 7 6 13.01 0.85
 10 8 6 6.25 0.55
 10 9 6 6.63 0.61
 10 10 6 15.55 0.96
 10 0 7 3.38 0.49
 10 1 7 5.78 0.54
 10 2 7 85.07 1.92
 10 3 7 3.66 0.49
 10 4 7 9.21 0.77
 10 5 7 4.62 0.51
 10 6 7 36.85 1.3
 10 7 7 11.67 0.91
 11 1 0 0.77 0.45
 11 2 0 183.75 2.88
 11 3 0 10.42 0.79
 11 6 0 19.74 1.04
 11 7 0 58.63 1.58
 11 8 0 0.89 0.47
 11 9 0 1.71 0.46
 11 10 0 10.4 0.8
 11 11 0 55.68 1.54
 11 12 0 4.47 0.51
 11 13 0 9.71 0.8
 11 1 1 30.51 1.2
 11 2 1 1.58 0.45
 11 3 1 8.61 0.75
 11 4 1 8.09 0.64
 11 5 1 26.23 1.15
 11 6 1 1.64 0.46
 11 7 1 28.55 1.16
 11 8 1 15.11 0.97
 11 9 1 2.11 0.47
 11 10 1 7.99 0.65
 11 11 1 5.22 0.52
 11 12 1 0.86 0.46
 11 13 1 13.51 0.81
 11 0 2 7.55 0.71
 11 1 2 10.13 0.84
 11 2 2 14.58 0.98
 11 3 2 20.99 1.08
 11 4 2 12.97 0.89
 11 5 2 1.49 0.46
 11 6 2 1.94 0.46
 11 7 2 19.93 1.05
 11 8 2 9.43 0.77
 11 9 2 2.28 0.47
 11 10 2 3.21 0.49
 11 11 2 21.76 1.07
 11 12 2 6 0.59
 11 0 3 15.99 0.97
 11 1 3 19.51 1.02
 11 2 3 8.75 0.75
 11 4 3 27.79 1.18
 11 5 3 19.28 1.01
 11 6 3 18.31 1.03
 11 7 3 12.63 0.93
 11 8 3 15.42 1.01
 11 9 3 3.15 0.48
 11 10 3 3.72 0.49
 11 11 3 16.36 1.02
 11 0 4 7.02 0.63
 11 1 4 14.61 0.95
 11 2 4 27.83 1.17
 11 3 4 35.57 1.3
 11 4 4 7.47 0.58
 11 5 4 3.27 0.48
 11 6 4 16.56 0.96
 11 7 4 5.1 0.53
 11 8 4 1.42 0.45
 11 9 4 10.97 0.8
 11 10 4 3.39 0.48
 11 0 5 9.02 0.68
 11 1 5 14.56 0.98
 11 2 5 35.18 1.29
 11 3 5 22.77 1.06
 11 4 5 2.43 0.46
 11 5 5 3.09 0.48
 11 6 5 48.36 1.49
 11 7 5 12.24 0.89
 11 0 6 18.27 1.05
 11 1 6 4.8 0.51
 11 2 6 0.92 0.49
 11 3 6 27.91 1.17
 11 4 6 7 0.62
 12 0 0 8.97 0.68
 12 1 0 13.9 0.96
 12 2 0 5.37 0.59
 12 3 0 24.79 1.14
 12 4 0 2.33 0.46
 12 5 0 17.59 1
 12 6 0 20.45 1.04
 12 7 0 8.05 0.58
 12 9 0 35.88 1.29
 12 0 1 12.36 0.9
 12 1 1 5.12 0.53
 12 2 1 3.81 0.5
 12 3 1 22.43 1.11
 12 4 1 8.85 0.7
 12 5 1 34.48 1.3
 12 7 1 22.76 1.11
 12 8 1 10.07 0.87
 12 0 2 0.99 0.46
 12 1 2 5.14 0.52
 12 2 2 47.47 1.49
 12 3 2 1.52 0.45
 12 4 2 8.65 0.76
 12 5 2 7.74 0.64
 12 6 2 15.11 0.99
 12 7 2 4.89 0.51
 12 8 2 5.31 0.59
 12 1 3 18.02 0.98
 12 2 3 0.82 0.47
 12 3 3 20.75 1.07
 12 4 3 1.85 0.45
 12 5 3 7.03 0.71
 12 6 3 0.89 0.46
 12 0 4 14.19 0.94
 12 1 4 44.02 1.4
 12 2 4 9.06 0.85
 12 3 4 17.12 1

_iucr_refine_fcf_details
;
data_L-Ala_23K_HAR
_computing_structure_refinement   'olex2.refine 1.3 (Bourhis et al., 2015)'
_shelx_refln_list_code            4
loop_
  _space_group_symop_id
  _space_group_symop_operation_xyz
  1  x,y,z
  2  x+1/2,-y+1/2,-z
  3  -x,y+1/2,-z+1/2
  4  -x+1/2,-y,z+1/2

_space_group_crystal_system       orthorhombic
_space_group_IT_number            19
_space_group_name_H-M_alt         'P 21 21 21'
_space_group_name_Hall            ' P 2ac 2ab'
_symmetry_space_group_name_H-M    'P 21 21 21'
_symmetry_space_group_name_Hall   ' P 2ac 2ab'
_symmetry_Int_Tables_number       19
_cell_length_a                    5.9279(10)
_cell_length_b                    12.2597(17)
_cell_length_c                    5.7939(9)
_cell_angle_alpha                 90
_cell_angle_beta                  90
_cell_angle_gamma                 90
_cell_volume                      421.07(11)
loop_
  _refln_index_h
  _refln_index_k
  _refln_index_l
  _refln_F_squared_calc
  _refln_F_squared_meas
  _refln_F_squared_sigma
  _refln_F_squared_weight
  _refln_observed_status
0 0 2 2907.370 2802.470 32.933 0.050 o
0 0 4 210.728 206.724 3.858 4.094 o
0 1 1 725.743 714.234 7.243 0.991 o
0 1 2 512.296 525.674 6.478 1.340 o
0 1 3 81.285 82.810 1.733 20.667 o
0 1 4 39.215 39.259 1.189 45.204 o
0 1 5 238.245 232.786 4.473 3.058 o
0 1 6 93.665 92.431 2.428 10.730 o
0 1 7 60.470 57.947 2.045 15.369 o
0 2 0 182.209 181.195 1.733 16.929 o
0 2 1 110.774 117.859 1.209 36.475 o
0 2 2 177.109 179.019 2.045 13.086 o
0 2 3 154.421 155.546 2.891 7.306 o
0 2 4 90.480 91.746 2.035 15.072 o
0 2 5 136.169 135.347 2.922 7.282 o
0 2 6 14.978 15.978 1.028 61.886 o
0 2 7 540.900 533.592 9.631 0.654 o
0 3 1 700.975 698.619 6.327 1.238 o
0 3 2 54.693 55.398 0.786 94.203 o
0 3 3 201.085 202.543 2.428 9.423 o
0 3 4 7.729 7.888 0.443 331.816 o
0 3 5 50.272 48.518 1.531 27.268 o
0 3 6 1.026 1.471 0.725 124.926 o
0 4 0 5314.060 5112.680 43.914 0.025 o
0 4 1 95.492 96.894 1.058 48.190 o
0 4 2 170.590 168.804 1.763 16.953 o
0 4 3 716.422 728.630 7.687 0.902 o
0 4 4 225.068 226.237 2.811 7.104 o
0 4 5 380.579 383.607 4.533 2.691 o
0 4 6 15.950 15.766 1.088 55.213 o
0 5 2 551.896 558.859 5.259 1.835 o
0 5 3 78.619 80.171 1.179 42.245 o
0 5 4 0.281 0.665 0.443 334.530 o
0 5 5 177.265 175.221 2.408 9.919 o
0 5 6 84.137 85.047 1.551 25.314 o
0 6 0 89.087 88.432 1.028 51.917 o
0 6 1 470.510 468.301 4.523 2.496 o
0 6 2 92.237 95.353 1.159 41.767 o
0 6 3 266.144 268.519 2.811 6.710 o
0 6 4 70.299 69.935 1.219 40.651 o
0 6 5 0.650 0.766 0.484 281.089 o
0 6 6 12.020 11.021 0.655 152.005 o
0 7 1 35.681 36.408 0.604 164.448 o
0 7 2 5.535 5.339 0.343 556.486 o
0 7 3 21.430 22.083 0.564 198.738 o
0 7 4 29.171 28.802 0.776 105.307 o
0 7 5 6.506 6.528 0.534 229.658 o
0 7 6 141.497 140.052 2.216 12.080 o
0 8 0 44.507 44.720 0.715 116.442 o
0 8 1 43.437 43.742 0.725 114.003 o
0 8 2 108.771 110.152 1.380 29.577 o
0 8 3 60.434 60.778 0.977 62.453 o
0 8 4 64.864 63.579 1.068 52.550 o
0 8 5 144.037 143.185 2.156 12.646 o
0 8 6 30.523 29.578 0.977 67.127 o
0 9 1 31.067 31.633 0.655 144.530 o
0 9 2 21.163 23.352 0.594 179.573 o
0 9 3 143.482 140.727 1.763 18.013 o
0 9 4 6.704 7.092 0.463 304.318 o
0 9 5 70.881 68.384 1.410 31.008 o
0 10 0 0.822 0.786 0.383 448.467 o
0 10 1 132.452 135.378 1.682 19.893 o
0 10 2 45.133 45.606 0.856 83.431 o
0 10 3 39.750 39.058 0.826 90.791 o
0 10 4 86.647 89.066 1.370 31.591 o
0 10 5 8.462 7.838 0.554 212.847 o
0 11 1 67.365 65.785 1.098 49.620 o
0 11 2 84.245 82.599 1.249 37.627 o
0 11 3 68.051 69.381 1.169 44.100 o
0 11 4 94.934 96.602 1.501 26.336 o
0 11 5 21.470 20.451 0.776 107.121 o
0 12 0 232.615 229.501 2.629 7.881 o
0 12 1 75.984 75.275 1.219 40.114 o
0 12 2 28.239 27.855 0.745 113.961 o
0 12 3 117.275 117.244 1.682 20.564 o
0 12 4 38.152 38.453 0.957 68.837 o
0 13 1 19.218 18.567 0.685 137.256 o
0 13 2 21.472 21.186 0.695 132.696 o
0 13 3 142.228 143.467 1.975 14.803 o
0 14 0 56.402 57.746 1.118 49.183 o
0 14 1 37.975 37.376 0.937 71.778 o
0 14 2 21.725 20.995 0.745 115.716 o
0 15 1 88.894 89.691 1.541 25.405 o
1 0 1 76.005 75.728 0.826 78.646 o
1 0 2 3259.920 3062.660 35.743 0.042 o
1 0 3 30.580 31.603 0.917 75.912 o
1 0 4 321.650 323.917 5.783 1.816 o
1 0 5 277.965 280.699 5.259 2.211 o
1 0 7 244.325 244.603 5.108 2.375 o
1 1 0 251.912 248.008 2.337 9.214 o
1 1 1 128.201 131.721 1.340 29.335 o
1 1 2 68.933 70.681 0.927 66.555 o
1 1 3 290.496 298.419 5.178 2.259 o
1 1 4 251.224 256.510 4.685 2.780 o
1 1 5 119.542 120.760 2.690 8.628 o
1 1 7 25.913 26.485 1.451 30.967 o
1 2 0 5367.800 5410.870 57.453 0.016 o
1 2 1 103.615 102.677 1.088 44.783 o
1 2 2 566.873 564.571 6.045 1.459 o
1 2 3 219.131 221.694 2.609 8.119 o
1 2 4 27.716 28.359 1.038 59.894 o
1 2 5 466.310 457.441 8.049 0.932 o
1 2 6 8.406 7.445 0.846 91.567 o
1 2 7 58.042 60.536 2.106 14.525 o
1 3 0 57.195 58.279 0.685 117.914 o
1 3 1 1087.490 1072.580 9.560 0.536 o
1 3 2 190.789 191.431 1.995 13.280 o
1 3 3 88.617 90.487 1.269 36.053 o
1 3 4 22.350 23.100 0.635 157.854 o
1 3 5 176.533 173.912 3.607 4.753 o
1 3 6 12.544 12.260 0.997 65.808 o
1 3 7 78.785 80.362 2.478 10.418 o
1 4 0 1713.650 1655.270 14.598 0.227 o
1 4 1 155.922 154.871 1.622 20.072 o
1 4 2 1058.060 1049.630 9.520 0.547 o
1 4 3 91.929 94.355 1.330 32.911 o
1 4 4 106.565 108.187 1.551 24.235 o
1 4 5 109.714 106.646 1.672 21.128 o
1 4 6 16.160 15.786 1.088 55.208 o
1 5 0 333.893 333.699 3.244 4.873 o
1 5 1 436.438 431.833 4.181 2.920 o
1 5 2 18.372 18.345 0.403 383.591 o
1 5 3 22.906 22.717 0.524 227.984 o
1 5 4 81.832 82.548 1.330 33.750 o
1 5 5 8.463 8.442 0.534 229.039 o
1 5 6 12.743 13.107 0.665 147.217 o
1 6 0 62.354 61.020 0.786 91.361 o
1 6 1 20.541 21.589 0.433 329.862 o
1 6 2 214.779 216.475 2.287 10.169 o
1 6 3 134.499 136.224 1.612 21.316 o
1 6 4 129.904 128.588 1.854 16.932 o
1 6 5 222.413 226.640 2.982 6.428 o
1 6 6 21.984 21.589 0.816 96.865 o
1 7 0 19.011 18.980 0.433 333.217 o
1 7 1 333.251 334.666 3.365 4.601 o
1 7 2 159.526 159.818 1.803 16.726 o
1 7 3 4.647 5.108 0.383 446.652 o
1 7 4 82.206 82.579 1.219 39.447 o
1 7 5 72.614 71.970 1.380 32.153 o
1 7 6 7.396 7.677 0.625 167.845 o
1 8 0 393.626 396.583 3.959 3.317 o
1 8 1 228.428 231.355 2.448 8.890 o
1 8 2 10.653 10.104 0.433 344.915 o
1 8 3 254.254 254.123 2.780 6.955 o
1 8 4 44.991 44.558 0.876 79.994 o
1 8 5 69.339 68.394 1.370 32.801 o
1 8 6 9.480 8.976 0.685 139.380 o
1 9 0 2.725 3.214 0.343 559.205 o
1 9 1 226.000 229.078 2.498 8.633 o
1 9 2 58.658 60.959 0.977 62.667 o
1 9 3 29.398 28.621 0.695 129.958 o
1 9 4 2.145 2.146 0.393 425.477 o
1 9 5 91.529 88.835 1.441 28.654 o
1 10 0 40.170 42.463 0.796 96.950 o
1 10 1 131.434 129.414 1.652 20.640 o
1 10 2 59.419 58.652 0.987 61.554 o
1 10 3 77.902 78.599 1.229 39.288 o
1 10 4 21.619 22.405 0.695 132.540 o
1 10 5 9.218 9.389 0.584 191.245 o
1 11 0 94.823 95.544 1.340 32.288 o
1 11 1 16.504 16.915 0.554 209.085 o
1 11 2 114.656 116.337 1.572 23.283 o
1 11 3 15.584 16.441 0.594 182.593 o
1 11 4 61.887 61.503 1.169 44.802 o
1 12 0 26.056 26.546 0.705 127.486 o
1 12 2 114.691 113.829 1.602 22.556 o
1 12 3 32.058 31.855 0.826 92.625 o
1 12 4 143.197 138.964 1.975 14.825 o
1 13 0 56.996 56.537 1.068 53.600 o
1 13 1 126.068 125.878 1.753 18.806 o
1 13 2 109.827 108.701 1.622 22.285 o
1 13 3 34.291 33.346 0.897 78.756 o
1 14 0 1.474 0.846 0.494 269.700 o
1 14 1 29.782 29.165 0.826 93.144 o
1 14 2 53.809 53.968 1.128 48.679 o
1 15 0 82.708 85.117 1.461 28.339 o
1 15 1 85.378 86.417 1.501 26.843 o
2 0 0 40.574 41.345 0.534 199.515 o
2 0 1 1.292 1.612 0.161 2524.880 o
2 0 2 4.017 4.141 0.232 1214.400 o
2 0 3 133.597 130.270 1.511 23.896 o
2 0 4 54.274 56.003 1.521 27.455 o
2 0 5 144.156 142.540 3.083 6.539 o
2 0 6 74.666 75.446 2.196 13.219 o
2 1 0 30.129 30.686 0.433 309.890 o
2 1 1 76.955 76.917 0.876 71.005 o
2 1 2 303.833 304.323 3.022 5.670 o
2 1 3 138.496 138.460 1.562 22.292 o
2 1 4 103.099 105.437 1.531 24.974 o
2 1 5 33.655 33.507 1.300 38.239 o
2 1 6 91.833 92.713 2.488 10.242 o
2 2 0 1715.620 1655.240 14.618 0.227 o
2 2 1 269.023 273.536 2.700 7.116 o
2 2 2 1078.620 1069.340 9.701 0.526 o
2 2 3 375.376 378.389 3.758 3.674 o
2 2 4 124.726 129.384 1.813 17.705 o
2 2 5 159.494 159.163 2.226 11.669 o
2 2 6 2.373 2.277 0.766 112.102 o
2 3 0 784.215 775.576 7.092 0.988 o
2 3 1 527.332 528.948 4.987 2.036 o
2 3 2 106.657 105.598 1.239 35.798 o
2 3 3 445.268 442.078 4.382 2.688 o
2 3 4 132.722 131.560 1.834 17.172 o
2 3 5 31.018 31.210 0.836 90.680 o
2 3 6 2.070 2.226 0.615 174.001 o
2 4 0 35.644 35.350 0.524 213.375 o
2 4 1 153.148 155.597 1.642 19.755 o
2 4 2 87.978 87.837 1.078 48.059 o
2 4 3 64.171 64.949 0.927 67.800 o
2 4 4 12.685 12.825 0.564 203.764 o
2 4 5 145.647 146.349 2.106 13.147 o
2 4 6 22.594 22.335 0.816 96.755 o
2 5 0 89.118 89.862 1.068 48.586 o
2 5 1 419.501 420.811 4.100 3.057 o
2 5 2 7.831 8.281 0.343 552.284 o
2 5 3 246.474 245.983 2.639 7.660 o
2 5 4 60.340 59.025 0.977 62.577 o
2 5 5 62.540 62.883 1.239 40.082 o
2 5 6 98.100 97.267 1.733 20.181 o
2 6 0 2091.960 2052.050 18.255 0.147 o
2 6 1 22.973 22.596 0.484 265.340 o
2 6 2 286.359 288.043 2.982 5.931 o
2 6 3 88.012 89.772 1.219 38.784 o
2 6 4 109.629 106.737 1.441 27.507 o
2 6 5 12.276 12.321 0.635 161.568 o
2 7 0 288.107 289.635 2.972 5.949 o
2 7 1 96.002 96.612 1.219 37.946 o
2 7 2 138.068 138.430 1.642 20.511 o
2 7 3 106.230 107.130 1.400 29.047 o
2 7 4 101.717 101.095 1.420 28.679 o
2 7 5 14.459 13.963 0.695 134.521 o
2 7 6 75.814 76.111 1.551 25.673 o
2 8 0 0.386 0.756 0.332 594.696 o
2 8 1 3.996 4.775 0.363 497.916 o
2 8 2 140.606 142.087 1.733 18.608 o
2 8 3 119.398 118.020 1.531 24.154 o
2 8 4 112.950 114.917 1.582 23.103 o
2 8 5 60.414 61.896 1.159 45.617 o
2 9 0 231.197 231.657 2.549 8.299 o
2 9 1 271.471 269.375 2.911 6.303 o
2 9 2 125.015 126.361 1.602 22.023 o
2 9 3 283.036 285.514 3.153 5.438 o
2 9 4 45.140 47.974 0.967 66.271 o
2 9 5 26.184 25.851 0.796 100.894 o
2 10 0 248.666 250.788 2.760 7.087 o
2 10 1 8.663 8.583 0.463 303.276 o
2 10 2 2.899 2.609 0.383 447.882 o
2 10 3 250.112 253.478 2.891 6.547 o
2 10 4 137.511 136.446 1.864 16.540 o
2 10 5 135.650 136.758 1.954 15.244 o
2 11 0 2.226 2.378 0.373 472.624 o
2 11 1 5.485 4.685 0.433 348.931 o
2 11 2 63.555 63.216 1.108 49.232 o
2 11 3 12.136 11.847 0.584 190.377 o
2 11 4 49.691 49.142 1.058 55.509 o
2 12 0 43.919 42.785 0.907 75.335 o
2 12 1 40.686 40.126 0.876 80.967 o
2 12 2 56.541 56.517 1.078 52.711 o
2 12 3 84.363 83.334 1.400 30.590 o
2 12 4 12.807 12.512 0.655 151.772 o
2 13 0 165.432 165.621 2.116 12.629 o
2 13 1 78.804 78.710 1.330 33.996 o
2 13 2 71.320 72.484 1.290 36.524 o
2 13 3 41.715 43.269 1.018 60.707 o
2 14 0 11.573 10.779 0.604 178.246 o
2 14 1 42.425 44.115 1.018 60.611 o
2 14 2 32.043 33.346 0.907 77.318 o
3 0 1 172.802 173.176 1.834 15.810 o
3 0 3 178.349 180.792 2.025 13.267 o
3 0 4 10.915 11.424 0.463 301.489 o
3 0 5 50.515 49.233 0.957 66.888 o
3 1 0 29.956 30.575 0.504 236.497 o
3 1 1 357.860 363.771 3.597 4.013 o
3 1 2 180.613 177.176 1.934 14.294 o
3 1 3 247.237 247.867 2.639 7.647 o
3 1 4 112.331 111.713 1.461 26.629 o
3 1 5 44.462 44.075 0.907 75.175 o
3 1 6 3.273 3.727 0.524 239.249 o
3 2 1 57.753 58.128 0.776 95.141 o
3 2 2 263.590 267.965 2.760 6.927 o
3 2 3 16.797 17.146 0.504 251.519 o
3 2 4 29.078 30.515 0.695 129.790 o
3 2 5 35.816 34.958 0.826 91.802 o
3 2 6 41.118 41.103 1.088 53.494 o
3 3 0 68.010 68.213 0.876 73.730 o
3 3 1 429.296 428.155 4.201 2.916 o
3 3 2 264.048 263.039 2.740 7.023 o
3 3 3 165.827 164.835 1.894 15.230 o
3 3 4 78.725 78.952 1.169 42.936 o
3 3 5 69.442 72.202 1.199 41.895 o
3 3 6 4.849 4.755 0.564 206.125 o
3 4 0 404.449 407.695 3.989 3.239 o
3 4 1 81.019 80.725 1.028 53.433 o
3 4 2 54.690 54.290 0.846 82.647 o
3 4 3 12.454 12.432 0.473 287.899 o
3 4 4 24.537 24.642 0.645 152.237 o
3 4 5 69.073 70.621 1.199 41.972 o
3 4 6 9.682 9.419 0.675 143.506 o
3 5 0 205.114 205.635 2.186 11.140 o
3 5 1 24.080 23.957 0.524 226.810 o
3 5 2 310.488 310.438 3.224 5.073 o
3 5 3 205.218 210.985 2.347 9.882 o
3 5 4 270.565 266.675 2.952 6.176 o
3 5 5 72.386 71.356 1.229 39.868 o
3 5 6 20.707 20.723 0.856 88.268 o
3 6 0 37.325 38.877 0.695 126.090 o
3 6 1 66.154 67.981 0.977 61.228 o
3 6 2 626.546 629.006 6.176 1.352 o
3 6 3 3.353 3.345 0.383 447.608 o
3 6 4 79.392 78.841 1.229 39.183 o
3 6 5 42.383 43.370 0.947 69.534 o
3 7 0 241.145 239.636 2.579 8.023 o
3 7 1 158.384 156.957 1.834 16.329 o
3 7 2 5.971 7.203 0.423 364.947 o
3 7 3 250.157 250.718 2.791 6.952 o
3 7 4 56.881 58.682 1.058 54.465 o
3 7 5 121.645 120.820 1.743 19.166 o
3 8 0 78.903 79.617 1.148 44.244 o
3 8 1 41.644 42.100 0.796 96.679 o
3 8 2 88.724 87.737 1.259 36.645 o
3 8 3 42.164 42.463 0.866 82.354 o
3 8 4 53.205 53.121 1.038 57.060 o
3 8 5 188.391 184.480 2.357 10.130 o
3 9 0 108.839 106.243 1.420 28.235 o
3 9 1 386.979 376.696 3.969 3.342 o
3 9 2 61.233 61.352 1.048 54.884 o
3 9 3 25.263 25.790 0.715 124.295 o
3 9 4 65.684 66.419 1.199 42.329 o
3 9 5 1.639 1.793 0.504 258.988 o
3 10 0 30.247 29.608 0.715 122.721 o
3 10 1 36.513 36.388 0.806 95.967 o
3 10 2 251.930 250.305 2.851 6.700 o
3 10 3 11.861 11.394 0.564 204.186 o
3 10 4 20.200 20.692 0.725 122.368 o
3 11 0 250.081 247.837 2.831 6.799 o
3 11 1 53.951 52.829 1.018 59.127 o
3 11 2 35.302 34.121 0.846 87.812 o
3 11 3 74.890 74.821 1.300 35.761 o
3 11 4 29.172 28.601 0.866 85.037 o
3 12 0 9.101 8.069 0.524 237.753 o
3 12 1 54.694 53.635 1.078 52.986 o
3 12 2 105.841 104.933 1.602 22.965 o
3 12 3 40.048 39.592 0.967 67.231 o
3 13 0 3.122 2.700 0.463 305.743 o
3 13 1 88.091 88.281 1.501 26.720 o
3 13 2 25.870 25.840 0.806 98.499 o
3 14 0 2.836 3.697 0.504 258.801 o
4 0 0 385.611 387.113 3.848 3.501 o
4 0 1 1.455 1.441 0.302 719.186 o
4 0 2 10.890 10.588 0.443 329.344 o
4 0 3 4.694 4.624 0.393 424.219 o
4 0 4 75.001 76.252 1.179 42.664 o
4 0 5 28.545 27.553 0.766 108.219 o
4 1 0 382.620 381.330 3.838 3.530 o
4 1 1 146.226 146.600 1.682 19.330 o
4 1 2 261.028 260.701 2.801 6.808 o
4 1 3 223.115 221.543 2.458 8.930 o
4 1 4 121.285 122.342 1.622 21.733 o
4 1 5 22.175 22.717 0.705 128.733 o
4 1 6 87.132 87.293 1.491 27.102 o
4 2 0 39.817 39.733 0.695 125.125 o
4 2 1 34.015 34.152 0.655 142.997 o
4 2 2 10.325 9.560 0.443 330.004 o
4 2 3 39.093 37.909 0.776 102.451 o
4 2 4 34.597 33.658 0.786 101.321 o
4 2 5 6.036 6.115 0.494 268.669 o
4 2 6 13.246 15.121 0.685 138.554 o
4 3 0 1.942 1.733 0.322 631.917 o
4 3 1 148.533 148.635 1.733 18.310 o
4 3 2 73.606 74.126 1.078 50.298 o
4 3 3 458.046 457.572 4.634 2.430 o
4 3 4 95.342 95.433 1.390 30.223 o
4 3 5 163.987 161.682 2.085 12.996 o
4 4 0 35.657 36.499 0.695 127.001 o
4 4 1 13.296 11.968 0.463 299.938 o
4 4 2 193.131 197.264 2.216 11.105 o
4 4 3 95.768 93.801 1.330 32.717 o
4 4 4 33.569 34.635 0.806 96.641 o
4 4 5 28.553 28.218 0.796 100.365 o
4 5 0 15.784 15.212 0.504 252.623 o
4 5 1 59.684 59.216 0.937 67.618 o
4 5 2 137.147 133.947 1.682 19.779 o
4 5 3 108.497 106.978 1.471 26.572 o
4 5 4 84.418 86.135 1.340 33.072 o
4 5 5 81.918 83.546 1.400 30.689 o
4 6 0 128.744 129.907 1.612 21.608 o
4 6 1 42.841 42.906 0.816 91.961 o
4 6 2 31.271 31.905 0.725 118.970 o
4 6 3 4.818 5.349 0.433 349.043 o
4 6 4 55.285 55.318 1.068 53.803 o
4 6 5 13.542 13.600 0.625 166.399 o
4 7 0 87.498 86.910 1.249 37.276 o
4 7 1 243.070 242.145 2.700 7.421 o
4 7 2 179.556 174.677 2.116 12.360 o
4 7 3 59.505 59.650 1.068 53.236 o
4 7 4 43.599 42.392 0.947 69.452 o
4 7 5 34.303 34.746 0.937 72.282 o
4 8 0 136.158 130.673 1.682 19.854 o
4 8 1 42.910 42.382 0.856 84.070 o
4 8 2 159.450 159.264 1.985 14.243 o
4 8 3 87.048 85.943 1.370 31.645 o
4 8 4 8.454 8.805 0.534 228.997 o
4 9 0 131.223 128.477 1.703 19.618 o
4 9 1 4.005 4.191 0.413 384.293 o
4 9 2 4.755 5.561 0.453 318.792 o
4 9 3 30.805 31.543 0.826 92.831 o
4 9 4 2.072 1.420 0.494 269.646 o
4 10 0 68.343 68.193 1.179 43.432 o
4 10 1 33.782 33.769 0.826 92.218 o
4 10 2 39.635 40.660 0.917 74.444 o
4 10 3 17.265 16.693 0.675 141.862 o
4 11 0 12.308 12.492 0.615 172.200 o
4 11 1 264.649 262.807 3.063 5.851 o
4 11 2 18.397 18.446 0.695 133.542 o
4 11 3 29.853 29.296 0.856 86.867 o
4 12 0 238.420 237.188 2.942 6.469 o
4 12 1 65.964 66.853 1.259 38.606 o
4 12 2 45.338 45.687 1.058 55.993 o
5 0 1 5.775 5.893 0.413 383.263 o
5 0 2 326.009 327.131 3.476 4.407 o
5 0 3 31.412 30.787 0.756 110.141 o
5 0 5 7.102 6.992 0.564 205.667 o
5 1 0 40.400 39.682 0.766 104.480 o
5 1 1 133.713 132.114 1.642 20.745 o
5 1 2 171.190 167.504 2.035 13.387 o
5 1 3 195.713 196.599 2.347 10.063 o
5 1 4 71.162 69.190 1.199 41.881 o
5 1 5 186.026 184.208 2.367 10.082 o
5 2 0 42.969 43.118 0.826 89.838 o
5 2 1 90.714 89.862 1.279 35.443 o
5 2 3 23.843 24.218 0.685 135.647 o
5 2 4 42.859 43.208 0.937 70.912 o
5 2 5 31.524 31.492 0.887 80.913 o
5 3 0 231.917 228.282 2.549 8.307 o
5 3 1 384.176 377.099 3.869 3.488 o
5 3 2 249.905 249.539 2.821 6.835 o
5 3 3 9.427 9.460 0.514 246.789 o
5 3 4 29.909 28.027 0.806 97.763 o
5 3 5 15.624 15.927 0.675 142.224 o
5 4 0 61.632 60.284 1.018 57.917 o
5 4 1 4.866 5.239 0.413 383.794 o
5 4 2 85.627 84.845 1.290 35.401 o
5 4 3 1.267 1.340 0.413 385.185 o
5 4 4 16.730 17.096 0.665 146.184 o
5 5 0 70.739 72.202 1.128 46.681 o
5 5 1 36.112 35.260 0.776 103.368 o
5 5 2 41.459 42.141 0.876 80.709 o
5 5 3 66.777 67.941 1.179 43.549 o
5 5 4 6.873 6.186 0.514 247.903 o
5 6 1 71.621 70.288 1.159 44.502 o
5 6 2 6.937 6.518 0.463 304.337 o
5 6 3 33.966 34.434 0.846 87.982 o
5 6 4 27.398 28.097 0.836 91.359 o
5 7 0 11.566 11.646 0.544 219.455 o
5 7 1 153.835 152.564 1.944 14.916 o
5 7 2 13.790 12.794 0.584 189.848 o
5 7 3 63.654 63.427 1.189 43.224 o
5 7 4 29.451 29.800 0.866 84.937 o
5 8 0 16.080 16.149 0.615 170.933 o
5 8 1 2.463 3.163 0.423 366.760 o
5 8 2 29.152 28.843 0.796 100.222 o
5 8 3 17.930 18.406 0.685 137.514 o
5 9 0 25.193 25.266 0.745 114.778 o
5 9 1 57.150 57.705 1.118 49.129 o
5 9 2 37.169 37.043 0.917 74.940 o
5 9 3 8.863 8.976 0.594 184.953 o
5 10 0 37.214 38.111 0.927 73.323 o
5 10 1 11.763 12.583 0.615 172.297 o
5 10 2 0.625 1.380 0.473 293.167 o
5 11 0 34.910 36.469 0.947 70.666 o
5 11 1 65.260 67.649 1.279 37.495 o
6 0 0 134.719 132.597 1.743 18.698 o
6 0 1 40.247 38.987 0.866 82.907 o
6 0 2 18.097 18.919 0.655 150.148 o
6 0 3 10.778 12.089 0.594 184.310 o
6 0 4 0.655 1.028 0.484 281.085 o
6 1 0 63.657 65.392 1.118 48.322 o
6 1 1 117.532 116.861 1.612 22.174 o
6 1 2 111.333 112.308 1.612 22.434 o
6 1 3 95.239 97.771 1.511 25.989 o
6 1 4 93.812 92.189 1.541 25.210 o
6 2 0 4.836 4.775 0.443 333.490 o
6 2 1 84.305 84.452 1.330 33.575 o
6 2 2 173.561 171.605 2.176 11.885 o
6 2 3 17.336 16.300 0.675 141.885 o
6 2 4 20.172 20.602 0.756 112.967 o
6 3 0 31.400 31.230 0.786 102.129 o
6 3 1 75.488 75.053 1.249 38.404 o
6 3 2 3.171 3.264 0.433 349.769 o
6 3 3 195.915 196.397 2.438 9.435 o
6 3 4 55.229 55.680 1.169 45.417 o
6 4 0 9.262 9.792 0.514 246.789 o
6 4 1 84.161 86.316 1.370 31.771 o
6 4 2 0.901 0.846 0.463 306.050 o
6 4 3 64.248 65.523 1.229 40.528 o
6 5 0 76.149 75.396 1.269 37.251 o
6 5 1 103.680 103.060 1.541 24.704 o
6 5 2 46.813 46.624 1.007 61.256 o
6 5 3 4.329 4.473 0.524 239.077 o
6 6 0 69.057 69.553 1.229 40.127 o
6 6 1 9.610 9.339 0.534 228.633 o
6 6 2 8.456 9.359 0.564 205.210 o
6 6 3 23.111 24.007 0.796 101.440 o
6 7 0 84.367 83.193 1.400 30.593 o
6 7 1 59.532 60.163 1.169 45.002 o
6 7 2 17.433 17.670 0.705 130.042 o
6 8 0 57.463 58.128 1.169 45.201 o
6 8 1 51.319 52.064 1.108 50.609 o
7 0 1 212.264 215.871 2.670 7.882 o
7 0 2 11.385 11.323 0.635 161.800 o
7 1 1 55.298 55.620 1.128 48.518 o
7 1 2 2.064 2.015 0.504 258.952 o
7 2 0 70.370 70.479 1.290 36.624 o
7 2 1 16.135 15.686 0.685 138.065 o
7 2 2 36.436 38.181 0.977 66.302 o
7 3 0 12.996 13.479 0.625 166.520 o
7 3 1 38.847 40.901 0.977 65.962 o
7 4 0 3.851 3.758 0.514 248.640 o
7 4 1 66.180 68.968 1.290 36.872 o
7 5 0 52.366 51.852 1.148 47.239 o
;
_iucr_refine_instructions_details
;
TITL L-ALA_23K_HAR OLEX2: imported from CIF
CELL 0.71073 5.9279 12.2597 5.7939 90 90 90
ZERR 4 0.001 0.0017 0.0009 0 0 0
LATT -1
SYMM 0.5-X,-Y,0.5+Z
SYMM 0.5+X,0.5-Y,-Z
SYMM -X,0.5+Y,0.5-Z
SFAC C H N O
DISP C 0 0
DISP H 0 0
DISP N 0 0
DISP O 0 0
UNIT 12 28 4 8

TEMP -250.15
CONF
MORE -1
BOND $H
ACTA 
OMIT -10 52.745
WGHT 0.005159 0
FVAR 0.996308
REM <olex2.extras>
REM <HklSrc "%.\\9c0fdd27e5aab59be618fd90f1c5703a.hkl">
REM </olex2.extras>

N1    3     0.64731  0.13752  0.18292  11.00000  0.00623  0.00624  0.00454 =
 0.00011  0.00009 -0.00002 
H1    2     0.70295  0.05954  0.19664  11.00000  0.02799  0.01959  0.02304 =
 0.00228  0.00747  0.00123 
H2    2     0.77740  0.19062  0.20746  11.00000  0.01845  0.02432  0.02084 =
 0.00115  0.00407 -0.00320 
H3    2     0.58422  0.14926  0.01619  11.00000  0.02310  0.02151  0.01084 =
 -0.00451  0.00466  0.00172 
C1    1     0.46639  0.16111  0.35452  11.00000  0.00581  0.00512  0.00419 =
 -0.00005 -0.00018  0.00052 
H4    2     0.42394  0.24788  0.33842  11.00000  0.02506  0.01400  0.02079 =
 0.00371  0.00297  0.00687 
C2    1     0.26000  0.09065  0.30337  11.00000  0.00623  0.00957  0.00677 =
 -0.00043 -0.00060 -0.00118 
H5    2     0.19219  0.11039  0.13167  11.00000  0.02480  0.04679  0.01355 =
 0.00880 -0.00925 -0.01133 
H6    2     0.12777  0.10434  0.42920  11.00000  0.01892  0.03963  0.03582 =
 0.00272  0.00499 -0.00118 
H7    2     0.30470  0.00457  0.30576  11.00000  0.03484  0.01213  0.04134 =
 -0.00635  0.00452 -0.00213 
C3    1     0.55413  0.14082  0.59995  11.00000  0.00583  0.00461  0.00344 =
 0.00036 -0.00037  0.00004 
O1    4     0.72675  0.08380  0.62429  11.00000  0.00704  0.00759  0.00540 =
 0.00048 -0.00037  0.00246 
O2    4     0.44093  0.18404  0.76115  11.00000  0.00802  0.00764  0.00423 =
 -0.00041  0.00026  0.00211 
HKLF 4

END
Q1 1 0.55 0.05 0.35 11 0.05 0.06
Q2 1 0.3 0.2 0.15 11 0.05 0.05
Q3 1 0.45 0.05 0.6 11 0.05 0.04
Q4 1 0.05 -0.05 0.55 11 0.05 0.04
Q5 1 0.75 0.15 0.85 11 0.05 0.04

  REM The information below was added by Olex2.
  REM
  REM R1 = 0.0087 for 516 Fo > 4sig(Fo) and 0.0088 for all 520 data
  REM 118 parameters refined using 0 restraints
  REM Highest difference peak 0.0571, deepest hole -0.0607
  REM Mean Shift 0.0001, Max Shift 0.0009.

  REM +++ Tabular Listing of Refinement Information +++
  REM R1_all = 0.0088
  REM R1_gt = 0.0087
  REM wR_ref = 0.0192
  REM GOOF = 1.2411
  REM Shift_max = 0.0009
  REM Shift_mean = 0.0001
  REM Reflections_all = 520
  REM Reflections_gt = 516
  REM Parameters = 118
  REM Hole = -0.0607
  REM Peak = 0.0571
  REM Flack = n/a

  
;
_olex2_submission_special_instructions  'No special instructions were received'
