# Supplementary material for: Towards improved accuracy of Hirshfeld atom refinement with an alternative electron density partition
Source: IUCrJ. 2025 Jan 1;12(Pt 1):74–87. doi: 10.1107/S2052252524011242 (PMC11707693; doi:10.1107/S2052252524011242)
Supplement: Supplementary file 1 [file m-12-00074-sup1.zip › cif_checkcif/l_ala/B3LYP/2.cif]

data_L-Ala_23K_HAR
_audit_creation_date               2023-07-27
_audit_creation_method
;
Olex2 1.3
(compiled 2020.07.31 svn.rc2a77460 for OlexSys, GUI svn.r6145)
;
_audit_contact_author_address      ?
_audit_contact_author_email        ?
_audit_contact_author_name         ''
_audit_contact_author_phone        ?
_publ_contact_author_id_orcid      ?
_publ_section_references
;
Bourhis, L.J., Dolomanov, O.V., Gildea, R.J., Howard, J.A.K., Puschmann, H.
 (2015). Acta Cryst. A71, 59-75.

Dolomanov, O.V., Bourhis, L.J., Gildea, R.J, Howard, J.A.K. & Puschmann, H.
 (2009), J. Appl. Cryst. 42, 339-341.
;
_chemical_formula_moiety           'C3 H7 N O2'
_chemical_formula_sum              'C3 H7 N O2'
_chemical_formula_weight           89.095
_chemical_absolute_configuration   unk
loop_
  _atom_type_symbol
  _atom_type_scat_dispersion_real
  _atom_type_scat_dispersion_imag
  _atom_type_scat_source
  _atom_type_scat_dispersion_source
 H 0.00000 0.00000
 'NoSpherA2 (<-magic spell for checkCif) like software DiSCaMB'
 'Henke, Gullikson and Davis, At. Data and Nucl. Data Tables, 1993, 54, 2'
 C 0.00347 0.00161
 'NoSpherA2 (<-magic spell for checkCif) like software DiSCaMB'
 'Henke, Gullikson and Davis, At. Data and Nucl. Data Tables, 1993, 54, 2'
 O 0.01158 0.00611
 'NoSpherA2 (<-magic spell for checkCif) like software DiSCaMB'
 'Henke, Gullikson and Davis, At. Data and Nucl. Data Tables, 1993, 54, 2'
 N 0.00653 0.00323
 'NoSpherA2 (<-magic spell for checkCif) like software DiSCaMB'
 'Henke, Gullikson and Davis, At. Data and Nucl. Data Tables, 1993, 54, 2'

_space_group_crystal_system        'orthorhombic'
_space_group_IT_number             19
_space_group_name_H-M_alt          'P 21 21 21'
_space_group_name_Hall             ' P 2ac 2ab'
loop_
  _space_group_symop_id
  _space_group_symop_operation_xyz
 1 x,y,z
 2 x+1/2,-y+1/2,-z
 3 -x,y+1/2,-z+1/2
 4 -x+1/2,-y,z+1/2

_symmetry_Int_Tables_number        19
_cell_length_a                     5.9279(10)
_cell_length_b                     12.2597(17)
_cell_length_c                     5.7939(9)
_cell_angle_alpha                  90
_cell_angle_beta                   90
_cell_angle_gamma                  90
_cell_volume                       421.07(11)
_cell_formula_units_Z              4
_cell_measurement_temperature      23.0
_cell_measurement_theta_min             15.00
_cell_measurement_theta_max             22.50
_cell_measurement_reflns_used           1524
_exptl_absorpt_coefficient_mu      0.117
_exptl_crystal_density_diffrn      1.405
_exptl_crystal_F_000               191.963
_exptl_crystal_description              sphere
_diffrn_reflns_av_R_equivalents    0.0000
_diffrn_reflns_av_unetI/netI       0.0239
_diffrn_reflns_Laue_measured_fraction_full  0.9725
_diffrn_reflns_Laue_measured_fraction_max  0.9483
_diffrn_reflns_limit_h_max         12
_diffrn_reflns_limit_h_min         0
_diffrn_reflns_limit_k_max         26
_diffrn_reflns_limit_k_min         0
_diffrn_reflns_limit_l_max         12
_diffrn_reflns_limit_l_min         0
_diffrn_reflns_number              2405
_diffrn_reflns_point_group_measured_fraction_full  0.9725
_diffrn_reflns_point_group_measured_fraction_max  0.9483
_diffrn_reflns_theta_full          25.2417
_diffrn_reflns_theta_max           50.14
_diffrn_reflns_theta_min           3.32
_diffrn_ambient_temperature        23.0
_diffrn_measured_fraction_theta_full  0.9725
_diffrn_measured_fraction_theta_max  0.9483
_diffrn_radiation_type             'Mo K\a'
_diffrn_radiation_wavelength       0.71073
_diffrn_measurement_device_type     'four circle diffractometer'
_reflns_Friedel_coverage           0.0
_reflns_limit_h_max                12
_reflns_limit_h_min                0
_reflns_limit_k_max                26
_reflns_limit_k_min                0
_reflns_limit_l_max                12
_reflns_limit_l_min                0
_reflns_number_gt                  2372
_reflns_number_total               2405
_reflns_threshold_expression       I>=2u(I)
_computing_molecular_graphics      'Olex2 1.3 (Dolomanov et al., 2009)'
_computing_publication_material    'Olex2 1.3 (Dolomanov et al., 2009)'
_computing_structure_refinement    'olex2.refine 1.3 (Bourhis et al., 2015)'
_refine_diff_density_max           0.1601
_refine_diff_density_min           -0.1883
_refine_diff_density_rms           0.0399
_refine_ls_d_res_high              0.4630
_refine_ls_d_res_low               6.1299
_refine_ls_goodness_of_fit_ref     0.8617
_refine_ls_hydrogen_treatment      refall
_refine_ls_matrix_type             full
_refine_ls_number_constraints      0
_refine_ls_number_parameters       118
_refine_ls_number_reflns           2405
_refine_ls_number_restraints       0
_refine_ls_R_factor_all            0.0187
_refine_ls_R_factor_gt             0.0184
_refine_ls_restrained_S_all        0.8617
_refine_ls_shift/su_max            0.0005
_refine_ls_shift/su_mean           0.0000
_refine_ls_structure_factor_coef   Fsqd
_refine_ls_weighting_details      
 'w=1/[\s^2^(Fo^2^)+(0.0209P)^2^+0.0112P] where P=(Fo^2^+2Fc^2^)/3'
_refine_ls_weighting_scheme        calc
_refine_ls_wR_factor_gt            0.0395
_refine_ls_wR_factor_ref           0.0397
_refine_special_details
;
Aspherical atom refinement in Olex2
with DiSCaMB generated form factors
Exponential Hirshfeld Atom Refinement 
with exponent parameter n = 2
using Orca5 generated wavefunction 
calculated with B3LYP functional
using cc-pVTZ basis set and charges 
simulating the crystal field.
;
loop_
  _atom_site_label
  _atom_site_type_symbol
  _atom_site_fract_x
  _atom_site_fract_y
  _atom_site_fract_z
  _atom_site_U_iso_or_equiv
  _atom_site_adp_type
  _atom_site_occupancy
  _atom_site_refinement_flags_posn
 N1 N 0.64719(4) 0.13752(2) 0.18298(5) 0.00519(3) Uani 1.000000 .
 H1 H 0.7023(14) 0.0576(5) 0.1973(16) 0.0163(18) Uani 1.000000 .
 H2 H 0.7786(11) 0.1906(5) 0.2083(15) 0.0152(17) Uani 1.000000 .
 H3 H 0.5830(13) 0.1497(6) 0.0152(11) 0.0134(16) Uani 1.000000 .
 C1 C 0.46631(5) 0.16108(2) 0.35440(5) 0.00438(3) Uani 1.000000 .
 H4 H 0.4240(11) 0.2485(4) 0.3376(13) 0.0153(15) Uani 1.000000 .
 C2 C 0.25987(5) 0.09066(2) 0.30333(6) 0.00686(4) Uani 1.000000 .
 H5 H 0.1936(12) 0.1109(6) 0.1316(11) 0.0228(18) Uani 1.000000 .
 H6 H 0.1262(10) 0.1045(6) 0.4309(14) 0.0238(19) Uani 1.000000 .
 H7 H 0.3058(12) 0.0041(5) 0.3089(15) 0.025(2) Uani 1.000000 .
 C3 C 0.55408(5) 0.14078(2) 0.59991(5) 0.00418(3) Uani 1.000000 .
 O1 O 0.72675(4) 0.083785(18) 0.62436(4) 0.00640(3) Uani 1.000000 .
 O2 O 0.44086(4) 0.184053(18) 0.76117(4) 0.00622(3) Uani 1.000000 .

loop_
  _atom_site_aniso_label
  _atom_site_aniso_U_11
  _atom_site_aniso_U_22
  _atom_site_aniso_U_33
  _atom_site_aniso_U_12
  _atom_site_aniso_U_13
  _atom_site_aniso_U_23
 N1 0.00550(7) 0.00598(7) 0.00408(8) 0.00010(6) 0.00051(6) -0.00013(6)
 H1 0.022(4) 0.014(2) 0.013(5) 0.002(3) 0.008(4) 0.001(3)
 H2 0.011(3) 0.016(3) 0.018(5) -0.002(3) 0.007(3) -0.003(3)
 H3 0.019(4) 0.016(4) 0.005(3) -0.004(4) 0.006(3) -0.003(3)
 C1 0.00500(8) 0.00465(7) 0.00350(9) 0.00043(6) -0.00027(6) 0.00004(6)
 H4 0.019(4) 0.010(2) 0.017(4) 0.005(2) -0.000(3) 0.007(3)
 C2 0.00579(8) 0.00880(8) 0.00599(10) -0.00133(7) -0.00061(7) -0.00043(7)
 H5 0.020(4) 0.041(5) 0.008(3) -0.011(4) -0.011(3) 0.007(3)
 H6 0.008(3) 0.034(4) 0.029(5) 0.000(3) 0.005(3) 0.003(4)
 H7 0.030(5) 0.013(2) 0.031(5) -0.003(3) 0.002(4) -0.002(3)
 C3 0.00485(7) 0.00436(7) 0.00332(8) 0.00040(6) -0.00028(7) -0.00004(6)
 O1 0.00657(7) 0.00697(7) 0.00566(8) 0.00246(6) -0.00066(6) 0.00048(6)
 O2 0.00738(7) 0.00740(6) 0.00389(7) 0.00198(6) 0.00058(6) -0.00061(5)

loop_
  _geom_bond_atom_site_label_1
  _geom_bond_atom_site_label_2
  _geom_bond_distance
  _geom_bond_site_symmetry_2
  _geom_bond_publ_flag
 N1 H1 1.036(6) . ?
 N1 H2 1.025(6) . ?
 N1 H3 1.055(6) . ?
 N1 C1 1.4898(4) . ?
 C1 H4 1.104(5) . ?
 C1 C2 1.5266(4) . ?
 C1 C3 1.5349(5) . ?
 C2 H5 1.098(6) . ?
 C2 H6 1.097(6) . ?
 C2 H7 1.096(6) . ?
 C3 O1 1.2474(4) . ?
 C3 O2 1.2668(4) . ?

loop_
  _geom_angle_atom_site_label_1
  _geom_angle_atom_site_label_2
  _geom_angle_atom_site_label_3
  _geom_angle
  _geom_angle_site_symmetry_1
  _geom_angle_site_symmetry_3
  _geom_angle_publ_flag
 H2 N1 H1 110.4(6) . . ?
 H3 N1 H1 108.8(7) . . ?
 H3 N1 H2 108.4(6) . . ?
 C1 N1 H1 110.9(5) . . ?
 C1 N1 H2 109.2(5) . . ?
 C1 N1 H3 109.1(4) . . ?
 H4 C1 N1 107.0(4) . . ?
 C2 C1 N1 109.76(2) . . ?
 C2 C1 H4 110.4(4) . . ?
 C3 C1 N1 110.02(2) . . ?
 C3 C1 H4 108.4(4) . . ?
 C3 C1 C2 111.08(2) . . ?
 H5 C2 C1 109.5(4) . . ?
 H6 C2 C1 111.1(4) . . ?
 H6 C2 H5 108.5(5) . . ?
 H7 C2 C1 110.0(4) . . ?
 H7 C2 H5 109.5(6) . . ?
 H7 C2 H6 108.1(6) . . ?
 O1 C3 C1 118.31(2) . . ?
 O2 C3 C1 115.85(2) . . ?
 O2 C3 O1 125.84(3) . . ?

loop_
  _geom_torsion_atom_site_label_1
  _geom_torsion_atom_site_label_2
  _geom_torsion_atom_site_label_3
  _geom_torsion_atom_site_label_4
  _geom_torsion
  _geom_torsion_site_symmetry_1
  _geom_torsion_site_symmetry_2
  _geom_torsion_site_symmetry_3
  _geom_torsion_site_symmetry_4
  _geom_torsion_publ_flag
 N1 C1 C3 O1 -18.19(3) . . . . ?
 N1 C1 C3 O2 162.16(2) . . . . ?

loop_
  _diffrn_refln_index_h
  _diffrn_refln_index_k
  _diffrn_refln_index_l
  _diffrn_refln_intensity_net
  _diffrn_refln_intensity_u
 0 2 0 179.86 1.72
 0 4 0 5075 43.59
 0 6 0 87.78 1.02
 0 8 0 44.39 0.71
 0 10 0 0.78 0.38
 0 12 0 227.81 2.61
 0 14 0 57.32 1.11
 0 16 0 24.7 0.84
 0 18 0 222.79 2.92
 0 22 0 132.65 2.32
 0 26 0 6.31 0.62
 0 1 1 708.97 7.19
 0 2 1 116.99 1.2
 0 3 1 693.47 6.28
 0 4 1 96.18 1.05
 0 6 1 464.85 4.49
 0 7 1 36.14 0.6
 0 8 1 43.42 0.72
 0 9 1 31.4 0.65
 0 10 1 134.38 1.67
 0 11 1 65.3 1.09
 0 12 1 74.72 1.21
 0 13 1 18.43 0.68
 0 14 1 37.1 0.93
 0 15 1 89.03 1.53
 0 17 1 1.11 0.37
 0 18 1 58.6 1.34
 0 19 1 15.81 0.89
 0 20 1 26.85 1.04
 0 21 1 2.63 0.43
 0 23 1 1.69 0.44
 0 25 1 2.92 0.58
 0 26 1 19.36 1.23
 0 0 2 2781.82 32.69
 0 1 2 521.8 6.43
 0 2 2 177.7 2.03
 0 3 2 54.99 0.78
 0 4 2 167.56 1.75
 0 5 2 554.74 5.22
 0 6 2 94.65 1.15
 0 7 2 5.3 0.34
 0 8 2 109.34 1.37
 0 9 2 23.18 0.59
 0 10 2 45.27 0.85
 0 11 2 81.99 1.24
 0 12 2 27.65 0.74
 0 13 2 21.03 0.69
 0 14 2 20.84 0.74
 0 15 2 177.46 2.34
 0 16 2 4.35 0.41
 0 17 2 59.76 1.36
 0 18 2 19.97 0.9
 0 19 2 117.32 2.06
 0 20 2 0.96 0.45
 0 21 2 44.96 1.34
 0 22 2 36.03 1.27
 0 23 2 17.63 1.02
 0 24 2 2.44 0.47
 0 25 2 21.98 1.25
 0 26 2 2.5 0.51
 0 1 3 82.2 1.72
 0 2 3 154.4 2.87
 0 3 3 201.05 2.41
 0 4 3 723.26 7.63
 0 5 3 79.58 1.17
 0 6 3 266.54 2.79
 0 7 3 21.92 0.56
 0 8 3 60.33 0.97
 0 9 3 139.69 1.75
 0 10 3 38.77 0.82
 0 11 3 68.87 1.16
 0 12 3 116.38 1.67
 0 13 3 142.41 1.96
 0 14 3 27.22 0.84
 0 15 3 88.53 1.56
 0 16 3 151.49 2.22
 0 17 3 46.21 1.22
 0 18 3 26.43 0.98
 0 19 3 2.45 0.42
 0 20 3 43.49 1.32
 0 21 3 0.85 0.43
 0 22 3 1.13 0.44
 0 23 3 27.56 1.15
 0 24 3 12.44 0.91
 0 25 3 4.87 0.58
 0 0 4 205.2 3.83
 0 1 4 38.97 1.18
 0 2 4 91.07 2.02
 0 3 4 7.83 0.44
 0 4 4 224.57 2.79
 0 5 4 0.66 0.44
 0 6 4 69.42 1.21
 0 7 4 28.59 0.77
 0 8 4 63.11 1.06
 0 9 4 7.04 0.46
 0 10 4 88.41 1.36
 0 11 4 95.89 1.49
 0 12 4 38.17 0.95
 0 13 4 11.24 0.65
 0 14 4 139.38 2.05
 0 15 4 44.3 1.16
 0 16 4 92.66 1.71
 0 17 4 5.58 0.46
 0 18 4 9.43 0.74
 0 19 4 3.29 0.45
 0 20 4 1.79 0.43
 0 22 4 4.26 0.5
 0 24 4 26.01 1.12
 0 25 4 2.84 0.52
 0 1 5 231.07 4.44
 0 2 5 134.35 2.9
 0 3 5 48.16 1.52
 0 4 5 380.78 4.5
 0 5 5 173.93 2.39
 0 6 5 0.76 0.48
 0 7 5 6.48 0.53
 0 8 5 142.13 2.14
 0 9 5 67.88 1.4
 0 10 5 7.78 0.55
 0 11 5 20.3 0.77
 0 12 5 1.46 0.34
 0 13 5 77.49 1.48
 0 14 5 3.44 0.41
 0 15 5 13.8 0.78
 0 16 5 13 0.79
 0 17 5 75.37 1.63
 0 18 5 2.28 0.43
 0 19 5 13.33 0.89
 0 21 5 19.22 1.03
 0 22 5 5.38 0.53
 0 23 5 12.26 0.96
 0 1 6 91.75 2.41
 0 2 6 15.86 1.02
 0 3 6 1.46 0.72
 0 4 6 15.65 1.08
 0 5 6 84.42 1.54
 0 6 6 10.94 0.65
 0 7 6 139.02 2.2
 0 8 6 29.36 0.97
 0 9 6 14.05 0.77
 0 10 6 15.27 0.82
 0 11 6 114.71 1.87
 0 12 6 6.18 0.56
 0 13 6 4.68 0.49
 0 14 6 11.44 0.73
 0 16 6 40.65 1.26
 0 17 6 28.5 1.09
 0 18 6 7.63 0.68
 0 19 6 43.27 1.37
 0 20 6 1.8 0.45
 0 21 6 20.85 1.08
 0 22 6 10.35 0.77
 0 23 6 16.64 0.98
 0 1 7 57.52 2.03
 0 2 7 529.66 9.56
 0 4 7 11.53 1.1
 0 5 7 23.57 1.42
 0 6 7 42.25 1.2
 0 7 7 45.65 1.26
 0 8 7 1.91 0.45
 0 9 7 4.83 0.52
 0 10 7 9.02 0.81
 0 11 7 30.73 1.17
 0 12 7 5.71 0.65
 0 13 7 11.39 0.79
 0 14 7 1.45 0.4
 0 16 7 79.95 1.79
 0 17 7 1.03 0.44
 0 18 7 2.26 0.45
 0 19 7 6.72 0.56
 0 20 7 132.34 2.41
 0 21 7 0.89 0.44
 0 0 8 23.96 1.5
 0 1 8 3.51 1
 0 2 8 8.52 1.16
 0 3 8 15.38 1.35
 0 4 8 1.69 1.12
 0 6 8 10.05 0.82
 0 7 8 58.36 1.54
 0 8 8 85.64 1.9
 0 9 8 12 0.86
 0 10 8 6.4 0.7
 0 11 8 39.24 1.38
 0 12 8 39.37 1.43
 0 13 8 31.46 1.33
 0 14 8 12.27 0.98
 0 16 8 0.98 0.44
 0 17 8 6.43 0.55
 0 19 8 9.03 0.77
 0 20 8 6.03 0.53
 0 1 9 8.34 1.18
 0 2 9 45.39 2.17
 0 3 9 62 2.5
 0 4 9 21.75 1.62
 0 7 9 45.54 1.5
 0 8 9 77.96 1.91
 0 9 9 16.13 1.06
 0 10 9 13.56 1.02
 0 11 9 2.2 0.55
 0 12 9 34.14 1.38
 0 13 9 28.53 1.33
 0 15 9 46.3 1.62
 0 16 9 14.15 1.09
 0 17 9 15.19 0.98
 0 18 9 8.4 0.64
 0 0 10 4.71 1.29
 0 2 10 20.26 1.74
 0 3 10 47.92 2.39
 0 4 10 27.74 1.93
 0 5 10 32.01 2.05
 0 6 10 40.73 2.31
 0 7 10 53.19 2.58
 0 8 10 58.92 1.77
 0 9 10 6.59 0.66
 0 10 10 1.82 0.55
 0 11 10 16.03 1.14
 0 12 10 13.14 0.92
 0 13 10 12.27 1.05
 0 14 10 42.65 1.61
 0 15 10 5.73 0.65
 0 2 11 2.64 1.39
 0 3 11 6.65 1.54
 0 6 11 7.55 1.59
 0 7 11 3.03 1.51
 0 8 11 8.22 1.58
 0 9 11 7.83 0.77
 0 10 11 1.54 0.58
 0 11 11 8.17 0.84
 0 12 11 29.52 1.39
 0 1 12 26.44 2.25
 0 2 12 19.78 1.97
 0 3 12 113.75 3.91
 0 5 12 9.57 1.76
 0 6 12 54.59 2.73
 0 7 12 63.45 3.01
 1 1 0 246.18 2.32
 1 2 0 5370.99 57.03
 1 3 0 57.85 0.68
 1 4 0 1643.07 14.49
 1 5 0 331.24 3.22
 1 6 0 60.57 0.78
 1 7 0 18.84 0.43
 1 8 0 393.66 3.93
 1 9 0 3.19 0.34
 1 10 0 42.15 0.79
 1 11 0 94.84 1.33
 1 12 0 26.35 0.7
 1 13 0 56.12 1.06
 1 14 0 0.84 0.49
 1 15 0 84.49 1.45
 1 16 0 23.95 0.84
 1 17 0 28.92 0.95
 1 18 0 0.91 0.42
 1 19 0 33.02 1.09
 1 20 0 39.42 1.23
 1 21 0 1.4 0.45
 1 22 0 3.91 0.48
 1 23 0 6.86 0.6
 1 24 0 9.58 0.79
 1 26 0 7.17 0.64
 1 0 1 75.17 0.82
 1 1 1 130.75 1.33
 1 2 1 101.92 1.08
 1 3 1 1064.68 9.49
 1 4 1 153.73 1.61
 1 5 1 428.65 4.15
 1 6 1 21.43 0.43
 1 7 1 332.2 3.34
 1 8 1 229.65 2.43
 1 9 1 227.39 2.48
 1 10 1 128.46 1.64
 1 11 1 16.79 0.55
 1 13 1 124.95 1.74
 1 14 1 28.95 0.82
 1 15 1 85.78 1.49
 1 16 1 60.48 1.27
 1 17 1 24.89 0.89
 1 18 1 23.29 0.92
 1 19 1 14.99 0.82
 1 20 1 5.7 0.49
 1 21 1 2.02 0.42
 1 22 1 34.04 1.19
 1 23 1 10.44 0.89
 1 24 1 20.5 1.07
 1 25 1 9.3 0.82
 1 26 1 1.96 0.5
 1 0 2 3040.09 35.48
 1 1 2 70.16 0.92
 1 2 2 560.41 6
 1 3 2 190.02 1.98
 1 4 2 1041.89 9.45
 1 5 2 18.21 0.4
 1 6 2 214.88 2.27
 1 7 2 158.64 1.79
 1 8 2 10.03 0.43
 1 9 2 60.51 0.97
 1 10 2 58.22 0.98
 1 11 2 115.48 1.56
 1 12 2 112.99 1.59
 1 13 2 107.9 1.61
 1 14 2 53.57 1.12
 1 15 2 30.97 0.91
 1 16 2 27.05 0.93
 1 17 2 74.14 1.5
 1 18 2 107.79 1.89
 1 19 2 40.35 1.18
 1 20 2 9.5 0.7
 1 21 2 22.39 1.01
 1 22 2 35.81 1.26
 1 23 2 42.5 1.4
 1 24 2 10.43 0.79
 1 26 2 4.4 0.56
 1 0 3 31.37 0.91
 1 1 3 296.22 5.14
 1 2 3 220.06 2.59
 1 3 3 89.82 1.26
 1 4 3 93.66 1.32
 1 5 3 22.55 0.52
 1 6 3 135.22 1.6
 1 7 3 5.07 0.38
 1 8 3 252.25 2.76
 1 9 3 28.41 0.69
 1 10 3 78.02 1.22
 1 11 3 16.32 0.59
 1 12 3 31.62 0.82
 1 13 3 33.1 0.89
 1 14 3 112.45 1.75
 1 15 3 32.79 0.97
 1 16 3 9.1 0.61
 1 17 3 24.5 0.93
 1 18 3 25.97 0.99
 1 19 3 26.65 1.04
 1 20 3 7.6 0.66
 1 21 3 23.09 1.04
 1 22 3 7.04 0.61
 1 23 3 2.69 0.47
 1 24 3 7.97 0.64
 1 25 3 17.53 1.15
 1 0 4 321.53 5.74
 1 1 4 254.62 4.65
 1 2 4 28.15 1.03
 1 3 4 22.93 0.63
 1 4 4 107.39 1.54
 1 5 4 81.94 1.32
 1 6 4 127.64 1.84
 1 7 4 81.97 1.21
 1 8 4 44.23 0.87
 1 9 4 2.13 0.39
 1 10 4 22.24 0.69
 1 11 4 61.05 1.16
 1 12 4 137.94 1.96
 1 13 4 26.56 0.84
 1 14 4 38.59 1.05
 1 15 4 2.92 0.4
 1 16 4 23.09 0.9
 1 17 4 27.5 1
 1 18 4 57.36 1.44
 1 19 4 39.96 1.23
 1 20 4 9.05 0.8
 1 21 4 10.58 0.78
 1 22 4 21.32 1.04
 1 23 4 14.77 0.96
 1 24 4 2.09 0.45
 1 0 5 278.63 5.22
 1 1 5 119.87 2.67
 1 2 5 454.07 7.99
 1 3 5 172.63 3.58
 1 4 5 105.86 1.66
 1 5 5 8.38 0.53
 1 6 5 224.97 2.96
 1 7 5 71.44 1.37
 1 8 5 67.89 1.36
 1 9 5 88.18 1.43
 1 10 5 9.32 0.58
 1 11 5 35.11 0.94
 1 12 5 24.56 0.85
 1 13 5 43.8 1.14
 1 14 5 39.37 1.1
 1 15 5 29.22 1.01
 1 16 5 76.98 1.61
 1 17 5 11.22 0.8
 1 18 5 6.82 0.65
 1 19 5 18.3 0.97
 1 20 5 63.33 1.62
 1 21 5 24.59 1.1
 1 22 5 1.69 0.45
 1 23 5 4.48 0.5
 1 24 5 17.07 0.99
 1 2 6 7.39 0.84
 1 3 6 12.17 0.99
 1 4 6 15.67 1.08
 1 5 6 13.01 0.66
 1 6 6 21.43 0.81
 1 7 6 7.62 0.62
 1 8 6 8.91 0.68
 1 9 6 10.84 0.77
 1 10 6 2.38 0.45
 1 11 6 9.63 0.68
 1 12 6 28.4 0.95
 1 13 6 7.38 0.6
 1 14 6 27.43 0.99
 1 15 6 10.78 0.81
 1 16 6 2.92 0.43
 1 17 6 21.08 0.99
 1 18 6 13.57 0.89
 1 19 6 11.56 0.86
 1 20 6 30.94 1.23
 1 21 6 9.21 0.77
 1 22 6 8.45 0.76
 1 23 6 11.79 0.88
 1 0 7 242.8 5.07
 1 1 7 26.29 1.44
 1 2 7 60.09 2.09
 1 3 7 79.77 2.46
 1 4 7 138.39 3.47
 1 5 7 29.95 1.03
 1 6 7 60.46 1.45
 1 7 7 9.32 0.77
 1 8 7 55.19 1.43
 1 9 7 65.99 1.59
 1 10 7 18.38 0.95
 1 11 7 21.39 0.9
 1 12 7 1.87 0.48
 1 13 7 41.48 1.23
 1 14 7 24.11 1.04
 1 15 7 31.66 1.16
 1 16 7 25.33 1.06
 1 17 7 20.09 1.01
 1 18 7 42.17 1.37
 1 19 7 6.61 0.61
 1 20 7 15.13 0.98
 1 21 7 9.12 0.66
 1 0 8 10.23 1.21
 1 1 8 34.62 1.78
 1 2 8 19.45 1.44
 1 3 8 31.46 1.7
 1 4 8 32.12 1.74
 1 5 8 100.19 3.07
 1 6 8 14.74 0.91
 1 7 8 89.51 1.93
 1 8 8 3.18 0.5
 1 9 8 50.2 1.5
 1 10 8 38.93 1.37
 1 11 8 93.61 2.09
 1 12 8 11.53 0.97
 1 13 8 27.75 1.25
 1 14 8 1.18 0.56
 1 15 8 45.35 1.36
 1 16 8 5.47 0.52
 1 17 8 26.29 1.17
 1 18 8 5.35 0.52
 1 19 8 2.22 0.46
 1 1 9 2.19 1.12
 1 2 9 50.51 2.25
 1 4 9 3.19 1.23
 1 5 9 28.02 1.83
 1 6 9 9.85 1.32
 1 7 9 15.55 1.01
 1 8 9 8.18 0.74
 1 9 9 19.44 1.11
 1 10 9 28.99 1.3
 1 11 9 45.18 1.56
 1 12 9 8.76 0.83
 1 13 9 15.77 1.13
 1 14 9 7.77 0.83
 1 15 9 21.8 1.23
 1 16 9 42.08 1.56
 1 17 9 17.93 1.04
 1 18 9 11.34 0.89
 1 0 10 3.41 1.27
 1 1 10 25.22 1.87
 1 3 10 19.75 1.72
 1 4 10 21.27 1.82
 1 5 10 32.04 2.08
 1 6 10 40.77 2.29
 1 7 10 31.07 2.1
 1 8 10 24.03 1.24
 1 9 10 7.24 0.82
 1 10 10 54.86 1.78
 1 11 10 15.97 1.14
 1 12 10 44.66 1.62
 1 14 10 6.44 0.67
 1 15 10 10.32 0.88
 1 1 11 11.77 1.64
 1 2 11 33.14 2.25
 1 3 11 22.94 1.95
 1 4 11 11.67 1.65
 1 5 11 6.02 1.51
 1 6 11 3.87 1.46
 1 7 11 8.44 1.62
 1 8 11 15.32 1.18
 1 9 11 23.05 1.3
 1 10 11 18.36 1.22
 1 11 11 3.53 0.61
 1 12 11 1.58 0.57
 1 0 12 17.52 1.94
 1 1 12 74.48 3.15
 1 2 12 8.13 1.8
 1 3 12 3.17 1.77
 1 4 12 28.47 2.21
 1 5 12 67.25 3.09
 1 6 12 2.8 1.78
 1 7 12 22.41 2.09
 2 0 0 41.04 0.53
 2 1 0 30.46 0.43
 2 2 0 1643.04 14.51
 2 3 0 769.86 7.04
 2 4 0 35.09 0.52
 2 5 0 89.2 1.06
 2 6 0 2036.93 18.12
 2 7 0 287.5 2.95
 2 8 0 0.75 0.33
 2 9 0 229.95 2.53
 2 10 0 248.94 2.74
 2 11 0 2.36 0.37
 2 12 0 42.47 0.9
 2 13 0 164.4 2.1
 2 14 0 10.7 0.6
 2 15 0 68.46 1.3
 2 16 0 36.21 1.01
 2 17 0 34.92 1.03
 2 18 0 42.78 1.18
 2 19 0 36.96 1.15
 2 20 0 0.9 0.41
 2 21 0 7.57 0.64
 2 22 0 14.8 0.92
 2 23 0 10.92 0.88
 2 24 0 31.7 1.22
 2 25 0 4.03 0.59
 2 26 0 1.05 0.5
 2 0 1 1.6 0.16
 2 1 1 76.35 0.87
 2 2 1 271.52 2.68
 2 3 1 525.05 4.95
 2 4 1 154.45 1.63
 2 5 1 417.71 4.07
 2 6 1 22.43 0.48
 2 7 1 95.9 1.21
 2 8 1 4.74 0.36
 2 9 1 267.39 2.89
 2 10 1 8.52 0.46
 2 11 1 4.65 0.43
 2 12 1 39.83 0.87
 2 13 1 78.13 1.32
 2 14 1 43.79 1.01
 2 15 1 23.25 0.8
 2 16 1 3.49 0.4
 2 17 1 9.86 0.69
 2 18 1 9.74 0.72
 2 19 1 28.62 1.05
 2 20 1 70.14 1.61
 2 21 1 28.26 1.11
 2 22 1 22.84 1.06
 2 23 1 2.51 0.46
 2 24 1 40.27 1.32
 2 25 1 22.51 1.31
 2 26 1 29.82 1.44
 2 0 2 4.11 0.23
 2 1 2 302.08 3
 2 2 2 1061.46 9.63
 2 3 2 104.82 1.23
 2 4 2 87.19 1.07
 2 5 2 8.22 0.34
 2 6 2 285.92 2.96
 2 7 2 137.41 1.63
 2 8 2 141.04 1.72
 2 9 2 125.43 1.59
 2 10 2 2.59 0.38
 2 11 2 62.75 1.1
 2 12 2 56.1 1.07
 2 13 2 71.95 1.28
 2 14 2 33.1 0.9
 2 15 2 31.15 0.92
 2 16 2 71.69 1.43
 2 18 2 10.59 0.73
 2 19 2 1.11 0.39
 2 20 2 31.18 1.11
 2 21 2 29.61 1.15
 2 22 2 3.49 0.48
 2 23 2 2.48 0.46
 2 24 2 8.53 0.76
 2 25 2 39.08 1.64
 2 0 3 129.31 1.5
 2 1 3 137.44 1.55
 2 2 3 375.6 3.73
 2 3 3 438.82 4.35
 2 4 3 64.47 0.92
 2 5 3 244.17 2.62
 2 6 3 89.11 1.21
 2 7 3 106.34 1.39
 2 8 3 117.15 1.52
 2 9 3 283.41 3.13
 2 10 3 251.61 2.87
 2 11 3 11.76 0.58
 2 12 3 82.72 1.39
 2 13 3 42.95 1.01
 2 14 3 47.18 1.12
 2 15 3 16.62 0.79
 2 16 3 2.73 0.4
 2 17 3 12.5 0.75
 2 18 3 2.06 0.4
 2 19 3 38.05 1.2
 2 20 3 9.67 0.66
 2 21 3 42.43 1.36
 2 22 3 7.64 0.72
 2 23 3 5.1 0.57
 2 25 3 12.79 1.07
 2 0 4 55.59 1.51
 2 1 4 104.66 1.52
 2 2 4 128.43 1.8
 2 3 4 130.59 1.82
 2 4 4 12.73 0.56
 2 5 4 58.59 0.97
 2 6 4 105.95 1.43
 2 7 4 100.35 1.41
 2 8 4 114.07 1.57
 2 9 4 47.62 0.96
 2 10 4 135.44 1.85
 2 11 4 48.78 1.05
 2 12 4 12.42 0.65
 2 14 4 11.45 0.71
 2 15 4 12.57 0.74
 2 16 4 24.67 0.91
 2 17 4 37.95 1.17
 2 18 4 24.85 1.03
 2 19 4 8.53 0.7
 2 20 4 26.1 1.09
 2 21 4 19.86 1.03
 2 22 4 16.44 1.03
 2 23 4 22.96 1.06
 2 24 4 3.27 0.48
 2 0 5 141.49 3.06
 2 1 5 33.26 1.29
 2 2 5 157.99 2.21
 2 3 5 30.98 0.83
 2 4 5 145.27 2.09
 2 5 5 62.42 1.23
 2 6 5 12.23 0.63
 2 7 5 13.86 0.69
 2 8 5 61.44 1.15
 2 9 5 25.66 0.79
 2 10 5 135.75 1.94
 2 11 5 59.08 1.24
 2 12 5 14.01 0.74
 2 13 5 2.21 0.38
 2 14 5 90.52 1.69
 2 15 5 12.44 0.76
 2 16 5 1.11 0.38
 2 17 5 5.22 0.48
 2 18 5 43.41 1.35
 2 19 5 10.89 0.84
 2 20 5 1.38 0.44
 2 21 5 0.93 0.45
 2 22 5 20.53 1.03
 2 23 5 16.11 1.02
 2 0 6 74.89 2.18
 2 1 6 92.03 2.47
 2 2 6 2.26 0.76
 2 3 6 2.21 0.61
 2 4 6 22.17 0.81
 2 5 6 96.55 1.72
 2 7 6 75.55 1.54
 2 9 6 4.82 0.48
 2 10 6 11.86 0.69
 2 11 6 102.32 1.76
 2 12 6 7.72 0.54
 2 13 6 61.04 1.4
 2 14 6 11.03 0.74
 2 15 6 55.61 1.42
 2 16 6 15.05 0.89
 2 17 6 45.95 1.35
 2 18 6 48.63 1.44
 2 19 6 2.3 0.45
 2 20 6 3.73 0.49
 2 21 6 13.47 0.96
 2 22 6 44.77 1.4
 2 0 7 7.27 1
 2 1 7 43.03 1.8
 2 2 7 12.3 1.13
 2 3 7 14.19 1.2
 2 4 7 127.68 2.63
 2 5 7 69.55 1.55
 2 6 7 28.73 1.05
 2 7 7 81.96 1.75
 2 8 7 80.69 1.74
 2 9 7 4.88 0.53
 2 10 7 9.3 0.8
 2 11 7 95.61 2.03
 2 12 7 2.13 0.4
 2 13 7 47.92 1.34
 2 14 7 39.43 1.23
 2 15 7 32.1 1.18
 2 16 7 4.2 0.49
 2 17 7 49.79 1.46
 2 18 7 9.7 0.76
 2 19 7 6.87 0.64
 2 20 7 0.96 0.45
 2 21 7 10.18 0.8
 2 0 8 52.97 2.17
 2 1 8 57.62 2.28
 2 2 8 23.09 1.58
 2 3 8 28.44 1.67
 2 4 8 15.61 1.38
 2 5 8 55.38 1.5
 2 6 8 46.09 1.42
 2 7 8 40.97 1.35
 2 9 8 11.52 0.8
 2 10 8 1.38 0.53
 2 11 8 8.35 0.78
 2 13 8 30.78 1.35
 2 14 8 9.77 0.81
 2 15 8 6.87 0.7
 2 16 8 3.18 0.48
 2 17 8 23.02 1.12
 2 18 8 1.88 0.45
 2 19 8 6.59 0.55
 2 0 9 74.16 2.74
 2 1 9 17.13 1.5
 2 2 9 107.15 3.39
 2 3 9 5.25 1.14
 2 4 9 47.78 2.28
 2 5 9 11.23 1.4
 2 6 9 48.84 1.55
 2 7 9 10.35 0.92
 2 8 9 3.29 0.55
 2 9 9 37.58 1.42
 2 10 9 13.83 1.02
 2 11 9 15.31 1.07
 2 12 9 17.01 1.13
 2 13 9 34.42 1.44
 2 14 9 70.83 1.96
 2 15 9 1.07 0.59
 2 16 9 15.22 1
 2 17 9 4.25 0.53
 2 0 10 48.68 2.43
 2 1 10 65.82 2.8
 2 2 10 2.8 1.31
 2 3 10 6.44 1.38
 2 4 10 4.59 1.32
 2 5 10 45.72 2.39
 2 6 10 16.63 1.67
 2 7 10 25.69 1.31
 2 8 10 29.78 1.39
 2 9 10 11.98 0.91
 2 10 10 32.82 1.44
 2 11 10 43.42 1.57
 2 12 10 47.34 1.66
 2 13 10 6.95 0.69
 2 14 10 16.75 1.14
 2 15 10 2.89 0.59
 2 0 11 12.34 1.69
 2 1 11 9.71 1.63
 2 2 11 3.24 1.52
 2 3 11 7.11 1.5
 2 6 11 13.36 1.69
 2 8 11 5.54 0.66
 2 10 11 6.17 0.79
 2 11 11 4.49 0.62
 2 0 12 45.72 2.63
 2 1 12 20.15 2.11
 2 2 12 6.09 1.71
 2 3 12 41.74 2.52
 2 4 12 10.96 1.82
 2 6 12 28.74 2.21
 3 1 0 30.35 0.5
 3 3 0 67.71 0.87
 3 4 0 404.69 3.96
 3 5 0 204.12 2.17
 3 6 0 38.59 0.69
 3 7 0 237.87 2.56
 3 8 0 79.03 1.14
 3 9 0 105.46 1.41
 3 10 0 29.39 0.71
 3 11 0 246.01 2.81
 3 12 0 8.01 0.52
 3 13 0 2.68 0.46
 3 14 0 3.67 0.5
 3 15 0 23.52 0.84
 3 16 0 42 1.12
 3 17 0 41.39 1.15
 3 18 0 2.09 0.38
 3 19 0 2.88 0.42
 3 20 0 27.33 1.06
 3 21 0 29.72 1.14
 3 22 0 4 0.49
 3 24 0 7.89 0.65
 3 25 0 28.94 1.42
 3 0 1 171.9 1.82
 3 1 1 361.09 3.57
 3 2 1 57.7 0.77
 3 3 1 425 4.17
 3 4 1 80.13 1.02
 3 5 1 23.78 0.52
 3 6 1 67.48 0.97
 3 7 1 155.8 1.82
 3 8 1 41.79 0.79
 3 9 1 373.92 3.94
 3 10 1 36.12 0.8
 3 11 1 52.44 1.01
 3 12 1 53.24 1.07
 3 13 1 87.63 1.49
 3 14 1 26.48 0.85
 3 15 1 1.95 0.38
 3 16 1 38.53 1.08
 3 17 1 29.54 0.99
 3 18 1 49.99 1.31
 3 19 1 19.3 0.91
 3 20 1 3.62 0.46
 3 21 1 66.23 1.61
 3 22 1 60.66 1.61
 3 23 1 15.13 0.95
 3 24 1 29.19 1.19
 3 25 1 7.63 0.77
 3 1 2 175.87 1.92
 3 2 2 265.99 2.74
 3 3 2 261.1 2.72
 3 4 2 53.89 0.84
 3 5 2 308.15 3.2
 3 6 2 624.37 6.13
 3 7 2 7.15 0.42
 3 8 2 87.09 1.25
 3 9 2 60.9 1.04
 3 10 2 248.46 2.83
 3 11 2 33.87 0.84
 3 12 2 104.16 1.59
 3 13 2 25.65 0.8
 3 14 2 6.5 0.59
 3 15 2 12.62 0.71
 3 16 2 35.92 1.04
 3 17 2 27.92 0.99
 3 18 2 8.85 0.71
 3 19 2 5.41 0.54
 3 20 2 11.32 0.84
 3 22 2 2.75 0.46
 3 23 2 9.6 0.87
 3 24 2 26.97 1.16
 3 25 2 4.44 0.57
 3 0 3 179.46 2.01
 3 1 3 246.04 2.62
 3 2 3 17.02 0.5
 3 3 3 163.62 1.88
 3 4 3 12.34 0.47
 3 5 3 209.43 2.33
 3 6 3 3.32 0.38
 3 7 3 248.87 2.77
 3 8 3 42.15 0.86
 3 9 3 25.6 0.71
 3 10 3 11.31 0.56
 3 11 3 74.27 1.29
 3 12 3 39.3 0.96
 3 13 3 12.15 0.66
 3 14 3 8.87 0.59
 3 15 3 11.77 0.72
 3 16 3 2 0.4
 3 17 3 8 0.63
 3 19 3 10.07 0.82
 3 20 3 5.98 0.52
 3 21 3 1.58 0.44
 3 22 3 6.25 0.55
 3 23 3 38.95 1.36
 3 24 3 8.32 0.72
 3 0 4 11.34 0.46
 3 1 4 110.89 1.45
 3 2 4 30.29 0.69
 3 3 4 78.37 1.16
 3 4 4 24.46 0.64
 3 5 4 264.71 2.93
 3 6 4 78.26 1.22
 3 7 4 58.25 1.05
 3 8 4 52.73 1.03
 3 9 4 65.93 1.19
 3 10 4 20.54 0.72
 3 11 4 28.39 0.86
 3 12 4 29.33 0.89
 3 13 4 102.41 1.72
 3 14 4 9.83 0.68
 3 15 4 36.77 1.1
 3 16 4 16.91 0.84
 3 17 4 31.49 1.1
 3 18 4 24.93 1.04
 3 19 4 16.51 0.93
 3 20 4 20.39 1
 3 21 4 25.18 1.11
 3 22 4 6.82 0.62
 3 23 4 9.84 0.86
 3 24 4 1.07 0.44
 3 0 5 48.87 0.95
 3 1 5 43.75 0.9
 3 2 5 34.7 0.82
 3 3 5 71.67 1.19
 3 4 5 70.1 1.19
 3 5 5 70.83 1.22
 3 6 5 43.05 0.94
 3 7 5 119.93 1.73
 3 8 5 183.12 2.34
 3 9 5 1.78 0.5
 3 10 5 130.65 1.95
 3 11 5 7.14 0.53
 3 12 5 120.82 1.93
 3 13 5 10.05 0.71
 3 14 5 62.56 1.44
 3 15 5 43.27 1.23
 3 16 5 9.79 0.77
 3 17 5 3.07 0.44
 3 18 5 6.27 0.53
 3 19 5 10.37 0.77
 3 20 5 2.77 0.47
 3 21 5 3.5 0.49
 3 22 5 14.8 0.99
 3 23 5 3.69 0.48
 3 1 6 3.7 0.52
 3 2 6 40.8 1.08
 3 3 6 4.72 0.56
 3 4 6 9.35 0.67
 3 5 6 20.57 0.85
 3 6 6 18.23 0.85
 3 7 6 38.49 1.13
 3 8 6 18.36 0.79
 3 9 6 31.71 0.96
 3 10 6 23.47 0.88
 3 11 6 66.41 1.42
 3 12 6 3.53 0.43
 3 13 6 55.3 1.38
 3 14 6 25.18 1.01
 3 15 6 7.03 0.58
 3 16 6 40.8 1.29
 3 17 6 23.45 1.06
 3 18 6 9.96 0.76
 3 19 6 21.34 1.07
 3 20 6 62.09 1.64
 3 21 6 5.65 0.53
 3 22 6 5.04 0.51
 3 0 7 5.79 1.03
 3 2 7 148.13 3.68
 3 3 7 28.37 1.06
 3 4 7 9.43 0.78
 3 5 7 31.39 1.11
 3 6 7 11.75 0.85
 3 7 7 35.23 1.19
 3 8 7 10.91 0.85
 3 9 7 106.58 2.1
 3 10 7 49.55 1.29
 3 11 7 6.03 0.48
 3 12 7 2.34 0.41
 3 13 7 37.29 1.21
 3 14 7 48.01 1.36
 3 15 7 36.4 1.25
 3 16 7 2.72 0.46
 3 17 7 2.77 0.46
 3 18 7 7.67 0.64
 3 19 7 20.39 1.08
 3 20 7 8.97 0.75
 3 21 7 5.09 0.51
 3 0 8 2.09 1.14
 3 1 8 111.38 3.27
 3 2 8 58.22 2.32
 3 3 8 44.87 2.07
 3 4 8 38.16 1.29
 3 5 8 37.74 1.29
 3 6 8 25.65 1.12
 3 7 8 29.61 1.19
 3 8 8 32.69 1.27
 3 9 8 21.71 1.11
 3 10 8 4.31 0.57
 3 11 8 97.84 2.19
 3 12 8 16.91 1.07
 3 13 8 6.18 0.59
 3 14 8 4.49 0.5
 3 15 8 17.64 0.98
 3 16 8 15.03 0.98
 3 17 8 10.98 0.9
 3 18 8 8.15 0.65
 3 19 8 22.59 1.1
 3 0 9 67.55 2.68
 3 1 9 11.69 1.42
 3 2 9 18.97 1.62
 3 3 9 13.65 1.5
 3 4 9 99.79 3.33
 3 6 9 7.92 0.66
 3 7 9 8.83 0.74
 3 8 9 42.33 1.52
 3 9 9 6.16 0.64
 3 10 9 27.36 1.28
 3 11 9 4.16 0.6
 3 12 9 4.83 0.63
 3 13 9 1.51 0.57
 3 14 9 30.5 1.35
 3 15 9 6.28 0.61
 3 16 9 8.83 0.66
 3 17 9 21.33 1.07
 3 1 10 56.17 2.58
 3 2 10 27.18 1.99
 3 3 10 80.73 3.14
 3 4 10 11.69 1.6
 3 5 10 7 1.46
 3 6 10 22.84 1.24
 3 7 10 11.45 0.88
 3 8 10 7.1 0.68
 3 9 10 32.67 1.44
 3 10 10 7.43 0.84
 3 11 10 4.48 0.62
 3 12 10 1.1 0.58
 3 13 10 18.66 1.21
 3 14 10 16.61 1.13
 3 1 11 10.74 1.71
 3 2 11 14.83 1.74
 3 3 11 34.11 2.27
 3 4 11 16.58 1.89
 3 5 11 15.32 1.77
 3 6 11 11.88 1.73
 3 7 11 22.08 1.28
 3 8 11 6.39 0.81
 3 9 11 10.53 0.84
 3 10 11 8.8 0.87
 3 11 11 9.2 3.15
 3 0 12 5.4 1.78
 3 1 12 7.16 1.75
 3 2 12 3.2 1.73
 4 0 0 384.26 3.82
 4 1 0 378.52 3.81
 4 2 0 39.44 0.69
 4 3 0 1.72 0.32
 4 4 0 36.23 0.69
 4 5 0 15.1 0.5
 4 6 0 128.95 1.6
 4 7 0 86.27 1.24
 4 8 0 129.71 1.67
 4 9 0 127.53 1.69
 4 10 0 67.69 1.17
 4 11 0 12.4 0.61
 4 12 0 235.44 2.92
 4 13 0 67.78 1.29
 4 14 0 2.76 0.37
 4 15 0 12.38 0.71
 4 16 0 88.66 1.66
 4 17 0 1.16 0.37
 4 18 0 2 0.4
 4 19 0 7.1 0.66
 4 21 0 7.82 0.62
 4 23 0 4.69 0.52
 4 24 0 21.39 1.08
 4 0 1 1.43 0.3
 4 1 1 145.52 1.67
 4 2 1 33.9 0.65
 4 3 1 147.54 1.72
 4 4 1 11.88 0.46
 4 5 1 58.78 0.93
 4 6 1 42.59 0.81
 4 7 1 240.36 2.68
 4 8 1 42.07 0.85
 4 9 1 4.16 0.41
 4 10 1 33.52 0.82
 4 11 1 260.87 3.04
 4 12 1 66.36 1.25
 4 13 1 42.07 1.04
 4 14 1 45.21 1.11
 4 15 1 44.08 1.15
 4 16 1 51.37 1.27
 4 17 1 16.69 0.86
 4 18 1 30.37 1.06
 4 19 1 41.73 1.26
 4 20 1 32 1.17
 4 21 1 7.57 0.7
 4 22 1 13.99 0.96
 4 23 1 2.14 0.47
 4 24 1 19.2 1.04
 4 25 1 5.12 0.58
 4 0 2 10.51 0.44
 4 1 2 258.78 2.78
 4 2 2 9.49 0.44
 4 3 2 73.58 1.07
 4 4 2 195.81 2.2
 4 5 2 132.96 1.67
 4 6 2 31.67 0.72
 4 7 2 173.39 2.1
 4 8 2 158.09 1.97
 4 9 2 5.52 0.45
 4 10 2 40.36 0.91
 4 11 2 18.31 0.69
 4 12 2 45.35 1.05
 4 14 2 14.12 0.73
 4 15 2 14.74 0.77
 4 16 2 16.2 0.83
 4 17 2 18.96 0.9
 4 18 2 5.99 0.54
 4 19 2 10.97 0.83
 4 20 2 8.27 0.62
 4 21 2 9.32 0.82
 4 22 2 9.51 0.66
 4 23 2 17.36 1.02
 4 24 2 1.58 0.45
 4 0 3 4.59 0.39
 4 1 3 219.91 2.44
 4 2 3 37.63 0.77
 4 3 3 454.2 4.6
 4 4 3 93.11 1.32
 4 5 3 106.19 1.46
 4 6 3 5.31 0.43
 4 7 3 59.21 1.06
 4 8 3 85.31 1.36
 4 9 3 31.31 0.82
 4 10 3 16.57 0.67
 4 11 3 29.08 0.85
 4 12 3 41.18 1.05
 4 13 3 12.06 0.7
 4 14 3 22.04 0.88
 4 15 3 72.13 1.5
 4 16 3 26.78 1
 4 17 3 0.94 0.4
 4 18 3 21.17 0.98
 4 19 3 34.32 1.18
 4 20 3 12.93 0.88
 4 21 3 33.07 1.24
 4 22 3 24.92 1.16
 4 23 3 0.97 0.45
 4 24 3 13.66 0.96
 4 0 4 75.69 1.17
 4 1 4 121.44 1.61
 4 2 4 33.41 0.78
 4 3 4 94.73 1.38
 4 4 4 34.38 0.8
 4 5 4 85.5 1.33
 4 6 4 54.91 1.06
 4 7 4 42.08 0.94
 4 8 4 8.74 0.53
 4 9 4 1.41 0.49
 4 10 4 35.34 0.94
 4 11 4 24.05 0.83
 4 12 4 67.56 1.37
 4 13 4 25.55 0.92
 4 14 4 9.01 0.63
 4 15 4 39.21 1.18
 4 16 4 52.82 1.38
 4 17 4 58.33 1.49
 4 18 4 1.55 0.42
 4 19 4 8.33 0.64
 4 20 4 22.07 1.08
 4 21 4 19.7 1.04
 4 22 4 2.05 0.49
 4 23 4 62.65 1.63
 4 0 5 27.35 0.76
 4 1 5 22.55 0.7
 4 2 5 6.07 0.49
 4 3 5 160.49 2.07
 4 4 5 28.01 0.79
 4 5 5 82.93 1.39
 4 6 5 13.5 0.62
 4 7 5 34.49 0.93
 4 8 5 47.23 1.08
 4 9 5 44 1.1
 4 10 5 26.6 0.88
 4 11 5 9.68 0.66
 4 12 5 18.93 0.87
 4 13 5 6.59 0.59
 4 14 5 8.33 0.64
 4 15 5 1.92 0.41
 4 16 5 20.77 0.98
 4 17 5 10.15 0.8
 4 18 5 2.26 0.45
 4 19 5 5.34 0.52
 4 20 5 28.45 1.18
 4 21 5 2.18 0.46
 4 22 5 1.06 0.45
 4 1 6 86.65 1.48
 4 2 6 15.01 0.68
 4 3 6 25.21 0.83
 4 4 6 11.62 0.66
 4 5 6 135.21 1.98
 4 6 6 40.45 1.06
 4 7 6 39.59 1.07
 4 8 6 53.12 1.26
 4 9 6 132.98 2.08
 4 10 6 25.88 0.97
 4 11 6 35.8 1.08
 4 12 6 61.91 1.45
 4 13 6 48.32 1.31
 4 14 6 12.24 0.82
 4 15 6 53.54 1.45
 4 16 6 17.91 0.97
 4 17 6 41.49 1.34
 4 18 6 26.06 1.12
 4 19 6 36.32 1.29
 4 20 6 1.82 0.45
 4 21 6 22.04 1.1
 4 0 7 135.5 2.06
 4 1 7 9.25 0.72
 4 2 7 12.58 0.84
 4 3 7 11.87 0.81
 4 4 7 63.92 1.56
 4 5 7 16.07 0.9
 4 6 7 19.75 0.85
 4 7 7 25.63 0.96
 4 8 7 50.61 1.3
 4 9 7 6.11 0.6
 4 10 7 43.05 1.22
 4 11 7 51.08 1.37
 4 12 7 39.24 1.22
 4 13 7 10.31 0.73
 4 14 7 30.01 1.16
 4 15 7 2.08 0.44
 4 16 7 3.3 0.47
 4 17 7 9.22 0.77
 4 18 7 5.59 0.53
 4 19 7 12.67 0.91
 4 20 7 1.91 0.45
 4 0 8 43.44 2.07
 4 1 8 19.25 1.24
 4 2 8 13.46 0.9
 4 3 8 11.58 0.89
 4 4 8 28.62 1.17
 4 5 8 4.32 0.54
 4 6 8 8.86 0.76
 4 7 8 31.95 1.29
 4 8 8 3.66 0.55
 4 9 8 87.41 2.08
 4 10 8 18.79 0.98
 4 11 8 8.68 0.74
 4 12 8 0.83 0.44
 4 13 8 51.53 1.49
 4 14 8 33.45 1.25
 4 15 8 2.2 0.46
 4 16 8 9.62 0.78
 4 18 8 15.95 0.98
 4 0 9 18.87 1.66
 4 1 9 13.45 1.5
 4 2 9 13.05 1.47
 4 3 9 23.72 1.19
 4 4 9 58.18 1.69
 4 5 9 13.62 1.01
 4 6 9 35.51 1.44
 4 7 9 5.49 0.63
 4 8 9 83.62 2.09
 4 9 9 16.7 1.1
 4 10 9 19.53 1.14
 4 12 9 23.37 1.29
 4 13 9 9.12 0.76
 4 14 9 11.55 0.9
 4 15 9 26.03 1.15
 4 16 9 2.41 0.46
 4 1 10 81.46 3.19
 4 2 10 13.93 1.66
 4 3 10 3.05 1.43
 4 4 10 29.69 1.35
 4 5 10 56.67 1.8
 4 6 10 27.6 1.35
 4 7 10 15.29 1.11
 4 8 10 15.21 1.11
 4 10 10 14.8 1.11
 4 11 10 6.93 0.69
 4 12 10 1.59 0.58
 4 13 10 8.52 0.72
 4 0 11 27.35 2.14
 4 2 11 3.11 1.5
 4 3 11 8.85 1.61
 4 4 11 32.39 2.25
 4 5 11 12.89 1.36
 4 7 11 6.63 0.68
 4 8 11 20.2 1.27
 4 9 11 9.66 0.86
 5 1 0 39.39 0.76
 5 2 0 42.8 0.82
 5 3 0 226.6 2.53
 5 4 0 59.84 1.01
 5 5 0 71.67 1.12
 5 7 0 11.56 0.54
 5 8 0 16.03 0.61
 5 9 0 25.08 0.74
 5 10 0 37.83 0.92
 5 11 0 36.2 0.94
 5 12 0 1.59 0.51
 5 13 0 12 0.7
 5 14 0 51.63 1.24
 5 15 0 15.11 0.82
 5 16 0 4.5 0.44
 5 17 0 10.31 0.69
 5 18 0 6.17 0.65
 5 21 0 0.9 0.45
 5 22 0 7.79 0.64
 5 24 0 2.02 0.46
 5 0 1 5.85 0.41
 5 1 1 131.14 1.63
 5 2 1 89.2 1.27
 5 3 1 374.32 3.84
 5 4 1 5.2 0.41
 5 5 1 35 0.77
 5 6 1 69.77 1.15
 5 7 1 151.44 1.93
 5 8 1 3.14 0.42
 5 9 1 57.28 1.11
 5 10 1 12.49 0.61
 5 11 1 67.15 1.27
 5 12 1 21.35 0.81
 5 13 1 18.65 0.83
 5 14 1 15.89 0.78
 5 15 1 213.92 2.88
 5 16 1 60.28 1.42
 5 17 1 4.18 0.45
 5 18 1 7.57 0.69
 5 19 1 52.66 1.47
 5 20 1 50.78 1.44
 5 21 1 3.45 0.48
 5 22 1 0.89 0.46
 5 23 1 1.85 0.45
 5 24 1 14.38 0.94
 5 0 2 324.72 3.45
 5 1 2 166.27 2.02
 5 3 2 247.7 2.8
 5 4 2 84.22 1.28
 5 5 2 41.83 0.87
 5 6 2 6.47 0.46
 5 7 2 12.7 0.58
 5 8 2 28.63 0.79
 5 9 2 36.77 0.91
 5 10 2 1.37 0.47
 5 11 2 15.98 0.72
 5 12 2 122.17 1.9
 5 14 2 7.42 0.66
 5 15 2 3.02 0.4
 5 16 2 59.52 1.44
 5 17 2 14.46 0.86
 5 18 2 11.36 0.82
 5 19 2 29.82 1.13
 5 20 2 2.12 0.45
 5 21 2 38.39 1.31
 5 22 2 1.74 0.45
 5 23 2 5.26 0.58
 5 24 2 7.23 0.91
 5 0 3 30.56 0.75
 5 1 3 195.15 2.33
 5 2 3 24.04 0.68
 5 3 3 9.39 0.51
 5 4 3 1.33 0.41
 5 5 3 67.44 1.17
 5 6 3 34.18 0.84
 5 7 3 62.96 1.18
 5 8 3 18.27 0.68
 5 9 3 8.91 0.59
 5 10 3 42.5 1.05
 5 11 3 25.45 0.88
 5 12 3 26.98 0.92
 5 13 3 18.8 0.84
 5 14 3 46.24 1.21
 5 15 3 3.66 0.43
 5 16 3 49.99 1.36
 5 17 3 23.33 1.01
 5 18 3 23.54 1.06
 5 19 3 4.35 0.5
 5 20 3 55.58 1.55
 5 21 3 8.12 0.66
 5 22 3 4.72 0.51
 5 23 3 8.51 0.64
 5 1 4 68.68 1.19
 5 2 4 42.89 0.93
 5 3 4 27.82 0.8
 5 4 4 16.97 0.66
 5 5 4 6.14 0.51
 5 6 4 27.89 0.83
 5 7 4 29.58 0.86
 5 8 4 87.88 1.51
 5 9 4 2.62 0.38
 5 10 4 110 1.8
 5 11 4 34.01 1.02
 5 12 4 84.19 1.6
 5 13 4 4.32 0.43
 5 14 4 84.6 1.7
 5 15 4 20.32 0.96
 5 16 4 21.81 0.99
 5 17 4 8.11 0.69
 5 18 4 25.08 1.08
 5 19 4 74.4 1.77
 5 21 4 43.4 1.4
 5 22 4 11.53 0.94
 5 0 5 6.94 0.56
 5 1 5 182.85 2.35
 5 2 5 31.26 0.88
 5 3 5 15.81 0.67
 5 4 5 71.64 1.34
 5 5 5 58.48 1.23
 5 6 5 18.29 0.78
 5 7 5 33.88 0.96
 5 8 5 49.33 1.19
 5 9 5 10.73 0.7
 5 10 5 18.61 0.83
 5 11 5 20.04 0.88
 5 12 5 0.95 0.38
 5 13 5 17.45 0.9
 5 14 5 41.52 1.23
 5 15 5 1.29 0.42
 5 16 5 18.39 0.94
 5 17 5 3.61 0.48
 5 18 5 29.01 1.16
 5 19 5 3.09 0.48
 5 20 5 11.72 0.94
 5 21 5 8.66 0.66
 5 0 6 46.51 1.14
 5 1 6 44.63 1.1
 5 2 6 10.89 0.69
 5 3 6 52.99 1.22
 5 4 6 48.87 1.19
 5 5 6 78.82 1.53
 5 6 6 13.19 0.73
 5 7 6 102.84 1.8
 5 8 6 21.57 0.9
 5 9 6 20.68 0.88
 5 10 6 67.76 1.5
 5 11 6 78.65 1.65
 5 13 6 66.06 1.58
 5 14 6 52.96 1.45
 5 15 6 15.01 0.91
 5 16 6 5.23 0.52
 5 17 6 51.86 1.51
 5 18 6 7.12 0.64
 5 19 6 5.13 0.52
 5 0 7 1.46 0.39
 5 1 7 29.37 0.99
 5 2 7 16.43 0.84
 5 3 7 3.95 0.43
 5 4 7 105.65 1.86
 5 5 7 10.17 0.67
 5 6 7 20.64 0.9
 5 7 7 9.54 0.74
 5 8 7 98.39 1.87
 5 9 7 11.2 0.76
 5 10 7 1.98 0.42
 5 11 7 4.19 0.47
 5 12 7 13.02 0.79
 5 13 7 15.93 0.92
 5 14 7 6.29 0.54
 5 15 7 17.98 1
 5 16 7 7.72 0.75
 5 17 7 4.82 0.52
 5 18 7 2.88 0.47
 5 0 8 35.97 1.16
 5 1 8 46.9 1.3
 5 2 8 3.19 0.43
 5 3 8 0.68 0.41
 5 4 8 19.15 0.96
 5 5 8 137.71 2.3
 5 7 8 5.16 0.49
 5 8 8 2.89 0.45
 5 9 8 23.72 1.05
 5 10 8 2.02 0.44
 5 11 8 12.49 0.88
 5 12 8 7.94 0.64
 5 13 8 31.88 1.25
 5 14 8 8.01 0.65
 5 15 8 8.66 0.65
 5 16 8 11.73 0.9
 5 17 8 57.86 1.57
 5 1 9 29.53 1.13
 5 2 9 34.85 1.4
 5 3 9 5.4 0.62
 5 4 9 6.11 0.64
 5 5 9 13.93 1.06
 5 6 9 26.77 1.28
 5 7 9 9.36 0.84
 5 8 9 1.09 0.57
 5 9 9 1.3 0.44
 5 10 9 20.95 1.06
 5 11 9 15.24 0.98
 5 12 9 1.68 0.45
 5 13 9 8.62 0.66
 5 14 9 6.67 0.55
 5 15 9 2.58 0.47
 5 0 10 73.66 3.1
 5 1 10 5.12 0.92
 5 2 10 2.79 0.59
 5 3 10 50.21 1.7
 5 4 10 24.14 1.28
 5 5 10 29.47 1.44
 5 6 10 6.49 0.68
 5 7 10 17.52 1.17
 5 8 10 6.85 0.68
 5 9 10 32.12 1.41
 5 11 10 1.99 0.56
 5 12 10 5.77 0.53
 5 0 11 3.67 1.68
 5 1 11 23.38 2.01
 5 2 11 12.06 1.64
 5 3 11 16.07 1.17
 5 4 11 10.79 0.91
 5 6 11 39.02 1.52
 5 7 11 2.38 0.59
 6 0 0 131.62 1.73
 6 1 0 64.91 1.11
 6 2 0 4.74 0.44
 6 3 0 31 0.78
 6 4 0 9.72 0.51
 6 5 0 74.84 1.26
 6 6 0 69.04 1.22
 6 7 0 82.58 1.39
 6 8 0 57.7 1.16
 6 10 0 86.06 1.54
 6 12 0 62.7 1.34
 6 13 0 21 0.89
 6 14 0 9.05 0.64
 6 15 0 27.85 1.01
 6 16 0 7.13 0.64
 6 17 0 8.75 0.69
 6 18 0 20.76 1.02
 6 19 0 6.82 0.69
 6 21 0 2.22 0.46
 6 22 0 23.04 1.09
 6 0 1 38.7 0.86
 6 1 1 116 1.6
 6 2 1 83.83 1.32
 6 3 1 74.5 1.24
 6 4 1 85.68 1.36
 6 5 1 102.3 1.53
 6 6 1 9.27 0.53
 6 7 1 59.72 1.16
 6 8 1 51.68 1.1
 6 9 1 1.43 0.51
 6 10 1 1.43 0.35
 6 11 1 26.08 0.89
 6 12 1 12.5 0.75
 6 13 1 116.98 1.95
 6 14 1 40.25 1.16
 6 15 1 18.15 0.88
 6 16 1 11.48 0.78
 6 17 1 70.33 1.62
 6 18 1 64.9 1.6
 6 19 1 18.12 0.98
 6 20 1 12.88 0.91
 6 21 1 7.86 0.65
 6 22 1 21.34 1.09
 6 23 1 9.13 0.87
 6 0 2 18.78 0.65
 6 1 2 111.48 1.6
 6 2 2 170.34 2.16
 6 3 2 3.24 0.43
 6 4 2 0.84 0.46
 6 5 2 46.28 1
 6 6 2 9.29 0.56
 6 7 2 17.54 0.7
 6 8 2 45.51 1.07
 6 9 2 5.33 0.57
 6 10 2 103.97 1.73
 6 11 2 3.62 0.41
 6 12 2 29.81 1.01
 6 13 2 10.52 0.67
 6 14 2 89.13 1.76
 6 15 2 1 0.4
 6 16 2 6.81 0.58
 6 17 2 13.93 0.88
 6 18 2 7.29 0.61
 6 19 2 6.77 0.61
 6 20 2 1.79 0.46
 6 21 2 8.54 0.77
 6 22 2 6.08 0.54
 6 23 2 13.13 1.56
 6 0 3 12 0.59
 6 1 3 97.05 1.5
 6 2 3 16.18 0.67
 6 3 3 194.95 2.42
 6 4 3 65.04 1.22
 6 5 3 4.44 0.52
 6 6 3 23.83 0.79
 6 7 3 56.06 1.18
 6 8 3 22.28 0.81
 6 9 3 24.73 0.88
 6 10 3 1.26 0.37
 6 11 3 6.66 0.52
 6 12 3 20.19 0.89
 6 13 3 4.28 0.43
 6 14 3 46.79 1.31
 6 15 3 31.45 1.12
 6 16 3 27.62 1.1
 6 17 3 12.46 0.87
 6 18 3 67.77 1.68
 6 19 3 45.76 1.44
 6 20 3 2.94 0.48
 6 21 3 20.38 1.09
 6 22 3 28.16 1.19
 6 0 4 1.02 0.48
 6 1 4 91.51 1.53
 6 2 4 20.45 0.75
 6 3 4 55.27 1.16
 6 4 4 0.89 0.57
 6 5 4 35.84 0.98
 6 6 4 65.18 1.33
 6 7 4 4.8 0.42
 6 8 4 16.45 0.77
 6 9 4 38.9 1.1
 6 10 4 47.02 1.23
 6 11 4 2.42 0.39
 6 12 4 26.61 1
 6 13 4 4.55 0.46
 6 14 4 38.62 1.23
 6 15 4 3.71 0.47
 6 16 4 31.07 1.16
 6 17 4 78.17 1.78
 6 18 4 9.62 0.79
 6 19 4 30.57 1.23
 6 20 4 12.03 0.91
 6 21 4 53.04 1.53
 6 0 5 13.91 0.74
 6 1 5 63.27 1.31
 6 2 5 19.14 0.79
 6 3 5 103.2 1.73
 6 4 5 18.58 0.8
 6 5 5 4.07 0.41
 6 6 5 42.65 1.12
 6 7 5 9.88 0.7
 6 9 5 32.82 1.07
 6 10 5 2.23 0.39
 6 11 5 18.82 0.91
 6 12 5 22.55 0.98
 6 13 5 9.28 0.62
 6 14 5 22.03 1.03
 6 15 5 1.86 0.44
 6 16 5 16.38 0.99
 6 17 5 1.84 0.45
 6 18 5 17.27 0.99
 6 19 5 5.85 0.54
 6 0 6 49.53 1.23
 6 1 6 98.39 1.74
 6 2 6 70.43 1.48
 6 3 6 54.4 1.3
 6 4 6 19.12 0.86
 6 5 6 77.48 1.58
 6 6 6 71.91 1.54
 6 7 6 6.17 0.48
 6 8 6 10.54 0.77
 6 9 6 73.95 1.63
 6 10 6 12.38 0.85
 6 11 6 32.3 1.15
 6 12 6 39.43 1.25
 6 13 6 33.83 1.23
 6 14 6 12.82 0.93
 6 15 6 42.38 1.35
 6 16 6 28.06 1.16
 6 17 6 22.19 1.09
 6 18 6 8.4 0.59
 6 19 6 13.93 0.93
 6 0 7 17.25 0.86
 6 1 7 2.19 0.4
 6 2 7 48.62 1.3
 6 3 7 11.5 0.79
 6 4 7 7.96 0.65
 6 5 7 20.15 0.91
 6 6 7 96 1.86
 6 7 7 2.26 0.43
 6 8 7 18.53 0.93
 6 9 7 4.96 0.55
 6 10 7 56.47 1.49
 6 11 7 4.99 0.51
 6 12 7 17.05 1
 6 13 7 15.13 0.97
 6 14 7 13.47 0.94
 6 15 7 3.43 0.49
 6 17 7 11.6 0.86
 6 18 7 6.9 0.55
 6 0 8 27.7 1.07
 6 1 8 1.22 0.42
 6 2 8 14.43 0.86
 6 3 8 48.19 1.36
 6 4 8 7.59 0.69
 6 5 8 3.32 0.46
 6 6 8 12.87 0.88
 6 7 8 51.95 1.44
 6 8 8 0.71 0.46
 6 9 8 3.07 0.47
 6 10 8 7.65 0.66
 6 11 8 17.23 1.02
 6 12 8 2.35 0.47
 6 13 8 10.22 0.74
 6 14 8 14.93 0.97
 6 15 8 40.36 1.35
 6 16 8 20.68 1.07
 6 0 9 38.2 1.3
 6 1 9 1.09 0.44
 6 2 9 11.18 0.86
 6 3 9 10.97 0.81
 6 4 9 8.78 0.76
 6 5 9 2.65 0.46
 6 6 9 12.79 0.9
 6 7 9 6.87 0.56
 6 8 9 29.44 1.17
 6 9 9 5.7 0.54
 6 10 9 41.24 1.38
 6 11 9 6.43 0.61
 6 12 9 35.66 1.29
 6 13 9 13.66 0.94
 6 0 10 4.83 0.52
 6 1 10 42.56 1.37
 6 2 10 44.84 1.43
 6 3 10 1.58 0.48
 6 4 10 6.88 0.56
 6 5 10 50.54 1.49
 6 6 10 8.39 0.66
 6 7 10 22.1 1.11
 6 8 10 1.54 0.45
 6 9 10 4.44 0.51
 6 0 11 7.28 0.63
 6 1 11 29 1.37
 6 2 11 4.2 0.61
 7 2 0 69.96 1.28
 7 3 0 13.38 0.62
 7 4 0 3.73 0.51
 7 5 0 51.47 1.14
 7 6 0 20.66 0.79
 7 7 0 2.37 0.36
 7 8 0 33.94 0.98
 7 9 0 42.04 1.1
 7 10 0 95.95 1.72
 7 11 0 32.04 1.04
 7 12 0 23.78 0.93
 7 14 0 17.05 0.88
 7 15 0 14.81 0.88
 7 16 0 2.43 0.45
 7 17 0 11.25 0.85
 7 18 0 1.2 0.45
 7 19 0 3.03 0.48
 7 20 0 24.32 1.1
 7 21 0 17.46 1.02
 7 22 0 1.4 0.47
 7 0 1 214.28 2.65
 7 1 1 55.21 1.12
 7 2 1 15.57 0.68
 7 3 1 40.6 0.97
 7 4 1 68.46 1.28
 7 5 1 71.35 1.34
 7 6 1 39 1.01
 7 7 1 22.34 0.82
 7 8 1 1.12 0.36
 7 9 1 98.03 1.72
 7 10 1 18.63 0.84
 7 11 1 17.79 0.85
 7 13 1 36.16 1.14
 7 14 1 17.68 0.95
 7 15 1 10.5 0.79
 7 16 1 16.95 0.96
 7 17 1 35.15 1.25
 7 18 1 41.87 1.36
 7 19 1 25.74 1.15
 7 20 1 10.94 0.9
 7 21 1 24.64 1.14
 7 22 1 32.84 1.26
 7 0 2 11.24 0.63
 7 1 2 2 0.5
 7 2 2 37.9 0.97
 7 3 2 28.43 0.86
 7 4 2 12.35 0.66
 7 5 2 49.41 1.12
 7 6 2 203.96 2.64
 7 7 2 6.92 0.5
 7 8 2 17.08 0.8
 7 9 2 23.02 0.92
 7 10 2 139.06 2.18
 7 11 2 10.41 0.66
 7 12 2 56.99 1.4
 7 13 2 5.15 0.52
 7 14 2 5.63 0.5
 7 15 2 19.54 0.94
 7 16 2 14.82 0.92
 7 17 2 6.01 0.59
 7 18 2 10.97 0.87
 7 19 2 1.62 0.46
 7 20 2 1.84 0.46
 7 21 2 0.96 0.45
 7 0 3 3.68 0.54
 7 1 3 115.38 1.81
 7 2 3 29.46 0.91
 7 3 3 17.52 0.77
 7 4 3 23.98 0.85
 7 5 3 100.35 1.69
 7 6 3 43.28 1.1
 7 7 3 11.74 0.7
 7 8 3 36.58 1.07
 7 9 3 5.55 0.51
 7 10 3 5.85 0.51
 7 11 3 5.81 0.6
 7 12 3 14.53 0.83
 7 13 3 20.85 0.97
 7 14 3 41.57 1.3
 7 15 3 15.95 0.92
 7 16 3 23.99 1.12
 7 17 3 31.69 1.23
 7 18 3 7.72 0.64
 7 19 3 20.64 1.08
 7 20 3 12.35 0.91
 7 21 3 8.66 0.75
 7 0 4 2.55 0.38
 7 1 4 64.74 1.35
 7 2 4 11.66 0.71
 7 3 4 22.84 0.88
 7 4 4 55.68 1.27
 7 5 4 50.66 1.24
 7 6 4 47.41 1.2
 7 7 4 4.41 0.44
 7 8 4 8.93 0.64
 7 9 4 16.12 0.85
 7 10 4 11.52 0.78
 7 11 4 13.67 0.85
 7 12 4 26.58 1.06
 7 13 4 38.43 1.28
 7 14 4 11.52 0.86
 7 15 4 37.3 1.29
 7 16 4 34.61 1.24
 7 17 4 22.62 1.07
 7 18 4 15.72 0.98
 7 19 4 25.02 1.17
 7 20 4 1.89 0.46
 7 0 5 2.93 0.41
 7 1 5 21.52 0.88
 7 2 5 21.17 0.86
 7 3 5 7.07 0.61
 7 4 5 30.65 1.03
 7 5 5 31.84 1.05
 7 6 5 26.62 0.99
 7 7 5 43.84 1.24
 7 8 5 61.1 1.46
 7 9 5 4.71 0.47
 7 10 5 43.13 1.28
 7 11 5 11.73 0.84
 7 12 5 27.47 1.13
 7 13 5 4.47 0.49
 7 14 5 51.91 1.47
 7 15 5 3.07 0.47
 7 16 5 11.87 0.82
 7 17 5 3.93 0.5
 7 18 5 5.53 0.53
 7 19 5 5.35 0.52
 7 0 6 14.04 0.81
 7 1 6 59.83 1.43
 7 2 6 75.21 1.6
 7 3 6 56.22 1.41
 7 4 6 53.45 1.36
 7 5 6 6.33 0.54
 7 6 6 11.82 0.83
 7 7 6 32.81 1.16
 7 8 6 27.68 1.09
 7 9 6 8.68 0.71
 7 10 6 7.3 0.69
 7 11 6 24.59 1.06
 7 12 6 6.51 0.61
 7 13 6 13.08 0.91
 7 14 6 10.54 0.77
 7 15 6 17.03 1.02
 7 16 6 18.43 1.04
 7 17 6 14.44 0.98
 7 18 6 6.86 0.62
 7 0 7 29.82 1.12
 7 1 7 1.19 0.41
 7 2 7 70.53 1.63
 7 3 7 7.98 0.7
 7 4 7 3.05 0.45
 7 5 7 4.69 0.49
 7 6 7 3.18 0.46
 7 7 7 21.71 1.02
 7 8 7 34.61 1.21
 7 9 7 16.73 0.99
 7 10 7 36.05 1.28
 7 11 7 12.57 0.82
 7 12 7 20.02 1.09
 7 13 7 7.44 0.64
 7 14 7 28.31 1.22
 7 15 7 6.7 0.55
 7 0 8 1.16 0.44
 7 1 8 31.42 1.2
 7 2 8 69.38 1.66
 7 3 8 17.76 0.97
 7 4 8 6.18 0.6
 7 5 8 10.23 0.84
 7 6 8 4.38 0.5
 7 7 8 8.44 0.73
 7 8 8 3.81 0.54
 7 9 8 22.88 1.1
 7 10 8 2.05 0.46
 7 11 8 26.9 1.16
 7 12 8 16.74 0.99
 7 13 8 20.52 1.04
 7 14 8 2.37 0.46
 7 0 9 4.54 0.51
 7 1 9 4.34 0.51
 7 2 9 10.16 0.79
 7 3 9 7.01 0.59
 7 4 9 18.8 1.04
 7 5 9 10.44 0.69
 7 6 9 10.07 0.73
 7 7 9 3.72 0.5
 7 8 9 56.17 1.57
 7 10 9 30.95 1.21
 7 11 9 6.44 0.54
 7 1 10 30.44 1.22
 7 2 10 3.84 0.49
 7 3 10 64.58 1.66
 7 4 10 7.28 0.56
 7 6 10 9.49 0.88
 8 0 0 2.3 0.37
 8 1 0 1.67 0.36
 8 2 0 48.3 1.14
 8 4 0 2.32 0.38
 8 5 0 10.37 0.68
 8 6 0 128.34 2.04
 8 7 0 17.58 0.84
 8 8 0 5.59 0.51
 8 9 0 62.68 1.45
 8 10 0 17.41 0.87
 8 11 0 22.28 0.95
 8 12 0 9.96 0.66
 8 13 0 57.13 1.47
 8 14 0 1.25 0.43
 8 15 0 1.75 0.44
 8 16 0 35.41 1.25
 8 17 0 16.63 0.97
 8 19 0 9.07 0.67
 8 20 0 0.77 0.47
 8 0 1 30.8 0.97
 8 1 1 30.4 0.95
 8 2 1 94.17 1.65
 8 3 1 1.21 0.37
 8 4 1 31.91 0.98
 8 5 1 65.28 1.39
 8 6 1 2.49 0.4
 8 7 1 21.35 0.88
 8 8 1 4.99 0.5
 8 9 1 59.69 1.44
 8 10 1 4.24 0.44
 8 11 1 3.88 0.45
 8 12 1 20.74 0.98
 8 13 1 25.66 1.05
 8 14 1 4.44 0.49
 8 15 1 18.15 0.97
 8 16 1 8.53 0.76
 8 17 1 17.98 1.03
 8 18 1 3.84 0.5
 8 19 1 39.68 1.34
 8 20 1 36.63 1.28
 8 1 2 3.06 0.4
 8 2 2 31.58 0.99
 8 3 2 11.16 0.72
 8 4 2 126.58 2.02
 8 5 2 3.01 0.41
 8 6 2 48.84 1.24
 8 7 2 12.22 0.8
 8 8 2 178.44 2.58
 8 9 2 1.92 0.39
 8 10 2 22.63 0.97
 8 11 2 4.11 0.46
 8 12 2 27.12 1.07
 8 13 2 2.68 0.45
 8 14 2 26.6 1.1
 8 15 2 3.62 0.48
 8 16 2 20.78 1.04
 8 17 2 5.27 0.53
 8 18 2 2.86 0.48
 8 19 2 2.95 0.48
 8 20 2 10.19 0.76
 8 0 3 81.05 1.58
 8 1 3 1.86 0.39
 8 2 3 14.4 0.78
 8 3 3 34.19 1.04
 8 4 3 41.14 1.15
 8 5 3 22.49 0.92
 8 6 3 35.06 1.08
 8 7 3 34.21 1.1
 8 8 3 20.8 0.91
 8 9 3 58.43 1.44
 8 10 3 69.43 1.6
 8 11 3 10.74 0.81
 8 12 3 61.76 1.56
 8 13 3 36.7 1.24
 8 14 3 15.59 0.92
 8 16 3 12.01 0.89
 8 17 3 3.17 0.48
 8 18 3 5.84 0.54
 8 19 3 1.81 0.45
 8 0 4 5.39 0.49
 8 1 4 13.78 0.76
 8 2 4 16 0.82
 8 3 4 44.92 1.22
 8 4 4 23.28 0.95
 8 5 4 11.83 0.74
 8 6 4 6.76 0.52
 8 7 4 40.27 1.22
 8 8 4 63.89 1.53
 8 9 4 24.04 1.01
 8 10 4 30.14 1.13
 8 11 4 53.22 1.45
 8 12 4 15.34 0.91
 8 13 4 24.16 1.08
 8 14 4 24.48 1.12
 8 15 4 38.07 1.32
 8 16 4 8.23 0.59
 8 17 4 7.01 0.62
 8 0 5 0.65 0.41
 8 1 5 22.92 0.94
 8 2 5 17.84 0.88
 8 3 5 14.56 0.84
 8 4 5 16.74 0.87
 8 5 5 33.24 1.15
 8 6 5 45.63 1.31
 8 7 5 8.14 0.69
 8 8 5 36.23 1.23
 8 9 5 13.2 0.89
 8 10 5 48.57 1.42
 8 11 5 1.08 0.44
 8 12 5 52.75 1.52
 8 13 5 1.2 0.45
 8 14 5 5.37 0.53
 8 15 5 13.77 0.93
 8 16 5 10.02 0.88
 8 17 5 5.3 0.52
 8 0 6 83.87 1.78
 8 1 6 1.85 0.42
 8 2 6 8.24 0.69
 8 3 6 12.06 0.85
 8 4 6 36.21 1.21
 8 5 6 21.95 1.01
 8 6 6 16.09 0.93
 8 7 6 27.77 1.16
 8 8 6 12.75 0.93
 8 9 6 5.17 0.52
 8 11 6 28.97 1.21
 8 13 6 9.62 0.73
 8 14 6 3.23 0.49
 8 15 6 14.5 0.98
 8 16 6 18.37 1.03
 8 0 7 53.72 1.51
 8 1 7 4.91 0.5
 8 2 7 1.29 0.44
 8 3 7 11.11 0.76
 8 4 7 58.82 1.55
 8 5 7 0.99 0.45
 8 6 7 3.05 0.47
 8 7 7 35.17 1.27
 8 8 7 29.84 1.2
 8 9 7 10.15 0.79
 8 11 7 27.8 1.21
 8 12 7 32.13 1.22
 8 13 7 8.51 0.65
 8 14 7 12.93 0.93
 8 0 8 46.57 1.43
 8 1 8 43.99 1.4
 8 2 8 9.8 0.76
 8 3 8 34.62 1.29
 8 4 8 11.52 0.81
 8 5 8 13.87 0.97
 8 6 8 8.73 0.63
 8 7 8 13.11 0.94
 8 8 8 3.04 0.48
 8 9 8 3.84 0.5
 8 10 8 4.37 0.5
 8 11 8 22.01 1.08
 8 0 9 6.13 0.54
 8 1 9 5.7 0.54
 8 2 9 19.58 1.08
 8 3 9 16.82 1.01
 8 4 9 17.58 1.04
 8 5 9 0.88 0.49
 8 6 9 43.36 1.35
 8 7 9 22.75 1.1
 8 8 9 7.37 0.65
 9 2 0 23.63 0.94
 9 4 0 174.47 2.58
 9 6 0 6.56 0.55
 9 7 0 7.1 0.64
 9 8 0 124.05 2.17
 9 9 0 4.31 0.47
 9 10 0 15.48 0.91
 9 11 0 24.64 1.06
 9 12 0 5.44 0.52
 9 13 0 6.66 0.55
 9 14 0 41.51 1.36
 9 15 0 36.84 1.29
 9 18 0 4.58 0.51
 9 0 1 7.31 0.54
 9 1 1 11.7 0.75
 9 2 1 26.09 0.98
 9 3 1 12.79 0.79
 9 4 1 5.77 0.52
 9 5 1 6.86 0.62
 9 6 1 19.33 0.91
 9 7 1 38.75 1.23
 9 8 1 14.07 0.84
 9 9 1 38.19 1.2
 9 10 1 4.25 0.48
 9 11 1 34.08 1.21
 9 12 1 3.22 0.47
 9 13 1 58.71 1.57
 9 14 1 13.42 0.94
 9 15 1 4.14 0.5
 9 16 1 10.09 0.85
 9 17 1 21.58 1.08
 9 18 1 1.37 0.45
 9 0 2 110.47 1.97
 9 1 2 1.79 0.38
 9 2 2 4.51 0.44
 9 3 2 2.76 0.41
 9 4 2 90.84 1.79
 9 5 2 32.15 1.09
 9 6 2 9.86 0.79
 9 7 2 11.01 0.82
 9 8 2 6.2 0.51
 9 9 2 62.93 1.55
 9 10 2 9.91 0.78
 9 11 2 15.64 0.93
 9 12 2 19.14 1.02
 9 13 2 34.84 1.27
 9 14 2 10.45 0.8
 9 15 2 10.73 0.85
 9 16 2 18.06 1.03
 9 17 2 3.62 0.49
 9 18 2 12.88 0.89
 9 0 3 19.85 0.9
 9 1 3 20.28 0.93
 9 2 3 72.54 1.59
 9 4 3 7.67 0.58
 9 5 3 21.32 0.99
 9 6 3 27.45 1.08
 9 7 3 16.27 0.91
 9 8 3 84.89 1.82
 9 9 3 9.84 0.83
 9 10 3 49.01 1.42
 9 11 3 15.44 0.94
 9 12 3 43.8 1.37
 9 13 3 3.88 0.5
 9 14 3 30.19 1.23
 9 15 3 3.53 0.49
 9 16 3 2.12 0.46
 9 17 3 4.82 0.51
 9 0 4 65.64 1.57
 9 1 4 1.56 0.42
 9 2 4 3.4 0.45
 9 3 4 15.07 0.86
 9 4 4 41.86 1.27
 9 5 4 18.96 0.96
 9 6 4 28.73 1.09
 9 7 4 13.04 0.88
 9 8 4 34.58 1.22
 9 9 4 20.25 0.99
 9 10 4 48.37 1.45
 9 12 4 35.22 1.26
 9 13 4 1.3 0.46
 9 14 4 4.41 0.51
 9 15 4 5.26 0.53
 9 16 4 4.67 0.51
 9 0 5 68.3 1.66
 9 1 5 12.06 0.86
 9 2 5 43.03 1.32
 9 3 5 39.67 1.28
 9 4 5 13.06 0.89
 9 5 5 1.13 0.43
 9 6 5 17.58 0.99
 9 7 5 36.18 1.25
 9 8 5 20.34 1.01
 9 9 5 1.59 0.45
 9 10 5 2.87 0.47
 9 11 5 20.49 1.06
 9 12 5 11.51 0.88
 9 13 5 7.68 0.65
 9 14 5 2.76 0.48
 9 15 5 9.33 0.76
 9 0 6 0.87 0.44
 9 1 6 2.82 0.46
 9 2 6 15.81 0.95
 9 3 6 29.89 1.17
 9 4 6 9.05 0.75
 9 5 6 10.69 0.86
 9 6 6 9.96 0.83
 9 7 6 15.78 0.98
 9 8 6 3.15 0.49
 9 9 6 23.46 1.1
 9 10 6 5.15 0.58
 9 11 6 20.81 1.07
 9 12 6 9.07 0.74
 9 13 6 7.73 0.57
 9 0 7 18.08 1.02
 9 1 7 5.97 0.6
 9 2 7 20.43 1.08
 9 3 7 5.43 0.53
 9 4 7 19.37 1.07
 9 5 7 19.83 1.06
 9 6 7 62.34 1.64
 9 7 7 1.33 0.45
 9 8 7 20.81 1.04
 9 9 7 11.35 0.93
 9 10 7 13.23 0.92
 9 11 7 1.39 0.45
 9 0 8 4.33 0.51
 9 1 8 2.32 0.46
 9 2 8 2.91 0.48
 9 3 8 13.45 0.94
 9 4 8 23.27 1.13
 9 5 8 6.86 0.62
 9 6 8 18.67 1
 9 7 8 28.96 1.2
 9 8 8 5 0.52
 10 0 0 269.56 3.54
 10 2 0 10.15 0.79
 10 3 0 1.72 0.42
 10 4 0 117.8 2.14
 10 5 0 10.37 0.82
 10 6 0 24.21 1.05
 10 7 0 1.31 0.43
 10 8 0 3.04 0.47
 10 9 0 18.31 0.99
 10 10 0 3.66 0.49
 10 11 0 2.42 0.46
 10 12 0 1.9 0.46
 10 14 0 7.37 0.71
 10 15 0 1.58 0.45
 10 0 1 0.73 0.43
 10 1 1 40.48 1.26
 10 2 1 13.07 0.8
 10 3 1 18.89 0.94
 10 4 1 12.96 0.88
 10 5 1 5.74 0.57
 10 6 1 40.99 1.29
 10 7 1 11.7 0.78
 10 8 1 2.15 0.45
 10 9 1 9.95 0.85
 10 10 1 10.92 0.86
 10 11 1 48.06 1.45
 10 12 1 8.85 0.77
 10 13 1 9.22 0.68
 10 14 1 8.76 0.77
 10 15 1 16.77 1
 10 16 1 2.33 0.46
 10 0 2 51.16 1.42
 10 1 2 3.63 0.46
 10 2 2 50.13 1.43
 10 3 2 14.25 0.88
 10 4 2 18.61 0.94
 10 5 2 5.29 0.51
 10 6 2 2.67 0.46
 10 7 2 36.6 1.25
 10 8 2 7.32 0.71
 10 9 2 2.67 0.47
 10 10 2 32.3 1.25
 10 11 2 44.13 1.42
 10 12 2 2.31 0.47
 10 13 2 0.95 0.46
 10 14 2 34.41 1.27
 10 15 2 33.05 1.25
 10 0 3 7.51 0.7
 10 1 3 0.71 0.45
 10 2 3 14.98 0.89
 10 3 3 5.05 0.5
 10 4 3 15.45 0.91
 10 5 3 8.17 0.64
 10 6 3 57.15 1.52
 10 7 3 2.4 0.46
 10 9 3 10.74 0.87
 10 10 3 22.82 1.13
 10 11 3 1.8 0.45
 10 12 3 21.76 1.07
 10 13 3 27.17 1.18
 10 14 3 2.5 0.47
 10 15 3 2.46 0.46
 10 0 4 3.17 0.47
 10 1 4 8.7 0.73
 10 2 4 14.64 0.89
 10 3 4 17.78 1.01
 10 4 4 15.45 0.93
 10 5 4 32.4 1.23
 10 6 4 3.88 0.49
 10 7 4 38.81 1.35
 10 8 4 21.96 1.09
 10 9 4 15.55 0.96
 10 10 4 22.72 1.11
 10 11 4 20.98 1.08
 10 12 4 1.53 0.45
 10 13 4 0.95 0.45
 10 14 4 19.67 1.04
 10 0 5 17.88 1
 10 1 5 32.37 1.22
 10 2 5 30.11 1.23
 10 3 5 1.27 0.45
 10 4 5 23.03 1.09
 10 5 5 56.79 1.59
 10 6 5 19.71 1.06
 10 7 5 2.18 0.47
 10 8 5 12.49 0.9
 10 9 5 41.26 1.39
 10 10 5 13.05 0.95
 10 11 5 2.15 0.46
 10 12 5 9.29 0.78
 10 1 6 9.25 0.64
 10 2 6 11.63 0.93
 10 4 6 1.97 0.46
 10 5 6 3.93 0.5
 10 6 6 3.15 0.48
 10 7 6 13.01 0.85
 10 8 6 6.25 0.55
 10 9 6 6.63 0.61
 10 10 6 15.55 0.96
 10 0 7 3.38 0.49
 10 1 7 5.78 0.54
 10 2 7 85.07 1.92
 10 3 7 3.66 0.49
 10 4 7 9.21 0.77
 10 5 7 4.62 0.51
 10 6 7 36.85 1.3
 10 7 7 11.67 0.91
 11 1 0 0.77 0.45
 11 2 0 183.75 2.88
 11 3 0 10.42 0.79
 11 6 0 19.74 1.04
 11 7 0 58.63 1.58
 11 8 0 0.89 0.47
 11 9 0 1.71 0.46
 11 10 0 10.4 0.8
 11 11 0 55.68 1.54
 11 12 0 4.47 0.51
 11 13 0 9.71 0.8
 11 1 1 30.51 1.2
 11 2 1 1.58 0.45
 11 3 1 8.61 0.75
 11 4 1 8.09 0.64
 11 5 1 26.23 1.15
 11 6 1 1.64 0.46
 11 7 1 28.55 1.16
 11 8 1 15.11 0.97
 11 9 1 2.11 0.47
 11 10 1 7.99 0.65
 11 11 1 5.22 0.52
 11 12 1 0.86 0.46
 11 13 1 13.51 0.81
 11 0 2 7.55 0.71
 11 1 2 10.13 0.84
 11 2 2 14.58 0.98
 11 3 2 20.99 1.08
 11 4 2 12.97 0.89
 11 5 2 1.49 0.46
 11 6 2 1.94 0.46
 11 7 2 19.93 1.05
 11 8 2 9.43 0.77
 11 9 2 2.28 0.47
 11 10 2 3.21 0.49
 11 11 2 21.76 1.07
 11 12 2 6 0.59
 11 0 3 15.99 0.97
 11 1 3 19.51 1.02
 11 2 3 8.75 0.75
 11 4 3 27.79 1.18
 11 5 3 19.28 1.01
 11 6 3 18.31 1.03
 11 7 3 12.63 0.93
 11 8 3 15.42 1.01
 11 9 3 3.15 0.48
 11 10 3 3.72 0.49
 11 11 3 16.36 1.02
 11 0 4 7.02 0.63
 11 1 4 14.61 0.95
 11 2 4 27.83 1.17
 11 3 4 35.57 1.3
 11 4 4 7.47 0.58
 11 5 4 3.27 0.48
 11 6 4 16.56 0.96
 11 7 4 5.1 0.53
 11 8 4 1.42 0.45
 11 9 4 10.97 0.8
 11 10 4 3.39 0.48
 11 0 5 9.02 0.68
 11 1 5 14.56 0.98
 11 2 5 35.18 1.29
 11 3 5 22.77 1.06
 11 4 5 2.43 0.46
 11 5 5 3.09 0.48
 11 6 5 48.36 1.49
 11 7 5 12.24 0.89
 11 0 6 18.27 1.05
 11 1 6 4.8 0.51
 11 2 6 0.92 0.49
 11 3 6 27.91 1.17
 11 4 6 7 0.62
 12 0 0 8.97 0.68
 12 1 0 13.9 0.96
 12 2 0 5.37 0.59
 12 3 0 24.79 1.14
 12 4 0 2.33 0.46
 12 5 0 17.59 1
 12 6 0 20.45 1.04
 12 7 0 8.05 0.58
 12 9 0 35.88 1.29
 12 0 1 12.36 0.9
 12 1 1 5.12 0.53
 12 2 1 3.81 0.5
 12 3 1 22.43 1.11
 12 4 1 8.85 0.7
 12 5 1 34.48 1.3
 12 7 1 22.76 1.11
 12 8 1 10.07 0.87
 12 0 2 0.99 0.46
 12 1 2 5.14 0.52
 12 2 2 47.47 1.49
 12 3 2 1.52 0.45
 12 4 2 8.65 0.76
 12 5 2 7.74 0.64
 12 6 2 15.11 0.99
 12 7 2 4.89 0.51
 12 8 2 5.31 0.59
 12 1 3 18.02 0.98
 12 2 3 0.82 0.47
 12 3 3 20.75 1.07
 12 4 3 1.85 0.45
 12 5 3 7.03 0.71
 12 6 3 0.89 0.46
 12 0 4 14.19 0.94
 12 1 4 44.02 1.4
 12 2 4 9.06 0.85
 12 3 4 17.12 1

_iucr_refine_fcf_details
;
data_L-Ala_23K_HAR
_computing_structure_refinement   'olex2.refine 1.3 (Bourhis et al., 2015)'
_shelx_refln_list_code            4
loop_
  _space_group_symop_id
  _space_group_symop_operation_xyz
  1  x,y,z
  2  x+1/2,-y+1/2,-z
  3  -x,y+1/2,-z+1/2
  4  -x+1/2,-y,z+1/2

_space_group_crystal_system       orthorhombic
_space_group_IT_number            19
_space_group_name_H-M_alt         'P 21 21 21'
_space_group_name_Hall            ' P 2ac 2ab'
_symmetry_space_group_name_H-M    'P 21 21 21'
_symmetry_space_group_name_Hall   ' P 2ac 2ab'
_symmetry_Int_Tables_number       19
_cell_length_a                    5.9279(10)
_cell_length_b                    12.2597(17)
_cell_length_c                    5.7939(9)
_cell_angle_alpha                 90
_cell_angle_beta                  90
_cell_angle_gamma                 90
_cell_volume                      421.07(11)
loop_
  _refln_index_h
  _refln_index_k
  _refln_index_l
  _refln_F_squared_calc
  _refln_F_squared_meas
  _refln_F_squared_sigma
  _refln_F_squared_weight
  _refln_observed_status
0 0 2 2912.370 2840.820 33.383 0.016 o
0 0 4 208.725 209.552 3.911 2.053 o
0 0 8 25.093 24.468 1.532 26.053 o
0 0 10 5.188 4.810 1.317 41.843 o
0 1 1 729.948 724.008 7.343 0.257 o
0 1 2 506.970 532.868 6.566 0.457 o
0 1 3 82.974 83.944 1.756 10.695 o
0 1 4 39.719 39.797 1.205 29.148 o
0 1 5 238.961 235.971 4.534 1.572 o
0 1 6 93.419 93.696 2.461 6.903 o
0 1 7 61.465 58.740 2.073 11.466 o
0 1 8 3.012 3.584 1.021 69.659 o
0 1 9 6.603 8.517 1.205 48.490 o
0 1 12 29.024 27.001 2.298 12.684 o
0 2 0 181.576 183.675 1.756 3.836 o
0 2 1 111.541 119.471 1.225 8.891 o
0 2 2 175.864 181.469 2.073 3.751 o
0 2 3 155.847 157.675 2.931 3.584 o
0 2 4 90.969 93.002 2.063 8.423 o
0 2 5 138.918 137.200 2.962 4.036 o
0 2 6 15.289 16.196 1.042 55.237 o
0 2 7 552.381 540.895 9.763 0.324 o
0 2 8 9.577 8.701 1.185 48.839 o
0 2 9 47.760 46.353 2.216 11.755 o
0 2 10 21.100 20.690 1.777 21.051 o
0 2 11 2.053 2.696 1.419 36.942 o
0 2 12 19.264 20.200 2.012 17.017 o
0 3 1 702.156 708.179 6.413 0.284 o
0 3 2 55.481 56.156 0.797 28.836 o
0 3 3 201.406 205.314 2.461 2.868 o
0 3 4 7.891 7.996 0.449 237.147 o
0 3 5 50.051 49.181 1.552 18.628 o
0 3 6 1.091 1.491 0.735 135.961 o
0 3 8 16.623 15.706 1.379 34.300 o
0 3 9 62.012 63.315 2.553 8.455 o
0 3 10 49.013 48.936 2.441 9.986 o
0 3 11 7.715 6.791 1.573 29.244 o
0 3 12 119.706 116.163 3.993 3.222 o
0 4 0 5318.410 5182.640 44.515 0.005 o
0 4 1 94.823 98.220 1.072 12.064 o
0 4 2 171.853 171.114 1.787 4.191 o
0 4 3 716.267 738.601 7.792 0.253 o
0 4 4 222.782 229.333 2.849 2.301 o
0 4 5 384.147 388.857 4.595 0.833 o
0 4 6 16.844 15.982 1.103 49.583 o
0 4 7 12.122 11.775 1.123 51.702 o
0 4 8 1.936 1.726 1.144 56.710 o
0 4 9 21.216 22.211 1.654 23.718 o
0 4 10 27.568 28.328 1.971 16.639 o
0 5 2 550.680 566.506 5.331 0.444 o
0 5 3 79.396 81.268 1.195 14.719 o
0 5 4 0.337 0.674 0.449 364.496 o
0 5 5 180.465 177.619 2.441 3.419 o
0 5 6 85.201 86.211 1.573 11.375 o
0 5 7 24.686 24.070 1.450 28.589 o
0 5 10 32.639 32.689 2.093 14.469 o
0 5 12 9.487 9.773 1.797 22.338 o
0 6 0 88.540 89.642 1.042 13.619 o
0 6 1 473.671 474.710 4.585 0.605 o
0 6 2 90.785 96.658 1.174 12.205 o
0 6 3 267.970 272.194 2.849 1.759 o
0 6 4 70.436 70.892 1.236 16.774 o
0 6 5 0.729 0.776 0.490 303.209 o
0 6 6 12.020 11.172 0.664 119.319 o
0 6 7 42.989 43.146 1.225 27.000 o
0 6 8 10.043 10.263 0.837 87.808 o
0 6 10 41.130 41.594 2.359 11.140 o
0 6 11 8.969 7.710 1.624 27.298 o
0 6 12 55.514 55.748 2.788 7.741 o
0 7 1 36.422 36.907 0.613 55.036 o
0 7 2 5.118 5.412 0.347 395.273 o
0 7 3 22.318 22.385 0.572 94.825 o
0 7 4 28.877 29.196 0.786 57.571 o
0 7 5 7.158 6.617 0.541 192.287 o
0 7 6 144.139 141.969 2.247 4.820 o
0 7 7 47.379 46.618 1.287 23.912 o
0 7 8 58.177 59.598 1.573 16.277 o
0 7 9 47.413 46.506 1.532 19.622 o
0 7 10 54.100 54.318 2.635 8.543 o
0 7 11 2.524 3.094 1.542 31.291 o
0 7 12 69.512 64.796 3.074 6.170 o
0 8 0 45.191 45.331 0.725 39.134 o
0 8 1 44.660 44.341 0.735 39.537 o
0 8 2 110.109 111.659 1.399 8.822 o
0 8 3 61.936 61.610 0.991 22.545 o
0 8 4 65.835 64.449 1.082 19.991 o
0 8 5 148.054 145.145 2.185 4.748 o
0 8 6 31.405 29.983 0.991 43.206 o
0 8 7 1.568 1.951 0.460 326.044 o
0 8 8 88.778 87.457 1.940 9.236 o
0 8 9 79.565 79.614 1.951 10.104 o
0 8 10 58.329 60.170 1.808 13.850 o
0 8 11 7.953 8.394 1.614 27.712 o
0 9 1 31.554 32.066 0.664 61.024 o
0 9 2 21.726 23.672 0.603 90.609 o
0 9 3 144.958 142.653 1.787 5.425 o
0 9 4 7.019 7.189 0.470 234.449 o
0 9 5 73.732 69.320 1.430 14.683 o
0 9 6 12.975 14.348 0.786 89.007 o
0 9 7 4.359 4.932 0.531 220.620 o
0 9 8 11.198 12.255 0.878 78.676 o
0 9 9 17.191 16.472 1.082 50.730 o
0 9 10 6.755 6.730 0.674 137.252 o
0 9 11 7.827 7.996 0.786 102.827 o
0 10 0 0.830 0.797 0.388 471.445 o
0 10 1 132.123 137.230 1.705 6.162 o
0 10 2 46.217 46.230 0.868 34.200 o
0 10 3 39.979 39.592 0.837 40.949 o
0 10 4 88.339 90.285 1.389 11.806 o
0 10 5 9.072 7.945 0.562 169.193 o
0 10 6 15.775 15.594 0.837 76.579 o
0 10 7 10.080 9.211 0.827 90.275 o
0 10 8 5.405 6.536 0.715 127.804 o
0 10 9 13.664 13.848 1.042 57.112 o
0 10 10 1.228 1.859 0.562 226.951 o
0 10 11 0.761 1.573 0.592 207.963 o
0 11 1 67.992 66.685 1.113 18.896 o
0 11 2 85.321 83.729 1.266 13.238 o
0 11 3 69.012 70.331 1.185 17.579 o
0 11 4 97.537 97.924 1.522 9.949 o
0 11 5 21.826 20.731 0.786 71.165 o
0 11 6 118.589 117.143 1.910 6.813 o
0 11 7 29.930 31.382 1.195 34.722 o
0 11 8 40.848 40.072 1.409 23.865 o
0 11 9 1.715 2.247 0.562 223.096 o
0 11 10 17.675 16.370 1.164 44.954 o
0 11 11 9.256 8.343 0.858 86.613 o
0 12 0 237.483 232.642 2.665 2.213 o
0 12 1 76.590 76.305 1.236 15.260 o
0 12 2 28.434 28.236 0.756 60.799 o
0 12 3 119.141 118.849 1.705 7.225 o
0 12 4 39.134 38.980 0.970 36.852 o
0 12 5 1.321 1.491 0.347 551.506 o
0 12 6 6.421 6.311 0.572 181.214 o
0 12 7 5.126 5.831 0.664 147.019 o
0 12 8 39.771 40.205 1.460 23.026 o
0 12 9 35.269 34.864 1.409 25.843 o
0 12 10 12.045 13.419 0.940 69.153 o
0 12 11 31.636 30.146 1.419 27.063 o
0 13 1 19.656 18.821 0.694 87.371 o
0 13 2 21.716 21.476 0.705 79.952 o
0 13 3 144.849 145.431 2.002 5.085 o
0 13 4 11.192 11.478 0.664 121.154 o
0 13 5 77.617 79.134 1.511 12.941 o
0 13 6 4.410 4.779 0.500 243.276 o
0 13 7 13.218 11.632 0.807 87.388 o
0 13 8 32.240 32.127 1.358 28.374 o
0 13 9 29.341 29.135 1.358 29.618 o
0 13 10 11.661 12.530 1.072 56.054 o
0 14 0 57.042 58.536 1.134 22.334 o
0 14 1 39.184 37.887 0.950 37.855 o
0 14 2 22.346 21.282 0.756 73.323 o
0 14 3 29.141 27.797 0.858 53.228 o
0 14 4 143.362 142.336 2.093 5.052 o
0 14 5 2.830 3.513 0.419 353.173 o
0 14 6 10.943 11.683 0.745 102.539 o
0 14 7 1.025 1.481 0.408 417.692 o
0 14 8 11.158 12.530 1.001 63.370 o
0 14 10 46.251 43.555 1.644 18.353 o
0 15 1 91.068 90.918 1.562 10.648 o
0 15 2 181.186 181.224 2.390 3.413 o
0 15 3 90.573 90.408 1.593 10.571 o
0 15 4 46.440 45.240 1.185 26.506 o
0 15 5 13.137 14.093 0.797 87.289 o
0 15 9 46.700 47.282 1.654 17.861 o
0 15 10 5.081 5.852 0.664 147.124 o
0 16 0 24.574 25.224 0.858 58.834 o
0 16 2 4.025 4.442 0.419 328.732 o
0 16 3 154.137 154.703 2.267 4.364 o
0 16 4 93.957 94.625 1.746 9.448 o
0 16 5 13.611 13.276 0.807 85.568 o
0 16 6 43.491 41.512 1.287 25.680 o
0 16 7 83.437 81.646 1.828 10.375 o
0 16 8 0.599 1.001 0.449 358.729 o
0 16 9 13.711 14.450 1.113 50.962 o
0 17 1 0.845 1.134 0.378 490.946 o
0 17 2 63.070 61.028 1.389 17.421 o
0 17 3 48.252 47.190 1.246 24.397 o
0 17 4 5.240 5.698 0.470 256.824 o
0 17 5 73.532 76.969 1.665 12.476 o
0 17 6 29.039 29.105 1.113 39.012 o
0 17 7 0.471 1.052 0.449 360.115 o
0 17 8 7.172 6.566 0.562 181.905 o
0 17 9 15.365 15.512 1.001 59.033 o
0 18 0 225.662 227.516 2.982 2.230 o
0 18 1 61.999 59.843 1.368 17.955 o
0 18 2 19.386 20.394 0.919 61.055 o
0 18 3 27.960 26.991 1.001 45.857 o
0 18 4 10.246 9.630 0.756 103.695 o
0 18 5 2.606 2.328 0.439 337.241 o
0 18 6 6.862 7.792 0.694 128.969 o
0 18 7 1.401 2.308 0.460 325.906 o
0 18 9 8.558 8.578 0.654 135.907 o
0 19 1 15.735 16.145 0.909 67.728 o
0 19 2 117.862 119.808 2.104 6.341 o
0 19 3 3.129 2.502 0.429 342.357 o
0 19 4 3.875 3.360 0.460 291.715 o
0 19 5 14.091 13.613 0.909 70.714 o
0 19 6 43.787 44.188 1.399 22.910 o
0 19 7 5.275 6.863 0.572 185.486 o
0 19 8 10.570 9.222 0.786 97.174 o
0 20 1 27.889 27.419 1.062 42.505 o
0 20 2 0.849 0.980 0.460 340.624 o
0 20 3 43.543 44.413 1.348 23.962 o
0 20 4 1.628 1.828 0.439 354.155 o
0 20 6 1.364 1.838 0.460 329.161 o
0 20 7 138.016 135.147 2.461 4.771 o
0 20 8 5.851 6.158 0.541 201.142 o
0 21 1 2.109 2.686 0.439 341.553 o
0 21 2 46.087 45.914 1.368 22.759 o
0 21 3 0.794 0.868 0.439 373.017 o
0 21 5 21.254 19.628 1.052 49.443 o
0 21 6 22.390 21.292 1.103 45.038 o
0 21 7 0.474 0.909 0.449 361.034 o
0 22 0 133.393 135.464 2.369 5.036 o
0 22 2 37.571 36.794 1.297 27.851 o
0 22 3 0.657 1.154 0.449 356.918 o
0 22 4 3.627 4.350 0.511 242.944 o
0 22 5 4.926 5.494 0.541 208.620 o
0 22 6 10.392 10.569 0.786 96.345 o
0 23 1 1.858 1.726 0.449 337.377 o
0 23 2 16.722 18.004 1.042 53.674 o
0 23 3 27.174 28.145 1.174 37.389 o
0 23 5 14.184 12.520 0.980 63.139 o
0 23 6 17.400 16.993 1.001 56.931 o
0 24 2 1.814 2.492 0.480 295.862 o
0 24 3 12.058 12.704 0.929 70.718 o
0 24 4 26.613 26.562 1.144 39.389 o
0 25 1 2.391 2.982 0.592 197.148 o
0 25 2 21.289 22.446 1.277 36.314 o
0 25 3 5.900 4.973 0.592 176.660 o
0 25 4 2.249 2.900 0.531 241.634 o
0 26 0 5.360 6.444 0.633 157.434 o
0 26 1 19.786 19.771 1.256 38.291 o
0 26 2 1.688 2.553 0.521 255.699 o
1 0 1 75.885 76.764 0.837 18.429 o
1 0 2 3261.810 3104.570 36.233 0.013 o
1 0 3 30.219 32.035 0.929 46.442 o
1 0 4 327.759 328.350 5.862 0.887 o
1 0 5 282.549 284.540 5.331 1.131 o
1 0 7 249.726 247.950 5.178 1.329 o
1 0 8 9.908 10.447 1.236 44.797 o
1 0 10 2.628 3.482 1.297 43.912 o
1 0 12 16.554 17.892 1.981 17.789 o
1 1 0 249.954 251.402 2.369 2.104 o
1 1 1 127.339 133.523 1.358 7.103 o
1 1 2 68.741 71.648 0.940 19.907 o
1 1 3 292.804 302.503 5.249 1.090 o
1 1 4 248.070 260.021 4.749 1.419 o
1 1 5 121.353 122.413 2.727 4.938 o
1 1 7 26.273 26.848 1.471 27.285 o
1 1 8 33.859 35.354 1.818 17.942 o
1 1 9 3.107 2.236 1.144 56.177 o
1 1 10 24.095 25.755 1.910 18.014 o
1 1 11 13.614 12.020 1.675 24.933 o
1 1 12 76.307 76.060 3.217 5.490 o
1 2 0 5364.840 5484.910 58.240 0.005 o
1 2 1 102.762 104.082 1.103 10.727 o
1 2 2 568.858 572.297 6.127 0.405 o
1 2 3 219.795 224.728 2.645 2.439 o
1 2 4 27.884 28.747 1.052 42.647 o
1 2 5 474.015 463.701 8.159 0.447 o
1 2 6 7.682 7.547 0.858 89.095 o
1 2 7 59.929 61.365 2.134 11.049 o
1 2 8 19.078 19.863 1.471 29.674 o
1 2 9 50.227 51.581 2.298 10.824 o
1 2 11 34.804 33.843 2.298 12.198 o
1 2 12 9.411 8.302 1.838 21.461 o
1 3 0 55.908 59.077 0.694 29.701 o
1 3 1 1086.580 1087.260 9.691 0.121 o
1 3 2 191.691 194.050 2.022 3.360 o
1 3 3 89.410 91.725 1.287 12.121 o
1 3 4 22.447 23.416 0.643 84.222 o
1 3 5 179.006 176.292 3.656 2.580 o
1 3 6 12.692 12.428 1.011 61.206 o
1 3 7 79.671 81.462 2.512 7.523 o
1 3 8 31.150 32.127 1.736 19.857 o
1 3 10 17.708 20.169 1.756 21.916 o
1 3 11 23.889 23.427 1.991 16.851 o
1 3 12 3.085 3.237 1.808 22.820 o
1 4 0 1714.580 1677.920 14.797 0.050 o
1 4 1 155.678 156.991 1.644 4.991 o
1 4 2 1053.360 1063.990 9.650 0.127 o
1 4 3 91.914 95.647 1.348 11.332 o
1 4 4 107.302 109.668 1.573 8.577 o
1 4 5 110.884 108.105 1.695 8.030 o
1 4 6 16.368 16.002 1.103 49.843 o
1 4 7 143.914 141.325 3.544 3.264 o
1 4 8 33.047 32.801 1.777 18.854 o
1 4 9 3.753 3.258 1.256 46.476 o
1 4 10 21.544 21.721 1.859 19.345 o
1 4 11 11.955 11.918 1.685 24.859 o
1 4 12 27.965 29.074 2.257 13.095 o
1 5 0 331.185 338.266 3.288 1.193 o
1 5 1 438.285 437.742 4.238 0.706 o
1 5 2 18.122 18.596 0.408 145.700 o
1 5 3 22.943 23.028 0.531 97.959 o
1 5 4 81.942 83.678 1.348 13.187 o
1 5 5 8.472 8.558 0.541 179.747 o
1 5 6 13.015 13.286 0.674 111.581 o
1 5 7 29.097 30.585 1.052 41.433 o
1 5 8 103.363 102.315 3.135 4.829 o
1 5 9 28.157 28.614 1.869 18.137 o
1 5 10 33.029 32.720 2.124 14.091 o
1 5 11 5.238 6.148 1.542 30.757 o
1 5 12 72.067 68.676 3.156 5.825 o
1 6 0 63.007 61.855 0.797 24.720 o
1 6 1 20.248 21.884 0.439 122.693 o
1 6 2 215.434 219.438 2.318 2.660 o
1 6 3 134.160 138.088 1.634 6.175 o
1 6 4 131.958 130.347 1.879 6.007 o
1 6 5 227.214 229.742 3.023 2.190 o
1 6 6 21.867 21.884 0.827 66.269 o
1 6 7 62.862 61.742 1.481 16.398 o
1 6 8 15.961 15.053 0.929 65.825 o
1 6 9 9.039 10.059 1.348 38.486 o
1 6 10 40.562 41.635 2.339 11.330 o
1 6 11 2.976 3.952 1.491 33.319 o
1 6 12 2.756 2.859 1.818 22.600 o
1 7 0 18.987 19.240 0.439 133.397 o
1 7 1 341.873 339.246 3.411 1.137 o
1 7 2 161.494 162.005 1.828 4.548 o
1 7 3 5.158 5.178 0.388 342.802 o
1 7 4 84.290 83.709 1.236 13.561 o
1 7 5 74.337 72.955 1.399 14.585 o
1 7 6 7.366 7.782 0.633 148.073 o
1 7 7 10.470 9.518 0.786 97.094 o
1 7 8 94.456 91.409 1.971 8.621 o
1 7 9 14.625 15.880 1.031 56.675 o
1 7 10 33.029 31.729 2.145 13.898 o
1 7 11 7.873 8.619 1.654 26.414 o
1 7 12 24.316 22.885 2.134 14.880 o
1 8 0 397.387 402.010 4.013 0.836 o
1 8 1 229.981 234.521 2.482 2.343 o
1 8 2 10.357 10.243 0.439 212.542 o
1 8 3 257.384 257.600 2.819 1.894 o
1 8 4 45.720 45.168 0.888 34.190 o
1 8 5 70.797 69.330 1.389 15.462 o
1 8 6 9.934 9.099 0.694 119.546 o
1 8 7 57.414 56.361 1.460 17.979 o
1 8 8 3.616 3.247 0.511 247.246 o
1 8 9 7.920 8.354 0.756 109.378 o
1 8 10 24.487 24.540 1.266 35.247 o
1 8 11 16.590 15.645 1.205 43.110 o
1 9 0 3.182 3.258 0.347 468.731 o
1 9 1 229.415 232.213 2.533 2.342 o
1 9 2 58.469 61.794 0.991 23.564 o
1 9 3 28.843 29.013 0.705 63.635 o
1 9 4 2.070 2.175 0.398 409.785 o
1 9 5 92.336 90.050 1.460 11.050 o
1 9 6 11.584 11.070 0.786 93.949 o
1 9 7 68.541 67.390 1.624 13.888 o
1 9 8 50.705 51.265 1.532 18.631 o
1 9 9 20.083 19.852 1.134 44.803 o
1 9 10 7.472 7.394 0.837 93.283 o
1 9 11 25.137 23.539 1.328 32.764 o
1 10 0 40.801 43.044 0.807 40.311 o
1 10 1 134.529 131.185 1.675 6.241 o
1 10 2 59.176 59.455 1.001 23.558 o
1 10 3 78.294 79.675 1.246 14.655 o
1 10 4 21.867 22.712 0.705 78.656 o
1 10 5 9.740 9.518 0.592 150.916 o
1 10 6 2.640 2.430 0.460 310.697 o
1 10 7 17.968 18.770 0.970 58.449 o
1 10 8 41.383 39.756 1.399 23.994 o
1 10 9 31.331 29.605 1.328 29.932 o
1 10 10 60.849 56.024 1.818 13.710 o
1 10 11 19.600 18.749 1.246 39.058 o
1 11 0 95.401 96.852 1.358 10.868 o
1 11 1 16.864 17.146 0.562 119.524 o
1 11 2 116.776 117.929 1.593 7.654 o
1 11 3 15.670 16.666 0.603 115.313 o
1 11 4 63.951 62.345 1.185 19.479 o
1 11 5 34.734 35.855 0.960 40.695 o
1 11 6 10.839 9.834 0.694 116.412 o
1 11 7 21.526 21.844 0.919 58.410 o
1 11 8 94.184 95.596 2.134 7.912 o
1 11 9 45.158 46.138 1.593 19.089 o
1 11 10 15.600 16.309 1.164 45.941 o
1 11 11 2.838 3.605 0.623 176.760 o
1 12 0 26.872 26.909 0.715 66.864 o
1 12 2 117.479 115.387 1.624 7.611 o
1 12 3 32.725 32.291 0.837 49.293 o
1 12 4 144.872 140.866 2.002 5.157 o
1 12 5 24.960 25.081 0.868 57.729 o
1 12 6 29.789 29.002 0.970 45.633 o
1 12 7 2.540 1.910 0.490 280.772 o
1 12 8 12.879 11.775 0.991 63.415 o
1 12 9 8.460 8.946 0.848 89.030 o
1 12 10 48.225 45.607 1.654 17.760 o
1 12 11 0.789 1.614 0.582 214.834 o
1 13 0 58.813 57.310 1.082 22.774 o
1 13 1 128.257 127.600 1.777 6.413 o
1 13 2 111.944 110.189 1.644 8.046 o
1 13 3 34.811 33.802 0.909 43.556 o
1 13 4 25.587 27.123 0.858 56.891 o
1 13 5 44.659 44.729 1.164 27.643 o
1 13 6 7.698 7.537 0.613 155.056 o
1 13 7 41.028 42.360 1.256 26.996 o
1 13 8 28.792 28.339 1.277 32.675 o
1 13 9 16.867 16.105 1.154 46.052 o
1 14 0 1.493 0.858 0.500 284.246 o
1 14 1 30.432 29.564 0.837 52.526 o
1 14 2 54.795 54.706 1.144 23.330 o
1 14 3 115.152 114.835 1.787 7.343 o
1 14 4 41.804 39.408 1.072 32.177 o
1 14 5 39.465 40.205 1.123 31.480 o
1 14 6 27.913 28.012 1.011 44.996 o
1 14 7 25.813 24.621 1.062 44.507 o
1 14 8 1.906 1.205 0.572 217.454 o
1 14 9 7.287 7.935 0.848 91.229 o
1 14 10 7.799 6.577 0.684 131.262 o
1 15 0 84.778 86.282 1.481 11.919 o
1 15 1 88.492 87.600 1.522 11.249 o
1 15 2 30.954 31.627 0.929 46.057 o
1 15 3 33.840 33.486 0.991 40.640 o
1 15 4 2.136 2.982 0.408 384.002 o
1 15 5 29.474 29.840 1.031 42.422 o
1 15 6 11.876 11.009 0.827 86.456 o
1 15 7 34.123 32.331 1.185 33.229 o
1 15 8 43.679 46.312 1.389 22.887 o
1 15 9 21.689 22.262 1.256 37.127 o
1 15 10 11.152 10.539 0.899 76.787 o
1 16 0 24.593 24.458 0.858 59.201 o
1 16 1 61.821 61.763 1.297 18.650 o
1 16 2 29.268 27.624 0.950 47.616 o
1 16 3 10.041 9.293 0.623 139.811 o
1 16 4 22.268 23.580 0.919 56.961 o
1 16 5 74.190 78.613 1.644 12.459 o
1 16 6 2.974 2.982 0.439 327.999 o
1 16 7 23.382 25.867 1.082 44.399 o
1 16 8 5.195 5.586 0.531 213.119 o
1 16 9 43.242 42.973 1.593 19.669 o
1 17 0 30.193 29.533 0.970 45.180 o
1 17 1 25.205 25.418 0.909 54.331 o
1 17 2 77.065 75.713 1.532 13.069 o
1 17 3 26.042 25.020 0.950 51.019 o
1 17 4 26.970 28.083 1.021 45.013 o
1 17 5 11.107 11.458 0.817 88.951 o
1 17 6 21.001 21.527 1.011 51.839 o
1 17 7 19.241 20.516 1.031 51.917 o
1 17 8 29.173 26.848 1.195 35.955 o
1 17 9 18.179 18.310 1.062 51.073 o
1 18 0 0.760 0.929 0.429 390.160 o
1 18 1 23.283 23.784 0.940 54.440 o
1 18 2 108.964 110.076 1.930 7.411 o
1 18 3 27.563 26.521 1.011 45.699 o
1 18 4 56.624 58.577 1.471 17.797 o
1 18 5 7.564 6.965 0.664 137.986 o
1 18 6 13.839 13.858 0.909 70.848 o
1 18 7 45.025 43.065 1.399 22.755 o
1 18 8 4.466 5.463 0.531 218.199 o
1 18 9 11.992 11.581 0.909 73.951 o
1 19 0 33.751 33.720 1.113 35.672 o
1 19 1 14.610 15.308 0.837 78.282 o
1 19 2 39.892 41.206 1.205 28.847 o
1 19 3 27.669 27.215 1.062 42.688 o
1 19 4 40.025 40.808 1.256 27.545 o
1 19 5 18.035 18.688 0.991 56.669 o
1 19 6 10.972 11.805 0.878 79.201 o
1 19 7 6.747 6.750 0.623 156.040 o
1 19 8 1.883 2.267 0.470 308.030 o
1 20 0 41.749 40.256 1.256 27.097 o
1 20 1 6.430 5.821 0.500 223.827 o
1 20 2 10.279 9.701 0.715 112.870 o
1 20 3 7.835 7.761 0.674 132.739 o
1 20 4 9.122 9.242 0.817 93.525 o
1 20 5 65.310 64.673 1.654 14.181 o
1 20 6 33.658 31.596 1.256 31.143 o
1 20 7 14.547 15.451 1.001 59.678 o
1 21 0 1.240 1.430 0.460 333.115 o
1 21 1 1.519 2.063 0.429 369.386 o
1 21 2 22.018 22.865 1.031 49.277 o
1 21 3 24.220 23.580 1.062 45.755 o
1 21 4 11.278 10.804 0.797 92.794 o
1 21 5 25.111 25.112 1.123 41.479 o
1 21 6 9.233 9.405 0.786 99.264 o
1 21 7 9.282 9.313 0.674 126.572 o
1 22 0 3.692 3.993 0.490 261.050 o
1 22 1 33.278 34.762 1.215 32.050 o
1 22 2 38.736 36.570 1.287 27.803 o
1 22 3 6.713 7.189 0.623 155.357 o
1 22 4 21.147 21.772 1.062 48.160 o
1 22 5 1.507 1.726 0.460 328.120 o
1 22 6 10.281 8.629 0.776 100.235 o
1 23 0 6.053 7.006 0.613 162.427 o
1 23 1 9.733 10.661 0.909 76.787 o
1 23 2 43.282 43.401 1.430 22.519 o
1 23 3 2.857 2.747 0.480 284.265 o
1 23 4 14.725 15.083 0.980 61.656 o
1 23 5 3.553 4.575 0.511 242.654 o
1 23 6 11.699 12.040 0.899 75.382 o
1 24 0 9.842 9.783 0.807 93.956 o
1 24 1 22.059 20.935 1.093 45.935 o
1 24 2 9.957 10.651 0.807 93.109 o
1 24 3 8.064 8.139 0.654 138.096 o
1 24 4 2.267 2.134 0.460 316.729 o
1 24 5 17.958 17.432 1.011 55.495 o
1 25 1 8.767 9.497 0.837 90.078 o
1 25 3 15.871 17.902 1.174 44.797 o
1 26 0 6.666 7.322 0.654 143.721 o
1 26 1 0.822 2.002 0.511 274.417 o
1 26 2 3.720 4.493 0.572 199.346 o
2 0 0 40.184 41.910 0.541 51.099 o
2 0 1 1.355 1.634 0.163 1721.190 o
2 0 2 4.242 4.197 0.235 683.846 o
2 0 3 137.865 132.053 1.532 6.311 o
2 0 4 54.025 56.769 1.542 17.490 o
2 0 5 147.337 144.491 3.125 3.631 o
2 0 6 74.903 76.478 2.226 9.101 o
2 0 7 7.028 7.424 1.021 65.872 o
2 0 8 55.148 54.093 2.216 11.034 o
2 0 9 73.046 75.733 2.798 6.828 o
2 0 10 50.024 49.712 2.482 9.664 o
2 0 11 12.372 12.602 1.726 23.686 o
2 0 12 47.693 46.690 2.686 8.648 o
2 1 0 30.013 31.106 0.439 80.529 o
2 1 1 77.659 77.969 0.888 17.519 o
2 1 2 303.304 308.487 3.064 1.410 o
2 1 3 139.064 140.355 1.583 5.996 o
2 1 4 103.119 106.880 1.552 9.041 o
2 1 5 34.655 33.965 1.317 28.585 o
2 1 6 92.465 93.982 2.522 6.745 o
2 1 7 45.195 43.943 1.838 15.859 o
2 1 8 59.013 58.842 2.328 9.925 o
2 1 9 15.905 17.493 1.532 28.488 o
2 1 10 68.231 67.216 2.859 6.889 o
2 1 11 10.892 9.916 1.665 25.683 o
2 1 12 22.213 20.577 2.155 14.821 o
2 2 0 1717.840 1677.890 14.818 0.050 o
2 2 1 270.165 277.279 2.737 1.753 o
2 2 2 1082.800 1083.970 9.834 0.121 o
2 2 3 376.313 383.567 3.809 0.926 o
2 2 4 127.944 131.154 1.838 6.231 o
2 2 5 161.592 161.341 2.257 4.119 o
2 2 6 2.260 2.308 0.776 119.751 o
2 2 7 12.667 12.561 1.154 48.904 o
2 2 8 24.826 23.580 1.614 24.049 o
2 2 9 110.260 109.423 3.462 4.076 o
2 2 10 2.061 2.859 1.338 41.504 o
2 2 11 3.975 3.309 1.552 30.703 o
2 2 12 6.887 6.219 1.746 24.004 o
2 3 0 794.189 786.189 7.189 0.225 o
2 3 1 526.877 536.187 5.055 0.489 o
2 3 2 108.720 107.043 1.256 9.540 o
2 3 3 446.913 448.128 4.442 0.672 o
2 3 4 135.164 133.360 1.859 5.855 o
2 3 5 31.352 31.637 0.848 50.187 o
2 3 6 2.055 2.257 0.623 182.352 o
2 3 7 14.509 14.491 1.225 42.965 o
2 3 8 27.597 29.043 1.705 21.148 o
2 3 9 4.858 5.361 1.164 53.039 o
2 3 10 6.524 6.577 1.409 36.312 o
2 3 11 5.934 7.261 1.532 30.980 o
2 3 12 39.890 42.625 2.573 9.664 o
2 4 0 35.590 35.834 0.531 60.925 o
2 4 1 152.486 157.726 1.665 5.061 o
2 4 2 89.757 89.039 1.093 13.229 o
2 4 3 63.778 65.838 0.940 22.040 o
2 4 4 12.635 13.000 0.572 139.434 o
2 4 5 148.171 148.351 2.134 4.766 o
2 4 6 22.237 22.640 0.827 65.394 o
2 4 7 134.383 130.388 2.686 4.587 o
2 4 8 16.489 15.941 1.409 33.022 o
2 4 9 48.465 48.794 2.328 10.783 o
2 4 10 4.541 4.687 1.348 40.186 o
2 4 12 11.065 11.193 1.859 20.771 o
2 5 0 89.856 91.092 1.082 13.124 o
2 5 1 421.748 426.570 4.156 0.751 o
2 5 2 7.918 8.394 0.347 314.942 o
2 5 3 248.576 249.349 2.676 2.037 o
2 5 4 62.017 59.833 0.991 22.784 o
2 5 5 62.968 63.744 1.256 18.697 o
2 5 6 99.175 98.598 1.756 8.896 o
2 5 7 71.940 71.025 1.583 13.586 o
2 5 8 57.895 56.555 1.532 17.016 o
2 5 9 10.734 11.468 1.430 33.993 o
2 5 10 46.969 46.690 2.441 10.137 o
2 6 0 2102.470 2080.130 18.504 0.033 o
2 6 1 23.295 22.906 0.490 102.710 o
2 6 2 287.341 291.985 3.023 1.543 o
2 6 3 88.634 91.000 1.236 12.517 o
2 6 4 109.905 108.197 1.460 8.785 o
2 6 5 12.068 12.489 0.643 122.511 o
2 6 7 30.086 29.339 1.072 40.273 o
2 6 8 50.368 47.068 1.450 20.300 o
2 6 9 50.757 49.876 1.583 18.029 o
2 6 10 16.590 16.983 1.705 23.448 o
2 6 11 13.902 13.643 1.726 23.457 o
2 6 12 30.989 29.350 2.257 12.921 o
2 7 0 289.400 293.598 3.013 1.529 o
2 7 1 95.512 97.934 1.236 11.319 o
2 7 2 139.159 140.325 1.665 5.869 o
2 7 3 107.535 108.596 1.419 9.071 o
2 7 4 103.825 102.479 1.440 9.541 o
2 7 5 14.503 14.154 0.705 100.843 o
2 7 6 76.912 77.153 1.573 12.724 o
2 7 7 85.586 83.698 1.787 10.330 o
2 7 8 44.069 41.839 1.379 23.525 o
2 7 9 10.539 10.569 0.940 71.893 o
2 7 10 27.125 26.235 1.338 31.372 o
2 8 0 0.264 0.766 0.337 636.854 o
2 8 1 4.011 4.841 0.368 394.576 o
2 8 2 141.518 144.032 1.756 5.569 o
2 8 3 119.719 119.635 1.552 7.530 o
2 8 4 114.786 116.490 1.603 7.790 o
2 8 5 61.604 62.743 1.174 20.095 o
2 8 7 80.739 82.401 1.777 10.841 o
2 8 9 1.964 3.360 0.562 218.550 o
2 8 10 31.291 30.412 1.419 27.116 o
2 8 11 6.123 5.658 0.674 140.592 o
2 9 0 234.204 234.827 2.584 2.263 o
2 9 1 274.509 273.062 2.951 1.690 o
2 9 2 127.750 128.090 1.624 6.723 o
2 9 3 288.184 289.421 3.196 1.512 o
2 9 4 47.551 48.630 0.980 30.153 o
2 9 5 25.648 26.204 0.807 61.230 o
2 9 6 3.721 4.922 0.490 256.761 o
2 9 7 4.620 4.984 0.541 212.025 o
2 9 8 11.427 11.764 0.817 88.255 o
2 9 9 38.483 38.377 1.450 23.725 o
2 9 10 11.769 12.234 0.929 71.226 o
2 10 0 253.011 254.220 2.798 1.946 o
2 10 1 9.074 8.701 0.470 211.971 o
2 10 2 2.722 2.645 0.388 410.136 o
2 10 3 256.155 256.947 2.931 1.875 o
2 10 4 139.360 138.313 1.889 5.555 o
2 10 5 138.845 138.629 1.981 5.425 o
2 10 6 10.559 12.112 0.705 111.905 o
2 10 7 8.963 9.497 0.817 93.571 o
2 10 8 1.243 1.409 0.541 244.812 o
2 10 9 12.672 14.123 1.042 57.683 o
2 10 10 33.131 33.516 1.471 24.992 o
2 10 11 5.696 6.301 0.807 103.064 o
2 11 0 2.231 2.410 0.378 441.987 o
2 11 1 5.301 4.749 0.439 288.437 o
2 11 2 65.293 64.081 1.123 19.693 o
2 11 3 12.305 12.009 0.592 136.506 o
2 11 4 51.038 49.815 1.072 26.580 o
2 11 5 60.560 60.333 1.266 19.436 o
2 11 6 104.308 104.490 1.797 8.231 o
2 11 7 95.451 97.638 2.073 8.007 o
2 11 8 9.680 8.527 0.797 97.184 o
2 11 9 15.018 15.635 1.093 51.473 o
2 11 10 42.905 44.341 1.603 19.446 o
2 11 11 3.482 4.585 0.633 167.501 o
2 12 0 45.481 43.371 0.919 33.930 o
2 12 1 42.226 40.675 0.888 37.392 o
2 12 2 57.981 57.290 1.093 22.861 o
2 12 3 85.847 84.475 1.419 12.244 o
2 12 4 13.403 12.683 0.664 113.656 o
2 12 5 14.849 14.307 0.756 90.959 o
2 12 6 8.133 7.884 0.551 178.538 o
2 12 7 1.414 2.175 0.408 404.036 o
2 12 9 17.038 17.371 1.154 45.664 o
2 12 10 48.331 48.344 1.695 17.004 o
2 13 0 166.746 167.887 2.145 4.036 o
2 13 1 80.995 79.787 1.348 13.565 o
2 13 2 72.971 73.476 1.307 15.497 o
2 13 3 43.265 43.861 1.031 31.738 o
2 13 5 1.359 2.257 0.388 442.899 o
2 13 6 61.045 62.335 1.430 17.201 o
2 13 7 48.286 48.936 1.368 21.900 o
2 13 8 34.157 31.433 1.379 27.370 o
2 13 9 33.898 35.150 1.471 24.641 o
2 13 10 6.829 7.097 0.705 126.827 o
2 14 0 11.400 10.927 0.613 135.546 o
2 14 1 43.678 44.719 1.031 31.371 o
2 14 2 32.059 33.802 0.919 45.004 o
2 14 3 50.111 48.181 1.144 25.724 o
2 14 4 12.601 11.693 0.725 103.411 o
2 14 5 93.987 92.440 1.726 9.613 o
2 14 6 10.612 11.264 0.756 101.460 o
2 14 7 38.061 40.266 1.256 28.249 o
2 14 8 8.241 9.977 0.827 92.350 o
2 14 9 69.864 72.332 2.002 10.803 o
2 14 10 17.166 17.105 1.164 45.021 o
2 15 0 72.506 69.912 1.328 15.683 o
2 15 1 21.714 23.743 0.817 66.326 o
2 15 2 32.774 31.811 0.940 44.200 o
2 15 3 16.895 16.973 0.807 78.135 o
2 15 4 12.598 12.837 0.756 96.316 o
2 15 5 11.569 12.704 0.776 94.478 o
2 15 6 57.613 56.789 1.450 18.034 o
2 15 7 32.216 32.781 1.205 33.173 o
2 15 8 6.804 7.016 0.715 123.964 o
2 15 9 0.378 1.093 0.603 203.887 o
2 15 10 2.783 2.951 0.603 189.424 o
2 16 0 39.172 36.978 1.031 35.240 o
2 16 1 3.270 3.564 0.408 360.091 o
2 16 2 77.458 73.211 1.460 13.682 o
2 16 3 2.282 2.788 0.408 383.153 o
2 16 4 24.886 25.193 0.929 53.258 o
2 16 5 1.059 1.134 0.388 462.230 o
2 16 6 15.068 15.369 0.909 68.805 o
2 16 7 4.475 4.289 0.500 244.709 o
2 16 8 2.274 3.247 0.490 277.069 o
2 16 9 16.205 15.543 1.021 56.575 o
2 17 0 36.109 35.661 1.052 36.362 o
2 17 1 11.546 10.069 0.705 111.984 o
2 17 3 11.205 12.765 0.766 96.973 o
2 17 4 40.013 38.755 1.195 29.507 o
2 17 5 5.289 5.331 0.490 241.855 o
2 17 6 47.584 46.925 1.379 22.108 o
2 17 7 49.761 50.846 1.491 19.427 o
2 17 8 24.354 23.508 1.144 41.200 o
2 17 9 3.844 4.340 0.541 218.787 o
2 18 0 43.257 43.687 1.205 27.313 o
2 18 1 10.275 9.947 0.735 107.837 o
2 18 2 9.697 10.815 0.745 105.841 o
2 18 3 2.682 2.104 0.408 382.145 o
2 18 4 26.699 25.377 1.052 44.326 o
2 18 5 44.692 44.331 1.379 23.079 o
2 18 6 49.721 49.661 1.471 19.855 o
2 18 7 9.412 9.906 0.776 100.639 o
2 18 8 1.649 1.920 0.460 325.267 o
2 19 0 36.110 37.744 1.174 31.733 o
2 19 1 29.183 29.227 1.072 40.788 o
2 19 2 1.264 1.134 0.398 436.305 o
2 19 3 38.749 38.857 1.225 29.082 o
2 19 4 8.701 8.711 0.715 117.595 o
2 19 5 9.632 11.121 0.858 84.384 o
2 19 6 1.506 2.349 0.460 324.415 o
2 19 7 6.003 7.016 0.654 146.296 o
2 19 8 5.750 6.730 0.562 188.786 o
2 20 0 1.580 0.919 0.419 394.342 o
2 20 1 70.255 71.628 1.644 13.276 o
2 20 2 30.934 31.841 1.134 36.596 o
2 20 3 9.204 9.875 0.674 126.017 o
2 20 4 24.880 26.654 1.113 41.728 o
2 20 5 1.387 1.409 0.449 345.548 o
2 20 6 3.845 3.809 0.500 251.727 o
2 20 7 0.362 0.980 0.460 346.629 o
2 21 0 8.440 7.731 0.654 137.567 o
2 21 1 27.511 28.859 1.134 38.889 o
2 21 2 29.110 30.238 1.174 36.103 o
2 21 3 43.901 43.330 1.389 23.183 o
2 21 4 19.881 20.281 1.052 50.107 o
2 21 5 0.950 0.950 0.460 339.563 o
2 21 6 14.247 13.756 0.980 62.584 o
2 21 7 11.547 10.396 0.817 89.083 o
2 22 0 16.034 15.114 0.940 64.653 o
2 22 1 23.598 23.325 1.082 44.997 o
2 22 2 3.274 3.564 0.490 266.628 o
2 22 3 8.849 7.802 0.735 113.051 o
2 22 4 18.621 16.789 1.052 52.036 o
2 22 5 19.894 20.965 1.052 49.881 o
2 22 6 46.165 45.720 1.430 21.644 o
2 23 0 10.649 11.152 0.899 77.000 o
2 23 1 2.854 2.563 0.470 296.043 o
2 23 2 1.722 2.533 0.470 308.340 o
2 23 3 3.972 5.208 0.582 190.381 o
2 23 4 21.357 23.447 1.082 46.245 o
2 23 5 16.705 16.452 1.042 54.204 o
2 24 0 32.897 32.372 1.246 31.607 o
2 24 1 37.885 41.124 1.348 25.858 o
2 24 2 9.233 8.711 0.776 102.002 o
2 24 4 4.610 3.339 0.490 255.918 o
2 25 0 3.152 4.115 0.603 185.306 o
2 25 1 22.694 22.988 1.338 33.207 o
2 25 2 40.631 39.909 1.675 19.000 o
2 25 3 12.581 13.061 1.093 53.601 o
2 26 0 0.955 1.072 0.511 277.125 o
2 26 1 29.566 30.453 1.471 26.134 o
3 0 1 172.058 175.546 1.859 4.073 o
3 0 3 177.400 183.266 2.053 3.717 o
3 0 4 11.420 11.581 0.470 185.478 o
3 0 5 52.246 49.907 0.970 28.187 o
3 0 7 5.926 5.913 1.052 63.513 o
3 0 8 1.820 2.134 1.164 54.739 o
3 0 9 71.112 68.983 2.737 7.222 o
3 0 12 7.107 5.515 1.818 22.214 o
3 1 0 29.738 30.994 0.511 75.716 o
3 1 1 359.202 368.749 3.646 1.008 o
3 1 2 182.030 179.600 1.961 3.727 o
3 1 3 249.367 251.259 2.676 2.022 o
3 1 4 114.339 113.242 1.481 8.242 o
3 1 5 45.059 44.678 0.919 33.812 o
3 1 6 3.594 3.778 0.531 229.500 o
3 1 8 113.393 113.742 3.339 4.178 o
3 1 9 11.556 11.938 1.450 32.901 o
3 1 10 54.606 57.361 2.635 8.466 o
3 1 11 10.724 10.968 1.746 23.422 o
3 1 12 6.631 7.312 1.787 22.927 o
3 2 1 58.789 58.924 0.786 27.022 o
3 2 2 265.861 271.632 2.798 1.787 o
3 2 3 16.678 17.381 0.511 131.145 o
3 2 4 29.753 30.933 0.705 61.249 o
3 2 5 36.552 35.436 0.837 44.930 o
3 2 6 41.270 41.665 1.103 31.047 o
3 2 7 153.304 151.272 3.758 2.899 o
3 2 8 57.977 59.455 2.369 9.718 o
3 2 9 20.328 19.372 1.654 24.059 o
3 2 10 27.323 27.756 2.032 15.827 o
3 2 11 14.480 15.145 1.777 22.085 o
3 2 12 3.282 3.268 1.767 23.859 o
3 3 0 68.221 69.146 0.888 20.888 o
3 3 1 433.722 434.015 4.258 0.716 o
3 3 2 266.728 266.638 2.778 1.804 o
3 3 3 167.201 167.091 1.920 4.242 o
3 3 4 80.090 80.032 1.185 14.777 o
3 3 5 70.901 73.190 1.215 16.667 o
3 3 6 4.644 4.820 0.572 193.775 o
3 3 7 30.565 28.972 1.082 39.651 o
3 3 8 44.880 45.822 2.114 12.857 o
3 3 9 13.619 13.940 1.532 29.217 o
3 3 10 79.812 82.442 3.207 5.376 o
3 3 11 34.144 34.834 2.318 12.023 o
3 4 0 407.043 413.274 4.044 0.801 o
3 4 1 81.300 81.830 1.042 15.389 o
3 4 2 56.104 55.033 0.858 27.736 o
3 4 3 12.603 12.602 0.480 171.080 o
3 4 4 24.380 24.979 0.654 78.037 o
3 4 5 70.891 71.587 1.215 16.815 o
3 4 6 9.962 9.548 0.684 121.618 o
3 4 7 10.611 9.630 0.797 94.798 o
3 4 8 39.407 38.969 1.317 26.477 o
3 4 9 100.508 101.907 3.401 4.398 o
3 4 10 12.655 11.938 1.634 26.234 o
3 4 11 16.596 16.932 1.930 18.703 o
3 5 0 208.718 208.450 2.216 2.869 o
3 5 1 23.970 24.284 0.531 93.693 o
3 5 2 318.261 314.686 3.268 1.296 o
3 5 3 206.591 213.872 2.379 2.782 o
3 5 4 273.386 270.325 2.992 1.697 o
3 5 5 72.770 72.332 1.246 16.143 o
3 5 6 21.147 21.006 0.868 63.693 o
3 5 7 32.767 32.056 1.134 35.720 o
3 5 8 39.534 38.541 1.317 26.502 o
3 5 10 6.820 7.148 1.491 32.502 o
3 5 11 15.422 15.645 1.808 21.280 o
3 6 0 36.537 39.408 0.705 49.260 o
3 6 1 65.862 68.911 0.991 20.460 o
3 6 2 630.895 637.613 6.260 0.340 o
3 6 3 3.444 3.390 0.388 388.737 o
3 6 4 81.375 79.920 1.246 14.178 o
3 6 5 42.711 43.963 0.960 34.009 o
3 6 6 19.462 18.617 0.868 66.814 o
3 6 7 12.399 11.999 0.868 78.870 o
3 6 8 26.590 26.194 1.144 39.487 o
3 6 9 8.286 8.088 0.674 131.017 o
3 6 10 22.829 23.325 1.266 36.060 o
3 6 11 12.128 12.132 1.767 22.718 o
3 7 0 243.508 242.915 2.614 2.127 o
3 7 1 160.266 159.105 1.859 4.592 o
3 7 2 6.517 7.302 0.429 269.480 o
3 7 3 252.608 254.149 2.829 1.941 o
3 7 4 57.721 59.486 1.072 22.928 o
3 7 5 123.352 122.474 1.767 6.781 o
3 7 6 40.348 39.306 1.154 30.425 o
3 7 7 35.432 35.977 1.215 31.041 o
3 7 8 29.903 30.238 1.215 34.185 o
3 7 9 8.332 9.017 0.756 107.944 o
3 7 10 10.120 11.693 0.899 77.279 o
3 7 11 22.059 22.548 1.307 34.714 o
3 8 0 79.617 80.706 1.164 14.939 o
3 8 1 42.280 42.676 0.807 39.439 o
3 8 2 91.189 88.937 1.277 12.127 o
3 8 3 42.732 43.044 0.878 36.731 o
3 8 4 53.155 53.848 1.052 25.562 o
3 8 5 190.600 187.004 2.390 3.206 o
3 8 6 19.354 18.749 0.807 73.548 o
3 8 7 12.802 11.141 0.868 78.902 o
3 8 8 34.460 33.383 1.297 29.326 o
3 8 9 44.895 43.228 1.552 20.033 o
3 8 10 7.801 7.251 0.694 127.257 o
3 8 11 5.972 6.526 0.827 98.024 o
3 9 0 111.254 107.697 1.440 8.765 o
3 9 1 394.762 381.851 4.024 0.864 o
3 9 2 63.469 62.192 1.062 21.114 o
3 9 3 25.366 26.143 0.725 68.586 o
3 9 4 66.589 67.328 1.215 18.049 o
3 9 5 1.712 1.818 0.511 267.938 o
3 9 6 31.958 32.383 0.980 42.591 o
3 9 7 105.679 108.841 2.145 6.999 o
3 9 8 22.514 22.171 1.134 42.985 o
3 9 9 6.413 6.291 0.654 146.147 o
3 9 10 34.490 33.363 1.471 24.708 o
3 9 11 11.163 10.753 0.858 82.685 o
3 10 0 29.555 30.013 0.725 60.619 o
3 10 1 37.405 36.886 0.817 44.616 o
3 10 2 256.642 253.730 2.890 1.895 o
3 10 3 11.753 11.550 0.572 145.752 o
3 10 4 21.325 20.976 0.735 77.385 o
3 10 5 135.947 133.421 1.991 5.603 o
3 10 6 23.785 23.968 0.899 57.009 o
3 10 7 50.734 50.601 1.317 22.013 o
3 10 8 5.404 4.401 0.582 185.456 o
3 10 9 27.940 27.940 1.307 31.929 o
3 10 10 7.702 7.588 0.858 89.044 o
3 10 11 8.617 8.987 0.888 81.957 o
3 11 0 255.255 251.228 2.870 1.920 o
3 11 1 55.264 53.552 1.031 25.272 o
3 11 2 36.556 34.588 0.858 44.332 o
3 11 3 76.800 75.845 1.317 14.645 o
3 11 4 30.677 28.992 0.878 50.117 o
3 11 5 5.673 7.291 0.541 198.873 o
3 11 6 68.807 67.819 1.450 15.330 o
3 11 7 6.243 6.158 0.490 230.896 o
3 11 8 100.233 99.915 2.236 7.179 o
3 11 9 3.918 4.248 0.613 176.443 o
3 11 10 5.044 4.575 0.633 161.894 o
3 11 11 10.722 9.395 3.217 7.180 o
3 12 0 9.463 8.180 0.531 180.114 o
3 12 1 56.351 54.369 1.093 23.764 o
3 12 2 107.832 106.369 1.624 8.495 o
3 12 3 41.243 40.134 0.980 35.093 o
3 12 4 29.164 29.952 0.909 49.167 o
3 12 5 125.398 123.383 1.971 6.241 o
3 12 6 2.899 3.605 0.439 324.918 o
3 12 7 2.523 2.390 0.419 366.716 o
3 12 8 16.871 17.269 1.093 49.938 o
3 12 9 4.190 4.932 0.643 159.784 o
3 12 10 0.811 1.123 0.592 208.771 o
3 13 0 3.116 2.737 0.470 292.388 o
3 13 1 90.135 89.489 1.522 10.997 o
3 13 2 26.244 26.194 0.817 59.777 o
3 13 3 11.089 12.408 0.674 117.610 o
3 13 4 103.680 104.582 1.756 8.401 o
3 13 5 9.810 10.263 0.725 110.849 o
3 13 6 57.537 56.473 1.409 18.596 o
3 13 7 37.563 38.081 1.236 29.328 o
3 13 8 7.317 6.311 0.603 163.127 o
3 13 9 1.654 1.542 0.582 210.727 o
3 13 10 20.465 19.056 1.236 39.181 o
3 14 0 2.845 3.748 0.511 251.283 o
3 14 1 27.308 27.042 0.868 54.574 o
3 14 2 6.969 6.638 0.603 163.878 o
3 14 3 9.412 9.058 0.603 149.437 o
3 14 4 9.710 10.039 0.694 118.937 o
3 14 5 67.943 63.887 1.471 15.560 o
3 14 6 24.477 25.714 1.031 46.758 o
3 14 7 49.297 49.028 1.389 21.316 o
3 14 8 4.469 4.585 0.511 235.725 o
3 14 9 28.885 31.147 1.379 28.832 o
3 14 10 17.773 16.962 1.154 45.407 o
3 15 0 22.953 24.019 0.858 61.112 o
3 15 1 1.548 1.991 0.388 441.670 o
3 15 2 12.967 12.888 0.725 101.425 o
3 15 3 12.369 12.020 0.735 101.477 o
3 15 4 37.750 37.550 1.123 32.729 o
3 15 5 43.736 44.188 1.256 25.909 o
3 15 6 7.084 7.179 0.592 166.686 o
3 15 7 37.249 37.172 1.277 28.443 o
3 15 8 17.915 18.014 1.001 56.159 o
3 15 9 6.634 6.413 0.623 157.079 o
3 16 0 44.176 42.891 1.144 28.627 o
3 16 1 37.756 39.347 1.103 32.996 o
3 16 2 35.670 36.682 1.062 35.953 o
3 16 3 1.802 2.042 0.408 398.196 o
3 16 4 16.407 17.269 0.858 72.219 o
3 16 5 9.788 9.998 0.786 97.833 o
3 16 6 41.472 41.665 1.317 25.528 o
3 16 7 2.924 2.778 0.470 294.184 o
3 16 8 17.530 15.349 1.001 57.453 o
3 16 9 9.853 9.017 0.674 125.416 o
3 17 0 41.529 42.268 1.174 28.899 o
3 17 1 31.133 30.167 1.011 42.326 o
3 17 2 28.396 28.512 1.011 44.530 o
3 17 3 8.828 8.170 0.643 139.019 o
3 17 4 32.203 32.158 1.123 36.349 o
3 17 5 2.783 3.135 0.449 316.957 o
3 17 6 24.081 23.947 1.082 44.547 o
3 17 7 3.100 2.829 0.470 292.073 o
3 17 8 10.609 11.213 0.919 74.198 o
3 17 9 21.971 21.782 1.093 45.746 o
3 18 0 1.495 2.134 0.388 441.276 o
3 18 1 52.145 51.050 1.338 21.296 o
3 18 2 8.867 9.038 0.725 114.238 o
3 18 4 23.922 25.459 1.062 45.374 o
3 18 5 5.578 6.403 0.541 202.026 o
3 18 6 10.532 10.171 0.776 98.451 o
3 18 7 7.706 7.833 0.654 139.674 o
3 18 8 8.931 8.323 0.664 131.981 o
3 19 0 2.545 2.941 0.429 347.593 o
3 19 1 18.888 19.709 0.929 60.904 o
3 19 2 6.244 5.525 0.551 194.906 o
3 19 3 9.808 10.284 0.837 88.115 o
3 19 4 17.462 16.860 0.950 61.560 o
3 19 5 12.253 10.590 0.786 93.241 o
3 19 6 21.547 21.793 1.093 45.982 o
3 19 7 21.287 20.823 1.103 45.771 o
3 19 8 22.260 23.069 1.123 43.456 o
3 20 0 26.244 27.910 1.082 42.242 o
3 20 1 3.905 3.697 0.470 279.394 o
3 20 2 11.617 11.560 0.858 81.606 o
3 20 3 6.958 6.107 0.531 200.545 o
3 20 4 20.886 20.823 1.021 51.431 o
3 20 5 1.986 2.829 0.480 292.453 o
3 20 6 61.885 63.407 1.675 14.490 o
3 20 7 10.309 9.160 0.766 101.842 o
3 21 0 29.826 30.350 1.164 36.185 o
3 21 1 64.391 67.635 1.644 14.203 o
3 21 3 1.912 1.614 0.449 337.398 o
3 21 4 24.190 25.714 1.134 41.266 o
3 21 5 3.315 3.574 0.500 257.045 o
3 21 6 5.275 5.770 0.541 205.695 o
3 21 7 5.085 5.198 0.521 221.854 o
3 22 0 3.829 4.085 0.500 250.731 o
3 22 1 65.368 61.947 1.644 14.433 o
3 22 2 2.903 2.808 0.470 294.238 o
3 22 3 6.618 6.383 0.562 185.196 o
3 22 4 6.915 6.965 0.633 151.048 o
3 22 5 15.562 15.114 1.011 58.100 o
3 22 6 5.910 5.147 0.521 216.452 o
3 23 1 15.256 15.451 0.970 62.077 o
3 23 2 10.116 9.804 0.888 79.818 o
3 23 3 40.163 39.776 1.389 24.508 o
3 23 4 10.088 10.049 0.878 81.260 o
3 23 5 3.002 3.768 0.490 268.137 o
3 24 0 9.143 8.057 0.664 131.751 o
3 24 1 27.398 29.809 1.215 35.247 o
3 24 2 26.637 27.542 1.185 37.306 o
3 24 3 7.036 8.496 0.735 116.148 o
3 24 4 0.986 1.093 0.449 352.941 o
3 25 0 27.813 29.554 1.450 27.204 o
3 25 1 6.333 7.792 0.786 105.526 o
3 25 2 4.533 4.534 0.582 189.302 o
4 0 0 385.096 392.410 3.901 0.885 o
4 0 1 1.530 1.460 0.306 675.355 o
4 0 2 11.248 10.733 0.449 198.738 o
4 0 3 4.839 4.687 0.398 339.434 o
4 0 4 75.267 77.295 1.195 15.712 o
4 0 5 28.822 27.930 0.776 59.041 o
4 0 7 139.974 138.374 2.104 5.205 o
4 0 8 41.687 44.361 2.114 13.148 o
4 0 9 18.853 19.270 1.695 23.258 o
4 0 11 28.884 27.930 2.185 13.838 o
4 1 0 385.747 386.549 3.891 0.891 o
4 1 1 145.469 148.607 1.705 5.411 o
4 1 2 266.476 264.269 2.839 1.799 o
4 1 3 225.416 224.574 2.492 2.441 o
4 1 4 125.433 124.016 1.644 6.899 o
4 1 5 22.670 23.028 0.715 75.942 o
4 1 6 89.738 88.488 1.511 11.135 o
4 1 7 10.330 9.446 0.735 108.242 o
4 1 8 19.064 19.658 1.266 38.077 o
4 1 9 12.590 13.735 1.532 29.413 o
4 1 10 81.403 83.188 3.258 5.213 o
4 2 0 40.197 40.277 0.705 45.587 o
4 2 1 33.806 34.619 0.664 56.708 o
4 2 2 10.745 9.691 0.449 206.386 o
4 2 3 40.638 38.428 0.786 42.821 o
4 2 4 35.508 34.119 0.797 48.227 o
4 2 5 5.958 6.199 0.500 225.926 o
4 2 6 14.327 15.328 0.694 101.895 o
4 2 7 13.059 12.847 0.858 78.997 o
4 2 8 13.811 13.745 0.919 69.712 o
4 2 9 12.501 13.327 1.501 30.573 o
4 2 10 14.388 14.226 1.695 24.152 o
4 2 11 3.147 3.176 1.532 31.623 o
4 3 0 1.857 1.756 0.327 586.434 o
4 3 1 150.118 150.669 1.756 5.148 o
4 3 2 74.552 75.141 1.093 16.855 o
4 3 3 466.695 463.834 4.698 0.617 o
4 3 4 97.251 96.739 1.409 10.482 o
4 3 5 168.685 163.894 2.114 4.066 o
4 3 6 27.261 25.745 0.848 56.672 o
4 3 7 11.970 12.122 0.827 85.540 o
4 3 8 12.086 11.826 0.909 73.725 o
4 3 9 23.401 24.223 1.215 37.969 o
4 3 10 4.160 3.115 1.460 34.588 o
4 3 11 9.696 9.038 1.644 26.488 o
4 4 0 36.243 36.998 0.705 50.701 o
4 4 1 13.492 12.132 0.470 171.050 o
4 4 2 196.180 199.963 2.247 3.103 o
4 4 3 96.816 95.085 1.348 10.859 o
4 4 4 34.419 35.109 0.817 47.726 o
4 4 5 28.643 28.604 0.807 56.720 o
4 4 6 12.283 11.867 0.674 115.224 o
4 4 7 65.309 65.276 1.593 14.693 o
4 4 8 28.253 29.227 1.195 35.844 o
4 4 9 56.711 59.414 1.726 14.864 o
4 4 10 30.828 30.320 1.379 28.416 o
4 4 11 34.556 33.077 2.298 12.232 o
4 5 0 15.606 15.420 0.511 139.580 o
4 5 1 60.625 60.027 0.950 23.751 o
4 5 2 139.278 135.780 1.705 5.893 o
4 5 3 110.319 108.442 1.491 8.655 o
4 5 4 86.192 87.314 1.358 12.382 o
4 5 5 83.600 84.689 1.419 12.491 o
4 5 6 140.519 138.078 2.022 5.315 o
4 5 7 15.638 16.411 0.919 66.577 o
4 5 8 4.493 4.412 0.551 207.954 o
4 5 9 14.086 13.909 1.031 57.730 o
4 5 10 60.629 57.872 1.838 13.455 o
4 5 11 12.993 13.163 1.389 35.103 o
4 6 0 129.749 131.685 1.634 6.521 o
4 6 1 43.655 43.493 0.827 37.640 o
4 6 2 32.233 32.342 0.735 55.570 o
4 6 3 5.119 5.423 0.439 286.660 o
4 6 4 55.502 56.075 1.082 23.930 o
4 6 5 13.220 13.786 0.633 119.815 o
4 6 6 41.626 41.308 1.082 31.553 o
4 6 7 20.186 20.169 0.868 65.174 o
4 6 8 9.900 9.048 0.776 100.536 o
4 6 9 38.345 36.263 1.471 23.546 o
4 6 10 28.894 28.185 1.379 29.234 o
4 7 0 88.811 88.100 1.266 12.515 o
4 7 1 248.487 245.458 2.737 2.036 o
4 7 2 183.079 177.068 2.145 3.597 o
4 7 3 60.512 60.466 1.082 21.863 o
4 7 4 43.485 42.973 0.960 33.870 o
4 7 5 35.465 35.222 0.950 40.868 o
4 7 6 42.756 40.430 1.093 30.981 o
4 7 7 27.066 26.174 0.980 47.922 o
4 7 8 33.986 32.628 1.317 28.986 o
4 7 9 4.974 5.606 0.643 155.980 o
4 7 10 16.684 15.614 1.134 47.622 o
4 7 11 5.580 6.771 0.694 133.597 o
4 8 0 138.621 132.461 1.705 5.988 o
4 8 1 43.282 42.962 0.868 36.754 o
4 8 2 162.577 161.443 2.012 4.342 o
4 8 3 88.421 87.120 1.389 11.972 o
4 8 4 8.464 8.925 0.541 178.815 o
4 8 5 46.990 48.232 1.103 27.630 o
4 8 6 56.759 54.247 1.287 20.669 o
4 8 7 53.238 51.684 1.328 21.139 o
4 8 8 3.983 3.738 0.562 206.265 o
4 8 9 83.321 85.394 2.134 8.789 o
4 8 10 14.447 15.533 1.134 48.783 o
4 8 11 22.105 20.628 1.297 35.449 o
4 9 0 132.971 130.235 1.726 6.241 o
4 9 1 3.899 4.248 0.419 331.902 o
4 9 2 5.110 5.637 0.460 266.987 o
4 9 3 31.624 31.974 0.837 50.380 o
4 9 4 2.249 1.440 0.500 275.108 o
4 9 5 46.674 44.933 1.123 27.863 o
4 9 6 140.286 135.801 2.124 5.205 o
4 9 7 6.380 6.240 0.613 162.646 o
4 9 8 93.055 89.264 2.124 8.177 o
4 9 9 15.945 17.054 1.123 48.335 o
4 9 11 8.896 9.865 0.878 82.759 o
4 10 0 69.440 69.126 1.195 17.514 o
4 10 1 34.785 34.231 0.837 46.786 o
4 10 2 39.970 41.216 0.929 37.173 o
4 10 3 17.598 16.922 0.684 94.932 o
4 10 4 34.009 36.090 0.960 41.069 o
4 10 5 24.364 27.164 0.899 55.035 o
4 10 6 27.852 26.429 0.991 46.694 o
4 10 7 42.822 43.963 1.246 26.448 o
4 10 8 19.517 19.189 1.001 54.528 o
4 10 9 18.185 19.944 1.164 43.875 o
4 10 10 14.734 15.114 1.134 48.743 o
4 11 0 12.529 12.663 0.623 126.162 o
4 11 1 270.123 266.403 3.104 1.704 o
4 11 2 18.954 18.698 0.705 87.363 o
4 11 3 30.599 29.697 0.868 50.484 o
4 11 4 23.088 24.560 0.848 61.553 o
4 11 5 8.796 9.885 0.674 127.120 o
4 11 6 35.355 36.559 1.103 34.668 o
4 11 7 51.220 52.163 1.399 20.410 o
4 11 8 9.866 8.864 0.756 105.148 o
4 11 10 6.644 7.077 0.705 127.306 o
4 12 0 244.720 240.434 2.982 2.011 o
4 12 1 67.975 67.767 1.277 17.117 o
4 12 2 46.916 46.312 1.072 28.711 o
4 12 3 41.892 42.053 1.072 31.576 o
4 12 4 69.295 68.993 1.399 15.629 o
4 12 5 19.657 19.331 0.888 64.186 o
4 12 6 61.738 63.223 1.481 16.458 o
4 12 7 37.326 40.072 1.246 28.793 o
4 12 8 0.354 0.848 0.449 363.079 o
4 12 9 23.862 23.866 1.317 33.507 o
4 12 10 1.438 1.624 0.592 204.708 o
4 13 0 67.827 69.218 1.317 16.615 o
4 13 1 44.920 42.962 1.062 30.407 o
4 13 3 12.650 12.316 0.715 104.761 o
4 13 4 25.963 26.092 0.940 51.331 o
4 13 5 6.343 6.730 0.603 166.260 o
4 13 6 49.160 49.345 1.338 22.184 o
4 13 7 10.616 10.529 0.745 104.310 o
4 13 8 53.858 52.623 1.522 18.120 o
4 13 9 8.994 9.313 0.776 101.892 o
4 13 10 10.021 8.701 0.735 109.655 o
4 14 0 3.555 2.819 0.378 408.668 o
4 14 1 45.627 46.169 1.134 27.778 o
4 14 2 14.039 14.419 0.745 94.055 o
4 14 3 23.547 22.508 0.899 57.907 o
4 14 4 8.442 9.201 0.643 138.605 o
4 14 5 8.972 8.507 0.654 134.756 o
4 14 6 12.681 12.500 0.837 82.709 o
4 14 7 31.175 30.646 1.185 34.755 o
4 14 8 34.511 34.160 1.277 29.795 o
4 14 9 10.364 11.795 0.919 74.152 o
4 15 0 12.284 12.643 0.725 103.084 o
4 15 1 45.725 45.015 1.174 27.003 o
4 15 2 15.057 15.053 0.786 85.148 o
4 15 3 74.424 73.660 1.532 13.511 o
4 15 4 42.856 40.042 1.205 28.044 o
4 15 5 2.165 1.961 0.419 375.925 o
4 15 6 54.282 54.676 1.481 18.413 o
4 15 7 1.482 2.124 0.449 339.658 o
4 15 8 1.897 2.247 0.470 307.992 o
4 15 9 27.533 26.582 1.174 37.573 o
4 16 0 90.192 90.541 1.695 10.122 o
4 16 1 53.975 52.460 1.297 21.362 o
4 16 2 18.157 16.544 0.848 71.749 o
4 16 3 27.264 27.348 1.021 45.060 o
4 16 4 54.327 53.940 1.409 19.453 o
4 16 5 20.828 21.210 1.001 52.822 o
4 16 6 17.099 18.290 0.991 57.548 o
4 16 7 2.923 3.370 0.480 280.602 o
4 16 8 11.102 9.824 0.797 93.856 o
4 16 9 1.502 2.461 0.470 311.121 o
4 17 0 0.962 1.185 0.378 487.313 o
4 17 1 17.629 17.044 0.878 68.620 o
4 17 2 20.239 19.362 0.919 60.739 o
4 17 3 1.557 0.960 0.408 412.616 o
4 17 4 61.276 59.567 1.522 16.374 o
4 17 5 9.526 10.365 0.817 92.092 o
4 17 6 41.448 42.370 1.368 24.314 o
4 17 7 9.892 9.416 0.786 98.148 o
4 18 0 1.966 2.042 0.408 395.256 o
4 18 1 31.594 31.014 1.082 38.595 o
4 18 2 6.007 6.117 0.551 194.585 o
4 18 3 20.396 21.619 1.001 52.988 o
4 18 4 1.894 1.583 0.429 367.337 o
4 18 5 1.814 2.308 0.460 321.013 o
4 18 6 26.009 26.613 1.144 39.663 o
4 18 7 6.235 5.709 0.541 200.210 o
4 18 8 16.520 16.288 1.001 57.862 o
4 19 0 8.778 7.251 0.674 130.812 o
4 19 1 40.625 42.615 1.287 26.344 o
4 19 2 10.673 11.203 0.848 84.641 o
4 19 3 32.617 35.048 1.205 32.587 o
4 19 4 9.181 8.507 0.654 134.123 o
4 19 5 5.554 5.453 0.531 211.263 o
4 19 6 37.107 37.090 1.317 27.404 o
4 19 7 14.421 12.939 0.929 68.318 o
4 20 1 31.586 32.679 1.195 33.803 o
4 20 2 7.786 8.445 0.633 145.496 o
4 20 3 13.140 13.204 0.899 73.199 o
4 20 4 22.879 22.538 1.103 44.432 o
4 20 5 29.038 29.053 1.205 35.152 o
4 20 6 1.144 1.859 0.460 331.675 o
4 20 7 1.409 1.951 0.460 327.947 o
4 21 0 7.217 7.986 0.633 148.233 o
4 21 1 8.174 7.731 0.715 119.941 o
4 21 2 7.981 9.518 0.837 91.138 o
4 21 3 34.108 33.771 1.266 30.302 o
4 21 4 18.936 20.118 1.062 50.036 o
4 21 5 1.586 2.226 0.470 311.493 o
4 21 6 23.348 22.508 1.123 43.040 o
4 22 1 17.510 14.287 0.980 59.723 o
4 22 2 8.506 9.712 0.674 128.154 o
4 22 3 27.443 25.449 1.185 37.409 o
4 22 4 1.888 2.093 0.500 275.410 o
4 22 5 1.127 1.082 0.460 336.595 o
4 23 0 4.012 4.789 0.531 223.366 o
4 23 1 2.377 2.185 0.480 291.769 o
4 23 2 18.483 17.728 1.042 52.594 o
4 23 3 1.025 0.991 0.460 338.400 o
4 23 4 64.379 63.979 1.665 14.245 o
4 24 0 21.946 21.844 1.103 45.130 o
4 24 1 19.570 19.607 1.062 49.801 o
4 24 2 1.740 1.614 0.460 326.004 o
4 24 3 15.278 13.950 0.980 61.667 o
4 25 1 5.005 5.229 0.592 180.082 o
5 0 1 5.727 5.974 0.419 295.732 o
5 0 2 332.543 331.608 3.523 1.171 o
5 0 3 32.003 31.208 0.766 54.559 o
5 0 5 7.873 7.087 0.572 172.410 o
5 0 6 47.996 47.496 1.164 26.088 o
5 0 7 1.196 1.491 0.398 434.023 o
5 0 8 37.644 36.733 1.185 31.029 o
5 0 10 76.052 75.222 3.166 5.638 o
5 0 11 5.347 3.748 1.716 25.090 o
5 1 0 40.585 40.225 0.776 42.575 o
5 1 1 137.420 133.922 1.665 6.074 o
5 1 2 175.939 169.797 2.063 3.882 o
5 1 3 199.806 199.289 2.379 2.978 o
5 1 4 72.236 70.137 1.215 16.701 o
5 1 5 190.489 186.728 2.400 3.204 o
5 1 6 46.945 45.577 1.123 27.654 o
5 1 7 29.727 29.993 1.011 43.237 o
5 1 8 48.135 47.895 1.328 22.787 o
5 1 9 30.965 30.156 1.154 36.141 o
5 1 10 5.410 5.229 0.940 79.001 o
5 1 11 24.663 23.876 2.053 15.895 o
5 2 0 42.975 43.708 0.837 37.673 o
5 2 1 93.451 91.092 1.297 11.648 o
5 2 3 23.767 24.550 0.694 75.150 o
5 2 4 42.613 43.800 0.950 34.402 o
5 2 5 32.577 31.923 0.899 46.339 o
5 2 6 12.411 11.121 0.705 108.798 o
5 2 7 16.797 16.779 0.858 72.047 o
5 2 8 2.968 3.258 0.439 326.283 o
5 2 9 35.367 35.589 1.430 25.230 o
5 2 10 2.551 2.849 0.603 190.651 o
5 2 11 11.215 12.316 1.675 25.208 o
5 3 0 234.420 231.406 2.584 2.277 o
5 3 1 391.521 382.260 3.921 0.880 o
5 3 2 255.923 252.954 2.859 1.911 o
5 3 3 9.553 9.589 0.521 180.326 o
5 3 4 30.120 28.410 0.817 54.653 o
5 3 5 15.548 16.145 0.684 100.198 o
5 3 6 55.414 54.114 1.246 21.614 o
5 3 7 4.030 4.034 0.439 307.865 o
5 3 8 0.462 0.694 0.419 415.805 o
5 3 9 6.777 5.515 0.633 154.067 o
5 3 10 50.667 51.275 1.736 15.999 o
5 3 11 17.716 16.411 1.195 43.072 o
5 4 0 63.675 61.109 1.031 21.591 o
5 4 1 5.222 5.310 0.419 306.478 o
5 4 2 87.684 86.006 1.307 12.562 o
5 4 3 1.322 1.358 0.419 395.009 o
5 4 4 16.839 17.330 0.674 97.835 o
5 4 5 73.111 73.159 1.368 14.995 o
5 4 6 52.825 49.907 1.215 23.329 o
5 4 7 111.356 107.891 1.899 7.429 o
5 4 8 20.509 19.556 0.980 55.250 o
5 4 9 5.102 6.240 0.654 150.399 o
5 4 10 24.863 24.652 1.307 33.456 o
5 4 11 12.212 11.019 0.929 71.386 o
5 5 0 71.931 73.190 1.144 17.111 o
5 5 1 37.263 35.742 0.786 46.539 o
5 5 2 43.149 42.717 0.888 36.267 o
5 5 3 69.226 68.871 1.195 17.581 o
5 5 4 7.286 6.270 0.521 203.825 o
5 5 5 60.642 59.720 1.256 19.615 o
5 5 6 81.891 80.492 1.562 12.063 o
5 5 7 10.019 10.386 0.684 120.393 o
5 5 8 142.385 140.631 2.349 4.744 o
5 5 9 15.227 14.226 1.082 52.558 o
5 5 10 31.709 30.095 1.471 25.692 o
5 6 1 74.445 71.250 1.174 16.555 o
5 6 2 6.769 6.607 0.470 239.069 o
5 6 3 34.206 34.905 0.858 45.989 o
5 6 4 28.201 28.482 0.848 54.450 o
5 6 5 18.976 18.678 0.797 75.314 o
5 6 6 12.968 13.470 0.745 96.939 o
5 6 7 19.435 21.078 0.919 60.688 o
5 6 9 27.697 27.338 1.307 32.104 o
5 6 10 5.891 6.628 0.694 132.978 o
5 6 11 39.239 39.848 1.552 21.363 o
5 7 0 11.456 11.805 0.551 153.260 o
5 7 1 157.655 154.652 1.971 4.607 o
5 7 2 14.154 12.969 0.592 128.369 o
5 7 3 65.675 64.295 1.205 18.659 o
5 7 4 30.383 30.207 0.878 49.856 o
5 7 5 34.965 34.599 0.980 40.077 o
5 7 6 106.149 105.021 1.838 7.976 o
5 7 7 9.089 9.742 0.756 105.794 o
5 7 8 5.120 5.269 0.500 235.799 o
5 7 9 9.323 9.559 0.858 85.762 o
5 7 10 18.247 17.892 1.195 42.523 o
5 7 11 2.100 2.430 0.603 193.521 o
5 8 0 16.317 16.370 0.623 109.704 o
5 8 1 2.788 3.207 0.429 342.195 o
5 8 2 29.637 29.237 0.807 55.387 o
5 8 3 17.946 18.657 0.694 90.844 o
5 8 4 90.345 89.744 1.542 10.866 o
5 8 5 52.288 50.376 1.215 23.412 o
5 8 6 22.597 22.027 0.919 57.361 o
5 8 7 101.742 100.477 1.910 8.136 o
5 8 8 2.669 2.951 0.460 307.387 o
5 8 9 0.627 1.113 0.582 216.871 o
5 8 10 6.197 6.995 0.694 131.710 o
5 9 0 25.855 25.612 0.756 65.584 o
5 9 1 58.410 58.495 1.134 21.972 o
5 9 2 38.161 37.550 0.929 39.312 o
5 9 3 8.876 9.099 0.603 151.412 o
5 9 4 1.971 2.676 0.388 425.280 o
5 9 5 11.731 10.958 0.715 108.238 o
5 9 6 21.330 21.119 0.899 60.677 o
5 9 7 10.270 11.438 0.776 97.806 o
5 9 8 24.384 24.223 1.072 44.877 o
5 9 9 0.671 1.328 0.449 355.572 o
5 9 10 34.016 32.801 1.440 25.628 o
5 10 0 38.233 38.632 0.940 38.563 o
5 10 1 12.413 12.755 0.623 126.380 o
5 10 2 0.580 1.399 0.480 314.090 o
5 10 3 44.966 43.401 1.072 30.036 o
5 10 4 115.729 112.333 1.838 7.248 o
5 10 5 19.729 19.005 0.848 68.414 o
5 10 6 67.391 69.197 1.532 14.705 o
5 10 7 2.052 2.022 0.429 361.623 o
5 10 8 2.042 2.063 0.449 332.862 o
5 10 9 21.201 21.394 1.082 46.929 o
5 11 0 36.161 36.968 0.960 39.497 o
5 11 1 66.305 68.574 1.297 17.143 o
5 11 2 16.400 16.319 0.735 89.683 o
5 11 3 27.304 25.990 0.899 52.972 o
5 11 4 34.915 34.731 1.042 37.594 o
5 11 5 20.054 20.465 0.899 62.248 o
5 11 6 78.362 80.318 1.685 11.686 o
5 11 7 4.353 4.279 0.480 262.865 o
5 11 8 11.114 12.755 0.899 75.628 o
5 11 9 15.312 15.563 1.001 59.054 o
5 11 10 1.212 2.032 0.572 218.943 o
5 12 0 1.495 1.624 0.521 260.632 o
5 12 1 22.213 21.803 0.827 65.910 o
5 12 2 126.445 124.761 1.940 6.231 o
5 12 3 28.284 27.552 0.940 48.969 o
5 12 4 84.150 85.976 1.634 11.156 o
5 12 5 0.412 0.970 0.388 479.254 o
5 12 7 13.992 13.296 0.807 84.986 o
5 12 8 8.651 8.108 0.654 136.342 o
5 12 9 1.001 1.716 0.460 334.274 o
5 12 10 5.493 5.892 0.541 204.039 o
5 13 0 12.404 12.255 0.715 105.357 o
5 13 1 21.549 19.046 0.848 66.290 o
5 13 3 19.192 19.199 0.858 67.850 o
5 13 4 3.487 4.412 0.439 312.265 o
5 13 5 17.868 17.820 0.919 63.720 o
5 13 6 66.897 67.461 1.614 14.171 o
5 13 7 13.812 16.268 0.940 66.175 o
5 13 8 32.700 32.556 1.277 30.650 o
5 13 9 8.468 8.803 0.674 129.517 o
5 14 0 52.368 52.725 1.266 22.211 o
5 14 1 16.246 16.227 0.797 80.977 o
5 14 2 7.087 7.577 0.674 135.107 o
5 14 3 47.087 47.221 1.236 24.927 o
5 14 4 82.319 86.394 1.736 10.755 o
5 14 5 41.399 42.401 1.256 26.877 o
5 14 6 54.663 54.083 1.481 18.398 o
5 14 7 5.491 6.423 0.551 196.593 o
5 14 8 8.627 8.180 0.664 133.070 o
5 14 9 6.750 6.811 0.562 183.424 o
5 15 0 16.250 15.431 0.837 76.072 o
5 15 1 218.012 218.457 2.941 2.364 o
5 15 2 3.309 3.084 0.408 363.353 o
5 15 3 3.240 3.738 0.439 319.657 o
5 15 4 19.663 20.751 0.980 55.444 o
5 15 5 1.401 1.317 0.429 376.970 o
5 15 6 13.486 15.328 0.929 68.068 o
5 15 7 17.899 18.361 1.021 54.374 o
5 15 8 8.311 8.844 0.664 133.025 o
5 15 9 2.092 2.635 0.480 292.363 o
5 16 0 4.330 4.595 0.449 290.284 o
5 16 1 59.917 61.559 1.450 17.226 o
5 16 2 59.551 60.782 1.471 17.119 o
5 16 3 51.224 51.050 1.389 20.685 o
5 16 4 20.634 22.273 1.011 51.835 o
5 16 5 18.269 18.780 0.960 59.096 o
5 16 6 4.900 5.341 0.531 215.791 o
5 16 7 8.715 7.884 0.766 105.934 o
5 16 8 11.003 11.979 0.919 73.416 o
5 17 0 11.270 10.529 0.705 112.092 o
5 17 1 4.194 4.269 0.460 283.431 o
5 17 2 14.861 14.767 0.878 72.998 o
5 17 3 23.241 23.825 1.031 48.161 o
5 17 4 8.970 8.282 0.705 120.181 o
5 17 5 3.063 3.687 0.490 267.957 o
5 17 6 53.677 52.960 1.542 17.854 o
5 17 7 4.254 4.922 0.531 221.336 o
5 17 8 59.243 59.087 1.603 15.829 o
5 18 0 6.334 6.301 0.664 142.658 o
5 18 1 8.440 7.731 0.705 122.125 o
5 18 2 11.011 11.601 0.837 85.577 o
5 18 3 24.176 24.039 1.082 44.467 o
5 18 4 24.172 25.612 1.103 42.909 o
5 18 5 29.267 29.625 1.185 35.754 o
5 18 6 7.877 7.271 0.654 140.015 o
5 18 7 2.536 2.941 0.480 286.463 o
5 19 1 53.016 53.777 1.501 18.439 o
5 19 2 30.840 30.453 1.154 36.130 o
5 19 3 3.814 4.442 0.511 241.173 o
5 19 4 75.098 75.978 1.808 11.434 o
5 19 5 2.847 3.156 0.490 272.284 o
5 19 6 5.237 5.239 0.531 213.957 o
5 20 1 51.322 51.857 1.471 19.347 o
5 20 2 2.026 2.165 0.460 319.362 o
5 20 3 55.621 56.759 1.583 16.748 o
5 20 5 12.625 11.969 0.960 66.905 o
5 21 0 1.116 0.919 0.460 337.728 o
5 21 1 3.956 3.523 0.490 260.790 o
5 21 2 41.420 39.204 1.338 25.409 o
5 21 3 8.119 8.292 0.674 131.199 o
5 21 4 43.229 44.321 1.430 22.430 o
5 21 5 10.120 8.844 0.674 124.928 o
5 22 0 8.825 7.955 0.654 136.043 o
5 22 1 0.686 0.909 0.470 328.870 o
5 22 2 0.993 1.777 0.460 334.000 o
5 22 3 4.523 4.820 0.521 227.022 o
5 22 4 13.394 11.775 0.960 66.319 o
5 23 1 1.757 1.889 0.460 324.158 o
5 23 2 6.032 5.372 0.592 175.190 o
5 23 3 9.287 8.691 0.654 133.525 o
5 24 0 3.214 2.063 0.470 294.892 o
5 24 1 13.490 14.685 0.960 64.966 o
5 24 2 6.768 7.383 0.929 78.356 o
6 0 0 139.526 134.412 1.767 5.814 o
6 0 1 40.795 39.521 0.878 38.959 o
6 0 2 18.359 19.178 0.664 94.171 o
6 0 3 11.465 12.255 0.603 136.054 o
6 0 4 0.638 1.042 0.490 302.808 o
6 0 5 15.636 14.205 0.756 89.672 o
6 0 6 53.149 50.581 1.256 22.455 o
6 0 7 17.215 17.616 0.878 68.761 o
6 0 8 27.429 28.288 1.093 40.995 o
6 0 9 37.036 39.010 1.328 26.886 o
6 0 10 3.737 4.932 0.531 224.703 o
6 0 11 6.008 7.434 0.643 149.439 o
6 1 0 65.972 66.287 1.134 19.171 o
6 1 1 121.176 118.460 1.634 7.292 o
6 1 2 114.436 113.845 1.634 7.810 o
6 1 3 98.967 99.109 1.532 9.741 o
6 1 4 96.232 93.451 1.562 10.082 o
6 1 5 65.480 64.612 1.338 17.227 o
6 1 6 101.116 100.477 1.777 8.630 o
6 1 7 1.847 2.236 0.408 395.660 o
6 1 8 1.060 1.246 0.429 382.874 o
6 1 9 1.000 1.113 0.449 352.614 o
6 1 10 40.881 43.463 1.399 23.672 o
6 1 11 28.502 29.615 1.399 28.521 o
6 2 0 4.622 4.841 0.449 285.668 o
6 2 1 86.188 85.608 1.348 12.540 o
6 2 2 179.878 173.953 2.206 3.643 o
6 2 3 17.389 16.523 0.684 95.795 o
6 2 4 20.487 20.884 0.766 75.180 o
6 2 5 18.377 19.546 0.807 74.325 o
6 2 6 73.533 71.924 1.511 13.886 o
6 2 7 49.225 49.651 1.328 22.310 o
6 2 8 13.367 14.736 0.878 74.725 o
6 2 9 11.219 11.417 0.878 79.141 o
6 2 10 45.575 45.791 1.460 21.220 o
6 2 11 2.996 4.289 0.623 174.839 o
6 3 0 31.953 31.657 0.797 52.567 o
6 3 1 77.612 76.080 1.266 14.886 o
6 3 2 2.950 3.309 0.439 326.184 o
6 3 3 201.236 199.085 2.471 2.908 o
6 3 4 56.188 56.442 1.185 22.066 o
6 3 5 107.481 105.389 1.767 8.107 o
6 3 6 56.750 55.554 1.328 19.944 o
6 3 7 12.243 11.744 0.807 88.776 o
6 3 8 49.660 49.212 1.389 21.217 o
6 3 9 12.337 11.203 0.827 85.671 o
6 3 10 1.221 1.614 0.490 294.506 o
6 4 0 9.504 9.926 0.521 179.658 o
6 4 1 87.105 87.497 1.389 12.098 o
6 4 2 0.974 0.858 0.470 325.912 o
6 4 3 66.933 66.420 1.246 17.751 o
6 4 4 1.954 0.909 0.582 210.807 o
6 4 5 20.107 18.974 0.817 71.265 o
6 4 6 18.823 19.526 0.878 65.973 o
6 4 7 7.688 8.129 0.664 135.897 o
6 4 8 8.239 7.751 0.705 122.588 o
6 4 9 9.367 8.966 0.776 101.542 o
6 4 10 5.804 7.026 0.572 182.480 o
6 5 0 78.353 76.427 1.287 14.597 o
6 5 1 106.543 104.470 1.562 8.845 o
6 5 2 48.714 47.262 1.021 29.008 o
6 5 3 4.272 4.534 0.531 222.495 o
6 5 4 37.965 36.600 1.001 37.033 o
6 5 5 4.115 4.156 0.419 329.479 o
6 5 6 79.450 79.123 1.614 12.078 o
6 5 7 20.156 20.577 0.929 59.356 o
6 5 8 3.181 3.390 0.470 288.325 o
6 5 9 2.614 2.706 0.470 297.825 o
6 5 10 50.345 51.612 1.522 18.808 o
6 6 0 70.528 70.504 1.246 16.698 o
6 6 1 9.689 9.467 0.541 171.061 o
6 6 2 8.855 9.487 0.572 162.421 o
6 6 3 23.822 24.335 0.807 64.406 o
6 6 4 68.636 66.562 1.358 16.310 o
6 6 5 42.460 43.555 1.144 29.127 o
6 6 6 70.159 73.435 1.573 13.736 o
6 6 7 96.062 98.036 1.899 8.589 o
6 6 8 12.073 13.143 0.899 74.382 o
6 6 9 11.225 13.061 0.919 72.649 o
6 6 10 8.094 8.568 0.674 130.885 o
6 7 0 86.862 84.332 1.419 12.137 o
6 7 1 61.084 60.987 1.185 20.292 o
6 7 2 18.242 17.912 0.715 87.943 o
6 7 3 56.625 57.249 1.205 21.544 o
6 7 4 5.052 4.902 0.429 300.689 o
6 7 5 11.331 10.090 0.715 110.081 o
6 7 6 6.918 6.301 0.490 225.121 o
6 7 7 1.567 2.308 0.439 351.638 o
6 7 8 51.236 53.052 1.471 19.252 o
6 7 9 6.734 7.016 0.572 177.991 o
6 7 10 21.316 22.569 1.134 43.488 o
6 8 0 59.868 58.924 1.185 20.829 o
6 8 1 53.480 52.776 1.123 24.347 o
6 8 2 47.434 46.475 1.093 28.016 o
6 8 3 24.013 22.753 0.827 63.295 o
6 8 4 17.390 16.799 0.786 80.248 o
6 8 6 11.583 10.764 0.786 94.204 o
6 8 7 18.532 18.923 0.950 59.722 o
6 8 8 0.269 0.725 0.470 334.679 o
6 8 9 27.799 30.064 1.195 35.858 o
6 8 10 0.924 1.573 0.460 336.078 o
6 9 1 1.621 1.460 0.521 260.305 o
6 9 2 6.415 5.443 0.582 178.258 o
6 9 3 26.336 25.255 0.899 54.134 o
6 9 4 40.797 39.725 1.123 31.044 o
6 9 5 33.975 33.516 1.093 36.391 o
6 9 6 74.754 75.519 1.665 12.424 o
6 9 7 5.150 5.065 0.562 196.337 o
6 9 8 2.652 3.135 0.480 284.374 o
6 9 9 5.209 5.821 0.551 199.853 o
6 9 10 3.920 4.534 0.521 232.247 o
6 10 0 90.069 87.885 1.573 10.830 o
6 10 1 1.047 1.460 0.357 532.739 o
6 10 2 108.854 106.175 1.767 8.000 o
6 10 3 0.813 1.287 0.378 489.811 o
6 10 4 49.000 48.017 1.256 23.880 o
6 10 5 2.100 2.277 0.398 408.206 o
6 10 6 13.012 12.643 0.868 77.745 o
6 10 7 57.362 57.668 1.522 17.133 o
6 10 8 6.691 7.812 0.674 135.896 o
6 10 9 41.513 42.115 1.409 23.471 o
6 11 1 27.496 26.633 0.909 51.865 o
6 11 2 3.241 3.697 0.419 345.579 o
6 11 3 6.670 6.801 0.531 200.191 o
6 11 4 2.349 2.471 0.398 401.599 o
6 11 5 20.468 19.219 0.929 59.687 o
6 11 6 33.880 32.985 1.174 33.552 o
6 11 7 5.016 5.096 0.521 222.676 o
6 11 8 18.677 17.596 1.042 52.509 o
6 11 9 5.847 6.566 0.623 159.713 o
6 12 0 64.020 64.030 1.368 17.212 o
6 12 1 12.607 12.765 0.766 94.489 o
6 12 2 29.882 30.442 1.031 42.005 o
6 12 3 22.254 20.618 0.909 59.159 o
6 12 4 27.891 27.174 1.021 44.720 o
6 12 5 23.400 23.028 1.001 50.324 o
6 12 6 39.014 40.266 1.277 27.422 o
6 12 7 16.924 17.412 1.021 55.400 o
6 12 8 1.413 2.400 0.480 300.377 o
6 12 9 34.973 36.416 1.317 28.127 o
6 13 0 20.350 21.445 0.909 60.563 o
6 13 1 120.963 119.461 1.991 6.468 o
6 13 2 10.227 10.743 0.684 119.399 o
6 13 3 4.142 4.371 0.439 304.423 o
6 13 4 3.905 4.647 0.470 274.661 o
6 13 5 8.830 9.477 0.633 140.249 o
6 13 6 34.920 34.548 1.256 30.213 o
6 13 7 16.610 15.451 0.991 59.035 o
6 13 8 10.323 10.437 0.756 102.785 o
6 13 9 14.499 13.950 0.960 64.408 o
6 14 0 8.890 9.242 0.654 133.890 o
6 14 1 39.127 41.104 1.185 29.687 o
6 14 2 93.047 91.020 1.797 9.433 o
6 14 3 47.271 47.782 1.338 22.823 o
6 14 4 40.502 39.439 1.256 27.610 o
6 14 5 21.148 22.497 1.052 48.604 o
6 14 6 13.616 13.092 0.950 66.681 o
6 14 7 12.483 13.756 0.960 66.250 o
6 14 8 15.373 15.247 0.991 60.085 o
6 15 0 26.470 28.441 1.031 44.655 o
6 15 1 18.340 18.535 0.899 64.935 o
6 15 2 1.226 1.021 0.408 418.235 o
6 15 3 31.806 32.117 1.144 35.740 o
6 15 4 4.122 3.789 0.480 267.259 o
6 15 5 2.110 1.899 0.449 333.042 o
6 15 6 41.278 43.279 1.379 24.027 o
6 15 7 3.056 3.503 0.500 259.491 o
6 15 8 40.444 41.216 1.379 24.486 o
6 16 0 6.849 7.281 0.654 143.211 o
6 16 1 10.949 11.723 0.797 92.585 o
6 16 2 8.109 6.954 0.592 162.810 o
6 16 3 30.048 28.206 1.123 38.288 o
6 16 4 30.593 31.729 1.185 34.772 o
6 16 5 16.513 16.727 1.011 56.808 o
6 16 6 26.383 28.655 1.185 37.176 o
6 16 8 21.968 21.119 1.093 45.935 o
6 17 0 8.113 8.936 0.705 121.460 o
6 17 1 71.515 71.822 1.654 13.046 o
6 17 2 14.288 14.226 0.899 71.421 o
6 17 3 12.324 12.724 0.888 75.698 o
6 17 4 80.697 79.828 1.818 10.726 o
6 17 5 1.571 1.879 0.460 326.437 o
6 17 6 23.267 22.661 1.113 43.610 o
6 17 7 10.790 11.846 0.878 79.390 o
6 18 0 22.449 21.200 1.042 48.862 o
6 18 1 64.299 66.277 1.634 14.389 o
6 18 2 6.887 7.445 0.623 154.254 o
6 18 3 69.691 69.207 1.716 12.925 o
6 18 4 9.910 9.824 0.807 93.819 o
6 18 5 17.733 17.636 1.011 55.584 o
6 18 6 8.199 8.578 0.603 155.065 o
6 18 7 6.939 7.046 0.562 181.872 o
6 19 0 5.956 6.965 0.705 129.137 o
6 19 1 17.707 18.504 1.001 56.132 o
6 19 2 6.305 6.914 0.623 157.368 o
6 19 3 46.724 46.731 1.471 20.721 o
6 19 4 31.559 31.218 1.256 31.935 o
6 19 5 6.309 5.974 0.551 193.316 o
6 19 6 14.447 14.226 0.950 65.421 o
6 20 1 12.479 13.153 0.929 70.092 o
6 20 2 1.399 1.828 0.470 315.746 o
6 20 3 3.616 3.002 0.490 266.079 o
6 20 4 11.979 12.285 0.929 70.998 o
6 21 0 2.462 2.267 0.470 301.784 o
6 21 1 8.792 8.027 0.664 132.813 o
6 21 2 9.723 8.721 0.786 99.014 o
6 21 3 21.034 20.812 1.113 45.289 o
6 21 4 55.814 54.165 1.562 17.161 o
6 22 0 24.138 23.529 1.113 42.925 o
6 22 1 23.052 21.793 1.113 43.953 o
6 22 2 5.894 6.209 0.551 194.952 o
6 22 3 29.287 28.757 1.215 34.712 o
6 23 1 10.389 9.324 0.888 79.780 o
6 23 2 11.759 13.409 1.593 27.518 o
7 0 1 221.852 218.825 2.706 2.423 o
7 0 2 12.036 11.478 0.643 124.081 o
7 0 3 3.607 3.758 0.551 215.021 o
7 0 4 2.038 2.604 0.388 424.625 o
7 0 5 2.606 2.992 0.419 360.662 o
7 0 6 14.516 14.338 0.827 80.475 o
7 0 7 31.632 30.453 1.144 36.186 o
7 0 8 0.931 1.185 0.449 353.060 o
7 0 9 3.824 4.636 0.521 232.566 o
7 1 1 57.395 56.381 1.144 22.376 o
7 1 2 2.065 2.042 0.511 264.189 o
7 1 3 119.177 117.827 1.848 6.912 o
7 1 4 65.205 66.113 1.379 16.721 o
7 1 5 22.593 21.977 0.899 59.055 o
7 1 6 61.109 61.099 1.460 16.952 o
7 1 7 1.178 1.215 0.419 398.697 o
7 1 8 31.725 32.086 1.225 32.774 o
7 1 9 3.881 4.432 0.521 232.882 o
7 1 10 31.302 31.086 1.246 32.400 o
7 2 0 72.621 71.444 1.307 15.717 o
7 2 1 16.605 15.900 0.694 96.382 o
7 2 2 37.699 38.704 0.991 36.981 o
7 2 3 30.778 30.085 0.929 46.746 o
7 2 4 12.307 11.907 0.725 103.800 o
7 2 5 21.704 21.619 0.878 61.862 o
7 2 6 73.958 76.805 1.634 12.651 o
7 2 7 69.178 72.026 1.665 13.218 o
7 2 8 70.063 70.852 1.695 12.951 o
7 2 9 10.149 10.376 0.807 93.025 o
7 2 10 2.888 3.921 0.500 259.142 o
7 3 0 13.535 13.664 0.633 119.080 o
7 3 1 40.294 41.461 0.991 34.911 o
7 3 2 28.555 29.033 0.878 51.902 o
7 3 3 17.692 17.892 0.786 78.989 o
7 3 4 24.638 23.325 0.899 56.521 o
7 3 5 7.871 7.220 0.623 151.084 o
7 3 6 56.647 57.413 1.440 18.280 o
7 3 7 8.324 8.149 0.715 119.110 o
7 3 8 16.508 18.137 0.991 58.067 o
7 3 9 7.013 7.159 0.603 162.638 o
7 3 10 64.219 65.950 1.695 13.878 o
7 4 0 3.704 3.809 0.521 236.352 o
7 4 1 69.519 69.912 1.307 16.361 o
7 4 2 13.408 12.612 0.674 111.441 o
7 4 3 26.407 24.489 0.868 56.618 o
7 4 4 57.427 56.861 1.297 20.083 o
7 4 5 32.158 31.300 1.052 39.547 o
7 4 6 53.426 54.584 1.389 19.862 o
7 4 7 3.265 3.115 0.460 299.767 o
7 4 8 6.090 6.311 0.613 163.644 o
7 4 9 19.471 19.199 1.062 49.989 o
7 4 10 6.575 7.434 0.572 177.752 o
7 5 0 54.864 52.562 1.164 23.274 o
7 5 1 72.515 72.863 1.368 15.106 o
7 5 2 48.166 50.458 1.144 25.982 o
7 5 3 103.461 102.479 1.726 8.585 o
7 5 4 51.405 51.734 1.266 22.578 o
7 5 5 31.955 32.515 1.072 38.460 o
7 5 6 6.420 6.464 0.551 191.365 o
7 5 7 4.590 4.789 0.500 241.814 o
7 5 8 9.538 10.447 0.858 84.929 o
7 5 9 11.736 10.661 0.705 110.865 o
7 6 0 21.928 21.098 0.807 68.686 o
7 6 1 38.975 39.827 1.031 34.642 o
7 6 2 211.030 208.286 2.696 2.607 o
7 6 3 43.358 44.198 1.123 29.200 o
7 6 4 48.097 48.416 1.225 24.670 o
7 6 5 27.100 27.185 1.011 45.784 o
7 6 6 12.825 12.071 0.848 81.269 o
7 6 7 2.920 3.247 0.470 291.769 o
7 6 8 3.562 4.473 0.511 242.970 o
7 6 9 9.556 10.284 0.745 106.649 o
7 6 10 10.370 9.691 0.899 78.091 o
7 7 0 2.168 2.420 0.368 464.042 o
7 7 1 22.991 22.814 0.837 63.501 o
7 7 2 7.674 7.067 0.511 204.571 o
7 7 3 11.400 11.989 0.715 107.832 o
7 7 4 5.000 4.504 0.449 283.371 o
7 7 5 45.748 44.770 1.266 25.024 o
7 7 6 32.380 33.506 1.185 33.689 o
7 7 7 20.567 22.171 1.042 49.765 o
7 7 8 9.375 8.619 0.745 108.670 o
7 7 9 3.177 3.799 0.511 248.510 o
7 8 0 33.681 34.660 1.001 39.951 o
7 8 1 0.840 1.144 0.368 516.522 o
7 8 2 17.626 17.442 0.817 75.515 o
7 8 3 38.356 37.356 1.093 33.496 o
7 8 4 9.484 9.119 0.654 132.288 o
7 8 5 62.998 62.396 1.491 16.219 o
7 8 6 28.174 28.267 1.113 39.648 o
7 8 7 33.924 35.344 1.236 31.052 o
7 8 8 3.674 3.891 0.551 214.237 o
7 8 9 58.750 57.361 1.603 16.019 o
7 9 0 44.190 42.932 1.123 29.126 o
7 9 1 101.608 100.109 1.756 8.681 o
7 9 2 24.887 23.508 0.940 53.233 o
7 9 3 6.116 5.668 0.521 213.353 o
7 9 4 17.819 16.462 0.868 69.866 o
7 9 5 5.261 4.810 0.480 252.318 o
7 9 6 9.702 8.864 0.725 112.601 o
7 9 7 18.131 17.085 1.011 55.495 o
7 9 8 24.219 23.365 1.123 42.374 o
7 10 0 101.463 97.985 1.756 8.762 o
7 10 1 19.575 19.025 0.858 67.514 o
7 10 2 144.685 142.010 2.226 4.832 o
7 10 3 6.107 5.974 0.521 212.401 o
7 10 4 10.912 11.764 0.797 92.611 o
7 10 5 43.418 44.045 1.307 24.900 o
7 10 6 7.607 7.455 0.705 124.487 o
7 10 7 35.985 36.815 1.307 28.047 o
7 10 8 1.882 2.093 0.470 308.985 o
7 10 9 31.379 31.607 1.236 32.633 o
7 11 0 32.213 32.720 1.062 38.703 o
7 11 1 18.605 18.167 0.868 68.016 o
7 11 2 10.522 10.631 0.674 121.441 o
7 11 3 6.416 5.933 0.613 163.105 o
7 11 4 14.348 13.960 0.868 75.363 o
7 11 5 13.360 11.979 0.858 79.163 o
7 11 6 23.925 25.112 1.082 44.306 o
7 11 7 13.622 12.837 0.837 81.223 o
7 11 8 28.920 27.471 1.185 36.352 o
7 11 9 6.150 6.577 0.551 192.532 o
7 12 0 23.975 24.284 0.950 52.935 o
7 12 2 57.993 58.199 1.430 18.096 o
7 12 3 14.373 14.838 0.848 77.507 o
7 12 4 28.123 27.144 1.082 41.430 o
7 12 5 30.207 28.053 1.154 36.942 o
7 12 6 6.921 6.648 0.623 155.588 o
7 12 7 22.385 20.445 1.113 44.666 o
7 12 8 16.200 17.095 1.011 56.903 o
7 13 1 36.275 36.927 1.164 32.151 o
7 13 2 5.722 5.259 0.531 210.815 o
7 13 3 21.001 21.292 0.991 53.424 o
7 13 4 40.422 39.245 1.307 26.398 o
7 13 5 5.064 4.565 0.500 238.976 o
7 13 6 12.276 13.357 0.929 70.189 o
7 13 7 7.577 7.598 0.654 140.441 o
7 13 8 20.908 20.955 1.062 48.557 o
7 14 0 17.626 17.412 0.899 66.242 o
7 14 1 20.723 18.055 0.970 56.499 o
7 14 2 6.239 5.749 0.511 218.753 o
7 14 3 42.786 42.452 1.328 24.841 o
7 14 4 11.985 11.764 0.878 78.046 o
7 14 5 52.785 53.011 1.501 18.546 o
7 14 6 9.526 10.764 0.786 97.632 o
7 14 7 29.433 28.910 1.246 33.467 o
7 14 8 2.520 2.420 0.470 300.342 o
7 15 0 16.364 15.124 0.899 68.745 o
7 15 1 11.631 10.723 0.807 90.484 o
7 15 2 17.427 19.954 0.960 59.311 o
7 15 3 14.982 16.288 0.940 65.081 o
7 15 4 37.776 38.091 1.317 27.066 o
7 15 5 2.566 3.135 0.480 285.218 o
7 15 6 18.410 17.391 1.042 52.754 o
7 15 7 6.679 6.842 0.562 183.710 o
7 16 0 2.838 2.482 0.460 308.147 o
7 16 1 17.919 17.309 0.980 58.182 o
7 16 2 15.741 15.134 0.940 64.913 o
7 16 3 26.003 24.499 1.144 40.169 o
7 16 4 33.547 35.344 1.266 30.227 o
7 16 5 12.698 12.122 0.837 82.941 o
7 16 6 20.348 18.821 1.062 49.562 o
7 17 0 12.569 11.489 0.868 78.974 o
7 17 1 36.392 35.896 1.277 28.914 o
7 17 2 6.764 6.137 0.603 165.746 o
7 17 3 33.573 32.362 1.256 31.041 o
7 17 4 22.157 23.100 1.093 45.273 o
7 17 5 4.122 4.013 0.511 240.464 o
7 17 6 16.789 14.746 1.001 58.242 o
7 18 0 1.588 1.225 0.460 330.149 o
7 18 1 42.003 42.758 1.389 23.701 o
7 18 2 10.789 11.203 0.888 78.275 o
7 18 3 8.256 7.884 0.654 137.896 o
7 18 4 14.719 16.053 1.001 59.318 o
7 18 5 6.706 5.647 0.541 197.648 o
7 18 6 7.882 7.006 0.633 147.632 o
7 19 0 3.340 3.094 0.490 268.131 o
7 19 1 27.521 26.286 1.174 37.643 o
7 19 2 1.325 1.654 0.470 317.523 o
7 19 3 22.529 21.078 1.103 45.020 o
7 19 4 26.744 25.551 1.195 37.235 o
7 19 5 4.766 5.463 0.531 216.256 o
7 20 0 22.948 24.836 1.123 42.648 o
7 20 1 11.160 11.172 0.919 73.665 o
7 20 2 1.112 1.879 0.470 318.640 o
7 20 3 12.630 12.612 0.929 70.208 o
7 20 4 2.774 1.930 0.470 300.250 o
7 21 0 17.779 17.830 1.042 53.028 o
7 21 1 26.312 25.163 1.164 38.895 o
7 21 2 0.869 0.980 0.460 340.372 o
7 21 3 9.223 8.844 0.766 104.118 o
7 22 0 1.157 1.430 0.480 307.951 o
7 22 1 34.074 33.537 1.287 29.729 o
8 0 0 2.620 2.349 0.378 433.886 o
8 0 1 33.820 31.453 0.991 41.261 o
8 0 3 82.921 82.769 1.614 11.542 o
8 0 4 5.432 5.504 0.500 232.503 o
8 0 5 0.462 0.664 0.419 416.063 o
8 0 6 83.062 85.649 1.818 10.298 o
8 0 7 55.311 54.859 1.542 17.437 o
8 0 8 45.960 47.558 1.460 20.963 o
8 0 9 6.715 6.260 0.551 190.319 o
8 1 0 1.269 1.705 0.368 496.821 o
8 1 1 30.487 31.045 0.970 44.476 o
8 1 2 2.412 3.125 0.408 378.017 o
8 1 3 2.013 1.899 0.398 413.567 o
8 1 4 13.198 14.072 0.776 90.573 o
8 1 5 21.065 23.406 0.960 54.876 o
8 1 6 1.907 1.889 0.429 364.804 o
8 1 7 4.838 5.014 0.511 231.416 o
8 1 8 43.001 44.923 1.430 22.414 o
8 1 9 5.479 5.821 0.551 198.336 o
8 2 0 49.992 49.325 1.164 25.178 o
8 2 1 100.216 96.167 1.685 9.174 o
8 2 2 32.586 32.250 1.011 40.844 o
8 2 3 14.388 14.705 0.797 84.898 o
8 2 4 15.995 16.339 0.837 75.816 o
8 2 5 17.698 18.218 0.899 65.753 o
8 2 6 8.772 8.415 0.705 120.498 o
8 2 7 1.092 1.317 0.449 350.032 o
8 2 8 10.353 10.008 0.776 98.905 o
8 2 9 19.283 19.995 1.103 47.106 o
8 3 1 0.768 1.236 0.378 491.601 o
8 3 2 11.391 11.397 0.735 104.071 o
8 3 3 35.674 34.915 1.062 36.384 o
8 3 4 45.595 45.873 1.246 25.341 o
8 3 5 14.412 14.869 0.858 76.078 o
8 3 6 12.132 12.316 0.868 79.002 o
8 3 7 11.886 11.346 0.776 95.098 o
8 3 8 36.482 35.354 1.317 27.839 o
8 3 9 16.091 17.177 1.031 55.214 o
8 4 0 2.079 2.369 0.388 426.226 o
8 4 1 33.515 32.587 1.001 40.653 o
8 4 2 130.645 129.265 2.063 5.746 o
8 4 3 43.123 42.013 1.174 28.387 o
8 4 4 22.945 23.774 0.970 52.498 o
8 4 5 16.051 17.095 0.888 69.178 o
8 4 6 36.420 36.978 1.236 29.903 o
8 4 7 57.447 60.068 1.583 16.236 o
8 4 8 11.996 11.764 0.827 85.754 o
8 4 9 19.472 17.953 1.062 50.377 o
8 5 0 9.895 10.590 0.694 117.802 o
8 5 1 68.915 66.665 1.419 15.680 o
8 5 2 2.910 3.074 0.419 355.324 o
8 5 3 22.930 22.967 0.940 55.075 o
8 5 4 10.693 12.081 0.756 100.540 o
8 5 5 34.387 33.945 1.174 33.155 o
8 5 6 21.406 22.416 1.031 49.830 o
8 5 7 1.295 1.011 0.460 334.980 o
8 5 8 15.014 14.164 0.991 60.793 o
8 5 9 0.614 0.899 0.500 291.846 o
8 6 0 135.243 131.062 2.083 5.516 o
8 6 1 2.288 2.543 0.408 385.177 o
8 6 2 50.980 49.876 1.266 22.924 o
8 6 3 34.268 35.804 1.103 35.335 o
8 6 4 6.290 6.903 0.531 202.186 o
8 6 5 45.755 46.598 1.338 23.340 o
8 6 6 14.408 16.431 0.950 64.466 o
8 6 7 2.836 3.115 0.480 282.685 o
8 6 8 8.859 8.915 0.643 137.732 o
8 6 9 42.583 44.280 1.379 23.589 o
8 7 0 18.268 17.953 0.858 69.629 o
8 7 1 21.787 21.803 0.899 59.907 o
8 7 2 13.758 12.479 0.817 84.350 o
8 7 3 34.834 34.936 1.123 34.541 o
8 7 4 39.682 41.124 1.246 27.863 o
8 7 5 8.530 8.313 0.705 121.205 o
8 7 6 31.375 28.359 1.185 35.143 o
8 7 7 36.477 35.916 1.297 28.314 o
8 7 8 13.044 13.388 0.960 65.921 o
8 7 9 21.127 23.233 1.123 43.999 o
8 8 0 5.550 5.709 0.521 216.983 o
8 8 1 4.597 5.096 0.511 232.888 o
8 8 2 176.840 182.225 2.635 3.294 o
8 8 3 20.867 21.241 0.929 58.420 o
8 8 4 65.437 65.245 1.562 14.960 o
8 8 5 36.437 36.998 1.256 29.302 o
8 8 6 13.242 13.020 0.950 67.050 o
8 8 7 29.536 30.473 1.225 33.898 o
8 8 8 3.252 3.104 0.490 268.874 o
8 8 9 6.375 7.526 0.664 140.695 o
8 9 0 63.359 64.010 1.481 16.145 o
8 9 1 62.531 60.956 1.471 16.621 o
8 9 2 1.929 1.961 0.398 414.620 o
8 9 3 59.372 59.669 1.471 17.241 o
8 9 4 24.492 24.550 1.031 47.120 o
8 9 5 13.659 13.480 0.909 71.230 o
8 9 6 4.719 5.280 0.531 217.153 o
8 9 7 9.713 10.365 0.807 93.705 o
8 9 8 3.152 3.921 0.511 248.228 o
8 10 0 18.030 17.779 0.888 66.696 o
8 10 1 3.859 4.330 0.449 297.142 o
8 10 2 24.993 23.110 0.991 49.839 o
8 10 3 69.495 70.903 1.634 13.484 o
8 10 4 29.323 30.779 1.154 36.728 o
8 10 5 49.865 49.600 1.450 20.149 o
8 10 8 4.078 4.463 0.511 239.108 o
8 11 0 21.887 22.753 0.970 53.713 o
8 11 1 4.201 3.962 0.460 284.974 o
8 11 2 5.056 4.197 0.470 265.641 o
8 11 3 10.700 10.968 0.827 88.147 o
8 11 4 55.858 54.349 1.481 18.166 o
8 11 5 0.533 1.103 0.449 358.929 o
8 11 6 28.761 29.584 1.236 33.973 o
8 11 7 30.470 28.390 1.236 33.559 o
8 11 8 21.350 22.477 1.103 45.283 o
8 12 0 9.052 10.171 0.674 126.028 o
8 12 1 20.737 21.180 1.001 52.899 o
8 12 2 26.654 27.695 1.093 41.561 o
8 12 3 62.852 63.070 1.593 15.165 o
8 12 4 15.164 15.665 0.929 66.294 o
8 12 5 55.554 53.869 1.552 17.350 o
8 12 7 32.983 32.812 1.246 31.499 o
8 13 0 56.702 58.342 1.501 17.429 o
8 13 1 26.020 26.204 1.072 43.374 o
8 13 2 2.865 2.737 0.460 306.388 o
8 13 3 34.384 37.478 1.266 29.600 o
8 13 4 25.082 24.672 1.103 42.674 o
8 13 5 0.930 1.225 0.460 338.120 o
8 13 6 8.976 9.824 0.745 108.263 o
8 13 7 7.611 8.691 0.664 135.298 o
8 14 0 1.543 1.277 0.439 359.247 o
8 14 1 4.403 4.534 0.500 244.309 o
8 14 2 27.294 27.164 1.123 39.879 o
8 14 3 14.934 15.921 0.940 65.296 o
8 14 4 24.950 24.999 1.144 40.554 o
8 14 5 6.664 5.484 0.541 198.364 o
8 14 6 2.629 3.299 0.500 263.929 o
8 14 7 11.680 13.204 0.950 68.378 o
8 15 0 1.666 1.787 0.449 339.456 o
8 15 1 19.002 18.535 0.991 55.985 o
8 15 2 3.670 3.697 0.490 262.541 o
8 15 4 36.697 38.877 1.348 26.483 o
8 15 5 13.001 14.062 0.950 66.798 o
8 15 6 14.393 14.808 1.001 60.041 o
8 16 0 34.625 36.161 1.277 29.436 o
8 16 1 8.835 8.711 0.776 102.702 o
8 16 2 21.972 21.221 1.062 47.824 o
8 16 3 11.235 12.265 0.909 74.384 o
8 16 4 7.523 8.405 0.603 158.082 o
8 16 5 9.669 10.232 0.899 78.557 o
8 16 6 18.475 18.760 1.052 51.495 o
8 17 0 16.850 16.983 0.991 58.249 o
8 17 1 17.352 18.361 1.052 52.347 o
8 17 2 5.188 5.382 0.541 207.378 o
8 17 3 2.367 3.237 0.490 276.262 o
8 17 4 6.817 7.159 0.633 151.052 o
8 17 5 5.352 5.412 0.531 212.673 o
8 18 1 3.463 3.921 0.511 245.830 o
8 18 2 4.119 2.921 0.490 262.004 o
8 18 3 5.231 5.964 0.551 199.331 o
8 19 0 9.770 9.262 0.684 122.488 o
8 19 1 40.348 40.522 1.368 24.823 o
8 19 2 2.277 3.013 0.490 278.114 o
8 19 3 1.436 1.848 0.460 328.227 o
8 20 0 0.644 0.786 0.480 316.618 o
8 20 1 35.498 37.407 1.307 28.104 o
8 20 2 10.276 10.406 0.776 98.692 o
9 0 1 7.262 7.465 0.551 184.166 o
9 0 2 113.669 112.813 2.012 6.895 o
9 0 3 19.416 20.271 0.919 61.085 o
9 0 4 66.729 67.032 1.603 14.307 o
9 0 5 70.881 69.749 1.695 12.923 o
9 0 6 0.362 0.888 0.449 362.697 o
9 0 7 19.201 18.463 1.042 51.875 o
9 0 8 4.106 4.422 0.521 231.331 o
9 1 1 12.298 11.948 0.766 95.756 o
9 1 2 1.357 1.828 0.388 447.670 o
9 1 3 19.687 20.710 0.950 57.959 o
9 1 4 0.867 1.593 0.429 383.175 o
9 1 5 12.302 12.316 0.878 77.356 o
9 1 6 2.602 2.880 0.470 297.031 o
9 1 7 5.577 6.097 0.613 166.090 o
9 1 8 2.307 2.369 0.470 302.898 o
9 2 0 23.500 24.131 0.960 52.651 o
9 2 1 26.497 26.643 1.001 46.944 o
9 2 2 4.871 4.606 0.449 284.219 o
9 2 3 75.175 74.079 1.624 12.738 o
9 2 4 3.042 3.472 0.460 300.259 o
9 2 5 43.645 43.943 1.348 23.995 o
9 2 6 16.195 16.145 0.970 61.001 o
9 2 7 21.573 20.863 1.103 45.602 o
9 2 8 3.024 2.972 0.490 271.512 o
9 3 1 14.194 13.061 0.807 84.861 o
9 3 2 3.176 2.819 0.419 353.198 o
9 3 4 13.681 15.390 0.878 73.990 o
9 3 5 41.312 40.511 1.307 25.968 o
9 3 6 29.659 30.524 1.195 35.005 o
9 3 7 5.224 5.545 0.541 206.676 o
9 3 8 13.123 13.735 0.960 65.700 o
9 4 0 179.671 178.171 2.635 3.281 o
9 4 1 4.774 5.892 0.531 214.827 o
9 4 2 92.386 92.767 1.828 9.288 o
9 4 3 7.791 7.833 0.592 162.303 o
9 4 4 41.259 42.748 1.297 25.905 o
9 4 5 13.807 13.337 0.909 71.151 o
9 4 6 9.555 9.242 0.766 103.143 o
9 4 7 20.751 19.781 1.093 47.000 o
9 4 8 23.997 23.764 1.154 40.788 o
9 5 1 7.617 7.006 0.633 148.546 o
9 5 2 31.638 32.832 1.113 36.861 o
9 5 3 21.506 21.772 1.011 51.397 o
9 5 4 18.890 19.362 0.980 56.595 o
9 5 5 0.618 1.154 0.439 373.504 o
9 5 6 11.371 10.917 0.878 79.255 o
9 5 7 19.218 20.251 1.082 48.420 o
9 5 8 7.536 7.006 0.633 148.825 o
9 6 0 6.041 6.699 0.562 187.355 o
9 6 1 19.626 19.740 0.929 60.215 o
9 6 2 10.927 10.069 0.807 92.064 o
9 6 3 26.915 28.032 1.103 40.832 o
9 6 4 28.852 29.339 1.113 39.046 o
9 6 5 16.977 17.953 1.011 56.020 o
9 6 6 9.314 10.171 0.848 87.103 o
9 6 7 63.318 63.662 1.675 14.300 o
9 6 8 17.282 19.066 1.021 54.560 o
9 7 0 7.610 7.251 0.654 140.877 o
9 7 1 40.388 39.572 1.256 27.625 o
9 7 2 11.948 11.243 0.837 84.547 o
9 7 3 17.026 16.615 0.929 64.075 o
9 7 4 14.323 13.317 0.899 71.869 o
9 7 5 36.781 36.947 1.277 28.625 o
9 7 6 16.236 16.115 1.001 58.142 o
9 7 7 1.081 1.358 0.460 335.476 o
9 7 8 29.180 29.574 1.225 34.204 o
9 8 0 127.458 126.681 2.216 5.624 o
9 8 1 13.659 14.368 0.858 77.311 o
9 8 2 6.472 6.332 0.521 208.849 o
9 8 3 84.040 86.691 1.859 9.978 o
9 8 4 33.689 35.313 1.246 30.818 o
9 8 5 20.012 20.771 1.031 51.311 o
9 8 6 3.343 3.217 0.500 258.290 o
9 8 7 21.387 21.251 1.062 48.173 o
9 8 8 4.405 5.106 0.531 219.753 o
9 9 0 5.134 4.401 0.480 255.258 o
9 9 1 37.952 39.000 1.225 29.328 o
9 9 2 61.856 64.265 1.583 15.319 o
9 9 3 8.946 10.049 0.848 87.666 o
9 9 4 18.979 20.680 1.011 53.581 o
9 9 5 1.513 1.624 0.460 328.660 o
9 9 6 22.052 23.958 1.123 43.334 o
9 9 7 12.102 11.591 0.950 68.725 o
9 10 0 16.469 15.808 0.929 64.983 o
9 10 1 4.505 4.340 0.490 252.541 o
9 10 2 9.024 10.120 0.797 96.957 o
9 10 3 48.380 50.050 1.450 20.398 o
9 10 4 46.286 49.396 1.481 20.378 o
9 10 5 2.633 2.931 0.480 285.556 o
9 10 6 5.432 5.259 0.592 178.103 o
9 10 7 12.624 13.511 0.940 68.568 o
9 11 0 25.750 25.163 1.082 43.270 o
9 11 1 34.548 34.803 1.236 30.927 o
9 11 2 16.158 15.972 0.950 63.108 o
9 11 3 15.456 15.768 0.960 62.790 o
9 11 5 21.039 20.925 1.082 47.159 o
9 11 6 22.506 21.251 1.093 45.595 o
9 11 7 1.274 1.419 0.460 332.756 o
9 12 0 5.392 5.555 0.531 211.965 o
9 12 1 3.556 3.288 0.480 274.925 o
9 12 2 19.743 19.546 1.042 51.161 o
9 12 3 42.975 44.729 1.399 23.035 o
9 12 4 35.755 35.967 1.287 28.814 o
9 12 5 11.187 11.754 0.899 76.091 o
9 12 6 8.071 9.262 0.756 108.210 o
9 13 0 6.557 6.801 0.562 184.437 o
9 13 1 60.142 59.955 1.603 15.644 o
9 13 2 34.306 35.579 1.297 29.033 o
9 13 3 4.457 3.962 0.511 238.141 o
9 13 4 1.231 1.328 0.470 320.390 o
9 13 5 9.362 7.843 0.664 131.425 o
9 13 6 8.097 7.894 0.582 165.119 o
9 14 0 40.317 42.391 1.389 24.152 o
9 14 1 13.930 13.705 0.960 65.010 o
9 14 2 11.348 10.672 0.817 89.174 o
9 14 3 30.857 30.830 1.256 32.249 o
9 14 4 4.531 4.504 0.521 228.066 o
9 14 5 2.201 2.819 0.490 279.705 o
9 15 0 37.317 37.621 1.317 27.266 o
9 15 1 3.956 4.228 0.511 240.910 o
9 15 2 10.082 10.958 0.868 82.306 o
9 15 3 2.520 3.605 0.500 263.550 o
9 15 4 5.245 5.372 0.541 207.071 o
9 15 5 9.669 9.528 0.776 100.520 o
9 16 1 9.853 10.304 0.868 82.981 o
9 16 2 16.983 18.443 1.052 52.560 o
9 16 3 2.073 2.165 0.470 306.521 o
9 16 4 4.840 4.769 0.521 225.002 o
9 17 1 22.872 22.038 1.103 44.572 o
9 17 2 4.204 3.697 0.500 249.268 o
9 17 3 4.849 4.922 0.521 224.416 o
9 18 0 4.645 4.677 0.521 226.669 o
9 18 1 1.299 1.399 0.460 332.588 o
9 18 2 12.842 13.153 0.909 72.247 o
10 0 0 273.865 275.278 3.615 1.537 o
10 0 1 0.681 0.745 0.439 375.579 o
10 0 2 54.516 52.245 1.450 19.007 o
10 0 3 8.896 7.669 0.715 118.344 o
10 0 4 2.865 3.237 0.480 281.805 o
10 0 5 17.025 18.259 1.021 55.027 o
10 0 7 3.249 3.452 0.500 258.097 o
10 1 1 40.063 41.339 1.287 26.694 o
10 1 2 3.916 3.707 0.470 279.231 o
10 1 3 0.704 0.725 0.460 343.977 o
10 1 4 8.719 8.885 0.745 109.718 o
10 1 5 32.133 33.057 1.246 31.755 o
10 1 6 9.738 9.446 0.654 131.039 o
10 1 7 4.946 5.903 0.551 201.108 o
10 2 0 9.894 10.365 0.807 93.426 o
10 2 1 12.430 13.347 0.817 85.640 o
10 2 2 50.545 51.193 1.460 19.707 o
10 2 3 15.692 15.298 0.909 68.204 o
10 2 4 14.496 14.950 0.909 69.607 o
10 2 5 32.927 30.749 1.256 31.541 o
10 2 6 12.182 11.877 0.950 68.524 o
10 2 7 88.889 86.874 1.961 9.159 o
10 3 0 1.318 1.756 0.429 374.846 o
10 3 1 18.950 19.291 0.960 58.309 o
10 3 2 13.338 14.552 0.899 72.262 o
10 3 3 5.133 5.157 0.511 228.742 o
10 3 4 19.126 18.157 1.031 52.797 o
10 3 5 1.113 1.297 0.460 335.460 o
10 3 7 3.536 3.738 0.500 254.549 o
10 4 0 118.708 120.299 2.185 6.118 o
10 4 1 14.073 13.235 0.899 72.181 o
10 4 2 17.202 19.005 0.960 59.904 o
10 4 3 16.035 15.778 0.929 65.410 o
10 4 4 13.665 15.778 0.950 65.426 o
10 4 5 22.820 23.518 1.113 43.620 o
10 4 6 2.115 2.012 0.470 306.896 o
10 4 7 9.123 9.405 0.786 99.450 o
10 5 0 11.815 10.590 0.837 85.170 o
10 5 1 5.717 5.862 0.582 180.539 o
10 5 2 6.222 5.402 0.521 213.528 o
10 5 3 8.544 8.343 0.654 136.308 o
10 5 4 34.480 33.087 1.256 30.609 o
10 5 5 57.067 57.995 1.624 15.986 o
10 5 6 3.432 4.013 0.511 245.718 o
10 5 7 4.707 4.718 0.521 226.102 o
10 6 0 23.514 24.724 1.072 45.236 o
10 6 1 41.129 41.859 1.317 25.596 o
10 6 2 2.486 2.727 0.470 299.072 o
10 6 3 57.648 58.362 1.552 16.678 o
10 6 4 4.661 3.962 0.500 244.529 o
10 6 5 18.273 20.128 1.082 49.011 o
10 6 6 3.428 3.217 0.490 266.802 o
10 6 7 37.499 37.632 1.328 26.950 o
10 7 0 1.095 1.338 0.439 365.231 o
10 7 1 11.836 11.948 0.797 91.001 o
10 7 2 37.208 37.376 1.277 28.424 o
10 7 3 2.250 2.451 0.470 303.066 o
10 7 4 40.176 39.633 1.379 24.750 o
10 7 5 2.561 2.226 0.480 289.739 o
10 7 6 13.371 13.286 0.868 76.929 o
10 7 7 11.639 11.918 0.929 71.505 o
10 8 0 3.365 3.104 0.480 277.628 o
10 8 1 2.005 2.196 0.460 319.433 o
10 8 2 7.804 7.475 0.725 118.306 o
10 8 4 21.213 22.426 1.113 44.762 o
10 8 5 12.030 12.755 0.919 71.994 o
10 8 6 6.109 6.383 0.562 187.823 o
10 9 0 20.492 18.698 1.011 53.206 o
10 9 1 8.880 10.161 0.868 84.249 o
10 9 2 2.351 2.727 0.480 289.343 o
10 9 3 10.723 10.968 0.888 78.481 o
10 9 4 13.741 15.880 0.980 62.133 o
10 9 5 42.815 42.135 1.419 22.964 o
10 9 6 6.946 6.771 0.623 155.272 o
10 10 0 4.307 3.738 0.500 248.271 o
10 10 1 11.141 11.152 0.878 79.386 o
10 10 2 32.742 32.985 1.277 30.565 o
10 10 3 24.532 23.304 1.154 40.644 o
10 10 4 22.898 23.202 1.134 42.533 o
10 10 5 12.665 13.327 0.970 65.150 o
10 10 6 15.456 15.880 0.980 60.740 o
10 11 0 2.039 2.471 0.470 305.230 o
10 11 1 49.833 49.079 1.481 19.732 o
10 11 2 45.274 45.066 1.450 21.537 o
10 11 3 1.686 1.838 0.460 325.306 o
10 11 4 20.789 21.425 1.103 45.879 o
10 11 5 2.212 2.196 0.470 304.849 o
10 12 0 1.103 1.940 0.470 318.404 o
10 12 1 10.611 9.038 0.786 97.258 o
10 12 2 1.626 2.359 0.480 298.419 o
10 12 3 21.109 22.221 1.093 46.108 o
10 12 4 1.129 1.562 0.460 333.649 o
10 12 5 10.954 9.487 0.797 94.363 o
10 13 1 9.459 9.416 0.694 120.334 o
10 13 2 0.553 0.970 0.470 330.033 o
10 13 3 28.283 27.746 1.205 35.717 o
10 13 4 0.794 0.970 0.460 341.352 o
10 14 0 7.279 7.526 0.725 119.415 o
10 14 1 9.615 8.946 0.786 99.008 o
10 14 2 35.765 35.140 1.297 28.651 o
10 14 3 2.136 2.553 0.480 292.337 o
10 14 4 20.880 20.087 1.062 48.842 o
10 15 0 1.399 1.614 0.460 330.090 o
10 15 1 16.704 17.126 1.021 55.657 o
10 15 2 33.647 33.751 1.277 30.143 o
10 15 3 4.082 2.512 0.470 283.590 o
10 16 1 2.325 2.379 0.470 302.647 o
11 0 2 8.873 7.710 0.725 115.682 o
11 0 3 16.730 16.329 0.991 58.598 o
11 0 4 7.843 7.169 0.643 143.821 o
11 0 5 7.679 9.211 0.694 125.068 o
11 0 6 19.982 18.657 1.072 49.133 o
11 1 0 0.582 0.786 0.460 345.112 o
11 1 1 31.810 31.157 1.225 32.915 o
11 1 2 9.634 10.345 0.858 84.872 o
11 1 3 19.138 19.924 1.042 51.435 o
11 1 4 13.802 14.920 0.970 63.521 o
11 1 5 14.958 14.869 1.001 59.587 o
11 1 6 5.198 4.902 0.521 222.093 o
11 2 0 190.889 187.647 2.941 2.843 o
11 2 1 1.505 1.614 0.460 328.812 o
11 2 2 17.438 14.889 1.001 57.697 o
11 2 3 9.381 8.936 0.766 103.743 o
11 2 4 28.217 28.420 1.195 36.025 o
11 2 5 35.878 35.926 1.317 27.932 o
11 2 6 0.495 0.940 0.500 292.725 o
11 3 0 10.774 10.641 0.807 91.860 o
11 3 1 9.814 8.793 0.766 103.080 o
11 3 2 22.778 21.435 1.103 44.787 o
11 3 4 35.798 36.325 1.328 27.621 o
11 3 5 22.839 23.253 1.082 45.450 o
11 3 6 28.694 28.502 1.195 35.812 o
11 4 1 8.123 8.262 0.654 137.724 o
11 4 2 10.969 13.245 0.909 74.150 o
11 4 3 29.420 28.379 1.205 35.134 o
11 4 4 7.509 7.628 0.592 163.921 o
11 4 5 2.327 2.482 0.470 302.081 o
11 4 6 6.604 7.148 0.633 151.813 o
11 5 1 27.316 26.786 1.174 37.623 o
11 5 2 1.065 1.522 0.470 321.160 o
11 5 3 17.265 19.689 1.031 53.544 o
11 5 4 3.565 3.339 0.490 265.039 o
11 5 5 3.752 3.156 0.490 264.200 o
11 6 0 16.989 20.159 1.062 51.239 o
11 6 1 1.717 1.675 0.470 313.077 o
11 6 2 1.852 1.981 0.470 309.920 o
11 6 3 17.669 18.698 1.052 52.034 o
11 6 4 15.612 16.911 0.980 60.196 o
11 6 5 47.956 49.386 1.522 19.425 o
11 7 0 59.975 59.874 1.614 15.566 o
11 7 1 27.726 29.156 1.185 36.500 o
11 7 2 20.403 20.353 1.072 48.369 o
11 7 3 13.750 12.898 0.950 66.647 o
11 7 4 5.420 5.208 0.541 206.509 o
11 7 5 11.242 12.500 0.909 74.254 o
11 8 0 0.442 0.909 0.480 318.088 o
11 8 1 14.868 15.431 0.991 60.409 o
11 8 2 8.654 9.630 0.786 100.050 o
11 8 3 16.190 15.747 1.031 55.639 o
11 8 4 0.954 1.450 0.460 336.460 o
11 9 0 1.212 1.746 0.470 318.263 o
11 9 1 2.822 2.155 0.480 287.510 o
11 9 2 2.176 2.328 0.480 293.052 o
11 9 3 2.618 3.217 0.490 274.077 o
11 9 4 12.876 11.203 0.817 86.549 o
11 10 0 11.316 10.621 0.817 89.259 o
11 10 1 7.443 8.159 0.664 136.575 o
11 10 2 3.267 3.278 0.500 258.670 o
11 10 3 3.739 3.799 0.500 252.628 o
11 10 4 4.059 3.462 0.490 260.161 o
11 11 0 55.087 56.861 1.573 16.942 o
11 11 1 5.483 5.331 0.531 212.100 o
11 11 2 21.825 22.221 1.093 45.705 o
11 11 3 18.559 16.707 1.042 52.882 o
11 12 0 5.158 4.565 0.521 223.518 o
11 12 1 0.775 0.878 0.470 328.042 o
11 12 2 6.640 6.127 0.603 166.274 o
11 13 0 11.396 9.916 0.817 89.659 o
11 13 1 14.040 13.797 0.827 81.498 o
12 0 0 10.002 9.160 0.694 119.301 o
12 0 1 12.118 12.622 0.919 71.973 o
12 0 2 0.803 1.011 0.470 326.968 o
12 0 4 12.360 14.491 0.960 66.037 o
12 1 0 13.035 14.195 0.980 63.393 o
12 1 1 4.804 5.229 0.541 210.158 o
12 1 2 5.356 5.249 0.531 213.168 o
12 1 3 16.617 18.402 1.001 56.990 o
12 1 4 45.906 44.954 1.430 21.781 o
12 2 0 5.210 5.484 0.603 173.579 o
12 2 1 4.547 3.891 0.511 237.736 o
12 2 2 50.290 48.477 1.522 19.092 o
12 2 3 0.355 0.837 0.480 319.375 o
12 2 4 7.942 9.252 0.868 85.937 o
12 3 0 26.263 25.316 1.164 38.882 o
12 3 1 25.074 22.906 1.134 41.523 o
12 3 2 1.223 1.552 0.460 332.574 o
12 3 3 20.727 21.190 1.093 46.615 o
12 3 4 17.131 17.483 1.021 55.227 o
12 4 0 2.191 2.379 0.470 304.088 o
12 4 1 7.678 9.038 0.715 119.578 o
12 4 2 9.382 8.833 0.776 101.632 o
12 4 3 1.115 1.889 0.460 331.845 o
12 5 0 18.072 17.963 1.021 54.392 o
12 5 1 38.001 35.211 1.328 27.151 o
12 5 2 8.099 7.904 0.654 138.350 o
12 5 3 6.788 7.179 0.725 120.895 o
12 6 0 21.318 20.884 1.062 48.327 o
12 6 2 15.995 15.431 1.011 57.665 o
12 6 3 1.011 0.909 0.470 325.203 o
12 7 0 7.803 8.221 0.592 161.439 o
12 7 1 21.500 23.243 1.134 43.225 o
12 7 2 5.176 4.994 0.521 221.933 o
12 8 1 9.195 10.284 0.888 80.582 o
12 8 2 5.802 5.423 0.603 171.222 o
12 9 0 36.954 36.641 1.317 27.513 o
;
_iucr_refine_instructions_details
;
TITL L-ALA_23K_HAR OLEX2: imported from CIF
CELL 0.71073 5.9279 12.2597 5.7939 90 90 90
ZERR 4 0.001 0.0017 0.0009 0 0 0
LATT -1
SYMM 0.5-X,-Y,0.5+Z
SYMM 0.5+X,0.5-Y,-Z
SYMM -X,0.5+Y,0.5-Z
SFAC C H N O
DISP C 0 0
DISP H 0 0
DISP N 0 0
DISP O 0 0
UNIT 12 28 4 8

TEMP -250.15
CONF
MORE -1
BOND $H
ACTA 
WGHT 0.020921 0.011203
FVAR 0.98956
REM <olex2.extras>
REM <HklSrc "%.\\9c0fdd27e5aab59be618fd90f1c5703a.hkl">
REM </olex2.extras>

N1    3     0.64719  0.13752  0.18298  11.00000  0.00550  0.00598  0.00408 =
 -0.00013  0.00051  0.00010 
H1    2     0.70231  0.05763  0.19733  11.00000  0.02154  0.01402  0.01334 =
 0.00144  0.00758  0.00204 
H2    2     0.77859  0.19056  0.20830  11.00000  0.01098  0.01646  0.01822 =
 -0.00253  0.00678 -0.00169 
H3    2     0.58298  0.14974  0.01522  11.00000  0.01886  0.01634  0.00498 =
 -0.00288  0.00556 -0.00390 
C1    1     0.46631  0.16108  0.35440  11.00000  0.00500  0.00465  0.00350 =
 0.00004 -0.00027  0.00043 
H4    2     0.42400  0.24845  0.33760  11.00000  0.01878  0.01032  0.01692 =
 0.00664 -0.00008  0.00520 
C2    1     0.25987  0.09066  0.30333  11.00000  0.00579  0.00880  0.00599 =
 -0.00043 -0.00061 -0.00133 
H5    2     0.19363  0.11090  0.13164  11.00000  0.01966  0.04054  0.00815 =
 0.00723 -0.01098 -0.01111 
H6    2     0.12620  0.10454  0.43091  11.00000  0.00780  0.03418  0.02932 =
 0.00334  0.00480  0.00034 
H7    2     0.30582  0.00415  0.30889  11.00000  0.03019  0.01308  0.03129 =
 -0.00242  0.00249 -0.00291 
C3    1     0.55408  0.14078  0.59991  11.00000  0.00485  0.00436  0.00332 =
 -0.00004 -0.00028  0.00040 
O1    4     0.72675  0.08378  0.62436  11.00000  0.00657  0.00697  0.00566 =
 0.00048 -0.00066  0.00246 
O2    4     0.44086  0.18405  0.76117  11.00000  0.00738  0.00740  0.00389 =
 -0.00061  0.00058  0.00198 
HKLF 4

END
Q1 1 0.638889 0.125 0.625 11 0.05 0.16
Q2 1 0.194444 0.041667 0.09375 11 0.05 0.16
Q3 1 0.75 0.138889 0.21875 11 0.05 0.14
Q4 1 0.388889 0.152778 0.71875 11 0.05 0.14
Q5 1 0.388889 0.166667 0.3125 11 0.05 0.14

  REM The information below was added by Olex2.
  REM
  REM R1 = 0.0184 for 2372 Fo > 4sig(Fo) and 0.0187 for all 2405 data
  REM 118 parameters refined using 0 restraints
  REM Highest difference peak 0.1601, deepest hole -0.1883
  REM Mean Shift 0.0000, Max Shift 0.0005.

  REM +++ Tabular Listing of Refinement Information +++
  REM R1_all = 0.0187
  REM R1_gt = 0.0184
  REM wR_ref = 0.0397
  REM GOOF = 0.8617
  REM Shift_max = 0.0005
  REM Shift_mean = 0.0000
  REM Reflections_all = 2405
  REM Reflections_gt = 2372
  REM Parameters = 118
  REM Hole = -0.1883
  REM Peak = 0.1601
  REM Flack = n/a

  
;
_olex2_submission_special_instructions  'No special instructions were received'
