# Supplementary material for: Towards improved accuracy of Hirshfeld atom refinement with an alternative electron density partition
Source: IUCrJ. 2025 Jan 1;12(Pt 1):74–87. doi: 10.1107/S2052252524011242 (PMC11707693; doi:10.1107/S2052252524011242)
Supplement: Supplementary file 1 [file m-12-00074-sup1.zip › cif_checkcif/l_ala/B3LYP/3.cif]

data_3
_audit_creation_date               2024-03-05
_audit_creation_method
;
Olex2 1.3
(compiled 2020.07.31 svn.rc2a77460 for OlexSys, GUI svn.r6145)
;
_audit_contact_author_address      ?
_audit_contact_author_email        ?
_audit_contact_author_name         ''
_audit_contact_author_phone        ?
_publ_contact_author_id_orcid      ?
_publ_section_references
;
Bourhis, L.J., Dolomanov, O.V., Gildea, R.J., Howard, J.A.K., Puschmann, H.
 (2015). Acta Cryst. A71, 59-75.

Dolomanov, O.V., Bourhis, L.J., Gildea, R.J, Howard, J.A.K. & Puschmann, H.
 (2009), J. Appl. Cryst. 42, 339-341.
;
_chemical_formula_moiety           'C3 H7 N O2'
_chemical_formula_sum              'C3 H7 N O2'
_chemical_formula_weight           89.095
_chemical_absolute_configuration   unk
loop_
  _atom_type_symbol
  _atom_type_scat_dispersion_real
  _atom_type_scat_dispersion_imag
  _atom_type_scat_source
  _atom_type_scat_dispersion_source
 H 0.00000 0.00000
 'NoSpherA2 (<-magic spell for checkCif) like software DiSCaMB'
 'Henke, Gullikson and Davis, At. Data and Nucl. Data Tables, 1993, 54, 2'
 C 0.00347 0.00161
 'NoSpherA2 (<-magic spell for checkCif) like software DiSCaMB'
 'Henke, Gullikson and Davis, At. Data and Nucl. Data Tables, 1993, 54, 2'
 O 0.01158 0.00611
 'NoSpherA2 (<-magic spell for checkCif) like software DiSCaMB'
 'Henke, Gullikson and Davis, At. Data and Nucl. Data Tables, 1993, 54, 2'
 N 0.00653 0.00323
 'NoSpherA2 (<-magic spell for checkCif) like software DiSCaMB'
 'Henke, Gullikson and Davis, At. Data and Nucl. Data Tables, 1993, 54, 2'

_space_group_crystal_system        'orthorhombic'
_space_group_IT_number             19
_space_group_name_H-M_alt          'P 21 21 21'
_space_group_name_Hall             ' P 2ac 2ab'
loop_
  _space_group_symop_id
  _space_group_symop_operation_xyz
 1 x,y,z
 2 x+1/2,-y+1/2,-z
 3 -x,y+1/2,-z+1/2
 4 -x+1/2,-y,z+1/2

_symmetry_Int_Tables_number        19
_cell_length_a                     5.9279(10)
_cell_length_b                     12.2597(17)
_cell_length_c                     5.7939(9)
_cell_angle_alpha                  90
_cell_angle_beta                   90
_cell_angle_gamma                  90
_cell_volume                       421.07(11)
_cell_formula_units_Z              4
_cell_measurement_temperature      23.0
_cell_measurement_theta_min             15.00
_cell_measurement_theta_max             22.50
_cell_measurement_reflns_used           1524
_exptl_absorpt_coefficient_mu      0.117
_exptl_crystal_density_diffrn      1.405
_exptl_crystal_F_000               191.963
_exptl_crystal_description              sphere
_diffrn_reflns_av_R_equivalents    0.0000
_diffrn_reflns_av_unetI/netI       0.0239
_diffrn_reflns_Laue_measured_fraction_full  0.9725
_diffrn_reflns_Laue_measured_fraction_max  0.9483
_diffrn_reflns_limit_h_max         12
_diffrn_reflns_limit_h_min         0
_diffrn_reflns_limit_k_max         26
_diffrn_reflns_limit_k_min         0
_diffrn_reflns_limit_l_max         12
_diffrn_reflns_limit_l_min         0
_diffrn_reflns_number              2405
_diffrn_reflns_point_group_measured_fraction_full  0.9725
_diffrn_reflns_point_group_measured_fraction_max  0.9483
_diffrn_reflns_theta_full          25.2417
_diffrn_reflns_theta_max           50.14
_diffrn_reflns_theta_min           3.32
_diffrn_ambient_temperature        23.0
_diffrn_measured_fraction_theta_full  0.9725
_diffrn_measured_fraction_theta_max  0.9483
_diffrn_radiation_type             'Mo K\a'
_diffrn_radiation_wavelength       0.71073
_diffrn_measurement_device_type     'four circle diffractometer'
_reflns_Friedel_coverage           0.0
_reflns_limit_h_max                12
_reflns_limit_h_min                0
_reflns_limit_k_max                26
_reflns_limit_k_min                0
_reflns_limit_l_max                12
_reflns_limit_l_min                0
_reflns_number_gt                  2372
_reflns_number_total               2405
_reflns_threshold_expression       I>=2u(I)
_computing_molecular_graphics      'Olex2 1.3 (Dolomanov et al., 2009)'
_computing_publication_material    'Olex2 1.3 (Dolomanov et al., 2009)'
_computing_structure_refinement    'olex2.refine 1.3 (Bourhis et al., 2015)'
_refine_diff_density_max           0.1640
_refine_diff_density_min           -0.1880
_refine_diff_density_rms           0.0400
_refine_ls_d_res_high              0.4630
_refine_ls_d_res_low               6.1299
_refine_ls_goodness_of_fit_ref     0.8797
_refine_ls_hydrogen_treatment      refall
_refine_ls_matrix_type             full
_refine_ls_number_constraints      0
_refine_ls_number_parameters       118
_refine_ls_number_reflns           2405
_refine_ls_number_restraints       0
_refine_ls_R_factor_all            0.0188
_refine_ls_R_factor_gt             0.0184
_refine_ls_restrained_S_all        0.8797
_refine_ls_shift/su_max            0.0005
_refine_ls_shift/su_mean           0.0000
_refine_ls_structure_factor_coef   Fsqd
_refine_ls_weighting_details      
 'w=1/[\s^2^(Fo^2^)+(0.0199P)^2^+0.0101P] where P=(Fo^2^+2Fc^2^)/3'
_refine_ls_weighting_scheme        calc
_refine_ls_wR_factor_gt            0.0392
_refine_ls_wR_factor_ref           0.0394
_refine_special_details
;
Aspherical atom refinement in Olex2
with DiSCaMB generated form factors
Exponential Hirshfeld Atom Refinement 
with exponent parameter n = 3
using Orca5 generated wavefunction 
calculated with B3LYP functional
using cc-pVTZ basis set and charges 
simulating the crystal field.
;
loop_
  _atom_site_label
  _atom_site_type_symbol
  _atom_site_fract_x
  _atom_site_fract_y
  _atom_site_fract_z
  _atom_site_U_iso_or_equiv
  _atom_site_adp_type
  _atom_site_occupancy
  _atom_site_refinement_flags_posn
 N1 N 0.64720(4) 0.13752(2) 0.18298(5) 0.00519(3) Uani 1.000000 .
 H1 H 0.7025(13) 0.0570(4) 0.1977(16) 0.0159(18) Uani 1.000000 .
 H2 H 0.7789(10) 0.1908(5) 0.2085(15) 0.0146(16) Uani 1.000000 .
 H3 H 0.5827(13) 0.1498(6) 0.0147(10) 0.0130(15) Uani 1.000000 .
 C1 C 0.46631(5) 0.16109(2) 0.35439(5) 0.00439(3) Uani 1.000000 .
 H4 H 0.4241(11) 0.2486(4) 0.3375(12) 0.0150(15) Uani 1.000000 .
 C2 C 0.25987(5) 0.09066(2) 0.30334(6) 0.00687(4) Uani 1.000000 .
 H5 H 0.1936(11) 0.1108(6) 0.1316(10) 0.0222(18) Uani 1.000000 .
 H6 H 0.1259(10) 0.1045(6) 0.4318(13) 0.0231(18) Uani 1.000000 .
 H7 H 0.3062(11) 0.0041(4) 0.3090(14) 0.0242(19) Uani 1.000000 .
 C3 C 0.55409(5) 0.14078(2) 0.59991(5) 0.00419(3) Uani 1.000000 .
 O1 O 0.72675(4) 0.083788(18) 0.62436(4) 0.00640(3) Uani 1.000000 .
 O2 O 0.44086(4) 0.184053(18) 0.76118(4) 0.00623(3) Uani 1.000000 .

loop_
  _atom_site_aniso_label
  _atom_site_aniso_U_11
  _atom_site_aniso_U_22
  _atom_site_aniso_U_33
  _atom_site_aniso_U_12
  _atom_site_aniso_U_13
  _atom_site_aniso_U_23
 N1 0.00550(7) 0.00600(7) 0.00409(8) 0.00010(6) 0.00052(6) -0.00013(6)
 H1 0.022(4) 0.012(2) 0.014(4) 0.002(3) 0.007(4) 0.002(3)
 H2 0.010(3) 0.016(3) 0.018(5) -0.003(2) 0.006(3) -0.003(3)
 H3 0.018(4) 0.016(4) 0.005(3) -0.003(4) 0.003(3) -0.002(3)
 C1 0.00501(8) 0.00466(7) 0.00350(9) 0.00043(6) -0.00027(6) 0.00004(6)
 H4 0.019(3) 0.0090(17) 0.017(4) 0.005(2) 0.000(3) 0.007(2)
 C2 0.00580(8) 0.00881(9) 0.00600(10) -0.00134(7) -0.00062(7) -0.00043(8)
 H5 0.019(4) 0.040(4) 0.008(3) -0.011(4) -0.010(3) 0.007(3)
 H6 0.008(3) 0.034(4) 0.028(4) 0.001(3) 0.006(3) 0.003(4)
 H7 0.030(5) 0.0116(19) 0.031(5) -0.002(3) 0.002(4) -0.002(3)
 C3 0.00486(7) 0.00436(7) 0.00334(8) 0.00040(6) -0.00028(7) -0.00004(6)
 O1 0.00657(7) 0.00698(7) 0.00567(8) 0.00246(6) -0.00066(6) 0.00048(6)
 O2 0.00739(7) 0.00740(6) 0.00389(7) 0.00198(6) 0.00058(6) -0.00061(5)

loop_
  _geom_bond_atom_site_label_1
  _geom_bond_atom_site_label_2
  _geom_bond_distance
  _geom_bond_site_symmetry_2
  _geom_bond_publ_flag
 N1 H1 1.043(5) . ?
 N1 H2 1.029(5) . ?
 N1 H3 1.058(6) . ?
 N1 C1 1.4899(4) . ?
 C1 H4 1.106(4) . ?
 C1 C2 1.5266(4) . ?
 C1 C3 1.5350(5) . ?
 C2 H5 1.098(5) . ?
 C2 H6 1.102(6) . ?
 C2 H7 1.097(5) . ?
 C3 O1 1.2474(4) . ?
 C3 O2 1.2668(4) . ?

loop_
  _geom_angle_atom_site_label_1
  _geom_angle_atom_site_label_2
  _geom_angle_atom_site_label_3
  _geom_angle
  _geom_angle_site_symmetry_1
  _geom_angle_site_symmetry_3
  _geom_angle_publ_flag
 H2 N1 H1 110.5(6) . . ?
 H3 N1 H1 108.9(6) . . ?
 H3 N1 H2 108.4(6) . . ?
 C1 N1 H1 110.8(5) . . ?
 C1 N1 H2 109.1(4) . . ?
 C1 N1 H3 109.0(4) . . ?
 H4 C1 N1 107.0(3) . . ?
 C2 C1 N1 109.76(2) . . ?
 C2 C1 H4 110.5(3) . . ?
 C3 C1 N1 110.02(2) . . ?
 C3 C1 H4 108.4(4) . . ?
 C3 C1 C2 111.07(2) . . ?
 H5 C2 C1 109.6(4) . . ?
 H6 C2 C1 111.1(4) . . ?
 H6 C2 H5 108.6(5) . . ?
 H7 C2 C1 109.9(4) . . ?
 H7 C2 H5 109.6(6) . . ?
 H7 C2 H6 108.0(6) . . ?
 O1 C3 C1 118.31(2) . . ?
 O2 C3 C1 115.85(2) . . ?
 O2 C3 O1 125.84(3) . . ?

loop_
  _geom_torsion_atom_site_label_1
  _geom_torsion_atom_site_label_2
  _geom_torsion_atom_site_label_3
  _geom_torsion_atom_site_label_4
  _geom_torsion
  _geom_torsion_site_symmetry_1
  _geom_torsion_site_symmetry_2
  _geom_torsion_site_symmetry_3
  _geom_torsion_site_symmetry_4
  _geom_torsion_publ_flag
 N1 C1 C3 O1 -18.19(3) . . . . ?
 N1 C1 C3 O2 162.16(2) . . . . ?

loop_
  _diffrn_refln_index_h
  _diffrn_refln_index_k
  _diffrn_refln_index_l
  _diffrn_refln_intensity_net
  _diffrn_refln_intensity_u
 0 2 0 179.86 1.72
 0 4 0 5075 43.59
 0 6 0 87.78 1.02
 0 8 0 44.39 0.71
 0 10 0 0.78 0.38
 0 12 0 227.81 2.61
 0 14 0 57.32 1.11
 0 16 0 24.7 0.84
 0 18 0 222.79 2.92
 0 22 0 132.65 2.32
 0 26 0 6.31 0.62
 0 1 1 708.97 7.19
 0 2 1 116.99 1.2
 0 3 1 693.47 6.28
 0 4 1 96.18 1.05
 0 6 1 464.85 4.49
 0 7 1 36.14 0.6
 0 8 1 43.42 0.72
 0 9 1 31.4 0.65
 0 10 1 134.38 1.67
 0 11 1 65.3 1.09
 0 12 1 74.72 1.21
 0 13 1 18.43 0.68
 0 14 1 37.1 0.93
 0 15 1 89.03 1.53
 0 17 1 1.11 0.37
 0 18 1 58.6 1.34
 0 19 1 15.81 0.89
 0 20 1 26.85 1.04
 0 21 1 2.63 0.43
 0 23 1 1.69 0.44
 0 25 1 2.92 0.58
 0 26 1 19.36 1.23
 0 0 2 2781.82 32.69
 0 1 2 521.8 6.43
 0 2 2 177.7 2.03
 0 3 2 54.99 0.78
 0 4 2 167.56 1.75
 0 5 2 554.74 5.22
 0 6 2 94.65 1.15
 0 7 2 5.3 0.34
 0 8 2 109.34 1.37
 0 9 2 23.18 0.59
 0 10 2 45.27 0.85
 0 11 2 81.99 1.24
 0 12 2 27.65 0.74
 0 13 2 21.03 0.69
 0 14 2 20.84 0.74
 0 15 2 177.46 2.34
 0 16 2 4.35 0.41
 0 17 2 59.76 1.36
 0 18 2 19.97 0.9
 0 19 2 117.32 2.06
 0 20 2 0.96 0.45
 0 21 2 44.96 1.34
 0 22 2 36.03 1.27
 0 23 2 17.63 1.02
 0 24 2 2.44 0.47
 0 25 2 21.98 1.25
 0 26 2 2.5 0.51
 0 1 3 82.2 1.72
 0 2 3 154.4 2.87
 0 3 3 201.05 2.41
 0 4 3 723.26 7.63
 0 5 3 79.58 1.17
 0 6 3 266.54 2.79
 0 7 3 21.92 0.56
 0 8 3 60.33 0.97
 0 9 3 139.69 1.75
 0 10 3 38.77 0.82
 0 11 3 68.87 1.16
 0 12 3 116.38 1.67
 0 13 3 142.41 1.96
 0 14 3 27.22 0.84
 0 15 3 88.53 1.56
 0 16 3 151.49 2.22
 0 17 3 46.21 1.22
 0 18 3 26.43 0.98
 0 19 3 2.45 0.42
 0 20 3 43.49 1.32
 0 21 3 0.85 0.43
 0 22 3 1.13 0.44
 0 23 3 27.56 1.15
 0 24 3 12.44 0.91
 0 25 3 4.87 0.58
 0 0 4 205.2 3.83
 0 1 4 38.97 1.18
 0 2 4 91.07 2.02
 0 3 4 7.83 0.44
 0 4 4 224.57 2.79
 0 5 4 0.66 0.44
 0 6 4 69.42 1.21
 0 7 4 28.59 0.77
 0 8 4 63.11 1.06
 0 9 4 7.04 0.46
 0 10 4 88.41 1.36
 0 11 4 95.89 1.49
 0 12 4 38.17 0.95
 0 13 4 11.24 0.65
 0 14 4 139.38 2.05
 0 15 4 44.3 1.16
 0 16 4 92.66 1.71
 0 17 4 5.58 0.46
 0 18 4 9.43 0.74
 0 19 4 3.29 0.45
 0 20 4 1.79 0.43
 0 22 4 4.26 0.5
 0 24 4 26.01 1.12
 0 25 4 2.84 0.52
 0 1 5 231.07 4.44
 0 2 5 134.35 2.9
 0 3 5 48.16 1.52
 0 4 5 380.78 4.5
 0 5 5 173.93 2.39
 0 6 5 0.76 0.48
 0 7 5 6.48 0.53
 0 8 5 142.13 2.14
 0 9 5 67.88 1.4
 0 10 5 7.78 0.55
 0 11 5 20.3 0.77
 0 12 5 1.46 0.34
 0 13 5 77.49 1.48
 0 14 5 3.44 0.41
 0 15 5 13.8 0.78
 0 16 5 13 0.79
 0 17 5 75.37 1.63
 0 18 5 2.28 0.43
 0 19 5 13.33 0.89
 0 21 5 19.22 1.03
 0 22 5 5.38 0.53
 0 23 5 12.26 0.96
 0 1 6 91.75 2.41
 0 2 6 15.86 1.02
 0 3 6 1.46 0.72
 0 4 6 15.65 1.08
 0 5 6 84.42 1.54
 0 6 6 10.94 0.65
 0 7 6 139.02 2.2
 0 8 6 29.36 0.97
 0 9 6 14.05 0.77
 0 10 6 15.27 0.82
 0 11 6 114.71 1.87
 0 12 6 6.18 0.56
 0 13 6 4.68 0.49
 0 14 6 11.44 0.73
 0 16 6 40.65 1.26
 0 17 6 28.5 1.09
 0 18 6 7.63 0.68
 0 19 6 43.27 1.37
 0 20 6 1.8 0.45
 0 21 6 20.85 1.08
 0 22 6 10.35 0.77
 0 23 6 16.64 0.98
 0 1 7 57.52 2.03
 0 2 7 529.66 9.56
 0 4 7 11.53 1.1
 0 5 7 23.57 1.42
 0 6 7 42.25 1.2
 0 7 7 45.65 1.26
 0 8 7 1.91 0.45
 0 9 7 4.83 0.52
 0 10 7 9.02 0.81
 0 11 7 30.73 1.17
 0 12 7 5.71 0.65
 0 13 7 11.39 0.79
 0 14 7 1.45 0.4
 0 16 7 79.95 1.79
 0 17 7 1.03 0.44
 0 18 7 2.26 0.45
 0 19 7 6.72 0.56
 0 20 7 132.34 2.41
 0 21 7 0.89 0.44
 0 0 8 23.96 1.5
 0 1 8 3.51 1
 0 2 8 8.52 1.16
 0 3 8 15.38 1.35
 0 4 8 1.69 1.12
 0 6 8 10.05 0.82
 0 7 8 58.36 1.54
 0 8 8 85.64 1.9
 0 9 8 12 0.86
 0 10 8 6.4 0.7
 0 11 8 39.24 1.38
 0 12 8 39.37 1.43
 0 13 8 31.46 1.33
 0 14 8 12.27 0.98
 0 16 8 0.98 0.44
 0 17 8 6.43 0.55
 0 19 8 9.03 0.77
 0 20 8 6.03 0.53
 0 1 9 8.34 1.18
 0 2 9 45.39 2.17
 0 3 9 62 2.5
 0 4 9 21.75 1.62
 0 7 9 45.54 1.5
 0 8 9 77.96 1.91
 0 9 9 16.13 1.06
 0 10 9 13.56 1.02
 0 11 9 2.2 0.55
 0 12 9 34.14 1.38
 0 13 9 28.53 1.33
 0 15 9 46.3 1.62
 0 16 9 14.15 1.09
 0 17 9 15.19 0.98
 0 18 9 8.4 0.64
 0 0 10 4.71 1.29
 0 2 10 20.26 1.74
 0 3 10 47.92 2.39
 0 4 10 27.74 1.93
 0 5 10 32.01 2.05
 0 6 10 40.73 2.31
 0 7 10 53.19 2.58
 0 8 10 58.92 1.77
 0 9 10 6.59 0.66
 0 10 10 1.82 0.55
 0 11 10 16.03 1.14
 0 12 10 13.14 0.92
 0 13 10 12.27 1.05
 0 14 10 42.65 1.61
 0 15 10 5.73 0.65
 0 2 11 2.64 1.39
 0 3 11 6.65 1.54
 0 6 11 7.55 1.59
 0 7 11 3.03 1.51
 0 8 11 8.22 1.58
 0 9 11 7.83 0.77
 0 10 11 1.54 0.58
 0 11 11 8.17 0.84
 0 12 11 29.52 1.39
 0 1 12 26.44 2.25
 0 2 12 19.78 1.97
 0 3 12 113.75 3.91
 0 5 12 9.57 1.76
 0 6 12 54.59 2.73
 0 7 12 63.45 3.01
 1 1 0 246.18 2.32
 1 2 0 5370.99 57.03
 1 3 0 57.85 0.68
 1 4 0 1643.07 14.49
 1 5 0 331.24 3.22
 1 6 0 60.57 0.78
 1 7 0 18.84 0.43
 1 8 0 393.66 3.93
 1 9 0 3.19 0.34
 1 10 0 42.15 0.79
 1 11 0 94.84 1.33
 1 12 0 26.35 0.7
 1 13 0 56.12 1.06
 1 14 0 0.84 0.49
 1 15 0 84.49 1.45
 1 16 0 23.95 0.84
 1 17 0 28.92 0.95
 1 18 0 0.91 0.42
 1 19 0 33.02 1.09
 1 20 0 39.42 1.23
 1 21 0 1.4 0.45
 1 22 0 3.91 0.48
 1 23 0 6.86 0.6
 1 24 0 9.58 0.79
 1 26 0 7.17 0.64
 1 0 1 75.17 0.82
 1 1 1 130.75 1.33
 1 2 1 101.92 1.08
 1 3 1 1064.68 9.49
 1 4 1 153.73 1.61
 1 5 1 428.65 4.15
 1 6 1 21.43 0.43
 1 7 1 332.2 3.34
 1 8 1 229.65 2.43
 1 9 1 227.39 2.48
 1 10 1 128.46 1.64
 1 11 1 16.79 0.55
 1 13 1 124.95 1.74
 1 14 1 28.95 0.82
 1 15 1 85.78 1.49
 1 16 1 60.48 1.27
 1 17 1 24.89 0.89
 1 18 1 23.29 0.92
 1 19 1 14.99 0.82
 1 20 1 5.7 0.49
 1 21 1 2.02 0.42
 1 22 1 34.04 1.19
 1 23 1 10.44 0.89
 1 24 1 20.5 1.07
 1 25 1 9.3 0.82
 1 26 1 1.96 0.5
 1 0 2 3040.09 35.48
 1 1 2 70.16 0.92
 1 2 2 560.41 6
 1 3 2 190.02 1.98
 1 4 2 1041.89 9.45
 1 5 2 18.21 0.4
 1 6 2 214.88 2.27
 1 7 2 158.64 1.79
 1 8 2 10.03 0.43
 1 9 2 60.51 0.97
 1 10 2 58.22 0.98
 1 11 2 115.48 1.56
 1 12 2 112.99 1.59
 1 13 2 107.9 1.61
 1 14 2 53.57 1.12
 1 15 2 30.97 0.91
 1 16 2 27.05 0.93
 1 17 2 74.14 1.5
 1 18 2 107.79 1.89
 1 19 2 40.35 1.18
 1 20 2 9.5 0.7
 1 21 2 22.39 1.01
 1 22 2 35.81 1.26
 1 23 2 42.5 1.4
 1 24 2 10.43 0.79
 1 26 2 4.4 0.56
 1 0 3 31.37 0.91
 1 1 3 296.22 5.14
 1 2 3 220.06 2.59
 1 3 3 89.82 1.26
 1 4 3 93.66 1.32
 1 5 3 22.55 0.52
 1 6 3 135.22 1.6
 1 7 3 5.07 0.38
 1 8 3 252.25 2.76
 1 9 3 28.41 0.69
 1 10 3 78.02 1.22
 1 11 3 16.32 0.59
 1 12 3 31.62 0.82
 1 13 3 33.1 0.89
 1 14 3 112.45 1.75
 1 15 3 32.79 0.97
 1 16 3 9.1 0.61
 1 17 3 24.5 0.93
 1 18 3 25.97 0.99
 1 19 3 26.65 1.04
 1 20 3 7.6 0.66
 1 21 3 23.09 1.04
 1 22 3 7.04 0.61
 1 23 3 2.69 0.47
 1 24 3 7.97 0.64
 1 25 3 17.53 1.15
 1 0 4 321.53 5.74
 1 1 4 254.62 4.65
 1 2 4 28.15 1.03
 1 3 4 22.93 0.63
 1 4 4 107.39 1.54
 1 5 4 81.94 1.32
 1 6 4 127.64 1.84
 1 7 4 81.97 1.21
 1 8 4 44.23 0.87
 1 9 4 2.13 0.39
 1 10 4 22.24 0.69
 1 11 4 61.05 1.16
 1 12 4 137.94 1.96
 1 13 4 26.56 0.84
 1 14 4 38.59 1.05
 1 15 4 2.92 0.4
 1 16 4 23.09 0.9
 1 17 4 27.5 1
 1 18 4 57.36 1.44
 1 19 4 39.96 1.23
 1 20 4 9.05 0.8
 1 21 4 10.58 0.78
 1 22 4 21.32 1.04
 1 23 4 14.77 0.96
 1 24 4 2.09 0.45
 1 0 5 278.63 5.22
 1 1 5 119.87 2.67
 1 2 5 454.07 7.99
 1 3 5 172.63 3.58
 1 4 5 105.86 1.66
 1 5 5 8.38 0.53
 1 6 5 224.97 2.96
 1 7 5 71.44 1.37
 1 8 5 67.89 1.36
 1 9 5 88.18 1.43
 1 10 5 9.32 0.58
 1 11 5 35.11 0.94
 1 12 5 24.56 0.85
 1 13 5 43.8 1.14
 1 14 5 39.37 1.1
 1 15 5 29.22 1.01
 1 16 5 76.98 1.61
 1 17 5 11.22 0.8
 1 18 5 6.82 0.65
 1 19 5 18.3 0.97
 1 20 5 63.33 1.62
 1 21 5 24.59 1.1
 1 22 5 1.69 0.45
 1 23 5 4.48 0.5
 1 24 5 17.07 0.99
 1 2 6 7.39 0.84
 1 3 6 12.17 0.99
 1 4 6 15.67 1.08
 1 5 6 13.01 0.66
 1 6 6 21.43 0.81
 1 7 6 7.62 0.62
 1 8 6 8.91 0.68
 1 9 6 10.84 0.77
 1 10 6 2.38 0.45
 1 11 6 9.63 0.68
 1 12 6 28.4 0.95
 1 13 6 7.38 0.6
 1 14 6 27.43 0.99
 1 15 6 10.78 0.81
 1 16 6 2.92 0.43
 1 17 6 21.08 0.99
 1 18 6 13.57 0.89
 1 19 6 11.56 0.86
 1 20 6 30.94 1.23
 1 21 6 9.21 0.77
 1 22 6 8.45 0.76
 1 23 6 11.79 0.88
 1 0 7 242.8 5.07
 1 1 7 26.29 1.44
 1 2 7 60.09 2.09
 1 3 7 79.77 2.46
 1 4 7 138.39 3.47
 1 5 7 29.95 1.03
 1 6 7 60.46 1.45
 1 7 7 9.32 0.77
 1 8 7 55.19 1.43
 1 9 7 65.99 1.59
 1 10 7 18.38 0.95
 1 11 7 21.39 0.9
 1 12 7 1.87 0.48
 1 13 7 41.48 1.23
 1 14 7 24.11 1.04
 1 15 7 31.66 1.16
 1 16 7 25.33 1.06
 1 17 7 20.09 1.01
 1 18 7 42.17 1.37
 1 19 7 6.61 0.61
 1 20 7 15.13 0.98
 1 21 7 9.12 0.66
 1 0 8 10.23 1.21
 1 1 8 34.62 1.78
 1 2 8 19.45 1.44
 1 3 8 31.46 1.7
 1 4 8 32.12 1.74
 1 5 8 100.19 3.07
 1 6 8 14.74 0.91
 1 7 8 89.51 1.93
 1 8 8 3.18 0.5
 1 9 8 50.2 1.5
 1 10 8 38.93 1.37
 1 11 8 93.61 2.09
 1 12 8 11.53 0.97
 1 13 8 27.75 1.25
 1 14 8 1.18 0.56
 1 15 8 45.35 1.36
 1 16 8 5.47 0.52
 1 17 8 26.29 1.17
 1 18 8 5.35 0.52
 1 19 8 2.22 0.46
 1 1 9 2.19 1.12
 1 2 9 50.51 2.25
 1 4 9 3.19 1.23
 1 5 9 28.02 1.83
 1 6 9 9.85 1.32
 1 7 9 15.55 1.01
 1 8 9 8.18 0.74
 1 9 9 19.44 1.11
 1 10 9 28.99 1.3
 1 11 9 45.18 1.56
 1 12 9 8.76 0.83
 1 13 9 15.77 1.13
 1 14 9 7.77 0.83
 1 15 9 21.8 1.23
 1 16 9 42.08 1.56
 1 17 9 17.93 1.04
 1 18 9 11.34 0.89
 1 0 10 3.41 1.27
 1 1 10 25.22 1.87
 1 3 10 19.75 1.72
 1 4 10 21.27 1.82
 1 5 10 32.04 2.08
 1 6 10 40.77 2.29
 1 7 10 31.07 2.1
 1 8 10 24.03 1.24
 1 9 10 7.24 0.82
 1 10 10 54.86 1.78
 1 11 10 15.97 1.14
 1 12 10 44.66 1.62
 1 14 10 6.44 0.67
 1 15 10 10.32 0.88
 1 1 11 11.77 1.64
 1 2 11 33.14 2.25
 1 3 11 22.94 1.95
 1 4 11 11.67 1.65
 1 5 11 6.02 1.51
 1 6 11 3.87 1.46
 1 7 11 8.44 1.62
 1 8 11 15.32 1.18
 1 9 11 23.05 1.3
 1 10 11 18.36 1.22
 1 11 11 3.53 0.61
 1 12 11 1.58 0.57
 1 0 12 17.52 1.94
 1 1 12 74.48 3.15
 1 2 12 8.13 1.8
 1 3 12 3.17 1.77
 1 4 12 28.47 2.21
 1 5 12 67.25 3.09
 1 6 12 2.8 1.78
 1 7 12 22.41 2.09
 2 0 0 41.04 0.53
 2 1 0 30.46 0.43
 2 2 0 1643.04 14.51
 2 3 0 769.86 7.04
 2 4 0 35.09 0.52
 2 5 0 89.2 1.06
 2 6 0 2036.93 18.12
 2 7 0 287.5 2.95
 2 8 0 0.75 0.33
 2 9 0 229.95 2.53
 2 10 0 248.94 2.74
 2 11 0 2.36 0.37
 2 12 0 42.47 0.9
 2 13 0 164.4 2.1
 2 14 0 10.7 0.6
 2 15 0 68.46 1.3
 2 16 0 36.21 1.01
 2 17 0 34.92 1.03
 2 18 0 42.78 1.18
 2 19 0 36.96 1.15
 2 20 0 0.9 0.41
 2 21 0 7.57 0.64
 2 22 0 14.8 0.92
 2 23 0 10.92 0.88
 2 24 0 31.7 1.22
 2 25 0 4.03 0.59
 2 26 0 1.05 0.5
 2 0 1 1.6 0.16
 2 1 1 76.35 0.87
 2 2 1 271.52 2.68
 2 3 1 525.05 4.95
 2 4 1 154.45 1.63
 2 5 1 417.71 4.07
 2 6 1 22.43 0.48
 2 7 1 95.9 1.21
 2 8 1 4.74 0.36
 2 9 1 267.39 2.89
 2 10 1 8.52 0.46
 2 11 1 4.65 0.43
 2 12 1 39.83 0.87
 2 13 1 78.13 1.32
 2 14 1 43.79 1.01
 2 15 1 23.25 0.8
 2 16 1 3.49 0.4
 2 17 1 9.86 0.69
 2 18 1 9.74 0.72
 2 19 1 28.62 1.05
 2 20 1 70.14 1.61
 2 21 1 28.26 1.11
 2 22 1 22.84 1.06
 2 23 1 2.51 0.46
 2 24 1 40.27 1.32
 2 25 1 22.51 1.31
 2 26 1 29.82 1.44
 2 0 2 4.11 0.23
 2 1 2 302.08 3
 2 2 2 1061.46 9.63
 2 3 2 104.82 1.23
 2 4 2 87.19 1.07
 2 5 2 8.22 0.34
 2 6 2 285.92 2.96
 2 7 2 137.41 1.63
 2 8 2 141.04 1.72
 2 9 2 125.43 1.59
 2 10 2 2.59 0.38
 2 11 2 62.75 1.1
 2 12 2 56.1 1.07
 2 13 2 71.95 1.28
 2 14 2 33.1 0.9
 2 15 2 31.15 0.92
 2 16 2 71.69 1.43
 2 18 2 10.59 0.73
 2 19 2 1.11 0.39
 2 20 2 31.18 1.11
 2 21 2 29.61 1.15
 2 22 2 3.49 0.48
 2 23 2 2.48 0.46
 2 24 2 8.53 0.76
 2 25 2 39.08 1.64
 2 0 3 129.31 1.5
 2 1 3 137.44 1.55
 2 2 3 375.6 3.73
 2 3 3 438.82 4.35
 2 4 3 64.47 0.92
 2 5 3 244.17 2.62
 2 6 3 89.11 1.21
 2 7 3 106.34 1.39
 2 8 3 117.15 1.52
 2 9 3 283.41 3.13
 2 10 3 251.61 2.87
 2 11 3 11.76 0.58
 2 12 3 82.72 1.39
 2 13 3 42.95 1.01
 2 14 3 47.18 1.12
 2 15 3 16.62 0.79
 2 16 3 2.73 0.4
 2 17 3 12.5 0.75
 2 18 3 2.06 0.4
 2 19 3 38.05 1.2
 2 20 3 9.67 0.66
 2 21 3 42.43 1.36
 2 22 3 7.64 0.72
 2 23 3 5.1 0.57
 2 25 3 12.79 1.07
 2 0 4 55.59 1.51
 2 1 4 104.66 1.52
 2 2 4 128.43 1.8
 2 3 4 130.59 1.82
 2 4 4 12.73 0.56
 2 5 4 58.59 0.97
 2 6 4 105.95 1.43
 2 7 4 100.35 1.41
 2 8 4 114.07 1.57
 2 9 4 47.62 0.96
 2 10 4 135.44 1.85
 2 11 4 48.78 1.05
 2 12 4 12.42 0.65
 2 14 4 11.45 0.71
 2 15 4 12.57 0.74
 2 16 4 24.67 0.91
 2 17 4 37.95 1.17
 2 18 4 24.85 1.03
 2 19 4 8.53 0.7
 2 20 4 26.1 1.09
 2 21 4 19.86 1.03
 2 22 4 16.44 1.03
 2 23 4 22.96 1.06
 2 24 4 3.27 0.48
 2 0 5 141.49 3.06
 2 1 5 33.26 1.29
 2 2 5 157.99 2.21
 2 3 5 30.98 0.83
 2 4 5 145.27 2.09
 2 5 5 62.42 1.23
 2 6 5 12.23 0.63
 2 7 5 13.86 0.69
 2 8 5 61.44 1.15
 2 9 5 25.66 0.79
 2 10 5 135.75 1.94
 2 11 5 59.08 1.24
 2 12 5 14.01 0.74
 2 13 5 2.21 0.38
 2 14 5 90.52 1.69
 2 15 5 12.44 0.76
 2 16 5 1.11 0.38
 2 17 5 5.22 0.48
 2 18 5 43.41 1.35
 2 19 5 10.89 0.84
 2 20 5 1.38 0.44
 2 21 5 0.93 0.45
 2 22 5 20.53 1.03
 2 23 5 16.11 1.02
 2 0 6 74.89 2.18
 2 1 6 92.03 2.47
 2 2 6 2.26 0.76
 2 3 6 2.21 0.61
 2 4 6 22.17 0.81
 2 5 6 96.55 1.72
 2 7 6 75.55 1.54
 2 9 6 4.82 0.48
 2 10 6 11.86 0.69
 2 11 6 102.32 1.76
 2 12 6 7.72 0.54
 2 13 6 61.04 1.4
 2 14 6 11.03 0.74
 2 15 6 55.61 1.42
 2 16 6 15.05 0.89
 2 17 6 45.95 1.35
 2 18 6 48.63 1.44
 2 19 6 2.3 0.45
 2 20 6 3.73 0.49
 2 21 6 13.47 0.96
 2 22 6 44.77 1.4
 2 0 7 7.27 1
 2 1 7 43.03 1.8
 2 2 7 12.3 1.13
 2 3 7 14.19 1.2
 2 4 7 127.68 2.63
 2 5 7 69.55 1.55
 2 6 7 28.73 1.05
 2 7 7 81.96 1.75
 2 8 7 80.69 1.74
 2 9 7 4.88 0.53
 2 10 7 9.3 0.8
 2 11 7 95.61 2.03
 2 12 7 2.13 0.4
 2 13 7 47.92 1.34
 2 14 7 39.43 1.23
 2 15 7 32.1 1.18
 2 16 7 4.2 0.49
 2 17 7 49.79 1.46
 2 18 7 9.7 0.76
 2 19 7 6.87 0.64
 2 20 7 0.96 0.45
 2 21 7 10.18 0.8
 2 0 8 52.97 2.17
 2 1 8 57.62 2.28
 2 2 8 23.09 1.58
 2 3 8 28.44 1.67
 2 4 8 15.61 1.38
 2 5 8 55.38 1.5
 2 6 8 46.09 1.42
 2 7 8 40.97 1.35
 2 9 8 11.52 0.8
 2 10 8 1.38 0.53
 2 11 8 8.35 0.78
 2 13 8 30.78 1.35
 2 14 8 9.77 0.81
 2 15 8 6.87 0.7
 2 16 8 3.18 0.48
 2 17 8 23.02 1.12
 2 18 8 1.88 0.45
 2 19 8 6.59 0.55
 2 0 9 74.16 2.74
 2 1 9 17.13 1.5
 2 2 9 107.15 3.39
 2 3 9 5.25 1.14
 2 4 9 47.78 2.28
 2 5 9 11.23 1.4
 2 6 9 48.84 1.55
 2 7 9 10.35 0.92
 2 8 9 3.29 0.55
 2 9 9 37.58 1.42
 2 10 9 13.83 1.02
 2 11 9 15.31 1.07
 2 12 9 17.01 1.13
 2 13 9 34.42 1.44
 2 14 9 70.83 1.96
 2 15 9 1.07 0.59
 2 16 9 15.22 1
 2 17 9 4.25 0.53
 2 0 10 48.68 2.43
 2 1 10 65.82 2.8
 2 2 10 2.8 1.31
 2 3 10 6.44 1.38
 2 4 10 4.59 1.32
 2 5 10 45.72 2.39
 2 6 10 16.63 1.67
 2 7 10 25.69 1.31
 2 8 10 29.78 1.39
 2 9 10 11.98 0.91
 2 10 10 32.82 1.44
 2 11 10 43.42 1.57
 2 12 10 47.34 1.66
 2 13 10 6.95 0.69
 2 14 10 16.75 1.14
 2 15 10 2.89 0.59
 2 0 11 12.34 1.69
 2 1 11 9.71 1.63
 2 2 11 3.24 1.52
 2 3 11 7.11 1.5
 2 6 11 13.36 1.69
 2 8 11 5.54 0.66
 2 10 11 6.17 0.79
 2 11 11 4.49 0.62
 2 0 12 45.72 2.63
 2 1 12 20.15 2.11
 2 2 12 6.09 1.71
 2 3 12 41.74 2.52
 2 4 12 10.96 1.82
 2 6 12 28.74 2.21
 3 1 0 30.35 0.5
 3 3 0 67.71 0.87
 3 4 0 404.69 3.96
 3 5 0 204.12 2.17
 3 6 0 38.59 0.69
 3 7 0 237.87 2.56
 3 8 0 79.03 1.14
 3 9 0 105.46 1.41
 3 10 0 29.39 0.71
 3 11 0 246.01 2.81
 3 12 0 8.01 0.52
 3 13 0 2.68 0.46
 3 14 0 3.67 0.5
 3 15 0 23.52 0.84
 3 16 0 42 1.12
 3 17 0 41.39 1.15
 3 18 0 2.09 0.38
 3 19 0 2.88 0.42
 3 20 0 27.33 1.06
 3 21 0 29.72 1.14
 3 22 0 4 0.49
 3 24 0 7.89 0.65
 3 25 0 28.94 1.42
 3 0 1 171.9 1.82
 3 1 1 361.09 3.57
 3 2 1 57.7 0.77
 3 3 1 425 4.17
 3 4 1 80.13 1.02
 3 5 1 23.78 0.52
 3 6 1 67.48 0.97
 3 7 1 155.8 1.82
 3 8 1 41.79 0.79
 3 9 1 373.92 3.94
 3 10 1 36.12 0.8
 3 11 1 52.44 1.01
 3 12 1 53.24 1.07
 3 13 1 87.63 1.49
 3 14 1 26.48 0.85
 3 15 1 1.95 0.38
 3 16 1 38.53 1.08
 3 17 1 29.54 0.99
 3 18 1 49.99 1.31
 3 19 1 19.3 0.91
 3 20 1 3.62 0.46
 3 21 1 66.23 1.61
 3 22 1 60.66 1.61
 3 23 1 15.13 0.95
 3 24 1 29.19 1.19
 3 25 1 7.63 0.77
 3 1 2 175.87 1.92
 3 2 2 265.99 2.74
 3 3 2 261.1 2.72
 3 4 2 53.89 0.84
 3 5 2 308.15 3.2
 3 6 2 624.37 6.13
 3 7 2 7.15 0.42
 3 8 2 87.09 1.25
 3 9 2 60.9 1.04
 3 10 2 248.46 2.83
 3 11 2 33.87 0.84
 3 12 2 104.16 1.59
 3 13 2 25.65 0.8
 3 14 2 6.5 0.59
 3 15 2 12.62 0.71
 3 16 2 35.92 1.04
 3 17 2 27.92 0.99
 3 18 2 8.85 0.71
 3 19 2 5.41 0.54
 3 20 2 11.32 0.84
 3 22 2 2.75 0.46
 3 23 2 9.6 0.87
 3 24 2 26.97 1.16
 3 25 2 4.44 0.57
 3 0 3 179.46 2.01
 3 1 3 246.04 2.62
 3 2 3 17.02 0.5
 3 3 3 163.62 1.88
 3 4 3 12.34 0.47
 3 5 3 209.43 2.33
 3 6 3 3.32 0.38
 3 7 3 248.87 2.77
 3 8 3 42.15 0.86
 3 9 3 25.6 0.71
 3 10 3 11.31 0.56
 3 11 3 74.27 1.29
 3 12 3 39.3 0.96
 3 13 3 12.15 0.66
 3 14 3 8.87 0.59
 3 15 3 11.77 0.72
 3 16 3 2 0.4
 3 17 3 8 0.63
 3 19 3 10.07 0.82
 3 20 3 5.98 0.52
 3 21 3 1.58 0.44
 3 22 3 6.25 0.55
 3 23 3 38.95 1.36
 3 24 3 8.32 0.72
 3 0 4 11.34 0.46
 3 1 4 110.89 1.45
 3 2 4 30.29 0.69
 3 3 4 78.37 1.16
 3 4 4 24.46 0.64
 3 5 4 264.71 2.93
 3 6 4 78.26 1.22
 3 7 4 58.25 1.05
 3 8 4 52.73 1.03
 3 9 4 65.93 1.19
 3 10 4 20.54 0.72
 3 11 4 28.39 0.86
 3 12 4 29.33 0.89
 3 13 4 102.41 1.72
 3 14 4 9.83 0.68
 3 15 4 36.77 1.1
 3 16 4 16.91 0.84
 3 17 4 31.49 1.1
 3 18 4 24.93 1.04
 3 19 4 16.51 0.93
 3 20 4 20.39 1
 3 21 4 25.18 1.11
 3 22 4 6.82 0.62
 3 23 4 9.84 0.86
 3 24 4 1.07 0.44
 3 0 5 48.87 0.95
 3 1 5 43.75 0.9
 3 2 5 34.7 0.82
 3 3 5 71.67 1.19
 3 4 5 70.1 1.19
 3 5 5 70.83 1.22
 3 6 5 43.05 0.94
 3 7 5 119.93 1.73
 3 8 5 183.12 2.34
 3 9 5 1.78 0.5
 3 10 5 130.65 1.95
 3 11 5 7.14 0.53
 3 12 5 120.82 1.93
 3 13 5 10.05 0.71
 3 14 5 62.56 1.44
 3 15 5 43.27 1.23
 3 16 5 9.79 0.77
 3 17 5 3.07 0.44
 3 18 5 6.27 0.53
 3 19 5 10.37 0.77
 3 20 5 2.77 0.47
 3 21 5 3.5 0.49
 3 22 5 14.8 0.99
 3 23 5 3.69 0.48
 3 1 6 3.7 0.52
 3 2 6 40.8 1.08
 3 3 6 4.72 0.56
 3 4 6 9.35 0.67
 3 5 6 20.57 0.85
 3 6 6 18.23 0.85
 3 7 6 38.49 1.13
 3 8 6 18.36 0.79
 3 9 6 31.71 0.96
 3 10 6 23.47 0.88
 3 11 6 66.41 1.42
 3 12 6 3.53 0.43
 3 13 6 55.3 1.38
 3 14 6 25.18 1.01
 3 15 6 7.03 0.58
 3 16 6 40.8 1.29
 3 17 6 23.45 1.06
 3 18 6 9.96 0.76
 3 19 6 21.34 1.07
 3 20 6 62.09 1.64
 3 21 6 5.65 0.53
 3 22 6 5.04 0.51
 3 0 7 5.79 1.03
 3 2 7 148.13 3.68
 3 3 7 28.37 1.06
 3 4 7 9.43 0.78
 3 5 7 31.39 1.11
 3 6 7 11.75 0.85
 3 7 7 35.23 1.19
 3 8 7 10.91 0.85
 3 9 7 106.58 2.1
 3 10 7 49.55 1.29
 3 11 7 6.03 0.48
 3 12 7 2.34 0.41
 3 13 7 37.29 1.21
 3 14 7 48.01 1.36
 3 15 7 36.4 1.25
 3 16 7 2.72 0.46
 3 17 7 2.77 0.46
 3 18 7 7.67 0.64
 3 19 7 20.39 1.08
 3 20 7 8.97 0.75
 3 21 7 5.09 0.51
 3 0 8 2.09 1.14
 3 1 8 111.38 3.27
 3 2 8 58.22 2.32
 3 3 8 44.87 2.07
 3 4 8 38.16 1.29
 3 5 8 37.74 1.29
 3 6 8 25.65 1.12
 3 7 8 29.61 1.19
 3 8 8 32.69 1.27
 3 9 8 21.71 1.11
 3 10 8 4.31 0.57
 3 11 8 97.84 2.19
 3 12 8 16.91 1.07
 3 13 8 6.18 0.59
 3 14 8 4.49 0.5
 3 15 8 17.64 0.98
 3 16 8 15.03 0.98
 3 17 8 10.98 0.9
 3 18 8 8.15 0.65
 3 19 8 22.59 1.1
 3 0 9 67.55 2.68
 3 1 9 11.69 1.42
 3 2 9 18.97 1.62
 3 3 9 13.65 1.5
 3 4 9 99.79 3.33
 3 6 9 7.92 0.66
 3 7 9 8.83 0.74
 3 8 9 42.33 1.52
 3 9 9 6.16 0.64
 3 10 9 27.36 1.28
 3 11 9 4.16 0.6
 3 12 9 4.83 0.63
 3 13 9 1.51 0.57
 3 14 9 30.5 1.35
 3 15 9 6.28 0.61
 3 16 9 8.83 0.66
 3 17 9 21.33 1.07
 3 1 10 56.17 2.58
 3 2 10 27.18 1.99
 3 3 10 80.73 3.14
 3 4 10 11.69 1.6
 3 5 10 7 1.46
 3 6 10 22.84 1.24
 3 7 10 11.45 0.88
 3 8 10 7.1 0.68
 3 9 10 32.67 1.44
 3 10 10 7.43 0.84
 3 11 10 4.48 0.62
 3 12 10 1.1 0.58
 3 13 10 18.66 1.21
 3 14 10 16.61 1.13
 3 1 11 10.74 1.71
 3 2 11 14.83 1.74
 3 3 11 34.11 2.27
 3 4 11 16.58 1.89
 3 5 11 15.32 1.77
 3 6 11 11.88 1.73
 3 7 11 22.08 1.28
 3 8 11 6.39 0.81
 3 9 11 10.53 0.84
 3 10 11 8.8 0.87
 3 11 11 9.2 3.15
 3 0 12 5.4 1.78
 3 1 12 7.16 1.75
 3 2 12 3.2 1.73
 4 0 0 384.26 3.82
 4 1 0 378.52 3.81
 4 2 0 39.44 0.69
 4 3 0 1.72 0.32
 4 4 0 36.23 0.69
 4 5 0 15.1 0.5
 4 6 0 128.95 1.6
 4 7 0 86.27 1.24
 4 8 0 129.71 1.67
 4 9 0 127.53 1.69
 4 10 0 67.69 1.17
 4 11 0 12.4 0.61
 4 12 0 235.44 2.92
 4 13 0 67.78 1.29
 4 14 0 2.76 0.37
 4 15 0 12.38 0.71
 4 16 0 88.66 1.66
 4 17 0 1.16 0.37
 4 18 0 2 0.4
 4 19 0 7.1 0.66
 4 21 0 7.82 0.62
 4 23 0 4.69 0.52
 4 24 0 21.39 1.08
 4 0 1 1.43 0.3
 4 1 1 145.52 1.67
 4 2 1 33.9 0.65
 4 3 1 147.54 1.72
 4 4 1 11.88 0.46
 4 5 1 58.78 0.93
 4 6 1 42.59 0.81
 4 7 1 240.36 2.68
 4 8 1 42.07 0.85
 4 9 1 4.16 0.41
 4 10 1 33.52 0.82
 4 11 1 260.87 3.04
 4 12 1 66.36 1.25
 4 13 1 42.07 1.04
 4 14 1 45.21 1.11
 4 15 1 44.08 1.15
 4 16 1 51.37 1.27
 4 17 1 16.69 0.86
 4 18 1 30.37 1.06
 4 19 1 41.73 1.26
 4 20 1 32 1.17
 4 21 1 7.57 0.7
 4 22 1 13.99 0.96
 4 23 1 2.14 0.47
 4 24 1 19.2 1.04
 4 25 1 5.12 0.58
 4 0 2 10.51 0.44
 4 1 2 258.78 2.78
 4 2 2 9.49 0.44
 4 3 2 73.58 1.07
 4 4 2 195.81 2.2
 4 5 2 132.96 1.67
 4 6 2 31.67 0.72
 4 7 2 173.39 2.1
 4 8 2 158.09 1.97
 4 9 2 5.52 0.45
 4 10 2 40.36 0.91
 4 11 2 18.31 0.69
 4 12 2 45.35 1.05
 4 14 2 14.12 0.73
 4 15 2 14.74 0.77
 4 16 2 16.2 0.83
 4 17 2 18.96 0.9
 4 18 2 5.99 0.54
 4 19 2 10.97 0.83
 4 20 2 8.27 0.62
 4 21 2 9.32 0.82
 4 22 2 9.51 0.66
 4 23 2 17.36 1.02
 4 24 2 1.58 0.45
 4 0 3 4.59 0.39
 4 1 3 219.91 2.44
 4 2 3 37.63 0.77
 4 3 3 454.2 4.6
 4 4 3 93.11 1.32
 4 5 3 106.19 1.46
 4 6 3 5.31 0.43
 4 7 3 59.21 1.06
 4 8 3 85.31 1.36
 4 9 3 31.31 0.82
 4 10 3 16.57 0.67
 4 11 3 29.08 0.85
 4 12 3 41.18 1.05
 4 13 3 12.06 0.7
 4 14 3 22.04 0.88
 4 15 3 72.13 1.5
 4 16 3 26.78 1
 4 17 3 0.94 0.4
 4 18 3 21.17 0.98
 4 19 3 34.32 1.18
 4 20 3 12.93 0.88
 4 21 3 33.07 1.24
 4 22 3 24.92 1.16
 4 23 3 0.97 0.45
 4 24 3 13.66 0.96
 4 0 4 75.69 1.17
 4 1 4 121.44 1.61
 4 2 4 33.41 0.78
 4 3 4 94.73 1.38
 4 4 4 34.38 0.8
 4 5 4 85.5 1.33
 4 6 4 54.91 1.06
 4 7 4 42.08 0.94
 4 8 4 8.74 0.53
 4 9 4 1.41 0.49
 4 10 4 35.34 0.94
 4 11 4 24.05 0.83
 4 12 4 67.56 1.37
 4 13 4 25.55 0.92
 4 14 4 9.01 0.63
 4 15 4 39.21 1.18
 4 16 4 52.82 1.38
 4 17 4 58.33 1.49
 4 18 4 1.55 0.42
 4 19 4 8.33 0.64
 4 20 4 22.07 1.08
 4 21 4 19.7 1.04
 4 22 4 2.05 0.49
 4 23 4 62.65 1.63
 4 0 5 27.35 0.76
 4 1 5 22.55 0.7
 4 2 5 6.07 0.49
 4 3 5 160.49 2.07
 4 4 5 28.01 0.79
 4 5 5 82.93 1.39
 4 6 5 13.5 0.62
 4 7 5 34.49 0.93
 4 8 5 47.23 1.08
 4 9 5 44 1.1
 4 10 5 26.6 0.88
 4 11 5 9.68 0.66
 4 12 5 18.93 0.87
 4 13 5 6.59 0.59
 4 14 5 8.33 0.64
 4 15 5 1.92 0.41
 4 16 5 20.77 0.98
 4 17 5 10.15 0.8
 4 18 5 2.26 0.45
 4 19 5 5.34 0.52
 4 20 5 28.45 1.18
 4 21 5 2.18 0.46
 4 22 5 1.06 0.45
 4 1 6 86.65 1.48
 4 2 6 15.01 0.68
 4 3 6 25.21 0.83
 4 4 6 11.62 0.66
 4 5 6 135.21 1.98
 4 6 6 40.45 1.06
 4 7 6 39.59 1.07
 4 8 6 53.12 1.26
 4 9 6 132.98 2.08
 4 10 6 25.88 0.97
 4 11 6 35.8 1.08
 4 12 6 61.91 1.45
 4 13 6 48.32 1.31
 4 14 6 12.24 0.82
 4 15 6 53.54 1.45
 4 16 6 17.91 0.97
 4 17 6 41.49 1.34
 4 18 6 26.06 1.12
 4 19 6 36.32 1.29
 4 20 6 1.82 0.45
 4 21 6 22.04 1.1
 4 0 7 135.5 2.06
 4 1 7 9.25 0.72
 4 2 7 12.58 0.84
 4 3 7 11.87 0.81
 4 4 7 63.92 1.56
 4 5 7 16.07 0.9
 4 6 7 19.75 0.85
 4 7 7 25.63 0.96
 4 8 7 50.61 1.3
 4 9 7 6.11 0.6
 4 10 7 43.05 1.22
 4 11 7 51.08 1.37
 4 12 7 39.24 1.22
 4 13 7 10.31 0.73
 4 14 7 30.01 1.16
 4 15 7 2.08 0.44
 4 16 7 3.3 0.47
 4 17 7 9.22 0.77
 4 18 7 5.59 0.53
 4 19 7 12.67 0.91
 4 20 7 1.91 0.45
 4 0 8 43.44 2.07
 4 1 8 19.25 1.24
 4 2 8 13.46 0.9
 4 3 8 11.58 0.89
 4 4 8 28.62 1.17
 4 5 8 4.32 0.54
 4 6 8 8.86 0.76
 4 7 8 31.95 1.29
 4 8 8 3.66 0.55
 4 9 8 87.41 2.08
 4 10 8 18.79 0.98
 4 11 8 8.68 0.74
 4 12 8 0.83 0.44
 4 13 8 51.53 1.49
 4 14 8 33.45 1.25
 4 15 8 2.2 0.46
 4 16 8 9.62 0.78
 4 18 8 15.95 0.98
 4 0 9 18.87 1.66
 4 1 9 13.45 1.5
 4 2 9 13.05 1.47
 4 3 9 23.72 1.19
 4 4 9 58.18 1.69
 4 5 9 13.62 1.01
 4 6 9 35.51 1.44
 4 7 9 5.49 0.63
 4 8 9 83.62 2.09
 4 9 9 16.7 1.1
 4 10 9 19.53 1.14
 4 12 9 23.37 1.29
 4 13 9 9.12 0.76
 4 14 9 11.55 0.9
 4 15 9 26.03 1.15
 4 16 9 2.41 0.46
 4 1 10 81.46 3.19
 4 2 10 13.93 1.66
 4 3 10 3.05 1.43
 4 4 10 29.69 1.35
 4 5 10 56.67 1.8
 4 6 10 27.6 1.35
 4 7 10 15.29 1.11
 4 8 10 15.21 1.11
 4 10 10 14.8 1.11
 4 11 10 6.93 0.69
 4 12 10 1.59 0.58
 4 13 10 8.52 0.72
 4 0 11 27.35 2.14
 4 2 11 3.11 1.5
 4 3 11 8.85 1.61
 4 4 11 32.39 2.25
 4 5 11 12.89 1.36
 4 7 11 6.63 0.68
 4 8 11 20.2 1.27
 4 9 11 9.66 0.86
 5 1 0 39.39 0.76
 5 2 0 42.8 0.82
 5 3 0 226.6 2.53
 5 4 0 59.84 1.01
 5 5 0 71.67 1.12
 5 7 0 11.56 0.54
 5 8 0 16.03 0.61
 5 9 0 25.08 0.74
 5 10 0 37.83 0.92
 5 11 0 36.2 0.94
 5 12 0 1.59 0.51
 5 13 0 12 0.7
 5 14 0 51.63 1.24
 5 15 0 15.11 0.82
 5 16 0 4.5 0.44
 5 17 0 10.31 0.69
 5 18 0 6.17 0.65
 5 21 0 0.9 0.45
 5 22 0 7.79 0.64
 5 24 0 2.02 0.46
 5 0 1 5.85 0.41
 5 1 1 131.14 1.63
 5 2 1 89.2 1.27
 5 3 1 374.32 3.84
 5 4 1 5.2 0.41
 5 5 1 35 0.77
 5 6 1 69.77 1.15
 5 7 1 151.44 1.93
 5 8 1 3.14 0.42
 5 9 1 57.28 1.11
 5 10 1 12.49 0.61
 5 11 1 67.15 1.27
 5 12 1 21.35 0.81
 5 13 1 18.65 0.83
 5 14 1 15.89 0.78
 5 15 1 213.92 2.88
 5 16 1 60.28 1.42
 5 17 1 4.18 0.45
 5 18 1 7.57 0.69
 5 19 1 52.66 1.47
 5 20 1 50.78 1.44
 5 21 1 3.45 0.48
 5 22 1 0.89 0.46
 5 23 1 1.85 0.45
 5 24 1 14.38 0.94
 5 0 2 324.72 3.45
 5 1 2 166.27 2.02
 5 3 2 247.7 2.8
 5 4 2 84.22 1.28
 5 5 2 41.83 0.87
 5 6 2 6.47 0.46
 5 7 2 12.7 0.58
 5 8 2 28.63 0.79
 5 9 2 36.77 0.91
 5 10 2 1.37 0.47
 5 11 2 15.98 0.72
 5 12 2 122.17 1.9
 5 14 2 7.42 0.66
 5 15 2 3.02 0.4
 5 16 2 59.52 1.44
 5 17 2 14.46 0.86
 5 18 2 11.36 0.82
 5 19 2 29.82 1.13
 5 20 2 2.12 0.45
 5 21 2 38.39 1.31
 5 22 2 1.74 0.45
 5 23 2 5.26 0.58
 5 24 2 7.23 0.91
 5 0 3 30.56 0.75
 5 1 3 195.15 2.33
 5 2 3 24.04 0.68
 5 3 3 9.39 0.51
 5 4 3 1.33 0.41
 5 5 3 67.44 1.17
 5 6 3 34.18 0.84
 5 7 3 62.96 1.18
 5 8 3 18.27 0.68
 5 9 3 8.91 0.59
 5 10 3 42.5 1.05
 5 11 3 25.45 0.88
 5 12 3 26.98 0.92
 5 13 3 18.8 0.84
 5 14 3 46.24 1.21
 5 15 3 3.66 0.43
 5 16 3 49.99 1.36
 5 17 3 23.33 1.01
 5 18 3 23.54 1.06
 5 19 3 4.35 0.5
 5 20 3 55.58 1.55
 5 21 3 8.12 0.66
 5 22 3 4.72 0.51
 5 23 3 8.51 0.64
 5 1 4 68.68 1.19
 5 2 4 42.89 0.93
 5 3 4 27.82 0.8
 5 4 4 16.97 0.66
 5 5 4 6.14 0.51
 5 6 4 27.89 0.83
 5 7 4 29.58 0.86
 5 8 4 87.88 1.51
 5 9 4 2.62 0.38
 5 10 4 110 1.8
 5 11 4 34.01 1.02
 5 12 4 84.19 1.6
 5 13 4 4.32 0.43
 5 14 4 84.6 1.7
 5 15 4 20.32 0.96
 5 16 4 21.81 0.99
 5 17 4 8.11 0.69
 5 18 4 25.08 1.08
 5 19 4 74.4 1.77
 5 21 4 43.4 1.4
 5 22 4 11.53 0.94
 5 0 5 6.94 0.56
 5 1 5 182.85 2.35
 5 2 5 31.26 0.88
 5 3 5 15.81 0.67
 5 4 5 71.64 1.34
 5 5 5 58.48 1.23
 5 6 5 18.29 0.78
 5 7 5 33.88 0.96
 5 8 5 49.33 1.19
 5 9 5 10.73 0.7
 5 10 5 18.61 0.83
 5 11 5 20.04 0.88
 5 12 5 0.95 0.38
 5 13 5 17.45 0.9
 5 14 5 41.52 1.23
 5 15 5 1.29 0.42
 5 16 5 18.39 0.94
 5 17 5 3.61 0.48
 5 18 5 29.01 1.16
 5 19 5 3.09 0.48
 5 20 5 11.72 0.94
 5 21 5 8.66 0.66
 5 0 6 46.51 1.14
 5 1 6 44.63 1.1
 5 2 6 10.89 0.69
 5 3 6 52.99 1.22
 5 4 6 48.87 1.19
 5 5 6 78.82 1.53
 5 6 6 13.19 0.73
 5 7 6 102.84 1.8
 5 8 6 21.57 0.9
 5 9 6 20.68 0.88
 5 10 6 67.76 1.5
 5 11 6 78.65 1.65
 5 13 6 66.06 1.58
 5 14 6 52.96 1.45
 5 15 6 15.01 0.91
 5 16 6 5.23 0.52
 5 17 6 51.86 1.51
 5 18 6 7.12 0.64
 5 19 6 5.13 0.52
 5 0 7 1.46 0.39
 5 1 7 29.37 0.99
 5 2 7 16.43 0.84
 5 3 7 3.95 0.43
 5 4 7 105.65 1.86
 5 5 7 10.17 0.67
 5 6 7 20.64 0.9
 5 7 7 9.54 0.74
 5 8 7 98.39 1.87
 5 9 7 11.2 0.76
 5 10 7 1.98 0.42
 5 11 7 4.19 0.47
 5 12 7 13.02 0.79
 5 13 7 15.93 0.92
 5 14 7 6.29 0.54
 5 15 7 17.98 1
 5 16 7 7.72 0.75
 5 17 7 4.82 0.52
 5 18 7 2.88 0.47
 5 0 8 35.97 1.16
 5 1 8 46.9 1.3
 5 2 8 3.19 0.43
 5 3 8 0.68 0.41
 5 4 8 19.15 0.96
 5 5 8 137.71 2.3
 5 7 8 5.16 0.49
 5 8 8 2.89 0.45
 5 9 8 23.72 1.05
 5 10 8 2.02 0.44
 5 11 8 12.49 0.88
 5 12 8 7.94 0.64
 5 13 8 31.88 1.25
 5 14 8 8.01 0.65
 5 15 8 8.66 0.65
 5 16 8 11.73 0.9
 5 17 8 57.86 1.57
 5 1 9 29.53 1.13
 5 2 9 34.85 1.4
 5 3 9 5.4 0.62
 5 4 9 6.11 0.64
 5 5 9 13.93 1.06
 5 6 9 26.77 1.28
 5 7 9 9.36 0.84
 5 8 9 1.09 0.57
 5 9 9 1.3 0.44
 5 10 9 20.95 1.06
 5 11 9 15.24 0.98
 5 12 9 1.68 0.45
 5 13 9 8.62 0.66
 5 14 9 6.67 0.55
 5 15 9 2.58 0.47
 5 0 10 73.66 3.1
 5 1 10 5.12 0.92
 5 2 10 2.79 0.59
 5 3 10 50.21 1.7
 5 4 10 24.14 1.28
 5 5 10 29.47 1.44
 5 6 10 6.49 0.68
 5 7 10 17.52 1.17
 5 8 10 6.85 0.68
 5 9 10 32.12 1.41
 5 11 10 1.99 0.56
 5 12 10 5.77 0.53
 5 0 11 3.67 1.68
 5 1 11 23.38 2.01
 5 2 11 12.06 1.64
 5 3 11 16.07 1.17
 5 4 11 10.79 0.91
 5 6 11 39.02 1.52
 5 7 11 2.38 0.59
 6 0 0 131.62 1.73
 6 1 0 64.91 1.11
 6 2 0 4.74 0.44
 6 3 0 31 0.78
 6 4 0 9.72 0.51
 6 5 0 74.84 1.26
 6 6 0 69.04 1.22
 6 7 0 82.58 1.39
 6 8 0 57.7 1.16
 6 10 0 86.06 1.54
 6 12 0 62.7 1.34
 6 13 0 21 0.89
 6 14 0 9.05 0.64
 6 15 0 27.85 1.01
 6 16 0 7.13 0.64
 6 17 0 8.75 0.69
 6 18 0 20.76 1.02
 6 19 0 6.82 0.69
 6 21 0 2.22 0.46
 6 22 0 23.04 1.09
 6 0 1 38.7 0.86
 6 1 1 116 1.6
 6 2 1 83.83 1.32
 6 3 1 74.5 1.24
 6 4 1 85.68 1.36
 6 5 1 102.3 1.53
 6 6 1 9.27 0.53
 6 7 1 59.72 1.16
 6 8 1 51.68 1.1
 6 9 1 1.43 0.51
 6 10 1 1.43 0.35
 6 11 1 26.08 0.89
 6 12 1 12.5 0.75
 6 13 1 116.98 1.95
 6 14 1 40.25 1.16
 6 15 1 18.15 0.88
 6 16 1 11.48 0.78
 6 17 1 70.33 1.62
 6 18 1 64.9 1.6
 6 19 1 18.12 0.98
 6 20 1 12.88 0.91
 6 21 1 7.86 0.65
 6 22 1 21.34 1.09
 6 23 1 9.13 0.87
 6 0 2 18.78 0.65
 6 1 2 111.48 1.6
 6 2 2 170.34 2.16
 6 3 2 3.24 0.43
 6 4 2 0.84 0.46
 6 5 2 46.28 1
 6 6 2 9.29 0.56
 6 7 2 17.54 0.7
 6 8 2 45.51 1.07
 6 9 2 5.33 0.57
 6 10 2 103.97 1.73
 6 11 2 3.62 0.41
 6 12 2 29.81 1.01
 6 13 2 10.52 0.67
 6 14 2 89.13 1.76
 6 15 2 1 0.4
 6 16 2 6.81 0.58
 6 17 2 13.93 0.88
 6 18 2 7.29 0.61
 6 19 2 6.77 0.61
 6 20 2 1.79 0.46
 6 21 2 8.54 0.77
 6 22 2 6.08 0.54
 6 23 2 13.13 1.56
 6 0 3 12 0.59
 6 1 3 97.05 1.5
 6 2 3 16.18 0.67
 6 3 3 194.95 2.42
 6 4 3 65.04 1.22
 6 5 3 4.44 0.52
 6 6 3 23.83 0.79
 6 7 3 56.06 1.18
 6 8 3 22.28 0.81
 6 9 3 24.73 0.88
 6 10 3 1.26 0.37
 6 11 3 6.66 0.52
 6 12 3 20.19 0.89
 6 13 3 4.28 0.43
 6 14 3 46.79 1.31
 6 15 3 31.45 1.12
 6 16 3 27.62 1.1
 6 17 3 12.46 0.87
 6 18 3 67.77 1.68
 6 19 3 45.76 1.44
 6 20 3 2.94 0.48
 6 21 3 20.38 1.09
 6 22 3 28.16 1.19
 6 0 4 1.02 0.48
 6 1 4 91.51 1.53
 6 2 4 20.45 0.75
 6 3 4 55.27 1.16
 6 4 4 0.89 0.57
 6 5 4 35.84 0.98
 6 6 4 65.18 1.33
 6 7 4 4.8 0.42
 6 8 4 16.45 0.77
 6 9 4 38.9 1.1
 6 10 4 47.02 1.23
 6 11 4 2.42 0.39
 6 12 4 26.61 1
 6 13 4 4.55 0.46
 6 14 4 38.62 1.23
 6 15 4 3.71 0.47
 6 16 4 31.07 1.16
 6 17 4 78.17 1.78
 6 18 4 9.62 0.79
 6 19 4 30.57 1.23
 6 20 4 12.03 0.91
 6 21 4 53.04 1.53
 6 0 5 13.91 0.74
 6 1 5 63.27 1.31
 6 2 5 19.14 0.79
 6 3 5 103.2 1.73
 6 4 5 18.58 0.8
 6 5 5 4.07 0.41
 6 6 5 42.65 1.12
 6 7 5 9.88 0.7
 6 9 5 32.82 1.07
 6 10 5 2.23 0.39
 6 11 5 18.82 0.91
 6 12 5 22.55 0.98
 6 13 5 9.28 0.62
 6 14 5 22.03 1.03
 6 15 5 1.86 0.44
 6 16 5 16.38 0.99
 6 17 5 1.84 0.45
 6 18 5 17.27 0.99
 6 19 5 5.85 0.54
 6 0 6 49.53 1.23
 6 1 6 98.39 1.74
 6 2 6 70.43 1.48
 6 3 6 54.4 1.3
 6 4 6 19.12 0.86
 6 5 6 77.48 1.58
 6 6 6 71.91 1.54
 6 7 6 6.17 0.48
 6 8 6 10.54 0.77
 6 9 6 73.95 1.63
 6 10 6 12.38 0.85
 6 11 6 32.3 1.15
 6 12 6 39.43 1.25
 6 13 6 33.83 1.23
 6 14 6 12.82 0.93
 6 15 6 42.38 1.35
 6 16 6 28.06 1.16
 6 17 6 22.19 1.09
 6 18 6 8.4 0.59
 6 19 6 13.93 0.93
 6 0 7 17.25 0.86
 6 1 7 2.19 0.4
 6 2 7 48.62 1.3
 6 3 7 11.5 0.79
 6 4 7 7.96 0.65
 6 5 7 20.15 0.91
 6 6 7 96 1.86
 6 7 7 2.26 0.43
 6 8 7 18.53 0.93
 6 9 7 4.96 0.55
 6 10 7 56.47 1.49
 6 11 7 4.99 0.51
 6 12 7 17.05 1
 6 13 7 15.13 0.97
 6 14 7 13.47 0.94
 6 15 7 3.43 0.49
 6 17 7 11.6 0.86
 6 18 7 6.9 0.55
 6 0 8 27.7 1.07
 6 1 8 1.22 0.42
 6 2 8 14.43 0.86
 6 3 8 48.19 1.36
 6 4 8 7.59 0.69
 6 5 8 3.32 0.46
 6 6 8 12.87 0.88
 6 7 8 51.95 1.44
 6 8 8 0.71 0.46
 6 9 8 3.07 0.47
 6 10 8 7.65 0.66
 6 11 8 17.23 1.02
 6 12 8 2.35 0.47
 6 13 8 10.22 0.74
 6 14 8 14.93 0.97
 6 15 8 40.36 1.35
 6 16 8 20.68 1.07
 6 0 9 38.2 1.3
 6 1 9 1.09 0.44
 6 2 9 11.18 0.86
 6 3 9 10.97 0.81
 6 4 9 8.78 0.76
 6 5 9 2.65 0.46
 6 6 9 12.79 0.9
 6 7 9 6.87 0.56
 6 8 9 29.44 1.17
 6 9 9 5.7 0.54
 6 10 9 41.24 1.38
 6 11 9 6.43 0.61
 6 12 9 35.66 1.29
 6 13 9 13.66 0.94
 6 0 10 4.83 0.52
 6 1 10 42.56 1.37
 6 2 10 44.84 1.43
 6 3 10 1.58 0.48
 6 4 10 6.88 0.56
 6 5 10 50.54 1.49
 6 6 10 8.39 0.66
 6 7 10 22.1 1.11
 6 8 10 1.54 0.45
 6 9 10 4.44 0.51
 6 0 11 7.28 0.63
 6 1 11 29 1.37
 6 2 11 4.2 0.61
 7 2 0 69.96 1.28
 7 3 0 13.38 0.62
 7 4 0 3.73 0.51
 7 5 0 51.47 1.14
 7 6 0 20.66 0.79
 7 7 0 2.37 0.36
 7 8 0 33.94 0.98
 7 9 0 42.04 1.1
 7 10 0 95.95 1.72
 7 11 0 32.04 1.04
 7 12 0 23.78 0.93
 7 14 0 17.05 0.88
 7 15 0 14.81 0.88
 7 16 0 2.43 0.45
 7 17 0 11.25 0.85
 7 18 0 1.2 0.45
 7 19 0 3.03 0.48
 7 20 0 24.32 1.1
 7 21 0 17.46 1.02
 7 22 0 1.4 0.47
 7 0 1 214.28 2.65
 7 1 1 55.21 1.12
 7 2 1 15.57 0.68
 7 3 1 40.6 0.97
 7 4 1 68.46 1.28
 7 5 1 71.35 1.34
 7 6 1 39 1.01
 7 7 1 22.34 0.82
 7 8 1 1.12 0.36
 7 9 1 98.03 1.72
 7 10 1 18.63 0.84
 7 11 1 17.79 0.85
 7 13 1 36.16 1.14
 7 14 1 17.68 0.95
 7 15 1 10.5 0.79
 7 16 1 16.95 0.96
 7 17 1 35.15 1.25
 7 18 1 41.87 1.36
 7 19 1 25.74 1.15
 7 20 1 10.94 0.9
 7 21 1 24.64 1.14
 7 22 1 32.84 1.26
 7 0 2 11.24 0.63
 7 1 2 2 0.5
 7 2 2 37.9 0.97
 7 3 2 28.43 0.86
 7 4 2 12.35 0.66
 7 5 2 49.41 1.12
 7 6 2 203.96 2.64
 7 7 2 6.92 0.5
 7 8 2 17.08 0.8
 7 9 2 23.02 0.92
 7 10 2 139.06 2.18
 7 11 2 10.41 0.66
 7 12 2 56.99 1.4
 7 13 2 5.15 0.52
 7 14 2 5.63 0.5
 7 15 2 19.54 0.94
 7 16 2 14.82 0.92
 7 17 2 6.01 0.59
 7 18 2 10.97 0.87
 7 19 2 1.62 0.46
 7 20 2 1.84 0.46
 7 21 2 0.96 0.45
 7 0 3 3.68 0.54
 7 1 3 115.38 1.81
 7 2 3 29.46 0.91
 7 3 3 17.52 0.77
 7 4 3 23.98 0.85
 7 5 3 100.35 1.69
 7 6 3 43.28 1.1
 7 7 3 11.74 0.7
 7 8 3 36.58 1.07
 7 9 3 5.55 0.51
 7 10 3 5.85 0.51
 7 11 3 5.81 0.6
 7 12 3 14.53 0.83
 7 13 3 20.85 0.97
 7 14 3 41.57 1.3
 7 15 3 15.95 0.92
 7 16 3 23.99 1.12
 7 17 3 31.69 1.23
 7 18 3 7.72 0.64
 7 19 3 20.64 1.08
 7 20 3 12.35 0.91
 7 21 3 8.66 0.75
 7 0 4 2.55 0.38
 7 1 4 64.74 1.35
 7 2 4 11.66 0.71
 7 3 4 22.84 0.88
 7 4 4 55.68 1.27
 7 5 4 50.66 1.24
 7 6 4 47.41 1.2
 7 7 4 4.41 0.44
 7 8 4 8.93 0.64
 7 9 4 16.12 0.85
 7 10 4 11.52 0.78
 7 11 4 13.67 0.85
 7 12 4 26.58 1.06
 7 13 4 38.43 1.28
 7 14 4 11.52 0.86
 7 15 4 37.3 1.29
 7 16 4 34.61 1.24
 7 17 4 22.62 1.07
 7 18 4 15.72 0.98
 7 19 4 25.02 1.17
 7 20 4 1.89 0.46
 7 0 5 2.93 0.41
 7 1 5 21.52 0.88
 7 2 5 21.17 0.86
 7 3 5 7.07 0.61
 7 4 5 30.65 1.03
 7 5 5 31.84 1.05
 7 6 5 26.62 0.99
 7 7 5 43.84 1.24
 7 8 5 61.1 1.46
 7 9 5 4.71 0.47
 7 10 5 43.13 1.28
 7 11 5 11.73 0.84
 7 12 5 27.47 1.13
 7 13 5 4.47 0.49
 7 14 5 51.91 1.47
 7 15 5 3.07 0.47
 7 16 5 11.87 0.82
 7 17 5 3.93 0.5
 7 18 5 5.53 0.53
 7 19 5 5.35 0.52
 7 0 6 14.04 0.81
 7 1 6 59.83 1.43
 7 2 6 75.21 1.6
 7 3 6 56.22 1.41
 7 4 6 53.45 1.36
 7 5 6 6.33 0.54
 7 6 6 11.82 0.83
 7 7 6 32.81 1.16
 7 8 6 27.68 1.09
 7 9 6 8.68 0.71
 7 10 6 7.3 0.69
 7 11 6 24.59 1.06
 7 12 6 6.51 0.61
 7 13 6 13.08 0.91
 7 14 6 10.54 0.77
 7 15 6 17.03 1.02
 7 16 6 18.43 1.04
 7 17 6 14.44 0.98
 7 18 6 6.86 0.62
 7 0 7 29.82 1.12
 7 1 7 1.19 0.41
 7 2 7 70.53 1.63
 7 3 7 7.98 0.7
 7 4 7 3.05 0.45
 7 5 7 4.69 0.49
 7 6 7 3.18 0.46
 7 7 7 21.71 1.02
 7 8 7 34.61 1.21
 7 9 7 16.73 0.99
 7 10 7 36.05 1.28
 7 11 7 12.57 0.82
 7 12 7 20.02 1.09
 7 13 7 7.44 0.64
 7 14 7 28.31 1.22
 7 15 7 6.7 0.55
 7 0 8 1.16 0.44
 7 1 8 31.42 1.2
 7 2 8 69.38 1.66
 7 3 8 17.76 0.97
 7 4 8 6.18 0.6
 7 5 8 10.23 0.84
 7 6 8 4.38 0.5
 7 7 8 8.44 0.73
 7 8 8 3.81 0.54
 7 9 8 22.88 1.1
 7 10 8 2.05 0.46
 7 11 8 26.9 1.16
 7 12 8 16.74 0.99
 7 13 8 20.52 1.04
 7 14 8 2.37 0.46
 7 0 9 4.54 0.51
 7 1 9 4.34 0.51
 7 2 9 10.16 0.79
 7 3 9 7.01 0.59
 7 4 9 18.8 1.04
 7 5 9 10.44 0.69
 7 6 9 10.07 0.73
 7 7 9 3.72 0.5
 7 8 9 56.17 1.57
 7 10 9 30.95 1.21
 7 11 9 6.44 0.54
 7 1 10 30.44 1.22
 7 2 10 3.84 0.49
 7 3 10 64.58 1.66
 7 4 10 7.28 0.56
 7 6 10 9.49 0.88
 8 0 0 2.3 0.37
 8 1 0 1.67 0.36
 8 2 0 48.3 1.14
 8 4 0 2.32 0.38
 8 5 0 10.37 0.68
 8 6 0 128.34 2.04
 8 7 0 17.58 0.84
 8 8 0 5.59 0.51
 8 9 0 62.68 1.45
 8 10 0 17.41 0.87
 8 11 0 22.28 0.95
 8 12 0 9.96 0.66
 8 13 0 57.13 1.47
 8 14 0 1.25 0.43
 8 15 0 1.75 0.44
 8 16 0 35.41 1.25
 8 17 0 16.63 0.97
 8 19 0 9.07 0.67
 8 20 0 0.77 0.47
 8 0 1 30.8 0.97
 8 1 1 30.4 0.95
 8 2 1 94.17 1.65
 8 3 1 1.21 0.37
 8 4 1 31.91 0.98
 8 5 1 65.28 1.39
 8 6 1 2.49 0.4
 8 7 1 21.35 0.88
 8 8 1 4.99 0.5
 8 9 1 59.69 1.44
 8 10 1 4.24 0.44
 8 11 1 3.88 0.45
 8 12 1 20.74 0.98
 8 13 1 25.66 1.05
 8 14 1 4.44 0.49
 8 15 1 18.15 0.97
 8 16 1 8.53 0.76
 8 17 1 17.98 1.03
 8 18 1 3.84 0.5
 8 19 1 39.68 1.34
 8 20 1 36.63 1.28
 8 1 2 3.06 0.4
 8 2 2 31.58 0.99
 8 3 2 11.16 0.72
 8 4 2 126.58 2.02
 8 5 2 3.01 0.41
 8 6 2 48.84 1.24
 8 7 2 12.22 0.8
 8 8 2 178.44 2.58
 8 9 2 1.92 0.39
 8 10 2 22.63 0.97
 8 11 2 4.11 0.46
 8 12 2 27.12 1.07
 8 13 2 2.68 0.45
 8 14 2 26.6 1.1
 8 15 2 3.62 0.48
 8 16 2 20.78 1.04
 8 17 2 5.27 0.53
 8 18 2 2.86 0.48
 8 19 2 2.95 0.48
 8 20 2 10.19 0.76
 8 0 3 81.05 1.58
 8 1 3 1.86 0.39
 8 2 3 14.4 0.78
 8 3 3 34.19 1.04
 8 4 3 41.14 1.15
 8 5 3 22.49 0.92
 8 6 3 35.06 1.08
 8 7 3 34.21 1.1
 8 8 3 20.8 0.91
 8 9 3 58.43 1.44
 8 10 3 69.43 1.6
 8 11 3 10.74 0.81
 8 12 3 61.76 1.56
 8 13 3 36.7 1.24
 8 14 3 15.59 0.92
 8 16 3 12.01 0.89
 8 17 3 3.17 0.48
 8 18 3 5.84 0.54
 8 19 3 1.81 0.45
 8 0 4 5.39 0.49
 8 1 4 13.78 0.76
 8 2 4 16 0.82
 8 3 4 44.92 1.22
 8 4 4 23.28 0.95
 8 5 4 11.83 0.74
 8 6 4 6.76 0.52
 8 7 4 40.27 1.22
 8 8 4 63.89 1.53
 8 9 4 24.04 1.01
 8 10 4 30.14 1.13
 8 11 4 53.22 1.45
 8 12 4 15.34 0.91
 8 13 4 24.16 1.08
 8 14 4 24.48 1.12
 8 15 4 38.07 1.32
 8 16 4 8.23 0.59
 8 17 4 7.01 0.62
 8 0 5 0.65 0.41
 8 1 5 22.92 0.94
 8 2 5 17.84 0.88
 8 3 5 14.56 0.84
 8 4 5 16.74 0.87
 8 5 5 33.24 1.15
 8 6 5 45.63 1.31
 8 7 5 8.14 0.69
 8 8 5 36.23 1.23
 8 9 5 13.2 0.89
 8 10 5 48.57 1.42
 8 11 5 1.08 0.44
 8 12 5 52.75 1.52
 8 13 5 1.2 0.45
 8 14 5 5.37 0.53
 8 15 5 13.77 0.93
 8 16 5 10.02 0.88
 8 17 5 5.3 0.52
 8 0 6 83.87 1.78
 8 1 6 1.85 0.42
 8 2 6 8.24 0.69
 8 3 6 12.06 0.85
 8 4 6 36.21 1.21
 8 5 6 21.95 1.01
 8 6 6 16.09 0.93
 8 7 6 27.77 1.16
 8 8 6 12.75 0.93
 8 9 6 5.17 0.52
 8 11 6 28.97 1.21
 8 13 6 9.62 0.73
 8 14 6 3.23 0.49
 8 15 6 14.5 0.98
 8 16 6 18.37 1.03
 8 0 7 53.72 1.51
 8 1 7 4.91 0.5
 8 2 7 1.29 0.44
 8 3 7 11.11 0.76
 8 4 7 58.82 1.55
 8 5 7 0.99 0.45
 8 6 7 3.05 0.47
 8 7 7 35.17 1.27
 8 8 7 29.84 1.2
 8 9 7 10.15 0.79
 8 11 7 27.8 1.21
 8 12 7 32.13 1.22
 8 13 7 8.51 0.65
 8 14 7 12.93 0.93
 8 0 8 46.57 1.43
 8 1 8 43.99 1.4
 8 2 8 9.8 0.76
 8 3 8 34.62 1.29
 8 4 8 11.52 0.81
 8 5 8 13.87 0.97
 8 6 8 8.73 0.63
 8 7 8 13.11 0.94
 8 8 8 3.04 0.48
 8 9 8 3.84 0.5
 8 10 8 4.37 0.5
 8 11 8 22.01 1.08
 8 0 9 6.13 0.54
 8 1 9 5.7 0.54
 8 2 9 19.58 1.08
 8 3 9 16.82 1.01
 8 4 9 17.58 1.04
 8 5 9 0.88 0.49
 8 6 9 43.36 1.35
 8 7 9 22.75 1.1
 8 8 9 7.37 0.65
 9 2 0 23.63 0.94
 9 4 0 174.47 2.58
 9 6 0 6.56 0.55
 9 7 0 7.1 0.64
 9 8 0 124.05 2.17
 9 9 0 4.31 0.47
 9 10 0 15.48 0.91
 9 11 0 24.64 1.06
 9 12 0 5.44 0.52
 9 13 0 6.66 0.55
 9 14 0 41.51 1.36
 9 15 0 36.84 1.29
 9 18 0 4.58 0.51
 9 0 1 7.31 0.54
 9 1 1 11.7 0.75
 9 2 1 26.09 0.98
 9 3 1 12.79 0.79
 9 4 1 5.77 0.52
 9 5 1 6.86 0.62
 9 6 1 19.33 0.91
 9 7 1 38.75 1.23
 9 8 1 14.07 0.84
 9 9 1 38.19 1.2
 9 10 1 4.25 0.48
 9 11 1 34.08 1.21
 9 12 1 3.22 0.47
 9 13 1 58.71 1.57
 9 14 1 13.42 0.94
 9 15 1 4.14 0.5
 9 16 1 10.09 0.85
 9 17 1 21.58 1.08
 9 18 1 1.37 0.45
 9 0 2 110.47 1.97
 9 1 2 1.79 0.38
 9 2 2 4.51 0.44
 9 3 2 2.76 0.41
 9 4 2 90.84 1.79
 9 5 2 32.15 1.09
 9 6 2 9.86 0.79
 9 7 2 11.01 0.82
 9 8 2 6.2 0.51
 9 9 2 62.93 1.55
 9 10 2 9.91 0.78
 9 11 2 15.64 0.93
 9 12 2 19.14 1.02
 9 13 2 34.84 1.27
 9 14 2 10.45 0.8
 9 15 2 10.73 0.85
 9 16 2 18.06 1.03
 9 17 2 3.62 0.49
 9 18 2 12.88 0.89
 9 0 3 19.85 0.9
 9 1 3 20.28 0.93
 9 2 3 72.54 1.59
 9 4 3 7.67 0.58
 9 5 3 21.32 0.99
 9 6 3 27.45 1.08
 9 7 3 16.27 0.91
 9 8 3 84.89 1.82
 9 9 3 9.84 0.83
 9 10 3 49.01 1.42
 9 11 3 15.44 0.94
 9 12 3 43.8 1.37
 9 13 3 3.88 0.5
 9 14 3 30.19 1.23
 9 15 3 3.53 0.49
 9 16 3 2.12 0.46
 9 17 3 4.82 0.51
 9 0 4 65.64 1.57
 9 1 4 1.56 0.42
 9 2 4 3.4 0.45
 9 3 4 15.07 0.86
 9 4 4 41.86 1.27
 9 5 4 18.96 0.96
 9 6 4 28.73 1.09
 9 7 4 13.04 0.88
 9 8 4 34.58 1.22
 9 9 4 20.25 0.99
 9 10 4 48.37 1.45
 9 12 4 35.22 1.26
 9 13 4 1.3 0.46
 9 14 4 4.41 0.51
 9 15 4 5.26 0.53
 9 16 4 4.67 0.51
 9 0 5 68.3 1.66
 9 1 5 12.06 0.86
 9 2 5 43.03 1.32
 9 3 5 39.67 1.28
 9 4 5 13.06 0.89
 9 5 5 1.13 0.43
 9 6 5 17.58 0.99
 9 7 5 36.18 1.25
 9 8 5 20.34 1.01
 9 9 5 1.59 0.45
 9 10 5 2.87 0.47
 9 11 5 20.49 1.06
 9 12 5 11.51 0.88
 9 13 5 7.68 0.65
 9 14 5 2.76 0.48
 9 15 5 9.33 0.76
 9 0 6 0.87 0.44
 9 1 6 2.82 0.46
 9 2 6 15.81 0.95
 9 3 6 29.89 1.17
 9 4 6 9.05 0.75
 9 5 6 10.69 0.86
 9 6 6 9.96 0.83
 9 7 6 15.78 0.98
 9 8 6 3.15 0.49
 9 9 6 23.46 1.1
 9 10 6 5.15 0.58
 9 11 6 20.81 1.07
 9 12 6 9.07 0.74
 9 13 6 7.73 0.57
 9 0 7 18.08 1.02
 9 1 7 5.97 0.6
 9 2 7 20.43 1.08
 9 3 7 5.43 0.53
 9 4 7 19.37 1.07
 9 5 7 19.83 1.06
 9 6 7 62.34 1.64
 9 7 7 1.33 0.45
 9 8 7 20.81 1.04
 9 9 7 11.35 0.93
 9 10 7 13.23 0.92
 9 11 7 1.39 0.45
 9 0 8 4.33 0.51
 9 1 8 2.32 0.46
 9 2 8 2.91 0.48
 9 3 8 13.45 0.94
 9 4 8 23.27 1.13
 9 5 8 6.86 0.62
 9 6 8 18.67 1
 9 7 8 28.96 1.2
 9 8 8 5 0.52
 10 0 0 269.56 3.54
 10 2 0 10.15 0.79
 10 3 0 1.72 0.42
 10 4 0 117.8 2.14
 10 5 0 10.37 0.82
 10 6 0 24.21 1.05
 10 7 0 1.31 0.43
 10 8 0 3.04 0.47
 10 9 0 18.31 0.99
 10 10 0 3.66 0.49
 10 11 0 2.42 0.46
 10 12 0 1.9 0.46
 10 14 0 7.37 0.71
 10 15 0 1.58 0.45
 10 0 1 0.73 0.43
 10 1 1 40.48 1.26
 10 2 1 13.07 0.8
 10 3 1 18.89 0.94
 10 4 1 12.96 0.88
 10 5 1 5.74 0.57
 10 6 1 40.99 1.29
 10 7 1 11.7 0.78
 10 8 1 2.15 0.45
 10 9 1 9.95 0.85
 10 10 1 10.92 0.86
 10 11 1 48.06 1.45
 10 12 1 8.85 0.77
 10 13 1 9.22 0.68
 10 14 1 8.76 0.77
 10 15 1 16.77 1
 10 16 1 2.33 0.46
 10 0 2 51.16 1.42
 10 1 2 3.63 0.46
 10 2 2 50.13 1.43
 10 3 2 14.25 0.88
 10 4 2 18.61 0.94
 10 5 2 5.29 0.51
 10 6 2 2.67 0.46
 10 7 2 36.6 1.25
 10 8 2 7.32 0.71
 10 9 2 2.67 0.47
 10 10 2 32.3 1.25
 10 11 2 44.13 1.42
 10 12 2 2.31 0.47
 10 13 2 0.95 0.46
 10 14 2 34.41 1.27
 10 15 2 33.05 1.25
 10 0 3 7.51 0.7
 10 1 3 0.71 0.45
 10 2 3 14.98 0.89
 10 3 3 5.05 0.5
 10 4 3 15.45 0.91
 10 5 3 8.17 0.64
 10 6 3 57.15 1.52
 10 7 3 2.4 0.46
 10 9 3 10.74 0.87
 10 10 3 22.82 1.13
 10 11 3 1.8 0.45
 10 12 3 21.76 1.07
 10 13 3 27.17 1.18
 10 14 3 2.5 0.47
 10 15 3 2.46 0.46
 10 0 4 3.17 0.47
 10 1 4 8.7 0.73
 10 2 4 14.64 0.89
 10 3 4 17.78 1.01
 10 4 4 15.45 0.93
 10 5 4 32.4 1.23
 10 6 4 3.88 0.49
 10 7 4 38.81 1.35
 10 8 4 21.96 1.09
 10 9 4 15.55 0.96
 10 10 4 22.72 1.11
 10 11 4 20.98 1.08
 10 12 4 1.53 0.45
 10 13 4 0.95 0.45
 10 14 4 19.67 1.04
 10 0 5 17.88 1
 10 1 5 32.37 1.22
 10 2 5 30.11 1.23
 10 3 5 1.27 0.45
 10 4 5 23.03 1.09
 10 5 5 56.79 1.59
 10 6 5 19.71 1.06
 10 7 5 2.18 0.47
 10 8 5 12.49 0.9
 10 9 5 41.26 1.39
 10 10 5 13.05 0.95
 10 11 5 2.15 0.46
 10 12 5 9.29 0.78
 10 1 6 9.25 0.64
 10 2 6 11.63 0.93
 10 4 6 1.97 0.46
 10 5 6 3.93 0.5
 10 6 6 3.15 0.48
 10 7 6 13.01 0.85
 10 8 6 6.25 0.55
 10 9 6 6.63 0.61
 10 10 6 15.55 0.96
 10 0 7 3.38 0.49
 10 1 7 5.78 0.54
 10 2 7 85.07 1.92
 10 3 7 3.66 0.49
 10 4 7 9.21 0.77
 10 5 7 4.62 0.51
 10 6 7 36.85 1.3
 10 7 7 11.67 0.91
 11 1 0 0.77 0.45
 11 2 0 183.75 2.88
 11 3 0 10.42 0.79
 11 6 0 19.74 1.04
 11 7 0 58.63 1.58
 11 8 0 0.89 0.47
 11 9 0 1.71 0.46
 11 10 0 10.4 0.8
 11 11 0 55.68 1.54
 11 12 0 4.47 0.51
 11 13 0 9.71 0.8
 11 1 1 30.51 1.2
 11 2 1 1.58 0.45
 11 3 1 8.61 0.75
 11 4 1 8.09 0.64
 11 5 1 26.23 1.15
 11 6 1 1.64 0.46
 11 7 1 28.55 1.16
 11 8 1 15.11 0.97
 11 9 1 2.11 0.47
 11 10 1 7.99 0.65
 11 11 1 5.22 0.52
 11 12 1 0.86 0.46
 11 13 1 13.51 0.81
 11 0 2 7.55 0.71
 11 1 2 10.13 0.84
 11 2 2 14.58 0.98
 11 3 2 20.99 1.08
 11 4 2 12.97 0.89
 11 5 2 1.49 0.46
 11 6 2 1.94 0.46
 11 7 2 19.93 1.05
 11 8 2 9.43 0.77
 11 9 2 2.28 0.47
 11 10 2 3.21 0.49
 11 11 2 21.76 1.07
 11 12 2 6 0.59
 11 0 3 15.99 0.97
 11 1 3 19.51 1.02
 11 2 3 8.75 0.75
 11 4 3 27.79 1.18
 11 5 3 19.28 1.01
 11 6 3 18.31 1.03
 11 7 3 12.63 0.93
 11 8 3 15.42 1.01
 11 9 3 3.15 0.48
 11 10 3 3.72 0.49
 11 11 3 16.36 1.02
 11 0 4 7.02 0.63
 11 1 4 14.61 0.95
 11 2 4 27.83 1.17
 11 3 4 35.57 1.3
 11 4 4 7.47 0.58
 11 5 4 3.27 0.48
 11 6 4 16.56 0.96
 11 7 4 5.1 0.53
 11 8 4 1.42 0.45
 11 9 4 10.97 0.8
 11 10 4 3.39 0.48
 11 0 5 9.02 0.68
 11 1 5 14.56 0.98
 11 2 5 35.18 1.29
 11 3 5 22.77 1.06
 11 4 5 2.43 0.46
 11 5 5 3.09 0.48
 11 6 5 48.36 1.49
 11 7 5 12.24 0.89
 11 0 6 18.27 1.05
 11 1 6 4.8 0.51
 11 2 6 0.92 0.49
 11 3 6 27.91 1.17
 11 4 6 7 0.62
 12 0 0 8.97 0.68
 12 1 0 13.9 0.96
 12 2 0 5.37 0.59
 12 3 0 24.79 1.14
 12 4 0 2.33 0.46
 12 5 0 17.59 1
 12 6 0 20.45 1.04
 12 7 0 8.05 0.58
 12 9 0 35.88 1.29
 12 0 1 12.36 0.9
 12 1 1 5.12 0.53
 12 2 1 3.81 0.5
 12 3 1 22.43 1.11
 12 4 1 8.85 0.7
 12 5 1 34.48 1.3
 12 7 1 22.76 1.11
 12 8 1 10.07 0.87
 12 0 2 0.99 0.46
 12 1 2 5.14 0.52
 12 2 2 47.47 1.49
 12 3 2 1.52 0.45
 12 4 2 8.65 0.76
 12 5 2 7.74 0.64
 12 6 2 15.11 0.99
 12 7 2 4.89 0.51
 12 8 2 5.31 0.59
 12 1 3 18.02 0.98
 12 2 3 0.82 0.47
 12 3 3 20.75 1.07
 12 4 3 1.85 0.45
 12 5 3 7.03 0.71
 12 6 3 0.89 0.46
 12 0 4 14.19 0.94
 12 1 4 44.02 1.4
 12 2 4 9.06 0.85
 12 3 4 17.12 1

_iucr_refine_fcf_details
;
data_3
_computing_structure_refinement   'olex2.refine 1.3 (Bourhis et al., 2015)'
_shelx_refln_list_code            4
loop_
  _space_group_symop_id
  _space_group_symop_operation_xyz
  1  x,y,z
  2  x+1/2,-y+1/2,-z
  3  -x,y+1/2,-z+1/2
  4  -x+1/2,-y,z+1/2

_space_group_crystal_system       orthorhombic
_space_group_IT_number            19
_space_group_name_H-M_alt         'P 21 21 21'
_space_group_name_Hall            ' P 2ac 2ab'
_symmetry_space_group_name_H-M    'P 21 21 21'
_symmetry_space_group_name_Hall   ' P 2ac 2ab'
_symmetry_Int_Tables_number       19
_cell_length_a                    5.9279(10)
_cell_length_b                    12.2597(17)
_cell_length_c                    5.7939(9)
_cell_angle_alpha                 90
_cell_angle_beta                  90
_cell_angle_gamma                 90
_cell_volume                      421.07(11)
loop_
  _refln_index_h
  _refln_index_k
  _refln_index_l
  _refln_F_squared_calc
  _refln_F_squared_meas
  _refln_F_squared_sigma
  _refln_F_squared_weight
  _refln_observed_status
0 0 2 2907.760 2839.100 33.363 0.017 o
0 0 4 207.831 209.425 3.909 2.139 o
0 0 8 25.124 24.453 1.531 26.006 o
0 0 10 5.152 4.807 1.317 41.160 o
0 1 1 730.955 723.569 7.338 0.273 o
0 1 2 506.231 532.545 6.562 0.483 o
0 1 3 83.179 83.893 1.755 11.072 o
0 1 4 39.630 39.772 1.204 29.872 o
0 1 5 238.943 235.828 4.531 1.631 o
0 1 6 93.549 93.639 2.460 7.066 o
0 1 7 61.355 58.704 2.072 11.637 o
0 1 8 3.019 3.582 1.021 68.503 o
0 1 9 6.577 8.512 1.204 47.835 o
0 1 12 29.011 26.984 2.296 12.568 o
0 2 0 181.225 183.564 1.755 4.104 o
0 2 1 110.851 119.399 1.225 9.528 o
0 2 2 175.838 181.359 2.072 3.982 o
0 2 3 156.003 157.579 2.929 3.724 o
0 2 4 90.888 92.945 2.062 8.704 o
0 2 5 138.498 137.116 2.960 4.178 o
0 2 6 15.269 16.187 1.041 55.251 o
0 2 7 552.234 540.566 9.757 0.337 o
0 2 8 9.559 8.695 1.184 48.296 o
0 2 9 47.660 46.325 2.215 11.794 o
0 2 10 21.079 20.677 1.776 20.872 o
0 2 11 2.059 2.694 1.419 36.245 o
0 2 12 19.236 20.187 2.011 16.820 o
0 3 1 702.941 707.749 6.409 0.302 o
0 3 2 55.324 56.122 0.796 30.585 o
0 3 3 201.572 205.190 2.460 3.035 o
0 3 4 7.886 7.991 0.449 241.066 o
0 3 5 50.008 49.152 1.551 19.012 o
0 3 6 1.080 1.490 0.735 133.581 o
0 3 8 16.605 15.697 1.378 34.067 o
0 3 9 61.813 63.277 2.551 8.517 o
0 3 10 48.991 48.907 2.439 9.993 o
0 3 11 7.701 6.787 1.572 28.774 o
0 3 12 119.635 116.092 3.991 3.259 o
0 4 0 5308.910 5179.500 44.488 0.006 o
0 4 1 94.960 98.160 1.072 12.827 o
0 4 2 171.037 171.010 1.786 4.486 o
0 4 3 716.153 738.153 7.787 0.269 o
0 4 4 222.118 229.194 2.847 2.440 o
0 4 5 384.080 388.621 4.593 0.883 o
0 4 6 16.867 15.972 1.102 49.547 o
0 4 7 12.162 11.767 1.123 51.324 o
0 4 8 1.926 1.725 1.143 55.662 o
0 4 9 21.163 22.198 1.653 23.569 o
0 4 10 27.497 28.311 1.970 16.541 o
0 5 2 549.669 566.163 5.327 0.474 o
0 5 3 79.122 81.219 1.194 15.559 o
0 5 4 0.342 0.674 0.449 357.955 o
0 5 5 180.376 177.511 2.439 3.608 o
0 5 6 85.381 86.158 1.572 11.854 o
0 5 7 24.693 24.055 1.449 28.581 o
0 5 10 32.662 32.669 2.092 14.400 o
0 5 12 9.492 9.767 1.796 21.982 o
0 6 0 88.474 89.588 1.041 14.491 o
0 6 1 471.638 474.422 4.582 0.648 o
0 6 2 90.783 96.599 1.174 12.940 o
0 6 3 268.170 272.028 2.847 1.870 o
0 6 4 70.291 70.849 1.235 17.596 o
0 6 5 0.735 0.776 0.490 298.065 o
0 6 6 11.985 11.165 0.663 120.592 o
0 6 7 43.023 43.120 1.225 27.699 o
0 6 8 10.026 10.257 0.837 87.643 o
0 6 10 41.102 41.569 2.358 11.111 o
0 6 11 8.968 7.705 1.623 26.870 o
0 6 12 55.456 55.714 2.786 7.740 o
0 7 1 36.513 36.884 0.612 57.945 o
0 7 2 5.033 5.409 0.347 403.646 o
0 7 3 22.387 22.371 0.572 98.437 o
0 7 4 28.822 29.179 0.786 59.545 o
0 7 5 7.184 6.613 0.541 193.091 o
0 7 6 144.018 141.883 2.245 5.060 o
0 7 7 47.467 46.590 1.286 24.550 o
0 7 8 58.187 59.562 1.572 16.709 o
0 7 9 47.302 46.478 1.531 20.007 o
0 7 10 54.066 54.285 2.633 8.550 o
0 7 11 2.523 3.092 1.541 30.703 o
0 7 12 69.421 64.757 3.072 6.185 o
0 8 0 45.266 45.304 0.725 41.228 o
0 8 1 44.857 44.314 0.735 41.520 o
0 8 2 110.236 111.591 1.398 9.338 o
0 8 3 62.031 61.572 0.990 23.701 o
0 8 4 65.744 64.409 1.082 21.025 o
0 8 5 148.328 145.057 2.184 4.985 o
0 8 6 31.466 29.965 0.990 44.194 o
0 8 7 1.575 1.949 0.459 322.174 o
0 8 8 88.732 87.403 1.939 9.556 o
0 8 9 79.449 79.565 1.949 10.407 o
0 8 10 58.270 60.133 1.806 14.130 o
0 8 11 7.952 8.389 1.613 27.272 o
0 9 1 31.476 32.047 0.663 63.916 o
0 9 2 21.684 23.657 0.602 94.071 o
0 9 3 144.679 142.566 1.786 5.758 o
0 9 4 7.048 7.185 0.469 236.818 o
0 9 5 73.824 69.278 1.429 15.273 o
0 9 6 13.017 14.339 0.786 89.531 o
0 9 7 4.374 4.929 0.531 219.880 o
0 9 8 11.171 12.247 0.878 78.631 o
0 9 9 17.186 16.462 1.082 50.767 o
0 9 10 6.769 6.726 0.674 136.787 o
0 9 11 7.846 7.991 0.786 102.309 o
0 10 0 0.845 0.796 0.388 464.333 o
0 10 1 132.011 137.147 1.704 6.528 o
0 10 2 46.131 46.202 0.868 35.863 o
0 10 3 39.963 39.568 0.837 42.723 o
0 10 4 88.511 90.231 1.388 12.394 o
0 10 5 9.031 7.940 0.561 170.870 o
0 10 6 15.788 15.584 0.837 77.204 o
0 10 7 10.091 9.206 0.827 90.046 o
0 10 8 5.404 6.532 0.714 126.910 o
0 10 9 13.633 13.839 1.041 56.980 o
0 10 10 1.231 1.857 0.561 223.487 o
0 10 11 0.763 1.572 0.592 204.431 o
0 11 1 68.076 66.645 1.112 19.833 o
0 11 2 85.380 83.678 1.266 13.942 o
0 11 3 69.086 70.288 1.184 18.422 o
0 11 4 97.771 97.865 1.521 10.438 o
0 11 5 21.797 20.718 0.786 72.737 o
0 11 6 118.497 117.072 1.909 7.148 o
0 11 7 29.893 31.363 1.194 35.219 o
0 11 8 40.735 40.048 1.408 24.292 o
0 11 9 1.722 2.245 0.561 220.022 o
0 11 10 17.675 16.360 1.163 44.896 o
0 11 11 9.249 8.338 0.857 86.191 o
0 12 0 237.646 232.501 2.664 2.348 o
0 12 1 76.716 76.259 1.235 16.014 o
0 12 2 28.449 28.219 0.755 62.882 o
0 12 3 119.345 118.776 1.704 7.604 o
0 12 4 39.094 38.956 0.970 38.146 o
0 12 5 1.314 1.490 0.347 547.005 o
0 12 6 6.382 6.307 0.572 181.561 o
0 12 7 5.109 5.828 0.663 146.136 o
0 12 8 39.736 40.181 1.459 23.367 o
0 12 9 35.216 34.843 1.408 26.152 o
0 12 10 12.051 13.411 0.939 69.049 o
0 12 11 31.609 30.128 1.419 27.264 o
0 13 1 19.714 18.809 0.694 89.378 o
0 13 2 21.634 21.463 0.704 82.293 o
0 13 3 145.048 145.342 2.000 5.358 o
0 13 4 11.228 11.471 0.663 122.132 o
0 13 5 77.665 79.086 1.510 13.476 o
0 13 6 4.419 4.776 0.500 242.918 o
0 13 7 13.277 11.624 0.806 87.664 o
0 13 8 32.182 32.108 1.357 28.677 o
0 13 9 29.340 29.117 1.357 29.827 o
0 13 10 11.626 12.523 1.072 55.742 o
0 14 0 57.161 58.500 1.133 23.262 o
0 14 1 39.162 37.864 0.949 39.203 o
0 14 2 22.255 21.269 0.755 75.249 o
0 14 3 29.154 27.780 0.857 54.721 o
0 14 4 143.171 142.250 2.092 5.322 o
0 14 5 2.861 3.511 0.418 351.850 o
0 14 6 10.944 11.676 0.745 102.944 o
0 14 7 1.019 1.480 0.408 412.486 o
0 14 8 11.150 12.523 1.000 63.082 o
0 14 10 46.248 43.528 1.643 18.606 o
0 15 1 91.173 90.863 1.562 11.136 o
0 15 2 181.019 181.114 2.388 3.608 o
0 15 3 90.603 90.353 1.592 11.050 o
0 15 4 46.485 45.212 1.184 27.312 o
0 15 5 13.140 14.084 0.796 87.819 o
0 15 9 46.683 47.253 1.653 18.127 o
0 15 10 5.094 5.848 0.663 146.151 o
0 16 0 24.457 25.209 0.857 60.273 o
0 16 2 4.035 4.440 0.418 329.634 o
0 16 3 154.156 154.609 2.266 4.590 o
0 16 4 93.836 94.568 1.745 9.861 o
0 16 5 13.573 13.268 0.806 86.109 o
0 16 6 43.371 41.487 1.286 26.317 o
0 16 7 83.293 81.596 1.827 10.743 o
0 16 8 0.593 1.000 0.449 352.968 o
0 16 9 13.702 14.441 1.112 50.752 o
0 17 1 0.837 1.133 0.378 484.627 o
0 17 2 62.994 60.990 1.388 18.061 o
0 17 3 48.210 47.161 1.245 25.140 o
0 17 4 5.232 5.695 0.469 258.032 o
0 17 5 73.564 76.922 1.664 12.904 o
0 17 6 29.011 29.087 1.112 39.633 o
0 17 7 0.470 1.051 0.449 354.146 o
0 17 8 7.176 6.562 0.561 182.521 o
0 17 9 15.325 15.503 1.000 59.126 o
0 18 0 225.478 227.378 2.980 2.356 o
0 18 1 61.878 59.807 1.368 18.622 o
0 18 2 19.349 20.381 0.919 61.773 o
0 18 3 27.986 26.974 1.000 46.707 o
0 18 4 10.260 9.624 0.755 103.775 o
0 18 5 2.613 2.327 0.439 334.916 o
0 18 6 6.860 7.787 0.694 128.597 o
0 18 7 1.393 2.307 0.459 322.211 o
0 18 9 8.542 8.573 0.653 136.300 o
0 19 1 15.759 16.136 0.908 68.068 o
0 19 2 117.756 119.736 2.102 6.623 o
0 19 3 3.138 2.500 0.429 340.889 o
0 19 4 3.891 3.358 0.459 290.935 o
0 19 5 14.106 13.604 0.908 70.846 o
0 19 6 43.694 44.161 1.398 23.396 o
0 19 7 5.257 6.858 0.572 185.405 o
0 19 8 10.555 9.216 0.786 97.181 o
0 20 1 27.930 27.403 1.061 43.168 o
0 20 2 0.853 0.980 0.459 335.256 o
0 20 3 43.545 44.386 1.347 24.491 o
0 20 4 1.642 1.827 0.439 350.105 o
0 20 6 1.374 1.837 0.459 324.936 o
0 20 7 137.785 135.065 2.460 4.981 o
0 20 8 5.855 6.154 0.541 201.407 o
0 21 1 2.105 2.684 0.439 338.959 o
0 21 2 46.131 45.886 1.368 23.281 o
0 21 3 0.790 0.868 0.439 367.244 o
0 21 5 21.219 19.616 1.051 49.809 o
0 21 6 22.400 21.279 1.102 45.342 o
0 21 7 0.471 0.908 0.449 354.993 o
0 22 0 133.361 135.381 2.368 5.256 o
0 22 2 37.574 36.772 1.296 28.340 o
0 22 3 0.659 1.153 0.449 351.263 o
0 22 4 3.634 4.348 0.510 241.821 o
0 22 5 4.915 5.491 0.541 208.372 o
0 22 6 10.397 10.563 0.786 96.388 o
0 23 1 1.856 1.725 0.449 333.800 o
0 23 2 16.646 17.993 1.041 53.844 o
0 23 3 27.182 28.128 1.174 37.804 o
0 23 5 14.205 12.512 0.980 63.063 o
0 23 6 17.404 16.983 1.000 57.150 o
0 24 2 1.786 2.490 0.480 292.942 o
0 24 3 12.072 12.696 0.929 70.602 o
0 24 4 26.590 26.546 1.143 39.842 o
0 25 1 2.402 2.980 0.592 194.728 o
0 25 2 21.252 22.433 1.276 36.363 o
0 25 3 5.922 4.970 0.592 176.104 o
0 25 4 2.243 2.898 0.531 239.083 o
0 26 0 5.373 6.440 0.633 156.740 o
0 26 1 19.807 19.759 1.255 38.260 o
0 26 2 1.680 2.551 0.521 252.612 o
1 0 1 75.975 76.718 0.837 19.625 o
1 0 2 3256.670 3102.690 36.211 0.014 o
1 0 3 30.030 32.016 0.929 47.827 o
1 0 4 326.957 328.151 5.858 0.924 o
1 0 5 282.205 284.367 5.327 1.175 o
1 0 7 249.413 247.800 5.174 1.374 o
1 0 8 9.864 10.441 1.235 44.316 o
1 0 10 2.626 3.480 1.296 43.117 o
1 0 12 16.514 17.881 1.980 17.561 o
1 1 0 249.626 251.249 2.368 2.249 o
1 1 1 127.395 133.442 1.357 7.567 o
1 1 2 68.654 71.605 0.939 21.108 o
1 1 3 293.317 302.320 5.246 1.133 o
1 1 4 247.951 259.863 4.746 1.473 o
1 1 5 121.252 122.338 2.725 5.096 o
1 1 7 26.231 26.831 1.470 27.328 o
1 1 8 33.828 35.333 1.817 17.960 o
1 1 9 3.112 2.235 1.143 55.185 o
1 1 10 24.098 25.739 1.909 17.877 o
1 1 11 13.604 12.012 1.674 24.609 o
1 1 12 76.198 76.014 3.215 5.514 o
1 2 0 5363.030 5481.590 58.204 0.005 o
1 2 1 102.752 104.019 1.102 11.435 o
1 2 2 568.713 571.950 6.124 0.431 o
1 2 3 219.212 224.591 2.643 2.591 o
1 2 4 27.793 28.730 1.051 43.430 o
1 2 5 473.672 463.420 8.155 0.466 o
1 2 6 7.716 7.542 0.857 88.401 o
1 2 7 59.796 61.327 2.133 11.199 o
1 2 8 19.130 19.851 1.470 29.499 o
1 2 9 50.236 51.550 2.296 10.863 o
1 2 11 34.750 33.822 2.296 12.128 o
1 2 12 9.417 8.297 1.837 21.109 o
1 3 0 55.753 59.041 0.694 31.681 o
1 3 1 1086.660 1086.600 9.685 0.129 o
1 3 2 191.233 193.933 2.021 3.586 o
1 3 3 89.743 91.669 1.286 12.753 o
1 3 4 22.359 23.402 0.643 87.288 o
1 3 5 178.937 176.185 3.654 2.670 o
1 3 6 12.689 12.421 1.010 60.998 o
1 3 7 79.581 81.413 2.511 7.652 o
1 3 8 31.061 32.108 1.735 19.870 o
1 3 10 17.698 20.157 1.755 21.696 o
1 3 11 23.871 23.412 1.990 16.700 o
1 3 12 3.070 3.235 1.806 22.387 o
1 4 0 1713.430 1676.900 14.788 0.054 o
1 4 1 155.476 156.895 1.643 5.323 o
1 4 2 1050.590 1063.340 9.645 0.136 o
1 4 3 91.996 95.589 1.347 11.942 o
1 4 4 107.034 109.601 1.572 9.057 o
1 4 5 110.771 108.040 1.694 8.446 o
1 4 6 16.392 15.993 1.102 49.786 o
1 4 7 143.723 141.240 3.541 3.350 o
1 4 8 33.005 32.781 1.776 18.868 o
1 4 9 3.760 3.256 1.255 45.664 o
1 4 10 21.576 21.708 1.857 19.167 o
1 4 11 11.941 11.910 1.684 24.515 o
1 4 12 27.918 29.056 2.256 12.981 o
1 5 0 330.460 338.061 3.286 1.275 o
1 5 1 437.329 437.476 4.235 0.755 o
1 5 2 18.128 18.585 0.408 152.895 o
1 5 3 22.908 23.014 0.531 102.436 o
1 5 4 81.948 83.627 1.347 13.843 o
1 5 5 8.496 8.553 0.541 181.395 o
1 5 6 13.011 13.278 0.674 112.982 o
1 5 7 29.097 30.567 1.051 42.221 o
1 5 8 103.395 102.253 3.133 4.908 o
1 5 9 28.159 28.597 1.868 18.055 o
1 5 10 33.001 32.700 2.123 14.024 o
1 5 11 5.229 6.144 1.541 30.230 o
1 5 12 71.965 68.635 3.154 5.841 o
1 6 0 62.775 61.817 0.796 26.340 o
1 6 1 20.161 21.871 0.439 129.241 o
1 6 2 215.230 219.305 2.317 2.833 o
1 6 3 133.920 138.004 1.633 6.561 o
1 6 4 131.882 130.268 1.878 6.332 o
1 6 5 227.141 229.602 3.021 2.312 o
1 6 6 21.875 21.871 0.827 67.567 o
1 6 7 62.914 61.705 1.480 16.925 o
1 6 8 15.911 15.043 0.929 66.143 o
1 6 9 9.059 10.053 1.347 37.979 o
1 6 10 40.520 41.609 2.337 11.301 o
1 6 11 2.983 3.950 1.490 32.706 o
1 6 12 2.756 2.858 1.817 22.167 o
1 7 0 18.701 19.228 0.439 141.011 o
1 7 1 343.144 339.040 3.409 1.207 o
1 7 2 160.886 161.907 1.827 4.850 o
1 7 3 5.195 5.174 0.388 346.091 o
1 7 4 84.249 83.658 1.235 14.306 o
1 7 5 74.356 72.911 1.398 15.212 o
1 7 6 7.405 7.777 0.633 148.072 o
1 7 7 10.438 9.512 0.786 97.134 o
1 7 8 94.350 91.353 1.970 8.938 o
1 7 9 14.618 15.870 1.031 56.655 o
1 7 10 32.950 31.710 2.143 13.830 o
1 7 11 7.866 8.614 1.653 25.989 o
1 7 12 24.326 22.872 2.133 14.726 o
1 8 0 397.901 401.766 4.011 0.889 o
1 8 1 230.210 234.379 2.480 2.490 o
1 8 2 10.369 10.236 0.439 217.947 o
1 8 3 257.636 257.444 2.817 2.011 o
1 8 4 45.742 45.141 0.888 35.734 o
1 8 5 70.659 69.288 1.388 16.123 o
1 8 6 9.912 9.093 0.694 119.968 o
1 8 7 57.444 56.326 1.459 18.501 o
1 8 8 3.615 3.245 0.510 245.799 o
1 8 9 7.912 8.348 0.755 109.032 o
1 8 10 24.497 24.525 1.266 35.403 o
1 8 11 16.577 15.636 1.204 42.964 o
1 9 0 3.307 3.256 0.347 467.758 o
1 9 1 228.960 232.072 2.531 2.494 o
1 9 2 58.334 61.756 0.990 24.811 o
1 9 3 28.774 28.995 0.704 66.204 o
1 9 4 2.086 2.174 0.398 406.792 o
1 9 5 92.451 89.996 1.459 11.595 o
1 9 6 11.558 11.063 0.786 94.224 o
1 9 7 68.650 67.349 1.623 14.316 o
1 9 8 50.691 51.234 1.531 19.040 o
1 9 9 20.104 19.840 1.133 44.934 o
1 9 10 7.464 7.389 0.837 92.626 o
1 9 11 25.071 23.525 1.327 32.879 o
1 10 0 40.664 43.018 0.806 42.285 o
1 10 1 134.794 131.105 1.674 6.599 o
1 10 2 59.027 59.419 1.000 24.792 o
1 10 3 78.400 79.626 1.245 15.394 o
1 10 4 21.819 22.698 0.704 80.974 o
1 10 5 9.715 9.512 0.592 152.433 o
1 10 6 2.658 2.429 0.459 308.210 o
1 10 7 17.998 18.759 0.970 58.811 o
1 10 8 41.322 39.732 1.398 24.425 o
1 10 9 31.285 29.587 1.327 30.231 o
1 10 10 60.787 55.990 1.817 13.986 o
1 10 11 19.595 18.738 1.245 39.025 o
1 11 0 95.586 96.793 1.357 11.453 o
1 11 1 16.791 17.136 0.561 123.396 o
1 11 2 116.785 117.858 1.592 8.085 o
1 11 3 15.728 16.656 0.602 117.985 o
1 11 4 63.962 62.307 1.184 20.352 o
1 11 5 34.795 35.833 0.959 41.902 o
1 11 6 10.862 9.828 0.694 116.957 o
1 11 7 21.505 21.830 0.919 59.260 o
1 11 8 94.177 95.538 2.133 8.169 o
1 11 9 45.091 46.110 1.592 19.393 o
1 11 10 15.568 16.299 1.163 45.814 o
1 11 11 2.844 3.603 0.623 174.740 o
1 12 0 26.866 26.893 0.714 69.234 o
1 12 2 117.264 115.317 1.623 8.046 o
1 12 3 32.784 32.271 0.837 50.955 o
1 12 4 144.656 140.780 2.000 5.445 o
1 12 5 24.953 25.066 0.868 59.020 o
1 12 6 29.759 28.985 0.970 46.703 o
1 12 7 2.532 1.909 0.490 278.073 o
1 12 8 12.873 11.767 0.990 63.230 o
1 12 9 8.430 8.940 0.847 88.597 o
1 12 10 48.188 45.580 1.653 18.034 o
1 12 11 0.787 1.613 0.582 211.247 o
1 13 0 58.612 57.276 1.082 23.877 o
1 13 1 128.420 127.523 1.776 6.759 o
1 13 2 112.057 110.122 1.643 8.465 o
1 13 3 34.802 33.782 0.908 44.986 o
1 13 4 25.583 27.107 0.857 58.289 o
1 13 5 44.704 44.702 1.163 28.473 o
1 13 6 7.741 7.532 0.612 155.273 o
1 13 7 40.996 42.334 1.255 27.638 o
1 13 8 28.811 28.321 1.276 32.960 o
1 13 9 16.838 16.095 1.153 45.981 o
1 14 0 1.493 0.857 0.500 280.087 o
1 14 1 30.398 29.546 0.837 54.213 o
1 14 2 54.754 54.673 1.143 24.284 o
1 14 3 115.316 114.765 1.786 7.705 o
1 14 4 41.798 39.385 1.072 33.185 o
1 14 5 39.362 40.181 1.123 32.384 o
1 14 6 27.831 27.995 1.010 45.891 o
1 14 7 25.749 24.607 1.061 45.123 o
1 14 8 1.905 1.204 0.572 214.289 o
1 14 9 7.275 7.930 0.847 90.574 o
1 14 10 7.785 6.573 0.684 131.041 o
1 15 0 84.720 86.230 1.480 12.481 o
1 15 1 88.700 87.546 1.521 11.755 o
1 15 2 30.993 31.608 0.929 47.292 o
1 15 3 33.813 33.465 0.990 41.763 o
1 15 4 2.119 2.980 0.408 382.202 o
1 15 5 29.440 29.822 1.031 43.288 o
1 15 6 11.824 11.002 0.827 86.616 o
1 15 7 34.080 32.312 1.184 33.840 o
1 15 8 43.595 46.284 1.388 23.393 o
1 15 9 21.612 22.249 1.255 37.221 o
1 15 10 11.137 10.533 0.898 76.593 o
1 16 0 24.588 24.443 0.857 60.518 o
1 16 1 61.788 61.725 1.296 19.386 o
1 16 2 29.226 27.607 0.949 48.740 o
1 16 3 10.055 9.287 0.623 140.838 o
1 16 4 22.235 23.566 0.919 57.895 o
1 16 5 74.058 78.565 1.643 12.919 o
1 16 6 2.986 2.980 0.439 326.453 o
1 16 7 23.337 25.852 1.082 44.893 o
1 16 8 5.180 5.583 0.531 213.179 o
1 16 9 43.174 42.947 1.592 19.943 o
1 17 0 30.162 29.515 0.970 46.265 o
1 17 1 25.236 25.402 0.908 55.411 o
1 17 2 76.985 75.667 1.531 13.603 o
1 17 3 26.096 25.005 0.949 51.936 o
1 17 4 26.962 28.066 1.021 45.806 o
1 17 5 11.101 11.451 0.816 89.030 o
1 17 6 21.007 21.514 1.010 52.317 o
1 17 7 19.183 20.504 1.031 52.280 o
1 17 8 29.150 26.831 1.194 36.378 o
1 17 9 18.147 18.299 1.061 51.250 o
1 18 0 0.759 0.929 0.429 384.159 o
1 18 1 23.312 23.770 0.939 55.288 o
1 18 2 108.899 110.010 1.929 7.744 o
1 18 3 27.544 26.505 1.010 46.525 o
1 18 4 56.572 58.541 1.470 18.324 o
1 18 5 7.580 6.960 0.663 137.795 o
1 18 6 13.838 13.849 0.908 70.985 o
1 18 7 44.945 43.038 1.398 23.244 o
1 18 8 4.459 5.460 0.531 217.795 o
1 18 9 11.967 11.573 0.908 73.865 o
1 19 0 33.752 33.700 1.112 36.430 o
1 19 1 14.587 15.299 0.837 78.840 o
1 19 2 39.825 41.181 1.204 29.574 o
1 19 3 27.692 27.199 1.061 43.352 o
1 19 4 39.940 40.783 1.255 28.184 o
1 19 5 18.038 18.677 0.990 56.995 o
1 19 6 10.965 11.798 0.878 79.092 o
1 19 7 6.737 6.746 0.623 155.958 o
1 19 8 1.880 2.266 0.469 304.828 o
1 20 0 41.676 40.232 1.255 27.748 o
1 20 1 6.415 5.817 0.500 225.110 o
1 20 2 10.256 9.696 0.714 113.263 o
1 20 3 7.817 7.756 0.674 132.728 o
1 20 4 9.123 9.236 0.816 93.221 o
1 20 5 65.204 64.634 1.653 14.600 o
1 20 6 33.664 31.577 1.255 31.592 o
1 20 7 14.497 15.441 1.000 59.728 o
1 21 0 1.263 1.429 0.459 328.341 o
1 21 1 1.515 2.062 0.429 365.578 o
1 21 2 21.998 22.851 1.031 49.784 o
1 21 3 24.157 23.566 1.061 46.301 o
1 21 4 11.275 10.798 0.796 92.933 o
1 21 5 25.089 25.096 1.123 41.911 o
1 21 6 9.231 9.400 0.786 99.082 o
1 21 7 9.269 9.308 0.674 127.021 o
1 22 0 3.646 3.991 0.490 260.477 o
1 22 1 33.248 34.741 1.214 32.604 o
1 22 2 38.710 36.547 1.286 28.331 o
1 22 3 6.702 7.185 0.623 155.334 o
1 22 4 21.151 21.759 1.061 48.519 o
1 22 5 1.500 1.725 0.459 324.184 o
1 22 6 10.268 8.624 0.776 100.202 o
1 23 0 6.035 7.001 0.612 162.278 o
1 23 1 9.735 10.655 0.908 76.433 o
1 23 2 43.278 43.375 1.429 22.941 o
1 23 3 2.842 2.745 0.480 282.337 o
1 23 4 14.717 15.074 0.980 61.719 o
1 23 5 3.537 4.572 0.510 241.714 o
1 23 6 11.713 12.033 0.898 75.277 o
1 24 0 9.869 9.777 0.806 93.771 o
1 24 1 22.140 20.922 1.092 46.205 o
1 24 2 10.001 10.645 0.806 92.969 o
1 24 3 8.055 8.134 0.653 138.304 o
1 24 4 2.269 2.133 0.459 313.827 o
1 24 5 17.947 17.422 1.010 55.740 o
1 25 1 8.733 9.492 0.837 89.740 o
1 25 3 15.817 17.891 1.174 44.711 o
1 26 0 6.678 7.318 0.653 143.418 o
1 26 1 0.819 2.000 0.510 270.289 o
1 26 2 3.717 4.491 0.572 197.991 o
2 0 0 39.926 41.885 0.541 54.621 o
2 0 1 1.324 1.633 0.163 1763.810 o
2 0 2 4.223 4.195 0.235 705.896 o
2 0 3 137.664 131.973 1.531 6.720 o
2 0 4 53.847 56.735 1.541 17.951 o
2 0 5 147.338 144.403 3.123 3.751 o
2 0 6 74.891 76.432 2.225 9.283 o
2 0 7 7.058 7.420 1.021 65.100 o
2 0 8 54.928 54.061 2.215 11.131 o
2 0 9 72.923 75.687 2.796 6.890 o
2 0 10 49.974 49.682 2.480 9.671 o
2 0 11 12.392 12.594 1.725 23.355 o
2 0 12 47.670 46.661 2.684 8.620 o
2 1 0 29.877 31.087 0.439 85.865 o
2 1 1 77.242 77.922 0.888 18.747 o
2 1 2 303.392 308.300 3.062 1.502 o
2 1 3 139.018 140.270 1.582 6.375 o
2 1 4 102.845 106.815 1.551 9.540 o
2 1 5 34.639 33.945 1.317 28.985 o
2 1 6 92.568 93.925 2.521 6.896 o
2 1 7 45.271 43.916 1.837 15.984 o
2 1 8 59.002 58.806 2.327 10.006 o
2 1 9 15.879 17.483 1.531 28.234 o
2 1 10 68.172 67.175 2.858 6.923 o
2 1 11 10.893 9.910 1.664 25.307 o
2 1 12 22.204 20.565 2.153 14.649 o
2 2 0 1717.230 1676.870 14.809 0.053 o
2 2 1 269.432 277.111 2.735 1.873 o
2 2 2 1081.660 1083.320 9.828 0.130 o
2 2 3 376.712 383.334 3.807 0.985 o
2 2 4 128.048 131.075 1.837 6.563 o
2 2 5 161.545 161.243 2.256 4.343 o
2 2 6 2.283 2.307 0.776 117.814 o
2 2 7 12.608 12.553 1.153 48.596 o
2 2 8 24.841 23.566 1.613 23.962 o
2 2 9 110.004 109.356 3.460 4.140 o
2 2 10 2.061 2.858 1.337 40.730 o
2 2 11 3.975 3.307 1.551 30.142 o
2 2 12 6.878 6.215 1.745 23.590 o
2 3 0 793.278 785.712 7.185 0.241 o
2 3 1 526.137 535.861 5.052 0.522 o
2 3 2 108.081 106.978 1.255 10.196 o
2 3 3 447.024 447.856 4.440 0.716 o
2 3 4 135.134 133.279 1.857 6.179 o
2 3 5 31.334 31.618 0.847 51.839 o
2 3 6 2.044 2.256 0.623 179.818 o
2 3 7 14.527 14.482 1.225 42.700 o
2 3 8 27.606 29.026 1.704 21.102 o
2 3 9 4.846 5.358 1.163 52.218 o
2 3 10 6.506 6.573 1.408 35.739 o
2 3 11 5.925 7.256 1.531 30.467 o
2 3 12 39.866 42.599 2.572 9.613 o
2 4 0 35.263 35.812 0.531 65.050 o
2 4 1 152.450 157.630 1.664 5.388 o
2 4 2 89.525 88.985 1.092 14.079 o
2 4 3 63.525 65.797 0.939 23.359 o
2 4 4 12.587 12.992 0.572 142.320 o
2 4 5 148.044 148.261 2.133 5.022 o
2 4 6 22.250 22.627 0.827 66.723 o
2 4 7 134.183 130.309 2.684 4.759 o
2 4 8 16.408 15.931 1.408 32.795 o
2 4 9 48.380 48.764 2.327 10.807 o
2 4 10 4.528 4.685 1.347 39.504 o
2 4 12 11.077 11.186 1.857 20.450 o
2 5 0 89.761 91.037 1.082 13.957 o
2 5 1 421.567 426.311 4.154 0.801 o
2 5 2 7.950 8.389 0.347 323.941 o
2 5 3 248.067 249.198 2.674 2.171 o
2 5 4 61.981 59.796 0.990 23.983 o
2 5 5 62.863 63.705 1.255 19.501 o
2 5 6 99.231 98.538 1.755 9.290 o
2 5 7 71.980 70.982 1.582 14.062 o
2 5 8 57.928 56.520 1.531 17.472 o
2 5 9 10.689 11.461 1.429 33.578 o
2 5 10 46.973 46.661 2.439 10.130 o
2 6 0 2100.940 2078.870 18.493 0.035 o
2 6 1 23.323 22.892 0.490 107.662 o
2 6 2 286.823 291.807 3.021 1.645 o
2 6 3 88.427 90.945 1.235 13.255 o
2 6 4 109.900 108.132 1.459 9.289 o
2 6 5 12.056 12.482 0.643 124.070 o
2 6 7 30.091 29.322 1.072 41.010 o
2 6 8 50.411 47.039 1.449 20.764 o
2 6 9 50.693 49.846 1.582 18.396 o
2 6 10 16.584 16.972 1.704 23.195 o
2 6 11 13.897 13.635 1.725 23.153 o
2 6 12 30.955 29.332 2.256 12.822 o
2 7 0 288.994 293.420 3.011 1.630 o
2 7 1 95.368 97.875 1.235 12.009 o
2 7 2 139.210 140.239 1.664 6.225 o
2 7 3 107.463 108.530 1.419 9.604 o
2 7 4 103.815 102.416 1.439 10.075 o
2 7 5 14.537 14.145 0.704 102.115 o
2 7 6 76.875 77.106 1.572 13.224 o
2 7 7 85.618 83.648 1.786 10.708 o
2 7 8 44.080 41.814 1.378 24.005 o
2 7 9 10.569 10.563 0.939 71.537 o
2 7 10 27.137 26.219 1.337 31.527 o
2 8 0 0.250 0.765 0.337 627.114 o
2 8 1 4.020 4.838 0.367 397.940 o
2 8 2 141.471 143.944 1.755 5.903 o
2 8 3 119.650 119.562 1.551 7.973 o
2 8 4 114.744 116.419 1.602 8.225 o
2 8 5 61.543 62.705 1.174 21.001 o
2 8 7 80.682 82.352 1.776 11.226 o
2 8 9 1.950 3.358 0.561 216.053 o
2 8 10 31.309 30.393 1.419 27.303 o
2 8 11 6.104 5.654 0.674 139.919 o
2 9 0 233.528 234.685 2.582 2.411 o
2 9 1 274.399 272.896 2.950 1.798 o
2 9 2 127.521 128.013 1.623 7.130 o
2 9 3 288.101 289.246 3.194 1.606 o
2 9 4 47.546 48.601 0.980 31.440 o
2 9 5 25.619 26.188 0.806 62.935 o
2 9 6 3.695 4.919 0.490 256.392 o
2 9 7 4.642 4.980 0.541 211.307 o
2 9 8 11.434 11.757 0.816 88.371 o
2 9 9 38.439 38.354 1.449 24.053 o
2 9 10 11.760 12.227 0.929 71.088 o
2 10 0 253.230 254.066 2.796 2.066 o
2 10 1 9.091 8.695 0.469 215.632 o
2 10 2 2.724 2.643 0.388 409.143 o
2 10 3 256.332 256.791 2.929 1.989 o
2 10 4 139.332 138.229 1.888 5.865 o
2 10 5 138.972 138.545 1.980 5.712 o
2 10 6 10.511 12.104 0.704 112.668 o
2 10 7 8.946 9.492 0.816 93.288 o
2 10 8 1.251 1.408 0.541 241.012 o
2 10 9 12.692 14.115 1.041 57.471 o
2 10 10 33.078 33.496 1.470 25.199 o
2 10 11 5.689 6.297 0.806 102.111 o
2 11 0 2.256 2.409 0.378 439.659 o
2 11 1 5.303 4.746 0.439 290.100 o
2 11 2 65.284 64.042 1.123 20.651 o
2 11 3 12.286 12.002 0.592 138.794 o
2 11 4 51.054 49.784 1.072 27.646 o
2 11 5 60.734 60.297 1.266 20.166 o
2 11 6 104.320 104.427 1.796 8.609 o
2 11 7 95.437 97.579 2.072 8.286 o
2 11 8 9.681 8.522 0.796 96.966 o
2 11 9 15.027 15.625 1.092 51.366 o
2 11 10 42.863 44.314 1.602 19.711 o
2 11 11 3.483 4.582 0.633 165.918 o
2 12 0 45.440 43.344 0.919 35.413 o
2 12 1 42.193 40.650 0.888 38.977 o
2 12 2 57.902 57.255 1.092 23.913 o
2 12 3 85.898 84.423 1.419 12.835 o
2 12 4 13.378 12.676 0.663 115.228 o
2 12 5 14.880 14.299 0.755 91.886 o
2 12 6 8.120 7.879 0.551 179.962 o
2 12 7 1.396 2.174 0.408 400.392 o
2 12 9 17.031 17.360 1.153 45.615 o
2 12 10 48.310 48.315 1.694 17.258 o
2 13 0 167.036 167.785 2.143 4.262 o
2 13 1 81.011 79.739 1.347 14.224 o
2 13 2 72.888 73.431 1.306 16.225 o
2 13 3 43.295 43.834 1.031 32.861 o
2 13 5 1.360 2.256 0.388 438.976 o
2 13 6 61.027 62.297 1.429 17.785 o
2 13 7 48.208 48.907 1.368 22.478 o
2 13 8 34.143 31.414 1.378 27.662 o
2 13 9 33.863 35.129 1.470 24.866 o
2 13 10 6.808 7.093 0.704 126.373 o
2 14 0 11.452 10.920 0.612 137.034 o
2 14 1 43.780 44.692 1.031 32.468 o
2 14 2 32.095 33.782 0.919 46.323 o
2 14 3 50.045 48.151 1.143 26.669 o
2 14 4 12.605 11.686 0.725 104.178 o
2 14 5 94.059 92.384 1.725 10.021 o
2 14 6 10.605 11.257 0.755 101.746 o
2 14 7 37.996 40.242 1.255 28.854 o
2 14 8 8.203 9.971 0.827 92.008 o
2 14 9 69.784 72.288 2.000 11.051 o
2 14 10 17.141 17.095 1.163 44.968 o
2 15 0 72.427 69.870 1.327 16.393 o
2 15 1 21.781 23.729 0.816 67.655 o
2 15 2 32.742 31.791 0.939 45.479 o
2 15 3 16.940 16.962 0.806 79.031 o
2 15 4 12.591 12.829 0.755 96.967 o
2 15 5 11.579 12.696 0.776 94.848 o
2 15 6 57.571 56.755 1.449 18.581 o
2 15 7 32.128 32.761 1.204 33.729 o
2 15 8 6.800 7.011 0.714 123.422 o
2 15 9 0.375 1.092 0.602 200.168 o
2 15 10 2.776 2.950 0.602 187.265 o
2 16 0 39.163 36.956 1.031 36.322 o
2 16 1 3.296 3.562 0.408 359.664 o
2 16 2 77.368 73.166 1.459 14.271 o
2 16 3 2.271 2.786 0.408 381.340 o
2 16 4 24.840 25.178 0.929 54.297 o
2 16 5 1.057 1.133 0.388 456.443 o
2 16 6 15.048 15.360 0.908 69.110 o
2 16 7 4.469 4.286 0.500 244.344 o
2 16 8 2.279 3.245 0.490 274.633 o
2 16 9 16.195 15.533 1.021 56.653 o
2 17 0 36.176 35.639 1.051 37.302 o
2 17 1 11.576 10.063 0.704 112.574 o
2 17 3 11.171 12.757 0.765 97.427 o
2 17 4 39.916 38.731 1.194 30.251 o
2 17 5 5.284 5.327 0.490 242.503 o
2 17 6 47.453 46.896 1.378 22.672 o
2 17 7 49.674 50.815 1.490 19.882 o
2 17 8 24.295 23.494 1.143 41.559 o
2 17 9 3.840 4.338 0.541 217.623 o
2 18 0 43.256 43.661 1.204 28.064 o
2 18 1 10.275 9.941 0.735 108.079 o
2 18 2 9.720 10.808 0.745 105.963 o
2 18 3 2.660 2.102 0.408 380.595 o
2 18 4 26.621 25.362 1.051 45.018 o
2 18 5 44.603 44.304 1.378 23.600 o
2 18 6 49.625 49.631 1.470 20.328 o
2 18 7 9.391 9.900 0.776 100.587 o
2 18 8 1.642 1.919 0.459 321.628 o
2 19 0 36.016 37.721 1.174 32.461 o
2 19 1 29.252 29.209 1.072 41.469 o
2 19 2 1.265 1.133 0.398 431.011 o
2 19 3 38.759 38.834 1.225 29.718 o
2 19 4 8.684 8.706 0.714 117.613 o
2 19 5 9.624 11.114 0.857 84.157 o
2 19 6 1.505 2.347 0.459 320.792 o
2 19 7 6.006 7.011 0.653 145.804 o
2 19 8 5.738 6.726 0.561 188.954 o
2 20 0 1.571 0.919 0.418 389.759 o
2 20 1 70.308 71.584 1.643 13.704 o
2 20 2 30.906 31.822 1.133 37.244 o
2 20 3 9.202 9.869 0.674 126.481 o
2 20 4 24.860 26.637 1.112 42.197 o
2 20 5 1.393 1.408 0.449 341.051 o
2 20 6 3.825 3.807 0.500 250.860 o
2 20 7 0.362 0.980 0.459 340.650 o
2 21 0 8.444 7.726 0.653 137.778 o
2 21 1 27.473 28.842 1.133 39.426 o
2 21 2 29.075 30.220 1.174 36.608 o
2 21 3 43.908 43.304 1.388 23.657 o
2 21 4 19.878 20.269 1.051 50.410 o
2 21 5 0.946 0.949 0.459 334.397 o
2 21 6 14.256 13.747 0.980 62.562 o
2 21 7 11.516 10.390 0.816 89.186 o
2 22 0 16.061 15.105 0.939 64.878 o
2 22 1 23.584 23.310 1.082 45.438 o
2 22 2 3.274 3.562 0.490 265.196 o
2 22 3 8.838 7.797 0.735 112.901 o
2 22 4 18.627 16.779 1.051 52.197 o
2 22 5 19.875 20.953 1.051 50.209 o
2 22 6 46.141 45.692 1.429 22.107 o
2 23 0 10.647 11.145 0.898 76.775 o
2 23 1 2.832 2.562 0.469 294.174 o
2 23 2 1.735 2.531 0.469 304.950 o
2 23 3 3.958 5.205 0.582 189.309 o
2 23 4 21.363 23.433 1.082 46.597 o
2 23 5 16.660 16.442 1.041 54.314 o
2 24 0 32.914 32.353 1.245 32.061 o
2 24 1 37.831 41.099 1.347 26.322 o
2 24 2 9.244 8.706 0.776 101.786 o
2 24 4 4.611 3.337 0.490 255.406 o
2 25 0 3.125 4.113 0.602 183.637 o
2 25 1 22.573 22.974 1.337 33.263 o
2 25 2 40.536 39.885 1.674 19.181 o
2 25 3 12.530 13.053 1.092 53.342 o
2 26 0 0.946 1.072 0.510 272.745 o
2 26 1 29.446 30.434 1.470 26.278 o
3 0 1 171.667 175.440 1.857 4.344 o
3 0 3 178.148 183.155 2.051 3.931 o
3 0 4 11.403 11.573 0.469 190.395 o
3 0 5 52.248 49.876 0.970 29.486 o
3 0 7 5.890 5.909 1.051 62.675 o
3 0 8 1.813 2.133 1.163 53.727 o
3 0 9 71.071 68.941 2.735 7.279 o
3 0 12 7.158 5.511 1.817 21.822 o
3 1 0 29.706 30.975 0.510 80.033 o
3 1 1 358.712 368.525 3.644 1.076 o
3 1 2 181.040 179.491 1.960 3.986 o
3 1 3 248.980 251.106 2.674 2.154 o
3 1 4 114.228 113.173 1.480 8.731 o
3 1 5 44.993 44.651 0.919 35.307 o
3 1 6 3.571 3.776 0.531 228.207 o
3 1 8 113.226 113.673 3.337 4.255 o
3 1 9 11.554 11.931 1.449 32.504 o
3 1 10 54.549 57.327 2.633 8.480 o
3 1 11 10.686 10.961 1.745 23.075 o
3 1 12 6.647 7.307 1.786 22.529 o
3 2 1 58.805 58.888 0.786 28.651 o
3 2 2 265.673 271.467 2.796 1.904 o
3 2 3 16.692 17.370 0.510 135.730 o
3 2 4 29.677 30.914 0.704 63.834 o
3 2 5 36.488 35.414 0.837 46.733 o
3 2 6 41.275 41.640 1.102 31.982 o
3 2 7 153.248 151.180 3.756 2.974 o
3 2 8 57.884 59.419 2.368 9.792 o
3 2 9 20.369 19.361 1.653 23.867 o
3 2 10 27.316 27.740 2.031 15.714 o
3 2 11 14.466 15.135 1.776 21.804 o
3 2 12 3.278 3.266 1.766 23.409 o
3 3 0 68.099 69.104 0.888 22.193 o
3 3 1 433.526 433.751 4.256 0.764 o
3 3 2 266.094 266.476 2.776 1.925 o
3 3 3 166.619 166.989 1.919 4.520 o
3 3 4 80.021 79.984 1.184 15.593 o
3 3 5 70.829 73.146 1.214 17.494 o
3 3 6 4.650 4.817 0.572 192.883 o
3 3 7 30.565 28.954 1.082 40.370 o
3 3 8 44.862 45.794 2.113 12.900 o
3 3 9 13.615 13.931 1.531 28.888 o
3 3 10 79.719 82.392 3.205 5.411 o
3 3 11 34.089 34.812 2.317 11.952 o
3 4 0 407.349 413.023 4.042 0.853 o
3 4 1 81.002 81.780 1.041 16.373 o
3 4 2 56.244 55.000 0.857 29.205 o
3 4 3 12.677 12.594 0.480 175.466 o
3 4 4 24.349 24.964 0.653 80.942 o
3 4 5 70.699 71.543 1.214 17.667 o
3 4 6 9.956 9.543 0.684 122.126 o
3 4 7 10.577 9.624 0.796 94.826 o
3 4 8 39.353 38.946 1.317 26.990 o
3 4 9 100.471 101.845 3.399 4.451 o
3 4 10 12.642 11.931 1.633 25.890 o
3 4 11 16.615 16.921 1.929 18.463 o
3 5 0 208.684 208.323 2.215 3.054 o
3 5 1 23.867 24.270 0.531 98.308 o
3 5 2 318.308 314.495 3.266 1.379 o
3 5 3 206.627 213.742 2.378 2.953 o
3 5 4 273.713 270.161 2.990 1.801 o
3 5 5 72.707 72.288 1.245 16.932 o
3 5 6 21.139 20.994 0.868 64.726 o
3 5 7 32.679 32.036 1.133 36.433 o
3 5 8 39.533 38.517 1.317 26.999 o
3 5 10 6.808 7.144 1.490 31.982 o
3 5 11 15.430 15.636 1.806 21.013 o
3 6 0 36.223 39.385 0.704 51.986 o
3 6 1 65.711 68.870 0.990 21.636 o
3 6 2 630.188 637.227 6.256 0.363 o
3 6 3 3.455 3.388 0.388 389.307 o
3 6 4 81.212 79.871 1.245 14.948 o
3 6 5 42.771 43.937 0.959 35.315 o
3 6 6 19.498 18.605 0.868 67.638 o
3 6 7 12.405 11.992 0.868 78.921 o
3 6 8 26.569 26.178 1.143 39.934 o
3 6 9 8.299 8.083 0.674 131.064 o
3 6 10 22.758 23.310 1.266 36.185 o
3 6 11 12.093 12.125 1.766 22.396 o
3 7 0 243.797 242.768 2.613 2.260 o
3 7 1 160.173 159.008 1.857 4.877 o
3 7 2 6.524 7.297 0.429 273.196 o
3 7 3 252.317 253.995 2.827 2.064 o
3 7 4 57.670 59.449 1.072 24.006 o
3 7 5 123.433 122.400 1.766 7.142 o
3 7 6 40.371 39.283 1.153 31.218 o
3 7 7 35.397 35.955 1.214 31.642 o
3 7 8 29.895 30.220 1.214 34.620 o
3 7 9 8.300 9.012 0.755 107.762 o
3 7 10 10.095 11.686 0.898 77.054 o
3 7 11 22.021 22.535 1.306 34.754 o
3 8 0 79.385 80.657 1.163 15.802 o
3 8 1 42.203 42.651 0.806 41.362 o
3 8 2 91.056 88.883 1.276 12.821 o
3 8 3 42.692 43.018 0.878 38.356 o
3 8 4 53.147 53.816 1.051 26.680 o
3 8 5 190.548 186.891 2.388 3.393 o
3 8 6 19.325 18.738 0.806 74.781 o
3 8 7 12.825 11.135 0.868 78.930 o
3 8 8 34.438 33.363 1.296 29.750 o
3 8 9 44.827 43.202 1.551 20.358 o
3 8 10 7.796 7.246 0.694 127.034 o
3 8 11 5.983 6.522 0.827 97.096 o
3 9 0 111.304 107.632 1.439 9.272 o
3 9 1 395.034 381.619 4.021 0.919 o
3 9 2 63.536 62.154 1.061 22.153 o
3 9 3 25.352 26.127 0.725 70.846 o
3 9 4 66.741 67.288 1.214 18.847 o
3 9 5 1.725 1.817 0.510 264.376 o
3 9 6 31.984 32.363 0.980 43.673 o
3 9 7 105.515 108.775 2.143 7.272 o
3 9 8 22.516 22.157 1.133 43.253 o
3 9 9 6.394 6.287 0.653 145.728 o
3 9 10 34.486 33.343 1.470 24.922 o
3 9 11 11.174 10.747 0.857 82.577 o
3 10 0 29.587 29.995 0.725 62.919 o
3 10 1 37.433 36.864 0.816 46.447 o
3 10 2 256.712 253.576 2.888 2.011 o
3 10 3 11.724 11.543 0.572 148.282 o
3 10 4 21.271 20.963 0.735 79.370 o
3 10 5 135.974 133.340 1.990 5.894 o
3 10 6 23.878 23.953 0.898 57.996 o
3 10 7 50.745 50.570 1.317 22.660 o
3 10 8 5.403 4.399 0.582 184.763 o
3 10 9 27.883 27.923 1.306 32.175 o
3 10 10 7.709 7.583 0.857 88.386 o
3 10 11 8.581 8.981 0.888 81.484 o
3 11 0 254.982 251.076 2.868 2.041 o
3 11 1 55.279 53.520 1.031 26.420 o
3 11 2 36.542 34.567 0.857 46.003 o
3 11 3 76.883 75.799 1.317 15.331 o
3 11 4 30.645 28.975 0.878 51.595 o
3 11 5 5.697 7.287 0.541 199.205 o
3 11 6 68.813 67.778 1.449 15.910 o
3 11 7 6.259 6.154 0.490 232.176 o
3 11 8 100.154 99.855 2.235 7.417 o
3 11 9 3.930 4.246 0.612 174.945 o
3 11 10 5.055 4.572 0.633 160.811 o
3 11 11 10.706 9.389 3.215 7.046 o
3 12 0 9.459 8.175 0.531 182.359 o
3 12 1 56.469 54.336 1.092 24.761 o
3 12 2 107.617 106.305 1.623 8.952 o
3 12 3 41.181 40.109 0.980 36.383 o
3 12 4 29.189 29.934 0.908 50.438 o
3 12 5 125.318 123.308 1.970 6.552 o
3 12 6 2.910 3.603 0.439 323.642 o
3 12 7 2.513 2.388 0.418 364.790 o
3 12 8 16.872 17.258 1.092 49.960 o
3 12 9 4.189 4.929 0.643 158.493 o
3 12 10 0.812 1.123 0.592 205.152 o
3 13 0 3.143 2.735 0.469 290.384 o
3 13 1 90.187 89.434 1.521 11.515 o
3 13 2 26.252 26.178 0.816 61.398 o
3 13 3 11.058 12.400 0.674 118.717 o
3 13 4 103.526 104.519 1.755 8.805 o
3 13 5 9.809 10.257 0.725 111.101 o
3 13 6 57.435 56.439 1.408 19.196 o
3 13 7 37.555 38.058 1.235 29.930 o
3 13 8 7.312 6.307 0.602 163.312 o
3 13 9 1.641 1.541 0.582 207.634 o
3 13 10 20.446 19.044 1.235 39.194 o
3 14 0 2.843 3.746 0.510 249.471 o
3 14 1 27.317 27.025 0.868 55.960 o
3 14 2 6.967 6.634 0.602 163.993 o
3 14 3 9.412 9.053 0.602 150.581 o
3 14 4 9.690 10.032 0.694 119.398 o
3 14 5 67.823 63.848 1.470 16.137 o
3 14 6 24.497 25.698 1.031 47.386 o
3 14 7 49.185 48.999 1.388 21.883 o
3 14 8 4.470 4.582 0.510 235.259 o
3 14 9 28.823 31.128 1.378 29.045 o
3 14 10 17.750 16.952 1.153 45.386 o
3 15 0 22.979 24.004 0.857 62.323 o
3 15 1 1.553 1.990 0.388 437.779 o
3 15 2 12.936 12.880 0.725 102.388 o
3 15 3 12.371 12.012 0.735 102.166 o
3 15 4 37.721 37.527 1.123 33.567 o
3 15 5 43.720 44.161 1.255 26.582 o
3 15 6 7.094 7.175 0.592 166.982 o
3 15 7 37.205 37.150 1.276 28.976 o
3 15 8 17.886 18.003 1.000 56.457 o
3 15 9 6.638 6.409 0.623 156.862 o
3 16 0 44.163 42.865 1.143 29.507 o
3 16 1 37.715 39.323 1.102 33.900 o
3 16 2 35.717 36.660 1.061 36.876 o
3 16 3 1.810 2.041 0.408 394.697 o
3 16 4 16.392 17.258 0.857 72.894 o
3 16 5 9.806 9.992 0.786 97.739 o
3 16 6 41.361 41.640 1.317 26.095 o
3 16 7 2.926 2.776 0.469 292.253 o
3 16 8 17.472 15.339 1.000 57.678 o
3 16 9 9.841 9.012 0.674 125.949 o
3 17 0 41.458 42.242 1.174 29.711 o
3 17 1 31.145 30.148 1.010 43.273 o
3 17 2 28.363 28.495 1.010 45.416 o
3 17 3 8.866 8.165 0.643 139.357 o
3 17 4 32.173 32.138 1.123 37.051 o
3 17 5 2.769 3.133 0.449 315.437 o
3 17 6 24.036 23.933 1.082 45.032 o
3 17 7 3.092 2.827 0.469 290.431 o
3 17 8 10.584 11.206 0.919 73.955 o
3 17 9 21.925 21.769 1.092 46.095 o
3 18 0 1.475 2.133 0.388 437.918 o
3 18 1 52.139 51.019 1.337 21.929 o
3 18 2 8.870 9.032 0.725 114.219 o
3 18 4 23.890 25.443 1.061 45.925 o
3 18 5 5.566 6.399 0.541 202.311 o
3 18 6 10.510 10.165 0.776 98.574 o
3 18 7 7.675 7.828 0.653 139.825 o
3 18 8 8.914 8.318 0.663 132.347 o
3 19 0 2.505 2.939 0.429 346.306 o
3 19 1 18.800 19.697 0.929 61.578 o
3 19 2 6.214 5.521 0.551 195.246 o
3 19 3 9.794 10.277 0.837 87.921 o
3 19 4 17.437 16.850 0.949 61.944 o
3 19 5 12.235 10.584 0.786 93.555 o
3 19 6 21.520 21.779 1.092 46.305 o
3 19 7 21.227 20.810 1.102 46.062 o
3 19 8 22.235 23.055 1.123 43.764 o
3 20 0 26.289 27.893 1.082 42.810 o
3 20 1 3.926 3.695 0.469 278.584 o
3 20 2 11.621 11.553 0.857 81.593 o
3 20 3 6.981 6.103 0.531 201.337 o
3 20 4 20.885 20.810 1.021 51.866 o
3 20 5 1.992 2.827 0.480 289.560 o
3 20 6 61.794 63.368 1.674 14.879 o
3 20 7 10.313 9.155 0.765 101.866 o
3 21 0 29.700 30.332 1.163 36.766 o
3 21 1 64.331 67.594 1.643 14.625 o
3 21 3 1.904 1.613 0.449 333.893 o
3 21 4 24.176 25.698 1.133 41.654 o
3 21 5 3.322 3.572 0.500 255.506 o
3 21 6 5.268 5.766 0.541 205.666 o
3 21 7 5.064 5.195 0.521 221.931 o
3 22 0 3.878 4.082 0.500 249.445 o
3 22 1 65.363 61.909 1.643 14.842 o
3 22 2 2.925 2.807 0.469 292.116 o
3 22 3 6.623 6.379 0.561 185.558 o
3 22 4 6.937 6.960 0.633 150.865 o
3 22 5 15.523 15.105 1.010 58.171 o
3 22 6 5.908 5.144 0.521 216.835 o
3 23 1 15.182 15.441 0.970 62.260 o
3 23 2 10.094 9.798 0.888 79.520 o
3 23 3 40.062 39.752 1.388 24.949 o
3 23 4 10.070 10.043 0.878 80.988 o
3 23 5 2.988 3.766 0.490 266.681 o
3 24 0 9.117 8.052 0.663 132.159 o
3 24 1 27.203 29.791 1.214 35.691 o
3 24 2 26.587 27.525 1.184 37.704 o
3 24 3 7.047 8.491 0.735 115.695 o
3 24 4 0.982 1.092 0.449 347.771 o
3 25 0 27.705 29.536 1.449 27.326 o
3 25 1 6.268 7.787 0.786 104.893 o
3 25 2 4.559 4.531 0.582 188.149 o
4 0 0 385.030 392.172 3.899 0.942 o
4 0 1 1.522 1.459 0.306 672.693 o
4 0 2 11.360 10.726 0.449 203.326 o
4 0 3 4.868 4.685 0.398 341.823 o
4 0 4 75.441 77.249 1.194 16.499 o
4 0 5 28.846 27.913 0.776 60.983 o
4 0 7 139.643 138.290 2.102 5.481 o
4 0 8 41.819 44.334 2.113 13.159 o
4 0 9 18.778 19.259 1.694 23.056 o
4 0 11 28.818 27.913 2.184 13.729 o
4 1 0 384.803 386.314 3.888 0.951 o
4 1 1 145.486 148.516 1.704 5.745 o
4 1 2 266.082 264.109 2.837 1.916 o
4 1 3 225.124 224.438 2.490 2.597 o
4 1 4 125.572 123.941 1.643 7.288 o
4 1 5 22.671 23.014 0.714 78.129 o
4 1 6 89.730 88.434 1.510 11.666 o
4 1 7 10.300 9.440 0.735 108.509 o
4 1 8 19.105 19.646 1.266 38.008 o
4 1 9 12.502 13.727 1.531 29.078 o
4 1 10 81.483 83.137 3.256 5.243 o
4 2 0 40.093 40.252 0.704 48.041 o
4 2 1 33.651 34.598 0.663 59.640 o
4 2 2 10.728 9.685 0.449 211.651 o
4 2 3 40.556 38.405 0.786 44.864 o
4 2 4 35.532 34.098 0.796 50.153 o
4 2 5 5.968 6.195 0.500 226.889 o
4 2 6 14.307 15.319 0.694 103.422 o
4 2 7 12.995 12.839 0.857 79.265 o
4 2 8 13.873 13.737 0.919 69.754 o
4 2 9 12.476 13.319 1.500 30.219 o
4 2 10 14.401 14.217 1.694 23.852 o
4 2 11 3.117 3.174 1.531 31.040 o
4 3 0 1.794 1.755 0.327 586.631 o
4 3 1 149.883 150.578 1.755 5.474 o
4 3 2 74.437 75.095 1.092 17.812 o
4 3 3 466.169 463.553 4.695 0.658 o
4 3 4 97.253 96.681 1.408 11.052 o
4 3 5 168.710 163.795 2.113 4.301 o
4 3 6 27.237 25.729 0.847 58.175 o
4 3 7 11.993 12.114 0.827 85.674 o
4 3 8 12.030 11.818 0.908 73.687 o
4 3 9 23.324 24.208 1.214 38.193 o
4 3 10 4.179 3.113 1.459 33.963 o
4 3 11 9.690 9.032 1.643 26.086 o
4 4 0 36.246 36.976 0.704 53.141 o
4 4 1 13.449 12.125 0.469 176.489 o
4 4 2 196.476 199.842 2.245 3.290 o
4 4 3 96.762 95.027 1.347 11.472 o
4 4 4 34.452 35.088 0.816 49.539 o
4 4 5 28.623 28.587 0.806 58.523 o
4 4 6 12.345 11.859 0.674 116.255 o
4 4 7 65.221 65.236 1.592 15.156 o
4 4 8 28.326 29.209 1.194 36.236 o
4 4 9 56.767 59.378 1.725 15.171 o
4 4 10 30.828 30.301 1.378 28.640 o
4 4 11 34.504 33.057 2.296 12.159 o
4 5 0 15.551 15.411 0.510 144.314 o
4 5 1 60.584 59.990 0.949 25.036 o
4 5 2 139.189 135.698 1.704 6.249 o
4 5 3 110.258 108.377 1.490 9.150 o
4 5 4 86.161 87.261 1.357 13.022 o
4 5 5 83.565 84.638 1.419 13.095 o
4 5 6 140.637 137.994 2.021 5.593 o
4 5 7 15.679 16.401 0.919 66.870 o
4 5 8 4.495 4.409 0.551 207.047 o
4 5 9 14.075 13.900 1.031 57.625 o
4 5 10 60.620 57.837 1.837 13.717 o
4 5 11 12.965 13.155 1.388 34.752 o
4 6 0 129.746 131.605 1.633 6.908 o
4 6 1 43.545 43.467 0.827 39.489 o
4 6 2 32.207 32.322 0.735 57.886 o
4 6 3 5.100 5.419 0.439 288.675 o
4 6 4 55.437 56.041 1.082 25.002 o
4 6 5 13.218 13.778 0.633 121.749 o
4 6 6 41.690 41.283 1.082 32.514 o
4 6 7 20.216 20.157 0.868 66.092 o
4 6 8 9.895 9.042 0.776 100.465 o
4 6 9 38.295 36.241 1.470 23.839 o
4 6 10 28.913 28.168 1.378 29.399 o
4 7 0 88.625 88.046 1.266 13.232 o
4 7 1 248.195 245.309 2.735 2.165 o
4 7 2 182.936 176.960 2.143 3.818 o
4 7 3 60.532 60.429 1.082 22.895 o
4 7 4 43.530 42.947 0.959 35.184 o
4 7 5 35.495 35.200 0.949 42.136 o
4 7 6 42.813 40.405 1.092 31.926 o
4 7 7 26.979 26.158 0.980 48.877 o
4 7 8 33.883 32.608 1.317 29.389 o
4 7 9 4.983 5.603 0.643 155.010 o
4 7 10 16.674 15.605 1.133 47.548 o
4 7 11 5.579 6.767 0.694 132.816 o
4 8 0 138.474 132.381 1.704 6.349 o
4 8 1 43.236 42.936 0.868 38.416 o
4 8 2 162.602 161.345 2.011 4.598 o
4 8 3 88.427 87.067 1.388 12.582 o
4 8 4 8.448 8.920 0.541 180.718 o
4 8 5 46.966 48.203 1.102 28.634 o
4 8 6 56.756 54.214 1.286 21.395 o
4 8 7 53.136 51.652 1.327 21.814 o
4 8 8 4.006 3.735 0.561 204.768 o
4 8 9 83.340 85.342 2.133 9.024 o
4 8 10 14.423 15.523 1.133 48.618 o
4 8 11 22.098 20.616 1.296 35.466 o
4 9 0 132.770 130.156 1.725 6.609 o
4 9 1 3.907 4.246 0.418 332.610 o
4 9 2 5.111 5.634 0.459 268.270 o
4 9 3 31.618 31.955 0.837 52.081 o
4 9 4 2.239 1.439 0.500 271.978 o
4 9 5 46.685 44.906 1.123 28.802 o
4 9 6 140.344 135.718 2.123 5.465 o
4 9 7 6.385 6.236 0.612 162.396 o
4 9 8 93.090 89.210 2.123 8.431 o
4 9 9 15.923 17.044 1.123 48.279 o
4 9 11 8.855 9.859 0.878 82.380 o
4 10 0 69.609 69.084 1.194 18.326 o
4 10 1 34.761 34.210 0.837 48.546 o
4 10 2 39.960 41.191 0.929 38.599 o
4 10 3 17.612 16.911 0.684 96.898 o
4 10 4 33.969 36.068 0.959 42.330 o
4 10 5 24.333 27.148 0.898 56.214 o
4 10 6 27.817 26.413 0.990 47.605 o
4 10 7 42.813 43.937 1.245 27.127 o
4 10 8 19.476 19.177 1.000 54.944 o
4 10 9 18.130 19.932 1.163 43.927 o
4 10 10 14.723 15.105 1.133 48.576 o
4 11 0 12.523 12.655 0.623 128.051 o
4 11 1 270.171 266.242 3.103 1.807 o
4 11 2 18.939 18.687 0.704 89.353 o
4 11 3 30.587 29.679 0.868 52.001 o
4 11 4 23.066 24.545 0.847 62.884 o
4 11 5 8.760 9.879 0.674 127.590 o
4 11 6 35.348 36.537 1.102 35.505 o
4 11 7 51.095 52.132 1.398 20.988 o
4 11 8 9.871 8.859 0.755 105.129 o
4 11 10 6.641 7.073 0.704 126.769 o
4 12 0 244.551 240.288 2.980 2.130 o
4 12 1 68.006 67.726 1.276 17.866 o
4 12 2 46.888 46.284 1.072 29.779 o
4 12 3 41.981 42.028 1.072 32.556 o
4 12 4 69.398 68.951 1.398 16.242 o
4 12 5 19.692 19.320 0.888 64.952 o
4 12 6 61.752 63.185 1.480 16.990 o
4 12 7 37.289 40.048 1.245 29.397 o
4 12 8 0.360 0.847 0.449 356.695 o
4 12 9 23.834 23.851 1.317 33.595 o
4 12 10 1.434 1.623 0.592 201.557 o
4 13 0 67.787 69.176 1.317 17.332 o
4 13 1 44.908 42.936 1.061 31.478 o
4 13 3 12.659 12.308 0.714 105.645 o
4 13 4 25.971 26.076 0.939 52.338 o
4 13 5 6.372 6.726 0.602 166.066 o
4 13 6 49.122 49.315 1.337 22.801 o
4 13 7 10.625 10.522 0.745 104.570 o
4 13 8 53.823 52.591 1.521 18.566 o
4 13 9 9.006 9.308 0.776 101.685 o
4 13 10 10.031 8.695 0.735 109.737 o
4 14 0 3.582 2.817 0.378 409.066 o
4 14 1 45.639 46.141 1.133 28.692 o
4 14 2 14.068 14.411 0.745 94.975 o
4 14 3 23.547 22.494 0.898 58.935 o
4 14 4 8.436 9.196 0.643 139.105 o
4 14 5 8.944 8.502 0.653 135.268 o
4 14 6 12.671 12.492 0.837 82.939 o
4 14 7 31.147 30.628 1.184 35.287 o
4 14 8 34.442 34.139 1.276 30.271 o
4 14 9 10.342 11.788 0.919 73.910 o
4 15 0 12.279 12.635 0.725 103.890 o
4 15 1 45.702 44.988 1.174 27.844 o
4 15 2 15.031 15.043 0.786 86.020 o
4 15 3 74.337 73.615 1.531 14.043 o
4 15 4 42.750 40.017 1.204 28.808 o
4 15 5 2.161 1.960 0.418 373.065 o
4 15 6 54.189 54.642 1.480 18.916 o
4 15 7 1.477 2.123 0.449 335.891 o
4 15 8 1.898 2.245 0.469 304.753 o
4 15 9 27.486 26.566 1.174 38.000 o
4 16 0 90.278 90.486 1.694 10.543 o
4 16 1 53.972 52.428 1.296 22.061 o
4 16 2 18.134 16.534 0.847 72.584 o
4 16 3 27.232 27.331 1.021 45.864 o
4 16 4 54.283 53.908 1.408 20.024 o
4 16 5 20.846 21.198 1.000 53.306 o
4 16 6 17.090 18.279 0.990 57.821 o
4 16 7 2.922 3.368 0.480 278.887 o
4 16 8 11.105 9.818 0.796 93.904 o
4 16 9 1.503 2.460 0.469 307.580 o
4 17 0 0.976 1.184 0.378 480.867 o
4 17 1 17.625 17.034 0.878 69.269 o
4 17 2 20.253 19.350 0.919 61.430 o
4 17 3 1.558 0.959 0.408 407.798 o
4 17 4 61.141 59.531 1.521 16.884 o
4 17 5 9.522 10.359 0.816 91.916 o
4 17 6 41.359 42.344 1.368 24.807 o
4 17 7 9.873 9.410 0.786 98.084 o
4 18 0 1.969 2.041 0.408 392.118 o
4 18 1 31.569 30.995 1.082 39.373 o
4 18 2 5.994 6.113 0.551 194.863 o
4 18 3 20.343 21.606 1.000 53.511 o
4 18 4 1.892 1.582 0.429 363.694 o
4 18 5 1.811 2.307 0.459 317.753 o
4 18 6 25.989 26.597 1.143 40.099 o
4 18 7 6.239 5.705 0.541 200.543 o
4 18 8 16.496 16.278 1.000 58.032 o
4 19 0 8.784 7.246 0.674 130.895 o
4 19 1 40.498 42.589 1.286 26.960 o
4 19 2 10.609 11.196 0.847 84.624 o
4 19 3 32.549 35.027 1.204 33.164 o
4 19 4 9.177 8.502 0.653 134.614 o
4 19 5 5.530 5.450 0.531 211.524 o
4 19 6 37.098 37.068 1.317 27.862 o
4 19 7 14.409 12.931 0.929 68.415 o
4 20 1 31.470 32.659 1.194 34.376 o
4 20 2 7.814 8.440 0.633 145.729 o
4 20 3 13.120 13.196 0.898 73.301 o
4 20 4 22.892 22.524 1.102 44.775 o
4 20 5 28.972 29.036 1.204 35.595 o
4 20 6 1.137 1.857 0.459 327.380 o
4 20 7 1.405 1.949 0.459 323.998 o
4 21 0 7.218 7.981 0.633 148.343 o
4 21 1 8.188 7.726 0.714 119.704 o
4 21 2 7.985 9.512 0.837 90.661 o
4 21 3 34.117 33.751 1.266 30.760 o
4 21 4 18.897 20.106 1.061 50.293 o
4 21 5 1.586 2.225 0.469 307.917 o
4 21 6 23.295 22.494 1.123 43.389 o
4 22 1 17.547 14.278 0.980 59.898 o
4 22 2 8.518 9.706 0.674 128.427 o
4 22 3 27.482 25.433 1.184 37.765 o
4 22 4 1.882 2.092 0.500 272.214 o
4 22 5 1.131 1.082 0.459 331.664 o
4 23 0 4.013 4.787 0.531 222.476 o
4 23 1 2.350 2.184 0.480 289.232 o
4 23 2 18.486 17.718 1.041 52.794 o
4 23 3 1.020 0.990 0.459 333.371 o
4 23 4 64.370 63.940 1.664 14.641 o
4 24 0 21.825 21.830 1.102 45.495 o
4 24 1 19.521 19.595 1.061 50.080 o
4 24 2 1.723 1.613 0.459 322.393 o
4 24 3 15.206 13.941 0.980 61.777 o
4 25 1 4.977 5.225 0.592 179.437 o
5 0 1 5.719 5.970 0.418 299.065 o
5 0 2 333.054 331.406 3.521 1.243 o
5 0 3 31.887 31.189 0.765 56.771 o
5 0 5 7.890 7.083 0.572 173.163 o
5 0 6 47.900 47.468 1.163 26.993 o
5 0 7 1.215 1.490 0.398 428.640 o
5 0 8 37.746 36.711 1.184 31.679 o
5 0 10 75.804 75.177 3.164 5.668 o
5 0 11 5.299 3.746 1.715 24.640 o
5 1 0 40.414 40.201 0.776 44.725 o
5 1 1 137.393 133.840 1.664 6.441 o
5 1 2 175.968 169.694 2.062 4.117 o
5 1 3 199.656 199.168 2.378 3.159 o
5 1 4 72.293 70.094 1.214 17.506 o
5 1 5 190.469 186.615 2.398 3.389 o
5 1 6 46.932 45.549 1.123 28.604 o
5 1 7 29.728 29.975 1.010 44.156 o
5 1 8 48.096 47.866 1.327 23.406 o
5 1 9 30.898 30.138 1.153 36.742 o
5 1 10 5.449 5.225 0.939 77.961 o
5 1 11 24.573 23.861 2.051 15.754 o
5 2 0 42.835 43.681 0.837 39.506 o
5 2 1 93.367 91.037 1.296 12.311 o
5 2 3 23.689 24.535 0.694 77.710 o
5 2 4 42.630 43.773 0.949 35.760 o
5 2 5 32.460 31.904 0.898 47.846 o
5 2 6 12.402 11.114 0.704 109.683 o
5 2 7 16.696 16.768 0.857 72.828 o
5 2 8 2.956 3.256 0.439 325.160 o
5 2 9 35.330 35.568 1.429 25.520 o
5 2 10 2.566 2.847 0.602 188.287 o
5 2 11 11.088 12.308 1.674 24.867 o
5 3 0 234.138 231.266 2.582 2.422 o
5 3 1 391.418 382.028 3.919 0.937 o
5 3 2 255.755 252.800 2.858 2.031 o
5 3 3 9.553 9.583 0.521 183.016 o
5 3 4 30.201 28.393 0.816 56.326 o
5 3 5 15.561 16.136 0.684 101.936 o
5 3 6 55.457 54.081 1.245 22.383 o
5 3 7 4.025 4.031 0.439 308.185 o
5 3 8 0.450 0.694 0.418 408.976 o
5 3 9 6.777 5.511 0.633 153.706 o
5 3 10 50.727 51.244 1.735 16.243 o
5 3 11 17.685 16.401 1.194 42.997 o
5 4 0 63.686 61.072 1.031 22.695 o
5 4 1 5.236 5.307 0.418 308.882 o
5 4 2 87.780 85.954 1.306 13.221 o
5 4 3 1.314 1.357 0.418 390.328 o
5 4 4 16.887 17.319 0.674 99.789 o
5 4 5 73.177 73.115 1.368 15.642 o
5 4 6 52.764 49.876 1.214 24.157 o
5 4 7 111.353 107.825 1.898 7.768 o
5 4 8 20.589 19.544 0.980 55.697 o
5 4 9 5.065 6.236 0.653 149.661 o
5 4 10 24.778 24.637 1.306 33.605 o
5 4 11 12.196 11.012 0.929 71.240 o
5 5 0 71.861 73.146 1.143 18.017 o
5 5 1 37.255 35.721 0.786 48.544 o
5 5 2 43.080 42.691 0.888 37.872 o
5 5 3 69.095 68.829 1.194 18.453 o
5 5 4 7.294 6.266 0.521 205.061 o
5 5 5 60.660 59.684 1.255 20.391 o
5 5 6 81.835 80.443 1.562 12.574 o
5 5 7 10.017 10.379 0.684 120.978 o
5 5 8 142.266 140.546 2.347 4.968 o
5 5 9 15.165 14.217 1.082 52.479 o
5 5 10 31.700 30.077 1.470 25.843 o
5 6 1 74.418 71.207 1.174 17.412 o
5 6 2 6.774 6.603 0.469 241.349 o
5 6 3 34.117 34.884 0.857 47.701 o
5 6 4 28.213 28.464 0.847 55.982 o
5 6 5 18.921 18.667 0.796 76.621 o
5 6 6 12.982 13.462 0.745 97.704 o
5 6 7 19.398 21.065 0.919 61.428 o
5 6 9 27.750 27.321 1.306 32.305 o
5 6 10 5.917 6.624 0.694 132.188 o
5 6 11 39.057 39.824 1.551 21.636 o
5 7 0 11.459 11.798 0.551 156.016 o
5 7 1 157.868 154.558 1.970 4.870 o
5 7 2 14.166 12.961 0.592 130.923 o
5 7 3 65.645 64.256 1.204 19.510 o
5 7 4 30.340 30.189 0.878 51.350 o
5 7 5 34.948 34.578 0.980 41.255 o
5 7 6 106.251 104.958 1.837 8.332 o
5 7 7 9.093 9.736 0.755 105.727 o
5 7 8 5.093 5.266 0.500 236.295 o
5 7 9 9.317 9.553 0.857 85.413 o
5 7 10 18.281 17.881 1.194 42.467 o
5 7 11 2.118 2.429 0.602 190.848 o
5 8 0 16.358 16.360 0.623 112.188 o
5 8 1 2.786 3.205 0.429 340.891 o
5 8 2 29.579 29.220 0.806 57.252 o
5 8 3 17.950 18.646 0.694 92.823 o
5 8 4 90.454 89.690 1.541 11.367 o
5 8 5 52.253 50.346 1.214 24.232 o
5 8 6 22.630 22.014 0.919 58.218 o
5 8 7 101.745 100.416 1.909 8.473 o
5 8 8 2.691 2.950 0.459 305.170 o
5 8 9 0.628 1.112 0.582 213.043 o
5 8 10 6.201 6.991 0.694 131.087 o
5 9 0 25.865 25.596 0.755 67.583 o
5 9 1 58.313 58.459 1.133 22.957 o
5 9 2 38.034 37.527 0.929 40.787 o
5 9 3 8.894 9.093 0.602 152.366 o
5 9 4 1.978 2.674 0.388 422.868 o
5 9 5 11.727 10.951 0.714 108.920 o
5 9 6 21.419 21.106 0.898 61.489 o
5 9 7 10.289 11.431 0.776 97.914 o
5 9 8 24.338 24.208 1.072 45.403 o
5 9 9 0.659 1.327 0.449 350.230 o
5 9 10 34.007 32.781 1.439 25.862 o
5 10 0 38.144 38.609 0.939 39.981 o
5 10 1 12.407 12.747 0.623 128.258 o
5 10 2 0.588 1.398 0.480 308.939 o
5 10 3 44.992 43.375 1.072 31.069 o
5 10 4 115.621 112.265 1.837 7.609 o
5 10 5 19.729 18.993 0.847 69.406 o
5 10 6 67.248 69.155 1.531 15.234 o
5 10 7 2.057 2.021 0.429 358.453 o
5 10 8 2.056 2.062 0.449 329.542 o
5 10 9 21.259 21.381 1.082 47.207 o
5 11 0 36.185 36.945 0.959 40.752 o
5 11 1 66.368 68.533 1.296 17.865 o
5 11 2 16.392 16.309 0.735 91.083 o
5 11 3 27.293 25.974 0.898 54.212 o
5 11 4 34.904 34.710 1.041 38.576 o
5 11 5 20.053 20.453 0.898 63.056 o
5 11 6 78.343 80.269 1.684 12.115 o
5 11 7 4.332 4.276 0.480 262.847 o
5 11 8 11.097 12.747 0.898 75.534 o
5 11 9 15.293 15.554 1.000 59.130 o
5 11 10 1.213 2.031 0.572 215.609 o
5 12 0 1.494 1.623 0.521 256.984 o
5 12 1 22.236 21.790 0.827 67.207 o
5 12 2 126.401 124.686 1.939 6.547 o
5 12 3 28.303 27.536 0.939 50.062 o
5 12 4 84.071 85.924 1.633 11.626 o
5 12 5 0.415 0.970 0.388 471.562 o
5 12 7 13.948 13.288 0.806 85.574 o
5 12 8 8.663 8.103 0.653 136.622 o
5 12 9 0.992 1.715 0.459 329.730 o
5 12 10 5.478 5.889 0.541 204.178 o
5 13 0 12.389 12.247 0.714 106.252 o
5 13 1 21.529 19.034 0.847 67.411 o
5 13 3 19.256 19.187 0.857 68.694 o
5 13 4 3.468 4.409 0.439 312.402 o
5 13 5 17.832 17.809 0.919 64.274 o
5 13 6 66.851 67.420 1.613 14.621 o
5 13 7 13.800 16.258 0.939 66.322 o
5 13 8 32.662 32.536 1.276 31.072 o
5 13 9 8.436 8.797 0.674 129.796 o
5 14 0 52.331 52.693 1.266 22.957 o
5 14 1 16.240 16.217 0.796 81.918 o
5 14 2 7.033 7.573 0.674 134.998 o
5 14 3 47.019 47.192 1.235 25.688 o
5 14 4 82.339 86.342 1.735 11.158 o
5 14 5 41.322 42.375 1.255 27.536 o
5 14 6 54.509 54.050 1.480 18.912 o
5 14 7 5.490 6.420 0.551 196.654 o
5 14 8 8.639 8.175 0.663 133.278 o
5 14 9 6.735 6.807 0.561 184.015 o
5 15 0 16.213 15.421 0.837 76.789 o
5 15 1 217.934 218.325 2.939 2.494 o
5 15 2 3.319 3.082 0.408 362.914 o
5 15 3 3.235 3.735 0.439 319.022 o
5 15 4 19.636 20.738 0.980 55.957 o
5 15 5 1.394 1.317 0.429 372.439 o
5 15 6 13.493 15.319 0.929 68.168 o
5 15 7 17.895 18.350 1.021 54.611 o
5 15 8 8.294 8.838 0.663 133.314 o
5 15 9 2.092 2.633 0.480 289.538 o
5 16 0 4.285 4.593 0.449 291.287 o
5 16 1 59.913 61.521 1.449 17.783 o
5 16 2 59.550 60.746 1.470 17.653 o
5 16 3 51.262 51.019 1.388 21.239 o
5 16 4 20.614 22.259 1.010 52.331 o
5 16 5 18.251 18.769 0.959 59.544 o
5 16 6 4.894 5.338 0.531 215.581 o
5 16 7 8.721 7.879 0.765 105.621 o
5 16 8 10.998 11.972 0.919 73.222 o
5 17 0 11.235 10.522 0.704 112.813 o
5 17 1 4.159 4.266 0.459 283.819 o
5 17 2 14.888 14.758 0.878 73.325 o
5 17 3 23.171 23.810 1.031 48.766 o
5 17 4 8.962 8.277 0.704 120.249 o
5 17 5 3.063 3.684 0.490 266.411 o
5 17 6 53.628 52.928 1.541 18.283 o
5 17 7 4.252 4.919 0.531 220.641 o
5 17 8 59.174 59.051 1.602 16.250 o
5 18 0 6.374 6.297 0.663 142.006 o
5 18 1 8.432 7.726 0.704 122.037 o
5 18 2 11.029 11.594 0.837 85.549 o
5 18 3 24.176 24.025 1.082 44.933 o
5 18 4 24.149 25.596 1.102 43.365 o
5 18 5 29.276 29.607 1.184 36.218 o
5 18 6 7.858 7.267 0.653 140.104 o
5 18 7 2.531 2.939 0.480 284.242 o
5 19 1 52.924 53.744 1.500 18.913 o
5 19 2 30.925 30.434 1.153 36.669 o
5 19 3 3.818 4.440 0.510 240.231 o
5 19 4 75.040 75.932 1.806 11.789 o
5 19 5 2.849 3.154 0.490 270.320 o
5 19 6 5.237 5.236 0.531 213.861 o
5 20 1 51.246 51.826 1.470 19.834 o
5 20 2 2.026 2.164 0.459 316.229 o
5 20 3 55.538 56.724 1.582 17.167 o
5 20 5 12.596 11.961 0.959 66.779 o
5 21 0 1.080 0.919 0.459 333.105 o
5 21 1 3.975 3.521 0.490 259.724 o
5 21 2 41.275 39.181 1.337 25.940 o
5 21 3 8.071 8.287 0.674 131.390 o
5 21 4 43.173 44.294 1.429 22.867 o
5 21 5 10.104 8.838 0.674 125.503 o
5 22 0 8.846 7.950 0.653 136.321 o
5 22 1 0.679 0.908 0.469 323.534 o
5 22 2 0.994 1.776 0.459 329.378 o
5 22 3 4.543 4.817 0.521 226.421 o
5 22 4 13.391 11.767 0.959 66.220 o
5 23 1 1.754 1.888 0.459 320.589 o
5 23 2 6.020 5.368 0.592 174.898 o
5 23 3 9.283 8.685 0.653 134.060 o
5 24 0 3.184 2.062 0.469 293.202 o
5 24 1 13.451 14.676 0.959 65.006 o
5 24 2 6.744 7.379 0.929 77.585 o
6 0 0 139.695 134.330 1.766 6.146 o
6 0 1 40.751 39.497 0.878 40.588 o
6 0 2 18.372 19.167 0.663 96.505 o
6 0 3 11.495 12.247 0.602 137.893 o
6 0 4 0.627 1.041 0.490 297.853 o
6 0 5 15.555 14.196 0.755 90.859 o
6 0 6 53.194 50.550 1.255 23.194 o
6 0 7 17.259 17.605 0.878 69.352 o
6 0 8 27.369 28.270 1.092 41.630 o
6 0 9 37.072 38.987 1.327 27.329 o
6 0 10 3.734 4.929 0.531 223.722 o
6 0 11 6.007 7.430 0.643 149.071 o
6 1 0 65.991 66.247 1.133 20.102 o
6 1 1 121.148 118.389 1.633 7.704 o
6 1 2 114.354 113.776 1.633 8.239 o
6 1 3 98.946 99.048 1.531 10.243 o
6 1 4 96.200 93.394 1.562 10.577 o
6 1 5 65.516 64.573 1.337 17.909 o
6 1 6 101.189 100.416 1.776 9.013 o
6 1 7 1.859 2.235 0.408 392.324 o
6 1 8 1.062 1.245 0.429 377.611 o
6 1 9 1.001 1.112 0.449 347.427 o
6 1 10 40.909 43.436 1.398 24.099 o
6 1 11 28.464 29.597 1.398 28.686 o
6 2 0 4.618 4.838 0.449 286.602 o
6 2 1 86.157 85.556 1.347 13.190 o
6 2 2 179.971 173.848 2.204 3.856 o
6 2 3 17.384 16.513 0.684 97.763 o
6 2 4 20.536 20.871 0.765 76.725 o
6 2 5 18.384 19.534 0.806 75.475 o
6 2 6 73.497 71.880 1.510 14.427 o
6 2 7 49.142 49.621 1.327 22.954 o
6 2 8 13.305 14.727 0.878 75.023 o
6 2 9 11.270 11.410 0.878 78.973 o
6 2 10 45.551 45.763 1.459 21.644 o
6 2 11 2.967 4.286 0.623 173.134 o
6 3 0 31.941 31.638 0.796 54.495 o
6 3 1 77.622 76.034 1.266 15.627 o
6 3 2 2.950 3.307 0.439 324.930 o
6 3 3 201.152 198.964 2.470 3.080 o
6 3 4 56.196 56.408 1.184 22.941 o
6 3 5 107.545 105.325 1.766 8.490 o
6 3 6 56.907 55.520 1.327 20.585 o
6 3 7 12.278 11.737 0.806 88.985 o
6 3 8 49.668 49.182 1.388 21.761 o
6 3 9 12.305 11.196 0.827 85.865 o
6 3 10 1.219 1.613 0.490 290.367 o
6 4 0 9.529 9.920 0.521 182.248 o
6 4 1 87.076 87.444 1.388 12.715 o
6 4 2 0.970 0.857 0.469 320.861 o
6 4 3 66.882 66.379 1.245 18.553 o
6 4 4 1.961 0.908 0.582 207.622 o
6 4 5 20.071 18.963 0.816 72.498 o
6 4 6 18.845 19.514 0.878 66.754 o
6 4 7 7.710 8.124 0.663 135.858 o
6 4 8 8.196 7.746 0.704 122.541 o
6 4 9 9.374 8.961 0.776 101.371 o
6 4 10 5.808 7.022 0.572 182.540 o
6 5 0 78.328 76.381 1.286 15.323 o
6 5 1 106.522 104.406 1.562 9.317 o
6 5 2 48.695 47.233 1.021 30.199 o
6 5 3 4.278 4.531 0.531 221.649 o
6 5 4 37.921 36.578 1.000 38.209 o
6 5 5 4.114 4.154 0.418 330.484 o
6 5 6 79.514 79.075 1.613 12.543 o
6 5 7 20.077 20.565 0.929 60.115 o
6 5 8 3.164 3.388 0.469 287.103 o
6 5 9 2.620 2.705 0.469 295.524 o
6 5 10 50.389 51.581 1.521 19.216 o
6 6 0 70.623 70.462 1.245 17.465 o
6 6 1 9.671 9.461 0.541 173.420 o
6 6 2 8.884 9.481 0.572 163.797 o
6 6 3 23.823 24.321 0.806 65.980 o
6 6 4 68.649 66.522 1.357 16.976 o
6 6 5 42.512 43.528 1.143 29.974 o
6 6 6 70.113 73.391 1.572 14.228 o
6 6 7 95.928 97.977 1.898 8.937 o
6 6 8 12.112 13.135 0.898 74.333 o
6 6 9 11.152 13.053 0.919 72.582 o
6 6 10 8.059 8.563 0.674 131.067 o
6 7 0 86.878 84.280 1.419 12.731 o
6 7 1 61.070 60.950 1.184 21.174 o
6 7 2 18.220 17.901 0.714 89.768 o
6 7 3 56.654 57.214 1.204 22.383 o
6 7 4 5.070 4.899 0.429 302.366 o
6 7 5 11.298 10.083 0.714 110.696 o
6 7 6 6.939 6.297 0.490 226.746 o
6 7 7 1.574 2.307 0.439 347.940 o
6 7 8 51.254 53.020 1.470 19.725 o
6 7 9 6.726 7.011 0.572 178.450 o
6 7 10 21.251 22.555 1.133 43.754 o
6 8 0 59.922 58.888 1.184 21.695 o
6 8 1 53.517 52.744 1.123 25.313 o
6 8 2 47.427 46.447 1.092 29.034 o
6 8 3 23.997 22.739 0.827 64.739 o
6 8 4 17.395 16.789 0.786 81.356 o
6 8 6 11.578 10.757 0.786 94.427 o
6 8 7 18.573 18.912 0.949 60.174 o
6 8 8 0.267 0.725 0.469 328.639 o
6 8 9 27.776 30.046 1.194 36.287 o
6 8 10 0.929 1.572 0.459 331.194 o
6 9 1 1.624 1.459 0.521 256.658 o
6 9 2 6.432 5.440 0.582 178.089 o
6 9 3 26.314 25.239 0.898 55.341 o
6 9 4 40.761 39.701 1.123 31.933 o
6 9 5 33.994 33.496 1.092 37.193 o
6 9 6 74.662 75.473 1.664 12.866 o
6 9 7 5.115 5.062 0.561 196.003 o
6 9 8 2.640 3.133 0.480 282.409 o
6 9 9 5.187 5.817 0.551 199.760 o
6 9 10 3.928 4.531 0.521 231.272 o
6 10 0 90.099 87.832 1.572 11.322 o
6 10 1 1.040 1.459 0.357 527.293 o
6 10 2 108.787 106.111 1.766 8.390 o
6 10 3 0.809 1.286 0.378 483.501 o
6 10 4 49.045 47.988 1.255 24.591 o
6 10 5 2.124 2.276 0.398 405.229 o
6 10 6 12.977 12.635 0.868 77.928 o
6 10 7 57.379 57.633 1.521 17.601 o
6 10 8 6.706 7.808 0.674 135.541 o
6 10 9 41.423 42.089 1.408 23.911 o
6 11 1 27.433 26.617 0.908 53.116 o
6 11 2 3.255 3.695 0.418 345.116 o
6 11 3 6.684 6.797 0.531 201.057 o
6 11 4 2.360 2.470 0.398 399.440 o
6 11 5 20.459 19.207 0.929 60.366 o
6 11 6 33.857 32.965 1.174 34.178 o
6 11 7 5.023 5.093 0.521 222.509 o
6 11 8 18.678 17.585 1.041 52.717 o
6 11 9 5.820 6.562 0.623 159.385 o
6 12 0 64.057 63.991 1.368 17.859 o
6 12 1 12.608 12.757 0.765 95.061 o
6 12 2 29.866 30.424 1.031 42.879 o
6 12 3 22.256 20.606 0.908 60.038 o
6 12 4 27.875 27.158 1.021 45.531 o
6 12 5 23.381 23.014 1.000 50.980 o
6 12 6 38.966 40.242 1.276 28.000 o
6 12 7 16.910 17.401 1.021 55.569 o
6 12 8 1.415 2.398 0.480 296.733 o
6 12 9 34.972 36.394 1.317 28.546 o
6 13 0 20.310 21.432 0.908 61.406 o
6 13 1 121.011 119.389 1.990 6.772 o
6 13 2 10.237 10.737 0.684 120.027 o
6 13 3 4.129 4.368 0.439 305.096 o
6 13 4 3.883 4.644 0.469 274.636 o
6 13 5 8.848 9.471 0.633 140.896 o
6 13 6 34.891 34.527 1.255 30.720 o
6 13 7 16.617 15.441 0.990 59.189 o
6 13 8 10.299 10.430 0.755 103.001 o
6 13 9 14.472 13.941 0.959 64.482 o
6 14 0 8.940 9.236 0.653 134.248 o
6 14 1 39.098 41.079 1.184 30.431 o
6 14 2 92.924 90.965 1.796 9.822 o
6 14 3 47.208 47.754 1.337 23.428 o
6 14 4 40.387 39.415 1.255 28.255 o
6 14 5 21.137 22.484 1.051 49.011 o
6 14 6 13.601 13.084 0.949 66.676 o
6 14 7 12.479 13.747 0.959 66.157 o
6 14 8 15.371 15.237 0.990 60.166 o
6 15 0 26.496 28.424 1.031 45.387 o
6 15 1 18.319 18.524 0.898 65.609 o
6 15 2 1.229 1.021 0.408 412.822 o
6 15 3 31.723 32.098 1.143 36.409 o
6 15 4 4.140 3.786 0.480 266.548 o
6 15 5 2.101 1.898 0.449 329.966 o
6 15 6 41.262 43.253 1.378 24.492 o
6 15 7 3.054 3.501 0.500 257.799 o
6 15 8 40.390 41.191 1.378 24.940 o
6 16 0 6.864 7.277 0.653 142.941 o
6 16 1 10.941 11.716 0.796 92.749 o
6 16 2 8.089 6.950 0.592 163.510 o
6 16 3 29.969 28.189 1.123 38.921 o
6 16 4 30.584 31.710 1.184 35.295 o
6 16 5 16.490 16.717 1.010 56.967 o
6 16 6 26.364 28.638 1.184 37.570 o
6 16 8 21.949 21.106 1.092 46.257 o
6 17 0 8.103 8.930 0.704 121.431 o
6 17 1 71.479 71.778 1.653 13.480 o
6 17 2 14.277 14.217 0.898 71.648 o
6 17 3 12.343 12.717 0.888 75.699 o
6 17 4 80.591 79.780 1.817 11.093 o
6 17 5 1.562 1.878 0.459 322.701 o
6 17 6 23.259 22.647 1.112 43.958 o
6 17 7 10.799 11.839 0.878 79.248 o
6 18 0 22.416 21.188 1.041 49.334 o
6 18 1 64.265 66.236 1.633 14.813 o
6 18 2 6.909 7.440 0.623 154.206 o
6 18 3 69.647 69.165 1.715 13.313 o
6 18 4 9.912 9.818 0.806 93.680 o
6 18 5 17.686 17.626 1.010 55.847 o
6 18 6 8.166 8.573 0.602 155.947 o
6 18 7 6.912 7.042 0.561 182.632 o
6 19 0 5.970 6.960 0.704 128.399 o
6 19 1 17.716 18.493 1.000 56.404 o
6 19 2 6.306 6.909 0.623 157.141 o
6 19 3 46.721 46.702 1.470 21.144 o
6 19 4 31.600 31.200 1.255 32.330 o
6 19 5 6.296 5.970 0.551 193.691 o
6 19 6 14.449 14.217 0.949 65.502 o
6 20 1 12.524 13.145 0.929 69.999 o
6 20 2 1.413 1.827 0.469 311.590 o
6 20 3 3.603 3.001 0.490 264.800 o
6 20 4 11.926 12.278 0.929 70.918 o
6 21 0 2.458 2.266 0.469 299.203 o
6 21 1 8.787 8.022 0.663 133.086 o
6 21 2 9.703 8.716 0.786 98.882 o
6 21 3 21.031 20.800 1.112 45.522 o
6 21 4 55.700 54.132 1.562 17.596 o
6 22 0 23.998 23.514 1.112 43.381 o
6 22 1 22.973 21.779 1.112 44.314 o
6 22 2 5.861 6.205 0.551 195.303 o
6 22 3 29.164 28.740 1.214 35.160 o
6 23 1 10.334 9.318 0.888 79.519 o
6 23 2 11.707 13.400 1.592 27.169 o
7 0 1 222.082 218.692 2.705 2.563 o
7 0 2 11.992 11.471 0.643 125.638 o
7 0 3 3.592 3.756 0.551 213.573 o
7 0 4 2.040 2.603 0.388 422.383 o
7 0 5 2.627 2.990 0.418 358.834 o
7 0 6 14.486 14.329 0.827 81.039 o
7 0 7 31.583 30.434 1.143 36.820 o
7 0 8 0.922 1.184 0.449 347.940 o
7 0 9 3.817 4.633 0.521 231.660 o
7 1 1 57.413 56.347 1.143 23.315 o
7 1 2 2.070 2.041 0.510 261.068 o
7 1 3 119.096 117.756 1.847 7.264 o
7 1 4 65.178 66.073 1.378 17.370 o
7 1 5 22.616 21.963 0.898 60.008 o
7 1 6 61.088 61.062 1.459 17.504 o
7 1 7 1.196 1.214 0.418 393.233 o
7 1 8 31.744 32.067 1.225 33.238 o
7 1 9 3.856 4.429 0.521 232.066 o
7 1 10 31.228 31.067 1.245 32.843 o
7 2 0 72.557 71.401 1.306 16.444 o
7 2 1 16.578 15.891 0.694 98.191 o
7 2 2 37.730 38.680 0.990 38.157 o
7 2 3 30.752 30.067 0.929 48.006 o
7 2 4 12.302 11.900 0.725 104.559 o
7 2 5 21.695 21.606 0.878 62.890 o
7 2 6 73.951 76.759 1.633 13.103 o
7 2 7 69.125 71.982 1.664 13.642 o
7 2 8 70.064 70.809 1.694 13.351 o
7 2 9 10.056 10.369 0.806 93.086 o
7 2 10 2.892 3.919 0.500 257.441 o
7 3 0 13.537 13.655 0.633 121.038 o
7 3 1 40.321 41.436 0.990 36.124 o
7 3 2 28.529 29.015 0.878 53.328 o
7 3 3 17.687 17.881 0.786 80.177 o
7 3 4 24.663 23.310 0.898 57.590 o
7 3 5 7.856 7.216 0.623 151.406 o
7 3 6 56.627 57.378 1.439 18.830 o
7 3 7 8.340 8.144 0.714 118.936 o
7 3 8 16.572 18.126 0.990 58.250 o
7 3 9 7.043 7.154 0.602 162.733 o
7 3 10 64.063 65.910 1.694 14.272 o
7 4 0 3.702 3.807 0.521 235.082 o
7 4 1 69.539 69.870 1.306 17.078 o
7 4 2 13.389 12.604 0.674 112.884 o
7 4 3 26.422 24.474 0.868 57.929 o
7 4 4 57.408 56.827 1.296 20.805 o
7 4 5 32.180 31.281 1.051 40.401 o
7 4 6 53.381 54.551 1.388 20.454 o
7 4 7 3.263 3.113 0.459 298.480 o
7 4 8 6.072 6.307 0.612 163.395 o
7 4 9 19.509 19.187 1.061 50.204 o
7 4 10 6.544 7.430 0.572 178.326 o
7 5 0 54.878 52.530 1.163 24.176 o
7 5 1 72.445 72.819 1.368 15.775 o
7 5 2 48.155 50.427 1.143 26.908 o
7 5 3 103.476 102.416 1.725 8.991 o
7 5 4 51.419 51.703 1.266 23.304 o
7 5 5 32.020 32.496 1.072 39.244 o
7 5 6 6.429 6.460 0.551 191.778 o
7 5 7 4.590 4.787 0.500 241.635 o
7 5 8 9.592 10.441 0.857 84.584 o
7 5 9 11.717 10.655 0.704 111.633 o
7 6 0 21.848 21.085 0.806 70.198 o
7 6 1 38.933 39.803 1.031 35.752 o
7 6 2 211.084 208.160 2.694 2.755 o
7 6 3 43.371 44.171 1.123 30.113 o
7 6 4 48.071 48.386 1.225 25.446 o
7 6 5 27.071 27.168 1.010 46.612 o
7 6 6 12.761 12.063 0.847 81.517 o
7 6 7 2.923 3.245 0.469 290.051 o
7 6 8 3.552 4.470 0.510 241.965 o
7 6 9 9.496 10.277 0.745 106.858 o
7 6 10 10.357 9.685 0.898 77.785 o
7 7 0 2.179 2.419 0.367 462.126 o
7 7 1 23.008 22.800 0.837 64.807 o
7 7 2 7.655 7.062 0.510 206.517 o
7 7 3 11.412 11.982 0.714 108.508 o
7 7 4 5.005 4.501 0.449 284.367 o
7 7 5 45.727 44.743 1.266 25.702 o
7 7 6 32.403 33.486 1.184 34.254 o
7 7 7 20.548 22.157 1.041 50.172 o
7 7 8 9.384 8.614 0.745 108.592 o
7 7 9 3.211 3.797 0.510 246.696 o
7 8 0 33.684 34.639 1.000 41.031 o
7 8 1 0.844 1.143 0.367 509.782 o
7 8 2 17.636 17.432 0.816 76.471 o
7 8 3 38.317 37.333 1.092 34.420 o
7 8 4 9.472 9.114 0.653 132.931 o
7 8 5 62.944 62.358 1.490 16.754 o
7 8 6 28.179 28.250 1.112 40.221 o
7 8 7 33.836 35.323 1.235 31.604 o
7 8 8 3.657 3.888 0.551 212.875 o
7 8 9 58.690 57.327 1.602 16.433 o
7 9 0 44.158 42.906 1.123 30.057 o
7 9 1 101.461 100.049 1.755 9.087 o
7 9 2 24.872 23.494 0.939 54.173 o
7 9 3 6.083 5.664 0.521 214.157 o
7 9 4 17.774 16.452 0.868 70.598 o
7 9 5 5.263 4.807 0.480 252.932 o
7 9 6 9.706 8.859 0.725 112.710 o
7 9 7 18.096 17.075 1.010 55.757 o
7 9 8 24.232 23.351 1.123 42.734 o
7 10 0 101.446 97.926 1.755 9.160 o
7 10 1 19.527 19.014 0.857 68.496 o
7 10 2 144.712 141.923 2.225 5.071 o
7 10 3 6.087 5.970 0.521 213.201 o
7 10 4 10.845 11.757 0.796 92.859 o
7 10 5 43.427 44.018 1.306 25.483 o
7 10 6 7.588 7.450 0.704 124.228 o
7 10 7 35.973 36.792 1.306 28.503 o
7 10 8 1.892 2.092 0.469 305.559 o
7 10 9 31.274 31.587 1.235 33.112 o
7 11 0 32.262 32.700 1.061 39.529 o
7 11 1 18.606 18.156 0.868 68.809 o
7 11 2 10.438 10.624 0.674 122.431 o
7 11 3 6.394 5.930 0.612 162.914 o
7 11 4 14.374 13.951 0.868 75.654 o
7 11 5 13.318 11.972 0.857 79.392 o
7 11 6 23.878 25.096 1.082 44.806 o
7 11 7 13.586 12.829 0.837 81.592 o
7 11 8 28.898 27.454 1.184 36.794 o
7 11 9 6.107 6.573 0.551 193.124 o
7 12 0 23.963 24.270 0.949 53.813 o
7 12 2 57.957 58.163 1.429 18.667 o
7 12 3 14.358 14.829 0.847 77.967 o
7 12 4 28.091 27.127 1.082 42.080 o
7 12 5 30.124 28.036 1.153 37.509 o
7 12 6 6.941 6.644 0.623 155.439 o
7 12 7 22.366 20.432 1.112 44.949 o
7 12 8 16.159 17.085 1.010 57.066 o
7 13 1 36.254 36.905 1.163 32.869 o
7 13 2 5.710 5.256 0.531 211.036 o
7 13 3 21.044 21.279 0.990 53.932 o
7 13 4 40.337 39.221 1.306 26.949 o
7 13 5 5.060 4.562 0.500 239.051 o
7 13 6 12.260 13.349 0.929 70.144 o
7 13 7 7.559 7.593 0.653 140.491 o
7 13 8 20.876 20.942 1.061 48.911 o
7 14 0 17.543 17.401 0.898 66.893 o
7 14 1 20.732 18.044 0.970 57.004 o
7 14 2 6.269 5.746 0.510 219.424 o
7 14 3 42.694 42.426 1.327 25.406 o
7 14 4 11.955 11.757 0.878 78.053 o
7 14 5 52.741 52.979 1.500 19.008 o
7 14 6 9.505 10.757 0.786 97.613 o
7 14 7 29.426 28.893 1.245 33.827 o
7 14 8 2.512 2.419 0.469 297.934 o
7 15 0 16.367 15.115 0.898 69.148 o
7 15 1 11.626 10.716 0.806 90.620 o
7 15 2 17.418 19.942 0.959 59.738 o
7 15 3 15.000 16.278 0.939 65.283 o
7 15 4 37.738 38.068 1.317 27.548 o
7 15 5 2.571 3.133 0.480 283.021 o
7 15 6 18.408 17.381 1.041 52.946 o
7 15 7 6.682 6.838 0.561 184.195 o
7 16 0 2.813 2.480 0.459 306.341 o
7 16 1 17.828 17.299 0.980 58.562 o
7 16 2 15.785 15.125 0.939 65.105 o
7 16 3 25.964 24.484 1.143 40.583 o
7 16 4 33.576 35.323 1.266 30.683 o
7 16 5 12.713 12.114 0.837 83.121 o
7 16 6 20.346 18.809 1.061 49.830 o
7 17 0 12.641 11.482 0.868 78.941 o
7 17 1 36.389 35.874 1.276 29.413 o
7 17 2 6.784 6.134 0.602 165.629 o
7 17 3 33.560 32.343 1.255 31.501 o
7 17 4 22.142 23.086 1.092 45.636 o
7 17 5 4.121 4.011 0.510 239.617 o
7 17 6 16.758 14.737 1.000 58.389 o
7 18 0 1.568 1.225 0.459 326.145 o
7 18 1 41.977 42.732 1.388 24.160 o
7 18 2 10.756 11.196 0.888 78.120 o
7 18 3 8.234 7.879 0.653 138.157 o
7 18 4 14.707 16.044 1.000 59.370 o
7 18 5 6.674 5.644 0.541 198.370 o
7 18 6 7.884 7.001 0.633 147.785 o
7 19 0 3.378 3.092 0.490 266.255 o
7 19 1 27.524 26.270 1.174 38.046 o
7 19 2 1.314 1.653 0.469 313.435 o
7 19 3 22.503 21.065 1.102 45.344 o
7 19 4 26.712 25.535 1.194 37.584 o
7 19 5 4.769 5.460 0.531 215.957 o
7 20 0 23.001 24.821 1.123 42.972 o
7 20 1 11.154 11.165 0.919 73.450 o
7 20 2 1.115 1.878 0.469 314.304 o
7 20 3 12.586 12.604 0.929 70.185 o
7 20 4 2.775 1.929 0.469 297.761 o
7 21 0 17.768 17.820 1.041 53.205 o
7 21 1 26.333 25.147 1.163 39.261 o
7 21 2 0.879 0.980 0.459 334.970 o
7 21 3 9.204 8.838 0.765 103.998 o
7 22 0 1.154 1.429 0.480 303.566 o
7 22 1 33.971 33.516 1.286 30.187 o
8 0 0 2.620 2.347 0.378 432.778 o
8 0 1 33.866 31.434 0.990 42.323 o
8 0 3 83.025 82.719 1.613 12.005 o
8 0 4 5.436 5.501 0.500 233.023 o
8 0 5 0.464 0.663 0.418 409.001 o
8 0 6 83.064 85.597 1.817 10.662 o
8 0 7 55.151 54.826 1.541 17.897 o
8 0 8 45.930 47.529 1.459 21.399 o
8 0 9 6.721 6.256 0.551 190.822 o
8 1 0 1.270 1.704 0.367 492.144 o
8 1 1 30.500 31.026 0.970 45.557 o
8 1 2 2.424 3.123 0.408 376.292 o
8 1 3 2.009 1.898 0.398 410.581 o
8 1 4 13.205 14.064 0.776 91.216 o
8 1 5 21.026 23.392 0.959 55.595 o
8 1 6 1.910 1.888 0.429 361.354 o
8 1 7 4.837 5.011 0.510 231.322 o
8 1 8 42.940 44.896 1.429 22.852 o
8 1 9 5.447 5.817 0.551 198.420 o
8 2 0 49.970 49.295 1.163 26.072 o
8 2 1 100.183 96.109 1.684 9.605 o
8 2 2 32.597 32.230 1.010 41.844 o
8 2 3 14.378 14.697 0.796 85.605 o
8 2 4 16.012 16.329 0.837 76.484 o
8 2 5 17.657 18.207 0.898 66.395 o
8 2 6 8.761 8.410 0.704 120.546 o
8 2 7 1.078 1.317 0.449 345.306 o
8 2 8 10.340 10.002 0.776 98.978 o
8 2 9 19.224 19.983 1.102 47.303 o
8 3 1 0.766 1.235 0.378 485.089 o
8 3 2 11.404 11.390 0.735 104.561 o
8 3 3 35.628 34.894 1.061 37.338 o
8 3 4 45.584 45.845 1.245 26.053 o
8 3 5 14.398 14.860 0.857 76.498 o
8 3 6 12.085 12.308 0.868 79.099 o
8 3 7 11.905 11.339 0.776 95.408 o
8 3 8 36.363 35.333 1.317 28.306 o
8 3 9 16.024 17.166 1.031 55.346 o
8 4 0 2.068 2.368 0.388 424.076 o
8 4 1 33.492 32.567 1.000 41.726 o
8 4 2 130.605 129.186 2.062 6.029 o
8 4 3 43.183 41.987 1.174 29.168 o
8 4 4 22.930 23.759 0.970 53.252 o
8 4 5 16.027 17.085 0.888 69.697 o
8 4 6 36.426 36.956 1.235 30.476 o
8 4 7 57.412 60.031 1.582 16.664 o
8 4 8 12.018 11.757 0.827 85.874 o
8 4 9 19.427 17.942 1.061 50.612 o
8 5 0 9.918 10.584 0.694 118.246 o
8 5 1 68.908 66.624 1.419 16.290 o
8 5 2 2.917 3.072 0.418 354.153 o
8 5 3 22.892 22.953 0.939 55.944 o
8 5 4 10.659 12.074 0.755 100.943 o
8 5 5 34.394 33.925 1.174 33.787 o
8 5 6 21.378 22.402 1.031 50.309 o
8 5 7 1.290 1.010 0.459 330.320 o
8 5 8 14.992 14.156 0.990 60.833 o
8 5 9 0.617 0.898 0.500 286.829 o
8 6 0 135.275 130.983 2.082 5.789 o
8 6 1 2.269 2.541 0.408 383.297 o
8 6 2 50.987 49.846 1.266 23.645 o
8 6 3 34.234 35.782 1.102 36.161 o
8 6 4 6.285 6.899 0.531 203.020 o
8 6 5 45.736 46.570 1.337 23.918 o
8 6 6 14.356 16.421 0.949 64.665 o
8 6 7 2.851 3.113 0.480 280.635 o
8 6 8 8.834 8.910 0.643 138.351 o
8 6 9 42.516 44.253 1.378 24.084 o
8 7 0 18.245 17.942 0.857 70.467 o
8 7 1 21.759 21.790 0.898 60.864 o
8 7 2 13.782 12.472 0.816 84.729 o
8 7 3 34.755 34.914 1.123 35.337 o
8 7 4 39.666 41.099 1.245 28.496 o
8 7 5 8.510 8.308 0.704 121.217 o
8 7 6 31.339 28.342 1.184 35.657 o
8 7 7 36.526 35.894 1.296 28.768 o
8 7 8 13.045 13.380 0.959 65.852 o
8 7 9 21.064 23.218 1.123 44.289 o
8 8 0 5.513 5.705 0.521 217.541 o
8 8 1 4.579 5.093 0.510 232.789 o
8 8 2 176.756 182.114 2.633 3.464 o
8 8 3 20.834 21.228 0.929 59.193 o
8 8 4 65.452 65.206 1.562 15.434 o
8 8 5 36.411 36.976 1.255 29.851 o
8 8 6 13.223 13.012 0.949 67.020 o
8 8 7 29.598 30.454 1.225 34.285 o
8 8 8 3.250 3.103 0.490 267.254 o
8 8 9 6.342 7.522 0.663 140.411 o
8 9 0 63.383 63.971 1.480 16.681 o
8 9 1 62.427 60.919 1.470 17.180 o
8 9 2 1.929 1.960 0.398 411.456 o
8 9 3 59.242 59.633 1.470 17.793 o
8 9 4 24.500 24.535 1.031 47.735 o
8 9 5 13.664 13.472 0.908 71.331 o
8 9 6 4.713 5.276 0.531 216.833 o
8 9 7 9.677 10.359 0.806 93.630 o
8 9 8 3.135 3.919 0.510 246.801 o
8 10 0 18.017 17.768 0.888 67.362 o
8 10 1 3.858 4.327 0.449 297.149 o
8 10 2 25.007 23.096 0.990 50.568 o
8 10 3 69.392 70.860 1.633 13.935 o
8 10 4 29.299 30.761 1.153 37.282 o
8 10 5 49.778 49.570 1.449 20.644 o
8 10 8 4.084 4.460 0.510 238.321 o
8 11 0 21.786 22.739 0.970 54.463 o
8 11 1 4.197 3.960 0.459 284.949 o
8 11 2 5.086 4.195 0.469 265.858 o
8 11 3 10.685 10.961 0.827 88.126 o
8 11 4 55.652 54.316 1.480 18.695 o
8 11 5 0.527 1.102 0.449 353.150 o
8 11 6 28.710 29.567 1.235 34.357 o
8 11 7 30.482 28.372 1.235 33.945 o
8 11 8 21.346 22.463 1.102 45.578 o
8 12 0 9.061 10.165 0.674 126.463 o
8 12 1 20.707 21.167 1.000 53.412 o
8 12 2 26.633 27.678 1.092 42.148 o
8 12 3 62.738 63.032 1.592 15.621 o
8 12 4 15.153 15.656 0.929 66.543 o
8 12 5 55.568 53.836 1.551 17.773 o
8 12 7 32.948 32.792 1.245 31.977 o
8 13 0 56.767 58.306 1.500 17.907 o
8 13 1 25.975 26.188 1.072 43.984 o
8 13 2 2.875 2.735 0.459 304.376 o
8 13 3 34.276 37.456 1.266 30.130 o
8 13 4 25.036 24.657 1.102 43.156 o
8 13 5 0.924 1.225 0.459 333.133 o
8 13 6 8.954 9.818 0.745 108.277 o
8 13 7 7.601 8.685 0.663 135.393 o
8 14 0 1.533 1.276 0.439 355.000 o
8 14 1 4.381 4.531 0.500 244.088 o
8 14 2 27.250 27.148 1.123 40.413 o
8 14 3 14.943 15.911 0.939 65.489 o
8 14 4 24.916 24.984 1.143 40.942 o
8 14 5 6.676 5.481 0.541 198.795 o
8 14 6 2.626 3.297 0.500 261.835 o
8 14 7 11.682 13.196 0.949 68.222 o
8 15 0 1.659 1.786 0.449 335.726 o
8 15 1 19.021 18.524 0.990 56.345 o
8 15 2 3.675 3.695 0.490 261.428 o
8 15 4 36.625 38.854 1.347 26.921 o
8 15 5 12.960 14.053 0.949 66.807 o
8 15 6 14.375 14.799 1.000 60.039 o
8 16 0 34.674 36.139 1.276 29.894 o
8 16 1 8.828 8.706 0.776 102.457 o
8 16 2 21.994 21.208 1.061 48.194 o
8 16 3 11.245 12.257 0.908 74.229 o
8 16 4 7.536 8.399 0.602 158.581 o
8 16 5 9.647 10.226 0.898 78.218 o
8 16 6 18.479 18.748 1.051 51.697 o
8 17 0 16.854 16.972 0.990 58.464 o
8 17 1 17.392 18.350 1.051 52.465 o
8 17 2 5.212 5.379 0.541 207.043 o
8 17 3 2.361 3.235 0.490 273.991 o
8 17 4 6.802 7.154 0.633 150.985 o
8 17 5 5.339 5.409 0.531 212.753 o
8 18 1 3.463 3.919 0.510 244.505 o
8 18 2 4.102 2.919 0.490 261.113 o
8 18 3 5.210 5.960 0.551 199.275 o
8 19 0 9.797 9.257 0.684 122.852 o
8 19 1 40.300 40.497 1.368 25.284 o
8 19 2 2.293 3.011 0.490 275.484 o
8 19 3 1.441 1.847 0.459 324.167 o
8 20 0 0.629 0.786 0.480 311.402 o
8 20 1 35.394 37.384 1.306 28.584 o
8 20 2 10.254 10.400 0.776 98.796 o
9 0 1 7.219 7.461 0.551 185.359 o
9 0 2 113.599 112.745 2.011 7.202 o
9 0 3 19.425 20.259 0.919 61.760 o
9 0 4 66.668 66.992 1.602 14.765 o
9 0 5 70.755 69.706 1.694 13.336 o
9 0 6 0.360 0.888 0.449 356.450 o
9 0 7 19.214 18.452 1.041 52.120 o
9 0 8 4.155 4.419 0.521 230.174 o
9 1 1 12.264 11.941 0.765 96.297 o
9 1 2 1.352 1.827 0.388 443.410 o
9 1 3 19.667 20.698 0.949 58.570 o
9 1 4 0.865 1.592 0.429 377.945 o
9 1 5 12.292 12.308 0.878 77.397 o
9 1 6 2.609 2.878 0.469 294.792 o
9 1 7 5.560 6.093 0.612 165.629 o
9 1 8 2.300 2.368 0.469 300.234 o
9 2 0 23.505 24.117 0.959 53.456 o
9 2 1 26.499 26.627 1.000 47.760 o
9 2 2 4.881 4.603 0.449 285.113 o
9 2 3 75.171 74.034 1.623 13.196 o
9 2 4 3.045 3.470 0.459 298.878 o
9 2 5 43.552 43.916 1.347 24.547 o
9 2 6 16.173 16.136 0.970 61.224 o
9 2 7 21.547 20.851 1.102 45.888 o
9 2 8 3.016 2.970 0.490 269.699 o
9 3 1 14.151 13.053 0.806 85.457 o
9 3 2 3.172 2.817 0.418 352.352 o
9 3 4 13.657 15.380 0.878 74.300 o
9 3 5 41.274 40.487 1.306 26.523 o
9 3 6 29.654 30.506 1.194 35.475 o
9 3 7 5.219 5.542 0.541 206.550 o
9 3 8 13.108 13.727 0.959 65.662 o
9 4 0 179.577 178.063 2.633 3.451 o
9 4 1 4.763 5.889 0.531 214.728 o
9 4 2 92.346 92.710 1.827 9.659 o
9 4 3 7.773 7.828 0.592 163.032 o
9 4 4 41.235 42.722 1.296 26.483 o
9 4 5 13.795 13.329 0.908 71.275 o
9 4 6 9.561 9.236 0.765 103.061 o
9 4 7 20.749 19.769 1.092 47.241 o
9 4 8 24.010 23.749 1.153 41.088 o
9 5 1 7.613 7.001 0.633 148.643 o
9 5 2 31.635 32.812 1.112 37.571 o
9 5 3 21.495 21.759 1.010 51.914 o
9 5 4 18.865 19.350 0.980 57.034 o
9 5 5 0.612 1.153 0.439 367.701 o
9 5 6 11.336 10.910 0.878 79.170 o
9 5 7 19.206 20.238 1.082 48.633 o
9 5 8 7.501 7.001 0.633 148.999 o
9 6 0 6.040 6.695 0.561 187.581 o
9 6 1 19.592 19.728 0.929 60.886 o
9 6 2 10.919 10.063 0.806 92.082 o
9 6 3 26.902 28.015 1.102 41.401 o
9 6 4 28.809 29.322 1.112 39.673 o
9 6 5 16.952 17.942 1.010 56.238 o
9 6 6 9.304 10.165 0.847 86.815 o
9 6 7 63.229 63.624 1.674 14.694 o
9 6 8 17.276 19.054 1.021 54.786 o
9 7 0 7.608 7.246 0.653 140.849 o
9 7 1 40.328 39.548 1.255 28.253 o
9 7 2 11.935 11.237 0.837 84.640 o
9 7 3 17.003 16.605 0.929 64.490 o
9 7 4 14.332 13.309 0.898 72.044 o
9 7 5 36.724 36.925 1.276 29.154 o
9 7 6 16.239 16.105 1.000 58.273 o
9 7 7 1.078 1.357 0.459 330.733 o
9 7 8 29.140 29.556 1.225 34.610 o
9 8 0 127.441 126.604 2.215 5.874 o
9 8 1 13.666 14.360 0.857 77.620 o
9 8 2 6.467 6.328 0.521 209.812 o
9 8 3 83.959 86.638 1.857 10.330 o
9 8 4 33.670 35.292 1.245 31.325 o
9 8 5 20.000 20.759 1.031 51.685 o
9 8 6 3.348 3.215 0.500 256.659 o
9 8 7 21.353 21.238 1.061 48.553 o
9 8 8 4.410 5.103 0.531 219.148 o
9 9 0 5.133 4.399 0.480 255.675 o
9 9 1 37.892 38.976 1.225 29.977 o
9 9 2 61.870 64.226 1.582 15.765 o
9 9 3 8.936 10.043 0.847 87.330 o
9 9 4 18.953 20.667 1.010 53.969 o
9 9 5 1.516 1.623 0.459 324.564 o
9 9 6 22.003 23.943 1.123 43.661 o
9 9 7 12.116 11.584 0.949 68.530 o
9 10 0 16.491 15.799 0.929 65.295 o
9 10 1 4.487 4.338 0.490 252.450 o
9 10 2 8.997 10.114 0.796 96.800 o
9 10 3 48.321 50.019 1.449 20.879 o
9 10 4 46.198 49.366 1.480 20.813 o
9 10 5 2.622 2.929 0.480 283.480 o
9 10 6 5.413 5.256 0.592 177.592 o
9 10 7 12.629 13.502 0.939 68.513 o
9 11 0 25.685 25.147 1.082 43.840 o
9 11 1 34.443 34.782 1.235 31.491 o
9 11 2 16.111 15.962 0.949 63.402 o
9 11 3 15.434 15.758 0.959 62.982 o
9 11 5 21.038 20.912 1.082 47.454 o
9 11 6 22.499 21.238 1.092 45.933 o
9 11 7 1.271 1.419 0.459 328.315 o
9 12 0 5.385 5.552 0.531 212.068 o
9 12 1 3.540 3.286 0.480 273.849 o
9 12 2 19.718 19.534 1.041 51.478 o
9 12 3 43.009 44.702 1.398 23.488 o
9 12 4 35.736 35.945 1.286 29.293 o
9 12 5 11.187 11.747 0.898 75.941 o
9 12 6 8.078 9.257 0.755 107.938 o
9 13 0 6.511 6.797 0.561 185.096 o
9 13 1 60.013 59.919 1.602 16.079 o
9 13 2 34.305 35.557 1.296 29.465 o
9 13 3 4.461 3.960 0.510 237.451 o
9 13 4 1.236 1.327 0.469 315.838 o
9 13 5 9.331 7.838 0.663 131.871 o
9 13 6 8.053 7.889 0.582 166.187 o
9 14 0 40.263 42.365 1.388 24.597 o
9 14 1 13.937 13.696 0.959 65.009 o
9 14 2 11.326 10.665 0.816 89.257 o
9 14 3 30.876 30.812 1.255 32.633 o
9 14 4 4.523 4.501 0.521 227.553 o
9 14 5 2.213 2.817 0.490 276.955 o
9 15 0 37.217 37.599 1.317 27.756 o
9 15 1 3.949 4.225 0.510 240.061 o
9 15 2 10.056 10.951 0.868 82.113 o
9 15 3 2.533 3.603 0.500 261.370 o
9 15 4 5.235 5.368 0.541 206.943 o
9 15 5 9.695 9.522 0.776 100.401 o
9 16 1 9.874 10.298 0.868 82.678 o
9 16 2 16.936 18.432 1.051 52.713 o
9 16 3 2.063 2.164 0.469 303.541 o
9 16 4 4.843 4.766 0.521 224.679 o
9 17 1 22.824 22.024 1.102 44.937 o
9 17 2 4.201 3.695 0.500 248.492 o
9 17 3 4.853 4.919 0.521 224.126 o
9 18 0 4.619 4.674 0.521 226.388 o
9 18 1 1.284 1.398 0.459 328.279 o
9 18 2 12.801 13.145 0.908 72.314 o
10 0 0 273.489 275.111 3.613 1.624 o
10 0 1 0.676 0.745 0.439 369.535 o
10 0 2 54.472 52.214 1.449 19.529 o
10 0 3 8.872 7.665 0.714 118.317 o
10 0 4 2.859 3.235 0.480 280.031 o
10 0 5 16.990 18.248 1.021 55.238 o
10 0 7 3.237 3.450 0.500 256.612 o
10 1 1 40.023 41.313 1.286 27.272 o
10 1 2 3.913 3.705 0.469 278.661 o
10 1 3 0.701 0.725 0.459 338.318 o
10 1 4 8.680 8.879 0.745 109.646 o
10 1 5 32.066 33.036 1.245 32.230 o
10 1 6 9.708 9.440 0.653 131.824 o
10 1 7 4.962 5.899 0.551 200.716 o
10 2 0 9.889 10.359 0.806 93.330 o
10 2 1 12.425 13.339 0.816 85.967 o
10 2 2 50.447 51.162 1.459 20.202 o
10 2 3 15.656 15.289 0.908 68.566 o
10 2 4 14.479 14.941 0.908 69.851 o
10 2 5 32.902 30.730 1.255 31.979 o
10 2 6 12.196 11.870 0.949 68.346 o
10 2 7 88.849 86.822 1.960 9.470 o
10 3 0 1.316 1.755 0.429 370.459 o
10 3 1 18.946 19.279 0.959 58.796 o
10 3 2 13.329 14.543 0.898 72.425 o
10 3 3 5.122 5.154 0.510 228.930 o
10 3 4 19.115 18.146 1.031 53.069 o
10 3 5 1.111 1.296 0.459 330.710 o
10 3 7 3.519 3.735 0.500 253.417 o
10 4 0 118.556 120.226 2.184 6.381 o
10 4 1 14.057 13.227 0.898 72.356 o
10 4 2 17.193 18.993 0.959 60.291 o
10 4 3 16.023 15.768 0.929 65.723 o
10 4 4 13.639 15.768 0.949 65.530 o
10 4 5 22.773 23.504 1.112 43.987 o
10 4 6 2.130 2.011 0.469 303.633 o
10 4 7 9.120 9.400 0.786 99.254 o
10 5 0 11.838 10.584 0.837 85.170 o
10 5 1 5.710 5.858 0.582 180.285 o
10 5 2 6.211 5.399 0.521 214.186 o
10 5 3 8.535 8.338 0.653 136.653 o
10 5 4 34.434 33.067 1.255 31.101 o
10 5 5 56.980 57.959 1.623 16.382 o
10 5 6 3.418 4.011 0.510 244.494 o
10 5 7 4.702 4.715 0.521 225.731 o
10 6 0 23.501 24.709 1.072 45.724 o
10 6 1 41.103 41.834 1.317 26.138 o
10 6 2 2.476 2.725 0.469 296.810 o
10 6 3 57.576 58.327 1.551 17.134 o
10 6 4 4.654 3.960 0.500 244.184 o
10 6 5 18.275 20.116 1.082 49.174 o
10 6 6 3.429 3.215 0.490 265.340 o
10 6 7 37.507 37.609 1.327 27.398 o
10 7 0 1.095 1.337 0.439 360.233 o
10 7 1 11.823 11.941 0.796 91.290 o
10 7 2 37.190 37.354 1.276 28.950 o
10 7 3 2.241 2.449 0.469 300.410 o
10 7 4 40.128 39.609 1.378 25.190 o
10 7 5 2.553 2.225 0.480 287.235 o
10 7 6 13.357 13.278 0.868 77.150 o
10 7 7 11.616 11.910 0.929 71.357 o
10 8 0 3.355 3.103 0.480 276.258 o
10 8 1 1.989 2.194 0.459 316.465 o
10 8 2 7.797 7.471 0.725 117.973 o
10 8 4 21.142 22.412 1.112 45.065 o
10 8 5 12.034 12.747 0.919 71.910 o
10 8 6 6.115 6.379 0.561 187.980 o
10 9 0 20.479 18.687 1.010 53.610 o
10 9 1 8.854 10.155 0.868 83.888 o
10 9 2 2.343 2.725 0.480 286.870 o
10 9 3 10.709 10.961 0.888 78.289 o
10 9 4 13.730 15.870 0.980 62.161 o
10 9 5 42.756 42.110 1.419 23.398 o
10 9 6 6.930 6.767 0.623 155.271 o
10 10 0 4.324 3.735 0.500 247.427 o
10 10 1 11.134 11.145 0.878 79.261 o
10 10 2 32.736 32.965 1.276 30.982 o
10 10 3 24.511 23.290 1.153 40.968 o
10 10 4 22.896 23.188 1.133 42.834 o
10 10 5 12.661 13.319 0.970 65.036 o
10 10 6 15.407 15.870 0.980 60.903 o
10 11 0 2.036 2.470 0.469 302.310 o
10 11 1 49.720 49.050 1.480 20.196 o
10 11 2 45.179 45.039 1.449 21.980 o
10 11 3 1.677 1.837 0.459 321.688 o
10 11 4 20.758 21.412 1.102 46.148 o
10 11 5 2.219 2.194 0.469 301.864 o
10 12 0 1.102 1.939 0.469 314.128 o
10 12 1 10.617 9.032 0.786 97.228 o
10 12 2 1.624 2.358 0.480 295.013 o
10 12 3 21.088 22.208 1.092 46.419 o
10 12 4 1.121 1.562 0.459 329.156 o
10 12 5 10.976 9.481 0.796 94.342 o
10 13 1 9.447 9.410 0.694 120.673 o
10 13 2 0.549 0.970 0.469 324.536 o
10 13 3 28.233 27.730 1.204 36.122 o
10 13 4 0.785 0.970 0.459 336.052 o
10 14 0 7.274 7.522 0.725 118.983 o
10 14 1 9.625 8.940 0.786 98.830 o
10 14 2 35.691 35.118 1.296 29.124 o
10 14 3 2.146 2.551 0.480 289.418 o
10 14 4 20.819 20.075 1.061 49.193 o
10 15 0 1.407 1.613 0.459 325.794 o
10 15 1 16.671 17.115 1.021 55.820 o
10 15 2 33.588 33.730 1.276 30.598 o
10 15 3 4.081 2.511 0.469 282.623 o
10 16 1 2.318 2.378 0.469 300.013 o
11 0 2 8.876 7.705 0.725 115.548 o
11 0 3 16.691 16.319 0.990 58.818 o
11 0 4 7.838 7.165 0.643 143.923 o
11 0 5 7.677 9.206 0.694 125.021 o
11 0 6 19.953 18.646 1.072 49.375 o
11 1 0 0.587 0.786 0.459 339.243 o
11 1 1 31.773 31.138 1.225 33.392 o
11 1 2 9.625 10.339 0.857 84.604 o
11 1 3 19.087 19.912 1.041 51.750 o
11 1 4 13.784 14.911 0.970 63.550 o
11 1 5 14.921 14.860 1.000 59.634 o
11 1 6 5.201 4.899 0.521 222.002 o
11 2 0 190.650 187.534 2.939 2.984 o
11 2 1 1.500 1.613 0.459 324.794 o
11 2 2 17.417 14.880 1.000 57.877 o
11 2 3 9.379 8.930 0.765 103.625 o
11 2 4 28.195 28.403 1.194 36.443 o
11 2 5 35.847 35.904 1.317 28.370 o
11 2 6 0.497 0.939 0.500 287.615 o
11 3 0 10.769 10.635 0.806 91.889 o
11 3 1 9.780 8.787 0.765 103.071 o
11 3 2 22.762 21.422 1.102 45.121 o
11 3 4 35.745 36.302 1.327 28.053 o
11 3 5 22.780 23.239 1.082 45.887 o
11 3 6 28.668 28.485 1.194 36.244 o
11 4 1 8.111 8.257 0.653 137.971 o
11 4 2 10.970 13.237 0.908 74.023 o
11 4 3 29.374 28.362 1.204 35.570 o
11 4 4 7.505 7.624 0.592 164.479 o
11 4 5 2.327 2.480 0.469 299.429 o
11 4 6 6.598 7.144 0.633 151.656 o
11 5 1 27.292 26.770 1.174 38.038 o
11 5 2 1.066 1.521 0.469 316.575 o
11 5 3 17.242 19.677 1.031 53.772 o
11 5 4 3.563 3.337 0.490 263.763 o
11 5 5 3.745 3.154 0.490 263.037 o
11 6 0 16.964 20.146 1.061 51.401 o
11 6 1 1.708 1.674 0.469 309.428 o
11 6 2 1.850 1.980 0.469 306.521 o
11 6 3 17.674 18.687 1.051 52.196 o
11 6 4 15.595 16.901 0.980 60.377 o
11 6 5 47.932 49.356 1.521 19.820 o
11 7 0 59.936 59.837 1.613 15.980 o
11 7 1 27.641 29.138 1.184 36.959 o
11 7 2 20.379 20.340 1.072 48.661 o
11 7 3 13.736 12.890 0.949 66.645 o
11 7 4 5.411 5.205 0.541 206.424 o
11 7 5 11.209 12.492 0.908 74.151 o
11 8 0 0.437 0.908 0.480 312.612 o
11 8 1 14.829 15.421 0.990 60.492 o
11 8 2 8.649 9.624 0.786 99.808 o
11 8 3 16.137 15.738 1.031 55.730 o
11 8 4 0.952 1.449 0.459 331.603 o
11 9 0 1.203 1.745 0.469 314.080 o
11 9 1 2.824 2.153 0.480 285.131 o
11 9 2 2.173 2.327 0.480 290.189 o
11 9 3 2.619 3.215 0.490 271.951 o
11 9 4 12.861 11.196 0.816 86.822 o
11 10 0 11.343 10.614 0.816 89.268 o
11 10 1 7.442 8.155 0.663 136.542 o
11 10 2 3.266 3.276 0.500 257.050 o
11 10 3 3.739 3.797 0.500 251.543 o
11 10 4 4.041 3.460 0.490 259.441 o
11 11 0 55.004 56.827 1.572 17.367 o
11 11 1 5.474 5.327 0.531 212.204 o
11 11 2 21.810 22.208 1.092 46.040 o
11 11 3 18.524 16.697 1.041 53.085 o
11 12 0 5.149 4.562 0.521 223.391 o
11 12 1 0.774 0.878 0.469 322.727 o
11 12 2 6.634 6.124 0.602 166.215 o
11 13 0 11.407 9.910 0.816 89.659 o
11 13 1 14.037 13.788 0.827 81.959 o
12 0 0 9.987 9.155 0.694 119.726 o
12 0 1 12.102 12.614 0.919 71.908 o
12 0 2 0.803 1.010 0.469 321.772 o
12 0 4 12.329 14.482 0.959 65.983 o
12 1 0 13.017 14.186 0.980 63.326 o
12 1 1 4.793 5.225 0.541 209.782 o
12 1 2 5.345 5.246 0.531 213.200 o
12 1 3 16.575 18.391 1.000 57.237 o
12 1 4 45.874 44.926 1.429 22.240 o
12 2 0 5.202 5.481 0.602 172.919 o
12 2 1 4.538 3.888 0.510 237.166 o
12 2 2 50.261 48.447 1.521 19.501 o
12 2 3 0.355 0.837 0.480 313.709 o
12 2 4 7.939 9.247 0.868 85.399 o
12 3 0 26.239 25.300 1.163 39.269 o
12 3 1 25.038 22.892 1.133 41.904 o
12 3 2 1.224 1.551 0.459 328.103 o
12 3 3 20.676 21.177 1.092 46.908 o
12 3 4 17.113 17.473 1.021 55.412 o
12 4 0 2.182 2.378 0.469 301.328 o
12 4 1 7.660 9.032 0.714 119.439 o
12 4 2 9.384 8.828 0.776 101.462 o
12 4 3 1.114 1.888 0.459 327.473 o
12 5 0 18.055 17.952 1.021 54.636 o
12 5 1 37.954 35.190 1.327 27.603 o
12 5 2 8.075 7.899 0.653 138.581 o
12 5 3 6.778 7.175 0.725 120.343 o
12 6 0 21.266 20.871 1.061 48.708 o
12 6 2 15.986 15.421 1.010 57.749 o
12 6 3 1.003 0.908 0.469 320.270 o
12 7 0 7.790 8.216 0.592 162.211 o
12 7 1 21.497 23.229 1.133 43.480 o
12 7 2 5.166 4.991 0.521 221.931 o
12 8 1 9.174 10.277 0.888 80.218 o
12 8 2 5.801 5.419 0.602 170.733 o
12 9 0 36.901 36.619 1.317 27.978 o
;
_iucr_refine_instructions_details
;
TITL L-ALA_23K_HAR OLEX2: imported from CIF
CELL 0.71073 5.9279 12.2597 5.7939 90 90 90
ZERR 4 0.001 0.0017 0.0009 0 0 0
LATT -1
SYMM 0.5-X,-Y,0.5+Z
SYMM 0.5+X,0.5-Y,-Z
SYMM -X,0.5+Y,0.5-Z
SFAC C H N O
DISP C 0 0
DISP H 0 0
DISP N 0 0
DISP O 0 0
UNIT 12 28 4 8

TEMP -250.15
CONF
MORE -1
BOND $H
ACTA 
WGHT 0.019869 0.010088
FVAR 0.989861
REM <olex2.extras>
REM <HklSrc "%.\\9c0fdd27e5aab59be618fd90f1c5703a.hkl">
REM </olex2.extras>

N1    3     0.64720  0.13752  0.18298  11.00000  0.00550  0.00600  0.00409 =
 -0.00013  0.00052  0.00010 
H1    2     0.70246  0.05703  0.19769  11.00000  0.02206  0.01179  0.01388 =
 0.00232  0.00738  0.00238 
H2    2     0.77889  0.19080  0.20847  11.00000  0.01009  0.01558  0.01804 =
 -0.00299  0.00615 -0.00259 
H3    2     0.58268  0.14985  0.01472  11.00000  0.01810  0.01648  0.00453 =
 -0.00162  0.00335 -0.00337 
C1    1     0.46631  0.16109  0.35439  11.00000  0.00501  0.00466  0.00350 =
 0.00004 -0.00027  0.00043 
H4    2     0.42409  0.24860  0.33755  11.00000  0.01856  0.00903  0.01729 =
 0.00650  0.00007  0.00510 
C2    1     0.25987  0.09066  0.30334  11.00000  0.00580  0.00881  0.00600 =
 -0.00043 -0.00062 -0.00134 
H5    2     0.19358  0.11085  0.13161  11.00000  0.01895  0.03968  0.00799 =
 0.00702 -0.01045 -0.01105 
H6    2     0.12589  0.10450  0.43180  11.00000  0.00753  0.03420  0.02766 =
 0.00312  0.00553  0.00072 
H7    2     0.30615  0.00409  0.30897  11.00000  0.02956  0.01159  0.03133 =
 -0.00181  0.00224 -0.00159 
C3    1     0.55409  0.14078  0.59991  11.00000  0.00486  0.00436  0.00334 =
 -0.00004 -0.00028  0.00040 
O1    4     0.72675  0.08379  0.62436  11.00000  0.00657  0.00698  0.00567 =
 0.00048 -0.00066  0.00246 
O2    4     0.44086  0.18405  0.76118  11.00000  0.00739  0.00740  0.00389 =
 -0.00061  0.00058  0.00198 
HKLF 4

END
Q1 1 0.638889 0.125 0.625 11 0.05 0.16
Q2 1 0.194444 0.041667 0.09375 11 0.05 0.16
Q3 1 0.75 0.138889 0.21875 11 0.05 0.15
Q4 1 0.388889 0.152778 0.71875 11 0.05 0.14
Q5 1 0.388889 0.166667 0.3125 11 0.05 0.14

  REM The information below was added by Olex2.
  REM
  REM R1 = 0.0184 for 2372 Fo > 4sig(Fo) and 0.0188 for all 2405 data
  REM 118 parameters refined using 0 restraints
  REM Highest difference peak 0.1640, deepest hole -0.1880
  REM Mean Shift 0.0000, Max Shift 0.0005.

  REM +++ Tabular Listing of Refinement Information +++
  REM R1_all = 0.0188
  REM R1_gt = 0.0184
  REM wR_ref = 0.0394
  REM GOOF = 0.8797
  REM Shift_max = 0.0005
  REM Shift_mean = 0.0000
  REM Reflections_all = 2405
  REM Reflections_gt = 2372
  REM Parameters = 118
  REM Hole = -0.1880
  REM Peak = 0.1640
  REM Flack = n/a

  
;
_olex2_submission_special_instructions  'No special instructions were received'
