# Supplementary material for: Towards improved accuracy of Hirshfeld atom refinement with an alternative electron density partition
Source: IUCrJ. 2025 Jan 1;12(Pt 1):74–87. doi: 10.1107/S2052252524011242 (PMC11707693; doi:10.1107/S2052252524011242)
Supplement: Supplementary file 1 [file m-12-00074-sup1.zip › cif_checkcif/l_ala/B3LYP/4.cif]

data_4
_audit_creation_date               2024-03-05
_audit_creation_method
;
Olex2 1.3
(compiled 2020.07.31 svn.rc2a77460 for OlexSys, GUI svn.r6145)
;
_audit_contact_author_address      ?
_audit_contact_author_email        ?
_audit_contact_author_name         ''
_audit_contact_author_phone        ?
_publ_contact_author_id_orcid      ?
_publ_section_references
;
Bourhis, L.J., Dolomanov, O.V., Gildea, R.J., Howard, J.A.K., Puschmann, H.
 (2015). Acta Cryst. A71, 59-75.

Dolomanov, O.V., Bourhis, L.J., Gildea, R.J, Howard, J.A.K. & Puschmann, H.
 (2009), J. Appl. Cryst. 42, 339-341.
;
_chemical_formula_moiety           'C3 H7 N O2'
_chemical_formula_sum              'C3 H7 N O2'
_chemical_formula_weight           89.095
_chemical_absolute_configuration   unk
loop_
  _atom_type_symbol
  _atom_type_scat_dispersion_real
  _atom_type_scat_dispersion_imag
  _atom_type_scat_source
  _atom_type_scat_dispersion_source
 H 0.00000 0.00000
 'NoSpherA2 (<-magic spell for checkCif) like software DiSCaMB'
 'Henke, Gullikson and Davis, At. Data and Nucl. Data Tables, 1993, 54, 2'
 C 0.00347 0.00161
 'NoSpherA2 (<-magic spell for checkCif) like software DiSCaMB'
 'Henke, Gullikson and Davis, At. Data and Nucl. Data Tables, 1993, 54, 2'
 O 0.01158 0.00611
 'NoSpherA2 (<-magic spell for checkCif) like software DiSCaMB'
 'Henke, Gullikson and Davis, At. Data and Nucl. Data Tables, 1993, 54, 2'
 N 0.00653 0.00323
 'NoSpherA2 (<-magic spell for checkCif) like software DiSCaMB'
 'Henke, Gullikson and Davis, At. Data and Nucl. Data Tables, 1993, 54, 2'

_space_group_crystal_system        'orthorhombic'
_space_group_IT_number             19
_space_group_name_H-M_alt          'P 21 21 21'
_space_group_name_Hall             ' P 2ac 2ab'
loop_
  _space_group_symop_id
  _space_group_symop_operation_xyz
 1 x,y,z
 2 x+1/2,-y+1/2,-z
 3 -x,y+1/2,-z+1/2
 4 -x+1/2,-y,z+1/2

_symmetry_Int_Tables_number        19
_cell_length_a                     5.9279(10)
_cell_length_b                     12.2597(17)
_cell_length_c                     5.7939(9)
_cell_angle_alpha                  90
_cell_angle_beta                   90
_cell_angle_gamma                  90
_cell_volume                       421.07(11)
_cell_formula_units_Z              4
_cell_measurement_temperature      23.0
_cell_measurement_theta_min             15.00
_cell_measurement_theta_max             22.50
_cell_measurement_reflns_used           1524
_exptl_absorpt_coefficient_mu      0.117
_exptl_crystal_density_diffrn      1.405
_exptl_crystal_F_000               191.963
_exptl_crystal_description              sphere
_diffrn_reflns_av_R_equivalents    0.0000
_diffrn_reflns_av_unetI/netI       0.0239
_diffrn_reflns_Laue_measured_fraction_full  0.9725
_diffrn_reflns_Laue_measured_fraction_max  0.9483
_diffrn_reflns_limit_h_max         12
_diffrn_reflns_limit_h_min         0
_diffrn_reflns_limit_k_max         26
_diffrn_reflns_limit_k_min         0
_diffrn_reflns_limit_l_max         12
_diffrn_reflns_limit_l_min         0
_diffrn_reflns_number              2405
_diffrn_reflns_point_group_measured_fraction_full  0.9725
_diffrn_reflns_point_group_measured_fraction_max  0.9483
_diffrn_reflns_theta_full          25.2417
_diffrn_reflns_theta_max           50.14
_diffrn_reflns_theta_min           3.32
_diffrn_ambient_temperature        23.0
_diffrn_measured_fraction_theta_full  0.9725
_diffrn_measured_fraction_theta_max  0.9483
_diffrn_radiation_type             'Mo K\a'
_diffrn_radiation_wavelength       0.71073
_diffrn_measurement_device_type     'four circle diffractometer'
_reflns_Friedel_coverage           0.0
_reflns_limit_h_max                12
_reflns_limit_h_min                0
_reflns_limit_k_max                26
_reflns_limit_k_min                0
_reflns_limit_l_max                12
_reflns_limit_l_min                0
_reflns_number_gt                  2372
_reflns_number_total               2405
_reflns_threshold_expression       I>=2u(I)
_computing_molecular_graphics      'Olex2 1.3 (Dolomanov et al., 2009)'
_computing_publication_material    'Olex2 1.3 (Dolomanov et al., 2009)'
_computing_structure_refinement    'olex2.refine 1.3 (Bourhis et al., 2015)'
_refine_diff_density_max           0.1652
_refine_diff_density_min           -0.1879
_refine_diff_density_rms           0.0400
_refine_ls_d_res_high              0.4630
_refine_ls_d_res_low               6.1299
_refine_ls_goodness_of_fit_ref     0.8858
_refine_ls_hydrogen_treatment      refall
_refine_ls_matrix_type             full
_refine_ls_number_constraints      0
_refine_ls_number_parameters       118
_refine_ls_number_reflns           2405
_refine_ls_number_restraints       0
_refine_ls_R_factor_all            0.0188
_refine_ls_R_factor_gt             0.0185
_refine_ls_restrained_S_all        0.8858
_refine_ls_shift/su_max            0.0010
_refine_ls_shift/su_mean           0.0000
_refine_ls_structure_factor_coef   Fsqd
_refine_ls_weighting_details      
 'w=1/[\s^2^(Fo^2^)+(0.0195P)^2^+0.0097P] where P=(Fo^2^+2Fc^2^)/3'
_refine_ls_weighting_scheme        calc
_refine_ls_wR_factor_gt            0.0392
_refine_ls_wR_factor_ref           0.0393
_refine_special_details
;
Aspherical atom refinement in Olex2
with DiSCaMB generated form factors
Exponential Hirshfeld Atom Refinement 
with exponent parameter n = 4
using Orca5 generated wavefunction 
calculated with B3LYP functional
using cc-pVTZ basis set and charges 
simulating the crystal field.
;
loop_
  _atom_site_label
  _atom_site_type_symbol
  _atom_site_fract_x
  _atom_site_fract_y
  _atom_site_fract_z
  _atom_site_U_iso_or_equiv
  _atom_site_adp_type
  _atom_site_occupancy
  _atom_site_refinement_flags_posn
 N1 N 0.64720(4) 0.13752(2) 0.18297(5) 0.00520(3) Uani 1.000000 .
 H1 H 0.7025(13) 0.0568(4) 0.1978(16) 0.0158(18) Uani 1.000000 .
 H2 H 0.7790(10) 0.1909(5) 0.2085(15) 0.0143(16) Uani 1.000000 .
 H3 H 0.5826(13) 0.1499(6) 0.0146(10) 0.0129(15) Uani 1.000000 .
 C1 C 0.46631(5) 0.16109(2) 0.35439(5) 0.00439(3) Uani 1.000000 .
 H4 H 0.4241(11) 0.2486(3) 0.3375(12) 0.0148(15) Uani 1.000000 .
 C2 C 0.25987(5) 0.09066(2) 0.30333(6) 0.00687(4) Uani 1.000000 .
 H5 H 0.1936(11) 0.1108(6) 0.1316(10) 0.0220(17) Uani 1.000000 .
 H6 H 0.1258(9) 0.1045(6) 0.4321(13) 0.0229(18) Uani 1.000000 .
 H7 H 0.3063(11) 0.0041(4) 0.3089(14) 0.0239(19) Uani 1.000000 .
 C3 C 0.55409(5) 0.14078(2) 0.59991(5) 0.00419(3) Uani 1.000000 .
 O1 O 0.72675(4) 0.083789(18) 0.62436(4) 0.00641(3) Uani 1.000000 .
 O2 O 0.44086(4) 0.184053(18) 0.76118(4) 0.00623(3) Uani 1.000000 .

loop_
  _atom_site_aniso_label
  _atom_site_aniso_U_11
  _atom_site_aniso_U_22
  _atom_site_aniso_U_33
  _atom_site_aniso_U_12
  _atom_site_aniso_U_13
  _atom_site_aniso_U_23
 N1 0.00550(7) 0.00600(7) 0.00409(8) 0.00010(6) 0.00052(6) -0.00013(6)
 H1 0.022(4) 0.0111(18) 0.014(4) 0.003(3) 0.007(4) 0.002(3)
 H2 0.010(3) 0.015(3) 0.018(5) -0.003(2) 0.006(3) -0.003(3)
 H3 0.018(4) 0.016(4) 0.004(2) -0.003(4) 0.003(3) -0.001(3)
 C1 0.00501(8) 0.00466(7) 0.00349(9) 0.00043(6) -0.00027(6) 0.00004(6)
 H4 0.018(3) 0.0085(16) 0.018(4) 0.005(2) 0.000(3) 0.006(2)
 C2 0.00580(8) 0.00881(9) 0.00600(10) -0.00134(7) -0.00062(7) -0.00043(8)
 H5 0.019(4) 0.039(4) 0.008(3) -0.011(4) -0.010(3) 0.007(3)
 H6 0.007(3) 0.034(4) 0.027(4) 0.001(3) 0.006(3) 0.003(4)
 H7 0.029(5) 0.0109(18) 0.031(5) -0.001(3) 0.002(4) -0.002(3)
 C3 0.00487(7) 0.00436(7) 0.00334(8) 0.00040(7) -0.00027(7) -0.00004(6)
 O1 0.00657(7) 0.00698(7) 0.00567(8) 0.00246(6) -0.00066(6) 0.00048(6)
 O2 0.00739(7) 0.00741(6) 0.00389(7) 0.00199(6) 0.00058(6) -0.00061(5)

loop_
  _geom_bond_atom_site_label_1
  _geom_bond_atom_site_label_2
  _geom_bond_distance
  _geom_bond_site_symmetry_2
  _geom_bond_publ_flag
 N1 H1 1.046(5) . ?
 N1 H2 1.030(5) . ?
 N1 H3 1.059(5) . ?
 N1 C1 1.4899(4) . ?
 C1 H4 1.106(4) . ?
 C1 C2 1.5267(4) . ?
 C1 C3 1.5350(5) . ?
 C2 H5 1.098(5) . ?
 C2 H6 1.103(5) . ?
 C2 H7 1.097(5) . ?
 C3 O1 1.2474(4) . ?
 C3 O2 1.2669(4) . ?

loop_
  _geom_angle_atom_site_label_1
  _geom_angle_atom_site_label_2
  _geom_angle_atom_site_label_3
  _geom_angle
  _geom_angle_site_symmetry_1
  _geom_angle_site_symmetry_3
  _geom_angle_publ_flag
 H2 N1 H1 110.6(6) . . ?
 H3 N1 H1 108.9(6) . . ?
 H3 N1 H2 108.4(6) . . ?
 C1 N1 H1 110.8(5) . . ?
 C1 N1 H2 109.1(4) . . ?
 C1 N1 H3 109.0(4) . . ?
 H4 C1 N1 107.0(3) . . ?
 C2 C1 N1 109.76(2) . . ?
 C2 C1 H4 110.5(3) . . ?
 C3 C1 N1 110.02(2) . . ?
 C3 C1 H4 108.4(4) . . ?
 C3 C1 C2 111.07(2) . . ?
 H5 C2 C1 109.6(4) . . ?
 H6 C2 C1 111.1(4) . . ?
 H6 C2 H5 108.7(5) . . ?
 H7 C2 C1 109.9(4) . . ?
 H7 C2 H5 109.5(5) . . ?
 H7 C2 H6 108.0(5) . . ?
 O1 C3 C1 118.31(2) . . ?
 O2 C3 C1 115.85(2) . . ?
 O2 C3 O1 125.84(3) . . ?

loop_
  _geom_torsion_atom_site_label_1
  _geom_torsion_atom_site_label_2
  _geom_torsion_atom_site_label_3
  _geom_torsion_atom_site_label_4
  _geom_torsion
  _geom_torsion_site_symmetry_1
  _geom_torsion_site_symmetry_2
  _geom_torsion_site_symmetry_3
  _geom_torsion_site_symmetry_4
  _geom_torsion_publ_flag
 N1 C1 C3 O1 -18.19(3) . . . . ?
 N1 C1 C3 O2 162.16(2) . . . . ?

loop_
  _diffrn_refln_index_h
  _diffrn_refln_index_k
  _diffrn_refln_index_l
  _diffrn_refln_intensity_net
  _diffrn_refln_intensity_u
 0 2 0 179.86 1.72
 0 4 0 5075 43.59
 0 6 0 87.78 1.02
 0 8 0 44.39 0.71
 0 10 0 0.78 0.38
 0 12 0 227.81 2.61
 0 14 0 57.32 1.11
 0 16 0 24.7 0.84
 0 18 0 222.79 2.92
 0 22 0 132.65 2.32
 0 26 0 6.31 0.62
 0 1 1 708.97 7.19
 0 2 1 116.99 1.2
 0 3 1 693.47 6.28
 0 4 1 96.18 1.05
 0 6 1 464.85 4.49
 0 7 1 36.14 0.6
 0 8 1 43.42 0.72
 0 9 1 31.4 0.65
 0 10 1 134.38 1.67
 0 11 1 65.3 1.09
 0 12 1 74.72 1.21
 0 13 1 18.43 0.68
 0 14 1 37.1 0.93
 0 15 1 89.03 1.53
 0 17 1 1.11 0.37
 0 18 1 58.6 1.34
 0 19 1 15.81 0.89
 0 20 1 26.85 1.04
 0 21 1 2.63 0.43
 0 23 1 1.69 0.44
 0 25 1 2.92 0.58
 0 26 1 19.36 1.23
 0 0 2 2781.82 32.69
 0 1 2 521.8 6.43
 0 2 2 177.7 2.03
 0 3 2 54.99 0.78
 0 4 2 167.56 1.75
 0 5 2 554.74 5.22
 0 6 2 94.65 1.15
 0 7 2 5.3 0.34
 0 8 2 109.34 1.37
 0 9 2 23.18 0.59
 0 10 2 45.27 0.85
 0 11 2 81.99 1.24
 0 12 2 27.65 0.74
 0 13 2 21.03 0.69
 0 14 2 20.84 0.74
 0 15 2 177.46 2.34
 0 16 2 4.35 0.41
 0 17 2 59.76 1.36
 0 18 2 19.97 0.9
 0 19 2 117.32 2.06
 0 20 2 0.96 0.45
 0 21 2 44.96 1.34
 0 22 2 36.03 1.27
 0 23 2 17.63 1.02
 0 24 2 2.44 0.47
 0 25 2 21.98 1.25
 0 26 2 2.5 0.51
 0 1 3 82.2 1.72
 0 2 3 154.4 2.87
 0 3 3 201.05 2.41
 0 4 3 723.26 7.63
 0 5 3 79.58 1.17
 0 6 3 266.54 2.79
 0 7 3 21.92 0.56
 0 8 3 60.33 0.97
 0 9 3 139.69 1.75
 0 10 3 38.77 0.82
 0 11 3 68.87 1.16
 0 12 3 116.38 1.67
 0 13 3 142.41 1.96
 0 14 3 27.22 0.84
 0 15 3 88.53 1.56
 0 16 3 151.49 2.22
 0 17 3 46.21 1.22
 0 18 3 26.43 0.98
 0 19 3 2.45 0.42
 0 20 3 43.49 1.32
 0 21 3 0.85 0.43
 0 22 3 1.13 0.44
 0 23 3 27.56 1.15
 0 24 3 12.44 0.91
 0 25 3 4.87 0.58
 0 0 4 205.2 3.83
 0 1 4 38.97 1.18
 0 2 4 91.07 2.02
 0 3 4 7.83 0.44
 0 4 4 224.57 2.79
 0 5 4 0.66 0.44
 0 6 4 69.42 1.21
 0 7 4 28.59 0.77
 0 8 4 63.11 1.06
 0 9 4 7.04 0.46
 0 10 4 88.41 1.36
 0 11 4 95.89 1.49
 0 12 4 38.17 0.95
 0 13 4 11.24 0.65
 0 14 4 139.38 2.05
 0 15 4 44.3 1.16
 0 16 4 92.66 1.71
 0 17 4 5.58 0.46
 0 18 4 9.43 0.74
 0 19 4 3.29 0.45
 0 20 4 1.79 0.43
 0 22 4 4.26 0.5
 0 24 4 26.01 1.12
 0 25 4 2.84 0.52
 0 1 5 231.07 4.44
 0 2 5 134.35 2.9
 0 3 5 48.16 1.52
 0 4 5 380.78 4.5
 0 5 5 173.93 2.39
 0 6 5 0.76 0.48
 0 7 5 6.48 0.53
 0 8 5 142.13 2.14
 0 9 5 67.88 1.4
 0 10 5 7.78 0.55
 0 11 5 20.3 0.77
 0 12 5 1.46 0.34
 0 13 5 77.49 1.48
 0 14 5 3.44 0.41
 0 15 5 13.8 0.78
 0 16 5 13 0.79
 0 17 5 75.37 1.63
 0 18 5 2.28 0.43
 0 19 5 13.33 0.89
 0 21 5 19.22 1.03
 0 22 5 5.38 0.53
 0 23 5 12.26 0.96
 0 1 6 91.75 2.41
 0 2 6 15.86 1.02
 0 3 6 1.46 0.72
 0 4 6 15.65 1.08
 0 5 6 84.42 1.54
 0 6 6 10.94 0.65
 0 7 6 139.02 2.2
 0 8 6 29.36 0.97
 0 9 6 14.05 0.77
 0 10 6 15.27 0.82
 0 11 6 114.71 1.87
 0 12 6 6.18 0.56
 0 13 6 4.68 0.49
 0 14 6 11.44 0.73
 0 16 6 40.65 1.26
 0 17 6 28.5 1.09
 0 18 6 7.63 0.68
 0 19 6 43.27 1.37
 0 20 6 1.8 0.45
 0 21 6 20.85 1.08
 0 22 6 10.35 0.77
 0 23 6 16.64 0.98
 0 1 7 57.52 2.03
 0 2 7 529.66 9.56
 0 4 7 11.53 1.1
 0 5 7 23.57 1.42
 0 6 7 42.25 1.2
 0 7 7 45.65 1.26
 0 8 7 1.91 0.45
 0 9 7 4.83 0.52
 0 10 7 9.02 0.81
 0 11 7 30.73 1.17
 0 12 7 5.71 0.65
 0 13 7 11.39 0.79
 0 14 7 1.45 0.4
 0 16 7 79.95 1.79
 0 17 7 1.03 0.44
 0 18 7 2.26 0.45
 0 19 7 6.72 0.56
 0 20 7 132.34 2.41
 0 21 7 0.89 0.44
 0 0 8 23.96 1.5
 0 1 8 3.51 1
 0 2 8 8.52 1.16
 0 3 8 15.38 1.35
 0 4 8 1.69 1.12
 0 6 8 10.05 0.82
 0 7 8 58.36 1.54
 0 8 8 85.64 1.9
 0 9 8 12 0.86
 0 10 8 6.4 0.7
 0 11 8 39.24 1.38
 0 12 8 39.37 1.43
 0 13 8 31.46 1.33
 0 14 8 12.27 0.98
 0 16 8 0.98 0.44
 0 17 8 6.43 0.55
 0 19 8 9.03 0.77
 0 20 8 6.03 0.53
 0 1 9 8.34 1.18
 0 2 9 45.39 2.17
 0 3 9 62 2.5
 0 4 9 21.75 1.62
 0 7 9 45.54 1.5
 0 8 9 77.96 1.91
 0 9 9 16.13 1.06
 0 10 9 13.56 1.02
 0 11 9 2.2 0.55
 0 12 9 34.14 1.38
 0 13 9 28.53 1.33
 0 15 9 46.3 1.62
 0 16 9 14.15 1.09
 0 17 9 15.19 0.98
 0 18 9 8.4 0.64
 0 0 10 4.71 1.29
 0 2 10 20.26 1.74
 0 3 10 47.92 2.39
 0 4 10 27.74 1.93
 0 5 10 32.01 2.05
 0 6 10 40.73 2.31
 0 7 10 53.19 2.58
 0 8 10 58.92 1.77
 0 9 10 6.59 0.66
 0 10 10 1.82 0.55
 0 11 10 16.03 1.14
 0 12 10 13.14 0.92
 0 13 10 12.27 1.05
 0 14 10 42.65 1.61
 0 15 10 5.73 0.65
 0 2 11 2.64 1.39
 0 3 11 6.65 1.54
 0 6 11 7.55 1.59
 0 7 11 3.03 1.51
 0 8 11 8.22 1.58
 0 9 11 7.83 0.77
 0 10 11 1.54 0.58
 0 11 11 8.17 0.84
 0 12 11 29.52 1.39
 0 1 12 26.44 2.25
 0 2 12 19.78 1.97
 0 3 12 113.75 3.91
 0 5 12 9.57 1.76
 0 6 12 54.59 2.73
 0 7 12 63.45 3.01
 1 1 0 246.18 2.32
 1 2 0 5370.99 57.03
 1 3 0 57.85 0.68
 1 4 0 1643.07 14.49
 1 5 0 331.24 3.22
 1 6 0 60.57 0.78
 1 7 0 18.84 0.43
 1 8 0 393.66 3.93
 1 9 0 3.19 0.34
 1 10 0 42.15 0.79
 1 11 0 94.84 1.33
 1 12 0 26.35 0.7
 1 13 0 56.12 1.06
 1 14 0 0.84 0.49
 1 15 0 84.49 1.45
 1 16 0 23.95 0.84
 1 17 0 28.92 0.95
 1 18 0 0.91 0.42
 1 19 0 33.02 1.09
 1 20 0 39.42 1.23
 1 21 0 1.4 0.45
 1 22 0 3.91 0.48
 1 23 0 6.86 0.6
 1 24 0 9.58 0.79
 1 26 0 7.17 0.64
 1 0 1 75.17 0.82
 1 1 1 130.75 1.33
 1 2 1 101.92 1.08
 1 3 1 1064.68 9.49
 1 4 1 153.73 1.61
 1 5 1 428.65 4.15
 1 6 1 21.43 0.43
 1 7 1 332.2 3.34
 1 8 1 229.65 2.43
 1 9 1 227.39 2.48
 1 10 1 128.46 1.64
 1 11 1 16.79 0.55
 1 13 1 124.95 1.74
 1 14 1 28.95 0.82
 1 15 1 85.78 1.49
 1 16 1 60.48 1.27
 1 17 1 24.89 0.89
 1 18 1 23.29 0.92
 1 19 1 14.99 0.82
 1 20 1 5.7 0.49
 1 21 1 2.02 0.42
 1 22 1 34.04 1.19
 1 23 1 10.44 0.89
 1 24 1 20.5 1.07
 1 25 1 9.3 0.82
 1 26 1 1.96 0.5
 1 0 2 3040.09 35.48
 1 1 2 70.16 0.92
 1 2 2 560.41 6
 1 3 2 190.02 1.98
 1 4 2 1041.89 9.45
 1 5 2 18.21 0.4
 1 6 2 214.88 2.27
 1 7 2 158.64 1.79
 1 8 2 10.03 0.43
 1 9 2 60.51 0.97
 1 10 2 58.22 0.98
 1 11 2 115.48 1.56
 1 12 2 112.99 1.59
 1 13 2 107.9 1.61
 1 14 2 53.57 1.12
 1 15 2 30.97 0.91
 1 16 2 27.05 0.93
 1 17 2 74.14 1.5
 1 18 2 107.79 1.89
 1 19 2 40.35 1.18
 1 20 2 9.5 0.7
 1 21 2 22.39 1.01
 1 22 2 35.81 1.26
 1 23 2 42.5 1.4
 1 24 2 10.43 0.79
 1 26 2 4.4 0.56
 1 0 3 31.37 0.91
 1 1 3 296.22 5.14
 1 2 3 220.06 2.59
 1 3 3 89.82 1.26
 1 4 3 93.66 1.32
 1 5 3 22.55 0.52
 1 6 3 135.22 1.6
 1 7 3 5.07 0.38
 1 8 3 252.25 2.76
 1 9 3 28.41 0.69
 1 10 3 78.02 1.22
 1 11 3 16.32 0.59
 1 12 3 31.62 0.82
 1 13 3 33.1 0.89
 1 14 3 112.45 1.75
 1 15 3 32.79 0.97
 1 16 3 9.1 0.61
 1 17 3 24.5 0.93
 1 18 3 25.97 0.99
 1 19 3 26.65 1.04
 1 20 3 7.6 0.66
 1 21 3 23.09 1.04
 1 22 3 7.04 0.61
 1 23 3 2.69 0.47
 1 24 3 7.97 0.64
 1 25 3 17.53 1.15
 1 0 4 321.53 5.74
 1 1 4 254.62 4.65
 1 2 4 28.15 1.03
 1 3 4 22.93 0.63
 1 4 4 107.39 1.54
 1 5 4 81.94 1.32
 1 6 4 127.64 1.84
 1 7 4 81.97 1.21
 1 8 4 44.23 0.87
 1 9 4 2.13 0.39
 1 10 4 22.24 0.69
 1 11 4 61.05 1.16
 1 12 4 137.94 1.96
 1 13 4 26.56 0.84
 1 14 4 38.59 1.05
 1 15 4 2.92 0.4
 1 16 4 23.09 0.9
 1 17 4 27.5 1
 1 18 4 57.36 1.44
 1 19 4 39.96 1.23
 1 20 4 9.05 0.8
 1 21 4 10.58 0.78
 1 22 4 21.32 1.04
 1 23 4 14.77 0.96
 1 24 4 2.09 0.45
 1 0 5 278.63 5.22
 1 1 5 119.87 2.67
 1 2 5 454.07 7.99
 1 3 5 172.63 3.58
 1 4 5 105.86 1.66
 1 5 5 8.38 0.53
 1 6 5 224.97 2.96
 1 7 5 71.44 1.37
 1 8 5 67.89 1.36
 1 9 5 88.18 1.43
 1 10 5 9.32 0.58
 1 11 5 35.11 0.94
 1 12 5 24.56 0.85
 1 13 5 43.8 1.14
 1 14 5 39.37 1.1
 1 15 5 29.22 1.01
 1 16 5 76.98 1.61
 1 17 5 11.22 0.8
 1 18 5 6.82 0.65
 1 19 5 18.3 0.97
 1 20 5 63.33 1.62
 1 21 5 24.59 1.1
 1 22 5 1.69 0.45
 1 23 5 4.48 0.5
 1 24 5 17.07 0.99
 1 2 6 7.39 0.84
 1 3 6 12.17 0.99
 1 4 6 15.67 1.08
 1 5 6 13.01 0.66
 1 6 6 21.43 0.81
 1 7 6 7.62 0.62
 1 8 6 8.91 0.68
 1 9 6 10.84 0.77
 1 10 6 2.38 0.45
 1 11 6 9.63 0.68
 1 12 6 28.4 0.95
 1 13 6 7.38 0.6
 1 14 6 27.43 0.99
 1 15 6 10.78 0.81
 1 16 6 2.92 0.43
 1 17 6 21.08 0.99
 1 18 6 13.57 0.89
 1 19 6 11.56 0.86
 1 20 6 30.94 1.23
 1 21 6 9.21 0.77
 1 22 6 8.45 0.76
 1 23 6 11.79 0.88
 1 0 7 242.8 5.07
 1 1 7 26.29 1.44
 1 2 7 60.09 2.09
 1 3 7 79.77 2.46
 1 4 7 138.39 3.47
 1 5 7 29.95 1.03
 1 6 7 60.46 1.45
 1 7 7 9.32 0.77
 1 8 7 55.19 1.43
 1 9 7 65.99 1.59
 1 10 7 18.38 0.95
 1 11 7 21.39 0.9
 1 12 7 1.87 0.48
 1 13 7 41.48 1.23
 1 14 7 24.11 1.04
 1 15 7 31.66 1.16
 1 16 7 25.33 1.06
 1 17 7 20.09 1.01
 1 18 7 42.17 1.37
 1 19 7 6.61 0.61
 1 20 7 15.13 0.98
 1 21 7 9.12 0.66
 1 0 8 10.23 1.21
 1 1 8 34.62 1.78
 1 2 8 19.45 1.44
 1 3 8 31.46 1.7
 1 4 8 32.12 1.74
 1 5 8 100.19 3.07
 1 6 8 14.74 0.91
 1 7 8 89.51 1.93
 1 8 8 3.18 0.5
 1 9 8 50.2 1.5
 1 10 8 38.93 1.37
 1 11 8 93.61 2.09
 1 12 8 11.53 0.97
 1 13 8 27.75 1.25
 1 14 8 1.18 0.56
 1 15 8 45.35 1.36
 1 16 8 5.47 0.52
 1 17 8 26.29 1.17
 1 18 8 5.35 0.52
 1 19 8 2.22 0.46
 1 1 9 2.19 1.12
 1 2 9 50.51 2.25
 1 4 9 3.19 1.23
 1 5 9 28.02 1.83
 1 6 9 9.85 1.32
 1 7 9 15.55 1.01
 1 8 9 8.18 0.74
 1 9 9 19.44 1.11
 1 10 9 28.99 1.3
 1 11 9 45.18 1.56
 1 12 9 8.76 0.83
 1 13 9 15.77 1.13
 1 14 9 7.77 0.83
 1 15 9 21.8 1.23
 1 16 9 42.08 1.56
 1 17 9 17.93 1.04
 1 18 9 11.34 0.89
 1 0 10 3.41 1.27
 1 1 10 25.22 1.87
 1 3 10 19.75 1.72
 1 4 10 21.27 1.82
 1 5 10 32.04 2.08
 1 6 10 40.77 2.29
 1 7 10 31.07 2.1
 1 8 10 24.03 1.24
 1 9 10 7.24 0.82
 1 10 10 54.86 1.78
 1 11 10 15.97 1.14
 1 12 10 44.66 1.62
 1 14 10 6.44 0.67
 1 15 10 10.32 0.88
 1 1 11 11.77 1.64
 1 2 11 33.14 2.25
 1 3 11 22.94 1.95
 1 4 11 11.67 1.65
 1 5 11 6.02 1.51
 1 6 11 3.87 1.46
 1 7 11 8.44 1.62
 1 8 11 15.32 1.18
 1 9 11 23.05 1.3
 1 10 11 18.36 1.22
 1 11 11 3.53 0.61
 1 12 11 1.58 0.57
 1 0 12 17.52 1.94
 1 1 12 74.48 3.15
 1 2 12 8.13 1.8
 1 3 12 3.17 1.77
 1 4 12 28.47 2.21
 1 5 12 67.25 3.09
 1 6 12 2.8 1.78
 1 7 12 22.41 2.09
 2 0 0 41.04 0.53
 2 1 0 30.46 0.43
 2 2 0 1643.04 14.51
 2 3 0 769.86 7.04
 2 4 0 35.09 0.52
 2 5 0 89.2 1.06
 2 6 0 2036.93 18.12
 2 7 0 287.5 2.95
 2 8 0 0.75 0.33
 2 9 0 229.95 2.53
 2 10 0 248.94 2.74
 2 11 0 2.36 0.37
 2 12 0 42.47 0.9
 2 13 0 164.4 2.1
 2 14 0 10.7 0.6
 2 15 0 68.46 1.3
 2 16 0 36.21 1.01
 2 17 0 34.92 1.03
 2 18 0 42.78 1.18
 2 19 0 36.96 1.15
 2 20 0 0.9 0.41
 2 21 0 7.57 0.64
 2 22 0 14.8 0.92
 2 23 0 10.92 0.88
 2 24 0 31.7 1.22
 2 25 0 4.03 0.59
 2 26 0 1.05 0.5
 2 0 1 1.6 0.16
 2 1 1 76.35 0.87
 2 2 1 271.52 2.68
 2 3 1 525.05 4.95
 2 4 1 154.45 1.63
 2 5 1 417.71 4.07
 2 6 1 22.43 0.48
 2 7 1 95.9 1.21
 2 8 1 4.74 0.36
 2 9 1 267.39 2.89
 2 10 1 8.52 0.46
 2 11 1 4.65 0.43
 2 12 1 39.83 0.87
 2 13 1 78.13 1.32
 2 14 1 43.79 1.01
 2 15 1 23.25 0.8
 2 16 1 3.49 0.4
 2 17 1 9.86 0.69
 2 18 1 9.74 0.72
 2 19 1 28.62 1.05
 2 20 1 70.14 1.61
 2 21 1 28.26 1.11
 2 22 1 22.84 1.06
 2 23 1 2.51 0.46
 2 24 1 40.27 1.32
 2 25 1 22.51 1.31
 2 26 1 29.82 1.44
 2 0 2 4.11 0.23
 2 1 2 302.08 3
 2 2 2 1061.46 9.63
 2 3 2 104.82 1.23
 2 4 2 87.19 1.07
 2 5 2 8.22 0.34
 2 6 2 285.92 2.96
 2 7 2 137.41 1.63
 2 8 2 141.04 1.72
 2 9 2 125.43 1.59
 2 10 2 2.59 0.38
 2 11 2 62.75 1.1
 2 12 2 56.1 1.07
 2 13 2 71.95 1.28
 2 14 2 33.1 0.9
 2 15 2 31.15 0.92
 2 16 2 71.69 1.43
 2 18 2 10.59 0.73
 2 19 2 1.11 0.39
 2 20 2 31.18 1.11
 2 21 2 29.61 1.15
 2 22 2 3.49 0.48
 2 23 2 2.48 0.46
 2 24 2 8.53 0.76
 2 25 2 39.08 1.64
 2 0 3 129.31 1.5
 2 1 3 137.44 1.55
 2 2 3 375.6 3.73
 2 3 3 438.82 4.35
 2 4 3 64.47 0.92
 2 5 3 244.17 2.62
 2 6 3 89.11 1.21
 2 7 3 106.34 1.39
 2 8 3 117.15 1.52
 2 9 3 283.41 3.13
 2 10 3 251.61 2.87
 2 11 3 11.76 0.58
 2 12 3 82.72 1.39
 2 13 3 42.95 1.01
 2 14 3 47.18 1.12
 2 15 3 16.62 0.79
 2 16 3 2.73 0.4
 2 17 3 12.5 0.75
 2 18 3 2.06 0.4
 2 19 3 38.05 1.2
 2 20 3 9.67 0.66
 2 21 3 42.43 1.36
 2 22 3 7.64 0.72
 2 23 3 5.1 0.57
 2 25 3 12.79 1.07
 2 0 4 55.59 1.51
 2 1 4 104.66 1.52
 2 2 4 128.43 1.8
 2 3 4 130.59 1.82
 2 4 4 12.73 0.56
 2 5 4 58.59 0.97
 2 6 4 105.95 1.43
 2 7 4 100.35 1.41
 2 8 4 114.07 1.57
 2 9 4 47.62 0.96
 2 10 4 135.44 1.85
 2 11 4 48.78 1.05
 2 12 4 12.42 0.65
 2 14 4 11.45 0.71
 2 15 4 12.57 0.74
 2 16 4 24.67 0.91
 2 17 4 37.95 1.17
 2 18 4 24.85 1.03
 2 19 4 8.53 0.7
 2 20 4 26.1 1.09
 2 21 4 19.86 1.03
 2 22 4 16.44 1.03
 2 23 4 22.96 1.06
 2 24 4 3.27 0.48
 2 0 5 141.49 3.06
 2 1 5 33.26 1.29
 2 2 5 157.99 2.21
 2 3 5 30.98 0.83
 2 4 5 145.27 2.09
 2 5 5 62.42 1.23
 2 6 5 12.23 0.63
 2 7 5 13.86 0.69
 2 8 5 61.44 1.15
 2 9 5 25.66 0.79
 2 10 5 135.75 1.94
 2 11 5 59.08 1.24
 2 12 5 14.01 0.74
 2 13 5 2.21 0.38
 2 14 5 90.52 1.69
 2 15 5 12.44 0.76
 2 16 5 1.11 0.38
 2 17 5 5.22 0.48
 2 18 5 43.41 1.35
 2 19 5 10.89 0.84
 2 20 5 1.38 0.44
 2 21 5 0.93 0.45
 2 22 5 20.53 1.03
 2 23 5 16.11 1.02
 2 0 6 74.89 2.18
 2 1 6 92.03 2.47
 2 2 6 2.26 0.76
 2 3 6 2.21 0.61
 2 4 6 22.17 0.81
 2 5 6 96.55 1.72
 2 7 6 75.55 1.54
 2 9 6 4.82 0.48
 2 10 6 11.86 0.69
 2 11 6 102.32 1.76
 2 12 6 7.72 0.54
 2 13 6 61.04 1.4
 2 14 6 11.03 0.74
 2 15 6 55.61 1.42
 2 16 6 15.05 0.89
 2 17 6 45.95 1.35
 2 18 6 48.63 1.44
 2 19 6 2.3 0.45
 2 20 6 3.73 0.49
 2 21 6 13.47 0.96
 2 22 6 44.77 1.4
 2 0 7 7.27 1
 2 1 7 43.03 1.8
 2 2 7 12.3 1.13
 2 3 7 14.19 1.2
 2 4 7 127.68 2.63
 2 5 7 69.55 1.55
 2 6 7 28.73 1.05
 2 7 7 81.96 1.75
 2 8 7 80.69 1.74
 2 9 7 4.88 0.53
 2 10 7 9.3 0.8
 2 11 7 95.61 2.03
 2 12 7 2.13 0.4
 2 13 7 47.92 1.34
 2 14 7 39.43 1.23
 2 15 7 32.1 1.18
 2 16 7 4.2 0.49
 2 17 7 49.79 1.46
 2 18 7 9.7 0.76
 2 19 7 6.87 0.64
 2 20 7 0.96 0.45
 2 21 7 10.18 0.8
 2 0 8 52.97 2.17
 2 1 8 57.62 2.28
 2 2 8 23.09 1.58
 2 3 8 28.44 1.67
 2 4 8 15.61 1.38
 2 5 8 55.38 1.5
 2 6 8 46.09 1.42
 2 7 8 40.97 1.35
 2 9 8 11.52 0.8
 2 10 8 1.38 0.53
 2 11 8 8.35 0.78
 2 13 8 30.78 1.35
 2 14 8 9.77 0.81
 2 15 8 6.87 0.7
 2 16 8 3.18 0.48
 2 17 8 23.02 1.12
 2 18 8 1.88 0.45
 2 19 8 6.59 0.55
 2 0 9 74.16 2.74
 2 1 9 17.13 1.5
 2 2 9 107.15 3.39
 2 3 9 5.25 1.14
 2 4 9 47.78 2.28
 2 5 9 11.23 1.4
 2 6 9 48.84 1.55
 2 7 9 10.35 0.92
 2 8 9 3.29 0.55
 2 9 9 37.58 1.42
 2 10 9 13.83 1.02
 2 11 9 15.31 1.07
 2 12 9 17.01 1.13
 2 13 9 34.42 1.44
 2 14 9 70.83 1.96
 2 15 9 1.07 0.59
 2 16 9 15.22 1
 2 17 9 4.25 0.53
 2 0 10 48.68 2.43
 2 1 10 65.82 2.8
 2 2 10 2.8 1.31
 2 3 10 6.44 1.38
 2 4 10 4.59 1.32
 2 5 10 45.72 2.39
 2 6 10 16.63 1.67
 2 7 10 25.69 1.31
 2 8 10 29.78 1.39
 2 9 10 11.98 0.91
 2 10 10 32.82 1.44
 2 11 10 43.42 1.57
 2 12 10 47.34 1.66
 2 13 10 6.95 0.69
 2 14 10 16.75 1.14
 2 15 10 2.89 0.59
 2 0 11 12.34 1.69
 2 1 11 9.71 1.63
 2 2 11 3.24 1.52
 2 3 11 7.11 1.5
 2 6 11 13.36 1.69
 2 8 11 5.54 0.66
 2 10 11 6.17 0.79
 2 11 11 4.49 0.62
 2 0 12 45.72 2.63
 2 1 12 20.15 2.11
 2 2 12 6.09 1.71
 2 3 12 41.74 2.52
 2 4 12 10.96 1.82
 2 6 12 28.74 2.21
 3 1 0 30.35 0.5
 3 3 0 67.71 0.87
 3 4 0 404.69 3.96
 3 5 0 204.12 2.17
 3 6 0 38.59 0.69
 3 7 0 237.87 2.56
 3 8 0 79.03 1.14
 3 9 0 105.46 1.41
 3 10 0 29.39 0.71
 3 11 0 246.01 2.81
 3 12 0 8.01 0.52
 3 13 0 2.68 0.46
 3 14 0 3.67 0.5
 3 15 0 23.52 0.84
 3 16 0 42 1.12
 3 17 0 41.39 1.15
 3 18 0 2.09 0.38
 3 19 0 2.88 0.42
 3 20 0 27.33 1.06
 3 21 0 29.72 1.14
 3 22 0 4 0.49
 3 24 0 7.89 0.65
 3 25 0 28.94 1.42
 3 0 1 171.9 1.82
 3 1 1 361.09 3.57
 3 2 1 57.7 0.77
 3 3 1 425 4.17
 3 4 1 80.13 1.02
 3 5 1 23.78 0.52
 3 6 1 67.48 0.97
 3 7 1 155.8 1.82
 3 8 1 41.79 0.79
 3 9 1 373.92 3.94
 3 10 1 36.12 0.8
 3 11 1 52.44 1.01
 3 12 1 53.24 1.07
 3 13 1 87.63 1.49
 3 14 1 26.48 0.85
 3 15 1 1.95 0.38
 3 16 1 38.53 1.08
 3 17 1 29.54 0.99
 3 18 1 49.99 1.31
 3 19 1 19.3 0.91
 3 20 1 3.62 0.46
 3 21 1 66.23 1.61
 3 22 1 60.66 1.61
 3 23 1 15.13 0.95
 3 24 1 29.19 1.19
 3 25 1 7.63 0.77
 3 1 2 175.87 1.92
 3 2 2 265.99 2.74
 3 3 2 261.1 2.72
 3 4 2 53.89 0.84
 3 5 2 308.15 3.2
 3 6 2 624.37 6.13
 3 7 2 7.15 0.42
 3 8 2 87.09 1.25
 3 9 2 60.9 1.04
 3 10 2 248.46 2.83
 3 11 2 33.87 0.84
 3 12 2 104.16 1.59
 3 13 2 25.65 0.8
 3 14 2 6.5 0.59
 3 15 2 12.62 0.71
 3 16 2 35.92 1.04
 3 17 2 27.92 0.99
 3 18 2 8.85 0.71
 3 19 2 5.41 0.54
 3 20 2 11.32 0.84
 3 22 2 2.75 0.46
 3 23 2 9.6 0.87
 3 24 2 26.97 1.16
 3 25 2 4.44 0.57
 3 0 3 179.46 2.01
 3 1 3 246.04 2.62
 3 2 3 17.02 0.5
 3 3 3 163.62 1.88
 3 4 3 12.34 0.47
 3 5 3 209.43 2.33
 3 6 3 3.32 0.38
 3 7 3 248.87 2.77
 3 8 3 42.15 0.86
 3 9 3 25.6 0.71
 3 10 3 11.31 0.56
 3 11 3 74.27 1.29
 3 12 3 39.3 0.96
 3 13 3 12.15 0.66
 3 14 3 8.87 0.59
 3 15 3 11.77 0.72
 3 16 3 2 0.4
 3 17 3 8 0.63
 3 19 3 10.07 0.82
 3 20 3 5.98 0.52
 3 21 3 1.58 0.44
 3 22 3 6.25 0.55
 3 23 3 38.95 1.36
 3 24 3 8.32 0.72
 3 0 4 11.34 0.46
 3 1 4 110.89 1.45
 3 2 4 30.29 0.69
 3 3 4 78.37 1.16
 3 4 4 24.46 0.64
 3 5 4 264.71 2.93
 3 6 4 78.26 1.22
 3 7 4 58.25 1.05
 3 8 4 52.73 1.03
 3 9 4 65.93 1.19
 3 10 4 20.54 0.72
 3 11 4 28.39 0.86
 3 12 4 29.33 0.89
 3 13 4 102.41 1.72
 3 14 4 9.83 0.68
 3 15 4 36.77 1.1
 3 16 4 16.91 0.84
 3 17 4 31.49 1.1
 3 18 4 24.93 1.04
 3 19 4 16.51 0.93
 3 20 4 20.39 1
 3 21 4 25.18 1.11
 3 22 4 6.82 0.62
 3 23 4 9.84 0.86
 3 24 4 1.07 0.44
 3 0 5 48.87 0.95
 3 1 5 43.75 0.9
 3 2 5 34.7 0.82
 3 3 5 71.67 1.19
 3 4 5 70.1 1.19
 3 5 5 70.83 1.22
 3 6 5 43.05 0.94
 3 7 5 119.93 1.73
 3 8 5 183.12 2.34
 3 9 5 1.78 0.5
 3 10 5 130.65 1.95
 3 11 5 7.14 0.53
 3 12 5 120.82 1.93
 3 13 5 10.05 0.71
 3 14 5 62.56 1.44
 3 15 5 43.27 1.23
 3 16 5 9.79 0.77
 3 17 5 3.07 0.44
 3 18 5 6.27 0.53
 3 19 5 10.37 0.77
 3 20 5 2.77 0.47
 3 21 5 3.5 0.49
 3 22 5 14.8 0.99
 3 23 5 3.69 0.48
 3 1 6 3.7 0.52
 3 2 6 40.8 1.08
 3 3 6 4.72 0.56
 3 4 6 9.35 0.67
 3 5 6 20.57 0.85
 3 6 6 18.23 0.85
 3 7 6 38.49 1.13
 3 8 6 18.36 0.79
 3 9 6 31.71 0.96
 3 10 6 23.47 0.88
 3 11 6 66.41 1.42
 3 12 6 3.53 0.43
 3 13 6 55.3 1.38
 3 14 6 25.18 1.01
 3 15 6 7.03 0.58
 3 16 6 40.8 1.29
 3 17 6 23.45 1.06
 3 18 6 9.96 0.76
 3 19 6 21.34 1.07
 3 20 6 62.09 1.64
 3 21 6 5.65 0.53
 3 22 6 5.04 0.51
 3 0 7 5.79 1.03
 3 2 7 148.13 3.68
 3 3 7 28.37 1.06
 3 4 7 9.43 0.78
 3 5 7 31.39 1.11
 3 6 7 11.75 0.85
 3 7 7 35.23 1.19
 3 8 7 10.91 0.85
 3 9 7 106.58 2.1
 3 10 7 49.55 1.29
 3 11 7 6.03 0.48
 3 12 7 2.34 0.41
 3 13 7 37.29 1.21
 3 14 7 48.01 1.36
 3 15 7 36.4 1.25
 3 16 7 2.72 0.46
 3 17 7 2.77 0.46
 3 18 7 7.67 0.64
 3 19 7 20.39 1.08
 3 20 7 8.97 0.75
 3 21 7 5.09 0.51
 3 0 8 2.09 1.14
 3 1 8 111.38 3.27
 3 2 8 58.22 2.32
 3 3 8 44.87 2.07
 3 4 8 38.16 1.29
 3 5 8 37.74 1.29
 3 6 8 25.65 1.12
 3 7 8 29.61 1.19
 3 8 8 32.69 1.27
 3 9 8 21.71 1.11
 3 10 8 4.31 0.57
 3 11 8 97.84 2.19
 3 12 8 16.91 1.07
 3 13 8 6.18 0.59
 3 14 8 4.49 0.5
 3 15 8 17.64 0.98
 3 16 8 15.03 0.98
 3 17 8 10.98 0.9
 3 18 8 8.15 0.65
 3 19 8 22.59 1.1
 3 0 9 67.55 2.68
 3 1 9 11.69 1.42
 3 2 9 18.97 1.62
 3 3 9 13.65 1.5
 3 4 9 99.79 3.33
 3 6 9 7.92 0.66
 3 7 9 8.83 0.74
 3 8 9 42.33 1.52
 3 9 9 6.16 0.64
 3 10 9 27.36 1.28
 3 11 9 4.16 0.6
 3 12 9 4.83 0.63
 3 13 9 1.51 0.57
 3 14 9 30.5 1.35
 3 15 9 6.28 0.61
 3 16 9 8.83 0.66
 3 17 9 21.33 1.07
 3 1 10 56.17 2.58
 3 2 10 27.18 1.99
 3 3 10 80.73 3.14
 3 4 10 11.69 1.6
 3 5 10 7 1.46
 3 6 10 22.84 1.24
 3 7 10 11.45 0.88
 3 8 10 7.1 0.68
 3 9 10 32.67 1.44
 3 10 10 7.43 0.84
 3 11 10 4.48 0.62
 3 12 10 1.1 0.58
 3 13 10 18.66 1.21
 3 14 10 16.61 1.13
 3 1 11 10.74 1.71
 3 2 11 14.83 1.74
 3 3 11 34.11 2.27
 3 4 11 16.58 1.89
 3 5 11 15.32 1.77
 3 6 11 11.88 1.73
 3 7 11 22.08 1.28
 3 8 11 6.39 0.81
 3 9 11 10.53 0.84
 3 10 11 8.8 0.87
 3 11 11 9.2 3.15
 3 0 12 5.4 1.78
 3 1 12 7.16 1.75
 3 2 12 3.2 1.73
 4 0 0 384.26 3.82
 4 1 0 378.52 3.81
 4 2 0 39.44 0.69
 4 3 0 1.72 0.32
 4 4 0 36.23 0.69
 4 5 0 15.1 0.5
 4 6 0 128.95 1.6
 4 7 0 86.27 1.24
 4 8 0 129.71 1.67
 4 9 0 127.53 1.69
 4 10 0 67.69 1.17
 4 11 0 12.4 0.61
 4 12 0 235.44 2.92
 4 13 0 67.78 1.29
 4 14 0 2.76 0.37
 4 15 0 12.38 0.71
 4 16 0 88.66 1.66
 4 17 0 1.16 0.37
 4 18 0 2 0.4
 4 19 0 7.1 0.66
 4 21 0 7.82 0.62
 4 23 0 4.69 0.52
 4 24 0 21.39 1.08
 4 0 1 1.43 0.3
 4 1 1 145.52 1.67
 4 2 1 33.9 0.65
 4 3 1 147.54 1.72
 4 4 1 11.88 0.46
 4 5 1 58.78 0.93
 4 6 1 42.59 0.81
 4 7 1 240.36 2.68
 4 8 1 42.07 0.85
 4 9 1 4.16 0.41
 4 10 1 33.52 0.82
 4 11 1 260.87 3.04
 4 12 1 66.36 1.25
 4 13 1 42.07 1.04
 4 14 1 45.21 1.11
 4 15 1 44.08 1.15
 4 16 1 51.37 1.27
 4 17 1 16.69 0.86
 4 18 1 30.37 1.06
 4 19 1 41.73 1.26
 4 20 1 32 1.17
 4 21 1 7.57 0.7
 4 22 1 13.99 0.96
 4 23 1 2.14 0.47
 4 24 1 19.2 1.04
 4 25 1 5.12 0.58
 4 0 2 10.51 0.44
 4 1 2 258.78 2.78
 4 2 2 9.49 0.44
 4 3 2 73.58 1.07
 4 4 2 195.81 2.2
 4 5 2 132.96 1.67
 4 6 2 31.67 0.72
 4 7 2 173.39 2.1
 4 8 2 158.09 1.97
 4 9 2 5.52 0.45
 4 10 2 40.36 0.91
 4 11 2 18.31 0.69
 4 12 2 45.35 1.05
 4 14 2 14.12 0.73
 4 15 2 14.74 0.77
 4 16 2 16.2 0.83
 4 17 2 18.96 0.9
 4 18 2 5.99 0.54
 4 19 2 10.97 0.83
 4 20 2 8.27 0.62
 4 21 2 9.32 0.82
 4 22 2 9.51 0.66
 4 23 2 17.36 1.02
 4 24 2 1.58 0.45
 4 0 3 4.59 0.39
 4 1 3 219.91 2.44
 4 2 3 37.63 0.77
 4 3 3 454.2 4.6
 4 4 3 93.11 1.32
 4 5 3 106.19 1.46
 4 6 3 5.31 0.43
 4 7 3 59.21 1.06
 4 8 3 85.31 1.36
 4 9 3 31.31 0.82
 4 10 3 16.57 0.67
 4 11 3 29.08 0.85
 4 12 3 41.18 1.05
 4 13 3 12.06 0.7
 4 14 3 22.04 0.88
 4 15 3 72.13 1.5
 4 16 3 26.78 1
 4 17 3 0.94 0.4
 4 18 3 21.17 0.98
 4 19 3 34.32 1.18
 4 20 3 12.93 0.88
 4 21 3 33.07 1.24
 4 22 3 24.92 1.16
 4 23 3 0.97 0.45
 4 24 3 13.66 0.96
 4 0 4 75.69 1.17
 4 1 4 121.44 1.61
 4 2 4 33.41 0.78
 4 3 4 94.73 1.38
 4 4 4 34.38 0.8
 4 5 4 85.5 1.33
 4 6 4 54.91 1.06
 4 7 4 42.08 0.94
 4 8 4 8.74 0.53
 4 9 4 1.41 0.49
 4 10 4 35.34 0.94
 4 11 4 24.05 0.83
 4 12 4 67.56 1.37
 4 13 4 25.55 0.92
 4 14 4 9.01 0.63
 4 15 4 39.21 1.18
 4 16 4 52.82 1.38
 4 17 4 58.33 1.49
 4 18 4 1.55 0.42
 4 19 4 8.33 0.64
 4 20 4 22.07 1.08
 4 21 4 19.7 1.04
 4 22 4 2.05 0.49
 4 23 4 62.65 1.63
 4 0 5 27.35 0.76
 4 1 5 22.55 0.7
 4 2 5 6.07 0.49
 4 3 5 160.49 2.07
 4 4 5 28.01 0.79
 4 5 5 82.93 1.39
 4 6 5 13.5 0.62
 4 7 5 34.49 0.93
 4 8 5 47.23 1.08
 4 9 5 44 1.1
 4 10 5 26.6 0.88
 4 11 5 9.68 0.66
 4 12 5 18.93 0.87
 4 13 5 6.59 0.59
 4 14 5 8.33 0.64
 4 15 5 1.92 0.41
 4 16 5 20.77 0.98
 4 17 5 10.15 0.8
 4 18 5 2.26 0.45
 4 19 5 5.34 0.52
 4 20 5 28.45 1.18
 4 21 5 2.18 0.46
 4 22 5 1.06 0.45
 4 1 6 86.65 1.48
 4 2 6 15.01 0.68
 4 3 6 25.21 0.83
 4 4 6 11.62 0.66
 4 5 6 135.21 1.98
 4 6 6 40.45 1.06
 4 7 6 39.59 1.07
 4 8 6 53.12 1.26
 4 9 6 132.98 2.08
 4 10 6 25.88 0.97
 4 11 6 35.8 1.08
 4 12 6 61.91 1.45
 4 13 6 48.32 1.31
 4 14 6 12.24 0.82
 4 15 6 53.54 1.45
 4 16 6 17.91 0.97
 4 17 6 41.49 1.34
 4 18 6 26.06 1.12
 4 19 6 36.32 1.29
 4 20 6 1.82 0.45
 4 21 6 22.04 1.1
 4 0 7 135.5 2.06
 4 1 7 9.25 0.72
 4 2 7 12.58 0.84
 4 3 7 11.87 0.81
 4 4 7 63.92 1.56
 4 5 7 16.07 0.9
 4 6 7 19.75 0.85
 4 7 7 25.63 0.96
 4 8 7 50.61 1.3
 4 9 7 6.11 0.6
 4 10 7 43.05 1.22
 4 11 7 51.08 1.37
 4 12 7 39.24 1.22
 4 13 7 10.31 0.73
 4 14 7 30.01 1.16
 4 15 7 2.08 0.44
 4 16 7 3.3 0.47
 4 17 7 9.22 0.77
 4 18 7 5.59 0.53
 4 19 7 12.67 0.91
 4 20 7 1.91 0.45
 4 0 8 43.44 2.07
 4 1 8 19.25 1.24
 4 2 8 13.46 0.9
 4 3 8 11.58 0.89
 4 4 8 28.62 1.17
 4 5 8 4.32 0.54
 4 6 8 8.86 0.76
 4 7 8 31.95 1.29
 4 8 8 3.66 0.55
 4 9 8 87.41 2.08
 4 10 8 18.79 0.98
 4 11 8 8.68 0.74
 4 12 8 0.83 0.44
 4 13 8 51.53 1.49
 4 14 8 33.45 1.25
 4 15 8 2.2 0.46
 4 16 8 9.62 0.78
 4 18 8 15.95 0.98
 4 0 9 18.87 1.66
 4 1 9 13.45 1.5
 4 2 9 13.05 1.47
 4 3 9 23.72 1.19
 4 4 9 58.18 1.69
 4 5 9 13.62 1.01
 4 6 9 35.51 1.44
 4 7 9 5.49 0.63
 4 8 9 83.62 2.09
 4 9 9 16.7 1.1
 4 10 9 19.53 1.14
 4 12 9 23.37 1.29
 4 13 9 9.12 0.76
 4 14 9 11.55 0.9
 4 15 9 26.03 1.15
 4 16 9 2.41 0.46
 4 1 10 81.46 3.19
 4 2 10 13.93 1.66
 4 3 10 3.05 1.43
 4 4 10 29.69 1.35
 4 5 10 56.67 1.8
 4 6 10 27.6 1.35
 4 7 10 15.29 1.11
 4 8 10 15.21 1.11
 4 10 10 14.8 1.11
 4 11 10 6.93 0.69
 4 12 10 1.59 0.58
 4 13 10 8.52 0.72
 4 0 11 27.35 2.14
 4 2 11 3.11 1.5
 4 3 11 8.85 1.61
 4 4 11 32.39 2.25
 4 5 11 12.89 1.36
 4 7 11 6.63 0.68
 4 8 11 20.2 1.27
 4 9 11 9.66 0.86
 5 1 0 39.39 0.76
 5 2 0 42.8 0.82
 5 3 0 226.6 2.53
 5 4 0 59.84 1.01
 5 5 0 71.67 1.12
 5 7 0 11.56 0.54
 5 8 0 16.03 0.61
 5 9 0 25.08 0.74
 5 10 0 37.83 0.92
 5 11 0 36.2 0.94
 5 12 0 1.59 0.51
 5 13 0 12 0.7
 5 14 0 51.63 1.24
 5 15 0 15.11 0.82
 5 16 0 4.5 0.44
 5 17 0 10.31 0.69
 5 18 0 6.17 0.65
 5 21 0 0.9 0.45
 5 22 0 7.79 0.64
 5 24 0 2.02 0.46
 5 0 1 5.85 0.41
 5 1 1 131.14 1.63
 5 2 1 89.2 1.27
 5 3 1 374.32 3.84
 5 4 1 5.2 0.41
 5 5 1 35 0.77
 5 6 1 69.77 1.15
 5 7 1 151.44 1.93
 5 8 1 3.14 0.42
 5 9 1 57.28 1.11
 5 10 1 12.49 0.61
 5 11 1 67.15 1.27
 5 12 1 21.35 0.81
 5 13 1 18.65 0.83
 5 14 1 15.89 0.78
 5 15 1 213.92 2.88
 5 16 1 60.28 1.42
 5 17 1 4.18 0.45
 5 18 1 7.57 0.69
 5 19 1 52.66 1.47
 5 20 1 50.78 1.44
 5 21 1 3.45 0.48
 5 22 1 0.89 0.46
 5 23 1 1.85 0.45
 5 24 1 14.38 0.94
 5 0 2 324.72 3.45
 5 1 2 166.27 2.02
 5 3 2 247.7 2.8
 5 4 2 84.22 1.28
 5 5 2 41.83 0.87
 5 6 2 6.47 0.46
 5 7 2 12.7 0.58
 5 8 2 28.63 0.79
 5 9 2 36.77 0.91
 5 10 2 1.37 0.47
 5 11 2 15.98 0.72
 5 12 2 122.17 1.9
 5 14 2 7.42 0.66
 5 15 2 3.02 0.4
 5 16 2 59.52 1.44
 5 17 2 14.46 0.86
 5 18 2 11.36 0.82
 5 19 2 29.82 1.13
 5 20 2 2.12 0.45
 5 21 2 38.39 1.31
 5 22 2 1.74 0.45
 5 23 2 5.26 0.58
 5 24 2 7.23 0.91
 5 0 3 30.56 0.75
 5 1 3 195.15 2.33
 5 2 3 24.04 0.68
 5 3 3 9.39 0.51
 5 4 3 1.33 0.41
 5 5 3 67.44 1.17
 5 6 3 34.18 0.84
 5 7 3 62.96 1.18
 5 8 3 18.27 0.68
 5 9 3 8.91 0.59
 5 10 3 42.5 1.05
 5 11 3 25.45 0.88
 5 12 3 26.98 0.92
 5 13 3 18.8 0.84
 5 14 3 46.24 1.21
 5 15 3 3.66 0.43
 5 16 3 49.99 1.36
 5 17 3 23.33 1.01
 5 18 3 23.54 1.06
 5 19 3 4.35 0.5
 5 20 3 55.58 1.55
 5 21 3 8.12 0.66
 5 22 3 4.72 0.51
 5 23 3 8.51 0.64
 5 1 4 68.68 1.19
 5 2 4 42.89 0.93
 5 3 4 27.82 0.8
 5 4 4 16.97 0.66
 5 5 4 6.14 0.51
 5 6 4 27.89 0.83
 5 7 4 29.58 0.86
 5 8 4 87.88 1.51
 5 9 4 2.62 0.38
 5 10 4 110 1.8
 5 11 4 34.01 1.02
 5 12 4 84.19 1.6
 5 13 4 4.32 0.43
 5 14 4 84.6 1.7
 5 15 4 20.32 0.96
 5 16 4 21.81 0.99
 5 17 4 8.11 0.69
 5 18 4 25.08 1.08
 5 19 4 74.4 1.77
 5 21 4 43.4 1.4
 5 22 4 11.53 0.94
 5 0 5 6.94 0.56
 5 1 5 182.85 2.35
 5 2 5 31.26 0.88
 5 3 5 15.81 0.67
 5 4 5 71.64 1.34
 5 5 5 58.48 1.23
 5 6 5 18.29 0.78
 5 7 5 33.88 0.96
 5 8 5 49.33 1.19
 5 9 5 10.73 0.7
 5 10 5 18.61 0.83
 5 11 5 20.04 0.88
 5 12 5 0.95 0.38
 5 13 5 17.45 0.9
 5 14 5 41.52 1.23
 5 15 5 1.29 0.42
 5 16 5 18.39 0.94
 5 17 5 3.61 0.48
 5 18 5 29.01 1.16
 5 19 5 3.09 0.48
 5 20 5 11.72 0.94
 5 21 5 8.66 0.66
 5 0 6 46.51 1.14
 5 1 6 44.63 1.1
 5 2 6 10.89 0.69
 5 3 6 52.99 1.22
 5 4 6 48.87 1.19
 5 5 6 78.82 1.53
 5 6 6 13.19 0.73
 5 7 6 102.84 1.8
 5 8 6 21.57 0.9
 5 9 6 20.68 0.88
 5 10 6 67.76 1.5
 5 11 6 78.65 1.65
 5 13 6 66.06 1.58
 5 14 6 52.96 1.45
 5 15 6 15.01 0.91
 5 16 6 5.23 0.52
 5 17 6 51.86 1.51
 5 18 6 7.12 0.64
 5 19 6 5.13 0.52
 5 0 7 1.46 0.39
 5 1 7 29.37 0.99
 5 2 7 16.43 0.84
 5 3 7 3.95 0.43
 5 4 7 105.65 1.86
 5 5 7 10.17 0.67
 5 6 7 20.64 0.9
 5 7 7 9.54 0.74
 5 8 7 98.39 1.87
 5 9 7 11.2 0.76
 5 10 7 1.98 0.42
 5 11 7 4.19 0.47
 5 12 7 13.02 0.79
 5 13 7 15.93 0.92
 5 14 7 6.29 0.54
 5 15 7 17.98 1
 5 16 7 7.72 0.75
 5 17 7 4.82 0.52
 5 18 7 2.88 0.47
 5 0 8 35.97 1.16
 5 1 8 46.9 1.3
 5 2 8 3.19 0.43
 5 3 8 0.68 0.41
 5 4 8 19.15 0.96
 5 5 8 137.71 2.3
 5 7 8 5.16 0.49
 5 8 8 2.89 0.45
 5 9 8 23.72 1.05
 5 10 8 2.02 0.44
 5 11 8 12.49 0.88
 5 12 8 7.94 0.64
 5 13 8 31.88 1.25
 5 14 8 8.01 0.65
 5 15 8 8.66 0.65
 5 16 8 11.73 0.9
 5 17 8 57.86 1.57
 5 1 9 29.53 1.13
 5 2 9 34.85 1.4
 5 3 9 5.4 0.62
 5 4 9 6.11 0.64
 5 5 9 13.93 1.06
 5 6 9 26.77 1.28
 5 7 9 9.36 0.84
 5 8 9 1.09 0.57
 5 9 9 1.3 0.44
 5 10 9 20.95 1.06
 5 11 9 15.24 0.98
 5 12 9 1.68 0.45
 5 13 9 8.62 0.66
 5 14 9 6.67 0.55
 5 15 9 2.58 0.47
 5 0 10 73.66 3.1
 5 1 10 5.12 0.92
 5 2 10 2.79 0.59
 5 3 10 50.21 1.7
 5 4 10 24.14 1.28
 5 5 10 29.47 1.44
 5 6 10 6.49 0.68
 5 7 10 17.52 1.17
 5 8 10 6.85 0.68
 5 9 10 32.12 1.41
 5 11 10 1.99 0.56
 5 12 10 5.77 0.53
 5 0 11 3.67 1.68
 5 1 11 23.38 2.01
 5 2 11 12.06 1.64
 5 3 11 16.07 1.17
 5 4 11 10.79 0.91
 5 6 11 39.02 1.52
 5 7 11 2.38 0.59
 6 0 0 131.62 1.73
 6 1 0 64.91 1.11
 6 2 0 4.74 0.44
 6 3 0 31 0.78
 6 4 0 9.72 0.51
 6 5 0 74.84 1.26
 6 6 0 69.04 1.22
 6 7 0 82.58 1.39
 6 8 0 57.7 1.16
 6 10 0 86.06 1.54
 6 12 0 62.7 1.34
 6 13 0 21 0.89
 6 14 0 9.05 0.64
 6 15 0 27.85 1.01
 6 16 0 7.13 0.64
 6 17 0 8.75 0.69
 6 18 0 20.76 1.02
 6 19 0 6.82 0.69
 6 21 0 2.22 0.46
 6 22 0 23.04 1.09
 6 0 1 38.7 0.86
 6 1 1 116 1.6
 6 2 1 83.83 1.32
 6 3 1 74.5 1.24
 6 4 1 85.68 1.36
 6 5 1 102.3 1.53
 6 6 1 9.27 0.53
 6 7 1 59.72 1.16
 6 8 1 51.68 1.1
 6 9 1 1.43 0.51
 6 10 1 1.43 0.35
 6 11 1 26.08 0.89
 6 12 1 12.5 0.75
 6 13 1 116.98 1.95
 6 14 1 40.25 1.16
 6 15 1 18.15 0.88
 6 16 1 11.48 0.78
 6 17 1 70.33 1.62
 6 18 1 64.9 1.6
 6 19 1 18.12 0.98
 6 20 1 12.88 0.91
 6 21 1 7.86 0.65
 6 22 1 21.34 1.09
 6 23 1 9.13 0.87
 6 0 2 18.78 0.65
 6 1 2 111.48 1.6
 6 2 2 170.34 2.16
 6 3 2 3.24 0.43
 6 4 2 0.84 0.46
 6 5 2 46.28 1
 6 6 2 9.29 0.56
 6 7 2 17.54 0.7
 6 8 2 45.51 1.07
 6 9 2 5.33 0.57
 6 10 2 103.97 1.73
 6 11 2 3.62 0.41
 6 12 2 29.81 1.01
 6 13 2 10.52 0.67
 6 14 2 89.13 1.76
 6 15 2 1 0.4
 6 16 2 6.81 0.58
 6 17 2 13.93 0.88
 6 18 2 7.29 0.61
 6 19 2 6.77 0.61
 6 20 2 1.79 0.46
 6 21 2 8.54 0.77
 6 22 2 6.08 0.54
 6 23 2 13.13 1.56
 6 0 3 12 0.59
 6 1 3 97.05 1.5
 6 2 3 16.18 0.67
 6 3 3 194.95 2.42
 6 4 3 65.04 1.22
 6 5 3 4.44 0.52
 6 6 3 23.83 0.79
 6 7 3 56.06 1.18
 6 8 3 22.28 0.81
 6 9 3 24.73 0.88
 6 10 3 1.26 0.37
 6 11 3 6.66 0.52
 6 12 3 20.19 0.89
 6 13 3 4.28 0.43
 6 14 3 46.79 1.31
 6 15 3 31.45 1.12
 6 16 3 27.62 1.1
 6 17 3 12.46 0.87
 6 18 3 67.77 1.68
 6 19 3 45.76 1.44
 6 20 3 2.94 0.48
 6 21 3 20.38 1.09
 6 22 3 28.16 1.19
 6 0 4 1.02 0.48
 6 1 4 91.51 1.53
 6 2 4 20.45 0.75
 6 3 4 55.27 1.16
 6 4 4 0.89 0.57
 6 5 4 35.84 0.98
 6 6 4 65.18 1.33
 6 7 4 4.8 0.42
 6 8 4 16.45 0.77
 6 9 4 38.9 1.1
 6 10 4 47.02 1.23
 6 11 4 2.42 0.39
 6 12 4 26.61 1
 6 13 4 4.55 0.46
 6 14 4 38.62 1.23
 6 15 4 3.71 0.47
 6 16 4 31.07 1.16
 6 17 4 78.17 1.78
 6 18 4 9.62 0.79
 6 19 4 30.57 1.23
 6 20 4 12.03 0.91
 6 21 4 53.04 1.53
 6 0 5 13.91 0.74
 6 1 5 63.27 1.31
 6 2 5 19.14 0.79
 6 3 5 103.2 1.73
 6 4 5 18.58 0.8
 6 5 5 4.07 0.41
 6 6 5 42.65 1.12
 6 7 5 9.88 0.7
 6 9 5 32.82 1.07
 6 10 5 2.23 0.39
 6 11 5 18.82 0.91
 6 12 5 22.55 0.98
 6 13 5 9.28 0.62
 6 14 5 22.03 1.03
 6 15 5 1.86 0.44
 6 16 5 16.38 0.99
 6 17 5 1.84 0.45
 6 18 5 17.27 0.99
 6 19 5 5.85 0.54
 6 0 6 49.53 1.23
 6 1 6 98.39 1.74
 6 2 6 70.43 1.48
 6 3 6 54.4 1.3
 6 4 6 19.12 0.86
 6 5 6 77.48 1.58
 6 6 6 71.91 1.54
 6 7 6 6.17 0.48
 6 8 6 10.54 0.77
 6 9 6 73.95 1.63
 6 10 6 12.38 0.85
 6 11 6 32.3 1.15
 6 12 6 39.43 1.25
 6 13 6 33.83 1.23
 6 14 6 12.82 0.93
 6 15 6 42.38 1.35
 6 16 6 28.06 1.16
 6 17 6 22.19 1.09
 6 18 6 8.4 0.59
 6 19 6 13.93 0.93
 6 0 7 17.25 0.86
 6 1 7 2.19 0.4
 6 2 7 48.62 1.3
 6 3 7 11.5 0.79
 6 4 7 7.96 0.65
 6 5 7 20.15 0.91
 6 6 7 96 1.86
 6 7 7 2.26 0.43
 6 8 7 18.53 0.93
 6 9 7 4.96 0.55
 6 10 7 56.47 1.49
 6 11 7 4.99 0.51
 6 12 7 17.05 1
 6 13 7 15.13 0.97
 6 14 7 13.47 0.94
 6 15 7 3.43 0.49
 6 17 7 11.6 0.86
 6 18 7 6.9 0.55
 6 0 8 27.7 1.07
 6 1 8 1.22 0.42
 6 2 8 14.43 0.86
 6 3 8 48.19 1.36
 6 4 8 7.59 0.69
 6 5 8 3.32 0.46
 6 6 8 12.87 0.88
 6 7 8 51.95 1.44
 6 8 8 0.71 0.46
 6 9 8 3.07 0.47
 6 10 8 7.65 0.66
 6 11 8 17.23 1.02
 6 12 8 2.35 0.47
 6 13 8 10.22 0.74
 6 14 8 14.93 0.97
 6 15 8 40.36 1.35
 6 16 8 20.68 1.07
 6 0 9 38.2 1.3
 6 1 9 1.09 0.44
 6 2 9 11.18 0.86
 6 3 9 10.97 0.81
 6 4 9 8.78 0.76
 6 5 9 2.65 0.46
 6 6 9 12.79 0.9
 6 7 9 6.87 0.56
 6 8 9 29.44 1.17
 6 9 9 5.7 0.54
 6 10 9 41.24 1.38
 6 11 9 6.43 0.61
 6 12 9 35.66 1.29
 6 13 9 13.66 0.94
 6 0 10 4.83 0.52
 6 1 10 42.56 1.37
 6 2 10 44.84 1.43
 6 3 10 1.58 0.48
 6 4 10 6.88 0.56
 6 5 10 50.54 1.49
 6 6 10 8.39 0.66
 6 7 10 22.1 1.11
 6 8 10 1.54 0.45
 6 9 10 4.44 0.51
 6 0 11 7.28 0.63
 6 1 11 29 1.37
 6 2 11 4.2 0.61
 7 2 0 69.96 1.28
 7 3 0 13.38 0.62
 7 4 0 3.73 0.51
 7 5 0 51.47 1.14
 7 6 0 20.66 0.79
 7 7 0 2.37 0.36
 7 8 0 33.94 0.98
 7 9 0 42.04 1.1
 7 10 0 95.95 1.72
 7 11 0 32.04 1.04
 7 12 0 23.78 0.93
 7 14 0 17.05 0.88
 7 15 0 14.81 0.88
 7 16 0 2.43 0.45
 7 17 0 11.25 0.85
 7 18 0 1.2 0.45
 7 19 0 3.03 0.48
 7 20 0 24.32 1.1
 7 21 0 17.46 1.02
 7 22 0 1.4 0.47
 7 0 1 214.28 2.65
 7 1 1 55.21 1.12
 7 2 1 15.57 0.68
 7 3 1 40.6 0.97
 7 4 1 68.46 1.28
 7 5 1 71.35 1.34
 7 6 1 39 1.01
 7 7 1 22.34 0.82
 7 8 1 1.12 0.36
 7 9 1 98.03 1.72
 7 10 1 18.63 0.84
 7 11 1 17.79 0.85
 7 13 1 36.16 1.14
 7 14 1 17.68 0.95
 7 15 1 10.5 0.79
 7 16 1 16.95 0.96
 7 17 1 35.15 1.25
 7 18 1 41.87 1.36
 7 19 1 25.74 1.15
 7 20 1 10.94 0.9
 7 21 1 24.64 1.14
 7 22 1 32.84 1.26
 7 0 2 11.24 0.63
 7 1 2 2 0.5
 7 2 2 37.9 0.97
 7 3 2 28.43 0.86
 7 4 2 12.35 0.66
 7 5 2 49.41 1.12
 7 6 2 203.96 2.64
 7 7 2 6.92 0.5
 7 8 2 17.08 0.8
 7 9 2 23.02 0.92
 7 10 2 139.06 2.18
 7 11 2 10.41 0.66
 7 12 2 56.99 1.4
 7 13 2 5.15 0.52
 7 14 2 5.63 0.5
 7 15 2 19.54 0.94
 7 16 2 14.82 0.92
 7 17 2 6.01 0.59
 7 18 2 10.97 0.87
 7 19 2 1.62 0.46
 7 20 2 1.84 0.46
 7 21 2 0.96 0.45
 7 0 3 3.68 0.54
 7 1 3 115.38 1.81
 7 2 3 29.46 0.91
 7 3 3 17.52 0.77
 7 4 3 23.98 0.85
 7 5 3 100.35 1.69
 7 6 3 43.28 1.1
 7 7 3 11.74 0.7
 7 8 3 36.58 1.07
 7 9 3 5.55 0.51
 7 10 3 5.85 0.51
 7 11 3 5.81 0.6
 7 12 3 14.53 0.83
 7 13 3 20.85 0.97
 7 14 3 41.57 1.3
 7 15 3 15.95 0.92
 7 16 3 23.99 1.12
 7 17 3 31.69 1.23
 7 18 3 7.72 0.64
 7 19 3 20.64 1.08
 7 20 3 12.35 0.91
 7 21 3 8.66 0.75
 7 0 4 2.55 0.38
 7 1 4 64.74 1.35
 7 2 4 11.66 0.71
 7 3 4 22.84 0.88
 7 4 4 55.68 1.27
 7 5 4 50.66 1.24
 7 6 4 47.41 1.2
 7 7 4 4.41 0.44
 7 8 4 8.93 0.64
 7 9 4 16.12 0.85
 7 10 4 11.52 0.78
 7 11 4 13.67 0.85
 7 12 4 26.58 1.06
 7 13 4 38.43 1.28
 7 14 4 11.52 0.86
 7 15 4 37.3 1.29
 7 16 4 34.61 1.24
 7 17 4 22.62 1.07
 7 18 4 15.72 0.98
 7 19 4 25.02 1.17
 7 20 4 1.89 0.46
 7 0 5 2.93 0.41
 7 1 5 21.52 0.88
 7 2 5 21.17 0.86
 7 3 5 7.07 0.61
 7 4 5 30.65 1.03
 7 5 5 31.84 1.05
 7 6 5 26.62 0.99
 7 7 5 43.84 1.24
 7 8 5 61.1 1.46
 7 9 5 4.71 0.47
 7 10 5 43.13 1.28
 7 11 5 11.73 0.84
 7 12 5 27.47 1.13
 7 13 5 4.47 0.49
 7 14 5 51.91 1.47
 7 15 5 3.07 0.47
 7 16 5 11.87 0.82
 7 17 5 3.93 0.5
 7 18 5 5.53 0.53
 7 19 5 5.35 0.52
 7 0 6 14.04 0.81
 7 1 6 59.83 1.43
 7 2 6 75.21 1.6
 7 3 6 56.22 1.41
 7 4 6 53.45 1.36
 7 5 6 6.33 0.54
 7 6 6 11.82 0.83
 7 7 6 32.81 1.16
 7 8 6 27.68 1.09
 7 9 6 8.68 0.71
 7 10 6 7.3 0.69
 7 11 6 24.59 1.06
 7 12 6 6.51 0.61
 7 13 6 13.08 0.91
 7 14 6 10.54 0.77
 7 15 6 17.03 1.02
 7 16 6 18.43 1.04
 7 17 6 14.44 0.98
 7 18 6 6.86 0.62
 7 0 7 29.82 1.12
 7 1 7 1.19 0.41
 7 2 7 70.53 1.63
 7 3 7 7.98 0.7
 7 4 7 3.05 0.45
 7 5 7 4.69 0.49
 7 6 7 3.18 0.46
 7 7 7 21.71 1.02
 7 8 7 34.61 1.21
 7 9 7 16.73 0.99
 7 10 7 36.05 1.28
 7 11 7 12.57 0.82
 7 12 7 20.02 1.09
 7 13 7 7.44 0.64
 7 14 7 28.31 1.22
 7 15 7 6.7 0.55
 7 0 8 1.16 0.44
 7 1 8 31.42 1.2
 7 2 8 69.38 1.66
 7 3 8 17.76 0.97
 7 4 8 6.18 0.6
 7 5 8 10.23 0.84
 7 6 8 4.38 0.5
 7 7 8 8.44 0.73
 7 8 8 3.81 0.54
 7 9 8 22.88 1.1
 7 10 8 2.05 0.46
 7 11 8 26.9 1.16
 7 12 8 16.74 0.99
 7 13 8 20.52 1.04
 7 14 8 2.37 0.46
 7 0 9 4.54 0.51
 7 1 9 4.34 0.51
 7 2 9 10.16 0.79
 7 3 9 7.01 0.59
 7 4 9 18.8 1.04
 7 5 9 10.44 0.69
 7 6 9 10.07 0.73
 7 7 9 3.72 0.5
 7 8 9 56.17 1.57
 7 10 9 30.95 1.21
 7 11 9 6.44 0.54
 7 1 10 30.44 1.22
 7 2 10 3.84 0.49
 7 3 10 64.58 1.66
 7 4 10 7.28 0.56
 7 6 10 9.49 0.88
 8 0 0 2.3 0.37
 8 1 0 1.67 0.36
 8 2 0 48.3 1.14
 8 4 0 2.32 0.38
 8 5 0 10.37 0.68
 8 6 0 128.34 2.04
 8 7 0 17.58 0.84
 8 8 0 5.59 0.51
 8 9 0 62.68 1.45
 8 10 0 17.41 0.87
 8 11 0 22.28 0.95
 8 12 0 9.96 0.66
 8 13 0 57.13 1.47
 8 14 0 1.25 0.43
 8 15 0 1.75 0.44
 8 16 0 35.41 1.25
 8 17 0 16.63 0.97
 8 19 0 9.07 0.67
 8 20 0 0.77 0.47
 8 0 1 30.8 0.97
 8 1 1 30.4 0.95
 8 2 1 94.17 1.65
 8 3 1 1.21 0.37
 8 4 1 31.91 0.98
 8 5 1 65.28 1.39
 8 6 1 2.49 0.4
 8 7 1 21.35 0.88
 8 8 1 4.99 0.5
 8 9 1 59.69 1.44
 8 10 1 4.24 0.44
 8 11 1 3.88 0.45
 8 12 1 20.74 0.98
 8 13 1 25.66 1.05
 8 14 1 4.44 0.49
 8 15 1 18.15 0.97
 8 16 1 8.53 0.76
 8 17 1 17.98 1.03
 8 18 1 3.84 0.5
 8 19 1 39.68 1.34
 8 20 1 36.63 1.28
 8 1 2 3.06 0.4
 8 2 2 31.58 0.99
 8 3 2 11.16 0.72
 8 4 2 126.58 2.02
 8 5 2 3.01 0.41
 8 6 2 48.84 1.24
 8 7 2 12.22 0.8
 8 8 2 178.44 2.58
 8 9 2 1.92 0.39
 8 10 2 22.63 0.97
 8 11 2 4.11 0.46
 8 12 2 27.12 1.07
 8 13 2 2.68 0.45
 8 14 2 26.6 1.1
 8 15 2 3.62 0.48
 8 16 2 20.78 1.04
 8 17 2 5.27 0.53
 8 18 2 2.86 0.48
 8 19 2 2.95 0.48
 8 20 2 10.19 0.76
 8 0 3 81.05 1.58
 8 1 3 1.86 0.39
 8 2 3 14.4 0.78
 8 3 3 34.19 1.04
 8 4 3 41.14 1.15
 8 5 3 22.49 0.92
 8 6 3 35.06 1.08
 8 7 3 34.21 1.1
 8 8 3 20.8 0.91
 8 9 3 58.43 1.44
 8 10 3 69.43 1.6
 8 11 3 10.74 0.81
 8 12 3 61.76 1.56
 8 13 3 36.7 1.24
 8 14 3 15.59 0.92
 8 16 3 12.01 0.89
 8 17 3 3.17 0.48
 8 18 3 5.84 0.54
 8 19 3 1.81 0.45
 8 0 4 5.39 0.49
 8 1 4 13.78 0.76
 8 2 4 16 0.82
 8 3 4 44.92 1.22
 8 4 4 23.28 0.95
 8 5 4 11.83 0.74
 8 6 4 6.76 0.52
 8 7 4 40.27 1.22
 8 8 4 63.89 1.53
 8 9 4 24.04 1.01
 8 10 4 30.14 1.13
 8 11 4 53.22 1.45
 8 12 4 15.34 0.91
 8 13 4 24.16 1.08
 8 14 4 24.48 1.12
 8 15 4 38.07 1.32
 8 16 4 8.23 0.59
 8 17 4 7.01 0.62
 8 0 5 0.65 0.41
 8 1 5 22.92 0.94
 8 2 5 17.84 0.88
 8 3 5 14.56 0.84
 8 4 5 16.74 0.87
 8 5 5 33.24 1.15
 8 6 5 45.63 1.31
 8 7 5 8.14 0.69
 8 8 5 36.23 1.23
 8 9 5 13.2 0.89
 8 10 5 48.57 1.42
 8 11 5 1.08 0.44
 8 12 5 52.75 1.52
 8 13 5 1.2 0.45
 8 14 5 5.37 0.53
 8 15 5 13.77 0.93
 8 16 5 10.02 0.88
 8 17 5 5.3 0.52
 8 0 6 83.87 1.78
 8 1 6 1.85 0.42
 8 2 6 8.24 0.69
 8 3 6 12.06 0.85
 8 4 6 36.21 1.21
 8 5 6 21.95 1.01
 8 6 6 16.09 0.93
 8 7 6 27.77 1.16
 8 8 6 12.75 0.93
 8 9 6 5.17 0.52
 8 11 6 28.97 1.21
 8 13 6 9.62 0.73
 8 14 6 3.23 0.49
 8 15 6 14.5 0.98
 8 16 6 18.37 1.03
 8 0 7 53.72 1.51
 8 1 7 4.91 0.5
 8 2 7 1.29 0.44
 8 3 7 11.11 0.76
 8 4 7 58.82 1.55
 8 5 7 0.99 0.45
 8 6 7 3.05 0.47
 8 7 7 35.17 1.27
 8 8 7 29.84 1.2
 8 9 7 10.15 0.79
 8 11 7 27.8 1.21
 8 12 7 32.13 1.22
 8 13 7 8.51 0.65
 8 14 7 12.93 0.93
 8 0 8 46.57 1.43
 8 1 8 43.99 1.4
 8 2 8 9.8 0.76
 8 3 8 34.62 1.29
 8 4 8 11.52 0.81
 8 5 8 13.87 0.97
 8 6 8 8.73 0.63
 8 7 8 13.11 0.94
 8 8 8 3.04 0.48
 8 9 8 3.84 0.5
 8 10 8 4.37 0.5
 8 11 8 22.01 1.08
 8 0 9 6.13 0.54
 8 1 9 5.7 0.54
 8 2 9 19.58 1.08
 8 3 9 16.82 1.01
 8 4 9 17.58 1.04
 8 5 9 0.88 0.49
 8 6 9 43.36 1.35
 8 7 9 22.75 1.1
 8 8 9 7.37 0.65
 9 2 0 23.63 0.94
 9 4 0 174.47 2.58
 9 6 0 6.56 0.55
 9 7 0 7.1 0.64
 9 8 0 124.05 2.17
 9 9 0 4.31 0.47
 9 10 0 15.48 0.91
 9 11 0 24.64 1.06
 9 12 0 5.44 0.52
 9 13 0 6.66 0.55
 9 14 0 41.51 1.36
 9 15 0 36.84 1.29
 9 18 0 4.58 0.51
 9 0 1 7.31 0.54
 9 1 1 11.7 0.75
 9 2 1 26.09 0.98
 9 3 1 12.79 0.79
 9 4 1 5.77 0.52
 9 5 1 6.86 0.62
 9 6 1 19.33 0.91
 9 7 1 38.75 1.23
 9 8 1 14.07 0.84
 9 9 1 38.19 1.2
 9 10 1 4.25 0.48
 9 11 1 34.08 1.21
 9 12 1 3.22 0.47
 9 13 1 58.71 1.57
 9 14 1 13.42 0.94
 9 15 1 4.14 0.5
 9 16 1 10.09 0.85
 9 17 1 21.58 1.08
 9 18 1 1.37 0.45
 9 0 2 110.47 1.97
 9 1 2 1.79 0.38
 9 2 2 4.51 0.44
 9 3 2 2.76 0.41
 9 4 2 90.84 1.79
 9 5 2 32.15 1.09
 9 6 2 9.86 0.79
 9 7 2 11.01 0.82
 9 8 2 6.2 0.51
 9 9 2 62.93 1.55
 9 10 2 9.91 0.78
 9 11 2 15.64 0.93
 9 12 2 19.14 1.02
 9 13 2 34.84 1.27
 9 14 2 10.45 0.8
 9 15 2 10.73 0.85
 9 16 2 18.06 1.03
 9 17 2 3.62 0.49
 9 18 2 12.88 0.89
 9 0 3 19.85 0.9
 9 1 3 20.28 0.93
 9 2 3 72.54 1.59
 9 4 3 7.67 0.58
 9 5 3 21.32 0.99
 9 6 3 27.45 1.08
 9 7 3 16.27 0.91
 9 8 3 84.89 1.82
 9 9 3 9.84 0.83
 9 10 3 49.01 1.42
 9 11 3 15.44 0.94
 9 12 3 43.8 1.37
 9 13 3 3.88 0.5
 9 14 3 30.19 1.23
 9 15 3 3.53 0.49
 9 16 3 2.12 0.46
 9 17 3 4.82 0.51
 9 0 4 65.64 1.57
 9 1 4 1.56 0.42
 9 2 4 3.4 0.45
 9 3 4 15.07 0.86
 9 4 4 41.86 1.27
 9 5 4 18.96 0.96
 9 6 4 28.73 1.09
 9 7 4 13.04 0.88
 9 8 4 34.58 1.22
 9 9 4 20.25 0.99
 9 10 4 48.37 1.45
 9 12 4 35.22 1.26
 9 13 4 1.3 0.46
 9 14 4 4.41 0.51
 9 15 4 5.26 0.53
 9 16 4 4.67 0.51
 9 0 5 68.3 1.66
 9 1 5 12.06 0.86
 9 2 5 43.03 1.32
 9 3 5 39.67 1.28
 9 4 5 13.06 0.89
 9 5 5 1.13 0.43
 9 6 5 17.58 0.99
 9 7 5 36.18 1.25
 9 8 5 20.34 1.01
 9 9 5 1.59 0.45
 9 10 5 2.87 0.47
 9 11 5 20.49 1.06
 9 12 5 11.51 0.88
 9 13 5 7.68 0.65
 9 14 5 2.76 0.48
 9 15 5 9.33 0.76
 9 0 6 0.87 0.44
 9 1 6 2.82 0.46
 9 2 6 15.81 0.95
 9 3 6 29.89 1.17
 9 4 6 9.05 0.75
 9 5 6 10.69 0.86
 9 6 6 9.96 0.83
 9 7 6 15.78 0.98
 9 8 6 3.15 0.49
 9 9 6 23.46 1.1
 9 10 6 5.15 0.58
 9 11 6 20.81 1.07
 9 12 6 9.07 0.74
 9 13 6 7.73 0.57
 9 0 7 18.08 1.02
 9 1 7 5.97 0.6
 9 2 7 20.43 1.08
 9 3 7 5.43 0.53
 9 4 7 19.37 1.07
 9 5 7 19.83 1.06
 9 6 7 62.34 1.64
 9 7 7 1.33 0.45
 9 8 7 20.81 1.04
 9 9 7 11.35 0.93
 9 10 7 13.23 0.92
 9 11 7 1.39 0.45
 9 0 8 4.33 0.51
 9 1 8 2.32 0.46
 9 2 8 2.91 0.48
 9 3 8 13.45 0.94
 9 4 8 23.27 1.13
 9 5 8 6.86 0.62
 9 6 8 18.67 1
 9 7 8 28.96 1.2
 9 8 8 5 0.52
 10 0 0 269.56 3.54
 10 2 0 10.15 0.79
 10 3 0 1.72 0.42
 10 4 0 117.8 2.14
 10 5 0 10.37 0.82
 10 6 0 24.21 1.05
 10 7 0 1.31 0.43
 10 8 0 3.04 0.47
 10 9 0 18.31 0.99
 10 10 0 3.66 0.49
 10 11 0 2.42 0.46
 10 12 0 1.9 0.46
 10 14 0 7.37 0.71
 10 15 0 1.58 0.45
 10 0 1 0.73 0.43
 10 1 1 40.48 1.26
 10 2 1 13.07 0.8
 10 3 1 18.89 0.94
 10 4 1 12.96 0.88
 10 5 1 5.74 0.57
 10 6 1 40.99 1.29
 10 7 1 11.7 0.78
 10 8 1 2.15 0.45
 10 9 1 9.95 0.85
 10 10 1 10.92 0.86
 10 11 1 48.06 1.45
 10 12 1 8.85 0.77
 10 13 1 9.22 0.68
 10 14 1 8.76 0.77
 10 15 1 16.77 1
 10 16 1 2.33 0.46
 10 0 2 51.16 1.42
 10 1 2 3.63 0.46
 10 2 2 50.13 1.43
 10 3 2 14.25 0.88
 10 4 2 18.61 0.94
 10 5 2 5.29 0.51
 10 6 2 2.67 0.46
 10 7 2 36.6 1.25
 10 8 2 7.32 0.71
 10 9 2 2.67 0.47
 10 10 2 32.3 1.25
 10 11 2 44.13 1.42
 10 12 2 2.31 0.47
 10 13 2 0.95 0.46
 10 14 2 34.41 1.27
 10 15 2 33.05 1.25
 10 0 3 7.51 0.7
 10 1 3 0.71 0.45
 10 2 3 14.98 0.89
 10 3 3 5.05 0.5
 10 4 3 15.45 0.91
 10 5 3 8.17 0.64
 10 6 3 57.15 1.52
 10 7 3 2.4 0.46
 10 9 3 10.74 0.87
 10 10 3 22.82 1.13
 10 11 3 1.8 0.45
 10 12 3 21.76 1.07
 10 13 3 27.17 1.18
 10 14 3 2.5 0.47
 10 15 3 2.46 0.46
 10 0 4 3.17 0.47
 10 1 4 8.7 0.73
 10 2 4 14.64 0.89
 10 3 4 17.78 1.01
 10 4 4 15.45 0.93
 10 5 4 32.4 1.23
 10 6 4 3.88 0.49
 10 7 4 38.81 1.35
 10 8 4 21.96 1.09
 10 9 4 15.55 0.96
 10 10 4 22.72 1.11
 10 11 4 20.98 1.08
 10 12 4 1.53 0.45
 10 13 4 0.95 0.45
 10 14 4 19.67 1.04
 10 0 5 17.88 1
 10 1 5 32.37 1.22
 10 2 5 30.11 1.23
 10 3 5 1.27 0.45
 10 4 5 23.03 1.09
 10 5 5 56.79 1.59
 10 6 5 19.71 1.06
 10 7 5 2.18 0.47
 10 8 5 12.49 0.9
 10 9 5 41.26 1.39
 10 10 5 13.05 0.95
 10 11 5 2.15 0.46
 10 12 5 9.29 0.78
 10 1 6 9.25 0.64
 10 2 6 11.63 0.93
 10 4 6 1.97 0.46
 10 5 6 3.93 0.5
 10 6 6 3.15 0.48
 10 7 6 13.01 0.85
 10 8 6 6.25 0.55
 10 9 6 6.63 0.61
 10 10 6 15.55 0.96
 10 0 7 3.38 0.49
 10 1 7 5.78 0.54
 10 2 7 85.07 1.92
 10 3 7 3.66 0.49
 10 4 7 9.21 0.77
 10 5 7 4.62 0.51
 10 6 7 36.85 1.3
 10 7 7 11.67 0.91
 11 1 0 0.77 0.45
 11 2 0 183.75 2.88
 11 3 0 10.42 0.79
 11 6 0 19.74 1.04
 11 7 0 58.63 1.58
 11 8 0 0.89 0.47
 11 9 0 1.71 0.46
 11 10 0 10.4 0.8
 11 11 0 55.68 1.54
 11 12 0 4.47 0.51
 11 13 0 9.71 0.8
 11 1 1 30.51 1.2
 11 2 1 1.58 0.45
 11 3 1 8.61 0.75
 11 4 1 8.09 0.64
 11 5 1 26.23 1.15
 11 6 1 1.64 0.46
 11 7 1 28.55 1.16
 11 8 1 15.11 0.97
 11 9 1 2.11 0.47
 11 10 1 7.99 0.65
 11 11 1 5.22 0.52
 11 12 1 0.86 0.46
 11 13 1 13.51 0.81
 11 0 2 7.55 0.71
 11 1 2 10.13 0.84
 11 2 2 14.58 0.98
 11 3 2 20.99 1.08
 11 4 2 12.97 0.89
 11 5 2 1.49 0.46
 11 6 2 1.94 0.46
 11 7 2 19.93 1.05
 11 8 2 9.43 0.77
 11 9 2 2.28 0.47
 11 10 2 3.21 0.49
 11 11 2 21.76 1.07
 11 12 2 6 0.59
 11 0 3 15.99 0.97
 11 1 3 19.51 1.02
 11 2 3 8.75 0.75
 11 4 3 27.79 1.18
 11 5 3 19.28 1.01
 11 6 3 18.31 1.03
 11 7 3 12.63 0.93
 11 8 3 15.42 1.01
 11 9 3 3.15 0.48
 11 10 3 3.72 0.49
 11 11 3 16.36 1.02
 11 0 4 7.02 0.63
 11 1 4 14.61 0.95
 11 2 4 27.83 1.17
 11 3 4 35.57 1.3
 11 4 4 7.47 0.58
 11 5 4 3.27 0.48
 11 6 4 16.56 0.96
 11 7 4 5.1 0.53
 11 8 4 1.42 0.45
 11 9 4 10.97 0.8
 11 10 4 3.39 0.48
 11 0 5 9.02 0.68
 11 1 5 14.56 0.98
 11 2 5 35.18 1.29
 11 3 5 22.77 1.06
 11 4 5 2.43 0.46
 11 5 5 3.09 0.48
 11 6 5 48.36 1.49
 11 7 5 12.24 0.89
 11 0 6 18.27 1.05
 11 1 6 4.8 0.51
 11 2 6 0.92 0.49
 11 3 6 27.91 1.17
 11 4 6 7 0.62
 12 0 0 8.97 0.68
 12 1 0 13.9 0.96
 12 2 0 5.37 0.59
 12 3 0 24.79 1.14
 12 4 0 2.33 0.46
 12 5 0 17.59 1
 12 6 0 20.45 1.04
 12 7 0 8.05 0.58
 12 9 0 35.88 1.29
 12 0 1 12.36 0.9
 12 1 1 5.12 0.53
 12 2 1 3.81 0.5
 12 3 1 22.43 1.11
 12 4 1 8.85 0.7
 12 5 1 34.48 1.3
 12 7 1 22.76 1.11
 12 8 1 10.07 0.87
 12 0 2 0.99 0.46
 12 1 2 5.14 0.52
 12 2 2 47.47 1.49
 12 3 2 1.52 0.45
 12 4 2 8.65 0.76
 12 5 2 7.74 0.64
 12 6 2 15.11 0.99
 12 7 2 4.89 0.51
 12 8 2 5.31 0.59
 12 1 3 18.02 0.98
 12 2 3 0.82 0.47
 12 3 3 20.75 1.07
 12 4 3 1.85 0.45
 12 5 3 7.03 0.71
 12 6 3 0.89 0.46
 12 0 4 14.19 0.94
 12 1 4 44.02 1.4
 12 2 4 9.06 0.85
 12 3 4 17.12 1

_iucr_refine_fcf_details
;
data_4
_computing_structure_refinement   'olex2.refine 1.3 (Bourhis et al., 2015)'
_shelx_refln_list_code            4
loop_
  _space_group_symop_id
  _space_group_symop_operation_xyz
  1  x,y,z
  2  x+1/2,-y+1/2,-z
  3  -x,y+1/2,-z+1/2
  4  -x+1/2,-y,z+1/2

_space_group_crystal_system       orthorhombic
_space_group_IT_number            19
_space_group_name_H-M_alt         'P 21 21 21'
_space_group_name_Hall            ' P 2ac 2ab'
_symmetry_space_group_name_H-M    'P 21 21 21'
_symmetry_space_group_name_Hall   ' P 2ac 2ab'
_symmetry_Int_Tables_number       19
_cell_length_a                    5.9279(10)
_cell_length_b                    12.2597(17)
_cell_length_c                    5.7939(9)
_cell_angle_alpha                 90
_cell_angle_beta                  90
_cell_angle_gamma                 90
_cell_volume                      421.07(11)
loop_
  _refln_index_h
  _refln_index_k
  _refln_index_l
  _refln_F_squared_calc
  _refln_F_squared_meas
  _refln_F_squared_sigma
  _refln_F_squared_weight
  _refln_observed_status
0 0 2 2905.960 2838.560 33.357 0.017 o
0 0 4 207.462 209.385 3.908 2.168 o
0 0 8 25.132 24.449 1.531 25.991 o
0 0 10 5.141 4.806 1.316 40.947 o
0 1 1 731.191 723.431 7.337 0.278 o
0 1 2 506.066 532.443 6.561 0.492 o
0 1 3 83.223 83.877 1.755 11.197 o
0 1 4 39.587 39.765 1.204 30.110 o
0 1 5 238.943 235.783 4.531 1.651 o
0 1 6 93.629 93.621 2.459 7.118 o
0 1 7 61.311 58.693 2.071 11.691 o
0 1 8 3.022 3.582 1.020 68.142 o
0 1 9 6.565 8.510 1.204 47.631 o
0 1 12 29.014 26.979 2.296 12.530 o
0 2 0 181.124 183.529 1.755 4.195 o
0 2 1 110.633 119.376 1.224 9.746 o
0 2 2 175.831 181.325 2.071 4.060 o
0 2 3 156.002 157.549 2.929 3.771 o
0 2 4 90.851 92.927 2.061 8.796 o
0 2 5 138.336 137.090 2.959 4.225 o
0 2 6 15.258 16.183 1.041 55.254 o
0 2 7 552.167 540.463 9.755 0.341 o
0 2 8 9.554 8.694 1.184 48.124 o
0 2 9 47.634 46.316 2.214 11.806 o
0 2 10 21.072 20.673 1.775 20.816 o
0 2 11 2.059 2.694 1.418 36.029 o
0 2 12 19.221 20.183 2.010 16.758 o
0 3 1 703.150 707.615 6.408 0.309 o
0 3 2 55.279 56.112 0.796 31.174 o
0 3 3 201.637 205.151 2.459 3.092 o
0 3 4 7.889 7.990 0.449 242.269 o
0 3 5 49.978 49.142 1.551 19.138 o
0 3 6 1.076 1.490 0.735 132.841 o
0 3 8 16.601 15.694 1.378 33.992 o
0 3 9 61.707 63.265 2.551 8.537 o
0 3 10 48.976 48.897 2.439 9.994 o
0 3 11 7.693 6.786 1.571 28.627 o
0 3 12 119.626 116.070 3.990 3.271 o
0 4 0 5305.150 5178.510 44.479 0.006 o
0 4 1 95.027 98.142 1.071 13.084 o
0 4 2 170.695 170.978 1.786 4.589 o
0 4 3 716.106 738.012 7.786 0.274 o
0 4 4 221.919 229.151 2.847 2.487 o
0 4 5 384.060 388.547 4.592 0.899 o
0 4 6 16.879 15.969 1.102 49.531 o
0 4 7 12.181 11.765 1.122 51.201 o
0 4 8 1.920 1.724 1.143 55.338 o
0 4 9 21.150 22.194 1.653 23.521 o
0 4 10 27.477 28.306 1.969 16.509 o
0 5 2 549.320 566.055 5.326 0.485 o
0 5 3 79.013 81.203 1.194 15.845 o
0 5 4 0.343 0.673 0.449 355.939 o
0 5 5 180.384 177.478 2.439 3.671 o
0 5 6 85.480 86.142 1.571 12.010 o
0 5 7 24.698 24.051 1.449 28.576 o
0 5 10 32.683 32.663 2.092 14.378 o
0 5 12 9.494 9.765 1.796 21.871 o
0 6 0 88.497 89.570 1.041 14.781 o
0 6 1 470.893 474.332 4.582 0.663 o
0 6 2 90.812 96.581 1.173 13.186 o
0 6 3 268.308 271.977 2.847 1.907 o
0 6 4 70.240 70.836 1.235 17.871 o
0 6 5 0.737 0.776 0.490 296.461 o
0 6 6 11.965 11.163 0.663 121.008 o
0 6 7 43.032 43.112 1.224 27.926 o
0 6 8 10.021 10.255 0.837 87.585 o
0 6 10 41.094 41.561 2.357 11.101 o
0 6 11 8.964 7.704 1.622 26.736 o
0 6 12 55.432 55.703 2.786 7.739 o
0 7 1 36.522 36.877 0.612 58.947 o
0 7 2 4.999 5.408 0.347 406.403 o
0 7 3 22.398 22.367 0.571 99.655 o
0 7 4 28.813 29.173 0.786 60.180 o
0 7 5 7.199 6.612 0.541 193.297 o
0 7 6 143.957 141.856 2.245 5.141 o
0 7 7 47.515 46.581 1.286 24.751 o
0 7 8 58.194 59.550 1.571 16.848 o
0 7 9 47.255 46.469 1.531 20.131 o
0 7 10 54.049 54.275 2.633 8.553 o
0 7 11 2.522 3.092 1.541 30.520 o
0 7 12 69.394 64.744 3.071 6.189 o
0 8 0 45.259 45.295 0.724 41.956 o
0 8 1 44.956 44.306 0.735 42.162 o
0 8 2 110.233 111.570 1.398 9.516 o
0 8 3 62.061 61.560 0.990 24.089 o
0 8 4 65.703 64.397 1.082 21.374 o
0 8 5 148.440 145.029 2.184 5.064 o
0 8 6 31.484 29.959 0.990 44.514 o
0 8 7 1.581 1.949 0.459 320.918 o
0 8 8 88.704 87.387 1.939 9.661 o
0 8 9 79.417 79.550 1.949 10.505 o
0 8 10 58.262 60.122 1.806 14.218 o
0 8 11 7.948 8.388 1.612 27.134 o
0 9 1 31.419 32.041 0.663 64.916 o
0 9 2 21.677 23.653 0.602 95.190 o
0 9 3 144.560 142.539 1.786 5.872 o
0 9 4 7.060 7.184 0.469 237.543 o
0 9 5 73.877 69.264 1.429 15.465 o
0 9 6 13.043 14.337 0.786 89.674 o
0 9 7 4.385 4.929 0.531 219.600 o
0 9 8 11.162 12.245 0.878 78.611 o
0 9 9 17.182 16.459 1.082 50.776 o
0 9 10 6.776 6.724 0.673 136.625 o
0 9 11 7.854 7.990 0.786 102.138 o
0 10 0 0.851 0.796 0.388 462.102 o
0 10 1 131.991 137.121 1.704 6.651 o
0 10 2 46.096 46.193 0.867 36.421 o
0 10 3 39.967 39.561 0.837 43.304 o
0 10 4 88.571 90.213 1.388 12.591 o
0 10 5 9.013 7.939 0.561 171.408 o
0 10 6 15.806 15.582 0.837 77.382 o
0 10 7 10.102 9.204 0.827 89.959 o
0 10 8 5.404 6.531 0.714 126.622 o
0 10 9 13.620 13.837 1.041 56.935 o
0 10 10 1.233 1.857 0.561 222.404 o
0 10 11 0.764 1.571 0.592 203.332 o
0 11 1 68.098 66.632 1.112 20.148 o
0 11 2 85.436 83.662 1.265 14.174 o
0 11 3 69.123 70.275 1.184 18.701 o
0 11 4 97.906 97.846 1.520 10.596 o
0 11 5 21.789 20.714 0.786 73.240 o
0 11 6 118.467 117.050 1.908 7.259 o
0 11 7 29.874 31.357 1.194 35.379 o
0 11 8 40.703 40.040 1.408 24.427 o
0 11 9 1.725 2.245 0.561 219.055 o
0 11 10 17.669 16.357 1.163 44.877 o
0 11 11 9.253 8.337 0.857 86.046 o
0 12 0 237.866 232.457 2.663 2.392 o
0 12 1 76.754 76.244 1.235 16.267 o
0 12 2 28.463 28.214 0.755 63.552 o
0 12 3 119.445 118.754 1.704 7.730 o
0 12 4 39.077 38.949 0.969 38.572 o
0 12 5 1.312 1.490 0.347 545.557 o
0 12 6 6.374 6.306 0.571 181.634 o
0 12 7 5.103 5.826 0.663 145.852 o
0 12 8 39.713 40.173 1.459 23.477 o
0 12 9 35.203 34.836 1.408 26.248 o
0 12 10 12.059 13.408 0.939 69.008 o
0 12 11 31.604 30.122 1.418 27.325 o
0 13 1 19.761 18.806 0.694 89.974 o
0 13 2 21.592 21.459 0.704 83.073 o
0 13 3 145.159 145.315 2.000 5.449 o
0 13 4 11.244 11.469 0.663 122.425 o
0 13 5 77.678 79.071 1.510 13.653 o
0 13 6 4.422 4.775 0.500 242.791 o
0 13 7 13.302 11.622 0.806 87.740 o
0 13 8 32.159 32.102 1.357 28.773 o
0 13 9 29.339 29.112 1.357 29.892 o
0 13 10 11.611 12.520 1.071 55.642 o
0 14 0 57.204 58.489 1.133 23.569 o
0 14 1 39.164 37.857 0.949 39.639 o
0 14 2 22.205 21.265 0.755 75.896 o
0 14 3 29.149 27.775 0.857 55.213 o
0 14 4 143.069 142.223 2.092 5.414 o
0 14 5 2.874 3.510 0.418 351.380 o
0 14 6 10.949 11.673 0.745 103.057 o
0 14 7 1.018 1.480 0.408 410.821 o
0 14 8 11.153 12.520 1.000 62.984 o
0 14 10 46.253 43.520 1.643 18.686 o
0 15 1 91.209 90.846 1.561 11.299 o
0 15 2 180.940 181.080 2.388 3.674 o
0 15 3 90.620 90.336 1.592 11.210 o
0 15 4 46.477 45.204 1.184 27.582 o
0 15 5 13.140 14.082 0.796 87.982 o
0 15 9 46.676 47.244 1.653 18.212 o
0 15 10 5.103 5.847 0.663 145.825 o
0 16 0 24.380 25.204 0.857 60.772 o
0 16 2 4.044 4.439 0.418 329.830 o
0 16 3 154.164 154.580 2.265 4.666 o
0 16 4 93.777 94.550 1.745 9.999 o
0 16 5 13.557 13.265 0.806 86.277 o
0 16 6 43.321 41.479 1.286 26.525 o
0 16 7 83.257 81.581 1.827 10.863 o
0 16 8 0.590 1.000 0.449 351.179 o
0 16 9 13.704 14.439 1.112 50.681 o
0 17 1 0.830 1.133 0.378 482.733 o
0 17 2 62.957 60.979 1.388 18.273 o
0 17 3 48.166 47.153 1.245 25.390 o
0 17 4 5.228 5.694 0.469 258.401 o
0 17 5 73.574 76.907 1.663 13.045 o
0 17 6 28.991 29.081 1.112 39.835 o
0 17 7 0.469 1.051 0.449 352.287 o
0 17 8 7.176 6.561 0.561 182.705 o
0 17 9 15.311 15.500 1.000 59.151 o
0 18 0 225.375 227.334 2.980 2.399 o
0 18 1 61.800 59.795 1.367 18.848 o
0 18 2 19.318 20.377 0.918 62.014 o
0 18 3 28.002 26.969 1.000 46.974 o
0 18 4 10.271 9.622 0.755 103.782 o
0 18 5 2.618 2.326 0.439 334.138 o
0 18 6 6.862 7.786 0.694 128.467 o
0 18 7 1.392 2.306 0.459 321.026 o
0 18 9 8.538 8.571 0.653 136.412 o
0 19 1 15.773 16.133 0.908 68.166 o
0 19 2 117.700 119.713 2.102 6.717 o
0 19 3 3.146 2.500 0.429 340.342 o
0 19 4 3.900 3.357 0.459 290.633 o
0 19 5 14.109 13.602 0.908 70.883 o
0 19 6 43.654 44.153 1.398 23.553 o
0 19 7 5.249 6.857 0.571 185.375 o
0 19 8 10.552 9.214 0.786 97.175 o
0 20 1 27.972 27.398 1.061 43.364 o
0 20 2 0.853 0.980 0.459 333.593 o
0 20 3 43.531 44.377 1.347 24.665 o
0 20 4 1.650 1.827 0.439 348.801 o
0 20 6 1.380 1.837 0.459 323.581 o
0 20 7 137.722 135.039 2.459 5.050 o
0 20 8 5.859 6.153 0.541 201.463 o
0 21 1 2.103 2.684 0.439 338.144 o
0 21 2 46.142 45.877 1.367 23.450 o
0 21 3 0.790 0.867 0.439 365.421 o
0 21 5 21.210 19.612 1.051 49.920 o
0 21 6 22.405 21.275 1.102 45.435 o
0 21 7 0.470 0.908 0.449 353.103 o
0 22 0 133.341 135.356 2.367 5.329 o
0 22 2 37.580 36.765 1.296 28.494 o
0 22 3 0.660 1.153 0.449 349.499 o
0 22 4 3.642 4.347 0.510 241.414 o
0 22 5 4.919 5.490 0.541 208.238 o
0 22 6 10.402 10.561 0.786 96.391 o
0 23 1 1.858 1.724 0.449 332.632 o
0 23 2 16.617 17.990 1.041 53.895 o
0 23 3 27.200 28.122 1.173 37.928 o
0 23 5 14.206 12.510 0.980 63.039 o
0 23 6 17.416 16.979 1.000 57.208 o
0 24 2 1.776 2.490 0.480 292.014 o
0 24 3 12.089 12.694 0.929 70.550 o
0 24 4 26.584 26.541 1.143 39.984 o
0 25 1 2.412 2.980 0.592 193.941 o
0 25 2 21.251 22.428 1.276 36.372 o
0 25 3 5.939 4.969 0.592 175.880 o
0 25 4 2.245 2.898 0.531 238.256 o
0 26 0 5.394 6.439 0.633 156.464 o
0 26 1 19.816 19.755 1.255 38.248 o
0 26 2 1.680 2.551 0.520 251.623 o
1 0 1 75.988 76.703 0.837 20.038 o
1 0 2 3254.590 3102.100 36.204 0.014 o
1 0 3 29.938 32.010 0.929 48.295 o
1 0 4 326.711 328.088 5.857 0.936 o
1 0 5 282.101 284.313 5.326 1.190 o
1 0 7 249.318 247.752 5.173 1.389 o
1 0 8 9.847 10.439 1.235 44.164 o
1 0 10 2.623 3.480 1.296 42.871 o
1 0 12 16.499 17.877 1.980 17.490 o
1 1 0 249.505 251.201 2.367 2.299 o
1 1 1 127.397 133.417 1.357 7.726 o
1 1 2 68.618 71.591 0.939 21.517 o
1 1 3 293.476 302.262 5.245 1.147 o
1 1 4 247.974 259.813 4.745 1.491 o
1 1 5 121.202 122.315 2.724 5.148 o
1 1 7 26.221 26.826 1.469 27.338 o
1 1 8 33.813 35.326 1.816 17.965 o
1 1 9 3.114 2.235 1.143 54.877 o
1 1 10 24.106 25.734 1.908 17.833 o
1 1 11 13.597 12.010 1.673 24.507 o
1 1 12 76.169 75.999 3.214 5.522 o
1 2 0 5362.510 5480.540 58.193 0.005 o
1 2 1 102.740 103.999 1.102 11.678 o
1 2 2 568.626 571.841 6.122 0.440 o
1 2 3 219.047 224.549 2.643 2.643 o
1 2 4 27.761 28.724 1.051 43.679 o
1 2 5 473.589 463.332 8.153 0.472 o
1 2 6 7.720 7.541 0.857 88.188 o
1 2 7 59.736 61.316 2.133 11.248 o
1 2 8 19.160 19.847 1.469 29.440 o
1 2 9 50.245 51.540 2.296 10.874 o
1 2 11 34.735 33.816 2.296 12.106 o
1 2 12 9.420 8.296 1.837 21.000 o
1 3 0 55.732 59.030 0.694 32.342 o
1 3 1 1086.680 1086.400 9.684 0.132 o
1 3 2 191.042 193.896 2.020 3.664 o
1 3 3 89.868 91.652 1.286 12.964 o
1 3 4 22.337 23.398 0.643 88.276 o
1 3 5 178.918 176.151 3.653 2.700 o
1 3 6 12.698 12.418 1.010 60.922 o
1 3 7 79.557 81.397 2.510 7.693 o
1 3 8 31.028 32.102 1.735 19.873 o
1 3 10 17.695 20.153 1.755 21.627 o
1 3 11 23.862 23.408 1.990 16.652 o
1 3 12 3.066 3.235 1.806 22.253 o
1 4 0 1713.040 1676.580 14.786 0.055 o
1 4 1 155.428 156.866 1.643 5.436 o
1 4 2 1049.630 1063.140 9.643 0.139 o
1 4 3 92.030 95.570 1.347 12.147 o
1 4 4 106.998 109.580 1.571 9.215 o
1 4 5 110.774 108.019 1.694 8.584 o
1 4 6 16.400 15.990 1.102 49.764 o
1 4 7 143.663 141.213 3.541 3.378 o
1 4 8 32.984 32.775 1.775 18.872 o
1 4 9 3.767 3.255 1.255 45.411 o
1 4 10 21.598 21.704 1.857 19.110 o
1 4 11 11.935 11.908 1.684 24.407 o
1 4 12 27.906 29.051 2.255 12.944 o
1 5 0 330.245 337.996 3.286 1.303 o
1 5 1 437.080 437.393 4.235 0.771 o
1 5 2 18.141 18.581 0.408 155.241 o
1 5 3 22.904 23.010 0.531 103.901 o
1 5 4 81.976 83.611 1.347 14.059 o
1 5 5 8.513 8.551 0.541 181.864 o
1 5 6 13.003 13.275 0.673 113.435 o
1 5 7 29.099 30.561 1.051 42.470 o
1 5 8 103.397 102.234 3.133 4.934 o
1 5 9 28.155 28.591 1.867 18.029 o
1 5 10 32.986 32.694 2.122 14.003 o
1 5 11 5.226 6.143 1.541 30.066 o
1 5 12 71.941 68.622 3.153 5.846 o
1 6 0 62.681 61.805 0.796 26.897 o
1 6 1 20.122 21.867 0.439 131.469 o
1 6 2 215.148 219.263 2.316 2.892 o
1 6 3 133.871 137.978 1.633 6.690 o
1 6 4 131.869 130.243 1.878 6.442 o
1 6 5 227.134 229.559 3.020 2.353 o
1 6 6 21.891 21.867 0.827 67.967 o
1 6 7 62.940 61.693 1.480 17.096 o
1 6 8 15.886 15.041 0.929 66.244 o
1 6 9 9.069 10.051 1.347 37.819 o
1 6 10 40.502 41.602 2.337 11.292 o
1 6 11 2.989 3.949 1.490 32.515 o
1 6 12 2.755 2.857 1.816 22.033 o
1 7 0 18.592 19.224 0.439 143.617 o
1 7 1 343.502 338.976 3.408 1.231 o
1 7 2 160.672 161.876 1.827 4.954 o
1 7 3 5.210 5.173 0.388 347.094 o
1 7 4 84.245 83.642 1.235 14.556 o
1 7 5 74.381 72.897 1.398 15.417 o
1 7 6 7.425 7.775 0.633 148.043 o
1 7 7 10.422 9.510 0.786 97.147 o
1 7 8 94.291 91.336 1.969 9.044 o
1 7 9 14.619 15.867 1.031 56.642 o
1 7 10 32.918 31.704 2.143 13.808 o
1 7 11 7.864 8.612 1.653 25.857 o
1 7 12 24.332 22.867 2.133 14.677 o
1 8 0 398.210 401.689 4.010 0.907 o
1 8 1 230.350 234.334 2.480 2.539 o
1 8 2 10.377 10.235 0.439 219.659 o
1 8 3 257.753 257.395 2.816 2.050 o
1 8 4 45.748 45.132 0.888 36.248 o
1 8 5 70.611 69.275 1.388 16.341 o
1 8 6 9.907 9.092 0.694 120.086 o
1 8 7 57.454 56.316 1.459 18.671 o
1 8 8 3.612 3.245 0.510 245.345 o
1 8 9 7.913 8.347 0.755 108.911 o
1 8 10 24.510 24.520 1.265 35.448 o
1 8 11 16.572 15.633 1.204 42.916 o
1 9 0 3.354 3.255 0.347 467.361 o
1 9 1 228.749 232.028 2.531 2.547 o
1 9 2 58.271 61.744 0.990 25.234 o
1 9 3 28.747 28.989 0.704 67.056 o
1 9 4 2.097 2.173 0.398 405.754 o
1 9 5 92.486 89.979 1.459 11.777 o
1 9 6 11.546 11.061 0.786 94.309 o
1 9 7 68.663 67.336 1.622 14.458 o
1 9 8 50.684 51.224 1.531 19.172 o
1 9 9 20.111 19.837 1.133 44.973 o
1 9 10 7.459 7.388 0.837 92.416 o
1 9 11 25.048 23.520 1.327 32.912 o
1 10 0 40.581 43.010 0.806 42.968 o
1 10 1 134.901 131.080 1.673 6.719 o
1 10 2 58.962 59.407 1.000 25.210 o
1 10 3 78.433 79.611 1.245 15.642 o
1 10 4 21.798 22.694 0.704 81.732 o
1 10 5 9.701 9.510 0.592 152.924 o
1 10 6 2.668 2.429 0.459 307.381 o
1 10 7 18.003 18.755 0.969 58.925 o
1 10 8 41.298 39.724 1.398 24.564 o
1 10 9 31.268 29.581 1.327 30.325 o
1 10 10 60.770 55.979 1.816 14.073 o
1 10 11 19.589 18.735 1.245 39.013 o
1 11 0 95.705 96.774 1.357 11.643 o
1 11 1 16.765 17.133 0.561 124.657 o
1 11 2 116.839 117.835 1.592 8.228 o
1 11 3 15.745 16.653 0.602 118.852 o
1 11 4 63.978 62.295 1.184 20.639 o
1 11 5 34.823 35.826 0.959 42.291 o
1 11 6 10.867 9.826 0.694 117.126 o
1 11 7 21.498 21.826 0.918 59.529 o
1 11 8 94.169 95.519 2.133 8.254 o
1 11 9 45.059 46.102 1.592 19.491 o
1 11 10 15.559 16.296 1.163 45.771 o
1 11 11 2.847 3.602 0.622 174.100 o
1 12 0 26.844 26.887 0.714 70.038 o
1 12 2 117.210 115.295 1.622 8.192 o
1 12 3 32.821 32.265 0.837 51.485 o
1 12 4 144.573 140.754 2.000 5.543 o
1 12 5 24.949 25.061 0.867 59.436 o
1 12 6 29.745 28.979 0.969 47.048 o
1 12 7 2.532 1.908 0.490 277.197 o
1 12 8 12.867 11.765 0.990 63.170 o
1 12 9 8.419 8.939 0.847 88.456 o
1 12 10 48.182 45.571 1.653 18.120 o
1 12 11 0.786 1.612 0.582 210.130 o
1 13 0 58.490 57.265 1.082 24.260 o
1 13 1 128.528 127.499 1.775 6.873 o
1 13 2 112.142 110.101 1.643 8.603 o
1 13 3 34.796 33.775 0.908 45.455 o
1 13 4 25.596 27.102 0.857 58.727 o
1 13 5 44.723 44.693 1.163 28.742 o
1 13 6 7.755 7.531 0.612 155.332 o
1 13 7 40.987 42.326 1.255 27.845 o
1 13 8 28.825 28.316 1.276 33.047 o
1 13 9 16.838 16.092 1.153 45.951 o
1 14 0 1.496 0.857 0.500 278.761 o
1 14 1 30.369 29.541 0.837 54.779 o
1 14 2 54.748 54.663 1.143 24.596 o
1 14 3 115.384 114.744 1.786 7.826 o
1 14 4 41.798 39.377 1.071 33.513 o
1 14 5 39.322 40.173 1.122 32.679 o
1 14 6 27.809 27.989 1.010 46.174 o
1 14 7 25.720 24.602 1.061 45.321 o
1 14 8 1.907 1.204 0.571 213.288 o
1 14 9 7.273 7.928 0.847 90.361 o
1 14 10 7.780 6.571 0.684 130.964 o
1 15 0 84.694 86.213 1.480 12.669 o
1 15 1 88.800 87.530 1.520 11.920 o
1 15 2 31.002 31.602 0.929 47.694 o
1 15 3 33.797 33.459 0.990 42.131 o
1 15 4 2.115 2.980 0.408 381.586 o
1 15 5 29.417 29.816 1.031 43.572 o
1 15 6 11.801 11.000 0.827 86.668 o
1 15 7 34.068 32.306 1.184 34.034 o
1 15 8 43.559 46.275 1.388 23.557 o
1 15 9 21.578 22.245 1.255 37.250 o
1 15 10 11.134 10.530 0.898 76.525 o
1 16 0 24.594 24.439 0.857 60.933 o
1 16 1 61.749 61.714 1.296 19.635 o
1 16 2 29.198 27.602 0.949 49.111 o
1 16 3 10.064 9.286 0.622 141.140 o
1 16 4 22.222 23.561 0.918 58.194 o
1 16 5 74.004 78.550 1.643 13.071 o
1 16 6 2.990 2.980 0.439 325.943 o
1 16 7 23.319 25.847 1.082 45.050 o
1 16 8 5.175 5.582 0.531 213.180 o
1 16 9 43.165 42.938 1.592 20.027 o
1 17 0 30.161 29.510 0.969 46.608 o
1 17 1 25.247 25.398 0.908 55.756 o
1 17 2 76.910 75.652 1.531 13.785 o
1 17 3 26.120 25.000 0.949 52.225 o
1 17 4 26.962 28.061 1.020 46.056 o
1 17 5 11.100 11.449 0.816 89.047 o
1 17 6 21.013 21.510 1.010 52.464 o
1 17 7 19.161 20.500 1.031 52.394 o
1 17 8 29.143 26.826 1.194 36.510 o
1 17 9 18.139 18.296 1.061 51.301 o
1 18 0 0.762 0.929 0.429 382.243 o
1 18 1 23.315 23.765 0.939 55.562 o
1 18 2 108.881 109.989 1.929 7.854 o
1 18 3 27.520 26.500 1.010 46.798 o
1 18 4 56.539 58.530 1.469 18.498 o
1 18 5 7.586 6.959 0.663 137.721 o
1 18 6 13.839 13.847 0.908 71.021 o
1 18 7 44.923 43.030 1.398 23.400 o
1 18 8 4.456 5.459 0.531 217.655 o
1 18 9 11.961 11.571 0.908 73.831 o
1 19 0 33.768 33.694 1.112 36.666 o
1 19 1 14.562 15.296 0.837 79.032 o
1 19 2 39.776 41.173 1.204 29.817 o
1 19 3 27.697 27.194 1.061 43.564 o
1 19 4 39.900 40.775 1.255 28.392 o
1 19 5 18.044 18.673 0.990 57.092 o
1 19 6 10.959 11.796 0.878 79.056 o
1 19 7 6.735 6.745 0.622 155.916 o
1 19 8 1.879 2.265 0.469 303.813 o
1 20 0 41.634 40.224 1.255 27.963 o
1 20 1 6.414 5.816 0.500 225.475 o
1 20 2 10.243 9.694 0.714 113.390 o
1 20 3 7.806 7.755 0.673 132.728 o
1 20 4 9.124 9.235 0.816 93.119 o
1 20 5 65.154 64.622 1.653 14.738 o
1 20 6 33.671 31.571 1.255 31.733 o
1 20 7 14.477 15.439 1.000 59.742 o
1 21 0 1.273 1.429 0.459 326.828 o
1 21 1 1.512 2.061 0.429 364.404 o
1 21 2 21.999 22.847 1.031 49.939 o
1 21 3 24.131 23.561 1.061 46.474 o
1 21 4 11.270 10.796 0.796 92.977 o
1 21 5 25.079 25.092 1.122 42.047 o
1 21 6 9.229 9.398 0.786 99.021 o
1 21 7 9.268 9.306 0.673 127.146 o
1 22 0 3.632 3.990 0.490 260.262 o
1 22 1 33.259 34.734 1.214 32.772 o
1 22 2 38.695 36.540 1.286 28.501 o
1 22 3 6.706 7.184 0.622 155.289 o
1 22 4 21.160 21.755 1.061 48.626 o
1 22 5 1.497 1.724 0.459 322.955 o
1 22 6 10.262 8.622 0.776 100.187 o
1 23 0 6.027 7.000 0.612 162.228 o
1 23 1 9.733 10.653 0.908 76.321 o
1 23 2 43.300 43.367 1.429 23.071 o
1 23 3 2.838 2.745 0.480 281.711 o
1 23 4 14.723 15.071 0.980 61.729 o
1 23 5 3.530 4.571 0.510 241.412 o
1 23 6 11.719 12.030 0.898 75.238 o
1 24 0 9.879 9.775 0.806 93.706 o
1 24 1 22.172 20.918 1.092 46.285 o
1 24 2 10.021 10.643 0.806 92.913 o
1 24 3 8.058 8.133 0.653 138.343 o
1 24 4 2.274 2.133 0.459 312.866 o
1 24 5 17.957 17.418 1.010 55.805 o
1 25 1 8.726 9.490 0.837 89.622 o
1 25 3 15.808 17.888 1.173 44.678 o
1 26 0 6.688 7.316 0.653 143.297 o
1 26 1 0.819 2.000 0.510 268.990 o
1 26 2 3.721 4.490 0.571 197.532 o
2 0 0 39.824 41.877 0.541 55.841 o
2 0 1 1.314 1.633 0.163 1777.400 o
2 0 2 4.215 4.194 0.235 713.137 o
2 0 3 137.569 131.948 1.531 6.860 o
2 0 4 53.771 56.724 1.541 18.102 o
2 0 5 147.343 144.376 3.122 3.791 o
2 0 6 74.892 76.418 2.224 9.341 o
2 0 7 7.075 7.418 1.020 64.853 o
2 0 8 54.833 54.050 2.214 11.162 o
2 0 9 72.847 75.673 2.796 6.911 o
2 0 10 49.959 49.673 2.480 9.673 o
2 0 11 12.401 12.592 1.724 23.252 o
2 0 12 47.654 46.653 2.684 8.611 o
2 1 0 29.824 31.081 0.439 87.701 o
2 1 1 77.105 77.907 0.888 19.167 o
2 1 2 303.492 308.241 3.061 1.533 o
2 1 3 138.987 140.243 1.582 6.505 o
2 1 4 102.765 106.795 1.551 9.707 o
2 1 5 34.661 33.938 1.316 29.103 o
2 1 6 92.638 93.907 2.520 6.943 o
2 1 7 45.304 43.908 1.837 16.023 o
2 1 8 58.994 58.795 2.326 10.031 o
2 1 9 15.869 17.479 1.531 28.153 o
2 1 10 68.152 67.162 2.857 6.933 o
2 1 11 10.896 9.908 1.663 25.189 o
2 1 12 22.200 20.561 2.153 14.595 o
2 2 0 1716.870 1676.550 14.806 0.055 o
2 2 1 269.137 277.058 2.735 1.914 o
2 2 2 1081.230 1083.110 9.826 0.132 o
2 2 3 376.830 383.261 3.806 1.005 o
2 2 4 128.101 131.050 1.837 6.674 o
2 2 5 161.523 161.213 2.255 4.418 o
2 2 6 2.292 2.306 0.776 117.209 o
2 2 7 12.584 12.551 1.153 48.499 o
2 2 8 24.842 23.561 1.612 23.933 o
2 2 9 109.902 109.336 3.459 4.161 o
2 2 10 2.059 2.857 1.337 40.490 o
2 2 11 3.972 3.306 1.551 29.969 o
2 2 12 6.880 6.214 1.745 23.461 o
2 3 0 792.835 785.563 7.184 0.246 o
2 3 1 525.891 535.759 5.051 0.533 o
2 3 2 107.839 106.958 1.255 10.423 o
2 3 3 447.040 447.771 4.439 0.731 o
2 3 4 135.121 133.254 1.857 6.289 o
2 3 5 31.329 31.612 0.847 52.377 o
2 3 6 2.036 2.255 0.622 179.035 o
2 3 7 14.545 14.479 1.224 42.611 o
2 3 8 27.599 29.020 1.704 21.088 o
2 3 9 4.839 5.357 1.163 51.962 o
2 3 10 6.497 6.571 1.408 35.560 o
2 3 11 5.921 7.255 1.531 30.307 o
2 3 12 39.858 42.591 2.571 9.596 o
2 4 0 35.139 35.806 0.531 66.476 o
2 4 1 152.460 157.600 1.663 5.499 o
2 4 2 89.419 88.968 1.092 14.373 o
2 4 3 63.456 65.785 0.939 23.800 o
2 4 4 12.568 12.990 0.571 143.251 o
2 4 5 148.001 148.233 2.133 5.108 o
2 4 6 22.260 22.622 0.827 67.142 o
2 4 7 134.095 130.284 2.684 4.816 o
2 4 8 16.369 15.928 1.408 32.724 o
2 4 9 48.336 48.755 2.326 10.816 o
2 4 10 4.523 4.684 1.347 39.292 o
2 4 12 11.080 11.184 1.857 20.350 o
2 5 0 89.766 91.019 1.082 14.235 o
2 5 1 421.461 426.230 4.153 0.818 o
2 5 2 7.963 8.388 0.347 326.821 o
2 5 3 247.933 249.150 2.673 2.216 o
2 5 4 61.986 59.785 0.990 24.381 o
2 5 5 62.836 63.693 1.255 19.765 o
2 5 6 99.240 98.519 1.755 9.421 o
2 5 7 71.989 70.969 1.582 14.218 o
2 5 8 57.930 56.510 1.531 17.621 o
2 5 9 10.676 11.459 1.429 33.447 o
2 5 10 46.992 46.653 2.439 10.127 o
2 6 0 2100.190 2078.480 18.490 0.036 o
2 6 1 23.331 22.887 0.490 109.316 o
2 6 2 286.609 291.752 3.020 1.680 o
2 6 3 88.349 90.928 1.235 13.506 o
2 6 4 109.911 108.111 1.459 9.459 o
2 6 5 12.054 12.479 0.643 124.553 o
2 6 7 30.086 29.316 1.071 41.248 o
2 6 8 50.437 47.030 1.449 20.911 o
2 6 9 50.672 49.836 1.582 18.514 o
2 6 10 16.578 16.969 1.704 23.115 o
2 6 11 13.895 13.633 1.724 23.058 o
2 6 12 30.950 29.326 2.255 12.791 o
2 7 0 288.833 293.364 3.010 1.665 o
2 7 1 95.298 97.856 1.235 12.246 o
2 7 2 139.256 140.213 1.663 6.345 o
2 7 3 107.460 108.509 1.418 9.783 o
2 7 4 103.826 102.397 1.439 10.254 o
2 7 5 14.549 14.143 0.704 102.514 o
2 7 6 76.850 77.091 1.571 13.391 o
2 7 7 85.627 83.632 1.786 10.832 o
2 7 8 44.072 41.806 1.378 24.161 o
2 7 9 10.578 10.561 0.939 71.421 o
2 7 10 27.141 26.214 1.337 31.574 o
2 8 0 0.245 0.765 0.337 624.067 o
2 8 1 4.026 4.837 0.367 398.933 o
2 8 2 141.480 143.917 1.755 6.015 o
2 8 3 119.658 119.539 1.551 8.121 o
2 8 4 114.733 116.397 1.602 8.371 o
2 8 5 61.537 62.693 1.173 21.299 o
2 8 7 80.660 82.336 1.775 11.352 o
2 8 9 1.942 3.357 0.561 215.282 o
2 8 10 31.319 30.387 1.418 27.360 o
2 8 11 6.098 5.653 0.673 139.699 o
2 9 0 233.223 234.640 2.582 2.463 o
2 9 1 274.336 272.844 2.949 1.835 o
2 9 2 127.452 127.988 1.622 7.268 o
2 9 3 288.108 289.191 3.194 1.638 o
2 9 4 47.555 48.591 0.980 31.862 o
2 9 5 25.610 26.183 0.806 63.486 o
2 9 6 3.687 4.918 0.490 256.251 o
2 9 7 4.646 4.980 0.541 211.089 o
2 9 8 11.429 11.755 0.816 88.411 o
2 9 9 38.424 38.346 1.449 24.157 o
2 9 10 11.760 12.224 0.929 71.037 o
2 10 0 253.439 254.018 2.796 2.105 o
2 10 1 9.092 8.694 0.469 216.823 o
2 10 2 2.729 2.643 0.388 408.740 o
2 10 3 256.434 256.742 2.929 2.027 o
2 10 4 139.302 138.203 1.888 5.971 o
2 10 5 139.012 138.519 1.980 5.808 o
2 10 6 10.491 12.102 0.704 112.910 o
2 10 7 8.942 9.490 0.816 93.190 o
2 10 8 1.253 1.408 0.541 239.827 o
2 10 9 12.696 14.112 1.041 57.403 o
2 10 10 33.055 33.489 1.469 25.264 o
2 10 11 5.685 6.296 0.806 101.811 o
2 11 0 2.270 2.408 0.378 438.775 o
2 11 1 5.309 4.745 0.439 290.557 o
2 11 2 65.273 64.030 1.122 20.973 o
2 11 3 12.281 12.000 0.592 139.516 o
2 11 4 51.075 49.775 1.071 27.993 o
2 11 5 60.810 60.285 1.265 20.403 o
2 11 6 104.306 104.407 1.796 8.735 o
2 11 7 95.422 97.560 2.071 8.378 o
2 11 8 9.676 8.520 0.796 96.897 o
2 11 9 15.033 15.622 1.092 51.328 o
2 11 10 42.851 44.306 1.602 19.794 o
2 11 11 3.487 4.582 0.633 165.406 o
2 12 0 45.442 43.336 0.918 35.897 o
2 12 1 42.170 40.642 0.888 39.509 o
2 12 2 57.851 57.244 1.092 24.270 o
2 12 3 85.924 84.407 1.418 13.031 o
2 12 4 13.369 12.673 0.663 115.725 o
2 12 5 14.885 14.296 0.755 92.184 o
2 12 6 8.110 7.877 0.551 180.426 o
2 12 7 1.389 2.173 0.408 399.234 o
2 12 9 17.032 17.357 1.153 45.595 o
2 12 10 48.315 48.306 1.694 17.337 o
2 13 0 167.262 167.753 2.143 4.335 o
2 13 1 81.022 79.724 1.347 14.444 o
2 13 2 72.866 73.418 1.306 16.467 o
2 13 3 43.306 43.826 1.031 33.229 o
2 13 5 1.360 2.255 0.388 437.732 o
2 13 6 61.026 62.285 1.429 17.976 o
2 13 7 48.183 48.897 1.367 22.664 o
2 13 8 34.147 31.408 1.378 27.752 o
2 13 9 33.848 35.122 1.469 24.937 o
2 13 10 6.797 7.092 0.704 126.230 o
2 14 0 11.496 10.918 0.612 137.414 o
2 14 1 43.806 44.683 1.031 32.831 o
2 14 2 32.132 33.775 0.918 46.735 o
2 14 3 50.018 48.142 1.143 26.981 o
2 14 4 12.602 11.684 0.724 104.423 o
2 14 5 94.079 92.366 1.724 10.156 o
2 14 6 10.602 11.255 0.755 101.831 o
2 14 7 37.980 40.234 1.255 29.047 o
2 14 8 8.187 9.969 0.827 91.898 o
2 14 9 69.766 72.275 2.000 11.130 o
2 14 10 17.133 17.092 1.163 44.948 o
2 15 0 72.359 69.856 1.327 16.636 o
2 15 1 21.814 23.724 0.816 68.070 o
2 15 2 32.712 31.785 0.939 45.906 o
2 15 3 16.956 16.959 0.806 79.311 o
2 15 4 12.591 12.826 0.755 97.162 o
2 15 5 11.583 12.694 0.776 94.957 o
2 15 6 57.562 56.744 1.449 18.757 o
2 15 7 32.100 32.755 1.204 33.905 o
2 15 8 6.798 7.010 0.714 123.245 o
2 15 9 0.375 1.092 0.602 199.011 o
2 15 10 2.775 2.949 0.602 186.581 o
2 16 0 39.149 36.949 1.031 36.679 o
2 16 1 3.313 3.561 0.408 359.392 o
2 16 2 77.329 73.152 1.459 14.468 o
2 16 3 2.265 2.786 0.408 380.778 o
2 16 4 24.817 25.173 0.929 54.634 o
2 16 5 1.056 1.133 0.388 454.629 o
2 16 6 15.039 15.357 0.908 69.204 o
2 16 7 4.467 4.286 0.500 244.204 o
2 16 8 2.282 3.245 0.490 273.845 o
2 16 9 16.197 15.530 1.020 56.671 o
2 17 0 36.163 35.632 1.051 37.623 o
2 17 1 11.596 10.061 0.704 112.731 o
2 17 3 11.157 12.755 0.765 97.569 o
2 17 4 39.871 38.724 1.194 30.495 o
2 17 5 5.283 5.326 0.490 242.682 o
2 17 6 47.392 46.887 1.378 22.858 o
2 17 7 49.647 50.806 1.490 20.027 o
2 17 8 24.270 23.489 1.143 41.673 o
2 17 9 3.840 4.337 0.541 217.239 o
2 18 0 43.225 43.653 1.204 28.318 o
2 18 1 10.275 9.939 0.735 108.146 o
2 18 2 9.724 10.806 0.745 105.999 o
2 18 3 2.649 2.102 0.408 380.132 o
2 18 4 26.588 25.357 1.051 45.241 o
2 18 5 44.562 44.295 1.378 23.769 o
2 18 6 49.580 49.622 1.469 20.483 o
2 18 7 9.380 9.898 0.776 100.569 o
2 18 8 1.639 1.918 0.459 320.480 o
2 19 0 35.979 37.714 1.173 32.696 o
2 19 1 29.258 29.204 1.071 41.694 o
2 19 2 1.265 1.133 0.398 429.352 o
2 19 3 38.765 38.826 1.224 29.921 o
2 19 4 8.676 8.704 0.714 117.614 o
2 19 5 9.624 11.112 0.857 84.076 o
2 19 6 1.505 2.347 0.459 319.647 o
2 19 7 6.008 7.010 0.653 145.636 o
2 19 8 5.731 6.724 0.561 189.005 o
2 20 0 1.568 0.918 0.418 388.298 o
2 20 1 70.301 71.571 1.643 13.847 o
2 20 2 30.895 31.816 1.133 37.451 o
2 20 3 9.206 9.867 0.673 126.606 o
2 20 4 24.855 26.632 1.112 42.343 o
2 20 5 1.398 1.408 0.449 339.604 o
2 20 6 3.817 3.806 0.500 250.581 o
2 20 7 0.362 0.980 0.459 338.793 o
2 21 0 8.443 7.724 0.653 137.843 o
2 21 1 27.468 28.836 1.133 39.592 o
2 21 2 29.065 30.214 1.173 36.767 o
2 21 3 43.922 43.295 1.388 23.806 o
2 21 4 19.879 20.265 1.051 50.502 o
2 21 5 0.944 0.949 0.459 332.793 o
2 21 6 14.265 13.745 0.980 62.547 o
2 21 7 11.510 10.388 0.816 89.206 o
2 22 0 16.081 15.102 0.939 64.936 o
2 22 1 23.587 23.306 1.082 45.572 o
2 22 2 3.275 3.561 0.490 264.718 o
2 22 3 8.831 7.796 0.735 112.852 o
2 22 4 18.630 16.775 1.051 52.243 o
2 22 5 19.871 20.949 1.051 50.309 o
2 22 6 46.139 45.683 1.429 22.254 o
2 23 0 10.650 11.143 0.898 76.697 o
2 23 1 2.821 2.561 0.469 293.604 o
2 23 2 1.740 2.531 0.469 303.878 o
2 23 3 3.951 5.204 0.582 188.968 o
2 23 4 21.370 23.428 1.082 46.703 o
2 23 5 16.647 16.439 1.041 54.343 o
2 24 0 32.924 32.347 1.245 32.204 o
2 24 1 37.833 41.091 1.347 26.465 o
2 24 2 9.250 8.704 0.776 101.708 o
2 24 4 4.617 3.337 0.490 255.183 o
2 25 0 3.110 4.112 0.602 183.126 o
2 25 1 22.521 22.969 1.337 33.281 o
2 25 2 40.510 39.877 1.673 19.237 o
2 25 3 12.505 13.051 1.092 53.261 o
2 26 0 0.945 1.071 0.510 271.367 o
2 26 1 29.387 30.428 1.469 26.325 o
3 0 1 171.567 175.406 1.857 4.436 o
3 0 3 178.439 183.120 2.051 4.003 o
3 0 4 11.399 11.571 0.469 191.969 o
3 0 5 52.211 49.867 0.969 29.934 o
3 0 7 5.872 5.908 1.051 62.415 o
3 0 8 1.808 2.133 1.163 53.414 o
3 0 9 71.071 68.928 2.735 7.296 o
3 0 12 7.176 5.510 1.816 21.700 o
3 1 0 29.698 30.969 0.510 81.485 o
3 1 1 358.511 368.455 3.643 1.099 o
3 1 2 180.679 179.457 1.959 4.076 o
3 1 3 248.890 251.058 2.673 2.199 o
3 1 4 114.220 113.152 1.480 8.895 o
3 1 5 44.972 44.642 0.918 35.803 o
3 1 6 3.568 3.775 0.531 227.759 o
3 1 8 113.138 113.652 3.337 4.280 o
3 1 9 11.557 11.928 1.449 32.378 o
3 1 10 54.515 57.316 2.633 8.485 o
3 1 11 10.674 10.959 1.745 22.966 o
3 1 12 6.653 7.306 1.786 22.406 o
3 2 1 58.814 58.877 0.786 29.202 o
3 2 2 265.577 271.415 2.796 1.944 o
3 2 3 16.704 17.367 0.510 137.205 o
3 2 4 29.645 30.908 0.704 64.695 o
3 2 5 36.464 35.408 0.837 47.329 o
3 2 6 41.285 41.632 1.102 32.282 o
3 2 7 153.224 151.151 3.755 2.998 o
3 2 8 57.841 59.407 2.367 9.815 o
3 2 9 20.392 19.357 1.653 23.805 o
3 2 10 27.335 27.734 2.031 15.676 o
3 2 11 14.463 15.133 1.775 21.715 o
3 2 12 3.279 3.265 1.765 23.269 o
3 3 0 68.054 69.091 0.888 22.637 o
3 3 1 433.388 433.669 4.255 0.780 o
3 3 2 265.908 266.426 2.775 1.966 o
3 3 3 166.430 166.957 1.918 4.614 o
3 3 4 79.986 79.969 1.184 15.870 o
3 3 5 70.796 73.132 1.214 17.773 o
3 3 6 4.655 4.816 0.571 192.578 o
3 3 7 30.564 28.949 1.082 40.600 o
3 3 8 44.841 45.785 2.112 12.914 o
3 3 9 13.605 13.928 1.531 28.785 o
3 3 10 79.677 82.377 3.204 5.422 o
3 3 11 34.076 34.806 2.316 11.928 o
3 4 0 407.508 412.944 4.041 0.871 o
3 4 1 80.922 81.764 1.041 16.704 o
3 4 2 56.290 54.989 0.857 29.699 o
3 4 3 12.704 12.592 0.480 176.870 o
3 4 4 24.348 24.959 0.653 81.879 o
3 4 5 70.645 71.530 1.214 17.950 o
3 4 6 9.948 9.541 0.684 122.293 o
3 4 7 10.563 9.622 0.796 94.831 o
3 4 8 39.316 38.938 1.316 27.158 o
3 4 9 100.479 101.825 3.398 4.468 o
3 4 10 12.632 11.928 1.633 25.782 o
3 4 11 16.625 16.918 1.929 18.388 o
3 5 0 208.643 208.283 2.214 3.117 o
3 5 1 23.834 24.265 0.531 99.839 o
3 5 2 318.339 314.435 3.265 1.408 o
3 5 3 206.674 213.702 2.378 3.011 o
3 5 4 273.884 270.109 2.990 1.836 o
3 5 5 72.701 72.275 1.245 17.193 o
3 5 6 21.129 20.990 0.867 65.061 o
3 5 7 32.657 32.030 1.133 36.657 o
3 5 8 39.514 38.510 1.316 27.163 o
3 5 10 6.801 7.143 1.490 31.821 o
3 5 11 15.440 15.633 1.806 20.928 o
3 6 0 36.099 39.377 0.704 52.918 o
3 6 1 65.651 68.856 0.990 22.035 o
3 6 2 630.014 637.105 6.255 0.371 o
3 6 3 3.458 3.388 0.388 389.467 o
3 6 4 81.172 79.856 1.245 15.205 o
3 6 5 42.808 43.928 0.959 35.737 o
3 6 6 19.520 18.602 0.867 67.888 o
3 6 7 12.402 11.990 0.867 78.935 o
3 6 8 26.549 26.173 1.143 40.079 o
3 6 9 8.299 8.082 0.673 131.083 o
3 6 10 22.732 23.306 1.265 36.223 o
3 6 11 12.080 12.122 1.765 22.295 o
3 7 0 243.964 242.722 2.612 2.304 o
3 7 1 160.149 158.978 1.857 4.974 o
3 7 2 6.528 7.296 0.429 274.347 o
3 7 3 252.248 253.946 2.826 2.105 o
3 7 4 57.631 59.438 1.071 24.371 o
3 7 5 123.486 122.376 1.765 7.262 o
3 7 6 40.367 39.275 1.153 31.479 o
3 7 7 35.371 35.949 1.214 31.839 o
3 7 8 29.886 30.214 1.214 34.760 o
3 7 9 8.281 9.010 0.755 107.710 o
3 7 10 10.088 11.684 0.898 76.978 o
3 7 11 22.005 22.530 1.306 34.765 o
3 8 0 79.300 80.642 1.163 16.095 o
3 8 1 42.178 42.642 0.806 42.002 o
3 8 2 90.987 88.866 1.276 13.058 o
3 8 3 42.678 43.010 0.878 38.895 o
3 8 4 53.154 53.806 1.051 27.048 o
3 8 5 190.578 186.855 2.388 3.455 o
3 8 6 19.319 18.735 0.806 75.167 o
3 8 7 12.828 11.133 0.867 78.939 o
3 8 8 34.431 33.357 1.296 29.883 o
3 8 9 44.799 43.193 1.551 20.461 o
3 8 10 7.794 7.245 0.694 126.956 o
3 8 11 5.991 6.520 0.827 96.796 o
3 9 0 111.339 107.611 1.439 9.442 o
3 9 1 395.175 381.547 4.020 0.938 o
3 9 2 63.570 62.142 1.061 22.498 o
3 9 3 25.346 26.122 0.724 71.585 o
3 9 4 66.805 67.275 1.214 19.110 o
3 9 5 1.731 1.816 0.510 263.245 o
3 9 6 31.995 32.357 0.980 44.021 o
3 9 7 105.474 108.754 2.143 7.361 o
3 9 8 22.505 22.153 1.133 43.341 o
3 9 9 6.383 6.286 0.653 145.601 o
3 9 10 34.492 33.336 1.469 24.988 o
3 9 11 11.178 10.745 0.857 82.536 o
3 10 0 29.628 29.989 0.724 63.639 o
3 10 1 37.450 36.857 0.816 47.046 o
3 10 2 256.830 253.528 2.888 2.050 o
3 10 3 11.714 11.541 0.571 149.085 o
3 10 4 21.268 20.959 0.735 79.987 o
3 10 5 135.970 133.315 1.990 5.993 o
3 10 6 23.915 23.949 0.898 58.306 o
3 10 7 50.747 50.561 1.316 22.871 o
3 10 8 5.404 4.398 0.582 184.525 o
3 10 9 27.859 27.918 1.306 32.252 o
3 10 10 7.710 7.582 0.857 88.177 o
3 10 11 8.567 8.979 0.888 81.332 o
3 11 0 254.887 251.028 2.867 2.082 o
3 11 1 55.292 53.510 1.031 26.799 o
3 11 2 36.546 34.561 0.857 46.546 o
3 11 3 76.953 75.785 1.316 15.553 o
3 11 4 30.630 28.969 0.878 52.078 o
3 11 5 5.707 7.286 0.541 199.282 o
3 11 6 68.826 67.765 1.449 16.099 o
3 11 7 6.271 6.153 0.490 232.517 o
3 11 8 100.138 99.836 2.235 7.494 o
3 11 9 3.935 4.245 0.612 174.465 o
3 11 10 5.059 4.571 0.633 160.459 o
3 11 11 10.705 9.388 3.214 7.005 o
3 12 0 9.453 8.173 0.531 183.089 o
3 12 1 56.520 54.326 1.092 25.089 o
3 12 2 107.540 106.285 1.622 9.106 o
3 12 3 41.142 40.102 0.980 36.816 o
3 12 4 29.192 29.928 0.908 50.853 o
3 12 5 125.264 123.284 1.969 6.657 o
3 12 6 2.912 3.602 0.439 323.243 o
3 12 7 2.504 2.388 0.418 364.237 o
3 12 8 16.879 17.255 1.092 49.960 o
3 12 9 4.187 4.929 0.643 158.085 o
3 12 10 0.812 1.122 0.592 204.027 o
3 13 0 3.161 2.735 0.469 289.661 o
3 13 1 90.197 89.417 1.520 11.689 o
3 13 2 26.259 26.173 0.816 61.918 o
3 13 3 11.051 12.398 0.673 119.052 o
3 13 4 103.492 104.499 1.755 8.938 o
3 13 5 9.809 10.255 0.724 111.173 o
3 13 6 57.394 56.428 1.408 19.393 o
3 13 7 37.546 38.051 1.235 30.125 o
3 13 8 7.305 6.306 0.602 163.376 o
3 13 9 1.638 1.541 0.582 206.664 o
3 13 10 20.443 19.041 1.235 39.194 o
3 14 0 2.836 3.745 0.510 248.928 o
3 14 1 27.333 27.020 0.867 56.396 o
3 14 2 6.950 6.633 0.602 164.079 o
3 14 3 9.414 9.051 0.602 150.929 o
3 14 4 9.680 10.030 0.694 119.543 o
3 14 5 67.763 63.836 1.469 16.329 o
3 14 6 24.491 25.694 1.031 47.592 o
3 14 7 49.138 48.989 1.388 22.067 o
3 14 8 4.469 4.582 0.510 235.108 o
3 14 9 28.799 31.122 1.378 29.111 o
3 14 10 17.746 16.949 1.153 45.375 o
3 15 0 23.006 24.000 0.857 62.691 o
3 15 1 1.556 1.990 0.388 436.520 o
3 15 2 12.917 12.877 0.724 102.701 o
3 15 3 12.375 12.010 0.735 102.371 o
3 15 4 37.723 37.520 1.122 33.833 o
3 15 5 43.707 44.153 1.255 26.802 o
3 15 6 7.100 7.173 0.592 167.054 o
3 15 7 37.188 37.142 1.276 29.147 o
3 15 8 17.880 18.000 1.000 56.544 o
3 15 9 6.640 6.408 0.622 156.781 o
3 16 0 44.193 42.857 1.143 29.782 o
3 16 1 37.693 39.316 1.102 34.196 o
3 16 2 35.743 36.653 1.061 37.170 o
3 16 3 1.811 2.041 0.408 393.604 o
3 16 4 16.391 17.255 0.857 73.100 o
3 16 5 9.815 9.990 0.786 97.698 o
3 16 6 41.322 41.632 1.316 26.277 o
3 16 7 2.927 2.775 0.469 291.631 o
3 16 8 17.454 15.337 1.000 57.743 o
3 16 9 9.837 9.010 0.673 126.108 o
3 17 0 41.399 42.234 1.173 29.986 o
3 17 1 31.138 30.142 1.010 43.584 o
3 17 2 28.336 28.489 1.010 45.709 o
3 17 3 8.885 8.163 0.643 139.439 o
3 17 4 32.153 32.132 1.122 37.279 o
3 17 5 2.764 3.133 0.449 314.935 o
3 17 6 24.011 23.928 1.082 45.188 o
3 17 7 3.090 2.826 0.469 289.888 o
3 17 8 10.572 11.204 0.918 73.877 o
3 17 9 21.916 21.765 1.092 46.200 o
3 18 0 1.470 2.133 0.388 436.796 o
3 18 1 52.136 51.010 1.337 22.135 o
3 18 2 8.869 9.031 0.724 114.210 o
3 18 4 23.881 25.439 1.061 46.096 o
3 18 5 5.561 6.398 0.541 202.389 o
3 18 6 10.505 10.163 0.776 98.601 o
3 18 7 7.664 7.826 0.653 139.861 o
3 18 8 8.905 8.316 0.663 132.459 o
3 19 0 2.499 2.939 0.429 345.772 o
3 19 1 18.752 19.694 0.929 61.805 o
3 19 2 6.207 5.520 0.551 195.323 o
3 19 3 9.792 10.275 0.837 87.851 o
3 19 4 17.429 16.847 0.949 62.060 o
3 19 5 12.230 10.582 0.786 93.647 o
3 19 6 21.516 21.775 1.092 46.402 o
3 19 7 21.205 20.806 1.102 46.152 o
3 19 8 22.230 23.051 1.122 43.857 o
3 20 0 26.281 27.887 1.082 43.002 o
3 20 1 3.931 3.694 0.469 278.336 o
3 20 2 11.623 11.551 0.857 81.583 o
3 20 3 6.982 6.102 0.531 201.609 o
3 20 4 20.888 20.806 1.020 51.998 o
3 20 5 1.994 2.826 0.480 288.644 o
3 20 6 61.766 63.356 1.673 15.004 o
3 20 7 10.316 9.153 0.765 101.863 o
3 21 0 29.656 30.326 1.163 36.950 o
3 21 1 64.290 67.581 1.643 14.765 o
3 21 3 1.899 1.612 0.449 332.800 o
3 21 4 24.168 25.694 1.133 41.776 o
3 21 5 3.326 3.571 0.500 254.999 o
3 21 6 5.267 5.765 0.541 205.632 o
3 21 7 5.059 5.194 0.520 221.924 o
3 22 0 3.901 4.082 0.500 248.982 o
3 22 1 65.344 61.897 1.643 14.977 o
3 22 2 2.936 2.806 0.469 291.400 o
3 22 3 6.620 6.377 0.561 185.680 o
3 22 4 6.946 6.959 0.633 150.793 o
3 22 5 15.510 15.102 1.010 58.188 o
3 22 6 5.906 5.143 0.520 216.946 o
3 23 1 15.166 15.439 0.969 62.306 o
3 23 2 10.089 9.796 0.888 79.418 o
3 23 3 40.013 39.745 1.388 25.092 o
3 23 4 10.063 10.041 0.878 80.898 o
3 23 5 2.985 3.765 0.490 266.200 o
3 24 0 9.106 8.051 0.663 132.281 o
3 24 1 27.124 29.785 1.214 35.834 o
3 24 2 26.567 27.520 1.184 37.830 o
3 24 3 7.057 8.490 0.735 115.534 o
3 24 4 0.981 1.092 0.449 346.153 o
3 25 0 27.682 29.530 1.449 27.360 o
3 25 1 6.246 7.786 0.786 104.687 o
3 25 2 4.571 4.531 0.582 187.766 o
4 0 0 385.032 392.098 3.898 0.962 o
4 0 1 1.520 1.459 0.306 671.795 o
4 0 2 11.395 10.724 0.449 204.827 o
4 0 3 4.883 4.684 0.398 342.482 o
4 0 4 75.482 77.234 1.194 16.767 o
4 0 5 28.835 27.908 0.776 61.638 o
4 0 7 139.538 138.264 2.102 5.574 o
4 0 8 41.886 44.326 2.112 13.161 o
4 0 9 18.749 19.255 1.694 22.993 o
4 0 11 28.806 27.908 2.184 13.694 o
4 1 0 384.434 386.241 3.888 0.972 o
4 1 1 145.494 148.488 1.704 5.858 o
4 1 2 265.931 264.058 2.837 1.956 o
4 1 3 225.055 224.395 2.490 2.650 o
4 1 4 125.675 123.917 1.643 7.417 o
4 1 5 22.680 23.010 0.714 78.823 o
4 1 6 89.711 88.417 1.510 11.845 o
4 1 7 10.286 9.439 0.735 108.592 o
4 1 8 19.128 19.643 1.265 37.981 o
4 1 9 12.462 13.724 1.531 28.973 o
4 1 10 81.521 83.121 3.255 5.253 o
4 2 0 40.049 40.245 0.704 48.873 o
4 2 1 33.601 34.592 0.663 60.619 o
4 2 2 10.715 9.684 0.449 213.396 o
4 2 3 40.531 38.398 0.786 45.542 o
4 2 4 35.541 34.092 0.796 50.788 o
4 2 5 5.974 6.194 0.500 227.158 o
4 2 6 14.294 15.316 0.694 103.916 o
4 2 7 12.963 12.837 0.857 79.354 o
4 2 8 13.888 13.735 0.918 69.769 o
4 2 9 12.463 13.316 1.500 30.108 o
4 2 10 14.417 14.214 1.694 23.756 o
4 2 11 3.105 3.173 1.531 30.859 o
4 3 0 1.770 1.755 0.327 586.737 o
4 3 1 149.788 150.549 1.755 5.585 o
4 3 2 74.416 75.081 1.092 18.131 o
4 3 3 466.077 463.464 4.694 0.672 o
4 3 4 97.283 96.662 1.408 11.241 o
4 3 5 168.737 163.763 2.112 4.381 o
4 3 6 27.219 25.724 0.847 58.669 o
4 3 7 11.998 12.112 0.827 85.713 o
4 3 8 12.009 11.816 0.908 73.672 o
4 3 9 23.290 24.204 1.214 38.265 o
4 3 10 4.188 3.112 1.459 33.769 o
4 3 11 9.687 9.031 1.643 25.961 o
4 4 0 36.257 36.969 0.704 53.945 o
4 4 1 13.440 12.122 0.469 178.225 o
4 4 2 196.630 199.804 2.245 3.352 o
4 4 3 96.765 95.009 1.347 11.677 o
4 4 4 34.444 35.081 0.816 50.152 o
4 4 5 28.601 28.581 0.806 59.125 o
4 4 6 12.366 11.857 0.673 116.575 o
4 4 7 65.199 65.224 1.592 15.306 o
4 4 8 28.360 29.204 1.194 36.356 o
4 4 9 56.799 59.367 1.724 15.267 o
4 4 10 30.839 30.296 1.378 28.707 o
4 4 11 34.505 33.051 2.296 12.135 o
4 5 0 15.536 15.408 0.510 145.845 o
4 5 1 60.561 59.979 0.949 25.472 o
4 5 2 139.135 135.672 1.704 6.370 o
4 5 3 110.237 108.356 1.490 9.317 o
4 5 4 86.138 87.244 1.357 13.238 o
4 5 5 83.559 84.621 1.418 13.296 o
4 5 6 140.640 137.968 2.020 5.687 o
4 5 7 15.694 16.398 0.918 66.957 o
4 5 8 4.497 4.408 0.551 206.744 o
4 5 9 14.069 13.898 1.031 57.590 o
4 5 10 60.630 57.826 1.837 13.800 o
4 5 11 12.958 13.153 1.388 34.640 o
4 6 0 129.763 131.580 1.633 7.038 o
4 6 1 43.494 43.459 0.827 40.114 o
4 6 2 32.205 32.316 0.735 58.644 o
4 6 3 5.093 5.418 0.439 289.289 o
4 6 4 55.410 56.030 1.082 25.359 o
4 6 5 13.215 13.775 0.633 122.366 o
4 6 6 41.704 41.275 1.082 32.830 o
4 6 7 20.226 20.153 0.867 66.384 o
4 6 8 9.887 9.041 0.776 100.446 o
4 6 9 38.281 36.234 1.469 23.931 o
4 6 10 28.932 28.163 1.378 29.447 o
4 7 0 88.563 88.030 1.265 13.474 o
4 7 1 248.133 245.263 2.735 2.209 o
4 7 2 182.907 176.927 2.143 3.892 o
4 7 3 60.572 60.418 1.082 23.230 o
4 7 4 43.559 42.938 0.959 35.610 o
4 7 5 35.496 35.194 0.949 42.554 o
4 7 6 42.838 40.398 1.092 32.232 o
4 7 7 26.945 26.153 0.980 49.184 o
4 7 8 33.844 32.602 1.316 29.517 o
4 7 9 4.990 5.602 0.643 154.688 o
4 7 10 16.665 15.602 1.133 47.525 o
4 7 11 5.577 6.765 0.694 132.568 o
4 8 0 138.443 132.356 1.704 6.471 o
4 8 1 43.246 42.928 0.867 38.953 o
4 8 2 162.679 161.315 2.010 4.682 o
4 8 3 88.483 87.050 1.388 12.780 o
4 8 4 8.449 8.918 0.541 181.278 o
4 8 5 46.962 48.193 1.102 28.962 o
4 8 6 56.749 54.203 1.286 21.634 o
4 8 7 53.083 51.642 1.327 22.038 o
4 8 8 4.014 3.735 0.561 204.284 o
4 8 9 83.344 85.326 2.133 9.101 o
4 8 10 14.414 15.520 1.133 48.564 o
4 8 11 22.109 20.612 1.296 35.465 o
4 9 0 132.663 130.131 1.724 6.736 o
4 9 1 3.912 4.245 0.418 332.778 o
4 9 2 5.108 5.633 0.459 268.687 o
4 9 3 31.612 31.949 0.837 52.640 o
4 9 4 2.235 1.439 0.500 270.991 o
4 9 5 46.691 44.898 1.122 29.108 o
4 9 6 140.329 135.692 2.122 5.554 o
4 9 7 6.385 6.235 0.612 162.312 o
4 9 8 93.119 89.193 2.122 8.513 o
4 9 9 15.918 17.041 1.122 48.257 o
4 9 11 8.841 9.857 0.878 82.256 o
4 10 0 69.722 69.071 1.194 18.587 o
4 10 1 34.763 34.204 0.837 49.116 o
4 10 2 39.982 41.183 0.929 39.054 o
4 10 3 17.623 16.908 0.684 97.514 o
4 10 4 33.959 36.061 0.959 42.737 o
4 10 5 24.319 27.143 0.898 56.595 o
4 10 6 27.801 26.408 0.990 47.900 o
4 10 7 42.795 43.928 1.245 27.350 o
4 10 8 19.453 19.173 1.000 55.079 o
4 10 9 18.109 19.928 1.163 43.941 o
4 10 10 14.723 15.102 1.133 48.519 o
4 11 0 12.520 12.653 0.622 128.649 o
4 11 1 270.269 266.191 3.102 1.841 o
4 11 2 18.933 18.683 0.704 89.993 o
4 11 3 30.580 29.673 0.867 52.495 o
4 11 4 23.061 24.541 0.847 63.309 o
4 11 5 8.749 9.877 0.673 127.725 o
4 11 6 35.343 36.530 1.102 35.776 o
4 11 7 51.044 52.122 1.398 21.177 o
4 11 8 9.875 8.857 0.755 105.112 o
4 11 10 6.637 7.071 0.704 126.600 o
4 12 0 244.521 240.242 2.980 2.170 o
4 12 1 68.016 67.713 1.276 18.115 o
4 12 2 46.886 46.275 1.071 30.128 o
4 12 3 42.020 42.020 1.071 32.873 o
4 12 4 69.450 68.938 1.398 16.442 o
4 12 5 19.711 19.316 0.888 65.185 o
4 12 6 61.761 63.173 1.480 17.163 o
4 12 7 37.277 40.040 1.245 29.590 o
4 12 8 0.362 0.847 0.449 354.705 o
4 12 9 23.830 23.847 1.316 33.618 o
4 12 10 1.431 1.622 0.592 200.580 o
4 13 0 67.751 69.162 1.316 17.574 o
4 13 1 44.886 42.928 1.061 31.835 o
4 13 3 12.657 12.306 0.714 105.928 o
4 13 4 25.975 26.071 0.939 52.660 o
4 13 5 6.379 6.724 0.602 166.008 o
4 13 6 49.102 49.306 1.337 23.003 o
4 13 7 10.632 10.520 0.745 104.639 o
4 13 8 53.816 52.581 1.520 18.709 o
4 13 9 9.007 9.306 0.776 101.616 o
4 13 10 10.033 8.694 0.735 109.758 o
4 14 0 3.586 2.816 0.378 409.248 o
4 14 1 45.642 46.132 1.133 28.991 o
4 14 2 14.076 14.408 0.745 95.265 o
4 14 3 23.554 22.489 0.898 59.256 o
4 14 4 8.433 9.194 0.643 139.256 o
4 14 5 8.929 8.500 0.653 135.436 o
4 14 6 12.666 12.490 0.837 83.007 o
4 14 7 31.136 30.622 1.184 35.456 o
4 14 8 34.425 34.132 1.276 30.421 o
4 14 9 10.338 11.786 0.918 73.826 o
4 15 0 12.290 12.633 0.724 104.116 o
4 15 1 45.689 44.979 1.173 28.120 o
4 15 2 15.024 15.041 0.786 86.290 o
4 15 3 74.299 73.601 1.531 14.220 o
4 15 4 42.708 40.010 1.204 29.057 o
4 15 5 2.160 1.959 0.418 372.145 o
4 15 6 54.146 54.632 1.480 19.081 o
4 15 7 1.475 2.122 0.449 334.696 o
4 15 8 1.899 2.245 0.469 303.724 o
4 15 9 27.479 26.561 1.173 38.131 o
4 16 0 90.292 90.468 1.694 10.684 o
4 16 1 53.962 52.418 1.296 22.291 o
4 16 2 18.123 16.530 0.847 72.848 o
4 16 3 27.213 27.326 1.020 46.125 o
4 16 4 54.264 53.897 1.408 20.211 o
4 16 5 20.857 21.194 1.000 53.455 o
4 16 6 17.089 18.275 0.990 57.903 o
4 16 7 2.925 3.367 0.480 278.310 o
4 16 8 11.104 9.816 0.796 93.915 o
4 16 9 1.501 2.459 0.469 306.476 o
4 17 0 0.980 1.184 0.378 478.860 o
4 17 1 17.621 17.030 0.878 69.474 o
4 17 2 20.253 19.347 0.918 61.651 o
4 17 3 1.558 0.959 0.408 406.278 o
4 17 4 61.088 59.520 1.520 17.051 o
4 17 5 9.522 10.357 0.816 91.853 o
4 17 6 41.325 42.336 1.367 24.965 o
4 17 7 9.866 9.408 0.786 98.058 o
4 18 0 1.970 2.041 0.408 391.107 o
4 18 1 31.550 30.989 1.082 39.627 o
4 18 2 5.990 6.112 0.551 194.932 o
4 18 3 20.302 21.602 1.000 53.690 o
4 18 4 1.891 1.582 0.429 362.544 o
4 18 5 1.810 2.306 0.459 316.722 o
4 18 6 25.986 26.591 1.143 40.234 o
4 18 7 6.243 5.704 0.541 200.624 o
4 18 8 16.491 16.275 1.000 58.080 o
4 19 0 8.783 7.245 0.673 130.918 o
4 19 1 40.443 42.581 1.286 27.161 o
4 19 2 10.593 11.194 0.847 84.606 o
4 19 3 32.538 35.020 1.204 33.343 o
4 19 4 9.172 8.500 0.653 134.771 o
4 19 5 5.524 5.449 0.531 211.573 o
4 19 6 37.095 37.061 1.316 28.007 o
4 19 7 14.408 12.928 0.929 68.438 o
4 20 1 31.419 32.653 1.194 34.562 o
4 20 2 7.821 8.439 0.633 145.804 o
4 20 3 13.120 13.194 0.898 73.322 o
4 20 4 22.890 22.520 1.102 44.884 o
4 20 5 28.949 29.030 1.204 35.734 o
4 20 6 1.136 1.857 0.459 326.021 o
4 20 7 1.404 1.949 0.459 322.754 o
4 21 0 7.220 7.979 0.633 148.360 o
4 21 1 8.194 7.724 0.714 119.619 o
4 21 2 7.992 9.510 0.837 90.499 o
4 21 3 34.123 33.745 1.265 30.904 o
4 21 4 18.894 20.102 1.061 50.365 o
4 21 5 1.588 2.224 0.469 306.771 o
4 21 6 23.278 22.489 1.122 43.496 o
4 22 1 17.566 14.275 0.980 59.945 o
4 22 2 8.528 9.704 0.673 128.487 o
4 22 3 27.502 25.428 1.184 37.873 o
4 22 4 1.882 2.092 0.500 271.186 o
4 22 5 1.132 1.082 0.459 330.117 o
4 23 0 4.021 4.786 0.531 222.137 o
4 23 1 2.340 2.184 0.480 288.432 o
4 23 2 18.488 17.714 1.041 52.853 o
4 23 3 1.020 0.990 0.459 331.785 o
4 23 4 64.389 63.928 1.663 14.767 o
4 24 0 21.781 21.826 1.102 45.609 o
4 24 1 19.508 19.592 1.061 50.162 o
4 24 2 1.715 1.612 0.459 321.281 o
4 24 3 15.180 13.939 0.980 61.808 o
4 25 1 4.966 5.224 0.592 179.229 o
5 0 1 5.716 5.969 0.418 300.109 o
5 0 2 333.243 331.343 3.520 1.268 o
5 0 3 31.823 31.183 0.765 57.524 o
5 0 5 7.897 7.082 0.571 173.385 o
5 0 6 47.860 47.459 1.163 27.292 o
5 0 7 1.220 1.490 0.398 426.966 o
5 0 8 37.795 36.704 1.184 31.883 o
5 0 10 75.689 75.162 3.163 5.678 o
5 0 11 5.281 3.745 1.714 24.500 o
5 1 0 40.363 40.193 0.776 45.438 o
5 1 1 137.378 133.815 1.663 6.566 o
5 1 2 176.020 169.661 2.061 4.195 o
5 1 3 199.599 199.130 2.378 3.220 o
5 1 4 72.284 70.081 1.214 17.780 o
5 1 5 190.505 186.580 2.398 3.451 o
5 1 6 46.933 45.540 1.122 28.913 o
5 1 7 29.727 29.969 1.010 44.451 o
5 1 8 48.084 47.857 1.327 23.607 o
5 1 9 30.869 30.132 1.153 36.935 o
5 1 10 5.467 5.224 0.939 77.630 o
5 1 11 24.542 23.857 2.051 15.709 o
5 2 0 42.783 43.673 0.837 40.120 o
5 2 1 93.329 91.019 1.296 12.536 o
5 2 3 23.662 24.530 0.694 78.545 o
5 2 4 42.667 43.765 0.949 36.192 o
5 2 5 32.419 31.898 0.898 48.338 o
5 2 6 12.395 11.112 0.704 109.965 o
5 2 7 16.657 16.765 0.857 73.076 o
5 2 8 2.947 3.255 0.439 324.848 o
5 2 9 35.317 35.561 1.429 25.611 o
5 2 10 2.574 2.847 0.602 187.532 o
5 2 11 11.027 12.306 1.673 24.762 o
5 3 0 234.026 231.222 2.582 2.472 o
5 3 1 391.435 381.955 3.918 0.957 o
5 3 2 255.716 252.752 2.857 2.072 o
5 3 3 9.563 9.582 0.520 183.814 o
5 3 4 30.225 28.387 0.816 56.875 o
5 3 5 15.576 16.133 0.684 102.466 o
5 3 6 55.470 54.071 1.245 22.636 o
5 3 7 4.026 4.031 0.439 308.229 o
5 3 8 0.445 0.694 0.418 406.860 o
5 3 9 6.785 5.510 0.633 153.557 o
5 3 10 50.760 51.234 1.735 16.319 o
5 3 11 17.675 16.398 1.194 42.970 o
5 4 0 63.701 61.061 1.031 23.062 o
5 4 1 5.238 5.306 0.418 309.664 o
5 4 2 87.812 85.938 1.306 13.442 o
5 4 3 1.309 1.357 0.418 388.890 o
5 4 4 16.906 17.316 0.673 100.407 o
5 4 5 73.204 73.101 1.367 15.856 o
5 4 6 52.728 49.867 1.214 24.433 o
5 4 7 111.352 107.805 1.898 7.880 o
5 4 8 20.622 19.541 0.980 55.833 o
5 4 9 5.049 6.235 0.653 149.431 o
5 4 10 24.739 24.632 1.306 33.653 o
5 4 11 12.192 11.010 0.929 71.189 o
5 5 0 71.817 73.132 1.143 18.325 o
5 5 1 37.272 35.714 0.786 49.193 o
5 5 2 43.051 42.683 0.888 38.407 o
5 5 3 69.038 68.816 1.194 18.747 o
5 5 4 7.294 6.265 0.520 205.450 o
5 5 5 60.684 59.673 1.255 20.643 o
5 5 6 81.799 80.428 1.561 12.745 o
5 5 7 10.016 10.377 0.684 121.156 o
5 5 8 142.219 140.519 2.347 5.043 o
5 5 9 15.136 14.214 1.082 52.454 o
5 5 10 31.718 30.071 1.469 25.885 o
5 6 1 74.393 71.193 1.173 17.702 o
5 6 2 6.783 6.602 0.469 242.000 o
5 6 3 34.088 34.877 0.857 48.262 o
5 6 4 28.233 28.459 0.847 56.464 o
5 6 5 18.910 18.663 0.796 77.025 o
5 6 6 12.988 13.459 0.745 97.938 o
5 6 7 19.387 21.061 0.918 61.659 o
5 6 9 27.774 27.316 1.306 32.365 o
5 6 10 5.928 6.622 0.694 131.930 o
5 6 11 38.977 39.816 1.551 21.724 o
5 7 0 11.470 11.796 0.551 156.850 o
5 7 1 157.978 154.529 1.969 4.958 o
5 7 2 14.176 12.959 0.592 131.719 o
5 7 3 65.647 64.244 1.204 19.790 o
5 7 4 30.321 30.183 0.878 51.838 o
5 7 5 34.952 34.571 0.980 41.632 o
5 7 6 106.278 104.938 1.837 8.451 o
5 7 7 9.097 9.735 0.755 105.693 o
5 7 8 5.084 5.265 0.500 236.425 o
5 7 9 9.315 9.551 0.857 85.298 o
5 7 10 18.300 17.877 1.194 42.444 o
5 7 11 2.130 2.429 0.602 189.987 o
5 8 0 16.386 16.357 0.622 112.947 o
5 8 1 2.782 3.204 0.429 340.499 o
5 8 2 29.561 29.214 0.806 57.859 o
5 8 3 17.960 18.643 0.694 93.442 o
5 8 4 90.485 89.672 1.541 11.534 o
5 8 5 52.230 50.336 1.214 24.503 o
5 8 6 22.642 22.010 0.918 58.490 o
5 8 7 101.755 100.397 1.908 8.584 o
5 8 8 2.698 2.949 0.459 304.465 o
5 8 9 0.631 1.112 0.582 211.847 o
5 8 10 6.202 6.990 0.694 130.884 o
5 9 0 25.876 25.592 0.755 68.225 o
5 9 1 58.296 58.448 1.133 23.280 o
5 9 2 37.975 37.520 0.929 41.280 o
5 9 3 8.900 9.092 0.602 152.655 o
5 9 4 1.981 2.673 0.388 422.092 o
5 9 5 11.725 10.949 0.714 109.128 o
5 9 6 21.467 21.102 0.898 61.729 o
5 9 7 10.303 11.428 0.776 97.928 o
5 9 8 24.321 24.204 1.071 45.569 o
5 9 9 0.654 1.327 0.449 348.567 o
5 9 10 34.014 32.775 1.439 25.933 o
5 10 0 38.107 38.602 0.939 40.451 o
5 10 1 12.410 12.745 0.622 128.836 o
5 10 2 0.593 1.398 0.480 307.311 o
5 10 3 45.019 43.367 1.071 31.400 o
5 10 4 115.600 112.244 1.837 7.729 o
5 10 5 19.723 18.990 0.847 69.727 o
5 10 6 67.180 69.142 1.531 15.410 o
5 10 7 2.061 2.020 0.429 357.406 o
5 10 8 2.067 2.061 0.449 328.432 o
5 10 9 21.287 21.377 1.082 47.289 o
5 11 0 36.182 36.938 0.959 41.167 o
5 11 1 66.425 68.520 1.296 18.098 o
5 11 2 16.377 16.306 0.735 91.546 o
5 11 3 27.301 25.969 0.898 54.601 o
5 11 4 34.897 34.704 1.041 38.895 o
5 11 5 20.052 20.449 0.898 63.312 o
5 11 6 78.326 80.254 1.684 12.257 o
5 11 7 4.323 4.275 0.480 262.836 o
5 11 8 11.096 12.745 0.898 75.495 o
5 11 9 15.282 15.551 1.000 59.153 o
5 11 10 1.213 2.031 0.571 214.570 o
5 12 0 1.499 1.622 0.520 255.809 o
5 12 1 22.239 21.785 0.827 67.626 o
5 12 2 126.378 124.662 1.939 6.653 o
5 12 3 28.311 27.530 0.939 50.413 o
5 12 4 84.015 85.907 1.633 11.783 o
5 12 5 0.415 0.969 0.388 469.177 o
5 12 7 13.931 13.286 0.806 85.758 o
5 12 8 8.664 8.102 0.653 136.711 o
5 12 9 0.987 1.714 0.459 328.329 o
5 12 10 5.471 5.888 0.541 204.218 o
5 13 0 12.381 12.245 0.714 106.535 o
5 13 1 21.523 19.030 0.847 67.766 o
5 13 3 19.274 19.183 0.857 68.965 o
5 13 4 3.461 4.408 0.439 312.426 o
5 13 5 17.813 17.806 0.918 64.451 o
5 13 6 66.828 67.407 1.612 14.768 o
5 13 7 13.798 16.255 0.939 66.361 o
5 13 8 32.651 32.530 1.276 31.204 o
5 13 9 8.424 8.796 0.673 129.877 o
5 14 0 52.316 52.683 1.265 23.201 o
5 14 1 16.222 16.214 0.796 82.233 o
5 14 2 7.014 7.571 0.673 134.954 o
5 14 3 46.983 47.183 1.235 25.939 o
5 14 4 82.356 86.326 1.735 11.290 o
5 14 5 41.277 42.367 1.255 27.754 o
5 14 6 54.441 54.040 1.480 19.082 o
5 14 7 5.490 6.418 0.551 196.655 o
5 14 8 8.643 8.173 0.663 133.333 o
5 14 9 6.727 6.806 0.561 184.203 o
5 15 0 16.204 15.418 0.837 77.007 o
5 15 1 217.887 218.283 2.939 2.538 o
5 15 2 3.320 3.082 0.408 362.777 o
5 15 3 3.230 3.735 0.439 318.838 o
5 15 4 19.626 20.735 0.980 56.118 o
5 15 5 1.391 1.316 0.429 371.013 o
5 15 6 13.504 15.316 0.929 68.187 o
5 15 7 17.896 18.347 1.020 54.681 o
5 15 8 8.291 8.837 0.663 133.388 o
5 15 9 2.092 2.633 0.480 288.638 o
5 16 0 4.274 4.592 0.449 291.538 o
5 16 1 59.903 61.510 1.449 17.966 o
5 16 2 59.550 60.734 1.469 17.826 o
5 16 3 51.280 51.010 1.388 21.417 o
5 16 4 20.604 22.255 1.010 52.487 o
5 16 5 18.247 18.765 0.959 59.680 o
5 16 6 4.894 5.337 0.531 215.490 o
5 16 7 8.727 7.877 0.765 105.509 o
5 16 8 10.999 11.969 0.918 73.154 o
5 17 0 11.225 10.520 0.704 113.029 o
5 17 1 4.149 4.265 0.459 283.900 o
5 17 2 14.907 14.755 0.878 73.414 o
5 17 3 23.148 23.806 1.031 48.956 o
5 17 4 8.961 8.275 0.704 120.257 o
5 17 5 3.062 3.684 0.490 265.910 o
5 17 6 53.612 52.918 1.541 18.421 o
5 17 7 4.252 4.918 0.531 220.404 o
5 17 8 59.159 59.040 1.602 16.385 o
5 18 0 6.392 6.296 0.663 141.780 o
5 18 1 8.436 7.724 0.704 121.985 o
5 18 2 11.050 11.592 0.837 85.518 o
5 18 3 24.184 24.020 1.082 45.075 o
5 18 4 24.139 25.592 1.102 43.508 o
5 18 5 29.289 29.602 1.184 36.361 o
5 18 6 7.850 7.265 0.653 140.123 o
5 18 7 2.529 2.939 0.480 283.534 o
5 19 1 52.887 53.734 1.500 19.067 o
5 19 2 30.960 30.428 1.153 36.837 o
5 19 3 3.819 4.439 0.510 239.919 o
5 19 4 75.016 75.918 1.806 11.906 o
5 19 5 2.850 3.153 0.490 269.685 o
5 19 6 5.236 5.235 0.531 213.822 o
5 20 1 51.210 51.816 1.469 19.992 o
5 20 2 2.030 2.163 0.459 315.203 o
5 20 3 55.497 56.714 1.582 17.303 o
5 20 5 12.583 11.959 0.959 66.737 o
5 21 0 1.065 0.918 0.459 331.679 o
5 21 1 3.983 3.520 0.490 259.357 o
5 21 2 41.212 39.173 1.337 26.114 o
5 21 3 8.043 8.286 0.673 131.467 o
5 21 4 43.144 44.285 1.429 23.008 o
5 21 5 10.101 8.837 0.673 125.671 o
5 22 0 8.862 7.949 0.653 136.375 o
5 22 1 0.677 0.908 0.469 321.871 o
5 22 2 0.993 1.775 0.459 327.936 o
5 22 3 4.556 4.816 0.520 226.179 o
5 22 4 13.399 11.765 0.959 66.178 o
5 23 1 1.756 1.888 0.459 319.434 o
5 23 2 6.019 5.367 0.592 174.783 o
5 23 3 9.286 8.684 0.653 134.207 o
5 24 0 3.174 2.061 0.469 292.648 o
5 24 1 13.436 14.673 0.959 65.015 o
5 24 2 6.738 7.377 0.929 77.338 o
6 0 0 139.746 134.305 1.765 6.258 o
6 0 1 40.734 39.489 0.878 41.127 o
6 0 2 18.390 19.163 0.663 97.230 o
6 0 3 11.510 12.245 0.602 138.458 o
6 0 4 0.623 1.041 0.490 296.305 o
6 0 5 15.518 14.194 0.755 91.245 o
6 0 6 53.197 50.540 1.255 23.439 o
6 0 7 17.275 17.602 0.878 69.534 o
6 0 8 27.356 28.265 1.092 41.827 o
6 0 9 37.119 38.979 1.327 27.461 o
6 0 10 3.732 4.929 0.531 223.408 o
6 0 11 6.009 7.428 0.643 148.940 o
6 1 0 65.994 66.234 1.133 20.415 o
6 1 1 121.158 118.366 1.633 7.842 o
6 1 2 114.352 113.754 1.633 8.382 o
6 1 3 98.959 99.029 1.531 10.409 o
6 1 4 96.186 93.376 1.561 10.742 o
6 1 5 65.527 64.561 1.337 18.134 o
6 1 6 101.207 100.397 1.775 9.141 o
6 1 7 1.866 2.235 0.408 391.214 o
6 1 8 1.063 1.245 0.429 375.956 o
6 1 9 1.002 1.112 0.449 345.803 o
6 1 10 40.938 43.428 1.398 24.231 o
6 1 11 28.465 29.591 1.398 28.733 o
6 2 0 4.618 4.837 0.449 286.851 o
6 2 1 86.146 85.540 1.347 13.408 o
6 2 2 180.018 173.814 2.204 3.927 o
6 2 3 17.393 16.510 0.684 98.371 o
6 2 4 20.568 20.867 0.765 77.198 o
6 2 5 18.384 19.530 0.806 75.841 o
6 2 6 73.476 71.867 1.510 14.606 o
6 2 7 49.123 49.612 1.327 23.160 o
6 2 8 13.273 14.724 0.878 75.122 o
6 2 9 11.289 11.408 0.878 78.914 o
6 2 10 45.520 45.755 1.459 21.784 o
6 2 11 2.954 4.286 0.622 172.603 o
6 3 0 31.948 31.632 0.796 55.116 o
6 3 1 77.647 76.020 1.265 15.872 o
6 3 2 2.953 3.306 0.439 324.485 o
6 3 3 201.132 198.926 2.469 3.138 o
6 3 4 56.204 56.397 1.184 23.228 o
6 3 5 107.587 105.305 1.765 8.617 o
6 3 6 56.955 55.510 1.327 20.796 o
6 3 7 12.294 11.735 0.806 89.040 o
6 3 8 49.669 49.173 1.388 21.938 o
6 3 9 12.290 11.194 0.827 85.925 o
6 3 10 1.220 1.612 0.490 289.050 o
6 4 0 9.532 9.918 0.520 183.096 o
6 4 1 87.074 87.428 1.388 12.921 o
6 4 2 0.968 0.857 0.469 319.291 o
6 4 3 66.847 66.367 1.245 18.823 o
6 4 4 1.962 0.908 0.582 206.632 o
6 4 5 20.047 18.959 0.816 72.903 o
6 4 6 18.843 19.510 0.878 67.008 o
6 4 7 7.718 8.122 0.663 135.834 o
6 4 8 8.180 7.745 0.704 122.518 o
6 4 9 9.388 8.959 0.776 101.291 o
6 4 10 5.810 7.020 0.571 182.541 o
6 5 0 78.343 76.367 1.286 15.562 o
6 5 1 106.511 104.387 1.561 9.476 o
6 5 2 48.716 47.224 1.020 30.581 o
6 5 3 4.280 4.531 0.531 221.370 o
6 5 4 37.898 36.571 1.000 38.596 o
6 5 5 4.115 4.153 0.418 330.746 o
6 5 6 79.536 79.060 1.612 12.696 o
6 5 7 20.055 20.561 0.929 60.348 o
6 5 8 3.157 3.388 0.469 286.707 o
6 5 9 2.622 2.704 0.469 294.789 o
6 5 10 50.426 51.571 1.520 19.344 o
6 6 0 70.674 70.448 1.245 17.718 o
6 6 1 9.666 9.459 0.541 174.156 o
6 6 2 8.902 9.479 0.571 164.190 o
6 6 3 23.828 24.316 0.806 66.480 o
6 6 4 68.662 66.510 1.357 17.195 o
6 6 5 42.527 43.520 1.143 30.250 o
6 6 6 70.079 73.377 1.571 14.392 o
6 6 7 95.860 97.958 1.898 9.054 o
6 6 8 12.129 13.133 0.898 74.309 o
6 6 9 11.119 13.051 0.918 72.562 o
6 6 10 8.042 8.561 0.673 131.126 o
6 7 0 86.917 84.264 1.418 12.925 o
6 7 1 61.076 60.938 1.184 21.464 o
6 7 2 18.215 17.898 0.714 90.347 o
6 7 3 56.673 57.203 1.204 22.658 o
6 7 4 5.078 4.898 0.429 302.855 o
6 7 5 11.286 10.082 0.714 110.883 o
6 7 6 6.942 6.296 0.490 227.274 o
6 7 7 1.579 2.306 0.439 346.735 o
6 7 8 51.260 53.010 1.469 19.878 o
6 7 9 6.727 7.010 0.571 178.563 o
6 7 10 21.223 22.551 1.133 43.838 o
6 8 0 59.966 58.877 1.184 21.976 o
6 8 1 53.553 52.734 1.122 25.624 o
6 8 2 47.431 46.438 1.092 29.366 o
6 8 3 23.990 22.734 0.827 65.203 o
6 8 4 17.397 16.785 0.786 81.705 o
6 8 6 11.575 10.755 0.786 94.492 o
6 8 7 18.590 18.908 0.949 60.312 o
6 8 8 0.267 0.724 0.469 326.764 o
6 8 9 27.781 30.041 1.194 36.417 o
6 8 10 0.933 1.571 0.459 329.637 o
6 9 1 1.627 1.459 0.520 255.509 o
6 9 2 6.437 5.439 0.582 178.029 o
6 9 3 26.304 25.234 0.898 55.730 o
6 9 4 40.753 39.693 1.122 32.220 o
6 9 5 34.003 33.489 1.092 37.449 o
6 9 6 74.622 75.458 1.663 13.011 o
6 9 7 5.100 5.061 0.561 195.897 o
6 9 8 2.639 3.133 0.480 281.754 o
6 9 9 5.180 5.816 0.551 199.714 o
6 9 10 3.929 4.531 0.520 230.964 o
6 10 0 90.120 87.815 1.571 11.484 o
6 10 1 1.037 1.459 0.357 525.597 o
6 10 2 108.747 106.091 1.765 8.522 o
6 10 3 0.808 1.286 0.378 481.525 o
6 10 4 49.057 47.979 1.255 24.823 o
6 10 5 2.131 2.275 0.398 404.308 o
6 10 6 12.954 12.633 0.867 77.991 o
6 10 7 57.410 57.622 1.520 17.748 o
6 10 8 6.720 7.806 0.673 135.400 o
6 10 9 41.386 42.081 1.408 24.053 o
6 11 1 27.393 26.612 0.908 53.533 o
6 11 2 3.260 3.694 0.418 344.950 o
6 11 3 6.685 6.796 0.531 201.338 o
6 11 4 2.364 2.469 0.398 398.745 o
6 11 5 20.446 19.204 0.929 60.588 o
6 11 6 33.849 32.959 1.173 34.377 o
6 11 7 5.029 5.092 0.520 222.424 o
6 11 8 18.682 17.581 1.041 52.776 o
6 11 9 5.814 6.561 0.622 159.260 o
6 12 0 64.076 63.979 1.367 18.070 o
6 12 1 12.608 12.755 0.765 95.235 o
6 12 2 29.861 30.418 1.031 43.158 o
6 12 3 22.255 20.602 0.908 60.316 o
6 12 4 27.864 27.153 1.020 45.792 o
6 12 5 23.371 23.010 1.000 51.189 o
6 12 6 38.952 40.234 1.276 28.184 o
6 12 7 16.900 17.398 1.020 55.622 o
6 12 8 1.417 2.398 0.480 295.567 o
6 12 9 34.995 36.387 1.316 28.673 o
6 13 0 20.302 21.428 0.908 61.666 o
6 13 1 121.048 119.366 1.990 6.872 o
6 13 2 10.239 10.735 0.684 120.220 o
6 13 3 4.123 4.367 0.439 305.301 o
6 13 4 3.871 4.643 0.469 274.652 o
6 13 5 8.859 9.469 0.633 141.077 o
6 13 6 34.882 34.520 1.255 30.881 o
6 13 7 16.625 15.439 0.990 59.230 o
6 13 8 10.291 10.428 0.755 103.062 o
6 13 9 14.471 13.939 0.959 64.494 o
6 14 0 8.966 9.235 0.653 134.329 o
6 14 1 39.072 41.071 1.184 30.677 o
6 14 2 92.886 90.948 1.796 9.951 o
6 14 3 47.171 47.744 1.337 23.627 o
6 14 4 40.339 39.408 1.255 28.464 o
6 14 5 21.146 22.479 1.051 49.130 o
6 14 6 13.592 13.082 0.949 66.674 o
6 14 7 12.479 13.745 0.959 66.123 o
6 14 8 15.367 15.235 0.990 60.190 o
6 15 0 26.506 28.418 1.031 45.619 o
6 15 1 18.310 18.520 0.898 65.820 o
6 15 2 1.226 1.020 0.408 411.188 o
6 15 3 31.678 32.092 1.143 36.629 o
6 15 4 4.141 3.786 0.480 266.346 o
6 15 5 2.094 1.898 0.449 329.037 o
6 15 6 41.272 43.244 1.378 24.637 o
6 15 7 3.057 3.500 0.500 257.232 o
6 15 8 40.373 41.183 1.378 25.084 o
6 16 0 6.864 7.275 0.653 142.860 o
6 16 1 10.938 11.714 0.796 92.794 o
6 16 2 8.083 6.949 0.592 163.717 o
6 16 3 29.944 28.183 1.122 39.121 o
6 16 4 30.587 31.704 1.184 35.459 o
6 16 5 16.483 16.714 1.010 57.012 o
6 16 6 26.356 28.632 1.184 37.694 o
6 16 8 21.942 21.102 1.092 46.356 o
6 17 0 8.104 8.928 0.704 121.403 o
6 17 1 71.462 71.764 1.653 13.623 o
6 17 2 14.276 14.214 0.898 71.713 o
6 17 3 12.341 12.714 0.888 75.704 o
6 17 4 80.553 79.764 1.816 11.213 o
6 17 5 1.559 1.878 0.459 321.514 o
6 17 6 23.253 22.643 1.112 44.068 o
6 17 7 10.801 11.837 0.878 79.199 o
6 18 0 22.419 21.183 1.041 49.473 o
6 18 1 64.266 66.224 1.633 14.949 o
6 18 2 6.922 7.439 0.622 154.163 o
6 18 3 69.659 69.152 1.714 13.437 o
6 18 4 9.909 9.816 0.806 93.636 o
6 18 5 17.665 17.622 1.010 55.931 o
6 18 6 8.155 8.571 0.602 156.215 o
6 18 7 6.898 7.041 0.561 182.880 o
6 19 0 5.976 6.959 0.704 128.158 o
6 19 1 17.727 18.490 1.000 56.482 o
6 19 2 6.311 6.908 0.622 157.044 o
6 19 3 46.739 46.693 1.469 21.276 o
6 19 4 31.623 31.194 1.255 32.451 o
6 19 5 6.293 5.969 0.551 193.786 o
6 19 6 14.452 14.214 0.949 65.521 o
6 20 1 12.541 13.143 0.929 69.965 o
6 20 2 1.418 1.827 0.469 310.284 o
6 20 3 3.602 3.000 0.490 264.356 o
6 20 4 11.912 12.275 0.929 70.884 o
6 21 0 2.454 2.265 0.469 298.403 o
6 21 1 8.785 8.020 0.663 133.163 o
6 21 2 9.698 8.714 0.786 98.830 o
6 21 3 21.040 20.796 1.112 45.587 o
6 21 4 55.680 54.122 1.561 17.734 o
6 22 0 23.931 23.510 1.112 43.532 o
6 22 1 22.944 21.775 1.112 44.426 o
6 22 2 5.849 6.204 0.551 195.402 o
6 22 3 29.110 28.734 1.214 35.305 o
6 23 1 10.312 9.316 0.888 79.435 o
6 23 2 11.687 13.398 1.592 27.059 o
7 0 1 222.170 218.651 2.704 2.610 o
7 0 2 11.972 11.469 0.643 126.139 o
7 0 3 3.585 3.755 0.551 213.117 o
7 0 4 2.039 2.602 0.388 421.671 o
7 0 5 2.636 2.990 0.418 358.215 o
7 0 6 14.458 14.326 0.827 81.234 o
7 0 7 31.561 30.428 1.143 37.024 o
7 0 8 0.919 1.184 0.449 346.341 o
7 0 9 3.806 4.633 0.520 231.413 o
7 1 1 57.410 56.336 1.143 23.628 o
7 1 2 2.071 2.041 0.510 260.096 o
7 1 3 119.063 117.733 1.847 7.382 o
7 1 4 65.163 66.061 1.378 17.585 o
7 1 5 22.624 21.959 0.898 60.310 o
7 1 6 61.077 61.050 1.459 17.685 o
7 1 7 1.204 1.214 0.418 391.508 o
7 1 8 31.756 32.061 1.224 33.384 o
7 1 9 3.845 4.429 0.520 231.807 o
7 1 10 31.198 31.061 1.245 32.984 o
7 2 0 72.505 71.387 1.306 16.691 o
7 2 1 16.570 15.888 0.694 98.763 o
7 2 2 37.749 38.673 0.990 38.537 o
7 2 3 30.746 30.061 0.929 48.412 o
7 2 4 12.296 11.898 0.724 104.800 o
7 2 5 21.687 21.602 0.878 63.220 o
7 2 6 73.945 76.744 1.633 13.252 o
7 2 7 69.090 71.969 1.663 13.783 o
7 2 8 70.101 70.795 1.694 13.477 o
7 2 9 10.016 10.367 0.806 93.109 o
7 2 10 2.895 3.918 0.500 256.887 o
7 3 0 13.542 13.653 0.633 121.647 o
7 3 1 40.335 41.428 0.990 36.519 o
7 3 2 28.519 29.010 0.878 53.790 o
7 3 3 17.690 17.877 0.786 80.547 o
7 3 4 24.656 23.306 0.898 57.944 o
7 3 5 7.851 7.214 0.622 151.497 o
7 3 6 56.615 57.367 1.439 19.011 o
7 3 7 8.347 8.143 0.714 118.871 o
7 3 8 16.613 18.122 0.990 58.292 o
7 3 9 7.058 7.153 0.602 162.733 o
7 3 10 63.992 65.897 1.694 14.402 o
7 4 0 3.703 3.806 0.520 234.659 o
7 4 1 69.567 69.856 1.306 17.312 o
7 4 2 13.380 12.602 0.673 113.343 o
7 4 3 26.433 24.469 0.867 58.346 o
7 4 4 57.394 56.816 1.296 21.044 o
7 4 5 32.180 31.275 1.051 40.678 o
7 4 6 53.353 54.540 1.388 20.649 o
7 4 7 3.261 3.112 0.459 298.063 o
7 4 8 6.064 6.306 0.612 163.309 o
7 4 9 19.534 19.183 1.061 50.263 o
7 4 10 6.529 7.428 0.571 178.516 o
7 5 0 54.900 52.520 1.163 24.468 o
7 5 1 72.397 72.805 1.367 16.000 o
7 5 2 48.165 50.418 1.143 27.207 o
7 5 3 103.470 102.397 1.724 9.127 o
7 5 4 51.422 51.693 1.265 23.542 o
7 5 5 32.051 32.489 1.071 39.491 o
7 5 6 6.428 6.459 0.551 191.917 o
7 5 7 4.598 4.786 0.500 241.511 o
7 5 8 9.615 10.439 0.857 84.465 o
7 5 9 11.709 10.653 0.704 111.874 o
7 6 0 21.824 21.081 0.806 70.678 o
7 6 1 38.920 39.795 1.031 36.113 o
7 6 2 211.135 208.120 2.694 2.804 o
7 6 3 43.377 44.163 1.122 30.410 o
7 6 4 48.053 48.377 1.224 25.701 o
7 6 5 27.064 27.163 1.010 46.874 o
7 6 6 12.734 12.061 0.847 81.595 o
7 6 7 2.923 3.245 0.469 289.499 o
7 6 8 3.550 4.469 0.510 241.625 o
7 6 9 9.476 10.275 0.745 106.915 o
7 6 10 10.345 9.684 0.898 77.691 o
7 7 0 2.186 2.418 0.367 461.440 o
7 7 1 23.024 22.796 0.837 65.213 o
7 7 2 7.643 7.061 0.510 207.146 o
7 7 3 11.415 11.979 0.714 108.718 o
7 7 4 5.000 4.500 0.449 284.728 o
7 7 5 45.703 44.734 1.265 25.926 o
7 7 6 32.420 33.479 1.184 34.430 o
7 7 7 20.545 22.153 1.041 50.296 o
7 7 8 9.390 8.612 0.745 108.557 o
7 7 9 3.229 3.796 0.510 246.076 o
7 8 0 33.690 34.632 1.000 41.377 o
7 8 1 0.847 1.143 0.367 507.617 o
7 8 2 17.644 17.428 0.816 76.765 o
7 8 3 38.312 37.326 1.092 34.715 o
7 8 4 9.470 9.112 0.653 133.121 o
7 8 5 62.924 62.346 1.490 16.930 o
7 8 6 28.183 28.245 1.112 40.401 o
7 8 7 33.784 35.316 1.235 31.787 o
7 8 8 3.650 3.888 0.551 212.437 o
7 8 9 58.690 57.316 1.602 16.564 o
7 9 0 44.130 42.898 1.122 30.367 o
7 9 1 101.369 100.030 1.755 9.225 o
7 9 2 24.865 23.489 0.939 54.474 o
7 9 3 6.074 5.663 0.520 214.382 o
7 9 4 17.751 16.449 0.867 70.834 o
7 9 5 5.268 4.806 0.480 253.075 o
7 9 6 9.710 8.857 0.724 112.730 o
7 9 7 18.077 17.071 1.010 55.840 o
7 9 8 24.233 23.347 1.122 42.848 o
7 10 0 101.420 97.907 1.755 9.293 o
7 10 1 19.503 19.010 0.857 68.815 o
7 10 2 144.733 141.896 2.224 5.151 o
7 10 3 6.080 5.969 0.520 213.432 o
7 10 4 10.816 11.755 0.796 92.939 o
7 10 5 43.431 44.010 1.306 25.670 o
7 10 6 7.577 7.449 0.704 124.146 o
7 10 7 35.972 36.785 1.306 28.647 o
7 10 8 1.899 2.092 0.469 304.447 o
7 10 9 31.230 31.581 1.235 33.265 o
7 11 0 32.294 32.694 1.061 39.787 o
7 11 1 18.595 18.153 0.867 69.069 o
7 11 2 10.407 10.622 0.673 122.740 o
7 11 3 6.386 5.929 0.612 162.844 o
7 11 4 14.384 13.949 0.867 75.740 o
7 11 5 13.300 11.969 0.857 79.462 o
7 11 6 23.861 25.092 1.082 44.964 o
7 11 7 13.576 12.826 0.837 81.701 o
7 11 8 28.904 27.449 1.184 36.928 o
7 11 9 6.084 6.571 0.551 193.331 o
7 12 0 23.942 24.265 0.949 54.105 o
7 12 2 57.930 58.152 1.429 18.855 o
7 12 3 14.352 14.826 0.847 78.108 o
7 12 4 28.084 27.122 1.082 42.284 o
7 12 5 30.080 28.030 1.153 37.695 o
7 12 6 6.953 6.643 0.622 155.367 o
7 12 7 22.359 20.428 1.112 45.036 o
7 12 8 16.143 17.081 1.010 57.115 o
7 13 1 36.246 36.898 1.163 33.101 o
7 13 2 5.703 5.255 0.531 211.107 o
7 13 3 21.065 21.275 0.990 54.087 o
7 13 4 40.306 39.214 1.306 27.126 o
7 13 5 5.058 4.561 0.500 239.061 o
7 13 6 12.254 13.347 0.929 70.125 o
7 13 7 7.551 7.592 0.653 140.502 o
7 13 8 20.868 20.939 1.061 49.018 o
7 14 0 17.500 17.398 0.898 67.110 o
7 14 1 20.733 18.041 0.969 57.162 o
7 14 2 6.280 5.745 0.510 219.616 o
7 14 3 42.667 42.418 1.327 25.586 o
7 14 4 11.945 11.755 0.878 78.050 o
7 14 5 52.725 52.969 1.500 19.157 o
7 14 6 9.505 10.755 0.786 97.589 o
7 14 7 29.433 28.887 1.245 33.936 o
7 14 8 2.510 2.418 0.469 297.163 o
7 15 0 16.353 15.112 0.898 69.287 o
7 15 1 11.622 10.714 0.806 90.661 o
7 15 2 17.427 19.939 0.959 59.860 o
7 15 3 15.005 16.275 0.939 65.344 o
7 15 4 37.724 38.061 1.316 27.702 o
7 15 5 2.572 3.133 0.480 282.327 o
7 15 6 18.409 17.377 1.041 53.002 o
7 15 7 6.686 6.837 0.561 184.320 o
7 16 0 2.802 2.480 0.459 305.778 o
7 16 1 17.783 17.296 0.980 58.688 o
7 16 2 15.807 15.122 0.939 65.156 o
7 16 3 25.946 24.479 1.143 40.714 o
7 16 4 33.589 35.316 1.265 30.827 o
7 16 5 12.723 12.112 0.837 83.167 o
7 16 6 20.348 18.806 1.061 49.910 o
7 17 0 12.674 11.479 0.867 78.917 o
7 17 1 36.372 35.867 1.276 29.577 o
7 17 2 6.795 6.133 0.602 165.565 o
7 17 3 33.547 32.336 1.255 31.650 o
7 17 4 22.141 23.081 1.092 45.747 o
7 17 5 4.121 4.010 0.510 239.330 o
7 17 6 16.751 14.735 1.000 58.428 o
7 18 0 1.561 1.224 0.459 324.891 o
7 18 1 41.982 42.724 1.388 24.304 o
7 18 2 10.747 11.194 0.888 78.064 o
7 18 3 8.222 7.877 0.653 138.242 o
7 18 4 14.701 16.041 1.000 59.383 o
7 18 5 6.666 5.643 0.541 198.566 o
7 18 6 7.885 7.000 0.633 147.820 o
7 19 0 3.396 3.092 0.490 265.612 o
7 19 1 27.541 26.265 1.173 38.165 o
7 19 2 1.310 1.653 0.469 312.157 o
7 19 3 22.496 21.061 1.102 45.443 o
7 19 4 26.712 25.530 1.194 37.689 o
7 19 5 4.770 5.459 0.531 215.848 o
7 20 0 23.024 24.816 1.122 43.070 o
7 20 1 11.160 11.163 0.918 73.371 o
7 20 2 1.116 1.878 0.469 312.938 o
7 20 3 12.575 12.602 0.929 70.169 o
7 20 4 2.777 1.929 0.469 296.957 o
7 21 0 17.775 17.816 1.041 53.251 o
7 21 1 26.365 25.143 1.163 39.365 o
7 21 2 0.883 0.980 0.459 333.275 o
7 21 3 9.206 8.837 0.765 103.939 o
7 22 0 1.153 1.429 0.480 302.190 o
7 22 1 33.932 33.510 1.286 30.333 o
8 0 0 2.624 2.347 0.378 432.308 o
8 0 1 33.883 31.428 0.990 42.665 o
8 0 3 83.061 82.703 1.612 12.158 o
8 0 4 5.442 5.500 0.500 233.141 o
8 0 5 0.464 0.663 0.418 406.804 o
8 0 6 83.052 85.581 1.816 10.783 o
8 0 7 55.085 54.816 1.541 18.047 o
8 0 8 45.929 47.520 1.459 21.537 o
8 0 9 6.731 6.255 0.551 190.933 o
8 1 0 1.267 1.704 0.367 490.712 o
8 1 1 30.502 31.020 0.969 45.907 o
8 1 2 2.431 3.122 0.408 375.690 o
8 1 3 2.008 1.898 0.398 409.618 o
8 1 4 13.209 14.061 0.776 91.411 o
8 1 5 21.012 23.387 0.959 55.822 o
8 1 6 1.912 1.888 0.429 360.244 o
8 1 7 4.833 5.010 0.510 231.297 o
8 1 8 42.917 44.887 1.429 22.993 o
8 1 9 5.430 5.816 0.551 198.458 o
8 2 0 49.955 49.285 1.163 26.368 o
8 2 1 100.153 96.091 1.684 9.750 o
8 2 2 32.593 32.224 1.010 42.171 o
8 2 3 14.373 14.694 0.796 85.826 o
8 2 4 16.020 16.326 0.837 76.688 o
8 2 5 17.645 18.204 0.898 66.593 o
8 2 6 8.759 8.408 0.704 120.549 o
8 2 7 1.073 1.316 0.449 343.825 o
8 2 8 10.335 10.000 0.776 98.994 o
8 2 9 19.198 19.979 1.102 47.364 o
8 3 1 0.765 1.235 0.378 483.035 o
8 3 2 11.406 11.388 0.735 104.713 o
8 3 3 35.608 34.887 1.061 37.648 o
8 3 4 45.575 45.836 1.245 26.285 o
8 3 5 14.393 14.857 0.857 76.626 o
8 3 6 12.064 12.306 0.867 79.130 o
8 3 7 11.913 11.337 0.776 95.498 o
8 3 8 36.312 35.326 1.316 28.457 o
8 3 9 15.991 17.163 1.031 55.390 o
8 4 0 2.063 2.367 0.388 423.400 o
8 4 1 33.487 32.561 1.000 42.071 o
8 4 2 130.591 129.162 2.061 6.124 o
8 4 3 43.204 41.979 1.173 29.421 o
8 4 4 22.916 23.755 0.969 53.496 o
8 4 5 16.014 17.081 0.888 69.862 o
8 4 6 36.428 36.949 1.235 30.659 o
8 4 7 57.397 60.020 1.582 16.803 o
8 4 8 12.027 11.755 0.827 85.903 o
8 4 9 19.404 17.939 1.061 50.687 o
8 5 0 9.926 10.582 0.694 118.378 o
8 5 1 68.897 66.612 1.418 16.492 o
8 5 2 2.921 3.071 0.418 353.732 o
8 5 3 22.871 22.949 0.939 56.226 o
8 5 4 10.643 12.071 0.755 101.069 o
8 5 5 34.391 33.918 1.173 33.991 o
8 5 6 21.370 22.398 1.031 50.457 o
8 5 7 1.287 1.010 0.459 328.868 o
8 5 8 14.982 14.153 0.990 60.844 o
8 5 9 0.620 0.898 0.500 285.255 o
8 6 0 135.290 130.958 2.082 5.880 o
8 6 1 2.260 2.541 0.408 382.719 o
8 6 2 50.984 49.836 1.265 23.882 o
8 6 3 34.221 35.775 1.102 36.426 o
8 6 4 6.283 6.898 0.531 203.268 o
8 6 5 45.731 46.561 1.337 24.104 o
8 6 6 14.341 16.418 0.949 64.720 o
8 6 7 2.860 3.112 0.480 279.953 o
8 6 8 8.823 8.908 0.643 138.541 o
8 6 9 42.497 44.244 1.378 24.242 o
8 7 0 18.226 17.939 0.857 70.743 o
8 7 1 21.744 21.785 0.898 61.173 o
8 7 2 13.786 12.469 0.816 84.850 o
8 7 3 34.723 34.908 1.122 35.595 o
8 7 4 39.648 41.091 1.245 28.703 o
8 7 5 8.505 8.306 0.704 121.208 o
8 7 6 31.321 28.336 1.184 35.822 o
8 7 7 36.557 35.887 1.296 28.908 o
8 7 8 13.039 13.377 0.959 65.830 o
8 7 9 21.044 23.214 1.122 44.377 o
8 8 0 5.495 5.704 0.520 217.732 o
8 8 1 4.571 5.092 0.510 232.752 o
8 8 2 176.714 182.080 2.633 3.521 o
8 8 3 20.825 21.224 0.929 59.434 o
8 8 4 65.447 65.193 1.561 15.590 o
8 8 5 36.394 36.969 1.255 30.028 o
8 8 6 13.211 13.010 0.949 67.010 o
8 8 7 29.638 30.449 1.224 34.400 o
8 8 8 3.247 3.102 0.490 266.747 o
8 8 9 6.330 7.520 0.663 140.315 o
8 9 0 63.380 63.959 1.480 16.858 o
8 9 1 62.392 60.907 1.469 17.363 o
8 9 2 1.928 1.959 0.398 410.473 o
8 9 3 59.203 59.622 1.469 17.972 o
8 9 4 24.505 24.530 1.031 47.928 o
8 9 5 13.670 13.469 0.908 71.355 o
8 9 6 4.706 5.275 0.531 216.744 o
8 9 7 9.669 10.357 0.806 93.594 o
8 9 8 3.125 3.918 0.510 246.364 o
8 10 0 18.021 17.765 0.888 67.560 o
8 10 1 3.861 4.326 0.449 297.100 o
8 10 2 25.001 23.092 0.990 50.806 o
8 10 3 69.368 70.846 1.633 14.082 o
8 10 4 29.286 30.755 1.153 37.459 o
8 10 5 49.747 49.561 1.449 20.803 o
8 10 8 4.089 4.459 0.510 238.042 o
8 11 0 21.740 22.734 0.969 54.708 o
8 11 1 4.197 3.959 0.459 284.902 o
8 11 2 5.096 4.194 0.469 265.918 o
8 11 3 10.675 10.959 0.827 88.120 o
8 11 4 55.577 54.306 1.480 18.868 o
8 11 5 0.525 1.102 0.449 351.344 o
8 11 6 28.698 29.561 1.235 34.475 o
8 11 7 30.494 28.367 1.235 34.063 o
8 11 8 21.345 22.459 1.102 45.669 o
8 12 0 9.063 10.163 0.673 126.594 o
8 12 1 20.703 21.163 1.000 53.568 o
8 12 2 26.616 27.673 1.092 42.337 o
8 12 3 62.704 63.020 1.592 15.769 o
8 12 4 15.142 15.653 0.929 66.623 o
8 12 5 55.593 53.826 1.551 17.906 o
8 12 7 32.933 32.785 1.245 32.130 o
8 13 0 56.772 58.295 1.500 18.065 o
8 13 1 25.962 26.183 1.071 44.176 o
8 13 2 2.878 2.735 0.459 303.738 o
8 13 3 34.236 37.449 1.265 30.299 o
8 13 4 25.022 24.653 1.102 43.306 o
8 13 5 0.923 1.224 0.459 331.568 o
8 13 6 8.944 9.816 0.745 108.276 o
8 13 7 7.600 8.684 0.663 135.405 o
8 14 0 1.528 1.276 0.439 353.681 o
8 14 1 4.375 4.531 0.500 243.990 o
8 14 2 27.230 27.143 1.122 40.584 o
8 14 3 14.941 15.908 0.939 65.551 o
8 14 4 24.906 24.979 1.143 41.062 o
8 14 5 6.678 5.480 0.541 198.928 o
8 14 6 2.626 3.296 0.500 261.150 o
8 14 7 11.693 13.194 0.949 68.160 o
8 15 0 1.660 1.786 0.449 334.509 o
8 15 1 19.020 18.520 0.990 56.462 o
8 15 2 3.675 3.694 0.490 261.079 o
8 15 4 36.602 38.846 1.347 27.060 o
8 15 5 12.943 14.051 0.949 66.806 o
8 15 6 14.373 14.796 1.000 60.032 o
8 16 0 34.697 36.132 1.276 30.037 o
8 16 1 8.826 8.704 0.776 102.373 o
8 16 2 22.008 21.204 1.061 48.305 o
8 16 3 11.249 12.255 0.908 74.174 o
8 16 4 7.546 8.398 0.602 158.709 o
8 16 5 9.640 10.224 0.898 78.107 o
8 16 6 18.487 18.745 1.051 51.753 o
8 17 0 16.847 16.969 0.990 58.533 o
8 17 1 17.406 18.347 1.051 52.498 o
8 17 2 5.221 5.377 0.541 206.918 o
8 17 3 2.365 3.235 0.490 273.217 o
8 17 4 6.797 7.153 0.633 150.953 o
8 17 5 5.335 5.408 0.531 212.765 o
8 18 1 3.463 3.918 0.510 244.070 o
8 18 2 4.096 2.918 0.490 260.816 o
8 18 3 5.202 5.959 0.551 199.243 o
8 19 0 9.817 9.255 0.684 122.935 o
8 19 1 40.282 40.489 1.367 25.431 o
8 19 2 2.304 3.010 0.490 274.602 o
8 19 3 1.443 1.847 0.459 322.878 o
8 20 0 0.620 0.786 0.480 309.810 o
8 20 1 35.367 37.377 1.306 28.733 o
8 20 2 10.245 10.398 0.776 98.825 o
9 0 1 7.200 7.459 0.551 185.738 o
9 0 2 113.576 112.723 2.010 7.303 o
9 0 3 19.429 20.255 0.918 61.970 o
9 0 4 66.638 66.979 1.602 14.916 o
9 0 5 70.724 69.693 1.694 13.470 o
9 0 6 0.359 0.888 0.449 354.514 o
9 0 7 19.212 18.449 1.041 52.198 o
9 0 8 4.177 4.418 0.520 229.767 o
9 1 1 12.250 11.939 0.765 96.465 o
9 1 2 1.350 1.827 0.388 442.066 o
9 1 3 19.655 20.694 0.949 58.766 o
9 1 4 0.865 1.592 0.429 376.288 o
9 1 5 12.293 12.306 0.878 77.400 o
9 1 6 2.616 2.878 0.469 294.034 o
9 1 7 5.552 6.092 0.612 165.482 o
9 1 8 2.297 2.367 0.469 299.396 o
9 2 0 23.507 24.112 0.959 53.712 o
9 2 1 26.498 26.622 1.000 48.020 o
9 2 2 4.885 4.602 0.449 285.366 o
9 2 3 75.171 74.020 1.622 13.347 o
9 2 4 3.045 3.469 0.459 298.430 o
9 2 5 43.508 43.908 1.347 24.727 o
9 2 6 16.167 16.133 0.969 61.289 o
9 2 7 21.540 20.847 1.102 45.974 o
9 2 8 3.013 2.969 0.490 269.119 o
9 3 1 14.137 13.051 0.806 85.638 o
9 3 2 3.172 2.816 0.418 352.048 o
9 3 4 13.646 15.377 0.878 74.397 o
9 3 5 41.262 40.479 1.306 26.701 o
9 3 6 29.661 30.500 1.194 35.619 o
9 3 7 5.219 5.541 0.541 206.492 o
9 3 8 13.107 13.724 0.959 65.642 o
9 4 0 179.536 178.029 2.633 3.508 o
9 4 1 4.757 5.888 0.531 214.692 o
9 4 2 92.334 92.693 1.827 9.781 o
9 4 3 7.770 7.826 0.592 163.240 o
9 4 4 41.222 42.714 1.296 26.670 o
9 4 5 13.792 13.326 0.908 71.308 o
9 4 6 9.567 9.235 0.765 103.022 o
9 4 7 20.748 19.765 1.092 47.314 o
9 4 8 24.014 23.745 1.153 41.181 o
9 5 1 7.610 7.000 0.633 148.670 o
9 5 2 31.640 32.806 1.112 37.795 o
9 5 3 21.480 21.755 1.010 52.082 o
9 5 4 18.862 19.347 0.980 57.165 o
9 5 5 0.610 1.153 0.439 365.894 o
9 5 6 11.327 10.908 0.878 79.135 o
9 5 7 19.208 20.235 1.082 48.694 o
9 5 8 7.485 7.000 0.633 149.056 o
9 6 0 6.035 6.694 0.561 187.662 o
9 6 1 19.578 19.724 0.929 61.097 o
9 6 2 10.918 10.061 0.806 92.077 o
9 6 3 26.905 28.010 1.102 41.577 o
9 6 4 28.791 29.316 1.112 39.873 o
9 6 5 16.939 17.939 1.010 56.306 o
9 6 6 9.303 10.163 0.847 86.716 o
9 6 7 63.213 63.611 1.673 14.820 o
9 6 8 17.282 19.051 1.020 54.849 o
9 7 0 7.602 7.245 0.653 140.842 o
9 7 1 40.304 39.540 1.255 28.455 o
9 7 2 11.928 11.235 0.837 84.666 o
9 7 3 16.995 16.602 0.929 64.617 o
9 7 4 14.333 13.306 0.898 72.096 o
9 7 5 36.699 36.918 1.276 29.324 o
9 7 6 16.239 16.102 1.000 58.311 o
9 7 7 1.076 1.357 0.459 329.265 o
9 7 8 29.122 29.551 1.224 34.739 o
9 8 0 127.459 126.580 2.214 5.957 o
9 8 1 13.662 14.357 0.857 77.719 o
9 8 2 6.470 6.326 0.520 210.075 o
9 8 3 83.928 86.621 1.857 10.446 o
9 8 4 33.663 35.285 1.245 31.486 o
9 8 5 19.995 20.755 1.031 51.801 o
9 8 6 3.353 3.214 0.500 256.106 o
9 8 7 21.339 21.235 1.061 48.671 o
9 8 8 4.416 5.102 0.531 218.918 o
9 9 0 5.133 4.398 0.480 255.781 o
9 9 1 37.870 38.969 1.224 30.185 o
9 9 2 61.871 64.214 1.582 15.911 o
9 9 3 8.932 10.041 0.847 87.219 o
9 9 4 18.948 20.663 1.010 54.086 o
9 9 5 1.517 1.622 0.459 323.276 o
9 9 6 21.983 23.939 1.122 43.764 o
9 9 7 12.127 11.582 0.949 68.459 o
9 10 0 16.494 15.796 0.929 65.395 o
9 10 1 4.483 4.337 0.490 252.389 o
9 10 2 8.984 10.112 0.796 96.749 o
9 10 3 48.302 50.010 1.449 21.033 o
9 10 4 46.170 49.357 1.480 20.952 o
9 10 5 2.618 2.929 0.480 282.808 o
9 10 6 5.408 5.255 0.592 177.417 o
9 10 7 12.630 13.500 0.939 68.492 o
9 11 0 25.660 25.143 1.082 44.021 o
9 11 1 34.413 34.775 1.235 31.669 o
9 11 2 16.090 15.959 0.949 63.494 o
9 11 3 15.434 15.755 0.959 63.032 o
9 11 5 21.041 20.908 1.082 47.543 o
9 11 6 22.502 21.235 1.092 46.035 o
9 11 7 1.269 1.418 0.459 326.923 o
9 12 0 5.379 5.551 0.531 212.107 o
9 12 1 3.534 3.286 0.480 273.493 o
9 12 2 19.710 19.530 1.041 51.575 o
9 12 3 43.032 44.693 1.398 23.630 o
9 12 4 35.733 35.938 1.286 29.444 o
9 12 5 11.184 11.745 0.898 75.892 o
9 12 6 8.086 9.255 0.755 107.836 o
9 13 0 6.495 6.796 0.561 185.294 o
9 13 1 59.967 59.907 1.602 16.220 o
9 13 2 34.297 35.551 1.296 29.604 o
9 13 3 4.463 3.959 0.510 237.213 o
9 13 4 1.239 1.327 0.469 314.407 o
9 13 5 9.318 7.837 0.663 132.008 o
9 13 6 8.037 7.888 0.582 166.516 o
9 14 0 40.233 42.357 1.388 24.742 o
9 14 1 13.934 13.694 0.959 65.009 o
9 14 2 11.317 10.663 0.816 89.279 o
9 14 3 30.884 30.806 1.255 32.754 o
9 14 4 4.522 4.500 0.520 227.368 o
9 14 5 2.219 2.816 0.490 276.064 o
9 15 0 37.189 37.591 1.316 27.910 o
9 15 1 3.947 4.224 0.510 239.778 o
9 15 2 10.046 10.949 0.867 82.047 o
9 15 3 2.538 3.602 0.500 260.673 o
9 15 4 5.230 5.367 0.541 206.897 o
9 15 5 9.705 9.520 0.776 100.356 o
9 16 1 9.890 10.296 0.867 82.568 o
9 16 2 16.914 18.428 1.051 52.762 o
9 16 3 2.059 2.163 0.469 302.594 o
9 16 4 4.845 4.765 0.520 224.550 o
9 17 1 22.816 22.020 1.102 45.045 o
9 17 2 4.200 3.694 0.500 248.226 o
9 17 3 4.854 4.918 0.520 224.026 o
9 18 0 4.610 4.673 0.520 226.286 o
9 18 1 1.277 1.398 0.459 326.948 o
9 18 2 12.783 13.143 0.908 72.333 o
10 0 0 273.358 275.058 3.612 1.654 o
10 0 1 0.676 0.745 0.439 367.635 o
10 0 2 54.456 52.203 1.449 19.698 o
10 0 3 8.863 7.663 0.714 118.302 o
10 0 4 2.856 3.235 0.480 279.464 o
10 0 5 16.980 18.245 1.020 55.300 o
10 0 7 3.234 3.449 0.500 256.119 o
10 1 1 40.022 41.306 1.286 27.454 o
10 1 2 3.911 3.704 0.469 278.471 o
10 1 3 0.701 0.724 0.459 336.553 o
10 1 4 8.663 8.877 0.745 109.621 o
10 1 5 32.043 33.030 1.245 32.381 o
10 1 6 9.696 9.439 0.653 132.066 o
10 1 7 4.968 5.898 0.551 200.573 o
10 2 0 9.884 10.357 0.806 93.298 o
10 2 1 12.423 13.337 0.816 86.065 o
10 2 2 50.411 51.153 1.459 20.362 o
10 2 3 15.643 15.286 0.908 68.677 o
10 2 4 14.472 14.939 0.908 69.925 o
10 2 5 32.890 30.724 1.255 32.119 o
10 2 6 12.202 11.867 0.949 68.284 o
10 2 7 88.823 86.805 1.959 9.572 o
10 3 0 1.316 1.755 0.429 369.066 o
10 3 1 18.949 19.275 0.959 58.945 o
10 3 2 13.325 14.541 0.898 72.473 o
10 3 3 5.119 5.153 0.510 228.965 o
10 3 4 19.122 18.143 1.031 53.145 o
10 3 5 1.110 1.296 0.459 329.226 o
10 3 7 3.515 3.735 0.500 253.031 o
10 4 0 118.499 120.203 2.184 6.469 o
10 4 1 14.053 13.224 0.898 72.406 o
10 4 2 17.183 18.990 0.959 60.415 o
10 4 3 16.017 15.765 0.929 65.819 o
10 4 4 13.630 15.765 0.949 65.559 o
10 4 5 22.755 23.500 1.112 44.101 o
10 4 6 2.135 2.010 0.469 302.602 o
10 4 7 9.121 9.398 0.786 99.183 o
10 5 0 11.847 10.582 0.837 85.162 o
10 5 1 5.706 5.857 0.582 180.201 o
10 5 2 6.208 5.398 0.520 214.375 o
10 5 3 8.535 8.337 0.653 136.744 o
10 5 4 34.417 33.061 1.255 31.258 o
10 5 5 56.952 57.948 1.622 16.509 o
10 5 6 3.412 4.010 0.510 244.104 o
10 5 7 4.703 4.714 0.520 225.587 o
10 6 0 23.492 24.704 1.071 45.879 o
10 6 1 41.094 41.826 1.316 26.311 o
10 6 2 2.472 2.724 0.469 296.083 o
10 6 3 57.554 58.316 1.551 17.282 o
10 6 4 4.654 3.959 0.500 244.037 o
10 6 5 18.278 20.112 1.082 49.221 o
10 6 6 3.433 3.214 0.490 264.837 o
10 6 7 37.520 37.602 1.327 27.537 o
10 7 0 1.095 1.337 0.439 358.660 o
10 7 1 11.820 11.939 0.796 91.372 o
10 7 2 37.186 37.346 1.276 29.117 o
10 7 3 2.237 2.449 0.469 299.572 o
10 7 4 40.112 39.602 1.378 25.330 o
10 7 5 2.549 2.224 0.480 286.440 o
10 7 6 13.351 13.275 0.867 77.215 o
10 7 7 11.606 11.908 0.929 71.307 o
10 8 0 3.353 3.102 0.480 275.802 o
10 8 1 1.983 2.194 0.459 315.523 o
10 8 2 7.794 7.469 0.724 117.861 o
10 8 4 21.121 22.408 1.112 45.156 o
10 8 5 12.037 12.745 0.918 71.876 o
10 8 6 6.120 6.377 0.561 188.000 o
10 9 0 20.468 18.683 1.010 53.739 o
10 9 1 8.847 10.153 0.867 83.767 o
10 9 2 2.341 2.724 0.480 286.082 o
10 9 3 10.702 10.959 0.888 78.226 o
10 9 4 13.731 15.867 0.980 62.162 o
10 9 5 42.742 42.102 1.418 23.536 o
10 9 6 6.926 6.765 0.622 155.255 o
10 10 0 4.330 3.735 0.500 247.149 o
10 10 1 11.132 11.143 0.878 79.216 o
10 10 2 32.729 32.959 1.276 31.115 o
10 10 3 24.502 23.285 1.153 41.069 o
10 10 4 22.909 23.183 1.133 42.921 o
10 10 5 12.660 13.316 0.969 64.996 o
10 10 6 15.391 15.867 0.980 60.950 o
10 11 0 2.034 2.469 0.469 301.382 o
10 11 1 49.689 49.040 1.480 20.344 o
10 11 2 45.143 45.030 1.449 22.123 o
10 11 3 1.673 1.837 0.459 320.545 o
10 11 4 20.747 21.408 1.102 46.230 o
10 11 5 2.222 2.194 0.469 300.911 o
10 12 0 1.101 1.939 0.469 312.791 o
10 12 1 10.619 9.031 0.786 97.212 o
10 12 2 1.624 2.357 0.480 293.934 o
10 12 3 21.078 22.204 1.092 46.517 o
10 12 4 1.119 1.561 0.459 327.746 o
10 12 5 10.989 9.479 0.796 94.322 o
10 13 1 9.444 9.408 0.694 120.770 o
10 13 2 0.548 0.969 0.469 322.828 o
10 13 3 28.215 27.724 1.204 36.249 o
10 13 4 0.782 0.969 0.459 334.400 o
10 14 0 7.271 7.520 0.724 118.842 o
10 14 1 9.629 8.939 0.786 98.765 o
10 14 2 35.654 35.112 1.296 29.277 o
10 14 3 2.151 2.551 0.480 288.479 o
10 14 4 20.799 20.071 1.061 49.300 o
10 15 0 1.409 1.612 0.459 324.452 o
10 15 1 16.660 17.112 1.020 55.867 o
10 15 2 33.579 33.724 1.276 30.739 o
10 15 3 4.081 2.510 0.469 282.299 o
10 16 1 2.316 2.378 0.469 299.169 o
11 0 2 8.880 7.704 0.724 115.492 o
11 0 3 16.678 16.316 0.990 58.882 o
11 0 4 7.832 7.163 0.643 143.958 o
11 0 5 7.677 9.204 0.694 124.994 o
11 0 6 19.949 18.643 1.071 49.445 o
11 1 0 0.587 0.786 0.459 337.428 o
11 1 1 31.767 31.132 1.224 33.540 o
11 1 2 9.623 10.337 0.857 84.513 o
11 1 3 19.070 19.908 1.041 51.846 o
11 1 4 13.776 14.908 0.969 63.556 o
11 1 5 14.910 14.857 1.000 59.645 o
11 1 6 5.202 4.898 0.520 221.956 o
11 2 0 190.591 187.498 2.939 3.031 o
11 2 1 1.498 1.612 0.459 323.525 o
11 2 2 17.407 14.877 1.000 57.932 o
11 2 3 9.378 8.928 0.765 103.582 o
11 2 4 28.187 28.398 1.194 36.575 o
11 2 5 35.839 35.898 1.316 28.509 o
11 2 6 0.499 0.939 0.500 286.025 o
11 3 0 10.765 10.633 0.806 91.895 o
11 3 1 9.766 8.786 0.765 103.063 o
11 3 2 22.757 21.418 1.102 45.224 o
11 3 4 35.725 36.295 1.327 28.190 o
11 3 5 22.763 23.234 1.082 46.022 o
11 3 6 28.664 28.479 1.194 36.378 o
11 4 1 8.106 8.255 0.653 138.040 o
11 4 2 10.972 13.235 0.908 73.977 o
11 4 3 29.359 28.357 1.204 35.707 o
11 4 4 7.502 7.622 0.592 164.648 o
11 4 5 2.327 2.480 0.469 298.584 o
11 4 6 6.596 7.143 0.633 151.595 o
11 5 1 27.281 26.765 1.173 38.169 o
11 5 2 1.066 1.520 0.469 315.140 o
11 5 3 17.233 19.673 1.031 53.841 o
11 5 4 3.564 3.337 0.490 263.338 o
11 5 5 3.742 3.153 0.490 262.662 o
11 6 0 16.965 20.143 1.061 51.443 o
11 6 1 1.704 1.673 0.469 308.285 o
11 6 2 1.851 1.980 0.469 305.437 o
11 6 3 17.679 18.683 1.051 52.241 o
11 6 4 15.588 16.898 0.980 60.431 o
11 6 5 47.929 49.346 1.520 19.946 o
11 7 0 59.919 59.826 1.612 16.115 o
11 7 1 27.617 29.132 1.184 37.102 o
11 7 2 20.369 20.337 1.071 48.752 o
11 7 3 13.732 12.888 0.949 66.639 o
11 7 4 5.408 5.204 0.541 206.381 o
11 7 5 11.199 12.490 0.908 74.112 o
11 8 0 0.436 0.908 0.480 310.910 o
11 8 1 14.822 15.418 0.990 60.510 o
11 8 2 8.651 9.622 0.786 99.720 o
11 8 3 16.120 15.735 1.031 55.753 o
11 8 4 0.952 1.449 0.459 330.079 o
11 9 0 1.201 1.745 0.469 312.764 o
11 9 1 2.824 2.153 0.480 284.372 o
11 9 2 2.173 2.326 0.480 289.263 o
11 9 3 2.621 3.214 0.490 271.261 o
11 9 4 12.855 11.194 0.816 86.904 o
11 10 0 11.352 10.612 0.816 89.266 o
11 10 1 7.446 8.153 0.663 136.513 o
11 10 2 3.264 3.275 0.500 256.532 o
11 10 3 3.740 3.796 0.500 251.179 o
11 10 4 4.035 3.459 0.490 259.194 o
11 11 0 54.981 56.816 1.571 17.503 o
11 11 1 5.470 5.326 0.531 212.228 o
11 11 2 21.805 22.204 1.092 46.144 o
11 11 3 18.514 16.694 1.041 53.144 o
11 12 0 5.148 4.561 0.520 223.320 o
11 12 1 0.775 0.878 0.469 321.061 o
11 12 2 6.630 6.122 0.602 166.190 o
11 13 0 11.410 9.908 0.816 89.654 o
11 13 1 14.035 13.786 0.827 82.100 o
12 0 0 9.986 9.153 0.694 119.841 o
12 0 1 12.096 12.612 0.918 71.883 o
12 0 2 0.803 1.010 0.469 320.146 o
12 0 4 12.323 14.479 0.959 65.959 o
12 1 0 13.008 14.184 0.980 63.302 o
12 1 1 4.788 5.224 0.541 209.656 o
12 1 2 5.341 5.245 0.531 213.194 o
12 1 3 16.557 18.388 1.000 57.314 o
12 1 4 45.868 44.918 1.429 22.386 o
12 2 0 5.201 5.480 0.602 172.692 o
12 2 1 4.537 3.888 0.510 236.958 o
12 2 2 50.260 48.438 1.520 19.631 o
12 2 3 0.355 0.837 0.480 311.950 o
12 2 4 7.939 9.245 0.867 85.224 o
12 3 0 26.237 25.296 1.163 39.387 o
12 3 1 25.026 22.887 1.133 42.023 o
12 3 2 1.224 1.551 0.459 326.698 o
12 3 3 20.658 21.173 1.092 46.998 o
12 3 4 17.106 17.469 1.020 55.467 o
12 4 0 2.180 2.378 0.469 300.446 o
12 4 1 7.655 9.031 0.714 119.382 o
12 4 2 9.385 8.826 0.776 101.400 o
12 4 3 1.113 1.888 0.459 326.096 o
12 5 0 18.052 17.949 1.020 54.709 o
12 5 1 37.932 35.183 1.327 27.749 o
12 5 2 8.067 7.898 0.653 138.643 o
12 5 3 6.775 7.173 0.724 120.162 o
12 6 0 21.243 20.867 1.061 48.828 o
12 6 2 15.988 15.418 1.010 57.768 o
12 6 3 1.001 0.908 0.469 318.726 o
12 7 0 7.784 8.214 0.592 162.450 o
12 7 1 21.501 23.224 1.133 43.556 o
12 7 2 5.165 4.990 0.520 221.904 o
12 8 1 9.173 10.275 0.888 80.091 o
12 8 2 5.800 5.418 0.602 170.573 o
12 9 0 36.892 36.612 1.316 28.123 o
;
_iucr_refine_instructions_details
;
TITL L-ALA_23K_HAR OLEX2: imported from CIF
CELL 0.71073 5.9279 12.2597 5.7939 90 90 90
ZERR 4 0.001 0.0017 0.0009 0 0 0
LATT -1
SYMM 0.5-X,-Y,0.5+Z
SYMM 0.5+X,0.5-Y,-Z
SYMM -X,0.5+Y,0.5-Z
SFAC C H N O
DISP C 0 0
DISP H 0 0
DISP N 0 0
DISP O 0 0
UNIT 12 28 4 8

TEMP -250.15
CONF
MORE -1
BOND $H
ACTA 
WGHT 0.019535 0.009748
FVAR 0.989955
REM <olex2.extras>
REM <HklSrc "%.\\9c0fdd27e5aab59be618fd90f1c5703a.hkl">
REM </olex2.extras>

N1    3     0.64720  0.13752  0.18297  11.00000  0.00550  0.00600  0.00409 =
 -0.00013  0.00052  0.00010 
H1    2     0.70251  0.05683  0.19780  11.00000  0.02220  0.01107  0.01403 =
 0.00250  0.00730  0.00259 
H2    2     0.77896  0.19088  0.20850  11.00000  0.00972  0.01524  0.01798 =
 -0.00314  0.00586 -0.00292 
H3    2     0.58256  0.14990  0.01456  11.00000  0.01788  0.01648  0.00438 =
 -0.00114  0.00261 -0.00310 
C1    1     0.46631  0.16109  0.35439  11.00000  0.00501  0.00466  0.00349 =
 0.00004 -0.00027  0.00043 
H4    2     0.42413  0.24864  0.33751  11.00000  0.01850  0.00850  0.01754 =
 0.00641  0.00014  0.00500 
C2    1     0.25987  0.09066  0.30333  11.00000  0.00580  0.00881  0.00600 =
 -0.00043 -0.00062 -0.00134 
H5    2     0.19356  0.11081  0.13156  11.00000  0.01864  0.03931  0.00799 =
 0.00696 -0.01022 -0.01102 
H6    2     0.12577  0.10447  0.43210  11.00000  0.00750  0.03426  0.02695 =
 0.00297  0.00588  0.00099 
H7    2     0.30625  0.00409  0.30895  11.00000  0.02942  0.01091  0.03138 =
 -0.00153  0.00217 -0.00097 
C3    1     0.55409  0.14078  0.59991  11.00000  0.00487  0.00436  0.00334 =
 -0.00004 -0.00027  0.00040 
O1    4     0.72675  0.08379  0.62436  11.00000  0.00657  0.00698  0.00567 =
 0.00048 -0.00066  0.00246 
O2    4     0.44086  0.18405  0.76118  11.00000  0.00739  0.00741  0.00389 =
 -0.00061  0.00058  0.00199 
HKLF 4

END
Q1 1 0.638889 0.125 0.625 11 0.05 0.17
Q2 1 0.194444 0.041667 0.09375 11 0.05 0.16
Q3 1 0.75 0.138889 0.21875 11 0.05 0.15
Q4 1 0.388889 0.152778 0.71875 11 0.05 0.14
Q5 1 0.388889 0.166667 0.3125 11 0.05 0.14

  REM The information below was added by Olex2.
  REM
  REM R1 = 0.0185 for 2372 Fo > 4sig(Fo) and 0.0188 for all 2405 data
  REM 118 parameters refined using 0 restraints
  REM Highest difference peak 0.1652, deepest hole -0.1879
  REM Mean Shift 0.0000, Max Shift 0.0010.

  REM +++ Tabular Listing of Refinement Information +++
  REM R1_all = 0.0188
  REM R1_gt = 0.0185
  REM wR_ref = 0.0393
  REM GOOF = 0.8858
  REM Shift_max = 0.0010
  REM Shift_mean = 0.0000
  REM Reflections_all = 2405
  REM Reflections_gt = 2372
  REM Parameters = 118
  REM Hole = -0.1879
  REM Peak = 0.1652
  REM Flack = n/a

  
;
_olex2_submission_special_instructions  'No special instructions were received'
