# Supplementary material for: Towards improved accuracy of Hirshfeld atom refinement with an alternative electron density partition
Source: IUCrJ. 2025 Jan 1;12(Pt 1):74–87. doi: 10.1107/S2052252524011242 (PMC11707693; doi:10.1107/S2052252524011242)
Supplement: Supplementary file 1 [file m-12-00074-sup1.zip › cif_checkcif/l_ala/MP2/1.25.cif]

data_L-Ala_23K_HAR
_audit_creation_date               2024-02-16
_audit_creation_method
;
Olex2 1.3
(compiled 2020.07.31 svn.rc2a77460 for OlexSys, GUI svn.r6145)
;
_audit_contact_author_address      ?
_audit_contact_author_email        ?
_audit_contact_author_name         ''
_audit_contact_author_phone        ?
_publ_contact_author_id_orcid      ?
_publ_section_references
;
Bourhis, L.J., Dolomanov, O.V., Gildea, R.J., Howard, J.A.K., Puschmann, H.
 (2015). Acta Cryst. A71, 59-75.

Dolomanov, O.V., Bourhis, L.J., Gildea, R.J, Howard, J.A.K. & Puschmann, H.
 (2009), J. Appl. Cryst. 42, 339-341.
;
_chemical_formula_moiety           'C3 H7 N O2'
_chemical_formula_sum              'C3 H7 N O2'
_chemical_formula_weight           89.095
_chemical_absolute_configuration   unk
loop_
  _atom_type_symbol
  _atom_type_scat_dispersion_real
  _atom_type_scat_dispersion_imag
  _atom_type_scat_source
  _atom_type_scat_dispersion_source
 H 0.00000 0.00000
 'NoSpherA2 (<-magic spell for checkCif) like software DiSCaMB'
 'Henke, Gullikson and Davis, At. Data and Nucl. Data Tables, 1993, 54, 2'
 C 0.00347 0.00161
 'NoSpherA2 (<-magic spell for checkCif) like software DiSCaMB'
 'Henke, Gullikson and Davis, At. Data and Nucl. Data Tables, 1993, 54, 2'
 O 0.01158 0.00611
 'NoSpherA2 (<-magic spell for checkCif) like software DiSCaMB'
 'Henke, Gullikson and Davis, At. Data and Nucl. Data Tables, 1993, 54, 2'
 N 0.00653 0.00323
 'NoSpherA2 (<-magic spell for checkCif) like software DiSCaMB'
 'Henke, Gullikson and Davis, At. Data and Nucl. Data Tables, 1993, 54, 2'

_space_group_crystal_system        'orthorhombic'
_space_group_IT_number             19
_space_group_name_H-M_alt          'P 21 21 21'
_space_group_name_Hall             ' P 2ac 2ab'
loop_
  _space_group_symop_id
  _space_group_symop_operation_xyz
 1 x,y,z
 2 x+1/2,-y+1/2,-z
 3 -x,y+1/2,-z+1/2
 4 -x+1/2,-y,z+1/2

_symmetry_Int_Tables_number        19
_cell_length_a                     5.9279(10)
_cell_length_b                     12.2597(17)
_cell_length_c                     5.7939(9)
_cell_angle_alpha                  90
_cell_angle_beta                   90
_cell_angle_gamma                  90
_cell_volume                       421.07(11)
_cell_formula_units_Z              4
_cell_measurement_temperature      23.0
_cell_measurement_theta_min             15.00
_cell_measurement_theta_max             22.50
_cell_measurement_reflns_used           1524
_exptl_absorpt_coefficient_mu      0.117
_exptl_crystal_density_diffrn      1.405
_exptl_crystal_F_000               191.963
_exptl_crystal_description              sphere
_diffrn_reflns_av_R_equivalents    0.0000
_diffrn_reflns_av_unetI/netI       0.0239
_diffrn_reflns_Laue_measured_fraction_full  0.9725
_diffrn_reflns_Laue_measured_fraction_max  0.9483
_diffrn_reflns_limit_h_max         12
_diffrn_reflns_limit_h_min         0
_diffrn_reflns_limit_k_max         26
_diffrn_reflns_limit_k_min         0
_diffrn_reflns_limit_l_max         12
_diffrn_reflns_limit_l_min         0
_diffrn_reflns_number              2405
_diffrn_reflns_point_group_measured_fraction_full  0.9725
_diffrn_reflns_point_group_measured_fraction_max  0.9483
_diffrn_reflns_theta_full          25.2417
_diffrn_reflns_theta_max           50.14
_diffrn_reflns_theta_min           3.32
_diffrn_ambient_temperature        23.0
_diffrn_measured_fraction_theta_full  0.9725
_diffrn_measured_fraction_theta_max  0.9483
_diffrn_radiation_type             'Mo K\a'
_diffrn_radiation_wavelength       0.71073
_diffrn_measurement_device_type     'four circle diffractometer'
_reflns_Friedel_coverage           0.0
_reflns_limit_h_max                12
_reflns_limit_h_min                0
_reflns_limit_k_max                26
_reflns_limit_k_min                0
_reflns_limit_l_max                12
_reflns_limit_l_min                0
_reflns_number_gt                  2372
_reflns_number_total               2405
_reflns_threshold_expression       I>=2u(I)
_computing_molecular_graphics      'Olex2 1.3 (Dolomanov et al., 2009)'
_computing_publication_material    'Olex2 1.3 (Dolomanov et al., 2009)'
_computing_structure_refinement    'olex2.refine 1.3 (Bourhis et al., 2015)'
_refine_diff_density_max           0.1676
_refine_diff_density_min           -0.1907
_refine_diff_density_rms           0.0399
_refine_ls_d_res_high              0.4630
_refine_ls_d_res_low               6.1299
_refine_ls_goodness_of_fit_ref     1.0922
_refine_ls_hydrogen_treatment      refall
_refine_ls_matrix_type             full
_refine_ls_number_constraints      0
_refine_ls_number_parameters       118
_refine_ls_number_reflns           2405
_refine_ls_number_restraints       0
_refine_ls_R_factor_all            0.0188
_refine_ls_R_factor_gt             0.0184
_refine_ls_restrained_S_all        1.0922
_refine_ls_shift/su_max            0.0009
_refine_ls_shift/su_mean           0.0001
_refine_ls_structure_factor_coef   Fsqd
_refine_ls_weighting_details      
 'w=1/[\s^2^(Fo^2^)+(0.0046P)^2^] where P=(Fo^2^+2Fc^2^)/3'
_refine_ls_weighting_scheme        calc
_refine_ls_wR_factor_gt            0.0315
_refine_ls_wR_factor_ref           0.0316
_refine_special_details
;
Aspherical atom refinement in Olex2
with DiSCaMB generated form factors
Exponential Hirshfeld Atom Refinement 
with exponent parameter n = 1.25
using Gaussian16 generated electron density
calculated with MP2
using cc-pVTZ basis set and charges 
simulating the crystal field.
;
loop_
  _atom_site_label
  _atom_site_type_symbol
  _atom_site_fract_x
  _atom_site_fract_y
  _atom_site_fract_z
  _atom_site_U_iso_or_equiv
  _atom_site_adp_type
  _atom_site_occupancy
  _atom_site_refinement_flags_posn
 N1 N 0.64720(4) 0.13752(2) 0.18300(5) 0.00531(3) Uani 1.000000 .
 H1 H 0.7029(11) 0.0586(5) 0.1973(14) 0.0178(17) Uani 1.000000 .
 H2 H 0.7788(10) 0.1905(5) 0.2078(13) 0.0155(15) Uani 1.000000 .
 H3 H 0.5835(11) 0.1493(5) 0.0152(11) 0.0141(15) Uani 1.000000 .
 C1 C 0.46634(4) 0.16109(2) 0.35439(5) 0.00456(3) Uani 1.000000 .
 H4 H 0.4243(9) 0.2483(4) 0.3377(11) 0.0163(14) Uani 1.000000 .
 C2 C 0.25991(5) 0.09066(2) 0.30335(6) 0.00705(4) Uani 1.000000 .
 H5 H 0.1930(10) 0.1107(5) 0.1310(11) 0.0245(17) Uani 1.000000 .
 H6 H 0.1269(9) 0.1047(5) 0.4293(12) 0.0256(17) Uani 1.000000 .
 H7 H 0.3051(9) 0.0043(4) 0.3069(13) 0.0256(18) Uani 1.000000 .
 C3 C 0.55407(5) 0.14079(2) 0.59990(5) 0.00434(3) Uani 1.000000 .
 O1 O 0.72678(4) 0.083779(17) 0.62435(4) 0.00652(3) Uani 1.000000 .
 O2 O 0.44090(4) 0.184044(17) 0.76119(4) 0.00635(3) Uani 1.000000 .

loop_
  _atom_site_aniso_label
  _atom_site_aniso_U_11
  _atom_site_aniso_U_22
  _atom_site_aniso_U_33
  _atom_site_aniso_U_12
  _atom_site_aniso_U_13
  _atom_site_aniso_U_23
 N1 0.00564(7) 0.00605(7) 0.00424(8) 0.00006(6) 0.00048(6) -0.00008(6)
 H1 0.018(4) 0.022(3) 0.014(4) -0.000(3) 0.007(3) -0.002(3)
 H2 0.013(3) 0.018(3) 0.016(4) 0.002(3) 0.007(3) 0.001(3)
 H3 0.020(4) 0.014(3) 0.008(4) -0.003(3) 0.007(3) -0.005(3)
 C1 0.00521(8) 0.00479(7) 0.00367(9) 0.00041(6) -0.00028(7) 0.00004(6)
 H4 0.019(3) 0.013(2) 0.016(4) 0.008(3) 0.003(3) 0.006(3)
 C2 0.00598(8) 0.00900(8) 0.00617(10) -0.00132(8) -0.00060(7) -0.00041(8)
 H5 0.020(4) 0.045(4) 0.008(4) -0.012(3) -0.009(3) 0.007(3)
 H6 0.013(3) 0.034(4) 0.031(5) -0.003(3) 0.002(3) 0.004(3)
 H7 0.030(4) 0.013(2) 0.034(5) -0.005(3) 0.002(4) -0.003(3)
 C3 0.00502(7) 0.00449(7) 0.00349(9) 0.00036(7) -0.00029(7) -0.00001(6)
 O1 0.00668(7) 0.00711(6) 0.00578(8) 0.00248(6) -0.00062(6) 0.00050(6)
 O2 0.00755(7) 0.00752(6) 0.00398(7) 0.00200(6) 0.00059(6) -0.00059(6)

loop_
  _geom_bond_atom_site_label_1
  _geom_bond_atom_site_label_2
  _geom_bond_distance
  _geom_bond_site_symmetry_2
  _geom_bond_publ_flag
 N1 H1 1.026(6) . ?
 N1 H2 1.025(6) . ?
 N1 H3 1.053(6) . ?
 N1 C1 1.4896(4) . ?
 C1 H4 1.103(5) . ?
 C1 C2 1.5265(4) . ?
 C1 C3 1.5348(4) . ?
 C2 H5 1.102(6) . ?
 C2 H6 1.088(6) . ?
 C2 H7 1.092(5) . ?
 C3 O1 1.2477(4) . ?
 C3 O2 1.2667(4) . ?

loop_
  _geom_angle_atom_site_label_1
  _geom_angle_atom_site_label_2
  _geom_angle_atom_site_label_3
  _geom_angle
  _geom_angle_site_symmetry_1
  _geom_angle_site_symmetry_3
  _geom_angle_publ_flag
 H2 N1 H1 110.0(5) . . ?
 H3 N1 H1 108.6(5) . . ?
 H3 N1 H2 108.4(5) . . ?
 C1 N1 H1 111.2(4) . . ?
 C1 N1 H2 109.3(4) . . ?
 C1 N1 H3 109.3(4) . . ?
 H4 C1 N1 107.0(3) . . ?
 C2 C1 N1 109.76(2) . . ?
 C2 C1 H4 110.5(3) . . ?
 C3 C1 N1 110.03(2) . . ?
 C3 C1 H4 108.4(3) . . ?
 C3 C1 C2 111.07(2) . . ?
 H5 C2 C1 109.8(3) . . ?
 H6 C2 C1 111.2(3) . . ?
 H6 C2 H5 108.2(4) . . ?
 H7 C2 C1 110.3(3) . . ?
 H7 C2 H5 108.7(5) . . ?
 H7 C2 H6 108.6(4) . . ?
 O1 C3 C1 118.30(2) . . ?
 O2 C3 C1 115.87(2) . . ?
 O2 C3 O1 125.83(3) . . ?

loop_
  _geom_torsion_atom_site_label_1
  _geom_torsion_atom_site_label_2
  _geom_torsion_atom_site_label_3
  _geom_torsion_atom_site_label_4
  _geom_torsion
  _geom_torsion_site_symmetry_1
  _geom_torsion_site_symmetry_2
  _geom_torsion_site_symmetry_3
  _geom_torsion_site_symmetry_4
  _geom_torsion_publ_flag
 N1 C1 C3 O1 -18.19(2) . . . . ?
 N1 C1 C3 O2 162.16(2) . . . . ?

loop_
  _diffrn_refln_index_h
  _diffrn_refln_index_k
  _diffrn_refln_index_l
  _diffrn_refln_intensity_net
  _diffrn_refln_intensity_u
 0 2 0 179.86 1.72
 0 4 0 5075 43.59
 0 6 0 87.78 1.02
 0 8 0 44.39 0.71
 0 10 0 0.78 0.38
 0 12 0 227.81 2.61
 0 14 0 57.32 1.11
 0 16 0 24.7 0.84
 0 18 0 222.79 2.92
 0 22 0 132.65 2.32
 0 26 0 6.31 0.62
 0 1 1 708.97 7.19
 0 2 1 116.99 1.2
 0 3 1 693.47 6.28
 0 4 1 96.18 1.05
 0 6 1 464.85 4.49
 0 7 1 36.14 0.6
 0 8 1 43.42 0.72
 0 9 1 31.4 0.65
 0 10 1 134.38 1.67
 0 11 1 65.3 1.09
 0 12 1 74.72 1.21
 0 13 1 18.43 0.68
 0 14 1 37.1 0.93
 0 15 1 89.03 1.53
 0 17 1 1.11 0.37
 0 18 1 58.6 1.34
 0 19 1 15.81 0.89
 0 20 1 26.85 1.04
 0 21 1 2.63 0.43
 0 23 1 1.69 0.44
 0 25 1 2.92 0.58
 0 26 1 19.36 1.23
 0 0 2 2781.82 32.69
 0 1 2 521.8 6.43
 0 2 2 177.7 2.03
 0 3 2 54.99 0.78
 0 4 2 167.56 1.75
 0 5 2 554.74 5.22
 0 6 2 94.65 1.15
 0 7 2 5.3 0.34
 0 8 2 109.34 1.37
 0 9 2 23.18 0.59
 0 10 2 45.27 0.85
 0 11 2 81.99 1.24
 0 12 2 27.65 0.74
 0 13 2 21.03 0.69
 0 14 2 20.84 0.74
 0 15 2 177.46 2.34
 0 16 2 4.35 0.41
 0 17 2 59.76 1.36
 0 18 2 19.97 0.9
 0 19 2 117.32 2.06
 0 20 2 0.96 0.45
 0 21 2 44.96 1.34
 0 22 2 36.03 1.27
 0 23 2 17.63 1.02
 0 24 2 2.44 0.47
 0 25 2 21.98 1.25
 0 26 2 2.5 0.51
 0 1 3 82.2 1.72
 0 2 3 154.4 2.87
 0 3 3 201.05 2.41
 0 4 3 723.26 7.63
 0 5 3 79.58 1.17
 0 6 3 266.54 2.79
 0 7 3 21.92 0.56
 0 8 3 60.33 0.97
 0 9 3 139.69 1.75
 0 10 3 38.77 0.82
 0 11 3 68.87 1.16
 0 12 3 116.38 1.67
 0 13 3 142.41 1.96
 0 14 3 27.22 0.84
 0 15 3 88.53 1.56
 0 16 3 151.49 2.22
 0 17 3 46.21 1.22
 0 18 3 26.43 0.98
 0 19 3 2.45 0.42
 0 20 3 43.49 1.32
 0 21 3 0.85 0.43
 0 22 3 1.13 0.44
 0 23 3 27.56 1.15
 0 24 3 12.44 0.91
 0 25 3 4.87 0.58
 0 0 4 205.2 3.83
 0 1 4 38.97 1.18
 0 2 4 91.07 2.02
 0 3 4 7.83 0.44
 0 4 4 224.57 2.79
 0 5 4 0.66 0.44
 0 6 4 69.42 1.21
 0 7 4 28.59 0.77
 0 8 4 63.11 1.06
 0 9 4 7.04 0.46
 0 10 4 88.41 1.36
 0 11 4 95.89 1.49
 0 12 4 38.17 0.95
 0 13 4 11.24 0.65
 0 14 4 139.38 2.05
 0 15 4 44.3 1.16
 0 16 4 92.66 1.71
 0 17 4 5.58 0.46
 0 18 4 9.43 0.74
 0 19 4 3.29 0.45
 0 20 4 1.79 0.43
 0 22 4 4.26 0.5
 0 24 4 26.01 1.12
 0 25 4 2.84 0.52
 0 1 5 231.07 4.44
 0 2 5 134.35 2.9
 0 3 5 48.16 1.52
 0 4 5 380.78 4.5
 0 5 5 173.93 2.39
 0 6 5 0.76 0.48
 0 7 5 6.48 0.53
 0 8 5 142.13 2.14
 0 9 5 67.88 1.4
 0 10 5 7.78 0.55
 0 11 5 20.3 0.77
 0 12 5 1.46 0.34
 0 13 5 77.49 1.48
 0 14 5 3.44 0.41
 0 15 5 13.8 0.78
 0 16 5 13 0.79
 0 17 5 75.37 1.63
 0 18 5 2.28 0.43
 0 19 5 13.33 0.89
 0 21 5 19.22 1.03
 0 22 5 5.38 0.53
 0 23 5 12.26 0.96
 0 1 6 91.75 2.41
 0 2 6 15.86 1.02
 0 3 6 1.46 0.72
 0 4 6 15.65 1.08
 0 5 6 84.42 1.54
 0 6 6 10.94 0.65
 0 7 6 139.02 2.2
 0 8 6 29.36 0.97
 0 9 6 14.05 0.77
 0 10 6 15.27 0.82
 0 11 6 114.71 1.87
 0 12 6 6.18 0.56
 0 13 6 4.68 0.49
 0 14 6 11.44 0.73
 0 16 6 40.65 1.26
 0 17 6 28.5 1.09
 0 18 6 7.63 0.68
 0 19 6 43.27 1.37
 0 20 6 1.8 0.45
 0 21 6 20.85 1.08
 0 22 6 10.35 0.77
 0 23 6 16.64 0.98
 0 1 7 57.52 2.03
 0 2 7 529.66 9.56
 0 4 7 11.53 1.1
 0 5 7 23.57 1.42
 0 6 7 42.25 1.2
 0 7 7 45.65 1.26
 0 8 7 1.91 0.45
 0 9 7 4.83 0.52
 0 10 7 9.02 0.81
 0 11 7 30.73 1.17
 0 12 7 5.71 0.65
 0 13 7 11.39 0.79
 0 14 7 1.45 0.4
 0 16 7 79.95 1.79
 0 17 7 1.03 0.44
 0 18 7 2.26 0.45
 0 19 7 6.72 0.56
 0 20 7 132.34 2.41
 0 21 7 0.89 0.44
 0 0 8 23.96 1.5
 0 1 8 3.51 1
 0 2 8 8.52 1.16
 0 3 8 15.38 1.35
 0 4 8 1.69 1.12
 0 6 8 10.05 0.82
 0 7 8 58.36 1.54
 0 8 8 85.64 1.9
 0 9 8 12 0.86
 0 10 8 6.4 0.7
 0 11 8 39.24 1.38
 0 12 8 39.37 1.43
 0 13 8 31.46 1.33
 0 14 8 12.27 0.98
 0 16 8 0.98 0.44
 0 17 8 6.43 0.55
 0 19 8 9.03 0.77
 0 20 8 6.03 0.53
 0 1 9 8.34 1.18
 0 2 9 45.39 2.17
 0 3 9 62 2.5
 0 4 9 21.75 1.62
 0 7 9 45.54 1.5
 0 8 9 77.96 1.91
 0 9 9 16.13 1.06
 0 10 9 13.56 1.02
 0 11 9 2.2 0.55
 0 12 9 34.14 1.38
 0 13 9 28.53 1.33
 0 15 9 46.3 1.62
 0 16 9 14.15 1.09
 0 17 9 15.19 0.98
 0 18 9 8.4 0.64
 0 0 10 4.71 1.29
 0 2 10 20.26 1.74
 0 3 10 47.92 2.39
 0 4 10 27.74 1.93
 0 5 10 32.01 2.05
 0 6 10 40.73 2.31
 0 7 10 53.19 2.58
 0 8 10 58.92 1.77
 0 9 10 6.59 0.66
 0 10 10 1.82 0.55
 0 11 10 16.03 1.14
 0 12 10 13.14 0.92
 0 13 10 12.27 1.05
 0 14 10 42.65 1.61
 0 15 10 5.73 0.65
 0 2 11 2.64 1.39
 0 3 11 6.65 1.54
 0 6 11 7.55 1.59
 0 7 11 3.03 1.51
 0 8 11 8.22 1.58
 0 9 11 7.83 0.77
 0 10 11 1.54 0.58
 0 11 11 8.17 0.84
 0 12 11 29.52 1.39
 0 1 12 26.44 2.25
 0 2 12 19.78 1.97
 0 3 12 113.75 3.91
 0 5 12 9.57 1.76
 0 6 12 54.59 2.73
 0 7 12 63.45 3.01
 1 1 0 246.18 2.32
 1 2 0 5370.99 57.03
 1 3 0 57.85 0.68
 1 4 0 1643.07 14.49
 1 5 0 331.24 3.22
 1 6 0 60.57 0.78
 1 7 0 18.84 0.43
 1 8 0 393.66 3.93
 1 9 0 3.19 0.34
 1 10 0 42.15 0.79
 1 11 0 94.84 1.33
 1 12 0 26.35 0.7
 1 13 0 56.12 1.06
 1 14 0 0.84 0.49
 1 15 0 84.49 1.45
 1 16 0 23.95 0.84
 1 17 0 28.92 0.95
 1 18 0 0.91 0.42
 1 19 0 33.02 1.09
 1 20 0 39.42 1.23
 1 21 0 1.4 0.45
 1 22 0 3.91 0.48
 1 23 0 6.86 0.6
 1 24 0 9.58 0.79
 1 26 0 7.17 0.64
 1 0 1 75.17 0.82
 1 1 1 130.75 1.33
 1 2 1 101.92 1.08
 1 3 1 1064.68 9.49
 1 4 1 153.73 1.61
 1 5 1 428.65 4.15
 1 6 1 21.43 0.43
 1 7 1 332.2 3.34
 1 8 1 229.65 2.43
 1 9 1 227.39 2.48
 1 10 1 128.46 1.64
 1 11 1 16.79 0.55
 1 13 1 124.95 1.74
 1 14 1 28.95 0.82
 1 15 1 85.78 1.49
 1 16 1 60.48 1.27
 1 17 1 24.89 0.89
 1 18 1 23.29 0.92
 1 19 1 14.99 0.82
 1 20 1 5.7 0.49
 1 21 1 2.02 0.42
 1 22 1 34.04 1.19
 1 23 1 10.44 0.89
 1 24 1 20.5 1.07
 1 25 1 9.3 0.82
 1 26 1 1.96 0.5
 1 0 2 3040.09 35.48
 1 1 2 70.16 0.92
 1 2 2 560.41 6
 1 3 2 190.02 1.98
 1 4 2 1041.89 9.45
 1 5 2 18.21 0.4
 1 6 2 214.88 2.27
 1 7 2 158.64 1.79
 1 8 2 10.03 0.43
 1 9 2 60.51 0.97
 1 10 2 58.22 0.98
 1 11 2 115.48 1.56
 1 12 2 112.99 1.59
 1 13 2 107.9 1.61
 1 14 2 53.57 1.12
 1 15 2 30.97 0.91
 1 16 2 27.05 0.93
 1 17 2 74.14 1.5
 1 18 2 107.79 1.89
 1 19 2 40.35 1.18
 1 20 2 9.5 0.7
 1 21 2 22.39 1.01
 1 22 2 35.81 1.26
 1 23 2 42.5 1.4
 1 24 2 10.43 0.79
 1 26 2 4.4 0.56
 1 0 3 31.37 0.91
 1 1 3 296.22 5.14
 1 2 3 220.06 2.59
 1 3 3 89.82 1.26
 1 4 3 93.66 1.32
 1 5 3 22.55 0.52
 1 6 3 135.22 1.6
 1 7 3 5.07 0.38
 1 8 3 252.25 2.76
 1 9 3 28.41 0.69
 1 10 3 78.02 1.22
 1 11 3 16.32 0.59
 1 12 3 31.62 0.82
 1 13 3 33.1 0.89
 1 14 3 112.45 1.75
 1 15 3 32.79 0.97
 1 16 3 9.1 0.61
 1 17 3 24.5 0.93
 1 18 3 25.97 0.99
 1 19 3 26.65 1.04
 1 20 3 7.6 0.66
 1 21 3 23.09 1.04
 1 22 3 7.04 0.61
 1 23 3 2.69 0.47
 1 24 3 7.97 0.64
 1 25 3 17.53 1.15
 1 0 4 321.53 5.74
 1 1 4 254.62 4.65
 1 2 4 28.15 1.03
 1 3 4 22.93 0.63
 1 4 4 107.39 1.54
 1 5 4 81.94 1.32
 1 6 4 127.64 1.84
 1 7 4 81.97 1.21
 1 8 4 44.23 0.87
 1 9 4 2.13 0.39
 1 10 4 22.24 0.69
 1 11 4 61.05 1.16
 1 12 4 137.94 1.96
 1 13 4 26.56 0.84
 1 14 4 38.59 1.05
 1 15 4 2.92 0.4
 1 16 4 23.09 0.9
 1 17 4 27.5 1
 1 18 4 57.36 1.44
 1 19 4 39.96 1.23
 1 20 4 9.05 0.8
 1 21 4 10.58 0.78
 1 22 4 21.32 1.04
 1 23 4 14.77 0.96
 1 24 4 2.09 0.45
 1 0 5 278.63 5.22
 1 1 5 119.87 2.67
 1 2 5 454.07 7.99
 1 3 5 172.63 3.58
 1 4 5 105.86 1.66
 1 5 5 8.38 0.53
 1 6 5 224.97 2.96
 1 7 5 71.44 1.37
 1 8 5 67.89 1.36
 1 9 5 88.18 1.43
 1 10 5 9.32 0.58
 1 11 5 35.11 0.94
 1 12 5 24.56 0.85
 1 13 5 43.8 1.14
 1 14 5 39.37 1.1
 1 15 5 29.22 1.01
 1 16 5 76.98 1.61
 1 17 5 11.22 0.8
 1 18 5 6.82 0.65
 1 19 5 18.3 0.97
 1 20 5 63.33 1.62
 1 21 5 24.59 1.1
 1 22 5 1.69 0.45
 1 23 5 4.48 0.5
 1 24 5 17.07 0.99
 1 2 6 7.39 0.84
 1 3 6 12.17 0.99
 1 4 6 15.67 1.08
 1 5 6 13.01 0.66
 1 6 6 21.43 0.81
 1 7 6 7.62 0.62
 1 8 6 8.91 0.68
 1 9 6 10.84 0.77
 1 10 6 2.38 0.45
 1 11 6 9.63 0.68
 1 12 6 28.4 0.95
 1 13 6 7.38 0.6
 1 14 6 27.43 0.99
 1 15 6 10.78 0.81
 1 16 6 2.92 0.43
 1 17 6 21.08 0.99
 1 18 6 13.57 0.89
 1 19 6 11.56 0.86
 1 20 6 30.94 1.23
 1 21 6 9.21 0.77
 1 22 6 8.45 0.76
 1 23 6 11.79 0.88
 1 0 7 242.8 5.07
 1 1 7 26.29 1.44
 1 2 7 60.09 2.09
 1 3 7 79.77 2.46
 1 4 7 138.39 3.47
 1 5 7 29.95 1.03
 1 6 7 60.46 1.45
 1 7 7 9.32 0.77
 1 8 7 55.19 1.43
 1 9 7 65.99 1.59
 1 10 7 18.38 0.95
 1 11 7 21.39 0.9
 1 12 7 1.87 0.48
 1 13 7 41.48 1.23
 1 14 7 24.11 1.04
 1 15 7 31.66 1.16
 1 16 7 25.33 1.06
 1 17 7 20.09 1.01
 1 18 7 42.17 1.37
 1 19 7 6.61 0.61
 1 20 7 15.13 0.98
 1 21 7 9.12 0.66
 1 0 8 10.23 1.21
 1 1 8 34.62 1.78
 1 2 8 19.45 1.44
 1 3 8 31.46 1.7
 1 4 8 32.12 1.74
 1 5 8 100.19 3.07
 1 6 8 14.74 0.91
 1 7 8 89.51 1.93
 1 8 8 3.18 0.5
 1 9 8 50.2 1.5
 1 10 8 38.93 1.37
 1 11 8 93.61 2.09
 1 12 8 11.53 0.97
 1 13 8 27.75 1.25
 1 14 8 1.18 0.56
 1 15 8 45.35 1.36
 1 16 8 5.47 0.52
 1 17 8 26.29 1.17
 1 18 8 5.35 0.52
 1 19 8 2.22 0.46
 1 1 9 2.19 1.12
 1 2 9 50.51 2.25
 1 4 9 3.19 1.23
 1 5 9 28.02 1.83
 1 6 9 9.85 1.32
 1 7 9 15.55 1.01
 1 8 9 8.18 0.74
 1 9 9 19.44 1.11
 1 10 9 28.99 1.3
 1 11 9 45.18 1.56
 1 12 9 8.76 0.83
 1 13 9 15.77 1.13
 1 14 9 7.77 0.83
 1 15 9 21.8 1.23
 1 16 9 42.08 1.56
 1 17 9 17.93 1.04
 1 18 9 11.34 0.89
 1 0 10 3.41 1.27
 1 1 10 25.22 1.87
 1 3 10 19.75 1.72
 1 4 10 21.27 1.82
 1 5 10 32.04 2.08
 1 6 10 40.77 2.29
 1 7 10 31.07 2.1
 1 8 10 24.03 1.24
 1 9 10 7.24 0.82
 1 10 10 54.86 1.78
 1 11 10 15.97 1.14
 1 12 10 44.66 1.62
 1 14 10 6.44 0.67
 1 15 10 10.32 0.88
 1 1 11 11.77 1.64
 1 2 11 33.14 2.25
 1 3 11 22.94 1.95
 1 4 11 11.67 1.65
 1 5 11 6.02 1.51
 1 6 11 3.87 1.46
 1 7 11 8.44 1.62
 1 8 11 15.32 1.18
 1 9 11 23.05 1.3
 1 10 11 18.36 1.22
 1 11 11 3.53 0.61
 1 12 11 1.58 0.57
 1 0 12 17.52 1.94
 1 1 12 74.48 3.15
 1 2 12 8.13 1.8
 1 3 12 3.17 1.77
 1 4 12 28.47 2.21
 1 5 12 67.25 3.09
 1 6 12 2.8 1.78
 1 7 12 22.41 2.09
 2 0 0 41.04 0.53
 2 1 0 30.46 0.43
 2 2 0 1643.04 14.51
 2 3 0 769.86 7.04
 2 4 0 35.09 0.52
 2 5 0 89.2 1.06
 2 6 0 2036.93 18.12
 2 7 0 287.5 2.95
 2 8 0 0.75 0.33
 2 9 0 229.95 2.53
 2 10 0 248.94 2.74
 2 11 0 2.36 0.37
 2 12 0 42.47 0.9
 2 13 0 164.4 2.1
 2 14 0 10.7 0.6
 2 15 0 68.46 1.3
 2 16 0 36.21 1.01
 2 17 0 34.92 1.03
 2 18 0 42.78 1.18
 2 19 0 36.96 1.15
 2 20 0 0.9 0.41
 2 21 0 7.57 0.64
 2 22 0 14.8 0.92
 2 23 0 10.92 0.88
 2 24 0 31.7 1.22
 2 25 0 4.03 0.59
 2 26 0 1.05 0.5
 2 0 1 1.6 0.16
 2 1 1 76.35 0.87
 2 2 1 271.52 2.68
 2 3 1 525.05 4.95
 2 4 1 154.45 1.63
 2 5 1 417.71 4.07
 2 6 1 22.43 0.48
 2 7 1 95.9 1.21
 2 8 1 4.74 0.36
 2 9 1 267.39 2.89
 2 10 1 8.52 0.46
 2 11 1 4.65 0.43
 2 12 1 39.83 0.87
 2 13 1 78.13 1.32
 2 14 1 43.79 1.01
 2 15 1 23.25 0.8
 2 16 1 3.49 0.4
 2 17 1 9.86 0.69
 2 18 1 9.74 0.72
 2 19 1 28.62 1.05
 2 20 1 70.14 1.61
 2 21 1 28.26 1.11
 2 22 1 22.84 1.06
 2 23 1 2.51 0.46
 2 24 1 40.27 1.32
 2 25 1 22.51 1.31
 2 26 1 29.82 1.44
 2 0 2 4.11 0.23
 2 1 2 302.08 3
 2 2 2 1061.46 9.63
 2 3 2 104.82 1.23
 2 4 2 87.19 1.07
 2 5 2 8.22 0.34
 2 6 2 285.92 2.96
 2 7 2 137.41 1.63
 2 8 2 141.04 1.72
 2 9 2 125.43 1.59
 2 10 2 2.59 0.38
 2 11 2 62.75 1.1
 2 12 2 56.1 1.07
 2 13 2 71.95 1.28
 2 14 2 33.1 0.9
 2 15 2 31.15 0.92
 2 16 2 71.69 1.43
 2 18 2 10.59 0.73
 2 19 2 1.11 0.39
 2 20 2 31.18 1.11
 2 21 2 29.61 1.15
 2 22 2 3.49 0.48
 2 23 2 2.48 0.46
 2 24 2 8.53 0.76
 2 25 2 39.08 1.64
 2 0 3 129.31 1.5
 2 1 3 137.44 1.55
 2 2 3 375.6 3.73
 2 3 3 438.82 4.35
 2 4 3 64.47 0.92
 2 5 3 244.17 2.62
 2 6 3 89.11 1.21
 2 7 3 106.34 1.39
 2 8 3 117.15 1.52
 2 9 3 283.41 3.13
 2 10 3 251.61 2.87
 2 11 3 11.76 0.58
 2 12 3 82.72 1.39
 2 13 3 42.95 1.01
 2 14 3 47.18 1.12
 2 15 3 16.62 0.79
 2 16 3 2.73 0.4
 2 17 3 12.5 0.75
 2 18 3 2.06 0.4
 2 19 3 38.05 1.2
 2 20 3 9.67 0.66
 2 21 3 42.43 1.36
 2 22 3 7.64 0.72
 2 23 3 5.1 0.57
 2 25 3 12.79 1.07
 2 0 4 55.59 1.51
 2 1 4 104.66 1.52
 2 2 4 128.43 1.8
 2 3 4 130.59 1.82
 2 4 4 12.73 0.56
 2 5 4 58.59 0.97
 2 6 4 105.95 1.43
 2 7 4 100.35 1.41
 2 8 4 114.07 1.57
 2 9 4 47.62 0.96
 2 10 4 135.44 1.85
 2 11 4 48.78 1.05
 2 12 4 12.42 0.65
 2 14 4 11.45 0.71
 2 15 4 12.57 0.74
 2 16 4 24.67 0.91
 2 17 4 37.95 1.17
 2 18 4 24.85 1.03
 2 19 4 8.53 0.7
 2 20 4 26.1 1.09
 2 21 4 19.86 1.03
 2 22 4 16.44 1.03
 2 23 4 22.96 1.06
 2 24 4 3.27 0.48
 2 0 5 141.49 3.06
 2 1 5 33.26 1.29
 2 2 5 157.99 2.21
 2 3 5 30.98 0.83
 2 4 5 145.27 2.09
 2 5 5 62.42 1.23
 2 6 5 12.23 0.63
 2 7 5 13.86 0.69
 2 8 5 61.44 1.15
 2 9 5 25.66 0.79
 2 10 5 135.75 1.94
 2 11 5 59.08 1.24
 2 12 5 14.01 0.74
 2 13 5 2.21 0.38
 2 14 5 90.52 1.69
 2 15 5 12.44 0.76
 2 16 5 1.11 0.38
 2 17 5 5.22 0.48
 2 18 5 43.41 1.35
 2 19 5 10.89 0.84
 2 20 5 1.38 0.44
 2 21 5 0.93 0.45
 2 22 5 20.53 1.03
 2 23 5 16.11 1.02
 2 0 6 74.89 2.18
 2 1 6 92.03 2.47
 2 2 6 2.26 0.76
 2 3 6 2.21 0.61
 2 4 6 22.17 0.81
 2 5 6 96.55 1.72
 2 7 6 75.55 1.54
 2 9 6 4.82 0.48
 2 10 6 11.86 0.69
 2 11 6 102.32 1.76
 2 12 6 7.72 0.54
 2 13 6 61.04 1.4
 2 14 6 11.03 0.74
 2 15 6 55.61 1.42
 2 16 6 15.05 0.89
 2 17 6 45.95 1.35
 2 18 6 48.63 1.44
 2 19 6 2.3 0.45
 2 20 6 3.73 0.49
 2 21 6 13.47 0.96
 2 22 6 44.77 1.4
 2 0 7 7.27 1
 2 1 7 43.03 1.8
 2 2 7 12.3 1.13
 2 3 7 14.19 1.2
 2 4 7 127.68 2.63
 2 5 7 69.55 1.55
 2 6 7 28.73 1.05
 2 7 7 81.96 1.75
 2 8 7 80.69 1.74
 2 9 7 4.88 0.53
 2 10 7 9.3 0.8
 2 11 7 95.61 2.03
 2 12 7 2.13 0.4
 2 13 7 47.92 1.34
 2 14 7 39.43 1.23
 2 15 7 32.1 1.18
 2 16 7 4.2 0.49
 2 17 7 49.79 1.46
 2 18 7 9.7 0.76
 2 19 7 6.87 0.64
 2 20 7 0.96 0.45
 2 21 7 10.18 0.8
 2 0 8 52.97 2.17
 2 1 8 57.62 2.28
 2 2 8 23.09 1.58
 2 3 8 28.44 1.67
 2 4 8 15.61 1.38
 2 5 8 55.38 1.5
 2 6 8 46.09 1.42
 2 7 8 40.97 1.35
 2 9 8 11.52 0.8
 2 10 8 1.38 0.53
 2 11 8 8.35 0.78
 2 13 8 30.78 1.35
 2 14 8 9.77 0.81
 2 15 8 6.87 0.7
 2 16 8 3.18 0.48
 2 17 8 23.02 1.12
 2 18 8 1.88 0.45
 2 19 8 6.59 0.55
 2 0 9 74.16 2.74
 2 1 9 17.13 1.5
 2 2 9 107.15 3.39
 2 3 9 5.25 1.14
 2 4 9 47.78 2.28
 2 5 9 11.23 1.4
 2 6 9 48.84 1.55
 2 7 9 10.35 0.92
 2 8 9 3.29 0.55
 2 9 9 37.58 1.42
 2 10 9 13.83 1.02
 2 11 9 15.31 1.07
 2 12 9 17.01 1.13
 2 13 9 34.42 1.44
 2 14 9 70.83 1.96
 2 15 9 1.07 0.59
 2 16 9 15.22 1
 2 17 9 4.25 0.53
 2 0 10 48.68 2.43
 2 1 10 65.82 2.8
 2 2 10 2.8 1.31
 2 3 10 6.44 1.38
 2 4 10 4.59 1.32
 2 5 10 45.72 2.39
 2 6 10 16.63 1.67
 2 7 10 25.69 1.31
 2 8 10 29.78 1.39
 2 9 10 11.98 0.91
 2 10 10 32.82 1.44
 2 11 10 43.42 1.57
 2 12 10 47.34 1.66
 2 13 10 6.95 0.69
 2 14 10 16.75 1.14
 2 15 10 2.89 0.59
 2 0 11 12.34 1.69
 2 1 11 9.71 1.63
 2 2 11 3.24 1.52
 2 3 11 7.11 1.5
 2 6 11 13.36 1.69
 2 8 11 5.54 0.66
 2 10 11 6.17 0.79
 2 11 11 4.49 0.62
 2 0 12 45.72 2.63
 2 1 12 20.15 2.11
 2 2 12 6.09 1.71
 2 3 12 41.74 2.52
 2 4 12 10.96 1.82
 2 6 12 28.74 2.21
 3 1 0 30.35 0.5
 3 3 0 67.71 0.87
 3 4 0 404.69 3.96
 3 5 0 204.12 2.17
 3 6 0 38.59 0.69
 3 7 0 237.87 2.56
 3 8 0 79.03 1.14
 3 9 0 105.46 1.41
 3 10 0 29.39 0.71
 3 11 0 246.01 2.81
 3 12 0 8.01 0.52
 3 13 0 2.68 0.46
 3 14 0 3.67 0.5
 3 15 0 23.52 0.84
 3 16 0 42 1.12
 3 17 0 41.39 1.15
 3 18 0 2.09 0.38
 3 19 0 2.88 0.42
 3 20 0 27.33 1.06
 3 21 0 29.72 1.14
 3 22 0 4 0.49
 3 24 0 7.89 0.65
 3 25 0 28.94 1.42
 3 0 1 171.9 1.82
 3 1 1 361.09 3.57
 3 2 1 57.7 0.77
 3 3 1 425 4.17
 3 4 1 80.13 1.02
 3 5 1 23.78 0.52
 3 6 1 67.48 0.97
 3 7 1 155.8 1.82
 3 8 1 41.79 0.79
 3 9 1 373.92 3.94
 3 10 1 36.12 0.8
 3 11 1 52.44 1.01
 3 12 1 53.24 1.07
 3 13 1 87.63 1.49
 3 14 1 26.48 0.85
 3 15 1 1.95 0.38
 3 16 1 38.53 1.08
 3 17 1 29.54 0.99
 3 18 1 49.99 1.31
 3 19 1 19.3 0.91
 3 20 1 3.62 0.46
 3 21 1 66.23 1.61
 3 22 1 60.66 1.61
 3 23 1 15.13 0.95
 3 24 1 29.19 1.19
 3 25 1 7.63 0.77
 3 1 2 175.87 1.92
 3 2 2 265.99 2.74
 3 3 2 261.1 2.72
 3 4 2 53.89 0.84
 3 5 2 308.15 3.2
 3 6 2 624.37 6.13
 3 7 2 7.15 0.42
 3 8 2 87.09 1.25
 3 9 2 60.9 1.04
 3 10 2 248.46 2.83
 3 11 2 33.87 0.84
 3 12 2 104.16 1.59
 3 13 2 25.65 0.8
 3 14 2 6.5 0.59
 3 15 2 12.62 0.71
 3 16 2 35.92 1.04
 3 17 2 27.92 0.99
 3 18 2 8.85 0.71
 3 19 2 5.41 0.54
 3 20 2 11.32 0.84
 3 22 2 2.75 0.46
 3 23 2 9.6 0.87
 3 24 2 26.97 1.16
 3 25 2 4.44 0.57
 3 0 3 179.46 2.01
 3 1 3 246.04 2.62
 3 2 3 17.02 0.5
 3 3 3 163.62 1.88
 3 4 3 12.34 0.47
 3 5 3 209.43 2.33
 3 6 3 3.32 0.38
 3 7 3 248.87 2.77
 3 8 3 42.15 0.86
 3 9 3 25.6 0.71
 3 10 3 11.31 0.56
 3 11 3 74.27 1.29
 3 12 3 39.3 0.96
 3 13 3 12.15 0.66
 3 14 3 8.87 0.59
 3 15 3 11.77 0.72
 3 16 3 2 0.4
 3 17 3 8 0.63
 3 19 3 10.07 0.82
 3 20 3 5.98 0.52
 3 21 3 1.58 0.44
 3 22 3 6.25 0.55
 3 23 3 38.95 1.36
 3 24 3 8.32 0.72
 3 0 4 11.34 0.46
 3 1 4 110.89 1.45
 3 2 4 30.29 0.69
 3 3 4 78.37 1.16
 3 4 4 24.46 0.64
 3 5 4 264.71 2.93
 3 6 4 78.26 1.22
 3 7 4 58.25 1.05
 3 8 4 52.73 1.03
 3 9 4 65.93 1.19
 3 10 4 20.54 0.72
 3 11 4 28.39 0.86
 3 12 4 29.33 0.89
 3 13 4 102.41 1.72
 3 14 4 9.83 0.68
 3 15 4 36.77 1.1
 3 16 4 16.91 0.84
 3 17 4 31.49 1.1
 3 18 4 24.93 1.04
 3 19 4 16.51 0.93
 3 20 4 20.39 1
 3 21 4 25.18 1.11
 3 22 4 6.82 0.62
 3 23 4 9.84 0.86
 3 24 4 1.07 0.44
 3 0 5 48.87 0.95
 3 1 5 43.75 0.9
 3 2 5 34.7 0.82
 3 3 5 71.67 1.19
 3 4 5 70.1 1.19
 3 5 5 70.83 1.22
 3 6 5 43.05 0.94
 3 7 5 119.93 1.73
 3 8 5 183.12 2.34
 3 9 5 1.78 0.5
 3 10 5 130.65 1.95
 3 11 5 7.14 0.53
 3 12 5 120.82 1.93
 3 13 5 10.05 0.71
 3 14 5 62.56 1.44
 3 15 5 43.27 1.23
 3 16 5 9.79 0.77
 3 17 5 3.07 0.44
 3 18 5 6.27 0.53
 3 19 5 10.37 0.77
 3 20 5 2.77 0.47
 3 21 5 3.5 0.49
 3 22 5 14.8 0.99
 3 23 5 3.69 0.48
 3 1 6 3.7 0.52
 3 2 6 40.8 1.08
 3 3 6 4.72 0.56
 3 4 6 9.35 0.67
 3 5 6 20.57 0.85
 3 6 6 18.23 0.85
 3 7 6 38.49 1.13
 3 8 6 18.36 0.79
 3 9 6 31.71 0.96
 3 10 6 23.47 0.88
 3 11 6 66.41 1.42
 3 12 6 3.53 0.43
 3 13 6 55.3 1.38
 3 14 6 25.18 1.01
 3 15 6 7.03 0.58
 3 16 6 40.8 1.29
 3 17 6 23.45 1.06
 3 18 6 9.96 0.76
 3 19 6 21.34 1.07
 3 20 6 62.09 1.64
 3 21 6 5.65 0.53
 3 22 6 5.04 0.51
 3 0 7 5.79 1.03
 3 2 7 148.13 3.68
 3 3 7 28.37 1.06
 3 4 7 9.43 0.78
 3 5 7 31.39 1.11
 3 6 7 11.75 0.85
 3 7 7 35.23 1.19
 3 8 7 10.91 0.85
 3 9 7 106.58 2.1
 3 10 7 49.55 1.29
 3 11 7 6.03 0.48
 3 12 7 2.34 0.41
 3 13 7 37.29 1.21
 3 14 7 48.01 1.36
 3 15 7 36.4 1.25
 3 16 7 2.72 0.46
 3 17 7 2.77 0.46
 3 18 7 7.67 0.64
 3 19 7 20.39 1.08
 3 20 7 8.97 0.75
 3 21 7 5.09 0.51
 3 0 8 2.09 1.14
 3 1 8 111.38 3.27
 3 2 8 58.22 2.32
 3 3 8 44.87 2.07
 3 4 8 38.16 1.29
 3 5 8 37.74 1.29
 3 6 8 25.65 1.12
 3 7 8 29.61 1.19
 3 8 8 32.69 1.27
 3 9 8 21.71 1.11
 3 10 8 4.31 0.57
 3 11 8 97.84 2.19
 3 12 8 16.91 1.07
 3 13 8 6.18 0.59
 3 14 8 4.49 0.5
 3 15 8 17.64 0.98
 3 16 8 15.03 0.98
 3 17 8 10.98 0.9
 3 18 8 8.15 0.65
 3 19 8 22.59 1.1
 3 0 9 67.55 2.68
 3 1 9 11.69 1.42
 3 2 9 18.97 1.62
 3 3 9 13.65 1.5
 3 4 9 99.79 3.33
 3 6 9 7.92 0.66
 3 7 9 8.83 0.74
 3 8 9 42.33 1.52
 3 9 9 6.16 0.64
 3 10 9 27.36 1.28
 3 11 9 4.16 0.6
 3 12 9 4.83 0.63
 3 13 9 1.51 0.57
 3 14 9 30.5 1.35
 3 15 9 6.28 0.61
 3 16 9 8.83 0.66
 3 17 9 21.33 1.07
 3 1 10 56.17 2.58
 3 2 10 27.18 1.99
 3 3 10 80.73 3.14
 3 4 10 11.69 1.6
 3 5 10 7 1.46
 3 6 10 22.84 1.24
 3 7 10 11.45 0.88
 3 8 10 7.1 0.68
 3 9 10 32.67 1.44
 3 10 10 7.43 0.84
 3 11 10 4.48 0.62
 3 12 10 1.1 0.58
 3 13 10 18.66 1.21
 3 14 10 16.61 1.13
 3 1 11 10.74 1.71
 3 2 11 14.83 1.74
 3 3 11 34.11 2.27
 3 4 11 16.58 1.89
 3 5 11 15.32 1.77
 3 6 11 11.88 1.73
 3 7 11 22.08 1.28
 3 8 11 6.39 0.81
 3 9 11 10.53 0.84
 3 10 11 8.8 0.87
 3 11 11 9.2 3.15
 3 0 12 5.4 1.78
 3 1 12 7.16 1.75
 3 2 12 3.2 1.73
 4 0 0 384.26 3.82
 4 1 0 378.52 3.81
 4 2 0 39.44 0.69
 4 3 0 1.72 0.32
 4 4 0 36.23 0.69
 4 5 0 15.1 0.5
 4 6 0 128.95 1.6
 4 7 0 86.27 1.24
 4 8 0 129.71 1.67
 4 9 0 127.53 1.69
 4 10 0 67.69 1.17
 4 11 0 12.4 0.61
 4 12 0 235.44 2.92
 4 13 0 67.78 1.29
 4 14 0 2.76 0.37
 4 15 0 12.38 0.71
 4 16 0 88.66 1.66
 4 17 0 1.16 0.37
 4 18 0 2 0.4
 4 19 0 7.1 0.66
 4 21 0 7.82 0.62
 4 23 0 4.69 0.52
 4 24 0 21.39 1.08
 4 0 1 1.43 0.3
 4 1 1 145.52 1.67
 4 2 1 33.9 0.65
 4 3 1 147.54 1.72
 4 4 1 11.88 0.46
 4 5 1 58.78 0.93
 4 6 1 42.59 0.81
 4 7 1 240.36 2.68
 4 8 1 42.07 0.85
 4 9 1 4.16 0.41
 4 10 1 33.52 0.82
 4 11 1 260.87 3.04
 4 12 1 66.36 1.25
 4 13 1 42.07 1.04
 4 14 1 45.21 1.11
 4 15 1 44.08 1.15
 4 16 1 51.37 1.27
 4 17 1 16.69 0.86
 4 18 1 30.37 1.06
 4 19 1 41.73 1.26
 4 20 1 32 1.17
 4 21 1 7.57 0.7
 4 22 1 13.99 0.96
 4 23 1 2.14 0.47
 4 24 1 19.2 1.04
 4 25 1 5.12 0.58
 4 0 2 10.51 0.44
 4 1 2 258.78 2.78
 4 2 2 9.49 0.44
 4 3 2 73.58 1.07
 4 4 2 195.81 2.2
 4 5 2 132.96 1.67
 4 6 2 31.67 0.72
 4 7 2 173.39 2.1
 4 8 2 158.09 1.97
 4 9 2 5.52 0.45
 4 10 2 40.36 0.91
 4 11 2 18.31 0.69
 4 12 2 45.35 1.05
 4 14 2 14.12 0.73
 4 15 2 14.74 0.77
 4 16 2 16.2 0.83
 4 17 2 18.96 0.9
 4 18 2 5.99 0.54
 4 19 2 10.97 0.83
 4 20 2 8.27 0.62
 4 21 2 9.32 0.82
 4 22 2 9.51 0.66
 4 23 2 17.36 1.02
 4 24 2 1.58 0.45
 4 0 3 4.59 0.39
 4 1 3 219.91 2.44
 4 2 3 37.63 0.77
 4 3 3 454.2 4.6
 4 4 3 93.11 1.32
 4 5 3 106.19 1.46
 4 6 3 5.31 0.43
 4 7 3 59.21 1.06
 4 8 3 85.31 1.36
 4 9 3 31.31 0.82
 4 10 3 16.57 0.67
 4 11 3 29.08 0.85
 4 12 3 41.18 1.05
 4 13 3 12.06 0.7
 4 14 3 22.04 0.88
 4 15 3 72.13 1.5
 4 16 3 26.78 1
 4 17 3 0.94 0.4
 4 18 3 21.17 0.98
 4 19 3 34.32 1.18
 4 20 3 12.93 0.88
 4 21 3 33.07 1.24
 4 22 3 24.92 1.16
 4 23 3 0.97 0.45
 4 24 3 13.66 0.96
 4 0 4 75.69 1.17
 4 1 4 121.44 1.61
 4 2 4 33.41 0.78
 4 3 4 94.73 1.38
 4 4 4 34.38 0.8
 4 5 4 85.5 1.33
 4 6 4 54.91 1.06
 4 7 4 42.08 0.94
 4 8 4 8.74 0.53
 4 9 4 1.41 0.49
 4 10 4 35.34 0.94
 4 11 4 24.05 0.83
 4 12 4 67.56 1.37
 4 13 4 25.55 0.92
 4 14 4 9.01 0.63
 4 15 4 39.21 1.18
 4 16 4 52.82 1.38
 4 17 4 58.33 1.49
 4 18 4 1.55 0.42
 4 19 4 8.33 0.64
 4 20 4 22.07 1.08
 4 21 4 19.7 1.04
 4 22 4 2.05 0.49
 4 23 4 62.65 1.63
 4 0 5 27.35 0.76
 4 1 5 22.55 0.7
 4 2 5 6.07 0.49
 4 3 5 160.49 2.07
 4 4 5 28.01 0.79
 4 5 5 82.93 1.39
 4 6 5 13.5 0.62
 4 7 5 34.49 0.93
 4 8 5 47.23 1.08
 4 9 5 44 1.1
 4 10 5 26.6 0.88
 4 11 5 9.68 0.66
 4 12 5 18.93 0.87
 4 13 5 6.59 0.59
 4 14 5 8.33 0.64
 4 15 5 1.92 0.41
 4 16 5 20.77 0.98
 4 17 5 10.15 0.8
 4 18 5 2.26 0.45
 4 19 5 5.34 0.52
 4 20 5 28.45 1.18
 4 21 5 2.18 0.46
 4 22 5 1.06 0.45
 4 1 6 86.65 1.48
 4 2 6 15.01 0.68
 4 3 6 25.21 0.83
 4 4 6 11.62 0.66
 4 5 6 135.21 1.98
 4 6 6 40.45 1.06
 4 7 6 39.59 1.07
 4 8 6 53.12 1.26
 4 9 6 132.98 2.08
 4 10 6 25.88 0.97
 4 11 6 35.8 1.08
 4 12 6 61.91 1.45
 4 13 6 48.32 1.31
 4 14 6 12.24 0.82
 4 15 6 53.54 1.45
 4 16 6 17.91 0.97
 4 17 6 41.49 1.34
 4 18 6 26.06 1.12
 4 19 6 36.32 1.29
 4 20 6 1.82 0.45
 4 21 6 22.04 1.1
 4 0 7 135.5 2.06
 4 1 7 9.25 0.72
 4 2 7 12.58 0.84
 4 3 7 11.87 0.81
 4 4 7 63.92 1.56
 4 5 7 16.07 0.9
 4 6 7 19.75 0.85
 4 7 7 25.63 0.96
 4 8 7 50.61 1.3
 4 9 7 6.11 0.6
 4 10 7 43.05 1.22
 4 11 7 51.08 1.37
 4 12 7 39.24 1.22
 4 13 7 10.31 0.73
 4 14 7 30.01 1.16
 4 15 7 2.08 0.44
 4 16 7 3.3 0.47
 4 17 7 9.22 0.77
 4 18 7 5.59 0.53
 4 19 7 12.67 0.91
 4 20 7 1.91 0.45
 4 0 8 43.44 2.07
 4 1 8 19.25 1.24
 4 2 8 13.46 0.9
 4 3 8 11.58 0.89
 4 4 8 28.62 1.17
 4 5 8 4.32 0.54
 4 6 8 8.86 0.76
 4 7 8 31.95 1.29
 4 8 8 3.66 0.55
 4 9 8 87.41 2.08
 4 10 8 18.79 0.98
 4 11 8 8.68 0.74
 4 12 8 0.83 0.44
 4 13 8 51.53 1.49
 4 14 8 33.45 1.25
 4 15 8 2.2 0.46
 4 16 8 9.62 0.78
 4 18 8 15.95 0.98
 4 0 9 18.87 1.66
 4 1 9 13.45 1.5
 4 2 9 13.05 1.47
 4 3 9 23.72 1.19
 4 4 9 58.18 1.69
 4 5 9 13.62 1.01
 4 6 9 35.51 1.44
 4 7 9 5.49 0.63
 4 8 9 83.62 2.09
 4 9 9 16.7 1.1
 4 10 9 19.53 1.14
 4 12 9 23.37 1.29
 4 13 9 9.12 0.76
 4 14 9 11.55 0.9
 4 15 9 26.03 1.15
 4 16 9 2.41 0.46
 4 1 10 81.46 3.19
 4 2 10 13.93 1.66
 4 3 10 3.05 1.43
 4 4 10 29.69 1.35
 4 5 10 56.67 1.8
 4 6 10 27.6 1.35
 4 7 10 15.29 1.11
 4 8 10 15.21 1.11
 4 10 10 14.8 1.11
 4 11 10 6.93 0.69
 4 12 10 1.59 0.58
 4 13 10 8.52 0.72
 4 0 11 27.35 2.14
 4 2 11 3.11 1.5
 4 3 11 8.85 1.61
 4 4 11 32.39 2.25
 4 5 11 12.89 1.36
 4 7 11 6.63 0.68
 4 8 11 20.2 1.27
 4 9 11 9.66 0.86
 5 1 0 39.39 0.76
 5 2 0 42.8 0.82
 5 3 0 226.6 2.53
 5 4 0 59.84 1.01
 5 5 0 71.67 1.12
 5 7 0 11.56 0.54
 5 8 0 16.03 0.61
 5 9 0 25.08 0.74
 5 10 0 37.83 0.92
 5 11 0 36.2 0.94
 5 12 0 1.59 0.51
 5 13 0 12 0.7
 5 14 0 51.63 1.24
 5 15 0 15.11 0.82
 5 16 0 4.5 0.44
 5 17 0 10.31 0.69
 5 18 0 6.17 0.65
 5 21 0 0.9 0.45
 5 22 0 7.79 0.64
 5 24 0 2.02 0.46
 5 0 1 5.85 0.41
 5 1 1 131.14 1.63
 5 2 1 89.2 1.27
 5 3 1 374.32 3.84
 5 4 1 5.2 0.41
 5 5 1 35 0.77
 5 6 1 69.77 1.15
 5 7 1 151.44 1.93
 5 8 1 3.14 0.42
 5 9 1 57.28 1.11
 5 10 1 12.49 0.61
 5 11 1 67.15 1.27
 5 12 1 21.35 0.81
 5 13 1 18.65 0.83
 5 14 1 15.89 0.78
 5 15 1 213.92 2.88
 5 16 1 60.28 1.42
 5 17 1 4.18 0.45
 5 18 1 7.57 0.69
 5 19 1 52.66 1.47
 5 20 1 50.78 1.44
 5 21 1 3.45 0.48
 5 22 1 0.89 0.46
 5 23 1 1.85 0.45
 5 24 1 14.38 0.94
 5 0 2 324.72 3.45
 5 1 2 166.27 2.02
 5 3 2 247.7 2.8
 5 4 2 84.22 1.28
 5 5 2 41.83 0.87
 5 6 2 6.47 0.46
 5 7 2 12.7 0.58
 5 8 2 28.63 0.79
 5 9 2 36.77 0.91
 5 10 2 1.37 0.47
 5 11 2 15.98 0.72
 5 12 2 122.17 1.9
 5 14 2 7.42 0.66
 5 15 2 3.02 0.4
 5 16 2 59.52 1.44
 5 17 2 14.46 0.86
 5 18 2 11.36 0.82
 5 19 2 29.82 1.13
 5 20 2 2.12 0.45
 5 21 2 38.39 1.31
 5 22 2 1.74 0.45
 5 23 2 5.26 0.58
 5 24 2 7.23 0.91
 5 0 3 30.56 0.75
 5 1 3 195.15 2.33
 5 2 3 24.04 0.68
 5 3 3 9.39 0.51
 5 4 3 1.33 0.41
 5 5 3 67.44 1.17
 5 6 3 34.18 0.84
 5 7 3 62.96 1.18
 5 8 3 18.27 0.68
 5 9 3 8.91 0.59
 5 10 3 42.5 1.05
 5 11 3 25.45 0.88
 5 12 3 26.98 0.92
 5 13 3 18.8 0.84
 5 14 3 46.24 1.21
 5 15 3 3.66 0.43
 5 16 3 49.99 1.36
 5 17 3 23.33 1.01
 5 18 3 23.54 1.06
 5 19 3 4.35 0.5
 5 20 3 55.58 1.55
 5 21 3 8.12 0.66
 5 22 3 4.72 0.51
 5 23 3 8.51 0.64
 5 1 4 68.68 1.19
 5 2 4 42.89 0.93
 5 3 4 27.82 0.8
 5 4 4 16.97 0.66
 5 5 4 6.14 0.51
 5 6 4 27.89 0.83
 5 7 4 29.58 0.86
 5 8 4 87.88 1.51
 5 9 4 2.62 0.38
 5 10 4 110 1.8
 5 11 4 34.01 1.02
 5 12 4 84.19 1.6
 5 13 4 4.32 0.43
 5 14 4 84.6 1.7
 5 15 4 20.32 0.96
 5 16 4 21.81 0.99
 5 17 4 8.11 0.69
 5 18 4 25.08 1.08
 5 19 4 74.4 1.77
 5 21 4 43.4 1.4
 5 22 4 11.53 0.94
 5 0 5 6.94 0.56
 5 1 5 182.85 2.35
 5 2 5 31.26 0.88
 5 3 5 15.81 0.67
 5 4 5 71.64 1.34
 5 5 5 58.48 1.23
 5 6 5 18.29 0.78
 5 7 5 33.88 0.96
 5 8 5 49.33 1.19
 5 9 5 10.73 0.7
 5 10 5 18.61 0.83
 5 11 5 20.04 0.88
 5 12 5 0.95 0.38
 5 13 5 17.45 0.9
 5 14 5 41.52 1.23
 5 15 5 1.29 0.42
 5 16 5 18.39 0.94
 5 17 5 3.61 0.48
 5 18 5 29.01 1.16
 5 19 5 3.09 0.48
 5 20 5 11.72 0.94
 5 21 5 8.66 0.66
 5 0 6 46.51 1.14
 5 1 6 44.63 1.1
 5 2 6 10.89 0.69
 5 3 6 52.99 1.22
 5 4 6 48.87 1.19
 5 5 6 78.82 1.53
 5 6 6 13.19 0.73
 5 7 6 102.84 1.8
 5 8 6 21.57 0.9
 5 9 6 20.68 0.88
 5 10 6 67.76 1.5
 5 11 6 78.65 1.65
 5 13 6 66.06 1.58
 5 14 6 52.96 1.45
 5 15 6 15.01 0.91
 5 16 6 5.23 0.52
 5 17 6 51.86 1.51
 5 18 6 7.12 0.64
 5 19 6 5.13 0.52
 5 0 7 1.46 0.39
 5 1 7 29.37 0.99
 5 2 7 16.43 0.84
 5 3 7 3.95 0.43
 5 4 7 105.65 1.86
 5 5 7 10.17 0.67
 5 6 7 20.64 0.9
 5 7 7 9.54 0.74
 5 8 7 98.39 1.87
 5 9 7 11.2 0.76
 5 10 7 1.98 0.42
 5 11 7 4.19 0.47
 5 12 7 13.02 0.79
 5 13 7 15.93 0.92
 5 14 7 6.29 0.54
 5 15 7 17.98 1
 5 16 7 7.72 0.75
 5 17 7 4.82 0.52
 5 18 7 2.88 0.47
 5 0 8 35.97 1.16
 5 1 8 46.9 1.3
 5 2 8 3.19 0.43
 5 3 8 0.68 0.41
 5 4 8 19.15 0.96
 5 5 8 137.71 2.3
 5 7 8 5.16 0.49
 5 8 8 2.89 0.45
 5 9 8 23.72 1.05
 5 10 8 2.02 0.44
 5 11 8 12.49 0.88
 5 12 8 7.94 0.64
 5 13 8 31.88 1.25
 5 14 8 8.01 0.65
 5 15 8 8.66 0.65
 5 16 8 11.73 0.9
 5 17 8 57.86 1.57
 5 1 9 29.53 1.13
 5 2 9 34.85 1.4
 5 3 9 5.4 0.62
 5 4 9 6.11 0.64
 5 5 9 13.93 1.06
 5 6 9 26.77 1.28
 5 7 9 9.36 0.84
 5 8 9 1.09 0.57
 5 9 9 1.3 0.44
 5 10 9 20.95 1.06
 5 11 9 15.24 0.98
 5 12 9 1.68 0.45
 5 13 9 8.62 0.66
 5 14 9 6.67 0.55
 5 15 9 2.58 0.47
 5 0 10 73.66 3.1
 5 1 10 5.12 0.92
 5 2 10 2.79 0.59
 5 3 10 50.21 1.7
 5 4 10 24.14 1.28
 5 5 10 29.47 1.44
 5 6 10 6.49 0.68
 5 7 10 17.52 1.17
 5 8 10 6.85 0.68
 5 9 10 32.12 1.41
 5 11 10 1.99 0.56
 5 12 10 5.77 0.53
 5 0 11 3.67 1.68
 5 1 11 23.38 2.01
 5 2 11 12.06 1.64
 5 3 11 16.07 1.17
 5 4 11 10.79 0.91
 5 6 11 39.02 1.52
 5 7 11 2.38 0.59
 6 0 0 131.62 1.73
 6 1 0 64.91 1.11
 6 2 0 4.74 0.44
 6 3 0 31 0.78
 6 4 0 9.72 0.51
 6 5 0 74.84 1.26
 6 6 0 69.04 1.22
 6 7 0 82.58 1.39
 6 8 0 57.7 1.16
 6 10 0 86.06 1.54
 6 12 0 62.7 1.34
 6 13 0 21 0.89
 6 14 0 9.05 0.64
 6 15 0 27.85 1.01
 6 16 0 7.13 0.64
 6 17 0 8.75 0.69
 6 18 0 20.76 1.02
 6 19 0 6.82 0.69
 6 21 0 2.22 0.46
 6 22 0 23.04 1.09
 6 0 1 38.7 0.86
 6 1 1 116 1.6
 6 2 1 83.83 1.32
 6 3 1 74.5 1.24
 6 4 1 85.68 1.36
 6 5 1 102.3 1.53
 6 6 1 9.27 0.53
 6 7 1 59.72 1.16
 6 8 1 51.68 1.1
 6 9 1 1.43 0.51
 6 10 1 1.43 0.35
 6 11 1 26.08 0.89
 6 12 1 12.5 0.75
 6 13 1 116.98 1.95
 6 14 1 40.25 1.16
 6 15 1 18.15 0.88
 6 16 1 11.48 0.78
 6 17 1 70.33 1.62
 6 18 1 64.9 1.6
 6 19 1 18.12 0.98
 6 20 1 12.88 0.91
 6 21 1 7.86 0.65
 6 22 1 21.34 1.09
 6 23 1 9.13 0.87
 6 0 2 18.78 0.65
 6 1 2 111.48 1.6
 6 2 2 170.34 2.16
 6 3 2 3.24 0.43
 6 4 2 0.84 0.46
 6 5 2 46.28 1
 6 6 2 9.29 0.56
 6 7 2 17.54 0.7
 6 8 2 45.51 1.07
 6 9 2 5.33 0.57
 6 10 2 103.97 1.73
 6 11 2 3.62 0.41
 6 12 2 29.81 1.01
 6 13 2 10.52 0.67
 6 14 2 89.13 1.76
 6 15 2 1 0.4
 6 16 2 6.81 0.58
 6 17 2 13.93 0.88
 6 18 2 7.29 0.61
 6 19 2 6.77 0.61
 6 20 2 1.79 0.46
 6 21 2 8.54 0.77
 6 22 2 6.08 0.54
 6 23 2 13.13 1.56
 6 0 3 12 0.59
 6 1 3 97.05 1.5
 6 2 3 16.18 0.67
 6 3 3 194.95 2.42
 6 4 3 65.04 1.22
 6 5 3 4.44 0.52
 6 6 3 23.83 0.79
 6 7 3 56.06 1.18
 6 8 3 22.28 0.81
 6 9 3 24.73 0.88
 6 10 3 1.26 0.37
 6 11 3 6.66 0.52
 6 12 3 20.19 0.89
 6 13 3 4.28 0.43
 6 14 3 46.79 1.31
 6 15 3 31.45 1.12
 6 16 3 27.62 1.1
 6 17 3 12.46 0.87
 6 18 3 67.77 1.68
 6 19 3 45.76 1.44
 6 20 3 2.94 0.48
 6 21 3 20.38 1.09
 6 22 3 28.16 1.19
 6 0 4 1.02 0.48
 6 1 4 91.51 1.53
 6 2 4 20.45 0.75
 6 3 4 55.27 1.16
 6 4 4 0.89 0.57
 6 5 4 35.84 0.98
 6 6 4 65.18 1.33
 6 7 4 4.8 0.42
 6 8 4 16.45 0.77
 6 9 4 38.9 1.1
 6 10 4 47.02 1.23
 6 11 4 2.42 0.39
 6 12 4 26.61 1
 6 13 4 4.55 0.46
 6 14 4 38.62 1.23
 6 15 4 3.71 0.47
 6 16 4 31.07 1.16
 6 17 4 78.17 1.78
 6 18 4 9.62 0.79
 6 19 4 30.57 1.23
 6 20 4 12.03 0.91
 6 21 4 53.04 1.53
 6 0 5 13.91 0.74
 6 1 5 63.27 1.31
 6 2 5 19.14 0.79
 6 3 5 103.2 1.73
 6 4 5 18.58 0.8
 6 5 5 4.07 0.41
 6 6 5 42.65 1.12
 6 7 5 9.88 0.7
 6 9 5 32.82 1.07
 6 10 5 2.23 0.39
 6 11 5 18.82 0.91
 6 12 5 22.55 0.98
 6 13 5 9.28 0.62
 6 14 5 22.03 1.03
 6 15 5 1.86 0.44
 6 16 5 16.38 0.99
 6 17 5 1.84 0.45
 6 18 5 17.27 0.99
 6 19 5 5.85 0.54
 6 0 6 49.53 1.23
 6 1 6 98.39 1.74
 6 2 6 70.43 1.48
 6 3 6 54.4 1.3
 6 4 6 19.12 0.86
 6 5 6 77.48 1.58
 6 6 6 71.91 1.54
 6 7 6 6.17 0.48
 6 8 6 10.54 0.77
 6 9 6 73.95 1.63
 6 10 6 12.38 0.85
 6 11 6 32.3 1.15
 6 12 6 39.43 1.25
 6 13 6 33.83 1.23
 6 14 6 12.82 0.93
 6 15 6 42.38 1.35
 6 16 6 28.06 1.16
 6 17 6 22.19 1.09
 6 18 6 8.4 0.59
 6 19 6 13.93 0.93
 6 0 7 17.25 0.86
 6 1 7 2.19 0.4
 6 2 7 48.62 1.3
 6 3 7 11.5 0.79
 6 4 7 7.96 0.65
 6 5 7 20.15 0.91
 6 6 7 96 1.86
 6 7 7 2.26 0.43
 6 8 7 18.53 0.93
 6 9 7 4.96 0.55
 6 10 7 56.47 1.49
 6 11 7 4.99 0.51
 6 12 7 17.05 1
 6 13 7 15.13 0.97
 6 14 7 13.47 0.94
 6 15 7 3.43 0.49
 6 17 7 11.6 0.86
 6 18 7 6.9 0.55
 6 0 8 27.7 1.07
 6 1 8 1.22 0.42
 6 2 8 14.43 0.86
 6 3 8 48.19 1.36
 6 4 8 7.59 0.69
 6 5 8 3.32 0.46
 6 6 8 12.87 0.88
 6 7 8 51.95 1.44
 6 8 8 0.71 0.46
 6 9 8 3.07 0.47
 6 10 8 7.65 0.66
 6 11 8 17.23 1.02
 6 12 8 2.35 0.47
 6 13 8 10.22 0.74
 6 14 8 14.93 0.97
 6 15 8 40.36 1.35
 6 16 8 20.68 1.07
 6 0 9 38.2 1.3
 6 1 9 1.09 0.44
 6 2 9 11.18 0.86
 6 3 9 10.97 0.81
 6 4 9 8.78 0.76
 6 5 9 2.65 0.46
 6 6 9 12.79 0.9
 6 7 9 6.87 0.56
 6 8 9 29.44 1.17
 6 9 9 5.7 0.54
 6 10 9 41.24 1.38
 6 11 9 6.43 0.61
 6 12 9 35.66 1.29
 6 13 9 13.66 0.94
 6 0 10 4.83 0.52
 6 1 10 42.56 1.37
 6 2 10 44.84 1.43
 6 3 10 1.58 0.48
 6 4 10 6.88 0.56
 6 5 10 50.54 1.49
 6 6 10 8.39 0.66
 6 7 10 22.1 1.11
 6 8 10 1.54 0.45
 6 9 10 4.44 0.51
 6 0 11 7.28 0.63
 6 1 11 29 1.37
 6 2 11 4.2 0.61
 7 2 0 69.96 1.28
 7 3 0 13.38 0.62
 7 4 0 3.73 0.51
 7 5 0 51.47 1.14
 7 6 0 20.66 0.79
 7 7 0 2.37 0.36
 7 8 0 33.94 0.98
 7 9 0 42.04 1.1
 7 10 0 95.95 1.72
 7 11 0 32.04 1.04
 7 12 0 23.78 0.93
 7 14 0 17.05 0.88
 7 15 0 14.81 0.88
 7 16 0 2.43 0.45
 7 17 0 11.25 0.85
 7 18 0 1.2 0.45
 7 19 0 3.03 0.48
 7 20 0 24.32 1.1
 7 21 0 17.46 1.02
 7 22 0 1.4 0.47
 7 0 1 214.28 2.65
 7 1 1 55.21 1.12
 7 2 1 15.57 0.68
 7 3 1 40.6 0.97
 7 4 1 68.46 1.28
 7 5 1 71.35 1.34
 7 6 1 39 1.01
 7 7 1 22.34 0.82
 7 8 1 1.12 0.36
 7 9 1 98.03 1.72
 7 10 1 18.63 0.84
 7 11 1 17.79 0.85
 7 13 1 36.16 1.14
 7 14 1 17.68 0.95
 7 15 1 10.5 0.79
 7 16 1 16.95 0.96
 7 17 1 35.15 1.25
 7 18 1 41.87 1.36
 7 19 1 25.74 1.15
 7 20 1 10.94 0.9
 7 21 1 24.64 1.14
 7 22 1 32.84 1.26
 7 0 2 11.24 0.63
 7 1 2 2 0.5
 7 2 2 37.9 0.97
 7 3 2 28.43 0.86
 7 4 2 12.35 0.66
 7 5 2 49.41 1.12
 7 6 2 203.96 2.64
 7 7 2 6.92 0.5
 7 8 2 17.08 0.8
 7 9 2 23.02 0.92
 7 10 2 139.06 2.18
 7 11 2 10.41 0.66
 7 12 2 56.99 1.4
 7 13 2 5.15 0.52
 7 14 2 5.63 0.5
 7 15 2 19.54 0.94
 7 16 2 14.82 0.92
 7 17 2 6.01 0.59
 7 18 2 10.97 0.87
 7 19 2 1.62 0.46
 7 20 2 1.84 0.46
 7 21 2 0.96 0.45
 7 0 3 3.68 0.54
 7 1 3 115.38 1.81
 7 2 3 29.46 0.91
 7 3 3 17.52 0.77
 7 4 3 23.98 0.85
 7 5 3 100.35 1.69
 7 6 3 43.28 1.1
 7 7 3 11.74 0.7
 7 8 3 36.58 1.07
 7 9 3 5.55 0.51
 7 10 3 5.85 0.51
 7 11 3 5.81 0.6
 7 12 3 14.53 0.83
 7 13 3 20.85 0.97
 7 14 3 41.57 1.3
 7 15 3 15.95 0.92
 7 16 3 23.99 1.12
 7 17 3 31.69 1.23
 7 18 3 7.72 0.64
 7 19 3 20.64 1.08
 7 20 3 12.35 0.91
 7 21 3 8.66 0.75
 7 0 4 2.55 0.38
 7 1 4 64.74 1.35
 7 2 4 11.66 0.71
 7 3 4 22.84 0.88
 7 4 4 55.68 1.27
 7 5 4 50.66 1.24
 7 6 4 47.41 1.2
 7 7 4 4.41 0.44
 7 8 4 8.93 0.64
 7 9 4 16.12 0.85
 7 10 4 11.52 0.78
 7 11 4 13.67 0.85
 7 12 4 26.58 1.06
 7 13 4 38.43 1.28
 7 14 4 11.52 0.86
 7 15 4 37.3 1.29
 7 16 4 34.61 1.24
 7 17 4 22.62 1.07
 7 18 4 15.72 0.98
 7 19 4 25.02 1.17
 7 20 4 1.89 0.46
 7 0 5 2.93 0.41
 7 1 5 21.52 0.88
 7 2 5 21.17 0.86
 7 3 5 7.07 0.61
 7 4 5 30.65 1.03
 7 5 5 31.84 1.05
 7 6 5 26.62 0.99
 7 7 5 43.84 1.24
 7 8 5 61.1 1.46
 7 9 5 4.71 0.47
 7 10 5 43.13 1.28
 7 11 5 11.73 0.84
 7 12 5 27.47 1.13
 7 13 5 4.47 0.49
 7 14 5 51.91 1.47
 7 15 5 3.07 0.47
 7 16 5 11.87 0.82
 7 17 5 3.93 0.5
 7 18 5 5.53 0.53
 7 19 5 5.35 0.52
 7 0 6 14.04 0.81
 7 1 6 59.83 1.43
 7 2 6 75.21 1.6
 7 3 6 56.22 1.41
 7 4 6 53.45 1.36
 7 5 6 6.33 0.54
 7 6 6 11.82 0.83
 7 7 6 32.81 1.16
 7 8 6 27.68 1.09
 7 9 6 8.68 0.71
 7 10 6 7.3 0.69
 7 11 6 24.59 1.06
 7 12 6 6.51 0.61
 7 13 6 13.08 0.91
 7 14 6 10.54 0.77
 7 15 6 17.03 1.02
 7 16 6 18.43 1.04
 7 17 6 14.44 0.98
 7 18 6 6.86 0.62
 7 0 7 29.82 1.12
 7 1 7 1.19 0.41
 7 2 7 70.53 1.63
 7 3 7 7.98 0.7
 7 4 7 3.05 0.45
 7 5 7 4.69 0.49
 7 6 7 3.18 0.46
 7 7 7 21.71 1.02
 7 8 7 34.61 1.21
 7 9 7 16.73 0.99
 7 10 7 36.05 1.28
 7 11 7 12.57 0.82
 7 12 7 20.02 1.09
 7 13 7 7.44 0.64
 7 14 7 28.31 1.22
 7 15 7 6.7 0.55
 7 0 8 1.16 0.44
 7 1 8 31.42 1.2
 7 2 8 69.38 1.66
 7 3 8 17.76 0.97
 7 4 8 6.18 0.6
 7 5 8 10.23 0.84
 7 6 8 4.38 0.5
 7 7 8 8.44 0.73
 7 8 8 3.81 0.54
 7 9 8 22.88 1.1
 7 10 8 2.05 0.46
 7 11 8 26.9 1.16
 7 12 8 16.74 0.99
 7 13 8 20.52 1.04
 7 14 8 2.37 0.46
 7 0 9 4.54 0.51
 7 1 9 4.34 0.51
 7 2 9 10.16 0.79
 7 3 9 7.01 0.59
 7 4 9 18.8 1.04
 7 5 9 10.44 0.69
 7 6 9 10.07 0.73
 7 7 9 3.72 0.5
 7 8 9 56.17 1.57
 7 10 9 30.95 1.21
 7 11 9 6.44 0.54
 7 1 10 30.44 1.22
 7 2 10 3.84 0.49
 7 3 10 64.58 1.66
 7 4 10 7.28 0.56
 7 6 10 9.49 0.88
 8 0 0 2.3 0.37
 8 1 0 1.67 0.36
 8 2 0 48.3 1.14
 8 4 0 2.32 0.38
 8 5 0 10.37 0.68
 8 6 0 128.34 2.04
 8 7 0 17.58 0.84
 8 8 0 5.59 0.51
 8 9 0 62.68 1.45
 8 10 0 17.41 0.87
 8 11 0 22.28 0.95
 8 12 0 9.96 0.66
 8 13 0 57.13 1.47
 8 14 0 1.25 0.43
 8 15 0 1.75 0.44
 8 16 0 35.41 1.25
 8 17 0 16.63 0.97
 8 19 0 9.07 0.67
 8 20 0 0.77 0.47
 8 0 1 30.8 0.97
 8 1 1 30.4 0.95
 8 2 1 94.17 1.65
 8 3 1 1.21 0.37
 8 4 1 31.91 0.98
 8 5 1 65.28 1.39
 8 6 1 2.49 0.4
 8 7 1 21.35 0.88
 8 8 1 4.99 0.5
 8 9 1 59.69 1.44
 8 10 1 4.24 0.44
 8 11 1 3.88 0.45
 8 12 1 20.74 0.98
 8 13 1 25.66 1.05
 8 14 1 4.44 0.49
 8 15 1 18.15 0.97
 8 16 1 8.53 0.76
 8 17 1 17.98 1.03
 8 18 1 3.84 0.5
 8 19 1 39.68 1.34
 8 20 1 36.63 1.28
 8 1 2 3.06 0.4
 8 2 2 31.58 0.99
 8 3 2 11.16 0.72
 8 4 2 126.58 2.02
 8 5 2 3.01 0.41
 8 6 2 48.84 1.24
 8 7 2 12.22 0.8
 8 8 2 178.44 2.58
 8 9 2 1.92 0.39
 8 10 2 22.63 0.97
 8 11 2 4.11 0.46
 8 12 2 27.12 1.07
 8 13 2 2.68 0.45
 8 14 2 26.6 1.1
 8 15 2 3.62 0.48
 8 16 2 20.78 1.04
 8 17 2 5.27 0.53
 8 18 2 2.86 0.48
 8 19 2 2.95 0.48
 8 20 2 10.19 0.76
 8 0 3 81.05 1.58
 8 1 3 1.86 0.39
 8 2 3 14.4 0.78
 8 3 3 34.19 1.04
 8 4 3 41.14 1.15
 8 5 3 22.49 0.92
 8 6 3 35.06 1.08
 8 7 3 34.21 1.1
 8 8 3 20.8 0.91
 8 9 3 58.43 1.44
 8 10 3 69.43 1.6
 8 11 3 10.74 0.81
 8 12 3 61.76 1.56
 8 13 3 36.7 1.24
 8 14 3 15.59 0.92
 8 16 3 12.01 0.89
 8 17 3 3.17 0.48
 8 18 3 5.84 0.54
 8 19 3 1.81 0.45
 8 0 4 5.39 0.49
 8 1 4 13.78 0.76
 8 2 4 16 0.82
 8 3 4 44.92 1.22
 8 4 4 23.28 0.95
 8 5 4 11.83 0.74
 8 6 4 6.76 0.52
 8 7 4 40.27 1.22
 8 8 4 63.89 1.53
 8 9 4 24.04 1.01
 8 10 4 30.14 1.13
 8 11 4 53.22 1.45
 8 12 4 15.34 0.91
 8 13 4 24.16 1.08
 8 14 4 24.48 1.12
 8 15 4 38.07 1.32
 8 16 4 8.23 0.59
 8 17 4 7.01 0.62
 8 0 5 0.65 0.41
 8 1 5 22.92 0.94
 8 2 5 17.84 0.88
 8 3 5 14.56 0.84
 8 4 5 16.74 0.87
 8 5 5 33.24 1.15
 8 6 5 45.63 1.31
 8 7 5 8.14 0.69
 8 8 5 36.23 1.23
 8 9 5 13.2 0.89
 8 10 5 48.57 1.42
 8 11 5 1.08 0.44
 8 12 5 52.75 1.52
 8 13 5 1.2 0.45
 8 14 5 5.37 0.53
 8 15 5 13.77 0.93
 8 16 5 10.02 0.88
 8 17 5 5.3 0.52
 8 0 6 83.87 1.78
 8 1 6 1.85 0.42
 8 2 6 8.24 0.69
 8 3 6 12.06 0.85
 8 4 6 36.21 1.21
 8 5 6 21.95 1.01
 8 6 6 16.09 0.93
 8 7 6 27.77 1.16
 8 8 6 12.75 0.93
 8 9 6 5.17 0.52
 8 11 6 28.97 1.21
 8 13 6 9.62 0.73
 8 14 6 3.23 0.49
 8 15 6 14.5 0.98
 8 16 6 18.37 1.03
 8 0 7 53.72 1.51
 8 1 7 4.91 0.5
 8 2 7 1.29 0.44
 8 3 7 11.11 0.76
 8 4 7 58.82 1.55
 8 5 7 0.99 0.45
 8 6 7 3.05 0.47
 8 7 7 35.17 1.27
 8 8 7 29.84 1.2
 8 9 7 10.15 0.79
 8 11 7 27.8 1.21
 8 12 7 32.13 1.22
 8 13 7 8.51 0.65
 8 14 7 12.93 0.93
 8 0 8 46.57 1.43
 8 1 8 43.99 1.4
 8 2 8 9.8 0.76
 8 3 8 34.62 1.29
 8 4 8 11.52 0.81
 8 5 8 13.87 0.97
 8 6 8 8.73 0.63
 8 7 8 13.11 0.94
 8 8 8 3.04 0.48
 8 9 8 3.84 0.5
 8 10 8 4.37 0.5
 8 11 8 22.01 1.08
 8 0 9 6.13 0.54
 8 1 9 5.7 0.54
 8 2 9 19.58 1.08
 8 3 9 16.82 1.01
 8 4 9 17.58 1.04
 8 5 9 0.88 0.49
 8 6 9 43.36 1.35
 8 7 9 22.75 1.1
 8 8 9 7.37 0.65
 9 2 0 23.63 0.94
 9 4 0 174.47 2.58
 9 6 0 6.56 0.55
 9 7 0 7.1 0.64
 9 8 0 124.05 2.17
 9 9 0 4.31 0.47
 9 10 0 15.48 0.91
 9 11 0 24.64 1.06
 9 12 0 5.44 0.52
 9 13 0 6.66 0.55
 9 14 0 41.51 1.36
 9 15 0 36.84 1.29
 9 18 0 4.58 0.51
 9 0 1 7.31 0.54
 9 1 1 11.7 0.75
 9 2 1 26.09 0.98
 9 3 1 12.79 0.79
 9 4 1 5.77 0.52
 9 5 1 6.86 0.62
 9 6 1 19.33 0.91
 9 7 1 38.75 1.23
 9 8 1 14.07 0.84
 9 9 1 38.19 1.2
 9 10 1 4.25 0.48
 9 11 1 34.08 1.21
 9 12 1 3.22 0.47
 9 13 1 58.71 1.57
 9 14 1 13.42 0.94
 9 15 1 4.14 0.5
 9 16 1 10.09 0.85
 9 17 1 21.58 1.08
 9 18 1 1.37 0.45
 9 0 2 110.47 1.97
 9 1 2 1.79 0.38
 9 2 2 4.51 0.44
 9 3 2 2.76 0.41
 9 4 2 90.84 1.79
 9 5 2 32.15 1.09
 9 6 2 9.86 0.79
 9 7 2 11.01 0.82
 9 8 2 6.2 0.51
 9 9 2 62.93 1.55
 9 10 2 9.91 0.78
 9 11 2 15.64 0.93
 9 12 2 19.14 1.02
 9 13 2 34.84 1.27
 9 14 2 10.45 0.8
 9 15 2 10.73 0.85
 9 16 2 18.06 1.03
 9 17 2 3.62 0.49
 9 18 2 12.88 0.89
 9 0 3 19.85 0.9
 9 1 3 20.28 0.93
 9 2 3 72.54 1.59
 9 4 3 7.67 0.58
 9 5 3 21.32 0.99
 9 6 3 27.45 1.08
 9 7 3 16.27 0.91
 9 8 3 84.89 1.82
 9 9 3 9.84 0.83
 9 10 3 49.01 1.42
 9 11 3 15.44 0.94
 9 12 3 43.8 1.37
 9 13 3 3.88 0.5
 9 14 3 30.19 1.23
 9 15 3 3.53 0.49
 9 16 3 2.12 0.46
 9 17 3 4.82 0.51
 9 0 4 65.64 1.57
 9 1 4 1.56 0.42
 9 2 4 3.4 0.45
 9 3 4 15.07 0.86
 9 4 4 41.86 1.27
 9 5 4 18.96 0.96
 9 6 4 28.73 1.09
 9 7 4 13.04 0.88
 9 8 4 34.58 1.22
 9 9 4 20.25 0.99
 9 10 4 48.37 1.45
 9 12 4 35.22 1.26
 9 13 4 1.3 0.46
 9 14 4 4.41 0.51
 9 15 4 5.26 0.53
 9 16 4 4.67 0.51
 9 0 5 68.3 1.66
 9 1 5 12.06 0.86
 9 2 5 43.03 1.32
 9 3 5 39.67 1.28
 9 4 5 13.06 0.89
 9 5 5 1.13 0.43
 9 6 5 17.58 0.99
 9 7 5 36.18 1.25
 9 8 5 20.34 1.01
 9 9 5 1.59 0.45
 9 10 5 2.87 0.47
 9 11 5 20.49 1.06
 9 12 5 11.51 0.88
 9 13 5 7.68 0.65
 9 14 5 2.76 0.48
 9 15 5 9.33 0.76
 9 0 6 0.87 0.44
 9 1 6 2.82 0.46
 9 2 6 15.81 0.95
 9 3 6 29.89 1.17
 9 4 6 9.05 0.75
 9 5 6 10.69 0.86
 9 6 6 9.96 0.83
 9 7 6 15.78 0.98
 9 8 6 3.15 0.49
 9 9 6 23.46 1.1
 9 10 6 5.15 0.58
 9 11 6 20.81 1.07
 9 12 6 9.07 0.74
 9 13 6 7.73 0.57
 9 0 7 18.08 1.02
 9 1 7 5.97 0.6
 9 2 7 20.43 1.08
 9 3 7 5.43 0.53
 9 4 7 19.37 1.07
 9 5 7 19.83 1.06
 9 6 7 62.34 1.64
 9 7 7 1.33 0.45
 9 8 7 20.81 1.04
 9 9 7 11.35 0.93
 9 10 7 13.23 0.92
 9 11 7 1.39 0.45
 9 0 8 4.33 0.51
 9 1 8 2.32 0.46
 9 2 8 2.91 0.48
 9 3 8 13.45 0.94
 9 4 8 23.27 1.13
 9 5 8 6.86 0.62
 9 6 8 18.67 1
 9 7 8 28.96 1.2
 9 8 8 5 0.52
 10 0 0 269.56 3.54
 10 2 0 10.15 0.79
 10 3 0 1.72 0.42
 10 4 0 117.8 2.14
 10 5 0 10.37 0.82
 10 6 0 24.21 1.05
 10 7 0 1.31 0.43
 10 8 0 3.04 0.47
 10 9 0 18.31 0.99
 10 10 0 3.66 0.49
 10 11 0 2.42 0.46
 10 12 0 1.9 0.46
 10 14 0 7.37 0.71
 10 15 0 1.58 0.45
 10 0 1 0.73 0.43
 10 1 1 40.48 1.26
 10 2 1 13.07 0.8
 10 3 1 18.89 0.94
 10 4 1 12.96 0.88
 10 5 1 5.74 0.57
 10 6 1 40.99 1.29
 10 7 1 11.7 0.78
 10 8 1 2.15 0.45
 10 9 1 9.95 0.85
 10 10 1 10.92 0.86
 10 11 1 48.06 1.45
 10 12 1 8.85 0.77
 10 13 1 9.22 0.68
 10 14 1 8.76 0.77
 10 15 1 16.77 1
 10 16 1 2.33 0.46
 10 0 2 51.16 1.42
 10 1 2 3.63 0.46
 10 2 2 50.13 1.43
 10 3 2 14.25 0.88
 10 4 2 18.61 0.94
 10 5 2 5.29 0.51
 10 6 2 2.67 0.46
 10 7 2 36.6 1.25
 10 8 2 7.32 0.71
 10 9 2 2.67 0.47
 10 10 2 32.3 1.25
 10 11 2 44.13 1.42
 10 12 2 2.31 0.47
 10 13 2 0.95 0.46
 10 14 2 34.41 1.27
 10 15 2 33.05 1.25
 10 0 3 7.51 0.7
 10 1 3 0.71 0.45
 10 2 3 14.98 0.89
 10 3 3 5.05 0.5
 10 4 3 15.45 0.91
 10 5 3 8.17 0.64
 10 6 3 57.15 1.52
 10 7 3 2.4 0.46
 10 9 3 10.74 0.87
 10 10 3 22.82 1.13
 10 11 3 1.8 0.45
 10 12 3 21.76 1.07
 10 13 3 27.17 1.18
 10 14 3 2.5 0.47
 10 15 3 2.46 0.46
 10 0 4 3.17 0.47
 10 1 4 8.7 0.73
 10 2 4 14.64 0.89
 10 3 4 17.78 1.01
 10 4 4 15.45 0.93
 10 5 4 32.4 1.23
 10 6 4 3.88 0.49
 10 7 4 38.81 1.35
 10 8 4 21.96 1.09
 10 9 4 15.55 0.96
 10 10 4 22.72 1.11
 10 11 4 20.98 1.08
 10 12 4 1.53 0.45
 10 13 4 0.95 0.45
 10 14 4 19.67 1.04
 10 0 5 17.88 1
 10 1 5 32.37 1.22
 10 2 5 30.11 1.23
 10 3 5 1.27 0.45
 10 4 5 23.03 1.09
 10 5 5 56.79 1.59
 10 6 5 19.71 1.06
 10 7 5 2.18 0.47
 10 8 5 12.49 0.9
 10 9 5 41.26 1.39
 10 10 5 13.05 0.95
 10 11 5 2.15 0.46
 10 12 5 9.29 0.78
 10 1 6 9.25 0.64
 10 2 6 11.63 0.93
 10 4 6 1.97 0.46
 10 5 6 3.93 0.5
 10 6 6 3.15 0.48
 10 7 6 13.01 0.85
 10 8 6 6.25 0.55
 10 9 6 6.63 0.61
 10 10 6 15.55 0.96
 10 0 7 3.38 0.49
 10 1 7 5.78 0.54
 10 2 7 85.07 1.92
 10 3 7 3.66 0.49
 10 4 7 9.21 0.77
 10 5 7 4.62 0.51
 10 6 7 36.85 1.3
 10 7 7 11.67 0.91
 11 1 0 0.77 0.45
 11 2 0 183.75 2.88
 11 3 0 10.42 0.79
 11 6 0 19.74 1.04
 11 7 0 58.63 1.58
 11 8 0 0.89 0.47
 11 9 0 1.71 0.46
 11 10 0 10.4 0.8
 11 11 0 55.68 1.54
 11 12 0 4.47 0.51
 11 13 0 9.71 0.8
 11 1 1 30.51 1.2
 11 2 1 1.58 0.45
 11 3 1 8.61 0.75
 11 4 1 8.09 0.64
 11 5 1 26.23 1.15
 11 6 1 1.64 0.46
 11 7 1 28.55 1.16
 11 8 1 15.11 0.97
 11 9 1 2.11 0.47
 11 10 1 7.99 0.65
 11 11 1 5.22 0.52
 11 12 1 0.86 0.46
 11 13 1 13.51 0.81
 11 0 2 7.55 0.71
 11 1 2 10.13 0.84
 11 2 2 14.58 0.98
 11 3 2 20.99 1.08
 11 4 2 12.97 0.89
 11 5 2 1.49 0.46
 11 6 2 1.94 0.46
 11 7 2 19.93 1.05
 11 8 2 9.43 0.77
 11 9 2 2.28 0.47
 11 10 2 3.21 0.49
 11 11 2 21.76 1.07
 11 12 2 6 0.59
 11 0 3 15.99 0.97
 11 1 3 19.51 1.02
 11 2 3 8.75 0.75
 11 4 3 27.79 1.18
 11 5 3 19.28 1.01
 11 6 3 18.31 1.03
 11 7 3 12.63 0.93
 11 8 3 15.42 1.01
 11 9 3 3.15 0.48
 11 10 3 3.72 0.49
 11 11 3 16.36 1.02
 11 0 4 7.02 0.63
 11 1 4 14.61 0.95
 11 2 4 27.83 1.17
 11 3 4 35.57 1.3
 11 4 4 7.47 0.58
 11 5 4 3.27 0.48
 11 6 4 16.56 0.96
 11 7 4 5.1 0.53
 11 8 4 1.42 0.45
 11 9 4 10.97 0.8
 11 10 4 3.39 0.48
 11 0 5 9.02 0.68
 11 1 5 14.56 0.98
 11 2 5 35.18 1.29
 11 3 5 22.77 1.06
 11 4 5 2.43 0.46
 11 5 5 3.09 0.48
 11 6 5 48.36 1.49
 11 7 5 12.24 0.89
 11 0 6 18.27 1.05
 11 1 6 4.8 0.51
 11 2 6 0.92 0.49
 11 3 6 27.91 1.17
 11 4 6 7 0.62
 12 0 0 8.97 0.68
 12 1 0 13.9 0.96
 12 2 0 5.37 0.59
 12 3 0 24.79 1.14
 12 4 0 2.33 0.46
 12 5 0 17.59 1
 12 6 0 20.45 1.04
 12 7 0 8.05 0.58
 12 9 0 35.88 1.29
 12 0 1 12.36 0.9
 12 1 1 5.12 0.53
 12 2 1 3.81 0.5
 12 3 1 22.43 1.11
 12 4 1 8.85 0.7
 12 5 1 34.48 1.3
 12 7 1 22.76 1.11
 12 8 1 10.07 0.87
 12 0 2 0.99 0.46
 12 1 2 5.14 0.52
 12 2 2 47.47 1.49
 12 3 2 1.52 0.45
 12 4 2 8.65 0.76
 12 5 2 7.74 0.64
 12 6 2 15.11 0.99
 12 7 2 4.89 0.51
 12 8 2 5.31 0.59
 12 1 3 18.02 0.98
 12 2 3 0.82 0.47
 12 3 3 20.75 1.07
 12 4 3 1.85 0.45
 12 5 3 7.03 0.71
 12 6 3 0.89 0.46
 12 0 4 14.19 0.94
 12 1 4 44.02 1.4
 12 2 4 9.06 0.85
 12 3 4 17.12 1

_iucr_refine_fcf_details
;
data_L-Ala_23K_HAR
_computing_structure_refinement   'olex2.refine 1.3 (Bourhis et al., 2015)'
_shelx_refln_list_code            4
loop_
  _space_group_symop_id
  _space_group_symop_operation_xyz
  1  x,y,z
  2  x+1/2,-y+1/2,-z
  3  -x,y+1/2,-z+1/2
  4  -x+1/2,-y,z+1/2

_space_group_crystal_system       orthorhombic
_space_group_IT_number            19
_space_group_name_H-M_alt         'P 21 21 21'
_space_group_name_Hall            ' P 2ac 2ab'
_symmetry_space_group_name_H-M    'P 21 21 21'
_symmetry_space_group_name_Hall   ' P 2ac 2ab'
_symmetry_Int_Tables_number       19
_cell_length_a                    5.9279(10)
_cell_length_b                    12.2597(17)
_cell_length_c                    5.7939(9)
_cell_angle_alpha                 90
_cell_angle_beta                  90
_cell_angle_gamma                 90
_cell_volume                      421.07(11)
loop_
  _refln_index_h
  _refln_index_k
  _refln_index_l
  _refln_F_squared_calc
  _refln_F_squared_meas
  _refln_F_squared_sigma
  _refln_F_squared_weight
  _refln_observed_status
0 0 2 2905.920 2806.960 32.986 0.045 o
0 0 4 205.820 207.055 3.865 3.577 o
0 0 8 25.049 24.177 1.514 24.600 o
0 0 10 5.148 4.753 1.302 33.441 o
0 1 1 726.909 715.378 7.255 0.888 o
0 1 2 506.489 526.516 6.488 1.188 o
0 1 3 80.903 82.943 1.736 17.969 o
0 1 4 38.618 39.322 1.191 39.090 o
0 1 5 235.087 233.158 4.480 2.668 o
0 1 6 92.588 92.579 2.432 9.297 o
0 1 7 61.020 58.040 2.048 13.265 o
0 1 8 3.041 3.542 1.009 55.655 o
0 1 9 6.525 8.415 1.191 39.948 o
0 1 12 28.501 26.679 2.270 10.961 o
0 2 0 181.789 181.486 1.736 15.248 o
0 2 1 111.665 118.047 1.211 32.523 o
0 2 2 175.198 179.306 2.048 11.658 o
0 2 3 151.710 155.795 2.896 6.378 o
0 2 4 89.665 91.893 2.038 13.092 o
0 2 5 137.264 135.564 2.926 6.324 o
0 2 6 15.024 16.003 1.029 53.252 o
0 2 7 545.631 534.447 9.646 0.571 o
0 2 8 9.443 8.597 1.170 41.316 o
0 2 9 47.501 45.800 2.190 11.707 o
0 2 10 20.830 20.443 1.756 18.332 o
0 2 11 2.035 2.664 1.403 28.810 o
0 2 12 18.924 19.959 1.988 14.315 o
0 3 1 697.623 699.738 6.337 1.121 o
0 3 2 54.899 55.487 0.787 82.828 o
0 3 3 198.767 202.867 2.432 8.373 o
0 3 4 7.641 7.901 0.444 285.687 o
0 3 5 49.148 48.595 1.534 23.581 o
0 3 6 1.042 1.473 0.727 107.376 o
0 3 8 16.734 15.519 1.362 30.451 o
0 3 9 61.605 62.560 2.523 8.794 o
0 3 10 48.444 48.353 2.412 9.662 o
0 3 11 7.634 6.710 1.554 23.461 o
0 3 12 117.477 114.778 3.945 3.575 o
0 4 0 5299.950 5120.870 43.984 0.022 o
0 4 1 94.515 97.049 1.059 43.044 o
0 4 2 170.232 169.074 1.766 15.178 o
0 4 3 709.403 729.797 7.699 0.807 o
0 4 4 221.800 226.600 2.815 6.304 o
0 4 5 379.667 384.222 4.541 2.389 o
0 4 6 16.632 15.791 1.090 47.497 o
0 4 7 11.882 11.634 1.110 45.895 o
0 4 8 1.919 1.705 1.130 44.375 o
0 4 9 20.937 21.947 1.635 21.135 o
0 4 10 27.241 27.991 1.947 14.881 o
0 5 2 545.514 559.754 5.267 1.657 o
0 5 3 79.252 80.299 1.181 37.066 o
0 5 4 0.313 0.666 0.444 287.530 o
0 5 5 177.511 175.502 2.412 8.742 o
0 5 6 84.270 85.183 1.554 22.076 o
0 5 7 24.545 23.783 1.433 27.439 o
0 5 10 32.343 32.299 2.069 13.177 o
0 5 12 9.376 9.656 1.776 17.960 o
0 6 0 87.496 88.573 1.029 46.300 o
0 6 1 470.366 469.051 4.531 2.245 o
0 6 2 91.020 95.505 1.160 37.061 o
0 6 3 262.379 268.949 2.815 6.016 o
0 6 4 69.939 70.047 1.221 35.529 o
0 6 5 0.677 0.767 0.484 241.599 o
0 6 6 12.015 11.039 0.656 130.868 o
0 6 7 42.575 42.632 1.211 37.662 o
0 6 8 10.021 10.141 0.827 82.528 o
0 6 10 40.580 41.098 2.331 10.364 o
0 6 11 8.805 7.618 1.604 22.006 o
0 6 12 54.409 55.083 2.755 7.407 o
0 7 1 35.832 36.467 0.605 143.749 o
0 7 2 5.075 5.348 0.343 479.227 o
0 7 3 21.883 22.118 0.565 171.962 o
0 7 4 28.875 28.848 0.777 91.201 o
0 7 5 6.983 6.539 0.535 197.485 o
0 7 6 142.631 140.276 2.220 10.579 o
0 7 7 47.066 46.063 1.271 34.080 o
0 7 8 57.935 58.888 1.554 22.788 o
0 7 9 47.020 45.952 1.514 24.249 o
0 7 10 53.355 53.671 2.603 8.288 o
0 7 11 2.524 3.057 1.524 24.413 o
0 7 12 67.812 64.023 3.037 6.082 o
0 8 0 44.711 44.791 0.716 101.938 o
0 8 1 44.080 43.812 0.727 99.584 o
0 8 2 108.166 110.328 1.382 26.189 o
0 8 3 60.669 60.875 0.979 54.667 o
0 8 4 64.495 63.680 1.070 46.001 o
0 8 5 146.061 143.415 2.159 11.085 o
0 8 6 30.669 29.625 0.979 57.975 o
0 8 7 1.543 1.927 0.454 274.819 o
0 8 8 87.879 86.414 1.917 14.765 o
0 8 9 78.482 78.665 1.927 14.736 o
0 8 10 57.528 59.453 1.786 17.375 o
0 8 11 7.695 8.294 1.594 22.287 o
0 9 1 31.482 31.684 0.656 125.551 o
0 9 2 21.265 23.390 0.595 155.395 o
0 9 3 143.364 140.953 1.766 15.956 o
0 9 4 7.026 7.104 0.464 261.786 o
0 9 5 72.878 68.493 1.413 26.931 o
0 9 6 12.642 14.177 0.777 93.318 o
0 9 7 4.321 4.874 0.525 205.545 o
0 9 8 11.234 12.108 0.868 74.984 o
0 9 9 16.978 16.276 1.070 49.285 o
0 9 10 6.612 6.650 0.666 127.524 o
0 9 11 7.667 7.901 0.777 93.691 o
0 10 0 0.702 0.787 0.383 385.476 o
0 10 1 132.021 135.595 1.685 17.610 o
0 10 2 45.888 45.679 0.858 72.621 o
0 10 3 39.485 39.120 0.827 78.971 o
0 10 4 87.162 89.209 1.372 27.675 o
0 10 5 9.177 7.850 0.555 183.055 o
0 10 6 15.360 15.408 0.827 82.182 o
0 10 7 10.124 9.102 0.817 84.586 o
0 10 8 5.283 6.458 0.706 113.450 o
0 10 9 13.639 13.683 1.029 53.305 o
0 10 10 1.231 1.836 0.555 183.997 o
0 10 11 0.735 1.554 0.585 165.468 o
0 11 1 66.787 65.890 1.100 43.462 o
0 11 2 83.709 82.731 1.251 33.067 o
0 11 3 67.874 69.493 1.170 38.556 o
0 11 4 96.110 96.757 1.503 23.053 o
0 11 5 21.500 20.483 0.777 92.425 o
0 11 6 117.392 115.747 1.887 14.714 o
0 11 7 29.552 31.008 1.181 40.111 o
0 11 8 40.582 39.595 1.392 28.718 o
0 11 9 1.736 2.220 0.555 183.977 o
0 11 10 17.363 16.175 1.150 42.636 o
0 11 11 9.124 8.244 0.848 78.711 o
0 12 0 233.537 229.869 2.634 7.007 o
0 12 1 74.883 75.395 1.221 35.182 o
0 12 2 28.063 27.900 0.747 98.691 o
0 12 3 117.246 117.432 1.685 18.088 o
0 12 4 38.784 38.515 0.959 59.606 o
0 12 5 1.310 1.473 0.343 481.386 o
0 12 6 6.407 6.236 0.565 177.032 o
0 12 7 5.077 5.762 0.656 131.572 o
0 12 8 39.471 39.726 1.443 26.792 o
0 12 9 34.868 34.449 1.392 28.848 o
0 12 10 11.860 13.259 0.928 65.522 o
0 12 11 30.988 29.787 1.403 28.522 o
0 13 1 19.237 18.597 0.686 118.443 o
0 13 2 21.596 21.220 0.696 114.595 o
0 13 3 142.785 143.697 1.978 13.033 o
0 13 4 10.986 11.342 0.656 130.954 o
0 13 5 77.014 78.190 1.493 24.035 o
0 13 6 4.358 4.722 0.494 231.443 o
0 13 7 13.046 11.493 0.797 88.728 o
0 13 8 32.099 31.744 1.342 31.093 o
0 13 9 28.871 28.788 1.342 31.162 o
0 13 10 11.591 12.381 1.059 50.357 o
0 14 0 56.685 57.838 1.120 42.807 o
0 14 1 39.037 37.435 0.938 62.128 o
0 14 2 22.198 21.028 0.747 99.837 o
0 14 3 28.639 27.466 0.848 77.065 o
0 14 4 142.129 140.640 2.069 12.040 o
0 14 5 2.691 3.471 0.414 330.794 o
0 14 6 10.744 11.543 0.737 103.964 o
0 14 7 1.043 1.463 0.404 347.855 o
0 14 8 11.005 12.381 0.989 57.796 o
0 14 10 45.635 43.035 1.625 21.133 o
0 15 1 90.039 89.835 1.544 22.172 o
0 15 2 179.840 179.064 2.361 9.048 o
0 15 3 89.560 89.330 1.574 21.397 o
0 15 4 45.661 44.700 1.170 40.085 o
0 15 5 13.112 13.925 0.787 90.936 o
0 15 9 46.058 46.718 1.635 20.854 o
0 15 10 5.046 5.782 0.656 131.573 o
0 16 0 24.589 24.923 0.848 77.488 o
0 16 2 3.933 4.389 0.414 330.466 o
0 16 3 153.148 152.859 2.240 10.271 o
0 16 4 93.205 93.498 1.725 17.918 o
0 16 5 13.549 13.117 0.797 88.660 o
0 16 6 43.093 41.017 1.271 34.250 o
0 16 7 82.485 80.673 1.806 16.643 o
0 16 8 0.579 0.989 0.444 287.520 o
0 16 9 13.430 14.278 1.100 46.699 o
0 17 1 0.875 1.120 0.373 406.568 o
0 17 2 62.598 60.300 1.372 28.846 o
0 17 3 48.118 46.628 1.231 36.242 o
0 17 4 5.170 5.630 0.464 262.339 o
0 17 5 72.702 76.051 1.645 20.088 o
0 17 6 28.631 28.758 1.100 46.183 o
0 17 7 0.485 1.039 0.444 287.522 o
0 17 8 7.122 6.488 0.555 183.416 o
0 17 9 15.123 15.327 0.989 57.672 o
0 18 0 223.362 224.804 2.946 5.812 o
0 18 1 61.102 59.130 1.352 29.733 o
0 18 2 19.189 20.151 0.908 68.054 o
0 18 3 27.683 26.669 0.989 57.031 o
0 18 4 10.072 9.515 0.747 101.277 o
0 18 5 2.631 2.301 0.434 300.848 o
0 18 6 6.765 7.699 0.686 120.114 o
0 18 7 1.411 2.280 0.454 274.816 o
0 18 9 8.384 8.476 0.646 135.415 o
0 19 1 15.421 15.953 0.898 69.828 o
0 19 2 116.720 118.380 2.079 12.283 o
0 19 3 2.994 2.472 0.424 315.274 o
0 19 4 3.836 3.320 0.454 274.517 o
0 19 5 14.118 13.450 0.898 69.920 o
0 19 6 43.117 43.661 1.382 29.050 o
0 19 7 5.097 6.781 0.565 177.130 o
0 19 8 10.443 9.112 0.777 93.558 o
0 20 1 27.444 27.093 1.049 50.733 o
0 20 2 0.857 0.969 0.454 274.876 o
0 20 3 42.958 43.883 1.332 31.244 o
0 20 4 1.601 1.806 0.434 300.970 o
0 20 6 1.324 1.816 0.454 274.836 o
0 20 7 135.792 133.536 2.432 8.992 o
0 20 8 5.719 6.085 0.535 197.670 o
0 21 1 2.046 2.654 0.434 300.893 o
0 21 2 45.621 45.366 1.352 30.269 o
0 21 3 0.831 0.858 0.434 301.041 o
0 21 5 20.991 19.394 1.039 52.041 o
0 21 6 21.898 21.038 1.090 47.328 o
0 21 7 0.458 0.898 0.444 287.525 o
0 22 0 131.612 133.849 2.341 9.681 o
0 22 2 36.994 36.356 1.281 33.917 o
0 22 3 0.621 1.140 0.444 287.516 o
0 22 4 3.566 4.298 0.505 222.397 o
0 22 5 4.767 5.429 0.535 197.806 o
0 22 6 10.189 10.444 0.777 93.540 o
0 23 1 1.816 1.705 0.444 287.437 o
0 23 2 16.580 17.789 1.029 53.196 o
0 23 3 26.735 27.809 1.160 41.608 o
0 23 5 14.045 12.371 0.969 60.154 o
0 23 6 16.901 16.790 0.989 57.605 o
0 24 2 1.830 2.462 0.474 251.901 o
0 24 3 11.774 12.552 0.918 66.977 o
0 24 4 26.029 26.245 1.130 43.877 o
0 25 1 2.303 2.946 0.585 165.413 o
0 25 2 21.074 22.179 1.261 35.408 o
0 25 3 5.686 4.914 0.585 165.175 o
0 25 4 2.228 2.866 0.525 205.774 o
0 26 0 5.261 6.367 0.626 144.565 o
0 26 1 19.330 19.535 1.241 36.604 o
0 26 2 1.664 2.523 0.515 213.956 o
1 0 1 75.915 75.849 0.827 70.178 o
1 0 2 3236.310 3067.570 35.801 0.038 o
1 0 3 30.408 31.654 0.918 65.643 o
1 0 4 322.344 324.436 5.792 1.584 o
1 0 5 278.273 281.148 5.267 1.927 o
1 0 7 246.939 244.994 5.116 2.063 o
1 0 8 9.995 10.322 1.221 37.966 o
1 0 10 2.636 3.441 1.281 34.510 o
1 0 12 16.199 17.678 1.958 14.768 o
1 1 0 249.991 248.405 2.341 8.324 o
1 1 1 127.498 131.932 1.342 26.285 o
1 1 2 68.347 70.794 0.928 58.798 o
1 1 3 288.641 298.897 5.186 1.973 o
1 1 4 245.006 256.921 4.692 2.428 o
1 1 5 119.135 120.953 2.694 7.493 o
1 1 7 25.978 26.528 1.453 26.661 o
1 1 8 33.833 34.933 1.796 17.434 o
1 1 9 3.075 2.210 1.130 44.372 o
1 1 10 23.880 25.448 1.887 15.862 o
1 1 11 13.390 11.876 1.655 20.670 o
1 1 12 75.024 75.153 3.178 5.544 o
1 2 0 5358.620 5419.530 57.545 0.014 o
1 2 1 102.722 102.841 1.090 40.108 o
1 2 2 566.309 565.475 6.054 1.303 o
1 2 3 218.667 222.049 2.613 7.209 o
1 2 4 27.124 28.404 1.039 51.696 o
1 2 5 466.333 458.174 8.062 0.814 o
1 2 6 7.693 7.457 0.848 78.757 o
1 2 7 59.280 60.633 2.109 12.529 o
1 2 8 18.884 19.626 1.453 26.747 o
1 2 9 49.688 50.967 2.270 10.883 o
1 2 11 34.355 33.440 2.270 10.943 o
1 2 12 9.240 8.203 1.816 17.172 o
1 3 0 56.708 58.373 0.686 104.798 o
1 3 1 1080.720 1074.300 9.576 0.486 o
1 3 2 190.097 191.737 1.998 11.887 o
1 3 3 88.043 90.632 1.271 31.748 o
1 3 4 22.123 23.137 0.636 136.612 o
1 3 5 175.993 174.190 3.612 4.135 o
1 3 6 12.514 12.280 0.999 56.610 o
1 3 7 78.993 80.491 2.482 9.002 o
1 3 8 30.924 31.744 1.715 19.127 o
1 3 10 17.522 19.928 1.736 18.772 o
1 3 11 23.556 23.147 1.968 14.595 o
1 3 12 3.000 3.199 1.786 17.767 o
1 4 0 1700.760 1657.920 14.621 0.206 o
1 4 1 155.066 155.119 1.625 17.977 o
1 4 2 1049.560 1051.310 9.535 0.495 o
1 4 3 90.621 94.507 1.332 28.999 o
1 4 4 106.441 108.361 1.554 21.311 o
1 4 5 109.508 106.817 1.675 18.537 o
1 4 6 16.141 15.812 1.090 47.506 o
1 4 7 142.841 139.641 3.501 4.467 o
1 4 8 32.783 32.410 1.756 18.252 o
1 4 9 3.695 3.219 1.241 36.788 o
1 4 10 21.285 21.462 1.836 16.757 o
1 4 11 11.762 11.775 1.665 20.425 o
1 4 12 27.438 28.727 2.230 11.360 o
1 5 0 331.964 334.234 3.249 4.386 o
1 5 1 436.081 432.524 4.188 2.627 o
1 5 2 18.073 18.375 0.404 333.479 o
1 5 3 22.599 22.754 0.525 197.989 o
1 5 4 80.639 82.681 1.332 29.592 o
1 5 5 8.423 8.456 0.535 197.126 o
1 5 6 12.836 13.128 0.666 126.773 o
1 5 7 28.940 30.221 1.039 51.592 o
1 5 8 102.894 101.096 3.098 5.772 o
1 5 9 27.886 28.273 1.847 16.541 o
1 5 10 32.631 32.330 2.099 12.801 o
1 5 11 5.202 6.074 1.524 24.407 o
1 5 12 70.609 67.858 3.118 5.769 o
1 6 0 62.181 61.117 0.787 80.842 o
1 6 1 20.450 21.624 0.434 286.926 o
1 6 2 213.540 216.822 2.291 9.097 o
1 6 3 133.205 136.442 1.614 18.945 o
1 6 4 129.793 128.794 1.857 14.895 o
1 6 5 224.391 227.003 2.987 5.665 o
1 6 6 21.571 21.624 0.817 83.600 o
1 6 7 62.120 61.006 1.463 25.506 o
1 6 8 15.853 14.873 0.918 66.814 o
1 6 9 8.856 9.939 1.332 31.916 o
1 6 10 40.022 41.139 2.311 10.546 o
1 6 11 2.918 3.905 1.473 26.112 o
1 6 12 2.709 2.825 1.796 17.569 o
1 7 0 18.873 19.010 0.434 289.317 o
1 7 1 332.502 335.202 3.370 4.127 o
1 7 2 160.205 160.074 1.806 14.875 o
1 7 3 4.930 5.116 0.383 384.115 o
1 7 4 83.050 82.711 1.221 34.610 o
1 7 5 73.243 72.086 1.382 27.998 o
1 7 6 7.383 7.689 0.626 144.374 o
1 7 7 10.367 9.404 0.777 93.555 o
1 7 8 93.791 90.319 1.947 14.256 o
1 7 9 14.488 15.691 1.019 54.322 o
1 7 10 32.612 31.351 2.119 12.561 o
1 7 11 7.727 8.516 1.635 21.201 o
1 7 12 23.919 22.613 2.109 12.710 o
1 8 0 389.417 397.218 3.966 2.982 o
1 8 1 227.577 231.726 2.452 7.947 o
1 8 2 10.430 10.121 0.434 297.466 o
1 8 3 253.139 254.530 2.785 6.208 o
1 8 4 44.932 44.630 0.878 69.665 o
1 8 5 70.017 68.504 1.372 28.533 o
1 8 6 9.788 8.991 0.686 119.894 o
1 8 7 56.689 55.689 1.443 26.363 o
1 8 8 3.610 3.209 0.505 222.442 o
1 8 9 7.860 8.254 0.747 101.408 o
1 8 10 24.224 24.247 1.251 35.916 o
1 8 11 16.330 15.459 1.191 39.825 o
1 9 0 2.841 3.219 0.343 480.780 o
1 9 1 226.752 229.445 2.502 7.691 o
1 9 2 57.832 61.057 0.979 54.915 o
1 9 3 28.705 28.667 0.696 112.830 o
1 9 4 2.079 2.149 0.394 365.766 o
1 9 5 91.196 88.977 1.443 25.114 o
1 9 6 11.457 10.938 0.777 93.468 o
1 9 7 67.807 66.586 1.604 21.219 o
1 9 8 50.309 50.654 1.514 24.168 o
1 9 9 19.726 19.616 1.120 44.884 o
1 9 10 7.393 7.305 0.827 82.649 o
1 9 11 24.750 23.258 1.312 32.700 o
1 10 0 40.292 42.531 0.797 84.417 o
1 10 1 132.238 129.621 1.655 18.242 o
1 10 2 58.926 58.746 0.989 53.884 o
1 10 3 77.454 78.725 1.231 34.455 o
1 10 4 21.714 22.441 0.696 114.491 o
1 10 5 9.666 9.404 0.585 164.537 o
1 10 6 2.600 2.402 0.454 274.716 o
1 10 7 17.805 18.546 0.959 61.217 o
1 10 8 41.015 39.282 1.382 29.127 o
1 10 9 30.863 29.252 1.312 32.567 o
1 10 10 59.943 55.356 1.796 17.181 o
1 10 11 19.221 18.526 1.231 37.211 o
1 11 0 93.632 95.697 1.342 28.466 o
1 11 1 16.880 16.942 0.555 180.449 o
1 11 2 115.337 116.524 1.574 20.507 o
1 11 3 15.332 16.468 0.595 157.573 o
1 11 4 63.281 61.602 1.170 38.979 o
1 11 5 34.496 35.427 0.948 61.239 o
1 11 6 10.695 9.717 0.686 119.803 o
1 11 7 21.314 21.583 0.908 67.919 o
1 11 8 93.214 94.456 2.109 12.229 o
1 11 9 44.642 45.588 1.574 22.483 o
1 11 10 15.285 16.114 1.150 42.667 o
1 11 11 2.811 3.562 0.616 149.523 o
1 12 0 26.278 26.588 0.706 110.319 o
1 12 2 116.092 114.011 1.604 19.828 o
1 12 3 32.049 31.906 0.827 80.225 o
1 12 4 143.731 139.187 1.978 13.049 o
1 12 5 24.751 24.782 0.858 75.700 o
1 12 6 29.325 28.657 0.959 60.490 o
1 12 7 2.495 1.887 0.484 241.495 o
1 12 8 12.694 11.634 0.979 58.963 o
1 12 9 8.266 8.839 0.838 80.630 o
1 12 10 47.578 45.064 1.635 20.847 o
1 12 11 0.780 1.594 0.575 171.324 o
1 13 0 57.667 56.627 1.070 46.680 o
1 13 1 126.523 126.079 1.756 16.555 o
1 13 2 110.436 108.875 1.625 19.563 o
1 13 3 34.538 33.399 0.898 68.171 o
1 13 4 25.308 26.800 0.848 77.362 o
1 13 5 44.156 44.196 1.150 41.526 o
1 13 6 7.555 7.447 0.605 154.123 o
1 13 7 40.616 41.855 1.241 35.956 o
1 13 8 28.324 28.001 1.261 35.250 o
1 13 9 16.662 15.912 1.140 43.403 o
1 14 0 1.532 0.848 0.494 231.815 o
1 14 1 29.942 29.212 0.827 80.571 o
1 14 2 54.020 54.054 1.130 42.312 o
1 14 3 113.801 113.466 1.766 16.699 o
1 14 4 41.447 38.939 1.059 48.955 o
1 14 5 39.213 39.726 1.110 44.801 o
1 14 6 27.588 27.678 0.999 55.885 o
1 14 7 25.635 24.328 1.049 50.841 o
1 14 8 1.907 1.191 0.565 177.476 o
1 14 9 7.198 7.840 0.838 80.671 o
1 14 10 7.626 6.498 0.676 123.704 o
1 15 0 83.819 85.254 1.463 24.724 o
1 15 1 87.415 86.555 1.503 23.396 o
1 15 2 30.482 31.250 0.918 65.651 o
1 15 3 33.660 33.086 0.979 57.722 o
1 15 4 2.154 2.946 0.404 347.652 o
1 15 5 29.290 29.484 1.019 53.620 o
1 15 6 11.778 10.877 0.817 84.489 o
1 15 7 33.812 31.946 1.170 40.671 o
1 15 8 43.261 45.760 1.372 29.447 o
1 15 9 21.390 21.997 1.241 36.559 o
1 15 10 10.952 10.413 0.888 71.659 o
1 16 0 24.419 24.166 0.848 77.528 o
1 16 1 61.241 61.027 1.281 32.912 o
1 16 2 28.997 27.294 0.938 63.125 o
1 16 3 9.910 9.182 0.616 148.818 o
1 16 4 22.081 23.299 0.908 67.836 o
1 16 5 73.678 77.676 1.625 20.540 o
1 16 6 2.932 2.946 0.434 300.771 o
1 16 7 23.066 25.559 1.070 49.021 o
1 16 8 5.191 5.519 0.525 205.421 o
1 16 9 42.450 42.460 1.574 22.524 o
1 17 0 29.948 29.181 0.959 60.442 o
1 17 1 24.884 25.115 0.898 69.137 o
1 17 2 76.558 74.810 1.514 23.477 o
1 17 3 25.558 24.721 0.938 63.380 o
1 17 4 26.497 27.749 1.009 54.834 o
1 17 5 11.089 11.321 0.807 86.626 o
1 17 6 20.779 21.270 0.999 56.269 o
1 17 7 19.113 20.272 1.019 54.147 o
1 17 8 28.745 26.528 1.181 40.182 o
1 17 9 17.877 18.092 1.049 51.148 o
1 18 0 0.747 0.918 0.424 315.548 o
1 18 1 22.956 23.500 0.928 64.908 o
1 18 2 107.740 108.764 1.907 14.583 o
1 18 3 27.355 26.205 0.999 55.926 o
1 18 4 56.140 57.878 1.453 25.999 o
1 18 5 7.409 6.882 0.656 131.415 o
1 18 6 13.650 13.693 0.898 69.932 o
1 18 7 44.455 42.551 1.382 29.036 o
1 18 8 4.418 5.398 0.525 205.510 o
1 18 9 11.764 11.443 0.898 70.026 o
1 19 0 33.395 33.318 1.100 45.950 o
1 19 1 14.296 15.126 0.827 82.244 o
1 19 2 39.689 40.715 1.191 39.037 o
1 19 3 27.451 26.891 1.049 50.736 o
1 19 4 39.584 40.321 1.241 36.003 o
1 19 5 17.831 18.465 0.979 58.737 o
1 19 6 10.878 11.665 0.868 75.002 o
1 19 7 6.682 6.670 0.616 149.227 o
1 19 8 1.833 2.240 0.464 262.975 o
1 20 0 41.427 39.776 1.241 35.962 o
1 20 1 6.314 5.752 0.494 231.091 o
1 20 2 10.164 9.586 0.706 113.125 o
1 20 3 7.836 7.669 0.666 127.422 o
1 20 4 8.972 9.132 0.807 86.748 o
1 20 5 64.419 63.902 1.635 20.534 o
1 20 6 33.127 31.220 1.241 36.264 o
1 20 7 14.276 15.267 0.989 57.694 o
1 21 0 1.240 1.413 0.454 274.851 o
1 21 1 1.446 2.038 0.424 315.471 o
1 21 2 21.669 22.592 1.019 54.033 o
1 21 3 23.980 23.299 1.049 50.910 o
1 21 4 11.041 10.676 0.787 91.123 o
1 21 5 24.856 24.812 1.110 45.519 o
1 21 6 9.019 9.293 0.777 93.614 o
1 21 7 9.118 9.202 0.666 127.281 o
1 22 0 3.721 3.945 0.484 241.294 o
1 22 1 32.761 34.348 1.201 38.675 o
1 22 2 38.151 36.134 1.271 34.425 o
1 22 3 6.580 7.104 0.616 149.218 o
1 22 4 20.793 21.513 1.049 51.029 o
1 22 5 1.502 1.705 0.454 274.829 o
1 22 6 10.092 8.526 0.767 96.057 o
1 23 0 6.001 6.922 0.605 154.273 o
1 23 1 9.565 10.534 0.898 70.096 o
1 23 2 42.679 42.884 1.413 27.857 o
1 23 3 2.854 2.714 0.474 251.812 o
1 23 4 14.479 14.903 0.969 60.110 o
1 23 5 3.453 4.520 0.505 222.397 o
1 23 6 11.450 11.897 0.888 71.623 o
1 24 0 9.700 9.667 0.797 88.915 o
1 24 1 21.584 20.685 1.080 48.221 o
1 24 2 9.676 10.524 0.797 88.899 o
1 24 3 7.949 8.042 0.646 135.464 o
1 24 4 2.234 2.109 0.454 274.762 o
1 24 5 17.563 17.224 0.999 56.429 o
1 25 1 8.550 9.384 0.827 82.588 o
1 25 3 15.647 17.688 1.160 41.915 o
1 26 0 6.640 7.235 0.646 135.581 o
1 26 1 0.810 1.978 0.505 222.641 o
1 26 2 3.685 4.440 0.565 177.326 o
2 0 0 40.554 41.411 0.535 176.224 o
2 0 1 1.320 1.614 0.161 2170.910 o
2 0 2 4.112 4.147 0.232 1045.260 o
2 0 3 134.478 130.479 1.514 21.232 o
2 0 4 53.455 56.092 1.524 23.769 o
2 0 5 144.138 142.769 3.088 5.682 o
2 0 6 74.179 75.567 2.200 11.432 o
2 0 7 6.949 7.336 1.009 55.608 o
2 0 8 54.774 53.449 2.190 11.668 o
2 0 9 72.170 74.830 2.765 7.306 o
2 0 10 49.514 49.120 2.452 9.346 o
2 0 11 12.127 12.451 1.705 19.469 o
2 0 12 46.874 46.133 2.654 7.995 o
2 1 0 30.256 30.735 0.434 272.468 o
2 1 1 77.142 77.040 0.878 63.141 o
2 1 2 301.345 304.810 3.027 5.098 o
2 1 3 136.618 138.682 1.564 19.895 o
2 1 4 102.579 105.606 1.534 21.955 o
2 1 5 33.965 33.561 1.302 32.976 o
2 1 6 90.919 92.862 2.492 8.869 o
2 1 7 44.506 43.419 1.816 16.967 o
2 1 8 58.266 58.141 2.301 10.564 o
2 1 9 15.684 17.285 1.514 24.680 o
2 1 10 67.525 66.415 2.825 7.016 o
2 1 11 10.803 9.798 1.645 20.934 o
2 1 12 21.749 20.332 2.129 12.477 o
2 2 0 1709.690 1657.890 14.641 0.206 o
2 2 1 269.618 273.974 2.704 6.381 o
2 2 2 1070.260 1071.050 9.717 0.477 o
2 2 3 372.793 378.995 3.764 3.302 o
2 2 4 125.239 129.591 1.816 15.564 o
2 2 5 159.347 159.418 2.230 10.277 o
2 2 6 2.241 2.280 0.767 96.359 o
2 2 7 12.568 12.411 1.140 43.483 o
2 2 8 24.725 23.299 1.594 22.189 o
2 2 9 109.293 108.118 3.421 4.741 o
2 2 10 2.037 2.825 1.322 32.436 o
2 2 11 3.872 3.269 1.534 24.091 o
2 2 12 6.714 6.145 1.725 19.032 o
2 3 0 787.396 776.818 7.104 0.891 o
2 3 1 524.995 529.795 4.995 1.836 o
2 3 2 107.968 105.767 1.241 31.735 o
2 3 3 440.556 442.786 4.389 2.419 o
2 3 4 132.606 131.770 1.836 15.128 o
2 3 5 30.927 31.260 0.838 78.503 o
2 3 6 2.107 2.230 0.616 149.563 o
2 3 7 14.163 14.318 1.211 38.544 o
2 3 8 27.436 28.697 1.685 19.844 o
2 3 9 4.827 5.297 1.150 42.817 o
2 3 10 6.523 6.498 1.392 29.217 o
2 3 11 5.869 7.174 1.514 24.732 o
2 3 12 39.163 42.117 2.543 8.719 o
2 4 0 35.839 35.407 0.525 187.350 o
2 4 1 152.062 155.846 1.645 17.672 o
2 4 2 87.603 87.978 1.080 42.613 o
2 4 3 63.327 65.053 0.928 59.724 o
2 4 4 12.479 12.845 0.565 175.644 o
2 4 5 146.001 146.583 2.109 11.558 o
2 4 6 22.121 22.370 0.817 83.528 o
2 4 7 133.479 128.834 2.654 7.644 o
2 4 8 16.441 15.751 1.392 29.146 o
2 4 9 47.965 48.212 2.301 10.610 o
2 4 10 4.500 4.631 1.332 31.941 o
2 4 12 10.866 11.059 1.836 16.793 o
2 5 0 89.279 90.006 1.070 43.095 o
2 5 1 415.176 421.485 4.107 2.753 o
2 5 2 7.788 8.294 0.343 476.079 o
2 5 3 244.613 246.377 2.644 6.851 o
2 5 4 60.918 59.120 0.979 54.724 o
2 5 5 61.992 62.984 1.241 34.914 o
2 5 6 97.954 97.423 1.736 17.622 o
2 5 7 70.814 70.179 1.564 22.204 o
2 5 8 57.225 55.880 1.514 24.019 o
2 5 9 10.609 11.332 1.413 28.366 o
2 5 10 46.357 46.133 2.412 9.669 o
2 6 0 2075.050 2055.340 18.284 0.133 o
2 6 1 23.046 22.633 0.484 230.592 o
2 6 2 283.691 288.504 2.987 5.317 o
2 6 3 87.629 89.915 1.221 34.194 o
2 6 4 108.548 106.908 1.443 24.313 o
2 6 5 12.036 12.341 0.636 139.171 o
2 6 7 29.718 28.990 1.059 49.670 o
2 6 8 49.759 46.507 1.433 26.943 o
2 6 9 50.222 49.281 1.564 22.677 o
2 6 10 16.416 16.780 1.685 19.919 o
2 6 11 13.642 13.481 1.705 19.464 o
2 6 12 30.359 29.000 2.230 11.354 o
2 7 0 287.055 290.098 2.977 5.330 o
2 7 1 94.855 96.767 1.221 33.628 o
2 7 2 137.070 138.652 1.645 18.227 o
2 7 3 105.578 107.301 1.403 25.671 o
2 7 4 102.560 101.257 1.423 25.224 o
2 7 5 14.375 13.985 0.696 115.887 o
2 7 6 76.356 76.233 1.554 22.322 o
2 7 7 84.581 82.701 1.766 17.340 o
2 7 8 43.746 41.340 1.362 29.909 o
2 7 9 10.364 10.444 0.928 65.594 o
2 7 10 26.802 25.922 1.322 32.162 o
2 8 0 0.299 0.757 0.333 511.155 o
2 8 1 3.972 4.783 0.363 428.282 o
2 8 2 139.765 142.315 1.736 16.503 o
2 8 3 117.762 118.209 1.534 21.393 o
2 8 4 113.727 115.101 1.584 20.328 o
2 8 5 61.041 61.995 1.160 39.720 o
2 8 7 80.489 81.419 1.756 17.591 o
2 8 9 1.948 3.320 0.555 183.949 o
2 8 10 30.843 30.049 1.403 28.522 o
2 8 11 6.110 5.590 0.666 127.577 o
2 9 0 231.369 232.028 2.553 7.397 o
2 9 1 270.432 269.807 2.916 5.632 o
2 9 2 126.200 126.564 1.604 19.445 o
2 9 3 284.109 285.972 3.158 4.842 o
2 9 4 46.682 48.050 0.969 57.495 o
2 9 5 25.578 25.892 0.797 87.261 o
2 9 6 3.664 4.864 0.484 241.247 o
2 9 7 4.572 4.924 0.535 197.849 o
2 9 8 11.340 11.624 0.807 86.609 o
2 9 9 38.242 37.920 1.433 27.196 o
2 9 10 11.568 12.088 0.918 66.989 o
2 10 0 248.811 251.190 2.765 6.315 o
2 10 1 8.875 8.597 0.464 261.080 o
2 10 2 2.680 2.613 0.383 385.110 o
2 10 3 251.320 253.884 2.896 5.816 o
2 10 4 137.744 136.664 1.867 14.579 o
2 10 5 137.219 136.977 1.958 13.387 o
2 10 6 10.458 11.967 0.696 116.307 o
2 10 7 8.834 9.384 0.807 86.749 o
2 10 8 1.221 1.392 0.535 198.150 o
2 10 9 12.344 13.955 1.029 53.327 o
2 10 10 32.633 33.117 1.453 26.557 o
2 10 11 5.635 6.226 0.797 89.094 o
2 11 0 2.270 2.381 0.373 406.294 o
2 11 1 5.285 4.692 0.434 300.184 o
2 11 2 64.344 63.317 1.110 42.955 o
2 11 3 12.180 11.866 0.585 163.988 o
2 11 4 50.340 49.221 1.059 48.202 o
2 11 5 59.634 59.614 1.251 34.529 o
2 11 6 103.077 103.245 1.776 16.764 o
2 11 7 94.439 96.474 2.048 12.914 o
2 11 8 9.575 8.425 0.787 91.232 o
2 11 9 14.778 15.448 1.080 48.422 o
2 11 10 42.318 43.812 1.584 22.237 o
2 11 11 3.458 4.531 0.626 144.700 o
2 12 0 44.963 42.854 0.908 65.406 o
2 12 1 41.837 40.190 0.878 70.228 o
2 12 2 57.138 56.607 1.080 45.893 o
2 12 3 84.711 83.468 1.403 26.748 o
2 12 4 13.223 12.532 0.656 130.661 o
2 12 5 14.550 14.137 0.747 100.854 o
2 12 6 8.038 7.790 0.545 190.037 o
2 12 7 1.390 2.149 0.404 347.796 o
2 12 9 16.772 17.164 1.140 43.392 o
2 12 10 47.473 47.768 1.675 19.859 o
2 13 0 164.313 165.886 2.119 11.178 o
2 13 1 79.792 78.836 1.332 29.691 o
2 13 2 72.099 72.600 1.292 31.847 o
2 13 3 42.687 43.338 1.019 52.580 o
2 13 5 1.316 2.230 0.383 385.358 o
2 13 6 60.547 61.592 1.413 27.317 o
2 13 7 47.805 48.353 1.352 30.190 o
2 13 8 33.850 31.058 1.362 30.168 o
2 13 9 33.381 34.731 1.453 26.538 o
2 13 10 6.674 7.013 0.696 116.686 o
2 14 0 11.209 10.797 0.605 153.534 o
2 14 1 42.772 44.186 1.019 52.549 o
2 14 2 31.826 33.399 0.908 66.911 o
2 14 3 49.641 47.606 1.130 42.667 o
2 14 4 12.552 11.553 0.716 109.747 o
2 14 5 92.983 91.338 1.705 18.340 o
2 14 6 10.518 11.130 0.747 101.211 o
2 14 7 37.586 39.786 1.241 36.061 o
2 14 8 8.197 9.858 0.817 84.638 o
2 14 9 68.628 71.470 1.978 14.117 o
2 14 10 16.858 16.901 1.150 42.638 o
2 15 0 71.597 69.079 1.312 31.012 o
2 15 1 21.410 23.460 0.807 85.610 o
2 15 2 32.425 31.431 0.928 64.132 o
2 15 3 16.552 16.770 0.797 88.375 o
2 15 4 12.498 12.684 0.747 101.046 o
2 15 5 11.579 12.552 0.767 95.883 o
2 15 6 56.945 56.113 1.433 26.715 o
2 15 7 32.010 32.390 1.191 39.367 o
2 15 8 6.701 6.932 0.706 113.383 o
2 15 9 0.366 1.080 0.595 159.913 o
2 15 10 2.728 2.916 0.595 159.842 o
2 16 0 38.498 36.537 1.019 53.009 o
2 16 1 3.323 3.522 0.404 347.395 o
2 16 2 76.797 72.338 1.443 25.726 o
2 16 3 2.315 2.755 0.404 347.643 o
2 16 4 24.833 24.893 0.918 66.187 o
2 16 5 1.081 1.120 0.383 385.438 o
2 16 6 14.903 15.186 0.898 69.862 o
2 16 7 4.419 4.238 0.494 231.465 o
2 16 8 2.268 3.209 0.484 241.464 o
2 16 9 15.967 15.358 1.009 55.378 o
2 17 0 35.907 35.236 1.039 51.183 o
2 17 1 11.368 9.949 0.696 116.315 o
2 17 3 11.140 12.613 0.757 98.467 o
2 17 4 39.644 38.293 1.181 39.730 o
2 17 5 5.241 5.267 0.484 241.005 o
2 17 6 46.838 46.365 1.362 29.797 o
2 17 7 49.141 50.240 1.473 25.500 o
2 17 8 23.954 23.228 1.130 43.964 o
2 17 9 3.820 4.288 0.535 197.940 o
2 18 0 42.734 43.167 1.191 38.902 o
2 18 1 10.230 9.828 0.727 106.941 o
2 18 2 9.629 10.686 0.737 104.052 o
2 18 3 2.731 2.079 0.404 347.631 o
2 18 4 26.370 25.075 1.039 51.783 o
2 18 5 44.344 43.802 1.362 29.874 o
2 18 6 49.101 49.069 1.453 26.207 o
2 18 7 9.195 9.788 0.767 96.069 o
2 18 8 1.610 1.897 0.454 274.816 o
2 19 0 36.112 37.294 1.160 41.221 o
2 19 1 28.803 28.879 1.059 49.706 o
2 19 2 1.271 1.120 0.394 365.914 o
2 19 3 38.191 38.394 1.211 37.850 o
2 19 4 8.590 8.607 0.706 113.248 o
2 19 5 9.532 10.988 0.848 78.659 o
2 19 6 1.478 2.321 0.454 274.811 o
2 19 7 5.952 6.932 0.646 135.632 o
2 19 8 5.666 6.650 0.555 183.566 o
2 20 0 1.612 0.908 0.414 331.076 o
2 20 1 69.384 70.774 1.625 20.660 o
2 20 2 30.676 31.462 1.120 44.456 o
2 20 3 8.982 9.757 0.666 127.270 o
2 20 4 24.671 26.336 1.100 46.333 o
2 20 5 1.363 1.392 0.444 287.477 o
2 20 6 3.838 3.764 0.494 231.555 o
2 20 7 0.342 0.969 0.454 274.890 o
2 21 0 8.302 7.638 0.646 135.453 o
2 21 1 27.103 28.515 1.120 44.603 o
2 21 2 28.809 29.878 1.160 41.532 o
2 21 3 43.080 42.813 1.372 29.479 o
2 21 4 19.552 20.040 1.039 52.071 o
2 21 5 0.954 0.938 0.454 274.873 o
2 21 6 14.068 13.592 0.969 60.138 o
2 21 7 11.408 10.272 0.807 86.634 o
2 22 0 15.621 14.934 0.928 65.385 o
2 22 1 23.202 23.046 1.070 49.053 o
2 22 2 3.202 3.522 0.484 241.370 o
2 22 3 8.782 7.709 0.727 107.075 o
2 22 4 18.338 16.589 1.039 52.146 o
2 22 5 19.611 20.716 1.039 52.061 o
2 22 6 45.396 45.175 1.413 27.791 o
2 23 0 10.553 11.019 0.888 71.661 o
2 23 1 2.856 2.533 0.464 262.880 o
2 23 2 1.694 2.502 0.464 262.976 o
2 23 3 3.921 5.146 0.575 171.129 o
2 23 4 20.899 23.168 1.070 49.113 o
2 23 5 16.477 16.256 1.029 53.217 o
2 24 0 32.338 31.986 1.231 36.861 o
2 24 1 37.276 40.634 1.332 31.391 o
2 24 2 9.095 8.607 0.767 96.098 o
2 24 4 4.546 3.300 0.484 241.235 o
2 25 0 3.098 4.066 0.595 159.804 o
2 25 1 22.422 22.713 1.322 32.238 o
2 25 2 39.981 39.433 1.655 20.445 o
2 25 3 12.409 12.906 1.080 48.481 o
2 26 0 0.951 1.059 0.505 222.650 o
2 26 1 29.180 30.090 1.453 26.612 o
3 0 1 171.226 173.454 1.836 14.155 o
3 0 3 176.979 181.082 2.028 11.826 o
3 0 4 11.009 11.443 0.464 259.872 o
3 0 5 51.694 49.312 0.959 58.177 o
3 0 7 5.833 5.842 1.039 52.436 o
3 0 8 1.868 2.109 1.150 42.831 o
3 0 9 70.048 68.160 2.704 7.643 o
3 0 12 6.994 5.449 1.796 17.565 o
3 1 0 29.938 30.624 0.505 206.871 o
3 1 1 356.577 364.354 3.602 3.603 o
3 1 2 181.104 177.460 1.937 12.752 o
3 1 3 245.524 248.264 2.644 6.840 o
3 1 4 112.803 111.892 1.463 23.508 o
3 1 5 44.332 44.145 0.908 65.405 o
3 1 6 3.498 3.733 0.525 205.665 o
3 1 8 112.727 112.387 3.300 5.080 o
3 1 9 11.431 11.796 1.433 27.569 o
3 1 10 53.792 56.678 2.603 8.285 o
3 1 11 10.574 10.837 1.725 19.022 o
3 1 12 6.524 7.225 1.766 18.171 o
3 2 1 57.771 58.221 0.777 83.927 o
3 2 2 262.053 268.394 2.765 6.205 o
3 2 3 16.595 17.174 0.505 217.524 o
3 2 4 29.294 30.564 0.696 112.544 o
3 2 5 36.072 35.014 0.827 79.619 o
3 2 6 41.083 41.169 1.090 46.318 o
3 2 7 151.637 149.469 3.713 3.970 o
3 2 8 57.387 58.746 2.341 10.209 o
3 2 9 19.986 19.142 1.635 21.146 o
3 2 10 27.077 27.426 2.008 14.002 o
3 2 11 14.284 14.964 1.756 18.360 o
3 2 12 3.263 3.229 1.746 18.598 o
3 3 0 68.258 68.322 0.878 65.130 o
3 3 1 426.682 428.841 4.208 2.623 o
3 3 2 263.005 263.460 2.745 6.289 o
3 3 3 164.633 165.099 1.897 13.564 o
3 3 4 79.216 79.078 1.170 37.687 o
3 3 5 69.800 72.318 1.201 36.604 o
3 3 6 4.556 4.763 0.565 177.256 o
3 3 7 30.398 28.626 1.070 48.735 o
3 3 8 44.501 45.276 2.089 12.865 o
3 3 9 13.333 13.773 1.514 24.699 o
3 3 10 78.709 81.460 3.168 5.571 o
3 3 11 33.639 34.418 2.291 10.753 o
3 4 0 401.426 408.348 3.996 2.914 o
3 4 1 80.566 80.854 1.029 47.300 o
3 4 2 54.877 54.377 0.848 72.446 o
3 4 3 12.342 12.451 0.474 248.386 o
3 4 4 24.000 24.681 0.646 131.940 o
3 4 5 69.798 70.734 1.201 36.642 o
3 4 6 9.936 9.435 0.676 123.457 o
3 4 7 10.539 9.515 0.787 91.170 o
3 4 8 39.092 38.505 1.302 32.826 o
3 4 9 99.407 100.692 3.360 4.927 o
3 4 10 12.508 11.796 1.614 21.718 o
3 4 11 16.375 16.730 1.907 15.559 o
3 5 0 204.917 205.965 2.190 9.953 o
3 5 1 23.633 23.995 0.525 197.235 o
3 5 2 312.341 310.935 3.229 4.533 o
3 5 3 203.753 211.323 2.351 8.806 o
3 5 4 270.351 267.102 2.956 5.508 o
3 5 5 72.031 71.470 1.231 34.864 o
3 5 6 20.941 20.756 0.858 76.085 o
3 5 7 32.389 31.674 1.120 44.399 o
3 5 8 39.296 38.081 1.302 32.826 o
3 5 10 6.705 7.063 1.473 26.103 o
3 5 11 15.192 15.459 1.786 17.741 o
3 6 0 36.971 38.939 0.696 110.057 o
3 6 1 65.799 68.090 0.979 53.845 o
3 6 2 623.008 630.013 6.185 1.216 o
3 6 3 3.341 3.350 0.383 384.880 o
3 6 4 80.388 78.967 1.231 34.312 o
3 6 5 42.537 43.439 0.948 60.370 o
3 6 6 19.534 18.395 0.858 76.236 o
3 6 7 12.497 11.856 0.858 76.712 o
3 6 8 26.335 25.882 1.130 43.874 o
3 6 9 8.092 7.992 0.666 127.395 o
3 6 10 22.612 23.046 1.251 35.950 o
3 6 11 12.067 11.987 1.746 18.581 o
3 7 0 239.436 240.020 2.583 7.175 o
3 7 1 157.650 157.208 1.836 14.524 o
3 7 2 6.180 7.215 0.424 313.983 o
3 7 3 250.212 251.119 2.795 6.193 o
3 7 4 57.157 58.776 1.059 47.484 o
3 7 5 122.064 121.014 1.746 16.850 o
3 7 6 40.065 38.838 1.140 42.498 o
3 7 7 35.210 35.548 1.201 38.597 o
3 7 8 29.574 29.878 1.201 38.804 o
3 7 9 8.185 8.910 0.747 101.381 o
3 7 10 10.030 11.553 0.888 71.668 o
3 7 11 21.719 22.280 1.292 33.769 o
3 8 0 78.661 79.744 1.150 38.912 o
3 8 1 41.684 42.168 0.797 84.238 o
3 8 2 89.211 87.877 1.261 32.219 o
3 8 3 42.109 42.531 0.868 71.639 o
3 8 4 52.925 53.207 1.039 49.709 o
3 8 5 189.083 184.775 2.361 8.958 o
3 8 6 19.104 18.526 0.797 88.136 o
3 8 7 12.760 11.009 0.858 76.718 o
3 8 8 34.034 32.986 1.281 34.012 o
3 8 9 44.481 42.713 1.534 23.680 o
3 8 10 7.698 7.164 0.686 120.079 o
3 8 11 5.885 6.448 0.817 84.745 o
3 9 0 109.203 106.413 1.423 24.918 o
3 9 1 388.057 377.300 3.976 2.989 o
3 9 2 62.220 61.450 1.049 47.900 o
3 9 3 24.749 25.831 0.716 107.605 o
3 9 4 66.005 66.526 1.201 36.915 o
3 9 5 1.663 1.796 0.505 222.614 o
3 9 6 31.583 31.997 0.969 59.050 o
3 9 7 104.600 107.543 2.119 11.987 o
3 9 8 22.298 21.906 1.120 44.806 o
3 9 9 6.318 6.216 0.646 135.631 o
3 9 10 33.965 32.965 1.453 26.542 o
3 9 11 10.910 10.625 0.848 78.620 o
3 10 0 29.578 29.656 0.716 106.543 o
3 10 1 36.588 36.447 0.807 83.333 o
3 10 2 253.258 250.706 2.856 5.957 o
3 10 3 11.572 11.412 0.565 175.948 o
3 10 4 21.040 20.726 0.727 105.511 o
3 10 5 134.147 131.831 1.968 13.331 o
3 10 6 23.588 23.682 0.888 70.814 o
3 10 7 49.956 49.998 1.302 32.431 o
3 10 8 5.338 4.349 0.575 171.059 o
3 10 9 27.623 27.607 1.292 33.648 o
3 10 10 7.614 7.497 0.848 78.759 o
3 10 11 8.520 8.880 0.878 73.394 o
3 11 0 251.197 248.233 2.835 6.045 o
3 11 1 54.217 52.914 1.019 51.506 o
3 11 2 36.039 34.176 0.848 76.057 o
3 11 3 75.607 74.941 1.302 31.215 o
3 11 4 30.345 28.647 0.868 73.420 o
3 11 5 5.566 7.205 0.535 197.622 o
3 11 6 68.007 67.010 1.433 26.352 o
3 11 7 6.173 6.085 0.484 240.783 o
3 11 8 98.903 98.724 2.210 11.131 o
3 11 9 3.890 4.198 0.605 154.487 o
3 11 10 4.939 4.520 0.626 144.633 o
3 11 11 10.470 9.283 3.178 5.609 o
3 12 0 9.132 8.082 0.525 204.645 o
3 12 1 55.466 53.721 1.080 46.078 o
3 12 2 106.888 105.101 1.604 20.132 o
3 12 3 41.093 39.655 0.969 58.217 o
3 12 4 29.002 29.595 0.898 68.726 o
3 12 5 124.500 121.912 1.947 13.760 o
3 12 6 2.833 3.562 0.434 300.743 o
3 12 7 2.532 2.361 0.414 330.901 o
3 12 8 16.616 17.063 1.080 48.373 o
3 12 9 4.098 4.874 0.636 140.114 o
3 12 10 0.795 1.110 0.585 165.470 o
3 13 0 3.162 2.704 0.464 262.841 o
3 13 1 89.000 88.422 1.503 23.335 o
3 13 2 26.102 25.882 0.807 85.090 o
3 13 3 10.986 12.260 0.666 126.997 o
3 13 4 102.662 103.336 1.736 17.503 o
3 13 5 9.725 10.141 0.716 109.983 o
3 13 6 57.014 55.800 1.392 28.234 o
3 13 7 37.195 37.627 1.221 37.277 o
3 13 8 7.232 6.236 0.595 159.459 o
3 13 9 1.590 1.524 0.575 171.309 o
3 13 10 20.104 18.829 1.221 37.812 o
3 14 0 2.769 3.703 0.505 222.491 o
3 14 1 26.834 26.719 0.858 75.474 o
3 14 2 6.995 6.559 0.595 159.466 o
3 14 3 9.319 8.950 0.595 159.106 o
3 14 4 9.752 9.919 0.686 119.864 o
3 14 5 67.216 63.125 1.453 25.717 o
3 14 6 24.189 25.408 1.019 53.900 o
3 14 7 48.548 48.444 1.372 29.314 o
3 14 8 4.368 4.531 0.505 222.303 o
3 14 9 28.536 30.776 1.362 30.246 o
3 14 10 17.524 16.760 1.140 43.383 o
3 15 0 22.987 23.733 0.848 77.647 o
3 15 1 1.520 1.968 0.383 385.349 o
3 15 2 12.712 12.734 0.716 109.690 o
3 15 3 12.097 11.876 0.727 106.758 o
3 15 4 37.289 37.102 1.110 44.926 o
3 15 5 43.139 43.661 1.241 35.862 o
3 15 6 6.915 7.094 0.585 164.978 o
3 15 7 36.768 36.729 1.261 34.992 o
3 15 8 17.630 17.799 0.989 57.569 o
3 15 9 6.525 6.337 0.616 149.251 o
3 16 0 43.736 42.380 1.130 43.029 o
3 16 1 37.392 38.878 1.090 46.524 o
3 16 2 35.244 36.245 1.049 50.234 o
3 16 3 1.734 2.018 0.404 347.766 o
3 16 4 16.151 17.063 0.848 78.263 o
3 16 5 9.681 9.878 0.777 93.575 o
3 16 6 41.078 41.169 1.302 32.754 o
3 16 7 2.877 2.745 0.464 262.867 o
3 16 8 17.256 15.166 0.989 57.617 o
3 16 9 9.699 8.910 0.666 127.248 o
3 17 0 41.490 41.764 1.160 40.969 o
3 17 1 30.852 29.807 0.999 55.688 o
3 17 2 28.053 28.172 0.999 55.854 o
3 17 3 8.689 8.072 0.636 139.723 o
3 17 4 31.724 31.775 1.110 45.216 o
3 17 5 2.780 3.098 0.444 287.277 o
3 17 6 23.804 23.662 1.070 49.027 o
3 17 7 3.074 2.795 0.464 262.845 o
3 17 8 10.387 11.079 0.908 68.525 o
3 17 9 21.574 21.523 1.080 48.211 o
3 18 0 1.543 2.109 0.383 385.338 o
3 18 1 51.896 50.442 1.322 31.423 o
3 18 2 8.674 8.930 0.716 110.077 o
3 18 4 23.762 25.155 1.049 50.888 o
3 18 5 5.532 6.327 0.535 197.678 o
3 18 6 10.478 10.050 0.767 96.004 o
3 18 7 7.591 7.739 0.646 135.501 o
3 18 8 8.833 8.224 0.656 131.271 o
3 19 0 2.543 2.906 0.424 315.306 o
3 19 1 18.618 19.474 0.918 66.620 o
3 19 2 6.228 5.459 0.545 190.413 o
3 19 3 9.624 10.161 0.827 82.541 o
3 19 4 17.269 16.659 0.938 63.911 o
3 19 5 12.202 10.464 0.777 93.443 o
3 19 6 21.207 21.533 1.080 48.220 o
3 19 7 21.028 20.574 1.090 47.354 o
3 19 8 21.852 22.794 1.110 45.617 o
3 20 0 25.864 27.577 1.070 48.905 o
3 20 1 3.836 3.653 0.464 262.705 o
3 20 2 11.514 11.422 0.848 78.585 o
3 20 3 6.836 6.034 0.525 205.182 o
3 20 4 20.535 20.574 1.009 55.178 o
3 20 5 1.915 2.795 0.474 251.884 o
3 20 6 60.905 62.651 1.655 20.104 o
3 20 7 10.169 9.051 0.757 98.611 o
3 21 0 29.662 29.989 1.150 42.230 o
3 21 1 63.157 66.829 1.625 20.779 o
3 21 3 1.900 1.594 0.444 287.435 o
3 21 4 23.859 25.408 1.120 44.728 o
3 21 5 3.223 3.532 0.494 231.625 o
3 21 6 5.163 5.701 0.535 197.752 o
3 21 7 5.061 5.136 0.515 213.576 o
3 22 0 3.773 4.036 0.494 231.548 o
3 22 1 64.520 61.208 1.625 20.799 o
3 22 2 2.764 2.775 0.464 262.877 o
3 22 3 6.508 6.306 0.555 183.495 o
3 22 4 6.759 6.882 0.626 144.451 o
3 22 5 15.362 14.934 0.999 56.517 o
3 22 6 5.826 5.086 0.515 213.486 o
3 23 1 15.069 15.267 0.959 61.354 o
3 23 2 9.908 9.687 0.878 73.349 o
3 23 3 39.620 39.302 1.372 29.573 o
3 23 4 9.924 9.929 0.868 75.057 o
3 23 5 2.983 3.723 0.484 241.381 o
3 24 0 9.040 7.961 0.656 131.265 o
3 24 1 27.149 29.454 1.201 38.861 o
3 24 2 26.257 27.214 1.170 40.919 o
3 24 3 6.811 8.395 0.727 107.149 o
3 24 4 0.980 1.080 0.444 287.504 o
3 25 0 27.461 29.202 1.433 27.383 o
3 25 1 6.256 7.699 0.777 93.739 o
3 25 2 4.434 4.480 0.575 171.117 o
4 0 0 382.809 387.733 3.855 3.146 o
4 0 1 1.450 1.443 0.303 618.220 o
4 0 2 10.834 10.605 0.444 283.975 o
4 0 3 4.546 4.631 0.394 364.936 o
4 0 4 74.441 76.374 1.181 37.432 o
4 0 5 28.524 27.597 0.767 93.668 o
4 0 7 138.553 136.725 2.079 11.990 o
4 0 8 41.058 43.833 2.089 12.880 o
4 0 9 18.801 19.041 1.675 20.147 o
4 0 11 28.293 27.597 2.159 12.112 o
4 1 0 382.393 381.941 3.844 3.166 o
4 1 1 144.494 146.835 1.685 17.226 o
4 1 2 262.141 261.119 2.805 6.073 o
4 1 3 222.275 221.898 2.462 7.965 o
4 1 4 122.997 122.538 1.625 19.138 o
4 1 5 22.249 22.754 0.706 111.213 o
4 1 6 88.503 87.433 1.493 23.654 o
4 1 7 10.297 9.334 0.727 106.952 o
4 1 8 18.989 19.424 1.251 36.024 o
4 1 9 12.477 13.572 1.514 24.703 o
4 1 10 80.026 82.196 3.219 5.398 o
4 2 0 39.930 39.797 0.696 109.264 o
4 2 1 33.774 34.206 0.656 124.637 o
4 2 2 10.580 9.576 0.444 284.303 o
4 2 3 39.776 37.970 0.777 89.054 o
4 2 4 34.780 33.712 0.787 87.906 o
4 2 5 5.906 6.125 0.494 231.127 o
4 2 6 14.334 15.146 0.686 119.233 o
4 2 7 13.223 12.694 0.848 78.496 o
4 2 8 13.611 13.582 0.908 68.397 o
4 2 9 12.407 13.168 1.483 25.721 o
4 2 10 14.107 14.056 1.675 20.171 o
4 2 11 3.179 3.138 1.514 24.739 o
4 3 0 2.019 1.736 0.323 543.211 o
4 3 1 148.265 148.873 1.736 16.273 o
4 3 2 73.629 74.245 1.080 44.206 o
4 3 3 458.862 458.305 4.642 2.177 o
4 3 4 95.960 95.586 1.392 26.545 o
4 3 5 166.046 161.941 2.089 11.469 o
4 3 6 26.735 25.438 0.838 79.138 o
4 3 7 11.649 11.977 0.817 84.472 o
4 3 8 12.045 11.685 0.898 70.014 o
4 3 9 23.178 23.934 1.201 38.993 o
4 3 10 4.042 3.078 1.443 27.218 o
4 3 11 9.568 8.930 1.625 21.460 o
4 4 0 35.713 36.557 0.696 110.609 o
4 4 1 13.260 11.987 0.464 258.848 o
4 4 2 192.399 197.580 2.220 9.887 o
4 4 3 95.596 93.951 1.332 28.814 o
4 4 4 33.763 34.691 0.807 83.791 o
4 4 5 28.379 28.263 0.797 86.851 o
4 4 6 12.093 11.725 0.666 126.918 o
4 4 7 64.643 64.498 1.574 22.080 o
4 4 8 27.776 28.879 1.181 40.178 o
4 4 9 55.918 58.706 1.705 19.039 o
4 4 10 30.416 29.958 1.362 30.226 o
4 4 11 33.974 32.683 2.270 10.945 o
4 5 0 15.682 15.236 0.505 218.249 o
4 5 1 59.814 59.311 0.938 59.250 o
4 5 2 137.484 134.162 1.685 17.511 o
4 5 3 108.826 107.150 1.473 23.414 o
4 5 4 84.997 86.273 1.342 28.963 o
4 5 5 82.707 83.680 1.403 26.805 o
4 5 6 139.054 136.432 1.998 12.883 o
4 5 7 15.473 16.215 0.908 68.288 o
4 5 8 4.401 4.359 0.545 190.638 o
4 5 9 13.865 13.743 1.019 54.356 o
4 5 10 59.714 57.182 1.816 16.804 o
4 5 11 12.868 13.007 1.372 30.040 o
4 6 0 128.457 130.115 1.614 19.135 o
4 6 1 42.984 42.975 0.817 80.113 o
4 6 2 31.366 31.956 0.727 103.221 o
4 6 3 4.925 5.358 0.434 300.190 o
4 6 4 55.041 55.406 1.070 46.880 o
4 6 5 13.270 13.622 0.626 143.413 o
4 6 6 41.271 40.816 1.070 48.027 o
4 6 7 19.797 19.928 0.858 76.177 o
4 6 8 9.783 8.940 0.767 96.061 o
4 6 9 38.087 35.831 1.453 26.472 o
4 6 10 28.320 27.849 1.362 30.268 o
4 7 0 87.781 87.050 1.251 32.777 o
4 7 1 244.622 242.532 2.704 6.603 o
4 7 2 180.612 174.957 2.119 10.958 o
4 7 3 59.560 59.745 1.070 46.460 o
4 7 4 43.140 42.460 0.948 60.361 o
4 7 5 34.898 34.802 0.938 62.519 o
4 7 6 42.194 39.948 1.080 47.138 o
4 7 7 26.739 25.862 0.969 59.456 o
4 7 8 33.732 32.239 1.302 32.992 o
4 7 9 4.902 5.540 0.636 140.061 o
4 7 10 16.483 15.428 1.120 44.981 o
4 7 11 5.489 6.690 0.686 120.198 o
4 8 0 136.290 130.882 1.685 17.570 o
4 8 1 42.717 42.450 0.858 73.186 o
4 8 2 160.046 159.519 1.988 12.603 o
4 8 3 87.430 86.081 1.372 27.718 o
4 8 4 8.315 8.819 0.535 197.114 o
4 8 5 46.565 47.657 1.090 45.907 o
4 8 6 56.134 53.600 1.271 33.702 o
4 8 7 52.725 51.067 1.312 31.863 o
4 8 8 3.890 3.693 0.555 183.837 o
4 8 9 82.166 84.376 2.109 12.337 o
4 8 10 14.134 15.348 1.120 45.019 o
4 8 11 21.823 20.383 1.281 34.310 o
4 9 0 131.741 128.683 1.705 17.317 o
4 9 1 3.820 4.198 0.414 330.512 o
4 9 2 4.953 5.570 0.454 274.143 o
4 9 3 31.128 31.593 0.827 80.336 o
4 9 4 2.264 1.423 0.494 231.769 o
4 9 5 46.050 44.398 1.110 44.412 o
4 9 6 138.831 134.182 2.099 11.790 o
4 9 7 6.307 6.165 0.605 154.278 o
4 9 8 91.692 88.200 2.099 12.375 o
4 9 9 15.655 16.851 1.110 45.801 o
4 9 11 8.756 9.747 0.868 75.091 o
4 10 0 68.206 68.302 1.181 37.957 o
4 10 1 34.444 33.823 0.827 79.868 o
4 10 2 39.524 40.725 0.918 64.614 o
4 10 3 17.211 16.720 0.676 122.346 o
4 10 4 33.971 35.659 0.948 61.266 o
4 10 5 24.387 26.840 0.888 70.668 o
4 10 6 27.567 26.114 0.979 58.212 o
4 10 7 42.310 43.439 1.231 36.464 o
4 10 8 19.345 18.960 0.989 57.498 o
4 10 9 17.951 19.706 1.150 42.598 o
4 10 10 14.418 14.934 1.120 45.017 o
4 11 0 12.506 12.512 0.616 148.294 o
4 11 1 266.088 263.228 3.067 5.195 o
4 11 2 18.480 18.476 0.696 115.190 o
4 11 3 30.257 29.343 0.858 75.092 o
4 11 4 22.641 24.267 0.838 79.504 o
4 11 5 8.730 9.767 0.666 127.289 o
4 11 6 34.846 36.124 1.090 46.681 o
4 11 7 50.802 51.542 1.382 28.820 o
4 11 8 9.739 8.758 0.747 101.312 o
4 11 10 6.505 6.993 0.696 116.694 o
4 12 0 242.305 237.568 2.946 5.714 o
4 12 1 67.048 66.960 1.261 33.601 o
4 12 2 46.535 45.760 1.059 48.515 o
4 12 3 41.298 41.552 1.059 48.898 o
4 12 4 68.744 68.171 1.382 28.179 o
4 12 5 19.433 19.101 0.878 72.793 o
4 12 6 61.102 62.470 1.463 25.512 o
4 12 7 36.758 39.595 1.231 36.666 o
4 12 8 0.336 0.838 0.444 287.528 o
4 12 9 23.564 23.581 1.302 33.219 o
4 12 10 1.424 1.604 0.585 165.456 o
4 13 0 67.201 68.393 1.302 31.630 o
4 13 1 44.434 42.450 1.049 49.623 o
4 13 3 12.318 12.169 0.706 112.879 o
4 13 4 25.755 25.781 0.928 64.705 o
4 13 5 6.168 6.650 0.595 159.532 o
4 13 6 48.897 48.757 1.322 31.519 o
4 13 7 10.498 10.403 0.737 104.012 o
4 13 8 53.109 51.996 1.503 24.432 o
4 13 9 8.828 9.202 0.767 96.097 o
4 13 10 9.859 8.597 0.727 106.997 o
4 14 0 3.533 2.785 0.373 405.955 o
4 14 1 45.374 45.619 1.120 43.645 o
4 14 2 13.901 14.248 0.737 103.659 o
4 14 3 23.251 22.239 0.888 70.876 o
4 14 4 8.350 9.091 0.636 139.709 o
4 14 5 8.927 8.405 0.646 135.374 o
4 14 6 12.601 12.351 0.827 82.386 o
4 14 7 30.729 30.281 1.170 40.775 o
4 14 8 34.172 33.752 1.261 35.081 o
4 14 9 10.136 11.654 0.908 68.524 o
4 15 0 12.275 12.492 0.716 109.732 o
4 15 1 45.221 44.478 1.160 40.784 o
4 15 2 14.993 14.873 0.777 93.152 o
4 15 3 73.693 72.782 1.514 23.558 o
4 15 4 42.362 39.564 1.191 38.971 o
4 15 5 2.155 1.937 0.414 330.975 o
4 15 6 53.631 54.024 1.463 25.734 o
4 15 7 1.450 2.099 0.444 287.450 o
4 15 8 1.877 2.220 0.464 262.973 o
4 15 9 27.120 26.265 1.160 41.617 o
4 16 0 88.752 89.461 1.675 19.053 o
4 16 1 53.324 51.834 1.281 33.305 o
4 16 2 17.879 16.346 0.838 80.070 o
4 16 3 26.910 27.022 1.009 54.832 o
4 16 4 53.946 53.297 1.392 28.330 o
4 16 5 20.572 20.958 0.989 57.425 o
4 16 6 16.875 18.072 0.979 58.773 o
4 16 7 2.831 3.330 0.474 251.786 o
4 16 8 10.889 9.707 0.787 91.151 o
4 16 9 1.454 2.432 0.464 262.994 o
4 17 0 0.912 1.170 0.373 406.563 o
4 17 1 17.441 16.841 0.868 74.637 o
4 17 2 19.999 19.131 0.908 68.040 o
4 17 3 1.540 0.948 0.404 347.836 o
4 17 4 60.560 58.857 1.503 24.249 o
4 17 5 9.430 10.242 0.807 86.712 o
4 17 6 40.930 41.865 1.352 30.398 o
4 17 7 9.815 9.303 0.777 93.581 o
4 18 0 1.912 2.018 0.404 347.746 o
4 18 1 31.320 30.645 1.070 48.665 o
4 18 2 6.003 6.044 0.545 190.406 o
4 18 3 20.420 21.361 0.989 57.423 o
4 18 4 1.846 1.564 0.424 315.457 o
4 18 5 1.798 2.280 0.454 274.789 o
4 18 6 25.713 26.296 1.130 43.885 o
4 18 7 6.125 5.641 0.535 197.649 o
4 18 8 16.345 16.094 0.989 57.629 o
4 19 0 8.793 7.164 0.666 127.376 o
4 19 1 40.012 42.107 1.271 34.312 o
4 19 2 10.555 11.069 0.838 80.523 o
4 19 3 32.249 34.630 1.191 39.332 o
4 19 4 9.067 8.405 0.646 135.363 o
4 19 5 5.476 5.388 0.525 205.396 o
4 19 6 36.422 36.648 1.302 32.899 o
4 19 7 14.235 12.784 0.918 66.902 o
4 20 1 31.444 32.289 1.181 40.048 o
4 20 2 7.583 8.345 0.626 144.331 o
4 20 3 12.858 13.047 0.888 71.560 o
4 20 4 22.532 22.270 1.090 47.297 o
4 20 5 28.679 28.707 1.191 39.489 o
4 20 6 1.128 1.836 0.454 274.846 o
4 20 7 1.362 1.927 0.454 274.830 o
4 21 0 7.218 7.891 0.626 144.379 o
4 21 1 7.946 7.638 0.706 113.308 o
4 21 2 7.949 9.404 0.827 82.605 o
4 21 3 33.471 33.369 1.251 35.660 o
4 21 4 18.665 19.878 1.049 51.107 o
4 21 5 1.545 2.200 0.464 262.995 o
4 21 6 22.965 22.239 1.110 45.598 o
4 22 1 17.216 14.116 0.969 60.045 o
4 22 2 8.436 9.596 0.666 127.317 o
4 22 3 26.934 25.145 1.170 40.927 o
4 22 4 1.858 2.069 0.494 231.774 o
4 22 5 1.113 1.070 0.454 274.864 o
4 23 0 3.955 4.732 0.525 205.586 o
4 23 1 2.331 2.159 0.474 251.877 o
4 23 2 18.179 17.517 1.029 53.160 o
4 23 3 1.016 0.979 0.454 274.870 o
4 23 4 63.092 63.216 1.645 20.313 o
4 24 0 21.549 21.583 1.090 47.330 o
4 24 1 19.279 19.373 1.049 51.098 o
4 24 2 1.724 1.594 0.454 274.818 o
4 24 3 14.993 13.784 0.969 60.111 o
4 25 1 4.887 5.166 0.585 165.223 o
5 0 1 5.718 5.903 0.414 329.779 o
5 0 2 328.443 327.655 3.481 3.931 o
5 0 3 31.776 30.836 0.757 95.440 o
5 0 5 7.610 7.003 0.565 176.860 o
5 0 6 47.883 46.930 1.150 41.325 o
5 0 7 1.209 1.473 0.394 365.905 o
5 0 8 37.071 36.295 1.170 40.514 o
5 0 10 75.080 74.326 3.128 5.723 o
5 0 11 5.330 3.703 1.695 19.720 o
5 1 0 40.264 39.746 0.767 91.061 o
5 1 1 134.636 132.325 1.645 18.355 o
5 1 2 172.687 167.773 2.038 11.859 o
5 1 3 197.188 196.914 2.351 8.916 o
5 1 4 71.698 69.301 1.201 36.586 o
5 1 5 188.494 184.503 2.371 8.896 o
5 1 6 46.713 45.033 1.110 44.367 o
5 1 7 29.367 29.636 0.999 55.762 o
5 1 8 47.602 47.324 1.312 32.041 o
5 1 9 30.513 29.797 1.140 42.949 o
5 1 10 5.307 5.166 0.928 65.724 o
5 1 11 24.336 23.591 2.028 13.737 o
5 2 0 42.724 43.187 0.827 78.297 o
5 2 1 91.471 90.006 1.281 31.159 o
5 2 3 23.821 24.257 0.686 117.330 o
5 2 4 41.936 43.278 0.938 61.675 o
5 2 5 32.207 31.543 0.888 69.945 o
5 2 6 12.318 10.988 0.696 116.201 o
5 2 7 16.610 16.578 0.848 78.252 o
5 2 8 2.992 3.219 0.434 300.744 o
5 2 9 35.116 35.165 1.413 28.031 o
5 2 10 2.490 2.815 0.595 159.852 o
5 2 11 10.980 12.169 1.655 20.676 o
5 3 0 232.218 228.648 2.553 7.402 o
5 3 1 385.536 377.703 3.875 3.124 o
5 3 2 252.234 249.939 2.825 6.073 o
5 3 3 9.447 9.475 0.515 212.489 o
5 3 4 29.907 28.071 0.807 84.600 o
5 3 5 15.421 15.953 0.676 122.613 o
5 3 6 55.227 53.469 1.231 35.890 o
5 3 7 3.968 3.986 0.434 300.527 o
5 3 8 0.469 0.686 0.414 331.142 o
5 3 9 6.635 5.449 0.626 144.508 o
5 3 10 49.771 50.664 1.715 18.918 o
5 3 11 17.366 16.215 1.181 40.487 o
5 4 0 62.368 60.381 1.019 50.608 o
5 4 1 5.025 5.247 0.414 330.083 o
5 4 2 86.698 84.981 1.292 31.029 o
5 4 3 1.346 1.342 0.414 331.079 o
5 4 4 16.806 17.123 0.666 126.058 o
5 4 5 72.357 72.287 1.352 29.216 o
5 4 6 52.243 49.312 1.201 37.837 o
5 4 7 110.030 106.605 1.877 15.011 o
5 4 8 20.120 19.323 0.969 59.865 o
5 4 9 5.106 6.165 0.646 135.699 o
5 4 10 24.457 24.358 1.292 33.719 o
5 4 11 11.906 10.887 0.918 66.996 o
5 5 0 70.910 72.318 1.130 40.893 o
5 5 1 36.523 35.316 0.777 89.746 o
5 5 2 42.326 42.208 0.878 70.073 o
5 5 3 68.251 68.049 1.181 37.961 o
5 5 4 7.276 6.195 0.515 213.199 o
5 5 5 60.075 59.009 1.241 35.061 o
5 5 6 81.044 79.532 1.544 22.474 o
5 5 7 9.938 10.262 0.676 123.425 o
5 5 8 140.853 138.955 2.321 9.762 o
5 5 9 15.170 14.056 1.070 49.342 o
5 5 10 31.147 29.736 1.453 26.592 o
5 6 1 73.014 70.401 1.160 38.882 o
5 6 2 6.719 6.528 0.464 261.926 o
5 6 3 33.979 34.489 0.848 76.249 o
5 6 4 27.758 28.142 0.838 78.936 o
5 6 5 18.669 18.455 0.787 90.419 o
5 6 6 12.828 13.309 0.737 103.771 o
5 6 7 19.289 20.826 0.908 68.034 o
5 6 9 27.238 27.012 1.292 33.658 o
5 6 10 5.702 6.549 0.686 120.192 o
5 6 11 38.622 39.373 1.534 23.768 o
5 7 0 11.380 11.665 0.545 189.110 o
5 7 1 155.281 152.809 1.947 13.175 o
5 7 2 14.105 12.815 0.585 163.571 o
5 7 3 64.706 63.529 1.191 37.634 o
5 7 4 29.862 29.847 0.868 73.410 o
5 7 5 34.473 34.186 0.969 58.820 o
5 7 6 105.158 103.769 1.816 16.043 o
5 7 7 8.945 9.626 0.747 101.330 o
5 7 8 5.078 5.207 0.494 231.319 o
5 7 9 9.189 9.445 0.848 78.692 o
5 7 10 17.799 17.678 1.181 40.470 o
5 7 11 1.973 2.402 0.595 159.874 o
5 8 0 15.810 16.175 0.616 147.492 o
5 8 1 2.657 3.168 0.424 315.273 o
5 8 2 29.181 28.889 0.797 86.730 o
5 8 3 17.706 18.435 0.686 118.653 o
5 8 4 89.739 88.674 1.524 22.743 o
5 8 5 51.553 49.776 1.201 37.854 o
5 8 6 22.262 21.765 0.908 67.867 o
5 8 7 100.293 99.279 1.887 15.019 o
5 8 8 2.594 2.916 0.454 274.691 o
5 8 9 0.628 1.100 0.575 171.329 o
5 8 10 6.125 6.912 0.686 120.165 o
5 9 0 25.463 25.307 0.747 99.202 o
5 9 1 57.602 57.798 1.120 42.760 o
5 9 2 37.970 37.102 0.918 64.889 o
5 9 3 8.724 8.991 0.595 159.172 o
5 9 4 1.911 2.644 0.383 385.246 o
5 9 5 11.591 10.827 0.706 112.985 o
5 9 6 21.072 20.867 0.888 71.035 o
5 9 7 10.164 11.301 0.767 95.989 o
5 9 8 24.136 23.934 1.059 49.941 o
5 9 9 0.697 1.312 0.444 287.511 o
5 9 10 33.333 32.410 1.423 27.681 o
5 10 0 37.718 38.172 0.928 63.512 o
5 10 1 12.299 12.603 0.616 148.317 o
5 10 2 0.552 1.382 0.474 251.984 o
5 10 3 44.933 42.884 1.059 48.678 o
5 10 4 114.549 110.994 1.816 15.861 o
5 10 5 19.482 18.778 0.838 79.904 o
5 10 6 66.844 68.372 1.514 23.737 o
5 10 7 2.054 1.998 0.424 315.417 o
5 10 8 2.014 2.038 0.444 287.409 o
5 10 9 20.926 21.139 1.070 49.139 o
5 11 0 36.062 36.527 0.948 61.098 o
5 11 1 65.401 67.757 1.281 32.653 o
5 11 2 16.202 16.124 0.727 106.257 o
5 11 3 27.013 25.680 0.888 70.535 o
5 11 4 34.441 34.317 1.029 52.258 o
5 11 5 19.789 20.221 0.888 71.119 o
5 11 6 77.526 79.361 1.665 19.528 o
5 11 7 4.353 4.228 0.474 251.557 o
5 11 8 10.992 12.603 0.888 71.626 o
5 11 9 15.037 15.378 0.989 57.673 o
5 11 10 1.177 2.008 0.565 177.484 o
5 12 0 1.397 1.604 0.515 213.984 o
5 12 1 22.104 21.543 0.817 83.562 o
5 12 2 125.090 123.274 1.917 14.146 o
5 12 3 28.042 27.224 0.928 64.536 o
5 12 4 83.507 84.951 1.614 20.557 o
5 12 5 0.391 0.959 0.383 385.487 o
5 12 7 13.827 13.138 0.797 88.645 o
5 12 8 8.570 8.012 0.646 135.418 o
5 12 9 0.971 1.695 0.454 274.857 o
5 12 10 5.391 5.822 0.535 197.721 o
5 13 0 12.218 12.108 0.706 112.889 o
5 13 1 21.394 18.819 0.838 79.781 o
5 13 3 18.943 18.970 0.848 78.060 o
5 13 4 3.450 4.359 0.434 300.585 o
5 13 5 17.749 17.608 0.908 68.171 o
5 13 6 65.854 66.657 1.594 21.509 o
5 13 7 13.601 16.074 0.928 65.432 o
5 13 8 32.221 32.168 1.261 35.138 o
5 13 9 8.420 8.698 0.666 127.349 o
5 14 0 51.733 52.097 1.251 34.923 o
5 14 1 16.107 16.034 0.787 90.689 o
5 14 2 7.050 7.487 0.666 127.476 o
5 14 3 46.779 46.658 1.221 36.867 o
5 14 4 81.522 85.365 1.715 18.349 o
5 14 5 40.878 41.895 1.241 35.948 o
5 14 6 54.137 53.439 1.463 25.731 o
5 14 7 5.444 6.347 0.545 190.450 o
5 14 8 8.448 8.082 0.656 131.304 o
5 14 9 6.654 6.730 0.555 183.455 o
5 15 0 16.047 15.247 0.827 82.150 o
5 15 1 215.549 215.853 2.906 6.005 o
5 15 2 3.302 3.047 0.404 347.447 o
5 15 3 3.220 3.693 0.434 300.676 o
5 15 4 19.488 20.504 0.969 59.867 o
5 15 5 1.378 1.302 0.424 315.504 o
5 15 6 13.385 15.146 0.918 66.892 o
5 15 7 17.723 18.142 1.009 55.297 o
5 15 8 8.206 8.738 0.656 131.298 o
5 15 9 2.072 2.603 0.474 251.880 o
5 16 0 4.339 4.541 0.444 286.932 o
5 16 1 59.382 60.825 1.433 26.615 o
5 16 2 58.838 60.058 1.453 25.925 o
5 16 3 50.800 50.442 1.372 29.245 o
5 16 4 20.357 22.007 0.999 56.271 o
5 16 5 17.956 18.556 0.948 62.511 o
5 16 6 4.930 5.277 0.525 205.463 o
5 16 7 8.526 7.790 0.757 98.711 o
5 16 8 10.927 11.836 0.908 68.501 o
5 17 0 11.264 10.403 0.696 116.305 o
5 17 1 4.152 4.218 0.454 274.403 o
5 17 2 14.608 14.591 0.868 74.814 o
5 17 3 22.969 23.541 1.019 53.975 o
5 17 4 8.924 8.183 0.696 116.536 o
5 17 5 3.012 3.643 0.484 241.382 o
5 17 6 52.806 52.329 1.524 23.807 o
5 17 7 4.180 4.864 0.525 205.559 o
5 17 8 58.287 58.383 1.584 21.949 o
5 18 0 6.158 6.226 0.656 131.507 o
5 18 1 8.275 7.638 0.696 116.589 o
5 18 2 10.755 11.463 0.827 82.478 o
5 18 3 23.711 23.753 1.070 49.028 o
5 18 4 23.949 25.307 1.090 47.220 o
5 18 5 28.670 29.272 1.170 40.839 o
5 18 6 7.780 7.184 0.646 135.507 o
5 18 7 2.506 2.906 0.474 251.834 o
5 19 1 52.284 53.136 1.483 25.088 o
5 19 2 30.360 30.090 1.140 42.949 o
5 19 3 3.724 4.389 0.505 222.377 o
5 19 4 73.749 75.072 1.786 17.137 o
5 19 5 2.787 3.118 0.484 241.426 o
5 19 6 5.128 5.176 0.525 205.447 o
5 20 1 50.655 51.239 1.453 26.161 o
5 20 2 2.004 2.139 0.454 274.779 o
5 20 3 55.036 56.082 1.564 22.566 o
5 20 5 12.312 11.826 0.948 62.780 o
5 21 0 1.104 0.908 0.454 274.868 o
5 21 1 3.841 3.481 0.484 241.306 o
5 21 2 40.845 38.737 1.322 31.811 o
5 21 3 8.048 8.193 0.666 127.392 o
5 21 4 42.496 43.792 1.413 27.852 o
5 21 5 10.027 8.738 0.666 127.229 o
5 22 0 8.628 7.860 0.646 135.420 o
5 22 1 0.690 0.898 0.464 263.061 o
5 22 2 0.962 1.756 0.454 274.856 o
5 22 3 4.406 4.763 0.515 213.669 o
5 22 4 13.201 11.634 0.948 62.761 o
5 23 1 1.687 1.867 0.454 274.812 o
5 23 2 5.909 5.308 0.585 165.143 o
5 23 3 9.079 8.587 0.646 135.355 o
5 24 0 3.239 2.038 0.464 262.866 o
5 24 1 13.251 14.510 0.948 62.722 o
5 24 2 6.587 7.295 0.918 67.143 o
6 0 0 136.607 132.810 1.746 16.483 o
6 0 1 40.727 39.050 0.868 71.973 o
6 0 2 17.966 18.950 0.656 129.603 o
6 0 3 11.186 12.108 0.595 158.654 o
6 0 4 0.640 1.029 0.484 241.597 o
6 0 5 15.668 14.036 0.747 100.773 o
6 0 6 52.183 49.978 1.241 35.492 o
6 0 7 16.920 17.406 0.868 74.648 o
6 0 8 26.953 27.950 1.080 47.967 o
6 0 9 36.698 38.545 1.312 32.380 o
6 0 10 3.588 4.874 0.525 205.612 o
6 0 11 5.781 7.346 0.636 139.961 o
6 1 0 64.696 65.497 1.120 42.152 o
6 1 1 119.203 117.048 1.614 19.502 o
6 1 2 112.998 112.488 1.614 19.691 o
6 1 3 97.293 97.927 1.514 22.727 o
6 1 4 94.794 92.337 1.544 22.036 o
6 1 5 64.909 63.842 1.322 30.866 o
6 1 6 100.051 99.279 1.756 17.200 o
6 1 7 1.802 2.210 0.404 347.747 o
6 1 8 1.026 1.231 0.424 315.528 o
6 1 9 0.990 1.100 0.444 287.503 o
6 1 10 40.079 42.945 1.382 29.111 o
6 1 11 28.017 29.262 1.382 29.393 o
6 2 0 4.711 4.783 0.444 286.839 o
6 2 1 85.227 84.588 1.332 29.391 o
6 2 2 176.901 171.880 2.180 10.484 o
6 2 3 17.280 16.326 0.676 122.362 o
6 2 4 20.215 20.635 0.757 97.458 o
6 2 5 18.390 19.313 0.797 88.160 o
6 2 6 72.788 71.067 1.493 24.205 o
6 2 7 48.842 49.059 1.312 31.989 o
6 2 8 13.310 14.560 0.868 74.866 o
6 2 9 11.016 11.281 0.868 75.004 o
6 2 10 44.691 45.245 1.443 26.671 o
6 2 11 2.916 4.238 0.616 149.507 o
6 3 0 31.988 31.280 0.787 88.424 o
6 3 1 76.743 75.173 1.251 33.545 o
6 3 2 3.026 3.269 0.434 300.736 o
6 3 3 198.861 196.712 2.442 8.333 o
6 3 4 55.516 55.770 1.170 39.468 o
6 3 5 106.647 104.133 1.746 17.246 o
6 3 6 56.122 54.892 1.312 31.717 o
6 3 7 12.025 11.604 0.797 88.774 o
6 3 8 48.931 48.626 1.372 29.304 o
6 3 9 12.204 11.069 0.817 84.468 o
6 3 10 1.183 1.594 0.484 241.572 o
6 4 0 9.417 9.808 0.515 212.460 o
6 4 1 86.216 86.454 1.372 27.753 o
6 4 2 0.968 0.848 0.464 263.054 o
6 4 3 65.957 65.628 1.231 35.247 o
6 4 4 1.925 0.898 0.575 171.308 o
6 4 5 20.009 18.748 0.807 85.899 o
6 4 6 18.544 19.293 0.868 74.520 o
6 4 7 7.559 8.032 0.656 131.368 o
6 4 8 8.127 7.659 0.696 116.596 o
6 4 9 9.264 8.859 0.767 96.085 o
6 4 10 5.624 6.942 0.565 177.074 o
6 5 0 77.191 75.516 1.271 32.539 o
6 5 1 104.967 103.225 1.544 21.665 o
6 5 2 48.151 46.698 1.009 53.134 o
6 5 3 4.290 4.480 0.525 205.567 o
6 5 4 37.379 36.164 0.989 56.282 o
6 5 5 4.045 4.107 0.414 330.472 o
6 5 6 78.606 78.180 1.594 21.202 o
6 5 7 20.122 20.332 0.918 66.535 o
6 5 8 3.170 3.350 0.464 262.805 o
6 5 9 2.561 2.674 0.464 262.900 o
6 5 10 49.300 50.997 1.503 24.498 o
6 6 0 69.532 69.664 1.231 35.012 o
6 6 1 9.611 9.354 0.535 196.840 o
6 6 2 8.779 9.374 0.565 176.558 o
6 6 3 23.453 24.045 0.797 87.550 o
6 6 4 67.536 65.769 1.342 29.882 o
6 6 5 42.027 43.035 1.130 43.084 o
6 6 6 69.475 72.560 1.554 22.484 o
6 6 7 94.660 96.868 1.877 15.249 o
6 6 8 11.755 12.986 0.888 71.597 o
6 6 9 11.102 12.906 0.908 68.482 o
6 6 10 7.897 8.466 0.666 127.393 o
6 7 0 86.042 83.326 1.403 26.710 o
6 7 1 60.576 60.260 1.170 39.139 o
6 7 2 17.897 17.698 0.706 112.081 o
6 7 3 55.931 56.567 1.191 38.167 o
6 7 4 4.923 4.843 0.424 314.675 o
6 7 5 11.254 9.969 0.706 113.039 o
6 7 6 6.827 6.226 0.484 240.648 o
6 7 7 1.531 2.280 0.434 300.957 o
6 7 8 50.281 52.419 1.453 26.157 o
6 7 9 6.594 6.932 0.565 176.977 o
6 7 10 20.932 22.300 1.120 44.831 o
6 8 0 58.818 58.221 1.170 39.266 o
6 8 1 52.900 52.147 1.110 43.896 o
6 8 2 46.924 45.921 1.080 46.762 o
6 8 3 23.763 22.481 0.817 83.393 o
6 8 4 17.166 16.599 0.777 92.942 o
6 8 6 11.574 10.635 0.777 93.470 o
6 8 7 18.248 18.698 0.938 63.838 o
6 8 8 0.269 0.716 0.464 263.072 o
6 8 9 27.290 29.706 1.181 40.179 o
6 8 10 0.901 1.554 0.454 274.863 o
6 9 1 1.584 1.443 0.515 213.981 o
6 9 2 6.451 5.378 0.575 170.926 o
6 9 3 26.152 24.953 0.888 70.615 o
6 9 4 40.323 39.252 1.110 44.766 o
6 9 5 33.554 33.117 1.080 47.647 o
6 9 6 73.865 74.618 1.645 20.081 o
6 9 7 5.223 5.005 0.555 183.685 o
6 9 8 2.622 3.098 0.474 251.816 o
6 9 9 5.071 5.752 0.545 190.517 o
6 9 10 3.819 4.480 0.515 213.740 o
6 10 0 88.785 86.838 1.554 21.963 o
6 10 1 1.016 1.443 0.353 454.320 o
6 10 2 107.447 104.910 1.746 17.227 o
6 10 3 0.802 1.271 0.373 406.568 o
6 10 4 48.402 47.445 1.241 35.652 o
6 10 5 2.048 2.250 0.394 365.764 o
6 10 6 13.022 12.492 0.858 76.680 o
6 10 7 56.433 56.980 1.503 24.337 o
6 10 8 6.492 7.719 0.666 127.501 o
6 10 9 40.970 41.613 1.392 28.695 o
6 11 1 27.184 26.316 0.898 68.957 o
6 11 2 3.171 3.653 0.414 330.696 o
6 11 3 6.526 6.720 0.525 205.178 o
6 11 4 2.273 2.442 0.394 365.716 o
6 11 5 20.217 18.990 0.918 66.561 o
6 11 6 33.460 32.592 1.160 41.370 o
6 11 7 4.982 5.035 0.515 213.591 o
6 11 8 18.367 17.386 1.029 53.157 o
6 11 9 5.747 6.488 0.616 149.300 o
6 12 0 63.115 63.267 1.352 29.621 o
6 12 1 12.598 12.613 0.757 98.381 o
6 12 2 29.749 30.079 1.019 53.588 o
6 12 3 22.130 20.372 0.898 69.424 o
6 12 4 27.850 26.851 1.009 54.797 o
6 12 5 23.067 22.754 0.989 57.302 o
6 12 6 38.766 39.786 1.261 34.910 o
6 12 7 16.657 17.204 1.009 55.338 o
6 12 8 1.356 2.371 0.474 251.932 o
6 12 9 34.281 35.982 1.302 32.947 o
6 13 0 20.369 21.190 0.898 69.493 o
6 13 1 119.614 118.037 1.968 13.577 o
6 13 2 10.130 10.615 0.676 123.397 o
6 13 3 4.095 4.319 0.434 300.473 o
6 13 4 3.836 4.591 0.464 262.641 o
6 13 5 8.622 9.364 0.626 144.196 o
6 13 6 34.435 34.136 1.241 36.203 o
6 13 7 16.431 15.267 0.979 58.826 o
6 13 8 10.148 10.312 0.747 101.253 o
6 13 9 14.168 13.784 0.948 62.707 o
6 14 0 8.737 9.132 0.646 135.360 o
6 14 1 38.666 40.614 1.170 40.396 o
6 14 2 92.104 89.936 1.776 17.009 o
6 14 3 46.627 47.213 1.322 31.591 o
6 14 4 40.056 38.969 1.241 36.008 o
6 14 5 20.825 22.229 1.039 52.005 o
6 14 6 13.526 12.936 0.938 64.086 o
6 14 7 12.280 13.592 0.948 62.759 o
6 14 8 15.062 15.065 0.979 58.866 o
6 15 0 26.052 28.102 1.019 53.780 o
6 15 1 18.065 18.314 0.888 71.248 o
6 15 2 1.212 1.009 0.404 347.859 o
6 15 3 31.406 31.734 1.130 43.652 o
6 15 4 4.161 3.744 0.474 251.614 o
6 15 5 2.102 1.877 0.444 287.408 o
6 15 6 40.753 42.763 1.362 29.953 o
6 15 7 2.990 3.461 0.494 231.649 o
6 15 8 39.878 40.725 1.362 29.988 o
6 16 0 6.730 7.194 0.646 135.577 o
6 16 1 10.867 11.584 0.787 91.110 o
6 16 2 8.058 6.872 0.585 164.875 o
6 16 3 29.700 27.870 1.110 45.341 o
6 16 4 30.184 31.351 1.170 40.776 o
6 16 5 16.354 16.528 0.999 56.472 o
6 16 6 25.994 28.314 1.170 40.913 o
6 16 8 21.495 20.867 1.080 48.221 o
6 17 0 7.974 8.829 0.696 116.573 o
6 17 1 70.778 70.966 1.635 20.393 o
6 17 2 14.165 14.056 0.888 71.497 o
6 17 3 12.171 12.573 0.878 73.239 o
6 17 4 79.347 78.876 1.796 16.869 o
6 17 5 1.530 1.857 0.454 274.822 o
6 17 6 22.860 22.391 1.100 46.431 o
6 17 7 10.585 11.705 0.868 75.011 o
6 18 0 21.913 20.948 1.029 53.007 o
6 18 1 63.305 65.487 1.614 21.038 o
6 18 2 6.756 7.356 0.616 149.195 o
6 18 3 68.579 68.382 1.695 19.058 o
6 18 4 9.757 9.707 0.797 88.912 o
6 18 5 17.412 17.426 0.999 56.431 o
6 18 6 8.117 8.476 0.595 159.266 o
6 18 7 6.733 6.962 0.555 183.433 o
6 19 0 5.844 6.882 0.696 116.726 o
6 19 1 17.338 18.284 0.989 57.570 o
6 19 2 6.240 6.831 0.616 149.254 o
6 19 3 45.876 46.174 1.453 26.284 o
6 19 4 31.064 30.846 1.241 36.311 o
6 19 5 6.204 5.903 0.545 190.392 o
6 19 6 14.169 14.056 0.938 64.052 o
6 20 1 12.253 12.996 0.918 66.957 o
6 20 2 1.358 1.806 0.464 263.017 o
6 20 3 3.519 2.967 0.484 241.366 o
6 20 4 11.842 12.139 0.918 66.981 o
6 21 0 2.399 2.240 0.464 262.933 o
6 21 1 8.705 7.931 0.656 131.291 o
6 21 2 9.545 8.617 0.777 93.607 o
6 21 3 20.711 20.564 1.100 46.503 o
6 21 4 54.574 53.519 1.544 23.170 o
6 22 0 23.772 23.248 1.100 46.398 o
6 22 1 22.652 21.533 1.100 46.447 o
6 22 2 5.756 6.135 0.545 190.428 o
6 22 3 28.821 28.415 1.201 38.837 o
6 23 1 10.161 9.213 0.878 73.349 o
6 23 2 11.674 13.249 1.574 22.845 o
7 0 1 218.347 216.217 2.674 6.944 o
7 0 2 12.227 11.342 0.636 139.207 o
7 0 3 3.739 3.713 0.545 190.711 o
7 0 4 2.044 2.573 0.383 385.229 o
7 0 5 2.564 2.956 0.414 330.854 o
7 0 6 14.359 14.167 0.817 84.294 o
7 0 7 31.181 30.090 1.130 43.684 o
7 0 8 0.885 1.170 0.444 287.506 o
7 0 9 3.772 4.581 0.515 213.740 o
7 1 1 56.370 55.709 1.130 42.155 o
7 1 2 2.085 2.018 0.505 222.588 o
7 1 3 118.154 116.423 1.826 15.610 o
7 1 4 64.697 65.325 1.362 29.132 o
7 1 5 22.291 21.715 0.888 70.945 o
7 1 6 60.471 60.371 1.443 26.239 o
7 1 7 1.152 1.201 0.414 331.098 o
7 1 8 31.256 31.704 1.211 38.110 o
7 1 9 3.819 4.379 0.515 213.745 o
7 1 10 30.651 30.715 1.231 36.911 o
7 2 0 71.498 70.592 1.292 31.906 o
7 2 1 16.560 15.711 0.686 118.957 o
7 2 2 37.374 38.242 0.979 57.350 o
7 2 3 30.512 29.726 0.918 65.700 o
7 2 4 12.223 11.765 0.716 109.763 o
7 2 5 21.260 21.361 0.868 74.311 o
7 2 6 73.292 75.890 1.614 20.807 o
7 2 7 68.186 71.168 1.645 20.189 o
7 2 8 68.895 70.007 1.675 19.490 o
7 2 9 10.107 10.252 0.797 88.888 o
7 2 10 2.871 3.875 0.494 231.641 o
7 3 0 13.280 13.501 0.626 143.420 o
7 3 1 39.729 40.967 0.979 57.112 o
7 3 2 28.370 28.687 0.868 73.574 o
7 3 3 17.529 17.678 0.777 92.874 o
7 3 4 24.612 23.046 0.888 70.772 o
7 3 5 7.883 7.134 0.616 149.112 o
7 3 6 55.955 56.728 1.423 27.097 o
7 3 7 8.243 8.052 0.706 113.282 o
7 3 8 16.234 17.921 0.979 58.794 o
7 3 9 6.764 7.073 0.595 159.463 o
7 3 10 63.016 65.164 1.675 19.596 o
7 4 0 3.742 3.764 0.515 213.779 o
7 4 1 68.659 69.079 1.292 32.035 o
7 4 2 13.287 12.462 0.666 126.760 o
7 4 3 26.182 24.197 0.858 75.618 o
7 4 4 56.522 56.183 1.281 33.142 o
7 4 5 31.629 30.927 1.039 51.468 o
7 4 6 52.711 53.933 1.372 29.163 o
7 4 7 3.219 3.078 0.454 274.613 o
7 4 8 5.972 6.236 0.605 154.300 o
7 4 9 19.116 18.970 1.049 51.107 o
7 4 10 6.556 7.346 0.565 176.959 o
7 5 0 54.148 51.935 1.150 40.948 o
7 5 1 71.409 71.995 1.352 29.250 o
7 5 2 47.595 49.857 1.130 42.708 o
7 5 3 102.142 101.257 1.705 18.111 o
7 5 4 50.960 51.118 1.251 34.962 o
7 5 5 31.524 32.128 1.059 49.543 o
7 5 6 6.338 6.387 0.545 190.349 o
7 5 7 4.557 4.732 0.494 231.418 o
7 5 8 9.324 10.322 0.848 78.675 o
7 5 9 11.591 10.534 0.696 116.276 o
7 6 0 21.666 20.847 0.797 87.844 o
7 6 1 38.678 39.352 1.019 52.923 o
7 6 2 208.136 205.803 2.664 7.072 o
7 6 3 42.857 43.671 1.110 44.569 o
7 6 4 47.535 47.839 1.211 37.421 o
7 6 5 26.645 26.861 0.999 55.943 o
7 6 6 12.834 11.927 0.838 80.421 o
7 6 7 2.889 3.209 0.464 262.843 o
7 6 8 3.499 4.420 0.505 222.398 o
7 6 9 9.409 10.161 0.737 104.078 o
7 6 10 10.228 9.576 0.888 71.689 o
7 7 0 2.153 2.391 0.363 429.183 o
7 7 1 22.725 22.542 0.827 81.483 o
7 7 2 7.676 6.983 0.505 221.637 o
7 7 3 11.199 11.846 0.706 112.976 o
7 7 4 5.054 4.450 0.444 286.804 o
7 7 5 45.448 44.236 1.251 35.229 o
7 7 6 31.876 33.106 1.170 40.708 o
7 7 7 20.396 21.906 1.029 53.038 o
7 7 8 9.236 8.516 0.737 104.129 o
7 7 9 3.089 3.754 0.505 222.463 o
7 8 0 33.286 34.247 0.989 56.567 o
7 8 1 0.776 1.130 0.363 429.474 o
7 8 2 17.519 17.234 0.807 86.123 o
7 8 3 37.836 36.911 1.080 47.399 o
7 8 4 9.368 9.011 0.646 135.313 o
7 8 5 62.136 61.652 1.473 25.164 o
7 8 6 27.890 27.930 1.100 46.218 o
7 8 7 33.478 34.923 1.221 37.403 o
7 8 8 3.593 3.844 0.545 190.716 o
7 8 9 57.680 56.678 1.584 21.969 o
7 9 0 43.959 42.420 1.110 44.548 o
7 9 1 100.663 98.916 1.736 17.569 o
7 9 2 24.565 23.228 0.928 64.834 o
7 9 3 6.082 5.600 0.515 213.418 o
7 9 4 17.589 16.266 0.858 76.395 o
7 9 5 5.176 4.753 0.474 251.396 o
7 9 6 9.643 8.758 0.716 110.028 o
7 9 7 17.969 16.881 0.999 56.423 o
7 9 8 23.712 23.087 1.110 45.569 o
7 10 0 100.091 96.817 1.736 17.594 o
7 10 1 19.561 18.798 0.848 78.028 o
7 10 2 143.039 140.317 2.200 10.755 o
7 10 3 5.995 5.903 0.515 213.409 o
7 10 4 10.769 11.624 0.787 91.114 o
7 10 5 42.837 43.520 1.292 33.188 o
7 10 6 7.641 7.366 0.696 116.630 o
7 10 7 35.428 36.376 1.292 33.430 o
7 10 8 1.859 2.069 0.464 262.979 o
7 10 9 30.776 31.230 1.221 37.507 o
7 11 0 32.144 32.330 1.049 50.452 o
7 11 1 18.503 17.951 0.858 76.304 o
7 11 2 10.473 10.504 0.666 127.121 o
7 11 3 6.364 5.863 0.605 154.285 o
7 11 4 14.100 13.794 0.858 76.612 o
7 11 5 13.243 11.836 0.848 78.512 o
7 11 6 23.663 24.812 1.070 49.014 o
7 11 7 13.430 12.684 0.827 82.342 o
7 11 8 28.392 27.143 1.170 40.871 o
7 11 9 6.019 6.498 0.545 190.379 o
7 12 0 23.728 23.995 0.938 63.489 o
7 12 2 57.445 57.505 1.413 27.432 o
7 12 3 14.111 14.661 0.838 80.306 o
7 12 4 27.773 26.820 1.070 48.856 o
7 12 5 29.840 27.718 1.140 42.996 o
7 12 6 6.844 6.569 0.616 149.219 o
7 12 7 22.114 20.201 1.100 46.475 o
7 12 8 15.791 16.891 0.999 56.482 o
7 13 1 35.668 36.487 1.150 41.959 o
7 13 2 5.641 5.197 0.525 205.388 o
7 13 3 20.610 21.038 0.979 58.601 o
7 13 4 39.950 38.777 1.292 33.309 o
7 13 5 4.965 4.510 0.494 231.381 o
7 13 6 12.226 13.198 0.918 66.955 o
7 13 7 7.504 7.507 0.646 135.515 o
7 13 8 20.441 20.706 1.049 51.050 o
7 14 0 17.541 17.204 0.888 71.297 o
7 14 1 20.476 17.840 0.959 61.135 o
7 14 2 6.170 5.681 0.505 221.996 o
7 14 3 42.162 41.946 1.312 32.230 o
7 14 4 11.794 11.624 0.868 74.973 o
7 14 5 51.883 52.379 1.483 25.101 o
7 14 6 9.376 10.635 0.777 93.572 o
7 14 7 28.750 28.566 1.231 36.972 o
7 14 8 2.462 2.391 0.464 262.922 o
7 15 0 16.287 14.944 0.888 71.399 o
7 15 1 11.519 10.595 0.797 88.820 o
7 15 2 17.123 19.717 0.948 62.520 o
7 15 3 14.758 16.094 0.928 65.394 o
7 15 4 37.188 37.637 1.302 32.874 o
7 15 5 2.533 3.098 0.474 251.824 o
7 15 6 18.181 17.184 1.029 53.164 o
7 15 7 6.554 6.761 0.555 183.465 o
7 16 0 2.793 2.452 0.454 274.694 o
7 16 1 17.716 17.103 0.969 59.984 o
7 16 2 15.563 14.954 0.928 65.387 o
7 16 3 25.462 24.207 1.130 43.917 o
7 16 4 33.015 34.923 1.251 35.653 o
7 16 5 12.428 11.977 0.827 82.401 o
7 16 6 19.948 18.597 1.049 51.091 o
7 17 0 12.284 11.352 0.858 76.728 o
7 17 1 35.860 35.468 1.261 35.026 o
7 17 2 6.601 6.064 0.595 159.520 o
7 17 3 32.958 31.976 1.241 36.260 o
7 17 4 21.906 22.824 1.080 48.186 o
7 17 5 4.027 3.966 0.505 222.368 o
7 17 6 16.514 14.570 0.989 57.645 o
7 18 0 1.608 1.211 0.454 274.837 o
7 18 1 41.252 42.248 1.372 29.518 o
7 18 2 10.584 11.069 0.878 73.311 o
7 18 3 8.170 7.790 0.646 135.457 o
7 18 4 14.404 15.862 0.989 57.683 o
7 18 5 6.605 5.580 0.535 197.595 o
7 18 6 7.789 6.922 0.626 144.372 o
7 19 0 3.220 3.057 0.484 241.390 o
7 19 1 26.977 25.973 1.160 41.624 o
7 19 2 1.307 1.635 0.464 263.024 o
7 19 3 22.209 20.826 1.090 47.323 o
7 19 4 26.259 25.246 1.181 40.251 o
7 19 5 4.671 5.398 0.525 205.484 o
7 20 0 22.386 24.540 1.110 45.584 o
7 20 1 10.927 11.039 0.908 68.511 o
7 20 2 1.078 1.857 0.464 263.030 o
7 20 3 12.335 12.462 0.918 66.963 o
7 20 4 2.741 1.907 0.464 262.918 o
7 21 0 17.267 17.618 1.029 53.181 o
7 21 1 25.842 24.863 1.150 42.389 o
7 21 2 0.822 0.969 0.454 274.877 o
7 21 3 9.086 8.738 0.757 98.668 o
7 22 0 1.158 1.413 0.474 251.964 o
7 22 1 33.520 33.137 1.271 34.554 o
8 0 0 2.667 2.321 0.373 406.220 o
8 0 1 33.496 31.078 0.979 57.787 o
8 0 3 81.508 81.782 1.594 21.117 o
8 0 4 5.287 5.439 0.494 231.273 o
8 0 5 0.473 0.656 0.414 331.142 o
8 0 6 82.319 84.628 1.796 16.802 o
8 0 7 54.660 54.206 1.524 23.765 o
8 0 8 44.818 46.991 1.443 26.655 o
8 0 9 6.542 6.185 0.545 190.337 o
8 1 0 1.258 1.685 0.363 429.393 o
8 1 1 30.218 30.675 0.959 60.386 o
8 1 2 2.373 3.088 0.404 347.608 o
8 1 3 2.016 1.877 0.394 365.794 o
8 1 4 12.911 13.905 0.767 95.766 o
8 1 5 20.832 23.127 0.948 62.310 o
8 1 6 1.867 1.867 0.424 315.442 o
8 1 7 4.702 4.954 0.505 222.241 o
8 1 8 42.352 44.388 1.413 27.850 o
8 1 9 5.385 5.752 0.545 190.486 o
8 2 0 49.120 48.736 1.150 41.236 o
8 2 1 98.757 95.021 1.665 19.051 o
8 2 2 32.214 31.865 0.999 55.572 o
8 2 3 14.277 14.530 0.787 90.851 o
8 2 4 15.645 16.145 0.827 82.148 o
8 2 5 17.485 18.001 0.888 71.282 o
8 2 6 8.605 8.314 0.696 116.551 o
8 2 7 1.098 1.302 0.444 287.494 o
8 2 8 10.216 9.889 0.767 96.020 o
8 2 9 18.919 19.757 1.090 47.411 o
8 3 1 0.725 1.221 0.373 406.576 o
8 3 2 11.377 11.261 0.727 106.827 o
8 3 3 35.390 34.499 1.049 50.267 o
8 3 4 44.911 45.326 1.231 36.361 o
8 3 5 14.236 14.692 0.848 78.410 o
8 3 6 12.042 12.169 0.858 76.722 o
8 3 7 11.669 11.210 0.767 95.914 o
8 3 8 35.871 34.933 1.302 32.927 o
8 3 9 15.775 16.972 1.019 54.278 o
8 4 0 1.996 2.341 0.383 385.256 o
8 4 1 33.274 32.198 0.989 56.622 o
8 4 2 129.404 127.724 2.038 12.570 o
8 4 3 42.380 41.512 1.160 40.942 o
8 4 4 22.717 23.490 0.959 60.933 o
8 4 5 15.801 16.891 0.878 73.017 o
8 4 6 36.051 36.537 1.221 37.320 o
8 4 7 56.368 59.352 1.564 22.523 o
8 4 8 11.591 11.624 0.817 84.482 o
8 4 9 19.110 17.739 1.049 51.122 o
8 5 0 9.766 10.464 0.686 119.844 o
8 5 1 68.160 65.870 1.403 27.457 o
8 5 2 2.828 3.037 0.414 330.807 o
8 5 3 22.712 22.693 0.928 64.939 o
8 5 4 10.563 11.937 0.747 101.185 o
8 5 5 33.926 33.540 1.160 41.343 o
8 5 6 21.126 22.148 1.019 54.058 o
8 5 7 1.265 0.999 0.454 274.859 o
8 5 8 14.763 13.995 0.979 58.887 o
8 5 9 0.596 0.888 0.494 231.839 o
8 6 0 132.886 129.500 2.058 12.300 o
8 6 1 2.313 2.513 0.404 347.661 o
8 6 2 50.454 49.281 1.251 35.007 o
8 6 3 33.910 35.377 1.090 46.731 o
8 6 4 6.194 6.821 0.525 205.216 o
8 6 5 45.420 46.042 1.322 31.633 o
8 6 6 14.212 16.235 0.938 64.018 o
8 6 7 2.753 3.078 0.474 251.805 o
8 6 8 8.814 8.809 0.636 139.681 o
8 6 9 41.757 43.752 1.362 29.924 o
8 7 0 18.221 17.739 0.848 78.135 o
8 7 1 21.544 21.543 0.888 70.991 o
8 7 2 13.780 12.330 0.807 86.478 o
8 7 3 34.490 34.519 1.110 45.076 o
8 7 4 39.180 40.634 1.231 36.589 o
8 7 5 8.390 8.214 0.696 116.566 o
8 7 6 30.950 28.021 1.170 40.798 o
8 7 7 35.995 35.488 1.281 33.947 o
8 7 8 12.744 13.229 0.948 62.752 o
8 7 9 20.716 22.956 1.110 45.641 o
8 8 0 5.425 5.641 0.515 213.501 o
8 8 1 4.563 5.035 0.505 222.252 o
8 8 2 174.898 180.053 2.603 7.614 o
8 8 3 20.611 20.988 0.918 66.498 o
8 8 4 64.468 64.467 1.544 22.926 o
8 8 5 35.936 36.557 1.241 36.140 o
8 8 6 13.024 12.865 0.938 64.101 o
8 8 7 28.925 30.110 1.211 38.179 o
8 8 8 3.154 3.067 0.484 241.395 o
8 8 9 6.269 7.437 0.656 131.467 o
8 9 0 62.560 63.246 1.463 25.474 o
8 9 1 61.934 60.230 1.453 25.860 o
8 9 2 1.915 1.937 0.394 365.803 o
8 9 3 58.773 58.958 1.453 25.937 o
8 9 4 24.058 24.257 1.019 53.925 o
8 9 5 13.526 13.319 0.898 69.942 o
8 9 6 4.689 5.217 0.525 205.492 o
8 9 7 9.513 10.242 0.797 88.911 o
8 9 8 3.144 3.875 0.505 222.454 o
8 10 0 17.685 17.567 0.878 72.917 o
8 10 1 3.795 4.278 0.444 287.049 o
8 10 2 24.690 22.834 0.979 58.409 o
8 10 3 68.756 70.058 1.614 20.924 o
8 10 4 28.961 30.412 1.140 42.983 o
8 10 5 49.385 49.009 1.433 26.927 o
8 10 8 3.950 4.410 0.505 222.354 o
8 11 0 21.628 22.481 0.959 61.000 o
8 11 1 4.165 3.915 0.454 274.425 o
8 11 2 5.027 4.147 0.464 262.493 o
8 11 3 10.532 10.837 0.817 84.540 o
8 11 4 55.206 53.701 1.463 25.709 o
8 11 5 0.524 1.090 0.444 287.520 o
8 11 6 28.260 29.232 1.221 37.581 o
8 11 7 29.987 28.051 1.221 37.558 o
8 11 8 20.851 22.209 1.090 47.339 o
8 12 0 8.953 10.050 0.666 127.262 o
8 12 1 20.261 20.927 0.989 57.436 o
8 12 2 26.342 27.365 1.080 47.996 o
8 12 3 61.868 62.318 1.574 22.140 o
8 12 4 14.977 15.479 0.918 66.834 o
8 12 5 54.642 53.227 1.534 23.469 o
8 12 7 32.294 32.420 1.231 36.857 o
8 13 0 55.813 57.646 1.483 24.989 o
8 13 1 25.629 25.892 1.059 49.864 o
8 13 2 2.829 2.704 0.454 274.678 o
8 13 3 33.872 37.032 1.251 35.611 o
8 13 4 24.663 24.378 1.090 47.213 o
8 13 5 0.892 1.211 0.454 274.870 o
8 13 6 8.810 9.707 0.737 104.120 o
8 13 7 7.403 8.587 0.656 131.360 o
8 14 0 1.531 1.261 0.434 300.994 o
8 14 1 4.331 4.480 0.494 231.461 o
8 14 2 26.950 26.840 1.110 45.435 o
8 14 3 14.700 15.731 0.928 65.402 o
8 14 4 24.578 24.701 1.130 43.932 o
8 14 5 6.572 5.419 0.535 197.609 o
8 14 6 2.598 3.259 0.494 231.688 o
8 14 7 11.398 13.047 0.938 64.140 o
8 15 0 1.579 1.766 0.444 287.452 o
8 15 1 18.755 18.314 0.979 58.710 o
8 15 2 3.658 3.653 0.484 241.316 o
8 15 4 36.126 38.414 1.332 31.433 o
8 15 5 12.743 13.895 0.938 64.094 o
8 15 6 14.078 14.631 0.989 57.706 o
8 16 0 34.031 35.730 1.261 35.063 o
8 16 1 8.577 8.607 0.767 96.119 o
8 16 2 21.505 20.968 1.049 51.017 o
8 16 3 11.002 12.118 0.898 70.038 o
8 16 4 7.325 8.304 0.595 159.354 o
8 16 5 9.439 10.111 0.888 71.703 o
8 16 6 18.055 18.536 1.039 52.129 o
8 17 0 16.455 16.780 0.979 58.804 o
8 17 1 16.949 18.142 1.039 52.161 o
8 17 2 5.050 5.318 0.535 197.784 o
8 17 3 2.326 3.199 0.484 241.460 o
8 17 4 6.658 7.073 0.626 144.451 o
8 17 5 5.227 5.348 0.525 205.427 o
8 18 1 3.391 3.875 0.505 222.432 o
8 18 2 4.082 2.886 0.484 241.312 o
8 18 3 5.159 5.893 0.545 190.502 o
8 19 0 9.587 9.152 0.676 123.493 o
8 19 1 39.763 40.039 1.352 30.437 o
8 19 2 2.208 2.977 0.484 241.477 o
8 19 3 1.400 1.826 0.454 274.831 o
8 20 0 0.669 0.777 0.474 251.989 o
8 20 1 34.771 36.961 1.292 33.437 o
8 20 2 10.041 10.282 0.767 96.019 o
9 0 1 7.327 7.376 0.545 190.164 o
9 0 2 112.046 111.468 1.988 13.435 o
9 0 3 19.095 20.029 0.908 68.061 o
9 0 4 65.971 66.233 1.584 21.775 o
9 0 5 69.876 68.917 1.675 19.484 o
9 0 6 0.337 0.878 0.444 287.528 o
9 0 7 18.803 18.243 1.029 53.134 o
9 0 8 3.990 4.369 0.515 213.729 o
9 1 1 12.096 11.806 0.757 98.435 o
9 1 2 1.389 1.806 0.383 385.375 o
9 1 3 19.580 20.463 0.938 63.752 o
9 1 4 0.836 1.574 0.424 315.529 o
9 1 5 12.206 12.169 0.868 74.950 o
9 1 6 2.542 2.845 0.464 262.894 o
9 1 7 5.484 6.024 0.605 154.342 o
9 1 8 2.244 2.341 0.464 262.941 o
9 2 0 23.065 23.844 0.948 62.197 o
9 2 1 25.971 26.326 0.989 57.113 o
9 2 2 4.770 4.551 0.444 286.850 o
9 2 3 73.905 73.196 1.604 21.070 o
9 2 4 2.993 3.431 0.454 274.618 o
9 2 5 43.017 43.419 1.332 31.248 o
9 2 6 15.908 15.953 0.959 61.319 o
9 2 7 21.222 20.615 1.090 47.349 o
9 2 8 2.926 2.936 0.484 241.422 o
9 3 1 14.051 12.906 0.797 88.639 o
9 3 2 3.084 2.785 0.414 330.786 o
9 3 4 13.499 15.206 0.868 74.846 o
9 3 5 40.786 40.029 1.292 33.276 o
9 3 6 29.272 30.160 1.181 40.128 o
9 3 7 5.137 5.479 0.535 197.766 o
9 3 8 12.830 13.572 0.948 62.745 o
9 4 0 177.474 176.047 2.603 7.611 o
9 4 1 4.742 5.822 0.525 205.454 o
9 4 2 91.005 91.661 1.806 16.476 o
9 4 3 7.765 7.739 0.585 164.860 o
9 4 4 40.838 42.238 1.281 33.764 o
9 4 5 13.527 13.178 0.898 69.945 o
9 4 6 9.424 9.132 0.757 98.644 o
9 4 7 20.399 19.545 1.080 48.264 o
9 4 8 23.517 23.480 1.140 43.203 o
9 5 1 7.569 6.922 0.626 144.389 o
9 5 2 31.345 32.441 1.100 46.036 o
9 5 3 21.325 21.513 0.999 56.247 o
9 5 4 18.551 19.131 0.969 59.923 o
9 5 5 0.615 1.140 0.434 301.044 o
9 5 6 11.268 10.787 0.868 75.004 o
9 5 7 18.890 20.009 1.070 49.203 o
9 5 8 7.379 6.922 0.626 144.404 o
9 6 0 6.030 6.619 0.555 183.530 o
9 6 1 19.303 19.505 0.918 66.590 o
9 6 2 10.770 9.949 0.797 88.867 o
9 6 3 26.600 27.698 1.090 47.109 o
9 6 4 28.391 28.990 1.100 46.187 o
9 6 5 16.729 17.739 0.999 56.445 o
9 6 6 9.018 10.050 0.838 80.591 o
9 6 7 62.308 62.903 1.655 20.085 o
9 6 8 16.765 18.839 1.009 55.313 o
9 7 0 7.577 7.164 0.646 135.522 o
9 7 1 39.922 39.100 1.241 36.010 o
9 7 2 11.869 11.110 0.827 82.442 o
9 7 3 16.760 16.417 0.918 66.754 o
9 7 4 14.193 13.158 0.888 71.513 o
9 7 5 36.242 36.507 1.261 35.007 o
9 7 6 16.025 15.923 0.989 57.640 o
9 7 7 1.039 1.342 0.454 274.862 o
9 7 8 28.488 29.222 1.211 38.198 o
9 8 0 125.972 125.171 2.190 11.044 o
9 8 1 13.519 14.197 0.848 78.453 o
9 8 2 6.399 6.256 0.515 213.327 o
9 8 3 82.974 85.657 1.836 16.089 o
9 8 4 33.196 34.892 1.231 36.809 o
9 8 5 19.558 20.524 1.019 54.130 o
9 8 6 3.264 3.178 0.494 231.637 o
9 8 7 20.966 20.998 1.049 51.032 o
9 8 8 4.307 5.045 0.525 205.538 o
9 9 0 5.071 4.349 0.474 251.444 o
9 9 1 37.389 38.535 1.211 37.871 o
9 9 2 60.991 63.499 1.564 22.422 o
9 9 3 8.810 9.929 0.838 80.599 o
9 9 4 18.648 20.433 0.999 56.351 o
9 9 5 1.506 1.604 0.454 274.831 o
9 9 6 21.705 23.672 1.110 45.610 o
9 9 7 11.893 11.453 0.938 64.148 o
9 10 0 16.338 15.620 0.918 66.784 o
9 10 1 4.446 4.288 0.484 241.186 o
9 10 2 8.952 10.000 0.787 91.225 o
9 10 3 47.623 49.453 1.433 26.955 o
9 10 4 45.641 48.807 1.463 25.913 o
9 10 5 2.613 2.896 0.474 251.826 o
9 10 6 5.315 5.197 0.585 165.192 o
9 10 7 12.348 13.350 0.928 65.508 o
9 11 0 25.387 24.863 1.070 48.962 o
9 11 1 34.182 34.388 1.221 37.393 o
9 11 2 15.965 15.781 0.938 63.970 o
9 11 3 15.214 15.579 0.948 62.650 o
9 11 5 20.651 20.675 1.070 49.152 o
9 11 6 21.987 20.998 1.080 48.207 o
9 11 7 1.271 1.403 0.454 274.849 o
9 12 0 5.337 5.489 0.525 205.406 o
9 12 1 3.478 3.249 0.474 251.724 o
9 12 2 19.470 19.313 1.029 53.102 o
9 12 3 42.309 44.196 1.382 29.060 o
9 12 4 35.049 35.538 1.271 34.498 o
9 12 5 10.924 11.614 0.888 71.643 o
9 12 6 7.903 9.152 0.747 101.387 o
9 13 0 6.347 6.720 0.555 183.490 o
9 13 1 59.124 59.241 1.584 21.931 o
9 13 2 33.653 35.155 1.281 33.998 o
9 13 3 4.324 3.915 0.505 222.341 o
9 13 4 1.204 1.312 0.464 263.036 o
9 13 5 9.255 7.749 0.656 131.257 o
9 13 6 7.947 7.800 0.575 170.648 o
9 14 0 39.899 41.885 1.372 29.546 o
9 14 1 13.625 13.541 0.948 62.725 o
9 14 2 11.191 10.544 0.807 86.638 o
9 14 3 30.185 30.463 1.241 36.333 o
9 14 4 4.476 4.450 0.515 213.678 o
9 14 5 2.165 2.785 0.484 241.486 o
9 15 0 36.425 37.173 1.302 32.894 o
9 15 1 3.914 4.177 0.505 222.369 o
9 15 2 9.859 10.827 0.858 76.817 o
9 15 3 2.487 3.562 0.494 231.685 o
9 15 4 5.147 5.308 0.535 197.774 o
9 15 5 9.449 9.414 0.767 96.066 o
9 16 1 9.505 10.181 0.858 76.837 o
9 16 2 16.715 18.223 1.039 52.166 o
9 16 3 2.038 2.139 0.464 262.965 o
9 16 4 4.670 4.712 0.515 213.643 o
9 17 1 22.556 21.775 1.090 47.303 o
9 17 2 4.074 3.653 0.494 231.536 o
9 17 3 4.714 4.864 0.515 213.630 o
9 18 0 4.641 4.621 0.515 213.651 o
9 18 1 1.258 1.382 0.454 274.851 o
9 18 2 12.694 12.996 0.898 69.974 o
10 0 0 269.985 271.996 3.572 3.957 o
10 0 1 0.694 0.737 0.434 301.048 o
10 0 2 53.710 51.622 1.433 26.823 o
10 0 3 8.767 7.578 0.706 113.266 o
10 0 4 2.858 3.199 0.474 251.790 o
10 0 5 16.863 18.042 1.009 55.321 o
10 0 7 3.240 3.411 0.494 231.629 o
10 1 1 39.575 40.846 1.271 34.338 o
10 1 2 3.907 3.663 0.464 262.695 o
10 1 3 0.713 0.716 0.454 274.884 o
10 1 4 8.513 8.779 0.737 104.157 o
10 1 5 31.745 32.663 1.231 36.867 o
10 1 6 9.527 9.334 0.646 135.285 o
10 1 7 4.869 5.832 0.545 190.533 o
10 2 0 9.777 10.242 0.797 88.901 o
10 2 1 12.146 13.188 0.807 86.537 o
10 2 2 49.983 50.583 1.443 26.537 o
10 2 3 15.471 15.115 0.898 69.842 o
10 2 4 14.295 14.772 0.898 69.891 o
10 2 5 32.246 30.382 1.241 36.292 o
10 2 6 11.937 11.735 0.938 64.143 o
10 2 7 86.853 85.839 1.937 14.484 o
10 3 0 1.260 1.736 0.424 315.497 o
10 3 1 18.578 19.061 0.948 62.479 o
10 3 2 13.240 14.379 0.888 71.525 o
10 3 3 5.018 5.096 0.505 222.194 o
10 3 4 18.780 17.941 1.019 54.189 o
10 3 5 1.112 1.281 0.454 274.860 o
10 3 7 3.441 3.693 0.494 231.598 o
10 4 0 117.115 118.865 2.159 11.430 o
10 4 1 13.824 13.077 0.888 71.527 o
10 4 2 17.019 18.778 0.948 62.540 o
10 4 3 15.692 15.590 0.918 66.808 o
10 4 4 13.482 15.590 0.938 64.050 o
10 4 5 22.462 23.238 1.100 46.431 o
10 4 6 2.056 1.988 0.464 262.969 o
10 4 7 9.020 9.293 0.777 93.614 o
10 5 0 11.615 10.464 0.827 82.464 o
10 5 1 5.672 5.792 0.575 170.976 o
10 5 2 6.175 5.338 0.515 213.423 o
10 5 3 8.426 8.244 0.646 135.420 o
10 5 4 33.897 32.693 1.241 36.231 o
10 5 5 56.096 57.303 1.604 21.451 o
10 5 6 3.338 3.966 0.505 222.433 o
10 5 7 4.575 4.662 0.515 213.656 o
10 6 0 23.198 24.429 1.059 49.962 o
10 6 1 40.430 41.361 1.302 32.766 o
10 6 2 2.476 2.694 0.464 262.907 o
10 6 3 56.704 57.666 1.534 23.403 o
10 6 4 4.547 3.915 0.494 231.469 o
10 6 5 17.929 19.888 1.070 49.226 o
10 6 6 3.403 3.178 0.484 241.367 o
10 6 7 36.694 37.183 1.312 32.393 o
10 7 0 1.037 1.322 0.434 301.022 o
10 7 1 11.643 11.806 0.787 91.068 o
10 7 2 36.725 36.931 1.261 34.991 o
10 7 3 2.240 2.422 0.464 262.939 o
10 7 4 39.349 39.161 1.362 30.011 o
10 7 5 2.503 2.200 0.474 251.863 o
10 7 6 13.073 13.128 0.858 76.666 o
10 7 7 11.345 11.775 0.918 66.999 o
10 8 0 3.338 3.067 0.474 251.749 o
10 8 1 1.991 2.169 0.454 274.779 o
10 8 2 7.696 7.386 0.716 110.164 o
10 8 4 20.954 22.159 1.100 46.480 o
10 8 5 11.809 12.603 0.908 68.466 o
10 8 6 6.009 6.306 0.555 183.548 o
10 9 0 20.007 18.476 0.999 56.339 o
10 9 1 8.687 10.040 0.858 76.861 o
10 9 2 2.330 2.694 0.474 251.857 o
10 9 3 10.614 10.837 0.878 73.314 o
10 9 4 13.571 15.691 0.969 60.124 o
10 9 5 41.954 41.633 1.403 28.274 o
10 9 6 6.784 6.690 0.616 149.219 o
10 10 0 4.240 3.693 0.494 231.516 o
10 10 1 10.952 11.019 0.868 75.010 o
10 10 2 32.242 32.592 1.261 35.133 o
10 10 3 24.074 23.026 1.140 43.196 o
10 10 4 22.338 22.925 1.120 44.793 o
10 10 5 12.288 13.168 0.959 61.455 o
10 10 6 15.133 15.691 0.969 60.082 o
10 11 0 1.930 2.442 0.464 262.961 o
10 11 1 49.008 48.494 1.463 25.861 o
10 11 2 44.509 44.529 1.433 27.049 o
10 11 3 1.670 1.816 0.454 274.815 o
10 11 4 20.310 21.170 1.090 47.364 o
10 11 5 2.168 2.169 0.464 262.954 o
10 12 0 1.068 1.917 0.464 263.029 o
10 12 1 10.427 8.930 0.777 93.563 o
10 12 2 1.590 2.331 0.474 251.920 o
10 12 3 20.785 21.957 1.080 48.225 o
10 12 4 1.114 1.544 0.454 274.854 o
10 12 5 10.796 9.374 0.787 91.162 o
10 13 1 9.345 9.303 0.686 119.913 o
10 13 2 0.562 0.959 0.464 263.064 o
10 13 3 27.781 27.416 1.191 39.524 o
10 13 4 0.759 0.959 0.454 274.879 o
10 14 0 7.119 7.437 0.716 110.189 o
10 14 1 9.238 8.839 0.777 93.615 o
10 14 2 35.227 34.721 1.281 33.971 o
10 14 3 2.087 2.523 0.474 251.882 o
10 14 4 20.405 19.848 1.049 51.062 o
10 15 0 1.304 1.594 0.454 274.843 o
10 15 1 16.433 16.922 1.009 55.347 o
10 15 2 32.842 33.349 1.261 35.113 o
10 15 3 3.985 2.482 0.464 262.760 o
10 16 1 2.270 2.351 0.464 262.939 o
11 0 2 8.759 7.618 0.716 110.107 o
11 0 3 16.475 16.134 0.979 58.812 o
11 0 4 7.671 7.083 0.636 139.841 o
11 0 5 7.437 9.102 0.686 120.039 o
11 0 6 19.430 18.435 1.059 50.144 o
11 1 0 0.590 0.777 0.454 274.887 o
11 1 1 31.304 30.786 1.211 38.119 o
11 1 2 9.442 10.222 0.848 78.673 o
11 1 3 18.831 19.686 1.029 53.114 o
11 1 4 13.502 14.742 0.959 61.404 o
11 1 5 14.696 14.692 0.989 57.690 o
11 1 6 5.158 4.843 0.515 213.582 o
11 2 0 188.189 185.411 2.906 6.165 o
11 2 1 1.484 1.594 0.454 274.833 o
11 2 2 17.146 14.712 0.989 57.627 o
11 2 3 9.203 8.829 0.757 98.660 o
11 2 4 27.611 28.081 1.181 40.191 o
11 2 5 35.039 35.498 1.302 32.938 o
11 2 6 0.473 0.928 0.494 231.841 o
11 3 0 10.672 10.514 0.797 88.859 o
11 3 1 9.631 8.688 0.757 98.644 o
11 3 2 22.333 21.180 1.090 47.316 o
11 3 4 34.978 35.892 1.312 32.438 o
11 3 5 22.433 22.976 1.070 49.075 o
11 3 6 28.139 28.162 1.181 40.178 o
11 4 1 7.959 8.163 0.646 135.459 o
11 4 2 10.844 13.087 0.898 70.028 o
11 4 3 28.811 28.041 1.191 39.494 o
11 4 4 7.421 7.538 0.585 164.906 o
11 4 5 2.227 2.452 0.464 262.938 o
11 4 6 6.452 7.063 0.626 144.466 o
11 5 1 26.923 26.467 1.160 41.619 o
11 5 2 1.061 1.503 0.464 263.038 o
11 5 3 17.010 19.454 1.019 54.216 o
11 5 4 3.448 3.300 0.484 241.356 o
11 5 5 3.671 3.118 0.484 241.343 o
11 6 0 16.709 19.918 1.049 51.154 o
11 6 1 1.665 1.655 0.464 263.005 o
11 6 2 1.833 1.958 0.464 262.985 o
11 6 3 17.303 18.476 1.039 52.149 o
11 6 4 15.274 16.710 0.969 60.063 o
11 6 5 46.916 48.797 1.503 24.550 o
11 7 0 58.803 59.160 1.594 21.667 o
11 7 1 27.150 28.808 1.170 40.880 o
11 7 2 19.879 20.110 1.059 50.112 o
11 7 3 13.483 12.744 0.938 64.090 o
11 7 4 5.317 5.146 0.535 197.765 o
11 7 5 11.011 12.351 0.898 70.034 o
11 8 0 0.421 0.898 0.474 251.993 o
11 8 1 14.641 15.247 0.979 58.874 o
11 8 2 8.535 9.515 0.777 93.629 o
11 8 3 15.761 15.559 1.019 54.295 o
11 8 4 0.922 1.433 0.454 274.865 o
11 9 0 1.155 1.725 0.464 263.029 o
11 9 1 2.789 2.129 0.474 251.843 o
11 9 2 2.159 2.301 0.474 251.884 o
11 9 3 2.551 3.178 0.484 241.443 o
11 9 4 12.616 11.069 0.807 86.564 o
11 10 0 11.110 10.494 0.807 86.642 o
11 10 1 7.265 8.062 0.656 131.386 o
11 10 2 3.213 3.239 0.494 231.639 o
11 10 3 3.721 3.754 0.494 231.567 o
11 10 4 3.958 3.421 0.484 241.296 o
11 11 0 53.777 56.183 1.554 22.870 o
11 11 1 5.400 5.267 0.525 205.412 o
11 11 2 21.215 21.957 1.080 48.215 o
11 11 3 18.267 16.508 1.029 53.170 o
11 12 0 5.036 4.510 0.515 213.614 o
11 12 1 0.760 0.868 0.464 263.060 o
11 12 2 6.545 6.054 0.595 159.525 o
11 13 0 11.013 9.798 0.807 86.660 o
11 13 1 13.730 13.632 0.817 84.339 o
12 0 0 9.789 9.051 0.686 119.892 o
12 0 1 11.873 12.472 0.908 68.466 o
12 0 2 0.768 0.999 0.464 263.058 o
12 0 4 11.938 14.318 0.948 62.759 o
12 1 0 12.848 14.026 0.969 60.163 o
12 1 1 4.693 5.166 0.535 197.826 o
12 1 2 5.206 5.186 0.525 205.438 o
12 1 3 16.282 18.183 0.989 57.602 o
12 1 4 44.816 44.418 1.413 27.807 o
12 2 0 5.114 5.419 0.595 159.655 o
12 2 1 4.483 3.844 0.505 222.328 o
12 2 2 49.420 47.899 1.503 24.520 o
12 2 3 0.332 0.827 0.474 251.995 o
12 2 4 7.795 9.142 0.858 76.896 o
12 3 0 25.744 25.014 1.150 42.389 o
12 3 1 24.536 22.633 1.120 44.745 o
12 3 2 1.175 1.534 0.454 274.851 o
12 3 3 20.275 20.938 1.080 48.250 o
12 3 4 16.850 17.275 1.009 55.332 o
12 4 0 2.111 2.351 0.464 262.951 o
12 4 1 7.421 8.930 0.706 113.302 o
12 4 2 9.212 8.728 0.767 96.091 o
12 4 3 1.109 1.867 0.454 274.846 o
12 5 0 17.707 17.749 1.009 55.303 o
12 5 1 37.189 34.792 1.312 32.406 o
12 5 2 7.867 7.810 0.646 135.478 o
12 5 3 6.603 7.094 0.716 110.218 o
12 6 0 20.867 20.635 1.049 51.039 o
12 6 2 15.667 15.247 0.999 56.506 o
12 6 3 1.005 0.898 0.464 263.052 o
12 7 0 7.639 8.123 0.585 164.853 o
12 7 1 21.162 22.966 1.120 44.819 o
12 7 2 5.003 4.934 0.515 213.594 o
12 8 1 8.899 10.161 0.878 73.369 o
12 8 2 5.710 5.358 0.595 159.616 o
12 9 0 36.080 36.204 1.302 32.910 o
;
_iucr_refine_instructions_details
;
TITL L-ALA_23K_HAR OLEX2: imported from CIF
CELL 0.71073 5.9279 12.2597 5.7939 90 90 90
ZERR 4 0.001 0.0017 0.0009 0 0 0
LATT -1
SYMM 0.5-X,-Y,0.5+Z
SYMM 0.5+X,0.5-Y,-Z
SYMM -X,0.5+Y,0.5-Z
SFAC C H N O
DISP C 0 0
DISP H 0 0
DISP N 0 0
DISP O 0 0
UNIT 12 28 4 8

TEMP -250.15
CONF
MORE -1
BOND $H
ACTA 
WGHT 0.004622 0
FVAR 0.995511
REM <olex2.extras>
REM <HklSrc "%.\\9c0fdd27e5aab59be618fd90f1c5703a.hkl">
REM </olex2.extras>

N1    3     0.64720  0.13752  0.18300  11.00000  0.00564  0.00605  0.00424 =
 -0.00008  0.00048  0.00006 
H1    2     0.70289  0.05859  0.19729  11.00000  0.01818  0.02162  0.01350 =
 -0.00240  0.00689 -0.00008 
H2    2     0.77879  0.19053  0.20777  11.00000  0.01257  0.01776  0.01627 =
 0.00054  0.00661  0.00247 
H3    2     0.58352  0.14927  0.01517  11.00000  0.01991  0.01438  0.00799 =
 -0.00506  0.00687 -0.00293 
C1    1     0.46634  0.16109  0.35439  11.00000  0.00521  0.00479  0.00367 =
 0.00004 -0.00028  0.00041 
H4    2     0.42431  0.24835  0.33775  11.00000  0.01938  0.01311  0.01648 =
 0.00553  0.00343  0.00757 
C2    1     0.25991  0.09066  0.30335  11.00000  0.00598  0.00900  0.00617 =
 -0.00041 -0.00060 -0.00132 
H5    2     0.19305  0.11067  0.13100  11.00000  0.02017  0.04516  0.00815 =
 0.00672 -0.00865 -0.01207 
H6    2     0.12694  0.10472  0.42934  11.00000  0.01252  0.03375  0.03062 =
 0.00350  0.00182 -0.00288 
H7    2     0.30515  0.00432  0.30689  11.00000  0.02978  0.01305  0.03403 =
 -0.00317  0.00248 -0.00463 
C3    1     0.55407  0.14079  0.59990  11.00000  0.00502  0.00449  0.00349 =
 -0.00001 -0.00029  0.00036 
O1    4     0.72678  0.08378  0.62435  11.00000  0.00668  0.00711  0.00578 =
 0.00050 -0.00062  0.00248 
O2    4     0.44090  0.18404  0.76119  11.00000  0.00755  0.00752  0.00398 =
 -0.00059  0.00059  0.00200 
HKLF 4

END
Q1 1 0.638889 0.125 0.625 11 0.05 0.17
Q2 1 0.194444 0.041667 0.09375 11 0.05 0.16
Q3 1 0.75 0.138889 0.21875 11 0.05 0.14
Q4 1 -0.083333 0.069444 0.03125 11 0.05 0.14
Q5 1 0.388889 0.166667 0.3125 11 0.05 0.14

  REM The information below was added by Olex2.
  REM
  REM R1 = 0.0184 for 2372 Fo > 4sig(Fo) and 0.0188 for all 2405 data
  REM 118 parameters refined using 0 restraints
  REM Highest difference peak 0.1676, deepest hole -0.1907
  REM Mean Shift 0.0001, Max Shift 0.0009.

  REM +++ Tabular Listing of Refinement Information +++
  REM R1_all = 0.0188
  REM R1_gt = 0.0184
  REM wR_ref = 0.0316
  REM GOOF = 1.0922
  REM Shift_max = 0.0009
  REM Shift_mean = 0.0001
  REM Reflections_all = 2405
  REM Reflections_gt = 2372
  REM Parameters = 118
  REM Hole = -0.1907
  REM Peak = 0.1676
  REM Flack = n/a

  
;
_olex2_submission_special_instructions  'No special instructions were received'
