# Supplementary material for: Towards improved accuracy of Hirshfeld atom refinement with an alternative electron density partition
Source: IUCrJ. 2025 Jan 1;12(Pt 1):74–87. doi: 10.1107/S2052252524011242 (PMC11707693; doi:10.1107/S2052252524011242)
Supplement: Supplementary file 1 [file m-12-00074-sup1.zip › cif_checkcif/l_ala/MP2/1.5.cif]

data_L-Ala_23K_HAR
_audit_creation_date               2024-02-16
_audit_creation_method
;
Olex2 1.3
(compiled 2020.07.31 svn.rc2a77460 for OlexSys, GUI svn.r6145)
;
_audit_contact_author_address      ?
_audit_contact_author_email        ?
_audit_contact_author_name         ''
_audit_contact_author_phone        ?
_publ_contact_author_id_orcid      ?
_publ_section_references
;
Bourhis, L.J., Dolomanov, O.V., Gildea, R.J., Howard, J.A.K., Puschmann, H.
 (2015). Acta Cryst. A71, 59-75.

Dolomanov, O.V., Bourhis, L.J., Gildea, R.J, Howard, J.A.K. & Puschmann, H.
 (2009), J. Appl. Cryst. 42, 339-341.
;
_chemical_formula_moiety           'C3 H7 N O2'
_chemical_formula_sum              'C3 H7 N O2'
_chemical_formula_weight           89.095
_chemical_absolute_configuration   unk
loop_
  _atom_type_symbol
  _atom_type_scat_dispersion_real
  _atom_type_scat_dispersion_imag
  _atom_type_scat_source
  _atom_type_scat_dispersion_source
 H 0.00000 0.00000
 'NoSpherA2 (<-magic spell for checkCif) like software DiSCaMB'
 'Henke, Gullikson and Davis, At. Data and Nucl. Data Tables, 1993, 54, 2'
 C 0.00347 0.00161
 'NoSpherA2 (<-magic spell for checkCif) like software DiSCaMB'
 'Henke, Gullikson and Davis, At. Data and Nucl. Data Tables, 1993, 54, 2'
 O 0.01158 0.00611
 'NoSpherA2 (<-magic spell for checkCif) like software DiSCaMB'
 'Henke, Gullikson and Davis, At. Data and Nucl. Data Tables, 1993, 54, 2'
 N 0.00653 0.00323
 'NoSpherA2 (<-magic spell for checkCif) like software DiSCaMB'
 'Henke, Gullikson and Davis, At. Data and Nucl. Data Tables, 1993, 54, 2'

_space_group_crystal_system        'orthorhombic'
_space_group_IT_number             19
_space_group_name_H-M_alt          'P 21 21 21'
_space_group_name_Hall             ' P 2ac 2ab'
loop_
  _space_group_symop_id
  _space_group_symop_operation_xyz
 1 x,y,z
 2 x+1/2,-y+1/2,-z
 3 -x,y+1/2,-z+1/2
 4 -x+1/2,-y,z+1/2

_symmetry_Int_Tables_number        19
_cell_length_a                     5.9279(10)
_cell_length_b                     12.2597(17)
_cell_length_c                     5.7939(9)
_cell_angle_alpha                  90
_cell_angle_beta                   90
_cell_angle_gamma                  90
_cell_volume                       421.07(11)
_cell_formula_units_Z              4
_cell_measurement_temperature      23.0
_cell_measurement_theta_min             15.00
_cell_measurement_theta_max             22.50
_cell_measurement_reflns_used           1524
_exptl_absorpt_coefficient_mu      0.117
_exptl_crystal_density_diffrn      1.405
_exptl_crystal_F_000               191.963
_exptl_crystal_description              sphere
_diffrn_reflns_av_R_equivalents    0.0000
_diffrn_reflns_av_unetI/netI       0.0239
_diffrn_reflns_Laue_measured_fraction_full  0.9725
_diffrn_reflns_Laue_measured_fraction_max  0.9483
_diffrn_reflns_limit_h_max         12
_diffrn_reflns_limit_h_min         0
_diffrn_reflns_limit_k_max         26
_diffrn_reflns_limit_k_min         0
_diffrn_reflns_limit_l_max         12
_diffrn_reflns_limit_l_min         0
_diffrn_reflns_number              2405
_diffrn_reflns_point_group_measured_fraction_full  0.9725
_diffrn_reflns_point_group_measured_fraction_max  0.9483
_diffrn_reflns_theta_full          25.2417
_diffrn_reflns_theta_max           50.14
_diffrn_reflns_theta_min           3.32
_diffrn_ambient_temperature        23.0
_diffrn_measured_fraction_theta_full  0.9725
_diffrn_measured_fraction_theta_max  0.9483
_diffrn_radiation_type             'Mo K\a'
_diffrn_radiation_wavelength       0.71073
_diffrn_measurement_device_type     'four circle diffractometer'
_reflns_Friedel_coverage           0.0
_reflns_limit_h_max                12
_reflns_limit_h_min                0
_reflns_limit_k_max                26
_reflns_limit_k_min                0
_reflns_limit_l_max                12
_reflns_limit_l_min                0
_reflns_number_gt                  2372
_reflns_number_total               2405
_reflns_threshold_expression       I>=2u(I)
_computing_molecular_graphics      'Olex2 1.3 (Dolomanov et al., 2009)'
_computing_publication_material    'Olex2 1.3 (Dolomanov et al., 2009)'
_computing_structure_refinement    'olex2.refine 1.3 (Bourhis et al., 2015)'
_refine_diff_density_max           0.1691
_refine_diff_density_min           -0.1904
_refine_diff_density_rms           0.0400
_refine_ls_d_res_high              0.4630
_refine_ls_d_res_low               6.1299
_refine_ls_goodness_of_fit_ref     1.0950
_refine_ls_hydrogen_treatment      refall
_refine_ls_matrix_type             full
_refine_ls_number_constraints      0
_refine_ls_number_parameters       118
_refine_ls_number_reflns           2405
_refine_ls_number_restraints       0
_refine_ls_R_factor_all            0.0188
_refine_ls_R_factor_gt             0.0184
_refine_ls_restrained_S_all        1.0950
_refine_ls_shift/su_max            0.0009
_refine_ls_shift/su_mean           0.0001
_refine_ls_structure_factor_coef   Fsqd
_refine_ls_weighting_details      
 'w=1/[\s^2^(Fo^2^)+(0.0046P)^2^] where P=(Fo^2^+2Fc^2^)/3'
_refine_ls_weighting_scheme        calc
_refine_ls_wR_factor_gt            0.0315
_refine_ls_wR_factor_ref           0.0316
_refine_special_details
;
Aspherical atom refinement in Olex2
with DiSCaMB generated form factors
Exponential Hirshfeld Atom Refinement 
with exponent parameter n = 1.5
using Gaussian16 generated electron density
calculated with MP2
using cc-pVTZ basis set and charges 
simulating the crystal field.
;
loop_
  _atom_site_label
  _atom_site_type_symbol
  _atom_site_fract_x
  _atom_site_fract_y
  _atom_site_fract_z
  _atom_site_U_iso_or_equiv
  _atom_site_adp_type
  _atom_site_occupancy
  _atom_site_refinement_flags_posn
 N1 N 0.64721(4) 0.13752(2) 0.18300(5) 0.00531(3) Uani 1.000000 .
 H1 H 0.7029(11) 0.0580(4) 0.1976(13) 0.0166(16) Uani 1.000000 .
 H2 H 0.7791(9) 0.1907(4) 0.2079(13) 0.0145(15) Uani 1.000000 .
 H3 H 0.5833(11) 0.1493(5) 0.0150(10) 0.0136(14) Uani 1.000000 .
 C1 C 0.46633(4) 0.16109(2) 0.35439(5) 0.00456(3) Uani 1.000000 .
 H4 H 0.4245(9) 0.2484(3) 0.3377(10) 0.0159(13) Uani 1.000000 .
 C2 C 0.25991(5) 0.09066(2) 0.30335(6) 0.00706(4) Uani 1.000000 .
 H5 H 0.1931(9) 0.1107(5) 0.1310(10) 0.0236(16) Uani 1.000000 .
 H6 H 0.1267(9) 0.1047(5) 0.4301(11) 0.0245(16) Uani 1.000000 .
 H7 H 0.3055(9) 0.0042(4) 0.3070(12) 0.0248(17) Uani 1.000000 .
 C3 C 0.55407(5) 0.14079(2) 0.59990(5) 0.00434(3) Uani 1.000000 .
 O1 O 0.72678(4) 0.083781(17) 0.62435(4) 0.00653(3) Uani 1.000000 .
 O2 O 0.44090(4) 0.184045(17) 0.76119(4) 0.00636(3) Uani 1.000000 .

loop_
  _atom_site_aniso_label
  _atom_site_aniso_U_11
  _atom_site_aniso_U_22
  _atom_site_aniso_U_33
  _atom_site_aniso_U_12
  _atom_site_aniso_U_13
  _atom_site_aniso_U_23
 N1 0.00564(7) 0.00606(7) 0.00425(8) 0.00006(6) 0.00048(6) -0.00008(6)
 H1 0.018(4) 0.019(3) 0.013(4) 0.000(3) 0.007(3) -0.002(3)
 H2 0.012(3) 0.016(3) 0.016(4) 0.002(2) 0.006(3) 0.000(3)
 H3 0.019(4) 0.014(3) 0.007(3) -0.003(3) 0.006(3) -0.004(3)
 C1 0.00522(8) 0.00480(7) 0.00367(9) 0.00041(6) -0.00027(7) 0.00004(6)
 H4 0.019(3) 0.012(2) 0.017(4) 0.007(2) 0.003(3) 0.005(2)
 C2 0.00599(8) 0.00900(8) 0.00617(10) -0.00132(8) -0.00061(7) -0.00041(8)
 H5 0.020(4) 0.043(4) 0.008(3) -0.012(3) -0.009(3) 0.006(3)
 H6 0.012(3) 0.033(4) 0.029(4) -0.003(3) 0.002(3) 0.003(3)
 H7 0.029(4) 0.012(2) 0.033(5) -0.004(3) 0.002(4) -0.003(3)
 C3 0.00503(7) 0.00450(7) 0.00350(9) 0.00036(7) -0.00029(7) -0.00001(6)
 O1 0.00668(7) 0.00712(6) 0.00579(8) 0.00248(6) -0.00062(6) 0.00050(6)
 O2 0.00756(7) 0.00753(6) 0.00398(7) 0.00200(6) 0.00059(6) -0.00059(6)

loop_
  _geom_bond_atom_site_label_1
  _geom_bond_atom_site_label_2
  _geom_bond_distance
  _geom_bond_site_symmetry_2
  _geom_bond_publ_flag
 N1 H1 1.032(5) . ?
 N1 H2 1.028(5) . ?
 N1 H3 1.054(6) . ?
 N1 C1 1.4897(4) . ?
 C1 H4 1.103(4) . ?
 C1 C2 1.5265(4) . ?
 C1 C3 1.5349(4) . ?
 C2 H5 1.102(5) . ?
 C2 H6 1.092(6) . ?
 C2 H7 1.094(5) . ?
 C3 O1 1.2477(4) . ?
 C3 O2 1.2667(4) . ?

loop_
  _geom_angle_atom_site_label_1
  _geom_angle_atom_site_label_2
  _geom_angle_atom_site_label_3
  _geom_angle
  _geom_angle_site_symmetry_1
  _geom_angle_site_symmetry_3
  _geom_angle_publ_flag
 H2 N1 H1 110.1(5) . . ?
 H3 N1 H1 108.7(5) . . ?
 H3 N1 H2 108.4(5) . . ?
 C1 N1 H1 111.0(4) . . ?
 C1 N1 H2 109.3(4) . . ?
 C1 N1 H3 109.3(4) . . ?
 H4 C1 N1 107.0(3) . . ?
 C2 C1 N1 109.76(2) . . ?
 C2 C1 H4 110.6(3) . . ?
 C3 C1 N1 110.03(2) . . ?
 C3 C1 H4 108.4(3) . . ?
 C3 C1 C2 111.07(2) . . ?
 H5 C2 C1 109.7(3) . . ?
 H6 C2 C1 111.1(3) . . ?
 H6 C2 H5 108.3(4) . . ?
 H7 C2 C1 110.3(3) . . ?
 H7 C2 H5 108.8(5) . . ?
 H7 C2 H6 108.6(4) . . ?
 O1 C3 C1 118.30(2) . . ?
 O2 C3 C1 115.87(2) . . ?
 O2 C3 O1 125.83(3) . . ?

loop_
  _geom_torsion_atom_site_label_1
  _geom_torsion_atom_site_label_2
  _geom_torsion_atom_site_label_3
  _geom_torsion_atom_site_label_4
  _geom_torsion
  _geom_torsion_site_symmetry_1
  _geom_torsion_site_symmetry_2
  _geom_torsion_site_symmetry_3
  _geom_torsion_site_symmetry_4
  _geom_torsion_publ_flag
 N1 C1 C3 O1 -18.19(2) . . . . ?
 N1 C1 C3 O2 162.16(2) . . . . ?

loop_
  _diffrn_refln_index_h
  _diffrn_refln_index_k
  _diffrn_refln_index_l
  _diffrn_refln_intensity_net
  _diffrn_refln_intensity_u
 0 2 0 179.86 1.72
 0 4 0 5075 43.59
 0 6 0 87.78 1.02
 0 8 0 44.39 0.71
 0 10 0 0.78 0.38
 0 12 0 227.81 2.61
 0 14 0 57.32 1.11
 0 16 0 24.7 0.84
 0 18 0 222.79 2.92
 0 22 0 132.65 2.32
 0 26 0 6.31 0.62
 0 1 1 708.97 7.19
 0 2 1 116.99 1.2
 0 3 1 693.47 6.28
 0 4 1 96.18 1.05
 0 6 1 464.85 4.49
 0 7 1 36.14 0.6
 0 8 1 43.42 0.72
 0 9 1 31.4 0.65
 0 10 1 134.38 1.67
 0 11 1 65.3 1.09
 0 12 1 74.72 1.21
 0 13 1 18.43 0.68
 0 14 1 37.1 0.93
 0 15 1 89.03 1.53
 0 17 1 1.11 0.37
 0 18 1 58.6 1.34
 0 19 1 15.81 0.89
 0 20 1 26.85 1.04
 0 21 1 2.63 0.43
 0 23 1 1.69 0.44
 0 25 1 2.92 0.58
 0 26 1 19.36 1.23
 0 0 2 2781.82 32.69
 0 1 2 521.8 6.43
 0 2 2 177.7 2.03
 0 3 2 54.99 0.78
 0 4 2 167.56 1.75
 0 5 2 554.74 5.22
 0 6 2 94.65 1.15
 0 7 2 5.3 0.34
 0 8 2 109.34 1.37
 0 9 2 23.18 0.59
 0 10 2 45.27 0.85
 0 11 2 81.99 1.24
 0 12 2 27.65 0.74
 0 13 2 21.03 0.69
 0 14 2 20.84 0.74
 0 15 2 177.46 2.34
 0 16 2 4.35 0.41
 0 17 2 59.76 1.36
 0 18 2 19.97 0.9
 0 19 2 117.32 2.06
 0 20 2 0.96 0.45
 0 21 2 44.96 1.34
 0 22 2 36.03 1.27
 0 23 2 17.63 1.02
 0 24 2 2.44 0.47
 0 25 2 21.98 1.25
 0 26 2 2.5 0.51
 0 1 3 82.2 1.72
 0 2 3 154.4 2.87
 0 3 3 201.05 2.41
 0 4 3 723.26 7.63
 0 5 3 79.58 1.17
 0 6 3 266.54 2.79
 0 7 3 21.92 0.56
 0 8 3 60.33 0.97
 0 9 3 139.69 1.75
 0 10 3 38.77 0.82
 0 11 3 68.87 1.16
 0 12 3 116.38 1.67
 0 13 3 142.41 1.96
 0 14 3 27.22 0.84
 0 15 3 88.53 1.56
 0 16 3 151.49 2.22
 0 17 3 46.21 1.22
 0 18 3 26.43 0.98
 0 19 3 2.45 0.42
 0 20 3 43.49 1.32
 0 21 3 0.85 0.43
 0 22 3 1.13 0.44
 0 23 3 27.56 1.15
 0 24 3 12.44 0.91
 0 25 3 4.87 0.58
 0 0 4 205.2 3.83
 0 1 4 38.97 1.18
 0 2 4 91.07 2.02
 0 3 4 7.83 0.44
 0 4 4 224.57 2.79
 0 5 4 0.66 0.44
 0 6 4 69.42 1.21
 0 7 4 28.59 0.77
 0 8 4 63.11 1.06
 0 9 4 7.04 0.46
 0 10 4 88.41 1.36
 0 11 4 95.89 1.49
 0 12 4 38.17 0.95
 0 13 4 11.24 0.65
 0 14 4 139.38 2.05
 0 15 4 44.3 1.16
 0 16 4 92.66 1.71
 0 17 4 5.58 0.46
 0 18 4 9.43 0.74
 0 19 4 3.29 0.45
 0 20 4 1.79 0.43
 0 22 4 4.26 0.5
 0 24 4 26.01 1.12
 0 25 4 2.84 0.52
 0 1 5 231.07 4.44
 0 2 5 134.35 2.9
 0 3 5 48.16 1.52
 0 4 5 380.78 4.5
 0 5 5 173.93 2.39
 0 6 5 0.76 0.48
 0 7 5 6.48 0.53
 0 8 5 142.13 2.14
 0 9 5 67.88 1.4
 0 10 5 7.78 0.55
 0 11 5 20.3 0.77
 0 12 5 1.46 0.34
 0 13 5 77.49 1.48
 0 14 5 3.44 0.41
 0 15 5 13.8 0.78
 0 16 5 13 0.79
 0 17 5 75.37 1.63
 0 18 5 2.28 0.43
 0 19 5 13.33 0.89
 0 21 5 19.22 1.03
 0 22 5 5.38 0.53
 0 23 5 12.26 0.96
 0 1 6 91.75 2.41
 0 2 6 15.86 1.02
 0 3 6 1.46 0.72
 0 4 6 15.65 1.08
 0 5 6 84.42 1.54
 0 6 6 10.94 0.65
 0 7 6 139.02 2.2
 0 8 6 29.36 0.97
 0 9 6 14.05 0.77
 0 10 6 15.27 0.82
 0 11 6 114.71 1.87
 0 12 6 6.18 0.56
 0 13 6 4.68 0.49
 0 14 6 11.44 0.73
 0 16 6 40.65 1.26
 0 17 6 28.5 1.09
 0 18 6 7.63 0.68
 0 19 6 43.27 1.37
 0 20 6 1.8 0.45
 0 21 6 20.85 1.08
 0 22 6 10.35 0.77
 0 23 6 16.64 0.98
 0 1 7 57.52 2.03
 0 2 7 529.66 9.56
 0 4 7 11.53 1.1
 0 5 7 23.57 1.42
 0 6 7 42.25 1.2
 0 7 7 45.65 1.26
 0 8 7 1.91 0.45
 0 9 7 4.83 0.52
 0 10 7 9.02 0.81
 0 11 7 30.73 1.17
 0 12 7 5.71 0.65
 0 13 7 11.39 0.79
 0 14 7 1.45 0.4
 0 16 7 79.95 1.79
 0 17 7 1.03 0.44
 0 18 7 2.26 0.45
 0 19 7 6.72 0.56
 0 20 7 132.34 2.41
 0 21 7 0.89 0.44
 0 0 8 23.96 1.5
 0 1 8 3.51 1
 0 2 8 8.52 1.16
 0 3 8 15.38 1.35
 0 4 8 1.69 1.12
 0 6 8 10.05 0.82
 0 7 8 58.36 1.54
 0 8 8 85.64 1.9
 0 9 8 12 0.86
 0 10 8 6.4 0.7
 0 11 8 39.24 1.38
 0 12 8 39.37 1.43
 0 13 8 31.46 1.33
 0 14 8 12.27 0.98
 0 16 8 0.98 0.44
 0 17 8 6.43 0.55
 0 19 8 9.03 0.77
 0 20 8 6.03 0.53
 0 1 9 8.34 1.18
 0 2 9 45.39 2.17
 0 3 9 62 2.5
 0 4 9 21.75 1.62
 0 7 9 45.54 1.5
 0 8 9 77.96 1.91
 0 9 9 16.13 1.06
 0 10 9 13.56 1.02
 0 11 9 2.2 0.55
 0 12 9 34.14 1.38
 0 13 9 28.53 1.33
 0 15 9 46.3 1.62
 0 16 9 14.15 1.09
 0 17 9 15.19 0.98
 0 18 9 8.4 0.64
 0 0 10 4.71 1.29
 0 2 10 20.26 1.74
 0 3 10 47.92 2.39
 0 4 10 27.74 1.93
 0 5 10 32.01 2.05
 0 6 10 40.73 2.31
 0 7 10 53.19 2.58
 0 8 10 58.92 1.77
 0 9 10 6.59 0.66
 0 10 10 1.82 0.55
 0 11 10 16.03 1.14
 0 12 10 13.14 0.92
 0 13 10 12.27 1.05
 0 14 10 42.65 1.61
 0 15 10 5.73 0.65
 0 2 11 2.64 1.39
 0 3 11 6.65 1.54
 0 6 11 7.55 1.59
 0 7 11 3.03 1.51
 0 8 11 8.22 1.58
 0 9 11 7.83 0.77
 0 10 11 1.54 0.58
 0 11 11 8.17 0.84
 0 12 11 29.52 1.39
 0 1 12 26.44 2.25
 0 2 12 19.78 1.97
 0 3 12 113.75 3.91
 0 5 12 9.57 1.76
 0 6 12 54.59 2.73
 0 7 12 63.45 3.01
 1 1 0 246.18 2.32
 1 2 0 5370.99 57.03
 1 3 0 57.85 0.68
 1 4 0 1643.07 14.49
 1 5 0 331.24 3.22
 1 6 0 60.57 0.78
 1 7 0 18.84 0.43
 1 8 0 393.66 3.93
 1 9 0 3.19 0.34
 1 10 0 42.15 0.79
 1 11 0 94.84 1.33
 1 12 0 26.35 0.7
 1 13 0 56.12 1.06
 1 14 0 0.84 0.49
 1 15 0 84.49 1.45
 1 16 0 23.95 0.84
 1 17 0 28.92 0.95
 1 18 0 0.91 0.42
 1 19 0 33.02 1.09
 1 20 0 39.42 1.23
 1 21 0 1.4 0.45
 1 22 0 3.91 0.48
 1 23 0 6.86 0.6
 1 24 0 9.58 0.79
 1 26 0 7.17 0.64
 1 0 1 75.17 0.82
 1 1 1 130.75 1.33
 1 2 1 101.92 1.08
 1 3 1 1064.68 9.49
 1 4 1 153.73 1.61
 1 5 1 428.65 4.15
 1 6 1 21.43 0.43
 1 7 1 332.2 3.34
 1 8 1 229.65 2.43
 1 9 1 227.39 2.48
 1 10 1 128.46 1.64
 1 11 1 16.79 0.55
 1 13 1 124.95 1.74
 1 14 1 28.95 0.82
 1 15 1 85.78 1.49
 1 16 1 60.48 1.27
 1 17 1 24.89 0.89
 1 18 1 23.29 0.92
 1 19 1 14.99 0.82
 1 20 1 5.7 0.49
 1 21 1 2.02 0.42
 1 22 1 34.04 1.19
 1 23 1 10.44 0.89
 1 24 1 20.5 1.07
 1 25 1 9.3 0.82
 1 26 1 1.96 0.5
 1 0 2 3040.09 35.48
 1 1 2 70.16 0.92
 1 2 2 560.41 6
 1 3 2 190.02 1.98
 1 4 2 1041.89 9.45
 1 5 2 18.21 0.4
 1 6 2 214.88 2.27
 1 7 2 158.64 1.79
 1 8 2 10.03 0.43
 1 9 2 60.51 0.97
 1 10 2 58.22 0.98
 1 11 2 115.48 1.56
 1 12 2 112.99 1.59
 1 13 2 107.9 1.61
 1 14 2 53.57 1.12
 1 15 2 30.97 0.91
 1 16 2 27.05 0.93
 1 17 2 74.14 1.5
 1 18 2 107.79 1.89
 1 19 2 40.35 1.18
 1 20 2 9.5 0.7
 1 21 2 22.39 1.01
 1 22 2 35.81 1.26
 1 23 2 42.5 1.4
 1 24 2 10.43 0.79
 1 26 2 4.4 0.56
 1 0 3 31.37 0.91
 1 1 3 296.22 5.14
 1 2 3 220.06 2.59
 1 3 3 89.82 1.26
 1 4 3 93.66 1.32
 1 5 3 22.55 0.52
 1 6 3 135.22 1.6
 1 7 3 5.07 0.38
 1 8 3 252.25 2.76
 1 9 3 28.41 0.69
 1 10 3 78.02 1.22
 1 11 3 16.32 0.59
 1 12 3 31.62 0.82
 1 13 3 33.1 0.89
 1 14 3 112.45 1.75
 1 15 3 32.79 0.97
 1 16 3 9.1 0.61
 1 17 3 24.5 0.93
 1 18 3 25.97 0.99
 1 19 3 26.65 1.04
 1 20 3 7.6 0.66
 1 21 3 23.09 1.04
 1 22 3 7.04 0.61
 1 23 3 2.69 0.47
 1 24 3 7.97 0.64
 1 25 3 17.53 1.15
 1 0 4 321.53 5.74
 1 1 4 254.62 4.65
 1 2 4 28.15 1.03
 1 3 4 22.93 0.63
 1 4 4 107.39 1.54
 1 5 4 81.94 1.32
 1 6 4 127.64 1.84
 1 7 4 81.97 1.21
 1 8 4 44.23 0.87
 1 9 4 2.13 0.39
 1 10 4 22.24 0.69
 1 11 4 61.05 1.16
 1 12 4 137.94 1.96
 1 13 4 26.56 0.84
 1 14 4 38.59 1.05
 1 15 4 2.92 0.4
 1 16 4 23.09 0.9
 1 17 4 27.5 1
 1 18 4 57.36 1.44
 1 19 4 39.96 1.23
 1 20 4 9.05 0.8
 1 21 4 10.58 0.78
 1 22 4 21.32 1.04
 1 23 4 14.77 0.96
 1 24 4 2.09 0.45
 1 0 5 278.63 5.22
 1 1 5 119.87 2.67
 1 2 5 454.07 7.99
 1 3 5 172.63 3.58
 1 4 5 105.86 1.66
 1 5 5 8.38 0.53
 1 6 5 224.97 2.96
 1 7 5 71.44 1.37
 1 8 5 67.89 1.36
 1 9 5 88.18 1.43
 1 10 5 9.32 0.58
 1 11 5 35.11 0.94
 1 12 5 24.56 0.85
 1 13 5 43.8 1.14
 1 14 5 39.37 1.1
 1 15 5 29.22 1.01
 1 16 5 76.98 1.61
 1 17 5 11.22 0.8
 1 18 5 6.82 0.65
 1 19 5 18.3 0.97
 1 20 5 63.33 1.62
 1 21 5 24.59 1.1
 1 22 5 1.69 0.45
 1 23 5 4.48 0.5
 1 24 5 17.07 0.99
 1 2 6 7.39 0.84
 1 3 6 12.17 0.99
 1 4 6 15.67 1.08
 1 5 6 13.01 0.66
 1 6 6 21.43 0.81
 1 7 6 7.62 0.62
 1 8 6 8.91 0.68
 1 9 6 10.84 0.77
 1 10 6 2.38 0.45
 1 11 6 9.63 0.68
 1 12 6 28.4 0.95
 1 13 6 7.38 0.6
 1 14 6 27.43 0.99
 1 15 6 10.78 0.81
 1 16 6 2.92 0.43
 1 17 6 21.08 0.99
 1 18 6 13.57 0.89
 1 19 6 11.56 0.86
 1 20 6 30.94 1.23
 1 21 6 9.21 0.77
 1 22 6 8.45 0.76
 1 23 6 11.79 0.88
 1 0 7 242.8 5.07
 1 1 7 26.29 1.44
 1 2 7 60.09 2.09
 1 3 7 79.77 2.46
 1 4 7 138.39 3.47
 1 5 7 29.95 1.03
 1 6 7 60.46 1.45
 1 7 7 9.32 0.77
 1 8 7 55.19 1.43
 1 9 7 65.99 1.59
 1 10 7 18.38 0.95
 1 11 7 21.39 0.9
 1 12 7 1.87 0.48
 1 13 7 41.48 1.23
 1 14 7 24.11 1.04
 1 15 7 31.66 1.16
 1 16 7 25.33 1.06
 1 17 7 20.09 1.01
 1 18 7 42.17 1.37
 1 19 7 6.61 0.61
 1 20 7 15.13 0.98
 1 21 7 9.12 0.66
 1 0 8 10.23 1.21
 1 1 8 34.62 1.78
 1 2 8 19.45 1.44
 1 3 8 31.46 1.7
 1 4 8 32.12 1.74
 1 5 8 100.19 3.07
 1 6 8 14.74 0.91
 1 7 8 89.51 1.93
 1 8 8 3.18 0.5
 1 9 8 50.2 1.5
 1 10 8 38.93 1.37
 1 11 8 93.61 2.09
 1 12 8 11.53 0.97
 1 13 8 27.75 1.25
 1 14 8 1.18 0.56
 1 15 8 45.35 1.36
 1 16 8 5.47 0.52
 1 17 8 26.29 1.17
 1 18 8 5.35 0.52
 1 19 8 2.22 0.46
 1 1 9 2.19 1.12
 1 2 9 50.51 2.25
 1 4 9 3.19 1.23
 1 5 9 28.02 1.83
 1 6 9 9.85 1.32
 1 7 9 15.55 1.01
 1 8 9 8.18 0.74
 1 9 9 19.44 1.11
 1 10 9 28.99 1.3
 1 11 9 45.18 1.56
 1 12 9 8.76 0.83
 1 13 9 15.77 1.13
 1 14 9 7.77 0.83
 1 15 9 21.8 1.23
 1 16 9 42.08 1.56
 1 17 9 17.93 1.04
 1 18 9 11.34 0.89
 1 0 10 3.41 1.27
 1 1 10 25.22 1.87
 1 3 10 19.75 1.72
 1 4 10 21.27 1.82
 1 5 10 32.04 2.08
 1 6 10 40.77 2.29
 1 7 10 31.07 2.1
 1 8 10 24.03 1.24
 1 9 10 7.24 0.82
 1 10 10 54.86 1.78
 1 11 10 15.97 1.14
 1 12 10 44.66 1.62
 1 14 10 6.44 0.67
 1 15 10 10.32 0.88
 1 1 11 11.77 1.64
 1 2 11 33.14 2.25
 1 3 11 22.94 1.95
 1 4 11 11.67 1.65
 1 5 11 6.02 1.51
 1 6 11 3.87 1.46
 1 7 11 8.44 1.62
 1 8 11 15.32 1.18
 1 9 11 23.05 1.3
 1 10 11 18.36 1.22
 1 11 11 3.53 0.61
 1 12 11 1.58 0.57
 1 0 12 17.52 1.94
 1 1 12 74.48 3.15
 1 2 12 8.13 1.8
 1 3 12 3.17 1.77
 1 4 12 28.47 2.21
 1 5 12 67.25 3.09
 1 6 12 2.8 1.78
 1 7 12 22.41 2.09
 2 0 0 41.04 0.53
 2 1 0 30.46 0.43
 2 2 0 1643.04 14.51
 2 3 0 769.86 7.04
 2 4 0 35.09 0.52
 2 5 0 89.2 1.06
 2 6 0 2036.93 18.12
 2 7 0 287.5 2.95
 2 8 0 0.75 0.33
 2 9 0 229.95 2.53
 2 10 0 248.94 2.74
 2 11 0 2.36 0.37
 2 12 0 42.47 0.9
 2 13 0 164.4 2.1
 2 14 0 10.7 0.6
 2 15 0 68.46 1.3
 2 16 0 36.21 1.01
 2 17 0 34.92 1.03
 2 18 0 42.78 1.18
 2 19 0 36.96 1.15
 2 20 0 0.9 0.41
 2 21 0 7.57 0.64
 2 22 0 14.8 0.92
 2 23 0 10.92 0.88
 2 24 0 31.7 1.22
 2 25 0 4.03 0.59
 2 26 0 1.05 0.5
 2 0 1 1.6 0.16
 2 1 1 76.35 0.87
 2 2 1 271.52 2.68
 2 3 1 525.05 4.95
 2 4 1 154.45 1.63
 2 5 1 417.71 4.07
 2 6 1 22.43 0.48
 2 7 1 95.9 1.21
 2 8 1 4.74 0.36
 2 9 1 267.39 2.89
 2 10 1 8.52 0.46
 2 11 1 4.65 0.43
 2 12 1 39.83 0.87
 2 13 1 78.13 1.32
 2 14 1 43.79 1.01
 2 15 1 23.25 0.8
 2 16 1 3.49 0.4
 2 17 1 9.86 0.69
 2 18 1 9.74 0.72
 2 19 1 28.62 1.05
 2 20 1 70.14 1.61
 2 21 1 28.26 1.11
 2 22 1 22.84 1.06
 2 23 1 2.51 0.46
 2 24 1 40.27 1.32
 2 25 1 22.51 1.31
 2 26 1 29.82 1.44
 2 0 2 4.11 0.23
 2 1 2 302.08 3
 2 2 2 1061.46 9.63
 2 3 2 104.82 1.23
 2 4 2 87.19 1.07
 2 5 2 8.22 0.34
 2 6 2 285.92 2.96
 2 7 2 137.41 1.63
 2 8 2 141.04 1.72
 2 9 2 125.43 1.59
 2 10 2 2.59 0.38
 2 11 2 62.75 1.1
 2 12 2 56.1 1.07
 2 13 2 71.95 1.28
 2 14 2 33.1 0.9
 2 15 2 31.15 0.92
 2 16 2 71.69 1.43
 2 18 2 10.59 0.73
 2 19 2 1.11 0.39
 2 20 2 31.18 1.11
 2 21 2 29.61 1.15
 2 22 2 3.49 0.48
 2 23 2 2.48 0.46
 2 24 2 8.53 0.76
 2 25 2 39.08 1.64
 2 0 3 129.31 1.5
 2 1 3 137.44 1.55
 2 2 3 375.6 3.73
 2 3 3 438.82 4.35
 2 4 3 64.47 0.92
 2 5 3 244.17 2.62
 2 6 3 89.11 1.21
 2 7 3 106.34 1.39
 2 8 3 117.15 1.52
 2 9 3 283.41 3.13
 2 10 3 251.61 2.87
 2 11 3 11.76 0.58
 2 12 3 82.72 1.39
 2 13 3 42.95 1.01
 2 14 3 47.18 1.12
 2 15 3 16.62 0.79
 2 16 3 2.73 0.4
 2 17 3 12.5 0.75
 2 18 3 2.06 0.4
 2 19 3 38.05 1.2
 2 20 3 9.67 0.66
 2 21 3 42.43 1.36
 2 22 3 7.64 0.72
 2 23 3 5.1 0.57
 2 25 3 12.79 1.07
 2 0 4 55.59 1.51
 2 1 4 104.66 1.52
 2 2 4 128.43 1.8
 2 3 4 130.59 1.82
 2 4 4 12.73 0.56
 2 5 4 58.59 0.97
 2 6 4 105.95 1.43
 2 7 4 100.35 1.41
 2 8 4 114.07 1.57
 2 9 4 47.62 0.96
 2 10 4 135.44 1.85
 2 11 4 48.78 1.05
 2 12 4 12.42 0.65
 2 14 4 11.45 0.71
 2 15 4 12.57 0.74
 2 16 4 24.67 0.91
 2 17 4 37.95 1.17
 2 18 4 24.85 1.03
 2 19 4 8.53 0.7
 2 20 4 26.1 1.09
 2 21 4 19.86 1.03
 2 22 4 16.44 1.03
 2 23 4 22.96 1.06
 2 24 4 3.27 0.48
 2 0 5 141.49 3.06
 2 1 5 33.26 1.29
 2 2 5 157.99 2.21
 2 3 5 30.98 0.83
 2 4 5 145.27 2.09
 2 5 5 62.42 1.23
 2 6 5 12.23 0.63
 2 7 5 13.86 0.69
 2 8 5 61.44 1.15
 2 9 5 25.66 0.79
 2 10 5 135.75 1.94
 2 11 5 59.08 1.24
 2 12 5 14.01 0.74
 2 13 5 2.21 0.38
 2 14 5 90.52 1.69
 2 15 5 12.44 0.76
 2 16 5 1.11 0.38
 2 17 5 5.22 0.48
 2 18 5 43.41 1.35
 2 19 5 10.89 0.84
 2 20 5 1.38 0.44
 2 21 5 0.93 0.45
 2 22 5 20.53 1.03
 2 23 5 16.11 1.02
 2 0 6 74.89 2.18
 2 1 6 92.03 2.47
 2 2 6 2.26 0.76
 2 3 6 2.21 0.61
 2 4 6 22.17 0.81
 2 5 6 96.55 1.72
 2 7 6 75.55 1.54
 2 9 6 4.82 0.48
 2 10 6 11.86 0.69
 2 11 6 102.32 1.76
 2 12 6 7.72 0.54
 2 13 6 61.04 1.4
 2 14 6 11.03 0.74
 2 15 6 55.61 1.42
 2 16 6 15.05 0.89
 2 17 6 45.95 1.35
 2 18 6 48.63 1.44
 2 19 6 2.3 0.45
 2 20 6 3.73 0.49
 2 21 6 13.47 0.96
 2 22 6 44.77 1.4
 2 0 7 7.27 1
 2 1 7 43.03 1.8
 2 2 7 12.3 1.13
 2 3 7 14.19 1.2
 2 4 7 127.68 2.63
 2 5 7 69.55 1.55
 2 6 7 28.73 1.05
 2 7 7 81.96 1.75
 2 8 7 80.69 1.74
 2 9 7 4.88 0.53
 2 10 7 9.3 0.8
 2 11 7 95.61 2.03
 2 12 7 2.13 0.4
 2 13 7 47.92 1.34
 2 14 7 39.43 1.23
 2 15 7 32.1 1.18
 2 16 7 4.2 0.49
 2 17 7 49.79 1.46
 2 18 7 9.7 0.76
 2 19 7 6.87 0.64
 2 20 7 0.96 0.45
 2 21 7 10.18 0.8
 2 0 8 52.97 2.17
 2 1 8 57.62 2.28
 2 2 8 23.09 1.58
 2 3 8 28.44 1.67
 2 4 8 15.61 1.38
 2 5 8 55.38 1.5
 2 6 8 46.09 1.42
 2 7 8 40.97 1.35
 2 9 8 11.52 0.8
 2 10 8 1.38 0.53
 2 11 8 8.35 0.78
 2 13 8 30.78 1.35
 2 14 8 9.77 0.81
 2 15 8 6.87 0.7
 2 16 8 3.18 0.48
 2 17 8 23.02 1.12
 2 18 8 1.88 0.45
 2 19 8 6.59 0.55
 2 0 9 74.16 2.74
 2 1 9 17.13 1.5
 2 2 9 107.15 3.39
 2 3 9 5.25 1.14
 2 4 9 47.78 2.28
 2 5 9 11.23 1.4
 2 6 9 48.84 1.55
 2 7 9 10.35 0.92
 2 8 9 3.29 0.55
 2 9 9 37.58 1.42
 2 10 9 13.83 1.02
 2 11 9 15.31 1.07
 2 12 9 17.01 1.13
 2 13 9 34.42 1.44
 2 14 9 70.83 1.96
 2 15 9 1.07 0.59
 2 16 9 15.22 1
 2 17 9 4.25 0.53
 2 0 10 48.68 2.43
 2 1 10 65.82 2.8
 2 2 10 2.8 1.31
 2 3 10 6.44 1.38
 2 4 10 4.59 1.32
 2 5 10 45.72 2.39
 2 6 10 16.63 1.67
 2 7 10 25.69 1.31
 2 8 10 29.78 1.39
 2 9 10 11.98 0.91
 2 10 10 32.82 1.44
 2 11 10 43.42 1.57
 2 12 10 47.34 1.66
 2 13 10 6.95 0.69
 2 14 10 16.75 1.14
 2 15 10 2.89 0.59
 2 0 11 12.34 1.69
 2 1 11 9.71 1.63
 2 2 11 3.24 1.52
 2 3 11 7.11 1.5
 2 6 11 13.36 1.69
 2 8 11 5.54 0.66
 2 10 11 6.17 0.79
 2 11 11 4.49 0.62
 2 0 12 45.72 2.63
 2 1 12 20.15 2.11
 2 2 12 6.09 1.71
 2 3 12 41.74 2.52
 2 4 12 10.96 1.82
 2 6 12 28.74 2.21
 3 1 0 30.35 0.5
 3 3 0 67.71 0.87
 3 4 0 404.69 3.96
 3 5 0 204.12 2.17
 3 6 0 38.59 0.69
 3 7 0 237.87 2.56
 3 8 0 79.03 1.14
 3 9 0 105.46 1.41
 3 10 0 29.39 0.71
 3 11 0 246.01 2.81
 3 12 0 8.01 0.52
 3 13 0 2.68 0.46
 3 14 0 3.67 0.5
 3 15 0 23.52 0.84
 3 16 0 42 1.12
 3 17 0 41.39 1.15
 3 18 0 2.09 0.38
 3 19 0 2.88 0.42
 3 20 0 27.33 1.06
 3 21 0 29.72 1.14
 3 22 0 4 0.49
 3 24 0 7.89 0.65
 3 25 0 28.94 1.42
 3 0 1 171.9 1.82
 3 1 1 361.09 3.57
 3 2 1 57.7 0.77
 3 3 1 425 4.17
 3 4 1 80.13 1.02
 3 5 1 23.78 0.52
 3 6 1 67.48 0.97
 3 7 1 155.8 1.82
 3 8 1 41.79 0.79
 3 9 1 373.92 3.94
 3 10 1 36.12 0.8
 3 11 1 52.44 1.01
 3 12 1 53.24 1.07
 3 13 1 87.63 1.49
 3 14 1 26.48 0.85
 3 15 1 1.95 0.38
 3 16 1 38.53 1.08
 3 17 1 29.54 0.99
 3 18 1 49.99 1.31
 3 19 1 19.3 0.91
 3 20 1 3.62 0.46
 3 21 1 66.23 1.61
 3 22 1 60.66 1.61
 3 23 1 15.13 0.95
 3 24 1 29.19 1.19
 3 25 1 7.63 0.77
 3 1 2 175.87 1.92
 3 2 2 265.99 2.74
 3 3 2 261.1 2.72
 3 4 2 53.89 0.84
 3 5 2 308.15 3.2
 3 6 2 624.37 6.13
 3 7 2 7.15 0.42
 3 8 2 87.09 1.25
 3 9 2 60.9 1.04
 3 10 2 248.46 2.83
 3 11 2 33.87 0.84
 3 12 2 104.16 1.59
 3 13 2 25.65 0.8
 3 14 2 6.5 0.59
 3 15 2 12.62 0.71
 3 16 2 35.92 1.04
 3 17 2 27.92 0.99
 3 18 2 8.85 0.71
 3 19 2 5.41 0.54
 3 20 2 11.32 0.84
 3 22 2 2.75 0.46
 3 23 2 9.6 0.87
 3 24 2 26.97 1.16
 3 25 2 4.44 0.57
 3 0 3 179.46 2.01
 3 1 3 246.04 2.62
 3 2 3 17.02 0.5
 3 3 3 163.62 1.88
 3 4 3 12.34 0.47
 3 5 3 209.43 2.33
 3 6 3 3.32 0.38
 3 7 3 248.87 2.77
 3 8 3 42.15 0.86
 3 9 3 25.6 0.71
 3 10 3 11.31 0.56
 3 11 3 74.27 1.29
 3 12 3 39.3 0.96
 3 13 3 12.15 0.66
 3 14 3 8.87 0.59
 3 15 3 11.77 0.72
 3 16 3 2 0.4
 3 17 3 8 0.63
 3 19 3 10.07 0.82
 3 20 3 5.98 0.52
 3 21 3 1.58 0.44
 3 22 3 6.25 0.55
 3 23 3 38.95 1.36
 3 24 3 8.32 0.72
 3 0 4 11.34 0.46
 3 1 4 110.89 1.45
 3 2 4 30.29 0.69
 3 3 4 78.37 1.16
 3 4 4 24.46 0.64
 3 5 4 264.71 2.93
 3 6 4 78.26 1.22
 3 7 4 58.25 1.05
 3 8 4 52.73 1.03
 3 9 4 65.93 1.19
 3 10 4 20.54 0.72
 3 11 4 28.39 0.86
 3 12 4 29.33 0.89
 3 13 4 102.41 1.72
 3 14 4 9.83 0.68
 3 15 4 36.77 1.1
 3 16 4 16.91 0.84
 3 17 4 31.49 1.1
 3 18 4 24.93 1.04
 3 19 4 16.51 0.93
 3 20 4 20.39 1
 3 21 4 25.18 1.11
 3 22 4 6.82 0.62
 3 23 4 9.84 0.86
 3 24 4 1.07 0.44
 3 0 5 48.87 0.95
 3 1 5 43.75 0.9
 3 2 5 34.7 0.82
 3 3 5 71.67 1.19
 3 4 5 70.1 1.19
 3 5 5 70.83 1.22
 3 6 5 43.05 0.94
 3 7 5 119.93 1.73
 3 8 5 183.12 2.34
 3 9 5 1.78 0.5
 3 10 5 130.65 1.95
 3 11 5 7.14 0.53
 3 12 5 120.82 1.93
 3 13 5 10.05 0.71
 3 14 5 62.56 1.44
 3 15 5 43.27 1.23
 3 16 5 9.79 0.77
 3 17 5 3.07 0.44
 3 18 5 6.27 0.53
 3 19 5 10.37 0.77
 3 20 5 2.77 0.47
 3 21 5 3.5 0.49
 3 22 5 14.8 0.99
 3 23 5 3.69 0.48
 3 1 6 3.7 0.52
 3 2 6 40.8 1.08
 3 3 6 4.72 0.56
 3 4 6 9.35 0.67
 3 5 6 20.57 0.85
 3 6 6 18.23 0.85
 3 7 6 38.49 1.13
 3 8 6 18.36 0.79
 3 9 6 31.71 0.96
 3 10 6 23.47 0.88
 3 11 6 66.41 1.42
 3 12 6 3.53 0.43
 3 13 6 55.3 1.38
 3 14 6 25.18 1.01
 3 15 6 7.03 0.58
 3 16 6 40.8 1.29
 3 17 6 23.45 1.06
 3 18 6 9.96 0.76
 3 19 6 21.34 1.07
 3 20 6 62.09 1.64
 3 21 6 5.65 0.53
 3 22 6 5.04 0.51
 3 0 7 5.79 1.03
 3 2 7 148.13 3.68
 3 3 7 28.37 1.06
 3 4 7 9.43 0.78
 3 5 7 31.39 1.11
 3 6 7 11.75 0.85
 3 7 7 35.23 1.19
 3 8 7 10.91 0.85
 3 9 7 106.58 2.1
 3 10 7 49.55 1.29
 3 11 7 6.03 0.48
 3 12 7 2.34 0.41
 3 13 7 37.29 1.21
 3 14 7 48.01 1.36
 3 15 7 36.4 1.25
 3 16 7 2.72 0.46
 3 17 7 2.77 0.46
 3 18 7 7.67 0.64
 3 19 7 20.39 1.08
 3 20 7 8.97 0.75
 3 21 7 5.09 0.51
 3 0 8 2.09 1.14
 3 1 8 111.38 3.27
 3 2 8 58.22 2.32
 3 3 8 44.87 2.07
 3 4 8 38.16 1.29
 3 5 8 37.74 1.29
 3 6 8 25.65 1.12
 3 7 8 29.61 1.19
 3 8 8 32.69 1.27
 3 9 8 21.71 1.11
 3 10 8 4.31 0.57
 3 11 8 97.84 2.19
 3 12 8 16.91 1.07
 3 13 8 6.18 0.59
 3 14 8 4.49 0.5
 3 15 8 17.64 0.98
 3 16 8 15.03 0.98
 3 17 8 10.98 0.9
 3 18 8 8.15 0.65
 3 19 8 22.59 1.1
 3 0 9 67.55 2.68
 3 1 9 11.69 1.42
 3 2 9 18.97 1.62
 3 3 9 13.65 1.5
 3 4 9 99.79 3.33
 3 6 9 7.92 0.66
 3 7 9 8.83 0.74
 3 8 9 42.33 1.52
 3 9 9 6.16 0.64
 3 10 9 27.36 1.28
 3 11 9 4.16 0.6
 3 12 9 4.83 0.63
 3 13 9 1.51 0.57
 3 14 9 30.5 1.35
 3 15 9 6.28 0.61
 3 16 9 8.83 0.66
 3 17 9 21.33 1.07
 3 1 10 56.17 2.58
 3 2 10 27.18 1.99
 3 3 10 80.73 3.14
 3 4 10 11.69 1.6
 3 5 10 7 1.46
 3 6 10 22.84 1.24
 3 7 10 11.45 0.88
 3 8 10 7.1 0.68
 3 9 10 32.67 1.44
 3 10 10 7.43 0.84
 3 11 10 4.48 0.62
 3 12 10 1.1 0.58
 3 13 10 18.66 1.21
 3 14 10 16.61 1.13
 3 1 11 10.74 1.71
 3 2 11 14.83 1.74
 3 3 11 34.11 2.27
 3 4 11 16.58 1.89
 3 5 11 15.32 1.77
 3 6 11 11.88 1.73
 3 7 11 22.08 1.28
 3 8 11 6.39 0.81
 3 9 11 10.53 0.84
 3 10 11 8.8 0.87
 3 11 11 9.2 3.15
 3 0 12 5.4 1.78
 3 1 12 7.16 1.75
 3 2 12 3.2 1.73
 4 0 0 384.26 3.82
 4 1 0 378.52 3.81
 4 2 0 39.44 0.69
 4 3 0 1.72 0.32
 4 4 0 36.23 0.69
 4 5 0 15.1 0.5
 4 6 0 128.95 1.6
 4 7 0 86.27 1.24
 4 8 0 129.71 1.67
 4 9 0 127.53 1.69
 4 10 0 67.69 1.17
 4 11 0 12.4 0.61
 4 12 0 235.44 2.92
 4 13 0 67.78 1.29
 4 14 0 2.76 0.37
 4 15 0 12.38 0.71
 4 16 0 88.66 1.66
 4 17 0 1.16 0.37
 4 18 0 2 0.4
 4 19 0 7.1 0.66
 4 21 0 7.82 0.62
 4 23 0 4.69 0.52
 4 24 0 21.39 1.08
 4 0 1 1.43 0.3
 4 1 1 145.52 1.67
 4 2 1 33.9 0.65
 4 3 1 147.54 1.72
 4 4 1 11.88 0.46
 4 5 1 58.78 0.93
 4 6 1 42.59 0.81
 4 7 1 240.36 2.68
 4 8 1 42.07 0.85
 4 9 1 4.16 0.41
 4 10 1 33.52 0.82
 4 11 1 260.87 3.04
 4 12 1 66.36 1.25
 4 13 1 42.07 1.04
 4 14 1 45.21 1.11
 4 15 1 44.08 1.15
 4 16 1 51.37 1.27
 4 17 1 16.69 0.86
 4 18 1 30.37 1.06
 4 19 1 41.73 1.26
 4 20 1 32 1.17
 4 21 1 7.57 0.7
 4 22 1 13.99 0.96
 4 23 1 2.14 0.47
 4 24 1 19.2 1.04
 4 25 1 5.12 0.58
 4 0 2 10.51 0.44
 4 1 2 258.78 2.78
 4 2 2 9.49 0.44
 4 3 2 73.58 1.07
 4 4 2 195.81 2.2
 4 5 2 132.96 1.67
 4 6 2 31.67 0.72
 4 7 2 173.39 2.1
 4 8 2 158.09 1.97
 4 9 2 5.52 0.45
 4 10 2 40.36 0.91
 4 11 2 18.31 0.69
 4 12 2 45.35 1.05
 4 14 2 14.12 0.73
 4 15 2 14.74 0.77
 4 16 2 16.2 0.83
 4 17 2 18.96 0.9
 4 18 2 5.99 0.54
 4 19 2 10.97 0.83
 4 20 2 8.27 0.62
 4 21 2 9.32 0.82
 4 22 2 9.51 0.66
 4 23 2 17.36 1.02
 4 24 2 1.58 0.45
 4 0 3 4.59 0.39
 4 1 3 219.91 2.44
 4 2 3 37.63 0.77
 4 3 3 454.2 4.6
 4 4 3 93.11 1.32
 4 5 3 106.19 1.46
 4 6 3 5.31 0.43
 4 7 3 59.21 1.06
 4 8 3 85.31 1.36
 4 9 3 31.31 0.82
 4 10 3 16.57 0.67
 4 11 3 29.08 0.85
 4 12 3 41.18 1.05
 4 13 3 12.06 0.7
 4 14 3 22.04 0.88
 4 15 3 72.13 1.5
 4 16 3 26.78 1
 4 17 3 0.94 0.4
 4 18 3 21.17 0.98
 4 19 3 34.32 1.18
 4 20 3 12.93 0.88
 4 21 3 33.07 1.24
 4 22 3 24.92 1.16
 4 23 3 0.97 0.45
 4 24 3 13.66 0.96
 4 0 4 75.69 1.17
 4 1 4 121.44 1.61
 4 2 4 33.41 0.78
 4 3 4 94.73 1.38
 4 4 4 34.38 0.8
 4 5 4 85.5 1.33
 4 6 4 54.91 1.06
 4 7 4 42.08 0.94
 4 8 4 8.74 0.53
 4 9 4 1.41 0.49
 4 10 4 35.34 0.94
 4 11 4 24.05 0.83
 4 12 4 67.56 1.37
 4 13 4 25.55 0.92
 4 14 4 9.01 0.63
 4 15 4 39.21 1.18
 4 16 4 52.82 1.38
 4 17 4 58.33 1.49
 4 18 4 1.55 0.42
 4 19 4 8.33 0.64
 4 20 4 22.07 1.08
 4 21 4 19.7 1.04
 4 22 4 2.05 0.49
 4 23 4 62.65 1.63
 4 0 5 27.35 0.76
 4 1 5 22.55 0.7
 4 2 5 6.07 0.49
 4 3 5 160.49 2.07
 4 4 5 28.01 0.79
 4 5 5 82.93 1.39
 4 6 5 13.5 0.62
 4 7 5 34.49 0.93
 4 8 5 47.23 1.08
 4 9 5 44 1.1
 4 10 5 26.6 0.88
 4 11 5 9.68 0.66
 4 12 5 18.93 0.87
 4 13 5 6.59 0.59
 4 14 5 8.33 0.64
 4 15 5 1.92 0.41
 4 16 5 20.77 0.98
 4 17 5 10.15 0.8
 4 18 5 2.26 0.45
 4 19 5 5.34 0.52
 4 20 5 28.45 1.18
 4 21 5 2.18 0.46
 4 22 5 1.06 0.45
 4 1 6 86.65 1.48
 4 2 6 15.01 0.68
 4 3 6 25.21 0.83
 4 4 6 11.62 0.66
 4 5 6 135.21 1.98
 4 6 6 40.45 1.06
 4 7 6 39.59 1.07
 4 8 6 53.12 1.26
 4 9 6 132.98 2.08
 4 10 6 25.88 0.97
 4 11 6 35.8 1.08
 4 12 6 61.91 1.45
 4 13 6 48.32 1.31
 4 14 6 12.24 0.82
 4 15 6 53.54 1.45
 4 16 6 17.91 0.97
 4 17 6 41.49 1.34
 4 18 6 26.06 1.12
 4 19 6 36.32 1.29
 4 20 6 1.82 0.45
 4 21 6 22.04 1.1
 4 0 7 135.5 2.06
 4 1 7 9.25 0.72
 4 2 7 12.58 0.84
 4 3 7 11.87 0.81
 4 4 7 63.92 1.56
 4 5 7 16.07 0.9
 4 6 7 19.75 0.85
 4 7 7 25.63 0.96
 4 8 7 50.61 1.3
 4 9 7 6.11 0.6
 4 10 7 43.05 1.22
 4 11 7 51.08 1.37
 4 12 7 39.24 1.22
 4 13 7 10.31 0.73
 4 14 7 30.01 1.16
 4 15 7 2.08 0.44
 4 16 7 3.3 0.47
 4 17 7 9.22 0.77
 4 18 7 5.59 0.53
 4 19 7 12.67 0.91
 4 20 7 1.91 0.45
 4 0 8 43.44 2.07
 4 1 8 19.25 1.24
 4 2 8 13.46 0.9
 4 3 8 11.58 0.89
 4 4 8 28.62 1.17
 4 5 8 4.32 0.54
 4 6 8 8.86 0.76
 4 7 8 31.95 1.29
 4 8 8 3.66 0.55
 4 9 8 87.41 2.08
 4 10 8 18.79 0.98
 4 11 8 8.68 0.74
 4 12 8 0.83 0.44
 4 13 8 51.53 1.49
 4 14 8 33.45 1.25
 4 15 8 2.2 0.46
 4 16 8 9.62 0.78
 4 18 8 15.95 0.98
 4 0 9 18.87 1.66
 4 1 9 13.45 1.5
 4 2 9 13.05 1.47
 4 3 9 23.72 1.19
 4 4 9 58.18 1.69
 4 5 9 13.62 1.01
 4 6 9 35.51 1.44
 4 7 9 5.49 0.63
 4 8 9 83.62 2.09
 4 9 9 16.7 1.1
 4 10 9 19.53 1.14
 4 12 9 23.37 1.29
 4 13 9 9.12 0.76
 4 14 9 11.55 0.9
 4 15 9 26.03 1.15
 4 16 9 2.41 0.46
 4 1 10 81.46 3.19
 4 2 10 13.93 1.66
 4 3 10 3.05 1.43
 4 4 10 29.69 1.35
 4 5 10 56.67 1.8
 4 6 10 27.6 1.35
 4 7 10 15.29 1.11
 4 8 10 15.21 1.11
 4 10 10 14.8 1.11
 4 11 10 6.93 0.69
 4 12 10 1.59 0.58
 4 13 10 8.52 0.72
 4 0 11 27.35 2.14
 4 2 11 3.11 1.5
 4 3 11 8.85 1.61
 4 4 11 32.39 2.25
 4 5 11 12.89 1.36
 4 7 11 6.63 0.68
 4 8 11 20.2 1.27
 4 9 11 9.66 0.86
 5 1 0 39.39 0.76
 5 2 0 42.8 0.82
 5 3 0 226.6 2.53
 5 4 0 59.84 1.01
 5 5 0 71.67 1.12
 5 7 0 11.56 0.54
 5 8 0 16.03 0.61
 5 9 0 25.08 0.74
 5 10 0 37.83 0.92
 5 11 0 36.2 0.94
 5 12 0 1.59 0.51
 5 13 0 12 0.7
 5 14 0 51.63 1.24
 5 15 0 15.11 0.82
 5 16 0 4.5 0.44
 5 17 0 10.31 0.69
 5 18 0 6.17 0.65
 5 21 0 0.9 0.45
 5 22 0 7.79 0.64
 5 24 0 2.02 0.46
 5 0 1 5.85 0.41
 5 1 1 131.14 1.63
 5 2 1 89.2 1.27
 5 3 1 374.32 3.84
 5 4 1 5.2 0.41
 5 5 1 35 0.77
 5 6 1 69.77 1.15
 5 7 1 151.44 1.93
 5 8 1 3.14 0.42
 5 9 1 57.28 1.11
 5 10 1 12.49 0.61
 5 11 1 67.15 1.27
 5 12 1 21.35 0.81
 5 13 1 18.65 0.83
 5 14 1 15.89 0.78
 5 15 1 213.92 2.88
 5 16 1 60.28 1.42
 5 17 1 4.18 0.45
 5 18 1 7.57 0.69
 5 19 1 52.66 1.47
 5 20 1 50.78 1.44
 5 21 1 3.45 0.48
 5 22 1 0.89 0.46
 5 23 1 1.85 0.45
 5 24 1 14.38 0.94
 5 0 2 324.72 3.45
 5 1 2 166.27 2.02
 5 3 2 247.7 2.8
 5 4 2 84.22 1.28
 5 5 2 41.83 0.87
 5 6 2 6.47 0.46
 5 7 2 12.7 0.58
 5 8 2 28.63 0.79
 5 9 2 36.77 0.91
 5 10 2 1.37 0.47
 5 11 2 15.98 0.72
 5 12 2 122.17 1.9
 5 14 2 7.42 0.66
 5 15 2 3.02 0.4
 5 16 2 59.52 1.44
 5 17 2 14.46 0.86
 5 18 2 11.36 0.82
 5 19 2 29.82 1.13
 5 20 2 2.12 0.45
 5 21 2 38.39 1.31
 5 22 2 1.74 0.45
 5 23 2 5.26 0.58
 5 24 2 7.23 0.91
 5 0 3 30.56 0.75
 5 1 3 195.15 2.33
 5 2 3 24.04 0.68
 5 3 3 9.39 0.51
 5 4 3 1.33 0.41
 5 5 3 67.44 1.17
 5 6 3 34.18 0.84
 5 7 3 62.96 1.18
 5 8 3 18.27 0.68
 5 9 3 8.91 0.59
 5 10 3 42.5 1.05
 5 11 3 25.45 0.88
 5 12 3 26.98 0.92
 5 13 3 18.8 0.84
 5 14 3 46.24 1.21
 5 15 3 3.66 0.43
 5 16 3 49.99 1.36
 5 17 3 23.33 1.01
 5 18 3 23.54 1.06
 5 19 3 4.35 0.5
 5 20 3 55.58 1.55
 5 21 3 8.12 0.66
 5 22 3 4.72 0.51
 5 23 3 8.51 0.64
 5 1 4 68.68 1.19
 5 2 4 42.89 0.93
 5 3 4 27.82 0.8
 5 4 4 16.97 0.66
 5 5 4 6.14 0.51
 5 6 4 27.89 0.83
 5 7 4 29.58 0.86
 5 8 4 87.88 1.51
 5 9 4 2.62 0.38
 5 10 4 110 1.8
 5 11 4 34.01 1.02
 5 12 4 84.19 1.6
 5 13 4 4.32 0.43
 5 14 4 84.6 1.7
 5 15 4 20.32 0.96
 5 16 4 21.81 0.99
 5 17 4 8.11 0.69
 5 18 4 25.08 1.08
 5 19 4 74.4 1.77
 5 21 4 43.4 1.4
 5 22 4 11.53 0.94
 5 0 5 6.94 0.56
 5 1 5 182.85 2.35
 5 2 5 31.26 0.88
 5 3 5 15.81 0.67
 5 4 5 71.64 1.34
 5 5 5 58.48 1.23
 5 6 5 18.29 0.78
 5 7 5 33.88 0.96
 5 8 5 49.33 1.19
 5 9 5 10.73 0.7
 5 10 5 18.61 0.83
 5 11 5 20.04 0.88
 5 12 5 0.95 0.38
 5 13 5 17.45 0.9
 5 14 5 41.52 1.23
 5 15 5 1.29 0.42
 5 16 5 18.39 0.94
 5 17 5 3.61 0.48
 5 18 5 29.01 1.16
 5 19 5 3.09 0.48
 5 20 5 11.72 0.94
 5 21 5 8.66 0.66
 5 0 6 46.51 1.14
 5 1 6 44.63 1.1
 5 2 6 10.89 0.69
 5 3 6 52.99 1.22
 5 4 6 48.87 1.19
 5 5 6 78.82 1.53
 5 6 6 13.19 0.73
 5 7 6 102.84 1.8
 5 8 6 21.57 0.9
 5 9 6 20.68 0.88
 5 10 6 67.76 1.5
 5 11 6 78.65 1.65
 5 13 6 66.06 1.58
 5 14 6 52.96 1.45
 5 15 6 15.01 0.91
 5 16 6 5.23 0.52
 5 17 6 51.86 1.51
 5 18 6 7.12 0.64
 5 19 6 5.13 0.52
 5 0 7 1.46 0.39
 5 1 7 29.37 0.99
 5 2 7 16.43 0.84
 5 3 7 3.95 0.43
 5 4 7 105.65 1.86
 5 5 7 10.17 0.67
 5 6 7 20.64 0.9
 5 7 7 9.54 0.74
 5 8 7 98.39 1.87
 5 9 7 11.2 0.76
 5 10 7 1.98 0.42
 5 11 7 4.19 0.47
 5 12 7 13.02 0.79
 5 13 7 15.93 0.92
 5 14 7 6.29 0.54
 5 15 7 17.98 1
 5 16 7 7.72 0.75
 5 17 7 4.82 0.52
 5 18 7 2.88 0.47
 5 0 8 35.97 1.16
 5 1 8 46.9 1.3
 5 2 8 3.19 0.43
 5 3 8 0.68 0.41
 5 4 8 19.15 0.96
 5 5 8 137.71 2.3
 5 7 8 5.16 0.49
 5 8 8 2.89 0.45
 5 9 8 23.72 1.05
 5 10 8 2.02 0.44
 5 11 8 12.49 0.88
 5 12 8 7.94 0.64
 5 13 8 31.88 1.25
 5 14 8 8.01 0.65
 5 15 8 8.66 0.65
 5 16 8 11.73 0.9
 5 17 8 57.86 1.57
 5 1 9 29.53 1.13
 5 2 9 34.85 1.4
 5 3 9 5.4 0.62
 5 4 9 6.11 0.64
 5 5 9 13.93 1.06
 5 6 9 26.77 1.28
 5 7 9 9.36 0.84
 5 8 9 1.09 0.57
 5 9 9 1.3 0.44
 5 10 9 20.95 1.06
 5 11 9 15.24 0.98
 5 12 9 1.68 0.45
 5 13 9 8.62 0.66
 5 14 9 6.67 0.55
 5 15 9 2.58 0.47
 5 0 10 73.66 3.1
 5 1 10 5.12 0.92
 5 2 10 2.79 0.59
 5 3 10 50.21 1.7
 5 4 10 24.14 1.28
 5 5 10 29.47 1.44
 5 6 10 6.49 0.68
 5 7 10 17.52 1.17
 5 8 10 6.85 0.68
 5 9 10 32.12 1.41
 5 11 10 1.99 0.56
 5 12 10 5.77 0.53
 5 0 11 3.67 1.68
 5 1 11 23.38 2.01
 5 2 11 12.06 1.64
 5 3 11 16.07 1.17
 5 4 11 10.79 0.91
 5 6 11 39.02 1.52
 5 7 11 2.38 0.59
 6 0 0 131.62 1.73
 6 1 0 64.91 1.11
 6 2 0 4.74 0.44
 6 3 0 31 0.78
 6 4 0 9.72 0.51
 6 5 0 74.84 1.26
 6 6 0 69.04 1.22
 6 7 0 82.58 1.39
 6 8 0 57.7 1.16
 6 10 0 86.06 1.54
 6 12 0 62.7 1.34
 6 13 0 21 0.89
 6 14 0 9.05 0.64
 6 15 0 27.85 1.01
 6 16 0 7.13 0.64
 6 17 0 8.75 0.69
 6 18 0 20.76 1.02
 6 19 0 6.82 0.69
 6 21 0 2.22 0.46
 6 22 0 23.04 1.09
 6 0 1 38.7 0.86
 6 1 1 116 1.6
 6 2 1 83.83 1.32
 6 3 1 74.5 1.24
 6 4 1 85.68 1.36
 6 5 1 102.3 1.53
 6 6 1 9.27 0.53
 6 7 1 59.72 1.16
 6 8 1 51.68 1.1
 6 9 1 1.43 0.51
 6 10 1 1.43 0.35
 6 11 1 26.08 0.89
 6 12 1 12.5 0.75
 6 13 1 116.98 1.95
 6 14 1 40.25 1.16
 6 15 1 18.15 0.88
 6 16 1 11.48 0.78
 6 17 1 70.33 1.62
 6 18 1 64.9 1.6
 6 19 1 18.12 0.98
 6 20 1 12.88 0.91
 6 21 1 7.86 0.65
 6 22 1 21.34 1.09
 6 23 1 9.13 0.87
 6 0 2 18.78 0.65
 6 1 2 111.48 1.6
 6 2 2 170.34 2.16
 6 3 2 3.24 0.43
 6 4 2 0.84 0.46
 6 5 2 46.28 1
 6 6 2 9.29 0.56
 6 7 2 17.54 0.7
 6 8 2 45.51 1.07
 6 9 2 5.33 0.57
 6 10 2 103.97 1.73
 6 11 2 3.62 0.41
 6 12 2 29.81 1.01
 6 13 2 10.52 0.67
 6 14 2 89.13 1.76
 6 15 2 1 0.4
 6 16 2 6.81 0.58
 6 17 2 13.93 0.88
 6 18 2 7.29 0.61
 6 19 2 6.77 0.61
 6 20 2 1.79 0.46
 6 21 2 8.54 0.77
 6 22 2 6.08 0.54
 6 23 2 13.13 1.56
 6 0 3 12 0.59
 6 1 3 97.05 1.5
 6 2 3 16.18 0.67
 6 3 3 194.95 2.42
 6 4 3 65.04 1.22
 6 5 3 4.44 0.52
 6 6 3 23.83 0.79
 6 7 3 56.06 1.18
 6 8 3 22.28 0.81
 6 9 3 24.73 0.88
 6 10 3 1.26 0.37
 6 11 3 6.66 0.52
 6 12 3 20.19 0.89
 6 13 3 4.28 0.43
 6 14 3 46.79 1.31
 6 15 3 31.45 1.12
 6 16 3 27.62 1.1
 6 17 3 12.46 0.87
 6 18 3 67.77 1.68
 6 19 3 45.76 1.44
 6 20 3 2.94 0.48
 6 21 3 20.38 1.09
 6 22 3 28.16 1.19
 6 0 4 1.02 0.48
 6 1 4 91.51 1.53
 6 2 4 20.45 0.75
 6 3 4 55.27 1.16
 6 4 4 0.89 0.57
 6 5 4 35.84 0.98
 6 6 4 65.18 1.33
 6 7 4 4.8 0.42
 6 8 4 16.45 0.77
 6 9 4 38.9 1.1
 6 10 4 47.02 1.23
 6 11 4 2.42 0.39
 6 12 4 26.61 1
 6 13 4 4.55 0.46
 6 14 4 38.62 1.23
 6 15 4 3.71 0.47
 6 16 4 31.07 1.16
 6 17 4 78.17 1.78
 6 18 4 9.62 0.79
 6 19 4 30.57 1.23
 6 20 4 12.03 0.91
 6 21 4 53.04 1.53
 6 0 5 13.91 0.74
 6 1 5 63.27 1.31
 6 2 5 19.14 0.79
 6 3 5 103.2 1.73
 6 4 5 18.58 0.8
 6 5 5 4.07 0.41
 6 6 5 42.65 1.12
 6 7 5 9.88 0.7
 6 9 5 32.82 1.07
 6 10 5 2.23 0.39
 6 11 5 18.82 0.91
 6 12 5 22.55 0.98
 6 13 5 9.28 0.62
 6 14 5 22.03 1.03
 6 15 5 1.86 0.44
 6 16 5 16.38 0.99
 6 17 5 1.84 0.45
 6 18 5 17.27 0.99
 6 19 5 5.85 0.54
 6 0 6 49.53 1.23
 6 1 6 98.39 1.74
 6 2 6 70.43 1.48
 6 3 6 54.4 1.3
 6 4 6 19.12 0.86
 6 5 6 77.48 1.58
 6 6 6 71.91 1.54
 6 7 6 6.17 0.48
 6 8 6 10.54 0.77
 6 9 6 73.95 1.63
 6 10 6 12.38 0.85
 6 11 6 32.3 1.15
 6 12 6 39.43 1.25
 6 13 6 33.83 1.23
 6 14 6 12.82 0.93
 6 15 6 42.38 1.35
 6 16 6 28.06 1.16
 6 17 6 22.19 1.09
 6 18 6 8.4 0.59
 6 19 6 13.93 0.93
 6 0 7 17.25 0.86
 6 1 7 2.19 0.4
 6 2 7 48.62 1.3
 6 3 7 11.5 0.79
 6 4 7 7.96 0.65
 6 5 7 20.15 0.91
 6 6 7 96 1.86
 6 7 7 2.26 0.43
 6 8 7 18.53 0.93
 6 9 7 4.96 0.55
 6 10 7 56.47 1.49
 6 11 7 4.99 0.51
 6 12 7 17.05 1
 6 13 7 15.13 0.97
 6 14 7 13.47 0.94
 6 15 7 3.43 0.49
 6 17 7 11.6 0.86
 6 18 7 6.9 0.55
 6 0 8 27.7 1.07
 6 1 8 1.22 0.42
 6 2 8 14.43 0.86
 6 3 8 48.19 1.36
 6 4 8 7.59 0.69
 6 5 8 3.32 0.46
 6 6 8 12.87 0.88
 6 7 8 51.95 1.44
 6 8 8 0.71 0.46
 6 9 8 3.07 0.47
 6 10 8 7.65 0.66
 6 11 8 17.23 1.02
 6 12 8 2.35 0.47
 6 13 8 10.22 0.74
 6 14 8 14.93 0.97
 6 15 8 40.36 1.35
 6 16 8 20.68 1.07
 6 0 9 38.2 1.3
 6 1 9 1.09 0.44
 6 2 9 11.18 0.86
 6 3 9 10.97 0.81
 6 4 9 8.78 0.76
 6 5 9 2.65 0.46
 6 6 9 12.79 0.9
 6 7 9 6.87 0.56
 6 8 9 29.44 1.17
 6 9 9 5.7 0.54
 6 10 9 41.24 1.38
 6 11 9 6.43 0.61
 6 12 9 35.66 1.29
 6 13 9 13.66 0.94
 6 0 10 4.83 0.52
 6 1 10 42.56 1.37
 6 2 10 44.84 1.43
 6 3 10 1.58 0.48
 6 4 10 6.88 0.56
 6 5 10 50.54 1.49
 6 6 10 8.39 0.66
 6 7 10 22.1 1.11
 6 8 10 1.54 0.45
 6 9 10 4.44 0.51
 6 0 11 7.28 0.63
 6 1 11 29 1.37
 6 2 11 4.2 0.61
 7 2 0 69.96 1.28
 7 3 0 13.38 0.62
 7 4 0 3.73 0.51
 7 5 0 51.47 1.14
 7 6 0 20.66 0.79
 7 7 0 2.37 0.36
 7 8 0 33.94 0.98
 7 9 0 42.04 1.1
 7 10 0 95.95 1.72
 7 11 0 32.04 1.04
 7 12 0 23.78 0.93
 7 14 0 17.05 0.88
 7 15 0 14.81 0.88
 7 16 0 2.43 0.45
 7 17 0 11.25 0.85
 7 18 0 1.2 0.45
 7 19 0 3.03 0.48
 7 20 0 24.32 1.1
 7 21 0 17.46 1.02
 7 22 0 1.4 0.47
 7 0 1 214.28 2.65
 7 1 1 55.21 1.12
 7 2 1 15.57 0.68
 7 3 1 40.6 0.97
 7 4 1 68.46 1.28
 7 5 1 71.35 1.34
 7 6 1 39 1.01
 7 7 1 22.34 0.82
 7 8 1 1.12 0.36
 7 9 1 98.03 1.72
 7 10 1 18.63 0.84
 7 11 1 17.79 0.85
 7 13 1 36.16 1.14
 7 14 1 17.68 0.95
 7 15 1 10.5 0.79
 7 16 1 16.95 0.96
 7 17 1 35.15 1.25
 7 18 1 41.87 1.36
 7 19 1 25.74 1.15
 7 20 1 10.94 0.9
 7 21 1 24.64 1.14
 7 22 1 32.84 1.26
 7 0 2 11.24 0.63
 7 1 2 2 0.5
 7 2 2 37.9 0.97
 7 3 2 28.43 0.86
 7 4 2 12.35 0.66
 7 5 2 49.41 1.12
 7 6 2 203.96 2.64
 7 7 2 6.92 0.5
 7 8 2 17.08 0.8
 7 9 2 23.02 0.92
 7 10 2 139.06 2.18
 7 11 2 10.41 0.66
 7 12 2 56.99 1.4
 7 13 2 5.15 0.52
 7 14 2 5.63 0.5
 7 15 2 19.54 0.94
 7 16 2 14.82 0.92
 7 17 2 6.01 0.59
 7 18 2 10.97 0.87
 7 19 2 1.62 0.46
 7 20 2 1.84 0.46
 7 21 2 0.96 0.45
 7 0 3 3.68 0.54
 7 1 3 115.38 1.81
 7 2 3 29.46 0.91
 7 3 3 17.52 0.77
 7 4 3 23.98 0.85
 7 5 3 100.35 1.69
 7 6 3 43.28 1.1
 7 7 3 11.74 0.7
 7 8 3 36.58 1.07
 7 9 3 5.55 0.51
 7 10 3 5.85 0.51
 7 11 3 5.81 0.6
 7 12 3 14.53 0.83
 7 13 3 20.85 0.97
 7 14 3 41.57 1.3
 7 15 3 15.95 0.92
 7 16 3 23.99 1.12
 7 17 3 31.69 1.23
 7 18 3 7.72 0.64
 7 19 3 20.64 1.08
 7 20 3 12.35 0.91
 7 21 3 8.66 0.75
 7 0 4 2.55 0.38
 7 1 4 64.74 1.35
 7 2 4 11.66 0.71
 7 3 4 22.84 0.88
 7 4 4 55.68 1.27
 7 5 4 50.66 1.24
 7 6 4 47.41 1.2
 7 7 4 4.41 0.44
 7 8 4 8.93 0.64
 7 9 4 16.12 0.85
 7 10 4 11.52 0.78
 7 11 4 13.67 0.85
 7 12 4 26.58 1.06
 7 13 4 38.43 1.28
 7 14 4 11.52 0.86
 7 15 4 37.3 1.29
 7 16 4 34.61 1.24
 7 17 4 22.62 1.07
 7 18 4 15.72 0.98
 7 19 4 25.02 1.17
 7 20 4 1.89 0.46
 7 0 5 2.93 0.41
 7 1 5 21.52 0.88
 7 2 5 21.17 0.86
 7 3 5 7.07 0.61
 7 4 5 30.65 1.03
 7 5 5 31.84 1.05
 7 6 5 26.62 0.99
 7 7 5 43.84 1.24
 7 8 5 61.1 1.46
 7 9 5 4.71 0.47
 7 10 5 43.13 1.28
 7 11 5 11.73 0.84
 7 12 5 27.47 1.13
 7 13 5 4.47 0.49
 7 14 5 51.91 1.47
 7 15 5 3.07 0.47
 7 16 5 11.87 0.82
 7 17 5 3.93 0.5
 7 18 5 5.53 0.53
 7 19 5 5.35 0.52
 7 0 6 14.04 0.81
 7 1 6 59.83 1.43
 7 2 6 75.21 1.6
 7 3 6 56.22 1.41
 7 4 6 53.45 1.36
 7 5 6 6.33 0.54
 7 6 6 11.82 0.83
 7 7 6 32.81 1.16
 7 8 6 27.68 1.09
 7 9 6 8.68 0.71
 7 10 6 7.3 0.69
 7 11 6 24.59 1.06
 7 12 6 6.51 0.61
 7 13 6 13.08 0.91
 7 14 6 10.54 0.77
 7 15 6 17.03 1.02
 7 16 6 18.43 1.04
 7 17 6 14.44 0.98
 7 18 6 6.86 0.62
 7 0 7 29.82 1.12
 7 1 7 1.19 0.41
 7 2 7 70.53 1.63
 7 3 7 7.98 0.7
 7 4 7 3.05 0.45
 7 5 7 4.69 0.49
 7 6 7 3.18 0.46
 7 7 7 21.71 1.02
 7 8 7 34.61 1.21
 7 9 7 16.73 0.99
 7 10 7 36.05 1.28
 7 11 7 12.57 0.82
 7 12 7 20.02 1.09
 7 13 7 7.44 0.64
 7 14 7 28.31 1.22
 7 15 7 6.7 0.55
 7 0 8 1.16 0.44
 7 1 8 31.42 1.2
 7 2 8 69.38 1.66
 7 3 8 17.76 0.97
 7 4 8 6.18 0.6
 7 5 8 10.23 0.84
 7 6 8 4.38 0.5
 7 7 8 8.44 0.73
 7 8 8 3.81 0.54
 7 9 8 22.88 1.1
 7 10 8 2.05 0.46
 7 11 8 26.9 1.16
 7 12 8 16.74 0.99
 7 13 8 20.52 1.04
 7 14 8 2.37 0.46
 7 0 9 4.54 0.51
 7 1 9 4.34 0.51
 7 2 9 10.16 0.79
 7 3 9 7.01 0.59
 7 4 9 18.8 1.04
 7 5 9 10.44 0.69
 7 6 9 10.07 0.73
 7 7 9 3.72 0.5
 7 8 9 56.17 1.57
 7 10 9 30.95 1.21
 7 11 9 6.44 0.54
 7 1 10 30.44 1.22
 7 2 10 3.84 0.49
 7 3 10 64.58 1.66
 7 4 10 7.28 0.56
 7 6 10 9.49 0.88
 8 0 0 2.3 0.37
 8 1 0 1.67 0.36
 8 2 0 48.3 1.14
 8 4 0 2.32 0.38
 8 5 0 10.37 0.68
 8 6 0 128.34 2.04
 8 7 0 17.58 0.84
 8 8 0 5.59 0.51
 8 9 0 62.68 1.45
 8 10 0 17.41 0.87
 8 11 0 22.28 0.95
 8 12 0 9.96 0.66
 8 13 0 57.13 1.47
 8 14 0 1.25 0.43
 8 15 0 1.75 0.44
 8 16 0 35.41 1.25
 8 17 0 16.63 0.97
 8 19 0 9.07 0.67
 8 20 0 0.77 0.47
 8 0 1 30.8 0.97
 8 1 1 30.4 0.95
 8 2 1 94.17 1.65
 8 3 1 1.21 0.37
 8 4 1 31.91 0.98
 8 5 1 65.28 1.39
 8 6 1 2.49 0.4
 8 7 1 21.35 0.88
 8 8 1 4.99 0.5
 8 9 1 59.69 1.44
 8 10 1 4.24 0.44
 8 11 1 3.88 0.45
 8 12 1 20.74 0.98
 8 13 1 25.66 1.05
 8 14 1 4.44 0.49
 8 15 1 18.15 0.97
 8 16 1 8.53 0.76
 8 17 1 17.98 1.03
 8 18 1 3.84 0.5
 8 19 1 39.68 1.34
 8 20 1 36.63 1.28
 8 1 2 3.06 0.4
 8 2 2 31.58 0.99
 8 3 2 11.16 0.72
 8 4 2 126.58 2.02
 8 5 2 3.01 0.41
 8 6 2 48.84 1.24
 8 7 2 12.22 0.8
 8 8 2 178.44 2.58
 8 9 2 1.92 0.39
 8 10 2 22.63 0.97
 8 11 2 4.11 0.46
 8 12 2 27.12 1.07
 8 13 2 2.68 0.45
 8 14 2 26.6 1.1
 8 15 2 3.62 0.48
 8 16 2 20.78 1.04
 8 17 2 5.27 0.53
 8 18 2 2.86 0.48
 8 19 2 2.95 0.48
 8 20 2 10.19 0.76
 8 0 3 81.05 1.58
 8 1 3 1.86 0.39
 8 2 3 14.4 0.78
 8 3 3 34.19 1.04
 8 4 3 41.14 1.15
 8 5 3 22.49 0.92
 8 6 3 35.06 1.08
 8 7 3 34.21 1.1
 8 8 3 20.8 0.91
 8 9 3 58.43 1.44
 8 10 3 69.43 1.6
 8 11 3 10.74 0.81
 8 12 3 61.76 1.56
 8 13 3 36.7 1.24
 8 14 3 15.59 0.92
 8 16 3 12.01 0.89
 8 17 3 3.17 0.48
 8 18 3 5.84 0.54
 8 19 3 1.81 0.45
 8 0 4 5.39 0.49
 8 1 4 13.78 0.76
 8 2 4 16 0.82
 8 3 4 44.92 1.22
 8 4 4 23.28 0.95
 8 5 4 11.83 0.74
 8 6 4 6.76 0.52
 8 7 4 40.27 1.22
 8 8 4 63.89 1.53
 8 9 4 24.04 1.01
 8 10 4 30.14 1.13
 8 11 4 53.22 1.45
 8 12 4 15.34 0.91
 8 13 4 24.16 1.08
 8 14 4 24.48 1.12
 8 15 4 38.07 1.32
 8 16 4 8.23 0.59
 8 17 4 7.01 0.62
 8 0 5 0.65 0.41
 8 1 5 22.92 0.94
 8 2 5 17.84 0.88
 8 3 5 14.56 0.84
 8 4 5 16.74 0.87
 8 5 5 33.24 1.15
 8 6 5 45.63 1.31
 8 7 5 8.14 0.69
 8 8 5 36.23 1.23
 8 9 5 13.2 0.89
 8 10 5 48.57 1.42
 8 11 5 1.08 0.44
 8 12 5 52.75 1.52
 8 13 5 1.2 0.45
 8 14 5 5.37 0.53
 8 15 5 13.77 0.93
 8 16 5 10.02 0.88
 8 17 5 5.3 0.52
 8 0 6 83.87 1.78
 8 1 6 1.85 0.42
 8 2 6 8.24 0.69
 8 3 6 12.06 0.85
 8 4 6 36.21 1.21
 8 5 6 21.95 1.01
 8 6 6 16.09 0.93
 8 7 6 27.77 1.16
 8 8 6 12.75 0.93
 8 9 6 5.17 0.52
 8 11 6 28.97 1.21
 8 13 6 9.62 0.73
 8 14 6 3.23 0.49
 8 15 6 14.5 0.98
 8 16 6 18.37 1.03
 8 0 7 53.72 1.51
 8 1 7 4.91 0.5
 8 2 7 1.29 0.44
 8 3 7 11.11 0.76
 8 4 7 58.82 1.55
 8 5 7 0.99 0.45
 8 6 7 3.05 0.47
 8 7 7 35.17 1.27
 8 8 7 29.84 1.2
 8 9 7 10.15 0.79
 8 11 7 27.8 1.21
 8 12 7 32.13 1.22
 8 13 7 8.51 0.65
 8 14 7 12.93 0.93
 8 0 8 46.57 1.43
 8 1 8 43.99 1.4
 8 2 8 9.8 0.76
 8 3 8 34.62 1.29
 8 4 8 11.52 0.81
 8 5 8 13.87 0.97
 8 6 8 8.73 0.63
 8 7 8 13.11 0.94
 8 8 8 3.04 0.48
 8 9 8 3.84 0.5
 8 10 8 4.37 0.5
 8 11 8 22.01 1.08
 8 0 9 6.13 0.54
 8 1 9 5.7 0.54
 8 2 9 19.58 1.08
 8 3 9 16.82 1.01
 8 4 9 17.58 1.04
 8 5 9 0.88 0.49
 8 6 9 43.36 1.35
 8 7 9 22.75 1.1
 8 8 9 7.37 0.65
 9 2 0 23.63 0.94
 9 4 0 174.47 2.58
 9 6 0 6.56 0.55
 9 7 0 7.1 0.64
 9 8 0 124.05 2.17
 9 9 0 4.31 0.47
 9 10 0 15.48 0.91
 9 11 0 24.64 1.06
 9 12 0 5.44 0.52
 9 13 0 6.66 0.55
 9 14 0 41.51 1.36
 9 15 0 36.84 1.29
 9 18 0 4.58 0.51
 9 0 1 7.31 0.54
 9 1 1 11.7 0.75
 9 2 1 26.09 0.98
 9 3 1 12.79 0.79
 9 4 1 5.77 0.52
 9 5 1 6.86 0.62
 9 6 1 19.33 0.91
 9 7 1 38.75 1.23
 9 8 1 14.07 0.84
 9 9 1 38.19 1.2
 9 10 1 4.25 0.48
 9 11 1 34.08 1.21
 9 12 1 3.22 0.47
 9 13 1 58.71 1.57
 9 14 1 13.42 0.94
 9 15 1 4.14 0.5
 9 16 1 10.09 0.85
 9 17 1 21.58 1.08
 9 18 1 1.37 0.45
 9 0 2 110.47 1.97
 9 1 2 1.79 0.38
 9 2 2 4.51 0.44
 9 3 2 2.76 0.41
 9 4 2 90.84 1.79
 9 5 2 32.15 1.09
 9 6 2 9.86 0.79
 9 7 2 11.01 0.82
 9 8 2 6.2 0.51
 9 9 2 62.93 1.55
 9 10 2 9.91 0.78
 9 11 2 15.64 0.93
 9 12 2 19.14 1.02
 9 13 2 34.84 1.27
 9 14 2 10.45 0.8
 9 15 2 10.73 0.85
 9 16 2 18.06 1.03
 9 17 2 3.62 0.49
 9 18 2 12.88 0.89
 9 0 3 19.85 0.9
 9 1 3 20.28 0.93
 9 2 3 72.54 1.59
 9 4 3 7.67 0.58
 9 5 3 21.32 0.99
 9 6 3 27.45 1.08
 9 7 3 16.27 0.91
 9 8 3 84.89 1.82
 9 9 3 9.84 0.83
 9 10 3 49.01 1.42
 9 11 3 15.44 0.94
 9 12 3 43.8 1.37
 9 13 3 3.88 0.5
 9 14 3 30.19 1.23
 9 15 3 3.53 0.49
 9 16 3 2.12 0.46
 9 17 3 4.82 0.51
 9 0 4 65.64 1.57
 9 1 4 1.56 0.42
 9 2 4 3.4 0.45
 9 3 4 15.07 0.86
 9 4 4 41.86 1.27
 9 5 4 18.96 0.96
 9 6 4 28.73 1.09
 9 7 4 13.04 0.88
 9 8 4 34.58 1.22
 9 9 4 20.25 0.99
 9 10 4 48.37 1.45
 9 12 4 35.22 1.26
 9 13 4 1.3 0.46
 9 14 4 4.41 0.51
 9 15 4 5.26 0.53
 9 16 4 4.67 0.51
 9 0 5 68.3 1.66
 9 1 5 12.06 0.86
 9 2 5 43.03 1.32
 9 3 5 39.67 1.28
 9 4 5 13.06 0.89
 9 5 5 1.13 0.43
 9 6 5 17.58 0.99
 9 7 5 36.18 1.25
 9 8 5 20.34 1.01
 9 9 5 1.59 0.45
 9 10 5 2.87 0.47
 9 11 5 20.49 1.06
 9 12 5 11.51 0.88
 9 13 5 7.68 0.65
 9 14 5 2.76 0.48
 9 15 5 9.33 0.76
 9 0 6 0.87 0.44
 9 1 6 2.82 0.46
 9 2 6 15.81 0.95
 9 3 6 29.89 1.17
 9 4 6 9.05 0.75
 9 5 6 10.69 0.86
 9 6 6 9.96 0.83
 9 7 6 15.78 0.98
 9 8 6 3.15 0.49
 9 9 6 23.46 1.1
 9 10 6 5.15 0.58
 9 11 6 20.81 1.07
 9 12 6 9.07 0.74
 9 13 6 7.73 0.57
 9 0 7 18.08 1.02
 9 1 7 5.97 0.6
 9 2 7 20.43 1.08
 9 3 7 5.43 0.53
 9 4 7 19.37 1.07
 9 5 7 19.83 1.06
 9 6 7 62.34 1.64
 9 7 7 1.33 0.45
 9 8 7 20.81 1.04
 9 9 7 11.35 0.93
 9 10 7 13.23 0.92
 9 11 7 1.39 0.45
 9 0 8 4.33 0.51
 9 1 8 2.32 0.46
 9 2 8 2.91 0.48
 9 3 8 13.45 0.94
 9 4 8 23.27 1.13
 9 5 8 6.86 0.62
 9 6 8 18.67 1
 9 7 8 28.96 1.2
 9 8 8 5 0.52
 10 0 0 269.56 3.54
 10 2 0 10.15 0.79
 10 3 0 1.72 0.42
 10 4 0 117.8 2.14
 10 5 0 10.37 0.82
 10 6 0 24.21 1.05
 10 7 0 1.31 0.43
 10 8 0 3.04 0.47
 10 9 0 18.31 0.99
 10 10 0 3.66 0.49
 10 11 0 2.42 0.46
 10 12 0 1.9 0.46
 10 14 0 7.37 0.71
 10 15 0 1.58 0.45
 10 0 1 0.73 0.43
 10 1 1 40.48 1.26
 10 2 1 13.07 0.8
 10 3 1 18.89 0.94
 10 4 1 12.96 0.88
 10 5 1 5.74 0.57
 10 6 1 40.99 1.29
 10 7 1 11.7 0.78
 10 8 1 2.15 0.45
 10 9 1 9.95 0.85
 10 10 1 10.92 0.86
 10 11 1 48.06 1.45
 10 12 1 8.85 0.77
 10 13 1 9.22 0.68
 10 14 1 8.76 0.77
 10 15 1 16.77 1
 10 16 1 2.33 0.46
 10 0 2 51.16 1.42
 10 1 2 3.63 0.46
 10 2 2 50.13 1.43
 10 3 2 14.25 0.88
 10 4 2 18.61 0.94
 10 5 2 5.29 0.51
 10 6 2 2.67 0.46
 10 7 2 36.6 1.25
 10 8 2 7.32 0.71
 10 9 2 2.67 0.47
 10 10 2 32.3 1.25
 10 11 2 44.13 1.42
 10 12 2 2.31 0.47
 10 13 2 0.95 0.46
 10 14 2 34.41 1.27
 10 15 2 33.05 1.25
 10 0 3 7.51 0.7
 10 1 3 0.71 0.45
 10 2 3 14.98 0.89
 10 3 3 5.05 0.5
 10 4 3 15.45 0.91
 10 5 3 8.17 0.64
 10 6 3 57.15 1.52
 10 7 3 2.4 0.46
 10 9 3 10.74 0.87
 10 10 3 22.82 1.13
 10 11 3 1.8 0.45
 10 12 3 21.76 1.07
 10 13 3 27.17 1.18
 10 14 3 2.5 0.47
 10 15 3 2.46 0.46
 10 0 4 3.17 0.47
 10 1 4 8.7 0.73
 10 2 4 14.64 0.89
 10 3 4 17.78 1.01
 10 4 4 15.45 0.93
 10 5 4 32.4 1.23
 10 6 4 3.88 0.49
 10 7 4 38.81 1.35
 10 8 4 21.96 1.09
 10 9 4 15.55 0.96
 10 10 4 22.72 1.11
 10 11 4 20.98 1.08
 10 12 4 1.53 0.45
 10 13 4 0.95 0.45
 10 14 4 19.67 1.04
 10 0 5 17.88 1
 10 1 5 32.37 1.22
 10 2 5 30.11 1.23
 10 3 5 1.27 0.45
 10 4 5 23.03 1.09
 10 5 5 56.79 1.59
 10 6 5 19.71 1.06
 10 7 5 2.18 0.47
 10 8 5 12.49 0.9
 10 9 5 41.26 1.39
 10 10 5 13.05 0.95
 10 11 5 2.15 0.46
 10 12 5 9.29 0.78
 10 1 6 9.25 0.64
 10 2 6 11.63 0.93
 10 4 6 1.97 0.46
 10 5 6 3.93 0.5
 10 6 6 3.15 0.48
 10 7 6 13.01 0.85
 10 8 6 6.25 0.55
 10 9 6 6.63 0.61
 10 10 6 15.55 0.96
 10 0 7 3.38 0.49
 10 1 7 5.78 0.54
 10 2 7 85.07 1.92
 10 3 7 3.66 0.49
 10 4 7 9.21 0.77
 10 5 7 4.62 0.51
 10 6 7 36.85 1.3
 10 7 7 11.67 0.91
 11 1 0 0.77 0.45
 11 2 0 183.75 2.88
 11 3 0 10.42 0.79
 11 6 0 19.74 1.04
 11 7 0 58.63 1.58
 11 8 0 0.89 0.47
 11 9 0 1.71 0.46
 11 10 0 10.4 0.8
 11 11 0 55.68 1.54
 11 12 0 4.47 0.51
 11 13 0 9.71 0.8
 11 1 1 30.51 1.2
 11 2 1 1.58 0.45
 11 3 1 8.61 0.75
 11 4 1 8.09 0.64
 11 5 1 26.23 1.15
 11 6 1 1.64 0.46
 11 7 1 28.55 1.16
 11 8 1 15.11 0.97
 11 9 1 2.11 0.47
 11 10 1 7.99 0.65
 11 11 1 5.22 0.52
 11 12 1 0.86 0.46
 11 13 1 13.51 0.81
 11 0 2 7.55 0.71
 11 1 2 10.13 0.84
 11 2 2 14.58 0.98
 11 3 2 20.99 1.08
 11 4 2 12.97 0.89
 11 5 2 1.49 0.46
 11 6 2 1.94 0.46
 11 7 2 19.93 1.05
 11 8 2 9.43 0.77
 11 9 2 2.28 0.47
 11 10 2 3.21 0.49
 11 11 2 21.76 1.07
 11 12 2 6 0.59
 11 0 3 15.99 0.97
 11 1 3 19.51 1.02
 11 2 3 8.75 0.75
 11 4 3 27.79 1.18
 11 5 3 19.28 1.01
 11 6 3 18.31 1.03
 11 7 3 12.63 0.93
 11 8 3 15.42 1.01
 11 9 3 3.15 0.48
 11 10 3 3.72 0.49
 11 11 3 16.36 1.02
 11 0 4 7.02 0.63
 11 1 4 14.61 0.95
 11 2 4 27.83 1.17
 11 3 4 35.57 1.3
 11 4 4 7.47 0.58
 11 5 4 3.27 0.48
 11 6 4 16.56 0.96
 11 7 4 5.1 0.53
 11 8 4 1.42 0.45
 11 9 4 10.97 0.8
 11 10 4 3.39 0.48
 11 0 5 9.02 0.68
 11 1 5 14.56 0.98
 11 2 5 35.18 1.29
 11 3 5 22.77 1.06
 11 4 5 2.43 0.46
 11 5 5 3.09 0.48
 11 6 5 48.36 1.49
 11 7 5 12.24 0.89
 11 0 6 18.27 1.05
 11 1 6 4.8 0.51
 11 2 6 0.92 0.49
 11 3 6 27.91 1.17
 11 4 6 7 0.62
 12 0 0 8.97 0.68
 12 1 0 13.9 0.96
 12 2 0 5.37 0.59
 12 3 0 24.79 1.14
 12 4 0 2.33 0.46
 12 5 0 17.59 1
 12 6 0 20.45 1.04
 12 7 0 8.05 0.58
 12 9 0 35.88 1.29
 12 0 1 12.36 0.9
 12 1 1 5.12 0.53
 12 2 1 3.81 0.5
 12 3 1 22.43 1.11
 12 4 1 8.85 0.7
 12 5 1 34.48 1.3
 12 7 1 22.76 1.11
 12 8 1 10.07 0.87
 12 0 2 0.99 0.46
 12 1 2 5.14 0.52
 12 2 2 47.47 1.49
 12 3 2 1.52 0.45
 12 4 2 8.65 0.76
 12 5 2 7.74 0.64
 12 6 2 15.11 0.99
 12 7 2 4.89 0.51
 12 8 2 5.31 0.59
 12 1 3 18.02 0.98
 12 2 3 0.82 0.47
 12 3 3 20.75 1.07
 12 4 3 1.85 0.45
 12 5 3 7.03 0.71
 12 6 3 0.89 0.46
 12 0 4 14.19 0.94
 12 1 4 44.02 1.4
 12 2 4 9.06 0.85
 12 3 4 17.12 1

_iucr_refine_fcf_details
;
data_L-Ala_23K_HAR
_computing_structure_refinement   'olex2.refine 1.3 (Bourhis et al., 2015)'
_shelx_refln_list_code            4
loop_
  _space_group_symop_id
  _space_group_symop_operation_xyz
  1  x,y,z
  2  x+1/2,-y+1/2,-z
  3  -x,y+1/2,-z+1/2
  4  -x+1/2,-y,z+1/2

_space_group_crystal_system       orthorhombic
_space_group_IT_number            19
_space_group_name_H-M_alt         'P 21 21 21'
_space_group_name_Hall            ' P 2ac 2ab'
_symmetry_space_group_name_H-M    'P 21 21 21'
_symmetry_space_group_name_Hall   ' P 2ac 2ab'
_symmetry_Int_Tables_number       19
_cell_length_a                    5.9279(10)
_cell_length_b                    12.2597(17)
_cell_length_c                    5.7939(9)
_cell_angle_alpha                 90
_cell_angle_beta                  90
_cell_angle_gamma                 90
_cell_volume                      421.07(11)
loop_
  _refln_index_h
  _refln_index_k
  _refln_index_l
  _refln_F_squared_calc
  _refln_F_squared_meas
  _refln_F_squared_sigma
  _refln_F_squared_weight
  _refln_observed_status
0 0 2 2902.310 2805.290 32.966 0.045 o
0 0 4 205.298 206.931 3.862 3.582 o
0 0 8 25.039 24.162 1.513 24.599 o
0 0 10 5.129 4.750 1.301 33.434 o
0 1 1 728.380 714.951 7.251 0.891 o
0 1 2 505.941 526.202 6.484 1.191 o
0 1 3 81.148 82.894 1.735 17.981 o
0 1 4 38.602 39.299 1.190 39.103 o
0 1 5 235.085 233.019 4.477 2.671 o
0 1 6 92.602 92.524 2.430 9.301 o
0 1 7 60.989 58.005 2.047 13.268 o
0 1 8 3.053 3.540 1.008 55.643 o
0 1 9 6.500 8.410 1.190 39.941 o
0 1 12 28.477 26.663 2.269 10.959 o
0 2 0 181.588 181.377 1.735 15.318 o
0 2 1 111.459 117.977 1.210 32.651 o
0 2 2 175.041 179.199 2.047 11.696 o
0 2 3 151.861 155.703 2.894 6.384 o
0 2 4 89.585 91.838 2.037 13.103 o
0 2 5 136.999 135.483 2.924 6.330 o
0 2 6 15.025 15.994 1.029 53.247 o
0 2 7 545.501 534.128 9.641 0.571 o
0 2 8 9.442 8.592 1.170 41.308 o
0 2 9 47.456 45.773 2.188 11.707 o
0 2 10 20.801 20.431 1.755 18.330 o
0 2 11 2.037 2.662 1.402 28.804 o
0 2 12 18.910 19.947 1.987 14.313 o
0 3 1 697.633 699.320 6.333 1.126 o
0 3 2 54.883 55.454 0.787 83.001 o
0 3 3 198.824 202.746 2.430 8.396 o
0 3 4 7.636 7.896 0.444 285.672 o
0 3 5 49.086 48.566 1.533 23.589 o
0 3 6 1.030 1.472 0.726 107.354 o
0 3 8 16.736 15.510 1.361 30.447 o
0 3 9 61.487 62.523 2.521 8.795 o
0 3 10 48.422 48.324 2.410 9.662 o
0 3 11 7.628 6.706 1.553 23.456 o
0 3 12 117.387 114.710 3.943 3.575 o
0 4 0 5294.900 5117.810 43.958 0.023 o
0 4 1 94.602 96.991 1.059 43.179 o
0 4 2 169.855 168.974 1.765 15.242 o
0 4 3 709.201 729.362 7.694 0.810 o
0 4 4 221.363 226.465 2.814 6.322 o
0 4 5 379.616 383.992 4.538 2.396 o
0 4 6 16.624 15.782 1.089 47.492 o
0 4 7 11.887 11.627 1.109 45.888 o
0 4 8 1.919 1.704 1.129 44.365 o
0 4 9 20.899 21.933 1.634 21.132 o
0 4 10 27.185 27.974 1.946 14.880 o
0 5 2 544.918 559.420 5.264 1.664 o
0 5 3 79.051 80.251 1.180 37.147 o
0 5 4 0.308 0.666 0.444 287.470 o
0 5 5 177.431 175.397 2.410 8.762 o
0 5 6 84.301 85.132 1.553 22.102 o
0 5 7 24.545 23.769 1.432 27.437 o
0 5 10 32.322 32.280 2.067 13.176 o
0 5 12 9.380 9.651 1.775 17.956 o
0 6 0 87.316 88.520 1.029 46.455 o
0 6 1 469.387 468.772 4.528 2.256 o
0 6 2 90.923 95.448 1.160 37.164 o
0 6 3 262.374 268.789 2.814 6.038 o
0 6 4 69.798 70.006 1.220 35.583 o
0 6 5 0.688 0.766 0.484 241.548 o
0 6 6 11.994 11.032 0.655 130.863 o
0 6 7 42.590 42.606 1.210 37.677 o
0 6 8 10.023 10.135 0.827 82.516 o
0 6 10 40.549 41.074 2.329 10.364 o
0 6 11 8.816 7.614 1.603 22.002 o
0 6 12 54.387 55.050 2.753 7.407 o
0 7 1 35.869 36.445 0.605 143.945 o
0 7 2 5.041 5.345 0.343 479.200 o
0 7 3 21.930 22.105 0.565 172.038 o
0 7 4 28.830 28.831 0.776 91.249 o
0 7 5 7.018 6.535 0.534 197.455 o
0 7 6 142.455 140.193 2.219 10.598 o
0 7 7 47.061 46.035 1.271 34.096 o
0 7 8 57.899 58.852 1.553 22.800 o
0 7 9 46.992 45.924 1.513 24.255 o
0 7 10 53.338 53.639 2.602 8.288 o
0 7 11 2.521 3.056 1.523 24.407 o
0 7 12 67.745 63.985 3.035 6.082 o
0 8 0 44.818 44.764 0.716 102.079 o
0 8 1 44.139 43.786 0.726 99.722 o
0 8 2 108.360 110.262 1.382 26.249 o
0 8 3 60.769 60.839 0.978 54.746 o
0 8 4 64.469 63.642 1.069 46.071 o
0 8 5 146.215 143.329 2.158 11.105 o
0 8 6 30.648 29.608 0.978 57.992 o
0 8 7 1.545 1.926 0.454 274.763 o
0 8 8 87.867 86.362 1.916 14.777 o
0 8 9 78.394 78.618 1.926 14.746 o
0 8 10 57.469 59.417 1.785 17.381 o
0 8 11 7.696 8.289 1.593 22.283 o
0 9 1 31.464 31.665 0.655 125.670 o
0 9 2 21.252 23.376 0.595 155.470 o
0 9 3 143.246 140.868 1.765 16.001 o
0 9 4 7.034 7.099 0.464 261.759 o
0 9 5 72.879 68.453 1.412 26.959 o
0 9 6 12.639 14.168 0.776 93.312 o
0 9 7 4.333 4.871 0.524 205.508 o
0 9 8 11.213 12.101 0.867 74.975 o
0 9 9 16.988 16.266 1.069 49.281 o
0 9 10 6.605 6.646 0.666 127.504 o
0 9 11 7.685 7.896 0.776 93.675 o
0 10 0 0.698 0.787 0.383 385.395 o
0 10 1 131.845 135.514 1.684 17.659 o
0 10 2 45.908 45.652 0.857 72.703 o
0 10 3 39.452 39.097 0.827 79.045 o
0 10 4 87.239 89.156 1.371 27.719 o
0 10 5 9.167 7.846 0.555 183.040 o
0 10 6 15.361 15.399 0.827 82.179 o
0 10 7 10.115 9.096 0.817 84.575 o
0 10 8 5.283 6.454 0.706 113.429 o
0 10 9 13.611 13.674 1.029 53.299 o
0 10 10 1.234 1.835 0.555 183.958 o
0 10 11 0.738 1.553 0.585 165.433 o
0 11 1 66.808 65.851 1.099 43.526 o
0 11 2 83.727 82.682 1.250 33.128 o
0 11 3 67.914 69.451 1.170 38.609 o
0 11 4 96.135 96.699 1.503 23.092 o
0 11 5 21.469 20.471 0.776 92.442 o
0 11 6 117.293 115.678 1.886 14.739 o
0 11 7 29.495 30.989 1.180 40.117 o
0 11 8 40.500 39.571 1.392 28.725 o
0 11 9 1.733 2.219 0.555 183.939 o
0 11 10 17.378 16.165 1.150 42.631 o
0 11 11 9.111 8.239 0.847 78.699 o
0 12 0 233.480 229.732 2.632 7.030 o
0 12 1 74.856 75.350 1.220 35.238 o
0 12 2 28.038 27.883 0.746 98.741 o
0 12 3 117.251 117.362 1.684 18.124 o
0 12 4 38.746 38.492 0.958 59.644 o
0 12 5 1.303 1.472 0.343 481.289 o
0 12 6 6.390 6.232 0.565 177.007 o
0 12 7 5.067 5.758 0.655 131.549 o
0 12 8 39.475 39.702 1.442 26.797 o
0 12 9 34.814 34.428 1.392 28.851 o
0 12 10 11.850 13.251 0.928 65.515 o
0 12 11 30.956 29.769 1.402 28.523 o
0 13 1 19.236 18.585 0.686 118.463 o
0 13 2 21.574 21.207 0.696 114.628 o
0 13 3 142.725 143.611 1.977 13.063 o
0 13 4 10.998 11.335 0.655 130.945 o
0 13 5 76.961 78.144 1.492 24.062 o
0 13 6 4.367 4.719 0.494 231.403 o
0 13 7 13.072 11.486 0.797 88.719 o
0 13 8 32.041 31.725 1.341 31.096 o
0 13 9 28.884 28.771 1.341 31.163 o
0 13 10 11.574 12.373 1.059 50.350 o
0 14 0 56.675 57.804 1.119 42.852 o
0 14 1 38.972 37.413 0.938 62.171 o
0 14 2 22.189 21.016 0.746 99.860 o
0 14 3 28.628 27.450 0.847 77.092 o
0 14 4 142.120 140.556 2.067 12.064 o
0 14 5 2.707 3.469 0.413 330.730 o
0 14 6 10.746 11.537 0.736 103.954 o
0 14 7 1.036 1.462 0.403 347.783 o
0 14 8 11.007 12.373 0.988 57.788 o
0 14 10 45.611 43.010 1.624 21.137 o
0 15 1 90.028 89.781 1.543 22.203 o
0 15 2 179.609 178.957 2.360 9.072 o
0 15 3 89.556 89.277 1.573 21.426 o
0 15 4 45.632 44.674 1.170 40.107 o
0 15 5 13.101 13.916 0.787 90.930 o
0 15 9 46.014 46.691 1.634 20.859 o
0 15 10 5.054 5.778 0.655 131.549 o
0 16 0 24.574 24.908 0.847 77.505 o
0 16 2 3.927 4.387 0.413 330.413 o
0 16 3 152.959 152.768 2.239 10.293 o
0 16 4 93.112 93.442 1.724 17.941 o
0 16 5 13.497 13.110 0.797 88.657 o
0 16 6 43.043 40.993 1.271 34.263 o
0 16 7 82.393 80.624 1.805 16.657 o
0 16 8 0.575 0.988 0.444 287.460 o
0 16 9 13.416 14.269 1.099 46.693 o
0 17 1 0.872 1.119 0.373 406.484 o
0 17 2 62.541 60.264 1.371 28.870 o
0 17 3 48.085 46.600 1.230 36.262 o
0 17 4 5.167 5.627 0.464 262.302 o
0 17 5 72.661 76.006 1.644 20.104 o
0 17 6 28.606 28.740 1.099 46.190 o
0 17 7 0.487 1.039 0.444 287.461 o
0 17 8 7.120 6.484 0.555 183.391 o
0 17 9 15.116 15.318 0.988 57.666 o
0 18 0 223.270 224.670 2.945 5.827 o
0 18 1 61.185 59.094 1.351 29.753 o
0 18 2 19.174 20.139 0.908 68.056 o
0 18 3 27.714 26.653 0.988 57.039 o
0 18 4 10.085 9.510 0.746 101.264 o
0 18 5 2.629 2.299 0.434 300.790 o
0 18 6 6.753 7.694 0.686 120.096 o
0 18 7 1.402 2.279 0.454 274.761 o
0 18 9 8.368 8.471 0.645 135.399 o
0 19 1 15.421 15.943 0.898 69.824 o
0 19 2 116.711 118.310 2.077 12.299 o
0 19 3 2.995 2.471 0.424 315.214 o
0 19 4 3.845 3.318 0.454 274.467 o
0 19 5 14.117 13.443 0.898 69.914 o
0 19 6 43.066 43.635 1.382 29.059 o
0 19 7 5.090 6.777 0.565 177.102 o
0 19 8 10.447 9.106 0.776 93.546 o
0 20 1 27.418 27.076 1.049 50.740 o
0 20 2 0.846 0.968 0.454 274.819 o
0 20 3 42.967 43.857 1.331 31.254 o
0 20 4 1.600 1.805 0.434 300.909 o
0 20 6 1.328 1.815 0.454 274.779 o
0 20 7 135.653 133.456 2.430 9.004 o
0 20 8 5.714 6.081 0.534 197.641 o
0 21 1 2.037 2.652 0.434 300.834 o
0 21 2 45.673 45.339 1.351 30.278 o
0 21 3 0.835 0.857 0.434 300.978 o
0 21 5 20.962 19.382 1.039 52.041 o
0 21 6 21.882 21.026 1.089 47.328 o
0 21 7 0.453 0.898 0.444 287.464 o
0 22 0 131.627 133.769 2.340 9.694 o
0 22 2 37.007 36.334 1.281 33.923 o
0 22 3 0.616 1.140 0.444 287.456 o
0 22 4 3.563 4.296 0.504 222.357 o
0 22 5 4.748 5.425 0.534 197.775 o
0 22 6 10.171 10.437 0.776 93.529 o
0 23 1 1.816 1.704 0.444 287.379 o
0 23 2 16.547 17.779 1.029 53.193 o
0 23 3 26.746 27.793 1.160 41.610 o
0 23 5 14.065 12.363 0.968 60.146 o
0 23 6 16.878 16.780 0.988 57.601 o
0 24 2 1.812 2.461 0.474 251.851 o
0 24 3 11.782 12.545 0.918 66.968 o
0 24 4 26.006 26.229 1.129 43.880 o
0 25 1 2.303 2.945 0.585 165.380 o
0 25 2 21.063 22.165 1.261 35.406 o
0 25 3 5.682 4.911 0.585 165.147 o
0 25 4 2.228 2.864 0.524 205.733 o
0 26 0 5.289 6.363 0.625 144.539 o
0 26 1 19.352 19.523 1.240 36.600 o
0 26 2 1.668 2.521 0.514 213.912 o
1 0 1 75.969 75.804 0.827 70.408 o
1 0 2 3233.140 3065.740 35.779 0.038 o
1 0 3 30.274 31.635 0.918 65.674 o
1 0 4 321.739 324.243 5.788 1.587 o
1 0 5 278.052 280.981 5.264 1.930 o
1 0 7 246.656 244.848 5.113 2.065 o
1 0 8 9.972 10.316 1.220 37.959 o
1 0 10 2.626 3.439 1.281 34.503 o
1 0 12 16.172 17.668 1.956 14.765 o
1 1 0 249.502 248.257 2.340 8.365 o
1 1 1 127.523 131.853 1.341 26.381 o
1 1 2 68.411 70.752 0.928 58.927 o
1 1 3 288.886 298.719 5.183 1.976 o
1 1 4 244.740 256.768 4.689 2.431 o
1 1 5 119.116 120.881 2.693 7.498 o
1 1 7 25.952 26.512 1.452 26.660 o
1 1 8 33.776 34.912 1.795 17.434 o
1 1 9 3.075 2.208 1.129 44.362 o
1 1 10 23.875 25.433 1.886 15.860 o
1 1 11 13.387 11.869 1.654 20.667 o
1 1 12 74.952 75.108 3.177 5.545 o
1 2 0 5356.310 5416.300 57.511 0.014 o
1 2 1 102.527 102.780 1.089 40.268 o
1 2 2 565.961 565.138 6.051 1.308 o
1 2 3 218.206 221.916 2.612 7.233 o
1 2 4 27.123 28.387 1.039 51.703 o
1 2 5 466.144 457.901 8.057 0.816 o
1 2 6 7.717 7.452 0.847 78.743 o
1 2 7 59.229 60.597 2.108 12.532 o
1 2 8 18.904 19.614 1.452 26.743 o
1 2 9 49.694 50.936 2.269 10.883 o
1 2 11 34.333 33.420 2.269 10.942 o
1 2 12 9.250 8.199 1.815 17.169 o
1 3 0 56.531 58.338 0.686 105.154 o
1 3 1 1080.410 1073.660 9.570 0.489 o
1 3 2 189.864 191.623 1.997 11.934 o
1 3 3 88.225 90.578 1.271 31.805 o
1 3 4 22.061 23.123 0.635 136.680 o
1 3 5 176.040 174.086 3.610 4.139 o
1 3 6 12.478 12.273 0.998 56.603 o
1 3 7 78.908 80.443 2.481 9.004 o
1 3 8 30.892 31.725 1.714 19.126 o
1 3 10 17.514 19.917 1.735 18.769 o
1 3 11 23.539 23.134 1.966 14.593 o
1 3 12 2.992 3.197 1.785 17.764 o
1 4 0 1700.350 1656.930 14.612 0.208 o
1 4 1 154.915 155.027 1.624 18.046 o
1 4 2 1047.990 1050.680 9.530 0.498 o
1 4 3 90.570 94.450 1.331 29.058 o
1 4 4 106.200 108.296 1.553 21.359 o
1 4 5 109.465 106.753 1.674 18.570 o
1 4 6 16.127 15.802 1.089 47.501 o
1 4 7 142.666 139.557 3.499 4.470 o
1 4 8 32.775 32.391 1.755 18.251 o
1 4 9 3.689 3.217 1.240 36.781 o
1 4 10 21.287 21.449 1.835 16.755 o
1 4 11 11.750 11.768 1.664 20.421 o
1 4 12 27.410 28.710 2.229 11.358 o
1 5 0 331.552 334.034 3.247 4.406 o
1 5 1 435.600 432.266 4.185 2.639 o
1 5 2 18.057 18.364 0.403 333.753 o
1 5 3 22.571 22.740 0.524 198.139 o
1 5 4 80.657 82.631 1.331 29.637 o
1 5 5 8.416 8.451 0.534 197.111 o
1 5 6 12.844 13.120 0.666 126.769 o
1 5 7 28.913 30.203 1.039 51.602 o
1 5 8 102.840 101.035 3.096 5.774 o
1 5 9 27.899 28.256 1.845 16.540 o
1 5 10 32.616 32.310 2.098 12.800 o
1 5 11 5.192 6.071 1.523 24.402 o
1 5 12 70.544 67.817 3.116 5.769 o
1 6 0 62.023 61.081 0.787 81.081 o
1 6 1 20.401 21.611 0.434 287.227 o
1 6 2 213.467 216.693 2.289 9.130 o
1 6 3 132.964 136.361 1.613 19.005 o
1 6 4 129.803 128.717 1.856 14.925 o
1 6 5 224.388 226.868 2.985 5.679 o
1 6 6 21.537 21.611 0.817 83.614 o
1 6 7 62.137 60.970 1.462 25.523 o
1 6 8 15.829 14.864 0.918 66.811 o
1 6 9 8.876 9.933 1.331 31.910 o
1 6 10 39.999 41.114 2.309 10.546 o
1 6 11 2.921 3.903 1.472 26.107 o
1 6 12 2.710 2.824 1.795 17.565 o
1 7 0 18.718 18.999 0.434 289.645 o
1 7 1 333.511 335.003 3.368 4.141 o
1 7 2 159.867 159.978 1.805 14.929 o
1 7 3 4.972 5.113 0.383 384.051 o
1 7 4 82.965 82.662 1.220 34.681 o
1 7 5 73.223 72.043 1.382 28.030 o
1 7 6 7.388 7.684 0.625 144.353 o
1 7 7 10.361 9.399 0.776 93.544 o
1 7 8 93.734 90.265 1.946 14.269 o
1 7 9 14.465 15.681 1.019 54.317 o
1 7 10 32.563 31.332 2.118 12.560 o
1 7 11 7.733 8.511 1.634 21.196 o
1 7 12 23.926 22.599 2.108 12.708 o
1 8 0 389.281 396.981 3.963 2.994 o
1 8 1 227.476 231.587 2.450 7.976 o
1 8 2 10.413 10.115 0.434 297.495 o
1 8 3 253.221 254.378 2.783 6.229 o
1 8 4 44.913 44.603 0.877 69.740 o
1 8 5 69.971 68.463 1.371 28.564 o
1 8 6 9.774 8.985 0.686 119.881 o
1 8 7 56.660 55.656 1.442 26.378 o
1 8 8 3.617 3.207 0.504 222.400 o
1 8 9 7.845 8.249 0.746 101.393 o
1 8 10 24.228 24.233 1.250 35.915 o
1 8 11 16.313 15.449 1.190 39.820 o
1 9 0 2.926 3.217 0.343 480.668 o
1 9 1 226.466 229.308 2.501 7.719 o
1 9 2 57.796 61.020 0.978 55.000 o
1 9 3 28.643 28.650 0.696 112.911 o
1 9 4 2.083 2.148 0.393 365.694 o
1 9 5 91.249 88.924 1.442 25.154 o
1 9 6 11.437 10.931 0.776 93.459 o
1 9 7 67.841 66.547 1.603 21.233 o
1 9 8 50.279 50.623 1.513 24.177 o
1 9 9 19.755 19.604 1.119 44.881 o
1 9 10 7.390 7.301 0.827 82.635 o
1 9 11 24.706 23.244 1.311 32.700 o
1 10 0 40.328 42.506 0.797 84.501 o
1 10 1 132.266 129.544 1.654 18.289 o
1 10 2 58.888 58.711 0.988 53.966 o
1 10 3 77.450 78.678 1.230 34.513 o
1 10 4 21.695 22.428 0.696 114.526 o
1 10 5 9.646 9.399 0.585 164.527 o
1 10 6 2.596 2.400 0.454 274.662 o
1 10 7 17.805 18.535 0.958 61.215 o
1 10 8 40.983 39.258 1.382 29.134 o
1 10 9 30.826 29.235 1.311 32.570 o
1 10 10 59.897 55.323 1.795 17.187 o
1 10 11 19.202 18.515 1.230 37.208 o
1 11 0 93.639 95.640 1.341 28.525 o
1 11 1 16.840 16.932 0.555 180.505 o
1 11 2 115.271 116.454 1.573 20.555 o
1 11 3 15.339 16.458 0.595 157.593 o
1 11 4 63.248 61.565 1.170 39.026 o
1 11 5 34.483 35.406 0.948 61.267 o
1 11 6 10.691 9.711 0.686 119.791 o
1 11 7 21.285 21.570 0.908 67.925 o
1 11 8 93.207 94.400 2.108 12.238 o
1 11 9 44.595 45.561 1.573 22.488 o
1 11 10 15.262 16.105 1.150 42.662 o
1 11 11 2.814 3.560 0.615 149.493 o
1 12 0 26.282 26.572 0.706 110.371 o
1 12 2 115.997 113.943 1.603 19.873 o
1 12 3 32.063 31.887 0.827 80.266 o
1 12 4 143.567 139.104 1.977 13.079 o
1 12 5 24.736 24.767 0.857 75.717 o
1 12 6 29.324 28.640 0.958 60.505 o
1 12 7 2.487 1.886 0.484 241.447 o
1 12 8 12.689 11.627 0.978 58.956 o
1 12 9 8.251 8.834 0.837 80.618 o
1 12 10 47.552 45.037 1.634 20.852 o
1 12 11 0.778 1.593 0.575 171.288 o
1 13 0 57.613 56.593 1.069 46.737 o
1 13 1 126.463 126.004 1.755 16.591 o
1 13 2 110.402 108.810 1.624 19.601 o
1 13 3 34.508 33.379 0.898 68.208 o
1 13 4 25.289 26.784 0.847 77.382 o
1 13 5 44.156 44.169 1.150 41.548 o
1 13 6 7.571 7.442 0.605 154.101 o
1 13 7 40.603 41.830 1.240 35.968 o
1 13 8 28.340 27.984 1.261 35.251 o
1 13 9 16.639 15.903 1.140 43.399 o
1 14 0 1.526 0.847 0.494 231.767 o
1 14 1 29.945 29.194 0.827 80.605 o
1 14 2 54.009 54.022 1.129 42.350 o
1 14 3 113.797 113.399 1.765 16.727 o
1 14 4 41.402 38.916 1.059 48.983 o
1 14 5 39.103 39.702 1.109 44.824 o
1 14 6 27.546 27.661 0.998 55.896 o
1 14 7 25.579 24.313 1.049 50.847 o
1 14 8 1.909 1.190 0.565 177.440 o
1 14 9 7.189 7.836 0.837 80.657 o
1 14 10 7.615 6.494 0.676 123.685 o
1 15 0 83.688 85.203 1.462 24.761 o
1 15 1 87.455 86.504 1.503 23.427 o
1 15 2 30.468 31.231 0.918 65.675 o
1 15 3 33.593 33.067 0.978 57.747 o
1 15 4 2.145 2.945 0.403 347.586 o
1 15 5 29.240 29.466 1.019 53.633 o
1 15 6 11.757 10.871 0.817 84.481 o
1 15 7 33.767 31.927 1.170 40.680 o
1 15 8 43.226 45.733 1.371 29.457 o
1 15 9 21.355 21.984 1.240 36.557 o
1 15 10 10.938 10.407 0.887 71.649 o
1 16 0 24.460 24.152 0.847 77.541 o
1 16 1 61.210 60.990 1.281 32.942 o
1 16 2 28.983 27.278 0.938 63.141 o
1 16 3 9.916 9.177 0.615 148.805 o
1 16 4 22.083 23.285 0.908 67.843 o
1 16 5 73.549 77.629 1.624 20.559 o
1 16 6 2.937 2.945 0.434 300.714 o
1 16 7 23.038 25.544 1.069 49.023 o
1 16 8 5.182 5.516 0.524 205.389 o
1 16 9 42.398 42.435 1.573 22.528 o
1 17 0 29.939 29.164 0.958 60.459 o
1 17 1 24.875 25.100 0.898 69.150 o
1 17 2 76.503 74.766 1.513 23.502 o
1 17 3 25.554 24.707 0.938 63.390 o
1 17 4 26.491 27.732 1.008 54.842 o
1 17 5 11.080 11.315 0.807 86.616 o
1 17 6 20.768 21.258 0.998 56.270 o
1 17 7 19.087 20.259 1.019 54.146 o
1 17 8 28.719 26.512 1.180 40.186 o
1 17 9 17.848 18.081 1.049 51.145 o
1 18 0 0.737 0.918 0.424 315.482 o
1 18 1 22.956 23.486 0.928 64.914 o
1 18 2 107.666 108.699 1.906 14.603 o
1 18 3 27.346 26.189 0.998 55.935 o
1 18 4 56.094 57.844 1.452 26.014 o
1 18 5 7.424 6.878 0.655 131.394 o
1 18 6 13.642 13.684 0.898 69.925 o
1 18 7 44.404 42.526 1.382 29.045 o
1 18 8 4.411 5.395 0.524 205.476 o
1 18 9 11.748 11.436 0.898 70.017 o
1 19 0 33.372 33.299 1.099 45.962 o
1 19 1 14.274 15.117 0.827 82.240 o
1 19 2 39.653 40.690 1.190 39.051 o
1 19 3 27.488 26.875 1.049 50.741 o
1 19 4 39.559 40.297 1.240 36.014 o
1 19 5 17.825 18.454 0.978 58.735 o
1 19 6 10.876 11.658 0.867 74.993 o
1 19 7 6.675 6.666 0.615 149.205 o
1 19 8 1.831 2.239 0.464 262.922 o
1 20 0 41.376 39.753 1.240 35.975 o
1 20 1 6.309 5.748 0.494 231.061 o
1 20 2 10.145 9.580 0.706 113.113 o
1 20 3 7.839 7.664 0.666 127.404 o
1 20 4 8.975 9.126 0.807 86.735 o
1 20 5 64.376 63.864 1.634 20.546 o
1 20 6 33.111 31.201 1.240 36.269 o
1 20 7 14.254 15.258 0.988 57.688 o
1 21 0 1.258 1.412 0.454 274.793 o
1 21 1 1.444 2.037 0.424 315.407 o
1 21 2 21.674 22.579 1.019 54.035 o
1 21 3 23.942 23.285 1.049 50.914 o
1 21 4 11.043 10.669 0.787 91.112 o
1 21 5 24.825 24.797 1.109 45.521 o
1 21 6 9.010 9.288 0.776 93.602 o
1 21 7 9.112 9.197 0.666 127.267 o
1 22 0 3.699 3.943 0.484 241.252 o
1 22 1 32.720 34.327 1.200 38.683 o
1 22 2 38.167 36.112 1.271 34.432 o
1 22 3 6.575 7.099 0.615 149.196 o
1 22 4 20.806 21.500 1.049 51.029 o
1 22 5 1.495 1.704 0.454 274.772 o
1 22 6 10.091 8.521 0.766 96.044 o
1 23 0 5.998 6.918 0.605 154.249 o
1 23 1 9.583 10.528 0.898 70.085 o
1 23 2 42.677 42.858 1.412 27.863 o
1 23 3 2.855 2.713 0.474 251.763 o
1 23 4 14.468 14.895 0.968 60.105 o
1 23 5 3.450 4.518 0.504 222.357 o
1 23 6 11.442 11.889 0.887 71.614 o
1 24 0 9.723 9.661 0.797 88.902 o
1 24 1 21.624 20.673 1.079 48.220 o
1 24 2 9.692 10.518 0.797 88.887 o
1 24 3 7.958 8.037 0.645 135.445 o
1 24 4 2.229 2.108 0.454 274.707 o
1 24 5 17.561 17.214 0.998 56.426 o
1 25 1 8.522 9.378 0.827 82.576 o
1 25 3 15.612 17.678 1.160 41.911 o
1 26 0 6.627 7.230 0.645 135.561 o
1 26 1 0.809 1.977 0.504 222.595 o
1 26 2 3.683 4.437 0.565 177.293 o
2 0 0 40.448 41.386 0.534 176.718 o
2 0 1 1.307 1.613 0.161 2170.580 o
2 0 2 4.085 4.145 0.232 1045.260 o
2 0 3 134.520 130.401 1.513 21.298 o
2 0 4 53.387 56.059 1.523 23.780 o
2 0 5 144.058 142.684 3.086 5.687 o
2 0 6 74.170 75.522 2.198 11.436 o
2 0 7 6.932 7.331 1.008 55.598 o
2 0 8 54.720 53.417 2.188 11.669 o
2 0 9 72.082 74.786 2.763 7.307 o
2 0 10 49.455 49.091 2.450 9.346 o
2 0 11 12.148 12.444 1.704 19.465 o
2 0 12 46.832 46.106 2.652 7.995 o
2 1 0 30.206 30.717 0.434 273.082 o
2 1 1 77.061 76.994 0.877 63.353 o
2 1 2 301.065 304.628 3.025 5.119 o
2 1 3 136.618 138.599 1.563 19.958 o
2 1 4 102.384 105.543 1.533 22.002 o
2 1 5 33.959 33.541 1.301 32.980 o
2 1 6 90.838 92.806 2.491 8.873 o
2 1 7 44.496 43.393 1.815 16.969 o
2 1 8 58.248 58.106 2.299 10.565 o
2 1 9 15.693 17.274 1.513 24.677 o
2 1 10 67.473 66.375 2.824 7.016 o
2 1 11 10.792 9.792 1.644 20.930 o
2 1 12 21.738 20.320 2.128 12.475 o
2 2 0 1708.890 1656.900 14.632 0.207 o
2 2 1 269.200 273.811 2.703 6.409 o
2 2 2 1069.830 1070.410 9.711 0.479 o
2 2 3 372.896 378.769 3.761 3.314 o
2 2 4 125.226 129.513 1.815 15.596 o
2 2 5 159.388 159.323 2.229 10.298 o
2 2 6 2.245 2.279 0.766 96.338 o
2 2 7 12.556 12.404 1.140 43.477 o
2 2 8 24.749 23.285 1.593 22.187 o
2 2 9 109.151 108.054 3.419 4.743 o
2 2 10 2.041 2.824 1.321 32.429 o
2 2 11 3.864 3.267 1.533 24.086 o
2 2 12 6.702 6.141 1.724 19.028 o
2 3 0 787.515 776.355 7.099 0.896 o
2 3 1 524.443 529.479 4.992 1.845 o
2 3 2 107.653 105.704 1.240 31.849 o
2 3 3 440.605 442.522 4.387 2.429 o
2 3 4 132.506 131.692 1.835 15.162 o
2 3 5 30.903 31.241 0.837 78.541 o
2 3 6 2.115 2.229 0.615 149.532 o
2 3 7 14.171 14.310 1.210 38.539 o
2 3 8 27.409 28.680 1.684 19.843 o
2 3 9 4.825 5.294 1.150 42.808 o
2 3 10 6.506 6.494 1.392 29.211 o
2 3 11 5.862 7.170 1.513 24.727 o
2 3 12 39.150 42.092 2.541 8.719 o
2 4 0 35.728 35.386 0.524 187.780 o
2 4 1 151.799 155.753 1.644 17.740 o
2 4 2 87.573 87.926 1.079 42.731 o
2 4 3 63.172 65.014 0.928 59.860 o
2 4 4 12.467 12.837 0.565 175.653 o
2 4 5 145.927 146.496 2.108 11.582 o
2 4 6 22.111 22.357 0.817 83.543 o
2 4 7 133.352 128.757 2.652 7.652 o
2 4 8 16.416 15.742 1.392 29.142 o
2 4 9 47.905 48.183 2.299 10.610 o
2 4 10 4.491 4.629 1.331 31.934 o
2 4 12 10.859 11.053 1.835 16.790 o
2 5 0 89.150 89.953 1.069 43.230 o
2 5 1 415.268 421.234 4.104 2.765 o
2 5 2 7.790 8.289 0.343 476.105 o
2 5 3 244.442 246.230 2.642 6.876 o
2 5 4 60.975 59.084 0.978 54.805 o
2 5 5 61.885 62.947 1.240 34.953 o
2 5 6 97.920 97.365 1.735 17.645 o
2 5 7 70.826 70.137 1.563 22.221 o
2 5 8 57.220 55.847 1.513 24.031 o
2 5 9 10.584 11.325 1.412 28.361 o
2 5 10 46.347 46.106 2.410 9.669 o
2 6 0 2073.780 2054.110 18.273 0.134 o
2 6 1 23.037 22.619 0.484 230.799 o
2 6 2 283.408 288.332 2.985 5.338 o
2 6 3 87.480 89.862 1.220 34.276 o
2 6 4 108.481 106.844 1.442 24.372 o
2 6 5 12.015 12.333 0.635 139.169 o
2 6 7 29.752 28.972 1.059 49.678 o
2 6 8 49.795 46.479 1.432 26.952 o
2 6 9 50.172 49.252 1.563 22.684 o
2 6 10 16.421 16.770 1.684 19.916 o
2 6 11 13.625 13.473 1.704 19.461 o
2 6 12 30.315 28.983 2.229 11.353 o
2 7 0 286.725 289.925 2.975 5.352 o
2 7 1 94.762 96.709 1.220 33.718 o
2 7 2 137.012 138.569 1.644 18.281 o
2 7 3 105.610 107.237 1.402 25.731 o
2 7 4 102.539 101.197 1.422 25.279 o
2 7 5 14.376 13.977 0.696 115.887 o
2 7 6 76.344 76.187 1.553 22.344 o
2 7 7 84.553 82.651 1.765 17.355 o
2 7 8 43.724 41.316 1.361 29.918 o
2 7 9 10.386 10.437 0.928 65.583 o
2 7 10 26.822 25.907 1.321 32.161 o
2 8 0 0.291 0.756 0.333 511.048 o
2 8 1 3.968 4.780 0.363 428.222 o
2 8 2 139.645 142.230 1.735 16.550 o
2 8 3 117.591 118.138 1.533 21.451 o
2 8 4 113.673 115.032 1.583 20.373 o
2 8 5 60.935 61.958 1.160 39.770 o
2 8 7 80.421 81.371 1.755 17.606 o
2 8 9 1.942 3.318 0.555 183.912 o
2 8 10 30.851 30.031 1.402 28.523 o
2 8 11 6.093 5.587 0.666 127.556 o
2 9 0 231.065 231.890 2.551 7.423 o
2 9 1 270.386 269.646 2.914 5.652 o
2 9 2 126.051 126.488 1.603 19.498 o
2 9 3 284.070 285.801 3.156 4.858 o
2 9 4 46.635 48.022 0.968 57.552 o
2 9 5 25.519 25.877 0.797 87.293 o
2 9 6 3.655 4.861 0.484 241.206 o
2 9 7 4.590 4.921 0.534 197.813 o
2 9 8 11.344 11.617 0.807 86.599 o
2 9 9 38.172 37.897 1.432 27.201 o
2 9 10 11.552 12.081 0.918 66.980 o
2 10 0 248.716 251.040 2.763 6.337 o
2 10 1 8.900 8.592 0.464 261.065 o
2 10 2 2.670 2.612 0.383 385.040 o
2 10 3 251.320 253.733 2.894 5.834 o
2 10 4 137.704 136.583 1.866 14.612 o
2 10 5 137.263 136.895 1.956 13.414 o
2 10 6 10.427 11.960 0.696 116.299 o
2 10 7 8.811 9.378 0.807 86.736 o
2 10 8 1.228 1.392 0.534 198.108 o
2 10 9 12.350 13.947 1.029 53.320 o
2 10 10 32.616 33.097 1.452 26.558 o
2 10 11 5.621 6.222 0.797 89.078 o
2 11 0 2.278 2.380 0.373 406.214 o
2 11 1 5.271 4.689 0.434 300.144 o
2 11 2 64.376 63.279 1.109 43.012 o
2 11 3 12.166 11.859 0.585 163.990 o
2 11 4 50.305 49.191 1.059 48.245 o
2 11 5 59.696 59.578 1.250 34.557 o
2 11 6 103.048 103.183 1.775 16.787 o
2 11 7 94.412 96.417 2.047 12.925 o
2 11 8 9.581 8.420 0.787 91.218 o
2 11 9 14.788 15.439 1.079 48.416 o
2 11 10 42.301 43.786 1.583 22.241 o
2 11 11 3.453 4.528 0.625 144.673 o
2 12 0 44.884 42.828 0.908 65.475 o
2 12 1 41.823 40.166 0.877 70.290 o
2 12 2 57.124 56.573 1.079 45.946 o
2 12 3 84.718 83.418 1.402 26.788 o
2 12 4 13.233 12.525 0.655 130.658 o
2 12 5 14.555 14.128 0.746 100.851 o
2 12 6 8.036 7.785 0.545 190.017 o
2 12 7 1.382 2.148 0.403 347.726 o
2 12 9 16.765 17.154 1.140 43.388 o
2 12 10 47.438 47.739 1.674 19.863 o
2 13 0 164.133 165.787 2.118 11.208 o
2 13 1 79.770 78.789 1.331 29.735 o
2 13 2 71.925 72.557 1.291 31.894 o
2 13 3 42.689 43.312 1.019 52.614 o
2 13 5 1.319 2.229 0.383 385.280 o
2 13 6 60.521 61.555 1.412 27.337 o
2 13 7 47.733 48.324 1.351 30.204 o
2 13 8 33.833 31.040 1.361 30.171 o
2 13 9 33.338 34.710 1.452 26.540 o
2 13 10 6.656 7.009 0.696 116.668 o
2 14 0 11.168 10.790 0.605 153.532 o
2 14 1 42.817 44.159 1.019 52.582 o
2 14 2 31.752 33.379 0.908 66.944 o
2 14 3 49.572 47.578 1.129 42.700 o
2 14 4 12.548 11.547 0.716 109.740 o
2 14 5 92.959 91.284 1.704 18.362 o
2 14 6 10.509 11.123 0.746 101.200 o
2 14 7 37.524 39.763 1.240 36.072 o
2 14 8 8.170 9.852 0.817 84.626 o
2 14 9 68.553 71.427 1.977 14.124 o
2 14 10 16.848 16.891 1.150 42.634 o
2 15 0 71.598 69.037 1.311 31.048 o
2 15 1 21.358 23.446 0.807 85.628 o
2 15 2 32.422 31.413 0.928 64.156 o
2 15 3 16.535 16.760 0.797 88.376 o
2 15 4 12.494 12.676 0.746 101.039 o
2 15 5 11.581 12.545 0.766 95.874 o
2 15 6 56.904 56.079 1.432 26.730 o
2 15 7 31.961 32.371 1.190 39.374 o
2 15 8 6.697 6.928 0.706 113.365 o
2 15 9 0.365 1.079 0.595 159.879 o
2 15 10 2.728 2.914 0.595 159.810 o
2 16 0 38.522 36.516 1.019 53.032 o
2 16 1 3.302 3.519 0.403 347.338 o
2 16 2 76.792 72.295 1.442 25.754 o
2 16 3 2.318 2.753 0.403 347.575 o
2 16 4 24.795 24.878 0.918 66.199 o
2 16 5 1.079 1.119 0.383 385.358 o
2 16 6 14.887 15.177 0.898 69.857 o
2 16 7 4.415 4.235 0.494 231.425 o
2 16 8 2.264 3.207 0.484 241.416 o
2 16 9 15.946 15.348 1.008 55.374 o
2 17 0 35.888 35.215 1.039 51.203 o
2 17 1 11.359 9.943 0.696 116.305 o
2 17 3 11.133 12.605 0.756 98.458 o
2 17 4 39.624 38.270 1.180 39.744 o
2 17 5 5.232 5.264 0.484 240.970 o
2 17 6 46.790 46.338 1.361 29.809 o
2 17 7 49.062 50.210 1.472 25.510 o
2 17 8 23.937 23.214 1.129 43.965 o
2 17 9 3.817 4.286 0.534 197.904 o
2 18 0 42.673 43.141 1.190 38.920 o
2 18 1 10.200 9.822 0.726 106.931 o
2 18 2 9.621 10.679 0.736 104.040 o
2 18 3 2.718 2.077 0.403 347.566 o
2 18 4 26.338 25.060 1.039 51.789 o
2 18 5 44.289 43.776 1.361 29.884 o
2 18 6 49.059 49.040 1.452 26.217 o
2 18 7 9.184 9.782 0.766 96.056 o
2 18 8 1.605 1.896 0.454 274.760 o
2 19 0 36.075 37.272 1.160 41.233 o
2 19 1 28.853 28.861 1.059 49.712 o
2 19 2 1.273 1.119 0.393 365.838 o
2 19 3 38.151 38.371 1.210 37.862 o
2 19 4 8.580 8.602 0.706 113.233 o
2 19 5 9.512 10.982 0.847 78.648 o
2 19 6 1.475 2.319 0.454 274.755 o
2 19 7 5.958 6.928 0.645 135.609 o
2 19 8 5.651 6.646 0.555 183.539 o
2 20 0 1.595 0.908 0.413 331.009 o
2 20 1 69.431 70.732 1.624 20.674 o
2 20 2 30.677 31.443 1.119 44.464 o
2 20 3 8.978 9.752 0.666 127.256 o
2 20 4 24.656 26.320 1.099 46.336 o
2 20 5 1.363 1.392 0.444 287.418 o
2 20 6 3.831 3.761 0.494 231.514 o
2 20 7 0.343 0.968 0.454 274.832 o
2 21 0 8.340 7.634 0.645 135.432 o
2 21 1 27.087 28.498 1.119 44.608 o
2 21 2 28.768 29.860 1.160 41.537 o
2 21 3 43.077 42.788 1.371 29.487 o
2 21 4 19.552 20.027 1.039 52.070 o
2 21 5 0.951 0.938 0.454 274.816 o
2 21 6 14.074 13.584 0.968 60.131 o
2 21 7 11.383 10.266 0.807 86.625 o
2 22 0 15.672 14.925 0.928 65.379 o
2 22 1 23.209 23.033 1.069 49.054 o
2 22 2 3.214 3.519 0.484 241.323 o
2 22 3 8.768 7.704 0.726 107.060 o
2 22 4 18.328 16.579 1.039 52.143 o
2 22 5 19.612 20.703 1.039 52.059 o
2 22 6 45.380 45.148 1.412 27.799 o
2 23 0 10.566 11.012 0.887 71.651 o
2 23 1 2.856 2.531 0.464 262.829 o
2 23 2 1.696 2.501 0.464 262.923 o
2 23 3 3.915 5.143 0.575 171.098 o
2 23 4 20.886 23.154 1.069 49.114 o
2 23 5 16.434 16.246 1.029 53.213 o
2 24 0 32.307 31.967 1.230 36.867 o
2 24 1 37.256 40.610 1.331 31.398 o
2 24 2 9.108 8.602 0.766 96.084 o
2 24 4 4.551 3.298 0.484 241.193 o
2 25 0 3.098 4.064 0.595 159.773 o
2 25 1 22.369 22.700 1.321 32.237 o
2 25 2 39.893 39.410 1.654 20.447 o
2 25 3 12.383 12.898 1.079 48.475 o
2 26 0 0.948 1.059 0.504 222.603 o
2 26 1 29.096 30.072 1.452 26.612 o
3 0 1 170.963 173.350 1.835 14.209 o
3 0 3 177.110 180.974 2.027 11.861 o
3 0 4 11.025 11.436 0.464 259.886 o
3 0 5 51.773 49.282 0.958 58.237 o
3 0 7 5.807 5.839 1.039 52.426 o
3 0 8 1.872 2.108 1.150 42.822 o
3 0 9 70.054 68.120 2.703 7.644 o
3 0 12 7.007 5.446 1.795 17.561 o
3 1 0 29.858 30.606 0.504 207.228 o
3 1 1 356.364 364.136 3.600 3.618 o
3 1 2 180.628 177.354 1.936 12.804 o
3 1 3 245.252 248.116 2.642 6.866 o
3 1 4 112.613 111.825 1.462 23.572 o
3 1 5 44.209 44.119 0.908 65.478 o
3 1 6 3.486 3.731 0.524 205.627 o
3 1 8 112.562 112.320 3.298 5.082 o
3 1 9 11.442 11.789 1.432 27.564 o
3 1 10 53.775 56.644 2.602 8.285 o
3 1 11 10.557 10.831 1.724 19.018 o
3 1 12 6.528 7.220 1.765 18.168 o
3 2 1 57.780 58.187 0.776 84.120 o
3 2 2 261.906 268.234 2.763 6.228 o
3 2 3 16.561 17.164 0.504 217.610 o
3 2 4 29.249 30.546 0.696 112.628 o
3 2 5 36.057 34.993 0.827 79.677 o
3 2 6 41.002 41.144 1.089 46.344 o
3 2 7 151.560 149.380 3.711 3.973 o
3 2 8 57.401 58.711 2.340 10.210 o
3 2 9 19.977 19.130 1.634 21.143 o
3 2 10 27.060 27.409 2.007 14.001 o
3 2 11 14.253 14.955 1.755 18.357 o
3 2 12 3.250 3.227 1.745 18.594 o
3 3 0 68.197 68.281 0.877 65.303 o
3 3 1 426.792 428.585 4.205 2.634 o
3 3 2 262.619 263.303 2.743 6.315 o
3 3 3 164.368 165.000 1.896 13.610 o
3 3 4 79.196 79.031 1.170 37.760 o
3 3 5 69.785 72.275 1.200 36.657 o
3 3 6 4.550 4.760 0.565 177.225 o
3 3 7 30.345 28.609 1.069 48.745 o
3 3 8 44.447 45.248 2.087 12.866 o
3 3 9 13.366 13.765 1.513 24.695 o
3 3 10 78.702 81.411 3.166 5.571 o
3 3 11 33.617 34.398 2.289 10.752 o
3 4 0 401.276 408.104 3.993 2.926 o
3 4 1 80.381 80.806 1.029 47.437 o
3 4 2 54.979 54.345 0.847 72.557 o
3 4 3 12.378 12.444 0.474 248.405 o
3 4 4 23.960 24.666 0.645 132.011 o
3 4 5 69.686 70.691 1.200 36.699 o
3 4 6 9.934 9.429 0.676 123.444 o
3 4 7 10.518 9.510 0.787 91.160 o
3 4 8 39.077 38.482 1.301 32.834 o
3 4 9 99.358 100.632 3.358 4.928 o
3 4 10 12.504 11.789 1.613 21.714 o
3 4 11 16.367 16.720 1.906 15.556 o
3 5 0 205.020 205.842 2.188 9.988 o
3 5 1 23.592 23.981 0.524 197.409 o
3 5 2 312.426 310.750 3.227 4.550 o
3 5 3 203.716 211.197 2.350 8.834 o
3 5 4 270.178 266.943 2.955 5.528 o
3 5 5 71.978 71.427 1.230 34.915 o
3 5 6 20.949 20.744 0.857 76.091 o
3 5 7 32.309 31.655 1.119 44.410 o
3 5 8 39.282 38.058 1.301 32.834 o
3 5 10 6.713 7.059 1.472 26.098 o
3 5 11 15.159 15.449 1.785 17.738 o
3 6 0 36.828 38.916 0.696 110.220 o
3 6 1 65.619 68.049 0.978 53.966 o
3 6 2 622.498 629.637 6.182 1.221 o
3 6 3 3.351 3.348 0.383 384.811 o
3 6 4 80.316 78.920 1.230 34.376 o
3 6 5 42.535 43.413 0.948 60.417 o
3 6 6 19.547 18.384 0.857 76.238 o
3 6 7 12.482 11.849 0.857 76.704 o
3 6 8 26.337 25.866 1.129 43.877 o
3 6 9 8.093 7.987 0.666 127.378 o
3 6 10 22.578 23.033 1.250 35.949 o
3 6 11 12.037 11.980 1.745 18.577 o
3 7 0 239.372 239.877 2.582 7.201 o
3 7 1 157.553 157.114 1.835 14.569 o
3 7 2 6.227 7.210 0.424 313.939 o
3 7 3 250.014 250.970 2.793 6.214 o
3 7 4 57.199 58.741 1.059 47.538 o
3 7 5 122.079 120.942 1.745 16.884 o
3 7 6 40.089 38.815 1.140 42.513 o
3 7 7 35.162 35.527 1.200 38.606 o
3 7 8 29.588 29.860 1.200 38.807 o
3 7 9 8.182 8.904 0.746 101.366 o
3 7 10 10.024 11.547 0.887 71.659 o
3 7 11 21.693 22.266 1.291 33.767 o
3 8 0 78.591 79.697 1.150 38.992 o
3 8 1 41.637 42.143 0.797 84.338 o
3 8 2 89.205 87.825 1.261 32.285 o
3 8 3 42.077 42.506 0.867 71.710 o
3 8 4 52.898 53.175 1.039 49.762 o
3 8 5 188.841 184.665 2.360 8.983 o
3 8 6 19.066 18.515 0.797 88.145 o
3 8 7 12.756 11.002 0.857 76.709 o
3 8 8 34.034 32.966 1.281 34.016 o
3 8 9 44.427 42.687 1.533 23.685 o
3 8 10 7.696 7.160 0.686 120.061 o
3 8 11 5.877 6.444 0.817 84.730 o
3 9 0 109.218 106.350 1.422 24.977 o
3 9 1 388.380 377.074 3.973 3.000 o
3 9 2 62.269 61.414 1.049 47.966 o
3 9 3 24.756 25.816 0.716 107.647 o
3 9 4 66.039 66.486 1.200 36.959 o
3 9 5 1.675 1.795 0.504 222.567 o
3 9 6 31.625 31.977 0.968 59.067 o
3 9 7 104.439 107.479 2.118 12.000 o
3 9 8 22.276 21.893 1.119 44.806 o
3 9 9 6.305 6.212 0.645 135.610 o
3 9 10 33.974 32.946 1.452 26.543 o
3 9 11 10.895 10.619 0.847 78.610 o
3 10 0 29.482 29.638 0.716 106.625 o
3 10 1 36.597 36.425 0.807 83.397 o
3 10 2 253.044 250.556 2.854 5.977 o
3 10 3 11.551 11.405 0.565 175.951 o
3 10 4 20.980 20.713 0.726 105.539 o
3 10 5 134.037 131.752 1.966 13.358 o
3 10 6 23.642 23.668 0.887 70.821 o
3 10 7 49.981 49.968 1.301 32.447 o
3 10 8 5.337 4.346 0.575 171.029 o
3 10 9 27.590 27.591 1.291 33.649 o
3 10 10 7.616 7.493 0.847 78.745 o
3 10 11 8.497 8.874 0.877 73.383 o
3 11 0 251.025 248.085 2.834 6.065 o
3 11 1 54.192 52.882 1.019 51.566 o
3 11 2 36.002 34.156 0.847 76.109 o
3 11 3 75.591 74.897 1.301 31.259 o
3 11 4 30.346 28.630 0.867 73.447 o
3 11 5 5.580 7.200 0.534 197.592 o
3 11 6 67.998 66.970 1.432 26.375 o
3 11 7 6.187 6.081 0.484 240.749 o
3 11 8 98.828 98.665 2.208 11.140 o
3 11 9 3.890 4.195 0.605 154.458 o
3 11 10 4.944 4.518 0.625 144.607 o
3 11 11 10.465 9.278 3.177 5.608 o
3 12 0 9.146 8.078 0.524 204.628 o
3 12 1 55.441 53.689 1.079 46.127 o
3 12 2 106.764 105.039 1.603 20.171 o
3 12 3 41.043 39.632 0.968 58.258 o
3 12 4 28.987 29.577 0.898 68.748 o
3 12 5 124.378 121.839 1.946 13.784 o
3 12 6 2.839 3.560 0.434 300.686 o
3 12 7 2.526 2.360 0.413 330.838 o
3 12 8 16.612 17.053 1.079 48.368 o
3 12 9 4.093 4.871 0.635 140.088 o
3 12 10 0.794 1.109 0.585 165.435 o
3 13 0 3.178 2.703 0.464 262.789 o
3 13 1 89.067 88.369 1.503 23.367 o
3 13 2 26.107 25.866 0.807 85.116 o
3 13 3 10.970 12.252 0.666 126.991 o
3 13 4 102.509 103.274 1.735 17.530 o
3 13 5 9.714 10.135 0.716 109.971 o
3 13 6 56.933 55.767 1.392 28.253 o
3 13 7 37.163 37.605 1.220 37.287 o
3 13 8 7.224 6.232 0.595 159.437 o
3 13 9 1.583 1.523 0.575 171.273 o
3 13 10 20.093 18.817 1.220 37.809 o
3 14 0 2.765 3.701 0.504 222.448 o
3 14 1 26.826 26.703 0.857 75.496 o
3 14 2 7.015 6.555 0.595 159.441 o
3 14 3 9.325 8.945 0.595 159.090 o
3 14 4 9.730 9.913 0.686 119.852 o
3 14 5 67.101 63.088 1.452 25.740 o
3 14 6 24.209 25.392 1.019 53.903 o
3 14 7 48.480 48.415 1.371 29.328 o
3 14 8 4.372 4.528 0.504 222.264 o
3 14 9 28.492 30.757 1.361 30.247 o
3 14 10 17.503 16.750 1.140 43.379 o
3 15 0 22.950 23.718 0.847 77.662 o
3 15 1 1.519 1.966 0.383 385.272 o
3 15 2 12.716 12.726 0.716 109.684 o
3 15 3 12.080 11.869 0.726 106.751 o
3 15 4 37.277 37.080 1.109 44.942 o
3 15 5 43.106 43.635 1.240 35.877 o
3 15 6 6.922 7.089 0.585 164.954 o
3 15 7 36.738 36.707 1.261 35.000 o
3 15 8 17.602 17.789 0.988 57.567 o
3 15 9 6.527 6.333 0.615 149.227 o
3 16 0 43.652 42.354 1.129 43.054 o
3 16 1 37.346 38.855 1.089 46.544 o
3 16 2 35.216 36.223 1.049 50.253 o
3 16 3 1.750 2.017 0.403 347.694 o
3 16 4 16.149 17.053 0.847 78.261 o
3 16 5 9.696 9.873 0.776 93.562 o
3 16 6 41.014 41.144 1.301 32.765 o
3 16 7 2.873 2.743 0.464 262.817 o
3 16 8 17.220 15.157 0.988 57.614 o
3 16 9 9.687 8.904 0.666 127.235 o
3 17 0 41.439 41.739 1.160 40.988 o
3 17 1 30.861 29.789 0.998 55.702 o
3 17 2 28.029 28.155 0.998 55.865 o
3 17 3 8.711 8.067 0.635 139.704 o
3 17 4 31.710 31.756 1.109 45.225 o
3 17 5 2.773 3.096 0.444 287.223 o
3 17 6 23.776 23.648 1.069 49.029 o
3 17 7 3.069 2.793 0.464 262.795 o
3 17 8 10.370 11.073 0.908 68.515 o
3 17 9 21.537 21.510 1.079 48.212 o
3 18 0 1.530 2.108 0.383 385.262 o
3 18 1 51.827 50.412 1.321 31.441 o
3 18 2 8.661 8.925 0.716 110.063 o
3 18 4 23.736 25.140 1.049 50.892 o
3 18 5 5.534 6.323 0.534 197.647 o
3 18 6 10.464 10.044 0.766 95.993 o
3 18 7 7.584 7.735 0.645 135.482 o
3 18 8 8.823 8.219 0.655 131.255 o
3 19 0 2.503 2.904 0.424 315.251 o
3 19 1 18.575 19.463 0.918 66.621 o
3 19 2 6.189 5.456 0.545 190.389 o
3 19 3 9.614 10.155 0.827 82.530 o
3 19 4 17.257 16.649 0.938 63.908 o
3 19 5 12.184 10.457 0.776 93.434 o
3 19 6 21.191 21.520 1.079 48.220 o
3 19 7 20.982 20.562 1.089 47.354 o
3 19 8 21.839 22.781 1.109 45.617 o
3 20 0 25.909 27.561 1.069 48.909 o
3 20 1 3.850 3.651 0.464 262.657 o
3 20 2 11.508 11.415 0.847 78.576 o
3 20 3 6.840 6.030 0.524 205.154 o
3 20 4 20.534 20.562 1.008 55.178 o
3 20 5 1.915 2.793 0.474 251.834 o
3 20 6 60.863 62.614 1.654 20.114 o
3 20 7 10.157 9.046 0.756 98.599 o
3 21 0 29.598 29.971 1.150 42.237 o
3 21 1 63.197 66.789 1.624 20.790 o
3 21 3 1.904 1.593 0.444 287.377 o
3 21 4 23.853 25.392 1.119 44.729 o
3 21 5 3.224 3.530 0.494 231.581 o
3 21 6 5.157 5.698 0.534 197.721 o
3 21 7 5.043 5.133 0.514 213.543 o
3 22 0 3.776 4.034 0.494 231.505 o
3 22 1 64.569 61.172 1.624 20.809 o
3 22 2 2.778 2.773 0.464 262.825 o
3 22 3 6.517 6.303 0.555 183.468 o
3 22 4 6.771 6.878 0.625 144.428 o
3 22 5 15.334 14.925 0.998 56.512 o
3 22 6 5.817 5.083 0.514 213.454 o
3 23 1 15.025 15.258 0.958 61.350 o
3 23 2 9.898 9.681 0.877 73.339 o
3 23 3 39.539 39.279 1.371 29.580 o
3 23 4 9.925 9.923 0.867 75.046 o
3 23 5 2.978 3.721 0.484 241.336 o
3 24 0 9.060 7.957 0.655 131.247 o
3 24 1 27.067 29.436 1.200 38.865 o
3 24 2 26.222 27.198 1.170 40.922 o
3 24 3 6.813 8.390 0.726 107.132 o
3 24 4 0.977 1.079 0.444 287.444 o
3 25 0 27.381 29.184 1.432 27.383 o
3 25 1 6.232 7.694 0.776 93.723 o
3 25 2 4.451 4.477 0.575 171.085 o
4 0 0 382.407 387.502 3.852 3.160 o
4 0 1 1.447 1.442 0.303 618.097 o
4 0 2 10.920 10.599 0.444 283.962 o
4 0 3 4.568 4.629 0.393 364.877 o
4 0 4 74.473 76.329 1.180 37.493 o
4 0 5 28.558 27.581 0.766 93.707 o
4 0 7 138.546 136.643 2.077 12.012 o
4 0 8 41.110 43.806 2.087 12.880 o
4 0 9 18.729 19.029 1.674 20.144 o
4 0 11 28.239 27.581 2.158 12.110 o
4 1 0 381.887 381.713 3.842 3.180 o
4 1 1 144.421 146.748 1.684 17.280 o
4 1 2 261.901 260.963 2.803 6.096 o
4 1 3 222.168 221.765 2.461 7.992 o
4 1 4 122.987 122.464 1.624 19.184 o
4 1 5 22.224 22.740 0.706 111.249 o
4 1 6 88.459 87.381 1.492 23.689 o
4 1 7 10.298 9.328 0.726 106.939 o
4 1 8 18.952 19.412 1.250 36.021 o
4 1 9 12.445 13.563 1.513 24.699 o
4 1 10 80.052 82.147 3.217 5.398 o
4 2 0 39.862 39.773 0.696 109.427 o
4 2 1 33.648 34.186 0.655 124.803 o
4 2 2 10.570 9.570 0.444 284.322 o
4 2 3 39.737 37.947 0.776 89.150 o
4 2 4 34.773 33.692 0.787 87.970 o
4 2 5 5.893 6.121 0.494 231.097 o
4 2 6 14.367 15.137 0.686 119.232 o
4 2 7 13.191 12.686 0.847 78.490 o
4 2 8 13.620 13.574 0.908 68.390 o
4 2 9 12.387 13.160 1.482 25.717 o
4 2 10 14.116 14.047 1.674 20.167 o
4 2 11 3.161 3.136 1.513 24.733 o
4 3 0 1.970 1.735 0.323 543.119 o
4 3 1 148.158 148.785 1.735 16.324 o
4 3 2 73.568 74.201 1.079 44.297 o
4 3 3 458.665 458.032 4.639 2.185 o
4 3 4 95.851 95.529 1.392 26.601 o
4 3 5 165.982 161.844 2.087 11.499 o
4 3 6 26.747 25.423 0.837 79.159 o
4 3 7 11.687 11.970 0.817 84.461 o
4 3 8 11.996 11.678 0.898 70.007 o
4 3 9 23.150 23.920 1.200 38.993 o
4 3 10 4.052 3.076 1.442 27.213 o
4 3 11 9.545 8.925 1.624 21.456 o
4 4 0 35.719 36.536 0.696 110.726 o
4 4 1 13.231 11.980 0.464 258.905 o
4 4 2 192.431 197.462 2.219 9.917 o
4 4 3 95.567 93.895 1.331 28.877 o
4 4 4 33.818 34.670 0.807 83.840 o
4 4 5 28.378 28.246 0.797 86.887 o
4 4 6 12.090 11.718 0.666 126.912 o
4 4 7 64.600 64.459 1.573 22.094 o
4 4 8 27.826 28.861 1.180 40.180 o
4 4 9 55.908 58.671 1.704 19.045 o
4 4 10 30.413 29.941 1.361 30.227 o
4 4 11 33.922 32.663 2.269 10.944 o
4 5 0 15.646 15.227 0.504 218.319 o
4 5 1 59.690 59.276 0.938 59.362 o
4 5 2 137.411 134.082 1.684 17.559 o
4 5 3 108.825 107.086 1.472 23.467 o
4 5 4 84.962 86.221 1.341 29.014 o
4 5 5 82.644 83.630 1.402 26.846 o
4 5 6 139.060 136.351 1.997 12.909 o
4 5 7 15.470 16.206 0.908 68.284 o
4 5 8 4.415 4.356 0.545 190.603 o
4 5 9 13.853 13.735 1.019 54.350 o
4 5 10 59.727 57.148 1.815 16.809 o
4 5 11 12.855 12.999 1.371 30.035 o
4 6 0 128.328 130.038 1.613 19.189 o
4 6 1 42.964 42.949 0.817 80.205 o
4 6 2 31.351 31.937 0.726 103.297 o
4 6 3 4.934 5.355 0.434 300.145 o
4 6 4 54.984 55.373 1.069 46.934 o
4 6 5 13.264 13.614 0.625 143.416 o
4 6 6 41.305 40.791 1.069 48.050 o
4 6 7 19.816 19.917 0.857 76.180 o
4 6 8 9.775 8.935 0.766 96.049 o
4 6 9 38.038 35.810 1.452 26.476 o
4 6 10 28.326 27.833 1.361 30.268 o
4 7 0 87.816 86.998 1.250 32.843 o
4 7 1 244.461 242.388 2.703 6.626 o
4 7 2 180.467 174.853 2.118 10.992 o
4 7 3 59.536 59.709 1.069 46.520 o
4 7 4 43.067 42.435 0.948 60.414 o
4 7 5 34.888 34.781 0.938 62.549 o
4 7 6 42.227 39.924 1.079 47.161 o
4 7 7 26.673 25.846 0.968 59.468 o
4 7 8 33.646 32.219 1.301 32.998 o
4 7 9 4.898 5.536 0.635 140.036 o
4 7 10 16.475 15.419 1.119 44.977 o
4 7 11 5.473 6.686 0.686 120.178 o
4 8 0 136.184 130.804 1.684 17.618 o
4 8 1 42.624 42.425 0.857 73.269 o
4 8 2 159.949 159.424 1.987 12.638 o
4 8 3 87.306 86.030 1.371 27.769 o
4 8 4 8.301 8.814 0.534 197.100 o
4 8 5 46.551 47.628 1.089 45.940 o
4 8 6 56.112 53.568 1.271 33.727 o
4 8 7 52.624 51.037 1.311 31.883 o
4 8 8 3.905 3.691 0.555 183.801 o
4 8 9 82.158 84.325 2.108 12.344 o
4 8 10 14.132 15.338 1.119 45.013 o
4 8 11 21.796 20.370 1.281 34.308 o
4 9 0 131.614 128.606 1.704 17.362 o
4 9 1 3.820 4.195 0.413 330.457 o
4 9 2 4.957 5.567 0.454 274.102 o
4 9 3 31.145 31.574 0.827 80.374 o
4 9 4 2.270 1.422 0.494 231.722 o
4 9 5 46.035 44.371 1.109 44.440 o
4 9 6 138.805 134.102 2.098 11.811 o
4 9 7 6.308 6.162 0.605 154.254 o
4 9 8 91.710 88.147 2.098 12.384 o
4 9 9 15.641 16.841 1.109 45.797 o
4 9 11 8.735 9.741 0.867 75.079 o
4 10 0 68.101 68.261 1.180 38.014 o
4 10 1 34.383 33.803 0.827 79.924 o
4 10 2 39.422 40.700 0.918 64.668 o
4 10 3 17.177 16.710 0.676 122.363 o
4 10 4 33.900 35.638 0.948 61.297 o
4 10 5 24.340 26.824 0.887 70.684 o
4 10 6 27.528 26.098 0.978 58.223 o
4 10 7 42.311 43.413 1.230 36.478 o
4 10 8 19.323 18.948 0.988 57.498 o
4 10 9 17.918 19.695 1.150 42.595 o
4 10 10 14.415 14.925 1.119 45.012 o
4 11 0 12.475 12.505 0.615 148.298 o
4 11 1 266.010 263.071 3.066 5.211 o
4 11 2 18.481 18.465 0.696 115.206 o
4 11 3 30.238 29.325 0.857 75.123 o
4 11 4 22.614 24.253 0.837 79.520 o
4 11 5 8.715 9.762 0.666 127.275 o
4 11 6 34.812 36.102 1.089 46.697 o
4 11 7 50.698 51.511 1.382 28.835 o
4 11 8 9.728 8.753 0.746 101.300 o
4 11 10 6.499 6.988 0.696 116.675 o
4 12 0 241.999 237.426 2.945 5.731 o
4 12 1 67.034 66.920 1.261 33.640 o
4 12 2 46.436 45.733 1.059 48.555 o
4 12 3 41.290 41.527 1.059 48.925 o
4 12 4 68.797 68.130 1.382 28.205 o
4 12 5 19.433 19.090 0.877 72.795 o
4 12 6 61.096 62.432 1.462 25.529 o
4 12 7 36.733 39.571 1.230 36.676 o
4 12 8 0.339 0.837 0.444 287.467 o
4 12 9 23.547 23.567 1.301 33.218 o
4 12 10 1.418 1.603 0.585 165.421 o
4 13 0 67.260 68.352 1.301 31.662 o
4 13 1 44.391 42.425 1.049 49.657 o
4 13 3 12.325 12.162 0.706 112.871 o
4 13 4 25.735 25.765 0.928 64.717 o
4 13 5 6.188 6.646 0.595 159.505 o
4 13 6 48.866 48.728 1.321 31.534 o
4 13 7 10.502 10.397 0.736 104.000 o
4 13 8 53.068 51.965 1.503 24.442 o
4 13 9 8.827 9.197 0.766 96.083 o
4 13 10 9.851 8.592 0.726 106.983 o
4 14 0 3.561 2.783 0.373 405.877 o
4 14 1 45.323 45.591 1.119 43.673 o
4 14 2 13.917 14.239 0.736 103.655 o
4 14 3 23.215 22.226 0.887 70.887 o
4 14 4 8.336 9.086 0.635 139.693 o
4 14 5 8.920 8.400 0.645 135.359 o
4 14 6 12.592 12.343 0.827 82.378 o
4 14 7 30.723 30.263 1.170 40.781 o
4 14 8 34.132 33.732 1.261 35.087 o
4 14 9 10.126 11.647 0.908 68.514 o
4 15 0 12.269 12.484 0.716 109.726 o
4 15 1 45.187 44.452 1.160 40.806 o
4 15 2 14.966 14.864 0.776 93.152 o
4 15 3 73.653 72.739 1.513 23.581 o
4 15 4 42.300 39.541 1.190 38.988 o
4 15 5 2.148 1.936 0.413 330.910 o
4 15 6 53.560 53.992 1.462 25.747 o
4 15 7 1.443 2.098 0.444 287.391 o
4 15 8 1.879 2.219 0.464 262.920 o
4 15 9 27.079 26.250 1.160 41.620 o
4 16 0 88.820 89.408 1.674 19.073 o
4 16 1 53.367 51.803 1.281 33.324 o
4 16 2 17.861 16.337 0.837 80.071 o
4 16 3 26.895 27.006 1.008 54.840 o
4 16 4 53.877 53.266 1.392 28.346 o
4 16 5 20.582 20.945 0.988 57.425 o
4 16 6 16.869 18.061 0.978 58.770 o
4 16 7 2.833 3.328 0.474 251.738 o
4 16 8 10.895 9.701 0.787 91.140 o
4 16 9 1.449 2.430 0.464 262.940 o
4 17 0 0.914 1.170 0.373 406.478 o
4 17 1 17.457 16.831 0.867 74.635 o
4 17 2 19.973 19.120 0.908 68.043 o
4 17 3 1.541 0.948 0.403 347.765 o
4 17 4 60.474 58.822 1.503 24.265 o
4 17 5 9.413 10.236 0.807 86.701 o
4 17 6 40.879 41.840 1.351 30.406 o
4 17 7 9.798 9.298 0.776 93.570 o
4 18 0 1.900 2.017 0.403 347.678 o
4 18 1 31.318 30.626 1.069 48.675 o
4 18 2 6.002 6.041 0.545 190.377 o
4 18 3 20.378 21.349 0.988 57.425 o
4 18 4 1.843 1.563 0.424 315.393 o
4 18 5 1.795 2.279 0.454 274.734 o
4 18 6 25.693 26.280 1.129 43.888 o
4 18 7 6.123 5.637 0.534 197.620 o
4 18 8 16.323 16.085 0.988 57.626 o
4 19 0 8.767 7.160 0.666 127.361 o
4 19 1 39.955 42.082 1.271 34.324 o
4 19 2 10.506 11.062 0.837 80.515 o
4 19 3 32.224 34.609 1.190 39.340 o
4 19 4 9.072 8.400 0.645 135.347 o
4 19 5 5.468 5.385 0.524 205.365 o
4 19 6 36.416 36.626 1.301 32.905 o
4 19 7 14.230 12.777 0.918 66.896 o
4 20 1 31.408 32.270 1.180 40.055 o
4 20 2 7.606 8.340 0.625 144.311 o
4 20 3 12.835 13.039 0.887 71.554 o
4 20 4 22.548 22.256 1.089 47.297 o
4 20 5 28.632 28.690 1.190 39.494 o
4 20 6 1.125 1.835 0.454 274.789 o
4 20 7 1.357 1.926 0.454 274.774 o
4 21 0 7.218 7.886 0.625 144.359 o
4 21 1 7.951 7.634 0.706 113.290 o
4 21 2 7.940 9.399 0.827 82.592 o
4 21 3 33.477 33.349 1.250 35.665 o
4 21 4 18.627 19.866 1.049 51.105 o
4 21 5 1.548 2.198 0.464 262.941 o
4 21 6 22.921 22.226 1.109 45.599 o
4 22 1 17.237 14.108 0.968 60.040 o
4 22 2 8.425 9.590 0.666 127.302 o
4 22 3 26.973 25.130 1.170 40.928 o
4 22 4 1.854 2.067 0.494 231.727 o
4 22 5 1.117 1.069 0.454 274.807 o
4 23 0 3.951 4.730 0.524 205.549 o
4 23 1 2.311 2.158 0.474 251.828 o
4 23 2 18.165 17.506 1.029 53.157 o
4 23 3 1.013 0.978 0.454 274.813 o
4 23 4 63.047 63.178 1.644 20.324 o
4 24 0 21.492 21.570 1.089 47.330 o
4 24 1 19.253 19.362 1.049 51.096 o
4 24 2 1.722 1.593 0.454 274.762 o
4 24 3 14.956 13.775 0.968 60.106 o
4 25 1 4.879 5.163 0.585 165.195 o
5 0 1 5.734 5.899 0.413 329.737 o
5 0 2 328.612 327.459 3.479 3.944 o
5 0 3 31.724 30.818 0.756 95.508 o
5 0 5 7.629 6.999 0.565 176.836 o
5 0 6 47.849 46.902 1.150 41.352 o
5 0 7 1.232 1.472 0.393 365.827 o
5 0 8 37.100 36.273 1.170 40.524 o
5 0 10 75.010 74.281 3.126 5.723 o
5 0 11 5.323 3.701 1.694 19.716 o
5 1 0 40.177 39.722 0.766 91.175 o
5 1 1 134.693 132.246 1.644 18.404 o
5 1 2 172.659 167.673 2.037 11.893 o
5 1 3 197.110 196.796 2.350 8.942 o
5 1 4 71.692 69.259 1.200 36.639 o
5 1 5 188.360 184.393 2.370 8.920 o
5 1 6 46.638 45.007 1.109 44.399 o
5 1 7 29.341 29.618 0.998 55.775 o
5 1 8 47.582 47.296 1.311 32.056 o
5 1 9 30.519 29.779 1.140 42.955 o
5 1 10 5.309 5.163 0.928 65.711 o
5 1 11 24.267 23.577 2.027 13.736 o
5 2 0 42.711 43.161 0.827 78.384 o
5 2 1 91.455 89.953 1.281 31.225 o
5 2 3 23.779 24.243 0.686 117.382 o
5 2 4 41.848 43.252 0.938 61.730 o
5 2 5 32.148 31.524 0.887 69.980 o
5 2 6 12.320 10.982 0.696 116.193 o
5 2 7 16.581 16.569 0.847 78.252 o
5 2 8 2.974 3.217 0.434 300.691 o
5 2 9 35.048 35.144 1.412 28.035 o
5 2 10 2.498 2.814 0.595 159.819 o
5 2 11 10.937 12.162 1.654 20.672 o
5 3 0 232.111 228.512 2.551 7.427 o
5 3 1 385.420 377.478 3.872 3.136 o
5 3 2 252.137 249.790 2.824 6.093 o
5 3 3 9.447 9.469 0.514 212.480 o
5 3 4 29.916 28.055 0.807 84.636 o
5 3 5 15.402 15.943 0.676 122.622 o
5 3 6 55.190 53.437 1.230 35.918 o
5 3 7 3.960 3.983 0.434 300.477 o
5 3 8 0.467 0.686 0.413 331.072 o
5 3 9 6.632 5.446 0.625 144.485 o
5 3 10 49.764 50.634 1.714 18.922 o
5 3 11 17.322 16.206 1.180 40.483 o
5 4 0 62.346 60.345 1.019 50.686 o
5 4 1 5.041 5.244 0.413 330.034 o
5 4 2 86.720 84.930 1.291 31.086 o
5 4 3 1.346 1.341 0.413 331.011 o
5 4 4 16.810 17.113 0.666 126.071 o
5 4 5 72.326 72.244 1.351 29.251 o
5 4 6 52.276 49.282 1.200 37.861 o
5 4 7 110.065 106.541 1.876 15.032 o
5 4 8 20.142 19.312 0.968 59.865 o
5 4 9 5.096 6.162 0.645 135.675 o
5 4 10 24.443 24.344 1.291 33.718 o
5 4 11 11.897 10.881 0.918 66.987 o
5 5 0 70.900 72.275 1.129 40.962 o
5 5 1 36.487 35.295 0.776 89.827 o
5 5 2 42.298 42.183 0.877 70.140 o
5 5 3 68.263 68.009 1.180 38.012 o
5 5 4 7.273 6.192 0.514 213.174 o
5 5 5 60.043 58.973 1.240 35.094 o
5 5 6 81.017 79.485 1.543 22.499 o
5 5 7 9.925 10.256 0.676 123.414 o
5 5 8 140.762 138.872 2.319 9.777 o
5 5 9 15.151 14.047 1.069 49.336 o
5 5 10 31.140 29.719 1.452 26.593 o
5 6 1 73.078 70.359 1.160 38.941 o
5 6 2 6.705 6.525 0.464 261.901 o
5 6 3 33.950 34.468 0.847 76.297 o
5 6 4 27.729 28.125 0.837 78.966 o
5 6 5 18.645 18.444 0.787 90.427 o
5 6 6 12.818 13.301 0.736 103.766 o
5 6 7 19.252 20.814 0.908 68.037 o
5 6 9 27.247 26.996 1.291 33.659 o
5 6 10 5.720 6.545 0.686 120.170 o
5 6 11 38.548 39.349 1.533 23.771 o
5 7 0 11.319 11.658 0.545 189.125 o
5 7 1 155.314 152.718 1.946 13.208 o
5 7 2 14.070 12.807 0.585 163.587 o
5 7 3 64.669 63.491 1.190 37.680 o
5 7 4 29.846 29.829 0.867 73.439 o
5 7 5 34.428 34.166 0.968 58.847 o
5 7 6 105.141 103.708 1.815 16.065 o
5 7 7 8.943 9.620 0.746 101.316 o
5 7 8 5.071 5.204 0.494 231.284 o
5 7 9 9.163 9.439 0.847 78.681 o
5 7 10 17.800 17.668 1.180 40.466 o
5 7 11 1.976 2.400 0.595 159.841 o
5 8 0 15.788 16.165 0.615 147.514 o
5 8 1 2.673 3.166 0.424 315.211 o
5 8 2 29.157 28.872 0.797 86.771 o
5 8 3 17.677 18.424 0.686 118.672 o
5 8 4 89.763 88.621 1.523 22.774 o
5 8 5 51.445 49.746 1.200 37.883 o
5 8 6 22.297 21.752 0.908 67.871 o
5 8 7 100.278 99.220 1.886 15.036 o
5 8 8 2.605 2.914 0.454 274.637 o
5 8 9 0.628 1.099 0.575 171.293 o
5 8 10 6.120 6.908 0.686 120.145 o
5 9 0 25.455 25.292 0.746 99.239 o
5 9 1 57.491 57.763 1.119 42.811 o
5 9 2 37.919 37.080 0.918 64.933 o
5 9 3 8.722 8.985 0.595 159.156 o
5 9 4 1.919 2.642 0.383 385.169 o
5 9 5 11.586 10.820 0.706 112.976 o
5 9 6 21.139 20.855 0.887 71.037 o
5 9 7 10.167 11.294 0.766 95.978 o
5 9 8 24.104 23.920 1.059 49.944 o
5 9 9 0.692 1.311 0.444 287.451 o
5 9 10 33.314 32.391 1.422 27.683 o
5 10 0 37.705 38.149 0.928 63.551 o
5 10 1 12.307 12.595 0.615 148.314 o
5 10 2 0.551 1.382 0.474 251.931 o
5 10 3 44.836 42.858 1.059 48.714 o
5 10 4 114.378 110.928 1.815 15.889 o
5 10 5 19.475 18.767 0.837 79.909 o
5 10 6 66.695 68.332 1.513 23.758 o
5 10 7 2.048 1.997 0.424 315.354 o
5 10 8 2.019 2.037 0.444 287.350 o
5 10 9 20.951 21.127 1.069 49.137 o
5 11 0 36.085 36.505 0.948 61.127 o
5 11 1 65.324 67.716 1.281 32.691 o
5 11 2 16.216 16.115 0.726 106.260 o
5 11 3 26.990 25.665 0.887 70.553 o
5 11 4 34.448 34.297 1.029 52.276 o
5 11 5 19.773 20.209 0.887 71.122 o
5 11 6 77.500 79.314 1.664 19.545 o
5 11 7 4.341 4.225 0.474 251.516 o
5 11 8 10.986 12.595 0.887 71.617 o
5 11 9 15.014 15.369 0.988 57.668 o
5 11 10 1.177 2.007 0.565 177.447 o
5 12 0 1.399 1.603 0.514 213.940 o
5 12 1 22.103 21.530 0.817 83.574 o
5 12 2 125.007 123.201 1.916 14.172 o
5 12 3 28.031 27.208 0.928 64.551 o
5 12 4 83.421 84.900 1.613 20.581 o
5 12 5 0.393 0.958 0.383 385.405 o
5 12 7 13.794 13.130 0.797 88.641 o
5 12 8 8.573 8.007 0.645 135.401 o
5 12 9 0.971 1.694 0.454 274.800 o
5 12 10 5.380 5.819 0.534 197.691 o
5 13 0 12.245 12.101 0.706 112.880 o
5 13 1 21.360 18.807 0.837 79.790 o
5 13 3 18.972 18.959 0.847 78.061 o
5 13 4 3.440 4.356 0.434 300.534 o
5 13 5 17.715 17.597 0.908 68.171 o
5 13 6 65.809 66.617 1.593 21.523 o
5 13 7 13.584 16.064 0.928 65.426 o
5 13 8 32.201 32.149 1.261 35.142 o
5 13 9 8.399 8.693 0.666 127.334 o
5 14 0 51.692 52.066 1.250 34.946 o
5 14 1 16.120 16.024 0.787 90.688 o
5 14 2 7.014 7.483 0.666 127.459 o
5 14 3 46.719 46.630 1.220 36.888 o
5 14 4 81.503 85.314 1.714 18.366 o
5 14 5 40.850 41.870 1.240 35.961 o
5 14 6 54.027 53.407 1.462 25.744 o
5 14 7 5.434 6.343 0.545 190.421 o
5 14 8 8.456 8.078 0.655 131.287 o
5 14 9 6.650 6.726 0.555 183.431 o
5 15 0 16.026 15.238 0.827 82.149 o
5 15 1 215.416 215.725 2.904 6.019 o
5 15 2 3.299 3.045 0.403 347.385 o
5 15 3 3.210 3.691 0.434 300.623 o
5 15 4 19.455 20.491 0.968 59.868 o
5 15 5 1.377 1.301 0.424 315.439 o
5 15 6 13.384 15.137 0.918 66.885 o
5 15 7 17.705 18.132 1.008 55.294 o
5 15 8 8.192 8.733 0.655 131.282 o
5 15 9 2.069 2.602 0.474 251.830 o
5 16 0 4.283 4.538 0.444 286.896 o
5 16 1 59.369 60.788 1.432 26.632 o
5 16 2 58.831 60.022 1.452 25.941 o
5 16 3 50.804 50.412 1.371 29.258 o
5 16 4 20.356 21.994 0.998 56.271 o
5 16 5 17.933 18.545 0.948 62.510 o
5 16 6 4.923 5.274 0.524 205.430 o
5 16 7 8.523 7.785 0.756 98.696 o
5 16 8 10.924 11.829 0.908 68.492 o
5 17 0 11.218 10.397 0.696 116.299 o
5 17 1 4.132 4.215 0.454 274.360 o
5 17 2 14.610 14.582 0.867 74.809 o
5 17 3 22.928 23.527 1.019 53.979 o
5 17 4 8.911 8.178 0.696 116.521 o
5 17 5 3.013 3.640 0.484 241.336 o
5 17 6 52.768 52.297 1.523 23.817 o
5 17 7 4.181 4.861 0.524 205.523 o
5 17 8 58.224 58.348 1.583 21.959 o
5 18 0 6.179 6.222 0.655 131.484 o
5 18 1 8.299 7.634 0.696 116.571 o
5 18 2 10.748 11.456 0.827 82.468 o
5 18 3 23.700 23.739 1.069 49.030 o
5 18 4 23.942 25.292 1.089 47.222 o
5 18 5 28.665 29.255 1.170 40.843 o
5 18 6 7.768 7.180 0.645 135.488 o
5 18 7 2.500 2.904 0.474 251.785 o
5 19 1 52.286 53.104 1.482 25.098 o
5 19 2 30.405 30.072 1.140 42.954 o
5 19 3 3.722 4.387 0.504 222.337 o
5 19 4 73.684 75.028 1.785 17.148 o
5 19 5 2.789 3.116 0.484 241.379 o
5 19 6 5.125 5.173 0.524 205.414 o
5 20 1 50.631 51.208 1.452 26.172 o
5 20 2 2.010 2.138 0.454 274.723 o
5 20 3 55.005 56.049 1.563 22.576 o
5 20 5 12.280 11.819 0.948 62.773 o
5 21 0 1.094 0.908 0.454 274.811 o
5 21 1 3.862 3.479 0.484 241.260 o
5 21 2 40.778 38.714 1.321 31.821 o
5 21 3 8.016 8.188 0.666 127.376 o
5 21 4 42.453 43.766 1.412 27.860 o
5 21 5 10.009 8.733 0.666 127.217 o
5 22 0 8.618 7.856 0.645 135.403 o
5 22 1 0.686 0.898 0.464 263.006 o
5 22 2 0.957 1.755 0.454 274.799 o
5 22 3 4.408 4.760 0.514 213.631 o
5 22 4 13.202 11.627 0.948 62.753 o
5 23 1 1.683 1.866 0.454 274.756 o
5 23 2 5.915 5.304 0.585 165.115 o
5 23 3 9.072 8.582 0.645 135.340 o
5 24 0 3.205 2.037 0.464 262.819 o
5 24 1 13.235 14.501 0.948 62.716 o
5 24 2 6.566 7.291 0.918 67.131 o
6 0 0 136.677 132.730 1.745 16.523 o
6 0 1 40.668 39.026 0.867 72.038 o
6 0 2 17.937 18.938 0.655 129.630 o
6 0 3 11.208 12.101 0.595 158.647 o
6 0 4 0.630 1.029 0.484 241.546 o
6 0 5 15.684 14.027 0.746 100.771 o
6 0 6 52.225 49.948 1.240 35.513 o
6 0 7 16.935 17.395 0.867 74.647 o
6 0 8 26.945 27.934 1.079 47.973 o
6 0 9 36.697 38.522 1.311 32.386 o
6 0 10 3.597 4.871 0.524 205.573 o
6 0 11 5.779 7.341 0.635 139.938 o
6 1 0 64.768 65.458 1.119 42.206 o
6 1 1 119.170 116.979 1.613 19.546 o
6 1 2 112.964 112.420 1.613 19.732 o
6 1 3 97.274 97.869 1.513 22.766 o
6 1 4 94.774 92.282 1.543 22.070 o
6 1 5 64.872 63.804 1.321 30.896 o
6 1 6 100.059 99.220 1.755 17.222 o
6 1 7 1.811 2.208 0.403 347.677 o
6 1 8 1.029 1.230 0.424 315.462 o
6 1 9 0.992 1.099 0.444 287.443 o
6 1 10 40.078 42.919 1.382 29.118 o
6 1 11 27.967 29.245 1.382 29.394 o
6 2 0 4.703 4.780 0.444 286.796 o
6 2 1 85.196 84.537 1.331 29.442 o
6 2 2 176.919 171.777 2.178 10.512 o
6 2 3 17.256 16.317 0.676 122.378 o
6 2 4 20.197 20.622 0.756 97.474 o
6 2 5 18.387 19.302 0.797 88.165 o
6 2 6 72.653 71.024 1.492 24.230 o
6 2 7 48.759 49.030 1.311 32.006 o
6 2 8 13.270 14.552 0.867 74.861 o
6 2 9 11.039 11.274 0.867 74.994 o
6 2 10 44.679 45.218 1.442 26.679 o
6 2 11 2.909 4.235 0.615 149.478 o
6 3 0 31.945 31.262 0.787 88.481 o
6 3 1 76.729 75.129 1.250 33.597 o
6 3 2 3.010 3.267 0.434 300.682 o
6 3 3 198.767 196.595 2.440 8.357 o
6 3 4 55.486 55.736 1.170 39.504 o
6 3 5 106.581 104.071 1.745 17.274 o
6 3 6 56.171 54.859 1.311 31.737 o
6 3 7 12.032 11.597 0.797 88.765 o
6 3 8 48.942 48.596 1.371 29.316 o
6 3 9 12.189 11.062 0.817 84.459 o
6 3 10 1.185 1.593 0.484 241.521 o
6 4 0 9.440 9.802 0.514 212.447 o
6 4 1 86.209 86.403 1.371 27.799 o
6 4 2 0.968 0.847 0.464 262.999 o
6 4 3 65.960 65.589 1.230 35.287 o
6 4 4 1.932 0.898 0.575 171.272 o
6 4 5 20.022 18.737 0.807 85.906 o
6 4 6 18.572 19.281 0.867 74.520 o
6 4 7 7.562 8.027 0.655 131.349 o
6 4 8 8.122 7.654 0.696 116.580 o
6 4 9 9.258 8.854 0.766 96.072 o
6 4 10 5.631 6.938 0.565 177.046 o
6 5 0 77.106 75.471 1.271 32.591 o
6 5 1 104.983 103.163 1.543 21.706 o
6 5 2 48.077 46.670 1.008 53.185 o
6 5 3 4.285 4.477 0.524 205.531 o
6 5 4 37.350 36.142 0.988 56.310 o
6 5 5 4.048 4.104 0.413 330.418 o
6 5 6 78.543 78.134 1.593 21.223 o
6 5 7 20.053 20.320 0.918 66.540 o
6 5 8 3.161 3.348 0.464 262.756 o
6 5 9 2.573 2.672 0.464 262.848 o
6 5 10 49.273 50.966 1.503 24.507 o
6 6 0 69.572 69.622 1.230 35.056 o
6 6 1 9.613 9.348 0.534 196.829 o
6 6 2 8.782 9.368 0.565 176.542 o
6 6 3 23.444 24.031 0.797 87.570 o
6 6 4 67.518 65.730 1.341 29.912 o
6 6 5 42.044 43.010 1.129 43.104 o
6 6 6 69.368 72.517 1.553 22.503 o
6 6 7 94.665 96.810 1.876 15.265 o
6 6 8 11.773 12.979 0.887 71.588 o
6 6 9 11.080 12.898 0.908 68.474 o
6 6 10 7.887 8.461 0.666 127.376 o
6 7 0 85.943 83.277 1.402 26.753 o
6 7 1 60.490 60.224 1.170 39.184 o
6 7 2 17.878 17.688 0.706 112.095 o
6 7 3 55.916 56.533 1.190 38.200 o
6 7 4 4.934 4.840 0.424 314.627 o
6 7 5 11.222 9.963 0.706 113.031 o
6 7 6 6.840 6.222 0.484 240.617 o
6 7 7 1.529 2.279 0.434 300.896 o
6 7 8 50.327 52.388 1.452 26.167 o
6 7 9 6.590 6.928 0.565 176.953 o
6 7 10 20.900 22.286 1.119 44.831 o
6 8 0 58.797 58.187 1.170 39.306 o
6 8 1 52.859 52.116 1.109 43.937 o
6 8 2 46.907 45.894 1.079 46.795 o
6 8 3 23.750 22.468 0.817 83.411 o
6 8 4 17.142 16.589 0.776 92.946 o
6 8 6 11.560 10.629 0.776 93.461 o
6 8 7 18.259 18.686 0.938 63.837 o
6 8 8 0.271 0.716 0.464 263.016 o
6 8 9 27.287 29.688 1.180 40.182 o
6 8 10 0.905 1.553 0.454 274.805 o
6 9 1 1.576 1.442 0.514 213.937 o
6 9 2 6.461 5.375 0.575 170.899 o
6 9 3 26.143 24.939 0.887 70.631 o
6 9 4 40.319 39.228 1.109 44.785 o
6 9 5 33.570 33.097 1.079 47.659 o
6 9 6 73.767 74.574 1.644 20.098 o
6 9 7 5.195 5.002 0.555 183.657 o
6 9 8 2.617 3.096 0.474 251.767 o
6 9 9 5.069 5.748 0.545 190.486 o
6 9 10 3.813 4.477 0.514 213.702 o
6 10 0 88.676 86.786 1.553 21.994 o
6 10 1 1.014 1.442 0.353 454.226 o
6 10 2 107.351 104.847 1.745 17.256 o
6 10 3 0.805 1.271 0.373 406.483 o
6 10 4 48.421 47.417 1.240 35.670 o
6 10 5 2.058 2.249 0.393 365.690 o
6 10 6 12.994 12.484 0.857 76.674 o
6 10 7 56.442 56.946 1.503 24.349 o
6 10 8 6.497 7.715 0.666 127.481 o
6 10 9 40.912 41.588 1.392 28.702 o
6 11 1 27.156 26.300 0.898 68.975 o
6 11 2 3.178 3.651 0.413 330.636 o
6 11 3 6.523 6.716 0.524 205.151 o
6 11 4 2.286 2.440 0.393 365.643 o
6 11 5 20.201 18.979 0.918 66.563 o
6 11 6 33.431 32.572 1.160 41.379 o
6 11 7 4.980 5.032 0.514 213.556 o
6 11 8 18.371 17.375 1.029 53.153 o
6 11 9 5.735 6.484 0.615 149.276 o
6 12 0 63.085 63.229 1.351 29.647 o
6 12 1 12.576 12.605 0.756 98.375 o
6 12 2 29.705 30.061 1.019 53.601 o
6 12 3 22.123 20.360 0.898 69.430 o
6 12 4 27.809 26.834 1.008 54.807 o
6 12 5 23.066 22.740 0.988 57.306 o
6 12 6 38.719 39.763 1.261 34.920 o
6 12 7 16.662 17.194 1.008 55.334 o
6 12 8 1.360 2.370 0.474 251.880 o
6 12 9 34.269 35.961 1.301 32.952 o
6 13 0 20.300 21.177 0.898 69.501 o
6 13 1 119.542 117.967 1.966 13.599 o
6 13 2 10.143 10.609 0.676 123.384 o
6 13 3 4.095 4.316 0.434 300.423 o
6 13 4 3.821 4.588 0.464 262.598 o
6 13 5 8.635 9.358 0.625 144.179 o
6 13 6 34.409 34.115 1.240 36.210 o
6 13 7 16.425 15.258 0.978 58.822 o
6 13 8 10.130 10.306 0.746 101.242 o
6 13 9 14.147 13.775 0.948 62.701 o
6 14 0 8.750 9.126 0.645 135.344 o
6 14 1 38.679 40.590 1.170 40.410 o
6 14 2 91.985 89.882 1.775 17.029 o
6 14 3 46.612 47.185 1.321 31.605 o
6 14 4 39.965 38.946 1.240 36.021 o
6 14 5 20.787 22.216 1.039 52.006 o
6 14 6 13.513 12.928 0.938 64.079 o
6 14 7 12.282 13.584 0.948 62.752 o
6 14 8 15.055 15.056 0.978 58.861 o
6 15 0 26.040 28.085 1.019 53.787 o
6 15 1 18.051 18.303 0.887 71.249 o
6 15 2 1.216 1.008 0.403 347.786 o
6 15 3 31.357 31.715 1.129 43.661 o
6 15 4 4.171 3.741 0.474 251.569 o
6 15 5 2.100 1.876 0.444 287.350 o
6 15 6 40.714 42.737 1.361 29.961 o
6 15 7 2.985 3.459 0.494 231.605 o
6 15 8 39.839 40.700 1.361 29.995 o
6 16 0 6.753 7.190 0.645 135.554 o
6 16 1 10.858 11.577 0.787 91.100 o
6 16 2 8.026 6.867 0.585 164.857 o
6 16 3 29.654 27.853 1.109 45.348 o
6 16 4 30.206 31.332 1.170 40.780 o
6 16 5 16.346 16.518 0.998 56.468 o
6 16 6 26.009 28.297 1.170 40.914 o
6 16 8 21.474 20.855 1.079 48.221 o
6 17 0 7.943 8.824 0.696 116.558 o
6 17 1 70.774 70.923 1.634 20.408 o
6 17 2 14.162 14.047 0.887 71.492 o
6 17 3 12.188 12.565 0.877 73.230 o
6 17 4 79.278 78.829 1.795 16.882 o
6 17 5 1.523 1.856 0.454 274.766 o
6 17 6 22.843 22.377 1.099 46.432 o
6 17 7 10.582 11.698 0.867 75.001 o
6 18 0 21.883 20.935 1.029 53.008 o
6 18 1 63.289 65.448 1.613 21.050 o
6 18 2 6.768 7.351 0.615 149.172 o
6 18 3 68.543 68.342 1.694 19.070 o
6 18 4 9.748 9.701 0.797 88.900 o
6 18 5 17.360 17.416 0.998 56.429 o
6 18 6 8.108 8.471 0.595 159.248 o
6 18 7 6.716 6.958 0.555 183.410 o
6 19 0 5.840 6.878 0.696 116.706 o
6 19 1 17.342 18.273 0.988 57.567 o
6 19 2 6.246 6.827 0.615 149.230 o
6 19 3 45.855 46.146 1.452 26.291 o
6 19 4 31.094 30.828 1.240 36.314 o
6 19 5 6.191 5.899 0.545 190.365 o
6 19 6 14.166 14.047 0.938 64.046 o
6 20 1 12.283 12.989 0.918 66.949 o
6 20 2 1.360 1.805 0.464 262.963 o
6 20 3 3.514 2.965 0.484 241.321 o
6 20 4 11.825 12.132 0.918 66.973 o
6 21 0 2.394 2.239 0.464 262.881 o
6 21 1 8.705 7.926 0.655 131.274 o
6 21 2 9.536 8.612 0.776 93.594 o
6 21 3 20.714 20.552 1.099 46.502 o
6 21 4 54.507 53.487 1.543 23.180 o
6 22 0 23.659 23.234 1.099 46.401 o
6 22 1 22.612 21.520 1.099 46.447 o
6 22 2 5.724 6.131 0.545 190.402 o
6 22 3 28.752 28.398 1.200 38.841 o
6 23 1 10.143 9.207 0.877 73.339 o
6 23 2 11.636 13.241 1.573 22.841 o
7 0 1 218.398 216.088 2.672 6.963 o
7 0 2 12.202 11.335 0.635 139.205 o
7 0 3 3.736 3.711 0.545 190.675 o
7 0 4 2.025 2.572 0.383 385.158 o
7 0 5 2.566 2.955 0.413 330.791 o
7 0 6 14.320 14.158 0.817 84.292 o
7 0 7 31.180 30.072 1.129 43.691 o
7 0 8 0.890 1.170 0.444 287.446 o
7 0 9 3.764 4.578 0.514 213.702 o
7 1 1 56.388 55.676 1.129 42.195 o
7 1 2 2.085 2.017 0.504 222.543 o
7 1 3 118.085 116.353 1.825 15.638 o
7 1 4 64.684 65.286 1.361 29.158 o
7 1 5 22.312 21.701 0.887 70.951 o
7 1 6 60.487 60.335 1.442 26.256 o
7 1 7 1.159 1.200 0.413 331.028 o
7 1 8 31.279 31.685 1.210 38.114 o
7 1 9 3.805 4.377 0.514 213.707 o
7 1 10 30.608 30.697 1.230 36.916 o
7 2 0 71.471 70.550 1.291 31.946 o
7 2 1 16.538 15.701 0.686 118.968 o
7 2 2 37.369 38.220 0.978 57.380 o
7 2 3 30.504 29.709 0.918 65.722 o
7 2 4 12.220 11.758 0.716 109.756 o
7 2 5 21.246 21.349 0.867 74.318 o
7 2 6 73.183 75.844 1.613 20.826 o
7 2 7 68.191 71.125 1.644 20.202 o
7 2 8 68.871 69.965 1.674 19.502 o
7 2 9 10.084 10.246 0.797 88.877 o
7 2 10 2.866 3.872 0.494 231.597 o
7 3 0 13.268 13.493 0.625 143.424 o
7 3 1 39.747 40.943 0.978 57.146 o
7 3 2 28.346 28.670 0.867 73.600 o
7 3 3 17.513 17.668 0.776 92.879 o
7 3 4 24.618 23.033 0.887 70.782 o
7 3 5 7.866 7.130 0.615 149.094 o
7 3 6 55.953 56.694 1.422 27.112 o
7 3 7 8.260 8.047 0.706 113.264 o
7 3 8 16.261 17.910 0.978 58.789 o
7 3 9 6.782 7.069 0.595 159.439 o
7 3 10 62.923 65.125 1.674 19.606 o
7 4 0 3.736 3.761 0.514 213.740 o
7 4 1 68.668 69.037 1.291 32.071 o
7 4 2 13.261 12.454 0.666 126.760 o
7 4 3 26.187 24.182 0.857 75.635 o
7 4 4 56.472 56.150 1.281 33.168 o
7 4 5 31.647 30.909 1.039 51.480 o
7 4 6 52.644 53.901 1.371 29.180 o
7 4 7 3.216 3.076 0.454 274.561 o
7 4 8 5.969 6.232 0.605 154.276 o
7 4 9 19.135 18.959 1.049 51.104 o
7 4 10 6.544 7.341 0.565 176.936 o
7 5 0 54.159 51.904 1.150 40.982 o
7 5 1 71.385 71.952 1.351 29.284 o
7 5 2 47.554 49.827 1.129 42.739 o
7 5 3 102.131 101.197 1.704 18.138 o
7 5 4 50.911 51.087 1.250 34.985 o
7 5 5 31.552 32.109 1.059 49.553 o
7 5 6 6.343 6.383 0.545 190.321 o
7 5 7 4.557 4.730 0.494 231.380 o
7 5 8 9.344 10.316 0.847 78.663 o
7 5 9 11.563 10.528 0.696 116.268 o
7 6 0 21.642 20.834 0.797 87.859 o
7 6 1 38.625 39.329 1.019 52.953 o
7 6 2 208.092 205.681 2.662 7.090 o
7 6 3 42.847 43.645 1.109 44.593 o
7 6 4 47.488 47.810 1.210 37.443 o
7 6 5 26.657 26.845 0.998 55.950 o
7 6 6 12.790 11.920 0.837 80.415 o
7 6 7 2.891 3.207 0.464 262.792 o
7 6 8 3.493 4.417 0.504 222.358 o
7 6 9 9.384 10.155 0.736 104.066 o
7 6 10 10.211 9.570 0.887 71.679 o
7 7 0 2.151 2.390 0.363 429.101 o
7 7 1 22.703 22.529 0.827 81.498 o
7 7 2 7.667 6.978 0.504 221.616 o
7 7 3 11.219 11.839 0.706 112.965 o
7 7 4 5.060 4.447 0.444 286.760 o
7 7 5 45.422 44.210 1.250 35.244 o
7 7 6 31.856 33.087 1.170 40.715 o
7 7 7 20.377 21.893 1.029 53.039 o
7 7 8 9.231 8.511 0.736 104.115 o
7 7 9 3.107 3.751 0.504 222.420 o
7 8 0 33.214 34.226 0.988 56.591 o
7 8 1 0.772 1.129 0.363 429.384 o
7 8 2 17.480 17.224 0.807 86.127 o
7 8 3 37.778 36.889 1.079 47.419 o
7 8 4 9.360 9.005 0.645 135.299 o
7 8 5 62.110 61.615 1.472 25.181 o
7 8 6 27.858 27.913 1.099 46.224 o
7 8 7 33.447 34.902 1.220 37.410 o
7 8 8 3.577 3.842 0.545 190.681 o
7 8 9 57.636 56.644 1.583 21.979 o
7 9 0 43.935 42.395 1.109 44.573 o
7 9 1 100.589 98.857 1.735 17.594 o
7 9 2 24.549 23.214 0.928 64.843 o
7 9 3 6.066 5.597 0.514 213.389 o
7 9 4 17.555 16.256 0.857 76.396 o
7 9 5 5.182 4.750 0.474 251.356 o
7 9 6 9.642 8.753 0.716 110.015 o
7 9 7 17.959 16.871 0.998 56.420 o
7 9 8 23.706 23.073 1.109 45.570 o
7 10 0 100.086 96.760 1.735 17.617 o
7 10 1 19.502 18.787 0.847 78.036 o
7 10 2 142.961 140.233 2.198 10.774 o
7 10 3 5.991 5.899 0.514 213.379 o
7 10 4 10.727 11.617 0.787 91.105 o
7 10 5 42.841 43.494 1.291 33.200 o
7 10 6 7.626 7.362 0.696 116.613 o
7 10 7 35.408 36.354 1.291 33.436 o
7 10 8 1.859 2.067 0.464 262.926 o
7 10 9 30.723 31.211 1.220 37.513 o
7 11 0 32.125 32.310 1.049 50.466 o
7 11 1 18.523 17.940 0.857 76.305 o
7 11 2 10.438 10.498 0.666 127.113 o
7 11 3 6.361 5.859 0.605 154.261 o
7 11 4 14.108 13.785 0.857 76.606 o
7 11 5 13.224 11.829 0.847 78.505 o
7 11 6 23.599 24.797 1.069 49.018 o
7 11 7 13.406 12.676 0.827 82.336 o
7 11 8 28.354 27.127 1.170 40.875 o
7 11 9 6.001 6.494 0.545 190.353 o
7 12 0 23.715 23.981 0.938 63.496 o
7 12 2 57.378 57.471 1.412 27.450 o
7 12 3 14.095 14.653 0.837 80.301 o
7 12 4 27.719 26.804 1.069 48.863 o
7 12 5 29.795 27.702 1.140 43.002 o
7 12 6 6.850 6.565 0.615 149.196 o
7 12 7 22.099 20.189 1.099 46.475 o
7 12 8 15.759 16.881 0.998 56.478 o
7 13 1 35.650 36.465 1.150 41.971 o
7 13 2 5.636 5.193 0.524 205.357 o
7 13 3 20.619 21.026 0.978 58.601 o
7 13 4 39.903 38.754 1.291 33.319 o
7 13 5 4.974 4.508 0.494 231.342 o
7 13 6 12.207 13.190 0.918 66.948 o
7 13 7 7.500 7.503 0.645 135.496 o
7 13 8 20.423 20.693 1.049 51.050 o
7 14 0 17.508 17.194 0.887 71.297 o
7 14 1 20.482 17.829 0.958 61.135 o
7 14 2 6.177 5.678 0.504 221.964 o
7 14 3 42.077 41.921 1.311 32.242 o
7 14 4 11.780 11.617 0.867 74.965 o
7 14 5 51.864 52.348 1.482 25.111 o
7 14 6 9.372 10.629 0.776 93.559 o
7 14 7 28.738 28.549 1.230 36.974 o
7 14 8 2.452 2.390 0.464 262.870 o
7 15 0 16.279 14.935 0.887 71.395 o
7 15 1 11.527 10.589 0.797 88.810 o
7 15 2 17.097 19.705 0.948 62.519 o
7 15 3 14.778 16.085 0.928 65.389 o
7 15 4 37.166 37.615 1.301 32.881 o
7 15 5 2.537 3.096 0.474 251.774 o
7 15 6 18.168 17.174 1.029 53.161 o
7 15 7 6.554 6.757 0.555 183.439 o
7 16 0 2.763 2.450 0.454 274.644 o
7 16 1 17.680 17.093 0.968 59.982 o
7 16 2 15.600 14.945 0.928 65.381 o
7 16 3 25.447 24.192 1.129 43.919 o
7 16 4 33.017 34.902 1.250 35.658 o
7 16 5 12.422 11.970 0.827 82.393 o
7 16 6 19.955 18.585 1.049 51.088 o
7 17 0 12.306 11.345 0.857 76.719 o
7 17 1 35.869 35.447 1.261 35.033 o
7 17 2 6.600 6.061 0.595 159.496 o
7 17 3 32.973 31.957 1.240 36.264 o
7 17 4 21.900 22.811 1.079 48.186 o
7 17 5 4.030 3.963 0.504 222.328 o
7 17 6 16.491 14.562 0.988 57.641 o
7 18 0 1.594 1.210 0.454 274.781 o
7 18 1 41.289 42.223 1.371 29.524 o
7 18 2 10.551 11.062 0.877 73.302 o
7 18 3 8.139 7.785 0.645 135.441 o
7 18 4 14.390 15.853 0.988 57.678 o
7 18 5 6.591 5.577 0.534 197.568 o
7 18 6 7.787 6.918 0.625 144.352 o
7 19 0 3.242 3.056 0.484 241.342 o
7 19 1 26.974 25.957 1.160 41.626 o
7 19 2 1.297 1.634 0.464 262.970 o
7 19 3 22.191 20.814 1.089 47.323 o
7 19 4 26.237 25.231 1.180 40.253 o
7 19 5 4.669 5.395 0.524 205.450 o
7 20 0 22.352 24.525 1.109 45.585 o
7 20 1 10.911 11.032 0.908 68.502 o
7 20 2 1.076 1.856 0.464 262.975 o
7 20 3 12.295 12.454 0.918 66.956 o
7 20 4 2.741 1.906 0.464 262.866 o
7 21 0 17.274 17.607 1.029 53.178 o
7 21 1 25.855 24.848 1.150 42.390 o
7 21 2 0.824 0.968 0.454 274.819 o
7 21 3 9.076 8.733 0.756 98.654 o
7 22 0 1.152 1.412 0.474 251.912 o
7 22 1 33.480 33.117 1.271 34.560 o
8 0 0 2.664 2.319 0.373 406.144 o
8 0 1 33.526 31.060 0.978 57.805 o
8 0 3 81.546 81.734 1.593 21.139 o
8 0 4 5.293 5.435 0.494 231.237 o
8 0 5 0.474 0.655 0.413 331.072 o
8 0 6 82.233 84.578 1.795 16.816 o
8 0 7 54.572 54.173 1.523 23.776 o
8 0 8 44.822 46.963 1.442 26.663 o
8 0 9 6.555 6.182 0.545 190.308 o
8 1 0 1.258 1.684 0.363 429.305 o
8 1 1 30.218 30.657 0.958 60.404 o
8 1 2 2.377 3.086 0.403 347.541 o
8 1 3 2.014 1.876 0.393 365.721 o
8 1 4 12.921 13.896 0.766 95.760 o
8 1 5 20.828 23.113 0.948 62.313 o
8 1 6 1.873 1.866 0.424 315.377 o
8 1 7 4.708 4.951 0.504 222.203 o
8 1 8 42.328 44.361 1.412 27.857 o
8 1 9 5.371 5.748 0.545 190.457 o
8 2 0 49.131 48.708 1.150 41.264 o
8 2 1 98.688 94.964 1.664 19.079 o
8 2 2 32.227 31.846 0.998 55.588 o
8 2 3 14.254 14.521 0.787 90.849 o
8 2 4 15.654 16.135 0.827 82.145 o
8 2 5 17.483 17.991 0.887 71.281 o
8 2 6 8.599 8.310 0.696 116.536 o
8 2 7 1.091 1.301 0.444 287.434 o
8 2 8 10.207 9.883 0.766 96.009 o
8 2 9 18.905 19.745 1.089 47.409 o
8 3 1 0.725 1.220 0.373 406.491 o
8 3 2 11.378 11.254 0.726 106.817 o
8 3 3 35.377 34.478 1.049 50.284 o
8 3 4 44.897 45.299 1.230 36.377 o
8 3 5 14.236 14.683 0.847 78.405 o
8 3 6 12.022 12.162 0.857 76.715 o
8 3 7 11.688 11.204 0.766 95.904 o
8 3 8 35.839 34.912 1.301 32.933 o
8 3 9 15.747 16.962 1.019 54.274 o
8 4 0 2.002 2.340 0.383 385.179 o
8 4 1 33.241 32.179 0.988 56.643 o
8 4 2 129.319 127.648 2.037 12.591 o
8 4 3 42.404 41.487 1.160 40.959 o
8 4 4 22.715 23.476 0.958 60.938 o
8 4 5 15.777 16.881 0.877 73.015 o
8 4 6 35.991 36.516 1.220 37.330 o
8 4 7 56.371 59.316 1.563 22.534 o
8 4 8 11.601 11.617 0.817 84.472 o
8 4 9 19.102 17.728 1.049 51.120 o
8 5 0 9.762 10.457 0.686 119.831 o
8 5 1 68.136 65.831 1.402 27.483 o
8 5 2 2.828 3.035 0.413 330.746 o
8 5 3 22.699 22.680 0.928 64.946 o
8 5 4 10.541 11.930 0.746 101.176 o
8 5 5 33.958 33.520 1.160 41.351 o
8 5 6 21.110 22.135 1.019 54.059 o
8 5 7 1.270 0.998 0.454 274.802 o
8 5 8 14.750 13.987 0.978 58.882 o
8 5 9 0.595 0.887 0.494 231.791 o
8 6 0 132.913 129.423 2.057 12.321 o
8 6 1 2.308 2.511 0.403 347.594 o
8 6 2 50.457 49.252 1.250 35.027 o
8 6 3 33.867 35.356 1.089 46.746 o
8 6 4 6.194 6.817 0.524 205.188 o
8 6 5 45.370 46.015 1.321 31.646 o
8 6 6 14.169 16.226 0.938 64.014 o
8 6 7 2.756 3.076 0.474 251.756 o
8 6 8 8.790 8.804 0.635 139.667 o
8 6 9 41.732 43.726 1.361 29.933 o
8 7 0 18.216 17.728 0.847 78.137 o
8 7 1 21.529 21.530 0.887 70.998 o
8 7 2 13.789 12.323 0.807 86.472 o
8 7 3 34.421 34.499 1.109 45.090 o
8 7 4 39.161 40.610 1.230 36.601 o
8 7 5 8.375 8.209 0.696 116.551 o
8 7 6 30.942 28.004 1.170 40.803 o
8 7 7 36.012 35.467 1.281 33.953 o
8 7 8 12.733 13.221 0.948 62.745 o
8 7 9 20.689 22.942 1.109 45.641 o
8 8 0 5.420 5.637 0.514 213.469 o
8 8 1 4.547 5.032 0.504 222.217 o
8 8 2 174.735 179.945 2.602 7.630 o
8 8 3 20.599 20.976 0.918 66.502 o
8 8 4 64.450 64.429 1.543 22.941 o
8 8 5 35.921 36.536 1.240 36.148 o
8 8 6 13.014 12.858 0.938 64.094 o
8 8 7 28.941 30.092 1.210 38.182 o
8 8 8 3.158 3.066 0.484 241.349 o
8 8 9 6.260 7.432 0.655 131.446 o
8 9 0 62.557 63.209 1.462 25.492 o
8 9 1 61.889 60.194 1.452 25.878 o
8 9 2 1.913 1.936 0.393 365.730 o
8 9 3 58.696 58.923 1.452 25.954 o
8 9 4 24.066 24.243 1.019 53.928 o
8 9 5 13.532 13.311 0.898 69.935 o
8 9 6 4.682 5.214 0.524 205.458 o
8 9 7 9.508 10.236 0.797 88.899 o
8 9 8 3.130 3.872 0.504 222.413 o
8 10 0 17.664 17.557 0.877 72.917 o
8 10 1 3.786 4.276 0.444 287.001 o
8 10 2 24.707 22.821 0.978 58.414 o
8 10 3 68.649 70.016 1.613 20.940 o
8 10 4 28.939 30.394 1.140 42.989 o
8 10 5 49.305 48.980 1.432 26.939 o
8 10 8 3.942 4.407 0.504 222.315 o
8 11 0 21.612 22.468 0.958 61.004 o
8 11 1 4.155 3.913 0.454 274.380 o
8 11 2 5.037 4.145 0.464 262.450 o
8 11 3 10.517 10.831 0.817 84.529 o
8 11 4 55.075 53.669 1.462 25.724 o
8 11 5 0.523 1.089 0.444 287.460 o
8 11 6 28.242 29.214 1.220 37.584 o
8 11 7 29.995 28.035 1.220 37.561 o
8 11 8 20.819 22.196 1.089 47.339 o
8 12 0 8.958 10.044 0.666 127.247 o
8 12 1 20.227 20.915 0.988 57.437 o
8 12 2 26.327 27.349 1.079 48.001 o
8 12 3 61.756 62.281 1.573 22.154 o
8 12 4 14.974 15.469 0.918 66.829 o
8 12 5 54.618 53.195 1.533 23.479 o
8 12 7 32.258 32.401 1.230 36.863 o
8 13 0 55.890 57.612 1.482 25.000 o
8 13 1 25.602 25.877 1.059 49.869 o
8 13 2 2.834 2.703 0.454 274.624 o
8 13 3 33.812 37.010 1.250 35.619 o
8 13 4 24.644 24.364 1.089 47.215 o
8 13 5 0.891 1.210 0.454 274.813 o
8 13 6 8.805 9.701 0.736 104.107 o
8 13 7 7.398 8.582 0.655 131.342 o
8 14 0 1.531 1.261 0.434 300.932 o
8 14 1 4.317 4.477 0.494 231.423 o
8 14 2 26.950 26.824 1.109 45.439 o
8 14 3 14.718 15.722 0.928 65.397 o
8 14 4 24.568 24.686 1.129 43.934 o
8 14 5 6.584 5.415 0.534 197.579 o
8 14 6 2.595 3.257 0.494 231.643 o
8 14 7 11.394 13.039 0.938 64.132 o
8 15 0 1.573 1.765 0.444 287.394 o
8 15 1 18.779 18.303 0.978 58.708 o
8 15 2 3.659 3.651 0.484 241.272 o
8 15 4 36.062 38.391 1.331 31.440 o
8 15 5 12.734 13.886 0.938 64.088 o
8 15 6 14.058 14.622 0.988 57.700 o
8 16 0 34.054 35.709 1.261 35.069 o
8 16 1 8.577 8.602 0.766 96.105 o
8 16 2 21.503 20.955 1.049 51.017 o
8 16 3 10.980 12.111 0.898 70.029 o
8 16 4 7.328 8.299 0.595 159.334 o
8 16 5 9.430 10.104 0.887 71.692 o
8 16 6 18.054 18.525 1.039 52.127 o
8 17 0 16.481 16.770 0.978 58.799 o
8 17 1 16.968 18.132 1.039 52.157 o
8 17 2 5.060 5.314 0.534 197.750 o
8 17 3 2.316 3.197 0.484 241.413 o
8 17 4 6.647 7.069 0.625 144.430 o
8 17 5 5.225 5.345 0.524 205.394 o
8 18 1 3.388 3.872 0.504 222.391 o
8 18 2 4.073 2.884 0.484 241.269 o
8 18 3 5.156 5.889 0.545 190.471 o
8 19 0 9.602 9.147 0.676 123.478 o
8 19 1 39.753 40.015 1.351 30.444 o
8 19 2 2.215 2.975 0.484 241.428 o
8 19 3 1.398 1.825 0.454 274.774 o
8 20 0 0.661 0.776 0.474 251.936 o
8 20 1 34.694 36.939 1.291 33.444 o
8 20 2 10.013 10.276 0.766 96.008 o
9 0 1 7.279 7.372 0.545 190.147 o
9 0 2 111.972 111.402 1.987 13.453 o
9 0 3 19.104 20.017 0.908 68.062 o
9 0 4 65.914 66.194 1.583 21.790 o
9 0 5 69.801 68.876 1.674 19.497 o
9 0 6 0.341 0.877 0.444 287.467 o
9 0 7 18.821 18.233 1.029 53.131 o
9 0 8 4.008 4.367 0.514 213.689 o
9 1 1 12.084 11.799 0.756 98.427 o
9 1 2 1.384 1.805 0.383 385.297 o
9 1 3 19.577 20.451 0.938 63.753 o
9 1 4 0.830 1.573 0.424 315.463 o
9 1 5 12.195 12.162 0.867 74.942 o
9 1 6 2.547 2.844 0.464 262.843 o
9 1 7 5.473 6.020 0.605 154.317 o
9 1 8 2.234 2.340 0.464 262.890 o
9 2 0 23.083 23.829 0.948 62.202 o
9 2 1 25.965 26.310 0.988 57.121 o
9 2 2 4.775 4.548 0.444 286.805 o
9 2 3 73.850 73.152 1.603 21.088 o
9 2 4 2.999 3.429 0.454 274.566 o
9 2 5 42.974 43.393 1.331 31.259 o
9 2 6 15.877 15.943 0.958 61.316 o
9 2 7 21.208 20.602 1.089 47.348 o
9 2 8 2.918 2.935 0.484 241.376 o
9 3 1 14.018 12.898 0.797 88.635 o
9 3 2 3.082 2.783 0.413 330.725 o
9 3 4 13.482 15.197 0.867 74.841 o
9 3 5 40.773 40.005 1.291 33.286 o
9 3 6 29.251 30.142 1.180 40.133 o
9 3 7 5.127 5.476 0.534 197.735 o
9 3 8 12.809 13.563 0.948 62.739 o
9 4 0 177.385 175.942 2.602 7.627 o
9 4 1 4.735 5.819 0.524 205.421 o
9 4 2 90.972 91.606 1.805 16.493 o
9 4 3 7.740 7.735 0.585 164.842 o
9 4 4 40.799 42.213 1.281 33.776 o
9 4 5 13.534 13.170 0.898 69.937 o
9 4 6 9.418 9.126 0.756 98.630 o
9 4 7 20.395 19.533 1.079 48.262 o
9 4 8 23.513 23.466 1.140 43.203 o
9 5 1 7.568 6.918 0.625 144.369 o
9 5 2 31.318 32.421 1.099 46.047 o
9 5 3 21.331 21.500 0.998 56.247 o
9 5 4 18.527 19.120 0.968 59.923 o
9 5 5 0.610 1.140 0.434 300.981 o
9 5 6 11.238 10.780 0.867 74.995 o
9 5 7 18.890 19.997 1.069 49.200 o
9 5 8 7.359 6.918 0.625 144.384 o
9 6 0 6.034 6.615 0.555 183.502 o
9 6 1 19.302 19.493 0.918 66.590 o
9 6 2 10.765 9.943 0.797 88.856 o
9 6 3 26.581 27.682 1.089 47.114 o
9 6 4 28.372 28.972 1.099 46.194 o
9 6 5 16.720 17.728 0.998 56.442 o
9 6 6 9.018 10.044 0.837 80.579 o
9 6 7 62.261 62.866 1.654 20.096 o
9 6 8 16.747 18.828 1.008 55.310 o
9 7 0 7.580 7.160 0.645 135.502 o
9 7 1 39.874 39.077 1.240 36.022 o
9 7 2 11.865 11.103 0.827 82.432 o
9 7 3 16.740 16.407 0.918 66.752 o
9 7 4 14.197 13.150 0.887 71.506 o
9 7 5 36.212 36.485 1.261 35.014 o
9 7 6 16.024 15.913 0.988 57.636 o
9 7 7 1.038 1.341 0.454 274.804 o
9 7 8 28.467 29.204 1.210 38.201 o
9 8 0 125.835 125.097 2.188 11.060 o
9 8 1 13.527 14.189 0.847 78.446 o
9 8 2 6.388 6.252 0.514 213.300 o
9 8 3 82.886 85.606 1.835 16.103 o
9 8 4 33.180 34.872 1.230 36.816 o
9 8 5 19.535 20.512 1.019 54.130 o
9 8 6 3.266 3.177 0.494 231.593 o
9 8 7 20.936 20.986 1.049 51.032 o
9 8 8 4.306 5.042 0.524 205.503 o
9 9 0 5.070 4.346 0.474 251.404 o
9 9 1 37.385 38.512 1.210 37.881 o
9 9 2 60.991 63.461 1.563 22.434 o
9 9 3 8.809 9.923 0.837 80.587 o
9 9 4 18.615 20.421 0.998 56.350 o
9 9 5 1.504 1.603 0.454 274.775 o
9 9 6 21.673 23.658 1.109 45.611 o
9 9 7 11.893 11.446 0.938 64.139 o
9 10 0 16.361 15.611 0.918 66.779 o
9 10 1 4.426 4.286 0.484 241.148 o
9 10 2 8.935 9.994 0.787 91.213 o
9 10 3 47.565 49.423 1.432 26.965 o
9 10 4 45.602 48.778 1.462 25.921 o
9 10 5 2.604 2.894 0.474 251.777 o
9 10 6 5.311 5.193 0.585 165.164 o
9 10 7 12.352 13.342 0.928 65.500 o
9 11 0 25.372 24.848 1.069 48.966 o
9 11 1 34.100 34.367 1.220 37.401 o
9 11 2 15.958 15.772 0.938 63.966 o
9 11 3 15.179 15.570 0.948 62.646 o
9 11 5 20.648 20.663 1.069 49.151 o
9 11 6 21.971 20.986 1.079 48.207 o
9 11 7 1.269 1.402 0.454 274.792 o
9 12 0 5.335 5.486 0.524 205.374 o
9 12 1 3.471 3.247 0.474 251.678 o
9 12 2 19.452 19.302 1.029 53.100 o
9 12 3 42.306 44.169 1.382 29.068 o
9 12 4 35.037 35.517 1.271 34.505 o
9 12 5 10.914 11.607 0.887 71.633 o
9 12 6 7.909 9.147 0.746 101.372 o
9 13 0 6.315 6.716 0.555 183.467 o
9 13 1 59.073 59.205 1.583 21.942 o
9 13 2 33.676 35.134 1.281 34.002 o
9 13 3 4.321 3.913 0.504 222.302 o
9 13 4 1.201 1.311 0.464 262.982 o
9 13 5 9.245 7.745 0.655 131.242 o
9 13 6 7.926 7.795 0.575 170.631 o
9 14 0 39.885 41.860 1.371 29.552 o
9 14 1 13.637 13.533 0.948 62.718 o
9 14 2 11.191 10.538 0.807 86.627 o
9 14 3 30.176 30.445 1.240 36.336 o
9 14 4 4.478 4.447 0.514 213.640 o
9 14 5 2.167 2.783 0.484 241.438 o
9 15 0 36.383 37.151 1.301 32.901 o
9 15 1 3.897 4.175 0.504 222.331 o
9 15 2 9.851 10.820 0.857 76.806 o
9 15 3 2.495 3.560 0.494 231.639 o
9 15 4 5.136 5.304 0.534 197.743 o
9 15 5 9.461 9.409 0.766 96.052 o
9 16 1 9.496 10.175 0.857 76.826 o
9 16 2 16.688 18.212 1.039 52.163 o
9 16 3 2.038 2.138 0.464 262.911 o
9 16 4 4.669 4.709 0.514 213.607 o
9 17 1 22.515 21.762 1.089 47.303 o
9 17 2 4.075 3.651 0.494 231.494 o
9 17 3 4.720 4.861 0.514 213.594 o
9 18 0 4.630 4.619 0.514 213.616 o
9 18 1 1.244 1.382 0.454 274.794 o
9 18 2 12.673 12.989 0.898 69.967 o
10 0 0 269.737 271.834 3.570 3.967 o
10 0 1 0.685 0.736 0.434 300.985 o
10 0 2 53.682 51.592 1.432 26.836 o
10 0 3 8.739 7.573 0.706 113.252 o
10 0 4 2.851 3.197 0.474 251.742 o
10 0 5 16.821 18.031 1.008 55.319 o
10 0 7 3.230 3.409 0.494 231.586 o
10 1 1 39.535 40.822 1.271 34.348 o
10 1 2 3.903 3.661 0.464 262.649 o
10 1 3 0.710 0.716 0.454 274.826 o
10 1 4 8.496 8.773 0.736 104.143 o
10 1 5 31.703 32.643 1.230 36.872 o
10 1 6 9.522 9.328 0.645 135.272 o
10 1 7 4.869 5.829 0.545 190.501 o
10 2 0 9.766 10.236 0.797 88.889 o
10 2 1 12.149 13.180 0.807 86.529 o
10 2 2 49.905 50.553 1.442 26.548 o
10 2 3 15.447 15.106 0.898 69.838 o
10 2 4 14.272 14.764 0.898 69.886 o
10 2 5 32.254 30.364 1.240 36.295 o
10 2 6 11.944 11.728 0.938 64.135 o
10 2 7 86.869 85.788 1.936 14.495 o
10 3 0 1.264 1.735 0.424 315.432 o
10 3 1 18.569 19.049 0.948 62.479 o
10 3 2 13.239 14.370 0.887 71.518 o
10 3 3 5.009 5.093 0.504 222.159 o
10 3 4 18.762 17.930 1.019 54.187 o
10 3 5 1.112 1.281 0.454 274.802 o
10 3 7 3.429 3.691 0.494 231.556 o
10 4 0 117.026 118.794 2.158 11.445 o
10 4 1 13.815 13.069 0.887 71.520 o
10 4 2 17.016 18.767 0.948 62.538 o
10 4 3 15.683 15.580 0.918 66.804 o
10 4 4 13.457 15.580 0.938 64.044 o
10 4 5 22.428 23.224 1.099 46.431 o
10 4 6 2.071 1.987 0.464 262.914 o
10 4 7 9.010 9.288 0.776 93.601 o
10 5 0 11.619 10.457 0.827 82.454 o
10 5 1 5.662 5.788 0.575 170.949 o
10 5 2 6.173 5.335 0.514 213.392 o
10 5 3 8.424 8.239 0.645 135.403 o
10 5 4 33.855 32.673 1.240 36.238 o
10 5 5 56.053 57.269 1.603 21.460 o
10 5 6 3.333 3.963 0.504 222.392 o
10 5 7 4.569 4.659 0.514 213.620 o
10 6 0 23.179 24.414 1.059 49.964 o
10 6 1 40.431 41.336 1.301 32.775 o
10 6 2 2.466 2.693 0.464 262.856 o
10 6 3 56.660 57.632 1.533 23.415 o
10 6 4 4.539 3.913 0.494 231.430 o
10 6 5 17.925 19.876 1.069 49.223 o
10 6 6 3.400 3.177 0.484 241.322 o
10 6 7 36.675 37.161 1.311 32.399 o
10 7 0 1.039 1.321 0.434 300.959 o
10 7 1 11.638 11.799 0.787 91.059 o
10 7 2 36.716 36.909 1.261 34.998 o
10 7 3 2.232 2.420 0.464 262.887 o
10 7 4 39.314 39.137 1.361 30.018 o
10 7 5 2.495 2.198 0.474 251.813 o
10 7 6 13.057 13.120 0.857 76.660 o
10 7 7 11.331 11.768 0.918 66.990 o
10 8 0 3.343 3.066 0.474 251.701 o
10 8 1 1.981 2.168 0.454 274.724 o
10 8 2 7.680 7.382 0.716 110.148 o
10 8 4 20.904 22.145 1.099 46.480 o
10 8 5 11.800 12.595 0.908 68.458 o
10 8 6 6.012 6.303 0.555 183.520 o
10 9 0 20.014 18.465 0.998 56.337 o
10 9 1 8.657 10.034 0.857 76.850 o
10 9 2 2.329 2.693 0.474 251.807 o
10 9 3 10.617 10.831 0.877 73.304 o
10 9 4 13.572 15.681 0.968 60.117 o
10 9 5 41.915 41.608 1.402 28.281 o
10 9 6 6.762 6.686 0.615 149.198 o
10 10 0 4.252 3.691 0.494 231.474 o
10 10 1 10.955 11.012 0.867 75.000 o
10 10 2 32.239 32.572 1.261 35.137 o
10 10 3 24.062 23.012 1.140 43.197 o
10 10 4 22.317 22.912 1.119 44.793 o
10 10 5 12.279 13.160 0.958 61.447 o
10 10 6 15.106 15.681 0.968 60.077 o
10 11 0 1.920 2.440 0.464 262.909 o
10 11 1 48.916 48.465 1.462 25.871 o
10 11 2 44.465 44.502 1.432 27.057 o
10 11 3 1.667 1.815 0.454 274.759 o
10 11 4 20.313 21.157 1.089 47.362 o
10 11 5 2.164 2.168 0.464 262.901 o
10 12 0 1.067 1.916 0.464 262.974 o
10 12 1 10.443 8.925 0.776 93.550 o
10 12 2 1.587 2.329 0.474 251.869 o
10 12 3 20.766 21.944 1.079 48.225 o
10 12 4 1.107 1.543 0.454 274.797 o
10 12 5 10.799 9.368 0.787 91.151 o
10 13 1 9.324 9.298 0.686 119.901 o
10 13 2 0.560 0.958 0.464 263.009 o
10 13 3 27.777 27.399 1.190 39.526 o
10 13 4 0.755 0.958 0.454 274.822 o
10 14 0 7.133 7.432 0.716 110.171 o
10 14 1 9.238 8.834 0.776 93.601 o
10 14 2 35.197 34.700 1.281 33.977 o
10 14 3 2.092 2.521 0.474 251.831 o
10 14 4 20.378 19.836 1.049 51.062 o
10 15 0 1.302 1.593 0.454 274.786 o
10 15 1 16.385 16.912 1.008 55.344 o
10 15 2 32.799 33.329 1.261 35.119 o
10 15 3 3.979 2.481 0.464 262.713 o
10 16 1 2.277 2.350 0.464 262.886 o
11 0 2 8.756 7.614 0.716 110.091 o
11 0 3 16.450 16.125 0.978 58.809 o
11 0 4 7.687 7.079 0.635 139.820 o
11 0 5 7.433 9.096 0.686 120.022 o
11 0 6 19.408 18.424 1.059 50.142 o
11 1 0 0.593 0.776 0.454 274.829 o
11 1 1 31.273 30.767 1.210 38.125 o
11 1 2 9.435 10.216 0.847 78.662 o
11 1 3 18.798 19.675 1.029 53.113 o
11 1 4 13.492 14.733 0.958 61.398 o
11 1 5 14.680 14.683 0.988 57.685 o
11 1 6 5.151 4.840 0.514 213.548 o
11 2 0 187.975 185.300 2.904 6.176 o
11 2 1 1.478 1.593 0.454 274.776 o
11 2 2 17.135 14.703 0.988 57.622 o
11 2 3 9.209 8.824 0.756 98.646 o
11 2 4 27.594 28.065 1.180 40.194 o
11 2 5 35.036 35.477 1.301 32.943 o
11 2 6 0.473 0.928 0.494 231.792 o
11 3 0 10.673 10.508 0.797 88.848 o
11 3 1 9.602 8.683 0.756 98.632 o
11 3 2 22.323 21.167 1.089 47.315 o
11 3 4 34.948 35.870 1.311 32.443 o
11 3 5 22.388 22.962 1.069 49.077 o
11 3 6 28.109 28.145 1.180 40.181 o
11 4 1 7.948 8.158 0.645 135.441 o
11 4 2 10.841 13.079 0.898 70.020 o
11 4 3 28.783 28.024 1.190 39.498 o
11 4 4 7.432 7.533 0.585 164.884 o
11 4 5 2.227 2.450 0.464 262.886 o
11 4 6 6.445 7.059 0.625 144.444 o
11 5 1 26.912 26.451 1.160 41.622 o
11 5 2 1.062 1.503 0.464 262.984 o
11 5 3 16.991 19.443 1.019 54.213 o
11 5 4 3.447 3.298 0.484 241.311 o
11 5 5 3.674 3.116 0.484 241.298 o
11 6 0 16.686 19.907 1.049 51.151 o
11 6 1 1.664 1.654 0.464 262.951 o
11 6 2 1.827 1.956 0.464 262.932 o
11 6 3 17.308 18.465 1.039 52.145 o
11 6 4 15.255 16.700 0.968 60.059 o
11 6 5 46.894 48.768 1.503 24.557 o
11 7 0 58.789 59.125 1.593 21.677 o
11 7 1 27.073 28.791 1.170 40.885 o
11 7 2 19.874 20.098 1.059 50.110 o
11 7 3 13.469 12.736 0.938 64.083 o
11 7 4 5.312 5.143 0.534 197.733 o
11 7 5 10.981 12.343 0.898 70.026 o
11 8 0 0.421 0.898 0.474 251.940 o
11 8 1 14.610 15.238 0.978 58.870 o
11 8 2 8.538 9.510 0.776 93.615 o
11 8 3 15.728 15.550 1.019 54.291 o
11 8 4 0.921 1.432 0.454 274.807 o
11 9 0 1.147 1.724 0.464 262.975 o
11 9 1 2.792 2.128 0.474 251.793 o
11 9 2 2.151 2.299 0.474 251.834 o
11 9 3 2.548 3.177 0.484 241.396 o
11 9 4 12.596 11.062 0.807 86.557 o
11 10 0 11.120 10.488 0.807 86.631 o
11 10 1 7.270 8.057 0.655 131.367 o
11 10 2 3.208 3.237 0.494 231.595 o
11 10 3 3.720 3.751 0.494 231.525 o
11 10 4 3.945 3.419 0.484 241.254 o
11 11 0 53.764 56.150 1.553 22.879 o
11 11 1 5.393 5.264 0.524 205.380 o
11 11 2 21.216 21.944 1.079 48.214 o
11 11 3 18.239 16.498 1.029 53.167 o
11 12 0 5.028 4.508 0.514 213.580 o
11 12 1 0.755 0.867 0.464 263.005 o
11 12 2 6.539 6.051 0.595 159.501 o
11 13 0 11.007 9.792 0.807 86.650 o
11 13 1 13.718 13.624 0.817 84.334 o
12 0 0 9.769 9.046 0.686 119.879 o
12 0 1 11.852 12.464 0.908 68.458 o
12 0 2 0.769 0.998 0.464 263.003 o
12 0 4 11.906 14.310 0.948 62.752 o
12 1 0 12.839 14.017 0.968 60.156 o
12 1 1 4.690 5.163 0.534 197.793 o
12 1 2 5.196 5.183 0.524 205.406 o
12 1 3 16.267 18.172 0.988 57.599 o
12 1 4 44.765 44.391 1.412 27.816 o
12 2 0 5.108 5.415 0.595 159.628 o
12 2 1 4.483 3.842 0.504 222.289 o
12 2 2 49.399 47.870 1.503 24.528 o
12 2 3 0.333 0.827 0.474 251.942 o
12 2 4 7.793 9.136 0.857 76.883 o
12 3 0 25.739 24.999 1.150 42.391 o
12 3 1 24.513 22.619 1.119 44.747 o
12 3 2 1.180 1.533 0.454 274.794 o
12 3 3 20.238 20.925 1.079 48.250 o
12 3 4 16.836 17.264 1.008 55.328 o
12 4 0 2.102 2.350 0.464 262.899 o
12 4 1 7.412 8.925 0.706 113.285 o
12 4 2 9.210 8.723 0.766 96.077 o
12 4 3 1.110 1.866 0.454 274.789 o
12 5 0 17.691 17.738 1.008 55.300 o
12 5 1 37.142 34.771 1.311 32.413 o
12 5 2 7.847 7.805 0.645 135.461 o
12 5 3 6.603 7.089 0.716 110.200 o
12 6 0 20.829 20.622 1.049 51.040 o
12 6 2 15.665 15.238 0.998 56.501 o
12 6 3 0.998 0.898 0.464 262.997 o
12 7 0 7.636 8.118 0.585 164.833 o
12 7 1 21.151 22.952 1.119 44.818 o
12 7 2 5.006 4.931 0.514 213.559 o
12 8 1 8.883 10.155 0.877 73.358 o
12 8 2 5.710 5.355 0.595 159.589 o
12 9 0 36.024 36.183 1.301 32.917 o
;
_iucr_refine_instructions_details
;
TITL L-ALA_23K_HAR OLEX2: imported from CIF
CELL 0.71073 5.9279 12.2597 5.7939 90 90 90
ZERR 4 0.001 0.0017 0.0009 0 0 0
LATT -1
SYMM 0.5-X,-Y,0.5+Z
SYMM 0.5+X,0.5-Y,-Z
SYMM -X,0.5+Y,0.5-Z
SFAC C H N O
DISP C 0 0
DISP H 0 0
DISP N 0 0
DISP O 0 0
UNIT 12 28 4 8

TEMP -250.15
CONF
MORE -1
BOND $H
ACTA 
WGHT 0.004564 0
FVAR 0.995808
REM <olex2.extras>
REM <HklSrc "%.\\9c0fdd27e5aab59be618fd90f1c5703a.hkl">
REM </olex2.extras>

N1    3     0.64721  0.13752  0.18300  11.00000  0.00564  0.00606  0.00425 =
 -0.00008  0.00048  0.00006 
H1    2     0.70288  0.05804  0.19760  11.00000  0.01776  0.01874  0.01322 =
 -0.00152  0.00661  0.00001 
H2    2     0.77905  0.19072  0.20793  11.00000  0.01155  0.01648  0.01553 =
 0.00001  0.00637  0.00177 
H3    2     0.58332  0.14935  0.01501  11.00000  0.01909  0.01417  0.00740 =
 -0.00444  0.00568 -0.00276 
C1    1     0.46633  0.16109  0.35439  11.00000  0.00522  0.00480  0.00367 =
 0.00004 -0.00027  0.00041 
H4    2     0.42447  0.24841  0.33767  11.00000  0.01882  0.01205  0.01672 =
 0.00538  0.00301  0.00719 
C2    1     0.25991  0.09066  0.30335  11.00000  0.00599  0.00900  0.00617 =
 -0.00041 -0.00061 -0.00132 
H5    2     0.19310  0.11074  0.13103  11.00000  0.01969  0.04339  0.00786 =
 0.00642 -0.00857 -0.01160 
H6    2     0.12667  0.10473  0.43006  11.00000  0.01157  0.03304  0.02903 =
 0.00320  0.00248 -0.00254 
H7    2     0.30546  0.00424  0.30705  11.00000  0.02887  0.01220  0.03341 =
 -0.00273  0.00221 -0.00423 
C3    1     0.55407  0.14079  0.59990  11.00000  0.00503  0.00450  0.00350 =
 -0.00001 -0.00029  0.00036 
O1    4     0.72678  0.08378  0.62435  11.00000  0.00668  0.00712  0.00579 =
 0.00050 -0.00062  0.00248 
O2    4     0.44090  0.18404  0.76119  11.00000  0.00756  0.00753  0.00398 =
 -0.00059  0.00059  0.00200 
HKLF 4

END
Q1 1 0.638889 0.125 0.625 11 0.05 0.17
Q2 1 0.194444 0.041667 0.09375 11 0.05 0.16
Q3 1 0.75 0.138889 0.21875 11 0.05 0.14
Q4 1 -0.083333 0.069444 0.03125 11 0.05 0.14
Q5 1 0.388889 0.166667 0.3125 11 0.05 0.14

  REM The information below was added by Olex2.
  REM
  REM R1 = 0.0184 for 2372 Fo > 4sig(Fo) and 0.0188 for all 2405 data
  REM 118 parameters refined using 0 restraints
  REM Highest difference peak 0.1691, deepest hole -0.1904
  REM Mean Shift 0.0001, Max Shift 0.0009.

  REM +++ Tabular Listing of Refinement Information +++
  REM R1_all = 0.0188
  REM R1_gt = 0.0184
  REM wR_ref = 0.0316
  REM GOOF = 1.0950
  REM Shift_max = 0.0009
  REM Shift_mean = 0.0001
  REM Reflections_all = 2405
  REM Reflections_gt = 2372
  REM Parameters = 118
  REM Hole = -0.1904
  REM Peak = 0.1691
  REM Flack = n/a

  
;
_olex2_submission_special_instructions  'No special instructions were received'
