# Supplementary material for: Towards improved accuracy of Hirshfeld atom refinement with an alternative electron density partition
Source: IUCrJ. 2025 Jan 1;12(Pt 1):74–87. doi: 10.1107/S2052252524011242 (PMC11707693; doi:10.1107/S2052252524011242)
Supplement: Supplementary file 1 [file m-12-00074-sup1.zip › cif_checkcif/l_ala/MP2/1.cif]

data_L-Ala_23K_HAR
_audit_creation_date               2023-10-20
_audit_creation_method
;
Olex2 1.3
(compiled 2020.07.31 svn.rc2a77460 for OlexSys, GUI svn.r6145)
;
_audit_contact_author_address      ?
_audit_contact_author_email        ?
_audit_contact_author_name         ''
_audit_contact_author_phone        ?
_publ_contact_author_id_orcid      ?
_publ_section_references
;
Bourhis, L.J., Dolomanov, O.V., Gildea, R.J., Howard, J.A.K., Puschmann, H.
 (2015). Acta Cryst. A71, 59-75.

Dolomanov, O.V., Bourhis, L.J., Gildea, R.J, Howard, J.A.K. & Puschmann, H.
 (2009), J. Appl. Cryst. 42, 339-341.
;
_chemical_formula_moiety           'C3 H7 N O2'
_chemical_formula_sum              'C3 H7 N O2'
_chemical_formula_weight           89.095
_chemical_absolute_configuration   unk
loop_
  _atom_type_symbol
  _atom_type_scat_dispersion_real
  _atom_type_scat_dispersion_imag
  _atom_type_scat_source
  _atom_type_scat_dispersion_source
 H 0.00000 0.00000
 'NoSpherA2 (<-magic spell for checkCif) like software DiSCaMB'
 'Henke, Gullikson and Davis, At. Data and Nucl. Data Tables, 1993, 54, 2'
 C 0.00347 0.00161
 'NoSpherA2 (<-magic spell for checkCif) like software DiSCaMB'
 'Henke, Gullikson and Davis, At. Data and Nucl. Data Tables, 1993, 54, 2'
 O 0.01158 0.00611
 'NoSpherA2 (<-magic spell for checkCif) like software DiSCaMB'
 'Henke, Gullikson and Davis, At. Data and Nucl. Data Tables, 1993, 54, 2'
 N 0.00653 0.00323
 'NoSpherA2 (<-magic spell for checkCif) like software DiSCaMB'
 'Henke, Gullikson and Davis, At. Data and Nucl. Data Tables, 1993, 54, 2'

_space_group_crystal_system        'orthorhombic'
_space_group_IT_number             19
_space_group_name_H-M_alt          'P 21 21 21'
_space_group_name_Hall             ' P 2ac 2ab'
loop_
  _space_group_symop_id
  _space_group_symop_operation_xyz
 1 x,y,z
 2 x+1/2,-y+1/2,-z
 3 -x,y+1/2,-z+1/2
 4 -x+1/2,-y,z+1/2

_symmetry_Int_Tables_number        19
_cell_length_a                     5.9279(10)
_cell_length_b                     12.2597(17)
_cell_length_c                     5.7939(9)
_cell_angle_alpha                  90
_cell_angle_beta                   90
_cell_angle_gamma                  90
_cell_volume                       421.07(11)
_cell_formula_units_Z              4
_cell_measurement_temperature      23.0
_cell_measurement_theta_min             15.00
_cell_measurement_theta_max             22.50
_cell_measurement_reflns_used           1524
_exptl_absorpt_coefficient_mu      0.117
_exptl_crystal_density_diffrn      1.405
_exptl_crystal_F_000               191.963
_exptl_crystal_description              sphere
_diffrn_reflns_av_R_equivalents    0.0000
_diffrn_reflns_av_unetI/netI       0.0239
_diffrn_reflns_Laue_measured_fraction_full  0.9725
_diffrn_reflns_Laue_measured_fraction_max  0.9483
_diffrn_reflns_limit_h_max         12
_diffrn_reflns_limit_h_min         0
_diffrn_reflns_limit_k_max         26
_diffrn_reflns_limit_k_min         0
_diffrn_reflns_limit_l_max         12
_diffrn_reflns_limit_l_min         0
_diffrn_reflns_number              2405
_diffrn_reflns_point_group_measured_fraction_full  0.9725
_diffrn_reflns_point_group_measured_fraction_max  0.9483
_diffrn_reflns_theta_full          25.2417
_diffrn_reflns_theta_max           50.14
_diffrn_reflns_theta_min           3.32
_diffrn_ambient_temperature        23.0
_diffrn_measured_fraction_theta_full  0.9725
_diffrn_measured_fraction_theta_max  0.9483
_diffrn_radiation_type             'Mo K\a'
_diffrn_radiation_wavelength       0.71073
_diffrn_measurement_device_type     'four circle diffractometer'
_reflns_Friedel_coverage           0.0
_reflns_limit_h_max                12
_reflns_limit_h_min                0
_reflns_limit_k_max                26
_reflns_limit_k_min                0
_reflns_limit_l_max                12
_reflns_limit_l_min                0
_reflns_number_gt                  2372
_reflns_number_total               2405
_reflns_threshold_expression       I>=2u(I)
_computing_molecular_graphics      'Olex2 1.3 (Dolomanov et al., 2009)'
_computing_publication_material    'Olex2 1.3 (Dolomanov et al., 2009)'
_computing_structure_refinement    'olex2.refine 1.3 (Bourhis et al., 2015)'
_refine_diff_density_max           0.1660
_refine_diff_density_min           -0.1905
_refine_diff_density_rms           0.0399
_refine_ls_d_res_high              0.4630
_refine_ls_d_res_low               6.1299
_refine_ls_goodness_of_fit_ref     1.0907
_refine_ls_hydrogen_treatment      refall
_refine_ls_matrix_type             full
_refine_ls_number_constraints      0
_refine_ls_number_parameters       118
_refine_ls_number_reflns           2405
_refine_ls_number_restraints       0
_refine_ls_R_factor_all            0.0188
_refine_ls_R_factor_gt             0.0184
_refine_ls_restrained_S_all        1.0907
_refine_ls_shift/su_max            0.0006
_refine_ls_shift/su_mean           0.0001
_refine_ls_structure_factor_coef   Fsqd
_refine_ls_weighting_details      
 'w=1/[\s^2^(Fo^2^)+(0.0046P)^2^] where P=(Fo^2^+2Fc^2^)/3'
_refine_ls_weighting_scheme        calc
_refine_ls_wR_factor_gt            0.0314
_refine_ls_wR_factor_ref           0.0315
_refine_special_details
;
Aspherical atom refinement in Olex2
with DiSCaMB generated form factors.
Hirshfeld Atom Refinement 
using Gaussian16 generated electron density
calculated with MP2
using cc-pVTZ basis set and charges 
simulating the crystal field.
;
loop_
  _atom_site_label
  _atom_site_type_symbol
  _atom_site_fract_x
  _atom_site_fract_y
  _atom_site_fract_z
  _atom_site_U_iso_or_equiv
  _atom_site_adp_type
  _atom_site_occupancy
  _atom_site_refinement_flags_posn
 N1 N 0.64718(4) 0.13752(2) 0.18301(5) 0.00531(3) Uani 1.000000 .
 H1 H 0.7029(11) 0.0594(5) 0.1969(14) 0.0200(18) Uani 1.000000 .
 H2 H 0.7783(11) 0.1902(5) 0.2075(13) 0.0174(16) Uani 1.000000 .
 H3 H 0.5839(12) 0.1491(5) 0.0153(12) 0.0150(16) Uani 1.000000 .
 C1 C 0.46634(4) 0.16108(2) 0.35440(5) 0.00455(3) Uani 1.000000 .
 H4 H 0.4240(9) 0.2483(4) 0.3379(11) 0.0170(15) Uani 1.000000 .
 C2 C 0.25991(5) 0.09066(2) 0.30335(6) 0.00704(4) Uani 1.000000 .
 H5 H 0.1930(10) 0.1105(5) 0.1311(12) 0.0258(19) Uani 1.000000 .
 H6 H 0.1274(10) 0.1047(5) 0.4283(13) 0.0276(19) Uani 1.000000 .
 H7 H 0.3045(10) 0.0044(5) 0.3067(13) 0.0269(19) Uani 1.000000 .
 C3 C 0.55407(5) 0.14079(2) 0.59990(5) 0.00433(3) Uani 1.000000 .
 O1 O 0.72678(4) 0.083776(17) 0.62435(4) 0.00652(3) Uani 1.000000 .
 O2 O 0.44090(4) 0.184043(17) 0.76119(4) 0.00635(3) Uani 1.000000 .

loop_
  _atom_site_aniso_label
  _atom_site_aniso_U_11
  _atom_site_aniso_U_22
  _atom_site_aniso_U_33
  _atom_site_aniso_U_12
  _atom_site_aniso_U_13
  _atom_site_aniso_U_23
 N1 0.00564(7) 0.00605(7) 0.00423(8) 0.00007(6) 0.00049(6) -0.00009(6)
 H1 0.019(4) 0.026(4) 0.014(5) -0.000(3) 0.007(4) -0.003(3)
 H2 0.015(3) 0.020(3) 0.018(5) 0.003(3) 0.007(4) 0.001(3)
 H3 0.021(4) 0.015(4) 0.009(4) -0.003(3) 0.008(3) -0.006(3)
 C1 0.00520(8) 0.00478(7) 0.00367(9) 0.00041(6) -0.00029(7) 0.00004(6)
 H4 0.020(3) 0.014(3) 0.016(4) 0.008(3) 0.004(3) 0.006(3)
 C2 0.00597(8) 0.00899(8) 0.00616(10) -0.00132(8) -0.00059(7) -0.00041(8)
 H5 0.021(4) 0.048(5) 0.009(4) -0.013(4) -0.009(3) 0.007(3)
 H6 0.014(3) 0.036(4) 0.033(5) -0.003(3) 0.001(4) 0.004(4)
 H7 0.031(5) 0.014(3) 0.035(5) -0.005(3) 0.003(4) -0.004(3)
 C3 0.00501(7) 0.00449(7) 0.00348(9) 0.00037(7) -0.00030(7) -0.00001(6)
 O1 0.00669(7) 0.00710(6) 0.00577(8) 0.00248(6) -0.00062(6) 0.00050(6)
 O2 0.00754(7) 0.00751(6) 0.00398(7) 0.00201(6) 0.00059(6) -0.00059(6)

loop_
  _geom_bond_atom_site_label_1
  _geom_bond_atom_site_label_2
  _geom_bond_distance
  _geom_bond_site_symmetry_2
  _geom_bond_publ_flag
 N1 H1 1.016(7) . ?
 N1 H2 1.021(6) . ?
 N1 H3 1.051(7) . ?
 N1 C1 1.4895(4) . ?
 C1 H4 1.102(5) . ?
 C1 C2 1.5265(4) . ?
 C1 C3 1.5348(4) . ?
 C2 H5 1.101(7) . ?
 C2 H6 1.082(7) . ?
 C2 H7 1.090(6) . ?
 C3 O1 1.2477(4) . ?
 C3 O2 1.2667(4) . ?

loop_
  _geom_angle_atom_site_label_1
  _geom_angle_atom_site_label_2
  _geom_angle_atom_site_label_3
  _geom_angle
  _geom_angle_site_symmetry_1
  _geom_angle_site_symmetry_3
  _geom_angle_publ_flag
 H2 N1 H1 109.8(5) . . ?
 H3 N1 H1 108.4(5) . . ?
 H3 N1 H2 108.3(5) . . ?
 C1 N1 H1 111.3(4) . . ?
 C1 N1 H2 109.4(4) . . ?
 C1 N1 H3 109.5(4) . . ?
 H4 C1 N1 107.1(3) . . ?
 C2 C1 N1 109.76(2) . . ?
 C2 C1 H4 110.4(3) . . ?
 C3 C1 N1 110.03(2) . . ?
 C3 C1 H4 108.3(3) . . ?
 C3 C1 C2 111.07(2) . . ?
 H5 C2 C1 109.8(3) . . ?
 H6 C2 C1 111.3(3) . . ?
 H6 C2 H5 108.0(4) . . ?
 H7 C2 C1 110.5(3) . . ?
 H7 C2 H5 108.5(5) . . ?
 H7 C2 H6 108.6(5) . . ?
 O1 C3 C1 118.30(2) . . ?
 O2 C3 C1 115.87(2) . . ?
 O2 C3 O1 125.83(3) . . ?

loop_
  _geom_torsion_atom_site_label_1
  _geom_torsion_atom_site_label_2
  _geom_torsion_atom_site_label_3
  _geom_torsion_atom_site_label_4
  _geom_torsion
  _geom_torsion_site_symmetry_1
  _geom_torsion_site_symmetry_2
  _geom_torsion_site_symmetry_3
  _geom_torsion_site_symmetry_4
  _geom_torsion_publ_flag
 N1 C1 C3 O1 -18.19(2) . . . . ?
 N1 C1 C3 O2 162.16(2) . . . . ?

loop_
  _diffrn_refln_index_h
  _diffrn_refln_index_k
  _diffrn_refln_index_l
  _diffrn_refln_intensity_net
  _diffrn_refln_intensity_u
 0 2 0 179.86 1.72
 0 4 0 5075 43.59
 0 6 0 87.78 1.02
 0 8 0 44.39 0.71
 0 10 0 0.78 0.38
 0 12 0 227.81 2.61
 0 14 0 57.32 1.11
 0 16 0 24.7 0.84
 0 18 0 222.79 2.92
 0 22 0 132.65 2.32
 0 26 0 6.31 0.62
 0 1 1 708.97 7.19
 0 2 1 116.99 1.2
 0 3 1 693.47 6.28
 0 4 1 96.18 1.05
 0 6 1 464.85 4.49
 0 7 1 36.14 0.6
 0 8 1 43.42 0.72
 0 9 1 31.4 0.65
 0 10 1 134.38 1.67
 0 11 1 65.3 1.09
 0 12 1 74.72 1.21
 0 13 1 18.43 0.68
 0 14 1 37.1 0.93
 0 15 1 89.03 1.53
 0 17 1 1.11 0.37
 0 18 1 58.6 1.34
 0 19 1 15.81 0.89
 0 20 1 26.85 1.04
 0 21 1 2.63 0.43
 0 23 1 1.69 0.44
 0 25 1 2.92 0.58
 0 26 1 19.36 1.23
 0 0 2 2781.82 32.69
 0 1 2 521.8 6.43
 0 2 2 177.7 2.03
 0 3 2 54.99 0.78
 0 4 2 167.56 1.75
 0 5 2 554.74 5.22
 0 6 2 94.65 1.15
 0 7 2 5.3 0.34
 0 8 2 109.34 1.37
 0 9 2 23.18 0.59
 0 10 2 45.27 0.85
 0 11 2 81.99 1.24
 0 12 2 27.65 0.74
 0 13 2 21.03 0.69
 0 14 2 20.84 0.74
 0 15 2 177.46 2.34
 0 16 2 4.35 0.41
 0 17 2 59.76 1.36
 0 18 2 19.97 0.9
 0 19 2 117.32 2.06
 0 20 2 0.96 0.45
 0 21 2 44.96 1.34
 0 22 2 36.03 1.27
 0 23 2 17.63 1.02
 0 24 2 2.44 0.47
 0 25 2 21.98 1.25
 0 26 2 2.5 0.51
 0 1 3 82.2 1.72
 0 2 3 154.4 2.87
 0 3 3 201.05 2.41
 0 4 3 723.26 7.63
 0 5 3 79.58 1.17
 0 6 3 266.54 2.79
 0 7 3 21.92 0.56
 0 8 3 60.33 0.97
 0 9 3 139.69 1.75
 0 10 3 38.77 0.82
 0 11 3 68.87 1.16
 0 12 3 116.38 1.67
 0 13 3 142.41 1.96
 0 14 3 27.22 0.84
 0 15 3 88.53 1.56
 0 16 3 151.49 2.22
 0 17 3 46.21 1.22
 0 18 3 26.43 0.98
 0 19 3 2.45 0.42
 0 20 3 43.49 1.32
 0 21 3 0.85 0.43
 0 22 3 1.13 0.44
 0 23 3 27.56 1.15
 0 24 3 12.44 0.91
 0 25 3 4.87 0.58
 0 0 4 205.2 3.83
 0 1 4 38.97 1.18
 0 2 4 91.07 2.02
 0 3 4 7.83 0.44
 0 4 4 224.57 2.79
 0 5 4 0.66 0.44
 0 6 4 69.42 1.21
 0 7 4 28.59 0.77
 0 8 4 63.11 1.06
 0 9 4 7.04 0.46
 0 10 4 88.41 1.36
 0 11 4 95.89 1.49
 0 12 4 38.17 0.95
 0 13 4 11.24 0.65
 0 14 4 139.38 2.05
 0 15 4 44.3 1.16
 0 16 4 92.66 1.71
 0 17 4 5.58 0.46
 0 18 4 9.43 0.74
 0 19 4 3.29 0.45
 0 20 4 1.79 0.43
 0 22 4 4.26 0.5
 0 24 4 26.01 1.12
 0 25 4 2.84 0.52
 0 1 5 231.07 4.44
 0 2 5 134.35 2.9
 0 3 5 48.16 1.52
 0 4 5 380.78 4.5
 0 5 5 173.93 2.39
 0 6 5 0.76 0.48
 0 7 5 6.48 0.53
 0 8 5 142.13 2.14
 0 9 5 67.88 1.4
 0 10 5 7.78 0.55
 0 11 5 20.3 0.77
 0 12 5 1.46 0.34
 0 13 5 77.49 1.48
 0 14 5 3.44 0.41
 0 15 5 13.8 0.78
 0 16 5 13 0.79
 0 17 5 75.37 1.63
 0 18 5 2.28 0.43
 0 19 5 13.33 0.89
 0 21 5 19.22 1.03
 0 22 5 5.38 0.53
 0 23 5 12.26 0.96
 0 1 6 91.75 2.41
 0 2 6 15.86 1.02
 0 3 6 1.46 0.72
 0 4 6 15.65 1.08
 0 5 6 84.42 1.54
 0 6 6 10.94 0.65
 0 7 6 139.02 2.2
 0 8 6 29.36 0.97
 0 9 6 14.05 0.77
 0 10 6 15.27 0.82
 0 11 6 114.71 1.87
 0 12 6 6.18 0.56
 0 13 6 4.68 0.49
 0 14 6 11.44 0.73
 0 16 6 40.65 1.26
 0 17 6 28.5 1.09
 0 18 6 7.63 0.68
 0 19 6 43.27 1.37
 0 20 6 1.8 0.45
 0 21 6 20.85 1.08
 0 22 6 10.35 0.77
 0 23 6 16.64 0.98
 0 1 7 57.52 2.03
 0 2 7 529.66 9.56
 0 4 7 11.53 1.1
 0 5 7 23.57 1.42
 0 6 7 42.25 1.2
 0 7 7 45.65 1.26
 0 8 7 1.91 0.45
 0 9 7 4.83 0.52
 0 10 7 9.02 0.81
 0 11 7 30.73 1.17
 0 12 7 5.71 0.65
 0 13 7 11.39 0.79
 0 14 7 1.45 0.4
 0 16 7 79.95 1.79
 0 17 7 1.03 0.44
 0 18 7 2.26 0.45
 0 19 7 6.72 0.56
 0 20 7 132.34 2.41
 0 21 7 0.89 0.44
 0 0 8 23.96 1.5
 0 1 8 3.51 1
 0 2 8 8.52 1.16
 0 3 8 15.38 1.35
 0 4 8 1.69 1.12
 0 6 8 10.05 0.82
 0 7 8 58.36 1.54
 0 8 8 85.64 1.9
 0 9 8 12 0.86
 0 10 8 6.4 0.7
 0 11 8 39.24 1.38
 0 12 8 39.37 1.43
 0 13 8 31.46 1.33
 0 14 8 12.27 0.98
 0 16 8 0.98 0.44
 0 17 8 6.43 0.55
 0 19 8 9.03 0.77
 0 20 8 6.03 0.53
 0 1 9 8.34 1.18
 0 2 9 45.39 2.17
 0 3 9 62 2.5
 0 4 9 21.75 1.62
 0 7 9 45.54 1.5
 0 8 9 77.96 1.91
 0 9 9 16.13 1.06
 0 10 9 13.56 1.02
 0 11 9 2.2 0.55
 0 12 9 34.14 1.38
 0 13 9 28.53 1.33
 0 15 9 46.3 1.62
 0 16 9 14.15 1.09
 0 17 9 15.19 0.98
 0 18 9 8.4 0.64
 0 0 10 4.71 1.29
 0 2 10 20.26 1.74
 0 3 10 47.92 2.39
 0 4 10 27.74 1.93
 0 5 10 32.01 2.05
 0 6 10 40.73 2.31
 0 7 10 53.19 2.58
 0 8 10 58.92 1.77
 0 9 10 6.59 0.66
 0 10 10 1.82 0.55
 0 11 10 16.03 1.14
 0 12 10 13.14 0.92
 0 13 10 12.27 1.05
 0 14 10 42.65 1.61
 0 15 10 5.73 0.65
 0 2 11 2.64 1.39
 0 3 11 6.65 1.54
 0 6 11 7.55 1.59
 0 7 11 3.03 1.51
 0 8 11 8.22 1.58
 0 9 11 7.83 0.77
 0 10 11 1.54 0.58
 0 11 11 8.17 0.84
 0 12 11 29.52 1.39
 0 1 12 26.44 2.25
 0 2 12 19.78 1.97
 0 3 12 113.75 3.91
 0 5 12 9.57 1.76
 0 6 12 54.59 2.73
 0 7 12 63.45 3.01
 1 1 0 246.18 2.32
 1 2 0 5370.99 57.03
 1 3 0 57.85 0.68
 1 4 0 1643.07 14.49
 1 5 0 331.24 3.22
 1 6 0 60.57 0.78
 1 7 0 18.84 0.43
 1 8 0 393.66 3.93
 1 9 0 3.19 0.34
 1 10 0 42.15 0.79
 1 11 0 94.84 1.33
 1 12 0 26.35 0.7
 1 13 0 56.12 1.06
 1 14 0 0.84 0.49
 1 15 0 84.49 1.45
 1 16 0 23.95 0.84
 1 17 0 28.92 0.95
 1 18 0 0.91 0.42
 1 19 0 33.02 1.09
 1 20 0 39.42 1.23
 1 21 0 1.4 0.45
 1 22 0 3.91 0.48
 1 23 0 6.86 0.6
 1 24 0 9.58 0.79
 1 26 0 7.17 0.64
 1 0 1 75.17 0.82
 1 1 1 130.75 1.33
 1 2 1 101.92 1.08
 1 3 1 1064.68 9.49
 1 4 1 153.73 1.61
 1 5 1 428.65 4.15
 1 6 1 21.43 0.43
 1 7 1 332.2 3.34
 1 8 1 229.65 2.43
 1 9 1 227.39 2.48
 1 10 1 128.46 1.64
 1 11 1 16.79 0.55
 1 13 1 124.95 1.74
 1 14 1 28.95 0.82
 1 15 1 85.78 1.49
 1 16 1 60.48 1.27
 1 17 1 24.89 0.89
 1 18 1 23.29 0.92
 1 19 1 14.99 0.82
 1 20 1 5.7 0.49
 1 21 1 2.02 0.42
 1 22 1 34.04 1.19
 1 23 1 10.44 0.89
 1 24 1 20.5 1.07
 1 25 1 9.3 0.82
 1 26 1 1.96 0.5
 1 0 2 3040.09 35.48
 1 1 2 70.16 0.92
 1 2 2 560.41 6
 1 3 2 190.02 1.98
 1 4 2 1041.89 9.45
 1 5 2 18.21 0.4
 1 6 2 214.88 2.27
 1 7 2 158.64 1.79
 1 8 2 10.03 0.43
 1 9 2 60.51 0.97
 1 10 2 58.22 0.98
 1 11 2 115.48 1.56
 1 12 2 112.99 1.59
 1 13 2 107.9 1.61
 1 14 2 53.57 1.12
 1 15 2 30.97 0.91
 1 16 2 27.05 0.93
 1 17 2 74.14 1.5
 1 18 2 107.79 1.89
 1 19 2 40.35 1.18
 1 20 2 9.5 0.7
 1 21 2 22.39 1.01
 1 22 2 35.81 1.26
 1 23 2 42.5 1.4
 1 24 2 10.43 0.79
 1 26 2 4.4 0.56
 1 0 3 31.37 0.91
 1 1 3 296.22 5.14
 1 2 3 220.06 2.59
 1 3 3 89.82 1.26
 1 4 3 93.66 1.32
 1 5 3 22.55 0.52
 1 6 3 135.22 1.6
 1 7 3 5.07 0.38
 1 8 3 252.25 2.76
 1 9 3 28.41 0.69
 1 10 3 78.02 1.22
 1 11 3 16.32 0.59
 1 12 3 31.62 0.82
 1 13 3 33.1 0.89
 1 14 3 112.45 1.75
 1 15 3 32.79 0.97
 1 16 3 9.1 0.61
 1 17 3 24.5 0.93
 1 18 3 25.97 0.99
 1 19 3 26.65 1.04
 1 20 3 7.6 0.66
 1 21 3 23.09 1.04
 1 22 3 7.04 0.61
 1 23 3 2.69 0.47
 1 24 3 7.97 0.64
 1 25 3 17.53 1.15
 1 0 4 321.53 5.74
 1 1 4 254.62 4.65
 1 2 4 28.15 1.03
 1 3 4 22.93 0.63
 1 4 4 107.39 1.54
 1 5 4 81.94 1.32
 1 6 4 127.64 1.84
 1 7 4 81.97 1.21
 1 8 4 44.23 0.87
 1 9 4 2.13 0.39
 1 10 4 22.24 0.69
 1 11 4 61.05 1.16
 1 12 4 137.94 1.96
 1 13 4 26.56 0.84
 1 14 4 38.59 1.05
 1 15 4 2.92 0.4
 1 16 4 23.09 0.9
 1 17 4 27.5 1
 1 18 4 57.36 1.44
 1 19 4 39.96 1.23
 1 20 4 9.05 0.8
 1 21 4 10.58 0.78
 1 22 4 21.32 1.04
 1 23 4 14.77 0.96
 1 24 4 2.09 0.45
 1 0 5 278.63 5.22
 1 1 5 119.87 2.67
 1 2 5 454.07 7.99
 1 3 5 172.63 3.58
 1 4 5 105.86 1.66
 1 5 5 8.38 0.53
 1 6 5 224.97 2.96
 1 7 5 71.44 1.37
 1 8 5 67.89 1.36
 1 9 5 88.18 1.43
 1 10 5 9.32 0.58
 1 11 5 35.11 0.94
 1 12 5 24.56 0.85
 1 13 5 43.8 1.14
 1 14 5 39.37 1.1
 1 15 5 29.22 1.01
 1 16 5 76.98 1.61
 1 17 5 11.22 0.8
 1 18 5 6.82 0.65
 1 19 5 18.3 0.97
 1 20 5 63.33 1.62
 1 21 5 24.59 1.1
 1 22 5 1.69 0.45
 1 23 5 4.48 0.5
 1 24 5 17.07 0.99
 1 2 6 7.39 0.84
 1 3 6 12.17 0.99
 1 4 6 15.67 1.08
 1 5 6 13.01 0.66
 1 6 6 21.43 0.81
 1 7 6 7.62 0.62
 1 8 6 8.91 0.68
 1 9 6 10.84 0.77
 1 10 6 2.38 0.45
 1 11 6 9.63 0.68
 1 12 6 28.4 0.95
 1 13 6 7.38 0.6
 1 14 6 27.43 0.99
 1 15 6 10.78 0.81
 1 16 6 2.92 0.43
 1 17 6 21.08 0.99
 1 18 6 13.57 0.89
 1 19 6 11.56 0.86
 1 20 6 30.94 1.23
 1 21 6 9.21 0.77
 1 22 6 8.45 0.76
 1 23 6 11.79 0.88
 1 0 7 242.8 5.07
 1 1 7 26.29 1.44
 1 2 7 60.09 2.09
 1 3 7 79.77 2.46
 1 4 7 138.39 3.47
 1 5 7 29.95 1.03
 1 6 7 60.46 1.45
 1 7 7 9.32 0.77
 1 8 7 55.19 1.43
 1 9 7 65.99 1.59
 1 10 7 18.38 0.95
 1 11 7 21.39 0.9
 1 12 7 1.87 0.48
 1 13 7 41.48 1.23
 1 14 7 24.11 1.04
 1 15 7 31.66 1.16
 1 16 7 25.33 1.06
 1 17 7 20.09 1.01
 1 18 7 42.17 1.37
 1 19 7 6.61 0.61
 1 20 7 15.13 0.98
 1 21 7 9.12 0.66
 1 0 8 10.23 1.21
 1 1 8 34.62 1.78
 1 2 8 19.45 1.44
 1 3 8 31.46 1.7
 1 4 8 32.12 1.74
 1 5 8 100.19 3.07
 1 6 8 14.74 0.91
 1 7 8 89.51 1.93
 1 8 8 3.18 0.5
 1 9 8 50.2 1.5
 1 10 8 38.93 1.37
 1 11 8 93.61 2.09
 1 12 8 11.53 0.97
 1 13 8 27.75 1.25
 1 14 8 1.18 0.56
 1 15 8 45.35 1.36
 1 16 8 5.47 0.52
 1 17 8 26.29 1.17
 1 18 8 5.35 0.52
 1 19 8 2.22 0.46
 1 1 9 2.19 1.12
 1 2 9 50.51 2.25
 1 4 9 3.19 1.23
 1 5 9 28.02 1.83
 1 6 9 9.85 1.32
 1 7 9 15.55 1.01
 1 8 9 8.18 0.74
 1 9 9 19.44 1.11
 1 10 9 28.99 1.3
 1 11 9 45.18 1.56
 1 12 9 8.76 0.83
 1 13 9 15.77 1.13
 1 14 9 7.77 0.83
 1 15 9 21.8 1.23
 1 16 9 42.08 1.56
 1 17 9 17.93 1.04
 1 18 9 11.34 0.89
 1 0 10 3.41 1.27
 1 1 10 25.22 1.87
 1 3 10 19.75 1.72
 1 4 10 21.27 1.82
 1 5 10 32.04 2.08
 1 6 10 40.77 2.29
 1 7 10 31.07 2.1
 1 8 10 24.03 1.24
 1 9 10 7.24 0.82
 1 10 10 54.86 1.78
 1 11 10 15.97 1.14
 1 12 10 44.66 1.62
 1 14 10 6.44 0.67
 1 15 10 10.32 0.88
 1 1 11 11.77 1.64
 1 2 11 33.14 2.25
 1 3 11 22.94 1.95
 1 4 11 11.67 1.65
 1 5 11 6.02 1.51
 1 6 11 3.87 1.46
 1 7 11 8.44 1.62
 1 8 11 15.32 1.18
 1 9 11 23.05 1.3
 1 10 11 18.36 1.22
 1 11 11 3.53 0.61
 1 12 11 1.58 0.57
 1 0 12 17.52 1.94
 1 1 12 74.48 3.15
 1 2 12 8.13 1.8
 1 3 12 3.17 1.77
 1 4 12 28.47 2.21
 1 5 12 67.25 3.09
 1 6 12 2.8 1.78
 1 7 12 22.41 2.09
 2 0 0 41.04 0.53
 2 1 0 30.46 0.43
 2 2 0 1643.04 14.51
 2 3 0 769.86 7.04
 2 4 0 35.09 0.52
 2 5 0 89.2 1.06
 2 6 0 2036.93 18.12
 2 7 0 287.5 2.95
 2 8 0 0.75 0.33
 2 9 0 229.95 2.53
 2 10 0 248.94 2.74
 2 11 0 2.36 0.37
 2 12 0 42.47 0.9
 2 13 0 164.4 2.1
 2 14 0 10.7 0.6
 2 15 0 68.46 1.3
 2 16 0 36.21 1.01
 2 17 0 34.92 1.03
 2 18 0 42.78 1.18
 2 19 0 36.96 1.15
 2 20 0 0.9 0.41
 2 21 0 7.57 0.64
 2 22 0 14.8 0.92
 2 23 0 10.92 0.88
 2 24 0 31.7 1.22
 2 25 0 4.03 0.59
 2 26 0 1.05 0.5
 2 0 1 1.6 0.16
 2 1 1 76.35 0.87
 2 2 1 271.52 2.68
 2 3 1 525.05 4.95
 2 4 1 154.45 1.63
 2 5 1 417.71 4.07
 2 6 1 22.43 0.48
 2 7 1 95.9 1.21
 2 8 1 4.74 0.36
 2 9 1 267.39 2.89
 2 10 1 8.52 0.46
 2 11 1 4.65 0.43
 2 12 1 39.83 0.87
 2 13 1 78.13 1.32
 2 14 1 43.79 1.01
 2 15 1 23.25 0.8
 2 16 1 3.49 0.4
 2 17 1 9.86 0.69
 2 18 1 9.74 0.72
 2 19 1 28.62 1.05
 2 20 1 70.14 1.61
 2 21 1 28.26 1.11
 2 22 1 22.84 1.06
 2 23 1 2.51 0.46
 2 24 1 40.27 1.32
 2 25 1 22.51 1.31
 2 26 1 29.82 1.44
 2 0 2 4.11 0.23
 2 1 2 302.08 3
 2 2 2 1061.46 9.63
 2 3 2 104.82 1.23
 2 4 2 87.19 1.07
 2 5 2 8.22 0.34
 2 6 2 285.92 2.96
 2 7 2 137.41 1.63
 2 8 2 141.04 1.72
 2 9 2 125.43 1.59
 2 10 2 2.59 0.38
 2 11 2 62.75 1.1
 2 12 2 56.1 1.07
 2 13 2 71.95 1.28
 2 14 2 33.1 0.9
 2 15 2 31.15 0.92
 2 16 2 71.69 1.43
 2 18 2 10.59 0.73
 2 19 2 1.11 0.39
 2 20 2 31.18 1.11
 2 21 2 29.61 1.15
 2 22 2 3.49 0.48
 2 23 2 2.48 0.46
 2 24 2 8.53 0.76
 2 25 2 39.08 1.64
 2 0 3 129.31 1.5
 2 1 3 137.44 1.55
 2 2 3 375.6 3.73
 2 3 3 438.82 4.35
 2 4 3 64.47 0.92
 2 5 3 244.17 2.62
 2 6 3 89.11 1.21
 2 7 3 106.34 1.39
 2 8 3 117.15 1.52
 2 9 3 283.41 3.13
 2 10 3 251.61 2.87
 2 11 3 11.76 0.58
 2 12 3 82.72 1.39
 2 13 3 42.95 1.01
 2 14 3 47.18 1.12
 2 15 3 16.62 0.79
 2 16 3 2.73 0.4
 2 17 3 12.5 0.75
 2 18 3 2.06 0.4
 2 19 3 38.05 1.2
 2 20 3 9.67 0.66
 2 21 3 42.43 1.36
 2 22 3 7.64 0.72
 2 23 3 5.1 0.57
 2 25 3 12.79 1.07
 2 0 4 55.59 1.51
 2 1 4 104.66 1.52
 2 2 4 128.43 1.8
 2 3 4 130.59 1.82
 2 4 4 12.73 0.56
 2 5 4 58.59 0.97
 2 6 4 105.95 1.43
 2 7 4 100.35 1.41
 2 8 4 114.07 1.57
 2 9 4 47.62 0.96
 2 10 4 135.44 1.85
 2 11 4 48.78 1.05
 2 12 4 12.42 0.65
 2 14 4 11.45 0.71
 2 15 4 12.57 0.74
 2 16 4 24.67 0.91
 2 17 4 37.95 1.17
 2 18 4 24.85 1.03
 2 19 4 8.53 0.7
 2 20 4 26.1 1.09
 2 21 4 19.86 1.03
 2 22 4 16.44 1.03
 2 23 4 22.96 1.06
 2 24 4 3.27 0.48
 2 0 5 141.49 3.06
 2 1 5 33.26 1.29
 2 2 5 157.99 2.21
 2 3 5 30.98 0.83
 2 4 5 145.27 2.09
 2 5 5 62.42 1.23
 2 6 5 12.23 0.63
 2 7 5 13.86 0.69
 2 8 5 61.44 1.15
 2 9 5 25.66 0.79
 2 10 5 135.75 1.94
 2 11 5 59.08 1.24
 2 12 5 14.01 0.74
 2 13 5 2.21 0.38
 2 14 5 90.52 1.69
 2 15 5 12.44 0.76
 2 16 5 1.11 0.38
 2 17 5 5.22 0.48
 2 18 5 43.41 1.35
 2 19 5 10.89 0.84
 2 20 5 1.38 0.44
 2 21 5 0.93 0.45
 2 22 5 20.53 1.03
 2 23 5 16.11 1.02
 2 0 6 74.89 2.18
 2 1 6 92.03 2.47
 2 2 6 2.26 0.76
 2 3 6 2.21 0.61
 2 4 6 22.17 0.81
 2 5 6 96.55 1.72
 2 7 6 75.55 1.54
 2 9 6 4.82 0.48
 2 10 6 11.86 0.69
 2 11 6 102.32 1.76
 2 12 6 7.72 0.54
 2 13 6 61.04 1.4
 2 14 6 11.03 0.74
 2 15 6 55.61 1.42
 2 16 6 15.05 0.89
 2 17 6 45.95 1.35
 2 18 6 48.63 1.44
 2 19 6 2.3 0.45
 2 20 6 3.73 0.49
 2 21 6 13.47 0.96
 2 22 6 44.77 1.4
 2 0 7 7.27 1
 2 1 7 43.03 1.8
 2 2 7 12.3 1.13
 2 3 7 14.19 1.2
 2 4 7 127.68 2.63
 2 5 7 69.55 1.55
 2 6 7 28.73 1.05
 2 7 7 81.96 1.75
 2 8 7 80.69 1.74
 2 9 7 4.88 0.53
 2 10 7 9.3 0.8
 2 11 7 95.61 2.03
 2 12 7 2.13 0.4
 2 13 7 47.92 1.34
 2 14 7 39.43 1.23
 2 15 7 32.1 1.18
 2 16 7 4.2 0.49
 2 17 7 49.79 1.46
 2 18 7 9.7 0.76
 2 19 7 6.87 0.64
 2 20 7 0.96 0.45
 2 21 7 10.18 0.8
 2 0 8 52.97 2.17
 2 1 8 57.62 2.28
 2 2 8 23.09 1.58
 2 3 8 28.44 1.67
 2 4 8 15.61 1.38
 2 5 8 55.38 1.5
 2 6 8 46.09 1.42
 2 7 8 40.97 1.35
 2 9 8 11.52 0.8
 2 10 8 1.38 0.53
 2 11 8 8.35 0.78
 2 13 8 30.78 1.35
 2 14 8 9.77 0.81
 2 15 8 6.87 0.7
 2 16 8 3.18 0.48
 2 17 8 23.02 1.12
 2 18 8 1.88 0.45
 2 19 8 6.59 0.55
 2 0 9 74.16 2.74
 2 1 9 17.13 1.5
 2 2 9 107.15 3.39
 2 3 9 5.25 1.14
 2 4 9 47.78 2.28
 2 5 9 11.23 1.4
 2 6 9 48.84 1.55
 2 7 9 10.35 0.92
 2 8 9 3.29 0.55
 2 9 9 37.58 1.42
 2 10 9 13.83 1.02
 2 11 9 15.31 1.07
 2 12 9 17.01 1.13
 2 13 9 34.42 1.44
 2 14 9 70.83 1.96
 2 15 9 1.07 0.59
 2 16 9 15.22 1
 2 17 9 4.25 0.53
 2 0 10 48.68 2.43
 2 1 10 65.82 2.8
 2 2 10 2.8 1.31
 2 3 10 6.44 1.38
 2 4 10 4.59 1.32
 2 5 10 45.72 2.39
 2 6 10 16.63 1.67
 2 7 10 25.69 1.31
 2 8 10 29.78 1.39
 2 9 10 11.98 0.91
 2 10 10 32.82 1.44
 2 11 10 43.42 1.57
 2 12 10 47.34 1.66
 2 13 10 6.95 0.69
 2 14 10 16.75 1.14
 2 15 10 2.89 0.59
 2 0 11 12.34 1.69
 2 1 11 9.71 1.63
 2 2 11 3.24 1.52
 2 3 11 7.11 1.5
 2 6 11 13.36 1.69
 2 8 11 5.54 0.66
 2 10 11 6.17 0.79
 2 11 11 4.49 0.62
 2 0 12 45.72 2.63
 2 1 12 20.15 2.11
 2 2 12 6.09 1.71
 2 3 12 41.74 2.52
 2 4 12 10.96 1.82
 2 6 12 28.74 2.21
 3 1 0 30.35 0.5
 3 3 0 67.71 0.87
 3 4 0 404.69 3.96
 3 5 0 204.12 2.17
 3 6 0 38.59 0.69
 3 7 0 237.87 2.56
 3 8 0 79.03 1.14
 3 9 0 105.46 1.41
 3 10 0 29.39 0.71
 3 11 0 246.01 2.81
 3 12 0 8.01 0.52
 3 13 0 2.68 0.46
 3 14 0 3.67 0.5
 3 15 0 23.52 0.84
 3 16 0 42 1.12
 3 17 0 41.39 1.15
 3 18 0 2.09 0.38
 3 19 0 2.88 0.42
 3 20 0 27.33 1.06
 3 21 0 29.72 1.14
 3 22 0 4 0.49
 3 24 0 7.89 0.65
 3 25 0 28.94 1.42
 3 0 1 171.9 1.82
 3 1 1 361.09 3.57
 3 2 1 57.7 0.77
 3 3 1 425 4.17
 3 4 1 80.13 1.02
 3 5 1 23.78 0.52
 3 6 1 67.48 0.97
 3 7 1 155.8 1.82
 3 8 1 41.79 0.79
 3 9 1 373.92 3.94
 3 10 1 36.12 0.8
 3 11 1 52.44 1.01
 3 12 1 53.24 1.07
 3 13 1 87.63 1.49
 3 14 1 26.48 0.85
 3 15 1 1.95 0.38
 3 16 1 38.53 1.08
 3 17 1 29.54 0.99
 3 18 1 49.99 1.31
 3 19 1 19.3 0.91
 3 20 1 3.62 0.46
 3 21 1 66.23 1.61
 3 22 1 60.66 1.61
 3 23 1 15.13 0.95
 3 24 1 29.19 1.19
 3 25 1 7.63 0.77
 3 1 2 175.87 1.92
 3 2 2 265.99 2.74
 3 3 2 261.1 2.72
 3 4 2 53.89 0.84
 3 5 2 308.15 3.2
 3 6 2 624.37 6.13
 3 7 2 7.15 0.42
 3 8 2 87.09 1.25
 3 9 2 60.9 1.04
 3 10 2 248.46 2.83
 3 11 2 33.87 0.84
 3 12 2 104.16 1.59
 3 13 2 25.65 0.8
 3 14 2 6.5 0.59
 3 15 2 12.62 0.71
 3 16 2 35.92 1.04
 3 17 2 27.92 0.99
 3 18 2 8.85 0.71
 3 19 2 5.41 0.54
 3 20 2 11.32 0.84
 3 22 2 2.75 0.46
 3 23 2 9.6 0.87
 3 24 2 26.97 1.16
 3 25 2 4.44 0.57
 3 0 3 179.46 2.01
 3 1 3 246.04 2.62
 3 2 3 17.02 0.5
 3 3 3 163.62 1.88
 3 4 3 12.34 0.47
 3 5 3 209.43 2.33
 3 6 3 3.32 0.38
 3 7 3 248.87 2.77
 3 8 3 42.15 0.86
 3 9 3 25.6 0.71
 3 10 3 11.31 0.56
 3 11 3 74.27 1.29
 3 12 3 39.3 0.96
 3 13 3 12.15 0.66
 3 14 3 8.87 0.59
 3 15 3 11.77 0.72
 3 16 3 2 0.4
 3 17 3 8 0.63
 3 19 3 10.07 0.82
 3 20 3 5.98 0.52
 3 21 3 1.58 0.44
 3 22 3 6.25 0.55
 3 23 3 38.95 1.36
 3 24 3 8.32 0.72
 3 0 4 11.34 0.46
 3 1 4 110.89 1.45
 3 2 4 30.29 0.69
 3 3 4 78.37 1.16
 3 4 4 24.46 0.64
 3 5 4 264.71 2.93
 3 6 4 78.26 1.22
 3 7 4 58.25 1.05
 3 8 4 52.73 1.03
 3 9 4 65.93 1.19
 3 10 4 20.54 0.72
 3 11 4 28.39 0.86
 3 12 4 29.33 0.89
 3 13 4 102.41 1.72
 3 14 4 9.83 0.68
 3 15 4 36.77 1.1
 3 16 4 16.91 0.84
 3 17 4 31.49 1.1
 3 18 4 24.93 1.04
 3 19 4 16.51 0.93
 3 20 4 20.39 1
 3 21 4 25.18 1.11
 3 22 4 6.82 0.62
 3 23 4 9.84 0.86
 3 24 4 1.07 0.44
 3 0 5 48.87 0.95
 3 1 5 43.75 0.9
 3 2 5 34.7 0.82
 3 3 5 71.67 1.19
 3 4 5 70.1 1.19
 3 5 5 70.83 1.22
 3 6 5 43.05 0.94
 3 7 5 119.93 1.73
 3 8 5 183.12 2.34
 3 9 5 1.78 0.5
 3 10 5 130.65 1.95
 3 11 5 7.14 0.53
 3 12 5 120.82 1.93
 3 13 5 10.05 0.71
 3 14 5 62.56 1.44
 3 15 5 43.27 1.23
 3 16 5 9.79 0.77
 3 17 5 3.07 0.44
 3 18 5 6.27 0.53
 3 19 5 10.37 0.77
 3 20 5 2.77 0.47
 3 21 5 3.5 0.49
 3 22 5 14.8 0.99
 3 23 5 3.69 0.48
 3 1 6 3.7 0.52
 3 2 6 40.8 1.08
 3 3 6 4.72 0.56
 3 4 6 9.35 0.67
 3 5 6 20.57 0.85
 3 6 6 18.23 0.85
 3 7 6 38.49 1.13
 3 8 6 18.36 0.79
 3 9 6 31.71 0.96
 3 10 6 23.47 0.88
 3 11 6 66.41 1.42
 3 12 6 3.53 0.43
 3 13 6 55.3 1.38
 3 14 6 25.18 1.01
 3 15 6 7.03 0.58
 3 16 6 40.8 1.29
 3 17 6 23.45 1.06
 3 18 6 9.96 0.76
 3 19 6 21.34 1.07
 3 20 6 62.09 1.64
 3 21 6 5.65 0.53
 3 22 6 5.04 0.51
 3 0 7 5.79 1.03
 3 2 7 148.13 3.68
 3 3 7 28.37 1.06
 3 4 7 9.43 0.78
 3 5 7 31.39 1.11
 3 6 7 11.75 0.85
 3 7 7 35.23 1.19
 3 8 7 10.91 0.85
 3 9 7 106.58 2.1
 3 10 7 49.55 1.29
 3 11 7 6.03 0.48
 3 12 7 2.34 0.41
 3 13 7 37.29 1.21
 3 14 7 48.01 1.36
 3 15 7 36.4 1.25
 3 16 7 2.72 0.46
 3 17 7 2.77 0.46
 3 18 7 7.67 0.64
 3 19 7 20.39 1.08
 3 20 7 8.97 0.75
 3 21 7 5.09 0.51
 3 0 8 2.09 1.14
 3 1 8 111.38 3.27
 3 2 8 58.22 2.32
 3 3 8 44.87 2.07
 3 4 8 38.16 1.29
 3 5 8 37.74 1.29
 3 6 8 25.65 1.12
 3 7 8 29.61 1.19
 3 8 8 32.69 1.27
 3 9 8 21.71 1.11
 3 10 8 4.31 0.57
 3 11 8 97.84 2.19
 3 12 8 16.91 1.07
 3 13 8 6.18 0.59
 3 14 8 4.49 0.5
 3 15 8 17.64 0.98
 3 16 8 15.03 0.98
 3 17 8 10.98 0.9
 3 18 8 8.15 0.65
 3 19 8 22.59 1.1
 3 0 9 67.55 2.68
 3 1 9 11.69 1.42
 3 2 9 18.97 1.62
 3 3 9 13.65 1.5
 3 4 9 99.79 3.33
 3 6 9 7.92 0.66
 3 7 9 8.83 0.74
 3 8 9 42.33 1.52
 3 9 9 6.16 0.64
 3 10 9 27.36 1.28
 3 11 9 4.16 0.6
 3 12 9 4.83 0.63
 3 13 9 1.51 0.57
 3 14 9 30.5 1.35
 3 15 9 6.28 0.61
 3 16 9 8.83 0.66
 3 17 9 21.33 1.07
 3 1 10 56.17 2.58
 3 2 10 27.18 1.99
 3 3 10 80.73 3.14
 3 4 10 11.69 1.6
 3 5 10 7 1.46
 3 6 10 22.84 1.24
 3 7 10 11.45 0.88
 3 8 10 7.1 0.68
 3 9 10 32.67 1.44
 3 10 10 7.43 0.84
 3 11 10 4.48 0.62
 3 12 10 1.1 0.58
 3 13 10 18.66 1.21
 3 14 10 16.61 1.13
 3 1 11 10.74 1.71
 3 2 11 14.83 1.74
 3 3 11 34.11 2.27
 3 4 11 16.58 1.89
 3 5 11 15.32 1.77
 3 6 11 11.88 1.73
 3 7 11 22.08 1.28
 3 8 11 6.39 0.81
 3 9 11 10.53 0.84
 3 10 11 8.8 0.87
 3 11 11 9.2 3.15
 3 0 12 5.4 1.78
 3 1 12 7.16 1.75
 3 2 12 3.2 1.73
 4 0 0 384.26 3.82
 4 1 0 378.52 3.81
 4 2 0 39.44 0.69
 4 3 0 1.72 0.32
 4 4 0 36.23 0.69
 4 5 0 15.1 0.5
 4 6 0 128.95 1.6
 4 7 0 86.27 1.24
 4 8 0 129.71 1.67
 4 9 0 127.53 1.69
 4 10 0 67.69 1.17
 4 11 0 12.4 0.61
 4 12 0 235.44 2.92
 4 13 0 67.78 1.29
 4 14 0 2.76 0.37
 4 15 0 12.38 0.71
 4 16 0 88.66 1.66
 4 17 0 1.16 0.37
 4 18 0 2 0.4
 4 19 0 7.1 0.66
 4 21 0 7.82 0.62
 4 23 0 4.69 0.52
 4 24 0 21.39 1.08
 4 0 1 1.43 0.3
 4 1 1 145.52 1.67
 4 2 1 33.9 0.65
 4 3 1 147.54 1.72
 4 4 1 11.88 0.46
 4 5 1 58.78 0.93
 4 6 1 42.59 0.81
 4 7 1 240.36 2.68
 4 8 1 42.07 0.85
 4 9 1 4.16 0.41
 4 10 1 33.52 0.82
 4 11 1 260.87 3.04
 4 12 1 66.36 1.25
 4 13 1 42.07 1.04
 4 14 1 45.21 1.11
 4 15 1 44.08 1.15
 4 16 1 51.37 1.27
 4 17 1 16.69 0.86
 4 18 1 30.37 1.06
 4 19 1 41.73 1.26
 4 20 1 32 1.17
 4 21 1 7.57 0.7
 4 22 1 13.99 0.96
 4 23 1 2.14 0.47
 4 24 1 19.2 1.04
 4 25 1 5.12 0.58
 4 0 2 10.51 0.44
 4 1 2 258.78 2.78
 4 2 2 9.49 0.44
 4 3 2 73.58 1.07
 4 4 2 195.81 2.2
 4 5 2 132.96 1.67
 4 6 2 31.67 0.72
 4 7 2 173.39 2.1
 4 8 2 158.09 1.97
 4 9 2 5.52 0.45
 4 10 2 40.36 0.91
 4 11 2 18.31 0.69
 4 12 2 45.35 1.05
 4 14 2 14.12 0.73
 4 15 2 14.74 0.77
 4 16 2 16.2 0.83
 4 17 2 18.96 0.9
 4 18 2 5.99 0.54
 4 19 2 10.97 0.83
 4 20 2 8.27 0.62
 4 21 2 9.32 0.82
 4 22 2 9.51 0.66
 4 23 2 17.36 1.02
 4 24 2 1.58 0.45
 4 0 3 4.59 0.39
 4 1 3 219.91 2.44
 4 2 3 37.63 0.77
 4 3 3 454.2 4.6
 4 4 3 93.11 1.32
 4 5 3 106.19 1.46
 4 6 3 5.31 0.43
 4 7 3 59.21 1.06
 4 8 3 85.31 1.36
 4 9 3 31.31 0.82
 4 10 3 16.57 0.67
 4 11 3 29.08 0.85
 4 12 3 41.18 1.05
 4 13 3 12.06 0.7
 4 14 3 22.04 0.88
 4 15 3 72.13 1.5
 4 16 3 26.78 1
 4 17 3 0.94 0.4
 4 18 3 21.17 0.98
 4 19 3 34.32 1.18
 4 20 3 12.93 0.88
 4 21 3 33.07 1.24
 4 22 3 24.92 1.16
 4 23 3 0.97 0.45
 4 24 3 13.66 0.96
 4 0 4 75.69 1.17
 4 1 4 121.44 1.61
 4 2 4 33.41 0.78
 4 3 4 94.73 1.38
 4 4 4 34.38 0.8
 4 5 4 85.5 1.33
 4 6 4 54.91 1.06
 4 7 4 42.08 0.94
 4 8 4 8.74 0.53
 4 9 4 1.41 0.49
 4 10 4 35.34 0.94
 4 11 4 24.05 0.83
 4 12 4 67.56 1.37
 4 13 4 25.55 0.92
 4 14 4 9.01 0.63
 4 15 4 39.21 1.18
 4 16 4 52.82 1.38
 4 17 4 58.33 1.49
 4 18 4 1.55 0.42
 4 19 4 8.33 0.64
 4 20 4 22.07 1.08
 4 21 4 19.7 1.04
 4 22 4 2.05 0.49
 4 23 4 62.65 1.63
 4 0 5 27.35 0.76
 4 1 5 22.55 0.7
 4 2 5 6.07 0.49
 4 3 5 160.49 2.07
 4 4 5 28.01 0.79
 4 5 5 82.93 1.39
 4 6 5 13.5 0.62
 4 7 5 34.49 0.93
 4 8 5 47.23 1.08
 4 9 5 44 1.1
 4 10 5 26.6 0.88
 4 11 5 9.68 0.66
 4 12 5 18.93 0.87
 4 13 5 6.59 0.59
 4 14 5 8.33 0.64
 4 15 5 1.92 0.41
 4 16 5 20.77 0.98
 4 17 5 10.15 0.8
 4 18 5 2.26 0.45
 4 19 5 5.34 0.52
 4 20 5 28.45 1.18
 4 21 5 2.18 0.46
 4 22 5 1.06 0.45
 4 1 6 86.65 1.48
 4 2 6 15.01 0.68
 4 3 6 25.21 0.83
 4 4 6 11.62 0.66
 4 5 6 135.21 1.98
 4 6 6 40.45 1.06
 4 7 6 39.59 1.07
 4 8 6 53.12 1.26
 4 9 6 132.98 2.08
 4 10 6 25.88 0.97
 4 11 6 35.8 1.08
 4 12 6 61.91 1.45
 4 13 6 48.32 1.31
 4 14 6 12.24 0.82
 4 15 6 53.54 1.45
 4 16 6 17.91 0.97
 4 17 6 41.49 1.34
 4 18 6 26.06 1.12
 4 19 6 36.32 1.29
 4 20 6 1.82 0.45
 4 21 6 22.04 1.1
 4 0 7 135.5 2.06
 4 1 7 9.25 0.72
 4 2 7 12.58 0.84
 4 3 7 11.87 0.81
 4 4 7 63.92 1.56
 4 5 7 16.07 0.9
 4 6 7 19.75 0.85
 4 7 7 25.63 0.96
 4 8 7 50.61 1.3
 4 9 7 6.11 0.6
 4 10 7 43.05 1.22
 4 11 7 51.08 1.37
 4 12 7 39.24 1.22
 4 13 7 10.31 0.73
 4 14 7 30.01 1.16
 4 15 7 2.08 0.44
 4 16 7 3.3 0.47
 4 17 7 9.22 0.77
 4 18 7 5.59 0.53
 4 19 7 12.67 0.91
 4 20 7 1.91 0.45
 4 0 8 43.44 2.07
 4 1 8 19.25 1.24
 4 2 8 13.46 0.9
 4 3 8 11.58 0.89
 4 4 8 28.62 1.17
 4 5 8 4.32 0.54
 4 6 8 8.86 0.76
 4 7 8 31.95 1.29
 4 8 8 3.66 0.55
 4 9 8 87.41 2.08
 4 10 8 18.79 0.98
 4 11 8 8.68 0.74
 4 12 8 0.83 0.44
 4 13 8 51.53 1.49
 4 14 8 33.45 1.25
 4 15 8 2.2 0.46
 4 16 8 9.62 0.78
 4 18 8 15.95 0.98
 4 0 9 18.87 1.66
 4 1 9 13.45 1.5
 4 2 9 13.05 1.47
 4 3 9 23.72 1.19
 4 4 9 58.18 1.69
 4 5 9 13.62 1.01
 4 6 9 35.51 1.44
 4 7 9 5.49 0.63
 4 8 9 83.62 2.09
 4 9 9 16.7 1.1
 4 10 9 19.53 1.14
 4 12 9 23.37 1.29
 4 13 9 9.12 0.76
 4 14 9 11.55 0.9
 4 15 9 26.03 1.15
 4 16 9 2.41 0.46
 4 1 10 81.46 3.19
 4 2 10 13.93 1.66
 4 3 10 3.05 1.43
 4 4 10 29.69 1.35
 4 5 10 56.67 1.8
 4 6 10 27.6 1.35
 4 7 10 15.29 1.11
 4 8 10 15.21 1.11
 4 10 10 14.8 1.11
 4 11 10 6.93 0.69
 4 12 10 1.59 0.58
 4 13 10 8.52 0.72
 4 0 11 27.35 2.14
 4 2 11 3.11 1.5
 4 3 11 8.85 1.61
 4 4 11 32.39 2.25
 4 5 11 12.89 1.36
 4 7 11 6.63 0.68
 4 8 11 20.2 1.27
 4 9 11 9.66 0.86
 5 1 0 39.39 0.76
 5 2 0 42.8 0.82
 5 3 0 226.6 2.53
 5 4 0 59.84 1.01
 5 5 0 71.67 1.12
 5 7 0 11.56 0.54
 5 8 0 16.03 0.61
 5 9 0 25.08 0.74
 5 10 0 37.83 0.92
 5 11 0 36.2 0.94
 5 12 0 1.59 0.51
 5 13 0 12 0.7
 5 14 0 51.63 1.24
 5 15 0 15.11 0.82
 5 16 0 4.5 0.44
 5 17 0 10.31 0.69
 5 18 0 6.17 0.65
 5 21 0 0.9 0.45
 5 22 0 7.79 0.64
 5 24 0 2.02 0.46
 5 0 1 5.85 0.41
 5 1 1 131.14 1.63
 5 2 1 89.2 1.27
 5 3 1 374.32 3.84
 5 4 1 5.2 0.41
 5 5 1 35 0.77
 5 6 1 69.77 1.15
 5 7 1 151.44 1.93
 5 8 1 3.14 0.42
 5 9 1 57.28 1.11
 5 10 1 12.49 0.61
 5 11 1 67.15 1.27
 5 12 1 21.35 0.81
 5 13 1 18.65 0.83
 5 14 1 15.89 0.78
 5 15 1 213.92 2.88
 5 16 1 60.28 1.42
 5 17 1 4.18 0.45
 5 18 1 7.57 0.69
 5 19 1 52.66 1.47
 5 20 1 50.78 1.44
 5 21 1 3.45 0.48
 5 22 1 0.89 0.46
 5 23 1 1.85 0.45
 5 24 1 14.38 0.94
 5 0 2 324.72 3.45
 5 1 2 166.27 2.02
 5 3 2 247.7 2.8
 5 4 2 84.22 1.28
 5 5 2 41.83 0.87
 5 6 2 6.47 0.46
 5 7 2 12.7 0.58
 5 8 2 28.63 0.79
 5 9 2 36.77 0.91
 5 10 2 1.37 0.47
 5 11 2 15.98 0.72
 5 12 2 122.17 1.9
 5 14 2 7.42 0.66
 5 15 2 3.02 0.4
 5 16 2 59.52 1.44
 5 17 2 14.46 0.86
 5 18 2 11.36 0.82
 5 19 2 29.82 1.13
 5 20 2 2.12 0.45
 5 21 2 38.39 1.31
 5 22 2 1.74 0.45
 5 23 2 5.26 0.58
 5 24 2 7.23 0.91
 5 0 3 30.56 0.75
 5 1 3 195.15 2.33
 5 2 3 24.04 0.68
 5 3 3 9.39 0.51
 5 4 3 1.33 0.41
 5 5 3 67.44 1.17
 5 6 3 34.18 0.84
 5 7 3 62.96 1.18
 5 8 3 18.27 0.68
 5 9 3 8.91 0.59
 5 10 3 42.5 1.05
 5 11 3 25.45 0.88
 5 12 3 26.98 0.92
 5 13 3 18.8 0.84
 5 14 3 46.24 1.21
 5 15 3 3.66 0.43
 5 16 3 49.99 1.36
 5 17 3 23.33 1.01
 5 18 3 23.54 1.06
 5 19 3 4.35 0.5
 5 20 3 55.58 1.55
 5 21 3 8.12 0.66
 5 22 3 4.72 0.51
 5 23 3 8.51 0.64
 5 1 4 68.68 1.19
 5 2 4 42.89 0.93
 5 3 4 27.82 0.8
 5 4 4 16.97 0.66
 5 5 4 6.14 0.51
 5 6 4 27.89 0.83
 5 7 4 29.58 0.86
 5 8 4 87.88 1.51
 5 9 4 2.62 0.38
 5 10 4 110 1.8
 5 11 4 34.01 1.02
 5 12 4 84.19 1.6
 5 13 4 4.32 0.43
 5 14 4 84.6 1.7
 5 15 4 20.32 0.96
 5 16 4 21.81 0.99
 5 17 4 8.11 0.69
 5 18 4 25.08 1.08
 5 19 4 74.4 1.77
 5 21 4 43.4 1.4
 5 22 4 11.53 0.94
 5 0 5 6.94 0.56
 5 1 5 182.85 2.35
 5 2 5 31.26 0.88
 5 3 5 15.81 0.67
 5 4 5 71.64 1.34
 5 5 5 58.48 1.23
 5 6 5 18.29 0.78
 5 7 5 33.88 0.96
 5 8 5 49.33 1.19
 5 9 5 10.73 0.7
 5 10 5 18.61 0.83
 5 11 5 20.04 0.88
 5 12 5 0.95 0.38
 5 13 5 17.45 0.9
 5 14 5 41.52 1.23
 5 15 5 1.29 0.42
 5 16 5 18.39 0.94
 5 17 5 3.61 0.48
 5 18 5 29.01 1.16
 5 19 5 3.09 0.48
 5 20 5 11.72 0.94
 5 21 5 8.66 0.66
 5 0 6 46.51 1.14
 5 1 6 44.63 1.1
 5 2 6 10.89 0.69
 5 3 6 52.99 1.22
 5 4 6 48.87 1.19
 5 5 6 78.82 1.53
 5 6 6 13.19 0.73
 5 7 6 102.84 1.8
 5 8 6 21.57 0.9
 5 9 6 20.68 0.88
 5 10 6 67.76 1.5
 5 11 6 78.65 1.65
 5 13 6 66.06 1.58
 5 14 6 52.96 1.45
 5 15 6 15.01 0.91
 5 16 6 5.23 0.52
 5 17 6 51.86 1.51
 5 18 6 7.12 0.64
 5 19 6 5.13 0.52
 5 0 7 1.46 0.39
 5 1 7 29.37 0.99
 5 2 7 16.43 0.84
 5 3 7 3.95 0.43
 5 4 7 105.65 1.86
 5 5 7 10.17 0.67
 5 6 7 20.64 0.9
 5 7 7 9.54 0.74
 5 8 7 98.39 1.87
 5 9 7 11.2 0.76
 5 10 7 1.98 0.42
 5 11 7 4.19 0.47
 5 12 7 13.02 0.79
 5 13 7 15.93 0.92
 5 14 7 6.29 0.54
 5 15 7 17.98 1
 5 16 7 7.72 0.75
 5 17 7 4.82 0.52
 5 18 7 2.88 0.47
 5 0 8 35.97 1.16
 5 1 8 46.9 1.3
 5 2 8 3.19 0.43
 5 3 8 0.68 0.41
 5 4 8 19.15 0.96
 5 5 8 137.71 2.3
 5 7 8 5.16 0.49
 5 8 8 2.89 0.45
 5 9 8 23.72 1.05
 5 10 8 2.02 0.44
 5 11 8 12.49 0.88
 5 12 8 7.94 0.64
 5 13 8 31.88 1.25
 5 14 8 8.01 0.65
 5 15 8 8.66 0.65
 5 16 8 11.73 0.9
 5 17 8 57.86 1.57
 5 1 9 29.53 1.13
 5 2 9 34.85 1.4
 5 3 9 5.4 0.62
 5 4 9 6.11 0.64
 5 5 9 13.93 1.06
 5 6 9 26.77 1.28
 5 7 9 9.36 0.84
 5 8 9 1.09 0.57
 5 9 9 1.3 0.44
 5 10 9 20.95 1.06
 5 11 9 15.24 0.98
 5 12 9 1.68 0.45
 5 13 9 8.62 0.66
 5 14 9 6.67 0.55
 5 15 9 2.58 0.47
 5 0 10 73.66 3.1
 5 1 10 5.12 0.92
 5 2 10 2.79 0.59
 5 3 10 50.21 1.7
 5 4 10 24.14 1.28
 5 5 10 29.47 1.44
 5 6 10 6.49 0.68
 5 7 10 17.52 1.17
 5 8 10 6.85 0.68
 5 9 10 32.12 1.41
 5 11 10 1.99 0.56
 5 12 10 5.77 0.53
 5 0 11 3.67 1.68
 5 1 11 23.38 2.01
 5 2 11 12.06 1.64
 5 3 11 16.07 1.17
 5 4 11 10.79 0.91
 5 6 11 39.02 1.52
 5 7 11 2.38 0.59
 6 0 0 131.62 1.73
 6 1 0 64.91 1.11
 6 2 0 4.74 0.44
 6 3 0 31 0.78
 6 4 0 9.72 0.51
 6 5 0 74.84 1.26
 6 6 0 69.04 1.22
 6 7 0 82.58 1.39
 6 8 0 57.7 1.16
 6 10 0 86.06 1.54
 6 12 0 62.7 1.34
 6 13 0 21 0.89
 6 14 0 9.05 0.64
 6 15 0 27.85 1.01
 6 16 0 7.13 0.64
 6 17 0 8.75 0.69
 6 18 0 20.76 1.02
 6 19 0 6.82 0.69
 6 21 0 2.22 0.46
 6 22 0 23.04 1.09
 6 0 1 38.7 0.86
 6 1 1 116 1.6
 6 2 1 83.83 1.32
 6 3 1 74.5 1.24
 6 4 1 85.68 1.36
 6 5 1 102.3 1.53
 6 6 1 9.27 0.53
 6 7 1 59.72 1.16
 6 8 1 51.68 1.1
 6 9 1 1.43 0.51
 6 10 1 1.43 0.35
 6 11 1 26.08 0.89
 6 12 1 12.5 0.75
 6 13 1 116.98 1.95
 6 14 1 40.25 1.16
 6 15 1 18.15 0.88
 6 16 1 11.48 0.78
 6 17 1 70.33 1.62
 6 18 1 64.9 1.6
 6 19 1 18.12 0.98
 6 20 1 12.88 0.91
 6 21 1 7.86 0.65
 6 22 1 21.34 1.09
 6 23 1 9.13 0.87
 6 0 2 18.78 0.65
 6 1 2 111.48 1.6
 6 2 2 170.34 2.16
 6 3 2 3.24 0.43
 6 4 2 0.84 0.46
 6 5 2 46.28 1
 6 6 2 9.29 0.56
 6 7 2 17.54 0.7
 6 8 2 45.51 1.07
 6 9 2 5.33 0.57
 6 10 2 103.97 1.73
 6 11 2 3.62 0.41
 6 12 2 29.81 1.01
 6 13 2 10.52 0.67
 6 14 2 89.13 1.76
 6 15 2 1 0.4
 6 16 2 6.81 0.58
 6 17 2 13.93 0.88
 6 18 2 7.29 0.61
 6 19 2 6.77 0.61
 6 20 2 1.79 0.46
 6 21 2 8.54 0.77
 6 22 2 6.08 0.54
 6 23 2 13.13 1.56
 6 0 3 12 0.59
 6 1 3 97.05 1.5
 6 2 3 16.18 0.67
 6 3 3 194.95 2.42
 6 4 3 65.04 1.22
 6 5 3 4.44 0.52
 6 6 3 23.83 0.79
 6 7 3 56.06 1.18
 6 8 3 22.28 0.81
 6 9 3 24.73 0.88
 6 10 3 1.26 0.37
 6 11 3 6.66 0.52
 6 12 3 20.19 0.89
 6 13 3 4.28 0.43
 6 14 3 46.79 1.31
 6 15 3 31.45 1.12
 6 16 3 27.62 1.1
 6 17 3 12.46 0.87
 6 18 3 67.77 1.68
 6 19 3 45.76 1.44
 6 20 3 2.94 0.48
 6 21 3 20.38 1.09
 6 22 3 28.16 1.19
 6 0 4 1.02 0.48
 6 1 4 91.51 1.53
 6 2 4 20.45 0.75
 6 3 4 55.27 1.16
 6 4 4 0.89 0.57
 6 5 4 35.84 0.98
 6 6 4 65.18 1.33
 6 7 4 4.8 0.42
 6 8 4 16.45 0.77
 6 9 4 38.9 1.1
 6 10 4 47.02 1.23
 6 11 4 2.42 0.39
 6 12 4 26.61 1
 6 13 4 4.55 0.46
 6 14 4 38.62 1.23
 6 15 4 3.71 0.47
 6 16 4 31.07 1.16
 6 17 4 78.17 1.78
 6 18 4 9.62 0.79
 6 19 4 30.57 1.23
 6 20 4 12.03 0.91
 6 21 4 53.04 1.53
 6 0 5 13.91 0.74
 6 1 5 63.27 1.31
 6 2 5 19.14 0.79
 6 3 5 103.2 1.73
 6 4 5 18.58 0.8
 6 5 5 4.07 0.41
 6 6 5 42.65 1.12
 6 7 5 9.88 0.7
 6 9 5 32.82 1.07
 6 10 5 2.23 0.39
 6 11 5 18.82 0.91
 6 12 5 22.55 0.98
 6 13 5 9.28 0.62
 6 14 5 22.03 1.03
 6 15 5 1.86 0.44
 6 16 5 16.38 0.99
 6 17 5 1.84 0.45
 6 18 5 17.27 0.99
 6 19 5 5.85 0.54
 6 0 6 49.53 1.23
 6 1 6 98.39 1.74
 6 2 6 70.43 1.48
 6 3 6 54.4 1.3
 6 4 6 19.12 0.86
 6 5 6 77.48 1.58
 6 6 6 71.91 1.54
 6 7 6 6.17 0.48
 6 8 6 10.54 0.77
 6 9 6 73.95 1.63
 6 10 6 12.38 0.85
 6 11 6 32.3 1.15
 6 12 6 39.43 1.25
 6 13 6 33.83 1.23
 6 14 6 12.82 0.93
 6 15 6 42.38 1.35
 6 16 6 28.06 1.16
 6 17 6 22.19 1.09
 6 18 6 8.4 0.59
 6 19 6 13.93 0.93
 6 0 7 17.25 0.86
 6 1 7 2.19 0.4
 6 2 7 48.62 1.3
 6 3 7 11.5 0.79
 6 4 7 7.96 0.65
 6 5 7 20.15 0.91
 6 6 7 96 1.86
 6 7 7 2.26 0.43
 6 8 7 18.53 0.93
 6 9 7 4.96 0.55
 6 10 7 56.47 1.49
 6 11 7 4.99 0.51
 6 12 7 17.05 1
 6 13 7 15.13 0.97
 6 14 7 13.47 0.94
 6 15 7 3.43 0.49
 6 17 7 11.6 0.86
 6 18 7 6.9 0.55
 6 0 8 27.7 1.07
 6 1 8 1.22 0.42
 6 2 8 14.43 0.86
 6 3 8 48.19 1.36
 6 4 8 7.59 0.69
 6 5 8 3.32 0.46
 6 6 8 12.87 0.88
 6 7 8 51.95 1.44
 6 8 8 0.71 0.46
 6 9 8 3.07 0.47
 6 10 8 7.65 0.66
 6 11 8 17.23 1.02
 6 12 8 2.35 0.47
 6 13 8 10.22 0.74
 6 14 8 14.93 0.97
 6 15 8 40.36 1.35
 6 16 8 20.68 1.07
 6 0 9 38.2 1.3
 6 1 9 1.09 0.44
 6 2 9 11.18 0.86
 6 3 9 10.97 0.81
 6 4 9 8.78 0.76
 6 5 9 2.65 0.46
 6 6 9 12.79 0.9
 6 7 9 6.87 0.56
 6 8 9 29.44 1.17
 6 9 9 5.7 0.54
 6 10 9 41.24 1.38
 6 11 9 6.43 0.61
 6 12 9 35.66 1.29
 6 13 9 13.66 0.94
 6 0 10 4.83 0.52
 6 1 10 42.56 1.37
 6 2 10 44.84 1.43
 6 3 10 1.58 0.48
 6 4 10 6.88 0.56
 6 5 10 50.54 1.49
 6 6 10 8.39 0.66
 6 7 10 22.1 1.11
 6 8 10 1.54 0.45
 6 9 10 4.44 0.51
 6 0 11 7.28 0.63
 6 1 11 29 1.37
 6 2 11 4.2 0.61
 7 2 0 69.96 1.28
 7 3 0 13.38 0.62
 7 4 0 3.73 0.51
 7 5 0 51.47 1.14
 7 6 0 20.66 0.79
 7 7 0 2.37 0.36
 7 8 0 33.94 0.98
 7 9 0 42.04 1.1
 7 10 0 95.95 1.72
 7 11 0 32.04 1.04
 7 12 0 23.78 0.93
 7 14 0 17.05 0.88
 7 15 0 14.81 0.88
 7 16 0 2.43 0.45
 7 17 0 11.25 0.85
 7 18 0 1.2 0.45
 7 19 0 3.03 0.48
 7 20 0 24.32 1.1
 7 21 0 17.46 1.02
 7 22 0 1.4 0.47
 7 0 1 214.28 2.65
 7 1 1 55.21 1.12
 7 2 1 15.57 0.68
 7 3 1 40.6 0.97
 7 4 1 68.46 1.28
 7 5 1 71.35 1.34
 7 6 1 39 1.01
 7 7 1 22.34 0.82
 7 8 1 1.12 0.36
 7 9 1 98.03 1.72
 7 10 1 18.63 0.84
 7 11 1 17.79 0.85
 7 13 1 36.16 1.14
 7 14 1 17.68 0.95
 7 15 1 10.5 0.79
 7 16 1 16.95 0.96
 7 17 1 35.15 1.25
 7 18 1 41.87 1.36
 7 19 1 25.74 1.15
 7 20 1 10.94 0.9
 7 21 1 24.64 1.14
 7 22 1 32.84 1.26
 7 0 2 11.24 0.63
 7 1 2 2 0.5
 7 2 2 37.9 0.97
 7 3 2 28.43 0.86
 7 4 2 12.35 0.66
 7 5 2 49.41 1.12
 7 6 2 203.96 2.64
 7 7 2 6.92 0.5
 7 8 2 17.08 0.8
 7 9 2 23.02 0.92
 7 10 2 139.06 2.18
 7 11 2 10.41 0.66
 7 12 2 56.99 1.4
 7 13 2 5.15 0.52
 7 14 2 5.63 0.5
 7 15 2 19.54 0.94
 7 16 2 14.82 0.92
 7 17 2 6.01 0.59
 7 18 2 10.97 0.87
 7 19 2 1.62 0.46
 7 20 2 1.84 0.46
 7 21 2 0.96 0.45
 7 0 3 3.68 0.54
 7 1 3 115.38 1.81
 7 2 3 29.46 0.91
 7 3 3 17.52 0.77
 7 4 3 23.98 0.85
 7 5 3 100.35 1.69
 7 6 3 43.28 1.1
 7 7 3 11.74 0.7
 7 8 3 36.58 1.07
 7 9 3 5.55 0.51
 7 10 3 5.85 0.51
 7 11 3 5.81 0.6
 7 12 3 14.53 0.83
 7 13 3 20.85 0.97
 7 14 3 41.57 1.3
 7 15 3 15.95 0.92
 7 16 3 23.99 1.12
 7 17 3 31.69 1.23
 7 18 3 7.72 0.64
 7 19 3 20.64 1.08
 7 20 3 12.35 0.91
 7 21 3 8.66 0.75
 7 0 4 2.55 0.38
 7 1 4 64.74 1.35
 7 2 4 11.66 0.71
 7 3 4 22.84 0.88
 7 4 4 55.68 1.27
 7 5 4 50.66 1.24
 7 6 4 47.41 1.2
 7 7 4 4.41 0.44
 7 8 4 8.93 0.64
 7 9 4 16.12 0.85
 7 10 4 11.52 0.78
 7 11 4 13.67 0.85
 7 12 4 26.58 1.06
 7 13 4 38.43 1.28
 7 14 4 11.52 0.86
 7 15 4 37.3 1.29
 7 16 4 34.61 1.24
 7 17 4 22.62 1.07
 7 18 4 15.72 0.98
 7 19 4 25.02 1.17
 7 20 4 1.89 0.46
 7 0 5 2.93 0.41
 7 1 5 21.52 0.88
 7 2 5 21.17 0.86
 7 3 5 7.07 0.61
 7 4 5 30.65 1.03
 7 5 5 31.84 1.05
 7 6 5 26.62 0.99
 7 7 5 43.84 1.24
 7 8 5 61.1 1.46
 7 9 5 4.71 0.47
 7 10 5 43.13 1.28
 7 11 5 11.73 0.84
 7 12 5 27.47 1.13
 7 13 5 4.47 0.49
 7 14 5 51.91 1.47
 7 15 5 3.07 0.47
 7 16 5 11.87 0.82
 7 17 5 3.93 0.5
 7 18 5 5.53 0.53
 7 19 5 5.35 0.52
 7 0 6 14.04 0.81
 7 1 6 59.83 1.43
 7 2 6 75.21 1.6
 7 3 6 56.22 1.41
 7 4 6 53.45 1.36
 7 5 6 6.33 0.54
 7 6 6 11.82 0.83
 7 7 6 32.81 1.16
 7 8 6 27.68 1.09
 7 9 6 8.68 0.71
 7 10 6 7.3 0.69
 7 11 6 24.59 1.06
 7 12 6 6.51 0.61
 7 13 6 13.08 0.91
 7 14 6 10.54 0.77
 7 15 6 17.03 1.02
 7 16 6 18.43 1.04
 7 17 6 14.44 0.98
 7 18 6 6.86 0.62
 7 0 7 29.82 1.12
 7 1 7 1.19 0.41
 7 2 7 70.53 1.63
 7 3 7 7.98 0.7
 7 4 7 3.05 0.45
 7 5 7 4.69 0.49
 7 6 7 3.18 0.46
 7 7 7 21.71 1.02
 7 8 7 34.61 1.21
 7 9 7 16.73 0.99
 7 10 7 36.05 1.28
 7 11 7 12.57 0.82
 7 12 7 20.02 1.09
 7 13 7 7.44 0.64
 7 14 7 28.31 1.22
 7 15 7 6.7 0.55
 7 0 8 1.16 0.44
 7 1 8 31.42 1.2
 7 2 8 69.38 1.66
 7 3 8 17.76 0.97
 7 4 8 6.18 0.6
 7 5 8 10.23 0.84
 7 6 8 4.38 0.5
 7 7 8 8.44 0.73
 7 8 8 3.81 0.54
 7 9 8 22.88 1.1
 7 10 8 2.05 0.46
 7 11 8 26.9 1.16
 7 12 8 16.74 0.99
 7 13 8 20.52 1.04
 7 14 8 2.37 0.46
 7 0 9 4.54 0.51
 7 1 9 4.34 0.51
 7 2 9 10.16 0.79
 7 3 9 7.01 0.59
 7 4 9 18.8 1.04
 7 5 9 10.44 0.69
 7 6 9 10.07 0.73
 7 7 9 3.72 0.5
 7 8 9 56.17 1.57
 7 10 9 30.95 1.21
 7 11 9 6.44 0.54
 7 1 10 30.44 1.22
 7 2 10 3.84 0.49
 7 3 10 64.58 1.66
 7 4 10 7.28 0.56
 7 6 10 9.49 0.88
 8 0 0 2.3 0.37
 8 1 0 1.67 0.36
 8 2 0 48.3 1.14
 8 4 0 2.32 0.38
 8 5 0 10.37 0.68
 8 6 0 128.34 2.04
 8 7 0 17.58 0.84
 8 8 0 5.59 0.51
 8 9 0 62.68 1.45
 8 10 0 17.41 0.87
 8 11 0 22.28 0.95
 8 12 0 9.96 0.66
 8 13 0 57.13 1.47
 8 14 0 1.25 0.43
 8 15 0 1.75 0.44
 8 16 0 35.41 1.25
 8 17 0 16.63 0.97
 8 19 0 9.07 0.67
 8 20 0 0.77 0.47
 8 0 1 30.8 0.97
 8 1 1 30.4 0.95
 8 2 1 94.17 1.65
 8 3 1 1.21 0.37
 8 4 1 31.91 0.98
 8 5 1 65.28 1.39
 8 6 1 2.49 0.4
 8 7 1 21.35 0.88
 8 8 1 4.99 0.5
 8 9 1 59.69 1.44
 8 10 1 4.24 0.44
 8 11 1 3.88 0.45
 8 12 1 20.74 0.98
 8 13 1 25.66 1.05
 8 14 1 4.44 0.49
 8 15 1 18.15 0.97
 8 16 1 8.53 0.76
 8 17 1 17.98 1.03
 8 18 1 3.84 0.5
 8 19 1 39.68 1.34
 8 20 1 36.63 1.28
 8 1 2 3.06 0.4
 8 2 2 31.58 0.99
 8 3 2 11.16 0.72
 8 4 2 126.58 2.02
 8 5 2 3.01 0.41
 8 6 2 48.84 1.24
 8 7 2 12.22 0.8
 8 8 2 178.44 2.58
 8 9 2 1.92 0.39
 8 10 2 22.63 0.97
 8 11 2 4.11 0.46
 8 12 2 27.12 1.07
 8 13 2 2.68 0.45
 8 14 2 26.6 1.1
 8 15 2 3.62 0.48
 8 16 2 20.78 1.04
 8 17 2 5.27 0.53
 8 18 2 2.86 0.48
 8 19 2 2.95 0.48
 8 20 2 10.19 0.76
 8 0 3 81.05 1.58
 8 1 3 1.86 0.39
 8 2 3 14.4 0.78
 8 3 3 34.19 1.04
 8 4 3 41.14 1.15
 8 5 3 22.49 0.92
 8 6 3 35.06 1.08
 8 7 3 34.21 1.1
 8 8 3 20.8 0.91
 8 9 3 58.43 1.44
 8 10 3 69.43 1.6
 8 11 3 10.74 0.81
 8 12 3 61.76 1.56
 8 13 3 36.7 1.24
 8 14 3 15.59 0.92
 8 16 3 12.01 0.89
 8 17 3 3.17 0.48
 8 18 3 5.84 0.54
 8 19 3 1.81 0.45
 8 0 4 5.39 0.49
 8 1 4 13.78 0.76
 8 2 4 16 0.82
 8 3 4 44.92 1.22
 8 4 4 23.28 0.95
 8 5 4 11.83 0.74
 8 6 4 6.76 0.52
 8 7 4 40.27 1.22
 8 8 4 63.89 1.53
 8 9 4 24.04 1.01
 8 10 4 30.14 1.13
 8 11 4 53.22 1.45
 8 12 4 15.34 0.91
 8 13 4 24.16 1.08
 8 14 4 24.48 1.12
 8 15 4 38.07 1.32
 8 16 4 8.23 0.59
 8 17 4 7.01 0.62
 8 0 5 0.65 0.41
 8 1 5 22.92 0.94
 8 2 5 17.84 0.88
 8 3 5 14.56 0.84
 8 4 5 16.74 0.87
 8 5 5 33.24 1.15
 8 6 5 45.63 1.31
 8 7 5 8.14 0.69
 8 8 5 36.23 1.23
 8 9 5 13.2 0.89
 8 10 5 48.57 1.42
 8 11 5 1.08 0.44
 8 12 5 52.75 1.52
 8 13 5 1.2 0.45
 8 14 5 5.37 0.53
 8 15 5 13.77 0.93
 8 16 5 10.02 0.88
 8 17 5 5.3 0.52
 8 0 6 83.87 1.78
 8 1 6 1.85 0.42
 8 2 6 8.24 0.69
 8 3 6 12.06 0.85
 8 4 6 36.21 1.21
 8 5 6 21.95 1.01
 8 6 6 16.09 0.93
 8 7 6 27.77 1.16
 8 8 6 12.75 0.93
 8 9 6 5.17 0.52
 8 11 6 28.97 1.21
 8 13 6 9.62 0.73
 8 14 6 3.23 0.49
 8 15 6 14.5 0.98
 8 16 6 18.37 1.03
 8 0 7 53.72 1.51
 8 1 7 4.91 0.5
 8 2 7 1.29 0.44
 8 3 7 11.11 0.76
 8 4 7 58.82 1.55
 8 5 7 0.99 0.45
 8 6 7 3.05 0.47
 8 7 7 35.17 1.27
 8 8 7 29.84 1.2
 8 9 7 10.15 0.79
 8 11 7 27.8 1.21
 8 12 7 32.13 1.22
 8 13 7 8.51 0.65
 8 14 7 12.93 0.93
 8 0 8 46.57 1.43
 8 1 8 43.99 1.4
 8 2 8 9.8 0.76
 8 3 8 34.62 1.29
 8 4 8 11.52 0.81
 8 5 8 13.87 0.97
 8 6 8 8.73 0.63
 8 7 8 13.11 0.94
 8 8 8 3.04 0.48
 8 9 8 3.84 0.5
 8 10 8 4.37 0.5
 8 11 8 22.01 1.08
 8 0 9 6.13 0.54
 8 1 9 5.7 0.54
 8 2 9 19.58 1.08
 8 3 9 16.82 1.01
 8 4 9 17.58 1.04
 8 5 9 0.88 0.49
 8 6 9 43.36 1.35
 8 7 9 22.75 1.1
 8 8 9 7.37 0.65
 9 2 0 23.63 0.94
 9 4 0 174.47 2.58
 9 6 0 6.56 0.55
 9 7 0 7.1 0.64
 9 8 0 124.05 2.17
 9 9 0 4.31 0.47
 9 10 0 15.48 0.91
 9 11 0 24.64 1.06
 9 12 0 5.44 0.52
 9 13 0 6.66 0.55
 9 14 0 41.51 1.36
 9 15 0 36.84 1.29
 9 18 0 4.58 0.51
 9 0 1 7.31 0.54
 9 1 1 11.7 0.75
 9 2 1 26.09 0.98
 9 3 1 12.79 0.79
 9 4 1 5.77 0.52
 9 5 1 6.86 0.62
 9 6 1 19.33 0.91
 9 7 1 38.75 1.23
 9 8 1 14.07 0.84
 9 9 1 38.19 1.2
 9 10 1 4.25 0.48
 9 11 1 34.08 1.21
 9 12 1 3.22 0.47
 9 13 1 58.71 1.57
 9 14 1 13.42 0.94
 9 15 1 4.14 0.5
 9 16 1 10.09 0.85
 9 17 1 21.58 1.08
 9 18 1 1.37 0.45
 9 0 2 110.47 1.97
 9 1 2 1.79 0.38
 9 2 2 4.51 0.44
 9 3 2 2.76 0.41
 9 4 2 90.84 1.79
 9 5 2 32.15 1.09
 9 6 2 9.86 0.79
 9 7 2 11.01 0.82
 9 8 2 6.2 0.51
 9 9 2 62.93 1.55
 9 10 2 9.91 0.78
 9 11 2 15.64 0.93
 9 12 2 19.14 1.02
 9 13 2 34.84 1.27
 9 14 2 10.45 0.8
 9 15 2 10.73 0.85
 9 16 2 18.06 1.03
 9 17 2 3.62 0.49
 9 18 2 12.88 0.89
 9 0 3 19.85 0.9
 9 1 3 20.28 0.93
 9 2 3 72.54 1.59
 9 4 3 7.67 0.58
 9 5 3 21.32 0.99
 9 6 3 27.45 1.08
 9 7 3 16.27 0.91
 9 8 3 84.89 1.82
 9 9 3 9.84 0.83
 9 10 3 49.01 1.42
 9 11 3 15.44 0.94
 9 12 3 43.8 1.37
 9 13 3 3.88 0.5
 9 14 3 30.19 1.23
 9 15 3 3.53 0.49
 9 16 3 2.12 0.46
 9 17 3 4.82 0.51
 9 0 4 65.64 1.57
 9 1 4 1.56 0.42
 9 2 4 3.4 0.45
 9 3 4 15.07 0.86
 9 4 4 41.86 1.27
 9 5 4 18.96 0.96
 9 6 4 28.73 1.09
 9 7 4 13.04 0.88
 9 8 4 34.58 1.22
 9 9 4 20.25 0.99
 9 10 4 48.37 1.45
 9 12 4 35.22 1.26
 9 13 4 1.3 0.46
 9 14 4 4.41 0.51
 9 15 4 5.26 0.53
 9 16 4 4.67 0.51
 9 0 5 68.3 1.66
 9 1 5 12.06 0.86
 9 2 5 43.03 1.32
 9 3 5 39.67 1.28
 9 4 5 13.06 0.89
 9 5 5 1.13 0.43
 9 6 5 17.58 0.99
 9 7 5 36.18 1.25
 9 8 5 20.34 1.01
 9 9 5 1.59 0.45
 9 10 5 2.87 0.47
 9 11 5 20.49 1.06
 9 12 5 11.51 0.88
 9 13 5 7.68 0.65
 9 14 5 2.76 0.48
 9 15 5 9.33 0.76
 9 0 6 0.87 0.44
 9 1 6 2.82 0.46
 9 2 6 15.81 0.95
 9 3 6 29.89 1.17
 9 4 6 9.05 0.75
 9 5 6 10.69 0.86
 9 6 6 9.96 0.83
 9 7 6 15.78 0.98
 9 8 6 3.15 0.49
 9 9 6 23.46 1.1
 9 10 6 5.15 0.58
 9 11 6 20.81 1.07
 9 12 6 9.07 0.74
 9 13 6 7.73 0.57
 9 0 7 18.08 1.02
 9 1 7 5.97 0.6
 9 2 7 20.43 1.08
 9 3 7 5.43 0.53
 9 4 7 19.37 1.07
 9 5 7 19.83 1.06
 9 6 7 62.34 1.64
 9 7 7 1.33 0.45
 9 8 7 20.81 1.04
 9 9 7 11.35 0.93
 9 10 7 13.23 0.92
 9 11 7 1.39 0.45
 9 0 8 4.33 0.51
 9 1 8 2.32 0.46
 9 2 8 2.91 0.48
 9 3 8 13.45 0.94
 9 4 8 23.27 1.13
 9 5 8 6.86 0.62
 9 6 8 18.67 1
 9 7 8 28.96 1.2
 9 8 8 5 0.52
 10 0 0 269.56 3.54
 10 2 0 10.15 0.79
 10 3 0 1.72 0.42
 10 4 0 117.8 2.14
 10 5 0 10.37 0.82
 10 6 0 24.21 1.05
 10 7 0 1.31 0.43
 10 8 0 3.04 0.47
 10 9 0 18.31 0.99
 10 10 0 3.66 0.49
 10 11 0 2.42 0.46
 10 12 0 1.9 0.46
 10 14 0 7.37 0.71
 10 15 0 1.58 0.45
 10 0 1 0.73 0.43
 10 1 1 40.48 1.26
 10 2 1 13.07 0.8
 10 3 1 18.89 0.94
 10 4 1 12.96 0.88
 10 5 1 5.74 0.57
 10 6 1 40.99 1.29
 10 7 1 11.7 0.78
 10 8 1 2.15 0.45
 10 9 1 9.95 0.85
 10 10 1 10.92 0.86
 10 11 1 48.06 1.45
 10 12 1 8.85 0.77
 10 13 1 9.22 0.68
 10 14 1 8.76 0.77
 10 15 1 16.77 1
 10 16 1 2.33 0.46
 10 0 2 51.16 1.42
 10 1 2 3.63 0.46
 10 2 2 50.13 1.43
 10 3 2 14.25 0.88
 10 4 2 18.61 0.94
 10 5 2 5.29 0.51
 10 6 2 2.67 0.46
 10 7 2 36.6 1.25
 10 8 2 7.32 0.71
 10 9 2 2.67 0.47
 10 10 2 32.3 1.25
 10 11 2 44.13 1.42
 10 12 2 2.31 0.47
 10 13 2 0.95 0.46
 10 14 2 34.41 1.27
 10 15 2 33.05 1.25
 10 0 3 7.51 0.7
 10 1 3 0.71 0.45
 10 2 3 14.98 0.89
 10 3 3 5.05 0.5
 10 4 3 15.45 0.91
 10 5 3 8.17 0.64
 10 6 3 57.15 1.52
 10 7 3 2.4 0.46
 10 9 3 10.74 0.87
 10 10 3 22.82 1.13
 10 11 3 1.8 0.45
 10 12 3 21.76 1.07
 10 13 3 27.17 1.18
 10 14 3 2.5 0.47
 10 15 3 2.46 0.46
 10 0 4 3.17 0.47
 10 1 4 8.7 0.73
 10 2 4 14.64 0.89
 10 3 4 17.78 1.01
 10 4 4 15.45 0.93
 10 5 4 32.4 1.23
 10 6 4 3.88 0.49
 10 7 4 38.81 1.35
 10 8 4 21.96 1.09
 10 9 4 15.55 0.96
 10 10 4 22.72 1.11
 10 11 4 20.98 1.08
 10 12 4 1.53 0.45
 10 13 4 0.95 0.45
 10 14 4 19.67 1.04
 10 0 5 17.88 1
 10 1 5 32.37 1.22
 10 2 5 30.11 1.23
 10 3 5 1.27 0.45
 10 4 5 23.03 1.09
 10 5 5 56.79 1.59
 10 6 5 19.71 1.06
 10 7 5 2.18 0.47
 10 8 5 12.49 0.9
 10 9 5 41.26 1.39
 10 10 5 13.05 0.95
 10 11 5 2.15 0.46
 10 12 5 9.29 0.78
 10 1 6 9.25 0.64
 10 2 6 11.63 0.93
 10 4 6 1.97 0.46
 10 5 6 3.93 0.5
 10 6 6 3.15 0.48
 10 7 6 13.01 0.85
 10 8 6 6.25 0.55
 10 9 6 6.63 0.61
 10 10 6 15.55 0.96
 10 0 7 3.38 0.49
 10 1 7 5.78 0.54
 10 2 7 85.07 1.92
 10 3 7 3.66 0.49
 10 4 7 9.21 0.77
 10 5 7 4.62 0.51
 10 6 7 36.85 1.3
 10 7 7 11.67 0.91
 11 1 0 0.77 0.45
 11 2 0 183.75 2.88
 11 3 0 10.42 0.79
 11 6 0 19.74 1.04
 11 7 0 58.63 1.58
 11 8 0 0.89 0.47
 11 9 0 1.71 0.46
 11 10 0 10.4 0.8
 11 11 0 55.68 1.54
 11 12 0 4.47 0.51
 11 13 0 9.71 0.8
 11 1 1 30.51 1.2
 11 2 1 1.58 0.45
 11 3 1 8.61 0.75
 11 4 1 8.09 0.64
 11 5 1 26.23 1.15
 11 6 1 1.64 0.46
 11 7 1 28.55 1.16
 11 8 1 15.11 0.97
 11 9 1 2.11 0.47
 11 10 1 7.99 0.65
 11 11 1 5.22 0.52
 11 12 1 0.86 0.46
 11 13 1 13.51 0.81
 11 0 2 7.55 0.71
 11 1 2 10.13 0.84
 11 2 2 14.58 0.98
 11 3 2 20.99 1.08
 11 4 2 12.97 0.89
 11 5 2 1.49 0.46
 11 6 2 1.94 0.46
 11 7 2 19.93 1.05
 11 8 2 9.43 0.77
 11 9 2 2.28 0.47
 11 10 2 3.21 0.49
 11 11 2 21.76 1.07
 11 12 2 6 0.59
 11 0 3 15.99 0.97
 11 1 3 19.51 1.02
 11 2 3 8.75 0.75
 11 4 3 27.79 1.18
 11 5 3 19.28 1.01
 11 6 3 18.31 1.03
 11 7 3 12.63 0.93
 11 8 3 15.42 1.01
 11 9 3 3.15 0.48
 11 10 3 3.72 0.49
 11 11 3 16.36 1.02
 11 0 4 7.02 0.63
 11 1 4 14.61 0.95
 11 2 4 27.83 1.17
 11 3 4 35.57 1.3
 11 4 4 7.47 0.58
 11 5 4 3.27 0.48
 11 6 4 16.56 0.96
 11 7 4 5.1 0.53
 11 8 4 1.42 0.45
 11 9 4 10.97 0.8
 11 10 4 3.39 0.48
 11 0 5 9.02 0.68
 11 1 5 14.56 0.98
 11 2 5 35.18 1.29
 11 3 5 22.77 1.06
 11 4 5 2.43 0.46
 11 5 5 3.09 0.48
 11 6 5 48.36 1.49
 11 7 5 12.24 0.89
 11 0 6 18.27 1.05
 11 1 6 4.8 0.51
 11 2 6 0.92 0.49
 11 3 6 27.91 1.17
 11 4 6 7 0.62
 12 0 0 8.97 0.68
 12 1 0 13.9 0.96
 12 2 0 5.37 0.59
 12 3 0 24.79 1.14
 12 4 0 2.33 0.46
 12 5 0 17.59 1
 12 6 0 20.45 1.04
 12 7 0 8.05 0.58
 12 9 0 35.88 1.29
 12 0 1 12.36 0.9
 12 1 1 5.12 0.53
 12 2 1 3.81 0.5
 12 3 1 22.43 1.11
 12 4 1 8.85 0.7
 12 5 1 34.48 1.3
 12 7 1 22.76 1.11
 12 8 1 10.07 0.87
 12 0 2 0.99 0.46
 12 1 2 5.14 0.52
 12 2 2 47.47 1.49
 12 3 2 1.52 0.45
 12 4 2 8.65 0.76
 12 5 2 7.74 0.64
 12 6 2 15.11 0.99
 12 7 2 4.89 0.51
 12 8 2 5.31 0.59
 12 1 3 18.02 0.98
 12 2 3 0.82 0.47
 12 3 3 20.75 1.07
 12 4 3 1.85 0.45
 12 5 3 7.03 0.71
 12 6 3 0.89 0.46
 12 0 4 14.19 0.94
 12 1 4 44.02 1.4
 12 2 4 9.06 0.85
 12 3 4 17.12 1

_iucr_refine_fcf_details
;
data_L-Ala_23K_HAR
_computing_structure_refinement   'olex2.refine 1.3 (Bourhis et al., 2015)'
_shelx_refln_list_code            4
loop_
  _space_group_symop_id
  _space_group_symop_operation_xyz
  1  x,y,z
  2  x+1/2,-y+1/2,-z
  3  -x,y+1/2,-z+1/2
  4  -x+1/2,-y,z+1/2

_space_group_crystal_system       orthorhombic
_space_group_IT_number            19
_space_group_name_H-M_alt         'P 21 21 21'
_space_group_name_Hall            ' P 2ac 2ab'
_symmetry_space_group_name_H-M    'P 21 21 21'
_symmetry_space_group_name_Hall   ' P 2ac 2ab'
_symmetry_Int_Tables_number       19
_cell_length_a                    5.9279(10)
_cell_length_b                    12.2597(17)
_cell_length_c                    5.7939(9)
_cell_angle_alpha                 90
_cell_angle_beta                  90
_cell_angle_gamma                 90
_cell_volume                      421.07(11)
loop_
  _refln_index_h
  _refln_index_k
  _refln_index_l
  _refln_F_squared_calc
  _refln_F_squared_meas
  _refln_F_squared_sigma
  _refln_F_squared_weight
  _refln_observed_status
0 0 2 2911.520 2808.600 33.005 0.045 o
0 0 4 206.479 207.176 3.867 3.576 o
0 0 8 25.050 24.191 1.514 24.601 o
0 0 10 5.172 4.755 1.302 33.442 o
0 1 1 724.052 715.796 7.259 0.889 o
0 1 2 507.158 526.824 6.492 1.187 o
0 1 3 80.416 82.991 1.737 17.975 o
0 1 4 38.611 39.345 1.191 39.090 o
0 1 5 235.130 233.295 4.483 2.668 o
0 1 6 92.576 92.633 2.433 9.296 o
0 1 7 61.011 58.074 2.050 13.265 o
0 1 8 3.012 3.544 1.010 55.656 o
0 1 9 6.561 8.420 1.191 39.949 o
0 1 12 28.515 26.695 2.272 10.961 o
0 2 0 181.896 181.592 1.737 15.243 o
0 2 1 111.737 118.116 1.212 32.514 o
0 2 2 175.541 179.411 2.050 11.653 o
0 2 3 151.389 155.886 2.898 6.378 o
0 2 4 89.822 91.947 2.039 13.091 o
0 2 5 137.530 135.643 2.928 6.323 o
0 2 6 15.023 16.013 1.030 53.253 o
0 2 7 545.674 534.759 9.652 0.571 o
0 2 8 9.447 8.602 1.171 41.316 o
0 2 9 47.537 45.827 2.191 11.707 o
0 2 10 20.867 20.455 1.757 18.332 o
0 2 11 2.032 2.665 1.403 28.811 o
0 2 12 18.938 19.970 1.989 14.315 o
0 3 1 698.038 700.146 6.340 1.120 o
0 3 2 54.864 55.519 0.788 82.829 o
0 3 3 198.756 202.986 2.433 8.372 o
0 3 4 7.669 7.905 0.444 285.682 o
0 3 5 49.277 48.624 1.535 23.579 o
0 3 6 1.062 1.474 0.727 107.378 o
0 3 8 16.719 15.528 1.363 30.451 o
0 3 9 61.754 62.597 2.524 8.793 o
0 3 10 48.473 48.381 2.413 9.662 o
0 3 11 7.632 6.714 1.555 23.462 o
0 3 12 117.572 114.845 3.948 3.574 o
0 4 0 5304.790 5123.860 44.010 0.022 o
0 4 1 94.426 97.106 1.060 43.047 o
0 4 2 170.561 169.173 1.767 15.169 o
0 4 3 709.784 730.223 7.703 0.807 o
0 4 4 222.311 226.732 2.817 6.301 o
0 4 5 379.748 384.446 4.543 2.389 o
0 4 6 16.641 15.801 1.090 47.498 o
0 4 7 11.885 11.641 1.111 45.896 o
0 4 8 1.919 1.706 1.131 44.376 o
0 4 9 20.986 21.959 1.636 21.135 o
0 4 10 27.309 28.007 1.949 14.881 o
0 5 2 546.321 560.081 5.270 1.656 o
0 5 3 79.496 80.346 1.181 37.051 o
0 5 4 0.327 0.666 0.444 287.535 o
0 5 5 177.525 175.605 2.413 8.741 o
0 5 6 84.194 85.233 1.555 22.076 o
0 5 7 24.531 23.797 1.434 27.439 o
0 5 10 32.365 32.318 2.070 13.178 o
0 5 12 9.373 9.662 1.777 17.960 o
0 6 0 87.761 88.625 1.030 46.270 o
0 6 1 471.084 469.325 4.533 2.244 o
0 6 2 91.129 95.561 1.161 37.050 o
0 6 3 262.426 269.106 2.817 6.015 o
0 6 4 70.126 70.088 1.222 35.519 o
0 6 5 0.665 0.767 0.485 241.603 o
0 6 6 12.022 11.045 0.656 130.869 o
0 6 7 42.557 42.657 1.212 37.663 o
0 6 8 10.006 10.147 0.828 82.529 o
0 6 10 40.602 41.122 2.332 10.364 o
0 6 11 8.786 7.623 1.605 22.007 o
0 6 12 54.431 55.116 2.756 7.407 o
0 7 1 35.795 36.488 0.606 143.756 o
0 7 2 5.116 5.351 0.343 479.209 o
0 7 3 21.829 22.131 0.565 171.977 o
0 7 4 28.891 28.865 0.777 91.198 o
0 7 5 6.911 6.542 0.535 197.497 o
0 7 6 142.853 140.358 2.221 10.577 o
0 7 7 47.072 46.090 1.272 34.080 o
0 7 8 57.966 58.922 1.555 22.788 o
0 7 9 47.029 45.978 1.514 24.248 o
0 7 10 53.370 53.702 2.605 8.288 o
0 7 11 2.524 3.059 1.525 24.413 o
0 7 12 67.910 64.061 3.039 6.082 o
0 8 0 44.609 44.817 0.717 101.957 o
0 8 1 43.995 43.838 0.727 99.598 o
0 8 2 107.965 110.393 1.383 26.194 o
0 8 3 60.553 60.911 0.979 54.675 o
0 8 4 64.518 63.718 1.070 45.997 o
0 8 5 145.862 143.498 2.161 11.086 o
0 8 6 30.723 29.643 0.979 57.972 o
0 8 7 1.542 1.928 0.454 274.824 o
0 8 8 87.899 86.465 1.918 14.764 o
0 8 9 78.595 78.711 1.928 14.735 o
0 8 10 57.587 59.487 1.787 17.374 o
0 8 11 7.702 8.299 1.595 22.288 o
0 9 1 31.470 31.702 0.656 125.551 o
0 9 2 21.287 23.403 0.596 155.388 o
0 9 3 143.419 141.035 1.767 15.953 o
0 9 4 7.016 7.108 0.464 261.791 o
0 9 5 72.875 68.534 1.413 26.931 o
0 9 6 12.659 14.185 0.777 93.318 o
0 9 7 4.305 4.877 0.525 205.550 o
0 9 8 11.267 12.116 0.868 74.984 o
0 9 9 16.960 16.285 1.070 49.286 o
0 9 10 6.623 6.653 0.666 127.526 o
0 9 11 7.646 7.905 0.777 93.693 o
0 10 0 0.720 0.788 0.384 385.481 o
0 10 1 132.212 135.674 1.686 17.604 o
0 10 2 45.821 45.706 0.858 72.627 o
0 10 3 39.531 39.143 0.828 78.963 o
0 10 4 87.046 89.261 1.373 27.677 o
0 10 5 9.180 7.855 0.555 183.056 o
0 10 6 15.368 15.417 0.828 82.183 o
0 10 7 10.127 9.107 0.818 84.588 o
0 10 8 5.277 6.462 0.707 113.452 o
0 10 9 13.664 13.691 1.030 53.305 o
0 10 10 1.224 1.838 0.555 184.000 o
0 10 11 0.732 1.555 0.586 165.471 o
0 11 1 66.758 65.929 1.100 43.461 o
0 11 2 83.647 82.779 1.252 33.068 o
0 11 3 67.792 69.533 1.171 38.559 o
0 11 4 96.078 96.813 1.504 23.052 o
0 11 5 21.537 20.495 0.777 92.422 o
0 11 6 117.501 115.814 1.888 14.712 o
0 11 7 29.634 31.026 1.181 40.109 o
0 11 8 40.672 39.618 1.393 28.717 o
0 11 9 1.739 2.221 0.555 183.980 o
0 11 10 17.348 16.184 1.151 42.637 o
0 11 11 9.137 8.249 0.848 78.711 o
0 12 0 233.576 230.003 2.635 7.006 o
0 12 1 75.018 75.439 1.222 35.174 o
0 12 2 28.108 27.916 0.747 98.683 o
0 12 3 117.273 117.500 1.686 18.086 o
0 12 4 38.822 38.538 0.959 59.603 o
0 12 5 1.320 1.474 0.343 481.392 o
0 12 6 6.425 6.239 0.565 177.033 o
0 12 7 5.087 5.765 0.656 131.574 o
0 12 8 39.438 39.749 1.444 26.793 o
0 12 9 34.941 34.469 1.393 28.847 o
0 12 10 11.867 13.267 0.929 65.523 o
0 12 11 31.024 29.804 1.403 28.522 o
0 13 1 19.253 18.607 0.687 118.441 o
0 13 2 21.599 21.233 0.697 114.595 o
0 13 3 142.893 143.781 1.979 13.031 o
0 13 4 10.975 11.348 0.656 130.957 o
0 13 5 77.085 78.236 1.494 24.032 o
0 13 6 4.342 4.725 0.495 231.449 o
0 13 7 13.016 11.500 0.798 88.730 o
0 13 8 32.169 31.763 1.343 31.092 o
0 13 9 28.850 28.805 1.343 31.163 o
0 13 10 11.607 12.388 1.060 50.357 o
0 14 0 56.714 57.872 1.121 42.804 o
0 14 1 39.100 37.457 0.939 62.123 o
0 14 2 22.188 21.041 0.747 99.838 o
0 14 3 28.660 27.482 0.848 77.063 o
0 14 4 141.995 140.722 2.070 12.041 o
0 14 5 2.674 3.473 0.414 330.802 o
0 14 6 10.728 11.550 0.737 103.967 o
0 14 7 1.054 1.464 0.404 347.860 o
0 14 8 10.995 12.388 0.989 57.797 o
0 14 10 45.664 43.061 1.625 21.133 o
0 15 1 90.052 89.887 1.545 22.171 o
0 15 2 180.100 179.169 2.363 9.046 o
0 15 3 89.535 89.382 1.575 21.397 o
0 15 4 45.704 44.727 1.171 40.083 o
0 15 5 13.130 13.933 0.788 90.936 o
0 15 9 46.103 46.746 1.636 20.854 o
0 15 10 5.035 5.785 0.656 131.576 o
0 16 0 24.585 24.938 0.848 77.488 o
0 16 2 3.940 4.392 0.414 330.469 o
0 16 3 153.422 152.948 2.241 10.268 o
0 16 4 93.293 93.552 1.726 17.916 o
0 16 5 13.621 13.125 0.798 88.657 o
0 16 6 43.129 41.041 1.272 34.249 o
0 16 7 82.574 80.720 1.807 16.642 o
0 16 8 0.583 0.989 0.444 287.525 o
0 16 9 13.445 14.286 1.100 46.699 o
0 17 1 0.879 1.121 0.374 406.574 o
0 17 2 62.641 60.335 1.373 28.844 o
0 17 3 48.147 46.655 1.232 36.241 o
0 17 4 5.178 5.634 0.464 262.342 o
0 17 5 72.751 76.096 1.646 20.087 o
0 17 6 28.662 28.774 1.100 46.183 o
0 17 7 0.481 1.040 0.444 287.527 o
0 17 8 7.120 6.492 0.555 183.418 o
0 17 9 15.115 15.336 0.989 57.672 o
0 18 0 223.449 224.935 2.948 5.811 o
0 18 1 60.937 59.164 1.353 29.737 o
0 18 2 19.200 20.162 0.909 68.054 o
0 18 3 27.641 26.684 0.989 57.033 o
0 18 4 10.047 9.521 0.747 101.280 o
0 18 5 2.635 2.302 0.434 300.853 o
0 18 6 6.781 7.703 0.687 120.115 o
0 18 7 1.420 2.282 0.454 274.820 o
0 18 9 8.394 8.481 0.646 135.416 o
0 19 1 15.429 15.962 0.899 69.828 o
0 19 2 116.693 118.450 2.080 12.283 o
0 19 3 2.999 2.474 0.424 315.278 o
0 19 4 3.825 3.322 0.454 274.523 o
0 19 5 14.111 13.458 0.899 69.921 o
0 19 6 43.153 43.687 1.383 29.050 o
0 19 7 5.111 6.785 0.565 177.131 o
0 19 8 10.424 9.117 0.777 93.561 o
0 20 1 27.480 27.108 1.050 50.731 o
0 20 2 0.875 0.969 0.454 274.880 o
0 20 3 42.955 43.909 1.333 31.244 o
0 20 4 1.602 1.807 0.434 300.975 o
0 20 6 1.319 1.817 0.454 274.840 o
0 20 7 135.915 133.614 2.433 8.991 o
0 20 8 5.724 6.088 0.535 197.672 o
0 21 1 2.058 2.655 0.434 300.896 o
0 21 2 45.544 45.393 1.353 30.270 o
0 21 3 0.823 0.858 0.434 301.046 o
0 21 5 21.019 19.405 1.040 52.041 o
0 21 6 21.933 21.051 1.090 47.328 o
0 21 7 0.465 0.899 0.444 287.529 o
0 22 0 131.561 133.927 2.342 9.681 o
0 22 2 36.967 36.377 1.282 33.917 o
0 22 3 0.628 1.141 0.444 287.521 o
0 22 4 3.574 4.301 0.505 222.400 o
0 22 5 4.786 5.432 0.535 197.807 o
0 22 6 10.214 10.450 0.777 93.540 o
0 23 1 1.814 1.706 0.444 287.442 o
0 23 2 16.604 17.800 1.030 53.196 o
0 23 3 26.702 27.825 1.161 41.609 o
0 23 5 14.014 12.378 0.969 60.155 o
0 23 6 16.931 16.800 0.989 57.604 o
0 24 2 1.844 2.463 0.475 251.904 o
0 24 3 11.768 12.560 0.919 66.978 o
0 24 4 26.054 26.260 1.131 43.877 o
0 25 1 2.305 2.948 0.586 165.416 o
0 25 2 21.067 22.192 1.262 35.409 o
0 25 3 5.703 4.917 0.586 165.176 o
0 25 4 2.222 2.867 0.525 205.778 o
0 26 0 5.230 6.371 0.626 144.569 o
0 26 1 19.317 19.546 1.242 36.605 o
0 26 2 1.661 2.524 0.515 213.959 o
1 0 1 75.882 75.894 0.828 70.176 o
1 0 2 3240.470 3069.360 35.822 0.038 o
1 0 3 30.673 31.672 0.919 65.625 o
1 0 4 322.807 324.626 5.795 1.584 o
1 0 5 278.492 281.313 5.270 1.927 o
1 0 7 247.248 245.138 5.119 2.063 o
1 0 8 10.022 10.329 1.222 37.966 o
1 0 10 2.646 3.443 1.282 34.510 o
1 0 12 16.239 17.689 1.959 14.768 o
1 1 0 251.051 248.550 2.342 8.313 o
1 1 1 127.455 132.009 1.343 26.283 o
1 1 2 68.208 70.835 0.929 58.810 o
1 1 3 288.373 299.072 5.189 1.973 o
1 1 4 245.466 257.071 4.695 2.428 o
1 1 5 119.122 121.024 2.696 7.492 o
1 1 7 26.002 26.543 1.454 26.661 o
1 1 8 33.919 34.953 1.797 17.434 o
1 1 9 3.075 2.211 1.131 44.372 o
1 1 10 23.884 25.463 1.888 15.863 o
1 1 11 13.393 11.883 1.656 20.671 o
1 1 12 75.093 75.197 3.180 5.544 o
1 2 0 5362.380 5422.700 57.579 0.014 o
1 2 1 103.127 102.901 1.090 40.069 o
1 2 2 566.860 565.805 6.058 1.303 o
1 2 3 219.151 222.179 2.615 7.206 o
1 2 4 27.087 28.421 1.040 51.697 o
1 2 5 466.348 458.442 8.067 0.814 o
1 2 6 7.662 7.461 0.848 78.759 o
1 2 7 59.329 60.669 2.110 12.529 o
1 2 8 18.860 19.637 1.454 26.747 o
1 2 9 49.662 50.996 2.272 10.883 o
1 2 11 34.373 33.459 2.272 10.944 o
1 2 12 9.228 8.208 1.817 17.173 o
1 3 0 56.935 58.407 0.687 104.715 o
1 3 1 1081.430 1074.930 9.581 0.486 o
1 3 2 190.411 191.849 1.999 11.882 o
1 3 3 87.820 90.685 1.272 31.756 o
1 3 4 22.191 23.151 0.636 136.596 o
1 3 5 175.840 174.292 3.614 4.135 o
1 3 6 12.573 12.287 1.000 56.609 o
1 3 7 79.098 80.538 2.484 9.001 o
1 3 8 30.958 31.763 1.716 19.127 o
1 3 10 17.527 19.940 1.737 18.772 o
1 3 11 23.580 23.161 1.969 14.596 o
1 3 12 3.008 3.201 1.787 17.768 o
1 4 0 1700.660 1658.890 14.630 0.206 o
1 4 1 155.192 155.210 1.625 17.971 o
1 4 2 1050.960 1051.920 9.541 0.495 o
1 4 3 90.726 94.562 1.333 28.993 o
1 4 4 106.583 108.424 1.555 21.306 o
1 4 5 109.468 106.879 1.676 18.537 o
1 4 6 16.160 15.821 1.090 47.506 o
1 4 7 143.028 139.722 3.503 4.466 o
1 4 8 32.784 32.429 1.757 18.252 o
1 4 9 3.705 3.221 1.242 36.789 o
1 4 10 21.274 21.475 1.838 16.758 o
1 4 11 11.775 11.782 1.666 20.425 o
1 4 12 27.470 28.744 2.231 11.360 o
1 5 0 332.261 334.429 3.251 4.385 o
1 5 1 436.228 432.777 4.190 2.626 o
1 5 2 18.086 18.385 0.404 333.459 o
1 5 3 22.592 22.767 0.525 197.988 o
1 5 4 80.549 82.729 1.333 29.594 o
1 5 5 8.432 8.461 0.535 197.127 o
1 5 6 12.831 13.135 0.666 126.774 o
1 5 7 28.969 30.238 1.040 51.591 o
1 5 8 102.939 101.155 3.100 5.772 o
1 5 9 27.865 28.290 1.848 16.541 o
1 5 10 32.650 32.349 2.100 12.801 o
1 5 11 5.212 6.078 1.525 24.408 o
1 5 12 70.676 67.897 3.120 5.769 o
1 6 0 62.294 61.153 0.788 80.812 o
1 6 1 20.521 21.636 0.434 286.857 o
1 6 2 213.602 216.949 2.292 9.095 o
1 6 3 133.468 136.522 1.615 18.937 o
1 6 4 129.732 128.869 1.858 14.895 o
1 6 5 224.368 227.136 2.989 5.665 o
1 6 6 21.631 21.636 0.818 83.595 o
1 6 7 62.091 61.042 1.464 25.506 o
1 6 8 15.878 14.882 0.919 66.814 o
1 6 9 8.828 9.945 1.333 31.916 o
1 6 10 40.043 41.163 2.312 10.546 o
1 6 11 2.915 3.907 1.474 26.113 o
1 6 12 2.709 2.827 1.797 17.569 o
1 7 0 19.029 19.021 0.434 289.187 o
1 7 1 331.093 335.398 3.372 4.131 o
1 7 2 160.457 160.167 1.807 14.869 o
1 7 3 4.858 5.119 0.384 384.146 o
1 7 4 83.164 82.759 1.222 34.602 o
1 7 5 73.253 72.128 1.383 27.997 o
1 7 6 7.383 7.693 0.626 144.376 o
1 7 7 10.373 9.410 0.777 93.556 o
1 7 8 93.836 90.372 1.949 14.255 o
1 7 9 14.521 15.700 1.020 54.322 o
1 7 10 32.661 31.369 2.120 12.561 o
1 7 11 7.719 8.521 1.636 21.201 o
1 7 12 23.903 22.626 2.110 12.710 o
1 8 0 389.496 397.450 3.968 2.981 o
1 8 1 227.743 231.861 2.453 7.945 o
1 8 2 10.457 10.127 0.434 297.456 o
1 8 3 253.012 254.679 2.787 6.208 o
1 8 4 44.983 44.656 0.878 69.658 o
1 8 5 70.031 68.544 1.373 28.532 o
1 8 6 9.816 8.996 0.687 119.894 o
1 8 7 56.749 55.721 1.444 26.362 o
1 8 8 3.599 3.211 0.505 222.447 o
1 8 9 7.878 8.259 0.747 101.409 o
1 8 10 24.212 24.261 1.252 35.917 o
1 8 11 16.349 15.467 1.191 39.825 o
1 9 0 2.726 3.221 0.343 480.827 o
1 9 1 226.899 229.579 2.504 7.690 o
1 9 2 57.856 61.093 0.979 54.910 o
1 9 3 28.784 28.683 0.697 112.814 o
1 9 4 2.070 2.151 0.394 365.773 o
1 9 5 91.141 89.029 1.444 25.115 o
1 9 6 11.487 10.944 0.777 93.468 o
1 9 7 67.759 66.625 1.605 21.220 o
1 9 8 50.337 50.683 1.514 24.168 o
1 9 9 19.683 19.627 1.121 44.886 o
1 9 10 7.399 7.310 0.828 82.650 o
1 9 11 24.797 23.272 1.313 32.700 o
1 10 0 40.216 42.556 0.798 84.425 o
1 10 1 132.192 129.697 1.656 18.241 o
1 10 2 58.975 58.781 0.989 53.877 o
1 10 3 77.453 78.771 1.232 34.453 o
1 10 4 21.724 22.454 0.697 114.489 o
1 10 5 9.689 9.410 0.586 164.536 o
1 10 6 2.611 2.403 0.454 274.719 o
1 10 7 17.801 18.557 0.959 61.218 o
1 10 8 41.049 39.305 1.383 29.126 o
1 10 9 30.907 29.269 1.313 32.567 o
1 10 10 59.983 55.388 1.797 17.181 o
1 10 11 19.245 18.537 1.232 37.212 o
1 11 0 93.570 95.753 1.343 28.467 o
1 11 1 16.900 16.952 0.555 180.443 o
1 11 2 115.369 116.592 1.575 20.504 o
1 11 3 15.328 16.477 0.596 157.574 o
1 11 4 63.313 61.638 1.171 38.976 o
1 11 5 34.525 35.448 0.949 61.236 o
1 11 6 10.708 9.723 0.687 119.803 o
1 11 7 21.351 21.596 0.909 67.917 o
1 11 8 93.217 94.511 2.110 12.229 o
1 11 9 44.690 45.615 1.575 22.482 o
1 11 10 15.319 16.124 1.151 42.667 o
1 11 11 2.807 3.564 0.616 149.526 o
1 12 0 26.283 26.604 0.707 110.317 o
1 12 2 116.146 114.078 1.605 19.826 o
1 12 3 32.044 31.924 0.828 80.225 o
1 12 4 143.885 139.268 1.979 13.047 o
1 12 5 24.771 24.797 0.858 75.699 o
1 12 6 29.310 28.673 0.959 60.491 o
1 12 7 2.509 1.888 0.485 241.498 o
1 12 8 12.696 11.641 0.979 58.964 o
1 12 9 8.283 8.844 0.838 80.631 o
1 12 10 47.592 45.090 1.636 20.847 o
1 12 11 0.783 1.595 0.575 171.326 o
1 13 0 57.721 56.660 1.070 46.675 o
1 13 1 126.606 126.153 1.757 16.552 o
1 13 2 110.518 108.939 1.625 19.560 o
1 13 3 34.554 33.419 0.899 68.169 o
1 13 4 25.331 26.816 0.848 77.360 o
1 13 5 44.169 44.222 1.151 41.525 o
1 13 6 7.538 7.451 0.606 154.126 o
1 13 7 40.624 41.879 1.242 35.955 o
1 13 8 28.302 28.017 1.262 35.251 o
1 13 9 16.689 15.922 1.141 43.404 o
1 14 0 1.537 0.848 0.495 231.818 o
1 14 1 29.957 29.229 0.828 80.569 o
1 14 2 54.026 54.086 1.131 42.310 o
1 14 3 113.834 113.533 1.767 16.697 o
1 14 4 41.502 38.962 1.060 48.952 o
1 14 5 39.351 39.749 1.111 44.795 o
1 14 6 27.629 27.694 1.000 55.883 o
1 14 7 25.702 24.342 1.050 50.839 o
1 14 8 1.904 1.191 0.565 177.479 o
1 14 9 7.206 7.845 0.838 80.672 o
1 14 10 7.639 6.502 0.676 123.705 o
1 15 0 84.007 85.303 1.464 24.718 o
1 15 1 87.330 86.606 1.504 23.397 o
1 15 2 30.517 31.268 0.919 65.649 o
1 15 3 33.760 33.106 0.979 57.716 o
1 15 4 2.163 2.948 0.404 347.656 o
1 15 5 29.358 29.501 1.020 53.617 o
1 15 6 11.793 10.884 0.818 84.490 o
1 15 7 33.856 31.965 1.171 40.670 o
1 15 8 43.280 45.787 1.373 29.447 o
1 15 9 21.417 22.010 1.242 36.559 o
1 15 10 10.971 10.419 0.888 71.659 o
1 16 0 24.367 24.181 0.848 77.532 o
1 16 1 61.239 61.062 1.282 32.911 o
1 16 2 29.008 27.310 0.939 63.124 o
1 16 3 9.906 9.188 0.616 148.820 o
1 16 4 22.064 23.312 0.909 67.838 o
1 16 5 73.828 77.721 1.625 20.538 o
1 16 6 2.929 2.948 0.434 300.776 o
1 16 7 23.090 25.574 1.070 49.020 o
1 16 8 5.197 5.523 0.525 205.424 o
1 16 9 42.498 42.485 1.575 22.524 o
1 17 0 29.959 29.198 0.959 60.442 o
1 17 1 24.909 25.130 0.899 69.136 o
1 17 2 76.622 74.854 1.514 23.475 o
1 17 3 25.564 24.736 0.939 63.380 o
1 17 4 26.501 27.765 1.010 54.834 o
1 17 5 11.102 11.328 0.808 86.626 o
1 17 6 20.787 21.283 1.000 56.269 o
1 17 7 19.132 20.283 1.020 54.147 o
1 17 8 28.774 26.543 1.181 40.182 o
1 17 9 17.909 18.103 1.050 51.148 o
1 18 0 0.763 0.919 0.424 315.553 o
1 18 1 22.944 23.514 0.929 64.909 o
1 18 2 107.839 108.828 1.908 14.582 o
1 18 3 27.359 26.220 1.000 55.926 o
1 18 4 56.181 57.912 1.454 25.998 o
1 18 5 7.390 6.886 0.656 131.418 o
1 18 6 13.651 13.701 0.899 69.933 o
1 18 7 44.502 42.576 1.383 29.035 o
1 18 8 4.425 5.402 0.525 205.512 o
1 18 9 11.775 11.449 0.899 70.026 o
1 19 0 33.433 33.338 1.100 45.949 o
1 19 1 14.327 15.134 0.828 82.243 o
1 19 2 39.719 40.739 1.191 39.036 o
1 19 3 27.397 26.907 1.050 50.738 o
1 19 4 39.596 40.345 1.242 36.002 o
1 19 5 17.838 18.476 0.979 58.738 o
1 19 6 10.874 11.671 0.868 75.004 o
1 19 7 6.685 6.674 0.616 149.229 o
1 19 8 1.836 2.241 0.464 262.979 o
1 20 0 41.477 39.800 1.242 35.960 o
1 20 1 6.314 5.755 0.495 231.094 o
1 20 2 10.182 9.591 0.707 113.125 o
1 20 3 7.830 7.673 0.666 127.424 o
1 20 4 8.966 9.137 0.808 86.749 o
1 20 5 64.459 63.940 1.636 20.533 o
1 20 6 33.146 31.238 1.242 36.264 o
1 20 7 14.300 15.276 0.989 57.694 o
1 21 0 1.220 1.413 0.454 274.856 o
1 21 1 1.446 2.039 0.424 315.476 o
1 21 2 21.658 22.606 1.020 54.034 o
1 21 3 24.012 23.312 1.050 50.910 o
1 21 4 11.039 10.682 0.788 91.124 o
1 21 5 24.888 24.827 1.111 45.518 o
1 21 6 9.028 9.299 0.777 93.615 o
1 21 7 9.122 9.208 0.666 127.282 o
1 22 0 3.736 3.948 0.485 241.296 o
1 22 1 32.812 34.368 1.201 38.674 o
1 22 2 38.122 36.155 1.272 34.425 o
1 22 3 6.578 7.108 0.616 149.221 o
1 22 4 20.772 21.525 1.050 51.031 o
1 22 5 1.508 1.706 0.454 274.833 o
1 22 6 10.095 8.531 0.767 96.058 o
1 23 0 6.005 6.926 0.606 154.275 o
1 23 1 9.535 10.540 0.899 70.098 o
1 23 2 42.668 42.909 1.413 27.857 o
1 23 3 2.848 2.716 0.475 251.817 o
1 23 4 14.489 14.912 0.969 60.111 o
1 23 5 3.455 4.523 0.505 222.400 o
1 23 6 11.463 11.903 0.888 71.624 o
1 24 0 9.672 9.672 0.798 88.917 o
1 24 1 21.553 20.697 1.080 48.223 o
1 24 2 9.663 10.530 0.798 88.901 o
1 24 3 7.934 8.047 0.646 135.467 o
1 24 4 2.241 2.110 0.454 274.766 o
1 24 5 17.564 17.234 1.000 56.430 o
1 25 1 8.582 9.390 0.828 82.588 o
1 25 3 15.671 17.699 1.161 41.915 o
1 26 0 6.652 7.239 0.646 135.582 o
1 26 1 0.809 1.979 0.505 222.645 o
1 26 2 3.685 4.442 0.565 177.328 o
2 0 0 40.676 41.435 0.535 176.132 o
2 0 1 1.325 1.615 0.162 2170.930 o
2 0 2 4.139 4.150 0.232 1045.210 o
2 0 3 134.166 130.555 1.514 21.239 o
2 0 4 53.523 56.125 1.525 23.767 o
2 0 5 144.241 142.852 3.089 5.682 o
2 0 6 74.184 75.611 2.201 11.432 o
2 0 7 6.982 7.340 1.010 55.609 o
2 0 8 54.806 53.480 2.191 11.668 o
2 0 9 72.277 74.874 2.766 7.306 o
2 0 10 49.575 49.149 2.453 9.346 o
2 0 11 12.097 12.459 1.706 19.470 o
2 0 12 46.926 46.160 2.655 7.995 o
2 1 0 30.300 30.753 0.434 272.399 o
2 1 1 77.056 77.085 0.878 63.148 o
2 1 2 301.954 304.988 3.029 5.095 o
2 1 3 136.555 138.763 1.565 19.895 o
2 1 4 102.890 105.668 1.535 21.946 o
2 1 5 33.948 33.580 1.302 32.976 o
2 1 6 91.094 92.916 2.494 8.868 o
2 1 7 44.538 43.444 1.817 16.967 o
2 1 8 58.320 58.175 2.302 10.564 o
2 1 9 15.672 17.295 1.514 24.681 o
2 1 10 67.573 66.454 2.827 7.016 o
2 1 11 10.813 9.803 1.646 20.934 o
2 1 12 21.770 20.344 2.130 12.477 o
2 2 0 1711.120 1658.860 14.650 0.206 o
2 2 1 270.164 274.134 2.706 6.377 o
2 2 2 1070.230 1071.680 9.723 0.477 o
2 2 3 372.736 379.216 3.766 3.301 o
2 2 4 125.197 129.666 1.817 15.563 o
2 2 5 159.248 159.511 2.231 10.277 o
2 2 6 2.237 2.282 0.767 96.360 o
2 2 7 12.575 12.418 1.141 43.484 o
2 2 8 24.683 23.312 1.595 22.190 o
2 2 9 109.435 108.182 3.423 4.741 o
2 2 10 2.031 2.827 1.323 32.437 o
2 2 11 3.888 3.271 1.535 24.091 o
2 2 12 6.733 6.149 1.726 19.032 o
2 3 0 786.684 777.272 7.108 0.891 o
2 3 1 525.651 530.105 4.998 1.835 o
2 3 2 108.352 105.829 1.242 31.711 o
2 3 3 440.355 443.045 4.392 2.419 o
2 3 4 132.804 131.847 1.838 15.124 o
2 3 5 30.971 31.278 0.838 78.498 o
2 3 6 2.091 2.231 0.616 149.566 o
2 3 7 14.151 14.327 1.212 38.545 o
2 3 8 27.481 28.714 1.686 19.844 o
2 3 9 4.830 5.301 1.151 42.817 o
2 3 10 6.537 6.502 1.393 29.218 o
2 3 11 5.876 7.178 1.514 24.732 o
2 3 12 39.174 42.142 2.544 8.720 o
2 4 0 35.942 35.428 0.525 187.274 o
2 4 1 152.631 155.937 1.646 17.656 o
2 4 2 87.570 88.029 1.080 42.611 o
2 4 3 63.427 65.091 0.929 59.709 o
2 4 4 12.494 12.853 0.565 175.642 o
2 4 5 146.070 146.669 2.110 11.556 o
2 4 6 22.140 22.383 0.818 83.527 o
2 4 7 133.577 128.909 2.655 7.644 o
2 4 8 16.454 15.760 1.393 29.147 o
2 4 9 48.023 48.240 2.302 10.610 o
2 4 10 4.507 4.634 1.333 31.941 o
2 4 12 10.878 11.066 1.838 16.793 o
2 5 0 89.317 90.059 1.070 43.088 o
2 5 1 414.944 421.732 4.109 2.753 o
2 5 2 7.799 8.299 0.343 476.071 o
2 5 3 244.632 246.521 2.645 6.850 o
2 5 4 60.749 59.154 0.979 54.737 o
2 5 5 62.127 63.021 1.242 34.908 o
2 5 6 97.964 97.480 1.737 17.621 o
2 5 7 70.812 70.220 1.565 22.204 o
2 5 8 57.242 55.913 1.514 24.018 o
2 5 9 10.639 11.338 1.413 28.366 o
2 5 10 46.358 46.160 2.413 9.669 o
2 6 0 2076.330 2056.540 18.294 0.133 o
2 6 1 23.066 22.646 0.485 230.574 o
2 6 2 283.901 288.673 2.989 5.316 o
2 6 3 87.824 89.968 1.222 34.181 o
2 6 4 108.633 106.970 1.444 24.308 o
2 6 5 12.067 12.348 0.636 139.168 o
2 6 7 29.654 29.007 1.060 49.673 o
2 6 8 49.711 46.534 1.434 26.944 o
2 6 9 50.267 49.310 1.565 22.677 o
2 6 10 16.405 16.790 1.686 19.919 o
2 6 11 13.667 13.489 1.706 19.464 o
2 6 12 30.415 29.017 2.231 11.354 o
2 7 0 287.282 290.268 2.978 5.329 o
2 7 1 94.898 96.823 1.222 33.623 o
2 7 2 137.209 138.733 1.646 18.222 o
2 7 3 105.440 107.364 1.403 25.674 o
2 7 4 102.569 101.316 1.424 25.222 o
2 7 5 14.374 13.993 0.697 115.888 o
2 7 6 76.336 76.277 1.555 22.322 o
2 7 7 84.611 82.749 1.767 17.339 o
2 7 8 43.765 41.364 1.363 29.909 o
2 7 9 10.332 10.450 0.929 65.595 o
2 7 10 26.764 25.937 1.323 32.163 o
2 8 0 0.309 0.757 0.333 511.163 o
2 8 1 3.981 4.786 0.363 428.284 o
2 8 2 139.922 142.398 1.737 16.498 o
2 8 3 117.978 118.278 1.535 21.386 o
2 8 4 113.778 115.168 1.585 20.326 o
2 8 5 61.181 62.032 1.161 39.712 o
2 8 7 80.532 81.467 1.757 17.590 o
2 8 9 1.955 3.322 0.555 183.952 o
2 8 10 30.823 30.067 1.403 28.523 o
2 8 11 6.122 5.593 0.666 127.579 o
2 9 0 231.621 232.164 2.554 7.394 o
2 9 1 270.402 269.964 2.918 5.632 o
2 9 2 126.295 126.638 1.605 19.441 o
2 9 3 283.993 286.139 3.160 4.841 o
2 9 4 46.756 48.078 0.969 57.487 o
2 9 5 25.663 25.907 0.798 87.252 o
2 9 6 3.671 4.866 0.485 241.250 o
2 9 7 4.548 4.927 0.535 197.854 o
2 9 8 11.331 11.631 0.808 86.610 o
2 9 9 38.322 37.942 1.434 27.195 o
2 9 10 11.587 12.095 0.919 66.989 o
2 10 0 248.922 251.337 2.766 6.314 o
2 10 1 8.831 8.602 0.464 261.096 o
2 10 2 2.701 2.615 0.384 385.112 o
2 10 3 251.308 254.032 2.898 5.816 o
2 10 4 137.795 136.744 1.868 14.577 o
2 10 5 137.147 137.057 1.959 13.387 o
2 10 6 10.493 11.974 0.697 116.306 o
2 10 7 8.865 9.390 0.808 86.749 o
2 10 8 1.211 1.393 0.535 198.153 o
2 10 9 12.343 13.963 1.030 53.328 o
2 10 10 32.649 33.136 1.454 26.557 o
2 10 11 5.649 6.229 0.798 89.095 o
2 11 0 2.254 2.383 0.374 406.303 o
2 11 1 5.307 4.695 0.434 300.183 o
2 11 2 64.303 63.354 1.111 42.956 o
2 11 3 12.191 11.873 0.586 163.987 o
2 11 4 50.391 49.250 1.060 48.198 o
2 11 5 59.567 59.649 1.252 34.531 o
2 11 6 103.111 103.305 1.777 16.762 o
2 11 7 94.475 96.531 2.050 12.913 o
2 11 8 9.559 8.430 0.788 91.233 o
2 11 9 14.758 15.457 1.080 48.423 o
2 11 10 42.325 43.838 1.585 22.237 o
2 11 11 3.462 4.533 0.626 144.702 o
2 12 0 45.041 42.879 0.909 65.397 o
2 12 1 41.851 40.214 0.878 70.225 o
2 12 2 57.134 56.640 1.080 45.892 o
2 12 3 84.704 83.516 1.403 26.747 o
2 12 4 13.197 12.540 0.656 130.665 o
2 12 5 14.542 14.145 0.747 100.855 o
2 12 6 8.038 7.794 0.545 190.039 o
2 12 7 1.399 2.151 0.404 347.800 o
2 12 9 16.769 17.174 1.141 43.392 o
2 12 10 47.522 47.796 1.676 19.859 o
2 13 0 164.671 165.983 2.120 11.174 o
2 13 1 79.787 78.882 1.333 29.689 o
2 13 2 72.320 72.643 1.292 31.838 o
2 13 3 42.673 43.364 1.020 52.580 o
2 13 5 1.309 2.231 0.384 385.365 o
2 13 6 60.559 61.628 1.413 27.317 o
2 13 7 47.892 48.381 1.353 30.188 o
2 13 8 33.859 31.076 1.363 30.168 o
2 13 9 33.426 34.751 1.454 26.538 o
2 13 10 6.697 7.017 0.697 116.687 o
2 14 0 11.266 10.803 0.606 153.528 o
2 14 1 42.703 44.212 1.020 52.553 o
2 14 2 31.927 33.419 0.909 66.903 o
2 14 3 49.725 47.634 1.131 42.662 o
2 14 4 12.562 11.560 0.717 109.747 o
2 14 5 93.017 91.391 1.706 18.338 o
2 14 6 10.527 11.136 0.747 101.211 o
2 14 7 37.664 39.810 1.242 36.059 o
2 14 8 8.226 9.864 0.818 84.638 o
2 14 9 68.719 71.512 1.979 14.117 o
2 14 10 16.866 16.911 1.151 42.638 o
2 15 0 71.599 69.119 1.313 31.011 o
2 15 1 21.519 23.474 0.808 85.601 o
2 15 2 32.432 31.450 0.929 64.131 o
2 15 3 16.589 16.780 0.798 88.373 o
2 15 4 12.500 12.691 0.747 101.047 o
2 15 5 11.574 12.560 0.767 95.884 o
2 15 6 56.990 56.145 1.434 26.713 o
2 15 7 32.060 32.409 1.191 39.365 o
2 15 8 6.708 6.936 0.707 113.384 o
2 15 9 0.366 1.080 0.596 159.916 o
2 15 10 2.726 2.918 0.596 159.844 o
2 16 0 38.491 36.559 1.020 53.009 o
2 16 1 3.354 3.524 0.404 347.394 o
2 16 2 76.786 72.380 1.444 25.725 o
2 16 3 2.306 2.756 0.404 347.649 o
2 16 4 24.871 24.907 0.919 66.185 o
2 16 5 1.081 1.121 0.384 385.445 o
2 16 6 14.911 15.195 0.899 69.862 o
2 16 7 4.422 4.240 0.495 231.468 o
2 16 8 2.275 3.211 0.485 241.467 o
2 16 9 15.992 15.367 1.010 55.378 o
2 17 0 35.974 35.256 1.040 51.179 o
2 17 1 11.380 9.955 0.697 116.315 o
2 17 3 11.142 12.620 0.757 98.468 o
2 17 4 39.630 38.315 1.181 39.730 o
2 17 5 5.251 5.270 0.485 241.007 o
2 17 6 46.871 46.392 1.363 29.796 o
2 17 7 49.236 50.269 1.474 25.498 o
2 17 8 23.964 23.242 1.131 43.964 o
2 17 9 3.819 4.291 0.535 197.943 o
2 18 0 42.825 43.192 1.191 38.898 o
2 18 1 10.267 9.834 0.727 106.940 o
2 18 2 9.648 10.692 0.737 104.053 o
2 18 3 2.745 2.080 0.404 347.634 o
2 18 4 26.398 25.089 1.040 51.782 o
2 18 5 44.401 43.828 1.363 29.872 o
2 18 6 49.141 49.098 1.454 26.206 o
2 18 7 9.207 9.793 0.767 96.069 o
2 18 8 1.616 1.898 0.454 274.820 o
2 19 0 36.144 37.316 1.161 41.220 o
2 19 1 28.756 28.895 1.060 49.707 o
2 19 2 1.267 1.121 0.394 365.920 o
2 19 3 38.255 38.416 1.212 37.849 o
2 19 4 8.596 8.612 0.707 113.249 o
2 19 5 9.561 10.995 0.848 78.659 o
2 19 6 1.483 2.322 0.454 274.815 o
2 19 7 5.941 6.936 0.646 135.634 o
2 19 8 5.685 6.653 0.555 183.566 o
2 20 0 1.632 0.909 0.414 331.079 o
2 20 1 69.333 70.815 1.625 20.660 o
2 20 2 30.658 31.480 1.121 44.457 o
2 20 3 8.987 9.763 0.666 127.272 o
2 20 4 24.676 26.351 1.100 46.333 o
2 20 5 1.365 1.393 0.444 287.482 o
2 20 6 3.843 3.766 0.495 231.558 o
2 20 7 0.340 0.969 0.454 274.895 o
2 21 0 8.253 7.643 0.646 135.458 o
2 21 1 27.104 28.532 1.121 44.603 o
2 21 2 28.854 29.895 1.161 41.531 o
2 21 3 43.074 42.839 1.373 29.479 o
2 21 4 19.543 20.051 1.040 52.072 o
2 21 5 0.956 0.939 0.454 274.877 o
2 21 6 14.053 13.600 0.969 60.139 o
2 21 7 11.433 10.278 0.808 86.634 o
2 22 0 15.563 14.943 0.929 65.388 o
2 22 1 23.190 23.060 1.070 49.053 o
2 22 2 3.189 3.524 0.485 241.375 o
2 22 3 8.794 7.714 0.727 107.076 o
2 22 4 18.343 16.598 1.040 52.147 o
2 22 5 19.600 20.728 1.040 52.061 o
2 22 6 45.413 45.201 1.413 27.790 o
2 23 0 10.527 11.025 0.888 71.663 o
2 23 1 2.852 2.534 0.464 262.884 o
2 23 2 1.694 2.504 0.464 262.980 o
2 23 3 3.929 5.149 0.575 171.131 o
2 23 4 20.914 23.181 1.070 49.113 o
2 23 5 16.529 16.265 1.030 53.216 o
2 24 0 32.375 32.005 1.232 36.861 o
2 24 1 37.299 40.658 1.333 31.391 o
2 24 2 9.073 8.612 0.767 96.100 o
2 24 4 4.536 3.301 0.485 241.240 o
2 25 0 3.089 4.069 0.596 159.807 o
2 25 1 22.454 22.727 1.323 32.238 o
2 25 2 40.079 39.456 1.656 20.444 o
2 25 3 12.431 12.913 1.080 48.482 o
2 26 0 0.952 1.060 0.505 222.653 o
2 26 1 29.262 30.107 1.454 26.611 o
3 0 1 171.450 173.555 1.838 14.149 o
3 0 3 176.854 181.188 2.029 11.826 o
3 0 4 10.968 11.449 0.464 259.889 o
3 0 5 51.584 49.340 0.959 58.185 o
3 0 7 5.876 5.846 1.040 52.437 o
3 0 8 1.859 2.110 1.151 42.832 o
3 0 9 70.020 68.200 2.706 7.643 o
3 0 12 6.983 5.452 1.797 17.565 o
3 1 0 30.091 30.642 0.505 206.762 o
3 1 1 356.822 364.566 3.604 3.602 o
3 1 2 181.668 177.563 1.938 12.742 o
3 1 3 245.771 248.409 2.645 6.838 o
3 1 4 113.056 111.958 1.464 23.498 o
3 1 5 44.529 44.171 0.909 65.385 o
3 1 6 3.508 3.736 0.525 205.667 o
3 1 8 112.934 112.452 3.301 5.079 o
3 1 9 11.408 11.803 1.434 27.569 o
3 1 10 53.810 56.711 2.605 8.285 o
3 1 11 10.583 10.843 1.726 19.022 o
3 1 12 6.522 7.229 1.767 18.172 o
3 2 1 57.759 58.255 0.777 83.923 o
3 2 2 262.133 268.551 2.766 6.204 o
3 2 3 16.691 17.184 0.505 217.484 o
3 2 4 29.331 30.582 0.697 112.535 o
3 2 5 36.055 35.034 0.828 79.620 o
3 2 6 41.175 41.193 1.090 46.313 o
3 2 7 151.691 149.556 3.715 3.970 o
3 2 8 57.331 58.781 2.342 10.210 o
3 2 9 20.010 19.153 1.636 21.146 o
3 2 10 27.082 27.442 2.009 14.002 o
3 2 11 14.324 14.973 1.757 18.360 o
3 2 12 3.276 3.231 1.747 18.599 o
3 3 0 68.344 68.362 0.878 65.112 o
3 3 1 426.342 429.092 4.210 2.623 o
3 3 2 263.628 263.614 2.746 6.285 o
3 3 3 164.876 165.195 1.898 13.559 o
3 3 4 79.280 79.124 1.171 37.681 o
3 3 5 69.804 72.360 1.201 36.602 o
3 3 6 4.570 4.765 0.565 177.258 o
3 3 7 30.471 28.643 1.070 48.733 o
3 3 8 44.563 45.302 2.090 12.865 o
3 3 9 13.289 13.781 1.514 24.700 o
3 3 10 78.687 81.507 3.170 5.571 o
3 3 11 33.655 34.438 2.292 10.753 o
3 4 0 401.845 408.586 3.998 2.913 o
3 4 1 80.766 80.901 1.030 47.278 o
3 4 2 54.758 54.409 0.848 72.459 o
3 4 3 12.301 12.459 0.475 248.403 o
3 4 4 24.045 24.695 0.646 131.929 o
3 4 5 69.919 70.775 1.201 36.635 o
3 4 6 9.928 9.440 0.676 123.459 o
3 4 7 10.562 9.521 0.788 91.171 o
3 4 8 39.094 38.527 1.302 32.826 o
3 4 9 99.419 100.751 3.362 4.927 o
3 4 10 12.512 11.803 1.615 21.718 o
3 4 11 16.387 16.740 1.908 15.559 o
3 5 0 204.730 206.085 2.191 9.954 o
3 5 1 23.716 24.009 0.525 197.193 o
3 5 2 311.994 311.117 3.231 4.534 o
3 5 3 203.744 211.446 2.352 8.805 o
3 5 4 270.653 267.259 2.958 5.506 o
3 5 5 72.079 71.512 1.232 34.861 o
3 5 6 20.922 20.768 0.858 76.086 o
3 5 7 32.485 31.692 1.121 44.396 o
3 5 8 39.322 38.103 1.302 32.825 o
3 5 10 6.694 7.067 1.474 26.104 o
3 5 11 15.240 15.467 1.787 17.741 o
3 6 0 37.057 38.962 0.697 110.034 o
3 6 1 66.080 68.130 0.979 53.814 o
3 6 2 623.365 630.381 6.189 1.216 o
3 6 3 3.330 3.352 0.384 384.889 o
3 6 4 80.405 79.013 1.232 34.309 o
3 6 5 42.525 43.465 0.949 60.370 o
3 6 6 19.525 18.405 0.858 76.237 o
3 6 7 12.506 11.863 0.858 76.712 o
3 6 8 26.334 25.897 1.131 43.875 o
3 6 9 8.102 7.996 0.666 127.396 o
3 6 10 22.644 23.060 1.252 35.950 o
3 6 11 12.097 11.994 1.747 18.581 o
3 7 0 239.605 240.160 2.585 7.173 o
3 7 1 157.681 157.300 1.838 14.522 o
3 7 2 6.105 7.219 0.424 314.011 o
3 7 3 250.344 251.266 2.797 6.191 o
3 7 4 57.054 58.811 1.060 47.489 o
3 7 5 122.067 121.085 1.747 16.849 o
3 7 6 40.032 38.861 1.141 42.498 o
3 7 7 35.280 35.569 1.201 38.595 o
3 7 8 29.545 29.895 1.201 38.805 o
3 7 9 8.186 8.915 0.747 101.382 o
3 7 10 10.030 11.560 0.888 71.669 o
3 7 11 21.748 22.293 1.292 33.769 o
3 8 0 78.770 79.791 1.151 38.903 o
3 8 1 41.668 42.192 0.798 84.237 o
3 8 2 89.210 87.928 1.262 32.216 o
3 8 3 42.155 42.556 0.868 71.632 o
3 8 4 52.935 53.238 1.040 49.706 o
3 8 5 189.382 184.883 2.363 8.955 o
3 8 6 19.155 18.537 0.798 88.133 o
3 8 7 12.776 11.015 0.858 76.718 o
3 8 8 34.016 33.005 1.282 34.012 o
3 8 9 44.517 42.737 1.535 23.680 o
3 8 10 7.700 7.168 0.687 120.081 o
3 8 11 5.895 6.452 0.818 84.746 o
3 9 0 109.180 106.475 1.424 24.917 o
3 9 1 387.497 377.520 3.978 2.990 o
3 9 2 62.105 61.486 1.050 47.906 o
3 9 3 24.725 25.846 0.717 107.608 o
3 9 4 65.988 66.565 1.201 36.914 o
3 9 5 1.647 1.797 0.505 222.618 o
3 9 6 31.525 32.015 0.969 59.053 o
3 9 7 104.783 107.606 2.120 11.986 o
3 9 8 22.331 21.919 1.121 44.805 o
3 9 9 6.328 6.219 0.646 135.633 o
3 9 10 33.943 32.984 1.454 26.542 o
3 9 11 10.938 10.631 0.848 78.620 o
3 10 0 29.710 29.673 0.717 106.519 o
3 10 1 36.575 36.468 0.808 83.332 o
3 10 2 253.562 250.852 2.857 5.955 o
3 10 3 11.610 11.419 0.565 175.943 o
3 10 4 21.103 20.738 0.727 105.504 o
3 10 5 134.274 131.908 1.969 13.329 o
3 10 6 23.529 23.696 0.888 70.818 o
3 10 7 49.906 50.027 1.302 32.432 o
3 10 8 5.343 4.351 0.575 171.061 o
3 10 9 27.651 27.623 1.292 33.648 o
3 10 10 7.610 7.502 0.848 78.760 o
3 10 11 8.539 8.885 0.878 73.395 o
3 11 0 251.445 248.378 2.837 6.043 o
3 11 1 54.269 52.945 1.020 51.501 o
3 11 2 36.075 34.196 0.848 76.052 o
3 11 3 75.634 74.985 1.302 31.213 o
3 11 4 30.321 28.663 0.868 73.421 o
3 11 5 5.555 7.209 0.535 197.626 o
3 11 6 68.019 67.049 1.434 26.351 o
3 11 7 6.151 6.088 0.485 240.790 o
3 11 8 98.988 98.782 2.211 11.130 o
3 11 9 3.889 4.200 0.606 154.489 o
3 11 10 4.936 4.523 0.626 144.636 o
3 11 11 10.474 9.289 3.180 5.609 o
3 12 0 9.122 8.087 0.525 204.649 o
3 12 1 55.510 53.753 1.080 46.075 o
3 12 2 107.027 105.163 1.605 20.128 o
3 12 3 41.148 39.678 0.969 58.212 o
3 12 4 29.015 29.612 0.899 68.725 o
3 12 5 124.647 121.983 1.949 13.758 o
3 12 6 2.825 3.564 0.434 300.748 o
3 12 7 2.540 2.363 0.414 330.905 o
3 12 8 16.618 17.073 1.080 48.373 o
3 12 9 4.104 4.877 0.636 140.116 o
3 12 10 0.796 1.111 0.586 165.473 o
3 13 0 3.135 2.706 0.464 262.847 o
3 13 1 88.874 88.474 1.504 23.337 o
3 13 2 26.082 25.897 0.808 85.092 o
3 13 3 10.999 12.267 0.666 126.998 o
3 13 4 102.852 103.396 1.737 17.499 o
3 13 5 9.739 10.147 0.717 109.984 o
3 13 6 57.114 55.832 1.393 28.231 o
3 13 7 37.228 37.649 1.222 37.276 o
3 13 8 7.241 6.239 0.596 159.461 o
3 13 9 1.601 1.525 0.575 171.311 o
3 13 10 20.107 18.840 1.222 37.812 o
3 14 0 2.776 3.705 0.505 222.494 o
3 14 1 26.848 26.735 0.858 75.473 o
3 14 2 6.971 6.563 0.596 159.470 o
3 14 3 9.305 8.955 0.596 159.109 o
3 14 4 9.779 9.925 0.687 119.864 o
3 14 5 67.358 63.162 1.454 25.714 o
3 14 6 24.160 25.422 1.020 53.901 o
3 14 7 48.623 48.472 1.373 29.312 o
3 14 8 4.363 4.533 0.505 222.307 o
3 14 9 28.574 30.794 1.363 30.245 o
3 14 10 17.539 16.770 1.141 43.383 o
3 15 0 23.061 23.746 0.848 77.642 o
3 15 1 1.529 1.969 0.384 385.354 o
3 15 2 12.703 12.742 0.717 109.692 o
3 15 3 12.126 11.883 0.727 106.757 o
3 15 4 37.290 37.124 1.111 44.926 o
3 15 5 43.188 43.687 1.242 35.860 o
3 15 6 6.906 7.098 0.586 164.981 o
3 15 7 36.809 36.750 1.262 34.991 o
3 15 8 17.661 17.810 0.989 57.569 o
3 15 9 6.520 6.340 0.616 149.253 o
3 16 0 43.882 42.404 1.131 43.023 o
3 16 1 37.450 38.901 1.090 46.522 o
3 16 2 35.310 36.266 1.050 50.231 o
3 16 3 1.710 2.019 0.404 347.774 o
3 16 4 16.158 17.073 0.848 78.263 o
3 16 5 9.662 9.884 0.777 93.577 o
3 16 6 41.151 41.193 1.302 32.752 o
3 16 7 2.884 2.746 0.464 262.871 o
3 16 8 17.291 15.175 0.989 57.617 o
3 16 9 9.710 8.915 0.666 127.249 o
3 17 0 41.542 41.788 1.161 40.967 o
3 17 1 30.838 29.824 1.000 55.689 o
3 17 2 28.075 28.189 1.000 55.853 o
3 17 3 8.661 8.077 0.636 139.727 o
3 17 4 31.739 31.793 1.111 45.216 o
3 17 5 2.786 3.100 0.444 287.281 o
3 17 6 23.837 23.676 1.070 49.026 o
3 17 7 3.079 2.797 0.464 262.848 o
3 17 8 10.410 11.086 0.909 68.525 o
3 17 9 21.609 21.535 1.080 48.211 o
3 18 0 1.555 2.110 0.384 385.342 o
3 18 1 52.016 50.471 1.323 31.419 o
3 18 2 8.697 8.935 0.717 110.077 o
3 18 4 23.791 25.170 1.050 50.887 o
3 18 5 5.527 6.330 0.535 197.681 o
3 18 6 10.485 10.056 0.767 96.005 o
3 18 7 7.597 7.744 0.646 135.502 o
3 18 8 8.843 8.228 0.656 131.272 o
3 19 0 2.589 2.908 0.424 315.305 o
3 19 1 18.652 19.486 0.919 66.619 o
3 19 2 6.272 5.462 0.545 190.411 o
3 19 3 9.631 10.167 0.828 82.542 o
3 19 4 17.271 16.669 0.939 63.911 o
3 19 5 12.224 10.470 0.777 93.443 o
3 19 6 21.219 21.546 1.080 48.220 o
3 19 7 21.086 20.586 1.090 47.353 o
3 19 8 21.858 22.808 1.111 45.617 o
3 20 0 25.819 27.593 1.070 48.907 o
3 20 1 3.823 3.655 0.464 262.711 o
3 20 2 11.524 11.429 0.848 78.586 o
3 20 3 6.836 6.038 0.525 205.185 o
3 20 4 20.531 20.586 1.010 55.179 o
3 20 5 1.916 2.797 0.475 251.888 o
3 20 6 60.942 62.688 1.656 20.104 o
3 20 7 10.186 9.056 0.757 98.611 o
3 21 0 29.721 30.006 1.151 42.228 o
3 21 1 63.096 66.868 1.625 20.779 o
3 21 3 1.891 1.595 0.444 287.441 o
3 21 4 23.858 25.422 1.121 44.728 o
3 21 5 3.222 3.534 0.495 231.629 o
3 21 6 5.166 5.704 0.535 197.755 o
3 21 7 5.078 5.139 0.515 213.577 o
3 22 0 3.777 4.039 0.495 231.551 o
3 22 1 64.449 61.244 1.625 20.799 o
3 22 2 2.754 2.776 0.464 262.882 o
3 22 3 6.500 6.310 0.555 183.499 o
3 22 4 6.754 6.886 0.626 144.453 o
3 22 5 15.387 14.943 1.000 56.517 o
3 22 6 5.833 5.089 0.515 213.488 o
3 23 1 15.107 15.276 0.959 61.354 o
3 23 2 9.923 9.692 0.878 73.350 o
3 23 3 39.708 39.325 1.373 29.572 o
3 23 4 9.914 9.935 0.868 75.058 o
3 23 5 2.984 3.726 0.485 241.385 o
3 24 0 9.007 7.966 0.656 131.269 o
3 24 1 27.220 29.471 1.201 38.860 o
3 24 2 26.291 27.230 1.171 40.919 o
3 24 3 6.816 8.400 0.727 107.150 o
3 24 4 0.981 1.080 0.444 287.509 o
3 25 0 27.539 29.219 1.434 27.383 o
3 25 1 6.274 7.703 0.777 93.740 o
3 25 2 4.416 4.483 0.575 171.121 o
4 0 0 383.561 387.959 3.857 3.144 o
4 0 1 1.448 1.444 0.303 618.231 o
4 0 2 10.710 10.611 0.444 284.030 o
4 0 3 4.488 4.634 0.394 364.959 o
4 0 4 74.486 76.419 1.181 37.427 o
4 0 5 28.502 27.613 0.767 93.670 o
4 0 7 138.459 136.805 2.080 11.990 o
4 0 8 40.990 43.858 2.090 12.881 o
4 0 9 18.874 19.052 1.676 20.147 o
4 0 11 28.359 27.613 2.161 12.112 o
4 1 0 383.070 382.164 3.847 3.165 o
4 1 1 144.586 146.921 1.686 17.222 o
4 1 2 262.494 261.271 2.807 6.071 o
4 1 3 222.242 222.027 2.463 7.964 o
4 1 4 122.997 122.609 1.625 19.137 o
4 1 5 22.297 22.767 0.707 111.206 o
4 1 6 88.583 87.484 1.494 23.651 o
4 1 7 10.284 9.339 0.727 106.954 o
4 1 8 19.043 19.435 1.252 36.024 o
4 1 9 12.497 13.579 1.514 24.703 o
4 1 10 79.992 82.244 3.221 5.398 o
4 2 0 39.993 39.820 0.697 109.244 o
4 2 1 33.964 34.226 0.656 124.583 o
4 2 2 10.624 9.581 0.444 284.286 o
4 2 3 39.808 37.992 0.777 89.046 o
4 2 4 34.780 33.732 0.788 87.904 o
4 2 5 5.926 6.128 0.495 231.127 o
4 2 6 14.286 15.155 0.687 119.239 o
4 2 7 13.252 12.701 0.848 78.496 o
4 2 8 13.615 13.590 0.909 68.398 o
4 2 9 12.429 13.176 1.484 25.721 o
4 2 10 14.094 14.064 1.676 20.171 o
4 2 11 3.192 3.140 1.514 24.739 o
4 3 0 2.082 1.737 0.323 543.201 o
4 3 1 148.377 148.960 1.737 16.269 o
4 3 2 73.670 74.288 1.080 44.200 o
4 3 3 458.843 458.573 4.644 2.176 o
4 3 4 96.115 95.642 1.393 26.538 o
4 3 5 166.155 162.035 2.090 11.467 o
4 3 6 26.711 25.453 0.838 79.140 o
4 3 7 11.607 11.984 0.818 84.475 o
4 3 8 12.110 11.691 0.899 70.013 o
4 3 9 23.206 23.948 1.201 38.993 o
4 3 10 4.035 3.079 1.444 27.219 o
4 3 11 9.598 8.935 1.625 21.461 o
4 4 0 35.704 36.579 0.697 110.607 o
4 4 1 13.275 11.994 0.464 258.843 o
4 4 2 192.299 197.695 2.221 9.886 o
4 4 3 95.569 94.006 1.333 28.814 o
4 4 4 33.693 34.711 0.808 83.798 o
4 4 5 28.371 28.280 0.798 86.851 o
4 4 6 12.106 11.732 0.666 126.918 o
4 4 7 64.666 64.535 1.575 22.079 o
4 4 8 27.711 28.895 1.181 40.179 o
4 4 9 55.940 58.740 1.706 19.038 o
4 4 10 30.408 29.976 1.363 30.226 o
4 4 11 34.032 32.702 2.272 10.945 o
4 5 0 15.706 15.245 0.505 218.240 o
4 5 1 59.973 59.346 0.939 59.230 o
4 5 2 137.561 134.240 1.686 17.507 o
4 5 3 108.776 107.212 1.474 23.414 o
4 5 4 85.016 86.323 1.343 28.961 o
4 5 5 82.769 83.728 1.403 26.802 o
4 5 6 139.077 136.512 1.999 12.882 o
4 5 7 15.482 16.225 0.909 68.288 o
4 5 8 4.385 4.362 0.545 190.642 o
4 5 9 13.882 13.751 1.020 54.357 o
4 5 10 59.673 57.216 1.817 16.804 o
4 5 11 12.872 13.014 1.373 30.040 o
4 6 0 128.590 130.191 1.615 19.130 o
4 6 1 43.004 43.000 0.818 80.108 o
4 6 2 31.385 31.975 0.727 103.216 o
4 6 3 4.900 5.361 0.434 300.200 o
4 6 4 55.082 55.439 1.070 46.876 o
4 6 5 13.277 13.630 0.626 143.413 o
4 6 6 41.222 40.839 1.070 48.029 o
4 6 7 19.775 19.940 0.858 76.179 o
4 6 8 9.790 8.945 0.767 96.062 o
4 6 9 38.128 35.852 1.454 26.472 o
4 6 10 28.316 27.866 1.363 30.268 o
4 7 0 87.680 87.101 1.252 32.780 o
4 7 1 244.762 242.674 2.706 6.601 o
4 7 2 180.777 175.059 2.120 10.955 o
4 7 3 59.575 59.780 1.070 46.457 o
4 7 4 43.285 42.485 0.949 60.349 o
4 7 5 34.902 34.822 0.939 62.518 o
4 7 6 42.149 39.971 1.080 47.140 o
4 7 7 26.817 25.877 0.969 59.453 o
4 7 8 33.832 32.258 1.302 32.991 o
4 7 9 4.908 5.543 0.636 140.063 o
4 7 10 16.483 15.437 1.121 44.982 o
4 7 11 5.511 6.694 0.687 120.199 o
4 8 0 136.364 130.959 1.686 17.567 o
4 8 1 42.835 42.475 0.858 73.171 o
4 8 2 160.180 159.612 1.989 12.600 o
4 8 3 87.596 86.131 1.373 27.711 o
4 8 4 8.339 8.824 0.535 197.113 o
4 8 5 46.558 47.685 1.090 45.907 o
4 8 6 56.153 53.631 1.272 33.701 o
4 8 7 52.844 51.097 1.313 31.859 o
4 8 8 3.877 3.695 0.555 183.840 o
4 8 9 82.177 84.425 2.110 12.337 o
4 8 10 14.131 15.356 1.121 45.019 o
4 8 11 21.855 20.395 1.282 34.310 o
4 9 0 131.925 128.758 1.706 17.312 o
4 9 1 3.828 4.200 0.414 330.515 o
4 9 2 4.940 5.573 0.454 274.149 o
4 9 3 31.107 31.611 0.828 80.337 o
4 9 4 2.250 1.424 0.495 231.774 o
4 9 5 46.055 44.424 1.111 44.411 o
4 9 6 138.883 134.260 2.100 11.788 o
4 9 7 6.303 6.169 0.606 154.281 o
4 9 8 91.643 88.251 2.100 12.375 o
4 9 9 15.670 16.861 1.111 45.801 o
4 9 11 8.773 9.753 0.868 75.091 o
4 10 0 68.421 68.342 1.181 37.945 o
4 10 1 34.488 33.843 0.828 79.862 o
4 10 2 39.664 40.749 0.919 64.601 o
4 10 3 17.258 16.730 0.676 122.341 o
4 10 4 34.064 35.680 0.949 61.259 o
4 10 5 24.460 26.856 0.888 70.663 o
4 10 6 27.610 26.129 0.979 58.210 o
4 10 7 42.300 43.465 1.232 36.464 o
4 10 8 19.366 18.971 0.989 57.498 o
4 10 9 17.983 19.718 1.151 42.598 o
4 10 10 14.424 14.943 1.121 45.018 o
4 11 0 12.529 12.519 0.616 148.292 o
4 11 1 266.108 263.382 3.069 5.194 o
4 11 2 18.480 18.486 0.697 115.190 o
4 11 3 30.262 29.360 0.858 75.091 o
4 11 4 22.664 24.282 0.838 79.503 o
4 11 5 8.741 9.773 0.666 127.290 o
4 11 6 34.885 36.145 1.090 46.679 o
4 11 7 50.907 51.572 1.383 28.817 o
4 11 8 9.755 8.764 0.747 101.313 o
4 11 10 6.513 6.997 0.697 116.696 o
4 12 0 242.650 237.707 2.948 5.712 o
4 12 1 67.091 66.999 1.262 33.598 o
4 12 2 46.673 45.787 1.060 48.506 o
4 12 3 41.343 41.577 1.060 48.895 o
4 12 4 68.660 68.210 1.383 28.180 o
4 12 5 19.435 19.112 0.878 72.793 o
4 12 6 61.100 62.506 1.464 25.512 o
4 12 7 36.779 39.618 1.232 36.665 o
4 12 8 0.334 0.838 0.444 287.533 o
4 12 9 23.578 23.595 1.302 33.219 o
4 12 10 1.432 1.605 0.586 165.458 o
4 13 0 67.114 68.433 1.302 31.632 o
4 13 1 44.470 42.475 1.050 49.620 o
4 13 3 12.302 12.176 0.707 112.881 o
4 13 4 25.784 25.796 0.929 64.703 o
4 13 5 6.147 6.653 0.596 159.536 o
4 13 6 48.922 48.785 1.323 31.518 o
4 13 7 10.493 10.409 0.737 104.014 o
4 13 8 53.157 52.026 1.504 24.431 o
4 13 9 8.825 9.208 0.767 96.098 o
4 13 10 9.873 8.602 0.727 106.997 o
4 14 0 3.508 2.787 0.374 405.967 o
4 14 1 45.456 45.645 1.121 43.641 o
4 14 2 13.886 14.256 0.737 103.661 o
4 14 3 23.307 22.252 0.888 70.873 o
4 14 4 8.370 9.097 0.636 139.709 o
4 14 5 8.931 8.410 0.646 135.376 o
4 14 6 12.615 12.358 0.828 82.386 o
4 14 7 30.732 30.299 1.171 40.775 o
4 14 8 34.203 33.772 1.262 35.081 o
4 14 9 10.150 11.661 0.909 68.524 o
4 15 0 12.280 12.499 0.717 109.733 o
4 15 1 45.257 44.504 1.161 40.782 o
4 15 2 15.019 14.882 0.777 93.152 o
4 15 3 73.712 72.824 1.514 23.557 o
4 15 4 42.408 39.587 1.191 38.970 o
4 15 5 2.167 1.938 0.414 330.979 o
4 15 6 53.696 54.056 1.464 25.733 o
4 15 7 1.460 2.100 0.444 287.453 o
4 15 8 1.873 2.221 0.464 262.978 o
4 15 9 27.169 26.281 1.161 41.616 o
4 16 0 88.675 89.514 1.676 19.053 o
4 16 1 53.269 51.865 1.282 33.306 o
4 16 2 17.909 16.356 0.838 80.069 o
4 16 3 26.915 27.038 1.010 54.832 o
4 16 4 54.030 53.328 1.393 28.328 o
4 16 5 20.554 20.970 0.989 57.426 o
4 16 6 16.886 18.082 0.979 58.773 o
4 16 7 2.826 3.332 0.475 251.790 o
4 16 8 10.885 9.713 0.788 91.153 o
4 16 9 1.462 2.433 0.464 262.998 o
4 17 0 0.914 1.171 0.374 406.570 o
4 17 1 17.420 16.851 0.868 74.639 o
4 17 2 20.047 19.142 0.909 68.038 o
4 17 3 1.540 0.949 0.404 347.842 o
4 17 4 60.653 58.892 1.504 24.247 o
4 17 5 9.452 10.248 0.808 86.713 o
4 17 6 40.974 41.889 1.353 30.397 o
4 17 7 9.834 9.309 0.777 93.582 o
4 18 0 1.929 2.019 0.404 347.749 o
4 18 1 31.331 30.662 1.070 48.665 o
4 18 2 5.997 6.048 0.545 190.409 o
4 18 3 20.476 21.374 0.989 57.422 o
4 18 4 1.852 1.565 0.424 315.462 o
4 18 5 1.801 2.282 0.454 274.794 o
4 18 6 25.729 26.311 1.131 43.885 o
4 18 7 6.131 5.644 0.535 197.651 o
4 18 8 16.355 16.104 0.989 57.630 o
4 19 0 8.827 7.168 0.666 127.376 o
4 19 1 40.047 42.132 1.272 34.311 o
4 19 2 10.611 11.076 0.838 80.523 o
4 19 3 32.257 34.650 1.191 39.332 o
4 19 4 9.060 8.410 0.646 135.366 o
4 19 5 5.483 5.391 0.525 205.398 o
4 19 6 36.427 36.670 1.302 32.899 o
4 19 7 14.234 12.792 0.919 66.903 o
4 20 1 31.462 32.308 1.181 40.047 o
4 20 2 7.561 8.350 0.626 144.335 o
4 20 3 12.883 13.055 0.888 71.560 o
4 20 4 22.517 22.282 1.090 47.298 o
4 20 5 28.719 28.724 1.191 39.489 o
4 20 6 1.131 1.838 0.454 274.850 o
4 20 7 1.368 1.928 0.454 274.834 o
4 21 0 7.217 7.895 0.626 144.381 o
4 21 1 7.941 7.643 0.707 113.310 o
4 21 2 7.960 9.410 0.828 82.606 o
4 21 3 33.465 33.388 1.252 35.660 o
4 21 4 18.702 19.890 1.050 51.106 o
4 21 5 1.539 2.201 0.464 263.000 o
4 21 6 23.010 22.252 1.111 45.597 o
4 22 1 17.190 14.125 0.969 60.046 o
4 22 2 8.445 9.602 0.666 127.318 o
4 22 3 26.889 25.160 1.171 40.928 o
4 22 4 1.863 2.070 0.495 231.777 o
4 22 5 1.109 1.070 0.454 274.869 o
4 23 0 3.966 4.735 0.525 205.588 o
4 23 1 2.352 2.161 0.475 251.880 o
4 23 2 18.193 17.527 1.030 53.160 o
4 23 3 1.016 0.979 0.454 274.874 o
4 23 4 63.141 63.253 1.646 20.312 o
4 24 0 21.606 21.596 1.090 47.329 o
4 24 1 19.296 19.385 1.050 51.098 o
4 24 2 1.722 1.595 0.454 274.823 o
4 24 3 15.034 13.791 0.969 60.111 o
4 25 1 4.893 5.169 0.586 165.225 o
5 0 1 5.687 5.906 0.414 329.793 o
5 0 2 328.250 327.846 3.483 3.931 o
5 0 3 31.845 30.854 0.757 95.429 o
5 0 5 7.591 7.007 0.565 176.865 o
5 0 6 47.908 46.958 1.151 41.323 o
5 0 7 1.178 1.474 0.394 365.913 o
5 0 8 37.046 36.316 1.171 40.514 o
5 0 10 75.128 74.369 3.130 5.723 o
5 0 11 5.328 3.705 1.696 19.720 o
5 1 0 40.342 39.769 0.767 91.045 o
5 1 1 134.457 132.403 1.646 18.357 o
5 1 2 172.692 167.871 2.039 11.858 o
5 1 3 197.237 197.029 2.352 8.914 o
5 1 4 71.761 69.341 1.201 36.581 o
5 1 5 188.626 184.610 2.373 8.895 o
5 1 6 46.815 45.060 1.111 44.362 o
5 1 7 29.402 29.653 1.000 55.760 o
5 1 8 47.621 47.352 1.313 32.041 o
5 1 9 30.488 29.814 1.141 42.950 o
5 1 10 5.310 5.169 0.929 65.725 o
5 1 11 24.404 23.605 2.029 13.737 o
5 2 0 42.663 43.212 0.828 78.303 o
5 2 1 91.506 90.059 1.282 31.155 o
5 2 3 23.849 24.271 0.687 117.324 o
5 2 4 42.086 43.303 0.939 61.662 o
5 2 5 32.257 31.561 0.888 69.941 o
5 2 6 12.318 10.995 0.697 116.202 o
5 2 7 16.628 16.588 0.848 78.252 o
5 2 8 3.013 3.221 0.434 300.746 o
5 2 9 35.178 35.185 1.413 28.030 o
5 2 10 2.482 2.817 0.596 159.854 o
5 2 11 11.024 12.176 1.656 20.677 o
5 3 0 232.286 228.782 2.554 7.401 o
5 3 1 385.615 377.924 3.877 3.123 o
5 3 2 252.272 250.085 2.827 6.072 o
5 3 3 9.431 9.480 0.515 212.495 o
5 3 4 29.920 28.088 0.808 84.598 o
5 3 5 15.437 15.962 0.676 122.612 o
5 3 6 55.309 53.500 1.232 35.887 o
5 3 7 3.977 3.988 0.434 300.530 o
5 3 8 0.468 0.687 0.414 331.147 o
5 3 9 6.642 5.452 0.626 144.510 o
5 3 10 49.779 50.693 1.716 18.918 o
5 3 11 17.425 16.225 1.181 40.486 o
5 4 0 62.348 60.416 1.020 50.607 o
5 4 1 5.000 5.250 0.414 330.094 o
5 4 2 86.693 85.031 1.292 31.028 o
5 4 3 1.339 1.343 0.414 331.085 o
5 4 4 16.818 17.133 0.666 126.056 o
5 4 5 72.400 72.330 1.353 29.214 o
5 4 6 52.186 49.340 1.201 37.838 o
5 4 7 109.962 106.667 1.878 15.012 o
5 4 8 20.111 19.334 0.969 59.866 o
5 4 9 5.111 6.169 0.646 135.700 o
5 4 10 24.469 24.372 1.292 33.719 o
5 4 11 11.924 10.894 0.919 66.996 o
5 5 0 70.938 72.360 1.131 40.889 o
5 5 1 36.560 35.337 0.777 89.739 o
5 5 2 42.362 42.233 0.878 70.068 o
5 5 3 68.191 68.089 1.181 37.962 o
5 5 4 7.277 6.199 0.515 213.202 o
5 5 5 60.103 59.043 1.242 35.059 o
5 5 6 81.076 79.579 1.545 22.472 o
5 5 7 9.956 10.268 0.676 123.426 o
5 5 8 140.941 139.036 2.322 9.761 o
5 5 9 15.182 14.064 1.070 49.342 o
5 5 10 31.151 29.754 1.454 26.593 o
5 6 1 72.900 70.442 1.161 38.887 o
5 6 2 6.734 6.532 0.464 261.926 o
5 6 3 34.010 34.509 0.848 76.246 o
5 6 4 27.803 28.159 0.838 78.932 o
5 6 5 18.684 18.466 0.788 90.418 o
5 6 6 12.849 13.317 0.737 103.771 o
5 6 7 19.325 20.839 0.909 68.033 o
5 6 9 27.230 27.028 1.292 33.659 o
5 6 10 5.684 6.552 0.687 120.194 o
5 6 11 38.695 39.396 1.535 23.767 o
5 7 0 11.482 11.671 0.545 189.091 o
5 7 1 155.201 152.898 1.949 13.174 o
5 7 2 14.160 12.822 0.586 163.562 o
5 7 3 64.719 63.566 1.191 37.632 o
5 7 4 29.878 29.865 0.868 73.409 o
5 7 5 34.524 34.206 0.969 58.817 o
5 7 6 105.204 103.830 1.817 16.041 o
5 7 7 8.938 9.632 0.747 101.331 o
5 7 8 5.082 5.210 0.495 231.322 o
5 7 9 9.222 9.450 0.848 78.692 o
5 7 10 17.809 17.689 1.181 40.470 o
5 7 11 1.975 2.403 0.596 159.876 o
5 8 0 15.863 16.184 0.616 147.483 o
5 8 1 2.638 3.170 0.424 315.280 o
5 8 2 29.198 28.906 0.798 86.727 o
5 8 3 17.747 18.446 0.687 118.648 o
5 8 4 89.695 88.726 1.525 22.743 o
5 8 5 51.702 49.805 1.201 37.848 o
5 8 6 22.212 21.778 0.909 67.869 o
5 8 7 100.304 99.337 1.888 15.018 o
5 8 8 2.587 2.918 0.454 274.696 o
5 8 9 0.630 1.100 0.575 171.332 o
5 8 10 6.134 6.916 0.687 120.166 o
5 9 0 25.459 25.322 0.747 99.202 o
5 9 1 57.766 57.831 1.121 42.749 o
5 9 2 38.025 37.124 0.919 64.883 o
5 9 3 8.735 8.996 0.596 159.172 o
5 9 4 1.896 2.645 0.384 385.254 o
5 9 5 11.593 10.833 0.707 112.986 o
5 9 6 20.975 20.879 0.888 71.041 o
5 9 7 10.164 11.308 0.767 95.990 o
5 9 8 24.173 23.948 1.060 49.940 o
5 9 9 0.701 1.313 0.444 287.515 o
5 9 10 33.349 32.429 1.424 27.681 o
5 10 0 37.731 38.194 0.929 63.510 o
5 10 1 12.274 12.610 0.616 148.321 o
5 10 2 0.554 1.383 0.475 251.988 o
5 10 3 45.086 42.909 1.060 48.669 o
5 10 4 114.752 111.059 1.817 15.858 o
5 10 5 19.491 18.789 0.838 79.904 o
5 10 6 67.030 68.412 1.514 23.733 o
5 10 7 2.064 1.999 0.424 315.421 o
5 10 8 2.008 2.039 0.444 287.414 o
5 10 9 20.896 21.152 1.070 49.140 o
5 11 0 36.005 36.548 0.949 61.101 o
5 11 1 65.500 67.796 1.282 32.649 o
5 11 2 16.172 16.134 0.727 106.261 o
5 11 3 27.042 25.695 0.888 70.533 o
5 11 4 34.431 34.337 1.030 52.259 o
5 11 5 19.803 20.233 0.888 71.118 o
5 11 6 77.544 79.407 1.666 19.528 o
5 11 7 4.368 4.230 0.475 251.559 o
5 11 8 10.987 12.610 0.888 71.627 o
5 11 9 15.059 15.387 0.989 57.673 o
5 11 10 1.181 2.009 0.565 177.487 o
5 12 0 1.389 1.605 0.515 213.988 o
5 12 1 22.120 21.555 0.818 83.561 o
5 12 2 125.190 123.346 1.918 14.144 o
5 12 3 28.064 27.240 0.929 64.534 o
5 12 4 83.603 85.001 1.615 20.554 o
5 12 5 0.389 0.959 0.384 385.493 o
5 12 7 13.865 13.145 0.798 88.644 o
5 12 8 8.567 8.016 0.646 135.420 o
5 12 9 0.968 1.696 0.454 274.861 o
5 12 10 5.403 5.826 0.535 197.723 o
5 13 0 12.179 12.116 0.707 112.893 o
5 13 1 21.438 18.830 0.838 79.779 o
5 13 3 18.911 18.981 0.848 78.062 o
5 13 4 3.462 4.362 0.434 300.587 o
5 13 5 17.780 17.618 0.909 68.171 o
5 13 6 65.905 66.696 1.595 21.508 o
5 13 7 13.622 16.083 0.929 65.432 o
5 13 8 32.230 32.187 1.262 35.138 o
5 13 9 8.439 8.703 0.666 127.350 o
5 14 0 51.753 52.127 1.252 34.922 o
5 14 1 16.084 16.043 0.788 90.691 o
5 14 2 7.084 7.491 0.666 127.476 o
5 14 3 46.860 46.685 1.222 36.864 o
5 14 4 81.545 85.415 1.716 18.348 o
5 14 5 40.898 41.920 1.242 35.947 o
5 14 6 54.254 53.470 1.464 25.728 o
5 14 7 5.458 6.351 0.545 190.451 o
5 14 8 8.433 8.087 0.656 131.307 o
5 14 9 6.654 6.734 0.555 183.458 o
5 15 0 16.064 15.255 0.828 82.150 o
5 15 1 215.675 215.980 2.908 6.004 o
5 15 2 3.310 3.049 0.404 347.451 o
5 15 3 3.239 3.695 0.434 300.678 o
5 15 4 19.527 20.516 0.969 59.866 o
5 15 5 1.379 1.302 0.424 315.509 o
5 15 6 13.378 15.155 0.919 66.893 o
5 15 7 17.738 18.153 1.010 55.297 o
5 15 8 8.218 8.743 0.656 131.299 o
5 15 9 2.072 2.605 0.475 251.884 o
5 16 0 4.416 4.543 0.444 286.923 o
5 16 1 59.405 60.860 1.434 26.614 o
5 16 2 58.846 60.093 1.454 25.924 o
5 16 3 50.802 50.471 1.373 29.244 o
5 16 4 20.359 22.020 1.000 56.271 o
5 16 5 17.980 18.567 0.949 62.511 o
5 16 6 4.934 5.280 0.525 205.466 o
5 16 7 8.532 7.794 0.757 98.712 o
5 16 8 10.918 11.843 0.909 68.502 o
5 17 0 11.321 10.409 0.697 116.303 o
5 17 1 4.169 4.220 0.454 274.405 o
5 17 2 14.616 14.599 0.868 74.814 o
5 17 3 23.005 23.555 1.020 53.974 o
5 17 4 8.943 8.188 0.697 116.537 o
5 17 5 3.011 3.645 0.485 241.386 o
5 17 6 52.838 52.359 1.525 23.807 o
5 17 7 4.176 4.866 0.525 205.563 o
5 17 8 58.348 58.417 1.585 21.948 o
5 18 0 6.139 6.229 0.656 131.510 o
5 18 1 8.235 7.643 0.697 116.593 o
5 18 2 10.770 11.469 0.828 82.478 o
5 18 3 23.722 23.767 1.070 49.028 o
5 18 4 23.950 25.322 1.090 47.220 o
5 18 5 28.672 29.289 1.171 40.839 o
5 18 6 7.790 7.189 0.646 135.508 o
5 18 7 2.514 2.908 0.475 251.838 o
5 19 1 52.256 53.167 1.484 25.088 o
5 19 2 30.319 30.107 1.141 42.950 o
5 19 3 3.723 4.392 0.505 222.381 o
5 19 4 73.819 75.116 1.787 17.136 o
5 19 5 2.785 3.120 0.485 241.430 o
5 19 6 5.131 5.179 0.525 205.450 o
5 20 1 50.662 51.269 1.454 26.161 o
5 20 2 1.994 2.140 0.454 274.784 o
5 20 3 55.039 56.115 1.565 22.566 o
5 20 5 12.356 11.833 0.949 62.780 o
5 21 0 1.111 0.909 0.454 274.872 o
5 21 1 3.821 3.483 0.485 241.312 o
5 21 2 40.910 38.760 1.323 31.810 o
5 21 3 8.080 8.198 0.666 127.391 o
5 21 4 42.548 43.818 1.413 27.851 o
5 21 5 10.044 8.743 0.666 127.230 o
5 22 0 8.638 7.865 0.646 135.421 o
5 22 1 0.694 0.899 0.464 263.066 o
5 22 2 0.972 1.757 0.454 274.860 o
5 22 3 4.407 4.765 0.515 213.672 o
5 22 4 13.193 11.641 0.949 62.762 o
5 23 1 1.693 1.868 0.454 274.816 o
5 23 2 5.903 5.311 0.586 165.146 o
5 23 3 9.086 8.592 0.646 135.356 o
5 24 0 3.274 2.039 0.464 262.867 o
5 24 1 13.257 14.518 0.949 62.722 o
5 24 2 6.612 7.300 0.919 67.144 o
6 0 0 136.533 132.887 1.747 16.483 o
6 0 1 40.835 39.073 0.868 71.960 o
6 0 2 18.024 18.961 0.656 129.594 o
6 0 3 11.139 12.116 0.596 158.662 o
6 0 4 0.657 1.030 0.485 241.601 o
6 0 5 15.634 14.044 0.747 100.777 o
6 0 6 52.133 50.007 1.242 35.493 o
6 0 7 16.901 17.416 0.868 74.650 o
6 0 8 26.945 27.967 1.080 47.968 o
6 0 9 36.688 38.568 1.313 32.380 o
6 0 10 3.582 4.877 0.525 205.615 o
6 0 11 5.788 7.350 0.636 139.962 o
6 1 0 64.551 65.535 1.121 42.158 o
6 1 1 119.262 117.117 1.615 19.499 o
6 1 2 113.009 112.553 1.615 19.689 o
6 1 3 97.247 97.984 1.514 22.726 o
6 1 4 94.791 92.391 1.545 22.035 o
6 1 5 64.950 63.879 1.323 30.864 o
6 1 6 100.066 99.337 1.757 17.199 o
6 1 7 1.791 2.211 0.404 347.754 o
6 1 8 1.024 1.232 0.424 315.533 o
6 1 9 0.990 1.100 0.444 287.508 o
6 1 10 40.070 42.970 1.383 29.111 o
6 1 11 28.071 29.279 1.383 29.393 o
6 2 0 4.722 4.786 0.444 286.841 o
6 2 1 85.272 84.637 1.333 29.388 o
6 2 2 176.817 171.980 2.181 10.484 o
6 2 3 17.313 16.336 0.676 122.359 o
6 2 4 20.245 20.647 0.757 97.455 o
6 2 5 18.388 19.324 0.798 88.160 o
6 2 6 72.969 71.108 1.494 24.201 o
6 2 7 48.925 49.088 1.313 31.987 o
6 2 8 13.353 14.569 0.868 74.865 o
6 2 9 10.995 11.288 0.868 75.006 o
6 2 10 44.692 45.272 1.444 26.671 o
6 2 11 2.926 4.240 0.616 149.509 o
6 3 0 32.021 31.299 0.788 88.418 o
6 3 1 76.730 75.217 1.252 33.544 o
6 3 2 3.056 3.271 0.434 300.736 o
6 3 3 198.914 196.827 2.443 8.332 o
6 3 4 55.540 55.802 1.171 39.465 o
6 3 5 106.723 104.194 1.747 17.244 o
6 3 6 56.087 54.924 1.313 31.718 o
6 3 7 12.019 11.611 0.798 88.775 o
6 3 8 48.916 48.654 1.373 29.304 o
6 3 9 12.219 11.076 0.818 84.468 o
6 3 10 1.178 1.595 0.485 241.576 o
6 4 0 9.384 9.814 0.515 212.469 o
6 4 1 86.229 86.505 1.373 27.751 o
6 4 2 0.967 0.848 0.464 263.058 o
6 4 3 65.955 65.666 1.232 35.245 o
6 4 4 1.913 0.899 0.575 171.311 o
6 4 5 19.976 18.759 0.808 85.902 o
6 4 6 18.511 19.304 0.868 74.522 o
6 4 7 7.559 8.037 0.656 131.370 o
6 4 8 8.124 7.663 0.697 116.598 o
6 4 9 9.270 8.865 0.767 96.087 o
6 4 10 5.623 6.946 0.565 177.077 o
6 5 0 77.306 75.561 1.272 32.532 o
6 5 1 104.941 103.285 1.545 21.664 o
6 5 2 48.233 46.726 1.010 53.128 o
6 5 3 4.301 4.483 0.525 205.569 o
6 5 4 37.401 36.185 0.989 56.280 o
6 5 5 4.041 4.109 0.414 330.478 o
6 5 6 78.707 78.226 1.595 21.200 o
6 5 7 20.197 20.344 0.919 66.532 o
6 5 8 3.175 3.352 0.464 262.808 o
6 5 9 2.542 2.676 0.464 262.906 o
6 5 10 49.330 51.027 1.504 24.498 o
6 6 0 69.460 69.705 1.232 35.014 o
6 6 1 9.604 9.359 0.535 196.843 o
6 6 2 8.768 9.379 0.565 176.561 o
6 6 3 23.473 24.059 0.798 87.548 o
6 6 4 67.553 65.808 1.343 29.880 o
6 6 5 42.008 43.061 1.131 43.085 o
6 6 6 69.634 72.602 1.555 22.480 o
6 6 7 94.589 96.924 1.878 15.249 o
6 6 8 11.748 12.994 0.888 71.598 o
6 6 9 11.115 12.913 0.909 68.482 o
6 6 10 7.904 8.471 0.666 127.394 o
6 7 0 86.168 83.375 1.403 26.705 o
6 7 1 60.700 60.295 1.171 39.132 o
6 7 2 17.911 17.709 0.707 112.079 o
6 7 3 55.944 56.600 1.191 38.165 o
6 7 4 4.911 4.846 0.424 314.683 o
6 7 5 11.295 9.975 0.707 113.037 o
6 7 6 6.808 6.229 0.485 240.655 o
6 7 7 1.535 2.282 0.434 300.962 o
6 7 8 50.219 52.450 1.454 26.158 o
6 7 9 6.596 6.936 0.565 176.979 o
6 7 10 20.956 22.313 1.121 44.831 o
6 8 0 58.838 58.255 1.171 39.264 o
6 8 1 52.939 52.178 1.111 43.893 o
6 8 2 46.934 45.948 1.080 46.761 o
6 8 3 23.776 22.494 0.818 83.392 o
6 8 4 17.211 16.608 0.777 92.939 o
6 8 6 11.598 10.642 0.777 93.470 o
6 8 7 18.243 18.708 0.939 63.839 o
6 8 8 0.267 0.717 0.464 263.076 o
6 8 9 27.299 29.723 1.181 40.179 o
6 8 10 0.896 1.555 0.454 274.868 o
6 9 1 1.596 1.444 0.515 213.984 o
6 9 2 6.442 5.381 0.575 170.929 o
6 9 3 26.151 24.968 0.888 70.615 o
6 9 4 40.299 39.275 1.111 44.767 o
6 9 5 33.525 33.136 1.080 47.648 o
6 9 6 73.972 74.662 1.646 20.079 o
6 9 7 5.253 5.008 0.555 183.685 o
6 9 8 2.625 3.100 0.475 251.820 o
6 9 9 5.072 5.755 0.545 190.520 o
6 9 10 3.830 4.483 0.515 213.742 o
6 10 0 88.897 86.888 1.555 21.960 o
6 10 1 1.021 1.444 0.353 454.327 o
6 10 2 107.538 104.971 1.747 17.225 o
6 10 3 0.793 1.272 0.374 406.575 o
6 10 4 48.363 47.473 1.242 35.653 o
6 10 5 2.042 2.251 0.394 365.770 o
6 10 6 13.058 12.499 0.858 76.680 o
6 10 7 56.423 57.014 1.504 24.337 o
6 10 8 6.494 7.724 0.666 127.503 o
6 10 9 41.035 41.637 1.393 28.694 o
6 11 1 27.224 26.331 0.899 68.954 o
6 11 2 3.166 3.655 0.414 330.702 o
6 11 3 6.534 6.724 0.525 205.179 o
6 11 4 2.258 2.443 0.394 365.724 o
6 11 5 20.237 19.001 0.919 66.561 o
6 11 6 33.500 32.611 1.161 41.369 o
6 11 7 4.986 5.038 0.515 213.594 o
6 11 8 18.360 17.396 1.030 53.157 o
6 11 9 5.756 6.492 0.616 149.301 o
6 12 0 63.164 63.304 1.353 29.619 o
6 12 1 12.627 12.620 0.757 98.380 o
6 12 2 29.801 30.097 1.020 53.585 o
6 12 3 22.136 20.384 0.899 69.424 o
6 12 4 27.916 26.866 1.010 54.794 o
6 12 5 23.059 22.767 0.989 57.303 o
6 12 6 38.822 39.810 1.262 34.909 o
6 12 7 16.645 17.214 1.010 55.339 o
6 12 8 1.351 2.373 0.475 251.936 o
6 12 9 34.295 36.003 1.302 32.947 o
6 13 0 20.451 21.202 0.899 69.490 o
6 13 1 119.732 118.106 1.969 13.575 o
6 13 2 10.114 10.621 0.676 123.399 o
6 13 3 4.092 4.321 0.434 300.478 o
6 13 4 3.853 4.594 0.464 262.643 o
6 13 5 8.609 9.369 0.626 144.199 o
6 13 6 34.455 34.156 1.242 36.203 o
6 13 7 16.432 15.276 0.979 58.827 o
6 13 8 10.161 10.318 0.747 101.253 o
6 13 9 14.186 13.791 0.949 62.707 o
6 14 0 8.725 9.137 0.646 135.363 o
6 14 1 38.642 40.638 1.171 40.397 o
6 14 2 92.231 89.988 1.777 17.007 o
6 14 3 46.637 47.240 1.323 31.591 o
6 14 4 40.159 38.992 1.242 36.005 o
6 14 5 20.866 22.242 1.040 52.005 o
6 14 6 13.535 12.943 0.939 64.087 o
6 14 7 12.276 13.600 0.949 62.760 o
6 14 8 15.069 15.074 0.979 58.866 o
6 15 0 26.052 28.118 1.020 53.780 o
6 15 1 18.082 18.325 0.888 71.248 o
6 15 2 1.208 1.010 0.404 347.865 o
6 15 3 31.456 31.753 1.131 43.651 o
6 15 4 4.149 3.746 0.475 251.620 o
6 15 5 2.102 1.878 0.444 287.413 o
6 15 6 40.795 42.788 1.363 29.952 o
6 15 7 2.998 3.463 0.495 231.652 o
6 15 8 39.905 40.749 1.363 29.987 o
6 16 0 6.703 7.199 0.646 135.580 o
6 16 1 10.879 11.591 0.788 91.111 o
6 16 2 8.099 6.876 0.586 164.873 o
6 16 3 29.755 27.886 1.111 45.339 o
6 16 4 30.142 31.369 1.171 40.777 o
6 16 5 16.358 16.538 1.000 56.472 o
6 16 6 25.949 28.330 1.171 40.914 o
6 16 8 21.527 20.879 1.080 48.221 o
6 17 0 8.022 8.834 0.697 116.571 o
6 17 1 70.750 71.007 1.636 20.393 o
6 17 2 14.158 14.064 0.888 71.499 o
6 17 3 12.154 12.580 0.878 73.240 o
6 17 4 79.413 78.923 1.797 16.868 o
6 17 5 1.537 1.858 0.454 274.826 o
6 17 6 22.884 22.404 1.100 46.431 o
6 17 7 10.588 11.712 0.868 75.012 o
6 18 0 21.943 20.960 1.030 53.007 o
6 18 1 63.301 65.525 1.615 21.038 o
6 18 2 6.745 7.360 0.616 149.198 o
6 18 3 68.602 68.422 1.696 19.058 o
6 18 4 9.772 9.713 0.798 88.913 o
6 18 5 17.483 17.436 1.000 56.429 o
6 18 6 8.115 8.481 0.596 159.268 o
6 18 7 6.756 6.966 0.555 183.433 o
6 19 0 5.853 6.886 0.697 116.727 o
6 19 1 17.336 18.294 0.989 57.571 o
6 19 2 6.230 6.835 0.616 149.256 o
6 19 3 45.903 46.201 1.454 26.283 o
6 19 4 31.033 30.864 1.242 36.312 o
6 19 5 6.219 5.906 0.545 190.393 o
6 19 6 14.169 14.064 0.939 64.053 o
6 20 1 12.212 13.004 0.919 66.960 o
6 20 2 1.360 1.807 0.464 263.021 o
6 20 3 3.524 2.968 0.485 241.369 o
6 20 4 11.846 12.146 0.919 66.981 o
6 21 0 2.405 2.241 0.464 262.937 o
6 21 1 8.703 7.936 0.656 131.293 o
6 21 2 9.550 8.622 0.777 93.608 o
6 21 3 20.708 20.576 1.100 46.504 o
6 21 4 54.641 53.551 1.545 23.169 o
6 22 0 23.907 23.262 1.100 46.395 o
6 22 1 22.684 21.546 1.100 46.446 o
6 22 2 5.792 6.139 0.545 190.427 o
6 22 3 28.871 28.431 1.201 38.836 o
6 23 1 10.177 9.218 0.878 73.350 o
6 23 2 11.707 13.256 1.575 22.845 o
7 0 1 218.270 216.343 2.676 6.944 o
7 0 2 12.250 11.348 0.636 139.206 o
7 0 3 3.739 3.715 0.545 190.714 o
7 0 4 2.078 2.575 0.384 385.230 o
7 0 5 2.560 2.958 0.414 330.860 o
7 0 6 14.415 14.175 0.818 84.293 o
7 0 7 31.162 30.107 1.131 43.684 o
7 0 8 0.878 1.171 0.444 287.511 o
7 0 9 3.779 4.584 0.515 213.742 o
7 1 1 56.346 55.742 1.131 42.155 o
7 1 2 2.088 2.019 0.505 222.592 o
7 1 3 118.217 116.491 1.827 15.608 o
7 1 4 64.708 65.363 1.363 29.131 o
7 1 5 22.253 21.727 0.888 70.948 o
7 1 6 60.429 60.406 1.444 26.240 o
7 1 7 1.146 1.201 0.414 331.103 o
7 1 8 31.230 31.723 1.212 38.111 o
7 1 9 3.837 4.382 0.515 213.746 o
7 1 10 30.706 30.733 1.232 36.910 o
7 2 0 71.493 70.633 1.292 31.905 o
7 2 1 16.584 15.720 0.687 118.955 o
7 2 2 37.371 38.265 0.979 57.349 o
7 2 3 30.518 29.744 0.919 65.699 o
7 2 4 12.224 11.772 0.717 109.764 o
7 2 5 21.277 21.374 0.868 74.310 o
7 2 6 73.456 75.934 1.615 20.804 o
7 2 7 68.165 71.209 1.646 20.189 o
7 2 8 68.908 70.048 1.676 19.489 o
7 2 9 10.120 10.258 0.798 88.888 o
7 2 10 2.877 3.877 0.495 231.644 o
7 3 0 13.290 13.509 0.626 143.419 o
7 3 1 39.693 40.991 0.979 57.113 o
7 3 2 28.380 28.704 0.868 73.573 o
7 3 3 17.534 17.689 0.777 92.874 o
7 3 4 24.625 23.060 0.888 70.771 o
7 3 5 7.900 7.138 0.616 149.113 o
7 3 6 55.950 56.761 1.424 27.096 o
7 3 7 8.223 8.057 0.707 113.284 o
7 3 8 16.207 17.931 0.979 58.795 o
7 3 9 6.747 7.077 0.596 159.467 o
7 3 10 63.110 65.202 1.676 19.594 o
7 4 0 3.743 3.766 0.515 213.782 o
7 4 1 68.653 69.119 1.292 32.034 o
7 4 2 13.332 12.469 0.666 126.757 o
7 4 3 26.176 24.211 0.858 75.618 o
7 4 4 56.599 56.216 1.282 33.139 o
7 4 5 31.612 30.945 1.040 51.469 o
7 4 6 52.812 53.965 1.373 29.161 o
7 4 7 3.217 3.079 0.454 274.617 o
7 4 8 5.975 6.239 0.606 154.302 o
7 4 9 19.093 18.981 1.050 51.108 o
7 4 10 6.561 7.350 0.565 176.961 o
7 5 0 54.096 51.965 1.151 40.950 o
7 5 1 71.412 72.037 1.353 29.249 o
7 5 2 47.632 49.886 1.131 42.706 o
7 5 3 102.144 101.316 1.706 18.110 o
7 5 4 51.018 51.148 1.252 34.960 o
7 5 5 31.493 32.147 1.060 49.544 o
7 5 6 6.334 6.391 0.545 190.352 o
7 5 7 4.557 4.735 0.495 231.422 o
7 5 8 9.308 10.329 0.848 78.677 o
7 5 9 11.618 10.540 0.697 116.275 o
7 6 0 21.706 20.859 0.798 87.841 o
7 6 1 38.732 39.376 1.020 52.919 o
7 6 2 208.178 205.924 2.665 7.071 o
7 6 3 42.851 43.697 1.111 44.568 o
7 6 4 47.595 47.866 1.212 37.418 o
7 6 5 26.605 26.876 1.000 55.944 o
7 6 6 12.886 11.934 0.838 80.420 o
7 6 7 2.887 3.211 0.464 262.847 o
7 6 8 3.505 4.422 0.505 222.400 o
7 6 9 9.433 10.167 0.737 104.078 o
7 6 10 10.247 9.581 0.888 71.690 o
7 7 0 2.161 2.393 0.363 429.188 o
7 7 1 22.756 22.555 0.828 81.481 o
7 7 2 7.677 6.987 0.505 221.640 o
7 7 3 11.168 11.853 0.707 112.979 o
7 7 4 5.049 4.452 0.444 286.809 o
7 7 5 45.469 44.262 1.252 35.228 o
7 7 6 31.907 33.126 1.171 40.707 o
7 7 7 20.419 21.919 1.030 53.038 o
7 7 8 9.246 8.521 0.737 104.130 o
7 7 9 3.067 3.756 0.505 222.469 o
7 8 0 33.396 34.267 0.989 56.561 o
7 8 1 0.781 1.131 0.363 429.480 o
7 8 2 17.584 17.244 0.808 86.119 o
7 8 3 37.908 36.932 1.080 47.395 o
7 8 4 9.373 9.016 0.646 135.314 o
7 8 5 62.155 61.688 1.474 25.163 o
7 8 6 27.947 27.947 1.100 46.217 o
7 8 7 33.493 34.943 1.222 37.403 o
7 8 8 3.615 3.847 0.545 190.718 o
7 8 9 57.704 56.711 1.585 21.968 o
7 9 0 43.979 42.445 1.111 44.547 o
7 9 1 100.699 98.974 1.737 17.567 o
7 9 2 24.581 23.242 0.929 64.834 o
7 9 3 6.096 5.603 0.515 213.419 o
7 9 4 17.634 16.275 0.858 76.394 o
7 9 5 5.171 4.755 0.475 251.400 o
7 9 6 9.640 8.764 0.717 110.030 o
7 9 7 17.968 16.891 1.000 56.423 o
7 9 8 23.720 23.100 1.111 45.569 o
7 10 0 100.090 96.874 1.737 17.593 o
7 10 1 19.642 18.809 0.848 78.024 o
7 10 2 143.123 140.399 2.201 10.753 o
7 10 3 5.992 5.906 0.515 213.413 o
7 10 4 10.816 11.631 0.788 91.112 o
7 10 5 42.830 43.545 1.292 33.188 o
7 10 6 7.651 7.370 0.697 116.631 o
7 10 7 35.454 36.397 1.292 33.429 o
7 10 8 1.860 2.070 0.464 262.984 o
7 10 9 30.841 31.248 1.222 37.506 o
7 11 0 32.172 32.349 1.050 50.451 o
7 11 1 18.479 17.961 0.858 76.306 o
7 11 2 10.502 10.510 0.666 127.120 o
7 11 3 6.361 5.866 0.606 154.288 o
7 11 4 14.098 13.802 0.858 76.613 o
7 11 5 13.256 11.843 0.848 78.513 o
7 11 6 23.732 24.827 1.070 49.013 o
7 11 7 13.455 12.691 0.828 82.342 o
7 11 8 28.437 27.159 1.171 40.870 o
7 11 9 6.038 6.502 0.545 190.380 o
7 12 0 23.761 24.009 0.939 63.487 o
7 12 2 57.549 57.539 1.413 27.429 o
7 12 3 14.132 14.670 0.838 80.306 o
7 12 4 27.846 26.836 1.070 48.854 o
7 12 5 29.877 27.735 1.141 42.995 o
7 12 6 6.843 6.573 0.616 149.221 o
7 12 7 22.125 20.213 1.100 46.475 o
7 12 8 15.834 16.901 1.000 56.481 o
7 13 1 35.683 36.508 1.151 41.959 o
7 13 2 5.641 5.200 0.525 205.391 o
7 13 3 20.604 21.051 0.979 58.602 o
7 13 4 39.992 38.800 1.292 33.308 o
7 13 5 4.952 4.513 0.495 231.386 o
7 13 6 12.243 13.206 0.919 66.956 o
7 13 7 7.501 7.512 0.646 135.517 o
7 13 8 20.464 20.718 1.050 51.050 o
7 14 0 17.572 17.214 0.888 71.297 o
7 14 1 20.471 17.850 0.959 61.136 o
7 14 2 6.166 5.684 0.505 221.999 o
7 14 3 42.252 41.970 1.313 32.228 o
7 14 4 11.803 11.631 0.868 74.974 o
7 14 5 51.896 52.410 1.484 25.101 o
7 14 6 9.371 10.642 0.777 93.573 o
7 14 7 28.769 28.583 1.232 36.971 o
7 14 8 2.477 2.393 0.464 262.924 o
7 15 0 16.303 14.953 0.888 71.399 o
7 15 1 11.499 10.601 0.798 88.822 o
7 15 2 17.151 19.728 0.949 62.520 o
7 15 3 14.720 16.104 0.929 65.396 o
7 15 4 37.217 37.659 1.302 32.873 o
7 15 5 2.530 3.100 0.475 251.828 o
7 15 6 18.194 17.194 1.030 53.164 o
7 15 7 6.556 6.764 0.555 183.467 o
7 16 0 2.828 2.453 0.454 274.695 o
7 16 1 17.745 17.113 0.969 59.983 o
7 16 2 15.521 14.963 0.929 65.389 o
7 16 3 25.474 24.221 1.131 43.917 o
7 16 4 33.013 34.943 1.252 35.653 o
7 16 5 12.437 11.984 0.828 82.402 o
7 16 6 19.943 18.607 1.050 51.091 o
7 17 0 12.266 11.358 0.858 76.730 o
7 17 1 35.856 35.488 1.262 35.027 o
7 17 2 6.606 6.068 0.596 159.522 o
7 17 3 32.927 31.995 1.242 36.260 o
7 17 4 21.896 22.838 1.080 48.187 o
7 17 5 4.025 3.968 0.505 222.372 o
7 17 6 16.527 14.579 0.989 57.646 o
7 18 0 1.624 1.212 0.454 274.840 o
7 18 1 41.175 42.273 1.373 29.519 o
7 18 2 10.618 11.076 0.878 73.311 o
7 18 3 8.208 7.794 0.646 135.456 o
7 18 4 14.417 15.871 0.989 57.683 o
7 18 5 6.617 5.583 0.535 197.596 o
7 18 6 7.785 6.926 0.626 144.374 o
7 19 0 3.199 3.059 0.485 241.396 o
7 19 1 26.987 25.988 1.161 41.624 o
7 19 2 1.320 1.636 0.464 263.028 o
7 19 3 22.220 20.839 1.090 47.323 o
7 19 4 26.279 25.261 1.181 40.251 o
7 19 5 4.674 5.402 0.525 205.487 o
7 20 0 22.447 24.554 1.111 45.583 o
7 20 1 10.948 11.045 0.909 68.512 o
7 20 2 1.082 1.858 0.464 263.034 o
7 20 3 12.387 12.469 0.919 66.962 o
7 20 4 2.741 1.908 0.464 262.923 o
7 21 0 17.268 17.628 1.030 53.182 o
7 21 1 25.828 24.877 1.151 42.389 o
7 21 2 0.819 0.969 0.454 274.882 o
7 21 3 9.093 8.743 0.757 98.668 o
7 22 0 1.162 1.413 0.475 251.968 o
7 22 1 33.530 33.156 1.272 34.554 o
8 0 0 2.666 2.322 0.374 406.226 o
8 0 1 33.458 31.096 0.979 57.789 o
8 0 3 81.437 81.830 1.595 21.118 o
8 0 4 5.279 5.442 0.495 231.278 o
8 0 5 0.471 0.656 0.414 331.148 o
8 0 6 82.467 84.677 1.797 16.799 o
8 0 7 54.726 54.237 1.525 23.764 o
8 0 8 44.817 47.018 1.444 26.655 o
8 0 9 6.524 6.189 0.545 190.342 o
8 1 0 1.257 1.686 0.363 429.400 o
8 1 1 30.231 30.693 0.959 60.385 o
8 1 2 2.368 3.089 0.404 347.614 o
8 1 3 2.018 1.878 0.394 365.799 o
8 1 4 12.896 13.913 0.767 95.768 o
8 1 5 20.830 23.141 0.949 62.311 o
8 1 6 1.860 1.868 0.424 315.447 o
8 1 7 4.699 4.957 0.505 222.244 o
8 1 8 42.373 44.413 1.413 27.849 o
8 1 9 5.403 5.755 0.545 190.487 o
8 2 0 49.081 48.765 1.151 41.237 o
8 2 1 98.829 95.077 1.666 19.049 o
8 2 2 32.192 31.884 1.000 55.573 o
8 2 3 14.309 14.539 0.788 90.850 o
8 2 4 15.626 16.154 0.828 82.150 o
8 2 5 17.472 18.012 0.888 71.283 o
8 2 6 8.610 8.319 0.697 116.552 o
8 2 7 1.101 1.302 0.444 287.498 o
8 2 8 10.221 9.894 0.767 96.021 o
8 2 9 18.942 19.768 1.090 47.411 o
8 3 1 0.723 1.222 0.374 406.582 o
8 3 2 11.384 11.267 0.727 106.827 o
8 3 3 35.375 34.519 1.050 50.267 o
8 3 4 44.907 45.352 1.232 36.360 o
8 3 5 14.231 14.700 0.848 78.412 o
8 3 6 12.053 12.176 0.858 76.723 o
8 3 7 11.651 11.217 0.767 95.916 o
8 3 8 35.895 34.953 1.302 32.926 o
8 3 9 15.809 16.982 1.020 54.278 o
8 4 0 1.986 2.342 0.384 385.264 o
8 4 1 33.317 32.217 0.989 56.620 o
8 4 2 129.480 127.799 2.039 12.568 o
8 4 3 42.353 41.536 1.161 40.942 o
8 4 4 22.711 23.504 0.959 60.934 o
8 4 5 15.829 16.901 0.878 73.017 o
8 4 6 36.148 36.559 1.222 37.318 o
8 4 7 56.351 59.386 1.565 22.523 o
8 4 8 11.588 11.631 0.818 84.483 o
8 4 9 19.118 17.749 1.050 51.123 o
8 5 0 9.770 10.470 0.687 119.845 o
8 5 1 68.200 65.909 1.403 27.456 o
8 5 2 2.827 3.039 0.414 330.813 o
8 5 3 22.709 22.706 0.929 64.940 o
8 5 4 10.588 11.944 0.747 101.185 o
8 5 5 33.880 33.560 1.161 41.344 o
8 5 6 21.151 22.161 1.020 54.057 o
8 5 7 1.258 1.000 0.454 274.864 o
8 5 8 14.786 14.004 0.979 58.887 o
8 5 9 0.597 0.888 0.495 231.843 o
8 6 0 132.812 129.576 2.060 12.300 o
8 6 1 2.313 2.514 0.404 347.666 o
8 6 2 50.457 49.310 1.252 35.006 o
8 6 3 33.966 35.398 1.090 46.729 o
8 6 4 6.193 6.825 0.525 205.219 o
8 6 5 45.464 46.069 1.323 31.632 o
8 6 6 14.261 16.245 0.939 64.017 o
8 6 7 2.752 3.079 0.475 251.809 o
8 6 8 8.830 8.814 0.636 139.681 o
8 6 9 41.779 43.778 1.363 29.924 o
8 7 0 18.230 17.749 0.848 78.135 o
8 7 1 21.546 21.555 0.888 70.992 o
8 7 2 13.773 12.338 0.808 86.480 o
8 7 3 34.563 34.539 1.111 45.073 o
8 7 4 39.194 40.658 1.232 36.589 o
8 7 5 8.406 8.218 0.697 116.567 o
8 7 6 30.952 28.037 1.171 40.798 o
8 7 7 35.975 35.509 1.282 33.947 o
8 7 8 12.758 13.236 0.949 62.752 o
8 7 9 20.741 22.969 1.111 45.641 o
8 8 0 5.421 5.644 0.515 213.505 o
8 8 1 4.582 5.038 0.505 222.253 o
8 8 2 175.087 180.158 2.605 7.613 o
8 8 3 20.623 21.000 0.919 66.498 o
8 8 4 64.507 64.505 1.545 22.925 o
8 8 5 35.938 36.579 1.242 36.140 o
8 8 6 13.026 12.873 0.939 64.102 o
8 8 7 28.907 30.127 1.212 38.180 o
8 8 8 3.151 3.069 0.485 241.400 o
8 8 9 6.276 7.441 0.656 131.468 o
8 9 0 62.568 63.283 1.464 25.474 o
8 9 1 61.975 60.265 1.454 25.859 o
8 9 2 1.920 1.938 0.394 365.808 o
8 9 3 58.839 58.992 1.454 25.936 o
8 9 4 24.034 24.271 1.020 53.926 o
8 9 5 13.513 13.327 0.899 69.944 o
8 9 6 4.695 5.220 0.525 205.494 o
8 9 7 9.514 10.248 0.798 88.912 o
8 9 8 3.159 3.877 0.505 222.456 o
8 10 0 17.696 17.578 0.878 72.917 o
8 10 1 3.810 4.281 0.444 287.051 o
8 10 2 24.663 22.848 0.979 58.410 o
8 10 3 68.890 70.098 1.615 20.922 o
8 10 4 28.977 30.430 1.141 42.983 o
8 10 5 49.475 49.038 1.434 26.926 o
8 10 8 3.965 4.412 0.505 222.356 o
8 11 0 21.627 22.494 0.959 61.001 o
8 11 1 4.174 3.917 0.454 274.428 o
8 11 2 5.018 4.150 0.464 262.499 o
8 11 3 10.551 10.843 0.818 84.540 o
8 11 4 55.350 53.732 1.464 25.706 o
8 11 5 0.523 1.090 0.444 287.525 o
8 11 6 28.276 29.249 1.222 37.581 o
8 11 7 29.961 28.068 1.222 37.559 o
8 11 8 20.890 22.222 1.090 47.339 o
8 12 0 8.948 10.056 0.666 127.264 o
8 12 1 20.299 20.940 0.989 57.435 o
8 12 2 26.365 27.381 1.080 47.995 o
8 12 3 61.989 62.355 1.575 22.138 o
8 12 4 14.988 15.488 0.919 66.835 o
8 12 5 54.667 53.258 1.535 23.468 o
8 12 7 32.337 32.439 1.232 36.857 o
8 13 0 55.694 57.680 1.484 24.991 o
8 13 1 25.649 25.907 1.060 49.864 o
8 13 2 2.823 2.706 0.454 274.682 o
8 13 3 33.929 37.053 1.252 35.610 o
8 13 4 24.671 24.393 1.090 47.213 o
8 13 5 0.895 1.212 0.454 274.875 o
8 13 6 8.813 9.713 0.737 104.122 o
8 13 7 7.413 8.592 0.656 131.361 o
8 14 0 1.530 1.262 0.434 300.999 o
8 14 1 4.345 4.483 0.495 231.463 o
8 14 2 26.936 26.856 1.111 45.436 o
8 14 3 14.679 15.740 0.929 65.404 o
8 14 4 24.575 24.716 1.131 43.932 o
8 14 5 6.558 5.422 0.535 197.613 o
8 14 6 2.607 3.261 0.495 231.691 o
8 14 7 11.404 13.055 0.939 64.141 o
8 15 0 1.584 1.767 0.444 287.456 o
8 15 1 18.722 18.325 0.979 58.712 o
8 15 2 3.660 3.655 0.485 241.320 o
8 15 4 36.193 38.437 1.333 31.432 o
8 15 5 12.744 13.903 0.939 64.095 o
8 15 6 14.101 14.640 0.989 57.706 o
8 16 0 34.007 35.751 1.262 35.064 o
8 16 1 8.575 8.612 0.767 96.120 o
8 16 2 21.514 20.980 1.050 51.017 o
8 16 3 11.035 12.126 0.899 70.038 o
8 16 4 7.325 8.309 0.596 159.356 o
8 16 5 9.451 10.117 0.888 71.703 o
8 16 6 18.049 18.547 1.040 52.130 o
8 17 0 16.414 16.790 0.979 58.806 o
8 17 1 16.936 18.153 1.040 52.162 o
8 17 2 5.044 5.321 0.535 197.787 o
8 17 3 2.336 3.201 0.485 241.463 o
8 17 4 6.676 7.077 0.626 144.452 o
8 17 5 5.225 5.351 0.525 205.430 o
8 18 1 3.387 3.877 0.505 222.436 o
8 18 2 4.091 2.888 0.485 241.315 o
8 18 3 5.156 5.896 0.545 190.505 o
8 19 0 9.569 9.157 0.676 123.496 o
8 19 1 39.746 40.062 1.353 30.437 o
8 19 2 2.201 2.978 0.485 241.481 o
8 19 3 1.405 1.827 0.454 274.835 o
8 20 0 0.677 0.777 0.475 251.993 o
8 20 1 34.849 36.983 1.292 33.435 o
8 20 2 10.080 10.288 0.767 96.019 o
9 0 1 7.392 7.380 0.545 190.158 o
9 0 2 112.123 111.534 1.989 13.434 o
9 0 3 19.072 20.041 0.909 68.062 o
9 0 4 66.049 66.272 1.585 21.774 o
9 0 5 69.910 68.958 1.676 19.483 o
9 0 6 0.333 0.878 0.444 287.533 o
9 0 7 18.773 18.254 1.030 53.135 o
9 0 8 3.975 4.372 0.515 213.734 o
9 1 1 12.105 11.813 0.757 98.436 o
9 1 2 1.396 1.807 0.384 385.380 o
9 1 3 19.584 20.475 0.939 63.752 o
9 1 4 0.842 1.575 0.424 315.533 o
9 1 5 12.223 12.176 0.868 74.951 o
9 1 6 2.536 2.847 0.464 262.899 o
9 1 7 5.496 6.027 0.606 154.343 o
9 1 8 2.256 2.342 0.464 262.945 o
9 2 0 23.024 23.858 0.949 62.199 o
9 2 1 25.979 26.341 0.989 57.113 o
9 2 2 4.763 4.553 0.444 286.856 o
9 2 3 73.980 73.238 1.605 21.069 o
9 2 4 2.985 3.433 0.454 274.624 o
9 2 5 43.070 43.444 1.333 31.247 o
9 2 6 15.953 15.962 0.959 61.319 o
9 2 7 21.231 20.627 1.090 47.349 o
9 2 8 2.936 2.938 0.485 241.424 o
9 3 1 14.088 12.913 0.798 88.638 o
9 3 2 3.083 2.787 0.414 330.792 o
9 3 4 13.523 15.215 0.868 74.846 o
9 3 5 40.790 40.052 1.292 33.276 o
9 3 6 29.292 30.178 1.181 40.128 o
9 3 7 5.148 5.482 0.535 197.768 o
9 3 8 12.854 13.579 0.949 62.746 o
9 4 0 177.521 176.150 2.605 7.611 o
9 4 1 4.754 5.826 0.525 205.456 o
9 4 2 91.021 91.715 1.807 16.475 o
9 4 3 7.797 7.744 0.586 164.859 o
9 4 4 40.895 42.263 1.282 33.763 o
9 4 5 13.510 13.186 0.899 69.946 o
9 4 6 9.432 9.137 0.757 98.644 o
9 4 7 20.404 19.556 1.080 48.264 o
9 4 8 23.512 23.494 1.141 43.204 o
9 5 1 7.569 6.926 0.626 144.391 o
9 5 2 31.382 32.459 1.100 46.035 o
9 5 3 21.310 21.525 1.000 56.248 o
9 5 4 18.580 19.142 0.969 59.923 o
9 5 5 0.619 1.141 0.434 301.049 o
9 5 6 11.294 10.793 0.868 75.004 o
9 5 7 18.881 20.021 1.070 49.203 o
9 5 8 7.404 6.926 0.626 144.404 o
9 6 0 6.025 6.623 0.555 183.533 o
9 6 1 19.291 19.516 0.919 66.591 o
9 6 2 10.770 9.955 0.798 88.868 o
9 6 3 26.610 27.714 1.090 47.109 o
9 6 4 28.406 29.007 1.100 46.187 o
9 6 5 16.735 17.749 1.000 56.446 o
9 6 6 9.018 10.056 0.838 80.592 o
9 6 7 62.334 62.940 1.656 20.084 o
9 6 8 16.793 18.850 1.010 55.313 o
9 7 0 7.565 7.168 0.646 135.524 o
9 7 1 39.964 39.123 1.242 36.009 o
9 7 2 11.870 11.116 0.828 82.442 o
9 7 3 16.767 16.427 0.919 66.754 o
9 7 4 14.192 13.165 0.888 71.513 o
9 7 5 36.274 36.528 1.262 35.006 o
9 7 6 16.022 15.932 0.989 57.641 o
9 7 7 1.039 1.343 0.454 274.866 o
9 7 8 28.516 29.239 1.212 38.198 o
9 8 0 126.137 125.244 2.191 11.043 o
9 8 1 13.514 14.206 0.848 78.454 o
9 8 2 6.411 6.260 0.515 213.329 o
9 8 3 83.065 85.707 1.838 16.088 o
9 8 4 33.208 34.913 1.232 36.809 o
9 8 5 19.586 20.536 1.020 54.130 o
9 8 6 3.263 3.180 0.495 231.641 o
9 8 7 21.008 21.010 1.050 51.031 o
9 8 8 4.304 5.048 0.525 205.542 o
9 9 0 5.069 4.351 0.475 251.448 o
9 9 1 37.383 38.558 1.212 37.871 o
9 9 2 60.983 63.536 1.565 22.422 o
9 9 3 8.806 9.935 0.838 80.600 o
9 9 4 18.690 20.445 1.000 56.350 o
9 9 5 1.509 1.605 0.454 274.835 o
9 9 6 21.728 23.686 1.111 45.610 o
9 9 7 11.898 11.459 0.939 64.148 o
9 10 0 16.315 15.629 0.919 66.786 o
9 10 1 4.480 4.291 0.485 241.186 o
9 10 2 8.963 10.005 0.788 91.226 o
9 10 3 47.689 49.482 1.434 26.953 o
9 10 4 45.660 48.836 1.464 25.912 o
9 10 5 2.622 2.898 0.475 251.829 o
9 10 6 5.320 5.200 0.586 165.194 o
9 10 7 12.343 13.357 0.929 65.509 o
9 11 0 25.387 24.877 1.070 48.963 o
9 11 1 34.267 34.408 1.222 37.391 o
9 11 2 15.964 15.791 0.939 63.971 o
9 11 3 15.249 15.589 0.949 62.650 o
9 11 5 20.648 20.687 1.070 49.152 o
9 11 6 22.011 21.010 1.080 48.207 o
9 11 7 1.272 1.403 0.454 274.854 o
9 12 0 5.348 5.492 0.525 205.408 o
9 12 1 3.484 3.251 0.475 251.727 o
9 12 2 19.480 19.324 1.030 53.102 o
9 12 3 42.310 44.222 1.383 29.060 o
9 12 4 35.049 35.559 1.272 34.498 o
9 12 5 10.935 11.621 0.888 71.643 o
9 12 6 7.892 9.157 0.747 101.389 o
9 13 0 6.382 6.724 0.555 183.489 o
9 13 1 59.171 59.275 1.585 21.930 o
9 13 2 33.608 35.175 1.282 33.999 o
9 13 3 4.336 3.917 0.505 222.343 o
9 13 4 1.209 1.313 0.464 263.040 o
9 13 5 9.259 7.754 0.656 131.258 o
9 13 6 7.970 7.804 0.575 170.648 o
9 14 0 39.899 41.910 1.373 29.546 o
9 14 1 13.617 13.549 0.949 62.726 o
9 14 2 11.188 10.551 0.808 86.639 o
9 14 3 30.208 30.481 1.242 36.333 o
9 14 4 4.470 4.452 0.515 213.681 o
9 14 5 2.166 2.787 0.485 241.490 o
9 15 0 36.459 37.195 1.302 32.893 o
9 15 1 3.934 4.180 0.505 222.370 o
9 15 2 9.862 10.833 0.858 76.817 o
9 15 3 2.476 3.564 0.495 231.690 o
9 15 4 5.165 5.311 0.535 197.775 o
9 15 5 9.434 9.420 0.767 96.067 o
9 16 1 9.514 10.187 0.858 76.837 o
9 16 2 16.743 18.234 1.040 52.166 o
9 16 3 2.032 2.140 0.464 262.969 o
9 16 4 4.676 4.715 0.515 213.646 o
9 17 1 22.594 21.788 1.090 47.302 o
9 17 2 4.073 3.655 0.495 231.540 o
9 17 3 4.714 4.866 0.515 213.634 o
9 18 0 4.650 4.624 0.515 213.654 o
9 18 1 1.276 1.383 0.454 274.854 o
9 18 2 12.710 13.004 0.899 69.975 o
10 0 0 270.224 272.155 3.574 3.956 o
10 0 1 0.708 0.737 0.434 301.053 o
10 0 2 53.735 51.653 1.434 26.822 o
10 0 3 8.811 7.582 0.707 113.266 o
10 0 4 2.868 3.201 0.475 251.793 o
10 0 5 16.910 18.052 1.010 55.321 o
10 0 7 3.244 3.413 0.495 231.632 o
10 1 1 39.621 40.870 1.272 34.337 o
10 1 2 3.914 3.665 0.464 262.698 o
10 1 3 0.715 0.717 0.454 274.889 o
10 1 4 8.532 8.784 0.737 104.158 o
10 1 5 31.789 32.682 1.232 36.866 o
10 1 6 9.526 9.339 0.646 135.287 o
10 1 7 4.868 5.836 0.545 190.536 o
10 2 0 9.788 10.248 0.798 88.902 o
10 2 1 12.145 13.196 0.808 86.538 o
10 2 2 50.071 50.613 1.444 26.535 o
10 2 3 15.499 15.124 0.899 69.841 o
10 2 4 14.329 14.781 0.899 69.891 o
10 2 5 32.220 30.400 1.242 36.292 o
10 2 6 11.930 11.742 0.939 64.144 o
10 2 7 86.825 85.889 1.938 14.484 o
10 3 0 1.250 1.737 0.424 315.503 o
10 3 1 18.588 19.072 0.949 62.480 o
10 3 2 13.239 14.387 0.888 71.525 o
10 3 3 5.031 5.099 0.505 222.195 o
10 3 4 18.792 17.951 1.020 54.189 o
10 3 5 1.112 1.282 0.454 274.864 o
10 3 7 3.454 3.695 0.495 231.600 o
10 4 0 117.195 118.934 2.161 11.429 o
10 4 1 13.828 13.085 0.888 71.528 o
10 4 2 17.019 18.789 0.949 62.541 o
10 4 3 15.703 15.599 0.919 66.808 o
10 4 4 13.510 15.599 0.939 64.050 o
10 4 5 22.490 23.252 1.100 46.430 o
10 4 6 2.039 1.989 0.464 262.974 o
10 4 7 9.021 9.299 0.777 93.616 o
10 5 0 11.612 10.470 0.828 82.465 o
10 5 1 5.687 5.795 0.575 170.977 o
10 5 2 6.174 5.341 0.515 213.426 o
10 5 3 8.424 8.249 0.646 135.422 o
10 5 4 33.947 32.712 1.242 36.230 o
10 5 5 56.128 57.337 1.605 21.451 o
10 5 6 3.345 3.968 0.505 222.436 o
10 5 7 4.580 4.664 0.515 213.659 o
10 6 0 23.209 24.443 1.060 49.962 o
10 6 1 40.416 41.385 1.302 32.766 o
10 6 2 2.485 2.696 0.464 262.910 o
10 6 3 56.734 57.700 1.535 23.402 o
10 6 4 4.557 3.917 0.495 231.471 o
10 6 5 17.931 19.900 1.070 49.227 o
10 6 6 3.408 3.180 0.485 241.370 o
10 6 7 36.720 37.205 1.313 32.392 o
10 7 0 1.031 1.323 0.434 301.027 o
10 7 1 11.639 11.813 0.788 91.069 o
10 7 2 36.730 36.952 1.262 34.991 o
10 7 3 2.251 2.423 0.464 262.942 o
10 7 4 39.388 39.184 1.363 30.011 o
10 7 5 2.513 2.201 0.475 251.866 o
10 7 6 13.094 13.135 0.858 76.666 o
10 7 7 11.359 11.782 0.919 66.999 o
10 8 0 3.327 3.069 0.475 251.754 o
10 8 1 2.001 2.171 0.454 274.783 o
10 8 2 7.715 7.390 0.717 110.165 o
10 8 4 20.996 22.171 1.100 46.479 o
10 8 5 11.818 12.610 0.909 68.467 o
10 8 6 5.999 6.310 0.555 183.552 o
10 9 0 19.997 18.486 1.000 56.340 o
10 9 1 8.719 10.046 0.858 76.862 o
10 9 2 2.327 2.696 0.475 251.861 o
10 9 3 10.614 10.843 0.878 73.315 o
10 9 4 13.560 15.700 0.969 60.125 o
10 9 5 41.999 41.657 1.403 28.273 o
10 9 6 6.813 6.694 0.616 149.219 o
10 10 0 4.227 3.695 0.495 231.521 o
10 10 1 10.944 11.025 0.868 75.011 o
10 10 2 32.238 32.611 1.262 35.133 o
10 10 3 24.076 23.040 1.141 43.196 o
10 10 4 22.363 22.939 1.121 44.793 o
10 10 5 12.306 13.176 0.959 61.455 o
10 10 6 15.151 15.700 0.969 60.082 o
10 11 0 1.943 2.443 0.464 262.965 o
10 11 1 49.101 48.523 1.464 25.860 o
10 11 2 44.551 44.555 1.434 27.049 o
10 11 3 1.671 1.817 0.454 274.819 o
10 11 4 20.305 21.182 1.090 47.365 o
10 11 5 2.174 2.171 0.464 262.958 o
10 12 0 1.069 1.918 0.464 263.033 o
10 12 1 10.405 8.935 0.777 93.565 o
10 12 2 1.592 2.332 0.475 251.924 o
10 12 3 20.807 21.970 1.080 48.225 o
10 12 4 1.118 1.545 0.454 274.858 o
10 12 5 10.793 9.379 0.788 91.164 o
10 13 1 9.374 9.309 0.687 119.913 o
10 13 2 0.566 0.959 0.464 263.068 o
10 13 3 27.772 27.432 1.191 39.524 o
10 13 4 0.761 0.959 0.454 274.884 o
10 14 0 7.101 7.441 0.717 110.191 o
10 14 1 9.244 8.844 0.777 93.616 o
10 14 2 35.241 34.741 1.282 33.970 o
10 14 3 2.083 2.524 0.475 251.886 o
10 14 4 20.435 19.859 1.050 51.062 o
10 15 0 1.314 1.595 0.454 274.847 o
10 15 1 16.494 16.931 1.010 55.346 o
10 15 2 32.890 33.368 1.262 35.112 o
10 15 3 3.992 2.484 0.464 262.763 o
10 16 1 2.257 2.352 0.464 262.944 o
11 0 2 8.764 7.623 0.717 110.108 o
11 0 3 16.494 16.144 0.979 58.813 o
11 0 4 7.650 7.088 0.636 139.845 o
11 0 5 7.447 9.107 0.687 120.040 o
11 0 6 19.464 18.446 1.060 50.143 o
11 1 0 0.589 0.777 0.454 274.891 o
11 1 1 31.337 30.804 1.212 38.119 o
11 1 2 9.443 10.227 0.848 78.674 o
11 1 3 18.868 19.698 1.030 53.114 o
11 1 4 13.511 14.751 0.959 61.405 o
11 1 5 14.704 14.700 0.989 57.691 o
11 1 6 5.162 4.846 0.515 213.584 o
11 2 0 188.409 185.519 2.908 6.164 o
11 2 1 1.492 1.595 0.454 274.837 o
11 2 2 17.155 14.720 0.989 57.627 o
11 2 3 9.193 8.834 0.757 98.662 o
11 2 4 27.629 28.098 1.181 40.190 o
11 2 5 35.045 35.519 1.302 32.938 o
11 2 6 0.474 0.929 0.495 231.845 o
11 3 0 10.672 10.520 0.798 88.860 o
11 3 1 9.665 8.693 0.757 98.644 o
11 3 2 22.327 21.192 1.090 47.316 o
11 3 4 35.012 35.913 1.313 32.437 o
11 3 5 22.480 22.989 1.070 49.074 o
11 3 6 28.167 28.179 1.181 40.177 o
11 4 1 7.976 8.168 0.646 135.459 o
11 4 2 10.846 13.095 0.899 70.029 o
11 4 3 28.835 28.058 1.191 39.494 o
11 4 4 7.403 7.542 0.586 164.910 o
11 4 5 2.229 2.453 0.464 262.942 o
11 4 6 6.465 7.067 0.626 144.467 o
11 5 1 26.937 26.483 1.161 41.619 o
11 5 2 1.059 1.504 0.464 263.043 o
11 5 3 17.032 19.466 1.020 54.216 o
11 5 4 3.447 3.301 0.485 241.360 o
11 5 5 3.666 3.120 0.485 241.347 o
11 6 0 16.733 19.930 1.050 51.154 o
11 6 1 1.664 1.656 0.464 263.009 o
11 6 2 1.842 1.959 0.464 262.988 o
11 6 3 17.291 18.486 1.040 52.150 o
11 6 4 15.297 16.719 0.969 60.063 o
11 6 5 46.924 48.826 1.504 24.550 o
11 7 0 58.817 59.194 1.595 21.666 o
11 7 1 27.244 28.825 1.171 40.879 o
11 7 2 19.877 20.122 1.060 50.112 o
11 7 3 13.498 12.752 0.939 64.090 o
11 7 4 5.322 5.149 0.535 197.767 o
11 7 5 11.049 12.358 0.899 70.034 o
11 8 0 0.420 0.899 0.475 251.997 o
11 8 1 14.672 15.255 0.979 58.874 o
11 8 2 8.525 9.521 0.777 93.631 o
11 8 3 15.800 15.569 1.020 54.295 o
11 8 4 0.924 1.434 0.454 274.869 o
11 9 0 1.167 1.726 0.464 263.033 o
11 9 1 2.788 2.130 0.475 251.847 o
11 9 2 2.170 2.302 0.475 251.888 o
11 9 3 2.556 3.180 0.485 241.446 o
11 9 4 12.646 11.076 0.808 86.564 o
11 10 0 11.098 10.500 0.808 86.644 o
11 10 1 7.250 8.067 0.656 131.389 o
11 10 2 3.219 3.241 0.495 231.642 o
11 10 3 3.721 3.756 0.495 231.571 o
11 10 4 3.976 3.423 0.485 241.298 o
11 11 0 53.787 56.216 1.555 22.869 o
11 11 1 5.410 5.270 0.525 205.414 o
11 11 2 21.213 21.970 1.080 48.215 o
11 11 3 18.294 16.517 1.030 53.170 o
11 12 0 5.038 4.513 0.515 213.617 o
11 12 1 0.765 0.868 0.464 263.064 o
11 12 2 6.551 6.058 0.596 159.527 o
11 13 0 11.034 9.803 0.808 86.660 o
11 13 1 13.742 13.640 0.818 84.340 o
12 0 0 9.800 9.056 0.687 119.892 o
12 0 1 11.891 12.479 0.909 68.467 o
12 0 2 0.769 1.000 0.464 263.062 o
12 0 4 11.981 14.327 0.949 62.758 o
12 1 0 12.859 14.034 0.969 60.163 o
12 1 1 4.693 5.169 0.535 197.829 o
12 1 2 5.215 5.189 0.525 205.440 o
12 1 3 16.289 18.194 0.989 57.603 o
12 1 4 44.870 44.444 1.413 27.806 o
12 2 0 5.120 5.422 0.596 159.657 o
12 2 1 4.481 3.847 0.505 222.331 o
12 2 2 49.433 47.927 1.504 24.520 o
12 2 3 0.333 0.828 0.475 251.999 o
12 2 4 7.797 9.147 0.858 76.897 o
12 3 0 25.729 25.029 1.151 42.390 o
12 3 1 24.562 22.646 1.121 44.745 o
12 3 2 1.170 1.535 0.454 274.856 o
12 3 3 20.312 20.950 1.080 48.250 o
12 3 4 16.858 17.285 1.010 55.332 o
12 4 0 2.118 2.352 0.464 262.955 o
12 4 1 7.431 8.935 0.707 113.303 o
12 4 2 9.213 8.733 0.767 96.092 o
12 4 3 1.109 1.868 0.454 274.850 o
12 5 0 17.736 17.759 1.010 55.303 o
12 5 1 37.243 34.812 1.313 32.405 o
12 5 2 7.894 7.815 0.646 135.478 o
12 5 3 6.605 7.098 0.717 110.220 o
12 6 0 20.912 20.647 1.050 51.039 o
12 6 2 15.665 15.255 1.000 56.506 o
12 6 3 1.015 0.899 0.464 263.056 o
12 7 0 7.628 8.127 0.586 164.856 o
12 7 1 21.181 22.979 1.121 44.819 o
12 7 2 4.993 4.937 0.515 213.598 o
12 8 1 8.917 10.167 0.878 73.370 o
12 8 2 5.709 5.361 0.596 159.618 o
12 9 0 36.162 36.225 1.302 32.909 o
;
_iucr_refine_instructions_details
;
TITL L-ALA_23K_HAR OLEX2: imported from CIF
CELL 0.71073 5.9279 12.2597 5.7939 90 90 90
ZERR 4 0.001 0.0017 0.0009 0 0 0
LATT -1
SYMM 0.5-X,-Y,0.5+Z
SYMM 0.5+X,0.5-Y,-Z
SYMM -X,0.5+Y,0.5-Z
SFAC C H N O
DISP C 0 0
DISP H 0 0
DISP N 0 0
DISP O 0 0
UNIT 12 28 4 8

TEMP -250.15
CONF
MORE -1
BOND $H
ACTA 
WGHT 0.004625 0
FVAR 0.995221
REM <olex2.extras>
REM <HklSrc "%.\\9c0fdd27e5aab59be618fd90f1c5703a.hkl">
REM </olex2.extras>

N1    3     0.64718  0.13752  0.18301  11.00000  0.00564  0.00605  0.00423 =
 -0.00009  0.00049  0.00007 
H1    2     0.70290  0.05938  0.19685  11.00000  0.01948  0.02626  0.01438 =
 -0.00344  0.00731 -0.00016 
H2    2     0.77832  0.19022  0.20748  11.00000  0.01454  0.02005  0.01768 =
 0.00148  0.00710  0.00322 
H3    2     0.58392  0.14911  0.01530  11.00000  0.02147  0.01480  0.00870 =
 -0.00583  0.00821 -0.00313 
C1    1     0.46634  0.16108  0.35440  11.00000  0.00520  0.00478  0.00367 =
 0.00004 -0.00029  0.00041 
H4    2     0.42404  0.24828  0.33792  11.00000  0.02043  0.01449  0.01617 =
 0.00589  0.00412  0.00818 
C2    1     0.25991  0.09066  0.30335  11.00000  0.00597  0.00899  0.00616 =
 -0.00041 -0.00059 -0.00132 
H5    2     0.19296  0.11053  0.13113  11.00000  0.02102  0.04790  0.00852 =
 0.00721 -0.00870 -0.01288 
H6    2     0.12739  0.10465  0.42826  11.00000  0.01422  0.03560  0.03286 =
 0.00410  0.00082 -0.00346 
H7    2     0.30455  0.00445  0.30667  11.00000  0.03128  0.01436  0.03497 =
 -0.00378  0.00307 -0.00514 
C3    1     0.55407  0.14079  0.59990  11.00000  0.00501  0.00449  0.00348 =
 -0.00001 -0.00030  0.00037 
O1    4     0.72678  0.08378  0.62435  11.00000  0.00669  0.00710  0.00577 =
 0.00050 -0.00062  0.00248 
O2    4     0.44090  0.18404  0.76119  11.00000  0.00754  0.00751  0.00398 =
 -0.00059  0.00059  0.00201 
HKLF 4

END
Q1 1 0.638889 0.125 0.625 11 0.05 0.17
Q2 1 0.194444 0.041667 0.09375 11 0.05 0.16
Q3 1 0.75 0.138889 0.21875 11 0.05 0.14
Q5 1 0.472222 0.138889 0.65625 11 0.05 0.13
Q4 1 -0.083333 0.069444 0.03125 11 0.05 0.14

  REM The information below was added by Olex2.
  REM
  REM R1 = 0.0184 for 2372 Fo > 4sig(Fo) and 0.0188 for all 2405 data
  REM 118 parameters refined using 0 restraints
  REM Highest difference peak 0.1660, deepest hole -0.1905
  REM Mean Shift 0.0001, Max Shift 0.0006.

  REM +++ Tabular Listing of Refinement Information +++
  REM R1_all = 0.0188
  REM R1_gt = 0.0184
  REM wR_ref = 0.0315
  REM GOOF = 1.0907
  REM Shift_max = 0.0006
  REM Shift_mean = 0.0001
  REM Reflections_all = 2405
  REM Reflections_gt = 2372
  REM Parameters = 118
  REM Hole = -0.1905
  REM Peak = 0.1660
  REM Flack = n/a

  
;
_olex2_submission_special_instructions  'No special instructions were received'
