# Supplementary material for: Towards improved accuracy of Hirshfeld atom refinement with an alternative electron density partition
Source: IUCrJ. 2025 Jan 1;12(Pt 1):74–87. doi: 10.1107/S2052252524011242 (PMC11707693; doi:10.1107/S2052252524011242)
Supplement: Supplementary file 1 [file m-12-00074-sup1.zip › cif_checkcif/l_ala/MP2/2.cif]

data_L-Ala_23K_HAR
_audit_creation_date               2023-10-20
_audit_creation_method
;
Olex2 1.3
(compiled 2020.07.31 svn.rc2a77460 for OlexSys, GUI svn.r6145)
;
_audit_contact_author_address      ?
_audit_contact_author_email        ?
_audit_contact_author_name         ''
_audit_contact_author_phone        ?
_publ_contact_author_id_orcid      ?
_publ_section_references
;
Bourhis, L.J., Dolomanov, O.V., Gildea, R.J., Howard, J.A.K., Puschmann, H.
 (2015). Acta Cryst. A71, 59-75.

Dolomanov, O.V., Bourhis, L.J., Gildea, R.J, Howard, J.A.K. & Puschmann, H.
 (2009), J. Appl. Cryst. 42, 339-341.
;
_chemical_formula_moiety           'C3 H7 N O2'
_chemical_formula_sum              'C3 H7 N O2'
_chemical_formula_weight           89.095
_chemical_absolute_configuration   unk
loop_
  _atom_type_symbol
  _atom_type_scat_dispersion_real
  _atom_type_scat_dispersion_imag
  _atom_type_scat_source
  _atom_type_scat_dispersion_source
 H 0.00000 0.00000
 'NoSpherA2 (<-magic spell for checkCif) like software DiSCaMB'
 'Henke, Gullikson and Davis, At. Data and Nucl. Data Tables, 1993, 54, 2'
 C 0.00347 0.00161
 'NoSpherA2 (<-magic spell for checkCif) like software DiSCaMB'
 'Henke, Gullikson and Davis, At. Data and Nucl. Data Tables, 1993, 54, 2'
 O 0.01158 0.00611
 'NoSpherA2 (<-magic spell for checkCif) like software DiSCaMB'
 'Henke, Gullikson and Davis, At. Data and Nucl. Data Tables, 1993, 54, 2'
 N 0.00653 0.00323
 'NoSpherA2 (<-magic spell for checkCif) like software DiSCaMB'
 'Henke, Gullikson and Davis, At. Data and Nucl. Data Tables, 1993, 54, 2'

_space_group_crystal_system        'orthorhombic'
_space_group_IT_number             19
_space_group_name_H-M_alt          'P 21 21 21'
_space_group_name_Hall             ' P 2ac 2ab'
loop_
  _space_group_symop_id
  _space_group_symop_operation_xyz
 1 x,y,z
 2 x+1/2,-y+1/2,-z
 3 -x,y+1/2,-z+1/2
 4 -x+1/2,-y,z+1/2

_symmetry_Int_Tables_number        19
_cell_length_a                     5.9279(10)
_cell_length_b                     12.2597(17)
_cell_length_c                     5.7939(9)
_cell_angle_alpha                  90
_cell_angle_beta                   90
_cell_angle_gamma                  90
_cell_volume                       421.07(11)
_cell_formula_units_Z              4
_cell_measurement_temperature      23.0
_cell_measurement_theta_min             15.00
_cell_measurement_theta_max             22.50
_cell_measurement_reflns_used           1524
_exptl_absorpt_coefficient_mu      0.117
_exptl_crystal_density_diffrn      1.405
_exptl_crystal_F_000               191.963
_exptl_crystal_description              sphere
_diffrn_reflns_av_R_equivalents    0.0000
_diffrn_reflns_av_unetI/netI       0.0239
_diffrn_reflns_Laue_measured_fraction_full  0.9725
_diffrn_reflns_Laue_measured_fraction_max  0.9483
_diffrn_reflns_limit_h_max         12
_diffrn_reflns_limit_h_min         0
_diffrn_reflns_limit_k_max         26
_diffrn_reflns_limit_k_min         0
_diffrn_reflns_limit_l_max         12
_diffrn_reflns_limit_l_min         0
_diffrn_reflns_number              2405
_diffrn_reflns_point_group_measured_fraction_full  0.9725
_diffrn_reflns_point_group_measured_fraction_max  0.9483
_diffrn_reflns_theta_full          25.2417
_diffrn_reflns_theta_max           50.14
_diffrn_reflns_theta_min           3.32
_diffrn_ambient_temperature        23.0
_diffrn_measured_fraction_theta_full  0.9725
_diffrn_measured_fraction_theta_max  0.9483
_diffrn_radiation_type             'Mo K\a'
_diffrn_radiation_wavelength       0.71073
_diffrn_measurement_device_type     'four circle diffractometer'
_reflns_Friedel_coverage           0.0
_reflns_limit_h_max                12
_reflns_limit_h_min                0
_reflns_limit_k_max                26
_reflns_limit_k_min                0
_reflns_limit_l_max                12
_reflns_limit_l_min                0
_reflns_number_gt                  2372
_reflns_number_total               2405
_reflns_threshold_expression       I>=2u(I)
_computing_molecular_graphics      'Olex2 1.3 (Dolomanov et al., 2009)'
_computing_publication_material    'Olex2 1.3 (Dolomanov et al., 2009)'
_computing_structure_refinement    'olex2.refine 1.3 (Bourhis et al., 2015)'
_refine_diff_density_max           0.1719
_refine_diff_density_min           -0.1896
_refine_diff_density_rms           0.0400
_refine_ls_d_res_high              0.4630
_refine_ls_d_res_low               6.1299
_refine_ls_goodness_of_fit_ref     1.0995
_refine_ls_hydrogen_treatment      refall
_refine_ls_matrix_type             full
_refine_ls_number_constraints      0
_refine_ls_number_parameters       118
_refine_ls_number_reflns           2405
_refine_ls_number_restraints       0
_refine_ls_R_factor_all            0.0189
_refine_ls_R_factor_gt             0.0185
_refine_ls_restrained_S_all        1.0995
_refine_ls_shift/su_max            0.0008
_refine_ls_shift/su_mean           0.0001
_refine_ls_structure_factor_coef   Fsqd
_refine_ls_weighting_details      
 'w=1/[\s^2^(Fo^2^)+(0.0046P)^2^] where P=(Fo^2^+2Fc^2^)/3'
_refine_ls_weighting_scheme        calc
_refine_ls_wR_factor_gt            0.0316
_refine_ls_wR_factor_ref           0.0317
_refine_special_details
;
Aspherical atom refinement in Olex2
with DiSCaMB generated form factors
Exponential Hirshfeld Atom Refinement 
with exponent parameter n = 2
using Gaussian16 generated electron density
calculated with MP2
using cc-pVTZ basis set and charges 
simulating the crystal field.
;
loop_
  _atom_site_label
  _atom_site_type_symbol
  _atom_site_fract_x
  _atom_site_fract_y
  _atom_site_fract_z
  _atom_site_U_iso_or_equiv
  _atom_site_adp_type
  _atom_site_occupancy
  _atom_site_refinement_flags_posn
 N1 N 0.64722(4) 0.13751(2) 0.18299(5) 0.00532(3) Uani 1.000000 .
 H1 H 0.7029(10) 0.0574(4) 0.1980(13) 0.0155(16) Uani 1.000000 .
 H2 H 0.7794(9) 0.1909(4) 0.2081(12) 0.0135(14) Uani 1.000000 .
 H3 H 0.5832(10) 0.1494(5) 0.0147(9) 0.0130(14) Uani 1.000000 .
 C1 C 0.46633(4) 0.16109(2) 0.35439(5) 0.00457(4) Uani 1.000000 .
 H4 H 0.4247(8) 0.2485(3) 0.3376(10) 0.0153(13) Uani 1.000000 .
 C2 C 0.25991(5) 0.09066(2) 0.30336(6) 0.00706(4) Uani 1.000000 .
 H5 H 0.1931(9) 0.1108(5) 0.1311(9) 0.0227(15) Uani 1.000000 .
 H6 H 0.1264(8) 0.1047(4) 0.4309(11) 0.0234(15) Uani 1.000000 .
 H7 H 0.3058(9) 0.0041(3) 0.3072(12) 0.0239(17) Uani 1.000000 .
 C3 C 0.55408(5) 0.14079(2) 0.59990(5) 0.00435(3) Uani 1.000000 .
 O1 O 0.72677(4) 0.083785(17) 0.62435(4) 0.00654(3) Uani 1.000000 .
 O2 O 0.44090(4) 0.184046(17) 0.76119(4) 0.00637(3) Uani 1.000000 .

loop_
  _atom_site_aniso_label
  _atom_site_aniso_U_11
  _atom_site_aniso_U_22
  _atom_site_aniso_U_33
  _atom_site_aniso_U_12
  _atom_site_aniso_U_13
  _atom_site_aniso_U_23
 N1 0.00564(7) 0.00607(7) 0.00425(8) 0.00006(6) 0.00049(6) -0.00008(6)
 H1 0.018(4) 0.015(2) 0.013(4) 0.000(2) 0.006(3) -0.000(3)
 H2 0.010(2) 0.015(3) 0.015(4) 0.001(2) 0.006(3) -0.001(3)
 H3 0.018(3) 0.014(3) 0.007(3) -0.002(3) 0.004(3) -0.004(3)
 C1 0.00523(8) 0.00482(7) 0.00367(9) 0.00042(6) -0.00027(7) 0.00004(6)
 H4 0.018(3) 0.0107(18) 0.017(3) 0.007(2) 0.003(3) 0.005(2)
 C2 0.00600(8) 0.00901(9) 0.00618(10) -0.00132(8) -0.00062(7) -0.00040(8)
 H5 0.019(3) 0.041(4) 0.008(3) -0.011(3) -0.008(2) 0.006(3)
 H6 0.011(3) 0.033(4) 0.027(4) -0.002(3) 0.003(3) 0.003(3)
 H7 0.028(4) 0.0112(18) 0.033(4) -0.004(2) 0.002(4) -0.002(2)
 C3 0.00505(7) 0.00449(7) 0.00352(9) 0.00036(7) -0.00029(7) -0.00001(6)
 O1 0.00669(7) 0.00714(6) 0.00580(8) 0.00248(6) -0.00062(6) 0.00050(6)
 O2 0.00757(7) 0.00754(6) 0.00399(8) 0.00200(6) 0.00060(6) -0.00059(6)

loop_
  _geom_bond_atom_site_label_1
  _geom_bond_atom_site_label_2
  _geom_bond_distance
  _geom_bond_site_symmetry_2
  _geom_bond_publ_flag
 N1 H1 1.040(5) . ?
 N1 H2 1.031(5) . ?
 N1 H3 1.056(5) . ?
 N1 C1 1.4898(4) . ?
 C1 H4 1.104(4) . ?
 C1 C2 1.5266(4) . ?
 C1 C3 1.5349(4) . ?
 C2 H5 1.101(5) . ?
 C2 H6 1.097(5) . ?
 C2 H7 1.095(4) . ?
 C3 O1 1.2476(4) . ?
 C3 O2 1.2667(4) . ?

loop_
  _geom_angle_atom_site_label_1
  _geom_angle_atom_site_label_2
  _geom_angle_atom_site_label_3
  _geom_angle
  _geom_angle_site_symmetry_1
  _geom_angle_site_symmetry_3
  _geom_angle_publ_flag
 H2 N1 H1 110.3(5) . . ?
 H3 N1 H1 108.8(5) . . ?
 H3 N1 H2 108.4(5) . . ?
 C1 N1 H1 110.9(4) . . ?
 C1 N1 H2 109.2(4) . . ?
 C1 N1 H3 109.2(3) . . ?
 H4 C1 N1 106.9(3) . . ?
 C2 C1 N1 109.76(2) . . ?
 C2 C1 H4 110.6(3) . . ?
 C3 C1 N1 110.02(2) . . ?
 C3 C1 H4 108.4(3) . . ?
 C3 C1 C2 111.07(2) . . ?
 H5 C2 C1 109.7(3) . . ?
 H6 C2 C1 111.0(3) . . ?
 H6 C2 H5 108.4(4) . . ?
 H7 C2 C1 110.2(3) . . ?
 H7 C2 H5 109.0(4) . . ?
 H7 C2 H6 108.5(4) . . ?
 O1 C3 C1 118.30(2) . . ?
 O2 C3 C1 115.87(2) . . ?
 O2 C3 O1 125.83(3) . . ?

loop_
  _geom_torsion_atom_site_label_1
  _geom_torsion_atom_site_label_2
  _geom_torsion_atom_site_label_3
  _geom_torsion_atom_site_label_4
  _geom_torsion
  _geom_torsion_site_symmetry_1
  _geom_torsion_site_symmetry_2
  _geom_torsion_site_symmetry_3
  _geom_torsion_site_symmetry_4
  _geom_torsion_publ_flag
 N1 C1 C3 O1 -18.19(2) . . . . ?
 N1 C1 C3 O2 162.17(2) . . . . ?

loop_
  _diffrn_refln_index_h
  _diffrn_refln_index_k
  _diffrn_refln_index_l
  _diffrn_refln_intensity_net
  _diffrn_refln_intensity_u
 0 2 0 179.86 1.72
 0 4 0 5075 43.59
 0 6 0 87.78 1.02
 0 8 0 44.39 0.71
 0 10 0 0.78 0.38
 0 12 0 227.81 2.61
 0 14 0 57.32 1.11
 0 16 0 24.7 0.84
 0 18 0 222.79 2.92
 0 22 0 132.65 2.32
 0 26 0 6.31 0.62
 0 1 1 708.97 7.19
 0 2 1 116.99 1.2
 0 3 1 693.47 6.28
 0 4 1 96.18 1.05
 0 6 1 464.85 4.49
 0 7 1 36.14 0.6
 0 8 1 43.42 0.72
 0 9 1 31.4 0.65
 0 10 1 134.38 1.67
 0 11 1 65.3 1.09
 0 12 1 74.72 1.21
 0 13 1 18.43 0.68
 0 14 1 37.1 0.93
 0 15 1 89.03 1.53
 0 17 1 1.11 0.37
 0 18 1 58.6 1.34
 0 19 1 15.81 0.89
 0 20 1 26.85 1.04
 0 21 1 2.63 0.43
 0 23 1 1.69 0.44
 0 25 1 2.92 0.58
 0 26 1 19.36 1.23
 0 0 2 2781.82 32.69
 0 1 2 521.8 6.43
 0 2 2 177.7 2.03
 0 3 2 54.99 0.78
 0 4 2 167.56 1.75
 0 5 2 554.74 5.22
 0 6 2 94.65 1.15
 0 7 2 5.3 0.34
 0 8 2 109.34 1.37
 0 9 2 23.18 0.59
 0 10 2 45.27 0.85
 0 11 2 81.99 1.24
 0 12 2 27.65 0.74
 0 13 2 21.03 0.69
 0 14 2 20.84 0.74
 0 15 2 177.46 2.34
 0 16 2 4.35 0.41
 0 17 2 59.76 1.36
 0 18 2 19.97 0.9
 0 19 2 117.32 2.06
 0 20 2 0.96 0.45
 0 21 2 44.96 1.34
 0 22 2 36.03 1.27
 0 23 2 17.63 1.02
 0 24 2 2.44 0.47
 0 25 2 21.98 1.25
 0 26 2 2.5 0.51
 0 1 3 82.2 1.72
 0 2 3 154.4 2.87
 0 3 3 201.05 2.41
 0 4 3 723.26 7.63
 0 5 3 79.58 1.17
 0 6 3 266.54 2.79
 0 7 3 21.92 0.56
 0 8 3 60.33 0.97
 0 9 3 139.69 1.75
 0 10 3 38.77 0.82
 0 11 3 68.87 1.16
 0 12 3 116.38 1.67
 0 13 3 142.41 1.96
 0 14 3 27.22 0.84
 0 15 3 88.53 1.56
 0 16 3 151.49 2.22
 0 17 3 46.21 1.22
 0 18 3 26.43 0.98
 0 19 3 2.45 0.42
 0 20 3 43.49 1.32
 0 21 3 0.85 0.43
 0 22 3 1.13 0.44
 0 23 3 27.56 1.15
 0 24 3 12.44 0.91
 0 25 3 4.87 0.58
 0 0 4 205.2 3.83
 0 1 4 38.97 1.18
 0 2 4 91.07 2.02
 0 3 4 7.83 0.44
 0 4 4 224.57 2.79
 0 5 4 0.66 0.44
 0 6 4 69.42 1.21
 0 7 4 28.59 0.77
 0 8 4 63.11 1.06
 0 9 4 7.04 0.46
 0 10 4 88.41 1.36
 0 11 4 95.89 1.49
 0 12 4 38.17 0.95
 0 13 4 11.24 0.65
 0 14 4 139.38 2.05
 0 15 4 44.3 1.16
 0 16 4 92.66 1.71
 0 17 4 5.58 0.46
 0 18 4 9.43 0.74
 0 19 4 3.29 0.45
 0 20 4 1.79 0.43
 0 22 4 4.26 0.5
 0 24 4 26.01 1.12
 0 25 4 2.84 0.52
 0 1 5 231.07 4.44
 0 2 5 134.35 2.9
 0 3 5 48.16 1.52
 0 4 5 380.78 4.5
 0 5 5 173.93 2.39
 0 6 5 0.76 0.48
 0 7 5 6.48 0.53
 0 8 5 142.13 2.14
 0 9 5 67.88 1.4
 0 10 5 7.78 0.55
 0 11 5 20.3 0.77
 0 12 5 1.46 0.34
 0 13 5 77.49 1.48
 0 14 5 3.44 0.41
 0 15 5 13.8 0.78
 0 16 5 13 0.79
 0 17 5 75.37 1.63
 0 18 5 2.28 0.43
 0 19 5 13.33 0.89
 0 21 5 19.22 1.03
 0 22 5 5.38 0.53
 0 23 5 12.26 0.96
 0 1 6 91.75 2.41
 0 2 6 15.86 1.02
 0 3 6 1.46 0.72
 0 4 6 15.65 1.08
 0 5 6 84.42 1.54
 0 6 6 10.94 0.65
 0 7 6 139.02 2.2
 0 8 6 29.36 0.97
 0 9 6 14.05 0.77
 0 10 6 15.27 0.82
 0 11 6 114.71 1.87
 0 12 6 6.18 0.56
 0 13 6 4.68 0.49
 0 14 6 11.44 0.73
 0 16 6 40.65 1.26
 0 17 6 28.5 1.09
 0 18 6 7.63 0.68
 0 19 6 43.27 1.37
 0 20 6 1.8 0.45
 0 21 6 20.85 1.08
 0 22 6 10.35 0.77
 0 23 6 16.64 0.98
 0 1 7 57.52 2.03
 0 2 7 529.66 9.56
 0 4 7 11.53 1.1
 0 5 7 23.57 1.42
 0 6 7 42.25 1.2
 0 7 7 45.65 1.26
 0 8 7 1.91 0.45
 0 9 7 4.83 0.52
 0 10 7 9.02 0.81
 0 11 7 30.73 1.17
 0 12 7 5.71 0.65
 0 13 7 11.39 0.79
 0 14 7 1.45 0.4
 0 16 7 79.95 1.79
 0 17 7 1.03 0.44
 0 18 7 2.26 0.45
 0 19 7 6.72 0.56
 0 20 7 132.34 2.41
 0 21 7 0.89 0.44
 0 0 8 23.96 1.5
 0 1 8 3.51 1
 0 2 8 8.52 1.16
 0 3 8 15.38 1.35
 0 4 8 1.69 1.12
 0 6 8 10.05 0.82
 0 7 8 58.36 1.54
 0 8 8 85.64 1.9
 0 9 8 12 0.86
 0 10 8 6.4 0.7
 0 11 8 39.24 1.38
 0 12 8 39.37 1.43
 0 13 8 31.46 1.33
 0 14 8 12.27 0.98
 0 16 8 0.98 0.44
 0 17 8 6.43 0.55
 0 19 8 9.03 0.77
 0 20 8 6.03 0.53
 0 1 9 8.34 1.18
 0 2 9 45.39 2.17
 0 3 9 62 2.5
 0 4 9 21.75 1.62
 0 7 9 45.54 1.5
 0 8 9 77.96 1.91
 0 9 9 16.13 1.06
 0 10 9 13.56 1.02
 0 11 9 2.2 0.55
 0 12 9 34.14 1.38
 0 13 9 28.53 1.33
 0 15 9 46.3 1.62
 0 16 9 14.15 1.09
 0 17 9 15.19 0.98
 0 18 9 8.4 0.64
 0 0 10 4.71 1.29
 0 2 10 20.26 1.74
 0 3 10 47.92 2.39
 0 4 10 27.74 1.93
 0 5 10 32.01 2.05
 0 6 10 40.73 2.31
 0 7 10 53.19 2.58
 0 8 10 58.92 1.77
 0 9 10 6.59 0.66
 0 10 10 1.82 0.55
 0 11 10 16.03 1.14
 0 12 10 13.14 0.92
 0 13 10 12.27 1.05
 0 14 10 42.65 1.61
 0 15 10 5.73 0.65
 0 2 11 2.64 1.39
 0 3 11 6.65 1.54
 0 6 11 7.55 1.59
 0 7 11 3.03 1.51
 0 8 11 8.22 1.58
 0 9 11 7.83 0.77
 0 10 11 1.54 0.58
 0 11 11 8.17 0.84
 0 12 11 29.52 1.39
 0 1 12 26.44 2.25
 0 2 12 19.78 1.97
 0 3 12 113.75 3.91
 0 5 12 9.57 1.76
 0 6 12 54.59 2.73
 0 7 12 63.45 3.01
 1 1 0 246.18 2.32
 1 2 0 5370.99 57.03
 1 3 0 57.85 0.68
 1 4 0 1643.07 14.49
 1 5 0 331.24 3.22
 1 6 0 60.57 0.78
 1 7 0 18.84 0.43
 1 8 0 393.66 3.93
 1 9 0 3.19 0.34
 1 10 0 42.15 0.79
 1 11 0 94.84 1.33
 1 12 0 26.35 0.7
 1 13 0 56.12 1.06
 1 14 0 0.84 0.49
 1 15 0 84.49 1.45
 1 16 0 23.95 0.84
 1 17 0 28.92 0.95
 1 18 0 0.91 0.42
 1 19 0 33.02 1.09
 1 20 0 39.42 1.23
 1 21 0 1.4 0.45
 1 22 0 3.91 0.48
 1 23 0 6.86 0.6
 1 24 0 9.58 0.79
 1 26 0 7.17 0.64
 1 0 1 75.17 0.82
 1 1 1 130.75 1.33
 1 2 1 101.92 1.08
 1 3 1 1064.68 9.49
 1 4 1 153.73 1.61
 1 5 1 428.65 4.15
 1 6 1 21.43 0.43
 1 7 1 332.2 3.34
 1 8 1 229.65 2.43
 1 9 1 227.39 2.48
 1 10 1 128.46 1.64
 1 11 1 16.79 0.55
 1 13 1 124.95 1.74
 1 14 1 28.95 0.82
 1 15 1 85.78 1.49
 1 16 1 60.48 1.27
 1 17 1 24.89 0.89
 1 18 1 23.29 0.92
 1 19 1 14.99 0.82
 1 20 1 5.7 0.49
 1 21 1 2.02 0.42
 1 22 1 34.04 1.19
 1 23 1 10.44 0.89
 1 24 1 20.5 1.07
 1 25 1 9.3 0.82
 1 26 1 1.96 0.5
 1 0 2 3040.09 35.48
 1 1 2 70.16 0.92
 1 2 2 560.41 6
 1 3 2 190.02 1.98
 1 4 2 1041.89 9.45
 1 5 2 18.21 0.4
 1 6 2 214.88 2.27
 1 7 2 158.64 1.79
 1 8 2 10.03 0.43
 1 9 2 60.51 0.97
 1 10 2 58.22 0.98
 1 11 2 115.48 1.56
 1 12 2 112.99 1.59
 1 13 2 107.9 1.61
 1 14 2 53.57 1.12
 1 15 2 30.97 0.91
 1 16 2 27.05 0.93
 1 17 2 74.14 1.5
 1 18 2 107.79 1.89
 1 19 2 40.35 1.18
 1 20 2 9.5 0.7
 1 21 2 22.39 1.01
 1 22 2 35.81 1.26
 1 23 2 42.5 1.4
 1 24 2 10.43 0.79
 1 26 2 4.4 0.56
 1 0 3 31.37 0.91
 1 1 3 296.22 5.14
 1 2 3 220.06 2.59
 1 3 3 89.82 1.26
 1 4 3 93.66 1.32
 1 5 3 22.55 0.52
 1 6 3 135.22 1.6
 1 7 3 5.07 0.38
 1 8 3 252.25 2.76
 1 9 3 28.41 0.69
 1 10 3 78.02 1.22
 1 11 3 16.32 0.59
 1 12 3 31.62 0.82
 1 13 3 33.1 0.89
 1 14 3 112.45 1.75
 1 15 3 32.79 0.97
 1 16 3 9.1 0.61
 1 17 3 24.5 0.93
 1 18 3 25.97 0.99
 1 19 3 26.65 1.04
 1 20 3 7.6 0.66
 1 21 3 23.09 1.04
 1 22 3 7.04 0.61
 1 23 3 2.69 0.47
 1 24 3 7.97 0.64
 1 25 3 17.53 1.15
 1 0 4 321.53 5.74
 1 1 4 254.62 4.65
 1 2 4 28.15 1.03
 1 3 4 22.93 0.63
 1 4 4 107.39 1.54
 1 5 4 81.94 1.32
 1 6 4 127.64 1.84
 1 7 4 81.97 1.21
 1 8 4 44.23 0.87
 1 9 4 2.13 0.39
 1 10 4 22.24 0.69
 1 11 4 61.05 1.16
 1 12 4 137.94 1.96
 1 13 4 26.56 0.84
 1 14 4 38.59 1.05
 1 15 4 2.92 0.4
 1 16 4 23.09 0.9
 1 17 4 27.5 1
 1 18 4 57.36 1.44
 1 19 4 39.96 1.23
 1 20 4 9.05 0.8
 1 21 4 10.58 0.78
 1 22 4 21.32 1.04
 1 23 4 14.77 0.96
 1 24 4 2.09 0.45
 1 0 5 278.63 5.22
 1 1 5 119.87 2.67
 1 2 5 454.07 7.99
 1 3 5 172.63 3.58
 1 4 5 105.86 1.66
 1 5 5 8.38 0.53
 1 6 5 224.97 2.96
 1 7 5 71.44 1.37
 1 8 5 67.89 1.36
 1 9 5 88.18 1.43
 1 10 5 9.32 0.58
 1 11 5 35.11 0.94
 1 12 5 24.56 0.85
 1 13 5 43.8 1.14
 1 14 5 39.37 1.1
 1 15 5 29.22 1.01
 1 16 5 76.98 1.61
 1 17 5 11.22 0.8
 1 18 5 6.82 0.65
 1 19 5 18.3 0.97
 1 20 5 63.33 1.62
 1 21 5 24.59 1.1
 1 22 5 1.69 0.45
 1 23 5 4.48 0.5
 1 24 5 17.07 0.99
 1 2 6 7.39 0.84
 1 3 6 12.17 0.99
 1 4 6 15.67 1.08
 1 5 6 13.01 0.66
 1 6 6 21.43 0.81
 1 7 6 7.62 0.62
 1 8 6 8.91 0.68
 1 9 6 10.84 0.77
 1 10 6 2.38 0.45
 1 11 6 9.63 0.68
 1 12 6 28.4 0.95
 1 13 6 7.38 0.6
 1 14 6 27.43 0.99
 1 15 6 10.78 0.81
 1 16 6 2.92 0.43
 1 17 6 21.08 0.99
 1 18 6 13.57 0.89
 1 19 6 11.56 0.86
 1 20 6 30.94 1.23
 1 21 6 9.21 0.77
 1 22 6 8.45 0.76
 1 23 6 11.79 0.88
 1 0 7 242.8 5.07
 1 1 7 26.29 1.44
 1 2 7 60.09 2.09
 1 3 7 79.77 2.46
 1 4 7 138.39 3.47
 1 5 7 29.95 1.03
 1 6 7 60.46 1.45
 1 7 7 9.32 0.77
 1 8 7 55.19 1.43
 1 9 7 65.99 1.59
 1 10 7 18.38 0.95
 1 11 7 21.39 0.9
 1 12 7 1.87 0.48
 1 13 7 41.48 1.23
 1 14 7 24.11 1.04
 1 15 7 31.66 1.16
 1 16 7 25.33 1.06
 1 17 7 20.09 1.01
 1 18 7 42.17 1.37
 1 19 7 6.61 0.61
 1 20 7 15.13 0.98
 1 21 7 9.12 0.66
 1 0 8 10.23 1.21
 1 1 8 34.62 1.78
 1 2 8 19.45 1.44
 1 3 8 31.46 1.7
 1 4 8 32.12 1.74
 1 5 8 100.19 3.07
 1 6 8 14.74 0.91
 1 7 8 89.51 1.93
 1 8 8 3.18 0.5
 1 9 8 50.2 1.5
 1 10 8 38.93 1.37
 1 11 8 93.61 2.09
 1 12 8 11.53 0.97
 1 13 8 27.75 1.25
 1 14 8 1.18 0.56
 1 15 8 45.35 1.36
 1 16 8 5.47 0.52
 1 17 8 26.29 1.17
 1 18 8 5.35 0.52
 1 19 8 2.22 0.46
 1 1 9 2.19 1.12
 1 2 9 50.51 2.25
 1 4 9 3.19 1.23
 1 5 9 28.02 1.83
 1 6 9 9.85 1.32
 1 7 9 15.55 1.01
 1 8 9 8.18 0.74
 1 9 9 19.44 1.11
 1 10 9 28.99 1.3
 1 11 9 45.18 1.56
 1 12 9 8.76 0.83
 1 13 9 15.77 1.13
 1 14 9 7.77 0.83
 1 15 9 21.8 1.23
 1 16 9 42.08 1.56
 1 17 9 17.93 1.04
 1 18 9 11.34 0.89
 1 0 10 3.41 1.27
 1 1 10 25.22 1.87
 1 3 10 19.75 1.72
 1 4 10 21.27 1.82
 1 5 10 32.04 2.08
 1 6 10 40.77 2.29
 1 7 10 31.07 2.1
 1 8 10 24.03 1.24
 1 9 10 7.24 0.82
 1 10 10 54.86 1.78
 1 11 10 15.97 1.14
 1 12 10 44.66 1.62
 1 14 10 6.44 0.67
 1 15 10 10.32 0.88
 1 1 11 11.77 1.64
 1 2 11 33.14 2.25
 1 3 11 22.94 1.95
 1 4 11 11.67 1.65
 1 5 11 6.02 1.51
 1 6 11 3.87 1.46
 1 7 11 8.44 1.62
 1 8 11 15.32 1.18
 1 9 11 23.05 1.3
 1 10 11 18.36 1.22
 1 11 11 3.53 0.61
 1 12 11 1.58 0.57
 1 0 12 17.52 1.94
 1 1 12 74.48 3.15
 1 2 12 8.13 1.8
 1 3 12 3.17 1.77
 1 4 12 28.47 2.21
 1 5 12 67.25 3.09
 1 6 12 2.8 1.78
 1 7 12 22.41 2.09
 2 0 0 41.04 0.53
 2 1 0 30.46 0.43
 2 2 0 1643.04 14.51
 2 3 0 769.86 7.04
 2 4 0 35.09 0.52
 2 5 0 89.2 1.06
 2 6 0 2036.93 18.12
 2 7 0 287.5 2.95
 2 8 0 0.75 0.33
 2 9 0 229.95 2.53
 2 10 0 248.94 2.74
 2 11 0 2.36 0.37
 2 12 0 42.47 0.9
 2 13 0 164.4 2.1
 2 14 0 10.7 0.6
 2 15 0 68.46 1.3
 2 16 0 36.21 1.01
 2 17 0 34.92 1.03
 2 18 0 42.78 1.18
 2 19 0 36.96 1.15
 2 20 0 0.9 0.41
 2 21 0 7.57 0.64
 2 22 0 14.8 0.92
 2 23 0 10.92 0.88
 2 24 0 31.7 1.22
 2 25 0 4.03 0.59
 2 26 0 1.05 0.5
 2 0 1 1.6 0.16
 2 1 1 76.35 0.87
 2 2 1 271.52 2.68
 2 3 1 525.05 4.95
 2 4 1 154.45 1.63
 2 5 1 417.71 4.07
 2 6 1 22.43 0.48
 2 7 1 95.9 1.21
 2 8 1 4.74 0.36
 2 9 1 267.39 2.89
 2 10 1 8.52 0.46
 2 11 1 4.65 0.43
 2 12 1 39.83 0.87
 2 13 1 78.13 1.32
 2 14 1 43.79 1.01
 2 15 1 23.25 0.8
 2 16 1 3.49 0.4
 2 17 1 9.86 0.69
 2 18 1 9.74 0.72
 2 19 1 28.62 1.05
 2 20 1 70.14 1.61
 2 21 1 28.26 1.11
 2 22 1 22.84 1.06
 2 23 1 2.51 0.46
 2 24 1 40.27 1.32
 2 25 1 22.51 1.31
 2 26 1 29.82 1.44
 2 0 2 4.11 0.23
 2 1 2 302.08 3
 2 2 2 1061.46 9.63
 2 3 2 104.82 1.23
 2 4 2 87.19 1.07
 2 5 2 8.22 0.34
 2 6 2 285.92 2.96
 2 7 2 137.41 1.63
 2 8 2 141.04 1.72
 2 9 2 125.43 1.59
 2 10 2 2.59 0.38
 2 11 2 62.75 1.1
 2 12 2 56.1 1.07
 2 13 2 71.95 1.28
 2 14 2 33.1 0.9
 2 15 2 31.15 0.92
 2 16 2 71.69 1.43
 2 18 2 10.59 0.73
 2 19 2 1.11 0.39
 2 20 2 31.18 1.11
 2 21 2 29.61 1.15
 2 22 2 3.49 0.48
 2 23 2 2.48 0.46
 2 24 2 8.53 0.76
 2 25 2 39.08 1.64
 2 0 3 129.31 1.5
 2 1 3 137.44 1.55
 2 2 3 375.6 3.73
 2 3 3 438.82 4.35
 2 4 3 64.47 0.92
 2 5 3 244.17 2.62
 2 6 3 89.11 1.21
 2 7 3 106.34 1.39
 2 8 3 117.15 1.52
 2 9 3 283.41 3.13
 2 10 3 251.61 2.87
 2 11 3 11.76 0.58
 2 12 3 82.72 1.39
 2 13 3 42.95 1.01
 2 14 3 47.18 1.12
 2 15 3 16.62 0.79
 2 16 3 2.73 0.4
 2 17 3 12.5 0.75
 2 18 3 2.06 0.4
 2 19 3 38.05 1.2
 2 20 3 9.67 0.66
 2 21 3 42.43 1.36
 2 22 3 7.64 0.72
 2 23 3 5.1 0.57
 2 25 3 12.79 1.07
 2 0 4 55.59 1.51
 2 1 4 104.66 1.52
 2 2 4 128.43 1.8
 2 3 4 130.59 1.82
 2 4 4 12.73 0.56
 2 5 4 58.59 0.97
 2 6 4 105.95 1.43
 2 7 4 100.35 1.41
 2 8 4 114.07 1.57
 2 9 4 47.62 0.96
 2 10 4 135.44 1.85
 2 11 4 48.78 1.05
 2 12 4 12.42 0.65
 2 14 4 11.45 0.71
 2 15 4 12.57 0.74
 2 16 4 24.67 0.91
 2 17 4 37.95 1.17
 2 18 4 24.85 1.03
 2 19 4 8.53 0.7
 2 20 4 26.1 1.09
 2 21 4 19.86 1.03
 2 22 4 16.44 1.03
 2 23 4 22.96 1.06
 2 24 4 3.27 0.48
 2 0 5 141.49 3.06
 2 1 5 33.26 1.29
 2 2 5 157.99 2.21
 2 3 5 30.98 0.83
 2 4 5 145.27 2.09
 2 5 5 62.42 1.23
 2 6 5 12.23 0.63
 2 7 5 13.86 0.69
 2 8 5 61.44 1.15
 2 9 5 25.66 0.79
 2 10 5 135.75 1.94
 2 11 5 59.08 1.24
 2 12 5 14.01 0.74
 2 13 5 2.21 0.38
 2 14 5 90.52 1.69
 2 15 5 12.44 0.76
 2 16 5 1.11 0.38
 2 17 5 5.22 0.48
 2 18 5 43.41 1.35
 2 19 5 10.89 0.84
 2 20 5 1.38 0.44
 2 21 5 0.93 0.45
 2 22 5 20.53 1.03
 2 23 5 16.11 1.02
 2 0 6 74.89 2.18
 2 1 6 92.03 2.47
 2 2 6 2.26 0.76
 2 3 6 2.21 0.61
 2 4 6 22.17 0.81
 2 5 6 96.55 1.72
 2 7 6 75.55 1.54
 2 9 6 4.82 0.48
 2 10 6 11.86 0.69
 2 11 6 102.32 1.76
 2 12 6 7.72 0.54
 2 13 6 61.04 1.4
 2 14 6 11.03 0.74
 2 15 6 55.61 1.42
 2 16 6 15.05 0.89
 2 17 6 45.95 1.35
 2 18 6 48.63 1.44
 2 19 6 2.3 0.45
 2 20 6 3.73 0.49
 2 21 6 13.47 0.96
 2 22 6 44.77 1.4
 2 0 7 7.27 1
 2 1 7 43.03 1.8
 2 2 7 12.3 1.13
 2 3 7 14.19 1.2
 2 4 7 127.68 2.63
 2 5 7 69.55 1.55
 2 6 7 28.73 1.05
 2 7 7 81.96 1.75
 2 8 7 80.69 1.74
 2 9 7 4.88 0.53
 2 10 7 9.3 0.8
 2 11 7 95.61 2.03
 2 12 7 2.13 0.4
 2 13 7 47.92 1.34
 2 14 7 39.43 1.23
 2 15 7 32.1 1.18
 2 16 7 4.2 0.49
 2 17 7 49.79 1.46
 2 18 7 9.7 0.76
 2 19 7 6.87 0.64
 2 20 7 0.96 0.45
 2 21 7 10.18 0.8
 2 0 8 52.97 2.17
 2 1 8 57.62 2.28
 2 2 8 23.09 1.58
 2 3 8 28.44 1.67
 2 4 8 15.61 1.38
 2 5 8 55.38 1.5
 2 6 8 46.09 1.42
 2 7 8 40.97 1.35
 2 9 8 11.52 0.8
 2 10 8 1.38 0.53
 2 11 8 8.35 0.78
 2 13 8 30.78 1.35
 2 14 8 9.77 0.81
 2 15 8 6.87 0.7
 2 16 8 3.18 0.48
 2 17 8 23.02 1.12
 2 18 8 1.88 0.45
 2 19 8 6.59 0.55
 2 0 9 74.16 2.74
 2 1 9 17.13 1.5
 2 2 9 107.15 3.39
 2 3 9 5.25 1.14
 2 4 9 47.78 2.28
 2 5 9 11.23 1.4
 2 6 9 48.84 1.55
 2 7 9 10.35 0.92
 2 8 9 3.29 0.55
 2 9 9 37.58 1.42
 2 10 9 13.83 1.02
 2 11 9 15.31 1.07
 2 12 9 17.01 1.13
 2 13 9 34.42 1.44
 2 14 9 70.83 1.96
 2 15 9 1.07 0.59
 2 16 9 15.22 1
 2 17 9 4.25 0.53
 2 0 10 48.68 2.43
 2 1 10 65.82 2.8
 2 2 10 2.8 1.31
 2 3 10 6.44 1.38
 2 4 10 4.59 1.32
 2 5 10 45.72 2.39
 2 6 10 16.63 1.67
 2 7 10 25.69 1.31
 2 8 10 29.78 1.39
 2 9 10 11.98 0.91
 2 10 10 32.82 1.44
 2 11 10 43.42 1.57
 2 12 10 47.34 1.66
 2 13 10 6.95 0.69
 2 14 10 16.75 1.14
 2 15 10 2.89 0.59
 2 0 11 12.34 1.69
 2 1 11 9.71 1.63
 2 2 11 3.24 1.52
 2 3 11 7.11 1.5
 2 6 11 13.36 1.69
 2 8 11 5.54 0.66
 2 10 11 6.17 0.79
 2 11 11 4.49 0.62
 2 0 12 45.72 2.63
 2 1 12 20.15 2.11
 2 2 12 6.09 1.71
 2 3 12 41.74 2.52
 2 4 12 10.96 1.82
 2 6 12 28.74 2.21
 3 1 0 30.35 0.5
 3 3 0 67.71 0.87
 3 4 0 404.69 3.96
 3 5 0 204.12 2.17
 3 6 0 38.59 0.69
 3 7 0 237.87 2.56
 3 8 0 79.03 1.14
 3 9 0 105.46 1.41
 3 10 0 29.39 0.71
 3 11 0 246.01 2.81
 3 12 0 8.01 0.52
 3 13 0 2.68 0.46
 3 14 0 3.67 0.5
 3 15 0 23.52 0.84
 3 16 0 42 1.12
 3 17 0 41.39 1.15
 3 18 0 2.09 0.38
 3 19 0 2.88 0.42
 3 20 0 27.33 1.06
 3 21 0 29.72 1.14
 3 22 0 4 0.49
 3 24 0 7.89 0.65
 3 25 0 28.94 1.42
 3 0 1 171.9 1.82
 3 1 1 361.09 3.57
 3 2 1 57.7 0.77
 3 3 1 425 4.17
 3 4 1 80.13 1.02
 3 5 1 23.78 0.52
 3 6 1 67.48 0.97
 3 7 1 155.8 1.82
 3 8 1 41.79 0.79
 3 9 1 373.92 3.94
 3 10 1 36.12 0.8
 3 11 1 52.44 1.01
 3 12 1 53.24 1.07
 3 13 1 87.63 1.49
 3 14 1 26.48 0.85
 3 15 1 1.95 0.38
 3 16 1 38.53 1.08
 3 17 1 29.54 0.99
 3 18 1 49.99 1.31
 3 19 1 19.3 0.91
 3 20 1 3.62 0.46
 3 21 1 66.23 1.61
 3 22 1 60.66 1.61
 3 23 1 15.13 0.95
 3 24 1 29.19 1.19
 3 25 1 7.63 0.77
 3 1 2 175.87 1.92
 3 2 2 265.99 2.74
 3 3 2 261.1 2.72
 3 4 2 53.89 0.84
 3 5 2 308.15 3.2
 3 6 2 624.37 6.13
 3 7 2 7.15 0.42
 3 8 2 87.09 1.25
 3 9 2 60.9 1.04
 3 10 2 248.46 2.83
 3 11 2 33.87 0.84
 3 12 2 104.16 1.59
 3 13 2 25.65 0.8
 3 14 2 6.5 0.59
 3 15 2 12.62 0.71
 3 16 2 35.92 1.04
 3 17 2 27.92 0.99
 3 18 2 8.85 0.71
 3 19 2 5.41 0.54
 3 20 2 11.32 0.84
 3 22 2 2.75 0.46
 3 23 2 9.6 0.87
 3 24 2 26.97 1.16
 3 25 2 4.44 0.57
 3 0 3 179.46 2.01
 3 1 3 246.04 2.62
 3 2 3 17.02 0.5
 3 3 3 163.62 1.88
 3 4 3 12.34 0.47
 3 5 3 209.43 2.33
 3 6 3 3.32 0.38
 3 7 3 248.87 2.77
 3 8 3 42.15 0.86
 3 9 3 25.6 0.71
 3 10 3 11.31 0.56
 3 11 3 74.27 1.29
 3 12 3 39.3 0.96
 3 13 3 12.15 0.66
 3 14 3 8.87 0.59
 3 15 3 11.77 0.72
 3 16 3 2 0.4
 3 17 3 8 0.63
 3 19 3 10.07 0.82
 3 20 3 5.98 0.52
 3 21 3 1.58 0.44
 3 22 3 6.25 0.55
 3 23 3 38.95 1.36
 3 24 3 8.32 0.72
 3 0 4 11.34 0.46
 3 1 4 110.89 1.45
 3 2 4 30.29 0.69
 3 3 4 78.37 1.16
 3 4 4 24.46 0.64
 3 5 4 264.71 2.93
 3 6 4 78.26 1.22
 3 7 4 58.25 1.05
 3 8 4 52.73 1.03
 3 9 4 65.93 1.19
 3 10 4 20.54 0.72
 3 11 4 28.39 0.86
 3 12 4 29.33 0.89
 3 13 4 102.41 1.72
 3 14 4 9.83 0.68
 3 15 4 36.77 1.1
 3 16 4 16.91 0.84
 3 17 4 31.49 1.1
 3 18 4 24.93 1.04
 3 19 4 16.51 0.93
 3 20 4 20.39 1
 3 21 4 25.18 1.11
 3 22 4 6.82 0.62
 3 23 4 9.84 0.86
 3 24 4 1.07 0.44
 3 0 5 48.87 0.95
 3 1 5 43.75 0.9
 3 2 5 34.7 0.82
 3 3 5 71.67 1.19
 3 4 5 70.1 1.19
 3 5 5 70.83 1.22
 3 6 5 43.05 0.94
 3 7 5 119.93 1.73
 3 8 5 183.12 2.34
 3 9 5 1.78 0.5
 3 10 5 130.65 1.95
 3 11 5 7.14 0.53
 3 12 5 120.82 1.93
 3 13 5 10.05 0.71
 3 14 5 62.56 1.44
 3 15 5 43.27 1.23
 3 16 5 9.79 0.77
 3 17 5 3.07 0.44
 3 18 5 6.27 0.53
 3 19 5 10.37 0.77
 3 20 5 2.77 0.47
 3 21 5 3.5 0.49
 3 22 5 14.8 0.99
 3 23 5 3.69 0.48
 3 1 6 3.7 0.52
 3 2 6 40.8 1.08
 3 3 6 4.72 0.56
 3 4 6 9.35 0.67
 3 5 6 20.57 0.85
 3 6 6 18.23 0.85
 3 7 6 38.49 1.13
 3 8 6 18.36 0.79
 3 9 6 31.71 0.96
 3 10 6 23.47 0.88
 3 11 6 66.41 1.42
 3 12 6 3.53 0.43
 3 13 6 55.3 1.38
 3 14 6 25.18 1.01
 3 15 6 7.03 0.58
 3 16 6 40.8 1.29
 3 17 6 23.45 1.06
 3 18 6 9.96 0.76
 3 19 6 21.34 1.07
 3 20 6 62.09 1.64
 3 21 6 5.65 0.53
 3 22 6 5.04 0.51
 3 0 7 5.79 1.03
 3 2 7 148.13 3.68
 3 3 7 28.37 1.06
 3 4 7 9.43 0.78
 3 5 7 31.39 1.11
 3 6 7 11.75 0.85
 3 7 7 35.23 1.19
 3 8 7 10.91 0.85
 3 9 7 106.58 2.1
 3 10 7 49.55 1.29
 3 11 7 6.03 0.48
 3 12 7 2.34 0.41
 3 13 7 37.29 1.21
 3 14 7 48.01 1.36
 3 15 7 36.4 1.25
 3 16 7 2.72 0.46
 3 17 7 2.77 0.46
 3 18 7 7.67 0.64
 3 19 7 20.39 1.08
 3 20 7 8.97 0.75
 3 21 7 5.09 0.51
 3 0 8 2.09 1.14
 3 1 8 111.38 3.27
 3 2 8 58.22 2.32
 3 3 8 44.87 2.07
 3 4 8 38.16 1.29
 3 5 8 37.74 1.29
 3 6 8 25.65 1.12
 3 7 8 29.61 1.19
 3 8 8 32.69 1.27
 3 9 8 21.71 1.11
 3 10 8 4.31 0.57
 3 11 8 97.84 2.19
 3 12 8 16.91 1.07
 3 13 8 6.18 0.59
 3 14 8 4.49 0.5
 3 15 8 17.64 0.98
 3 16 8 15.03 0.98
 3 17 8 10.98 0.9
 3 18 8 8.15 0.65
 3 19 8 22.59 1.1
 3 0 9 67.55 2.68
 3 1 9 11.69 1.42
 3 2 9 18.97 1.62
 3 3 9 13.65 1.5
 3 4 9 99.79 3.33
 3 6 9 7.92 0.66
 3 7 9 8.83 0.74
 3 8 9 42.33 1.52
 3 9 9 6.16 0.64
 3 10 9 27.36 1.28
 3 11 9 4.16 0.6
 3 12 9 4.83 0.63
 3 13 9 1.51 0.57
 3 14 9 30.5 1.35
 3 15 9 6.28 0.61
 3 16 9 8.83 0.66
 3 17 9 21.33 1.07
 3 1 10 56.17 2.58
 3 2 10 27.18 1.99
 3 3 10 80.73 3.14
 3 4 10 11.69 1.6
 3 5 10 7 1.46
 3 6 10 22.84 1.24
 3 7 10 11.45 0.88
 3 8 10 7.1 0.68
 3 9 10 32.67 1.44
 3 10 10 7.43 0.84
 3 11 10 4.48 0.62
 3 12 10 1.1 0.58
 3 13 10 18.66 1.21
 3 14 10 16.61 1.13
 3 1 11 10.74 1.71
 3 2 11 14.83 1.74
 3 3 11 34.11 2.27
 3 4 11 16.58 1.89
 3 5 11 15.32 1.77
 3 6 11 11.88 1.73
 3 7 11 22.08 1.28
 3 8 11 6.39 0.81
 3 9 11 10.53 0.84
 3 10 11 8.8 0.87
 3 11 11 9.2 3.15
 3 0 12 5.4 1.78
 3 1 12 7.16 1.75
 3 2 12 3.2 1.73
 4 0 0 384.26 3.82
 4 1 0 378.52 3.81
 4 2 0 39.44 0.69
 4 3 0 1.72 0.32
 4 4 0 36.23 0.69
 4 5 0 15.1 0.5
 4 6 0 128.95 1.6
 4 7 0 86.27 1.24
 4 8 0 129.71 1.67
 4 9 0 127.53 1.69
 4 10 0 67.69 1.17
 4 11 0 12.4 0.61
 4 12 0 235.44 2.92
 4 13 0 67.78 1.29
 4 14 0 2.76 0.37
 4 15 0 12.38 0.71
 4 16 0 88.66 1.66
 4 17 0 1.16 0.37
 4 18 0 2 0.4
 4 19 0 7.1 0.66
 4 21 0 7.82 0.62
 4 23 0 4.69 0.52
 4 24 0 21.39 1.08
 4 0 1 1.43 0.3
 4 1 1 145.52 1.67
 4 2 1 33.9 0.65
 4 3 1 147.54 1.72
 4 4 1 11.88 0.46
 4 5 1 58.78 0.93
 4 6 1 42.59 0.81
 4 7 1 240.36 2.68
 4 8 1 42.07 0.85
 4 9 1 4.16 0.41
 4 10 1 33.52 0.82
 4 11 1 260.87 3.04
 4 12 1 66.36 1.25
 4 13 1 42.07 1.04
 4 14 1 45.21 1.11
 4 15 1 44.08 1.15
 4 16 1 51.37 1.27
 4 17 1 16.69 0.86
 4 18 1 30.37 1.06
 4 19 1 41.73 1.26
 4 20 1 32 1.17
 4 21 1 7.57 0.7
 4 22 1 13.99 0.96
 4 23 1 2.14 0.47
 4 24 1 19.2 1.04
 4 25 1 5.12 0.58
 4 0 2 10.51 0.44
 4 1 2 258.78 2.78
 4 2 2 9.49 0.44
 4 3 2 73.58 1.07
 4 4 2 195.81 2.2
 4 5 2 132.96 1.67
 4 6 2 31.67 0.72
 4 7 2 173.39 2.1
 4 8 2 158.09 1.97
 4 9 2 5.52 0.45
 4 10 2 40.36 0.91
 4 11 2 18.31 0.69
 4 12 2 45.35 1.05
 4 14 2 14.12 0.73
 4 15 2 14.74 0.77
 4 16 2 16.2 0.83
 4 17 2 18.96 0.9
 4 18 2 5.99 0.54
 4 19 2 10.97 0.83
 4 20 2 8.27 0.62
 4 21 2 9.32 0.82
 4 22 2 9.51 0.66
 4 23 2 17.36 1.02
 4 24 2 1.58 0.45
 4 0 3 4.59 0.39
 4 1 3 219.91 2.44
 4 2 3 37.63 0.77
 4 3 3 454.2 4.6
 4 4 3 93.11 1.32
 4 5 3 106.19 1.46
 4 6 3 5.31 0.43
 4 7 3 59.21 1.06
 4 8 3 85.31 1.36
 4 9 3 31.31 0.82
 4 10 3 16.57 0.67
 4 11 3 29.08 0.85
 4 12 3 41.18 1.05
 4 13 3 12.06 0.7
 4 14 3 22.04 0.88
 4 15 3 72.13 1.5
 4 16 3 26.78 1
 4 17 3 0.94 0.4
 4 18 3 21.17 0.98
 4 19 3 34.32 1.18
 4 20 3 12.93 0.88
 4 21 3 33.07 1.24
 4 22 3 24.92 1.16
 4 23 3 0.97 0.45
 4 24 3 13.66 0.96
 4 0 4 75.69 1.17
 4 1 4 121.44 1.61
 4 2 4 33.41 0.78
 4 3 4 94.73 1.38
 4 4 4 34.38 0.8
 4 5 4 85.5 1.33
 4 6 4 54.91 1.06
 4 7 4 42.08 0.94
 4 8 4 8.74 0.53
 4 9 4 1.41 0.49
 4 10 4 35.34 0.94
 4 11 4 24.05 0.83
 4 12 4 67.56 1.37
 4 13 4 25.55 0.92
 4 14 4 9.01 0.63
 4 15 4 39.21 1.18
 4 16 4 52.82 1.38
 4 17 4 58.33 1.49
 4 18 4 1.55 0.42
 4 19 4 8.33 0.64
 4 20 4 22.07 1.08
 4 21 4 19.7 1.04
 4 22 4 2.05 0.49
 4 23 4 62.65 1.63
 4 0 5 27.35 0.76
 4 1 5 22.55 0.7
 4 2 5 6.07 0.49
 4 3 5 160.49 2.07
 4 4 5 28.01 0.79
 4 5 5 82.93 1.39
 4 6 5 13.5 0.62
 4 7 5 34.49 0.93
 4 8 5 47.23 1.08
 4 9 5 44 1.1
 4 10 5 26.6 0.88
 4 11 5 9.68 0.66
 4 12 5 18.93 0.87
 4 13 5 6.59 0.59
 4 14 5 8.33 0.64
 4 15 5 1.92 0.41
 4 16 5 20.77 0.98
 4 17 5 10.15 0.8
 4 18 5 2.26 0.45
 4 19 5 5.34 0.52
 4 20 5 28.45 1.18
 4 21 5 2.18 0.46
 4 22 5 1.06 0.45
 4 1 6 86.65 1.48
 4 2 6 15.01 0.68
 4 3 6 25.21 0.83
 4 4 6 11.62 0.66
 4 5 6 135.21 1.98
 4 6 6 40.45 1.06
 4 7 6 39.59 1.07
 4 8 6 53.12 1.26
 4 9 6 132.98 2.08
 4 10 6 25.88 0.97
 4 11 6 35.8 1.08
 4 12 6 61.91 1.45
 4 13 6 48.32 1.31
 4 14 6 12.24 0.82
 4 15 6 53.54 1.45
 4 16 6 17.91 0.97
 4 17 6 41.49 1.34
 4 18 6 26.06 1.12
 4 19 6 36.32 1.29
 4 20 6 1.82 0.45
 4 21 6 22.04 1.1
 4 0 7 135.5 2.06
 4 1 7 9.25 0.72
 4 2 7 12.58 0.84
 4 3 7 11.87 0.81
 4 4 7 63.92 1.56
 4 5 7 16.07 0.9
 4 6 7 19.75 0.85
 4 7 7 25.63 0.96
 4 8 7 50.61 1.3
 4 9 7 6.11 0.6
 4 10 7 43.05 1.22
 4 11 7 51.08 1.37
 4 12 7 39.24 1.22
 4 13 7 10.31 0.73
 4 14 7 30.01 1.16
 4 15 7 2.08 0.44
 4 16 7 3.3 0.47
 4 17 7 9.22 0.77
 4 18 7 5.59 0.53
 4 19 7 12.67 0.91
 4 20 7 1.91 0.45
 4 0 8 43.44 2.07
 4 1 8 19.25 1.24
 4 2 8 13.46 0.9
 4 3 8 11.58 0.89
 4 4 8 28.62 1.17
 4 5 8 4.32 0.54
 4 6 8 8.86 0.76
 4 7 8 31.95 1.29
 4 8 8 3.66 0.55
 4 9 8 87.41 2.08
 4 10 8 18.79 0.98
 4 11 8 8.68 0.74
 4 12 8 0.83 0.44
 4 13 8 51.53 1.49
 4 14 8 33.45 1.25
 4 15 8 2.2 0.46
 4 16 8 9.62 0.78
 4 18 8 15.95 0.98
 4 0 9 18.87 1.66
 4 1 9 13.45 1.5
 4 2 9 13.05 1.47
 4 3 9 23.72 1.19
 4 4 9 58.18 1.69
 4 5 9 13.62 1.01
 4 6 9 35.51 1.44
 4 7 9 5.49 0.63
 4 8 9 83.62 2.09
 4 9 9 16.7 1.1
 4 10 9 19.53 1.14
 4 12 9 23.37 1.29
 4 13 9 9.12 0.76
 4 14 9 11.55 0.9
 4 15 9 26.03 1.15
 4 16 9 2.41 0.46
 4 1 10 81.46 3.19
 4 2 10 13.93 1.66
 4 3 10 3.05 1.43
 4 4 10 29.69 1.35
 4 5 10 56.67 1.8
 4 6 10 27.6 1.35
 4 7 10 15.29 1.11
 4 8 10 15.21 1.11
 4 10 10 14.8 1.11
 4 11 10 6.93 0.69
 4 12 10 1.59 0.58
 4 13 10 8.52 0.72
 4 0 11 27.35 2.14
 4 2 11 3.11 1.5
 4 3 11 8.85 1.61
 4 4 11 32.39 2.25
 4 5 11 12.89 1.36
 4 7 11 6.63 0.68
 4 8 11 20.2 1.27
 4 9 11 9.66 0.86
 5 1 0 39.39 0.76
 5 2 0 42.8 0.82
 5 3 0 226.6 2.53
 5 4 0 59.84 1.01
 5 5 0 71.67 1.12
 5 7 0 11.56 0.54
 5 8 0 16.03 0.61
 5 9 0 25.08 0.74
 5 10 0 37.83 0.92
 5 11 0 36.2 0.94
 5 12 0 1.59 0.51
 5 13 0 12 0.7
 5 14 0 51.63 1.24
 5 15 0 15.11 0.82
 5 16 0 4.5 0.44
 5 17 0 10.31 0.69
 5 18 0 6.17 0.65
 5 21 0 0.9 0.45
 5 22 0 7.79 0.64
 5 24 0 2.02 0.46
 5 0 1 5.85 0.41
 5 1 1 131.14 1.63
 5 2 1 89.2 1.27
 5 3 1 374.32 3.84
 5 4 1 5.2 0.41
 5 5 1 35 0.77
 5 6 1 69.77 1.15
 5 7 1 151.44 1.93
 5 8 1 3.14 0.42
 5 9 1 57.28 1.11
 5 10 1 12.49 0.61
 5 11 1 67.15 1.27
 5 12 1 21.35 0.81
 5 13 1 18.65 0.83
 5 14 1 15.89 0.78
 5 15 1 213.92 2.88
 5 16 1 60.28 1.42
 5 17 1 4.18 0.45
 5 18 1 7.57 0.69
 5 19 1 52.66 1.47
 5 20 1 50.78 1.44
 5 21 1 3.45 0.48
 5 22 1 0.89 0.46
 5 23 1 1.85 0.45
 5 24 1 14.38 0.94
 5 0 2 324.72 3.45
 5 1 2 166.27 2.02
 5 3 2 247.7 2.8
 5 4 2 84.22 1.28
 5 5 2 41.83 0.87
 5 6 2 6.47 0.46
 5 7 2 12.7 0.58
 5 8 2 28.63 0.79
 5 9 2 36.77 0.91
 5 10 2 1.37 0.47
 5 11 2 15.98 0.72
 5 12 2 122.17 1.9
 5 14 2 7.42 0.66
 5 15 2 3.02 0.4
 5 16 2 59.52 1.44
 5 17 2 14.46 0.86
 5 18 2 11.36 0.82
 5 19 2 29.82 1.13
 5 20 2 2.12 0.45
 5 21 2 38.39 1.31
 5 22 2 1.74 0.45
 5 23 2 5.26 0.58
 5 24 2 7.23 0.91
 5 0 3 30.56 0.75
 5 1 3 195.15 2.33
 5 2 3 24.04 0.68
 5 3 3 9.39 0.51
 5 4 3 1.33 0.41
 5 5 3 67.44 1.17
 5 6 3 34.18 0.84
 5 7 3 62.96 1.18
 5 8 3 18.27 0.68
 5 9 3 8.91 0.59
 5 10 3 42.5 1.05
 5 11 3 25.45 0.88
 5 12 3 26.98 0.92
 5 13 3 18.8 0.84
 5 14 3 46.24 1.21
 5 15 3 3.66 0.43
 5 16 3 49.99 1.36
 5 17 3 23.33 1.01
 5 18 3 23.54 1.06
 5 19 3 4.35 0.5
 5 20 3 55.58 1.55
 5 21 3 8.12 0.66
 5 22 3 4.72 0.51
 5 23 3 8.51 0.64
 5 1 4 68.68 1.19
 5 2 4 42.89 0.93
 5 3 4 27.82 0.8
 5 4 4 16.97 0.66
 5 5 4 6.14 0.51
 5 6 4 27.89 0.83
 5 7 4 29.58 0.86
 5 8 4 87.88 1.51
 5 9 4 2.62 0.38
 5 10 4 110 1.8
 5 11 4 34.01 1.02
 5 12 4 84.19 1.6
 5 13 4 4.32 0.43
 5 14 4 84.6 1.7
 5 15 4 20.32 0.96
 5 16 4 21.81 0.99
 5 17 4 8.11 0.69
 5 18 4 25.08 1.08
 5 19 4 74.4 1.77
 5 21 4 43.4 1.4
 5 22 4 11.53 0.94
 5 0 5 6.94 0.56
 5 1 5 182.85 2.35
 5 2 5 31.26 0.88
 5 3 5 15.81 0.67
 5 4 5 71.64 1.34
 5 5 5 58.48 1.23
 5 6 5 18.29 0.78
 5 7 5 33.88 0.96
 5 8 5 49.33 1.19
 5 9 5 10.73 0.7
 5 10 5 18.61 0.83
 5 11 5 20.04 0.88
 5 12 5 0.95 0.38
 5 13 5 17.45 0.9
 5 14 5 41.52 1.23
 5 15 5 1.29 0.42
 5 16 5 18.39 0.94
 5 17 5 3.61 0.48
 5 18 5 29.01 1.16
 5 19 5 3.09 0.48
 5 20 5 11.72 0.94
 5 21 5 8.66 0.66
 5 0 6 46.51 1.14
 5 1 6 44.63 1.1
 5 2 6 10.89 0.69
 5 3 6 52.99 1.22
 5 4 6 48.87 1.19
 5 5 6 78.82 1.53
 5 6 6 13.19 0.73
 5 7 6 102.84 1.8
 5 8 6 21.57 0.9
 5 9 6 20.68 0.88
 5 10 6 67.76 1.5
 5 11 6 78.65 1.65
 5 13 6 66.06 1.58
 5 14 6 52.96 1.45
 5 15 6 15.01 0.91
 5 16 6 5.23 0.52
 5 17 6 51.86 1.51
 5 18 6 7.12 0.64
 5 19 6 5.13 0.52
 5 0 7 1.46 0.39
 5 1 7 29.37 0.99
 5 2 7 16.43 0.84
 5 3 7 3.95 0.43
 5 4 7 105.65 1.86
 5 5 7 10.17 0.67
 5 6 7 20.64 0.9
 5 7 7 9.54 0.74
 5 8 7 98.39 1.87
 5 9 7 11.2 0.76
 5 10 7 1.98 0.42
 5 11 7 4.19 0.47
 5 12 7 13.02 0.79
 5 13 7 15.93 0.92
 5 14 7 6.29 0.54
 5 15 7 17.98 1
 5 16 7 7.72 0.75
 5 17 7 4.82 0.52
 5 18 7 2.88 0.47
 5 0 8 35.97 1.16
 5 1 8 46.9 1.3
 5 2 8 3.19 0.43
 5 3 8 0.68 0.41
 5 4 8 19.15 0.96
 5 5 8 137.71 2.3
 5 7 8 5.16 0.49
 5 8 8 2.89 0.45
 5 9 8 23.72 1.05
 5 10 8 2.02 0.44
 5 11 8 12.49 0.88
 5 12 8 7.94 0.64
 5 13 8 31.88 1.25
 5 14 8 8.01 0.65
 5 15 8 8.66 0.65
 5 16 8 11.73 0.9
 5 17 8 57.86 1.57
 5 1 9 29.53 1.13
 5 2 9 34.85 1.4
 5 3 9 5.4 0.62
 5 4 9 6.11 0.64
 5 5 9 13.93 1.06
 5 6 9 26.77 1.28
 5 7 9 9.36 0.84
 5 8 9 1.09 0.57
 5 9 9 1.3 0.44
 5 10 9 20.95 1.06
 5 11 9 15.24 0.98
 5 12 9 1.68 0.45
 5 13 9 8.62 0.66
 5 14 9 6.67 0.55
 5 15 9 2.58 0.47
 5 0 10 73.66 3.1
 5 1 10 5.12 0.92
 5 2 10 2.79 0.59
 5 3 10 50.21 1.7
 5 4 10 24.14 1.28
 5 5 10 29.47 1.44
 5 6 10 6.49 0.68
 5 7 10 17.52 1.17
 5 8 10 6.85 0.68
 5 9 10 32.12 1.41
 5 11 10 1.99 0.56
 5 12 10 5.77 0.53
 5 0 11 3.67 1.68
 5 1 11 23.38 2.01
 5 2 11 12.06 1.64
 5 3 11 16.07 1.17
 5 4 11 10.79 0.91
 5 6 11 39.02 1.52
 5 7 11 2.38 0.59
 6 0 0 131.62 1.73
 6 1 0 64.91 1.11
 6 2 0 4.74 0.44
 6 3 0 31 0.78
 6 4 0 9.72 0.51
 6 5 0 74.84 1.26
 6 6 0 69.04 1.22
 6 7 0 82.58 1.39
 6 8 0 57.7 1.16
 6 10 0 86.06 1.54
 6 12 0 62.7 1.34
 6 13 0 21 0.89
 6 14 0 9.05 0.64
 6 15 0 27.85 1.01
 6 16 0 7.13 0.64
 6 17 0 8.75 0.69
 6 18 0 20.76 1.02
 6 19 0 6.82 0.69
 6 21 0 2.22 0.46
 6 22 0 23.04 1.09
 6 0 1 38.7 0.86
 6 1 1 116 1.6
 6 2 1 83.83 1.32
 6 3 1 74.5 1.24
 6 4 1 85.68 1.36
 6 5 1 102.3 1.53
 6 6 1 9.27 0.53
 6 7 1 59.72 1.16
 6 8 1 51.68 1.1
 6 9 1 1.43 0.51
 6 10 1 1.43 0.35
 6 11 1 26.08 0.89
 6 12 1 12.5 0.75
 6 13 1 116.98 1.95
 6 14 1 40.25 1.16
 6 15 1 18.15 0.88
 6 16 1 11.48 0.78
 6 17 1 70.33 1.62
 6 18 1 64.9 1.6
 6 19 1 18.12 0.98
 6 20 1 12.88 0.91
 6 21 1 7.86 0.65
 6 22 1 21.34 1.09
 6 23 1 9.13 0.87
 6 0 2 18.78 0.65
 6 1 2 111.48 1.6
 6 2 2 170.34 2.16
 6 3 2 3.24 0.43
 6 4 2 0.84 0.46
 6 5 2 46.28 1
 6 6 2 9.29 0.56
 6 7 2 17.54 0.7
 6 8 2 45.51 1.07
 6 9 2 5.33 0.57
 6 10 2 103.97 1.73
 6 11 2 3.62 0.41
 6 12 2 29.81 1.01
 6 13 2 10.52 0.67
 6 14 2 89.13 1.76
 6 15 2 1 0.4
 6 16 2 6.81 0.58
 6 17 2 13.93 0.88
 6 18 2 7.29 0.61
 6 19 2 6.77 0.61
 6 20 2 1.79 0.46
 6 21 2 8.54 0.77
 6 22 2 6.08 0.54
 6 23 2 13.13 1.56
 6 0 3 12 0.59
 6 1 3 97.05 1.5
 6 2 3 16.18 0.67
 6 3 3 194.95 2.42
 6 4 3 65.04 1.22
 6 5 3 4.44 0.52
 6 6 3 23.83 0.79
 6 7 3 56.06 1.18
 6 8 3 22.28 0.81
 6 9 3 24.73 0.88
 6 10 3 1.26 0.37
 6 11 3 6.66 0.52
 6 12 3 20.19 0.89
 6 13 3 4.28 0.43
 6 14 3 46.79 1.31
 6 15 3 31.45 1.12
 6 16 3 27.62 1.1
 6 17 3 12.46 0.87
 6 18 3 67.77 1.68
 6 19 3 45.76 1.44
 6 20 3 2.94 0.48
 6 21 3 20.38 1.09
 6 22 3 28.16 1.19
 6 0 4 1.02 0.48
 6 1 4 91.51 1.53
 6 2 4 20.45 0.75
 6 3 4 55.27 1.16
 6 4 4 0.89 0.57
 6 5 4 35.84 0.98
 6 6 4 65.18 1.33
 6 7 4 4.8 0.42
 6 8 4 16.45 0.77
 6 9 4 38.9 1.1
 6 10 4 47.02 1.23
 6 11 4 2.42 0.39
 6 12 4 26.61 1
 6 13 4 4.55 0.46
 6 14 4 38.62 1.23
 6 15 4 3.71 0.47
 6 16 4 31.07 1.16
 6 17 4 78.17 1.78
 6 18 4 9.62 0.79
 6 19 4 30.57 1.23
 6 20 4 12.03 0.91
 6 21 4 53.04 1.53
 6 0 5 13.91 0.74
 6 1 5 63.27 1.31
 6 2 5 19.14 0.79
 6 3 5 103.2 1.73
 6 4 5 18.58 0.8
 6 5 5 4.07 0.41
 6 6 5 42.65 1.12
 6 7 5 9.88 0.7
 6 9 5 32.82 1.07
 6 10 5 2.23 0.39
 6 11 5 18.82 0.91
 6 12 5 22.55 0.98
 6 13 5 9.28 0.62
 6 14 5 22.03 1.03
 6 15 5 1.86 0.44
 6 16 5 16.38 0.99
 6 17 5 1.84 0.45
 6 18 5 17.27 0.99
 6 19 5 5.85 0.54
 6 0 6 49.53 1.23
 6 1 6 98.39 1.74
 6 2 6 70.43 1.48
 6 3 6 54.4 1.3
 6 4 6 19.12 0.86
 6 5 6 77.48 1.58
 6 6 6 71.91 1.54
 6 7 6 6.17 0.48
 6 8 6 10.54 0.77
 6 9 6 73.95 1.63
 6 10 6 12.38 0.85
 6 11 6 32.3 1.15
 6 12 6 39.43 1.25
 6 13 6 33.83 1.23
 6 14 6 12.82 0.93
 6 15 6 42.38 1.35
 6 16 6 28.06 1.16
 6 17 6 22.19 1.09
 6 18 6 8.4 0.59
 6 19 6 13.93 0.93
 6 0 7 17.25 0.86
 6 1 7 2.19 0.4
 6 2 7 48.62 1.3
 6 3 7 11.5 0.79
 6 4 7 7.96 0.65
 6 5 7 20.15 0.91
 6 6 7 96 1.86
 6 7 7 2.26 0.43
 6 8 7 18.53 0.93
 6 9 7 4.96 0.55
 6 10 7 56.47 1.49
 6 11 7 4.99 0.51
 6 12 7 17.05 1
 6 13 7 15.13 0.97
 6 14 7 13.47 0.94
 6 15 7 3.43 0.49
 6 17 7 11.6 0.86
 6 18 7 6.9 0.55
 6 0 8 27.7 1.07
 6 1 8 1.22 0.42
 6 2 8 14.43 0.86
 6 3 8 48.19 1.36
 6 4 8 7.59 0.69
 6 5 8 3.32 0.46
 6 6 8 12.87 0.88
 6 7 8 51.95 1.44
 6 8 8 0.71 0.46
 6 9 8 3.07 0.47
 6 10 8 7.65 0.66
 6 11 8 17.23 1.02
 6 12 8 2.35 0.47
 6 13 8 10.22 0.74
 6 14 8 14.93 0.97
 6 15 8 40.36 1.35
 6 16 8 20.68 1.07
 6 0 9 38.2 1.3
 6 1 9 1.09 0.44
 6 2 9 11.18 0.86
 6 3 9 10.97 0.81
 6 4 9 8.78 0.76
 6 5 9 2.65 0.46
 6 6 9 12.79 0.9
 6 7 9 6.87 0.56
 6 8 9 29.44 1.17
 6 9 9 5.7 0.54
 6 10 9 41.24 1.38
 6 11 9 6.43 0.61
 6 12 9 35.66 1.29
 6 13 9 13.66 0.94
 6 0 10 4.83 0.52
 6 1 10 42.56 1.37
 6 2 10 44.84 1.43
 6 3 10 1.58 0.48
 6 4 10 6.88 0.56
 6 5 10 50.54 1.49
 6 6 10 8.39 0.66
 6 7 10 22.1 1.11
 6 8 10 1.54 0.45
 6 9 10 4.44 0.51
 6 0 11 7.28 0.63
 6 1 11 29 1.37
 6 2 11 4.2 0.61
 7 2 0 69.96 1.28
 7 3 0 13.38 0.62
 7 4 0 3.73 0.51
 7 5 0 51.47 1.14
 7 6 0 20.66 0.79
 7 7 0 2.37 0.36
 7 8 0 33.94 0.98
 7 9 0 42.04 1.1
 7 10 0 95.95 1.72
 7 11 0 32.04 1.04
 7 12 0 23.78 0.93
 7 14 0 17.05 0.88
 7 15 0 14.81 0.88
 7 16 0 2.43 0.45
 7 17 0 11.25 0.85
 7 18 0 1.2 0.45
 7 19 0 3.03 0.48
 7 20 0 24.32 1.1
 7 21 0 17.46 1.02
 7 22 0 1.4 0.47
 7 0 1 214.28 2.65
 7 1 1 55.21 1.12
 7 2 1 15.57 0.68
 7 3 1 40.6 0.97
 7 4 1 68.46 1.28
 7 5 1 71.35 1.34
 7 6 1 39 1.01
 7 7 1 22.34 0.82
 7 8 1 1.12 0.36
 7 9 1 98.03 1.72
 7 10 1 18.63 0.84
 7 11 1 17.79 0.85
 7 13 1 36.16 1.14
 7 14 1 17.68 0.95
 7 15 1 10.5 0.79
 7 16 1 16.95 0.96
 7 17 1 35.15 1.25
 7 18 1 41.87 1.36
 7 19 1 25.74 1.15
 7 20 1 10.94 0.9
 7 21 1 24.64 1.14
 7 22 1 32.84 1.26
 7 0 2 11.24 0.63
 7 1 2 2 0.5
 7 2 2 37.9 0.97
 7 3 2 28.43 0.86
 7 4 2 12.35 0.66
 7 5 2 49.41 1.12
 7 6 2 203.96 2.64
 7 7 2 6.92 0.5
 7 8 2 17.08 0.8
 7 9 2 23.02 0.92
 7 10 2 139.06 2.18
 7 11 2 10.41 0.66
 7 12 2 56.99 1.4
 7 13 2 5.15 0.52
 7 14 2 5.63 0.5
 7 15 2 19.54 0.94
 7 16 2 14.82 0.92
 7 17 2 6.01 0.59
 7 18 2 10.97 0.87
 7 19 2 1.62 0.46
 7 20 2 1.84 0.46
 7 21 2 0.96 0.45
 7 0 3 3.68 0.54
 7 1 3 115.38 1.81
 7 2 3 29.46 0.91
 7 3 3 17.52 0.77
 7 4 3 23.98 0.85
 7 5 3 100.35 1.69
 7 6 3 43.28 1.1
 7 7 3 11.74 0.7
 7 8 3 36.58 1.07
 7 9 3 5.55 0.51
 7 10 3 5.85 0.51
 7 11 3 5.81 0.6
 7 12 3 14.53 0.83
 7 13 3 20.85 0.97
 7 14 3 41.57 1.3
 7 15 3 15.95 0.92
 7 16 3 23.99 1.12
 7 17 3 31.69 1.23
 7 18 3 7.72 0.64
 7 19 3 20.64 1.08
 7 20 3 12.35 0.91
 7 21 3 8.66 0.75
 7 0 4 2.55 0.38
 7 1 4 64.74 1.35
 7 2 4 11.66 0.71
 7 3 4 22.84 0.88
 7 4 4 55.68 1.27
 7 5 4 50.66 1.24
 7 6 4 47.41 1.2
 7 7 4 4.41 0.44
 7 8 4 8.93 0.64
 7 9 4 16.12 0.85
 7 10 4 11.52 0.78
 7 11 4 13.67 0.85
 7 12 4 26.58 1.06
 7 13 4 38.43 1.28
 7 14 4 11.52 0.86
 7 15 4 37.3 1.29
 7 16 4 34.61 1.24
 7 17 4 22.62 1.07
 7 18 4 15.72 0.98
 7 19 4 25.02 1.17
 7 20 4 1.89 0.46
 7 0 5 2.93 0.41
 7 1 5 21.52 0.88
 7 2 5 21.17 0.86
 7 3 5 7.07 0.61
 7 4 5 30.65 1.03
 7 5 5 31.84 1.05
 7 6 5 26.62 0.99
 7 7 5 43.84 1.24
 7 8 5 61.1 1.46
 7 9 5 4.71 0.47
 7 10 5 43.13 1.28
 7 11 5 11.73 0.84
 7 12 5 27.47 1.13
 7 13 5 4.47 0.49
 7 14 5 51.91 1.47
 7 15 5 3.07 0.47
 7 16 5 11.87 0.82
 7 17 5 3.93 0.5
 7 18 5 5.53 0.53
 7 19 5 5.35 0.52
 7 0 6 14.04 0.81
 7 1 6 59.83 1.43
 7 2 6 75.21 1.6
 7 3 6 56.22 1.41
 7 4 6 53.45 1.36
 7 5 6 6.33 0.54
 7 6 6 11.82 0.83
 7 7 6 32.81 1.16
 7 8 6 27.68 1.09
 7 9 6 8.68 0.71
 7 10 6 7.3 0.69
 7 11 6 24.59 1.06
 7 12 6 6.51 0.61
 7 13 6 13.08 0.91
 7 14 6 10.54 0.77
 7 15 6 17.03 1.02
 7 16 6 18.43 1.04
 7 17 6 14.44 0.98
 7 18 6 6.86 0.62
 7 0 7 29.82 1.12
 7 1 7 1.19 0.41
 7 2 7 70.53 1.63
 7 3 7 7.98 0.7
 7 4 7 3.05 0.45
 7 5 7 4.69 0.49
 7 6 7 3.18 0.46
 7 7 7 21.71 1.02
 7 8 7 34.61 1.21
 7 9 7 16.73 0.99
 7 10 7 36.05 1.28
 7 11 7 12.57 0.82
 7 12 7 20.02 1.09
 7 13 7 7.44 0.64
 7 14 7 28.31 1.22
 7 15 7 6.7 0.55
 7 0 8 1.16 0.44
 7 1 8 31.42 1.2
 7 2 8 69.38 1.66
 7 3 8 17.76 0.97
 7 4 8 6.18 0.6
 7 5 8 10.23 0.84
 7 6 8 4.38 0.5
 7 7 8 8.44 0.73
 7 8 8 3.81 0.54
 7 9 8 22.88 1.1
 7 10 8 2.05 0.46
 7 11 8 26.9 1.16
 7 12 8 16.74 0.99
 7 13 8 20.52 1.04
 7 14 8 2.37 0.46
 7 0 9 4.54 0.51
 7 1 9 4.34 0.51
 7 2 9 10.16 0.79
 7 3 9 7.01 0.59
 7 4 9 18.8 1.04
 7 5 9 10.44 0.69
 7 6 9 10.07 0.73
 7 7 9 3.72 0.5
 7 8 9 56.17 1.57
 7 10 9 30.95 1.21
 7 11 9 6.44 0.54
 7 1 10 30.44 1.22
 7 2 10 3.84 0.49
 7 3 10 64.58 1.66
 7 4 10 7.28 0.56
 7 6 10 9.49 0.88
 8 0 0 2.3 0.37
 8 1 0 1.67 0.36
 8 2 0 48.3 1.14
 8 4 0 2.32 0.38
 8 5 0 10.37 0.68
 8 6 0 128.34 2.04
 8 7 0 17.58 0.84
 8 8 0 5.59 0.51
 8 9 0 62.68 1.45
 8 10 0 17.41 0.87
 8 11 0 22.28 0.95
 8 12 0 9.96 0.66
 8 13 0 57.13 1.47
 8 14 0 1.25 0.43
 8 15 0 1.75 0.44
 8 16 0 35.41 1.25
 8 17 0 16.63 0.97
 8 19 0 9.07 0.67
 8 20 0 0.77 0.47
 8 0 1 30.8 0.97
 8 1 1 30.4 0.95
 8 2 1 94.17 1.65
 8 3 1 1.21 0.37
 8 4 1 31.91 0.98
 8 5 1 65.28 1.39
 8 6 1 2.49 0.4
 8 7 1 21.35 0.88
 8 8 1 4.99 0.5
 8 9 1 59.69 1.44
 8 10 1 4.24 0.44
 8 11 1 3.88 0.45
 8 12 1 20.74 0.98
 8 13 1 25.66 1.05
 8 14 1 4.44 0.49
 8 15 1 18.15 0.97
 8 16 1 8.53 0.76
 8 17 1 17.98 1.03
 8 18 1 3.84 0.5
 8 19 1 39.68 1.34
 8 20 1 36.63 1.28
 8 1 2 3.06 0.4
 8 2 2 31.58 0.99
 8 3 2 11.16 0.72
 8 4 2 126.58 2.02
 8 5 2 3.01 0.41
 8 6 2 48.84 1.24
 8 7 2 12.22 0.8
 8 8 2 178.44 2.58
 8 9 2 1.92 0.39
 8 10 2 22.63 0.97
 8 11 2 4.11 0.46
 8 12 2 27.12 1.07
 8 13 2 2.68 0.45
 8 14 2 26.6 1.1
 8 15 2 3.62 0.48
 8 16 2 20.78 1.04
 8 17 2 5.27 0.53
 8 18 2 2.86 0.48
 8 19 2 2.95 0.48
 8 20 2 10.19 0.76
 8 0 3 81.05 1.58
 8 1 3 1.86 0.39
 8 2 3 14.4 0.78
 8 3 3 34.19 1.04
 8 4 3 41.14 1.15
 8 5 3 22.49 0.92
 8 6 3 35.06 1.08
 8 7 3 34.21 1.1
 8 8 3 20.8 0.91
 8 9 3 58.43 1.44
 8 10 3 69.43 1.6
 8 11 3 10.74 0.81
 8 12 3 61.76 1.56
 8 13 3 36.7 1.24
 8 14 3 15.59 0.92
 8 16 3 12.01 0.89
 8 17 3 3.17 0.48
 8 18 3 5.84 0.54
 8 19 3 1.81 0.45
 8 0 4 5.39 0.49
 8 1 4 13.78 0.76
 8 2 4 16 0.82
 8 3 4 44.92 1.22
 8 4 4 23.28 0.95
 8 5 4 11.83 0.74
 8 6 4 6.76 0.52
 8 7 4 40.27 1.22
 8 8 4 63.89 1.53
 8 9 4 24.04 1.01
 8 10 4 30.14 1.13
 8 11 4 53.22 1.45
 8 12 4 15.34 0.91
 8 13 4 24.16 1.08
 8 14 4 24.48 1.12
 8 15 4 38.07 1.32
 8 16 4 8.23 0.59
 8 17 4 7.01 0.62
 8 0 5 0.65 0.41
 8 1 5 22.92 0.94
 8 2 5 17.84 0.88
 8 3 5 14.56 0.84
 8 4 5 16.74 0.87
 8 5 5 33.24 1.15
 8 6 5 45.63 1.31
 8 7 5 8.14 0.69
 8 8 5 36.23 1.23
 8 9 5 13.2 0.89
 8 10 5 48.57 1.42
 8 11 5 1.08 0.44
 8 12 5 52.75 1.52
 8 13 5 1.2 0.45
 8 14 5 5.37 0.53
 8 15 5 13.77 0.93
 8 16 5 10.02 0.88
 8 17 5 5.3 0.52
 8 0 6 83.87 1.78
 8 1 6 1.85 0.42
 8 2 6 8.24 0.69
 8 3 6 12.06 0.85
 8 4 6 36.21 1.21
 8 5 6 21.95 1.01
 8 6 6 16.09 0.93
 8 7 6 27.77 1.16
 8 8 6 12.75 0.93
 8 9 6 5.17 0.52
 8 11 6 28.97 1.21
 8 13 6 9.62 0.73
 8 14 6 3.23 0.49
 8 15 6 14.5 0.98
 8 16 6 18.37 1.03
 8 0 7 53.72 1.51
 8 1 7 4.91 0.5
 8 2 7 1.29 0.44
 8 3 7 11.11 0.76
 8 4 7 58.82 1.55
 8 5 7 0.99 0.45
 8 6 7 3.05 0.47
 8 7 7 35.17 1.27
 8 8 7 29.84 1.2
 8 9 7 10.15 0.79
 8 11 7 27.8 1.21
 8 12 7 32.13 1.22
 8 13 7 8.51 0.65
 8 14 7 12.93 0.93
 8 0 8 46.57 1.43
 8 1 8 43.99 1.4
 8 2 8 9.8 0.76
 8 3 8 34.62 1.29
 8 4 8 11.52 0.81
 8 5 8 13.87 0.97
 8 6 8 8.73 0.63
 8 7 8 13.11 0.94
 8 8 8 3.04 0.48
 8 9 8 3.84 0.5
 8 10 8 4.37 0.5
 8 11 8 22.01 1.08
 8 0 9 6.13 0.54
 8 1 9 5.7 0.54
 8 2 9 19.58 1.08
 8 3 9 16.82 1.01
 8 4 9 17.58 1.04
 8 5 9 0.88 0.49
 8 6 9 43.36 1.35
 8 7 9 22.75 1.1
 8 8 9 7.37 0.65
 9 2 0 23.63 0.94
 9 4 0 174.47 2.58
 9 6 0 6.56 0.55
 9 7 0 7.1 0.64
 9 8 0 124.05 2.17
 9 9 0 4.31 0.47
 9 10 0 15.48 0.91
 9 11 0 24.64 1.06
 9 12 0 5.44 0.52
 9 13 0 6.66 0.55
 9 14 0 41.51 1.36
 9 15 0 36.84 1.29
 9 18 0 4.58 0.51
 9 0 1 7.31 0.54
 9 1 1 11.7 0.75
 9 2 1 26.09 0.98
 9 3 1 12.79 0.79
 9 4 1 5.77 0.52
 9 5 1 6.86 0.62
 9 6 1 19.33 0.91
 9 7 1 38.75 1.23
 9 8 1 14.07 0.84
 9 9 1 38.19 1.2
 9 10 1 4.25 0.48
 9 11 1 34.08 1.21
 9 12 1 3.22 0.47
 9 13 1 58.71 1.57
 9 14 1 13.42 0.94
 9 15 1 4.14 0.5
 9 16 1 10.09 0.85
 9 17 1 21.58 1.08
 9 18 1 1.37 0.45
 9 0 2 110.47 1.97
 9 1 2 1.79 0.38
 9 2 2 4.51 0.44
 9 3 2 2.76 0.41
 9 4 2 90.84 1.79
 9 5 2 32.15 1.09
 9 6 2 9.86 0.79
 9 7 2 11.01 0.82
 9 8 2 6.2 0.51
 9 9 2 62.93 1.55
 9 10 2 9.91 0.78
 9 11 2 15.64 0.93
 9 12 2 19.14 1.02
 9 13 2 34.84 1.27
 9 14 2 10.45 0.8
 9 15 2 10.73 0.85
 9 16 2 18.06 1.03
 9 17 2 3.62 0.49
 9 18 2 12.88 0.89
 9 0 3 19.85 0.9
 9 1 3 20.28 0.93
 9 2 3 72.54 1.59
 9 4 3 7.67 0.58
 9 5 3 21.32 0.99
 9 6 3 27.45 1.08
 9 7 3 16.27 0.91
 9 8 3 84.89 1.82
 9 9 3 9.84 0.83
 9 10 3 49.01 1.42
 9 11 3 15.44 0.94
 9 12 3 43.8 1.37
 9 13 3 3.88 0.5
 9 14 3 30.19 1.23
 9 15 3 3.53 0.49
 9 16 3 2.12 0.46
 9 17 3 4.82 0.51
 9 0 4 65.64 1.57
 9 1 4 1.56 0.42
 9 2 4 3.4 0.45
 9 3 4 15.07 0.86
 9 4 4 41.86 1.27
 9 5 4 18.96 0.96
 9 6 4 28.73 1.09
 9 7 4 13.04 0.88
 9 8 4 34.58 1.22
 9 9 4 20.25 0.99
 9 10 4 48.37 1.45
 9 12 4 35.22 1.26
 9 13 4 1.3 0.46
 9 14 4 4.41 0.51
 9 15 4 5.26 0.53
 9 16 4 4.67 0.51
 9 0 5 68.3 1.66
 9 1 5 12.06 0.86
 9 2 5 43.03 1.32
 9 3 5 39.67 1.28
 9 4 5 13.06 0.89
 9 5 5 1.13 0.43
 9 6 5 17.58 0.99
 9 7 5 36.18 1.25
 9 8 5 20.34 1.01
 9 9 5 1.59 0.45
 9 10 5 2.87 0.47
 9 11 5 20.49 1.06
 9 12 5 11.51 0.88
 9 13 5 7.68 0.65
 9 14 5 2.76 0.48
 9 15 5 9.33 0.76
 9 0 6 0.87 0.44
 9 1 6 2.82 0.46
 9 2 6 15.81 0.95
 9 3 6 29.89 1.17
 9 4 6 9.05 0.75
 9 5 6 10.69 0.86
 9 6 6 9.96 0.83
 9 7 6 15.78 0.98
 9 8 6 3.15 0.49
 9 9 6 23.46 1.1
 9 10 6 5.15 0.58
 9 11 6 20.81 1.07
 9 12 6 9.07 0.74
 9 13 6 7.73 0.57
 9 0 7 18.08 1.02
 9 1 7 5.97 0.6
 9 2 7 20.43 1.08
 9 3 7 5.43 0.53
 9 4 7 19.37 1.07
 9 5 7 19.83 1.06
 9 6 7 62.34 1.64
 9 7 7 1.33 0.45
 9 8 7 20.81 1.04
 9 9 7 11.35 0.93
 9 10 7 13.23 0.92
 9 11 7 1.39 0.45
 9 0 8 4.33 0.51
 9 1 8 2.32 0.46
 9 2 8 2.91 0.48
 9 3 8 13.45 0.94
 9 4 8 23.27 1.13
 9 5 8 6.86 0.62
 9 6 8 18.67 1
 9 7 8 28.96 1.2
 9 8 8 5 0.52
 10 0 0 269.56 3.54
 10 2 0 10.15 0.79
 10 3 0 1.72 0.42
 10 4 0 117.8 2.14
 10 5 0 10.37 0.82
 10 6 0 24.21 1.05
 10 7 0 1.31 0.43
 10 8 0 3.04 0.47
 10 9 0 18.31 0.99
 10 10 0 3.66 0.49
 10 11 0 2.42 0.46
 10 12 0 1.9 0.46
 10 14 0 7.37 0.71
 10 15 0 1.58 0.45
 10 0 1 0.73 0.43
 10 1 1 40.48 1.26
 10 2 1 13.07 0.8
 10 3 1 18.89 0.94
 10 4 1 12.96 0.88
 10 5 1 5.74 0.57
 10 6 1 40.99 1.29
 10 7 1 11.7 0.78
 10 8 1 2.15 0.45
 10 9 1 9.95 0.85
 10 10 1 10.92 0.86
 10 11 1 48.06 1.45
 10 12 1 8.85 0.77
 10 13 1 9.22 0.68
 10 14 1 8.76 0.77
 10 15 1 16.77 1
 10 16 1 2.33 0.46
 10 0 2 51.16 1.42
 10 1 2 3.63 0.46
 10 2 2 50.13 1.43
 10 3 2 14.25 0.88
 10 4 2 18.61 0.94
 10 5 2 5.29 0.51
 10 6 2 2.67 0.46
 10 7 2 36.6 1.25
 10 8 2 7.32 0.71
 10 9 2 2.67 0.47
 10 10 2 32.3 1.25
 10 11 2 44.13 1.42
 10 12 2 2.31 0.47
 10 13 2 0.95 0.46
 10 14 2 34.41 1.27
 10 15 2 33.05 1.25
 10 0 3 7.51 0.7
 10 1 3 0.71 0.45
 10 2 3 14.98 0.89
 10 3 3 5.05 0.5
 10 4 3 15.45 0.91
 10 5 3 8.17 0.64
 10 6 3 57.15 1.52
 10 7 3 2.4 0.46
 10 9 3 10.74 0.87
 10 10 3 22.82 1.13
 10 11 3 1.8 0.45
 10 12 3 21.76 1.07
 10 13 3 27.17 1.18
 10 14 3 2.5 0.47
 10 15 3 2.46 0.46
 10 0 4 3.17 0.47
 10 1 4 8.7 0.73
 10 2 4 14.64 0.89
 10 3 4 17.78 1.01
 10 4 4 15.45 0.93
 10 5 4 32.4 1.23
 10 6 4 3.88 0.49
 10 7 4 38.81 1.35
 10 8 4 21.96 1.09
 10 9 4 15.55 0.96
 10 10 4 22.72 1.11
 10 11 4 20.98 1.08
 10 12 4 1.53 0.45
 10 13 4 0.95 0.45
 10 14 4 19.67 1.04
 10 0 5 17.88 1
 10 1 5 32.37 1.22
 10 2 5 30.11 1.23
 10 3 5 1.27 0.45
 10 4 5 23.03 1.09
 10 5 5 56.79 1.59
 10 6 5 19.71 1.06
 10 7 5 2.18 0.47
 10 8 5 12.49 0.9
 10 9 5 41.26 1.39
 10 10 5 13.05 0.95
 10 11 5 2.15 0.46
 10 12 5 9.29 0.78
 10 1 6 9.25 0.64
 10 2 6 11.63 0.93
 10 4 6 1.97 0.46
 10 5 6 3.93 0.5
 10 6 6 3.15 0.48
 10 7 6 13.01 0.85
 10 8 6 6.25 0.55
 10 9 6 6.63 0.61
 10 10 6 15.55 0.96
 10 0 7 3.38 0.49
 10 1 7 5.78 0.54
 10 2 7 85.07 1.92
 10 3 7 3.66 0.49
 10 4 7 9.21 0.77
 10 5 7 4.62 0.51
 10 6 7 36.85 1.3
 10 7 7 11.67 0.91
 11 1 0 0.77 0.45
 11 2 0 183.75 2.88
 11 3 0 10.42 0.79
 11 6 0 19.74 1.04
 11 7 0 58.63 1.58
 11 8 0 0.89 0.47
 11 9 0 1.71 0.46
 11 10 0 10.4 0.8
 11 11 0 55.68 1.54
 11 12 0 4.47 0.51
 11 13 0 9.71 0.8
 11 1 1 30.51 1.2
 11 2 1 1.58 0.45
 11 3 1 8.61 0.75
 11 4 1 8.09 0.64
 11 5 1 26.23 1.15
 11 6 1 1.64 0.46
 11 7 1 28.55 1.16
 11 8 1 15.11 0.97
 11 9 1 2.11 0.47
 11 10 1 7.99 0.65
 11 11 1 5.22 0.52
 11 12 1 0.86 0.46
 11 13 1 13.51 0.81
 11 0 2 7.55 0.71
 11 1 2 10.13 0.84
 11 2 2 14.58 0.98
 11 3 2 20.99 1.08
 11 4 2 12.97 0.89
 11 5 2 1.49 0.46
 11 6 2 1.94 0.46
 11 7 2 19.93 1.05
 11 8 2 9.43 0.77
 11 9 2 2.28 0.47
 11 10 2 3.21 0.49
 11 11 2 21.76 1.07
 11 12 2 6 0.59
 11 0 3 15.99 0.97
 11 1 3 19.51 1.02
 11 2 3 8.75 0.75
 11 4 3 27.79 1.18
 11 5 3 19.28 1.01
 11 6 3 18.31 1.03
 11 7 3 12.63 0.93
 11 8 3 15.42 1.01
 11 9 3 3.15 0.48
 11 10 3 3.72 0.49
 11 11 3 16.36 1.02
 11 0 4 7.02 0.63
 11 1 4 14.61 0.95
 11 2 4 27.83 1.17
 11 3 4 35.57 1.3
 11 4 4 7.47 0.58
 11 5 4 3.27 0.48
 11 6 4 16.56 0.96
 11 7 4 5.1 0.53
 11 8 4 1.42 0.45
 11 9 4 10.97 0.8
 11 10 4 3.39 0.48
 11 0 5 9.02 0.68
 11 1 5 14.56 0.98
 11 2 5 35.18 1.29
 11 3 5 22.77 1.06
 11 4 5 2.43 0.46
 11 5 5 3.09 0.48
 11 6 5 48.36 1.49
 11 7 5 12.24 0.89
 11 0 6 18.27 1.05
 11 1 6 4.8 0.51
 11 2 6 0.92 0.49
 11 3 6 27.91 1.17
 11 4 6 7 0.62
 12 0 0 8.97 0.68
 12 1 0 13.9 0.96
 12 2 0 5.37 0.59
 12 3 0 24.79 1.14
 12 4 0 2.33 0.46
 12 5 0 17.59 1
 12 6 0 20.45 1.04
 12 7 0 8.05 0.58
 12 9 0 35.88 1.29
 12 0 1 12.36 0.9
 12 1 1 5.12 0.53
 12 2 1 3.81 0.5
 12 3 1 22.43 1.11
 12 4 1 8.85 0.7
 12 5 1 34.48 1.3
 12 7 1 22.76 1.11
 12 8 1 10.07 0.87
 12 0 2 0.99 0.46
 12 1 2 5.14 0.52
 12 2 2 47.47 1.49
 12 3 2 1.52 0.45
 12 4 2 8.65 0.76
 12 5 2 7.74 0.64
 12 6 2 15.11 0.99
 12 7 2 4.89 0.51
 12 8 2 5.31 0.59
 12 1 3 18.02 0.98
 12 2 3 0.82 0.47
 12 3 3 20.75 1.07
 12 4 3 1.85 0.45
 12 5 3 7.03 0.71
 12 6 3 0.89 0.46
 12 0 4 14.19 0.94
 12 1 4 44.02 1.4
 12 2 4 9.06 0.85
 12 3 4 17.12 1

_iucr_refine_fcf_details
;
data_L-Ala_23K_HAR
_computing_structure_refinement   'olex2.refine 1.3 (Bourhis et al., 2015)'
_shelx_refln_list_code            4
loop_
  _space_group_symop_id
  _space_group_symop_operation_xyz
  1  x,y,z
  2  x+1/2,-y+1/2,-z
  3  -x,y+1/2,-z+1/2
  4  -x+1/2,-y,z+1/2

_space_group_crystal_system       orthorhombic
_space_group_IT_number            19
_space_group_name_H-M_alt         'P 21 21 21'
_space_group_name_Hall            ' P 2ac 2ab'
_symmetry_space_group_name_H-M    'P 21 21 21'
_symmetry_space_group_name_Hall   ' P 2ac 2ab'
_symmetry_Int_Tables_number       19
_cell_length_a                    5.9279(10)
_cell_length_b                    12.2597(17)
_cell_length_c                    5.7939(9)
_cell_angle_alpha                 90
_cell_angle_beta                  90
_cell_angle_gamma                 90
_cell_volume                      421.07(11)
loop_
  _refln_index_h
  _refln_index_k
  _refln_index_l
  _refln_F_squared_calc
  _refln_F_squared_meas
  _refln_F_squared_sigma
  _refln_F_squared_weight
  _refln_observed_status
0 0 2 2897.900 2803.160 32.941 0.045 o
0 0 4 204.530 206.774 3.859 3.581 o
0 0 8 25.015 24.144 1.512 24.599 o
0 0 10 5.099 4.746 1.300 33.437 o
0 1 1 729.876 714.409 7.245 0.889 o
0 1 2 505.208 525.803 6.479 1.190 o
0 1 3 81.395 82.831 1.733 17.970 o
0 1 4 38.561 39.269 1.189 39.097 o
0 1 5 235.109 232.843 4.474 2.669 o
0 1 6 92.668 92.454 2.428 9.298 o
0 1 7 60.908 57.961 2.046 13.267 o
0 1 8 3.058 3.537 1.008 55.648 o
0 1 9 6.470 8.404 1.189 39.944 o
0 1 12 28.444 26.643 2.267 10.960 o
0 2 0 181.278 181.240 1.733 15.291 o
0 2 1 111.037 117.888 1.209 32.618 o
0 2 2 174.893 179.063 2.046 11.679 o
0 2 3 151.993 155.585 2.892 6.380 o
0 2 4 89.499 91.769 2.035 13.098 o
0 2 5 136.591 135.381 2.922 6.329 o
0 2 6 15.021 15.982 1.028 53.249 o
0 2 7 545.362 533.723 9.633 0.571 o
0 2 8 9.439 8.585 1.169 41.311 o
0 2 9 47.383 45.738 2.187 11.707 o
0 2 10 20.764 20.415 1.753 18.331 o
0 2 11 2.043 2.660 1.401 28.807 o
0 2 12 18.892 19.932 1.985 14.314 o
0 3 1 697.872 698.790 6.328 1.123 o
0 3 2 54.830 55.412 0.786 82.924 o
0 3 3 198.911 202.592 2.428 8.384 o
0 3 4 7.638 7.890 0.443 285.676 o
0 3 5 49.024 48.529 1.532 23.585 o
0 3 6 1.018 1.471 0.726 107.363 o
0 3 8 16.728 15.498 1.360 30.448 o
0 3 9 61.336 62.476 2.519 8.794 o
0 3 10 48.401 48.288 2.408 9.662 o
0 3 11 7.615 6.701 1.552 23.459 o
0 3 12 117.289 114.623 3.940 3.575 o
0 4 0 5286.940 5113.930 43.924 0.023 o
0 4 1 94.715 96.918 1.058 43.096 o
0 4 2 169.230 168.846 1.763 15.225 o
0 4 3 709.015 728.809 7.689 0.809 o
0 4 4 220.723 226.293 2.811 6.316 o
0 4 5 379.573 383.701 4.535 2.393 o
0 4 6 16.626 15.770 1.088 47.494 o
0 4 7 11.909 11.618 1.108 45.890 o
0 4 8 1.916 1.703 1.129 44.370 o
0 4 9 20.851 21.917 1.632 21.134 o
0 4 10 27.101 27.953 1.945 14.881 o
0 5 2 544.120 558.996 5.260 1.661 o
0 5 3 78.766 80.191 1.179 37.127 o
0 5 4 0.308 0.665 0.443 287.496 o
0 5 5 177.338 175.264 2.408 8.752 o
0 5 6 84.369 85.068 1.552 22.087 o
0 5 7 24.542 23.751 1.431 27.437 o
0 5 10 32.305 32.256 2.066 13.177 o
0 5 12 9.389 9.643 1.774 17.958 o
0 6 0 87.125 88.453 1.028 46.403 o
0 6 1 467.839 468.416 4.524 2.253 o
0 6 2 90.810 95.376 1.159 37.122 o
0 6 3 262.448 268.585 2.811 6.027 o
0 6 4 69.621 69.953 1.219 35.566 o
0 6 5 0.701 0.766 0.484 241.570 o
0 6 6 11.955 11.024 0.655 130.869 o
0 6 7 42.624 42.574 1.209 37.668 o
0 6 8 10.015 10.127 0.826 82.521 o
0 6 10 40.495 41.042 2.328 10.364 o
0 6 11 8.831 7.608 1.602 22.004 o
0 6 12 54.353 55.009 2.751 7.407 o
0 7 1 35.928 36.417 0.605 143.815 o
0 7 2 4.987 5.341 0.343 479.249 o
0 7 3 21.997 22.088 0.564 171.968 o
0 7 4 28.763 28.809 0.776 91.234 o
0 7 5 7.057 6.530 0.534 197.459 o
0 7 6 142.264 140.087 2.217 10.591 o
0 7 7 47.081 46.000 1.270 34.087 o
0 7 8 57.853 58.808 1.552 22.795 o
0 7 9 46.936 45.889 1.512 24.253 o
0 7 10 53.322 53.598 2.600 8.288 o
0 7 11 2.515 3.053 1.522 24.410 o
0 7 12 67.672 63.937 3.033 6.082 o
0 8 0 44.978 44.731 0.715 101.956 o
0 8 1 44.240 43.753 0.726 99.623 o
0 8 2 108.630 110.179 1.381 26.204 o
0 8 3 60.910 60.793 0.977 54.688 o
0 8 4 64.433 63.594 1.068 46.038 o
0 8 5 146.434 143.220 2.156 11.092 o
0 8 6 30.652 29.585 0.977 57.983 o
0 8 7 1.550 1.925 0.453 274.787 o
0 8 8 87.857 86.297 1.915 14.771 o
0 8 9 78.287 78.558 1.925 14.742 o
0 8 10 57.396 59.372 1.784 17.378 o
0 8 11 7.697 8.283 1.592 22.285 o
0 9 1 31.419 31.641 0.655 125.622 o
0 9 2 21.247 23.358 0.595 155.433 o
0 9 3 143.070 140.762 1.763 15.982 o
0 9 4 7.048 7.094 0.464 261.764 o
0 9 5 72.936 68.401 1.411 26.943 o
0 9 6 12.659 14.158 0.776 93.313 o
0 9 7 4.349 4.867 0.524 205.522 o
0 9 8 11.191 12.092 0.867 74.980 o
0 9 9 16.997 16.254 1.068 49.282 o
0 9 10 6.606 6.641 0.665 127.512 o
0 9 11 7.708 7.890 0.776 93.680 o
0 10 0 0.707 0.786 0.383 385.429 o
0 10 1 131.596 135.411 1.683 17.641 o
0 10 2 45.888 45.617 0.857 72.662 o
0 10 3 39.420 39.067 0.826 79.012 o
0 10 4 87.339 89.088 1.370 27.692 o
0 10 5 9.148 7.840 0.554 183.048 o
0 10 6 15.368 15.387 0.826 82.179 o
0 10 7 10.104 9.089 0.816 84.580 o
0 10 8 5.282 6.449 0.705 113.438 o
0 10 9 13.570 13.664 1.028 53.302 o
0 10 10 1.238 1.834 0.554 183.975 o
0 10 11 0.741 1.552 0.584 165.448 o
0 11 1 66.862 65.801 1.098 43.489 o
0 11 2 83.768 82.619 1.250 33.094 o
0 11 3 67.972 69.398 1.169 38.578 o
0 11 4 96.238 96.626 1.501 23.069 o
0 11 5 21.428 20.456 0.776 92.437 o
0 11 6 117.174 115.590 1.884 14.728 o
0 11 7 29.432 30.966 1.179 40.115 o
0 11 8 40.395 39.541 1.391 28.724 o
0 11 9 1.731 2.217 0.554 183.956 o
0 11 10 17.395 16.153 1.149 42.633 o
0 11 11 9.097 8.233 0.846 78.704 o
0 12 0 233.437 229.558 2.630 7.019 o
0 12 1 74.942 75.293 1.219 35.206 o
0 12 2 28.021 27.862 0.746 98.718 o
0 12 3 117.324 117.273 1.683 18.104 o
0 12 4 38.687 38.463 0.957 59.630 o
0 12 5 1.294 1.471 0.343 481.332 o
0 12 6 6.368 6.227 0.564 177.020 o
0 12 7 5.051 5.754 0.655 131.560 o
0 12 8 39.454 39.672 1.441 26.794 o
0 12 9 34.757 34.402 1.391 28.850 o
0 12 10 11.841 13.241 0.927 65.518 o
0 12 11 30.917 29.747 1.401 28.523 o
0 13 1 19.264 18.571 0.685 118.447 o
0 13 2 21.515 21.191 0.695 114.620 o
0 13 3 142.745 143.503 1.975 13.048 o
0 13 4 11.022 11.326 0.655 130.945 o
0 13 5 76.915 78.085 1.491 24.050 o
0 13 6 4.379 4.716 0.494 231.418 o
0 13 7 13.116 11.477 0.796 88.719 o
0 13 8 31.965 31.701 1.340 31.095 o
0 13 9 28.902 28.749 1.340 31.162 o
0 13 10 11.545 12.364 1.058 50.353 o
0 14 0 56.714 57.760 1.119 42.827 o
0 14 1 38.872 37.385 0.937 62.158 o
0 14 2 22.144 21.000 0.746 99.852 o
0 14 3 28.622 27.429 0.846 77.078 o
0 14 4 142.014 140.449 2.066 12.053 o
0 14 5 2.733 3.466 0.413 330.752 o
0 14 6 10.745 11.528 0.736 103.958 o
0 14 7 1.028 1.461 0.403 347.815 o
0 14 8 11.005 12.364 0.988 57.791 o
0 14 10 45.586 42.977 1.622 21.135 o
0 15 1 90.053 89.713 1.542 22.187 o
0 15 2 179.344 178.821 2.358 9.063 o
0 15 3 89.570 89.209 1.572 21.411 o
0 15 4 45.609 44.640 1.169 40.097 o
0 15 5 13.086 13.906 0.786 90.933 o
0 15 9 45.963 46.655 1.632 20.857 o
0 15 10 5.065 5.774 0.655 131.559 o
0 16 0 24.519 24.890 0.846 77.500 o
0 16 2 3.924 4.383 0.413 330.436 o
0 16 3 152.774 152.652 2.237 10.284 o
0 16 4 92.978 93.371 1.723 17.932 o
0 16 5 13.435 13.100 0.796 88.662 o
0 16 6 42.957 40.962 1.270 34.259 o
0 16 7 82.256 80.563 1.804 16.652 o
0 16 8 0.571 0.988 0.443 287.486 o
0 16 9 13.395 14.259 1.098 46.696 o
0 17 1 0.868 1.119 0.373 406.520 o
0 17 2 62.440 60.218 1.370 28.861 o
0 17 3 48.048 46.565 1.229 36.253 o
0 17 4 5.168 5.623 0.464 262.317 o
0 17 5 72.624 75.948 1.643 20.096 o
0 17 6 28.576 28.719 1.098 46.187 o
0 17 7 0.488 1.038 0.443 287.487 o
0 17 8 7.116 6.479 0.554 183.401 o
0 17 9 15.096 15.306 0.988 57.669 o
0 18 0 223.116 224.499 2.942 5.820 o
0 18 1 61.219 59.050 1.350 29.740 o
0 18 2 19.146 20.123 0.907 68.055 o
0 18 3 27.752 26.633 0.988 57.032 o
0 18 4 10.098 9.502 0.746 101.268 o
0 18 5 2.628 2.297 0.433 300.815 o
0 18 6 6.743 7.689 0.685 120.104 o
0 18 7 1.392 2.277 0.453 274.785 o
0 18 9 8.349 8.464 0.645 135.407 o
0 19 1 15.434 15.931 0.897 69.824 o
0 19 2 116.679 118.220 2.076 12.291 o
0 19 3 3.005 2.469 0.423 315.238 o
0 19 4 3.855 3.315 0.453 274.486 o
0 19 5 14.111 13.432 0.897 69.916 o
0 19 6 42.984 43.602 1.381 29.056 o
0 19 7 5.080 6.772 0.564 177.115 o
0 19 8 10.441 9.099 0.776 93.551 o
0 20 1 27.421 27.056 1.048 50.736 o
0 20 2 0.837 0.967 0.453 274.844 o
0 20 3 42.981 43.824 1.330 31.248 o
0 20 4 1.604 1.804 0.433 300.935 o
0 20 6 1.334 1.814 0.453 274.803 o
0 20 7 135.446 133.355 2.428 8.999 o
0 20 8 5.709 6.076 0.534 197.653 o
0 21 1 2.029 2.650 0.433 300.860 o
0 21 2 45.737 45.305 1.350 30.271 o
0 21 3 0.838 0.857 0.433 301.005 o
0 21 5 20.922 19.367 1.038 52.041 o
0 21 6 21.875 21.010 1.088 47.327 o
0 21 7 0.448 0.897 0.443 287.490 o
0 22 0 131.623 133.668 2.338 9.687 o
0 22 2 37.015 36.306 1.280 33.919 o
0 22 3 0.612 1.139 0.443 287.482 o
0 22 4 3.561 4.293 0.504 222.374 o
0 22 5 4.726 5.421 0.534 197.791 o
0 22 6 10.159 10.429 0.776 93.534 o
0 23 1 1.812 1.703 0.443 287.404 o
0 23 2 16.483 17.765 1.028 53.196 o
0 23 3 26.746 27.771 1.159 41.608 o
0 23 5 14.090 12.354 0.967 60.148 o
0 23 6 16.859 16.768 0.988 57.603 o
0 24 2 1.784 2.459 0.474 251.875 o
0 24 3 11.797 12.535 0.917 66.971 o
0 24 4 25.979 26.209 1.129 43.879 o
0 25 1 2.308 2.942 0.584 165.394 o
0 25 2 21.024 22.149 1.260 35.407 o
0 25 3 5.689 4.907 0.584 165.158 o
0 25 4 2.221 2.862 0.524 205.751 o
0 26 0 5.325 6.358 0.625 144.547 o
0 26 1 19.392 19.509 1.239 36.601 o
0 26 2 1.670 2.519 0.514 213.931 o
1 0 1 76.070 75.747 0.826 70.267 o
1 0 2 3228.730 3063.410 35.752 0.038 o
1 0 3 30.136 31.611 0.917 65.671 o
1 0 4 320.778 323.997 5.784 1.586 o
1 0 5 277.702 280.768 5.260 1.929 o
1 0 7 246.308 244.663 5.109 2.065 o
1 0 8 9.936 10.309 1.219 37.962 o
1 0 10 2.614 3.436 1.280 34.506 o
1 0 12 16.137 17.654 1.955 14.767 o
1 1 0 249.086 248.069 2.338 8.350 o
1 1 1 127.529 131.753 1.340 26.331 o
1 1 2 68.438 70.698 0.927 58.854 o
1 1 3 289.251 298.493 5.179 1.974 o
1 1 4 244.507 256.573 4.686 2.430 o
1 1 5 119.061 120.790 2.690 7.495 o
1 1 7 25.919 26.492 1.451 26.660 o
1 1 8 33.719 34.886 1.794 17.434 o
1 1 9 3.077 2.207 1.129 44.366 o
1 1 10 23.872 25.413 1.884 15.861 o
1 1 11 13.380 11.860 1.653 20.668 o
1 1 12 74.855 75.051 3.174 5.544 o
1 2 0 5353.310 5412.200 57.468 0.014 o
1 2 1 102.366 102.702 1.088 40.208 o
1 2 2 565.501 564.709 6.046 1.306 o
1 2 3 217.528 221.748 2.610 7.226 o
1 2 4 27.078 28.366 1.038 51.700 o
1 2 5 465.843 457.554 8.051 0.815 o
1 2 6 7.744 7.447 0.846 78.748 o
1 2 7 59.162 60.551 2.106 12.531 o
1 2 8 18.938 19.599 1.451 26.744 o
1 2 9 49.697 50.898 2.267 10.883 o
1 2 11 34.298 33.394 2.267 10.943 o
1 2 12 9.263 8.192 1.814 17.170 o
1 3 0 56.300 58.294 0.685 105.073 o
1 3 1 1080.200 1072.850 9.563 0.488 o
1 3 2 189.536 191.478 1.995 11.916 o
1 3 3 88.482 90.509 1.270 31.760 o
1 3 4 21.982 23.106 0.635 136.667 o
1 3 5 176.064 173.954 3.607 4.137 o
1 3 6 12.450 12.263 0.998 56.606 o
1 3 7 78.806 80.382 2.479 9.003 o
1 3 8 30.841 31.701 1.713 19.127 o
1 3 10 17.507 19.901 1.733 18.770 o
1 3 11 23.508 23.116 1.965 14.594 o
1 3 12 2.981 3.194 1.784 17.765 o
1 4 0 1699.560 1655.680 14.601 0.207 o
1 4 1 154.705 154.909 1.622 18.018 o
1 4 2 1045.520 1049.880 9.523 0.497 o
1 4 3 90.555 94.379 1.330 29.029 o
1 4 4 105.831 108.214 1.552 21.346 o
1 4 5 109.361 106.672 1.673 18.555 o
1 4 6 16.112 15.790 1.088 47.503 o
1 4 7 142.443 139.452 3.497 4.469 o
1 4 8 32.753 32.366 1.753 18.251 o
1 4 9 3.687 3.214 1.239 36.784 o
1 4 10 21.295 21.433 1.834 16.756 o
1 4 11 11.734 11.759 1.663 20.423 o
1 4 12 27.374 28.688 2.227 11.359 o
1 5 0 330.855 333.781 3.245 4.399 o
1 5 1 434.714 431.939 4.182 2.635 o
1 5 2 18.036 18.350 0.403 333.639 o
1 5 3 22.515 22.723 0.524 198.091 o
1 5 4 80.666 82.569 1.330 29.614 o
1 5 5 8.413 8.444 0.534 197.117 o
1 5 6 12.852 13.110 0.665 126.768 o
1 5 7 28.881 30.180 1.038 51.598 o
1 5 8 102.771 100.959 3.094 5.773 o
1 5 9 27.919 28.235 1.844 16.540 o
1 5 10 32.599 32.286 2.096 12.800 o
1 5 11 5.179 6.066 1.522 24.405 o
1 5 12 70.459 67.766 3.114 5.769 o
1 6 0 61.769 61.035 0.786 81.027 o
1 6 1 20.337 21.594 0.433 287.147 o
1 6 2 213.328 216.529 2.287 9.115 o
1 6 3 132.650 136.257 1.612 18.985 o
1 6 4 129.796 128.619 1.854 14.910 o
1 6 5 224.398 226.696 2.983 5.672 o
1 6 6 21.512 21.594 0.816 83.608 o
1 6 7 62.171 60.924 1.461 25.513 o
1 6 8 15.790 14.853 0.917 66.813 o
1 6 9 8.901 9.926 1.330 31.912 o
1 6 10 39.962 41.083 2.308 10.546 o
1 6 11 2.925 3.900 1.471 26.109 o
1 6 12 2.709 2.821 1.794 17.566 o
1 7 0 18.481 18.985 0.433 289.722 o
1 7 1 334.840 334.749 3.366 4.129 o
1 7 2 159.310 159.857 1.804 14.915 o
1 7 3 5.020 5.109 0.383 384.052 o
1 7 4 82.880 82.599 1.219 34.651 o
1 7 5 73.217 71.988 1.381 28.014 o
1 7 6 7.400 7.678 0.625 144.360 o
1 7 7 10.345 9.392 0.776 93.549 o
1 7 8 93.638 90.197 1.945 14.263 o
1 7 9 14.443 15.669 1.018 54.320 o
1 7 10 32.490 31.308 2.116 12.560 o
1 7 11 7.735 8.505 1.632 21.198 o
1 7 12 23.940 22.582 2.106 12.709 o
1 8 0 389.208 396.680 3.960 2.988 o
1 8 1 227.437 231.412 2.449 7.962 o
1 8 2 10.399 10.107 0.433 297.486 o
1 8 3 253.346 254.185 2.781 6.217 o
1 8 4 44.905 44.569 0.877 69.703 o
1 8 5 69.885 68.411 1.370 28.551 o
1 8 6 9.764 8.978 0.685 119.887 o
1 8 7 56.653 55.613 1.441 26.371 o
1 8 8 3.621 3.204 0.504 222.417 o
1 8 9 7.826 8.243 0.746 101.400 o
1 8 10 24.232 24.214 1.250 35.915 o
1 8 11 16.293 15.438 1.189 39.822 o
1 9 0 3.042 3.214 0.343 480.661 o
1 9 1 226.003 229.135 2.499 7.709 o
1 9 2 57.737 60.974 0.977 54.964 o
1 9 3 28.555 28.628 0.695 112.890 o
1 9 4 2.094 2.146 0.393 365.723 o
1 9 5 91.338 88.856 1.441 25.130 o
1 9 6 11.416 10.923 0.776 93.464 o
1 9 7 67.893 66.496 1.602 21.225 o
1 9 8 50.247 50.585 1.512 24.173 o
1 9 9 19.789 19.589 1.119 44.881 o
1 9 10 7.385 7.296 0.826 82.641 o
1 9 11 24.642 23.227 1.310 32.700 o
1 10 0 40.328 42.473 0.796 84.455 o
1 10 1 132.359 129.446 1.653 18.263 o
1 10 2 58.815 58.667 0.988 53.932 o
1 10 3 77.455 78.619 1.229 34.483 o
1 10 4 21.654 22.411 0.695 114.514 o
1 10 5 9.618 9.392 0.584 164.534 o
1 10 6 2.597 2.398 0.453 274.685 o
1 10 7 17.808 18.521 0.957 61.215 o
1 10 8 40.939 39.229 1.381 29.131 o
1 10 9 30.783 29.212 1.310 32.569 o
1 10 10 59.834 55.281 1.794 17.185 o
1 10 11 19.181 18.501 1.229 37.210 o
1 11 0 93.695 95.568 1.340 28.493 o
1 11 1 16.762 16.919 0.554 180.501 o
1 11 2 115.212 116.366 1.572 20.532 o
1 11 3 15.364 16.445 0.595 157.575 o
1 11 4 63.214 61.518 1.169 39.004 o
1 11 5 34.490 35.379 0.947 61.252 o
1 11 6 10.694 9.704 0.685 119.795 o
1 11 7 21.250 21.554 0.907 67.923 o
1 11 8 93.196 94.328 2.106 12.234 o
1 11 9 44.526 45.527 1.572 22.486 o
1 11 10 15.236 16.093 1.149 42.665 o
1 11 11 2.817 3.557 0.615 149.506 o
1 12 0 26.312 26.552 0.705 110.338 o
1 12 2 115.818 113.857 1.602 19.855 o
1 12 3 32.112 31.863 0.826 80.239 o
1 12 4 143.319 138.998 1.975 13.068 o
1 12 5 24.722 24.748 0.857 75.709 o
1 12 6 29.316 28.618 0.957 60.497 o
1 12 7 2.481 1.884 0.484 241.468 o
1 12 8 12.680 11.618 0.977 58.959 o
1 12 9 8.231 8.827 0.836 80.623 o
1 12 10 47.517 45.003 1.632 20.850 o
1 12 11 0.777 1.592 0.574 171.303 o
1 13 0 57.519 56.550 1.068 46.715 o
1 13 1 126.481 125.909 1.753 16.573 o
1 13 2 110.418 108.728 1.622 19.581 o
1 13 3 34.468 33.354 0.897 68.193 o
1 13 4 25.272 26.764 0.846 77.373 o
1 13 5 44.172 44.136 1.149 41.536 o
1 13 6 7.598 7.437 0.605 154.106 o
1 13 7 40.578 41.798 1.239 35.962 o
1 13 8 28.369 27.963 1.260 35.249 o
1 13 9 16.606 15.891 1.139 43.401 o
1 14 0 1.516 0.846 0.494 231.788 o
1 14 1 29.970 29.172 0.826 80.585 o
1 14 2 54.013 53.981 1.129 42.330 o
1 14 3 113.848 113.313 1.763 16.712 o
1 14 4 41.354 38.886 1.058 48.971 o
1 14 5 38.955 39.672 1.108 44.820 o
1 14 6 27.485 27.640 0.998 55.893 o
1 14 7 25.500 24.295 1.048 50.847 o
1 14 8 1.909 1.189 0.564 177.455 o
1 14 9 7.178 7.830 0.836 80.663 o
1 14 10 7.601 6.489 0.675 123.694 o
1 15 0 83.594 85.138 1.461 24.746 o
1 15 1 87.532 86.438 1.501 23.409 o
1 15 2 30.476 31.208 0.917 65.662 o
1 15 3 33.524 33.042 0.977 57.739 o
1 15 4 2.131 2.942 0.403 347.617 o
1 15 5 29.179 29.444 1.018 53.629 o
1 15 6 11.720 10.863 0.816 84.486 o
1 15 7 33.706 31.903 1.169 40.677 o
1 15 8 43.162 45.698 1.370 29.453 o
1 15 9 21.297 21.967 1.239 36.558 o
1 15 10 10.922 10.399 0.887 71.654 o
1 16 0 24.509 24.134 0.846 77.528 o
1 16 1 61.138 60.944 1.280 32.929 o
1 16 2 28.953 27.258 0.937 63.134 o
1 16 3 9.930 9.170 0.615 148.807 o
1 16 4 22.072 23.267 0.907 67.839 o
1 16 5 73.373 77.571 1.622 20.553 o
1 16 6 2.947 2.942 0.433 300.736 o
1 16 7 22.993 25.524 1.068 49.023 o
1 16 8 5.166 5.512 0.524 205.405 o
1 16 9 42.328 42.403 1.572 22.527 o
1 17 0 29.924 29.142 0.957 60.450 o
1 17 1 24.892 25.081 0.897 69.141 o
1 17 2 76.438 74.709 1.512 23.491 o
1 17 3 25.561 24.688 0.937 63.384 o
1 17 4 26.487 27.711 1.008 54.837 o
1 17 5 11.067 11.306 0.806 86.620 o
1 17 6 20.755 21.242 0.998 56.269 o
1 17 7 19.043 20.244 1.018 54.147 o
1 17 8 28.688 26.492 1.179 40.185 o
1 17 9 17.813 18.068 1.048 51.147 o
1 18 0 0.729 0.917 0.423 315.511 o
1 18 1 22.966 23.469 0.927 64.910 o
1 18 2 107.588 108.617 1.905 14.594 o
1 18 3 27.330 26.169 0.998 55.931 o
1 18 4 56.025 57.800 1.451 26.008 o
1 18 5 7.446 6.872 0.655 131.401 o
1 18 6 13.632 13.674 0.897 69.928 o
1 18 7 44.328 42.493 1.381 29.042 o
1 18 8 4.399 5.391 0.524 205.491 o
1 18 9 11.720 11.427 0.897 70.022 o
1 19 0 33.363 33.273 1.098 45.956 o
1 19 1 14.250 15.105 0.826 82.242 o
1 19 2 39.595 40.660 1.189 39.046 o
1 19 3 27.533 26.855 1.048 50.735 o
1 19 4 39.518 40.267 1.239 36.009 o
1 19 5 17.822 18.440 0.977 58.736 o
1 19 6 10.871 11.649 0.867 74.997 o
1 19 7 6.663 6.661 0.615 149.215 o
1 19 8 1.829 2.237 0.464 262.945 o
1 20 0 41.292 39.722 1.239 35.971 o
1 20 1 6.296 5.744 0.494 231.075 o
1 20 2 10.116 9.573 0.705 113.120 o
1 20 3 7.836 7.658 0.665 127.411 o
1 20 4 8.980 9.119 0.806 86.740 o
1 20 5 64.302 63.816 1.632 20.541 o
1 20 6 33.101 31.177 1.239 36.266 o
1 20 7 14.218 15.246 0.988 57.691 o
1 21 0 1.283 1.411 0.453 274.816 o
1 21 1 1.441 2.035 0.423 315.435 o
1 21 2 21.669 22.562 1.018 54.033 o
1 21 3 23.884 23.267 1.048 50.913 o
1 21 4 11.046 10.661 0.786 91.116 o
1 21 5 24.785 24.779 1.108 45.521 o
1 21 6 8.999 9.281 0.776 93.607 o
1 21 7 9.102 9.190 0.665 127.273 o
1 22 0 3.658 3.940 0.484 241.275 o
1 22 1 32.680 34.301 1.199 38.680 o
1 22 2 38.176 36.085 1.270 34.427 o
1 22 3 6.562 7.094 0.615 149.206 o
1 22 4 20.817 21.484 1.048 51.028 o
1 22 5 1.485 1.703 0.453 274.797 o
1 22 6 10.087 8.515 0.766 96.049 o
1 23 0 5.992 6.913 0.605 154.259 o
1 23 1 9.599 10.520 0.897 70.089 o
1 23 2 42.665 42.826 1.411 27.860 o
1 23 3 2.850 2.711 0.474 251.785 o
1 23 4 14.451 14.883 0.967 60.107 o
1 23 5 3.441 4.514 0.504 222.375 o
1 23 6 11.441 11.880 0.887 71.618 o
1 24 0 9.756 9.653 0.796 88.906 o
1 24 1 21.699 20.657 1.078 48.217 o
1 24 2 9.726 10.510 0.796 88.890 o
1 24 3 7.961 8.031 0.645 135.452 o
1 24 4 2.224 2.106 0.453 274.731 o
1 24 5 17.553 17.201 0.998 56.427 o
1 25 1 8.485 9.371 0.826 82.582 o
1 25 3 15.547 17.665 1.159 41.913 o
1 26 0 6.612 7.225 0.645 135.570 o
1 26 1 0.807 1.975 0.504 222.615 o
1 26 2 3.676 4.434 0.564 177.307 o
2 0 0 40.287 41.355 0.534 176.602 o
2 0 1 1.284 1.612 0.161 2170.810 o
2 0 2 4.046 4.142 0.232 1045.360 o
2 0 3 134.427 130.302 1.512 21.266 o
2 0 4 53.275 56.017 1.522 23.776 o
2 0 5 144.024 142.575 3.083 5.685 o
2 0 6 74.153 75.465 2.197 11.434 o
2 0 7 6.929 7.326 1.008 55.603 o
2 0 8 54.598 53.376 2.187 11.669 o
2 0 9 71.983 74.729 2.761 7.307 o
2 0 10 49.371 49.053 2.449 9.346 o
2 0 11 12.179 12.435 1.703 19.467 o
2 0 12 46.786 46.071 2.650 7.995 o
2 1 0 30.112 30.694 0.433 272.902 o
2 1 1 76.846 76.936 0.877 63.285 o
2 1 2 300.938 304.398 3.023 5.109 o
2 1 3 136.589 138.494 1.562 19.927 o
2 1 4 102.138 105.463 1.532 21.986 o
2 1 5 33.965 33.515 1.300 32.977 o
2 1 6 90.846 92.736 2.489 8.871 o
2 1 7 44.527 43.360 1.814 16.967 o
2 1 8 58.259 58.062 2.297 10.564 o
2 1 9 15.701 17.261 1.512 24.678 o
2 1 10 67.405 66.325 2.821 7.016 o
2 1 11 10.781 9.784 1.643 20.931 o
2 1 12 21.730 20.305 2.126 12.476 o
2 2 0 1708.040 1655.650 14.621 0.206 o
2 2 1 268.580 273.603 2.701 6.399 o
2 2 2 1068.840 1069.600 9.704 0.478 o
2 2 3 373.084 378.482 3.759 3.307 o
2 2 4 125.229 129.415 1.814 15.579 o
2 2 5 159.416 159.202 2.227 10.287 o
2 2 6 2.254 2.277 0.766 96.347 o
2 2 7 12.532 12.394 1.139 43.480 o
2 2 8 24.765 23.267 1.592 22.188 o
2 2 9 108.934 107.972 3.416 4.742 o
2 2 10 2.045 2.821 1.320 32.432 o
2 2 11 3.857 3.265 1.532 24.088 o
2 2 12 6.689 6.137 1.723 19.029 o
2 3 0 787.292 775.766 7.094 0.893 o
2 3 1 523.732 529.078 4.988 1.841 o
2 3 2 107.209 105.624 1.239 31.823 o
2 3 3 440.569 442.187 4.383 2.424 o
2 3 4 132.434 131.592 1.834 15.147 o
2 3 5 30.878 31.218 0.836 78.524 o
2 3 6 2.118 2.227 0.615 149.545 o
2 3 7 14.192 14.299 1.209 38.541 o
2 3 8 27.388 28.658 1.683 19.844 o
2 3 9 4.821 5.290 1.149 42.812 o
2 3 10 6.481 6.489 1.391 29.214 o
2 3 11 5.853 7.165 1.512 24.729 o
2 3 12 39.134 42.060 2.539 8.719 o
2 4 0 35.550 35.359 0.524 187.706 o
2 4 1 151.622 155.635 1.643 17.713 o
2 4 2 87.482 87.859 1.078 42.679 o
2 4 3 62.926 64.965 0.927 59.828 o
2 4 4 12.446 12.828 0.564 175.651 o
2 4 5 145.838 146.384 2.106 11.571 o
2 4 6 22.105 22.340 0.816 83.535 o
2 4 7 133.148 128.660 2.650 7.649 o
2 4 8 16.361 15.730 1.391 29.144 o
2 4 9 47.825 48.147 2.297 10.610 o
2 4 10 4.474 4.625 1.330 31.937 o
2 4 12 10.856 11.044 1.834 16.791 o
2 5 0 88.929 89.884 1.068 43.185 o
2 5 1 415.316 420.915 4.101 2.759 o
2 5 2 7.812 8.283 0.343 476.064 o
2 5 3 244.109 246.043 2.640 6.865 o
2 5 4 61.000 59.039 0.977 54.759 o
2 5 5 61.750 62.899 1.239 34.941 o
2 5 6 97.906 97.291 1.733 17.634 o
2 5 7 70.870 70.084 1.562 22.211 o
2 5 8 57.237 55.805 1.512 24.024 o
2 5 9 10.548 11.316 1.411 28.363 o
2 5 10 46.338 46.071 2.408 9.669 o
2 6 0 2072.030 2052.560 18.259 0.134 o
2 6 1 23.038 22.602 0.484 230.693 o
2 6 2 283.006 288.114 2.983 5.330 o
2 6 3 87.276 89.794 1.219 34.248 o
2 6 4 108.409 106.763 1.441 24.345 o
2 6 5 11.993 12.324 0.635 139.172 o
2 6 7 29.781 28.950 1.058 49.672 o
2 6 8 49.853 46.444 1.431 26.946 o
2 6 9 50.096 49.215 1.562 22.682 o
2 6 10 16.426 16.758 1.683 19.917 o
2 6 11 13.607 13.463 1.703 19.462 o
2 6 12 30.257 28.960 2.227 11.353 o
2 7 0 286.171 289.706 2.973 5.344 o
2 7 1 94.607 96.636 1.219 33.683 o
2 7 2 136.989 138.464 1.643 18.255 o
2 7 3 105.594 107.156 1.401 25.700 o
2 7 4 102.511 101.120 1.421 25.252 o
2 7 5 14.383 13.966 0.695 115.884 o
2 7 6 76.299 76.130 1.552 22.334 o
2 7 7 84.539 82.589 1.763 17.348 o
2 7 8 43.696 41.284 1.360 29.914 o
2 7 9 10.415 10.429 0.927 65.587 o
2 7 10 26.845 25.887 1.320 32.161 o
2 8 0 0.279 0.756 0.333 511.095 o
2 8 1 3.971 4.776 0.363 428.245 o
2 8 2 139.506 142.122 1.733 16.530 o
2 8 3 117.423 118.049 1.532 21.428 o
2 8 4 113.590 114.945 1.582 20.353 o
2 8 5 60.827 61.911 1.159 39.752 o
2 8 7 80.313 81.309 1.753 17.600 o
2 8 9 1.932 3.315 0.554 183.929 o
2 8 10 30.861 30.009 1.401 28.522 o
2 8 11 6.069 5.582 0.665 127.566 o
2 9 0 230.654 231.714 2.549 7.413 o
2 9 1 270.295 269.441 2.912 5.642 o
2 9 2 125.841 126.392 1.602 19.478 o
2 9 3 283.982 285.584 3.154 4.850 o
2 9 4 46.595 47.985 0.967 57.527 o
2 9 5 25.452 25.857 0.796 87.285 o
2 9 6 3.638 4.857 0.484 241.226 o
2 9 7 4.613 4.917 0.534 197.825 o
2 9 8 11.346 11.608 0.806 86.602 o
2 9 9 38.085 37.868 1.431 27.199 o
2 9 10 11.534 12.072 0.917 66.984 o
2 10 0 248.694 250.850 2.761 6.326 o
2 10 1 8.920 8.585 0.464 261.058 o
2 10 2 2.663 2.610 0.383 385.072 o
2 10 3 251.391 253.540 2.892 5.825 o
2 10 4 137.656 136.479 1.864 14.596 o
2 10 5 137.332 136.791 1.955 13.399 o
2 10 6 10.388 11.951 0.695 116.306 o
2 10 7 8.786 9.371 0.806 86.742 o
2 10 8 1.235 1.391 0.534 198.126 o
2 10 9 12.366 13.936 1.028 53.322 o
2 10 10 32.588 33.072 1.451 26.557 o
2 10 11 5.605 6.217 0.796 89.085 o
2 11 0 2.288 2.378 0.373 406.245 o
2 11 1 5.263 4.686 0.433 300.163 o
2 11 2 64.407 63.231 1.108 42.980 o
2 11 3 12.144 11.850 0.584 163.991 o
2 11 4 50.280 49.154 1.058 48.225 o
2 11 5 59.811 59.533 1.250 34.537 o
2 11 6 103.018 103.105 1.774 16.776 o
2 11 7 94.377 96.344 2.046 12.919 o
2 11 8 9.584 8.414 0.786 91.223 o
2 11 9 14.797 15.428 1.078 48.418 o
2 11 10 42.270 43.753 1.582 22.239 o
2 11 11 3.447 4.524 0.625 144.685 o
2 12 0 44.782 42.796 0.907 65.453 o
2 12 1 41.799 40.136 0.877 70.261 o
2 12 2 57.102 56.530 1.078 45.920 o
2 12 3 84.757 83.355 1.401 26.766 o
2 12 4 13.234 12.515 0.655 130.657 o
2 12 5 14.570 14.117 0.746 100.850 o
2 12 6 8.028 7.779 0.544 190.025 o
2 12 7 1.370 2.146 0.403 347.757 o
2 12 9 16.753 17.140 1.139 43.389 o
2 12 10 47.403 47.703 1.673 19.861 o
2 13 0 164.104 165.661 2.116 11.194 o
2 13 1 79.750 78.729 1.330 29.713 o
2 13 2 71.733 72.502 1.290 31.880 o
2 13 3 42.704 43.279 1.018 52.595 o
2 13 5 1.323 2.227 0.383 385.313 o
2 13 6 60.481 61.508 1.411 27.328 o
2 13 7 47.641 48.288 1.350 30.199 o
2 13 8 33.811 31.016 1.360 30.169 o
2 13 9 33.283 34.684 1.451 26.540 o
2 13 10 6.633 7.003 0.695 116.677 o
2 14 0 11.141 10.782 0.605 153.537 o
2 14 1 42.879 44.126 1.018 52.560 o
2 14 2 31.679 33.354 0.907 66.934 o
2 14 3 49.492 47.542 1.129 42.688 o
2 14 4 12.546 11.538 0.715 109.742 o
2 14 5 92.952 91.215 1.703 18.351 o
2 14 6 10.498 11.115 0.746 101.205 o
2 14 7 37.447 39.733 1.239 36.068 o
2 14 8 8.131 9.845 0.816 84.632 o
2 14 9 68.461 71.373 1.975 14.121 o
2 14 10 16.834 16.878 1.149 42.636 o
2 15 0 71.584 68.985 1.310 31.030 o
2 15 1 21.342 23.428 0.806 85.621 o
2 15 2 32.414 31.389 0.927 64.144 o
2 15 3 16.535 16.747 0.796 88.375 o
2 15 4 12.488 12.666 0.746 101.041 o
2 15 5 11.581 12.535 0.766 95.877 o
2 15 6 56.850 56.037 1.431 26.724 o
2 15 7 31.882 32.346 1.189 39.372 o
2 15 8 6.695 6.923 0.705 113.372 o
2 15 9 0.363 1.078 0.595 159.894 o
2 15 10 2.724 2.912 0.595 159.823 o
2 16 0 38.564 36.488 1.018 53.017 o
2 16 1 3.289 3.517 0.403 347.367 o
2 16 2 76.766 72.240 1.441 25.740 o
2 16 3 2.317 2.751 0.403 347.604 o
2 16 4 24.736 24.859 0.917 66.196 o
2 16 5 1.076 1.119 0.383 385.393 o
2 16 6 14.859 15.165 0.897 69.860 o
2 16 7 4.410 4.232 0.494 231.443 o
2 16 8 2.262 3.204 0.484 241.437 o
2 16 9 15.923 15.337 1.008 55.376 o
2 17 0 35.905 35.188 1.038 51.192 o
2 17 1 11.360 9.936 0.695 116.308 o
2 17 3 11.112 12.596 0.756 98.462 o
2 17 4 39.571 38.241 1.179 39.738 o
2 17 5 5.218 5.260 0.484 240.987 o
2 17 6 46.706 46.303 1.360 29.805 o
2 17 7 48.958 50.172 1.471 25.507 o
2 17 8 23.905 23.197 1.129 43.965 o
2 17 9 3.810 4.283 0.534 197.920 o
2 18 0 42.622 43.108 1.189 38.913 o
2 18 1 10.168 9.815 0.726 106.937 o
2 18 2 9.621 10.671 0.736 104.045 o
2 18 3 2.694 2.076 0.403 347.598 o
2 18 4 26.287 25.041 1.038 51.787 o
2 18 5 44.202 43.743 1.360 29.881 o
2 18 6 48.993 49.003 1.451 26.213 o
2 18 7 9.169 9.774 0.766 96.062 o
2 18 8 1.597 1.894 0.453 274.785 o
2 19 0 36.002 37.244 1.159 41.229 o
2 19 1 28.932 28.840 1.058 49.704 o
2 19 2 1.273 1.119 0.393 365.871 o
2 19 3 38.121 38.342 1.209 37.857 o
2 19 4 8.565 8.595 0.705 113.240 o
2 19 5 9.491 10.973 0.846 78.653 o
2 19 6 1.472 2.318 0.453 274.779 o
2 19 7 5.962 6.923 0.645 135.618 o
2 19 8 5.631 6.641 0.554 183.553 o
2 20 0 1.573 0.907 0.413 331.039 o
2 20 1 69.509 70.678 1.622 20.665 o
2 20 2 30.655 31.419 1.119 44.460 o
2 20 3 8.976 9.744 0.665 127.262 o
2 20 4 24.628 26.300 1.098 46.335 o
2 20 5 1.364 1.391 0.443 287.443 o
2 20 6 3.817 3.759 0.494 231.533 o
2 20 7 0.344 0.967 0.453 274.857 o
2 21 0 8.382 7.628 0.645 135.436 o
2 21 1 27.046 28.477 1.119 44.606 o
2 21 2 28.716 29.837 1.159 41.536 o
2 21 3 43.074 42.755 1.370 29.483 o
2 21 4 19.547 20.012 1.038 52.070 o
2 21 5 0.946 0.937 0.453 274.840 o
2 21 6 14.079 13.573 0.967 60.133 o
2 21 7 11.344 10.258 0.806 86.630 o
2 22 0 15.735 14.914 0.927 65.378 o
2 22 1 23.220 23.015 1.068 49.052 o
2 22 2 3.229 3.517 0.484 241.341 o
2 22 3 8.745 7.699 0.726 107.067 o
2 22 4 18.314 16.566 1.038 52.145 o
2 22 5 19.604 20.688 1.038 52.059 o
2 22 6 45.356 45.114 1.411 27.795 o
2 23 0 10.562 11.004 0.887 71.655 o
2 23 1 2.849 2.529 0.464 262.851 o
2 23 2 1.705 2.499 0.464 262.945 o
2 23 3 3.907 5.139 0.574 171.111 o
2 23 4 20.875 23.136 1.068 49.113 o
2 23 5 16.380 16.234 1.028 53.216 o
2 24 0 32.284 31.943 1.229 36.864 o
2 24 1 37.219 40.579 1.330 31.395 o
2 24 2 9.121 8.595 0.766 96.088 o
2 24 4 4.553 3.295 0.484 241.210 o
2 25 0 3.088 4.061 0.595 159.786 o
2 25 1 22.258 22.683 1.320 32.239 o
2 25 2 39.778 39.380 1.653 20.447 o
2 25 3 12.340 12.888 1.078 48.478 o
2 26 0 0.942 1.058 0.504 222.623 o
2 26 1 28.969 30.049 1.451 26.613 o
3 0 1 170.531 173.219 1.834 14.191 o
3 0 3 177.359 180.837 2.025 11.839 o
3 0 4 11.039 11.427 0.464 259.867 o
3 0 5 51.842 49.245 0.957 58.197 o
3 0 7 5.777 5.834 1.038 52.431 o
3 0 8 1.871 2.106 1.149 42.826 o
3 0 9 70.059 68.068 2.701 7.643 o
3 0 12 7.035 5.441 1.794 17.562 o
3 1 0 29.791 30.583 0.504 207.114 o
3 1 1 356.055 363.860 3.597 3.611 o
3 1 2 179.939 177.219 1.935 12.791 o
3 1 3 244.878 247.928 2.640 6.856 o
3 1 4 112.398 111.741 1.461 23.549 o
3 1 5 44.090 44.086 0.907 65.457 o
3 1 6 3.471 3.728 0.524 205.645 o
3 1 8 112.353 112.234 3.295 5.081 o
3 1 9 11.452 11.780 1.431 27.566 o
3 1 10 53.745 56.601 2.600 8.285 o
3 1 11 10.527 10.822 1.723 19.020 o
3 1 12 6.538 7.215 1.763 18.169 o
3 2 1 57.799 58.143 0.776 84.017 o
3 2 2 261.641 268.031 2.761 6.218 o
3 2 3 16.548 17.151 0.504 217.575 o
3 2 4 29.179 30.522 0.695 112.601 o
3 2 5 36.018 34.966 0.826 79.652 o
3 2 6 40.912 41.113 1.088 46.336 o
3 2 7 151.468 149.266 3.708 3.972 o
3 2 8 57.383 58.667 2.338 10.210 o
3 2 9 19.992 19.116 1.632 21.144 o
3 2 10 27.036 27.389 2.005 14.001 o
3 2 11 14.214 14.944 1.753 18.358 o
3 2 12 3.236 3.225 1.743 18.596 o
3 3 0 68.112 68.230 0.877 65.232 o
3 3 1 426.817 428.261 4.202 2.628 o
3 3 2 262.170 263.103 2.741 6.305 o
3 3 3 163.947 164.875 1.894 13.595 o
3 3 4 79.145 78.971 1.169 37.726 o
3 3 5 69.745 72.220 1.199 36.632 o
3 3 6 4.547 4.756 0.564 177.238 o
3 3 7 30.295 28.588 1.068 48.742 o
3 3 8 44.377 45.214 2.086 12.866 o
3 3 9 13.403 13.755 1.512 24.696 o
3 3 10 78.673 81.349 3.164 5.571 o
3 3 11 33.570 34.372 2.287 10.752 o
3 4 0 401.229 407.795 3.990 2.921 o
3 4 1 80.116 80.745 1.028 47.400 o
3 4 2 55.134 54.303 0.846 72.471 o
3 4 3 12.424 12.435 0.474 248.367 o
3 4 4 23.911 24.648 0.645 131.988 o
3 4 5 69.546 70.638 1.199 36.679 o
3 4 6 9.924 9.422 0.675 123.449 o
3 4 7 10.489 9.502 0.786 91.165 o
3 4 8 39.050 38.453 1.300 32.830 o
3 4 9 99.280 100.556 3.356 4.928 o
3 4 10 12.501 11.780 1.612 21.716 o
3 4 11 16.369 16.707 1.905 15.557 o
3 5 0 205.100 205.686 2.187 9.969 o
3 5 1 23.544 23.962 0.524 197.350 o
3 5 2 312.446 310.514 3.225 4.541 o
3 5 3 203.666 211.037 2.348 8.820 o
3 5 4 270.104 266.741 2.952 5.519 o
3 5 5 71.906 71.373 1.229 34.893 o
3 5 6 20.948 20.728 0.857 76.086 o
3 5 7 32.215 31.631 1.119 44.408 o
3 5 8 39.271 38.029 1.300 32.830 o
3 5 10 6.720 7.054 1.471 26.100 o
3 5 11 15.127 15.438 1.784 17.739 o
3 6 0 36.586 38.886 0.695 110.208 o
3 6 1 65.406 67.998 0.977 53.933 o
3 6 2 621.737 629.160 6.177 1.219 o
3 6 3 3.367 3.345 0.383 384.835 o
3 6 4 80.188 78.860 1.229 34.351 o
3 6 5 42.533 43.380 0.947 60.393 o
3 6 6 19.568 18.370 0.857 76.234 o
3 6 7 12.452 11.840 0.857 76.708 o
3 6 8 26.335 25.847 1.129 43.875 o
3 6 9 8.106 7.981 0.665 127.384 o
3 6 10 22.523 23.015 1.250 35.950 o
3 6 11 11.992 11.971 1.743 18.579 o
3 7 0 239.436 239.695 2.580 7.188 o
3 7 1 157.418 156.995 1.834 14.549 o
3 7 2 6.275 7.205 0.423 313.933 o
3 7 3 249.727 250.779 2.791 6.205 o
3 7 4 57.209 58.697 1.058 47.508 o
3 7 5 122.128 120.850 1.743 16.866 o
3 7 6 40.109 38.785 1.139 42.503 o
3 7 7 35.104 35.500 1.199 38.603 o
3 7 8 29.592 29.837 1.199 38.805 o
3 7 9 8.169 8.898 0.746 101.372 o
3 7 10 10.008 11.538 0.887 71.663 o
3 7 11 21.652 22.249 1.290 33.768 o
3 8 0 78.500 79.636 1.149 38.959 o
3 8 1 41.541 42.111 0.796 84.304 o
3 8 2 89.191 87.758 1.260 32.252 o
3 8 3 42.047 42.473 0.867 71.678 o
3 8 4 52.858 53.135 1.038 49.738 o
3 8 5 188.600 184.525 2.358 8.973 o
3 8 6 19.024 18.501 0.796 88.144 o
3 8 7 12.760 10.994 0.857 76.712 o
3 8 8 34.027 32.941 1.280 34.014 o
3 8 9 44.342 42.655 1.532 23.683 o
3 8 10 7.696 7.154 0.685 120.068 o
3 8 11 5.874 6.439 0.816 84.737 o
3 9 0 109.255 106.269 1.421 24.945 o
3 9 1 388.687 376.789 3.970 2.993 o
3 9 2 62.315 61.367 1.048 47.927 o
3 9 3 24.766 25.796 0.715 107.622 o
3 9 4 66.133 66.436 1.199 36.931 o
3 9 5 1.692 1.794 0.504 222.586 o
3 9 6 31.680 31.953 0.967 59.053 o
3 9 7 104.238 107.398 2.116 11.996 o
3 9 8 22.252 21.877 1.119 44.806 o
3 9 9 6.290 6.207 0.645 135.620 o
3 9 10 33.987 32.921 1.451 26.542 o
3 9 11 10.883 10.611 0.846 78.614 o
3 10 0 29.391 29.616 0.715 106.605 o
3 10 1 36.613 36.397 0.806 83.361 o
3 10 2 252.883 250.366 2.852 5.968 o
3 10 3 11.525 11.397 0.564 175.953 o
3 10 4 20.909 20.698 0.726 105.535 o
3 10 5 133.924 131.652 1.965 13.346 o
3 10 6 23.718 23.650 0.887 70.810 o
3 10 7 50.010 49.930 1.300 32.437 o
3 10 8 5.339 4.343 0.574 171.041 o
3 10 9 27.539 27.570 1.290 33.649 o
3 10 10 7.617 7.487 0.846 78.751 o
3 10 11 8.464 8.868 0.877 73.388 o
3 11 0 250.864 247.897 2.832 6.056 o
3 11 1 54.202 52.842 1.018 51.535 o
3 11 2 35.961 34.130 0.846 76.088 o
3 11 3 75.630 74.840 1.300 31.235 o
3 11 4 30.332 28.608 0.867 73.433 o
3 11 5 5.607 7.195 0.534 197.600 o
3 11 6 67.995 66.919 1.431 26.363 o
3 11 7 6.208 6.076 0.484 240.757 o
3 11 8 98.741 98.591 2.207 11.136 o
3 11 9 3.894 4.192 0.605 154.470 o
3 11 10 4.953 4.514 0.625 144.617 o
3 11 11 10.457 9.271 3.174 5.608 o
3 12 0 9.183 8.071 0.524 204.625 o
3 12 1 55.463 53.648 1.078 46.102 o
3 12 2 106.610 104.959 1.602 20.156 o
3 12 3 40.967 39.602 0.967 58.243 o
3 12 4 28.974 29.555 0.897 68.737 o
3 12 5 124.235 121.747 1.945 13.774 o
3 12 6 2.848 3.557 0.433 300.708 o
3 12 7 2.515 2.358 0.413 330.866 o
3 12 8 16.608 17.040 1.078 48.370 o
3 12 9 4.087 4.867 0.635 140.099 o
3 12 10 0.793 1.108 0.584 165.450 o
3 13 0 3.196 2.701 0.464 262.808 o
3 13 1 89.145 88.302 1.501 23.348 o
3 13 2 26.104 25.847 0.806 85.102 o
3 13 3 10.947 12.243 0.665 126.995 o
3 13 4 102.317 103.196 1.733 17.520 o
3 13 5 9.702 10.127 0.715 109.977 o
3 13 6 56.833 55.724 1.391 28.246 o
3 13 7 37.122 37.576 1.219 37.283 o
3 13 8 7.211 6.227 0.595 159.447 o
3 13 9 1.575 1.522 0.574 171.289 o
3 13 10 20.074 18.803 1.219 37.810 o
3 14 0 2.768 3.698 0.504 222.466 o
3 14 1 26.833 26.683 0.857 75.483 o
3 14 2 7.036 6.550 0.595 159.448 o
3 14 3 9.330 8.938 0.595 159.095 o
3 14 4 9.702 9.905 0.685 119.859 o
3 14 5 66.953 63.040 1.451 25.733 o
3 14 6 24.228 25.373 1.018 53.900 o
3 14 7 48.382 48.378 1.370 29.323 o
3 14 8 4.379 4.524 0.504 222.279 o
3 14 9 28.423 30.734 1.360 30.247 o
3 14 10 17.473 16.737 1.139 43.381 o
3 15 0 22.919 23.700 0.846 77.657 o
3 15 1 1.524 1.965 0.383 385.304 o
3 15 2 12.718 12.717 0.715 109.685 o
3 15 3 12.068 11.860 0.726 106.754 o
3 15 4 37.259 37.052 1.108 44.934 o
3 15 5 43.070 43.602 1.239 35.870 o
3 15 6 6.935 7.084 0.584 164.962 o
3 15 7 36.701 36.679 1.260 34.997 o
3 15 8 17.569 17.775 0.988 57.568 o
3 15 9 6.528 6.328 0.615 149.237 o
3 16 0 43.597 42.322 1.129 43.045 o
3 16 1 37.297 38.826 1.088 46.536 o
3 16 2 35.214 36.196 1.048 50.244 o
3 16 3 1.766 2.015 0.403 347.723 o
3 16 4 16.152 17.040 0.846 78.261 o
3 16 5 9.716 9.865 0.776 93.566 o
3 16 6 40.916 41.113 1.300 32.762 o
3 16 7 2.870 2.741 0.464 262.839 o
3 16 8 17.167 15.145 0.988 57.617 o
3 16 9 9.669 8.898 0.665 127.242 o
3 17 0 41.355 41.708 1.159 40.981 o
3 17 1 30.866 29.767 0.998 55.694 o
3 17 2 27.992 28.134 0.998 55.861 o
3 17 3 8.745 8.061 0.635 139.708 o
3 17 4 31.693 31.732 1.108 45.221 o
3 17 5 2.761 3.094 0.443 287.247 o
3 17 6 23.733 23.630 1.068 49.029 o
3 17 7 3.061 2.791 0.464 262.817 o
3 17 8 10.346 11.064 0.907 68.520 o
3 17 9 21.489 21.494 1.078 48.212 o
3 18 0 1.512 2.106 0.383 385.297 o
3 18 1 51.760 50.373 1.320 31.434 o
3 18 2 8.659 8.918 0.715 110.069 o
3 18 4 23.707 25.121 1.048 50.890 o
3 18 5 5.534 6.318 0.534 197.659 o
3 18 6 10.439 10.036 0.766 95.999 o
3 18 7 7.566 7.729 0.645 135.491 o
3 18 8 8.807 8.213 0.655 131.263 o
3 19 0 2.451 2.902 0.423 315.283 o
3 19 1 18.495 19.448 0.917 66.624 o
3 19 2 6.139 5.452 0.544 190.406 o
3 19 3 9.598 10.147 0.826 82.535 o
3 19 4 17.231 16.637 0.937 63.910 o
3 19 5 12.158 10.450 0.776 93.439 o
3 19 6 21.162 21.504 1.078 48.220 o
3 19 7 20.916 20.546 1.088 47.355 o
3 19 8 21.816 22.763 1.108 45.617 o
3 20 0 25.963 27.540 1.068 48.904 o
3 20 1 3.873 3.648 0.464 262.673 o
3 20 2 11.503 11.407 0.846 78.580 o
3 20 3 6.856 6.026 0.524 205.163 o
3 20 4 20.531 20.546 1.008 55.178 o
3 20 5 1.917 2.791 0.474 251.855 o
3 20 6 60.793 62.566 1.653 20.110 o
3 20 7 10.147 9.039 0.756 98.604 o
3 21 0 29.477 29.948 1.149 42.237 o
3 21 1 63.227 66.738 1.622 20.783 o
3 21 3 1.908 1.592 0.443 287.401 o
3 21 4 23.848 25.373 1.119 44.728 o
3 21 5 3.226 3.527 0.494 231.600 o
3 21 6 5.147 5.693 0.534 197.735 o
3 21 7 5.019 5.129 0.514 213.560 o
3 22 0 3.796 4.031 0.494 231.521 o
3 22 1 64.607 61.125 1.622 20.803 o
3 22 2 2.802 2.771 0.464 262.844 o
3 22 3 6.529 6.298 0.554 183.477 o
3 22 4 6.796 6.872 0.625 144.435 o
3 22 5 15.288 14.914 0.998 56.515 o
3 22 6 5.806 5.079 0.514 213.469 o
3 23 1 14.945 15.246 0.957 61.354 o
3 23 2 9.890 9.674 0.877 73.343 o
3 23 3 39.422 39.249 1.370 29.579 o
3 23 4 9.920 9.915 0.867 75.050 o
3 23 5 2.968 3.718 0.484 241.356 o
3 24 0 9.066 7.951 0.655 131.253 o
3 24 1 26.919 29.414 1.199 38.867 o
3 24 2 26.175 27.177 1.169 40.921 o
3 24 3 6.823 8.384 0.726 107.138 o
3 24 4 0.972 1.078 0.443 287.470 o
3 25 0 27.253 29.162 1.431 27.385 o
3 25 1 6.181 7.689 0.776 93.731 o
3 25 2 4.480 4.474 0.574 171.096 o
4 0 0 382.022 387.208 3.849 3.154 o
4 0 1 1.440 1.441 0.302 618.152 o
4 0 2 11.035 10.591 0.443 283.895 o
4 0 3 4.598 4.625 0.393 364.889 o
4 0 4 74.563 76.271 1.179 37.456 o
4 0 5 28.606 27.560 0.766 93.678 o
4 0 7 138.451 136.540 2.076 12.002 o
4 0 8 41.203 43.773 2.086 12.880 o
4 0 9 18.630 19.015 1.673 20.146 o
4 0 11 28.166 27.560 2.156 12.111 o
4 1 0 381.198 381.424 3.839 3.175 o
4 1 1 144.350 146.636 1.683 17.255 o
4 1 2 261.577 260.765 2.801 6.086 o
4 1 3 221.962 221.597 2.459 7.980 o
4 1 4 123.039 122.372 1.622 19.160 o
4 1 5 22.212 22.723 0.705 111.233 o
4 1 6 88.446 87.315 1.491 23.672 o
4 1 7 10.285 9.321 0.726 106.944 o
4 1 8 18.924 19.398 1.250 36.023 o
4 1 9 12.385 13.553 1.512 24.701 o
4 1 10 80.119 82.085 3.214 5.398 o
4 2 0 39.759 39.743 0.695 109.376 o
4 2 1 33.497 34.160 0.655 124.774 o
4 2 2 10.561 9.563 0.443 284.314 o
4 2 3 39.688 37.919 0.776 89.111 o
4 2 4 34.778 33.666 0.786 87.936 o
4 2 5 5.884 6.117 0.494 231.111 o
4 2 6 14.389 15.125 0.685 119.227 o
4 2 7 13.133 12.677 0.846 78.495 o
4 2 8 13.652 13.563 0.907 68.391 o
4 2 9 12.362 13.150 1.481 25.718 o
4 2 10 14.129 14.037 1.673 20.169 o
4 2 11 3.133 3.134 1.512 24.736 o
4 3 0 1.903 1.733 0.322 543.182 o
4 3 1 147.983 148.672 1.733 16.303 o
4 3 2 73.488 74.144 1.078 44.258 o
4 3 3 458.334 457.685 4.635 2.182 o
4 3 4 95.759 95.457 1.391 26.578 o
4 3 5 165.978 161.721 2.086 11.484 o
4 3 6 26.753 25.403 0.836 79.147 o
4 3 7 11.743 11.961 0.816 84.462 o
4 3 8 11.938 11.669 0.897 70.012 o
4 3 9 23.100 23.902 1.199 38.993 o
4 3 10 4.069 3.073 1.441 27.215 o
4 3 11 9.520 8.918 1.622 21.458 o
4 4 0 35.725 36.508 0.695 110.663 o
4 4 1 13.184 11.971 0.464 258.898 o
4 4 2 192.483 197.312 2.217 9.901 o
4 4 3 95.519 93.824 1.330 28.847 o
4 4 4 33.880 34.644 0.806 83.803 o
4 4 5 28.369 28.225 0.796 86.868 o
4 4 6 12.102 11.709 0.665 126.912 o
4 4 7 64.526 64.410 1.572 22.088 o
4 4 8 27.901 28.840 1.179 40.176 o
4 4 9 55.917 58.626 1.703 19.042 o
4 4 10 30.408 29.918 1.360 30.226 o
4 4 11 33.854 32.639 2.267 10.944 o
4 5 0 15.586 15.216 0.504 218.309 o
4 5 1 59.543 59.231 0.937 59.326 o
4 5 2 137.299 133.980 1.683 17.538 o
4 5 3 108.797 107.005 1.471 23.441 o
4 5 4 84.899 86.156 1.340 28.991 o
4 5 5 82.564 83.566 1.401 26.828 o
4 5 6 139.111 136.247 1.995 12.895 o
4 5 7 15.477 16.193 0.907 68.284 o
4 5 8 4.431 4.353 0.544 190.616 o
4 5 9 13.842 13.725 1.018 54.353 o
4 5 10 59.739 57.105 1.814 16.806 o
4 5 11 12.831 12.989 1.370 30.037 o
4 6 0 128.221 129.939 1.612 19.166 o
4 6 1 42.939 42.917 0.816 80.163 o
4 6 2 31.334 31.913 0.726 103.261 o
4 6 3 4.937 5.351 0.433 300.161 o
4 6 4 54.910 55.331 1.068 46.912 o
4 6 5 13.259 13.604 0.625 143.413 o
4 6 6 41.347 40.760 1.068 48.035 o
4 6 7 19.853 19.901 0.857 76.175 o
4 6 8 9.766 8.928 0.766 96.054 o
4 6 9 37.964 35.782 1.451 26.475 o
4 6 10 28.338 27.812 1.360 30.267 o
4 7 0 87.819 86.932 1.250 32.808 o
4 7 1 244.235 242.204 2.701 6.616 o
4 7 2 180.319 174.720 2.116 10.977 o
4 7 3 59.531 59.664 1.068 46.490 o
4 7 4 43.020 42.403 0.947 60.393 o
4 7 5 34.886 34.755 0.937 62.533 o
4 7 6 42.272 39.894 1.078 47.146 o
4 7 7 26.587 25.827 0.967 59.467 o
4 7 8 33.534 32.195 1.300 32.997 o
4 7 9 4.896 5.532 0.635 140.046 o
4 7 10 16.465 15.407 1.119 44.978 o
4 7 11 5.456 6.681 0.685 120.187 o
4 8 0 136.057 130.705 1.683 17.597 o
4 8 1 42.534 42.393 0.857 73.242 o
4 8 2 159.902 159.303 1.985 12.621 o
4 8 3 87.210 85.965 1.370 27.748 o
4 8 4 8.290 8.807 0.534 197.107 o
4 8 5 46.517 47.592 1.088 45.925 o
4 8 6 56.086 53.528 1.270 33.715 o
4 8 7 52.494 50.998 1.310 31.877 o
4 8 8 3.928 3.688 0.554 183.814 o
4 8 9 82.161 84.261 2.106 12.340 o
4 8 10 14.126 15.327 1.119 45.015 o
4 8 11 21.764 20.355 1.280 34.309 o
4 9 0 131.415 128.508 1.703 17.344 o
4 9 1 3.821 4.192 0.413 330.479 o
4 9 2 4.957 5.562 0.453 274.118 o
4 9 3 31.161 31.550 0.826 80.351 o
4 9 4 2.272 1.421 0.494 231.742 o
4 9 5 46.016 44.338 1.108 44.426 o
4 9 6 138.782 134.000 2.096 11.800 o
4 9 7 6.309 6.157 0.605 154.264 o
4 9 8 91.734 88.081 2.096 12.379 o
4 9 9 15.624 16.828 1.108 45.798 o
4 9 11 8.703 9.734 0.867 75.085 o
4 10 0 68.096 68.209 1.179 37.988 o
4 10 1 34.312 33.777 0.826 79.906 o
4 10 2 39.325 40.670 0.917 64.652 o
4 10 3 17.143 16.697 0.675 122.359 o
4 10 4 33.817 35.611 0.947 61.288 o
4 10 5 24.296 26.804 0.887 70.679 o
4 10 6 27.481 26.078 0.977 58.220 o
4 10 7 42.310 43.380 1.229 36.471 o
4 10 8 19.287 18.934 0.988 57.499 o
4 10 9 17.868 19.680 1.149 42.597 o
4 10 10 14.412 14.914 1.119 45.014 o
4 11 0 12.425 12.495 0.615 148.303 o
4 11 1 265.977 262.871 3.063 5.203 o
4 11 2 18.492 18.451 0.695 115.195 o
4 11 3 30.202 29.303 0.857 75.110 o
4 11 4 22.578 24.235 0.836 79.515 o
4 11 5 8.693 9.754 0.665 127.282 o
4 11 6 34.775 36.075 1.088 46.690 o
4 11 7 50.555 51.472 1.381 28.831 o
4 11 8 9.716 8.747 0.746 101.305 o
4 11 10 6.494 6.983 0.695 116.683 o
4 12 0 241.662 237.246 2.942 5.724 o
4 12 1 67.061 66.869 1.260 33.619 o
4 12 2 46.333 45.698 1.058 48.542 o
4 12 3 41.323 41.496 1.058 48.909 o
4 12 4 68.877 68.078 1.381 28.189 o
4 12 5 19.445 19.075 0.877 72.792 o
4 12 6 61.091 62.385 1.461 25.520 o
4 12 7 36.702 39.541 1.229 36.671 o
4 12 8 0.344 0.836 0.443 287.493 o
4 12 9 23.520 23.549 1.300 33.218 o
4 12 10 1.409 1.602 0.584 165.436 o
4 13 0 67.307 68.300 1.300 31.643 o
4 13 1 44.341 42.393 1.048 49.643 o
4 13 3 12.335 12.152 0.705 112.872 o
4 13 4 25.715 25.746 0.927 64.711 o
4 13 5 6.218 6.641 0.595 159.513 o
4 13 6 48.807 48.691 1.320 31.528 o
4 13 7 10.509 10.389 0.736 104.004 o
4 13 8 53.019 51.925 1.501 24.438 o
4 13 9 8.828 9.190 0.766 96.088 o
4 13 10 9.847 8.585 0.726 106.989 o
4 14 0 3.605 2.781 0.373 405.894 o
4 14 1 45.293 45.557 1.119 43.661 o
4 14 2 13.947 14.228 0.736 103.652 o
4 14 3 23.184 22.209 0.887 70.883 o
4 14 4 8.321 9.079 0.635 139.701 o
4 14 5 8.904 8.394 0.645 135.366 o
4 14 6 12.579 12.334 0.826 82.382 o
4 14 7 30.711 30.240 1.169 40.778 o
4 14 8 34.069 33.707 1.260 35.086 o
4 14 9 10.115 11.639 0.907 68.518 o
4 15 0 12.257 12.475 0.715 109.729 o
4 15 1 45.143 44.418 1.159 40.797 o
4 15 2 14.924 14.853 0.776 93.154 o
4 15 3 73.573 72.683 1.512 23.571 o
4 15 4 42.201 39.511 1.189 38.983 o
4 15 5 2.139 1.935 0.413 330.939 o
4 15 6 53.458 53.951 1.461 25.743 o
4 15 7 1.436 2.096 0.443 287.417 o
4 15 8 1.881 2.217 0.464 262.942 o
4 15 9 27.024 26.230 1.159 41.620 o
4 16 0 88.937 89.340 1.673 19.060 o
4 16 1 53.407 51.764 1.280 33.312 o
4 16 2 17.848 16.324 0.836 80.071 o
4 16 3 26.876 26.985 1.008 54.836 o
4 16 4 53.791 53.225 1.391 28.340 o
4 16 5 20.598 20.929 0.988 57.423 o
4 16 6 16.862 18.047 0.977 58.770 o
4 16 7 2.837 3.325 0.474 251.758 o
4 16 8 10.901 9.694 0.786 91.144 o
4 16 9 1.446 2.428 0.464 262.964 o
4 17 0 0.923 1.169 0.373 406.514 o
4 17 1 17.476 16.818 0.867 74.634 o
4 17 2 19.955 19.105 0.907 68.042 o
4 17 3 1.542 0.947 0.403 347.795 o
4 17 4 60.349 58.778 1.501 24.260 o
4 17 5 9.396 10.228 0.806 86.706 o
4 17 6 40.801 41.808 1.350 30.404 o
4 17 7 9.776 9.291 0.776 93.575 o
4 18 0 1.894 2.015 0.403 347.708 o
4 18 1 31.322 30.603 1.068 48.669 o
4 18 2 5.993 6.036 0.544 190.390 o
4 18 3 20.319 21.332 0.988 57.426 o
4 18 4 1.842 1.562 0.423 315.421 o
4 18 5 1.791 2.277 0.453 274.758 o
4 18 6 25.661 26.260 1.129 43.887 o
4 18 7 6.124 5.633 0.534 197.631 o
4 18 8 16.285 16.072 0.988 57.628 o
4 19 0 8.740 7.154 0.665 127.369 o
4 19 1 39.851 42.050 1.270 34.321 o
4 19 2 10.438 11.054 0.836 80.521 o
4 19 3 32.170 34.583 1.189 39.337 o
4 19 4 9.079 8.394 0.645 135.352 o
4 19 5 5.452 5.381 0.524 205.380 o
4 19 6 36.407 36.599 1.300 32.902 o
4 19 7 14.219 12.767 0.917 66.898 o
4 20 1 31.317 32.245 1.179 40.053 o
4 20 2 7.637 8.333 0.625 144.315 o
4 20 3 12.806 13.029 0.887 71.557 o
4 20 4 22.569 22.239 1.088 47.295 o
4 20 5 28.559 28.668 1.189 39.493 o
4 20 6 1.119 1.834 0.453 274.814 o
4 20 7 1.353 1.925 0.453 274.798 o
4 21 0 7.222 7.880 0.625 144.366 o
4 21 1 7.962 7.628 0.705 113.297 o
4 21 2 7.931 9.392 0.826 82.598 o
4 21 3 33.490 33.324 1.250 35.661 o
4 21 4 18.565 19.851 1.048 51.107 o
4 21 5 1.551 2.197 0.464 262.964 o
4 21 6 22.854 22.209 1.108 45.599 o
4 22 1 17.263 14.097 0.967 60.040 o
4 22 2 8.418 9.583 0.665 127.308 o
4 22 3 27.020 25.111 1.169 40.925 o
4 22 4 1.847 2.066 0.494 231.747 o
4 22 5 1.121 1.068 0.453 274.831 o
4 23 0 3.950 4.726 0.524 205.565 o
4 23 1 2.283 2.156 0.474 251.852 o
4 23 2 18.149 17.493 1.028 53.158 o
4 23 3 1.008 0.977 0.453 274.837 o
4 23 4 63.005 63.131 1.643 20.319 o
4 24 0 21.397 21.554 1.088 47.332 o
4 24 1 19.205 19.347 1.048 51.098 o
4 24 2 1.712 1.592 0.453 274.787 o
4 24 3 14.897 13.765 0.967 60.110 o
4 25 1 4.862 5.159 0.584 165.208 o
5 0 1 5.748 5.895 0.413 329.746 o
5 0 2 328.867 327.211 3.476 3.937 o
5 0 3 31.635 30.794 0.756 95.489 o
5 0 5 7.655 6.993 0.564 176.841 o
5 0 6 47.776 46.867 1.149 41.341 o
5 0 7 1.258 1.471 0.393 365.857 o
5 0 8 37.158 36.246 1.169 40.516 o
5 0 10 74.872 74.225 3.124 5.723 o
5 0 11 5.299 3.698 1.693 19.718 o
5 1 0 40.047 39.692 0.766 91.145 o
5 1 1 134.730 132.146 1.643 18.377 o
5 1 2 172.656 167.546 2.035 11.876 o
5 1 3 197.011 196.647 2.348 8.930 o
5 1 4 71.709 69.207 1.199 36.611 o
5 1 5 188.218 184.253 2.368 8.910 o
5 1 6 46.561 44.972 1.108 44.388 o
5 1 7 29.322 29.595 0.998 55.769 o
5 1 8 47.554 47.260 1.310 32.049 o
5 1 9 30.504 29.757 1.139 42.951 o
5 1 10 5.324 5.159 0.927 65.716 o
5 1 11 24.165 23.559 2.025 13.736 o
5 2 0 42.646 43.128 0.826 78.348 o
5 2 1 91.465 89.884 1.280 31.191 o
5 2 3 23.704 24.224 0.685 117.370 o
5 2 4 41.792 43.219 0.937 61.710 o
5 2 5 32.065 31.500 0.887 69.970 o
5 2 6 12.317 10.973 0.695 116.195 o
5 2 7 16.527 16.556 0.846 78.254 o
5 2 8 2.951 3.214 0.433 300.717 o
5 2 9 34.956 35.117 1.411 28.034 o
5 2 10 2.512 2.811 0.595 159.832 o
5 2 11 10.859 12.152 1.653 20.674 o
5 3 0 231.954 228.338 2.549 7.416 o
5 3 1 385.307 377.192 3.869 3.130 o
5 3 2 251.984 249.600 2.821 6.084 o
5 3 3 9.441 9.462 0.514 212.483 o
5 3 4 29.945 28.033 0.806 84.613 o
5 3 5 15.384 15.931 0.675 122.619 o
5 3 6 55.169 53.397 1.229 35.905 o
5 3 7 3.954 3.980 0.433 300.500 o
5 3 8 0.461 0.685 0.413 331.102 o
5 3 9 6.629 5.441 0.625 144.495 o
5 3 10 49.781 50.595 1.713 18.919 o
5 3 11 17.266 16.193 1.179 40.485 o
5 4 0 62.308 60.299 1.018 50.650 o
5 4 1 5.058 5.240 0.413 330.047 o
5 4 2 86.753 84.866 1.290 31.055 o
5 4 3 1.341 1.340 0.413 331.041 o
5 4 4 16.826 17.100 0.665 126.060 o
5 4 5 72.334 72.190 1.350 29.233 o
5 4 6 52.290 49.245 1.199 37.847 o
5 4 7 110.105 106.461 1.874 15.021 o
5 4 8 20.197 19.297 0.967 59.862 o
5 4 9 5.073 6.157 0.645 135.686 o
5 4 10 24.409 24.325 1.290 33.718 o
5 4 11 11.891 10.873 0.917 66.990 o
5 5 0 70.882 72.220 1.129 40.928 o
5 5 1 36.457 35.269 0.776 89.792 o
5 5 2 42.260 42.151 0.877 70.111 o
5 5 3 68.257 67.957 1.179 37.986 o
5 5 4 7.270 6.187 0.514 213.184 o
5 5 5 60.016 58.929 1.239 35.078 o
5 5 6 80.973 79.425 1.542 22.487 o
5 5 7 9.909 10.248 0.675 123.420 o
5 5 8 140.627 138.766 2.318 9.771 o
5 5 9 15.112 14.037 1.068 49.339 o
5 5 10 31.133 29.696 1.451 26.592 o
5 6 1 73.143 70.305 1.159 38.906 o
5 6 2 6.695 6.520 0.464 261.914 o
5 6 3 33.912 34.442 0.846 76.277 o
5 6 4 27.724 28.104 0.836 78.951 o
5 6 5 18.612 18.430 0.786 90.425 o
5 6 6 12.819 13.291 0.736 103.768 o
5 6 7 19.197 20.798 0.907 68.038 o
5 6 9 27.272 26.975 1.290 33.658 o
5 6 10 5.748 6.540 0.685 120.178 o
5 6 11 38.426 39.319 1.532 23.771 o
5 7 0 11.273 11.649 0.544 189.131 o
5 7 1 155.376 152.602 1.945 13.190 o
5 7 2 14.038 12.797 0.584 163.586 o
5 7 3 64.612 63.443 1.189 37.660 o
5 7 4 29.828 29.807 0.867 73.425 o
5 7 5 34.375 34.140 0.967 58.837 o
5 7 6 105.146 103.629 1.814 16.053 o
5 7 7 8.939 9.613 0.746 101.322 o
5 7 8 5.057 5.200 0.494 231.300 o
5 7 9 9.135 9.432 0.846 78.686 o
5 7 10 17.813 17.654 1.179 40.467 o
5 7 11 1.985 2.398 0.595 159.854 o
5 8 0 15.803 16.153 0.615 147.500 o
5 8 1 2.689 3.164 0.423 315.234 o
5 8 2 29.135 28.850 0.796 86.753 o
5 8 3 17.650 18.410 0.685 118.666 o
5 8 4 89.817 88.554 1.522 22.756 o
5 8 5 51.336 49.709 1.199 37.874 o
5 8 6 22.344 21.735 0.907 67.864 o
5 8 7 100.274 99.145 1.884 15.027 o
5 8 8 2.622 2.912 0.453 274.657 o
5 8 9 0.629 1.098 0.574 171.308 o
5 8 10 6.115 6.903 0.685 120.153 o
5 9 0 25.457 25.272 0.746 99.219 o
5 9 1 57.401 57.719 1.119 42.792 o
5 9 2 37.835 37.052 0.917 64.918 o
5 9 3 8.720 8.978 0.595 159.162 o
5 9 4 1.930 2.640 0.383 385.199 o
5 9 5 11.577 10.812 0.705 112.979 o
5 9 6 21.228 20.839 0.887 71.028 o
5 9 7 10.178 11.286 0.766 95.981 o
5 9 8 24.060 23.902 1.058 49.944 o
5 9 9 0.683 1.310 0.443 287.477 o
5 9 10 33.297 32.366 1.421 27.682 o
5 10 0 37.672 38.120 0.927 63.533 o
5 10 1 12.318 12.586 0.615 148.311 o
5 10 2 0.554 1.381 0.474 251.954 o
5 10 3 44.756 42.826 1.058 48.702 o
5 10 4 114.189 110.844 1.814 15.879 o
5 10 5 19.470 18.753 0.836 79.906 o
5 10 6 66.507 68.280 1.512 23.752 o
5 10 7 2.044 1.995 0.423 315.382 o
5 10 8 2.028 2.035 0.443 287.374 o
5 10 9 20.994 21.111 1.068 49.136 o
5 11 0 36.082 36.478 0.947 61.111 o
5 11 1 65.253 67.665 1.280 32.675 o
5 11 2 16.218 16.103 0.726 106.256 o
5 11 3 26.967 25.645 0.887 70.545 o
5 11 4 34.457 34.271 1.028 52.266 o
5 11 5 19.753 20.194 0.887 71.121 o
5 11 6 77.457 79.253 1.663 19.537 o
5 11 7 4.322 4.222 0.474 251.536 o
5 11 8 10.975 12.586 0.887 71.621 o
5 11 9 14.990 15.357 0.988 57.671 o
5 11 10 1.177 2.005 0.564 177.463 o
5 12 0 1.401 1.602 0.514 213.959 o
5 12 1 22.119 21.514 0.816 83.566 o
5 12 2 124.913 123.107 1.915 14.161 o
5 12 3 28.036 27.187 0.927 64.543 o
5 12 4 83.303 84.836 1.612 20.571 o
5 12 5 0.396 0.957 0.383 385.440 o
5 12 7 13.748 13.120 0.796 88.645 o
5 12 8 8.581 8.001 0.645 135.407 o
5 12 9 0.969 1.693 0.453 274.824 o
5 12 10 5.367 5.814 0.534 197.705 o
5 13 0 12.269 12.092 0.705 112.880 o
5 13 1 21.319 18.793 0.836 79.788 o
5 13 3 19.010 18.944 0.846 78.056 o
5 13 4 3.428 4.353 0.433 300.558 o
5 13 5 17.670 17.584 0.907 68.173 o
5 13 6 65.763 66.567 1.592 21.517 o
5 13 7 13.567 16.052 0.927 65.429 o
5 13 8 32.171 32.125 1.260 35.140 o
5 13 9 8.367 8.686 0.665 127.343 o
5 14 0 51.629 52.026 1.250 34.936 o
5 14 1 16.125 16.012 0.786 90.686 o
5 14 2 6.958 7.477 0.665 127.470 o
5 14 3 46.644 46.595 1.219 36.880 o
5 14 4 81.494 85.249 1.713 18.357 o
5 14 5 40.799 41.839 1.239 35.956 o
5 14 6 53.865 53.366 1.461 25.741 o
5 14 7 5.425 6.338 0.544 190.434 o
5 14 8 8.467 8.071 0.655 131.292 o
5 14 9 6.640 6.721 0.554 183.442 o
5 15 0 15.998 15.226 0.826 82.150 o
5 15 1 215.250 215.561 2.902 6.013 o
5 15 2 3.298 3.043 0.403 347.412 o
5 15 3 3.203 3.688 0.433 300.647 o
5 15 4 19.413 20.476 0.967 59.869 o
5 15 5 1.375 1.300 0.423 315.467 o
5 15 6 13.380 15.125 0.917 66.888 o
5 15 7 17.681 18.118 1.008 55.296 o
5 15 8 8.172 8.726 0.655 131.290 o
5 15 9 2.066 2.600 0.474 251.851 o
5 16 0 4.220 4.535 0.443 286.926 o
5 16 1 59.349 60.742 1.431 26.624 o
5 16 2 58.823 59.977 1.451 25.933 o
5 16 3 50.817 50.373 1.370 29.251 o
5 16 4 20.350 21.977 0.998 56.270 o
5 16 5 17.911 18.531 0.947 62.511 o
5 16 6 4.909 5.270 0.524 205.445 o
5 16 7 8.523 7.779 0.756 98.702 o
5 16 8 10.914 11.820 0.907 68.496 o
5 17 0 11.164 10.389 0.695 116.306 o
5 17 1 4.100 4.212 0.453 274.384 o
5 17 2 14.625 14.571 0.867 74.809 o
5 17 3 22.864 23.509 1.018 53.979 o
5 17 4 8.896 8.172 0.695 116.528 o
5 17 5 3.013 3.638 0.484 241.355 o
5 17 6 52.717 52.258 1.522 23.813 o
5 17 7 4.183 4.857 0.524 205.538 o
5 17 8 58.134 58.304 1.582 21.955 o
5 18 0 6.216 6.217 0.655 131.491 o
5 18 1 8.313 7.628 0.695 116.577 o
5 18 2 10.757 11.447 0.826 82.471 o
5 18 3 23.692 23.721 1.068 49.029 o
5 18 4 23.921 25.272 1.088 47.221 o
5 18 5 28.666 29.233 1.169 40.840 o
5 18 6 7.749 7.175 0.645 135.497 o
5 18 7 2.494 2.902 0.474 251.807 o
5 19 1 52.255 53.064 1.481 25.093 o
5 19 2 30.486 30.049 1.139 42.948 o
5 19 3 3.721 4.383 0.504 222.354 o
5 19 4 73.609 74.971 1.784 17.144 o
5 19 5 2.790 3.114 0.484 241.398 o
5 19 6 5.123 5.169 0.524 205.428 o
5 20 1 50.573 51.170 1.451 26.167 o
5 20 2 2.016 2.136 0.453 274.747 o
5 20 3 54.928 56.006 1.562 22.572 o
5 20 5 12.244 11.810 0.947 62.777 o
5 21 0 1.071 0.907 0.453 274.836 o
5 21 1 3.892 3.476 0.484 241.275 o
5 21 2 40.670 38.684 1.320 31.818 o
5 21 3 7.966 8.182 0.665 127.386 o
5 21 4 42.399 43.733 1.411 27.857 o
5 21 5 9.984 8.726 0.665 127.224 o
5 22 0 8.616 7.850 0.645 135.410 o
5 22 1 0.680 0.897 0.464 263.030 o
5 22 2 0.955 1.753 0.453 274.824 o
5 22 3 4.419 4.756 0.514 213.646 o
5 22 4 13.195 11.618 0.947 62.756 o
5 23 1 1.678 1.864 0.453 274.780 o
5 23 2 5.921 5.300 0.584 165.126 o
5 23 3 9.070 8.575 0.645 135.346 o
5 24 0 3.156 2.035 0.464 262.845 o
5 24 1 13.202 14.490 0.947 62.719 o
5 24 2 6.534 7.285 0.917 67.137 o
6 0 0 136.798 132.630 1.743 16.500 o
6 0 1 40.602 38.997 0.867 72.014 o
6 0 2 17.926 18.924 0.655 129.618 o
6 0 3 11.227 12.092 0.595 158.643 o
6 0 4 0.618 1.028 0.484 241.569 o
6 0 5 15.680 14.017 0.746 100.770 o
6 0 6 52.270 49.910 1.239 35.500 o
6 0 7 16.960 17.382 0.867 74.645 o
6 0 8 26.922 27.913 1.078 47.970 o
6 0 9 36.696 38.493 1.310 32.382 o
6 0 10 3.607 4.867 0.524 205.588 o
6 0 11 5.782 7.336 0.635 139.947 o
6 1 0 64.855 65.408 1.119 42.171 o
6 1 1 119.178 116.890 1.612 19.523 o
6 1 2 112.911 112.335 1.612 19.712 o
6 1 3 97.246 97.795 1.512 22.747 o
6 1 4 94.753 92.212 1.542 22.054 o
6 1 5 64.845 63.755 1.320 30.882 o
6 1 6 100.101 99.145 1.753 17.210 o
6 1 7 1.825 2.207 0.403 347.705 o
6 1 8 1.035 1.229 0.423 315.490 o
6 1 9 0.995 1.098 0.443 287.469 o
6 1 10 40.092 42.886 1.381 29.114 o
6 1 11 27.898 29.223 1.381 29.395 o
6 2 0 4.695 4.776 0.443 286.816 o
6 2 1 85.153 84.473 1.330 29.418 o
6 2 2 176.960 171.647 2.177 10.497 o
6 2 3 17.236 16.304 0.675 122.372 o
6 2 4 20.193 20.607 0.756 97.466 o
6 2 5 18.383 19.287 0.796 88.162 o
6 2 6 72.507 70.970 1.491 24.222 o
6 2 7 48.655 48.993 1.310 32.001 o
6 2 8 13.213 14.541 0.867 74.866 o
6 2 9 11.079 11.266 0.867 74.996 o
6 2 10 44.664 45.184 1.441 26.675 o
6 2 11 2.896 4.232 0.615 149.491 o
6 3 0 31.876 31.238 0.786 88.462 o
6 3 1 76.714 75.072 1.250 33.571 o
6 3 2 2.997 3.265 0.433 300.708 o
6 3 3 198.648 196.446 2.439 8.346 o
6 3 4 55.458 55.694 1.169 39.487 o
6 3 5 106.520 103.992 1.743 17.261 o
6 3 6 56.263 54.817 1.310 31.723 o
6 3 7 12.053 11.588 0.796 88.767 o
6 3 8 48.957 48.560 1.370 29.309 o
6 3 9 12.164 11.054 0.816 84.463 o
6 3 10 1.186 1.592 0.484 241.543 o
6 4 0 9.465 9.795 0.514 212.442 o
6 4 1 86.230 86.337 1.370 27.774 o
6 4 2 0.967 0.846 0.464 263.023 o
6 4 3 65.968 65.539 1.229 35.266 o
6 4 4 1.939 0.897 0.574 171.287 o
6 4 5 20.014 18.723 0.806 85.901 o
6 4 6 18.608 19.267 0.867 74.516 o
6 4 7 7.570 8.021 0.655 131.356 o
6 4 8 8.105 7.648 0.695 116.587 o
6 4 9 9.252 8.847 0.766 96.078 o
6 4 10 5.643 6.933 0.564 177.056 o
6 5 0 77.038 75.414 1.270 32.569 o
6 5 1 105.002 103.085 1.542 21.684 o
6 5 2 48.000 46.635 1.008 53.167 o
6 5 3 4.279 4.474 0.524 205.547 o
6 5 4 37.316 36.115 0.988 56.298 o
6 5 5 4.050 4.101 0.413 330.439 o
6 5 6 78.503 78.074 1.592 21.214 o
6 5 7 19.960 20.305 0.917 66.543 o
6 5 8 3.144 3.345 0.464 262.779 o
6 5 9 2.586 2.670 0.464 262.869 o
6 5 10 49.262 50.928 1.501 24.503 o
6 6 0 69.662 69.570 1.229 35.029 o
6 6 1 9.613 9.341 0.534 196.831 o
6 6 2 8.798 9.361 0.564 176.545 o
6 6 3 23.444 24.013 0.796 87.559 o
6 6 4 67.507 65.680 1.340 29.897 o
6 6 5 42.078 42.977 1.129 43.092 o
6 6 6 69.262 72.462 1.552 22.496 o
6 6 7 94.627 96.737 1.874 15.257 o
6 6 8 11.813 12.969 0.887 71.590 o
6 6 9 11.039 12.888 0.907 68.478 o
6 6 10 7.867 8.454 0.665 127.384 o
6 7 0 85.859 83.213 1.401 26.735 o
6 7 1 60.414 60.178 1.169 39.166 o
6 7 2 17.857 17.675 0.705 112.089 o
6 7 3 55.914 56.490 1.189 38.183 o
6 7 4 4.953 4.837 0.423 314.641 o
6 7 5 11.184 9.956 0.705 113.037 o
6 7 6 6.855 6.217 0.484 240.625 o
6 7 7 1.529 2.277 0.433 300.922 o
6 7 8 50.382 52.349 1.451 26.160 o
6 7 9 6.586 6.923 0.564 176.963 o
6 7 10 20.844 22.270 1.119 44.832 o
6 8 0 58.805 58.143 1.169 39.286 o
6 8 1 52.837 52.077 1.108 43.918 o
6 8 2 46.887 45.859 1.078 46.779 o
6 8 3 23.735 22.451 0.816 83.402 o
6 8 4 17.122 16.576 0.776 92.945 o
6 8 6 11.545 10.621 0.776 93.465 o
6 8 7 18.286 18.672 0.937 63.835 o
6 8 8 0.272 0.715 0.464 263.040 o
6 8 9 27.291 29.666 1.179 40.180 o
6 8 10 0.911 1.552 0.453 274.830 o
6 9 1 1.566 1.441 0.514 213.956 o
6 9 2 6.476 5.371 0.574 170.908 o
6 9 3 26.117 24.920 0.887 70.624 o
6 9 4 40.299 39.198 1.108 44.776 o
6 9 5 33.594 33.072 1.078 47.651 o
6 9 6 73.644 74.517 1.643 20.092 o
6 9 7 5.158 4.998 0.554 183.673 o
6 9 8 2.611 3.094 0.474 251.789 o
6 9 9 5.064 5.744 0.544 190.499 o
6 9 10 3.809 4.474 0.514 213.719 o
6 10 0 88.575 86.720 1.552 21.982 o
6 10 1 1.012 1.441 0.353 454.267 o
6 10 2 107.221 104.768 1.743 17.244 o
6 10 3 0.805 1.270 0.373 406.519 o
6 10 4 48.448 47.381 1.239 35.659 o
6 10 5 2.076 2.247 0.393 365.718 o
6 10 6 12.951 12.475 0.857 76.678 o
6 10 7 56.467 56.903 1.501 24.342 o
6 10 8 6.514 7.709 0.665 127.488 o
6 10 9 40.831 41.556 1.391 28.700 o
6 11 1 27.118 26.280 0.897 68.968 o
6 11 2 3.193 3.648 0.413 330.657 o
6 11 3 6.524 6.711 0.524 205.161 o
6 11 4 2.306 2.439 0.393 365.670 o
6 11 5 20.179 18.964 0.917 66.562 o
6 11 6 33.398 32.548 1.159 41.375 o
6 11 7 4.980 5.028 0.514 213.570 o
6 11 8 18.375 17.362 1.028 53.154 o
6 11 9 5.717 6.479 0.615 149.287 o
6 12 0 63.064 63.181 1.350 29.635 o
6 12 1 12.553 12.596 0.756 98.378 o
6 12 2 29.648 30.039 1.018 53.597 o
6 12 3 22.114 20.345 0.897 69.427 o
6 12 4 27.761 26.814 1.008 54.804 o
6 12 5 23.061 22.723 0.988 57.303 o
6 12 6 38.652 39.733 1.260 34.917 o
6 12 7 16.661 17.181 1.008 55.335 o
6 12 8 1.366 2.368 0.474 251.902 o
6 12 9 34.269 35.934 1.300 32.950 o
6 13 0 20.217 21.161 0.897 69.502 o
6 13 1 119.482 117.877 1.965 13.589 o
6 13 2 10.162 10.601 0.675 123.387 o
6 13 3 4.091 4.313 0.433 300.444 o
6 13 4 3.799 4.585 0.464 262.620 o
6 13 5 8.655 9.351 0.625 144.183 o
6 13 6 34.372 34.090 1.239 36.207 o
6 13 7 16.421 15.246 0.977 58.823 o
6 13 8 10.103 10.298 0.746 101.247 o
6 13 9 14.120 13.765 0.947 62.704 o
6 14 0 8.780 9.119 0.645 135.347 o
6 14 1 38.692 40.559 1.169 40.402 o
6 14 2 91.819 89.814 1.774 17.021 o
6 14 3 46.585 47.149 1.320 31.598 o
6 14 4 39.840 38.916 1.239 36.019 o
6 14 5 20.751 22.199 1.038 52.007 o
6 14 6 13.488 12.918 0.937 64.083 o
6 14 7 12.286 13.573 0.947 62.754 o
6 14 8 15.048 15.044 0.977 58.862 o
6 15 0 26.036 28.064 1.018 53.783 o
6 15 1 18.033 18.289 0.887 71.249 o
6 15 2 1.220 1.008 0.403 347.817 o
6 15 3 31.288 31.691 1.129 43.659 o
6 15 4 4.183 3.738 0.474 251.586 o
6 15 5 2.096 1.874 0.443 287.375 o
6 15 6 40.669 42.705 1.360 29.957 o
6 15 7 2.980 3.456 0.494 231.624 o
6 15 8 39.776 40.670 1.360 29.992 o
6 16 0 6.786 7.185 0.645 135.561 o
6 16 1 10.845 11.568 0.786 91.104 o
6 16 2 7.986 6.862 0.584 164.869 o
6 16 3 29.586 27.832 1.108 45.346 o
6 16 4 30.220 31.308 1.169 40.777 o
6 16 5 16.330 16.506 0.998 56.469 o
6 16 6 26.011 28.275 1.169 40.913 o
6 16 8 21.453 20.839 1.078 48.221 o
6 17 0 7.914 8.817 0.695 116.566 o
6 17 1 70.744 70.870 1.632 20.401 o
6 17 2 14.152 14.037 0.887 71.494 o
6 17 3 12.209 12.556 0.877 73.232 o
6 17 4 79.185 78.770 1.794 16.877 o
6 17 5 1.513 1.854 0.453 274.791 o
6 17 6 22.820 22.360 1.098 46.431 o
6 17 7 10.582 11.689 0.867 75.005 o
6 18 0 21.851 20.919 1.028 53.008 o
6 18 1 63.255 65.398 1.612 21.044 o
6 18 2 6.786 7.346 0.615 149.180 o
6 18 3 68.488 68.290 1.693 19.065 o
6 18 4 9.740 9.694 0.796 88.905 o
6 18 5 17.303 17.402 0.998 56.431 o
6 18 6 8.088 8.464 0.595 159.257 o
6 18 7 6.693 6.953 0.554 183.423 o
6 19 0 5.844 6.872 0.695 116.714 o
6 19 1 17.349 18.259 0.988 57.568 o
6 19 2 6.251 6.822 0.615 149.239 o
6 19 3 45.831 46.111 1.451 26.288 o
6 19 4 31.140 30.805 1.239 36.311 o
6 19 5 6.173 5.895 0.544 190.378 o
6 19 6 14.166 14.037 0.937 64.048 o
6 20 1 12.325 12.979 0.917 66.951 o
6 20 2 1.369 1.804 0.464 262.986 o
6 20 3 3.506 2.963 0.484 241.341 o
6 20 4 11.787 12.122 0.917 66.977 o
6 21 0 2.389 2.237 0.464 262.904 o
6 21 1 8.701 7.920 0.655 131.281 o
6 21 2 9.522 8.606 0.776 93.600 o
6 21 3 20.721 20.536 1.098 46.502 o
6 21 4 54.411 53.447 1.542 23.176 o
6 22 0 23.509 23.217 1.098 46.404 o
6 22 1 22.545 21.504 1.098 46.448 o
6 22 2 5.681 6.127 0.544 190.418 o
6 22 3 28.631 28.376 1.199 38.842 o
6 23 1 10.108 9.200 0.877 73.344 o
6 23 2 11.573 13.231 1.572 22.843 o
7 0 1 218.508 215.924 2.670 6.953 o
7 0 2 12.163 11.326 0.635 139.210 o
7 0 3 3.725 3.708 0.544 190.691 o
7 0 4 2.007 2.570 0.383 385.192 o
7 0 5 2.570 2.952 0.413 330.817 o
7 0 6 14.270 14.148 0.816 84.295 o
7 0 7 31.166 30.049 1.129 43.687 o
7 0 8 0.893 1.169 0.443 287.471 o
7 0 9 3.751 4.575 0.514 213.719 o
7 1 1 56.434 55.634 1.129 42.171 o
7 1 2 2.085 2.015 0.504 222.563 o
7 1 3 118.003 116.265 1.824 15.625 o
7 1 4 64.671 65.237 1.360 29.145 o
7 1 5 22.341 21.685 0.887 70.945 o
7 1 6 60.494 60.289 1.441 26.247 o
7 1 7 1.171 1.199 0.413 331.057 o
7 1 8 31.312 31.661 1.209 38.111 o
7 1 9 3.786 4.373 0.514 213.725 o
7 1 10 30.552 30.674 1.229 36.914 o
7 2 0 71.420 70.497 1.290 31.928 o
7 2 1 16.510 15.690 0.685 118.965 o
7 2 2 37.365 38.191 0.977 57.364 o
7 2 3 30.488 29.686 0.917 65.711 o
7 2 4 12.215 11.749 0.715 109.758 o
7 2 5 21.233 21.332 0.867 74.314 o
7 2 6 73.069 75.787 1.612 20.819 o
7 2 7 68.176 71.071 1.643 20.195 o
7 2 8 68.857 69.912 1.673 19.496 o
7 2 9 10.030 10.238 0.796 88.883 o
7 2 10 2.859 3.869 0.494 231.617 o
7 3 0 13.249 13.483 0.625 143.423 o
7 3 1 39.782 40.911 0.977 57.125 o
7 3 2 28.299 28.648 0.867 73.590 o
7 3 3 17.494 17.654 0.776 92.877 o
7 3 4 24.630 23.015 0.887 70.775 o
7 3 5 7.841 7.124 0.615 149.104 o
7 3 6 55.947 56.651 1.421 27.104 o
7 3 7 8.283 8.041 0.705 113.270 o
7 3 8 16.313 17.896 0.977 58.789 o
7 3 9 6.813 7.064 0.595 159.445 o
7 3 10 62.798 65.076 1.673 19.603 o
7 4 0 3.731 3.759 0.514 213.757 o
7 4 1 68.707 68.985 1.290 32.051 o
7 4 2 13.230 12.445 0.665 126.763 o
7 4 3 26.208 24.164 0.857 75.623 o
7 4 4 56.431 56.107 1.280 33.156 o
7 4 5 31.681 30.885 1.038 51.472 o
7 4 6 52.567 53.860 1.370 29.174 o
7 4 7 3.213 3.073 0.453 274.583 o
7 4 8 5.962 6.227 0.605 154.286 o
7 4 9 19.172 18.944 1.048 51.103 o
7 4 10 6.517 7.336 0.564 176.948 o
7 5 0 54.187 51.865 1.149 40.963 o
7 5 1 71.336 71.897 1.350 29.268 o
7 5 2 47.510 49.789 1.129 42.725 o
7 5 3 102.116 101.120 1.703 18.124 o
7 5 4 50.861 51.049 1.250 34.975 o
7 5 5 31.606 32.084 1.058 49.545 o
7 5 6 6.353 6.379 0.544 190.331 o
7 5 7 4.556 4.726 0.494 231.396 o
7 5 8 9.382 10.309 0.846 78.666 o
7 5 9 11.528 10.520 0.695 116.274 o
7 6 0 21.606 20.819 0.796 87.854 o
7 6 1 38.564 39.299 1.018 52.942 o
7 6 2 208.087 205.525 2.660 7.081 o
7 6 3 42.828 43.612 1.108 44.581 o
7 6 4 47.446 47.774 1.209 37.433 o
7 6 5 26.659 26.824 0.998 55.945 o
7 6 6 12.723 11.911 0.836 80.420 o
7 6 7 2.892 3.204 0.464 262.813 o
7 6 8 3.481 4.414 0.504 222.376 o
7 6 9 9.340 10.147 0.736 104.074 o
7 6 10 10.189 9.563 0.887 71.684 o
7 7 0 2.155 2.388 0.363 429.135 o
7 7 1 22.689 22.511 0.826 81.491 o
7 7 2 7.649 6.973 0.504 221.627 o
7 7 3 11.245 11.830 0.705 112.966 o
7 7 4 5.067 4.444 0.443 286.776 o
7 7 5 45.380 44.176 1.250 35.237 o
7 7 6 31.855 33.062 1.169 40.711 o
7 7 7 20.358 21.877 1.028 53.038 o
7 7 8 9.229 8.505 0.736 104.120 o
7 7 9 3.137 3.749 0.504 222.435 o
7 8 0 33.157 34.200 0.988 56.583 o
7 8 1 0.769 1.129 0.363 429.423 o
7 8 2 17.448 17.211 0.806 86.127 o
7 8 3 37.727 36.861 1.078 47.411 o
7 8 4 9.345 8.999 0.645 135.305 o
7 8 5 62.084 61.569 1.471 25.173 o
7 8 6 27.829 27.892 1.098 46.222 o
7 8 7 33.383 34.876 1.219 37.408 o
7 8 8 3.557 3.839 0.544 190.698 o
7 8 9 57.577 56.601 1.582 21.975 o
7 9 0 43.900 42.362 1.108 44.562 o
7 9 1 100.432 98.782 1.733 17.584 o
7 9 2 24.530 23.197 0.927 64.839 o
7 9 3 6.040 5.593 0.514 213.405 o
7 9 4 17.515 16.244 0.857 76.397 o
7 9 5 5.191 4.746 0.474 251.370 o
7 9 6 9.642 8.747 0.715 110.020 o
7 9 7 17.931 16.858 0.998 56.422 o
7 9 8 23.704 23.055 1.108 45.569 o
7 10 0 100.069 96.686 1.733 17.606 o
7 10 1 19.427 18.773 0.846 78.037 o
7 10 2 142.896 140.127 2.197 10.765 o
7 10 3 5.981 5.895 0.514 213.393 o
7 10 4 10.669 11.608 0.786 91.112 o
7 10 5 42.857 43.461 1.290 33.193 o
7 10 6 7.599 7.356 0.695 116.622 o
7 10 7 35.389 36.327 1.290 33.433 o
7 10 8 1.863 2.066 0.464 262.949 o
7 10 9 30.647 31.187 1.219 37.511 o
7 11 0 32.124 32.286 1.048 50.459 o
7 11 1 18.544 17.927 0.857 76.302 o
7 11 2 10.376 10.490 0.665 127.122 o
7 11 3 6.353 5.855 0.605 154.272 o
7 11 4 14.125 13.775 0.857 76.607 o
7 11 5 13.185 11.820 0.846 78.510 o
7 11 6 23.516 24.779 1.068 49.019 o
7 11 7 13.374 12.666 0.826 82.340 o
7 11 8 28.309 27.106 1.169 40.874 o
7 11 9 5.970 6.489 0.544 190.368 o
7 12 0 23.711 23.962 0.937 63.492 o
7 12 2 57.306 57.427 1.411 27.443 o
7 12 3 14.085 14.642 0.836 80.303 o
7 12 4 27.655 26.784 1.068 48.862 o
7 12 5 29.723 27.681 1.139 43.001 o
7 12 6 6.862 6.560 0.615 149.204 o
7 12 7 22.074 20.174 1.098 46.475 o
7 12 8 15.718 16.868 0.998 56.480 o
7 13 1 35.618 36.437 1.149 41.966 o
7 13 2 5.622 5.190 0.524 205.371 o
7 13 3 20.646 21.010 0.977 58.599 o
7 13 4 39.822 38.725 1.290 33.316 o
7 13 5 4.982 4.504 0.494 231.356 o
7 13 6 12.179 13.180 0.917 66.952 o
7 13 7 7.489 7.497 0.645 135.504 o
7 13 8 20.400 20.677 1.048 51.050 o
7 14 0 17.443 17.181 0.887 71.300 o
7 14 1 20.488 17.816 0.957 61.134 o
7 14 2 6.195 5.673 0.504 221.973 o
7 14 3 41.969 41.889 1.310 32.239 o
7 14 4 11.756 11.608 0.867 74.969 o
7 14 5 51.833 52.308 1.481 25.106 o
7 14 6 9.360 10.621 0.776 93.565 o
7 14 7 28.729 28.527 1.229 36.973 o
7 14 8 2.441 2.388 0.464 262.893 o
7 15 0 16.273 14.924 0.887 71.396 o
7 15 1 11.525 10.581 0.796 88.814 o
7 15 2 17.069 19.690 0.947 62.520 o
7 15 3 14.796 16.072 0.927 65.390 o
7 15 4 37.136 37.586 1.300 32.878 o
7 15 5 2.543 3.094 0.474 251.795 o
7 15 6 18.149 17.161 1.028 53.162 o
7 15 7 6.556 6.751 0.554 183.449 o
7 16 0 2.726 2.449 0.453 274.670 o
7 16 1 17.614 17.080 0.967 59.985 o
7 16 2 15.650 14.934 0.927 65.380 o
7 16 3 25.427 24.174 1.129 43.918 o
7 16 4 33.031 34.876 1.250 35.655 o
7 16 5 12.427 11.961 0.826 82.396 o
7 16 6 19.966 18.571 1.048 51.088 o
7 17 0 12.357 11.336 0.857 76.720 o
7 17 1 35.880 35.420 1.260 35.029 o
7 17 2 6.606 6.056 0.595 159.505 o
7 17 3 32.984 31.933 1.239 36.261 o
7 17 4 21.883 22.794 1.078 48.186 o
7 17 5 4.032 3.960 0.504 222.345 o
7 17 6 16.455 14.551 0.988 57.644 o
7 18 0 1.574 1.209 0.453 274.806 o
7 18 1 41.314 42.191 1.370 29.520 o
7 18 2 10.506 11.054 0.877 73.308 o
7 18 3 8.099 7.779 0.645 135.451 o
7 18 4 14.372 15.841 0.988 57.680 o
7 18 5 6.565 5.572 0.534 197.583 o
7 18 6 7.783 6.913 0.625 144.360 o
7 19 0 3.278 3.053 0.484 241.358 o
7 19 1 26.971 25.938 1.159 41.624 o
7 19 2 1.285 1.632 0.464 262.994 o
7 19 3 22.156 20.798 1.088 47.323 o
7 19 4 26.199 25.212 1.179 40.252 o
7 19 5 4.669 5.391 0.524 205.464 o
7 20 0 22.353 24.507 1.108 45.584 o
7 20 1 10.892 11.024 0.907 68.507 o
7 20 2 1.076 1.854 0.464 262.999 o
7 20 3 12.244 12.445 0.917 66.960 o
7 20 4 2.742 1.905 0.464 262.888 o
7 21 0 17.287 17.594 1.028 53.178 o
7 21 1 25.876 24.829 1.149 42.388 o
7 21 2 0.830 0.967 0.453 274.844 o
7 21 3 9.055 8.726 0.756 98.660 o
7 22 0 1.144 1.411 0.474 251.934 o
7 22 1 33.395 33.092 1.270 34.559 o
8 0 0 2.661 2.318 0.373 406.177 o
8 0 1 33.563 31.036 0.977 57.792 o
8 0 3 81.613 81.672 1.592 21.126 o
8 0 4 5.303 5.431 0.494 231.250 o
8 0 5 0.475 0.655 0.413 331.102 o
8 0 6 82.170 84.513 1.794 16.810 o
8 0 7 54.423 54.132 1.522 23.773 o
8 0 8 44.839 46.927 1.441 26.658 o
8 0 9 6.573 6.177 0.544 190.317 o
8 1 0 1.257 1.683 0.363 429.343 o
8 1 1 30.230 30.633 0.957 60.393 o
8 1 2 2.384 3.083 0.403 347.568 o
8 1 3 2.011 1.874 0.393 365.752 o
8 1 4 12.939 13.886 0.766 95.760 o
8 1 5 20.820 23.096 0.947 62.311 o
8 1 6 1.882 1.864 0.423 315.404 o
8 1 7 4.714 4.948 0.504 222.218 o
8 1 8 42.285 44.328 1.411 27.854 o
8 1 9 5.348 5.744 0.544 190.472 o
8 2 0 49.130 48.671 1.149 41.249 o
8 2 1 98.613 94.892 1.663 19.067 o
8 2 2 32.241 31.822 0.998 55.578 o
8 2 3 14.222 14.511 0.786 90.851 o
8 2 4 15.666 16.123 0.826 82.144 o
8 2 5 17.467 17.977 0.887 71.281 o
8 2 6 8.590 8.303 0.695 116.542 o
8 2 7 1.078 1.300 0.443 287.460 o
8 2 8 10.192 9.875 0.766 96.014 o
8 2 9 18.883 19.730 1.088 47.410 o
8 3 1 0.726 1.219 0.373 406.527 o
8 3 2 11.381 11.246 0.726 106.820 o
8 3 3 35.344 34.452 1.048 50.276 o
8 3 4 44.876 45.265 1.229 36.369 o
8 3 5 14.232 14.672 0.846 78.407 o
8 3 6 11.981 12.152 0.857 76.719 o
8 3 7 11.716 11.195 0.766 95.906 o
8 3 8 35.775 34.886 1.300 32.931 o
8 3 9 15.704 16.949 1.018 54.277 o
8 4 0 2.008 2.338 0.383 385.211 o
8 4 1 33.201 32.155 0.988 56.635 o
8 4 2 129.219 127.551 2.035 12.582 o
8 4 3 42.457 41.456 1.159 40.947 o
8 4 4 22.709 23.459 0.957 60.935 o
8 4 5 15.748 16.868 0.877 73.017 o
8 4 6 35.941 36.488 1.219 37.327 o
8 4 7 56.365 59.271 1.562 22.528 o
8 4 8 11.628 11.608 0.816 84.474 o
8 4 9 19.084 17.715 1.048 51.121 o
8 5 0 9.764 10.450 0.685 119.836 o
8 5 1 68.111 65.781 1.401 27.471 o
8 5 2 2.834 3.033 0.413 330.771 o
8 5 3 22.672 22.663 0.927 64.943 o
8 5 4 10.514 11.921 0.746 101.182 o
8 5 5 33.995 33.495 1.159 41.345 o
8 5 6 21.092 22.118 1.018 54.058 o
8 5 7 1.274 0.998 0.453 274.826 o
8 5 8 14.736 13.976 0.977 58.884 o
8 5 9 0.595 0.887 0.494 231.812 o
8 6 0 132.957 129.325 2.056 12.309 o
8 6 1 2.299 2.509 0.403 347.624 o
8 6 2 50.471 49.215 1.250 35.016 o
8 6 3 33.829 35.329 1.088 46.740 o
8 6 4 6.195 6.812 0.524 205.199 o
8 6 5 45.300 45.980 1.320 31.641 o
8 6 6 14.107 16.213 0.937 64.018 o
8 6 7 2.766 3.073 0.474 251.776 o
8 6 8 8.753 8.797 0.635 139.676 o
8 6 9 41.695 43.693 1.360 29.929 o
8 7 0 18.202 17.715 0.846 78.136 o
8 7 1 21.493 21.514 0.887 70.996 o
8 7 2 13.800 12.314 0.806 86.473 o
8 7 3 34.330 34.472 1.108 45.087 o
8 7 4 39.138 40.579 1.229 36.595 o
8 7 5 8.354 8.202 0.695 116.559 o
8 7 6 30.922 27.983 1.169 40.801 o
8 7 7 36.046 35.440 1.280 33.948 o
8 7 8 12.726 13.211 0.947 62.748 o
8 7 9 20.654 22.924 1.108 45.641 o
8 8 0 5.398 5.633 0.514 213.485 o
8 8 1 4.526 5.028 0.504 222.235 o
8 8 2 174.552 179.809 2.600 7.623 o
8 8 3 20.586 20.960 0.917 66.500 o
8 8 4 64.453 64.380 1.542 22.933 o
8 8 5 35.892 36.508 1.239 36.145 o
8 8 6 12.998 12.848 0.937 64.097 o
8 8 7 28.981 30.069 1.209 38.179 o
8 8 8 3.162 3.063 0.484 241.368 o
8 8 9 6.242 7.427 0.655 131.456 o
8 9 0 62.570 63.161 1.461 25.483 o
8 9 1 61.815 60.148 1.451 25.871 o
8 9 2 1.914 1.935 0.393 365.761 o
8 9 3 58.580 58.878 1.451 25.948 o
8 9 4 24.075 24.224 1.018 53.925 o
8 9 5 13.537 13.301 0.897 69.937 o
8 9 6 4.672 5.210 0.524 205.473 o
8 9 7 9.491 10.228 0.796 88.905 o
8 9 8 3.107 3.869 0.504 222.433 o
8 10 0 17.632 17.544 0.877 72.918 o
8 10 1 3.781 4.273 0.443 287.023 o
8 10 2 24.723 22.804 0.977 58.409 o
8 10 3 68.522 69.963 1.612 20.934 o
8 10 4 28.906 30.371 1.139 42.987 o
8 10 5 49.193 48.943 1.431 26.935 o
8 10 8 3.939 4.404 0.504 222.332 o
8 11 0 21.562 22.451 0.957 61.003 o
8 11 1 4.138 3.910 0.453 274.402 o
8 11 2 5.057 4.142 0.464 262.464 o
8 11 3 10.500 10.822 0.816 84.534 o
8 11 4 54.877 53.628 1.461 25.721 o
8 11 5 0.521 1.088 0.443 287.486 o
8 11 6 28.211 29.192 1.219 37.583 o
8 11 7 30.005 28.013 1.219 37.559 o
8 11 8 20.790 22.179 1.088 47.339 o
8 12 0 8.971 10.036 0.665 127.251 o
8 12 1 20.190 20.899 0.988 57.438 o
8 12 2 26.313 27.328 1.078 47.998 o
8 12 3 61.609 62.234 1.572 22.150 o
8 12 4 14.972 15.458 0.917 66.831 o
8 12 5 54.606 53.155 1.532 23.474 o
8 12 7 32.221 32.377 1.229 36.861 o
8 13 0 55.990 57.568 1.481 24.991 o
8 13 1 25.558 25.857 1.058 49.868 o
8 13 2 2.842 2.701 0.453 274.646 o
8 13 3 33.716 36.982 1.250 35.617 o
8 13 4 24.613 24.345 1.088 47.215 o
8 13 5 0.888 1.209 0.453 274.838 o
8 13 6 8.795 9.694 0.736 104.113 o
8 13 7 7.389 8.575 0.655 131.349 o
8 14 0 1.528 1.260 0.433 300.959 o
8 14 1 4.296 4.474 0.494 231.442 o
8 14 2 26.934 26.804 1.108 45.437 o
8 14 3 14.739 15.710 0.927 65.397 o
8 14 4 24.549 24.668 1.129 43.933 o
8 14 5 6.598 5.411 0.534 197.588 o
8 14 6 2.592 3.255 0.494 231.663 o
8 14 7 11.391 13.029 0.937 64.135 o
8 15 0 1.563 1.763 0.443 287.420 o
8 15 1 18.807 18.289 0.977 58.707 o
8 15 2 3.664 3.648 0.484 241.290 o
8 15 4 35.968 38.362 1.330 31.439 o
8 15 5 12.710 13.876 0.937 64.091 o
8 15 6 14.029 14.611 0.988 57.703 o
8 16 0 34.100 35.682 1.260 35.064 o
8 16 1 8.576 8.595 0.766 96.110 o
8 16 2 21.517 20.939 1.048 51.016 o
8 16 3 10.965 12.102 0.897 70.033 o
8 16 4 7.340 8.293 0.595 159.340 o
8 16 5 9.415 10.097 0.887 71.697 o
8 16 6 18.052 18.511 1.038 52.127 o
8 17 0 16.505 16.758 0.977 58.800 o
8 17 1 17.006 18.118 1.038 52.157 o
8 17 2 5.080 5.310 0.534 197.761 o
8 17 3 2.305 3.194 0.484 241.434 o
8 17 4 6.631 7.064 0.625 144.440 o
8 17 5 5.222 5.341 0.524 205.408 o
8 18 1 3.383 3.869 0.504 222.409 o
8 18 2 4.056 2.882 0.484 241.289 o
8 18 3 5.146 5.885 0.544 190.485 o
8 19 0 9.623 9.140 0.675 123.482 o
8 19 1 39.715 39.984 1.350 30.441 o
8 19 2 2.228 2.973 0.484 241.448 o
8 19 3 1.396 1.824 0.453 274.799 o
8 20 0 0.648 0.776 0.474 251.959 o
8 20 1 34.575 36.911 1.290 33.443 o
8 20 2 9.983 10.268 0.766 96.014 o
9 0 1 7.217 7.366 0.544 190.164 o
9 0 2 111.887 111.318 1.985 13.445 o
9 0 3 19.109 20.002 0.907 68.060 o
9 0 4 65.843 66.144 1.582 21.784 o
9 0 5 69.673 68.824 1.673 19.492 o
9 0 6 0.345 0.877 0.443 287.493 o
9 0 7 18.848 18.219 1.028 53.131 o
9 0 8 4.046 4.363 0.514 213.702 o
9 1 1 12.065 11.790 0.756 98.431 o
9 1 2 1.376 1.804 0.383 385.331 o
9 1 3 19.566 20.436 0.937 63.752 o
9 1 4 0.824 1.572 0.423 315.492 o
9 1 5 12.180 12.152 0.867 74.946 o
9 1 6 2.555 2.842 0.464 262.864 o
9 1 7 5.455 6.016 0.605 154.329 o
9 1 8 2.223 2.338 0.464 262.913 o
9 2 0 23.104 23.811 0.947 62.197 o
9 2 1 25.965 26.290 0.988 57.116 o
9 2 2 4.784 4.545 0.443 286.821 o
9 2 3 73.804 73.097 1.602 21.080 o
9 2 4 3.007 3.426 0.453 274.587 o
9 2 5 42.907 43.360 1.330 31.255 o
9 2 6 15.847 15.931 0.957 61.318 o
9 2 7 21.180 20.587 1.088 47.349 o
9 2 8 2.906 2.932 0.484 241.396 o
9 3 1 13.972 12.888 0.796 88.639 o
9 3 2 3.078 2.781 0.413 330.752 o
9 3 4 13.459 15.186 0.867 74.844 o
9 3 5 40.753 39.974 1.290 33.281 o
9 3 6 29.226 30.119 1.179 40.130 o
9 3 7 5.114 5.472 0.534 197.750 o
9 3 8 12.785 13.553 0.947 62.742 o
9 4 0 177.267 175.809 2.600 7.620 o
9 4 1 4.726 5.814 0.524 205.436 o
9 4 2 90.939 91.537 1.804 16.485 o
9 4 3 7.712 7.729 0.584 164.853 o
9 4 4 40.758 42.181 1.280 33.771 o
9 4 5 13.534 13.160 0.897 69.940 o
9 4 6 9.414 9.119 0.756 98.636 o
9 4 7 20.387 19.519 1.078 48.263 o
9 4 8 23.515 23.448 1.139 43.203 o
9 5 1 7.565 6.913 0.625 144.377 o
9 5 2 31.291 32.397 1.098 46.042 o
9 5 3 21.327 21.484 0.998 56.246 o
9 5 4 18.497 19.105 0.967 59.923 o
9 5 5 0.602 1.139 0.433 301.008 o
9 5 6 11.194 10.772 0.867 75.000 o
9 5 7 18.886 19.982 1.068 49.201 o
9 5 8 7.330 6.913 0.625 144.395 o
9 6 0 6.041 6.610 0.554 183.512 o
9 6 1 19.293 19.478 0.917 66.589 o
9 6 2 10.756 9.936 0.796 88.860 o
9 6 3 26.559 27.661 1.088 47.112 o
9 6 4 28.341 28.950 1.098 46.191 o
9 6 5 16.702 17.715 0.998 56.443 o
9 6 6 9.019 10.036 0.836 80.583 o
9 6 7 62.179 62.818 1.653 20.091 o
9 6 8 16.730 18.813 1.008 55.312 o
9 7 0 7.578 7.154 0.645 135.510 o
9 7 1 39.801 39.047 1.239 36.018 o
9 7 2 11.855 11.095 0.826 82.436 o
9 7 3 16.707 16.395 0.917 66.753 o
9 7 4 14.199 13.140 0.887 71.508 o
9 7 5 36.176 36.458 1.260 35.011 o
9 7 6 16.023 15.901 0.988 57.637 o
9 7 7 1.039 1.340 0.453 274.829 o
9 7 8 28.439 29.182 1.209 38.200 o
9 8 0 125.682 125.002 2.187 11.054 o
9 8 1 13.540 14.178 0.846 78.447 o
9 8 2 6.375 6.248 0.514 213.313 o
9 8 3 82.773 85.541 1.834 16.097 o
9 8 4 33.157 34.845 1.229 36.813 o
9 8 5 19.512 20.496 1.018 54.130 o
9 8 6 3.272 3.174 0.494 231.611 o
9 8 7 20.895 20.970 1.048 51.033 o
9 8 8 4.308 5.038 0.524 205.518 o
9 9 0 5.066 4.343 0.474 251.421 o
9 9 1 37.375 38.483 1.209 37.876 o
9 9 2 61.000 63.413 1.562 22.428 o
9 9 3 8.804 9.915 0.836 80.591 o
9 9 4 18.574 20.405 0.998 56.351 o
9 9 5 1.503 1.602 0.453 274.799 o
9 9 6 21.619 23.640 1.108 45.611 o
9 9 7 11.898 11.437 0.937 64.142 o
9 10 0 16.398 15.599 0.917 66.779 o
9 10 1 4.406 4.283 0.484 241.167 o
9 10 2 8.907 9.986 0.786 91.219 o
9 10 3 47.496 49.386 1.431 26.961 o
9 10 4 45.536 48.741 1.461 25.918 o
9 10 5 2.591 2.892 0.474 251.799 o
9 10 6 5.301 5.190 0.584 165.176 o
9 10 7 12.358 13.332 0.927 65.503 o
9 11 0 25.332 24.829 1.068 48.965 o
9 11 1 33.983 34.342 1.219 37.400 o
9 11 2 15.931 15.760 0.937 63.968 o
9 11 3 15.134 15.559 0.947 62.649 o
9 11 5 20.652 20.647 1.068 49.150 o
9 11 6 21.956 20.970 1.078 48.207 o
9 11 7 1.265 1.401 0.453 274.817 o
9 12 0 5.335 5.482 0.524 205.387 o
9 12 1 3.457 3.245 0.474 251.699 o
9 12 2 19.427 19.287 1.028 53.101 o
9 12 3 42.314 44.136 1.381 29.064 o
9 12 4 35.021 35.490 1.270 34.501 o
9 12 5 10.906 11.598 0.887 71.637 o
9 12 6 7.918 9.140 0.746 101.378 o
9 13 0 6.268 6.711 0.554 183.483 o
9 13 1 58.986 59.160 1.582 21.937 o
9 13 2 33.706 35.107 1.280 33.999 o
9 13 3 4.323 3.910 0.504 222.318 o
9 13 4 1.200 1.310 0.464 263.005 o
9 13 5 9.224 7.739 0.655 131.249 o
9 13 6 7.891 7.789 0.574 170.642 o
9 14 0 39.850 41.828 1.370 29.549 o
9 14 1 13.657 13.523 0.947 62.720 o
9 14 2 11.184 10.530 0.806 86.631 o
9 14 3 30.183 30.422 1.239 36.334 o
9 14 4 4.475 4.444 0.514 213.656 o
9 14 5 2.172 2.781 0.484 241.458 o
9 15 0 36.317 37.123 1.300 32.899 o
9 15 1 3.875 4.172 0.504 222.350 o
9 15 2 9.834 10.812 0.857 76.811 o
9 15 3 2.506 3.557 0.494 231.658 o
9 15 4 5.124 5.300 0.534 197.757 o
9 15 5 9.485 9.402 0.766 96.056 o
9 16 1 9.496 10.167 0.857 76.830 o
9 16 2 16.647 18.199 1.038 52.165 o
9 16 3 2.033 2.136 0.464 262.935 o
9 16 4 4.671 4.706 0.514 213.622 o
9 17 1 22.444 21.746 1.088 47.305 o
9 17 2 4.074 3.648 0.494 231.512 o
9 17 3 4.731 4.857 0.514 213.607 o
9 18 0 4.609 4.615 0.514 213.633 o
9 18 1 1.226 1.381 0.453 274.820 o
9 18 2 12.632 12.979 0.897 69.971 o
10 0 0 269.370 271.628 3.567 3.963 o
10 0 1 0.675 0.736 0.433 301.013 o
10 0 2 53.636 51.553 1.431 26.830 o
10 0 3 8.707 7.568 0.705 113.260 o
10 0 4 2.842 3.194 0.474 251.763 o
10 0 5 16.760 18.017 1.008 55.322 o
10 0 7 3.213 3.406 0.494 231.606 o
10 1 1 39.484 40.791 1.270 34.344 o
10 1 2 3.898 3.658 0.464 262.669 o
10 1 3 0.704 0.715 0.453 274.851 o
10 1 4 8.470 8.767 0.736 104.150 o
10 1 5 31.637 32.618 1.229 36.871 o
10 1 6 9.506 9.321 0.645 135.278 o
10 1 7 4.878 5.824 0.544 190.513 o
10 2 0 9.754 10.228 0.796 88.894 o
10 2 1 12.152 13.170 0.806 86.531 o
10 2 2 49.799 50.515 1.441 26.545 o
10 2 3 15.411 15.095 0.897 69.841 o
10 2 4 14.249 14.752 0.897 69.889 o
10 2 5 32.257 30.341 1.239 36.293 o
10 2 6 11.962 11.719 0.937 64.137 o
10 2 7 86.894 85.723 1.935 14.489 o
10 3 0 1.267 1.733 0.423 315.459 o
10 3 1 18.562 19.035 0.947 62.478 o
10 3 2 13.234 14.359 0.887 71.520 o
10 3 3 5.001 5.089 0.504 222.175 o
10 3 4 18.740 17.916 1.018 54.188 o
10 3 5 1.110 1.280 0.453 274.827 o
10 3 7 3.410 3.688 0.494 231.576 o
10 4 0 116.891 118.704 2.156 11.438 o
10 4 1 13.800 13.059 0.887 71.523 o
10 4 2 17.008 18.753 0.947 62.538 o
10 4 3 15.674 15.569 0.917 66.805 o
10 4 4 13.422 15.569 0.937 64.047 o
10 4 5 22.375 23.207 1.098 46.432 o
10 4 6 2.093 1.985 0.464 262.936 o
10 4 7 8.992 9.281 0.776 93.607 o
10 5 0 11.628 10.450 0.826 82.457 o
10 5 1 5.646 5.784 0.574 170.961 o
10 5 2 6.164 5.331 0.514 213.406 o
10 5 3 8.421 8.233 0.645 135.410 o
10 5 4 33.802 32.649 1.239 36.236 o
10 5 5 55.983 57.226 1.602 21.456 o
10 5 6 3.326 3.960 0.504 222.410 o
10 5 7 4.561 4.655 0.514 213.636 o
10 6 0 23.150 24.396 1.058 49.963 o
10 6 1 40.433 41.304 1.300 32.770 o
10 6 2 2.451 2.690 0.464 262.880 o
10 6 3 56.596 57.588 1.532 23.410 o
10 6 4 4.531 3.910 0.494 231.447 o
10 6 5 17.921 19.861 1.068 49.224 o
10 6 6 3.398 3.174 0.484 241.341 o
10 6 7 36.667 37.133 1.310 32.396 o
10 7 0 1.042 1.320 0.433 300.986 o
10 7 1 11.629 11.790 0.786 91.062 o
10 7 2 36.702 36.881 1.260 34.995 o
10 7 3 2.222 2.418 0.464 262.910 o
10 7 4 39.273 39.108 1.360 30.015 o
10 7 5 2.486 2.197 0.474 251.835 o
10 7 6 13.036 13.110 0.857 76.663 o
10 7 7 11.311 11.759 0.917 66.994 o
10 8 0 3.345 3.063 0.474 251.721 o
10 8 1 1.966 2.166 0.453 274.749 o
10 8 2 7.663 7.376 0.715 110.155 o
10 8 4 20.824 22.128 1.098 46.481 o
10 8 5 11.792 12.586 0.907 68.462 o
10 8 6 6.013 6.298 0.554 183.531 o
10 9 0 20.027 18.451 0.998 56.337 o
10 9 1 8.622 10.026 0.857 76.856 o
10 9 2 2.324 2.690 0.474 251.829 o
10 9 3 10.618 10.822 0.877 73.308 o
10 9 4 13.565 15.669 0.967 60.120 o
10 9 5 41.862 41.577 1.401 28.278 o
10 9 6 6.734 6.681 0.615 149.209 o
10 10 0 4.270 3.688 0.494 231.489 o
10 10 1 10.955 11.004 0.867 75.004 o
10 10 2 32.238 32.548 1.260 35.135 o
10 10 3 24.044 22.995 1.139 43.196 o
10 10 4 22.299 22.894 1.119 44.793 o
10 10 5 12.277 13.150 0.957 61.450 o
10 10 6 15.060 15.669 0.967 60.080 o
10 11 0 1.912 2.439 0.464 262.932 o
10 11 1 48.787 48.429 1.461 25.869 o
10 11 2 44.396 44.469 1.431 27.055 o
10 11 3 1.662 1.814 0.453 274.783 o
10 11 4 20.311 21.141 1.088 47.363 o
10 11 5 2.163 2.166 0.464 262.924 o
10 12 0 1.067 1.915 0.464 262.998 o
10 12 1 10.462 8.918 0.776 93.554 o
10 12 2 1.582 2.328 0.474 251.891 o
10 12 3 20.746 21.927 1.078 48.225 o
10 12 4 1.097 1.542 0.453 274.822 o
10 12 5 10.809 9.361 0.786 91.155 o
10 13 1 9.300 9.291 0.685 119.908 o
10 13 2 0.556 0.957 0.464 263.032 o
10 13 3 27.756 27.378 1.189 39.525 o
10 13 4 0.750 0.957 0.453 274.847 o
10 14 0 7.146 7.427 0.715 110.177 o
10 14 1 9.248 8.827 0.776 93.606 o
10 14 2 35.135 34.674 1.280 33.975 o
10 14 3 2.099 2.519 0.474 251.852 o
10 14 4 20.339 19.821 1.048 51.063 o
10 15 0 1.307 1.592 0.453 274.810 o
10 15 1 16.323 16.899 1.008 55.347 o
10 15 2 32.745 33.304 1.260 35.117 o
10 15 3 3.974 2.479 0.464 262.734 o
10 16 1 2.280 2.348 0.464 262.908 o
11 0 2 8.754 7.608 0.715 110.098 o
11 0 3 16.413 16.113 0.977 58.811 o
11 0 4 7.703 7.074 0.635 139.827 o
11 0 5 7.431 9.089 0.685 120.029 o
11 0 6 19.384 18.410 1.058 50.143 o
11 1 0 0.598 0.776 0.453 274.853 o
11 1 1 31.230 30.744 1.209 38.123 o
11 1 2 9.427 10.208 0.846 78.666 o
11 1 3 18.753 19.660 1.028 53.114 o
11 1 4 13.478 14.722 0.957 61.401 o
11 1 5 14.653 14.672 0.988 57.688 o
11 1 6 5.140 4.837 0.514 213.563 o
11 2 0 187.667 185.160 2.902 6.172 o
11 2 1 1.471 1.592 0.453 274.801 o
11 2 2 17.122 14.692 0.988 57.624 o
11 2 3 9.214 8.817 0.756 98.651 o
11 2 4 27.578 28.044 1.179 40.192 o
11 2 5 35.033 35.450 1.300 32.940 o
11 2 6 0.475 0.927 0.494 231.813 o
11 3 0 10.672 10.500 0.796 88.852 o
11 3 1 9.561 8.676 0.756 98.639 o
11 3 2 22.308 21.151 1.088 47.315 o
11 3 4 34.912 35.843 1.310 32.441 o
11 3 5 22.323 22.945 1.068 49.077 o
11 3 6 28.062 28.124 1.179 40.180 o
11 4 1 7.937 8.152 0.645 135.449 o
11 4 2 10.836 13.069 0.897 70.023 o
11 4 3 28.742 28.003 1.189 39.496 o
11 4 4 7.440 7.527 0.584 164.891 o
11 4 5 2.229 2.449 0.464 262.908 o
11 4 6 6.439 7.054 0.625 144.454 o
11 5 1 26.894 26.431 1.159 41.620 o
11 5 2 1.063 1.501 0.464 263.007 o
11 5 3 16.965 19.428 1.018 54.215 o
11 5 4 3.448 3.295 0.484 241.330 o
11 5 5 3.678 3.114 0.484 241.316 o
11 6 0 16.651 19.891 1.048 51.153 o
11 6 1 1.661 1.653 0.464 262.974 o
11 6 2 1.820 1.955 0.464 262.955 o
11 6 3 17.313 18.451 1.038 52.146 o
11 6 4 15.234 16.687 0.967 60.061 o
11 6 5 46.870 48.731 1.501 24.553 o
11 7 0 58.772 59.080 1.592 21.672 o
11 7 1 26.975 28.769 1.169 40.885 o
11 7 2 19.865 20.083 1.058 50.111 o
11 7 3 13.451 12.727 0.937 64.086 o
11 7 4 5.306 5.139 0.534 197.747 o
11 7 5 10.939 12.334 0.897 70.031 o
11 8 0 0.420 0.897 0.474 251.962 o
11 8 1 14.566 15.226 0.977 58.873 o
11 8 2 8.540 9.502 0.776 93.621 o
11 8 3 15.684 15.538 1.018 54.294 o
11 8 4 0.920 1.431 0.453 274.832 o
11 9 0 1.139 1.723 0.464 262.999 o
11 9 1 2.796 2.126 0.474 251.814 o
11 9 2 2.142 2.297 0.474 251.857 o
11 9 3 2.545 3.174 0.484 241.416 o
11 9 4 12.573 11.054 0.806 86.561 o
11 10 0 11.140 10.480 0.806 86.634 o
11 10 1 7.273 8.051 0.655 131.374 o
11 10 2 3.204 3.235 0.494 231.614 o
11 10 3 3.719 3.749 0.494 231.543 o
11 10 4 3.928 3.416 0.484 241.274 o
11 11 0 53.742 56.107 1.552 22.874 o
11 11 1 5.382 5.260 0.524 205.395 o
11 11 2 21.219 21.927 1.078 48.214 o
11 11 3 18.196 16.485 1.028 53.169 o
11 12 0 5.014 4.504 0.514 213.596 o
11 12 1 0.751 0.867 0.464 263.029 o
11 12 2 6.530 6.046 0.595 159.512 o
11 13 0 11.012 9.784 0.806 86.653 o
11 13 1 13.707 13.614 0.816 84.336 o
12 0 0 9.741 9.039 0.685 119.886 o
12 0 1 11.827 12.455 0.907 68.462 o
12 0 2 0.771 0.998 0.464 263.026 o
12 0 4 11.870 14.299 0.947 62.756 o
12 1 0 12.826 14.007 0.967 60.159 o
12 1 1 4.683 5.159 0.534 197.807 o
12 1 2 5.183 5.179 0.524 205.421 o
12 1 3 16.241 18.158 0.988 57.601 o
12 1 4 44.707 44.358 1.411 27.813 o
12 2 0 5.098 5.411 0.595 159.640 o
12 2 1 4.480 3.839 0.504 222.305 o
12 2 2 49.363 47.834 1.501 24.524 o
12 2 3 0.334 0.826 0.474 251.965 o
12 2 4 7.791 9.130 0.857 76.889 o
12 3 0 25.729 24.980 1.149 42.389 o
12 3 1 24.486 22.602 1.119 44.746 o
12 3 2 1.184 1.532 0.453 274.818 o
12 3 3 20.187 20.909 1.078 48.251 o
12 3 4 16.812 17.251 1.008 55.330 o
12 4 0 2.091 2.348 0.464 262.923 o
12 4 1 7.400 8.918 0.705 113.293 o
12 4 2 9.208 8.716 0.766 96.082 o
12 4 3 1.111 1.864 0.453 274.813 o
12 5 0 17.674 17.725 1.008 55.301 o
12 5 1 37.081 34.745 1.310 32.411 o
12 5 2 7.822 7.799 0.645 135.470 o
12 5 3 6.602 7.084 0.715 110.208 o
12 6 0 20.778 20.607 1.048 51.041 o
12 6 2 15.658 15.226 0.998 56.502 o
12 6 3 0.987 0.897 0.464 263.021 o
12 7 0 7.628 8.112 0.584 164.842 o
12 7 1 21.138 22.935 1.119 44.819 o
12 7 2 5.007 4.928 0.514 213.573 o
12 8 1 8.861 10.147 0.877 73.364 o
12 8 2 5.708 5.351 0.595 159.600 o
12 9 0 35.957 36.155 1.300 32.915 o
;
_iucr_refine_instructions_details
;
TITL L-ALA_23K_HAR OLEX2: imported from CIF
CELL 0.71073 5.9279 12.2597 5.7939 90 90 90
ZERR 4 0.001 0.0017 0.0009 0 0 0
LATT -1
SYMM 0.5-X,-Y,0.5+Z
SYMM 0.5+X,0.5-Y,-Z
SYMM -X,0.5+Y,0.5-Z
SFAC C H N O
DISP C 0 0
DISP H 0 0
DISP N 0 0
DISP O 0 0
UNIT 12 28 4 8

TEMP -250.15
CONF
MORE -1
BOND $H
ACTA 
WGHT 0.00459 0
FVAR 0.996186
REM <olex2.extras>
REM <HklSrc "%.\\9c0fdd27e5aab59be618fd90f1c5703a.hkl">
REM </olex2.extras>

N1    3     0.64722  0.13751  0.18299  11.00000  0.00564  0.00607  0.00425 =
 -0.00008  0.00049  0.00006 
H1    2     0.70293  0.05737  0.19802  11.00000  0.01771  0.01548  0.01319 =
 -0.00046  0.00624  0.00031 
H2    2     0.77936  0.19094  0.20810  11.00000  0.01048  0.01512  0.01493 =
 -0.00060  0.00610  0.00067 
H3    2     0.58316  0.14943  0.01473  11.00000  0.01826  0.01409  0.00661 =
 -0.00354  0.00399 -0.00244 
C1    1     0.46633  0.16109  0.35439  11.00000  0.00523  0.00482  0.00367 =
 0.00004 -0.00027  0.00042 
H4    2     0.42466  0.24852  0.33759  11.00000  0.01829  0.01072  0.01704 =
 0.00532  0.00261  0.00672 
C2    1     0.25991  0.09066  0.30336  11.00000  0.00600  0.00901  0.00618 =
 -0.00040 -0.00062 -0.00132 
H5    2     0.19315  0.11079  0.13114  11.00000  0.01916  0.04136  0.00750 =
 0.00610 -0.00850 -0.01116 
H6    2     0.12636  0.10472  0.43095  11.00000  0.01052  0.03265  0.02709 =
 0.00289  0.00339 -0.00207 
H7    2     0.30577  0.00415  0.30724  11.00000  0.02782  0.01120  0.03270 =
 -0.00221  0.00198 -0.00361 
C3    1     0.55408  0.14079  0.59990  11.00000  0.00505  0.00449  0.00352 =
 -0.00001 -0.00029  0.00036 
O1    4     0.72677  0.08379  0.62435  11.00000  0.00669  0.00714  0.00580 =
 0.00050 -0.00062  0.00248 
O2    4     0.44090  0.18405  0.76119  11.00000  0.00757  0.00754  0.00399 =
 -0.00059  0.00060  0.00200 
HKLF 4

END
Q1 1 0.638889 0.125 0.625 11 0.05 0.17
Q2 1 0.194444 0.041667 0.09375 11 0.05 0.16
Q3 1 0.75 0.138889 0.21875 11 0.05 0.14
Q4 1 -0.083333 0.069444 0.03125 11 0.05 0.14
Q5 1 0.388889 0.166667 0.3125 11 0.05 0.14

  REM The information below was added by Olex2.
  REM
  REM R1 = 0.0185 for 2372 Fo > 4sig(Fo) and 0.0189 for all 2405 data
  REM 118 parameters refined using 0 restraints
  REM Highest difference peak 0.1719, deepest hole -0.1896
  REM Mean Shift 0.0001, Max Shift 0.0008.

  REM +++ Tabular Listing of Refinement Information +++
  REM R1_all = 0.0189
  REM R1_gt = 0.0185
  REM wR_ref = 0.0317
  REM GOOF = 1.0995
  REM Shift_max = 0.0008
  REM Shift_mean = 0.0001
  REM Reflections_all = 2405
  REM Reflections_gt = 2372
  REM Parameters = 118
  REM Hole = -0.1896
  REM Peak = 0.1719
  REM Flack = n/a

  
;
_olex2_submission_special_instructions  'No special instructions were received'
