# Supplementary material for: Towards improved accuracy of Hirshfeld atom refinement with an alternative electron density partition
Source: IUCrJ. 2025 Jan 1;12(Pt 1):74–87. doi: 10.1107/S2052252524011242 (PMC11707693; doi:10.1107/S2052252524011242)
Supplement: Supplementary file 1 [file m-12-00074-sup1.zip › cif_checkcif/l_ala/MP2/3.cif]

data_3
_audit_creation_date               2024-03-07
_audit_creation_method
;
Olex2 1.3
(compiled 2020.07.31 svn.rc2a77460 for OlexSys, GUI svn.r6145)
;
_audit_contact_author_address      ?
_audit_contact_author_email        ?
_audit_contact_author_name         ''
_audit_contact_author_phone        ?
_publ_contact_author_id_orcid      ?
_publ_section_references
;
Bourhis, L.J., Dolomanov, O.V., Gildea, R.J., Howard, J.A.K., Puschmann, H.
 (2015). Acta Cryst. A71, 59-75.

Dolomanov, O.V., Bourhis, L.J., Gildea, R.J, Howard, J.A.K. & Puschmann, H.
 (2009), J. Appl. Cryst. 42, 339-341.
;
_chemical_formula_moiety           'C3 H7 N O2'
_chemical_formula_sum              'C3 H7 N O2'
_chemical_formula_weight           89.095
_chemical_absolute_configuration   unk
loop_
  _atom_type_symbol
  _atom_type_scat_dispersion_real
  _atom_type_scat_dispersion_imag
  _atom_type_scat_source
  _atom_type_scat_dispersion_source
 H 0.00000 0.00000
 'NoSpherA2 (<-magic spell for checkCif) like software DiSCaMB'
 'Henke, Gullikson and Davis, At. Data and Nucl. Data Tables, 1993, 54, 2'
 C 0.00347 0.00161
 'NoSpherA2 (<-magic spell for checkCif) like software DiSCaMB'
 'Henke, Gullikson and Davis, At. Data and Nucl. Data Tables, 1993, 54, 2'
 O 0.01158 0.00611
 'NoSpherA2 (<-magic spell for checkCif) like software DiSCaMB'
 'Henke, Gullikson and Davis, At. Data and Nucl. Data Tables, 1993, 54, 2'
 N 0.00653 0.00323
 'NoSpherA2 (<-magic spell for checkCif) like software DiSCaMB'
 'Henke, Gullikson and Davis, At. Data and Nucl. Data Tables, 1993, 54, 2'

_space_group_crystal_system        'orthorhombic'
_space_group_IT_number             19
_space_group_name_H-M_alt          'P 21 21 21'
_space_group_name_Hall             ' P 2ac 2ab'
loop_
  _space_group_symop_id
  _space_group_symop_operation_xyz
 1 x,y,z
 2 x+1/2,-y+1/2,-z
 3 -x,y+1/2,-z+1/2
 4 -x+1/2,-y,z+1/2

_symmetry_Int_Tables_number        19
_cell_length_a                     5.9279(10)
_cell_length_b                     12.2597(17)
_cell_length_c                     5.7939(9)
_cell_angle_alpha                  90
_cell_angle_beta                   90
_cell_angle_gamma                  90
_cell_volume                       421.07(11)
_cell_formula_units_Z              4
_cell_measurement_temperature      23.0
_cell_measurement_theta_min             15.00
_cell_measurement_theta_max             22.50
_cell_measurement_reflns_used           1524
_exptl_absorpt_coefficient_mu      0.117
_exptl_crystal_density_diffrn      1.405
_exptl_crystal_F_000               191.963
_exptl_crystal_description              sphere
_diffrn_reflns_av_R_equivalents    0.0000
_diffrn_reflns_av_unetI/netI       0.0239
_diffrn_reflns_Laue_measured_fraction_full  0.9725
_diffrn_reflns_Laue_measured_fraction_max  0.9483
_diffrn_reflns_limit_h_max         12
_diffrn_reflns_limit_h_min         0
_diffrn_reflns_limit_k_max         26
_diffrn_reflns_limit_k_min         0
_diffrn_reflns_limit_l_max         12
_diffrn_reflns_limit_l_min         0
_diffrn_reflns_number              2405
_diffrn_reflns_point_group_measured_fraction_full  0.9725
_diffrn_reflns_point_group_measured_fraction_max  0.9483
_diffrn_reflns_theta_full          25.2417
_diffrn_reflns_theta_max           50.14
_diffrn_reflns_theta_min           3.32
_diffrn_ambient_temperature        23.0
_diffrn_measured_fraction_theta_full  0.9725
_diffrn_measured_fraction_theta_max  0.9483
_diffrn_radiation_type             'Mo K\a'
_diffrn_radiation_wavelength       0.71073
_diffrn_measurement_device_type     'four circle diffractometer'
_reflns_Friedel_coverage           0.0
_reflns_limit_h_max                12
_reflns_limit_h_min                0
_reflns_limit_k_max                26
_reflns_limit_k_min                0
_reflns_limit_l_max                12
_reflns_limit_l_min                0
_reflns_number_gt                  2372
_reflns_number_total               2405
_reflns_threshold_expression       I>=2u(I)
_computing_molecular_graphics      'Olex2 1.3 (Dolomanov et al., 2009)'
_computing_publication_material    'Olex2 1.3 (Dolomanov et al., 2009)'
_computing_structure_refinement    'olex2.refine 1.3 (Bourhis et al., 2015)'
_refine_diff_density_max           0.1741
_refine_diff_density_min           -0.1784
_refine_diff_density_rms           0.0398
_refine_ls_d_res_high              0.4630
_refine_ls_d_res_low               6.1299
_refine_ls_goodness_of_fit_ref     0.8734
_refine_ls_hydrogen_treatment      refall
_refine_ls_matrix_type             full
_refine_ls_number_constraints      0
_refine_ls_number_parameters       118
_refine_ls_number_reflns           2405
_refine_ls_number_restraints       0
_refine_ls_R_factor_all            0.0189
_refine_ls_R_factor_gt             0.0185
_refine_ls_restrained_S_all        0.8734
_refine_ls_shift/su_max            0.0009
_refine_ls_shift/su_mean           0.0001
_refine_ls_structure_factor_coef   Fsqd
_refine_ls_weighting_details      
 'w=1/[\s^2^(Fo^2^)+(0.0204P)^2^+0.0105P] where P=(Fo^2^+2Fc^2^)/3'
_refine_ls_weighting_scheme        calc
_refine_ls_wR_factor_gt            0.0395
_refine_ls_wR_factor_ref           0.0397
_refine_special_details
;
Aspherical atom refinement in Olex2
with DiSCaMB generated form factors
Exponential Hirshfeld Atom Refinement 
with exponent parameter n = 3
using Gaussian16 generated electron density
calculated with MP2
using cc-pVTZ basis set and charges 
simulating the crystal field.
;
loop_
  _atom_site_label
  _atom_site_type_symbol
  _atom_site_fract_x
  _atom_site_fract_y
  _atom_site_fract_z
  _atom_site_U_iso_or_equiv
  _atom_site_adp_type
  _atom_site_occupancy
  _atom_site_refinement_flags_posn
 N1 N 0.64719(4) 0.13752(2) 0.18298(5) 0.00530(3) Uani 1.000000 .
 H1 H 0.7026(13) 0.0562(4) 0.1980(16) 0.0142(18) Uani 1.000000 .
 H2 H 0.7795(10) 0.1909(5) 0.2087(15) 0.0132(16) Uani 1.000000 .
 H3 H 0.5818(13) 0.1497(6) 0.0141(10) 0.0112(15) Uani 1.000000 .
 C1 C 0.46632(5) 0.16109(2) 0.35439(5) 0.00453(3) Uani 1.000000 .
 H4 H 0.4239(11) 0.2488(4) 0.3375(12) 0.0139(15) Uani 1.000000 .
 C2 C 0.25987(5) 0.09066(2) 0.30334(6) 0.00701(4) Uani 1.000000 .
 H5 H 0.1937(11) 0.1109(6) 0.1310(10) 0.0202(17) Uani 1.000000 .
 H6 H 0.1251(10) 0.1044(6) 0.4326(13) 0.0217(18) Uani 1.000000 .
 H7 H 0.3060(11) 0.0038(4) 0.3085(14) 0.0223(19) Uani 1.000000 .
 C3 C 0.55408(5) 0.14078(2) 0.59990(5) 0.00433(3) Uani 1.000000 .
 O1 O 0.72676(4) 0.083787(18) 0.62437(4) 0.00651(3) Uani 1.000000 .
 O2 O 0.44085(4) 0.184053(18) 0.76119(4) 0.00633(3) Uani 1.000000 .

loop_
  _atom_site_aniso_label
  _atom_site_aniso_U_11
  _atom_site_aniso_U_22
  _atom_site_aniso_U_33
  _atom_site_aniso_U_12
  _atom_site_aniso_U_13
  _atom_site_aniso_U_23
 N1 0.00560(7) 0.00611(7) 0.00420(8) 0.00010(6) 0.00051(6) -0.00013(6)
 H1 0.019(4) 0.012(2) 0.012(4) 0.002(3) 0.008(4) 0.003(3)
 H2 0.009(3) 0.015(3) 0.016(5) -0.002(2) 0.007(3) -0.003(3)
 H3 0.016(4) 0.013(4) 0.004(3) -0.004(3) 0.004(3) -0.002(3)
 C1 0.00516(8) 0.00481(7) 0.00363(9) 0.00044(6) -0.00026(6) 0.00004(6)
 H4 0.017(3) 0.0083(17) 0.016(4) 0.005(2) 0.000(3) 0.006(2)
 C2 0.00594(8) 0.00896(9) 0.00614(10) -0.00134(7) -0.00062(7) -0.00042(8)
 H5 0.017(4) 0.037(4) 0.007(3) -0.011(4) -0.010(3) 0.006(3)
 H6 0.007(3) 0.033(4) 0.026(4) 0.000(3) 0.004(3) 0.003(4)
 H7 0.027(5) 0.0113(19) 0.029(5) -0.002(3) 0.002(4) -0.001(3)
 C3 0.00501(7) 0.00449(7) 0.00349(8) 0.00039(7) -0.00027(7) -0.00004(6)
 O1 0.00665(7) 0.00707(7) 0.00581(8) 0.00247(6) -0.00067(6) 0.00049(6)
 O2 0.00749(7) 0.00750(6) 0.00398(7) 0.00198(6) 0.00060(6) -0.00063(5)

loop_
  _geom_bond_atom_site_label_1
  _geom_bond_atom_site_label_2
  _geom_bond_distance
  _geom_bond_site_symmetry_2
  _geom_bond_publ_flag
 N1 H1 1.053(5) . ?
 N1 H2 1.032(5) . ?
 N1 H3 1.063(6) . ?
 N1 C1 1.4898(4) . ?
 C1 H4 1.109(4) . ?
 C1 C2 1.5267(4) . ?
 C1 C3 1.5349(5) . ?
 C2 H5 1.101(5) . ?
 C2 H6 1.108(6) . ?
 C2 H7 1.100(5) . ?
 C3 O1 1.2474(4) . ?
 C3 O2 1.2670(4) . ?

loop_
  _geom_angle_atom_site_label_1
  _geom_angle_atom_site_label_2
  _geom_angle_atom_site_label_3
  _geom_angle
  _geom_angle_site_symmetry_1
  _geom_angle_site_symmetry_3
  _geom_angle_publ_flag
 H2 N1 H1 110.5(6) . . ?
 H3 N1 H1 108.8(6) . . ?
 H3 N1 H2 108.7(6) . . ?
 C1 N1 H1 110.7(5) . . ?
 C1 N1 H2 109.1(4) . . ?
 C1 N1 H3 108.9(4) . . ?
 H4 C1 N1 107.0(3) . . ?
 C2 C1 N1 109.76(2) . . ?
 C2 C1 H4 110.5(3) . . ?
 C3 C1 N1 110.02(2) . . ?
 C3 C1 H4 108.4(4) . . ?
 C3 C1 C2 111.07(2) . . ?
 H5 C2 C1 109.5(4) . . ?
 H6 C2 C1 111.2(4) . . ?
 H6 C2 H5 108.8(5) . . ?
 H7 C2 C1 110.1(4) . . ?
 H7 C2 H5 109.3(6) . . ?
 H7 C2 H6 107.9(6) . . ?
 O1 C3 C1 118.31(2) . . ?
 O2 C3 C1 115.85(2) . . ?
 O2 C3 O1 125.83(3) . . ?

loop_
  _geom_torsion_atom_site_label_1
  _geom_torsion_atom_site_label_2
  _geom_torsion_atom_site_label_3
  _geom_torsion_atom_site_label_4
  _geom_torsion
  _geom_torsion_site_symmetry_1
  _geom_torsion_site_symmetry_2
  _geom_torsion_site_symmetry_3
  _geom_torsion_site_symmetry_4
  _geom_torsion_publ_flag
 N1 C1 C3 O1 -18.18(3) . . . . ?
 N1 C1 C3 O2 162.17(2) . . . . ?

loop_
  _diffrn_refln_index_h
  _diffrn_refln_index_k
  _diffrn_refln_index_l
  _diffrn_refln_intensity_net
  _diffrn_refln_intensity_u
 0 2 0 179.86 1.72
 0 4 0 5075 43.59
 0 6 0 87.78 1.02
 0 8 0 44.39 0.71
 0 10 0 0.78 0.38
 0 12 0 227.81 2.61
 0 14 0 57.32 1.11
 0 16 0 24.7 0.84
 0 18 0 222.79 2.92
 0 22 0 132.65 2.32
 0 26 0 6.31 0.62
 0 1 1 708.97 7.19
 0 2 1 116.99 1.2
 0 3 1 693.47 6.28
 0 4 1 96.18 1.05
 0 6 1 464.85 4.49
 0 7 1 36.14 0.6
 0 8 1 43.42 0.72
 0 9 1 31.4 0.65
 0 10 1 134.38 1.67
 0 11 1 65.3 1.09
 0 12 1 74.72 1.21
 0 13 1 18.43 0.68
 0 14 1 37.1 0.93
 0 15 1 89.03 1.53
 0 17 1 1.11 0.37
 0 18 1 58.6 1.34
 0 19 1 15.81 0.89
 0 20 1 26.85 1.04
 0 21 1 2.63 0.43
 0 23 1 1.69 0.44
 0 25 1 2.92 0.58
 0 26 1 19.36 1.23
 0 0 2 2781.82 32.69
 0 1 2 521.8 6.43
 0 2 2 177.7 2.03
 0 3 2 54.99 0.78
 0 4 2 167.56 1.75
 0 5 2 554.74 5.22
 0 6 2 94.65 1.15
 0 7 2 5.3 0.34
 0 8 2 109.34 1.37
 0 9 2 23.18 0.59
 0 10 2 45.27 0.85
 0 11 2 81.99 1.24
 0 12 2 27.65 0.74
 0 13 2 21.03 0.69
 0 14 2 20.84 0.74
 0 15 2 177.46 2.34
 0 16 2 4.35 0.41
 0 17 2 59.76 1.36
 0 18 2 19.97 0.9
 0 19 2 117.32 2.06
 0 20 2 0.96 0.45
 0 21 2 44.96 1.34
 0 22 2 36.03 1.27
 0 23 2 17.63 1.02
 0 24 2 2.44 0.47
 0 25 2 21.98 1.25
 0 26 2 2.5 0.51
 0 1 3 82.2 1.72
 0 2 3 154.4 2.87
 0 3 3 201.05 2.41
 0 4 3 723.26 7.63
 0 5 3 79.58 1.17
 0 6 3 266.54 2.79
 0 7 3 21.92 0.56
 0 8 3 60.33 0.97
 0 9 3 139.69 1.75
 0 10 3 38.77 0.82
 0 11 3 68.87 1.16
 0 12 3 116.38 1.67
 0 13 3 142.41 1.96
 0 14 3 27.22 0.84
 0 15 3 88.53 1.56
 0 16 3 151.49 2.22
 0 17 3 46.21 1.22
 0 18 3 26.43 0.98
 0 19 3 2.45 0.42
 0 20 3 43.49 1.32
 0 21 3 0.85 0.43
 0 22 3 1.13 0.44
 0 23 3 27.56 1.15
 0 24 3 12.44 0.91
 0 25 3 4.87 0.58
 0 0 4 205.2 3.83
 0 1 4 38.97 1.18
 0 2 4 91.07 2.02
 0 3 4 7.83 0.44
 0 4 4 224.57 2.79
 0 5 4 0.66 0.44
 0 6 4 69.42 1.21
 0 7 4 28.59 0.77
 0 8 4 63.11 1.06
 0 9 4 7.04 0.46
 0 10 4 88.41 1.36
 0 11 4 95.89 1.49
 0 12 4 38.17 0.95
 0 13 4 11.24 0.65
 0 14 4 139.38 2.05
 0 15 4 44.3 1.16
 0 16 4 92.66 1.71
 0 17 4 5.58 0.46
 0 18 4 9.43 0.74
 0 19 4 3.29 0.45
 0 20 4 1.79 0.43
 0 22 4 4.26 0.5
 0 24 4 26.01 1.12
 0 25 4 2.84 0.52
 0 1 5 231.07 4.44
 0 2 5 134.35 2.9
 0 3 5 48.16 1.52
 0 4 5 380.78 4.5
 0 5 5 173.93 2.39
 0 6 5 0.76 0.48
 0 7 5 6.48 0.53
 0 8 5 142.13 2.14
 0 9 5 67.88 1.4
 0 10 5 7.78 0.55
 0 11 5 20.3 0.77
 0 12 5 1.46 0.34
 0 13 5 77.49 1.48
 0 14 5 3.44 0.41
 0 15 5 13.8 0.78
 0 16 5 13 0.79
 0 17 5 75.37 1.63
 0 18 5 2.28 0.43
 0 19 5 13.33 0.89
 0 21 5 19.22 1.03
 0 22 5 5.38 0.53
 0 23 5 12.26 0.96
 0 1 6 91.75 2.41
 0 2 6 15.86 1.02
 0 3 6 1.46 0.72
 0 4 6 15.65 1.08
 0 5 6 84.42 1.54
 0 6 6 10.94 0.65
 0 7 6 139.02 2.2
 0 8 6 29.36 0.97
 0 9 6 14.05 0.77
 0 10 6 15.27 0.82
 0 11 6 114.71 1.87
 0 12 6 6.18 0.56
 0 13 6 4.68 0.49
 0 14 6 11.44 0.73
 0 16 6 40.65 1.26
 0 17 6 28.5 1.09
 0 18 6 7.63 0.68
 0 19 6 43.27 1.37
 0 20 6 1.8 0.45
 0 21 6 20.85 1.08
 0 22 6 10.35 0.77
 0 23 6 16.64 0.98
 0 1 7 57.52 2.03
 0 2 7 529.66 9.56
 0 4 7 11.53 1.1
 0 5 7 23.57 1.42
 0 6 7 42.25 1.2
 0 7 7 45.65 1.26
 0 8 7 1.91 0.45
 0 9 7 4.83 0.52
 0 10 7 9.02 0.81
 0 11 7 30.73 1.17
 0 12 7 5.71 0.65
 0 13 7 11.39 0.79
 0 14 7 1.45 0.4
 0 16 7 79.95 1.79
 0 17 7 1.03 0.44
 0 18 7 2.26 0.45
 0 19 7 6.72 0.56
 0 20 7 132.34 2.41
 0 21 7 0.89 0.44
 0 0 8 23.96 1.5
 0 1 8 3.51 1
 0 2 8 8.52 1.16
 0 3 8 15.38 1.35
 0 4 8 1.69 1.12
 0 6 8 10.05 0.82
 0 7 8 58.36 1.54
 0 8 8 85.64 1.9
 0 9 8 12 0.86
 0 10 8 6.4 0.7
 0 11 8 39.24 1.38
 0 12 8 39.37 1.43
 0 13 8 31.46 1.33
 0 14 8 12.27 0.98
 0 16 8 0.98 0.44
 0 17 8 6.43 0.55
 0 19 8 9.03 0.77
 0 20 8 6.03 0.53
 0 1 9 8.34 1.18
 0 2 9 45.39 2.17
 0 3 9 62 2.5
 0 4 9 21.75 1.62
 0 7 9 45.54 1.5
 0 8 9 77.96 1.91
 0 9 9 16.13 1.06
 0 10 9 13.56 1.02
 0 11 9 2.2 0.55
 0 12 9 34.14 1.38
 0 13 9 28.53 1.33
 0 15 9 46.3 1.62
 0 16 9 14.15 1.09
 0 17 9 15.19 0.98
 0 18 9 8.4 0.64
 0 0 10 4.71 1.29
 0 2 10 20.26 1.74
 0 3 10 47.92 2.39
 0 4 10 27.74 1.93
 0 5 10 32.01 2.05
 0 6 10 40.73 2.31
 0 7 10 53.19 2.58
 0 8 10 58.92 1.77
 0 9 10 6.59 0.66
 0 10 10 1.82 0.55
 0 11 10 16.03 1.14
 0 12 10 13.14 0.92
 0 13 10 12.27 1.05
 0 14 10 42.65 1.61
 0 15 10 5.73 0.65
 0 2 11 2.64 1.39
 0 3 11 6.65 1.54
 0 6 11 7.55 1.59
 0 7 11 3.03 1.51
 0 8 11 8.22 1.58
 0 9 11 7.83 0.77
 0 10 11 1.54 0.58
 0 11 11 8.17 0.84
 0 12 11 29.52 1.39
 0 1 12 26.44 2.25
 0 2 12 19.78 1.97
 0 3 12 113.75 3.91
 0 5 12 9.57 1.76
 0 6 12 54.59 2.73
 0 7 12 63.45 3.01
 1 1 0 246.18 2.32
 1 2 0 5370.99 57.03
 1 3 0 57.85 0.68
 1 4 0 1643.07 14.49
 1 5 0 331.24 3.22
 1 6 0 60.57 0.78
 1 7 0 18.84 0.43
 1 8 0 393.66 3.93
 1 9 0 3.19 0.34
 1 10 0 42.15 0.79
 1 11 0 94.84 1.33
 1 12 0 26.35 0.7
 1 13 0 56.12 1.06
 1 14 0 0.84 0.49
 1 15 0 84.49 1.45
 1 16 0 23.95 0.84
 1 17 0 28.92 0.95
 1 18 0 0.91 0.42
 1 19 0 33.02 1.09
 1 20 0 39.42 1.23
 1 21 0 1.4 0.45
 1 22 0 3.91 0.48
 1 23 0 6.86 0.6
 1 24 0 9.58 0.79
 1 26 0 7.17 0.64
 1 0 1 75.17 0.82
 1 1 1 130.75 1.33
 1 2 1 101.92 1.08
 1 3 1 1064.68 9.49
 1 4 1 153.73 1.61
 1 5 1 428.65 4.15
 1 6 1 21.43 0.43
 1 7 1 332.2 3.34
 1 8 1 229.65 2.43
 1 9 1 227.39 2.48
 1 10 1 128.46 1.64
 1 11 1 16.79 0.55
 1 13 1 124.95 1.74
 1 14 1 28.95 0.82
 1 15 1 85.78 1.49
 1 16 1 60.48 1.27
 1 17 1 24.89 0.89
 1 18 1 23.29 0.92
 1 19 1 14.99 0.82
 1 20 1 5.7 0.49
 1 21 1 2.02 0.42
 1 22 1 34.04 1.19
 1 23 1 10.44 0.89
 1 24 1 20.5 1.07
 1 25 1 9.3 0.82
 1 26 1 1.96 0.5
 1 0 2 3040.09 35.48
 1 1 2 70.16 0.92
 1 2 2 560.41 6
 1 3 2 190.02 1.98
 1 4 2 1041.89 9.45
 1 5 2 18.21 0.4
 1 6 2 214.88 2.27
 1 7 2 158.64 1.79
 1 8 2 10.03 0.43
 1 9 2 60.51 0.97
 1 10 2 58.22 0.98
 1 11 2 115.48 1.56
 1 12 2 112.99 1.59
 1 13 2 107.9 1.61
 1 14 2 53.57 1.12
 1 15 2 30.97 0.91
 1 16 2 27.05 0.93
 1 17 2 74.14 1.5
 1 18 2 107.79 1.89
 1 19 2 40.35 1.18
 1 20 2 9.5 0.7
 1 21 2 22.39 1.01
 1 22 2 35.81 1.26
 1 23 2 42.5 1.4
 1 24 2 10.43 0.79
 1 26 2 4.4 0.56
 1 0 3 31.37 0.91
 1 1 3 296.22 5.14
 1 2 3 220.06 2.59
 1 3 3 89.82 1.26
 1 4 3 93.66 1.32
 1 5 3 22.55 0.52
 1 6 3 135.22 1.6
 1 7 3 5.07 0.38
 1 8 3 252.25 2.76
 1 9 3 28.41 0.69
 1 10 3 78.02 1.22
 1 11 3 16.32 0.59
 1 12 3 31.62 0.82
 1 13 3 33.1 0.89
 1 14 3 112.45 1.75
 1 15 3 32.79 0.97
 1 16 3 9.1 0.61
 1 17 3 24.5 0.93
 1 18 3 25.97 0.99
 1 19 3 26.65 1.04
 1 20 3 7.6 0.66
 1 21 3 23.09 1.04
 1 22 3 7.04 0.61
 1 23 3 2.69 0.47
 1 24 3 7.97 0.64
 1 25 3 17.53 1.15
 1 0 4 321.53 5.74
 1 1 4 254.62 4.65
 1 2 4 28.15 1.03
 1 3 4 22.93 0.63
 1 4 4 107.39 1.54
 1 5 4 81.94 1.32
 1 6 4 127.64 1.84
 1 7 4 81.97 1.21
 1 8 4 44.23 0.87
 1 9 4 2.13 0.39
 1 10 4 22.24 0.69
 1 11 4 61.05 1.16
 1 12 4 137.94 1.96
 1 13 4 26.56 0.84
 1 14 4 38.59 1.05
 1 15 4 2.92 0.4
 1 16 4 23.09 0.9
 1 17 4 27.5 1
 1 18 4 57.36 1.44
 1 19 4 39.96 1.23
 1 20 4 9.05 0.8
 1 21 4 10.58 0.78
 1 22 4 21.32 1.04
 1 23 4 14.77 0.96
 1 24 4 2.09 0.45
 1 0 5 278.63 5.22
 1 1 5 119.87 2.67
 1 2 5 454.07 7.99
 1 3 5 172.63 3.58
 1 4 5 105.86 1.66
 1 5 5 8.38 0.53
 1 6 5 224.97 2.96
 1 7 5 71.44 1.37
 1 8 5 67.89 1.36
 1 9 5 88.18 1.43
 1 10 5 9.32 0.58
 1 11 5 35.11 0.94
 1 12 5 24.56 0.85
 1 13 5 43.8 1.14
 1 14 5 39.37 1.1
 1 15 5 29.22 1.01
 1 16 5 76.98 1.61
 1 17 5 11.22 0.8
 1 18 5 6.82 0.65
 1 19 5 18.3 0.97
 1 20 5 63.33 1.62
 1 21 5 24.59 1.1
 1 22 5 1.69 0.45
 1 23 5 4.48 0.5
 1 24 5 17.07 0.99
 1 2 6 7.39 0.84
 1 3 6 12.17 0.99
 1 4 6 15.67 1.08
 1 5 6 13.01 0.66
 1 6 6 21.43 0.81
 1 7 6 7.62 0.62
 1 8 6 8.91 0.68
 1 9 6 10.84 0.77
 1 10 6 2.38 0.45
 1 11 6 9.63 0.68
 1 12 6 28.4 0.95
 1 13 6 7.38 0.6
 1 14 6 27.43 0.99
 1 15 6 10.78 0.81
 1 16 6 2.92 0.43
 1 17 6 21.08 0.99
 1 18 6 13.57 0.89
 1 19 6 11.56 0.86
 1 20 6 30.94 1.23
 1 21 6 9.21 0.77
 1 22 6 8.45 0.76
 1 23 6 11.79 0.88
 1 0 7 242.8 5.07
 1 1 7 26.29 1.44
 1 2 7 60.09 2.09
 1 3 7 79.77 2.46
 1 4 7 138.39 3.47
 1 5 7 29.95 1.03
 1 6 7 60.46 1.45
 1 7 7 9.32 0.77
 1 8 7 55.19 1.43
 1 9 7 65.99 1.59
 1 10 7 18.38 0.95
 1 11 7 21.39 0.9
 1 12 7 1.87 0.48
 1 13 7 41.48 1.23
 1 14 7 24.11 1.04
 1 15 7 31.66 1.16
 1 16 7 25.33 1.06
 1 17 7 20.09 1.01
 1 18 7 42.17 1.37
 1 19 7 6.61 0.61
 1 20 7 15.13 0.98
 1 21 7 9.12 0.66
 1 0 8 10.23 1.21
 1 1 8 34.62 1.78
 1 2 8 19.45 1.44
 1 3 8 31.46 1.7
 1 4 8 32.12 1.74
 1 5 8 100.19 3.07
 1 6 8 14.74 0.91
 1 7 8 89.51 1.93
 1 8 8 3.18 0.5
 1 9 8 50.2 1.5
 1 10 8 38.93 1.37
 1 11 8 93.61 2.09
 1 12 8 11.53 0.97
 1 13 8 27.75 1.25
 1 14 8 1.18 0.56
 1 15 8 45.35 1.36
 1 16 8 5.47 0.52
 1 17 8 26.29 1.17
 1 18 8 5.35 0.52
 1 19 8 2.22 0.46
 1 1 9 2.19 1.12
 1 2 9 50.51 2.25
 1 4 9 3.19 1.23
 1 5 9 28.02 1.83
 1 6 9 9.85 1.32
 1 7 9 15.55 1.01
 1 8 9 8.18 0.74
 1 9 9 19.44 1.11
 1 10 9 28.99 1.3
 1 11 9 45.18 1.56
 1 12 9 8.76 0.83
 1 13 9 15.77 1.13
 1 14 9 7.77 0.83
 1 15 9 21.8 1.23
 1 16 9 42.08 1.56
 1 17 9 17.93 1.04
 1 18 9 11.34 0.89
 1 0 10 3.41 1.27
 1 1 10 25.22 1.87
 1 3 10 19.75 1.72
 1 4 10 21.27 1.82
 1 5 10 32.04 2.08
 1 6 10 40.77 2.29
 1 7 10 31.07 2.1
 1 8 10 24.03 1.24
 1 9 10 7.24 0.82
 1 10 10 54.86 1.78
 1 11 10 15.97 1.14
 1 12 10 44.66 1.62
 1 14 10 6.44 0.67
 1 15 10 10.32 0.88
 1 1 11 11.77 1.64
 1 2 11 33.14 2.25
 1 3 11 22.94 1.95
 1 4 11 11.67 1.65
 1 5 11 6.02 1.51
 1 6 11 3.87 1.46
 1 7 11 8.44 1.62
 1 8 11 15.32 1.18
 1 9 11 23.05 1.3
 1 10 11 18.36 1.22
 1 11 11 3.53 0.61
 1 12 11 1.58 0.57
 1 0 12 17.52 1.94
 1 1 12 74.48 3.15
 1 2 12 8.13 1.8
 1 3 12 3.17 1.77
 1 4 12 28.47 2.21
 1 5 12 67.25 3.09
 1 6 12 2.8 1.78
 1 7 12 22.41 2.09
 2 0 0 41.04 0.53
 2 1 0 30.46 0.43
 2 2 0 1643.04 14.51
 2 3 0 769.86 7.04
 2 4 0 35.09 0.52
 2 5 0 89.2 1.06
 2 6 0 2036.93 18.12
 2 7 0 287.5 2.95
 2 8 0 0.75 0.33
 2 9 0 229.95 2.53
 2 10 0 248.94 2.74
 2 11 0 2.36 0.37
 2 12 0 42.47 0.9
 2 13 0 164.4 2.1
 2 14 0 10.7 0.6
 2 15 0 68.46 1.3
 2 16 0 36.21 1.01
 2 17 0 34.92 1.03
 2 18 0 42.78 1.18
 2 19 0 36.96 1.15
 2 20 0 0.9 0.41
 2 21 0 7.57 0.64
 2 22 0 14.8 0.92
 2 23 0 10.92 0.88
 2 24 0 31.7 1.22
 2 25 0 4.03 0.59
 2 26 0 1.05 0.5
 2 0 1 1.6 0.16
 2 1 1 76.35 0.87
 2 2 1 271.52 2.68
 2 3 1 525.05 4.95
 2 4 1 154.45 1.63
 2 5 1 417.71 4.07
 2 6 1 22.43 0.48
 2 7 1 95.9 1.21
 2 8 1 4.74 0.36
 2 9 1 267.39 2.89
 2 10 1 8.52 0.46
 2 11 1 4.65 0.43
 2 12 1 39.83 0.87
 2 13 1 78.13 1.32
 2 14 1 43.79 1.01
 2 15 1 23.25 0.8
 2 16 1 3.49 0.4
 2 17 1 9.86 0.69
 2 18 1 9.74 0.72
 2 19 1 28.62 1.05
 2 20 1 70.14 1.61
 2 21 1 28.26 1.11
 2 22 1 22.84 1.06
 2 23 1 2.51 0.46
 2 24 1 40.27 1.32
 2 25 1 22.51 1.31
 2 26 1 29.82 1.44
 2 0 2 4.11 0.23
 2 1 2 302.08 3
 2 2 2 1061.46 9.63
 2 3 2 104.82 1.23
 2 4 2 87.19 1.07
 2 5 2 8.22 0.34
 2 6 2 285.92 2.96
 2 7 2 137.41 1.63
 2 8 2 141.04 1.72
 2 9 2 125.43 1.59
 2 10 2 2.59 0.38
 2 11 2 62.75 1.1
 2 12 2 56.1 1.07
 2 13 2 71.95 1.28
 2 14 2 33.1 0.9
 2 15 2 31.15 0.92
 2 16 2 71.69 1.43
 2 18 2 10.59 0.73
 2 19 2 1.11 0.39
 2 20 2 31.18 1.11
 2 21 2 29.61 1.15
 2 22 2 3.49 0.48
 2 23 2 2.48 0.46
 2 24 2 8.53 0.76
 2 25 2 39.08 1.64
 2 0 3 129.31 1.5
 2 1 3 137.44 1.55
 2 2 3 375.6 3.73
 2 3 3 438.82 4.35
 2 4 3 64.47 0.92
 2 5 3 244.17 2.62
 2 6 3 89.11 1.21
 2 7 3 106.34 1.39
 2 8 3 117.15 1.52
 2 9 3 283.41 3.13
 2 10 3 251.61 2.87
 2 11 3 11.76 0.58
 2 12 3 82.72 1.39
 2 13 3 42.95 1.01
 2 14 3 47.18 1.12
 2 15 3 16.62 0.79
 2 16 3 2.73 0.4
 2 17 3 12.5 0.75
 2 18 3 2.06 0.4
 2 19 3 38.05 1.2
 2 20 3 9.67 0.66
 2 21 3 42.43 1.36
 2 22 3 7.64 0.72
 2 23 3 5.1 0.57
 2 25 3 12.79 1.07
 2 0 4 55.59 1.51
 2 1 4 104.66 1.52
 2 2 4 128.43 1.8
 2 3 4 130.59 1.82
 2 4 4 12.73 0.56
 2 5 4 58.59 0.97
 2 6 4 105.95 1.43
 2 7 4 100.35 1.41
 2 8 4 114.07 1.57
 2 9 4 47.62 0.96
 2 10 4 135.44 1.85
 2 11 4 48.78 1.05
 2 12 4 12.42 0.65
 2 14 4 11.45 0.71
 2 15 4 12.57 0.74
 2 16 4 24.67 0.91
 2 17 4 37.95 1.17
 2 18 4 24.85 1.03
 2 19 4 8.53 0.7
 2 20 4 26.1 1.09
 2 21 4 19.86 1.03
 2 22 4 16.44 1.03
 2 23 4 22.96 1.06
 2 24 4 3.27 0.48
 2 0 5 141.49 3.06
 2 1 5 33.26 1.29
 2 2 5 157.99 2.21
 2 3 5 30.98 0.83
 2 4 5 145.27 2.09
 2 5 5 62.42 1.23
 2 6 5 12.23 0.63
 2 7 5 13.86 0.69
 2 8 5 61.44 1.15
 2 9 5 25.66 0.79
 2 10 5 135.75 1.94
 2 11 5 59.08 1.24
 2 12 5 14.01 0.74
 2 13 5 2.21 0.38
 2 14 5 90.52 1.69
 2 15 5 12.44 0.76
 2 16 5 1.11 0.38
 2 17 5 5.22 0.48
 2 18 5 43.41 1.35
 2 19 5 10.89 0.84
 2 20 5 1.38 0.44
 2 21 5 0.93 0.45
 2 22 5 20.53 1.03
 2 23 5 16.11 1.02
 2 0 6 74.89 2.18
 2 1 6 92.03 2.47
 2 2 6 2.26 0.76
 2 3 6 2.21 0.61
 2 4 6 22.17 0.81
 2 5 6 96.55 1.72
 2 7 6 75.55 1.54
 2 9 6 4.82 0.48
 2 10 6 11.86 0.69
 2 11 6 102.32 1.76
 2 12 6 7.72 0.54
 2 13 6 61.04 1.4
 2 14 6 11.03 0.74
 2 15 6 55.61 1.42
 2 16 6 15.05 0.89
 2 17 6 45.95 1.35
 2 18 6 48.63 1.44
 2 19 6 2.3 0.45
 2 20 6 3.73 0.49
 2 21 6 13.47 0.96
 2 22 6 44.77 1.4
 2 0 7 7.27 1
 2 1 7 43.03 1.8
 2 2 7 12.3 1.13
 2 3 7 14.19 1.2
 2 4 7 127.68 2.63
 2 5 7 69.55 1.55
 2 6 7 28.73 1.05
 2 7 7 81.96 1.75
 2 8 7 80.69 1.74
 2 9 7 4.88 0.53
 2 10 7 9.3 0.8
 2 11 7 95.61 2.03
 2 12 7 2.13 0.4
 2 13 7 47.92 1.34
 2 14 7 39.43 1.23
 2 15 7 32.1 1.18
 2 16 7 4.2 0.49
 2 17 7 49.79 1.46
 2 18 7 9.7 0.76
 2 19 7 6.87 0.64
 2 20 7 0.96 0.45
 2 21 7 10.18 0.8
 2 0 8 52.97 2.17
 2 1 8 57.62 2.28
 2 2 8 23.09 1.58
 2 3 8 28.44 1.67
 2 4 8 15.61 1.38
 2 5 8 55.38 1.5
 2 6 8 46.09 1.42
 2 7 8 40.97 1.35
 2 9 8 11.52 0.8
 2 10 8 1.38 0.53
 2 11 8 8.35 0.78
 2 13 8 30.78 1.35
 2 14 8 9.77 0.81
 2 15 8 6.87 0.7
 2 16 8 3.18 0.48
 2 17 8 23.02 1.12
 2 18 8 1.88 0.45
 2 19 8 6.59 0.55
 2 0 9 74.16 2.74
 2 1 9 17.13 1.5
 2 2 9 107.15 3.39
 2 3 9 5.25 1.14
 2 4 9 47.78 2.28
 2 5 9 11.23 1.4
 2 6 9 48.84 1.55
 2 7 9 10.35 0.92
 2 8 9 3.29 0.55
 2 9 9 37.58 1.42
 2 10 9 13.83 1.02
 2 11 9 15.31 1.07
 2 12 9 17.01 1.13
 2 13 9 34.42 1.44
 2 14 9 70.83 1.96
 2 15 9 1.07 0.59
 2 16 9 15.22 1
 2 17 9 4.25 0.53
 2 0 10 48.68 2.43
 2 1 10 65.82 2.8
 2 2 10 2.8 1.31
 2 3 10 6.44 1.38
 2 4 10 4.59 1.32
 2 5 10 45.72 2.39
 2 6 10 16.63 1.67
 2 7 10 25.69 1.31
 2 8 10 29.78 1.39
 2 9 10 11.98 0.91
 2 10 10 32.82 1.44
 2 11 10 43.42 1.57
 2 12 10 47.34 1.66
 2 13 10 6.95 0.69
 2 14 10 16.75 1.14
 2 15 10 2.89 0.59
 2 0 11 12.34 1.69
 2 1 11 9.71 1.63
 2 2 11 3.24 1.52
 2 3 11 7.11 1.5
 2 6 11 13.36 1.69
 2 8 11 5.54 0.66
 2 10 11 6.17 0.79
 2 11 11 4.49 0.62
 2 0 12 45.72 2.63
 2 1 12 20.15 2.11
 2 2 12 6.09 1.71
 2 3 12 41.74 2.52
 2 4 12 10.96 1.82
 2 6 12 28.74 2.21
 3 1 0 30.35 0.5
 3 3 0 67.71 0.87
 3 4 0 404.69 3.96
 3 5 0 204.12 2.17
 3 6 0 38.59 0.69
 3 7 0 237.87 2.56
 3 8 0 79.03 1.14
 3 9 0 105.46 1.41
 3 10 0 29.39 0.71
 3 11 0 246.01 2.81
 3 12 0 8.01 0.52
 3 13 0 2.68 0.46
 3 14 0 3.67 0.5
 3 15 0 23.52 0.84
 3 16 0 42 1.12
 3 17 0 41.39 1.15
 3 18 0 2.09 0.38
 3 19 0 2.88 0.42
 3 20 0 27.33 1.06
 3 21 0 29.72 1.14
 3 22 0 4 0.49
 3 24 0 7.89 0.65
 3 25 0 28.94 1.42
 3 0 1 171.9 1.82
 3 1 1 361.09 3.57
 3 2 1 57.7 0.77
 3 3 1 425 4.17
 3 4 1 80.13 1.02
 3 5 1 23.78 0.52
 3 6 1 67.48 0.97
 3 7 1 155.8 1.82
 3 8 1 41.79 0.79
 3 9 1 373.92 3.94
 3 10 1 36.12 0.8
 3 11 1 52.44 1.01
 3 12 1 53.24 1.07
 3 13 1 87.63 1.49
 3 14 1 26.48 0.85
 3 15 1 1.95 0.38
 3 16 1 38.53 1.08
 3 17 1 29.54 0.99
 3 18 1 49.99 1.31
 3 19 1 19.3 0.91
 3 20 1 3.62 0.46
 3 21 1 66.23 1.61
 3 22 1 60.66 1.61
 3 23 1 15.13 0.95
 3 24 1 29.19 1.19
 3 25 1 7.63 0.77
 3 1 2 175.87 1.92
 3 2 2 265.99 2.74
 3 3 2 261.1 2.72
 3 4 2 53.89 0.84
 3 5 2 308.15 3.2
 3 6 2 624.37 6.13
 3 7 2 7.15 0.42
 3 8 2 87.09 1.25
 3 9 2 60.9 1.04
 3 10 2 248.46 2.83
 3 11 2 33.87 0.84
 3 12 2 104.16 1.59
 3 13 2 25.65 0.8
 3 14 2 6.5 0.59
 3 15 2 12.62 0.71
 3 16 2 35.92 1.04
 3 17 2 27.92 0.99
 3 18 2 8.85 0.71
 3 19 2 5.41 0.54
 3 20 2 11.32 0.84
 3 22 2 2.75 0.46
 3 23 2 9.6 0.87
 3 24 2 26.97 1.16
 3 25 2 4.44 0.57
 3 0 3 179.46 2.01
 3 1 3 246.04 2.62
 3 2 3 17.02 0.5
 3 3 3 163.62 1.88
 3 4 3 12.34 0.47
 3 5 3 209.43 2.33
 3 6 3 3.32 0.38
 3 7 3 248.87 2.77
 3 8 3 42.15 0.86
 3 9 3 25.6 0.71
 3 10 3 11.31 0.56
 3 11 3 74.27 1.29
 3 12 3 39.3 0.96
 3 13 3 12.15 0.66
 3 14 3 8.87 0.59
 3 15 3 11.77 0.72
 3 16 3 2 0.4
 3 17 3 8 0.63
 3 19 3 10.07 0.82
 3 20 3 5.98 0.52
 3 21 3 1.58 0.44
 3 22 3 6.25 0.55
 3 23 3 38.95 1.36
 3 24 3 8.32 0.72
 3 0 4 11.34 0.46
 3 1 4 110.89 1.45
 3 2 4 30.29 0.69
 3 3 4 78.37 1.16
 3 4 4 24.46 0.64
 3 5 4 264.71 2.93
 3 6 4 78.26 1.22
 3 7 4 58.25 1.05
 3 8 4 52.73 1.03
 3 9 4 65.93 1.19
 3 10 4 20.54 0.72
 3 11 4 28.39 0.86
 3 12 4 29.33 0.89
 3 13 4 102.41 1.72
 3 14 4 9.83 0.68
 3 15 4 36.77 1.1
 3 16 4 16.91 0.84
 3 17 4 31.49 1.1
 3 18 4 24.93 1.04
 3 19 4 16.51 0.93
 3 20 4 20.39 1
 3 21 4 25.18 1.11
 3 22 4 6.82 0.62
 3 23 4 9.84 0.86
 3 24 4 1.07 0.44
 3 0 5 48.87 0.95
 3 1 5 43.75 0.9
 3 2 5 34.7 0.82
 3 3 5 71.67 1.19
 3 4 5 70.1 1.19
 3 5 5 70.83 1.22
 3 6 5 43.05 0.94
 3 7 5 119.93 1.73
 3 8 5 183.12 2.34
 3 9 5 1.78 0.5
 3 10 5 130.65 1.95
 3 11 5 7.14 0.53
 3 12 5 120.82 1.93
 3 13 5 10.05 0.71
 3 14 5 62.56 1.44
 3 15 5 43.27 1.23
 3 16 5 9.79 0.77
 3 17 5 3.07 0.44
 3 18 5 6.27 0.53
 3 19 5 10.37 0.77
 3 20 5 2.77 0.47
 3 21 5 3.5 0.49
 3 22 5 14.8 0.99
 3 23 5 3.69 0.48
 3 1 6 3.7 0.52
 3 2 6 40.8 1.08
 3 3 6 4.72 0.56
 3 4 6 9.35 0.67
 3 5 6 20.57 0.85
 3 6 6 18.23 0.85
 3 7 6 38.49 1.13
 3 8 6 18.36 0.79
 3 9 6 31.71 0.96
 3 10 6 23.47 0.88
 3 11 6 66.41 1.42
 3 12 6 3.53 0.43
 3 13 6 55.3 1.38
 3 14 6 25.18 1.01
 3 15 6 7.03 0.58
 3 16 6 40.8 1.29
 3 17 6 23.45 1.06
 3 18 6 9.96 0.76
 3 19 6 21.34 1.07
 3 20 6 62.09 1.64
 3 21 6 5.65 0.53
 3 22 6 5.04 0.51
 3 0 7 5.79 1.03
 3 2 7 148.13 3.68
 3 3 7 28.37 1.06
 3 4 7 9.43 0.78
 3 5 7 31.39 1.11
 3 6 7 11.75 0.85
 3 7 7 35.23 1.19
 3 8 7 10.91 0.85
 3 9 7 106.58 2.1
 3 10 7 49.55 1.29
 3 11 7 6.03 0.48
 3 12 7 2.34 0.41
 3 13 7 37.29 1.21
 3 14 7 48.01 1.36
 3 15 7 36.4 1.25
 3 16 7 2.72 0.46
 3 17 7 2.77 0.46
 3 18 7 7.67 0.64
 3 19 7 20.39 1.08
 3 20 7 8.97 0.75
 3 21 7 5.09 0.51
 3 0 8 2.09 1.14
 3 1 8 111.38 3.27
 3 2 8 58.22 2.32
 3 3 8 44.87 2.07
 3 4 8 38.16 1.29
 3 5 8 37.74 1.29
 3 6 8 25.65 1.12
 3 7 8 29.61 1.19
 3 8 8 32.69 1.27
 3 9 8 21.71 1.11
 3 10 8 4.31 0.57
 3 11 8 97.84 2.19
 3 12 8 16.91 1.07
 3 13 8 6.18 0.59
 3 14 8 4.49 0.5
 3 15 8 17.64 0.98
 3 16 8 15.03 0.98
 3 17 8 10.98 0.9
 3 18 8 8.15 0.65
 3 19 8 22.59 1.1
 3 0 9 67.55 2.68
 3 1 9 11.69 1.42
 3 2 9 18.97 1.62
 3 3 9 13.65 1.5
 3 4 9 99.79 3.33
 3 6 9 7.92 0.66
 3 7 9 8.83 0.74
 3 8 9 42.33 1.52
 3 9 9 6.16 0.64
 3 10 9 27.36 1.28
 3 11 9 4.16 0.6
 3 12 9 4.83 0.63
 3 13 9 1.51 0.57
 3 14 9 30.5 1.35
 3 15 9 6.28 0.61
 3 16 9 8.83 0.66
 3 17 9 21.33 1.07
 3 1 10 56.17 2.58
 3 2 10 27.18 1.99
 3 3 10 80.73 3.14
 3 4 10 11.69 1.6
 3 5 10 7 1.46
 3 6 10 22.84 1.24
 3 7 10 11.45 0.88
 3 8 10 7.1 0.68
 3 9 10 32.67 1.44
 3 10 10 7.43 0.84
 3 11 10 4.48 0.62
 3 12 10 1.1 0.58
 3 13 10 18.66 1.21
 3 14 10 16.61 1.13
 3 1 11 10.74 1.71
 3 2 11 14.83 1.74
 3 3 11 34.11 2.27
 3 4 11 16.58 1.89
 3 5 11 15.32 1.77
 3 6 11 11.88 1.73
 3 7 11 22.08 1.28
 3 8 11 6.39 0.81
 3 9 11 10.53 0.84
 3 10 11 8.8 0.87
 3 11 11 9.2 3.15
 3 0 12 5.4 1.78
 3 1 12 7.16 1.75
 3 2 12 3.2 1.73
 4 0 0 384.26 3.82
 4 1 0 378.52 3.81
 4 2 0 39.44 0.69
 4 3 0 1.72 0.32
 4 4 0 36.23 0.69
 4 5 0 15.1 0.5
 4 6 0 128.95 1.6
 4 7 0 86.27 1.24
 4 8 0 129.71 1.67
 4 9 0 127.53 1.69
 4 10 0 67.69 1.17
 4 11 0 12.4 0.61
 4 12 0 235.44 2.92
 4 13 0 67.78 1.29
 4 14 0 2.76 0.37
 4 15 0 12.38 0.71
 4 16 0 88.66 1.66
 4 17 0 1.16 0.37
 4 18 0 2 0.4
 4 19 0 7.1 0.66
 4 21 0 7.82 0.62
 4 23 0 4.69 0.52
 4 24 0 21.39 1.08
 4 0 1 1.43 0.3
 4 1 1 145.52 1.67
 4 2 1 33.9 0.65
 4 3 1 147.54 1.72
 4 4 1 11.88 0.46
 4 5 1 58.78 0.93
 4 6 1 42.59 0.81
 4 7 1 240.36 2.68
 4 8 1 42.07 0.85
 4 9 1 4.16 0.41
 4 10 1 33.52 0.82
 4 11 1 260.87 3.04
 4 12 1 66.36 1.25
 4 13 1 42.07 1.04
 4 14 1 45.21 1.11
 4 15 1 44.08 1.15
 4 16 1 51.37 1.27
 4 17 1 16.69 0.86
 4 18 1 30.37 1.06
 4 19 1 41.73 1.26
 4 20 1 32 1.17
 4 21 1 7.57 0.7
 4 22 1 13.99 0.96
 4 23 1 2.14 0.47
 4 24 1 19.2 1.04
 4 25 1 5.12 0.58
 4 0 2 10.51 0.44
 4 1 2 258.78 2.78
 4 2 2 9.49 0.44
 4 3 2 73.58 1.07
 4 4 2 195.81 2.2
 4 5 2 132.96 1.67
 4 6 2 31.67 0.72
 4 7 2 173.39 2.1
 4 8 2 158.09 1.97
 4 9 2 5.52 0.45
 4 10 2 40.36 0.91
 4 11 2 18.31 0.69
 4 12 2 45.35 1.05
 4 14 2 14.12 0.73
 4 15 2 14.74 0.77
 4 16 2 16.2 0.83
 4 17 2 18.96 0.9
 4 18 2 5.99 0.54
 4 19 2 10.97 0.83
 4 20 2 8.27 0.62
 4 21 2 9.32 0.82
 4 22 2 9.51 0.66
 4 23 2 17.36 1.02
 4 24 2 1.58 0.45
 4 0 3 4.59 0.39
 4 1 3 219.91 2.44
 4 2 3 37.63 0.77
 4 3 3 454.2 4.6
 4 4 3 93.11 1.32
 4 5 3 106.19 1.46
 4 6 3 5.31 0.43
 4 7 3 59.21 1.06
 4 8 3 85.31 1.36
 4 9 3 31.31 0.82
 4 10 3 16.57 0.67
 4 11 3 29.08 0.85
 4 12 3 41.18 1.05
 4 13 3 12.06 0.7
 4 14 3 22.04 0.88
 4 15 3 72.13 1.5
 4 16 3 26.78 1
 4 17 3 0.94 0.4
 4 18 3 21.17 0.98
 4 19 3 34.32 1.18
 4 20 3 12.93 0.88
 4 21 3 33.07 1.24
 4 22 3 24.92 1.16
 4 23 3 0.97 0.45
 4 24 3 13.66 0.96
 4 0 4 75.69 1.17
 4 1 4 121.44 1.61
 4 2 4 33.41 0.78
 4 3 4 94.73 1.38
 4 4 4 34.38 0.8
 4 5 4 85.5 1.33
 4 6 4 54.91 1.06
 4 7 4 42.08 0.94
 4 8 4 8.74 0.53
 4 9 4 1.41 0.49
 4 10 4 35.34 0.94
 4 11 4 24.05 0.83
 4 12 4 67.56 1.37
 4 13 4 25.55 0.92
 4 14 4 9.01 0.63
 4 15 4 39.21 1.18
 4 16 4 52.82 1.38
 4 17 4 58.33 1.49
 4 18 4 1.55 0.42
 4 19 4 8.33 0.64
 4 20 4 22.07 1.08
 4 21 4 19.7 1.04
 4 22 4 2.05 0.49
 4 23 4 62.65 1.63
 4 0 5 27.35 0.76
 4 1 5 22.55 0.7
 4 2 5 6.07 0.49
 4 3 5 160.49 2.07
 4 4 5 28.01 0.79
 4 5 5 82.93 1.39
 4 6 5 13.5 0.62
 4 7 5 34.49 0.93
 4 8 5 47.23 1.08
 4 9 5 44 1.1
 4 10 5 26.6 0.88
 4 11 5 9.68 0.66
 4 12 5 18.93 0.87
 4 13 5 6.59 0.59
 4 14 5 8.33 0.64
 4 15 5 1.92 0.41
 4 16 5 20.77 0.98
 4 17 5 10.15 0.8
 4 18 5 2.26 0.45
 4 19 5 5.34 0.52
 4 20 5 28.45 1.18
 4 21 5 2.18 0.46
 4 22 5 1.06 0.45
 4 1 6 86.65 1.48
 4 2 6 15.01 0.68
 4 3 6 25.21 0.83
 4 4 6 11.62 0.66
 4 5 6 135.21 1.98
 4 6 6 40.45 1.06
 4 7 6 39.59 1.07
 4 8 6 53.12 1.26
 4 9 6 132.98 2.08
 4 10 6 25.88 0.97
 4 11 6 35.8 1.08
 4 12 6 61.91 1.45
 4 13 6 48.32 1.31
 4 14 6 12.24 0.82
 4 15 6 53.54 1.45
 4 16 6 17.91 0.97
 4 17 6 41.49 1.34
 4 18 6 26.06 1.12
 4 19 6 36.32 1.29
 4 20 6 1.82 0.45
 4 21 6 22.04 1.1
 4 0 7 135.5 2.06
 4 1 7 9.25 0.72
 4 2 7 12.58 0.84
 4 3 7 11.87 0.81
 4 4 7 63.92 1.56
 4 5 7 16.07 0.9
 4 6 7 19.75 0.85
 4 7 7 25.63 0.96
 4 8 7 50.61 1.3
 4 9 7 6.11 0.6
 4 10 7 43.05 1.22
 4 11 7 51.08 1.37
 4 12 7 39.24 1.22
 4 13 7 10.31 0.73
 4 14 7 30.01 1.16
 4 15 7 2.08 0.44
 4 16 7 3.3 0.47
 4 17 7 9.22 0.77
 4 18 7 5.59 0.53
 4 19 7 12.67 0.91
 4 20 7 1.91 0.45
 4 0 8 43.44 2.07
 4 1 8 19.25 1.24
 4 2 8 13.46 0.9
 4 3 8 11.58 0.89
 4 4 8 28.62 1.17
 4 5 8 4.32 0.54
 4 6 8 8.86 0.76
 4 7 8 31.95 1.29
 4 8 8 3.66 0.55
 4 9 8 87.41 2.08
 4 10 8 18.79 0.98
 4 11 8 8.68 0.74
 4 12 8 0.83 0.44
 4 13 8 51.53 1.49
 4 14 8 33.45 1.25
 4 15 8 2.2 0.46
 4 16 8 9.62 0.78
 4 18 8 15.95 0.98
 4 0 9 18.87 1.66
 4 1 9 13.45 1.5
 4 2 9 13.05 1.47
 4 3 9 23.72 1.19
 4 4 9 58.18 1.69
 4 5 9 13.62 1.01
 4 6 9 35.51 1.44
 4 7 9 5.49 0.63
 4 8 9 83.62 2.09
 4 9 9 16.7 1.1
 4 10 9 19.53 1.14
 4 12 9 23.37 1.29
 4 13 9 9.12 0.76
 4 14 9 11.55 0.9
 4 15 9 26.03 1.15
 4 16 9 2.41 0.46
 4 1 10 81.46 3.19
 4 2 10 13.93 1.66
 4 3 10 3.05 1.43
 4 4 10 29.69 1.35
 4 5 10 56.67 1.8
 4 6 10 27.6 1.35
 4 7 10 15.29 1.11
 4 8 10 15.21 1.11
 4 10 10 14.8 1.11
 4 11 10 6.93 0.69
 4 12 10 1.59 0.58
 4 13 10 8.52 0.72
 4 0 11 27.35 2.14
 4 2 11 3.11 1.5
 4 3 11 8.85 1.61
 4 4 11 32.39 2.25
 4 5 11 12.89 1.36
 4 7 11 6.63 0.68
 4 8 11 20.2 1.27
 4 9 11 9.66 0.86
 5 1 0 39.39 0.76
 5 2 0 42.8 0.82
 5 3 0 226.6 2.53
 5 4 0 59.84 1.01
 5 5 0 71.67 1.12
 5 7 0 11.56 0.54
 5 8 0 16.03 0.61
 5 9 0 25.08 0.74
 5 10 0 37.83 0.92
 5 11 0 36.2 0.94
 5 12 0 1.59 0.51
 5 13 0 12 0.7
 5 14 0 51.63 1.24
 5 15 0 15.11 0.82
 5 16 0 4.5 0.44
 5 17 0 10.31 0.69
 5 18 0 6.17 0.65
 5 21 0 0.9 0.45
 5 22 0 7.79 0.64
 5 24 0 2.02 0.46
 5 0 1 5.85 0.41
 5 1 1 131.14 1.63
 5 2 1 89.2 1.27
 5 3 1 374.32 3.84
 5 4 1 5.2 0.41
 5 5 1 35 0.77
 5 6 1 69.77 1.15
 5 7 1 151.44 1.93
 5 8 1 3.14 0.42
 5 9 1 57.28 1.11
 5 10 1 12.49 0.61
 5 11 1 67.15 1.27
 5 12 1 21.35 0.81
 5 13 1 18.65 0.83
 5 14 1 15.89 0.78
 5 15 1 213.92 2.88
 5 16 1 60.28 1.42
 5 17 1 4.18 0.45
 5 18 1 7.57 0.69
 5 19 1 52.66 1.47
 5 20 1 50.78 1.44
 5 21 1 3.45 0.48
 5 22 1 0.89 0.46
 5 23 1 1.85 0.45
 5 24 1 14.38 0.94
 5 0 2 324.72 3.45
 5 1 2 166.27 2.02
 5 3 2 247.7 2.8
 5 4 2 84.22 1.28
 5 5 2 41.83 0.87
 5 6 2 6.47 0.46
 5 7 2 12.7 0.58
 5 8 2 28.63 0.79
 5 9 2 36.77 0.91
 5 10 2 1.37 0.47
 5 11 2 15.98 0.72
 5 12 2 122.17 1.9
 5 14 2 7.42 0.66
 5 15 2 3.02 0.4
 5 16 2 59.52 1.44
 5 17 2 14.46 0.86
 5 18 2 11.36 0.82
 5 19 2 29.82 1.13
 5 20 2 2.12 0.45
 5 21 2 38.39 1.31
 5 22 2 1.74 0.45
 5 23 2 5.26 0.58
 5 24 2 7.23 0.91
 5 0 3 30.56 0.75
 5 1 3 195.15 2.33
 5 2 3 24.04 0.68
 5 3 3 9.39 0.51
 5 4 3 1.33 0.41
 5 5 3 67.44 1.17
 5 6 3 34.18 0.84
 5 7 3 62.96 1.18
 5 8 3 18.27 0.68
 5 9 3 8.91 0.59
 5 10 3 42.5 1.05
 5 11 3 25.45 0.88
 5 12 3 26.98 0.92
 5 13 3 18.8 0.84
 5 14 3 46.24 1.21
 5 15 3 3.66 0.43
 5 16 3 49.99 1.36
 5 17 3 23.33 1.01
 5 18 3 23.54 1.06
 5 19 3 4.35 0.5
 5 20 3 55.58 1.55
 5 21 3 8.12 0.66
 5 22 3 4.72 0.51
 5 23 3 8.51 0.64
 5 1 4 68.68 1.19
 5 2 4 42.89 0.93
 5 3 4 27.82 0.8
 5 4 4 16.97 0.66
 5 5 4 6.14 0.51
 5 6 4 27.89 0.83
 5 7 4 29.58 0.86
 5 8 4 87.88 1.51
 5 9 4 2.62 0.38
 5 10 4 110 1.8
 5 11 4 34.01 1.02
 5 12 4 84.19 1.6
 5 13 4 4.32 0.43
 5 14 4 84.6 1.7
 5 15 4 20.32 0.96
 5 16 4 21.81 0.99
 5 17 4 8.11 0.69
 5 18 4 25.08 1.08
 5 19 4 74.4 1.77
 5 21 4 43.4 1.4
 5 22 4 11.53 0.94
 5 0 5 6.94 0.56
 5 1 5 182.85 2.35
 5 2 5 31.26 0.88
 5 3 5 15.81 0.67
 5 4 5 71.64 1.34
 5 5 5 58.48 1.23
 5 6 5 18.29 0.78
 5 7 5 33.88 0.96
 5 8 5 49.33 1.19
 5 9 5 10.73 0.7
 5 10 5 18.61 0.83
 5 11 5 20.04 0.88
 5 12 5 0.95 0.38
 5 13 5 17.45 0.9
 5 14 5 41.52 1.23
 5 15 5 1.29 0.42
 5 16 5 18.39 0.94
 5 17 5 3.61 0.48
 5 18 5 29.01 1.16
 5 19 5 3.09 0.48
 5 20 5 11.72 0.94
 5 21 5 8.66 0.66
 5 0 6 46.51 1.14
 5 1 6 44.63 1.1
 5 2 6 10.89 0.69
 5 3 6 52.99 1.22
 5 4 6 48.87 1.19
 5 5 6 78.82 1.53
 5 6 6 13.19 0.73
 5 7 6 102.84 1.8
 5 8 6 21.57 0.9
 5 9 6 20.68 0.88
 5 10 6 67.76 1.5
 5 11 6 78.65 1.65
 5 13 6 66.06 1.58
 5 14 6 52.96 1.45
 5 15 6 15.01 0.91
 5 16 6 5.23 0.52
 5 17 6 51.86 1.51
 5 18 6 7.12 0.64
 5 19 6 5.13 0.52
 5 0 7 1.46 0.39
 5 1 7 29.37 0.99
 5 2 7 16.43 0.84
 5 3 7 3.95 0.43
 5 4 7 105.65 1.86
 5 5 7 10.17 0.67
 5 6 7 20.64 0.9
 5 7 7 9.54 0.74
 5 8 7 98.39 1.87
 5 9 7 11.2 0.76
 5 10 7 1.98 0.42
 5 11 7 4.19 0.47
 5 12 7 13.02 0.79
 5 13 7 15.93 0.92
 5 14 7 6.29 0.54
 5 15 7 17.98 1
 5 16 7 7.72 0.75
 5 17 7 4.82 0.52
 5 18 7 2.88 0.47
 5 0 8 35.97 1.16
 5 1 8 46.9 1.3
 5 2 8 3.19 0.43
 5 3 8 0.68 0.41
 5 4 8 19.15 0.96
 5 5 8 137.71 2.3
 5 7 8 5.16 0.49
 5 8 8 2.89 0.45
 5 9 8 23.72 1.05
 5 10 8 2.02 0.44
 5 11 8 12.49 0.88
 5 12 8 7.94 0.64
 5 13 8 31.88 1.25
 5 14 8 8.01 0.65
 5 15 8 8.66 0.65
 5 16 8 11.73 0.9
 5 17 8 57.86 1.57
 5 1 9 29.53 1.13
 5 2 9 34.85 1.4
 5 3 9 5.4 0.62
 5 4 9 6.11 0.64
 5 5 9 13.93 1.06
 5 6 9 26.77 1.28
 5 7 9 9.36 0.84
 5 8 9 1.09 0.57
 5 9 9 1.3 0.44
 5 10 9 20.95 1.06
 5 11 9 15.24 0.98
 5 12 9 1.68 0.45
 5 13 9 8.62 0.66
 5 14 9 6.67 0.55
 5 15 9 2.58 0.47
 5 0 10 73.66 3.1
 5 1 10 5.12 0.92
 5 2 10 2.79 0.59
 5 3 10 50.21 1.7
 5 4 10 24.14 1.28
 5 5 10 29.47 1.44
 5 6 10 6.49 0.68
 5 7 10 17.52 1.17
 5 8 10 6.85 0.68
 5 9 10 32.12 1.41
 5 11 10 1.99 0.56
 5 12 10 5.77 0.53
 5 0 11 3.67 1.68
 5 1 11 23.38 2.01
 5 2 11 12.06 1.64
 5 3 11 16.07 1.17
 5 4 11 10.79 0.91
 5 6 11 39.02 1.52
 5 7 11 2.38 0.59
 6 0 0 131.62 1.73
 6 1 0 64.91 1.11
 6 2 0 4.74 0.44
 6 3 0 31 0.78
 6 4 0 9.72 0.51
 6 5 0 74.84 1.26
 6 6 0 69.04 1.22
 6 7 0 82.58 1.39
 6 8 0 57.7 1.16
 6 10 0 86.06 1.54
 6 12 0 62.7 1.34
 6 13 0 21 0.89
 6 14 0 9.05 0.64
 6 15 0 27.85 1.01
 6 16 0 7.13 0.64
 6 17 0 8.75 0.69
 6 18 0 20.76 1.02
 6 19 0 6.82 0.69
 6 21 0 2.22 0.46
 6 22 0 23.04 1.09
 6 0 1 38.7 0.86
 6 1 1 116 1.6
 6 2 1 83.83 1.32
 6 3 1 74.5 1.24
 6 4 1 85.68 1.36
 6 5 1 102.3 1.53
 6 6 1 9.27 0.53
 6 7 1 59.72 1.16
 6 8 1 51.68 1.1
 6 9 1 1.43 0.51
 6 10 1 1.43 0.35
 6 11 1 26.08 0.89
 6 12 1 12.5 0.75
 6 13 1 116.98 1.95
 6 14 1 40.25 1.16
 6 15 1 18.15 0.88
 6 16 1 11.48 0.78
 6 17 1 70.33 1.62
 6 18 1 64.9 1.6
 6 19 1 18.12 0.98
 6 20 1 12.88 0.91
 6 21 1 7.86 0.65
 6 22 1 21.34 1.09
 6 23 1 9.13 0.87
 6 0 2 18.78 0.65
 6 1 2 111.48 1.6
 6 2 2 170.34 2.16
 6 3 2 3.24 0.43
 6 4 2 0.84 0.46
 6 5 2 46.28 1
 6 6 2 9.29 0.56
 6 7 2 17.54 0.7
 6 8 2 45.51 1.07
 6 9 2 5.33 0.57
 6 10 2 103.97 1.73
 6 11 2 3.62 0.41
 6 12 2 29.81 1.01
 6 13 2 10.52 0.67
 6 14 2 89.13 1.76
 6 15 2 1 0.4
 6 16 2 6.81 0.58
 6 17 2 13.93 0.88
 6 18 2 7.29 0.61
 6 19 2 6.77 0.61
 6 20 2 1.79 0.46
 6 21 2 8.54 0.77
 6 22 2 6.08 0.54
 6 23 2 13.13 1.56
 6 0 3 12 0.59
 6 1 3 97.05 1.5
 6 2 3 16.18 0.67
 6 3 3 194.95 2.42
 6 4 3 65.04 1.22
 6 5 3 4.44 0.52
 6 6 3 23.83 0.79
 6 7 3 56.06 1.18
 6 8 3 22.28 0.81
 6 9 3 24.73 0.88
 6 10 3 1.26 0.37
 6 11 3 6.66 0.52
 6 12 3 20.19 0.89
 6 13 3 4.28 0.43
 6 14 3 46.79 1.31
 6 15 3 31.45 1.12
 6 16 3 27.62 1.1
 6 17 3 12.46 0.87
 6 18 3 67.77 1.68
 6 19 3 45.76 1.44
 6 20 3 2.94 0.48
 6 21 3 20.38 1.09
 6 22 3 28.16 1.19
 6 0 4 1.02 0.48
 6 1 4 91.51 1.53
 6 2 4 20.45 0.75
 6 3 4 55.27 1.16
 6 4 4 0.89 0.57
 6 5 4 35.84 0.98
 6 6 4 65.18 1.33
 6 7 4 4.8 0.42
 6 8 4 16.45 0.77
 6 9 4 38.9 1.1
 6 10 4 47.02 1.23
 6 11 4 2.42 0.39
 6 12 4 26.61 1
 6 13 4 4.55 0.46
 6 14 4 38.62 1.23
 6 15 4 3.71 0.47
 6 16 4 31.07 1.16
 6 17 4 78.17 1.78
 6 18 4 9.62 0.79
 6 19 4 30.57 1.23
 6 20 4 12.03 0.91
 6 21 4 53.04 1.53
 6 0 5 13.91 0.74
 6 1 5 63.27 1.31
 6 2 5 19.14 0.79
 6 3 5 103.2 1.73
 6 4 5 18.58 0.8
 6 5 5 4.07 0.41
 6 6 5 42.65 1.12
 6 7 5 9.88 0.7
 6 9 5 32.82 1.07
 6 10 5 2.23 0.39
 6 11 5 18.82 0.91
 6 12 5 22.55 0.98
 6 13 5 9.28 0.62
 6 14 5 22.03 1.03
 6 15 5 1.86 0.44
 6 16 5 16.38 0.99
 6 17 5 1.84 0.45
 6 18 5 17.27 0.99
 6 19 5 5.85 0.54
 6 0 6 49.53 1.23
 6 1 6 98.39 1.74
 6 2 6 70.43 1.48
 6 3 6 54.4 1.3
 6 4 6 19.12 0.86
 6 5 6 77.48 1.58
 6 6 6 71.91 1.54
 6 7 6 6.17 0.48
 6 8 6 10.54 0.77
 6 9 6 73.95 1.63
 6 10 6 12.38 0.85
 6 11 6 32.3 1.15
 6 12 6 39.43 1.25
 6 13 6 33.83 1.23
 6 14 6 12.82 0.93
 6 15 6 42.38 1.35
 6 16 6 28.06 1.16
 6 17 6 22.19 1.09
 6 18 6 8.4 0.59
 6 19 6 13.93 0.93
 6 0 7 17.25 0.86
 6 1 7 2.19 0.4
 6 2 7 48.62 1.3
 6 3 7 11.5 0.79
 6 4 7 7.96 0.65
 6 5 7 20.15 0.91
 6 6 7 96 1.86
 6 7 7 2.26 0.43
 6 8 7 18.53 0.93
 6 9 7 4.96 0.55
 6 10 7 56.47 1.49
 6 11 7 4.99 0.51
 6 12 7 17.05 1
 6 13 7 15.13 0.97
 6 14 7 13.47 0.94
 6 15 7 3.43 0.49
 6 17 7 11.6 0.86
 6 18 7 6.9 0.55
 6 0 8 27.7 1.07
 6 1 8 1.22 0.42
 6 2 8 14.43 0.86
 6 3 8 48.19 1.36
 6 4 8 7.59 0.69
 6 5 8 3.32 0.46
 6 6 8 12.87 0.88
 6 7 8 51.95 1.44
 6 8 8 0.71 0.46
 6 9 8 3.07 0.47
 6 10 8 7.65 0.66
 6 11 8 17.23 1.02
 6 12 8 2.35 0.47
 6 13 8 10.22 0.74
 6 14 8 14.93 0.97
 6 15 8 40.36 1.35
 6 16 8 20.68 1.07
 6 0 9 38.2 1.3
 6 1 9 1.09 0.44
 6 2 9 11.18 0.86
 6 3 9 10.97 0.81
 6 4 9 8.78 0.76
 6 5 9 2.65 0.46
 6 6 9 12.79 0.9
 6 7 9 6.87 0.56
 6 8 9 29.44 1.17
 6 9 9 5.7 0.54
 6 10 9 41.24 1.38
 6 11 9 6.43 0.61
 6 12 9 35.66 1.29
 6 13 9 13.66 0.94
 6 0 10 4.83 0.52
 6 1 10 42.56 1.37
 6 2 10 44.84 1.43
 6 3 10 1.58 0.48
 6 4 10 6.88 0.56
 6 5 10 50.54 1.49
 6 6 10 8.39 0.66
 6 7 10 22.1 1.11
 6 8 10 1.54 0.45
 6 9 10 4.44 0.51
 6 0 11 7.28 0.63
 6 1 11 29 1.37
 6 2 11 4.2 0.61
 7 2 0 69.96 1.28
 7 3 0 13.38 0.62
 7 4 0 3.73 0.51
 7 5 0 51.47 1.14
 7 6 0 20.66 0.79
 7 7 0 2.37 0.36
 7 8 0 33.94 0.98
 7 9 0 42.04 1.1
 7 10 0 95.95 1.72
 7 11 0 32.04 1.04
 7 12 0 23.78 0.93
 7 14 0 17.05 0.88
 7 15 0 14.81 0.88
 7 16 0 2.43 0.45
 7 17 0 11.25 0.85
 7 18 0 1.2 0.45
 7 19 0 3.03 0.48
 7 20 0 24.32 1.1
 7 21 0 17.46 1.02
 7 22 0 1.4 0.47
 7 0 1 214.28 2.65
 7 1 1 55.21 1.12
 7 2 1 15.57 0.68
 7 3 1 40.6 0.97
 7 4 1 68.46 1.28
 7 5 1 71.35 1.34
 7 6 1 39 1.01
 7 7 1 22.34 0.82
 7 8 1 1.12 0.36
 7 9 1 98.03 1.72
 7 10 1 18.63 0.84
 7 11 1 17.79 0.85
 7 13 1 36.16 1.14
 7 14 1 17.68 0.95
 7 15 1 10.5 0.79
 7 16 1 16.95 0.96
 7 17 1 35.15 1.25
 7 18 1 41.87 1.36
 7 19 1 25.74 1.15
 7 20 1 10.94 0.9
 7 21 1 24.64 1.14
 7 22 1 32.84 1.26
 7 0 2 11.24 0.63
 7 1 2 2 0.5
 7 2 2 37.9 0.97
 7 3 2 28.43 0.86
 7 4 2 12.35 0.66
 7 5 2 49.41 1.12
 7 6 2 203.96 2.64
 7 7 2 6.92 0.5
 7 8 2 17.08 0.8
 7 9 2 23.02 0.92
 7 10 2 139.06 2.18
 7 11 2 10.41 0.66
 7 12 2 56.99 1.4
 7 13 2 5.15 0.52
 7 14 2 5.63 0.5
 7 15 2 19.54 0.94
 7 16 2 14.82 0.92
 7 17 2 6.01 0.59
 7 18 2 10.97 0.87
 7 19 2 1.62 0.46
 7 20 2 1.84 0.46
 7 21 2 0.96 0.45
 7 0 3 3.68 0.54
 7 1 3 115.38 1.81
 7 2 3 29.46 0.91
 7 3 3 17.52 0.77
 7 4 3 23.98 0.85
 7 5 3 100.35 1.69
 7 6 3 43.28 1.1
 7 7 3 11.74 0.7
 7 8 3 36.58 1.07
 7 9 3 5.55 0.51
 7 10 3 5.85 0.51
 7 11 3 5.81 0.6
 7 12 3 14.53 0.83
 7 13 3 20.85 0.97
 7 14 3 41.57 1.3
 7 15 3 15.95 0.92
 7 16 3 23.99 1.12
 7 17 3 31.69 1.23
 7 18 3 7.72 0.64
 7 19 3 20.64 1.08
 7 20 3 12.35 0.91
 7 21 3 8.66 0.75
 7 0 4 2.55 0.38
 7 1 4 64.74 1.35
 7 2 4 11.66 0.71
 7 3 4 22.84 0.88
 7 4 4 55.68 1.27
 7 5 4 50.66 1.24
 7 6 4 47.41 1.2
 7 7 4 4.41 0.44
 7 8 4 8.93 0.64
 7 9 4 16.12 0.85
 7 10 4 11.52 0.78
 7 11 4 13.67 0.85
 7 12 4 26.58 1.06
 7 13 4 38.43 1.28
 7 14 4 11.52 0.86
 7 15 4 37.3 1.29
 7 16 4 34.61 1.24
 7 17 4 22.62 1.07
 7 18 4 15.72 0.98
 7 19 4 25.02 1.17
 7 20 4 1.89 0.46
 7 0 5 2.93 0.41
 7 1 5 21.52 0.88
 7 2 5 21.17 0.86
 7 3 5 7.07 0.61
 7 4 5 30.65 1.03
 7 5 5 31.84 1.05
 7 6 5 26.62 0.99
 7 7 5 43.84 1.24
 7 8 5 61.1 1.46
 7 9 5 4.71 0.47
 7 10 5 43.13 1.28
 7 11 5 11.73 0.84
 7 12 5 27.47 1.13
 7 13 5 4.47 0.49
 7 14 5 51.91 1.47
 7 15 5 3.07 0.47
 7 16 5 11.87 0.82
 7 17 5 3.93 0.5
 7 18 5 5.53 0.53
 7 19 5 5.35 0.52
 7 0 6 14.04 0.81
 7 1 6 59.83 1.43
 7 2 6 75.21 1.6
 7 3 6 56.22 1.41
 7 4 6 53.45 1.36
 7 5 6 6.33 0.54
 7 6 6 11.82 0.83
 7 7 6 32.81 1.16
 7 8 6 27.68 1.09
 7 9 6 8.68 0.71
 7 10 6 7.3 0.69
 7 11 6 24.59 1.06
 7 12 6 6.51 0.61
 7 13 6 13.08 0.91
 7 14 6 10.54 0.77
 7 15 6 17.03 1.02
 7 16 6 18.43 1.04
 7 17 6 14.44 0.98
 7 18 6 6.86 0.62
 7 0 7 29.82 1.12
 7 1 7 1.19 0.41
 7 2 7 70.53 1.63
 7 3 7 7.98 0.7
 7 4 7 3.05 0.45
 7 5 7 4.69 0.49
 7 6 7 3.18 0.46
 7 7 7 21.71 1.02
 7 8 7 34.61 1.21
 7 9 7 16.73 0.99
 7 10 7 36.05 1.28
 7 11 7 12.57 0.82
 7 12 7 20.02 1.09
 7 13 7 7.44 0.64
 7 14 7 28.31 1.22
 7 15 7 6.7 0.55
 7 0 8 1.16 0.44
 7 1 8 31.42 1.2
 7 2 8 69.38 1.66
 7 3 8 17.76 0.97
 7 4 8 6.18 0.6
 7 5 8 10.23 0.84
 7 6 8 4.38 0.5
 7 7 8 8.44 0.73
 7 8 8 3.81 0.54
 7 9 8 22.88 1.1
 7 10 8 2.05 0.46
 7 11 8 26.9 1.16
 7 12 8 16.74 0.99
 7 13 8 20.52 1.04
 7 14 8 2.37 0.46
 7 0 9 4.54 0.51
 7 1 9 4.34 0.51
 7 2 9 10.16 0.79
 7 3 9 7.01 0.59
 7 4 9 18.8 1.04
 7 5 9 10.44 0.69
 7 6 9 10.07 0.73
 7 7 9 3.72 0.5
 7 8 9 56.17 1.57
 7 10 9 30.95 1.21
 7 11 9 6.44 0.54
 7 1 10 30.44 1.22
 7 2 10 3.84 0.49
 7 3 10 64.58 1.66
 7 4 10 7.28 0.56
 7 6 10 9.49 0.88
 8 0 0 2.3 0.37
 8 1 0 1.67 0.36
 8 2 0 48.3 1.14
 8 4 0 2.32 0.38
 8 5 0 10.37 0.68
 8 6 0 128.34 2.04
 8 7 0 17.58 0.84
 8 8 0 5.59 0.51
 8 9 0 62.68 1.45
 8 10 0 17.41 0.87
 8 11 0 22.28 0.95
 8 12 0 9.96 0.66
 8 13 0 57.13 1.47
 8 14 0 1.25 0.43
 8 15 0 1.75 0.44
 8 16 0 35.41 1.25
 8 17 0 16.63 0.97
 8 19 0 9.07 0.67
 8 20 0 0.77 0.47
 8 0 1 30.8 0.97
 8 1 1 30.4 0.95
 8 2 1 94.17 1.65
 8 3 1 1.21 0.37
 8 4 1 31.91 0.98
 8 5 1 65.28 1.39
 8 6 1 2.49 0.4
 8 7 1 21.35 0.88
 8 8 1 4.99 0.5
 8 9 1 59.69 1.44
 8 10 1 4.24 0.44
 8 11 1 3.88 0.45
 8 12 1 20.74 0.98
 8 13 1 25.66 1.05
 8 14 1 4.44 0.49
 8 15 1 18.15 0.97
 8 16 1 8.53 0.76
 8 17 1 17.98 1.03
 8 18 1 3.84 0.5
 8 19 1 39.68 1.34
 8 20 1 36.63 1.28
 8 1 2 3.06 0.4
 8 2 2 31.58 0.99
 8 3 2 11.16 0.72
 8 4 2 126.58 2.02
 8 5 2 3.01 0.41
 8 6 2 48.84 1.24
 8 7 2 12.22 0.8
 8 8 2 178.44 2.58
 8 9 2 1.92 0.39
 8 10 2 22.63 0.97
 8 11 2 4.11 0.46
 8 12 2 27.12 1.07
 8 13 2 2.68 0.45
 8 14 2 26.6 1.1
 8 15 2 3.62 0.48
 8 16 2 20.78 1.04
 8 17 2 5.27 0.53
 8 18 2 2.86 0.48
 8 19 2 2.95 0.48
 8 20 2 10.19 0.76
 8 0 3 81.05 1.58
 8 1 3 1.86 0.39
 8 2 3 14.4 0.78
 8 3 3 34.19 1.04
 8 4 3 41.14 1.15
 8 5 3 22.49 0.92
 8 6 3 35.06 1.08
 8 7 3 34.21 1.1
 8 8 3 20.8 0.91
 8 9 3 58.43 1.44
 8 10 3 69.43 1.6
 8 11 3 10.74 0.81
 8 12 3 61.76 1.56
 8 13 3 36.7 1.24
 8 14 3 15.59 0.92
 8 16 3 12.01 0.89
 8 17 3 3.17 0.48
 8 18 3 5.84 0.54
 8 19 3 1.81 0.45
 8 0 4 5.39 0.49
 8 1 4 13.78 0.76
 8 2 4 16 0.82
 8 3 4 44.92 1.22
 8 4 4 23.28 0.95
 8 5 4 11.83 0.74
 8 6 4 6.76 0.52
 8 7 4 40.27 1.22
 8 8 4 63.89 1.53
 8 9 4 24.04 1.01
 8 10 4 30.14 1.13
 8 11 4 53.22 1.45
 8 12 4 15.34 0.91
 8 13 4 24.16 1.08
 8 14 4 24.48 1.12
 8 15 4 38.07 1.32
 8 16 4 8.23 0.59
 8 17 4 7.01 0.62
 8 0 5 0.65 0.41
 8 1 5 22.92 0.94
 8 2 5 17.84 0.88
 8 3 5 14.56 0.84
 8 4 5 16.74 0.87
 8 5 5 33.24 1.15
 8 6 5 45.63 1.31
 8 7 5 8.14 0.69
 8 8 5 36.23 1.23
 8 9 5 13.2 0.89
 8 10 5 48.57 1.42
 8 11 5 1.08 0.44
 8 12 5 52.75 1.52
 8 13 5 1.2 0.45
 8 14 5 5.37 0.53
 8 15 5 13.77 0.93
 8 16 5 10.02 0.88
 8 17 5 5.3 0.52
 8 0 6 83.87 1.78
 8 1 6 1.85 0.42
 8 2 6 8.24 0.69
 8 3 6 12.06 0.85
 8 4 6 36.21 1.21
 8 5 6 21.95 1.01
 8 6 6 16.09 0.93
 8 7 6 27.77 1.16
 8 8 6 12.75 0.93
 8 9 6 5.17 0.52
 8 11 6 28.97 1.21
 8 13 6 9.62 0.73
 8 14 6 3.23 0.49
 8 15 6 14.5 0.98
 8 16 6 18.37 1.03
 8 0 7 53.72 1.51
 8 1 7 4.91 0.5
 8 2 7 1.29 0.44
 8 3 7 11.11 0.76
 8 4 7 58.82 1.55
 8 5 7 0.99 0.45
 8 6 7 3.05 0.47
 8 7 7 35.17 1.27
 8 8 7 29.84 1.2
 8 9 7 10.15 0.79
 8 11 7 27.8 1.21
 8 12 7 32.13 1.22
 8 13 7 8.51 0.65
 8 14 7 12.93 0.93
 8 0 8 46.57 1.43
 8 1 8 43.99 1.4
 8 2 8 9.8 0.76
 8 3 8 34.62 1.29
 8 4 8 11.52 0.81
 8 5 8 13.87 0.97
 8 6 8 8.73 0.63
 8 7 8 13.11 0.94
 8 8 8 3.04 0.48
 8 9 8 3.84 0.5
 8 10 8 4.37 0.5
 8 11 8 22.01 1.08
 8 0 9 6.13 0.54
 8 1 9 5.7 0.54
 8 2 9 19.58 1.08
 8 3 9 16.82 1.01
 8 4 9 17.58 1.04
 8 5 9 0.88 0.49
 8 6 9 43.36 1.35
 8 7 9 22.75 1.1
 8 8 9 7.37 0.65
 9 2 0 23.63 0.94
 9 4 0 174.47 2.58
 9 6 0 6.56 0.55
 9 7 0 7.1 0.64
 9 8 0 124.05 2.17
 9 9 0 4.31 0.47
 9 10 0 15.48 0.91
 9 11 0 24.64 1.06
 9 12 0 5.44 0.52
 9 13 0 6.66 0.55
 9 14 0 41.51 1.36
 9 15 0 36.84 1.29
 9 18 0 4.58 0.51
 9 0 1 7.31 0.54
 9 1 1 11.7 0.75
 9 2 1 26.09 0.98
 9 3 1 12.79 0.79
 9 4 1 5.77 0.52
 9 5 1 6.86 0.62
 9 6 1 19.33 0.91
 9 7 1 38.75 1.23
 9 8 1 14.07 0.84
 9 9 1 38.19 1.2
 9 10 1 4.25 0.48
 9 11 1 34.08 1.21
 9 12 1 3.22 0.47
 9 13 1 58.71 1.57
 9 14 1 13.42 0.94
 9 15 1 4.14 0.5
 9 16 1 10.09 0.85
 9 17 1 21.58 1.08
 9 18 1 1.37 0.45
 9 0 2 110.47 1.97
 9 1 2 1.79 0.38
 9 2 2 4.51 0.44
 9 3 2 2.76 0.41
 9 4 2 90.84 1.79
 9 5 2 32.15 1.09
 9 6 2 9.86 0.79
 9 7 2 11.01 0.82
 9 8 2 6.2 0.51
 9 9 2 62.93 1.55
 9 10 2 9.91 0.78
 9 11 2 15.64 0.93
 9 12 2 19.14 1.02
 9 13 2 34.84 1.27
 9 14 2 10.45 0.8
 9 15 2 10.73 0.85
 9 16 2 18.06 1.03
 9 17 2 3.62 0.49
 9 18 2 12.88 0.89
 9 0 3 19.85 0.9
 9 1 3 20.28 0.93
 9 2 3 72.54 1.59
 9 4 3 7.67 0.58
 9 5 3 21.32 0.99
 9 6 3 27.45 1.08
 9 7 3 16.27 0.91
 9 8 3 84.89 1.82
 9 9 3 9.84 0.83
 9 10 3 49.01 1.42
 9 11 3 15.44 0.94
 9 12 3 43.8 1.37
 9 13 3 3.88 0.5
 9 14 3 30.19 1.23
 9 15 3 3.53 0.49
 9 16 3 2.12 0.46
 9 17 3 4.82 0.51
 9 0 4 65.64 1.57
 9 1 4 1.56 0.42
 9 2 4 3.4 0.45
 9 3 4 15.07 0.86
 9 4 4 41.86 1.27
 9 5 4 18.96 0.96
 9 6 4 28.73 1.09
 9 7 4 13.04 0.88
 9 8 4 34.58 1.22
 9 9 4 20.25 0.99
 9 10 4 48.37 1.45
 9 12 4 35.22 1.26
 9 13 4 1.3 0.46
 9 14 4 4.41 0.51
 9 15 4 5.26 0.53
 9 16 4 4.67 0.51
 9 0 5 68.3 1.66
 9 1 5 12.06 0.86
 9 2 5 43.03 1.32
 9 3 5 39.67 1.28
 9 4 5 13.06 0.89
 9 5 5 1.13 0.43
 9 6 5 17.58 0.99
 9 7 5 36.18 1.25
 9 8 5 20.34 1.01
 9 9 5 1.59 0.45
 9 10 5 2.87 0.47
 9 11 5 20.49 1.06
 9 12 5 11.51 0.88
 9 13 5 7.68 0.65
 9 14 5 2.76 0.48
 9 15 5 9.33 0.76
 9 0 6 0.87 0.44
 9 1 6 2.82 0.46
 9 2 6 15.81 0.95
 9 3 6 29.89 1.17
 9 4 6 9.05 0.75
 9 5 6 10.69 0.86
 9 6 6 9.96 0.83
 9 7 6 15.78 0.98
 9 8 6 3.15 0.49
 9 9 6 23.46 1.1
 9 10 6 5.15 0.58
 9 11 6 20.81 1.07
 9 12 6 9.07 0.74
 9 13 6 7.73 0.57
 9 0 7 18.08 1.02
 9 1 7 5.97 0.6
 9 2 7 20.43 1.08
 9 3 7 5.43 0.53
 9 4 7 19.37 1.07
 9 5 7 19.83 1.06
 9 6 7 62.34 1.64
 9 7 7 1.33 0.45
 9 8 7 20.81 1.04
 9 9 7 11.35 0.93
 9 10 7 13.23 0.92
 9 11 7 1.39 0.45
 9 0 8 4.33 0.51
 9 1 8 2.32 0.46
 9 2 8 2.91 0.48
 9 3 8 13.45 0.94
 9 4 8 23.27 1.13
 9 5 8 6.86 0.62
 9 6 8 18.67 1
 9 7 8 28.96 1.2
 9 8 8 5 0.52
 10 0 0 269.56 3.54
 10 2 0 10.15 0.79
 10 3 0 1.72 0.42
 10 4 0 117.8 2.14
 10 5 0 10.37 0.82
 10 6 0 24.21 1.05
 10 7 0 1.31 0.43
 10 8 0 3.04 0.47
 10 9 0 18.31 0.99
 10 10 0 3.66 0.49
 10 11 0 2.42 0.46
 10 12 0 1.9 0.46
 10 14 0 7.37 0.71
 10 15 0 1.58 0.45
 10 0 1 0.73 0.43
 10 1 1 40.48 1.26
 10 2 1 13.07 0.8
 10 3 1 18.89 0.94
 10 4 1 12.96 0.88
 10 5 1 5.74 0.57
 10 6 1 40.99 1.29
 10 7 1 11.7 0.78
 10 8 1 2.15 0.45
 10 9 1 9.95 0.85
 10 10 1 10.92 0.86
 10 11 1 48.06 1.45
 10 12 1 8.85 0.77
 10 13 1 9.22 0.68
 10 14 1 8.76 0.77
 10 15 1 16.77 1
 10 16 1 2.33 0.46
 10 0 2 51.16 1.42
 10 1 2 3.63 0.46
 10 2 2 50.13 1.43
 10 3 2 14.25 0.88
 10 4 2 18.61 0.94
 10 5 2 5.29 0.51
 10 6 2 2.67 0.46
 10 7 2 36.6 1.25
 10 8 2 7.32 0.71
 10 9 2 2.67 0.47
 10 10 2 32.3 1.25
 10 11 2 44.13 1.42
 10 12 2 2.31 0.47
 10 13 2 0.95 0.46
 10 14 2 34.41 1.27
 10 15 2 33.05 1.25
 10 0 3 7.51 0.7
 10 1 3 0.71 0.45
 10 2 3 14.98 0.89
 10 3 3 5.05 0.5
 10 4 3 15.45 0.91
 10 5 3 8.17 0.64
 10 6 3 57.15 1.52
 10 7 3 2.4 0.46
 10 9 3 10.74 0.87
 10 10 3 22.82 1.13
 10 11 3 1.8 0.45
 10 12 3 21.76 1.07
 10 13 3 27.17 1.18
 10 14 3 2.5 0.47
 10 15 3 2.46 0.46
 10 0 4 3.17 0.47
 10 1 4 8.7 0.73
 10 2 4 14.64 0.89
 10 3 4 17.78 1.01
 10 4 4 15.45 0.93
 10 5 4 32.4 1.23
 10 6 4 3.88 0.49
 10 7 4 38.81 1.35
 10 8 4 21.96 1.09
 10 9 4 15.55 0.96
 10 10 4 22.72 1.11
 10 11 4 20.98 1.08
 10 12 4 1.53 0.45
 10 13 4 0.95 0.45
 10 14 4 19.67 1.04
 10 0 5 17.88 1
 10 1 5 32.37 1.22
 10 2 5 30.11 1.23
 10 3 5 1.27 0.45
 10 4 5 23.03 1.09
 10 5 5 56.79 1.59
 10 6 5 19.71 1.06
 10 7 5 2.18 0.47
 10 8 5 12.49 0.9
 10 9 5 41.26 1.39
 10 10 5 13.05 0.95
 10 11 5 2.15 0.46
 10 12 5 9.29 0.78
 10 1 6 9.25 0.64
 10 2 6 11.63 0.93
 10 4 6 1.97 0.46
 10 5 6 3.93 0.5
 10 6 6 3.15 0.48
 10 7 6 13.01 0.85
 10 8 6 6.25 0.55
 10 9 6 6.63 0.61
 10 10 6 15.55 0.96
 10 0 7 3.38 0.49
 10 1 7 5.78 0.54
 10 2 7 85.07 1.92
 10 3 7 3.66 0.49
 10 4 7 9.21 0.77
 10 5 7 4.62 0.51
 10 6 7 36.85 1.3
 10 7 7 11.67 0.91
 11 1 0 0.77 0.45
 11 2 0 183.75 2.88
 11 3 0 10.42 0.79
 11 6 0 19.74 1.04
 11 7 0 58.63 1.58
 11 8 0 0.89 0.47
 11 9 0 1.71 0.46
 11 10 0 10.4 0.8
 11 11 0 55.68 1.54
 11 12 0 4.47 0.51
 11 13 0 9.71 0.8
 11 1 1 30.51 1.2
 11 2 1 1.58 0.45
 11 3 1 8.61 0.75
 11 4 1 8.09 0.64
 11 5 1 26.23 1.15
 11 6 1 1.64 0.46
 11 7 1 28.55 1.16
 11 8 1 15.11 0.97
 11 9 1 2.11 0.47
 11 10 1 7.99 0.65
 11 11 1 5.22 0.52
 11 12 1 0.86 0.46
 11 13 1 13.51 0.81
 11 0 2 7.55 0.71
 11 1 2 10.13 0.84
 11 2 2 14.58 0.98
 11 3 2 20.99 1.08
 11 4 2 12.97 0.89
 11 5 2 1.49 0.46
 11 6 2 1.94 0.46
 11 7 2 19.93 1.05
 11 8 2 9.43 0.77
 11 9 2 2.28 0.47
 11 10 2 3.21 0.49
 11 11 2 21.76 1.07
 11 12 2 6 0.59
 11 0 3 15.99 0.97
 11 1 3 19.51 1.02
 11 2 3 8.75 0.75
 11 4 3 27.79 1.18
 11 5 3 19.28 1.01
 11 6 3 18.31 1.03
 11 7 3 12.63 0.93
 11 8 3 15.42 1.01
 11 9 3 3.15 0.48
 11 10 3 3.72 0.49
 11 11 3 16.36 1.02
 11 0 4 7.02 0.63
 11 1 4 14.61 0.95
 11 2 4 27.83 1.17
 11 3 4 35.57 1.3
 11 4 4 7.47 0.58
 11 5 4 3.27 0.48
 11 6 4 16.56 0.96
 11 7 4 5.1 0.53
 11 8 4 1.42 0.45
 11 9 4 10.97 0.8
 11 10 4 3.39 0.48
 11 0 5 9.02 0.68
 11 1 5 14.56 0.98
 11 2 5 35.18 1.29
 11 3 5 22.77 1.06
 11 4 5 2.43 0.46
 11 5 5 3.09 0.48
 11 6 5 48.36 1.49
 11 7 5 12.24 0.89
 11 0 6 18.27 1.05
 11 1 6 4.8 0.51
 11 2 6 0.92 0.49
 11 3 6 27.91 1.17
 11 4 6 7 0.62
 12 0 0 8.97 0.68
 12 1 0 13.9 0.96
 12 2 0 5.37 0.59
 12 3 0 24.79 1.14
 12 4 0 2.33 0.46
 12 5 0 17.59 1
 12 6 0 20.45 1.04
 12 7 0 8.05 0.58
 12 9 0 35.88 1.29
 12 0 1 12.36 0.9
 12 1 1 5.12 0.53
 12 2 1 3.81 0.5
 12 3 1 22.43 1.11
 12 4 1 8.85 0.7
 12 5 1 34.48 1.3
 12 7 1 22.76 1.11
 12 8 1 10.07 0.87
 12 0 2 0.99 0.46
 12 1 2 5.14 0.52
 12 2 2 47.47 1.49
 12 3 2 1.52 0.45
 12 4 2 8.65 0.76
 12 5 2 7.74 0.64
 12 6 2 15.11 0.99
 12 7 2 4.89 0.51
 12 8 2 5.31 0.59
 12 1 3 18.02 0.98
 12 2 3 0.82 0.47
 12 3 3 20.75 1.07
 12 4 3 1.85 0.45
 12 5 3 7.03 0.71
 12 6 3 0.89 0.46
 12 0 4 14.19 0.94
 12 1 4 44.02 1.4
 12 2 4 9.06 0.85
 12 3 4 17.12 1

_iucr_refine_fcf_details
;
data_3
_computing_structure_refinement   'olex2.refine 1.3 (Bourhis et al., 2015)'
_shelx_refln_list_code            4
loop_
  _space_group_symop_id
  _space_group_symop_operation_xyz
  1  x,y,z
  2  x+1/2,-y+1/2,-z
  3  -x,y+1/2,-z+1/2
  4  -x+1/2,-y,z+1/2

_space_group_crystal_system       orthorhombic
_space_group_IT_number            19
_space_group_name_H-M_alt         'P 21 21 21'
_space_group_name_Hall            ' P 2ac 2ab'
_symmetry_space_group_name_H-M    'P 21 21 21'
_symmetry_space_group_name_Hall   ' P 2ac 2ab'
_symmetry_Int_Tables_number       19
_cell_length_a                    5.9279(10)
_cell_length_b                    12.2597(17)
_cell_length_c                    5.7939(9)
_cell_angle_alpha                 90
_cell_angle_beta                  90
_cell_angle_gamma                 90
_cell_volume                      421.07(11)
loop_
  _refln_index_h
  _refln_index_k
  _refln_index_l
  _refln_F_squared_calc
  _refln_F_squared_meas
  _refln_F_squared_sigma
  _refln_F_squared_weight
  _refln_observed_status
0 0 2 2889.680 2808.290 33.001 0.016 o
0 0 4 203.479 207.153 3.866 2.112 o
0 0 8 24.893 24.188 1.514 26.015 o
0 0 10 5.088 4.755 1.302 41.512 o
0 1 1 730.910 715.717 7.258 0.261 o
0 1 2 503.952 526.766 6.491 0.466 o
0 1 3 81.858 82.982 1.736 10.896 o
0 1 4 38.753 39.341 1.191 29.655 o
0 1 5 234.944 233.269 4.482 1.606 o
0 1 6 92.984 92.623 2.433 6.958 o
0 1 7 60.643 58.067 2.049 11.552 o
0 1 8 3.010 3.543 1.010 69.074 o
0 1 9 6.505 8.419 1.191 48.171 o
0 1 12 28.583 26.692 2.271 12.632 o
0 2 0 180.508 181.572 1.736 3.934 o
0 2 1 109.532 118.103 1.211 9.221 o
0 2 2 174.772 179.391 2.049 3.839 o
0 2 3 152.435 155.869 2.897 3.679 o
0 2 4 89.798 91.937 2.039 8.561 o
0 2 5 135.791 135.628 2.928 4.129 o
0 2 6 15.141 16.011 1.030 55.217 o
0 2 7 546.712 534.700 9.651 0.329 o
0 2 8 9.515 8.601 1.171 48.550 o
0 2 9 47.215 45.822 2.191 11.770 o
0 2 10 20.881 20.453 1.757 20.959 o
0 2 11 2.024 2.665 1.403 36.600 o
0 2 12 18.971 19.968 1.989 16.924 o
0 3 1 698.576 700.069 6.340 0.291 o
0 3 2 55.044 55.513 0.787 29.534 o
0 3 3 198.532 202.963 2.433 2.955 o
0 3 4 7.719 7.905 0.444 239.728 o
0 3 5 49.070 48.618 1.534 18.876 o
0 3 6 1.019 1.474 0.727 134.894 o
0 3 8 16.597 15.526 1.363 34.140 o
0 3 9 61.254 62.590 2.524 8.483 o
0 3 10 48.545 48.376 2.413 9.984 o
0 3 11 7.631 6.713 1.555 29.011 o
0 3 12 117.925 114.832 3.947 3.244 o
0 4 0 5273.990 5123.290 44.005 0.005 o
0 4 1 94.463 97.095 1.060 12.337 o
0 4 2 168.379 169.155 1.767 4.358 o
0 4 3 708.282 730.143 7.703 0.260 o
0 4 4 218.476 226.707 2.817 2.381 o
0 4 5 379.372 384.404 4.543 0.857 o
0 4 6 16.587 15.799 1.090 49.603 o
0 4 7 12.000 11.640 1.110 51.517 o
0 4 8 1.891 1.706 1.131 56.200 o
0 4 9 21.076 21.957 1.635 23.626 o
0 4 10 27.170 28.004 1.948 16.595 o
0 5 2 543.813 560.019 5.270 0.458 o
0 5 3 78.327 80.337 1.181 15.118 o
0 5 4 0.335 0.666 0.444 361.280 o
0 5 5 177.546 175.585 2.413 3.522 o
0 5 6 84.645 85.223 1.555 11.568 o
0 5 7 24.410 23.794 1.434 28.583 o
0 5 10 32.361 32.315 2.070 14.429 o
0 5 12 9.386 9.661 1.777 22.163 o
0 6 0 86.885 88.615 1.030 14.119 o
0 6 1 466.888 469.274 4.533 0.626 o
0 6 2 90.648 95.551 1.161 12.437 o
0 6 3 263.802 269.076 2.817 1.819 o
0 6 4 69.549 70.081 1.222 17.164 o
0 6 5 0.739 0.767 0.485 300.536 o
0 6 6 11.847 11.044 0.656 119.978 o
0 6 7 42.715 42.652 1.211 27.268 o
0 6 8 9.975 10.146 0.828 87.652 o
0 6 10 40.651 41.118 2.332 11.125 o
0 6 11 8.859 7.622 1.605 27.088 o
0 6 12 54.591 55.109 2.756 7.748 o
0 7 1 36.206 36.484 0.606 56.216 o
0 7 2 4.801 5.350 0.343 404.046 o
0 7 3 22.249 22.129 0.565 96.156 o
0 7 4 28.528 28.862 0.777 58.501 o
0 7 5 7.190 6.542 0.535 192.105 o
0 7 6 142.430 140.343 2.221 4.933 o
0 7 7 47.189 46.084 1.272 24.133 o
0 7 8 57.831 58.915 1.555 16.436 o
0 7 9 46.887 45.973 1.514 19.793 o
0 7 10 53.501 53.696 2.605 8.545 o
0 7 11 2.513 3.059 1.524 30.999 o
0 7 12 68.280 64.054 3.039 6.186 o
0 8 0 45.217 44.812 0.717 39.762 o
0 8 1 44.775 43.833 0.727 40.093 o
0 8 2 108.926 110.380 1.383 9.062 o
0 8 3 61.366 60.904 0.979 23.060 o
0 8 4 64.631 63.711 1.070 20.578 o
0 8 5 147.152 143.483 2.160 4.841 o
0 8 6 30.941 29.639 0.979 43.760 o
0 8 7 1.587 1.928 0.454 323.756 o
0 8 8 87.952 86.455 1.918 9.373 o
0 8 9 78.809 78.702 1.928 10.233 o
0 8 10 57.681 59.481 1.787 13.978 o
0 8 11 7.830 8.298 1.595 27.499 o
0 9 1 31.469 31.699 0.656 61.982 o
0 9 2 21.471 23.401 0.596 92.219 o
0 9 3 143.227 141.019 1.767 5.579 o
0 9 4 6.970 7.107 0.464 235.431 o
0 9 5 73.553 68.526 1.413 14.873 o
0 9 6 12.964 14.184 0.777 89.069 o
0 9 7 4.354 4.876 0.525 220.009 o
0 9 8 11.128 12.114 0.868 78.571 o
0 9 9 17.042 16.284 1.070 50.716 o
0 9 10 6.699 6.653 0.666 136.977 o
0 9 11 7.758 7.905 0.777 102.551 o
0 10 0 0.803 0.787 0.384 468.503 o
0 10 1 131.048 135.659 1.686 6.311 o
0 10 2 45.617 45.701 0.858 35.000 o
0 10 3 39.380 39.139 0.828 41.880 o
0 10 4 87.685 89.251 1.373 12.051 o
0 10 5 8.971 7.854 0.555 169.896 o
0 10 6 15.610 15.415 0.828 76.865 o
0 10 7 9.973 9.106 0.818 90.156 o
0 10 8 5.338 6.461 0.707 127.374 o
0 10 9 13.491 13.689 1.030 57.047 o
0 10 10 1.222 1.837 0.555 225.212 o
0 10 11 0.747 1.555 0.586 206.253 o
0 11 1 67.358 65.921 1.100 19.313 o
0 11 2 84.246 82.770 1.252 13.585 o
0 11 3 68.550 69.525 1.171 17.917 o
0 11 4 96.997 96.802 1.504 10.139 o
0 11 5 21.583 20.493 0.777 71.888 o
0 11 6 117.554 115.802 1.888 6.953 o
0 11 7 29.631 31.022 1.181 34.935 o
0 11 8 40.451 39.613 1.393 24.040 o
0 11 9 1.699 2.221 0.555 221.578 o
0 11 10 17.442 16.183 1.151 44.938 o
0 11 11 9.101 8.248 0.848 86.459 o
0 12 0 234.193 229.978 2.635 2.282 o
0 12 1 75.798 75.431 1.222 15.610 o
0 12 2 28.098 27.913 0.747 61.808 o
0 12 3 118.070 117.487 1.686 7.392 o
0 12 4 38.617 38.533 0.959 37.494 o
0 12 5 1.284 1.474 0.343 549.898 o
0 12 6 6.359 6.239 0.565 181.232 o
0 12 7 5.100 5.764 0.656 146.465 o
0 12 8 39.382 39.745 1.444 23.171 o
0 12 9 34.861 34.465 1.393 25.985 o
0 12 10 11.933 13.265 0.929 69.079 o
0 12 11 31.079 29.801 1.403 27.203 o
0 13 1 19.470 18.605 0.686 88.303 o
0 13 2 21.264 21.230 0.697 81.347 o
0 13 3 143.511 143.765 1.979 5.206 o
0 13 4 11.195 11.347 0.656 121.313 o
0 13 5 77.235 78.227 1.494 13.136 o
0 13 6 4.381 4.725 0.495 242.961 o
0 13 7 13.176 11.498 0.798 87.397 o
0 13 8 31.844 31.759 1.343 28.518 o
0 13 9 29.045 28.802 1.343 29.706 o
0 13 10 11.486 12.387 1.060 55.914 o
0 14 0 56.459 57.865 1.121 22.768 o
0 14 1 38.887 37.453 0.939 38.401 o
0 14 2 22.079 21.038 0.747 74.196 o
0 14 3 28.811 27.479 0.848 53.941 o
0 14 4 141.692 140.706 2.070 5.177 o
0 14 5 2.802 3.473 0.414 352.661 o
0 14 6 10.832 11.549 0.737 102.704 o
0 14 7 1.011 1.464 0.404 415.136 o
0 14 8 11.058 12.387 0.989 63.204 o
0 14 10 45.588 43.056 1.625 18.493 o
0 15 1 90.225 89.877 1.545 10.864 o
0 15 2 179.538 179.149 2.362 3.495 o
0 15 3 89.929 89.373 1.575 10.763 o
0 15 4 46.010 44.722 1.171 26.863 o
0 15 5 13.021 13.931 0.787 87.490 o
0 15 9 46.103 46.741 1.635 17.996 o
0 15 10 5.020 5.785 0.656 146.669 o
0 16 0 24.395 24.935 0.848 59.364 o
0 16 2 3.971 4.391 0.414 329.333 o
0 16 3 152.845 152.932 2.241 4.458 o
0 16 4 92.951 93.542 1.726 9.633 o
0 16 5 13.473 13.124 0.798 85.775 o
0 16 6 43.023 41.037 1.272 25.959 o
0 16 7 82.510 80.711 1.807 10.542 o
0 16 8 0.587 0.989 0.444 355.932 o
0 16 9 13.529 14.285 1.100 50.868 o
0 17 1 0.826 1.121 0.374 487.968 o
0 17 2 62.411 60.329 1.373 17.706 o
0 17 3 47.781 46.650 1.232 24.721 o
0 17 4 5.195 5.633 0.464 257.231 o
0 17 5 72.900 76.087 1.646 12.658 o
0 17 6 28.681 28.771 1.100 39.314 o
0 17 7 0.463 1.040 0.444 357.204 o
0 17 8 7.072 6.491 0.555 182.291 o
0 17 9 15.095 15.335 0.989 59.130 o
0 18 0 223.567 224.910 2.948 2.284 o
0 18 1 61.455 59.158 1.353 18.229 o
0 18 2 19.147 20.160 0.909 61.397 o
0 18 3 27.723 26.681 0.989 46.216 o
0 18 4 10.147 9.520 0.747 103.708 o
0 18 5 2.579 2.302 0.434 336.103 o
0 18 6 6.782 7.703 0.686 128.785 o
0 18 7 1.380 2.282 0.454 324.108 o
0 18 9 8.431 8.480 0.646 136.157 o
0 19 1 15.588 15.960 0.898 67.867 o
0 19 2 116.612 118.436 2.080 6.468 o
0 19 3 3.099 2.473 0.424 341.615 o
0 19 4 3.842 3.321 0.454 291.284 o
0 19 5 14.009 13.457 0.898 70.701 o
0 19 6 43.196 43.682 1.383 23.152 o
0 19 7 5.206 6.784 0.565 185.441 o
0 19 8 10.427 9.116 0.777 97.199 o
0 20 1 27.610 27.105 1.050 42.809 o
0 20 2 0.853 0.969 0.454 337.838 o
0 20 3 43.136 43.904 1.333 24.191 o
0 20 4 1.621 1.807 0.434 352.086 o
0 20 6 1.358 1.817 0.454 327.019 o
0 20 7 135.996 133.599 2.433 4.879 o
0 20 8 5.770 6.087 0.535 201.353 o
0 21 1 2.088 2.655 0.434 340.213 o
0 21 2 45.712 45.388 1.353 22.976 o
0 21 3 0.787 0.858 0.434 370.126 o
0 21 5 20.997 19.403 1.040 49.615 o
0 21 6 22.036 21.048 1.090 45.237 o
0 21 7 0.480 0.898 0.444 357.901 o
0 22 0 132.077 133.912 2.342 5.133 o
0 22 2 37.210 36.373 1.282 28.064 o
0 22 3 0.656 1.141 0.444 354.066 o
0 22 4 3.588 4.301 0.505 242.390 o
0 22 5 4.880 5.431 0.535 208.401 o
0 22 6 10.237 10.448 0.777 96.423 o
0 23 1 1.838 1.706 0.444 335.594 o
0 23 2 16.495 17.798 1.030 53.754 o
0 23 3 26.866 27.822 1.161 37.587 o
0 23 5 14.045 12.377 0.969 63.089 o
0 23 6 17.131 16.798 0.989 57.086 o
0 24 2 1.769 2.463 0.474 294.534 o
0 24 3 11.905 12.558 0.919 70.678 o
0 24 4 26.235 26.258 1.131 39.634 o
0 25 1 2.368 2.948 0.586 195.964 o
0 25 2 20.946 22.189 1.262 36.364 o
0 25 3 5.801 4.916 0.586 176.560 o
0 25 4 2.197 2.867 0.525 240.537 o
0 26 0 5.281 6.370 0.626 157.170 o
0 26 1 19.470 19.544 1.242 38.310 o
0 26 2 1.649 2.524 0.515 254.296 o
1 0 1 76.181 75.885 0.828 18.719 o
1 0 2 3224.700 3069.020 35.818 0.013 o
1 0 3 30.122 31.669 0.919 46.856 o
1 0 4 320.882 324.590 5.795 0.910 o
1 0 5 277.890 281.281 5.270 1.156 o
1 0 7 247.003 245.111 5.118 1.350 o
1 0 8 9.816 10.327 1.222 44.546 o
1 0 10 2.601 3.442 1.282 43.520 o
1 0 12 16.230 17.687 1.958 17.685 o
1 1 0 248.596 248.523 2.342 2.156 o
1 1 1 126.888 131.994 1.343 7.264 o
1 1 2 68.048 70.828 0.929 20.435 o
1 1 3 290.220 299.039 5.189 1.109 o
1 1 4 244.325 257.043 4.694 1.448 o
1 1 5 119.409 121.011 2.695 5.026 o
1 1 7 25.920 26.540 1.454 27.311 o
1 1 8 33.708 34.949 1.797 17.921 o
1 1 9 3.084 2.211 1.131 55.685 o
1 1 10 23.896 25.460 1.888 17.940 o
1 1 11 13.409 11.882 1.656 24.779 o
1 1 12 75.129 75.189 3.180 5.506 o
1 2 0 5348.800 5422.100 57.573 0.005 o
1 2 1 102.627 102.890 1.090 10.947 o
1 2 2 565.181 565.743 6.057 0.415 o
1 2 3 216.072 222.154 2.615 2.521 o
1 2 4 27.133 28.418 1.040 43.243 o
1 2 5 466.253 458.391 8.066 0.458 o
1 2 6 7.607 7.460 0.848 88.756 o
1 2 7 59.218 60.662 2.110 11.118 o
1 2 8 19.005 19.635 1.454 29.562 o
1 2 9 49.751 50.991 2.271 10.837 o
1 2 11 34.382 33.455 2.271 12.163 o
1 2 12 9.289 8.207 1.817 21.289 o
1 3 0 55.615 58.401 0.686 30.421 o
1 3 1 1078.590 1074.810 9.580 0.124 o
1 3 2 189.239 191.828 1.999 3.466 o
1 3 3 88.896 90.675 1.272 12.375 o
1 3 4 22.003 23.148 0.636 85.965 o
1 3 5 176.596 174.273 3.614 2.626 o
1 3 6 12.508 12.286 0.999 61.129 o
1 3 7 78.670 80.529 2.483 7.586 o
1 3 8 30.809 31.759 1.716 19.854 o
1 3 10 17.532 19.938 1.736 21.804 o
1 3 11 23.504 23.158 1.969 16.784 o
1 3 12 3.011 3.200 1.787 22.609 o
1 4 0 1700.000 1658.710 14.628 0.052 o
1 4 1 154.228 155.193 1.625 5.131 o
1 4 2 1037.390 1051.800 9.540 0.132 o
1 4 3 90.626 94.551 1.333 11.648 o
1 4 4 105.296 108.412 1.555 8.848 o
1 4 5 109.452 106.867 1.676 8.232 o
1 4 6 16.146 15.819 1.090 49.837 o
1 4 7 142.715 139.707 3.503 3.298 o
1 4 8 32.718 32.426 1.757 18.851 o
1 4 9 3.747 3.220 1.242 46.068 o
1 4 10 21.379 21.472 1.837 19.251 o
1 4 11 11.781 11.781 1.666 24.693 o
1 4 12 27.498 28.741 2.231 13.045 o
1 5 0 329.034 334.392 3.251 1.223 o
1 5 1 433.242 432.729 4.189 0.728 o
1 5 2 17.854 18.383 0.404 149.421 o
1 5 3 22.390 22.765 0.525 100.816 o
1 5 4 80.580 82.720 1.333 13.552 o
1 5 5 8.428 8.460 0.535 180.316 o
1 5 6 12.879 13.134 0.666 112.213 o
1 5 7 28.886 30.235 1.040 41.740 o
1 5 8 102.689 101.143 3.099 4.856 o
1 5 9 27.908 28.287 1.847 18.089 o
1 5 10 32.694 32.345 2.100 14.054 o
1 5 11 5.175 6.077 1.524 30.497 o
1 5 12 70.849 67.890 3.119 5.840 o
1 6 0 61.353 61.146 0.787 25.784 o
1 6 1 20.068 21.634 0.434 125.408 o
1 6 2 212.896 216.925 2.292 2.740 o
1 6 3 132.314 136.507 1.615 6.364 o
1 6 4 130.004 128.855 1.858 6.176 o
1 6 5 224.769 227.111 2.988 2.245 o
1 6 6 21.529 21.634 0.818 66.995 o
1 6 7 62.478 61.035 1.464 16.599 o
1 6 8 15.748 14.880 0.919 65.982 o
1 6 9 8.991 9.944 1.333 38.225 o
1 6 10 40.089 41.158 2.312 11.315 o
1 6 11 2.945 3.907 1.474 33.017 o
1 6 12 2.709 2.827 1.797 22.387 o
1 7 0 18.113 19.019 0.434 139.359 o
1 7 1 338.619 335.361 3.372 1.170 o
1 7 2 158.360 160.150 1.807 4.718 o
1 7 3 5.106 5.118 0.384 344.536 o
1 7 4 83.192 82.750 1.222 13.927 o
1 7 5 73.616 72.120 1.383 14.863 o
1 7 6 7.369 7.693 0.626 147.835 o
1 7 7 10.294 9.409 0.777 97.176 o
1 7 8 93.604 90.362 1.948 8.754 o
1 7 9 14.489 15.698 1.020 56.639 o
1 7 10 32.615 31.366 2.120 13.864 o
1 7 11 7.742 8.520 1.635 26.209 o
1 7 12 24.000 22.623 2.110 14.807 o
1 8 0 390.226 397.406 3.967 0.868 o
1 8 1 228.197 231.835 2.453 2.404 o
1 8 2 10.258 10.125 0.434 215.001 o
1 8 3 254.112 254.650 2.786 1.952 o
1 8 4 45.113 44.651 0.878 34.968 o
1 8 5 69.867 68.536 1.373 15.783 o
1 8 6 9.859 8.995 0.686 119.627 o
1 8 7 57.065 55.715 1.444 18.175 o
1 8 8 3.583 3.210 0.505 246.465 o
1 8 9 7.844 8.258 0.747 109.170 o
1 8 10 24.256 24.259 1.252 35.305 o
1 8 11 16.334 15.466 1.191 43.061 o
1 9 0 3.261 3.220 0.343 466.715 o
1 9 1 225.898 229.554 2.504 2.420 o
1 9 2 57.402 61.086 0.979 24.257 o
1 9 3 28.252 28.680 0.697 65.153 o
1 9 4 2.097 2.150 0.394 407.500 o
1 9 5 91.634 89.019 1.444 11.276 o
1 9 6 11.431 10.943 0.777 94.092 o
1 9 7 68.213 66.618 1.605 14.042 o
1 9 8 50.293 50.678 1.514 18.796 o
1 9 9 19.906 19.625 1.121 44.843 o
1 9 10 7.371 7.309 0.828 92.974 o
1 9 11 24.708 23.269 1.312 32.851 o
1 10 0 40.252 42.551 0.798 41.254 o
1 10 1 133.294 129.682 1.656 6.400 o
1 10 2 58.338 58.774 0.989 24.167 o
1 10 3 77.479 78.763 1.232 14.997 o
1 10 4 21.544 22.452 0.697 79.842 o
1 10 5 9.626 9.409 0.586 151.607 o
1 10 6 2.619 2.403 0.454 309.465 o
1 10 7 17.926 18.555 0.959 58.500 o
1 10 8 40.986 39.300 1.383 24.174 o
1 10 9 30.984 29.266 1.312 30.065 o
1 10 10 60.096 55.382 1.797 13.844 o
1 10 11 19.301 18.535 1.232 39.067 o
1 11 0 94.125 95.743 1.343 11.170 o
1 11 1 16.643 16.950 0.555 121.347 o
1 11 2 115.481 116.579 1.575 7.854 o
1 11 3 15.533 16.475 0.596 116.540 o
1 11 4 63.299 61.631 1.171 19.873 o
1 11 5 34.634 35.444 0.949 41.103 o
1 11 6 10.814 9.722 0.686 116.459 o
1 11 7 21.348 21.594 0.909 58.745 o
1 11 8 93.462 94.501 2.110 8.015 o
1 11 9 44.651 45.610 1.575 19.227 o
1 11 10 15.381 16.122 1.151 45.889 o
1 11 11 2.822 3.564 0.616 175.715 o
1 12 0 26.473 26.601 0.707 68.110 o
1 12 2 115.821 114.065 1.605 7.828 o
1 12 3 32.445 31.921 0.828 50.023 o
1 12 4 143.098 139.253 1.979 5.293 o
1 12 5 24.813 24.794 0.858 58.207 o
1 12 6 29.460 28.670 0.959 46.125 o
1 12 7 2.522 1.888 0.485 279.315 o
1 12 8 12.755 11.640 0.979 63.302 o
1 12 9 8.340 8.843 0.838 88.827 o
1 12 10 47.598 45.085 1.635 17.899 o
1 12 11 0.779 1.595 0.575 213.066 o
1 13 0 57.915 56.654 1.070 23.332 o
1 13 1 126.842 126.139 1.757 6.576 o
1 13 2 110.925 108.927 1.625 8.229 o
1 13 3 34.550 33.415 0.898 44.136 o
1 13 4 25.352 26.813 0.848 57.498 o
1 13 5 44.362 44.217 1.151 27.971 o
1 13 6 7.669 7.450 0.606 155.007 o
1 13 7 40.727 41.875 1.242 27.246 o
1 13 8 28.563 28.014 1.262 32.780 o
1 13 9 16.657 15.920 1.141 46.017 o
1 14 0 1.484 0.848 0.495 282.130 o
1 14 1 29.983 29.226 0.828 53.405 o
1 14 2 54.166 54.080 1.131 23.776 o
1 14 3 114.255 113.520 1.767 7.495 o
1 14 4 41.443 38.957 1.060 32.604 o
1 14 5 38.959 39.745 1.110 31.912 o
1 14 6 27.615 27.691 0.999 45.385 o
1 14 7 25.526 24.339 1.050 44.779 o
1 14 8 1.890 1.191 0.565 215.866 o
1 14 9 7.189 7.844 0.838 90.918 o
1 14 10 7.674 6.501 0.676 131.227 o
1 15 0 83.901 85.294 1.464 12.170 o
1 15 1 87.702 86.596 1.504 11.475 o
1 15 2 30.670 31.265 0.919 46.607 o
1 15 3 33.531 33.102 0.979 41.120 o
1 15 4 2.123 2.948 0.404 382.783 o
1 15 5 29.217 29.498 1.020 42.778 o
1 15 6 11.744 10.883 0.818 86.491 o
1 15 7 33.759 31.961 1.171 33.502 o
1 15 8 43.138 45.782 1.373 23.128 o
1 15 9 21.355 22.008 1.242 37.188 o
1 15 10 10.979 10.418 0.888 76.729 o
1 16 0 24.402 24.178 0.848 59.735 o
1 16 1 61.210 61.056 1.282 18.975 o
1 16 2 29.020 27.307 0.939 48.074 o
1 16 3 9.940 9.187 0.616 140.276 o
1 16 4 22.034 23.310 0.909 57.375 o
1 16 5 73.403 77.713 1.625 12.663 o
1 16 6 2.970 2.948 0.434 326.927 o
1 16 7 23.097 25.571 1.070 44.633 o
1 16 8 5.129 5.522 0.525 213.136 o
1 16 9 42.598 42.480 1.575 19.819 o
1 17 0 29.925 29.195 0.959 45.635 o
1 17 1 24.996 25.127 0.898 54.790 o
1 17 2 76.403 74.846 1.514 13.290 o
1 17 3 25.835 24.733 0.939 51.406 o
1 17 4 26.714 27.762 1.010 45.356 o
1 17 5 11.023 11.327 0.808 88.918 o
1 17 6 20.794 21.281 0.999 52.045 o
1 17 7 18.999 20.281 1.020 52.087 o
1 17 8 28.772 26.540 1.181 36.179 o
1 17 9 17.900 18.101 1.050 51.190 o
1 18 0 0.744 0.919 0.424 387.320 o
1 18 1 23.142 23.512 0.929 54.752 o
1 18 2 107.993 108.816 1.908 7.551 o
1 18 3 27.325 26.217 0.999 46.038 o
1 18 4 56.030 57.906 1.454 18.034 o
1 18 5 7.512 6.885 0.656 137.808 o
1 18 6 13.694 13.699 0.898 70.897 o
1 18 7 44.451 42.571 1.383 22.992 o
1 18 8 4.389 5.401 0.525 218.131 o
1 18 9 11.794 11.448 0.898 73.956 o
1 19 0 33.412 33.334 1.100 36.012 o
1 19 1 14.396 15.133 0.828 78.593 o
1 19 2 39.524 40.734 1.191 29.152 o
1 19 3 27.448 26.904 1.050 42.957 o
1 19 4 39.536 40.340 1.242 27.846 o
1 19 5 17.875 18.474 0.979 56.790 o
1 19 6 10.834 11.670 0.868 79.155 o
1 19 7 6.654 6.673 0.616 156.034 o
1 19 8 1.846 2.241 0.464 306.599 o
1 20 0 41.391 39.795 1.242 27.360 o
1 20 1 6.339 5.754 0.495 224.519 o
1 20 2 10.156 9.590 0.707 113.045 o
1 20 3 7.747 7.672 0.666 132.699 o
1 20 4 9.013 9.136 0.808 93.381 o
1 20 5 64.474 63.933 1.635 14.385 o
1 20 6 33.233 31.234 1.242 31.372 o
1 20 7 14.294 15.274 0.989 59.746 o
1 21 0 1.262 1.413 0.454 330.465 o
1 21 1 1.493 2.039 0.424 367.616 o
1 21 2 21.780 22.603 1.020 49.503 o
1 21 3 23.910 23.310 1.050 46.018 o
1 21 4 11.139 10.681 0.787 92.870 o
1 21 5 24.826 24.824 1.110 41.678 o
1 21 6 9.123 9.298 0.777 99.177 o
1 21 7 9.144 9.207 0.666 126.853 o
1 22 0 3.635 3.947 0.485 260.706 o
1 22 1 32.892 34.364 1.201 32.310 o
1 22 2 38.312 36.151 1.272 28.045 o
1 22 3 6.632 7.107 0.616 155.337 o
1 22 4 20.907 21.523 1.050 48.331 o
1 22 5 1.488 1.706 0.454 326.171 o
1 22 6 10.114 8.530 0.767 100.288 o
1 23 0 5.995 6.925 0.606 162.272 o
1 23 1 9.636 10.539 0.898 76.597 o
1 23 2 42.762 42.904 1.413 22.725 o
1 23 3 2.822 2.716 0.474 283.275 o
1 23 4 14.530 14.911 0.969 61.701 o
1 23 5 3.493 4.523 0.505 242.273 o
1 23 6 11.508 11.902 0.888 75.394 o
1 24 0 9.754 9.671 0.798 93.843 o
1 24 1 21.830 20.695 1.080 46.070 o
1 24 2 9.853 10.529 0.798 93.052 o
1 24 3 7.942 8.046 0.646 138.267 o
1 24 4 2.230 2.110 0.454 315.435 o
1 24 5 17.658 17.232 0.999 55.674 o
1 25 1 8.591 9.389 0.828 89.989 o
1 25 3 15.602 17.697 1.161 44.781 o
1 26 0 6.604 7.238 0.646 143.540 o
1 26 1 0.813 1.979 0.505 272.372 o
1 26 2 3.664 4.442 0.565 198.737 o
2 0 0 39.578 41.431 0.535 52.774 o
2 0 1 1.271 1.615 0.162 1759.350 o
2 0 2 4.054 4.149 0.232 702.456 o
2 0 3 135.491 130.541 1.514 6.535 o
2 0 4 53.506 56.119 1.524 17.680 o
2 0 5 144.566 142.836 3.089 3.705 o
2 0 6 74.072 75.603 2.201 9.185 o
2 0 7 7.034 7.339 1.010 65.445 o
2 0 8 54.513 53.474 2.191 11.074 o
2 0 9 72.283 74.866 2.766 6.854 o
2 0 10 49.473 49.143 2.453 9.665 o
2 0 11 12.293 12.457 1.706 23.517 o
2 0 12 46.925 46.155 2.655 8.641 o
2 1 0 29.698 30.750 0.434 82.821 o
2 1 1 76.343 77.077 0.878 18.144 o
2 1 2 301.464 304.955 3.029 1.445 o
2 1 3 136.704 138.748 1.565 6.206 o
2 1 4 101.568 105.656 1.534 9.293 o
2 1 5 34.275 33.577 1.302 28.768 o
2 1 6 91.517 92.906 2.494 6.814 o
2 1 7 44.819 43.440 1.817 15.907 o
2 1 8 58.565 58.168 2.302 9.951 o
2 1 9 15.730 17.293 1.514 28.359 o
2 1 10 67.505 66.446 2.827 6.902 o
2 1 11 10.780 9.802 1.646 25.496 o
2 1 12 21.872 20.342 2.130 14.741 o
2 2 0 1704.920 1658.680 14.648 0.051 o
2 2 1 266.771 274.104 2.705 1.808 o
2 2 2 1068.200 1071.560 9.722 0.125 o
2 2 3 373.070 379.174 3.765 0.951 o
2 2 4 125.714 129.652 1.817 6.423 o
2 2 5 159.610 159.493 2.231 4.226 o
2 2 6 2.225 2.282 0.767 118.829 o
2 2 7 12.518 12.417 1.141 48.741 o
2 2 8 24.590 23.310 1.595 23.998 o
2 2 9 109.211 108.170 3.422 4.102 o
2 2 10 2.045 2.827 1.322 41.121 o
2 2 11 3.916 3.271 1.534 30.429 o
2 2 12 6.757 6.148 1.726 23.804 o
2 3 0 788.644 777.186 7.107 0.231 o
2 3 1 521.774 530.046 4.997 0.503 o
2 3 2 106.771 105.817 1.242 9.882 o
2 3 3 440.480 442.996 4.391 0.694 o
2 3 4 132.512 131.833 1.837 6.051 o
2 3 5 30.899 31.275 0.838 51.045 o
2 3 6 2.035 2.231 0.616 181.073 o
2 3 7 14.411 14.325 1.211 42.811 o
2 3 8 27.465 28.711 1.686 21.100 o
2 3 9 4.799 5.300 1.151 52.635 o
2 3 10 6.454 6.501 1.393 36.027 o
2 3 11 5.852 7.178 1.514 30.729 o
2 3 12 39.268 42.137 2.544 9.644 o
2 4 0 34.938 35.424 0.525 62.988 o
2 4 1 152.249 155.920 1.646 5.162 o
2 4 2 87.611 88.020 1.080 13.772 o
2 4 3 62.295 65.084 0.929 22.849 o
2 4 4 12.426 12.851 0.565 140.971 o
2 4 5 145.738 146.652 2.110 4.906 o
2 4 6 21.970 22.381 0.818 66.049 o
2 4 7 133.120 128.895 2.655 4.659 o
2 4 8 16.257 15.758 1.393 32.911 o
2 4 9 47.924 48.235 2.302 10.791 o
2 4 10 4.471 4.634 1.333 39.852 o
2 4 12 10.893 11.064 1.837 20.617 o
2 5 0 88.179 90.049 1.070 13.600 o
2 5 1 415.201 421.685 4.109 0.778 o
2 5 2 8.055 8.298 0.343 315.848 o
2 5 3 243.885 246.494 2.645 2.113 o
2 5 4 61.159 59.148 0.979 23.388 o
2 5 5 61.985 63.014 1.242 19.121 o
2 5 6 98.060 97.469 1.736 9.082 o
2 5 7 71.246 70.212 1.565 13.798 o
2 5 8 57.401 55.907 1.514 17.209 o
2 5 9 10.600 11.337 1.413 33.787 o
2 5 10 46.473 46.155 2.413 10.131 o
2 6 0 2070.420 2056.310 18.292 0.034 o
2 6 1 23.119 22.643 0.485 104.814 o
2 6 2 282.096 288.641 2.988 1.601 o
2 6 3 86.981 89.958 1.222 12.932 o
2 6 4 108.262 106.958 1.444 9.050 o
2 6 5 11.896 12.346 0.636 123.337 o
2 6 7 29.856 29.003 1.060 40.565 o
2 6 8 49.961 46.529 1.434 20.491 o
2 6 9 50.238 49.305 1.565 18.189 o
2 6 10 16.431 16.788 1.686 23.319 o
2 6 11 13.680 13.487 1.706 23.314 o
2 6 12 30.461 29.014 2.231 12.880 o
2 7 0 284.855 290.236 2.978 1.582 o
2 7 1 93.882 96.813 1.222 11.694 o
2 7 2 137.163 138.718 1.646 6.053 o
2 7 3 105.752 107.352 1.403 9.362 o
2 7 4 102.563 101.305 1.423 9.797 o
2 7 5 14.400 13.992 0.697 101.351 o
2 7 6 76.200 76.269 1.555 12.939 o
2 7 7 84.873 82.740 1.767 10.488 o
2 7 8 43.723 41.360 1.363 23.717 o
2 7 9 10.449 10.448 0.929 71.701 o
2 7 10 26.840 25.934 1.322 31.439 o
2 8 0 0.264 0.757 0.333 631.688 o
2 8 1 4.049 4.785 0.363 394.590 o
2 8 2 139.363 142.382 1.736 5.745 o
2 8 3 117.608 118.265 1.534 7.780 o
2 8 4 113.433 115.156 1.585 7.995 o
2 8 5 60.884 62.025 1.161 20.519 o
2 8 7 80.122 81.458 1.757 10.994 o
2 8 9 1.920 3.321 0.555 217.401 o
2 8 10 30.942 30.063 1.403 27.205 o
2 8 11 6.027 5.593 0.666 140.305 o
2 9 0 230.252 232.138 2.554 2.342 o
2 9 1 270.256 269.935 2.917 1.747 o
2 9 2 125.918 126.624 1.605 6.926 o
2 9 3 284.846 286.107 3.160 1.556 o
2 9 4 47.021 48.073 0.969 30.754 o
2 9 5 25.311 25.904 0.798 62.075 o
2 9 6 3.637 4.866 0.485 256.816 o
2 9 7 4.597 4.926 0.535 211.549 o
2 9 8 11.337 11.630 0.808 88.253 o
2 9 9 38.050 37.938 1.434 23.875 o
2 9 10 11.628 12.094 0.919 71.158 o
2 10 0 248.922 251.309 2.766 2.012 o
2 10 1 9.001 8.601 0.464 213.548 o
2 10 2 2.679 2.615 0.384 409.903 o
2 10 3 253.250 254.004 2.897 1.929 o
2 10 4 137.722 136.729 1.868 5.702 o
2 10 5 137.969 137.042 1.958 5.537 o
2 10 6 10.404 11.973 0.697 112.296 o
2 10 7 8.872 9.389 0.808 93.402 o
2 10 8 1.237 1.393 0.535 242.916 o
2 10 9 12.554 13.962 1.030 57.566 o
2 10 10 32.683 33.132 1.454 25.100 o
2 10 11 5.589 6.229 0.798 102.651 o
2 11 0 2.226 2.382 0.374 440.620 o
2 11 1 5.172 4.694 0.434 290.012 o
2 11 2 64.390 63.347 1.110 20.180 o
2 11 3 12.109 11.872 0.586 137.764 o
2 11 4 50.754 49.244 1.060 26.982 o
2 11 5 60.246 59.642 1.252 19.717 o
2 11 6 103.608 103.294 1.777 8.379 o
2 11 7 94.707 96.520 2.049 8.120 o
2 11 8 9.572 8.429 0.787 97.071 o
2 11 9 14.866 15.456 1.080 51.410 o
2 11 10 42.345 43.833 1.585 19.580 o
2 11 11 3.442 4.533 0.626 166.726 o
2 12 0 44.761 42.874 0.909 34.724 o
2 12 1 41.779 40.209 0.878 38.111 o
2 12 2 57.082 56.634 1.080 23.415 o
2 12 3 84.937 83.507 1.403 12.516 o
2 12 4 13.166 12.538 0.656 114.591 o
2 12 5 14.672 14.143 0.747 91.439 o
2 12 6 8.064 7.793 0.545 179.067 o
2 12 7 1.390 2.150 0.404 402.243 o
2 12 9 16.857 17.172 1.141 45.630 o
2 12 10 47.616 47.791 1.676 17.145 o
2 13 0 164.875 165.964 2.120 4.144 o
2 13 1 80.149 78.874 1.333 13.865 o
2 13 2 71.890 72.635 1.292 15.873 o
2 13 3 42.893 43.359 1.020 32.222 o
2 13 5 1.348 2.231 0.384 440.892 o
2 13 6 60.600 61.621 1.413 17.433 o
2 13 7 47.838 48.376 1.353 22.143 o
2 13 8 33.866 31.073 1.363 27.481 o
2 13 9 33.450 34.748 1.454 24.758 o
2 13 10 6.704 7.016 0.697 126.688 o
2 14 0 11.220 10.802 0.606 136.502 o
2 14 1 43.304 44.207 1.020 31.856 o
2 14 2 31.763 33.415 0.909 45.592 o
2 14 3 49.572 47.629 1.131 26.151 o
2 14 4 12.519 11.559 0.717 103.654 o
2 14 5 93.422 91.381 1.706 9.769 o
2 14 6 10.538 11.135 0.747 101.500 o
2 14 7 37.603 39.805 1.242 28.535 o
2 14 8 8.134 9.863 0.818 92.173 o
2 14 9 68.865 71.504 1.979 10.933 o
2 14 10 16.873 16.909 1.151 45.032 o
2 15 0 71.797 69.112 1.312 15.992 o
2 15 1 21.538 23.471 0.808 66.910 o
2 15 2 32.481 31.446 0.929 44.741 o
2 15 3 16.755 16.778 0.798 78.518 o
2 15 4 12.485 12.690 0.747 96.563 o
2 15 5 11.514 12.558 0.767 94.531 o
2 15 6 57.072 56.139 1.434 18.269 o
2 15 7 31.850 32.406 1.191 33.421 o
2 15 8 6.733 6.935 0.707 123.675 o
2 15 9 0.369 1.080 0.596 202.070 o
2 15 10 2.731 2.917 0.596 188.435 o
2 16 0 38.822 36.555 1.020 35.703 o
2 16 1 3.284 3.523 0.404 359.238 o
2 16 2 76.698 72.372 1.444 13.938 o
2 16 3 2.271 2.756 0.404 381.904 o
2 16 4 24.598 24.905 0.919 53.738 o
2 16 5 1.051 1.121 0.384 459.277 o
2 16 6 14.892 15.193 0.898 68.944 o
2 16 7 4.415 4.240 0.495 244.565 o
2 16 8 2.247 3.210 0.485 275.895 o
2 16 9 15.977 15.365 1.010 56.636 o
2 17 0 35.820 35.252 1.040 36.762 o
2 17 1 11.459 9.954 0.697 112.194 o
2 17 3 11.116 12.619 0.757 97.093 o
2 17 4 39.551 38.311 1.181 29.847 o
2 17 5 5.227 5.270 0.485 242.157 o
2 17 6 46.990 46.387 1.363 22.374 o
2 17 7 49.131 50.264 1.474 19.647 o
2 17 8 24.023 23.239 1.131 41.383 o
2 17 9 3.784 4.290 0.535 218.295 o
2 18 0 42.787 43.187 1.191 27.662 o
2 18 1 10.148 9.833 0.727 107.967 o
2 18 2 9.657 10.691 0.737 105.778 o
2 18 3 2.625 2.080 0.404 381.649 o
2 18 4 26.345 25.087 1.040 44.664 o
2 18 5 44.191 43.823 1.363 23.315 o
2 18 6 49.140 49.093 1.454 20.074 o
2 18 7 9.270 9.792 0.767 100.652 o
2 18 8 1.634 1.898 0.454 323.391 o
2 19 0 35.771 37.312 1.161 32.035 o
2 19 1 28.946 28.892 1.060 41.078 o
2 19 2 1.254 1.121 0.394 433.624 o
2 19 3 38.394 38.412 1.211 29.357 o
2 19 4 8.594 8.611 0.707 117.598 o
2 19 5 9.519 10.994 0.848 84.269 o
2 19 6 1.494 2.322 0.454 322.567 o
2 19 7 5.948 6.935 0.646 146.012 o
2 19 8 5.657 6.653 0.555 188.967 o
2 20 0 1.558 0.909 0.414 392.094 o
2 20 1 69.687 70.808 1.625 13.455 o
2 20 2 30.674 31.477 1.121 36.857 o
2 20 3 9.095 9.762 0.666 126.242 o
2 20 4 24.583 26.348 1.100 41.953 o
2 20 5 1.386 1.393 0.444 343.184 o
2 20 6 3.785 3.765 0.495 251.351 o
2 20 7 0.355 0.969 0.454 343.721 o
2 21 0 8.352 7.642 0.646 137.644 o
2 21 1 27.179 28.529 1.121 39.145 o
2 21 2 28.752 29.892 1.161 36.348 o
2 21 3 43.448 42.834 1.373 23.398 o
2 21 4 19.654 20.049 1.040 50.250 o
2 21 5 0.935 0.939 0.454 337.053 o
2 21 6 14.065 13.598 0.969 62.589 o
2 21 7 11.335 10.277 0.808 89.224 o
2 22 0 15.855 14.941 0.929 64.765 o
2 22 1 23.304 23.057 1.070 45.217 o
2 22 2 3.235 3.523 0.485 265.930 o
2 22 3 8.747 7.713 0.727 112.964 o
2 22 4 18.377 16.596 1.040 52.132 o
2 22 5 19.620 20.725 1.040 50.060 o
2 22 6 45.446 45.196 1.413 21.902 o
2 23 0 10.515 11.024 0.888 76.899 o
2 23 1 2.809 2.534 0.464 295.150 o
2 23 2 1.722 2.504 0.464 306.520 o
2 23 3 3.898 5.149 0.575 189.952 o
2 23 4 21.053 23.178 1.070 46.447 o
2 23 5 16.415 16.263 1.030 54.305 o
2 24 0 32.534 32.002 1.232 31.821 o
2 24 1 37.310 40.653 1.333 26.110 o
2 24 2 9.136 8.611 0.767 101.886 o
2 24 4 4.559 3.301 0.485 255.654 o
2 25 0 3.099 4.068 0.596 184.502 o
2 25 1 22.279 22.724 1.322 33.262 o
2 25 2 39.962 39.452 1.656 19.110 o
2 25 3 12.341 12.912 1.080 53.512 o
2 26 0 0.924 1.060 0.505 275.101 o
2 26 1 29.029 30.104 1.454 26.234 o
3 0 1 169.547 173.536 1.837 4.208 o
3 0 3 176.306 181.168 2.029 3.804 o
3 0 4 11.177 11.448 0.464 188.496 o
3 0 5 51.495 49.335 0.959 28.861 o
3 0 7 5.798 5.845 1.040 63.125 o
3 0 8 1.794 2.110 1.151 54.242 o
3 0 9 70.571 68.193 2.705 7.239 o
3 0 12 7.078 5.451 1.797 22.019 o
3 1 0 29.835 30.639 0.505 76.868 o
3 1 1 355.688 364.526 3.604 1.037 o
3 1 2 178.394 177.544 1.938 3.871 o
3 1 3 244.832 248.381 2.645 2.097 o
3 1 4 112.425 111.945 1.464 8.509 o
3 1 5 44.203 44.166 0.909 34.678 o
3 1 6 3.519 3.735 0.525 229.013 o
3 1 8 112.373 112.440 3.301 4.208 o
3 1 9 11.442 11.801 1.434 32.702 o
3 1 10 53.955 56.705 2.605 8.472 o
3 1 11 10.574 10.842 1.726 23.252 o
3 1 12 6.541 7.228 1.767 22.733 o
3 2 1 58.698 58.249 0.777 27.547 o
3 2 2 261.377 268.521 2.766 1.851 o
3 2 3 16.590 17.182 0.505 132.942 o
3 2 4 29.286 30.578 0.697 62.587 o
3 2 5 35.982 35.030 0.828 45.877 o
3 2 6 40.907 41.188 1.090 31.447 o
3 2 7 152.199 149.540 3.715 2.927 o
3 2 8 57.431 58.774 2.342 9.745 o
3 2 9 20.235 19.151 1.635 23.947 o
3 2 10 27.058 27.439 2.009 15.767 o
3 2 11 14.263 14.971 1.757 21.951 o
3 2 12 3.239 3.230 1.746 23.638 o
3 3 0 67.962 68.354 0.878 21.336 o
3 3 1 426.382 429.044 4.210 0.742 o
3 3 2 262.596 263.585 2.746 1.866 o
3 3 3 163.794 165.177 1.898 4.403 o
3 3 4 79.173 79.116 1.171 15.155 o
3 3 5 70.113 72.352 1.201 17.046 o
3 3 6 4.565 4.765 0.565 193.472 o
3 3 7 30.346 28.640 1.070 39.927 o
3 3 8 44.426 45.297 2.090 12.872 o
3 3 9 13.475 13.780 1.514 29.053 o
3 3 10 78.839 81.498 3.170 5.393 o
3 3 11 33.657 34.435 2.292 11.991 o
3 4 0 402.016 408.541 3.998 0.826 o
3 4 1 79.727 80.892 1.030 15.939 o
3 4 2 55.280 54.403 0.848 28.529 o
3 4 3 12.572 12.457 0.474 172.714 o
3 4 4 23.930 24.693 0.646 79.691 o
3 4 5 69.887 70.767 1.201 17.235 o
3 4 6 9.895 9.439 0.676 121.733 o
3 4 7 10.405 9.520 0.787 94.916 o
3 4 8 39.001 38.523 1.302 26.702 o
3 4 9 99.545 100.740 3.362 4.420 o
3 4 10 12.513 11.801 1.615 26.064 o
3 4 11 16.438 16.738 1.908 18.583 o
3 5 0 205.219 206.062 2.191 2.971 o
3 5 1 23.345 24.006 0.525 96.644 o
3 5 2 313.598 311.082 3.230 1.339 o
3 5 3 203.454 211.423 2.352 2.873 o
3 5 4 270.124 267.229 2.958 1.747 o
3 5 5 71.857 71.504 1.232 16.524 o
3 5 6 20.879 20.766 0.858 64.209 o
3 5 7 32.430 31.689 1.121 36.025 o
3 5 8 39.297 38.099 1.302 26.678 o
3 5 10 6.730 7.067 1.474 32.247 o
3 5 11 15.179 15.466 1.787 21.155 o
3 6 0 35.879 38.957 0.697 50.633 o
3 6 1 64.983 68.122 0.979 21.026 o
3 6 2 619.936 630.312 6.188 0.353 o
3 6 3 3.407 3.352 0.384 389.043 o
3 6 4 80.306 79.005 1.232 14.549 o
3 6 5 42.422 43.460 0.949 34.540 o
3 6 6 19.409 18.404 0.858 67.042 o
3 6 7 12.293 11.862 0.858 78.852 o
3 6 8 26.337 25.894 1.131 39.671 o
3 6 9 8.217 7.995 0.666 130.982 o
3 6 10 22.530 23.057 1.252 36.121 o
3 6 11 11.933 11.993 1.746 22.563 o
3 7 0 240.579 240.134 2.584 2.192 o
3 7 1 157.090 157.283 1.837 4.763 o
3 7 2 6.458 7.218 0.424 271.121 o
3 7 3 249.190 251.238 2.796 2.001 o
3 7 4 57.099 58.804 1.060 23.418 o
3 7 5 122.289 121.071 1.746 6.935 o
3 7 6 40.063 38.856 1.141 30.740 o
3 7 7 35.078 35.565 1.201 31.303 o
3 7 8 29.639 29.892 1.201 34.361 o
3 7 9 8.209 8.914 0.747 107.875 o
3 7 10 9.964 11.559 0.888 77.196 o
3 7 11 21.720 22.290 1.292 34.753 o
3 8 0 78.427 79.782 1.151 15.372 o
3 8 1 41.486 42.188 0.798 40.531 o
3 8 2 89.520 87.919 1.262 12.520 o
3 8 3 42.148 42.551 0.868 37.543 o
3 8 4 52.578 53.232 1.040 26.078 o
3 8 5 188.869 184.863 2.362 3.286 o
3 8 6 19.151 18.535 0.798 74.095 o
3 8 7 12.689 11.014 0.858 78.885 o
3 8 8 34.159 33.001 1.282 29.496 o
3 8 9 44.364 42.733 1.534 20.185 o
3 8 10 7.726 7.168 0.686 127.101 o
3 8 11 5.894 6.451 0.818 97.588 o
3 9 0 109.804 106.464 1.423 9.017 o
3 9 1 390.024 377.478 3.977 0.891 o
3 9 2 62.736 61.480 1.050 21.613 o
3 9 3 25.021 25.844 0.717 69.727 o
3 9 4 66.351 66.557 1.201 18.333 o
3 9 5 1.707 1.797 0.505 266.113 o
3 9 6 31.823 32.012 0.969 42.968 o
3 9 7 104.561 107.594 2.120 7.120 o
3 9 8 22.319 21.917 1.121 43.082 o
3 9 9 6.341 6.219 0.646 145.906 o
3 9 10 34.094 32.981 1.454 24.809 o
3 9 11 10.928 10.630 0.848 82.767 o
3 10 0 29.184 29.670 0.717 61.766 o
3 10 1 36.911 36.464 0.808 45.543 o
3 10 2 253.129 250.824 2.857 1.954 o
3 10 3 11.556 11.418 0.565 147.158 o
3 10 4 21.025 20.735 0.727 78.380 o
3 10 5 134.570 131.893 1.969 5.734 o
3 10 6 23.745 23.693 0.888 57.307 o
3 10 7 50.328 50.022 1.302 22.280 o
3 10 8 5.358 4.351 0.575 185.035 o
3 10 9 27.584 27.620 1.292 32.048 o
3 10 10 7.592 7.501 0.848 88.751 o
3 10 11 8.433 8.884 0.878 81.797 o
3 11 0 251.533 248.351 2.837 1.982 o
3 11 1 54.633 52.939 1.020 25.815 o
3 11 2 36.125 34.192 0.848 45.128 o
3 11 3 76.211 74.977 1.302 14.930 o
3 11 4 30.418 28.660 0.868 50.730 o
3 11 5 5.677 7.208 0.535 198.696 o
3 11 6 68.265 67.042 1.434 15.568 o
3 11 7 6.222 6.087 0.485 231.176 o
3 11 8 99.217 98.771 2.211 7.284 o
3 11 9 3.878 4.200 0.606 175.707 o
3 11 10 5.005 4.523 0.626 161.313 o
3 11 11 10.550 9.288 3.180 7.115 o
3 12 0 9.297 8.086 0.525 181.490 o
3 12 1 55.970 53.747 1.080 24.172 o
3 12 2 106.401 105.151 1.605 8.716 o
3 12 3 40.815 39.674 0.969 35.667 o
3 12 4 28.939 29.609 0.898 49.695 o
3 12 5 124.508 121.970 1.948 6.363 o
3 12 6 2.891 3.564 0.434 324.034 o
3 12 7 2.484 2.362 0.414 365.859 o
3 12 8 16.698 17.071 1.080 49.935 o
3 12 9 4.127 4.876 0.636 159.196 o
3 12 10 0.796 1.110 0.586 207.017 o
3 13 0 3.156 2.705 0.464 290.761 o
3 13 1 89.284 88.464 1.504 11.226 o
3 13 2 25.989 25.894 0.808 60.503 o
3 13 3 10.953 12.266 0.666 118.123 o
3 13 4 102.600 103.385 1.736 8.579 o
3 13 5 9.706 10.146 0.717 110.948 o
3 13 6 56.988 55.826 1.393 18.851 o
3 13 7 37.196 37.645 1.222 29.593 o
3 13 8 7.237 6.239 0.596 163.187 o
3 13 9 1.618 1.524 0.575 209.261 o
3 13 10 20.155 18.838 1.222 39.211 o
3 14 0 2.845 3.705 0.505 250.132 o
3 14 1 27.025 26.732 0.858 55.210 o
3 14 2 6.933 6.562 0.596 163.749 o
3 14 3 9.321 8.954 0.596 149.920 o
3 14 4 9.611 9.924 0.686 119.103 o
3 14 5 67.161 63.155 1.454 15.825 o
3 14 6 24.282 25.420 1.020 47.010 o
3 14 7 48.703 48.467 1.373 21.581 o
3 14 8 4.425 4.533 0.505 235.442 o
3 14 9 28.455 30.790 1.363 28.952 o
3 14 10 17.516 16.768 1.141 45.415 o
3 15 0 22.804 23.744 0.848 61.584 o
3 15 1 1.544 1.969 0.384 439.526 o
3 15 2 12.849 12.740 0.717 101.795 o
3 15 3 12.187 11.882 0.727 101.885 o
3 15 4 37.415 37.120 1.110 33.081 o
3 15 5 43.294 43.682 1.242 26.210 o
3 15 6 7.049 7.097 0.586 166.648 o
3 15 7 36.870 36.746 1.262 28.676 o
3 15 8 17.686 17.808 0.989 56.308 o
3 15 9 6.533 6.340 0.616 157.063 o
3 16 0 43.722 42.400 1.131 29.024 o
3 16 1 37.448 38.897 1.090 33.364 o
3 16 2 35.404 36.262 1.050 36.333 o
3 16 3 1.770 2.019 0.404 396.735 o
3 16 4 16.277 17.071 0.848 72.466 o
3 16 5 9.751 9.883 0.777 97.675 o
3 16 6 41.005 41.188 1.302 25.782 o
3 16 7 2.891 2.746 0.464 293.235 o
3 16 8 17.259 15.173 0.989 57.591 o
3 16 9 9.672 8.914 0.666 125.835 o
3 17 0 41.251 41.784 1.161 29.204 o
3 17 1 30.861 29.821 0.999 42.730 o
3 17 2 28.062 28.186 0.999 44.948 o
3 17 3 8.806 8.076 0.636 138.986 o
3 17 4 31.841 31.790 1.110 36.674 o
3 17 5 2.743 3.099 0.444 316.220 o
3 17 6 23.772 23.673 1.070 44.785 o
3 17 7 3.066 2.796 0.464 291.213 o
3 17 8 10.430 11.085 0.909 74.122 o
3 17 9 21.588 21.533 1.080 45.973 o
3 18 0 1.464 2.110 0.384 439.724 o
3 18 1 51.712 50.466 1.322 21.559 o
3 18 2 8.757 8.934 0.717 114.244 o
3 18 4 23.663 25.167 1.050 45.619 o
3 18 5 5.515 6.330 0.535 202.119 o
3 18 6 10.393 10.055 0.767 98.520 o
3 18 7 7.580 7.743 0.646 139.812 o
3 18 8 8.780 8.228 0.656 132.268 o
3 19 0 2.481 2.907 0.424 347.188 o
3 19 1 18.592 19.484 0.919 61.261 o
3 19 2 6.158 5.461 0.545 195.072 o
3 19 3 9.708 10.166 0.828 87.992 o
3 19 4 17.277 16.667 0.939 61.719 o
3 19 5 12.107 10.469 0.777 93.386 o
3 19 6 21.258 21.543 1.080 46.152 o
3 19 7 20.910 20.584 1.090 45.966 o
3 19 8 21.957 22.805 1.110 43.621 o
3 20 0 26.038 27.590 1.070 42.473 o
3 20 1 3.885 3.654 0.464 278.838 o
3 20 2 11.510 11.428 0.848 81.567 o
3 20 3 6.894 6.037 0.525 200.889 o
3 20 4 20.661 20.584 1.010 51.628 o
3 20 5 1.965 2.796 0.474 291.046 o
3 20 6 61.020 62.681 1.656 14.688 o
3 20 7 10.189 9.055 0.757 101.855 o
3 21 0 29.366 30.003 1.151 36.488 o
3 21 1 63.611 66.860 1.625 14.405 o
3 21 3 1.894 1.595 0.444 335.583 o
3 21 4 23.887 25.420 1.121 41.460 o
3 21 5 3.273 3.533 0.495 256.341 o
3 21 6 5.205 5.704 0.535 205.713 o
3 21 7 4.983 5.138 0.515 222.106 o
3 22 0 3.838 4.038 0.495 249.854 o
3 22 1 64.615 61.237 1.625 14.627 o
3 22 2 2.865 2.776 0.464 293.347 o
3 22 3 6.533 6.309 0.555 185.421 o
3 22 4 6.810 6.885 0.626 151.074 o
3 22 5 15.311 14.941 0.999 58.171 o
3 22 6 5.837 5.088 0.515 216.660 o
3 23 1 14.987 15.274 0.959 62.211 o
3 23 2 9.951 9.691 0.878 79.712 o
3 23 3 39.552 39.321 1.373 24.744 o
3 23 4 9.950 9.934 0.868 81.140 o
3 23 5 2.954 3.725 0.485 267.482 o
3 24 0 8.989 7.965 0.656 132.046 o
3 24 1 26.869 29.468 1.201 35.507 o
3 24 2 26.260 27.227 1.171 37.516 o
3 24 3 6.925 8.399 0.727 115.995 o
3 24 4 0.963 1.080 0.444 350.525 o
3 25 0 27.334 29.215 1.434 27.287 o
3 25 1 6.184 7.703 0.777 105.289 o
3 25 2 4.499 4.482 0.575 188.708 o
4 0 0 379.854 387.917 3.856 0.914 o
4 0 1 1.450 1.444 0.303 676.917 o
4 0 2 11.150 10.610 0.444 201.079 o
4 0 3 4.774 4.634 0.394 340.927 o
4 0 4 74.481 76.410 1.181 16.083 o
4 0 5 28.435 27.610 0.767 60.039 o
4 0 7 138.722 136.789 2.080 5.318 o
4 0 8 41.429 43.853 2.090 13.141 o
4 0 9 18.618 19.050 1.676 23.157 o
4 0 11 28.424 27.610 2.160 13.790 o
4 1 0 379.831 382.122 3.846 0.922 o
4 1 1 143.198 146.905 1.686 5.590 o
4 1 2 262.096 261.243 2.806 1.862 o
4 1 3 221.915 222.003 2.463 2.523 o
4 1 4 123.929 122.596 1.625 7.088 o
4 1 5 22.416 22.765 0.707 76.974 o
4 1 6 88.903 87.475 1.494 11.365 o
4 1 7 10.163 9.338 0.727 108.436 o
4 1 8 18.951 19.433 1.252 38.011 o
4 1 9 12.404 13.578 1.514 29.248 o
4 1 10 80.561 82.235 3.220 5.226 o
4 2 0 39.657 39.815 0.697 46.768 o
4 2 1 33.227 34.223 0.656 58.233 o
4 2 2 10.516 9.580 0.444 209.642 o
4 2 3 39.936 37.988 0.777 43.935 o
4 2 4 34.902 33.728 0.787 49.322 o
4 2 5 5.917 6.128 0.495 226.221 o
4 2 6 14.268 15.153 0.686 102.376 o
4 2 7 12.922 12.700 0.848 79.072 o
4 2 8 13.774 13.588 0.909 69.638 o
4 2 9 12.371 13.174 1.484 30.394 o
4 2 10 14.241 14.063 1.676 24.003 o
4 2 11 3.100 3.140 1.514 31.335 o
4 3 0 1.759 1.736 0.323 588.327 o
4 3 1 147.508 148.944 1.736 5.327 o
4 3 2 73.315 74.280 1.080 17.369 o
4 3 3 459.555 458.522 4.644 0.639 o
4 3 4 96.048 95.632 1.393 10.758 o
4 3 5 166.818 162.017 2.090 4.175 o
4 3 6 26.940 25.450 0.838 57.385 o
4 3 7 11.816 11.983 0.818 85.638 o
4 3 8 11.990 11.690 0.898 73.634 o
4 3 9 23.118 23.946 1.201 38.067 o
4 3 10 4.124 3.079 1.444 34.280 o
4 3 11 9.542 8.934 1.625 26.295 o
4 4 0 35.885 36.575 0.697 51.795 o
4 4 1 13.091 11.993 0.464 174.972 o
4 4 2 193.227 197.673 2.221 3.204 o
4 4 3 95.550 93.996 1.333 11.160 o
4 4 4 34.062 34.707 0.808 48.566 o
4 4 5 28.344 28.276 0.798 57.537 o
4 4 6 12.217 11.731 0.666 115.601 o
4 4 7 64.671 64.528 1.575 14.893 o
4 4 8 28.094 28.892 1.181 35.978 o
4 4 9 56.242 58.734 1.706 14.991 o
4 4 10 30.505 29.973 1.363 28.514 o
4 4 11 34.040 32.698 2.271 12.201 o
4 5 0 15.340 15.244 0.505 142.095 o
4 5 1 59.374 59.339 0.939 24.532 o
4 5 2 137.150 134.225 1.686 6.080 o
4 5 3 108.930 107.201 1.474 8.894 o
4 5 4 85.028 86.314 1.343 12.702 o
4 5 5 82.687 83.719 1.403 12.768 o
4 5 6 139.627 136.497 1.999 5.423 o
4 5 7 15.578 16.223 0.909 66.619 o
4 5 8 4.468 4.361 0.545 207.364 o
4 5 9 13.924 13.750 1.020 57.673 o
4 5 10 59.887 57.209 1.817 13.584 o
4 5 11 12.812 13.013 1.373 34.934 o
4 6 0 127.783 130.177 1.615 6.725 o
4 6 1 42.812 42.995 0.818 38.695 o
4 6 2 31.697 31.971 0.727 56.834 o
4 6 3 5.064 5.361 0.434 287.475 o
4 6 4 54.716 55.432 1.070 24.473 o
4 6 5 13.108 13.629 0.626 120.622 o
4 6 6 41.334 40.835 1.070 31.944 o
4 6 7 20.042 19.938 0.858 65.534 o
4 6 8 9.799 8.944 0.767 100.472 o
4 6 9 37.939 35.848 1.454 23.674 o
4 6 10 28.498 27.863 1.363 29.332 o
4 7 0 87.896 87.091 1.252 12.828 o
4 7 1 244.419 242.647 2.705 2.106 o
4 7 2 180.727 175.040 2.120 3.704 o
4 7 3 59.740 59.773 1.070 22.374 o
4 7 4 42.983 42.480 0.949 34.504 o
4 7 5 35.175 34.818 0.939 41.407 o
4 7 6 42.356 39.967 1.080 31.404 o
4 7 7 26.781 25.874 0.969 48.332 o
4 7 8 33.606 32.254 1.302 29.161 o
4 7 9 4.941 5.542 0.636 155.438 o
4 7 10 16.466 15.435 1.121 47.595 o
4 7 11 5.465 6.693 0.686 133.339 o
4 8 0 136.192 130.944 1.686 6.190 o
4 8 1 42.604 42.470 0.858 37.635 o
4 8 2 160.427 159.594 1.989 4.469 o
4 8 3 87.488 86.122 1.373 12.250 o
4 8 4 8.344 8.823 0.535 179.806 o
4 8 5 46.598 47.679 1.090 28.049 o
4 8 6 56.384 53.626 1.272 20.950 o
4 8 7 52.652 51.092 1.312 21.443 o
4 8 8 3.963 3.695 0.555 205.444 o
4 8 9 82.449 84.416 2.110 8.896 o
4 8 10 14.241 15.355 1.121 48.715 o
4 8 11 21.796 20.392 1.282 35.473 o
4 9 0 131.027 128.744 1.706 6.428 o
4 9 1 3.850 4.200 0.414 332.345 o
4 9 2 5.048 5.573 0.454 267.635 o
4 9 3 31.325 31.608 0.828 51.129 o
4 9 4 2.239 1.423 0.495 273.403 o
4 9 5 46.228 44.419 1.110 28.279 o
4 9 6 139.194 134.245 2.100 5.311 o
4 9 7 6.338 6.168 0.606 162.408 o
4 9 8 92.228 88.242 2.100 8.285 o
4 9 9 15.748 16.859 1.110 48.307 o
4 9 11 8.739 9.752 0.868 82.612 o
4 10 0 68.623 68.334 1.181 17.916 o
4 10 1 34.342 33.839 0.828 47.647 o
4 10 2 39.421 40.744 0.919 37.898 o
4 10 3 17.324 16.728 0.676 96.035 o
4 10 4 33.664 35.676 0.949 41.629 o
4 10 5 24.199 26.853 0.888 55.483 o
4 10 6 27.588 26.126 0.979 47.081 o
4 10 7 42.404 43.460 1.232 26.747 o
4 10 8 19.271 18.969 0.989 54.729 o
4 10 9 17.914 19.716 1.151 43.915 o
4 10 10 14.499 14.941 1.121 48.690 o
4 11 0 12.294 12.518 0.616 127.337 o
4 11 1 267.242 263.352 3.069 1.751 o
4 11 2 18.624 18.484 0.697 88.510 o
4 11 3 30.267 29.357 0.858 51.184 o
4 11 4 22.826 24.279 0.838 62.173 o
4 11 5 8.669 9.772 0.666 127.368 o
4 11 6 35.030 36.141 1.090 35.029 o
4 11 7 50.614 51.566 1.383 20.677 o
4 11 8 9.785 8.763 0.747 105.079 o
4 11 10 6.529 6.996 0.697 127.130 o
4 12 0 241.974 237.680 2.948 2.066 o
4 12 1 67.433 66.992 1.262 17.429 o
4 12 2 46.549 45.782 1.060 29.146 o
4 12 3 41.672 41.572 1.060 31.948 o
4 12 4 68.802 68.203 1.383 15.879 o
4 12 5 19.541 19.110 0.878 64.458 o
4 12 6 61.290 62.499 1.464 16.670 o
4 12 7 36.965 39.613 1.232 29.053 o
4 12 8 0.347 0.838 0.444 360.009 o
4 12 9 23.514 23.592 1.302 33.566 o
4 12 10 1.422 1.605 0.586 203.151 o
4 13 0 67.354 68.425 1.302 16.897 o
4 13 1 44.385 42.470 1.050 30.921 o
4 13 3 12.503 12.175 0.707 105.195 o
4 13 4 25.838 25.793 0.929 51.679 o
4 13 5 6.303 6.653 0.596 166.083 o
4 13 6 48.679 48.780 1.322 22.454 o
4 13 7 10.541 10.408 0.737 104.351 o
4 13 8 53.216 52.020 1.504 18.334 o
4 13 9 8.890 9.207 0.767 101.797 o
4 13 10 9.891 8.601 0.727 109.731 o
4 14 0 3.569 2.786 0.374 407.986 o
4 14 1 45.450 45.640 1.121 28.092 o
4 14 2 13.933 14.254 0.737 94.419 o
4 14 3 23.304 22.250 0.888 58.373 o
4 14 4 8.347 9.096 0.636 138.825 o
4 14 5 8.904 8.409 0.646 134.857 o
4 14 6 12.588 12.357 0.828 82.742 o
4 14 7 30.836 30.296 1.171 34.996 o
4 14 8 34.034 33.768 1.262 30.038 o
4 14 9 10.223 11.660 0.909 74.043 o
4 15 0 12.250 12.498 0.717 103.247 o
4 15 1 45.213 44.499 1.161 27.395 o
4 15 2 14.886 14.880 0.777 85.544 o
4 15 3 73.669 72.816 1.514 13.745 o
4 15 4 42.309 39.583 1.191 28.409 o
4 15 5 2.156 1.938 0.414 374.236 o
4 15 6 53.624 54.050 1.464 18.651 o
4 15 7 1.460 2.100 0.444 337.836 o
4 15 8 1.872 2.221 0.464 306.436 o
4 15 9 27.103 26.278 1.161 37.817 o
4 16 0 89.538 89.504 1.676 10.293 o
4 16 1 53.507 51.859 1.282 21.658 o
4 16 2 17.987 16.354 0.838 72.090 o
4 16 3 26.995 27.035 1.010 45.407 o
4 16 4 53.820 53.323 1.393 19.698 o
4 16 5 20.675 20.968 0.989 52.997 o
4 16 6 16.908 18.080 0.979 57.670 o
4 16 7 2.872 3.331 0.474 279.917 o
4 16 8 10.925 9.712 0.787 93.955 o
4 16 9 1.486 2.433 0.464 309.368 o
4 17 0 0.946 1.171 0.374 484.411 o
4 17 1 17.455 16.849 0.868 68.897 o
4 17 2 20.030 19.140 0.909 61.054 o
4 17 3 1.545 0.949 0.404 410.150 o
4 17 4 60.594 58.885 1.504 16.604 o
4 17 5 9.445 10.247 0.808 91.958 o
4 17 6 40.899 41.885 1.353 24.557 o
4 17 7 9.756 9.308 0.777 98.135 o
4 18 0 1.937 2.019 0.404 393.844 o
4 18 1 31.307 30.659 1.070 38.922 o
4 18 2 5.923 6.047 0.545 194.758 o
4 18 3 20.139 21.372 0.989 53.237 o
4 18 4 1.875 1.565 0.424 365.495 o
4 18 5 1.794 2.282 0.454 319.383 o
4 18 6 25.680 26.308 1.131 39.881 o
4 18 7 6.168 5.643 0.535 200.350 o
4 18 8 16.282 16.102 0.989 57.969 o
4 19 0 8.718 7.168 0.666 130.744 o
4 19 1 40.094 42.127 1.272 26.639 o
4 19 2 10.506 11.074 0.838 84.649 o
4 19 3 32.221 34.647 1.191 32.858 o
4 19 4 9.080 8.409 0.646 134.337 o
4 19 5 5.464 5.391 0.525 211.474 o
4 19 6 36.635 36.666 1.302 27.634 o
4 19 7 14.206 12.791 0.919 68.404 o
4 20 1 31.161 32.304 1.181 34.080 o
4 20 2 7.692 8.349 0.626 145.663 o
4 20 3 12.992 13.053 0.888 73.233 o
4 20 4 22.612 22.280 1.090 44.601 o
4 20 5 28.662 28.721 1.191 35.368 o
4 20 6 1.122 1.837 0.454 329.629 o
4 20 7 1.377 1.928 0.454 326.166 o
4 21 0 7.151 7.894 0.626 148.226 o
4 21 1 8.088 7.642 0.707 119.818 o
4 21 2 7.901 9.409 0.828 90.889 o
4 21 3 33.748 33.385 1.252 30.512 o
4 21 4 18.675 19.887 1.050 50.174 o
4 21 5 1.576 2.201 0.464 309.642 o
4 21 6 22.928 22.250 1.110 43.271 o
4 22 1 17.334 14.123 0.969 59.799 o
4 22 2 8.431 9.601 0.666 128.236 o
4 22 3 27.096 25.157 1.171 37.600 o
4 22 4 1.853 2.070 0.495 273.921 o
4 22 5 1.119 1.070 0.454 334.135 o
4 23 0 3.949 4.735 0.525 223.033 o
4 23 1 2.320 2.160 0.474 290.688 o
4 23 2 18.274 17.525 1.030 52.687 o
4 23 3 1.005 0.979 0.454 335.993 o
4 23 4 63.395 63.246 1.646 14.463 o
4 24 0 21.573 21.594 1.090 45.339 o
4 24 1 19.251 19.383 1.050 49.977 o
4 24 2 1.697 1.595 0.454 324.402 o
4 24 3 14.962 13.790 0.969 61.803 o
4 25 1 4.905 5.169 0.586 179.889 o
5 0 1 5.663 5.906 0.414 297.259 o
5 0 2 328.978 327.810 3.483 1.205 o
5 0 3 31.512 30.851 0.757 55.679 o
5 0 5 7.822 7.006 0.565 172.623 o
5 0 6 47.507 46.953 1.151 26.484 o
5 0 7 1.225 1.474 0.394 430.711 o
5 0 8 37.429 36.312 1.171 31.276 o
5 0 10 74.944 74.361 3.130 5.655 o
5 0 11 5.230 3.705 1.696 24.871 o
5 1 0 39.842 39.765 0.767 43.739 o
5 1 1 135.159 132.388 1.646 6.275 o
5 1 2 173.536 167.852 2.039 4.001 o
5 1 3 197.248 197.007 2.352 3.065 o
5 1 4 71.545 69.334 1.201 17.060 o
5 1 5 188.595 184.590 2.372 3.286 o
5 1 6 46.666 45.055 1.110 28.012 o
5 1 7 29.437 29.649 0.999 43.644 o
5 1 8 47.692 47.346 1.312 23.050 o
5 1 9 30.568 29.811 1.141 36.432 o
5 1 10 5.375 5.169 0.929 78.482 o
5 1 11 24.192 23.602 2.029 15.836 o
5 2 0 42.257 43.207 0.828 38.638 o
5 2 1 91.726 90.049 1.282 12.029 o
5 2 3 23.442 24.269 0.686 76.393 o
5 2 4 42.067 43.298 0.939 35.078 o
5 2 5 32.319 31.558 0.888 46.928 o
5 2 6 12.298 10.994 0.697 109.146 o
5 2 7 16.561 16.586 0.848 72.416 o
5 2 8 2.919 3.220 0.434 325.849 o
5 2 9 35.011 35.182 1.413 25.352 o
5 2 10 2.534 2.817 0.596 189.465 o
5 2 11 10.905 12.175 1.656 25.055 o
5 3 0 231.089 228.756 2.554 2.350 o
5 3 1 386.229 377.882 3.877 0.908 o
5 3 2 252.369 250.057 2.827 1.972 o
5 3 3 9.502 9.479 0.515 181.288 o
5 3 4 29.871 28.085 0.808 55.390 o
5 3 5 15.465 15.960 0.676 100.833 o
5 3 6 55.173 53.494 1.232 21.886 o
5 3 7 3.991 3.988 0.434 307.897 o
5 3 8 0.442 0.686 0.414 412.604 o
5 3 9 6.698 5.451 0.626 153.891 o
5 3 10 50.071 50.688 1.716 16.120 o
5 3 11 17.375 16.223 1.181 43.085 o
5 4 0 62.753 60.409 1.020 22.166 o
5 4 1 5.195 5.249 0.414 307.296 o
5 4 2 86.978 85.022 1.292 12.840 o
5 4 3 1.292 1.343 0.414 392.881 o
5 4 4 16.741 17.131 0.666 98.606 o
5 4 5 72.540 72.322 1.353 15.264 o
5 4 6 52.332 49.335 1.201 23.683 o
5 4 7 110.545 106.655 1.878 7.564 o
5 4 8 20.400 19.332 0.969 55.395 o
5 4 9 5.038 6.168 0.646 149.999 o
5 4 10 24.457 24.370 1.292 33.553 o
5 4 11 11.969 10.893 0.919 71.402 o
5 5 0 70.938 72.352 1.131 17.564 o
5 5 1 36.697 35.333 0.777 47.601 o
5 5 2 42.568 42.228 0.878 37.056 o
5 5 3 68.448 68.082 1.181 17.976 o
5 5 4 7.263 6.198 0.515 204.062 o
5 5 5 60.202 59.036 1.242 19.928 o
5 5 6 81.145 79.570 1.545 12.281 o
5 5 7 9.907 10.267 0.676 120.660 o
5 5 8 140.979 139.020 2.322 4.842 o
5 5 9 15.011 14.063 1.070 52.525 o
5 5 10 31.309 29.750 1.454 25.771 o
5 6 1 73.542 70.434 1.161 16.965 o
5 6 2 6.680 6.532 0.464 240.279 o
5 6 3 33.776 34.505 0.848 46.798 o
5 6 4 28.040 28.155 0.838 55.031 o
5 6 5 18.874 18.464 0.787 75.745 o
5 6 6 12.948 13.316 0.737 97.077 o
5 6 7 19.187 20.836 0.909 61.049 o
5 6 9 27.476 27.025 1.292 32.176 o
5 6 10 5.848 6.552 0.686 132.555 o
5 6 11 38.505 39.391 1.534 21.529 o
5 7 0 11.243 11.670 0.545 154.941 o
5 7 1 155.795 152.881 1.948 4.734 o
5 7 2 13.989 12.821 0.586 129.618 o
5 7 3 64.851 63.559 1.191 19.072 o
5 7 4 29.990 29.861 0.868 50.587 o
5 7 5 34.624 34.202 0.969 40.597 o
5 7 6 105.525 103.819 1.817 8.112 o
5 7 7 8.998 9.631 0.747 105.735 o
5 7 8 5.051 5.209 0.495 236.015 o
5 7 9 9.195 9.449 0.848 85.611 o
5 7 10 17.978 17.687 1.181 42.525 o
5 7 11 2.074 2.403 0.596 192.247 o
5 8 0 16.088 16.183 0.616 111.052 o
5 8 1 2.785 3.170 0.424 341.132 o
5 8 2 29.159 28.902 0.798 56.385 o
5 8 3 17.700 18.444 0.686 91.872 o
5 8 4 89.790 88.716 1.524 11.061 o
5 8 5 51.687 49.799 1.201 23.796 o
5 8 6 22.465 21.775 0.909 57.671 o
5 8 7 100.893 99.326 1.888 8.276 o
5 8 8 2.661 2.917 0.454 306.160 o
5 8 9 0.621 1.100 0.575 214.985 o
5 8 10 6.097 6.915 0.686 131.477 o
5 9 0 25.575 25.319 0.747 66.519 o
5 9 1 57.541 57.825 1.121 22.479 o
5 9 2 37.603 37.120 0.919 40.050 o
5 9 3 8.696 8.995 0.596 152.193 o
5 9 4 1.990 2.645 0.384 423.308 o
5 9 5 11.571 10.832 0.707 108.613 o
5 9 6 21.245 20.877 0.888 60.951 o
5 9 7 10.195 11.307 0.767 97.796 o
5 9 8 24.102 23.946 1.060 45.117 o
5 9 9 0.662 1.312 0.444 352.894 o
5 9 10 33.499 32.426 1.423 25.768 o
5 10 0 37.658 38.190 0.929 39.292 o
5 10 1 12.380 12.609 0.616 126.932 o
5 10 2 0.577 1.383 0.474 311.555 o
5 10 3 44.710 42.904 1.060 30.427 o
5 10 4 114.680 111.047 1.817 7.401 o
5 10 5 19.576 18.787 0.838 68.804 o
5 10 6 66.692 68.405 1.514 14.936 o
5 10 7 2.034 1.999 0.424 360.015 o
5 10 8 2.032 2.039 0.444 331.143 o
5 10 9 21.018 21.149 1.070 47.042 o
5 11 0 36.090 36.544 0.949 39.896 o
5 11 1 65.618 67.789 1.282 17.476 o
5 11 2 16.219 16.132 0.727 90.332 o
5 11 3 27.109 25.692 0.888 53.458 o
5 11 4 34.505 34.334 1.030 38.064 o
5 11 5 19.905 20.231 0.888 62.555 o
5 11 6 77.690 79.398 1.666 11.866 o
5 11 7 4.278 4.230 0.474 262.986 o
5 11 8 10.993 12.609 0.888 75.564 o
5 11 9 15.086 15.385 0.989 59.118 o
5 11 10 1.187 2.009 0.565 217.361 o
5 12 0 1.483 1.605 0.515 258.801 o
5 12 1 22.071 21.553 0.818 66.411 o
5 12 2 125.185 123.333 1.918 6.370 o
5 12 3 28.071 27.237 0.929 49.413 o
5 12 4 83.466 84.991 1.615 11.348 o
5 12 5 0.405 0.959 0.384 475.550 o
5 12 7 13.796 13.144 0.798 85.289 o
5 12 8 8.568 8.016 0.646 136.440 o
5 12 9 0.995 1.696 0.454 331.927 o
5 12 10 5.398 5.825 0.535 204.243 o
5 13 0 12.242 12.114 0.707 105.812 o
5 13 1 21.271 18.828 0.838 66.850 o
5 13 3 19.061 18.979 0.848 68.186 o
5 13 4 3.461 4.361 0.434 312.040 o
5 13 5 17.661 17.616 0.909 63.971 o
5 13 6 66.201 66.689 1.595 14.373 o
5 13 7 13.638 16.082 0.929 66.252 o
5 13 8 32.273 32.183 1.262 30.863 o
5 13 9 8.359 8.702 0.666 129.640 o
5 14 0 51.855 52.121 1.252 22.539 o
5 14 1 16.116 16.041 0.787 81.341 o
5 14 2 6.977 7.491 0.666 135.057 o
5 14 3 46.732 46.680 1.222 25.226 o
5 14 4 81.686 85.405 1.716 10.920 o
5 14 5 40.962 41.915 1.242 27.168 o
5 14 6 53.943 53.464 1.464 18.646 o
5 14 7 5.435 6.350 0.545 196.574 o
5 14 8 8.518 8.086 0.656 133.209 o
5 14 9 6.658 6.733 0.555 183.745 o
5 15 0 16.163 15.254 0.828 76.267 o
5 15 1 215.887 215.956 2.907 2.421 o
5 15 2 3.269 3.049 0.404 363.234 o
5 15 3 3.204 3.695 0.434 319.289 o
5 15 4 19.502 20.513 0.969 55.630 o
5 15 5 1.383 1.302 0.424 374.726 o
5 15 6 13.382 15.153 0.919 68.068 o
5 15 7 17.677 18.151 1.010 54.496 o
5 15 8 8.183 8.742 0.656 133.229 o
5 15 9 2.067 2.605 0.474 290.987 o
5 16 0 4.223 4.543 0.444 291.159 o
5 16 1 59.361 60.854 1.434 17.468 o
5 16 2 58.975 60.086 1.454 17.354 o
5 16 3 50.820 50.466 1.373 20.913 o
5 16 4 20.426 22.017 0.999 52.045 o
5 16 5 18.070 18.565 0.949 59.294 o
5 16 6 4.842 5.280 0.525 215.677 o
5 16 7 8.618 7.793 0.757 105.778 o
5 16 8 10.868 11.842 0.909 73.325 o
5 17 0 11.151 10.408 0.697 112.376 o
5 17 1 4.122 4.220 0.454 283.692 o
5 17 2 14.749 14.598 0.868 73.101 o
5 17 3 22.941 23.552 1.020 48.451 o
5 17 4 8.860 8.187 0.697 120.217 o
5 17 5 3.029 3.644 0.485 267.184 o
5 17 6 52.975 52.353 1.524 18.069 o
5 17 7 4.212 4.866 0.525 220.941 o
5 17 8 58.243 58.411 1.585 16.069 o
5 18 0 6.303 6.229 0.656 142.267 o
5 18 1 8.364 7.642 0.697 122.021 o
5 18 2 10.926 11.468 0.828 85.516 o
5 18 3 23.905 23.764 1.070 44.686 o
5 18 4 23.910 25.319 1.090 43.113 o
5 18 5 28.968 29.286 1.171 35.962 o
5 18 6 7.772 7.188 0.646 140.072 o
5 18 7 2.501 2.907 0.474 285.403 o
5 19 1 52.365 53.161 1.484 18.664 o
5 19 2 30.610 30.104 1.141 36.350 o
5 19 3 3.788 4.391 0.505 240.588 o
5 19 4 74.174 75.108 1.787 11.606 o
5 19 5 2.818 3.119 0.485 271.287 o
5 19 6 5.165 5.179 0.525 213.977 o
5 20 1 50.701 51.263 1.454 19.578 o
5 20 2 1.998 2.140 0.454 317.873 o
5 20 3 54.902 56.109 1.565 16.954 o
5 20 5 12.395 11.832 0.949 66.902 o
5 21 0 1.073 0.909 0.454 335.613 o
5 21 1 3.932 3.483 0.485 260.155 o
5 21 2 40.792 38.755 1.322 25.685 o
5 21 3 7.983 8.197 0.666 131.343 o
5 21 4 42.535 43.813 1.413 22.676 o
5 21 5 9.986 8.742 0.666 125.228 o
5 22 0 8.765 7.864 0.646 136.079 o
5 22 1 0.668 0.898 0.464 326.323 o
5 22 2 0.983 1.757 0.454 331.711 o
5 22 3 4.473 4.765 0.515 226.768 o
5 22 4 13.200 11.640 0.949 66.301 o
5 23 1 1.728 1.868 0.454 322.486 o
5 23 2 5.923 5.310 0.586 175.192 o
5 23 3 9.173 8.591 0.646 133.795 o
5 24 0 3.157 2.039 0.464 294.126 o
5 24 1 13.274 14.517 0.949 65.019 o
5 24 2 6.646 7.299 0.919 78.007 o
6 0 0 138.455 132.873 1.746 5.951 o
6 0 1 40.180 39.068 0.868 39.809 o
6 0 2 18.160 18.959 0.656 95.272 o
6 0 3 11.352 12.114 0.596 136.918 o
6 0 4 0.628 1.030 0.485 300.351 o
6 0 5 15.558 14.042 0.747 90.003 o
6 0 6 52.657 50.001 1.242 22.781 o
6 0 7 17.101 17.414 0.868 68.975 o
6 0 8 27.127 27.964 1.080 41.277 o
6 0 9 36.702 38.563 1.312 27.077 o
6 0 10 3.635 4.876 0.525 224.590 o
6 0 11 5.871 7.349 0.636 149.472 o
6 1 0 65.083 65.528 1.121 19.642 o
6 1 1 119.814 117.104 1.615 7.483 o
6 1 2 113.177 112.541 1.615 8.006 o
6 1 3 97.722 97.974 1.514 9.985 o
6 1 4 95.203 92.381 1.545 10.307 o
6 1 5 64.966 63.872 1.322 17.510 o
6 1 6 100.475 99.326 1.757 8.778 o
6 1 7 1.843 2.211 0.404 393.820 o
6 1 8 1.057 1.232 0.424 380.158 o
6 1 9 0.989 1.100 0.444 350.058 o
6 1 10 40.313 42.965 1.383 23.902 o
6 1 11 28.029 29.276 1.383 28.632 o
6 2 0 4.589 4.785 0.444 285.876 o
6 2 1 85.001 84.628 1.333 12.868 o
6 2 2 178.168 171.961 2.181 3.737 o
6 2 3 17.204 16.334 0.676 96.700 o
6 2 4 20.284 20.645 0.757 75.903 o
6 2 5 18.291 19.322 0.798 74.713 o
6 2 6 72.875 71.100 1.494 14.115 o
6 2 7 48.800 49.083 1.312 22.574 o
6 2 8 13.159 14.567 0.868 74.896 o
6 2 9 11.131 11.286 0.868 79.036 o
6 2 10 44.924 45.267 1.444 21.446 o
6 2 11 2.916 4.240 0.616 174.121 o
6 3 0 31.561 31.295 0.787 53.500 o
6 3 1 76.925 75.209 1.252 15.204 o
6 3 2 2.940 3.271 0.434 325.264 o
6 3 3 199.054 196.805 2.443 2.986 o
6 3 4 55.661 55.796 1.171 22.450 o
6 3 5 106.701 104.182 1.746 8.261 o
6 3 6 56.471 54.918 1.312 20.184 o
6 3 7 12.156 11.609 0.798 88.818 o
6 3 8 49.183 48.649 1.373 21.457 o
6 3 9 12.167 11.074 0.818 85.780 o
6 3 10 1.208 1.595 0.485 292.452 o
6 4 0 9.529 9.812 0.515 180.219 o
6 4 1 86.481 86.495 1.373 12.344 o
6 4 2 0.962 0.848 0.464 323.411 o
6 4 3 66.307 65.659 1.232 18.097 o
6 4 4 1.932 0.898 0.575 209.257 o
6 4 5 19.906 18.757 0.808 71.796 o
6 4 6 18.664 19.302 0.868 66.297 o
6 4 7 7.649 8.036 0.656 135.759 o
6 4 8 8.125 7.662 0.697 122.560 o
6 4 9 9.253 8.864 0.767 101.471 o
6 4 10 5.697 6.945 0.565 182.702 o
6 5 0 77.346 75.552 1.272 14.954 o
6 5 1 105.236 103.274 1.545 9.072 o
6 5 2 48.317 46.720 1.010 29.503 o
6 5 3 4.210 4.482 0.525 222.175 o
6 5 4 37.542 36.181 0.989 37.573 o
6 5 5 4.060 4.109 0.414 330.050 o
6 5 6 78.946 78.217 1.595 12.258 o
6 5 7 19.879 20.342 0.919 59.726 o
6 5 8 3.135 3.352 0.464 287.732 o
6 5 9 2.596 2.675 0.464 296.597 o
6 5 10 49.649 51.021 1.504 19.026 o
6 6 0 70.053 69.697 1.232 17.007 o
6 6 1 9.596 9.358 0.535 172.058 o
6 6 2 8.903 9.378 0.565 162.485 o
6 6 3 23.636 24.057 0.798 65.054 o
6 6 4 68.003 65.800 1.343 16.600 o
6 6 5 42.098 43.056 1.131 29.492 o
6 6 6 69.580 72.594 1.555 13.939 o
6 6 7 95.108 96.914 1.878 8.740 o
6 6 8 11.975 12.992 0.888 74.331 o
6 6 9 11.070 12.912 0.909 72.606 o
6 6 10 7.948 8.470 0.666 131.066 o
6 7 0 86.134 83.366 1.403 12.387 o
6 7 1 60.512 60.288 1.171 20.676 o
6 7 2 17.986 17.707 0.707 88.881 o
6 7 3 56.093 56.593 1.191 21.915 o
6 7 4 5.051 4.846 0.424 300.896 o
6 7 5 11.243 9.974 0.707 110.249 o
6 7 6 6.872 6.229 0.485 225.720 o
6 7 7 1.565 2.282 0.434 349.655 o
6 7 8 50.725 52.444 1.454 19.464 o
6 7 9 6.666 6.935 0.565 178.144 o
6 7 10 20.953 22.310 1.121 43.658 o
6 8 0 59.171 58.249 1.171 21.247 o
6 8 1 53.323 52.172 1.110 24.670 o
6 8 2 47.084 45.943 1.080 28.427 o
6 8 3 23.805 22.492 0.818 63.900 o
6 8 4 17.233 16.607 0.777 80.719 o
6 8 6 11.463 10.640 0.777 94.283 o
6 8 7 18.416 18.706 0.939 59.871 o
6 8 8 0.260 0.717 0.464 331.762 o
6 8 9 27.452 29.720 1.181 36.070 o
6 8 10 0.916 1.555 0.454 333.671 o
6 9 1 1.583 1.444 0.515 258.663 o
6 9 2 6.412 5.381 0.575 177.887 o
6 9 3 26.048 24.965 0.888 54.688 o
6 9 4 40.330 39.270 1.110 31.460 o
6 9 5 33.740 33.132 1.080 36.703 o
6 9 6 74.073 74.654 1.646 12.610 o
6 9 7 5.072 5.007 0.555 196.183 o
6 9 8 2.612 3.099 0.474 283.447 o
6 9 9 5.133 5.754 0.545 199.832 o
6 9 10 3.861 4.482 0.515 231.884 o
6 10 0 89.226 86.879 1.555 11.045 o
6 10 1 1.020 1.444 0.353 530.419 o
6 10 2 107.739 104.959 1.746 8.174 o
6 10 3 0.805 1.272 0.374 486.628 o
6 10 4 48.678 47.468 1.242 24.158 o
6 10 5 2.097 2.251 0.394 406.557 o
6 10 6 12.859 12.498 0.858 77.816 o
6 10 7 56.771 57.007 1.504 17.346 o
6 10 8 6.614 7.723 0.666 135.736 o
6 10 9 40.918 41.632 1.393 23.699 o
6 11 1 27.105 26.328 0.898 52.500 o
6 11 2 3.219 3.654 0.414 345.206 o
6 11 3 6.562 6.723 0.525 200.825 o
6 11 4 2.371 2.443 0.394 399.734 o
6 11 5 20.223 18.999 0.919 60.017 o
6 11 6 33.561 32.607 1.161 33.818 o
6 11 7 4.956 5.037 0.515 222.624 o
6 11 8 18.458 17.394 1.030 52.610 o
6 11 9 5.747 6.491 0.616 159.622 o
6 12 0 63.418 63.297 1.353 17.498 o
6 12 1 12.597 12.619 0.757 94.531 o
6 12 2 29.641 30.094 1.020 42.358 o
6 12 3 22.119 20.382 0.898 59.468 o
6 12 4 27.629 26.863 1.010 45.067 o
6 12 5 23.186 22.765 0.989 50.593 o
6 12 6 38.538 39.805 1.262 27.699 o
6 12 7 16.765 17.212 1.010 55.450 o
6 12 8 1.396 2.372 0.474 298.602 o
6 12 9 34.533 35.999 1.302 28.338 o
6 13 0 20.201 21.200 0.898 60.869 o
6 13 1 119.915 118.093 1.969 6.597 o
6 13 2 10.182 10.620 0.676 119.529 o
6 13 3 4.093 4.321 0.434 304.688 o
6 13 4 3.834 4.593 0.464 274.796 o
6 13 5 8.791 9.368 0.626 140.382 o
6 13 6 34.530 34.152 1.242 30.447 o
6 13 7 16.396 15.274 0.979 59.127 o
6 13 8 10.157 10.317 0.747 102.954 o
6 13 9 14.253 13.790 0.949 64.498 o
6 14 0 8.848 9.136 0.646 133.949 o
6 14 1 38.794 40.633 1.171 29.995 o
6 14 2 92.147 89.978 1.777 9.600 o
6 14 3 46.790 47.235 1.322 23.089 o
6 14 4 40.029 38.987 1.242 27.903 o
6 14 5 20.959 22.240 1.040 48.762 o
6 14 6 13.424 12.942 0.939 66.701 o
6 14 7 12.329 13.598 0.949 66.210 o
6 14 8 15.158 15.072 0.979 60.151 o
6 15 0 26.168 28.115 1.020 45.010 o
6 15 1 18.104 18.323 0.888 65.273 o
6 15 2 1.212 1.010 0.404 415.602 o
6 15 3 31.439 31.749 1.131 36.043 o
6 15 4 4.101 3.745 0.474 266.735 o
6 15 5 2.076 1.878 0.444 331.595 o
6 15 6 40.795 42.783 1.363 24.249 o
6 15 7 3.005 3.463 0.495 258.780 o
6 15 8 39.816 40.744 1.363 24.737 o
6 16 0 6.804 7.198 0.646 142.991 o
6 16 1 10.836 11.589 0.787 92.635 o
6 16 2 7.978 6.875 0.586 163.263 o
6 16 3 29.687 27.883 1.110 38.581 o
6 16 4 30.302 31.366 1.171 34.995 o
6 16 5 16.320 16.536 0.999 56.877 o
6 16 6 26.069 28.327 1.171 37.365 o
6 16 8 21.578 20.877 1.080 46.159 o
6 17 0 7.989 8.833 0.697 121.501 o
6 17 1 70.754 70.999 1.635 13.243 o
6 17 2 14.160 14.063 0.888 71.485 o
6 17 3 12.209 12.579 0.878 75.677 o
6 17 4 79.668 78.914 1.797 10.905 o
6 17 5 1.545 1.858 0.454 324.638 o
6 17 6 22.897 22.401 1.100 43.828 o
6 17 7 10.601 11.710 0.868 79.396 o
6 18 0 22.240 20.958 1.030 49.047 o
6 18 1 63.618 65.518 1.615 14.581 o
6 18 2 6.815 7.359 0.616 154.235 o
6 18 3 68.917 68.415 1.696 13.104 o
6 18 4 9.781 9.712 0.798 93.773 o
6 18 5 17.444 17.434 0.999 55.755 o
6 18 6 8.063 8.480 0.596 155.588 o
6 18 7 6.796 6.966 0.555 182.483 o
6 19 0 5.894 6.885 0.697 128.773 o
6 19 1 17.485 18.292 0.989 56.278 o
6 19 2 6.234 6.834 0.616 157.250 o
6 19 3 46.172 46.196 1.454 20.925 o
6 19 4 31.166 30.861 1.242 32.141 o
6 19 5 6.230 5.906 0.545 193.492 o
6 19 6 14.242 14.063 0.939 65.493 o
6 20 1 12.385 13.003 0.919 70.017 o
6 20 2 1.397 1.807 0.464 313.625 o
6 20 3 3.555 2.968 0.485 265.565 o
6 20 4 11.774 12.145 0.919 70.997 o
6 21 0 2.411 2.241 0.464 300.731 o
6 21 1 8.686 7.935 0.656 132.948 o
6 21 2 9.584 8.621 0.777 98.976 o
6 21 3 20.738 20.574 1.100 45.428 o
6 21 4 54.864 53.545 1.545 17.408 o
6 22 0 23.689 23.259 1.100 43.198 o
6 22 1 22.663 21.543 1.100 44.171 o
6 22 2 5.793 6.138 0.545 195.215 o
6 22 3 28.756 28.428 1.201 34.979 o
6 23 1 10.193 9.217 0.878 79.707 o
6 23 2 11.550 13.255 1.575 27.353 o
7 0 1 219.900 216.319 2.675 2.483 o
7 0 2 11.944 11.347 0.636 124.635 o
7 0 3 3.590 3.715 0.545 214.130 o
7 0 4 2.035 2.574 0.384 423.125 o
7 0 5 2.622 2.958 0.414 359.211 o
7 0 6 14.382 14.174 0.818 80.682 o
7 0 7 31.264 30.104 1.131 36.481 o
7 0 8 0.905 1.171 0.444 350.679 o
7 0 9 3.786 4.583 0.515 232.050 o
7 1 1 56.779 55.735 1.131 22.810 o
7 1 2 2.051 2.019 0.505 262.597 o
7 1 3 118.215 116.478 1.827 7.056 o
7 1 4 64.772 65.356 1.363 16.973 o
7 1 5 22.472 21.725 0.888 59.391 o
7 1 6 60.602 60.399 1.444 17.180 o
7 1 7 1.192 1.201 0.414 395.702 o
7 1 8 31.395 31.719 1.211 32.987 o
7 1 9 3.792 4.381 0.515 232.705 o
7 1 10 30.701 30.730 1.232 32.685 o
7 2 0 71.775 70.626 1.292 16.057 o
7 2 1 16.517 15.718 0.686 97.008 o
7 2 2 37.355 38.261 0.979 37.500 o
7 2 3 30.508 29.740 0.919 47.277 o
7 2 4 12.174 11.771 0.717 104.141 o
7 2 5 21.473 21.372 0.868 62.330 o
7 2 6 73.335 75.926 1.615 12.840 o
7 2 7 68.499 71.201 1.646 13.403 o
7 2 8 69.355 70.040 1.676 13.131 o
7 2 9 9.934 10.257 0.798 93.135 o
7 2 10 2.856 3.877 0.495 258.316 o
7 3 0 13.344 13.507 0.626 120.121 o
7 3 1 39.934 40.986 0.979 35.441 o
7 3 2 28.235 28.701 0.868 52.564 o
7 3 3 17.599 17.687 0.777 79.394 o
7 3 4 24.483 23.057 0.888 56.926 o
7 3 5 7.763 7.137 0.616 151.275 o
7 3 6 56.102 56.755 1.423 18.521 o
7 3 7 8.266 8.056 0.707 118.953 o
7 3 8 16.386 17.929 0.979 58.124 o
7 3 9 6.950 7.077 0.596 162.663 o
7 3 10 63.062 65.195 1.676 14.106 o
7 4 0 3.666 3.765 0.515 235.689 o
7 4 1 69.092 69.112 1.292 16.637 o
7 4 2 13.228 12.467 0.666 112.174 o
7 4 3 26.296 24.208 0.858 57.068 o
7 4 4 56.780 56.210 1.282 20.421 o
7 4 5 31.968 30.942 1.040 39.863 o
7 4 6 52.918 53.959 1.373 20.117 o
7 4 7 3.226 3.079 0.454 299.132 o
7 4 8 6.013 6.239 0.606 163.510 o
7 4 9 19.277 18.979 1.050 50.084 o
7 4 10 6.480 7.349 0.565 178.045 o
7 5 0 54.555 51.960 1.151 23.612 o
7 5 1 71.870 72.029 1.353 15.388 o
7 5 2 47.601 49.880 1.131 26.423 o
7 5 3 102.616 101.305 1.706 8.754 o
7 5 4 50.971 51.142 1.252 22.884 o
7 5 5 31.803 32.143 1.060 38.739 o
7 5 6 6.380 6.390 0.545 191.401 o
7 5 7 4.538 4.735 0.495 241.715 o
7 5 8 9.475 10.327 0.848 84.731 o
7 5 9 11.546 10.539 0.697 111.336 o
7 6 0 21.612 20.857 0.798 69.442 o
7 6 1 38.742 39.371 1.020 35.056 o
7 6 2 209.494 205.901 2.665 2.666 o
7 6 3 42.973 43.692 1.110 29.594 o
7 6 4 47.716 47.861 1.211 24.986 o
7 6 5 26.814 26.873 0.999 46.155 o
7 6 6 12.661 11.932 0.838 81.370 o
7 6 7 2.889 3.210 0.464 290.912 o
7 6 8 3.517 4.422 0.505 242.465 o
7 6 9 9.362 10.166 0.737 106.856 o
7 6 10 10.195 9.580 0.888 77.992 o
7 7 0 2.133 2.393 0.363 463.466 o
7 7 1 22.794 22.553 0.828 64.059 o
7 7 2 7.627 6.986 0.505 205.181 o
7 7 3 11.312 11.852 0.707 108.074 o
7 7 4 4.983 4.452 0.444 283.435 o
7 7 5 45.273 44.257 1.252 25.330 o
7 7 6 32.120 33.122 1.171 33.919 o
7 7 7 20.345 21.917 1.030 49.944 o
7 7 8 9.280 8.520 0.737 108.611 o
7 7 9 3.177 3.755 0.505 247.461 o
7 8 0 33.234 34.263 0.989 40.501 o
7 8 1 0.831 1.131 0.363 513.237 o
7 8 2 17.502 17.242 0.808 75.875 o
7 8 3 38.150 36.928 1.080 33.825 o
7 8 4 9.385 9.015 0.646 132.548 o
7 8 5 62.453 61.681 1.474 16.442 o
7 8 6 27.901 27.943 1.100 39.898 o
7 8 7 33.526 34.939 1.222 31.304 o
7 8 8 3.598 3.846 0.545 213.715 o
7 8 9 57.993 56.705 1.585 16.224 o
7 9 0 43.817 42.440 1.110 29.513 o
7 9 1 100.488 98.963 1.736 8.865 o
7 9 2 24.547 23.239 0.929 53.721 o
7 9 3 6.057 5.603 0.515 213.568 o
7 9 4 17.636 16.273 0.858 70.169 o
7 9 5 5.225 4.755 0.474 252.404 o
7 9 6 9.631 8.763 0.717 112.569 o
7 9 7 17.892 16.889 0.999 55.630 o
7 9 8 23.950 23.098 1.110 42.545 o
7 10 0 100.383 96.863 1.736 8.943 o
7 10 1 19.401 18.807 0.848 67.902 o
7 10 2 143.564 140.383 2.201 4.929 o
7 10 3 6.040 5.906 0.515 212.703 o
7 10 4 10.764 11.630 0.787 92.715 o
7 10 5 43.058 43.540 1.292 25.142 o
7 10 6 7.507 7.369 0.697 124.365 o
7 10 7 35.597 36.393 1.292 28.256 o
7 10 8 1.866 2.070 0.464 307.290 o
7 10 9 30.839 31.244 1.222 32.909 o
7 11 0 31.958 32.345 1.050 39.049 o
7 11 1 18.413 17.959 0.858 68.372 o
7 11 2 10.360 10.509 0.666 121.922 o
7 11 3 6.355 5.865 0.606 162.922 o
7 11 4 14.258 13.800 0.858 75.429 o
7 11 5 13.171 11.842 0.848 79.291 o
7 11 6 23.589 24.824 1.070 44.567 o
7 11 7 13.449 12.690 0.828 81.398 o
7 11 8 28.438 27.156 1.171 36.621 o
7 11 9 6.012 6.501 0.545 193.064 o
7 12 0 23.674 24.006 0.939 53.371 o
7 12 2 57.419 57.532 1.413 18.347 o
7 12 3 14.233 14.668 0.838 77.686 o
7 12 4 27.783 26.833 1.070 41.742 o
7 12 5 29.851 27.731 1.141 37.200 o
7 12 6 6.849 6.572 0.616 155.518 o
7 12 7 22.109 20.210 1.100 44.806 o
7 12 8 15.892 16.899 0.999 57.053 o
7 13 1 35.864 36.504 1.151 32.487 o
7 13 2 5.637 5.199 0.525 210.997 o
7 13 3 20.869 21.048 0.979 53.601 o
7 13 4 39.932 38.796 1.292 26.657 o
7 13 5 5.001 4.513 0.495 239.023 o
7 13 6 12.119 13.204 0.919 70.172 o
7 13 7 7.458 7.511 0.646 140.530 o
7 13 8 20.595 20.715 1.050 48.761 o
7 14 0 17.393 17.212 0.888 66.545 o
7 14 1 20.518 17.848 0.959 56.717 o
7 14 2 6.213 5.684 0.505 218.852 o
7 14 3 42.298 41.966 1.312 25.098 o
7 14 4 11.830 11.630 0.868 78.050 o
7 14 5 52.194 52.404 1.484 18.760 o
7 14 6 9.427 10.640 0.777 97.585 o
7 14 7 29.027 28.579 1.232 33.662 o
7 14 8 2.473 2.393 0.464 299.308 o
7 15 0 16.199 14.951 0.888 68.915 o
7 15 1 11.517 10.600 0.798 90.515 o
7 15 2 17.233 19.726 0.949 59.505 o
7 15 3 14.874 16.102 0.929 65.126 o
7 15 4 37.326 37.655 1.302 27.296 o
7 15 5 2.549 3.099 0.474 284.042 o
7 15 6 18.143 17.192 1.030 52.880 o
7 15 7 6.555 6.764 0.555 184.180 o
7 16 0 2.792 2.453 0.454 307.271 o
7 16 1 17.683 17.111 0.969 58.353 o
7 16 2 15.622 14.961 0.929 64.966 o
7 16 3 25.678 24.218 1.131 40.371 o
7 16 4 33.170 34.939 1.252 30.446 o
7 16 5 12.572 11.983 0.828 83.007 o
7 16 6 20.041 18.605 1.050 49.733 o
7 17 0 12.479 11.357 0.858 78.929 o
7 17 1 35.939 35.484 1.262 29.163 o
7 17 2 6.694 6.067 0.596 165.689 o
7 17 3 33.209 31.992 1.242 31.252 o
7 17 4 21.920 22.835 1.080 45.433 o
7 17 5 4.053 3.967 0.505 240.204 o
7 17 6 16.569 14.577 0.989 58.321 o
7 18 0 1.562 1.211 0.454 328.169 o
7 18 1 41.530 42.268 1.373 23.915 o
7 18 2 10.648 11.074 0.878 78.199 o
7 18 3 8.116 7.793 0.646 138.122 o
7 18 4 14.501 15.870 0.989 59.373 o
7 18 5 6.583 5.583 0.535 198.167 o
7 18 6 7.790 6.925 0.626 147.709 o
7 19 0 3.310 3.059 0.485 267.281 o
7 19 1 27.200 25.985 1.161 37.838 o
7 19 2 1.293 1.635 0.464 315.636 o
7 19 3 22.230 20.836 1.090 45.190 o
7 19 4 26.285 25.258 1.181 37.458 o
7 19 5 4.701 5.401 0.525 216.177 o
7 20 0 22.693 24.551 1.110 42.810 o
7 20 1 10.999 11.044 0.909 73.587 o
7 20 2 1.097 1.858 0.464 316.545 o
7 20 3 12.361 12.467 0.919 70.291 o
7 20 4 2.735 1.908 0.464 299.111 o
7 21 0 17.432 17.626 1.030 53.201 o
7 21 1 25.917 24.875 1.151 39.115 o
7 21 2 0.864 0.969 0.454 337.713 o
7 21 3 9.074 8.742 0.757 104.115 o
7 22 0 1.145 1.413 0.474 305.771 o
7 22 1 33.534 33.153 1.272 29.979 o
8 0 0 2.641 2.322 0.374 432.241 o
8 0 1 33.578 31.093 0.979 41.691 o
8 0 3 82.256 81.821 1.595 11.737 o
8 0 4 5.367 5.441 0.495 232.779 o
8 0 5 0.454 0.656 0.414 412.660 o
8 0 6 82.312 84.668 1.797 10.454 o
8 0 7 54.595 54.231 1.524 17.657 o
8 0 8 45.327 47.013 1.444 21.189 o
8 0 9 6.638 6.188 0.545 190.571 o
8 1 0 1.246 1.686 0.363 494.754 o
8 1 1 30.192 30.689 0.959 44.959 o
8 1 2 2.440 3.089 0.404 376.332 o
8 1 3 2.009 1.878 0.394 411.699 o
8 1 4 13.115 13.911 0.767 90.773 o
8 1 5 20.876 23.138 0.949 55.163 o
8 1 6 1.894 1.868 0.424 363.004 o
8 1 7 4.791 4.957 0.505 231.300 o
8 1 8 42.408 44.409 1.413 22.639 o
8 1 9 5.399 5.754 0.545 198.381 o
8 2 0 49.499 48.760 1.151 25.574 o
8 2 1 99.444 95.066 1.666 9.348 o
8 2 2 32.355 31.881 0.999 41.240 o
8 2 3 14.261 14.537 0.787 85.172 o
8 2 4 15.841 16.152 0.828 76.106 o
8 2 5 17.502 18.010 0.888 66.033 o
8 2 6 8.696 8.318 0.697 120.446 o
8 2 7 1.063 1.302 0.444 347.835 o
8 2 8 10.211 9.893 0.767 98.965 o
8 2 9 18.919 19.766 1.090 47.261 o
8 3 1 0.759 1.222 0.374 488.387 o
8 3 2 11.317 11.266 0.727 104.202 o
8 3 3 35.364 34.515 1.050 36.779 o
8 3 4 45.159 45.347 1.232 25.653 o
8 3 5 14.273 14.699 0.848 76.239 o
8 3 6 11.971 12.175 0.858 79.046 o
8 3 7 11.791 11.216 0.767 95.190 o
8 3 8 35.947 34.949 1.302 28.080 o
8 3 9 15.833 16.980 1.020 55.304 o
8 4 0 2.041 2.342 0.384 425.346 o
8 4 1 33.180 32.214 0.989 41.128 o
8 4 2 129.637 127.785 2.039 5.861 o
8 4 3 42.824 41.532 1.161 28.701 o
8 4 4 22.811 23.502 0.959 52.755 o
8 4 5 15.858 16.899 0.878 69.423 o
8 4 6 36.084 36.555 1.222 30.149 o
8 4 7 56.725 59.380 1.565 16.446 o
8 4 8 11.843 11.630 0.818 85.843 o
8 4 9 19.145 17.747 1.050 50.539 o
8 5 0 9.778 10.469 0.686 118.045 o
8 5 1 68.261 65.901 1.403 15.947 o
8 5 2 2.926 3.039 0.414 354.049 o
8 5 3 22.739 22.704 0.929 55.417 o
8 5 4 10.565 11.943 0.747 100.711 o
8 5 5 34.085 33.556 1.161 33.421 o
8 5 6 21.195 22.159 1.020 50.027 o
8 5 7 1.268 0.999 0.454 332.802 o
8 5 8 14.810 14.002 0.979 60.826 o
8 5 9 0.604 0.888 0.495 289.419 o
8 6 0 134.271 129.561 2.059 5.624 o
8 6 1 2.277 2.514 0.404 383.850 o
8 6 2 50.586 49.305 1.252 23.218 o
8 6 3 34.024 35.394 1.090 35.653 o
8 6 4 6.240 6.824 0.525 202.438 o
8 6 5 45.317 46.064 1.322 23.591 o
8 6 6 14.220 16.243 0.939 64.558 o
8 6 7 2.836 3.079 0.474 281.435 o
8 6 8 8.737 8.813 0.636 138.053 o
8 6 9 41.912 43.773 1.363 23.861 o
8 7 0 18.069 17.747 0.848 70.006 o
8 7 1 21.519 21.553 0.888 60.369 o
8 7 2 13.655 12.336 0.808 84.469 o
8 7 3 34.456 34.535 1.110 34.895 o
8 7 4 39.371 40.653 1.232 28.117 o
8 7 5 8.422 8.217 0.697 121.208 o
8 7 6 31.032 28.034 1.171 35.375 o
8 7 7 36.105 35.505 1.282 28.523 o
8 7 8 12.865 13.235 0.949 65.909 o
8 7 9 20.772 22.966 1.110 44.179 o
8 8 0 5.427 5.643 0.515 217.520 o
8 8 1 4.527 5.037 0.505 232.895 o
8 8 2 175.289 180.138 2.605 3.365 o
8 8 3 20.650 20.998 0.919 58.757 o
8 8 4 64.906 64.498 1.545 15.156 o
8 8 5 36.052 36.575 1.242 29.549 o
8 8 6 13.093 12.871 0.939 67.022 o
8 8 7 29.236 30.124 1.211 34.078 o
8 8 8 3.209 3.069 0.485 268.114 o
8 8 9 6.227 7.440 0.656 140.726 o
8 9 0 62.684 63.276 1.464 16.392 o
8 9 1 61.908 60.258 1.454 16.863 o
8 9 2 1.908 1.938 0.394 413.046 o
8 9 3 58.798 58.986 1.454 17.475 o
8 9 4 24.297 24.269 1.020 47.362 o
8 9 5 13.522 13.326 0.898 71.259 o
8 9 6 4.653 5.219 0.525 217.048 o
8 9 7 9.564 10.247 0.798 93.697 o
8 9 8 3.084 3.877 0.505 247.705 o
8 10 0 17.897 17.576 0.878 66.931 o
8 10 1 3.824 4.280 0.444 297.021 o
8 10 2 24.753 22.845 0.979 50.159 o
8 10 3 68.799 70.091 1.615 13.681 o
8 10 4 28.990 30.427 1.141 36.987 o
8 10 5 49.225 49.032 1.434 20.390 o
8 10 8 4.003 4.412 0.505 238.939 o
8 11 0 21.582 22.492 0.959 54.077 o
8 11 1 4.152 3.917 0.454 284.941 o
8 11 2 5.039 4.149 0.464 265.479 o
8 11 3 10.565 10.842 0.818 88.140 o
8 11 4 55.074 53.727 1.464 18.426 o
8 11 5 0.525 1.090 0.444 356.074 o
8 11 6 28.332 29.246 1.222 34.184 o
8 11 7 30.052 28.064 1.222 33.770 o
8 11 8 21.047 22.220 1.090 45.453 o
8 12 0 8.969 10.055 0.666 126.189 o
8 12 1 20.503 20.937 0.989 53.132 o
8 12 2 26.383 27.378 1.080 41.818 o
8 12 3 62.091 62.348 1.575 15.380 o
8 12 4 15.005 15.486 0.919 66.392 o
8 12 5 54.971 53.252 1.534 17.544 o
8 12 7 32.509 32.436 1.232 31.755 o
8 13 0 56.169 57.674 1.484 17.642 o
8 13 1 25.749 25.904 1.060 43.639 o
8 13 2 2.836 2.705 0.454 305.405 o
8 13 3 33.959 37.049 1.252 29.847 o
8 13 4 24.804 24.390 1.090 42.888 o
8 13 5 0.917 1.211 0.454 335.664 o
8 13 6 8.872 9.712 0.737 108.246 o
8 13 7 7.479 8.591 0.656 135.451 o
8 14 0 1.522 1.262 0.434 357.147 o
8 14 1 4.343 4.482 0.495 244.190 o
8 14 2 27.006 26.853 1.110 40.112 o
8 14 3 14.795 15.738 0.929 65.361 o
8 14 4 24.617 24.713 1.131 40.754 o
8 14 5 6.580 5.421 0.535 198.642 o
8 14 6 2.583 3.261 0.495 263.011 o
8 14 7 11.510 13.053 0.939 68.331 o
8 15 0 1.644 1.767 0.444 337.626 o
8 15 1 18.834 18.323 0.979 56.126 o
8 15 2 3.621 3.654 0.485 262.067 o
8 15 4 36.148 38.432 1.333 26.717 o
8 15 5 12.794 13.901 0.939 66.833 o
8 15 6 14.150 14.638 0.989 60.089 o
8 16 0 34.291 35.747 1.262 29.641 o
8 16 1 8.714 8.611 0.767 102.607 o
8 16 2 21.741 20.978 1.050 47.994 o
8 16 3 11.089 12.124 0.898 74.327 o
8 16 4 7.414 8.308 0.596 158.426 o
8 16 5 9.493 10.115 0.888 78.447 o
8 16 6 18.231 18.545 1.040 51.611 o
8 17 0 16.661 16.788 0.979 58.348 o
8 17 1 17.196 18.151 1.040 52.386 o
8 17 2 5.131 5.320 0.535 207.255 o
8 17 3 2.349 3.200 0.485 275.046 o
8 17 4 6.674 7.077 0.626 151.210 o
8 17 5 5.280 5.350 0.525 212.732 o
8 18 1 3.443 3.877 0.505 245.029 o
8 18 2 4.048 2.887 0.485 261.701 o
8 18 3 5.161 5.896 0.545 199.294 o
8 19 0 9.637 9.156 0.676 122.745 o
8 19 1 39.778 40.058 1.353 25.064 o
8 19 2 2.255 2.978 0.485 276.854 o
8 19 3 1.415 1.827 0.454 326.311 o
8 20 0 0.623 0.777 0.474 314.113 o
8 20 1 34.886 36.979 1.292 28.379 o
8 20 2 10.079 10.287 0.767 98.856 o
9 0 1 7.168 7.380 0.545 184.689 o
9 0 2 112.694 111.521 1.989 7.023 o
9 0 3 19.219 20.039 0.909 61.387 o
9 0 4 66.068 66.265 1.585 14.508 o
9 0 5 70.059 68.950 1.676 13.114 o
9 0 6 0.353 0.878 0.444 359.669 o
9 0 7 18.991 18.252 1.030 51.988 o
9 0 8 4.083 4.371 0.515 230.746 o
9 1 1 12.156 11.811 0.757 95.988 o
9 1 2 1.349 1.807 0.384 445.373 o
9 1 3 19.508 20.473 0.939 58.204 o
9 1 4 0.855 1.575 0.424 380.614 o
9 1 5 12.155 12.175 0.868 77.374 o
9 1 6 2.579 2.847 0.464 295.892 o
9 1 7 5.534 6.027 0.606 165.748 o
9 1 8 2.253 2.342 0.464 301.843 o
9 2 0 23.396 23.855 0.949 52.910 o
9 2 1 26.242 26.338 0.989 47.302 o
9 2 2 4.818 4.553 0.444 284.666 o
9 2 3 74.668 73.230 1.605 12.915 o
9 2 4 3.019 3.432 0.454 299.466 o
9 2 5 43.140 43.440 1.333 24.248 o
9 2 6 15.979 15.960 0.959 61.122 o
9 2 7 21.279 20.624 1.090 45.756 o
9 2 8 2.962 2.938 0.485 270.824 o
9 3 1 14.024 12.912 0.798 85.126 o
9 3 2 3.146 2.786 0.414 352.652 o
9 3 4 13.514 15.213 0.868 74.136 o
9 3 5 40.892 40.047 1.292 26.212 o
9 3 6 29.322 30.174 1.181 35.227 o
9 3 7 5.167 5.482 0.535 206.579 o
9 3 8 12.922 13.578 0.949 65.715 o
9 4 0 178.112 176.130 2.605 3.352 o
9 4 1 4.726 5.825 0.525 214.697 o
9 4 2 91.703 91.704 1.807 9.436 o
9 4 3 7.735 7.743 0.586 162.479 o
9 4 4 40.938 42.258 1.282 26.134 o
9 4 5 13.642 13.184 0.898 71.209 o
9 4 6 9.453 9.136 0.757 103.090 o
9 4 7 20.475 19.554 1.080 47.135 o
9 4 8 23.650 23.491 1.141 40.966 o
9 5 1 7.522 6.925 0.626 148.605 o
9 5 2 31.366 32.456 1.100 37.156 o
9 5 3 21.291 21.523 0.999 51.618 o
9 5 4 18.706 19.140 0.969 56.770 o
9 5 5 0.600 1.141 0.434 370.764 o
9 5 6 11.215 10.792 0.868 79.221 o
9 5 7 19.037 20.019 1.070 48.495 o
9 5 8 7.350 6.925 0.626 149.185 o
9 6 0 6.010 6.622 0.555 187.263 o
9 6 1 19.373 19.514 0.919 60.547 o
9 6 2 10.831 9.954 0.798 92.019 o
9 6 3 26.735 27.711 1.090 41.035 o
9 6 4 28.513 29.003 1.100 39.339 o
9 6 5 16.794 17.747 0.999 56.106 o
9 6 6 9.178 10.055 0.838 86.990 o
9 6 7 62.388 62.933 1.656 14.507 o
9 6 8 17.007 18.848 1.010 54.718 o
9 7 0 7.555 7.168 0.646 140.755 o
9 7 1 39.970 39.119 1.242 27.901 o
9 7 2 11.857 11.115 0.828 84.519 o
9 7 3 16.845 16.425 0.919 64.250 o
9 7 4 14.157 13.164 0.888 71.957 o
9 7 5 36.307 36.524 1.262 28.885 o
9 7 6 16.051 15.930 0.989 58.203 o
9 7 7 1.069 1.343 0.454 333.127 o
9 7 8 28.762 29.236 1.211 34.422 o
9 8 0 126.263 125.230 2.191 5.732 o
9 8 1 13.510 14.204 0.848 77.452 o
9 8 2 6.419 6.259 0.515 209.163 o
9 8 3 83.104 85.698 1.837 10.140 o
9 8 4 33.315 34.909 1.232 31.052 o
9 8 5 19.765 20.534 1.020 51.497 o
9 8 6 3.313 3.180 0.495 257.437 o
9 8 7 21.029 21.008 1.050 48.411 o
9 8 8 4.338 5.048 0.525 219.571 o
9 9 0 5.121 4.351 0.474 255.050 o
9 9 1 37.615 38.553 1.211 29.595 o
9 9 2 61.221 63.529 1.565 15.521 o
9 9 3 8.855 9.934 0.838 87.479 o
9 9 4 18.752 20.443 0.999 53.764 o
9 9 5 1.505 1.605 0.454 326.553 o
9 9 6 21.723 23.683 1.110 43.517 o
9 9 7 11.921 11.458 0.939 68.670 o
9 10 0 16.325 15.627 0.919 65.099 o
9 10 1 4.439 4.290 0.485 252.536 o
9 10 2 8.900 10.004 0.787 96.889 o
9 10 3 47.778 49.476 1.434 20.631 o
9 10 4 45.736 48.830 1.464 20.581 o
9 10 5 2.594 2.897 0.474 284.569 o
9 10 6 5.338 5.199 0.586 177.947 o
9 10 7 12.406 13.356 0.929 68.607 o
9 11 0 25.394 24.875 1.070 43.559 o
9 11 1 34.149 34.404 1.222 31.181 o
9 11 2 15.932 15.789 0.939 63.264 o
9 11 3 15.301 15.587 0.949 62.852 o
9 11 5 20.731 20.685 1.070 47.337 o
9 11 6 22.227 21.008 1.080 45.766 o
9 11 7 1.251 1.403 0.454 330.648 o
9 12 0 5.305 5.492 0.525 212.144 o
9 12 1 3.496 3.251 0.474 274.501 o
9 12 2 19.505 19.322 1.030 51.312 o
9 12 3 42.515 44.217 1.383 23.247 o
9 12 4 35.281 35.555 1.272 29.060 o
9 12 5 11.043 11.620 0.888 76.031 o
9 12 6 7.998 9.156 0.747 108.042 o
9 13 0 6.449 6.723 0.555 184.809 o
9 13 1 59.407 59.269 1.585 15.849 o
9 13 2 33.892 35.172 1.282 29.245 o
9 13 3 4.408 3.917 0.505 237.793 o
9 13 4 1.205 1.312 0.464 318.301 o
9 13 5 9.222 7.753 0.656 131.690 o
9 13 6 7.898 7.804 0.575 165.998 o
9 14 0 39.818 41.905 1.373 24.367 o
9 14 1 13.741 13.548 0.949 65.034 o
9 14 2 11.196 10.549 0.808 89.228 o
9 14 3 30.398 30.477 1.242 32.472 o
9 14 4 4.469 4.452 0.515 227.855 o
9 14 5 2.174 2.786 0.485 278.418 o
9 15 0 36.772 37.191 1.302 27.520 o
9 15 1 3.890 4.179 0.505 240.617 o
9 15 2 9.944 10.832 0.858 82.221 o
9 15 3 2.516 3.564 0.495 262.326 o
9 15 4 5.151 5.310 0.535 207.171 o
9 15 5 9.543 9.419 0.767 100.504 o
9 16 1 9.753 10.186 0.858 82.826 o
9 16 2 16.712 18.232 1.040 52.666 o
9 16 3 2.046 2.140 0.464 305.038 o
9 16 4 4.736 4.714 0.515 225.171 o
9 17 1 22.535 21.785 1.090 44.773 o
9 17 2 4.122 3.654 0.495 249.133 o
9 17 3 4.782 4.866 0.515 224.359 o
9 18 0 4.555 4.624 0.515 226.692 o
9 18 1 1.248 1.383 0.454 330.809 o
9 18 2 12.636 13.003 0.898 72.316 o
10 0 0 270.783 272.125 3.574 1.577 o
10 0 1 0.668 0.737 0.434 372.650 o
10 0 2 53.910 51.647 1.434 19.248 o
10 0 3 8.788 7.581 0.707 118.314 o
10 0 4 2.836 3.200 0.474 280.867 o
10 0 5 16.808 18.050 1.010 55.130 o
10 0 7 3.202 3.412 0.495 257.401 o
10 1 1 39.642 40.865 1.272 26.953 o
10 1 2 3.885 3.665 0.464 278.796 o
10 1 3 0.692 0.717 0.454 341.229 o
10 1 4 8.581 8.783 0.737 109.718 o
10 1 5 31.723 32.678 1.232 31.986 o
10 1 6 9.585 9.338 0.646 131.494 o
10 1 7 4.909 5.835 0.545 200.838 o
10 2 0 9.807 10.247 0.798 93.332 o
10 2 1 12.299 13.194 0.808 85.775 o
10 2 2 49.973 50.607 1.444 19.932 o
10 2 3 15.509 15.123 0.898 68.362 o
10 2 4 14.330 14.779 0.898 69.714 o
10 2 5 32.543 30.396 1.242 31.749 o
10 2 6 12.045 11.741 0.939 68.438 o
10 2 7 87.542 85.879 1.938 9.326 o
10 3 0 1.304 1.736 0.424 372.666 o
10 3 1 18.800 19.070 0.949 58.484 o
10 3 2 13.209 14.386 0.888 72.309 o
10 3 3 5.081 5.098 0.505 228.736 o
10 3 4 18.919 17.949 1.020 52.914 o
10 3 5 1.091 1.282 0.454 333.222 o
10 3 7 3.480 3.695 0.495 254.047 o
10 4 0 117.478 118.921 2.160 6.234 o
10 4 1 13.888 13.083 0.888 72.279 o
10 4 2 17.054 18.787 0.949 60.044 o
10 4 3 15.861 15.597 0.919 65.544 o
10 4 4 13.490 15.597 0.939 65.479 o
10 4 5 22.516 23.249 1.100 43.806 o
10 4 6 2.111 1.989 0.464 305.152 o
10 4 7 8.998 9.298 0.777 99.381 o
10 5 0 11.718 10.469 0.828 85.129 o
10 5 1 5.622 5.795 0.575 180.528 o
10 5 2 6.151 5.340 0.515 213.807 o
10 5 3 8.488 8.248 0.646 136.331 o
10 5 4 34.031 32.708 1.242 30.855 o
10 5 5 56.338 57.330 1.605 16.179 o
10 5 6 3.358 3.967 0.505 245.326 o
10 5 7 4.636 4.664 0.515 226.011 o
10 6 0 23.253 24.440 1.060 45.461 o
10 6 1 40.687 41.380 1.302 25.843 o
10 6 2 2.450 2.695 0.464 297.986 o
10 6 3 57.000 57.694 1.534 16.887 o
10 6 4 4.604 3.917 0.495 244.352 o
10 6 5 18.047 19.898 1.070 49.097 o
10 6 6 3.367 3.180 0.485 266.274 o
10 6 7 36.955 37.201 1.312 27.196 o
10 7 0 1.094 1.322 0.434 362.604 o
10 7 1 11.725 11.811 0.787 91.089 o
10 7 2 36.820 36.948 1.262 28.660 o
10 7 3 2.218 2.423 0.464 301.783 o
10 7 4 39.704 39.179 1.363 24.957 o
10 7 5 2.514 2.201 0.474 288.638 o
10 7 6 13.219 13.134 0.858 77.024 o
10 7 7 11.410 11.781 0.919 71.510 o
10 8 0 3.330 3.069 0.474 276.877 o
10 8 1 1.968 2.170 0.454 318.049 o
10 8 2 7.700 7.390 0.717 118.163 o
10 8 4 20.884 22.169 1.100 44.934 o
10 8 5 11.874 12.609 0.909 71.969 o
10 8 6 6.041 6.309 0.555 187.891 o
10 9 0 20.250 18.484 0.999 53.399 o
10 9 1 8.792 10.045 0.858 84.040 o
10 9 2 2.320 2.695 0.474 288.126 o
10 9 3 10.611 10.842 0.878 78.366 o
10 9 4 13.550 15.698 0.969 62.166 o
10 9 5 42.100 41.653 1.403 23.215 o
10 9 6 6.822 6.693 0.616 155.397 o
10 10 0 4.266 3.695 0.495 247.850 o
10 10 1 11.005 11.024 0.868 79.328 o
10 10 2 32.354 32.607 1.262 30.767 o
10 10 3 24.226 23.037 1.141 40.805 o
10 10 4 22.546 22.936 1.121 42.719 o
10 10 5 12.435 13.174 0.959 65.159 o
10 10 6 15.230 15.698 0.969 60.837 o
10 11 0 2.006 2.443 0.464 303.879 o
10 11 1 49.249 48.517 1.464 19.946 o
10 11 2 44.607 44.550 1.434 21.770 o
10 11 3 1.647 1.817 0.454 323.707 o
10 11 4 20.490 21.180 1.090 46.031 o
10 11 5 2.180 2.170 0.464 303.483 o
10 12 0 1.080 1.918 0.464 316.400 o
10 12 1 10.519 8.934 0.777 97.196 o
10 12 2 1.591 2.332 0.474 296.893 o
10 12 3 20.765 21.967 1.080 46.307 o
10 12 4 1.109 1.545 0.454 331.484 o
10 12 5 10.810 9.378 0.787 94.394 o
10 13 1 9.323 9.308 0.686 120.547 o
10 13 2 0.543 0.959 0.464 327.348 o
10 13 3 27.901 27.429 1.191 35.924 o
10 13 4 0.769 0.959 0.454 338.885 o
10 14 0 7.169 7.440 0.717 119.252 o
10 14 1 9.441 8.843 0.777 99.029 o
10 14 2 35.213 34.737 1.282 28.909 o
10 14 3 2.115 2.524 0.474 290.911 o
10 14 4 20.469 19.857 1.050 49.096 o
10 15 0 1.365 1.595 0.454 328.223 o
10 15 1 16.422 16.930 1.010 55.786 o
10 15 2 33.056 33.364 1.262 30.417 o
10 15 3 4.004 2.483 0.464 283.414 o
10 16 1 2.294 2.352 0.464 301.367 o
11 0 2 8.788 7.622 0.717 115.580 o
11 0 3 16.517 16.142 0.979 58.704 o
11 0 4 7.745 7.087 0.636 143.883 o
11 0 5 7.540 9.106 0.686 125.164 o
11 0 6 19.627 18.444 1.060 49.314 o
11 1 0 0.583 0.777 0.454 342.155 o
11 1 1 31.436 30.800 1.211 33.139 o
11 1 2 9.539 10.226 0.848 84.714 o
11 1 3 18.840 19.696 1.030 51.620 o
11 1 4 13.599 14.749 0.959 63.561 o
11 1 5 14.740 14.699 0.989 59.629 o
11 1 6 5.143 4.846 0.515 222.016 o
11 2 0 188.560 185.499 2.907 2.910 o
11 2 1 1.476 1.595 0.454 326.939 o
11 2 2 17.214 14.719 0.989 57.791 o
11 2 3 9.274 8.833 0.757 103.679 o
11 2 4 27.839 28.095 1.181 36.242 o
11 2 5 35.321 35.515 1.302 28.179 o
11 2 6 0.497 0.929 0.495 290.149 o
11 3 0 10.644 10.519 0.798 91.876 o
11 3 1 9.656 8.692 0.757 103.124 o
11 3 2 22.546 21.190 1.090 44.927 o
11 3 4 35.283 35.908 1.312 27.850 o
11 3 5 22.478 22.987 1.070 45.699 o
11 3 6 28.275 28.176 1.181 36.050 o
11 4 1 8.016 8.167 0.646 137.863 o
11 4 2 10.849 13.093 0.898 74.079 o
11 4 3 29.004 28.055 1.191 35.365 o
11 4 4 7.427 7.541 0.586 164.162 o
11 4 5 2.292 2.453 0.464 300.862 o
11 4 6 6.486 7.067 0.626 151.864 o
11 5 1 27.009 26.480 1.161 37.814 o
11 5 2 1.058 1.504 0.464 318.852 o
11 5 3 17.014 19.463 1.020 53.680 o
11 5 4 3.525 3.301 0.485 264.391 o
11 5 5 3.691 3.119 0.485 263.752 o
11 6 0 16.806 19.928 1.050 51.300 o
11 6 1 1.691 1.656 0.464 311.312 o
11 6 2 1.828 1.958 0.464 308.268 o
11 6 3 17.463 18.484 1.040 52.113 o
11 6 4 15.346 16.718 0.969 60.343 o
11 6 5 47.267 48.820 1.504 19.636 o
11 7 0 59.199 59.188 1.595 15.773 o
11 7 1 27.329 28.822 1.171 36.735 o
11 7 2 20.158 20.120 1.060 48.508 o
11 7 3 13.618 12.750 0.939 66.615 o
11 7 4 5.325 5.149 0.535 206.629 o
11 7 5 11.025 12.357 0.898 74.274 o
11 8 0 0.425 0.898 0.474 315.489 o
11 8 1 14.661 15.254 0.979 60.461 o
11 8 2 8.555 9.520 0.777 99.924 o
11 8 3 15.892 15.567 1.020 55.740 o
11 8 4 0.934 1.434 0.454 334.167 o
11 9 0 1.170 1.726 0.464 316.465 o
11 9 1 2.780 2.130 0.474 286.438 o
11 9 2 2.143 2.302 0.474 291.707 o
11 9 3 2.571 3.180 0.485 273.184 o
11 9 4 12.686 11.074 0.808 86.729 o
11 10 0 11.155 10.499 0.808 89.322 o
11 10 1 7.364 8.066 0.656 136.535 o
11 10 2 3.203 3.241 0.495 258.078 o
11 10 3 3.691 3.755 0.495 252.132 o
11 10 4 3.971 3.422 0.485 260.083 o
11 11 0 54.182 56.210 1.555 17.180 o
11 11 1 5.407 5.270 0.525 212.198 o
11 11 2 21.510 21.967 1.080 45.897 o
11 11 3 18.308 16.516 1.030 52.992 o
11 12 0 5.089 4.513 0.515 223.488 o
11 12 1 0.760 0.868 0.464 325.487 o
11 12 2 6.519 6.057 0.596 166.409 o
11 13 0 11.206 9.802 0.808 89.748 o
11 13 1 13.833 13.639 0.818 81.777 o
12 0 0 9.834 9.055 0.686 119.614 o
12 0 1 11.924 12.478 0.909 71.984 o
12 0 2 0.789 0.999 0.464 324.465 o
12 0 4 12.114 14.325 0.949 66.084 o
12 1 0 12.844 14.032 0.969 63.383 o
12 1 1 4.718 5.169 0.535 210.122 o
12 1 2 5.269 5.189 0.525 213.301 o
12 1 3 16.348 18.192 0.989 57.150 o
12 1 4 45.202 44.439 1.413 22.034 o
12 2 0 5.105 5.421 0.596 173.420 o
12 2 1 4.460 3.846 0.505 237.674 o
12 2 2 49.605 47.922 1.504 19.303 o
12 2 3 0.344 0.828 0.474 316.657 o
12 2 4 7.846 9.146 0.858 85.675 o
12 3 0 25.958 25.026 1.151 39.063 o
12 3 1 24.743 22.643 1.121 41.718 o
12 3 2 1.207 1.534 0.454 330.400 o
12 3 3 20.376 20.948 1.080 46.804 o
12 3 4 16.868 17.283 1.010 55.355 o
12 4 0 2.146 2.352 0.464 302.894 o
12 4 1 7.536 8.934 0.707 119.608 o
12 4 2 9.259 8.732 0.767 101.574 o
12 4 3 1.097 1.868 0.454 329.743 o
12 5 0 17.768 17.757 1.010 54.569 o
12 5 1 37.415 34.808 1.312 27.403 o
12 5 2 7.952 7.814 0.646 138.585 o
12 5 3 6.641 7.097 0.717 120.761 o
12 6 0 20.896 20.645 1.050 48.601 o
12 6 2 15.752 15.254 0.999 57.743 o
12 6 3 0.979 0.898 0.464 322.961 o
12 7 0 7.728 8.127 0.586 161.725 o
12 7 1 21.238 22.977 1.121 43.353 o
12 7 2 5.112 4.937 0.515 221.920 o
12 8 1 9.024 10.166 0.878 80.462 o
12 8 2 5.718 5.361 0.596 171.048 o
12 9 0 36.280 36.221 1.302 27.800 o
;
_iucr_refine_instructions_details
;
TITL L-ALA_23K_HAR OLEX2: imported from CIF
CELL 0.71073 5.9279 12.2597 5.7939 90 90 90
ZERR 4 0.001 0.0017 0.0009 0 0 0
LATT -1
SYMM 0.5-X,-Y,0.5+Z
SYMM 0.5+X,0.5-Y,-Z
SYMM -X,0.5+Y,0.5-Z
SFAC C H N O
DISP C 0 0
DISP H 0 0
DISP N 0 0
DISP O 0 0
UNIT 12 28 4 8

TEMP -250.15
CONF
MORE -1
BOND $H
ACTA 
WGHT 0.020418 0.010539
FVAR 0.995276
REM <olex2.extras>
REM <HklSrc "%.\\9c0fdd27e5aab59be618fd90f1c5703a.hkl">
REM </olex2.extras>

N1    3     0.64719  0.13752  0.18298  11.00000  0.00560  0.00611  0.00420 =
 -0.00013  0.00051  0.00010 
H1    2     0.70259  0.05620  0.19804  11.00000  0.01898  0.01178  0.01174 =
 0.00261  0.00762  0.00214 
H2    2     0.77954  0.19089  0.20866  11.00000  0.00858  0.01471  0.01643 =
 -0.00326  0.00675 -0.00188 
H3    2     0.58184  0.14970  0.01413  11.00000  0.01609  0.01338  0.00418 =
 -0.00191  0.00351 -0.00357 
C1    1     0.46632  0.16109  0.35439  11.00000  0.00516  0.00481  0.00363 =
 0.00004 -0.00026  0.00044 
H4    2     0.42391  0.24881  0.33754  11.00000  0.01698  0.00828  0.01631 =
 0.00636  0.00009  0.00469 
C2    1     0.25987  0.09066  0.30334  11.00000  0.00594  0.00896  0.00614 =
 -0.00042 -0.00062 -0.00134 
H5    2     0.19366  0.11089  0.13095  11.00000  0.01673  0.03680  0.00716 =
 0.00585 -0.00954 -0.01100 
H6    2     0.12507  0.10441  0.43257  11.00000  0.00658  0.03278  0.02588 =
 0.00315  0.00437  0.00004 
H7    2     0.30599  0.00376  0.30849  11.00000  0.02681  0.01129  0.02889 =
 -0.00146  0.00240 -0.00235 
C3    1     0.55408  0.14078  0.59990  11.00000  0.00501  0.00449  0.00349 =
 -0.00004 -0.00027  0.00039 
O1    4     0.72676  0.08379  0.62437  11.00000  0.00665  0.00707  0.00581 =
 0.00049 -0.00067  0.00247 
O2    4     0.44085  0.18405  0.76119  11.00000  0.00749  0.00750  0.00398 =
 -0.00063  0.00060  0.00198 
HKLF 4

END
Q1 1 0.638889 0.125 0.625 11 0.05 0.17
Q2 1 0.194444 0.041667 0.09375 11 0.05 0.16
Q3 1 0.75 0.138889 0.21875 11 0.05 0.15
Q5 1 0.916667 0.069444 0.03125 11 0.05 0.14
Q4 1 0.388889 0.166667 0.3125 11 0.05 0.15

  REM The information below was added by Olex2.
  REM
  REM R1 = 0.0185 for 2372 Fo > 4sig(Fo) and 0.0189 for all 2405 data
  REM 118 parameters refined using 0 restraints
  REM Highest difference peak 0.1741, deepest hole -0.1784
  REM Mean Shift 0.0001, Max Shift 0.0009.

  REM +++ Tabular Listing of Refinement Information +++
  REM R1_all = 0.0189
  REM R1_gt = 0.0185
  REM wR_ref = 0.0397
  REM GOOF = 0.8734
  REM Shift_max = 0.0009
  REM Shift_mean = 0.0001
  REM Reflections_all = 2405
  REM Reflections_gt = 2372
  REM Parameters = 118
  REM Hole = -0.1784
  REM Peak = 0.1741
  REM Flack = n/a

  
;
_olex2_submission_special_instructions  'No special instructions were received'
