# Supplementary material for: Towards improved accuracy of Hirshfeld atom refinement with an alternative electron density partition
Source: IUCrJ. 2025 Jan 1;12(Pt 1):74–87. doi: 10.1107/S2052252524011242 (PMC11707693; doi:10.1107/S2052252524011242)
Supplement: Supplementary file 1 [file m-12-00074-sup1.zip › cif_checkcif/l_ala/MP2/4.cif]

data_L-Ala_23K_HAR
_audit_creation_date               2024-02-16
_audit_creation_method
;
Olex2 1.3
(compiled 2020.07.31 svn.rc2a77460 for OlexSys, GUI svn.r6145)
;
_audit_contact_author_address      ?
_audit_contact_author_email        ?
_audit_contact_author_name         ''
_audit_contact_author_phone        ?
_publ_contact_author_id_orcid      ?
_publ_section_references
;
Bourhis, L.J., Dolomanov, O.V., Gildea, R.J., Howard, J.A.K., Puschmann, H.
 (2015). Acta Cryst. A71, 59-75.

Dolomanov, O.V., Bourhis, L.J., Gildea, R.J, Howard, J.A.K. & Puschmann, H.
 (2009), J. Appl. Cryst. 42, 339-341.
;
_chemical_formula_moiety           'C3 H7 N O2'
_chemical_formula_sum              'C3 H7 N O2'
_chemical_formula_weight           89.095
_chemical_absolute_configuration   unk
loop_
  _atom_type_symbol
  _atom_type_scat_dispersion_real
  _atom_type_scat_dispersion_imag
  _atom_type_scat_source
  _atom_type_scat_dispersion_source
 H 0.00000 0.00000
 'NoSpherA2 (<-magic spell for checkCif) like software DiSCaMB'
 'Henke, Gullikson and Davis, At. Data and Nucl. Data Tables, 1993, 54, 2'
 C 0.00347 0.00161
 'NoSpherA2 (<-magic spell for checkCif) like software DiSCaMB'
 'Henke, Gullikson and Davis, At. Data and Nucl. Data Tables, 1993, 54, 2'
 O 0.01158 0.00611
 'NoSpherA2 (<-magic spell for checkCif) like software DiSCaMB'
 'Henke, Gullikson and Davis, At. Data and Nucl. Data Tables, 1993, 54, 2'
 N 0.00653 0.00323
 'NoSpherA2 (<-magic spell for checkCif) like software DiSCaMB'
 'Henke, Gullikson and Davis, At. Data and Nucl. Data Tables, 1993, 54, 2'

_space_group_crystal_system        'orthorhombic'
_space_group_IT_number             19
_space_group_name_H-M_alt          'P 21 21 21'
_space_group_name_Hall             ' P 2ac 2ab'
loop_
  _space_group_symop_id
  _space_group_symop_operation_xyz
 1 x,y,z
 2 x+1/2,-y+1/2,-z
 3 -x,y+1/2,-z+1/2
 4 -x+1/2,-y,z+1/2

_symmetry_Int_Tables_number        19
_cell_length_a                     5.9279(10)
_cell_length_b                     12.2597(17)
_cell_length_c                     5.7939(9)
_cell_angle_alpha                  90
_cell_angle_beta                   90
_cell_angle_gamma                  90
_cell_volume                       421.07(11)
_cell_formula_units_Z              4
_cell_measurement_temperature      23.0
_cell_measurement_theta_min             15.00
_cell_measurement_theta_max             22.50
_cell_measurement_reflns_used           1524
_exptl_absorpt_coefficient_mu      0.117
_exptl_crystal_density_diffrn      1.405
_exptl_crystal_F_000               191.963
_exptl_crystal_description              sphere
_diffrn_reflns_av_R_equivalents    0.0000
_diffrn_reflns_av_unetI/netI       0.0239
_diffrn_reflns_Laue_measured_fraction_full  0.9725
_diffrn_reflns_Laue_measured_fraction_max  0.9483
_diffrn_reflns_limit_h_max         12
_diffrn_reflns_limit_h_min         0
_diffrn_reflns_limit_k_max         26
_diffrn_reflns_limit_k_min         0
_diffrn_reflns_limit_l_max         12
_diffrn_reflns_limit_l_min         0
_diffrn_reflns_number              2405
_diffrn_reflns_point_group_measured_fraction_full  0.9725
_diffrn_reflns_point_group_measured_fraction_max  0.9483
_diffrn_reflns_theta_full          25.2417
_diffrn_reflns_theta_max           50.14
_diffrn_reflns_theta_min           3.32
_diffrn_ambient_temperature        23.0
_diffrn_measured_fraction_theta_full  0.9725
_diffrn_measured_fraction_theta_max  0.9483
_diffrn_radiation_type             'Mo K\a'
_diffrn_radiation_wavelength       0.71073
_diffrn_measurement_device_type     'four circle diffractometer'
_reflns_Friedel_coverage           0.0
_reflns_limit_h_max                12
_reflns_limit_h_min                0
_reflns_limit_k_max                26
_reflns_limit_k_min                0
_reflns_limit_l_max                12
_reflns_limit_l_min                0
_reflns_number_gt                  2372
_reflns_number_total               2405
_reflns_threshold_expression       I>=2u(I)
_computing_molecular_graphics      'Olex2 1.3 (Dolomanov et al., 2009)'
_computing_publication_material    'Olex2 1.3 (Dolomanov et al., 2009)'
_computing_structure_refinement    'olex2.refine 1.3 (Bourhis et al., 2015)'
_refine_diff_density_max           0.1753
_refine_diff_density_min           -0.1781
_refine_diff_density_rms           0.0399
_refine_ls_d_res_high              0.4630
_refine_ls_d_res_low               6.1299
_refine_ls_goodness_of_fit_ref     0.8763
_refine_ls_hydrogen_treatment      refall
_refine_ls_matrix_type             full
_refine_ls_number_constraints      0
_refine_ls_number_parameters       118
_refine_ls_number_reflns           2405
_refine_ls_number_restraints       0
_refine_ls_R_factor_all            0.0189
_refine_ls_R_factor_gt             0.0185
_refine_ls_restrained_S_all        0.8763
_refine_ls_shift/su_max            0.0007
_refine_ls_shift/su_mean           0.0000
_refine_ls_structure_factor_coef   Fsqd
_refine_ls_weighting_details      
 'w=1/[\s^2^(Fo^2^)+(0.0203P)^2^+0.0104P] where P=(Fo^2^+2Fc^2^)/3'
_refine_ls_weighting_scheme        calc
_refine_ls_wR_factor_gt            0.0395
_refine_ls_wR_factor_ref           0.0397
_refine_special_details
;
Aspherical atom refinement in Olex2
with DiSCaMB generated form factors
Exponential Hirshfeld Atom Refinement 
with exponent parameter n = 4
using Gaussian16 generated electron density
calculated with MP2
using cc-pVTZ basis set and charges 
simulating the crystal field.
;
loop_
  _atom_site_label
  _atom_site_type_symbol
  _atom_site_fract_x
  _atom_site_fract_y
  _atom_site_fract_z
  _atom_site_U_iso_or_equiv
  _atom_site_adp_type
  _atom_site_occupancy
  _atom_site_refinement_flags_posn
 N1 N 0.64719(4) 0.13752(2) 0.18297(5) 0.00530(3) Uani 1.000000 .
 H1 H 0.7026(13) 0.0561(4) 0.1981(16) 0.0141(18) Uani 1.000000 .
 H2 H 0.7796(10) 0.1910(5) 0.2087(15) 0.0130(16) Uani 1.000000 .
 H3 H 0.5817(13) 0.1497(6) 0.0140(10) 0.0111(15) Uani 1.000000 .
 C1 C 0.46632(5) 0.16109(2) 0.35439(5) 0.00453(3) Uani 1.000000 .
 H4 H 0.4239(11) 0.2489(3) 0.3375(12) 0.0138(15) Uani 1.000000 .
 C2 C 0.25987(5) 0.09066(2) 0.30333(6) 0.00701(4) Uani 1.000000 .
 H5 H 0.1936(11) 0.1109(6) 0.1308(10) 0.0201(17) Uani 1.000000 .
 H6 H 0.1249(9) 0.1044(6) 0.4328(13) 0.0216(18) Uani 1.000000 .
 H7 H 0.3061(11) 0.0038(4) 0.3084(14) 0.0221(19) Uani 1.000000 .
 C3 C 0.55408(5) 0.14078(2) 0.59990(5) 0.00433(3) Uani 1.000000 .
 O1 O 0.72676(4) 0.083789(18) 0.62437(4) 0.00651(3) Uani 1.000000 .
 O2 O 0.44085(4) 0.184054(18) 0.76119(4) 0.00633(3) Uani 1.000000 .

loop_
  _atom_site_aniso_label
  _atom_site_aniso_U_11
  _atom_site_aniso_U_22
  _atom_site_aniso_U_33
  _atom_site_aniso_U_12
  _atom_site_aniso_U_13
  _atom_site_aniso_U_23
 N1 0.00560(7) 0.00611(7) 0.00421(8) 0.00010(6) 0.00052(6) -0.00013(6)
 H1 0.019(4) 0.0110(19) 0.012(4) 0.002(3) 0.008(4) 0.003(3)
 H2 0.008(3) 0.014(3) 0.016(5) -0.002(2) 0.006(3) -0.003(3)
 H3 0.016(4) 0.013(4) 0.004(3) -0.003(3) 0.003(3) -0.001(3)
 C1 0.00516(8) 0.00481(7) 0.00363(9) 0.00044(6) -0.00026(6) 0.00004(6)
 H4 0.017(3) 0.0078(16) 0.017(4) 0.005(2) 0.000(3) 0.006(2)
 C2 0.00594(8) 0.00896(9) 0.00614(10) -0.00135(7) -0.00062(7) -0.00042(8)
 H5 0.016(4) 0.036(4) 0.007(3) -0.011(4) -0.009(3) 0.006(3)
 H6 0.007(3) 0.033(4) 0.025(4) 0.000(3) 0.005(3) 0.003(4)
 H7 0.027(5) 0.0106(18) 0.029(5) -0.002(3) 0.002(4) -0.001(3)
 C3 0.00501(7) 0.00449(7) 0.00350(8) 0.00039(7) -0.00027(7) -0.00004(6)
 O1 0.00665(7) 0.00708(7) 0.00581(8) 0.00247(6) -0.00066(6) 0.00049(6)
 O2 0.00750(7) 0.00750(6) 0.00398(7) 0.00198(6) 0.00060(6) -0.00063(5)

loop_
  _geom_bond_atom_site_label_1
  _geom_bond_atom_site_label_2
  _geom_bond_distance
  _geom_bond_site_symmetry_2
  _geom_bond_publ_flag
 N1 H1 1.055(5) . ?
 N1 H2 1.033(5) . ?
 N1 H3 1.064(5) . ?
 N1 C1 1.4898(4) . ?
 C1 H4 1.109(4) . ?
 C1 C2 1.5267(4) . ?
 C1 C3 1.5349(5) . ?
 C2 H5 1.102(5) . ?
 C2 H6 1.110(5) . ?
 C2 H7 1.100(5) . ?
 C3 O1 1.2474(4) . ?
 C3 O2 1.2670(4) . ?

loop_
  _geom_angle_atom_site_label_1
  _geom_angle_atom_site_label_2
  _geom_angle_atom_site_label_3
  _geom_angle
  _geom_angle_site_symmetry_1
  _geom_angle_site_symmetry_3
  _geom_angle_publ_flag
 H2 N1 H1 110.6(6) . . ?
 H3 N1 H1 108.9(6) . . ?
 H3 N1 H2 108.7(6) . . ?
 C1 N1 H1 110.6(5) . . ?
 C1 N1 H2 109.1(4) . . ?
 C1 N1 H3 108.9(4) . . ?
 H4 C1 N1 107.0(3) . . ?
 C2 C1 N1 109.76(2) . . ?
 C2 C1 H4 110.5(3) . . ?
 C3 C1 N1 110.02(2) . . ?
 C3 C1 H4 108.4(4) . . ?
 C3 C1 C2 111.07(2) . . ?
 H5 C2 C1 109.5(4) . . ?
 H6 C2 C1 111.2(4) . . ?
 H6 C2 H5 108.8(5) . . ?
 H7 C2 C1 110.0(3) . . ?
 H7 C2 H5 109.3(5) . . ?
 H7 C2 H6 107.9(5) . . ?
 O1 C3 C1 118.31(2) . . ?
 O2 C3 C1 115.85(2) . . ?
 O2 C3 O1 125.83(3) . . ?

loop_
  _geom_torsion_atom_site_label_1
  _geom_torsion_atom_site_label_2
  _geom_torsion_atom_site_label_3
  _geom_torsion_atom_site_label_4
  _geom_torsion
  _geom_torsion_site_symmetry_1
  _geom_torsion_site_symmetry_2
  _geom_torsion_site_symmetry_3
  _geom_torsion_site_symmetry_4
  _geom_torsion_publ_flag
 N1 C1 C3 O1 -18.18(3) . . . . ?
 N1 C1 C3 O2 162.17(2) . . . . ?

loop_
  _diffrn_refln_index_h
  _diffrn_refln_index_k
  _diffrn_refln_index_l
  _diffrn_refln_intensity_net
  _diffrn_refln_intensity_u
 0 2 0 179.86 1.72
 0 4 0 5075 43.59
 0 6 0 87.78 1.02
 0 8 0 44.39 0.71
 0 10 0 0.78 0.38
 0 12 0 227.81 2.61
 0 14 0 57.32 1.11
 0 16 0 24.7 0.84
 0 18 0 222.79 2.92
 0 22 0 132.65 2.32
 0 26 0 6.31 0.62
 0 1 1 708.97 7.19
 0 2 1 116.99 1.2
 0 3 1 693.47 6.28
 0 4 1 96.18 1.05
 0 6 1 464.85 4.49
 0 7 1 36.14 0.6
 0 8 1 43.42 0.72
 0 9 1 31.4 0.65
 0 10 1 134.38 1.67
 0 11 1 65.3 1.09
 0 12 1 74.72 1.21
 0 13 1 18.43 0.68
 0 14 1 37.1 0.93
 0 15 1 89.03 1.53
 0 17 1 1.11 0.37
 0 18 1 58.6 1.34
 0 19 1 15.81 0.89
 0 20 1 26.85 1.04
 0 21 1 2.63 0.43
 0 23 1 1.69 0.44
 0 25 1 2.92 0.58
 0 26 1 19.36 1.23
 0 0 2 2781.82 32.69
 0 1 2 521.8 6.43
 0 2 2 177.7 2.03
 0 3 2 54.99 0.78
 0 4 2 167.56 1.75
 0 5 2 554.74 5.22
 0 6 2 94.65 1.15
 0 7 2 5.3 0.34
 0 8 2 109.34 1.37
 0 9 2 23.18 0.59
 0 10 2 45.27 0.85
 0 11 2 81.99 1.24
 0 12 2 27.65 0.74
 0 13 2 21.03 0.69
 0 14 2 20.84 0.74
 0 15 2 177.46 2.34
 0 16 2 4.35 0.41
 0 17 2 59.76 1.36
 0 18 2 19.97 0.9
 0 19 2 117.32 2.06
 0 20 2 0.96 0.45
 0 21 2 44.96 1.34
 0 22 2 36.03 1.27
 0 23 2 17.63 1.02
 0 24 2 2.44 0.47
 0 25 2 21.98 1.25
 0 26 2 2.5 0.51
 0 1 3 82.2 1.72
 0 2 3 154.4 2.87
 0 3 3 201.05 2.41
 0 4 3 723.26 7.63
 0 5 3 79.58 1.17
 0 6 3 266.54 2.79
 0 7 3 21.92 0.56
 0 8 3 60.33 0.97
 0 9 3 139.69 1.75
 0 10 3 38.77 0.82
 0 11 3 68.87 1.16
 0 12 3 116.38 1.67
 0 13 3 142.41 1.96
 0 14 3 27.22 0.84
 0 15 3 88.53 1.56
 0 16 3 151.49 2.22
 0 17 3 46.21 1.22
 0 18 3 26.43 0.98
 0 19 3 2.45 0.42
 0 20 3 43.49 1.32
 0 21 3 0.85 0.43
 0 22 3 1.13 0.44
 0 23 3 27.56 1.15
 0 24 3 12.44 0.91
 0 25 3 4.87 0.58
 0 0 4 205.2 3.83
 0 1 4 38.97 1.18
 0 2 4 91.07 2.02
 0 3 4 7.83 0.44
 0 4 4 224.57 2.79
 0 5 4 0.66 0.44
 0 6 4 69.42 1.21
 0 7 4 28.59 0.77
 0 8 4 63.11 1.06
 0 9 4 7.04 0.46
 0 10 4 88.41 1.36
 0 11 4 95.89 1.49
 0 12 4 38.17 0.95
 0 13 4 11.24 0.65
 0 14 4 139.38 2.05
 0 15 4 44.3 1.16
 0 16 4 92.66 1.71
 0 17 4 5.58 0.46
 0 18 4 9.43 0.74
 0 19 4 3.29 0.45
 0 20 4 1.79 0.43
 0 22 4 4.26 0.5
 0 24 4 26.01 1.12
 0 25 4 2.84 0.52
 0 1 5 231.07 4.44
 0 2 5 134.35 2.9
 0 3 5 48.16 1.52
 0 4 5 380.78 4.5
 0 5 5 173.93 2.39
 0 6 5 0.76 0.48
 0 7 5 6.48 0.53
 0 8 5 142.13 2.14
 0 9 5 67.88 1.4
 0 10 5 7.78 0.55
 0 11 5 20.3 0.77
 0 12 5 1.46 0.34
 0 13 5 77.49 1.48
 0 14 5 3.44 0.41
 0 15 5 13.8 0.78
 0 16 5 13 0.79
 0 17 5 75.37 1.63
 0 18 5 2.28 0.43
 0 19 5 13.33 0.89
 0 21 5 19.22 1.03
 0 22 5 5.38 0.53
 0 23 5 12.26 0.96
 0 1 6 91.75 2.41
 0 2 6 15.86 1.02
 0 3 6 1.46 0.72
 0 4 6 15.65 1.08
 0 5 6 84.42 1.54
 0 6 6 10.94 0.65
 0 7 6 139.02 2.2
 0 8 6 29.36 0.97
 0 9 6 14.05 0.77
 0 10 6 15.27 0.82
 0 11 6 114.71 1.87
 0 12 6 6.18 0.56
 0 13 6 4.68 0.49
 0 14 6 11.44 0.73
 0 16 6 40.65 1.26
 0 17 6 28.5 1.09
 0 18 6 7.63 0.68
 0 19 6 43.27 1.37
 0 20 6 1.8 0.45
 0 21 6 20.85 1.08
 0 22 6 10.35 0.77
 0 23 6 16.64 0.98
 0 1 7 57.52 2.03
 0 2 7 529.66 9.56
 0 4 7 11.53 1.1
 0 5 7 23.57 1.42
 0 6 7 42.25 1.2
 0 7 7 45.65 1.26
 0 8 7 1.91 0.45
 0 9 7 4.83 0.52
 0 10 7 9.02 0.81
 0 11 7 30.73 1.17
 0 12 7 5.71 0.65
 0 13 7 11.39 0.79
 0 14 7 1.45 0.4
 0 16 7 79.95 1.79
 0 17 7 1.03 0.44
 0 18 7 2.26 0.45
 0 19 7 6.72 0.56
 0 20 7 132.34 2.41
 0 21 7 0.89 0.44
 0 0 8 23.96 1.5
 0 1 8 3.51 1
 0 2 8 8.52 1.16
 0 3 8 15.38 1.35
 0 4 8 1.69 1.12
 0 6 8 10.05 0.82
 0 7 8 58.36 1.54
 0 8 8 85.64 1.9
 0 9 8 12 0.86
 0 10 8 6.4 0.7
 0 11 8 39.24 1.38
 0 12 8 39.37 1.43
 0 13 8 31.46 1.33
 0 14 8 12.27 0.98
 0 16 8 0.98 0.44
 0 17 8 6.43 0.55
 0 19 8 9.03 0.77
 0 20 8 6.03 0.53
 0 1 9 8.34 1.18
 0 2 9 45.39 2.17
 0 3 9 62 2.5
 0 4 9 21.75 1.62
 0 7 9 45.54 1.5
 0 8 9 77.96 1.91
 0 9 9 16.13 1.06
 0 10 9 13.56 1.02
 0 11 9 2.2 0.55
 0 12 9 34.14 1.38
 0 13 9 28.53 1.33
 0 15 9 46.3 1.62
 0 16 9 14.15 1.09
 0 17 9 15.19 0.98
 0 18 9 8.4 0.64
 0 0 10 4.71 1.29
 0 2 10 20.26 1.74
 0 3 10 47.92 2.39
 0 4 10 27.74 1.93
 0 5 10 32.01 2.05
 0 6 10 40.73 2.31
 0 7 10 53.19 2.58
 0 8 10 58.92 1.77
 0 9 10 6.59 0.66
 0 10 10 1.82 0.55
 0 11 10 16.03 1.14
 0 12 10 13.14 0.92
 0 13 10 12.27 1.05
 0 14 10 42.65 1.61
 0 15 10 5.73 0.65
 0 2 11 2.64 1.39
 0 3 11 6.65 1.54
 0 6 11 7.55 1.59
 0 7 11 3.03 1.51
 0 8 11 8.22 1.58
 0 9 11 7.83 0.77
 0 10 11 1.54 0.58
 0 11 11 8.17 0.84
 0 12 11 29.52 1.39
 0 1 12 26.44 2.25
 0 2 12 19.78 1.97
 0 3 12 113.75 3.91
 0 5 12 9.57 1.76
 0 6 12 54.59 2.73
 0 7 12 63.45 3.01
 1 1 0 246.18 2.32
 1 2 0 5370.99 57.03
 1 3 0 57.85 0.68
 1 4 0 1643.07 14.49
 1 5 0 331.24 3.22
 1 6 0 60.57 0.78
 1 7 0 18.84 0.43
 1 8 0 393.66 3.93
 1 9 0 3.19 0.34
 1 10 0 42.15 0.79
 1 11 0 94.84 1.33
 1 12 0 26.35 0.7
 1 13 0 56.12 1.06
 1 14 0 0.84 0.49
 1 15 0 84.49 1.45
 1 16 0 23.95 0.84
 1 17 0 28.92 0.95
 1 18 0 0.91 0.42
 1 19 0 33.02 1.09
 1 20 0 39.42 1.23
 1 21 0 1.4 0.45
 1 22 0 3.91 0.48
 1 23 0 6.86 0.6
 1 24 0 9.58 0.79
 1 26 0 7.17 0.64
 1 0 1 75.17 0.82
 1 1 1 130.75 1.33
 1 2 1 101.92 1.08
 1 3 1 1064.68 9.49
 1 4 1 153.73 1.61
 1 5 1 428.65 4.15
 1 6 1 21.43 0.43
 1 7 1 332.2 3.34
 1 8 1 229.65 2.43
 1 9 1 227.39 2.48
 1 10 1 128.46 1.64
 1 11 1 16.79 0.55
 1 13 1 124.95 1.74
 1 14 1 28.95 0.82
 1 15 1 85.78 1.49
 1 16 1 60.48 1.27
 1 17 1 24.89 0.89
 1 18 1 23.29 0.92
 1 19 1 14.99 0.82
 1 20 1 5.7 0.49
 1 21 1 2.02 0.42
 1 22 1 34.04 1.19
 1 23 1 10.44 0.89
 1 24 1 20.5 1.07
 1 25 1 9.3 0.82
 1 26 1 1.96 0.5
 1 0 2 3040.09 35.48
 1 1 2 70.16 0.92
 1 2 2 560.41 6
 1 3 2 190.02 1.98
 1 4 2 1041.89 9.45
 1 5 2 18.21 0.4
 1 6 2 214.88 2.27
 1 7 2 158.64 1.79
 1 8 2 10.03 0.43
 1 9 2 60.51 0.97
 1 10 2 58.22 0.98
 1 11 2 115.48 1.56
 1 12 2 112.99 1.59
 1 13 2 107.9 1.61
 1 14 2 53.57 1.12
 1 15 2 30.97 0.91
 1 16 2 27.05 0.93
 1 17 2 74.14 1.5
 1 18 2 107.79 1.89
 1 19 2 40.35 1.18
 1 20 2 9.5 0.7
 1 21 2 22.39 1.01
 1 22 2 35.81 1.26
 1 23 2 42.5 1.4
 1 24 2 10.43 0.79
 1 26 2 4.4 0.56
 1 0 3 31.37 0.91
 1 1 3 296.22 5.14
 1 2 3 220.06 2.59
 1 3 3 89.82 1.26
 1 4 3 93.66 1.32
 1 5 3 22.55 0.52
 1 6 3 135.22 1.6
 1 7 3 5.07 0.38
 1 8 3 252.25 2.76
 1 9 3 28.41 0.69
 1 10 3 78.02 1.22
 1 11 3 16.32 0.59
 1 12 3 31.62 0.82
 1 13 3 33.1 0.89
 1 14 3 112.45 1.75
 1 15 3 32.79 0.97
 1 16 3 9.1 0.61
 1 17 3 24.5 0.93
 1 18 3 25.97 0.99
 1 19 3 26.65 1.04
 1 20 3 7.6 0.66
 1 21 3 23.09 1.04
 1 22 3 7.04 0.61
 1 23 3 2.69 0.47
 1 24 3 7.97 0.64
 1 25 3 17.53 1.15
 1 0 4 321.53 5.74
 1 1 4 254.62 4.65
 1 2 4 28.15 1.03
 1 3 4 22.93 0.63
 1 4 4 107.39 1.54
 1 5 4 81.94 1.32
 1 6 4 127.64 1.84
 1 7 4 81.97 1.21
 1 8 4 44.23 0.87
 1 9 4 2.13 0.39
 1 10 4 22.24 0.69
 1 11 4 61.05 1.16
 1 12 4 137.94 1.96
 1 13 4 26.56 0.84
 1 14 4 38.59 1.05
 1 15 4 2.92 0.4
 1 16 4 23.09 0.9
 1 17 4 27.5 1
 1 18 4 57.36 1.44
 1 19 4 39.96 1.23
 1 20 4 9.05 0.8
 1 21 4 10.58 0.78
 1 22 4 21.32 1.04
 1 23 4 14.77 0.96
 1 24 4 2.09 0.45
 1 0 5 278.63 5.22
 1 1 5 119.87 2.67
 1 2 5 454.07 7.99
 1 3 5 172.63 3.58
 1 4 5 105.86 1.66
 1 5 5 8.38 0.53
 1 6 5 224.97 2.96
 1 7 5 71.44 1.37
 1 8 5 67.89 1.36
 1 9 5 88.18 1.43
 1 10 5 9.32 0.58
 1 11 5 35.11 0.94
 1 12 5 24.56 0.85
 1 13 5 43.8 1.14
 1 14 5 39.37 1.1
 1 15 5 29.22 1.01
 1 16 5 76.98 1.61
 1 17 5 11.22 0.8
 1 18 5 6.82 0.65
 1 19 5 18.3 0.97
 1 20 5 63.33 1.62
 1 21 5 24.59 1.1
 1 22 5 1.69 0.45
 1 23 5 4.48 0.5
 1 24 5 17.07 0.99
 1 2 6 7.39 0.84
 1 3 6 12.17 0.99
 1 4 6 15.67 1.08
 1 5 6 13.01 0.66
 1 6 6 21.43 0.81
 1 7 6 7.62 0.62
 1 8 6 8.91 0.68
 1 9 6 10.84 0.77
 1 10 6 2.38 0.45
 1 11 6 9.63 0.68
 1 12 6 28.4 0.95
 1 13 6 7.38 0.6
 1 14 6 27.43 0.99
 1 15 6 10.78 0.81
 1 16 6 2.92 0.43
 1 17 6 21.08 0.99
 1 18 6 13.57 0.89
 1 19 6 11.56 0.86
 1 20 6 30.94 1.23
 1 21 6 9.21 0.77
 1 22 6 8.45 0.76
 1 23 6 11.79 0.88
 1 0 7 242.8 5.07
 1 1 7 26.29 1.44
 1 2 7 60.09 2.09
 1 3 7 79.77 2.46
 1 4 7 138.39 3.47
 1 5 7 29.95 1.03
 1 6 7 60.46 1.45
 1 7 7 9.32 0.77
 1 8 7 55.19 1.43
 1 9 7 65.99 1.59
 1 10 7 18.38 0.95
 1 11 7 21.39 0.9
 1 12 7 1.87 0.48
 1 13 7 41.48 1.23
 1 14 7 24.11 1.04
 1 15 7 31.66 1.16
 1 16 7 25.33 1.06
 1 17 7 20.09 1.01
 1 18 7 42.17 1.37
 1 19 7 6.61 0.61
 1 20 7 15.13 0.98
 1 21 7 9.12 0.66
 1 0 8 10.23 1.21
 1 1 8 34.62 1.78
 1 2 8 19.45 1.44
 1 3 8 31.46 1.7
 1 4 8 32.12 1.74
 1 5 8 100.19 3.07
 1 6 8 14.74 0.91
 1 7 8 89.51 1.93
 1 8 8 3.18 0.5
 1 9 8 50.2 1.5
 1 10 8 38.93 1.37
 1 11 8 93.61 2.09
 1 12 8 11.53 0.97
 1 13 8 27.75 1.25
 1 14 8 1.18 0.56
 1 15 8 45.35 1.36
 1 16 8 5.47 0.52
 1 17 8 26.29 1.17
 1 18 8 5.35 0.52
 1 19 8 2.22 0.46
 1 1 9 2.19 1.12
 1 2 9 50.51 2.25
 1 4 9 3.19 1.23
 1 5 9 28.02 1.83
 1 6 9 9.85 1.32
 1 7 9 15.55 1.01
 1 8 9 8.18 0.74
 1 9 9 19.44 1.11
 1 10 9 28.99 1.3
 1 11 9 45.18 1.56
 1 12 9 8.76 0.83
 1 13 9 15.77 1.13
 1 14 9 7.77 0.83
 1 15 9 21.8 1.23
 1 16 9 42.08 1.56
 1 17 9 17.93 1.04
 1 18 9 11.34 0.89
 1 0 10 3.41 1.27
 1 1 10 25.22 1.87
 1 3 10 19.75 1.72
 1 4 10 21.27 1.82
 1 5 10 32.04 2.08
 1 6 10 40.77 2.29
 1 7 10 31.07 2.1
 1 8 10 24.03 1.24
 1 9 10 7.24 0.82
 1 10 10 54.86 1.78
 1 11 10 15.97 1.14
 1 12 10 44.66 1.62
 1 14 10 6.44 0.67
 1 15 10 10.32 0.88
 1 1 11 11.77 1.64
 1 2 11 33.14 2.25
 1 3 11 22.94 1.95
 1 4 11 11.67 1.65
 1 5 11 6.02 1.51
 1 6 11 3.87 1.46
 1 7 11 8.44 1.62
 1 8 11 15.32 1.18
 1 9 11 23.05 1.3
 1 10 11 18.36 1.22
 1 11 11 3.53 0.61
 1 12 11 1.58 0.57
 1 0 12 17.52 1.94
 1 1 12 74.48 3.15
 1 2 12 8.13 1.8
 1 3 12 3.17 1.77
 1 4 12 28.47 2.21
 1 5 12 67.25 3.09
 1 6 12 2.8 1.78
 1 7 12 22.41 2.09
 2 0 0 41.04 0.53
 2 1 0 30.46 0.43
 2 2 0 1643.04 14.51
 2 3 0 769.86 7.04
 2 4 0 35.09 0.52
 2 5 0 89.2 1.06
 2 6 0 2036.93 18.12
 2 7 0 287.5 2.95
 2 8 0 0.75 0.33
 2 9 0 229.95 2.53
 2 10 0 248.94 2.74
 2 11 0 2.36 0.37
 2 12 0 42.47 0.9
 2 13 0 164.4 2.1
 2 14 0 10.7 0.6
 2 15 0 68.46 1.3
 2 16 0 36.21 1.01
 2 17 0 34.92 1.03
 2 18 0 42.78 1.18
 2 19 0 36.96 1.15
 2 20 0 0.9 0.41
 2 21 0 7.57 0.64
 2 22 0 14.8 0.92
 2 23 0 10.92 0.88
 2 24 0 31.7 1.22
 2 25 0 4.03 0.59
 2 26 0 1.05 0.5
 2 0 1 1.6 0.16
 2 1 1 76.35 0.87
 2 2 1 271.52 2.68
 2 3 1 525.05 4.95
 2 4 1 154.45 1.63
 2 5 1 417.71 4.07
 2 6 1 22.43 0.48
 2 7 1 95.9 1.21
 2 8 1 4.74 0.36
 2 9 1 267.39 2.89
 2 10 1 8.52 0.46
 2 11 1 4.65 0.43
 2 12 1 39.83 0.87
 2 13 1 78.13 1.32
 2 14 1 43.79 1.01
 2 15 1 23.25 0.8
 2 16 1 3.49 0.4
 2 17 1 9.86 0.69
 2 18 1 9.74 0.72
 2 19 1 28.62 1.05
 2 20 1 70.14 1.61
 2 21 1 28.26 1.11
 2 22 1 22.84 1.06
 2 23 1 2.51 0.46
 2 24 1 40.27 1.32
 2 25 1 22.51 1.31
 2 26 1 29.82 1.44
 2 0 2 4.11 0.23
 2 1 2 302.08 3
 2 2 2 1061.46 9.63
 2 3 2 104.82 1.23
 2 4 2 87.19 1.07
 2 5 2 8.22 0.34
 2 6 2 285.92 2.96
 2 7 2 137.41 1.63
 2 8 2 141.04 1.72
 2 9 2 125.43 1.59
 2 10 2 2.59 0.38
 2 11 2 62.75 1.1
 2 12 2 56.1 1.07
 2 13 2 71.95 1.28
 2 14 2 33.1 0.9
 2 15 2 31.15 0.92
 2 16 2 71.69 1.43
 2 18 2 10.59 0.73
 2 19 2 1.11 0.39
 2 20 2 31.18 1.11
 2 21 2 29.61 1.15
 2 22 2 3.49 0.48
 2 23 2 2.48 0.46
 2 24 2 8.53 0.76
 2 25 2 39.08 1.64
 2 0 3 129.31 1.5
 2 1 3 137.44 1.55
 2 2 3 375.6 3.73
 2 3 3 438.82 4.35
 2 4 3 64.47 0.92
 2 5 3 244.17 2.62
 2 6 3 89.11 1.21
 2 7 3 106.34 1.39
 2 8 3 117.15 1.52
 2 9 3 283.41 3.13
 2 10 3 251.61 2.87
 2 11 3 11.76 0.58
 2 12 3 82.72 1.39
 2 13 3 42.95 1.01
 2 14 3 47.18 1.12
 2 15 3 16.62 0.79
 2 16 3 2.73 0.4
 2 17 3 12.5 0.75
 2 18 3 2.06 0.4
 2 19 3 38.05 1.2
 2 20 3 9.67 0.66
 2 21 3 42.43 1.36
 2 22 3 7.64 0.72
 2 23 3 5.1 0.57
 2 25 3 12.79 1.07
 2 0 4 55.59 1.51
 2 1 4 104.66 1.52
 2 2 4 128.43 1.8
 2 3 4 130.59 1.82
 2 4 4 12.73 0.56
 2 5 4 58.59 0.97
 2 6 4 105.95 1.43
 2 7 4 100.35 1.41
 2 8 4 114.07 1.57
 2 9 4 47.62 0.96
 2 10 4 135.44 1.85
 2 11 4 48.78 1.05
 2 12 4 12.42 0.65
 2 14 4 11.45 0.71
 2 15 4 12.57 0.74
 2 16 4 24.67 0.91
 2 17 4 37.95 1.17
 2 18 4 24.85 1.03
 2 19 4 8.53 0.7
 2 20 4 26.1 1.09
 2 21 4 19.86 1.03
 2 22 4 16.44 1.03
 2 23 4 22.96 1.06
 2 24 4 3.27 0.48
 2 0 5 141.49 3.06
 2 1 5 33.26 1.29
 2 2 5 157.99 2.21
 2 3 5 30.98 0.83
 2 4 5 145.27 2.09
 2 5 5 62.42 1.23
 2 6 5 12.23 0.63
 2 7 5 13.86 0.69
 2 8 5 61.44 1.15
 2 9 5 25.66 0.79
 2 10 5 135.75 1.94
 2 11 5 59.08 1.24
 2 12 5 14.01 0.74
 2 13 5 2.21 0.38
 2 14 5 90.52 1.69
 2 15 5 12.44 0.76
 2 16 5 1.11 0.38
 2 17 5 5.22 0.48
 2 18 5 43.41 1.35
 2 19 5 10.89 0.84
 2 20 5 1.38 0.44
 2 21 5 0.93 0.45
 2 22 5 20.53 1.03
 2 23 5 16.11 1.02
 2 0 6 74.89 2.18
 2 1 6 92.03 2.47
 2 2 6 2.26 0.76
 2 3 6 2.21 0.61
 2 4 6 22.17 0.81
 2 5 6 96.55 1.72
 2 7 6 75.55 1.54
 2 9 6 4.82 0.48
 2 10 6 11.86 0.69
 2 11 6 102.32 1.76
 2 12 6 7.72 0.54
 2 13 6 61.04 1.4
 2 14 6 11.03 0.74
 2 15 6 55.61 1.42
 2 16 6 15.05 0.89
 2 17 6 45.95 1.35
 2 18 6 48.63 1.44
 2 19 6 2.3 0.45
 2 20 6 3.73 0.49
 2 21 6 13.47 0.96
 2 22 6 44.77 1.4
 2 0 7 7.27 1
 2 1 7 43.03 1.8
 2 2 7 12.3 1.13
 2 3 7 14.19 1.2
 2 4 7 127.68 2.63
 2 5 7 69.55 1.55
 2 6 7 28.73 1.05
 2 7 7 81.96 1.75
 2 8 7 80.69 1.74
 2 9 7 4.88 0.53
 2 10 7 9.3 0.8
 2 11 7 95.61 2.03
 2 12 7 2.13 0.4
 2 13 7 47.92 1.34
 2 14 7 39.43 1.23
 2 15 7 32.1 1.18
 2 16 7 4.2 0.49
 2 17 7 49.79 1.46
 2 18 7 9.7 0.76
 2 19 7 6.87 0.64
 2 20 7 0.96 0.45
 2 21 7 10.18 0.8
 2 0 8 52.97 2.17
 2 1 8 57.62 2.28
 2 2 8 23.09 1.58
 2 3 8 28.44 1.67
 2 4 8 15.61 1.38
 2 5 8 55.38 1.5
 2 6 8 46.09 1.42
 2 7 8 40.97 1.35
 2 9 8 11.52 0.8
 2 10 8 1.38 0.53
 2 11 8 8.35 0.78
 2 13 8 30.78 1.35
 2 14 8 9.77 0.81
 2 15 8 6.87 0.7
 2 16 8 3.18 0.48
 2 17 8 23.02 1.12
 2 18 8 1.88 0.45
 2 19 8 6.59 0.55
 2 0 9 74.16 2.74
 2 1 9 17.13 1.5
 2 2 9 107.15 3.39
 2 3 9 5.25 1.14
 2 4 9 47.78 2.28
 2 5 9 11.23 1.4
 2 6 9 48.84 1.55
 2 7 9 10.35 0.92
 2 8 9 3.29 0.55
 2 9 9 37.58 1.42
 2 10 9 13.83 1.02
 2 11 9 15.31 1.07
 2 12 9 17.01 1.13
 2 13 9 34.42 1.44
 2 14 9 70.83 1.96
 2 15 9 1.07 0.59
 2 16 9 15.22 1
 2 17 9 4.25 0.53
 2 0 10 48.68 2.43
 2 1 10 65.82 2.8
 2 2 10 2.8 1.31
 2 3 10 6.44 1.38
 2 4 10 4.59 1.32
 2 5 10 45.72 2.39
 2 6 10 16.63 1.67
 2 7 10 25.69 1.31
 2 8 10 29.78 1.39
 2 9 10 11.98 0.91
 2 10 10 32.82 1.44
 2 11 10 43.42 1.57
 2 12 10 47.34 1.66
 2 13 10 6.95 0.69
 2 14 10 16.75 1.14
 2 15 10 2.89 0.59
 2 0 11 12.34 1.69
 2 1 11 9.71 1.63
 2 2 11 3.24 1.52
 2 3 11 7.11 1.5
 2 6 11 13.36 1.69
 2 8 11 5.54 0.66
 2 10 11 6.17 0.79
 2 11 11 4.49 0.62
 2 0 12 45.72 2.63
 2 1 12 20.15 2.11
 2 2 12 6.09 1.71
 2 3 12 41.74 2.52
 2 4 12 10.96 1.82
 2 6 12 28.74 2.21
 3 1 0 30.35 0.5
 3 3 0 67.71 0.87
 3 4 0 404.69 3.96
 3 5 0 204.12 2.17
 3 6 0 38.59 0.69
 3 7 0 237.87 2.56
 3 8 0 79.03 1.14
 3 9 0 105.46 1.41
 3 10 0 29.39 0.71
 3 11 0 246.01 2.81
 3 12 0 8.01 0.52
 3 13 0 2.68 0.46
 3 14 0 3.67 0.5
 3 15 0 23.52 0.84
 3 16 0 42 1.12
 3 17 0 41.39 1.15
 3 18 0 2.09 0.38
 3 19 0 2.88 0.42
 3 20 0 27.33 1.06
 3 21 0 29.72 1.14
 3 22 0 4 0.49
 3 24 0 7.89 0.65
 3 25 0 28.94 1.42
 3 0 1 171.9 1.82
 3 1 1 361.09 3.57
 3 2 1 57.7 0.77
 3 3 1 425 4.17
 3 4 1 80.13 1.02
 3 5 1 23.78 0.52
 3 6 1 67.48 0.97
 3 7 1 155.8 1.82
 3 8 1 41.79 0.79
 3 9 1 373.92 3.94
 3 10 1 36.12 0.8
 3 11 1 52.44 1.01
 3 12 1 53.24 1.07
 3 13 1 87.63 1.49
 3 14 1 26.48 0.85
 3 15 1 1.95 0.38
 3 16 1 38.53 1.08
 3 17 1 29.54 0.99
 3 18 1 49.99 1.31
 3 19 1 19.3 0.91
 3 20 1 3.62 0.46
 3 21 1 66.23 1.61
 3 22 1 60.66 1.61
 3 23 1 15.13 0.95
 3 24 1 29.19 1.19
 3 25 1 7.63 0.77
 3 1 2 175.87 1.92
 3 2 2 265.99 2.74
 3 3 2 261.1 2.72
 3 4 2 53.89 0.84
 3 5 2 308.15 3.2
 3 6 2 624.37 6.13
 3 7 2 7.15 0.42
 3 8 2 87.09 1.25
 3 9 2 60.9 1.04
 3 10 2 248.46 2.83
 3 11 2 33.87 0.84
 3 12 2 104.16 1.59
 3 13 2 25.65 0.8
 3 14 2 6.5 0.59
 3 15 2 12.62 0.71
 3 16 2 35.92 1.04
 3 17 2 27.92 0.99
 3 18 2 8.85 0.71
 3 19 2 5.41 0.54
 3 20 2 11.32 0.84
 3 22 2 2.75 0.46
 3 23 2 9.6 0.87
 3 24 2 26.97 1.16
 3 25 2 4.44 0.57
 3 0 3 179.46 2.01
 3 1 3 246.04 2.62
 3 2 3 17.02 0.5
 3 3 3 163.62 1.88
 3 4 3 12.34 0.47
 3 5 3 209.43 2.33
 3 6 3 3.32 0.38
 3 7 3 248.87 2.77
 3 8 3 42.15 0.86
 3 9 3 25.6 0.71
 3 10 3 11.31 0.56
 3 11 3 74.27 1.29
 3 12 3 39.3 0.96
 3 13 3 12.15 0.66
 3 14 3 8.87 0.59
 3 15 3 11.77 0.72
 3 16 3 2 0.4
 3 17 3 8 0.63
 3 19 3 10.07 0.82
 3 20 3 5.98 0.52
 3 21 3 1.58 0.44
 3 22 3 6.25 0.55
 3 23 3 38.95 1.36
 3 24 3 8.32 0.72
 3 0 4 11.34 0.46
 3 1 4 110.89 1.45
 3 2 4 30.29 0.69
 3 3 4 78.37 1.16
 3 4 4 24.46 0.64
 3 5 4 264.71 2.93
 3 6 4 78.26 1.22
 3 7 4 58.25 1.05
 3 8 4 52.73 1.03
 3 9 4 65.93 1.19
 3 10 4 20.54 0.72
 3 11 4 28.39 0.86
 3 12 4 29.33 0.89
 3 13 4 102.41 1.72
 3 14 4 9.83 0.68
 3 15 4 36.77 1.1
 3 16 4 16.91 0.84
 3 17 4 31.49 1.1
 3 18 4 24.93 1.04
 3 19 4 16.51 0.93
 3 20 4 20.39 1
 3 21 4 25.18 1.11
 3 22 4 6.82 0.62
 3 23 4 9.84 0.86
 3 24 4 1.07 0.44
 3 0 5 48.87 0.95
 3 1 5 43.75 0.9
 3 2 5 34.7 0.82
 3 3 5 71.67 1.19
 3 4 5 70.1 1.19
 3 5 5 70.83 1.22
 3 6 5 43.05 0.94
 3 7 5 119.93 1.73
 3 8 5 183.12 2.34
 3 9 5 1.78 0.5
 3 10 5 130.65 1.95
 3 11 5 7.14 0.53
 3 12 5 120.82 1.93
 3 13 5 10.05 0.71
 3 14 5 62.56 1.44
 3 15 5 43.27 1.23
 3 16 5 9.79 0.77
 3 17 5 3.07 0.44
 3 18 5 6.27 0.53
 3 19 5 10.37 0.77
 3 20 5 2.77 0.47
 3 21 5 3.5 0.49
 3 22 5 14.8 0.99
 3 23 5 3.69 0.48
 3 1 6 3.7 0.52
 3 2 6 40.8 1.08
 3 3 6 4.72 0.56
 3 4 6 9.35 0.67
 3 5 6 20.57 0.85
 3 6 6 18.23 0.85
 3 7 6 38.49 1.13
 3 8 6 18.36 0.79
 3 9 6 31.71 0.96
 3 10 6 23.47 0.88
 3 11 6 66.41 1.42
 3 12 6 3.53 0.43
 3 13 6 55.3 1.38
 3 14 6 25.18 1.01
 3 15 6 7.03 0.58
 3 16 6 40.8 1.29
 3 17 6 23.45 1.06
 3 18 6 9.96 0.76
 3 19 6 21.34 1.07
 3 20 6 62.09 1.64
 3 21 6 5.65 0.53
 3 22 6 5.04 0.51
 3 0 7 5.79 1.03
 3 2 7 148.13 3.68
 3 3 7 28.37 1.06
 3 4 7 9.43 0.78
 3 5 7 31.39 1.11
 3 6 7 11.75 0.85
 3 7 7 35.23 1.19
 3 8 7 10.91 0.85
 3 9 7 106.58 2.1
 3 10 7 49.55 1.29
 3 11 7 6.03 0.48
 3 12 7 2.34 0.41
 3 13 7 37.29 1.21
 3 14 7 48.01 1.36
 3 15 7 36.4 1.25
 3 16 7 2.72 0.46
 3 17 7 2.77 0.46
 3 18 7 7.67 0.64
 3 19 7 20.39 1.08
 3 20 7 8.97 0.75
 3 21 7 5.09 0.51
 3 0 8 2.09 1.14
 3 1 8 111.38 3.27
 3 2 8 58.22 2.32
 3 3 8 44.87 2.07
 3 4 8 38.16 1.29
 3 5 8 37.74 1.29
 3 6 8 25.65 1.12
 3 7 8 29.61 1.19
 3 8 8 32.69 1.27
 3 9 8 21.71 1.11
 3 10 8 4.31 0.57
 3 11 8 97.84 2.19
 3 12 8 16.91 1.07
 3 13 8 6.18 0.59
 3 14 8 4.49 0.5
 3 15 8 17.64 0.98
 3 16 8 15.03 0.98
 3 17 8 10.98 0.9
 3 18 8 8.15 0.65
 3 19 8 22.59 1.1
 3 0 9 67.55 2.68
 3 1 9 11.69 1.42
 3 2 9 18.97 1.62
 3 3 9 13.65 1.5
 3 4 9 99.79 3.33
 3 6 9 7.92 0.66
 3 7 9 8.83 0.74
 3 8 9 42.33 1.52
 3 9 9 6.16 0.64
 3 10 9 27.36 1.28
 3 11 9 4.16 0.6
 3 12 9 4.83 0.63
 3 13 9 1.51 0.57
 3 14 9 30.5 1.35
 3 15 9 6.28 0.61
 3 16 9 8.83 0.66
 3 17 9 21.33 1.07
 3 1 10 56.17 2.58
 3 2 10 27.18 1.99
 3 3 10 80.73 3.14
 3 4 10 11.69 1.6
 3 5 10 7 1.46
 3 6 10 22.84 1.24
 3 7 10 11.45 0.88
 3 8 10 7.1 0.68
 3 9 10 32.67 1.44
 3 10 10 7.43 0.84
 3 11 10 4.48 0.62
 3 12 10 1.1 0.58
 3 13 10 18.66 1.21
 3 14 10 16.61 1.13
 3 1 11 10.74 1.71
 3 2 11 14.83 1.74
 3 3 11 34.11 2.27
 3 4 11 16.58 1.89
 3 5 11 15.32 1.77
 3 6 11 11.88 1.73
 3 7 11 22.08 1.28
 3 8 11 6.39 0.81
 3 9 11 10.53 0.84
 3 10 11 8.8 0.87
 3 11 11 9.2 3.15
 3 0 12 5.4 1.78
 3 1 12 7.16 1.75
 3 2 12 3.2 1.73
 4 0 0 384.26 3.82
 4 1 0 378.52 3.81
 4 2 0 39.44 0.69
 4 3 0 1.72 0.32
 4 4 0 36.23 0.69
 4 5 0 15.1 0.5
 4 6 0 128.95 1.6
 4 7 0 86.27 1.24
 4 8 0 129.71 1.67
 4 9 0 127.53 1.69
 4 10 0 67.69 1.17
 4 11 0 12.4 0.61
 4 12 0 235.44 2.92
 4 13 0 67.78 1.29
 4 14 0 2.76 0.37
 4 15 0 12.38 0.71
 4 16 0 88.66 1.66
 4 17 0 1.16 0.37
 4 18 0 2 0.4
 4 19 0 7.1 0.66
 4 21 0 7.82 0.62
 4 23 0 4.69 0.52
 4 24 0 21.39 1.08
 4 0 1 1.43 0.3
 4 1 1 145.52 1.67
 4 2 1 33.9 0.65
 4 3 1 147.54 1.72
 4 4 1 11.88 0.46
 4 5 1 58.78 0.93
 4 6 1 42.59 0.81
 4 7 1 240.36 2.68
 4 8 1 42.07 0.85
 4 9 1 4.16 0.41
 4 10 1 33.52 0.82
 4 11 1 260.87 3.04
 4 12 1 66.36 1.25
 4 13 1 42.07 1.04
 4 14 1 45.21 1.11
 4 15 1 44.08 1.15
 4 16 1 51.37 1.27
 4 17 1 16.69 0.86
 4 18 1 30.37 1.06
 4 19 1 41.73 1.26
 4 20 1 32 1.17
 4 21 1 7.57 0.7
 4 22 1 13.99 0.96
 4 23 1 2.14 0.47
 4 24 1 19.2 1.04
 4 25 1 5.12 0.58
 4 0 2 10.51 0.44
 4 1 2 258.78 2.78
 4 2 2 9.49 0.44
 4 3 2 73.58 1.07
 4 4 2 195.81 2.2
 4 5 2 132.96 1.67
 4 6 2 31.67 0.72
 4 7 2 173.39 2.1
 4 8 2 158.09 1.97
 4 9 2 5.52 0.45
 4 10 2 40.36 0.91
 4 11 2 18.31 0.69
 4 12 2 45.35 1.05
 4 14 2 14.12 0.73
 4 15 2 14.74 0.77
 4 16 2 16.2 0.83
 4 17 2 18.96 0.9
 4 18 2 5.99 0.54
 4 19 2 10.97 0.83
 4 20 2 8.27 0.62
 4 21 2 9.32 0.82
 4 22 2 9.51 0.66
 4 23 2 17.36 1.02
 4 24 2 1.58 0.45
 4 0 3 4.59 0.39
 4 1 3 219.91 2.44
 4 2 3 37.63 0.77
 4 3 3 454.2 4.6
 4 4 3 93.11 1.32
 4 5 3 106.19 1.46
 4 6 3 5.31 0.43
 4 7 3 59.21 1.06
 4 8 3 85.31 1.36
 4 9 3 31.31 0.82
 4 10 3 16.57 0.67
 4 11 3 29.08 0.85
 4 12 3 41.18 1.05
 4 13 3 12.06 0.7
 4 14 3 22.04 0.88
 4 15 3 72.13 1.5
 4 16 3 26.78 1
 4 17 3 0.94 0.4
 4 18 3 21.17 0.98
 4 19 3 34.32 1.18
 4 20 3 12.93 0.88
 4 21 3 33.07 1.24
 4 22 3 24.92 1.16
 4 23 3 0.97 0.45
 4 24 3 13.66 0.96
 4 0 4 75.69 1.17
 4 1 4 121.44 1.61
 4 2 4 33.41 0.78
 4 3 4 94.73 1.38
 4 4 4 34.38 0.8
 4 5 4 85.5 1.33
 4 6 4 54.91 1.06
 4 7 4 42.08 0.94
 4 8 4 8.74 0.53
 4 9 4 1.41 0.49
 4 10 4 35.34 0.94
 4 11 4 24.05 0.83
 4 12 4 67.56 1.37
 4 13 4 25.55 0.92
 4 14 4 9.01 0.63
 4 15 4 39.21 1.18
 4 16 4 52.82 1.38
 4 17 4 58.33 1.49
 4 18 4 1.55 0.42
 4 19 4 8.33 0.64
 4 20 4 22.07 1.08
 4 21 4 19.7 1.04
 4 22 4 2.05 0.49
 4 23 4 62.65 1.63
 4 0 5 27.35 0.76
 4 1 5 22.55 0.7
 4 2 5 6.07 0.49
 4 3 5 160.49 2.07
 4 4 5 28.01 0.79
 4 5 5 82.93 1.39
 4 6 5 13.5 0.62
 4 7 5 34.49 0.93
 4 8 5 47.23 1.08
 4 9 5 44 1.1
 4 10 5 26.6 0.88
 4 11 5 9.68 0.66
 4 12 5 18.93 0.87
 4 13 5 6.59 0.59
 4 14 5 8.33 0.64
 4 15 5 1.92 0.41
 4 16 5 20.77 0.98
 4 17 5 10.15 0.8
 4 18 5 2.26 0.45
 4 19 5 5.34 0.52
 4 20 5 28.45 1.18
 4 21 5 2.18 0.46
 4 22 5 1.06 0.45
 4 1 6 86.65 1.48
 4 2 6 15.01 0.68
 4 3 6 25.21 0.83
 4 4 6 11.62 0.66
 4 5 6 135.21 1.98
 4 6 6 40.45 1.06
 4 7 6 39.59 1.07
 4 8 6 53.12 1.26
 4 9 6 132.98 2.08
 4 10 6 25.88 0.97
 4 11 6 35.8 1.08
 4 12 6 61.91 1.45
 4 13 6 48.32 1.31
 4 14 6 12.24 0.82
 4 15 6 53.54 1.45
 4 16 6 17.91 0.97
 4 17 6 41.49 1.34
 4 18 6 26.06 1.12
 4 19 6 36.32 1.29
 4 20 6 1.82 0.45
 4 21 6 22.04 1.1
 4 0 7 135.5 2.06
 4 1 7 9.25 0.72
 4 2 7 12.58 0.84
 4 3 7 11.87 0.81
 4 4 7 63.92 1.56
 4 5 7 16.07 0.9
 4 6 7 19.75 0.85
 4 7 7 25.63 0.96
 4 8 7 50.61 1.3
 4 9 7 6.11 0.6
 4 10 7 43.05 1.22
 4 11 7 51.08 1.37
 4 12 7 39.24 1.22
 4 13 7 10.31 0.73
 4 14 7 30.01 1.16
 4 15 7 2.08 0.44
 4 16 7 3.3 0.47
 4 17 7 9.22 0.77
 4 18 7 5.59 0.53
 4 19 7 12.67 0.91
 4 20 7 1.91 0.45
 4 0 8 43.44 2.07
 4 1 8 19.25 1.24
 4 2 8 13.46 0.9
 4 3 8 11.58 0.89
 4 4 8 28.62 1.17
 4 5 8 4.32 0.54
 4 6 8 8.86 0.76
 4 7 8 31.95 1.29
 4 8 8 3.66 0.55
 4 9 8 87.41 2.08
 4 10 8 18.79 0.98
 4 11 8 8.68 0.74
 4 12 8 0.83 0.44
 4 13 8 51.53 1.49
 4 14 8 33.45 1.25
 4 15 8 2.2 0.46
 4 16 8 9.62 0.78
 4 18 8 15.95 0.98
 4 0 9 18.87 1.66
 4 1 9 13.45 1.5
 4 2 9 13.05 1.47
 4 3 9 23.72 1.19
 4 4 9 58.18 1.69
 4 5 9 13.62 1.01
 4 6 9 35.51 1.44
 4 7 9 5.49 0.63
 4 8 9 83.62 2.09
 4 9 9 16.7 1.1
 4 10 9 19.53 1.14
 4 12 9 23.37 1.29
 4 13 9 9.12 0.76
 4 14 9 11.55 0.9
 4 15 9 26.03 1.15
 4 16 9 2.41 0.46
 4 1 10 81.46 3.19
 4 2 10 13.93 1.66
 4 3 10 3.05 1.43
 4 4 10 29.69 1.35
 4 5 10 56.67 1.8
 4 6 10 27.6 1.35
 4 7 10 15.29 1.11
 4 8 10 15.21 1.11
 4 10 10 14.8 1.11
 4 11 10 6.93 0.69
 4 12 10 1.59 0.58
 4 13 10 8.52 0.72
 4 0 11 27.35 2.14
 4 2 11 3.11 1.5
 4 3 11 8.85 1.61
 4 4 11 32.39 2.25
 4 5 11 12.89 1.36
 4 7 11 6.63 0.68
 4 8 11 20.2 1.27
 4 9 11 9.66 0.86
 5 1 0 39.39 0.76
 5 2 0 42.8 0.82
 5 3 0 226.6 2.53
 5 4 0 59.84 1.01
 5 5 0 71.67 1.12
 5 7 0 11.56 0.54
 5 8 0 16.03 0.61
 5 9 0 25.08 0.74
 5 10 0 37.83 0.92
 5 11 0 36.2 0.94
 5 12 0 1.59 0.51
 5 13 0 12 0.7
 5 14 0 51.63 1.24
 5 15 0 15.11 0.82
 5 16 0 4.5 0.44
 5 17 0 10.31 0.69
 5 18 0 6.17 0.65
 5 21 0 0.9 0.45
 5 22 0 7.79 0.64
 5 24 0 2.02 0.46
 5 0 1 5.85 0.41
 5 1 1 131.14 1.63
 5 2 1 89.2 1.27
 5 3 1 374.32 3.84
 5 4 1 5.2 0.41
 5 5 1 35 0.77
 5 6 1 69.77 1.15
 5 7 1 151.44 1.93
 5 8 1 3.14 0.42
 5 9 1 57.28 1.11
 5 10 1 12.49 0.61
 5 11 1 67.15 1.27
 5 12 1 21.35 0.81
 5 13 1 18.65 0.83
 5 14 1 15.89 0.78
 5 15 1 213.92 2.88
 5 16 1 60.28 1.42
 5 17 1 4.18 0.45
 5 18 1 7.57 0.69
 5 19 1 52.66 1.47
 5 20 1 50.78 1.44
 5 21 1 3.45 0.48
 5 22 1 0.89 0.46
 5 23 1 1.85 0.45
 5 24 1 14.38 0.94
 5 0 2 324.72 3.45
 5 1 2 166.27 2.02
 5 3 2 247.7 2.8
 5 4 2 84.22 1.28
 5 5 2 41.83 0.87
 5 6 2 6.47 0.46
 5 7 2 12.7 0.58
 5 8 2 28.63 0.79
 5 9 2 36.77 0.91
 5 10 2 1.37 0.47
 5 11 2 15.98 0.72
 5 12 2 122.17 1.9
 5 14 2 7.42 0.66
 5 15 2 3.02 0.4
 5 16 2 59.52 1.44
 5 17 2 14.46 0.86
 5 18 2 11.36 0.82
 5 19 2 29.82 1.13
 5 20 2 2.12 0.45
 5 21 2 38.39 1.31
 5 22 2 1.74 0.45
 5 23 2 5.26 0.58
 5 24 2 7.23 0.91
 5 0 3 30.56 0.75
 5 1 3 195.15 2.33
 5 2 3 24.04 0.68
 5 3 3 9.39 0.51
 5 4 3 1.33 0.41
 5 5 3 67.44 1.17
 5 6 3 34.18 0.84
 5 7 3 62.96 1.18
 5 8 3 18.27 0.68
 5 9 3 8.91 0.59
 5 10 3 42.5 1.05
 5 11 3 25.45 0.88
 5 12 3 26.98 0.92
 5 13 3 18.8 0.84
 5 14 3 46.24 1.21
 5 15 3 3.66 0.43
 5 16 3 49.99 1.36
 5 17 3 23.33 1.01
 5 18 3 23.54 1.06
 5 19 3 4.35 0.5
 5 20 3 55.58 1.55
 5 21 3 8.12 0.66
 5 22 3 4.72 0.51
 5 23 3 8.51 0.64
 5 1 4 68.68 1.19
 5 2 4 42.89 0.93
 5 3 4 27.82 0.8
 5 4 4 16.97 0.66
 5 5 4 6.14 0.51
 5 6 4 27.89 0.83
 5 7 4 29.58 0.86
 5 8 4 87.88 1.51
 5 9 4 2.62 0.38
 5 10 4 110 1.8
 5 11 4 34.01 1.02
 5 12 4 84.19 1.6
 5 13 4 4.32 0.43
 5 14 4 84.6 1.7
 5 15 4 20.32 0.96
 5 16 4 21.81 0.99
 5 17 4 8.11 0.69
 5 18 4 25.08 1.08
 5 19 4 74.4 1.77
 5 21 4 43.4 1.4
 5 22 4 11.53 0.94
 5 0 5 6.94 0.56
 5 1 5 182.85 2.35
 5 2 5 31.26 0.88
 5 3 5 15.81 0.67
 5 4 5 71.64 1.34
 5 5 5 58.48 1.23
 5 6 5 18.29 0.78
 5 7 5 33.88 0.96
 5 8 5 49.33 1.19
 5 9 5 10.73 0.7
 5 10 5 18.61 0.83
 5 11 5 20.04 0.88
 5 12 5 0.95 0.38
 5 13 5 17.45 0.9
 5 14 5 41.52 1.23
 5 15 5 1.29 0.42
 5 16 5 18.39 0.94
 5 17 5 3.61 0.48
 5 18 5 29.01 1.16
 5 19 5 3.09 0.48
 5 20 5 11.72 0.94
 5 21 5 8.66 0.66
 5 0 6 46.51 1.14
 5 1 6 44.63 1.1
 5 2 6 10.89 0.69
 5 3 6 52.99 1.22
 5 4 6 48.87 1.19
 5 5 6 78.82 1.53
 5 6 6 13.19 0.73
 5 7 6 102.84 1.8
 5 8 6 21.57 0.9
 5 9 6 20.68 0.88
 5 10 6 67.76 1.5
 5 11 6 78.65 1.65
 5 13 6 66.06 1.58
 5 14 6 52.96 1.45
 5 15 6 15.01 0.91
 5 16 6 5.23 0.52
 5 17 6 51.86 1.51
 5 18 6 7.12 0.64
 5 19 6 5.13 0.52
 5 0 7 1.46 0.39
 5 1 7 29.37 0.99
 5 2 7 16.43 0.84
 5 3 7 3.95 0.43
 5 4 7 105.65 1.86
 5 5 7 10.17 0.67
 5 6 7 20.64 0.9
 5 7 7 9.54 0.74
 5 8 7 98.39 1.87
 5 9 7 11.2 0.76
 5 10 7 1.98 0.42
 5 11 7 4.19 0.47
 5 12 7 13.02 0.79
 5 13 7 15.93 0.92
 5 14 7 6.29 0.54
 5 15 7 17.98 1
 5 16 7 7.72 0.75
 5 17 7 4.82 0.52
 5 18 7 2.88 0.47
 5 0 8 35.97 1.16
 5 1 8 46.9 1.3
 5 2 8 3.19 0.43
 5 3 8 0.68 0.41
 5 4 8 19.15 0.96
 5 5 8 137.71 2.3
 5 7 8 5.16 0.49
 5 8 8 2.89 0.45
 5 9 8 23.72 1.05
 5 10 8 2.02 0.44
 5 11 8 12.49 0.88
 5 12 8 7.94 0.64
 5 13 8 31.88 1.25
 5 14 8 8.01 0.65
 5 15 8 8.66 0.65
 5 16 8 11.73 0.9
 5 17 8 57.86 1.57
 5 1 9 29.53 1.13
 5 2 9 34.85 1.4
 5 3 9 5.4 0.62
 5 4 9 6.11 0.64
 5 5 9 13.93 1.06
 5 6 9 26.77 1.28
 5 7 9 9.36 0.84
 5 8 9 1.09 0.57
 5 9 9 1.3 0.44
 5 10 9 20.95 1.06
 5 11 9 15.24 0.98
 5 12 9 1.68 0.45
 5 13 9 8.62 0.66
 5 14 9 6.67 0.55
 5 15 9 2.58 0.47
 5 0 10 73.66 3.1
 5 1 10 5.12 0.92
 5 2 10 2.79 0.59
 5 3 10 50.21 1.7
 5 4 10 24.14 1.28
 5 5 10 29.47 1.44
 5 6 10 6.49 0.68
 5 7 10 17.52 1.17
 5 8 10 6.85 0.68
 5 9 10 32.12 1.41
 5 11 10 1.99 0.56
 5 12 10 5.77 0.53
 5 0 11 3.67 1.68
 5 1 11 23.38 2.01
 5 2 11 12.06 1.64
 5 3 11 16.07 1.17
 5 4 11 10.79 0.91
 5 6 11 39.02 1.52
 5 7 11 2.38 0.59
 6 0 0 131.62 1.73
 6 1 0 64.91 1.11
 6 2 0 4.74 0.44
 6 3 0 31 0.78
 6 4 0 9.72 0.51
 6 5 0 74.84 1.26
 6 6 0 69.04 1.22
 6 7 0 82.58 1.39
 6 8 0 57.7 1.16
 6 10 0 86.06 1.54
 6 12 0 62.7 1.34
 6 13 0 21 0.89
 6 14 0 9.05 0.64
 6 15 0 27.85 1.01
 6 16 0 7.13 0.64
 6 17 0 8.75 0.69
 6 18 0 20.76 1.02
 6 19 0 6.82 0.69
 6 21 0 2.22 0.46
 6 22 0 23.04 1.09
 6 0 1 38.7 0.86
 6 1 1 116 1.6
 6 2 1 83.83 1.32
 6 3 1 74.5 1.24
 6 4 1 85.68 1.36
 6 5 1 102.3 1.53
 6 6 1 9.27 0.53
 6 7 1 59.72 1.16
 6 8 1 51.68 1.1
 6 9 1 1.43 0.51
 6 10 1 1.43 0.35
 6 11 1 26.08 0.89
 6 12 1 12.5 0.75
 6 13 1 116.98 1.95
 6 14 1 40.25 1.16
 6 15 1 18.15 0.88
 6 16 1 11.48 0.78
 6 17 1 70.33 1.62
 6 18 1 64.9 1.6
 6 19 1 18.12 0.98
 6 20 1 12.88 0.91
 6 21 1 7.86 0.65
 6 22 1 21.34 1.09
 6 23 1 9.13 0.87
 6 0 2 18.78 0.65
 6 1 2 111.48 1.6
 6 2 2 170.34 2.16
 6 3 2 3.24 0.43
 6 4 2 0.84 0.46
 6 5 2 46.28 1
 6 6 2 9.29 0.56
 6 7 2 17.54 0.7
 6 8 2 45.51 1.07
 6 9 2 5.33 0.57
 6 10 2 103.97 1.73
 6 11 2 3.62 0.41
 6 12 2 29.81 1.01
 6 13 2 10.52 0.67
 6 14 2 89.13 1.76
 6 15 2 1 0.4
 6 16 2 6.81 0.58
 6 17 2 13.93 0.88
 6 18 2 7.29 0.61
 6 19 2 6.77 0.61
 6 20 2 1.79 0.46
 6 21 2 8.54 0.77
 6 22 2 6.08 0.54
 6 23 2 13.13 1.56
 6 0 3 12 0.59
 6 1 3 97.05 1.5
 6 2 3 16.18 0.67
 6 3 3 194.95 2.42
 6 4 3 65.04 1.22
 6 5 3 4.44 0.52
 6 6 3 23.83 0.79
 6 7 3 56.06 1.18
 6 8 3 22.28 0.81
 6 9 3 24.73 0.88
 6 10 3 1.26 0.37
 6 11 3 6.66 0.52
 6 12 3 20.19 0.89
 6 13 3 4.28 0.43
 6 14 3 46.79 1.31
 6 15 3 31.45 1.12
 6 16 3 27.62 1.1
 6 17 3 12.46 0.87
 6 18 3 67.77 1.68
 6 19 3 45.76 1.44
 6 20 3 2.94 0.48
 6 21 3 20.38 1.09
 6 22 3 28.16 1.19
 6 0 4 1.02 0.48
 6 1 4 91.51 1.53
 6 2 4 20.45 0.75
 6 3 4 55.27 1.16
 6 4 4 0.89 0.57
 6 5 4 35.84 0.98
 6 6 4 65.18 1.33
 6 7 4 4.8 0.42
 6 8 4 16.45 0.77
 6 9 4 38.9 1.1
 6 10 4 47.02 1.23
 6 11 4 2.42 0.39
 6 12 4 26.61 1
 6 13 4 4.55 0.46
 6 14 4 38.62 1.23
 6 15 4 3.71 0.47
 6 16 4 31.07 1.16
 6 17 4 78.17 1.78
 6 18 4 9.62 0.79
 6 19 4 30.57 1.23
 6 20 4 12.03 0.91
 6 21 4 53.04 1.53
 6 0 5 13.91 0.74
 6 1 5 63.27 1.31
 6 2 5 19.14 0.79
 6 3 5 103.2 1.73
 6 4 5 18.58 0.8
 6 5 5 4.07 0.41
 6 6 5 42.65 1.12
 6 7 5 9.88 0.7
 6 9 5 32.82 1.07
 6 10 5 2.23 0.39
 6 11 5 18.82 0.91
 6 12 5 22.55 0.98
 6 13 5 9.28 0.62
 6 14 5 22.03 1.03
 6 15 5 1.86 0.44
 6 16 5 16.38 0.99
 6 17 5 1.84 0.45
 6 18 5 17.27 0.99
 6 19 5 5.85 0.54
 6 0 6 49.53 1.23
 6 1 6 98.39 1.74
 6 2 6 70.43 1.48
 6 3 6 54.4 1.3
 6 4 6 19.12 0.86
 6 5 6 77.48 1.58
 6 6 6 71.91 1.54
 6 7 6 6.17 0.48
 6 8 6 10.54 0.77
 6 9 6 73.95 1.63
 6 10 6 12.38 0.85
 6 11 6 32.3 1.15
 6 12 6 39.43 1.25
 6 13 6 33.83 1.23
 6 14 6 12.82 0.93
 6 15 6 42.38 1.35
 6 16 6 28.06 1.16
 6 17 6 22.19 1.09
 6 18 6 8.4 0.59
 6 19 6 13.93 0.93
 6 0 7 17.25 0.86
 6 1 7 2.19 0.4
 6 2 7 48.62 1.3
 6 3 7 11.5 0.79
 6 4 7 7.96 0.65
 6 5 7 20.15 0.91
 6 6 7 96 1.86
 6 7 7 2.26 0.43
 6 8 7 18.53 0.93
 6 9 7 4.96 0.55
 6 10 7 56.47 1.49
 6 11 7 4.99 0.51
 6 12 7 17.05 1
 6 13 7 15.13 0.97
 6 14 7 13.47 0.94
 6 15 7 3.43 0.49
 6 17 7 11.6 0.86
 6 18 7 6.9 0.55
 6 0 8 27.7 1.07
 6 1 8 1.22 0.42
 6 2 8 14.43 0.86
 6 3 8 48.19 1.36
 6 4 8 7.59 0.69
 6 5 8 3.32 0.46
 6 6 8 12.87 0.88
 6 7 8 51.95 1.44
 6 8 8 0.71 0.46
 6 9 8 3.07 0.47
 6 10 8 7.65 0.66
 6 11 8 17.23 1.02
 6 12 8 2.35 0.47
 6 13 8 10.22 0.74
 6 14 8 14.93 0.97
 6 15 8 40.36 1.35
 6 16 8 20.68 1.07
 6 0 9 38.2 1.3
 6 1 9 1.09 0.44
 6 2 9 11.18 0.86
 6 3 9 10.97 0.81
 6 4 9 8.78 0.76
 6 5 9 2.65 0.46
 6 6 9 12.79 0.9
 6 7 9 6.87 0.56
 6 8 9 29.44 1.17
 6 9 9 5.7 0.54
 6 10 9 41.24 1.38
 6 11 9 6.43 0.61
 6 12 9 35.66 1.29
 6 13 9 13.66 0.94
 6 0 10 4.83 0.52
 6 1 10 42.56 1.37
 6 2 10 44.84 1.43
 6 3 10 1.58 0.48
 6 4 10 6.88 0.56
 6 5 10 50.54 1.49
 6 6 10 8.39 0.66
 6 7 10 22.1 1.11
 6 8 10 1.54 0.45
 6 9 10 4.44 0.51
 6 0 11 7.28 0.63
 6 1 11 29 1.37
 6 2 11 4.2 0.61
 7 2 0 69.96 1.28
 7 3 0 13.38 0.62
 7 4 0 3.73 0.51
 7 5 0 51.47 1.14
 7 6 0 20.66 0.79
 7 7 0 2.37 0.36
 7 8 0 33.94 0.98
 7 9 0 42.04 1.1
 7 10 0 95.95 1.72
 7 11 0 32.04 1.04
 7 12 0 23.78 0.93
 7 14 0 17.05 0.88
 7 15 0 14.81 0.88
 7 16 0 2.43 0.45
 7 17 0 11.25 0.85
 7 18 0 1.2 0.45
 7 19 0 3.03 0.48
 7 20 0 24.32 1.1
 7 21 0 17.46 1.02
 7 22 0 1.4 0.47
 7 0 1 214.28 2.65
 7 1 1 55.21 1.12
 7 2 1 15.57 0.68
 7 3 1 40.6 0.97
 7 4 1 68.46 1.28
 7 5 1 71.35 1.34
 7 6 1 39 1.01
 7 7 1 22.34 0.82
 7 8 1 1.12 0.36
 7 9 1 98.03 1.72
 7 10 1 18.63 0.84
 7 11 1 17.79 0.85
 7 13 1 36.16 1.14
 7 14 1 17.68 0.95
 7 15 1 10.5 0.79
 7 16 1 16.95 0.96
 7 17 1 35.15 1.25
 7 18 1 41.87 1.36
 7 19 1 25.74 1.15
 7 20 1 10.94 0.9
 7 21 1 24.64 1.14
 7 22 1 32.84 1.26
 7 0 2 11.24 0.63
 7 1 2 2 0.5
 7 2 2 37.9 0.97
 7 3 2 28.43 0.86
 7 4 2 12.35 0.66
 7 5 2 49.41 1.12
 7 6 2 203.96 2.64
 7 7 2 6.92 0.5
 7 8 2 17.08 0.8
 7 9 2 23.02 0.92
 7 10 2 139.06 2.18
 7 11 2 10.41 0.66
 7 12 2 56.99 1.4
 7 13 2 5.15 0.52
 7 14 2 5.63 0.5
 7 15 2 19.54 0.94
 7 16 2 14.82 0.92
 7 17 2 6.01 0.59
 7 18 2 10.97 0.87
 7 19 2 1.62 0.46
 7 20 2 1.84 0.46
 7 21 2 0.96 0.45
 7 0 3 3.68 0.54
 7 1 3 115.38 1.81
 7 2 3 29.46 0.91
 7 3 3 17.52 0.77
 7 4 3 23.98 0.85
 7 5 3 100.35 1.69
 7 6 3 43.28 1.1
 7 7 3 11.74 0.7
 7 8 3 36.58 1.07
 7 9 3 5.55 0.51
 7 10 3 5.85 0.51
 7 11 3 5.81 0.6
 7 12 3 14.53 0.83
 7 13 3 20.85 0.97
 7 14 3 41.57 1.3
 7 15 3 15.95 0.92
 7 16 3 23.99 1.12
 7 17 3 31.69 1.23
 7 18 3 7.72 0.64
 7 19 3 20.64 1.08
 7 20 3 12.35 0.91
 7 21 3 8.66 0.75
 7 0 4 2.55 0.38
 7 1 4 64.74 1.35
 7 2 4 11.66 0.71
 7 3 4 22.84 0.88
 7 4 4 55.68 1.27
 7 5 4 50.66 1.24
 7 6 4 47.41 1.2
 7 7 4 4.41 0.44
 7 8 4 8.93 0.64
 7 9 4 16.12 0.85
 7 10 4 11.52 0.78
 7 11 4 13.67 0.85
 7 12 4 26.58 1.06
 7 13 4 38.43 1.28
 7 14 4 11.52 0.86
 7 15 4 37.3 1.29
 7 16 4 34.61 1.24
 7 17 4 22.62 1.07
 7 18 4 15.72 0.98
 7 19 4 25.02 1.17
 7 20 4 1.89 0.46
 7 0 5 2.93 0.41
 7 1 5 21.52 0.88
 7 2 5 21.17 0.86
 7 3 5 7.07 0.61
 7 4 5 30.65 1.03
 7 5 5 31.84 1.05
 7 6 5 26.62 0.99
 7 7 5 43.84 1.24
 7 8 5 61.1 1.46
 7 9 5 4.71 0.47
 7 10 5 43.13 1.28
 7 11 5 11.73 0.84
 7 12 5 27.47 1.13
 7 13 5 4.47 0.49
 7 14 5 51.91 1.47
 7 15 5 3.07 0.47
 7 16 5 11.87 0.82
 7 17 5 3.93 0.5
 7 18 5 5.53 0.53
 7 19 5 5.35 0.52
 7 0 6 14.04 0.81
 7 1 6 59.83 1.43
 7 2 6 75.21 1.6
 7 3 6 56.22 1.41
 7 4 6 53.45 1.36
 7 5 6 6.33 0.54
 7 6 6 11.82 0.83
 7 7 6 32.81 1.16
 7 8 6 27.68 1.09
 7 9 6 8.68 0.71
 7 10 6 7.3 0.69
 7 11 6 24.59 1.06
 7 12 6 6.51 0.61
 7 13 6 13.08 0.91
 7 14 6 10.54 0.77
 7 15 6 17.03 1.02
 7 16 6 18.43 1.04
 7 17 6 14.44 0.98
 7 18 6 6.86 0.62
 7 0 7 29.82 1.12
 7 1 7 1.19 0.41
 7 2 7 70.53 1.63
 7 3 7 7.98 0.7
 7 4 7 3.05 0.45
 7 5 7 4.69 0.49
 7 6 7 3.18 0.46
 7 7 7 21.71 1.02
 7 8 7 34.61 1.21
 7 9 7 16.73 0.99
 7 10 7 36.05 1.28
 7 11 7 12.57 0.82
 7 12 7 20.02 1.09
 7 13 7 7.44 0.64
 7 14 7 28.31 1.22
 7 15 7 6.7 0.55
 7 0 8 1.16 0.44
 7 1 8 31.42 1.2
 7 2 8 69.38 1.66
 7 3 8 17.76 0.97
 7 4 8 6.18 0.6
 7 5 8 10.23 0.84
 7 6 8 4.38 0.5
 7 7 8 8.44 0.73
 7 8 8 3.81 0.54
 7 9 8 22.88 1.1
 7 10 8 2.05 0.46
 7 11 8 26.9 1.16
 7 12 8 16.74 0.99
 7 13 8 20.52 1.04
 7 14 8 2.37 0.46
 7 0 9 4.54 0.51
 7 1 9 4.34 0.51
 7 2 9 10.16 0.79
 7 3 9 7.01 0.59
 7 4 9 18.8 1.04
 7 5 9 10.44 0.69
 7 6 9 10.07 0.73
 7 7 9 3.72 0.5
 7 8 9 56.17 1.57
 7 10 9 30.95 1.21
 7 11 9 6.44 0.54
 7 1 10 30.44 1.22
 7 2 10 3.84 0.49
 7 3 10 64.58 1.66
 7 4 10 7.28 0.56
 7 6 10 9.49 0.88
 8 0 0 2.3 0.37
 8 1 0 1.67 0.36
 8 2 0 48.3 1.14
 8 4 0 2.32 0.38
 8 5 0 10.37 0.68
 8 6 0 128.34 2.04
 8 7 0 17.58 0.84
 8 8 0 5.59 0.51
 8 9 0 62.68 1.45
 8 10 0 17.41 0.87
 8 11 0 22.28 0.95
 8 12 0 9.96 0.66
 8 13 0 57.13 1.47
 8 14 0 1.25 0.43
 8 15 0 1.75 0.44
 8 16 0 35.41 1.25
 8 17 0 16.63 0.97
 8 19 0 9.07 0.67
 8 20 0 0.77 0.47
 8 0 1 30.8 0.97
 8 1 1 30.4 0.95
 8 2 1 94.17 1.65
 8 3 1 1.21 0.37
 8 4 1 31.91 0.98
 8 5 1 65.28 1.39
 8 6 1 2.49 0.4
 8 7 1 21.35 0.88
 8 8 1 4.99 0.5
 8 9 1 59.69 1.44
 8 10 1 4.24 0.44
 8 11 1 3.88 0.45
 8 12 1 20.74 0.98
 8 13 1 25.66 1.05
 8 14 1 4.44 0.49
 8 15 1 18.15 0.97
 8 16 1 8.53 0.76
 8 17 1 17.98 1.03
 8 18 1 3.84 0.5
 8 19 1 39.68 1.34
 8 20 1 36.63 1.28
 8 1 2 3.06 0.4
 8 2 2 31.58 0.99
 8 3 2 11.16 0.72
 8 4 2 126.58 2.02
 8 5 2 3.01 0.41
 8 6 2 48.84 1.24
 8 7 2 12.22 0.8
 8 8 2 178.44 2.58
 8 9 2 1.92 0.39
 8 10 2 22.63 0.97
 8 11 2 4.11 0.46
 8 12 2 27.12 1.07
 8 13 2 2.68 0.45
 8 14 2 26.6 1.1
 8 15 2 3.62 0.48
 8 16 2 20.78 1.04
 8 17 2 5.27 0.53
 8 18 2 2.86 0.48
 8 19 2 2.95 0.48
 8 20 2 10.19 0.76
 8 0 3 81.05 1.58
 8 1 3 1.86 0.39
 8 2 3 14.4 0.78
 8 3 3 34.19 1.04
 8 4 3 41.14 1.15
 8 5 3 22.49 0.92
 8 6 3 35.06 1.08
 8 7 3 34.21 1.1
 8 8 3 20.8 0.91
 8 9 3 58.43 1.44
 8 10 3 69.43 1.6
 8 11 3 10.74 0.81
 8 12 3 61.76 1.56
 8 13 3 36.7 1.24
 8 14 3 15.59 0.92
 8 16 3 12.01 0.89
 8 17 3 3.17 0.48
 8 18 3 5.84 0.54
 8 19 3 1.81 0.45
 8 0 4 5.39 0.49
 8 1 4 13.78 0.76
 8 2 4 16 0.82
 8 3 4 44.92 1.22
 8 4 4 23.28 0.95
 8 5 4 11.83 0.74
 8 6 4 6.76 0.52
 8 7 4 40.27 1.22
 8 8 4 63.89 1.53
 8 9 4 24.04 1.01
 8 10 4 30.14 1.13
 8 11 4 53.22 1.45
 8 12 4 15.34 0.91
 8 13 4 24.16 1.08
 8 14 4 24.48 1.12
 8 15 4 38.07 1.32
 8 16 4 8.23 0.59
 8 17 4 7.01 0.62
 8 0 5 0.65 0.41
 8 1 5 22.92 0.94
 8 2 5 17.84 0.88
 8 3 5 14.56 0.84
 8 4 5 16.74 0.87
 8 5 5 33.24 1.15
 8 6 5 45.63 1.31
 8 7 5 8.14 0.69
 8 8 5 36.23 1.23
 8 9 5 13.2 0.89
 8 10 5 48.57 1.42
 8 11 5 1.08 0.44
 8 12 5 52.75 1.52
 8 13 5 1.2 0.45
 8 14 5 5.37 0.53
 8 15 5 13.77 0.93
 8 16 5 10.02 0.88
 8 17 5 5.3 0.52
 8 0 6 83.87 1.78
 8 1 6 1.85 0.42
 8 2 6 8.24 0.69
 8 3 6 12.06 0.85
 8 4 6 36.21 1.21
 8 5 6 21.95 1.01
 8 6 6 16.09 0.93
 8 7 6 27.77 1.16
 8 8 6 12.75 0.93
 8 9 6 5.17 0.52
 8 11 6 28.97 1.21
 8 13 6 9.62 0.73
 8 14 6 3.23 0.49
 8 15 6 14.5 0.98
 8 16 6 18.37 1.03
 8 0 7 53.72 1.51
 8 1 7 4.91 0.5
 8 2 7 1.29 0.44
 8 3 7 11.11 0.76
 8 4 7 58.82 1.55
 8 5 7 0.99 0.45
 8 6 7 3.05 0.47
 8 7 7 35.17 1.27
 8 8 7 29.84 1.2
 8 9 7 10.15 0.79
 8 11 7 27.8 1.21
 8 12 7 32.13 1.22
 8 13 7 8.51 0.65
 8 14 7 12.93 0.93
 8 0 8 46.57 1.43
 8 1 8 43.99 1.4
 8 2 8 9.8 0.76
 8 3 8 34.62 1.29
 8 4 8 11.52 0.81
 8 5 8 13.87 0.97
 8 6 8 8.73 0.63
 8 7 8 13.11 0.94
 8 8 8 3.04 0.48
 8 9 8 3.84 0.5
 8 10 8 4.37 0.5
 8 11 8 22.01 1.08
 8 0 9 6.13 0.54
 8 1 9 5.7 0.54
 8 2 9 19.58 1.08
 8 3 9 16.82 1.01
 8 4 9 17.58 1.04
 8 5 9 0.88 0.49
 8 6 9 43.36 1.35
 8 7 9 22.75 1.1
 8 8 9 7.37 0.65
 9 2 0 23.63 0.94
 9 4 0 174.47 2.58
 9 6 0 6.56 0.55
 9 7 0 7.1 0.64
 9 8 0 124.05 2.17
 9 9 0 4.31 0.47
 9 10 0 15.48 0.91
 9 11 0 24.64 1.06
 9 12 0 5.44 0.52
 9 13 0 6.66 0.55
 9 14 0 41.51 1.36
 9 15 0 36.84 1.29
 9 18 0 4.58 0.51
 9 0 1 7.31 0.54
 9 1 1 11.7 0.75
 9 2 1 26.09 0.98
 9 3 1 12.79 0.79
 9 4 1 5.77 0.52
 9 5 1 6.86 0.62
 9 6 1 19.33 0.91
 9 7 1 38.75 1.23
 9 8 1 14.07 0.84
 9 9 1 38.19 1.2
 9 10 1 4.25 0.48
 9 11 1 34.08 1.21
 9 12 1 3.22 0.47
 9 13 1 58.71 1.57
 9 14 1 13.42 0.94
 9 15 1 4.14 0.5
 9 16 1 10.09 0.85
 9 17 1 21.58 1.08
 9 18 1 1.37 0.45
 9 0 2 110.47 1.97
 9 1 2 1.79 0.38
 9 2 2 4.51 0.44
 9 3 2 2.76 0.41
 9 4 2 90.84 1.79
 9 5 2 32.15 1.09
 9 6 2 9.86 0.79
 9 7 2 11.01 0.82
 9 8 2 6.2 0.51
 9 9 2 62.93 1.55
 9 10 2 9.91 0.78
 9 11 2 15.64 0.93
 9 12 2 19.14 1.02
 9 13 2 34.84 1.27
 9 14 2 10.45 0.8
 9 15 2 10.73 0.85
 9 16 2 18.06 1.03
 9 17 2 3.62 0.49
 9 18 2 12.88 0.89
 9 0 3 19.85 0.9
 9 1 3 20.28 0.93
 9 2 3 72.54 1.59
 9 4 3 7.67 0.58
 9 5 3 21.32 0.99
 9 6 3 27.45 1.08
 9 7 3 16.27 0.91
 9 8 3 84.89 1.82
 9 9 3 9.84 0.83
 9 10 3 49.01 1.42
 9 11 3 15.44 0.94
 9 12 3 43.8 1.37
 9 13 3 3.88 0.5
 9 14 3 30.19 1.23
 9 15 3 3.53 0.49
 9 16 3 2.12 0.46
 9 17 3 4.82 0.51
 9 0 4 65.64 1.57
 9 1 4 1.56 0.42
 9 2 4 3.4 0.45
 9 3 4 15.07 0.86
 9 4 4 41.86 1.27
 9 5 4 18.96 0.96
 9 6 4 28.73 1.09
 9 7 4 13.04 0.88
 9 8 4 34.58 1.22
 9 9 4 20.25 0.99
 9 10 4 48.37 1.45
 9 12 4 35.22 1.26
 9 13 4 1.3 0.46
 9 14 4 4.41 0.51
 9 15 4 5.26 0.53
 9 16 4 4.67 0.51
 9 0 5 68.3 1.66
 9 1 5 12.06 0.86
 9 2 5 43.03 1.32
 9 3 5 39.67 1.28
 9 4 5 13.06 0.89
 9 5 5 1.13 0.43
 9 6 5 17.58 0.99
 9 7 5 36.18 1.25
 9 8 5 20.34 1.01
 9 9 5 1.59 0.45
 9 10 5 2.87 0.47
 9 11 5 20.49 1.06
 9 12 5 11.51 0.88
 9 13 5 7.68 0.65
 9 14 5 2.76 0.48
 9 15 5 9.33 0.76
 9 0 6 0.87 0.44
 9 1 6 2.82 0.46
 9 2 6 15.81 0.95
 9 3 6 29.89 1.17
 9 4 6 9.05 0.75
 9 5 6 10.69 0.86
 9 6 6 9.96 0.83
 9 7 6 15.78 0.98
 9 8 6 3.15 0.49
 9 9 6 23.46 1.1
 9 10 6 5.15 0.58
 9 11 6 20.81 1.07
 9 12 6 9.07 0.74
 9 13 6 7.73 0.57
 9 0 7 18.08 1.02
 9 1 7 5.97 0.6
 9 2 7 20.43 1.08
 9 3 7 5.43 0.53
 9 4 7 19.37 1.07
 9 5 7 19.83 1.06
 9 6 7 62.34 1.64
 9 7 7 1.33 0.45
 9 8 7 20.81 1.04
 9 9 7 11.35 0.93
 9 10 7 13.23 0.92
 9 11 7 1.39 0.45
 9 0 8 4.33 0.51
 9 1 8 2.32 0.46
 9 2 8 2.91 0.48
 9 3 8 13.45 0.94
 9 4 8 23.27 1.13
 9 5 8 6.86 0.62
 9 6 8 18.67 1
 9 7 8 28.96 1.2
 9 8 8 5 0.52
 10 0 0 269.56 3.54
 10 2 0 10.15 0.79
 10 3 0 1.72 0.42
 10 4 0 117.8 2.14
 10 5 0 10.37 0.82
 10 6 0 24.21 1.05
 10 7 0 1.31 0.43
 10 8 0 3.04 0.47
 10 9 0 18.31 0.99
 10 10 0 3.66 0.49
 10 11 0 2.42 0.46
 10 12 0 1.9 0.46
 10 14 0 7.37 0.71
 10 15 0 1.58 0.45
 10 0 1 0.73 0.43
 10 1 1 40.48 1.26
 10 2 1 13.07 0.8
 10 3 1 18.89 0.94
 10 4 1 12.96 0.88
 10 5 1 5.74 0.57
 10 6 1 40.99 1.29
 10 7 1 11.7 0.78
 10 8 1 2.15 0.45
 10 9 1 9.95 0.85
 10 10 1 10.92 0.86
 10 11 1 48.06 1.45
 10 12 1 8.85 0.77
 10 13 1 9.22 0.68
 10 14 1 8.76 0.77
 10 15 1 16.77 1
 10 16 1 2.33 0.46
 10 0 2 51.16 1.42
 10 1 2 3.63 0.46
 10 2 2 50.13 1.43
 10 3 2 14.25 0.88
 10 4 2 18.61 0.94
 10 5 2 5.29 0.51
 10 6 2 2.67 0.46
 10 7 2 36.6 1.25
 10 8 2 7.32 0.71
 10 9 2 2.67 0.47
 10 10 2 32.3 1.25
 10 11 2 44.13 1.42
 10 12 2 2.31 0.47
 10 13 2 0.95 0.46
 10 14 2 34.41 1.27
 10 15 2 33.05 1.25
 10 0 3 7.51 0.7
 10 1 3 0.71 0.45
 10 2 3 14.98 0.89
 10 3 3 5.05 0.5
 10 4 3 15.45 0.91
 10 5 3 8.17 0.64
 10 6 3 57.15 1.52
 10 7 3 2.4 0.46
 10 9 3 10.74 0.87
 10 10 3 22.82 1.13
 10 11 3 1.8 0.45
 10 12 3 21.76 1.07
 10 13 3 27.17 1.18
 10 14 3 2.5 0.47
 10 15 3 2.46 0.46
 10 0 4 3.17 0.47
 10 1 4 8.7 0.73
 10 2 4 14.64 0.89
 10 3 4 17.78 1.01
 10 4 4 15.45 0.93
 10 5 4 32.4 1.23
 10 6 4 3.88 0.49
 10 7 4 38.81 1.35
 10 8 4 21.96 1.09
 10 9 4 15.55 0.96
 10 10 4 22.72 1.11
 10 11 4 20.98 1.08
 10 12 4 1.53 0.45
 10 13 4 0.95 0.45
 10 14 4 19.67 1.04
 10 0 5 17.88 1
 10 1 5 32.37 1.22
 10 2 5 30.11 1.23
 10 3 5 1.27 0.45
 10 4 5 23.03 1.09
 10 5 5 56.79 1.59
 10 6 5 19.71 1.06
 10 7 5 2.18 0.47
 10 8 5 12.49 0.9
 10 9 5 41.26 1.39
 10 10 5 13.05 0.95
 10 11 5 2.15 0.46
 10 12 5 9.29 0.78
 10 1 6 9.25 0.64
 10 2 6 11.63 0.93
 10 4 6 1.97 0.46
 10 5 6 3.93 0.5
 10 6 6 3.15 0.48
 10 7 6 13.01 0.85
 10 8 6 6.25 0.55
 10 9 6 6.63 0.61
 10 10 6 15.55 0.96
 10 0 7 3.38 0.49
 10 1 7 5.78 0.54
 10 2 7 85.07 1.92
 10 3 7 3.66 0.49
 10 4 7 9.21 0.77
 10 5 7 4.62 0.51
 10 6 7 36.85 1.3
 10 7 7 11.67 0.91
 11 1 0 0.77 0.45
 11 2 0 183.75 2.88
 11 3 0 10.42 0.79
 11 6 0 19.74 1.04
 11 7 0 58.63 1.58
 11 8 0 0.89 0.47
 11 9 0 1.71 0.46
 11 10 0 10.4 0.8
 11 11 0 55.68 1.54
 11 12 0 4.47 0.51
 11 13 0 9.71 0.8
 11 1 1 30.51 1.2
 11 2 1 1.58 0.45
 11 3 1 8.61 0.75
 11 4 1 8.09 0.64
 11 5 1 26.23 1.15
 11 6 1 1.64 0.46
 11 7 1 28.55 1.16
 11 8 1 15.11 0.97
 11 9 1 2.11 0.47
 11 10 1 7.99 0.65
 11 11 1 5.22 0.52
 11 12 1 0.86 0.46
 11 13 1 13.51 0.81
 11 0 2 7.55 0.71
 11 1 2 10.13 0.84
 11 2 2 14.58 0.98
 11 3 2 20.99 1.08
 11 4 2 12.97 0.89
 11 5 2 1.49 0.46
 11 6 2 1.94 0.46
 11 7 2 19.93 1.05
 11 8 2 9.43 0.77
 11 9 2 2.28 0.47
 11 10 2 3.21 0.49
 11 11 2 21.76 1.07
 11 12 2 6 0.59
 11 0 3 15.99 0.97
 11 1 3 19.51 1.02
 11 2 3 8.75 0.75
 11 4 3 27.79 1.18
 11 5 3 19.28 1.01
 11 6 3 18.31 1.03
 11 7 3 12.63 0.93
 11 8 3 15.42 1.01
 11 9 3 3.15 0.48
 11 10 3 3.72 0.49
 11 11 3 16.36 1.02
 11 0 4 7.02 0.63
 11 1 4 14.61 0.95
 11 2 4 27.83 1.17
 11 3 4 35.57 1.3
 11 4 4 7.47 0.58
 11 5 4 3.27 0.48
 11 6 4 16.56 0.96
 11 7 4 5.1 0.53
 11 8 4 1.42 0.45
 11 9 4 10.97 0.8
 11 10 4 3.39 0.48
 11 0 5 9.02 0.68
 11 1 5 14.56 0.98
 11 2 5 35.18 1.29
 11 3 5 22.77 1.06
 11 4 5 2.43 0.46
 11 5 5 3.09 0.48
 11 6 5 48.36 1.49
 11 7 5 12.24 0.89
 11 0 6 18.27 1.05
 11 1 6 4.8 0.51
 11 2 6 0.92 0.49
 11 3 6 27.91 1.17
 11 4 6 7 0.62
 12 0 0 8.97 0.68
 12 1 0 13.9 0.96
 12 2 0 5.37 0.59
 12 3 0 24.79 1.14
 12 4 0 2.33 0.46
 12 5 0 17.59 1
 12 6 0 20.45 1.04
 12 7 0 8.05 0.58
 12 9 0 35.88 1.29
 12 0 1 12.36 0.9
 12 1 1 5.12 0.53
 12 2 1 3.81 0.5
 12 3 1 22.43 1.11
 12 4 1 8.85 0.7
 12 5 1 34.48 1.3
 12 7 1 22.76 1.11
 12 8 1 10.07 0.87
 12 0 2 0.99 0.46
 12 1 2 5.14 0.52
 12 2 2 47.47 1.49
 12 3 2 1.52 0.45
 12 4 2 8.65 0.76
 12 5 2 7.74 0.64
 12 6 2 15.11 0.99
 12 7 2 4.89 0.51
 12 8 2 5.31 0.59
 12 1 3 18.02 0.98
 12 2 3 0.82 0.47
 12 3 3 20.75 1.07
 12 4 3 1.85 0.45
 12 5 3 7.03 0.71
 12 6 3 0.89 0.46
 12 0 4 14.19 0.94
 12 1 4 44.02 1.4
 12 2 4 9.06 0.85
 12 3 4 17.12 1

_iucr_refine_fcf_details
;
data_L-Ala_23K_HAR
_computing_structure_refinement   'olex2.refine 1.3 (Bourhis et al., 2015)'
_shelx_refln_list_code            4
loop_
  _space_group_symop_id
  _space_group_symop_operation_xyz
  1  x,y,z
  2  x+1/2,-y+1/2,-z
  3  -x,y+1/2,-z+1/2
  4  -x+1/2,-y,z+1/2

_space_group_crystal_system       orthorhombic
_space_group_IT_number            19
_space_group_name_H-M_alt         'P 21 21 21'
_space_group_name_Hall            ' P 2ac 2ab'
_symmetry_space_group_name_H-M    'P 21 21 21'
_symmetry_space_group_name_Hall   ' P 2ac 2ab'
_symmetry_Int_Tables_number       19
_cell_length_a                    5.9279(10)
_cell_length_b                    12.2597(17)
_cell_length_c                    5.7939(9)
_cell_angle_alpha                 90
_cell_angle_beta                  90
_cell_angle_gamma                 90
_cell_volume                      421.07(11)
loop_
  _refln_index_h
  _refln_index_k
  _refln_index_l
  _refln_F_squared_calc
  _refln_F_squared_meas
  _refln_F_squared_sigma
  _refln_F_squared_weight
  _refln_observed_status
0 0 2 2887.980 2807.950 32.997 0.016 o
0 0 4 203.139 207.127 3.866 2.123 o
0 0 8 24.904 24.185 1.514 26.008 o
0 0 10 5.076 4.754 1.302 41.436 o
0 1 1 731.098 715.629 7.258 0.263 o
0 1 2 503.856 526.701 6.490 0.469 o
0 1 3 81.885 82.972 1.736 10.939 o
0 1 4 38.716 39.336 1.191 29.746 o
0 1 5 234.907 233.240 4.482 1.613 o
0 1 6 93.081 92.612 2.433 6.974 o
0 1 7 60.585 58.060 2.049 11.575 o
0 1 8 3.011 3.543 1.009 68.942 o
0 1 9 6.495 8.418 1.191 48.099 o
0 1 12 28.588 26.688 2.271 12.618 o
0 2 0 180.430 181.549 1.736 3.966 o
0 2 1 109.314 118.089 1.211 9.306 o
0 2 2 174.769 179.369 2.049 3.866 o
0 2 3 152.427 155.850 2.897 3.695 o
0 2 4 89.770 91.925 2.039 8.595 o
0 2 5 135.672 135.612 2.927 4.147 o
0 2 6 15.127 16.009 1.030 55.226 o
0 2 7 546.673 534.635 9.650 0.331 o
0 2 8 9.510 8.600 1.171 48.489 o
0 2 9 47.189 45.816 2.190 11.776 o
0 2 10 20.872 20.450 1.756 20.939 o
0 2 11 2.024 2.665 1.403 36.521 o
0 2 12 18.955 19.966 1.988 16.902 o
0 3 1 698.684 699.983 6.339 0.293 o
0 3 2 55.001 55.507 0.787 29.745 o
0 3 3 198.604 202.938 2.433 2.974 o
0 3 4 7.724 7.904 0.444 240.117 o
0 3 5 49.031 48.612 1.534 18.925 o
0 3 6 1.017 1.474 0.727 134.624 o
0 3 8 16.589 15.524 1.363 34.116 o
0 3 9 61.163 62.582 2.523 8.493 o
0 3 10 48.536 48.370 2.412 9.985 o
0 3 11 7.624 6.712 1.554 28.959 o
0 3 12 117.928 114.818 3.947 3.248 o
0 4 0 5270.830 5122.670 43.999 0.006 o
0 4 1 94.520 97.083 1.060 12.419 o
0 4 2 168.094 169.134 1.766 4.397 o
0 4 3 708.237 730.053 7.702 0.262 o
0 4 4 218.334 226.679 2.816 2.398 o
0 4 5 379.362 384.356 4.542 0.863 o
0 4 6 16.609 15.797 1.090 49.588 o
0 4 7 12.020 11.638 1.110 51.465 o
0 4 8 1.886 1.706 1.131 56.082 o
0 4 9 21.070 21.954 1.635 23.609 o
0 4 10 27.156 28.000 1.948 16.584 o
0 5 2 543.519 559.950 5.269 0.462 o
0 5 3 78.214 80.327 1.181 15.228 o
0 5 4 0.335 0.666 0.444 360.540 o
0 5 5 177.572 175.564 2.412 3.543 o
0 5 6 84.746 85.213 1.554 11.615 o
0 5 7 24.417 23.791 1.433 28.580 o
0 5 10 32.384 32.311 2.069 14.420 o
0 5 12 9.388 9.660 1.777 22.122 o
0 6 0 86.909 88.605 1.030 14.215 o
0 6 1 466.252 469.216 4.532 0.631 o
0 6 2 90.692 95.539 1.161 12.515 o
0 6 3 263.958 269.043 2.816 1.831 o
0 6 4 69.510 70.072 1.221 17.262 o
0 6 5 0.740 0.767 0.485 299.949 o
0 6 6 11.827 11.043 0.656 120.164 o
0 6 7 42.726 42.647 1.211 27.347 o
0 6 8 9.969 10.144 0.828 87.637 o
0 6 10 40.653 41.112 2.332 11.122 o
0 6 11 8.856 7.621 1.605 27.040 o
0 6 12 54.564 55.103 2.756 7.748 o
0 7 1 36.210 36.479 0.606 56.556 o
0 7 2 4.764 5.350 0.343 405.568 o
0 7 3 22.261 22.126 0.565 96.558 o
0 7 4 28.522 28.858 0.777 58.725 o
0 7 5 7.205 6.541 0.535 192.131 o
0 7 6 142.383 140.326 2.221 4.961 o
0 7 7 47.241 46.079 1.272 24.195 o
0 7 8 57.831 58.908 1.554 16.486 o
0 7 9 46.842 45.968 1.514 19.843 o
0 7 10 53.487 53.690 2.604 8.546 o
0 7 11 2.513 3.058 1.524 30.932 o
0 7 12 68.268 64.046 3.038 6.188 o
0 8 0 45.209 44.807 0.717 40.013 o
0 8 1 44.883 43.828 0.727 40.260 o
0 8 2 108.918 110.367 1.383 9.123 o
0 8 3 61.391 60.897 0.979 23.188 o
0 8 4 64.585 63.703 1.070 20.706 o
0 8 5 147.259 143.465 2.160 4.866 o
0 8 6 30.964 29.636 0.979 43.862 o
0 8 7 1.594 1.928 0.454 323.248 o
0 8 8 87.930 86.444 1.918 9.411 o
0 8 9 78.795 78.692 1.928 10.267 o
0 8 10 57.691 59.473 1.787 14.008 o
0 8 11 7.827 8.297 1.595 27.449 o
0 9 1 31.424 31.695 0.656 62.359 o
0 9 2 21.468 23.398 0.596 92.608 o
0 9 3 143.134 141.002 1.766 5.619 o
0 9 4 6.979 7.106 0.464 235.647 o
0 9 5 73.607 68.517 1.413 14.935 o
0 9 6 12.993 14.182 0.777 89.091 o
0 9 7 4.366 4.875 0.525 219.862 o
0 9 8 11.121 12.113 0.868 78.570 o
0 9 9 17.034 16.282 1.070 50.724 o
0 9 10 6.707 6.652 0.666 136.906 o
0 9 11 7.764 7.904 0.777 102.485 o
0 10 0 0.807 0.787 0.384 467.629 o
0 10 1 131.008 135.642 1.686 6.355 o
0 10 2 45.590 45.695 0.858 35.200 o
0 10 3 39.384 39.134 0.828 42.078 o
0 10 4 87.743 89.240 1.373 12.115 o
0 10 5 8.954 7.853 0.555 170.139 o
0 10 6 15.630 15.413 0.828 76.912 o
0 10 7 9.982 9.105 0.818 90.118 o
0 10 8 5.340 6.460 0.707 127.267 o
0 10 9 13.477 13.687 1.030 57.038 o
0 10 10 1.221 1.837 0.555 224.823 o
0 10 11 0.747 1.554 0.585 205.849 o
0 11 1 67.383 65.913 1.100 19.417 o
0 11 2 84.312 82.760 1.252 13.658 o
0 11 3 68.580 69.517 1.171 18.009 o
0 11 4 97.149 96.791 1.504 10.184 o
0 11 5 21.577 20.491 0.777 72.071 o
0 11 6 117.537 115.787 1.888 6.992 o
0 11 7 29.623 31.019 1.181 34.994 o
0 11 8 40.431 39.609 1.393 24.091 o
0 11 9 1.704 2.221 0.555 221.209 o
0 11 10 17.430 16.181 1.151 44.936 o
0 11 11 9.106 8.247 0.848 86.403 o
0 12 0 234.414 229.950 2.635 2.296 o
0 12 1 75.832 75.422 1.221 15.693 o
0 12 2 28.119 27.910 0.747 62.022 o
0 12 3 118.193 117.473 1.686 7.430 o
0 12 4 38.595 38.529 0.959 37.651 o
0 12 5 1.282 1.474 0.343 549.398 o
0 12 6 6.351 6.238 0.565 181.292 o
0 12 7 5.097 5.764 0.656 146.367 o
0 12 8 39.357 39.740 1.443 23.215 o
0 12 9 34.854 34.461 1.393 26.020 o
0 12 10 11.939 13.263 0.929 69.061 o
0 12 11 31.082 29.797 1.403 27.224 o
0 13 1 19.518 18.603 0.686 88.453 o
0 13 2 21.226 21.227 0.696 81.662 o
0 13 3 143.642 143.748 1.978 5.234 o
0 13 4 11.210 11.346 0.656 121.396 o
0 13 5 77.262 78.218 1.494 13.195 o
0 13 6 4.381 4.724 0.495 242.927 o
0 13 7 13.197 11.497 0.797 87.407 o
0 13 8 31.828 31.756 1.342 28.556 o
0 13 9 29.041 28.798 1.342 29.731 o
0 13 10 11.475 12.385 1.060 55.882 o
0 14 0 56.500 57.858 1.120 22.867 o
0 14 1 38.885 37.449 0.939 38.555 o
0 14 2 22.023 21.036 0.747 74.481 o
0 14 3 28.805 27.476 0.848 54.117 o
0 14 4 141.572 140.689 2.069 5.211 o
0 14 5 2.816 3.472 0.414 352.355 o
0 14 6 10.839 11.547 0.737 102.736 o
0 14 7 1.011 1.464 0.404 414.528 o
0 14 8 11.063 12.385 0.989 63.167 o
0 14 10 45.592 43.051 1.625 18.522 o
0 15 1 90.265 89.866 1.544 10.918 o
0 15 2 179.451 179.127 2.362 3.519 o
0 15 3 89.973 89.362 1.575 10.814 o
0 15 4 46.009 44.716 1.171 26.957 o
0 15 5 13.016 13.930 0.787 87.558 o
0 15 9 46.102 46.735 1.635 18.026 o
0 15 10 5.027 5.784 0.656 146.540 o
0 16 0 24.311 24.932 0.848 59.598 o
0 16 2 3.985 4.391 0.414 329.253 o
0 16 3 152.873 152.913 2.241 4.484 o
0 16 4 92.911 93.530 1.726 9.683 o
0 16 5 13.458 13.122 0.797 85.850 o
0 16 6 42.980 41.032 1.272 26.040 o
0 16 7 82.494 80.701 1.807 10.584 o
0 16 8 0.585 0.989 0.444 355.292 o
0 16 9 13.533 14.283 1.100 50.842 o
0 17 1 0.817 1.120 0.373 487.450 o
0 17 2 62.364 60.321 1.373 17.787 o
0 17 3 47.729 46.644 1.231 24.820 o
0 17 4 5.194 5.632 0.464 257.362 o
0 17 5 72.916 76.078 1.645 12.706 o
0 17 6 28.666 28.768 1.100 39.391 o
0 17 7 0.463 1.040 0.444 356.525 o
0 17 8 7.071 6.490 0.555 182.363 o
0 17 9 15.082 15.333 0.989 59.147 o
0 18 0 223.467 224.883 2.947 2.299 o
0 18 1 61.374 59.150 1.353 18.318 o
0 18 2 19.109 20.158 0.908 61.510 o
0 18 3 27.733 26.678 0.989 46.309 o
0 18 4 10.158 9.519 0.747 103.698 o
0 18 5 2.582 2.301 0.434 335.804 o
0 18 6 6.782 7.702 0.686 128.740 o
0 18 7 1.380 2.281 0.454 323.676 o
0 18 9 8.428 8.479 0.646 136.201 o
0 19 1 15.596 15.959 0.898 67.900 o
0 19 2 116.535 118.422 2.079 6.503 o
0 19 3 3.106 2.473 0.424 341.350 o
0 19 4 3.848 3.321 0.454 291.145 o
0 19 5 14.014 13.455 0.898 70.713 o
0 19 6 43.164 43.676 1.383 23.212 o
0 19 7 5.201 6.783 0.565 185.439 o
0 19 8 10.423 9.115 0.777 97.202 o
0 20 1 27.658 27.102 1.050 42.861 o
0 20 2 0.854 0.969 0.454 337.227 o
0 20 3 43.120 43.898 1.332 24.256 o
0 20 4 1.628 1.807 0.434 351.553 o
0 20 6 1.365 1.817 0.454 326.479 o
0 20 7 135.955 133.583 2.433 4.903 o
0 20 8 5.774 6.087 0.535 201.355 o
0 21 1 2.088 2.655 0.434 339.914 o
0 21 2 45.730 45.382 1.353 23.033 o
0 21 3 0.786 0.858 0.434 369.471 o
0 21 5 20.990 19.401 1.040 49.659 o
0 21 6 22.038 21.046 1.090 45.270 o
0 21 7 0.480 0.898 0.444 357.211 o
0 22 0 132.072 133.896 2.342 5.158 o
0 22 2 37.221 36.368 1.282 28.116 o
0 22 3 0.656 1.141 0.444 353.426 o
0 22 4 3.597 4.300 0.505 242.201 o
0 22 5 4.888 5.431 0.535 208.312 o
0 22 6 10.242 10.447 0.777 96.420 o
0 23 1 1.842 1.706 0.444 335.130 o
0 23 2 16.479 17.796 1.030 53.778 o
0 23 3 26.890 27.819 1.161 37.624 o
0 23 5 14.048 12.375 0.969 63.079 o
0 23 6 17.151 16.796 0.989 57.096 o
0 24 2 1.765 2.463 0.474 294.208 o
0 24 3 11.929 12.557 0.919 70.643 o
0 24 4 26.235 26.254 1.131 39.684 o
0 25 1 2.377 2.947 0.585 195.652 o
0 25 2 20.962 22.186 1.262 36.362 o
0 25 3 5.816 4.916 0.585 176.442 o
0 25 4 2.200 2.867 0.525 240.220 o
0 26 0 5.305 6.369 0.626 157.014 o
0 26 1 19.477 19.542 1.242 38.304 o
0 26 2 1.650 2.523 0.515 253.933 o
1 0 1 76.194 75.876 0.828 18.855 o
1 0 2 3222.690 3068.640 35.813 0.013 o
1 0 3 30.024 31.665 0.919 47.071 o
1 0 4 320.768 324.550 5.794 0.914 o
1 0 5 277.812 281.247 5.269 1.161 o
1 0 7 246.944 245.080 5.118 1.355 o
1 0 8 9.797 10.326 1.221 44.496 o
1 0 10 2.599 3.442 1.282 43.430 o
1 0 12 16.218 17.685 1.958 17.660 o
1 1 0 248.475 248.492 2.342 2.173 o
1 1 1 126.880 131.978 1.342 7.318 o
1 1 2 67.993 70.819 0.929 20.584 o
1 1 3 290.392 299.002 5.188 1.113 o
1 1 4 244.370 257.011 4.694 1.454 o
1 1 5 119.369 120.996 2.695 5.045 o
1 1 7 25.910 26.537 1.454 27.317 o
1 1 8 33.696 34.945 1.797 17.924 o
1 1 9 3.085 2.211 1.131 55.572 o
1 1 10 23.900 25.457 1.888 17.924 o
1 1 11 13.401 11.880 1.655 24.743 o
1 1 12 75.106 75.180 3.180 5.510 o
1 2 0 5348.480 5421.440 57.566 0.005 o
1 2 1 102.632 102.877 1.090 11.027 o
1 2 2 565.121 565.674 6.056 0.418 o
1 2 3 215.973 222.127 2.614 2.539 o
1 2 4 27.098 28.414 1.040 43.345 o
1 2 5 466.269 458.335 8.065 0.460 o
1 2 6 7.609 7.459 0.848 88.678 o
1 2 7 59.163 60.654 2.110 11.138 o
1 2 8 19.036 19.633 1.454 29.537 o
1 2 9 49.757 50.984 2.271 10.841 o
1 2 11 34.368 33.451 2.271 12.156 o
1 2 12 9.289 8.206 1.817 21.249 o
1 3 0 55.632 58.393 0.686 30.630 o
1 3 1 1078.440 1074.680 9.579 0.125 o
1 3 2 189.062 191.805 1.999 3.494 o
1 3 3 89.031 90.664 1.272 12.436 o
1 3 4 21.980 23.145 0.636 86.338 o
1 3 5 176.588 174.251 3.614 2.636 o
1 3 6 12.518 12.284 0.999 61.097 o
1 3 7 78.654 80.519 2.483 7.601 o
1 3 8 30.777 31.756 1.716 19.859 o
1 3 10 17.530 19.936 1.736 21.779 o
1 3 11 23.494 23.155 1.968 16.768 o
1 3 12 3.009 3.200 1.787 22.560 o
1 4 0 1699.590 1658.500 14.626 0.052 o
1 4 1 154.195 155.174 1.625 5.170 o
1 4 2 1036.580 1051.680 9.539 0.133 o
1 4 3 90.652 94.540 1.332 11.716 o
1 4 4 105.340 108.399 1.554 8.898 o
1 4 5 109.488 106.854 1.676 8.277 o
1 4 6 16.158 15.817 1.090 49.825 o
1 4 7 142.669 139.690 3.503 3.308 o
1 4 8 32.701 32.422 1.756 18.854 o
1 4 9 3.756 3.220 1.242 45.973 o
1 4 10 21.399 21.470 1.837 19.229 o
1 4 11 11.777 11.780 1.665 24.654 o
1 4 12 27.488 28.737 2.231 13.033 o
1 5 0 328.938 334.351 3.250 1.233 o
1 5 1 433.020 432.676 4.189 0.734 o
1 5 2 17.866 18.381 0.404 150.181 o
1 5 3 22.400 22.762 0.525 101.289 o
1 5 4 80.599 82.710 1.332 13.625 o
1 5 5 8.443 8.459 0.535 180.436 o
1 5 6 12.873 13.132 0.666 112.384 o
1 5 7 28.889 30.231 1.040 41.828 o
1 5 8 102.689 101.131 3.099 4.866 o
1 5 9 27.904 28.283 1.847 18.080 o
1 5 10 32.680 32.341 2.100 14.047 o
1 5 11 5.175 6.077 1.524 30.437 o
1 5 12 70.826 67.882 3.119 5.842 o
1 6 0 61.285 61.139 0.787 25.987 o
1 6 1 20.032 21.631 0.434 126.259 o
1 6 2 212.845 216.898 2.291 2.760 o
1 6 3 132.312 136.490 1.615 6.408 o
1 6 4 130.000 128.839 1.857 6.214 o
1 6 5 224.788 227.083 2.988 2.259 o
1 6 6 21.549 21.631 0.818 67.120 o
1 6 7 62.506 61.028 1.464 16.656 o
1 6 8 15.722 14.878 0.919 66.036 o
1 6 9 8.999 9.943 1.332 38.166 o
1 6 10 40.072 41.153 2.312 11.312 o
1 6 11 2.950 3.906 1.474 32.947 o
1 6 12 2.709 2.826 1.797 22.338 o
1 7 0 17.996 19.017 0.434 140.627 o
1 7 1 338.957 335.320 3.371 1.177 o
1 7 2 158.175 160.130 1.807 4.757 o
1 7 3 5.120 5.118 0.384 344.746 o
1 7 4 83.211 82.740 1.221 14.009 o
1 7 5 73.635 72.111 1.383 14.933 o
1 7 6 7.386 7.692 0.626 147.791 o
1 7 7 10.283 9.408 0.777 97.191 o
1 7 8 93.550 90.351 1.948 8.793 o
1 7 9 14.493 15.696 1.019 56.633 o
1 7 10 32.590 31.362 2.120 13.858 o
1 7 11 7.738 8.519 1.635 26.161 o
1 7 12 24.005 22.620 2.110 14.789 o
1 8 0 390.528 397.357 3.967 0.873 o
1 8 1 228.349 231.807 2.453 2.419 o
1 8 2 10.266 10.124 0.434 215.560 o
1 8 3 254.235 254.619 2.786 1.965 o
1 8 4 45.126 44.645 0.878 35.140 o
1 8 5 69.839 68.528 1.373 15.861 o
1 8 6 9.859 8.994 0.686 119.668 o
1 8 7 57.080 55.708 1.443 18.233 o
1 8 8 3.578 3.210 0.505 246.333 o
1 8 9 7.847 8.257 0.747 109.123 o
1 8 10 24.262 24.256 1.252 35.321 o
1 8 11 16.331 15.464 1.191 43.045 o
1 9 0 3.306 3.220 0.343 465.796 o
1 9 1 225.712 229.526 2.503 2.439 o
1 9 2 57.345 61.078 0.979 24.413 o
1 9 3 28.233 28.677 0.696 65.461 o
1 9 4 2.107 2.150 0.394 407.020 o
1 9 5 91.668 89.008 1.443 11.336 o
1 9 6 11.417 10.942 0.777 94.139 o
1 9 7 68.222 66.610 1.605 14.091 o
1 9 8 50.290 50.672 1.514 18.843 o
1 9 9 19.907 19.623 1.120 44.858 o
1 9 10 7.365 7.308 0.828 92.905 o
1 9 11 24.688 23.267 1.312 32.867 o
1 10 0 40.174 42.546 0.797 41.524 o
1 10 1 133.387 129.667 1.655 6.439 o
1 10 2 58.282 58.767 0.989 24.321 o
1 10 3 77.511 78.753 1.231 15.079 o
1 10 4 21.525 22.449 0.696 80.128 o
1 10 5 9.612 9.408 0.585 151.817 o
1 10 6 2.630 2.402 0.454 309.079 o
1 10 7 17.937 18.553 0.959 58.536 o
1 10 8 40.969 39.296 1.383 24.226 o
1 10 9 30.970 29.262 1.312 30.101 o
1 10 10 60.088 55.375 1.797 13.876 o
1 10 11 19.296 18.532 1.231 39.064 o
1 11 0 94.286 95.731 1.342 11.223 o
1 11 1 16.615 16.948 0.555 121.850 o
1 11 2 115.560 116.565 1.575 7.899 o
1 11 3 15.555 16.473 0.596 116.800 o
1 11 4 63.320 61.623 1.171 19.969 o
1 11 5 34.666 35.440 0.949 41.226 o
1 11 6 10.821 9.720 0.686 116.511 o
1 11 7 21.346 21.591 0.908 58.842 o
1 11 8 93.460 94.489 2.110 8.045 o
1 11 9 44.622 45.604 1.575 19.265 o
1 11 10 15.377 16.120 1.151 45.874 o
1 11 11 2.824 3.563 0.616 175.479 o
1 12 0 26.439 26.598 0.707 68.427 o
1 12 2 115.791 114.051 1.605 7.878 o
1 12 3 32.484 31.917 0.828 50.186 o
1 12 4 143.018 139.236 1.978 5.328 o
1 12 5 24.807 24.791 0.858 58.359 o
1 12 6 29.449 28.667 0.959 46.252 o
1 12 7 2.523 1.888 0.485 278.987 o
1 12 8 12.752 11.638 0.979 63.283 o
1 12 9 8.331 8.842 0.838 88.783 o
1 12 10 47.594 45.080 1.635 17.930 o
1 12 11 0.779 1.595 0.575 212.656 o
1 13 0 57.790 56.647 1.070 23.489 o
1 13 1 126.971 126.124 1.756 6.611 o
1 13 2 111.008 108.913 1.625 8.273 o
1 13 3 34.547 33.411 0.898 44.301 o
1 13 4 25.370 26.809 0.848 57.640 o
1 13 5 44.382 44.211 1.151 28.062 o
1 13 6 7.682 7.449 0.606 155.002 o
1 13 7 40.727 41.870 1.242 27.319 o
1 13 8 28.576 28.011 1.262 32.809 o
1 13 9 16.664 15.918 1.141 46.003 o
1 14 0 1.487 0.848 0.495 281.635 o
1 14 1 29.952 29.222 0.828 53.623 o
1 14 2 54.157 54.073 1.131 23.886 o
1 14 3 114.320 113.506 1.766 7.534 o
1 14 4 41.450 38.952 1.060 32.716 o
1 14 5 38.919 39.740 1.110 32.027 o
1 14 6 27.597 27.688 0.999 45.493 o
1 14 7 25.504 24.336 1.050 44.858 o
1 14 8 1.891 1.191 0.565 215.499 o
1 14 9 7.187 7.843 0.838 90.842 o
1 14 10 7.672 6.500 0.676 131.200 o
1 15 0 83.880 85.284 1.464 12.236 o
1 15 1 87.819 86.586 1.504 11.523 o
1 15 2 30.680 31.261 0.919 46.744 o
1 15 3 33.513 33.098 0.979 41.257 o
1 15 4 2.120 2.947 0.404 382.594 o
1 15 5 29.200 29.494 1.019 42.885 o
1 15 6 11.725 10.881 0.818 86.526 o
1 15 7 33.752 31.957 1.171 33.573 o
1 15 8 43.110 45.776 1.373 23.190 o
1 15 9 21.325 22.005 1.242 37.206 o
1 15 10 10.978 10.417 0.888 76.706 o
1 16 0 24.405 24.175 0.848 59.882 o
1 16 1 61.169 61.048 1.282 19.067 o
1 16 2 28.992 27.304 0.939 48.219 o
1 16 3 9.947 9.185 0.616 140.372 o
1 16 4 22.020 23.307 0.908 57.490 o
1 16 5 73.362 77.703 1.625 12.719 o
1 16 6 2.974 2.947 0.434 326.710 o
1 16 7 23.077 25.568 1.070 44.697 o
1 16 8 5.126 5.521 0.525 213.150 o
1 16 9 42.596 42.475 1.575 19.849 o
1 17 0 29.928 29.192 0.959 45.754 o
1 17 1 24.997 25.124 0.898 54.915 o
1 17 2 76.318 74.836 1.514 13.361 o
1 17 3 25.857 24.730 0.939 51.498 o
1 17 4 26.720 27.758 1.009 45.442 o
1 17 5 11.024 11.325 0.808 88.925 o
1 17 6 20.800 21.278 0.999 52.096 o
1 17 7 18.980 20.279 1.019 52.136 o
1 17 8 28.770 26.537 1.181 36.227 o
1 17 9 17.897 18.098 1.050 51.210 o
1 18 0 0.747 0.919 0.424 386.584 o
1 18 1 23.149 23.509 0.929 54.847 o
1 18 2 107.979 108.802 1.908 7.590 o
1 18 3 27.298 26.214 0.999 46.148 o
1 18 4 55.996 57.899 1.454 18.099 o
1 18 5 7.518 6.884 0.656 137.772 o
1 18 6 13.695 13.697 0.898 70.911 o
1 18 7 44.435 42.566 1.383 23.050 o
1 18 8 4.387 5.400 0.525 218.090 o
1 18 9 11.789 11.447 0.898 73.947 o
1 19 0 33.415 33.330 1.100 36.097 o
1 19 1 14.370 15.131 0.828 78.686 o
1 19 2 39.484 40.729 1.191 29.246 o
1 19 3 27.449 26.900 1.050 43.033 o
1 19 4 39.497 40.335 1.242 27.928 o
1 19 5 17.882 18.472 0.979 56.822 o
1 19 6 10.827 11.669 0.868 79.148 o
1 19 7 6.653 6.672 0.616 156.020 o
1 19 8 1.845 2.241 0.464 306.236 o
1 20 0 41.358 39.790 1.242 27.442 o
1 20 1 6.340 5.754 0.495 224.638 o
1 20 2 10.143 9.589 0.707 113.111 o
1 20 3 7.737 7.671 0.666 132.719 o
1 20 4 9.013 9.135 0.808 93.345 o
1 20 5 64.430 63.925 1.635 14.437 o
1 20 6 33.239 31.231 1.242 31.421 o
1 20 7 14.274 15.272 0.989 59.761 o
1 21 0 1.273 1.413 0.454 329.825 o
1 21 1 1.491 2.039 0.424 367.203 o
1 21 2 21.785 22.600 1.019 49.557 o
1 21 3 23.886 23.307 1.050 46.090 o
1 21 4 11.135 10.679 0.787 92.891 o
1 21 5 24.821 24.821 1.110 41.729 o
1 21 6 9.123 9.296 0.777 99.155 o
1 21 7 9.144 9.206 0.666 126.898 o
1 22 0 3.629 3.947 0.485 260.647 o
1 22 1 32.909 34.360 1.201 32.366 o
1 22 2 38.304 36.146 1.272 28.107 o
1 22 3 6.642 7.106 0.616 155.290 o
1 22 4 20.920 21.520 1.050 48.364 o
1 22 5 1.484 1.706 0.454 325.755 o
1 22 6 10.106 8.529 0.767 100.293 o
1 23 0 5.989 6.924 0.606 162.271 o
1 23 1 9.635 10.538 0.898 76.558 o
1 23 2 42.793 42.899 1.413 22.767 o
1 23 3 2.818 2.715 0.474 283.070 o
1 23 4 14.538 14.909 0.969 61.701 o
1 23 5 3.488 4.522 0.505 242.183 o
1 23 6 11.513 11.901 0.888 75.377 o
1 24 0 9.763 9.670 0.797 93.813 o
1 24 1 21.849 20.692 1.080 46.095 o
1 24 2 9.862 10.528 0.797 93.028 o
1 24 3 7.948 8.045 0.646 138.268 o
1 24 4 2.234 2.110 0.454 315.057 o
1 24 5 17.675 17.230 0.999 55.688 o
1 25 1 8.588 9.387 0.828 89.948 o
1 25 3 15.599 17.695 1.161 44.769 o
1 26 0 6.610 7.237 0.646 143.489 o
1 26 1 0.813 1.978 0.505 271.895 o
1 26 2 3.670 4.441 0.565 198.548 o
2 0 0 39.470 41.425 0.535 53.266 o
2 0 1 1.263 1.615 0.162 1765.820 o
2 0 2 4.046 4.149 0.232 705.286 o
2 0 3 135.420 130.525 1.514 6.585 o
2 0 4 53.435 56.112 1.524 17.741 o
2 0 5 144.562 142.819 3.089 3.719 o
2 0 6 74.062 75.593 2.200 9.207 o
2 0 7 7.058 7.338 1.009 65.344 o
2 0 8 54.413 53.468 2.190 11.089 o
2 0 9 72.216 74.856 2.766 6.862 o
2 0 10 49.460 49.137 2.453 9.666 o
2 0 11 12.301 12.456 1.706 23.479 o
2 0 12 46.902 46.149 2.655 8.639 o
2 1 0 29.656 30.746 0.434 83.489 o
2 1 1 76.221 77.067 0.878 18.302 o
2 1 2 301.586 304.917 3.028 1.455 o
2 1 3 136.684 138.731 1.565 6.250 o
2 1 4 101.497 105.643 1.534 9.354 o
2 1 5 34.302 33.572 1.302 28.806 o
2 1 6 91.605 92.894 2.493 6.829 o
2 1 7 44.855 43.434 1.817 15.918 o
2 1 8 58.558 58.161 2.301 9.960 o
2 1 9 15.719 17.291 1.514 28.332 o
2 1 10 67.483 66.438 2.826 6.907 o
2 1 11 10.786 9.801 1.645 25.453 o
2 1 12 21.868 20.339 2.130 14.722 o
2 2 0 1704.360 1658.470 14.646 0.052 o
2 2 1 266.479 274.070 2.705 1.824 o
2 2 2 1067.870 1071.430 9.720 0.126 o
2 2 3 373.227 379.128 3.765 0.957 o
2 2 4 125.771 129.636 1.817 6.459 o
2 2 5 159.596 159.474 2.231 4.252 o
2 2 6 2.233 2.281 0.767 118.599 o
2 2 7 12.496 12.415 1.141 48.713 o
2 2 8 24.586 23.307 1.595 23.989 o
2 2 9 109.119 108.156 3.422 4.110 o
2 2 10 2.044 2.826 1.322 41.033 o
2 2 11 3.912 3.270 1.534 30.365 o
2 2 12 6.761 6.147 1.726 23.757 o
2 3 0 788.300 777.091 7.106 0.233 o
2 3 1 521.548 529.981 4.996 0.507 o
2 3 2 106.544 105.805 1.242 9.972 o
2 3 3 440.510 442.942 4.391 0.700 o
2 3 4 132.505 131.817 1.837 6.089 o
2 3 5 30.897 31.271 0.838 51.233 o
2 3 6 2.026 2.231 0.616 180.814 o
2 3 7 14.430 14.323 1.211 42.775 o
2 3 8 27.457 28.707 1.686 21.096 o
2 3 9 4.795 5.299 1.151 52.542 o
2 3 10 6.445 6.500 1.393 35.963 o
2 3 11 5.848 7.177 1.514 30.671 o
2 3 12 39.265 42.132 2.544 9.638 o
2 4 0 34.823 35.420 0.525 63.574 o
2 4 1 152.297 155.901 1.645 5.197 o
2 4 2 87.511 88.009 1.080 13.881 o
2 4 3 62.251 65.076 0.929 23.005 o
2 4 4 12.409 12.850 0.565 141.342 o
2 4 5 145.707 146.634 2.110 4.936 o
2 4 6 21.986 22.378 0.818 66.183 o
2 4 7 133.056 128.879 2.655 4.680 o
2 4 8 16.220 15.757 1.393 32.892 o
2 4 9 47.890 48.229 2.301 10.795 o
2 4 10 4.467 4.633 1.332 39.775 o
2 4 12 10.894 11.063 1.837 20.581 o
2 5 0 88.181 90.038 1.070 13.694 o
2 5 1 415.062 421.633 4.108 0.784 o
2 5 2 8.072 8.297 0.343 316.656 o
2 5 3 243.776 246.463 2.645 2.129 o
2 5 4 61.172 59.140 0.979 23.520 o
2 5 5 61.963 63.006 1.242 19.215 o
2 5 6 98.064 97.457 1.736 9.127 o
2 5 7 71.258 70.203 1.565 13.851 o
2 5 8 57.408 55.900 1.514 17.260 o
2 5 9 10.593 11.335 1.413 33.740 o
2 5 10 46.497 46.149 2.412 10.129 o
2 6 0 2069.820 2056.060 18.290 0.034 o
2 6 1 23.119 22.641 0.485 105.389 o
2 6 2 281.915 288.605 2.988 1.613 o
2 6 3 86.906 89.947 1.221 13.024 o
2 6 4 108.289 106.945 1.443 9.106 o
2 6 5 11.894 12.345 0.636 123.515 o
2 6 7 29.850 29.000 1.060 40.653 o
2 6 8 49.980 46.523 1.433 20.542 o
2 6 9 50.223 49.299 1.565 18.233 o
2 6 10 16.424 16.786 1.686 23.291 o
2 6 11 13.678 13.486 1.706 23.279 o
2 6 12 30.460 29.010 2.231 12.869 o
2 7 0 284.744 290.200 2.978 1.594 o
2 7 1 93.819 96.801 1.221 11.779 o
2 7 2 137.232 138.701 1.645 6.092 o
2 7 3 105.751 107.339 1.403 9.423 o
2 7 4 102.595 101.293 1.423 9.856 o
2 7 5 14.415 13.990 0.696 101.472 o
2 7 6 76.170 76.260 1.554 13.000 o
2 7 7 84.896 82.730 1.766 10.530 o
2 7 8 43.718 41.355 1.363 23.773 o
2 7 9 10.457 10.447 0.929 71.656 o
2 7 10 26.840 25.931 1.322 31.457 o
2 8 0 0.260 0.757 0.333 630.684 o
2 8 1 4.055 4.785 0.363 394.867 o
2 8 2 139.375 142.365 1.736 5.783 o
2 8 3 117.619 118.250 1.534 7.830 o
2 8 4 113.432 115.141 1.585 8.045 o
2 8 5 60.888 62.017 1.161 20.620 o
2 8 7 80.108 81.448 1.756 11.039 o
2 8 9 1.912 3.321 0.555 217.149 o
2 8 10 30.953 30.060 1.403 27.224 o
2 8 11 6.021 5.592 0.666 140.237 o
2 9 0 229.973 232.110 2.554 2.361 o
2 9 1 270.191 269.901 2.917 1.760 o
2 9 2 125.864 126.608 1.605 6.975 o
2 9 3 284.867 286.072 3.159 1.567 o
2 9 4 47.038 48.067 0.969 30.894 o
2 9 5 25.306 25.901 0.797 62.271 o
2 9 6 3.629 4.865 0.485 256.811 o
2 9 7 4.599 4.926 0.535 211.468 o
2 9 8 11.331 11.628 0.808 88.275 o
2 9 9 38.046 37.933 1.433 23.912 o
2 9 10 11.631 12.092 0.919 71.137 o
2 10 0 249.109 251.278 2.766 2.025 o
2 10 1 9.000 8.600 0.464 213.979 o
2 10 2 2.682 2.614 0.384 409.726 o
2 10 3 253.387 253.973 2.897 1.941 o
2 10 4 137.691 136.712 1.867 5.738 o
2 10 5 138.012 137.025 1.958 5.569 o
2 10 6 10.388 11.971 0.696 112.404 o
2 10 7 8.869 9.387 0.808 93.371 o
2 10 8 1.238 1.393 0.535 242.483 o
2 10 9 12.558 13.960 1.030 57.541 o
2 10 10 32.664 33.128 1.454 25.127 o
2 10 11 5.586 6.228 0.797 102.545 o
2 11 0 2.239 2.382 0.373 440.133 o
2 11 1 5.178 4.694 0.434 290.130 o
2 11 2 64.378 63.339 1.110 20.292 o
2 11 3 12.103 11.870 0.585 138.037 o
2 11 4 50.781 49.238 1.060 27.095 o
2 11 5 60.322 59.635 1.252 19.789 o
2 11 6 103.605 103.281 1.777 8.422 o
2 11 7 94.701 96.508 2.049 8.152 o
2 11 8 9.567 8.428 0.787 97.052 o
2 11 9 14.869 15.454 1.080 51.396 o
2 11 10 42.334 43.828 1.585 19.611 o
2 11 11 3.445 4.532 0.626 166.533 o
2 12 0 44.769 42.869 0.908 34.888 o
2 12 1 41.745 40.204 0.878 38.310 o
2 12 2 57.020 56.627 1.080 23.551 o
2 12 3 84.947 83.497 1.403 12.584 o
2 12 4 13.155 12.537 0.656 114.790 o
2 12 5 14.676 14.142 0.747 91.542 o
2 12 6 8.055 7.793 0.545 179.262 o
2 12 7 1.384 2.150 0.404 401.891 o
2 12 9 16.858 17.170 1.141 45.623 o
2 12 10 47.631 47.785 1.676 17.172 o
2 13 0 165.115 165.944 2.120 4.165 o
2 13 1 80.181 78.864 1.332 13.937 o
2 13 2 71.873 72.626 1.292 15.958 o
2 13 3 42.911 43.353 1.019 32.343 o
2 13 5 1.348 2.231 0.384 440.439 o
2 13 6 60.606 61.613 1.413 17.499 o
2 13 7 47.826 48.370 1.353 22.210 o
2 13 8 33.876 31.069 1.363 27.512 o
2 13 9 33.437 34.743 1.454 24.785 o
2 13 10 6.694 7.015 0.696 126.653 o
2 14 0 11.271 10.800 0.606 136.518 o
2 14 1 43.341 44.201 1.019 31.971 o
2 14 2 31.811 33.411 0.908 45.712 o
2 14 3 49.550 47.623 1.131 26.264 o
2 14 4 12.517 11.557 0.717 103.745 o
2 14 5 93.450 91.370 1.706 9.814 o
2 14 6 10.534 11.134 0.747 101.539 o
2 14 7 37.591 39.800 1.242 28.606 o
2 14 8 8.123 9.862 0.818 92.143 o
2 14 9 68.857 71.495 1.978 10.961 o
2 14 10 16.864 16.907 1.151 45.028 o
2 15 0 71.718 69.103 1.312 16.085 o
2 15 1 21.563 23.468 0.808 67.041 o
2 15 2 32.445 31.443 0.929 44.909 o
2 15 3 16.777 16.776 0.797 78.595 o
2 15 4 12.488 12.688 0.747 96.631 o
2 15 5 11.521 12.557 0.767 94.564 o
2 15 6 57.074 56.132 1.433 18.331 o
2 15 7 31.830 32.401 1.191 33.489 o
2 15 8 6.732 6.935 0.707 123.614 o
2 15 9 0.369 1.080 0.596 201.645 o
2 15 10 2.729 2.917 0.596 188.190 o
2 16 0 38.794 36.550 1.019 35.840 o
2 16 1 3.298 3.523 0.404 359.016 o
2 16 2 76.654 72.363 1.443 14.010 o
2 16 3 2.265 2.756 0.404 381.787 o
2 16 4 24.578 24.902 0.919 53.869 o
2 16 5 1.050 1.120 0.384 458.627 o
2 16 6 14.884 15.191 0.898 68.983 o
2 16 7 4.414 4.239 0.495 244.522 o
2 16 8 2.250 3.210 0.485 275.591 o
2 16 9 15.979 15.363 1.009 56.642 o
2 17 0 35.774 35.248 1.040 36.896 o
2 17 1 11.479 9.953 0.696 112.222 o
2 17 3 11.104 12.617 0.757 97.158 o
2 17 4 39.509 38.306 1.181 29.942 o
2 17 5 5.227 5.269 0.485 242.220 o
2 17 6 46.937 46.382 1.363 22.447 o
2 17 7 49.114 50.258 1.474 19.701 o
2 17 8 24.001 23.236 1.131 41.431 o
2 17 9 3.783 4.290 0.535 218.162 o
2 18 0 42.746 43.182 1.191 27.761 o
2 18 1 10.149 9.831 0.727 107.992 o
2 18 2 9.656 10.690 0.737 105.799 o
2 18 3 2.614 2.079 0.404 381.604 o
2 18 4 26.317 25.083 1.040 44.754 o
2 18 5 44.156 43.818 1.363 23.381 o
2 18 6 49.099 49.087 1.454 20.134 o
2 18 7 9.258 9.791 0.767 100.659 o
2 18 8 1.633 1.898 0.454 322.981 o
2 19 0 35.757 37.307 1.161 32.119 o
2 19 1 28.931 28.889 1.060 41.168 o
2 19 2 1.255 1.120 0.394 432.998 o
2 19 3 38.405 38.407 1.211 29.426 o
2 19 4 8.588 8.610 0.707 117.606 o
2 19 5 9.523 10.992 0.848 84.237 o
2 19 6 1.494 2.322 0.454 322.149 o
2 19 7 5.948 6.935 0.646 145.954 o
2 19 8 5.652 6.652 0.555 188.999 o
2 20 0 1.553 0.908 0.414 391.622 o
2 20 1 69.661 70.799 1.625 13.508 o
2 20 2 30.668 31.473 1.120 36.932 o
2 20 3 9.097 9.761 0.666 126.287 o
2 20 4 24.580 26.345 1.100 42.007 o
2 20 5 1.392 1.393 0.444 342.606 o
2 20 6 3.775 3.765 0.495 251.304 o
2 20 7 0.355 0.969 0.454 343.040 o
2 21 0 8.350 7.641 0.646 137.673 o
2 21 1 27.187 28.525 1.120 39.200 o
2 21 2 28.739 29.888 1.161 36.409 o
2 21 3 43.475 42.828 1.373 23.446 o
2 21 4 19.656 20.047 1.040 50.282 o
2 21 5 0.933 0.939 0.454 336.479 o
2 21 6 14.070 13.597 0.969 62.583 o
2 21 7 11.334 10.276 0.808 89.230 o
2 22 0 15.875 14.939 0.929 64.775 o
2 22 1 23.315 23.055 1.070 45.260 o
2 22 2 3.236 3.523 0.485 265.753 o
2 22 3 8.739 7.712 0.727 112.958 o
2 22 4 18.379 16.594 1.040 52.149 o
2 22 5 19.618 20.723 1.040 50.097 o
2 22 6 45.443 45.191 1.413 21.955 o
2 23 0 10.521 11.023 0.888 76.865 o
2 23 1 2.800 2.534 0.464 294.999 o
2 23 2 1.725 2.503 0.464 306.120 o
2 23 3 3.889 5.148 0.575 189.860 o
2 23 4 21.063 23.176 1.070 46.482 o
2 23 5 16.401 16.261 1.030 54.323 o
2 24 0 32.534 31.998 1.231 31.874 o
2 24 1 37.322 40.648 1.332 26.158 o
2 24 2 9.141 8.610 0.767 101.855 o
2 24 4 4.567 3.301 0.485 255.521 o
2 25 0 3.089 4.068 0.596 184.338 o
2 25 1 22.240 22.721 1.322 33.275 o
2 25 2 39.938 39.447 1.655 19.132 o
2 25 3 12.320 12.910 1.080 53.490 o
2 26 0 0.924 1.060 0.505 274.588 o
2 26 1 28.987 30.100 1.454 26.256 o
3 0 1 169.542 173.515 1.837 4.239 o
3 0 3 176.602 181.146 2.029 3.825 o
3 0 4 11.177 11.447 0.464 189.039 o
3 0 5 51.446 49.329 0.959 29.030 o
3 0 7 5.781 5.844 1.040 63.037 o
3 0 8 1.790 2.110 1.151 54.127 o
3 0 9 70.578 68.184 2.705 7.246 o
3 0 12 7.097 5.451 1.797 21.973 o
3 1 0 29.828 30.635 0.505 77.365 o
3 1 1 355.474 364.481 3.604 1.045 o
3 1 2 178.048 177.522 1.938 3.906 o
3 1 3 244.782 248.351 2.645 2.112 o
3 1 4 112.466 111.932 1.464 8.562 o
3 1 5 44.194 44.161 0.908 34.851 o
3 1 6 3.518 3.735 0.525 228.849 o
3 1 8 112.282 112.426 3.301 4.219 o
3 1 9 11.446 11.800 1.433 32.656 o
3 1 10 53.921 56.698 2.604 8.475 o
3 1 11 10.563 10.841 1.726 23.213 o
3 1 12 6.544 7.227 1.766 22.688 o
3 2 1 58.723 58.242 0.777 27.724 o
3 2 2 261.286 268.488 2.766 1.865 o
3 2 3 16.600 17.180 0.505 133.429 o
3 2 4 29.251 30.575 0.696 62.915 o
3 2 5 35.963 35.026 0.828 46.092 o
3 2 6 40.924 41.183 1.090 31.548 o
3 2 7 152.180 149.521 3.715 2.936 o
3 2 8 57.386 58.767 2.342 9.755 o
3 2 9 20.257 19.148 1.635 23.923 o
3 2 10 27.082 27.435 2.009 15.752 o
3 2 11 14.265 14.969 1.756 21.919 o
3 2 12 3.243 3.230 1.746 23.586 o
3 3 0 67.932 68.346 0.878 21.489 o
3 3 1 426.223 428.992 4.209 0.748 o
3 3 2 262.478 263.552 2.746 1.880 o
3 3 3 163.635 165.157 1.898 4.438 o
3 3 4 79.165 79.106 1.171 15.249 o
3 3 5 70.090 72.343 1.201 17.143 o
3 3 6 4.569 4.764 0.565 193.351 o
3 3 7 30.346 28.637 1.070 40.009 o
3 3 8 44.407 45.291 2.089 12.879 o
3 3 9 13.462 13.778 1.514 29.017 o
3 3 10 78.797 81.488 3.169 5.397 o
3 3 11 33.649 34.430 2.291 11.983 o
3 4 0 402.217 408.491 3.997 0.832 o
3 4 1 79.678 80.883 1.030 16.056 o
3 4 2 55.321 54.396 0.848 28.687 o
3 4 3 12.605 12.456 0.474 173.071 o
3 4 4 23.942 24.690 0.646 79.995 o
3 4 5 69.841 70.758 1.201 17.337 o
3 4 6 9.891 9.438 0.676 121.798 o
3 4 7 10.388 9.519 0.787 94.937 o
3 4 8 38.962 38.518 1.302 26.770 o
3 4 9 99.564 100.727 3.361 4.426 o
3 4 10 12.505 11.800 1.615 26.025 o
3 4 11 16.448 16.736 1.908 18.555 o
3 5 0 205.155 206.037 2.190 2.994 o
3 5 1 23.307 24.003 0.525 97.240 o
3 5 2 313.629 311.044 3.230 1.349 o
3 5 3 203.488 211.397 2.352 2.892 o
3 5 4 270.315 267.196 2.958 1.758 o
3 5 5 71.865 71.495 1.231 16.612 o
3 5 6 20.867 20.763 0.858 64.338 o
3 5 7 32.419 31.685 1.120 36.107 o
3 5 8 39.276 38.094 1.302 26.741 o
3 5 10 6.723 7.066 1.474 32.189 o
3 5 11 15.191 15.464 1.787 21.123 o
3 6 0 35.767 38.952 0.696 51.019 o
3 6 1 64.904 68.114 0.979 21.177 o
3 6 2 619.855 630.234 6.188 0.356 o
3 6 3 3.408 3.351 0.384 389.099 o
3 6 4 80.279 78.995 1.231 14.639 o
3 6 5 42.457 43.454 0.949 34.675 o
3 6 6 19.431 18.401 0.858 67.116 o
3 6 7 12.294 11.860 0.858 78.856 o
3 6 8 26.313 25.891 1.131 39.732 o
3 6 9 8.215 7.994 0.666 130.996 o
3 6 10 22.511 23.055 1.252 36.139 o
3 6 11 11.922 11.992 1.746 22.527 o
3 7 0 240.756 240.104 2.584 2.206 o
3 7 1 157.073 157.263 1.837 4.796 o
3 7 2 6.460 7.217 0.424 271.525 o
3 7 3 249.134 251.207 2.796 2.016 o
3 7 4 57.055 58.797 1.060 23.552 o
3 7 5 122.357 121.056 1.746 6.974 o
3 7 6 40.054 38.852 1.141 30.835 o
3 7 7 35.047 35.561 1.201 31.381 o
3 7 8 29.633 29.888 1.201 34.413 o
3 7 9 8.190 8.913 0.747 107.880 o
3 7 10 9.957 11.557 0.888 77.174 o
3 7 11 21.707 22.287 1.292 34.760 o
3 8 0 78.372 79.772 1.151 15.476 o
3 8 1 41.471 42.182 0.797 40.756 o
3 8 2 89.452 87.908 1.262 12.607 o
3 8 3 42.139 42.546 0.868 37.732 o
3 8 4 52.584 53.225 1.040 26.204 o
3 8 5 188.923 184.840 2.362 3.307 o
3 8 6 19.150 18.532 0.797 74.232 o
3 8 7 12.690 11.012 0.858 78.889 o
3 8 8 34.150 32.997 1.282 29.547 o
3 8 9 44.341 42.728 1.534 20.225 o
3 8 10 7.724 7.167 0.686 127.078 o
3 8 11 5.901 6.450 0.818 97.472 o
3 9 0 109.853 106.451 1.423 9.072 o
3 9 1 390.181 377.432 3.977 0.897 o
3 9 2 62.780 61.472 1.050 21.723 o
3 9 3 25.011 25.840 0.717 69.996 o
3 9 4 66.407 66.549 1.201 18.417 o
3 9 5 1.714 1.797 0.505 265.669 o
3 9 6 31.831 32.008 0.969 43.090 o
3 9 7 104.533 107.581 2.120 7.152 o
3 9 8 22.312 21.914 1.120 43.116 o
3 9 9 6.331 6.218 0.646 145.880 o
3 9 10 34.101 32.977 1.454 24.832 o
3 9 11 10.934 10.629 0.848 82.746 o
3 10 0 29.226 29.666 0.717 61.981 o
3 10 1 36.933 36.459 0.808 45.738 o
3 10 2 253.256 250.794 2.857 1.966 o
3 10 3 11.548 11.416 0.565 147.460 o
3 10 4 21.024 20.733 0.727 78.596 o
3 10 5 134.577 131.877 1.968 5.767 o
3 10 6 23.781 23.690 0.888 57.397 o
3 10 7 50.333 50.015 1.302 22.353 o
3 10 8 5.360 4.350 0.575 184.944 o
3 10 9 27.567 27.617 1.292 32.080 o
3 10 10 7.593 7.500 0.848 88.674 o
3 10 11 8.421 8.883 0.878 81.751 o
3 11 0 251.442 248.321 2.836 1.996 o
3 11 1 54.653 52.932 1.019 25.941 o
3 11 2 36.130 34.188 0.848 45.314 o
3 11 3 76.278 74.968 1.302 15.000 o
3 11 4 30.405 28.657 0.868 50.907 o
3 11 5 5.685 7.207 0.535 198.702 o
3 11 6 68.280 67.034 1.433 15.632 o
3 11 7 6.232 6.087 0.485 231.254 o
3 11 8 99.212 98.759 2.211 7.311 o
3 11 9 3.884 4.199 0.606 175.520 o
3 11 10 5.009 4.522 0.626 161.178 o
3 11 11 10.550 9.286 3.180 7.099 o
3 12 0 9.287 8.085 0.525 181.792 o
3 12 1 56.025 53.740 1.080 24.273 o
3 12 2 106.317 105.138 1.605 8.773 o
3 12 3 40.770 39.669 0.969 35.834 o
3 12 4 28.942 29.605 0.898 49.841 o
3 12 5 124.464 121.955 1.948 6.400 o
3 12 6 2.893 3.563 0.434 323.879 o
3 12 7 2.475 2.362 0.414 365.747 o
3 12 8 16.708 17.069 1.080 49.932 o
3 12 9 4.125 4.875 0.636 159.054 o
3 12 10 0.796 1.110 0.585 206.604 o
3 13 0 3.172 2.705 0.464 290.405 o
3 13 1 89.304 88.453 1.504 11.284 o
3 13 2 25.994 25.891 0.808 60.683 o
3 13 3 10.946 12.264 0.666 118.257 o
3 13 4 102.578 103.372 1.736 8.626 o
3 13 5 9.706 10.144 0.717 110.975 o
3 13 6 56.959 55.819 1.393 18.923 o
3 13 7 37.186 37.640 1.221 29.665 o
3 13 8 7.230 6.238 0.596 163.229 o
3 13 9 1.616 1.524 0.575 208.910 o
3 13 10 20.150 18.835 1.221 39.213 o
3 14 0 2.840 3.704 0.505 249.964 o
3 14 1 27.041 26.729 0.858 55.354 o
3 14 2 6.916 6.561 0.596 163.830 o
3 14 3 9.323 8.953 0.596 150.040 o
3 14 4 9.603 9.922 0.686 119.170 o
3 14 5 67.112 63.148 1.454 15.897 o
3 14 6 24.274 25.416 1.019 47.088 o
3 14 7 48.663 48.461 1.373 21.651 o
3 14 8 4.423 4.532 0.505 235.403 o
3 14 9 28.434 30.787 1.363 28.980 o
3 14 10 17.512 16.766 1.141 45.413 o
3 15 0 22.815 23.741 0.848 61.713 o
3 15 1 1.545 1.968 0.384 439.057 o
3 15 2 12.832 12.739 0.717 101.931 o
3 15 3 12.194 11.880 0.727 101.948 o
3 15 4 37.420 37.115 1.110 33.174 o
3 15 5 43.284 43.676 1.242 26.289 o
3 15 6 7.058 7.096 0.585 166.648 o
3 15 7 36.863 36.742 1.262 28.738 o
3 15 8 17.687 17.806 0.989 56.338 o
3 15 9 6.534 6.339 0.616 157.033 o
3 16 0 43.750 42.395 1.131 29.114 o
3 16 1 37.429 38.892 1.090 33.473 o
3 16 2 35.423 36.257 1.050 36.432 o
3 16 3 1.771 2.019 0.404 396.327 o
3 16 4 16.276 17.069 0.848 72.541 o
3 16 5 9.759 9.882 0.777 97.653 o
3 16 6 40.975 41.183 1.302 25.852 o
3 16 7 2.892 2.746 0.464 293.004 o
3 16 8 17.248 15.171 0.989 57.618 o
3 16 9 9.670 8.913 0.666 125.894 o
3 17 0 41.206 41.779 1.161 29.310 o
3 17 1 30.848 29.817 0.999 42.847 o
3 17 2 28.047 28.182 0.999 45.057 o
3 17 3 8.821 8.075 0.636 138.988 o
3 17 4 31.818 31.786 1.110 36.763 o
3 17 5 2.741 3.099 0.444 316.054 o
3 17 6 23.744 23.670 1.070 44.853 o
3 17 7 3.064 2.796 0.464 291.029 o
3 17 8 10.419 11.083 0.908 74.100 o
3 17 9 21.584 21.530 1.080 46.011 o
3 18 0 1.460 2.110 0.384 439.367 o
3 18 1 51.698 50.459 1.322 21.634 o
3 18 2 8.751 8.933 0.717 114.253 o
3 18 4 23.655 25.164 1.050 45.685 o
3 18 5 5.513 6.329 0.535 202.153 o
3 18 6 10.388 10.053 0.767 98.537 o
3 18 7 7.571 7.742 0.646 139.842 o
3 18 8 8.772 8.227 0.656 132.322 o
3 19 0 2.478 2.907 0.424 347.011 o
3 19 1 18.559 19.481 0.919 61.358 o
3 19 2 6.151 5.461 0.545 195.123 o
3 19 3 9.713 10.165 0.828 87.961 o
3 19 4 17.275 16.665 0.939 61.762 o
3 19 5 12.101 10.467 0.777 93.426 o
3 19 6 21.260 21.540 1.080 46.185 o
3 19 7 20.892 20.581 1.090 46.004 o
3 19 8 21.951 22.802 1.110 43.657 o
3 20 0 26.025 27.587 1.070 42.547 o
3 20 1 3.887 3.654 0.464 278.748 o
3 20 2 11.509 11.426 0.848 81.567 o
3 20 3 6.890 6.036 0.525 201.014 o
3 20 4 20.671 20.581 1.009 51.670 o
3 20 5 1.966 2.796 0.474 290.705 o
3 20 6 60.998 62.673 1.655 14.734 o
3 20 7 10.192 9.054 0.757 101.852 o
3 21 0 29.328 29.999 1.151 36.564 o
3 21 1 63.581 66.852 1.625 14.456 o
3 21 3 1.891 1.595 0.444 335.203 o
3 21 4 23.876 25.416 1.120 41.508 o
3 21 5 3.278 3.533 0.495 256.133 o
3 21 6 5.204 5.703 0.535 205.703 o
3 21 7 4.979 5.138 0.515 222.121 o
3 22 0 3.853 4.038 0.495 249.633 o
3 22 1 64.602 61.230 1.625 14.676 o
3 22 2 2.874 2.776 0.464 293.029 o
3 22 3 6.531 6.309 0.555 185.473 o
3 22 4 6.815 6.884 0.626 151.042 o
3 22 5 15.298 14.939 0.999 58.184 o
3 22 6 5.837 5.087 0.515 216.696 o
3 23 1 14.976 15.272 0.959 62.233 o
3 23 2 9.947 9.690 0.878 79.678 o
3 23 3 39.512 39.316 1.373 24.801 o
3 23 4 9.945 9.932 0.868 81.111 o
3 23 5 2.950 3.725 0.485 267.331 o
3 24 0 8.986 7.964 0.656 132.090 o
3 24 1 26.814 29.464 1.201 35.570 o
3 24 2 26.244 27.223 1.171 37.566 o
3 24 3 6.936 8.398 0.727 115.922 o
3 24 4 0.962 1.080 0.444 349.945 o
3 25 0 27.328 29.212 1.433 27.299 o
3 25 1 6.170 7.702 0.777 105.226 o
3 25 2 4.509 4.482 0.575 188.539 o
4 0 0 379.745 387.869 3.856 0.921 o
4 0 1 1.448 1.443 0.303 676.632 o
4 0 2 11.177 10.609 0.444 201.497 o
4 0 3 4.792 4.633 0.394 340.963 o
4 0 4 74.511 76.401 1.181 16.172 o
4 0 5 28.408 27.607 0.767 60.295 o
4 0 7 138.637 136.773 2.079 5.352 o
4 0 8 41.500 43.848 2.089 13.139 o
4 0 9 18.594 19.047 1.676 23.136 o
4 0 11 28.423 27.607 2.160 13.777 o
4 1 0 379.523 382.075 3.846 0.929 o
4 1 1 143.189 146.887 1.686 5.629 o
4 1 2 261.991 261.211 2.806 1.876 o
4 1 3 221.869 221.975 2.463 2.541 o
4 1 4 124.074 122.581 1.625 7.126 o
4 1 5 22.433 22.762 0.707 77.196 o
4 1 6 88.881 87.464 1.494 11.428 o
4 1 7 10.151 9.337 0.727 108.481 o
4 1 8 18.980 19.431 1.252 37.995 o
4 1 9 12.365 13.576 1.514 29.215 o
4 1 10 80.602 82.225 3.220 5.229 o
4 2 0 39.620 39.810 0.696 47.072 o
4 2 1 33.186 34.218 0.656 58.596 o
4 2 2 10.499 9.579 0.444 210.349 o
4 2 3 39.915 37.983 0.777 44.178 o
4 2 4 34.906 33.724 0.787 49.541 o
4 2 5 5.922 6.127 0.495 226.299 o
4 2 6 14.249 15.151 0.686 102.587 o
4 2 7 12.889 12.698 0.848 79.133 o
4 2 8 13.787 13.586 0.908 69.638 o
4 2 9 12.363 13.173 1.484 30.355 o
4 2 10 14.261 14.061 1.676 23.967 o
4 2 11 3.091 3.139 1.514 31.270 o
4 3 0 1.737 1.736 0.323 588.857 o
4 3 1 147.435 148.926 1.736 5.367 o
4 3 2 73.297 74.271 1.080 17.480 o
4 3 3 459.514 458.466 4.643 0.643 o
4 3 4 96.091 95.620 1.393 10.820 o
4 3 5 166.856 161.997 2.089 4.201 o
4 3 6 26.933 25.447 0.838 57.560 o
4 3 7 11.819 11.982 0.818 85.651 o
4 3 8 11.977 11.689 0.898 73.636 o
4 3 9 23.090 23.943 1.201 38.100 o
4 3 10 4.132 3.079 1.443 34.208 o
4 3 11 9.538 8.933 1.625 26.250 o
4 4 0 35.901 36.570 0.696 52.060 o
4 4 1 13.085 11.992 0.464 175.595 o
4 4 2 193.400 197.649 2.221 3.223 o
4 4 3 95.550 93.984 1.332 11.230 o
4 4 4 34.045 34.703 0.808 48.790 o
4 4 5 28.325 28.273 0.797 57.760 o
4 4 6 12.240 11.729 0.666 115.678 o
4 4 7 64.656 64.520 1.575 14.947 o
4 4 8 28.125 28.889 1.181 36.014 o
4 4 9 56.272 58.726 1.706 15.024 o
4 4 10 30.518 29.969 1.363 28.537 o
4 4 11 34.053 32.694 2.271 12.192 o
4 5 0 15.333 15.242 0.505 142.635 o
4 5 1 59.360 59.332 0.939 24.683 o
4 5 2 137.105 134.209 1.686 6.123 o
4 5 3 108.927 107.187 1.474 8.951 o
4 5 4 85.023 86.303 1.342 12.776 o
4 5 5 82.686 83.709 1.403 12.837 o
4 5 6 139.636 136.480 1.999 5.455 o
4 5 7 15.589 16.221 0.908 66.646 o
4 5 8 4.471 4.361 0.545 207.244 o
4 5 9 13.919 13.748 1.019 57.663 o
4 5 10 59.901 57.202 1.817 13.613 o
4 5 11 12.810 13.011 1.373 34.894 o
4 6 0 127.801 130.161 1.615 6.769 o
4 6 1 42.752 42.990 0.818 38.938 o
4 6 2 31.696 31.968 0.727 57.096 o
4 6 3 5.056 5.360 0.434 287.775 o
4 6 4 54.695 55.426 1.070 24.600 o
4 6 5 13.101 13.627 0.626 120.860 o
4 6 6 41.347 40.830 1.070 32.052 o
4 6 7 20.048 19.936 0.858 65.636 o
4 6 8 9.792 8.943 0.767 100.474 o
4 6 9 37.932 35.843 1.454 23.707 o
4 6 10 28.521 27.859 1.363 29.345 o
4 7 0 87.830 87.080 1.252 12.916 o
4 7 1 244.398 242.618 2.705 2.120 o
4 7 2 180.710 175.019 2.120 3.729 o
4 7 3 59.785 59.766 1.070 22.480 o
4 7 4 43.006 42.475 0.949 34.645 o
4 7 5 35.179 34.814 0.939 41.551 o
4 7 6 42.379 39.962 1.080 31.506 o
4 7 7 26.749 25.871 0.969 48.456 o
4 7 8 33.577 32.250 1.302 29.212 o
4 7 9 4.949 5.542 0.636 155.304 o
4 7 10 16.456 15.434 1.120 47.591 o
4 7 11 5.463 6.692 0.686 133.252 o
4 8 0 136.162 130.928 1.686 6.233 o
4 8 1 42.614 42.465 0.858 37.816 o
4 8 2 160.523 159.575 1.988 4.497 o
4 8 3 87.550 86.111 1.373 12.313 o
4 8 4 8.346 8.822 0.535 179.999 o
4 8 5 46.597 47.674 1.090 28.163 o
4 8 6 56.380 53.619 1.272 21.034 o
4 8 7 52.613 51.085 1.312 21.527 o
4 8 8 3.972 3.694 0.555 205.241 o
4 8 9 82.461 84.405 2.110 8.923 o
4 8 10 14.233 15.353 1.120 48.698 o
4 8 11 21.811 20.390 1.282 35.469 o
4 9 0 130.933 128.728 1.706 6.474 o
4 9 1 3.858 4.199 0.414 332.323 o
4 9 2 5.044 5.572 0.454 267.814 o
4 9 3 31.318 31.604 0.828 51.329 o
4 9 4 2.236 1.423 0.495 273.060 o
4 9 5 46.238 44.413 1.110 28.383 o
4 9 6 139.183 134.229 2.100 5.342 o
4 9 7 6.336 6.167 0.606 162.391 o
4 9 8 92.263 88.231 2.100 8.313 o
4 9 9 15.746 16.857 1.110 48.300 o
4 9 11 8.728 9.751 0.868 82.575 o
4 10 0 68.723 68.326 1.181 17.994 o
4 10 1 34.353 33.835 0.828 47.836 o
4 10 2 39.441 40.739 0.919 38.049 o
4 10 3 17.339 16.726 0.676 96.229 o
4 10 4 33.653 35.672 0.949 41.776 o
4 10 5 24.187 26.850 0.888 55.625 o
4 10 6 27.577 26.123 0.979 47.190 o
4 10 7 42.384 43.454 1.231 26.831 o
4 10 8 19.250 18.966 0.989 54.787 o
4 10 9 17.897 19.713 1.151 43.925 o
4 10 10 14.498 14.939 1.120 48.670 o
4 11 0 12.292 12.517 0.616 127.554 o
4 11 1 267.368 263.320 3.069 1.762 o
4 11 2 18.616 18.482 0.696 88.746 o
4 11 3 30.267 29.353 0.858 51.356 o
4 11 4 22.827 24.276 0.838 62.322 o
4 11 5 8.657 9.771 0.666 127.438 o
4 11 6 35.033 36.136 1.090 35.123 o
4 11 7 50.570 51.560 1.383 20.749 o
4 11 8 9.789 8.762 0.747 105.070 o
4 11 10 6.523 6.995 0.696 127.080 o
4 12 0 241.958 237.651 2.947 2.079 o
4 12 1 67.433 66.983 1.262 17.516 o
4 12 2 46.560 45.776 1.060 29.264 o
4 12 3 41.712 41.567 1.060 32.048 o
4 12 4 68.853 68.195 1.383 15.944 o
4 12 5 19.562 19.108 0.878 64.527 o
4 12 6 61.305 62.492 1.464 16.729 o
4 12 7 36.957 39.609 1.231 29.124 o
4 12 8 0.349 0.838 0.444 359.261 o
4 12 9 23.512 23.590 1.302 33.576 o
4 12 10 1.419 1.605 0.585 202.799 o
4 13 0 67.306 68.417 1.302 16.987 o
4 13 1 44.360 42.465 1.050 31.053 o
4 13 3 12.506 12.173 0.707 105.291 o
4 13 4 25.842 25.790 0.929 51.792 o
4 13 5 6.306 6.652 0.596 166.057 o
4 13 6 48.660 48.774 1.322 22.528 o
4 13 7 10.547 10.407 0.737 104.368 o
4 13 8 53.217 52.014 1.504 18.384 o
4 13 9 8.892 9.206 0.767 101.772 o
4 13 10 9.894 8.600 0.727 109.735 o
4 14 0 3.567 2.786 0.373 408.132 o
4 14 1 45.447 45.635 1.120 28.198 o
4 14 2 13.937 14.253 0.737 94.522 o
4 14 3 23.314 22.247 0.888 58.480 o
4 14 4 8.344 9.095 0.636 138.887 o
4 14 5 8.888 8.408 0.646 134.954 o
4 14 6 12.585 12.355 0.828 82.770 o
4 14 7 30.823 30.292 1.171 35.061 o
4 14 8 34.020 33.764 1.262 30.095 o
4 14 9 10.220 11.659 0.908 74.015 o
4 15 0 12.270 12.496 0.717 103.299 o
4 15 1 45.197 44.494 1.161 27.496 o
4 15 2 14.884 14.878 0.777 85.641 o
4 15 3 73.638 72.808 1.514 13.809 o
4 15 4 42.273 39.578 1.191 28.505 o
4 15 5 2.157 1.938 0.414 373.894 o
4 15 6 53.589 54.043 1.464 18.713 o
4 15 7 1.459 2.100 0.444 337.414 o
4 15 8 1.872 2.221 0.464 306.060 o
4 15 9 27.099 26.274 1.161 37.865 o
4 16 0 89.528 89.493 1.676 10.343 o
4 16 1 53.500 51.852 1.282 21.739 o
4 16 2 17.975 16.352 0.838 72.196 o
4 16 3 26.984 27.032 1.009 45.504 o
4 16 4 53.804 53.316 1.393 19.766 o
4 16 5 20.690 20.965 0.989 53.044 o
4 16 6 16.909 18.078 0.979 57.700 o
4 16 7 2.873 3.331 0.474 279.707 o
4 16 8 10.924 9.710 0.787 93.961 o
4 16 9 1.485 2.433 0.464 308.977 o
4 17 0 0.949 1.171 0.373 483.648 o
4 17 1 17.442 16.847 0.868 68.985 o
4 17 2 20.023 19.138 0.908 61.140 o
4 17 3 1.544 0.949 0.404 409.613 o
4 17 4 60.556 58.878 1.504 16.666 o
4 17 5 9.444 10.245 0.808 91.939 o
4 17 6 40.874 41.880 1.353 24.617 o
4 17 7 9.751 9.307 0.777 98.131 o
4 18 0 1.938 2.019 0.404 393.466 o
4 18 1 31.283 30.655 1.070 39.022 o
4 18 2 5.919 6.046 0.545 194.801 o
4 18 3 20.095 21.369 0.989 53.323 o
4 18 4 1.874 1.565 0.424 365.088 o
4 18 5 1.793 2.281 0.454 319.023 o
4 18 6 25.677 26.305 1.131 39.931 o
4 18 7 6.170 5.643 0.535 200.372 o
4 18 8 16.278 16.100 0.989 57.989 o
4 19 0 8.716 7.167 0.666 130.761 o
4 19 1 40.058 42.122 1.272 26.716 o
4 19 2 10.492 11.073 0.838 84.654 o
4 19 3 32.224 34.642 1.191 32.920 o
4 19 4 9.076 8.408 0.646 134.401 o
4 19 5 5.463 5.390 0.525 211.488 o
4 19 6 36.632 36.661 1.302 27.687 o
4 19 7 14.205 12.789 0.919 68.413 o
4 20 1 31.126 32.301 1.181 34.154 o
4 20 2 7.693 8.348 0.626 145.693 o
4 20 3 12.997 13.051 0.888 73.237 o
4 20 4 22.602 22.277 1.090 44.646 o
4 20 5 28.644 28.717 1.191 35.422 o
4 20 6 1.122 1.837 0.454 329.137 o
4 20 7 1.376 1.928 0.454 325.722 o
4 21 0 7.147 7.893 0.626 148.251 o
4 21 1 8.095 7.641 0.707 119.777 o
4 21 2 7.906 9.408 0.828 90.828 o
4 21 3 33.762 33.381 1.252 30.560 o
4 21 4 18.681 19.885 1.050 50.196 o
4 21 5 1.579 2.200 0.464 309.203 o
4 21 6 22.919 22.247 1.110 43.311 o
4 22 1 17.351 14.121 0.969 59.808 o
4 22 2 8.439 9.599 0.666 128.248 o
4 22 3 27.111 25.154 1.171 37.635 o
4 22 4 1.856 2.069 0.495 273.525 o
4 22 5 1.119 1.070 0.454 333.573 o
4 23 0 3.953 4.734 0.525 222.901 o
4 23 1 2.314 2.160 0.474 290.420 o
4 23 2 18.279 17.523 1.030 52.707 o
4 23 3 1.005 0.979 0.454 335.420 o
4 23 4 63.418 63.238 1.645 14.505 o
4 24 0 21.544 21.591 1.090 45.388 o
4 24 1 19.249 19.380 1.050 50.006 o
4 24 2 1.690 1.595 0.454 324.043 o
4 24 3 14.943 13.788 0.969 61.822 o
4 25 1 4.899 5.168 0.585 179.827 o
5 0 1 5.663 5.905 0.414 297.624 o
5 0 2 329.152 327.770 3.482 1.213 o
5 0 3 31.448 30.847 0.757 55.984 o
5 0 5 7.834 7.005 0.565 172.661 o
5 0 6 47.481 46.947 1.151 26.592 o
5 0 7 1.227 1.474 0.394 430.094 o
5 0 8 37.478 36.308 1.171 31.337 o
5 0 10 74.830 74.352 3.129 5.660 o
5 0 11 5.211 3.704 1.696 24.821 o
5 1 0 39.811 39.760 0.767 43.995 o
5 1 1 135.139 132.372 1.645 6.318 o
5 1 2 173.629 167.832 2.039 4.026 o
5 1 3 197.185 196.983 2.352 3.087 o
5 1 4 71.519 69.325 1.201 17.158 o
5 1 5 188.664 184.567 2.372 3.306 o
5 1 6 46.670 45.049 1.110 28.119 o
5 1 7 29.433 29.646 0.999 43.752 o
5 1 8 47.677 47.340 1.312 23.124 o
5 1 9 30.544 29.807 1.141 36.508 o
5 1 10 5.392 5.168 0.929 78.353 o
5 1 11 24.171 23.600 2.029 15.820 o
5 2 0 42.220 43.202 0.828 38.861 o
5 2 1 91.697 90.038 1.282 12.108 o
5 2 3 23.416 24.266 0.686 76.711 o
5 2 4 42.108 43.293 0.939 35.214 o
5 2 5 32.273 31.554 0.888 47.125 o
5 2 6 12.286 10.992 0.696 109.272 o
5 2 7 16.527 16.584 0.848 72.531 o
5 2 8 2.910 3.220 0.434 325.811 o
5 2 9 35.004 35.177 1.413 25.386 o
5 2 10 2.541 2.816 0.596 189.173 o
5 2 11 10.850 12.173 1.655 25.020 o
5 3 0 230.975 228.728 2.554 2.368 o
5 3 1 386.317 377.836 3.876 0.915 o
5 3 2 252.362 250.026 2.826 1.985 o
5 3 3 9.511 9.478 0.515 181.548 o
5 3 4 29.885 28.081 0.808 55.577 o
5 3 5 15.484 15.959 0.676 100.993 o
5 3 6 55.192 53.488 1.231 21.971 o
5 3 7 3.994 3.987 0.434 307.882 o
5 3 8 0.437 0.686 0.414 411.875 o
5 3 9 6.704 5.451 0.626 153.825 o
5 3 10 50.107 50.682 1.716 16.145 o
5 3 11 17.367 16.221 1.181 43.078 o
5 4 0 62.779 60.402 1.019 22.286 o
5 4 1 5.198 5.249 0.414 307.548 o
5 4 2 87.017 85.011 1.292 12.912 o
5 4 3 1.287 1.342 0.414 392.414 o
5 4 4 16.762 17.129 0.666 98.796 o
5 4 5 72.562 72.313 1.353 15.337 o
5 4 6 52.303 49.329 1.201 23.784 o
5 4 7 110.539 106.642 1.877 7.603 o
5 4 8 20.434 19.330 0.969 55.427 o
5 4 9 5.025 6.167 0.646 149.942 o
5 4 10 24.420 24.367 1.292 33.578 o
5 4 11 11.965 10.891 0.919 71.386 o
5 5 0 70.890 72.343 1.131 17.676 o
5 5 1 36.718 35.329 0.777 47.811 o
5 5 2 42.540 42.223 0.878 37.252 o
5 5 3 68.392 68.073 1.181 18.085 o
5 5 4 7.262 6.198 0.515 204.214 o
5 5 5 60.235 59.029 1.242 20.010 o
5 5 6 81.117 79.560 1.544 12.342 o
5 5 7 9.907 10.265 0.676 120.724 o
5 5 8 140.937 139.003 2.322 4.868 o
5 5 9 14.983 14.061 1.070 52.527 o
5 5 10 31.327 29.747 1.454 25.784 o
5 6 1 73.510 70.425 1.161 17.069 o
5 6 2 6.691 6.531 0.464 240.445 o
5 6 3 33.744 34.501 0.848 47.011 o
5 6 4 28.061 28.152 0.838 55.188 o
5 6 5 18.867 18.462 0.787 75.896 o
5 6 6 12.955 13.314 0.737 97.156 o
5 6 7 19.179 20.834 0.908 61.137 o
5 6 9 27.499 27.021 1.292 32.194 o
5 6 10 5.857 6.551 0.686 132.450 o
5 6 11 38.431 39.386 1.534 21.570 o
5 7 0 11.249 11.669 0.545 155.224 o
5 7 1 155.912 152.862 1.948 4.762 o
5 7 2 14.003 12.819 0.585 129.863 o
5 7 3 64.867 63.551 1.191 19.166 o
5 7 4 29.970 29.858 0.868 50.769 o
5 7 5 34.629 34.198 0.969 40.728 o
5 7 6 105.560 103.806 1.817 8.151 o
5 7 7 9.003 9.630 0.747 105.718 o
5 7 8 5.046 5.208 0.495 236.080 o
5 7 9 9.197 9.448 0.848 85.567 o
5 7 10 17.998 17.685 1.181 42.511 o
5 7 11 2.087 2.402 0.596 191.899 o
5 8 0 16.123 16.181 0.616 111.252 o
5 8 1 2.781 3.169 0.424 341.030 o
5 8 2 29.146 28.899 0.797 56.605 o
5 8 3 17.712 18.442 0.686 92.072 o
5 8 4 89.814 88.705 1.524 11.117 o
5 8 5 51.664 49.793 1.201 23.895 o
5 8 6 22.477 21.773 0.908 57.763 o
5 8 7 100.911 99.314 1.888 8.314 o
5 8 8 2.667 2.917 0.454 305.865 o
5 8 9 0.623 1.100 0.575 214.538 o
5 8 10 6.097 6.914 0.686 131.406 o
5 9 0 25.590 25.316 0.747 66.730 o
5 9 1 57.531 57.818 1.120 22.591 o
5 9 2 37.541 37.115 0.919 40.247 o
5 9 3 8.704 8.994 0.596 152.276 o
5 9 4 1.993 2.645 0.384 423.001 o
5 9 5 11.571 10.831 0.707 108.688 o
5 9 6 21.288 20.874 0.888 61.013 o
5 9 7 10.212 11.305 0.767 97.783 o
5 9 8 24.091 23.943 1.060 45.181 o
5 9 9 0.657 1.312 0.444 352.327 o
5 9 10 33.505 32.422 1.423 25.793 o
5 10 0 37.620 38.185 0.929 39.471 o
5 10 1 12.382 12.607 0.616 127.139 o
5 10 2 0.582 1.383 0.474 310.923 o
5 10 3 44.738 42.899 1.060 30.535 o
5 10 4 114.667 111.033 1.817 7.442 o
5 10 5 19.575 18.785 0.838 68.918 o
5 10 6 66.634 68.396 1.514 15.003 o
5 10 7 2.038 1.999 0.424 359.594 o
5 10 8 2.042 2.039 0.444 330.665 o
5 10 9 21.044 21.147 1.070 47.063 o
5 11 0 36.096 36.540 0.949 40.037 o
5 11 1 65.676 67.781 1.282 17.549 o
5 11 2 16.203 16.130 0.727 90.519 o
5 11 3 27.113 25.689 0.888 53.595 o
5 11 4 34.496 34.329 1.030 38.180 o
5 11 5 19.907 20.228 0.888 62.645 o
5 11 6 77.674 79.389 1.665 11.917 o
5 11 7 4.268 4.229 0.474 263.042 o
5 11 8 10.992 12.607 0.888 75.552 o
5 11 9 15.077 15.383 0.989 59.132 o
5 11 10 1.187 2.009 0.565 216.982 o
5 12 0 1.489 1.605 0.515 258.344 o
5 12 1 22.070 21.550 0.818 66.563 o
5 12 2 125.177 123.317 1.918 6.407 o
5 12 3 28.076 27.233 0.929 49.535 o
5 12 4 83.415 84.981 1.615 11.406 o
5 12 5 0.405 0.959 0.384 474.676 o
5 12 7 13.780 13.142 0.797 85.372 o
5 12 8 8.569 8.015 0.646 136.470 o
5 12 9 0.989 1.696 0.454 331.462 o
5 12 10 5.394 5.824 0.535 204.269 o
5 13 0 12.234 12.113 0.707 105.924 o
5 13 1 21.264 18.825 0.838 66.983 o
5 13 3 19.077 18.977 0.848 68.272 o
5 13 4 3.456 4.361 0.434 312.087 o
5 13 5 17.642 17.614 0.908 64.048 o
5 13 6 66.194 66.680 1.595 14.425 o
5 13 7 13.636 16.080 0.929 66.268 o
5 13 8 32.266 32.179 1.262 30.912 o
5 13 9 8.346 8.701 0.666 129.693 o
5 14 0 51.833 52.115 1.252 22.629 o
5 14 1 16.102 16.039 0.787 81.467 o
5 14 2 6.961 7.490 0.666 135.070 o
5 14 3 46.699 46.674 1.221 25.320 o
5 14 4 81.708 85.395 1.716 10.964 o
5 14 5 40.919 41.910 1.242 27.255 o
5 14 6 53.880 53.457 1.464 18.713 o
5 14 7 5.435 6.349 0.545 196.576 o
5 14 8 8.521 8.085 0.656 133.227 o
5 14 9 6.649 6.733 0.555 183.840 o
5 15 0 16.165 15.252 0.828 76.342 o
5 15 1 215.833 215.929 2.907 2.436 o
5 15 2 3.268 3.048 0.404 363.212 o
5 15 3 3.199 3.694 0.434 319.272 o
5 15 4 19.491 20.511 0.969 55.694 o
5 15 5 1.382 1.302 0.424 374.212 o
5 15 6 13.398 15.151 0.919 68.065 o
5 15 7 17.678 18.149 1.009 54.522 o
5 15 8 8.182 8.741 0.656 133.256 o
5 15 9 2.067 2.604 0.474 290.662 o
5 16 0 4.214 4.542 0.444 291.309 o
5 16 1 59.344 60.846 1.433 17.535 o
5 16 2 58.968 60.079 1.454 17.417 o
5 16 3 50.841 50.459 1.373 20.973 o
5 16 4 20.418 22.015 0.999 52.106 o
5 16 5 18.068 18.563 0.949 59.344 o
5 16 6 4.841 5.279 0.525 215.651 o
5 16 7 8.625 7.793 0.757 105.730 o
5 16 8 10.866 11.840 0.908 73.303 o
5 17 0 11.146 10.407 0.696 112.459 o
5 17 1 4.116 4.219 0.454 283.744 o
5 17 2 14.766 14.596 0.868 73.123 o
5 17 3 22.927 23.549 1.019 48.523 o
5 17 4 8.859 8.186 0.696 120.221 o
5 17 5 3.028 3.644 0.485 267.012 o
5 17 6 52.968 52.347 1.524 18.118 o
5 17 7 4.211 4.865 0.525 220.864 o
5 17 8 58.232 58.403 1.585 16.118 o
5 18 0 6.316 6.228 0.656 142.165 o
5 18 1 8.373 7.641 0.696 121.986 o
5 18 2 10.944 11.467 0.828 85.492 o
5 18 3 23.911 23.761 1.070 44.736 o
5 18 4 23.906 25.316 1.090 43.166 o
5 18 5 28.985 29.282 1.171 36.009 o
5 18 6 7.765 7.187 0.646 140.091 o
5 18 7 2.500 2.907 0.474 285.152 o
5 19 1 52.348 53.155 1.484 18.720 o
5 19 2 30.643 30.100 1.141 36.402 o
5 19 3 3.791 4.391 0.505 240.462 o
5 19 4 74.152 75.099 1.787 11.648 o
5 19 5 2.819 3.119 0.485 271.053 o
5 19 6 5.164 5.178 0.525 213.968 o
5 20 1 50.676 51.257 1.454 19.637 o
5 20 2 2.001 2.140 0.454 317.482 o
5 20 3 54.865 56.102 1.565 17.006 o
5 20 5 12.386 11.830 0.949 66.891 o
5 21 0 1.063 0.908 0.454 335.158 o
5 21 1 3.942 3.482 0.485 259.969 o
5 21 2 40.748 38.751 1.322 25.753 o
5 21 3 7.957 8.196 0.666 131.417 o
5 21 4 42.510 43.808 1.413 22.730 o
5 21 5 9.986 8.741 0.666 125.289 o
5 22 0 8.777 7.863 0.646 136.081 o
5 22 1 0.666 0.898 0.464 325.724 o
5 22 2 0.983 1.756 0.454 331.193 o
5 22 3 4.484 4.764 0.515 226.638 o
5 22 4 13.209 11.638 0.949 66.281 o
5 23 1 1.732 1.867 0.454 322.033 o
5 23 2 5.922 5.309 0.585 175.151 o
5 23 3 9.176 8.590 0.646 133.842 o
5 24 0 3.147 2.039 0.464 293.987 o
5 24 1 13.267 14.515 0.949 65.025 o
5 24 2 6.644 7.298 0.919 77.918 o
6 0 0 138.509 132.856 1.746 5.988 o
6 0 1 40.169 39.063 0.868 40.000 o
6 0 2 18.182 18.956 0.656 95.494 o
6 0 3 11.373 12.113 0.596 137.064 o
6 0 4 0.623 1.030 0.485 299.816 o
6 0 5 15.519 14.041 0.747 90.189 o
6 0 6 52.668 49.995 1.242 22.864 o
6 0 7 17.114 17.412 0.868 69.034 o
6 0 8 27.119 27.960 1.080 41.350 o
6 0 9 36.755 38.559 1.312 27.114 o
6 0 10 3.633 4.875 0.525 224.483 o
6 0 11 5.875 7.348 0.636 149.413 o
6 1 0 65.075 65.520 1.120 19.751 o
6 1 1 119.833 117.090 1.615 7.529 o
6 1 2 113.167 112.527 1.615 8.055 o
6 1 3 97.752 97.962 1.514 10.040 o
6 1 4 95.195 92.370 1.544 10.364 o
6 1 5 64.970 63.864 1.322 17.588 o
6 1 6 100.481 99.314 1.756 8.823 o
6 1 7 1.848 2.211 0.404 393.364 o
6 1 8 1.059 1.231 0.424 379.540 o
6 1 9 0.991 1.100 0.444 349.451 o
6 1 10 40.338 42.960 1.383 23.945 o
6 1 11 28.043 29.272 1.383 28.646 o
6 2 0 4.587 4.785 0.444 285.996 o
6 2 1 84.992 84.617 1.332 12.944 o
6 2 2 178.224 171.940 2.180 3.760 o
6 2 3 17.209 16.332 0.676 96.910 o
6 2 4 20.319 20.642 0.757 76.036 o
6 2 5 18.286 19.320 0.797 74.852 o
6 2 6 72.856 71.091 1.494 14.180 o
6 2 7 48.781 49.077 1.312 22.650 o
6 2 8 13.131 14.566 0.868 74.951 o
6 2 9 11.145 11.285 0.868 79.007 o
6 2 10 44.887 45.261 1.443 21.501 o
6 2 11 2.905 4.239 0.616 173.950 o
6 3 0 31.561 31.291 0.787 53.719 o
6 3 1 76.953 75.200 1.252 15.285 o
6 3 2 2.943 3.270 0.434 325.077 o
6 3 3 199.066 196.781 2.443 3.005 o
6 3 4 55.676 55.789 1.171 22.547 o
6 3 5 106.744 104.169 1.746 8.303 o
6 3 6 56.502 54.911 1.312 20.255 o
6 3 7 12.171 11.608 0.797 88.825 o
6 3 8 49.186 48.643 1.373 21.519 o
6 3 9 12.157 11.073 0.818 85.809 o
6 3 10 1.211 1.595 0.485 291.952 o
6 4 0 9.525 9.811 0.515 180.552 o
6 4 1 86.476 86.485 1.373 12.415 o
6 4 2 0.961 0.848 0.464 322.849 o
6 4 3 66.276 65.651 1.231 18.194 o
6 4 4 1.933 0.898 0.575 208.891 o
6 4 5 19.882 18.755 0.808 71.962 o
6 4 6 18.664 19.300 0.868 66.388 o
6 4 7 7.657 8.035 0.656 135.740 o
6 4 8 8.114 7.661 0.696 122.568 o
6 4 9 9.273 8.862 0.767 101.418 o
6 4 10 5.699 6.945 0.565 182.698 o
6 5 0 77.355 75.543 1.272 15.035 o
6 5 1 105.219 103.261 1.544 9.128 o
6 5 2 48.343 46.715 1.009 29.628 o
6 5 3 4.212 4.482 0.525 222.065 o
6 5 4 37.523 36.177 0.989 37.716 o
6 5 5 4.063 4.108 0.414 330.123 o
6 5 6 78.965 78.208 1.595 12.310 o
6 5 7 19.863 20.339 0.919 59.819 o
6 5 8 3.130 3.351 0.464 287.624 o
6 5 9 2.597 2.675 0.464 296.334 o
6 5 10 49.686 51.015 1.504 19.067 o
6 6 0 70.109 69.688 1.231 17.087 o
6 6 1 9.594 9.357 0.535 172.324 o
6 6 2 8.925 9.377 0.565 162.562 o
6 6 3 23.650 24.054 0.797 65.216 o
6 6 4 68.023 65.792 1.342 16.673 o
6 6 5 42.104 43.051 1.131 29.589 o
6 6 6 69.552 72.585 1.554 13.998 o
6 6 7 95.050 96.902 1.877 8.783 o
6 6 8 11.993 12.991 0.888 74.311 o
6 6 9 11.042 12.910 0.908 72.617 o
6 6 10 7.936 8.469 0.666 131.107 o
6 7 0 86.191 83.356 1.403 12.449 o
6 7 1 60.519 60.281 1.171 20.776 o
6 7 2 17.981 17.705 0.707 89.093 o
6 7 3 56.121 56.587 1.191 22.005 o
6 7 4 5.060 4.845 0.424 301.006 o
6 7 5 11.232 9.973 0.707 110.334 o
6 7 6 6.874 6.228 0.485 225.905 o
6 7 7 1.570 2.281 0.434 349.166 o
6 7 8 50.731 52.438 1.454 19.518 o
6 7 9 6.669 6.935 0.565 178.178 o
6 7 10 20.930 22.308 1.120 43.696 o
6 8 0 59.211 58.242 1.171 21.338 o
6 8 1 53.370 52.165 1.110 24.768 o
6 8 2 47.091 45.937 1.080 28.540 o
6 8 3 23.802 22.489 0.818 64.066 o
6 8 4 17.238 16.605 0.777 80.838 o
6 8 6 11.462 10.639 0.777 94.309 o
6 8 7 18.433 18.704 0.939 59.912 o
6 8 8 0.260 0.717 0.464 331.075 o
6 8 9 27.463 29.716 1.181 36.113 o
6 8 10 0.921 1.554 0.454 333.066 o
6 9 1 1.586 1.443 0.515 258.225 o
6 9 2 6.416 5.380 0.575 177.857 o
6 9 3 26.036 24.962 0.888 54.834 o
6 9 4 40.317 39.265 1.110 31.565 o
6 9 5 33.752 33.128 1.080 36.791 o
6 9 6 74.044 74.645 1.645 12.663 o
6 9 7 5.058 5.007 0.555 196.195 o
6 9 8 2.611 3.099 0.474 283.219 o
6 9 9 5.126 5.754 0.545 199.843 o
6 9 10 3.861 4.482 0.515 231.775 o
6 10 0 89.252 86.868 1.554 11.100 o
6 10 1 1.017 1.443 0.353 529.862 o
6 10 2 107.715 104.947 1.746 8.220 o
6 10 3 0.804 1.272 0.373 485.935 o
6 10 4 48.691 47.462 1.242 24.238 o
6 10 5 2.102 2.251 0.394 406.181 o
6 10 6 12.839 12.496 0.858 77.855 o
6 10 7 56.810 57.000 1.504 17.394 o
6 10 8 6.629 7.722 0.666 135.660 o
6 10 9 40.886 41.627 1.393 23.754 o
6 11 1 27.068 26.325 0.898 52.667 o
6 11 2 3.223 3.654 0.414 345.120 o
6 11 3 6.562 6.723 0.525 200.929 o
6 11 4 2.375 2.443 0.394 399.443 o
6 11 5 20.207 18.997 0.919 60.108 o
6 11 6 33.558 32.603 1.161 33.890 o
6 11 7 4.959 5.037 0.515 222.585 o
6 11 8 18.464 17.392 1.030 52.630 o
6 11 9 5.742 6.490 0.616 159.589 o
6 12 0 63.432 63.289 1.353 17.571 o
6 12 1 12.597 12.617 0.757 94.596 o
6 12 2 29.642 30.090 1.019 42.457 o
6 12 3 22.118 20.380 0.898 59.570 o
6 12 4 27.620 26.860 1.009 45.164 o
6 12 5 23.177 22.762 0.989 50.673 o
6 12 6 38.529 39.800 1.262 27.766 o
6 12 7 16.754 17.210 1.009 55.476 o
6 12 8 1.399 2.372 0.474 298.158 o
6 12 9 34.562 35.995 1.302 28.378 o
6 13 0 20.199 21.197 0.898 60.963 o
6 13 1 119.944 118.079 1.968 6.631 o
6 13 2 10.187 10.619 0.676 119.591 o
6 13 3 4.087 4.320 0.434 304.808 o
6 13 4 3.823 4.593 0.464 274.864 o
6 13 5 8.802 9.367 0.626 140.424 o
6 13 6 34.522 34.148 1.242 30.507 o
6 13 7 16.404 15.272 0.979 59.139 o
6 13 8 10.152 10.316 0.747 102.980 o
6 13 9 14.258 13.788 0.949 64.498 o
6 14 0 8.867 9.135 0.646 133.950 o
6 14 1 38.767 40.628 1.171 30.089 o
6 14 2 92.118 89.967 1.777 9.646 o
6 14 3 46.761 47.230 1.322 23.163 o
6 14 4 39.988 38.983 1.242 27.986 o
6 14 5 20.975 22.237 1.040 48.798 o
6 14 6 13.412 12.940 0.939 66.709 o
6 14 7 12.329 13.597 0.949 66.198 o
6 14 8 15.155 15.070 0.979 60.161 o
6 15 0 26.170 28.112 1.019 45.094 o
6 15 1 18.093 18.320 0.888 65.357 o
6 15 2 1.208 1.009 0.404 415.050 o
6 15 3 31.402 31.745 1.131 36.132 o
6 15 4 4.102 3.745 0.474 266.667 o
6 15 5 2.070 1.877 0.444 331.308 o
6 15 6 40.811 42.778 1.363 24.298 o
6 15 7 3.007 3.462 0.495 258.567 o
6 15 8 39.805 40.739 1.363 24.789 o
6 16 0 6.805 7.197 0.646 142.961 o
6 16 1 10.832 11.588 0.787 92.657 o
6 16 2 7.969 6.874 0.585 163.364 o
6 16 3 29.672 27.879 1.110 38.656 o
6 16 4 30.311 31.362 1.171 35.051 o
6 16 5 16.315 16.534 0.999 56.897 o
6 16 6 26.055 28.323 1.171 37.415 o
6 16 8 21.577 20.874 1.080 46.194 o
6 17 0 7.995 8.832 0.696 121.479 o
6 17 1 70.749 70.991 1.635 13.293 o
6 17 2 14.159 14.061 0.888 71.510 o
6 17 3 12.200 12.577 0.878 75.688 o
6 17 4 79.643 78.904 1.797 10.948 o
6 17 5 1.544 1.857 0.454 324.210 o
6 17 6 22.889 22.398 1.100 43.870 o
6 17 7 10.601 11.709 0.868 79.380 o
6 18 0 22.255 20.955 1.030 49.089 o
6 18 1 63.619 65.510 1.615 14.629 o
6 18 2 6.826 7.358 0.616 154.196 o
6 18 3 68.951 68.406 1.696 13.145 o
6 18 4 9.775 9.710 0.797 93.765 o
6 18 5 17.426 17.432 0.999 55.793 o
6 18 6 8.055 8.479 0.596 155.702 o
6 18 7 6.784 6.965 0.555 182.610 o
6 19 0 5.897 6.884 0.696 128.683 o
6 19 1 17.498 18.290 0.989 56.299 o
6 19 2 6.240 6.834 0.616 157.200 o
6 19 3 46.197 46.190 1.454 20.969 o
6 19 4 31.181 30.857 1.242 32.182 o
6 19 5 6.230 5.905 0.545 193.522 o
6 19 6 14.243 14.061 0.939 65.500 o
6 20 1 12.400 13.001 0.919 69.997 o
6 20 2 1.400 1.807 0.464 313.128 o
6 20 3 3.555 2.968 0.485 265.402 o
6 20 4 11.768 12.143 0.919 70.987 o
6 21 0 2.405 2.241 0.464 300.485 o
6 21 1 8.685 7.934 0.656 132.979 o
6 21 2 9.587 8.620 0.777 98.951 o
6 21 3 20.745 20.571 1.100 45.449 o
6 21 4 54.862 53.538 1.544 17.456 o
6 22 0 23.631 23.256 1.100 43.271 o
6 22 1 22.640 21.540 1.100 44.218 o
6 22 2 5.783 6.137 0.545 195.284 o
6 22 3 28.715 28.424 1.201 35.040 o
6 23 1 10.180 9.216 0.878 79.683 o
6 23 2 11.537 13.253 1.575 27.314 o
7 0 1 220.002 216.293 2.675 2.498 o
7 0 2 11.923 11.346 0.636 124.858 o
7 0 3 3.579 3.715 0.545 214.016 o
7 0 4 2.035 2.574 0.384 422.873 o
7 0 5 2.635 2.958 0.414 358.847 o
7 0 6 14.355 14.172 0.818 80.778 o
7 0 7 31.246 30.100 1.131 36.559 o
7 0 8 0.904 1.171 0.444 350.099 o
7 0 9 3.776 4.583 0.515 232.006 o
7 1 1 56.784 55.728 1.131 22.917 o
7 1 2 2.052 2.019 0.505 262.239 o
7 1 3 118.179 116.464 1.827 7.097 o
7 1 4 64.754 65.348 1.363 17.050 o
7 1 5 22.477 21.722 0.888 59.497 o
7 1 6 60.601 60.392 1.443 17.243 o
7 1 7 1.197 1.201 0.414 395.027 o
7 1 8 31.400 31.715 1.211 33.038 o
7 1 9 3.782 4.381 0.515 232.655 o
7 1 10 30.676 30.726 1.231 32.741 o
7 2 0 71.725 70.617 1.292 16.147 o
7 2 1 16.508 15.716 0.686 97.226 o
7 2 2 37.367 38.256 0.979 37.629 o
7 2 3 30.499 29.737 0.919 47.425 o
7 2 4 12.167 11.770 0.717 104.238 o
7 2 5 21.465 21.369 0.868 62.455 o
7 2 6 73.347 75.916 1.615 12.890 o
7 2 7 68.481 71.192 1.645 13.454 o
7 2 8 69.392 70.032 1.676 13.173 o
7 2 9 9.899 10.255 0.797 93.176 o
7 2 10 2.858 3.876 0.495 258.106 o
7 3 0 13.347 13.506 0.626 120.332 o
7 3 1 39.948 40.981 0.979 35.575 o
7 3 2 28.227 28.697 0.868 52.731 o
7 3 3 17.600 17.685 0.777 79.527 o
7 3 4 24.476 23.055 0.888 57.057 o
7 3 5 7.756 7.136 0.616 151.326 o
7 3 6 56.099 56.748 1.423 18.584 o
7 3 7 8.266 8.055 0.707 118.936 o
7 3 8 16.424 17.927 0.979 58.121 o
7 3 9 6.963 7.076 0.596 162.634 o
7 3 10 63.006 65.187 1.676 14.155 o
7 4 0 3.662 3.765 0.515 235.564 o
7 4 1 69.120 69.103 1.292 16.715 o
7 4 2 13.223 12.466 0.666 112.345 o
7 4 3 26.304 24.205 0.858 57.212 o
7 4 4 56.769 56.203 1.282 20.506 o
7 4 5 31.971 30.938 1.040 39.961 o
7 4 6 52.889 53.952 1.373 20.190 o
7 4 7 3.225 3.079 0.454 298.997 o
7 4 8 6.008 6.238 0.606 163.490 o
7 4 9 19.295 18.977 1.050 50.100 o
7 4 10 6.465 7.348 0.565 178.164 o
7 5 0 54.584 51.953 1.151 23.708 o
7 5 1 71.831 72.020 1.353 15.470 o
7 5 2 47.622 49.874 1.131 26.522 o
7 5 3 102.606 101.293 1.706 8.801 o
7 5 4 50.973 51.136 1.252 22.968 o
7 5 5 31.827 32.139 1.060 38.821 o
7 5 6 6.378 6.389 0.545 191.463 o
7 5 7 4.546 4.734 0.495 241.627 o
7 5 8 9.496 10.326 0.848 84.673 o
7 5 9 11.537 10.538 0.696 111.437 o
7 6 0 21.587 20.854 0.797 69.633 o
7 6 1 38.731 39.366 1.019 35.186 o
7 6 2 209.562 205.876 2.665 2.682 o
7 6 3 42.977 43.687 1.110 29.697 o
7 6 4 47.703 47.855 1.211 25.078 o
7 6 5 26.810 26.870 0.999 46.249 o
7 6 6 12.639 11.931 0.838 81.415 o
7 6 7 2.890 3.210 0.464 290.706 o
7 6 8 3.515 4.421 0.505 242.355 o
7 6 9 9.344 10.165 0.737 106.898 o
7 6 10 10.187 9.579 0.888 77.963 o
7 7 0 2.141 2.392 0.363 463.072 o
7 7 1 22.814 22.550 0.828 64.188 o
7 7 2 7.617 6.985 0.505 205.454 o
7 7 3 11.315 11.850 0.707 108.147 o
7 7 4 4.978 4.451 0.444 283.611 o
7 7 5 45.251 44.252 1.252 25.413 o
7 7 6 32.144 33.118 1.171 33.975 o
7 7 7 20.339 21.914 1.030 49.993 o
7 7 8 9.289 8.519 0.737 108.586 o
7 7 9 3.193 3.755 0.505 247.162 o
7 8 0 33.238 34.259 0.989 40.622 o
7 8 1 0.835 1.131 0.363 512.355 o
7 8 2 17.513 17.240 0.808 75.970 o
7 8 3 38.156 36.924 1.080 33.926 o
7 8 4 9.384 9.014 0.646 132.619 o
7 8 5 62.441 61.674 1.474 16.504 o
7 8 6 27.909 27.940 1.100 39.960 o
7 8 7 33.483 34.935 1.221 31.379 o
7 8 8 3.591 3.846 0.545 213.580 o
7 8 9 57.995 56.698 1.585 16.270 o
7 9 0 43.785 42.435 1.110 29.630 o
7 9 1 100.407 98.951 1.736 8.916 o
7 9 2 24.538 23.236 0.929 53.833 o
7 9 3 6.048 5.602 0.515 213.688 o
7 9 4 17.619 16.271 0.858 70.266 o
7 9 5 5.231 4.754 0.474 252.423 o
7 9 6 9.635 8.762 0.717 112.573 o
7 9 7 17.872 16.887 0.999 55.670 o
7 9 8 23.953 23.095 1.110 42.585 o
7 10 0 100.350 96.851 1.736 8.991 o
7 10 1 19.379 18.805 0.848 68.032 o
7 10 2 143.604 140.366 2.200 4.956 o
7 10 3 6.034 5.905 0.515 212.811 o
7 10 4 10.738 11.628 0.787 92.771 o
7 10 5 43.070 43.535 1.292 25.206 o
7 10 6 7.498 7.369 0.696 124.349 o
7 10 7 35.598 36.389 1.292 28.307 o
7 10 8 1.872 2.069 0.464 306.850 o
7 10 9 30.806 31.241 1.221 32.971 o
7 11 0 31.979 32.341 1.050 39.136 o
7 11 1 18.397 17.957 0.858 68.480 o
7 11 2 10.336 10.508 0.666 122.069 o
7 11 3 6.350 5.865 0.606 162.907 o
7 11 4 14.268 13.798 0.858 75.453 o
7 11 5 13.153 11.840 0.848 79.332 o
7 11 6 23.574 24.821 1.070 44.629 o
7 11 7 13.442 12.688 0.828 81.443 o
7 11 8 28.452 27.153 1.171 36.664 o
7 11 9 5.993 6.500 0.545 193.202 o
7 12 0 23.648 24.003 0.939 53.490 o
7 12 2 57.398 57.525 1.413 18.416 o
7 12 3 14.228 14.666 0.838 77.742 o
7 12 4 27.780 26.830 1.070 41.815 o
7 12 5 29.810 27.728 1.141 37.279 o
7 12 6 6.859 6.571 0.616 155.470 o
7 12 7 22.105 20.208 1.100 44.839 o
7 12 8 15.880 16.897 0.999 57.076 o
7 13 1 35.861 36.500 1.151 32.570 o
7 13 2 5.630 5.198 0.525 211.057 o
7 13 3 20.895 21.046 0.979 53.644 o
7 13 4 39.909 38.791 1.292 26.724 o
7 13 5 5.001 4.512 0.495 239.025 o
7 13 6 12.114 13.203 0.919 70.170 o
7 13 7 7.451 7.510 0.646 140.548 o
7 13 8 20.593 20.713 1.050 48.799 o
7 14 0 17.352 17.210 0.888 66.650 o
7 14 1 20.521 17.846 0.959 56.773 o
7 14 2 6.223 5.683 0.505 218.884 o
7 14 3 42.286 41.960 1.312 25.164 o
7 14 4 11.825 11.628 0.868 78.051 o
7 14 5 52.186 52.398 1.484 18.813 o
7 14 6 9.430 10.639 0.777 97.574 o
7 14 7 29.044 28.576 1.231 33.697 o
7 14 8 2.472 2.392 0.464 299.028 o
7 15 0 16.186 14.949 0.888 68.975 o
7 15 1 11.511 10.599 0.797 90.537 o
7 15 2 17.248 19.724 0.949 59.541 o
7 15 3 14.880 16.100 0.929 65.145 o
7 15 4 37.320 37.650 1.302 27.352 o
7 15 5 2.549 3.099 0.474 283.798 o
7 15 6 18.141 17.190 1.030 52.903 o
7 15 7 6.559 6.763 0.555 184.211 o
7 16 0 2.784 2.453 0.454 307.119 o
7 16 1 17.646 17.109 0.969 58.417 o
7 16 2 15.640 14.959 0.929 64.975 o
7 16 3 25.665 24.215 1.131 40.422 o
7 16 4 33.177 34.935 1.252 30.497 o
7 16 5 12.585 11.982 0.828 83.013 o
7 16 6 20.044 18.603 1.050 49.761 o
7 17 0 12.508 11.356 0.858 78.901 o
7 17 1 35.918 35.480 1.262 29.226 o
7 17 2 6.703 6.066 0.596 165.647 o
7 17 3 33.200 31.988 1.242 31.307 o
7 17 4 21.920 22.832 1.080 45.473 o
7 17 5 4.053 3.967 0.505 240.100 o
7 17 6 16.565 14.576 0.989 58.337 o
7 18 0 1.556 1.211 0.454 327.754 o
7 18 1 41.548 42.263 1.373 23.963 o
7 18 2 10.642 11.073 0.878 78.183 o
7 18 3 8.106 7.793 0.646 138.171 o
7 18 4 14.499 15.868 0.989 59.378 o
7 18 5 6.578 5.582 0.535 198.251 o
7 18 6 7.790 6.924 0.626 147.724 o
7 19 0 3.325 3.058 0.485 266.972 o
7 19 1 27.222 25.982 1.161 37.874 o
7 19 2 1.289 1.635 0.464 315.197 o
7 19 3 22.224 20.834 1.090 45.228 o
7 19 4 26.290 25.255 1.181 37.494 o
7 19 5 4.702 5.400 0.525 216.132 o
7 20 0 22.715 24.548 1.110 42.839 o
7 20 1 11.002 11.043 0.908 73.557 o
7 20 2 1.099 1.857 0.464 316.034 o
7 20 3 12.355 12.466 0.919 70.288 o
7 20 4 2.735 1.908 0.464 298.818 o
7 21 0 17.443 17.624 1.030 53.212 o
7 21 1 25.942 24.871 1.151 39.146 o
7 21 2 0.867 0.969 0.454 337.072 o
7 21 3 9.081 8.741 0.757 104.085 o
7 22 0 1.144 1.413 0.474 305.272 o
7 22 1 33.508 33.148 1.272 30.036 o
8 0 0 2.642 2.322 0.373 432.078 o
8 0 1 33.592 31.089 0.979 41.808 o
8 0 3 82.304 81.811 1.595 11.787 o
8 0 4 5.373 5.441 0.495 232.793 o
8 0 5 0.454 0.656 0.414 411.849 o
8 0 6 82.295 84.658 1.797 10.498 o
8 0 7 54.546 54.225 1.524 17.715 o
8 0 8 45.330 47.007 1.443 21.238 o
8 0 9 6.644 6.188 0.545 190.598 o
8 1 0 1.244 1.686 0.363 494.269 o
8 1 1 30.196 30.686 0.959 45.081 o
8 1 2 2.448 3.089 0.404 376.038 o
8 1 3 2.007 1.877 0.394 411.391 o
8 1 4 13.124 13.909 0.767 90.833 o
8 1 5 20.859 23.135 0.949 55.255 o
8 1 6 1.896 1.867 0.424 362.581 o
8 1 7 4.788 4.956 0.505 231.302 o
8 1 8 42.393 44.403 1.413 22.690 o
8 1 9 5.386 5.754 0.545 198.442 o
8 2 0 49.493 48.754 1.151 25.678 o
8 2 1 99.427 95.055 1.665 9.399 o
8 2 2 32.350 31.877 0.999 41.358 o
8 2 3 14.258 14.535 0.787 85.255 o
8 2 4 15.852 16.150 0.828 76.171 o
8 2 5 17.490 18.008 0.888 66.113 o
8 2 6 8.694 8.317 0.696 120.452 o
8 2 7 1.060 1.302 0.444 347.312 o
8 2 8 10.206 9.892 0.767 98.979 o
8 2 9 18.897 19.764 1.090 47.291 o
8 3 1 0.758 1.221 0.373 487.645 o
8 3 2 11.315 11.265 0.727 104.264 o
8 3 3 35.344 34.511 1.050 36.895 o
8 3 4 45.158 45.342 1.231 25.735 o
8 3 5 14.267 14.697 0.848 76.291 o
8 3 6 11.952 12.173 0.858 79.072 o
8 3 7 11.799 11.214 0.767 95.215 o
8 3 8 35.904 34.945 1.302 28.141 o
8 3 9 15.804 16.978 1.019 55.333 o
8 4 0 2.036 2.342 0.384 425.170 o
8 4 1 33.177 32.210 0.989 41.251 o
8 4 2 129.618 127.769 2.039 5.894 o
8 4 3 42.853 41.526 1.161 28.783 o
8 4 4 22.797 23.499 0.959 52.850 o
8 4 5 15.848 16.897 0.878 69.489 o
8 4 6 36.088 36.550 1.221 30.213 o
8 4 7 56.718 59.373 1.565 16.496 o
8 4 8 11.851 11.628 0.818 85.849 o
8 4 9 19.124 17.745 1.050 50.574 o
8 5 0 9.786 10.467 0.686 118.082 o
8 5 1 68.240 65.893 1.403 16.020 o
8 5 2 2.932 3.038 0.414 353.840 o
8 5 3 22.721 22.701 0.929 55.527 o
8 5 4 10.550 11.941 0.747 100.778 o
8 5 5 34.079 33.552 1.161 33.496 o
8 5 6 21.189 22.156 1.019 50.084 o
8 5 7 1.265 0.999 0.454 332.293 o
8 5 8 14.808 14.000 0.979 60.829 o
8 5 9 0.607 0.888 0.495 288.824 o
8 6 0 134.315 129.545 2.059 5.654 o
8 6 1 2.269 2.513 0.404 383.728 o
8 6 2 50.583 49.299 1.252 23.302 o
8 6 3 34.017 35.389 1.090 35.749 o
8 6 4 6.238 6.823 0.525 202.537 o
8 6 5 45.315 46.059 1.322 23.658 o
8 6 6 14.210 16.241 0.939 64.584 o
8 6 7 2.844 3.079 0.474 281.144 o
8 6 8 8.726 8.812 0.636 138.144 o
8 6 9 41.894 43.767 1.363 23.920 o
8 7 0 18.052 17.745 0.848 70.117 o
8 7 1 21.507 21.550 0.888 60.486 o
8 7 2 13.654 12.335 0.808 84.516 o
8 7 3 34.432 34.531 1.110 34.992 o
8 7 4 39.352 40.648 1.231 28.195 o
8 7 5 8.419 8.216 0.696 121.209 o
8 7 6 31.017 28.031 1.171 35.438 o
8 7 7 36.134 35.500 1.282 28.568 o
8 7 8 12.861 13.233 0.949 65.904 o
8 7 9 20.756 22.964 1.110 44.217 o
8 8 0 5.408 5.643 0.515 217.674 o
8 8 1 4.520 5.037 0.505 232.910 o
8 8 2 175.270 180.116 2.604 3.385 o
8 8 3 20.645 20.995 0.919 58.845 o
8 8 4 64.906 64.490 1.544 15.211 o
8 8 5 36.034 36.570 1.242 29.617 o
8 8 6 13.081 12.870 0.939 67.027 o
8 8 7 29.275 30.120 1.211 34.111 o
8 8 8 3.206 3.069 0.485 267.948 o
8 8 9 6.214 7.439 0.656 140.715 o
8 9 0 62.677 63.269 1.464 16.455 o
8 9 1 61.878 60.251 1.454 16.931 o
8 9 2 1.906 1.938 0.394 412.710 o
8 9 3 58.777 58.979 1.454 17.539 o
8 9 4 24.304 24.266 1.019 47.428 o
8 9 5 13.525 13.324 0.898 71.267 o
8 9 6 4.647 5.219 0.525 217.038 o
8 9 7 9.559 10.245 0.797 93.688 o
8 9 8 3.076 3.876 0.505 247.577 o
8 10 0 17.911 17.573 0.878 66.991 o
8 10 1 3.827 4.280 0.444 296.985 o
8 10 2 24.744 22.843 0.979 50.249 o
8 10 3 68.791 70.082 1.615 13.732 o
8 10 4 28.978 30.423 1.141 37.054 o
8 10 5 49.204 49.026 1.433 20.449 o
8 10 8 4.009 4.411 0.505 238.807 o
8 11 0 21.541 22.489 0.959 54.184 o
8 11 1 4.154 3.916 0.454 284.907 o
8 11 2 5.047 4.149 0.464 265.460 o
8 11 3 10.552 10.841 0.818 88.152 o
8 11 4 55.015 53.720 1.464 18.493 o
8 11 5 0.524 1.090 0.444 355.424 o
8 11 6 28.325 29.242 1.221 34.228 o
8 11 7 30.062 28.061 1.221 33.811 o
8 11 8 21.050 22.217 1.090 45.484 o
8 12 0 8.968 10.053 0.666 126.243 o
8 12 1 20.503 20.935 0.989 53.187 o
8 12 2 26.365 27.375 1.080 41.893 o
8 12 3 62.066 62.340 1.575 15.434 o
8 12 4 14.995 15.484 0.919 66.429 o
8 12 5 55.005 53.245 1.534 17.587 o
8 12 7 32.505 32.432 1.231 31.809 o
8 13 0 56.163 57.667 1.484 17.699 o
8 13 1 25.744 25.901 1.060 43.709 o
8 13 2 2.838 2.705 0.454 305.160 o
8 13 3 33.933 37.045 1.252 29.912 o
8 13 4 24.795 24.387 1.090 42.945 o
8 13 5 0.916 1.211 0.454 335.101 o
8 13 6 8.863 9.710 0.737 108.260 o
8 13 7 7.480 8.590 0.656 135.455 o
8 14 0 1.518 1.262 0.434 356.691 o
8 14 1 4.341 4.482 0.495 244.158 o
8 14 2 26.995 26.850 1.110 40.176 o
8 14 3 14.791 15.736 0.929 65.387 o
8 14 4 24.608 24.710 1.131 40.800 o
8 14 5 6.580 5.420 0.535 198.691 o
8 14 6 2.585 3.260 0.495 262.752 o
8 14 7 11.523 13.051 0.939 68.301 o
8 15 0 1.646 1.766 0.444 337.156 o
8 15 1 18.833 18.320 0.979 56.169 o
8 15 2 3.621 3.654 0.485 261.940 o
8 15 4 36.130 38.428 1.332 26.770 o
8 15 5 12.782 13.899 0.939 66.840 o
8 15 6 14.150 14.636 0.989 60.086 o
8 16 0 34.312 35.743 1.262 29.689 o
8 16 1 8.716 8.610 0.767 102.574 o
8 16 2 21.756 20.975 1.050 48.028 o
8 16 3 11.096 12.123 0.898 74.302 o
8 16 4 7.425 8.307 0.596 158.445 o
8 16 5 9.485 10.114 0.888 78.412 o
8 16 6 18.243 18.543 1.040 51.626 o
8 17 0 16.655 16.786 0.979 58.377 o
8 17 1 17.213 18.149 1.040 52.392 o
8 17 2 5.138 5.319 0.535 207.190 o
8 17 3 2.356 3.200 0.485 274.714 o
8 17 4 6.673 7.076 0.626 151.196 o
8 17 5 5.278 5.350 0.525 212.745 o
8 18 1 3.445 3.876 0.505 244.864 o
8 18 2 4.044 2.887 0.485 261.611 o
8 18 3 5.155 5.895 0.545 199.304 o
8 19 0 9.658 9.155 0.676 122.738 o
8 19 1 39.762 40.053 1.353 25.119 o
8 19 2 2.266 2.978 0.485 276.470 o
8 19 3 1.417 1.827 0.454 325.821 o
8 20 0 0.616 0.777 0.474 313.576 o
8 20 1 34.877 36.974 1.292 28.433 o
8 20 2 10.069 10.286 0.767 98.877 o
9 0 1 7.150 7.379 0.545 184.889 o
9 0 2 112.690 111.508 1.988 7.058 o
9 0 3 19.222 20.036 0.908 61.462 o
9 0 4 66.039 66.257 1.585 14.563 o
9 0 5 70.045 68.942 1.676 13.161 o
9 0 6 0.353 0.878 0.444 358.955 o
9 0 7 18.991 18.250 1.030 52.016 o
9 0 8 4.099 4.371 0.515 230.539 o
9 1 1 12.143 11.810 0.757 96.064 o
9 1 2 1.347 1.807 0.384 444.911 o
9 1 3 19.494 20.471 0.939 58.283 o
9 1 4 0.857 1.575 0.424 379.983 o
9 1 5 12.159 12.173 0.868 77.373 o
9 1 6 2.586 2.846 0.464 295.575 o
9 1 7 5.528 6.026 0.606 165.712 o
9 1 8 2.249 2.342 0.464 301.560 o
9 2 0 23.403 23.852 0.949 52.997 o
9 2 1 26.248 26.335 0.989 47.391 o
9 2 2 4.824 4.552 0.444 284.710 o
9 2 3 74.680 73.221 1.605 12.967 o
9 2 4 3.016 3.432 0.454 299.333 o
9 2 5 43.107 43.434 1.332 24.317 o
9 2 6 15.975 15.959 0.959 61.148 o
9 2 7 21.276 20.622 1.090 45.789 o
9 2 8 2.960 2.937 0.485 270.624 o
9 3 1 14.012 12.910 0.797 85.204 o
9 3 2 3.147 2.786 0.414 352.528 o
9 3 4 13.502 15.211 0.868 74.181 o
9 3 5 40.884 40.043 1.292 26.277 o
9 3 6 29.340 30.171 1.181 35.273 o
9 3 7 5.167 5.481 0.535 206.558 o
9 3 8 12.921 13.576 0.949 65.709 o
9 4 0 178.101 176.109 2.604 3.372 o
9 4 1 4.720 5.824 0.525 214.713 o
9 4 2 91.698 91.693 1.807 9.478 o
9 4 3 7.735 7.742 0.585 162.553 o
9 4 4 40.930 42.253 1.282 26.202 o
9 4 5 13.645 13.183 0.898 71.218 o
9 4 6 9.460 9.135 0.757 103.069 o
9 4 7 20.475 19.552 1.080 47.162 o
9 4 8 23.652 23.489 1.141 41.000 o
9 5 1 7.519 6.924 0.626 148.622 o
9 5 2 31.375 32.452 1.100 37.233 o
9 5 3 21.276 21.520 0.999 51.686 o
9 5 4 18.706 19.138 0.969 56.817 o
9 5 5 0.598 1.141 0.434 370.119 o
9 5 6 11.208 10.790 0.868 79.213 o
9 5 7 19.041 20.016 1.070 48.516 o
9 5 8 7.337 6.924 0.626 149.231 o
9 6 0 6.005 6.622 0.555 187.311 o
9 6 1 19.359 19.512 0.919 60.631 o
9 6 2 10.833 9.953 0.797 92.017 o
9 6 3 26.745 27.708 1.090 41.095 o
9 6 4 28.505 29.000 1.100 39.412 o
9 6 5 16.783 17.745 0.999 56.136 o
9 6 6 9.180 10.053 0.838 86.952 o
9 6 7 62.388 62.925 1.655 14.551 o
9 6 8 17.015 18.845 1.009 54.737 o
9 7 0 7.546 7.167 0.646 140.779 o
9 7 1 39.948 39.114 1.242 27.978 o
9 7 2 11.852 11.113 0.828 84.534 o
9 7 3 16.838 16.423 0.919 64.300 o
9 7 4 14.158 13.162 0.888 71.976 o
9 7 5 36.288 36.520 1.262 28.950 o
9 7 6 16.052 15.928 0.989 58.217 o
9 7 7 1.066 1.342 0.454 332.611 o
9 7 8 28.748 29.232 1.211 34.472 o
9 8 0 126.303 125.215 2.190 5.760 o
9 8 1 13.500 14.202 0.848 77.499 o
9 8 2 6.424 6.258 0.515 209.229 o
9 8 3 83.084 85.687 1.837 10.181 o
9 8 4 33.311 34.905 1.231 31.111 o
9 8 5 19.763 20.531 1.019 51.540 o
9 8 6 3.319 3.180 0.495 257.210 o
9 8 7 21.021 21.006 1.050 48.457 o
9 8 8 4.344 5.047 0.525 219.459 o
9 9 0 5.125 4.350 0.474 255.057 o
9 9 1 37.600 38.549 1.211 29.672 o
9 9 2 61.230 63.521 1.565 15.572 o
9 9 3 8.852 9.932 0.838 87.442 o
9 9 4 18.751 20.440 0.999 53.806 o
9 9 5 1.506 1.605 0.454 326.080 o
9 9 6 21.704 23.680 1.110 43.561 o
9 9 7 11.932 11.457 0.939 68.638 o
9 10 0 16.327 15.625 0.919 65.135 o
9 10 1 4.437 4.290 0.485 252.524 o
9 10 2 8.888 10.003 0.787 96.884 o
9 10 3 47.763 49.470 1.433 20.688 o
9 10 4 45.720 48.824 1.464 20.632 o
9 10 5 2.591 2.897 0.474 284.344 o
9 10 6 5.334 5.198 0.585 177.896 o
9 10 7 12.409 13.354 0.929 68.597 o
9 11 0 25.369 24.871 1.070 43.634 o
9 11 1 34.133 34.400 1.221 31.247 o
9 11 2 15.916 15.787 0.939 63.306 o
9 11 3 15.306 15.585 0.949 62.868 o
9 11 5 20.733 20.682 1.070 47.368 o
9 11 6 22.232 21.006 1.080 45.801 o
9 11 7 1.249 1.403 0.454 330.158 o
9 12 0 5.297 5.491 0.525 212.194 o
9 12 1 3.492 3.250 0.474 274.397 o
9 12 2 19.500 19.320 1.030 51.349 o
9 12 3 42.538 44.211 1.383 23.294 o
9 12 4 35.282 35.551 1.272 29.113 o
9 12 5 11.040 11.618 0.888 76.016 o
9 12 6 8.007 9.155 0.747 107.995 o
9 13 0 6.439 6.723 0.555 184.905 o
9 13 1 59.375 59.261 1.585 15.901 o
9 13 2 33.891 35.167 1.282 29.295 o
9 13 3 4.410 3.916 0.505 237.701 o
9 13 4 1.207 1.312 0.464 317.766 o
9 13 5 9.212 7.752 0.656 131.755 o
9 13 6 7.886 7.803 0.575 166.142 o
9 14 0 39.787 41.900 1.373 24.424 o
9 14 1 13.732 13.546 0.949 65.041 o
9 14 2 11.188 10.548 0.808 89.244 o
9 14 3 30.402 30.474 1.242 32.515 o
9 14 4 4.469 4.451 0.515 227.784 o
9 14 5 2.179 2.786 0.485 278.064 o
9 15 0 36.760 37.186 1.302 27.576 o
9 15 1 3.888 4.179 0.505 240.524 o
9 15 2 9.941 10.831 0.858 82.198 o
9 15 3 2.519 3.563 0.495 262.064 o
9 15 4 5.147 5.309 0.535 207.167 o
9 15 5 9.551 9.418 0.767 100.481 o
9 16 1 9.771 10.185 0.858 82.773 o
9 16 2 16.696 18.230 1.040 52.690 o
9 16 3 2.044 2.140 0.464 304.703 o
9 16 4 4.740 4.714 0.515 225.105 o
9 17 1 22.538 21.783 1.090 44.810 o
9 17 2 4.121 3.654 0.495 249.043 o
9 17 3 4.783 4.865 0.515 224.318 o
9 18 0 4.546 4.623 0.515 226.695 o
9 18 1 1.242 1.383 0.454 330.364 o
9 18 2 12.620 13.001 0.898 72.334 o
10 0 0 270.701 272.092 3.573 1.587 o
10 0 1 0.668 0.737 0.434 371.954 o
10 0 2 53.900 51.641 1.433 19.309 o
10 0 3 8.781 7.581 0.707 118.319 o
10 0 4 2.833 3.200 0.474 280.678 o
10 0 5 16.809 18.048 1.009 55.151 o
10 0 7 3.198 3.412 0.495 257.244 o
10 1 1 39.639 40.860 1.272 27.019 o
10 1 2 3.884 3.664 0.464 278.735 o
10 1 3 0.691 0.717 0.454 340.591 o
10 1 4 8.567 8.782 0.737 109.727 o
10 1 5 31.703 32.674 1.231 32.044 o
10 1 6 9.575 9.337 0.646 131.599 o
10 1 7 4.913 5.834 0.545 200.779 o
10 2 0 9.806 10.245 0.797 93.321 o
10 2 1 12.299 13.193 0.808 85.810 o
10 2 2 49.946 50.601 1.443 19.992 o
10 2 3 15.498 15.121 0.898 68.410 o
10 2 4 14.326 14.777 0.898 69.743 o
10 2 5 32.530 30.393 1.242 31.802 o
10 2 6 12.050 11.739 0.939 68.413 o
10 2 7 87.519 85.869 1.938 9.363 o
10 3 0 1.304 1.736 0.424 372.154 o
10 3 1 18.806 19.067 0.949 58.534 o
10 3 2 13.204 14.384 0.888 72.331 o
10 3 3 5.079 5.097 0.505 228.762 o
10 3 4 18.927 17.947 1.019 52.939 o
10 3 5 1.089 1.282 0.454 332.697 o
10 3 7 3.480 3.694 0.495 253.900 o
10 4 0 117.444 118.906 2.160 6.265 o
10 4 1 13.887 13.082 0.888 72.298 o
10 4 2 17.045 18.785 0.949 60.094 o
10 4 3 15.855 15.595 0.919 65.583 o
10 4 4 13.485 15.595 0.939 65.492 o
10 4 5 22.504 23.246 1.100 43.850 o
10 4 6 2.114 1.988 0.464 304.764 o
10 4 7 8.999 9.296 0.777 99.356 o
10 5 0 11.729 10.467 0.828 85.117 o
10 5 1 5.617 5.794 0.575 180.512 o
10 5 2 6.148 5.340 0.515 213.886 o
10 5 3 8.491 8.247 0.646 136.360 o
10 5 4 34.019 32.704 1.242 30.913 o
10 5 5 56.312 57.323 1.605 16.227 o
10 5 6 3.353 3.967 0.505 245.204 o
10 5 7 4.637 4.663 0.515 225.957 o
10 6 0 23.246 24.437 1.060 45.519 o
10 6 1 40.675 41.375 1.302 25.907 o
10 6 2 2.448 2.695 0.464 297.733 o
10 6 3 56.987 57.687 1.534 16.941 o
10 6 4 4.607 3.916 0.495 244.279 o
10 6 5 18.055 19.895 1.070 49.111 o
10 6 6 3.372 3.180 0.485 266.059 o
10 6 7 36.968 37.196 1.312 27.244 o
10 7 0 1.097 1.322 0.434 362.008 o
10 7 1 11.722 11.810 0.787 91.124 o
10 7 2 36.818 36.944 1.262 28.721 o
10 7 3 2.214 2.423 0.464 301.505 o
10 7 4 39.696 39.175 1.363 25.008 o
10 7 5 2.512 2.200 0.474 288.357 o
10 7 6 13.213 13.132 0.858 77.053 o
10 7 7 11.404 11.780 0.919 71.495 o
10 8 0 3.328 3.069 0.474 276.724 o
10 8 1 1.963 2.170 0.454 317.735 o
10 8 2 7.700 7.389 0.717 118.122 o
10 8 4 20.870 22.166 1.100 44.971 o
10 8 5 11.879 12.607 0.908 71.954 o
10 8 6 6.045 6.309 0.555 187.894 o
10 9 0 20.241 18.482 0.999 53.450 o
10 9 1 8.790 10.043 0.858 83.996 o
10 9 2 2.318 2.695 0.474 287.857 o
10 9 3 10.603 10.841 0.878 78.349 o
10 9 4 13.551 15.696 0.969 62.166 o
10 9 5 42.090 41.648 1.403 23.265 o
10 9 6 6.820 6.692 0.616 155.393 o
10 10 0 4.266 3.694 0.495 247.759 o
10 10 1 11.001 11.023 0.868 79.316 o
10 10 2 32.349 32.603 1.262 30.816 o
10 10 3 24.220 23.034 1.141 40.844 o
10 10 4 22.565 22.933 1.120 42.744 o
10 10 5 12.439 13.173 0.959 65.141 o
10 10 6 15.221 15.696 0.969 60.858 o
10 11 0 2.007 2.443 0.464 303.531 o
10 11 1 49.240 48.511 1.464 19.998 o
10 11 2 44.584 44.544 1.433 21.823 o
10 11 3 1.644 1.817 0.454 323.306 o
10 11 4 20.482 21.177 1.090 46.064 o
10 11 5 2.185 2.170 0.464 303.101 o
10 12 0 1.079 1.918 0.464 315.927 o
10 12 1 10.520 8.933 0.777 97.191 o
10 12 2 1.590 2.332 0.474 296.508 o
10 12 3 20.753 21.964 1.080 46.347 o
10 12 4 1.107 1.544 0.454 330.986 o
10 12 5 10.820 9.377 0.787 94.378 o
10 13 1 9.320 9.307 0.686 120.587 o
10 13 2 0.542 0.959 0.464 326.735 o
10 13 3 27.889 27.425 1.191 35.973 o
10 13 4 0.767 0.959 0.454 338.294 o
10 14 0 7.166 7.439 0.717 119.207 o
10 14 1 9.445 8.842 0.777 99.001 o
10 14 2 35.183 34.733 1.282 28.969 o
10 14 3 2.119 2.523 0.474 290.545 o
10 14 4 20.452 19.855 1.050 49.140 o
10 15 0 1.366 1.595 0.454 327.730 o
10 15 1 16.414 16.927 1.009 55.806 o
10 15 2 33.053 33.360 1.262 30.468 o
10 15 3 4.003 2.483 0.464 283.311 o
10 16 1 2.292 2.352 0.464 301.070 o
11 0 2 8.792 7.621 0.717 115.555 o
11 0 3 16.506 16.140 0.979 58.733 o
11 0 4 7.737 7.086 0.636 143.917 o
11 0 5 7.541 9.105 0.686 125.151 o
11 0 6 19.637 18.442 1.060 49.333 o
11 1 0 0.584 0.777 0.454 341.483 o
11 1 1 31.434 30.797 1.211 33.193 o
11 1 2 9.539 10.225 0.848 84.682 o
11 1 3 18.829 19.693 1.030 51.658 o
11 1 4 13.596 14.747 0.959 63.565 o
11 1 5 14.730 14.697 0.989 59.638 o
11 1 6 5.145 4.845 0.515 221.991 o
11 2 0 188.526 185.476 2.907 2.926 o
11 2 1 1.475 1.595 0.454 326.491 o
11 2 2 17.204 14.717 0.989 57.817 o
11 2 3 9.274 8.832 0.757 103.663 o
11 2 4 27.833 28.091 1.181 36.291 o
11 2 5 35.317 35.510 1.302 28.229 o
11 2 6 0.499 0.929 0.495 289.560 o
11 3 0 10.642 10.518 0.797 91.881 o
11 3 1 9.649 8.691 0.757 103.128 o
11 3 2 22.542 21.187 1.090 44.966 o
11 3 4 35.270 35.904 1.312 27.901 o
11 3 5 22.466 22.984 1.070 45.751 o
11 3 6 28.273 28.172 1.181 36.098 o
11 4 1 8.014 8.166 0.646 137.892 o
11 4 2 10.851 13.092 0.898 74.062 o
11 4 3 28.996 28.051 1.191 35.415 o
11 4 4 7.421 7.540 0.585 164.244 o
11 4 5 2.293 2.453 0.464 300.550 o
11 4 6 6.487 7.066 0.626 151.839 o
11 5 1 27.002 26.476 1.161 37.863 o
11 5 2 1.058 1.504 0.464 318.334 o
11 5 3 17.007 19.461 1.019 53.708 o
11 5 4 3.526 3.301 0.485 264.239 o
11 5 5 3.689 3.119 0.485 263.627 o
11 6 0 16.814 19.925 1.050 51.312 o
11 6 1 1.686 1.655 0.464 310.927 o
11 6 2 1.828 1.958 0.464 307.875 o
11 6 3 17.467 18.482 1.040 52.129 o
11 6 4 15.338 16.715 0.969 60.367 o
11 6 5 47.270 48.814 1.504 19.680 o
11 7 0 59.187 59.181 1.595 15.821 o
11 7 1 27.317 28.818 1.171 36.789 o
11 7 2 20.151 20.117 1.060 48.543 o
11 7 3 13.615 12.749 0.939 66.615 o
11 7 4 5.323 5.148 0.535 206.616 o
11 7 5 11.016 12.355 0.898 74.267 o
11 8 0 0.423 0.898 0.474 314.883 o
11 8 1 14.657 15.252 0.979 60.469 o
11 8 2 8.558 9.519 0.777 99.890 o
11 8 3 15.881 15.565 1.019 55.752 o
11 8 4 0.934 1.433 0.454 333.609 o
11 9 0 1.168 1.726 0.464 315.992 o
11 9 1 2.781 2.130 0.474 286.159 o
11 9 2 2.144 2.301 0.474 291.364 o
11 9 3 2.573 3.180 0.485 272.919 o
11 9 4 12.681 11.073 0.808 86.763 o
11 10 0 11.161 10.498 0.808 89.317 o
11 10 1 7.367 8.065 0.656 136.522 o
11 10 2 3.202 3.240 0.495 257.897 o
11 10 3 3.691 3.755 0.495 252.007 o
11 10 4 3.967 3.422 0.485 260.009 o
11 11 0 54.164 56.203 1.554 17.230 o
11 11 1 5.403 5.269 0.525 212.223 o
11 11 2 21.507 21.964 1.080 45.935 o
11 11 3 18.303 16.514 1.030 53.016 o
11 12 0 5.088 4.512 0.515 223.465 o
11 12 1 0.761 0.868 0.464 324.871 o
11 12 2 6.516 6.056 0.596 166.406 o
11 13 0 11.204 9.801 0.808 89.750 o
11 13 1 13.834 13.637 0.818 81.826 o
12 0 0 9.833 9.054 0.686 119.659 o
12 0 1 11.919 12.476 0.908 71.979 o
12 0 2 0.790 0.999 0.464 323.865 o
12 0 4 12.113 14.323 0.949 66.074 o
12 1 0 12.838 14.031 0.969 63.378 o
12 1 1 4.715 5.168 0.535 210.084 o
12 1 2 5.267 5.188 0.525 213.303 o
12 1 3 16.332 18.189 0.989 57.186 o
12 1 4 45.208 44.433 1.413 22.084 o
12 2 0 5.104 5.420 0.596 173.342 o
12 2 1 4.460 3.846 0.505 237.599 o
12 2 2 49.605 47.916 1.504 19.350 o
12 2 3 0.344 0.828 0.474 316.012 o
12 2 4 7.846 9.145 0.858 85.613 o
12 3 0 25.962 25.023 1.151 39.104 o
12 3 1 24.732 22.641 1.120 41.764 o
12 3 2 1.207 1.534 0.454 329.889 o
12 3 3 20.361 20.945 1.080 46.842 o
12 3 4 16.864 17.281 1.009 55.376 o
12 4 0 2.145 2.352 0.464 302.579 o
12 4 1 7.533 8.933 0.707 119.591 o
12 4 2 9.258 8.731 0.767 101.555 o
12 4 3 1.097 1.867 0.454 329.242 o
12 5 0 17.762 17.755 1.009 54.599 o
12 5 1 37.399 34.804 1.312 27.457 o
12 5 2 7.948 7.813 0.646 138.614 o
12 5 3 6.639 7.096 0.717 120.696 o
12 6 0 20.877 20.642 1.050 48.651 o
12 6 2 15.757 15.252 0.999 57.747 o
12 6 3 0.978 0.898 0.464 322.399 o
12 7 0 7.724 8.126 0.585 161.820 o
12 7 1 21.239 22.974 1.120 43.381 o
12 7 2 5.113 4.936 0.515 221.905 o
12 8 1 9.026 10.165 0.878 80.414 o
12 8 2 5.716 5.360 0.596 170.997 o
12 9 0 36.278 36.217 1.302 27.852 o
;
_iucr_refine_instructions_details
;
TITL L-ALA_23K_HAR OLEX2: imported from CIF
CELL 0.71073 5.9279 12.2597 5.7939 90 90 90
ZERR 4 0.001 0.0017 0.0009 0 0 0
LATT -1
SYMM 0.5-X,-Y,0.5+Z
SYMM 0.5+X,0.5-Y,-Z
SYMM -X,0.5+Y,0.5-Z
SFAC C H N O
DISP C 0 0
DISP H 0 0
DISP N 0 0
DISP O 0 0
UNIT 12 28 4 8

TEMP -250.15
CONF
MORE -1
BOND $H
ACTA 
WGHT 0.020296 0.010414
FVAR 0.995337
REM <olex2.extras>
REM <HklSrc "%.\\9c0fdd27e5aab59be618fd90f1c5703a.hkl">
REM </olex2.extras>

N1    3     0.64719  0.13752  0.18297  11.00000  0.00560  0.00611  0.00421 =
 -0.00013  0.00052  0.00010 
H1    2     0.70258  0.05608  0.19812  11.00000  0.01927  0.01098  0.01203 =
 0.00278  0.00755  0.00237 
H2    2     0.77958  0.19096  0.20870  11.00000  0.00829  0.01440  0.01645 =
 -0.00345  0.00643 -0.00223 
H3    2     0.58168  0.14975  0.01398  11.00000  0.01584  0.01337  0.00402 =
 -0.00141  0.00280 -0.00330 
C1    1     0.46632  0.16109  0.35439  11.00000  0.00516  0.00481  0.00363 =
 0.00004 -0.00026  0.00044 
H4    2     0.42389  0.24886  0.33750  11.00000  0.01693  0.00782  0.01658 =
 0.00625  0.00015  0.00458 
C2    1     0.25987  0.09066  0.30333  11.00000  0.00594  0.00896  0.00614 =
 -0.00042 -0.00062 -0.00135 
H5    2     0.19363  0.11086  0.13083  11.00000  0.01648  0.03649  0.00719 =
 0.00585 -0.00931 -0.01096 
H6    2     0.12493  0.10439  0.43284  11.00000  0.00657  0.03290  0.02522 =
 0.00300  0.00485  0.00037 
H7    2     0.30609  0.00376  0.30843  11.00000  0.02679  0.01058  0.02903 =
 -0.00118  0.00235 -0.00169 
C3    1     0.55408  0.14078  0.59990  11.00000  0.00501  0.00449  0.00350 =
 -0.00004 -0.00027  0.00039 
O1    4     0.72676  0.08379  0.62437  11.00000  0.00665  0.00708  0.00581 =
 0.00049 -0.00066  0.00247 
O2    4     0.44085  0.18405  0.76119  11.00000  0.00750  0.00750  0.00398 =
 -0.00063  0.00060  0.00198 
HKLF 4

END
Q1 1 0.638889 0.125 0.625 11 0.05 0.18
Q2 1 0.194444 0.041667 0.09375 11 0.05 0.16
Q3 1 0.75 0.138889 0.21875 11 0.05 0.15
Q5 1 -0.083333 0.069444 0.03125 11 0.05 0.14
Q4 1 0.388889 0.166667 0.3125 11 0.05 0.15

  REM The information below was added by Olex2.
  REM
  REM R1 = 0.0185 for 2372 Fo > 4sig(Fo) and 0.0189 for all 2405 data
  REM 118 parameters refined using 0 restraints
  REM Highest difference peak 0.1753, deepest hole -0.1781
  REM Mean Shift 0.0000, Max Shift 0.0007.

  REM +++ Tabular Listing of Refinement Information +++
  REM R1_all = 0.0189
  REM R1_gt = 0.0185
  REM wR_ref = 0.0397
  REM GOOF = 0.8763
  REM Shift_max = 0.0007
  REM Shift_mean = 0.0000
  REM Reflections_all = 2405
  REM Reflections_gt = 2372
  REM Parameters = 118
  REM Hole = -0.1781
  REM Peak = 0.1753
  REM Flack = n/a

  
;
_olex2_submission_special_instructions  'No special instructions were received'
