# Supplementary material for: Towards improved accuracy of Hirshfeld atom refinement with an alternative electron density partition
Source: IUCrJ. 2025 Jan 1;12(Pt 1):74–87. doi: 10.1107/S2052252524011242 (PMC11707693; doi:10.1107/S2052252524011242)
Supplement: Supplementary file 1 [file m-12-00074-sup1.zip › cif_checkcif/NAC_H2O/B3LYP/1.25.cif]

data_9K
# start Validation Reply Form
_vrf_PLAT183_9K
;
PROBLEM: Missing _cell_measurement_reflns_used Value ....     Please Do !  
RESPONSE: This is rerefinement of structure from https://doi.org/10.1107/S2053273314010626
          the information was not included in the original publication
;
_vrf_PLAT184_9K
;
PROBLEM: Missing _cell_measurement_theta_min Value ......     Please Do !  
RESPONSE: This is rerefinement of structure from https://doi.org/10.1107/S2053273314010626
          the information was not included in the original publication
;
_vrf_PLAT185_9K
;
PROBLEM: Missing _cell_measurement_theta_max Value ......     Please Do !  
RESPONSE: This is rerefinement of structure from https://doi.org/10.1107/S2053273314010626
          the information was not included in the original publication
;
# end Validation Reply Form
_audit_creation_date               2024-02-28
_audit_creation_method
;
Olex2 1.3
(compiled 2020.07.31 svn.rc2a77460 for OlexSys, GUI svn.r6145)
;
_audit_contact_author_address      ?
_audit_contact_author_email        ?
_audit_contact_author_name         ''
_audit_contact_author_phone        ?
_publ_contact_author_id_orcid      ?
_publ_section_references
;
Bourhis, L.J., Dolomanov, O.V., Gildea, R.J., Howard, J.A.K., Puschmann, H.
 (2015). Acta Cryst. A71, 59-75.

Dolomanov, O.V., Bourhis, L.J., Gildea, R.J, Howard, J.A.K. & Puschmann, H.
 (2009), J. Appl. Cryst. 42, 339-341.
;
_chemical_formula_moiety           'C7 H11 N O4, H2 O'
_chemical_formula_sum              'C7 H13 N O5'
_chemical_formula_weight           191.185
_chemical_absolute_configuration   unk
loop_
  _atom_type_symbol
  _atom_type_scat_dispersion_real
  _atom_type_scat_dispersion_imag
  _atom_type_scat_source
  _atom_type_scat_dispersion_source
 H 0.00000 0.00000
 'NoSpherA2 (<-magic spell for checkCif) like software DiSCaMB'
 'Henke, Gullikson and Davis, At. Data and Nucl. Data Tables, 1993, 54, 2'
 C 0.00347 0.00161
 'NoSpherA2 (<-magic spell for checkCif) like software DiSCaMB'
 'Henke, Gullikson and Davis, At. Data and Nucl. Data Tables, 1993, 54, 2'
 O 0.01158 0.00611
 'NoSpherA2 (<-magic spell for checkCif) like software DiSCaMB'
 'Henke, Gullikson and Davis, At. Data and Nucl. Data Tables, 1993, 54, 2'
 N 0.00653 0.00323
 'NoSpherA2 (<-magic spell for checkCif) like software DiSCaMB'
 'Henke, Gullikson and Davis, At. Data and Nucl. Data Tables, 1993, 54, 2'

_space_group_crystal_system        'orthorhombic'
_space_group_IT_number             19
_space_group_name_H-M_alt          'P 21 21 21'
_space_group_name_Hall             ' P 2ac 2ab'
loop_
  _space_group_symop_id
  _space_group_symop_operation_xyz
 1 x,y,z
 2 x+1/2,-y+1/2,-z
 3 -x,y+1/2,-z+1/2
 4 -x+1/2,-y,z+1/2

_symmetry_Int_Tables_number        19
_cell_length_a                     9.854(3)
_cell_length_b                     9.249(3)
_cell_length_c                     10.144(2)
_cell_angle_alpha                  90
_cell_angle_beta                   90
_cell_angle_gamma                  90
_cell_volume                       924.5(5)
_cell_formula_units_Z              4
_cell_measurement_temperature      9(2)
_exptl_absorpt_coefficient_mu      0.061
_exptl_crystal_density_diffrn      1.374
_exptl_crystal_F_000               408.077
_exptl_crystal_size_max            0.34
_exptl_crystal_size_mid            0.28
_exptl_crystal_size_min            0.28
_exptl_crystal_description        rectangular      
_exptl_crystal_colour             colourless            
_diffrn_measurement_device_type   'Huber type 512 four-circle diffractometer and a 165 mm MAR CCD detector'
_diffrn_reflns_av_R_equivalents    0.0000
_diffrn_reflns_av_unetI/netI       0.0258
_diffrn_reflns_Laue_measured_fraction_full  1.0000
_diffrn_reflns_Laue_measured_fraction_max  0.9991
_diffrn_reflns_limit_h_max         20
_diffrn_reflns_limit_h_min         -20
_diffrn_reflns_limit_k_max         18
_diffrn_reflns_limit_k_min         0
_diffrn_reflns_limit_l_max         20
_diffrn_reflns_limit_l_min         0
_diffrn_reflns_number              8275
_diffrn_reflns_point_group_measured_fraction_full  1.0000
_diffrn_reflns_point_group_measured_fraction_max  0.9984
_diffrn_reflns_theta_full          18.0568
_diffrn_reflns_theta_max           31.88
_diffrn_reflns_theta_min           2.09
_diffrn_ambient_temperature        9(2)
_diffrn_measured_fraction_theta_full  1.0000
_diffrn_measured_fraction_theta_max  0.9991
_diffrn_radiation_type             synchrotron
_diffrn_radiation_wavelength       0.5166
_reflns_Friedel_coverage           0.998
_reflns_limit_h_max                20
_reflns_limit_h_min                -20
_reflns_limit_k_max                18
_reflns_limit_k_min                -18
_reflns_limit_l_max                20
_reflns_limit_l_min                -20
_reflns_number_gt                  7877
_reflns_number_total               8275
_reflns_threshold_expression       I>=2u(I)
_computing_molecular_graphics      'Olex2 1.3 (Dolomanov et al., 2009)'
_computing_publication_material    'Olex2 1.3 (Dolomanov et al., 2009)'
_computing_structure_refinement    'olex2.refine 1.3 (Bourhis et al., 2015)'
_computing_data_collection        'XDS (Kabsch, 1991)'   
_refine_diff_density_max           0.2621
_refine_diff_density_min           -0.1927
_refine_diff_density_rms           0.0543
_refine_ls_abs_structure_details  
 'Flack, H. D. (1983). Acta Cryst. A39, 876-881.'
_refine_ls_abs_structure_Flack     0.5(6)
_refine_ls_d_res_high              0.4890
_refine_ls_d_res_low               7.0681
_refine_ls_goodness_of_fit_ref     1.0942
_refine_ls_hydrogen_treatment      refall
_refine_ls_matrix_type             full
_refine_ls_number_constraints      0
_refine_ls_number_parameters       235
_refine_ls_number_reflns           8275
_refine_ls_number_restraints       0
_refine_ls_R_factor_all            0.0272
_refine_ls_R_factor_gt             0.0247
_refine_ls_restrained_S_all        1.0942
_refine_ls_shift/su_max            0.0005
_refine_ls_shift/su_mean           0.0000
_refine_ls_structure_factor_coef   Fsqd
_refine_ls_weighting_details      
 'w=1/[\s^2^(Fo^2^)+(0.0168P)^2^+0.0475P] where P=(Fo^2^+2Fc^2^)/3'
_refine_ls_weighting_scheme        calc
_refine_ls_wR_factor_gt            0.0486
_refine_ls_wR_factor_ref           0.0492
_refine_special_details
;
Aspherical atom refinement in Olex2
with DiSCaMB generated form factors
Exponential Hirshfeld Atom Refinement 
with exponent parameter n = 1.25
using Orca5 generated wavefunction 
calculated with B3LYP functional
using cc-pVTZ basis set and charges 
simulating the crystal field.
;
loop_
  _atom_site_label
  _atom_site_type_symbol
  _atom_site_fract_x
  _atom_site_fract_y
  _atom_site_fract_z
  _atom_site_U_iso_or_equiv
  _atom_site_adp_type
  _atom_site_occupancy
  _atom_site_refinement_flags_posn
 O1 O 0.57869(2) 1.11473(3) 0.77183(2) 0.00741(3) Uani 1.000000 .
 O2 O 0.79425(2) 1.11860(3) 0.84045(2) 0.00641(3) Uani 1.000000 .
 O3 O 0.84071(2) 1.20553(3) 0.55091(2) 0.00691(3) Uani 1.000000 .
 O4 O 0.78340(2) 0.69412(3) 0.51515(2) 0.00632(3) Uani 1.000000 .
 O5 O 0.90008(3) 0.45974(3) 0.43049(3) 0.01070(4) Uani 1.000000 .
 N1 N 0.87821(3) 0.97795(3) 0.61459(3) 0.00474(3) Uani 1.000000 .
 C1 C 0.69671(3) 1.07605(3) 0.76141(3) 0.00452(4) Uani 1.000000 .
 C2 C 0.73844(3) 0.96432(3) 0.66018(3) 0.00454(4) Uani 1.000000 .
 C3 C 0.73468(3) 0.81113(3) 0.71985(3) 0.00627(4) Uani 1.000000 .
 C4 C 0.84128(3) 0.73016(3) 0.63964(3) 0.00537(4) Uani 1.000000 .
 C5 C 0.95444(3) 0.84210(3) 0.62490(3) 0.00625(4) Uani 1.000000 .
 C6 C 0.91993(3) 1.10151(3) 0.55823(3) 0.00483(4) Uani 1.000000 .
 C7 C 1.06211(3) 1.10712(4) 0.50529(3) 0.00796(4) Uani 1.000000 .
 H1 H 0.7570(11) 1.1868(12) 0.9055(10) 0.023(2) Uani 1.000000 .
 H2 H 0.8321(10) 0.6126(11) 0.4793(9) 0.020(2) Uani 1.000000 .
 H3 H 0.6699(8) 0.9753(9) 0.5767(7) 0.0184(17) Uani 1.000000 .
 H4 H 0.7652(9) 0.8144(9) 0.8220(7) 0.0210(18) Uani 1.000000 .
 H5 H 0.6355(8) 0.7612(9) 0.7128(8) 0.0215(18) Uani 1.000000 .
 H6 H 0.8760(8) 0.6311(8) 0.6891(8) 0.0179(16) Uani 1.000000 .
 H7 H 1.0192(9) 0.8440(9) 0.7117(9) 0.026(2) Uani 1.000000 .
 H8 H 1.0142(8) 0.8253(8) 0.5378(7) 0.0169(17) Uani 1.000000 .
 H9 H 1.1340(9) 1.0653(11) 0.5749(9) 0.033(2) Uani 1.000000 .
 H10 H 1.0891(8) 1.2158(9) 0.4784(10) 0.029(2) Uani 1.000000 .
 H11 H 1.0709(10) 1.0411(11) 0.4195(9) 0.033(2) Uani 1.000000 .
 H12 H 0.8809(11) 0.3705(11) 0.4749(10) 0.024(2) Uani 1.000000 .
 H13 H 0.9569(10) 0.4411(10) 0.3584(9) 0.0192(19) Uani 1.000000 .

loop_
  _atom_site_aniso_label
  _atom_site_aniso_U_11
  _atom_site_aniso_U_22
  _atom_site_aniso_U_33
  _atom_site_aniso_U_12
  _atom_site_aniso_U_13
  _atom_site_aniso_U_23
 O1 0.00525(7) 0.00946(8) 0.00751(8) 0.00182(6) -0.00015(6) -0.00242(7)
 O2 0.00583(7) 0.00781(8) 0.00560(7) 0.00000(6) -0.00069(6) -0.00171(6)
 O3 0.00709(7) 0.00499(7) 0.00866(8) 0.00110(6) 0.00102(6) 0.00183(6)
 O4 0.00840(8) 0.00513(7) 0.00545(7) 0.00066(6) -0.00043(6) -0.00037(6)
 O5 0.01319(10) 0.00622(8) 0.01269(10) 0.00112(7) 0.00582(8) 0.00003(7)
 N1 0.00484(7) 0.00378(7) 0.00559(8) 0.00029(6) 0.00092(6) 0.00053(6)
 C1 0.00479(8) 0.00464(8) 0.00413(8) 0.00032(7) 0.00015(7) -0.00039(7)
 C2 0.00495(8) 0.00461(8) 0.00408(8) -0.00001(7) 0.00038(7) -0.00033(7)
 C3 0.00849(9) 0.00489(9) 0.00543(9) -0.00030(7) 0.00221(8) 0.00019(7)
 C4 0.00730(9) 0.00397(8) 0.00483(8) 0.00068(7) 0.00012(7) 0.00033(7)
 C5 0.00560(9) 0.00541(9) 0.00774(10) 0.00098(7) -0.00020(8) 0.00014(8)
 C6 0.00486(8) 0.00463(8) 0.00500(8) -0.00024(7) 0.00049(7) 0.00047(7)
 C7 0.00575(9) 0.00872(10) 0.00943(10) -0.00119(8) 0.00186(8) 0.00012(9)
 H1 0.027(6) 0.023(5) 0.018(5) -0.006(5) -0.009(4) -0.000(4)
 H2 0.019(5) 0.027(5) 0.015(4) -0.002(4) -0.004(4) -0.006(4)
 H3 0.019(4) 0.025(4) 0.011(3) -0.004(4) -0.000(3) 0.003(3)
 H4 0.027(5) 0.017(4) 0.019(4) 0.008(4) -0.000(3) -0.005(3)
 H5 0.019(4) 0.015(4) 0.031(5) -0.009(3) 0.005(4) 0.008(4)
 H6 0.020(4) 0.012(3) 0.022(4) 0.004(3) -0.007(3) 0.001(3)
 H7 0.026(5) 0.019(4) 0.033(5) -0.002(4) -0.011(4) 0.007(4)
 H8 0.015(4) 0.017(4) 0.018(4) 0.002(3) 0.005(3) -0.003(3)
 H9 0.017(4) 0.046(6) 0.036(5) -0.000(4) -0.003(4) 0.011(5)
 H10 0.011(4) 0.021(4) 0.056(7) 0.000(3) 0.008(4) 0.007(4)
 H11 0.030(5) 0.035(5) 0.035(5) -0.011(5) 0.019(4) -0.016(4)
 H12 0.023(6) 0.027(5) 0.023(5) 0.002(4) 0.008(4) 0.002(4)
 H13 0.025(5) 0.014(4) 0.019(4) -0.005(4) 0.004(4) -0.003(4)

loop_
  _geom_bond_atom_site_label_1
  _geom_bond_atom_site_label_2
  _geom_bond_distance
  _geom_bond_site_symmetry_2
  _geom_bond_publ_flag
 O1 C1 1.2214(5) . ?
 O2 C1 1.3120(4) . ?
 O2 H1 0.984(10) . ?
 O3 C6 1.2411(5) . ?
 O4 C4 1.4252(4) . ?
 O4 H2 0.965(9) . ?
 O5 H12 0.960(9) . ?
 O5 H13 0.937(8) . ?
 N1 C2 1.4583(5) . ?
 N1 C5 1.4677(5) . ?
 N1 C6 1.3424(5) . ?
 C1 C2 1.5138(5) . ?
 C2 C3 1.5411(6) . ?
 C2 H3 1.088(7) . ?
 C3 C4 1.5252(5) . ?
 C3 H4 1.080(7) . ?
 C3 H5 1.083(7) . ?
 C4 C5 1.5289(5) . ?
 C4 H6 1.099(7) . ?
 C5 H7 1.087(8) . ?
 C5 H8 1.073(7) . ?
 C6 C7 1.5014(6) . ?
 C7 H9 1.073(9) . ?
 C7 H10 1.075(8) . ?
 C7 H11 1.067(8) . ?

loop_
  _geom_angle_atom_site_label_1
  _geom_angle_atom_site_label_2
  _geom_angle_atom_site_label_3
  _geom_angle
  _geom_angle_site_symmetry_1
  _geom_angle_site_symmetry_3
  _geom_angle_publ_flag
 H1 O2 C1 109.2(6) . . ?
 H2 O4 C4 108.5(6) . . ?
 H13 O5 H12 109.0(9) . . ?
 C5 N1 C2 112.76(2) . . ?
 C6 N1 C2 119.86(2) . . ?
 C6 N1 C5 127.05(2) . . ?
 O2 C1 O1 123.84(3) . . ?
 C2 C1 O1 121.15(3) . . ?
 C2 C1 O2 114.85(2) . . ?
 C1 C2 N1 114.37(2) . . ?
 C3 C2 N1 103.10(2) . . ?
 C3 C2 C1 110.77(2) . . ?
 H3 C2 N1 109.3(4) . . ?
 H3 C2 C1 107.2(4) . . ?
 H3 C2 C3 112.1(4) . . ?
 C4 C3 C2 103.02(2) . . ?
 H4 C3 C2 110.1(4) . . ?
 H4 C3 C4 109.5(4) . . ?
 H5 C3 C2 112.8(4) . . ?
 H5 C3 C4 112.1(5) . . ?
 H5 C3 H4 109.1(7) . . ?
 C3 C4 O4 108.17(2) . . ?
 C5 C4 O4 111.32(2) . . ?
 C5 C4 C3 102.83(2) . . ?
 H6 C4 O4 109.5(4) . . ?
 H6 C4 C3 112.3(4) . . ?
 H6 C4 C5 112.5(4) . . ?
 C4 C5 N1 102.32(2) . . ?
 H7 C5 N1 110.1(5) . . ?
 H7 C5 C4 111.1(5) . . ?
 H8 C5 N1 110.2(4) . . ?
 H8 C5 C4 112.5(4) . . ?
 H8 C5 H7 110.3(6) . . ?
 N1 C6 O3 119.53(3) . . ?
 C7 C6 O3 122.60(3) . . ?
 C7 C6 N1 117.87(3) . . ?
 H9 C7 C6 111.6(5) . . ?
 H10 C7 C6 110.7(4) . . ?
 H10 C7 H9 110.0(7) . . ?
 H11 C7 C6 110.3(5) . . ?
 H11 C7 H9 106.1(8) . . ?
 H11 C7 H10 108.0(8) . . ?

loop_
  _geom_torsion_atom_site_label_1
  _geom_torsion_atom_site_label_2
  _geom_torsion_atom_site_label_3
  _geom_torsion_atom_site_label_4
  _geom_torsion
  _geom_torsion_site_symmetry_1
  _geom_torsion_site_symmetry_2
  _geom_torsion_site_symmetry_3
  _geom_torsion_site_symmetry_4
  _geom_torsion_publ_flag
 O1 C1 C2 N1 151.95(3) . . . . ?
 O1 C1 C2 C3 -92.08(3) . . . . ?
 O2 C1 C2 N1 -32.45(3) . . . . ?
 O2 C1 C2 C3 83.52(3) . . . . ?
 O3 C6 N1 C2 3.29(3) . . . . ?
 O3 C6 N1 C5 176.12(3) . . . . ?
 O4 C4 C3 C2 -77.93(2) . . . . ?
 O4 C4 C5 N1 80.81(2) . . . . ?
 N1 C2 C3 C4 -29.21(2) . . . . ?
 N1 C5 C4 C3 -34.80(2) . . . . ?
 C1 C2 C3 C4 -151.99(3) . . . . ?
 C2 C3 C4 C5 39.93(2) . . . . ?

loop_
  _diffrn_refln_index_h
  _diffrn_refln_index_k
  _diffrn_refln_index_l
  _diffrn_refln_intensity_net
  _diffrn_refln_intensity_u
 1 0 0 0.23 0.05
 2 0 0 3358.72 71.09
 3 0 0 0.32 0.12
 4 0 0 293.9 6.25
 5 0 0 0.14 0.19
 6 0 0 1508.37 31.78
 7 0 0 0.4 0.31
 8 0 0 233.61 5.17
 9 0 0 0.05 0.36
 10 0 0 0.44 0.35
 11 0 0 0.99 0.47
 12 0 0 6.04 0.78
 13 0 0 1.92 0.65
 14 0 0 94.05 2.35
 15 0 0 1.13 0.77
 16 0 0 16.93 2.04
 17 0 0 2.82 1.94
 18 0 0 0.56 1.86
 19 0 0 2.65 2.38
 20 0 0 9.13 3.57
 0 1 0 1.21 0.12
 1 1 0 5952.39 89.25
 2 1 0 308.28 4.7
 3 1 0 730.95 10.87
 4 1 0 772.23 11.5
 5 1 0 140.24 2.19
 6 1 0 247.33 3.78
 7 1 0 0.75 0.23
 8 1 0 0.41 0.21
 9 1 0 6.31 0.46
 10 1 0 10.87 0.52
 11 1 0 0.68 0.35
 12 1 0 14.73 0.75
 13 1 0 8.86 0.59
 14 1 0 96.49 1.77
 15 1 0 0.98 0.58
 16 1 0 1.73 0.95
 17 1 0 118.45 3.26
 18 1 0 3.91 1.4
 19 1 0 20.35 1.96
 20 1 0 18.03 2.74
 0 2 0 4.67 0.24
 1 2 0 34.13 0.59
 2 2 0 1178.89 17.55
 3 2 0 2010.36 30.04
 4 2 0 555.35 8.32
 5 2 0 1227.55 18.3
 6 2 0 1120.4 16.74
 7 2 0 171.67 2.7
 8 2 0 61.13 1.15
 9 2 0 18.63 0.64
 10 2 0 346.22 5.34
 11 2 0 94.76 1.69
 12 2 0 33.06 0.9
 13 2 0 263.07 4.15
 14 2 0 46.81 1.2
 15 2 0 1.01 0.61
 16 2 0 216.88 5.03
 17 2 0 1.88 1.25
 18 2 0 70.47 2.46
 19 2 0 17.47 1.98
 20 2 0 11.55 4.34
 0 3 0 3.35 0.39
 1 3 0 160 2.45
 2 3 0 53.84 0.9
 3 3 0 670.92 10.03
 4 3 0 256.6 3.9
 5 3 0 138.38 2.19
 6 3 0 14.44 0.49
 7 3 0 50.96 1
 8 3 0 236.22 3.69
 9 3 0 84.35 1.53
 10 3 0 76.12 1.44
 11 3 0 56.79 1.17
 12 3 0 10.94 0.63
 13 3 0 48.69 1.15
 14 3 0 113.48 2.03
 15 3 0 27.35 1.08
 16 3 0 1.74 0.95
 17 3 0 22.69 1.6
 18 3 0 58.3 2.39
 19 3 0 71.1 2.67
 0 4 0 390.96 8.37
 1 4 0 555.16 8.32
 2 4 0 846.74 12.61
 3 4 0 3463.44 51.78
 4 4 0 517.25 7.77
 5 4 0 63.46 1.1
 6 4 0 427.57 6.48
 7 4 0 0.43 0.26
 8 4 0 1116.55 16.72
 9 4 0 170.82 2.88
 10 4 0 72.67 1.4
 11 4 0 5.29 0.57
 12 4 0 15.59 0.72
 13 4 0 7.4 0.59
 14 4 0 174.31 3.3
 15 4 0 20.09 1.01
 16 4 0 17.22 1.27
 17 4 0 13.07 1.62
 18 4 0 74.83 2.47
 19 4 0 27.49 2.18
 0 5 0 0.15 0.2
 1 5 0 140.43 2.24
 2 5 0 58.5 1.02
 3 5 0 2.39 0.3
 4 5 0 1115.14 16.62
 5 5 0 185.54 2.89
 6 5 0 3.86 0.38
 7 5 0 8.84 0.49
 8 5 0 17.35 0.62
 9 5 0 1099.28 16.5
 10 5 0 5.16 0.59
 11 5 0 160.55 2.76
 12 5 0 18.16 0.74
 13 5 0 12.01 0.7
 14 5 0 51.57 1.31
 15 5 0 326.24 5.87
 16 5 0 74.4 2.32
 17 5 0 16.92 1.65
 18 5 0 1.21 2.02
 19 5 0 51.18 2.73
 0 6 0 3.49 0.6
 1 6 0 10.5 0.39
 2 6 0 31.12 0.68
 3 6 0 72.3 1.26
 4 6 0 168.03 2.64
 5 6 0 302.35 4.82
 6 6 0 12.44 0.58
 7 6 0 21.05 0.66
 8 6 0 423.02 6.43
 9 6 0 95 1.74
 10 6 0 54.82 1.12
 11 6 0 107.87 1.91
 12 6 0 115.6 2.01
 13 6 0 483.01 8.54
 14 6 0 98.55 2.18
 15 6 0 247.15 5.1
 16 6 0 2.42 1.12
 17 6 0 5.67 1.6
 18 6 0 63.06 2.62
 19 6 0 12.69 2.66
 0 7 0 0.89 0.35
 1 7 0 24.63 0.64
 2 7 0 117.92 1.94
 3 7 0 94.06 1.6
 4 7 0 143.53 2.36
 5 7 0 82.07 1.48
 6 7 0 29.94 0.76
 7 7 0 15.45 0.64
 8 7 0 0.8 0.34
 9 7 0 2.06 0.33
 10 7 0 139.64 2.38
 11 7 0 43.08 1.02
 12 7 0 70.47 1.62
 13 7 0 43.74 1.23
 14 7 0 266.44 4.92
 15 7 0 1.24 1.01
 16 7 0 68.24 2.29
 17 7 0 26.24 1.85
 18 7 0 41.43 2.62
 0 8 0 13.34 0.81
 1 8 0 1101.43 16.49
 2 8 0 415.56 6.32
 3 8 0 137.89 2.42
 4 8 0 231.82 3.78
 5 8 0 119.01 2
 6 8 0 3.59 0.52
 7 8 0 9.14 0.59
 8 8 0 91.23 1.64
 9 8 0 66.25 1.33
 10 8 0 1.79 0.46
 11 8 0 7.9 0.72
 12 8 0 0.41 0.57
 13 8 0 0.46 0.7
 14 8 0 49.69 1.41
 15 8 0 5.61 1.33
 16 8 0 21.86 1.93
 17 8 0 1.34 1.69
 18 8 0 19.05 2.43
 0 9 0 0.34 0.62
 1 9 0 59.99 1.2
 2 9 0 22.68 0.69
 3 9 0 131.61 2.2
 4 9 0 72.82 1.45
 5 9 0 31.92 0.87
 6 9 0 242.54 3.83
 7 9 0 128.63 2.15
 8 9 0 327.75 5.44
 9 9 0 232.88 3.68
 10 9 0 18.86 0.99
 11 9 0 41.04 1.32
 12 9 0 32.91 1.24
 13 9 0 11.55 1.03
 14 9 0 21.89 1.29
 15 9 0 145.2 3.94
 16 9 0 28.71 1.94
 17 9 0 21.99 2.01
 0 10 0 438.99 9.46
 1 10 0 0.63 0.39
 2 10 0 103.81 1.89
 3 10 0 69.7 1.36
 4 10 0 1.01 0.43
 5 10 0 514.02 8.01
 6 10 0 26.72 0.82
 7 10 0 4.34 0.64
 8 10 0 103.6 1.84
 9 10 0 160.82 3.04
 10 10 0 2.33 0.81
 11 10 0 3.49 0.89
 12 10 0 28.79 1.14
 13 10 0 2.68 1.01
 14 10 0 249.04 5.85
 15 10 0 5.83 1.6
 16 10 0 3.91 1.97
 17 10 0 25.17 3.34
 0 11 0 1.12 0.7
 1 11 0 34.58 0.94
 2 11 0 36.69 0.99
 3 11 0 107.59 1.89
 4 11 0 197.49 3.24
 5 11 0 42.51 1.02
 6 11 0 123.2 2.26
 7 11 0 5.08 0.65
 8 11 0 26.19 1.09
 9 11 0 15.1 0.96
 10 11 0 3.08 0.71
 11 11 0 9.01 0.82
 12 11 0 4.81 1.01
 13 11 0 58.23 1.77
 14 11 0 27.56 1.88
 15 11 0 1.41 1.89
 16 11 0 7.04 2.09
 0 12 0 403.65 8.76
 1 12 0 20.36 0.76
 2 12 0 104.66 1.91
 3 12 0 6.16 0.59
 4 12 0 14.73 0.76
 5 12 0 192.42 3.14
 6 12 0 61.93 1.35
 7 12 0 514.5 9.08
 8 12 0 27.74 1.22
 9 12 0 7.6 0.72
 10 12 0 5.11 1.08
 11 12 0 37.8 1.5
 12 12 0 61.25 1.97
 13 12 0 15.59 1.84
 14 12 0 10.79 2.14
 15 12 0 1.69 2.36
 0 13 0 0.69 0.92
 1 13 0 77.06 1.52
 2 13 0 79.86 1.54
 3 13 0 60.92 1.29
 4 13 0 3.89 0.67
 5 13 0 13.72 0.79
 6 13 0 23.62 1.04
 7 13 0 45.67 1.35
 8 13 0 58.54 1.59
 9 13 0 40.77 1.41
 10 13 0 11.33 1.3
 11 13 0 197.58 4.06
 12 13 0 0.66 1.39
 13 13 0 57.34 2.72
 14 13 0 33.91 2.75
 0 14 0 334.03 7.36
 1 14 0 18.48 0.92
 2 14 0 5.06 0.72
 3 14 0 51.93 1.24
 4 14 0 4.36 0.84
 5 14 0 178.23 3.49
 6 14 0 531.47 9.41
 7 14 0 36 1.31
 8 14 0 9.39 1.33
 9 14 0 65.15 1.89
 10 14 0 1.67 1.55
 11 14 0 162.26 4.48
 12 14 0 29.28 2.05
 13 14 0 54.59 2.85
 0 15 0 0.56 1.38
 1 15 0 7.36 1.03
 2 15 0 52.53 1.57
 3 15 0 4.21 0.89
 4 15 0 41.14 1.49
 5 15 0 158.61 3.23
 6 15 0 7.79 1.34
 7 15 0 58.56 2.23
 8 15 0 17.43 1.64
 9 15 0 4.55 1.53
 10 15 0 92.65 3.23
 11 15 0 12.32 2.43
 12 15 0 35.27 2.8
 0 16 0 35.25 2.29
 1 16 0 4.52 1.6
 2 16 0 111.52 3.18
 3 16 0 12.59 1.41
 4 16 0 83.68 2.55
 5 16 0 11.88 1.59
 6 16 0 1.24 1.47
 7 16 0 4.54 1.47
 8 16 0 5.33 1.53
 9 16 0 1.42 1.91
 10 16 0 50.04 2.98
 0 17 0 0.32 2.04
 1 17 0 30.27 2.02
 2 17 0 40.59 2.12
 3 17 0 6.13 1.54
 4 17 0 16.47 1.99
 5 17 0 47.87 2.17
 6 17 0 14.42 1.99
 7 17 0 16.78 2.33
 8 17 0 132.15 4.07
 0 18 0 11.33 2.72
 1 18 0 3.2 1.8
 2 18 0 148.68 4.28
 3 18 0 6.71 3.21
 4 18 0 22.46 2.4
 5 18 0 7.46 2.62
 6 18 0 8.25 2.92
 0 0 1 0.27 0.07
 1 0 1 96.59 1.46
 2 0 1 8097.05 126.13
 3 0 1 207.05 3.14
 4 0 1 26.06 0.52
 5 0 1 205.65 3.16
 6 0 1 409.44 6.19
 7 0 1 554.28 8.34
 8 0 1 0.54 0.23
 9 0 1 84.91 1.5
 10 0 1 0.54 0.3
 11 0 1 42.63 0.94
 12 0 1 10.9 0.63
 13 0 1 94.01 1.71
 14 0 1 94.02 1.71
 15 0 1 8.84 0.66
 16 0 1 2.46 0.86
 17 0 1 15.5 1.36
 18 0 1 73.34 2.58
 19 0 1 169.59 4.79
 20 0 1 7.35 2.94
 0 1 1 386.2 5.79
 -1 1 1 1002.57 16.7
 1 1 1 994.03 14.88
 -2 1 1 1709.17 25.56
 2 1 1 1693.9 25.31
 -3 1 1 586.33 8.76
 3 1 1 580.55 8.66
 -4 1 1 1628.55 24.32
 4 1 1 1575.7 23.46
 -5 1 1 404.39 6.1
 5 1 1 400.11 6.03
 -6 1 1 159.93 2.54
 6 1 1 162.27 2.53
 -7 1 1 89.82 1.51
 7 1 1 88.05 1.53
 -8 1 1 27.7 0.71
 8 1 1 28.71 0.7
 -9 1 1 755.12 11.4
 9 1 1 741.3 11.15
 -10 1 1 68.2 1.28
 10 1 1 66.2 1.27
 -11 1 1 38.29 0.94
 11 1 1 40.39 0.98
 -12 1 1 245.16 3.87
 12 1 1 245.56 3.94
 -13 1 1 12.39 0.69
 13 1 1 13.09 0.66
 -14 1 1 63.07 1.28
 14 1 1 63.86 1.35
 -15 1 1 118.24 2.25
 15 1 1 117.44 2.24
 -16 1 1 15.85 1.2
 16 1 1 14.81 1.33
 -17 1 1 83.18 2.49
 17 1 1 85.24 2.48
 -18 1 1 44.98 1.87
 18 1 1 44.84 1.97
 -19 1 1 17.21 1.76
 19 1 1 19.88 2.03
 -20 1 1 44.42 3.02
 20 1 1 43.06 3.06
 0 2 1 2849.5 42.81
 -1 2 1 544.99 8.37
 1 2 1 535.57 8.03
 -2 2 1 85.21 1.34
 2 2 1 85.46 1.34
 -3 2 1 746.7 11.15
 3 2 1 760.53 11.37
 -4 2 1 2263.35 33.78
 4 2 1 2295.47 34.26
 -5 2 1 607.63 9.09
 5 2 1 592.4 9.06
 -6 2 1 633.34 9.51
 6 2 1 630.5 9.47
 -7 2 1 24.42 0.61
 7 2 1 24.62 0.6
 -8 2 1 717.8 10.8
 8 2 1 706.44 10.62
 -9 2 1 73.23 1.32
 9 2 1 74.11 1.35
 -10 2 1 376.21 5.78
 10 2 1 377.57 5.81
 -11 2 1 30.55 0.83
 11 2 1 28.74 0.81
 -12 2 1 210.37 3.39
 12 2 1 206.25 3.3
 -13 2 1 57.67 1.24
 13 2 1 57.93 1.2
 -14 2 1 203.9 3.3
 14 2 1 201.74 3.27
 -15 2 1 150.17 2.98
 15 2 1 152.49 2.97
 -16 2 1 11.13 1.15
 16 2 1 9.99 1.04
 -17 2 1 17.22 1.49
 17 2 1 18.66 1.54
 -18 2 1 91.85 2.77
 18 2 1 94.26 2.84
 -19 2 1 19.96 2.06
 19 2 1 21.36 2.27
 -20 2 1 23.05 5.01
 20 2 1 17.02 7.63
 0 3 1 701.61 11.59
 -1 3 1 2403.18 36.88
 1 3 1 2483.37 37.14
 -2 3 1 993.74 14.84
 2 3 1 993.16 14.85
 -3 3 1 405.34 6.1
 3 3 1 408.6 6.14
 -4 3 1 296.97 4.51
 4 3 1 294.36 4.48
 -5 3 1 385.88 5.81
 5 3 1 384.97 5.88
 -6 3 1 911.43 13.77
 6 3 1 903.58 13.51
 -7 3 1 140.91 2.28
 7 3 1 136.22 2.18
 -8 3 1 104.19 1.83
 8 3 1 102.67 1.74
 -9 3 1 728.94 11
 9 3 1 719.81 10.84
 -10 3 1 9.08 0.55
 10 3 1 9.14 0.59
 -11 3 1 39.07 0.98
 11 3 1 36.82 0.91
 -12 3 1 28.4 0.87
 12 3 1 28.16 0.84
 -13 3 1 42.52 1.01
 13 3 1 43.55 1
 -14 3 1 53.13 1.29
 14 3 1 51.88 1.23
 -15 3 1 133.84 2.69
 15 3 1 131.53 2.66
 -16 3 1 3.04 0.93
 16 3 1 2.67 0.87
 -17 3 1 33.92 1.64
 17 3 1 32.81 1.74
 -18 3 1 42.33 1.97
 18 3 1 44.48 1.97
 -19 3 1 15.28 2.04
 19 3 1 18.49 2.64
 0 4 1 833.03 12.42
 -1 4 1 3538.94 53.24
 1 4 1 3637.78 60.52
 -2 4 1 897.54 13.43
 2 4 1 887.14 13.24
 -3 4 1 40.18 0.8
 3 4 1 41.91 0.78
 -4 4 1 385.61 5.84
 4 4 1 382.92 5.8
 -5 4 1 533.37 8.02
 5 4 1 530.76 8.15
 -6 4 1 161.02 2.57
 6 4 1 159.71 2.53
 -7 4 1 109.22 1.86
 7 4 1 110.07 1.83
 -8 4 1 104.39 1.79
 8 4 1 107.3 1.81
 -9 4 1 60.49 1.21
 9 4 1 61.88 1.21
 -10 4 1 79.71 1.47
 10 4 1 76.47 1.48
 -11 4 1 39.14 0.95
 11 4 1 38.95 0.94
 -12 4 1 22.95 0.78
 12 4 1 21.34 0.75
 -13 4 1 30.66 0.92
 13 4 1 31.17 0.88
 -14 4 1 20.43 0.9
 14 4 1 22.76 0.97
 -15 4 1 24.9 1.03
 15 4 1 23.89 1.12
 -16 4 1 2.88 0.85
 16 4 1 2.57 0.78
 -17 4 1 43.16 1.88
 17 4 1 41.98 1.79
 -18 4 1 30.23 2.13
 18 4 1 30.4 2.14
 -19 4 1 34.16 2.33
 19 4 1 35.18 2.41
 0 5 1 350.39 5.29
 -1 5 1 498.33 7.5
 1 5 1 518.38 7.81
 -2 5 1 361.54 5.47
 2 5 1 363.93 5.51
 -3 5 1 203.1 3.15
 3 5 1 200.83 3.11
 -4 5 1 347.26 5.27
 4 5 1 351.2 5.33
 -5 5 1 35.03 0.74
 5 5 1 35.63 0.8
 -6 5 1 165.59 2.62
 6 5 1 167.57 2.72
 -7 5 1 908.6 13.63
 7 5 1 897.32 13.46
 -8 5 1 46.61 0.97
 8 5 1 47.27 0.98
 -9 5 1 13.58 0.55
 9 5 1 13.8 0.63
 -10 5 1 121 2.06
 10 5 1 122.14 2.09
 -11 5 1 13.2 0.62
 11 5 1 13.99 0.65
 -12 5 1 60.58 1.26
 12 5 1 59.67 1.22
 -13 5 1 138.51 2.55
 13 5 1 136.72 2.49
 -14 5 1 54.5 1.45
 14 5 1 55.95 1.49
 -15 5 1 27.02 1.16
 15 5 1 25.15 1.07
 -16 5 1 57.83 1.95
 16 5 1 61.77 2.22
 -17 5 1 1.69 1.3
 17 5 1 2.02 1.42
 -18 5 1 1.15 1.59
 18 5 1 1.67 1.35
 -19 5 1 21.59 2.4
 19 5 1 15.82 2.52
 0 6 1 804.13 12.01
 -1 6 1 390.11 6.4
 1 6 1 384.02 5.81
 -2 6 1 216.14 3.36
 2 6 1 222.28 3.45
 -3 6 1 372.86 5.64
 3 6 1 365.62 5.58
 -4 6 1 133.31 2.16
 4 6 1 130.54 2.15
 -5 6 1 13.65 0.48
 5 6 1 14.24 0.52
 -6 6 1 535.24 8.12
 6 6 1 538.43 8.2
 -7 6 1 661.85 9.95
 7 6 1 649 9.79
 -8 6 1 9.09 0.57
 8 6 1 8.73 0.53
 -9 6 1 3.89 0.49
 9 6 1 3.65 0.52
 -10 6 1 81.66 1.51
 10 6 1 78.74 1.49
 -11 6 1 38.69 0.96
 11 6 1 39.94 1.01
 -12 6 1 3.64 0.54
 12 6 1 4.61 0.61
 -13 6 1 258.07 4.7
 13 6 1 269.25 4.94
 -14 6 1 129.02 2.65
 14 6 1 126.55 2.6
 -15 6 1 119.06 2.81
 15 6 1 110.83 2.67
 -16 6 1 52.29 2
 16 6 1 53.31 1.94
 -17 6 1 60.17 2.35
 17 6 1 63.84 2.38
 -18 6 1 36.58 2.37
 18 6 1 34.17 2.11
 -19 6 1 11.92 3.46
 19 6 1 7.77 3.06
 0 7 1 185.72 2.93
 -1 7 1 1115.18 16.67
 1 7 1 1127.46 16.84
 -2 7 1 95.3 1.61
 2 7 1 93.76 1.58
 -3 7 1 30.63 0.73
 3 7 1 31.23 0.76
 -4 7 1 378.89 5.77
 4 7 1 377.52 5.75
 -5 7 1 484.39 7.34
 5 7 1 495.26 7.54
 -6 7 1 325.43 5.16
 6 7 1 327.7 5.05
 -7 7 1 221.1 3.51
 7 7 1 221.8 3.5
 -8 7 1 1.32 0.34
 8 7 1 1.63 0.42
 -9 7 1 79.67 1.5
 9 7 1 76.91 1.47
 -10 7 1 105.44 1.85
 10 7 1 103.46 1.85
 -11 7 1 51.52 1.14
 11 7 1 51.8 1.14
 -12 7 1 24.96 0.94
 12 7 1 25.05 1.02
 -13 7 1 28.22 1.02
 13 7 1 29.16 1.1
 -14 7 1 87.67 1.98
 14 7 1 88.14 1.95
 -15 7 1 0.71 1.18
 15 7 1 2.38 1.08
 -16 7 1 63.02 2.47
 16 7 1 64.98 2.21
 -17 7 1 40.57 2.14
 17 7 1 35.01 2.15
 -18 7 1 9.76 2.13
 18 7 1 4.36 1.9
 0 8 1 1046.29 15.66
 -1 8 1 587.13 8.98
 1 8 1 599.74 9.17
 -2 8 1 105.53 1.82
 2 8 1 112.26 1.9
 -3 8 1 328.71 5.09
 3 8 1 333.93 5.13
 -4 8 1 85.99 1.57
 4 8 1 86.71 1.56
 -5 8 1 253.36 4.24
 5 8 1 255.32 3.99
 -6 8 1 163.51 2.66
 6 8 1 163.54 2.66
 -7 8 1 51.36 1.1
 7 8 1 50.81 1.08
 -8 8 1 47.63 1.04
 8 8 1 49.34 1.08
 -9 8 1 114.09 2
 9 8 1 115.31 2.02
 -10 8 1 40.75 0.97
 10 8 1 39.29 1
 -11 8 1 34.27 1.15
 11 8 1 30.54 1.04
 -12 8 1 7.31 0.79
 12 8 1 6.6 0.76
 -13 8 1 68.24 1.76
 13 8 1 66.81 1.68
 -14 8 1 5.77 0.94
 14 8 1 6.07 0.86
 -15 8 1 6.21 1.18
 15 8 1 5.5 1.27
 -16 8 1 5.38 1.52
 16 8 1 6.18 1.75
 -17 8 1 40.41 2.42
 17 8 1 45.92 2.72
 -18 8 1 41.19 3.13
 18 8 1 35.9 2.6
 0 9 1 88.02 1.58
 -1 9 1 216.31 3.43
 1 9 1 220.53 3.62
 -2 9 1 36.06 0.9
 2 9 1 35.53 0.88
 -3 9 1 60.03 1.2
 3 9 1 58.14 1.17
 -4 9 1 344.36 5.31
 4 9 1 327.32 5.13
 -5 9 1 270.21 4.21
 5 9 1 269.28 4.24
 -6 9 1 69.23 1.4
 6 9 1 71.36 1.36
 -7 9 1 38.19 0.96
 7 9 1 40.91 0.98
 -8 9 1 55.61 1.23
 8 9 1 55.7 1.23
 -9 9 1 0.99 0.4
 9 9 1 1.14 0.38
 -10 9 1 198.43 3.73
 10 9 1 189.41 3.55
 -11 9 1 20.63 0.96
 11 9 1 22.53 0.98
 -12 9 1 27.22 1.08
 12 9 1 27.37 1.05
 -13 9 1 62.3 1.63
 13 9 1 66.21 1.7
 -14 9 1 20.28 1.32
 14 9 1 22.09 1.3
 -15 9 1 29.63 1.82
 15 9 1 29.77 1.74
 -16 9 1 22.13 2.09
 16 9 1 23.73 2.12
 -17 9 1 12.37 2.17
 17 9 1 15.09 2.12
 0 10 1 89.74 1.74
 -1 10 1 76.96 1.43
 1 10 1 74.05 1.47
 -2 10 1 21.83 0.72
 2 10 1 22.07 0.69
 -3 10 1 35.88 0.94
 3 10 1 35.31 1
 -4 10 1 171.26 2.79
 4 10 1 169.88 2.92
 -5 10 1 39.04 0.97
 5 10 1 39.93 1.05
 -6 10 1 9.84 0.64
 6 10 1 9.53 0.65
 -7 10 1 119.78 2.11
 7 10 1 118.48 2.07
 -8 10 1 53.11 1.11
 8 10 1 52.41 1.17
 -9 10 1 35.61 1.05
 9 10 1 38.44 1.24
 -10 10 1 11.38 0.85
 10 10 1 11.68 0.87
 -11 10 1 87.58 1.98
 11 10 1 88.74 1.96
 -12 10 1 64.14 1.93
 12 10 1 66.37 1.66
 -13 10 1 18.85 1.16
 13 10 1 18.82 1.2
 -14 10 1 111.8 2.95
 14 10 1 107.15 2.79
 -15 10 1 5.7 1.66
 15 10 1 8.26 1.55
 -16 10 1 92.4 3.28
 16 10 1 98.23 3.43
 -17 10 1 10.59 3.19
 17 10 1 12.36 2.99
 0 11 1 28.69 0.92
 -1 11 1 128.42 2.2
 1 11 1 124.42 2.15
 -2 11 1 212.74 3.48
 2 11 1 217.83 3.51
 -3 11 1 125.15 2.18
 3 11 1 130.29 2.23
 -4 11 1 57.59 1.21
 4 11 1 57.85 1.26
 -5 11 1 105.26 1.93
 5 11 1 106.11 1.93
 -6 11 1 35.51 0.98
 6 11 1 36.3 1
 -7 11 1 83.92 1.6
 7 11 1 83.56 1.59
 -8 11 1 159.04 3.06
 8 11 1 164.88 3.18
 -9 11 1 52.39 1.4
 9 11 1 55.61 1.49
 -10 11 1 125.98 2.58
 10 11 1 130.8 2.75
 -11 11 1 76.35 1.85
 11 11 1 74.97 1.85
 -12 11 1 111.15 2.45
 12 11 1 113.24 2.49
 -13 11 1 15.39 1.37
 13 11 1 17.01 1.52
 -14 11 1 27.02 1.7
 14 11 1 23.09 1.85
 -15 11 1 65.32 2.65
 15 11 1 67.1 3
 -16 11 1 10.17 2.56
 16 11 1 9.28 2.43
 0 12 1 40.89 1.05
 -1 12 1 32.04 0.94
 1 12 1 30.38 0.87
 -2 12 1 215.24 3.47
 2 12 1 217.05 3.58
 -3 12 1 99.25 1.81
 3 12 1 94.71 1.73
 -4 12 1 16.27 0.77
 4 12 1 16.38 0.79
 -5 12 1 166.42 2.89
 5 12 1 165.68 2.78
 -6 12 1 89.96 1.81
 6 12 1 88.24 1.73
 -7 12 1 9.85 0.75
 7 12 1 8.4 0.72
 -8 12 1 114.07 2.37
 8 12 1 117.76 2.45
 -9 12 1 29.55 1.18
 9 12 1 29.43 1.22
 -10 12 1 20.54 1.05
 10 12 1 21.44 1.1
 -11 12 1 10.4 1.05
 11 12 1 11 1.21
 -12 12 1 5.58 1.17
 12 12 1 5.64 1.2
 -13 12 1 43.51 1.92
 13 12 1 44.85 1.97
 -14 12 1 62.35 2.75
 14 12 1 61.6 2.64
 -15 12 1 80.58 3.24
 15 12 1 80.85 3.02
 0 13 1 13.23 0.76
 -1 13 1 43.24 1.24
 1 13 1 40.46 1.09
 -2 13 1 45.92 1.1
 2 13 1 47.36 1.13
 -3 13 1 2.22 0.53
 3 13 1 2.55 0.56
 -4 13 1 192.45 3.13
 4 13 1 200.82 3.28
 -5 13 1 42.89 1.21
 5 13 1 43.25 1.18
 -6 13 1 66.97 1.62
 6 13 1 67.1 1.65
 -7 13 1 114.42 2.41
 7 13 1 109.63 2.46
 -8 13 1 73.67 1.81
 8 13 1 73.67 1.81
 -9 13 1 209.47 4.02
 9 13 1 210.42 4.08
 -10 13 1 28.72 1.55
 10 13 1 23.96 1.23
 -11 13 1 30.48 1.86
 11 13 1 31.2 1.66
 -12 13 1 94.53 2.71
 12 13 1 95.81 3.11
 -13 13 1 32.57 2.18
 13 13 1 27.69 1.98
 -14 13 1 73.5 3.27
 14 13 1 60.48 2.83
 0 14 1 29.35 1
 -1 14 1 25.08 0.92
 1 14 1 25.42 0.94
 -2 14 1 43.18 1.15
 2 14 1 42.69 1.13
 -3 14 1 7.8 0.84
 3 14 1 8.36 0.77
 -4 14 1 56.92 1.52
 4 14 1 56.61 1.5
 -5 14 1 26.72 1.15
 5 14 1 26.49 1.1
 -6 14 1 55.05 1.5
 6 14 1 55.94 1.57
 -7 14 1 3.73 1.11
 7 14 1 4.32 1.06
 -8 14 1 77.15 2.18
 8 14 1 79.86 2.24
 -9 14 1 27.87 1.64
 9 14 1 24.74 1.42
 -10 14 1 17.92 1.48
 10 14 1 15.86 1.45
 -11 14 1 22.39 1.92
 11 14 1 27.67 1.89
 -12 14 1 82.61 2.91
 12 14 1 83.83 3.06
 -13 14 1 97.17 3.58
 13 14 1 97.86 3.62
 0 15 1 8.02 0.89
 -1 15 1 14.64 1.08
 1 15 1 14.16 1
 -2 15 1 96.23 2.32
 2 15 1 100.45 2.46
 -3 15 1 143.57 3.23
 3 15 1 135.04 3.2
 -4 15 1 65.95 1.98
 4 15 1 60.7 1.83
 -5 15 1 4.67 1.08
 5 15 1 2.13 1.31
 -6 15 1 17.11 1.33
 6 15 1 17.05 1.32
 -7 15 1 135.13 3.21
 7 15 1 134.47 3.27
 -8 15 1 27.77 1.6
 8 15 1 28.13 1.54
 -9 15 1 15.17 1.56
 9 15 1 14.4 1.61
 -10 15 1 6.13 1.89
 10 15 1 5.2 1.83
 -11 15 1 21.58 2.69
 11 15 1 16.62 2.05
 -12 15 1 24.99 2.85
 12 15 1 26.22 2.86
 0 16 1 34.91 1.56
 -1 16 1 72.3 2.51
 1 16 1 70.74 2.36
 -2 16 1 83.12 2.84
 2 16 1 91.19 2.86
 -3 16 1 4.15 1.34
 3 16 1 5.06 1.18
 -4 16 1 74.82 2.47
 4 16 1 69.99 2.37
 -5 16 1 26.43 1.85
 5 16 1 24.02 1.8
 -6 16 1 27.66 2.02
 6 16 1 31.73 2.02
 -7 16 1 6.17 1.42
 7 16 1 5.26 1.49
 -8 16 1 8.19 1.65
 8 16 1 5.82 2.13
 -9 16 1 18.78 2.53
 9 16 1 16.86 2.24
 -10 16 1 6.01 2.47
 10 16 1 7.95 2.28
 0 17 1 108.81 3.6
 -1 17 1 19.18 1.82
 1 17 1 21.99 1.73
 -2 17 1 45.84 1.96
 2 17 1 46.1 2.22
 -3 17 1 53.53 2.48
 3 17 1 51.37 2.18
 -4 17 1 44.56 2.42
 4 17 1 42.51 2.38
 -5 17 1 4.02 1.81
 5 17 1 5.34 1.79
 -6 17 1 98.1 3.38
 6 17 1 97.34 3.27
 -7 17 1 78.07 3.1
 7 17 1 76.48 3
 -8 17 1 17.98 2.31
 8 17 1 14.9 2.46
 0 18 1 25.74 2.35
 -1 18 1 2.68 1.99
 1 18 1 0.62 1.82
 -2 18 1 25.11 2.19
 2 18 1 23.82 2.41
 -3 18 1 12.96 2.11
 3 18 1 12.86 2.4
 -4 18 1 29.29 2.61
 4 18 1 29.02 2.64
 -5 18 1 78.65 3.33
 5 18 1 74.57 3.19
 -6 18 1 13.73 5.13
 6 18 1 18.88 6.3
 0 0 2 665.89 14.14
 1 0 2 1884.24 28.51
 2 0 2 891.22 13.35
 3 0 2 173.6 2.66
 4 0 2 964.27 14.38
 5 0 2 81.87 1.34
 6 0 2 23.26 0.55
 7 0 2 9.41 0.42
 8 0 2 3.41 0.4
 9 0 2 633.28 9.56
 10 0 2 12.95 0.59
 11 0 2 314.42 4.91
 12 0 2 1.13 0.45
 13 0 2 8.18 0.57
 14 0 2 17.86 0.79
 15 0 2 29.29 1.08
 16 0 2 51.11 1.83
 17 0 2 20.74 1.46
 18 0 2 134.55 3.47
 19 0 2 21.26 2.16
 20 0 2 6.77 3.82
 0 1 2 4420.12 67.03
 -1 1 2 4582.16 80.33
 1 1 2 4718.44 82.7
 -2 1 2 864.5 12.95
 2 1 2 878.4 13.29
 -3 1 2 22.71 0.44
 3 1 2 22.37 0.44
 -4 1 2 831.16 12.4
 4 1 2 787.48 11.77
 -5 1 2 1013.66 15.14
 5 1 2 974.5 14.54
 -6 1 2 935.84 13.98
 6 1 2 931.66 13.93
 -7 1 2 54.78 1.03
 7 1 2 54.36 0.98
 -8 1 2 515.24 7.81
 8 1 2 516.26 7.8
 -9 1 2 198.79 3.16
 9 1 2 197.34 3.13
 -10 1 2 408.67 6.26
 10 1 2 400.24 6.11
 -11 1 2 38.19 0.95
 11 1 2 38.86 0.89
 -12 1 2 64.78 1.31
 12 1 2 67.66 1.39
 -13 1 2 102.31 1.84
 13 1 2 102.87 1.85
 -14 1 2 111.77 2.06
 14 1 2 109.77 2.02
 -15 1 2 1.12 0.59
 15 1 2 1.12 0.58
 -16 1 2 49.7 1.56
 16 1 2 52.91 1.69
 -17 1 2 17.33 1.32
 17 1 2 18.56 1.33
 -18 1 2 12.39 1.77
 18 1 2 12.98 1.55
 -19 1 2 66.81 2.76
 19 1 2 68.92 3.01
 -20 1 2 15.42 4.2
 20 1 2 21.79 5.6
 0 2 2 198.1 3
 -1 2 2 3059.01 46.06
 1 2 2 3007.49 46.51
 -2 2 2 1177 17.57
 2 2 2 1195.78 17.86
 -3 2 2 224.8 3.43
 3 2 2 228.22 3.47
 -4 2 2 305.81 4.62
 4 2 2 303.9 4.59
 -5 2 2 194.31 3
 5 2 2 193.4 2.98
 -6 2 2 456.37 6.89
 6 2 2 469.21 7.09
 -7 2 2 761.65 11.43
 7 2 2 766 11.47
 -8 2 2 78.98 1.39
 8 2 2 79.76 1.5
 -9 2 2 226.76 3.54
 9 2 2 224.77 3.54
 -10 2 2 85.85 1.55
 10 2 2 84.83 1.52
 -11 2 2 90.94 1.64
 11 2 2 91.43 1.65
 -12 2 2 27.17 0.83
 12 2 2 26.6 0.81
 -13 2 2 81.46 1.52
 13 2 2 81.74 1.63
 -14 2 2 260.75 4.41
 14 2 2 264.99 4.49
 -15 2 2 171.54 3.29
 15 2 2 170.59 3.3
 -16 2 2 10.19 1
 16 2 2 7.92 1
 -17 2 2 142.6 3.76
 17 2 2 140.31 3.57
 -18 2 2 31.29 2.01
 18 2 2 34.38 1.85
 -19 2 2 16.59 2.38
 19 2 2 17.12 2.39
 0 3 2 1436.07 21.51
 -1 3 2 637.63 9.57
 1 3 2 613.97 9.2
 -2 3 2 1308.61 20.32
 2 3 2 1283.88 19.2
 -3 3 2 482.24 7.25
 3 3 2 477.11 7.14
 -4 3 2 298.88 4.53
 4 3 2 302.02 4.56
 -5 3 2 701.19 10.5
 5 3 2 691.21 10.36
 -6 3 2 188.37 2.95
 6 3 2 189.98 2.98
 -7 3 2 19.56 0.56
 7 3 2 18.56 0.54
 -8 3 2 736.6 11.07
 8 3 2 753.91 11.34
 -9 3 2 100.7 1.73
 9 3 2 103.83 1.79
 -10 3 2 175.19 2.83
 10 3 2 169.21 2.75
 -11 3 2 14.73 0.65
 11 3 2 13.96 0.64
 -12 3 2 59.36 1.26
 12 3 2 57.15 1.2
 -13 3 2 253.85 4.29
 13 3 2 253.26 4
 -14 3 2 9 0.76
 14 3 2 11.37 0.73
 -15 3 2 15.98 1
 15 3 2 15.38 0.97
 -16 3 2 83.51 2.19
 16 3 2 83.32 2.19
 -17 3 2 5.03 1.19
 17 3 2 4.29 1.08
 -18 3 2 1.18 1.36
 18 3 2 0.95 1.29
 -19 3 2 48.5 2.55
 19 3 2 50.67 2.55
 0 4 2 678.22 10.15
 -1 4 2 1926.2 28.73
 1 4 2 1931.21 30.76
 -2 4 2 91.89 1.47
 2 4 2 92.52 1.5
 -3 4 2 641.18 9.63
 3 4 2 622.99 9.34
 -4 4 2 876.5 13.1
 4 4 2 905.46 13.52
 -5 4 2 247.79 3.82
 5 4 2 248.31 3.82
 -6 4 2 72.01 1.26
 6 4 2 74.27 1.28
 -7 4 2 59.47 1.14
 7 4 2 57.11 1.07
 -8 4 2 95.79 1.67
 8 4 2 97.1 1.67
 -9 4 2 48.9 1.03
 9 4 2 48.14 1
 -10 4 2 124.76 2.11
 10 4 2 120.95 2.07
 -11 4 2 13.95 0.6
 11 4 2 14.61 0.62
 -12 4 2 11.61 0.61
 12 4 2 12.25 0.62
 -13 4 2 18.25 0.73
 13 4 2 18.24 0.74
 -14 4 2 3.27 0.6
 14 4 2 3.97 0.68
 -15 4 2 73.57 1.96
 15 4 2 72.24 1.86
 -16 4 2 31.27 1.49
 16 4 2 32.62 1.35
 -17 4 2 6.41 1.37
 17 4 2 9.19 1.38
 -18 4 2 9.97 1.6
 18 4 2 11.89 1.62
 -19 4 2 78.05 3.11
 19 4 2 73.85 2.99
 0 5 2 1317.51 19.65
 -1 5 2 64 1.09
 1 5 2 61.9 1.07
 -2 5 2 326.55 4.95
 2 5 2 324.57 4.92
 -3 5 2 848.25 13.56
 3 5 2 846.23 13.05
 -4 5 2 161.97 2.65
 4 5 2 158.56 2.53
 -5 5 2 750.23 11.26
 5 5 2 749.05 11.55
 -6 5 2 55.93 1.06
 6 5 2 56.88 1.07
 -7 5 2 497.09 7.56
 7 5 2 499.2 7.72
 -8 5 2 41.78 1
 8 5 2 41.61 0.93
 -9 5 2 72.04 1.35
 9 5 2 73.14 1.37
 -10 5 2 8.82 0.58
 10 5 2 7.82 0.54
 -11 5 2 132.97 2.25
 11 5 2 132.29 2.27
 -12 5 2 79.13 1.49
 12 5 2 78.41 1.53
 -13 5 2 17.08 0.8
 13 5 2 18.89 0.81
 -14 5 2 19.3 0.99
 14 5 2 16.58 0.92
 -15 5 2 8.88 1.03
 15 5 2 6.76 0.97
 -16 5 2 10.08 1.17
 16 5 2 8.74 1.18
 -17 5 2 25.61 1.75
 17 5 2 25.42 1.79
 -18 5 2 26.12 2.2
 18 5 2 27.95 2.29
 -19 5 2 3.32 2.3
 19 5 2 1.2 2
 0 6 2 77.34 1.32
 -1 6 2 421.95 6.39
 1 6 2 427.05 6.47
 -2 6 2 508.79 7.64
 2 6 2 498.12 7.53
 -3 6 2 419.5 6.36
 3 6 2 411.57 6.21
 -4 6 2 406.23 6.16
 4 6 2 409.48 6.25
 -5 6 2 965.28 14.42
 5 6 2 975.65 14.59
 -6 6 2 317.45 4.91
 6 6 2 310.93 4.79
 -7 6 2 126.59 2.12
 7 6 2 122.55 2.05
 -8 6 2 26.8 0.78
 8 6 2 27.54 0.75
 -9 6 2 30.15 0.81
 9 6 2 28.98 0.78
 -10 6 2 101.05 1.77
 10 6 2 104 1.82
 -11 6 2 89.8 1.66
 11 6 2 89.87 1.65
 -12 6 2 66.75 1.58
 12 6 2 65.69 1.43
 -13 6 2 109.22 2.25
 13 6 2 111.17 2.27
 -14 6 2 72.1 1.77
 14 6 2 73.81 1.75
 -15 6 2 80.59 2.08
 15 6 2 84.48 2.1
 -16 6 2 32.24 1.42
 16 6 2 35.7 1.6
 -17 6 2 38.2 2.12
 17 6 2 40.83 2.03
 -18 6 2 76.26 3.06
 18 6 2 69.14 2.76
 -19 6 2 78.99 7.29
 19 6 2 75.27 7.01
 0 7 2 6.23 0.43
 -1 7 2 398.41 6.06
 1 7 2 402.79 6.11
 -2 7 2 56.29 1.04
 2 7 2 54.9 1.04
 -3 7 2 316.79 4.85
 3 7 2 305.54 4.68
 -4 7 2 2.03 0.28
 4 7 2 1.62 0.25
 -5 7 2 746.96 11.23
 5 7 2 743.72 11.17
 -6 7 2 65.92 1.24
 6 7 2 63.8 1.23
 -7 7 2 14.69 0.61
 7 7 2 15.5 0.64
 -8 7 2 181.61 3
 8 7 2 177.96 2.86
 -9 7 2 13.37 0.65
 9 7 2 12.84 0.62
 -10 7 2 44.7 1.05
 10 7 2 45.95 1.03
 -11 7 2 144.67 2.42
 11 7 2 145.49 2.47
 -12 7 2 79.69 1.73
 12 7 2 85.88 1.87
 -13 7 2 82.32 1.83
 13 7 2 85.63 1.89
 -14 7 2 108.12 2.56
 14 7 2 107.69 2.4
 -15 7 2 31.51 1.45
 15 7 2 29.5 1.4
 -16 7 2 18.12 1.38
 16 7 2 18.1 1.58
 -17 7 2 6.33 1.7
 17 7 2 8.88 1.76
 -18 7 2 39.55 2.38
 18 7 2 41.29 2.49
 0 8 2 122.56 2.02
 -1 8 2 548.85 8.3
 1 8 2 557.68 8.42
 -2 8 2 224.72 3.51
 2 8 2 220.23 3.46
 -3 8 2 253.24 3.94
 3 8 2 254.47 4.12
 -4 8 2 53.65 1.09
 4 8 2 53.43 1.08
 -5 8 2 102.36 1.77
 5 8 2 99.51 1.73
 -6 8 2 8.65 0.55
 6 8 2 8.4 0.56
 -7 8 2 198.32 3.25
 7 8 2 199.65 3.19
 -8 8 2 227.01 3.6
 8 8 2 224.16 3.57
 -9 8 2 17.15 0.7
 9 8 2 16.89 0.67
 -10 8 2 42.85 1.02
 10 8 2 43.45 1.03
 -11 8 2 12.39 0.89
 11 8 2 12.81 0.74
 -12 8 2 19.91 0.96
 12 8 2 19.66 0.97
 -13 8 2 64.51 1.59
 13 8 2 60.13 1.51
 -14 8 2 46.79 1.65
 14 8 2 46.92 1.54
 -15 8 2 15.22 1.33
 15 8 2 16.97 1.26
 -16 8 2 100.64 2.7
 16 8 2 102.91 2.76
 -17 8 2 1.46 1.82
 17 8 2 1.34 1.79
 -18 8 2 6.64 2.49
 18 8 2 12.53 2.88
 0 9 2 294.91 4.57
 -1 9 2 311.1 4.79
 1 9 2 306.84 4.72
 -2 9 2 15.04 0.61
 2 9 2 15.22 0.62
 -3 9 2 170.46 2.79
 3 9 2 170.93 2.76
 -4 9 2 71.21 1.45
 4 9 2 72.65 1.38
 -5 9 2 116.97 2.01
 5 9 2 117.22 2.02
 -6 9 2 6.63 0.56
 6 9 2 6.56 0.56
 -7 9 2 22.86 0.74
 7 9 2 22.14 0.76
 -8 9 2 129.8 2.19
 8 9 2 127.62 2.19
 -9 9 2 29.68 0.83
 9 9 2 27.57 0.87
 -10 9 2 65.07 1.53
 10 9 2 64.59 1.55
 -11 9 2 2.61 0.66
 11 9 2 3.77 0.67
 -12 9 2 37.72 1.32
 12 9 2 39.73 1.26
 -13 9 2 77.12 2.17
 13 9 2 72.46 1.87
 -14 9 2 29.41 1.42
 14 9 2 29.52 1.48
 -15 9 2 1.34 1.24
 15 9 2 1.53 1.21
 -16 9 2 29.36 1.9
 16 9 2 27.13 2.1
 -17 9 2 18.26 2.37
 17 9 2 17.55 2.4
 0 10 2 106.34 1.92
 -1 10 2 8.12 0.59
 1 10 2 9.17 0.61
 -2 10 2 13.71 0.65
 2 10 2 12.63 0.6
 -3 10 2 122.16 2.08
 3 10 2 124.03 2.11
 -4 10 2 32.43 0.9
 4 10 2 31.09 0.84
 -5 10 2 157.76 2.62
 5 10 2 156.39 2.78
 -6 10 2 15.61 0.7
 6 10 2 16.34 0.8
 -7 10 2 54.37 1.23
 7 10 2 55.73 1.2
 -8 10 2 105.98 1.89
 8 10 2 103.86 1.85
 -9 10 2 79 1.67
 9 10 2 83.83 1.79
 -10 10 2 99.3 2.12
 10 10 2 97.67 2.24
 -11 10 2 1.47 0.63
 11 10 2 0.92 0.74
 -12 10 2 28.94 1.26
 12 10 2 31.02 1.15
 -13 10 2 101.82 2.62
 13 10 2 104.73 2.58
 -14 10 2 177.28 3.9
 14 10 2 177.07 3.98
 -15 10 2 30.36 1.7
 15 10 2 30.23 1.9
 -16 10 2 39.77 2.43
 16 10 2 36.09 2.51
 0 11 2 0.63 0.35
 -1 11 2 66.04 1.34
 1 11 2 64.47 1.34
 -2 11 2 6.72 0.6
 2 11 2 7.6 0.62
 -3 11 2 185.43 3.01
 3 11 2 188.16 3.04
 -4 11 2 144.59 2.43
 4 11 2 141.25 2.37
 -5 11 2 6.8 0.59
 5 11 2 6.14 0.63
 -6 11 2 239.31 3.85
 6 11 2 241.01 4.1
 -7 11 2 26.61 0.97
 7 11 2 23.51 0.95
 -8 11 2 75.29 1.62
 8 11 2 74.27 1.55
 -9 11 2 194.25 3.7
 9 11 2 200.54 3.86
 -10 11 2 139.79 2.82
 10 11 2 136.02 2.75
 -11 11 2 7.9 0.94
 11 11 2 4.68 0.87
 -12 11 2 9.23 1.17
 12 11 2 7.92 1.15
 -13 11 2 139.57 3.34
 13 11 2 141.41 3.53
 -14 11 2 133.54 3.35
 14 11 2 133.42 3.31
 -15 11 2 67.31 2.67
 15 11 2 66.86 2.49
 -16 11 2 10.93 2.48
 16 11 2 6.71 2.2
 0 12 2 64.44 1.38
 -1 12 2 95.13 1.75
 1 12 2 96.2 1.86
 -2 12 2 40.55 1.02
 2 12 2 42.13 1.06
 -3 12 2 103.81 1.85
 3 12 2 104.14 1.92
 -4 12 2 106.59 1.9
 4 12 2 113.77 1.99
 -5 12 2 63.77 1.32
 5 12 2 63.78 1.31
 -6 12 2 147.43 2.64
 6 12 2 146.6 2.66
 -7 12 2 59.7 1.39
 7 12 2 59.1 1.4
 -8 12 2 34.37 1.25
 8 12 2 34.88 1.2
 -9 12 2 108.53 2.32
 9 12 2 110.88 2.33
 -10 12 2 14.52 1.07
 10 12 2 15.43 1.05
 -11 12 2 58.67 1.82
 11 12 2 59.09 1.83
 -12 12 2 20.92 1.48
 12 12 2 20.34 1.34
 -13 12 2 70.69 2.41
 13 12 2 69.46 2.31
 -14 12 2 32.93 1.99
 14 12 2 30.27 2.06
 -15 12 2 16.23 2.32
 15 12 2 15.21 1.98
 0 13 2 71.86 1.44
 -1 13 2 156.52 2.66
 1 13 2 162.94 2.94
 -2 13 2 54.39 1.33
 2 13 2 53.7 1.23
 -3 13 2 14.39 0.77
 3 13 2 15.71 0.81
 -4 13 2 58.99 1.33
 4 13 2 62.11 1.43
 -5 13 2 201.81 3.53
 5 13 2 203.04 3.55
 -6 13 2 4.4 0.76
 6 13 2 3.9 0.77
 -7 13 2 164.06 3.18
 7 13 2 165.43 3.2
 -8 13 2 107.85 2.48
 8 13 2 114.29 2.79
 -9 13 2 3.13 1.15
 9 13 2 1.94 1.04
 -10 13 2 19.16 1.44
 10 13 2 16.22 1.37
 -11 13 2 33.7 1.68
 11 13 2 32.25 1.69
 -12 13 2 144.67 3.52
 12 13 2 147.28 3.5
 -13 13 2 26 1.91
 13 13 2 25.03 2.19
 -14 13 2 12.88 2.26
 14 13 2 14.08 2.09
 0 14 2 15.31 0.83
 -1 14 2 4.32 0.73
 1 14 2 4.07 0.72
 -2 14 2 47.84 1.32
 2 14 2 50.72 1.35
 -3 14 2 41.64 1.22
 3 14 2 38.35 1.19
 -4 14 2 74.44 1.69
 4 14 2 73.76 1.69
 -5 14 2 30.88 1.24
 5 14 2 31.56 1.3
 -6 14 2 12.82 1.13
 6 14 2 11.73 0.91
 -7 14 2 41.57 1.56
 7 14 2 41.97 1.53
 -8 14 2 47.62 1.72
 8 14 2 49.15 1.76
 -9 14 2 22.59 1.47
 9 14 2 19.72 1.47
 -10 14 2 88.39 2.44
 10 14 2 94.74 2.54
 -11 14 2 7.23 1.58
 11 14 2 7.17 1.59
 -12 14 2 22.57 1.95
 12 14 2 19.82 2.07
 -13 14 2 14.03 2.22
 13 14 2 10.82 2.19
 0 15 2 75.29 1.88
 -1 15 2 32.5 1.37
 1 15 2 31.52 1.35
 -2 15 2 13.89 1.1
 2 15 2 14.83 1.21
 -3 15 2 60.98 1.83
 3 15 2 63.08 2.01
 -4 15 2 142.53 3.22
 4 15 2 140.3 3.23
 -5 15 2 36.59 1.62
 5 15 2 34.57 1.73
 -6 15 2 248.83 5.19
 6 15 2 246.86 5.13
 -7 15 2 9.49 1.31
 7 15 2 8.79 1.37
 -8 15 2 5.87 1.4
 8 15 2 3.02 1.13
 -9 15 2 21.91 1.61
 9 15 2 23.83 1.7
 -10 15 2 43.45 2.49
 10 15 2 44.49 2.27
 -11 15 2 61.12 2.59
 11 15 2 63.31 2.55
 -12 15 2 33.78 4.27
 12 15 2 32.92 3.73
 0 16 2 62.23 2.24
 -1 16 2 75.44 2.47
 1 16 2 76.69 2.44
 -2 16 2 59.8 2.05
 2 16 2 56.02 1.86
 -3 16 2 126.75 3.04
 3 16 2 128.38 3.13
 -4 16 2 37.67 1.72
 4 16 2 39.03 1.72
 -5 16 2 118.29 3.04
 5 16 2 118.4 3.09
 -6 16 2 77.42 2.41
 6 16 2 82.39 2.36
 -7 16 2 18.88 1.8
 7 16 2 16.66 1.64
 -8 16 2 10.36 1.77
 8 16 2 14.4 1.84
 -9 16 2 27.94 2.69
 9 16 2 27.13 2.51
 -10 16 2 5.04 2.61
 10 16 2 3.76 2.15
 0 17 2 265.46 6.18
 -1 17 2 10.67 1.59
 1 17 2 9.98 1.8
 -2 17 2 35.03 2.04
 2 17 2 36.68 2.28
 -3 17 2 23.78 2.1
 3 17 2 24.23 2.04
 -4 17 2 17.76 1.86
 4 17 2 18.53 1.97
 -5 17 2 3.8 1.87
 5 17 2 5.5 1.69
 -6 17 2 3.78 1.95
 6 17 2 2.77 1.61
 -7 17 2 6.39 1.96
 7 17 2 4.18 2.01
 -8 17 2 49.89 2.98
 8 17 2 51.82 2.89
 0 18 2 2.73 2.04
 -1 18 2 29.87 2.34
 1 18 2 29.82 2.3
 -2 18 2 33.33 2.64
 2 18 2 27.52 2.22
 -3 18 2 21.08 2.33
 3 18 2 16.29 2.47
 -4 18 2 6.84 2.73
 4 18 2 6.86 1.98
 -5 18 2 2.78 2.13
 5 18 2 2.31 2.2
 0 0 3 0.21 0.12
 1 0 3 3813.06 57.98
 2 0 3 1.83 0.18
 3 0 3 1511.07 22.6
 4 0 3 3416.36 51.19
 5 0 3 128.51 2.03
 6 0 3 576.5 8.67
 7 0 3 183.21 2.91
 8 0 3 717.21 10.77
 9 0 3 74.9 1.37
 10 0 3 229.73 3.64
 11 0 3 32.44 0.84
 12 0 3 3.18 0.49
 13 0 3 85.3 1.6
 14 0 3 162.79 3.12
 15 0 3 29.1 1.08
 16 0 3 5.68 0.78
 17 0 3 3.75 1.07
 18 0 3 11.62 1.66
 19 0 3 24.15 2.21
 0 1 3 6137.22 93.19
 -1 1 3 19.74 0.39
 1 1 3 19.12 0.37
 -2 1 3 6039.5 91.1
 2 1 3 6066.46 93.72
 -3 1 3 563.06 8.5
 3 1 3 552.52 8.83
 -4 1 3 905.35 13.57
 4 1 3 897.32 13.81
 -5 1 3 403.37 6.08
 5 1 3 406.57 6.13
 -6 1 3 15.03 0.48
 6 1 3 14.38 0.47
 -7 1 3 136.18 2.19
 7 1 3 136.18 2.17
 -8 1 3 435.8 6.62
 8 1 3 423.81 6.45
 -9 1 3 69.33 1.28
 9 1 3 70.13 1.32
 -10 1 3 152.56 2.51
 10 1 3 152.26 2.51
 -11 1 3 66.56 1.35
 11 1 3 68.35 1.32
 -12 1 3 78.7 1.48
 12 1 3 80.4 1.5
 -13 1 3 109.77 1.94
 13 1 3 108.97 1.91
 -14 1 3 1.54 0.57
 14 1 3 1.99 0.57
 -15 1 3 8.05 0.79
 15 1 3 7.16 0.87
 -16 1 3 15.43 1.1
 16 1 3 14.94 1.06
 -17 1 3 6.67 1.47
 17 1 3 6.14 1.47
 -18 1 3 2.97 1.65
 18 1 3 2.39 1.43
 -19 1 3 7.75 2.03
 19 1 3 2.55 1.71
 0 2 3 55.53 0.9
 -1 2 3 3603.59 62.88
 1 2 3 3744.93 65.11
 -2 2 3 521.15 9.12
 2 2 3 543.66 9.41
 -3 2 3 1038.06 15.52
 3 2 3 1020.69 17.08
 -4 2 3 139.02 2.19
 4 2 3 138.87 2.17
 -5 2 3 229.49 3.63
 5 2 3 234.85 3.6
 -6 2 3 7.75 0.39
 6 2 3 7.26 0.39
 -7 2 3 5.52 0.4
 7 2 3 5.66 0.39
 -8 2 3 151.61 2.45
 8 2 3 147.08 2.4
 -9 2 3 59.83 1.18
 9 2 3 61 1.22
 -10 2 3 35.88 0.88
 10 2 3 36.14 0.87
 -11 2 3 68.8 1.34
 11 2 3 69.35 1.42
 -12 2 3 72.4 1.4
 12 2 3 72.75 1.41
 -13 2 3 121.05 2.1
 13 2 3 122.97 2.12
 -14 2 3 37.43 1.06
 14 2 3 36.52 1.02
 -15 2 3 241.01 4.45
 15 2 3 229.32 4.28
 -16 2 3 53.19 1.77
 16 2 3 53.3 1.66
 -17 2 3 3.68 1.14
 17 2 3 4.44 1.18
 -18 2 3 22.92 1.82
 18 2 3 22.3 1.69
 -19 2 3 62.53 2.65
 19 2 3 57.97 2.67
 0 3 3 2411.76 36.12
 -1 3 3 1500.88 22.5
 1 3 3 1527.51 22.94
 -2 3 3 29.53 0.55
 2 3 3 29.18 0.56
 -3 3 3 639.2 9.6
 3 3 3 650.73 9.75
 -4 3 3 297.05 4.5
 4 3 3 300.16 4.58
 -5 3 3 70.2 1.2
 5 3 3 70.95 1.22
 -6 3 3 1080.5 16.16
 6 3 3 1087.75 16.47
 -7 3 3 124.89 2.08
 7 3 3 121.28 1.99
 -8 3 3 155.84 2.53
 8 3 3 160.05 2.58
 -9 3 3 26.13 0.73
 9 3 3 27.27 0.75
 -10 3 3 174.99 2.87
 10 3 3 168.44 2.73
 -11 3 3 54.16 1.13
 11 3 3 52.7 1.1
 -12 3 3 177.74 2.86
 12 3 3 175.64 2.87
 -13 3 3 1.51 0.43
 13 3 3 2.68 0.48
 -14 3 3 109.06 2.08
 14 3 3 115.31 2.15
 -15 3 3 31.55 1.27
 15 3 3 35.78 1.3
 -16 3 3 41.33 1.64
 16 3 3 40.52 1.47
 -17 3 3 4.46 1.12
 17 3 3 7.34 1.34
 -18 3 3 11.12 1.61
 18 3 3 15.24 1.84
 -19 3 3 5.25 2.37
 19 3 3 13.73 2.04
 0 4 3 769.18 11.52
 -1 4 3 644.41 9.65
 1 4 3 651.89 9.76
 -2 4 3 1603.47 23.9
 2 4 3 1643.09 24.46
 -3 4 3 248.66 3.8
 3 4 3 243.96 3.73
 -4 4 3 706.71 10.6
 4 4 3 697 10.45
 -5 4 3 181.18 2.85
 5 4 3 179.36 2.79
 -6 4 3 212.5 3.3
 6 4 3 213.14 3.33
 -7 4 3 777.21 11.66
 7 4 3 783.55 11.77
 -8 4 3 6.95 0.43
 8 4 3 6.83 0.49
 -9 4 3 3.01 0.43
 9 4 3 2.59 0.42
 -10 4 3 44.22 1.01
 10 4 3 41.9 0.94
 -11 4 3 88.36 1.63
 11 4 3 88.46 1.76
 -12 4 3 68.8 1.36
 12 4 3 71.49 1.39
 -13 4 3 53.98 1.25
 13 4 3 55.02 1.27
 -14 4 3 16.51 0.82
 14 4 3 15.87 0.8
 -15 4 3 18.56 1.1
 15 4 3 20.86 1.15
 -16 4 3 45.62 1.64
 16 4 3 46.51 1.57
 -17 4 3 106.34 2.99
 17 4 3 108.63 3.09
 -18 4 3 23.07 1.83
 18 4 3 23.05 1.66
 -19 4 3 32.29 2.44
 19 4 3 28.91 2.41
 0 5 3 44.18 0.91
 -1 5 3 562.11 8.44
 1 5 3 561.07 8.45
 -2 5 3 214.42 3.31
 2 5 3 213.57 3.3
 -3 5 3 2.26 0.26
 3 5 3 2.28 0.25
 -4 5 3 142.08 2.26
 4 5 3 140.12 2.23
 -5 5 3 140.81 2.37
 5 5 3 139.15 2.23
 -6 5 3 238.94 3.71
 6 5 3 238.18 3.72
 -7 5 3 576.58 8.7
 7 5 3 560.27 8.45
 -8 5 3 311.9 4.97
 8 5 3 309.4 4.79
 -9 5 3 92.33 1.7
 9 5 3 92.62 1.64
 -10 5 3 183.5 2.97
 10 5 3 180.2 2.94
 -11 5 3 88.52 1.6
 11 5 3 92.5 1.8
 -12 5 3 80.47 1.55
 12 5 3 80.44 1.56
 -13 5 3 84.67 1.7
 13 5 3 84.83 1.71
 -14 5 3 8.34 0.82
 14 5 3 9.09 0.88
 -15 5 3 162.05 3.5
 15 5 3 162.27 3.52
 -16 5 3 200.94 4.37
 16 5 3 195 4.14
 -17 5 3 4.03 1.8
 17 5 3 8.07 1.45
 -18 5 3 2.37 2.08
 18 5 3 0.76 1.42
 -19 5 3 22.41 2.46
 19 5 3 25.78 2.54
 0 6 3 895.25 13.38
 -1 6 3 153.27 2.43
 1 6 3 155.3 2.45
 -2 6 3 20.17 0.53
 2 6 3 19.84 0.54
 -3 6 3 184.61 3.12
 3 6 3 187.58 2.94
 -4 6 3 148.73 2.4
 4 6 3 143.58 2.32
 -5 6 3 38.67 0.82
 5 6 3 36.32 0.78
 -6 6 3 58.19 1.1
 6 6 3 56.95 1.09
 -7 6 3 120.33 2.01
 7 6 3 121.22 2.03
 -8 6 3 13.84 0.6
 8 6 3 14.12 0.56
 -9 6 3 209.87 3.33
 9 6 3 211.55 3.4
 -10 6 3 28.69 0.8
 10 6 3 28.61 0.83
 -11 6 3 218.77 3.48
 11 6 3 216.25 3.46
 -12 6 3 166.8 3.04
 12 6 3 171.88 3.01
 -13 6 3 26.74 1.13
 13 6 3 23.86 0.99
 -14 6 3 45.56 1.44
 14 6 3 47.58 1.51
 -15 6 3 74.87 1.96
 15 6 3 76.99 2.06
 -16 6 3 105.12 2.74
 16 6 3 105.98 2.75
 -17 6 3 62.04 2.42
 17 6 3 61.48 2.45
 -18 6 3 13.01 2.12
 18 6 3 11.8 1.96
 0 7 3 214.48 3.34
 -1 7 3 126.53 2.04
 1 7 3 123.8 2.02
 -2 7 3 12.85 0.49
 2 7 3 12.46 0.51
 -3 7 3 175.22 2.78
 3 7 3 178.19 2.81
 -4 7 3 156.88 2.5
 4 7 3 156.36 2.59
 -5 7 3 84.26 1.5
 5 7 3 85.04 1.49
 -6 7 3 13.24 0.59
 6 7 3 13.52 0.55
 -7 7 3 203.22 3.25
 7 7 3 206.16 3.73
 -8 7 3 392.71 6.05
 8 7 3 393.68 6.04
 -9 7 3 153.33 2.55
 9 7 3 155.03 2.53
 -10 7 3 99.77 1.9
 10 7 3 95.45 1.69
 -11 7 3 135.74 2.31
 11 7 3 141.44 2.4
 -12 7 3 15 0.84
 12 7 3 13.82 0.8
 -13 7 3 22.23 1.01
 13 7 3 23.92 1.16
 -14 7 3 249.18 5.08
 14 7 3 252.39 5.05
 -15 7 3 60.77 1.8
 15 7 3 60.17 1.97
 -16 7 3 20.23 1.43
 16 7 3 23.66 1.72
 -17 7 3 18.15 1.97
 17 7 3 18.17 1.76
 -18 7 3 0 1.83
 18 7 3 1.6 2.16
 0 8 3 158.47 2.55
 -1 8 3 86.53 1.54
 1 8 3 89.04 1.59
 -2 8 3 110.21 1.9
 2 8 3 107.41 1.82
 -3 8 3 60.21 1.18
 3 8 3 56.34 1.09
 -4 8 3 11.99 0.54
 4 8 3 10.68 0.51
 -5 8 3 434.02 6.61
 5 8 3 433.19 6.65
 -6 8 3 51.23 1.07
 6 8 3 50.65 1.06
 -7 8 3 0.31 0.29
 7 8 3 0.44 0.34
 -8 8 3 2.61 0.45
 8 8 3 2.56 0.47
 -9 8 3 170.53 2.78
 9 8 3 171.97 2.84
 -10 8 3 177.04 2.9
 10 8 3 174.49 2.85
 -11 8 3 77.29 1.92
 11 8 3 76.07 1.64
 -12 8 3 114.02 2.46
 12 8 3 105.06 2.14
 -13 8 3 5.49 1.06
 13 8 3 5.03 0.83
 -14 8 3 63.17 1.98
 14 8 3 69.35 1.9
 -15 8 3 117.39 2.82
 15 8 3 114.49 2.8
 -16 8 3 36.96 1.99
 16 8 3 39.62 1.73
 -17 8 3 5.94 1.77
 17 8 3 7.85 1.94
 -18 8 3 23.91 2.85
 18 8 3 30.8 5.08
 0 9 3 267.89 4.17
 -1 9 3 365.83 5.61
 1 9 3 375.76 5.94
 -2 9 3 109.13 1.87
 2 9 3 109.7 1.86
 -3 9 3 238.44 3.74
 3 9 3 238.31 3.76
 -4 9 3 51.69 1.06
 4 9 3 50.78 1.08
 -5 9 3 37 0.89
 5 9 3 37.49 0.9
 -6 9 3 42.51 1
 6 9 3 41.97 0.98
 -7 9 3 140.67 2.37
 7 9 3 138.04 2.35
 -8 9 3 45.6 1.05
 8 9 3 46.59 1.05
 -9 9 3 157.38 2.7
 9 9 3 156.93 2.58
 -10 9 3 62.2 1.48
 10 9 3 61.25 1.44
 -11 9 3 53.97 1.44
 11 9 3 52.25 1.36
 -12 9 3 78.48 1.92
 12 9 3 78.98 1.79
 -13 9 3 38.83 1.31
 13 9 3 42.86 1.47
 -14 9 3 23.73 1.43
 14 9 3 27.03 1.54
 -15 9 3 7.8 1.16
 15 9 3 11.27 1.35
 -16 9 3 72.07 2.34
 16 9 3 68.84 2.42
 -17 9 3 31.65 2.58
 17 9 3 29.6 2.36
 0 10 3 9.3 0.6
 -1 10 3 201.06 3.21
 1 10 3 198.56 3.19
 -2 10 3 44.95 0.99
 2 10 3 43.06 0.98
 -3 10 3 130.64 2.2
 3 10 3 129.01 2.25
 -4 10 3 145.14 2.49
 4 10 3 148.24 2.54
 -5 10 3 49.58 1.1
 5 10 3 47.98 1.06
 -6 10 3 162.08 2.69
 6 10 3 163.55 2.83
 -7 10 3 124.71 2.13
 7 10 3 127.14 2.18
 -8 10 3 92.57 1.79
 8 10 3 91.24 1.74
 -9 10 3 21.77 0.84
 9 10 3 22.07 0.8
 -10 10 3 26.28 1.05
 10 10 3 23 0.94
 -11 10 3 66.82 1.72
 11 10 3 65.64 1.66
 -12 10 3 3.42 0.96
 12 10 3 3.23 0.85
 -13 10 3 111.65 2.64
 13 10 3 110.81 2.74
 -14 10 3 13.76 1.54
 14 10 3 13.24 1.57
 -15 10 3 4.17 1.47
 15 10 3 4.32 1.32
 -16 10 3 18.22 1.96
 16 10 3 18.94 1.84
 0 11 3 262.48 4.15
 -1 11 3 30.54 0.91
 1 11 3 30.98 0.99
 -2 11 3 11.1 0.64
 2 11 3 10.53 0.65
 -3 11 3 160.09 2.66
 3 11 3 156.3 2.78
 -4 11 3 55.43 1.19
 4 11 3 54.78 1.19
 -5 11 3 96.97 1.81
 5 11 3 94.66 1.72
 -6 11 3 79.6 1.55
 6 11 3 77.25 1.49
 -7 11 3 178.02 3.1
 7 11 3 175.85 3.06
 -8 11 3 1.86 0.62
 8 11 3 0.96 0.52
 -9 11 3 7.87 0.87
 9 11 3 7.02 0.76
 -10 11 3 6.29 0.86
 10 11 3 4.3 0.78
 -11 11 3 33.2 1.52
 11 11 3 32.1 1.2
 -12 11 3 54.68 1.71
 12 11 3 58.65 1.95
 -13 11 3 5.57 1.15
 13 11 3 4.92 1.28
 -14 11 3 11.83 1.38
 14 11 3 12.61 1.69
 -15 11 3 3.26 2.06
 15 11 3 5.58 1.67
 -16 11 3 19.35 2.82
 16 11 3 23.26 2.85
 0 12 3 39.66 1.06
 -1 12 3 305.33 4.76
 1 12 3 304.75 4.75
 -2 12 3 92.45 1.76
 2 12 3 94.09 1.77
 -3 12 3 78.75 1.51
 3 12 3 77.15 1.5
 -4 12 3 210.09 3.42
 4 12 3 215.42 3.47
 -5 12 3 12.3 0.7
 5 12 3 10.54 0.69
 -6 12 3 119.26 2.27
 6 12 3 117.9 2.18
 -7 12 3 71.68 1.6
 7 12 3 73.29 1.6
 -8 12 3 44.92 1.35
 8 12 3 46.59 1.35
 -9 12 3 21.26 1.08
 9 12 3 21.5 1.04
 -10 12 3 34.27 1.37
 10 12 3 33.43 1.32
 -11 12 3 1.89 0.93
 11 12 3 2.04 0.9
 -12 12 3 8.83 1.48
 12 12 3 9.82 1.3
 -13 12 3 88.27 2.71
 13 12 3 86.03 2.62
 -14 12 3 2.2 1.56
 14 12 3 2.41 1.47
 -15 12 3 42.72 2.69
 15 12 3 41.09 2.55
 0 13 3 47.39 1.18
 -1 13 3 19.76 0.79
 1 13 3 18.68 0.79
 -2 13 3 119.99 2.28
 2 13 3 119.58 2.18
 -3 13 3 16.52 0.84
 3 13 3 15.59 0.76
 -4 13 3 32.24 1.02
 4 13 3 30.97 1
 -5 13 3 82.38 1.72
 5 13 3 83.76 1.75
 -6 13 3 149.79 3.03
 6 13 3 151.21 3.03
 -7 13 3 66.3 1.83
 7 13 3 64.9 1.63
 -8 13 3 30.65 1.32
 8 13 3 30.01 1.28
 -9 13 3 48.91 1.61
 9 13 3 48.35 1.62
 -10 13 3 25.04 1.47
 10 13 3 23.54 1.46
 -11 13 3 29.64 1.76
 11 13 3 29.38 1.54
 -12 13 3 14.61 1.62
 12 13 3 14.45 1.82
 -13 13 3 17.87 2.2
 13 13 3 16.47 1.87
 -14 13 3 116.72 3.62
 14 13 3 115.26 3.6
 0 14 3 124.67 2.57
 -1 14 3 137.53 2.81
 1 14 3 132.56 2.71
 -2 14 3 30.19 1.1
 2 14 3 30.95 1.15
 -3 14 3 159.79 3.12
 3 14 3 162.07 3.17
 -4 14 3 41.27 1.3
 4 14 3 42.7 1.27
 -5 14 3 36.46 1.42
 5 14 3 31.93 1.41
 -6 14 3 28.27 1.3
 6 14 3 31.12 1.38
 -7 14 3 34.67 1.49
 7 14 3 36.12 1.53
 -8 14 3 75.22 2.17
 8 14 3 76.91 2.16
 -9 14 3 12.79 1.41
 9 14 3 12.78 1.46
 -10 14 3 33.67 1.91
 10 14 3 37.28 1.96
 -11 14 3 11.3 1.87
 11 14 3 10.17 1.49
 -12 14 3 69.95 2.63
 12 14 3 65.74 2.47
 -13 14 3 39.87 3.24
 13 14 3 37.91 2.76
 0 15 3 2.31 0.86
 -1 15 3 24.44 1.22
 1 15 3 23.25 1.21
 -2 15 3 14.32 1.1
 2 15 3 14.63 1.08
 -3 15 3 48.99 1.74
 3 15 3 47.54 1.75
 -4 15 3 189.68 4.1
 4 15 3 196.19 4.23
 -5 15 3 13.58 1.27
 5 15 3 15.11 1.25
 -6 15 3 43.08 1.75
 6 15 3 43.17 1.76
 -7 15 3 41.67 1.83
 7 15 3 43.62 1.88
 -8 15 3 63.14 2.17
 8 15 3 64.91 2.37
 -9 15 3 18.11 1.58
 9 15 3 21.93 1.82
 -10 15 3 10.4 1.67
 10 15 3 5.8 1.84
 -11 15 3 32.81 2.29
 11 15 3 33.33 2.3
 0 16 3 44.88 2.18
 -1 16 3 48.14 1.82
 1 16 3 45.17 1.76
 -2 16 3 24.04 1.58
 2 16 3 22.88 1.58
 -3 16 3 12.28 1.47
 3 16 3 12.19 1.39
 -4 16 3 41.61 1.74
 4 16 3 40.56 1.95
 -5 16 3 41.7 2.04
 5 16 3 43.8 1.83
 -6 16 3 48.03 1.99
 6 16 3 45.26 1.97
 -7 16 3 41.4 2.03
 7 16 3 39.71 1.91
 -8 16 3 2.68 1.59
 8 16 3 2.05 1.76
 -9 16 3 42.77 2.28
 9 16 3 44.5 2.76
 -10 16 3 73.48 3.78
 10 16 3 73.19 3.41
 0 17 3 101.08 3.01
 -1 17 3 14.36 1.78
 1 17 3 15.57 1.88
 -2 17 3 48.75 2.22
 2 17 3 48.02 2.17
 -3 17 3 12.46 1.6
 3 17 3 13.91 1.91
 -4 17 3 18.44 2
 4 17 3 20.06 2.3
 -5 17 3 29.46 2.46
 5 17 3 23.02 2.23
 -6 17 3 38.23 2.28
 6 17 3 37.36 2.49
 -7 17 3 4.74 1.81
 7 17 3 6.14 1.96
 -8 17 3 53.02 3.41
 8 17 3 52.53 3.13
 0 18 3 77.4 3.16
 -1 18 3 8 2.29
 1 18 3 7.09 2.24
 -2 18 3 17.79 2.9
 2 18 3 15.72 2.18
 -3 18 3 25.04 2.53
 3 18 3 29.51 2.48
 -4 18 3 72.65 3.25
 4 18 3 71.36 3.14
 -5 18 3 24.73 2.85
 5 18 3 22.47 3.08
 0 0 4 288.11 6.18
 1 0 4 483.33 7.24
 2 0 4 29.47 0.55
 3 0 4 37.4 0.66
 4 0 4 279.35 4.24
 5 0 4 54.88 0.97
 6 0 4 279.68 4.28
 7 0 4 478.14 7.31
 8 0 4 344.24 5.26
 9 0 4 285.63 4.44
 10 0 4 59.14 1.2
 11 0 4 1.24 0.33
 12 0 4 88.54 1.62
 13 0 4 88.44 1.61
 14 0 4 189.01 3.57
 15 0 4 131.87 2.62
 16 0 4 1 0.73
 17 0 4 17.05 1.52
 18 0 4 21.52 1.89
 19 0 4 0.94 1.94
 0 1 4 3338.75 50.3
 -1 1 4 475.32 7.14
 1 1 4 476.24 7.15
 -2 1 4 262.73 4.06
 2 1 4 264.25 4.02
 -3 1 4 406.92 6.51
 3 1 4 402.61 6.36
 -4 1 4 1264.33 20.2
 4 1 4 1321.02 20.19
 -5 1 4 91.41 1.51
 5 1 4 91.55 1.5
 -6 1 4 437.81 6.62
 6 1 4 448.99 6.8
 -7 1 4 160.26 2.55
 7 1 4 158.85 2.51
 -8 1 4 806.49 12.09
 8 1 4 821.21 12.35
 -9 1 4 334.19 5.28
 9 1 4 326.29 5.09
 -10 1 4 234.2 3.69
 10 1 4 231.57 3.68
 -11 1 4 39.45 0.93
 11 1 4 39.64 0.94
 -12 1 4 4.87 0.52
 12 1 4 5.23 0.6
 -13 1 4 91.3 1.67
 13 1 4 89.11 1.68
 -14 1 4 67.78 1.54
 14 1 4 65.9 1.55
 -15 1 4 62.9 1.58
 15 1 4 65.66 1.73
 -16 1 4 155.76 3.47
 16 1 4 153.8 3.36
 -17 1 4 44.1 1.86
 17 1 4 41.54 1.84
 -18 1 4 19.61 1.9
 18 1 4 15.45 1.6
 -19 1 4 65.15 2.78
 19 1 4 63.22 2.91
 0 2 4 924.14 13.83
 -1 2 4 448.52 6.74
 1 2 4 440.28 6.79
 -2 2 4 991.5 17.14
 2 2 4 983.77 17.25
 -3 2 4 205.28 3.67
 3 2 4 207.41 3.69
 -4 2 4 96.9 1.6
 4 2 4 97.09 1.63
 -5 2 4 26.87 0.59
 5 2 4 25.04 0.59
 -6 2 4 197.17 3.07
 6 2 4 200.83 3.12
 -7 2 4 34.38 0.77
 7 2 4 34.15 0.82
 -8 2 4 389.82 5.95
 8 2 4 385.38 5.88
 -9 2 4 24.44 0.69
 9 2 4 25.53 0.7
 -10 2 4 27.73 0.75
 10 2 4 28.84 0.77
 -11 2 4 249.87 3.94
 11 2 4 249.78 3.93
 -12 2 4 47.17 1.08
 12 2 4 47.5 1.07
 -13 2 4 34.2 0.9
 13 2 4 34.17 0.99
 -14 2 4 3.02 0.65
 14 2 4 2.31 0.62
 -15 2 4 33.51 1.18
 15 2 4 35.71 1.15
 -16 2 4 34.51 1.63
 16 2 4 33.12 1.39
 -17 2 4 136.6 3.61
 17 2 4 143.11 3.74
 -18 2 4 72.59 2.53
 18 2 4 70.61 2.49
 -19 2 4 24.01 2.24
 19 2 4 26.33 2.15
 0 3 4 159.93 2.47
 -1 3 4 120.24 1.88
 1 3 4 115.86 1.87
 -2 3 4 1149.56 19.86
 2 3 4 1192.7 20.63
 -3 3 4 167.09 3.03
 3 3 4 165.55 2.99
 -4 3 4 34.52 0.69
 4 3 4 35.7 0.69
 -5 3 4 411.74 6.23
 5 3 4 403.94 6.1
 -6 3 4 313.03 4.82
 6 3 4 311.45 4.75
 -7 3 4 459.43 6.96
 7 3 4 459.17 6.96
 -8 3 4 87.25 1.53
 8 3 4 84.91 1.48
 -9 3 4 93.24 1.63
 9 3 4 94.54 1.67
 -10 3 4 212.41 3.36
 10 3 4 216.46 3.46
 -11 3 4 90.44 1.73
 11 3 4 92.53 1.69
 -12 3 4 78.26 1.47
 12 3 4 83.16 1.55
 -13 3 4 131.65 2.44
 13 3 4 125.95 2.31
 -14 3 4 23.82 1.01
 14 3 4 25.18 1.08
 -15 3 4 60.42 1.64
 15 3 4 59.32 1.72
 -16 3 4 25.84 1.41
 16 3 4 24.55 1.3
 -17 3 4 60.89 2
 17 3 4 61.34 2.21
 -18 3 4 7.53 1.61
 18 3 4 7.56 1.85
 -19 3 4 15.64 2.46
 19 3 4 16.59 2.39
 0 4 4 991.58 14.84
 -1 4 4 586.53 8.8
 1 4 4 581.13 8.71
 -2 4 4 122.05 1.95
 2 4 4 122.77 2
 -3 4 4 178.07 3.22
 3 4 4 178.03 3.21
 -4 4 4 807.73 12.28
 4 4 4 807.87 12.07
 -5 4 4 923.44 13.81
 5 4 4 891.75 14.75
 -6 4 4 130.74 2.11
 6 4 4 133.19 2.14
 -7 4 4 543.89 8.21
 7 4 4 529.84 8.01
 -8 4 4 128.34 2.11
 8 4 4 129.91 2.15
 -9 4 4 244.63 3.91
 9 4 4 246.76 3.89
 -10 4 4 20.33 0.67
 10 4 4 20.22 0.65
 -11 4 4 55.13 1.15
 11 4 4 55.65 1.15
 -12 4 4 130.88 2.22
 12 4 4 131.6 2.24
 -13 4 4 10.74 0.82
 13 4 4 8.97 0.81
 -14 4 4 11.76 0.88
 14 4 4 10.42 0.86
 -15 4 4 49.35 1.61
 15 4 4 47.57 1.51
 -16 4 4 47.55 1.73
 16 4 4 46.62 1.67
 -17 4 4 22.3 1.38
 17 4 4 23.34 1.41
 -18 4 4 0.34 1.57
 18 4 4 1.17 1.64
 -19 4 4 20.46 2.15
 19 4 4 18.88 2.26
 0 5 4 447.7 6.74
 -1 5 4 186.43 2.9
 1 5 4 190.61 2.95
 -2 5 4 166.17 2.79
 2 5 4 170.77 2.71
 -3 5 4 53.21 1.05
 3 5 4 50.65 0.93
 -4 5 4 382.36 5.82
 4 5 4 381.09 5.8
 -5 5 4 50.67 0.95
 5 5 4 50.45 0.94
 -6 5 4 737.02 11.08
 6 5 4 724.94 10.86
 -7 5 4 124.41 2.06
 7 5 4 127.13 2.11
 -8 5 4 59.91 1.23
 8 5 4 55.64 1.19
 -9 5 4 150.39 2.49
 9 5 4 153.38 2.51
 -10 5 4 97.1 1.74
 10 5 4 96.18 1.69
 -11 5 4 138.67 2.38
 11 5 4 135.7 2.32
 -12 5 4 5.53 0.6
 12 5 4 6.35 0.62
 -13 5 4 33.69 1.05
 13 5 4 34.89 0.98
 -14 5 4 76.27 1.95
 14 5 4 75.43 1.89
 -15 5 4 3.02 0.93
 15 5 4 0.75 0.87
 -16 5 4 47.22 1.75
 16 5 4 47.33 1.78
 -17 5 4 22.99 1.58
 17 5 4 21.84 1.53
 -18 5 4 57.13 2.51
 18 5 4 54.51 2.6
 -19 5 4 8.7 3.15
 19 5 4 3.53 3.65
 0 6 4 199.85 3.11
 -1 6 4 128.8 2.21
 1 6 4 135.5 2.2
 -2 6 4 482.63 7.54
 2 6 4 479.92 7.23
 -3 6 4 232.72 3.58
 3 6 4 230.72 3.55
 -4 6 4 101.63 1.68
 4 6 4 99.94 1.67
 -5 6 4 106.54 1.78
 5 6 4 106.11 1.77
 -6 6 4 166.05 2.67
 6 6 4 166.76 2.69
 -7 6 4 90.4 1.58
 7 6 4 87.44 1.52
 -8 6 4 113.31 1.94
 8 6 4 111.95 1.9
 -9 6 4 319.6 4.95
 9 6 4 322.08 4.97
 -10 6 4 73.53 1.4
 10 6 4 77.72 1.47
 -11 6 4 5.75 0.55
 11 6 4 6.55 0.56
 -12 6 4 88.4 1.81
 12 6 4 88.64 1.73
 -13 6 4 3.92 0.69
 13 6 4 3.84 0.72
 -14 6 4 26.3 1.2
 14 6 4 29.62 1.23
 -15 6 4 16.53 1.16
 15 6 4 17.39 1.18
 -16 6 4 111.68 2.78
 16 6 4 112.43 2.79
 -17 6 4 43.04 2.24
 17 6 4 40.44 2.03
 -18 6 4 43.12 2.58
 18 6 4 41.26 2.47
 0 7 4 20.84 0.6
 -1 7 4 434.16 6.58
 1 7 4 436.24 6.62
 -2 7 4 229.89 3.57
 2 7 4 227.54 3.51
 -3 7 4 83.65 1.47
 3 7 4 81.99 1.5
 -4 7 4 323.88 4.98
 4 7 4 319.89 4.97
 -5 7 4 43.6 0.92
 5 7 4 43.85 0.95
 -6 7 4 123.18 2.1
 6 7 4 122.47 2.02
 -7 7 4 321.05 4.96
 7 7 4 318.33 4.89
 -8 7 4 9.51 0.55
 8 7 4 9.51 0.55
 -9 7 4 224.76 3.57
 9 7 4 215.41 3.43
 -10 7 4 44.59 1.03
 10 7 4 43.91 1.01
 -11 7 4 9.9 0.61
 11 7 4 8.69 0.63
 -12 7 4 56.77 1.43
 12 7 4 57.18 1.36
 -13 7 4 18.41 1.03
 13 7 4 18.61 1.09
 -14 7 4 116.22 2.85
 14 7 4 116.94 2.63
 -15 7 4 56.75 1.85
 15 7 4 57.72 1.76
 -16 7 4 19.75 1.55
 16 7 4 18.56 1.34
 -17 7 4 3.5 1.57
 17 7 4 0.31 1.42
 -18 7 4 23.25 2.55
 18 7 4 20.55 2.31
 0 8 4 286.12 4.43
 -1 8 4 180.22 2.93
 1 8 4 174.3 2.79
 -2 8 4 748.36 11.25
 2 8 4 725.91 11.01
 -3 8 4 59.76 1.13
 3 8 4 57.76 1.1
 -4 8 4 114.97 2.05
 4 8 4 113.59 1.92
 -5 8 4 129.56 2.15
 5 8 4 130.25 2.16
 -6 8 4 100.09 1.76
 6 8 4 100.89 1.77
 -7 8 4 121.91 2.06
 7 8 4 129.32 2.17
 -8 8 4 22.28 0.73
 8 8 4 23.05 0.76
 -9 8 4 35.06 0.86
 9 8 4 34.13 0.83
 -10 8 4 42.95 1.02
 10 8 4 43.02 1.03
 -11 8 4 9.81 0.77
 11 8 4 8.97 0.71
 -12 8 4 145.13 3.04
 12 8 4 140.99 2.79
 -13 8 4 107.96 2.47
 13 8 4 110.15 2.64
 -14 8 4 18.69 1.42
 14 8 4 18.93 1.29
 -15 8 4 6.22 1.16
 15 8 4 4.67 1.24
 -16 8 4 19.8 1.53
 16 8 4 19.63 1.65
 -17 8 4 24.53 1.99
 17 8 4 23.8 1.92
 0 9 4 373.62 5.75
 -1 9 4 93.66 1.64
 1 9 4 90.62 1.6
 -2 9 4 142.68 2.36
 2 9 4 142.37 2.36
 -3 9 4 56.3 1.14
 3 9 4 57.38 1.17
 -4 9 4 17.51 0.67
 4 9 4 17.8 0.67
 -5 9 4 192.58 3.22
 5 9 4 188.57 3.02
 -6 9 4 16.35 0.65
 6 9 4 16.08 0.66
 -7 9 4 31.57 0.87
 7 9 4 30.4 0.91
 -8 9 4 42.33 0.97
 8 9 4 41.46 0.96
 -9 9 4 39.6 0.95
 9 9 4 39.33 0.96
 -10 9 4 34.27 1.06
 10 9 4 30.98 1
 -11 9 4 138.13 2.8
 11 9 4 135.65 2.91
 -12 9 4 47.35 1.52
 12 9 4 52 1.47
 -13 9 4 61.17 1.84
 13 9 4 68.02 1.99
 -14 9 4 187.36 4.09
 14 9 4 187.64 4.07
 -15 9 4 42.11 1.8
 15 9 4 43.94 1.96
 -16 9 4 14.84 1.81
 16 9 4 12.45 1.79
 -17 9 4 14.43 2.06
 17 9 4 15.59 1.96
 0 10 4 719.26 11.09
 -1 10 4 281.89 4.79
 1 10 4 278.06 4.45
 -2 10 4 20.58 0.72
 2 10 4 20.19 0.71
 -3 10 4 91.89 1.67
 3 10 4 88.79 1.61
 -4 10 4 72.4 1.36
 4 10 4 73.45 1.41
 -5 10 4 36.91 0.93
 5 10 4 35.76 0.92
 -6 10 4 106.59 1.88
 6 10 4 109.31 1.98
 -7 10 4 58.95 1.21
 7 10 4 56.28 1.17
 -8 10 4 49.94 1.18
 8 10 4 50.3 1.19
 -9 10 4 59.68 1.36
 9 10 4 55.47 1.29
 -10 10 4 78.96 1.8
 10 10 4 83.84 1.85
 -11 10 4 33.41 1.29
 11 10 4 31.5 1.16
 -12 10 4 21.93 1.25
 12 10 4 22.02 1.24
 -13 10 4 181.9 3.98
 13 10 4 185.03 4.19
 -14 10 4 17.67 1.5
 14 10 4 14.5 1.41
 -15 10 4 109.15 3
 15 10 4 113.35 3.13
 -16 10 4 9.83 2.08
 16 10 4 7.19 2.14
 0 11 4 41.31 1.05
 -1 11 4 4.11 0.56
 1 11 4 4.17 0.59
 -2 11 4 34.48 0.91
 2 11 4 35.46 0.97
 -3 11 4 104.83 1.86
 3 11 4 103.02 1.85
 -4 11 4 116.5 2.02
 4 11 4 114.23 2
 -5 11 4 80.25 1.57
 5 11 4 80.57 1.53
 -6 11 4 257.75 4.35
 6 11 4 255.23 4.28
 -7 11 4 15.87 0.74
 7 11 4 17.02 0.76
 -8 11 4 22.03 0.97
 8 11 4 22.02 0.89
 -9 11 4 62.8 1.8
 9 11 4 61.67 1.52
 -10 11 4 24.95 1.27
 10 11 4 25.33 1.16
 -11 11 4 21.3 1.18
 11 11 4 19.35 1.13
 -12 11 4 95.1 2.44
 12 11 4 93.51 2.59
 -13 11 4 4.06 1.51
 13 11 4 6.8 1.42
 -14 11 4 6.03 1.49
 14 11 4 6.58 1.76
 -15 11 4 27.6 2.1
 15 11 4 25.26 1.87
 0 12 4 2.53 0.59
 -1 12 4 49.7 1.11
 1 12 4 53.4 1.21
 -2 12 4 125.57 2.19
 2 12 4 127.65 2.23
 -3 12 4 170.01 2.79
 3 12 4 174.71 3.06
 -4 12 4 10.37 0.69
 4 12 4 10.83 0.67
 -5 12 4 57.97 1.34
 5 12 4 60.01 1.39
 -6 12 4 9.49 0.75
 6 12 4 8.08 0.74
 -7 12 4 102.05 2.01
 7 12 4 106.85 2.09
 -8 12 4 12.47 0.96
 8 12 4 13.24 0.98
 -9 12 4 16.01 1.01
 9 12 4 15.98 1.05
 -10 12 4 83.42 2.15
 10 12 4 85.96 2.14
 -11 12 4 27.66 1.59
 11 12 4 26.21 1.42
 -12 12 4 10.89 1.3
 12 12 4 12.34 1.55
 -13 12 4 32.64 1.74
 13 12 4 29.48 1.83
 -14 12 4 5.54 1.8
 14 12 4 4.56 1.67
 -15 12 4 33.32 3.43
 15 12 4 31.95 3.71
 0 13 4 23.95 0.94
 -1 13 4 154.79 3
 1 13 4 156.96 3.3
 -2 13 4 113.51 2.33
 2 13 4 114.81 2.5
 -3 13 4 179.91 3.23
 3 13 4 174.88 3.15
 -4 13 4 138.46 2.53
 4 13 4 143.73 2.63
 -5 13 4 56.02 1.54
 5 13 4 54.8 1.36
 -6 13 4 9.78 0.9
 6 13 4 13.85 1.04
 -7 13 4 49.93 1.53
 7 13 4 54.09 1.72
 -8 13 4 54.61 1.73
 8 13 4 51.98 1.63
 -9 13 4 18.46 1.21
 9 13 4 17.25 1.14
 -10 13 4 110.11 2.75
 10 13 4 108 2.68
 -11 13 4 47.99 1.93
 11 13 4 45.42 1.83
 -12 13 4 9.09 1.64
 12 13 4 11.68 1.71
 -13 13 4 38.79 2.16
 13 13 4 41.04 2.18
 -14 13 4 22.87 3.82
 14 13 4 22.68 2.87
 0 14 4 1.84 0.67
 -1 14 4 66.86 1.72
 1 14 4 66.09 1.61
 -2 14 4 129.3 2.7
 2 14 4 130.27 2.75
 -3 14 4 85.15 1.94
 3 14 4 88.07 2
 -4 14 4 81.16 1.91
 4 14 4 79.84 1.89
 -5 14 4 101.46 2.76
 5 14 4 110.07 3
 -6 14 4 36.52 1.59
 6 14 4 33.01 1.38
 -7 14 4 10.59 1.2
 7 14 4 9.25 1.16
 -8 14 4 25.54 1.43
 8 14 4 27.37 1.5
 -9 14 4 44.85 1.92
 9 14 4 44.68 1.73
 -10 14 4 42.5 1.91
 10 14 4 40.35 1.83
 -11 14 4 2.72 1.54
 11 14 4 3.84 1.71
 -12 14 4 21.41 2.17
 12 14 4 21.01 1.9
 0 15 4 25.75 1.25
 -1 15 4 17.52 1.16
 1 15 4 19.34 1.2
 -2 15 4 166.43 3.43
 2 15 4 161.88 3.3
 -3 15 4 6.43 0.99
 3 15 4 8.33 1.13
 -4 15 4 59.51 1.91
 4 15 4 58.45 1.93
 -5 15 4 54.66 1.86
 5 15 4 52.68 1.9
 -6 15 4 69.84 2.11
 6 15 4 70 2.22
 -7 15 4 0.65 1.34
 7 15 4 1.23 1.27
 -8 15 4 2.91 1.38
 8 15 4 4.22 1.29
 -9 15 4 8.57 1.61
 9 15 4 10.13 1.66
 -10 15 4 29.87 2.09
 10 15 4 28.66 1.96
 -11 15 4 2.76 1.78
 11 15 4 3.83 2.1
 0 16 4 216.94 4.19
 -1 16 4 22.1 1.42
 1 16 4 24.38 1.61
 -2 16 4 18.51 1.75
 2 16 4 19.83 1.79
 -3 16 4 66.07 2.25
 3 16 4 65.53 2.16
 -4 16 4 35.72 1.72
 4 16 4 32.34 1.52
 -5 16 4 2.51 1.39
 5 16 4 3.51 1.67
 -6 16 4 23.41 1.81
 6 16 4 25.53 1.81
 -7 16 4 12.05 1.78
 7 16 4 15.23 1.65
 -8 16 4 72.66 2.62
 8 16 4 72.06 2.43
 -9 16 4 22.64 2.11
 9 16 4 16.68 1.94
 -10 16 4 14.11 3.51
 10 16 4 7.84 4.25
 0 17 4 0.91 1.47
 -1 17 4 28.16 2.12
 1 17 4 25.96 2.05
 -2 17 4 6.09 1.69
 2 17 4 9.79 1.74
 -3 17 4 12.78 1.87
 3 17 4 16.25 1.83
 -4 17 4 66.14 2.46
 4 17 4 70.64 2.61
 -5 17 4 7.22 1.61
 5 17 4 7.27 1.87
 -6 17 4 68.59 2.63
 6 17 4 70.18 2.75
 -7 17 4 20.7 2.36
 7 17 4 22.03 2.29
 0 18 4 19.51 2.51
 -1 18 4 35.31 2.55
 1 18 4 36.71 2.64
 -2 18 4 145.09 4.12
 2 18 4 154.18 4.59
 -3 18 4 6.65 2.39
 3 18 4 3.96 2.23
 -4 18 4 47.43 3.2
 4 18 4 49.6 3.58
 0 0 5 0.09 0.16
 1 0 5 888.63 13.33
 2 0 5 629.9 9.47
 3 0 5 264.48 4.05
 4 0 5 332.26 5.04
 5 0 5 7.46 0.34
 6 0 5 58.89 1.06
 7 0 5 223.05 3.49
 8 0 5 22.37 0.61
 9 0 5 34.18 0.85
 10 0 5 39.96 0.95
 11 0 5 15.57 0.65
 12 0 5 18.88 0.71
 13 0 5 231.39 4.24
 14 0 5 19.83 0.88
 15 0 5 42.88 1.23
 16 0 5 128.54 2.7
 17 0 5 30 1.81
 18 0 5 18.71 1.83
 19 0 5 18.04 2.1
 0 1 5 776.03 11.64
 -1 1 5 250.73 3.81
 1 1 5 251.32 3.81
 -2 1 5 857.63 13.11
 2 1 5 854.77 12.83
 -3 1 5 1243.31 18.88
 3 1 5 1218.23 18.25
 -4 1 5 346.6 5.25
 4 1 5 341.24 5.17
 -5 1 5 302.03 4.62
 5 1 5 299.05 4.66
 -6 1 5 465.78 7.06
 6 1 5 463.84 7.01
 -7 1 5 219.85 3.45
 7 1 5 229.97 3.57
 -8 1 5 19.08 0.63
 8 1 5 18.03 0.62
 -9 1 5 119.65 2
 9 1 5 120.55 1.99
 -10 1 5 131.69 2.28
 10 1 5 127.38 2.14
 -11 1 5 431.15 6.62
 11 1 5 424.47 6.5
 -12 1 5 13.26 0.65
 12 1 5 11.42 0.64
 -13 1 5 60.34 1.45
 13 1 5 58.17 1.33
 -14 1 5 270.16 4.9
 14 1 5 287.46 5.22
 -15 1 5 18.72 1.05
 15 1 5 21.16 1.07
 -16 1 5 80.31 2.25
 16 1 5 81.34 2.19
 -17 1 5 9.42 1.33
 17 1 5 13.44 1.6
 -18 1 5 14.07 1.95
 18 1 5 10.04 1.69
 -19 1 5 6.84 2.06
 19 1 5 8.15 1.94
 0 2 5 1824.71 27.83
 -1 2 5 262.17 3.98
 1 2 5 251.1 3.83
 -2 2 5 573.6 9.96
 2 2 5 565.94 9.87
 -3 2 5 335.11 5.91
 3 2 5 336.38 5.93
 -4 2 5 279.49 4.25
 4 2 5 284.79 4.35
 -5 2 5 122.92 1.98
 5 2 5 121.52 1.95
 -6 2 5 319.24 4.87
 6 2 5 323.97 4.95
 -7 2 5 1.08 0.22
 7 2 5 1.89 0.31
 -8 2 5 222.59 3.51
 8 2 5 225.74 3.55
 -9 2 5 127.86 2.15
 9 2 5 127.44 2.23
 -10 2 5 77.49 1.42
 10 2 5 79.38 1.45
 -11 2 5 204.96 3.28
 11 2 5 205.3 3.42
 -12 2 5 97.13 1.81
 12 2 5 99.38 1.79
 -13 2 5 74.42 1.76
 13 2 5 75.72 1.69
 -14 2 5 18.39 0.82
 14 2 5 19.85 0.94
 -15 2 5 40.65 1.26
 15 2 5 37.04 1.27
 -16 2 5 1.67 0.86
 16 2 5 0.46 0.86
 -17 2 5 98.28 2.61
 17 2 5 97.82 2.59
 -18 2 5 24.61 1.91
 18 2 5 22.78 1.83
 -19 2 5 29.78 2.56
 19 2 5 27.82 2.36
 0 3 5 33.95 0.66
 -1 3 5 7.56 0.27
 1 3 5 7.7 0.27
 -2 3 5 17.16 0.62
 2 3 5 17.75 0.62
 -3 3 5 47.35 1.11
 3 3 5 50.19 1.09
 -4 3 5 163.5 2.99
 4 3 5 161.5 2.97
 -5 3 5 1021.97 15.25
 5 3 5 998.43 14.91
 -6 3 5 489.38 7.4
 6 3 5 480.63 7.24
 -7 3 5 243.72 3.79
 7 3 5 235.19 3.66
 -8 3 5 440.05 6.7
 8 3 5 431.28 6.56
 -9 3 5 93.91 1.63
 9 3 5 96.53 1.68
 -10 3 5 137.36 2.29
 10 3 5 129.76 2.18
 -11 3 5 29.83 0.86
 11 3 5 27.07 0.82
 -12 3 5 66.49 1.3
 12 3 5 67.11 1.32
 -13 3 5 0.61 0.43
 13 3 5 1.16 0.43
 -14 3 5 3.25 0.67
 14 3 5 1.69 0.63
 -15 3 5 50.85 1.61
 15 3 5 47.55 1.44
 -16 3 5 17 1.35
 16 3 5 21.7 1.38
 -17 3 5 182.54 4.02
 17 3 5 178.69 4.19
 -18 3 5 44.12 2.11
 18 3 5 45.44 2.41
 -19 3 5 19.89 2.22
 19 3 5 26.11 2.56
 0 4 5 357.02 5.39
 -1 4 5 34.04 0.65
 1 4 5 33.69 0.66
 -2 4 5 166.7 3.05
 2 4 5 173 3.13
 -3 4 5 105 2.02
 3 4 5 104.97 1.98
 -4 4 5 4.5 0.48
 4 4 5 4.7 0.48
 -5 4 5 597.4 10.41
 5 4 5 600.08 10.4
 -6 4 5 720.59 10.8
 6 4 5 711.72 10.68
 -7 4 5 311.69 4.8
 7 4 5 311.58 4.99
 -8 4 5 44.68 0.95
 8 4 5 44.76 0.98
 -9 4 5 48.41 1
 9 4 5 48.72 1.03
 -10 4 5 74.73 1.42
 10 4 5 75.94 1.4
 -11 4 5 30.82 0.83
 11 4 5 30.07 0.83
 -12 4 5 72.35 1.54
 12 4 5 67.78 1.4
 -13 4 5 65.74 1.53
 13 4 5 68.26 1.62
 -14 4 5 29.85 1.02
 14 4 5 30.6 1.02
 -15 4 5 26.42 1.26
 15 4 5 24.71 1.14
 -16 4 5 39.58 1.69
 16 4 5 36.55 1.84
 -17 4 5 7.59 1.45
 17 4 5 10.36 1.6
 -18 4 5 69.62 2.58
 18 4 5 67.12 2.76
 -19 4 5 10.9 2.92
 19 4 5 4.05 2.63
 0 5 5 0.2 0.19
 -1 5 5 703.19 10.56
 1 5 5 690.84 10.37
 -2 5 5 462.1 7.08
 2 5 5 461.59 6.96
 -3 5 5 785.31 13.73
 3 5 5 813.8 14.07
 -4 5 5 291.64 5.22
 4 5 5 292.77 5.22
 -5 5 5 36.77 0.97
 5 5 5 35.32 0.97
 -6 5 5 32.21 0.79
 6 5 5 33.19 0.72
 -7 5 5 243.44 3.8
 7 5 5 247.41 3.85
 -8 5 5 59.79 1.16
 8 5 5 59.25 1.2
 -9 5 5 52.57 1.12
 9 5 5 51.64 1.06
 -10 5 5 94.13 1.67
 10 5 5 96.32 1.78
 -11 5 5 119.02 2.1
 11 5 5 115.74 2.15
 -12 5 5 1.26 0.45
 12 5 5 2.09 0.49
 -13 5 5 23.54 1.02
 13 5 5 23.14 0.93
 -14 5 5 32.24 1.28
 14 5 5 32.08 1.27
 -15 5 5 14.19 1.28
 15 5 5 13.09 1.13
 -16 5 5 17.04 1.33
 16 5 5 17.59 1.57
 -17 5 5 49.54 1.97
 17 5 5 47.75 1.88
 -18 5 5 40.43 2.24
 18 5 5 42.35 2.45
 0 6 5 471.91 7.12
 -1 6 5 277.94 4.26
 1 6 5 272.65 4.19
 -2 6 5 696.86 10.45
 2 6 5 675.63 10.2
 -3 6 5 470.06 7.1
 3 6 5 469 7.08
 -4 6 5 13.78 0.45
 4 6 5 12.59 0.39
 -5 6 5 235.16 3.65
 5 6 5 233.42 3.65
 -6 6 5 40.82 0.85
 6 6 5 40.72 0.88
 -7 6 5 31.26 0.76
 7 6 5 30.91 0.75
 -8 6 5 42.98 0.93
 8 6 5 43.59 0.94
 -9 6 5 142.06 2.46
 9 6 5 138.79 2.28
 -10 6 5 91.9 1.71
 10 6 5 94.26 1.7
 -11 6 5 51.9 1.13
 11 6 5 51.9 1.16
 -12 6 5 84.39 1.79
 12 6 5 88.06 1.98
 -13 6 5 60.49 1.71
 13 6 5 60.12 1.6
 -14 6 5 24.2 1.2
 14 6 5 21.71 1.17
 -15 6 5 16.78 1.19
 15 6 5 16.78 1.28
 -16 6 5 23.18 1.49
 16 6 5 22.2 1.42
 -17 6 5 19.6 1.66
 17 6 5 20.05 1.81
 -18 6 5 21.41 2.09
 18 6 5 19.49 1.98
 0 7 5 33.53 0.78
 -1 7 5 35 0.78
 1 7 5 33.91 0.77
 -2 7 5 341.61 5.22
 2 7 5 339.84 5.2
 -3 7 5 308.66 4.76
 3 7 5 301.14 4.62
 -4 7 5 115.63 1.91
 4 7 5 113.09 1.92
 -5 7 5 14.44 0.51
 5 7 5 12.4 0.48
 -6 7 5 71.26 1.31
 6 7 5 67.56 1.25
 -7 7 5 86.03 1.55
 7 7 5 87.04 1.51
 -8 7 5 123.91 2.09
 8 7 5 121.15 2.04
 -9 7 5 153.35 2.52
 9 7 5 159.02 2.58
 -10 7 5 43.47 1.01
 10 7 5 42.8 0.96
 -11 7 5 42.62 1.15
 11 7 5 40.37 1
 -12 7 5 36.37 1.23
 12 7 5 36.53 1.22
 -13 7 5 111.27 2.58
 13 7 5 113.47 2.54
 -14 7 5 48.18 1.52
 14 7 5 48.5 1.55
 -15 7 5 106.04 2.58
 15 7 5 112.86 2.75
 -16 7 5 16.11 1.46
 16 7 5 14.3 1.52
 -17 7 5 3.5 1.49
 17 7 5 2.79 1.87
 -18 7 5 50.64 3.05
 18 7 5 67.42 4.4
 0 8 5 28.03 0.7
 -1 8 5 190.83 3.11
 1 8 5 191.63 3.03
 -2 8 5 32.33 0.8
 2 8 5 31.91 0.76
 -3 8 5 538.22 8.16
 3 8 5 533.94 8.24
 -4 8 5 81.16 1.46
 4 8 5 79.77 1.54
 -5 8 5 38.92 0.91
 5 8 5 37.76 0.88
 -6 8 5 51.7 1.06
 6 8 5 50.57 1.01
 -7 8 5 1.51 0.34
 7 8 5 1.51 0.43
 -8 8 5 138.01 2.35
 8 8 5 137.05 2.28
 -9 8 5 10.02 0.55
 9 8 5 9.33 0.6
 -10 8 5 30.78 0.87
 10 8 5 32.3 0.87
 -11 8 5 7.06 0.74
 11 8 5 7.78 0.69
 -12 8 5 35.05 1.2
 12 8 5 34.39 1.13
 -13 8 5 47.27 1.67
 13 8 5 48.5 1.49
 -14 8 5 150.6 3.3
 14 8 5 146.71 3.47
 -15 8 5 21.14 1.55
 15 8 5 22.05 1.51
 -16 8 5 8.53 1.6
 16 8 5 8.57 1.63
 -17 8 5 17.57 2.09
 17 8 5 18.96 1.97
 0 9 5 187.81 3.01
 -1 9 5 52.5 1.13
 1 9 5 51.52 1.18
 -2 9 5 105.55 2
 2 9 5 105.45 1.84
 -3 9 5 121.42 2.06
 3 9 5 119.94 2.1
 -4 9 5 27.44 0.73
 4 9 5 27.14 0.76
 -5 9 5 110.1 1.92
 5 9 5 107.62 1.85
 -6 9 5 1.83 0.4
 6 9 5 1.74 0.43
 -7 9 5 128.74 2.18
 7 9 5 128.92 2.2
 -8 9 5 245.24 3.85
 8 9 5 239.85 4.06
 -9 9 5 286.5 5
 9 9 5 292.98 4.88
 -10 9 5 25.24 0.91
 10 9 5 26.26 0.9
 -11 9 5 37.15 1.22
 11 9 5 37.57 1.24
 -12 9 5 81.22 2.15
 12 9 5 84.29 2.06
 -13 9 5 41.86 1.63
 13 9 5 39.56 1.51
 -14 9 5 22.66 1.48
 14 9 5 23.21 1.43
 -15 9 5 18.99 1.53
 15 9 5 19.5 1.54
 -16 9 5 12.81 2.09
 16 9 5 14.1 1.78
 -17 9 5 13.15 2.91
 17 9 5 6.93 2.82
 0 10 5 0.71 0.4
 -1 10 5 154.12 2.54
 1 10 5 152.27 2.5
 -2 10 5 66.91 1.42
 2 10 5 63.01 1.26
 -3 10 5 17.66 0.65
 3 10 5 17.58 0.65
 -4 10 5 21.23 0.73
 4 10 5 19.68 0.71
 -5 10 5 87.54 1.61
 5 10 5 82.8 1.53
 -6 10 5 240.69 3.8
 6 10 5 242.68 3.84
 -7 10 5 58.18 1.17
 7 10 5 60.13 1.24
 -8 10 5 157.48 2.8
 8 10 5 159.24 2.8
 -9 10 5 83.21 1.69
 9 10 5 80.01 1.6
 -10 10 5 38.24 1.21
 10 10 5 39.86 1.21
 -11 10 5 72.15 1.86
 11 10 5 66.51 1.67
 -12 10 5 105.14 2.45
 12 10 5 110.43 2.56
 -13 10 5 13.99 1.29
 13 10 5 12.97 1.18
 -14 10 5 13.77 1.36
 14 10 5 14.96 1.59
 -15 10 5 42.12 1.99
 15 10 5 44.71 1.99
 -16 10 5 2.84 2.42
 16 10 5 3.63 1.97
 0 11 5 55.28 1.13
 -1 11 5 11.4 0.62
 1 11 5 10.59 0.67
 -2 11 5 88.66 1.62
 2 11 5 85.58 1.71
 -3 11 5 127.95 2.18
 3 11 5 125.35 2.13
 -4 11 5 148.12 2.47
 4 11 5 152.09 2.53
 -5 11 5 30.72 0.88
 5 11 5 27.42 0.94
 -6 11 5 34.15 1
 6 11 5 31.85 0.89
 -7 11 5 76.83 1.67
 7 11 5 74.11 1.53
 -8 11 5 15.12 0.77
 8 11 5 14.43 0.73
 -9 11 5 65.8 1.73
 9 11 5 61.15 1.58
 -10 11 5 23.03 1.17
 10 11 5 23.74 1.08
 -11 11 5 196.04 4.11
 11 11 5 189.99 4.11
 -12 11 5 21.6 1.38
 12 11 5 21.45 1.3
 -13 11 5 77.18 2.28
 13 11 5 77.3 2.35
 -14 11 5 30.46 1.8
 14 11 5 32.02 2
 -15 11 5 34.94 2.24
 15 11 5 37.53 2.2
 0 12 5 131.98 2.35
 -1 12 5 3.48 0.49
 1 12 5 4.89 0.66
 -2 12 5 10.43 0.66
 2 12 5 13.22 0.69
 -3 12 5 37.17 1.05
 3 12 5 36.93 1.03
 -4 12 5 114.11 2.11
 4 12 5 115.48 2.17
 -5 12 5 291 4.9
 5 12 5 277.93 5.02
 -6 12 5 27.34 0.96
 6 12 5 25.96 0.9
 -7 12 5 35.21 1.13
 7 12 5 34.15 1.13
 -8 12 5 7.72 0.99
 8 12 5 6.64 0.76
 -9 12 5 51.95 1.64
 9 12 5 51.98 1.5
 -10 12 5 9.46 1.17
 10 12 5 11.4 1.09
 -11 12 5 150.93 3.34
 11 12 5 153.45 3.44
 -12 12 5 105.05 2.67
 12 12 5 103.26 2.7
 -13 12 5 7.9 1.7
 13 12 5 3.48 1.6
 -14 12 5 18.58 1.92
 14 12 5 18.75 1.86
 0 13 5 58.17 1.45
 -1 13 5 36.59 1.29
 1 13 5 38.65 1.24
 -2 13 5 4.26 0.72
 2 13 5 4.9 0.69
 -3 13 5 135.88 2.71
 3 13 5 128.67 2.58
 -4 13 5 52.8 1.46
 4 13 5 51.5 1.49
 -5 13 5 197.98 3.74
 5 13 5 203.56 3.86
 -6 13 5 0.5 0.69
 6 13 5 0.88 0.71
 -7 13 5 31.51 1.34
 7 13 5 32.9 1.31
 -8 13 5 2.27 0.75
 8 13 5 2.85 0.82
 -9 13 5 108.79 2.67
 9 13 5 105.23 2.54
 -10 13 5 3.06 1.14
 10 13 5 0.8 1.24
 -11 13 5 35.33 1.81
 11 13 5 36.64 1.66
 -12 13 5 59.93 2.2
 12 13 5 60.94 2.15
 -13 13 5 14.27 1.84
 13 13 5 13.89 1.79
 0 14 5 1.35 0.71
 -1 14 5 6.69 0.93
 1 14 5 6.6 0.87
 -2 14 5 37.88 1.18
 2 14 5 36.96 1.29
 -3 14 5 34.69 1.29
 3 14 5 35.95 1.21
 -4 14 5 51.97 1.51
 4 14 5 55.45 1.68
 -5 14 5 26.6 1.3
 5 14 5 25.91 1.31
 -6 14 5 40.96 1.65
 6 14 5 40.41 1.62
 -7 14 5 28.75 1.52
 7 14 5 26.41 1.33
 -8 14 5 20.51 1.39
 8 14 5 19.8 1.34
 -9 14 5 20.85 1.38
 9 14 5 20.67 1.38
 -10 14 5 19.94 1.58
 10 14 5 17.99 1.55
 -11 14 5 2.83 1.57
 11 14 5 1.26 1.52
 -12 14 5 77.96 2.89
 12 14 5 78.2 2.61
 0 15 5 159.45 3.25
 -1 15 5 165.37 3.33
 1 15 5 162.56 3.25
 -2 15 5 50.53 1.55
 2 15 5 47.72 1.53
 -3 15 5 22.14 1.19
 3 15 5 21.09 1.28
 -4 15 5 5.94 1.11
 4 15 5 9.29 1.32
 -5 15 5 9.14 1.24
 5 15 5 10.76 1.35
 -6 15 5 50.06 1.91
 6 15 5 44.74 1.76
 -7 15 5 38.64 1.78
 7 15 5 36.59 1.7
 -8 15 5 129.63 3.15
 8 15 5 130.62 3.34
 -9 15 5 2.09 1.59
 9 15 5 3.16 1.6
 -10 15 5 4.56 1.74
 10 15 5 2.73 1.58
 -11 15 5 36.71 2.99
 11 15 5 33.73 2.66
 0 16 5 38.8 1.56
 -1 16 5 33.28 1.61
 1 16 5 33.75 1.62
 -2 16 5 162.6 3.78
 2 16 5 163.84 3.7
 -3 16 5 21.95 1.47
 3 16 5 22.95 1.55
 -4 16 5 16.74 1.53
 4 16 5 18.11 1.51
 -5 16 5 11.18 1.51
 5 16 5 14.35 1.83
 -6 16 5 223.52 5.01
 6 16 5 223.12 4.92
 -7 16 5 37.54 2.15
 7 16 5 42.28 2.26
 -8 16 5 3.91 1.82
 8 16 5 5.32 2
 -9 16 5 6.75 2.02
 9 16 5 4.25 2.15
 0 17 5 33.19 2.47
 -1 17 5 35.35 1.86
 1 17 5 41.57 2.25
 -2 17 5 38 1.89
 2 17 5 38.95 1.96
 -3 17 5 5.22 1.56
 3 17 5 6.86 1.8
 -4 17 5 82.96 2.78
 4 17 5 83.21 2.86
 -5 17 5 63.13 2.65
 5 17 5 62.63 2.48
 -6 17 5 15.07 2.15
 6 17 5 8.94 1.9
 -7 17 5 1.35 2.98
 7 17 5 4.86 2.3
 0 18 5 177.29 4.79
 -1 18 5 9.38 2.61
 1 18 5 8.09 2.6
 -2 18 5 4.62 2.22
 2 18 5 6.52 2.57
 -3 18 5 7.15 2.38
 3 18 5 9.85 3.09
 0 0 6 1.22 0.29
 1 0 6 14.16 0.39
 2 0 6 859.13 12.88
 3 0 6 1401.66 20.89
 4 0 6 1193.26 17.86
 5 0 6 0.2 0.19
 6 0 6 20.14 0.54
 7 0 6 1.5 0.3
 8 0 6 6.01 0.48
 9 0 6 0.38 0.33
 10 0 6 95.3 1.68
 11 0 6 24.29 0.85
 12 0 6 73.61 1.4
 13 0 6 2.29 0.52
 14 0 6 44.56 1.26
 15 0 6 110.29 2.32
 16 0 6 1.8 0.84
 17 0 6 8.48 1.32
 18 0 6 67.58 2.8
 19 0 6 5.25 2.52
 0 1 6 35.57 0.67
 -1 1 6 914.62 13.68
 1 1 6 918.5 13.75
 -2 1 6 137.8 2.18
 2 1 6 135.77 2.15
 -3 1 6 619.02 9.33
 3 1 6 618.46 9.29
 -4 1 6 1.93 0.27
 4 1 6 1.38 0.24
 -5 1 6 1.1 0.19
 5 1 6 1 0.21
 -6 1 6 3.57 0.37
 6 1 6 3.53 0.39
 -7 1 6 109.57 1.81
 7 1 6 105.39 1.75
 -8 1 6 15.18 0.58
 8 1 6 15.36 0.57
 -9 1 6 292.26 4.53
 9 1 6 288.65 4.64
 -10 1 6 2.09 0.43
 10 1 6 2.83 0.41
 -11 1 6 39.68 0.97
 11 1 6 40.44 0.95
 -12 1 6 193.01 3.12
 12 1 6 192.48 3.12
 -13 1 6 136.79 2.66
 13 1 6 139.6 2.74
 -14 1 6 59.49 1.47
 14 1 6 57.79 1.48
 -15 1 6 32.19 1.21
 15 1 6 32.4 1.17
 -16 1 6 81.09 2.32
 16 1 6 76.84 2
 -17 1 6 48.42 2.18
 17 1 6 47.15 1.94
 -18 1 6 4.47 2.4
 18 1 6 1.11 2.04
 -19 1 6 12.57 2.34
 19 1 6 14.63 2.46
 0 2 6 538.62 8.11
 -1 2 6 1521.64 22.71
 1 2 6 1488.56 24.2
 -2 2 6 1356.88 20.32
 2 2 6 1342.6 20.07
 -3 2 6 309.45 5.48
 3 2 6 308.51 5.84
 -4 2 6 322.59 4.92
 4 2 6 321.72 4.9
 -5 2 6 146.48 2.32
 5 2 6 143.96 2.29
 -6 2 6 167.77 2.64
 6 2 6 168.93 2.7
 -7 2 6 756.02 11.35
 7 2 6 741.62 11.13
 -8 2 6 137.9 2.29
 8 2 6 141.62 2.33
 -9 2 6 37.47 0.86
 9 2 6 36.47 0.81
 -10 2 6 197.9 3.17
 10 2 6 193.1 3.37
 -11 2 6 27.38 0.81
 11 2 6 26.85 0.8
 -12 2 6 60.84 1.3
 12 2 6 61.48 1.32
 -13 2 6 9.17 0.69
 13 2 6 9.93 0.71
 -14 2 6 18.49 0.88
 14 2 6 18.91 0.97
 -15 2 6 82.1 1.89
 15 2 6 84.37 1.94
 -16 2 6 20.75 1.36
 16 2 6 20.33 1.34
 -17 2 6 6.96 1.37
 17 2 6 7.98 1.43
 -18 2 6 3.5 1.82
 18 2 6 5.32 1.71
 -19 2 6 28.09 2.73
 19 2 6 29.26 3.15
 0 3 6 166.48 2.58
 -1 3 6 596.16 8.92
 1 3 6 597.27 8.97
 -2 3 6 428.61 7.51
 2 3 6 435.52 7.61
 -3 3 6 135.52 2.54
 3 3 6 132.16 2.5
 -4 3 6 1034.53 18.46
 4 3 6 1016.05 17.55
 -5 3 6 226.88 4.11
 5 3 6 231.93 4.16
 -6 3 6 345.63 5.26
 6 3 6 351.09 5.36
 -7 3 6 500.47 7.58
 7 3 6 496.21 7.67
 -8 3 6 166.11 2.69
 8 3 6 174.3 2.8
 -9 3 6 31.77 0.83
 9 3 6 32.75 0.81
 -10 3 6 62.43 1.27
 10 3 6 61.22 1.2
 -11 3 6 131.11 2.22
 11 3 6 135.07 2.26
 -12 3 6 32.5 1.03
 12 3 6 30.17 0.95
 -13 3 6 49.81 1.3
 13 3 6 49.88 1.41
 -14 3 6 0.76 0.7
 14 3 6 0.78 0.56
 -15 3 6 155.93 3.38
 15 3 6 161.89 3.49
 -16 3 6 31.86 1.56
 16 3 6 33.77 1.47
 -17 3 6 16.23 1.6
 17 3 6 18.86 1.55
 -18 3 6 11.52 1.92
 18 3 6 12.71 1.76
 -19 3 6 33.03 3.12
 19 3 6 39.52 5.39
 0 4 6 45.21 0.83
 -1 4 6 158.43 2.49
 1 4 6 161.36 2.53
 -2 4 6 2.06 0.39
 2 4 6 1.38 0.26
 -3 4 6 52.69 1.16
 3 4 6 54.91 1.2
 -4 4 6 123.78 2.36
 4 4 6 120.17 2.31
 -5 4 6 112.58 2.19
 5 4 6 113.27 2.22
 -6 4 6 202.28 3.73
 6 4 6 208.5 3.8
 -7 4 6 108.47 1.81
 7 4 6 107.06 1.81
 -8 4 6 44.54 0.92
 8 4 6 42.51 0.9
 -9 4 6 8.79 0.51
 9 4 6 7.23 0.49
 -10 4 6 84.32 1.52
 10 4 6 84.65 1.55
 -11 4 6 26.87 0.81
 11 4 6 27.09 0.79
 -12 4 6 285.75 5.17
 12 4 6 286.65 5.16
 -13 4 6 9.68 0.75
 13 4 6 11.69 0.77
 -14 4 6 30.17 1.23
 14 4 6 30.43 1.07
 -15 4 6 1.29 0.85
 15 4 6 0.99 0.78
 -16 4 6 88.4 2.45
 16 4 6 85.02 2.24
 -17 4 6 22.94 1.56
 17 4 6 22.34 1.68
 -18 4 6 37.27 1.98
 18 4 6 36.24 2.01
 0 5 6 34.66 0.71
 -1 5 6 135.15 2.17
 1 5 6 136.11 2.19
 -2 5 6 120.56 2.31
 2 5 6 120.37 2.34
 -3 5 6 812.31 14.11
 3 5 6 824.05 14.25
 -4 5 6 25.93 0.8
 4 5 6 26.56 0.78
 -5 5 6 146.99 2.77
 5 5 6 145.41 2.75
 -6 5 6 131.31 2.52
 6 5 6 131.76 2.53
 -7 5 6 212.58 3.92
 7 5 6 217.84 4.18
 -8 5 6 3.99 0.39
 8 5 6 4.03 0.36
 -9 5 6 85.34 1.55
 9 5 6 84.13 1.58
 -10 5 6 110.96 1.9
 10 5 6 108.36 1.86
 -11 5 6 116.59 2.03
 11 5 6 117.69 2.01
 -12 5 6 195.44 3.72
 12 5 6 196.07 3.67
 -13 5 6 17.19 0.9
 13 5 6 18.81 0.89
 -14 5 6 12.6 1.06
 14 5 6 13.89 1.01
 -15 5 6 28.9 1.42
 15 5 6 26.45 1.24
 -16 5 6 40.78 1.71
 16 5 6 40.66 1.76
 -17 5 6 94.69 2.66
 17 5 6 86.41 2.49
 -18 5 6 56.27 2.35
 18 5 6 54.31 2.26
 0 6 6 15 0.46
 -1 6 6 49.64 0.94
 1 6 6 48.52 0.94
 -2 6 6 67.27 1.2
 2 6 6 70.6 1.35
 -3 6 6 243.83 4.44
 3 6 6 242.86 4.38
 -4 6 6 164.59 3.08
 4 6 6 158.35 3.01
 -5 6 6 38.14 1.06
 5 6 6 37.78 0.99
 -6 6 6 42.06 1.15
 6 6 6 41.47 1.09
 -7 6 6 15.64 0.81
 7 6 6 16.05 0.8
 -8 6 6 22.37 0.65
 8 6 6 22.26 0.66
 -9 6 6 168.85 2.76
 9 6 6 165.28 2.74
 -10 6 6 145.12 2.41
 10 6 6 147.22 2.48
 -11 6 6 26.56 0.85
 11 6 6 27.2 0.82
 -12 6 6 0.15 0.51
 12 6 6 0.74 0.51
 -13 6 6 8.99 0.99
 13 6 6 8.83 0.81
 -14 6 6 5.72 0.89
 14 6 6 4.75 0.87
 -15 6 6 117.37 2.83
 15 6 6 122.19 2.94
 -16 6 6 43.31 1.74
 16 6 6 42.73 1.71
 -17 6 6 12.07 1.71
 17 6 6 9.98 1.71
 -18 6 6 24.65 2.43
 18 6 6 32.19 2.67
 0 7 6 382.41 5.84
 -1 7 6 347.24 5.3
 1 7 6 342.96 5.25
 -2 7 6 67.45 1.24
 2 7 6 70.78 1.26
 -3 7 6 158.46 2.53
 3 7 6 157.64 2.56
 -4 7 6 225.95 4.14
 4 7 6 218.25 4.01
 -5 7 6 20.48 0.89
 5 7 6 19.48 0.83
 -6 7 6 41.67 1.19
 6 7 6 38.05 1.08
 -7 7 6 258.51 4.79
 7 7 6 246.16 4.65
 -8 7 6 157.32 3.08
 8 7 6 157.92 3.01
 -9 7 6 30.22 0.83
 9 7 6 31.73 0.78
 -10 7 6 160.11 2.64
 10 7 6 156.56 2.62
 -11 7 6 138 2.78
 11 7 6 143.45 2.8
 -12 7 6 98.08 2.24
 12 7 6 102.66 2.31
 -13 7 6 125.16 2.79
 13 7 6 119.01 2.67
 -14 7 6 8.47 1.05
 14 7 6 9.91 0.98
 -15 7 6 27.55 1.44
 15 7 6 30.84 1.54
 -16 7 6 41.83 2
 16 7 6 46 1.97
 -17 7 6 80.73 2.73
 17 7 6 83.29 2.75
 0 8 6 87.67 1.53
 -1 8 6 193.34 3.09
 1 8 6 200.62 3.17
 -2 8 6 43.51 0.92
 2 8 6 44.03 0.92
 -3 8 6 2.11 0.34
 3 8 6 2.27 0.34
 -4 8 6 46.3 0.95
 4 8 6 43.95 0.9
 -5 8 6 118.24 2.36
 5 8 6 114.56 2.28
 -6 8 6 79.03 1.78
 6 8 6 73.12 1.65
 -7 8 6 39.28 1.17
 7 8 6 37.53 1.1
 -8 8 6 80.28 1.83
 8 8 6 77.85 1.72
 -9 8 6 96.13 1.68
 9 8 6 100 1.79
 -10 8 6 65.78 1.58
 10 8 6 64.02 1.27
 -11 8 6 52.43 1.46
 11 8 6 54.58 1.45
 -12 8 6 27.09 1.13
 12 8 6 28.36 1.07
 -13 8 6 8.86 0.95
 13 8 6 7.34 0.95
 -14 8 6 66.56 1.96
 14 8 6 69.78 2
 -15 8 6 96.14 2.51
 15 8 6 101.1 2.56
 -16 8 6 70.9 2.47
 16 8 6 77.13 2.54
 -17 8 6 23.41 2.39
 17 8 6 22.39 2.15
 0 9 6 134.73 2.24
 -1 9 6 30.29 0.79
 1 9 6 31.93 0.86
 -2 9 6 13.05 0.56
 2 9 6 13.08 0.53
 -3 9 6 361.35 5.58
 3 9 6 351.75 5.56
 -4 9 6 11.08 0.51
 4 9 6 9.57 0.49
 -5 9 6 25.48 0.69
 5 9 6 23.89 0.67
 -6 9 6 124.77 2.09
 6 9 6 121.67 2.11
 -7 9 6 48.09 1.27
 7 9 6 46.38 1.07
 -8 9 6 98.22 1.7
 8 9 6 99.99 1.72
 -9 9 6 7.22 0.54
 9 9 6 8.48 0.5
 -10 9 6 123.81 2.66
 10 9 6 126.52 2.72
 -11 9 6 218.41 4.48
 11 9 6 218.22 4.39
 -12 9 6 124.01 2.8
 12 9 6 123.48 2.71
 -13 9 6 94.71 2.36
 13 9 6 100.4 2.51
 -14 9 6 26 1.42
 14 9 6 28.45 1.66
 -15 9 6 26.78 1.58
 15 9 6 26.39 1.74
 -16 9 6 17.37 2.14
 16 9 6 20.84 1.93
 0 10 6 5.34 0.48
 -1 10 6 355.65 5.71
 1 10 6 352.76 5.55
 -2 10 6 23.64 0.75
 2 10 6 24.54 0.76
 -3 10 6 11.53 0.55
 3 10 6 10.33 0.55
 -4 10 6 54.93 1.12
 4 10 6 52.64 1.09
 -5 10 6 49.11 1.08
 5 10 6 49.98 1.11
 -6 10 6 113.73 2.05
 6 10 6 116.16 2.12
 -7 10 6 26.61 0.78
 7 10 6 25.88 0.74
 -8 10 6 32.92 0.97
 8 10 6 33.47 0.95
 -9 10 6 16.8 0.78
 9 10 6 18.28 0.79
 -10 10 6 50.09 1.38
 10 10 6 51.79 1.4
 -11 10 6 29.71 1.13
 11 10 6 29.98 1.13
 -12 10 6 121.35 2.87
 12 10 6 123.5 3.2
 -13 10 6 30.68 1.34
 13 10 6 28.49 1.4
 -14 10 6 14.62 1.45
 14 10 6 13.94 1.55
 -15 10 6 19.31 1.78
 15 10 6 19.84 1.68
 -16 10 6 21.91 3.33
 16 10 6 18.14 3.05
 0 11 6 4.76 0.56
 -1 11 6 241.6 4.02
 1 11 6 240.53 4.07
 -2 11 6 13.44 0.62
 2 11 6 14.7 0.67
 -3 11 6 80.44 1.54
 3 11 6 83.95 1.58
 -4 11 6 41.94 1.02
 4 11 6 40.1 1.01
 -5 11 6 200.01 3.44
 5 11 6 206.59 3.64
 -6 11 6 82.67 1.72
 6 11 6 78.92 1.67
 -7 11 6 63.78 1.45
 7 11 6 63.94 1.42
 -8 11 6 2.96 0.64
 8 11 6 3.39 0.55
 -9 11 6 25.57 0.97
 9 11 6 23.88 0.9
 -10 11 6 17.8 0.95
 10 11 6 18.09 0.86
 -11 11 6 25.29 1.15
 11 11 6 25.72 1.27
 -12 11 6 2.9 0.99
 12 11 6 3.36 1.07
 -13 11 6 55.71 1.8
 13 11 6 59.79 2
 -14 11 6 0.89 1.42
 14 11 6 1.2 1.3
 -15 11 6 3.96 2.69
 15 11 6 4.31 2.01
 0 12 6 41.46 1.15
 -1 12 6 49.08 1.28
 1 12 6 47.33 1.24
 -2 12 6 375.63 6.8
 2 12 6 370.1 6.76
 -3 12 6 23.1 0.93
 3 12 6 19.9 0.81
 -4 12 6 195.73 3.99
 4 12 6 186.84 3.64
 -5 12 6 10.51 0.77
 5 12 6 9.2 0.68
 -6 12 6 13.08 0.78
 6 12 6 12.38 0.78
 -7 12 6 155.7 3.3
 7 12 6 152.93 2.95
 -8 12 6 58.86 1.56
 8 12 6 59.95 1.59
 -9 12 6 33.45 1.19
 9 12 6 34.58 1.2
 -10 12 6 3.71 0.84
 10 12 6 3.74 0.89
 -11 12 6 28.4 2
 11 12 6 35.33 2.36
 -12 12 6 77.48 3.09
 12 12 6 76.03 3.19
 -13 12 6 14.48 2.35
 13 12 6 19.6 2.74
 -14 12 6 47.02 2.95
 14 12 6 53.08 3.14
 0 13 6 33.82 1.23
 -1 13 6 83.75 1.87
 1 13 6 81.64 2
 -2 13 6 2.05 0.69
 2 13 6 2.62 0.68
 -3 13 6 50.74 1.41
 3 13 6 48.46 1.35
 -4 13 6 40.61 1.35
 4 13 6 38.55 1.37
 -5 13 6 82.44 1.87
 5 13 6 79.23 1.81
 -6 13 6 31.43 1.12
 6 13 6 30.35 1.13
 -7 13 6 27.63 1.2
 7 13 6 24.69 1.11
 -8 13 6 16.14 1.11
 8 13 6 15.53 1.09
 -9 13 6 26.21 1.25
 9 13 6 29.15 1.4
 -10 13 6 18.63 2
 10 13 6 16.79 2.01
 -11 13 6 47.36 2.51
 11 13 6 46.21 2.65
 -12 13 6 6.97 2.6
 12 13 6 7.29 2.12
 -13 13 6 24.02 3.13
 13 13 6 20.51 2.66
 0 14 6 29.95 1.19
 -1 14 6 5.48 0.76
 1 14 6 4.25 0.82
 -2 14 6 95.34 2.24
 2 14 6 90.72 2.1
 -3 14 6 35.38 1.28
 3 14 6 36.27 1.28
 -4 14 6 203.73 4.3
 4 14 6 215.33 4.07
 -5 14 6 25.7 1.39
 5 14 6 26.99 1.42
 -6 14 6 21.39 1.31
 6 14 6 19.55 1.27
 -7 14 6 107.77 2.7
 7 14 6 105.25 2.55
 -8 14 6 11.03 1.19
 8 14 6 10.52 1.32
 -9 14 6 34.52 1.86
 9 14 6 32.84 1.53
 -10 14 6 20.82 2.11
 10 14 6 30.56 2.73
 -11 14 6 10.65 2.25
 11 14 6 9.28 2.25
 -12 14 6 39.51 3.4
 12 14 6 45.34 3.87
 0 15 6 0.61 1
 -1 15 6 79.43 2.12
 1 15 6 80.56 2.15
 -2 15 6 6.63 1.1
 2 15 6 3.59 0.9
 -3 15 6 115.46 2.53
 3 15 6 117.11 2.7
 -4 15 6 7.69 1.22
 4 15 6 8.16 1.35
 -5 15 6 7.18 1.32
 5 15 6 7.42 1.31
 -6 15 6 5.07 1.27
 6 15 6 3.7 1.04
 -7 15 6 55.3 2
 7 15 6 54.68 2.05
 -8 15 6 19.94 1.67
 8 15 6 20.73 1.59
 -9 15 6 2.53 1.52
 9 15 6 3.75 1.53
 -10 15 6 49.03 3.17
 10 15 6 50.92 3.13
 0 16 6 9.9 1.51
 -1 16 6 84.76 2.25
 1 16 6 87.27 2.34
 -2 16 6 31.61 1.83
 2 16 6 31.62 1.79
 -3 16 6 10.94 1.56
 3 16 6 12.55 1.58
 -4 16 6 130.22 3.66
 4 16 6 127.27 3.32
 -5 16 6 34.45 1.94
 5 16 6 33.27 1.94
 -6 16 6 14.12 1.88
 6 16 6 7.58 1.58
 -7 16 6 2.46 1.8
 7 16 6 2.32 1.58
 -8 16 6 48.49 2.49
 8 16 6 48.5 2.46
 -9 16 6 42.51 5.46
 0 17 6 8.38 2.12
 -1 17 6 14.54 1.74
 1 17 6 14.66 2.04
 -2 17 6 61.67 2.52
 2 17 6 61.56 2.6
 -3 17 6 26.98 2.06
 3 17 6 25.24 2.06
 -4 17 6 24.36 2.09
 4 17 6 22.46 1.93
 -5 17 6 19.9 2.15
 5 17 6 16.58 2.16
 -6 17 6 13.67 2.79
 6 17 6 11.57 2.19
 0 18 6 8.66 3.01
 -1 18 6 16.92 4.05
 1 18 6 21.77 3.62
 -2 18 6 30.3 6.81
 2 18 6 24.85 6.22
 0 0 7 0.46 0.29
 1 0 7 142.83 2.27
 2 0 7 573.84 8.63
 3 0 7 378.83 5.76
 4 0 7 373.54 5.86
 5 0 7 368.92 5.64
 6 0 7 0.27 0.21
 7 0 7 307.16 4.72
 8 0 7 284.16 4.57
 9 0 7 8.36 0.54
 10 0 7 352.93 5.44
 11 0 7 108.44 1.89
 12 0 7 18.31 0.82
 13 0 7 73.33 1.68
 14 0 7 0.72 0.81
 15 0 7 56.63 1.6
 16 0 7 141.18 3.01
 17 0 7 131.9 3.55
 18 0 7 7.02 1.94
 0 1 7 586.34 8.8
 -1 1 7 14.56 0.41
 1 1 7 13.93 0.42
 -2 1 7 238.4 3.74
 2 1 7 234.3 3.87
 -3 1 7 147.85 2.33
 3 1 7 147.84 2.33
 -4 1 7 92.45 1.55
 4 1 7 88.48 1.48
 -5 1 7 306.41 4.92
 5 1 7 301.49 4.64
 -6 1 7 305.84 4.72
 6 1 7 305.21 4.7
 -7 1 7 167.5 2.74
 7 1 7 167.38 2.67
 -8 1 7 36.71 0.85
 8 1 7 34.82 0.84
 -9 1 7 42.58 0.91
 9 1 7 41.65 0.96
 -10 1 7 223.36 3.56
 10 1 7 225.35 3.6
 -11 1 7 30.76 0.92
 11 1 7 31.58 0.86
 -12 1 7 30.16 1.01
 12 1 7 30.12 0.97
 -13 1 7 81.55 1.8
 13 1 7 83.86 1.82
 -14 1 7 12.54 0.86
 14 1 7 11.38 0.87
 -15 1 7 20.18 1.05
 15 1 7 21.77 1.15
 -16 1 7 257.37 4.86
 16 1 7 264.7 5.07
 -17 1 7 81.33 2.4
 17 1 7 77.54 2.3
 -18 1 7 52.68 2.51
 18 1 7 54.77 2.54
 0 2 7 345.26 5.35
 -1 2 7 52.18 0.93
 1 2 7 53.06 0.94
 -2 2 7 348.52 5.29
 2 2 7 347.67 5.27
 -3 2 7 221.57 3.46
 3 2 7 219.59 3.38
 -4 2 7 3.18 0.24
 4 2 7 3.13 0.25
 -5 2 7 24.36 0.58
 5 2 7 23.45 0.55
 -6 2 7 123.49 2.01
 6 2 7 123.96 2.18
 -7 2 7 165.34 2.66
 7 2 7 165.02 2.71
 -8 2 7 191.81 3.33
 8 2 7 192.95 3.09
 -9 2 7 73.75 1.39
 9 2 7 73.53 1.39
 -10 2 7 22.35 0.69
 10 2 7 22.45 0.68
 -11 2 7 62.82 1.25
 11 2 7 62.92 1.34
 -12 2 7 64.26 1.45
 12 2 7 64.86 1.51
 -13 2 7 71.41 1.62
 13 2 7 70.94 1.62
 -14 2 7 66.12 1.63
 14 2 7 65.62 1.53
 -15 2 7 41.53 1.3
 15 2 7 43.77 1.39
 -16 2 7 36.17 1.7
 16 2 7 34.18 1.57
 -17 2 7 29.85 1.67
 17 2 7 28.87 1.83
 -18 2 7 22.42 2.07
 18 2 7 25.93 2.31
 0 3 7 17.02 0.45
 -1 3 7 214.68 3.32
 1 3 7 212.3 3.29
 -2 3 7 228.02 4.07
 2 3 7 228.95 4.11
 -3 3 7 394.06 6.95
 3 3 7 382.93 6.72
 -4 3 7 62.63 1.37
 4 3 7 63.07 1.35
 -5 3 7 20.54 0.74
 5 3 7 18.64 0.73
 -6 3 7 289.13 5.2
 6 3 7 288.01 5.13
 -7 3 7 13.45 0.46
 7 3 7 13.4 0.48
 -8 3 7 139.36 2.27
 8 3 7 141.83 2.37
 -9 3 7 29.26 0.78
 9 3 7 28.01 0.76
 -10 3 7 97.13 1.73
 10 3 7 95.96 1.69
 -11 3 7 199.56 3.21
 11 3 7 200.08 3.32
 -12 3 7 12.26 0.71
 12 3 7 11.53 0.67
 -13 3 7 30.42 1.1
 13 3 7 30.11 1.06
 -14 3 7 58.75 1.54
 14 3 7 58.57 1.55
 -15 3 7 10.65 1.02
 15 3 7 12.19 1.01
 -16 3 7 2.24 1.3
 16 3 7 1.99 1.12
 -17 3 7 103.48 2.81
 17 3 7 101.44 2.77
 -18 3 7 44.36 2.33
 18 3 7 43.11 2.2
 0 4 7 405.35 6.13
 -1 4 7 310.16 4.73
 1 4 7 311.75 4.73
 -2 4 7 631.98 11.34
 2 4 7 657.29 11.77
 -3 4 7 546.82 9.53
 3 4 7 555.55 9.71
 -4 4 7 108.28 2.12
 4 4 7 108.77 2.15
 -5 4 7 206.2 3.81
 5 4 7 207.19 3.77
 -6 4 7 89.71 1.88
 6 4 7 89.43 2
 -7 4 7 173.09 3.26
 7 4 7 168.82 3.17
 -8 4 7 77.4 1.4
 8 4 7 77.61 1.4
 -9 4 7 94.99 1.65
 9 4 7 94.1 1.73
 -10 4 7 129.36 2.16
 10 4 7 130.19 2.16
 -11 4 7 37.36 0.93
 11 4 7 36.94 0.9
 -12 4 7 36.84 1.06
 12 4 7 37.09 1.11
 -13 4 7 18.72 0.96
 13 4 7 19.77 0.87
 -14 4 7 3.77 0.72
 14 4 7 3.29 0.75
 -15 4 7 67.03 1.95
 15 4 7 66.81 1.85
 -16 4 7 145.49 3.34
 16 4 7 142.01 3.33
 -17 4 7 1.59 1.33
 17 4 7 3.15 1.37
 -18 4 7 3.92 1.91
 18 4 7 6.16 1.79
 0 5 7 293.63 4.49
 -1 5 7 83.68 1.41
 1 5 7 85.69 1.49
 -2 5 7 168.01 3.1
 2 5 7 167.76 3.12
 -3 5 7 103.52 2.04
 3 5 7 103.44 2.06
 -4 5 7 119.48 2.32
 4 5 7 116.15 2.28
 -5 5 7 202.06 3.77
 5 5 7 199.11 3.64
 -6 5 7 174.1 3.27
 6 5 7 175.65 3.29
 -7 5 7 201.55 3.78
 7 5 7 204.94 3.83
 -8 5 7 392.98 7.01
 8 5 7 384.22 6.85
 -9 5 7 109.91 2.11
 9 5 7 108.34 1.84
 -10 5 7 48.77 1.05
 10 5 7 48.9 1.03
 -11 5 7 61.83 1.34
 11 5 7 62.26 1.44
 -12 5 7 174.92 3.33
 12 5 7 175.48 3.43
 -13 5 7 7.95 0.85
 13 5 7 7.69 0.73
 -14 5 7 64.82 1.77
 14 5 7 67.13 1.82
 -15 5 7 17.91 1.32
 15 5 7 20.9 1.23
 -16 5 7 57.19 2.02
 16 5 7 55.25 2.07
 -17 5 7 21.12 1.8
 17 5 7 21.71 1.97
 -18 5 7 11.89 2.38
 18 5 7 11.03 2.48
 0 6 7 26.73 0.64
 -1 6 7 397.44 6.04
 1 6 7 393.34 5.95
 -2 6 7 131.53 2.51
 2 6 7 133.85 2.57
 -3 6 7 4.93 0.55
 3 6 7 4.83 0.59
 -4 6 7 207.67 3.81
 4 6 7 206.84 3.8
 -5 6 7 65.69 1.47
 5 6 7 65.26 1.51
 -6 6 7 230.89 4.24
 6 6 7 232.82 4.28
 -7 6 7 41.12 1.17
 7 6 7 41.1 1.14
 -8 6 7 141.68 2.75
 8 6 7 145.35 3.15
 -9 6 7 69.06 1.64
 9 6 7 67.32 1.61
 -10 6 7 3.98 0.69
 10 6 7 5.05 0.5
 -11 6 7 53.73 1.3
 11 6 7 55.57 1.25
 -12 6 7 22.19 0.89
 12 6 7 22.04 0.84
 -13 6 7 83 2.03
 13 6 7 83.78 2.08
 -14 6 7 32.94 1.48
 14 6 7 33.29 1.37
 -15 6 7 41.89 1.63
 15 6 7 45.31 1.73
 -16 6 7 16.93 1.52
 16 6 7 17.4 1.52
 -17 6 7 33.25 2.09
 17 6 7 31.8 2.11
 0 7 7 242.39 3.75
 -1 7 7 77.37 1.35
 1 7 7 76.37 1.37
 -2 7 7 199.3 3.26
 2 7 7 195.69 3.07
 -3 7 7 320.52 5.73
 3 7 7 321.3 5.74
 -4 7 7 24.13 0.92
 4 7 7 25.75 0.91
 -5 7 7 81.14 1.76
 5 7 7 78.92 1.72
 -6 7 7 164.04 3.11
 6 7 7 163.84 3.13
 -7 7 7 22.71 0.89
 7 7 7 24.01 0.94
 -8 7 7 70.48 1.61
 8 7 7 71.02 1.62
 -9 7 7 79.85 1.84
 9 7 7 81 1.75
 -10 7 7 4.13 0.67
 10 7 7 1.48 0.61
 -11 7 7 11.42 1.03
 11 7 7 9.98 0.91
 -12 7 7 3.67 0.65
 12 7 7 5.77 0.73
 -13 7 7 1.55 0.72
 13 7 7 1.82 0.76
 -14 7 7 13.93 1.25
 14 7 7 12.46 1.15
 -15 7 7 45.51 1.7
 15 7 7 47.49 1.79
 -16 7 7 20.68 1.7
 16 7 7 19.19 1.67
 -17 7 7 3.86 1.98
 17 7 7 5.92 1.9
 0 8 7 0.51 0.31
 -1 8 7 17.77 0.61
 1 8 7 17.97 0.59
 -2 8 7 63.85 1.2
 2 8 7 64.41 1.33
 -3 8 7 216.71 4
 3 8 7 217.71 4.02
 -4 8 7 47.55 1.19
 4 8 7 45.55 1.21
 -5 8 7 42.21 1.28
 5 8 7 43.01 1.18
 -6 8 7 254.31 4.62
 6 8 7 258.53 4.74
 -7 8 7 48.67 1.3
 7 8 7 47.41 1.36
 -8 8 7 205.43 3.83
 8 8 7 209.34 4.09
 -9 8 7 108.15 2.53
 9 8 7 108.46 2.56
 -10 8 7 18.84 1.01
 10 8 7 16.33 1.03
 -11 8 7 12.34 1.32
 11 8 7 13.76 1.34
 -12 8 7 176.02 4.84
 12 8 7 173.19 4.8
 -13 8 7 8.93 1.08
 13 8 7 9.24 0.88
 -14 8 7 11.23 1.09
 14 8 7 12.54 1.2
 -15 8 7 21.47 1.45
 15 8 7 22.24 1.63
 -16 8 7 40.06 1.93
 16 8 7 44.62 2.11
 0 9 7 163.64 2.66
 -1 9 7 215.44 3.46
 1 9 7 215.01 3.39
 -2 9 7 99.41 1.94
 2 9 7 97.83 1.72
 -3 9 7 92.64 1.68
 3 9 7 89.85 1.74
 -4 9 7 13.81 0.83
 4 9 7 12.58 0.83
 -5 9 7 11.43 0.83
 5 9 7 9.85 0.76
 -6 9 7 77.12 1.74
 6 9 7 77.75 1.74
 -7 9 7 27.26 1.06
 7 9 7 26.92 0.99
 -8 9 7 34.29 1.24
 8 9 7 34.48 1.3
 -9 9 7 17.31 1.18
 9 9 7 19.55 1.14
 -10 9 7 13.85 1.23
 10 9 7 14.52 1.35
 -11 9 7 241.01 6.46
 11 9 7 254.04 6.54
 -12 9 7 16.92 1.51
 12 9 7 19.76 1.65
 -13 9 7 147.72 4.41
 13 9 7 144.43 4.66
 -14 9 7 67.84 2.83
 14 9 7 69.2 2.72
 -15 9 7 31.07 2.51
 15 9 7 33.37 2.63
 -16 9 7 20.19 3.07
 16 9 7 17.61 2.68
 0 10 7 40.61 1
 -1 10 7 206.44 3.3
 1 10 7 202.53 3.21
 -2 10 7 86.67 1.55
 2 10 7 83.97 1.52
 -3 10 7 266.63 4.16
 3 10 7 259.53 4.52
 -4 10 7 143.36 2.36
 4 10 7 141.72 2.39
 -5 10 7 52.59 1.55
 5 10 7 54.52 1.35
 -6 10 7 66.73 1.97
 6 10 7 68.15 2.01
 -7 10 7 83.89 2.21
 7 10 7 83.22 2.22
 -8 10 7 119.73 3.04
 8 10 7 114.07 3.34
 -9 10 7 12.36 1.2
 9 10 7 10.87 1.25
 -10 10 7 276.92 7.3
 10 10 7 275.55 7.08
 -11 10 7 38.95 1.88
 11 10 7 38.29 1.95
 -12 10 7 97.34 3.34
 12 10 7 99.9 3.66
 -13 10 7 86.29 2.91
 13 10 7 83.03 3.16
 -14 10 7 8.87 2.09
 14 10 7 12.62 2.04
 -15 10 7 13.47 2.59
 15 10 7 15.54 2.53
 0 11 7 56.6 1.35
 -1 11 7 69.07 1.52
 1 11 7 66.67 1.48
 -2 11 7 196.03 3.64
 2 11 7 199.95 3.68
 -3 11 7 13.14 0.71
 3 11 7 13.12 0.7
 -4 11 7 3.12 0.56
 4 11 7 3.21 0.45
 -5 11 7 232.34 5.28
 5 11 7 229.34 5.22
 -6 11 7 19.05 1.2
 6 11 7 18.52 1.15
 -7 11 7 24.18 1.44
 7 11 7 21.41 1.26
 -8 11 7 14.71 1.29
 8 11 7 13.48 1.28
 -9 11 7 27.33 1.52
 9 11 7 25.52 1.58
 -10 11 7 93.65 2.96
 10 11 7 98.9 3.22
 -11 11 7 90.95 3.22
 11 11 7 86.52 3.06
 -12 11 7 8.45 1.61
 12 11 7 7.8 2
 -13 11 7 38.99 2.58
 13 11 7 35.75 2.43
 -14 11 7 2.58 2.11
 14 11 7 0.08 1.8
 0 12 7 148.09 2.84
 -1 12 7 35.52 1.16
 1 12 7 34.02 1.09
 -2 12 7 163.28 3.13
 2 12 7 162.82 3.1
 -3 12 7 64.65 1.56
 3 12 7 64.17 1.43
 -4 12 7 38.74 1.21
 4 12 7 37.05 1.03
 -5 12 7 54.73 1.36
 5 12 7 56.53 1.39
 -6 12 7 0.86 1.02
 6 12 7 0.4 0.8
 -7 12 7 23.02 1.41
 7 12 7 22.6 1.32
 -8 12 7 1.91 1.17
 8 12 7 2.06 1.38
 -9 12 7 27.43 1.78
 9 12 7 29.47 1.88
 -10 12 7 26.5 1.81
 10 12 7 28.79 1.94
 -11 12 7 20.2 2.2
 11 12 7 22.09 1.86
 -12 12 7 20.87 2.2
 12 12 7 17.03 2.55
 -13 12 7 3.96 2.41
 13 12 7 3.37 2.56
 -14 12 7 20.97 4.14
 0 13 7 4.76 0.84
 -1 13 7 0.1 0.68
 1 13 7 0.58 0.64
 -2 13 7 13.2 0.97
 2 13 7 16.41 0.84
 -3 13 7 46.09 1.36
 3 13 7 47.17 1.31
 -4 13 7 63.25 1.62
 4 13 7 63.19 1.6
 -5 13 7 24.84 1.02
 5 13 7 24.09 0.98
 -6 13 7 13.38 1.31
 6 13 7 13.83 1.21
 -7 13 7 84.91 2.79
 7 13 7 89.42 2.96
 -8 13 7 16.54 1.96
 8 13 7 14.96 1.81
 -9 13 7 7.41 1.63
 9 13 7 7.01 2.11
 -10 13 7 34.51 2.03
 10 13 7 36.9 2.23
 -11 13 7 31.18 2.57
 11 13 7 28.48 2.65
 -12 13 7 1.82 2.43
 12 13 7 2.1 2.21
 0 14 7 2.28 0.95
 -1 14 7 10.35 1.02
 1 14 7 10.76 1.01
 -2 14 7 198.24 3.84
 2 14 7 191.03 3.68
 -3 14 7 46.91 1.47
 3 14 7 50.81 1.56
 -4 14 7 183.09 3.55
 4 14 7 170.5 3.36
 -5 14 7 159.43 3.44
 5 14 7 155.68 3.46
 -6 14 7 29.28 1.37
 6 14 7 26.64 1.37
 -7 14 7 91.03 3.13
 7 14 7 87.57 3.17
 -8 14 7 63.91 2.6
 8 14 7 60.24 2.76
 -9 14 7 2.33 1.92
 9 14 7 1.95 1.75
 -10 14 7 32.4 2.57
 10 14 7 33.51 2.58
 -11 14 7 7.98 2.84
 11 14 7 3.69 2.3
 0 15 7 15.84 1.28
 -1 15 7 16.54 1.34
 1 15 7 17.08 1.37
 -2 15 7 50.12 1.8
 2 15 7 48.31 1.67
 -3 15 7 70.05 2.02
 3 15 7 70.76 1.99
 -4 15 7 16.96 1.52
 4 15 7 17.86 1.48
 -5 15 7 0.54 1.19
 5 15 7 0.88 1.45
 -6 15 7 3.75 1.19
 6 15 7 5.03 1.14
 -7 15 7 16.62 2.13
 7 15 7 21.39 2.6
 -8 15 7 14.4 2.38
 8 15 7 14.18 2.59
 -9 15 7 26.08 2.63
 9 15 7 23.6 2.39
 -10 15 7 95.96 4.79
 10 15 7 96.73 4.4
 0 16 7 17.44 1.54
 -1 16 7 25.58 1.62
 1 16 7 29.15 1.7
 -2 16 7 3.61 1.34
 2 16 7 5.83 1.61
 -3 16 7 64.32 2.3
 3 16 7 63.96 2.24
 -4 16 7 20.25 1.72
 4 16 7 17.7 1.61
 -5 16 7 116.65 3.17
 5 16 7 107.49 2.97
 -6 16 7 2.46 1.52
 6 16 7 3.07 1.58
 -7 16 7 25.49 2.71
 7 16 7 23.53 2.55
 -8 16 7 80.82 3.72
 8 16 7 94.26 4.27
 0 17 7 76.09 2.63
 -1 17 7 12.56 1.89
 1 17 7 15.07 1.76
 -2 17 7 12.98 2.2
 2 17 7 9.75 1.89
 -3 17 7 4.19 2.08
 3 17 7 5.47 2.02
 -4 17 7 0.89 1.97
 4 17 7 1.8 1.78
 -5 17 7 13.95 2.73
 5 17 7 14.08 2.23
 0 0 8 221.77 4.85
 1 0 8 166.84 2.62
 2 0 8 1.23 0.24
 3 0 8 72.9 1.26
 4 0 8 90.62 1.53
 5 0 8 0.42 0.25
 6 0 8 1.77 0.35
 7 0 8 0.74 0.26
 8 0 8 78.37 1.42
 9 0 8 8.56 0.58
 10 0 8 34.8 0.86
 11 0 8 145.66 2.6
 12 0 8 301.01 5.4
 13 0 8 66.48 1.57
 14 0 8 7.88 0.83
 15 0 8 49.44 1.66
 16 0 8 78.12 2.18
 17 0 8 4.61 1.77
 18 0 8 22.58 2.16
 0 1 8 0.43 0.21
 -1 1 8 94.65 1.56
 1 1 8 94.4 1.55
 -2 1 8 1203.26 17.94
 2 1 8 1195.88 17.89
 -3 1 8 266.78 4.1
 3 1 8 259.01 3.98
 -4 1 8 13.53 0.47
 4 1 8 12.15 0.46
 -5 1 8 184.32 2.9
 5 1 8 180.74 2.83
 -6 1 8 189.95 3
 6 1 8 190.73 3.01
 -7 1 8 284.62 4.64
 7 1 8 291.52 4.51
 -8 1 8 32.32 0.8
 8 1 8 29.3 0.75
 -9 1 8 71.51 1.33
 9 1 8 70.9 1.35
 -10 1 8 84.24 1.54
 10 1 8 84.27 1.55
 -11 1 8 199.91 3.46
 11 1 8 197.81 3.49
 -12 1 8 234.04 4.99
 12 1 8 224.49 4.14
 -13 1 8 20.61 0.97
 13 1 8 21.8 0.92
 -14 1 8 10.31 1
 14 1 8 9.54 0.91
 -15 1 8 62.24 1.74
 15 1 8 62.14 1.74
 -16 1 8 7.19 1.26
 16 1 8 6.04 1.1
 -17 1 8 16.36 1.68
 17 1 8 17.54 1.8
 -18 1 8 56.51 2.57
 18 1 8 53.15 2.69
 0 2 8 27.74 0.62
 -1 2 8 146.59 2.33
 1 2 8 146.73 2.32
 -2 2 8 103.72 1.69
 2 2 8 102.54 1.68
 -3 2 8 75.61 1.3
 3 2 8 75.21 1.35
 -4 2 8 30.48 0.65
 4 2 8 30.79 0.67
 -5 2 8 246.22 3.95
 5 2 8 250.52 3.97
 -6 2 8 240.72 3.75
 6 2 8 241.53 3.77
 -7 2 8 116.72 1.94
 7 2 8 115.14 1.94
 -8 2 8 138.5 2.29
 8 2 8 138.5 2.28
 -9 2 8 29.68 0.78
 9 2 8 29 0.75
 -10 2 8 17.15 0.66
 10 2 8 16.92 0.6
 -11 2 8 15.7 0.71
 11 2 8 15.69 0.72
 -12 2 8 26.27 0.93
 12 2 8 23.3 0.93
 -13 2 8 33.95 1.2
 13 2 8 32.47 1.11
 -14 2 8 21.4 1.05
 14 2 8 20.96 1.2
 -15 2 8 29.85 1.52
 15 2 8 32.69 1.29
 -16 2 8 120.68 2.96
 16 2 8 119.75 3
 -17 2 8 54.23 2.33
 17 2 8 52.99 2.17
 -18 2 8 2.32 1.5
 18 2 8 2.87 2.12
 0 3 8 74.58 1.28
 -1 3 8 478.87 7.23
 1 3 8 465.56 7.04
 -2 3 8 779.86 11.65
 2 3 8 738.14 11.06
 -3 3 8 19.21 0.67
 3 3 8 18.96 0.69
 -4 3 8 950.13 16.45
 4 3 8 958.4 16.58
 -5 3 8 151.13 2.85
 5 3 8 150.51 3.09
 -6 3 8 75.71 1.66
 6 3 8 71.44 1.53
 -7 3 8 87.88 1.85
 7 3 8 88.15 1.9
 -8 3 8 263.06 4.08
 8 3 8 266.15 4.12
 -9 3 8 40.77 0.91
 9 3 8 40.88 0.96
 -10 3 8 42.13 1
 10 3 8 40.44 0.95
 -11 3 8 75.66 1.53
 11 3 8 76.22 1.6
 -12 3 8 30.44 1
 12 3 8 29.44 1.05
 -13 3 8 28.31 1.14
 13 3 8 27.15 1.02
 -14 3 8 61.81 1.59
 14 3 8 64.53 1.66
 -15 3 8 106.23 2.62
 15 3 8 109.63 2.67
 -16 3 8 36.98 1.64
 16 3 8 40.41 1.71
 -17 3 8 70.56 2.39
 17 3 8 74.21 2.5
 -18 3 8 26.01 2.07
 18 3 8 30.42 2.32
 0 4 8 29.26 0.67
 -1 4 8 154.25 2.43
 1 4 8 153.52 2.42
 -2 4 8 201.81 3.68
 2 4 8 204.27 3.75
 -3 4 8 317.19 5.66
 3 4 8 317.1 5.66
 -4 4 8 76.36 1.62
 4 4 8 75.77 1.61
 -5 4 8 93.19 1.94
 5 4 8 94.54 1.96
 -6 4 8 34.87 1.04
 6 4 8 34.52 1.04
 -7 4 8 80.23 1.7
 7 4 8 84.6 1.81
 -8 4 8 94.69 1.97
 8 4 8 92.98 1.94
 -9 4 8 117.19 2.32
 9 4 8 118.5 2.37
 -10 4 8 75.84 1.42
 10 4 8 80.48 1.47
 -11 4 8 1.26 0.49
 11 4 8 1.75 0.42
 -12 4 8 21.58 0.87
 12 4 8 20.53 0.8
 -13 4 8 2 0.66
 13 4 8 2.08 0.63
 -14 4 8 16.15 1.1
 14 4 8 15.16 1.06
 -15 4 8 52.75 1.8
 15 4 8 52.62 1.89
 -16 4 8 48.29 2
 16 4 8 47.16 1.92
 -17 4 8 43.28 2.1
 17 4 8 45.08 2.32
 -18 4 8 62.6 3.46
 18 4 8 68.9 3.57
 0 5 8 281.94 4.36
 -1 5 8 103.5 1.73
 1 5 8 104.4 1.75
 -2 5 8 116.65 2.26
 2 5 8 116.75 2.28
 -3 5 8 377.89 6.67
 3 5 8 375.92 6.67
 -4 5 8 94.36 1.94
 4 5 8 94.69 1.96
 -5 5 8 120.96 2.41
 5 5 8 124.1 2.46
 -6 5 8 328.69 5.88
 6 5 8 326.93 5.85
 -7 5 8 160.27 3.13
 7 5 8 162.89 3.1
 -8 5 8 21.38 0.91
 8 5 8 19.88 0.9
 -9 5 8 128.1 2.65
 9 5 8 137.2 2.75
 -10 5 8 1.42 0.6
 10 5 8 2.18 0.68
 -11 5 8 22.89 0.74
 11 5 8 23.48 0.77
 -12 5 8 39.48 1.11
 12 5 8 38.71 1.06
 -13 5 8 12.52 0.87
 13 5 8 11.31 0.86
 -14 5 8 28.38 1.35
 14 5 8 29.86 1.34
 -15 5 8 58.54 1.82
 15 5 8 61.33 2.28
 -16 5 8 2.49 1.35
 16 5 8 4.3 1.49
 -17 5 8 45.26 2.36
 17 5 8 44.2 2.17
 0 6 8 6.37 0.39
 -1 6 8 58.14 1.09
 1 6 8 58.33 1.1
 -2 6 8 302.71 5.43
 2 6 8 306.14 5.68
 -3 6 8 18.13 0.7
 3 6 8 17.73 0.75
 -4 6 8 76.11 1.67
 4 6 8 76.01 1.61
 -5 6 8 19.35 0.87
 5 6 8 20.07 0.87
 -6 6 8 149.24 3.09
 6 6 8 141.9 2.77
 -7 6 8 144.89 2.78
 7 6 8 145.76 2.83
 -8 6 8 43.43 1.36
 8 6 8 43.91 1.25
 -9 6 8 41.87 1.23
 9 6 8 45.38 1.23
 -10 6 8 5.17 0.86
 10 6 8 2.68 0.56
 -11 6 8 45.25 1.67
 11 6 8 44.59 1.61
 -12 6 8 68.12 2.03
 12 6 8 67.84 1.94
 -13 6 8 16.81 0.92
 13 6 8 15.82 0.87
 -14 6 8 10.94 1.08
 14 6 8 9.75 1.02
 -15 6 8 11.97 1.27
 15 6 8 14 1.33
 -16 6 8 25.39 1.66
 16 6 8 27.91 1.8
 -17 6 8 68.25 2.66
 17 6 8 64.96 2.61
 0 7 8 1.57 0.29
 -1 7 8 180.9 2.84
 1 7 8 179.55 2.83
 -2 7 8 5.32 0.63
 2 7 8 4.75 0.72
 -3 7 8 162.32 3.04
 3 7 8 163.06 3.13
 -4 7 8 46.23 1.21
 4 7 8 46.17 1.27
 -5 7 8 10.31 0.69
 5 7 8 11.2 0.72
 -6 7 8 66.84 1.56
 6 7 8 68.16 1.63
 -7 7 8 4.38 0.66
 7 7 8 6.03 0.64
 -8 7 8 12.85 0.82
 8 7 8 13.15 0.78
 -9 7 8 62.56 1.66
 9 7 8 60.54 1.61
 -10 7 8 236.55 5.34
 10 7 8 226.92 5.12
 -11 7 8 67.04 2.24
 11 7 8 65.84 2.29
 -12 7 8 57.77 2.29
 12 7 8 57.23 2.14
 -13 7 8 2.18 1.3
 13 7 8 4.47 1.55
 -14 7 8 7.71 1.51
 14 7 8 4.95 1.49
 -15 7 8 16.6 2.14
 15 7 8 11.56 1.96
 -16 7 8 89.37 3.92
 16 7 8 88.05 3.68
 -17 7 8 49.19 3.56
 17 7 8 39.28 5.19
 0 8 8 15.02 0.54
 -1 8 8 69.9 1.36
 1 8 8 72.05 1.32
 -2 8 8 71.4 1.43
 2 8 8 73.99 1.59
 -3 8 8 78.57 1.67
 3 8 8 81.93 1.79
 -4 8 8 133.5 2.63
 4 8 8 135.89 2.69
 -5 8 8 33.44 1.11
 5 8 8 32.57 1.03
 -6 8 8 35.65 1.14
 6 8 8 33.63 1.11
 -7 8 8 43.13 1.23
 7 8 8 44.26 1.23
 -8 8 8 78.16 1.9
 8 8 8 75.87 1.89
 -9 8 8 30.23 1.28
 9 8 8 26.34 1.12
 -10 8 8 73.52 2.51
 10 8 8 77.15 2.71
 -11 8 8 321.3 8.36
 11 8 8 326.18 8.39
 -12 8 8 46.65 2.23
 12 8 8 45.02 1.93
 -13 8 8 98.14 3.26
 13 8 8 93.68 3.34
 -14 8 8 24.78 2.09
 14 8 8 23.57 2.27
 -15 8 8 7.28 2.03
 15 8 8 5.55 1.88
 -16 8 8 4.53 2.66
 16 8 8 3.35 2.27
 0 9 8 0.72 0.33
 -1 9 8 157.41 2.53
 1 9 8 153.22 2.53
 -2 9 8 118.59 2
 2 9 8 112.59 1.99
 -3 9 8 122.84 2.45
 3 9 8 120.25 2.45
 -4 9 8 119.52 2.36
 4 9 8 116.34 2.34
 -5 9 8 32.21 1.06
 5 9 8 30.5 1.03
 -6 9 8 172.42 3.6
 6 9 8 176.14 3.83
 -7 9 8 117.9 2.63
 7 9 8 126.2 3.06
 -8 9 8 6.25 0.98
 8 9 8 4.5 1.04
 -9 9 8 190.14 4.41
 9 9 8 193.65 4.48
 -10 9 8 35.38 1.75
 10 9 8 33.02 1.59
 -11 9 8 108.32 3.41
 11 9 8 103.36 3.26
 -12 9 8 60.76 2.29
 12 9 8 58.97 2.39
 -13 9 8 2.95 1.89
 13 9 8 3.84 1.99
 -14 9 8 5.58 1.99
 14 9 8 3.99 1.63
 -15 9 8 8.89 2.45
 15 9 8 9.59 2.31
 0 10 8 0.54 0.4
 -1 10 8 15.29 0.63
 1 10 8 13.54 0.61
 -2 10 8 16.54 0.62
 2 10 8 15.57 0.63
 -3 10 8 37.26 1.1
 3 10 8 39.15 1.18
 -4 10 8 41.41 1.31
 4 10 8 40.72 1.22
 -5 10 8 34.45 1.33
 5 10 8 34.86 1.28
 -6 10 8 82.93 2.28
 6 10 8 78.52 2.6
 -7 10 8 41.93 1.59
 7 10 8 38.44 1.54
 -8 10 8 45.77 1.63
 8 10 8 45.34 1.61
 -9 10 8 79.97 2.65
 9 10 8 78.07 2.52
 -10 10 8 76.14 2.73
 10 10 8 75.34 2.68
 -11 10 8 9.45 1.48
 11 10 8 7.84 1.61
 -12 10 8 30.44 2.24
 12 10 8 31.94 2.06
 -13 10 8 7.93 1.66
 13 10 8 5.43 1.69
 -14 10 8 14.56 2.51
 14 10 8 11.77 2.56
 -15 10 8 32.39 3.21
 15 10 8 36.57 3.28
 0 11 8 1.17 0.51
 -1 11 8 0.94 0.38
 1 11 8 1.49 0.52
 -2 11 8 222.03 4.04
 2 11 8 218.55 3.98
 -3 11 8 84.13 1.77
 3 11 8 84.89 1.76
 -4 11 8 128.04 3.21
 4 11 8 128.8 3.16
 -5 11 8 72.91 2.21
 5 11 8 74.76 2.13
 -6 11 8 105.47 2.88
 6 11 8 101.6 2.69
 -7 11 8 153.22 3.87
 7 11 8 152.39 3.64
 -8 11 8 94.28 3.04
 8 11 8 93.81 3
 -9 11 8 54.23 2.15
 9 11 8 53.94 2.17
 -10 11 8 22.37 1.76
 10 11 8 25.96 2.37
 -11 11 8 2.84 1.42
 11 11 8 1.72 1.4
 -12 11 8 30.86 2.21
 12 11 8 32.09 2.31
 -13 11 8 4.26 2.21
 13 11 8 6.84 2.27
 -14 11 8 22.35 2.83
 14 11 8 26.74 2.8
 0 12 8 133.32 2.62
 -1 12 8 15 0.84
 1 12 8 14.94 0.83
 -2 12 8 6.76 0.72
 2 12 8 6.22 0.65
 -3 12 8 41.89 1.11
 3 12 8 40.05 1.05
 -4 12 8 13.08 1.1
 4 12 8 11.68 1.09
 -5 12 8 83.02 2.39
 5 12 8 87.37 2.51
 -6 12 8 23.68 1.55
 6 12 8 21.17 1.31
 -7 12 8 102.96 3.35
 7 12 8 98.01 3.19
 -8 12 8 6.44 1.57
 8 12 8 7.34 2.11
 -9 12 8 23.14 1.75
 9 12 8 23 1.78
 -10 12 8 23.12 1.85
 10 12 8 23.87 2.24
 -11 12 8 70.61 2.95
 11 12 8 72.94 2.91
 -12 12 8 13.13 2.35
 12 12 8 9.99 2.03
 -13 12 8 48.8 3.16
 13 12 8 47.69 3.05
 0 13 8 9.14 0.9
 -1 13 8 36.41 1.19
 1 13 8 34.92 1.13
 -2 13 8 97.02 2.14
 2 13 8 94.96 2.04
 -3 13 8 30.11 1.07
 3 13 8 27.52 1.03
 -4 13 8 140.34 3.06
 4 13 8 135.37 3.05
 -5 13 8 83.04 2.58
 5 13 8 82.93 2.48
 -6 13 8 2.17 1.37
 6 13 8 1.43 1.25
 -7 13 8 74.37 2.65
 7 13 8 80.13 3.01
 -8 13 8 15.87 1.95
 8 13 8 18.23 1.96
 -9 13 8 13.99 1.78
 9 13 8 19.13 2.46
 -10 13 8 89.84 3.28
 10 13 8 98.28 3.53
 -11 13 8 0.29 2.14
 11 13 8 4.69 2.42
 -12 13 8 147.18 5.09
 12 13 8 141.32 5.08
 0 14 8 10.35 1.02
 -1 14 8 34.56 1.33
 1 14 8 34.89 1.39
 -2 14 8 38.87 1.52
 2 14 8 35.6 1.35
 -3 14 8 16.28 1.12
 3 14 8 15.61 1.11
 -4 14 8 0.45 0.84
 4 14 8 1.66 0.74
 -5 14 8 30.42 1.82
 5 14 8 32.62 2
 -6 14 8 20.35 2.12
 6 14 8 14.96 2.23
 -7 14 8 80.42 3.12
 7 14 8 83.44 3.41
 -8 14 8 9.11 1.95
 8 14 8 10.62 2.06
 -9 14 8 52.75 3.07
 9 14 8 49.56 2.87
 -10 14 8 56.8 3.11
 10 14 8 59.52 3.41
 -11 14 8 33.4 3.19
 11 14 8 28.42 4.53
 0 15 8 6.46 1.36
 -1 15 8 19.5 1.44
 1 15 8 20.33 1.32
 -2 15 8 27.8 1.55
 2 15 8 24.47 1.47
 -3 15 8 20.39 1.54
 3 15 8 17.28 1.3
 -4 15 8 121.37 2.93
 4 15 8 120.24 2.94
 -5 15 8 7.17 1.7
 5 15 8 6.42 1.87
 -6 15 8 107.83 3.56
 6 15 8 105.65 3.64
 -7 15 8 32.8 2.59
 7 15 8 34.26 2.62
 -8 15 8 51.8 2.97
 8 15 8 47.13 2.7
 -9 15 8 32.16 3.71
 9 15 8 33.22 3.13
 0 16 8 4.8 1.47
 -1 16 8 73.23 2.32
 1 16 8 76.11 2.41
 -2 16 8 32.16 1.84
 2 16 8 37.2 1.94
 -3 16 8 112.21 3.3
 3 16 8 103.51 3
 -4 16 8 5.44 1.56
 4 16 8 3.34 1.43
 -5 16 8 16.65 2.52
 5 16 8 18.12 2.61
 -6 16 8 23.67 3.04
 6 16 8 20.29 2.78
 -7 16 8 28.43 2.89
 7 16 8 37.24 3.23
 0 17 8 31.26 2.23
 -1 17 8 3.39 1.67
 1 17 8 1.98 1.95
 -2 17 8 77.7 3.1
 2 17 8 73.73 2.86
 -3 17 8 18.62 2.97
 3 17 8 19.75 2.54
 -4 17 8 124.71 5.17
 4 17 8 117.91 6.36
 0 0 9 0.14 0.29
 1 0 9 173.89 2.75
 2 0 9 7.64 0.44
 3 0 9 108.71 1.95
 4 0 9 120.01 1.98
 5 0 9 5.9 0.42
 6 0 9 161.46 2.62
 7 0 9 1.63 0.34
 8 0 9 108.45 1.85
 9 0 9 0.87 0.47
 10 0 9 228.52 3.65
 11 0 9 60.39 1.43
 12 0 9 30.35 1.01
 13 0 9 2.07 0.63
 14 0 9 193.43 3.64
 15 0 9 47.37 1.64
 16 0 9 22.24 1.54
 17 0 9 1 1.53
 18 0 9 3.67 2.46
 0 1 9 781.93 11.77
 -1 1 9 364.61 5.56
 1 1 9 368.87 5.62
 -2 1 9 78.09 1.38
 2 1 9 77.17 1.35
 -3 1 9 50.31 1
 3 1 9 48.91 0.96
 -4 1 9 14.49 0.49
 4 1 9 13.08 0.48
 -5 1 9 28.14 0.68
 5 1 9 28.74 0.69
 -6 1 9 35.15 0.79
 6 1 9 34.84 0.78
 -7 1 9 119.18 2
 7 1 9 116.71 2.02
 -8 1 9 74.92 1.38
 8 1 9 75.31 1.41
 -9 1 9 69.03 1.33
 9 1 9 71.03 1.49
 -10 1 9 23.22 0.78
 10 1 9 23.37 0.76
 -11 1 9 32.81 1
 11 1 9 31.32 0.93
 -12 1 9 54.54 1.38
 12 1 9 54.87 1.42
 -13 1 9 57.06 1.49
 13 1 9 57.62 1.51
 -14 1 9 6.85 0.86
 14 1 9 7.66 0.8
 -15 1 9 31.31 1.32
 15 1 9 32.52 1.47
 -16 1 9 48.62 1.71
 16 1 9 51.88 1.83
 -17 1 9 45.23 2.08
 17 1 9 43.69 2.33
 -18 1 9 3.45 2.62
 18 1 9 3.99 2.89
 0 2 9 145.83 2.32
 -1 2 9 61.08 1.15
 1 2 9 62.58 1.14
 -2 2 9 235.46 3.66
 2 2 9 233.26 3.63
 -3 2 9 827.8 12.41
 3 2 9 835.54 12.52
 -4 2 9 200.54 3.13
 4 2 9 197.45 3.1
 -5 2 9 279.57 4.33
 5 2 9 274.58 4.24
 -6 2 9 36.24 0.78
 6 2 9 38.91 0.83
 -7 2 9 11.57 0.51
 7 2 9 11.17 0.48
 -8 2 9 68.22 1.27
 8 2 9 68.34 1.27
 -9 2 9 38.92 0.91
 9 2 9 38.85 0.91
 -10 2 9 79.76 1.56
 10 2 9 78.6 1.45
 -11 2 9 297.56 5.75
 11 2 9 290.02 5.2
 -12 2 9 23.13 0.95
 12 2 9 26.06 0.98
 -13 2 9 41.75 1.36
 13 2 9 41.47 1.29
 -14 2 9 71.02 1.73
 14 2 9 72.88 1.91
 -15 2 9 4.31 1.05
 15 2 9 4.31 1.03
 -16 2 9 25.99 1.7
 16 2 9 28.33 1.69
 -17 2 9 34.13 2.07
 17 2 9 34.19 1.99
 -18 2 9 29.36 3.01
 18 2 9 31.14 3.22
 0 3 9 2.86 0.33
 -1 3 9 215.92 3.37
 1 3 9 215.82 3.35
 -2 3 9 358.75 5.49
 2 3 9 351.46 5.38
 -3 3 9 274.41 4.92
 3 3 9 275.65 4.95
 -4 3 9 272.44 4.92
 4 3 9 269.76 4.85
 -5 3 9 38.03 1.06
 5 3 9 40.04 1.08
 -6 3 9 66.05 1.47
 6 3 9 65.17 1.46
 -7 3 9 36.77 1.04
 7 3 9 37.87 1.03
 -8 3 9 18.22 0.86
 8 3 9 15.38 0.83
 -9 3 9 223.76 3.51
 9 3 9 222.44 3.51
 -10 3 9 121.53 2.19
 10 3 9 123.86 2.21
 -11 3 9 45.86 1.21
 11 3 9 47.56 1.22
 -12 3 9 31.24 1.05
 12 3 9 33.17 1.02
 -13 3 9 54.59 1.53
 13 3 9 58.56 1.48
 -14 3 9 4.81 0.9
 14 3 9 2.9 0.88
 -15 3 9 100.15 2.52
 15 3 9 103.09 2.66
 -16 3 9 23.09 1.74
 16 3 9 23.03 1.8
 -17 3 9 42.97 2.09
 17 3 9 41.45 2.08
 0 4 9 85.49 1.45
 -1 4 9 86.4 1.55
 1 4 9 86.01 1.72
 -2 4 9 88.99 1.84
 2 4 9 86.74 1.8
 -3 4 9 146.42 2.78
 3 4 9 145.68 2.73
 -4 4 9 74.25 1.6
 4 4 9 76.53 1.66
 -5 4 9 27.39 0.91
 5 4 9 26.94 0.97
 -6 4 9 78.52 1.72
 6 4 9 79.16 1.89
 -7 4 9 37.02 1.05
 7 4 9 38.63 1.09
 -8 4 9 79.13 1.74
 8 4 9 81.03 1.82
 -9 4 9 170.27 3.26
 9 4 9 169.29 3.26
 -10 4 9 22.4 1.03
 10 4 9 21.88 1.01
 -11 4 9 109.76 2.5
 11 4 9 113.41 2.83
 -12 4 9 43.08 1.14
 12 4 9 46.75 1.24
 -13 4 9 117.56 2.4
 13 4 9 115.54 2.36
 -14 4 9 6.5 1.1
 14 4 9 5.9 1.03
 -15 4 9 12.32 1.29
 15 4 9 13.77 1.34
 -16 4 9 73.56 2.22
 16 4 9 77.58 2.43
 -17 4 9 59.42 2.43
 17 4 9 60.01 2.3
 0 5 9 8.22 0.45
 -1 5 9 50.83 0.98
 1 5 9 52.04 0.99
 -2 5 9 0.63 0.34
 2 5 9 1.55 0.43
 -3 5 9 174.17 3.55
 3 5 9 174.83 3.42
 -4 5 9 242.21 4.42
 4 5 9 245.66 4.49
 -5 5 9 355.37 6.33
 5 5 9 367.23 6.56
 -6 5 9 57.4 1.42
 6 5 9 54.86 1.42
 -7 5 9 173.6 3.28
 7 5 9 174.06 3.29
 -8 5 9 10.04 0.76
 8 5 9 10.01 0.74
 -9 5 9 30.66 1.18
 9 5 9 30.6 1.14
 -10 5 9 172.28 3.61
 10 5 9 175.04 3.64
 -11 5 9 69.85 2.11
 11 5 9 67.49 1.98
 -12 5 9 50.55 1.68
 12 5 9 45.63 1.63
 -13 5 9 59.76 2.46
 13 5 9 58.16 2.41
 -14 5 9 18.85 1.16
 14 5 9 19.76 1.2
 -15 5 9 28.45 1.54
 15 5 9 29.14 1.52
 -16 5 9 4.61 1.44
 16 5 9 2.25 1.44
 -17 5 9 11.95 2.14
 17 5 9 9.2 1.94
 0 6 9 0.7 0.27
 -1 6 9 24.24 0.63
 1 6 9 23.88 0.61
 -2 6 9 77.56 1.66
 2 6 9 76.94 1.81
 -3 6 9 184.15 3.43
 3 6 9 184.32 3.43
 -4 6 9 147.13 2.84
 4 6 9 147.24 2.93
 -5 6 9 457.44 8.08
 5 6 9 447.44 7.92
 -6 6 9 103.89 2.13
 6 6 9 108.2 2.2
 -7 6 9 139.65 2.7
 7 6 9 135.03 2.66
 -8 6 9 16.03 0.81
 8 6 9 15.56 0.77
 -9 6 9 90.49 2.17
 9 6 9 91.62 2.12
 -10 6 9 30.5 1.21
 10 6 9 30.71 1.2
 -11 6 9 82.28 2.37
 11 6 9 82.74 2.37
 -12 6 9 14.37 1.4
 12 6 9 13.07 1.24
 -13 6 9 50.44 2.09
 13 6 9 47.27 2.2
 -14 6 9 17.82 1.78
 14 6 9 19.33 1.97
 -15 6 9 21.5 2.08
 15 6 9 21.59 2.57
 -16 6 9 25.5 2.66
 16 6 9 22.58 2.57
 0 7 9 219.51 3.45
 -1 7 9 136.69 2.21
 1 7 9 137.49 2.24
 -2 7 9 139.05 2.68
 2 7 9 138.99 2.71
 -3 7 9 131.18 2.55
 3 7 9 130.08 2.58
 -4 7 9 46.78 1.27
 4 7 9 43.9 1.18
 -5 7 9 85.52 1.88
 5 7 9 80.58 1.81
 -6 7 9 72.08 1.9
 6 7 9 74.8 1.77
 -7 7 9 5.47 0.66
 7 7 9 5.84 0.72
 -8 7 9 1.35 0.55
 8 7 9 2.72 0.73
 -9 7 9 1.79 0.73
 9 7 9 1.23 0.69
 -10 7 9 7.89 1.1
 10 7 9 5.12 1.02
 -11 7 9 61.22 2.71
 11 7 9 66.09 2.25
 -12 7 9 221.84 6.01
 12 7 9 234.09 6.19
 -13 7 9 52.31 2.32
 13 7 9 53.88 2.41
 -14 7 9 10.26 1.83
 14 7 9 16.31 2.02
 -15 7 9 6.43 2.1
 15 7 9 9.24 2.22
 -16 7 9 0.59 2.3
 16 7 9 0.45 2.01
 0 8 9 473.28 7.17
 -1 8 9 113.32 1.93
 1 8 9 112.71 2.09
 -2 8 9 72.98 1.68
 2 8 9 70.65 1.59
 -3 8 9 30.61 0.97
 3 8 9 30.35 1.01
 -4 8 9 16.76 0.9
 4 8 9 14.24 0.83
 -5 8 9 56.65 1.38
 5 8 9 59.84 1.64
 -6 8 9 14.32 0.97
 6 8 9 13.91 0.82
 -7 8 9 21.4 1.04
 7 8 9 22.18 1.1
 -8 8 9 15.89 0.98
 8 8 9 16.74 0.96
 -9 8 9 77.16 2.22
 9 8 9 75.49 2.16
 -10 8 9 6.28 1.3
 10 8 9 2.01 1.14
 -11 8 9 225.14 5.98
 11 8 9 222.18 5.94
 -12 8 9 2.95 1.24
 12 8 9 3.23 1.35
 -13 8 9 79.47 2.94
 13 8 9 81.96 3.19
 -14 8 9 26.47 2.23
 14 8 9 27.38 2.43
 -15 8 9 61.49 3.16
 15 8 9 60.33 3.22
 -16 8 9 17.85 4.18
 16 8 9 2.58 4.06
 0 9 9 188.77 3.06
 -1 9 9 6.58 0.52
 1 9 9 6.83 0.48
 -2 9 9 414.57 7.37
 2 9 9 415.38 7.34
 -3 9 9 3.5 0.61
 3 9 9 2.07 0.59
 -4 9 9 250.53 5
 4 9 9 242 4.83
 -5 9 9 14.27 0.92
 5 9 9 12.91 0.9
 -6 9 9 2.91 0.8
 6 9 9 1.79 0.8
 -7 9 9 73.78 2.08
 7 9 9 73.37 2.03
 -8 9 9 66.14 1.96
 8 9 9 67.92 2.01
 -9 9 9 21.46 1.47
 9 9 9 21.51 1.38
 -10 9 9 32.6 1.85
 10 9 9 33.48 1.89
 -11 9 9 15.01 1.45
 11 9 9 13.64 1.63
 -12 9 9 66.93 2.6
 12 9 9 66.89 2.86
 -13 9 9 2.04 1.45
 13 9 9 2.2 1.6
 -14 9 9 23.72 2.26
 14 9 9 27.78 2.67
 -15 9 9 70.7 3.86
 15 9 9 71.98 3.15
 0 10 9 0.35 0.39
 -1 10 9 54.73 1.25
 1 10 9 55.99 1.44
 -2 10 9 44.26 1.46
 2 10 9 41.94 1.43
 -3 10 9 268.71 6.01
 3 10 9 263.49 5.81
 -4 10 9 29.16 1.26
 4 10 9 27.59 1.25
 -5 10 9 122.29 3.6
 5 10 9 118.82 3
 -6 10 9 32.89 1.43
 6 10 9 33.53 1.43
 -7 10 9 13.1 1.13
 7 10 9 15.19 1.28
 -8 10 9 63.82 2.05
 8 10 9 67.47 2.01
 -9 10 9 20.94 1.47
 9 10 9 19.82 1.59
 -10 10 9 69.92 2.49
 10 10 9 67.09 2.94
 -11 10 9 22.7 1.84
 11 10 9 20.03 1.93
 -12 10 9 93.16 3.33
 12 10 9 87.47 3.34
 -13 10 9 14.56 2.25
 13 10 9 17.44 2.26
 -14 10 9 25.74 2.58
 14 10 9 25.05 2.41
 0 11 9 62.31 1.51
 -1 11 9 29.45 0.96
 1 11 9 28.94 0.9
 -2 11 9 26.77 0.83
 2 11 9 23.41 0.76
 -3 11 9 51.79 1.93
 3 11 9 50.36 1.61
 -4 11 9 193.51 4.7
 4 11 9 185.38 4.34
 -5 11 9 1.68 0.78
 5 11 9 1.04 1.01
 -6 11 9 57.98 2
 6 11 9 54.87 1.8
 -7 11 9 86.02 2.57
 7 11 9 85.22 2.41
 -8 11 9 55.55 2.13
 8 11 9 61.77 2.42
 -9 11 9 77.43 2.75
 9 11 9 74.43 2.79
 -10 11 9 5.24 1.56
 10 11 9 1.01 1.52
 -11 11 9 14.92 2.25
 11 11 9 13.05 2.39
 -12 11 9 78.69 3.34
 12 11 9 81.92 3.28
 -13 11 9 40.26 2.91
 13 11 9 46.14 3.35
 0 12 9 0.44 0.62
 -1 12 9 21.77 1.02
 1 12 9 19.94 0.9
 -2 12 9 13.33 0.8
 2 12 9 11.71 0.8
 -3 12 9 230.5 5.29
 3 12 9 215.49 5.8
 -4 12 9 39.53 1.5
 4 12 9 41.86 1.5
 -5 12 9 17.84 1.4
 5 12 9 14.04 1.29
 -6 12 9 43.86 1.96
 6 12 9 38.97 1.7
 -7 12 9 62.68 2.47
 7 12 9 60.56 2.53
 -8 12 9 95.77 3.15
 8 12 9 94.11 3.21
 -9 12 9 23.94 1.92
 9 12 9 24.31 1.95
 -10 12 9 13.8 1.87
 10 12 9 19.93 2.27
 -11 12 9 71.9 3.38
 11 12 9 68.57 3.01
 -12 12 9 27.15 2.55
 12 12 9 27.27 2.38
 0 13 9 11.68 0.98
 -1 13 9 16.27 1.03
 1 13 9 16.78 0.96
 -2 13 9 6.51 0.79
 2 13 9 9.33 0.88
 -3 13 9 17.46 1.51
 3 13 9 12.69 1.5
 -4 13 9 125.56 3.32
 4 13 9 127.5 3.81
 -5 13 9 69.06 2.51
 5 13 9 70.12 2.46
 -6 13 9 42.1 2.18
 6 13 9 38.45 2.18
 -7 13 9 12.32 1.52
 7 13 9 9.4 1.64
 -8 13 9 45.87 2.42
 8 13 9 44.33 2.67
 -9 13 9 2.11 1.83
 9 13 9 1.91 2.07
 -10 13 9 36.61 2.99
 10 13 9 38.2 2.68
 -11 13 9 14.33 2.39
 11 13 9 15.74 2.51
 0 14 9 17.48 1.29
 -1 14 9 36.11 1.44
 1 14 9 33.76 1.28
 -2 14 9 1.37 0.94
 2 14 9 1.05 1.04
 -3 14 9 22.09 1.78
 3 14 9 23.38 1.92
 -4 14 9 68.23 2.74
 4 14 9 75.12 2.62
 -5 14 9 3.35 1.86
 5 14 9 8.57 2.02
 -6 14 9 36.84 2.27
 6 14 9 37.39 2.78
 -7 14 9 12.23 1.98
 7 14 9 15.66 2.62
 -8 14 9 16.96 2.87
 8 14 9 9.89 2.29
 -9 14 9 26.98 2.75
 9 14 9 25.73 2.54
 -10 14 9 14.45 2.79
 10 14 9 16.77 2.91
 0 15 9 31.79 1.65
 -1 15 9 38.64 1.6
 1 15 9 39.88 1.8
 -2 15 9 14.42 1.36
 2 15 9 15.45 1.4
 -3 15 9 46.25 2.38
 3 15 9 46.58 2.22
 -4 15 9 4.74 1.86
 4 15 9 7.68 2.03
 -5 15 9 2.04 2.03
 5 15 9 1.55 1.86
 -6 15 9 82.08 3.57
 6 15 9 87.8 3.38
 -7 15 9 0.86 2.06
 7 15 9 3.54 1.93
 -8 15 9 14.96 2.79
 8 15 9 16.39 2.56
 0 16 9 4.98 1.83
 -1 16 9 52.23 2.1
 1 16 9 53.1 2.35
 -2 16 9 20.34 1.79
 2 16 9 19.43 1.78
 -3 16 9 27.4 2.6
 3 16 9 29.8 2.76
 -4 16 9 4.9 2.4
 4 16 9 6.16 2.53
 -5 16 9 79.67 3.74
 5 16 9 83.66 4.03
 -6 16 9 9.35 3.02
 6 16 9 13.08 3.72
 0 17 9 25.09 3.56
 -1 17 9 11.14 4.67
 1 17 9 6.36 4.57
 0 0 10 495.09 10.57
 1 0 10 225.36 3.52
 2 0 10 122.87 2.04
 3 0 10 30.18 0.76
 4 0 10 28.07 0.73
 5 0 10 10.05 0.58
 6 0 10 46.35 0.97
 7 0 10 8.18 0.55
 8 0 10 66.76 1.28
 9 0 10 129.8 2.21
 10 0 10 4.7 0.53
 11 0 10 160.08 3.04
 12 0 10 178.89 3.41
 13 0 10 20.02 1.23
 14 0 10 2.09 0.99
 15 0 10 26.96 1.46
 16 0 10 65.18 2.12
 17 0 10 186.01 3.98
 0 1 10 78.87 1.4
 -1 1 10 241.53 3.75
 1 1 10 242.9 3.77
 -2 1 10 113.76 1.89
 2 1 10 112.28 1.89
 -3 1 10 41.32 0.84
 3 1 10 42.72 0.87
 -4 1 10 5.53 0.43
 4 1 10 5.77 0.45
 -5 1 10 139.46 2.28
 5 1 10 135.57 2.24
 -6 1 10 131.07 2.16
 6 1 10 133.78 2.22
 -7 1 10 63.99 1.25
 7 1 10 64.51 1.22
 -8 1 10 39.66 0.97
 8 1 10 39.62 0.96
 -9 1 10 102.47 1.79
 9 1 10 103.25 1.83
 -10 1 10 46.01 1.11
 10 1 10 45.5 1.14
 -11 1 10 62.98 1.48
 11 1 10 63.85 1.53
 -12 1 10 150.81 3.05
 12 1 10 151.41 2.96
 -13 1 10 16.57 1.12
 13 1 10 18.84 1.04
 -14 1 10 3.47 0.92
 14 1 10 3.9 1.07
 -15 1 10 27.01 1.47
 15 1 10 25.74 1.35
 -16 1 10 24.59 1.57
 16 1 10 25.06 1.65
 -17 1 10 9.47 2.23
 17 1 10 12.33 2.02
 0 2 10 0.91 0.26
 -1 2 10 134.01 2.18
 1 2 10 134.79 2.21
 -2 2 10 43.88 0.89
 2 2 10 46.28 0.9
 -3 2 10 302.02 4.65
 3 2 10 301.26 4.63
 -4 2 10 508.84 7.69
 4 2 10 508.03 7.68
 -5 2 10 146.62 2.4
 5 2 10 144.74 2.36
 -6 2 10 329.96 5.04
 6 2 10 329.02 5.03
 -7 2 10 68.18 1.27
 7 2 10 65.57 1.24
 -8 2 10 109.44 1.87
 8 2 10 111.3 1.89
 -9 2 10 5.46 0.51
 9 2 10 4.19 0.5
 -10 2 10 78.58 1.58
 10 2 10 78.18 1.55
 -11 2 10 80.79 1.76
 11 2 10 81.21 1.76
 -12 2 10 5.29 0.77
 12 2 10 6.32 0.72
 -13 2 10 16.29 0.99
 13 2 10 14.68 0.96
 -14 2 10 8.83 1.17
 14 2 10 7.2 1.02
 -15 2 10 26.26 1.39
 15 2 10 28.23 1.45
 -16 2 10 70.75 2.47
 16 2 10 75.25 2.6
 -17 2 10 16.85 2.01
 17 2 10 9.9 1.91
 0 3 10 32.58 0.75
 -1 3 10 209.43 3.3
 1 3 10 209.09 3.28
 -2 3 10 79.94 1.38
 2 3 10 83.04 1.43
 -3 3 10 180.1 3.36
 3 3 10 184.49 3.44
 -4 3 10 186.97 3.48
 4 3 10 188.96 3.52
 -5 3 10 23.37 0.87
 5 3 10 21.86 0.87
 -6 3 10 20.79 0.84
 6 3 10 21.02 0.84
 -7 3 10 71.92 1.69
 7 3 10 72.75 1.7
 -8 3 10 31.12 1.01
 8 3 10 29.83 0.98
 -9 3 10 54.19 1.56
 9 3 10 50.04 1.32
 -10 3 10 34.95 1.22
 10 3 10 34.24 1.22
 -11 3 10 53.36 1.29
 11 3 10 53.1 1.31
 -12 3 10 42.03 1.23
 12 3 10 41.81 1.18
 -13 3 10 31.52 1.14
 13 3 10 30.98 1.19
 -14 3 10 71.57 1.84
 14 3 10 73.04 1.84
 -15 3 10 40.23 1.7
 15 3 10 43.14 1.72
 -16 3 10 1.01 1.6
 16 3 10 0.84 1.39
 -17 3 10 48.24 2.53
 17 3 10 46.65 2.49
 0 4 10 1.44 0.3
 -1 4 10 75.81 1.35
 1 4 10 77.31 1.37
 -2 4 10 71.87 1.61
 2 4 10 70.89 1.55
 -3 4 10 324.85 5.9
 3 4 10 319.22 5.96
 -4 4 10 17.8 0.75
 4 4 10 16.66 0.75
 -5 4 10 20.23 0.84
 5 4 10 19.8 0.89
 -6 4 10 29.9 0.97
 6 4 10 29.68 1.05
 -7 4 10 127.39 2.52
 7 4 10 123.16 2.45
 -8 4 10 152.6 2.96
 8 4 10 151.39 2.97
 -9 4 10 233.4 4.73
 9 4 10 238.13 4.79
 -10 4 10 280.95 5.56
 10 4 10 277.34 5.56
 -11 4 10 64.87 1.91
 11 4 10 63.43 1.9
 -12 4 10 102.47 2.66
 12 4 10 98.32 2.54
 -13 4 10 10.04 1.36
 13 4 10 13.82 1.33
 -14 4 10 108.09 2.55
 14 4 10 104.33 2.98
 -15 4 10 25.72 1.44
 15 4 10 27.47 1.65
 -16 4 10 32.16 1.9
 16 4 10 32.86 2.05
 -17 4 10 27.5 3.32
 17 4 10 35.34 3.58
 0 5 10 27.81 0.69
 -1 5 10 57.65 1.07
 1 5 10 55.7 1.06
 -2 5 10 58.09 1.4
 2 5 10 59.17 1.38
 -3 5 10 154.94 2.96
 3 5 10 157.61 2.99
 -4 5 10 76.98 1.67
 4 5 10 75.38 1.66
 -5 5 10 55.01 1.37
 5 5 10 56.97 1.41
 -6 5 10 100.51 2.06
 6 5 10 99.52 2.1
 -7 5 10 7.2 0.72
 7 5 10 7.54 0.72
 -8 5 10 9.98 0.81
 8 5 10 11.3 0.92
 -9 5 10 126.55 2.8
 9 5 10 130.67 3.25
 -10 5 10 17.49 1.12
 10 5 10 20.03 1.16
 -11 5 10 8.95 1.25
 11 5 10 7.95 1.27
 -12 5 10 24.2 1.37
 12 5 10 20.56 1.26
 -13 5 10 109.69 3.52
 13 5 10 106.75 3.59
 -14 5 10 22.01 1.9
 14 5 10 26.7 1.98
 -15 5 10 3.62 1.63
 15 5 10 3.54 2.1
 -16 5 10 54.38 3.05
 16 5 10 53.38 3.1
 0 6 10 183.47 2.9
 -1 6 10 177.69 2.8
 1 6 10 175.07 2.77
 -2 6 10 109.35 2.19
 2 6 10 110.71 2.2
 -3 6 10 31 0.98
 3 6 10 31.55 1
 -4 6 10 52.66 1.31
 4 6 10 52.13 1.28
 -5 6 10 156.48 3.09
 5 6 10 153.71 2.94
 -6 6 10 85.03 1.89
 6 6 10 85.11 1.85
 -7 6 10 188.56 3.93
 7 6 10 185.4 3.75
 -8 6 10 52.49 1.48
 8 6 10 52.96 1.52
 -9 6 10 136.51 2.99
 9 6 10 135.99 2.94
 -10 6 10 35.34 1.33
 10 6 10 35.27 1.4
 -11 6 10 28.58 1.46
 11 6 10 32.18 1.5
 -12 6 10 47.08 1.96
 12 6 10 50.24 2.09
 -13 6 10 52.26 2.42
 13 6 10 53.95 2.46
 -14 6 10 11.13 1.75
 14 6 10 15.45 2.27
 -15 6 10 34.63 2.46
 15 6 10 31.63 2.65
 -16 6 10 7.02 2.94
 16 6 10 9.78 2.42
 0 7 10 246.39 3.93
 -1 7 10 78.36 1.51
 1 7 10 80.54 1.43
 -2 7 10 17.77 0.81
 2 7 10 18.97 0.8
 -3 7 10 1.56 0.64
 3 7 10 0.67 0.46
 -4 7 10 73.31 1.64
 4 7 10 70.96 1.65
 -5 7 10 34.55 1.16
 5 7 10 35.73 1.15
 -6 7 10 76.66 1.91
 6 7 10 70.49 1.72
 -7 7 10 73.95 1.89
 7 7 10 71.02 1.8
 -8 7 10 35.37 1.23
 8 7 10 35.03 1.24
 -9 7 10 3.19 0.85
 9 7 10 1.92 0.73
 -10 7 10 38.58 1.68
 10 7 10 38.74 1.82
 -11 7 10 42.21 1.96
 11 7 10 38.31 1.83
 -12 7 10 77.96 2.8
 12 7 10 76.88 2.87
 -13 7 10 12.71 1.6
 13 7 10 11.51 2.01
 -14 7 10 27.7 2.02
 14 7 10 36 2.92
 -15 7 10 55.82 3.59
 15 7 10 53.87 3.01
 -16 7 10 29.63 5.74
 0 8 10 5.62 0.46
 -1 8 10 31.4 0.73
 1 8 10 33 0.78
 -2 8 10 246.45 4.5
 2 8 10 239.28 4.41
 -3 8 10 28.39 1.08
 3 8 10 26.41 1.03
 -4 8 10 26.89 0.97
 4 8 10 25.17 0.95
 -5 8 10 138.77 2.97
 5 8 10 142.31 3.04
 -6 8 10 19.89 0.99
 6 8 10 17.57 1.01
 -7 8 10 90.8 2.21
 7 8 10 85.42 2.09
 -8 8 10 7.97 0.87
 8 8 10 8.68 0.92
 -9 8 10 61.38 2.22
 9 8 10 58.38 2.17
 -10 8 10 55.14 2.1
 10 8 10 53.33 2.14
 -11 8 10 94.45 3.1
 11 8 10 90.66 3.17
 -12 8 10 3.99 1.73
 12 8 10 5.3 1.95
 -13 8 10 51.21 2.75
 13 8 10 52.24 2.73
 -14 8 10 26.94 2.58
 14 8 10 30.95 2.51
 -15 8 10 39.26 2.81
 15 8 10 40.9 2.67
 0 9 10 16.75 0.7
 -1 9 10 23.97 0.71
 1 9 10 24.77 0.71
 -2 9 10 56.66 1.52
 2 9 10 54.23 1.42
 -3 9 10 53.07 1.47
 3 9 10 54.99 1.6
 -4 9 10 1.52 0.55
 4 9 10 2.32 0.63
 -5 9 10 49.66 1.57
 5 9 10 50.77 1.69
 -6 9 10 4.7 1.03
 6 9 10 4.96 0.82
 -7 9 10 21.82 1.27
 7 9 10 23.87 1.29
 -8 9 10 76.35 2.27
 8 9 10 73.69 2.23
 -9 9 10 71.64 2.35
 9 9 10 71.53 2.52
 -10 9 10 121.57 3.65
 10 9 10 121.29 3.81
 -11 9 10 45.9 2.24
 11 9 10 45.37 2.27
 -12 9 10 58.68 2.62
 12 9 10 62.2 2.79
 -13 9 10 20.36 2.05
 13 9 10 22.17 2.35
 -14 9 10 40.54 2.78
 14 9 10 42.43 2.86
 0 10 10 1.83 0.59
 -1 10 10 32.03 1.02
 1 10 10 34.81 1.09
 -2 10 10 12.82 1
 2 10 10 12.84 1.12
 -3 10 10 535.99 11.57
 3 10 10 557.41 11.98
 -4 10 10 61.68 1.88
 4 10 10 61.32 1.85
 -5 10 10 93.35 2.51
 5 10 10 94.27 2.57
 -6 10 10 50.15 1.84
 6 10 10 48.92 1.88
 -7 10 10 17.61 1.33
 7 10 10 17.63 1.16
 -8 10 10 55.72 2.17
 8 10 10 54.73 2.05
 -9 10 10 51.46 2.3
 9 10 10 50.51 2.44
 -10 10 10 80.8 2.81
 10 10 10 78.96 3.04
 -11 10 10 27.46 2.11
 11 10 10 30.33 2.18
 -12 10 10 18.41 2.38
 12 10 10 18.73 2.55
 -13 10 10 3.82 2.63
 13 10 10 4.7 2.32
 -14 10 10 11.48 3.18
 14 10 10 3.28 3.42
 0 11 10 36.34 1.04
 -1 11 10 39.51 1.11
 1 11 10 38.49 1.1
 -2 11 10 275.6 6.18
 2 11 10 266.65 5.98
 -3 11 10 97.36 2.5
 3 11 10 100.03 2.7
 -4 11 10 56.17 1.83
 4 11 10 54.78 1.81
 -5 11 10 13.53 1.34
 5 11 10 14 1.23
 -6 11 10 54.78 1.94
 6 11 10 48.95 1.74
 -7 11 10 41.95 1.82
 7 11 10 43.5 1.98
 -8 11 10 61.45 2.54
 8 11 10 65.53 2.88
 -9 11 10 90.74 3.05
 9 11 10 88.9 3.3
 -10 11 10 24.75 2.05
 10 11 10 26.32 2.22
 -11 11 10 2.51 1.68
 11 11 10 2.51 1.7
 -12 11 10 58.15 3.2
 12 11 10 54.52 3.09
 -13 11 10 6.39 2.94
 13 11 10 15.1 2.92
 0 12 10 40.46 1.19
 -1 12 10 18.49 0.93
 1 12 10 20.33 0.93
 -2 12 10 26.56 1.49
 2 12 10 25.14 1.29
 -3 12 10 18.87 1.27
 3 12 10 19.24 1.3
 -4 12 10 1.48 1.12
 4 12 10 1.28 1.07
 -5 12 10 30.58 1.65
 5 12 10 32.95 1.74
 -6 12 10 89.79 2.56
 6 12 10 88.61 2.69
 -7 12 10 5.34 1.83
 7 12 10 3.93 1.83
 -8 12 10 20.84 1.81
 8 12 10 25.77 1.99
 -9 12 10 59.78 2.6
 9 12 10 61.78 3.05
 -10 12 10 22.11 2.27
 10 12 10 22.47 2.21
 -11 12 10 87.42 3.63
 11 12 10 87.24 3.69
 -12 12 10 39.93 3.85
 12 12 10 47.88 4.13
 0 13 10 25.42 1.08
 -1 13 10 113.92 2.41
 1 13 10 110.55 2.38
 -2 13 10 77.58 2.39
 2 13 10 75.75 2.37
 -3 13 10 4.87 1.29
 3 13 10 5.34 1.26
 -4 13 10 66 2.21
 4 13 10 66.6 2.31
 -5 13 10 19.27 1.69
 5 13 10 19.86 2.01
 -6 13 10 102.79 3.47
 6 13 10 100.54 3.55
 -7 13 10 6.95 2.14
 7 13 10 5.32 2.11
 -8 13 10 22.3 2.05
 8 13 10 26.51 2.8
 -9 13 10 9.57 2.35
 9 13 10 11.11 2.42
 -10 13 10 5.91 2.72
 10 13 10 2.66 3.01
 0 14 10 3.27 1.11
 -1 14 10 26.13 1.38
 1 14 10 25.28 1.39
 -2 14 10 41.99 2.17
 2 14 10 42 2.07
 -3 14 10 20.42 1.92
 3 14 10 17.14 1.94
 -4 14 10 18.76 1.78
 4 14 10 19.92 1.97
 -5 14 10 43.49 2.68
 5 14 10 41.87 2.6
 -6 14 10 99.55 3.6
 6 14 10 101.05 4.01
 -7 14 10 3.01 2.5
 7 14 10 3.14 2.15
 -8 14 10 44.88 2.82
 8 14 10 44.15 2.93
 -9 14 10 7.54 2.65
 9 14 10 8.4 2.78
 0 15 10 7.09 1.44
 -1 15 10 103.35 2.77
 1 15 10 98.92 2.51
 -2 15 10 4.22 1.85
 2 15 10 4.32 1.86
 -3 15 10 5.88 1.95
 3 15 10 6.05 1.74
 -4 15 10 11.66 2.25
 4 15 10 12.7 2.22
 -5 15 10 138.42 5.15
 5 15 10 138.38 4.87
 -6 15 10 80.72 3.97
 6 15 10 72.38 3.5
 -7 15 10 27.83 3.2
 7 15 10 37.08 3.35
 0 16 10 20.29 1.89
 -1 16 10 21.29 1.91
 1 16 10 23.23 2.03
 -2 16 10 11.38 2.72
 2 16 10 15.44 2.35
 -3 16 10 127.73 4.56
 3 16 10 136 4.63
 -4 16 10 11.24 2.9
 4 16 10 8.1 2.8
 0 0 11 0.59 0.52
 1 0 11 90.15 1.56
 2 0 11 649.36 10.45
 3 0 11 0.66 0.45
 4 0 11 89.48 1.6
 5 0 11 29.92 0.77
 6 0 11 16.74 0.67
 7 0 11 10.25 0.55
 8 0 11 83.18 1.52
 9 0 11 89.69 1.68
 10 0 11 397.13 7.17
 11 0 11 50.54 1.37
 12 0 11 22.11 1.06
 13 0 11 67.29 1.76
 14 0 11 3.56 1.08
 15 0 11 8.61 1.33
 16 0 11 31.97 1.75
 17 0 11 53.05 3.11
 0 1 11 100.52 1.75
 -1 1 11 364.57 5.6
 1 1 11 358.98 5.61
 -2 1 11 30.66 0.8
 2 1 11 30.57 0.77
 -3 1 11 43.26 0.95
 3 1 11 44.47 0.93
 -4 1 11 18.04 0.63
 4 1 11 18.29 0.64
 -5 1 11 68.57 1.3
 5 1 11 68.11 1.3
 -6 1 11 55.26 1.11
 6 1 11 56.59 1.14
 -7 1 11 46.67 1
 7 1 11 47.38 1.05
 -8 1 11 83.61 1.53
 8 1 11 79.6 1.47
 -9 1 11 32.58 0.86
 9 1 11 33.14 0.88
 -10 1 11 93.31 2
 10 1 11 90.2 1.92
 -11 1 11 46.46 1.34
 11 1 11 46.34 1.31
 -12 1 11 2.04 0.76
 12 1 11 3.47 0.71
 -13 1 11 76.15 1.86
 13 1 11 76.22 1.86
 -14 1 11 35.09 1.49
 14 1 11 35.65 1.54
 -15 1 11 22.57 1.5
 15 1 11 21.99 1.56
 -16 1 11 55.25 2.22
 16 1 11 58.84 2.19
 -17 1 11 23.52 2.55
 17 1 11 23.59 2.67
 0 2 11 341.98 5.26
 -1 2 11 105.29 1.85
 1 2 11 105.06 1.8
 -2 2 11 22.69 0.63
 2 2 11 21.61 0.64
 -3 2 11 135.42 2.24
 3 2 11 134.91 2.23
 -4 2 11 40.88 0.89
 4 2 11 38.8 0.87
 -5 2 11 117.41 1.97
 5 2 11 119.14 1.99
 -6 2 11 80.54 1.46
 6 2 11 79.54 1.45
 -7 2 11 26.48 0.7
 7 2 11 26.32 0.72
 -8 2 11 285.94 4.44
 8 2 11 296.24 4.59
 -9 2 11 43.48 1.01
 9 2 11 44.05 1.02
 -10 2 11 73.29 1.6
 10 2 11 73.56 1.57
 -11 2 11 35.75 1.1
 11 2 11 35.46 1.09
 -12 2 11 18.63 0.93
 12 2 11 20.74 0.98
 -13 2 11 3.22 0.9
 13 2 11 2.09 0.98
 -14 2 11 16.68 1.32
 14 2 11 17.3 1.3
 -15 2 11 20.11 1.44
 15 2 11 19.76 1.51
 -16 2 11 13.31 1.85
 16 2 11 12.64 1.96
 0 3 11 88.95 1.56
 -1 3 11 64.11 1.22
 1 3 11 64.56 1.21
 -2 3 11 64.74 1.19
 2 3 11 62.81 1.16
 -3 3 11 30.98 0.72
 3 3 11 29.46 0.72
 -4 3 11 206.09 4.18
 4 3 11 198.11 3.84
 -5 3 11 3.45 0.69
 5 3 11 1.49 0.46
 -6 3 11 41.55 1.18
 6 3 11 38.74 1.13
 -7 3 11 78.99 1.74
 7 3 11 79.66 1.74
 -8 3 11 175.91 3.42
 8 3 11 178.16 3.36
 -9 3 11 122.71 2.72
 9 3 11 121.94 2.67
 -10 3 11 107.63 2.72
 10 3 11 105.88 2.67
 -11 3 11 21.53 1.1
 11 3 11 23.64 1.29
 -12 3 11 65.48 2.02
 12 3 11 62.96 2.15
 -13 3 11 53.29 1.98
 13 3 11 53.71 2.14
 -14 3 11 13.38 1.08
 14 3 11 12.09 1.09
 -15 3 11 2 1.3
 15 3 11 1.61 1.32
 -16 3 11 15.03 1.83
 16 3 11 14.86 1.64
 0 4 11 59.23 1.13
 -1 4 11 31.92 0.77
 1 4 11 31.78 0.77
 -2 4 11 40.15 0.85
 2 4 11 39.89 0.83
 -3 4 11 85.52 1.81
 3 4 11 83.13 1.77
 -4 4 11 330.34 5.91
 4 4 11 336.94 6
 -5 4 11 268.26 4.87
 5 4 11 265.79 4.84
 -6 4 11 95.1 1.97
 6 4 11 97.72 2.04
 -7 4 11 111.01 2.24
 7 4 11 114.79 2.36
 -8 4 11 117.22 2.6
 8 4 11 113.73 2.51
 -9 4 11 193.1 4
 9 4 11 196.49 4.04
 -10 4 11 282.87 6.36
 10 4 11 280.02 6.24
 -11 4 11 3.45 0.95
 11 4 11 2.92 1.01
 -12 4 11 56.55 1.94
 12 4 11 57.75 1.99
 -13 4 11 16.52 1.44
 13 4 11 15.49 1.57
 -14 4 11 40.51 2.31
 14 4 11 39.32 2.42
 -15 4 11 15.11 2.02
 15 4 11 15.33 2.44
 -16 4 11 23.77 2.65
 16 4 11 19.82 2.44
 0 5 11 0.97 0.33
 -1 5 11 103.75 1.77
 1 5 11 103.43 1.77
 -2 5 11 73.97 1.63
 2 5 11 76.12 1.66
 -3 5 11 4.55 0.83
 3 5 11 2.59 0.58
 -4 5 11 89.23 1.89
 4 5 11 86.84 1.83
 -5 5 11 150.05 2.88
 5 5 11 149.38 3
 -6 5 11 84.07 1.76
 6 5 11 80.43 1.76
 -7 5 11 51.48 1.48
 7 5 11 53.94 1.56
 -8 5 11 2.42 0.71
 8 5 11 2.3 0.78
 -9 5 11 13.07 0.88
 9 5 11 13.64 1.02
 -10 5 11 25.55 1.2
 10 5 11 23.44 1.25
 -11 5 11 52.7 1.77
 11 5 11 50.23 1.83
 -12 5 11 2.88 1.45
 12 5 11 1.3 1.45
 -13 5 11 26.6 1.85
 13 5 11 25.43 2.1
 -14 5 11 27.51 2.67
 14 5 11 26.94 2.53
 -15 5 11 4.56 1.95
 15 5 11 2.05 2.05
 -16 5 11 6.88 2.65
 16 5 11 11.46 2.63
 0 6 11 11.05 0.51
 -1 6 11 67.68 1.24
 1 6 11 69.45 1.27
 -2 6 11 204.02 3.79
 2 6 11 197.74 3.7
 -3 6 11 62.19 1.48
 3 6 11 58.71 1.46
 -4 6 11 297.09 5.33
 4 6 11 304.38 5.46
 -5 6 11 154.09 2.96
 5 6 11 152.7 2.95
 -6 6 11 35.77 1.25
 6 6 11 38.4 1.28
 -7 6 11 24.33 1.08
 7 6 11 23.89 1.15
 -8 6 11 68.31 1.79
 8 6 11 64.58 1.72
 -9 6 11 12.1 1.08
 9 6 11 14.44 0.94
 -10 6 11 25.11 1.26
 10 6 11 24.37 1.44
 -11 6 11 56.58 2.19
 11 6 11 57.87 2.11
 -12 6 11 22.68 1.71
 12 6 11 19.13 1.79
 -13 6 11 33.17 2.06
 13 6 11 33.58 2.42
 -14 6 11 45.78 2.54
 14 6 11 46.54 2.46
 -15 6 11 11.36 2.64
 15 6 11 17.2 2.43
 0 7 11 63.87 1.18
 -1 7 11 32.92 1.05
 1 7 11 31.16 1.05
 -2 7 11 29 0.97
 2 7 11 27.12 0.95
 -3 7 11 35.84 1.06
 3 7 11 32.39 1.01
 -4 7 11 61.68 1.53
 4 7 11 61.46 1.51
 -5 7 11 71.66 1.85
 5 7 11 68.6 1.77
 -6 7 11 19.53 1.03
 6 7 11 18.98 1
 -7 7 11 16.64 1.02
 7 7 11 18.16 1.08
 -8 7 11 62.43 1.7
 8 7 11 67.33 1.83
 -9 7 11 96.76 3.01
 9 7 11 94.93 3.01
 -10 7 11 20.49 1.55
 10 7 11 20.97 1.68
 -11 7 11 15.78 1.56
 11 7 11 15.65 1.62
 -12 7 11 32.55 1.95
 12 7 11 29.68 2.05
 -13 7 11 32.57 2.42
 13 7 11 28.75 2.52
 -14 7 11 53.54 3.27
 14 7 11 54.51 3.06
 -15 7 11 19.68 2.94
 15 7 11 19.52 2.78
 0 8 11 0.77 0.36
 -1 8 11 31.51 1.01
 1 8 11 29.42 1.01
 -2 8 11 155.01 3.17
 2 8 11 151.2 2.93
 -3 8 11 127.74 2.76
 3 8 11 133.08 2.87
 -4 8 11 108.17 2.77
 4 8 11 105.75 2.49
 -5 8 11 90.51 2.17
 5 8 11 91.04 2.19
 -6 8 11 15.71 1.03
 6 8 11 14.18 1.04
 -7 8 11 155.6 3.66
 7 8 11 155.71 3.68
 -8 8 11 64 1.97
 8 8 11 64.39 1.98
 -9 8 11 47.46 1.98
 9 8 11 46.77 2
 -10 8 11 7.8 1.55
 10 8 11 4.07 1.23
 -11 8 11 95.8 3.33
 11 8 11 89.59 3.21
 -12 8 11 119.83 3.74
 12 8 11 123.85 4.16
 -13 8 11 5.02 1.79
 13 8 11 3.92 2.16
 -14 8 11 32.84 2.89
 14 8 11 31.32 2.71
 0 9 11 23.14 0.79
 -1 9 11 147.83 3.53
 1 9 11 149.76 3.59
 -2 9 11 36.97 1.41
 2 9 11 32.26 1.75
 -3 9 11 84.87 2.26
 3 9 11 79.98 2.47
 -4 9 11 57.02 1.81
 4 9 11 54.26 1.72
 -5 9 11 89.71 2.47
 5 9 11 85.09 2.31
 -6 9 11 147.59 3.6
 6 9 11 148.92 3.64
 -7 9 11 25.15 1.33
 7 9 11 25.76 1.44
 -8 9 11 7.99 1.29
 8 9 11 6.79 1.2
 -9 9 11 32.85 1.83
 9 9 11 32.54 2.04
 -10 9 11 13.82 1.7
 10 9 11 13.89 1.87
 -11 9 11 54.59 2.47
 11 9 11 55.09 2.58
 -12 9 11 16.27 2.04
 12 9 11 16.87 2.37
 -13 9 11 59.71 3.19
 13 9 11 61 3.36
 -14 9 11 10.76 2.99
 14 9 11 20.51 3.78
 0 10 11 37.07 1
 -1 10 11 163.71 3.86
 1 10 11 161.58 3.78
 -2 10 11 49.53 1.66
 2 10 11 46.94 1.69
 -3 10 11 27.78 1.35
 3 10 11 28.13 1.43
 -4 10 11 140.02 3.44
 4 10 11 139 3.41
 -5 10 11 23.78 1.4
 5 10 11 20.35 1.37
 -6 10 11 24.75 1.41
 6 10 11 24.39 1.33
 -7 10 11 47.41 1.73
 7 10 11 45.64 1.73
 -8 10 11 7.6 1.5
 8 10 11 5.6 1.76
 -9 10 11 15.79 1.96
 9 10 11 12.01 1.78
 -10 10 11 143.57 4.24
 10 10 11 151.56 4.76
 -11 10 11 7.65 2.12
 11 10 11 4.43 1.91
 -12 10 11 29.33 2.96
 12 10 11 23.06 2.53
 -13 10 11 5.23 2.44
 13 10 11 8.12 2.51
 0 11 11 29.64 1.02
 -1 11 11 69.39 2.02
 1 11 11 69.03 1.96
 -2 11 11 30.75 1.33
 2 11 11 31.41 1.38
 -3 11 11 26.73 1.26
 3 11 11 25.17 1.34
 -4 11 11 0.38 1.08
 4 11 11 0.95 1.09
 -5 11 11 17.11 1.49
 5 11 11 18.36 1.38
 -6 11 11 116.45 3.13
 6 11 11 115.62 3.18
 -7 11 11 11.28 1.72
 7 11 11 9.78 1.88
 -8 11 11 8 1.49
 8 11 11 5.88 1.74
 -9 11 11 21.28 1.89
 9 11 11 22.54 2.16
 -10 11 11 4.97 1.92
 10 11 11 2.29 1.77
 -11 11 11 23.75 2.57
 11 11 11 23.86 2.33
 -12 11 11 66.37 3.32
 12 11 11 72.07 3.43
 0 12 11 1.53 0.78
 -1 12 11 29.32 1.33
 1 12 11 28.59 1.49
 -2 12 11 13.14 1.3
 2 12 11 11.59 1.38
 -3 12 11 51.58 1.88
 3 12 11 49.05 1.92
 -4 12 11 55.7 2.05
 4 12 11 55.52 2.18
 -5 12 11 71.96 2.36
 5 12 11 70.97 2.44
 -6 12 11 23.28 1.87
 6 12 11 22.06 1.75
 -7 12 11 16.68 1.84
 7 12 11 19.51 2.26
 -8 12 11 21.24 2.16
 8 12 11 19.89 2.36
 -9 12 11 43.37 2.4
 9 12 11 42.98 2.68
 -10 12 11 37.61 2.81
 10 12 11 39.33 2.81
 -11 12 11 3.44 2.92
 11 12 11 7.32 2.95
 0 13 11 30.08 1.37
 -1 13 11 8.99 1.42
 1 13 11 6.04 1.29
 -2 13 11 121.88 3.33
 2 13 11 120.84 3.32
 -3 13 11 93.25 2.76
 3 13 11 92.4 2.9
 -4 13 11 12.82 1.58
 4 13 11 11.62 1.77
 -5 13 11 15.04 1.71
 5 13 11 15.43 1.76
 -6 13 11 102.56 3.55
 6 13 11 95.38 3.85
 -7 13 11 33.24 2.57
 7 13 11 35.25 2.76
 -8 13 11 53.05 3.09
 8 13 11 49.71 2.7
 -9 13 11 3.61 2.43
 9 13 11 6.05 2.47
 -10 13 11 5.53 5.06
 0 14 11 29.36 1.43
 -1 14 11 18.81 1.81
 1 14 11 23.08 1.94
 -2 14 11 4.33 1.83
 2 14 11 5.77 1.81
 -3 14 11 4.4 1.83
 3 14 11 5.49 1.79
 -4 14 11 127.48 3.85
 4 14 11 124.15 3.94
 -5 14 11 32.37 2.9
 5 14 11 29.4 2.67
 -6 14 11 0.91 2.44
 6 14 11 0.8 2.22
 -7 14 11 30.47 2.68
 7 14 11 29.86 2.46
 -8 14 11 17.76 3.39
 8 14 11 22.19 3.19
 0 15 11 10.71 1.68
 -1 15 11 7.68 2.2
 1 15 11 5.46 2.4
 -2 15 11 2.14 1.95
 2 15 11 5.43 2.16
 -3 15 11 112.55 3.68
 3 15 11 114.09 3.48
 -4 15 11 42.89 2.97
 4 15 11 43.09 2.9
 -5 15 11 46.64 3.21
 5 15 11 50.52 3.12
 -6 15 11 28.75 3.79
 6 15 11 20.32 3.74
 0 16 11 0 2.51
 1 16 11 7.62 4.85
 0 0 12 4.73 0.66
 1 0 12 21.15 0.67
 2 0 12 122.37 2.06
 3 0 12 7.04 0.52
 4 0 12 129.45 2.19
 5 0 12 6.79 0.57
 6 0 12 50.91 1.09
 7 0 12 15.96 0.65
 8 0 12 30.02 0.94
 9 0 12 178.85 3.39
 10 0 12 140.48 2.75
 11 0 12 429.32 7.62
 12 0 12 27.13 1.26
 13 0 12 73.03 1.96
 14 0 12 19.62 1.58
 15 0 12 1.45 1.67
 16 0 12 18.73 1.96
 0 1 12 1.12 0.4
 -1 1 12 38.24 0.91
 1 1 12 36.65 0.9
 -2 1 12 5.61 0.52
 2 1 12 5.52 0.49
 -3 1 12 363.83 5.59
 3 1 12 357.68 5.48
 -4 1 12 25.05 0.72
 4 1 12 26.08 0.75
 -5 1 12 2.09 0.42
 5 1 12 1.18 0.37
 -6 1 12 46.82 1.02
 6 1 12 50.04 1.07
 -7 1 12 126.46 2.15
 7 1 12 122.76 2.07
 -8 1 12 35.81 0.88
 8 1 12 38.73 0.95
 -9 1 12 40.88 1.08
 9 1 12 40.9 1.02
 -10 1 12 13.29 0.82
 10 1 12 14.7 0.84
 -11 1 12 5.99 0.86
 11 1 12 7.38 0.86
 -12 1 12 83.72 1.98
 12 1 12 83.38 2.02
 -13 1 12 49.08 1.68
 13 1 12 47.13 1.56
 -14 1 12 29.53 1.55
 14 1 12 31.98 1.44
 -15 1 12 9.78 1.45
 15 1 12 7.06 1.61
 -16 1 12 41.7 2.3
 16 1 12 42.84 2.45
 0 2 12 201.47 3.2
 -1 2 12 143.65 2.36
 1 2 12 144.28 2.39
 -2 2 12 293.76 4.58
 2 2 12 292.54 4.51
 -3 2 12 93.13 1.6
 3 2 12 91.28 1.61
 -4 2 12 143.87 2.43
 4 2 12 141.46 2.36
 -5 2 12 140.99 2.31
 5 2 12 142.16 2.37
 -6 2 12 3.04 0.56
 6 2 12 4.17 0.67
 -7 2 12 82.58 1.87
 7 2 12 79.91 1.79
 -8 2 12 17.38 0.87
 8 2 12 18.57 0.93
 -9 2 12 8.09 0.88
 9 2 12 8.05 0.99
 -10 2 12 187.16 4.35
 10 2 12 193 4.48
 -11 2 12 65.6 1.54
 11 2 12 66.53 1.57
 -12 2 12 48.03 1.4
 12 2 12 48.72 1.44
 -13 2 12 32.47 1.27
 13 2 12 31.52 1.27
 -14 2 12 53.79 1.78
 14 2 12 52.21 1.75
 -15 2 12 24.36 1.64
 15 2 12 26.76 1.67
 -16 2 12 18.59 2.71
 16 2 12 15.06 2.13
 0 3 12 19.7 0.65
 -1 3 12 98.05 1.7
 1 3 12 95.83 1.71
 -2 3 12 70.14 1.39
 2 3 12 70.25 1.32
 -3 3 12 21.53 0.63
 3 3 12 21.89 0.62
 -4 3 12 54.32 1.38
 4 3 12 55.78 1.54
 -5 3 12 183.89 3.47
 5 3 12 189.6 3.55
 -6 3 12 4.84 0.83
 6 3 12 6.07 0.82
 -7 3 12 20.59 0.88
 7 3 12 19.63 0.89
 -8 3 12 45.95 1.42
 8 3 12 44.77 1.45
 -9 3 12 58.13 1.6
 9 3 12 60.09 1.72
 -10 3 12 85.53 2.32
 10 3 12 93.38 2.6
 -11 3 12 142.85 3.59
 11 3 12 148.6 3.77
 -12 3 12 27.45 1.53
 12 3 12 27.93 1.56
 -13 3 12 14.84 1.67
 13 3 12 11.14 1.58
 -14 3 12 10.93 1.47
 14 3 12 11.5 1.67
 -15 3 12 15.15 2.42
 15 3 12 12.73 2.32
 -16 3 12 13.88 2.68
 16 3 12 14.56 3.17
 0 4 12 59.99 1.19
 -1 4 12 42.35 0.93
 1 4 12 41.45 0.91
 -2 4 12 94 1.63
 2 4 12 92.12 1.59
 -3 4 12 80.38 1.77
 3 4 12 75.86 1.67
 -4 4 12 52.13 1.32
 4 4 12 54.91 1.33
 -5 4 12 7.45 0.72
 5 4 12 6.09 0.73
 -6 4 12 72.12 1.71
 6 4 12 72.3 1.77
 -7 4 12 73.62 1.89
 7 4 12 71.62 1.81
 -8 4 12 221.06 4.53
 8 4 12 227.16 4.75
 -9 4 12 1.9 0.87
 9 4 12 0.12 0.76
 -10 4 12 13.58 1.14
 10 4 12 13.1 1.29
 -11 4 12 37.91 1.54
 11 4 12 35.9 1.63
 -12 4 12 33.84 1.84
 12 4 12 37.55 1.99
 -13 4 12 95.29 3.34
 13 4 12 98.62 3.66
 -14 4 12 44.94 2.67
 14 4 12 45.99 2.48
 -15 4 12 36.56 2.7
 15 4 12 39.61 2.74
 0 5 12 294.11 4.89
 -1 5 12 172.74 2.93
 1 5 12 181.54 2.9
 -2 5 12 164.63 3.11
 2 5 12 167.58 3.18
 -3 5 12 69.53 1.58
 3 5 12 68.37 1.58
 -4 5 12 115.57 2.56
 4 5 12 108.96 2.37
 -5 5 12 72.9 1.66
 5 5 12 71.64 1.68
 -6 5 12 118.85 2.66
 6 5 12 121.01 2.72
 -7 5 12 3.67 0.79
 7 5 12 1.67 0.71
 -8 5 12 39.06 1.33
 8 5 12 40.6 1.35
 -9 5 12 4.41 1
 9 5 12 6.56 0.98
 -10 5 12 18.73 1.24
 10 5 12 18.19 1.3
 -11 5 12 123.82 3.22
 11 5 12 115.82 3.16
 -12 5 12 9.63 1.74
 12 5 12 8.65 1.4
 -13 5 12 50.47 2.51
 13 5 12 50.8 2.38
 -14 5 12 63.27 3.04
 14 5 12 66.28 2.95
 -15 5 12 25.91 2.64
 15 5 12 25.99 2.5
 0 6 12 102.7 1.76
 -1 6 12 57.19 1.36
 1 6 12 57.68 1.37
 -2 6 12 37.03 1.04
 2 6 12 37.01 1.08
 -3 6 12 102.63 2.12
 3 6 12 94.57 1.99
 -4 6 12 136.34 2.7
 4 6 12 136.22 2.73
 -5 6 12 30.21 1.23
 5 6 12 32.88 1.25
 -6 6 12 39.54 1.31
 6 6 12 38.83 1.31
 -7 6 12 5.91 0.86
 7 6 12 8.8 0.97
 -8 6 12 50.15 1.58
 8 6 12 49.34 1.59
 -9 6 12 56.59 1.8
 9 6 12 53.21 1.78
 -10 6 12 49.28 2.06
 10 6 12 47.24 2.25
 -11 6 12 10.57 1.75
 11 6 12 13.34 1.77
 -12 6 12 69.19 3.15
 12 6 12 73.06 2.88
 -13 6 12 2.49 1.64
 13 6 12 1.21 1.67
 -14 6 12 10.17 2.49
 14 6 12 7.99 2.07
 -15 6 12 11.8 2.62
 15 6 12 13.37 2.74
 0 7 12 54.83 1.09
 -1 7 12 20.31 0.82
 1 7 12 19.78 0.87
 -2 7 12 25.59 1.01
 2 7 12 25.4 0.98
 -3 7 12 121.45 2.66
 3 7 12 113.73 2.44
 -4 7 12 191.18 3.93
 4 7 12 189.5 3.89
 -5 7 12 232.78 4.72
 5 7 12 222.51 4.53
 -6 7 12 54.71 1.6
 6 7 12 55.96 1.72
 -7 7 12 26.58 1.28
 7 7 12 23.12 1.2
 -8 7 12 12.3 1.28
 8 7 12 11.71 1.26
 -9 7 12 28.32 1.74
 9 7 12 30.65 1.89
 -10 7 12 0.28 1.56
 10 7 12 1.06 1.56
 -11 7 12 202.86 5.56
 11 7 12 197.07 5.41
 -12 7 12 0.65 1.55
 12 7 12 1.75 1.59
 -13 7 12 3.1 1.76
 13 7 12 1.23 1.79
 -14 7 12 23.33 3.1
 14 7 12 24.41 3.01
 0 8 12 5.41 0.49
 -1 8 12 38.35 1.27
 1 8 12 35.24 1.21
 -2 8 12 26.87 1.18
 2 8 12 27.33 1.09
 -3 8 12 26.23 1.12
 3 8 12 25.35 1.14
 -4 8 12 14.64 0.96
 4 8 12 15.37 1.06
 -5 8 12 11.38 1.07
 5 8 12 11.7 1
 -6 8 12 11.02 1.2
 6 8 12 8.89 1.35
 -7 8 12 29.51 1.42
 7 8 12 29.41 1.54
 -8 8 12 47.21 1.76
 8 8 12 50.21 1.96
 -9 8 12 23.78 1.82
 9 8 12 19.31 1.94
 -10 8 12 167.75 4.79
 10 8 12 167.98 4.8
 -11 8 12 32.98 1.94
 11 8 12 32.68 2.18
 -12 8 12 20.03 2.45
 12 8 12 22.41 2.52
 -13 8 12 5.59 2.25
 13 8 12 3.47 1.96
 -14 8 12 24.1 3.24
 14 8 12 29.6 5.11
 0 9 12 98.45 2.02
 -1 9 12 30.53 1.23
 1 9 12 30.27 1.29
 -2 9 12 201.73 4.62
 2 9 12 211.83 4.83
 -3 9 12 74.3 2.07
 3 9 12 74.4 2.1
 -4 9 12 48.66 1.65
 4 9 12 49.41 1.72
 -5 9 12 63.23 1.93
 5 9 12 61.05 1.97
 -6 9 12 54.48 1.91
 6 9 12 53.47 1.99
 -7 9 12 79.68 2.38
 7 9 12 77.86 2.38
 -8 9 12 25.64 1.79
 8 9 12 27.26 1.77
 -9 9 12 2.59 1.49
 9 9 12 0.83 1.45
 -10 9 12 34.2 2.24
 10 9 12 38.99 2.49
 -11 9 12 35.71 2.38
 11 9 12 38.88 2.75
 -12 9 12 6.75 2.23
 12 9 12 10.05 2.06
 -13 9 12 20.68 3.2
 13 9 12 21.39 3.28
 0 10 12 1.63 0.51
 -1 10 12 3.14 0.89
 1 10 12 3.2 0.97
 -2 10 12 140.47 3.38
 2 10 12 139.34 3.47
 -3 10 12 94.69 2.57
 3 10 12 92.07 2.52
 -4 10 12 45.65 1.71
 4 10 12 49.6 2.07
 -5 10 12 21.46 1.27
 5 10 12 24.64 1.43
 -6 10 12 54.45 1.96
 6 10 12 63.62 2.26
 -7 10 12 53.79 2.02
 7 10 12 55.82 2.06
 -8 10 12 65.25 2.49
 8 10 12 64.72 2.62
 -9 10 12 56.24 2.42
 9 10 12 52.78 2.78
 -10 10 12 5.88 2.13
 10 10 12 6.56 2
 -11 10 12 33.7 2.75
 11 10 12 31.47 2.59
 -12 10 12 73.87 3.87
 12 10 12 75.85 3.59
 0 11 12 27.29 1.02
 -1 11 12 109.21 2.82
 1 11 12 108.91 2.88
 -2 11 12 16.98 1.31
 2 11 12 17.06 1.58
 -3 11 12 37.13 1.66
 3 11 12 38.36 1.89
 -4 11 12 51.74 1.99
 4 11 12 52.01 2.15
 -5 11 12 58.15 2.19
 5 11 12 61.62 2.29
 -6 11 12 14.84 1.49
 6 11 12 13.3 1.52
 -7 11 12 4.17 1.58
 7 11 12 4.31 1.84
 -8 11 12 65.61 2.88
 8 11 12 63.6 3.07
 -9 11 12 7.74 2.31
 9 11 12 3.9 2.37
 -10 11 12 36.37 2.65
 10 11 12 34.62 2.52
 -11 11 12 32.25 2.78
 11 11 12 34.27 2.75
 0 12 12 48.23 1.56
 -1 12 12 11.65 1.38
 1 12 12 9.7 1.36
 -2 12 12 14.1 1.54
 2 12 12 14.71 1.62
 -3 12 12 64.96 2.78
 3 12 12 64.79 2.61
 -4 12 12 192.53 4.75
 4 12 12 183.68 4.61
 -5 12 12 12.18 1.54
 5 12 12 12.7 1.69
 -6 12 12 73.51 2.95
 6 12 12 71.83 2.81
 -7 12 12 22.25 2.16
 7 12 12 29.49 2.58
 -8 12 12 22.67 2.69
 8 12 12 22.43 2.57
 -9 12 12 33.56 2.84
 9 12 12 33.08 2.48
 -10 12 12 8.21 2.91
 10 12 12 14.43 3.82
 0 13 12 133.23 5.33
 -1 13 12 24.61 1.67
 1 13 12 27.47 1.8
 -2 13 12 113.55 3.33
 2 13 12 112.2 3.31
 -3 13 12 13.42 1.85
 3 13 12 9.93 1.75
 -4 13 12 16.58 2
 4 13 12 11.69 2.09
 -5 13 12 50.69 2.4
 5 13 12 53.26 2.6
 -6 13 12 11.69 2.25
 6 13 12 14.12 2.46
 -7 13 12 5.2 2.34
 7 13 12 5.33 2.29
 -8 13 12 19.15 2.93
 8 13 12 13.24 2.81
 0 14 12 31.92 3.2
 -1 14 12 16.48 2.12
 1 14 12 13.55 2.07
 -2 14 12 20.75 2.29
 2 14 12 29.07 2.24
 -3 14 12 32.84 2.53
 3 14 12 28.53 2.47
 -4 14 12 35.06 2.47
 4 14 12 35.31 2.35
 -5 14 12 52.95 3.27
 5 14 12 51.47 2.96
 -6 14 12 6.75 2.72
 6 14 12 9.04 2.51
 0 15 12 8.66 4.13
 -1 15 12 11.39 2.26
 1 15 12 8.78 2.17
 -2 15 12 13.43 2.62
 2 15 12 24.46 2.72
 -3 15 12 84.78 3.8
 3 15 12 81.89 4.19
 0 0 13 1.23 0.74
 1 0 13 37.68 0.9
 2 0 13 7.73 0.63
 3 0 13 11.55 0.64
 4 0 13 3.78 0.55
 5 0 13 5.9 0.63
 6 0 13 22.42 0.74
 7 0 13 117.22 2.06
 8 0 13 18.64 0.75
 9 0 13 243.92 4.44
 10 0 13 127.8 2.81
 11 0 13 18.06 1.15
 12 0 13 80.33 2.03
 13 0 13 3.54 1.19
 14 0 13 23.89 1.68
 15 0 13 9.34 1.71
 0 1 13 166.9 2.7
 -1 1 13 10.49 0.64
 1 1 13 9.13 0.62
 -2 1 13 286.75 4.5
 2 1 13 293.95 4.58
 -3 1 13 64.58 1.27
 3 1 13 64.66 1.26
 -4 1 13 31.62 0.83
 4 1 13 32.44 0.83
 -5 1 13 0.82 0.37
 5 1 13 2.33 0.53
 -6 1 13 22.44 0.77
 6 1 13 20.87 0.76
 -7 1 13 28.82 0.84
 7 1 13 31.18 0.85
 -8 1 13 24.91 0.96
 8 1 13 24.84 0.84
 -9 1 13 173.61 3.3
 9 1 13 175.8 3.34
 -10 1 13 26.47 1.12
 10 1 13 29.31 1.21
 -11 1 13 67.47 1.67
 11 1 13 65.69 1.68
 -12 1 13 24.71 1.4
 12 1 13 23.2 1.31
 -13 1 13 17.06 1.33
 13 1 13 19.39 1.44
 -14 1 13 27.55 1.72
 14 1 13 27.78 1.74
 -15 1 13 84.29 2.66
 15 1 13 82.78 2.66
 0 2 13 16.98 0.65
 -1 2 13 258.78 4.05
 1 2 13 262.87 4.15
 -2 2 13 55.99 1.13
 2 2 13 57.69 1.13
 -3 2 13 8.21 0.54
 3 2 13 7.64 0.55
 -4 2 13 141.62 2.34
 4 2 13 141.98 2.41
 -5 2 13 86.61 1.54
 5 2 13 84.64 1.53
 -6 2 13 9.11 0.78
 6 2 13 10.49 0.8
 -7 2 13 141.06 2.79
 7 2 13 142.73 2.76
 -8 2 13 7.19 0.9
 8 2 13 8.68 0.95
 -9 2 13 252.04 5.64
 9 2 13 243.6 5.57
 -10 2 13 43.21 1.85
 10 2 13 40.29 1.77
 -11 2 13 26.96 1.59
 11 2 13 27.19 1.7
 -12 2 13 180.71 4.36
 12 2 13 183.06 4.46
 -13 2 13 2.17 1.93
 13 2 13 2.07 1.65
 -14 2 13 2.37 1.75
 14 2 13 2.52 1.49
 -15 2 13 23.79 2.2
 15 2 13 21.52 2.41
 0 3 13 0.55 0.37
 -1 3 13 16.2 0.64
 1 3 13 17.33 0.69
 -2 3 13 55.55 1.11
 2 3 13 56.46 1.15
 -3 3 13 55.95 1.1
 3 3 13 53.83 1.12
 -4 3 13 65.34 1.48
 4 3 13 68.01 1.55
 -5 3 13 229.46 4.28
 5 3 13 234.26 4.32
 -6 3 13 11.95 0.85
 6 3 13 13.47 0.93
 -7 3 13 27.59 1.17
 7 3 13 28.24 1.19
 -8 3 13 53.99 1.66
 8 3 13 51.86 1.68
 -9 3 13 35.65 1.49
 9 3 13 33.39 1.59
 -10 3 13 68.28 2.15
 10 3 13 65.88 2.19
 -11 3 13 131.81 3.53
 11 3 13 128.31 3.38
 -12 3 13 5.64 1.29
 12 3 13 9.08 1.61
 -13 3 13 10.46 1.86
 13 3 13 13.35 1.86
 -14 3 13 22.9 2.75
 14 3 13 19.8 2.53
 -15 3 13 2.73 2.3
 15 3 13 2.72 2.59
 0 4 13 89.95 1.61
 -1 4 13 58.62 1.24
 1 4 13 57.09 1.14
 -2 4 13 4.52 0.48
 2 4 13 3.95 0.46
 -3 4 13 49.01 1.27
 3 4 13 47.58 1.24
 -4 4 13 93.9 1.97
 4 4 13 92 1.98
 -5 4 13 90.43 1.97
 5 4 13 88.41 1.96
 -6 4 13 352.07 6.94
 6 4 13 343.19 7.65
 -7 4 13 34.83 1.33
 7 4 13 36.68 1.43
 -8 4 13 24.98 1.26
 8 4 13 20.66 1.29
 -9 4 13 59.01 1.86
 9 4 13 57.58 1.91
 -10 4 13 4.99 1.34
 10 4 13 3.29 1.09
 -11 4 13 11.1 1.4
 11 4 13 12.14 1.57
 -12 4 13 3.4 1.34
 12 4 13 4.48 1.42
 -13 4 13 18.71 2.02
 13 4 13 13.69 2.23
 -14 4 13 17.12 2.49
 14 4 13 21.15 2.78
 -15 4 13 5.14 2.69
 15 4 13 5.38 2.93
 0 5 13 1.14 0.44
 -1 5 13 199.24 3.45
 1 5 13 195.98 3.33
 -2 5 13 6.05 0.68
 2 5 13 4.59 0.64
 -3 5 13 47.78 1.28
 3 5 13 48.28 1.33
 -4 5 13 125.49 2.5
 4 5 13 124.19 2.59
 -5 5 13 70.47 1.81
 5 5 13 71.09 1.82
 -6 5 13 21.16 1.11
 6 5 13 19.72 1.13
 -7 5 13 21.74 1.1
 7 5 13 24.83 1.09
 -8 5 13 15.66 1.12
 8 5 13 19 1.17
 -9 5 13 34.49 1.62
 9 5 13 35.8 1.71
 -10 5 13 103.13 2.87
 10 5 13 102.6 2.83
 -11 5 13 2.86 1.91
 11 5 13 8.2 1.61
 -12 5 13 4.62 2
 12 5 13 1.89 1.81
 -13 5 13 30.96 2.39
 13 5 13 31.69 2.55
 -14 5 13 5.33 2.26
 14 5 13 4.3 2.34
 0 6 13 28.97 0.85
 -1 6 13 8.7 0.78
 1 6 13 7.78 0.77
 -2 6 13 62.96 1.56
 2 6 13 64.19 1.54
 -3 6 13 130.12 2.62
 3 6 13 126.57 2.51
 -4 6 13 46.45 1.41
 4 6 13 49.25 1.45
 -5 6 13 13.9 0.94
 5 6 13 14.33 1
 -6 6 13 63.09 1.87
 6 6 13 63.08 1.81
 -7 6 13 28.99 1.3
 7 6 13 27.78 1.35
 -8 6 13 2.03 0.99
 8 6 13 1.73 1.12
 -9 6 13 85.14 2.95
 9 6 13 88.95 3.08
 -10 6 13 40.62 2.29
 10 6 13 44.09 2.4
 -11 6 13 20.45 2
 11 6 13 17.86 2.07
 -12 6 13 14.76 2.2
 12 6 13 11.89 2.19
 -13 6 13 120.42 4.51
 13 6 13 121.04 4.66
 -14 6 13 8.88 2.75
 14 6 13 16.37 2.99
 0 7 13 49.98 1.06
 -1 7 13 20.49 0.92
 1 7 13 20.3 0.92
 -2 7 13 53.1 1.56
 2 7 13 52.33 1.57
 -3 7 13 174.18 3.64
 3 7 13 172.59 3.61
 -4 7 13 184.61 3.85
 4 7 13 187.34 4.03
 -5 7 13 85.09 2.06
 5 7 13 82.11 2.04
 -6 7 13 11.72 0.99
 6 7 13 12.67 0.98
 -7 7 13 34.17 1.61
 7 7 13 27.95 1.65
 -8 7 13 37.37 1.91
 8 7 13 40.97 1.94
 -9 7 13 32.71 2.04
 9 7 13 33.31 2.07
 -10 7 13 125.16 4.15
 10 7 13 118.72 4.02
 -11 7 13 24.82 2.16
 11 7 13 22.36 2.3
 -12 7 13 41.92 2.97
 12 7 13 38.6 2.51
 -13 7 13 86.77 3.73
 13 7 13 86.92 3.74
 0 8 13 21.3 0.73
 -1 8 13 11.48 0.94
 1 8 13 12.67 1.07
 -2 8 13 45.74 1.57
 2 8 13 41.58 1.55
 -3 8 13 68.23 2.09
 3 8 13 66.28 2.12
 -4 8 13 69.76 2.03
 4 8 13 72.15 2.16
 -5 8 13 2.18 1.09
 5 8 13 1.76 0.95
 -6 8 13 43.87 1.65
 6 8 13 43.22 1.76
 -7 8 13 58.11 2.13
 7 8 13 57.27 2.15
 -8 8 13 37.97 2.02
 8 8 13 37.64 2.06
 -9 8 13 45.46 2.44
 9 8 13 40.75 2.23
 -10 8 13 71.84 3.05
 10 8 13 69.03 3.34
 -11 8 13 20.91 2.35
 11 8 13 18.58 2.28
 -12 8 13 56.55 3.3
 12 8 13 53.25 3.12
 -13 8 13 84.61 4.36
 13 8 13 85.95 4.31
 0 9 13 102.88 4.14
 -1 9 13 64.88 1.9
 1 9 13 64.88 1.93
 -2 9 13 5.53 1.05
 2 9 13 5.49 1.15
 -3 9 13 131.43 3.36
 3 9 13 125.82 3.21
 -4 9 13 47.91 1.66
 4 9 13 44.79 1.81
 -5 9 13 88.26 2.45
 5 9 13 86.61 2.53
 -6 9 13 8.87 1.37
 6 9 13 10.4 1.46
 -7 9 13 55.04 2.1
 7 9 13 55.69 2.32
 -8 9 13 9.08 1.57
 8 9 13 4.98 1.57
 -9 9 13 30.12 1.99
 9 9 13 29.48 2.09
 -10 9 13 18.97 2.05
 10 9 13 18.47 2
 -11 9 13 1.77 2.38
 11 9 13 6.21 2.32
 -12 9 13 34.68 3.72
 12 9 13 34.95 3.55
 0 10 13 162 5.86
 -1 10 13 1.99 0.91
 1 10 13 4.4 1.25
 -2 10 13 53.07 1.85
 2 10 13 51.57 1.83
 -3 10 13 3.78 1.35
 3 10 13 4.5 1.48
 -4 10 13 8.19 1.47
 4 10 13 10.58 1.56
 -5 10 13 145.02 3.69
 5 10 13 139.7 3.58
 -6 10 13 13.72 1.51
 6 10 13 14.93 1.61
 -7 10 13 30.14 2.12
 7 10 13 32.35 2.07
 -8 10 13 0.32 1.78
 8 10 13 2.11 1.68
 -9 10 13 36.24 2.38
 9 10 13 39.26 2.81
 -10 10 13 16.71 2.7
 10 10 13 14.91 2.46
 -11 10 13 82.29 3.64
 11 10 13 82.53 3.54
 0 11 13 28 2.28
 -1 11 13 97.57 2.82
 1 11 13 94.19 2.7
 -2 11 13 46.83 1.96
 2 11 13 45.28 2.02
 -3 11 13 25.97 1.68
 3 11 13 26.41 1.61
 -4 11 13 79.65 2.64
 4 11 13 76.28 2.74
 -5 11 13 3.14 1.51
 5 11 13 6.97 1.73
 -6 11 13 15.58 1.69
 6 11 13 15.91 1.84
 -7 11 13 20.03 2.32
 7 11 13 18.44 2.1
 -8 11 13 10.58 2.35
 8 11 13 16.69 2.44
 -9 11 13 0.91 2.72
 9 11 13 2.47 2.44
 -10 11 13 18.9 2.94
 10 11 13 20.17 2.82
 0 12 13 10.78 2.48
 -1 12 13 39.8 1.85
 1 12 13 38.33 1.77
 -2 12 13 71.14 2.52
 2 12 13 71.32 2.47
 -3 12 13 0.82 1.51
 3 12 13 0.65 1.78
 -4 12 13 133.74 3.64
 4 12 13 129.78 3.71
 -5 12 13 65.39 2.61
 5 12 13 65.07 2.6
 -6 12 13 32.09 2.32
 6 12 13 30.21 2.23
 -7 12 13 72.62 3.66
 7 12 13 72.33 3.65
 -8 12 13 10.23 2.37
 8 12 13 5.65 2.13
 -9 12 13 10.72 3.07
 9 12 13 24.66 5.76
 0 13 13 41.3 3.02
 -1 13 13 5.64 1.61
 1 13 13 3.94 1.6
 -2 13 13 25.01 2.17
 2 13 13 23.5 2.12
 -3 13 13 108.15 3.53
 3 13 13 109.39 3.43
 -4 13 13 24.46 2.32
 4 13 13 22.86 2.26
 -5 13 13 77.58 3.22
 5 13 13 73.69 2.95
 -6 13 13 14.67 2.95
 6 13 13 10.95 2.44
 -7 13 13 14.69 3.23
 7 13 13 15.13 2.93
 0 14 13 39 3.64
 -1 14 13 70.71 4.04
 1 14 13 72.26 4.02
 -2 14 13 42.91 2.73
 2 14 13 45.28 2.5
 -3 14 13 49.43 2.77
 3 14 13 48.26 2.66
 -4 14 13 40.39 3.23
 4 14 13 40.02 3.75
 0 0 14 212.17 4.79
 1 0 14 104.6 1.85
 2 0 14 2.57 0.58
 3 0 14 445.26 6.8
 4 0 14 1.59 0.47
 5 0 14 33.42 0.95
 6 0 14 99.6 1.96
 7 0 14 164.4 2.72
 8 0 14 16.1 0.87
 9 0 14 163.03 3.28
 10 0 14 16.13 1.05
 11 0 14 1.79 1
 12 0 14 73.53 2.01
 13 0 14 31.83 1.76
 14 0 14 13.89 1.87
 0 1 14 286.68 4.53
 -1 1 14 41.49 1.03
 1 1 14 42.57 1.06
 -2 1 14 22.96 0.84
 2 1 14 23.34 0.78
 -3 1 14 130.44 2.24
 3 1 14 133.46 2.25
 -4 1 14 51.12 1.15
 4 1 14 50.44 1.18
 -5 1 14 61.21 1.29
 5 1 14 61.7 1.3
 -6 1 14 1.71 0.57
 6 1 14 2 0.58
 -7 1 14 1.54 0.46
 7 1 14 0.91 0.51
 -8 1 14 192.37 3.57
 8 1 14 187.64 3.5
 -9 1 14 25.59 1.05
 9 1 14 24.91 1
 -10 1 14 147.86 2.93
 10 1 14 148.77 3.01
 -11 1 14 31.41 1.27
 11 1 14 27.14 1.25
 -12 1 14 38.96 1.45
 12 1 14 37.24 1.67
 -13 1 14 13.4 1.93
 13 1 14 12.71 1.92
 -14 1 14 37.01 2.45
 14 1 14 41.03 2.52
 0 2 14 48.96 1.1
 -1 2 14 19.39 0.76
 1 2 14 21.3 0.8
 -2 2 14 63.41 1.28
 2 2 14 63.16 1.3
 -3 2 14 8.22 0.59
 3 2 14 8.41 0.63
 -4 2 14 6.3 0.56
 4 2 14 5.06 0.6
 -5 2 14 23.25 0.74
 5 2 14 23.37 0.75
 -6 2 14 48.64 1.38
 6 2 14 48.74 1.34
 -7 2 14 41.26 1.32
 7 2 14 44.79 1.49
 -8 2 14 17.75 1.19
 8 2 14 18.16 1.24
 -9 2 14 48.89 1.71
 9 2 14 56.43 2.03
 -10 2 14 47.96 1.82
 10 2 14 48.23 1.92
 -11 2 14 124.63 3.36
 11 2 14 123.89 3.29
 -12 2 14 10.86 1.99
 12 2 14 10.97 1.75
 -13 2 14 46.71 2.45
 13 2 14 46 2.29
 -14 2 14 4.08 2.5
 14 2 14 2.05 2.37
 0 3 14 271.73 4.25
 -1 3 14 53.49 1.17
 1 3 14 54.22 1.2
 -2 3 14 100.41 1.81
 2 3 14 98.44 1.8
 -3 3 14 20.08 0.7
 3 3 14 19.26 0.69
 -4 3 14 105.28 2.22
 4 3 14 103.8 2.2
 -5 3 14 7.29 0.82
 5 3 14 6.58 0.88
 -6 3 14 23.6 1.07
 6 3 14 24.04 1.16
 -7 3 14 101.14 2.4
 7 3 14 102.51 2.45
 -8 3 14 42.2 1.63
 8 3 14 47.43 1.75
 -9 3 14 2.63 0.97
 9 3 14 3.64 1.08
 -10 3 14 4.43 0.99
 10 3 14 6.62 1.36
 -11 3 14 20.91 1.82
 11 3 14 20.67 1.95
 -12 3 14 20.34 1.72
 12 3 14 23.76 1.94
 -13 3 14 5.46 1.84
 13 3 14 6.91 2
 -14 3 14 19.66 2.61
 14 3 14 18.21 2.73
 0 4 14 6.76 0.65
 -1 4 14 123.78 2.11
 1 4 14 123.14 2.11
 -2 4 14 34.73 0.87
 2 4 14 35.11 0.88
 -3 4 14 3.71 0.73
 3 4 14 3.41 0.69
 -4 4 14 61.67 1.54
 4 4 14 61.83 1.64
 -5 4 14 263.7 5.34
 5 4 14 267.85 5.43
 -6 4 14 95.9 2.23
 6 4 14 96.37 2.36
 -7 4 14 2.76 0.78
 7 4 14 1.94 0.82
 -8 4 14 45.49 1.84
 8 4 14 45.63 1.89
 -9 4 14 144.36 4.28
 9 4 14 146.34 3.69
 -10 4 14 6.48 1.22
 10 4 14 9.28 1.54
 -11 4 14 4.28 1.24
 11 4 14 6.08 1.37
 -12 4 14 19.29 2.22
 12 4 14 15.39 2.14
 -13 4 14 31.48 2.95
 13 4 14 29.94 2.55
 -14 4 14 8.2 2.69
 14 4 14 10.26 2.84
 0 5 14 26.38 0.82
 -1 5 14 10.31 0.62
 1 5 14 11.01 0.6
 -2 5 14 22.94 0.97
 2 5 14 22.41 1.04
 -3 5 14 133.84 2.96
 3 5 14 134.59 2.73
 -4 5 14 34.94 1.26
 4 5 14 33.58 1.2
 -5 5 14 104.34 2.66
 5 5 14 102.51 2.44
 -6 5 14 77.94 1.99
 6 5 14 78.59 2.02
 -7 5 14 13.42 1.31
 7 5 14 12.45 1.46
 -8 5 14 62.42 2.03
 8 5 14 63.87 2.17
 -9 5 14 74.11 2.39
 9 5 14 72.69 2.47
 -10 5 14 43.1 2.46
 10 5 14 44.52 2.62
 -11 5 14 5.53 1.92
 11 5 14 2.03 1.88
 -12 5 14 54.24 2.92
 12 5 14 56.37 2.89
 -13 5 14 3 2.32
 13 5 14 4.11 2.17
 0 6 14 24.6 0.77
 -1 6 14 104.78 2.6
 1 6 14 105.83 2.24
 -2 6 14 35.92 1.25
 2 6 14 33.03 1.25
 -3 6 14 60.38 1.71
 3 6 14 60.19 1.74
 -4 6 14 120.96 2.79
 4 6 14 122.97 2.86
 -5 6 14 42.69 1.42
 5 6 14 41.25 1.55
 -6 6 14 92 2.24
 6 6 14 92.85 2.36
 -7 6 14 14.18 1.17
 7 6 14 12.8 1.17
 -8 6 14 190.54 5.25
 8 6 14 185.54 5.21
 -9 6 14 89.16 3.14
 9 6 14 94.32 3.36
 -10 6 14 136.72 4.05
 10 6 14 145.11 4.58
 -11 6 14 23.35 2.29
 11 6 14 25.18 2.21
 -12 6 14 4.32 2.15
 12 6 14 6.67 2.2
 -13 6 14 3.5 2.32
 13 6 14 1.73 2.58
 0 7 14 4.71 0.59
 -1 7 14 21.66 1.05
 1 7 14 21.61 1.25
 -2 7 14 145.49 3.69
 2 7 14 136.06 3.36
 -3 7 14 1.75 1.08
 3 7 14 0.1 1.09
 -4 7 14 15.37 1.4
 4 7 14 14.91 1.53
 -5 7 14 15.34 1.28
 5 7 14 16.76 1.45
 -6 7 14 30.89 1.54
 6 7 14 33.66 1.63
 -7 7 14 43.44 2.07
 7 7 14 36.12 1.85
 -8 7 14 11.47 1.81
 8 7 14 11.49 1.79
 -9 7 14 35.83 2.33
 9 7 14 36.54 2.41
 -10 7 14 10.7 2.17
 10 7 14 9.84 2.3
 -11 7 14 14.32 2.14
 11 7 14 10.52 2.34
 -12 7 14 15.52 2.47
 12 7 14 13.21 2.7
 0 8 14 2.6 1.83
 -1 8 14 141.34 3.42
 1 8 14 132.72 3.28
 -2 8 14 94.58 2.53
 2 8 14 94.43 2.58
 -3 8 14 8.92 1.06
 3 8 14 11.57 1.22
 -4 8 14 18.74 1.28
 4 8 14 18.08 1.42
 -5 8 14 101.81 2.89
 5 8 14 97.51 2.85
 -6 8 14 21.58 1.46
 6 8 14 21.3 1.57
 -7 8 14 63.15 2.37
 7 8 14 64.8 2.59
 -8 8 14 73.64 2.84
 8 8 14 73.22 2.97
 -9 8 14 29.34 2.42
 9 8 14 28.24 2.37
 -10 8 14 4.55 2.27
 10 8 14 4.15 2.47
 -11 8 14 9.19 2.35
 11 8 14 7.33 2.52
 -12 8 14 29.38 3.27
 12 8 14 35.97 3.35
 0 9 14 79.98 3.28
 -1 9 14 60.11 1.93
 1 9 14 59.97 1.9
 -2 9 14 41.45 1.86
 2 9 14 38.08 1.8
 -3 9 14 8.39 1.56
 3 9 14 11.8 1.73
 -4 9 14 25.08 1.66
 4 9 14 24.42 1.71
 -5 9 14 18.19 1.63
 5 9 14 16.72 1.73
 -6 9 14 66.66 2.47
 6 9 14 61.33 2.42
 -7 9 14 13.4 1.94
 7 9 14 18.01 1.94
 -8 9 14 0.95 1.37
 8 9 14 2.05 1.49
 -9 9 14 31.33 2.62
 9 9 14 30.91 2.9
 -10 9 14 18.23 2.45
 10 9 14 20.12 2.57
 -11 9 14 35.5 3.1
 11 9 14 36.95 3.27
 0 10 14 11.59 2.05
 -1 10 14 27.24 1.33
 1 10 14 28.09 1.54
 -2 10 14 15.89 1.31
 2 10 14 12.71 1.59
 -3 10 14 48.49 1.95
 3 10 14 49.1 2.08
 -4 10 14 112.72 3.35
 4 10 14 109.99 3.3
 -5 10 14 10.59 1.67
 5 10 14 11.05 1.73
 -6 10 14 120.62 3.61
 6 10 14 120.54 3.45
 -7 10 14 48.08 2.53
 7 10 14 48.55 2.63
 -8 10 14 14.84 2.37
 8 10 14 11.37 2.24
 -9 10 14 38.9 2.94
 9 10 14 43.39 3.08
 -10 10 14 4.73 2.62
 10 10 14 7.41 2.68
 0 11 14 38.21 3.02
 -1 11 14 45.54 3.13
 1 11 14 49.37 3.65
 -2 11 14 20.49 1.67
 2 11 14 21.94 1.91
 -3 11 14 51.12 2.36
 3 11 14 48.85 2.13
 -4 11 14 5.55 1.59
 4 11 14 4.15 1.63
 -5 11 14 140.35 4.05
 5 11 14 140.73 4.18
 -6 11 14 33.34 2.46
 6 11 14 36.37 2.29
 -7 11 14 25.94 2.46
 7 11 14 25.84 2.57
 -8 11 14 1.47 2.32
 8 11 14 2.84 2.43
 -9 11 14 8.37 3.17
 9 11 14 7.07 5.27
 0 12 14 23.26 3.67
 -1 12 14 8.53 3.57
 1 12 14 6.18 3.71
 -2 12 14 0 1.56
 2 12 14 2.19 1.78
 -3 12 14 17.19 2.06
 3 12 14 18.98 1.95
 -4 12 14 15.07 2.03
 4 12 14 13.75 2.03
 -5 12 14 57.61 2.96
 5 12 14 60.52 2.83
 -6 12 14 22.09 2.71
 6 12 14 23.9 2.71
 -7 12 14 26.3 2.83
 7 12 14 31.62 3.2
 0 13 14 12.3 3.93
 -1 13 14 19.55 3.41
 1 13 14 26.77 3.86
 -2 13 14 7.23 2.12
 2 13 14 5.02 1.96
 -3 13 14 50.15 2.89
 3 13 14 49.51 3.36
 -4 13 14 35.93 3.04
 4 13 14 35.24 3.02
 -5 13 14 8.42 2.69
 5 13 14 4.26 3.56
 0 0 15 0.51 0.75
 1 0 15 82.31 1.58
 2 0 15 29.57 0.94
 3 0 15 1.59 0.62
 4 0 15 17.49 0.86
 5 0 15 167.25 2.77
 6 0 15 1.88 0.6
 7 0 15 29.6 1.1
 8 0 15 1.82 0.85
 9 0 15 0.79 0.86
 10 0 15 28.43 1.25
 11 0 15 9.55 1.21
 12 0 15 4.63 1.31
 13 0 15 13.71 1.7
 0 1 15 67.17 1.42
 -1 1 15 180.67 2.99
 1 1 15 180.38 2.95
 -2 1 15 88.9 1.7
 2 1 15 87.48 1.67
 -3 1 15 63.32 1.39
 3 1 15 62.82 1.37
 -4 1 15 48.47 1.21
 4 1 15 51.4 1.2
 -5 1 15 19.56 0.89
 5 1 15 19.46 0.81
 -6 1 15 87.4 1.81
 6 1 15 84.22 1.74
 -7 1 15 14.4 0.9
 7 1 15 16.93 0.96
 -8 1 15 18.28 0.95
 8 1 15 17.4 0.88
 -9 1 15 9.64 1.31
 9 1 15 10.12 1.52
 -10 1 15 43.85 2.02
 10 1 15 40.64 2
 -11 1 15 90.36 2.96
 11 1 15 88.99 3.17
 -12 1 15 57.47 2.45
 12 1 15 58.4 2.49
 -13 1 15 18.29 2.26
 13 1 15 17.01 2.3
 0 2 15 18.56 0.75
 -1 2 15 138.19 2.36
 1 2 15 138.33 2.38
 -2 2 15 21.81 0.9
 2 2 15 22.27 0.86
 -3 2 15 50.86 1.16
 3 2 15 48.71 1.13
 -4 2 15 30.56 0.95
 4 2 15 30.36 0.95
 -5 2 15 20.43 1.09
 5 2 15 19.33 1.08
 -6 2 15 5.46 1
 6 2 15 7.97 1.31
 -7 2 15 5.07 1.19
 7 2 15 3.76 1.24
 -8 2 15 67.82 2.32
 8 2 15 65.6 2.39
 -9 2 15 131.35 3.38
 9 2 15 134.99 3.59
 -10 2 15 13.2 1.8
 10 2 15 10.92 1.72
 -11 2 15 7.05 1.43
 11 2 15 10.12 1.79
 -12 2 15 78.31 2.92
 12 2 15 84.34 2.96
 -13 2 15 5.9 2.34
 13 2 15 4.94 2.18
 0 3 15 547.88 8.32
 -1 3 15 81.24 1.72
 1 3 15 83.59 1.6
 -2 3 15 43.09 1.07
 2 3 15 44.87 1.1
 -3 3 15 9.88 0.63
 3 3 15 12.26 0.65
 -4 3 15 7.7 0.89
 4 3 15 8.9 0.87
 -5 3 15 27.17 1.25
 5 3 15 27.26 1.3
 -6 3 15 110.52 2.72
 6 3 15 118.12 2.83
 -7 3 15 15.85 1.18
 7 3 15 14.61 1.26
 -8 3 15 80.87 2.42
 8 3 15 77.97 2.41
 -9 3 15 10.78 1.7
 9 3 15 15.32 1.69
 -10 3 15 27.05 2.11
 10 3 15 25.19 1.95
 -11 3 15 1.66 1.5
 11 3 15 1.45 1.57
 -12 3 15 49.24 3.07
 12 3 15 55.71 3.06
 -13 3 15 35.09 2.52
 13 3 15 34.16 2.53
 0 4 15 1.41 0.51
 -1 4 15 9.88 0.72
 1 4 15 10.31 0.69
 -2 4 15 30.58 1.06
 2 4 15 29.3 0.95
 -3 4 15 49.95 1.41
 3 4 15 51.13 1.53
 -4 4 15 55.61 1.75
 4 4 15 55.96 1.95
 -5 4 15 25.37 1.27
 5 4 15 28.37 1.34
 -6 4 15 8.1 1.16
 6 4 15 10.89 1.3
 -7 4 15 10.93 1.14
 7 4 15 11.96 1.12
 -8 4 15 35.21 1.8
 8 4 15 36.86 1.8
 -9 4 15 44.43 2.08
 9 4 15 44.81 2.26
 -10 4 15 32.31 1.88
 10 4 15 36.75 1.92
 -11 4 15 10.18 1.78
 11 4 15 15.67 2.07
 -12 4 15 23.06 2.77
 12 4 15 23.48 2.87
 -13 4 15 28.07 3.26
 13 4 15 36.17 3.66
 0 5 15 20.47 0.86
 -1 5 15 37.1 1
 1 5 15 36.29 0.97
 -2 5 15 68.69 1.89
 2 5 15 69.06 1.93
 -3 5 15 3.78 1.02
 3 5 15 4.73 0.97
 -4 5 15 316.29 6.32
 4 5 15 331.66 6.66
 -5 5 15 5.13 1
 5 5 15 7.04 1.04
 -6 5 15 48.18 1.73
 6 5 15 51.61 1.88
 -7 5 15 23.23 1.43
 7 5 15 24.96 1.45
 -8 5 15 10.23 1.4
 8 5 15 13.53 1.6
 -9 5 15 2.45 1.78
 9 5 15 2.95 1.75
 -10 5 15 125.86 4.02
 10 5 15 118.41 5.02
 -11 5 15 1.5 2.04
 11 5 15 5.37 2.17
 -12 5 15 17.82 2.6
 12 5 15 16.19 2.71
 0 6 15 22.57 0.9
 -1 6 15 23.37 1.29
 1 6 15 22.72 1.41
 -2 6 15 16.41 1.25
 2 6 15 15.12 1.26
 -3 6 15 76.97 2.33
 3 6 15 77.53 2.41
 -4 6 15 44.04 2.01
 4 6 15 41.78 1.95
 -5 6 15 9.69 1.26
 5 6 15 9.61 1.28
 -6 6 15 57.03 2.19
 6 6 15 58.8 2.27
 -7 6 15 15.77 1.82
 7 6 15 14.54 1.67
 -8 6 15 18.81 1.77
 8 6 15 17.34 1.85
 -9 6 15 128.08 4.02
 9 6 15 132.09 4.19
 -10 6 15 40.53 2.59
 10 6 15 36.59 2.45
 -11 6 15 49.78 2.89
 11 6 15 47.52 2.94
 -12 6 15 28.09 3.42
 12 6 15 38.24 3.67
 0 7 15 15.06 1.78
 -1 7 15 80.84 2.32
 1 7 15 82.81 2.57
 -2 7 15 57.32 1.96
 2 7 15 59.59 2.27
 -3 7 15 243.99 5.67
 3 7 15 249.12 5.81
 -4 7 15 53.33 1.89
 4 7 15 55.15 2.06
 -5 7 15 86.32 2.75
 5 7 15 83.42 2.75
 -6 7 15 10.54 1.37
 6 7 15 10.57 1.48
 -7 7 15 13.22 1.81
 7 7 15 12.83 1.82
 -8 7 15 175.77 5.11
 8 7 15 174.66 5.3
 -9 7 15 1.38 1.85
 9 7 15 1.21 1.82
 -10 7 15 14.78 2.42
 10 7 15 18.57 2.49
 -11 7 15 0.26 2.69
 11 7 15 1.52 2.75
 0 8 15 26.38 2.41
 -1 8 15 37.39 1.66
 1 8 15 33.29 1.59
 -2 8 15 26.04 1.43
 2 8 15 26.08 1.63
 -3 8 15 59.01 2.16
 3 8 15 57.86 2.12
 -4 8 15 153.45 3.98
 4 8 15 160.44 4.18
 -5 8 15 13.2 1.5
 5 8 15 13.47 1.63
 -6 8 15 17.02 1.99
 6 8 15 12.38 1.79
 -7 8 15 29.17 2.34
 7 8 15 25.73 2.59
 -8 8 15 5.93 2.17
 8 8 15 3.62 1.91
 -9 8 15 59.07 3.03
 9 8 15 62.65 3.12
 -10 8 15 2.7 2.2
 10 8 15 3.02 2.25
 0 9 15 3.47 2.09
 -1 9 15 149.45 3.97
 1 9 15 149.62 3.68
 -2 9 15 59.54 2.23
 2 9 15 58.45 2.11
 -3 9 15 3.36 1.35
 3 9 15 4.08 1.51
 -4 9 15 6.98 1.56
 4 9 15 8.13 1.43
 -5 9 15 2.87 1.34
 5 9 15 1.77 1.74
 -6 9 15 56.59 2.37
 6 9 15 64.38 2.58
 -7 9 15 23.46 2.25
 7 9 15 26.59 2.61
 -8 9 15 33.63 3.35
 8 9 15 28.75 2.91
 -9 9 15 13.36 2.62
 9 9 15 10.98 2.6
 -10 9 15 48.04 3.97
 10 9 15 35.63 6.61
 0 10 15 57.95 3.48
 -1 10 15 24.83 2.99
 1 10 15 29.83 2.68
 -2 10 15 23.03 1.76
 2 10 15 22.16 1.63
 -3 10 15 4.45 1.81
 3 10 15 8.87 1.79
 -4 10 15 43.1 2.42
 4 10 15 51.7 2.57
 -5 10 15 30.36 2.51
 5 10 15 28.01 2.06
 -6 10 15 3 1.82
 6 10 15 1.7 1.87
 -7 10 15 28 2.92
 7 10 15 30.33 3.18
 -8 10 15 2.63 2.78
 8 10 15 2.76 2.62
 0 11 15 145.46 5.65
 -1 11 15 38.85 3.07
 1 11 15 35.98 2.89
 -2 11 15 19.65 2.02
 2 11 15 16.96 1.84
 -3 11 15 3.04 1.95
 3 11 15 8.05 1.78
 -4 11 15 7.25 2.37
 4 11 15 5.71 1.94
 -5 11 15 82.97 3.17
 5 11 15 75.68 3.02
 -6 11 15 63.12 3.42
 6 11 15 60.68 3.29
 -7 11 15 8.22 2.55
 7 11 15 15.12 2.92
 0 12 15 11.07 3.15
 -1 12 15 4.37 3.01
 1 12 15 3.22 2.71
 -2 12 15 6.49 2.58
 2 12 15 6.76 1.78
 -3 12 15 20.39 2.41
 3 12 15 15.84 2.41
 -4 12 15 61.27 3.11
 4 12 15 61.61 3.11
 -5 12 15 35.27 3.58
 5 12 15 42.85 4.24
 0 13 15 9.55 3.71
 -1 13 15 5.72 4.05
 1 13 15 25.67 7.62
 0 0 16 19.12 1.49
 1 0 16 21.46 0.92
 2 0 16 254.52 4.1
 3 0 16 91.61 1.83
 4 0 16 167.25 2.84
 5 0 16 4.76 0.74
 6 0 16 6.45 0.96
 7 0 16 72.93 1.81
 8 0 16 61.43 1.74
 9 0 16 88.15 2.14
 10 0 16 0.88 1.08
 11 0 16 13.54 1.33
 12 0 16 8.01 3.71
 0 1 16 1.45 0.74
 -1 1 16 101.58 1.89
 1 1 16 105.77 1.96
 -2 1 16 8.14 0.89
 2 1 16 10.34 0.87
 -3 1 16 164.19 2.81
 3 1 16 163.49 2.87
 -4 1 16 18.17 0.89
 4 1 16 17.13 0.91
 -5 1 16 69.05 1.68
 5 1 16 69.89 1.69
 -6 1 16 97.72 2.23
 6 1 16 101.78 2.25
 -7 1 16 23.04 1.43
 7 1 16 24.88 1.24
 -8 1 16 82.83 2.69
 8 1 16 85.46 2.75
 -9 1 16 6.02 1.62
 9 1 16 5.72 1.27
 -10 1 16 88.8 3.09
 10 1 16 86.53 2.95
 -11 1 16 5.94 2.04
 11 1 16 7.34 2.2
 -12 1 16 8.16 2.25
 12 1 16 9.47 2.19
 0 2 16 4.7 0.81
 -1 2 16 60.3 1.41
 1 2 16 58.45 1.36
 -2 2 16 24.18 0.97
 2 2 16 22.92 0.98
 -3 2 16 27.32 1
 3 2 16 29.52 1.05
 -4 2 16 45.07 1.28
 4 2 16 47.15 1.32
 -5 2 16 127.76 2.98
 5 2 16 131.04 3.07
 -6 2 16 15.95 1.65
 6 2 16 13.56 1.17
 -7 2 16 50.61 1.93
 7 2 16 49.92 1.88
 -8 2 16 1.6 1.45
 8 2 16 1.97 1.45
 -9 2 16 79.65 2.88
 9 2 16 69.07 2.85
 -10 2 16 110.79 3.25
 10 2 16 118.08 3.45
 -11 2 16 51.31 2.77
 11 2 16 47.5 2.46
 -12 2 16 2.89 2.35
 12 2 16 2.44 2.09
 0 3 16 12.31 0.88
 -1 3 16 7.3 0.87
 1 3 16 7.27 0.75
 -2 3 16 28.3 0.99
 2 3 16 28.99 0.99
 -3 3 16 47.66 1.59
 3 3 16 47.09 1.36
 -4 3 16 69.61 1.95
 4 3 16 71.83 2
 -5 3 16 18.37 1.33
 5 3 16 20.19 1.34
 -6 3 16 55.91 1.88
 6 3 16 53.97 1.94
 -7 3 16 62.36 2.33
 7 3 16 58.9 2.31
 -8 3 16 14.5 1.66
 8 3 16 16.46 1.8
 -9 3 16 23.58 1.8
 9 3 16 19.62 1.8
 -10 3 16 26.98 2.05
 10 3 16 26.49 2.01
 -11 3 16 49.1 2.69
 11 3 16 51.33 2.51
 -12 3 16 1.67 2.51
 12 3 16 2.28 2.83
 0 4 16 0.31 0.57
 -1 4 16 22.98 0.95
 1 4 16 22.47 0.89
 -2 4 16 24.5 1.28
 2 4 16 25.87 1.36
 -3 4 16 46.99 1.77
 3 4 16 45.97 1.81
 -4 4 16 45.45 1.68
 4 4 16 46.74 1.78
 -5 4 16 2.66 1.16
 5 4 16 4.79 1.21
 -6 4 16 147.8 3.47
 6 4 16 149.65 3.53
 -7 4 16 39.67 1.92
 7 4 16 37.96 2.04
 -8 4 16 50.45 2.49
 8 4 16 54.56 2.54
 -9 4 16 18.74 1.83
 9 4 16 19.61 1.83
 -10 4 16 60.52 2.89
 10 4 16 59.54 2.57
 -11 4 16 33.6 2.81
 11 4 16 35.96 2.92
 -12 4 16 17.24 3.6
 12 4 16 22.13 6.89
 0 5 16 390.11 6.96
 -1 5 16 5.02 1.13
 1 5 16 6.25 1.09
 -2 5 16 81.65 2.38
 2 5 16 86.58 2.32
 -3 5 16 66.03 2.27
 3 5 16 61.39 1.96
 -4 5 16 13.89 1.24
 4 5 16 15.96 1.48
 -5 5 16 39.16 1.66
 5 5 16 42.19 1.72
 -6 5 16 22.72 1.67
 6 5 16 21.32 1.46
 -7 5 16 42.34 2.36
 7 5 16 39.87 2.43
 -8 5 16 13.56 1.8
 8 5 16 8.49 1.64
 -9 5 16 6.79 2.26
 9 5 16 7.6 2.23
 -10 5 16 2.49 2.13
 10 5 16 0.31 2.41
 -11 5 16 8.04 2.7
 11 5 16 8.95 2.43
 0 6 16 7.07 0.82
 -1 6 16 68.71 2.14
 1 6 16 64.87 2.14
 -2 6 16 85.18 2.53
 2 6 16 81.76 2.46
 -3 6 16 4.94 1.33
 3 6 16 5.47 1.55
 -4 6 16 40.73 1.85
 4 6 16 47.69 2.18
 -5 6 16 116.03 3.16
 5 6 16 113.42 3.2
 -6 6 16 14.86 1.55
 6 6 16 18.53 1.72
 -7 6 16 41.35 2.34
 7 6 16 43.74 2.41
 -8 6 16 42.19 2.41
 8 6 16 40.66 2.51
 -9 6 16 13.93 2.21
 9 6 16 12.79 2.47
 -10 6 16 2.2 2.15
 10 6 16 1.58 2.63
 -11 6 16 6.91 3.52
 11 6 16 3.87 4.95
 0 7 16 34.91 3.26
 -1 7 16 11.44 1.43
 1 7 16 9.82 1.3
 -2 7 16 14.32 1.62
 2 7 16 11.37 1.5
 -3 7 16 7.7 1.31
 3 7 16 7.58 1.84
 -4 7 16 23.32 1.59
 4 7 16 20.58 1.84
 -5 7 16 54.84 2.25
 5 7 16 53.6 2.35
 -6 7 16 2.92 1.61
 6 7 16 5.04 1.84
 -7 7 16 20.73 2.51
 7 7 16 20.5 2.61
 -8 7 16 6.38 2.66
 8 7 16 9.85 2.82
 -9 7 16 34.48 2.87
 9 7 16 35.17 2.9
 -10 7 16 31.29 3.79
 10 7 16 40.59 4.13
 0 8 16 0.21 2.24
 -1 8 16 127.54 3.27
 1 8 16 125.13 3.67
 -2 8 16 62.45 2.33
 2 8 16 60.38 2.35
 -3 8 16 23.53 1.86
 3 8 16 28.34 2.12
 -4 8 16 24.19 1.98
 4 8 16 19.71 1.89
 -5 8 16 63.57 2.57
 5 8 16 63.32 2.76
 -6 8 16 25.67 2.2
 6 8 16 28.37 2.23
 -7 8 16 30.99 2.98
 7 8 16 27.85 2.82
 -8 8 16 30.09 2.89
 8 8 16 34.93 2.91
 -9 8 16 9.66 2.81
 9 8 16 12.64 3.1
 0 9 16 12.48 2.34
 -1 9 16 13.17 2.73
 1 9 16 14.45 2.87
 -2 9 16 16.28 1.75
 2 9 16 12.3 1.92
 -3 9 16 64.93 2.65
 3 9 16 63.54 2.51
 -4 9 16 33.62 2.34
 4 9 16 33.02 2.55
 -5 9 16 49 2.51
 5 9 16 54.74 2.55
 -6 9 16 47.48 2.99
 6 9 16 47.49 2.94
 -7 9 16 63.6 3.33
 7 9 16 62.82 3.34
 -8 9 16 11.51 3.03
 8 9 16 16.28 3.36
 0 10 16 1.8 2.52
 -1 10 16 3.96 2.45
 1 10 16 1.33 2.85
 -2 10 16 30.94 2.11
 2 10 16 34.32 2.16
 -3 10 16 25.77 2.24
 3 10 16 29.65 2.34
 -4 10 16 45.43 2.6
 4 10 16 50.03 2.55
 -5 10 16 25.56 2.9
 5 10 16 24.09 2.65
 -6 10 16 6.26 2.76
 6 10 16 10.57 2.92
 -7 10 16 19.37 3.86
 7 10 16 10.89 6.91
 0 11 16 4.8 3.26
 -1 11 16 7.02 2.79
 1 11 16 7.79 2.94
 -2 11 16 6.41 3.07
 2 11 16 3.99 2.8
 -3 11 16 5.16 2.92
 3 11 16 3.77 2.39
 -4 11 16 41.5 2.95
 4 11 16 39.34 2.9
 -5 11 16 6.28 3.4
 5 11 16 11.82 5.3
 0 12 16 37.69 6.28
 -1 12 16 32.35 5.74
 1 12 16 20.35 5.96
 0 0 17 0.44 1.02
 1 0 17 9.24 1.05
 2 0 17 170.35 3
 3 0 17 18.74 1.1
 4 0 17 7.49 0.96
 5 0 17 5.55 1.15
 6 0 17 6.42 1.16
 7 0 17 69.53 1.91
 8 0 17 62.76 1.86
 9 0 17 1.61 1.14
 10 0 17 0.25 2.4
 11 0 17 71.84 4.2
 0 1 17 21.43 1.16
 -1 1 17 203.69 3.43
 1 1 17 210.75 3.6
 -2 1 17 3.52 0.79
 2 1 17 5.4 0.88
 -3 1 17 48.44 1.38
 3 1 17 49.92 1.41
 -4 1 17 69.82 1.75
 4 1 17 66.4 1.74
 -5 1 17 8.02 1.01
 5 1 17 7.64 1.14
 -6 1 17 12.57 1.13
 6 1 17 12.02 1.16
 -7 1 17 91.03 2.74
 7 1 17 93.94 2.87
 -8 1 17 5.74 1.63
 8 1 17 1.05 1.58
 -9 1 17 25.3 2.08
 9 1 17 23.23 2.01
 -10 1 17 13.51 2.31
 10 1 17 15.18 2.17
 -11 1 17 2.84 2.32
 11 1 17 4.71 2.34
 0 2 17 3.03 0.89
 -1 2 17 31.11 1.2
 1 2 17 30.58 1.19
 -2 2 17 78.19 1.77
 2 2 17 80.64 1.8
 -3 2 17 35.29 1.26
 3 2 17 36.94 1.35
 -4 2 17 16.02 1.03
 4 2 17 13.41 0.99
 -5 2 17 13.98 1.52
 5 2 17 15.58 1.54
 -6 2 17 24.53 1.69
 6 2 17 23.31 1.8
 -7 2 17 20.71 1.93
 7 2 17 25.31 2.13
 -8 2 17 64.63 2.64
 8 2 17 68.78 2.75
 -9 2 17 24.52 2.15
 9 2 17 27.71 2.22
 -10 2 17 2.21 2.5
 10 2 17 4.47 2.37
 -11 2 17 5.29 3.23
 11 2 17 10 3.24
 0 3 17 20.68 1.06
 -1 3 17 36.75 1.27
 1 3 17 38.35 1.33
 -2 3 17 58.25 1.66
 2 3 17 55.11 1.57
 -3 3 17 44.94 1.87
 3 3 17 44.65 1.95
 -4 3 17 77.77 2.22
 4 3 17 79.93 2.35
 -5 3 17 33.82 2
 5 3 17 38.04 1.89
 -6 3 17 86.47 2.95
 6 3 17 87.12 3.06
 -7 3 17 31.17 1.79
 7 3 17 36.16 1.95
 -8 3 17 16.49 1.77
 8 3 17 18.69 2.04
 -9 3 17 82.41 3.23
 9 3 17 84.34 3.41
 -10 3 17 0.05 2.27
 10 3 17 5.69 2.44
 -11 3 17 3.96 3.63
 11 3 17 6.62 4.77
 0 4 17 1.88 0.98
 -1 4 17 38.54 1.45
 1 4 17 39.56 1.67
 -2 4 17 38.13 1.77
 2 4 17 38.79 1.84
 -3 4 17 40.96 1.8
 3 4 17 40.3 1.78
 -4 4 17 32.39 1.71
 4 4 17 34.15 1.7
 -5 4 17 119.15 3.08
 5 4 17 122.66 3.15
 -6 4 17 29.59 1.9
 6 4 17 35.26 2.12
 -7 4 17 3.63 1.67
 7 4 17 3.69 1.74
 -8 4 17 2.51 1.99
 8 4 17 4.89 1.92
 -9 4 17 21.33 2.78
 9 4 17 22.11 2.87
 -10 4 17 36.2 3.2
 10 4 17 32.16 3.06
 0 5 17 4.37 1.06
 -1 5 17 37.05 1.93
 1 5 17 37.37 2
 -2 5 17 24.46 1.74
 2 5 17 21.93 1.67
 -3 5 17 35.51 2.13
 3 5 17 37.84 2.26
 -4 5 17 1.83 2.07
 4 5 17 2.88 1.9
 -5 5 17 55.78 2.25
 5 5 17 58.9 2.47
 -6 5 17 23.92 2.56
 6 5 17 28.37 2.67
 -7 5 17 162.29 5.12
 7 5 17 159.45 5.13
 -8 5 17 26.31 2.58
 8 5 17 24.63 2.42
 -9 5 17 5.44 2.77
 9 5 17 3.15 2.9
 -10 5 17 26.76 3.7
 10 5 17 36.23 4.49
 0 6 17 313.06 10.09
 -1 6 17 5.14 1.52
 1 6 17 3.7 1.59
 -2 6 17 115.57 3.51
 2 6 17 119.64 3.42
 -3 6 17 0.56 1.5
 3 6 17 2.28 1.53
 -4 6 17 49.31 2.36
 4 6 17 48.75 2.25
 -5 6 17 50.36 2.39
 5 6 17 52.88 2.43
 -6 6 17 96.9 3.62
 6 6 17 96.45 3.72
 -7 6 17 46.17 3.17
 7 6 17 51.8 3.4
 -8 6 17 45.26 3.26
 8 6 17 49.33 3.38
 -9 6 17 20.04 2.88
 9 6 17 21.06 3.1
 0 7 17 37.83 3.03
 -1 7 17 54.85 2.28
 1 7 17 50.82 2
 -2 7 17 39.02 2.41
 2 7 17 35.94 2.2
 -3 7 17 60.85 2.57
 3 7 17 60.56 2.52
 -4 7 17 18.95 1.89
 4 7 17 17.37 2.03
 -5 7 17 61.22 2.94
 5 7 17 65.09 2.88
 -6 7 17 6.2 2.24
 6 7 17 7.82 2.33
 -7 7 17 17.62 2.92
 7 7 17 11.95 2.73
 -8 7 17 14.06 2.82
 8 7 17 17.61 2.89
 0 8 17 16.8 3.73
 -1 8 17 10.69 2.5
 1 8 17 12.2 2.73
 -2 8 17 12.99 1.9
 2 8 17 9.78 1.81
 -3 8 17 44.28 2.63
 3 8 17 51.94 2.58
 -4 8 17 37.95 2.96
 4 8 17 27.98 2.42
 -5 8 17 73.99 2.9
 5 8 17 76.78 3.05
 -6 8 17 33.59 2.9
 6 8 17 31.07 3.01
 -7 8 17 54.95 3.48
 7 8 17 53.28 3.36
 0 9 17 17.59 3.12
 -1 9 17 59.06 4.07
 1 9 17 58.54 4.31
 -2 9 17 56.79 2.45
 2 9 17 55.02 2.39
 -3 9 17 21.72 2.54
 3 9 17 22.93 2.48
 -4 9 17 33.75 2.92
 4 9 17 32.45 2.59
 -5 9 17 35.33 2.88
 5 9 17 28.5 3.01
 -6 9 17 19.8 3.71
 6 9 17 22.62 3.83
 0 10 17 3.72 3.41
 -1 10 17 0.43 2.7
 1 10 17 1.74 2.83
 -2 10 17 32.43 4.14
 2 10 17 39.52 4.13
 -3 10 17 43.11 3.1
 3 10 17 51.48 3.09
 -4 10 17 27.75 4.01
 4 10 17 19.88 4.51
 0 0 18 332.84 7.56
 1 0 18 7.67 1.32
 2 0 18 2.71 1.07
 3 0 18 6.57 1.3
 4 0 18 3.62 1.5
 5 0 18 3.86 1.4
 6 0 18 171.85 3.61
 7 0 18 7.16 1.59
 8 0 18 1.29 1.36
 9 0 18 2.27 3.19
 0 1 18 1.71 1.11
 -1 1 18 115.05 2.36
 1 1 18 116.12 2.45
 -2 1 18 100.24 2.28
 2 1 18 102.58 2.33
 -3 1 18 2.19 1.08
 3 1 18 2.42 1.2
 -4 1 18 128.82 2.94
 4 1 18 122.46 2.81
 -5 1 18 7.91 1.34
 5 1 18 9.01 1.29
 -6 1 18 8.68 1.93
 6 1 18 5.86 2.05
 -7 1 18 55.26 2.64
 7 1 18 54.31 2.58
 -8 1 18 2.49 1.96
 8 1 18 1.28 2.05
 -9 1 18 6.93 2.44
 9 1 18 5.65 2.25
 0 2 18 42.56 1.54
 -1 2 18 44.9 1.56
 1 2 18 46.08 1.58
 -2 2 18 18.85 1.34
 2 2 18 21.06 1.41
 -3 2 18 17.91 1.23
 3 2 18 16.83 1.25
 -4 2 18 56.03 2.14
 4 2 18 52.34 2.09
 -5 2 18 61.58 2.74
 5 2 18 60.79 2.72
 -6 2 18 18.13 2.11
 6 2 18 21.13 2.09
 -7 2 18 40.02 2.65
 7 2 18 44.04 2.66
 -8 2 18 97.42 3.67
 8 2 18 106.15 3.76
 -9 2 18 6.88 2.28
 9 2 18 5.78 2.44
 0 3 18 5.42 1.22
 -1 3 18 45.03 1.88
 1 3 18 43.45 1.69
 -2 3 18 34.07 1.38
 2 3 18 35.75 1.44
 -3 3 18 37.84 2
 3 3 18 42.86 2.1
 -4 3 18 24.37 1.85
 4 3 18 23.02 1.81
 -5 3 18 47.66 2.54
 5 3 18 45.27 2.48
 -6 3 18 20.71 2.07
 6 3 18 20.48 2.12
 -7 3 18 82.37 3.11
 7 3 18 81.39 3.1
 -8 3 18 52.1 2.86
 8 3 18 52.28 2.9
 -9 3 18 15.11 2.69
 9 3 18 21.6 3.02
 0 4 18 51.88 1.74
 -1 4 18 9.62 1.31
 1 4 18 8.1 1.36
 -2 4 18 34.55 1.91
 2 4 18 41.05 2.25
 -3 4 18 13.21 2.16
 3 4 18 13.43 2.11
 -4 4 18 4.24 2.37
 4 4 18 4.92 2.34
 -5 4 18 3.44 2.04
 5 4 18 2.36 1.94
 -6 4 18 6.44 2.11
 6 4 18 8.06 2.86
 -7 4 18 8.64 2.53
 7 4 18 8.81 2.31
 -8 4 18 93.45 3.88
 8 4 18 82.44 3.67
 -9 4 18 12.15 7.81
 9 4 18 13.72 6.52
 0 5 18 31.05 1.55
 -1 5 18 56.45 2.65
 1 5 18 56.1 2.58
 -2 5 18 46.73 2.27
 2 5 18 48.22 2.37
 -3 5 18 28.62 2.25
 3 5 18 27.84 2.41
 -4 5 18 34.84 2.56
 4 5 18 33.58 2.5
 -5 5 18 42.62 3.12
 5 5 18 45.35 2.87
 -6 5 18 1.64 2.77
 6 5 18 1.8 2.96
 -7 5 18 2.61 3.02
 7 5 18 1.99 3.3
 -8 5 18 13.1 3.73
 8 5 18 18.83 4.07
 0 6 18 5.55 2.33
 -1 6 18 28.51 2.07
 1 6 18 29.55 1.93
 -2 6 18 43.84 2.47
 2 6 18 42.97 2.3
 -3 6 18 3.41 2.06
 3 6 18 4.73 2.23
 -4 6 18 4.69 2.1
 4 6 18 6.1 2.11
 -5 6 18 8 2.09
 5 6 18 6.44 2.15
 -6 6 18 24.42 3.01
 6 6 18 21.83 3.01
 -7 6 18 15.63 3.02
 7 6 18 18.69 3.11
 0 7 18 91.28 5.1
 -1 7 18 105.27 5.12
 1 7 18 105.72 4.82
 -2 7 18 41.22 2.49
 2 7 18 40.67 2.42
 -3 7 18 33.05 2.44
 3 7 18 32.41 2.42
 -4 7 18 19.56 2.34
 4 7 18 16.62 2.24
 -5 7 18 8.08 2.8
 5 7 18 6.35 2.79
 -6 7 18 27.9 3.47
 6 7 18 38.95 3.55
 0 8 18 10.13 3.41
 -1 8 18 28.15 4.47
 1 8 18 31.01 4.29
 -2 8 18 22.3 2.35
 2 8 18 24.48 2.29
 -3 8 18 3.72 2.39
 3 8 18 7.91 2.35
 -4 8 18 14.3 2.81
 4 8 18 11.01 2.58
 -5 8 18 19.44 3.41
 5 8 18 24.31 5.97
 0 9 18 9.95 5.29
 -1 9 18 45.43 5.04
 1 9 18 46.08 4.89
 -2 9 18 54.55 5.3
 2 9 18 54.47 5.74
 0 0 19 0.93 1.67
 1 0 19 4.63 1.46
 2 0 19 30.96 1.73
 3 0 19 3.19 1.63
 4 0 19 27.93 2.02
 5 0 19 4.43 1.91
 6 0 19 161.58 3.87
 7 0 19 12.06 2.43
 8 0 19 50.95 6.59
 0 1 19 61.7 2.04
 -1 1 19 22.83 1.65
 1 1 19 26.56 1.74
 -2 1 19 39.7 1.89
 2 1 19 34.02 1.74
 -3 1 19 49.19 1.99
 3 1 19 45.18 1.93
 -4 1 19 30.69 1.88
 4 1 19 27.19 1.95
 -5 1 19 127.66 4.16
 5 1 19 127.91 4.03
 -6 1 19 24.8 2.72
 6 1 19 27.38 2.66
 -7 1 19 38.47 2.78
 7 1 19 44.33 2.75
 0 2 19 19.54 1.98
 -1 2 19 7.86 1.7
 1 2 19 4.6 1.83
 -2 2 19 12.02 1.55
 2 2 19 11.71 1.5
 -3 2 19 70.91 2.03
 3 2 19 74.67 2.2
 -4 2 19 17.06 2.54
 4 2 19 18.54 2.42
 -5 2 19 4.91 2.3
 5 2 19 5.68 2.33
 -6 2 19 35.35 2.87
 6 2 19 39.06 2.95
 -7 2 19 36.23 3.05
 7 2 19 41.9 3.24
 0 3 19 2.22 1.58
 -1 3 19 1.83 1.57
 1 3 19 2.85 1.55
 -2 3 19 75.12 3.07
 2 3 19 71.88 2.57
 -3 3 19 8.04 2
 3 3 19 6.65 2.02
 -4 3 19 2.26 2.28
 4 3 19 2.91 2.63
 -5 3 19 30.07 2.62
 5 3 19 31.21 2.61
 -6 3 19 22.83 2.76
 6 3 19 25.69 2.7
 -7 3 19 9.59 3.35
 7 3 19 15.54 3.89
 0 4 19 11.48 1.62
 -1 4 19 4.78 2.57
 1 4 19 5.84 2.14
 -2 4 19 40.95 2.8
 2 4 19 36.73 2.51
 -3 4 19 2.32 2.01
 3 4 19 2.42 2.1
 -4 4 19 3.38 2.11
 4 4 19 9.87 2.47
 -5 4 19 7.43 2.67
 5 4 19 6.42 2.49
 -6 4 19 28.74 3.43
 6 4 19 35.04 3.64
 0 5 19 1.04 4.11
 -1 5 19 6.1 2.6
 1 5 19 5.14 2.4
 -2 5 19 24.4 2.56
 2 5 19 25.16 2.51
 -3 5 19 91.45 3.64
 3 5 19 98.02 3.77
 -4 5 19 44.52 2.72
 4 5 19 37.5 2.67
 -5 5 19 32.31 3.17
 5 5 19 36.94 3.41
 6 5 19 78.25 8.17
 0 6 19 54.34 4.84
 -1 6 19 11.16 2.25
 1 6 19 6.75 1.92
 -2 6 19 5.4 2.57
 2 6 19 6.69 2.38
 -3 6 19 3.44 2.95
 3 6 19 3.5 2.59
 -4 6 19 32.69 3.08
 4 6 19 37.85 3.97
 0 7 19 48.4 4.46
 -1 7 19 148.77 7.39
 1 7 19 151.07 7.61
 -2 7 19 7.08 3.96
 2 7 19 13.77 5.61
 3 7 19 15 8.75
 0 0 20 2.65 3
 1 0 20 71.66 2.81
 2 0 20 5.74 1.86
 3 0 20 17.54 2.23
 4 0 20 5.28 2.22
 5 0 20 30.77 7.65
 0 1 20 127.79 3.45
 -1 1 20 3.2 1.68
 1 1 20 2.65 2.01
 -2 1 20 20.4 2.05
 2 1 20 22.04 2.22
 -3 1 20 15.24 2.08
 3 1 20 13.56 2.14
 -4 1 20 13.57 3.26
 4 1 20 13.64 2.35
 -5 1 20 32.73 5.19
 5 1 20 29.85 7.54
 0 2 20 0.97 1.81
 -1 2 20 93.03 3.06
 1 2 20 90.8 2.92
 -2 2 20 11.99 2.18
 2 2 20 8.58 2.03
 -3 2 20 3.47 3.34
 3 2 20 3.25 2.61
 -4 2 20 58.71 3.73
 4 2 20 70.95 4.72
 0 3 20 44.14 2.52
 -1 3 20 5.8 2.23
 1 3 20 7.98 2.15
 -2 3 20 32.32 3.26
 2 3 20 35.47 3.29
 -3 3 20 55.26 4.04
 3 3 20 63.49 4.58
 -4 3 20 7.16 4.92
 4 3 20 13.41 7.82
 0 4 20 7.11 2.99
 -1 4 20 8.51 2.8
 1 4 20 16.26 3.23
 -2 4 20 12.02 3.88
 2 4 20 10.09 3.97
 -3 4 20 24.54 5.42
 3 4 20 24.33 8.65

_iucr_refine_fcf_details
;
data_9K
_computing_structure_refinement   'olex2.refine 1.3 (Bourhis et al., 2015)'
_computing_data_collection        'XDS (Kabsch, 1991)'   
_shelx_refln_list_code            4
loop_
  _space_group_symop_id
  _space_group_symop_operation_xyz
  1  x,y,z
  2  x+1/2,-y+1/2,-z
  3  -x,y+1/2,-z+1/2
  4  -x+1/2,-y,z+1/2

_space_group_crystal_system       orthorhombic
_space_group_IT_number            19
_space_group_name_H-M_alt         'P 21 21 21'
_space_group_name_Hall            ' P 2ac 2ab'
_symmetry_space_group_name_H-M    'P 21 21 21'
_symmetry_space_group_name_Hall   ' P 2ac 2ab'
_symmetry_Int_Tables_number       19
_cell_length_a                    9.854(3)
_cell_length_b                    9.249(3)
_cell_length_c                    10.144(2)
_cell_angle_alpha                 90
_cell_angle_beta                  90
_cell_angle_gamma                 90
_cell_volume                      924.5(5)
loop_
  _refln_index_h
  _refln_index_k
  _refln_index_l
  _refln_F_squared_calc
  _refln_F_squared_meas
  _refln_F_squared_sigma
  _refln_F_squared_weight
  _refln_observed_status
-20 -2 -1 17.563 22.973 4.993 11.091 o
-20 -1 -2 12.572 15.369 4.186 15.805 o
-20 -1 -1 42.239 44.272 3.010 24.783 o
-19 -6 -2 105.655 78.727 7.266 4.797 o
-19 -6 -1 5.745 11.880 3.449 23.446 o
-19 -5 -4 0.346 8.671 3.140 28.768 o
-19 -5 -3 21.935 22.335 2.452 40.006 o
-19 -5 -2 0.958 3.309 2.292 53.929 o
-19 -5 -1 20.439 21.518 2.392 42.146 o
-19 -4 -5 1.923 10.864 2.910 33.056 o
-19 -4 -4 17.487 20.392 2.143 51.744 o
-19 -4 -3 29.803 32.183 2.432 37.730 o
-19 -4 -2 75.303 77.791 3.100 19.377 o
-19 -4 -1 31.823 34.047 2.322 39.777 o
-19 -3 -6 42.660 32.920 3.110 24.034 o
-19 -3 -5 23.026 19.824 2.213 47.399 o
-19 -3 -4 17.148 15.588 2.452 41.854 o
-19 -3 -3 10.268 5.233 2.362 47.918 o
-19 -3 -2 48.533 48.339 2.542 30.553 o
-19 -3 -1 15.858 15.229 2.033 58.211 o
-19 -2 -6 28.785 27.997 2.721 32.036 o
-19 -2 -5 26.946 29.681 2.551 35.758 o
-19 -2 -4 23.141 23.930 2.233 46.066 o
-19 -2 -3 62.821 62.322 2.641 26.036 o
-19 -2 -2 15.967 16.535 2.372 44.516 o
-19 -2 -1 16.775 19.894 2.053 55.897 o
-19 -1 -6 14.777 12.528 2.332 46.732 o
-19 -1 -5 6.458 6.817 2.053 63.416 o
-19 -1 -4 64.503 64.933 2.771 24.142 o
-19 -1 -3 4.738 7.724 2.023 65.805 o
-19 -1 -2 68.344 66.588 2.751 23.834 o
-19 -1 -1 14.701 17.153 1.754 74.172 o
-18 -8 -3 27.142 23.831 2.841 30.319 o
-18 -8 -2 8.078 6.618 2.482 44.051 o
-18 -8 -1 39.470 41.053 3.120 23.829 o
-18 -7 -5 59.251 50.472 3.040 22.475 o
-18 -7 -4 20.101 23.173 2.542 37.941 o
-18 -7 -3 0.921 0.000 1.824 85.787 o
-18 -7 -2 37.800 39.419 2.372 36.622 o
-18 -7 -1 6.136 9.728 2.123 59.116 o
-18 -6 -6 26.957 24.568 2.422 39.435 o
-18 -6 -5 18.899 21.339 2.083 53.469 o
-18 -6 -4 40.048 42.977 2.571 31.867 o
-18 -6 -3 11.745 12.967 2.113 56.639 o
-18 -6 -2 77.117 76.007 3.050 19.710 o
-18 -6 -1 34.720 36.458 2.362 37.848 o
-18 -5 -7 6.124 11.851 2.372 47.773 o
-18 -5 -6 55.340 56.083 2.342 32.001 o
-18 -5 -5 43.573 40.296 2.233 38.336 o
-18 -5 -4 54.077 56.940 2.502 29.604 o
-18 -5 -3 0.779 2.362 2.073 66.028 o
-18 -5 -2 24.542 26.033 2.193 46.637 o
-18 -5 -1 1.628 1.146 1.585 111.518 o
-18 -4 -8 75.013 62.392 3.449 17.272 o
-18 -4 -7 3.628 3.907 1.904 75.674 o
-18 -4 -6 36.739 37.146 1.973 47.758 o
-18 -4 -5 70.784 69.389 2.571 25.375 o
-18 -4 -4 0.139 0.339 1.565 117.110 o
-18 -4 -3 23.669 22.993 1.824 62.663 o
-18 -4 -2 12.826 9.937 1.595 91.520 o
-18 -4 -1 26.766 30.130 2.123 47.588 o
-18 -3 -8 28.986 25.924 2.063 49.600 o
-18 -3 -7 44.717 44.213 2.322 35.687 o
-18 -3 -6 12.345 11.482 1.914 67.341 o
-18 -3 -5 44.654 43.973 2.103 40.616 o
-18 -3 -4 7.972 7.505 1.605 97.161 o
-18 -3 -3 11.681 11.083 1.605 91.194 o
-18 -3 -2 1.046 1.176 1.355 152.377 o
-18 -3 -1 44.127 42.189 1.963 44.618 o
-18 -2 -9 50.666 29.262 3.000 24.817 o
-18 -2 -8 0.449 2.312 1.495 125.928 o
-18 -2 -7 24.388 22.346 2.063 51.965 o
-18 -2 -6 4.285 3.488 1.814 82.592 o
-18 -2 -5 22.180 24.528 1.904 59.208 o
-18 -2 -4 73.087 72.349 2.522 25.447 o
-18 -2 -3 20.994 22.844 1.814 64.728 o
-18 -2 -2 32.254 31.186 2.003 49.515 o
-18 -2 -1 95.214 91.545 2.761 19.750 o
-18 -1 -9 1.803 3.439 2.611 41.532 o
-18 -1 -8 58.346 56.322 2.561 28.123 o
-18 -1 -7 53.612 52.505 2.502 30.035 o
-18 -1 -6 0.232 4.455 2.392 49.634 o
-18 -1 -5 12.966 14.023 1.944 64.560 o
-18 -1 -4 15.109 19.545 1.894 64.683 o
-18 -1 -3 0.805 2.960 1.645 103.657 o
-18 -1 -2 11.855 12.349 1.764 77.323 o
-18 -1 -1 41.595 44.831 1.864 47.879 o
-17 -10 -1 9.942 10.555 3.179 27.111 o
-17 -9 -5 9.787 13.106 2.900 32.123 o
-17 -9 -4 16.509 14.382 2.053 57.171 o
-17 -9 -3 29.524 31.545 2.571 34.675 o
-17 -9 -2 16.712 18.199 2.362 44.429 o
-17 -9 -1 11.313 12.329 2.163 54.640 o
-17 -8 -6 19.311 23.332 2.382 42.496 o
-17 -8 -5 16.947 17.512 2.083 54.992 o
-17 -8 -4 23.422 24.448 1.983 55.142 o
-17 -8 -3 5.160 5.920 1.764 85.244 o
-17 -8 -2 1.080 1.455 1.814 85.989 o
-17 -8 -1 39.163 40.276 2.412 35.390 o
-17 -7 -8 53.077 49.026 3.548 18.221 o
-17 -7 -7 3.455 3.847 1.973 70.767 o
-17 -7 -6 85.671 80.462 2.721 21.523 o
-17 -7 -5 3.230 3.488 1.485 121.689 o
-17 -7 -4 1.391 3.488 1.565 112.946 o
-17 -7 -3 16.597 18.090 1.963 60.624 o
-17 -7 -2 6.182 6.309 1.694 90.615 o
-17 -7 -1 36.625 40.435 2.133 42.632 o
-17 -6 -8 69.796 68.023 2.651 24.680 o
-17 -6 -7 31.529 33.139 2.083 46.804 o
-17 -6 -6 9.399 12.030 1.704 84.127 o
-17 -6 -5 18.080 19.535 1.654 77.482 o
-17 -6 -4 39.679 42.897 2.233 38.973 o
-17 -6 -3 63.779 61.834 2.412 28.967 o
-17 -6 -2 38.123 38.073 2.113 43.079 o
-17 -6 -1 59.042 59.970 2.342 30.966 o
-17 -5 -9 11.407 11.910 2.133 56.051 o
-17 -5 -8 43.112 45.110 2.352 35.319 o
-17 -5 -7 17.975 21.050 1.794 68.188 o
-17 -5 -6 92.418 94.375 2.651 20.725 o
-17 -5 -5 49.564 49.375 1.963 41.747 o
-17 -5 -4 20.707 22.914 1.575 79.371 o
-17 -5 -3 5.264 4.017 1.794 83.322 o
-17 -5 -2 22.091 25.525 1.744 66.995 o
-17 -5 -1 0.845 1.684 1.296 166.171 o
-17 -4 -10 27.851 27.409 3.309 23.067 o
-17 -4 -9 59.999 59.222 2.422 29.654 o
-17 -4 -8 41.761 43.136 2.093 41.799 o
-17 -4 -7 3.945 1.585 1.326 150.743 o
-17 -4 -6 20.868 22.864 1.555 80.638 o
-17 -4 -5 9.194 7.565 1.445 114.235 o
-17 -4 -4 20.163 22.226 1.375 95.838 o
-17 -4 -3 110.501 105.987 2.980 16.538 o
-17 -4 -2 7.261 6.389 1.365 130.332 o
-17 -4 -1 42.100 43.017 1.874 47.735 o
-17 -3 -10 48.741 48.080 2.522 30.871 o
-17 -3 -9 40.315 42.827 2.083 42.524 o
-17 -3 -8 72.509 70.326 2.382 27.326 o
-17 -3 -7 104.812 103.136 2.801 18.152 o
-17 -3 -6 16.428 16.176 1.595 84.825 o
-17 -3 -5 183.502 181.933 4.007 8.420 o
-17 -3 -4 60.111 60.688 1.993 36.618 o
-17 -3 -3 4.494 4.445 1.116 196.619 o
-17 -3 -2 3.598 5.013 1.186 179.430 o
-17 -3 -1 31.254 33.807 1.635 64.172 o
-17 -2 -10 16.960 16.794 2.003 58.800 o
-17 -2 -9 32.172 34.017 2.063 47.073 o
-17 -2 -8 52.778 54.050 2.322 33.028 o
-17 -2 -7 26.594 29.751 1.664 66.981 o
-17 -2 -6 6.763 6.937 1.365 130.785 o
-17 -2 -5 101.202 97.953 2.601 20.064 o
-17 -2 -4 138.868 136.146 3.598 11.577 o
-17 -2 -3 3.525 3.668 1.136 196.632 o
-17 -2 -2 141.894 142.126 3.748 10.875 o
-17 -2 -1 16.311 17.163 1.485 93.758 o
-17 -1 -11 26.049 23.442 2.542 36.753 o
-17 -1 -10 12.279 9.439 2.223 52.212 o
-17 -1 -9 43.200 45.080 2.073 41.604 o
-17 -1 -8 15.281 16.306 1.674 79.662 o
-17 -1 -7 82.147 81.060 2.392 25.052 o
-17 -1 -6 42.798 48.259 2.173 38.903 o
-17 -1 -5 10.551 9.389 1.326 126.904 o
-17 -1 -4 42.133 43.953 1.854 48.138 o
-17 -1 -3 4.655 6.648 1.465 119.609 o
-17 -1 -2 17.865 17.272 1.316 108.338 o
-17 -1 -1 82.471 82.903 2.482 23.977 o
-16 -11 -3 19.744 19.286 2.811 32.211 o
-16 -11 -2 6.397 10.894 2.472 44.279 o
-16 -11 -1 7.028 10.136 2.551 41.656 o
-16 -10 -6 19.230 21.837 3.319 23.826 o
-16 -10 -5 3.983 2.831 2.412 48.047 o
-16 -10 -4 8.765 9.797 2.073 60.566 o
-16 -10 -3 16.214 18.159 1.953 61.299 o
-16 -10 -2 32.590 39.638 2.422 36.588 o
-16 -10 -1 95.618 92.093 3.269 16.276 o
-16 -9 -7 20.523 20.123 3.060 27.557 o
-16 -9 -6 17.959 17.312 2.133 52.535 o
-16 -9 -5 12.341 12.767 2.083 57.863 o
-16 -9 -4 13.304 14.791 1.804 72.646 o
-16 -9 -3 69.332 71.830 2.332 28.338 o
-16 -9 -2 26.809 29.262 1.894 56.311 o
-16 -9 -1 21.223 22.056 2.083 52.441 o
-16 -8 -9 4.827 17.791 4.166 16.161 o
-16 -8 -8 1.790 4.515 2.651 40.215 o
-16 -8 -7 41.299 39.927 1.924 47.124 o
-16 -8 -6 70.947 70.664 2.462 26.558 o
-16 -8 -5 8.935 8.502 1.595 96.545 o
-16 -8 -4 17.427 19.734 1.525 87.710 o
-16 -8 -3 37.409 36.837 1.983 47.264 o
-16 -8 -2 101.632 100.305 2.691 19.276 o
-16 -8 -1 4.271 5.362 1.515 114.196 o
-16 -7 -10 33.919 29.532 5.721 8.329 o
-16 -7 -9 0.162 0.588 2.292 54.635 o
-16 -7 -8 87.129 89.073 3.907 13.325 o
-16 -7 -7 18.104 20.611 1.694 74.375 o
-16 -7 -6 41.182 41.691 1.993 44.853 o
-16 -7 -5 14.257 16.056 1.455 99.798 o
-16 -7 -4 17.497 19.684 1.545 86.061 o
-16 -7 -3 19.024 20.163 1.425 94.133 o
-16 -7 -2 16.218 18.060 1.375 103.915 o
-16 -7 -1 63.378 62.810 2.462 28.262 o
-16 -6 -10 8.407 6.997 2.930 32.057 o
-16 -6 -9 24.053 25.415 2.651 34.432 o
-16 -6 -8 26.211 25.306 1.654 69.266 o
-16 -6 -7 15.205 16.874 1.515 92.478 o
-16 -6 -6 40.376 43.166 1.734 52.830 o
-16 -6 -5 20.277 23.103 1.485 86.211 o
-16 -6 -4 107.351 111.309 2.771 17.805 o
-16 -6 -3 102.310 104.771 2.731 18.749 o
-16 -6 -2 33.015 32.133 1.415 74.621 o
-16 -6 -1 50.832 52.116 1.993 40.276 o
-16 -5 -11 6.322 6.857 2.641 39.458 o
-16 -5 -10 55.439 54.199 3.040 22.656 o
-16 -5 -9 2.663 4.595 1.435 129.690 o
-16 -5 -8 1.648 2.482 1.346 151.296 o
-16 -5 -7 52.281 57.000 2.013 38.759 o
-16 -5 -6 37.556 40.645 1.704 55.835 o
-16 -5 -5 15.776 16.983 1.326 110.781 o
-16 -5 -4 46.085 47.063 1.744 49.189 o
-16 -5 -3 202.949 200.272 4.355 7.181 o
-16 -5 -2 8.956 10.046 1.166 157.613 o
-16 -5 -1 56.058 57.638 1.944 39.081 o
-16 -4 -11 24.958 23.691 2.641 34.643 o
-16 -4 -10 28.535 32.053 1.894 54.889 o
-16 -4 -9 74.361 73.316 2.213 28.920 o
-16 -4 -8 44.662 48.130 1.993 42.711 o
-16 -4 -7 141.446 145.006 3.329 12.201 o
-16 -4 -6 85.543 88.106 2.442 23.655 o
-16 -4 -5 38.758 39.448 1.684 56.268 o
-16 -4 -4 46.133 47.392 1.724 49.688 o
-16 -4 -3 44.403 45.468 1.635 53.698 o
-16 -4 -2 29.613 31.166 1.485 73.980 o
-16 -4 -1 2.887 2.870 0.847 336.019 o
-16 -3 -12 12.452 13.834 2.671 36.935 o
-16 -3 -11 15.148 14.980 1.824 70.096 o
-16 -3 -10 0.280 1.007 1.595 112.114 o
-16 -3 -9 19.852 23.013 1.734 69.827 o
-16 -3 -8 36.929 36.857 1.635 59.883 o
-16 -3 -7 0.377 2.233 1.296 166.768 o
-16 -3 -6 31.499 31.754 1.555 68.581 o
-16 -3 -5 18.731 16.944 1.346 104.165 o
-16 -3 -4 22.712 25.754 1.405 88.318 o
-16 -3 -3 38.704 41.193 1.635 57.705 o
-16 -3 -2 81.896 83.232 2.183 27.195 o
-16 -3 -1 2.033 3.030 0.927 295.893 o
-16 -2 -12 14.830 18.528 2.701 35.409 o
-16 -2 -11 11.854 13.266 1.844 71.482 o
-16 -2 -10 67.726 70.515 2.462 27.034 o
-16 -2 -9 24.470 25.904 1.694 68.053 o
-16 -2 -8 118.612 120.279 2.950 15.673 o
-16 -2 -7 29.428 36.050 1.694 61.851 o
-16 -2 -6 20.405 20.681 1.355 98.305 o
-16 -2 -5 0.135 1.664 0.857 376.128 o
-16 -2 -4 30.246 34.395 1.625 65.095 o
-16 -2 -3 51.889 53.013 1.764 45.241 o
-16 -2 -2 7.946 10.156 0.997 201.797 o
-16 -2 -1 9.675 11.093 1.146 157.808 o
-16 -1 -12 40.746 41.561 2.292 37.504 o
-16 -1 -11 55.953 55.066 2.213 34.226 o
-16 -1 -10 22.004 24.508 1.565 78.241 o
-16 -1 -9 46.534 48.458 1.704 49.880 o
-16 -1 -8 6.394 7.166 1.256 151.111 o
-16 -1 -7 271.738 256.515 4.844 5.123 o
-16 -1 -6 76.138 80.820 2.312 26.809 o
-16 -1 -5 77.740 80.043 2.243 27.432 o
-16 -1 -4 157.641 155.242 3.458 10.925 o
-16 -1 -3 14.823 15.379 1.096 145.566 o
-16 -1 -2 50.072 49.535 1.555 52.459 o
-16 -1 -1 15.022 15.797 1.196 129.596 o
-15 -12 -4 29.390 33.209 3.419 21.473 o
-15 -12 -3 46.325 42.578 2.681 29.078 o
-15 -12 -2 14.001 16.176 2.312 47.144 o
-15 -12 -1 86.629 80.312 3.229 17.494 o
-15 -11 -6 3.128 3.947 2.681 39.154 o
-15 -11 -5 37.329 34.824 2.233 40.593 o
-15 -11 -4 26.996 27.508 2.093 48.976 o
-15 -11 -3 3.796 3.249 2.053 65.570 o
-15 -11 -2 66.431 67.086 2.661 25.037 o
-15 -11 -1 66.933 65.103 2.641 25.331 o
-15 -10 -8 35.315 32.282 3.199 23.606 o
-15 -10 -7 14.241 13.425 2.581 39.002 o
-15 -10 -6 19.235 19.246 1.774 69.125 o
-15 -10 -5 42.904 41.980 1.983 44.514 o
-15 -10 -4 112.891 108.787 2.990 16.224 o
-15 -10 -3 5.054 4.156 1.465 121.037 o
-15 -10 -2 26.461 30.259 1.694 65.376 o
-15 -10 -1 6.591 5.681 1.654 94.489 o
-15 -9 -9 79.369 70.465 3.847 14.341 o
-15 -9 -8 8.135 8.860 2.442 45.124 o
-15 -9 -7 30.486 30.967 2.502 36.087 o
-15 -9 -6 23.017 26.691 1.575 75.839 o
-15 -9 -5 18.791 18.927 1.525 86.731 o
-15 -9 -4 41.996 41.970 1.794 50.430 o
-15 -9 -3 9.167 7.774 1.156 162.560 o
-15 -9 -2 0.408 1.336 1.236 184.360 o
-15 -9 -1 25.743 29.532 1.814 60.256 o
-15 -8 -10 42.492 39.130 2.801 27.977 o
-15 -8 -9 64.353 61.286 3.150 20.480 o
-15 -8 -8 1.152 7.256 2.023 67.777 o
-15 -8 -7 20.633 21.399 1.445 89.884 o
-15 -8 -6 96.474 95.820 2.502 21.417 o
-15 -8 -5 18.094 21.070 1.545 84.796 o
-15 -8 -4 4.223 6.199 1.156 182.783 o
-15 -8 -3 110.859 117.000 2.811 17.078 o
-15 -8 -2 14.750 15.169 1.326 113.958 o
-15 -8 -1 5.678 6.189 1.176 172.356 o
-15 -7 -11 16.962 19.615 2.930 30.231 o
-15 -7 -10 57.056 55.635 3.578 17.563 o
-15 -7 -9 7.265 6.409 2.093 60.921 o
-15 -7 -8 12.585 16.545 2.133 54.695 o
-15 -7 -7 42.487 45.359 1.694 52.676 o
-15 -7 -6 26.828 27.458 1.435 81.112 o
-15 -7 -5 108.772 105.688 2.571 19.188 o
-15 -7 -4 55.589 56.561 1.844 41.508 o
-15 -7 -3 58.555 60.568 1.794 41.013 o
-15 -7 -2 28.719 31.405 1.445 76.946 o
-15 -7 -1 0.881 0.708 1.176 202.398 o
-15 -6 -12 10.533 11.761 2.611 39.053 o
-15 -6 -11 13.706 11.322 2.631 37.965 o
-15 -6 -10 30.859 34.515 2.452 36.795 o
-15 -6 -9 16.986 21.428 2.073 54.626 o
-15 -6 -8 11.303 11.930 1.266 131.706 o
-15 -6 -7 39.999 41.751 1.625 57.234 o
-15 -6 -6 118.608 116.980 2.821 16.456 o
-15 -6 -5 15.817 16.724 1.186 128.239 o
-15 -6 -4 15.078 16.475 1.156 134.374 o
-15 -6 -3 76.855 74.621 1.953 31.763 o
-15 -6 -2 81.785 80.322 2.073 28.726 o
-15 -6 -1 112.958 118.664 2.801 16.915 o
-15 -5 -12 29.469 25.824 2.631 33.912 o
-15 -5 -11 2.569 4.545 1.944 73.193 o
-15 -5 -10 1.597 3.608 1.625 104.752 o
-15 -5 -9 28.104 28.355 1.535 73.483 o
-15 -5 -8 56.163 58.345 1.814 41.699 o
-15 -5 -7 19.117 17.851 1.316 105.975 o
-15 -5 -6 25.561 28.804 1.415 83.022 o
-15 -5 -5 11.778 14.143 1.276 126.914 o
-15 -5 -4 0.933 3.010 0.927 307.242 o
-15 -5 -3 163.682 161.511 3.488 10.507 o
-15 -5 -2 5.608 8.850 1.027 208.031 o
-15 -5 -1 25.729 26.930 1.156 103.956 o
-15 -4 -13 0.882 5.123 2.681 39.445 o
-15 -4 -12 37.787 36.438 2.691 30.604 o
-15 -4 -11 13.453 15.060 2.013 60.325 o
-15 -4 -10 22.419 25.634 1.435 86.446 o
-15 -4 -9 11.114 12.279 1.286 128.741 o
-15 -4 -8 50.169 52.575 1.794 45.189 o
-15 -4 -7 63.585 66.807 1.944 35.869 o
-15 -4 -6 0.643 1.286 0.847 379.508 o
-15 -4 -5 23.992 26.332 1.256 98.397 o
-15 -4 -4 45.904 49.186 1.605 53.030 o
-15 -4 -3 17.222 18.498 1.096 135.332 o
-15 -4 -2 72.062 73.326 1.953 32.942 o
-15 -4 -1 22.431 24.817 1.027 124.718 o
-15 -3 -13 3.244 2.721 2.292 53.282 o
-15 -3 -12 11.817 15.100 2.412 44.447 o
-15 -3 -11 0.925 1.993 1.296 165.452 o
-15 -3 -10 38.385 40.096 1.694 55.925 o
-15 -3 -9 98.252 99.817 2.512 20.937 o
-15 -3 -8 105.724 105.877 2.611 19.195 o
-15 -3 -7 8.264 10.615 1.017 193.745 o
-15 -3 -6 165.515 155.412 3.369 10.877 o
-15 -3 -5 46.900 50.681 1.605 52.200 o
-15 -3 -4 59.591 60.219 1.635 44.160 o
-15 -3 -3 31.700 31.445 1.266 85.058 o
-15 -3 -2 13.496 15.927 0.997 166.409 o
-15 -3 -1 133.436 133.395 2.681 15.523 o
-15 -2 -13 21.157 23.711 2.193 48.070 o
-15 -2 -12 22.458 24.279 1.635 73.508 o
-15 -2 -11 16.445 20.043 1.435 96.446 o
-15 -2 -10 25.656 26.173 1.385 86.369 o
-15 -2 -9 3.129 4.296 1.047 227.473 o
-15 -2 -8 29.736 29.751 1.515 72.771 o
-15 -2 -7 41.429 41.392 1.296 69.733 o
-15 -2 -6 83.468 81.827 1.884 30.546 o
-15 -2 -5 37.811 40.515 1.256 75.025 o
-15 -2 -4 35.191 33.399 1.176 85.615 o
-15 -2 -3 244.052 240.209 4.435 6.018 o
-15 -2 -2 175.102 170.970 3.279 10.461 o
-15 -2 -1 155.946 149.671 2.970 12.623 o
-15 -1 -13 80.554 84.010 2.651 22.507 o
-15 -1 -12 7.901 9.747 1.445 114.555 o
-15 -1 -11 19.398 22.495 1.495 86.652 o
-15 -1 -10 22.504 26.920 1.465 83.529 o
-15 -1 -9 28.972 31.206 1.316 84.916 o
-15 -1 -8 58.096 62.033 1.734 42.193 o
-15 -1 -7 20.001 20.113 1.047 133.318 o
-15 -1 -6 29.776 32.083 1.206 90.895 o
-15 -1 -5 18.477 18.658 1.047 138.955 o
-15 -1 -4 62.255 62.691 1.575 44.017 o
-15 -1 -3 6.301 8.023 0.787 300.038 o
-15 -1 -2 0.725 1.116 0.588 744.700 o
-15 -1 -1 118.256 117.847 2.243 19.753 o
-14 -13 -4 19.649 22.794 3.807 18.456 o
-14 -13 -3 131.018 116.332 3.608 12.254 o
-14 -13 -2 13.931 12.837 2.252 49.900 o
-14 -13 -1 68.859 73.256 3.259 18.748 o
-14 -12 -7 23.581 20.900 4.126 15.777 o
-14 -12 -6 53.856 46.864 2.940 24.316 o
-14 -12 -5 20.552 18.518 1.914 61.039 o
-14 -12 -4 4.410 5.522 1.794 83.404 o
-14 -12 -3 2.042 2.193 1.555 114.335 o
-14 -12 -2 30.875 32.821 1.983 50.416 o
-14 -12 -1 61.020 62.143 2.741 25.056 o
-14 -11 -8 26.464 22.276 2.821 30.881 o
-14 -11 -7 1.788 2.571 2.103 63.679 o
-14 -11 -6 0.840 0.887 1.415 140.859 o
-14 -11 -5 29.940 30.359 1.794 58.738 o
-14 -11 -4 6.447 6.010 1.485 114.444 o
-14 -11 -3 10.066 11.791 1.375 118.540 o
-14 -11 -2 135.438 133.096 3.339 12.706 o
-14 -11 -1 22.243 26.930 1.694 69.197 o
-14 -10 -10 2.724 11.442 3.169 27.893 o
-14 -10 -9 27.124 25.654 2.571 35.646 o
-14 -10 -8 10.742 14.512 2.502 41.916 o
-14 -10 -7 10.276 8.841 2.083 59.591 o
-14 -10 -6 11.569 14.571 1.445 105.471 o
-14 -10 -5 13.613 13.724 1.355 113.449 o
-14 -10 -4 13.007 17.611 1.495 96.453 o
-14 -10 -3 10.998 13.714 1.535 97.238 o
-14 -10 -2 181.951 176.691 3.887 8.769 o
-14 -10 -1 107.228 111.428 2.940 16.804 o
-14 -9 -11 8.320 10.724 2.980 30.833 o
-14 -9 -10 42.246 40.405 2.771 28.386 o
-14 -9 -9 24.667 23.641 2.252 45.018 o
-14 -9 -8 5.046 5.561 1.983 68.724 o
-14 -9 -7 67.775 67.615 2.821 23.097 o
-14 -9 -6 24.488 25.914 1.415 85.593 o
-14 -9 -5 21.009 22.585 1.475 86.489 o
-14 -9 -4 191.722 186.737 4.076 8.033 o
-14 -9 -3 23.670 23.651 1.425 86.915 o
-14 -9 -2 27.459 29.312 1.415 80.915 o
-14 -9 -1 18.654 20.213 1.316 104.899 o
-14 -8 -12 23.437 24.020 3.229 24.591 o
-14 -8 -11 30.017 32.731 2.880 28.692 o
-14 -8 -10 29.990 26.851 2.571 35.014 o
-14 -8 -9 23.545 26.382 2.223 45.906 o
-14 -8 -8 21.443 24.698 2.083 51.859 o
-14 -8 -7 10.316 11.193 1.086 167.831 o
-14 -8 -6 62.992 66.339 1.953 35.902 o
-14 -8 -5 153.690 150.099 3.289 11.693 o
-14 -8 -4 14.621 18.628 1.415 101.654 o
-14 -8 -3 66.828 62.960 1.973 35.035 o
-14 -8 -2 45.507 46.635 1.645 52.572 o
-14 -8 -1 5.536 5.751 0.937 249.756 o
-14 -7 -12 24.027 23.253 3.090 26.574 o
-14 -7 -11 52.539 53.362 3.259 20.688 o
-14 -7 -10 30.584 27.608 2.013 50.465 o
-14 -7 -9 13.006 10.226 1.824 73.049 o
-14 -7 -8 4.316 7.684 1.505 113.728 o
-14 -7 -7 11.676 13.884 1.246 131.783 o
-14 -7 -6 7.790 8.442 1.047 192.796 o
-14 -7 -5 47.173 48.020 1.515 55.547 o
-14 -7 -4 117.919 115.834 2.841 16.440 o
-14 -7 -3 257.273 248.352 5.063 5.144 o
-14 -7 -2 107.213 107.761 2.551 19.369 o
-14 -7 -1 87.757 87.379 1.973 28.166 o
-14 -6 -13 13.599 8.850 2.741 35.440 o
-14 -6 -12 5.445 10.136 2.482 44.254 o
-14 -6 -11 47.584 45.628 2.532 31.097 o
-14 -6 -10 8.767 11.093 1.744 81.772 o
-14 -6 -9 16.770 17.761 1.774 71.236 o
-14 -6 -8 9.860 10.904 1.076 172.138 o
-14 -6 -7 29.727 32.831 1.475 73.766 o
-14 -6 -6 3.543 5.701 0.887 289.565 o
-14 -6 -5 21.882 24.120 1.196 108.689 o
-14 -6 -4 25.142 26.213 1.196 101.944 o
-14 -6 -3 44.720 45.409 1.435 60.439 o
-14 -6 -2 70.817 71.860 1.764 36.353 o
-14 -6 -1 125.780 128.591 2.641 16.429 o
-14 -5 -13 3.418 5.312 2.252 54.624 o
-14 -5 -12 65.210 63.060 3.030 21.460 o
-14 -5 -11 21.050 27.419 2.661 34.549 o
-14 -5 -10 22.753 21.937 1.894 60.034 o
-14 -5 -9 17.552 18.787 1.156 126.257 o
-14 -5 -8 25.015 28.286 1.346 88.812 o
-14 -5 -7 62.464 64.605 1.764 39.779 o
-14 -5 -6 12.571 12.558 1.056 163.849 o
-14 -5 -5 29.248 32.133 1.276 86.747 o
-14 -5 -4 74.982 76.016 1.944 32.152 o
-14 -5 -3 7.722 8.312 0.817 271.234 o
-14 -5 -2 16.535 19.236 0.987 152.585 o
-14 -5 -1 53.714 54.319 1.445 52.652 o
-14 -4 -14 9.169 8.173 2.681 37.734 o
-14 -4 -13 16.383 17.063 2.482 40.981 o
-14 -4 -12 45.670 44.791 2.661 29.328 o
-14 -4 -11 37.837 40.375 2.302 38.087 o
-14 -4 -10 105.803 107.731 2.542 19.571 o
-14 -4 -9 4.999 6.478 1.096 195.700 o
-14 -4 -8 14.205 16.096 1.096 146.281 o
-14 -4 -7 2.819 3.757 0.718 432.051 o
-14 -4 -6 27.113 30.070 1.226 94.109 o
-14 -4 -5 29.020 29.751 1.017 108.070 o
-14 -4 -4 10.135 11.721 0.877 220.207 o
-14 -4 -3 15.373 16.455 0.817 193.939 o
-14 -4 -2 3.139 3.259 0.598 563.041 o
-14 -4 -1 22.082 20.362 0.897 147.194 o
-14 -3 -14 19.896 19.595 2.601 36.830 o
-14 -3 -13 19.010 22.824 2.741 33.511 o
-14 -3 -12 11.466 10.894 1.465 105.941 o
-14 -3 -11 11.287 13.335 1.076 162.919 o
-14 -3 -10 71.781 71.332 1.834 35.061 o
-14 -3 -9 3.719 4.794 0.897 287.088 o
-14 -3 -8 60.115 61.605 1.585 44.808 o
-14 -3 -7 56.087 58.555 1.535 48.215 o
-14 -3 -6 0.196 0.757 0.698 570.123 o
-14 -3 -5 2.025 3.239 0.668 511.452 o
-14 -3 -4 22.235 23.741 1.007 128.626 o
-14 -3 -3 116.290 108.697 2.073 21.564 o
-14 -3 -2 9.331 8.970 0.757 278.219 o
-14 -3 -1 51.888 52.953 1.286 58.719 o
-14 -2 -14 2.941 4.066 2.492 45.202 o
-14 -2 -13 3.025 2.362 1.744 90.605 o
-14 -2 -12 49.972 53.611 1.774 45.581 o
-14 -2 -11 13.882 16.625 1.316 115.398 o
-14 -2 -10 7.448 8.801 1.166 164.298 o
-14 -2 -9 69.031 70.784 1.724 37.657 o
-14 -2 -8 19.053 21.329 1.047 134.147 o
-14 -2 -7 62.109 65.900 1.625 42.458 o
-14 -2 -6 17.192 18.428 0.877 170.139 o
-14 -2 -5 17.626 18.329 0.817 179.315 o
-14 -2 -4 2.130 3.010 0.648 536.778 o
-14 -2 -3 36.359 37.306 1.056 88.958 o
-14 -2 -2 277.346 259.883 4.395 5.429 o
-14 -2 -1 211.267 203.222 3.289 8.723 o
-14 -1 -14 39.596 36.887 2.442 35.017 o
-14 -1 -13 25.623 27.458 1.714 65.759 o
-14 -1 -12 30.423 29.432 1.545 70.731 o
-14 -1 -11 32.294 34.973 1.485 70.369 o
-14 -1 -10 3.627 3.458 0.917 283.968 o
-14 -1 -9 7.402 6.827 0.857 263.759 o
-14 -1 -8 8.380 10.276 0.997 199.383 o
-14 -1 -7 10.310 12.498 0.857 222.667 o
-14 -1 -6 57.727 59.292 1.465 49.055 o
-14 -1 -5 297.619 269.262 4.884 4.721 o
-14 -1 -4 69.310 67.555 1.535 41.418 o
-14 -1 -3 2.560 1.535 0.568 670.448 o
-14 -1 -2 116.050 111.398 2.053 21.563 o
-14 -1 -1 64.019 62.860 1.276 49.718 o
-13 -14 -3 39.056 39.737 3.229 22.619 o
-13 -14 -2 12.888 13.983 2.213 51.648 o
-13 -14 -1 104.895 96.847 3.568 14.022 o
-13 -13 -6 24.024 23.940 3.120 26.093 o
-13 -13 -5 13.905 14.223 1.834 70.503 o
-13 -13 -4 39.714 38.661 2.153 41.483 o
-13 -13 -3 13.237 17.811 2.193 51.687 o
-13 -13 -2 24.220 25.914 1.904 57.886 o
-13 -13 -1 27.831 32.462 2.173 45.277 o
-13 -12 -8 50.823 48.638 3.150 22.137 o
-13 -12 -7 3.554 3.947 2.402 48.399 o
-13 -12 -6 14.245 14.432 2.342 46.266 o
-13 -12 -5 4.088 7.874 1.694 91.897 o
-13 -12 -4 27.947 32.532 1.734 61.892 o
-13 -12 -3 82.418 87.977 2.701 21.646 o
-13 -12 -2 67.413 70.455 2.402 27.846 o
-13 -12 -1 41.101 43.365 1.914 46.867 o
-13 -11 -10 7.549 6.369 2.930 32.202 o
-13 -11 -9 42.829 40.126 2.900 26.417 o
-13 -11 -8 4.276 4.246 2.203 56.904 o
-13 -11 -7 39.282 38.860 2.571 32.339 o
-13 -11 -6 57.928 55.525 1.794 42.022 o
-13 -11 -5 80.378 76.924 2.272 26.916 o
-13 -11 -4 3.345 4.046 1.505 118.066 o
-13 -11 -3 4.363 5.551 1.146 186.224 o
-13 -11 -2 140.896 139.106 3.329 12.357 o
-13 -11 -1 13.433 15.339 1.365 111.247 o
-13 -10 -11 6.665 5.213 2.432 46.299 o
-13 -10 -10 3.229 3.807 2.621 40.913 o
-13 -10 -9 14.043 14.512 2.243 49.985 o
-13 -10 -8 7.550 7.904 1.654 92.339 o
-13 -10 -7 88.327 86.003 2.900 19.543 o
-13 -10 -6 30.154 30.578 1.336 82.717 o
-13 -10 -5 10.400 13.944 1.286 128.497 o
-13 -10 -4 188.040 181.295 3.967 8.393 o
-13 -10 -3 111.870 111.279 2.631 18.285 o
-13 -10 -2 106.225 101.482 2.611 19.352 o
-13 -10 -1 15.740 18.787 1.156 130.207 o
-13 -9 -12 22.617 20.611 3.189 25.366 o
-13 -9 -11 59.727 59.511 3.179 20.646 o
-13 -9 -10 18.406 20.292 2.043 55.576 o
-13 -9 -9 1.825 2.033 1.445 132.094 o
-13 -9 -8 0.871 2.940 1.884 79.459 o
-13 -9 -7 152.293 147.229 4.395 8.758 o
-13 -9 -6 93.918 94.395 2.352 23.038 o
-13 -9 -5 36.773 41.721 1.625 59.002 o
-13 -9 -4 63.243 60.967 1.834 38.743 o
-13 -9 -3 38.946 38.701 1.306 72.418 o
-13 -9 -2 73.030 76.864 2.163 29.488 o
-13 -9 -1 60.733 62.093 1.625 43.620 o
-13 -8 -13 89.281 84.329 4.346 11.420 o
-13 -8 -12 4.711 5.571 2.243 54.596 o
-13 -8 -11 3.950 5.003 1.784 84.870 o
-13 -8 -10 52.217 51.040 2.741 26.831 o
-13 -8 -9 79.481 79.206 2.930 20.370 o
-13 -8 -8 93.940 97.814 3.249 16.323 o
-13 -8 -7 8.658 8.900 1.076 180.509 o
-13 -8 -6 6.459 8.831 0.947 229.335 o
-13 -8 -5 43.827 47.113 1.664 52.612 o
-13 -8 -4 107.834 107.601 2.462 19.919 o
-13 -8 -3 3.836 5.472 1.056 216.550 o
-13 -8 -2 61.054 64.296 1.585 43.953 o
-13 -8 -1 63.731 68.013 1.754 39.074 o
-13 -7 -13 96.088 86.482 3.718 13.931 o
-13 -7 -12 2.416 3.090 1.754 89.845 o
-13 -7 -11 28.986 32.462 2.412 38.362 o
-13 -7 -10 7.947 12.668 1.595 95.317 o
-13 -7 -9 55.428 52.136 2.312 32.870 o
-13 -7 -8 1.434 2.173 1.296 163.638 o
-13 -7 -7 1.402 1.545 0.718 492.674 o
-13 -7 -6 121.732 124.744 2.781 16.164 o
-13 -7 -5 111.483 110.900 2.571 18.705 o
-13 -7 -4 16.714 18.349 1.027 147.114 o
-13 -7 -3 21.140 22.156 1.007 133.110 o
-13 -7 -2 83.727 82.046 1.824 31.203 o
-13 -7 -1 27.558 28.126 1.017 112.126 o
-13 -6 -14 2.477 3.488 2.312 52.511 o
-13 -6 -13 128.620 120.020 4.495 9.396 o
-13 -6 -12 1.104 2.482 1.635 104.816 o
-13 -6 -11 29.238 33.060 2.053 48.580 o
-13 -6 -10 54.380 52.086 2.412 31.383 o
-13 -6 -9 47.185 50.272 2.083 39.527 o
-13 -6 -8 15.047 16.754 0.917 174.410 o
-13 -6 -7 81.030 82.724 2.023 29.241 o
-13 -6 -6 7.592 8.960 0.987 209.564 o
-13 -6 -5 59.255 60.289 1.704 42.740 o
-13 -6 -4 2.228 3.907 0.688 473.956 o
-13 -6 -3 22.801 26.651 1.126 111.800 o
-13 -6 -2 109.372 108.857 2.243 21.202 o
-13 -6 -1 271.787 257.212 4.684 5.260 o
-13 -5 -14 2.980 2.990 2.312 52.432 o
-13 -5 -13 32.029 30.857 2.382 38.601 o
-13 -5 -12 48.685 50.302 2.502 31.028 o
-13 -5 -11 25.243 26.512 1.844 59.932 o
-13 -5 -10 108.042 109.325 3.508 13.855 o
-13 -5 -9 55.056 59.561 2.452 29.993 o
-13 -5 -8 10.969 12.478 0.867 215.906 o
-13 -5 -7 6.962 7.924 0.847 267.000 o
-13 -5 -6 16.805 17.133 0.897 170.551 o
-13 -5 -5 21.402 23.462 1.017 129.715 o
-13 -5 -4 33.076 33.578 1.047 96.456 o
-13 -5 -3 83.865 84.389 1.694 32.518 o
-13 -5 -2 17.474 17.023 0.797 186.633 o
-13 -5 -1 138.603 138.050 2.542 15.614 o
-13 -4 -15 28.821 27.977 3.249 23.712 o
-13 -4 -14 30.462 31.375 2.940 27.757 o
-13 -4 -13 16.227 18.648 2.013 58.236 o
-13 -4 -12 97.323 94.973 3.329 15.736 o
-13 -4 -11 13.712 16.465 1.435 102.290 o
-13 -4 -10 9.469 10.007 1.355 124.015 o
-13 -4 -9 119.384 117.169 2.392 18.783 o
-13 -4 -8 2.180 1.993 0.658 538.648 o
-13 -4 -7 17.266 18.658 0.957 155.992 o
-13 -4 -6 9.994 9.648 0.748 272.865 o
-13 -4 -5 68.651 65.522 1.525 42.186 o
-13 -4 -4 8.029 10.704 0.817 258.496 o
-13 -4 -3 52.676 53.801 1.246 59.184 o
-13 -4 -2 17.100 18.189 0.728 199.355 o
-13 -4 -1 30.470 30.558 0.917 112.868 o
-13 -3 -15 36.889 34.973 2.512 34.275 o
-13 -3 -14 5.695 5.442 1.834 79.129 o
-13 -3 -13 10.976 10.425 1.854 72.305 o
-13 -3 -12 11.642 14.791 1.664 84.225 o
-13 -3 -11 50.611 53.113 1.973 40.646 o
-13 -3 -10 31.159 31.415 1.136 94.414 o
-13 -3 -9 52.141 54.408 1.525 51.175 o
-13 -3 -8 26.169 28.216 1.136 103.981 o
-13 -3 -7 29.857 30.319 1.096 99.949 o
-13 -3 -6 49.144 49.644 1.296 61.184 o
-13 -3 -5 0.738 0.608 0.429 1328.090 o
-13 -3 -4 131.108 131.212 2.432 16.941 o
-13 -3 -3 1.710 1.505 0.429 1097.470 o
-13 -3 -2 261.903 253.006 4.276 5.815 o
-13 -3 -1 43.521 42.379 1.007 80.282 o
-13 -2 -15 3.179 5.880 2.332 51.067 o
-13 -2 -14 44.440 46.555 2.442 33.166 o
-13 -2 -13 1.628 2.163 1.924 76.025 o
-13 -2 -12 30.566 32.362 1.266 85.802 o
-13 -2 -11 1.302 3.209 0.897 320.720 o
-13 -2 -10 13.787 16.236 0.987 166.725 o
-13 -2 -9 40.215 41.611 1.355 67.979 o
-13 -2 -8 30.890 33.837 1.196 89.139 o
-13 -2 -7 72.161 71.173 1.615 38.526 o
-13 -2 -6 8.843 9.140 0.688 312.994 o
-13 -2 -5 76.004 74.173 1.754 34.854 o
-13 -2 -4 33.175 34.086 0.897 106.242 o
-13 -2 -3 126.801 120.648 2.093 19.590 o
-13 -2 -2 84.705 81.189 1.515 34.983 o
-13 -2 -1 57.849 57.478 1.236 55.283 o
-13 -1 -15 13.586 18.229 2.252 49.158 o
-13 -1 -14 10.718 13.355 1.924 67.132 o
-13 -1 -13 17.374 17.003 1.326 108.240 o
-13 -1 -12 43.327 48.917 1.674 52.109 o
-13 -1 -11 73.066 75.897 1.854 33.888 o
-13 -1 -10 14.899 16.515 1.116 140.717 o
-13 -1 -9 57.242 56.870 1.485 49.321 o
-13 -1 -8 19.726 20.541 0.967 144.197 o
-13 -1 -7 80.428 81.279 1.794 32.391 o
-13 -1 -6 146.898 136.335 2.651 14.660 o
-13 -1 -5 59.178 60.139 1.445 48.699 o
-13 -1 -4 92.807 90.996 1.664 30.157 o
-13 -1 -3 114.419 109.405 1.934 22.706 o
-13 -1 -2 103.754 101.970 1.834 25.559 o
-13 -1 -1 11.683 12.349 0.688 267.098 o
-12 -15 -2 34.295 33.668 4.256 14.353 o
-12 -15 -1 24.101 24.907 2.841 30.651 o
-12 -14 -6 40.415 39.379 3.389 20.804 o
-12 -14 -5 90.309 77.701 2.880 19.887 o
-12 -14 -4 20.994 21.339 2.163 49.593 o
-12 -14 -3 66.541 69.718 2.621 25.322 o
-12 -14 -2 19.373 22.495 1.944 59.193 o
-12 -14 -1 86.296 82.335 2.900 19.877 o
-12 -13 -8 161.602 146.691 5.073 7.180 o
-12 -13 -7 0.408 1.814 2.422 48.733 o
-12 -13 -6 7.824 6.947 2.591 40.614 o
-12 -13 -5 63.637 59.731 2.193 32.482 o
-12 -13 -4 9.652 9.060 1.635 91.521 o
-12 -13 -3 11.550 14.561 1.615 88.659 o
-12 -13 -2 148.810 144.189 3.508 11.325 o
-12 -13 -1 96.956 94.216 2.701 19.913 o
-12 -12 -10 42.343 39.797 3.837 16.758 o
-12 -12 -9 28.188 27.060 2.542 35.998 o
-12 -12 -8 10.794 13.086 2.342 47.413 o
-12 -12 -7 16.073 20.801 2.193 50.214 o
-12 -12 -6 78.639 77.222 3.080 19.296 o
-12 -12 -5 105.125 104.701 2.661 18.970 o
-12 -12 -4 10.308 10.854 1.296 130.409 o
-12 -12 -3 8.660 8.801 1.475 110.286 o
-12 -12 -2 19.868 20.851 1.475 88.600 o
-12 -12 -1 5.331 5.561 1.166 177.201 o
-12 -11 -11 77.028 66.149 3.309 18.045 o
-12 -11 -10 55.133 57.957 3.189 20.982 o
-12 -11 -9 80.969 78.428 3.329 17.243 o
-12 -11 -8 28.546 30.757 2.203 44.405 o
-12 -11 -7 7.584 8.422 1.605 97.081 o
-12 -11 -6 4.659 2.890 0.987 245.773 o
-12 -11 -5 18.585 21.528 1.375 98.313 o
-12 -11 -4 92.558 94.784 2.432 22.492 o
-12 -11 -3 52.311 54.498 1.704 46.314 o
-12 -11 -2 6.383 9.199 1.166 167.149 o
-12 -11 -1 114.451 110.781 2.442 19.249 o
-12 -10 -12 85.931 73.624 3.857 13.941 o
-12 -10 -11 22.161 29.233 2.950 28.684 o
-12 -10 -10 16.392 18.349 2.372 44.171 o
-12 -10 -9 92.445 92.850 3.319 16.147 o
-12 -10 -8 31.432 30.339 2.233 42.771 o
-12 -10 -7 98.574 97.016 3.329 15.604 o
-12 -10 -6 125.554 120.947 2.860 15.637 o
-12 -10 -5 108.892 104.791 2.442 20.090 o
-12 -10 -4 19.563 21.857 1.246 109.324 o
-12 -10 -3 2.540 3.409 0.957 273.661 o
-12 -10 -2 28.076 28.844 1.256 91.449 o
-12 -10 -1 62.354 63.927 1.924 36.907 o
-12 -9 -13 36.063 34.565 3.708 18.231 o
-12 -9 -12 9.429 6.728 2.223 53.660 o
-12 -9 -11 17.042 16.216 2.033 57.475 o
-12 -9 -10 60.895 58.485 2.611 26.931 o
-12 -9 -9 65.937 66.707 2.591 25.951 o
-12 -9 -8 60.786 60.558 2.282 31.529 o
-12 -9 -7 18.229 16.864 1.505 90.035 o
-12 -9 -6 126.085 123.598 2.791 15.851 o
-12 -9 -5 82.073 80.950 2.143 27.806 o
-12 -9 -4 48.705 47.193 1.515 54.958 o
-12 -9 -3 77.948 78.219 1.914 31.689 o
-12 -9 -2 37.521 37.595 1.316 73.620 o
-12 -9 -1 26.099 27.130 1.076 110.267 o
-12 -8 -14 34.667 29.282 3.259 23.055 o
-12 -8 -13 53.290 56.362 3.289 20.234 o
-12 -8 -12 18.622 19.963 2.442 41.303 o
-12 -8 -11 124.605 119.432 3.728 12.000 o
-12 -8 -10 4.486 3.977 1.724 90.444 o
-12 -8 -9 2.497 2.940 1.236 173.968 o
-12 -8 -8 44.251 46.495 2.223 37.648 o
-12 -8 -7 179.380 175.435 4.824 7.078 o
-12 -8 -6 26.165 27.000 1.126 105.817 o
-12 -8 -5 31.598 34.934 1.196 87.645 o
-12 -8 -4 145.734 144.648 3.030 13.058 o
-12 -8 -3 109.640 113.641 2.452 19.511 o
-12 -8 -2 18.450 19.844 0.957 150.410 o
-12 -8 -1 6.171 7.286 0.787 305.454 o
-12 -7 -14 13.569 15.468 2.462 42.391 o
-12 -7 -13 41.308 41.781 2.960 25.669 o
-12 -7 -12 0.189 0.648 1.545 119.814 o
-12 -7 -11 31.627 32.442 1.944 51.610 o
-12 -7 -10 78.730 77.701 2.791 21.739 o
-12 -7 -9 234.129 221.103 5.990 4.666 o
-12 -7 -8 55.313 57.578 2.282 32.873 o
-12 -7 -7 4.165 3.658 0.648 469.029 o
-12 -7 -6 100.627 97.754 2.233 22.996 o
-12 -7 -5 36.197 36.249 1.226 80.156 o
-12 -7 -4 56.611 56.581 1.425 51.209 o
-12 -7 -3 13.433 14.950 0.837 203.144 o
-12 -7 -2 84.450 79.425 1.724 32.582 o
-12 -7 -1 25.122 24.877 0.937 128.351 o
-12 -6 -15 34.369 27.997 3.409 21.417 o
-12 -6 -14 5.324 4.306 2.143 59.539 o
-12 -6 -13 12.410 14.711 2.193 52.514 o
-12 -6 -12 68.263 68.960 3.140 19.948 o
-12 -6 -11 20.956 22.605 1.704 70.983 o
-12 -6 -10 47.773 46.923 1.953 42.927 o
-12 -6 -9 12.028 14.322 1.395 110.718 o
-12 -6 -8 71.992 67.894 2.023 32.517 o
-12 -6 -7 21.096 22.116 0.887 148.874 o
-12 -6 -6 0.182 0.150 0.508 1080.280 o
-12 -6 -5 82.492 84.109 1.784 31.742 o
-12 -6 -4 87.233 88.106 1.804 30.080 o
-12 -6 -3 179.620 166.246 3.030 11.006 o
-12 -6 -2 66.610 66.528 1.575 41.776 o
-12 -6 -1 3.513 3.628 0.538 623.495 o
-12 -5 -15 17.584 17.761 2.591 37.681 o
-12 -5 -14 51.914 54.060 2.910 24.503 o
-12 -5 -13 2.602 4.605 1.993 69.680 o
-12 -5 -12 8.840 9.598 1.734 83.150 o
-12 -5 -11 0.587 2.870 1.445 133.714 o
-12 -5 -10 22.296 24.120 1.365 92.886 o
-12 -5 -9 46.215 50.382 1.674 50.485 o
-12 -5 -8 36.909 39.349 1.106 84.283 o
-12 -5 -7 179.156 174.339 3.319 10.157 o
-12 -5 -6 203.111 194.790 3.708 8.323 o
-12 -5 -5 2.174 1.256 0.449 990.090 o
-12 -5 -4 5.567 5.512 0.598 457.282 o
-12 -5 -3 79.600 80.203 1.545 36.114 o
-12 -5 -2 80.400 78.867 1.485 36.915 o
-12 -5 -1 57.172 60.379 1.256 54.333 o
-12 -4 -16 13.883 17.183 3.588 21.094 o
-12 -4 -15 23.444 22.983 2.761 32.419 o
-12 -4 -14 14.818 19.226 2.213 50.125 o
-12 -4 -13 3.164 3.389 1.336 148.374 o
-12 -4 -12 31.636 33.727 1.834 55.442 o
-12 -4 -11 52.514 56.362 1.934 40.499 o
-12 -4 -10 104.221 102.129 2.651 19.234 o
-12 -4 -9 43.622 42.937 1.136 74.164 o
-12 -4 -8 19.424 21.508 0.867 158.109 o
-12 -4 -7 34.665 36.718 1.056 91.499 o
-12 -4 -6 291.430 284.800 5.153 4.505 o
-12 -4 -5 68.031 72.109 1.535 41.078 o
-12 -4 -4 133.292 130.445 2.213 17.857 o
-12 -4 -3 68.420 68.571 1.355 44.910 o
-12 -4 -2 11.139 11.571 0.608 305.945 o
-12 -4 -1 20.966 22.874 0.777 163.464 o
-12 -3 -16 3.848 1.664 2.502 44.919 o
-12 -3 -15 45.492 49.076 3.060 23.611 o
-12 -3 -14 20.724 20.272 1.714 71.357 o
-12 -3 -13 6.105 5.621 1.286 148.011 o
-12 -3 -12 28.473 27.359 1.525 74.164 o
-12 -3 -11 63.446 65.262 2.013 34.891 o
-12 -3 -10 38.585 41.890 1.226 75.151 o
-12 -3 -9 29.856 31.136 1.047 103.146 o
-12 -3 -8 27.192 30.339 0.997 112.516 o
-12 -3 -7 10.991 12.219 0.708 266.962 o
-12 -3 -6 28.051 32.392 1.027 106.654 o
-12 -3 -5 67.804 66.269 1.296 46.806 o
-12 -3 -4 78.761 78.000 1.465 37.818 o
-12 -3 -3 182.852 177.149 2.850 11.090 o
-12 -3 -2 59.009 59.163 1.256 53.665 o
-12 -3 -1 26.660 28.306 0.867 127.838 o
-12 -2 -16 2.758 2.880 2.342 51.218 o
-12 -2 -15 82.276 78.050 2.910 20.340 o
-12 -2 -14 8.600 10.824 1.983 65.405 o
-12 -2 -13 187.848 180.109 4.346 7.704 o
-12 -2 -12 46.858 47.870 1.395 59.784 o
-12 -2 -11 18.667 18.568 0.927 156.343 o
-12 -2 -10 5.463 5.272 0.767 337.339 o
-12 -2 -9 22.669 23.053 0.947 135.478 o
-12 -2 -8 23.587 26.183 0.927 131.561 o
-12 -2 -7 64.929 64.046 1.445 45.442 o
-12 -2 -6 64.392 60.638 1.296 49.629 o
-12 -2 -5 97.394 96.807 1.804 27.328 o
-12 -2 -4 47.041 47.013 1.076 71.703 o
-12 -2 -3 71.689 72.159 1.395 42.250 o
-12 -2 -2 27.229 27.080 0.827 131.902 o
-12 -2 -1 214.563 209.671 3.379 8.387 o
-12 -1 -16 6.886 8.133 2.243 53.408 o
-12 -1 -15 53.248 57.279 2.442 30.644 o
-12 -1 -14 36.961 38.831 1.445 67.408 o
-12 -1 -13 21.743 24.628 1.395 90.820 o
-12 -1 -12 78.996 83.442 1.973 30.170 o
-12 -1 -11 1.826 2.033 0.757 433.106 o
-12 -1 -10 146.844 150.309 3.040 12.824 o
-12 -1 -9 54.027 54.359 1.375 54.438 o
-12 -1 -8 229.401 233.262 4.973 5.677 o
-12 -1 -7 30.017 30.060 1.007 106.902 o
-12 -1 -6 202.974 192.368 3.110 9.480 o
-12 -1 -5 11.363 13.216 0.648 279.858 o
-12 -1 -4 4.422 4.854 0.518 586.165 o
-12 -1 -3 79.911 78.438 1.475 37.264 o
-12 -1 -2 62.949 64.565 1.306 49.165 o
-12 -1 -1 247.496 244.345 3.857 6.584 o
-11 -15 -5 38.075 36.588 2.980 26.023 o
-11 -15 -4 0.918 2.751 1.774 89.391 o
-11 -15 -3 31.608 32.701 2.282 41.039 o
-11 -15 -2 64.239 60.917 2.581 26.694 o
-11 -15 -1 16.923 21.508 2.681 35.282 o
-11 -14 -8 33.957 33.289 3.179 23.930 o
-11 -14 -7 7.080 7.953 2.831 34.366 o
-11 -14 -6 8.840 10.615 2.243 52.329 o
-11 -14 -5 1.248 2.821 1.565 113.633 o
-11 -14 -4 2.476 2.711 1.535 116.136 o
-11 -14 -3 7.215 11.262 1.864 73.803 o
-11 -14 -2 7.089 7.206 1.575 101.643 o
-11 -14 -1 21.661 22.316 1.914 59.539 o
-11 -13 -9 14.315 14.282 2.382 44.908 o
-11 -13 -8 4.027 0.289 2.133 61.472 o
-11 -13 -7 27.222 31.076 2.561 35.353 o
-11 -13 -6 45.682 47.203 2.502 31.802 o
-11 -13 -5 35.224 35.213 1.804 54.567 o
-11 -13 -4 43.171 47.831 1.924 45.073 o
-11 -13 -3 26.286 29.541 1.754 62.757 o
-11 -13 -2 29.644 33.588 1.674 63.365 o
-11 -13 -1 26.768 30.379 1.854 57.753 o
-11 -12 -11 2.350 3.429 2.910 33.474 o
-11 -12 -10 93.329 87.129 3.618 14.560 o
-11 -12 -9 70.353 71.661 3.369 17.856 o
-11 -12 -8 77.196 70.375 2.940 20.884 o
-11 -12 -7 20.743 20.133 2.193 48.782 o
-11 -12 -6 30.019 28.306 1.993 51.266 o
-11 -12 -5 157.940 150.428 3.329 11.388 o
-11 -12 -4 25.445 27.568 1.585 72.968 o
-11 -12 -3 2.309 1.884 0.927 298.853 o
-11 -12 -2 57.982 58.475 1.814 41.102 o
-11 -12 -1 8.740 10.365 1.047 184.554 o
-11 -11 -12 35.374 32.143 2.771 29.875 o
-11 -11 -11 22.590 23.671 2.561 36.915 o
-11 -11 -10 3.450 2.502 1.674 97.421 o
-11 -11 -9 12.004 14.870 2.243 50.585 o
-11 -11 -8 1.654 2.831 1.415 137.006 o
-11 -11 -7 88.454 90.648 3.209 17.159 o
-11 -11 -6 24.834 25.206 1.146 107.667 o
-11 -11 -5 199.835 195.388 4.096 7.717 o
-11 -11 -4 18.236 21.229 1.176 119.940 o
-11 -11 -3 33.135 33.090 1.515 68.933 o
-11 -11 -2 4.403 7.874 0.937 250.276 o
-11 -11 -1 74.264 76.096 1.844 33.727 o
-11 -10 -13 98.341 82.016 3.628 14.389 o
-11 -10 -12 32.337 33.588 2.741 30.727 o
-11 -10 -11 4.866 7.625 2.113 60.627 o
-11 -10 -10 27.418 27.369 2.103 48.509 o
-11 -10 -9 20.715 22.625 1.834 63.904 o
-11 -10 -8 8.517 9.419 1.475 110.042 o
-11 -10 -7 38.061 38.821 1.874 50.124 o
-11 -10 -6 27.942 29.611 1.126 101.012 o
-11 -10 -5 68.016 71.910 1.854 35.619 o
-11 -10 -4 29.553 33.299 1.286 85.110 o
-11 -10 -3 64.209 66.598 1.714 39.892 o
-11 -10 -2 0.805 1.465 0.628 649.571 o
-11 -10 -1 86.235 87.289 1.973 28.447 o
-11 -9 -14 37.484 35.382 3.090 24.661 o
-11 -9 -13 2.256 1.764 2.372 50.267 o
-11 -9 -12 35.222 35.591 2.372 37.600 o
-11 -9 -11 51.989 54.408 2.462 30.781 o
-11 -9 -10 45.502 45.747 2.233 37.224 o
-11 -9 -9 12.153 14.960 1.445 104.385 o
-11 -9 -8 112.320 107.960 3.399 14.194 o
-11 -9 -7 267.760 240.209 6.439 3.965 o
-11 -9 -6 228.414 217.684 4.465 6.414 o
-11 -9 -5 35.628 37.026 1.216 80.887 o
-11 -9 -4 140.106 137.671 2.791 14.483 o
-11 -9 -3 53.772 53.791 1.435 53.034 o
-11 -9 -2 2.872 2.601 0.658 507.851 o
-11 -9 -1 21.099 20.561 0.957 141.696 o
-11 -8 -14 9.432 9.159 2.342 48.355 o
-11 -8 -13 17.970 20.840 2.342 44.393 o
-11 -8 -12 34.512 32.870 1.934 50.720 o
-11 -8 -11 98.968 95.482 3.319 15.682 o
-11 -8 -10 94.778 94.136 3.090 17.386 o
-11 -8 -9 242.514 224.392 5.960 4.604 o
-11 -8 -8 356.013 320.232 8.332 2.415 o
-11 -8 -7 13.414 12.299 1.316 120.067 o
-11 -8 -6 52.711 52.256 1.455 53.396 o
-11 -8 -5 6.031 7.037 0.738 335.744 o
-11 -8 -4 8.070 9.777 0.767 282.256 o
-11 -8 -3 76.151 77.033 1.914 32.203 o
-11 -8 -2 11.331 12.349 0.887 208.757 o
-11 -8 -1 31.786 34.156 1.146 91.128 o
-11 -7 -15 1.773 0.259 2.681 39.716 o
-11 -7 -14 11.074 14.272 2.133 55.718 o
-11 -7 -13 19.586 24.738 2.153 49.863 o
-11 -7 -12 213.226 202.186 5.542 5.426 o
-11 -7 -11 16.485 15.727 1.555 88.254 o
-11 -7 -10 37.380 42.070 1.953 47.255 o
-11 -7 -9 64.739 61.017 2.701 25.150 o
-11 -7 -8 68.364 66.817 2.233 30.292 o
-11 -7 -7 9.527 11.382 1.027 184.036 o
-11 -7 -6 140.996 137.541 2.771 14.513 o
-11 -7 -5 41.318 42.478 1.146 76.084 o
-11 -7 -4 8.776 9.867 0.608 348.160 o
-11 -7 -3 140.408 135.289 2.302 16.626 o
-11 -7 -2 153.343 144.189 2.412 14.895 o
-11 -7 -1 51.391 51.349 1.136 64.343 o
-11 -6 -16 0.696 6.887 3.508 23.140 o
-11 -6 -15 49.546 49.614 2.880 25.381 o
-11 -6 -14 22.629 23.272 2.282 44.700 o
-11 -6 -13 18.986 20.382 1.993 57.540 o
-11 -6 -12 8.734 10.535 1.744 82.028 o
-11 -6 -11 58.785 56.392 2.183 34.008 o
-11 -6 -10 30.170 28.485 1.455 76.364 o
-11 -6 -9 81.727 82.007 2.362 25.359 o
-11 -6 -8 41.881 45.100 1.664 54.017 o
-11 -6 -7 54.186 53.551 1.296 56.865 o
-11 -6 -6 25.620 26.472 0.847 134.758 o
-11 -6 -5 51.825 51.727 1.126 64.210 o
-11 -6 -4 5.591 5.731 0.548 498.972 o
-11 -6 -3 218.408 218.043 3.468 8.031 o
-11 -6 -2 91.295 89.501 1.654 30.744 o
-11 -6 -1 38.721 38.561 0.957 90.744 o
-11 -5 -16 9.617 8.013 2.691 37.408 o
-11 -5 -15 3.597 1.495 2.033 67.362 o
-11 -5 -14 1.621 5.512 1.914 75.705 o
-11 -5 -13 5.914 2.850 1.904 74.529 o
-11 -5 -12 118.924 123.408 3.209 14.317 o
-11 -5 -11 50.826 52.525 1.764 45.721 o
-11 -5 -10 8.408 8.920 1.246 145.402 o
-11 -5 -9 68.130 69.618 2.103 31.956 o
-11 -5 -8 22.102 22.814 0.738 164.988 o
-11 -5 -7 65.262 61.624 1.336 48.130 o
-11 -5 -6 117.786 116.202 2.023 21.261 o
-11 -5 -5 116.931 118.624 2.093 20.779 o
-11 -5 -4 139.124 138.209 2.372 16.305 o
-11 -5 -3 90.878 88.226 1.595 31.634 o
-11 -5 -2 134.366 132.528 2.243 17.524 o
-11 -5 -1 12.433 13.156 0.618 279.885 o
-11 -4 -16 35.055 33.488 2.801 29.320 o
-11 -4 -15 14.699 10.146 1.774 75.327 o
-11 -4 -14 3.633 4.266 1.236 167.968 o
-11 -4 -13 11.575 11.063 1.395 114.023 o
-11 -4 -12 36.463 37.784 1.535 64.096 o
-11 -4 -11 2.755 3.439 0.947 276.672 o
-11 -4 -10 64.370 64.654 1.904 36.644 o
-11 -4 -9 112.572 109.395 2.492 19.177 o
-11 -4 -8 1.988 1.256 0.488 893.724 o
-11 -4 -7 36.739 37.236 0.927 96.126 o
-11 -4 -6 25.358 26.781 0.807 139.351 o
-11 -4 -5 28.175 30.718 0.827 125.206 o
-11 -4 -4 53.704 54.947 1.146 61.139 o
-11 -4 -3 88.584 88.066 1.625 31.839 o
-11 -4 -2 13.117 13.904 0.598 276.022 o
-11 -4 -1 37.902 39.010 0.947 92.090 o
-11 -3 -17 8.896 3.947 3.618 21.408 o
-11 -3 -16 49.814 48.937 2.681 28.140 o
-11 -3 -15 0.777 1.654 1.495 125.929 o
-11 -3 -14 20.405 20.840 1.814 65.657 o
-11 -3 -13 132.221 131.372 3.518 12.222 o
-11 -3 -12 147.888 142.375 3.578 11.177 o
-11 -3 -11 21.562 21.458 1.096 122.280 o
-11 -3 -10 51.285 53.183 1.286 59.020 o
-11 -3 -9 46.123 45.708 1.206 68.002 o
-11 -3 -8 79.258 75.409 1.525 37.183 o
-11 -3 -7 207.329 198.897 3.199 9.066 o
-11 -3 -6 137.626 130.674 2.213 17.462 o
-11 -3 -5 27.645 29.731 0.857 124.830 o
-11 -3 -4 93.211 90.139 1.724 29.535 o
-11 -3 -3 52.447 53.980 1.126 62.949 o
-11 -3 -2 13.452 14.681 0.648 254.384 o
-11 -3 -1 38.968 38.940 0.977 89.094 o
-11 -2 -17 3.644 5.272 3.219 27.244 o
-11 -2 -16 48.146 51.139 2.761 27.068 o
-11 -2 -15 6.344 7.027 1.425 122.229 o
-11 -2 -14 127.762 124.216 3.349 13.239 o
-11 -2 -13 23.156 26.870 1.585 75.033 o
-11 -2 -12 65.143 65.382 1.535 43.278 o
-11 -2 -11 34.108 35.631 1.096 90.448 o
-11 -2 -10 81.140 80.522 1.754 32.837 o
-11 -2 -9 302.953 296.571 5.731 3.961 o
-11 -2 -8 14.320 15.648 0.708 227.980 o
-11 -2 -7 63.073 62.611 1.246 50.902 o
-11 -2 -6 25.119 27.289 0.807 139.307 o
-11 -2 -5 210.752 204.279 3.269 8.757 o
-11 -2 -4 256.660 249.039 3.927 6.297 o
-11 -2 -3 69.162 68.571 1.336 44.987 o
-11 -2 -2 92.761 90.638 1.635 30.520 o
-11 -2 -1 28.829 30.448 0.827 124.010 o
-11 -1 -17 1.260 2.831 2.312 52.997 o
-11 -1 -16 7.374 5.920 2.033 64.344 o
-11 -1 -15 92.252 90.060 2.950 18.680 o
-11 -1 -14 27.945 31.306 1.266 89.408 o
-11 -1 -13 63.718 67.246 1.664 40.899 o
-11 -1 -12 5.220 5.970 0.857 287.122 o
-11 -1 -11 44.162 46.306 1.336 64.235 o
-11 -1 -10 61.596 62.771 1.475 46.416 o
-11 -1 -9 30.964 32.701 0.997 103.891 o
-11 -1 -8 208.528 199.246 3.449 8.579 o
-11 -1 -7 31.314 30.658 0.917 111.183 o
-11 -1 -6 41.458 39.548 0.967 86.136 o
-11 -1 -5 452.211 429.717 6.598 2.389 o
-11 -1 -4 38.229 39.319 0.927 92.539 o
-11 -1 -3 65.408 66.339 1.346 46.823 o
-11 -1 -2 37.043 38.063 0.947 93.928 o
-11 -1 -1 37.047 38.163 0.937 94.429 o
-10 -16 -4 20.361 14.063 3.498 21.812 o
-10 -16 -3 77.579 73.236 3.767 14.807 o
-10 -16 -2 2.297 5.023 2.601 41.591 o
-10 -16 -1 5.553 5.990 2.462 45.409 o
-10 -15 -7 101.560 95.641 4.774 9.496 o
-10 -15 -6 52.636 48.867 3.159 21.867 o
-10 -15 -5 1.824 4.545 1.734 91.709 o
-10 -15 -4 30.705 29.771 2.083 47.647 o
-10 -15 -3 8.147 10.365 1.664 89.565 o
-10 -15 -2 40.302 43.306 2.482 33.473 o
-10 -15 -1 4.732 6.110 1.884 75.715 o
-10 -14 -9 13.893 14.402 2.781 34.048 o
-10 -14 -8 58.238 56.611 3.100 21.669 o
-10 -14 -7 32.373 32.292 2.561 34.308 o
-10 -14 -6 20.898 20.751 2.103 52.017 o
-10 -14 -5 19.567 19.874 1.575 81.732 o
-10 -14 -4 39.618 42.359 1.904 47.893 o
-10 -14 -3 34.793 33.558 1.904 51.509 o
-10 -14 -2 90.708 88.096 2.432 23.112 o
-10 -14 -1 13.605 17.860 1.475 97.508 o
-10 -13 -11 17.378 5.512 5.043 11.021 o
-10 -13 -10 0.788 5.890 2.711 38.544 o
-10 -13 -9 34.664 36.488 2.980 26.398 o
-10 -13 -8 102.715 89.541 3.269 15.921 o
-10 -13 -7 35.410 34.395 2.023 47.156 o
-10 -13 -6 18.844 18.568 1.993 58.013 o
-10 -13 -5 0.435 3.050 1.136 212.709 o
-10 -13 -4 109.464 109.744 2.741 17.881 o
-10 -13 -3 20.514 24.957 1.465 86.535 o
-10 -13 -2 15.763 19.096 1.435 97.891 o
-10 -13 -1 26.898 28.625 1.545 73.755 o
-10 -12 -12 6.370 8.183 2.900 32.877 o
-10 -12 -11 37.801 37.485 2.801 28.692 o
-10 -12 -10 21.294 22.037 2.262 45.902 o
-10 -12 -9 15.852 13.754 1.864 67.619 o
-10 -12 -8 21.169 23.043 1.844 63.023 o
-10 -12 -7 27.313 26.412 1.804 60.708 o
-10 -12 -6 4.255 3.698 0.837 320.348 o
-10 -12 -5 9.466 9.429 1.166 157.005 o
-10 -12 -4 86.093 83.143 2.143 26.966 o
-10 -12 -3 32.538 34.156 1.365 76.915 o
-10 -12 -2 12.911 14.472 1.066 157.701 o
-10 -12 -1 19.351 20.472 1.047 134.465 o
-10 -11 -13 19.426 18.837 2.930 29.979 o
-10 -11 -12 34.785 36.249 2.641 31.984 o
-10 -11 -11 4.131 4.953 1.914 74.267 o
-10 -11 -10 24.761 24.668 2.043 52.147 o
-10 -11 -9 3.712 5.223 1.555 109.778 o
-10 -11 -8 21.198 22.296 1.754 68.034 o
-10 -11 -7 98.351 93.339 2.950 18.071 o
-10 -11 -6 17.346 17.741 0.947 158.872 o
-10 -11 -5 21.831 22.953 1.166 112.778 o
-10 -11 -4 22.359 24.867 1.266 100.846 o
-10 -11 -3 4.778 6.269 0.857 289.967 o
-10 -11 -2 139.682 139.325 2.811 14.378 o
-10 -11 -1 128.945 125.561 2.571 16.649 o
-10 -10 -14 3.467 4.714 2.611 41.084 o
-10 -10 -13 13.617 16.654 2.691 36.003 o
-10 -10 -12 4.673 5.860 2.123 60.550 o
-10 -10 -11 150.770 143.093 4.226 9.258 o
-10 -10 -10 77.900 80.531 2.801 21.590 o
-10 -10 -9 68.568 69.688 2.482 26.724 o
-10 -10 -8 74.305 75.887 2.721 22.965 o
-10 -10 -7 299.315 276.000 7.276 3.171 o
-10 -10 -6 51.454 49.923 1.375 57.098 o
-10 -10 -5 39.339 38.113 1.206 77.189 o
-10 -10 -4 78.520 78.698 1.794 33.125 o
-10 -10 -3 22.607 26.193 1.047 120.728 o
-10 -10 -2 99.570 98.970 2.113 24.054 o
-10 -10 -1 10.383 11.342 0.847 228.863 o
-10 -9 -15 46.839 47.880 3.957 15.541 o
-10 -9 -14 18.584 18.169 2.442 41.519 o
-10 -9 -13 17.718 18.907 2.043 56.154 o
-10 -9 -12 35.641 34.086 2.233 41.131 o
-10 -9 -11 13.560 13.774 1.694 80.639 o
-10 -9 -10 125.683 121.166 3.638 12.260 o
-10 -9 -9 35.073 32.492 1.844 53.774 o
-10 -9 -8 34.688 35.262 1.744 57.112 o
-10 -9 -7 13.804 13.804 1.226 130.170 o
-10 -9 -6 124.975 123.398 2.651 16.633 o
-10 -9 -5 24.926 25.156 0.907 131.725 o
-10 -9 -4 32.724 34.156 1.056 95.872 o
-10 -9 -3 58.102 61.993 1.475 48.055 o
-10 -9 -2 64.349 64.854 1.525 43.870 o
-10 -9 -1 196.008 197.770 3.718 8.451 o
-10 -8 -15 0.468 2.691 2.193 59.168 o
-10 -8 -14 5.297 4.535 2.262 53.660 o
-10 -8 -13 72.264 71.601 3.040 20.382 o
-10 -8 -12 173.791 167.192 4.774 7.335 o
-10 -8 -11 5.525 7.774 1.545 106.808 o
-10 -8 -10 54.531 54.957 2.093 36.819 o
-10 -8 -9 4.313 6.259 1.296 149.852 o
-10 -8 -8 76.735 73.276 2.502 25.126 o
-10 -8 -7 18.151 18.777 1.007 145.421 o
-10 -8 -6 69.230 65.561 1.575 41.051 o
-10 -8 -5 30.421 30.678 0.867 116.921 o
-10 -8 -4 40.508 42.807 1.017 82.891 o
-10 -8 -3 181.676 176.452 2.890 11.057 o
-10 -8 -2 43.339 42.708 1.017 79.852 o
-10 -8 -1 38.313 40.614 0.967 89.397 o
-10 -7 -16 30.351 31.186 3.777 18.008 o
-10 -7 -15 13.005 14.731 2.412 44.196 o
-10 -7 -14 9.529 10.664 2.163 55.626 o
-10 -7 -13 118.557 124.744 4.136 10.686 o
-10 -7 -12 0.242 0.279 1.555 118.496 o
-10 -7 -11 20.438 20.422 1.545 82.870 o
-10 -7 -10 37.352 38.452 1.674 57.633 o
-10 -7 -9 5.317 7.864 1.096 191.256 o
-10 -7 -8 244.921 235.764 5.322 5.111 o
-10 -7 -7 2.028 4.116 0.668 498.712 o
-10 -7 -6 162.257 159.578 2.631 13.125 o
-10 -7 -5 43.556 43.325 1.007 79.741 o
-10 -7 -4 42.939 44.442 1.027 78.917 o
-10 -7 -3 96.709 99.438 1.894 26.389 o
-10 -7 -2 45.550 44.551 1.047 75.400 o
-10 -7 -1 105.728 105.090 1.844 24.924 o
-10 -6 -16 1.339 2.193 2.143 61.652 o
-10 -6 -15 35.314 40.395 2.581 32.691 o
-10 -6 -14 148.934 136.266 4.037 9.902 o
-10 -6 -13 41.111 40.485 2.282 37.768 o
-10 -6 -12 44.462 49.116 2.053 41.146 o
-10 -6 -11 22.790 25.026 1.256 101.005 o
-10 -6 -10 36.853 35.222 1.326 74.730 o
-10 -6 -9 30.520 30.399 1.206 91.018 o
-10 -6 -8 2.970 5.153 0.857 314.981 o
-10 -6 -7 4.324 3.967 0.688 424.959 o
-10 -6 -6 150.887 144.638 2.402 15.085 o
-10 -6 -5 90.213 91.594 1.704 30.211 o
-10 -6 -4 75.616 73.286 1.395 40.663 o
-10 -6 -3 28.165 28.595 0.797 130.544 o
-10 -6 -2 103.414 100.714 1.764 26.305 o
-10 -6 -1 78.367 81.389 1.505 36.859 o
-10 -5 -17 31.739 26.671 3.688 18.841 o
-10 -5 -16 0.720 2.482 2.123 63.006 o
-10 -5 -15 135.055 125.442 4.007 10.577 o
-10 -5 -14 41.025 42.957 2.452 33.953 o
-10 -5 -13 107.543 102.787 2.860 17.575 o
-10 -5 -12 18.822 18.668 1.236 114.353 o
-10 -5 -11 22.952 25.465 1.196 105.878 o
-10 -5 -10 16.511 17.432 1.116 135.544 o
-10 -5 -9 185.515 171.707 3.598 9.355 o
-10 -5 -8 1.209 1.415 0.598 687.578 o
-10 -5 -7 48.576 48.608 1.047 70.781 o
-10 -5 -6 109.763 110.591 1.894 23.545 o
-10 -5 -5 95.772 93.817 1.664 29.259 o
-10 -5 -4 96.987 96.777 1.734 28.062 o
-10 -5 -3 184.680 182.890 2.960 10.636 o
-10 -5 -2 7.005 8.791 0.578 404.845 o
-10 -5 -1 125.479 120.598 2.053 19.958 o
-10 -4 -17 37.607 36.080 3.189 23.366 o
-10 -4 -16 62.688 60.319 2.880 23.376 o
-10 -4 -15 33.972 32.203 1.874 53.218 o
-10 -4 -14 6.795 6.458 1.216 159.211 o
-10 -4 -13 2.678 4.973 1.336 147.606 o
-10 -4 -12 11.603 13.535 1.136 150.379 o
-10 -4 -11 306.663 281.930 6.339 3.622 o
-10 -4 -10 296.620 280.016 5.542 4.206 o
-10 -4 -9 22.788 22.326 1.027 126.684 o
-10 -4 -8 77.895 75.588 1.415 39.208 o
-10 -4 -7 130.530 128.930 2.153 18.483 o
-10 -4 -6 83.777 84.040 1.515 34.850 o
-10 -4 -5 74.910 74.482 1.415 40.380 o
-10 -4 -4 19.564 20.262 0.668 192.445 o
-10 -4 -3 41.492 44.073 1.007 81.566 o
-10 -4 -2 122.539 124.345 2.103 19.788 o
-10 -4 -1 77.480 79.445 1.465 37.989 o
-10 -3 -17 0.924 0.050 2.262 55.914 o
-10 -3 -16 25.160 26.890 2.043 51.566 o
-10 -3 -15 23.831 26.960 2.103 49.829 o
-10 -3 -14 4.561 4.415 0.987 241.226 o
-10 -3 -13 64.901 68.053 2.143 32.168 o
-10 -3 -12 89.598 85.246 2.312 24.556 o
-10 -3 -11 106.944 107.272 2.711 18.377 o
-10 -3 -10 34.275 34.834 1.216 83.468 o
-10 -3 -9 124.555 121.126 2.183 19.293 o
-10 -3 -8 39.056 41.990 0.997 86.050 o
-10 -3 -7 98.032 96.807 1.724 27.959 o
-10 -3 -6 61.074 62.222 1.266 51.547 o
-10 -3 -5 136.810 136.903 2.282 16.944 o
-10 -3 -4 218.310 211.704 3.349 8.306 o
-10 -3 -3 182.198 174.408 2.860 11.152 o
-10 -3 -2 171.640 174.608 2.821 11.720 o
-10 -3 -1 8.061 9.050 0.548 400.679 o
-10 -2 -17 3.840 2.203 2.492 45.210 o
-10 -2 -16 116.764 110.422 3.239 14.655 o
-10 -2 -15 9.521 13.156 1.794 76.561 o
-10 -2 -14 47.927 47.801 1.814 46.358 o
-10 -2 -13 39.036 43.066 1.844 49.840 o
-10 -2 -12 192.468 186.538 4.336 7.559 o
-10 -2 -11 74.548 73.046 1.595 37.855 o
-10 -2 -10 81.349 78.319 1.575 35.477 o
-10 -2 -9 78.921 79.495 1.555 36.263 o
-10 -2 -8 15.871 17.093 0.658 224.923 o
-10 -2 -7 21.247 22.276 0.688 176.724 o
-10 -2 -6 199.107 197.242 3.159 9.431 o
-10 -2 -5 79.034 77.232 1.415 38.580 o
-10 -2 -4 26.306 27.638 0.748 141.806 o
-10 -2 -3 36.120 35.761 0.877 101.244 o
-10 -2 -2 85.693 85.565 1.545 33.780 o
-10 -2 -1 386.581 374.960 5.761 3.105 o
-10 -1 -17 11.960 13.465 2.302 48.500 o
-10 -1 -16 84.248 88.505 3.080 18.428 o
-10 -1 -15 38.211 43.704 2.013 44.940 o
-10 -1 -14 147.231 147.369 2.920 13.302 o
-10 -1 -13 23.974 26.382 1.116 110.936 o
-10 -1 -12 13.489 13.246 0.817 212.477 o
-10 -1 -11 91.051 93.000 1.993 26.907 o
-10 -1 -10 45.064 45.857 1.106 72.790 o
-10 -1 -9 22.886 23.143 0.777 156.172 o
-10 -1 -8 86.455 83.960 1.535 33.912 o
-10 -1 -7 227.532 222.618 3.548 7.632 o
-10 -1 -6 1.977 2.083 0.429 1027.050 o
-10 -1 -5 132.656 131.252 2.272 17.585 o
-10 -1 -4 236.638 233.422 3.678 7.130 o
-10 -1 -3 153.328 152.053 2.502 14.311 o
-10 -1 -2 411.300 407.312 6.239 2.720 o
-10 -1 -1 66.934 67.973 1.276 47.207 o
-9 -16 -6 48.803 42.369 5.442 8.874 o
-9 -16 -5 7.077 6.728 2.013 65.471 o
-9 -16 -4 17.594 22.565 2.103 52.915 o
-9 -16 -3 44.423 42.628 2.272 36.976 o
-9 -16 -2 22.737 27.847 2.681 33.804 o
-9 -16 -1 16.222 18.718 2.522 39.710 o
-9 -15 -8 35.384 32.053 3.698 18.418 o
-9 -15 -7 24.933 25.993 2.621 34.890 o
-9 -15 -6 2.695 2.522 1.515 118.857 o
-9 -15 -5 2.237 2.083 1.585 110.034 o
-9 -15 -4 7.301 8.542 1.605 97.335 o
-9 -15 -3 18.250 18.050 1.575 83.786 o
-9 -15 -2 20.118 21.837 1.605 78.282 o
-9 -15 -1 13.204 15.120 1.555 92.026 o
-9 -14 -10 6.217 7.515 2.641 39.416 o
-9 -14 -9 25.447 26.890 2.741 32.230 o
-9 -14 -8 49.921 52.575 3.060 23.027 o
-9 -14 -7 2.068 2.322 1.914 76.458 o
-9 -14 -6 33.057 34.405 1.854 53.876 o
-9 -14 -5 18.529 20.781 1.375 98.879 o
-9 -14 -4 43.079 44.701 1.914 45.923 o
-9 -14 -3 10.567 12.748 1.405 113.040 o
-9 -14 -2 18.811 22.515 1.465 89.652 o
-9 -14 -1 23.528 27.777 1.635 71.418 o
-9 -13 -11 2.869 3.598 2.422 47.853 o
-9 -13 -10 7.732 9.538 2.342 48.788 o
-9 -13 -9 3.834 2.103 1.824 82.627 o
-9 -13 -8 14.453 13.944 1.774 74.147 o
-9 -13 -7 4.515 7.385 1.625 99.022 o
-9 -13 -6 27.070 26.123 1.246 95.209 o
-9 -13 -5 106.022 108.428 2.661 18.727 o
-9 -13 -4 16.549 18.399 1.206 122.396 o
-9 -13 -3 47.080 48.747 1.605 52.572 o
-9 -13 -2 0.449 3.120 1.146 208.954 o
-9 -13 -1 216.480 208.774 4.007 7.358 o
-9 -12 -13 11.553 10.684 3.060 28.984 o
-9 -12 -12 35.198 33.448 2.831 28.809 o
-9 -12 -11 40.389 43.226 2.392 35.256 o
-9 -12 -10 56.798 59.581 2.591 27.694 o
-9 -12 -9 21.656 23.860 1.914 59.164 o
-9 -12 -8 21.074 23.063 1.744 68.431 o
-9 -12 -7 27.831 27.339 1.774 61.563 o
-9 -12 -6 34.743 33.339 1.186 85.558 o
-9 -12 -5 51.452 51.777 1.635 49.052 o
-9 -12 -4 14.821 15.957 1.007 159.956 o
-9 -12 -3 20.675 21.189 1.076 126.792 o
-9 -12 -2 107.249 108.169 2.312 20.987 o
-9 -12 -1 27.258 29.452 1.176 98.172 o
-9 -11 -14 7.643 8.342 3.159 27.753 o
-9 -11 -13 1.073 0.907 2.711 38.916 o
-9 -11 -12 3.601 7.714 2.302 51.932 o
-9 -11 -11 20.070 21.209 1.884 62.088 o
-9 -11 -10 90.166 90.438 3.040 18.193 o
-9 -11 -9 77.338 77.173 2.741 22.376 o
-9 -11 -8 56.483 54.050 2.143 35.503 o
-9 -11 -7 26.241 27.239 1.515 76.660 o
-9 -11 -6 25.346 25.485 0.967 124.003 o
-9 -11 -5 63.123 65.581 1.724 40.198 o
-9 -11 -4 61.760 62.591 1.794 39.714 o
-9 -11 -3 5.884 7.844 0.867 268.021 o
-9 -11 -2 202.863 193.604 3.688 8.381 o
-9 -11 -1 52.084 52.216 1.395 55.493 o
-9 -10 -14 37.863 38.771 2.930 26.635 o
-9 -10 -13 34.191 36.120 2.372 37.769 o
-9 -10 -12 59.627 56.053 2.412 30.131 o
-9 -10 -11 12.630 15.738 1.953 63.731 o
-9 -10 -10 51.054 51.289 2.292 34.193 o
-9 -10 -9 20.317 20.870 1.465 88.908 o
-9 -10 -8 80.269 79.704 2.641 22.872 o
-9 -10 -7 10.807 12.319 1.196 143.709 o
-9 -10 -6 17.001 16.744 0.777 193.498 o
-9 -10 -5 84.883 82.933 1.684 32.575 o
-9 -10 -4 56.799 59.482 1.355 52.202 o
-9 -10 -3 21.871 21.698 0.837 153.925 o
-9 -10 -2 81.837 78.737 1.664 34.075 o
-9 -10 -1 35.556 35.492 1.047 91.745 o
-9 -9 -15 11.529 13.316 2.611 38.718 o
-9 -9 -14 30.644 31.226 2.611 33.669 o
-9 -9 -13 28.407 30.020 1.983 51.929 o
-9 -9 -12 1.373 2.581 1.485 125.688 o
-9 -9 -11 33.277 32.741 1.824 55.293 o
-9 -9 -10 72.053 71.402 2.342 27.810 o
-9 -9 -9 19.720 21.389 1.465 89.274 o
-9 -9 -8 200.440 189.508 4.395 7.271 o
-9 -9 -7 17.266 17.253 1.176 125.917 o
-9 -9 -6 7.573 7.196 0.538 437.057 o
-9 -9 -5 308.502 285.548 4.983 4.452 o
-9 -9 -4 39.073 39.468 0.947 90.223 o
-9 -9 -3 164.258 156.857 2.691 12.903 o
-9 -9 -2 29.095 29.581 0.827 124.394 o
-9 -9 -1 1.247 0.987 0.399 1343.010 o
-9 -8 -16 9.465 9.628 2.801 34.598 o
-9 -8 -15 61.938 58.874 3.020 22.046 o
-9 -8 -14 29.567 29.242 2.412 38.589 o
-9 -8 -13 38.936 45.309 2.432 34.525 o
-9 -8 -12 19.021 23.701 1.814 65.629 o
-9 -8 -11 46.124 47.302 1.973 42.887 o
-9 -8 -10 60.474 61.176 2.213 32.651 o
-9 -8 -9 81.303 76.903 2.213 27.460 o
-9 -8 -8 28.108 30.130 1.276 89.207 o
-9 -8 -7 106.978 107.791 2.522 19.590 o
-9 -8 -6 101.879 95.811 1.674 27.794 o
-9 -8 -5 8.661 9.987 0.548 380.892 o
-9 -8 -4 34.622 34.944 0.857 105.717 o
-9 -8 -3 173.322 169.963 2.771 11.885 o
-9 -8 -2 16.515 17.093 0.698 211.940 o
-9 -8 -1 117.610 113.711 1.993 21.625 o
-9 -7 -16 37.824 34.365 2.860 27.945 o
-9 -7 -15 0.963 1.375 1.844 83.391 o
-9 -7 -14 33.450 35.711 2.322 39.189 o
-9 -7 -13 32.816 32.601 2.033 48.058 o
-9 -7 -12 27.414 28.226 1.734 63.446 o
-9 -7 -11 100.521 96.438 3.000 17.467 o
-9 -7 -10 2.150 3.179 0.847 343.644 o
-9 -7 -9 0.900 1.784 0.728 490.904 o
-9 -7 -8 63.301 62.352 1.654 42.050 o
-9 -7 -7 82.870 79.585 1.834 31.526 o
-9 -7 -6 29.184 30.120 0.827 123.578 o
-9 -7 -5 155.367 152.840 2.512 14.123 o
-9 -7 -4 225.642 224.013 3.558 7.646 o
-9 -7 -3 153.798 152.820 2.542 14.117 o
-9 -7 -2 12.075 13.326 0.648 272.493 o
-9 -7 -1 78.256 79.405 1.495 37.325 o
-9 -6 -17 24.315 19.973 2.870 30.393 o
-9 -6 -16 12.201 13.884 2.203 52.313 o
-9 -6 -15 136.384 127.654 4.007 10.500 o
-9 -6 -14 89.670 88.864 3.130 17.669 o
-9 -6 -13 85.465 84.857 2.940 19.526 o
-9 -6 -12 53.944 56.402 1.794 43.200 o
-9 -6 -11 11.122 12.060 1.076 165.631 o
-9 -6 -10 143.401 136.056 2.980 13.592 o
-9 -6 -9 93.251 90.189 2.163 25.129 o
-9 -6 -8 43.616 41.731 1.226 70.829 o
-9 -6 -7 67.265 68.830 1.635 40.062 o
-9 -6 -6 165.623 168.289 2.751 12.357 o
-9 -6 -5 138.509 141.588 2.452 15.878 o
-9 -6 -4 329.619 318.538 4.934 4.124 o
-9 -6 -3 213.305 209.172 3.319 8.529 o
-9 -6 -2 29.831 30.050 0.807 123.916 o
-9 -6 -1 3.167 3.877 0.488 713.893 o
-9 -5 -17 2.384 5.422 2.761 36.974 o
-9 -5 -16 6.405 6.767 2.252 53.359 o
-9 -5 -15 2.346 2.442 1.774 88.261 o
-9 -5 -14 72.502 73.864 2.382 27.059 o
-9 -5 -13 32.671 34.375 1.615 64.030 o
-9 -5 -12 5.043 4.395 0.997 234.251 o
-9 -5 -11 13.006 13.027 0.877 200.685 o
-9 -5 -10 128.928 126.129 2.791 15.571 o
-9 -5 -9 29.483 30.558 1.176 94.371 o
-9 -5 -8 132.073 127.674 2.641 16.002 o
-9 -5 -7 109.126 109.545 2.103 22.181 o
-9 -5 -6 85.445 85.056 1.545 33.907 o
-9 -5 -5 50.276 52.395 1.116 65.441 o
-9 -5 -4 151.928 149.890 2.482 14.542 o
-9 -5 -3 94.004 92.023 1.694 29.494 o
-9 -5 -2 72.397 71.800 1.346 42.915 o
-9 -5 -1 12.231 13.535 0.548 304.067 o
-9 -4 -18 5.039 12.110 7.784 4.723 o
-9 -4 -17 22.707 21.259 2.771 32.453 o
-9 -4 -16 17.498 18.678 1.824 67.485 o
-9 -4 -15 42.574 44.282 2.073 41.902 o
-9 -4 -14 147.824 143.880 4.266 9.224 o
-9 -4 -13 57.064 58.814 1.854 40.488 o
-9 -4 -12 0.697 1.894 0.867 357.975 o
-9 -4 -11 204.197 192.458 3.987 7.839 o
-9 -4 -10 244.185 232.624 4.714 5.765 o
-9 -4 -9 178.403 169.704 3.249 10.437 o
-9 -4 -8 121.171 116.800 2.312 19.097 o
-9 -4 -7 94.955 94.674 1.645 29.536 o
-9 -4 -6 6.890 8.761 0.508 456.352 o
-9 -4 -5 47.441 48.249 0.997 73.815 o
-9 -4 -4 251.827 243.817 3.897 6.463 o
-9 -4 -3 2.458 3.000 0.429 926.193 o
-9 -4 -2 46.774 48.737 1.027 73.075 o
-9 -4 -1 61.135 60.289 1.206 53.435 o
-9 -3 -18 16.809 15.060 2.681 35.842 o
-9 -3 -17 84.921 82.136 3.219 17.617 o
-9 -3 -16 19.816 23.502 1.794 66.302 o
-9 -3 -15 12.363 10.744 1.694 82.935 o
-9 -3 -14 1.650 2.621 0.967 279.670 o
-9 -3 -13 32.229 35.532 1.485 70.207 o
-9 -3 -12 58.943 57.937 1.595 45.740 o
-9 -3 -11 125.367 122.302 2.711 16.342 o
-9 -3 -10 50.667 54.010 1.555 51.119 o
-9 -3 -9 234.995 223.016 3.498 7.523 o
-9 -3 -8 40.115 40.635 0.907 90.171 o
-9 -3 -7 28.594 29.163 0.777 130.615 o
-9 -3 -6 31.526 31.664 0.827 116.841 o
-9 -3 -5 93.966 93.598 1.625 30.053 o
-9 -3 -4 97.275 92.930 1.625 29.437 o
-9 -3 -3 26.306 26.043 0.728 146.317 o
-9 -3 -2 99.347 100.365 1.724 27.393 o
-9 -3 -1 731.977 726.517 10.963 0.943 o
-9 -2 -18 7.628 6.857 2.272 52.070 o
-9 -2 -17 24.042 24.439 2.143 48.763 o
-9 -2 -16 67.665 79.385 2.870 22.006 o
-9 -2 -15 134.662 130.913 3.369 12.679 o
-9 -2 -14 50.478 48.727 1.704 48.180 o
-9 -2 -13 255.333 251.202 5.621 4.654 o
-9 -2 -12 7.565 8.063 0.877 249.690 o
-9 -2 -11 43.442 43.336 1.007 79.856 o
-9 -2 -10 4.159 5.442 0.508 597.350 o
-9 -2 -9 37.534 38.791 0.907 95.004 o
-9 -2 -8 28.899 29.581 0.777 129.329 o
-9 -2 -7 70.530 73.505 1.385 42.602 o
-9 -2 -6 36.490 37.346 0.857 100.603 o
-9 -2 -5 125.849 127.435 2.143 19.067 o
-9 -2 -4 24.976 24.359 0.688 158.043 o
-9 -2 -3 58.215 59.631 1.176 56.003 o
-9 -2 -2 228.871 226.006 3.528 7.589 o
-9 -2 -1 72.690 72.987 1.316 43.090 o
-9 -1 -18 3.934 6.907 2.432 46.777 o
-9 -1 -17 22.336 25.216 2.073 51.813 o
-9 -1 -16 5.036 6.000 1.615 100.335 o
-9 -1 -15 7.957 9.608 1.306 135.235 o
-9 -1 -14 23.251 25.505 1.047 120.113 o
-9 -1 -13 171.098 173.033 3.289 10.546 o
-9 -1 -12 39.880 40.744 1.076 81.779 o
-9 -1 -11 32.373 32.472 0.857 112.064 o
-9 -1 -10 102.606 102.129 1.784 26.152 o
-9 -1 -9 68.353 68.800 1.326 45.459 o
-9 -1 -8 71.439 71.272 1.326 43.729 o
-9 -1 -7 40.869 42.438 0.907 88.024 o
-9 -1 -6 299.120 291.289 4.515 4.856 o
-9 -1 -5 119.209 119.252 1.993 21.098 o
-9 -1 -4 328.345 333.079 5.262 3.886 o
-9 -1 -3 70.029 69.100 1.276 45.635 o
-9 -1 -2 201.932 198.129 3.150 9.343 o
-9 -1 -1 781.652 752.610 11.362 0.862 o
-8 -17 -3 55.403 52.844 3.399 19.219 o
-8 -17 -2 51.071 49.724 2.970 24.097 o
-8 -17 -1 16.637 17.920 2.302 46.489 o
-8 -16 -7 99.561 80.551 3.708 13.959 o
-8 -16 -6 55.362 48.329 2.482 30.405 o
-8 -16 -5 4.357 3.897 1.814 82.376 o
-8 -16 -4 73.573 72.418 2.611 24.388 o
-8 -16 -3 1.342 2.671 1.585 110.859 o
-8 -16 -2 8.260 10.326 1.764 80.884 o
-8 -16 -1 7.327 8.163 1.645 93.421 o
-8 -15 -9 13.301 14.910 2.781 34.098 o
-8 -15 -8 51.916 51.628 2.960 24.032 o
-8 -15 -7 13.895 14.352 2.372 45.344 o
-8 -15 -6 20.573 19.874 1.664 74.731 o
-8 -15 -5 135.901 129.199 3.140 13.551 o
-8 -15 -4 3.619 2.900 1.375 140.069 o
-8 -15 -3 63.130 62.930 2.163 32.740 o
-8 -15 -2 3.884 5.850 1.395 132.779 o
-8 -15 -1 24.806 27.678 1.595 72.830 o
-8 -14 -11 12.489 17.701 3.379 23.699 o
-8 -14 -10 47.537 44.731 2.811 26.845 o
-8 -14 -9 12.299 16.904 2.860 32.374 o
-8 -14 -8 9.127 9.080 1.944 68.010 o
-8 -14 -7 61.256 63.698 2.591 26.784 o
-8 -14 -6 12.956 10.993 1.186 141.598 o
-8 -14 -5 17.705 20.442 1.385 99.254 o
-8 -14 -4 23.706 25.455 1.425 85.925 o
-8 -14 -3 74.527 74.970 2.163 29.389 o
-8 -14 -2 47.899 47.462 1.714 49.223 o
-8 -14 -1 74.002 76.894 2.173 29.182 o
-8 -13 -12 15.735 19.086 2.920 30.602 o
-8 -13 -11 50.055 52.874 3.080 22.778 o
-8 -13 -10 23.792 22.226 2.043 53.002 o
-8 -13 -9 45.817 45.718 2.412 33.546 o
-8 -13 -8 15.297 15.817 1.944 62.873 o
-8 -13 -7 13.564 16.485 1.953 63.057 o
-8 -13 -6 16.189 16.086 1.106 139.471 o
-8 -13 -5 1.886 2.262 0.748 439.290 o
-8 -13 -4 52.502 54.428 1.724 45.752 o
-8 -13 -3 27.799 30.548 1.316 86.551 o
-8 -13 -2 106.063 107.492 2.472 20.033 o
-8 -13 -1 71.787 73.425 1.804 35.262 o
-8 -12 -13 10.099 10.196 2.362 47.278 o
-8 -12 -12 21.212 22.595 2.681 34.482 o
-8 -12 -11 20.907 21.169 2.153 50.022 o
-8 -12 -10 21.058 20.771 1.804 65.832 o
-8 -12 -9 100.847 95.452 3.140 16.615 o
-8 -12 -8 3.957 6.419 1.565 107.355 o
-8 -12 -7 1.807 1.904 1.166 198.813 o
-8 -12 -6 61.108 58.664 1.555 45.660 o
-8 -12 -5 5.617 7.694 0.987 224.174 o
-8 -12 -4 10.343 12.429 0.957 195.359 o
-8 -12 -3 45.286 44.771 1.346 63.609 o
-8 -12 -2 33.082 34.256 1.246 83.280 o
-8 -12 -1 114.039 113.691 2.362 19.650 o
-8 -11 -14 2.226 1.465 2.312 52.908 o
-8 -11 -13 11.646 10.545 2.342 47.531 o
-8 -11 -12 66.871 65.392 2.870 22.788 o
-8 -11 -11 7.131 7.973 1.485 111.908 o
-8 -11 -10 63.188 61.246 2.532 27.468 o
-8 -11 -9 60.417 55.365 2.123 34.820 o
-8 -11 -8 94.535 93.967 3.030 17.803 o
-8 -11 -7 13.269 14.661 1.286 122.093 o
-8 -11 -6 3.282 2.950 0.638 513.898 o
-8 -11 -5 12.216 15.070 0.767 227.992 o
-8 -11 -4 20.799 21.957 0.967 139.304 o
-8 -11 -3 1.194 1.854 0.618 640.485 o
-8 -11 -2 75.749 75.040 1.615 36.907 o
-8 -11 -1 167.829 158.511 3.050 11.617 o
-8 -10 -15 2.000 2.621 2.771 36.989 o
-8 -10 -14 11.555 14.791 2.362 46.254 o
-8 -10 -13 0.698 0.319 1.774 90.686 o
-8 -10 -12 66.133 65.033 2.482 27.415 o
-8 -10 -11 5.769 7.575 1.495 112.950 o
-8 -10 -10 54.905 55.535 2.163 35.321 o
-8 -10 -9 64.536 63.608 2.043 34.325 o
-8 -10 -8 46.124 45.618 1.625 53.153 o
-8 -10 -7 117.325 119.332 3.030 15.386 o
-8 -10 -6 33.866 32.811 0.967 101.293 o
-8 -10 -5 157.026 156.957 2.791 12.968 o
-8 -10 -4 48.160 49.774 1.176 65.974 o
-8 -10 -3 92.732 92.262 1.784 28.800 o
-8 -10 -2 102.862 105.628 1.884 25.001 o
-8 -10 -1 52.647 52.934 1.106 63.802 o
-8 -9 -16 7.940 11.472 3.020 30.064 o
-8 -9 -15 27.630 33.518 3.339 22.492 o
-8 -9 -14 1.052 0.947 1.365 150.493 o
-8 -9 -13 6.525 9.050 1.565 102.329 o
-8 -9 -12 23.394 25.555 1.784 64.100 o
-8 -9 -11 4.697 7.963 1.286 148.625 o
-8 -9 -10 75.824 76.096 2.262 27.820 o
-8 -9 -9 67.352 65.920 1.953 34.886 o
-8 -9 -8 3.937 6.229 0.977 243.292 o
-8 -9 -7 33.021 34.176 1.236 83.989 o
-8 -9 -6 103.279 97.894 1.694 27.172 o
-8 -9 -5 249.097 244.425 3.837 6.576 o
-8 -9 -4 40.931 42.189 0.967 85.183 o
-8 -9 -3 45.620 45.448 1.047 74.904 o
-8 -9 -2 131.019 129.369 2.183 18.264 o
-8 -9 -1 52.372 55.425 1.226 59.466 o
-8 -8 -16 36.593 29.990 2.880 28.052 o
-8 -8 -15 3.912 5.910 2.163 58.744 o
-8 -8 -14 75.553 73.395 2.831 21.902 o
-8 -8 -13 35.190 37.844 2.013 46.944 o
-8 -8 -12 49.194 47.053 1.754 47.654 o
-8 -8 -11 64.323 63.787 1.963 35.715 o
-8 -8 -10 7.880 7.944 0.867 251.560 o
-8 -8 -9 15.399 15.837 0.977 163.583 o
-8 -8 -8 77.473 77.900 1.894 32.094 o
-8 -8 -7 223.867 204.747 3.817 7.526 o
-8 -8 -6 78.525 80.013 1.824 32.568 o
-8 -8 -5 136.193 137.551 2.342 16.696 o
-8 -8 -4 21.605 22.206 0.728 169.516 o
-8 -8 -3 2.744 2.601 0.449 869.363 o
-8 -8 -2 232.679 226.255 3.588 7.415 o
-8 -8 -1 47.648 47.472 1.037 72.477 o
-8 -7 -17 15.817 14.013 2.811 33.141 o
-8 -7 -16 7.883 6.359 2.651 38.936 o
-8 -7 -15 180.743 175.186 5.093 6.623 o
-8 -7 -14 9.145 11.432 1.804 76.726 o
-8 -7 -13 37.735 37.246 1.904 49.590 o
-8 -7 -12 11.284 12.259 1.276 129.888 o
-8 -7 -11 66.118 62.222 1.694 40.359 o
-8 -7 -10 34.979 35.252 1.226 81.920 o
-8 -7 -9 2.282 1.346 0.548 728.707 o
-8 -7 -8 12.644 12.807 0.817 218.759 o
-8 -7 -7 69.822 70.246 1.605 39.561 o
-8 -7 -6 163.990 156.797 3.070 11.767 o
-8 -7 -5 125.325 123.498 2.083 19.651 o
-8 -7 -4 8.045 9.478 0.548 396.855 o
-8 -7 -3 403.607 391.405 6.030 2.867 o
-8 -7 -2 181.507 181.006 2.990 10.729 o
-8 -7 -1 1.366 1.316 0.339 1605.040 o
-8 -6 -17 47.148 45.110 3.249 21.530 o
-8 -6 -16 41.919 42.050 2.402 34.862 o
-8 -6 -15 17.897 18.747 1.764 70.768 o
-8 -6 -14 196.290 189.907 5.233 6.094 o
-8 -6 -13 0.498 2.023 0.987 281.792 o
-8 -6 -12 48.457 49.983 1.575 52.531 o
-8 -6 -11 66.342 68.083 1.784 37.765 o
-8 -6 -10 50.025 52.316 1.475 54.173 o
-8 -6 -9 15.342 15.977 0.807 197.442 o
-8 -6 -8 44.601 43.286 1.355 64.209 o
-8 -6 -7 148.042 141.209 2.741 14.092 o
-8 -6 -6 21.404 22.296 0.648 181.929 o
-8 -6 -5 43.781 42.837 0.927 83.320 o
-8 -6 -4 110.395 112.933 1.934 23.009 o
-8 -6 -3 13.811 13.794 0.598 269.934 o
-8 -6 -2 27.838 26.711 0.777 135.767 o
-8 -6 -1 8.240 9.060 0.568 385.304 o
-8 -5 -18 8.840 13.056 3.718 20.081 o
-8 -5 -17 22.973 26.223 2.571 36.363 o
-8 -5 -16 11.063 13.515 1.794 75.323 o
-8 -5 -15 9.445 10.196 1.395 118.300 o
-8 -5 -14 63.518 62.212 2.023 35.063 o
-8 -5 -13 16.782 15.608 1.116 137.111 o
-8 -5 -12 38.873 38.930 1.326 71.440 o
-8 -5 -11 1.558 2.412 0.708 488.654 o
-8 -5 -10 10.299 9.947 0.807 247.300 o
-8 -5 -9 8.681 10.007 0.757 279.466 o
-8 -5 -8 18.087 21.309 0.907 156.849 o
-8 -5 -7 403.198 391.674 6.987 2.552 o
-8 -5 -6 3.491 3.977 0.389 877.199 o
-8 -5 -5 57.529 59.591 1.156 56.937 o
-8 -5 -4 56.632 59.711 1.226 55.602 o
-8 -5 -3 309.616 310.863 4.953 4.336 o
-8 -5 -2 40.514 41.641 0.997 84.529 o
-8 -5 -1 46.319 46.455 0.967 76.939 o
-8 -4 -18 99.547 93.139 3.867 12.935 o
-8 -4 -17 3.435 2.502 1.983 70.479 o
-8 -4 -16 48.294 50.282 2.482 31.433 o
-8 -4 -15 35.252 35.093 1.794 54.956 o
-8 -4 -14 40.774 45.339 1.834 49.000 o
-8 -4 -13 21.518 24.897 1.256 102.952 o
-8 -4 -12 229.986 220.325 4.515 6.304 o
-8 -4 -11 122.065 116.830 2.591 17.434 o
-8 -4 -10 158.064 152.093 2.950 12.523 o
-8 -4 -9 79.450 78.867 1.734 33.702 o
-8 -4 -8 95.750 94.375 1.963 26.312 o
-8 -4 -7 76.516 77.143 1.395 39.708 o
-8 -4 -6 41.219 44.392 0.917 85.897 o
-8 -4 -5 43.924 44.532 0.947 81.319 o
-8 -4 -4 128.881 127.913 2.103 18.952 o
-8 -4 -3 5.286 6.927 0.429 612.459 o
-8 -4 -2 95.513 95.472 1.664 29.146 o
-8 -4 -1 104.056 104.043 1.784 25.755 o
-8 -3 -18 55.252 51.927 2.850 24.985 o
-8 -3 -17 17.070 16.435 1.764 72.111 o
-8 -3 -16 12.014 14.452 1.654 84.864 o
-8 -3 -15 77.542 80.601 2.412 25.503 o
-8 -3 -14 42.147 42.060 1.625 56.023 o
-8 -3 -13 50.568 53.810 1.654 48.454 o
-8 -3 -12 46.479 45.797 1.415 59.954 o
-8 -3 -11 187.088 175.325 3.409 9.665 o
-8 -3 -10 29.572 31.017 1.007 106.844 o
-8 -3 -9 14.442 18.159 0.857 185.950 o
-8 -3 -8 277.335 262.186 4.066 5.713 o
-8 -3 -7 138.652 138.897 2.262 16.799 o
-8 -3 -6 173.707 165.558 2.681 12.220 o
-8 -3 -5 448.274 438.587 6.678 2.367 o
-8 -3 -4 85.448 86.960 1.525 33.908 o
-8 -3 -3 155.004 155.322 2.522 14.034 o
-8 -3 -2 746.153 734.152 11.033 0.921 o
-8 -3 -1 104.760 103.844 1.824 25.332 o
-8 -2 -18 103.393 97.096 3.658 13.655 o
-8 -2 -17 59.713 64.415 2.631 26.432 o
-8 -2 -16 0.482 1.595 1.445 135.209 o
-8 -2 -15 59.860 67.595 2.312 30.593 o
-8 -2 -14 15.458 17.691 1.186 127.972 o
-8 -2 -13 6.826 7.166 0.897 250.888 o
-8 -2 -12 18.663 17.322 0.867 168.362 o
-8 -2 -11 302.128 284.990 4.425 4.924 o
-8 -2 -10 112.563 109.076 1.864 23.473 o
-8 -2 -9 68.315 67.993 1.266 46.791 o
-8 -2 -8 138.678 138.040 2.282 16.743 o
-8 -2 -7 191.464 191.172 3.319 9.458 o
-8 -2 -6 142.598 137.442 2.282 16.451 o
-8 -2 -5 226.195 221.850 3.498 7.746 o
-8 -2 -4 393.351 388.524 5.930 2.965 o
-8 -2 -3 153.713 151.106 2.442 14.530 o
-8 -2 -2 79.605 78.718 1.385 38.596 o
-8 -2 -1 734.124 715.414 10.764 0.960 o
-8 -1 -18 1.267 2.482 1.953 73.890 o
-8 -1 -17 3.477 5.721 1.625 101.200 o
-8 -1 -16 74.933 82.555 2.681 22.922 o
-8 -1 -15 16.838 18.219 0.947 159.777 o
-8 -1 -14 192.899 191.731 3.558 8.924 o
-8 -1 -13 23.934 24.827 0.957 129.035 o
-8 -1 -12 36.410 35.691 0.877 100.836 o
-8 -1 -11 82.365 83.332 1.525 35.195 o
-8 -1 -10 36.840 39.528 0.967 92.053 o
-8 -1 -9 74.938 74.671 1.375 40.977 o
-8 -1 -8 30.155 32.213 0.797 121.585 o
-8 -1 -7 36.598 36.588 0.847 101.643 o
-8 -1 -6 13.924 15.130 0.578 268.585 o
-8 -1 -5 17.042 19.017 0.628 217.664 o
-8 -1 -4 838.084 803.809 12.050 0.763 o
-8 -1 -3 435.249 434.351 6.598 2.448 o
-8 -1 -2 521.775 513.527 7.784 1.785 o
-8 -1 -1 27.576 27.608 0.708 142.189 o
-7 -17 -5 0.254 1.346 2.970 32.527 o
-7 -17 -4 23.192 20.631 2.352 42.755 o
-7 -17 -3 6.611 4.724 1.804 81.135 o
-7 -17 -2 4.538 6.369 1.953 70.772 o
-7 -17 -1 80.590 77.811 3.090 19.042 o
-7 -16 -8 37.388 28.335 2.880 28.056 o
-7 -16 -7 24.958 25.405 2.701 33.226 o
-7 -16 -6 1.472 2.452 1.794 87.115 o
-7 -16 -5 38.307 37.415 2.143 42.316 o
-7 -16 -4 13.093 12.010 1.774 75.815 o
-7 -16 -3 36.715 41.262 2.023 45.550 o
-7 -16 -2 14.981 18.817 1.794 70.827 o
-7 -16 -1 5.902 6.149 1.415 125.329 o
-7 -15 -10 33.958 27.738 3.189 24.047 o
-7 -15 -9 1.197 0.857 2.053 67.466 o
-7 -15 -8 32.810 32.691 2.581 33.783 o
-7 -15 -7 15.144 16.565 2.123 54.148 o
-7 -15 -6 57.147 55.116 1.993 38.113 o
-7 -15 -5 36.724 38.512 1.774 54.201 o
-7 -15 -4 0.522 0.648 1.336 159.008 o
-7 -15 -3 40.043 41.532 1.824 50.380 o
-7 -15 -2 7.749 9.458 1.306 135.863 o
-7 -15 -1 133.654 134.681 3.199 13.288 o
-7 -14 -11 34.184 30.369 2.671 31.980 o
-7 -14 -10 2.028 3.000 2.492 45.541 o
-7 -14 -9 12.392 12.189 1.973 63.664 o
-7 -14 -8 81.879 80.153 3.110 18.701 o
-7 -14 -7 91.768 90.727 3.120 17.522 o
-7 -14 -6 107.102 107.412 2.691 18.485 o
-7 -14 -5 26.327 28.654 1.515 75.989 o
-7 -14 -4 8.544 10.555 1.196 152.191 o
-7 -14 -3 31.973 34.555 1.485 70.773 o
-7 -14 -2 40.223 41.432 1.555 59.837 o
-7 -14 -1 3.017 3.718 1.106 208.445 o
-7 -13 -13 15.133 14.641 3.219 25.849 o
-7 -13 -12 5.583 5.183 2.332 50.452 o
-7 -13 -11 33.446 33.130 2.561 34.042 o
-7 -13 -10 3.800 6.927 2.133 60.158 o
-7 -13 -9 8.973 12.279 1.515 102.752 o
-7 -13 -8 78.365 74.123 2.641 23.407 o
-7 -13 -7 92.435 84.628 2.781 20.169 o
-7 -13 -6 27.424 27.538 1.196 97.706 o
-7 -13 -5 29.643 31.405 1.336 82.817 o
-7 -13 -4 50.145 49.764 1.525 53.261 o
-7 -13 -3 63.473 66.080 1.824 38.137 o
-7 -13 -2 169.562 163.515 3.169 11.105 o
-7 -13 -1 109.521 114.040 2.402 19.828 o
-7 -12 -14 27.806 26.213 2.821 30.432 o
-7 -12 -13 71.981 72.379 3.648 15.821 o
-7 -12 -12 24.734 22.176 2.153 48.557 o
-7 -12 -11 16.974 16.625 1.834 67.847 o
-7 -12 -10 2.143 5.322 1.824 82.691 o
-7 -12 -9 60.279 62.472 2.462 28.770 o
-7 -12 -8 100.461 102.618 3.339 15.281 o
-7 -12 -7 21.421 22.944 1.405 91.358 o
-7 -12 -6 159.730 155.182 3.289 11.337 o
-7 -12 -5 32.950 35.093 1.126 90.365 o
-7 -12 -4 103.644 101.711 2.003 24.199 o
-7 -12 -3 71.796 71.442 1.595 38.929 o
-7 -12 -2 60.176 59.502 1.385 49.816 o
-7 -12 -1 7.411 9.817 0.748 297.557 o
-7 -11 -15 6.733 8.193 2.542 42.234 o
-7 -11 -14 25.686 25.854 2.452 38.799 o
-7 -11 -13 18.831 19.963 2.312 45.249 o
-7 -11 -12 3.374 4.156 1.575 108.391 o
-7 -11 -11 9.934 11.242 1.714 83.177 o
-7 -11 -10 41.766 41.811 1.814 49.930 o
-7 -11 -9 84.806 85.734 2.561 22.765 o
-7 -11 -8 161.409 152.711 3.857 9.761 o
-7 -11 -7 22.250 24.100 1.435 87.437 o
-7 -11 -6 65.027 63.568 1.445 45.498 o
-7 -11 -5 72.415 76.575 1.664 36.859 o
-7 -11 -4 14.481 15.817 0.738 218.904 o
-7 -11 -3 182.855 177.428 3.090 10.509 o
-7 -11 -2 22.880 26.522 0.967 128.415 o
-7 -11 -1 82.578 83.641 1.595 34.189 o
-7 -10 -16 14.752 19.306 3.847 18.399 o
-7 -10 -15 24.557 27.907 2.910 29.156 o
-7 -10 -14 47.581 47.920 2.522 31.076 o
-7 -10 -13 29.073 30.040 2.113 47.169 o
-7 -10 -12 54.909 53.611 2.013 38.507 o
-7 -10 -11 46.637 47.252 1.724 49.505 o
-7 -10 -10 16.383 17.552 1.326 109.362 o
-7 -10 -9 14.489 13.056 1.126 144.763 o
-7 -10 -8 39.084 41.791 1.585 59.234 o
-7 -10 -7 87.841 83.611 2.203 26.023 o
-7 -10 -6 27.086 26.522 0.777 138.077 o
-7 -10 -5 61.173 57.987 1.166 55.019 o
-7 -10 -4 58.810 58.754 1.206 55.149 o
-7 -10 -3 126.027 124.295 2.123 19.316 o
-7 -10 -2 54.057 54.189 1.226 58.794 o
-7 -10 -1 119.170 119.382 2.103 20.423 o
-7 -9 -16 66.558 63.389 3.319 18.773 o
-7 -9 -15 22.727 23.382 2.243 45.942 o
-7 -9 -14 14.541 13.355 1.934 64.458 o
-7 -9 -13 54.655 54.857 2.093 36.800 o
-7 -9 -12 76.111 79.415 2.372 26.233 o
-7 -9 -11 22.690 25.066 1.326 95.104 o
-7 -9 -10 21.523 21.747 1.266 104.355 o
-7 -9 -9 77.702 73.535 2.073 30.103 o
-7 -9 -8 126.605 117.508 2.621 16.888 o
-7 -9 -7 25.924 27.169 1.056 112.374 o
-7 -9 -6 47.949 47.930 1.266 63.605 o
-7 -9 -5 128.829 128.312 2.173 18.573 o
-7 -9 -4 29.780 31.465 0.867 117.430 o
-7 -9 -3 138.621 140.202 2.362 16.310 o
-7 -9 -2 21.305 22.784 0.738 168.114 o
-7 -9 -1 36.511 38.063 0.957 94.090 o
-7 -8 -17 61.973 54.767 3.468 18.153 o
-7 -8 -16 24.772 30.887 2.970 27.960 o
-7 -8 -15 25.325 29.073 2.332 41.725 o
-7 -8 -14 65.266 62.940 2.362 29.334 o
-7 -8 -13 58.326 57.917 2.123 35.005 o
-7 -8 -12 28.593 29.412 1.415 79.792 o
-7 -8 -11 164.938 155.083 3.648 10.152 o
-7 -8 -10 90.692 90.498 2.203 25.096 o
-7 -8 -9 21.248 21.329 1.037 130.164 o
-7 -8 -8 46.084 42.987 1.226 68.321 o
-7 -8 -7 45.612 48.508 1.296 63.953 o
-7 -8 -6 39.039 39.149 1.166 78.977 o
-7 -8 -5 1.368 1.505 0.339 1577.650 o
-7 -8 -4 130.988 121.505 2.053 19.327 o
-7 -8 -3 0.715 0.309 0.289 2590.680 o
-7 -8 -2 196.826 197.661 3.239 9.342 o
-7 -8 -1 50.043 51.189 1.096 66.753 o
-7 -7 -17 11.953 17.561 2.910 31.362 o
-7 -7 -16 19.567 20.661 2.502 39.349 o
-7 -7 -15 15.533 13.176 1.804 71.694 o
-7 -7 -14 37.047 43.296 2.063 43.982 o
-7 -7 -13 28.729 34.056 1.605 67.183 o
-7 -7 -12 24.345 26.492 1.276 96.155 o
-7 -7 -11 15.374 16.585 1.017 155.410 o
-7 -7 -10 76.094 73.704 1.884 33.005 o
-7 -7 -9 4.629 5.452 0.658 428.300 o
-7 -7 -8 6.175 4.365 0.658 407.865 o
-7 -7 -7 21.506 22.634 0.887 146.852 o
-7 -7 -6 255.668 257.651 4.774 5.380 o
-7 -7 -5 88.380 85.744 1.545 33.087 o
-7 -7 -4 323.795 319.983 4.944 4.165 o
-7 -7 -3 207.019 202.545 3.239 8.948 o
-7 -7 -2 14.724 14.641 0.608 255.225 o
-7 -7 -1 218.411 220.365 3.498 7.956 o
-7 -6 -18 14.447 15.578 3.010 29.301 o
-7 -6 -17 47.626 46.017 3.159 22.416 o
-7 -6 -16 41.965 41.213 2.332 36.396 o
-7 -6 -15 14.022 15.718 1.814 71.213 o
-7 -6 -14 11.313 14.133 1.166 145.134 o
-7 -6 -13 26.957 28.894 1.296 89.862 o
-7 -6 -12 6.808 5.890 0.857 272.842 o
-7 -6 -11 23.380 24.249 1.076 117.988 o
-7 -6 -10 197.160 187.933 3.917 8.181 o
-7 -6 -9 144.224 139.186 2.691 14.581 o
-7 -6 -8 146.727 144.408 2.771 13.962 o
-7 -6 -7 41.099 40.983 1.166 76.075 o
-7 -6 -6 14.986 15.588 0.807 200.270 o
-7 -6 -5 29.885 31.156 0.757 126.747 o
-7 -6 -4 87.547 90.100 1.575 32.415 o
-7 -6 -3 118.116 119.930 2.003 21.126 o
-7 -6 -2 124.503 126.169 2.113 19.431 o
-7 -6 -1 656.568 659.650 9.917 1.144 o
-7 -5 -18 0.235 2.601 3.010 31.606 o
-7 -5 -17 166.728 161.751 5.103 6.926 o
-7 -5 -16 37.381 42.199 2.352 36.853 o
-7 -5 -15 24.279 23.153 1.425 86.534 o
-7 -5 -14 11.122 13.375 1.306 124.742 o
-7 -5 -13 22.915 21.668 1.096 119.332 o
-7 -5 -12 2.369 3.658 0.787 381.339 o
-7 -5 -11 52.538 51.309 1.475 53.148 o
-7 -5 -10 6.899 7.176 0.718 334.558 o
-7 -5 -9 178.220 173.023 3.269 10.334 o
-7 -5 -8 163.068 159.737 3.120 11.597 o
-7 -5 -7 209.286 200.880 3.767 7.990 o
-7 -5 -6 224.511 211.873 3.907 7.302 o
-7 -5 -5 253.056 242.631 3.787 6.576 o
-7 -5 -4 122.314 123.996 2.053 20.118 o
-7 -5 -3 577.399 574.663 8.671 1.466 o
-7 -5 -2 499.334 495.438 7.535 1.913 o
-7 -5 -1 912.292 905.580 13.585 0.624 o
-7 -4 -18 10.986 8.611 2.522 41.897 o
-7 -4 -17 1.884 3.618 1.664 99.654 o
-7 -4 -16 35.107 39.538 1.914 49.844 o
-7 -4 -15 11.046 10.894 1.136 155.882 o
-7 -4 -14 1.394 2.751 0.777 415.462 o
-7 -4 -13 34.310 34.714 1.326 77.251 o
-7 -4 -12 72.149 73.375 1.884 33.957 o
-7 -4 -11 115.899 110.641 2.233 20.446 o
-7 -4 -10 131.417 126.967 2.512 16.697 o
-7 -4 -9 38.963 36.897 1.047 86.583 o
-7 -4 -8 84.354 79.963 1.694 32.922 o
-7 -4 -7 174.295 172.515 3.249 10.537 o
-7 -4 -6 107.030 108.109 1.804 24.803 o
-7 -4 -5 315.550 310.654 4.784 4.388 o
-7 -4 -4 541.359 542.082 8.183 1.640 o
-7 -4 -3 798.857 774.627 11.621 0.824 o
-7 -4 -2 54.958 59.272 1.136 59.172 o
-7 -4 -1 107.802 108.857 1.854 24.249 o
-7 -3 -19 5.757 9.558 3.339 25.044 o
-7 -3 -18 81.835 82.096 3.100 18.706 o
-7 -3 -17 33.670 31.066 1.784 57.085 o
-7 -3 -16 58.534 62.153 2.322 31.172 o
-7 -3 -15 14.461 15.797 1.176 133.702 o
-7 -3 -14 100.281 100.804 2.392 21.584 o
-7 -3 -13 26.498 27.498 1.166 101.502 o
-7 -3 -12 19.499 20.522 0.877 158.022 o
-7 -3 -11 80.156 78.727 1.734 33.548 o
-7 -3 -10 71.548 71.681 1.684 37.477 o
-7 -3 -9 38.881 36.648 1.037 87.378 o
-7 -3 -8 88.961 87.588 1.844 29.342 o
-7 -3 -7 12.428 13.405 0.458 334.246 o
-7 -3 -6 509.472 498.806 7.555 1.877 o
-7 -3 -5 243.254 242.910 3.777 6.774 o
-7 -3 -4 454.217 457.903 6.937 2.244 o
-7 -3 -3 118.995 124.475 2.073 20.340 o
-7 -3 -2 18.399 19.495 0.558 221.225 o
-7 -3 -1 137.707 140.442 2.272 16.769 o
-7 -2 -19 39.969 36.110 3.040 25.037 o
-7 -2 -18 38.595 39.887 2.641 31.097 o
-7 -2 -17 19.281 20.641 1.924 60.653 o
-7 -2 -16 46.494 50.442 1.924 43.525 o
-7 -2 -15 4.114 5.053 1.186 177.458 o
-7 -2 -14 42.929 41.123 1.316 67.814 o
-7 -2 -13 147.045 140.591 2.781 14.018 o
-7 -2 -12 82.267 82.305 1.864 30.989 o
-7 -2 -11 28.060 26.392 0.698 143.554 o
-7 -2 -10 68.580 67.953 1.266 46.685 o
-7 -2 -9 11.222 11.531 0.508 346.026 o
-7 -2 -8 116.781 116.332 1.934 21.952 o
-7 -2 -7 164.428 164.790 2.651 12.804 o
-7 -2 -6 754.799 753.507 11.312 0.887 o
-7 -2 -5 1.217 1.076 0.219 2768.720 o
-7 -2 -4 35.387 34.266 0.767 110.872 o
-7 -2 -3 5.220 5.502 0.399 686.985 o
-7 -2 -2 778.498 759.118 11.392 0.860 o
-7 -2 -1 24.132 24.339 0.608 171.017 o
-7 -1 -19 44.007 38.342 2.771 28.289 o
-7 -1 -18 51.384 55.076 2.631 28.220 o
-7 -1 -17 90.928 90.727 2.731 20.417 o
-7 -1 -16 23.217 22.963 1.425 87.769 o
-7 -1 -15 13.028 14.352 0.897 192.569 o
-7 -1 -14 1.019 1.535 0.458 1077.850 o
-7 -1 -13 29.613 28.724 0.837 123.307 o
-7 -1 -12 128.790 126.040 2.143 18.844 o
-7 -1 -11 46.780 46.515 0.997 75.273 o
-7 -1 -10 64.268 63.777 1.246 50.029 o
-7 -1 -9 120.059 118.784 1.993 21.026 o
-7 -1 -8 295.166 283.674 4.625 4.864 o
-7 -1 -7 171.320 166.943 2.731 12.164 o
-7 -1 -6 109.677 109.206 1.804 24.318 o
-7 -1 -5 226.241 219.119 3.439 7.866 o
-7 -1 -4 158.889 159.727 2.542 13.601 o
-7 -1 -3 137.172 135.727 2.183 17.419 o
-7 -1 -2 52.604 54.598 1.027 65.685 o
-7 -1 -1 89.654 89.521 1.505 32.771 o
-6 -18 -1 8.907 13.684 5.113 10.794 o
-6 -17 -6 7.190 13.625 2.781 35.109 o
-6 -17 -5 9.564 15.020 2.143 55.701 o
-6 -17 -4 70.484 68.362 2.621 24.911 o
-6 -17 -3 38.765 38.103 2.272 38.839 o
-6 -17 -2 1.526 3.767 1.944 74.073 o
-6 -17 -1 103.071 97.774 3.369 15.109 o
-6 -16 -9 6.937 9.319 3.010 30.485 o
-6 -16 -8 23.255 23.591 3.030 27.567 o
-6 -16 -7 1.250 2.452 1.515 121.260 o
-6 -16 -6 9.917 14.073 1.874 70.504 o
-6 -16 -5 231.378 222.777 4.993 5.698 o
-6 -16 -4 23.656 23.332 1.804 63.576 o
-6 -16 -3 43.459 47.870 1.983 43.384 o
-6 -16 -2 78.458 77.163 2.402 25.724 o
-6 -16 -1 26.392 27.568 2.013 52.090 o
-6 -15 -11 30.419 28.654 3.777 18.066 o
-6 -15 -10 76.460 80.452 3.957 13.672 o
-6 -15 -9 91.390 81.807 3.558 15.119 o
-6 -15 -8 109.934 107.472 3.548 13.625 o
-6 -15 -7 2.767 3.738 1.186 185.017 o
-6 -15 -6 3.322 5.053 1.266 160.700 o
-6 -15 -5 45.292 49.894 1.904 44.530 o
-6 -15 -4 67.245 69.608 2.103 32.138 o
-6 -15 -3 39.112 42.937 1.744 53.124 o
-6 -15 -2 255.363 248.003 5.173 5.066 o
-6 -15 -1 13.524 17.053 1.326 114.437 o
-6 -14 -12 5.460 6.728 2.711 37.691 o
-6 -14 -11 0.133 0.907 2.432 48.526 o
-6 -14 -10 104.093 99.219 3.588 13.907 o
-6 -14 -9 33.062 36.718 2.262 40.678 o
-6 -14 -8 14.096 20.282 2.113 54.268 o
-6 -14 -7 32.972 29.183 1.365 78.809 o
-6 -14 -6 17.849 21.319 1.306 106.290 o
-6 -14 -5 37.356 40.824 1.645 58.151 o
-6 -14 -4 32.230 36.399 1.585 65.048 o
-6 -14 -3 26.854 28.176 1.296 90.408 o
-6 -14 -2 11.315 12.777 1.126 154.133 o
-6 -14 -1 52.648 54.867 1.495 51.655 o
-6 -13 -13 10.900 14.621 2.940 31.082 o
-6 -13 -12 13.041 11.651 2.243 50.771 o
-6 -13 -11 101.001 102.219 3.538 14.227 o
-6 -13 -10 101.702 102.448 3.458 14.588 o
-6 -13 -9 39.463 41.960 2.173 40.597 o
-6 -13 -8 0.472 2.163 1.365 150.422 o
-6 -13 -7 13.274 13.335 1.306 120.686 o
-6 -13 -6 28.869 31.326 1.116 99.146 o
-6 -13 -5 0.693 0.498 0.688 572.517 o
-6 -13 -4 10.707 9.747 0.897 216.789 o
-6 -13 -3 155.330 149.292 3.020 12.499 o
-6 -13 -2 4.958 4.385 0.757 357.019 o
-6 -13 -1 66.602 66.747 1.615 40.986 o
-6 -12 -14 20.386 22.017 2.701 34.223 o
-6 -12 -13 29.763 31.983 2.312 40.796 o
-6 -12 -12 77.022 73.266 2.940 20.769 o
-6 -12 -11 21.110 23.203 1.864 62.008 o
-6 -12 -10 95.679 89.492 2.551 21.441 o
-6 -12 -9 41.538 43.714 1.953 45.509 o
-6 -12 -8 19.989 23.601 1.545 81.810 o
-6 -12 -7 0.040 0.857 1.017 274.613 o
-6 -12 -6 11.980 13.037 0.777 233.584 o
-6 -12 -5 24.725 27.249 0.957 124.454 o
-6 -12 -4 7.643 9.458 0.748 296.995 o
-6 -12 -3 119.077 118.864 2.262 19.497 o
-6 -12 -2 151.502 146.940 2.631 14.117 o
-6 -12 -1 88.247 89.661 1.804 29.719 o
-6 -11 -15 70.789 62.910 3.409 17.809 o
-6 -11 -14 36.971 33.229 2.452 35.688 o
-6 -11 -13 14.081 15.528 1.684 80.236 o
-6 -11 -12 12.614 14.791 1.485 99.665 o
-6 -11 -11 116.557 116.063 3.120 15.088 o
-6 -11 -10 50.326 54.598 1.934 41.420 o
-6 -11 -9 56.266 57.787 1.993 37.992 o
-6 -11 -8 107.887 105.119 2.870 17.399 o
-6 -11 -7 19.674 18.987 1.196 117.034 o
-6 -11 -6 85.752 82.395 1.714 32.068 o
-6 -11 -5 32.077 34.036 0.997 101.050 o
-6 -11 -4 268.368 256.893 4.336 5.632 o
-6 -11 -3 76.643 79.335 1.545 37.080 o
-6 -11 -2 248.646 238.515 3.837 6.641 o
-6 -11 -1 33.896 35.392 0.977 98.587 o
-6 -10 -16 6.579 6.239 2.751 36.508 o
-6 -10 -15 1.225 2.990 1.814 85.241 o
-6 -10 -14 127.912 120.219 3.598 12.339 o
-6 -10 -13 13.279 13.674 1.505 97.521 o
-6 -10 -12 59.533 54.269 1.953 38.383 o
-6 -10 -11 21.352 24.668 1.405 90.448 o
-6 -10 -10 45.900 49.983 1.834 46.162 o
-6 -10 -9 31.819 32.781 1.425 74.814 o
-6 -10 -8 80.900 82.654 2.272 26.398 o
-6 -10 -7 69.078 66.508 1.963 34.245 o
-6 -10 -6 122.125 113.352 2.043 20.796 o
-6 -10 -5 246.165 239.890 3.787 6.734 o
-6 -10 -4 108.715 106.236 1.874 24.156 o
-6 -10 -3 162.923 161.541 2.681 12.880 o
-6 -10 -2 14.467 15.558 0.698 229.833 o
-6 -10 -1 8.810 9.807 0.638 333.091 o
-6 -9 -17 17.488 19.734 3.698 19.675 o
-6 -9 -16 46.321 47.322 2.980 24.587 o
-6 -9 -15 57.984 56.402 2.362 31.163 o
-6 -9 -14 63.253 66.438 2.462 28.004 o
-6 -9 -13 10.510 8.841 1.365 121.744 o
-6 -9 -12 50.288 54.299 1.904 42.174 o
-6 -9 -11 156.059 147.099 3.588 10.760 o
-6 -9 -10 4.244 4.684 1.027 227.107 o
-6 -9 -9 1.972 2.900 0.797 386.192 o
-6 -9 -8 182.035 171.847 3.588 9.482 o
-6 -9 -7 77.014 76.864 1.734 34.551 o
-6 -9 -6 126.578 124.355 2.083 19.475 o
-6 -9 -5 1.323 1.824 0.399 1250.210 o
-6 -9 -4 15.336 16.296 0.648 233.713 o
-6 -9 -3 42.256 42.369 0.997 82.128 o
-6 -9 -2 6.011 6.608 0.558 466.534 o
-6 -9 -1 69.804 69.000 1.395 43.540 o
-6 -8 -17 29.217 33.478 2.890 28.580 o
-6 -8 -16 25.481 25.585 2.193 46.416 o
-6 -8 -15 13.176 16.963 1.983 61.544 o
-6 -8 -14 19.907 21.508 1.455 89.815 o
-6 -8 -13 42.987 43.724 1.645 54.487 o
-6 -8 -12 8.648 10.983 1.196 151.297 o
-6 -8 -11 14.537 15.658 1.027 157.819 o
-6 -8 -10 16.775 19.824 0.987 150.951 o
-6 -8 -9 14.226 14.272 0.967 172.627 o
-6 -8 -8 34.582 35.532 1.136 87.481 o
-6 -8 -7 262.407 253.465 4.605 5.481 o
-6 -8 -6 75.915 78.767 1.774 34.016 o
-6 -8 -5 48.648 51.528 1.056 69.119 o
-6 -8 -4 97.231 99.757 1.754 27.557 o
-6 -8 -3 49.917 51.060 1.066 67.924 o
-6 -8 -2 7.272 8.621 0.548 421.069 o
-6 -8 -1 167.157 162.967 2.651 12.708 o
-6 -7 -18 32.648 27.807 3.458 21.005 o
-6 -7 -17 4.556 6.179 2.233 55.010 o
-6 -7 -16 3.835 2.910 1.605 104.850 o
-6 -7 -15 9.485 10.505 1.365 122.096 o
-6 -7 -14 30.889 30.787 1.535 70.409 o
-6 -7 -13 12.319 11.681 0.987 181.126 o
-6 -7 -12 54.408 54.528 1.595 48.273 o
-6 -7 -11 18.511 19.465 1.027 140.611 o
-6 -7 -10 77.747 76.405 1.904 32.061 o
-6 -7 -9 74.189 71.840 1.894 33.511 o
-6 -7 -8 70.024 66.618 1.555 40.972 o
-6 -7 -7 166.557 163.495 3.100 11.423 o
-6 -7 -6 39.765 41.532 1.186 76.133 o
-6 -7 -5 68.974 71.023 1.306 45.121 o
-6 -7 -4 120.677 122.771 2.093 20.131 o
-6 -7 -3 11.370 13.196 0.588 301.546 o
-6 -7 -2 65.029 65.701 1.236 49.413 o
-6 -7 -1 322.368 324.348 5.143 4.041 o
-6 -6 -18 21.281 24.339 3.000 28.229 o
-6 -6 -17 97.979 96.578 3.608 14.161 o
-6 -6 -16 14.545 14.811 1.545 91.644 o
-6 -6 -15 57.723 56.840 2.183 34.188 o
-6 -6 -14 92.916 91.694 2.233 24.416 o
-6 -6 -13 60.739 62.880 1.864 38.611 o
-6 -6 -12 39.953 39.409 1.306 71.284 o
-6 -6 -11 35.717 35.651 1.246 79.842 o
-6 -6 -10 87.127 84.747 1.884 29.527 o
-6 -6 -9 110.404 103.545 2.123 22.251 o
-6 -6 -8 146.277 148.744 3.080 12.752 o
-6 -6 -7 240.992 230.123 4.226 6.393 o
-6 -6 -6 42.881 41.920 1.146 74.877 o
-6 -6 -5 40.636 40.684 0.847 92.468 o
-6 -6 -4 163.433 165.498 2.661 12.808 o
-6 -6 -3 59.959 57.997 1.096 57.471 o
-6 -6 -2 320.334 316.395 4.894 4.244 o
-6 -6 -1 537.692 533.461 8.093 1.672 o
-6 -5 -18 2.781 1.635 2.761 37.208 o
-6 -5 -17 22.973 23.840 2.551 37.067 o
-6 -5 -16 19.892 22.645 1.664 74.197 o
-6 -5 -15 43.804 48.020 1.724 50.547 o
-6 -5 -14 78.994 77.681 1.983 30.613 o
-6 -5 -13 18.090 21.090 1.106 128.945 o
-6 -5 -12 119.301 118.455 2.651 17.263 o
-6 -5 -11 88.389 83.791 1.754 30.860 o
-6 -5 -10 104.534 100.176 2.053 23.777 o
-6 -5 -9 52.933 57.209 1.415 53.147 o
-6 -5 -8 334.819 327.597 5.860 3.540 o
-6 -5 -7 175.582 173.521 3.259 10.446 o
-6 -5 -6 133.771 130.874 2.512 16.366 o
-6 -5 -5 34.681 32.103 0.787 112.993 o
-6 -5 -4 739.766 734.570 11.043 0.926 o
-6 -5 -3 236.442 238.146 3.698 7.059 o
-6 -5 -2 54.443 55.744 1.056 62.987 o
-6 -5 -1 163.458 165.040 2.611 12.971 o
-6 -4 -19 33.124 28.645 3.419 21.372 o
-6 -4 -18 6.173 6.419 2.103 60.860 o
-6 -4 -17 28.125 29.492 1.894 55.654 o
-6 -4 -16 151.246 147.309 3.458 11.323 o
-6 -4 -15 8.272 8.073 1.156 164.975 o
-6 -4 -14 97.861 95.581 2.223 23.578 o
-6 -4 -13 354.207 350.900 6.917 2.884 o
-6 -4 -12 70.872 71.880 1.704 37.313 o
-6 -4 -11 98.389 94.784 1.963 25.856 o
-6 -4 -10 30.052 29.801 0.967 110.290 o
-6 -4 -9 79.107 78.259 1.714 34.135 o
-6 -4 -8 34.691 34.754 1.037 94.026 o
-6 -4 -7 86.418 89.412 1.874 29.326 o
-6 -4 -6 210.775 201.608 3.718 8.028 o
-6 -4 -5 726.202 718.195 10.764 0.966 o
-6 -4 -4 128.434 130.305 2.103 18.877 o
-6 -4 -3 211.903 211.794 3.289 8.581 o
-6 -4 -2 73.246 71.771 1.256 44.126 o
-6 -4 -1 159.704 160.485 2.561 13.466 o
-6 -3 -19 25.467 22.754 2.751 32.337 o
-6 -3 -18 19.410 20.641 2.063 54.239 o
-6 -3 -17 78.984 86.183 2.940 20.024 o
-6 -3 -16 54.089 55.724 1.874 41.445 o
-6 -3 -15 111.726 110.153 2.711 17.861 o
-6 -3 -14 22.683 23.522 1.066 121.176 o
-6 -3 -13 11.651 11.910 0.847 219.170 o
-6 -3 -12 5.753 4.824 0.827 302.736 o
-6 -3 -11 40.275 41.412 1.176 76.182 o
-6 -3 -10 20.224 20.721 0.837 161.207 o
-6 -3 -9 67.442 65.831 1.465 43.716 o
-6 -3 -8 72.334 75.458 1.654 37.197 o
-6 -3 -7 295.441 288.169 5.183 4.428 o
-6 -3 -6 350.216 344.481 5.243 3.678 o
-6 -3 -5 490.629 487.753 7.375 1.981 o
-6 -3 -4 313.172 311.990 4.804 4.392 o
-6 -3 -3 1078.440 1076.910 16.106 0.451 o
-6 -3 -2 189.632 187.744 2.940 10.392 o
-6 -3 -1 886.256 908.400 13.724 0.631 o
-6 -2 -19 35.463 35.233 2.860 28.183 o
-6 -2 -18 18.216 18.070 2.103 53.533 o
-6 -2 -17 22.799 24.448 1.684 70.234 o
-6 -2 -16 15.496 15.897 1.645 81.903 o
-6 -2 -15 6.480 5.442 0.997 222.302 o
-6 -2 -14 46.452 48.478 1.375 60.541 o
-6 -2 -13 8.518 9.080 0.777 277.131 o
-6 -2 -12 3.670 3.030 0.558 601.151 o
-6 -2 -11 81.491 80.272 1.455 36.806 o
-6 -2 -10 338.401 328.863 5.023 3.950 o
-6 -2 -9 37.698 36.120 0.777 104.368 o
-6 -2 -8 245.495 239.920 3.738 6.807 o
-6 -2 -7 125.004 123.080 2.003 20.157 o
-6 -2 -6 169.398 167.212 2.631 12.538 o
-6 -2 -5 326.056 318.179 4.854 4.206 o
-6 -2 -4 202.748 196.515 3.060 9.515 o
-6 -2 -3 6.590 7.724 0.389 581.100 o
-6 -2 -2 454.748 454.853 6.867 2.264 o
-6 -2 -1 628.652 631.235 9.478 1.243 o
-6 -1 -19 28.046 24.718 2.711 32.595 o
-6 -1 -18 6.581 8.651 1.924 70.907 o
-6 -1 -17 10.812 12.528 1.126 156.020 o
-6 -1 -16 95.939 97.395 2.223 23.712 o
-6 -1 -15 85.715 87.109 1.804 30.493 o
-6 -1 -14 1.083 1.704 0.568 748.870 o
-6 -1 -13 20.792 22.365 0.767 166.529 o
-6 -1 -12 47.790 46.664 1.017 73.473 o
-6 -1 -11 55.038 55.076 1.106 61.358 o
-6 -1 -10 132.540 130.634 2.153 18.212 o
-6 -1 -9 34.092 35.033 0.787 111.290 o
-6 -1 -8 193.785 189.319 2.990 10.098 o
-6 -1 -7 307.855 304.823 4.704 4.549 o
-6 -1 -6 3.279 3.558 0.369 962.172 o
-6 -1 -5 466.369 464.232 7.037 2.167 o
-6 -1 -4 441.412 436.355 6.598 2.419 o
-6 -1 -3 12.153 14.980 0.478 320.341 o
-6 -1 -2 915.674 932.729 13.934 0.603 o
-6 -1 -1 156.569 159.398 2.532 13.781 o
-5 -18 -3 22.456 24.648 2.841 30.887 o
-5 -18 -2 1.207 2.771 2.123 62.727 o
-5 -18 -1 85.571 78.389 3.319 17.019 o
-5 -17 -7 11.774 13.904 2.721 35.808 o
-5 -17 -6 16.598 19.834 2.143 52.165 o
-5 -17 -5 62.149 62.920 2.641 26.084 o
-5 -17 -4 6.003 7.196 1.605 99.610 o
-5 -17 -3 24.874 29.362 2.452 38.596 o
-5 -17 -2 5.460 3.787 1.864 77.534 o
-5 -17 -1 4.619 4.007 1.804 82.981 o
-5 -16 -9 92.298 79.405 3.728 14.212 o
-5 -16 -8 15.211 16.595 2.512 40.427 o
-5 -16 -7 118.852 116.262 3.159 14.754 o
-5 -16 -6 34.019 34.336 1.934 50.625 o
-5 -16 -5 11.828 11.143 1.505 100.895 o
-5 -16 -4 2.327 2.502 1.385 141.535 o
-5 -16 -3 39.674 41.561 2.033 44.256 o
-5 -16 -2 118.445 117.897 3.030 15.361 o
-5 -16 -1 23.585 26.342 1.844 60.838 o
-5 -15 -11 49.347 46.485 3.199 21.821 o
-5 -15 -10 145.836 137.960 5.133 7.394 o
-5 -15 -9 1.190 2.033 2.023 69.139 o
-5 -15 -8 6.513 7.146 1.694 89.892 o
-5 -15 -7 0.474 0.538 1.186 201.285 o
-5 -15 -6 7.472 7.156 1.316 137.372 o
-5 -15 -5 8.109 9.110 1.236 147.780 o
-5 -15 -4 50.972 54.478 1.854 43.107 o
-5 -15 -3 12.735 13.535 1.266 127.000 o
-5 -15 -2 32.184 36.468 1.615 63.679 o
-5 -15 -1 0.975 4.654 1.076 227.674 o
-5 -14 -12 56.044 52.774 3.259 20.443 o
-5 -14 -11 26.724 32.262 2.890 28.962 o
-5 -14 -10 42.862 43.345 2.671 29.683 o
-5 -14 -9 4.376 3.339 1.854 79.256 o
-5 -14 -8 30.280 30.319 1.814 57.728 o
-5 -14 -7 163.041 158.900 3.429 10.739 o
-5 -14 -6 23.825 25.615 1.385 88.677 o
-5 -14 -5 24.556 26.512 1.296 94.256 o
-5 -14 -4 101.330 101.123 2.751 18.856 o
-5 -14 -3 32.275 36.339 1.415 73.476 o
-5 -14 -2 28.008 30.777 1.236 91.784 o
-5 -14 -1 23.935 26.631 1.146 107.975 o
-5 -13 -14 5.965 8.392 2.681 38.271 o
-5 -13 -13 78.409 77.322 3.209 18.310 o
-5 -13 -12 50.760 50.522 2.392 32.523 o
-5 -13 -11 12.928 14.990 1.704 79.901 o
-5 -13 -10 18.218 19.206 1.684 75.475 o
-5 -13 -9 65.580 68.830 2.502 26.965 o
-5 -13 -8 82.614 82.764 2.571 23.097 o
-5 -13 -7 22.681 24.757 1.017 125.343 o
-5 -13 -6 79.938 82.166 1.864 31.496 o
-5 -13 -5 200.090 197.322 3.728 8.333 o
-5 -13 -4 55.164 55.834 1.535 49.208 o
-5 -13 -3 80.239 82.106 1.714 33.389 o
-5 -13 -2 209.882 201.139 3.518 8.394 o
-5 -13 -1 41.348 42.747 1.206 73.212 o
-5 -12 -15 38.351 35.153 3.568 19.331 o
-5 -12 -14 58.717 57.419 2.950 23.164 o
-5 -12 -13 66.888 65.173 2.601 25.807 o
-5 -12 -12 11.283 12.139 1.535 97.836 o
-5 -12 -11 72.782 71.721 2.352 27.547 o
-5 -12 -10 29.985 30.478 1.645 65.553 o
-5 -12 -9 15.123 17.781 1.395 103.596 o
-5 -12 -8 84.845 82.744 2.382 24.677 o
-5 -12 -7 56.561 54.548 1.355 53.595 o
-5 -12 -6 10.228 10.475 0.767 259.775 o
-5 -12 -5 291.769 290.033 4.884 4.672 o
-5 -12 -4 57.608 57.777 1.336 52.737 o
-5 -12 -3 10.545 12.259 0.698 274.414 o
-5 -12 -2 65.006 63.558 1.316 48.237 o
-5 -12 -1 168.105 165.867 2.880 11.922 o
-5 -11 -16 0.228 6.259 3.389 24.838 o
-5 -11 -15 80.341 82.694 3.159 18.348 o
-5 -11 -14 140.235 139.883 4.037 10.106 o
-5 -11 -13 3.045 3.130 1.505 119.286 o
-5 -11 -12 59.578 57.957 2.183 33.672 o
-5 -11 -11 17.063 17.053 1.485 92.956 o
-5 -11 -10 13.639 13.485 1.336 116.059 o
-5 -11 -9 0.238 1.674 0.777 450.885 o
-5 -11 -8 78.327 72.668 2.203 28.422 o
-5 -11 -7 243.492 231.568 5.262 5.210 o
-5 -11 -6 211.136 199.345 3.429 8.539 o
-5 -11 -5 30.533 30.618 0.877 115.936 o
-5 -11 -4 78.897 79.983 1.565 36.060 o
-5 -11 -3 95.430 96.648 1.804 27.693 o
-5 -11 -2 5.806 6.777 0.588 444.780 o
-5 -11 -1 103.001 104.910 1.924 24.709 o
-5 -10 -16 24.997 25.475 2.890 29.598 o
-5 -10 -15 27.049 30.259 2.502 36.834 o
-5 -10 -14 9.798 10.555 1.664 87.884 o
-5 -10 -13 150.205 144.538 3.678 10.752 o
-5 -10 -12 23.349 21.389 1.266 101.923 o
-5 -10 -11 20.419 23.701 1.395 92.913 o
-5 -10 -10 94.436 93.040 2.502 21.791 o
-5 -10 -9 121.869 121.884 3.588 12.598 o
-5 -10 -8 34.587 34.336 1.326 77.171 o
-5 -10 -7 57.536 52.415 1.545 48.664 o
-5 -10 -6 48.910 48.947 1.076 69.271 o
-5 -10 -5 83.038 87.249 1.605 33.493 o
-5 -10 -4 34.055 36.787 0.927 100.535 o
-5 -10 -3 47.954 49.415 1.096 69.151 o
-5 -10 -2 153.539 157.236 2.611 13.756 o
-5 -10 -1 39.392 38.910 0.967 89.106 o
-5 -9 -17 31.762 35.213 2.870 28.484 o
-5 -9 -16 50.086 48.837 2.502 30.917 o
-5 -9 -15 1.413 2.860 1.336 153.573 o
-5 -9 -14 16.090 18.130 1.625 81.917 o
-5 -9 -13 89.196 87.967 2.442 23.213 o
-5 -9 -12 62.211 63.020 1.924 37.064 o
-5 -9 -11 92.297 89.412 2.462 22.579 o
-5 -9 -10 51.334 49.495 1.565 51.576 o
-5 -9 -9 12.469 14.223 0.917 190.870 o
-5 -9 -8 29.860 32.103 1.056 101.617 o
-5 -9 -7 10.132 11.392 0.827 236.659 o
-5 -9 -6 25.310 25.395 0.688 155.065 o
-5 -9 -5 108.001 109.734 1.914 23.707 o
-5 -9 -4 194.633 191.940 3.209 9.567 o
-5 -9 -3 36.341 36.877 0.887 99.397 o
-5 -9 -2 117.570 116.581 2.003 21.391 o
-5 -9 -1 273.637 269.312 4.196 5.596 o
-5 -8 -18 23.062 19.375 3.399 22.630 o
-5 -8 -17 74.891 73.744 2.890 21.392 o
-5 -8 -16 61.252 63.359 2.561 27.198 o
-5 -8 -15 11.795 13.156 1.495 100.710 o
-5 -8 -14 97.528 101.472 2.880 18.283 o
-5 -8 -13 0.119 2.173 1.086 236.264 o
-5 -8 -12 11.846 11.342 1.066 166.418 o
-5 -8 -11 92.937 90.209 2.163 25.173 o
-5 -8 -10 148.627 138.309 2.960 13.325 o
-5 -8 -9 57.991 56.462 1.375 51.849 o
-5 -8 -8 31.329 33.329 1.106 94.974 o
-5 -8 -7 41.887 42.070 1.276 69.963 o
-5 -8 -6 122.815 117.847 2.352 18.661 o
-5 -8 -5 36.122 38.791 0.907 97.073 o
-5 -8 -4 130.129 129.129 2.143 18.563 o
-5 -8 -3 451.562 432.577 6.588 2.389 o
-5 -8 -2 103.047 102.020 1.764 26.256 o
-5 -8 -1 257.441 252.518 4.226 5.939 o
-5 -7 -18 7.244 8.053 2.791 35.279 o
-5 -7 -17 59.978 61.017 2.930 23.075 o
-5 -7 -16 48.470 54.658 2.243 35.333 o
-5 -7 -15 84.644 86.033 2.741 21.174 o
-5 -7 -14 13.326 15.289 1.276 122.711 o
-5 -7 -13 84.897 84.807 2.053 28.014 o
-5 -7 -12 237.560 232.006 4.704 5.875 o
-5 -7 -11 68.906 71.422 1.844 35.617 o
-5 -7 -10 35.055 34.435 1.156 86.370 o
-5 -7 -9 82.719 85.236 1.874 30.472 o
-5 -7 -8 10.293 10.276 0.688 290.517 o
-5 -7 -7 78.932 80.870 1.754 33.315 o
-5 -7 -6 19.490 20.412 0.887 156.725 o
-5 -7 -5 11.988 14.392 0.508 315.864 o
-5 -7 -4 41.784 43.455 0.917 85.779 o
-5 -7 -3 83.319 83.980 1.495 35.237 o
-5 -7 -2 764.786 744.477 11.193 0.890 o
-5 -7 -1 499.006 482.780 7.316 1.975 o
-5 -6 -18 6.551 7.973 2.083 61.431 o
-5 -6 -17 49.633 50.193 2.382 32.943 o
-5 -6 -16 115.706 115.644 3.150 15.003 o
-5 -6 -15 8.529 9.658 1.256 142.379 o
-5 -6 -14 41.389 42.548 1.415 64.288 o
-5 -6 -13 13.567 13.854 0.937 182.354 o
-5 -6 -12 31.991 30.110 1.226 88.070 o
-5 -6 -11 162.133 153.578 2.950 12.289 o
-5 -6 -10 158.609 155.960 3.080 11.998 o
-5 -6 -9 469.673 455.920 8.053 1.945 o
-5 -6 -8 17.899 19.286 0.867 167.541 o
-5 -6 -7 67.982 65.472 1.465 43.581 o
-5 -6 -6 37.398 38.013 1.056 87.246 o
-5 -6 -5 239.103 234.378 3.638 7.119 o
-5 -6 -4 104.444 106.186 1.774 25.599 o
-5 -6 -3 38.034 38.541 0.817 99.516 o
-5 -6 -2 963.622 962.071 14.372 0.560 o
-5 -6 -1 12.589 13.605 0.478 323.655 o
-5 -5 -19 35.999 32.203 3.159 24.049 o
-5 -5 -18 44.563 42.478 3.110 23.416 o
-5 -5 -17 55.855 55.595 2.243 33.658 o
-5 -5 -16 37.548 39.030 1.654 58.147 o
-5 -5 -15 4.447 5.113 0.997 235.771 o
-5 -5 -14 100.656 103.993 2.651 19.475 o
-5 -5 -13 70.155 70.236 1.804 36.096 o
-5 -5 -12 74.228 72.658 1.654 37.057 o
-5 -5 -11 154.676 149.551 2.870 13.023 o
-5 -5 -10 56.472 54.827 1.365 53.300 o
-5 -5 -9 371.059 354.189 6.309 3.035 o
-5 -5 -8 123.811 120.558 2.402 18.167 o
-5 -5 -7 208.707 201.388 3.757 8.014 o
-5 -5 -6 148.973 146.501 2.761 13.807 o
-5 -5 -5 35.565 36.648 0.967 95.840 o
-5 -5 -4 50.138 50.502 0.947 72.068 o
-5 -5 -3 138.016 140.342 2.362 16.352 o
-5 -5 -2 752.134 747.736 11.223 0.898 o
-5 -5 -1 33.918 34.914 0.738 115.135 o
-5 -4 -19 6.829 7.405 2.661 38.754 o
-5 -4 -18 3.414 3.429 2.033 66.959 o
-5 -4 -17 118.350 118.754 3.070 15.144 o
-5 -4 -16 2.572 2.651 1.156 196.934 o
-5 -4 -15 25.583 25.286 1.266 96.129 o
-5 -4 -14 275.288 262.823 5.322 4.647 o
-5 -4 -13 90.714 90.129 1.963 27.511 o
-5 -4 -12 5.585 7.425 0.718 351.124 o
-5 -4 -11 273.568 267.368 4.854 5.028 o
-5 -4 -10 19.096 20.163 0.837 166.339 o
-5 -4 -9 26.523 27.299 0.907 125.388 o
-5 -4 -8 97.544 92.880 1.934 26.422 o
-5 -4 -7 209.240 205.515 3.797 7.886 o
-5 -4 -6 115.123 112.206 2.183 20.770 o
-5 -4 -5 596.014 595.414 10.375 1.219 o
-5 -4 -4 921.101 920.371 13.764 0.609 o
-5 -4 -3 178.836 180.578 2.841 11.213 o
-5 -4 -2 247.907 246.966 3.807 6.609 o
-5 -4 -1 517.666 531.597 7.993 1.737 o
-5 -3 -19 27.483 29.970 2.611 34.319 o
-5 -3 -18 45.190 47.502 2.532 31.340 o
-5 -3 -17 33.798 33.708 1.993 48.813 o
-5 -3 -16 16.698 18.309 1.326 108.276 o
-5 -3 -15 25.356 27.080 1.246 96.854 o
-5 -3 -14 6.051 7.266 0.817 291.970 o
-5 -3 -13 233.976 228.697 4.266 6.477 o
-5 -3 -12 193.808 183.279 3.458 9.222 o
-5 -3 -11 2.635 3.439 0.688 469.595 o
-5 -3 -10 23.144 23.292 0.867 143.634 o
-5 -3 -9 37.733 37.904 1.056 86.907 o
-5 -3 -8 152.030 150.628 2.841 13.238 o
-5 -3 -7 18.497 20.472 0.738 184.957 o
-5 -3 -6 231.855 226.126 4.096 6.754 o
-5 -3 -5 1033.440 1018.570 15.199 0.498 o
-5 -3 -4 402.655 410.371 6.209 2.764 o
-5 -3 -3 69.749 69.967 1.196 47.038 o
-5 -3 -2 685.617 698.859 10.465 1.040 o
-5 -3 -1 375.693 384.597 5.791 3.129 o
-5 -2 -19 6.120 4.894 2.292 52.012 o
-5 -2 -18 59.452 61.375 2.731 25.412 o
-5 -2 -17 11.757 13.934 1.515 98.211 o
-5 -2 -16 126.672 127.335 2.970 14.847 o
-5 -2 -15 17.710 20.362 1.086 133.272 o
-5 -2 -14 23.124 23.173 0.738 160.547 o
-5 -2 -13 87.402 86.322 1.535 33.375 o
-5 -2 -12 148.116 140.521 2.302 15.823 o
-5 -2 -11 121.014 117.020 1.963 21.200 o
-5 -2 -10 144.481 146.133 2.392 15.524 o
-5 -2 -9 286.688 278.641 4.316 5.246 o
-5 -2 -8 252.627 245.402 3.937 6.390 o
-5 -2 -7 24.712 24.279 0.578 172.351 o
-5 -2 -6 145.730 145.993 2.312 15.757 o
-5 -2 -5 122.455 122.511 1.973 20.649 o
-5 -2 -4 25.760 26.781 0.588 162.041 o
-5 -2 -3 225.370 228.727 3.618 7.512 o
-5 -2 -2 185.115 193.664 2.990 10.342 o
-5 -2 -1 578.597 605.610 9.060 1.388 o
-5 -1 -20 31.778 32.621 5.173 10.077 o
-5 -1 -19 131.802 127.236 4.146 10.221 o
-5 -1 -18 8.765 7.884 1.336 130.509 o
-5 -1 -17 6.904 7.993 1.007 209.668 o
-5 -1 -16 65.215 68.820 1.674 39.979 o
-5 -1 -15 17.639 19.495 0.887 164.761 o
-5 -1 -14 60.012 61.007 1.286 51.921 o
-5 -1 -13 0.637 0.817 0.369 1701.420 o
-5 -1 -12 1.895 2.083 0.419 1069.440 o
-5 -1 -11 68.064 68.342 1.296 46.249 o
-5 -1 -10 137.613 138.996 2.272 16.836 o
-5 -1 -9 28.968 28.047 0.678 140.346 o
-5 -1 -8 188.333 183.707 2.890 10.634 o
-5 -1 -7 305.967 305.392 4.904 4.432 o
-5 -1 -6 1.017 1.096 0.189 3359.560 o
-5 -1 -5 299.110 301.026 4.605 4.735 o
-5 -1 -4 89.859 91.106 1.505 32.529 o
-5 -1 -3 393.469 402.029 6.060 2.882 o
-5 -1 -2 971.591 1010.290 15.090 0.525 o
-5 -1 -1 386.088 403.046 6.080 2.911 o
-4 -18 -4 46.604 47.272 3.189 22.123 o
-4 -18 -3 81.395 72.409 3.239 18.051 o
-4 -18 -2 6.796 6.817 2.721 37.199 o
-4 -18 -1 30.714 29.193 2.601 34.038 o
-4 -17 -8 148.025 124.295 5.153 7.430 o
-4 -17 -7 1.965 0.887 1.963 73.217 o
-4 -17 -6 21.463 24.279 2.083 51.930 o
-4 -17 -5 83.743 82.684 2.771 21.172 o
-4 -17 -4 67.707 65.920 2.452 27.502 o
-4 -17 -3 17.898 18.379 1.993 58.486 o
-4 -17 -2 16.216 17.701 1.854 66.820 o
-4 -17 -1 42.099 44.412 2.412 34.392 o
-4 -16 -10 5.529 11.203 2.890 33.008 o
-4 -16 -9 5.368 4.884 2.392 48.171 o
-4 -16 -8 3.848 5.422 1.555 109.450 o
-4 -16 -7 17.954 20.183 1.714 73.355 o
-4 -16 -6 132.414 129.787 3.648 11.782 o
-4 -16 -5 16.205 16.684 1.525 90.603 o
-4 -16 -4 29.933 35.601 1.714 60.804 o
-4 -16 -3 37.346 41.472 1.734 54.646 o
-4 -16 -2 36.444 37.545 1.714 56.804 o
-4 -16 -1 70.363 74.571 2.462 26.363 o
-4 -15 -11 45.708 42.747 2.960 25.145 o
-4 -15 -10 10.134 11.621 2.243 51.731 o
-4 -15 -9 6.093 4.724 1.854 77.535 o
-4 -15 -8 131.237 120.967 2.920 14.989 o
-4 -15 -7 15.865 16.904 1.515 91.728 o
-4 -15 -6 5.472 7.664 1.216 161.399 o
-4 -15 -5 6.356 5.920 1.106 188.222 o
-4 -15 -4 57.071 59.312 1.904 39.375 o
-4 -15 -3 189.046 189.050 4.086 8.050 o
-4 -15 -2 138.041 142.056 3.209 12.852 o
-4 -15 -1 60.199 65.731 1.973 36.325 o
-4 -14 -13 38.871 40.256 3.219 22.728 o
-4 -14 -12 34.224 34.944 2.462 35.847 o
-4 -14 -11 128.591 127.056 3.837 11.319 o
-4 -14 -10 15.401 18.698 1.774 71.844 o
-4 -14 -9 74.896 68.003 2.731 23.234 o
-4 -14 -8 1.030 0.449 0.837 388.628 o
-4 -14 -7 178.215 182.481 3.538 9.547 o
-4 -14 -6 204.626 203.053 4.286 7.230 o
-4 -14 -5 48.904 51.797 1.505 53.977 o
-4 -14 -4 77.115 80.890 1.904 31.715 o
-4 -14 -3 38.801 41.133 1.296 71.987 o
-4 -14 -2 69.876 74.193 1.684 37.596 o
-4 -14 -1 54.957 56.731 1.515 49.617 o
-4 -13 -14 34.185 35.811 3.030 25.777 o
-4 -13 -13 22.546 24.379 2.312 43.640 o
-4 -13 -12 11.501 16.525 1.993 61.943 o
-4 -13 -11 11.504 12.777 1.575 93.289 o
-4 -13 -10 64.499 65.781 2.203 31.556 o
-4 -13 -9 127.912 125.143 3.309 13.372 o
-4 -13 -8 142.304 139.874 3.050 13.285 o
-4 -13 -7 59.998 63.040 1.615 43.930 o
-4 -13 -6 35.831 40.475 1.346 72.359 o
-4 -13 -5 47.741 52.624 1.455 55.919 o
-4 -13 -4 143.058 138.000 2.522 15.386 o
-4 -13 -3 31.203 32.133 1.017 102.480 o
-4 -13 -2 58.111 58.794 1.326 52.472 o
-4 -13 -1 201.821 191.810 3.120 9.509 o
-4 -12 -15 67.331 61.066 3.100 20.703 o
-4 -12 -14 14.116 15.020 2.023 59.526 o
-4 -12 -13 132.837 133.295 3.628 11.766 o
-4 -12 -12 191.524 191.890 4.734 6.874 o
-4 -12 -11 54.382 55.515 2.043 37.782 o
-4 -12 -10 0.421 1.475 1.116 224.409 o
-4 -12 -9 40.294 39.399 1.495 62.795 o
-4 -12 -8 10.724 13.037 1.096 161.308 o
-4 -12 -7 38.133 38.611 1.206 78.115 o
-4 -12 -6 198.161 195.079 3.977 7.965 o
-4 -12 -5 116.603 113.731 2.103 21.034 o
-4 -12 -4 8.541 10.335 0.688 309.497 o
-4 -12 -3 215.361 209.392 3.409 8.320 o
-4 -12 -2 108.456 106.236 1.894 24.043 o
-4 -12 -1 14.428 16.216 0.767 210.817 o
-4 -11 -16 39.017 41.362 2.940 26.218 o
-4 -11 -15 3.922 7.226 2.362 49.422 o
-4 -11 -14 2.496 5.532 1.585 107.373 o
-4 -11 -13 73.488 79.385 2.631 23.770 o
-4 -11 -12 48.767 51.568 1.983 41.188 o
-4 -11 -11 0.389 0.379 1.076 244.596 o
-4 -11 -10 54.695 55.983 1.824 42.334 o
-4 -11 -9 190.481 192.867 4.684 6.962 o
-4 -11 -8 131.580 127.614 3.199 13.574 o
-4 -11 -7 2.533 3.110 0.558 649.973 o
-4 -11 -6 40.333 41.801 1.017 83.661 o
-4 -11 -5 153.152 147.628 2.462 14.609 o
-4 -11 -4 117.040 116.113 2.013 21.419 o
-4 -11 -3 53.931 55.246 1.186 59.711 o
-4 -11 -2 140.654 144.109 2.422 15.754 o
-4 -11 -1 56.158 57.399 1.206 57.092 o
-4 -10 -17 23.169 27.658 3.997 16.626 o
-4 -10 -16 45.788 45.279 2.591 30.408 o
-4 -10 -15 41.118 42.957 2.412 34.730 o
-4 -10 -14 110.562 112.345 3.339 14.458 o
-4 -10 -13 6.757 8.163 1.465 114.965 o
-4 -10 -12 44.073 45.498 1.704 51.603 o
-4 -10 -11 142.773 139.555 3.429 11.921 o
-4 -10 -10 61.698 61.475 1.874 38.347 o
-4 -10 -9 28.127 29.063 1.256 91.251 o
-4 -10 -8 43.882 41.272 1.306 67.451 o
-4 -10 -7 147.282 142.883 2.352 15.598 o
-4 -10 -6 53.558 54.747 1.116 62.201 o
-4 -10 -5 19.261 21.159 0.728 181.623 o
-4 -10 -4 69.725 72.159 1.355 43.689 o
-4 -10 -3 143.450 144.658 2.482 15.290 o
-4 -10 -2 30.133 32.322 0.897 113.428 o
-4 -10 -1 170.959 170.691 2.781 11.953 o
-4 -9 -17 34.652 33.638 2.910 27.601 o
-4 -9 -16 30.506 33.508 2.332 39.904 o
-4 -9 -15 6.161 6.957 1.555 105.299 o
-4 -9 -14 23.507 24.997 1.654 71.278 o
-4 -9 -13 45.996 47.751 1.654 51.775 o
-4 -9 -12 48.863 48.498 1.645 50.612 o
-4 -9 -11 56.611 56.831 1.804 42.019 o
-4 -9 -10 2.297 1.515 0.548 722.818 o
-4 -9 -9 255.813 249.697 4.983 5.228 o
-4 -9 -8 123.705 119.123 2.352 18.519 o
-4 -9 -7 12.498 13.764 0.827 214.119 o
-4 -9 -6 9.548 11.043 0.508 377.022 o
-4 -9 -5 27.060 27.349 0.728 142.083 o
-4 -9 -4 17.008 17.452 0.668 214.349 o
-4 -9 -3 49.560 51.518 1.056 68.369 o
-4 -9 -2 72.838 70.973 1.445 41.197 o
-4 -9 -1 341.912 343.215 5.292 3.722 o
-4 -8 -18 7.235 14.252 2.801 34.586 o
-4 -8 -17 29.150 37.824 2.950 27.382 o
-4 -8 -16 19.987 24.110 1.973 57.157 o
-4 -8 -15 157.324 152.940 3.967 9.599 o
-4 -8 -14 16.732 18.678 1.276 113.452 o
-4 -8 -13 71.802 69.528 2.023 32.383 o
-4 -8 -12 14.376 14.591 0.957 173.430 o
-4 -8 -11 106.230 107.810 2.761 18.099 o
-4 -8 -10 25.430 26.801 0.967 122.389 o
-4 -8 -9 15.072 16.704 0.897 178.318 o
-4 -8 -8 138.237 133.056 2.621 15.468 o
-4 -8 -7 46.411 47.392 1.186 67.877 o
-4 -8 -6 45.706 46.146 0.947 78.529 o
-4 -8 -5 81.054 80.890 1.455 36.843 o
-4 -8 -4 112.521 114.588 2.043 21.866 o
-4 -8 -3 10.835 11.950 0.538 335.972 o
-4 -8 -2 52.257 53.472 1.086 64.516 o
-4 -8 -1 84.887 85.704 1.565 33.720 o
-4 -7 -18 16.324 19.495 2.332 45.342 o
-4 -7 -17 15.483 18.887 1.884 65.209 o
-4 -7 -16 19.270 23.242 1.585 79.786 o
-4 -7 -15 52.355 53.153 1.884 42.168 o
-4 -7 -14 14.139 15.319 1.395 106.776 o
-4 -7 -13 191.836 183.996 3.837 8.514 o
-4 -7 -12 195.968 190.545 3.917 8.178 o
-4 -7 -11 61.727 61.475 1.525 45.527 o
-4 -7 -10 72.443 73.066 1.635 37.832 o
-4 -7 -9 43.802 46.624 1.266 67.097 o
-4 -7 -8 45.763 46.076 1.206 68.140 o
-4 -7 -7 24.903 24.050 0.917 132.052 o
-4 -7 -6 222.271 225.199 4.126 6.905 o
-4 -7 -5 113.228 115.246 1.904 22.682 o
-4 -7 -4 335.088 322.803 4.963 4.039 o
-4 -7 -3 158.651 156.359 2.492 13.880 o
-4 -7 -2 1.988 2.023 0.279 1655.440 o
-4 -7 -1 382.132 377.631 5.751 3.127 o
-4 -6 -19 38.611 32.581 3.070 24.951 o
-4 -6 -18 3.799 4.674 2.093 62.864 o
-4 -6 -17 48.049 49.146 2.352 33.902 o
-4 -6 -16 41.643 40.595 1.844 49.290 o
-4 -6 -15 40.242 43.894 2.003 44.524 o
-4 -6 -14 121.795 120.558 2.781 16.308 o
-4 -6 -13 47.605 46.296 1.405 59.464 o
-4 -6 -12 140.075 135.887 2.691 14.953 o
-4 -6 -11 316.070 296.102 5.312 4.116 o
-4 -6 -10 51.486 52.485 1.306 58.491 o
-4 -6 -9 148.265 146.641 2.831 13.589 o
-4 -6 -8 74.743 75.857 1.664 36.313 o
-4 -6 -7 214.044 206.980 3.797 7.755 o
-4 -6 -6 167.587 164.043 3.070 11.451 o
-4 -6 -5 12.471 13.734 0.449 334.818 o
-4 -6 -4 102.550 101.292 1.674 27.170 o
-4 -6 -3 144.829 148.236 2.392 15.424 o
-4 -6 -2 397.445 404.880 6.140 2.827 o
-4 -6 -1 131.747 132.867 2.153 18.182 o
-4 -5 -19 44.824 44.372 2.711 28.695 o
-4 -5 -18 29.671 34.724 2.551 34.788 o
-4 -5 -17 1.135 1.824 2.063 66.615 o
-4 -5 -16 13.300 13.844 1.236 129.772 o
-4 -5 -15 325.925 315.239 6.299 3.414 o
-4 -5 -14 33.866 34.824 1.256 81.573 o
-4 -5 -13 126.871 125.073 2.492 17.235 o
-4 -5 -12 114.333 115.186 2.551 18.385 o
-4 -5 -11 88.780 88.933 1.884 28.812 o
-4 -5 -10 74.660 76.724 1.664 36.217 o
-4 -5 -9 244.721 241.405 4.405 6.032 o
-4 -5 -8 100.395 94.046 1.934 25.866 o
-4 -5 -7 122.975 119.083 2.312 18.814 o
-4 -5 -6 27.290 25.844 0.797 136.393 o
-4 -5 -5 289.603 290.671 5.203 4.458 o
-4 -5 -4 378.489 381.089 5.801 3.119 o
-4 -5 -3 136.785 141.608 2.252 16.885 o
-4 -5 -2 155.940 161.432 2.641 13.395 o
-4 -5 -1 342.875 346.106 5.252 3.723 o
-4 -4 -19 4.656 3.369 2.103 62.204 o
-4 -4 -18 2.583 4.226 2.362 50.235 o
-4 -4 -17 31.308 32.282 1.704 61.407 o
-4 -4 -16 43.120 45.299 1.674 53.046 o
-4 -4 -15 52.263 55.425 1.744 45.160 o
-4 -4 -14 63.425 61.465 1.535 44.653 o
-4 -4 -13 96.987 93.588 1.963 26.176 o
-4 -4 -12 52.172 51.957 1.316 57.930 o
-4 -4 -11 344.974 329.242 5.890 3.451 o
-4 -4 -10 16.700 17.741 0.748 198.584 o
-4 -4 -9 78.130 74.003 1.595 36.679 o
-4 -4 -8 74.322 76.106 1.615 37.162 o
-4 -4 -7 108.309 107.920 2.113 22.312 o
-4 -4 -6 118.579 123.369 2.352 18.799 o
-4 -4 -5 4.587 4.485 0.478 638.663 o
-4 -4 -4 810.613 805.045 12.239 0.772 o
-4 -4 -3 700.092 704.361 10.565 1.014 o
-4 -4 -2 873.483 873.587 13.056 0.674 o
-4 -4 -1 366.846 384.328 5.821 3.171 o
-4 -3 -20 7.617 7.136 4.904 11.791 o
-4 -3 -19 2.009 2.252 2.272 54.688 o
-4 -3 -18 21.740 24.289 1.844 62.371 o
-4 -3 -17 77.863 77.511 2.213 27.973 o
-4 -3 -16 69.874 69.379 1.944 34.040 o
-4 -3 -15 7.976 7.674 0.887 244.377 o
-4 -3 -14 105.182 104.930 2.213 22.142 o
-4 -3 -13 68.900 65.123 1.475 43.113 o
-4 -3 -12 54.807 54.139 1.375 54.081 o
-4 -3 -11 206.771 205.405 4.166 7.350 o
-4 -3 -10 189.015 186.349 3.468 9.301 o
-4 -3 -9 279.252 271.534 4.904 4.897 o
-4 -3 -8 993.614 946.972 16.395 0.492 o
-4 -3 -7 63.091 62.422 1.365 48.273 o
-4 -3 -6 1047.530 1031.090 18.399 0.414 o
-4 -3 -5 164.820 162.957 2.980 11.854 o
-4 -3 -4 35.387 34.405 0.688 115.912 o
-4 -3 -3 292.049 296.063 4.485 4.934 o
-4 -3 -2 287.208 297.887 4.515 4.958 o
-4 -3 -1 288.837 295.983 4.495 4.966 o
-4 -2 -20 67.494 58.515 3.718 15.944 o
-4 -2 -19 15.966 17.003 2.532 39.666 o
-4 -2 -18 50.126 55.844 2.133 36.991 o
-4 -2 -17 14.377 15.967 1.027 157.838 o
-4 -2 -16 43.657 44.920 1.276 67.457 o
-4 -2 -15 27.780 30.458 0.947 115.653 o
-4 -2 -14 5.199 6.279 0.558 492.941 o
-4 -2 -13 144.928 141.149 2.332 15.918 o
-4 -2 -12 145.327 143.392 2.422 15.442 o
-4 -2 -11 41.447 40.744 0.887 89.348 o
-4 -2 -10 514.447 507.149 7.664 1.833 o
-4 -2 -9 200.445 199.873 3.120 9.421 o
-4 -2 -8 30.156 30.379 0.648 136.296 o
-4 -2 -7 3.500 3.169 0.239 1300.810 o
-4 -2 -6 325.953 321.518 4.904 4.162 o
-4 -2 -5 276.857 278.561 4.236 5.448 o
-4 -2 -4 94.659 96.578 1.595 29.895 o
-4 -2 -3 131.547 138.558 2.183 17.793 o
-4 -2 -2 292.498 304.794 4.605 4.788 o
-4 -2 -1 2238.450 2255.830 33.668 0.108 o
-4 -1 -20 11.080 13.525 3.249 25.793 o
-4 -1 -19 26.671 30.588 1.874 56.901 o
-4 -1 -18 121.767 128.392 2.930 15.305 o
-4 -1 -17 65.461 69.588 1.744 38.513 o
-4 -1 -16 15.782 18.110 0.887 174.483 o
-4 -1 -15 48.589 48.309 1.206 65.137 o
-4 -1 -14 49.264 50.950 1.146 65.742 o
-4 -1 -13 31.229 31.515 0.827 117.611 o
-4 -1 -12 25.019 24.967 0.718 153.309 o
-4 -1 -11 17.424 17.980 0.628 218.530 o
-4 -1 -10 5.153 5.512 0.429 651.747 o
-4 -1 -9 14.355 14.442 0.488 293.921 o
-4 -1 -8 12.426 13.485 0.468 330.178 o
-4 -1 -7 89.144 92.143 1.545 32.135 o
-4 -1 -6 1.890 1.924 0.269 1759.160 o
-4 -1 -5 339.655 345.448 5.233 3.761 o
-4 -1 -4 1250.720 1260.130 20.133 0.317 o
-4 -1 -3 868.422 902.341 13.525 0.650 o
-4 -1 -2 773.540 828.397 12.359 0.784 o
-4 -1 -1 1586.980 1623.140 24.239 0.208 o
-3 -18 -5 5.473 7.126 2.372 48.607 o
-3 -18 -4 5.053 6.628 2.382 48.404 o
-3 -18 -3 26.571 24.957 2.522 36.980 o
-3 -18 -2 18.385 21.010 2.322 44.902 o
-3 -18 -1 11.395 12.917 2.103 57.265 o
-3 -17 -8 14.648 18.558 2.960 30.017 o
-3 -17 -7 1.645 4.176 2.073 65.171 o
-3 -17 -6 25.484 26.890 2.053 51.071 o
-3 -17 -5 4.532 5.203 1.555 108.660 o
-3 -17 -4 12.077 12.738 1.864 70.219 o
-3 -17 -3 11.263 12.419 1.595 91.860 o
-3 -17 -2 23.869 23.701 2.093 50.767 o
-3 -17 -1 49.542 53.352 2.472 31.124 o
-3 -16 -10 152.234 127.305 4.545 8.636 o
-3 -16 -9 26.979 27.309 2.591 35.075 o
-3 -16 -8 112.304 111.837 3.289 14.620 o
-3 -16 -7 60.264 64.106 2.292 31.140 o
-3 -16 -6 9.649 10.904 1.555 98.466 o
-3 -16 -5 20.170 21.877 1.465 88.524 o
-3 -16 -4 63.040 65.850 2.243 31.223 o
-3 -16 -3 11.551 12.239 1.465 104.888 o
-3 -16 -2 127.649 126.329 3.030 14.550 o
-3 -16 -1 2.895 4.136 1.336 148.111 o
-3 -15 -12 91.646 84.498 3.787 13.821 o
-3 -15 -11 121.796 112.176 3.668 12.489 o
-3 -15 -10 2.813 5.860 1.944 72.643 o
-3 -15 -9 43.664 46.096 2.372 34.703 o
-3 -15 -8 14.722 20.322 1.535 89.388 o
-3 -15 -7 69.080 69.817 2.013 33.090 o
-3 -15 -6 117.863 115.076 2.522 18.257 o
-3 -15 -5 20.237 22.066 1.186 114.305 o
-3 -15 -4 5.480 6.409 0.987 228.887 o
-3 -15 -3 41.437 48.827 1.734 51.091 o
-3 -15 -2 59.654 60.777 1.824 40.025 o
-3 -15 -1 136.500 143.093 3.219 12.865 o
-3 -14 -13 50.740 49.266 2.761 26.857 o
-3 -14 -12 28.528 32.731 2.522 35.845 o
-3 -14 -11 3.312 4.385 1.824 82.147 o
-3 -14 -10 16.668 20.352 1.914 62.564 o
-3 -14 -9 20.450 22.017 1.774 67.474 o
-3 -14 -8 14.348 16.226 1.116 142.527 o
-3 -14 -7 46.349 46.754 1.465 58.013 o
-3 -14 -6 34.546 35.262 1.276 79.532 o
-3 -14 -5 32.717 34.575 1.286 81.125 o
-3 -14 -4 81.760 84.867 1.934 29.978 o
-3 -14 -3 163.008 159.259 3.110 11.639 o
-3 -14 -2 36.852 41.502 1.216 77.449 o
-3 -14 -1 7.820 7.774 0.837 264.496 o
-3 -13 -14 50.424 49.983 2.880 25.262 o
-3 -13 -13 108.381 107.791 3.518 13.830 o
-3 -13 -12 7.855 13.375 1.844 74.077 o
-3 -13 -11 95.096 92.940 2.751 19.771 o
-3 -13 -10 5.529 4.854 1.286 150.517 o
-3 -13 -9 11.102 17.402 1.505 97.901 o
-3 -13 -8 27.439 30.010 1.066 106.386 o
-3 -13 -7 43.842 45.937 1.355 63.819 o
-3 -13 -6 47.724 50.571 1.405 58.118 o
-3 -13 -5 128.732 135.428 2.701 15.686 o
-3 -13 -4 177.889 179.312 3.219 10.351 o
-3 -13 -3 14.244 16.465 0.837 195.136 o
-3 -13 -2 15.767 14.342 0.767 208.523 o
-3 -13 -1 2.318 2.213 0.528 740.374 o
-3 -12 -15 18.983 20.322 2.402 42.349 o
-3 -12 -14 16.373 17.133 2.053 56.644 o
-3 -12 -13 0.029 0.817 1.505 126.333 o
-3 -12 -12 67.952 64.744 2.771 23.765 o
-3 -12 -11 47.398 51.409 1.874 44.330 o
-3 -12 -10 16.922 18.807 1.266 114.153 o
-3 -12 -9 224.843 229.734 5.272 5.429 o
-3 -12 -8 41.796 41.751 1.106 77.819 o
-3 -12 -7 62.304 64.435 1.555 44.094 o
-3 -12 -6 19.646 23.023 0.927 146.386 o
-3 -12 -5 35.938 37.046 1.047 90.239 o
-3 -12 -4 175.904 169.445 2.781 11.749 o
-3 -12 -3 78.882 78.488 1.505 37.132 o
-3 -12 -2 103.587 103.465 1.844 25.384 o
-3 -12 -1 95.796 98.920 1.804 27.424 o
-3 -11 -16 3.846 5.143 2.910 33.175 o
-3 -11 -15 4.996 3.030 1.944 72.180 o
-3 -11 -14 46.520 50.950 2.352 34.027 o
-3 -11 -13 23.355 25.884 1.674 69.923 o
-3 -11 -12 34.267 37.007 1.654 60.530 o
-3 -11 -11 24.176 26.641 1.256 97.932 o
-3 -11 -10 99.403 97.036 2.492 21.115 o
-3 -11 -9 51.017 51.618 1.924 41.897 o
-3 -11 -8 84.748 83.850 1.764 31.521 o
-3 -11 -7 11.963 13.096 0.708 254.916 o
-3 -11 -6 82.040 80.173 1.535 35.580 o
-3 -11 -5 127.286 127.525 2.173 18.760 o
-3 -11 -4 103.786 104.482 1.854 25.191 o
-3 -11 -3 159.818 159.558 2.651 13.198 o
-3 -11 -2 186.157 184.814 3.000 10.449 o
-3 -11 -1 127.322 124.734 2.173 18.893 o
-3 -10 -17 50.671 42.967 3.090 23.064 o
-3 -10 -16 24.362 25.684 2.233 45.445 o
-3 -10 -15 5.972 4.435 1.804 81.745 o
-3 -10 -14 44.893 48.329 1.944 43.883 o
-3 -10 -13 1.840 3.767 1.346 149.171 o
-3 -10 -12 90.775 94.375 2.561 21.622 o
-3 -10 -11 26.292 27.688 1.346 87.712 o
-3 -10 -10 598.618 534.208 11.531 1.131 o
-3 -10 -9 273.532 267.817 5.990 4.136 o
-3 -10 -8 39.440 37.136 1.096 83.221 o
-3 -10 -7 267.458 265.744 4.146 5.761 o
-3 -10 -6 10.373 11.492 0.548 341.514 o
-3 -10 -5 17.469 17.601 0.648 215.272 o
-3 -10 -4 87.976 91.585 1.664 31.130 o
-3 -10 -3 129.785 130.206 2.193 18.290 o
-3 -10 -2 122.952 121.754 2.073 20.055 o
-3 -10 -1 34.815 35.761 0.937 99.505 o
-3 -9 -17 19.129 21.648 2.532 38.545 o
-3 -9 -16 62.068 64.714 2.641 25.978 o
-3 -9 -15 2.793 3.349 1.346 147.317 o
-3 -9 -14 9.896 8.362 1.555 99.698 o
-3 -9 -13 129.509 130.993 3.349 12.993 o
-3 -9 -12 73.483 74.053 2.063 31.005 o
-3 -9 -11 86.218 84.588 2.252 25.677 o
-3 -9 -10 54.094 52.894 1.465 52.262 o
-3 -9 -9 2.271 3.488 0.608 577.314 o
-3 -9 -8 122.721 122.432 2.442 17.962 o
-3 -9 -7 89.577 92.332 1.674 30.592 o
-3 -9 -6 370.816 360.149 5.561 3.330 o
-3 -9 -5 119.650 121.016 2.053 20.580 o
-3 -9 -4 57.352 56.113 1.136 58.653 o
-3 -9 -3 248.957 237.647 3.728 6.773 o
-3 -9 -2 172.634 169.893 2.781 11.892 o
-3 -9 -1 60.839 59.831 1.196 53.961 o
-3 -8 -18 4.538 3.708 2.382 48.949 o
-3 -8 -17 46.976 44.133 2.621 29.823 o
-3 -8 -16 20.960 23.452 1.854 62.521 o
-3 -8 -15 56.131 58.814 2.153 34.858 o
-3 -8 -14 8.060 8.890 1.056 187.997 o
-3 -8 -13 67.402 68.003 2.083 32.576 o
-3 -8 -12 25.208 26.143 1.116 109.011 o
-3 -8 -11 133.003 127.315 2.751 15.442 o
-3 -8 -10 26.072 28.296 1.076 109.298 o
-3 -8 -9 29.399 30.508 0.967 110.835 o
-3 -8 -8 78.940 78.309 1.664 34.867 o
-3 -8 -7 218.155 215.990 3.987 7.277 o
-3 -8 -6 1.267 2.103 0.339 1524.480 o
-3 -8 -5 549.311 536.431 8.133 1.637 o
-3 -8 -4 58.283 59.561 1.126 57.261 o
-3 -8 -3 56.061 60.010 1.176 57.172 o
-3 -8 -2 253.667 252.398 3.927 6.320 o
-3 -8 -1 336.582 327.617 5.073 3.944 o
-3 -7 -18 29.688 32.940 2.432 37.674 o
-3 -7 -17 58.100 60.648 2.561 27.843 o
-3 -7 -16 4.516 7.674 1.306 145.568 o
-3 -7 -15 250.100 243.179 5.651 4.717 o
-3 -7 -14 0.624 1.744 1.076 238.661 o
-3 -7 -13 178.093 173.601 3.628 9.486 o
-3 -7 -12 120.751 121.046 2.651 17.047 o
-3 -7 -11 35.337 35.721 1.056 91.272 o
-3 -7 -10 0.411 1.555 0.638 647.468 o
-3 -7 -9 132.035 130.744 2.542 16.361 o
-3 -7 -8 164.579 161.780 3.030 11.746 o
-3 -7 -7 331.757 319.455 5.711 3.668 o
-3 -7 -6 162.402 157.933 2.522 13.512 o
-3 -7 -5 307.459 307.634 4.744 4.512 o
-3 -7 -4 84.473 83.372 1.465 35.388 o
-3 -7 -3 177.658 174.638 2.771 11.575 o
-3 -7 -2 306.355 315.737 4.834 4.422 o
-3 -7 -1 30.700 30.528 0.728 128.032 o
-3 -6 -19 4.387 3.429 2.940 32.558 o
-3 -6 -18 3.489 3.399 2.053 65.684 o
-3 -6 -17 0.100 0.558 1.495 128.119 o
-3 -6 -16 4.135 4.924 1.326 146.041 o
-3 -6 -15 75.484 76.714 2.322 27.106 o
-3 -6 -14 58.164 60.179 1.704 43.135 o
-3 -6 -13 133.161 129.687 2.611 15.991 o
-3 -6 -12 99.031 102.289 2.113 23.899 o
-3 -6 -11 61.287 61.983 1.475 46.706 o
-3 -6 -10 31.331 30.897 0.977 106.292 o
-3 -6 -9 193.820 183.538 3.419 9.299 o
-3 -6 -8 18.120 18.070 0.698 200.158 o
-3 -6 -7 4.349 4.914 0.548 551.946 o
-3 -6 -6 245.653 243.020 4.425 5.983 o
-3 -6 -5 483.039 468.498 7.076 2.096 o
-3 -6 -4 231.128 231.946 3.568 7.413 o
-3 -6 -3 183.551 183.996 3.110 10.312 o
-3 -6 -2 399.170 418.106 6.339 2.720 o
-3 -6 -1 367.061 371.621 5.621 3.292 o
-3 -5 -19 98.087 91.146 3.628 14.184 o
-3 -5 -18 23.296 28.525 2.243 45.025 o
-3 -5 -17 31.678 35.392 2.123 45.162 o
-3 -5 -16 62.091 65.811 2.262 31.102 o
-3 -5 -15 3.182 3.767 1.017 240.517 o
-3 -5 -14 135.831 133.395 2.950 14.211 o
-3 -5 -13 47.983 47.621 1.276 63.334 o
-3 -5 -12 69.083 69.299 1.575 40.480 o
-3 -5 -11 2.975 4.535 0.827 337.259 o
-3 -5 -10 158.043 154.425 2.950 12.467 o
-3 -5 -9 176.659 173.591 3.538 9.737 o
-3 -5 -8 391.527 376.634 6.648 2.749 o
-3 -5 -7 106.167 103.176 2.033 23.505 o
-3 -5 -6 820.200 809.610 14.063 0.678 o
-3 -5 -5 792.247 782.700 13.684 0.719 o
-3 -5 -4 51.744 53.033 1.047 66.339 o
-3 -5 -3 2.160 2.252 0.259 1669.230 o
-3 -5 -2 838.640 845.430 13.515 0.682 o
-3 -5 -1 198.045 202.425 3.140 9.419 o
-3 -4 -20 26.090 24.458 5.402 9.415 o
-3 -4 -19 1.164 2.312 2.003 70.435 o
-3 -4 -18 9.821 13.166 2.153 55.499 o
-3 -4 -17 36.190 40.824 1.794 53.203 o
-3 -4 -16 44.424 46.834 1.764 49.331 o
-3 -4 -15 47.892 49.784 1.405 58.251 o
-3 -4 -14 3.742 3.698 0.728 405.398 o
-3 -4 -13 50.555 48.847 1.266 61.519 o
-3 -4 -12 79.621 80.113 1.764 33.107 o
-3 -4 -11 85.606 85.236 1.804 30.711 o
-3 -4 -10 331.214 323.770 5.880 3.567 o
-3 -4 -9 150.548 145.933 2.771 13.697 o
-3 -4 -8 322.401 316.136 5.641 3.788 o
-3 -4 -7 553.312 545.002 9.498 1.426 o
-3 -4 -6 55.239 52.515 1.156 60.629 o
-3 -4 -5 105.203 104.651 2.013 23.692 o
-3 -4 -4 175.119 177.478 3.209 10.512 o
-3 -4 -3 242.531 247.833 3.787 6.728 o
-3 -4 -2 609.497 639.049 9.598 1.253 o
-3 -4 -1 38.920 40.046 0.797 98.041 o
-3 -3 -20 63.464 55.076 4.027 14.300 o
-3 -3 -19 5.579 8.013 1.993 67.135 o
-3 -3 -18 33.268 37.714 1.993 48.276 o
-3 -3 -17 38.169 44.791 1.864 49.212 o
-3 -3 -16 46.187 47.502 1.585 53.936 o
-3 -3 -15 10.595 9.847 0.628 314.498 o
-3 -3 -14 20.217 20.013 0.698 184.843 o
-3 -3 -13 54.709 55.764 1.096 61.635 o
-3 -3 -12 21.794 21.458 0.628 185.036 o
-3 -3 -11 30.205 30.877 0.718 129.660 o
-3 -3 -10 188.521 179.501 3.349 9.681 o
-3 -3 -9 281.456 273.498 4.904 4.861 o
-3 -3 -8 18.659 19.146 0.668 200.058 o
-3 -3 -7 400.742 392.750 6.927 2.579 o
-3 -3 -6 133.956 135.070 2.532 16.102 o
-3 -3 -5 49.859 47.193 1.106 68.142 o
-3 -3 -4 160.783 166.535 3.020 11.839 o
-3 -3 -3 630.711 637.075 9.568 1.227 o
-3 -3 -2 467.106 480.637 7.226 2.095 o
-3 -3 -1 394.811 403.993 6.080 2.863 o
-3 -2 -20 2.953 3.458 3.329 25.630 o
-3 -2 -19 75.249 70.674 2.023 31.543 o
-3 -2 -18 16.816 17.851 1.226 119.938 o
-3 -2 -17 33.354 35.173 1.256 81.922 o
-3 -2 -16 26.164 27.229 0.997 117.491 o
-3 -2 -15 48.631 50.691 1.156 65.973 o
-3 -2 -14 7.747 8.193 0.588 390.074 o
-3 -2 -13 8.177 8.183 0.538 413.250 o
-3 -2 -12 92.793 92.820 1.595 30.696 o
-3 -2 -11 136.795 134.970 2.233 17.255 o
-3 -2 -10 305.878 301.016 4.635 4.639 o
-3 -2 -9 821.326 825.048 12.369 0.751 o
-3 -2 -8 73.104 75.359 1.296 42.817 o
-3 -2 -7 224.096 220.834 3.449 7.883 o
-3 -2 -6 309.861 308.421 5.462 4.024 o
-3 -2 -5 319.626 333.996 5.890 3.607 o
-3 -2 -4 200.340 204.598 3.658 8.357 o
-3 -2 -3 1005.030 1034.610 15.468 0.498 o
-3 -2 -2 223.454 224.053 3.419 7.903 o
-3 -2 -1 722.090 744.218 11.113 0.934 o
-3 -1 -20 14.690 15.189 2.073 56.840 o
-3 -1 -19 42.563 49.026 1.983 43.485 o
-3 -1 -18 1.313 2.183 1.076 233.028 o
-3 -1 -17 45.869 48.279 1.375 60.973 o
-3 -1 -16 159.504 163.644 2.801 12.633 o
-3 -1 -15 60.112 63.109 1.385 49.013 o
-3 -1 -14 131.535 130.006 2.233 17.937 o
-3 -1 -13 66.947 64.365 1.266 48.211 o
-3 -1 -12 370.445 362.621 5.571 3.320 o
-3 -1 -11 46.494 43.116 0.947 79.297 o
-3 -1 -10 45.266 41.183 0.837 86.489 o
-3 -1 -9 50.486 50.143 0.997 70.215 o
-3 -1 -8 265.064 265.893 4.086 5.855 o
-3 -1 -7 148.408 147.359 2.322 15.470 o
-3 -1 -6 604.397 616.962 9.299 1.309 o
-3 -1 -5 1234.850 1239.180 18.817 0.341 o
-3 -1 -4 390.743 405.567 6.488 2.739 o
-3 -1 -3 534.524 561.188 8.472 1.591 o
-3 -1 -2 23.248 22.634 0.439 200.521 o
-3 -1 -1 562.672 584.381 8.731 1.476 o
-2 -18 -6 27.431 30.199 6.787 6.043 o
-2 -18 -5 5.774 4.605 2.213 55.800 o
-2 -18 -4 167.664 144.608 4.106 9.087 o
-2 -18 -3 15.609 17.731 2.890 31.280 o
-2 -18 -2 30.334 33.219 2.631 33.148 o
-2 -18 -1 25.003 25.026 2.183 46.982 o
-2 -17 -8 84.362 77.442 3.090 18.766 o
-2 -17 -7 9.809 12.937 2.193 53.751 o
-2 -17 -6 62.739 61.465 2.512 27.784 o
-2 -17 -5 37.136 37.874 1.884 50.358 o
-2 -17 -4 6.582 6.070 1.684 91.308 o
-2 -17 -3 47.512 48.588 2.213 36.841 o
-2 -17 -2 34.935 34.914 2.033 46.919 o
-2 -17 -1 44.126 45.688 1.953 44.307 o
-2 -16 -10 7.479 11.342 2.711 36.971 o
-2 -16 -9 18.195 20.272 1.784 68.877 o
-2 -16 -8 31.564 32.053 1.834 55.870 o
-2 -16 -7 3.621 3.598 1.336 146.971 o
-2 -16 -6 30.475 31.505 1.824 56.926 o
-2 -16 -5 167.765 162.060 3.767 9.650 o
-2 -16 -4 14.928 18.448 1.744 74.210 o
-2 -16 -3 20.085 23.960 1.575 79.457 o
-2 -16 -2 52.410 59.601 2.043 37.763 o
-2 -16 -1 83.660 82.844 2.831 20.663 o
-2 -15 -12 18.467 13.385 2.611 37.417 o
-2 -15 -11 0.846 2.133 1.944 75.007 o
-2 -15 -10 3.715 4.206 1.844 80.236 o
-2 -15 -9 14.037 14.372 1.355 112.229 o
-2 -15 -8 23.053 27.708 1.545 77.286 o
-2 -15 -7 45.048 49.953 1.794 47.592 o
-2 -15 -6 4.554 6.608 1.096 197.418 o
-2 -15 -5 45.634 50.362 1.545 54.772 o
-2 -15 -4 162.084 165.877 3.419 10.673 o
-2 -15 -3 13.005 14.272 1.096 152.322 o
-2 -15 -2 12.873 13.844 1.096 153.352 o
-2 -15 -1 94.892 95.910 2.312 23.167 o
-2 -14 -13 46.061 42.767 2.721 28.482 o
-2 -14 -12 23.622 20.681 2.282 44.784 o
-2 -14 -11 3.638 4.316 1.824 81.922 o
-2 -14 -10 38.533 41.850 2.163 41.114 o
-2 -14 -9 0.806 1.365 0.937 311.195 o
-2 -14 -8 33.114 38.741 1.515 66.934 o
-2 -14 -7 196.862 197.581 3.827 8.232 o
-2 -14 -6 91.721 95.023 2.233 24.352 o
-2 -14 -5 35.793 37.754 1.176 82.543 o
-2 -14 -4 127.011 128.870 2.691 16.085 o
-2 -14 -3 28.046 30.090 1.096 102.887 o
-2 -14 -2 47.804 47.681 1.316 62.025 o
-2 -14 -1 40.278 43.036 1.146 76.814 o
-2 -13 -14 9.130 7.206 2.113 58.901 o
-2 -13 -13 22.296 24.927 2.163 48.558 o
-2 -13 -12 112.906 113.173 3.319 14.407 o
-2 -13 -11 120.257 121.475 3.319 13.806 o
-2 -13 -10 76.150 77.322 2.382 26.266 o
-2 -13 -9 7.000 6.488 0.787 300.773 o
-2 -13 -8 93.836 96.698 2.133 24.851 o
-2 -13 -7 13.844 13.156 0.967 176.292 o
-2 -13 -6 2.427 2.043 0.688 493.371 o
-2 -13 -5 3.847 4.246 0.718 406.458 o
-2 -13 -4 114.336 113.133 2.322 19.902 o
-2 -13 -3 119.295 119.591 2.272 19.380 o
-2 -13 -2 51.977 54.209 1.326 57.078 o
-2 -13 -1 45.572 45.767 1.096 72.779 o
-2 -12 -15 6.836 6.468 2.571 41.462 o
-2 -12 -14 0.261 0.000 1.555 118.684 o
-2 -12 -13 69.812 70.903 2.512 26.103 o
-2 -12 -12 13.101 14.053 1.535 94.594 o
-2 -12 -11 11.055 13.096 1.296 126.573 o
-2 -12 -10 24.518 26.472 1.485 80.448 o
-2 -12 -9 11.275 13.286 0.797 231.636 o
-2 -12 -8 6.239 6.738 0.718 346.660 o
-2 -12 -7 160.036 162.737 3.120 11.663 o
-2 -12 -6 382.320 374.381 6.777 2.751 o
-2 -12 -5 11.405 10.395 0.658 290.065 o
-2 -12 -4 124.025 125.153 2.183 19.144 o
-2 -12 -3 92.444 92.143 1.754 29.177 o
-2 -12 -2 40.435 40.415 1.017 84.339 o
-2 -12 -1 216.350 214.525 3.458 8.145 o
-2 -11 -16 3.962 6.389 3.060 30.004 o
-2 -11 -15 17.728 19.585 2.013 57.361 o
-2 -11 -14 18.065 20.422 1.664 76.461 o
-2 -11 -13 43.524 46.674 1.953 44.343 o
-2 -11 -12 15.359 16.924 1.306 113.815 o
-2 -11 -11 29.171 30.648 1.326 84.346 o
-2 -11 -10 275.550 274.684 6.159 3.976 o
-2 -11 -9 24.525 26.681 0.827 139.608 o
-2 -11 -8 228.954 221.292 4.027 6.948 o
-2 -11 -7 200.526 195.378 3.628 8.528 o
-2 -11 -6 13.628 13.395 0.618 267.392 o
-2 -11 -5 85.121 88.365 1.615 32.730 o
-2 -11 -4 31.528 34.365 0.907 108.176 o
-2 -11 -3 9.283 11.063 0.638 318.798 o
-2 -11 -2 7.107 6.698 0.598 410.047 o
-2 -11 -1 216.283 212.033 3.468 8.164 o
-2 -10 -17 33.778 32.322 4.126 15.217 o
-2 -10 -16 31.753 30.837 2.103 46.478 o
-2 -10 -15 21.141 22.953 1.754 67.860 o
-2 -10 -14 12.555 15.837 1.306 119.706 o
-2 -10 -13 49.388 52.894 1.844 44.151 o
-2 -10 -12 137.460 140.003 3.369 12.348 o
-2 -10 -11 46.409 49.365 1.654 51.221 o
-2 -10 -10 11.326 12.777 0.997 180.708 o
-2 -10 -9 43.773 44.113 1.455 60.688 o
-2 -10 -8 15.137 16.485 0.618 241.916 o
-2 -10 -7 86.100 86.382 1.545 33.574 o
-2 -10 -6 22.550 23.561 0.748 160.590 o
-2 -10 -5 66.324 66.688 1.415 44.964 o
-2 -10 -4 18.455 20.512 0.718 188.575 o
-2 -10 -3 43.151 44.801 0.987 80.269 o
-2 -10 -2 12.936 13.664 0.648 263.133 o
-2 -10 -1 20.857 21.757 0.718 174.977 o
-2 -9 -18 55.412 54.369 5.282 9.177 o
-2 -9 -17 58.762 56.601 2.442 29.777 o
-2 -9 -16 13.056 16.226 1.744 76.403 o
-2 -9 -15 55.761 59.342 2.223 33.638 o
-2 -9 -14 35.703 41.312 1.854 51.243 o
-2 -9 -13 4.767 5.512 1.047 214.805 o
-2 -9 -12 214.368 201.059 4.605 6.601 o
-2 -9 -11 32.654 36.847 1.405 73.476 o
-2 -9 -10 57.382 56.472 1.515 48.601 o
-2 -9 -9 430.400 413.192 7.346 2.302 o
-2 -9 -8 119.629 118.196 1.993 21.111 o
-2 -9 -7 96.960 99.080 1.934 26.014 o
-2 -9 -6 12.155 13.007 0.558 304.509 o
-2 -9 -5 103.706 105.199 1.993 24.022 o
-2 -9 -4 141.955 142.206 2.352 16.020 o
-2 -9 -3 108.547 108.767 1.864 24.071 o
-2 -9 -2 13.808 14.990 0.608 261.602 o
-2 -9 -1 36.795 35.940 0.897 98.812 o
-2 -8 -18 22.012 22.226 2.342 43.153 o
-2 -8 -17 8.759 12.947 1.894 70.268 o
-2 -8 -16 58.836 62.242 2.322 31.109 o
-2 -8 -15 23.417 25.953 1.425 85.967 o
-2 -8 -14 94.960 94.266 2.522 21.504 o
-2 -8 -13 41.854 45.588 1.565 57.370 o
-2 -8 -12 27.115 26.781 1.176 100.295 o
-2 -8 -11 159.663 154.495 3.159 11.740 o
-2 -8 -10 249.710 245.631 4.485 5.837 o
-2 -8 -9 73.263 72.737 1.674 37.002 o
-2 -8 -8 74.487 71.163 1.425 40.929 o
-2 -8 -7 63.780 63.638 1.196 51.393 o
-2 -8 -6 43.239 43.365 0.917 84.091 o
-2 -8 -5 31.713 32.222 0.797 118.196 o
-2 -8 -4 750.367 745.873 11.213 0.901 o
-2 -8 -3 105.849 109.844 1.894 24.160 o
-2 -8 -2 224.498 223.973 3.498 7.761 o
-2 -8 -1 106.836 105.179 1.814 24.982 o
-2 -7 -19 2.001 7.056 3.947 18.272 o
-2 -7 -18 38.361 41.083 2.482 34.039 o
-2 -7 -17 31.190 38.890 2.402 37.422 o
-2 -7 -16 10.813 14.272 1.615 89.541 o
-2 -7 -15 54.859 57.130 1.953 39.283 o
-2 -7 -14 141.827 145.006 3.678 11.042 o
-2 -7 -13 50.767 52.923 1.555 51.326 o
-2 -7 -12 23.100 25.505 1.007 124.692 o
-2 -7 -11 27.651 28.904 0.967 115.663 o
-2 -7 -10 17.762 17.711 0.807 181.900 o
-2 -7 -9 139.412 138.588 2.671 14.991 o
-2 -7 -8 3.504 5.302 0.628 484.889 o
-2 -7 -7 204.436 198.638 3.249 9.068 o
-2 -7 -6 68.191 67.226 1.236 47.595 o
-2 -7 -5 340.006 340.475 5.203 3.794 o
-2 -7 -4 225.979 229.126 3.558 7.578 o
-2 -7 -3 11.618 12.807 0.488 338.944 o
-2 -7 -2 57.491 56.103 1.037 61.267 o
-2 -7 -1 96.778 94.983 1.605 29.523 o
-2 -6 -19 6.949 5.382 2.561 41.859 o
-2 -6 -18 40.947 43.694 2.462 33.704 o
-2 -6 -17 113.991 115.186 3.498 13.477 o
-2 -6 -16 81.512 84.897 2.522 23.581 o
-2 -6 -15 15.674 16.355 1.246 121.062 o
-2 -6 -14 32.845 35.801 1.246 82.712 o
-2 -6 -13 62.208 62.751 1.555 44.447 o
-2 -6 -12 37.979 36.907 1.037 88.329 o
-2 -6 -11 206.725 203.342 3.777 8.005 o
-2 -6 -10 111.884 108.987 2.183 21.322 o
-2 -6 -9 76.790 77.302 1.654 35.710 o
-2 -6 -8 309.838 301.704 5.412 4.083 o
-2 -6 -7 131.438 131.093 2.502 16.583 o
-2 -6 -6 68.739 67.046 1.196 48.158 o
-2 -6 -5 701.582 694.544 10.415 1.029 o
-2 -6 -4 469.636 481.026 7.515 2.024 o
-2 -6 -3 18.494 20.103 0.528 224.157 o
-2 -6 -2 508.042 507.099 7.615 1.859 o
-2 -6 -1 220.469 215.422 3.349 8.198 o
-2 -5 -19 23.023 24.319 2.551 37.011 o
-2 -5 -18 45.807 46.575 2.262 36.425 o
-2 -5 -17 18.039 24.379 1.734 70.589 o
-2 -5 -16 83.947 81.379 2.372 24.992 o
-2 -5 -15 69.675 68.462 1.884 35.149 o
-2 -5 -14 21.961 22.864 0.967 135.099 o
-2 -5 -13 5.736 6.030 0.678 386.029 o
-2 -5 -12 169.192 164.083 3.100 11.300 o
-2 -5 -11 77.558 73.724 1.625 36.432 o
-2 -5 -10 57.325 57.897 1.395 51.313 o
-2 -5 -9 0.828 0.628 0.339 1905.210 o
-2 -5 -8 117.285 116.262 2.252 19.875 o
-2 -5 -7 167.597 167.452 3.090 11.323 o
-2 -5 -6 117.442 120.159 2.302 19.358 o
-2 -5 -5 467.094 460.564 7.056 2.166 o
-2 -5 -4 160.211 165.618 2.781 12.608 o
-2 -5 -3 211.999 213.707 3.299 8.535 o
-2 -5 -2 325.255 325.465 4.934 4.132 o
-2 -5 -1 354.562 360.338 5.452 3.488 o
-2 -4 -20 6.272 11.980 3.867 18.741 o
-2 -4 -19 35.333 40.814 2.791 28.959 o
-2 -4 -18 34.640 34.435 1.904 51.392 o
-2 -4 -17 35.073 38.003 1.764 55.473 o
-2 -4 -16 23.558 24.419 1.276 98.608 o
-2 -4 -15 29.301 30.478 1.056 103.777 o
-2 -4 -14 35.206 34.615 0.867 104.338 o
-2 -4 -13 3.871 4.505 0.478 673.753 o
-2 -4 -12 94.345 93.688 1.625 29.964 o
-2 -4 -11 40.219 40.017 0.847 93.524 o
-2 -4 -10 69.668 71.631 1.605 39.392 o
-2 -4 -9 87.956 88.694 1.834 29.541 o
-2 -4 -8 203.556 201.139 3.668 8.301 o
-2 -4 -7 643.373 629.879 11.302 1.053 o
-2 -4 -6 2.249 2.053 0.389 1124.380 o
-2 -4 -5 166.664 166.146 3.040 11.530 o
-2 -4 -4 120.801 121.644 1.944 21.070 o
-2 -4 -3 1647.030 1598.140 23.821 0.206 o
-2 -4 -2 86.617 91.585 1.465 33.727 o
-2 -4 -1 869.964 894.557 13.385 0.656 o
-2 -3 -20 35.764 32.213 3.249 22.966 o
-2 -3 -19 72.738 74.870 3.060 20.033 o
-2 -3 -18 33.153 33.957 1.375 75.900 o
-2 -3 -17 53.002 58.056 1.654 46.608 o
-2 -3 -16 27.454 28.206 0.987 114.929 o
-2 -3 -15 42.419 42.947 1.066 78.426 o
-2 -3 -14 100.761 100.076 1.804 26.462 o
-2 -3 -13 56.273 55.365 1.106 60.424 o
-2 -3 -12 72.510 69.907 1.385 42.535 o
-2 -3 -11 65.126 64.525 1.186 50.703 o
-2 -3 -10 80.178 79.674 1.375 38.404 o
-2 -3 -9 361.434 357.558 5.472 3.441 o
-2 -3 -8 773.608 777.268 11.611 0.844 o
-2 -3 -7 226.479 227.262 4.056 6.898 o
-2 -3 -6 430.655 427.185 7.485 2.240 o
-2 -3 -5 18.085 17.103 0.618 219.178 o
-2 -3 -4 1149.090 1145.740 19.794 0.352 o
-2 -3 -3 27.995 29.432 0.548 153.085 o
-2 -3 -2 1272.130 1304.260 20.253 0.308 o
-2 -3 -1 932.594 990.437 14.791 0.554 o
-2 -2 -20 9.825 11.950 2.173 54.815 o
-2 -2 -19 8.310 11.980 1.545 100.500 o
-2 -2 -18 18.334 18.787 1.336 104.410 o
-2 -2 -17 77.000 77.930 1.764 33.995 o
-2 -2 -16 20.900 24.100 0.967 136.231 o
-2 -2 -15 21.341 21.738 0.897 147.353 o
-2 -2 -14 64.397 63.199 1.276 49.458 o
-2 -2 -13 59.342 55.804 1.126 57.766 o
-2 -2 -12 305.897 292.784 4.565 4.733 o
-2 -2 -11 22.872 22.615 0.628 177.479 o
-2 -2 -10 45.969 43.734 0.887 82.011 o
-2 -2 -9 240.745 234.677 3.648 7.068 o
-2 -2 -8 104.940 103.375 1.684 26.482 o
-2 -2 -7 352.578 347.362 5.272 3.635 o
-2 -2 -6 1359.600 1352.370 20.253 0.289 o
-2 -2 -5 572.612 571.693 9.927 1.319 o
-2 -2 -4 936.288 988.204 17.083 0.485 o
-2 -2 -3 503.555 519.418 9.090 1.600 o
-2 -2 -2 1128.100 1173.090 17.512 0.394 o
-2 -2 -1 78.832 84.927 1.336 38.552 o
-2 -1 -20 20.596 20.332 2.043 54.664 o
-2 -1 -19 33.034 39.568 1.884 51.692 o
-2 -1 -18 101.261 99.907 2.272 22.461 o
-2 -1 -17 4.944 3.508 0.787 343.761 o
-2 -1 -16 6.600 8.113 0.887 252.932 o
-2 -1 -15 86.630 88.605 1.694 31.413 o
-2 -1 -14 22.212 22.884 0.837 150.911 o
-2 -1 -13 294.982 285.797 4.485 4.961 o
-2 -1 -12 4.948 5.591 0.518 552.492 o
-2 -1 -11 30.918 30.558 0.797 121.728 o
-2 -1 -10 113.637 113.382 1.884 22.888 o
-2 -1 -9 80.206 77.830 1.375 38.689 o
-2 -1 -8 1211.170 1199.260 17.880 0.365 o
-2 -1 -7 242.128 237.608 3.728 6.910 o
-2 -1 -6 139.664 137.342 2.173 17.178 o
-2 -1 -5 844.337 854.779 13.066 0.695 o
-2 -1 -4 260.312 261.857 4.046 6.002 o
-2 -1 -3 5766.510 6019.430 90.797 0.016 o
-2 -1 -2 816.251 861.626 12.907 0.717 o
-2 -1 -1 1631.080 1703.490 25.475 0.192 o
-1 -18 -6 15.310 16.864 4.037 16.821 o
-1 -18 -5 8.468 9.349 2.601 39.961 o
-1 -18 -4 38.798 35.193 2.542 33.311 o
-1 -18 -3 6.631 7.973 2.282 51.786 o
-1 -18 -2 29.002 29.771 2.332 40.724 o
-1 -18 -1 2.460 2.671 1.983 70.985 o
-1 -17 -9 7.975 11.103 4.654 13.018 o
-1 -17 -8 1.734 3.379 1.664 99.957 o
-1 -17 -7 13.941 12.518 1.884 67.921 o
-1 -17 -6 11.593 14.492 1.734 78.918 o
-1 -17 -5 39.972 35.233 1.854 50.733 o
-1 -17 -4 24.415 28.066 2.113 49.075 o
-1 -17 -3 12.594 14.312 1.774 75.343 o
-1 -17 -2 10.094 10.634 1.585 95.056 o
-1 -17 -1 18.002 19.116 1.814 67.619 o
-1 -16 -10 22.170 21.219 1.904 60.031 o
-1 -16 -9 53.794 52.056 2.093 37.361 o
-1 -16 -8 75.968 72.987 2.312 27.440 o
-1 -16 -7 23.820 25.495 1.615 73.225 o
-1 -16 -6 84.585 84.478 2.243 26.030 o
-1 -16 -5 31.285 33.169 1.605 65.776 o
-1 -16 -4 21.329 22.026 1.415 91.179 o
-1 -16 -3 44.709 47.980 1.814 47.538 o
-1 -16 -2 71.824 75.189 2.462 26.114 o
-1 -16 -1 69.272 72.060 2.502 26.217 o
-1 -15 -12 10.009 11.352 2.252 51.402 o
-1 -15 -11 3.920 7.654 2.193 56.890 o
-1 -15 -10 100.585 103.006 2.761 18.772 o
-1 -15 -9 35.507 38.512 1.595 61.888 o
-1 -15 -8 17.356 19.435 1.435 95.700 o
-1 -15 -7 13.582 16.485 1.336 113.617 o
-1 -15 -6 74.429 79.166 2.113 29.671 o
-1 -15 -5 167.073 164.820 3.319 10.774 o
-1 -15 -4 16.641 17.462 1.156 129.677 o
-1 -15 -3 21.172 24.359 1.216 107.696 o
-1 -15 -2 30.229 32.392 1.365 79.891 o
-1 -15 -1 12.644 14.591 1.076 156.519 o
-1 -14 -13 76.999 70.475 4.027 13.488 o
-1 -14 -12 14.629 16.425 2.113 54.809 o
-1 -14 -11 18.953 18.747 1.804 67.721 o
-1 -14 -10 25.642 26.043 1.375 87.175 o
-1 -14 -9 32.161 35.990 1.435 72.659 o
-1 -14 -8 33.466 34.445 1.326 78.164 o
-1 -14 -7 9.050 10.316 1.017 190.873 o
-1 -14 -6 4.068 5.462 0.757 362.287 o
-1 -14 -5 4.723 6.668 0.927 256.551 o
-1 -14 -4 65.633 66.638 1.714 39.448 o
-1 -14 -3 137.440 137.073 2.801 14.625 o
-1 -14 -2 4.163 4.306 0.728 392.142 o
-1 -14 -1 24.727 24.997 0.917 131.318 o
-1 -13 -15 10.010 5.701 4.037 17.217 o
-1 -13 -14 21.840 19.485 3.399 22.713 o
-1 -13 -13 2.068 5.621 1.605 105.370 o
-1 -13 -12 26.979 24.528 1.664 68.463 o
-1 -13 -11 7.079 8.960 1.415 120.686 o
-1 -13 -10 112.828 113.541 2.402 19.524 o
-1 -13 -9 14.278 16.216 1.027 157.755 o
-1 -13 -8 33.551 36.289 1.186 85.239 o
-1 -13 -7 0.418 0.100 0.678 607.185 o
-1 -13 -6 79.993 83.472 1.864 31.346 o
-1 -13 -5 35.089 36.468 1.286 77.876 o
-1 -13 -4 161.395 154.275 2.990 12.184 o
-1 -13 -3 19.398 19.694 0.787 174.220 o
-1 -13 -2 156.381 156.000 2.651 13.492 o
-1 -13 -1 41.303 43.096 1.236 71.767 o
-1 -12 -16 29.397 32.242 5.721 8.362 o
-1 -12 -15 1.793 4.355 3.000 31.541 o
-1 -12 -14 6.740 8.502 3.558 22.106 o
-1 -12 -13 34.053 39.668 1.844 52.642 o
-1 -12 -12 11.055 11.611 1.375 116.990 o
-1 -12 -11 27.280 29.223 1.326 87.171 o
-1 -12 -10 19.053 18.428 0.927 155.311 o
-1 -12 -9 20.004 21.698 1.017 135.226 o
-1 -12 -8 14.890 14.950 0.837 195.685 o
-1 -12 -7 34.996 35.402 1.156 85.880 o
-1 -12 -6 47.749 48.917 1.276 63.048 o
-1 -12 -5 3.301 3.468 0.488 717.973 o
-1 -12 -4 48.732 49.535 1.106 68.106 o
-1 -12 -3 311.690 304.315 4.744 4.485 o
-1 -12 -2 92.946 94.814 1.744 28.920 o
-1 -12 -1 31.699 31.933 0.937 107.794 o
-1 -11 -16 8.962 6.997 2.781 35.341 o
-1 -11 -15 34.350 38.721 3.060 25.202 o
-1 -11 -14 44.175 45.389 3.120 23.201 o
-1 -11 -13 95.591 97.246 2.811 19.101 o
-1 -11 -12 107.690 108.847 2.811 17.633 o
-1 -11 -11 65.198 69.159 2.013 34.032 o
-1 -11 -10 37.853 39.379 1.106 83.209 o
-1 -11 -9 28.522 29.352 0.957 114.414 o
-1 -11 -8 0.746 0.937 0.379 1581.470 o
-1 -11 -7 67.562 68.840 1.515 42.172 o
-1 -11 -6 249.502 240.797 4.007 6.408 o
-1 -11 -5 10.441 11.362 0.618 311.413 o
-1 -11 -4 3.890 4.096 0.558 571.448 o
-1 -11 -3 26.937 30.439 0.907 121.001 o
-1 -11 -2 63.145 65.820 1.336 48.139 o
-1 -11 -1 124.033 127.993 2.193 18.948 o
-1 -10 -17 0.696 0.429 2.691 39.597 o
-1 -10 -16 3.257 3.947 2.442 46.953 o
-1 -10 -15 26.820 24.747 2.980 27.914 o
-1 -10 -14 24.653 27.149 1.326 91.398 o
-1 -10 -13 2.460 1.983 0.907 308.474 o
-1 -10 -12 2.740 3.130 0.887 311.120 o
-1 -10 -11 161.377 163.166 3.847 9.630 o
-1 -10 -10 33.846 31.924 1.017 98.576 o
-1 -10 -9 53.370 54.548 1.246 58.520 o
-1 -10 -8 14.411 15.239 0.628 249.885 o
-1 -10 -7 203.566 205.754 3.289 8.913 o
-1 -10 -6 354.978 354.468 5.691 3.396 o
-1 -10 -5 152.804 153.608 2.532 14.189 o
-1 -10 -4 283.031 280.953 4.774 4.904 o
-1 -10 -3 203.441 200.392 3.199 9.165 o
-1 -10 -2 7.986 8.093 0.588 386.642 o
-1 -10 -1 71.436 76.704 1.425 41.026 o
-1 -9 -18 41.376 45.279 5.023 10.366 o
-1 -9 -17 58.021 58.864 4.056 14.265 o
-1 -9 -16 12.646 13.126 2.721 35.730 o
-1 -9 -15 157.403 148.953 3.957 9.680 o
-1 -9 -14 56.825 59.910 1.924 38.953 o
-1 -9 -13 62.749 64.664 1.894 37.250 o
-1 -9 -12 26.991 30.428 1.226 94.035 o
-1 -9 -11 151.432 147.339 3.518 11.133 o
-1 -9 -10 24.451 23.890 0.708 158.325 o
-1 -9 -9 6.432 6.558 0.518 489.911 o
-1 -9 -8 157.999 156.887 2.522 13.804 o
-1 -9 -7 216.695 214.724 3.449 8.150 o
-1 -9 -6 27.718 30.189 0.787 130.602 o
-1 -9 -5 51.851 52.325 1.126 63.972 o
-1 -9 -4 91.409 93.349 1.635 30.519 o
-1 -9 -3 375.139 364.614 5.591 3.275 o
-1 -9 -2 320.031 310.066 4.774 4.352 o
-1 -9 -1 213.873 215.591 3.419 8.261 o
-1 -8 -18 30.213 28.056 4.455 13.394 o
-1 -8 -17 9.679 10.655 2.492 42.895 o
-1 -8 -16 134.723 127.116 3.259 13.188 o
-1 -8 -15 31.615 37.266 1.654 61.995 o
-1 -8 -14 135.946 140.870 3.409 12.254 o
-1 -8 -13 10.845 11.442 0.937 200.452 o
-1 -8 -12 35.474 38.222 1.266 77.747 o
-1 -8 -11 29.578 31.405 1.007 106.505 o
-1 -8 -10 31.924 31.296 0.728 124.181 o
-1 -8 -9 111.633 112.943 1.924 22.912 o
-1 -8 -8 70.116 69.668 1.355 44.021 o
-1 -8 -7 16.662 17.711 0.608 228.741 o
-1 -8 -6 200.335 192.697 3.080 9.622 o
-1 -8 -5 197.520 190.196 3.100 9.722 o
-1 -8 -4 180.615 179.621 2.920 10.962 o
-1 -8 -3 89.631 86.242 1.535 32.836 o
-1 -8 -2 557.705 547.026 8.272 1.587 o
-1 -8 -1 602.139 585.178 8.950 1.378 o
-1 -7 -19 163.321 148.275 7.365 4.182 o
-1 -7 -18 106.649 104.920 5.103 8.405 o
-1 -7 -17 52.676 54.668 2.272 33.876 o
-1 -7 -16 8.615 11.402 1.425 114.702 o
-1 -7 -15 75.959 80.571 2.312 26.855 o
-1 -7 -14 19.003 21.588 1.047 133.953 o
-1 -7 -13 18.964 20.422 0.917 153.910 o
-1 -7 -12 18.623 20.242 0.817 171.268 o
-1 -7 -11 30.416 32.811 1.047 100.962 o
-1 -7 -10 80.102 78.100 1.505 36.832 o
-1 -7 -9 141.761 136.236 2.203 16.915 o
-1 -7 -8 184.166 180.299 2.831 11.015 o
-1 -7 -7 79.317 77.113 1.346 39.528 o
-1 -7 -6 345.285 346.086 5.282 3.690 o
-1 -7 -5 34.638 34.884 0.777 111.057 o
-1 -7 -4 445.142 432.717 6.558 2.422 o
-1 -7 -3 126.938 126.109 2.033 19.617 o
-1 -7 -2 405.832 397.086 6.040 2.838 o
-1 -7 -1 1102.830 1111.470 16.615 0.427 o
-1 -6 -19 8.475 11.123 2.243 52.367 o
-1 -6 -18 28.958 28.415 2.063 49.163 o
-1 -6 -17 3.662 5.123 1.515 115.305 o
-1 -6 -16 66.366 68.482 2.133 31.980 o
-1 -6 -15 20.916 23.292 1.286 102.227 o
-1 -6 -14 103.642 104.432 2.591 19.591 o
-1 -6 -13 6.465 8.671 0.777 299.676 o
-1 -6 -12 56.874 57.000 1.355 52.795 o
-1 -6 -11 69.195 67.455 1.236 47.096 o
-1 -6 -10 180.658 177.099 2.791 11.334 o
-1 -6 -9 23.059 24.159 0.628 173.343 o
-1 -6 -8 58.068 57.947 1.086 58.938 o
-1 -6 -7 408.026 396.119 6.020 2.836 o
-1 -6 -6 47.422 49.475 0.937 75.483 o
-1 -6 -5 270.383 277.016 4.246 5.542 o
-1 -6 -4 131.503 128.372 2.203 18.165 o
-1 -6 -3 151.635 152.761 2.422 14.685 o
-1 -6 -2 411.641 420.547 6.369 2.646 o
-1 -6 -1 374.807 388.813 6.379 2.897 o
-1 -5 -19 3.223 6.080 2.591 41.614 o
-1 -5 -18 49.402 56.262 2.641 28.271 o
-1 -5 -17 33.663 36.927 1.924 50.594 o
-1 -5 -16 4.506 5.003 1.126 192.408 o
-1 -5 -15 35.137 36.977 0.997 94.369 o
-1 -5 -14 8.959 10.276 0.618 337.615 o
-1 -5 -13 207.855 198.578 3.439 8.624 o
-1 -5 -12 184.809 172.166 2.920 10.943 o
-1 -5 -11 103.894 103.405 1.764 25.999 o
-1 -5 -10 55.926 57.458 1.066 61.061 o
-1 -5 -9 50.999 50.661 0.977 70.218 o
-1 -5 -8 109.258 103.156 1.724 25.459 o
-1 -5 -7 85.541 83.402 1.405 35.842 o
-1 -5 -6 133.843 134.701 2.163 17.856 o
-1 -5 -5 695.636 700.853 10.525 1.024 o
-1 -5 -4 187.186 185.810 2.890 10.638 o
-1 -5 -3 556.035 560.242 8.412 1.556 o
-1 -5 -2 62.981 63.787 1.086 54.203 o
-1 -5 -1 493.655 496.674 7.475 1.939 o
-1 -4 -20 9.748 8.482 2.791 34.875 o
-1 -4 -19 4.533 4.764 2.561 42.426 o
-1 -4 -18 7.121 9.588 1.306 137.129 o
-1 -4 -17 36.549 38.412 1.445 67.859 o
-1 -4 -16 21.558 22.904 0.947 138.576 o
-1 -4 -15 9.419 9.847 0.718 289.484 o
-1 -4 -14 123.858 123.369 2.103 19.701 o
-1 -4 -13 55.976 58.425 1.236 56.085 o
-1 -4 -12 41.338 42.209 0.927 86.613 o
-1 -4 -11 32.778 31.814 0.767 118.641 o
-1 -4 -10 79.194 75.558 1.346 39.829 o
-1 -4 -9 88.783 86.113 1.545 32.944 o
-1 -4 -8 157.704 153.737 2.422 14.257 o
-1 -4 -7 316.735 309.129 4.714 4.428 o
-1 -4 -6 158.697 157.903 2.482 13.864 o
-1 -4 -5 33.056 33.927 0.648 124.302 o
-1 -4 -4 567.298 584.580 8.771 1.462 o
-1 -4 -3 644.172 642.268 9.618 1.200 o
-1 -4 -2 1837.580 1919.800 28.634 0.152 o
-1 -4 -1 3404.310 3527.180 53.063 0.045 o
-1 -3 -20 6.431 5.781 2.223 54.882 o
-1 -3 -19 1.986 1.824 1.565 113.287 o
-1 -3 -18 38.776 44.880 1.874 48.648 o
-1 -3 -17 35.151 36.628 1.266 78.825 o
-1 -3 -16 6.300 7.276 0.867 266.901 o
-1 -3 -15 81.251 80.970 1.714 33.282 o
-1 -3 -14 51.812 53.312 1.166 62.383 o
-1 -3 -13 16.231 16.146 0.638 230.341 o
-1 -3 -12 97.713 97.724 1.694 28.213 o
-1 -3 -11 63.886 63.897 1.216 50.837 o
-1 -3 -10 212.476 208.734 3.289 8.609 o
-1 -3 -9 225.580 215.202 3.359 8.052 o
-1 -3 -8 474.291 477.278 7.206 2.082 o
-1 -3 -7 218.486 213.966 3.309 8.335 o
-1 -3 -6 597.943 594.178 8.890 1.385 o
-1 -3 -5 7.828 7.535 0.269 631.214 o
-1 -3 -4 116.386 119.840 1.874 22.163 o
-1 -3 -3 1443.260 1495.890 22.425 0.245 o
-1 -3 -2 595.113 635.511 9.538 1.283 o
-1 -3 -1 2279.210 2395.190 36.757 0.097 o
-1 -2 -20 99.073 92.721 3.050 17.388 o
-1 -2 -19 4.324 7.834 1.694 91.684 o
-1 -2 -18 44.073 44.751 1.555 56.742 o
-1 -2 -17 28.271 31.007 1.196 94.214 o
-1 -2 -16 56.152 60.100 1.405 51.094 o
-1 -2 -15 141.455 137.731 2.352 16.230 o
-1 -2 -14 19.227 19.326 0.757 180.789 o
-1 -2 -13 261.864 257.920 4.037 6.019 o
-1 -2 -12 145.140 143.173 2.352 15.745 o
-1 -2 -11 106.697 104.940 1.844 24.786 o
-1 -2 -10 138.697 133.565 2.173 17.426 o
-1 -2 -9 62.037 60.877 1.146 54.191 o
-1 -2 -8 143.645 146.103 2.322 15.869 o
-1 -2 -7 53.236 52.007 0.927 69.306 o
-1 -2 -6 1472.820 1516.580 22.634 0.238 o
-1 -2 -5 249.624 261.299 3.967 6.270 o
-1 -2 -4 435.979 447.029 6.718 2.387 o
-1 -2 -3 3630.240 3591.610 62.671 0.037 o
-1 -2 -2 2913.520 3048.840 45.907 0.061 o
-1 -2 -1 517.335 543.178 8.342 1.667 o
-1 -1 -20 3.271 3.189 1.674 97.243 o
-1 -1 -19 21.445 22.754 1.645 74.239 o
-1 -1 -18 112.722 114.668 2.352 19.797 o
-1 -1 -17 206.256 203.013 3.419 8.642 o
-1 -1 -16 98.608 101.242 1.884 26.020 o
-1 -1 -15 186.809 180.069 2.980 10.561 o
-1 -1 -14 41.765 41.352 1.027 81.822 o
-1 -1 -13 8.614 10.455 0.638 331.376 o
-1 -1 -12 36.977 38.113 0.907 96.308 o
-1 -1 -11 375.959 363.358 5.581 3.278 o
-1 -1 -10 247.996 240.727 3.738 6.749 o
-1 -1 -9 375.726 363.398 5.542 3.296 o
-1 -1 -8 99.312 94.335 1.555 29.544 o
-1 -1 -7 14.565 14.512 0.409 313.940 o
-1 -1 -6 916.427 911.580 13.634 0.618 o
-1 -1 -5 241.375 249.897 3.797 6.718 o
-1 -1 -4 458.377 473.740 7.116 2.160 o
-1 -1 -3 18.833 19.674 0.389 247.923 o
-1 -1 -2 4477.910 4566.930 80.063 0.023 o
-1 -1 -1 958.946 999.238 16.645 0.488 o
0 0 2 682.502 663.677 14.093 0.800 o
0 0 4 277.835 287.152 6.159 3.914 o
0 0 6 1.499 1.216 0.289 1909.750 o
0 0 8 221.493 221.033 4.834 6.035 o
0 0 10 499.062 493.444 10.535 1.409 o
0 0 12 5.115 4.714 0.658 425.821 o
0 0 14 220.887 211.465 4.774 6.189 o
0 0 16 16.270 19.056 1.485 92.719 o
0 0 18 354.128 331.734 7.535 2.686 o
0 0 20 3.006 2.641 2.990 31.708 o
0 1 1 375.230 384.916 5.771 3.139 o
0 1 2 4248.530 4405.430 66.807 0.029 o
0 1 3 5841.350 6116.820 92.880 0.015 o
0 1 4 3205.880 3327.650 50.133 0.051 o
0 1 5 731.813 773.451 11.601 0.880 o
0 1 6 37.055 35.452 0.668 112.653 o
0 1 7 584.240 584.391 8.771 1.432 o
0 1 8 0.551 0.429 0.209 4227.730 o
0 1 9 797.747 779.331 11.731 0.818 o
0 1 10 82.607 78.608 1.395 37.539 o
0 1 11 103.638 100.186 1.744 26.480 o
0 1 12 0.783 1.116 0.399 1428.030 o
0 1 13 171.191 166.345 2.691 12.298 o
0 1 14 296.536 285.727 4.515 4.920 o
0 1 15 63.486 66.947 1.415 46.060 o
0 1 16 0.361 1.445 0.738 497.738 o
0 1 17 20.158 21.359 1.156 118.400 o
0 1 18 0.126 1.704 1.106 229.396 o
0 1 19 58.599 61.495 2.033 36.157 o
0 1 20 137.440 127.365 3.439 12.375 o
0 2 0 4.640 4.654 0.239 1014.720 o
0 2 1 2722.270 2840.030 42.668 0.070 o
0 2 2 188.860 197.442 2.990 10.130 o
0 2 3 55.024 55.345 0.897 67.279 o
0 2 4 889.568 921.068 13.784 0.624 o
0 2 5 1852.230 1818.640 27.738 0.159 o
0 2 6 542.868 536.830 8.083 1.658 o
0 2 7 334.869 344.112 5.332 3.752 o
0 2 8 29.327 27.648 0.618 145.356 o
0 2 9 148.650 145.345 2.312 15.565 o
0 2 10 1.211 0.907 0.259 2396.340 o
0 2 11 356.694 340.843 5.243 3.643 o
0 2 12 199.682 200.800 3.189 9.296 o
0 2 13 17.590 16.924 0.648 216.625 o
0 2 14 48.877 48.797 1.096 68.644 o
0 2 15 15.894 18.498 0.748 200.834 o
0 2 16 4.417 4.684 0.807 330.421 o
0 2 17 2.159 3.020 0.887 318.255 o
0 2 18 38.357 42.419 1.535 61.442 o
0 2 19 14.114 19.475 1.973 60.990 o
0 2 20 0.030 0.967 1.804 88.023 o
0 3 1 669.339 699.278 11.552 0.973 o
0 3 2 1360.940 1431.300 21.439 0.270 o
0 3 3 2360.730 2403.740 36.000 0.096 o
0 3 4 153.491 159.398 2.462 14.208 o
0 3 5 33.254 33.837 0.658 123.249 o
0 3 6 164.956 165.927 2.571 12.986 o
0 3 7 17.915 16.963 0.449 256.210 o
0 3 8 73.809 74.332 1.276 43.072 o
0 3 9 2.377 2.850 0.329 1250.260 o
0 3 10 31.712 32.472 0.748 121.776 o
0 3 11 91.660 88.654 1.555 31.845 o
0 3 12 19.285 19.634 0.648 199.009 o
0 3 13 0.285 0.548 0.369 1872.900 o
0 3 14 274.958 270.827 4.236 5.530 o
0 3 15 566.748 546.059 8.292 1.566 o
0 3 16 10.077 12.269 0.877 218.914 o
0 3 17 18.792 20.611 1.056 134.347 o
0 3 18 5.130 5.402 1.216 166.034 o
0 3 19 0.809 2.213 1.575 113.304 o
0 3 20 43.557 43.993 2.512 32.270 o
0 4 0 362.443 389.660 8.342 2.281 o
0 4 1 785.915 830.261 12.379 0.773 o
0 4 2 622.483 675.966 10.116 1.158 o
0 4 3 730.649 766.623 11.482 0.892 o
0 4 4 960.851 988.284 14.791 0.543 o
0 4 5 360.180 355.833 5.372 3.501 o
0 4 6 45.701 45.060 0.827 84.005 o
0 4 7 396.751 404.003 6.110 2.843 o
0 4 8 30.780 29.163 0.668 134.582 o
0 4 9 86.414 85.206 1.445 34.857 o
0 4 10 1.973 1.435 0.299 1641.120 o
0 4 11 61.905 59.033 1.126 55.262 o
0 4 12 59.678 59.791 1.186 54.864 o
0 4 13 88.479 89.651 1.605 31.909 o
0 4 14 5.344 6.738 0.648 408.452 o
0 4 15 0.378 1.405 0.508 983.596 o
0 4 16 0.010 0.309 0.568 877.830 o
0 4 17 1.213 1.874 0.977 281.529 o
0 4 18 45.868 51.708 1.734 48.614 o
0 4 19 12.015 11.442 1.615 89.755 o
0 4 20 0.756 7.086 2.980 31.920 o
0 5 1 347.512 349.225 5.272 3.666 o
0 5 2 1250.120 1313.130 19.585 0.320 o
0 5 3 45.411 44.033 0.907 81.642 o
0 5 4 433.234 446.212 6.718 2.400 o
0 5 5 0.060 0.199 0.189 7037.580 o
0 5 6 34.172 34.545 0.708 117.014 o
0 5 7 293.821 292.654 4.475 4.941 o
0 5 8 282.459 281.003 4.346 5.261 o
0 5 9 8.005 8.193 0.449 477.946 o
0 5 10 25.944 27.718 0.688 149.095 o
0 5 11 1.623 0.967 0.329 1641.540 o
0 5 12 297.590 293.132 4.874 4.601 o
0 5 13 0.250 1.136 0.439 1318.860 o
0 5 14 25.477 26.292 0.817 138.611 o
0 5 15 18.520 20.402 0.857 164.810 o
0 5 16 399.827 388.813 6.937 2.588 o
0 5 17 3.545 4.355 1.056 221.238 o
0 5 18 28.694 30.947 1.545 71.462 o
0 5 19 2.492 1.037 4.096 17.059 o
0 6 0 0.009 3.478 0.598 696.574 o
0 6 1 769.239 801.457 11.970 0.818 o
0 6 2 74.664 77.083 1.316 41.599 o
0 6 3 872.694 892.274 13.335 0.657 o
0 6 4 195.974 199.186 3.100 9.621 o
0 6 5 467.144 470.341 7.096 2.141 o
0 6 6 14.656 14.950 0.458 296.262 o
0 6 7 25.669 26.641 0.638 157.223 o
0 6 8 7.831 6.349 0.389 559.614 o
0 6 9 0.252 0.698 0.269 3147.150 o
0 6 10 192.797 182.860 2.890 10.474 o
0 6 11 10.541 11.013 0.508 360.607 o
0 6 12 106.250 102.359 1.754 25.778 o
0 6 13 26.800 28.874 0.847 128.774 o
0 6 14 23.504 24.518 0.767 153.067 o
0 6 15 22.336 22.495 0.897 143.333 o
0 6 16 6.394 7.046 0.817 289.628 o
0 6 17 337.559 312.019 10.056 1.954 o
0 6 18 7.406 5.532 2.322 50.264 o
0 6 19 49.605 54.159 4.824 10.891 o
0 7 1 186.249 185.103 2.920 10.622 o
0 7 2 6.719 6.209 0.429 568.355 o
0 7 3 215.984 213.767 3.329 8.374 o
0 7 4 18.700 20.771 0.598 208.031 o
0 7 5 34.313 33.419 0.777 113.114 o
0 7 6 392.624 381.139 5.821 3.030 o
0 7 7 251.550 241.584 3.738 6.672 o
0 7 8 0.749 1.565 0.289 2176.190 o
0 7 9 229.235 218.780 3.439 7.796 o
0 7 10 244.717 245.571 3.917 6.555 o
0 7 11 63.189 63.658 1.176 52.133 o
0 7 12 54.330 54.648 1.086 62.583 o
0 7 13 48.418 49.814 1.056 70.037 o
0 7 14 2.965 4.694 0.588 556.441 o
0 7 15 15.673 15.010 1.774 72.921 o
0 7 16 33.915 34.794 3.249 23.012 o
0 7 17 41.398 37.704 3.020 25.074 o
0 7 18 90.571 90.977 5.083 8.868 o
0 7 19 54.416 48.239 4.445 12.507 o
0 8 0 14.745 13.296 0.807 207.723 o
0 8 1 1034.610 1042.810 15.608 0.482 o
0 8 2 119.804 122.153 2.013 20.738 o
0 8 3 158.672 157.943 2.542 13.666 o
0 8 4 295.432 285.169 4.415 5.013 o
0 8 5 26.551 27.937 0.698 145.795 o
0 8 6 88.781 87.379 1.525 33.020 o
0 8 7 0.268 0.508 0.309 2570.170 o
0 8 8 14.258 14.970 0.538 277.671 o
0 8 9 490.277 471.707 7.146 2.053 o
0 8 10 5.081 5.601 0.458 616.044 o
0 8 11 0.034 0.767 0.359 2027.750 o
0 8 12 5.622 5.392 0.488 564.131 o
0 8 13 21.446 21.229 0.728 172.123 o
0 8 14 1.238 2.591 1.824 84.485 o
0 8 15 23.220 26.292 2.402 40.629 o
0 8 16 0.114 0.209 2.233 57.679 o
0 8 17 13.738 16.744 3.718 19.744 o
0 8 18 6.090 10.096 3.399 24.154 o
0 9 1 92.879 87.727 1.575 31.454 o
0 9 2 296.801 293.930 4.555 4.838 o
0 9 3 266.499 267.000 4.156 5.757 o
0 9 4 378.569 372.378 5.731 3.173 o
0 9 5 187.725 187.186 3.000 10.344 o
0 9 6 135.225 134.282 2.233 17.420 o
0 9 7 164.953 163.096 2.651 12.822 o
0 9 8 0.256 0.718 0.329 2254.730 o
0 9 9 186.986 188.143 3.050 10.242 o
0 9 10 16.552 16.694 0.698 212.906 o
0 9 11 21.706 23.063 0.787 159.051 o
0 9 12 99.513 98.123 2.013 24.982 o
0 9 13 95.828 102.538 4.126 11.801 o
0 9 14 77.687 79.714 3.269 17.837 o
0 9 15 0.271 3.458 2.083 65.387 o
0 9 16 13.666 12.438 2.332 47.057 o
0 9 17 13.338 17.532 3.110 27.601 o
0 9 18 1.993 9.917 5.272 10.273 o
0 10 0 443.543 437.531 9.429 1.746 o
0 10 1 89.548 89.442 1.734 30.247 o
0 10 2 106.117 105.987 1.914 24.248 o
0 10 3 8.659 9.269 0.598 359.722 o
0 10 4 730.703 716.869 11.053 0.942 o
0 10 5 0.489 0.708 0.399 1550.380 o
0 10 6 4.930 5.322 0.478 604.493 o
0 10 7 40.586 40.475 0.997 85.129 o
0 10 8 0.194 0.538 0.399 1658.200 o
0 10 9 0.267 0.349 0.389 1743.990 o
0 10 10 1.364 1.824 0.588 688.006 o
0 10 11 35.856 36.947 0.997 93.395 o
0 10 12 2.657 1.625 0.508 778.865 o
0 10 13 170.405 161.462 5.841 5.761 o
0 10 14 11.136 11.552 2.043 60.666 o
0 10 15 58.943 57.757 3.468 18.248 o
0 10 16 0.591 1.794 2.512 45.297 o
0 10 17 1.182 3.708 3.399 24.716 o
0 11 1 26.099 28.595 0.917 123.903 o
0 11 2 0.918 0.628 0.349 1789.850 o
0 11 3 253.096 261.608 4.136 6.029 o
0 11 4 37.844 41.173 1.047 85.374 o
0 11 5 52.147 55.096 1.126 62.766 o
0 11 6 4.148 4.744 0.558 550.364 o
0 11 7 54.100 56.412 1.346 54.687 o
0 11 8 1.968 1.166 0.508 847.043 o
0 11 9 58.758 62.103 1.505 47.053 o
0 11 10 34.608 36.219 1.037 93.142 o
0 11 11 26.574 29.541 1.017 112.635 o
0 11 12 27.730 27.199 1.017 112.664 o
0 11 13 27.411 27.907 2.272 43.051 o
0 11 14 36.482 38.083 3.010 25.697 o
0 11 15 150.183 144.977 5.631 6.401 o
0 11 16 0.356 4.784 3.249 27.045 o
0 12 0 427.084 402.308 8.731 1.977 o
0 12 1 37.551 40.754 1.047 85.966 o
0 12 2 63.075 64.226 1.375 47.662 o
0 12 3 38.243 39.528 1.056 85.340 o
0 12 4 1.917 2.522 0.588 643.206 o
0 12 5 130.412 131.541 2.342 17.424 o
0 12 6 39.633 41.322 1.146 78.287 o
0 12 7 155.285 147.598 2.831 13.178 o
0 12 8 126.884 132.877 2.611 16.334 o
0 12 9 0.141 0.439 0.618 732.081 o
0 12 10 38.025 40.325 1.186 78.393 o
0 12 11 1.355 1.525 0.777 428.468 o
0 12 12 51.105 48.070 1.555 52.314 o
0 12 13 6.740 10.744 2.472 44.215 o
0 12 14 24.723 23.183 3.658 19.593 o
0 12 15 2.618 11.033 3.140 28.442 o
0 12 16 36.920 37.565 6.259 6.966 o
0 13 1 11.113 13.186 0.757 245.382 o
0 13 2 69.010 71.621 1.435 42.620 o
0 13 3 44.856 47.233 1.176 69.578 o
0 13 4 22.276 23.870 0.937 136.644 o
0 13 5 54.971 57.977 1.445 51.141 o
0 13 6 31.076 33.708 1.226 87.045 o
0 13 7 3.327 4.744 0.837 325.202 o
0 13 8 8.619 9.110 0.897 231.581 o
0 13 9 12.249 11.641 0.977 183.766 o
0 13 10 23.845 25.335 1.076 116.037 o
0 13 11 28.939 29.980 1.365 82.342 o
0 13 12 142.712 132.787 5.312 7.140 o
0 13 13 44.701 41.163 3.010 24.691 o
0 13 14 11.531 12.259 3.917 18.061 o
0 13 15 4.508 9.518 3.698 20.598 o
0 14 0 333.143 332.920 7.336 2.852 o
0 14 1 27.008 29.252 0.997 113.882 o
0 14 2 11.148 15.259 0.827 217.671 o
0 14 3 127.744 124.256 2.561 16.843 o
0 14 4 0.345 1.834 0.668 592.303 o
0 14 5 0.503 1.346 0.708 534.985 o
0 14 6 24.978 29.850 1.186 100.351 o
0 14 7 2.184 2.272 0.947 287.054 o
0 14 8 10.075 10.316 1.017 186.400 o
0 14 9 16.399 17.422 1.286 113.948 o
0 14 10 2.373 3.259 1.106 212.849 o
0 14 11 29.575 29.262 1.425 78.337 o
0 14 12 30.545 31.814 3.189 24.168 o
0 14 13 37.052 38.870 3.628 18.756 o
0 15 1 6.998 7.993 0.887 250.382 o
0 15 2 73.364 75.040 1.874 33.624 o
0 15 3 1.589 2.302 0.857 350.105 o
0 15 4 22.601 25.664 1.246 101.707 o
0 15 5 160.224 158.920 3.239 11.386 o
0 15 6 0.077 0.608 0.997 286.336 o
0 15 7 15.731 15.787 1.276 117.750 o
0 15 8 5.414 6.439 1.355 135.812 o
0 15 9 26.300 31.684 1.645 67.573 o
0 15 10 6.819 7.066 1.435 119.917 o
0 15 11 6.298 10.674 1.674 90.284 o
0 15 12 9.681 8.631 4.116 16.535 o
0 16 0 32.261 35.133 2.282 40.565 o
0 16 1 32.767 34.794 1.555 66.638 o
0 16 2 59.183 62.023 2.233 32.498 o
0 16 3 41.854 44.731 2.173 39.600 o
0 16 4 223.471 216.219 4.176 6.899 o
0 16 5 35.141 38.671 1.555 63.788 o
0 16 6 7.542 9.867 1.505 107.457 o
0 16 7 15.516 17.382 1.535 90.102 o
0 16 8 5.436 4.784 1.465 119.861 o
0 16 9 5.088 4.963 1.824 80.567 o
0 16 10 18.417 20.223 1.884 63.231 o
0 16 11 0.074 0.000 2.502 45.984 o
0 17 1 121.742 108.448 3.588 12.894 o
0 17 2 281.692 264.578 6.159 3.968 o
0 17 3 100.212 100.744 3.000 17.333 o
0 17 4 0.078 0.907 1.465 133.074 o
0 17 5 27.728 33.080 2.462 37.356 o
0 17 6 7.887 8.352 2.113 59.183 o
0 17 7 72.041 75.837 2.621 24.259 o
0 17 8 30.359 31.156 2.223 43.240 o
0 17 9 23.647 25.007 3.548 20.716 o
0 18 0 11.976 11.292 2.711 36.232 o
0 18 1 18.280 25.654 2.342 43.677 o
0 18 2 0.329 2.721 2.033 68.746 o
0 18 3 78.697 77.143 3.150 18.749 o
0 18 4 17.799 19.445 2.502 39.852 o
0 18 5 197.993 176.701 4.774 6.831 o
0 18 6 4.029 8.631 3.000 31.047 o
1 0 1 86.077 96.269 1.455 33.382 o
1 0 2 1831.660 1877.980 28.415 0.155 o
1 0 3 3710.560 3800.390 57.787 0.039 o
1 0 4 447.142 481.723 7.216 2.161 o
1 0 5 875.371 885.676 13.286 0.660 o
1 0 6 14.623 14.113 0.389 321.345 o
1 0 7 140.588 142.355 2.262 16.501 o
1 0 8 170.255 166.285 2.611 12.575 o
1 0 9 174.422 173.312 2.741 11.834 o
1 0 10 230.527 224.611 3.508 7.595 o
1 0 11 92.131 89.850 1.555 31.599 o
1 0 12 19.720 21.080 0.668 189.642 o
1 0 13 38.537 37.555 0.897 95.012 o
1 0 14 105.942 104.252 1.844 24.955 o
1 0 15 80.382 82.036 1.575 35.237 o
1 0 16 20.479 21.389 0.917 147.722 o
1 0 17 6.989 9.209 1.047 194.679 o
1 0 18 6.075 7.645 1.316 140.011 o
1 0 19 4.389 4.615 1.455 123.299 o
1 0 20 73.926 71.422 2.801 22.455 o
1 1 0 5721.220 5932.600 88.953 0.016 o
1 1 1 958.107 990.726 14.831 0.542 o
1 1 2 4476.960 4702.760 82.425 0.022 o
1 1 3 18.779 19.056 0.369 254.313 o
1 1 4 458.454 474.657 7.126 2.155 o
1 1 5 241.604 250.485 3.797 6.708 o
1 1 6 915.974 915.447 13.704 0.615 o
1 1 7 14.564 13.884 0.419 315.116 o
1 1 8 99.315 94.086 1.545 29.664 o
1 1 9 375.613 367.644 5.601 3.258 o
1 1 10 247.716 242.093 3.757 6.718 o
1 1 11 375.978 357.787 5.591 3.292 o
1 1 12 36.923 36.528 0.897 98.166 o
1 1 13 8.523 9.100 0.618 352.440 o
1 1 14 41.841 42.428 1.056 79.751 o
1 1 15 187.134 179.780 2.940 10.646 o
1 1 16 98.596 105.418 1.953 25.086 o
1 1 17 206.762 210.049 3.588 8.240 o
1 1 18 112.725 115.734 2.442 19.177 o
1 1 19 21.476 26.472 1.734 67.631 o
1 1 20 3.241 2.641 2.003 69.201 o
1 2 0 35.489 34.017 0.588 122.381 o
1 2 1 517.109 533.790 8.003 1.734 o
1 2 2 2912.590 2997.490 46.355 0.061 o
1 2 3 3630.330 3732.480 64.894 0.035 o
1 2 4 435.367 438.817 6.767 2.393 o
1 2 5 249.420 250.265 3.817 6.539 o
1 2 6 1472.790 1483.610 24.120 0.227 o
1 2 7 53.253 52.884 0.937 68.610 o
1 2 8 143.873 146.242 2.312 15.887 o
1 2 9 62.033 62.372 1.136 54.007 o
1 2 10 138.639 134.342 2.203 17.261 o
1 2 11 106.644 104.711 1.794 25.206 o
1 2 12 145.200 143.800 2.382 15.597 o
1 2 13 261.896 261.996 4.136 5.886 o
1 2 14 19.169 21.229 0.797 170.423 o
1 2 15 141.434 137.870 2.372 16.140 o
1 2 16 56.134 58.256 1.355 52.853 o
1 2 17 28.250 30.478 1.186 95.333 o
1 2 18 43.985 45.927 1.575 55.790 o
1 2 19 4.297 4.585 1.824 81.312 o
1 2 20 98.825 90.498 2.910 18.416 o
1 3 0 151.468 159.468 2.442 14.404 o
1 3 1 2279.270 2475.120 37.017 0.095 o
1 3 2 594.806 611.929 9.169 1.343 o
1 3 3 1443.260 1522.430 22.864 0.239 o
1 3 4 116.602 115.475 1.864 22.485 o
1 3 5 7.815 7.674 0.269 628.491 o
1 3 6 597.832 595.285 8.940 1.378 o
1 3 7 218.203 211.594 3.279 8.423 o
1 3 8 473.946 464.013 7.017 2.146 o
1 3 9 225.689 215.103 3.339 8.080 o
1 3 10 212.347 208.395 3.269 8.651 o
1 3 11 63.791 64.345 1.206 50.990 o
1 3 12 97.710 95.511 1.704 28.329 o
1 3 13 16.348 17.272 0.688 214.582 o
1 3 14 51.725 54.040 1.196 61.256 o
1 3 15 81.439 83.312 1.595 34.524 o
1 3 16 6.283 7.246 0.748 325.510 o
1 3 17 35.074 38.222 1.326 74.976 o
1 3 18 38.817 43.306 1.684 55.268 o
1 3 19 1.967 2.841 1.545 115.381 o
1 3 20 6.385 7.953 2.143 58.359 o
1 4 0 524.965 553.315 8.292 1.647 o
1 4 1 3405.010 3625.690 60.319 0.040 o
1 4 2 1838.620 1924.790 30.658 0.143 o
1 4 3 644.650 649.723 9.728 1.183 o
1 4 4 567.271 579.198 8.681 1.479 o
1 4 5 33.154 33.578 0.658 123.788 o
1 4 6 158.845 160.824 2.522 13.636 o
1 4 7 316.520 310.714 4.714 4.422 o
1 4 8 157.538 153.010 2.412 14.325 o
1 4 9 88.716 85.724 1.714 31.042 o
1 4 10 79.137 77.053 1.365 39.306 o
1 4 11 32.821 31.674 0.767 118.699 o
1 4 12 41.378 41.312 0.907 88.094 o
1 4 13 55.919 56.900 1.136 59.318 o
1 4 14 123.984 122.731 2.103 19.721 o
1 4 15 9.438 10.276 0.688 299.672 o
1 4 16 21.457 22.395 0.887 147.360 o
1 4 17 36.539 39.428 1.664 58.194 o
1 4 18 7.081 8.073 1.355 130.592 o
1 4 19 4.543 5.821 2.133 60.078 o
1 4 20 9.747 16.206 3.219 26.248 o
1 5 0 134.564 139.963 2.233 17.232 o
1 5 1 493.385 516.657 7.784 1.854 o
1 5 2 63.000 61.694 1.066 55.241 o
1 5 3 555.972 559.205 8.422 1.556 o
1 5 4 187.166 189.976 2.940 10.445 o
1 5 5 695.338 688.544 10.335 1.045 o
1 5 6 133.819 135.658 2.183 17.720 o
1 5 7 85.457 85.405 1.485 34.597 o
1 5 8 109.221 104.053 1.744 25.239 o
1 5 9 51.046 51.867 0.987 69.328 o
1 5 10 55.972 55.515 1.056 61.981 o
1 5 11 103.882 103.086 1.764 26.027 o
1 5 12 184.781 180.937 2.890 10.835 o
1 5 13 207.823 195.329 3.319 8.887 o
1 5 14 8.925 10.973 0.598 342.907 o
1 5 15 35.084 36.169 0.967 96.887 o
1 5 16 4.562 6.229 1.086 201.261 o
1 5 17 33.693 37.246 1.993 48.207 o
1 5 18 49.267 55.913 2.571 29.366 o
1 5 19 3.222 5.123 2.392 48.722 o
1 6 0 10.242 10.465 0.389 429.273 o
1 6 1 375.286 382.744 5.791 3.137 o
1 6 2 411.577 425.631 6.448 2.611 o
1 6 3 151.638 154.784 2.442 14.546 o
1 6 4 131.691 135.050 2.193 17.891 o
1 6 5 270.118 271.744 4.176 5.648 o
1 6 6 47.417 48.359 0.937 76.040 o
1 6 7 407.797 392.033 5.930 2.878 o
1 6 8 58.222 58.136 1.096 58.518 o
1 6 9 23.013 23.801 0.608 176.940 o
1 6 10 180.661 174.488 2.761 11.467 o
1 6 11 69.050 69.219 1.266 46.209 o
1 6 12 56.835 57.488 1.365 52.430 o
1 6 13 6.520 7.754 0.767 309.083 o
1 6 14 103.696 105.478 2.233 22.137 o
1 6 15 21.046 22.645 1.405 91.968 o
1 6 16 66.287 64.654 2.133 32.386 o
1 6 17 3.651 3.688 1.585 107.066 o
1 6 18 28.886 29.452 1.924 54.130 o
1 6 19 8.554 6.728 1.914 70.966 o
1 7 0 24.812 24.548 0.638 164.257 o
1 7 1 1103.000 1123.710 16.784 0.422 o
1 7 2 405.523 401.451 6.090 2.812 o
1 7 3 126.825 123.388 2.013 19.885 o
1 7 4 445.360 434.790 6.598 2.406 o
1 7 5 34.645 33.797 0.767 112.767 o
1 7 6 345.225 341.820 5.233 3.732 o
1 7 7 79.391 76.116 1.365 39.376 o
1 7 8 184.221 178.953 2.821 11.066 o
1 7 9 141.847 137.033 2.233 16.744 o
1 7 10 80.131 80.272 1.425 37.626 o
1 7 11 30.465 31.056 1.047 102.247 o
1 7 12 18.551 19.714 0.867 164.336 o
1 7 13 18.886 20.233 0.917 154.463 o
1 7 14 18.937 21.538 1.246 110.616 o
1 7 15 76.116 82.535 2.561 23.983 o
1 7 16 8.650 9.787 1.296 135.144 o
1 7 17 52.700 50.651 1.993 39.952 o
1 7 18 106.705 105.369 4.804 9.195 o
1 7 19 163.371 150.568 7.585 3.986 o
1 8 0 1113.770 1097.770 16.435 0.430 o
1 8 1 601.822 597.747 9.140 1.346 o
1 8 2 558.144 555.826 8.392 1.559 o
1 8 3 89.339 88.744 1.585 32.040 o
1 8 4 180.640 173.721 2.781 11.435 o
1 8 5 197.783 190.993 3.020 9.861 o
1 8 6 200.491 199.953 3.159 9.341 o
1 8 7 16.682 17.910 0.588 232.306 o
1 8 8 70.342 71.811 1.316 44.231 o
1 8 9 111.807 112.335 2.083 21.819 o
1 8 10 31.927 32.890 0.777 118.559 o
1 8 11 29.617 29.322 1.007 108.225 o
1 8 12 35.495 35.123 1.206 82.583 o
1 8 13 10.827 12.628 1.066 167.729 o
1 8 14 136.129 132.279 3.269 12.956 o
1 8 15 31.613 33.179 1.585 66.522 o
1 8 16 134.667 124.714 3.658 11.758 o
1 8 17 9.651 12.159 2.721 36.294 o
1 8 18 30.234 30.907 4.276 14.402 o
1 9 0 60.855 59.791 1.196 53.963 o
1 9 1 213.655 219.797 3.608 7.911 o
1 9 2 319.897 305.820 4.704 4.419 o
1 9 3 375.414 374.511 5.920 3.109 o
1 9 4 91.367 90.319 1.595 31.287 o
1 9 5 52.001 51.349 1.176 62.617 o
1 9 6 27.753 31.824 0.857 122.232 o
1 9 7 216.632 214.295 3.379 8.269 o
1 9 8 158.021 152.711 2.522 13.929 o
1 9 9 6.403 6.807 0.478 522.329 o
1 9 10 24.326 24.688 0.708 157.357 o
1 9 11 151.103 149.262 3.578 10.930 o
1 9 12 26.937 30.169 1.286 89.854 o
1 9 13 62.536 64.664 1.924 36.763 o
1 9 14 56.708 59.771 1.894 39.619 o
1 9 15 157.349 149.123 3.668 10.454 o
1 9 16 12.684 14.402 2.860 32.490 o
1 9 17 57.925 58.345 4.296 12.991 o
1 9 18 41.463 45.927 4.874 10.941 o
1 10 0 0.236 0.628 0.389 1708.150 o
1 10 1 71.511 73.804 1.465 40.827 o
1 10 2 8.004 9.140 0.608 365.695 o
1 10 3 203.553 197.900 3.179 9.238 o
1 10 4 283.111 277.136 4.435 5.203 o
1 10 5 152.668 151.764 2.492 14.398 o
1 10 6 354.869 351.587 5.532 3.480 o
1 10 7 203.577 201.857 3.199 9.137 o
1 10 8 14.420 13.495 0.608 262.801 o
1 10 9 53.406 55.804 1.435 52.711 o
1 10 10 33.833 34.694 1.086 92.036 o
1 10 11 161.231 161.043 3.767 9.867 o
1 10 12 2.760 3.189 0.967 267.863 o
1 10 13 2.477 4.385 1.246 169.091 o
1 10 14 24.603 27.997 1.535 76.486 o
1 10 15 26.833 29.731 2.671 33.198 o
1 10 16 3.282 1.326 2.841 35.129 o
1 10 17 0.696 1.734 2.821 35.962 o
1 11 0 33.910 34.465 0.937 101.949 o
1 11 1 123.677 124.006 2.143 19.461 o
1 11 2 63.200 64.256 1.336 48.467 o
1 11 3 26.933 30.877 0.987 113.373 o
1 11 4 3.920 4.156 0.588 533.080 o
1 11 5 10.463 10.555 0.668 295.294 o
1 11 6 249.263 239.730 4.056 6.364 o
1 11 7 67.463 66.448 1.475 43.400 o
1 11 8 0.768 1.485 0.518 909.138 o
1 11 9 28.580 28.844 0.897 120.102 o
1 11 10 37.817 38.362 1.096 84.356 o
1 11 11 65.076 68.800 1.953 35.087 o
1 11 12 107.821 108.548 2.870 17.275 o
1 11 13 95.611 93.877 2.691 20.130 o
1 11 14 44.199 49.206 3.638 17.988 o
1 11 15 34.372 35.860 2.880 27.965 o
1 11 16 8.910 7.764 2.930 31.947 o
1 12 0 18.824 20.292 0.757 180.433 o
1 12 1 31.805 30.279 0.867 114.538 o
1 12 2 93.104 95.880 1.854 27.694 o
1 12 3 311.969 303.737 4.734 4.492 o
1 12 4 48.521 53.222 1.206 63.417 o
1 12 5 3.280 4.874 0.658 466.110 o
1 12 6 47.781 47.173 1.236 65.070 o
1 12 7 34.865 33.907 1.086 91.207 o
1 12 8 14.895 14.890 0.827 198.046 o
1 12 9 19.938 19.874 0.897 154.639 o
1 12 10 19.056 20.262 0.927 152.374 o
1 12 11 27.330 28.495 1.485 77.026 o
1 12 12 10.984 9.668 1.355 121.519 o
1 12 13 34.065 38.203 1.764 55.914 o
1 12 14 6.802 6.159 3.698 20.567 o
1 12 15 1.790 3.209 2.701 38.882 o
1 12 16 29.386 20.282 5.940 7.838 o
1 13 0 76.811 76.804 1.515 37.851 o
1 13 1 41.205 40.325 1.086 80.099 o
1 13 2 156.394 162.398 2.930 12.415 o
1 13 3 19.314 18.618 0.787 176.813 o
1 13 4 161.218 156.438 3.289 11.251 o
1 13 5 35.030 38.522 1.236 79.642 o
1 13 6 80.011 81.369 1.993 29.926 o
1 13 7 0.421 0.578 0.638 670.421 o
1 13 8 33.517 34.804 1.126 89.837 o
1 13 9 14.327 16.724 0.957 169.564 o
1 13 10 112.941 110.183 2.372 19.873 o
1 13 11 7.024 6.020 1.286 145.172 o
1 13 12 27.006 27.379 1.794 61.075 o
1 13 13 2.082 3.927 1.595 107.702 o
1 13 14 21.751 26.681 3.847 17.920 o
1 13 15 10.056 25.585 7.595 4.924 o
1 14 0 17.845 18.419 0.917 160.968 o
1 14 1 24.743 25.335 0.937 128.704 o
1 14 2 4.096 4.056 0.718 403.556 o
1 14 3 137.556 132.119 2.701 15.200 o
1 14 4 65.627 65.870 1.605 41.650 o
1 14 5 4.657 6.578 0.867 284.711 o
1 14 6 4.026 4.236 0.817 332.047 o
1 14 7 9.063 10.724 1.007 192.472 o
1 14 8 33.443 34.774 1.385 74.747 o
1 14 9 32.159 33.648 1.276 82.770 o
1 14 10 25.695 25.196 1.385 86.853 o
1 14 11 18.888 23.003 1.934 59.780 o
1 14 12 14.496 13.505 2.063 57.748 o
1 14 13 77.069 72.020 4.007 13.557 o
1 15 0 6.487 7.336 1.027 207.409 o
1 15 1 12.573 14.113 0.997 173.147 o
1 15 2 30.199 31.415 1.346 81.622 o
1 15 3 21.161 23.173 1.206 109.677 o
1 15 4 16.744 19.276 1.196 122.384 o
1 15 5 166.969 162.020 3.239 11.049 o
1 15 6 74.519 80.292 2.143 29.170 o
1 15 7 13.580 17.023 1.365 109.693 o
1 15 8 17.471 20.262 1.316 106.641 o
1 15 9 35.484 39.747 1.794 53.768 o
1 15 10 100.434 98.591 2.502 20.848 o
1 15 11 3.945 5.442 2.392 48.481 o
1 15 12 10.002 8.751 2.163 55.810 o
1 16 0 6.902 4.505 1.595 101.259 o
1 16 1 69.026 70.505 2.352 28.235 o
1 16 2 71.918 76.435 2.432 26.362 o
1 16 3 44.581 45.020 1.754 49.943 o
1 16 4 21.320 24.299 1.605 76.277 o
1 16 5 31.303 33.638 1.615 65.135 o
1 16 6 84.701 86.980 2.332 24.910 o
1 16 7 23.775 29.053 1.694 67.476 o
1 16 8 75.862 75.857 2.402 26.185 o
1 16 9 53.833 52.923 2.342 32.585 o
1 16 10 22.218 23.153 2.023 54.258 o
1 16 11 21.225 7.595 4.834 11.878 o
1 17 0 26.016 30.169 2.013 51.728 o
1 17 1 17.984 21.917 1.724 72.086 o
1 17 2 10.112 9.947 1.794 77.302 o
1 17 3 12.584 15.518 1.874 68.441 o
1 17 4 24.491 25.874 2.043 52.019 o
1 17 5 39.943 41.432 2.243 38.854 o
1 17 6 11.668 14.611 2.033 60.236 o
1 17 7 13.947 15.020 1.754 75.491 o
1 17 8 1.746 1.973 1.944 74.494 o
1 17 9 8.054 6.339 4.555 13.633 o
1 18 0 2.198 3.189 1.794 86.188 o
1 18 1 2.435 0.618 1.814 85.222 o
1 18 2 29.065 29.721 2.292 41.805 o
1 18 3 6.660 7.066 2.233 54.117 o
1 18 4 38.822 36.588 2.631 31.499 o
1 18 5 8.448 8.063 2.591 40.381 o
1 18 6 15.286 21.698 3.608 20.667 o
2 0 0 3270.540 3347.560 70.854 0.035 o
2 0 1 7907.850 8070.140 125.711 0.008 o
2 0 2 797.044 888.258 13.306 0.703 o
2 0 3 1.071 1.824 0.179 3017.880 o
2 0 4 30.993 29.372 0.548 143.416 o
2 0 5 625.510 627.806 9.439 1.254 o
2 0 6 846.435 856.274 12.837 0.704 o
2 0 7 568.099 571.933 8.601 1.495 o
2 0 8 1.396 1.226 0.239 2373.960 o
2 0 9 6.319 7.615 0.439 547.820 o
2 0 10 121.375 122.462 2.033 20.424 o
2 0 11 659.133 647.202 10.415 1.104 o
2 0 12 121.486 121.963 2.053 20.322 o
2 0 13 6.890 7.704 0.628 384.589 o
2 0 14 0.065 2.561 0.578 763.679 o
2 0 15 30.108 29.472 0.937 112.954 o
2 0 16 256.452 253.674 4.086 6.091 o
2 0 17 169.891 169.784 2.990 11.448 o
2 0 18 2.280 2.701 1.066 229.615 o
2 0 19 28.662 30.857 1.724 62.425 o
2 0 20 6.305 5.721 1.854 77.036 o
2 1 0 281.097 307.255 4.684 4.845 o
2 1 1 1631.310 1688.270 25.226 0.194 o
2 1 2 816.332 875.480 13.246 0.698 o
2 1 3 5766.650 6046.300 93.409 0.015 o
2 1 4 260.003 263.372 4.007 6.035 o
2 1 5 844.364 851.929 12.787 0.709 o
2 1 6 139.581 135.319 2.143 17.407 o
2 1 7 242.082 233.521 3.857 6.791 o
2 1 8 1211.800 1191.900 17.831 0.367 o
2 1 9 80.113 76.913 1.346 39.297 o
2 1 10 113.370 111.907 1.884 23.025 o
2 1 11 30.907 30.468 0.767 124.314 o
2 1 12 4.952 5.502 0.488 587.980 o
2 1 13 294.995 292.973 4.565 4.857 o
2 1 14 22.284 23.262 0.777 158.042 o
2 1 15 86.646 87.189 1.664 31.918 o
2 1 16 6.640 10.306 0.867 252.012 o
2 1 17 4.925 5.382 0.877 282.953 o
2 1 18 101.363 102.239 2.322 21.918 o
2 1 19 33.033 33.907 1.734 58.724 o
2 1 20 20.491 21.967 2.213 47.857 o
2 2 0 1110.890 1174.970 17.492 0.399 o
2 2 1 78.860 85.176 1.336 38.504 o
2 2 2 1128.370 1191.810 17.801 0.387 o
2 2 3 503.380 541.853 9.379 1.534 o
2 2 4 936.110 980.500 17.193 0.483 o
2 2 5 572.772 564.059 9.837 1.336 o
2 2 6 1359.770 1338.140 20.003 0.293 o
2 2 7 353.207 346.514 5.252 3.643 o
2 2 8 104.909 102.199 1.674 26.672 o
2 2 9 240.698 232.485 3.618 7.131 o
2 2 10 45.828 46.126 0.897 80.424 o
2 2 11 22.903 21.538 0.638 178.330 o
2 2 12 305.706 291.568 4.495 4.792 o
2 2 13 59.459 57.498 1.126 57.173 o
2 2 14 64.384 62.950 1.296 49.090 o
2 2 15 21.370 22.196 0.857 151.995 o
2 2 16 20.876 22.844 0.977 136.657 o
2 2 17 77.042 80.372 1.794 33.275 o
2 2 18 18.334 20.990 1.405 96.246 o
2 2 19 8.355 11.671 1.495 106.263 o
2 2 20 9.821 8.551 2.023 63.073 o
2 3 0 49.990 53.661 0.897 72.416 o
2 3 1 932.796 989.859 14.801 0.554 o
2 3 2 1271.680 1279.610 19.136 0.325 o
2 3 3 27.954 29.083 0.558 152.930 o
2 3 4 1149.400 1188.740 20.561 0.335 o
2 3 5 18.105 17.691 0.618 217.187 o
2 3 6 430.789 434.072 7.585 2.203 o
2 3 7 226.457 228.189 4.096 6.837 o
2 3 8 773.410 735.686 11.023 0.897 o
2 3 9 361.421 350.292 5.362 3.517 o
2 3 10 80.129 82.764 1.425 37.251 o
2 3 11 65.162 62.601 1.156 51.815 o
2 3 12 72.294 70.016 1.316 43.816 o
2 3 13 56.336 56.272 1.146 58.975 o
2 3 14 100.984 98.113 1.794 26.680 o
2 3 15 42.360 44.721 1.096 76.261 o
2 3 16 27.444 28.894 0.987 114.287 o
2 3 17 53.182 54.927 1.565 49.500 o
2 3 18 33.173 35.631 1.435 71.989 o
2 3 19 72.805 71.641 2.561 25.081 o
2 3 20 35.798 35.352 3.279 22.487 o
2 4 0 822.813 843.925 12.568 0.735 o
2 4 1 870.024 884.191 13.196 0.667 o
2 4 2 86.592 92.213 1.495 33.309 o
2 4 3 1646.900 1637.630 24.379 0.201 o
2 4 4 120.701 122.362 1.993 20.742 o
2 4 5 166.241 172.425 3.120 11.194 o
2 4 6 2.268 1.375 0.259 1779.780 o
2 4 7 643.614 655.105 11.731 1.004 o
2 4 8 203.468 203.591 3.738 8.150 o
2 4 9 88.222 86.452 1.794 30.160 o
2 4 10 69.754 70.654 1.545 40.567 o
2 4 11 40.298 39.757 0.827 94.623 o
2 4 12 94.247 91.814 1.585 30.592 o
2 4 13 3.881 3.937 0.458 720.561 o
2 4 14 35.269 34.993 0.877 103.264 o
2 4 15 29.364 29.203 0.947 113.794 o
2 4 16 23.649 25.784 1.355 91.080 o
2 4 17 35.022 38.661 1.834 52.792 o
2 4 18 34.691 40.914 2.243 40.235 o
2 4 19 35.323 36.608 2.502 34.620 o
2 4 20 6.253 10.056 3.957 17.960 o
2 5 0 57.869 58.306 1.017 60.776 o
2 5 1 354.951 362.720 5.492 3.459 o
2 5 2 325.165 323.491 4.904 4.160 o
2 5 3 211.865 212.860 3.289 8.567 o
2 5 4 160.258 170.202 2.701 12.731 o
2 5 5 466.865 460.056 6.937 2.196 o
2 5 6 117.821 119.970 2.332 19.151 o
2 5 7 167.302 167.202 3.110 11.286 o
2 5 8 117.115 116.362 2.272 19.764 o
2 5 9 0.817 1.545 0.429 1228.840 o
2 5 10 57.163 58.973 1.375 51.637 o
2 5 11 77.633 75.867 1.654 35.676 o
2 5 12 169.230 167.023 3.169 11.048 o
2 5 13 5.644 4.575 0.638 432.485 o
2 5 14 21.825 22.335 1.037 127.682 o
2 5 15 69.755 68.830 1.924 34.447 o
2 5 16 83.999 86.292 2.312 25.258 o
2 5 17 17.992 21.857 1.664 75.956 o
2 5 18 45.731 48.060 2.362 34.284 o
2 5 19 23.031 25.076 2.502 38.170 o
2 6 0 31.690 31.017 0.678 128.984 o
2 6 1 220.311 221.541 3.439 7.984 o
2 6 2 508.281 496.464 7.505 1.893 o
2 6 3 18.537 19.774 0.538 223.133 o
2 6 4 470.074 478.325 7.206 2.094 o
2 6 5 701.590 673.384 10.166 1.060 o
2 6 6 68.835 70.365 1.346 44.572 o
2 6 7 131.446 133.405 2.561 16.212 o
2 6 8 309.398 305.122 5.661 3.920 o
2 6 9 76.653 76.684 1.804 33.663 o
2 6 10 111.624 110.342 2.193 21.205 o
2 6 11 206.386 197.083 3.688 8.245 o
2 6 12 37.947 36.887 1.076 86.153 o
2 6 13 62.228 63.977 1.535 44.631 o
2 6 14 32.761 32.920 1.246 84.344 o
2 6 15 15.662 15.070 1.256 121.043 o
2 6 16 81.434 81.488 2.452 24.501 o
2 6 17 113.979 119.242 3.409 13.779 o
2 6 18 40.906 42.827 2.292 37.322 o
2 6 19 6.910 6.668 2.372 48.271 o
2 7 0 112.241 117.528 1.934 22.459 o
2 7 1 96.660 93.448 1.575 30.000 o
2 7 2 57.526 54.718 1.037 61.725 o
2 7 3 11.711 12.419 0.508 332.602 o
2 7 4 225.989 226.784 3.498 7.691 o
2 7 5 339.992 338.710 5.183 3.811 o
2 7 6 68.311 70.545 1.256 46.429 o
2 7 7 204.324 195.040 3.060 9.487 o
2 7 8 3.483 4.734 0.718 408.747 o
2 7 9 139.056 138.528 2.701 14.891 o
2 7 10 17.772 18.907 0.797 181.062 o
2 7 11 27.633 27.030 0.947 119.423 o
2 7 12 23.193 25.316 0.977 127.982 o
2 7 13 50.902 52.156 1.565 51.157 o
2 7 14 141.827 135.608 3.349 12.323 o
2 7 15 54.691 59.392 2.262 33.159 o
2 7 16 10.747 11.332 1.495 103.258 o
2 7 17 31.104 35.821 2.193 43.227 o
2 7 18 38.257 40.535 2.412 35.547 o
2 7 19 2.016 13.724 5.591 9.124 o
2 8 0 413.408 414.179 6.299 2.675 o
2 8 1 107.004 111.887 1.894 23.845 o
2 8 2 224.125 219.498 3.449 7.899 o
2 8 3 105.630 107.053 1.814 25.024 o
2 8 4 750.224 723.497 10.973 0.926 o
2 8 5 31.674 31.804 0.757 121.838 o
2 8 6 43.160 43.884 0.917 83.880 o
2 8 7 63.796 64.196 1.326 48.427 o
2 8 8 74.501 73.744 1.585 37.923 o
2 8 9 73.125 70.415 1.585 38.844 o
2 8 10 249.571 238.485 4.395 5.990 o
2 8 11 159.613 150.697 2.920 12.577 o
2 8 12 27.032 27.239 1.086 107.678 o
2 8 13 41.853 41.442 1.545 59.267 o
2 8 14 94.941 94.116 2.571 21.114 o
2 8 15 23.481 25.993 1.625 72.696 o
2 8 16 58.912 60.179 2.342 30.971 o
2 8 17 8.781 9.747 1.804 77.605 o
2 8 18 22.004 24.399 2.282 44.717 o
2 9 0 22.254 22.605 0.688 171.794 o
2 9 1 36.796 35.412 0.877 100.443 o
2 9 2 13.840 15.169 0.618 257.685 o
2 9 3 108.473 109.335 1.854 24.115 o
2 9 4 142.159 141.897 2.352 16.017 o
2 9 5 104.043 105.099 1.834 25.265 o
2 9 6 12.212 13.037 0.528 314.439 o
2 9 7 97.276 97.505 1.714 28.128 o
2 9 8 119.621 112.216 1.983 21.534 o
2 9 9 430.054 413.999 7.316 2.310 o
2 9 10 57.323 54.050 1.415 51.739 o
2 9 11 32.581 32.153 1.744 59.012 o
2 9 12 214.175 211.126 4.814 6.242 o
2 9 13 4.767 5.472 1.146 184.767 o
2 9 14 35.794 37.953 1.794 54.038 o
2 9 15 55.761 58.256 2.103 35.931 o
2 9 16 13.061 12.259 1.914 66.716 o
2 9 17 58.842 54.837 2.382 30.834 o
2 9 18 55.411 54.289 5.721 7.954 o
2 10 0 101.522 103.465 1.884 25.377 o
2 10 1 20.785 21.997 0.688 179.352 o
2 10 2 12.813 12.588 0.598 285.649 o
2 10 3 43.112 42.917 0.977 81.788 o
2 10 4 18.430 20.123 0.708 191.427 o
2 10 5 66.248 62.801 1.256 49.104 o
2 10 6 22.406 24.458 0.757 158.184 o
2 10 7 86.232 83.691 1.515 34.249 o
2 10 8 15.049 15.518 0.628 243.758 o
2 10 9 43.699 41.801 1.425 62.604 o
2 10 10 11.304 12.797 1.116 156.003 o
2 10 11 46.237 46.784 1.684 50.969 o
2 10 12 137.764 138.877 3.458 12.043 o
2 10 13 49.482 51.399 1.824 44.882 o
2 10 14 12.571 12.668 1.585 91.272 o
2 10 15 21.095 22.086 1.625 76.050 o
2 10 16 31.729 34.206 2.153 44.437 o
2 10 17 33.810 39.389 4.116 15.156 o
2 11 0 36.104 36.568 0.987 93.916 o
2 11 1 216.097 217.106 3.498 8.056 o
2 11 2 7.126 7.575 0.618 387.979 o
2 11 3 9.366 10.495 0.648 316.785 o
2 11 4 31.485 35.342 0.967 103.078 o
2 11 5 85.151 85.296 1.704 31.997 o
2 11 6 13.656 14.651 0.668 247.134 o
2 11 7 200.348 199.285 3.668 8.408 o
2 11 8 228.667 217.824 3.967 7.070 o
2 11 9 24.558 23.332 0.757 152.777 o
2 11 10 275.980 265.764 5.960 4.146 o
2 11 11 29.253 31.306 1.375 80.746 o
2 11 12 15.383 17.003 1.575 87.055 o
2 11 13 43.634 45.130 2.013 42.985 o
2 11 14 18.057 21.867 1.904 61.959 o
2 11 15 17.685 16.904 1.834 67.333 o
2 11 16 3.934 3.977 2.791 36.078 o
2 12 0 105.436 104.312 1.904 24.550 o
2 12 1 216.957 216.329 3.568 7.934 o
2 12 2 40.386 41.990 1.056 81.538 o
2 12 3 92.457 93.777 1.764 28.912 o
2 12 4 124.042 127.226 2.223 18.821 o
2 12 5 11.393 13.176 0.688 265.989 o
2 12 6 382.414 368.870 6.738 2.777 o
2 12 7 160.081 162.279 3.090 11.760 o
2 12 8 6.235 6.199 0.648 396.587 o
2 12 9 11.201 11.671 0.797 237.710 o
2 12 10 24.609 25.056 1.286 95.933 o
2 12 11 11.111 11.552 1.375 116.947 o
2 12 12 13.069 14.661 1.615 87.121 o
2 12 13 69.738 71.083 2.462 26.701 o
2 12 14 0.254 2.183 1.774 90.243 o
2 12 15 6.871 6.738 1.774 82.622 o
2 13 0 80.932 79.595 1.535 35.966 o
2 13 1 45.560 47.203 1.126 70.968 o
2 13 2 51.795 53.522 1.226 60.450 o
2 13 3 119.196 119.183 2.173 20.008 o
2 13 4 114.275 114.428 2.492 18.786 o
2 13 5 3.845 4.884 0.688 425.383 o
2 13 6 2.409 2.611 0.678 497.591 o
2 13 7 13.894 16.355 0.837 197.150 o
2 13 8 93.528 94.644 2.033 25.983 o
2 13 9 6.952 9.299 0.877 249.654 o
2 13 10 76.294 75.498 2.362 26.608 o
2 13 11 120.293 120.438 3.309 13.874 o
2 13 12 112.787 111.827 3.299 14.546 o
2 13 13 22.353 23.422 2.113 50.616 o
2 13 14 9.206 5.003 1.953 68.486 o
2 14 0 4.603 5.043 0.718 385.547 o
2 14 1 40.227 42.548 1.126 78.047 o
2 14 2 47.695 50.551 1.346 60.139 o
2 14 3 28.025 30.847 1.146 98.420 o
2 14 4 126.778 129.837 2.741 15.828 o
2 14 5 35.759 36.837 1.286 77.073 o
2 14 6 91.904 90.418 2.093 25.988 o
2 14 7 196.902 190.395 3.668 8.619 o
2 14 8 33.183 35.482 1.346 76.836 o
2 14 9 0.820 1.047 1.037 257.703 o
2 14 10 38.513 41.860 2.063 43.750 o
2 14 11 3.631 5.751 1.804 83.074 o
2 14 12 23.561 28.973 2.233 45.198 o
2 14 13 46.206 45.130 2.492 32.068 o
2 15 0 49.354 52.355 1.565 51.835 o
2 15 1 94.839 100.116 2.452 21.760 o
2 15 2 12.897 14.781 1.206 134.039 o
2 15 3 12.985 14.581 1.076 155.478 o
2 15 4 161.980 161.342 3.289 11.122 o
2 15 5 45.587 47.561 1.525 56.188 o
2 15 6 4.553 3.578 0.897 284.963 o
2 15 7 45.083 48.149 1.664 51.793 o
2 15 8 23.105 24.389 1.465 84.188 o
2 15 9 13.960 15.399 1.395 106.981 o
2 15 10 3.696 4.306 1.854 79.397 o
2 15 11 0.846 5.412 2.153 60.627 o
2 15 12 18.398 24.379 2.711 34.133 o
2 16 0 107.571 111.149 3.169 15.522 o
2 16 1 83.644 90.887 2.850 20.131 o
2 16 2 52.519 55.834 1.854 42.379 o
2 16 3 20.049 22.804 1.575 79.994 o
2 16 4 14.956 19.764 1.784 71.155 o
2 16 5 167.711 163.295 3.688 9.828 o
2 16 6 30.314 31.515 1.784 58.674 o
2 16 7 3.624 5.811 1.605 103.306 o
2 16 8 31.663 37.076 1.934 51.017 o
2 16 9 18.232 19.365 1.774 69.737 o
2 16 10 7.471 15.389 2.342 48.026 o
2 17 0 40.931 40.455 2.113 41.913 o
2 17 1 44.223 45.947 2.213 37.940 o
2 17 2 34.877 36.558 2.272 39.984 o
2 17 3 47.621 47.860 2.163 37.962 o
2 17 4 6.568 9.757 1.734 85.023 o
2 17 5 37.051 38.821 1.953 47.963 o
2 17 6 62.758 61.355 2.591 26.739 o
2 17 7 9.756 9.718 1.884 71.304 o
2 17 8 84.296 73.485 2.850 20.872 o
2 18 0 150.637 148.186 4.266 9.097 o
2 18 1 24.954 23.741 2.402 40.521 o
2 18 2 30.254 27.428 2.213 44.093 o
2 18 3 15.612 15.668 2.173 52.045 o
2 18 4 167.638 153.668 4.575 7.961 o
2 18 5 5.756 6.498 2.561 41.990 o
2 18 6 27.422 24.767 6.199 7.217 o
3 0 1 198.106 206.362 3.130 9.372 o
3 0 2 159.079 173.023 2.651 12.870 o
3 0 3 1431.860 1506.050 22.525 0.245 o
3 0 4 35.327 37.276 0.658 114.910 o
3 0 5 267.519 263.601 4.037 5.882 o
3 0 6 1375.180 1397.000 20.821 0.277 o
3 0 7 373.445 377.571 5.741 3.184 o
3 0 8 71.672 72.658 1.256 44.581 o
3 0 9 110.814 108.349 1.944 23.192 o
3 0 10 30.456 30.080 0.757 126.668 o
3 0 11 0.383 0.658 0.449 1286.640 o
3 0 12 6.150 7.017 0.518 491.405 o
3 0 13 10.545 11.512 0.638 301.180 o
3 0 14 461.322 443.780 6.777 2.282 o
3 0 15 1.379 1.585 0.618 638.140 o
3 0 16 87.349 91.305 1.824 29.514 o
3 0 17 16.532 18.678 1.096 136.806 o
3 0 18 4.845 6.548 1.296 148.101 o
3 0 19 0.752 3.179 1.625 106.075 o
3 0 20 13.601 17.482 2.223 50.425 o
3 1 0 692.157 728.520 10.834 0.990 o
3 1 1 562.596 578.620 8.631 1.495 o
3 1 2 23.291 22.296 0.439 201.235 o
3 1 3 534.651 550.683 8.801 1.553 o
3 1 4 391.249 401.272 6.339 2.798 o
3 1 5 1234.740 1214.180 18.189 0.353 o
3 1 6 604.569 616.404 9.259 1.313 o
3 1 7 148.535 147.349 2.322 15.461 o
3 1 8 264.665 258.149 3.967 6.042 o
3 1 9 50.645 48.747 0.957 72.062 o
3 1 10 45.327 42.578 0.867 84.272 o
3 1 11 46.364 44.322 0.927 79.609 o
3 1 12 370.156 356.491 5.462 3.390 o
3 1 13 66.791 64.445 1.256 48.468 o
3 1 14 131.363 133.016 2.243 17.768 o
3 1 15 60.013 62.611 1.365 49.637 o
3 1 16 159.753 162.947 2.860 12.453 o
3 1 17 45.986 49.754 1.405 59.397 o
3 1 18 1.324 2.412 1.196 190.496 o
3 1 19 42.509 45.030 1.924 45.785 o
3 1 20 14.640 13.515 2.133 54.488 o
3 2 0 1903.950 2003.680 29.940 0.141 o
3 2 1 722.095 758.002 11.332 0.913 o
3 2 2 223.367 227.461 3.458 7.804 o
3 2 3 1005.430 1017.300 17.023 0.460 o
3 2 4 200.094 206.721 3.678 8.300 o
3 2 5 319.610 335.262 5.910 3.592 o
3 2 6 310.138 307.485 5.821 3.810 o
3 2 7 224.742 218.860 3.369 8.011 o
3 2 8 73.201 74.960 1.346 42.032 o
3 2 9 821.088 832.763 12.478 0.744 o
3 2 10 305.716 300.259 4.615 4.659 o
3 2 11 136.584 134.462 2.223 17.341 o
3 2 12 93.064 90.977 1.605 30.733 o
3 2 13 8.237 7.615 0.548 411.452 o
3 2 14 7.704 8.382 0.628 365.205 o
3 2 15 48.623 48.548 1.126 67.875 o
3 2 16 26.217 29.422 1.047 110.722 o
3 2 17 33.275 36.817 1.346 76.149 o
3 2 18 16.866 16.774 1.246 118.424 o
3 2 19 75.099 74.422 2.193 28.951 o
3 2 20 2.978 3.239 2.601 41.633 o
3 3 0 660.567 668.690 9.997 1.126 o
3 3 1 394.788 407.242 6.120 2.841 o
3 3 2 466.699 475.524 7.116 2.129 o
3 3 3 631.386 648.567 9.718 1.203 o
3 3 4 161.104 165.000 2.980 11.978 o
3 3 5 49.904 50.023 1.086 67.667 o
3 3 6 133.831 131.721 2.492 16.422 o
3 3 7 400.264 381.657 6.698 2.680 o
3 3 8 18.701 18.897 0.688 196.801 o
3 3 9 281.577 274.734 4.934 4.828 o
3 3 10 188.296 183.877 3.429 9.446 o
3 3 11 30.335 29.362 0.718 131.257 o
3 3 12 21.938 21.817 0.618 184.981 o
3 3 13 54.809 53.651 1.116 61.713 o
3 3 14 20.142 19.196 0.688 188.813 o
3 3 15 10.548 12.219 0.648 293.326 o
3 3 16 46.237 46.934 1.355 61.883 o
3 3 17 38.103 44.502 1.944 46.860 o
3 3 18 33.247 42.718 2.093 44.411 o
3 3 19 5.586 6.628 2.013 66.261 o
3 3 20 63.336 63.279 4.565 11.528 o
3 4 0 3458.110 3451.930 51.608 0.046 o
3 4 1 38.905 41.771 0.777 97.773 o
3 4 2 610.026 620.919 9.309 1.296 o
3 4 3 242.334 243.149 3.718 6.862 o
3 4 4 175.038 177.438 3.199 10.541 o
3 4 5 105.255 104.621 1.973 24.001 o
3 4 6 55.170 54.727 1.196 58.797 o
3 4 7 553.501 553.703 9.678 1.394 o
3 4 8 321.939 316.046 5.641 3.792 o
3 4 9 150.382 145.196 2.721 13.909 o
3 4 10 331.146 318.159 5.940 3.556 o
3 4 11 85.511 82.854 1.764 31.463 o
3 4 12 79.731 75.608 1.664 35.013 o
3 4 13 50.525 47.422 1.236 63.030 o
3 4 14 3.741 3.399 0.688 443.771 o
3 4 15 47.922 50.960 1.525 54.078 o
3 4 16 44.273 45.817 1.804 48.417 o
3 4 17 36.288 40.166 1.774 54.019 o
3 4 18 9.809 13.385 2.103 57.824 o
3 4 19 1.165 2.412 2.093 64.601 o
3 4 20 26.119 24.249 8.621 3.802 o
3 5 0 2.110 2.382 0.299 1474.890 o
3 5 1 198.011 200.162 3.100 9.535 o
3 5 2 838.209 843.417 13.007 0.705 o
3 5 3 2.167 2.272 0.249 1714.300 o
3 5 4 51.751 50.482 0.927 71.282 o
3 5 5 792.096 811.095 14.023 0.694 o
3 5 6 820.736 821.311 14.203 0.668 o
3 5 7 106.311 103.096 2.053 23.335 o
3 5 8 391.168 374.670 6.648 2.755 o
3 5 9 176.734 174.249 3.409 10.029 o
3 5 10 158.020 157.086 2.980 12.309 o
3 5 11 2.919 2.581 0.578 613.125 o
3 5 12 69.116 68.143 1.575 40.659 o
3 5 13 47.946 48.120 1.326 61.440 o
3 5 14 135.806 134.143 2.721 15.162 o
3 5 15 3.195 4.714 0.967 258.391 o
3 5 16 62.121 61.186 1.953 36.777 o
3 5 17 31.663 37.714 2.252 41.173 o
3 5 18 23.259 27.747 2.402 40.450 o
3 5 19 97.975 97.694 3.757 13.410 o
3 6 0 71.056 72.060 1.256 44.955 o
3 6 1 366.980 364.405 5.561 3.341 o
3 6 2 399.238 410.202 6.189 2.788 o
3 6 3 183.339 186.956 2.930 10.678 o
3 6 4 231.153 229.953 3.538 7.476 o
3 6 5 482.981 467.441 7.056 2.102 o
3 6 6 245.706 242.053 4.365 6.056 o
3 6 7 4.289 4.814 0.588 511.125 o
3 6 8 18.107 17.671 0.748 191.651 o
3 6 9 193.921 183.707 3.419 9.293 o
3 6 10 31.343 31.445 0.997 104.299 o
3 6 11 61.197 58.515 1.455 47.935 o
3 6 12 98.720 94.256 1.983 25.664 o
3 6 13 133.294 126.149 2.502 16.631 o
3 6 14 58.250 59.990 1.734 42.484 o
3 6 15 75.411 77.272 2.402 26.148 o
3 6 16 4.161 5.452 1.545 110.289 o
3 6 17 0.097 2.272 1.525 121.753 o
3 6 18 3.487 4.714 2.223 56.130 o
3 6 19 4.413 3.488 2.581 41.948 o
3 7 0 93.868 93.747 1.595 30.363 o
3 7 1 30.791 31.126 0.757 124.639 o
3 7 2 306.226 304.524 4.664 4.595 o
3 7 3 177.686 177.598 2.801 11.430 o
3 7 4 84.462 81.718 1.495 35.234 o
3 7 5 307.593 300.139 4.605 4.645 o
3 7 6 162.466 157.116 2.551 13.436 o
3 7 7 331.848 320.232 5.721 3.659 o
3 7 8 164.423 162.518 3.120 11.479 o
3 7 9 131.862 129.648 2.571 16.274 o
3 7 10 0.409 0.668 0.458 1231.580 o
3 7 11 35.369 32.282 1.007 96.743 o
3 7 12 120.720 113.352 2.432 18.602 o
3 7 13 178.040 172.016 3.598 9.580 o
3 7 14 0.626 0.100 1.086 239.583 o
3 7 15 250.070 248.292 5.791 4.573 o
3 7 16 4.565 7.555 1.834 79.183 o
3 7 17 58.042 60.359 2.512 28.572 o
3 7 18 29.700 32.302 2.412 38.223 o
3 7 19 7.084 14.950 8.721 3.761 o
3 8 0 136.614 137.432 2.412 16.353 o
3 8 1 336.775 332.820 5.113 3.899 o
3 8 2 253.561 253.624 4.106 6.118 o
3 8 3 56.045 56.153 1.086 60.871 o
3 8 4 58.174 57.568 1.096 58.730 o
3 8 5 548.897 532.165 8.213 1.630 o
3 8 6 1.275 2.262 0.339 1501.950 o
3 8 7 218.075 216.986 4.007 7.239 o
3 8 8 78.852 81.658 1.784 32.839 o
3 8 9 29.258 30.249 1.007 108.045 o
3 8 10 26.107 26.322 1.027 115.638 o
3 8 11 132.723 132.638 2.860 14.800 o
3 8 12 25.085 25.266 1.136 108.120 o
3 8 13 67.443 66.060 2.113 32.311 o
3 8 14 8.093 11.531 1.216 148.319 o
3 8 15 56.093 57.668 2.113 35.734 o
3 8 16 20.905 28.246 2.113 50.273 o
3 8 17 47.069 51.767 2.571 30.026 o
3 8 18 4.575 7.884 2.342 49.943 o
3 9 0 134.177 131.173 2.193 17.841 o
3 9 1 60.919 57.947 1.166 55.175 o
3 9 2 172.504 170.362 2.751 11.969 o
3 9 3 249.090 237.518 3.748 6.748 o
3 9 4 57.421 57.189 1.166 57.469 o
3 9 5 119.627 119.541 2.093 20.424 o
3 9 6 370.811 350.581 5.542 3.370 o
3 9 7 89.747 89.551 1.734 30.195 o
3 9 8 122.678 119.850 2.442 18.078 o
3 9 9 2.274 2.063 0.588 637.294 o
3 9 10 54.221 54.807 1.595 48.293 o
3 9 11 86.132 79.714 2.462 23.915 o
3 9 12 73.448 74.153 2.093 30.593 o
3 9 13 129.741 125.402 3.199 13.727 o
3 9 14 9.903 11.761 1.724 82.171 o
3 9 15 2.788 4.066 1.505 118.945 o
3 9 16 62.179 63.329 2.502 27.863 o
3 9 17 19.100 22.854 2.472 40.028 o
3 10 0 67.056 69.468 1.355 45.281 o
3 10 1 34.814 35.193 0.997 96.089 o
3 10 2 123.042 123.618 2.103 19.774 o
3 10 3 129.641 128.581 2.243 18.124 o
3 10 4 87.900 88.495 1.605 32.177 o
3 10 5 17.404 17.522 0.648 215.922 o
3 10 6 10.399 10.296 0.548 349.956 o
3 10 7 267.726 258.667 4.505 5.469 o
3 10 8 39.339 39.020 1.176 78.243 o
3 10 9 273.358 262.614 5.791 4.304 o
3 10 10 598.489 555.557 11.940 1.080 o
3 10 11 26.262 28.037 1.425 82.039 o
3 10 12 90.821 91.764 2.512 22.182 o
3 10 13 1.844 4.485 1.475 124.779 o
3 10 14 44.943 48.937 2.073 40.558 o
3 10 15 5.967 8.841 1.784 81.673 o
3 10 16 24.403 29.551 2.332 41.898 o
3 10 17 50.687 51.309 3.080 22.792 o
3 11 0 107.281 107.232 1.884 24.218 o
3 11 1 127.342 129.857 2.223 18.381 o
3 11 2 186.056 187.535 3.030 10.333 o
3 11 3 160.008 155.780 2.771 12.906 o
3 11 4 104.070 102.678 1.844 25.370 o
3 11 5 127.210 124.933 2.123 19.163 o
3 11 6 81.966 83.671 1.575 34.602 o
3 11 7 11.943 13.076 0.698 258.375 o
3 11 8 84.679 84.608 1.754 31.574 o
3 11 9 51.052 50.193 1.605 50.405 o
3 11 10 99.355 99.698 2.691 19.510 o
3 11 11 24.059 25.086 1.336 92.578 o
3 11 12 34.287 38.233 1.884 51.449 o
3 11 13 23.384 26.322 1.605 73.845 o
3 11 14 46.473 48.688 2.123 39.028 o
3 11 15 5.007 8.023 1.774 83.619 o
3 11 16 3.881 3.757 2.382 49.124 o
3 12 0 6.655 6.140 0.588 432.736 o
3 12 1 95.647 94.395 1.724 28.637 o
3 12 2 103.726 103.794 1.914 24.765 o
3 12 3 79.001 76.894 1.495 37.477 o
3 12 4 175.596 174.129 3.050 10.959 o
3 12 5 35.891 36.807 1.027 91.643 o
3 12 6 19.756 19.834 0.807 169.257 o
3 12 7 62.567 63.957 1.425 46.856 o
3 12 8 41.631 39.917 1.047 81.796 o
3 12 9 224.861 214.774 5.781 4.982 o
3 12 10 16.912 19.176 1.296 110.506 o
3 12 11 47.318 48.887 1.914 43.763 o
3 12 12 67.970 64.575 2.601 25.704 o
3 12 13 0.029 0.648 1.774 91.147 o
3 12 14 16.410 18.917 1.944 61.521 o
3 12 15 18.974 15.787 2.402 42.904 o
3 13 0 59.231 60.718 1.286 52.395 o
3 13 1 2.295 2.542 0.558 675.926 o
3 13 2 15.732 15.658 0.807 196.280 o
3 13 3 14.207 15.538 0.757 216.531 o
3 13 4 177.922 174.299 3.140 10.638 o
3 13 5 128.637 128.242 2.571 16.570 o
3 13 6 47.830 48.299 1.346 60.766 o
3 13 7 43.697 47.013 1.306 65.467 o
3 13 8 27.417 27.428 1.027 112.136 o
3 13 9 11.097 12.648 1.495 101.935 o
3 13 10 5.565 5.322 1.256 155.974 o
3 13 11 95.171 92.093 2.890 18.786 o
3 13 12 7.837 9.897 1.744 83.034 o
3 13 13 108.469 109.026 3.419 14.268 o
3 13 14 50.325 49.345 3.349 20.142 o
3 14 0 51.662 51.757 1.236 60.800 o
3 14 1 7.857 8.332 0.767 291.553 o
3 14 2 36.776 38.222 1.186 80.716 o
3 14 3 163.019 161.531 3.159 11.445 o
3 14 4 81.945 87.777 1.993 28.958 o
3 14 5 32.802 35.831 1.206 85.134 o
3 14 6 34.410 36.149 1.276 79.231 o
3 14 7 46.393 50.641 1.555 53.998 o
3 14 8 14.407 15.558 1.106 144.848 o
3 14 9 20.558 23.302 1.914 59.840 o
3 14 10 16.726 17.083 1.934 62.340 o
3 14 11 3.298 5.472 1.784 85.219 o
3 14 12 28.476 28.435 2.462 37.683 o
3 14 13 50.729 48.100 2.651 28.515 o
3 15 0 2.955 4.196 0.887 303.076 o
3 15 1 136.548 134.591 3.189 13.184 o
3 15 2 59.604 62.870 2.003 36.288 o
3 15 3 41.331 47.382 1.744 51.138 o
3 15 4 5.487 8.302 1.126 181.637 o
3 15 5 20.235 21.020 1.276 105.891 o
3 15 6 117.682 116.721 2.691 17.238 o
3 15 7 69.312 70.525 1.983 33.419 o
3 15 8 14.690 17.223 1.296 115.897 o
3 15 9 43.597 46.425 2.213 38.033 o
3 15 10 2.827 6.030 1.734 90.062 o
3 15 11 121.914 113.711 3.468 13.269 o
3 15 12 91.742 81.618 4.176 12.077 o
3 16 0 10.407 12.548 1.405 113.455 o
3 16 1 2.880 5.043 1.176 184.818 o
3 16 2 127.463 127.953 3.120 14.120 o
3 16 3 11.551 12.149 1.385 114.431 o
3 16 4 62.972 65.312 2.153 32.687 o
3 16 5 20.130 22.874 1.545 82.016 o
3 16 6 9.682 12.508 1.575 95.461 o
3 16 7 60.326 63.747 2.233 32.102 o
3 16 8 112.222 103.166 2.990 16.460 o
3 16 9 27.030 29.701 2.751 31.595 o
3 16 10 152.456 135.548 4.615 8.381 o
3 17 0 4.694 6.110 1.535 110.366 o
3 17 1 49.525 51.199 2.173 36.882 o
3 17 2 23.874 24.149 2.033 52.986 o
3 17 3 11.330 13.864 1.904 67.844 o
3 17 4 12.047 16.196 1.824 71.707 o
3 17 5 4.549 6.837 1.794 82.763 o
3 17 6 25.375 25.156 2.053 51.438 o
3 17 7 1.624 5.452 2.013 68.655 o
3 17 8 14.627 19.684 2.532 39.665 o
3 18 0 8.216 6.688 3.199 27.113 o
3 18 1 11.351 12.817 2.392 45.530 o
3 18 2 18.322 16.236 2.462 41.218 o
3 18 3 26.565 29.412 2.472 37.737 o
3 18 4 5.077 3.947 2.223 55.694 o
3 18 5 5.443 9.817 3.080 29.300 o
4 0 0 277.844 292.923 6.229 3.848 o
4 0 1 25.479 25.973 0.518 172.272 o
4 0 2 930.467 961.065 14.332 0.576 o
4 0 3 3429.920 3405.000 51.020 0.047 o
4 0 4 269.425 278.421 4.226 5.564 o
4 0 5 335.910 331.156 5.023 3.962 o
4 0 6 1177.450 1189.290 17.801 0.375 o
4 0 7 378.624 372.298 5.841 3.129 o
4 0 8 93.577 90.319 1.525 31.532 o
4 0 9 119.432 119.611 1.973 21.173 o
4 0 10 28.431 27.977 0.728 137.281 o
4 0 11 91.217 89.183 1.595 31.449 o
4 0 12 128.703 129.020 2.183 18.499 o
4 0 13 3.343 3.767 0.548 613.498 o
4 0 14 1.288 1.585 0.468 1007.310 o
4 0 15 15.491 17.432 0.857 182.905 o
4 0 16 170.364 166.694 2.831 11.937 o
4 0 17 4.982 7.465 0.957 239.772 o
4 0 18 1.089 3.608 1.495 123.684 o
4 0 19 23.397 27.837 2.013 53.229 o
4 0 20 3.572 5.262 2.213 56.485 o
4 1 0 736.393 769.663 11.462 0.887 o
4 1 1 1588.370 1570.460 23.382 0.217 o
4 1 2 773.356 784.862 11.731 0.834 o
4 1 3 868.401 894.337 13.764 0.642 o
4 1 4 1250.510 1316.630 20.123 0.312 o
4 1 5 339.704 340.106 5.153 3.824 o
4 1 6 1.905 1.375 0.239 2055.010 o
4 1 7 89.090 88.186 1.475 33.416 o
4 1 8 12.510 12.110 0.458 342.426 o
4 1 9 14.293 13.037 0.478 305.754 o
4 1 10 5.236 5.751 0.449 617.798 o
4 1 11 17.455 18.229 0.638 215.492 o
4 1 12 24.982 25.993 0.748 148.304 o
4 1 13 31.215 32.332 0.827 116.794 o
4 1 14 49.296 50.272 1.176 64.941 o
4 1 15 48.529 51.229 1.196 64.464 o
4 1 16 15.821 17.073 0.907 172.639 o
4 1 17 65.331 66.179 1.734 39.239 o
4 1 18 121.862 122.053 2.801 16.148 o
4 1 19 26.688 27.100 1.944 54.801 o
4 1 20 11.141 13.595 2.342 47.244 o
4 2 0 546.687 553.504 8.292 1.600 o
4 2 1 2239.480 2287.840 34.146 0.106 o
4 2 2 292.708 302.890 4.575 4.819 o
4 2 3 131.561 138.408 2.163 17.895 o
4 2 4 94.497 96.767 1.625 29.613 o
4 2 5 277.031 283.843 4.336 5.323 o
4 2 6 326.006 320.651 4.884 4.177 o
4 2 7 3.511 3.120 0.249 1275.410 o
4 2 8 30.086 30.688 0.668 134.397 o
4 2 9 200.309 196.794 3.090 9.534 o
4 2 10 514.674 506.341 7.654 1.835 o
4 2 11 41.459 38.671 0.867 91.716 o
4 2 12 145.694 140.990 2.352 15.785 o
4 2 13 144.880 141.508 2.402 15.623 o
4 2 14 5.192 5.043 0.598 472.670 o
4 2 15 27.860 30.259 0.947 115.693 o
4 2 16 43.598 46.993 1.316 65.158 o
4 2 17 14.323 13.365 0.987 170.000 o
4 2 18 50.079 52.166 2.083 38.506 o
4 2 19 15.994 18.478 2.412 42.997 o
4 2 20 67.548 70.714 4.704 10.776 o
4 3 0 249.677 255.747 3.887 6.405 o
4 3 1 288.564 293.382 4.465 5.008 o
4 3 2 286.788 301.016 4.545 4.922 o
4 3 3 292.153 299.162 4.565 4.854 o
4 3 4 35.398 35.581 0.688 114.670 o
4 3 5 164.784 160.963 2.960 11.960 o
4 3 6 1047.840 1012.670 17.492 0.437 o
4 3 7 63.080 62.860 1.346 48.619 o
4 3 8 993.572 955.214 16.525 0.487 o
4 3 9 279.283 268.863 4.834 4.969 o
4 3 10 189.110 188.332 3.508 9.185 o
4 3 11 206.526 197.451 3.827 7.997 o
4 3 12 54.820 55.595 1.535 49.414 o
4 3 13 69.161 67.784 1.545 41.248 o
4 3 14 105.227 103.455 2.193 22.378 o
4 3 15 8.008 8.870 0.867 247.129 o
4 3 16 69.871 71.591 1.993 33.024 o
4 3 17 77.868 79.664 2.342 26.296 o
4 3 18 21.799 22.944 1.804 64.756 o
4 3 19 2.010 2.900 2.621 41.234 o
4 3 20 7.626 13.365 7.794 4.702 o
4 4 0 522.780 515.531 7.744 1.787 o
4 4 1 367.141 381.647 5.781 3.194 o
4 4 2 873.261 902.450 13.475 0.649 o
4 4 3 700.295 694.683 10.415 1.030 o
4 4 4 810.455 805.185 12.030 0.783 o
4 4 5 4.525 4.684 0.478 636.891 o
4 4 6 118.447 119.771 2.302 19.278 o
4 4 7 108.281 108.408 2.143 22.068 o
4 4 8 74.537 75.518 1.605 37.339 o
4 4 9 78.173 76.276 1.654 35.477 o
4 4 10 16.755 16.605 0.748 201.290 o
4 4 11 344.715 335.820 5.980 3.388 o
4 4 12 52.248 54.727 1.326 56.770 o
4 4 13 96.684 91.694 1.973 26.284 o
4 4 14 63.409 61.624 1.635 42.545 o
4 4 15 52.441 55.774 1.944 40.387 o
4 4 16 43.114 46.585 1.774 49.623 o
4 4 17 31.285 34.036 1.694 61.362 o
4 4 18 2.554 4.904 2.332 51.402 o
4 4 19 4.651 9.837 2.462 45.162 o
4 5 0 1122.710 1111.430 16.565 0.423 o
4 5 1 343.106 350.033 5.312 3.676 o
4 5 2 155.759 158.033 2.522 13.905 o
4 5 3 136.854 139.654 2.223 17.096 o
4 5 4 378.357 379.823 5.781 3.132 o
4 5 5 289.786 291.797 5.203 4.451 o
4 5 6 27.172 26.472 0.777 137.907 o
4 5 7 122.962 115.764 2.272 19.206 o
4 5 8 100.359 94.375 1.953 25.668 o
4 5 9 244.913 244.843 4.475 5.926 o
4 5 10 74.538 75.129 1.654 36.623 o
4 5 11 88.724 86.551 1.824 29.712 o
4 5 12 114.148 108.598 2.362 19.896 o
4 5 13 126.702 123.777 2.581 16.842 o
4 5 14 33.892 33.468 1.196 85.844 o
4 5 15 326.336 330.558 6.638 3.201 o
4 5 16 13.280 15.907 1.475 99.131 o
4 5 17 1.141 2.870 1.894 78.480 o
4 5 18 29.597 33.468 2.492 36.242 o
4 5 19 44.718 37.375 2.661 30.014 o
4 6 0 178.752 167.471 2.631 12.058 o
4 6 1 131.553 130.106 2.143 18.380 o
4 6 2 397.319 408.119 6.229 2.789 o
4 6 3 145.135 143.103 2.312 15.910 o
4 6 4 102.593 99.608 1.664 27.401 o
4 6 5 12.543 12.548 0.389 364.056 o
4 6 6 167.590 157.824 3.000 11.787 o
4 6 7 213.807 206.152 3.787 7.787 o
4 6 8 74.719 75.757 1.605 37.252 o
4 6 9 148.551 146.751 2.920 13.248 o
4 6 10 51.361 51.957 1.276 59.669 o
4 6 11 315.763 303.368 5.442 4.008 o
4 6 12 140.191 135.767 2.721 14.824 o
4 6 13 47.748 49.086 1.445 57.219 o
4 6 14 122.061 122.561 2.850 15.867 o
4 6 15 40.324 41.641 1.944 46.578 o
4 6 16 41.687 47.532 2.173 39.281 o
4 6 17 48.082 48.588 2.243 36.095 o
4 6 18 3.791 6.080 2.103 61.986 o
4 6 19 38.544 37.724 3.957 16.096 o
4 7 0 144.068 143.053 2.352 15.829 o
4 7 1 381.927 376.265 5.731 3.141 o
4 7 2 1.992 1.615 0.249 1898.920 o
4 7 3 159.045 155.840 2.581 13.575 o
4 7 4 334.827 318.827 4.953 4.064 o
4 7 5 113.042 112.714 1.914 22.807 o
4 7 6 222.048 217.525 3.997 7.166 o
4 7 7 24.833 25.664 0.907 131.328 o
4 7 8 45.731 46.017 1.266 65.882 o
4 7 9 43.797 43.754 1.176 71.936 o
4 7 10 72.403 70.724 1.645 38.025 o
4 7 11 61.697 61.256 1.505 46.022 o
4 7 12 196.068 188.870 3.877 8.269 o
4 7 13 192.060 186.717 4.017 8.135 o
4 7 14 14.139 14.860 1.525 93.896 o
4 7 15 52.255 54.967 2.053 38.202 o
4 7 16 19.300 20.512 1.834 65.315 o
4 7 17 15.438 17.312 2.023 58.413 o
4 7 18 16.359 16.565 2.233 49.297 o
4 8 0 231.120 231.049 3.767 7.154 o
4 8 1 84.982 86.422 1.555 33.729 o
4 8 2 52.193 53.252 1.076 64.960 o
4 8 3 10.861 10.645 0.508 358.430 o
4 8 4 112.700 113.212 1.914 22.820 o
4 8 5 80.895 79.505 1.535 35.989 o
4 8 6 45.659 43.804 0.897 81.909 o
4 8 7 46.519 45.399 1.206 67.812 o
4 8 8 138.335 135.438 2.681 15.124 o
4 8 9 15.028 14.193 0.827 199.144 o
4 8 10 25.344 25.086 0.947 126.535 o
4 8 11 106.279 105.398 2.482 20.047 o
4 8 12 14.374 15.319 1.056 153.619 o
4 8 13 71.956 71.910 2.153 30.273 o
4 8 14 16.669 18.020 1.415 99.338 o
4 8 15 157.345 159.907 4.166 9.016 o
4 8 16 19.969 19.645 1.884 62.555 o
4 8 17 29.046 27.887 2.412 38.855 o
4 8 18 7.262 10.973 2.571 40.917 o
4 9 0 69.863 72.578 1.445 41.961 o
4 9 1 341.862 326.232 5.113 3.884 o
4 9 2 72.815 72.409 1.375 42.137 o
4 9 3 49.472 50.611 1.076 68.124 o
4 9 4 17.020 17.741 0.668 213.400 o
4 9 5 27.039 27.050 0.757 139.518 o
4 9 6 9.580 9.538 0.488 400.809 o
4 9 7 12.495 12.538 0.827 217.752 o
4 9 8 123.643 115.953 2.332 18.786 o
4 9 9 255.765 241.196 4.814 5.446 o
4 9 10 2.279 2.312 0.628 570.752 o
4 9 11 56.379 54.080 1.714 44.627 o
4 9 12 48.844 49.246 1.714 48.464 o
4 9 13 45.861 44.641 1.804 48.024 o
4 9 14 23.474 24.339 1.704 68.682 o
4 9 15 6.141 8.103 1.425 121.637 o
4 9 16 30.598 32.910 2.542 34.999 o
4 9 17 34.727 32.342 2.581 33.480 o
4 10 0 0.809 1.007 0.429 1277.270 o
4 10 1 170.925 169.315 2.910 11.630 o
4 10 2 30.224 30.987 0.837 119.483 o
4 10 3 143.415 147.747 2.532 14.987 o
4 10 4 69.847 73.206 1.405 42.558 o
4 10 5 19.334 19.615 0.708 188.262 o
4 10 6 53.648 52.465 1.086 63.861 o
4 10 7 147.361 141.249 2.382 15.533 o
4 10 8 43.821 40.585 1.216 71.568 o
4 10 9 28.168 27.498 1.246 92.908 o
4 10 10 61.729 61.116 1.844 38.966 o
4 10 11 142.790 138.538 3.399 12.044 o
4 10 12 43.990 49.435 2.063 40.996 o
4 10 13 6.777 10.545 1.555 102.204 o
4 10 14 110.473 109.624 3.289 14.782 o
4 10 15 41.051 51.528 2.561 31.174 o
4 10 16 45.765 49.864 2.542 30.879 o
4 10 17 23.175 19.814 4.495 13.460 o
4 11 0 195.209 196.834 3.229 9.427 o
4 11 1 56.201 57.658 1.256 55.637 o
4 11 2 140.361 140.780 2.362 16.154 o
4 11 3 53.845 54.598 1.186 59.977 o
4 11 4 117.179 113.850 1.993 21.669 o
4 11 5 153.349 151.584 2.522 14.254 o
4 11 6 40.393 39.967 1.007 85.154 o
4 11 7 2.549 3.199 0.449 860.507 o
4 11 8 131.391 128.372 3.150 13.770 o
4 11 9 190.732 184.764 4.326 7.631 o
4 11 10 54.788 54.598 1.804 42.989 o
4 11 11 0.396 0.947 1.086 238.361 o
4 11 12 48.599 51.837 2.143 37.652 o
4 11 13 73.350 76.026 2.731 22.963 o
4 11 14 2.490 4.136 1.625 103.332 o
4 11 15 3.901 5.691 1.934 72.741 o
4 11 16 39.006 39.209 2.890 27.059 o
4 12 0 13.393 14.681 0.757 224.286 o
4 12 1 14.448 16.326 0.787 205.727 o
4 12 2 108.563 113.392 1.983 22.867 o
4 12 3 215.075 214.704 3.458 8.176 o
4 12 4 8.591 10.794 0.668 315.329 o
4 12 5 116.650 115.096 2.163 20.568 o
4 12 6 198.273 186.219 3.628 8.714 o
4 12 7 38.171 36.927 1.027 88.636 o
4 12 8 10.714 11.641 1.086 165.686 o
4 12 9 40.294 41.721 1.495 62.059 o
4 12 10 0.417 1.276 1.066 245.889 o
4 12 11 54.393 55.336 2.173 35.272 o
4 12 12 191.506 183.069 4.595 7.176 o
4 12 13 132.772 129.349 3.698 11.603 o
4 12 14 14.084 13.704 2.023 59.842 o
4 12 15 67.429 61.405 3.100 20.680 o
4 13 0 2.622 3.877 0.668 485.652 o
4 13 1 201.613 200.152 3.269 9.095 o
4 13 2 58.079 61.904 1.425 49.274 o
4 13 3 31.215 30.867 0.997 104.986 o
4 13 4 143.064 143.252 2.621 14.803 o
4 13 5 47.762 51.329 1.485 55.312 o
4 13 6 35.898 38.422 1.365 72.172 o
4 13 7 59.946 62.980 1.595 44.394 o
4 13 8 142.455 134.920 3.040 13.445 o
4 13 9 128.023 127.076 3.797 11.476 o
4 13 10 64.420 66.379 2.302 30.038 o
4 13 11 11.467 11.581 1.764 77.906 o
4 13 12 11.497 11.651 2.083 58.458 o
4 13 13 22.579 22.784 2.252 45.746 o
4 13 14 34.247 35.123 3.010 26.087 o
4 14 0 3.365 4.346 0.837 327.173 o
4 14 1 54.998 56.422 1.495 50.187 o
4 14 2 69.952 73.515 1.684 37.672 o
4 14 3 38.894 42.558 1.266 72.696 o
4 14 4 77.087 79.575 1.884 32.130 o
4 14 5 48.933 55.266 1.674 48.291 o
4 14 6 204.538 214.614 4.056 7.473 o
4 14 7 178.154 169.933 3.349 10.199 o
4 14 8 1.022 1.654 0.738 477.505 o
4 14 9 74.901 74.870 2.611 24.078 o
4 14 10 15.323 19.854 1.963 60.815 o
4 14 11 128.464 123.737 3.927 11.078 o
4 14 12 34.290 35.193 2.342 38.565 o
4 14 13 38.962 39.887 3.738 17.697 o
4 15 0 36.365 41.003 1.485 65.279 o
4 15 1 60.242 60.498 1.824 39.890 o
4 15 2 138.214 139.834 3.219 12.861 o
4 15 3 189.085 195.538 4.216 7.744 o
4 15 4 57.047 58.256 1.924 39.124 o
4 15 5 6.382 9.259 1.316 137.459 o
4 15 6 5.511 8.133 1.346 135.485 o
4 15 7 15.915 17.801 1.475 94.758 o
4 15 8 131.221 119.840 2.930 14.980 o
4 15 9 6.119 7.654 2.023 65.125 o
4 15 10 10.112 12.658 2.213 52.827 o
4 15 11 45.625 42.947 2.890 26.073 o
4 16 0 81.599 83.402 2.542 23.467 o
4 16 1 70.384 69.757 2.362 27.950 o
4 16 2 36.449 38.900 1.714 56.457 o
4 16 3 37.461 40.425 1.944 47.829 o
4 16 4 29.991 32.233 1.515 71.606 o
4 16 5 16.229 18.050 1.505 91.572 o
4 16 6 132.214 126.847 3.309 13.120 o
4 16 7 17.952 17.641 1.605 81.979 o
4 16 8 3.841 3.329 1.425 130.310 o
4 16 9 5.399 6.140 2.522 43.388 o
4 16 10 5.551 8.073 2.791 35.530 o
4 17 0 16.980 16.415 1.983 59.850 o
4 17 1 42.013 42.369 2.372 35.423 o
4 17 2 16.250 18.468 1.963 60.701 o
4 17 3 17.892 19.993 2.292 46.175 o
4 17 4 67.671 70.405 2.601 25.366 o
4 17 5 83.633 82.933 2.850 20.495 o
4 17 6 21.420 22.385 1.924 59.172 o
4 17 7 1.991 1.794 1.774 88.861 o
4 17 8 148.038 117.518 6.339 5.527 o
4 18 0 18.568 22.385 2.392 42.497 o
4 18 1 30.651 28.924 2.631 33.453 o
4 18 2 6.763 6.837 1.973 68.068 o
4 18 3 81.371 71.123 3.130 18.928 o
4 18 4 46.616 49.435 3.568 18.423 o
5 0 1 195.689 204.966 3.150 9.435 o
5 0 2 77.459 81.598 1.336 39.545 o
5 0 3 134.245 128.083 2.023 18.815 o
5 0 4 49.051 54.698 0.967 70.490 o
5 0 5 6.639 7.435 0.339 631.451 o
5 0 6 0.089 0.199 0.189 6879.520 o
5 0 7 369.963 367.694 5.621 3.286 o
5 0 8 0.001 0.419 0.249 4187.750 o
5 0 9 4.892 5.880 0.419 668.436 o
5 0 10 8.573 10.017 0.578 365.836 o
5 0 11 29.983 29.820 0.767 127.269 o
5 0 12 6.322 6.767 0.568 448.711 o
5 0 13 4.221 5.880 0.628 458.982 o
5 0 14 32.783 33.309 0.947 104.037 o
5 0 15 170.788 166.694 2.761 12.112 o
5 0 16 4.992 4.744 0.738 367.335 o
5 0 17 4.957 5.532 1.146 183.897 o
5 0 18 3.609 3.847 1.395 135.424 o
5 0 19 4.483 4.415 1.904 74.950 o
5 0 20 36.909 30.668 7.625 4.788 o
5 1 0 139.306 139.774 2.183 17.060 o
5 1 1 386.135 398.780 6.010 2.947 o
5 1 2 971.688 971.261 14.492 0.551 o
5 1 3 393.779 405.219 6.110 2.855 o
5 1 4 89.653 91.246 1.495 32.673 o
5 1 5 299.329 298.056 4.645 4.720 o
5 1 6 1.014 0.997 0.209 3131.200 o
5 1 7 305.799 300.488 4.625 4.649 o
5 1 8 188.519 180.139 2.821 10.859 o
5 1 9 28.990 28.645 0.688 138.505 o
5 1 10 137.907 135.119 2.233 17.154 o
5 1 11 67.972 67.884 1.296 46.386 o
5 1 12 1.909 1.176 0.369 1334.350 o
5 1 13 0.647 2.322 0.528 855.167 o
5 1 14 59.855 61.495 1.296 51.637 o
5 1 15 17.650 19.395 0.807 178.734 o
5 1 16 65.203 69.658 1.684 39.668 o
5 1 17 6.888 7.615 1.136 175.153 o
5 1 18 8.741 8.980 1.286 137.512 o
5 1 19 131.898 127.485 4.017 10.613 o
5 1 20 31.798 29.751 7.515 4.945 o
5 2 0 1189.090 1223.470 18.239 0.361 o
5 2 1 578.859 590.431 9.030 1.404 o
5 2 2 185.173 192.757 2.970 10.401 o
5 2 3 225.254 234.069 3.588 7.495 o
5 2 4 25.651 24.957 0.588 165.985 o
5 2 5 122.515 121.116 1.944 20.899 o
5 2 6 145.844 143.481 2.282 15.963 o
5 2 7 24.716 23.372 0.548 177.892 o
5 2 8 252.626 249.687 3.957 6.330 o
5 2 9 286.244 273.667 4.226 5.360 o
5 2 10 144.192 144.259 2.352 15.775 o
5 2 11 121.140 118.744 1.983 20.962 o
5 2 12 148.380 141.687 2.362 15.522 o
5 2 13 87.326 84.359 1.525 33.761 o
5 2 14 23.047 23.292 0.748 159.293 o
5 2 15 17.774 19.266 1.076 135.802 o
5 2 16 126.855 130.604 3.060 14.340 o
5 2 17 11.773 15.528 1.535 95.272 o
5 2 18 59.561 60.588 2.711 25.693 o
5 2 19 6.122 5.661 2.322 50.630 o
5 3 0 141.971 137.920 2.183 16.913 o
5 3 1 375.520 383.690 5.860 3.106 o
5 3 2 685.494 688.912 10.326 1.057 o
5 3 3 69.726 70.714 1.216 46.518 o
5 3 4 403.215 402.597 6.080 2.824 o
5 3 5 1033.690 995.111 14.860 0.511 o
5 3 6 231.890 231.159 4.146 6.643 o
5 3 7 18.521 18.578 0.728 191.141 o
5 3 8 152.054 150.010 3.080 12.442 o
5 3 9 37.774 39.907 1.076 84.597 o
5 3 10 23.199 21.787 0.867 145.677 o
5 3 11 2.644 1.485 0.458 903.166 o
5 3 12 194.208 188.970 3.538 8.965 o
5 3 13 233.880 233.481 4.306 6.389 o
5 3 14 6.095 6.558 0.877 267.356 o
5 3 15 25.381 27.169 1.296 92.809 o
5 3 16 16.599 20.123 1.336 105.988 o
5 3 17 33.792 37.914 1.884 51.721 o
5 3 18 45.186 45.120 2.472 32.609 o
5 3 19 27.468 31.106 2.601 34.436 o
5 4 0 59.894 63.249 1.096 55.919 o
5 4 1 517.900 528.996 8.123 1.718 o
5 4 2 247.604 247.485 3.807 6.610 o
5 4 3 179.007 178.764 2.781 11.395 o
5 4 4 921.149 888.786 14.701 0.584 o
5 4 5 596.086 598.085 10.365 1.218 o
5 4 6 115.489 112.893 2.213 20.497 o
5 4 7 209.210 206.501 3.757 7.940 o
5 4 8 97.584 94.226 1.953 26.121 o
5 4 9 26.699 26.851 0.967 119.654 o
5 4 10 19.040 19.734 0.887 159.394 o
5 4 11 273.811 264.907 4.824 5.065 o
5 4 12 5.579 6.070 0.728 354.905 o
5 4 13 90.729 88.116 1.953 27.788 o
5 4 14 275.071 266.960 5.412 4.558 o
5 4 15 25.633 28.276 1.336 88.846 o
5 4 16 2.568 4.774 1.206 178.349 o
5 4 17 118.294 122.252 3.140 14.708 o
5 4 18 3.431 2.352 1.934 74.065 o
5 4 19 6.783 6.399 2.482 44.378 o
5 5 0 178.383 184.923 2.880 11.042 o
5 5 1 33.963 35.512 0.797 110.407 o
5 5 2 751.911 746.560 11.512 0.880 o
5 5 3 137.630 138.687 2.223 17.071 o
5 5 4 50.190 50.282 0.937 72.461 o
5 5 5 35.548 35.203 0.967 96.915 o
5 5 6 149.114 144.927 2.741 13.918 o
5 5 7 209.005 198.448 3.628 8.264 o
5 5 8 123.810 123.688 2.452 17.759 o
5 5 9 370.837 366.009 6.538 2.915 o
5 5 10 56.398 56.781 1.405 51.784 o
5 5 11 154.324 148.883 2.990 12.657 o
5 5 12 74.166 71.402 1.674 36.936 o
5 5 13 69.891 70.854 1.814 35.922 o
5 5 14 100.805 102.169 2.432 21.145 o
5 5 15 4.484 7.017 1.037 215.605 o
5 5 16 37.559 42.050 1.714 55.122 o
5 5 17 55.884 58.704 2.462 29.776 o
5 5 18 44.647 45.199 2.860 26.468 o
5 5 19 36.014 36.817 3.399 21.100 o
5 6 0 307.769 301.345 4.804 4.501 o
5 6 1 12.544 14.193 0.518 306.818 o
5 6 2 963.052 972.407 14.541 0.553 o
5 6 3 37.994 36.199 0.777 103.791 o
5 6 4 104.583 105.757 1.764 25.692 o
5 6 5 239.273 232.644 3.638 7.134 o
5 6 6 37.275 37.654 0.987 91.586 o
5 6 7 67.934 65.043 1.505 42.908 o
5 6 8 17.928 20.003 0.867 166.095 o
5 6 9 469.772 445.953 7.894 1.993 o
5 6 10 158.362 153.199 2.930 12.545 o
5 6 11 161.960 152.192 2.940 12.362 o
5 6 12 31.963 32.771 1.246 85.302 o
5 6 13 13.676 14.282 0.997 168.725 o
5 6 14 41.438 41.113 1.545 59.604 o
5 6 15 8.577 9.578 1.276 138.893 o
5 6 16 115.502 113.043 3.189 14.895 o
5 6 17 49.538 52.704 2.422 32.026 o
5 6 18 6.601 6.419 2.143 58.583 o
5 7 0 80.537 81.797 1.475 36.588 o
5 7 1 499.197 493.614 7.515 1.920 o
5 7 2 764.653 741.248 11.133 0.895 o
5 7 3 83.298 84.757 1.485 35.265 o
5 7 4 41.742 43.704 0.947 84.280 o
5 7 5 12.032 12.359 0.478 340.057 o
5 7 6 19.489 19.415 0.827 167.874 o
5 7 7 78.919 78.658 1.714 34.133 o
5 7 8 10.288 11.163 0.718 274.553 o
5 7 9 82.544 80.312 1.804 31.897 o
5 7 10 35.012 35.611 1.146 86.332 o
5 7 11 69.016 68.372 1.764 37.322 o
5 7 12 237.514 221.770 4.515 6.172 o
5 7 13 84.838 81.837 2.033 28.512 o
5 7 14 13.286 16.704 1.445 101.663 o
5 7 15 84.659 83.143 2.741 21.317 o
5 7 16 48.398 53.422 2.342 33.593 o
5 7 17 59.965 64.874 2.870 23.532 o
5 7 18 7.249 6.329 2.781 35.650 o
5 8 0 117.101 118.614 1.993 21.388 o
5 8 1 257.630 254.471 3.977 6.180 o
5 8 2 103.152 99.179 1.724 26.822 o
5 8 3 451.829 431.750 6.628 2.379 o
5 8 4 130.324 129.817 2.153 18.460 o
5 8 5 36.217 37.635 0.877 99.603 o
5 8 6 122.780 114.179 2.272 19.302 o
5 8 7 41.996 42.867 1.176 73.919 o
5 8 8 31.368 32.462 1.027 101.229 o
5 8 9 57.941 59.641 1.635 44.880 o
5 8 10 148.740 141.837 3.030 12.977 o
5 8 11 93.105 90.737 2.183 24.922 o
5 8 12 11.824 11.661 0.997 180.955 o
5 8 13 0.117 1.754 0.947 310.200 o
5 8 14 97.603 97.186 2.841 18.723 o
5 8 15 11.770 13.425 1.625 88.126 o
5 8 16 61.251 63.109 2.751 24.853 o
5 8 17 74.763 76.525 3.040 19.965 o
5 8 18 22.970 24.229 5.950 7.851 o
5 9 0 31.235 31.814 0.867 114.148 o
5 9 1 273.658 268.385 4.226 5.575 o
5 9 2 117.639 116.830 2.013 21.304 o
5 9 3 36.209 37.365 0.897 98.618 o
5 9 4 194.493 187.943 3.010 10.056 o
5 9 5 107.949 107.262 1.844 24.422 o
5 9 6 25.276 23.811 0.668 160.329 o
5 9 7 10.069 9.817 0.757 267.622 o
5 9 8 29.801 30.399 1.027 105.395 o
5 9 9 12.472 12.867 0.897 198.885 o
5 9 10 51.275 50.601 1.684 48.017 o
5 9 11 92.360 84.807 2.302 24.308 o
5 9 12 62.121 60.847 1.963 36.638 o
5 9 13 89.307 86.322 2.522 22.577 o
5 9 14 16.126 16.664 1.724 75.329 o
5 9 15 1.436 1.764 1.734 93.426 o
5 9 16 50.071 54.558 2.542 29.811 o
5 9 17 31.747 28.405 3.000 26.859 o
5 10 0 530.098 512.311 7.983 1.732 o
5 10 1 39.491 39.797 1.047 84.261 o
5 10 2 153.571 155.870 2.771 13.250 o
5 10 3 47.990 47.821 1.056 71.269 o
5 10 4 34.107 35.641 0.917 102.020 o
5 10 5 83.117 82.525 1.525 35.101 o
5 10 6 49.075 49.814 1.106 67.719 o
5 10 7 57.698 54.339 1.346 53.322 o
5 10 8 34.571 34.744 1.276 79.763 o
5 10 9 121.604 118.425 2.990 15.343 o
5 10 10 94.412 93.957 2.561 21.257 o
5 10 11 20.429 20.282 1.365 97.630 o
5 10 12 23.491 24.558 1.425 86.624 o
5 10 13 150.254 139.236 3.568 11.178 o
5 10 14 9.740 11.013 1.724 82.620 o
5 10 15 27.077 27.917 2.053 50.288 o
5 10 16 25.053 24.010 2.641 34.600 o
5 11 0 41.749 42.369 1.017 81.754 o
5 11 1 103.003 105.757 1.924 24.645 o
5 11 2 5.836 6.120 0.628 419.902 o
5 11 3 95.112 94.345 1.714 28.844 o
5 11 4 79.184 80.302 1.525 36.498 o
5 11 5 30.526 27.329 0.937 114.207 o
5 11 6 211.208 205.903 3.628 8.112 o
5 11 7 243.539 228.578 5.203 5.286 o
5 11 8 78.449 74.511 2.123 29.235 o
5 11 9 0.238 1.037 1.007 277.536 o
5 11 10 13.576 13.954 1.226 130.501 o
5 11 11 17.035 18.299 1.375 102.593 o
5 11 12 59.577 61.415 2.282 31.676 o
5 11 13 3.064 6.947 1.724 90.385 o
5 11 14 140.307 140.262 4.166 9.735 o
5 11 15 80.571 75.428 3.010 19.776 o
5 11 16 0.225 11.781 5.282 10.245 o
5 12 0 194.175 191.780 3.130 9.749 o
5 12 1 168.267 165.129 2.771 12.246 o
5 12 2 64.838 63.568 1.306 48.523 o
5 12 3 10.469 10.505 0.688 287.525 o
5 12 4 57.546 59.810 1.385 50.993 o
5 12 5 291.506 277.006 5.003 4.655 o
5 12 6 10.175 9.169 0.678 301.904 o
5 12 7 56.701 56.342 1.385 52.265 o
5 12 8 84.939 87.080 2.502 23.227 o
5 12 9 15.076 13.993 1.286 119.335 o
5 12 10 29.976 32.840 1.734 60.667 o
5 12 11 73.020 70.734 2.432 26.614 o
5 12 12 11.294 12.658 1.684 83.846 o
5 12 13 66.876 64.854 2.591 25.950 o
5 12 14 58.798 60.319 2.821 24.474 o
5 12 15 38.460 42.708 4.226 14.252 o
5 13 0 14.478 13.674 0.787 213.056 o
5 13 1 41.297 43.106 1.176 74.445 o
5 13 2 209.904 202.365 3.538 8.343 o
5 13 3 80.221 83.482 1.744 32.836 o
5 13 4 55.254 54.618 1.355 54.271 o
5 13 5 200.131 202.883 3.847 8.051 o
5 13 6 79.951 78.967 1.804 32.630 o
5 13 7 22.704 24.010 0.977 130.669 o
5 13 8 82.635 82.654 2.472 24.072 o
5 13 9 65.519 69.887 2.452 27.533 o
5 13 10 18.228 19.794 2.003 57.552 o
5 13 11 12.936 15.379 1.754 76.104 o
5 13 12 50.741 53.083 2.591 29.052 o
5 13 13 78.444 73.445 2.940 20.633 o
5 13 14 5.985 4.246 3.548 22.397 o
5 14 0 177.703 177.638 3.478 9.777 o
5 14 1 23.877 26.402 1.096 113.012 o
5 14 2 27.948 31.455 1.296 87.245 o
5 14 3 32.236 31.824 1.405 75.981 o
5 14 4 101.527 109.704 2.990 16.978 o
5 14 5 24.626 25.824 1.306 93.804 o
5 14 6 23.741 26.900 1.415 85.857 o
5 14 7 162.928 155.163 3.449 10.758 o
5 14 8 30.247 32.512 1.993 50.366 o
5 14 9 4.399 8.542 2.013 66.380 o
5 14 10 42.837 41.731 2.591 31.158 o
5 14 11 26.649 29.302 2.661 33.467 o
5 14 12 56.189 51.299 2.950 23.728 o
5 15 0 160.527 158.083 3.219 11.449 o
5 15 1 0.980 2.123 1.306 162.668 o
5 15 2 32.238 34.455 1.724 59.421 o
5 15 3 12.772 15.060 1.246 128.174 o
5 15 4 50.734 52.505 1.894 42.554 o
5 15 5 8.095 10.724 1.346 127.452 o
5 15 6 7.468 7.395 1.306 138.839 o
5 15 7 0.472 0.877 1.445 135.962 o
5 15 8 6.526 6.399 1.864 75.897 o
5 15 9 1.191 1.545 1.854 82.273 o
5 15 10 146.038 137.920 4.854 7.961 o
5 15 11 49.378 50.352 3.110 22.622 o
5 16 0 7.909 11.841 1.585 96.842 o
5 16 1 23.486 23.940 1.794 64.006 o
5 16 2 118.564 118.006 3.080 15.105 o
5 16 3 39.576 43.654 1.824 50.135 o
5 16 4 2.305 3.498 1.664 99.249 o
5 16 5 11.830 14.302 1.824 72.474 o
5 16 6 33.973 33.159 1.934 50.877 o
5 16 7 118.801 107.133 2.960 16.044 o
5 16 8 15.283 18.060 2.601 37.830 o
5 16 9 92.197 83.382 4.017 12.728 o
5 17 0 48.844 47.711 2.163 37.678 o
5 17 1 4.630 5.322 1.784 84.176 o
5 17 2 5.430 5.482 1.684 92.749 o
5 17 3 24.945 22.944 2.223 46.001 o
5 17 4 6.017 7.246 1.864 75.955 o
5 17 5 62.176 62.422 2.472 28.340 o
5 17 6 16.669 16.525 2.153 52.331 o
5 17 7 11.766 14.033 2.223 51.609 o
5 18 0 4.567 7.435 2.611 40.608 o
5 18 1 85.641 74.322 3.179 18.122 o
5 18 2 1.184 2.302 2.193 58.965 o
5 18 3 22.407 22.395 3.070 27.087 o
6 0 0 1540.770 1503.360 31.674 0.166 o
6 0 1 391.456 408.079 6.169 2.839 o
6 0 2 20.832 23.183 0.548 197.441 o
6 0 3 575.519 574.584 8.641 1.473 o
6 0 4 281.426 278.750 4.266 5.358 o
6 0 5 57.699 58.694 1.056 59.718 o
6 0 6 19.422 20.073 0.538 216.379 o
6 0 7 0.228 0.269 0.209 5206.060 o
6 0 8 1.021 1.764 0.349 1578.760 o
6 0 9 163.650 160.923 2.611 13.073 o
6 0 10 46.567 46.196 0.967 76.820 o
6 0 11 15.351 16.684 0.668 227.424 o
6 0 12 48.243 50.741 1.086 68.724 o
6 0 13 21.959 22.346 0.738 166.426 o
6 0 14 93.168 99.269 1.953 26.428 o
6 0 15 0.659 1.874 0.598 704.887 o
6 0 16 5.931 6.429 0.957 236.894 o
6 0 17 5.503 6.399 1.156 177.549 o
6 0 18 170.439 171.279 3.598 9.833 o
6 0 19 177.199 161.043 3.857 9.178 o
6 1 0 249.530 246.508 3.767 6.629 o
6 1 1 156.958 161.731 2.522 13.721 o
6 1 2 916.047 928.563 13.884 0.605 o
6 1 3 12.162 14.332 0.468 327.985 o
6 1 4 441.174 447.498 6.777 2.351 o
6 1 5 466.511 462.298 6.987 2.181 o
6 1 6 3.272 3.518 0.389 918.590 o
6 1 7 307.833 304.196 4.684 4.566 o
6 1 8 193.783 190.096 3.000 10.063 o
6 1 9 34.143 34.724 0.777 112.167 o
6 1 10 132.601 133.335 2.213 17.789 o
6 1 11 55.060 56.402 1.136 60.040 o
6 1 12 47.843 49.874 1.066 70.141 o
6 1 13 20.794 20.801 0.757 171.087 o
6 1 14 1.064 1.993 0.578 719.906 o
6 1 15 85.668 83.940 1.734 31.671 o
6 1 16 95.746 101.442 2.243 23.302 o
6 1 17 10.804 11.980 1.156 151.256 o
6 1 18 6.574 5.841 2.043 64.172 o
6 1 19 28.033 27.289 2.651 33.612 o
6 2 0 1082.410 1116.680 16.684 0.431 o
6 2 1 629.122 628.404 9.439 1.248 o
6 2 2 454.703 467.650 7.066 2.194 o
6 2 3 6.519 7.236 0.389 594.011 o
6 2 4 202.586 200.162 3.110 9.364 o
6 2 5 325.927 322.893 4.934 4.138 o
6 2 6 169.775 168.368 2.691 12.318 o
6 2 7 124.762 123.548 2.173 19.206 o
6 2 8 245.305 240.727 3.757 6.779 o
6 2 9 37.763 38.781 0.827 99.193 o
6 2 10 337.996 327.926 5.013 3.963 o
6 2 11 81.491 79.276 1.445 37.090 o
6 2 12 3.676 4.156 0.668 455.442 o
6 2 13 8.520 10.455 0.797 263.070 o
6 2 14 46.389 48.578 1.336 61.959 o
6 2 15 6.533 7.944 1.306 140.377 o
6 2 16 15.577 13.515 1.166 135.226 o
6 2 17 22.802 23.233 1.794 64.608 o
6 2 18 18.212 21.060 2.083 53.791 o
6 2 19 35.549 38.930 2.940 26.744 o
6 3 0 12.638 14.392 0.488 314.526 o
6 3 1 886.009 900.577 13.465 0.643 o
6 3 2 189.683 189.349 2.970 10.294 o
6 3 3 1078.380 1084.130 16.415 0.443 o
6 3 4 312.783 310.415 4.734 4.449 o
6 3 5 490.331 479.032 7.216 2.027 o
6 3 6 350.376 349.923 5.342 3.608 o
6 3 7 295.595 287.053 5.113 4.482 o
6 3 8 72.289 71.203 1.525 39.988 o
6 3 9 67.620 64.953 1.455 44.010 o
6 3 10 20.166 20.950 0.837 161.008 o
6 3 11 40.243 38.611 1.126 80.030 o
6 3 12 5.801 6.050 0.817 300.860 o
6 3 13 11.626 13.425 0.927 194.325 o
6 3 14 22.711 23.960 1.156 111.365 o
6 3 15 111.879 117.727 2.821 16.919 o
6 3 16 54.092 53.791 1.934 40.412 o
6 3 17 78.780 86.830 3.050 19.140 o
6 3 18 19.464 20.412 2.113 52.215 o
6 3 19 25.427 25.605 2.691 33.342 o
6 4 0 425.969 426.149 6.458 2.543 o
6 4 1 159.792 159.179 2.522 13.629 o
6 4 2 73.071 74.023 1.276 43.416 o
6 4 3 211.520 212.432 3.319 8.533 o
6 4 4 128.458 132.747 2.133 18.601 o
6 4 5 725.806 709.354 10.645 0.979 o
6 4 6 210.901 207.807 3.787 7.835 o
6 4 7 86.408 89.133 1.993 28.032 o
6 4 8 34.746 34.405 1.037 94.191 o
6 4 9 79.115 78.897 1.884 31.764 o
6 4 10 30.001 29.581 1.047 104.159 o
6 4 11 98.653 97.395 2.033 24.989 o
6 4 12 70.848 72.060 1.764 36.318 o
6 4 13 354.115 342.049 7.625 2.632 o
6 4 14 98.097 96.050 2.352 22.430 o
6 4 15 8.270 10.854 1.296 134.806 o
6 4 16 151.544 149.153 3.518 11.094 o
6 4 17 28.076 35.143 2.113 46.659 o
6 4 18 6.239 8.033 2.850 34.018 o
6 4 19 33.158 34.923 3.628 19.085 o
6 5 0 3.845 3.847 0.379 872.161 o
6 5 1 163.456 167.013 2.711 12.617 o
6 5 2 54.415 56.691 1.066 62.381 o
6 5 3 236.355 237.388 3.708 7.056 o
6 5 4 740.446 722.530 10.824 0.946 o
6 5 5 34.713 33.080 0.718 116.743 o
6 5 6 133.723 131.322 2.522 16.306 o
6 5 7 175.534 175.066 3.279 10.370 o
6 5 8 334.562 325.843 5.831 3.563 o
6 5 9 53.120 54.678 1.415 53.703 o
6 5 10 104.444 99.189 2.093 23.536 o
6 5 11 88.406 80.163 1.754 31.245 o
6 5 12 119.357 120.608 2.711 16.851 o
6 5 13 18.148 19.654 1.126 127.860 o
6 5 14 79.070 78.329 2.013 30.151 o
6 5 15 43.881 51.438 1.874 45.547 o
6 5 16 19.870 21.249 1.455 89.999 o
6 5 17 23.022 28.276 2.661 34.149 o
6 5 18 2.798 1.794 2.950 32.633 o
6 5 19 90.525 77.990 8.143 3.970 o
6 6 0 12.904 12.399 0.578 292.485 o
6 6 1 537.547 536.640 8.173 1.656 o
6 6 2 320.000 309.896 4.774 4.353 o
6 6 3 59.868 56.761 1.086 58.167 o
6 6 4 163.523 166.206 2.681 12.725 o
6 6 5 40.565 40.585 0.877 91.126 o
6 6 6 42.894 41.332 1.086 77.851 o
6 6 7 240.861 232.046 4.266 6.331 o
6 6 8 146.625 141.428 2.761 14.094 o
6 6 9 110.421 107.840 2.193 21.490 o
6 6 10 87.049 84.827 1.844 29.992 o
6 6 11 35.769 38.272 1.276 76.919 o
6 6 12 39.886 38.701 1.306 71.632 o
6 6 13 60.854 62.870 1.804 39.748 o
6 6 14 92.967 92.541 2.352 23.272 o
6 6 15 57.568 58.605 2.262 32.663 o
6 6 16 14.541 18.468 1.714 76.530 o
6 6 17 98.032 96.129 3.708 13.678 o
6 6 18 21.300 21.757 3.000 28.370 o
6 7 0 28.759 29.840 0.757 131.159 o
6 7 1 322.566 326.611 5.033 4.093 o
6 7 2 64.863 63.588 1.226 50.215 o
6 7 3 11.401 13.475 0.548 314.432 o
6 7 4 120.858 122.063 2.013 20.623 o
6 7 5 69.015 67.335 1.246 47.011 o
6 7 6 39.790 37.923 1.076 83.435 o
6 7 7 166.870 163.295 3.120 11.358 o
6 7 8 70.091 67.933 1.625 39.490 o
6 7 9 74.228 74.551 1.764 35.109 o
6 7 10 77.803 70.256 1.714 35.489 o
6 7 11 18.593 18.917 0.997 145.436 o
6 7 12 54.649 55.774 1.714 44.949 o
6 7 13 12.447 12.628 0.977 180.872 o
6 7 14 30.856 33.548 1.625 64.976 o
6 7 15 9.530 10.535 1.475 107.766 o
6 7 16 3.860 5.023 1.834 80.647 o
6 7 17 4.588 7.794 2.322 50.772 o
6 7 18 32.593 38.821 3.538 19.850 o
6 8 0 3.746 3.578 0.518 643.257 o
6 8 1 167.162 162.996 2.651 12.707 o
6 8 2 7.329 8.372 0.558 415.774 o
6 8 3 49.963 50.482 1.056 68.464 o
6 8 4 97.201 100.555 1.764 27.399 o
6 8 5 48.683 50.402 1.007 71.335 o
6 8 6 75.924 72.877 1.645 36.704 o
6 8 7 262.882 257.671 4.724 5.334 o
6 8 8 34.565 33.518 1.106 90.584 o
6 8 9 14.186 13.864 0.817 206.827 o
6 8 10 16.718 17.512 1.007 151.472 o
6 8 11 14.462 14.133 1.037 158.737 o
6 8 12 8.705 8.860 1.346 128.091 o
6 8 13 42.984 43.076 1.754 51.038 o
6 8 14 19.963 21.229 1.565 81.483 o
6 8 15 13.204 12.339 1.784 74.918 o
6 8 16 25.366 28.276 2.223 45.086 o
6 8 17 29.257 30.967 3.000 26.990 o
6 9 0 250.245 241.734 3.817 6.603 o
6 9 1 69.876 71.123 1.355 43.831 o
6 9 2 5.966 6.538 0.558 468.598 o
6 9 3 42.098 41.831 0.977 83.549 o
6 9 4 15.257 16.027 0.658 232.773 o
6 9 5 1.325 1.734 0.429 1135.160 o
6 9 6 126.608 121.266 2.103 19.523 o
6 9 7 77.025 77.492 1.734 34.469 o
6 9 8 182.014 175.555 3.817 8.929 o
6 9 9 2.005 1.784 0.797 395.219 o
6 9 10 4.270 4.944 0.817 324.599 o
6 9 11 156.044 148.425 3.628 10.623 o
6 9 12 50.500 53.292 1.983 40.427 o
6 9 13 10.524 10.365 1.455 108.833 o
6 9 14 63.216 61.126 2.412 29.115 o
6 9 15 57.978 64.166 2.571 27.472 o
6 9 16 46.364 47.332 2.930 25.216 o
6 9 17 17.448 22.545 3.817 18.474 o
6 10 0 26.393 26.631 0.817 135.669 o
6 10 1 8.877 9.498 0.648 329.377 o
6 10 2 14.525 16.286 0.797 203.126 o
6 10 3 162.721 163.006 2.821 12.426 o
6 10 4 108.718 108.947 1.973 23.218 o
6 10 5 246.359 241.873 3.827 6.664 o
6 10 6 122.303 115.774 2.113 20.217 o
6 10 7 69.015 67.924 2.003 33.468 o
6 10 8 80.822 78.259 2.591 23.376 o
6 10 9 31.705 33.419 1.425 74.640 o
6 10 10 45.959 48.757 1.874 45.287 o
6 10 11 21.418 24.309 1.326 97.239 o
6 10 12 59.444 63.408 2.252 31.988 o
6 10 13 13.298 14.880 1.605 87.641 o
6 10 14 127.774 120.139 3.439 12.971 o
6 10 15 1.234 1.694 1.864 81.324 o
6 10 16 6.529 10.535 2.910 32.492 o
6 11 0 126.365 122.790 2.252 18.648 o
6 11 1 34.030 36.179 0.997 96.508 o
6 11 2 248.639 240.209 4.086 6.337 o
6 11 3 76.524 76.993 1.485 38.362 o
6 11 4 268.720 254.382 4.266 5.713 o
6 11 5 32.147 31.744 0.887 110.928 o
6 11 6 85.703 78.658 1.664 33.137 o
6 11 7 19.754 18.458 1.146 123.240 o
6 11 8 107.874 101.262 2.681 18.748 o
6 11 9 56.265 54.688 1.794 42.709 o
6 11 10 50.325 48.787 1.734 47.414 o
6 11 11 116.539 115.236 3.169 14.869 o
6 11 12 12.600 13.256 1.515 97.600 o
6 11 13 14.026 15.857 1.834 69.908 o
6 11 14 36.957 36.249 2.282 39.262 o
6 11 15 70.841 60.478 3.279 18.900 o
6 12 0 61.377 61.724 1.346 49.669 o
6 12 1 88.195 87.947 1.724 30.801 o
6 12 2 151.352 146.113 2.651 14.079 o
6 12 3 118.797 117.508 2.173 20.140 o
6 12 4 7.630 8.053 0.738 309.646 o
6 12 5 24.703 25.874 0.897 132.477 o
6 12 6 12.044 12.339 0.777 235.558 o
6 12 7 0.039 0.399 0.797 447.535 o
6 12 8 19.977 21.100 1.306 103.285 o
6 12 9 41.353 38.840 1.694 54.764 o
6 12 10 95.808 88.316 2.681 20.454 o
6 12 11 21.138 21.987 1.744 68.739 o
6 12 12 76.907 71.591 2.801 22.140 o
6 12 13 29.705 30.110 2.223 43.572 o
6 12 14 20.308 23.821 2.701 34.091 o
6 13 0 23.362 23.541 1.037 122.992 o
6 13 1 66.689 66.877 1.645 40.376 o
6 13 2 4.981 3.887 0.767 353.666 o
6 13 3 155.327 150.707 3.020 12.464 o
6 13 4 10.743 13.804 1.037 172.216 o
6 13 5 0.684 0.877 0.708 536.690 o
6 13 6 28.745 30.249 1.126 99.350 o
6 13 7 13.264 13.784 1.206 134.342 o
6 13 8 0.471 1.425 1.246 181.093 o
6 13 9 39.442 38.322 2.173 41.093 o
6 13 10 101.678 100.206 3.538 14.244 o
6 13 11 100.923 95.063 3.837 12.976 o
6 13 12 13.050 14.073 2.452 42.985 o
6 13 13 10.931 10.914 2.432 44.523 o
6 14 0 560.176 529.703 9.379 1.443 o
6 14 1 52.691 55.754 1.565 49.534 o
6 14 2 11.289 11.691 0.907 205.420 o
6 14 3 26.925 31.017 1.375 83.203 o
6 14 4 32.289 32.900 1.375 77.147 o
6 14 5 37.281 40.276 1.615 59.516 o
6 14 6 17.836 19.485 1.266 112.017 o
6 14 7 32.947 26.552 1.365 80.085 o
6 14 8 14.116 14.910 2.223 50.679 o
6 14 9 33.131 37.266 2.771 29.831 o
6 14 10 104.024 100.714 3.997 12.072 o
6 14 11 0.131 0.797 2.213 58.604 o
6 14 12 5.505 9.010 2.502 43.703 o
6 15 0 5.353 7.764 1.336 137.978 o
6 15 1 13.580 16.993 1.316 115.602 o
6 15 2 255.412 246.039 5.113 5.133 o
6 15 3 39.101 43.026 1.754 52.769 o
6 15 4 67.347 69.767 2.213 30.492 o
6 15 5 45.269 44.591 1.754 49.745 o
6 15 6 3.297 3.688 1.037 232.104 o
6 15 7 2.742 5.013 1.136 197.123 o
6 15 8 110.068 105.299 3.628 13.308 o
6 15 9 91.329 87.508 3.369 16.072 o
6 15 10 76.428 72.139 3.488 16.626 o
6 15 11 30.352 20.253 3.728 18.718 o
6 16 0 1.474 1.236 1.465 130.075 o
6 16 1 26.395 31.625 2.013 51.298 o
6 16 2 78.394 82.116 2.352 25.931 o
6 16 3 43.500 45.110 1.963 44.343 o
6 16 4 23.670 25.445 1.804 62.971 o
6 16 5 231.381 222.378 4.904 5.803 o
6 16 6 9.932 7.555 1.575 98.019 o
6 16 7 1.259 3.060 1.575 112.063 o
6 16 8 23.317 20.223 2.771 32.439 o
6 16 9 6.982 13.037 3.708 20.279 o
6 17 0 12.686 14.372 1.983 62.422 o
6 17 1 103.131 97.016 3.259 15.727 o
6 17 2 1.544 2.761 1.605 107.886 o
6 17 3 38.806 37.236 2.482 34.316 o
6 17 4 70.419 69.947 2.741 23.520 o
6 17 5 9.546 8.910 1.894 71.022 o
6 17 6 7.167 11.531 2.183 55.424 o
6 18 0 0.038 8.223 2.910 33.463 o
6 18 1 8.959 18.817 6.279 7.188 o
7 0 1 571.518 552.438 8.312 1.547 o
7 0 2 8.996 9.379 0.419 455.784 o
7 0 3 180.879 182.601 2.900 10.938 o
7 0 4 470.330 476.551 7.286 2.078 o
7 0 5 220.862 222.309 3.478 7.901 o
7 0 6 1.546 1.495 0.299 1770.450 o
7 0 7 310.192 306.139 4.704 4.518 o
7 0 8 0.159 0.738 0.259 3431.960 o
7 0 9 0.929 1.625 0.339 1690.520 o
7 0 10 7.083 8.153 0.548 430.244 o
7 0 11 10.692 10.216 0.548 346.173 o
7 0 12 14.580 15.907 0.648 240.665 o
7 0 13 113.200 116.830 2.053 21.579 o
7 0 14 169.910 163.854 2.711 12.368 o
7 0 15 27.901 29.502 1.096 103.575 o
7 0 16 71.216 72.688 1.804 35.502 o
7 0 17 64.894 69.299 1.904 35.912 o
7 0 18 8.356 7.136 1.585 99.056 o
[truncated: 90,070 more chars]
