# Supplementary material for: Towards improved accuracy of Hirshfeld atom refinement with an alternative electron density partition
Source: IUCrJ. 2025 Jan 1;12(Pt 1):74–87. doi: 10.1107/S2052252524011242 (PMC11707693; doi:10.1107/S2052252524011242)
Supplement: Supplementary file 1 [file m-12-00074-sup1.zip › cif_checkcif/NAC_H2O/B3LYP/1.5.cif]

data_9K
# start Validation Reply Form
_vrf_PLAT183_9K
;
PROBLEM: Missing _cell_measurement_reflns_used Value ....     Please Do !  
RESPONSE: This is rerefinement of structure from https://doi.org/10.1107/S2053273314010626
          the information was not included in the original publication
;
_vrf_PLAT184_9K
;
PROBLEM: Missing _cell_measurement_theta_min Value ......     Please Do !  
RESPONSE: This is rerefinement of structure from https://doi.org/10.1107/S2053273314010626
          the information was not included in the original publication
;
_vrf_PLAT185_9K
;
PROBLEM: Missing _cell_measurement_theta_max Value ......     Please Do !  
RESPONSE: This is rerefinement of structure from https://doi.org/10.1107/S2053273314010626
          the information was not included in the original publication
;
# end Validation Reply Form
_audit_creation_date               2024-03-08
_audit_creation_method
;
Olex2 1.3
(compiled 2020.07.31 svn.rc2a77460 for OlexSys, GUI svn.r6145)
;
_audit_contact_author_address      ?
_audit_contact_author_email        ?
_audit_contact_author_name         ''
_audit_contact_author_phone        ?
_publ_contact_author_id_orcid      ?
_publ_section_references
;
Bourhis, L.J., Dolomanov, O.V., Gildea, R.J., Howard, J.A.K., Puschmann, H.
 (2015). Acta Cryst. A71, 59-75.

Dolomanov, O.V., Bourhis, L.J., Gildea, R.J, Howard, J.A.K. & Puschmann, H.
 (2009), J. Appl. Cryst. 42, 339-341.
;
_chemical_formula_moiety           'C7 H11 N O4, H2 O'
_chemical_formula_sum              'C7 H13 N O5'
_chemical_formula_weight           191.185
_chemical_absolute_configuration   unk
loop_
  _atom_type_symbol
  _atom_type_scat_dispersion_real
  _atom_type_scat_dispersion_imag
  _atom_type_scat_source
  _atom_type_scat_dispersion_source
 H 0.00000 0.00000
 'NoSpherA2 (<-magic spell for checkCif) like software DiSCaMB'
 'Henke, Gullikson and Davis, At. Data and Nucl. Data Tables, 1993, 54, 2'
 C 0.00347 0.00161
 'NoSpherA2 (<-magic spell for checkCif) like software DiSCaMB'
 'Henke, Gullikson and Davis, At. Data and Nucl. Data Tables, 1993, 54, 2'
 O 0.01158 0.00611
 'NoSpherA2 (<-magic spell for checkCif) like software DiSCaMB'
 'Henke, Gullikson and Davis, At. Data and Nucl. Data Tables, 1993, 54, 2'
 N 0.00653 0.00323
 'NoSpherA2 (<-magic spell for checkCif) like software DiSCaMB'
 'Henke, Gullikson and Davis, At. Data and Nucl. Data Tables, 1993, 54, 2'

_space_group_crystal_system        'orthorhombic'
_space_group_IT_number             19
_space_group_name_H-M_alt          'P 21 21 21'
_space_group_name_Hall             ' P 2ac 2ab'
loop_
  _space_group_symop_id
  _space_group_symop_operation_xyz
 1 x,y,z
 2 x+1/2,-y+1/2,-z
 3 -x,y+1/2,-z+1/2
 4 -x+1/2,-y,z+1/2

_symmetry_Int_Tables_number        19
_cell_length_a                     9.854(3)
_cell_length_b                     9.249(3)
_cell_length_c                     10.144(2)
_cell_angle_alpha                  90
_cell_angle_beta                   90
_cell_angle_gamma                  90
_cell_volume                       924.5(5)
_cell_formula_units_Z              4
_cell_measurement_temperature      9(2)
_exptl_absorpt_coefficient_mu      0.061
_exptl_crystal_density_diffrn      1.374
_exptl_crystal_F_000               408.077
_exptl_crystal_size_max            0.34
_exptl_crystal_size_mid            0.28
_exptl_crystal_size_min            0.28
_exptl_crystal_description        rectangular      
_exptl_crystal_colour             colourless            
_diffrn_measurement_device_type   'Huber type 512 four-circle diffractometer and a 165 mm MAR CCD detector'
_diffrn_reflns_av_R_equivalents    0.0000
_diffrn_reflns_av_unetI/netI       0.0258
_diffrn_reflns_Laue_measured_fraction_full  1.0000
_diffrn_reflns_Laue_measured_fraction_max  0.9991
_diffrn_reflns_limit_h_max         20
_diffrn_reflns_limit_h_min         -20
_diffrn_reflns_limit_k_max         18
_diffrn_reflns_limit_k_min         0
_diffrn_reflns_limit_l_max         20
_diffrn_reflns_limit_l_min         0
_diffrn_reflns_number              8275
_diffrn_reflns_point_group_measured_fraction_full  1.0000
_diffrn_reflns_point_group_measured_fraction_max  0.9984
_diffrn_reflns_theta_full          18.0568
_diffrn_reflns_theta_max           31.88
_diffrn_reflns_theta_min           2.09
_diffrn_ambient_temperature        9(2)
_diffrn_measured_fraction_theta_full  1.0000
_diffrn_measured_fraction_theta_max  0.9991
_diffrn_radiation_type             synchrotron
_diffrn_radiation_wavelength       0.5166
_reflns_Friedel_coverage           0.998
_reflns_limit_h_max                20
_reflns_limit_h_min                -20
_reflns_limit_k_max                18
_reflns_limit_k_min                -18
_reflns_limit_l_max                20
_reflns_limit_l_min                -20
_reflns_number_gt                  7877
_reflns_number_total               8275
_reflns_threshold_expression       I>=2u(I)
_computing_molecular_graphics      'Olex2 1.3 (Dolomanov et al., 2009)'
_computing_publication_material    'Olex2 1.3 (Dolomanov et al., 2009)'
_computing_structure_refinement    'olex2.refine 1.3 (Bourhis et al., 2015)'
_computing_data_collection        'XDS (Kabsch, 1991)'   
_refine_diff_density_max           0.2622
_refine_diff_density_min           -0.1925
_refine_diff_density_rms           0.0543
_refine_ls_abs_structure_details  
 'Flack, H. D. (1983). Acta Cryst. A39, 876-881.'
_refine_ls_abs_structure_Flack     0.5(6)
_refine_ls_d_res_high              0.4890
_refine_ls_d_res_low               7.0681
_refine_ls_goodness_of_fit_ref     1.1037
_refine_ls_hydrogen_treatment      refall
_refine_ls_matrix_type             full
_refine_ls_number_constraints      0
_refine_ls_number_parameters       235
_refine_ls_number_reflns           8275
_refine_ls_number_restraints       0
_refine_ls_R_factor_all            0.0272
_refine_ls_R_factor_gt             0.0247
_refine_ls_restrained_S_all        1.1037
_refine_ls_shift/su_max            0.0006
_refine_ls_shift/su_mean           0.0001
_refine_ls_structure_factor_coef   Fsqd
_refine_ls_weighting_details      
 'w=1/[\s^2^(Fo^2^)+(0.0165P)^2^+0.0456P] where P=(Fo^2^+2Fc^2^)/3'
_refine_ls_weighting_scheme        calc
_refine_ls_wR_factor_gt            0.0485
_refine_ls_wR_factor_ref           0.0491
_refine_special_details
;
Aspherical atom refinement in Olex2
with DiSCaMB generated form factors
Exponential Hirshfeld Atom Refinement 
with exponent parameter n = 1.5
using Orca5 generated wavefunction 
calculated with B3LYP functional
using cc-pVTZ basis set and charges 
simulating the crystal field.
;
loop_
  _atom_site_label
  _atom_site_type_symbol
  _atom_site_fract_x
  _atom_site_fract_y
  _atom_site_fract_z
  _atom_site_U_iso_or_equiv
  _atom_site_adp_type
  _atom_site_occupancy
  _atom_site_refinement_flags_posn
 O1 O 0.57869(2) 1.11473(3) 0.77183(2) 0.00742(3) Uani 1.000000 .
 O2 O 0.79425(2) 1.11860(3) 0.84045(2) 0.00642(3) Uani 1.000000 .
 O3 O 0.84071(2) 1.20553(3) 0.55091(2) 0.00692(3) Uani 1.000000 .
 O4 O 0.78341(2) 0.69412(3) 0.51515(2) 0.00633(3) Uani 1.000000 .
 O5 O 0.90008(3) 0.45974(3) 0.43049(3) 0.01070(4) Uani 1.000000 .
 N1 N 0.87821(3) 0.97795(3) 0.61459(3) 0.00474(3) Uani 1.000000 .
 C1 C 0.69671(3) 1.07605(3) 0.76141(3) 0.00453(4) Uani 1.000000 .
 C2 C 0.73844(3) 0.96432(3) 0.66018(3) 0.00455(4) Uani 1.000000 .
 C3 C 0.73468(3) 0.81113(3) 0.71985(3) 0.00628(4) Uani 1.000000 .
 C4 C 0.84129(3) 0.73016(3) 0.63964(3) 0.00537(4) Uani 1.000000 .
 C5 C 0.95445(3) 0.84209(3) 0.62490(3) 0.00625(4) Uani 1.000000 .
 C6 C 0.91993(3) 1.10151(3) 0.55823(3) 0.00484(4) Uani 1.000000 .
 C7 C 1.06212(3) 1.10712(4) 0.50529(3) 0.00797(4) Uani 1.000000 .
 H1 H 0.7567(11) 1.1874(11) 0.9059(9) 0.021(2) Uani 1.000000 .
 H2 H 0.8325(10) 0.6120(10) 0.4793(9) 0.0189(19) Uani 1.000000 .
 H3 H 0.6700(7) 0.9753(8) 0.5766(6) 0.0177(16) Uani 1.000000 .
 H4 H 0.7652(8) 0.8144(9) 0.8222(7) 0.0204(17) Uani 1.000000 .
 H5 H 0.6353(7) 0.7611(8) 0.7127(8) 0.0207(17) Uani 1.000000 .
 H6 H 0.8759(8) 0.6311(7) 0.6892(7) 0.0174(16) Uani 1.000000 .
 H7 H 1.0193(8) 0.8439(9) 0.7117(8) 0.0248(19) Uani 1.000000 .
 H8 H 1.0144(7) 0.8252(8) 0.5376(7) 0.0163(16) Uani 1.000000 .
 H9 H 1.1342(8) 1.0651(11) 0.5752(9) 0.031(2) Uani 1.000000 .
 H10 H 1.0892(8) 1.2162(8) 0.4783(10) 0.028(2) Uani 1.000000 .
 H11 H 1.0707(9) 1.0408(10) 0.4191(9) 0.032(2) Uani 1.000000 .
 H12 H 0.8807(11) 0.3699(10) 0.4749(10) 0.023(2) Uani 1.000000 .
 H13 H 0.9572(10) 0.4409(10) 0.3582(8) 0.0185(19) Uani 1.000000 .

loop_
  _atom_site_aniso_label
  _atom_site_aniso_U_11
  _atom_site_aniso_U_22
  _atom_site_aniso_U_33
  _atom_site_aniso_U_12
  _atom_site_aniso_U_13
  _atom_site_aniso_U_23
 O1 0.00526(7) 0.00947(8) 0.00752(8) 0.00182(6) -0.00015(6) -0.00243(7)
 O2 0.00583(7) 0.00781(8) 0.00562(7) -0.00000(6) -0.00070(6) -0.00169(6)
 O3 0.00709(7) 0.00499(7) 0.00868(8) 0.00110(6) 0.00102(6) 0.00183(6)
 O4 0.00840(8) 0.00514(7) 0.00546(7) 0.00066(6) -0.00043(6) -0.00037(6)
 O5 0.01319(10) 0.00623(8) 0.01269(10) 0.00112(7) 0.00581(8) 0.00002(7)
 N1 0.00485(7) 0.00379(7) 0.00560(8) 0.00029(6) 0.00092(6) 0.00053(6)
 C1 0.00480(8) 0.00464(8) 0.00414(8) 0.00032(7) 0.00015(7) -0.00039(7)
 C2 0.00495(8) 0.00461(8) 0.00409(8) -0.00001(7) 0.00038(7) -0.00033(7)
 C3 0.00849(9) 0.00491(9) 0.00544(9) -0.00030(7) 0.00221(8) 0.00019(7)
 C4 0.00731(9) 0.00398(8) 0.00484(8) 0.00068(7) 0.00012(7) 0.00033(7)
 C5 0.00561(9) 0.00541(9) 0.00774(10) 0.00098(7) -0.00020(8) 0.00013(8)
 C6 0.00486(8) 0.00464(8) 0.00500(8) -0.00024(7) 0.00049(7) 0.00047(7)
 C7 0.00575(9) 0.00872(10) 0.00943(10) -0.00120(8) 0.00186(8) 0.00012(9)
 H1 0.025(5) 0.021(5) 0.016(4) -0.004(4) -0.008(4) -0.001(4)
 H2 0.019(5) 0.024(4) 0.014(4) -0.000(4) -0.004(4) -0.005(4)
 H3 0.018(4) 0.025(4) 0.011(3) -0.003(3) -0.001(3) 0.003(3)
 H4 0.026(4) 0.017(4) 0.018(3) 0.007(3) -0.000(3) -0.005(3)
 H5 0.017(3) 0.015(4) 0.030(5) -0.008(3) 0.004(3) 0.008(3)
 H6 0.020(4) 0.011(3) 0.021(4) 0.004(3) -0.007(3) 0.002(3)
 H7 0.025(4) 0.019(4) 0.030(4) -0.002(3) -0.012(4) 0.007(4)
 H8 0.015(3) 0.016(4) 0.018(3) 0.001(3) 0.005(3) -0.002(3)
 H9 0.016(4) 0.044(6) 0.034(5) 0.000(4) -0.003(4) 0.011(5)
 H10 0.011(4) 0.019(4) 0.054(6) -0.000(3) 0.008(4) 0.007(4)
 H11 0.029(5) 0.034(5) 0.032(5) -0.011(4) 0.018(4) -0.016(4)
 H12 0.022(5) 0.025(4) 0.022(5) 0.001(4) 0.008(4) 0.002(4)
 H13 0.024(4) 0.013(4) 0.018(4) -0.005(4) 0.005(4) -0.003(3)

loop_
  _geom_bond_atom_site_label_1
  _geom_bond_atom_site_label_2
  _geom_bond_distance
  _geom_bond_site_symmetry_2
  _geom_bond_publ_flag
 O1 C1 1.2214(5) . ?
 O2 C1 1.3120(4) . ?
 O2 H1 0.992(9) . ?
 O3 C6 1.2411(5) . ?
 O4 C4 1.4252(4) . ?
 O4 H2 0.971(8) . ?
 O5 H12 0.965(8) . ?
 O5 H13 0.941(7) . ?
 N1 C2 1.4583(5) . ?
 N1 C5 1.4677(5) . ?
 N1 C6 1.3424(5) . ?
 C1 C2 1.5138(5) . ?
 C2 C3 1.5411(6) . ?
 C2 H3 1.088(6) . ?
 C3 C4 1.5252(5) . ?
 C3 H4 1.081(7) . ?
 C3 H5 1.085(7) . ?
 C4 C5 1.5289(5) . ?
 C4 H6 1.099(6) . ?
 C5 H7 1.088(7) . ?
 C5 H8 1.076(6) . ?
 C6 C7 1.5014(6) . ?
 C7 H9 1.076(8) . ?
 C7 H10 1.078(7) . ?
 C7 H11 1.071(8) . ?

loop_
  _geom_angle_atom_site_label_1
  _geom_angle_atom_site_label_2
  _geom_angle_atom_site_label_3
  _geom_angle
  _geom_angle_site_symmetry_1
  _geom_angle_site_symmetry_3
  _geom_angle_publ_flag
 H1 O2 C1 109.2(6) . . ?
 H2 O4 C4 108.4(5) . . ?
 H13 O5 H12 108.9(8) . . ?
 C5 N1 C2 112.76(2) . . ?
 C6 N1 C2 119.86(2) . . ?
 C6 N1 C5 127.05(2) . . ?
 O2 C1 O1 123.84(3) . . ?
 C2 C1 O1 121.15(3) . . ?
 C2 C1 O2 114.86(2) . . ?
 C1 C2 N1 114.37(2) . . ?
 C3 C2 N1 103.10(2) . . ?
 C3 C2 C1 110.77(2) . . ?
 H3 C2 N1 109.3(4) . . ?
 H3 C2 C1 107.2(4) . . ?
 H3 C2 C3 112.1(4) . . ?
 C4 C3 C2 103.02(2) . . ?
 H4 C3 C2 110.2(4) . . ?
 H4 C3 C4 109.5(4) . . ?
 H5 C3 C2 112.8(4) . . ?
 H5 C3 C4 112.1(4) . . ?
 H5 C3 H4 109.1(6) . . ?
 C3 C4 O4 108.18(2) . . ?
 C5 C4 O4 111.32(2) . . ?
 C5 C4 C3 102.83(2) . . ?
 H6 C4 O4 109.5(4) . . ?
 H6 C4 C3 112.3(4) . . ?
 H6 C4 C5 112.5(4) . . ?
 C4 C5 N1 102.32(2) . . ?
 H7 C5 N1 110.2(4) . . ?
 H7 C5 C4 111.1(4) . . ?
 H8 C5 N1 110.3(4) . . ?
 H8 C5 C4 112.5(4) . . ?
 H8 C5 H7 110.2(6) . . ?
 N1 C6 O3 119.52(3) . . ?
 C7 C6 O3 122.60(3) . . ?
 C7 C6 N1 117.88(3) . . ?
 H9 C7 C6 111.6(5) . . ?
 H10 C7 C6 110.7(4) . . ?
 H10 C7 H9 110.0(7) . . ?
 H11 C7 C6 110.2(5) . . ?
 H11 C7 H9 106.2(8) . . ?
 H11 C7 H10 108.0(7) . . ?

loop_
  _geom_torsion_atom_site_label_1
  _geom_torsion_atom_site_label_2
  _geom_torsion_atom_site_label_3
  _geom_torsion_atom_site_label_4
  _geom_torsion
  _geom_torsion_site_symmetry_1
  _geom_torsion_site_symmetry_2
  _geom_torsion_site_symmetry_3
  _geom_torsion_site_symmetry_4
  _geom_torsion_publ_flag
 O1 C1 C2 N1 151.95(3) . . . . ?
 O1 C1 C2 C3 -92.08(3) . . . . ?
 O2 C1 C2 N1 -32.45(3) . . . . ?
 O2 C1 C2 C3 83.52(3) . . . . ?
 O3 C6 N1 C2 3.29(3) . . . . ?
 O3 C6 N1 C5 176.12(3) . . . . ?
 O4 C4 C3 C2 -77.92(2) . . . . ?
 O4 C4 C5 N1 80.81(2) . . . . ?
 N1 C2 C3 C4 -29.21(2) . . . . ?
 N1 C5 C4 C3 -34.80(2) . . . . ?
 C1 C2 C3 C4 -151.99(3) . . . . ?
 C2 C3 C4 C5 39.93(2) . . . . ?

loop_
  _diffrn_refln_index_h
  _diffrn_refln_index_k
  _diffrn_refln_index_l
  _diffrn_refln_intensity_net
  _diffrn_refln_intensity_u
 1 0 0 0.23 0.05
 2 0 0 3358.72 71.09
 3 0 0 0.32 0.12
 4 0 0 293.9 6.25
 5 0 0 0.14 0.19
 6 0 0 1508.37 31.78
 7 0 0 0.4 0.31
 8 0 0 233.61 5.17
 9 0 0 0.05 0.36
 10 0 0 0.44 0.35
 11 0 0 0.99 0.47
 12 0 0 6.04 0.78
 13 0 0 1.92 0.65
 14 0 0 94.05 2.35
 15 0 0 1.13 0.77
 16 0 0 16.93 2.04
 17 0 0 2.82 1.94
 18 0 0 0.56 1.86
 19 0 0 2.65 2.38
 20 0 0 9.13 3.57
 0 1 0 1.21 0.12
 1 1 0 5952.39 89.25
 2 1 0 308.28 4.7
 3 1 0 730.95 10.87
 4 1 0 772.23 11.5
 5 1 0 140.24 2.19
 6 1 0 247.33 3.78
 7 1 0 0.75 0.23
 8 1 0 0.41 0.21
 9 1 0 6.31 0.46
 10 1 0 10.87 0.52
 11 1 0 0.68 0.35
 12 1 0 14.73 0.75
 13 1 0 8.86 0.59
 14 1 0 96.49 1.77
 15 1 0 0.98 0.58
 16 1 0 1.73 0.95
 17 1 0 118.45 3.26
 18 1 0 3.91 1.4
 19 1 0 20.35 1.96
 20 1 0 18.03 2.74
 0 2 0 4.67 0.24
 1 2 0 34.13 0.59
 2 2 0 1178.89 17.55
 3 2 0 2010.36 30.04
 4 2 0 555.35 8.32
 5 2 0 1227.55 18.3
 6 2 0 1120.4 16.74
 7 2 0 171.67 2.7
 8 2 0 61.13 1.15
 9 2 0 18.63 0.64
 10 2 0 346.22 5.34
 11 2 0 94.76 1.69
 12 2 0 33.06 0.9
 13 2 0 263.07 4.15
 14 2 0 46.81 1.2
 15 2 0 1.01 0.61
 16 2 0 216.88 5.03
 17 2 0 1.88 1.25
 18 2 0 70.47 2.46
 19 2 0 17.47 1.98
 20 2 0 11.55 4.34
 0 3 0 3.35 0.39
 1 3 0 160 2.45
 2 3 0 53.84 0.9
 3 3 0 670.92 10.03
 4 3 0 256.6 3.9
 5 3 0 138.38 2.19
 6 3 0 14.44 0.49
 7 3 0 50.96 1
 8 3 0 236.22 3.69
 9 3 0 84.35 1.53
 10 3 0 76.12 1.44
 11 3 0 56.79 1.17
 12 3 0 10.94 0.63
 13 3 0 48.69 1.15
 14 3 0 113.48 2.03
 15 3 0 27.35 1.08
 16 3 0 1.74 0.95
 17 3 0 22.69 1.6
 18 3 0 58.3 2.39
 19 3 0 71.1 2.67
 0 4 0 390.96 8.37
 1 4 0 555.16 8.32
 2 4 0 846.74 12.61
 3 4 0 3463.44 51.78
 4 4 0 517.25 7.77
 5 4 0 63.46 1.1
 6 4 0 427.57 6.48
 7 4 0 0.43 0.26
 8 4 0 1116.55 16.72
 9 4 0 170.82 2.88
 10 4 0 72.67 1.4
 11 4 0 5.29 0.57
 12 4 0 15.59 0.72
 13 4 0 7.4 0.59
 14 4 0 174.31 3.3
 15 4 0 20.09 1.01
 16 4 0 17.22 1.27
 17 4 0 13.07 1.62
 18 4 0 74.83 2.47
 19 4 0 27.49 2.18
 0 5 0 0.15 0.2
 1 5 0 140.43 2.24
 2 5 0 58.5 1.02
 3 5 0 2.39 0.3
 4 5 0 1115.14 16.62
 5 5 0 185.54 2.89
 6 5 0 3.86 0.38
 7 5 0 8.84 0.49
 8 5 0 17.35 0.62
 9 5 0 1099.28 16.5
 10 5 0 5.16 0.59
 11 5 0 160.55 2.76
 12 5 0 18.16 0.74
 13 5 0 12.01 0.7
 14 5 0 51.57 1.31
 15 5 0 326.24 5.87
 16 5 0 74.4 2.32
 17 5 0 16.92 1.65
 18 5 0 1.21 2.02
 19 5 0 51.18 2.73
 0 6 0 3.49 0.6
 1 6 0 10.5 0.39
 2 6 0 31.12 0.68
 3 6 0 72.3 1.26
 4 6 0 168.03 2.64
 5 6 0 302.35 4.82
 6 6 0 12.44 0.58
 7 6 0 21.05 0.66
 8 6 0 423.02 6.43
 9 6 0 95 1.74
 10 6 0 54.82 1.12
 11 6 0 107.87 1.91
 12 6 0 115.6 2.01
 13 6 0 483.01 8.54
 14 6 0 98.55 2.18
 15 6 0 247.15 5.1
 16 6 0 2.42 1.12
 17 6 0 5.67 1.6
 18 6 0 63.06 2.62
 19 6 0 12.69 2.66
 0 7 0 0.89 0.35
 1 7 0 24.63 0.64
 2 7 0 117.92 1.94
 3 7 0 94.06 1.6
 4 7 0 143.53 2.36
 5 7 0 82.07 1.48
 6 7 0 29.94 0.76
 7 7 0 15.45 0.64
 8 7 0 0.8 0.34
 9 7 0 2.06 0.33
 10 7 0 139.64 2.38
 11 7 0 43.08 1.02
 12 7 0 70.47 1.62
 13 7 0 43.74 1.23
 14 7 0 266.44 4.92
 15 7 0 1.24 1.01
 16 7 0 68.24 2.29
 17 7 0 26.24 1.85
 18 7 0 41.43 2.62
 0 8 0 13.34 0.81
 1 8 0 1101.43 16.49
 2 8 0 415.56 6.32
 3 8 0 137.89 2.42
 4 8 0 231.82 3.78
 5 8 0 119.01 2
 6 8 0 3.59 0.52
 7 8 0 9.14 0.59
 8 8 0 91.23 1.64
 9 8 0 66.25 1.33
 10 8 0 1.79 0.46
 11 8 0 7.9 0.72
 12 8 0 0.41 0.57
 13 8 0 0.46 0.7
 14 8 0 49.69 1.41
 15 8 0 5.61 1.33
 16 8 0 21.86 1.93
 17 8 0 1.34 1.69
 18 8 0 19.05 2.43
 0 9 0 0.34 0.62
 1 9 0 59.99 1.2
 2 9 0 22.68 0.69
 3 9 0 131.61 2.2
 4 9 0 72.82 1.45
 5 9 0 31.92 0.87
 6 9 0 242.54 3.83
 7 9 0 128.63 2.15
 8 9 0 327.75 5.44
 9 9 0 232.88 3.68
 10 9 0 18.86 0.99
 11 9 0 41.04 1.32
 12 9 0 32.91 1.24
 13 9 0 11.55 1.03
 14 9 0 21.89 1.29
 15 9 0 145.2 3.94
 16 9 0 28.71 1.94
 17 9 0 21.99 2.01
 0 10 0 438.99 9.46
 1 10 0 0.63 0.39
 2 10 0 103.81 1.89
 3 10 0 69.7 1.36
 4 10 0 1.01 0.43
 5 10 0 514.02 8.01
 6 10 0 26.72 0.82
 7 10 0 4.34 0.64
 8 10 0 103.6 1.84
 9 10 0 160.82 3.04
 10 10 0 2.33 0.81
 11 10 0 3.49 0.89
 12 10 0 28.79 1.14
 13 10 0 2.68 1.01
 14 10 0 249.04 5.85
 15 10 0 5.83 1.6
 16 10 0 3.91 1.97
 17 10 0 25.17 3.34
 0 11 0 1.12 0.7
 1 11 0 34.58 0.94
 2 11 0 36.69 0.99
 3 11 0 107.59 1.89
 4 11 0 197.49 3.24
 5 11 0 42.51 1.02
 6 11 0 123.2 2.26
 7 11 0 5.08 0.65
 8 11 0 26.19 1.09
 9 11 0 15.1 0.96
 10 11 0 3.08 0.71
 11 11 0 9.01 0.82
 12 11 0 4.81 1.01
 13 11 0 58.23 1.77
 14 11 0 27.56 1.88
 15 11 0 1.41 1.89
 16 11 0 7.04 2.09
 0 12 0 403.65 8.76
 1 12 0 20.36 0.76
 2 12 0 104.66 1.91
 3 12 0 6.16 0.59
 4 12 0 14.73 0.76
 5 12 0 192.42 3.14
 6 12 0 61.93 1.35
 7 12 0 514.5 9.08
 8 12 0 27.74 1.22
 9 12 0 7.6 0.72
 10 12 0 5.11 1.08
 11 12 0 37.8 1.5
 12 12 0 61.25 1.97
 13 12 0 15.59 1.84
 14 12 0 10.79 2.14
 15 12 0 1.69 2.36
 0 13 0 0.69 0.92
 1 13 0 77.06 1.52
 2 13 0 79.86 1.54
 3 13 0 60.92 1.29
 4 13 0 3.89 0.67
 5 13 0 13.72 0.79
 6 13 0 23.62 1.04
 7 13 0 45.67 1.35
 8 13 0 58.54 1.59
 9 13 0 40.77 1.41
 10 13 0 11.33 1.3
 11 13 0 197.58 4.06
 12 13 0 0.66 1.39
 13 13 0 57.34 2.72
 14 13 0 33.91 2.75
 0 14 0 334.03 7.36
 1 14 0 18.48 0.92
 2 14 0 5.06 0.72
 3 14 0 51.93 1.24
 4 14 0 4.36 0.84
 5 14 0 178.23 3.49
 6 14 0 531.47 9.41
 7 14 0 36 1.31
 8 14 0 9.39 1.33
 9 14 0 65.15 1.89
 10 14 0 1.67 1.55
 11 14 0 162.26 4.48
 12 14 0 29.28 2.05
 13 14 0 54.59 2.85
 0 15 0 0.56 1.38
 1 15 0 7.36 1.03
 2 15 0 52.53 1.57
 3 15 0 4.21 0.89
 4 15 0 41.14 1.49
 5 15 0 158.61 3.23
 6 15 0 7.79 1.34
 7 15 0 58.56 2.23
 8 15 0 17.43 1.64
 9 15 0 4.55 1.53
 10 15 0 92.65 3.23
 11 15 0 12.32 2.43
 12 15 0 35.27 2.8
 0 16 0 35.25 2.29
 1 16 0 4.52 1.6
 2 16 0 111.52 3.18
 3 16 0 12.59 1.41
 4 16 0 83.68 2.55
 5 16 0 11.88 1.59
 6 16 0 1.24 1.47
 7 16 0 4.54 1.47
 8 16 0 5.33 1.53
 9 16 0 1.42 1.91
 10 16 0 50.04 2.98
 0 17 0 0.32 2.04
 1 17 0 30.27 2.02
 2 17 0 40.59 2.12
 3 17 0 6.13 1.54
 4 17 0 16.47 1.99
 5 17 0 47.87 2.17
 6 17 0 14.42 1.99
 7 17 0 16.78 2.33
 8 17 0 132.15 4.07
 0 18 0 11.33 2.72
 1 18 0 3.2 1.8
 2 18 0 148.68 4.28
 3 18 0 6.71 3.21
 4 18 0 22.46 2.4
 5 18 0 7.46 2.62
 6 18 0 8.25 2.92
 0 0 1 0.27 0.07
 1 0 1 96.59 1.46
 2 0 1 8097.05 126.13
 3 0 1 207.05 3.14
 4 0 1 26.06 0.52
 5 0 1 205.65 3.16
 6 0 1 409.44 6.19
 7 0 1 554.28 8.34
 8 0 1 0.54 0.23
 9 0 1 84.91 1.5
 10 0 1 0.54 0.3
 11 0 1 42.63 0.94
 12 0 1 10.9 0.63
 13 0 1 94.01 1.71
 14 0 1 94.02 1.71
 15 0 1 8.84 0.66
 16 0 1 2.46 0.86
 17 0 1 15.5 1.36
 18 0 1 73.34 2.58
 19 0 1 169.59 4.79
 20 0 1 7.35 2.94
 0 1 1 386.2 5.79
 -1 1 1 1002.57 16.7
 1 1 1 994.03 14.88
 -2 1 1 1709.17 25.56
 2 1 1 1693.9 25.31
 -3 1 1 586.33 8.76
 3 1 1 580.55 8.66
 -4 1 1 1628.55 24.32
 4 1 1 1575.7 23.46
 -5 1 1 404.39 6.1
 5 1 1 400.11 6.03
 -6 1 1 159.93 2.54
 6 1 1 162.27 2.53
 -7 1 1 89.82 1.51
 7 1 1 88.05 1.53
 -8 1 1 27.7 0.71
 8 1 1 28.71 0.7
 -9 1 1 755.12 11.4
 9 1 1 741.3 11.15
 -10 1 1 68.2 1.28
 10 1 1 66.2 1.27
 -11 1 1 38.29 0.94
 11 1 1 40.39 0.98
 -12 1 1 245.16 3.87
 12 1 1 245.56 3.94
 -13 1 1 12.39 0.69
 13 1 1 13.09 0.66
 -14 1 1 63.07 1.28
 14 1 1 63.86 1.35
 -15 1 1 118.24 2.25
 15 1 1 117.44 2.24
 -16 1 1 15.85 1.2
 16 1 1 14.81 1.33
 -17 1 1 83.18 2.49
 17 1 1 85.24 2.48
 -18 1 1 44.98 1.87
 18 1 1 44.84 1.97
 -19 1 1 17.21 1.76
 19 1 1 19.88 2.03
 -20 1 1 44.42 3.02
 20 1 1 43.06 3.06
 0 2 1 2849.5 42.81
 -1 2 1 544.99 8.37
 1 2 1 535.57 8.03
 -2 2 1 85.21 1.34
 2 2 1 85.46 1.34
 -3 2 1 746.7 11.15
 3 2 1 760.53 11.37
 -4 2 1 2263.35 33.78
 4 2 1 2295.47 34.26
 -5 2 1 607.63 9.09
 5 2 1 592.4 9.06
 -6 2 1 633.34 9.51
 6 2 1 630.5 9.47
 -7 2 1 24.42 0.61
 7 2 1 24.62 0.6
 -8 2 1 717.8 10.8
 8 2 1 706.44 10.62
 -9 2 1 73.23 1.32
 9 2 1 74.11 1.35
 -10 2 1 376.21 5.78
 10 2 1 377.57 5.81
 -11 2 1 30.55 0.83
 11 2 1 28.74 0.81
 -12 2 1 210.37 3.39
 12 2 1 206.25 3.3
 -13 2 1 57.67 1.24
 13 2 1 57.93 1.2
 -14 2 1 203.9 3.3
 14 2 1 201.74 3.27
 -15 2 1 150.17 2.98
 15 2 1 152.49 2.97
 -16 2 1 11.13 1.15
 16 2 1 9.99 1.04
 -17 2 1 17.22 1.49
 17 2 1 18.66 1.54
 -18 2 1 91.85 2.77
 18 2 1 94.26 2.84
 -19 2 1 19.96 2.06
 19 2 1 21.36 2.27
 -20 2 1 23.05 5.01
 20 2 1 17.02 7.63
 0 3 1 701.61 11.59
 -1 3 1 2403.18 36.88
 1 3 1 2483.37 37.14
 -2 3 1 993.74 14.84
 2 3 1 993.16 14.85
 -3 3 1 405.34 6.1
 3 3 1 408.6 6.14
 -4 3 1 296.97 4.51
 4 3 1 294.36 4.48
 -5 3 1 385.88 5.81
 5 3 1 384.97 5.88
 -6 3 1 911.43 13.77
 6 3 1 903.58 13.51
 -7 3 1 140.91 2.28
 7 3 1 136.22 2.18
 -8 3 1 104.19 1.83
 8 3 1 102.67 1.74
 -9 3 1 728.94 11
 9 3 1 719.81 10.84
 -10 3 1 9.08 0.55
 10 3 1 9.14 0.59
 -11 3 1 39.07 0.98
 11 3 1 36.82 0.91
 -12 3 1 28.4 0.87
 12 3 1 28.16 0.84
 -13 3 1 42.52 1.01
 13 3 1 43.55 1
 -14 3 1 53.13 1.29
 14 3 1 51.88 1.23
 -15 3 1 133.84 2.69
 15 3 1 131.53 2.66
 -16 3 1 3.04 0.93
 16 3 1 2.67 0.87
 -17 3 1 33.92 1.64
 17 3 1 32.81 1.74
 -18 3 1 42.33 1.97
 18 3 1 44.48 1.97
 -19 3 1 15.28 2.04
 19 3 1 18.49 2.64
 0 4 1 833.03 12.42
 -1 4 1 3538.94 53.24
 1 4 1 3637.78 60.52
 -2 4 1 897.54 13.43
 2 4 1 887.14 13.24
 -3 4 1 40.18 0.8
 3 4 1 41.91 0.78
 -4 4 1 385.61 5.84
 4 4 1 382.92 5.8
 -5 4 1 533.37 8.02
 5 4 1 530.76 8.15
 -6 4 1 161.02 2.57
 6 4 1 159.71 2.53
 -7 4 1 109.22 1.86
 7 4 1 110.07 1.83
 -8 4 1 104.39 1.79
 8 4 1 107.3 1.81
 -9 4 1 60.49 1.21
 9 4 1 61.88 1.21
 -10 4 1 79.71 1.47
 10 4 1 76.47 1.48
 -11 4 1 39.14 0.95
 11 4 1 38.95 0.94
 -12 4 1 22.95 0.78
 12 4 1 21.34 0.75
 -13 4 1 30.66 0.92
 13 4 1 31.17 0.88
 -14 4 1 20.43 0.9
 14 4 1 22.76 0.97
 -15 4 1 24.9 1.03
 15 4 1 23.89 1.12
 -16 4 1 2.88 0.85
 16 4 1 2.57 0.78
 -17 4 1 43.16 1.88
 17 4 1 41.98 1.79
 -18 4 1 30.23 2.13
 18 4 1 30.4 2.14
 -19 4 1 34.16 2.33
 19 4 1 35.18 2.41
 0 5 1 350.39 5.29
 -1 5 1 498.33 7.5
 1 5 1 518.38 7.81
 -2 5 1 361.54 5.47
 2 5 1 363.93 5.51
 -3 5 1 203.1 3.15
 3 5 1 200.83 3.11
 -4 5 1 347.26 5.27
 4 5 1 351.2 5.33
 -5 5 1 35.03 0.74
 5 5 1 35.63 0.8
 -6 5 1 165.59 2.62
 6 5 1 167.57 2.72
 -7 5 1 908.6 13.63
 7 5 1 897.32 13.46
 -8 5 1 46.61 0.97
 8 5 1 47.27 0.98
 -9 5 1 13.58 0.55
 9 5 1 13.8 0.63
 -10 5 1 121 2.06
 10 5 1 122.14 2.09
 -11 5 1 13.2 0.62
 11 5 1 13.99 0.65
 -12 5 1 60.58 1.26
 12 5 1 59.67 1.22
 -13 5 1 138.51 2.55
 13 5 1 136.72 2.49
 -14 5 1 54.5 1.45
 14 5 1 55.95 1.49
 -15 5 1 27.02 1.16
 15 5 1 25.15 1.07
 -16 5 1 57.83 1.95
 16 5 1 61.77 2.22
 -17 5 1 1.69 1.3
 17 5 1 2.02 1.42
 -18 5 1 1.15 1.59
 18 5 1 1.67 1.35
 -19 5 1 21.59 2.4
 19 5 1 15.82 2.52
 0 6 1 804.13 12.01
 -1 6 1 390.11 6.4
 1 6 1 384.02 5.81
 -2 6 1 216.14 3.36
 2 6 1 222.28 3.45
 -3 6 1 372.86 5.64
 3 6 1 365.62 5.58
 -4 6 1 133.31 2.16
 4 6 1 130.54 2.15
 -5 6 1 13.65 0.48
 5 6 1 14.24 0.52
 -6 6 1 535.24 8.12
 6 6 1 538.43 8.2
 -7 6 1 661.85 9.95
 7 6 1 649 9.79
 -8 6 1 9.09 0.57
 8 6 1 8.73 0.53
 -9 6 1 3.89 0.49
 9 6 1 3.65 0.52
 -10 6 1 81.66 1.51
 10 6 1 78.74 1.49
 -11 6 1 38.69 0.96
 11 6 1 39.94 1.01
 -12 6 1 3.64 0.54
 12 6 1 4.61 0.61
 -13 6 1 258.07 4.7
 13 6 1 269.25 4.94
 -14 6 1 129.02 2.65
 14 6 1 126.55 2.6
 -15 6 1 119.06 2.81
 15 6 1 110.83 2.67
 -16 6 1 52.29 2
 16 6 1 53.31 1.94
 -17 6 1 60.17 2.35
 17 6 1 63.84 2.38
 -18 6 1 36.58 2.37
 18 6 1 34.17 2.11
 -19 6 1 11.92 3.46
 19 6 1 7.77 3.06
 0 7 1 185.72 2.93
 -1 7 1 1115.18 16.67
 1 7 1 1127.46 16.84
 -2 7 1 95.3 1.61
 2 7 1 93.76 1.58
 -3 7 1 30.63 0.73
 3 7 1 31.23 0.76
 -4 7 1 378.89 5.77
 4 7 1 377.52 5.75
 -5 7 1 484.39 7.34
 5 7 1 495.26 7.54
 -6 7 1 325.43 5.16
 6 7 1 327.7 5.05
 -7 7 1 221.1 3.51
 7 7 1 221.8 3.5
 -8 7 1 1.32 0.34
 8 7 1 1.63 0.42
 -9 7 1 79.67 1.5
 9 7 1 76.91 1.47
 -10 7 1 105.44 1.85
 10 7 1 103.46 1.85
 -11 7 1 51.52 1.14
 11 7 1 51.8 1.14
 -12 7 1 24.96 0.94
 12 7 1 25.05 1.02
 -13 7 1 28.22 1.02
 13 7 1 29.16 1.1
 -14 7 1 87.67 1.98
 14 7 1 88.14 1.95
 -15 7 1 0.71 1.18
 15 7 1 2.38 1.08
 -16 7 1 63.02 2.47
 16 7 1 64.98 2.21
 -17 7 1 40.57 2.14
 17 7 1 35.01 2.15
 -18 7 1 9.76 2.13
 18 7 1 4.36 1.9
 0 8 1 1046.29 15.66
 -1 8 1 587.13 8.98
 1 8 1 599.74 9.17
 -2 8 1 105.53 1.82
 2 8 1 112.26 1.9
 -3 8 1 328.71 5.09
 3 8 1 333.93 5.13
 -4 8 1 85.99 1.57
 4 8 1 86.71 1.56
 -5 8 1 253.36 4.24
 5 8 1 255.32 3.99
 -6 8 1 163.51 2.66
 6 8 1 163.54 2.66
 -7 8 1 51.36 1.1
 7 8 1 50.81 1.08
 -8 8 1 47.63 1.04
 8 8 1 49.34 1.08
 -9 8 1 114.09 2
 9 8 1 115.31 2.02
 -10 8 1 40.75 0.97
 10 8 1 39.29 1
 -11 8 1 34.27 1.15
 11 8 1 30.54 1.04
 -12 8 1 7.31 0.79
 12 8 1 6.6 0.76
 -13 8 1 68.24 1.76
 13 8 1 66.81 1.68
 -14 8 1 5.77 0.94
 14 8 1 6.07 0.86
 -15 8 1 6.21 1.18
 15 8 1 5.5 1.27
 -16 8 1 5.38 1.52
 16 8 1 6.18 1.75
 -17 8 1 40.41 2.42
 17 8 1 45.92 2.72
 -18 8 1 41.19 3.13
 18 8 1 35.9 2.6
 0 9 1 88.02 1.58
 -1 9 1 216.31 3.43
 1 9 1 220.53 3.62
 -2 9 1 36.06 0.9
 2 9 1 35.53 0.88
 -3 9 1 60.03 1.2
 3 9 1 58.14 1.17
 -4 9 1 344.36 5.31
 4 9 1 327.32 5.13
 -5 9 1 270.21 4.21
 5 9 1 269.28 4.24
 -6 9 1 69.23 1.4
 6 9 1 71.36 1.36
 -7 9 1 38.19 0.96
 7 9 1 40.91 0.98
 -8 9 1 55.61 1.23
 8 9 1 55.7 1.23
 -9 9 1 0.99 0.4
 9 9 1 1.14 0.38
 -10 9 1 198.43 3.73
 10 9 1 189.41 3.55
 -11 9 1 20.63 0.96
 11 9 1 22.53 0.98
 -12 9 1 27.22 1.08
 12 9 1 27.37 1.05
 -13 9 1 62.3 1.63
 13 9 1 66.21 1.7
 -14 9 1 20.28 1.32
 14 9 1 22.09 1.3
 -15 9 1 29.63 1.82
 15 9 1 29.77 1.74
 -16 9 1 22.13 2.09
 16 9 1 23.73 2.12
 -17 9 1 12.37 2.17
 17 9 1 15.09 2.12
 0 10 1 89.74 1.74
 -1 10 1 76.96 1.43
 1 10 1 74.05 1.47
 -2 10 1 21.83 0.72
 2 10 1 22.07 0.69
 -3 10 1 35.88 0.94
 3 10 1 35.31 1
 -4 10 1 171.26 2.79
 4 10 1 169.88 2.92
 -5 10 1 39.04 0.97
 5 10 1 39.93 1.05
 -6 10 1 9.84 0.64
 6 10 1 9.53 0.65
 -7 10 1 119.78 2.11
 7 10 1 118.48 2.07
 -8 10 1 53.11 1.11
 8 10 1 52.41 1.17
 -9 10 1 35.61 1.05
 9 10 1 38.44 1.24
 -10 10 1 11.38 0.85
 10 10 1 11.68 0.87
 -11 10 1 87.58 1.98
 11 10 1 88.74 1.96
 -12 10 1 64.14 1.93
 12 10 1 66.37 1.66
 -13 10 1 18.85 1.16
 13 10 1 18.82 1.2
 -14 10 1 111.8 2.95
 14 10 1 107.15 2.79
 -15 10 1 5.7 1.66
 15 10 1 8.26 1.55
 -16 10 1 92.4 3.28
 16 10 1 98.23 3.43
 -17 10 1 10.59 3.19
 17 10 1 12.36 2.99
 0 11 1 28.69 0.92
 -1 11 1 128.42 2.2
 1 11 1 124.42 2.15
 -2 11 1 212.74 3.48
 2 11 1 217.83 3.51
 -3 11 1 125.15 2.18
 3 11 1 130.29 2.23
 -4 11 1 57.59 1.21
 4 11 1 57.85 1.26
 -5 11 1 105.26 1.93
 5 11 1 106.11 1.93
 -6 11 1 35.51 0.98
 6 11 1 36.3 1
 -7 11 1 83.92 1.6
 7 11 1 83.56 1.59
 -8 11 1 159.04 3.06
 8 11 1 164.88 3.18
 -9 11 1 52.39 1.4
 9 11 1 55.61 1.49
 -10 11 1 125.98 2.58
 10 11 1 130.8 2.75
 -11 11 1 76.35 1.85
 11 11 1 74.97 1.85
 -12 11 1 111.15 2.45
 12 11 1 113.24 2.49
 -13 11 1 15.39 1.37
 13 11 1 17.01 1.52
 -14 11 1 27.02 1.7
 14 11 1 23.09 1.85
 -15 11 1 65.32 2.65
 15 11 1 67.1 3
 -16 11 1 10.17 2.56
 16 11 1 9.28 2.43
 0 12 1 40.89 1.05
 -1 12 1 32.04 0.94
 1 12 1 30.38 0.87
 -2 12 1 215.24 3.47
 2 12 1 217.05 3.58
 -3 12 1 99.25 1.81
 3 12 1 94.71 1.73
 -4 12 1 16.27 0.77
 4 12 1 16.38 0.79
 -5 12 1 166.42 2.89
 5 12 1 165.68 2.78
 -6 12 1 89.96 1.81
 6 12 1 88.24 1.73
 -7 12 1 9.85 0.75
 7 12 1 8.4 0.72
 -8 12 1 114.07 2.37
 8 12 1 117.76 2.45
 -9 12 1 29.55 1.18
 9 12 1 29.43 1.22
 -10 12 1 20.54 1.05
 10 12 1 21.44 1.1
 -11 12 1 10.4 1.05
 11 12 1 11 1.21
 -12 12 1 5.58 1.17
 12 12 1 5.64 1.2
 -13 12 1 43.51 1.92
 13 12 1 44.85 1.97
 -14 12 1 62.35 2.75
 14 12 1 61.6 2.64
 -15 12 1 80.58 3.24
 15 12 1 80.85 3.02
 0 13 1 13.23 0.76
 -1 13 1 43.24 1.24
 1 13 1 40.46 1.09
 -2 13 1 45.92 1.1
 2 13 1 47.36 1.13
 -3 13 1 2.22 0.53
 3 13 1 2.55 0.56
 -4 13 1 192.45 3.13
 4 13 1 200.82 3.28
 -5 13 1 42.89 1.21
 5 13 1 43.25 1.18
 -6 13 1 66.97 1.62
 6 13 1 67.1 1.65
 -7 13 1 114.42 2.41
 7 13 1 109.63 2.46
 -8 13 1 73.67 1.81
 8 13 1 73.67 1.81
 -9 13 1 209.47 4.02
 9 13 1 210.42 4.08
 -10 13 1 28.72 1.55
 10 13 1 23.96 1.23
 -11 13 1 30.48 1.86
 11 13 1 31.2 1.66
 -12 13 1 94.53 2.71
 12 13 1 95.81 3.11
 -13 13 1 32.57 2.18
 13 13 1 27.69 1.98
 -14 13 1 73.5 3.27
 14 13 1 60.48 2.83
 0 14 1 29.35 1
 -1 14 1 25.08 0.92
 1 14 1 25.42 0.94
 -2 14 1 43.18 1.15
 2 14 1 42.69 1.13
 -3 14 1 7.8 0.84
 3 14 1 8.36 0.77
 -4 14 1 56.92 1.52
 4 14 1 56.61 1.5
 -5 14 1 26.72 1.15
 5 14 1 26.49 1.1
 -6 14 1 55.05 1.5
 6 14 1 55.94 1.57
 -7 14 1 3.73 1.11
 7 14 1 4.32 1.06
 -8 14 1 77.15 2.18
 8 14 1 79.86 2.24
 -9 14 1 27.87 1.64
 9 14 1 24.74 1.42
 -10 14 1 17.92 1.48
 10 14 1 15.86 1.45
 -11 14 1 22.39 1.92
 11 14 1 27.67 1.89
 -12 14 1 82.61 2.91
 12 14 1 83.83 3.06
 -13 14 1 97.17 3.58
 13 14 1 97.86 3.62
 0 15 1 8.02 0.89
 -1 15 1 14.64 1.08
 1 15 1 14.16 1
 -2 15 1 96.23 2.32
 2 15 1 100.45 2.46
 -3 15 1 143.57 3.23
 3 15 1 135.04 3.2
 -4 15 1 65.95 1.98
 4 15 1 60.7 1.83
 -5 15 1 4.67 1.08
 5 15 1 2.13 1.31
 -6 15 1 17.11 1.33
 6 15 1 17.05 1.32
 -7 15 1 135.13 3.21
 7 15 1 134.47 3.27
 -8 15 1 27.77 1.6
 8 15 1 28.13 1.54
 -9 15 1 15.17 1.56
 9 15 1 14.4 1.61
 -10 15 1 6.13 1.89
 10 15 1 5.2 1.83
 -11 15 1 21.58 2.69
 11 15 1 16.62 2.05
 -12 15 1 24.99 2.85
 12 15 1 26.22 2.86
 0 16 1 34.91 1.56
 -1 16 1 72.3 2.51
 1 16 1 70.74 2.36
 -2 16 1 83.12 2.84
 2 16 1 91.19 2.86
 -3 16 1 4.15 1.34
 3 16 1 5.06 1.18
 -4 16 1 74.82 2.47
 4 16 1 69.99 2.37
 -5 16 1 26.43 1.85
 5 16 1 24.02 1.8
 -6 16 1 27.66 2.02
 6 16 1 31.73 2.02
 -7 16 1 6.17 1.42
 7 16 1 5.26 1.49
 -8 16 1 8.19 1.65
 8 16 1 5.82 2.13
 -9 16 1 18.78 2.53
 9 16 1 16.86 2.24
 -10 16 1 6.01 2.47
 10 16 1 7.95 2.28
 0 17 1 108.81 3.6
 -1 17 1 19.18 1.82
 1 17 1 21.99 1.73
 -2 17 1 45.84 1.96
 2 17 1 46.1 2.22
 -3 17 1 53.53 2.48
 3 17 1 51.37 2.18
 -4 17 1 44.56 2.42
 4 17 1 42.51 2.38
 -5 17 1 4.02 1.81
 5 17 1 5.34 1.79
 -6 17 1 98.1 3.38
 6 17 1 97.34 3.27
 -7 17 1 78.07 3.1
 7 17 1 76.48 3
 -8 17 1 17.98 2.31
 8 17 1 14.9 2.46
 0 18 1 25.74 2.35
 -1 18 1 2.68 1.99
 1 18 1 0.62 1.82
 -2 18 1 25.11 2.19
 2 18 1 23.82 2.41
 -3 18 1 12.96 2.11
 3 18 1 12.86 2.4
 -4 18 1 29.29 2.61
 4 18 1 29.02 2.64
 -5 18 1 78.65 3.33
 5 18 1 74.57 3.19
 -6 18 1 13.73 5.13
 6 18 1 18.88 6.3
 0 0 2 665.89 14.14
 1 0 2 1884.24 28.51
 2 0 2 891.22 13.35
 3 0 2 173.6 2.66
 4 0 2 964.27 14.38
 5 0 2 81.87 1.34
 6 0 2 23.26 0.55
 7 0 2 9.41 0.42
 8 0 2 3.41 0.4
 9 0 2 633.28 9.56
 10 0 2 12.95 0.59
 11 0 2 314.42 4.91
 12 0 2 1.13 0.45
 13 0 2 8.18 0.57
 14 0 2 17.86 0.79
 15 0 2 29.29 1.08
 16 0 2 51.11 1.83
 17 0 2 20.74 1.46
 18 0 2 134.55 3.47
 19 0 2 21.26 2.16
 20 0 2 6.77 3.82
 0 1 2 4420.12 67.03
 -1 1 2 4582.16 80.33
 1 1 2 4718.44 82.7
 -2 1 2 864.5 12.95
 2 1 2 878.4 13.29
 -3 1 2 22.71 0.44
 3 1 2 22.37 0.44
 -4 1 2 831.16 12.4
 4 1 2 787.48 11.77
 -5 1 2 1013.66 15.14
 5 1 2 974.5 14.54
 -6 1 2 935.84 13.98
 6 1 2 931.66 13.93
 -7 1 2 54.78 1.03
 7 1 2 54.36 0.98
 -8 1 2 515.24 7.81
 8 1 2 516.26 7.8
 -9 1 2 198.79 3.16
 9 1 2 197.34 3.13
 -10 1 2 408.67 6.26
 10 1 2 400.24 6.11
 -11 1 2 38.19 0.95
 11 1 2 38.86 0.89
 -12 1 2 64.78 1.31
 12 1 2 67.66 1.39
 -13 1 2 102.31 1.84
 13 1 2 102.87 1.85
 -14 1 2 111.77 2.06
 14 1 2 109.77 2.02
 -15 1 2 1.12 0.59
 15 1 2 1.12 0.58
 -16 1 2 49.7 1.56
 16 1 2 52.91 1.69
 -17 1 2 17.33 1.32
 17 1 2 18.56 1.33
 -18 1 2 12.39 1.77
 18 1 2 12.98 1.55
 -19 1 2 66.81 2.76
 19 1 2 68.92 3.01
 -20 1 2 15.42 4.2
 20 1 2 21.79 5.6
 0 2 2 198.1 3
 -1 2 2 3059.01 46.06
 1 2 2 3007.49 46.51
 -2 2 2 1177 17.57
 2 2 2 1195.78 17.86
 -3 2 2 224.8 3.43
 3 2 2 228.22 3.47
 -4 2 2 305.81 4.62
 4 2 2 303.9 4.59
 -5 2 2 194.31 3
 5 2 2 193.4 2.98
 -6 2 2 456.37 6.89
 6 2 2 469.21 7.09
 -7 2 2 761.65 11.43
 7 2 2 766 11.47
 -8 2 2 78.98 1.39
 8 2 2 79.76 1.5
 -9 2 2 226.76 3.54
 9 2 2 224.77 3.54
 -10 2 2 85.85 1.55
 10 2 2 84.83 1.52
 -11 2 2 90.94 1.64
 11 2 2 91.43 1.65
 -12 2 2 27.17 0.83
 12 2 2 26.6 0.81
 -13 2 2 81.46 1.52
 13 2 2 81.74 1.63
 -14 2 2 260.75 4.41
 14 2 2 264.99 4.49
 -15 2 2 171.54 3.29
 15 2 2 170.59 3.3
 -16 2 2 10.19 1
 16 2 2 7.92 1
 -17 2 2 142.6 3.76
 17 2 2 140.31 3.57
 -18 2 2 31.29 2.01
 18 2 2 34.38 1.85
 -19 2 2 16.59 2.38
 19 2 2 17.12 2.39
 0 3 2 1436.07 21.51
 -1 3 2 637.63 9.57
 1 3 2 613.97 9.2
 -2 3 2 1308.61 20.32
 2 3 2 1283.88 19.2
 -3 3 2 482.24 7.25
 3 3 2 477.11 7.14
 -4 3 2 298.88 4.53
 4 3 2 302.02 4.56
 -5 3 2 701.19 10.5
 5 3 2 691.21 10.36
 -6 3 2 188.37 2.95
 6 3 2 189.98 2.98
 -7 3 2 19.56 0.56
 7 3 2 18.56 0.54
 -8 3 2 736.6 11.07
 8 3 2 753.91 11.34
 -9 3 2 100.7 1.73
 9 3 2 103.83 1.79
 -10 3 2 175.19 2.83
 10 3 2 169.21 2.75
 -11 3 2 14.73 0.65
 11 3 2 13.96 0.64
 -12 3 2 59.36 1.26
 12 3 2 57.15 1.2
 -13 3 2 253.85 4.29
 13 3 2 253.26 4
 -14 3 2 9 0.76
 14 3 2 11.37 0.73
 -15 3 2 15.98 1
 15 3 2 15.38 0.97
 -16 3 2 83.51 2.19
 16 3 2 83.32 2.19
 -17 3 2 5.03 1.19
 17 3 2 4.29 1.08
 -18 3 2 1.18 1.36
 18 3 2 0.95 1.29
 -19 3 2 48.5 2.55
 19 3 2 50.67 2.55
 0 4 2 678.22 10.15
 -1 4 2 1926.2 28.73
 1 4 2 1931.21 30.76
 -2 4 2 91.89 1.47
 2 4 2 92.52 1.5
 -3 4 2 641.18 9.63
 3 4 2 622.99 9.34
 -4 4 2 876.5 13.1
 4 4 2 905.46 13.52
 -5 4 2 247.79 3.82
 5 4 2 248.31 3.82
 -6 4 2 72.01 1.26
 6 4 2 74.27 1.28
 -7 4 2 59.47 1.14
 7 4 2 57.11 1.07
 -8 4 2 95.79 1.67
 8 4 2 97.1 1.67
 -9 4 2 48.9 1.03
 9 4 2 48.14 1
 -10 4 2 124.76 2.11
 10 4 2 120.95 2.07
 -11 4 2 13.95 0.6
 11 4 2 14.61 0.62
 -12 4 2 11.61 0.61
 12 4 2 12.25 0.62
 -13 4 2 18.25 0.73
 13 4 2 18.24 0.74
 -14 4 2 3.27 0.6
 14 4 2 3.97 0.68
 -15 4 2 73.57 1.96
 15 4 2 72.24 1.86
 -16 4 2 31.27 1.49
 16 4 2 32.62 1.35
 -17 4 2 6.41 1.37
 17 4 2 9.19 1.38
 -18 4 2 9.97 1.6
 18 4 2 11.89 1.62
 -19 4 2 78.05 3.11
 19 4 2 73.85 2.99
 0 5 2 1317.51 19.65
 -1 5 2 64 1.09
 1 5 2 61.9 1.07
 -2 5 2 326.55 4.95
 2 5 2 324.57 4.92
 -3 5 2 848.25 13.56
 3 5 2 846.23 13.05
 -4 5 2 161.97 2.65
 4 5 2 158.56 2.53
 -5 5 2 750.23 11.26
 5 5 2 749.05 11.55
 -6 5 2 55.93 1.06
 6 5 2 56.88 1.07
 -7 5 2 497.09 7.56
 7 5 2 499.2 7.72
 -8 5 2 41.78 1
 8 5 2 41.61 0.93
 -9 5 2 72.04 1.35
 9 5 2 73.14 1.37
 -10 5 2 8.82 0.58
 10 5 2 7.82 0.54
 -11 5 2 132.97 2.25
 11 5 2 132.29 2.27
 -12 5 2 79.13 1.49
 12 5 2 78.41 1.53
 -13 5 2 17.08 0.8
 13 5 2 18.89 0.81
 -14 5 2 19.3 0.99
 14 5 2 16.58 0.92
 -15 5 2 8.88 1.03
 15 5 2 6.76 0.97
 -16 5 2 10.08 1.17
 16 5 2 8.74 1.18
 -17 5 2 25.61 1.75
 17 5 2 25.42 1.79
 -18 5 2 26.12 2.2
 18 5 2 27.95 2.29
 -19 5 2 3.32 2.3
 19 5 2 1.2 2
 0 6 2 77.34 1.32
 -1 6 2 421.95 6.39
 1 6 2 427.05 6.47
 -2 6 2 508.79 7.64
 2 6 2 498.12 7.53
 -3 6 2 419.5 6.36
 3 6 2 411.57 6.21
 -4 6 2 406.23 6.16
 4 6 2 409.48 6.25
 -5 6 2 965.28 14.42
 5 6 2 975.65 14.59
 -6 6 2 317.45 4.91
 6 6 2 310.93 4.79
 -7 6 2 126.59 2.12
 7 6 2 122.55 2.05
 -8 6 2 26.8 0.78
 8 6 2 27.54 0.75
 -9 6 2 30.15 0.81
 9 6 2 28.98 0.78
 -10 6 2 101.05 1.77
 10 6 2 104 1.82
 -11 6 2 89.8 1.66
 11 6 2 89.87 1.65
 -12 6 2 66.75 1.58
 12 6 2 65.69 1.43
 -13 6 2 109.22 2.25
 13 6 2 111.17 2.27
 -14 6 2 72.1 1.77
 14 6 2 73.81 1.75
 -15 6 2 80.59 2.08
 15 6 2 84.48 2.1
 -16 6 2 32.24 1.42
 16 6 2 35.7 1.6
 -17 6 2 38.2 2.12
 17 6 2 40.83 2.03
 -18 6 2 76.26 3.06
 18 6 2 69.14 2.76
 -19 6 2 78.99 7.29
 19 6 2 75.27 7.01
 0 7 2 6.23 0.43
 -1 7 2 398.41 6.06
 1 7 2 402.79 6.11
 -2 7 2 56.29 1.04
 2 7 2 54.9 1.04
 -3 7 2 316.79 4.85
 3 7 2 305.54 4.68
 -4 7 2 2.03 0.28
 4 7 2 1.62 0.25
 -5 7 2 746.96 11.23
 5 7 2 743.72 11.17
 -6 7 2 65.92 1.24
 6 7 2 63.8 1.23
 -7 7 2 14.69 0.61
 7 7 2 15.5 0.64
 -8 7 2 181.61 3
 8 7 2 177.96 2.86
 -9 7 2 13.37 0.65
 9 7 2 12.84 0.62
 -10 7 2 44.7 1.05
 10 7 2 45.95 1.03
 -11 7 2 144.67 2.42
 11 7 2 145.49 2.47
 -12 7 2 79.69 1.73
 12 7 2 85.88 1.87
 -13 7 2 82.32 1.83
 13 7 2 85.63 1.89
 -14 7 2 108.12 2.56
 14 7 2 107.69 2.4
 -15 7 2 31.51 1.45
 15 7 2 29.5 1.4
 -16 7 2 18.12 1.38
 16 7 2 18.1 1.58
 -17 7 2 6.33 1.7
 17 7 2 8.88 1.76
 -18 7 2 39.55 2.38
 18 7 2 41.29 2.49
 0 8 2 122.56 2.02
 -1 8 2 548.85 8.3
 1 8 2 557.68 8.42
 -2 8 2 224.72 3.51
 2 8 2 220.23 3.46
 -3 8 2 253.24 3.94
 3 8 2 254.47 4.12
 -4 8 2 53.65 1.09
 4 8 2 53.43 1.08
 -5 8 2 102.36 1.77
 5 8 2 99.51 1.73
 -6 8 2 8.65 0.55
 6 8 2 8.4 0.56
 -7 8 2 198.32 3.25
 7 8 2 199.65 3.19
 -8 8 2 227.01 3.6
 8 8 2 224.16 3.57
 -9 8 2 17.15 0.7
 9 8 2 16.89 0.67
 -10 8 2 42.85 1.02
 10 8 2 43.45 1.03
 -11 8 2 12.39 0.89
 11 8 2 12.81 0.74
 -12 8 2 19.91 0.96
 12 8 2 19.66 0.97
 -13 8 2 64.51 1.59
 13 8 2 60.13 1.51
 -14 8 2 46.79 1.65
 14 8 2 46.92 1.54
 -15 8 2 15.22 1.33
 15 8 2 16.97 1.26
 -16 8 2 100.64 2.7
 16 8 2 102.91 2.76
 -17 8 2 1.46 1.82
 17 8 2 1.34 1.79
 -18 8 2 6.64 2.49
 18 8 2 12.53 2.88
 0 9 2 294.91 4.57
 -1 9 2 311.1 4.79
 1 9 2 306.84 4.72
 -2 9 2 15.04 0.61
 2 9 2 15.22 0.62
 -3 9 2 170.46 2.79
 3 9 2 170.93 2.76
 -4 9 2 71.21 1.45
 4 9 2 72.65 1.38
 -5 9 2 116.97 2.01
 5 9 2 117.22 2.02
 -6 9 2 6.63 0.56
 6 9 2 6.56 0.56
 -7 9 2 22.86 0.74
 7 9 2 22.14 0.76
 -8 9 2 129.8 2.19
 8 9 2 127.62 2.19
 -9 9 2 29.68 0.83
 9 9 2 27.57 0.87
 -10 9 2 65.07 1.53
 10 9 2 64.59 1.55
 -11 9 2 2.61 0.66
 11 9 2 3.77 0.67
 -12 9 2 37.72 1.32
 12 9 2 39.73 1.26
 -13 9 2 77.12 2.17
 13 9 2 72.46 1.87
 -14 9 2 29.41 1.42
 14 9 2 29.52 1.48
 -15 9 2 1.34 1.24
 15 9 2 1.53 1.21
 -16 9 2 29.36 1.9
 16 9 2 27.13 2.1
 -17 9 2 18.26 2.37
 17 9 2 17.55 2.4
 0 10 2 106.34 1.92
 -1 10 2 8.12 0.59
 1 10 2 9.17 0.61
 -2 10 2 13.71 0.65
 2 10 2 12.63 0.6
 -3 10 2 122.16 2.08
 3 10 2 124.03 2.11
 -4 10 2 32.43 0.9
 4 10 2 31.09 0.84
 -5 10 2 157.76 2.62
 5 10 2 156.39 2.78
 -6 10 2 15.61 0.7
 6 10 2 16.34 0.8
 -7 10 2 54.37 1.23
 7 10 2 55.73 1.2
 -8 10 2 105.98 1.89
 8 10 2 103.86 1.85
 -9 10 2 79 1.67
 9 10 2 83.83 1.79
 -10 10 2 99.3 2.12
 10 10 2 97.67 2.24
 -11 10 2 1.47 0.63
 11 10 2 0.92 0.74
 -12 10 2 28.94 1.26
 12 10 2 31.02 1.15
 -13 10 2 101.82 2.62
 13 10 2 104.73 2.58
 -14 10 2 177.28 3.9
 14 10 2 177.07 3.98
 -15 10 2 30.36 1.7
 15 10 2 30.23 1.9
 -16 10 2 39.77 2.43
 16 10 2 36.09 2.51
 0 11 2 0.63 0.35
 -1 11 2 66.04 1.34
 1 11 2 64.47 1.34
 -2 11 2 6.72 0.6
 2 11 2 7.6 0.62
 -3 11 2 185.43 3.01
 3 11 2 188.16 3.04
 -4 11 2 144.59 2.43
 4 11 2 141.25 2.37
 -5 11 2 6.8 0.59
 5 11 2 6.14 0.63
 -6 11 2 239.31 3.85
 6 11 2 241.01 4.1
 -7 11 2 26.61 0.97
 7 11 2 23.51 0.95
 -8 11 2 75.29 1.62
 8 11 2 74.27 1.55
 -9 11 2 194.25 3.7
 9 11 2 200.54 3.86
 -10 11 2 139.79 2.82
 10 11 2 136.02 2.75
 -11 11 2 7.9 0.94
 11 11 2 4.68 0.87
 -12 11 2 9.23 1.17
 12 11 2 7.92 1.15
 -13 11 2 139.57 3.34
 13 11 2 141.41 3.53
 -14 11 2 133.54 3.35
 14 11 2 133.42 3.31
 -15 11 2 67.31 2.67
 15 11 2 66.86 2.49
 -16 11 2 10.93 2.48
 16 11 2 6.71 2.2
 0 12 2 64.44 1.38
 -1 12 2 95.13 1.75
 1 12 2 96.2 1.86
 -2 12 2 40.55 1.02
 2 12 2 42.13 1.06
 -3 12 2 103.81 1.85
 3 12 2 104.14 1.92
 -4 12 2 106.59 1.9
 4 12 2 113.77 1.99
 -5 12 2 63.77 1.32
 5 12 2 63.78 1.31
 -6 12 2 147.43 2.64
 6 12 2 146.6 2.66
 -7 12 2 59.7 1.39
 7 12 2 59.1 1.4
 -8 12 2 34.37 1.25
 8 12 2 34.88 1.2
 -9 12 2 108.53 2.32
 9 12 2 110.88 2.33
 -10 12 2 14.52 1.07
 10 12 2 15.43 1.05
 -11 12 2 58.67 1.82
 11 12 2 59.09 1.83
 -12 12 2 20.92 1.48
 12 12 2 20.34 1.34
 -13 12 2 70.69 2.41
 13 12 2 69.46 2.31
 -14 12 2 32.93 1.99
 14 12 2 30.27 2.06
 -15 12 2 16.23 2.32
 15 12 2 15.21 1.98
 0 13 2 71.86 1.44
 -1 13 2 156.52 2.66
 1 13 2 162.94 2.94
 -2 13 2 54.39 1.33
 2 13 2 53.7 1.23
 -3 13 2 14.39 0.77
 3 13 2 15.71 0.81
 -4 13 2 58.99 1.33
 4 13 2 62.11 1.43
 -5 13 2 201.81 3.53
 5 13 2 203.04 3.55
 -6 13 2 4.4 0.76
 6 13 2 3.9 0.77
 -7 13 2 164.06 3.18
 7 13 2 165.43 3.2
 -8 13 2 107.85 2.48
 8 13 2 114.29 2.79
 -9 13 2 3.13 1.15
 9 13 2 1.94 1.04
 -10 13 2 19.16 1.44
 10 13 2 16.22 1.37
 -11 13 2 33.7 1.68
 11 13 2 32.25 1.69
 -12 13 2 144.67 3.52
 12 13 2 147.28 3.5
 -13 13 2 26 1.91
 13 13 2 25.03 2.19
 -14 13 2 12.88 2.26
 14 13 2 14.08 2.09
 0 14 2 15.31 0.83
 -1 14 2 4.32 0.73
 1 14 2 4.07 0.72
 -2 14 2 47.84 1.32
 2 14 2 50.72 1.35
 -3 14 2 41.64 1.22
 3 14 2 38.35 1.19
 -4 14 2 74.44 1.69
 4 14 2 73.76 1.69
 -5 14 2 30.88 1.24
 5 14 2 31.56 1.3
 -6 14 2 12.82 1.13
 6 14 2 11.73 0.91
 -7 14 2 41.57 1.56
 7 14 2 41.97 1.53
 -8 14 2 47.62 1.72
 8 14 2 49.15 1.76
 -9 14 2 22.59 1.47
 9 14 2 19.72 1.47
 -10 14 2 88.39 2.44
 10 14 2 94.74 2.54
 -11 14 2 7.23 1.58
 11 14 2 7.17 1.59
 -12 14 2 22.57 1.95
 12 14 2 19.82 2.07
 -13 14 2 14.03 2.22
 13 14 2 10.82 2.19
 0 15 2 75.29 1.88
 -1 15 2 32.5 1.37
 1 15 2 31.52 1.35
 -2 15 2 13.89 1.1
 2 15 2 14.83 1.21
 -3 15 2 60.98 1.83
 3 15 2 63.08 2.01
 -4 15 2 142.53 3.22
 4 15 2 140.3 3.23
 -5 15 2 36.59 1.62
 5 15 2 34.57 1.73
 -6 15 2 248.83 5.19
 6 15 2 246.86 5.13
 -7 15 2 9.49 1.31
 7 15 2 8.79 1.37
 -8 15 2 5.87 1.4
 8 15 2 3.02 1.13
 -9 15 2 21.91 1.61
 9 15 2 23.83 1.7
 -10 15 2 43.45 2.49
 10 15 2 44.49 2.27
 -11 15 2 61.12 2.59
 11 15 2 63.31 2.55
 -12 15 2 33.78 4.27
 12 15 2 32.92 3.73
 0 16 2 62.23 2.24
 -1 16 2 75.44 2.47
 1 16 2 76.69 2.44
 -2 16 2 59.8 2.05
 2 16 2 56.02 1.86
 -3 16 2 126.75 3.04
 3 16 2 128.38 3.13
 -4 16 2 37.67 1.72
 4 16 2 39.03 1.72
 -5 16 2 118.29 3.04
 5 16 2 118.4 3.09
 -6 16 2 77.42 2.41
 6 16 2 82.39 2.36
 -7 16 2 18.88 1.8
 7 16 2 16.66 1.64
 -8 16 2 10.36 1.77
 8 16 2 14.4 1.84
 -9 16 2 27.94 2.69
 9 16 2 27.13 2.51
 -10 16 2 5.04 2.61
 10 16 2 3.76 2.15
 0 17 2 265.46 6.18
 -1 17 2 10.67 1.59
 1 17 2 9.98 1.8
 -2 17 2 35.03 2.04
 2 17 2 36.68 2.28
 -3 17 2 23.78 2.1
 3 17 2 24.23 2.04
 -4 17 2 17.76 1.86
 4 17 2 18.53 1.97
 -5 17 2 3.8 1.87
 5 17 2 5.5 1.69
 -6 17 2 3.78 1.95
 6 17 2 2.77 1.61
 -7 17 2 6.39 1.96
 7 17 2 4.18 2.01
 -8 17 2 49.89 2.98
 8 17 2 51.82 2.89
 0 18 2 2.73 2.04
 -1 18 2 29.87 2.34
 1 18 2 29.82 2.3
 -2 18 2 33.33 2.64
 2 18 2 27.52 2.22
 -3 18 2 21.08 2.33
 3 18 2 16.29 2.47
 -4 18 2 6.84 2.73
 4 18 2 6.86 1.98
 -5 18 2 2.78 2.13
 5 18 2 2.31 2.2
 0 0 3 0.21 0.12
 1 0 3 3813.06 57.98
 2 0 3 1.83 0.18
 3 0 3 1511.07 22.6
 4 0 3 3416.36 51.19
 5 0 3 128.51 2.03
 6 0 3 576.5 8.67
 7 0 3 183.21 2.91
 8 0 3 717.21 10.77
 9 0 3 74.9 1.37
 10 0 3 229.73 3.64
 11 0 3 32.44 0.84
 12 0 3 3.18 0.49
 13 0 3 85.3 1.6
 14 0 3 162.79 3.12
 15 0 3 29.1 1.08
 16 0 3 5.68 0.78
 17 0 3 3.75 1.07
 18 0 3 11.62 1.66
 19 0 3 24.15 2.21
 0 1 3 6137.22 93.19
 -1 1 3 19.74 0.39
 1 1 3 19.12 0.37
 -2 1 3 6039.5 91.1
 2 1 3 6066.46 93.72
 -3 1 3 563.06 8.5
 3 1 3 552.52 8.83
 -4 1 3 905.35 13.57
 4 1 3 897.32 13.81
 -5 1 3 403.37 6.08
 5 1 3 406.57 6.13
 -6 1 3 15.03 0.48
 6 1 3 14.38 0.47
 -7 1 3 136.18 2.19
 7 1 3 136.18 2.17
 -8 1 3 435.8 6.62
 8 1 3 423.81 6.45
 -9 1 3 69.33 1.28
 9 1 3 70.13 1.32
 -10 1 3 152.56 2.51
 10 1 3 152.26 2.51
 -11 1 3 66.56 1.35
 11 1 3 68.35 1.32
 -12 1 3 78.7 1.48
 12 1 3 80.4 1.5
 -13 1 3 109.77 1.94
 13 1 3 108.97 1.91
 -14 1 3 1.54 0.57
 14 1 3 1.99 0.57
 -15 1 3 8.05 0.79
 15 1 3 7.16 0.87
 -16 1 3 15.43 1.1
 16 1 3 14.94 1.06
 -17 1 3 6.67 1.47
 17 1 3 6.14 1.47
 -18 1 3 2.97 1.65
 18 1 3 2.39 1.43
 -19 1 3 7.75 2.03
 19 1 3 2.55 1.71
 0 2 3 55.53 0.9
 -1 2 3 3603.59 62.88
 1 2 3 3744.93 65.11
 -2 2 3 521.15 9.12
 2 2 3 543.66 9.41
 -3 2 3 1038.06 15.52
 3 2 3 1020.69 17.08
 -4 2 3 139.02 2.19
 4 2 3 138.87 2.17
 -5 2 3 229.49 3.63
 5 2 3 234.85 3.6
 -6 2 3 7.75 0.39
 6 2 3 7.26 0.39
 -7 2 3 5.52 0.4
 7 2 3 5.66 0.39
 -8 2 3 151.61 2.45
 8 2 3 147.08 2.4
 -9 2 3 59.83 1.18
 9 2 3 61 1.22
 -10 2 3 35.88 0.88
 10 2 3 36.14 0.87
 -11 2 3 68.8 1.34
 11 2 3 69.35 1.42
 -12 2 3 72.4 1.4
 12 2 3 72.75 1.41
 -13 2 3 121.05 2.1
 13 2 3 122.97 2.12
 -14 2 3 37.43 1.06
 14 2 3 36.52 1.02
 -15 2 3 241.01 4.45
 15 2 3 229.32 4.28
 -16 2 3 53.19 1.77
 16 2 3 53.3 1.66
 -17 2 3 3.68 1.14
 17 2 3 4.44 1.18
 -18 2 3 22.92 1.82
 18 2 3 22.3 1.69
 -19 2 3 62.53 2.65
 19 2 3 57.97 2.67
 0 3 3 2411.76 36.12
 -1 3 3 1500.88 22.5
 1 3 3 1527.51 22.94
 -2 3 3 29.53 0.55
 2 3 3 29.18 0.56
 -3 3 3 639.2 9.6
 3 3 3 650.73 9.75
 -4 3 3 297.05 4.5
 4 3 3 300.16 4.58
 -5 3 3 70.2 1.2
 5 3 3 70.95 1.22
 -6 3 3 1080.5 16.16
 6 3 3 1087.75 16.47
 -7 3 3 124.89 2.08
 7 3 3 121.28 1.99
 -8 3 3 155.84 2.53
 8 3 3 160.05 2.58
 -9 3 3 26.13 0.73
 9 3 3 27.27 0.75
 -10 3 3 174.99 2.87
 10 3 3 168.44 2.73
 -11 3 3 54.16 1.13
 11 3 3 52.7 1.1
 -12 3 3 177.74 2.86
 12 3 3 175.64 2.87
 -13 3 3 1.51 0.43
 13 3 3 2.68 0.48
 -14 3 3 109.06 2.08
 14 3 3 115.31 2.15
 -15 3 3 31.55 1.27
 15 3 3 35.78 1.3
 -16 3 3 41.33 1.64
 16 3 3 40.52 1.47
 -17 3 3 4.46 1.12
 17 3 3 7.34 1.34
 -18 3 3 11.12 1.61
 18 3 3 15.24 1.84
 -19 3 3 5.25 2.37
 19 3 3 13.73 2.04
 0 4 3 769.18 11.52
 -1 4 3 644.41 9.65
 1 4 3 651.89 9.76
 -2 4 3 1603.47 23.9
 2 4 3 1643.09 24.46
 -3 4 3 248.66 3.8
 3 4 3 243.96 3.73
 -4 4 3 706.71 10.6
 4 4 3 697 10.45
 -5 4 3 181.18 2.85
 5 4 3 179.36 2.79
 -6 4 3 212.5 3.3
 6 4 3 213.14 3.33
 -7 4 3 777.21 11.66
 7 4 3 783.55 11.77
 -8 4 3 6.95 0.43
 8 4 3 6.83 0.49
 -9 4 3 3.01 0.43
 9 4 3 2.59 0.42
 -10 4 3 44.22 1.01
 10 4 3 41.9 0.94
 -11 4 3 88.36 1.63
 11 4 3 88.46 1.76
 -12 4 3 68.8 1.36
 12 4 3 71.49 1.39
 -13 4 3 53.98 1.25
 13 4 3 55.02 1.27
 -14 4 3 16.51 0.82
 14 4 3 15.87 0.8
 -15 4 3 18.56 1.1
 15 4 3 20.86 1.15
 -16 4 3 45.62 1.64
 16 4 3 46.51 1.57
 -17 4 3 106.34 2.99
 17 4 3 108.63 3.09
 -18 4 3 23.07 1.83
 18 4 3 23.05 1.66
 -19 4 3 32.29 2.44
 19 4 3 28.91 2.41
 0 5 3 44.18 0.91
 -1 5 3 562.11 8.44
 1 5 3 561.07 8.45
 -2 5 3 214.42 3.31
 2 5 3 213.57 3.3
 -3 5 3 2.26 0.26
 3 5 3 2.28 0.25
 -4 5 3 142.08 2.26
 4 5 3 140.12 2.23
 -5 5 3 140.81 2.37
 5 5 3 139.15 2.23
 -6 5 3 238.94 3.71
 6 5 3 238.18 3.72
 -7 5 3 576.58 8.7
 7 5 3 560.27 8.45
 -8 5 3 311.9 4.97
 8 5 3 309.4 4.79
 -9 5 3 92.33 1.7
 9 5 3 92.62 1.64
 -10 5 3 183.5 2.97
 10 5 3 180.2 2.94
 -11 5 3 88.52 1.6
 11 5 3 92.5 1.8
 -12 5 3 80.47 1.55
 12 5 3 80.44 1.56
 -13 5 3 84.67 1.7
 13 5 3 84.83 1.71
 -14 5 3 8.34 0.82
 14 5 3 9.09 0.88
 -15 5 3 162.05 3.5
 15 5 3 162.27 3.52
 -16 5 3 200.94 4.37
 16 5 3 195 4.14
 -17 5 3 4.03 1.8
 17 5 3 8.07 1.45
 -18 5 3 2.37 2.08
 18 5 3 0.76 1.42
 -19 5 3 22.41 2.46
 19 5 3 25.78 2.54
 0 6 3 895.25 13.38
 -1 6 3 153.27 2.43
 1 6 3 155.3 2.45
 -2 6 3 20.17 0.53
 2 6 3 19.84 0.54
 -3 6 3 184.61 3.12
 3 6 3 187.58 2.94
 -4 6 3 148.73 2.4
 4 6 3 143.58 2.32
 -5 6 3 38.67 0.82
 5 6 3 36.32 0.78
 -6 6 3 58.19 1.1
 6 6 3 56.95 1.09
 -7 6 3 120.33 2.01
 7 6 3 121.22 2.03
 -8 6 3 13.84 0.6
 8 6 3 14.12 0.56
 -9 6 3 209.87 3.33
 9 6 3 211.55 3.4
 -10 6 3 28.69 0.8
 10 6 3 28.61 0.83
 -11 6 3 218.77 3.48
 11 6 3 216.25 3.46
 -12 6 3 166.8 3.04
 12 6 3 171.88 3.01
 -13 6 3 26.74 1.13
 13 6 3 23.86 0.99
 -14 6 3 45.56 1.44
 14 6 3 47.58 1.51
 -15 6 3 74.87 1.96
 15 6 3 76.99 2.06
 -16 6 3 105.12 2.74
 16 6 3 105.98 2.75
 -17 6 3 62.04 2.42
 17 6 3 61.48 2.45
 -18 6 3 13.01 2.12
 18 6 3 11.8 1.96
 0 7 3 214.48 3.34
 -1 7 3 126.53 2.04
 1 7 3 123.8 2.02
 -2 7 3 12.85 0.49
 2 7 3 12.46 0.51
 -3 7 3 175.22 2.78
 3 7 3 178.19 2.81
 -4 7 3 156.88 2.5
 4 7 3 156.36 2.59
 -5 7 3 84.26 1.5
 5 7 3 85.04 1.49
 -6 7 3 13.24 0.59
 6 7 3 13.52 0.55
 -7 7 3 203.22 3.25
 7 7 3 206.16 3.73
 -8 7 3 392.71 6.05
 8 7 3 393.68 6.04
 -9 7 3 153.33 2.55
 9 7 3 155.03 2.53
 -10 7 3 99.77 1.9
 10 7 3 95.45 1.69
 -11 7 3 135.74 2.31
 11 7 3 141.44 2.4
 -12 7 3 15 0.84
 12 7 3 13.82 0.8
 -13 7 3 22.23 1.01
 13 7 3 23.92 1.16
 -14 7 3 249.18 5.08
 14 7 3 252.39 5.05
 -15 7 3 60.77 1.8
 15 7 3 60.17 1.97
 -16 7 3 20.23 1.43
 16 7 3 23.66 1.72
 -17 7 3 18.15 1.97
 17 7 3 18.17 1.76
 -18 7 3 0 1.83
 18 7 3 1.6 2.16
 0 8 3 158.47 2.55
 -1 8 3 86.53 1.54
 1 8 3 89.04 1.59
 -2 8 3 110.21 1.9
 2 8 3 107.41 1.82
 -3 8 3 60.21 1.18
 3 8 3 56.34 1.09
 -4 8 3 11.99 0.54
 4 8 3 10.68 0.51
 -5 8 3 434.02 6.61
 5 8 3 433.19 6.65
 -6 8 3 51.23 1.07
 6 8 3 50.65 1.06
 -7 8 3 0.31 0.29
 7 8 3 0.44 0.34
 -8 8 3 2.61 0.45
 8 8 3 2.56 0.47
 -9 8 3 170.53 2.78
 9 8 3 171.97 2.84
 -10 8 3 177.04 2.9
 10 8 3 174.49 2.85
 -11 8 3 77.29 1.92
 11 8 3 76.07 1.64
 -12 8 3 114.02 2.46
 12 8 3 105.06 2.14
 -13 8 3 5.49 1.06
 13 8 3 5.03 0.83
 -14 8 3 63.17 1.98
 14 8 3 69.35 1.9
 -15 8 3 117.39 2.82
 15 8 3 114.49 2.8
 -16 8 3 36.96 1.99
 16 8 3 39.62 1.73
 -17 8 3 5.94 1.77
 17 8 3 7.85 1.94
 -18 8 3 23.91 2.85
 18 8 3 30.8 5.08
 0 9 3 267.89 4.17
 -1 9 3 365.83 5.61
 1 9 3 375.76 5.94
 -2 9 3 109.13 1.87
 2 9 3 109.7 1.86
 -3 9 3 238.44 3.74
 3 9 3 238.31 3.76
 -4 9 3 51.69 1.06
 4 9 3 50.78 1.08
 -5 9 3 37 0.89
 5 9 3 37.49 0.9
 -6 9 3 42.51 1
 6 9 3 41.97 0.98
 -7 9 3 140.67 2.37
 7 9 3 138.04 2.35
 -8 9 3 45.6 1.05
 8 9 3 46.59 1.05
 -9 9 3 157.38 2.7
 9 9 3 156.93 2.58
 -10 9 3 62.2 1.48
 10 9 3 61.25 1.44
 -11 9 3 53.97 1.44
 11 9 3 52.25 1.36
 -12 9 3 78.48 1.92
 12 9 3 78.98 1.79
 -13 9 3 38.83 1.31
 13 9 3 42.86 1.47
 -14 9 3 23.73 1.43
 14 9 3 27.03 1.54
 -15 9 3 7.8 1.16
 15 9 3 11.27 1.35
 -16 9 3 72.07 2.34
 16 9 3 68.84 2.42
 -17 9 3 31.65 2.58
 17 9 3 29.6 2.36
 0 10 3 9.3 0.6
 -1 10 3 201.06 3.21
 1 10 3 198.56 3.19
 -2 10 3 44.95 0.99
 2 10 3 43.06 0.98
 -3 10 3 130.64 2.2
 3 10 3 129.01 2.25
 -4 10 3 145.14 2.49
 4 10 3 148.24 2.54
 -5 10 3 49.58 1.1
 5 10 3 47.98 1.06
 -6 10 3 162.08 2.69
 6 10 3 163.55 2.83
 -7 10 3 124.71 2.13
 7 10 3 127.14 2.18
 -8 10 3 92.57 1.79
 8 10 3 91.24 1.74
 -9 10 3 21.77 0.84
 9 10 3 22.07 0.8
 -10 10 3 26.28 1.05
 10 10 3 23 0.94
 -11 10 3 66.82 1.72
 11 10 3 65.64 1.66
 -12 10 3 3.42 0.96
 12 10 3 3.23 0.85
 -13 10 3 111.65 2.64
 13 10 3 110.81 2.74
 -14 10 3 13.76 1.54
 14 10 3 13.24 1.57
 -15 10 3 4.17 1.47
 15 10 3 4.32 1.32
 -16 10 3 18.22 1.96
 16 10 3 18.94 1.84
 0 11 3 262.48 4.15
 -1 11 3 30.54 0.91
 1 11 3 30.98 0.99
 -2 11 3 11.1 0.64
 2 11 3 10.53 0.65
 -3 11 3 160.09 2.66
 3 11 3 156.3 2.78
 -4 11 3 55.43 1.19
 4 11 3 54.78 1.19
 -5 11 3 96.97 1.81
 5 11 3 94.66 1.72
 -6 11 3 79.6 1.55
 6 11 3 77.25 1.49
 -7 11 3 178.02 3.1
 7 11 3 175.85 3.06
 -8 11 3 1.86 0.62
 8 11 3 0.96 0.52
 -9 11 3 7.87 0.87
 9 11 3 7.02 0.76
 -10 11 3 6.29 0.86
 10 11 3 4.3 0.78
 -11 11 3 33.2 1.52
 11 11 3 32.1 1.2
 -12 11 3 54.68 1.71
 12 11 3 58.65 1.95
 -13 11 3 5.57 1.15
 13 11 3 4.92 1.28
 -14 11 3 11.83 1.38
 14 11 3 12.61 1.69
 -15 11 3 3.26 2.06
 15 11 3 5.58 1.67
 -16 11 3 19.35 2.82
 16 11 3 23.26 2.85
 0 12 3 39.66 1.06
 -1 12 3 305.33 4.76
 1 12 3 304.75 4.75
 -2 12 3 92.45 1.76
 2 12 3 94.09 1.77
 -3 12 3 78.75 1.51
 3 12 3 77.15 1.5
 -4 12 3 210.09 3.42
 4 12 3 215.42 3.47
 -5 12 3 12.3 0.7
 5 12 3 10.54 0.69
 -6 12 3 119.26 2.27
 6 12 3 117.9 2.18
 -7 12 3 71.68 1.6
 7 12 3 73.29 1.6
 -8 12 3 44.92 1.35
 8 12 3 46.59 1.35
 -9 12 3 21.26 1.08
 9 12 3 21.5 1.04
 -10 12 3 34.27 1.37
 10 12 3 33.43 1.32
 -11 12 3 1.89 0.93
 11 12 3 2.04 0.9
 -12 12 3 8.83 1.48
 12 12 3 9.82 1.3
 -13 12 3 88.27 2.71
 13 12 3 86.03 2.62
 -14 12 3 2.2 1.56
 14 12 3 2.41 1.47
 -15 12 3 42.72 2.69
 15 12 3 41.09 2.55
 0 13 3 47.39 1.18
 -1 13 3 19.76 0.79
 1 13 3 18.68 0.79
 -2 13 3 119.99 2.28
 2 13 3 119.58 2.18
 -3 13 3 16.52 0.84
 3 13 3 15.59 0.76
 -4 13 3 32.24 1.02
 4 13 3 30.97 1
 -5 13 3 82.38 1.72
 5 13 3 83.76 1.75
 -6 13 3 149.79 3.03
 6 13 3 151.21 3.03
 -7 13 3 66.3 1.83
 7 13 3 64.9 1.63
 -8 13 3 30.65 1.32
 8 13 3 30.01 1.28
 -9 13 3 48.91 1.61
 9 13 3 48.35 1.62
 -10 13 3 25.04 1.47
 10 13 3 23.54 1.46
 -11 13 3 29.64 1.76
 11 13 3 29.38 1.54
 -12 13 3 14.61 1.62
 12 13 3 14.45 1.82
 -13 13 3 17.87 2.2
 13 13 3 16.47 1.87
 -14 13 3 116.72 3.62
 14 13 3 115.26 3.6
 0 14 3 124.67 2.57
 -1 14 3 137.53 2.81
 1 14 3 132.56 2.71
 -2 14 3 30.19 1.1
 2 14 3 30.95 1.15
 -3 14 3 159.79 3.12
 3 14 3 162.07 3.17
 -4 14 3 41.27 1.3
 4 14 3 42.7 1.27
 -5 14 3 36.46 1.42
 5 14 3 31.93 1.41
 -6 14 3 28.27 1.3
 6 14 3 31.12 1.38
 -7 14 3 34.67 1.49
 7 14 3 36.12 1.53
 -8 14 3 75.22 2.17
 8 14 3 76.91 2.16
 -9 14 3 12.79 1.41
 9 14 3 12.78 1.46
 -10 14 3 33.67 1.91
 10 14 3 37.28 1.96
 -11 14 3 11.3 1.87
 11 14 3 10.17 1.49
 -12 14 3 69.95 2.63
 12 14 3 65.74 2.47
 -13 14 3 39.87 3.24
 13 14 3 37.91 2.76
 0 15 3 2.31 0.86
 -1 15 3 24.44 1.22
 1 15 3 23.25 1.21
 -2 15 3 14.32 1.1
 2 15 3 14.63 1.08
 -3 15 3 48.99 1.74
 3 15 3 47.54 1.75
 -4 15 3 189.68 4.1
 4 15 3 196.19 4.23
 -5 15 3 13.58 1.27
 5 15 3 15.11 1.25
 -6 15 3 43.08 1.75
 6 15 3 43.17 1.76
 -7 15 3 41.67 1.83
 7 15 3 43.62 1.88
 -8 15 3 63.14 2.17
 8 15 3 64.91 2.37
 -9 15 3 18.11 1.58
 9 15 3 21.93 1.82
 -10 15 3 10.4 1.67
 10 15 3 5.8 1.84
 -11 15 3 32.81 2.29
 11 15 3 33.33 2.3
 0 16 3 44.88 2.18
 -1 16 3 48.14 1.82
 1 16 3 45.17 1.76
 -2 16 3 24.04 1.58
 2 16 3 22.88 1.58
 -3 16 3 12.28 1.47
 3 16 3 12.19 1.39
 -4 16 3 41.61 1.74
 4 16 3 40.56 1.95
 -5 16 3 41.7 2.04
 5 16 3 43.8 1.83
 -6 16 3 48.03 1.99
 6 16 3 45.26 1.97
 -7 16 3 41.4 2.03
 7 16 3 39.71 1.91
 -8 16 3 2.68 1.59
 8 16 3 2.05 1.76
 -9 16 3 42.77 2.28
 9 16 3 44.5 2.76
 -10 16 3 73.48 3.78
 10 16 3 73.19 3.41
 0 17 3 101.08 3.01
 -1 17 3 14.36 1.78
 1 17 3 15.57 1.88
 -2 17 3 48.75 2.22
 2 17 3 48.02 2.17
 -3 17 3 12.46 1.6
 3 17 3 13.91 1.91
 -4 17 3 18.44 2
 4 17 3 20.06 2.3
 -5 17 3 29.46 2.46
 5 17 3 23.02 2.23
 -6 17 3 38.23 2.28
 6 17 3 37.36 2.49
 -7 17 3 4.74 1.81
 7 17 3 6.14 1.96
 -8 17 3 53.02 3.41
 8 17 3 52.53 3.13
 0 18 3 77.4 3.16
 -1 18 3 8 2.29
 1 18 3 7.09 2.24
 -2 18 3 17.79 2.9
 2 18 3 15.72 2.18
 -3 18 3 25.04 2.53
 3 18 3 29.51 2.48
 -4 18 3 72.65 3.25
 4 18 3 71.36 3.14
 -5 18 3 24.73 2.85
 5 18 3 22.47 3.08
 0 0 4 288.11 6.18
 1 0 4 483.33 7.24
 2 0 4 29.47 0.55
 3 0 4 37.4 0.66
 4 0 4 279.35 4.24
 5 0 4 54.88 0.97
 6 0 4 279.68 4.28
 7 0 4 478.14 7.31
 8 0 4 344.24 5.26
 9 0 4 285.63 4.44
 10 0 4 59.14 1.2
 11 0 4 1.24 0.33
 12 0 4 88.54 1.62
 13 0 4 88.44 1.61
 14 0 4 189.01 3.57
 15 0 4 131.87 2.62
 16 0 4 1 0.73
 17 0 4 17.05 1.52
 18 0 4 21.52 1.89
 19 0 4 0.94 1.94
 0 1 4 3338.75 50.3
 -1 1 4 475.32 7.14
 1 1 4 476.24 7.15
 -2 1 4 262.73 4.06
 2 1 4 264.25 4.02
 -3 1 4 406.92 6.51
 3 1 4 402.61 6.36
 -4 1 4 1264.33 20.2
 4 1 4 1321.02 20.19
 -5 1 4 91.41 1.51
 5 1 4 91.55 1.5
 -6 1 4 437.81 6.62
 6 1 4 448.99 6.8
 -7 1 4 160.26 2.55
 7 1 4 158.85 2.51
 -8 1 4 806.49 12.09
 8 1 4 821.21 12.35
 -9 1 4 334.19 5.28
 9 1 4 326.29 5.09
 -10 1 4 234.2 3.69
 10 1 4 231.57 3.68
 -11 1 4 39.45 0.93
 11 1 4 39.64 0.94
 -12 1 4 4.87 0.52
 12 1 4 5.23 0.6
 -13 1 4 91.3 1.67
 13 1 4 89.11 1.68
 -14 1 4 67.78 1.54
 14 1 4 65.9 1.55
 -15 1 4 62.9 1.58
 15 1 4 65.66 1.73
 -16 1 4 155.76 3.47
 16 1 4 153.8 3.36
 -17 1 4 44.1 1.86
 17 1 4 41.54 1.84
 -18 1 4 19.61 1.9
 18 1 4 15.45 1.6
 -19 1 4 65.15 2.78
 19 1 4 63.22 2.91
 0 2 4 924.14 13.83
 -1 2 4 448.52 6.74
 1 2 4 440.28 6.79
 -2 2 4 991.5 17.14
 2 2 4 983.77 17.25
 -3 2 4 205.28 3.67
 3 2 4 207.41 3.69
 -4 2 4 96.9 1.6
 4 2 4 97.09 1.63
 -5 2 4 26.87 0.59
 5 2 4 25.04 0.59
 -6 2 4 197.17 3.07
 6 2 4 200.83 3.12
 -7 2 4 34.38 0.77
 7 2 4 34.15 0.82
 -8 2 4 389.82 5.95
 8 2 4 385.38 5.88
 -9 2 4 24.44 0.69
 9 2 4 25.53 0.7
 -10 2 4 27.73 0.75
 10 2 4 28.84 0.77
 -11 2 4 249.87 3.94
 11 2 4 249.78 3.93
 -12 2 4 47.17 1.08
 12 2 4 47.5 1.07
 -13 2 4 34.2 0.9
 13 2 4 34.17 0.99
 -14 2 4 3.02 0.65
 14 2 4 2.31 0.62
 -15 2 4 33.51 1.18
 15 2 4 35.71 1.15
 -16 2 4 34.51 1.63
 16 2 4 33.12 1.39
 -17 2 4 136.6 3.61
 17 2 4 143.11 3.74
 -18 2 4 72.59 2.53
 18 2 4 70.61 2.49
 -19 2 4 24.01 2.24
 19 2 4 26.33 2.15
 0 3 4 159.93 2.47
 -1 3 4 120.24 1.88
 1 3 4 115.86 1.87
 -2 3 4 1149.56 19.86
 2 3 4 1192.7 20.63
 -3 3 4 167.09 3.03
 3 3 4 165.55 2.99
 -4 3 4 34.52 0.69
 4 3 4 35.7 0.69
 -5 3 4 411.74 6.23
 5 3 4 403.94 6.1
 -6 3 4 313.03 4.82
 6 3 4 311.45 4.75
 -7 3 4 459.43 6.96
 7 3 4 459.17 6.96
 -8 3 4 87.25 1.53
 8 3 4 84.91 1.48
 -9 3 4 93.24 1.63
 9 3 4 94.54 1.67
 -10 3 4 212.41 3.36
 10 3 4 216.46 3.46
 -11 3 4 90.44 1.73
 11 3 4 92.53 1.69
 -12 3 4 78.26 1.47
 12 3 4 83.16 1.55
 -13 3 4 131.65 2.44
 13 3 4 125.95 2.31
 -14 3 4 23.82 1.01
 14 3 4 25.18 1.08
 -15 3 4 60.42 1.64
 15 3 4 59.32 1.72
 -16 3 4 25.84 1.41
 16 3 4 24.55 1.3
 -17 3 4 60.89 2
 17 3 4 61.34 2.21
 -18 3 4 7.53 1.61
 18 3 4 7.56 1.85
 -19 3 4 15.64 2.46
 19 3 4 16.59 2.39
 0 4 4 991.58 14.84
 -1 4 4 586.53 8.8
 1 4 4 581.13 8.71
 -2 4 4 122.05 1.95
 2 4 4 122.77 2
 -3 4 4 178.07 3.22
 3 4 4 178.03 3.21
 -4 4 4 807.73 12.28
 4 4 4 807.87 12.07
 -5 4 4 923.44 13.81
 5 4 4 891.75 14.75
 -6 4 4 130.74 2.11
 6 4 4 133.19 2.14
 -7 4 4 543.89 8.21
 7 4 4 529.84 8.01
 -8 4 4 128.34 2.11
 8 4 4 129.91 2.15
 -9 4 4 244.63 3.91
 9 4 4 246.76 3.89
 -10 4 4 20.33 0.67
 10 4 4 20.22 0.65
 -11 4 4 55.13 1.15
 11 4 4 55.65 1.15
 -12 4 4 130.88 2.22
 12 4 4 131.6 2.24
 -13 4 4 10.74 0.82
 13 4 4 8.97 0.81
 -14 4 4 11.76 0.88
 14 4 4 10.42 0.86
 -15 4 4 49.35 1.61
 15 4 4 47.57 1.51
 -16 4 4 47.55 1.73
 16 4 4 46.62 1.67
 -17 4 4 22.3 1.38
 17 4 4 23.34 1.41
 -18 4 4 0.34 1.57
 18 4 4 1.17 1.64
 -19 4 4 20.46 2.15
 19 4 4 18.88 2.26
 0 5 4 447.7 6.74
 -1 5 4 186.43 2.9
 1 5 4 190.61 2.95
 -2 5 4 166.17 2.79
 2 5 4 170.77 2.71
 -3 5 4 53.21 1.05
 3 5 4 50.65 0.93
 -4 5 4 382.36 5.82
 4 5 4 381.09 5.8
 -5 5 4 50.67 0.95
 5 5 4 50.45 0.94
 -6 5 4 737.02 11.08
 6 5 4 724.94 10.86
 -7 5 4 124.41 2.06
 7 5 4 127.13 2.11
 -8 5 4 59.91 1.23
 8 5 4 55.64 1.19
 -9 5 4 150.39 2.49
 9 5 4 153.38 2.51
 -10 5 4 97.1 1.74
 10 5 4 96.18 1.69
 -11 5 4 138.67 2.38
 11 5 4 135.7 2.32
 -12 5 4 5.53 0.6
 12 5 4 6.35 0.62
 -13 5 4 33.69 1.05
 13 5 4 34.89 0.98
 -14 5 4 76.27 1.95
 14 5 4 75.43 1.89
 -15 5 4 3.02 0.93
 15 5 4 0.75 0.87
 -16 5 4 47.22 1.75
 16 5 4 47.33 1.78
 -17 5 4 22.99 1.58
 17 5 4 21.84 1.53
 -18 5 4 57.13 2.51
 18 5 4 54.51 2.6
 -19 5 4 8.7 3.15
 19 5 4 3.53 3.65
 0 6 4 199.85 3.11
 -1 6 4 128.8 2.21
 1 6 4 135.5 2.2
 -2 6 4 482.63 7.54
 2 6 4 479.92 7.23
 -3 6 4 232.72 3.58
 3 6 4 230.72 3.55
 -4 6 4 101.63 1.68
 4 6 4 99.94 1.67
 -5 6 4 106.54 1.78
 5 6 4 106.11 1.77
 -6 6 4 166.05 2.67
 6 6 4 166.76 2.69
 -7 6 4 90.4 1.58
 7 6 4 87.44 1.52
 -8 6 4 113.31 1.94
 8 6 4 111.95 1.9
 -9 6 4 319.6 4.95
 9 6 4 322.08 4.97
 -10 6 4 73.53 1.4
 10 6 4 77.72 1.47
 -11 6 4 5.75 0.55
 11 6 4 6.55 0.56
 -12 6 4 88.4 1.81
 12 6 4 88.64 1.73
 -13 6 4 3.92 0.69
 13 6 4 3.84 0.72
 -14 6 4 26.3 1.2
 14 6 4 29.62 1.23
 -15 6 4 16.53 1.16
 15 6 4 17.39 1.18
 -16 6 4 111.68 2.78
 16 6 4 112.43 2.79
 -17 6 4 43.04 2.24
 17 6 4 40.44 2.03
 -18 6 4 43.12 2.58
 18 6 4 41.26 2.47
 0 7 4 20.84 0.6
 -1 7 4 434.16 6.58
 1 7 4 436.24 6.62
 -2 7 4 229.89 3.57
 2 7 4 227.54 3.51
 -3 7 4 83.65 1.47
 3 7 4 81.99 1.5
 -4 7 4 323.88 4.98
 4 7 4 319.89 4.97
 -5 7 4 43.6 0.92
 5 7 4 43.85 0.95
 -6 7 4 123.18 2.1
 6 7 4 122.47 2.02
 -7 7 4 321.05 4.96
 7 7 4 318.33 4.89
 -8 7 4 9.51 0.55
 8 7 4 9.51 0.55
 -9 7 4 224.76 3.57
 9 7 4 215.41 3.43
 -10 7 4 44.59 1.03
 10 7 4 43.91 1.01
 -11 7 4 9.9 0.61
 11 7 4 8.69 0.63
 -12 7 4 56.77 1.43
 12 7 4 57.18 1.36
 -13 7 4 18.41 1.03
 13 7 4 18.61 1.09
 -14 7 4 116.22 2.85
 14 7 4 116.94 2.63
 -15 7 4 56.75 1.85
 15 7 4 57.72 1.76
 -16 7 4 19.75 1.55
 16 7 4 18.56 1.34
 -17 7 4 3.5 1.57
 17 7 4 0.31 1.42
 -18 7 4 23.25 2.55
 18 7 4 20.55 2.31
 0 8 4 286.12 4.43
 -1 8 4 180.22 2.93
 1 8 4 174.3 2.79
 -2 8 4 748.36 11.25
 2 8 4 725.91 11.01
 -3 8 4 59.76 1.13
 3 8 4 57.76 1.1
 -4 8 4 114.97 2.05
 4 8 4 113.59 1.92
 -5 8 4 129.56 2.15
 5 8 4 130.25 2.16
 -6 8 4 100.09 1.76
 6 8 4 100.89 1.77
 -7 8 4 121.91 2.06
 7 8 4 129.32 2.17
 -8 8 4 22.28 0.73
 8 8 4 23.05 0.76
 -9 8 4 35.06 0.86
 9 8 4 34.13 0.83
 -10 8 4 42.95 1.02
 10 8 4 43.02 1.03
 -11 8 4 9.81 0.77
 11 8 4 8.97 0.71
 -12 8 4 145.13 3.04
 12 8 4 140.99 2.79
 -13 8 4 107.96 2.47
 13 8 4 110.15 2.64
 -14 8 4 18.69 1.42
 14 8 4 18.93 1.29
 -15 8 4 6.22 1.16
 15 8 4 4.67 1.24
 -16 8 4 19.8 1.53
 16 8 4 19.63 1.65
 -17 8 4 24.53 1.99
 17 8 4 23.8 1.92
 0 9 4 373.62 5.75
 -1 9 4 93.66 1.64
 1 9 4 90.62 1.6
 -2 9 4 142.68 2.36
 2 9 4 142.37 2.36
 -3 9 4 56.3 1.14
 3 9 4 57.38 1.17
 -4 9 4 17.51 0.67
 4 9 4 17.8 0.67
 -5 9 4 192.58 3.22
 5 9 4 188.57 3.02
 -6 9 4 16.35 0.65
 6 9 4 16.08 0.66
 -7 9 4 31.57 0.87
 7 9 4 30.4 0.91
 -8 9 4 42.33 0.97
 8 9 4 41.46 0.96
 -9 9 4 39.6 0.95
 9 9 4 39.33 0.96
 -10 9 4 34.27 1.06
 10 9 4 30.98 1
 -11 9 4 138.13 2.8
 11 9 4 135.65 2.91
 -12 9 4 47.35 1.52
 12 9 4 52 1.47
 -13 9 4 61.17 1.84
 13 9 4 68.02 1.99
 -14 9 4 187.36 4.09
 14 9 4 187.64 4.07
 -15 9 4 42.11 1.8
 15 9 4 43.94 1.96
 -16 9 4 14.84 1.81
 16 9 4 12.45 1.79
 -17 9 4 14.43 2.06
 17 9 4 15.59 1.96
 0 10 4 719.26 11.09
 -1 10 4 281.89 4.79
 1 10 4 278.06 4.45
 -2 10 4 20.58 0.72
 2 10 4 20.19 0.71
 -3 10 4 91.89 1.67
 3 10 4 88.79 1.61
 -4 10 4 72.4 1.36
 4 10 4 73.45 1.41
 -5 10 4 36.91 0.93
 5 10 4 35.76 0.92
 -6 10 4 106.59 1.88
 6 10 4 109.31 1.98
 -7 10 4 58.95 1.21
 7 10 4 56.28 1.17
 -8 10 4 49.94 1.18
 8 10 4 50.3 1.19
 -9 10 4 59.68 1.36
 9 10 4 55.47 1.29
 -10 10 4 78.96 1.8
 10 10 4 83.84 1.85
 -11 10 4 33.41 1.29
 11 10 4 31.5 1.16
 -12 10 4 21.93 1.25
 12 10 4 22.02 1.24
 -13 10 4 181.9 3.98
 13 10 4 185.03 4.19
 -14 10 4 17.67 1.5
 14 10 4 14.5 1.41
 -15 10 4 109.15 3
 15 10 4 113.35 3.13
 -16 10 4 9.83 2.08
 16 10 4 7.19 2.14
 0 11 4 41.31 1.05
 -1 11 4 4.11 0.56
 1 11 4 4.17 0.59
 -2 11 4 34.48 0.91
 2 11 4 35.46 0.97
 -3 11 4 104.83 1.86
 3 11 4 103.02 1.85
 -4 11 4 116.5 2.02
 4 11 4 114.23 2
 -5 11 4 80.25 1.57
 5 11 4 80.57 1.53
 -6 11 4 257.75 4.35
 6 11 4 255.23 4.28
 -7 11 4 15.87 0.74
 7 11 4 17.02 0.76
 -8 11 4 22.03 0.97
 8 11 4 22.02 0.89
 -9 11 4 62.8 1.8
 9 11 4 61.67 1.52
 -10 11 4 24.95 1.27
 10 11 4 25.33 1.16
 -11 11 4 21.3 1.18
 11 11 4 19.35 1.13
 -12 11 4 95.1 2.44
 12 11 4 93.51 2.59
 -13 11 4 4.06 1.51
 13 11 4 6.8 1.42
 -14 11 4 6.03 1.49
 14 11 4 6.58 1.76
 -15 11 4 27.6 2.1
 15 11 4 25.26 1.87
 0 12 4 2.53 0.59
 -1 12 4 49.7 1.11
 1 12 4 53.4 1.21
 -2 12 4 125.57 2.19
 2 12 4 127.65 2.23
 -3 12 4 170.01 2.79
 3 12 4 174.71 3.06
 -4 12 4 10.37 0.69
 4 12 4 10.83 0.67
 -5 12 4 57.97 1.34
 5 12 4 60.01 1.39
 -6 12 4 9.49 0.75
 6 12 4 8.08 0.74
 -7 12 4 102.05 2.01
 7 12 4 106.85 2.09
 -8 12 4 12.47 0.96
 8 12 4 13.24 0.98
 -9 12 4 16.01 1.01
 9 12 4 15.98 1.05
 -10 12 4 83.42 2.15
 10 12 4 85.96 2.14
 -11 12 4 27.66 1.59
 11 12 4 26.21 1.42
 -12 12 4 10.89 1.3
 12 12 4 12.34 1.55
 -13 12 4 32.64 1.74
 13 12 4 29.48 1.83
 -14 12 4 5.54 1.8
 14 12 4 4.56 1.67
 -15 12 4 33.32 3.43
 15 12 4 31.95 3.71
 0 13 4 23.95 0.94
 -1 13 4 154.79 3
 1 13 4 156.96 3.3
 -2 13 4 113.51 2.33
 2 13 4 114.81 2.5
 -3 13 4 179.91 3.23
 3 13 4 174.88 3.15
 -4 13 4 138.46 2.53
 4 13 4 143.73 2.63
 -5 13 4 56.02 1.54
 5 13 4 54.8 1.36
 -6 13 4 9.78 0.9
 6 13 4 13.85 1.04
 -7 13 4 49.93 1.53
 7 13 4 54.09 1.72
 -8 13 4 54.61 1.73
 8 13 4 51.98 1.63
 -9 13 4 18.46 1.21
 9 13 4 17.25 1.14
 -10 13 4 110.11 2.75
 10 13 4 108 2.68
 -11 13 4 47.99 1.93
 11 13 4 45.42 1.83
 -12 13 4 9.09 1.64
 12 13 4 11.68 1.71
 -13 13 4 38.79 2.16
 13 13 4 41.04 2.18
 -14 13 4 22.87 3.82
 14 13 4 22.68 2.87
 0 14 4 1.84 0.67
 -1 14 4 66.86 1.72
 1 14 4 66.09 1.61
 -2 14 4 129.3 2.7
 2 14 4 130.27 2.75
 -3 14 4 85.15 1.94
 3 14 4 88.07 2
 -4 14 4 81.16 1.91
 4 14 4 79.84 1.89
 -5 14 4 101.46 2.76
 5 14 4 110.07 3
 -6 14 4 36.52 1.59
 6 14 4 33.01 1.38
 -7 14 4 10.59 1.2
 7 14 4 9.25 1.16
 -8 14 4 25.54 1.43
 8 14 4 27.37 1.5
 -9 14 4 44.85 1.92
 9 14 4 44.68 1.73
 -10 14 4 42.5 1.91
 10 14 4 40.35 1.83
 -11 14 4 2.72 1.54
 11 14 4 3.84 1.71
 -12 14 4 21.41 2.17
 12 14 4 21.01 1.9
 0 15 4 25.75 1.25
 -1 15 4 17.52 1.16
 1 15 4 19.34 1.2
 -2 15 4 166.43 3.43
 2 15 4 161.88 3.3
 -3 15 4 6.43 0.99
 3 15 4 8.33 1.13
 -4 15 4 59.51 1.91
 4 15 4 58.45 1.93
 -5 15 4 54.66 1.86
 5 15 4 52.68 1.9
 -6 15 4 69.84 2.11
 6 15 4 70 2.22
 -7 15 4 0.65 1.34
 7 15 4 1.23 1.27
 -8 15 4 2.91 1.38
 8 15 4 4.22 1.29
 -9 15 4 8.57 1.61
 9 15 4 10.13 1.66
 -10 15 4 29.87 2.09
 10 15 4 28.66 1.96
 -11 15 4 2.76 1.78
 11 15 4 3.83 2.1
 0 16 4 216.94 4.19
 -1 16 4 22.1 1.42
 1 16 4 24.38 1.61
 -2 16 4 18.51 1.75
 2 16 4 19.83 1.79
 -3 16 4 66.07 2.25
 3 16 4 65.53 2.16
 -4 16 4 35.72 1.72
 4 16 4 32.34 1.52
 -5 16 4 2.51 1.39
 5 16 4 3.51 1.67
 -6 16 4 23.41 1.81
 6 16 4 25.53 1.81
 -7 16 4 12.05 1.78
 7 16 4 15.23 1.65
 -8 16 4 72.66 2.62
 8 16 4 72.06 2.43
 -9 16 4 22.64 2.11
 9 16 4 16.68 1.94
 -10 16 4 14.11 3.51
 10 16 4 7.84 4.25
 0 17 4 0.91 1.47
 -1 17 4 28.16 2.12
 1 17 4 25.96 2.05
 -2 17 4 6.09 1.69
 2 17 4 9.79 1.74
 -3 17 4 12.78 1.87
 3 17 4 16.25 1.83
 -4 17 4 66.14 2.46
 4 17 4 70.64 2.61
 -5 17 4 7.22 1.61
 5 17 4 7.27 1.87
 -6 17 4 68.59 2.63
 6 17 4 70.18 2.75
 -7 17 4 20.7 2.36
 7 17 4 22.03 2.29
 0 18 4 19.51 2.51
 -1 18 4 35.31 2.55
 1 18 4 36.71 2.64
 -2 18 4 145.09 4.12
 2 18 4 154.18 4.59
 -3 18 4 6.65 2.39
 3 18 4 3.96 2.23
 -4 18 4 47.43 3.2
 4 18 4 49.6 3.58
 0 0 5 0.09 0.16
 1 0 5 888.63 13.33
 2 0 5 629.9 9.47
 3 0 5 264.48 4.05
 4 0 5 332.26 5.04
 5 0 5 7.46 0.34
 6 0 5 58.89 1.06
 7 0 5 223.05 3.49
 8 0 5 22.37 0.61
 9 0 5 34.18 0.85
 10 0 5 39.96 0.95
 11 0 5 15.57 0.65
 12 0 5 18.88 0.71
 13 0 5 231.39 4.24
 14 0 5 19.83 0.88
 15 0 5 42.88 1.23
 16 0 5 128.54 2.7
 17 0 5 30 1.81
 18 0 5 18.71 1.83
 19 0 5 18.04 2.1
 0 1 5 776.03 11.64
 -1 1 5 250.73 3.81
 1 1 5 251.32 3.81
 -2 1 5 857.63 13.11
 2 1 5 854.77 12.83
 -3 1 5 1243.31 18.88
 3 1 5 1218.23 18.25
 -4 1 5 346.6 5.25
 4 1 5 341.24 5.17
 -5 1 5 302.03 4.62
 5 1 5 299.05 4.66
 -6 1 5 465.78 7.06
 6 1 5 463.84 7.01
 -7 1 5 219.85 3.45
 7 1 5 229.97 3.57
 -8 1 5 19.08 0.63
 8 1 5 18.03 0.62
 -9 1 5 119.65 2
 9 1 5 120.55 1.99
 -10 1 5 131.69 2.28
 10 1 5 127.38 2.14
 -11 1 5 431.15 6.62
 11 1 5 424.47 6.5
 -12 1 5 13.26 0.65
 12 1 5 11.42 0.64
 -13 1 5 60.34 1.45
 13 1 5 58.17 1.33
 -14 1 5 270.16 4.9
 14 1 5 287.46 5.22
 -15 1 5 18.72 1.05
 15 1 5 21.16 1.07
 -16 1 5 80.31 2.25
 16 1 5 81.34 2.19
 -17 1 5 9.42 1.33
 17 1 5 13.44 1.6
 -18 1 5 14.07 1.95
 18 1 5 10.04 1.69
 -19 1 5 6.84 2.06
 19 1 5 8.15 1.94
 0 2 5 1824.71 27.83
 -1 2 5 262.17 3.98
 1 2 5 251.1 3.83
 -2 2 5 573.6 9.96
 2 2 5 565.94 9.87
 -3 2 5 335.11 5.91
 3 2 5 336.38 5.93
 -4 2 5 279.49 4.25
 4 2 5 284.79 4.35
 -5 2 5 122.92 1.98
 5 2 5 121.52 1.95
 -6 2 5 319.24 4.87
 6 2 5 323.97 4.95
 -7 2 5 1.08 0.22
 7 2 5 1.89 0.31
 -8 2 5 222.59 3.51
 8 2 5 225.74 3.55
 -9 2 5 127.86 2.15
 9 2 5 127.44 2.23
 -10 2 5 77.49 1.42
 10 2 5 79.38 1.45
 -11 2 5 204.96 3.28
 11 2 5 205.3 3.42
 -12 2 5 97.13 1.81
 12 2 5 99.38 1.79
 -13 2 5 74.42 1.76
 13 2 5 75.72 1.69
 -14 2 5 18.39 0.82
 14 2 5 19.85 0.94
 -15 2 5 40.65 1.26
 15 2 5 37.04 1.27
 -16 2 5 1.67 0.86
 16 2 5 0.46 0.86
 -17 2 5 98.28 2.61
 17 2 5 97.82 2.59
 -18 2 5 24.61 1.91
 18 2 5 22.78 1.83
 -19 2 5 29.78 2.56
 19 2 5 27.82 2.36
 0 3 5 33.95 0.66
 -1 3 5 7.56 0.27
 1 3 5 7.7 0.27
 -2 3 5 17.16 0.62
 2 3 5 17.75 0.62
 -3 3 5 47.35 1.11
 3 3 5 50.19 1.09
 -4 3 5 163.5 2.99
 4 3 5 161.5 2.97
 -5 3 5 1021.97 15.25
 5 3 5 998.43 14.91
 -6 3 5 489.38 7.4
 6 3 5 480.63 7.24
 -7 3 5 243.72 3.79
 7 3 5 235.19 3.66
 -8 3 5 440.05 6.7
 8 3 5 431.28 6.56
 -9 3 5 93.91 1.63
 9 3 5 96.53 1.68
 -10 3 5 137.36 2.29
 10 3 5 129.76 2.18
 -11 3 5 29.83 0.86
 11 3 5 27.07 0.82
 -12 3 5 66.49 1.3
 12 3 5 67.11 1.32
 -13 3 5 0.61 0.43
 13 3 5 1.16 0.43
 -14 3 5 3.25 0.67
 14 3 5 1.69 0.63
 -15 3 5 50.85 1.61
 15 3 5 47.55 1.44
 -16 3 5 17 1.35
 16 3 5 21.7 1.38
 -17 3 5 182.54 4.02
 17 3 5 178.69 4.19
 -18 3 5 44.12 2.11
 18 3 5 45.44 2.41
 -19 3 5 19.89 2.22
 19 3 5 26.11 2.56
 0 4 5 357.02 5.39
 -1 4 5 34.04 0.65
 1 4 5 33.69 0.66
 -2 4 5 166.7 3.05
 2 4 5 173 3.13
 -3 4 5 105 2.02
 3 4 5 104.97 1.98
 -4 4 5 4.5 0.48
 4 4 5 4.7 0.48
 -5 4 5 597.4 10.41
 5 4 5 600.08 10.4
 -6 4 5 720.59 10.8
 6 4 5 711.72 10.68
 -7 4 5 311.69 4.8
 7 4 5 311.58 4.99
 -8 4 5 44.68 0.95
 8 4 5 44.76 0.98
 -9 4 5 48.41 1
 9 4 5 48.72 1.03
 -10 4 5 74.73 1.42
 10 4 5 75.94 1.4
 -11 4 5 30.82 0.83
 11 4 5 30.07 0.83
 -12 4 5 72.35 1.54
 12 4 5 67.78 1.4
 -13 4 5 65.74 1.53
 13 4 5 68.26 1.62
 -14 4 5 29.85 1.02
 14 4 5 30.6 1.02
 -15 4 5 26.42 1.26
 15 4 5 24.71 1.14
 -16 4 5 39.58 1.69
 16 4 5 36.55 1.84
 -17 4 5 7.59 1.45
 17 4 5 10.36 1.6
 -18 4 5 69.62 2.58
 18 4 5 67.12 2.76
 -19 4 5 10.9 2.92
 19 4 5 4.05 2.63
 0 5 5 0.2 0.19
 -1 5 5 703.19 10.56
 1 5 5 690.84 10.37
 -2 5 5 462.1 7.08
 2 5 5 461.59 6.96
 -3 5 5 785.31 13.73
 3 5 5 813.8 14.07
 -4 5 5 291.64 5.22
 4 5 5 292.77 5.22
 -5 5 5 36.77 0.97
 5 5 5 35.32 0.97
 -6 5 5 32.21 0.79
 6 5 5 33.19 0.72
 -7 5 5 243.44 3.8
 7 5 5 247.41 3.85
 -8 5 5 59.79 1.16
 8 5 5 59.25 1.2
 -9 5 5 52.57 1.12
 9 5 5 51.64 1.06
 -10 5 5 94.13 1.67
 10 5 5 96.32 1.78
 -11 5 5 119.02 2.1
 11 5 5 115.74 2.15
 -12 5 5 1.26 0.45
 12 5 5 2.09 0.49
 -13 5 5 23.54 1.02
 13 5 5 23.14 0.93
 -14 5 5 32.24 1.28
 14 5 5 32.08 1.27
 -15 5 5 14.19 1.28
 15 5 5 13.09 1.13
 -16 5 5 17.04 1.33
 16 5 5 17.59 1.57
 -17 5 5 49.54 1.97
 17 5 5 47.75 1.88
 -18 5 5 40.43 2.24
 18 5 5 42.35 2.45
 0 6 5 471.91 7.12
 -1 6 5 277.94 4.26
 1 6 5 272.65 4.19
 -2 6 5 696.86 10.45
 2 6 5 675.63 10.2
 -3 6 5 470.06 7.1
 3 6 5 469 7.08
 -4 6 5 13.78 0.45
 4 6 5 12.59 0.39
 -5 6 5 235.16 3.65
 5 6 5 233.42 3.65
 -6 6 5 40.82 0.85
 6 6 5 40.72 0.88
 -7 6 5 31.26 0.76
 7 6 5 30.91 0.75
 -8 6 5 42.98 0.93
 8 6 5 43.59 0.94
 -9 6 5 142.06 2.46
 9 6 5 138.79 2.28
 -10 6 5 91.9 1.71
 10 6 5 94.26 1.7
 -11 6 5 51.9 1.13
 11 6 5 51.9 1.16
 -12 6 5 84.39 1.79
 12 6 5 88.06 1.98
 -13 6 5 60.49 1.71
 13 6 5 60.12 1.6
 -14 6 5 24.2 1.2
 14 6 5 21.71 1.17
 -15 6 5 16.78 1.19
 15 6 5 16.78 1.28
 -16 6 5 23.18 1.49
 16 6 5 22.2 1.42
 -17 6 5 19.6 1.66
 17 6 5 20.05 1.81
 -18 6 5 21.41 2.09
 18 6 5 19.49 1.98
 0 7 5 33.53 0.78
 -1 7 5 35 0.78
 1 7 5 33.91 0.77
 -2 7 5 341.61 5.22
 2 7 5 339.84 5.2
 -3 7 5 308.66 4.76
 3 7 5 301.14 4.62
 -4 7 5 115.63 1.91
 4 7 5 113.09 1.92
 -5 7 5 14.44 0.51
 5 7 5 12.4 0.48
 -6 7 5 71.26 1.31
 6 7 5 67.56 1.25
 -7 7 5 86.03 1.55
 7 7 5 87.04 1.51
 -8 7 5 123.91 2.09
 8 7 5 121.15 2.04
 -9 7 5 153.35 2.52
 9 7 5 159.02 2.58
 -10 7 5 43.47 1.01
 10 7 5 42.8 0.96
 -11 7 5 42.62 1.15
 11 7 5 40.37 1
 -12 7 5 36.37 1.23
 12 7 5 36.53 1.22
 -13 7 5 111.27 2.58
 13 7 5 113.47 2.54
 -14 7 5 48.18 1.52
 14 7 5 48.5 1.55
 -15 7 5 106.04 2.58
 15 7 5 112.86 2.75
 -16 7 5 16.11 1.46
 16 7 5 14.3 1.52
 -17 7 5 3.5 1.49
 17 7 5 2.79 1.87
 -18 7 5 50.64 3.05
 18 7 5 67.42 4.4
 0 8 5 28.03 0.7
 -1 8 5 190.83 3.11
 1 8 5 191.63 3.03
 -2 8 5 32.33 0.8
 2 8 5 31.91 0.76
 -3 8 5 538.22 8.16
 3 8 5 533.94 8.24
 -4 8 5 81.16 1.46
 4 8 5 79.77 1.54
 -5 8 5 38.92 0.91
 5 8 5 37.76 0.88
 -6 8 5 51.7 1.06
 6 8 5 50.57 1.01
 -7 8 5 1.51 0.34
 7 8 5 1.51 0.43
 -8 8 5 138.01 2.35
 8 8 5 137.05 2.28
 -9 8 5 10.02 0.55
 9 8 5 9.33 0.6
 -10 8 5 30.78 0.87
 10 8 5 32.3 0.87
 -11 8 5 7.06 0.74
 11 8 5 7.78 0.69
 -12 8 5 35.05 1.2
 12 8 5 34.39 1.13
 -13 8 5 47.27 1.67
 13 8 5 48.5 1.49
 -14 8 5 150.6 3.3
 14 8 5 146.71 3.47
 -15 8 5 21.14 1.55
 15 8 5 22.05 1.51
 -16 8 5 8.53 1.6
 16 8 5 8.57 1.63
 -17 8 5 17.57 2.09
 17 8 5 18.96 1.97
 0 9 5 187.81 3.01
 -1 9 5 52.5 1.13
 1 9 5 51.52 1.18
 -2 9 5 105.55 2
 2 9 5 105.45 1.84
 -3 9 5 121.42 2.06
 3 9 5 119.94 2.1
 -4 9 5 27.44 0.73
 4 9 5 27.14 0.76
 -5 9 5 110.1 1.92
 5 9 5 107.62 1.85
 -6 9 5 1.83 0.4
 6 9 5 1.74 0.43
 -7 9 5 128.74 2.18
 7 9 5 128.92 2.2
 -8 9 5 245.24 3.85
 8 9 5 239.85 4.06
 -9 9 5 286.5 5
 9 9 5 292.98 4.88
 -10 9 5 25.24 0.91
 10 9 5 26.26 0.9
 -11 9 5 37.15 1.22
 11 9 5 37.57 1.24
 -12 9 5 81.22 2.15
 12 9 5 84.29 2.06
 -13 9 5 41.86 1.63
 13 9 5 39.56 1.51
 -14 9 5 22.66 1.48
 14 9 5 23.21 1.43
 -15 9 5 18.99 1.53
 15 9 5 19.5 1.54
 -16 9 5 12.81 2.09
 16 9 5 14.1 1.78
 -17 9 5 13.15 2.91
 17 9 5 6.93 2.82
 0 10 5 0.71 0.4
 -1 10 5 154.12 2.54
 1 10 5 152.27 2.5
 -2 10 5 66.91 1.42
 2 10 5 63.01 1.26
 -3 10 5 17.66 0.65
 3 10 5 17.58 0.65
 -4 10 5 21.23 0.73
 4 10 5 19.68 0.71
 -5 10 5 87.54 1.61
 5 10 5 82.8 1.53
 -6 10 5 240.69 3.8
 6 10 5 242.68 3.84
 -7 10 5 58.18 1.17
 7 10 5 60.13 1.24
 -8 10 5 157.48 2.8
 8 10 5 159.24 2.8
 -9 10 5 83.21 1.69
 9 10 5 80.01 1.6
 -10 10 5 38.24 1.21
 10 10 5 39.86 1.21
 -11 10 5 72.15 1.86
 11 10 5 66.51 1.67
 -12 10 5 105.14 2.45
 12 10 5 110.43 2.56
 -13 10 5 13.99 1.29
 13 10 5 12.97 1.18
 -14 10 5 13.77 1.36
 14 10 5 14.96 1.59
 -15 10 5 42.12 1.99
 15 10 5 44.71 1.99
 -16 10 5 2.84 2.42
 16 10 5 3.63 1.97
 0 11 5 55.28 1.13
 -1 11 5 11.4 0.62
 1 11 5 10.59 0.67
 -2 11 5 88.66 1.62
 2 11 5 85.58 1.71
 -3 11 5 127.95 2.18
 3 11 5 125.35 2.13
 -4 11 5 148.12 2.47
 4 11 5 152.09 2.53
 -5 11 5 30.72 0.88
 5 11 5 27.42 0.94
 -6 11 5 34.15 1
 6 11 5 31.85 0.89
 -7 11 5 76.83 1.67
 7 11 5 74.11 1.53
 -8 11 5 15.12 0.77
 8 11 5 14.43 0.73
 -9 11 5 65.8 1.73
 9 11 5 61.15 1.58
 -10 11 5 23.03 1.17
 10 11 5 23.74 1.08
 -11 11 5 196.04 4.11
 11 11 5 189.99 4.11
 -12 11 5 21.6 1.38
 12 11 5 21.45 1.3
 -13 11 5 77.18 2.28
 13 11 5 77.3 2.35
 -14 11 5 30.46 1.8
 14 11 5 32.02 2
 -15 11 5 34.94 2.24
 15 11 5 37.53 2.2
 0 12 5 131.98 2.35
 -1 12 5 3.48 0.49
 1 12 5 4.89 0.66
 -2 12 5 10.43 0.66
 2 12 5 13.22 0.69
 -3 12 5 37.17 1.05
 3 12 5 36.93 1.03
 -4 12 5 114.11 2.11
 4 12 5 115.48 2.17
 -5 12 5 291 4.9
 5 12 5 277.93 5.02
 -6 12 5 27.34 0.96
 6 12 5 25.96 0.9
 -7 12 5 35.21 1.13
 7 12 5 34.15 1.13
 -8 12 5 7.72 0.99
 8 12 5 6.64 0.76
 -9 12 5 51.95 1.64
 9 12 5 51.98 1.5
 -10 12 5 9.46 1.17
 10 12 5 11.4 1.09
 -11 12 5 150.93 3.34
 11 12 5 153.45 3.44
 -12 12 5 105.05 2.67
 12 12 5 103.26 2.7
 -13 12 5 7.9 1.7
 13 12 5 3.48 1.6
 -14 12 5 18.58 1.92
 14 12 5 18.75 1.86
 0 13 5 58.17 1.45
 -1 13 5 36.59 1.29
 1 13 5 38.65 1.24
 -2 13 5 4.26 0.72
 2 13 5 4.9 0.69
 -3 13 5 135.88 2.71
 3 13 5 128.67 2.58
 -4 13 5 52.8 1.46
 4 13 5 51.5 1.49
 -5 13 5 197.98 3.74
 5 13 5 203.56 3.86
 -6 13 5 0.5 0.69
 6 13 5 0.88 0.71
 -7 13 5 31.51 1.34
 7 13 5 32.9 1.31
 -8 13 5 2.27 0.75
 8 13 5 2.85 0.82
 -9 13 5 108.79 2.67
 9 13 5 105.23 2.54
 -10 13 5 3.06 1.14
 10 13 5 0.8 1.24
 -11 13 5 35.33 1.81
 11 13 5 36.64 1.66
 -12 13 5 59.93 2.2
 12 13 5 60.94 2.15
 -13 13 5 14.27 1.84
 13 13 5 13.89 1.79
 0 14 5 1.35 0.71
 -1 14 5 6.69 0.93
 1 14 5 6.6 0.87
 -2 14 5 37.88 1.18
 2 14 5 36.96 1.29
 -3 14 5 34.69 1.29
 3 14 5 35.95 1.21
 -4 14 5 51.97 1.51
 4 14 5 55.45 1.68
 -5 14 5 26.6 1.3
 5 14 5 25.91 1.31
 -6 14 5 40.96 1.65
 6 14 5 40.41 1.62
 -7 14 5 28.75 1.52
 7 14 5 26.41 1.33
 -8 14 5 20.51 1.39
 8 14 5 19.8 1.34
 -9 14 5 20.85 1.38
 9 14 5 20.67 1.38
 -10 14 5 19.94 1.58
 10 14 5 17.99 1.55
 -11 14 5 2.83 1.57
 11 14 5 1.26 1.52
 -12 14 5 77.96 2.89
 12 14 5 78.2 2.61
 0 15 5 159.45 3.25
 -1 15 5 165.37 3.33
 1 15 5 162.56 3.25
 -2 15 5 50.53 1.55
 2 15 5 47.72 1.53
 -3 15 5 22.14 1.19
 3 15 5 21.09 1.28
 -4 15 5 5.94 1.11
 4 15 5 9.29 1.32
 -5 15 5 9.14 1.24
 5 15 5 10.76 1.35
 -6 15 5 50.06 1.91
 6 15 5 44.74 1.76
 -7 15 5 38.64 1.78
 7 15 5 36.59 1.7
 -8 15 5 129.63 3.15
 8 15 5 130.62 3.34
 -9 15 5 2.09 1.59
 9 15 5 3.16 1.6
 -10 15 5 4.56 1.74
 10 15 5 2.73 1.58
 -11 15 5 36.71 2.99
 11 15 5 33.73 2.66
 0 16 5 38.8 1.56
 -1 16 5 33.28 1.61
 1 16 5 33.75 1.62
 -2 16 5 162.6 3.78
 2 16 5 163.84 3.7
 -3 16 5 21.95 1.47
 3 16 5 22.95 1.55
 -4 16 5 16.74 1.53
 4 16 5 18.11 1.51
 -5 16 5 11.18 1.51
 5 16 5 14.35 1.83
 -6 16 5 223.52 5.01
 6 16 5 223.12 4.92
 -7 16 5 37.54 2.15
 7 16 5 42.28 2.26
 -8 16 5 3.91 1.82
 8 16 5 5.32 2
 -9 16 5 6.75 2.02
 9 16 5 4.25 2.15
 0 17 5 33.19 2.47
 -1 17 5 35.35 1.86
 1 17 5 41.57 2.25
 -2 17 5 38 1.89
 2 17 5 38.95 1.96
 -3 17 5 5.22 1.56
 3 17 5 6.86 1.8
 -4 17 5 82.96 2.78
 4 17 5 83.21 2.86
 -5 17 5 63.13 2.65
 5 17 5 62.63 2.48
 -6 17 5 15.07 2.15
 6 17 5 8.94 1.9
 -7 17 5 1.35 2.98
 7 17 5 4.86 2.3
 0 18 5 177.29 4.79
 -1 18 5 9.38 2.61
 1 18 5 8.09 2.6
 -2 18 5 4.62 2.22
 2 18 5 6.52 2.57
 -3 18 5 7.15 2.38
 3 18 5 9.85 3.09
 0 0 6 1.22 0.29
 1 0 6 14.16 0.39
 2 0 6 859.13 12.88
 3 0 6 1401.66 20.89
 4 0 6 1193.26 17.86
 5 0 6 0.2 0.19
 6 0 6 20.14 0.54
 7 0 6 1.5 0.3
 8 0 6 6.01 0.48
 9 0 6 0.38 0.33
 10 0 6 95.3 1.68
 11 0 6 24.29 0.85
 12 0 6 73.61 1.4
 13 0 6 2.29 0.52
 14 0 6 44.56 1.26
 15 0 6 110.29 2.32
 16 0 6 1.8 0.84
 17 0 6 8.48 1.32
 18 0 6 67.58 2.8
 19 0 6 5.25 2.52
 0 1 6 35.57 0.67
 -1 1 6 914.62 13.68
 1 1 6 918.5 13.75
 -2 1 6 137.8 2.18
 2 1 6 135.77 2.15
 -3 1 6 619.02 9.33
 3 1 6 618.46 9.29
 -4 1 6 1.93 0.27
 4 1 6 1.38 0.24
 -5 1 6 1.1 0.19
 5 1 6 1 0.21
 -6 1 6 3.57 0.37
 6 1 6 3.53 0.39
 -7 1 6 109.57 1.81
 7 1 6 105.39 1.75
 -8 1 6 15.18 0.58
 8 1 6 15.36 0.57
 -9 1 6 292.26 4.53
 9 1 6 288.65 4.64
 -10 1 6 2.09 0.43
 10 1 6 2.83 0.41
 -11 1 6 39.68 0.97
 11 1 6 40.44 0.95
 -12 1 6 193.01 3.12
 12 1 6 192.48 3.12
 -13 1 6 136.79 2.66
 13 1 6 139.6 2.74
 -14 1 6 59.49 1.47
 14 1 6 57.79 1.48
 -15 1 6 32.19 1.21
 15 1 6 32.4 1.17
 -16 1 6 81.09 2.32
 16 1 6 76.84 2
 -17 1 6 48.42 2.18
 17 1 6 47.15 1.94
 -18 1 6 4.47 2.4
 18 1 6 1.11 2.04
 -19 1 6 12.57 2.34
 19 1 6 14.63 2.46
 0 2 6 538.62 8.11
 -1 2 6 1521.64 22.71
 1 2 6 1488.56 24.2
 -2 2 6 1356.88 20.32
 2 2 6 1342.6 20.07
 -3 2 6 309.45 5.48
 3 2 6 308.51 5.84
 -4 2 6 322.59 4.92
 4 2 6 321.72 4.9
 -5 2 6 146.48 2.32
 5 2 6 143.96 2.29
 -6 2 6 167.77 2.64
 6 2 6 168.93 2.7
 -7 2 6 756.02 11.35
 7 2 6 741.62 11.13
 -8 2 6 137.9 2.29
 8 2 6 141.62 2.33
 -9 2 6 37.47 0.86
 9 2 6 36.47 0.81
 -10 2 6 197.9 3.17
 10 2 6 193.1 3.37
 -11 2 6 27.38 0.81
 11 2 6 26.85 0.8
 -12 2 6 60.84 1.3
 12 2 6 61.48 1.32
 -13 2 6 9.17 0.69
 13 2 6 9.93 0.71
 -14 2 6 18.49 0.88
 14 2 6 18.91 0.97
 -15 2 6 82.1 1.89
 15 2 6 84.37 1.94
 -16 2 6 20.75 1.36
 16 2 6 20.33 1.34
 -17 2 6 6.96 1.37
 17 2 6 7.98 1.43
 -18 2 6 3.5 1.82
 18 2 6 5.32 1.71
 -19 2 6 28.09 2.73
 19 2 6 29.26 3.15
 0 3 6 166.48 2.58
 -1 3 6 596.16 8.92
 1 3 6 597.27 8.97
 -2 3 6 428.61 7.51
 2 3 6 435.52 7.61
 -3 3 6 135.52 2.54
 3 3 6 132.16 2.5
 -4 3 6 1034.53 18.46
 4 3 6 1016.05 17.55
 -5 3 6 226.88 4.11
 5 3 6 231.93 4.16
 -6 3 6 345.63 5.26
 6 3 6 351.09 5.36
 -7 3 6 500.47 7.58
 7 3 6 496.21 7.67
 -8 3 6 166.11 2.69
 8 3 6 174.3 2.8
 -9 3 6 31.77 0.83
 9 3 6 32.75 0.81
 -10 3 6 62.43 1.27
 10 3 6 61.22 1.2
 -11 3 6 131.11 2.22
 11 3 6 135.07 2.26
 -12 3 6 32.5 1.03
 12 3 6 30.17 0.95
 -13 3 6 49.81 1.3
 13 3 6 49.88 1.41
 -14 3 6 0.76 0.7
 14 3 6 0.78 0.56
 -15 3 6 155.93 3.38
 15 3 6 161.89 3.49
 -16 3 6 31.86 1.56
 16 3 6 33.77 1.47
 -17 3 6 16.23 1.6
 17 3 6 18.86 1.55
 -18 3 6 11.52 1.92
 18 3 6 12.71 1.76
 -19 3 6 33.03 3.12
 19 3 6 39.52 5.39
 0 4 6 45.21 0.83
 -1 4 6 158.43 2.49
 1 4 6 161.36 2.53
 -2 4 6 2.06 0.39
 2 4 6 1.38 0.26
 -3 4 6 52.69 1.16
 3 4 6 54.91 1.2
 -4 4 6 123.78 2.36
 4 4 6 120.17 2.31
 -5 4 6 112.58 2.19
 5 4 6 113.27 2.22
 -6 4 6 202.28 3.73
 6 4 6 208.5 3.8
 -7 4 6 108.47 1.81
 7 4 6 107.06 1.81
 -8 4 6 44.54 0.92
 8 4 6 42.51 0.9
 -9 4 6 8.79 0.51
 9 4 6 7.23 0.49
 -10 4 6 84.32 1.52
 10 4 6 84.65 1.55
 -11 4 6 26.87 0.81
 11 4 6 27.09 0.79
 -12 4 6 285.75 5.17
 12 4 6 286.65 5.16
 -13 4 6 9.68 0.75
 13 4 6 11.69 0.77
 -14 4 6 30.17 1.23
 14 4 6 30.43 1.07
 -15 4 6 1.29 0.85
 15 4 6 0.99 0.78
 -16 4 6 88.4 2.45
 16 4 6 85.02 2.24
 -17 4 6 22.94 1.56
 17 4 6 22.34 1.68
 -18 4 6 37.27 1.98
 18 4 6 36.24 2.01
 0 5 6 34.66 0.71
 -1 5 6 135.15 2.17
 1 5 6 136.11 2.19
 -2 5 6 120.56 2.31
 2 5 6 120.37 2.34
 -3 5 6 812.31 14.11
 3 5 6 824.05 14.25
 -4 5 6 25.93 0.8
 4 5 6 26.56 0.78
 -5 5 6 146.99 2.77
 5 5 6 145.41 2.75
 -6 5 6 131.31 2.52
 6 5 6 131.76 2.53
 -7 5 6 212.58 3.92
 7 5 6 217.84 4.18
 -8 5 6 3.99 0.39
 8 5 6 4.03 0.36
 -9 5 6 85.34 1.55
 9 5 6 84.13 1.58
 -10 5 6 110.96 1.9
 10 5 6 108.36 1.86
 -11 5 6 116.59 2.03
 11 5 6 117.69 2.01
 -12 5 6 195.44 3.72
 12 5 6 196.07 3.67
 -13 5 6 17.19 0.9
 13 5 6 18.81 0.89
 -14 5 6 12.6 1.06
 14 5 6 13.89 1.01
 -15 5 6 28.9 1.42
 15 5 6 26.45 1.24
 -16 5 6 40.78 1.71
 16 5 6 40.66 1.76
 -17 5 6 94.69 2.66
 17 5 6 86.41 2.49
 -18 5 6 56.27 2.35
 18 5 6 54.31 2.26
 0 6 6 15 0.46
 -1 6 6 49.64 0.94
 1 6 6 48.52 0.94
 -2 6 6 67.27 1.2
 2 6 6 70.6 1.35
 -3 6 6 243.83 4.44
 3 6 6 242.86 4.38
 -4 6 6 164.59 3.08
 4 6 6 158.35 3.01
 -5 6 6 38.14 1.06
 5 6 6 37.78 0.99
 -6 6 6 42.06 1.15
 6 6 6 41.47 1.09
 -7 6 6 15.64 0.81
 7 6 6 16.05 0.8
 -8 6 6 22.37 0.65
 8 6 6 22.26 0.66
 -9 6 6 168.85 2.76
 9 6 6 165.28 2.74
 -10 6 6 145.12 2.41
 10 6 6 147.22 2.48
 -11 6 6 26.56 0.85
 11 6 6 27.2 0.82
 -12 6 6 0.15 0.51
 12 6 6 0.74 0.51
 -13 6 6 8.99 0.99
 13 6 6 8.83 0.81
 -14 6 6 5.72 0.89
 14 6 6 4.75 0.87
 -15 6 6 117.37 2.83
 15 6 6 122.19 2.94
 -16 6 6 43.31 1.74
 16 6 6 42.73 1.71
 -17 6 6 12.07 1.71
 17 6 6 9.98 1.71
 -18 6 6 24.65 2.43
 18 6 6 32.19 2.67
 0 7 6 382.41 5.84
 -1 7 6 347.24 5.3
 1 7 6 342.96 5.25
 -2 7 6 67.45 1.24
 2 7 6 70.78 1.26
 -3 7 6 158.46 2.53
 3 7 6 157.64 2.56
 -4 7 6 225.95 4.14
 4 7 6 218.25 4.01
 -5 7 6 20.48 0.89
 5 7 6 19.48 0.83
 -6 7 6 41.67 1.19
 6 7 6 38.05 1.08
 -7 7 6 258.51 4.79
 7 7 6 246.16 4.65
 -8 7 6 157.32 3.08
 8 7 6 157.92 3.01
 -9 7 6 30.22 0.83
 9 7 6 31.73 0.78
 -10 7 6 160.11 2.64
 10 7 6 156.56 2.62
 -11 7 6 138 2.78
 11 7 6 143.45 2.8
 -12 7 6 98.08 2.24
 12 7 6 102.66 2.31
 -13 7 6 125.16 2.79
 13 7 6 119.01 2.67
 -14 7 6 8.47 1.05
 14 7 6 9.91 0.98
 -15 7 6 27.55 1.44
 15 7 6 30.84 1.54
 -16 7 6 41.83 2
 16 7 6 46 1.97
 -17 7 6 80.73 2.73
 17 7 6 83.29 2.75
 0 8 6 87.67 1.53
 -1 8 6 193.34 3.09
 1 8 6 200.62 3.17
 -2 8 6 43.51 0.92
 2 8 6 44.03 0.92
 -3 8 6 2.11 0.34
 3 8 6 2.27 0.34
 -4 8 6 46.3 0.95
 4 8 6 43.95 0.9
 -5 8 6 118.24 2.36
 5 8 6 114.56 2.28
 -6 8 6 79.03 1.78
 6 8 6 73.12 1.65
 -7 8 6 39.28 1.17
 7 8 6 37.53 1.1
 -8 8 6 80.28 1.83
 8 8 6 77.85 1.72
 -9 8 6 96.13 1.68
 9 8 6 100 1.79
 -10 8 6 65.78 1.58
 10 8 6 64.02 1.27
 -11 8 6 52.43 1.46
 11 8 6 54.58 1.45
 -12 8 6 27.09 1.13
 12 8 6 28.36 1.07
 -13 8 6 8.86 0.95
 13 8 6 7.34 0.95
 -14 8 6 66.56 1.96
 14 8 6 69.78 2
 -15 8 6 96.14 2.51
 15 8 6 101.1 2.56
 -16 8 6 70.9 2.47
 16 8 6 77.13 2.54
 -17 8 6 23.41 2.39
 17 8 6 22.39 2.15
 0 9 6 134.73 2.24
 -1 9 6 30.29 0.79
 1 9 6 31.93 0.86
 -2 9 6 13.05 0.56
 2 9 6 13.08 0.53
 -3 9 6 361.35 5.58
 3 9 6 351.75 5.56
 -4 9 6 11.08 0.51
 4 9 6 9.57 0.49
 -5 9 6 25.48 0.69
 5 9 6 23.89 0.67
 -6 9 6 124.77 2.09
 6 9 6 121.67 2.11
 -7 9 6 48.09 1.27
 7 9 6 46.38 1.07
 -8 9 6 98.22 1.7
 8 9 6 99.99 1.72
 -9 9 6 7.22 0.54
 9 9 6 8.48 0.5
 -10 9 6 123.81 2.66
 10 9 6 126.52 2.72
 -11 9 6 218.41 4.48
 11 9 6 218.22 4.39
 -12 9 6 124.01 2.8
 12 9 6 123.48 2.71
 -13 9 6 94.71 2.36
 13 9 6 100.4 2.51
 -14 9 6 26 1.42
 14 9 6 28.45 1.66
 -15 9 6 26.78 1.58
 15 9 6 26.39 1.74
 -16 9 6 17.37 2.14
 16 9 6 20.84 1.93
 0 10 6 5.34 0.48
 -1 10 6 355.65 5.71
 1 10 6 352.76 5.55
 -2 10 6 23.64 0.75
 2 10 6 24.54 0.76
 -3 10 6 11.53 0.55
 3 10 6 10.33 0.55
 -4 10 6 54.93 1.12
 4 10 6 52.64 1.09
 -5 10 6 49.11 1.08
 5 10 6 49.98 1.11
 -6 10 6 113.73 2.05
 6 10 6 116.16 2.12
 -7 10 6 26.61 0.78
 7 10 6 25.88 0.74
 -8 10 6 32.92 0.97
 8 10 6 33.47 0.95
 -9 10 6 16.8 0.78
 9 10 6 18.28 0.79
 -10 10 6 50.09 1.38
 10 10 6 51.79 1.4
 -11 10 6 29.71 1.13
 11 10 6 29.98 1.13
 -12 10 6 121.35 2.87
 12 10 6 123.5 3.2
 -13 10 6 30.68 1.34
 13 10 6 28.49 1.4
 -14 10 6 14.62 1.45
 14 10 6 13.94 1.55
 -15 10 6 19.31 1.78
 15 10 6 19.84 1.68
 -16 10 6 21.91 3.33
 16 10 6 18.14 3.05
 0 11 6 4.76 0.56
 -1 11 6 241.6 4.02
 1 11 6 240.53 4.07
 -2 11 6 13.44 0.62
 2 11 6 14.7 0.67
 -3 11 6 80.44 1.54
 3 11 6 83.95 1.58
 -4 11 6 41.94 1.02
 4 11 6 40.1 1.01
 -5 11 6 200.01 3.44
 5 11 6 206.59 3.64
 -6 11 6 82.67 1.72
 6 11 6 78.92 1.67
 -7 11 6 63.78 1.45
 7 11 6 63.94 1.42
 -8 11 6 2.96 0.64
 8 11 6 3.39 0.55
 -9 11 6 25.57 0.97
 9 11 6 23.88 0.9
 -10 11 6 17.8 0.95
 10 11 6 18.09 0.86
 -11 11 6 25.29 1.15
 11 11 6 25.72 1.27
 -12 11 6 2.9 0.99
 12 11 6 3.36 1.07
 -13 11 6 55.71 1.8
 13 11 6 59.79 2
 -14 11 6 0.89 1.42
 14 11 6 1.2 1.3
 -15 11 6 3.96 2.69
 15 11 6 4.31 2.01
 0 12 6 41.46 1.15
 -1 12 6 49.08 1.28
 1 12 6 47.33 1.24
 -2 12 6 375.63 6.8
 2 12 6 370.1 6.76
 -3 12 6 23.1 0.93
 3 12 6 19.9 0.81
 -4 12 6 195.73 3.99
 4 12 6 186.84 3.64
 -5 12 6 10.51 0.77
 5 12 6 9.2 0.68
 -6 12 6 13.08 0.78
 6 12 6 12.38 0.78
 -7 12 6 155.7 3.3
 7 12 6 152.93 2.95
 -8 12 6 58.86 1.56
 8 12 6 59.95 1.59
 -9 12 6 33.45 1.19
 9 12 6 34.58 1.2
 -10 12 6 3.71 0.84
 10 12 6 3.74 0.89
 -11 12 6 28.4 2
 11 12 6 35.33 2.36
 -12 12 6 77.48 3.09
 12 12 6 76.03 3.19
 -13 12 6 14.48 2.35
 13 12 6 19.6 2.74
 -14 12 6 47.02 2.95
 14 12 6 53.08 3.14
 0 13 6 33.82 1.23
 -1 13 6 83.75 1.87
 1 13 6 81.64 2
 -2 13 6 2.05 0.69
 2 13 6 2.62 0.68
 -3 13 6 50.74 1.41
 3 13 6 48.46 1.35
 -4 13 6 40.61 1.35
 4 13 6 38.55 1.37
 -5 13 6 82.44 1.87
 5 13 6 79.23 1.81
 -6 13 6 31.43 1.12
 6 13 6 30.35 1.13
 -7 13 6 27.63 1.2
 7 13 6 24.69 1.11
 -8 13 6 16.14 1.11
 8 13 6 15.53 1.09
 -9 13 6 26.21 1.25
 9 13 6 29.15 1.4
 -10 13 6 18.63 2
 10 13 6 16.79 2.01
 -11 13 6 47.36 2.51
 11 13 6 46.21 2.65
 -12 13 6 6.97 2.6
 12 13 6 7.29 2.12
 -13 13 6 24.02 3.13
 13 13 6 20.51 2.66
 0 14 6 29.95 1.19
 -1 14 6 5.48 0.76
 1 14 6 4.25 0.82
 -2 14 6 95.34 2.24
 2 14 6 90.72 2.1
 -3 14 6 35.38 1.28
 3 14 6 36.27 1.28
 -4 14 6 203.73 4.3
 4 14 6 215.33 4.07
 -5 14 6 25.7 1.39
 5 14 6 26.99 1.42
 -6 14 6 21.39 1.31
 6 14 6 19.55 1.27
 -7 14 6 107.77 2.7
 7 14 6 105.25 2.55
 -8 14 6 11.03 1.19
 8 14 6 10.52 1.32
 -9 14 6 34.52 1.86
 9 14 6 32.84 1.53
 -10 14 6 20.82 2.11
 10 14 6 30.56 2.73
 -11 14 6 10.65 2.25
 11 14 6 9.28 2.25
 -12 14 6 39.51 3.4
 12 14 6 45.34 3.87
 0 15 6 0.61 1
 -1 15 6 79.43 2.12
 1 15 6 80.56 2.15
 -2 15 6 6.63 1.1
 2 15 6 3.59 0.9
 -3 15 6 115.46 2.53
 3 15 6 117.11 2.7
 -4 15 6 7.69 1.22
 4 15 6 8.16 1.35
 -5 15 6 7.18 1.32
 5 15 6 7.42 1.31
 -6 15 6 5.07 1.27
 6 15 6 3.7 1.04
 -7 15 6 55.3 2
 7 15 6 54.68 2.05
 -8 15 6 19.94 1.67
 8 15 6 20.73 1.59
 -9 15 6 2.53 1.52
 9 15 6 3.75 1.53
 -10 15 6 49.03 3.17
 10 15 6 50.92 3.13
 0 16 6 9.9 1.51
 -1 16 6 84.76 2.25
 1 16 6 87.27 2.34
 -2 16 6 31.61 1.83
 2 16 6 31.62 1.79
 -3 16 6 10.94 1.56
 3 16 6 12.55 1.58
 -4 16 6 130.22 3.66
 4 16 6 127.27 3.32
 -5 16 6 34.45 1.94
 5 16 6 33.27 1.94
 -6 16 6 14.12 1.88
 6 16 6 7.58 1.58
 -7 16 6 2.46 1.8
 7 16 6 2.32 1.58
 -8 16 6 48.49 2.49
 8 16 6 48.5 2.46
 -9 16 6 42.51 5.46
 0 17 6 8.38 2.12
 -1 17 6 14.54 1.74
 1 17 6 14.66 2.04
 -2 17 6 61.67 2.52
 2 17 6 61.56 2.6
 -3 17 6 26.98 2.06
 3 17 6 25.24 2.06
 -4 17 6 24.36 2.09
 4 17 6 22.46 1.93
 -5 17 6 19.9 2.15
 5 17 6 16.58 2.16
 -6 17 6 13.67 2.79
 6 17 6 11.57 2.19
 0 18 6 8.66 3.01
 -1 18 6 16.92 4.05
 1 18 6 21.77 3.62
 -2 18 6 30.3 6.81
 2 18 6 24.85 6.22
 0 0 7 0.46 0.29
 1 0 7 142.83 2.27
 2 0 7 573.84 8.63
 3 0 7 378.83 5.76
 4 0 7 373.54 5.86
 5 0 7 368.92 5.64
 6 0 7 0.27 0.21
 7 0 7 307.16 4.72
 8 0 7 284.16 4.57
 9 0 7 8.36 0.54
 10 0 7 352.93 5.44
 11 0 7 108.44 1.89
 12 0 7 18.31 0.82
 13 0 7 73.33 1.68
 14 0 7 0.72 0.81
 15 0 7 56.63 1.6
 16 0 7 141.18 3.01
 17 0 7 131.9 3.55
 18 0 7 7.02 1.94
 0 1 7 586.34 8.8
 -1 1 7 14.56 0.41
 1 1 7 13.93 0.42
 -2 1 7 238.4 3.74
 2 1 7 234.3 3.87
 -3 1 7 147.85 2.33
 3 1 7 147.84 2.33
 -4 1 7 92.45 1.55
 4 1 7 88.48 1.48
 -5 1 7 306.41 4.92
 5 1 7 301.49 4.64
 -6 1 7 305.84 4.72
 6 1 7 305.21 4.7
 -7 1 7 167.5 2.74
 7 1 7 167.38 2.67
 -8 1 7 36.71 0.85
 8 1 7 34.82 0.84
 -9 1 7 42.58 0.91
 9 1 7 41.65 0.96
 -10 1 7 223.36 3.56
 10 1 7 225.35 3.6
 -11 1 7 30.76 0.92
 11 1 7 31.58 0.86
 -12 1 7 30.16 1.01
 12 1 7 30.12 0.97
 -13 1 7 81.55 1.8
 13 1 7 83.86 1.82
 -14 1 7 12.54 0.86
 14 1 7 11.38 0.87
 -15 1 7 20.18 1.05
 15 1 7 21.77 1.15
 -16 1 7 257.37 4.86
 16 1 7 264.7 5.07
 -17 1 7 81.33 2.4
 17 1 7 77.54 2.3
 -18 1 7 52.68 2.51
 18 1 7 54.77 2.54
 0 2 7 345.26 5.35
 -1 2 7 52.18 0.93
 1 2 7 53.06 0.94
 -2 2 7 348.52 5.29
 2 2 7 347.67 5.27
 -3 2 7 221.57 3.46
 3 2 7 219.59 3.38
 -4 2 7 3.18 0.24
 4 2 7 3.13 0.25
 -5 2 7 24.36 0.58
 5 2 7 23.45 0.55
 -6 2 7 123.49 2.01
 6 2 7 123.96 2.18
 -7 2 7 165.34 2.66
 7 2 7 165.02 2.71
 -8 2 7 191.81 3.33
 8 2 7 192.95 3.09
 -9 2 7 73.75 1.39
 9 2 7 73.53 1.39
 -10 2 7 22.35 0.69
 10 2 7 22.45 0.68
 -11 2 7 62.82 1.25
 11 2 7 62.92 1.34
 -12 2 7 64.26 1.45
 12 2 7 64.86 1.51
 -13 2 7 71.41 1.62
 13 2 7 70.94 1.62
 -14 2 7 66.12 1.63
 14 2 7 65.62 1.53
 -15 2 7 41.53 1.3
 15 2 7 43.77 1.39
 -16 2 7 36.17 1.7
 16 2 7 34.18 1.57
 -17 2 7 29.85 1.67
 17 2 7 28.87 1.83
 -18 2 7 22.42 2.07
 18 2 7 25.93 2.31
 0 3 7 17.02 0.45
 -1 3 7 214.68 3.32
 1 3 7 212.3 3.29
 -2 3 7 228.02 4.07
 2 3 7 228.95 4.11
 -3 3 7 394.06 6.95
 3 3 7 382.93 6.72
 -4 3 7 62.63 1.37
 4 3 7 63.07 1.35
 -5 3 7 20.54 0.74
 5 3 7 18.64 0.73
 -6 3 7 289.13 5.2
 6 3 7 288.01 5.13
 -7 3 7 13.45 0.46
 7 3 7 13.4 0.48
 -8 3 7 139.36 2.27
 8 3 7 141.83 2.37
 -9 3 7 29.26 0.78
 9 3 7 28.01 0.76
 -10 3 7 97.13 1.73
 10 3 7 95.96 1.69
 -11 3 7 199.56 3.21
 11 3 7 200.08 3.32
 -12 3 7 12.26 0.71
 12 3 7 11.53 0.67
 -13 3 7 30.42 1.1
 13 3 7 30.11 1.06
 -14 3 7 58.75 1.54
 14 3 7 58.57 1.55
 -15 3 7 10.65 1.02
 15 3 7 12.19 1.01
 -16 3 7 2.24 1.3
 16 3 7 1.99 1.12
 -17 3 7 103.48 2.81
 17 3 7 101.44 2.77
 -18 3 7 44.36 2.33
 18 3 7 43.11 2.2
 0 4 7 405.35 6.13
 -1 4 7 310.16 4.73
 1 4 7 311.75 4.73
 -2 4 7 631.98 11.34
 2 4 7 657.29 11.77
 -3 4 7 546.82 9.53
 3 4 7 555.55 9.71
 -4 4 7 108.28 2.12
 4 4 7 108.77 2.15
 -5 4 7 206.2 3.81
 5 4 7 207.19 3.77
 -6 4 7 89.71 1.88
 6 4 7 89.43 2
 -7 4 7 173.09 3.26
 7 4 7 168.82 3.17
 -8 4 7 77.4 1.4
 8 4 7 77.61 1.4
 -9 4 7 94.99 1.65
 9 4 7 94.1 1.73
 -10 4 7 129.36 2.16
 10 4 7 130.19 2.16
 -11 4 7 37.36 0.93
 11 4 7 36.94 0.9
 -12 4 7 36.84 1.06
 12 4 7 37.09 1.11
 -13 4 7 18.72 0.96
 13 4 7 19.77 0.87
 -14 4 7 3.77 0.72
 14 4 7 3.29 0.75
 -15 4 7 67.03 1.95
 15 4 7 66.81 1.85
 -16 4 7 145.49 3.34
 16 4 7 142.01 3.33
 -17 4 7 1.59 1.33
 17 4 7 3.15 1.37
 -18 4 7 3.92 1.91
 18 4 7 6.16 1.79
 0 5 7 293.63 4.49
 -1 5 7 83.68 1.41
 1 5 7 85.69 1.49
 -2 5 7 168.01 3.1
 2 5 7 167.76 3.12
 -3 5 7 103.52 2.04
 3 5 7 103.44 2.06
 -4 5 7 119.48 2.32
 4 5 7 116.15 2.28
 -5 5 7 202.06 3.77
 5 5 7 199.11 3.64
 -6 5 7 174.1 3.27
 6 5 7 175.65 3.29
 -7 5 7 201.55 3.78
 7 5 7 204.94 3.83
 -8 5 7 392.98 7.01
 8 5 7 384.22 6.85
 -9 5 7 109.91 2.11
 9 5 7 108.34 1.84
 -10 5 7 48.77 1.05
 10 5 7 48.9 1.03
 -11 5 7 61.83 1.34
 11 5 7 62.26 1.44
 -12 5 7 174.92 3.33
 12 5 7 175.48 3.43
 -13 5 7 7.95 0.85
 13 5 7 7.69 0.73
 -14 5 7 64.82 1.77
 14 5 7 67.13 1.82
 -15 5 7 17.91 1.32
 15 5 7 20.9 1.23
 -16 5 7 57.19 2.02
 16 5 7 55.25 2.07
 -17 5 7 21.12 1.8
 17 5 7 21.71 1.97
 -18 5 7 11.89 2.38
 18 5 7 11.03 2.48
 0 6 7 26.73 0.64
 -1 6 7 397.44 6.04
 1 6 7 393.34 5.95
 -2 6 7 131.53 2.51
 2 6 7 133.85 2.57
 -3 6 7 4.93 0.55
 3 6 7 4.83 0.59
 -4 6 7 207.67 3.81
 4 6 7 206.84 3.8
 -5 6 7 65.69 1.47
 5 6 7 65.26 1.51
 -6 6 7 230.89 4.24
 6 6 7 232.82 4.28
 -7 6 7 41.12 1.17
 7 6 7 41.1 1.14
 -8 6 7 141.68 2.75
 8 6 7 145.35 3.15
 -9 6 7 69.06 1.64
 9 6 7 67.32 1.61
 -10 6 7 3.98 0.69
 10 6 7 5.05 0.5
 -11 6 7 53.73 1.3
 11 6 7 55.57 1.25
 -12 6 7 22.19 0.89
 12 6 7 22.04 0.84
 -13 6 7 83 2.03
 13 6 7 83.78 2.08
 -14 6 7 32.94 1.48
 14 6 7 33.29 1.37
 -15 6 7 41.89 1.63
 15 6 7 45.31 1.73
 -16 6 7 16.93 1.52
 16 6 7 17.4 1.52
 -17 6 7 33.25 2.09
 17 6 7 31.8 2.11
 0 7 7 242.39 3.75
 -1 7 7 77.37 1.35
 1 7 7 76.37 1.37
 -2 7 7 199.3 3.26
 2 7 7 195.69 3.07
 -3 7 7 320.52 5.73
 3 7 7 321.3 5.74
 -4 7 7 24.13 0.92
 4 7 7 25.75 0.91
 -5 7 7 81.14 1.76
 5 7 7 78.92 1.72
 -6 7 7 164.04 3.11
 6 7 7 163.84 3.13
 -7 7 7 22.71 0.89
 7 7 7 24.01 0.94
 -8 7 7 70.48 1.61
 8 7 7 71.02 1.62
 -9 7 7 79.85 1.84
 9 7 7 81 1.75
 -10 7 7 4.13 0.67
 10 7 7 1.48 0.61
 -11 7 7 11.42 1.03
 11 7 7 9.98 0.91
 -12 7 7 3.67 0.65
 12 7 7 5.77 0.73
 -13 7 7 1.55 0.72
 13 7 7 1.82 0.76
 -14 7 7 13.93 1.25
 14 7 7 12.46 1.15
 -15 7 7 45.51 1.7
 15 7 7 47.49 1.79
 -16 7 7 20.68 1.7
 16 7 7 19.19 1.67
 -17 7 7 3.86 1.98
 17 7 7 5.92 1.9
 0 8 7 0.51 0.31
 -1 8 7 17.77 0.61
 1 8 7 17.97 0.59
 -2 8 7 63.85 1.2
 2 8 7 64.41 1.33
 -3 8 7 216.71 4
 3 8 7 217.71 4.02
 -4 8 7 47.55 1.19
 4 8 7 45.55 1.21
 -5 8 7 42.21 1.28
 5 8 7 43.01 1.18
 -6 8 7 254.31 4.62
 6 8 7 258.53 4.74
 -7 8 7 48.67 1.3
 7 8 7 47.41 1.36
 -8 8 7 205.43 3.83
 8 8 7 209.34 4.09
 -9 8 7 108.15 2.53
 9 8 7 108.46 2.56
 -10 8 7 18.84 1.01
 10 8 7 16.33 1.03
 -11 8 7 12.34 1.32
 11 8 7 13.76 1.34
 -12 8 7 176.02 4.84
 12 8 7 173.19 4.8
 -13 8 7 8.93 1.08
 13 8 7 9.24 0.88
 -14 8 7 11.23 1.09
 14 8 7 12.54 1.2
 -15 8 7 21.47 1.45
 15 8 7 22.24 1.63
 -16 8 7 40.06 1.93
 16 8 7 44.62 2.11
 0 9 7 163.64 2.66
 -1 9 7 215.44 3.46
 1 9 7 215.01 3.39
 -2 9 7 99.41 1.94
 2 9 7 97.83 1.72
 -3 9 7 92.64 1.68
 3 9 7 89.85 1.74
 -4 9 7 13.81 0.83
 4 9 7 12.58 0.83
 -5 9 7 11.43 0.83
 5 9 7 9.85 0.76
 -6 9 7 77.12 1.74
 6 9 7 77.75 1.74
 -7 9 7 27.26 1.06
 7 9 7 26.92 0.99
 -8 9 7 34.29 1.24
 8 9 7 34.48 1.3
 -9 9 7 17.31 1.18
 9 9 7 19.55 1.14
 -10 9 7 13.85 1.23
 10 9 7 14.52 1.35
 -11 9 7 241.01 6.46
 11 9 7 254.04 6.54
 -12 9 7 16.92 1.51
 12 9 7 19.76 1.65
 -13 9 7 147.72 4.41
 13 9 7 144.43 4.66
 -14 9 7 67.84 2.83
 14 9 7 69.2 2.72
 -15 9 7 31.07 2.51
 15 9 7 33.37 2.63
 -16 9 7 20.19 3.07
 16 9 7 17.61 2.68
 0 10 7 40.61 1
 -1 10 7 206.44 3.3
 1 10 7 202.53 3.21
 -2 10 7 86.67 1.55
 2 10 7 83.97 1.52
 -3 10 7 266.63 4.16
 3 10 7 259.53 4.52
 -4 10 7 143.36 2.36
 4 10 7 141.72 2.39
 -5 10 7 52.59 1.55
 5 10 7 54.52 1.35
 -6 10 7 66.73 1.97
 6 10 7 68.15 2.01
 -7 10 7 83.89 2.21
 7 10 7 83.22 2.22
 -8 10 7 119.73 3.04
 8 10 7 114.07 3.34
 -9 10 7 12.36 1.2
 9 10 7 10.87 1.25
 -10 10 7 276.92 7.3
 10 10 7 275.55 7.08
 -11 10 7 38.95 1.88
 11 10 7 38.29 1.95
 -12 10 7 97.34 3.34
 12 10 7 99.9 3.66
 -13 10 7 86.29 2.91
 13 10 7 83.03 3.16
 -14 10 7 8.87 2.09
 14 10 7 12.62 2.04
 -15 10 7 13.47 2.59
 15 10 7 15.54 2.53
 0 11 7 56.6 1.35
 -1 11 7 69.07 1.52
 1 11 7 66.67 1.48
 -2 11 7 196.03 3.64
 2 11 7 199.95 3.68
 -3 11 7 13.14 0.71
 3 11 7 13.12 0.7
 -4 11 7 3.12 0.56
 4 11 7 3.21 0.45
 -5 11 7 232.34 5.28
 5 11 7 229.34 5.22
 -6 11 7 19.05 1.2
 6 11 7 18.52 1.15
 -7 11 7 24.18 1.44
 7 11 7 21.41 1.26
 -8 11 7 14.71 1.29
 8 11 7 13.48 1.28
 -9 11 7 27.33 1.52
 9 11 7 25.52 1.58
 -10 11 7 93.65 2.96
 10 11 7 98.9 3.22
 -11 11 7 90.95 3.22
 11 11 7 86.52 3.06
 -12 11 7 8.45 1.61
 12 11 7 7.8 2
 -13 11 7 38.99 2.58
 13 11 7 35.75 2.43
 -14 11 7 2.58 2.11
 14 11 7 0.08 1.8
 0 12 7 148.09 2.84
 -1 12 7 35.52 1.16
 1 12 7 34.02 1.09
 -2 12 7 163.28 3.13
 2 12 7 162.82 3.1
 -3 12 7 64.65 1.56
 3 12 7 64.17 1.43
 -4 12 7 38.74 1.21
 4 12 7 37.05 1.03
 -5 12 7 54.73 1.36
 5 12 7 56.53 1.39
 -6 12 7 0.86 1.02
 6 12 7 0.4 0.8
 -7 12 7 23.02 1.41
 7 12 7 22.6 1.32
 -8 12 7 1.91 1.17
 8 12 7 2.06 1.38
 -9 12 7 27.43 1.78
 9 12 7 29.47 1.88
 -10 12 7 26.5 1.81
 10 12 7 28.79 1.94
 -11 12 7 20.2 2.2
 11 12 7 22.09 1.86
 -12 12 7 20.87 2.2
 12 12 7 17.03 2.55
 -13 12 7 3.96 2.41
 13 12 7 3.37 2.56
 -14 12 7 20.97 4.14
 0 13 7 4.76 0.84
 -1 13 7 0.1 0.68
 1 13 7 0.58 0.64
 -2 13 7 13.2 0.97
 2 13 7 16.41 0.84
 -3 13 7 46.09 1.36
 3 13 7 47.17 1.31
 -4 13 7 63.25 1.62
 4 13 7 63.19 1.6
 -5 13 7 24.84 1.02
 5 13 7 24.09 0.98
 -6 13 7 13.38 1.31
 6 13 7 13.83 1.21
 -7 13 7 84.91 2.79
 7 13 7 89.42 2.96
 -8 13 7 16.54 1.96
 8 13 7 14.96 1.81
 -9 13 7 7.41 1.63
 9 13 7 7.01 2.11
 -10 13 7 34.51 2.03
 10 13 7 36.9 2.23
 -11 13 7 31.18 2.57
 11 13 7 28.48 2.65
 -12 13 7 1.82 2.43
 12 13 7 2.1 2.21
 0 14 7 2.28 0.95
 -1 14 7 10.35 1.02
 1 14 7 10.76 1.01
 -2 14 7 198.24 3.84
 2 14 7 191.03 3.68
 -3 14 7 46.91 1.47
 3 14 7 50.81 1.56
 -4 14 7 183.09 3.55
 4 14 7 170.5 3.36
 -5 14 7 159.43 3.44
 5 14 7 155.68 3.46
 -6 14 7 29.28 1.37
 6 14 7 26.64 1.37
 -7 14 7 91.03 3.13
 7 14 7 87.57 3.17
 -8 14 7 63.91 2.6
 8 14 7 60.24 2.76
 -9 14 7 2.33 1.92
 9 14 7 1.95 1.75
 -10 14 7 32.4 2.57
 10 14 7 33.51 2.58
 -11 14 7 7.98 2.84
 11 14 7 3.69 2.3
 0 15 7 15.84 1.28
 -1 15 7 16.54 1.34
 1 15 7 17.08 1.37
 -2 15 7 50.12 1.8
 2 15 7 48.31 1.67
 -3 15 7 70.05 2.02
 3 15 7 70.76 1.99
 -4 15 7 16.96 1.52
 4 15 7 17.86 1.48
 -5 15 7 0.54 1.19
 5 15 7 0.88 1.45
 -6 15 7 3.75 1.19
 6 15 7 5.03 1.14
 -7 15 7 16.62 2.13
 7 15 7 21.39 2.6
 -8 15 7 14.4 2.38
 8 15 7 14.18 2.59
 -9 15 7 26.08 2.63
 9 15 7 23.6 2.39
 -10 15 7 95.96 4.79
 10 15 7 96.73 4.4
 0 16 7 17.44 1.54
 -1 16 7 25.58 1.62
 1 16 7 29.15 1.7
 -2 16 7 3.61 1.34
 2 16 7 5.83 1.61
 -3 16 7 64.32 2.3
 3 16 7 63.96 2.24
 -4 16 7 20.25 1.72
 4 16 7 17.7 1.61
 -5 16 7 116.65 3.17
 5 16 7 107.49 2.97
 -6 16 7 2.46 1.52
 6 16 7 3.07 1.58
 -7 16 7 25.49 2.71
 7 16 7 23.53 2.55
 -8 16 7 80.82 3.72
 8 16 7 94.26 4.27
 0 17 7 76.09 2.63
 -1 17 7 12.56 1.89
 1 17 7 15.07 1.76
 -2 17 7 12.98 2.2
 2 17 7 9.75 1.89
 -3 17 7 4.19 2.08
 3 17 7 5.47 2.02
 -4 17 7 0.89 1.97
 4 17 7 1.8 1.78
 -5 17 7 13.95 2.73
 5 17 7 14.08 2.23
 0 0 8 221.77 4.85
 1 0 8 166.84 2.62
 2 0 8 1.23 0.24
 3 0 8 72.9 1.26
 4 0 8 90.62 1.53
 5 0 8 0.42 0.25
 6 0 8 1.77 0.35
 7 0 8 0.74 0.26
 8 0 8 78.37 1.42
 9 0 8 8.56 0.58
 10 0 8 34.8 0.86
 11 0 8 145.66 2.6
 12 0 8 301.01 5.4
 13 0 8 66.48 1.57
 14 0 8 7.88 0.83
 15 0 8 49.44 1.66
 16 0 8 78.12 2.18
 17 0 8 4.61 1.77
 18 0 8 22.58 2.16
 0 1 8 0.43 0.21
 -1 1 8 94.65 1.56
 1 1 8 94.4 1.55
 -2 1 8 1203.26 17.94
 2 1 8 1195.88 17.89
 -3 1 8 266.78 4.1
 3 1 8 259.01 3.98
 -4 1 8 13.53 0.47
 4 1 8 12.15 0.46
 -5 1 8 184.32 2.9
 5 1 8 180.74 2.83
 -6 1 8 189.95 3
 6 1 8 190.73 3.01
 -7 1 8 284.62 4.64
 7 1 8 291.52 4.51
 -8 1 8 32.32 0.8
 8 1 8 29.3 0.75
 -9 1 8 71.51 1.33
 9 1 8 70.9 1.35
 -10 1 8 84.24 1.54
 10 1 8 84.27 1.55
 -11 1 8 199.91 3.46
 11 1 8 197.81 3.49
 -12 1 8 234.04 4.99
 12 1 8 224.49 4.14
 -13 1 8 20.61 0.97
 13 1 8 21.8 0.92
 -14 1 8 10.31 1
 14 1 8 9.54 0.91
 -15 1 8 62.24 1.74
 15 1 8 62.14 1.74
 -16 1 8 7.19 1.26
 16 1 8 6.04 1.1
 -17 1 8 16.36 1.68
 17 1 8 17.54 1.8
 -18 1 8 56.51 2.57
 18 1 8 53.15 2.69
 0 2 8 27.74 0.62
 -1 2 8 146.59 2.33
 1 2 8 146.73 2.32
 -2 2 8 103.72 1.69
 2 2 8 102.54 1.68
 -3 2 8 75.61 1.3
 3 2 8 75.21 1.35
 -4 2 8 30.48 0.65
 4 2 8 30.79 0.67
 -5 2 8 246.22 3.95
 5 2 8 250.52 3.97
 -6 2 8 240.72 3.75
 6 2 8 241.53 3.77
 -7 2 8 116.72 1.94
 7 2 8 115.14 1.94
 -8 2 8 138.5 2.29
 8 2 8 138.5 2.28
 -9 2 8 29.68 0.78
 9 2 8 29 0.75
 -10 2 8 17.15 0.66
 10 2 8 16.92 0.6
 -11 2 8 15.7 0.71
 11 2 8 15.69 0.72
 -12 2 8 26.27 0.93
 12 2 8 23.3 0.93
 -13 2 8 33.95 1.2
 13 2 8 32.47 1.11
 -14 2 8 21.4 1.05
 14 2 8 20.96 1.2
 -15 2 8 29.85 1.52
 15 2 8 32.69 1.29
 -16 2 8 120.68 2.96
 16 2 8 119.75 3
 -17 2 8 54.23 2.33
 17 2 8 52.99 2.17
 -18 2 8 2.32 1.5
 18 2 8 2.87 2.12
 0 3 8 74.58 1.28
 -1 3 8 478.87 7.23
 1 3 8 465.56 7.04
 -2 3 8 779.86 11.65
 2 3 8 738.14 11.06
 -3 3 8 19.21 0.67
 3 3 8 18.96 0.69
 -4 3 8 950.13 16.45
 4 3 8 958.4 16.58
 -5 3 8 151.13 2.85
 5 3 8 150.51 3.09
 -6 3 8 75.71 1.66
 6 3 8 71.44 1.53
 -7 3 8 87.88 1.85
 7 3 8 88.15 1.9
 -8 3 8 263.06 4.08
 8 3 8 266.15 4.12
 -9 3 8 40.77 0.91
 9 3 8 40.88 0.96
 -10 3 8 42.13 1
 10 3 8 40.44 0.95
 -11 3 8 75.66 1.53
 11 3 8 76.22 1.6
 -12 3 8 30.44 1
 12 3 8 29.44 1.05
 -13 3 8 28.31 1.14
 13 3 8 27.15 1.02
 -14 3 8 61.81 1.59
 14 3 8 64.53 1.66
 -15 3 8 106.23 2.62
 15 3 8 109.63 2.67
 -16 3 8 36.98 1.64
 16 3 8 40.41 1.71
 -17 3 8 70.56 2.39
 17 3 8 74.21 2.5
 -18 3 8 26.01 2.07
 18 3 8 30.42 2.32
 0 4 8 29.26 0.67
 -1 4 8 154.25 2.43
 1 4 8 153.52 2.42
 -2 4 8 201.81 3.68
 2 4 8 204.27 3.75
 -3 4 8 317.19 5.66
 3 4 8 317.1 5.66
 -4 4 8 76.36 1.62
 4 4 8 75.77 1.61
 -5 4 8 93.19 1.94
 5 4 8 94.54 1.96
 -6 4 8 34.87 1.04
 6 4 8 34.52 1.04
 -7 4 8 80.23 1.7
 7 4 8 84.6 1.81
 -8 4 8 94.69 1.97
 8 4 8 92.98 1.94
 -9 4 8 117.19 2.32
 9 4 8 118.5 2.37
 -10 4 8 75.84 1.42
 10 4 8 80.48 1.47
 -11 4 8 1.26 0.49
 11 4 8 1.75 0.42
 -12 4 8 21.58 0.87
 12 4 8 20.53 0.8
 -13 4 8 2 0.66
 13 4 8 2.08 0.63
 -14 4 8 16.15 1.1
 14 4 8 15.16 1.06
 -15 4 8 52.75 1.8
 15 4 8 52.62 1.89
 -16 4 8 48.29 2
 16 4 8 47.16 1.92
 -17 4 8 43.28 2.1
 17 4 8 45.08 2.32
 -18 4 8 62.6 3.46
 18 4 8 68.9 3.57
 0 5 8 281.94 4.36
 -1 5 8 103.5 1.73
 1 5 8 104.4 1.75
 -2 5 8 116.65 2.26
 2 5 8 116.75 2.28
 -3 5 8 377.89 6.67
 3 5 8 375.92 6.67
 -4 5 8 94.36 1.94
 4 5 8 94.69 1.96
 -5 5 8 120.96 2.41
 5 5 8 124.1 2.46
 -6 5 8 328.69 5.88
 6 5 8 326.93 5.85
 -7 5 8 160.27 3.13
 7 5 8 162.89 3.1
 -8 5 8 21.38 0.91
 8 5 8 19.88 0.9
 -9 5 8 128.1 2.65
 9 5 8 137.2 2.75
 -10 5 8 1.42 0.6
 10 5 8 2.18 0.68
 -11 5 8 22.89 0.74
 11 5 8 23.48 0.77
 -12 5 8 39.48 1.11
 12 5 8 38.71 1.06
 -13 5 8 12.52 0.87
 13 5 8 11.31 0.86
 -14 5 8 28.38 1.35
 14 5 8 29.86 1.34
 -15 5 8 58.54 1.82
 15 5 8 61.33 2.28
 -16 5 8 2.49 1.35
 16 5 8 4.3 1.49
 -17 5 8 45.26 2.36
 17 5 8 44.2 2.17
 0 6 8 6.37 0.39
 -1 6 8 58.14 1.09
 1 6 8 58.33 1.1
 -2 6 8 302.71 5.43
 2 6 8 306.14 5.68
 -3 6 8 18.13 0.7
 3 6 8 17.73 0.75
 -4 6 8 76.11 1.67
 4 6 8 76.01 1.61
 -5 6 8 19.35 0.87
 5 6 8 20.07 0.87
 -6 6 8 149.24 3.09
 6 6 8 141.9 2.77
 -7 6 8 144.89 2.78
 7 6 8 145.76 2.83
 -8 6 8 43.43 1.36
 8 6 8 43.91 1.25
 -9 6 8 41.87 1.23
 9 6 8 45.38 1.23
 -10 6 8 5.17 0.86
 10 6 8 2.68 0.56
 -11 6 8 45.25 1.67
 11 6 8 44.59 1.61
 -12 6 8 68.12 2.03
 12 6 8 67.84 1.94
 -13 6 8 16.81 0.92
 13 6 8 15.82 0.87
 -14 6 8 10.94 1.08
 14 6 8 9.75 1.02
 -15 6 8 11.97 1.27
 15 6 8 14 1.33
 -16 6 8 25.39 1.66
 16 6 8 27.91 1.8
 -17 6 8 68.25 2.66
 17 6 8 64.96 2.61
 0 7 8 1.57 0.29
 -1 7 8 180.9 2.84
 1 7 8 179.55 2.83
 -2 7 8 5.32 0.63
 2 7 8 4.75 0.72
 -3 7 8 162.32 3.04
 3 7 8 163.06 3.13
 -4 7 8 46.23 1.21
 4 7 8 46.17 1.27
 -5 7 8 10.31 0.69
 5 7 8 11.2 0.72
 -6 7 8 66.84 1.56
 6 7 8 68.16 1.63
 -7 7 8 4.38 0.66
 7 7 8 6.03 0.64
 -8 7 8 12.85 0.82
 8 7 8 13.15 0.78
 -9 7 8 62.56 1.66
 9 7 8 60.54 1.61
 -10 7 8 236.55 5.34
 10 7 8 226.92 5.12
 -11 7 8 67.04 2.24
 11 7 8 65.84 2.29
 -12 7 8 57.77 2.29
 12 7 8 57.23 2.14
 -13 7 8 2.18 1.3
 13 7 8 4.47 1.55
 -14 7 8 7.71 1.51
 14 7 8 4.95 1.49
 -15 7 8 16.6 2.14
 15 7 8 11.56 1.96
 -16 7 8 89.37 3.92
 16 7 8 88.05 3.68
 -17 7 8 49.19 3.56
 17 7 8 39.28 5.19
 0 8 8 15.02 0.54
 -1 8 8 69.9 1.36
 1 8 8 72.05 1.32
 -2 8 8 71.4 1.43
 2 8 8 73.99 1.59
 -3 8 8 78.57 1.67
 3 8 8 81.93 1.79
 -4 8 8 133.5 2.63
 4 8 8 135.89 2.69
 -5 8 8 33.44 1.11
 5 8 8 32.57 1.03
 -6 8 8 35.65 1.14
 6 8 8 33.63 1.11
 -7 8 8 43.13 1.23
 7 8 8 44.26 1.23
 -8 8 8 78.16 1.9
 8 8 8 75.87 1.89
 -9 8 8 30.23 1.28
 9 8 8 26.34 1.12
 -10 8 8 73.52 2.51
 10 8 8 77.15 2.71
 -11 8 8 321.3 8.36
 11 8 8 326.18 8.39
 -12 8 8 46.65 2.23
 12 8 8 45.02 1.93
 -13 8 8 98.14 3.26
 13 8 8 93.68 3.34
 -14 8 8 24.78 2.09
 14 8 8 23.57 2.27
 -15 8 8 7.28 2.03
 15 8 8 5.55 1.88
 -16 8 8 4.53 2.66
 16 8 8 3.35 2.27
 0 9 8 0.72 0.33
 -1 9 8 157.41 2.53
 1 9 8 153.22 2.53
 -2 9 8 118.59 2
 2 9 8 112.59 1.99
 -3 9 8 122.84 2.45
 3 9 8 120.25 2.45
 -4 9 8 119.52 2.36
 4 9 8 116.34 2.34
 -5 9 8 32.21 1.06
 5 9 8 30.5 1.03
 -6 9 8 172.42 3.6
 6 9 8 176.14 3.83
 -7 9 8 117.9 2.63
 7 9 8 126.2 3.06
 -8 9 8 6.25 0.98
 8 9 8 4.5 1.04
 -9 9 8 190.14 4.41
 9 9 8 193.65 4.48
 -10 9 8 35.38 1.75
 10 9 8 33.02 1.59
 -11 9 8 108.32 3.41
 11 9 8 103.36 3.26
 -12 9 8 60.76 2.29
 12 9 8 58.97 2.39
 -13 9 8 2.95 1.89
 13 9 8 3.84 1.99
 -14 9 8 5.58 1.99
 14 9 8 3.99 1.63
 -15 9 8 8.89 2.45
 15 9 8 9.59 2.31
 0 10 8 0.54 0.4
 -1 10 8 15.29 0.63
 1 10 8 13.54 0.61
 -2 10 8 16.54 0.62
 2 10 8 15.57 0.63
 -3 10 8 37.26 1.1
 3 10 8 39.15 1.18
 -4 10 8 41.41 1.31
 4 10 8 40.72 1.22
 -5 10 8 34.45 1.33
 5 10 8 34.86 1.28
 -6 10 8 82.93 2.28
 6 10 8 78.52 2.6
 -7 10 8 41.93 1.59
 7 10 8 38.44 1.54
 -8 10 8 45.77 1.63
 8 10 8 45.34 1.61
 -9 10 8 79.97 2.65
 9 10 8 78.07 2.52
 -10 10 8 76.14 2.73
 10 10 8 75.34 2.68
 -11 10 8 9.45 1.48
 11 10 8 7.84 1.61
 -12 10 8 30.44 2.24
 12 10 8 31.94 2.06
 -13 10 8 7.93 1.66
 13 10 8 5.43 1.69
 -14 10 8 14.56 2.51
 14 10 8 11.77 2.56
 -15 10 8 32.39 3.21
 15 10 8 36.57 3.28
 0 11 8 1.17 0.51
 -1 11 8 0.94 0.38
 1 11 8 1.49 0.52
 -2 11 8 222.03 4.04
 2 11 8 218.55 3.98
 -3 11 8 84.13 1.77
 3 11 8 84.89 1.76
 -4 11 8 128.04 3.21
 4 11 8 128.8 3.16
 -5 11 8 72.91 2.21
 5 11 8 74.76 2.13
 -6 11 8 105.47 2.88
 6 11 8 101.6 2.69
 -7 11 8 153.22 3.87
 7 11 8 152.39 3.64
 -8 11 8 94.28 3.04
 8 11 8 93.81 3
 -9 11 8 54.23 2.15
 9 11 8 53.94 2.17
 -10 11 8 22.37 1.76
 10 11 8 25.96 2.37
 -11 11 8 2.84 1.42
 11 11 8 1.72 1.4
 -12 11 8 30.86 2.21
 12 11 8 32.09 2.31
 -13 11 8 4.26 2.21
 13 11 8 6.84 2.27
 -14 11 8 22.35 2.83
 14 11 8 26.74 2.8
 0 12 8 133.32 2.62
 -1 12 8 15 0.84
 1 12 8 14.94 0.83
 -2 12 8 6.76 0.72
 2 12 8 6.22 0.65
 -3 12 8 41.89 1.11
 3 12 8 40.05 1.05
 -4 12 8 13.08 1.1
 4 12 8 11.68 1.09
 -5 12 8 83.02 2.39
 5 12 8 87.37 2.51
 -6 12 8 23.68 1.55
 6 12 8 21.17 1.31
 -7 12 8 102.96 3.35
 7 12 8 98.01 3.19
 -8 12 8 6.44 1.57
 8 12 8 7.34 2.11
 -9 12 8 23.14 1.75
 9 12 8 23 1.78
 -10 12 8 23.12 1.85
 10 12 8 23.87 2.24
 -11 12 8 70.61 2.95
 11 12 8 72.94 2.91
 -12 12 8 13.13 2.35
 12 12 8 9.99 2.03
 -13 12 8 48.8 3.16
 13 12 8 47.69 3.05
 0 13 8 9.14 0.9
 -1 13 8 36.41 1.19
 1 13 8 34.92 1.13
 -2 13 8 97.02 2.14
 2 13 8 94.96 2.04
 -3 13 8 30.11 1.07
 3 13 8 27.52 1.03
 -4 13 8 140.34 3.06
 4 13 8 135.37 3.05
 -5 13 8 83.04 2.58
 5 13 8 82.93 2.48
 -6 13 8 2.17 1.37
 6 13 8 1.43 1.25
 -7 13 8 74.37 2.65
 7 13 8 80.13 3.01
 -8 13 8 15.87 1.95
 8 13 8 18.23 1.96
 -9 13 8 13.99 1.78
 9 13 8 19.13 2.46
 -10 13 8 89.84 3.28
 10 13 8 98.28 3.53
 -11 13 8 0.29 2.14
 11 13 8 4.69 2.42
 -12 13 8 147.18 5.09
 12 13 8 141.32 5.08
 0 14 8 10.35 1.02
 -1 14 8 34.56 1.33
 1 14 8 34.89 1.39
 -2 14 8 38.87 1.52
 2 14 8 35.6 1.35
 -3 14 8 16.28 1.12
 3 14 8 15.61 1.11
 -4 14 8 0.45 0.84
 4 14 8 1.66 0.74
 -5 14 8 30.42 1.82
 5 14 8 32.62 2
 -6 14 8 20.35 2.12
 6 14 8 14.96 2.23
 -7 14 8 80.42 3.12
 7 14 8 83.44 3.41
 -8 14 8 9.11 1.95
 8 14 8 10.62 2.06
 -9 14 8 52.75 3.07
 9 14 8 49.56 2.87
 -10 14 8 56.8 3.11
 10 14 8 59.52 3.41
 -11 14 8 33.4 3.19
 11 14 8 28.42 4.53
 0 15 8 6.46 1.36
 -1 15 8 19.5 1.44
 1 15 8 20.33 1.32
 -2 15 8 27.8 1.55
 2 15 8 24.47 1.47
 -3 15 8 20.39 1.54
 3 15 8 17.28 1.3
 -4 15 8 121.37 2.93
 4 15 8 120.24 2.94
 -5 15 8 7.17 1.7
 5 15 8 6.42 1.87
 -6 15 8 107.83 3.56
 6 15 8 105.65 3.64
 -7 15 8 32.8 2.59
 7 15 8 34.26 2.62
 -8 15 8 51.8 2.97
 8 15 8 47.13 2.7
 -9 15 8 32.16 3.71
 9 15 8 33.22 3.13
 0 16 8 4.8 1.47
 -1 16 8 73.23 2.32
 1 16 8 76.11 2.41
 -2 16 8 32.16 1.84
 2 16 8 37.2 1.94
 -3 16 8 112.21 3.3
 3 16 8 103.51 3
 -4 16 8 5.44 1.56
 4 16 8 3.34 1.43
 -5 16 8 16.65 2.52
 5 16 8 18.12 2.61
 -6 16 8 23.67 3.04
 6 16 8 20.29 2.78
 -7 16 8 28.43 2.89
 7 16 8 37.24 3.23
 0 17 8 31.26 2.23
 -1 17 8 3.39 1.67
 1 17 8 1.98 1.95
 -2 17 8 77.7 3.1
 2 17 8 73.73 2.86
 -3 17 8 18.62 2.97
 3 17 8 19.75 2.54
 -4 17 8 124.71 5.17
 4 17 8 117.91 6.36
 0 0 9 0.14 0.29
 1 0 9 173.89 2.75
 2 0 9 7.64 0.44
 3 0 9 108.71 1.95
 4 0 9 120.01 1.98
 5 0 9 5.9 0.42
 6 0 9 161.46 2.62
 7 0 9 1.63 0.34
 8 0 9 108.45 1.85
 9 0 9 0.87 0.47
 10 0 9 228.52 3.65
 11 0 9 60.39 1.43
 12 0 9 30.35 1.01
 13 0 9 2.07 0.63
 14 0 9 193.43 3.64
 15 0 9 47.37 1.64
 16 0 9 22.24 1.54
 17 0 9 1 1.53
 18 0 9 3.67 2.46
 0 1 9 781.93 11.77
 -1 1 9 364.61 5.56
 1 1 9 368.87 5.62
 -2 1 9 78.09 1.38
 2 1 9 77.17 1.35
 -3 1 9 50.31 1
 3 1 9 48.91 0.96
 -4 1 9 14.49 0.49
 4 1 9 13.08 0.48
 -5 1 9 28.14 0.68
 5 1 9 28.74 0.69
 -6 1 9 35.15 0.79
 6 1 9 34.84 0.78
 -7 1 9 119.18 2
 7 1 9 116.71 2.02
 -8 1 9 74.92 1.38
 8 1 9 75.31 1.41
 -9 1 9 69.03 1.33
 9 1 9 71.03 1.49
 -10 1 9 23.22 0.78
 10 1 9 23.37 0.76
 -11 1 9 32.81 1
 11 1 9 31.32 0.93
 -12 1 9 54.54 1.38
 12 1 9 54.87 1.42
 -13 1 9 57.06 1.49
 13 1 9 57.62 1.51
 -14 1 9 6.85 0.86
 14 1 9 7.66 0.8
 -15 1 9 31.31 1.32
 15 1 9 32.52 1.47
 -16 1 9 48.62 1.71
 16 1 9 51.88 1.83
 -17 1 9 45.23 2.08
 17 1 9 43.69 2.33
 -18 1 9 3.45 2.62
 18 1 9 3.99 2.89
 0 2 9 145.83 2.32
 -1 2 9 61.08 1.15
 1 2 9 62.58 1.14
 -2 2 9 235.46 3.66
 2 2 9 233.26 3.63
 -3 2 9 827.8 12.41
 3 2 9 835.54 12.52
 -4 2 9 200.54 3.13
 4 2 9 197.45 3.1
 -5 2 9 279.57 4.33
 5 2 9 274.58 4.24
 -6 2 9 36.24 0.78
 6 2 9 38.91 0.83
 -7 2 9 11.57 0.51
 7 2 9 11.17 0.48
 -8 2 9 68.22 1.27
 8 2 9 68.34 1.27
 -9 2 9 38.92 0.91
 9 2 9 38.85 0.91
 -10 2 9 79.76 1.56
 10 2 9 78.6 1.45
 -11 2 9 297.56 5.75
 11 2 9 290.02 5.2
 -12 2 9 23.13 0.95
 12 2 9 26.06 0.98
 -13 2 9 41.75 1.36
 13 2 9 41.47 1.29
 -14 2 9 71.02 1.73
 14 2 9 72.88 1.91
 -15 2 9 4.31 1.05
 15 2 9 4.31 1.03
 -16 2 9 25.99 1.7
 16 2 9 28.33 1.69
 -17 2 9 34.13 2.07
 17 2 9 34.19 1.99
 -18 2 9 29.36 3.01
 18 2 9 31.14 3.22
 0 3 9 2.86 0.33
 -1 3 9 215.92 3.37
 1 3 9 215.82 3.35
 -2 3 9 358.75 5.49
 2 3 9 351.46 5.38
 -3 3 9 274.41 4.92
 3 3 9 275.65 4.95
 -4 3 9 272.44 4.92
 4 3 9 269.76 4.85
 -5 3 9 38.03 1.06
 5 3 9 40.04 1.08
 -6 3 9 66.05 1.47
 6 3 9 65.17 1.46
 -7 3 9 36.77 1.04
 7 3 9 37.87 1.03
 -8 3 9 18.22 0.86
 8 3 9 15.38 0.83
 -9 3 9 223.76 3.51
 9 3 9 222.44 3.51
 -10 3 9 121.53 2.19
 10 3 9 123.86 2.21
 -11 3 9 45.86 1.21
 11 3 9 47.56 1.22
 -12 3 9 31.24 1.05
 12 3 9 33.17 1.02
 -13 3 9 54.59 1.53
 13 3 9 58.56 1.48
 -14 3 9 4.81 0.9
 14 3 9 2.9 0.88
 -15 3 9 100.15 2.52
 15 3 9 103.09 2.66
 -16 3 9 23.09 1.74
 16 3 9 23.03 1.8
 -17 3 9 42.97 2.09
 17 3 9 41.45 2.08
 0 4 9 85.49 1.45
 -1 4 9 86.4 1.55
 1 4 9 86.01 1.72
 -2 4 9 88.99 1.84
 2 4 9 86.74 1.8
 -3 4 9 146.42 2.78
 3 4 9 145.68 2.73
 -4 4 9 74.25 1.6
 4 4 9 76.53 1.66
 -5 4 9 27.39 0.91
 5 4 9 26.94 0.97
 -6 4 9 78.52 1.72
 6 4 9 79.16 1.89
 -7 4 9 37.02 1.05
 7 4 9 38.63 1.09
 -8 4 9 79.13 1.74
 8 4 9 81.03 1.82
 -9 4 9 170.27 3.26
 9 4 9 169.29 3.26
 -10 4 9 22.4 1.03
 10 4 9 21.88 1.01
 -11 4 9 109.76 2.5
 11 4 9 113.41 2.83
 -12 4 9 43.08 1.14
 12 4 9 46.75 1.24
 -13 4 9 117.56 2.4
 13 4 9 115.54 2.36
 -14 4 9 6.5 1.1
 14 4 9 5.9 1.03
 -15 4 9 12.32 1.29
 15 4 9 13.77 1.34
 -16 4 9 73.56 2.22
 16 4 9 77.58 2.43
 -17 4 9 59.42 2.43
 17 4 9 60.01 2.3
 0 5 9 8.22 0.45
 -1 5 9 50.83 0.98
 1 5 9 52.04 0.99
 -2 5 9 0.63 0.34
 2 5 9 1.55 0.43
 -3 5 9 174.17 3.55
 3 5 9 174.83 3.42
 -4 5 9 242.21 4.42
 4 5 9 245.66 4.49
 -5 5 9 355.37 6.33
 5 5 9 367.23 6.56
 -6 5 9 57.4 1.42
 6 5 9 54.86 1.42
 -7 5 9 173.6 3.28
 7 5 9 174.06 3.29
 -8 5 9 10.04 0.76
 8 5 9 10.01 0.74
 -9 5 9 30.66 1.18
 9 5 9 30.6 1.14
 -10 5 9 172.28 3.61
 10 5 9 175.04 3.64
 -11 5 9 69.85 2.11
 11 5 9 67.49 1.98
 -12 5 9 50.55 1.68
 12 5 9 45.63 1.63
 -13 5 9 59.76 2.46
 13 5 9 58.16 2.41
 -14 5 9 18.85 1.16
 14 5 9 19.76 1.2
 -15 5 9 28.45 1.54
 15 5 9 29.14 1.52
 -16 5 9 4.61 1.44
 16 5 9 2.25 1.44
 -17 5 9 11.95 2.14
 17 5 9 9.2 1.94
 0 6 9 0.7 0.27
 -1 6 9 24.24 0.63
 1 6 9 23.88 0.61
 -2 6 9 77.56 1.66
 2 6 9 76.94 1.81
 -3 6 9 184.15 3.43
 3 6 9 184.32 3.43
 -4 6 9 147.13 2.84
 4 6 9 147.24 2.93
 -5 6 9 457.44 8.08
 5 6 9 447.44 7.92
 -6 6 9 103.89 2.13
 6 6 9 108.2 2.2
 -7 6 9 139.65 2.7
 7 6 9 135.03 2.66
 -8 6 9 16.03 0.81
 8 6 9 15.56 0.77
 -9 6 9 90.49 2.17
 9 6 9 91.62 2.12
 -10 6 9 30.5 1.21
 10 6 9 30.71 1.2
 -11 6 9 82.28 2.37
 11 6 9 82.74 2.37
 -12 6 9 14.37 1.4
 12 6 9 13.07 1.24
 -13 6 9 50.44 2.09
 13 6 9 47.27 2.2
 -14 6 9 17.82 1.78
 14 6 9 19.33 1.97
 -15 6 9 21.5 2.08
 15 6 9 21.59 2.57
 -16 6 9 25.5 2.66
 16 6 9 22.58 2.57
 0 7 9 219.51 3.45
 -1 7 9 136.69 2.21
 1 7 9 137.49 2.24
 -2 7 9 139.05 2.68
 2 7 9 138.99 2.71
 -3 7 9 131.18 2.55
 3 7 9 130.08 2.58
 -4 7 9 46.78 1.27
 4 7 9 43.9 1.18
 -5 7 9 85.52 1.88
 5 7 9 80.58 1.81
 -6 7 9 72.08 1.9
 6 7 9 74.8 1.77
 -7 7 9 5.47 0.66
 7 7 9 5.84 0.72
 -8 7 9 1.35 0.55
 8 7 9 2.72 0.73
 -9 7 9 1.79 0.73
 9 7 9 1.23 0.69
 -10 7 9 7.89 1.1
 10 7 9 5.12 1.02
 -11 7 9 61.22 2.71
 11 7 9 66.09 2.25
 -12 7 9 221.84 6.01
 12 7 9 234.09 6.19
 -13 7 9 52.31 2.32
 13 7 9 53.88 2.41
 -14 7 9 10.26 1.83
 14 7 9 16.31 2.02
 -15 7 9 6.43 2.1
 15 7 9 9.24 2.22
 -16 7 9 0.59 2.3
 16 7 9 0.45 2.01
 0 8 9 473.28 7.17
 -1 8 9 113.32 1.93
 1 8 9 112.71 2.09
 -2 8 9 72.98 1.68
 2 8 9 70.65 1.59
 -3 8 9 30.61 0.97
 3 8 9 30.35 1.01
 -4 8 9 16.76 0.9
 4 8 9 14.24 0.83
 -5 8 9 56.65 1.38
 5 8 9 59.84 1.64
 -6 8 9 14.32 0.97
 6 8 9 13.91 0.82
 -7 8 9 21.4 1.04
 7 8 9 22.18 1.1
 -8 8 9 15.89 0.98
 8 8 9 16.74 0.96
 -9 8 9 77.16 2.22
 9 8 9 75.49 2.16
 -10 8 9 6.28 1.3
 10 8 9 2.01 1.14
 -11 8 9 225.14 5.98
 11 8 9 222.18 5.94
 -12 8 9 2.95 1.24
 12 8 9 3.23 1.35
 -13 8 9 79.47 2.94
 13 8 9 81.96 3.19
 -14 8 9 26.47 2.23
 14 8 9 27.38 2.43
 -15 8 9 61.49 3.16
 15 8 9 60.33 3.22
 -16 8 9 17.85 4.18
 16 8 9 2.58 4.06
 0 9 9 188.77 3.06
 -1 9 9 6.58 0.52
 1 9 9 6.83 0.48
 -2 9 9 414.57 7.37
 2 9 9 415.38 7.34
 -3 9 9 3.5 0.61
 3 9 9 2.07 0.59
 -4 9 9 250.53 5
 4 9 9 242 4.83
 -5 9 9 14.27 0.92
 5 9 9 12.91 0.9
 -6 9 9 2.91 0.8
 6 9 9 1.79 0.8
 -7 9 9 73.78 2.08
 7 9 9 73.37 2.03
 -8 9 9 66.14 1.96
 8 9 9 67.92 2.01
 -9 9 9 21.46 1.47
 9 9 9 21.51 1.38
 -10 9 9 32.6 1.85
 10 9 9 33.48 1.89
 -11 9 9 15.01 1.45
 11 9 9 13.64 1.63
 -12 9 9 66.93 2.6
 12 9 9 66.89 2.86
 -13 9 9 2.04 1.45
 13 9 9 2.2 1.6
 -14 9 9 23.72 2.26
 14 9 9 27.78 2.67
 -15 9 9 70.7 3.86
 15 9 9 71.98 3.15
 0 10 9 0.35 0.39
 -1 10 9 54.73 1.25
 1 10 9 55.99 1.44
 -2 10 9 44.26 1.46
 2 10 9 41.94 1.43
 -3 10 9 268.71 6.01
 3 10 9 263.49 5.81
 -4 10 9 29.16 1.26
 4 10 9 27.59 1.25
 -5 10 9 122.29 3.6
 5 10 9 118.82 3
 -6 10 9 32.89 1.43
 6 10 9 33.53 1.43
 -7 10 9 13.1 1.13
 7 10 9 15.19 1.28
 -8 10 9 63.82 2.05
 8 10 9 67.47 2.01
 -9 10 9 20.94 1.47
 9 10 9 19.82 1.59
 -10 10 9 69.92 2.49
 10 10 9 67.09 2.94
 -11 10 9 22.7 1.84
 11 10 9 20.03 1.93
 -12 10 9 93.16 3.33
 12 10 9 87.47 3.34
 -13 10 9 14.56 2.25
 13 10 9 17.44 2.26
 -14 10 9 25.74 2.58
 14 10 9 25.05 2.41
 0 11 9 62.31 1.51
 -1 11 9 29.45 0.96
 1 11 9 28.94 0.9
 -2 11 9 26.77 0.83
 2 11 9 23.41 0.76
 -3 11 9 51.79 1.93
 3 11 9 50.36 1.61
 -4 11 9 193.51 4.7
 4 11 9 185.38 4.34
 -5 11 9 1.68 0.78
 5 11 9 1.04 1.01
 -6 11 9 57.98 2
 6 11 9 54.87 1.8
 -7 11 9 86.02 2.57
 7 11 9 85.22 2.41
 -8 11 9 55.55 2.13
 8 11 9 61.77 2.42
 -9 11 9 77.43 2.75
 9 11 9 74.43 2.79
 -10 11 9 5.24 1.56
 10 11 9 1.01 1.52
 -11 11 9 14.92 2.25
 11 11 9 13.05 2.39
 -12 11 9 78.69 3.34
 12 11 9 81.92 3.28
 -13 11 9 40.26 2.91
 13 11 9 46.14 3.35
 0 12 9 0.44 0.62
 -1 12 9 21.77 1.02
 1 12 9 19.94 0.9
 -2 12 9 13.33 0.8
 2 12 9 11.71 0.8
 -3 12 9 230.5 5.29
 3 12 9 215.49 5.8
 -4 12 9 39.53 1.5
 4 12 9 41.86 1.5
 -5 12 9 17.84 1.4
 5 12 9 14.04 1.29
 -6 12 9 43.86 1.96
 6 12 9 38.97 1.7
 -7 12 9 62.68 2.47
 7 12 9 60.56 2.53
 -8 12 9 95.77 3.15
 8 12 9 94.11 3.21
 -9 12 9 23.94 1.92
 9 12 9 24.31 1.95
 -10 12 9 13.8 1.87
 10 12 9 19.93 2.27
 -11 12 9 71.9 3.38
 11 12 9 68.57 3.01
 -12 12 9 27.15 2.55
 12 12 9 27.27 2.38
 0 13 9 11.68 0.98
 -1 13 9 16.27 1.03
 1 13 9 16.78 0.96
 -2 13 9 6.51 0.79
 2 13 9 9.33 0.88
 -3 13 9 17.46 1.51
 3 13 9 12.69 1.5
 -4 13 9 125.56 3.32
 4 13 9 127.5 3.81
 -5 13 9 69.06 2.51
 5 13 9 70.12 2.46
 -6 13 9 42.1 2.18
 6 13 9 38.45 2.18
 -7 13 9 12.32 1.52
 7 13 9 9.4 1.64
 -8 13 9 45.87 2.42
 8 13 9 44.33 2.67
 -9 13 9 2.11 1.83
 9 13 9 1.91 2.07
 -10 13 9 36.61 2.99
 10 13 9 38.2 2.68
 -11 13 9 14.33 2.39
 11 13 9 15.74 2.51
 0 14 9 17.48 1.29
 -1 14 9 36.11 1.44
 1 14 9 33.76 1.28
 -2 14 9 1.37 0.94
 2 14 9 1.05 1.04
 -3 14 9 22.09 1.78
 3 14 9 23.38 1.92
 -4 14 9 68.23 2.74
 4 14 9 75.12 2.62
 -5 14 9 3.35 1.86
 5 14 9 8.57 2.02
 -6 14 9 36.84 2.27
 6 14 9 37.39 2.78
 -7 14 9 12.23 1.98
 7 14 9 15.66 2.62
 -8 14 9 16.96 2.87
 8 14 9 9.89 2.29
 -9 14 9 26.98 2.75
 9 14 9 25.73 2.54
 -10 14 9 14.45 2.79
 10 14 9 16.77 2.91
 0 15 9 31.79 1.65
 -1 15 9 38.64 1.6
 1 15 9 39.88 1.8
 -2 15 9 14.42 1.36
 2 15 9 15.45 1.4
 -3 15 9 46.25 2.38
 3 15 9 46.58 2.22
 -4 15 9 4.74 1.86
 4 15 9 7.68 2.03
 -5 15 9 2.04 2.03
 5 15 9 1.55 1.86
 -6 15 9 82.08 3.57
 6 15 9 87.8 3.38
 -7 15 9 0.86 2.06
 7 15 9 3.54 1.93
 -8 15 9 14.96 2.79
 8 15 9 16.39 2.56
 0 16 9 4.98 1.83
 -1 16 9 52.23 2.1
 1 16 9 53.1 2.35
 -2 16 9 20.34 1.79
 2 16 9 19.43 1.78
 -3 16 9 27.4 2.6
 3 16 9 29.8 2.76
 -4 16 9 4.9 2.4
 4 16 9 6.16 2.53
 -5 16 9 79.67 3.74
 5 16 9 83.66 4.03
 -6 16 9 9.35 3.02
 6 16 9 13.08 3.72
 0 17 9 25.09 3.56
 -1 17 9 11.14 4.67
 1 17 9 6.36 4.57
 0 0 10 495.09 10.57
 1 0 10 225.36 3.52
 2 0 10 122.87 2.04
 3 0 10 30.18 0.76
 4 0 10 28.07 0.73
 5 0 10 10.05 0.58
 6 0 10 46.35 0.97
 7 0 10 8.18 0.55
 8 0 10 66.76 1.28
 9 0 10 129.8 2.21
 10 0 10 4.7 0.53
 11 0 10 160.08 3.04
 12 0 10 178.89 3.41
 13 0 10 20.02 1.23
 14 0 10 2.09 0.99
 15 0 10 26.96 1.46
 16 0 10 65.18 2.12
 17 0 10 186.01 3.98
 0 1 10 78.87 1.4
 -1 1 10 241.53 3.75
 1 1 10 242.9 3.77
 -2 1 10 113.76 1.89
 2 1 10 112.28 1.89
 -3 1 10 41.32 0.84
 3 1 10 42.72 0.87
 -4 1 10 5.53 0.43
 4 1 10 5.77 0.45
 -5 1 10 139.46 2.28
 5 1 10 135.57 2.24
 -6 1 10 131.07 2.16
 6 1 10 133.78 2.22
 -7 1 10 63.99 1.25
 7 1 10 64.51 1.22
 -8 1 10 39.66 0.97
 8 1 10 39.62 0.96
 -9 1 10 102.47 1.79
 9 1 10 103.25 1.83
 -10 1 10 46.01 1.11
 10 1 10 45.5 1.14
 -11 1 10 62.98 1.48
 11 1 10 63.85 1.53
 -12 1 10 150.81 3.05
 12 1 10 151.41 2.96
 -13 1 10 16.57 1.12
 13 1 10 18.84 1.04
 -14 1 10 3.47 0.92
 14 1 10 3.9 1.07
 -15 1 10 27.01 1.47
 15 1 10 25.74 1.35
 -16 1 10 24.59 1.57
 16 1 10 25.06 1.65
 -17 1 10 9.47 2.23
 17 1 10 12.33 2.02
 0 2 10 0.91 0.26
 -1 2 10 134.01 2.18
 1 2 10 134.79 2.21
 -2 2 10 43.88 0.89
 2 2 10 46.28 0.9
 -3 2 10 302.02 4.65
 3 2 10 301.26 4.63
 -4 2 10 508.84 7.69
 4 2 10 508.03 7.68
 -5 2 10 146.62 2.4
 5 2 10 144.74 2.36
 -6 2 10 329.96 5.04
 6 2 10 329.02 5.03
 -7 2 10 68.18 1.27
 7 2 10 65.57 1.24
 -8 2 10 109.44 1.87
 8 2 10 111.3 1.89
 -9 2 10 5.46 0.51
 9 2 10 4.19 0.5
 -10 2 10 78.58 1.58
 10 2 10 78.18 1.55
 -11 2 10 80.79 1.76
 11 2 10 81.21 1.76
 -12 2 10 5.29 0.77
 12 2 10 6.32 0.72
 -13 2 10 16.29 0.99
 13 2 10 14.68 0.96
 -14 2 10 8.83 1.17
 14 2 10 7.2 1.02
 -15 2 10 26.26 1.39
 15 2 10 28.23 1.45
 -16 2 10 70.75 2.47
 16 2 10 75.25 2.6
 -17 2 10 16.85 2.01
 17 2 10 9.9 1.91
 0 3 10 32.58 0.75
 -1 3 10 209.43 3.3
 1 3 10 209.09 3.28
 -2 3 10 79.94 1.38
 2 3 10 83.04 1.43
 -3 3 10 180.1 3.36
 3 3 10 184.49 3.44
 -4 3 10 186.97 3.48
 4 3 10 188.96 3.52
 -5 3 10 23.37 0.87
 5 3 10 21.86 0.87
 -6 3 10 20.79 0.84
 6 3 10 21.02 0.84
 -7 3 10 71.92 1.69
 7 3 10 72.75 1.7
 -8 3 10 31.12 1.01
 8 3 10 29.83 0.98
 -9 3 10 54.19 1.56
 9 3 10 50.04 1.32
 -10 3 10 34.95 1.22
 10 3 10 34.24 1.22
 -11 3 10 53.36 1.29
 11 3 10 53.1 1.31
 -12 3 10 42.03 1.23
 12 3 10 41.81 1.18
 -13 3 10 31.52 1.14
 13 3 10 30.98 1.19
 -14 3 10 71.57 1.84
 14 3 10 73.04 1.84
 -15 3 10 40.23 1.7
 15 3 10 43.14 1.72
 -16 3 10 1.01 1.6
 16 3 10 0.84 1.39
 -17 3 10 48.24 2.53
 17 3 10 46.65 2.49
 0 4 10 1.44 0.3
 -1 4 10 75.81 1.35
 1 4 10 77.31 1.37
 -2 4 10 71.87 1.61
 2 4 10 70.89 1.55
 -3 4 10 324.85 5.9
 3 4 10 319.22 5.96
 -4 4 10 17.8 0.75
 4 4 10 16.66 0.75
 -5 4 10 20.23 0.84
 5 4 10 19.8 0.89
 -6 4 10 29.9 0.97
 6 4 10 29.68 1.05
 -7 4 10 127.39 2.52
 7 4 10 123.16 2.45
 -8 4 10 152.6 2.96
 8 4 10 151.39 2.97
 -9 4 10 233.4 4.73
 9 4 10 238.13 4.79
 -10 4 10 280.95 5.56
 10 4 10 277.34 5.56
 -11 4 10 64.87 1.91
 11 4 10 63.43 1.9
 -12 4 10 102.47 2.66
 12 4 10 98.32 2.54
 -13 4 10 10.04 1.36
 13 4 10 13.82 1.33
 -14 4 10 108.09 2.55
 14 4 10 104.33 2.98
 -15 4 10 25.72 1.44
 15 4 10 27.47 1.65
 -16 4 10 32.16 1.9
 16 4 10 32.86 2.05
 -17 4 10 27.5 3.32
 17 4 10 35.34 3.58
 0 5 10 27.81 0.69
 -1 5 10 57.65 1.07
 1 5 10 55.7 1.06
 -2 5 10 58.09 1.4
 2 5 10 59.17 1.38
 -3 5 10 154.94 2.96
 3 5 10 157.61 2.99
 -4 5 10 76.98 1.67
 4 5 10 75.38 1.66
 -5 5 10 55.01 1.37
 5 5 10 56.97 1.41
 -6 5 10 100.51 2.06
 6 5 10 99.52 2.1
 -7 5 10 7.2 0.72
 7 5 10 7.54 0.72
 -8 5 10 9.98 0.81
 8 5 10 11.3 0.92
 -9 5 10 126.55 2.8
 9 5 10 130.67 3.25
 -10 5 10 17.49 1.12
 10 5 10 20.03 1.16
 -11 5 10 8.95 1.25
 11 5 10 7.95 1.27
 -12 5 10 24.2 1.37
 12 5 10 20.56 1.26
 -13 5 10 109.69 3.52
 13 5 10 106.75 3.59
 -14 5 10 22.01 1.9
 14 5 10 26.7 1.98
 -15 5 10 3.62 1.63
 15 5 10 3.54 2.1
 -16 5 10 54.38 3.05
 16 5 10 53.38 3.1
 0 6 10 183.47 2.9
 -1 6 10 177.69 2.8
 1 6 10 175.07 2.77
 -2 6 10 109.35 2.19
 2 6 10 110.71 2.2
 -3 6 10 31 0.98
 3 6 10 31.55 1
 -4 6 10 52.66 1.31
 4 6 10 52.13 1.28
 -5 6 10 156.48 3.09
 5 6 10 153.71 2.94
 -6 6 10 85.03 1.89
 6 6 10 85.11 1.85
 -7 6 10 188.56 3.93
 7 6 10 185.4 3.75
 -8 6 10 52.49 1.48
 8 6 10 52.96 1.52
 -9 6 10 136.51 2.99
 9 6 10 135.99 2.94
 -10 6 10 35.34 1.33
 10 6 10 35.27 1.4
 -11 6 10 28.58 1.46
 11 6 10 32.18 1.5
 -12 6 10 47.08 1.96
 12 6 10 50.24 2.09
 -13 6 10 52.26 2.42
 13 6 10 53.95 2.46
 -14 6 10 11.13 1.75
 14 6 10 15.45 2.27
 -15 6 10 34.63 2.46
 15 6 10 31.63 2.65
 -16 6 10 7.02 2.94
 16 6 10 9.78 2.42
 0 7 10 246.39 3.93
 -1 7 10 78.36 1.51
 1 7 10 80.54 1.43
 -2 7 10 17.77 0.81
 2 7 10 18.97 0.8
 -3 7 10 1.56 0.64
 3 7 10 0.67 0.46
 -4 7 10 73.31 1.64
 4 7 10 70.96 1.65
 -5 7 10 34.55 1.16
 5 7 10 35.73 1.15
 -6 7 10 76.66 1.91
 6 7 10 70.49 1.72
 -7 7 10 73.95 1.89
 7 7 10 71.02 1.8
 -8 7 10 35.37 1.23
 8 7 10 35.03 1.24
 -9 7 10 3.19 0.85
 9 7 10 1.92 0.73
 -10 7 10 38.58 1.68
 10 7 10 38.74 1.82
 -11 7 10 42.21 1.96
 11 7 10 38.31 1.83
 -12 7 10 77.96 2.8
 12 7 10 76.88 2.87
 -13 7 10 12.71 1.6
 13 7 10 11.51 2.01
 -14 7 10 27.7 2.02
 14 7 10 36 2.92
 -15 7 10 55.82 3.59
 15 7 10 53.87 3.01
 -16 7 10 29.63 5.74
 0 8 10 5.62 0.46
 -1 8 10 31.4 0.73
 1 8 10 33 0.78
 -2 8 10 246.45 4.5
 2 8 10 239.28 4.41
 -3 8 10 28.39 1.08
 3 8 10 26.41 1.03
 -4 8 10 26.89 0.97
 4 8 10 25.17 0.95
 -5 8 10 138.77 2.97
 5 8 10 142.31 3.04
 -6 8 10 19.89 0.99
 6 8 10 17.57 1.01
 -7 8 10 90.8 2.21
 7 8 10 85.42 2.09
 -8 8 10 7.97 0.87
 8 8 10 8.68 0.92
 -9 8 10 61.38 2.22
 9 8 10 58.38 2.17
 -10 8 10 55.14 2.1
 10 8 10 53.33 2.14
 -11 8 10 94.45 3.1
 11 8 10 90.66 3.17
 -12 8 10 3.99 1.73
 12 8 10 5.3 1.95
 -13 8 10 51.21 2.75
 13 8 10 52.24 2.73
 -14 8 10 26.94 2.58
 14 8 10 30.95 2.51
 -15 8 10 39.26 2.81
 15 8 10 40.9 2.67
 0 9 10 16.75 0.7
 -1 9 10 23.97 0.71
 1 9 10 24.77 0.71
 -2 9 10 56.66 1.52
 2 9 10 54.23 1.42
 -3 9 10 53.07 1.47
 3 9 10 54.99 1.6
 -4 9 10 1.52 0.55
 4 9 10 2.32 0.63
 -5 9 10 49.66 1.57
 5 9 10 50.77 1.69
 -6 9 10 4.7 1.03
 6 9 10 4.96 0.82
 -7 9 10 21.82 1.27
 7 9 10 23.87 1.29
 -8 9 10 76.35 2.27
 8 9 10 73.69 2.23
 -9 9 10 71.64 2.35
 9 9 10 71.53 2.52
 -10 9 10 121.57 3.65
 10 9 10 121.29 3.81
 -11 9 10 45.9 2.24
 11 9 10 45.37 2.27
 -12 9 10 58.68 2.62
 12 9 10 62.2 2.79
 -13 9 10 20.36 2.05
 13 9 10 22.17 2.35
 -14 9 10 40.54 2.78
 14 9 10 42.43 2.86
 0 10 10 1.83 0.59
 -1 10 10 32.03 1.02
 1 10 10 34.81 1.09
 -2 10 10 12.82 1
 2 10 10 12.84 1.12
 -3 10 10 535.99 11.57
 3 10 10 557.41 11.98
 -4 10 10 61.68 1.88
 4 10 10 61.32 1.85
 -5 10 10 93.35 2.51
 5 10 10 94.27 2.57
 -6 10 10 50.15 1.84
 6 10 10 48.92 1.88
 -7 10 10 17.61 1.33
 7 10 10 17.63 1.16
 -8 10 10 55.72 2.17
 8 10 10 54.73 2.05
 -9 10 10 51.46 2.3
 9 10 10 50.51 2.44
 -10 10 10 80.8 2.81
 10 10 10 78.96 3.04
 -11 10 10 27.46 2.11
 11 10 10 30.33 2.18
 -12 10 10 18.41 2.38
 12 10 10 18.73 2.55
 -13 10 10 3.82 2.63
 13 10 10 4.7 2.32
 -14 10 10 11.48 3.18
 14 10 10 3.28 3.42
 0 11 10 36.34 1.04
 -1 11 10 39.51 1.11
 1 11 10 38.49 1.1
 -2 11 10 275.6 6.18
 2 11 10 266.65 5.98
 -3 11 10 97.36 2.5
 3 11 10 100.03 2.7
 -4 11 10 56.17 1.83
 4 11 10 54.78 1.81
 -5 11 10 13.53 1.34
 5 11 10 14 1.23
 -6 11 10 54.78 1.94
 6 11 10 48.95 1.74
 -7 11 10 41.95 1.82
 7 11 10 43.5 1.98
 -8 11 10 61.45 2.54
 8 11 10 65.53 2.88
 -9 11 10 90.74 3.05
 9 11 10 88.9 3.3
 -10 11 10 24.75 2.05
 10 11 10 26.32 2.22
 -11 11 10 2.51 1.68
 11 11 10 2.51 1.7
 -12 11 10 58.15 3.2
 12 11 10 54.52 3.09
 -13 11 10 6.39 2.94
 13 11 10 15.1 2.92
 0 12 10 40.46 1.19
 -1 12 10 18.49 0.93
 1 12 10 20.33 0.93
 -2 12 10 26.56 1.49
 2 12 10 25.14 1.29
 -3 12 10 18.87 1.27
 3 12 10 19.24 1.3
 -4 12 10 1.48 1.12
 4 12 10 1.28 1.07
 -5 12 10 30.58 1.65
 5 12 10 32.95 1.74
 -6 12 10 89.79 2.56
 6 12 10 88.61 2.69
 -7 12 10 5.34 1.83
 7 12 10 3.93 1.83
 -8 12 10 20.84 1.81
 8 12 10 25.77 1.99
 -9 12 10 59.78 2.6
 9 12 10 61.78 3.05
 -10 12 10 22.11 2.27
 10 12 10 22.47 2.21
 -11 12 10 87.42 3.63
 11 12 10 87.24 3.69
 -12 12 10 39.93 3.85
 12 12 10 47.88 4.13
 0 13 10 25.42 1.08
 -1 13 10 113.92 2.41
 1 13 10 110.55 2.38
 -2 13 10 77.58 2.39
 2 13 10 75.75 2.37
 -3 13 10 4.87 1.29
 3 13 10 5.34 1.26
 -4 13 10 66 2.21
 4 13 10 66.6 2.31
 -5 13 10 19.27 1.69
 5 13 10 19.86 2.01
 -6 13 10 102.79 3.47
 6 13 10 100.54 3.55
 -7 13 10 6.95 2.14
 7 13 10 5.32 2.11
 -8 13 10 22.3 2.05
 8 13 10 26.51 2.8
 -9 13 10 9.57 2.35
 9 13 10 11.11 2.42
 -10 13 10 5.91 2.72
 10 13 10 2.66 3.01
 0 14 10 3.27 1.11
 -1 14 10 26.13 1.38
 1 14 10 25.28 1.39
 -2 14 10 41.99 2.17
 2 14 10 42 2.07
 -3 14 10 20.42 1.92
 3 14 10 17.14 1.94
 -4 14 10 18.76 1.78
 4 14 10 19.92 1.97
 -5 14 10 43.49 2.68
 5 14 10 41.87 2.6
 -6 14 10 99.55 3.6
 6 14 10 101.05 4.01
 -7 14 10 3.01 2.5
 7 14 10 3.14 2.15
 -8 14 10 44.88 2.82
 8 14 10 44.15 2.93
 -9 14 10 7.54 2.65
 9 14 10 8.4 2.78
 0 15 10 7.09 1.44
 -1 15 10 103.35 2.77
 1 15 10 98.92 2.51
 -2 15 10 4.22 1.85
 2 15 10 4.32 1.86
 -3 15 10 5.88 1.95
 3 15 10 6.05 1.74
 -4 15 10 11.66 2.25
 4 15 10 12.7 2.22
 -5 15 10 138.42 5.15
 5 15 10 138.38 4.87
 -6 15 10 80.72 3.97
 6 15 10 72.38 3.5
 -7 15 10 27.83 3.2
 7 15 10 37.08 3.35
 0 16 10 20.29 1.89
 -1 16 10 21.29 1.91
 1 16 10 23.23 2.03
 -2 16 10 11.38 2.72
 2 16 10 15.44 2.35
 -3 16 10 127.73 4.56
 3 16 10 136 4.63
 -4 16 10 11.24 2.9
 4 16 10 8.1 2.8
 0 0 11 0.59 0.52
 1 0 11 90.15 1.56
 2 0 11 649.36 10.45
 3 0 11 0.66 0.45
 4 0 11 89.48 1.6
 5 0 11 29.92 0.77
 6 0 11 16.74 0.67
 7 0 11 10.25 0.55
 8 0 11 83.18 1.52
 9 0 11 89.69 1.68
 10 0 11 397.13 7.17
 11 0 11 50.54 1.37
 12 0 11 22.11 1.06
 13 0 11 67.29 1.76
 14 0 11 3.56 1.08
 15 0 11 8.61 1.33
 16 0 11 31.97 1.75
 17 0 11 53.05 3.11
 0 1 11 100.52 1.75
 -1 1 11 364.57 5.6
 1 1 11 358.98 5.61
 -2 1 11 30.66 0.8
 2 1 11 30.57 0.77
 -3 1 11 43.26 0.95
 3 1 11 44.47 0.93
 -4 1 11 18.04 0.63
 4 1 11 18.29 0.64
 -5 1 11 68.57 1.3
 5 1 11 68.11 1.3
 -6 1 11 55.26 1.11
 6 1 11 56.59 1.14
 -7 1 11 46.67 1
 7 1 11 47.38 1.05
 -8 1 11 83.61 1.53
 8 1 11 79.6 1.47
 -9 1 11 32.58 0.86
 9 1 11 33.14 0.88
 -10 1 11 93.31 2
 10 1 11 90.2 1.92
 -11 1 11 46.46 1.34
 11 1 11 46.34 1.31
 -12 1 11 2.04 0.76
 12 1 11 3.47 0.71
 -13 1 11 76.15 1.86
 13 1 11 76.22 1.86
 -14 1 11 35.09 1.49
 14 1 11 35.65 1.54
 -15 1 11 22.57 1.5
 15 1 11 21.99 1.56
 -16 1 11 55.25 2.22
 16 1 11 58.84 2.19
 -17 1 11 23.52 2.55
 17 1 11 23.59 2.67
 0 2 11 341.98 5.26
 -1 2 11 105.29 1.85
 1 2 11 105.06 1.8
 -2 2 11 22.69 0.63
 2 2 11 21.61 0.64
 -3 2 11 135.42 2.24
 3 2 11 134.91 2.23
 -4 2 11 40.88 0.89
 4 2 11 38.8 0.87
 -5 2 11 117.41 1.97
 5 2 11 119.14 1.99
 -6 2 11 80.54 1.46
 6 2 11 79.54 1.45
 -7 2 11 26.48 0.7
 7 2 11 26.32 0.72
 -8 2 11 285.94 4.44
 8 2 11 296.24 4.59
 -9 2 11 43.48 1.01
 9 2 11 44.05 1.02
 -10 2 11 73.29 1.6
 10 2 11 73.56 1.57
 -11 2 11 35.75 1.1
 11 2 11 35.46 1.09
 -12 2 11 18.63 0.93
 12 2 11 20.74 0.98
 -13 2 11 3.22 0.9
 13 2 11 2.09 0.98
 -14 2 11 16.68 1.32
 14 2 11 17.3 1.3
 -15 2 11 20.11 1.44
 15 2 11 19.76 1.51
 -16 2 11 13.31 1.85
 16 2 11 12.64 1.96
 0 3 11 88.95 1.56
 -1 3 11 64.11 1.22
 1 3 11 64.56 1.21
 -2 3 11 64.74 1.19
 2 3 11 62.81 1.16
 -3 3 11 30.98 0.72
 3 3 11 29.46 0.72
 -4 3 11 206.09 4.18
 4 3 11 198.11 3.84
 -5 3 11 3.45 0.69
 5 3 11 1.49 0.46
 -6 3 11 41.55 1.18
 6 3 11 38.74 1.13
 -7 3 11 78.99 1.74
 7 3 11 79.66 1.74
 -8 3 11 175.91 3.42
 8 3 11 178.16 3.36
 -9 3 11 122.71 2.72
 9 3 11 121.94 2.67
 -10 3 11 107.63 2.72
 10 3 11 105.88 2.67
 -11 3 11 21.53 1.1
 11 3 11 23.64 1.29
 -12 3 11 65.48 2.02
 12 3 11 62.96 2.15
 -13 3 11 53.29 1.98
 13 3 11 53.71 2.14
 -14 3 11 13.38 1.08
 14 3 11 12.09 1.09
 -15 3 11 2 1.3
 15 3 11 1.61 1.32
 -16 3 11 15.03 1.83
 16 3 11 14.86 1.64
 0 4 11 59.23 1.13
 -1 4 11 31.92 0.77
 1 4 11 31.78 0.77
 -2 4 11 40.15 0.85
 2 4 11 39.89 0.83
 -3 4 11 85.52 1.81
 3 4 11 83.13 1.77
 -4 4 11 330.34 5.91
 4 4 11 336.94 6
 -5 4 11 268.26 4.87
 5 4 11 265.79 4.84
 -6 4 11 95.1 1.97
 6 4 11 97.72 2.04
 -7 4 11 111.01 2.24
 7 4 11 114.79 2.36
 -8 4 11 117.22 2.6
 8 4 11 113.73 2.51
 -9 4 11 193.1 4
 9 4 11 196.49 4.04
 -10 4 11 282.87 6.36
 10 4 11 280.02 6.24
 -11 4 11 3.45 0.95
 11 4 11 2.92 1.01
 -12 4 11 56.55 1.94
 12 4 11 57.75 1.99
 -13 4 11 16.52 1.44
 13 4 11 15.49 1.57
 -14 4 11 40.51 2.31
 14 4 11 39.32 2.42
 -15 4 11 15.11 2.02
 15 4 11 15.33 2.44
 -16 4 11 23.77 2.65
 16 4 11 19.82 2.44
 0 5 11 0.97 0.33
 -1 5 11 103.75 1.77
 1 5 11 103.43 1.77
 -2 5 11 73.97 1.63
 2 5 11 76.12 1.66
 -3 5 11 4.55 0.83
 3 5 11 2.59 0.58
 -4 5 11 89.23 1.89
 4 5 11 86.84 1.83
 -5 5 11 150.05 2.88
 5 5 11 149.38 3
 -6 5 11 84.07 1.76
 6 5 11 80.43 1.76
 -7 5 11 51.48 1.48
 7 5 11 53.94 1.56
 -8 5 11 2.42 0.71
 8 5 11 2.3 0.78
 -9 5 11 13.07 0.88
 9 5 11 13.64 1.02
 -10 5 11 25.55 1.2
 10 5 11 23.44 1.25
 -11 5 11 52.7 1.77
 11 5 11 50.23 1.83
 -12 5 11 2.88 1.45
 12 5 11 1.3 1.45
 -13 5 11 26.6 1.85
 13 5 11 25.43 2.1
 -14 5 11 27.51 2.67
 14 5 11 26.94 2.53
 -15 5 11 4.56 1.95
 15 5 11 2.05 2.05
 -16 5 11 6.88 2.65
 16 5 11 11.46 2.63
 0 6 11 11.05 0.51
 -1 6 11 67.68 1.24
 1 6 11 69.45 1.27
 -2 6 11 204.02 3.79
 2 6 11 197.74 3.7
 -3 6 11 62.19 1.48
 3 6 11 58.71 1.46
 -4 6 11 297.09 5.33
 4 6 11 304.38 5.46
 -5 6 11 154.09 2.96
 5 6 11 152.7 2.95
 -6 6 11 35.77 1.25
 6 6 11 38.4 1.28
 -7 6 11 24.33 1.08
 7 6 11 23.89 1.15
 -8 6 11 68.31 1.79
 8 6 11 64.58 1.72
 -9 6 11 12.1 1.08
 9 6 11 14.44 0.94
 -10 6 11 25.11 1.26
 10 6 11 24.37 1.44
 -11 6 11 56.58 2.19
 11 6 11 57.87 2.11
 -12 6 11 22.68 1.71
 12 6 11 19.13 1.79
 -13 6 11 33.17 2.06
 13 6 11 33.58 2.42
 -14 6 11 45.78 2.54
 14 6 11 46.54 2.46
 -15 6 11 11.36 2.64
 15 6 11 17.2 2.43
 0 7 11 63.87 1.18
 -1 7 11 32.92 1.05
 1 7 11 31.16 1.05
 -2 7 11 29 0.97
 2 7 11 27.12 0.95
 -3 7 11 35.84 1.06
 3 7 11 32.39 1.01
 -4 7 11 61.68 1.53
 4 7 11 61.46 1.51
 -5 7 11 71.66 1.85
 5 7 11 68.6 1.77
 -6 7 11 19.53 1.03
 6 7 11 18.98 1
 -7 7 11 16.64 1.02
 7 7 11 18.16 1.08
 -8 7 11 62.43 1.7
 8 7 11 67.33 1.83
 -9 7 11 96.76 3.01
 9 7 11 94.93 3.01
 -10 7 11 20.49 1.55
 10 7 11 20.97 1.68
 -11 7 11 15.78 1.56
 11 7 11 15.65 1.62
 -12 7 11 32.55 1.95
 12 7 11 29.68 2.05
 -13 7 11 32.57 2.42
 13 7 11 28.75 2.52
 -14 7 11 53.54 3.27
 14 7 11 54.51 3.06
 -15 7 11 19.68 2.94
 15 7 11 19.52 2.78
 0 8 11 0.77 0.36
 -1 8 11 31.51 1.01
 1 8 11 29.42 1.01
 -2 8 11 155.01 3.17
 2 8 11 151.2 2.93
 -3 8 11 127.74 2.76
 3 8 11 133.08 2.87
 -4 8 11 108.17 2.77
 4 8 11 105.75 2.49
 -5 8 11 90.51 2.17
 5 8 11 91.04 2.19
 -6 8 11 15.71 1.03
 6 8 11 14.18 1.04
 -7 8 11 155.6 3.66
 7 8 11 155.71 3.68
 -8 8 11 64 1.97
 8 8 11 64.39 1.98
 -9 8 11 47.46 1.98
 9 8 11 46.77 2
 -10 8 11 7.8 1.55
 10 8 11 4.07 1.23
 -11 8 11 95.8 3.33
 11 8 11 89.59 3.21
 -12 8 11 119.83 3.74
 12 8 11 123.85 4.16
 -13 8 11 5.02 1.79
 13 8 11 3.92 2.16
 -14 8 11 32.84 2.89
 14 8 11 31.32 2.71
 0 9 11 23.14 0.79
 -1 9 11 147.83 3.53
 1 9 11 149.76 3.59
 -2 9 11 36.97 1.41
 2 9 11 32.26 1.75
 -3 9 11 84.87 2.26
 3 9 11 79.98 2.47
 -4 9 11 57.02 1.81
 4 9 11 54.26 1.72
 -5 9 11 89.71 2.47
 5 9 11 85.09 2.31
 -6 9 11 147.59 3.6
 6 9 11 148.92 3.64
 -7 9 11 25.15 1.33
 7 9 11 25.76 1.44
 -8 9 11 7.99 1.29
 8 9 11 6.79 1.2
 -9 9 11 32.85 1.83
 9 9 11 32.54 2.04
 -10 9 11 13.82 1.7
 10 9 11 13.89 1.87
 -11 9 11 54.59 2.47
 11 9 11 55.09 2.58
 -12 9 11 16.27 2.04
 12 9 11 16.87 2.37
 -13 9 11 59.71 3.19
 13 9 11 61 3.36
 -14 9 11 10.76 2.99
 14 9 11 20.51 3.78
 0 10 11 37.07 1
 -1 10 11 163.71 3.86
 1 10 11 161.58 3.78
 -2 10 11 49.53 1.66
 2 10 11 46.94 1.69
 -3 10 11 27.78 1.35
 3 10 11 28.13 1.43
 -4 10 11 140.02 3.44
 4 10 11 139 3.41
 -5 10 11 23.78 1.4
 5 10 11 20.35 1.37
 -6 10 11 24.75 1.41
 6 10 11 24.39 1.33
 -7 10 11 47.41 1.73
 7 10 11 45.64 1.73
 -8 10 11 7.6 1.5
 8 10 11 5.6 1.76
 -9 10 11 15.79 1.96
 9 10 11 12.01 1.78
 -10 10 11 143.57 4.24
 10 10 11 151.56 4.76
 -11 10 11 7.65 2.12
 11 10 11 4.43 1.91
 -12 10 11 29.33 2.96
 12 10 11 23.06 2.53
 -13 10 11 5.23 2.44
 13 10 11 8.12 2.51
 0 11 11 29.64 1.02
 -1 11 11 69.39 2.02
 1 11 11 69.03 1.96
 -2 11 11 30.75 1.33
 2 11 11 31.41 1.38
 -3 11 11 26.73 1.26
 3 11 11 25.17 1.34
 -4 11 11 0.38 1.08
 4 11 11 0.95 1.09
 -5 11 11 17.11 1.49
 5 11 11 18.36 1.38
 -6 11 11 116.45 3.13
 6 11 11 115.62 3.18
 -7 11 11 11.28 1.72
 7 11 11 9.78 1.88
 -8 11 11 8 1.49
 8 11 11 5.88 1.74
 -9 11 11 21.28 1.89
 9 11 11 22.54 2.16
 -10 11 11 4.97 1.92
 10 11 11 2.29 1.77
 -11 11 11 23.75 2.57
 11 11 11 23.86 2.33
 -12 11 11 66.37 3.32
 12 11 11 72.07 3.43
 0 12 11 1.53 0.78
 -1 12 11 29.32 1.33
 1 12 11 28.59 1.49
 -2 12 11 13.14 1.3
 2 12 11 11.59 1.38
 -3 12 11 51.58 1.88
 3 12 11 49.05 1.92
 -4 12 11 55.7 2.05
 4 12 11 55.52 2.18
 -5 12 11 71.96 2.36
 5 12 11 70.97 2.44
 -6 12 11 23.28 1.87
 6 12 11 22.06 1.75
 -7 12 11 16.68 1.84
 7 12 11 19.51 2.26
 -8 12 11 21.24 2.16
 8 12 11 19.89 2.36
 -9 12 11 43.37 2.4
 9 12 11 42.98 2.68
 -10 12 11 37.61 2.81
 10 12 11 39.33 2.81
 -11 12 11 3.44 2.92
 11 12 11 7.32 2.95
 0 13 11 30.08 1.37
 -1 13 11 8.99 1.42
 1 13 11 6.04 1.29
 -2 13 11 121.88 3.33
 2 13 11 120.84 3.32
 -3 13 11 93.25 2.76
 3 13 11 92.4 2.9
 -4 13 11 12.82 1.58
 4 13 11 11.62 1.77
 -5 13 11 15.04 1.71
 5 13 11 15.43 1.76
 -6 13 11 102.56 3.55
 6 13 11 95.38 3.85
 -7 13 11 33.24 2.57
 7 13 11 35.25 2.76
 -8 13 11 53.05 3.09
 8 13 11 49.71 2.7
 -9 13 11 3.61 2.43
 9 13 11 6.05 2.47
 -10 13 11 5.53 5.06
 0 14 11 29.36 1.43
 -1 14 11 18.81 1.81
 1 14 11 23.08 1.94
 -2 14 11 4.33 1.83
 2 14 11 5.77 1.81
 -3 14 11 4.4 1.83
 3 14 11 5.49 1.79
 -4 14 11 127.48 3.85
 4 14 11 124.15 3.94
 -5 14 11 32.37 2.9
 5 14 11 29.4 2.67
 -6 14 11 0.91 2.44
 6 14 11 0.8 2.22
 -7 14 11 30.47 2.68
 7 14 11 29.86 2.46
 -8 14 11 17.76 3.39
 8 14 11 22.19 3.19
 0 15 11 10.71 1.68
 -1 15 11 7.68 2.2
 1 15 11 5.46 2.4
 -2 15 11 2.14 1.95
 2 15 11 5.43 2.16
 -3 15 11 112.55 3.68
 3 15 11 114.09 3.48
 -4 15 11 42.89 2.97
 4 15 11 43.09 2.9
 -5 15 11 46.64 3.21
 5 15 11 50.52 3.12
 -6 15 11 28.75 3.79
 6 15 11 20.32 3.74
 0 16 11 0 2.51
 1 16 11 7.62 4.85
 0 0 12 4.73 0.66
 1 0 12 21.15 0.67
 2 0 12 122.37 2.06
 3 0 12 7.04 0.52
 4 0 12 129.45 2.19
 5 0 12 6.79 0.57
 6 0 12 50.91 1.09
 7 0 12 15.96 0.65
 8 0 12 30.02 0.94
 9 0 12 178.85 3.39
 10 0 12 140.48 2.75
 11 0 12 429.32 7.62
 12 0 12 27.13 1.26
 13 0 12 73.03 1.96
 14 0 12 19.62 1.58
 15 0 12 1.45 1.67
 16 0 12 18.73 1.96
 0 1 12 1.12 0.4
 -1 1 12 38.24 0.91
 1 1 12 36.65 0.9
 -2 1 12 5.61 0.52
 2 1 12 5.52 0.49
 -3 1 12 363.83 5.59
 3 1 12 357.68 5.48
 -4 1 12 25.05 0.72
 4 1 12 26.08 0.75
 -5 1 12 2.09 0.42
 5 1 12 1.18 0.37
 -6 1 12 46.82 1.02
 6 1 12 50.04 1.07
 -7 1 12 126.46 2.15
 7 1 12 122.76 2.07
 -8 1 12 35.81 0.88
 8 1 12 38.73 0.95
 -9 1 12 40.88 1.08
 9 1 12 40.9 1.02
 -10 1 12 13.29 0.82
 10 1 12 14.7 0.84
 -11 1 12 5.99 0.86
 11 1 12 7.38 0.86
 -12 1 12 83.72 1.98
 12 1 12 83.38 2.02
 -13 1 12 49.08 1.68
 13 1 12 47.13 1.56
 -14 1 12 29.53 1.55
 14 1 12 31.98 1.44
 -15 1 12 9.78 1.45
 15 1 12 7.06 1.61
 -16 1 12 41.7 2.3
 16 1 12 42.84 2.45
 0 2 12 201.47 3.2
 -1 2 12 143.65 2.36
 1 2 12 144.28 2.39
 -2 2 12 293.76 4.58
 2 2 12 292.54 4.51
 -3 2 12 93.13 1.6
 3 2 12 91.28 1.61
 -4 2 12 143.87 2.43
 4 2 12 141.46 2.36
 -5 2 12 140.99 2.31
 5 2 12 142.16 2.37
 -6 2 12 3.04 0.56
 6 2 12 4.17 0.67
 -7 2 12 82.58 1.87
 7 2 12 79.91 1.79
 -8 2 12 17.38 0.87
 8 2 12 18.57 0.93
 -9 2 12 8.09 0.88
 9 2 12 8.05 0.99
 -10 2 12 187.16 4.35
 10 2 12 193 4.48
 -11 2 12 65.6 1.54
 11 2 12 66.53 1.57
 -12 2 12 48.03 1.4
 12 2 12 48.72 1.44
 -13 2 12 32.47 1.27
 13 2 12 31.52 1.27
 -14 2 12 53.79 1.78
 14 2 12 52.21 1.75
 -15 2 12 24.36 1.64
 15 2 12 26.76 1.67
 -16 2 12 18.59 2.71
 16 2 12 15.06 2.13
 0 3 12 19.7 0.65
 -1 3 12 98.05 1.7
 1 3 12 95.83 1.71
 -2 3 12 70.14 1.39
 2 3 12 70.25 1.32
 -3 3 12 21.53 0.63
 3 3 12 21.89 0.62
 -4 3 12 54.32 1.38
 4 3 12 55.78 1.54
 -5 3 12 183.89 3.47
 5 3 12 189.6 3.55
 -6 3 12 4.84 0.83
 6 3 12 6.07 0.82
 -7 3 12 20.59 0.88
 7 3 12 19.63 0.89
 -8 3 12 45.95 1.42
 8 3 12 44.77 1.45
 -9 3 12 58.13 1.6
 9 3 12 60.09 1.72
 -10 3 12 85.53 2.32
 10 3 12 93.38 2.6
 -11 3 12 142.85 3.59
 11 3 12 148.6 3.77
 -12 3 12 27.45 1.53
 12 3 12 27.93 1.56
 -13 3 12 14.84 1.67
 13 3 12 11.14 1.58
 -14 3 12 10.93 1.47
 14 3 12 11.5 1.67
 -15 3 12 15.15 2.42
 15 3 12 12.73 2.32
 -16 3 12 13.88 2.68
 16 3 12 14.56 3.17
 0 4 12 59.99 1.19
 -1 4 12 42.35 0.93
 1 4 12 41.45 0.91
 -2 4 12 94 1.63
 2 4 12 92.12 1.59
 -3 4 12 80.38 1.77
 3 4 12 75.86 1.67
 -4 4 12 52.13 1.32
 4 4 12 54.91 1.33
 -5 4 12 7.45 0.72
 5 4 12 6.09 0.73
 -6 4 12 72.12 1.71
 6 4 12 72.3 1.77
 -7 4 12 73.62 1.89
 7 4 12 71.62 1.81
 -8 4 12 221.06 4.53
 8 4 12 227.16 4.75
 -9 4 12 1.9 0.87
 9 4 12 0.12 0.76
 -10 4 12 13.58 1.14
 10 4 12 13.1 1.29
 -11 4 12 37.91 1.54
 11 4 12 35.9 1.63
 -12 4 12 33.84 1.84
 12 4 12 37.55 1.99
 -13 4 12 95.29 3.34
 13 4 12 98.62 3.66
 -14 4 12 44.94 2.67
 14 4 12 45.99 2.48
 -15 4 12 36.56 2.7
 15 4 12 39.61 2.74
 0 5 12 294.11 4.89
 -1 5 12 172.74 2.93
 1 5 12 181.54 2.9
 -2 5 12 164.63 3.11
 2 5 12 167.58 3.18
 -3 5 12 69.53 1.58
 3 5 12 68.37 1.58
 -4 5 12 115.57 2.56
 4 5 12 108.96 2.37
 -5 5 12 72.9 1.66
 5 5 12 71.64 1.68
 -6 5 12 118.85 2.66
 6 5 12 121.01 2.72
 -7 5 12 3.67 0.79
 7 5 12 1.67 0.71
 -8 5 12 39.06 1.33
 8 5 12 40.6 1.35
 -9 5 12 4.41 1
 9 5 12 6.56 0.98
 -10 5 12 18.73 1.24
 10 5 12 18.19 1.3
 -11 5 12 123.82 3.22
 11 5 12 115.82 3.16
 -12 5 12 9.63 1.74
 12 5 12 8.65 1.4
 -13 5 12 50.47 2.51
 13 5 12 50.8 2.38
 -14 5 12 63.27 3.04
 14 5 12 66.28 2.95
 -15 5 12 25.91 2.64
 15 5 12 25.99 2.5
 0 6 12 102.7 1.76
 -1 6 12 57.19 1.36
 1 6 12 57.68 1.37
 -2 6 12 37.03 1.04
 2 6 12 37.01 1.08
 -3 6 12 102.63 2.12
 3 6 12 94.57 1.99
 -4 6 12 136.34 2.7
 4 6 12 136.22 2.73
 -5 6 12 30.21 1.23
 5 6 12 32.88 1.25
 -6 6 12 39.54 1.31
 6 6 12 38.83 1.31
 -7 6 12 5.91 0.86
 7 6 12 8.8 0.97
 -8 6 12 50.15 1.58
 8 6 12 49.34 1.59
 -9 6 12 56.59 1.8
 9 6 12 53.21 1.78
 -10 6 12 49.28 2.06
 10 6 12 47.24 2.25
 -11 6 12 10.57 1.75
 11 6 12 13.34 1.77
 -12 6 12 69.19 3.15
 12 6 12 73.06 2.88
 -13 6 12 2.49 1.64
 13 6 12 1.21 1.67
 -14 6 12 10.17 2.49
 14 6 12 7.99 2.07
 -15 6 12 11.8 2.62
 15 6 12 13.37 2.74
 0 7 12 54.83 1.09
 -1 7 12 20.31 0.82
 1 7 12 19.78 0.87
 -2 7 12 25.59 1.01
 2 7 12 25.4 0.98
 -3 7 12 121.45 2.66
 3 7 12 113.73 2.44
 -4 7 12 191.18 3.93
 4 7 12 189.5 3.89
 -5 7 12 232.78 4.72
 5 7 12 222.51 4.53
 -6 7 12 54.71 1.6
 6 7 12 55.96 1.72
 -7 7 12 26.58 1.28
 7 7 12 23.12 1.2
 -8 7 12 12.3 1.28
 8 7 12 11.71 1.26
 -9 7 12 28.32 1.74
 9 7 12 30.65 1.89
 -10 7 12 0.28 1.56
 10 7 12 1.06 1.56
 -11 7 12 202.86 5.56
 11 7 12 197.07 5.41
 -12 7 12 0.65 1.55
 12 7 12 1.75 1.59
 -13 7 12 3.1 1.76
 13 7 12 1.23 1.79
 -14 7 12 23.33 3.1
 14 7 12 24.41 3.01
 0 8 12 5.41 0.49
 -1 8 12 38.35 1.27
 1 8 12 35.24 1.21
 -2 8 12 26.87 1.18
 2 8 12 27.33 1.09
 -3 8 12 26.23 1.12
 3 8 12 25.35 1.14
 -4 8 12 14.64 0.96
 4 8 12 15.37 1.06
 -5 8 12 11.38 1.07
 5 8 12 11.7 1
 -6 8 12 11.02 1.2
 6 8 12 8.89 1.35
 -7 8 12 29.51 1.42
 7 8 12 29.41 1.54
 -8 8 12 47.21 1.76
 8 8 12 50.21 1.96
 -9 8 12 23.78 1.82
 9 8 12 19.31 1.94
 -10 8 12 167.75 4.79
 10 8 12 167.98 4.8
 -11 8 12 32.98 1.94
 11 8 12 32.68 2.18
 -12 8 12 20.03 2.45
 12 8 12 22.41 2.52
 -13 8 12 5.59 2.25
 13 8 12 3.47 1.96
 -14 8 12 24.1 3.24
 14 8 12 29.6 5.11
 0 9 12 98.45 2.02
 -1 9 12 30.53 1.23
 1 9 12 30.27 1.29
 -2 9 12 201.73 4.62
 2 9 12 211.83 4.83
 -3 9 12 74.3 2.07
 3 9 12 74.4 2.1
 -4 9 12 48.66 1.65
 4 9 12 49.41 1.72
 -5 9 12 63.23 1.93
 5 9 12 61.05 1.97
 -6 9 12 54.48 1.91
 6 9 12 53.47 1.99
 -7 9 12 79.68 2.38
 7 9 12 77.86 2.38
 -8 9 12 25.64 1.79
 8 9 12 27.26 1.77
 -9 9 12 2.59 1.49
 9 9 12 0.83 1.45
 -10 9 12 34.2 2.24
 10 9 12 38.99 2.49
 -11 9 12 35.71 2.38
 11 9 12 38.88 2.75
 -12 9 12 6.75 2.23
 12 9 12 10.05 2.06
 -13 9 12 20.68 3.2
 13 9 12 21.39 3.28
 0 10 12 1.63 0.51
 -1 10 12 3.14 0.89
 1 10 12 3.2 0.97
 -2 10 12 140.47 3.38
 2 10 12 139.34 3.47
 -3 10 12 94.69 2.57
 3 10 12 92.07 2.52
 -4 10 12 45.65 1.71
 4 10 12 49.6 2.07
 -5 10 12 21.46 1.27
 5 10 12 24.64 1.43
 -6 10 12 54.45 1.96
 6 10 12 63.62 2.26
 -7 10 12 53.79 2.02
 7 10 12 55.82 2.06
 -8 10 12 65.25 2.49
 8 10 12 64.72 2.62
 -9 10 12 56.24 2.42
 9 10 12 52.78 2.78
 -10 10 12 5.88 2.13
 10 10 12 6.56 2
 -11 10 12 33.7 2.75
 11 10 12 31.47 2.59
 -12 10 12 73.87 3.87
 12 10 12 75.85 3.59
 0 11 12 27.29 1.02
 -1 11 12 109.21 2.82
 1 11 12 108.91 2.88
 -2 11 12 16.98 1.31
 2 11 12 17.06 1.58
 -3 11 12 37.13 1.66
 3 11 12 38.36 1.89
 -4 11 12 51.74 1.99
 4 11 12 52.01 2.15
 -5 11 12 58.15 2.19
 5 11 12 61.62 2.29
 -6 11 12 14.84 1.49
 6 11 12 13.3 1.52
 -7 11 12 4.17 1.58
 7 11 12 4.31 1.84
 -8 11 12 65.61 2.88
 8 11 12 63.6 3.07
 -9 11 12 7.74 2.31
 9 11 12 3.9 2.37
 -10 11 12 36.37 2.65
 10 11 12 34.62 2.52
 -11 11 12 32.25 2.78
 11 11 12 34.27 2.75
 0 12 12 48.23 1.56
 -1 12 12 11.65 1.38
 1 12 12 9.7 1.36
 -2 12 12 14.1 1.54
 2 12 12 14.71 1.62
 -3 12 12 64.96 2.78
 3 12 12 64.79 2.61
 -4 12 12 192.53 4.75
 4 12 12 183.68 4.61
 -5 12 12 12.18 1.54
 5 12 12 12.7 1.69
 -6 12 12 73.51 2.95
 6 12 12 71.83 2.81
 -7 12 12 22.25 2.16
 7 12 12 29.49 2.58
 -8 12 12 22.67 2.69
 8 12 12 22.43 2.57
 -9 12 12 33.56 2.84
 9 12 12 33.08 2.48
 -10 12 12 8.21 2.91
 10 12 12 14.43 3.82
 0 13 12 133.23 5.33
 -1 13 12 24.61 1.67
 1 13 12 27.47 1.8
 -2 13 12 113.55 3.33
 2 13 12 112.2 3.31
 -3 13 12 13.42 1.85
 3 13 12 9.93 1.75
 -4 13 12 16.58 2
 4 13 12 11.69 2.09
 -5 13 12 50.69 2.4
 5 13 12 53.26 2.6
 -6 13 12 11.69 2.25
 6 13 12 14.12 2.46
 -7 13 12 5.2 2.34
 7 13 12 5.33 2.29
 -8 13 12 19.15 2.93
 8 13 12 13.24 2.81
 0 14 12 31.92 3.2
 -1 14 12 16.48 2.12
 1 14 12 13.55 2.07
 -2 14 12 20.75 2.29
 2 14 12 29.07 2.24
 -3 14 12 32.84 2.53
 3 14 12 28.53 2.47
 -4 14 12 35.06 2.47
 4 14 12 35.31 2.35
 -5 14 12 52.95 3.27
 5 14 12 51.47 2.96
 -6 14 12 6.75 2.72
 6 14 12 9.04 2.51
 0 15 12 8.66 4.13
 -1 15 12 11.39 2.26
 1 15 12 8.78 2.17
 -2 15 12 13.43 2.62
 2 15 12 24.46 2.72
 -3 15 12 84.78 3.8
 3 15 12 81.89 4.19
 0 0 13 1.23 0.74
 1 0 13 37.68 0.9
 2 0 13 7.73 0.63
 3 0 13 11.55 0.64
 4 0 13 3.78 0.55
 5 0 13 5.9 0.63
 6 0 13 22.42 0.74
 7 0 13 117.22 2.06
 8 0 13 18.64 0.75
 9 0 13 243.92 4.44
 10 0 13 127.8 2.81
 11 0 13 18.06 1.15
 12 0 13 80.33 2.03
 13 0 13 3.54 1.19
 14 0 13 23.89 1.68
 15 0 13 9.34 1.71
 0 1 13 166.9 2.7
 -1 1 13 10.49 0.64
 1 1 13 9.13 0.62
 -2 1 13 286.75 4.5
 2 1 13 293.95 4.58
 -3 1 13 64.58 1.27
 3 1 13 64.66 1.26
 -4 1 13 31.62 0.83
 4 1 13 32.44 0.83
 -5 1 13 0.82 0.37
 5 1 13 2.33 0.53
 -6 1 13 22.44 0.77
 6 1 13 20.87 0.76
 -7 1 13 28.82 0.84
 7 1 13 31.18 0.85
 -8 1 13 24.91 0.96
 8 1 13 24.84 0.84
 -9 1 13 173.61 3.3
 9 1 13 175.8 3.34
 -10 1 13 26.47 1.12
 10 1 13 29.31 1.21
 -11 1 13 67.47 1.67
 11 1 13 65.69 1.68
 -12 1 13 24.71 1.4
 12 1 13 23.2 1.31
 -13 1 13 17.06 1.33
 13 1 13 19.39 1.44
 -14 1 13 27.55 1.72
 14 1 13 27.78 1.74
 -15 1 13 84.29 2.66
 15 1 13 82.78 2.66
 0 2 13 16.98 0.65
 -1 2 13 258.78 4.05
 1 2 13 262.87 4.15
 -2 2 13 55.99 1.13
 2 2 13 57.69 1.13
 -3 2 13 8.21 0.54
 3 2 13 7.64 0.55
 -4 2 13 141.62 2.34
 4 2 13 141.98 2.41
 -5 2 13 86.61 1.54
 5 2 13 84.64 1.53
 -6 2 13 9.11 0.78
 6 2 13 10.49 0.8
 -7 2 13 141.06 2.79
 7 2 13 142.73 2.76
 -8 2 13 7.19 0.9
 8 2 13 8.68 0.95
 -9 2 13 252.04 5.64
 9 2 13 243.6 5.57
 -10 2 13 43.21 1.85
 10 2 13 40.29 1.77
 -11 2 13 26.96 1.59
 11 2 13 27.19 1.7
 -12 2 13 180.71 4.36
 12 2 13 183.06 4.46
 -13 2 13 2.17 1.93
 13 2 13 2.07 1.65
 -14 2 13 2.37 1.75
 14 2 13 2.52 1.49
 -15 2 13 23.79 2.2
 15 2 13 21.52 2.41
 0 3 13 0.55 0.37
 -1 3 13 16.2 0.64
 1 3 13 17.33 0.69
 -2 3 13 55.55 1.11
 2 3 13 56.46 1.15
 -3 3 13 55.95 1.1
 3 3 13 53.83 1.12
 -4 3 13 65.34 1.48
 4 3 13 68.01 1.55
 -5 3 13 229.46 4.28
 5 3 13 234.26 4.32
 -6 3 13 11.95 0.85
 6 3 13 13.47 0.93
 -7 3 13 27.59 1.17
 7 3 13 28.24 1.19
 -8 3 13 53.99 1.66
 8 3 13 51.86 1.68
 -9 3 13 35.65 1.49
 9 3 13 33.39 1.59
 -10 3 13 68.28 2.15
 10 3 13 65.88 2.19
 -11 3 13 131.81 3.53
 11 3 13 128.31 3.38
 -12 3 13 5.64 1.29
 12 3 13 9.08 1.61
 -13 3 13 10.46 1.86
 13 3 13 13.35 1.86
 -14 3 13 22.9 2.75
 14 3 13 19.8 2.53
 -15 3 13 2.73 2.3
 15 3 13 2.72 2.59
 0 4 13 89.95 1.61
 -1 4 13 58.62 1.24
 1 4 13 57.09 1.14
 -2 4 13 4.52 0.48
 2 4 13 3.95 0.46
 -3 4 13 49.01 1.27
 3 4 13 47.58 1.24
 -4 4 13 93.9 1.97
 4 4 13 92 1.98
 -5 4 13 90.43 1.97
 5 4 13 88.41 1.96
 -6 4 13 352.07 6.94
 6 4 13 343.19 7.65
 -7 4 13 34.83 1.33
 7 4 13 36.68 1.43
 -8 4 13 24.98 1.26
 8 4 13 20.66 1.29
 -9 4 13 59.01 1.86
 9 4 13 57.58 1.91
 -10 4 13 4.99 1.34
 10 4 13 3.29 1.09
 -11 4 13 11.1 1.4
 11 4 13 12.14 1.57
 -12 4 13 3.4 1.34
 12 4 13 4.48 1.42
 -13 4 13 18.71 2.02
 13 4 13 13.69 2.23
 -14 4 13 17.12 2.49
 14 4 13 21.15 2.78
 -15 4 13 5.14 2.69
 15 4 13 5.38 2.93
 0 5 13 1.14 0.44
 -1 5 13 199.24 3.45
 1 5 13 195.98 3.33
 -2 5 13 6.05 0.68
 2 5 13 4.59 0.64
 -3 5 13 47.78 1.28
 3 5 13 48.28 1.33
 -4 5 13 125.49 2.5
 4 5 13 124.19 2.59
 -5 5 13 70.47 1.81
 5 5 13 71.09 1.82
 -6 5 13 21.16 1.11
 6 5 13 19.72 1.13
 -7 5 13 21.74 1.1
 7 5 13 24.83 1.09
 -8 5 13 15.66 1.12
 8 5 13 19 1.17
 -9 5 13 34.49 1.62
 9 5 13 35.8 1.71
 -10 5 13 103.13 2.87
 10 5 13 102.6 2.83
 -11 5 13 2.86 1.91
 11 5 13 8.2 1.61
 -12 5 13 4.62 2
 12 5 13 1.89 1.81
 -13 5 13 30.96 2.39
 13 5 13 31.69 2.55
 -14 5 13 5.33 2.26
 14 5 13 4.3 2.34
 0 6 13 28.97 0.85
 -1 6 13 8.7 0.78
 1 6 13 7.78 0.77
 -2 6 13 62.96 1.56
 2 6 13 64.19 1.54
 -3 6 13 130.12 2.62
 3 6 13 126.57 2.51
 -4 6 13 46.45 1.41
 4 6 13 49.25 1.45
 -5 6 13 13.9 0.94
 5 6 13 14.33 1
 -6 6 13 63.09 1.87
 6 6 13 63.08 1.81
 -7 6 13 28.99 1.3
 7 6 13 27.78 1.35
 -8 6 13 2.03 0.99
 8 6 13 1.73 1.12
 -9 6 13 85.14 2.95
 9 6 13 88.95 3.08
 -10 6 13 40.62 2.29
 10 6 13 44.09 2.4
 -11 6 13 20.45 2
 11 6 13 17.86 2.07
 -12 6 13 14.76 2.2
 12 6 13 11.89 2.19
 -13 6 13 120.42 4.51
 13 6 13 121.04 4.66
 -14 6 13 8.88 2.75
 14 6 13 16.37 2.99
 0 7 13 49.98 1.06
 -1 7 13 20.49 0.92
 1 7 13 20.3 0.92
 -2 7 13 53.1 1.56
 2 7 13 52.33 1.57
 -3 7 13 174.18 3.64
 3 7 13 172.59 3.61
 -4 7 13 184.61 3.85
 4 7 13 187.34 4.03
 -5 7 13 85.09 2.06
 5 7 13 82.11 2.04
 -6 7 13 11.72 0.99
 6 7 13 12.67 0.98
 -7 7 13 34.17 1.61
 7 7 13 27.95 1.65
 -8 7 13 37.37 1.91
 8 7 13 40.97 1.94
 -9 7 13 32.71 2.04
 9 7 13 33.31 2.07
 -10 7 13 125.16 4.15
 10 7 13 118.72 4.02
 -11 7 13 24.82 2.16
 11 7 13 22.36 2.3
 -12 7 13 41.92 2.97
 12 7 13 38.6 2.51
 -13 7 13 86.77 3.73
 13 7 13 86.92 3.74
 0 8 13 21.3 0.73
 -1 8 13 11.48 0.94
 1 8 13 12.67 1.07
 -2 8 13 45.74 1.57
 2 8 13 41.58 1.55
 -3 8 13 68.23 2.09
 3 8 13 66.28 2.12
 -4 8 13 69.76 2.03
 4 8 13 72.15 2.16
 -5 8 13 2.18 1.09
 5 8 13 1.76 0.95
 -6 8 13 43.87 1.65
 6 8 13 43.22 1.76
 -7 8 13 58.11 2.13
 7 8 13 57.27 2.15
 -8 8 13 37.97 2.02
 8 8 13 37.64 2.06
 -9 8 13 45.46 2.44
 9 8 13 40.75 2.23
 -10 8 13 71.84 3.05
 10 8 13 69.03 3.34
 -11 8 13 20.91 2.35
 11 8 13 18.58 2.28
 -12 8 13 56.55 3.3
 12 8 13 53.25 3.12
 -13 8 13 84.61 4.36
 13 8 13 85.95 4.31
 0 9 13 102.88 4.14
 -1 9 13 64.88 1.9
 1 9 13 64.88 1.93
 -2 9 13 5.53 1.05
 2 9 13 5.49 1.15
 -3 9 13 131.43 3.36
 3 9 13 125.82 3.21
 -4 9 13 47.91 1.66
 4 9 13 44.79 1.81
 -5 9 13 88.26 2.45
 5 9 13 86.61 2.53
 -6 9 13 8.87 1.37
 6 9 13 10.4 1.46
 -7 9 13 55.04 2.1
 7 9 13 55.69 2.32
 -8 9 13 9.08 1.57
 8 9 13 4.98 1.57
 -9 9 13 30.12 1.99
 9 9 13 29.48 2.09
 -10 9 13 18.97 2.05
 10 9 13 18.47 2
 -11 9 13 1.77 2.38
 11 9 13 6.21 2.32
 -12 9 13 34.68 3.72
 12 9 13 34.95 3.55
 0 10 13 162 5.86
 -1 10 13 1.99 0.91
 1 10 13 4.4 1.25
 -2 10 13 53.07 1.85
 2 10 13 51.57 1.83
 -3 10 13 3.78 1.35
 3 10 13 4.5 1.48
 -4 10 13 8.19 1.47
 4 10 13 10.58 1.56
 -5 10 13 145.02 3.69
 5 10 13 139.7 3.58
 -6 10 13 13.72 1.51
 6 10 13 14.93 1.61
 -7 10 13 30.14 2.12
 7 10 13 32.35 2.07
 -8 10 13 0.32 1.78
 8 10 13 2.11 1.68
 -9 10 13 36.24 2.38
 9 10 13 39.26 2.81
 -10 10 13 16.71 2.7
 10 10 13 14.91 2.46
 -11 10 13 82.29 3.64
 11 10 13 82.53 3.54
 0 11 13 28 2.28
 -1 11 13 97.57 2.82
 1 11 13 94.19 2.7
 -2 11 13 46.83 1.96
 2 11 13 45.28 2.02
 -3 11 13 25.97 1.68
 3 11 13 26.41 1.61
 -4 11 13 79.65 2.64
 4 11 13 76.28 2.74
 -5 11 13 3.14 1.51
 5 11 13 6.97 1.73
 -6 11 13 15.58 1.69
 6 11 13 15.91 1.84
 -7 11 13 20.03 2.32
 7 11 13 18.44 2.1
 -8 11 13 10.58 2.35
 8 11 13 16.69 2.44
 -9 11 13 0.91 2.72
 9 11 13 2.47 2.44
 -10 11 13 18.9 2.94
 10 11 13 20.17 2.82
 0 12 13 10.78 2.48
 -1 12 13 39.8 1.85
 1 12 13 38.33 1.77
 -2 12 13 71.14 2.52
 2 12 13 71.32 2.47
 -3 12 13 0.82 1.51
 3 12 13 0.65 1.78
 -4 12 13 133.74 3.64
 4 12 13 129.78 3.71
 -5 12 13 65.39 2.61
 5 12 13 65.07 2.6
 -6 12 13 32.09 2.32
 6 12 13 30.21 2.23
 -7 12 13 72.62 3.66
 7 12 13 72.33 3.65
 -8 12 13 10.23 2.37
 8 12 13 5.65 2.13
 -9 12 13 10.72 3.07
 9 12 13 24.66 5.76
 0 13 13 41.3 3.02
 -1 13 13 5.64 1.61
 1 13 13 3.94 1.6
 -2 13 13 25.01 2.17
 2 13 13 23.5 2.12
 -3 13 13 108.15 3.53
 3 13 13 109.39 3.43
 -4 13 13 24.46 2.32
 4 13 13 22.86 2.26
 -5 13 13 77.58 3.22
 5 13 13 73.69 2.95
 -6 13 13 14.67 2.95
 6 13 13 10.95 2.44
 -7 13 13 14.69 3.23
 7 13 13 15.13 2.93
 0 14 13 39 3.64
 -1 14 13 70.71 4.04
 1 14 13 72.26 4.02
 -2 14 13 42.91 2.73
 2 14 13 45.28 2.5
 -3 14 13 49.43 2.77
 3 14 13 48.26 2.66
 -4 14 13 40.39 3.23
 4 14 13 40.02 3.75
 0 0 14 212.17 4.79
 1 0 14 104.6 1.85
 2 0 14 2.57 0.58
 3 0 14 445.26 6.8
 4 0 14 1.59 0.47
 5 0 14 33.42 0.95
 6 0 14 99.6 1.96
 7 0 14 164.4 2.72
 8 0 14 16.1 0.87
 9 0 14 163.03 3.28
 10 0 14 16.13 1.05
 11 0 14 1.79 1
 12 0 14 73.53 2.01
 13 0 14 31.83 1.76
 14 0 14 13.89 1.87
 0 1 14 286.68 4.53
 -1 1 14 41.49 1.03
 1 1 14 42.57 1.06
 -2 1 14 22.96 0.84
 2 1 14 23.34 0.78
 -3 1 14 130.44 2.24
 3 1 14 133.46 2.25
 -4 1 14 51.12 1.15
 4 1 14 50.44 1.18
 -5 1 14 61.21 1.29
 5 1 14 61.7 1.3
 -6 1 14 1.71 0.57
 6 1 14 2 0.58
 -7 1 14 1.54 0.46
 7 1 14 0.91 0.51
 -8 1 14 192.37 3.57
 8 1 14 187.64 3.5
 -9 1 14 25.59 1.05
 9 1 14 24.91 1
 -10 1 14 147.86 2.93
 10 1 14 148.77 3.01
 -11 1 14 31.41 1.27
 11 1 14 27.14 1.25
 -12 1 14 38.96 1.45
 12 1 14 37.24 1.67
 -13 1 14 13.4 1.93
 13 1 14 12.71 1.92
 -14 1 14 37.01 2.45
 14 1 14 41.03 2.52
 0 2 14 48.96 1.1
 -1 2 14 19.39 0.76
 1 2 14 21.3 0.8
 -2 2 14 63.41 1.28
 2 2 14 63.16 1.3
 -3 2 14 8.22 0.59
 3 2 14 8.41 0.63
 -4 2 14 6.3 0.56
 4 2 14 5.06 0.6
 -5 2 14 23.25 0.74
 5 2 14 23.37 0.75
 -6 2 14 48.64 1.38
 6 2 14 48.74 1.34
 -7 2 14 41.26 1.32
 7 2 14 44.79 1.49
 -8 2 14 17.75 1.19
 8 2 14 18.16 1.24
 -9 2 14 48.89 1.71
 9 2 14 56.43 2.03
 -10 2 14 47.96 1.82
 10 2 14 48.23 1.92
 -11 2 14 124.63 3.36
 11 2 14 123.89 3.29
 -12 2 14 10.86 1.99
 12 2 14 10.97 1.75
 -13 2 14 46.71 2.45
 13 2 14 46 2.29
 -14 2 14 4.08 2.5
 14 2 14 2.05 2.37
 0 3 14 271.73 4.25
 -1 3 14 53.49 1.17
 1 3 14 54.22 1.2
 -2 3 14 100.41 1.81
 2 3 14 98.44 1.8
 -3 3 14 20.08 0.7
 3 3 14 19.26 0.69
 -4 3 14 105.28 2.22
 4 3 14 103.8 2.2
 -5 3 14 7.29 0.82
 5 3 14 6.58 0.88
 -6 3 14 23.6 1.07
 6 3 14 24.04 1.16
 -7 3 14 101.14 2.4
 7 3 14 102.51 2.45
 -8 3 14 42.2 1.63
 8 3 14 47.43 1.75
 -9 3 14 2.63 0.97
 9 3 14 3.64 1.08
 -10 3 14 4.43 0.99
 10 3 14 6.62 1.36
 -11 3 14 20.91 1.82
 11 3 14 20.67 1.95
 -12 3 14 20.34 1.72
 12 3 14 23.76 1.94
 -13 3 14 5.46 1.84
 13 3 14 6.91 2
 -14 3 14 19.66 2.61
 14 3 14 18.21 2.73
 0 4 14 6.76 0.65
 -1 4 14 123.78 2.11
 1 4 14 123.14 2.11
 -2 4 14 34.73 0.87
 2 4 14 35.11 0.88
 -3 4 14 3.71 0.73
 3 4 14 3.41 0.69
 -4 4 14 61.67 1.54
 4 4 14 61.83 1.64
 -5 4 14 263.7 5.34
 5 4 14 267.85 5.43
 -6 4 14 95.9 2.23
 6 4 14 96.37 2.36
 -7 4 14 2.76 0.78
 7 4 14 1.94 0.82
 -8 4 14 45.49 1.84
 8 4 14 45.63 1.89
 -9 4 14 144.36 4.28
 9 4 14 146.34 3.69
 -10 4 14 6.48 1.22
 10 4 14 9.28 1.54
 -11 4 14 4.28 1.24
 11 4 14 6.08 1.37
 -12 4 14 19.29 2.22
 12 4 14 15.39 2.14
 -13 4 14 31.48 2.95
 13 4 14 29.94 2.55
 -14 4 14 8.2 2.69
 14 4 14 10.26 2.84
 0 5 14 26.38 0.82
 -1 5 14 10.31 0.62
 1 5 14 11.01 0.6
 -2 5 14 22.94 0.97
 2 5 14 22.41 1.04
 -3 5 14 133.84 2.96
 3 5 14 134.59 2.73
 -4 5 14 34.94 1.26
 4 5 14 33.58 1.2
 -5 5 14 104.34 2.66
 5 5 14 102.51 2.44
 -6 5 14 77.94 1.99
 6 5 14 78.59 2.02
 -7 5 14 13.42 1.31
 7 5 14 12.45 1.46
 -8 5 14 62.42 2.03
 8 5 14 63.87 2.17
 -9 5 14 74.11 2.39
 9 5 14 72.69 2.47
 -10 5 14 43.1 2.46
 10 5 14 44.52 2.62
 -11 5 14 5.53 1.92
 11 5 14 2.03 1.88
 -12 5 14 54.24 2.92
 12 5 14 56.37 2.89
 -13 5 14 3 2.32
 13 5 14 4.11 2.17
 0 6 14 24.6 0.77
 -1 6 14 104.78 2.6
 1 6 14 105.83 2.24
 -2 6 14 35.92 1.25
 2 6 14 33.03 1.25
 -3 6 14 60.38 1.71
 3 6 14 60.19 1.74
 -4 6 14 120.96 2.79
 4 6 14 122.97 2.86
 -5 6 14 42.69 1.42
 5 6 14 41.25 1.55
 -6 6 14 92 2.24
 6 6 14 92.85 2.36
 -7 6 14 14.18 1.17
 7 6 14 12.8 1.17
 -8 6 14 190.54 5.25
 8 6 14 185.54 5.21
 -9 6 14 89.16 3.14
 9 6 14 94.32 3.36
 -10 6 14 136.72 4.05
 10 6 14 145.11 4.58
 -11 6 14 23.35 2.29
 11 6 14 25.18 2.21
 -12 6 14 4.32 2.15
 12 6 14 6.67 2.2
 -13 6 14 3.5 2.32
 13 6 14 1.73 2.58
 0 7 14 4.71 0.59
 -1 7 14 21.66 1.05
 1 7 14 21.61 1.25
 -2 7 14 145.49 3.69
 2 7 14 136.06 3.36
 -3 7 14 1.75 1.08
 3 7 14 0.1 1.09
 -4 7 14 15.37 1.4
 4 7 14 14.91 1.53
 -5 7 14 15.34 1.28
 5 7 14 16.76 1.45
 -6 7 14 30.89 1.54
 6 7 14 33.66 1.63
 -7 7 14 43.44 2.07
 7 7 14 36.12 1.85
 -8 7 14 11.47 1.81
 8 7 14 11.49 1.79
 -9 7 14 35.83 2.33
 9 7 14 36.54 2.41
 -10 7 14 10.7 2.17
 10 7 14 9.84 2.3
 -11 7 14 14.32 2.14
 11 7 14 10.52 2.34
 -12 7 14 15.52 2.47
 12 7 14 13.21 2.7
 0 8 14 2.6 1.83
 -1 8 14 141.34 3.42
 1 8 14 132.72 3.28
 -2 8 14 94.58 2.53
 2 8 14 94.43 2.58
 -3 8 14 8.92 1.06
 3 8 14 11.57 1.22
 -4 8 14 18.74 1.28
 4 8 14 18.08 1.42
 -5 8 14 101.81 2.89
 5 8 14 97.51 2.85
 -6 8 14 21.58 1.46
 6 8 14 21.3 1.57
 -7 8 14 63.15 2.37
 7 8 14 64.8 2.59
 -8 8 14 73.64 2.84
 8 8 14 73.22 2.97
 -9 8 14 29.34 2.42
 9 8 14 28.24 2.37
 -10 8 14 4.55 2.27
 10 8 14 4.15 2.47
 -11 8 14 9.19 2.35
 11 8 14 7.33 2.52
 -12 8 14 29.38 3.27
 12 8 14 35.97 3.35
 0 9 14 79.98 3.28
 -1 9 14 60.11 1.93
 1 9 14 59.97 1.9
 -2 9 14 41.45 1.86
 2 9 14 38.08 1.8
 -3 9 14 8.39 1.56
 3 9 14 11.8 1.73
 -4 9 14 25.08 1.66
 4 9 14 24.42 1.71
 -5 9 14 18.19 1.63
 5 9 14 16.72 1.73
 -6 9 14 66.66 2.47
 6 9 14 61.33 2.42
 -7 9 14 13.4 1.94
 7 9 14 18.01 1.94
 -8 9 14 0.95 1.37
 8 9 14 2.05 1.49
 -9 9 14 31.33 2.62
 9 9 14 30.91 2.9
 -10 9 14 18.23 2.45
 10 9 14 20.12 2.57
 -11 9 14 35.5 3.1
 11 9 14 36.95 3.27
 0 10 14 11.59 2.05
 -1 10 14 27.24 1.33
 1 10 14 28.09 1.54
 -2 10 14 15.89 1.31
 2 10 14 12.71 1.59
 -3 10 14 48.49 1.95
 3 10 14 49.1 2.08
 -4 10 14 112.72 3.35
 4 10 14 109.99 3.3
 -5 10 14 10.59 1.67
 5 10 14 11.05 1.73
 -6 10 14 120.62 3.61
 6 10 14 120.54 3.45
 -7 10 14 48.08 2.53
 7 10 14 48.55 2.63
 -8 10 14 14.84 2.37
 8 10 14 11.37 2.24
 -9 10 14 38.9 2.94
 9 10 14 43.39 3.08
 -10 10 14 4.73 2.62
 10 10 14 7.41 2.68
 0 11 14 38.21 3.02
 -1 11 14 45.54 3.13
 1 11 14 49.37 3.65
 -2 11 14 20.49 1.67
 2 11 14 21.94 1.91
 -3 11 14 51.12 2.36
 3 11 14 48.85 2.13
 -4 11 14 5.55 1.59
 4 11 14 4.15 1.63
 -5 11 14 140.35 4.05
 5 11 14 140.73 4.18
 -6 11 14 33.34 2.46
 6 11 14 36.37 2.29
 -7 11 14 25.94 2.46
 7 11 14 25.84 2.57
 -8 11 14 1.47 2.32
 8 11 14 2.84 2.43
 -9 11 14 8.37 3.17
 9 11 14 7.07 5.27
 0 12 14 23.26 3.67
 -1 12 14 8.53 3.57
 1 12 14 6.18 3.71
 -2 12 14 0 1.56
 2 12 14 2.19 1.78
 -3 12 14 17.19 2.06
 3 12 14 18.98 1.95
 -4 12 14 15.07 2.03
 4 12 14 13.75 2.03
 -5 12 14 57.61 2.96
 5 12 14 60.52 2.83
 -6 12 14 22.09 2.71
 6 12 14 23.9 2.71
 -7 12 14 26.3 2.83
 7 12 14 31.62 3.2
 0 13 14 12.3 3.93
 -1 13 14 19.55 3.41
 1 13 14 26.77 3.86
 -2 13 14 7.23 2.12
 2 13 14 5.02 1.96
 -3 13 14 50.15 2.89
 3 13 14 49.51 3.36
 -4 13 14 35.93 3.04
 4 13 14 35.24 3.02
 -5 13 14 8.42 2.69
 5 13 14 4.26 3.56
 0 0 15 0.51 0.75
 1 0 15 82.31 1.58
 2 0 15 29.57 0.94
 3 0 15 1.59 0.62
 4 0 15 17.49 0.86
 5 0 15 167.25 2.77
 6 0 15 1.88 0.6
 7 0 15 29.6 1.1
 8 0 15 1.82 0.85
 9 0 15 0.79 0.86
 10 0 15 28.43 1.25
 11 0 15 9.55 1.21
 12 0 15 4.63 1.31
 13 0 15 13.71 1.7
 0 1 15 67.17 1.42
 -1 1 15 180.67 2.99
 1 1 15 180.38 2.95
 -2 1 15 88.9 1.7
 2 1 15 87.48 1.67
 -3 1 15 63.32 1.39
 3 1 15 62.82 1.37
 -4 1 15 48.47 1.21
 4 1 15 51.4 1.2
 -5 1 15 19.56 0.89
 5 1 15 19.46 0.81
 -6 1 15 87.4 1.81
 6 1 15 84.22 1.74
 -7 1 15 14.4 0.9
 7 1 15 16.93 0.96
 -8 1 15 18.28 0.95
 8 1 15 17.4 0.88
 -9 1 15 9.64 1.31
 9 1 15 10.12 1.52
 -10 1 15 43.85 2.02
 10 1 15 40.64 2
 -11 1 15 90.36 2.96
 11 1 15 88.99 3.17
 -12 1 15 57.47 2.45
 12 1 15 58.4 2.49
 -13 1 15 18.29 2.26
 13 1 15 17.01 2.3
 0 2 15 18.56 0.75
 -1 2 15 138.19 2.36
 1 2 15 138.33 2.38
 -2 2 15 21.81 0.9
 2 2 15 22.27 0.86
 -3 2 15 50.86 1.16
 3 2 15 48.71 1.13
 -4 2 15 30.56 0.95
 4 2 15 30.36 0.95
 -5 2 15 20.43 1.09
 5 2 15 19.33 1.08
 -6 2 15 5.46 1
 6 2 15 7.97 1.31
 -7 2 15 5.07 1.19
 7 2 15 3.76 1.24
 -8 2 15 67.82 2.32
 8 2 15 65.6 2.39
 -9 2 15 131.35 3.38
 9 2 15 134.99 3.59
 -10 2 15 13.2 1.8
 10 2 15 10.92 1.72
 -11 2 15 7.05 1.43
 11 2 15 10.12 1.79
 -12 2 15 78.31 2.92
 12 2 15 84.34 2.96
 -13 2 15 5.9 2.34
 13 2 15 4.94 2.18
 0 3 15 547.88 8.32
 -1 3 15 81.24 1.72
 1 3 15 83.59 1.6
 -2 3 15 43.09 1.07
 2 3 15 44.87 1.1
 -3 3 15 9.88 0.63
 3 3 15 12.26 0.65
 -4 3 15 7.7 0.89
 4 3 15 8.9 0.87
 -5 3 15 27.17 1.25
 5 3 15 27.26 1.3
 -6 3 15 110.52 2.72
 6 3 15 118.12 2.83
 -7 3 15 15.85 1.18
 7 3 15 14.61 1.26
 -8 3 15 80.87 2.42
 8 3 15 77.97 2.41
 -9 3 15 10.78 1.7
 9 3 15 15.32 1.69
 -10 3 15 27.05 2.11
 10 3 15 25.19 1.95
 -11 3 15 1.66 1.5
 11 3 15 1.45 1.57
 -12 3 15 49.24 3.07
 12 3 15 55.71 3.06
 -13 3 15 35.09 2.52
 13 3 15 34.16 2.53
 0 4 15 1.41 0.51
 -1 4 15 9.88 0.72
 1 4 15 10.31 0.69
 -2 4 15 30.58 1.06
 2 4 15 29.3 0.95
 -3 4 15 49.95 1.41
 3 4 15 51.13 1.53
 -4 4 15 55.61 1.75
 4 4 15 55.96 1.95
 -5 4 15 25.37 1.27
 5 4 15 28.37 1.34
 -6 4 15 8.1 1.16
 6 4 15 10.89 1.3
 -7 4 15 10.93 1.14
 7 4 15 11.96 1.12
 -8 4 15 35.21 1.8
 8 4 15 36.86 1.8
 -9 4 15 44.43 2.08
 9 4 15 44.81 2.26
 -10 4 15 32.31 1.88
 10 4 15 36.75 1.92
 -11 4 15 10.18 1.78
 11 4 15 15.67 2.07
 -12 4 15 23.06 2.77
 12 4 15 23.48 2.87
 -13 4 15 28.07 3.26
 13 4 15 36.17 3.66
 0 5 15 20.47 0.86
 -1 5 15 37.1 1
 1 5 15 36.29 0.97
 -2 5 15 68.69 1.89
 2 5 15 69.06 1.93
 -3 5 15 3.78 1.02
 3 5 15 4.73 0.97
 -4 5 15 316.29 6.32
 4 5 15 331.66 6.66
 -5 5 15 5.13 1
 5 5 15 7.04 1.04
 -6 5 15 48.18 1.73
 6 5 15 51.61 1.88
 -7 5 15 23.23 1.43
 7 5 15 24.96 1.45
 -8 5 15 10.23 1.4
 8 5 15 13.53 1.6
 -9 5 15 2.45 1.78
 9 5 15 2.95 1.75
 -10 5 15 125.86 4.02
 10 5 15 118.41 5.02
 -11 5 15 1.5 2.04
 11 5 15 5.37 2.17
 -12 5 15 17.82 2.6
 12 5 15 16.19 2.71
 0 6 15 22.57 0.9
 -1 6 15 23.37 1.29
 1 6 15 22.72 1.41
 -2 6 15 16.41 1.25
 2 6 15 15.12 1.26
 -3 6 15 76.97 2.33
 3 6 15 77.53 2.41
 -4 6 15 44.04 2.01
 4 6 15 41.78 1.95
 -5 6 15 9.69 1.26
 5 6 15 9.61 1.28
 -6 6 15 57.03 2.19
 6 6 15 58.8 2.27
 -7 6 15 15.77 1.82
 7 6 15 14.54 1.67
 -8 6 15 18.81 1.77
 8 6 15 17.34 1.85
 -9 6 15 128.08 4.02
 9 6 15 132.09 4.19
 -10 6 15 40.53 2.59
 10 6 15 36.59 2.45
 -11 6 15 49.78 2.89
 11 6 15 47.52 2.94
 -12 6 15 28.09 3.42
 12 6 15 38.24 3.67
 0 7 15 15.06 1.78
 -1 7 15 80.84 2.32
 1 7 15 82.81 2.57
 -2 7 15 57.32 1.96
 2 7 15 59.59 2.27
 -3 7 15 243.99 5.67
 3 7 15 249.12 5.81
 -4 7 15 53.33 1.89
 4 7 15 55.15 2.06
 -5 7 15 86.32 2.75
 5 7 15 83.42 2.75
 -6 7 15 10.54 1.37
 6 7 15 10.57 1.48
 -7 7 15 13.22 1.81
 7 7 15 12.83 1.82
 -8 7 15 175.77 5.11
 8 7 15 174.66 5.3
 -9 7 15 1.38 1.85
 9 7 15 1.21 1.82
 -10 7 15 14.78 2.42
 10 7 15 18.57 2.49
 -11 7 15 0.26 2.69
 11 7 15 1.52 2.75
 0 8 15 26.38 2.41
 -1 8 15 37.39 1.66
 1 8 15 33.29 1.59
 -2 8 15 26.04 1.43
 2 8 15 26.08 1.63
 -3 8 15 59.01 2.16
 3 8 15 57.86 2.12
 -4 8 15 153.45 3.98
 4 8 15 160.44 4.18
 -5 8 15 13.2 1.5
 5 8 15 13.47 1.63
 -6 8 15 17.02 1.99
 6 8 15 12.38 1.79
 -7 8 15 29.17 2.34
 7 8 15 25.73 2.59
 -8 8 15 5.93 2.17
 8 8 15 3.62 1.91
 -9 8 15 59.07 3.03
 9 8 15 62.65 3.12
 -10 8 15 2.7 2.2
 10 8 15 3.02 2.25
 0 9 15 3.47 2.09
 -1 9 15 149.45 3.97
 1 9 15 149.62 3.68
 -2 9 15 59.54 2.23
 2 9 15 58.45 2.11
 -3 9 15 3.36 1.35
 3 9 15 4.08 1.51
 -4 9 15 6.98 1.56
 4 9 15 8.13 1.43
 -5 9 15 2.87 1.34
 5 9 15 1.77 1.74
 -6 9 15 56.59 2.37
 6 9 15 64.38 2.58
 -7 9 15 23.46 2.25
 7 9 15 26.59 2.61
 -8 9 15 33.63 3.35
 8 9 15 28.75 2.91
 -9 9 15 13.36 2.62
 9 9 15 10.98 2.6
 -10 9 15 48.04 3.97
 10 9 15 35.63 6.61
 0 10 15 57.95 3.48
 -1 10 15 24.83 2.99
 1 10 15 29.83 2.68
 -2 10 15 23.03 1.76
 2 10 15 22.16 1.63
 -3 10 15 4.45 1.81
 3 10 15 8.87 1.79
 -4 10 15 43.1 2.42
 4 10 15 51.7 2.57
 -5 10 15 30.36 2.51
 5 10 15 28.01 2.06
 -6 10 15 3 1.82
 6 10 15 1.7 1.87
 -7 10 15 28 2.92
 7 10 15 30.33 3.18
 -8 10 15 2.63 2.78
 8 10 15 2.76 2.62
 0 11 15 145.46 5.65
 -1 11 15 38.85 3.07
 1 11 15 35.98 2.89
 -2 11 15 19.65 2.02
 2 11 15 16.96 1.84
 -3 11 15 3.04 1.95
 3 11 15 8.05 1.78
 -4 11 15 7.25 2.37
 4 11 15 5.71 1.94
 -5 11 15 82.97 3.17
 5 11 15 75.68 3.02
 -6 11 15 63.12 3.42
 6 11 15 60.68 3.29
 -7 11 15 8.22 2.55
 7 11 15 15.12 2.92
 0 12 15 11.07 3.15
 -1 12 15 4.37 3.01
 1 12 15 3.22 2.71
 -2 12 15 6.49 2.58
 2 12 15 6.76 1.78
 -3 12 15 20.39 2.41
 3 12 15 15.84 2.41
 -4 12 15 61.27 3.11
 4 12 15 61.61 3.11
 -5 12 15 35.27 3.58
 5 12 15 42.85 4.24
 0 13 15 9.55 3.71
 -1 13 15 5.72 4.05
 1 13 15 25.67 7.62
 0 0 16 19.12 1.49
 1 0 16 21.46 0.92
 2 0 16 254.52 4.1
 3 0 16 91.61 1.83
 4 0 16 167.25 2.84
 5 0 16 4.76 0.74
 6 0 16 6.45 0.96
 7 0 16 72.93 1.81
 8 0 16 61.43 1.74
 9 0 16 88.15 2.14
 10 0 16 0.88 1.08
 11 0 16 13.54 1.33
 12 0 16 8.01 3.71
 0 1 16 1.45 0.74
 -1 1 16 101.58 1.89
 1 1 16 105.77 1.96
 -2 1 16 8.14 0.89
 2 1 16 10.34 0.87
 -3 1 16 164.19 2.81
 3 1 16 163.49 2.87
 -4 1 16 18.17 0.89
 4 1 16 17.13 0.91
 -5 1 16 69.05 1.68
 5 1 16 69.89 1.69
 -6 1 16 97.72 2.23
 6 1 16 101.78 2.25
 -7 1 16 23.04 1.43
 7 1 16 24.88 1.24
 -8 1 16 82.83 2.69
 8 1 16 85.46 2.75
 -9 1 16 6.02 1.62
 9 1 16 5.72 1.27
 -10 1 16 88.8 3.09
 10 1 16 86.53 2.95
 -11 1 16 5.94 2.04
 11 1 16 7.34 2.2
 -12 1 16 8.16 2.25
 12 1 16 9.47 2.19
 0 2 16 4.7 0.81
 -1 2 16 60.3 1.41
 1 2 16 58.45 1.36
 -2 2 16 24.18 0.97
 2 2 16 22.92 0.98
 -3 2 16 27.32 1
 3 2 16 29.52 1.05
 -4 2 16 45.07 1.28
 4 2 16 47.15 1.32
 -5 2 16 127.76 2.98
 5 2 16 131.04 3.07
 -6 2 16 15.95 1.65
 6 2 16 13.56 1.17
 -7 2 16 50.61 1.93
 7 2 16 49.92 1.88
 -8 2 16 1.6 1.45
 8 2 16 1.97 1.45
 -9 2 16 79.65 2.88
 9 2 16 69.07 2.85
 -10 2 16 110.79 3.25
 10 2 16 118.08 3.45
 -11 2 16 51.31 2.77
 11 2 16 47.5 2.46
 -12 2 16 2.89 2.35
 12 2 16 2.44 2.09
 0 3 16 12.31 0.88
 -1 3 16 7.3 0.87
 1 3 16 7.27 0.75
 -2 3 16 28.3 0.99
 2 3 16 28.99 0.99
 -3 3 16 47.66 1.59
 3 3 16 47.09 1.36
 -4 3 16 69.61 1.95
 4 3 16 71.83 2
 -5 3 16 18.37 1.33
 5 3 16 20.19 1.34
 -6 3 16 55.91 1.88
 6 3 16 53.97 1.94
 -7 3 16 62.36 2.33
 7 3 16 58.9 2.31
 -8 3 16 14.5 1.66
 8 3 16 16.46 1.8
 -9 3 16 23.58 1.8
 9 3 16 19.62 1.8
 -10 3 16 26.98 2.05
 10 3 16 26.49 2.01
 -11 3 16 49.1 2.69
 11 3 16 51.33 2.51
 -12 3 16 1.67 2.51
 12 3 16 2.28 2.83
 0 4 16 0.31 0.57
 -1 4 16 22.98 0.95
 1 4 16 22.47 0.89
 -2 4 16 24.5 1.28
 2 4 16 25.87 1.36
 -3 4 16 46.99 1.77
 3 4 16 45.97 1.81
 -4 4 16 45.45 1.68
 4 4 16 46.74 1.78
 -5 4 16 2.66 1.16
 5 4 16 4.79 1.21
 -6 4 16 147.8 3.47
 6 4 16 149.65 3.53
 -7 4 16 39.67 1.92
 7 4 16 37.96 2.04
 -8 4 16 50.45 2.49
 8 4 16 54.56 2.54
 -9 4 16 18.74 1.83
 9 4 16 19.61 1.83
 -10 4 16 60.52 2.89
 10 4 16 59.54 2.57
 -11 4 16 33.6 2.81
 11 4 16 35.96 2.92
 -12 4 16 17.24 3.6
 12 4 16 22.13 6.89
 0 5 16 390.11 6.96
 -1 5 16 5.02 1.13
 1 5 16 6.25 1.09
 -2 5 16 81.65 2.38
 2 5 16 86.58 2.32
 -3 5 16 66.03 2.27
 3 5 16 61.39 1.96
 -4 5 16 13.89 1.24
 4 5 16 15.96 1.48
 -5 5 16 39.16 1.66
 5 5 16 42.19 1.72
 -6 5 16 22.72 1.67
 6 5 16 21.32 1.46
 -7 5 16 42.34 2.36
 7 5 16 39.87 2.43
 -8 5 16 13.56 1.8
 8 5 16 8.49 1.64
 -9 5 16 6.79 2.26
 9 5 16 7.6 2.23
 -10 5 16 2.49 2.13
 10 5 16 0.31 2.41
 -11 5 16 8.04 2.7
 11 5 16 8.95 2.43
 0 6 16 7.07 0.82
 -1 6 16 68.71 2.14
 1 6 16 64.87 2.14
 -2 6 16 85.18 2.53
 2 6 16 81.76 2.46
 -3 6 16 4.94 1.33
 3 6 16 5.47 1.55
 -4 6 16 40.73 1.85
 4 6 16 47.69 2.18
 -5 6 16 116.03 3.16
 5 6 16 113.42 3.2
 -6 6 16 14.86 1.55
 6 6 16 18.53 1.72
 -7 6 16 41.35 2.34
 7 6 16 43.74 2.41
 -8 6 16 42.19 2.41
 8 6 16 40.66 2.51
 -9 6 16 13.93 2.21
 9 6 16 12.79 2.47
 -10 6 16 2.2 2.15
 10 6 16 1.58 2.63
 -11 6 16 6.91 3.52
 11 6 16 3.87 4.95
 0 7 16 34.91 3.26
 -1 7 16 11.44 1.43
 1 7 16 9.82 1.3
 -2 7 16 14.32 1.62
 2 7 16 11.37 1.5
 -3 7 16 7.7 1.31
 3 7 16 7.58 1.84
 -4 7 16 23.32 1.59
 4 7 16 20.58 1.84
 -5 7 16 54.84 2.25
 5 7 16 53.6 2.35
 -6 7 16 2.92 1.61
 6 7 16 5.04 1.84
 -7 7 16 20.73 2.51
 7 7 16 20.5 2.61
 -8 7 16 6.38 2.66
 8 7 16 9.85 2.82
 -9 7 16 34.48 2.87
 9 7 16 35.17 2.9
 -10 7 16 31.29 3.79
 10 7 16 40.59 4.13
 0 8 16 0.21 2.24
 -1 8 16 127.54 3.27
 1 8 16 125.13 3.67
 -2 8 16 62.45 2.33
 2 8 16 60.38 2.35
 -3 8 16 23.53 1.86
 3 8 16 28.34 2.12
 -4 8 16 24.19 1.98
 4 8 16 19.71 1.89
 -5 8 16 63.57 2.57
 5 8 16 63.32 2.76
 -6 8 16 25.67 2.2
 6 8 16 28.37 2.23
 -7 8 16 30.99 2.98
 7 8 16 27.85 2.82
 -8 8 16 30.09 2.89
 8 8 16 34.93 2.91
 -9 8 16 9.66 2.81
 9 8 16 12.64 3.1
 0 9 16 12.48 2.34
 -1 9 16 13.17 2.73
 1 9 16 14.45 2.87
 -2 9 16 16.28 1.75
 2 9 16 12.3 1.92
 -3 9 16 64.93 2.65
 3 9 16 63.54 2.51
 -4 9 16 33.62 2.34
 4 9 16 33.02 2.55
 -5 9 16 49 2.51
 5 9 16 54.74 2.55
 -6 9 16 47.48 2.99
 6 9 16 47.49 2.94
 -7 9 16 63.6 3.33
 7 9 16 62.82 3.34
 -8 9 16 11.51 3.03
 8 9 16 16.28 3.36
 0 10 16 1.8 2.52
 -1 10 16 3.96 2.45
 1 10 16 1.33 2.85
 -2 10 16 30.94 2.11
 2 10 16 34.32 2.16
 -3 10 16 25.77 2.24
 3 10 16 29.65 2.34
 -4 10 16 45.43 2.6
 4 10 16 50.03 2.55
 -5 10 16 25.56 2.9
 5 10 16 24.09 2.65
 -6 10 16 6.26 2.76
 6 10 16 10.57 2.92
 -7 10 16 19.37 3.86
 7 10 16 10.89 6.91
 0 11 16 4.8 3.26
 -1 11 16 7.02 2.79
 1 11 16 7.79 2.94
 -2 11 16 6.41 3.07
 2 11 16 3.99 2.8
 -3 11 16 5.16 2.92
 3 11 16 3.77 2.39
 -4 11 16 41.5 2.95
 4 11 16 39.34 2.9
 -5 11 16 6.28 3.4
 5 11 16 11.82 5.3
 0 12 16 37.69 6.28
 -1 12 16 32.35 5.74
 1 12 16 20.35 5.96
 0 0 17 0.44 1.02
 1 0 17 9.24 1.05
 2 0 17 170.35 3
 3 0 17 18.74 1.1
 4 0 17 7.49 0.96
 5 0 17 5.55 1.15
 6 0 17 6.42 1.16
 7 0 17 69.53 1.91
 8 0 17 62.76 1.86
 9 0 17 1.61 1.14
 10 0 17 0.25 2.4
 11 0 17 71.84 4.2
 0 1 17 21.43 1.16
 -1 1 17 203.69 3.43
 1 1 17 210.75 3.6
 -2 1 17 3.52 0.79
 2 1 17 5.4 0.88
 -3 1 17 48.44 1.38
 3 1 17 49.92 1.41
 -4 1 17 69.82 1.75
 4 1 17 66.4 1.74
 -5 1 17 8.02 1.01
 5 1 17 7.64 1.14
 -6 1 17 12.57 1.13
 6 1 17 12.02 1.16
 -7 1 17 91.03 2.74
 7 1 17 93.94 2.87
 -8 1 17 5.74 1.63
 8 1 17 1.05 1.58
 -9 1 17 25.3 2.08
 9 1 17 23.23 2.01
 -10 1 17 13.51 2.31
 10 1 17 15.18 2.17
 -11 1 17 2.84 2.32
 11 1 17 4.71 2.34
 0 2 17 3.03 0.89
 -1 2 17 31.11 1.2
 1 2 17 30.58 1.19
 -2 2 17 78.19 1.77
 2 2 17 80.64 1.8
 -3 2 17 35.29 1.26
 3 2 17 36.94 1.35
 -4 2 17 16.02 1.03
 4 2 17 13.41 0.99
 -5 2 17 13.98 1.52
 5 2 17 15.58 1.54
 -6 2 17 24.53 1.69
 6 2 17 23.31 1.8
 -7 2 17 20.71 1.93
 7 2 17 25.31 2.13
 -8 2 17 64.63 2.64
 8 2 17 68.78 2.75
 -9 2 17 24.52 2.15
 9 2 17 27.71 2.22
 -10 2 17 2.21 2.5
 10 2 17 4.47 2.37
 -11 2 17 5.29 3.23
 11 2 17 10 3.24
 0 3 17 20.68 1.06
 -1 3 17 36.75 1.27
 1 3 17 38.35 1.33
 -2 3 17 58.25 1.66
 2 3 17 55.11 1.57
 -3 3 17 44.94 1.87
 3 3 17 44.65 1.95
 -4 3 17 77.77 2.22
 4 3 17 79.93 2.35
 -5 3 17 33.82 2
 5 3 17 38.04 1.89
 -6 3 17 86.47 2.95
 6 3 17 87.12 3.06
 -7 3 17 31.17 1.79
 7 3 17 36.16 1.95
 -8 3 17 16.49 1.77
 8 3 17 18.69 2.04
 -9 3 17 82.41 3.23
 9 3 17 84.34 3.41
 -10 3 17 0.05 2.27
 10 3 17 5.69 2.44
 -11 3 17 3.96 3.63
 11 3 17 6.62 4.77
 0 4 17 1.88 0.98
 -1 4 17 38.54 1.45
 1 4 17 39.56 1.67
 -2 4 17 38.13 1.77
 2 4 17 38.79 1.84
 -3 4 17 40.96 1.8
 3 4 17 40.3 1.78
 -4 4 17 32.39 1.71
 4 4 17 34.15 1.7
 -5 4 17 119.15 3.08
 5 4 17 122.66 3.15
 -6 4 17 29.59 1.9
 6 4 17 35.26 2.12
 -7 4 17 3.63 1.67
 7 4 17 3.69 1.74
 -8 4 17 2.51 1.99
 8 4 17 4.89 1.92
 -9 4 17 21.33 2.78
 9 4 17 22.11 2.87
 -10 4 17 36.2 3.2
 10 4 17 32.16 3.06
 0 5 17 4.37 1.06
 -1 5 17 37.05 1.93
 1 5 17 37.37 2
 -2 5 17 24.46 1.74
 2 5 17 21.93 1.67
 -3 5 17 35.51 2.13
 3 5 17 37.84 2.26
 -4 5 17 1.83 2.07
 4 5 17 2.88 1.9
 -5 5 17 55.78 2.25
 5 5 17 58.9 2.47
 -6 5 17 23.92 2.56
 6 5 17 28.37 2.67
 -7 5 17 162.29 5.12
 7 5 17 159.45 5.13
 -8 5 17 26.31 2.58
 8 5 17 24.63 2.42
 -9 5 17 5.44 2.77
 9 5 17 3.15 2.9
 -10 5 17 26.76 3.7
 10 5 17 36.23 4.49
 0 6 17 313.06 10.09
 -1 6 17 5.14 1.52
 1 6 17 3.7 1.59
 -2 6 17 115.57 3.51
 2 6 17 119.64 3.42
 -3 6 17 0.56 1.5
 3 6 17 2.28 1.53
 -4 6 17 49.31 2.36
 4 6 17 48.75 2.25
 -5 6 17 50.36 2.39
 5 6 17 52.88 2.43
 -6 6 17 96.9 3.62
 6 6 17 96.45 3.72
 -7 6 17 46.17 3.17
 7 6 17 51.8 3.4
 -8 6 17 45.26 3.26
 8 6 17 49.33 3.38
 -9 6 17 20.04 2.88
 9 6 17 21.06 3.1
 0 7 17 37.83 3.03
 -1 7 17 54.85 2.28
 1 7 17 50.82 2
 -2 7 17 39.02 2.41
 2 7 17 35.94 2.2
 -3 7 17 60.85 2.57
 3 7 17 60.56 2.52
 -4 7 17 18.95 1.89
 4 7 17 17.37 2.03
 -5 7 17 61.22 2.94
 5 7 17 65.09 2.88
 -6 7 17 6.2 2.24
 6 7 17 7.82 2.33
 -7 7 17 17.62 2.92
 7 7 17 11.95 2.73
 -8 7 17 14.06 2.82
 8 7 17 17.61 2.89
 0 8 17 16.8 3.73
 -1 8 17 10.69 2.5
 1 8 17 12.2 2.73
 -2 8 17 12.99 1.9
 2 8 17 9.78 1.81
 -3 8 17 44.28 2.63
 3 8 17 51.94 2.58
 -4 8 17 37.95 2.96
 4 8 17 27.98 2.42
 -5 8 17 73.99 2.9
 5 8 17 76.78 3.05
 -6 8 17 33.59 2.9
 6 8 17 31.07 3.01
 -7 8 17 54.95 3.48
 7 8 17 53.28 3.36
 0 9 17 17.59 3.12
 -1 9 17 59.06 4.07
 1 9 17 58.54 4.31
 -2 9 17 56.79 2.45
 2 9 17 55.02 2.39
 -3 9 17 21.72 2.54
 3 9 17 22.93 2.48
 -4 9 17 33.75 2.92
 4 9 17 32.45 2.59
 -5 9 17 35.33 2.88
 5 9 17 28.5 3.01
 -6 9 17 19.8 3.71
 6 9 17 22.62 3.83
 0 10 17 3.72 3.41
 -1 10 17 0.43 2.7
 1 10 17 1.74 2.83
 -2 10 17 32.43 4.14
 2 10 17 39.52 4.13
 -3 10 17 43.11 3.1
 3 10 17 51.48 3.09
 -4 10 17 27.75 4.01
 4 10 17 19.88 4.51
 0 0 18 332.84 7.56
 1 0 18 7.67 1.32
 2 0 18 2.71 1.07
 3 0 18 6.57 1.3
 4 0 18 3.62 1.5
 5 0 18 3.86 1.4
 6 0 18 171.85 3.61
 7 0 18 7.16 1.59
 8 0 18 1.29 1.36
 9 0 18 2.27 3.19
 0 1 18 1.71 1.11
 -1 1 18 115.05 2.36
 1 1 18 116.12 2.45
 -2 1 18 100.24 2.28
 2 1 18 102.58 2.33
 -3 1 18 2.19 1.08
 3 1 18 2.42 1.2
 -4 1 18 128.82 2.94
 4 1 18 122.46 2.81
 -5 1 18 7.91 1.34
 5 1 18 9.01 1.29
 -6 1 18 8.68 1.93
 6 1 18 5.86 2.05
 -7 1 18 55.26 2.64
 7 1 18 54.31 2.58
 -8 1 18 2.49 1.96
 8 1 18 1.28 2.05
 -9 1 18 6.93 2.44
 9 1 18 5.65 2.25
 0 2 18 42.56 1.54
 -1 2 18 44.9 1.56
 1 2 18 46.08 1.58
 -2 2 18 18.85 1.34
 2 2 18 21.06 1.41
 -3 2 18 17.91 1.23
 3 2 18 16.83 1.25
 -4 2 18 56.03 2.14
 4 2 18 52.34 2.09
 -5 2 18 61.58 2.74
 5 2 18 60.79 2.72
 -6 2 18 18.13 2.11
 6 2 18 21.13 2.09
 -7 2 18 40.02 2.65
 7 2 18 44.04 2.66
 -8 2 18 97.42 3.67
 8 2 18 106.15 3.76
 -9 2 18 6.88 2.28
 9 2 18 5.78 2.44
 0 3 18 5.42 1.22
 -1 3 18 45.03 1.88
 1 3 18 43.45 1.69
 -2 3 18 34.07 1.38
 2 3 18 35.75 1.44
 -3 3 18 37.84 2
 3 3 18 42.86 2.1
 -4 3 18 24.37 1.85
 4 3 18 23.02 1.81
 -5 3 18 47.66 2.54
 5 3 18 45.27 2.48
 -6 3 18 20.71 2.07
 6 3 18 20.48 2.12
 -7 3 18 82.37 3.11
 7 3 18 81.39 3.1
 -8 3 18 52.1 2.86
 8 3 18 52.28 2.9
 -9 3 18 15.11 2.69
 9 3 18 21.6 3.02
 0 4 18 51.88 1.74
 -1 4 18 9.62 1.31
 1 4 18 8.1 1.36
 -2 4 18 34.55 1.91
 2 4 18 41.05 2.25
 -3 4 18 13.21 2.16
 3 4 18 13.43 2.11
 -4 4 18 4.24 2.37
 4 4 18 4.92 2.34
 -5 4 18 3.44 2.04
 5 4 18 2.36 1.94
 -6 4 18 6.44 2.11
 6 4 18 8.06 2.86
 -7 4 18 8.64 2.53
 7 4 18 8.81 2.31
 -8 4 18 93.45 3.88
 8 4 18 82.44 3.67
 -9 4 18 12.15 7.81
 9 4 18 13.72 6.52
 0 5 18 31.05 1.55
 -1 5 18 56.45 2.65
 1 5 18 56.1 2.58
 -2 5 18 46.73 2.27
 2 5 18 48.22 2.37
 -3 5 18 28.62 2.25
 3 5 18 27.84 2.41
 -4 5 18 34.84 2.56
 4 5 18 33.58 2.5
 -5 5 18 42.62 3.12
 5 5 18 45.35 2.87
 -6 5 18 1.64 2.77
 6 5 18 1.8 2.96
 -7 5 18 2.61 3.02
 7 5 18 1.99 3.3
 -8 5 18 13.1 3.73
 8 5 18 18.83 4.07
 0 6 18 5.55 2.33
 -1 6 18 28.51 2.07
 1 6 18 29.55 1.93
 -2 6 18 43.84 2.47
 2 6 18 42.97 2.3
 -3 6 18 3.41 2.06
 3 6 18 4.73 2.23
 -4 6 18 4.69 2.1
 4 6 18 6.1 2.11
 -5 6 18 8 2.09
 5 6 18 6.44 2.15
 -6 6 18 24.42 3.01
 6 6 18 21.83 3.01
 -7 6 18 15.63 3.02
 7 6 18 18.69 3.11
 0 7 18 91.28 5.1
 -1 7 18 105.27 5.12
 1 7 18 105.72 4.82
 -2 7 18 41.22 2.49
 2 7 18 40.67 2.42
 -3 7 18 33.05 2.44
 3 7 18 32.41 2.42
 -4 7 18 19.56 2.34
 4 7 18 16.62 2.24
 -5 7 18 8.08 2.8
 5 7 18 6.35 2.79
 -6 7 18 27.9 3.47
 6 7 18 38.95 3.55
 0 8 18 10.13 3.41
 -1 8 18 28.15 4.47
 1 8 18 31.01 4.29
 -2 8 18 22.3 2.35
 2 8 18 24.48 2.29
 -3 8 18 3.72 2.39
 3 8 18 7.91 2.35
 -4 8 18 14.3 2.81
 4 8 18 11.01 2.58
 -5 8 18 19.44 3.41
 5 8 18 24.31 5.97
 0 9 18 9.95 5.29
 -1 9 18 45.43 5.04
 1 9 18 46.08 4.89
 -2 9 18 54.55 5.3
 2 9 18 54.47 5.74
 0 0 19 0.93 1.67
 1 0 19 4.63 1.46
 2 0 19 30.96 1.73
 3 0 19 3.19 1.63
 4 0 19 27.93 2.02
 5 0 19 4.43 1.91
 6 0 19 161.58 3.87
 7 0 19 12.06 2.43
 8 0 19 50.95 6.59
 0 1 19 61.7 2.04
 -1 1 19 22.83 1.65
 1 1 19 26.56 1.74
 -2 1 19 39.7 1.89
 2 1 19 34.02 1.74
 -3 1 19 49.19 1.99
 3 1 19 45.18 1.93
 -4 1 19 30.69 1.88
 4 1 19 27.19 1.95
 -5 1 19 127.66 4.16
 5 1 19 127.91 4.03
 -6 1 19 24.8 2.72
 6 1 19 27.38 2.66
 -7 1 19 38.47 2.78
 7 1 19 44.33 2.75
 0 2 19 19.54 1.98
 -1 2 19 7.86 1.7
 1 2 19 4.6 1.83
 -2 2 19 12.02 1.55
 2 2 19 11.71 1.5
 -3 2 19 70.91 2.03
 3 2 19 74.67 2.2
 -4 2 19 17.06 2.54
 4 2 19 18.54 2.42
 -5 2 19 4.91 2.3
 5 2 19 5.68 2.33
 -6 2 19 35.35 2.87
 6 2 19 39.06 2.95
 -7 2 19 36.23 3.05
 7 2 19 41.9 3.24
 0 3 19 2.22 1.58
 -1 3 19 1.83 1.57
 1 3 19 2.85 1.55
 -2 3 19 75.12 3.07
 2 3 19 71.88 2.57
 -3 3 19 8.04 2
 3 3 19 6.65 2.02
 -4 3 19 2.26 2.28
 4 3 19 2.91 2.63
 -5 3 19 30.07 2.62
 5 3 19 31.21 2.61
 -6 3 19 22.83 2.76
 6 3 19 25.69 2.7
 -7 3 19 9.59 3.35
 7 3 19 15.54 3.89
 0 4 19 11.48 1.62
 -1 4 19 4.78 2.57
 1 4 19 5.84 2.14
 -2 4 19 40.95 2.8
 2 4 19 36.73 2.51
 -3 4 19 2.32 2.01
 3 4 19 2.42 2.1
 -4 4 19 3.38 2.11
 4 4 19 9.87 2.47
 -5 4 19 7.43 2.67
 5 4 19 6.42 2.49
 -6 4 19 28.74 3.43
 6 4 19 35.04 3.64
 0 5 19 1.04 4.11
 -1 5 19 6.1 2.6
 1 5 19 5.14 2.4
 -2 5 19 24.4 2.56
 2 5 19 25.16 2.51
 -3 5 19 91.45 3.64
 3 5 19 98.02 3.77
 -4 5 19 44.52 2.72
 4 5 19 37.5 2.67
 -5 5 19 32.31 3.17
 5 5 19 36.94 3.41
 6 5 19 78.25 8.17
 0 6 19 54.34 4.84
 -1 6 19 11.16 2.25
 1 6 19 6.75 1.92
 -2 6 19 5.4 2.57
 2 6 19 6.69 2.38
 -3 6 19 3.44 2.95
 3 6 19 3.5 2.59
 -4 6 19 32.69 3.08
 4 6 19 37.85 3.97
 0 7 19 48.4 4.46
 -1 7 19 148.77 7.39
 1 7 19 151.07 7.61
 -2 7 19 7.08 3.96
 2 7 19 13.77 5.61
 3 7 19 15 8.75
 0 0 20 2.65 3
 1 0 20 71.66 2.81
 2 0 20 5.74 1.86
 3 0 20 17.54 2.23
 4 0 20 5.28 2.22
 5 0 20 30.77 7.65
 0 1 20 127.79 3.45
 -1 1 20 3.2 1.68
 1 1 20 2.65 2.01
 -2 1 20 20.4 2.05
 2 1 20 22.04 2.22
 -3 1 20 15.24 2.08
 3 1 20 13.56 2.14
 -4 1 20 13.57 3.26
 4 1 20 13.64 2.35
 -5 1 20 32.73 5.19
 5 1 20 29.85 7.54
 0 2 20 0.97 1.81
 -1 2 20 93.03 3.06
 1 2 20 90.8 2.92
 -2 2 20 11.99 2.18
 2 2 20 8.58 2.03
 -3 2 20 3.47 3.34
 3 2 20 3.25 2.61
 -4 2 20 58.71 3.73
 4 2 20 70.95 4.72
 0 3 20 44.14 2.52
 -1 3 20 5.8 2.23
 1 3 20 7.98 2.15
 -2 3 20 32.32 3.26
 2 3 20 35.47 3.29
 -3 3 20 55.26 4.04
 3 3 20 63.49 4.58
 -4 3 20 7.16 4.92
 4 3 20 13.41 7.82
 0 4 20 7.11 2.99
 -1 4 20 8.51 2.8
 1 4 20 16.26 3.23
 -2 4 20 12.02 3.88
 2 4 20 10.09 3.97
 -3 4 20 24.54 5.42
 3 4 20 24.33 8.65

_iucr_refine_fcf_details
;
data_9K
_computing_structure_refinement   'olex2.refine 1.3 (Bourhis et al., 2015)'
_computing_data_collection        'XDS (Kabsch, 1991)'   
_shelx_refln_list_code            4
loop_
  _space_group_symop_id
  _space_group_symop_operation_xyz
  1  x,y,z
  2  x+1/2,-y+1/2,-z
  3  -x,y+1/2,-z+1/2
  4  -x+1/2,-y,z+1/2

_space_group_crystal_system       orthorhombic
_space_group_IT_number            19
_space_group_name_H-M_alt         'P 21 21 21'
_space_group_name_Hall            ' P 2ac 2ab'
_symmetry_space_group_name_H-M    'P 21 21 21'
_symmetry_space_group_name_Hall   ' P 2ac 2ab'
_symmetry_Int_Tables_number       19
_cell_length_a                    9.854(3)
_cell_length_b                    9.249(3)
_cell_length_c                    10.144(2)
_cell_angle_alpha                 90
_cell_angle_beta                  90
_cell_angle_gamma                 90
_cell_volume                      924.5(5)
loop_
  _refln_index_h
  _refln_index_k
  _refln_index_l
  _refln_F_squared_calc
  _refln_F_squared_meas
  _refln_F_squared_sigma
  _refln_F_squared_weight
  _refln_observed_status
-20 -2 -1 17.564 22.957 4.990 10.954 o
-20 -1 -2 12.553 15.358 4.183 15.610 o
-20 -1 -1 42.206 44.241 3.008 24.644 o
-19 -6 -2 105.563 78.672 7.261 4.752 o
-19 -6 -1 5.745 11.872 3.446 23.150 o
-19 -5 -4 0.348 8.665 3.137 28.387 o
-19 -5 -3 21.923 22.320 2.450 39.698 o
-19 -5 -2 0.959 3.307 2.291 53.215 o
-19 -5 -1 20.403 21.503 2.390 41.823 o
-19 -4 -5 1.925 10.856 2.908 32.633 o
-19 -4 -4 17.472 20.378 2.141 51.366 o
-19 -4 -3 29.732 32.160 2.430 37.535 o
-19 -4 -2 75.274 77.735 3.097 19.363 o
-19 -4 -1 31.760 34.022 2.321 39.615 o
-19 -3 -6 42.565 32.897 3.107 23.880 o
-19 -3 -5 23.023 19.810 2.211 47.082 o
-19 -3 -4 17.130 15.577 2.450 41.473 o
-19 -3 -3 10.265 5.229 2.360 47.382 o
-19 -3 -2 48.483 48.304 2.540 30.492 o
-19 -3 -1 15.827 15.218 2.032 57.770 o
-19 -2 -6 28.756 27.977 2.719 31.804 o
-19 -2 -5 26.946 29.660 2.550 35.515 o
-19 -2 -4 23.092 23.913 2.231 45.786 o
-19 -2 -3 62.743 62.278 2.639 26.040 o
-19 -2 -2 15.953 16.523 2.370 44.117 o
-19 -2 -1 16.786 19.880 2.052 55.493 o
-19 -1 -6 14.771 12.519 2.331 46.289 o
-19 -1 -5 6.451 6.812 2.052 62.709 o
-19 -1 -4 64.474 64.887 2.769 24.128 o
-19 -1 -3 4.742 7.719 2.022 65.050 o
-19 -1 -2 68.294 66.541 2.749 23.838 o
-19 -1 -1 14.719 17.141 1.753 73.699 o
-18 -8 -3 27.117 23.814 2.839 30.070 o
-18 -8 -2 8.052 6.613 2.480 43.541 o
-18 -8 -1 39.469 41.024 3.117 23.670 o
-18 -7 -5 59.168 50.436 3.038 22.402 o
-18 -7 -4 20.084 23.156 2.540 37.627 o
-18 -7 -3 0.916 0.000 1.823 84.634 o
-18 -7 -2 37.736 39.391 2.370 36.512 o
-18 -7 -1 6.115 9.721 2.121 58.470 o
-18 -6 -6 26.914 24.551 2.420 39.184 o
-18 -6 -5 18.885 21.324 2.082 53.117 o
-18 -6 -4 40.050 42.946 2.570 31.740 o
-18 -6 -3 11.709 12.958 2.111 56.123 o
-18 -6 -2 77.067 75.953 3.048 19.705 o
-18 -6 -1 34.672 36.433 2.360 37.706 o
-18 -5 -7 6.108 11.842 2.370 47.234 o
-18 -5 -6 55.299 56.043 2.341 32.027 o
-18 -5 -5 43.584 40.267 2.231 38.278 o
-18 -5 -4 54.034 56.900 2.500 29.590 o
-18 -5 -3 0.778 2.360 2.072 65.152 o
-18 -5 -2 24.544 26.015 2.191 46.370 o
-18 -5 -1 1.619 1.145 1.584 110.102 o
-18 -4 -8 74.979 62.348 3.446 17.217 o
-18 -4 -7 3.637 3.904 1.902 74.755 o
-18 -4 -6 36.699 37.120 1.972 47.735 o
-18 -4 -5 70.724 69.339 2.570 25.422 o
-18 -4 -4 0.140 0.339 1.564 115.510 o
-18 -4 -3 23.683 22.977 1.823 62.424 o
-18 -4 -2 12.800 9.930 1.594 90.924 o
-18 -4 -1 26.756 30.108 2.121 47.380 o
-18 -3 -8 28.962 25.905 2.062 49.408 o
-18 -3 -7 44.692 44.181 2.321 35.634 o
-18 -3 -6 12.333 11.474 1.912 66.771 o
-18 -3 -5 44.597 43.942 2.101 40.633 o
-18 -3 -4 7.959 7.500 1.604 96.300 o
-18 -3 -3 11.667 11.075 1.604 90.564 o
-18 -3 -2 1.044 1.175 1.355 150.432 o
-18 -3 -1 44.080 42.159 1.962 44.679 o
-18 -2 -9 50.648 29.242 2.998 24.679 o
-18 -2 -8 0.452 2.311 1.494 124.289 o
-18 -2 -7 24.355 22.330 2.062 51.701 o
-18 -2 -6 4.284 3.486 1.813 81.622 o
-18 -2 -5 22.146 24.511 1.902 58.960 o
-18 -2 -4 72.990 72.297 2.520 25.519 o
-18 -2 -3 20.960 22.828 1.813 64.471 o
-18 -2 -2 32.238 31.164 2.002 49.400 o
-18 -2 -1 95.101 91.480 2.759 19.835 o
-18 -1 -9 1.803 3.436 2.609 40.984 o
-18 -1 -8 58.299 56.282 2.560 28.113 o
-18 -1 -7 53.591 52.468 2.500 30.006 o
-18 -1 -6 0.230 4.452 2.390 48.974 o
-18 -1 -5 12.966 14.013 1.942 64.029 o
-18 -1 -4 15.050 19.531 1.892 64.282 o
-18 -1 -3 0.801 2.958 1.643 102.330 o
-18 -1 -2 11.838 12.340 1.763 76.732 o
-18 -1 -1 41.559 44.799 1.862 47.977 o
-17 -10 -1 9.926 10.547 3.177 26.786 o
-17 -9 -5 9.767 13.097 2.898 31.754 o
-17 -9 -4 16.482 14.372 2.052 56.733 o
-17 -9 -3 29.503 31.522 2.570 34.458 o
-17 -9 -2 16.703 18.186 2.360 44.044 o
-17 -9 -1 11.299 12.320 2.161 54.115 o
-17 -8 -6 19.293 23.316 2.380 42.166 o
-17 -8 -5 16.977 17.499 2.082 54.566 o
-17 -8 -4 23.384 24.431 1.982 54.895 o
-17 -8 -3 5.145 5.916 1.763 84.325 o
-17 -8 -2 1.084 1.454 1.813 84.854 o
-17 -8 -1 39.130 40.247 2.410 35.278 o
-17 -7 -8 52.982 48.992 3.546 18.111 o
-17 -7 -7 3.453 3.844 1.972 69.902 o
-17 -7 -6 85.614 80.405 2.719 21.586 o
-17 -7 -5 3.222 3.486 1.484 120.323 o
-17 -7 -4 1.387 3.486 1.564 111.556 o
-17 -7 -3 16.567 18.077 1.962 60.219 o
-17 -7 -2 6.170 6.304 1.693 89.694 o
-17 -7 -1 36.566 40.407 2.131 42.572 o
-17 -6 -8 69.717 67.975 2.649 24.709 o
-17 -6 -7 31.480 33.116 2.082 46.680 o
-17 -6 -6 9.401 12.021 1.703 83.430 o
-17 -6 -5 18.061 19.521 1.653 77.176 o
-17 -6 -4 39.652 42.867 2.231 38.907 o
-17 -6 -3 63.678 61.790 2.410 29.025 o
-17 -6 -2 38.098 38.046 2.111 43.017 o
-17 -6 -1 58.955 59.928 2.341 31.022 o
-17 -5 -9 11.417 11.902 2.131 55.507 o
-17 -5 -8 43.121 45.078 2.350 35.246 o
-17 -5 -7 17.942 21.035 1.793 67.862 o
-17 -5 -6 92.348 94.308 2.649 20.823 o
-17 -5 -5 49.523 49.340 1.962 41.862 o
-17 -5 -4 20.673 22.897 1.574 79.227 o
-17 -5 -3 5.262 4.014 1.793 82.381 o
-17 -5 -2 22.052 25.507 1.743 66.813 o
-17 -5 -1 0.847 1.683 1.295 164.060 o
-17 -4 -10 27.843 27.389 3.307 22.853 o
-17 -4 -9 60.000 59.181 2.420 29.677 o
-17 -4 -8 41.746 43.105 2.092 41.786 o
-17 -4 -7 3.960 1.584 1.325 149.064 o
-17 -4 -6 20.876 22.848 1.554 80.475 o
-17 -4 -5 9.204 7.559 1.444 113.358 o
-17 -4 -4 20.150 22.210 1.374 95.839 o
-17 -4 -3 110.380 105.911 2.978 16.617 o
-17 -4 -2 7.265 6.384 1.364 129.268 o
-17 -4 -1 42.070 42.986 1.872 47.823 o
-17 -3 -10 48.721 48.046 2.520 30.809 o
-17 -3 -9 40.305 42.797 2.082 42.502 o
-17 -3 -8 72.447 70.276 2.380 27.423 o
-17 -3 -7 104.788 103.063 2.799 18.242 o
-17 -3 -6 16.424 16.165 1.594 84.437 o
-17 -3 -5 183.341 181.804 4.004 8.473 o
-17 -3 -4 60.045 60.645 1.992 36.799 o
-17 -3 -3 4.489 4.442 1.115 194.998 o
-17 -3 -2 3.592 5.010 1.185 177.785 o
-17 -3 -1 31.240 33.783 1.633 64.251 o
-17 -2 -10 16.945 16.782 2.002 58.383 o
-17 -2 -9 32.141 33.992 2.062 46.959 o
-17 -2 -8 52.740 54.011 2.321 33.042 o
-17 -2 -7 26.598 29.730 1.663 66.931 o
-17 -2 -6 6.773 6.932 1.364 129.693 o
-17 -2 -5 101.093 97.884 2.599 20.189 o
-17 -2 -4 138.777 136.049 3.595 11.625 o
-17 -2 -3 3.517 3.665 1.135 194.806 o
-17 -2 -2 141.765 142.025 3.745 10.917 o
-17 -2 -1 16.320 17.151 1.484 93.424 o
-17 -1 -11 26.041 23.425 2.540 36.483 o
-17 -1 -10 12.282 9.432 2.221 51.689 o
-17 -1 -9 43.162 45.048 2.072 41.621 o
-17 -1 -8 15.269 16.294 1.673 79.227 o
-17 -1 -7 82.119 81.002 2.390 25.175 o
-17 -1 -6 42.725 48.225 2.171 38.902 o
-17 -1 -5 10.548 9.382 1.325 126.204 o
-17 -1 -4 42.118 43.922 1.853 48.234 o
-17 -1 -3 4.640 6.643 1.464 118.455 o
-17 -1 -2 17.868 17.260 1.315 108.228 o
-17 -1 -1 82.320 82.845 2.480 24.096 o
-16 -11 -3 19.716 19.272 2.809 31.907 o
-16 -11 -2 6.393 10.886 2.470 43.766 o
-16 -11 -1 7.013 10.129 2.550 41.173 o
-16 -10 -6 19.192 21.822 3.317 23.577 o
-16 -10 -5 3.989 2.829 2.410 47.433 o
-16 -10 -4 8.762 9.790 2.072 59.944 o
-16 -10 -3 16.172 18.147 1.952 60.893 o
-16 -10 -2 32.564 39.610 2.420 36.430 o
-16 -10 -1 95.547 92.028 3.267 16.293 o
-16 -9 -7 20.515 20.109 3.058 27.282 o
-16 -9 -6 17.905 17.300 2.131 52.155 o
-16 -9 -5 12.299 12.758 2.082 57.351 o
-16 -9 -4 13.294 14.780 1.803 72.126 o
-16 -9 -3 69.284 71.779 2.331 28.441 o
-16 -9 -2 26.823 29.242 1.892 56.145 o
-16 -9 -1 21.172 22.041 2.082 52.138 o
-16 -8 -9 4.810 17.778 4.163 15.954 o
-16 -8 -8 1.780 4.512 2.649 39.689 o
-16 -8 -7 41.289 39.898 1.922 47.161 o
-16 -8 -6 70.873 70.614 2.460 26.633 o
-16 -8 -5 8.949 8.496 1.594 95.717 o
-16 -8 -4 17.429 19.720 1.524 87.437 o
-16 -8 -3 37.390 36.811 1.982 47.234 o
-16 -8 -2 101.562 100.234 2.689 19.383 o
-16 -8 -1 4.255 5.358 1.514 113.017 o
-16 -7 -10 33.896 29.511 5.717 8.230 o
-16 -7 -9 0.163 0.588 2.291 53.887 o
-16 -7 -8 87.050 89.010 3.904 13.287 o
-16 -7 -7 18.114 20.597 1.693 74.046 o
-16 -7 -6 41.129 41.661 1.992 44.880 o
-16 -7 -5 14.250 16.045 1.454 99.403 o
-16 -7 -4 17.492 19.670 1.544 85.783 o
-16 -7 -3 18.979 20.148 1.424 94.049 o
-16 -7 -2 16.202 18.047 1.374 103.714 o
-16 -7 -1 63.299 62.766 2.460 28.305 o
-16 -6 -10 8.414 6.992 2.928 31.665 o
-16 -6 -9 24.023 25.397 2.649 34.162 o
-16 -6 -8 26.200 25.288 1.653 69.187 o
-16 -6 -7 15.194 16.862 1.514 92.105 o
-16 -6 -6 40.354 43.135 1.733 52.985 o
-16 -6 -5 20.284 23.087 1.484 86.091 o
-16 -6 -4 107.257 111.230 2.769 17.913 o
-16 -6 -3 102.197 104.696 2.729 18.856 o
-16 -6 -2 32.965 32.110 1.414 74.958 o
-16 -6 -1 50.742 52.079 1.992 40.406 o
-16 -5 -11 6.286 6.852 2.639 38.983 o
-16 -5 -10 55.435 54.161 3.038 22.570 o
-16 -5 -9 2.644 4.591 1.434 128.278 o
-16 -5 -8 1.636 2.480 1.345 149.508 o
-16 -5 -7 52.265 56.959 2.012 38.878 o
-16 -5 -6 37.474 40.616 1.703 56.004 o
-16 -5 -5 15.771 16.971 1.325 110.578 o
-16 -5 -4 46.066 47.030 1.743 49.390 o
-16 -5 -3 202.719 200.130 4.352 7.226 o
-16 -5 -2 8.942 10.039 1.165 156.959 o
-16 -5 -1 56.092 57.597 1.942 39.236 o
-16 -4 -11 24.923 23.674 2.639 34.374 o
-16 -4 -10 28.511 32.030 1.892 54.781 o
-16 -4 -9 74.227 73.263 2.211 29.087 o
-16 -4 -8 44.629 48.095 1.992 42.778 o
-16 -4 -7 141.260 144.904 3.327 12.280 o
-16 -4 -6 85.392 88.044 2.440 23.793 o
-16 -4 -5 38.685 39.420 1.683 56.452 o
-16 -4 -4 46.057 47.358 1.723 49.927 o
-16 -4 -3 44.402 45.436 1.633 53.953 o
-16 -4 -2 29.641 31.144 1.484 74.119 o
-16 -4 -1 2.876 2.868 0.847 333.509 o
-16 -3 -12 12.461 13.824 2.669 36.538 o
-16 -3 -11 15.137 14.969 1.823 69.623 o
-16 -3 -10 0.277 1.006 1.594 110.611 o
-16 -3 -9 19.841 22.997 1.733 69.564 o
-16 -3 -8 36.851 36.831 1.633 60.081 o
-16 -3 -7 0.377 2.231 1.295 164.636 o
-16 -3 -6 31.449 31.732 1.554 68.741 o
-16 -3 -5 18.739 16.931 1.345 104.036 o
-16 -3 -4 22.684 25.736 1.404 88.413 o
-16 -3 -3 38.621 41.163 1.633 57.942 o
-16 -3 -2 81.762 83.173 2.181 27.394 o
-16 -3 -1 2.029 3.028 0.926 293.114 o
-16 -2 -12 14.812 18.515 2.699 35.056 o
-16 -2 -11 11.876 13.256 1.843 70.889 o
-16 -2 -10 67.734 70.465 2.460 27.089 o
-16 -2 -9 24.474 25.885 1.693 67.915 o
-16 -2 -8 118.488 120.194 2.948 15.769 o
-16 -2 -7 29.383 36.024 1.693 61.897 o
-16 -2 -6 20.421 20.666 1.355 98.275 o
-16 -2 -5 0.134 1.663 0.857 371.508 o
-16 -2 -4 30.248 34.371 1.623 65.163 o
-16 -2 -3 51.830 52.976 1.763 45.493 o
-16 -2 -2 7.955 10.149 0.996 201.222 o
-16 -2 -1 9.674 11.085 1.145 157.256 o
-16 -1 -12 40.672 41.532 2.291 37.437 o
-16 -1 -11 55.901 55.027 2.211 34.291 o
-16 -1 -10 22.011 24.491 1.564 78.118 o
-16 -1 -9 46.469 48.424 1.703 50.134 o
-16 -1 -8 6.391 7.161 1.255 149.986 o
-16 -1 -7 271.550 256.333 4.840 5.164 o
-16 -1 -6 76.109 80.763 2.311 26.941 o
-16 -1 -5 77.657 79.986 2.241 27.594 o
-16 -1 -4 157.578 155.132 3.456 10.997 o
-16 -1 -3 14.806 15.368 1.096 145.708 o
-16 -1 -2 49.993 49.500 1.554 52.859 o
-16 -1 -1 14.993 15.786 1.195 129.567 o
-15 -12 -4 29.370 33.186 3.416 21.278 o
-15 -12 -3 46.307 42.548 2.679 28.971 o
-15 -12 -2 13.998 16.165 2.311 46.708 o
-15 -12 -1 86.609 80.255 3.227 17.490 o
-15 -11 -6 3.116 3.944 2.679 38.648 o
-15 -11 -5 37.293 34.799 2.231 40.485 o
-15 -11 -4 26.976 27.489 2.092 48.764 o
-15 -11 -3 3.784 3.247 2.052 64.766 o
-15 -11 -2 66.422 67.039 2.659 25.046 o
-15 -11 -1 66.883 65.057 2.639 25.347 o
-15 -10 -8 35.248 32.259 3.197 23.424 o
-15 -10 -7 14.198 13.416 2.580 38.610 o
-15 -10 -6 19.201 19.232 1.773 68.811 o
-15 -10 -5 42.861 41.950 1.982 44.555 o
-15 -10 -4 112.788 108.710 2.988 16.304 o
-15 -10 -3 5.061 4.153 1.464 119.786 o
-15 -10 -2 26.445 30.238 1.693 65.321 o
-15 -10 -1 6.569 5.677 1.653 93.557 o
-15 -9 -9 79.279 70.415 3.844 14.285 o
-15 -9 -8 8.120 8.854 2.440 44.613 o
-15 -9 -7 30.439 30.945 2.500 35.882 o
-15 -9 -6 23.028 26.672 1.574 75.751 o
-15 -9 -5 18.759 18.913 1.524 86.519 o
-15 -9 -4 41.921 41.940 1.793 50.576 o
-15 -9 -3 9.174 7.769 1.155 161.755 o
-15 -9 -2 0.408 1.335 1.235 181.966 o
-15 -9 -1 25.723 29.511 1.813 60.124 o
-15 -8 -10 42.428 39.102 2.799 27.843 o
-15 -8 -9 64.263 61.242 3.147 20.425 o
-15 -8 -8 1.151 7.251 2.022 66.933 o
-15 -8 -7 20.638 21.384 1.444 89.788 o
-15 -8 -6 96.376 95.752 2.500 21.555 o
-15 -8 -5 18.051 21.055 1.544 84.593 o
-15 -8 -4 4.225 6.195 1.155 181.266 o
-15 -8 -3 110.662 116.917 2.809 17.192 o
-15 -8 -2 14.728 15.159 1.325 113.695 o
-15 -8 -1 5.660 6.185 1.175 171.123 o
-15 -7 -11 16.961 19.601 2.928 29.923 o
-15 -7 -10 56.993 55.595 3.576 17.465 o
-15 -7 -9 7.255 6.404 2.092 60.247 o
-15 -7 -8 12.576 16.533 2.131 54.215 o
-15 -7 -7 42.449 45.327 1.693 52.890 o
-15 -7 -6 26.788 27.439 1.434 81.285 o
-15 -7 -5 108.636 105.613 2.570 19.333 o
-15 -7 -4 55.518 56.521 1.843 41.739 o
-15 -7 -3 58.539 60.525 1.793 41.274 o
-15 -7 -2 28.686 31.383 1.444 77.168 o
-15 -7 -1 0.877 0.707 1.175 199.826 o
-15 -6 -12 10.517 11.752 2.609 38.624 o
-15 -6 -11 13.695 11.314 2.629 37.563 o
-15 -6 -10 30.835 34.490 2.450 36.605 o
-15 -6 -9 16.965 21.413 2.072 54.249 o
-15 -6 -8 11.293 11.922 1.265 131.199 o
-15 -6 -7 39.978 41.721 1.623 57.459 o
-15 -6 -6 118.497 116.897 2.819 16.568 o
-15 -6 -5 15.834 16.712 1.185 128.197 o
-15 -6 -4 15.045 16.463 1.155 134.457 o
-15 -6 -3 76.816 74.568 1.952 32.014 o
-15 -6 -2 81.646 80.265 2.072 28.962 o
-15 -6 -1 112.847 118.580 2.799 17.027 o
-15 -5 -12 29.446 25.806 2.629 33.676 o
-15 -5 -11 2.566 4.542 1.942 72.291 o
-15 -5 -10 1.591 3.605 1.623 103.467 o
-15 -5 -9 28.095 28.335 1.534 73.555 o
-15 -5 -8 56.088 58.304 1.813 41.955 o
-15 -5 -7 19.067 17.838 1.315 106.001 o
-15 -5 -6 25.544 28.784 1.414 83.186 o
-15 -5 -5 11.772 14.133 1.275 126.491 o
-15 -5 -4 0.933 3.008 0.926 303.940 o
-15 -5 -3 163.533 161.397 3.486 10.583 o
-15 -5 -2 5.592 8.844 1.026 207.064 o
-15 -5 -1 25.707 26.911 1.155 104.546 o
-15 -4 -13 0.881 5.119 2.679 38.923 o
-15 -4 -12 37.683 36.413 2.689 30.454 o
-15 -4 -11 13.432 15.049 2.012 59.834 o
-15 -4 -10 22.412 25.616 1.434 86.475 o
-15 -4 -9 11.123 12.270 1.285 128.177 o
-15 -4 -8 50.081 52.537 1.793 45.423 o
-15 -4 -7 63.485 66.760 1.942 36.101 o
-15 -4 -6 0.647 1.285 0.847 374.962 o
-15 -4 -5 24.000 26.314 1.255 98.704 o
-15 -4 -4 45.819 49.151 1.604 53.370 o
-15 -4 -3 17.203 18.485 1.096 135.682 o
-15 -4 -2 71.945 73.273 1.952 33.200 o
-15 -4 -1 22.471 24.800 1.026 125.424 o
-15 -3 -13 3.235 2.719 2.291 52.603 o
-15 -3 -12 11.807 15.089 2.410 44.001 o
-15 -3 -11 0.926 1.992 1.295 163.381 o
-15 -3 -10 38.351 40.068 1.693 56.082 o
-15 -3 -9 98.147 99.746 2.510 21.078 o
-15 -3 -8 105.650 105.802 2.609 19.324 o
-15 -3 -7 8.237 10.607 1.016 193.363 o
-15 -3 -6 165.208 155.301 3.366 10.968 o
-15 -3 -5 46.859 50.645 1.604 52.529 o
-15 -3 -4 59.559 60.176 1.633 44.528 o
-15 -3 -3 31.660 31.423 1.265 85.585 o
-15 -3 -2 13.499 15.916 0.996 166.718 o
-15 -3 -1 133.375 133.301 2.679 15.665 o
-15 -2 -13 21.156 23.694 2.191 47.754 o
-15 -2 -12 22.426 24.262 1.633 73.376 o
-15 -2 -11 16.466 20.029 1.434 96.189 o
-15 -2 -10 25.616 26.154 1.384 86.571 o
-15 -2 -9 3.108 4.293 1.046 225.573 o
-15 -2 -8 29.747 29.730 1.514 72.885 o
-15 -2 -7 41.405 41.363 1.295 70.324 o
-15 -2 -6 83.406 81.769 1.882 30.843 o
-15 -2 -5 37.723 40.486 1.255 75.708 o
-15 -2 -4 35.188 33.375 1.175 86.306 o
-15 -2 -3 243.936 240.039 4.432 6.068 o
-15 -2 -2 174.915 170.849 3.277 10.560 o
-15 -2 -1 155.870 149.565 2.968 12.739 o
-15 -1 -13 80.565 83.950 2.649 22.569 o
-15 -1 -12 7.900 9.741 1.444 113.684 o
-15 -1 -11 19.346 22.479 1.494 86.551 o
-15 -1 -10 22.448 26.901 1.464 83.591 o
-15 -1 -9 28.885 31.184 1.315 85.373 o
-15 -1 -8 58.054 61.989 1.733 42.498 o
-15 -1 -7 19.987 20.099 1.046 133.941 o
-15 -1 -6 29.714 32.060 1.205 91.538 o
-15 -1 -5 18.464 18.645 1.046 139.491 o
-15 -1 -4 62.156 62.647 1.574 44.460 o
-15 -1 -3 6.274 8.018 0.787 300.089 o
-15 -1 -2 0.719 1.115 0.588 737.644 o
-15 -1 -1 118.209 117.763 2.241 19.966 o
-14 -13 -4 19.633 22.778 3.805 18.250 o
-14 -13 -3 130.885 116.250 3.605 12.291 o
-14 -13 -2 13.907 12.828 2.251 49.438 o
-14 -13 -1 68.807 73.204 3.257 18.705 o
-14 -12 -7 23.570 20.886 4.123 15.598 o
-14 -12 -6 53.775 46.831 2.938 24.229 o
-14 -12 -5 20.524 18.505 1.912 60.710 o
-14 -12 -4 4.389 5.518 1.793 82.475 o
-14 -12 -3 2.039 2.191 1.554 112.929 o
-14 -12 -2 30.836 32.797 1.982 50.311 o
-14 -12 -1 60.950 62.099 2.739 25.037 o
-14 -11 -8 26.436 22.260 2.819 30.623 o
-14 -11 -7 1.799 2.570 2.101 62.847 o
-14 -11 -6 0.843 0.886 1.414 139.012 o
-14 -11 -5 29.915 30.337 1.793 58.681 o
-14 -11 -4 6.432 6.006 1.484 113.402 o
-14 -11 -3 10.060 11.782 1.374 117.874 o
-14 -11 -2 135.292 133.002 3.337 12.775 o
-14 -11 -1 22.201 26.911 1.693 69.059 o
-14 -10 -10 2.717 11.434 3.167 27.536 o
-14 -10 -9 27.088 25.636 2.570 35.397 o
-14 -10 -8 10.745 14.501 2.500 41.473 o
-14 -10 -7 10.255 8.834 2.082 58.999 o
-14 -10 -6 11.568 14.561 1.444 104.925 o
-14 -10 -5 13.632 13.714 1.355 113.001 o
-14 -10 -4 12.990 17.599 1.494 96.031 o
-14 -10 -3 10.993 13.704 1.534 96.630 o
-14 -10 -2 181.782 176.565 3.884 8.827 o
-14 -10 -1 107.055 111.349 2.938 16.892 o
-14 -9 -11 8.313 10.717 2.978 30.464 o
-14 -9 -10 42.215 40.377 2.769 28.251 o
-14 -9 -9 24.627 23.624 2.251 44.748 o
-14 -9 -8 5.028 5.558 1.982 67.938 o
-14 -9 -7 67.754 67.567 2.819 23.088 o
-14 -9 -6 24.423 25.895 1.414 85.753 o
-14 -9 -5 21.022 22.569 1.474 86.385 o
-14 -9 -4 191.573 186.605 4.074 8.085 o
-14 -9 -3 23.645 23.634 1.424 86.979 o
-14 -9 -2 27.442 29.291 1.414 81.121 o
-14 -9 -1 18.617 20.198 1.315 104.932 o
-14 -8 -12 23.364 24.003 3.227 24.356 o
-14 -8 -11 29.999 32.708 2.878 28.480 o
-14 -8 -10 29.998 26.831 2.570 34.780 o
-14 -8 -9 23.510 26.363 2.221 45.639 o
-14 -8 -8 21.448 24.680 2.082 51.557 o
-14 -8 -7 10.290 11.185 1.086 167.527 o
-14 -8 -6 62.879 66.292 1.952 36.130 o
-14 -8 -5 153.590 149.993 3.287 11.778 o
-14 -8 -4 14.597 18.615 1.414 101.376 o
-14 -8 -3 66.770 62.915 1.972 35.246 o
-14 -8 -2 45.464 46.601 1.643 52.850 o
-14 -8 -1 5.534 5.747 0.936 248.505 o
-14 -7 -12 23.989 23.236 3.087 26.326 o
-14 -7 -11 52.529 53.324 3.257 20.583 o
-14 -7 -10 30.530 27.588 2.012 50.324 o
-14 -7 -9 12.982 10.219 1.823 72.473 o
-14 -7 -8 4.313 7.679 1.504 112.601 o
-14 -7 -7 11.655 13.874 1.245 131.411 o
-14 -7 -6 7.794 8.436 1.046 192.006 o
-14 -7 -5 47.102 47.986 1.514 55.963 o
-14 -7 -4 117.674 115.752 2.839 16.558 o
-14 -7 -3 257.195 248.176 5.060 5.177 o
-14 -7 -2 107.066 107.684 2.550 19.518 o
-14 -7 -1 87.703 87.317 1.972 28.433 o
-14 -6 -13 13.564 8.844 2.739 35.054 o
-14 -6 -12 5.449 10.129 2.480 43.729 o
-14 -6 -11 47.565 45.596 2.530 31.022 o
-14 -6 -10 8.735 11.085 1.743 81.075 o
-14 -6 -9 16.793 17.748 1.773 70.816 o
-14 -6 -8 9.842 10.896 1.076 171.770 o
-14 -6 -7 29.691 32.807 1.474 73.982 o
-14 -6 -6 3.538 5.697 0.886 287.830 o
-14 -6 -5 21.824 24.102 1.195 109.131 o
-14 -6 -4 25.167 26.194 1.195 102.361 o
-14 -6 -3 44.701 45.376 1.434 60.887 o
-14 -6 -2 70.763 71.809 1.763 36.684 o
-14 -6 -1 125.617 128.500 2.639 16.580 o
-14 -5 -13 3.433 5.309 2.251 53.940 o
-14 -5 -12 65.197 63.015 3.028 21.414 o
-14 -5 -11 21.047 27.399 2.659 34.263 o
-14 -5 -10 22.745 21.921 1.892 59.764 o
-14 -5 -9 17.548 18.774 1.155 126.451 o
-14 -5 -8 24.988 28.266 1.345 89.065 o
-14 -5 -7 62.465 64.559 1.763 40.070 o
-14 -5 -6 12.577 12.549 1.056 163.769 o
-14 -5 -5 29.199 32.110 1.275 87.241 o
-14 -5 -4 74.879 75.963 1.942 32.419 o
-14 -5 -3 7.697 8.306 0.817 271.419 o
-14 -5 -2 16.527 19.222 0.986 153.234 o
-14 -5 -1 53.650 54.280 1.444 53.164 o
-14 -4 -14 9.166 8.167 2.679 37.294 o
-14 -4 -13 16.341 17.051 2.480 40.609 o
-14 -4 -12 45.652 44.759 2.659 29.225 o
-14 -4 -11 37.815 40.347 2.301 37.984 o
-14 -4 -10 105.764 107.654 2.540 19.710 o
-14 -4 -9 4.985 6.474 1.096 194.373 o
-14 -4 -8 14.174 16.085 1.096 146.444 o
-14 -4 -7 2.822 3.755 0.717 429.626 o
-14 -4 -6 27.110 30.048 1.225 94.585 o
-14 -4 -5 28.980 29.730 1.016 109.103 o
-14 -4 -4 10.139 11.713 0.876 220.491 o
-14 -4 -3 15.343 16.444 0.817 195.364 o
-14 -4 -2 3.127 3.257 0.598 561.919 o
-14 -4 -1 22.095 20.348 0.896 148.337 o
-14 -3 -14 19.852 19.581 2.599 36.510 o
-14 -3 -13 19.001 22.808 2.739 33.204 o
-14 -3 -12 11.443 10.886 1.464 105.325 o
-14 -3 -11 11.291 13.326 1.076 162.722 o
-14 -3 -10 71.711 71.281 1.833 35.361 o
-14 -3 -9 3.728 4.791 0.896 285.121 o
-14 -3 -8 60.057 61.561 1.584 45.224 o
-14 -3 -7 56.078 58.513 1.534 48.637 o
-14 -3 -6 0.196 0.757 0.697 563.005 o
-14 -3 -5 2.027 3.237 0.667 508.245 o
-14 -3 -4 22.262 23.724 1.006 129.397 o
-14 -3 -3 116.288 108.620 2.072 21.810 o
-14 -3 -2 9.319 8.964 0.757 279.066 o
-14 -3 -1 51.849 52.916 1.285 59.380 o
-14 -2 -14 2.929 4.064 2.490 44.623 o
-14 -2 -13 3.020 2.360 1.743 89.500 o
-14 -2 -12 49.956 53.573 1.773 45.803 o
-14 -2 -11 13.851 16.613 1.315 115.157 o
-14 -2 -10 7.455 8.794 1.165 163.357 o
-14 -2 -9 68.946 70.734 1.723 38.015 o
-14 -2 -8 19.026 21.314 1.046 134.790 o
-14 -2 -7 61.955 65.853 1.623 42.888 o
-14 -2 -6 17.188 18.416 0.876 171.244 o
-14 -2 -5 17.607 18.316 0.817 180.805 o
-14 -2 -4 2.129 3.008 0.647 533.674 o
-14 -2 -3 36.382 37.279 1.056 89.868 o
-14 -2 -2 277.209 259.699 4.392 5.484 o
-14 -2 -1 211.179 203.078 3.287 8.823 o
-14 -1 -14 39.499 36.861 2.440 34.905 o
-14 -1 -13 25.616 27.439 1.713 65.650 o
-14 -1 -12 30.413 29.411 1.544 70.840 o
-14 -1 -11 32.234 34.949 1.484 70.640 o
-14 -1 -10 3.626 3.456 0.916 281.826 o
-14 -1 -9 7.378 6.822 0.857 263.477 o
-14 -1 -8 8.344 10.268 0.996 199.086 o
-14 -1 -7 10.343 12.489 0.857 222.941 o
-14 -1 -6 57.697 59.250 1.464 49.547 o
-14 -1 -5 297.237 269.071 4.880 4.767 o
-14 -1 -4 69.293 67.507 1.534 41.870 o
-14 -1 -3 2.554 1.534 0.568 667.609 o
-14 -1 -2 116.028 111.319 2.052 21.816 o
-14 -1 -1 64.026 62.816 1.275 50.359 o
-13 -14 -3 38.943 39.709 3.227 22.465 o
-13 -14 -2 12.852 13.973 2.211 51.176 o
-13 -14 -1 104.811 96.778 3.566 14.028 o
-13 -13 -6 24.012 23.923 3.117 25.847 o
-13 -13 -5 13.871 14.213 1.833 70.006 o
-13 -13 -4 39.752 38.634 2.151 41.406 o
-13 -13 -3 13.228 17.798 2.191 51.236 o
-13 -13 -2 24.208 25.895 1.902 57.669 o
-13 -13 -1 27.785 32.439 2.171 45.094 o
-13 -12 -8 50.843 48.603 3.147 22.022 o
-13 -12 -7 3.558 3.944 2.400 47.784 o
-13 -12 -6 14.203 14.422 2.341 45.839 o
-13 -12 -5 4.092 7.868 1.693 90.907 o
-13 -12 -4 27.916 32.508 1.733 61.861 o
-13 -12 -3 82.305 87.914 2.699 21.720 o
-13 -12 -2 67.323 70.405 2.400 27.929 o
-13 -12 -1 41.056 43.335 1.912 46.933 o
-13 -11 -10 7.562 6.364 2.928 31.802 o
-13 -11 -9 42.758 40.098 2.898 26.281 o
-13 -11 -8 4.267 4.243 2.201 56.208 o
-13 -11 -7 39.217 38.833 2.570 32.209 o
-13 -11 -6 57.858 55.485 1.793 42.289 o
-13 -11 -5 80.298 76.869 2.271 27.071 o
-13 -11 -4 3.343 4.044 1.504 116.747 o
-13 -11 -3 4.357 5.548 1.145 184.701 o
-13 -11 -2 140.693 139.007 3.327 12.435 o
-13 -11 -1 13.416 15.328 1.364 110.878 o
-13 -10 -11 6.661 5.209 2.430 45.743 o
-13 -10 -10 3.219 3.805 2.619 40.386 o
-13 -10 -9 14.004 14.501 2.241 49.538 o
-13 -10 -8 7.542 7.898 1.653 91.484 o
-13 -10 -7 88.231 85.942 2.898 19.590 o
-13 -10 -6 30.101 30.556 1.335 83.120 o
-13 -10 -5 10.360 13.934 1.285 128.040 o
-13 -10 -4 187.806 181.167 3.964 8.451 o
-13 -10 -3 111.720 111.200 2.629 18.425 o
-13 -10 -2 106.149 101.410 2.609 19.479 o
-13 -10 -1 15.724 18.774 1.155 130.343 o
-13 -9 -12 22.602 20.597 3.187 25.113 o
-13 -9 -11 59.688 59.469 3.177 20.572 o
-13 -9 -10 18.392 20.278 2.042 55.210 o
-13 -9 -9 1.825 2.032 1.444 130.472 o
-13 -9 -8 0.869 2.938 1.882 78.425 o
-13 -9 -7 152.211 147.125 4.392 8.772 o
-13 -9 -6 93.865 94.328 2.350 23.202 o
-13 -9 -5 36.799 41.691 1.623 59.173 o
-13 -9 -4 63.236 60.923 1.833 38.995 o
-13 -9 -3 38.946 38.673 1.305 72.951 o
-13 -9 -2 72.944 76.809 2.161 29.664 o
-13 -9 -1 60.676 62.049 1.623 44.009 o
-13 -8 -13 89.141 84.269 4.342 11.371 o
-13 -8 -12 4.690 5.567 2.241 53.942 o
-13 -8 -11 3.957 5.000 1.783 83.885 o
-13 -8 -10 52.216 51.004 2.739 26.756 o
-13 -8 -9 79.476 79.150 2.928 20.383 o
-13 -8 -8 93.981 97.744 3.247 16.336 o
-13 -8 -7 8.621 8.894 1.076 179.972 o
-13 -8 -6 6.455 8.824 0.946 228.602 o
-13 -8 -5 43.790 47.080 1.663 52.864 o
-13 -8 -4 107.719 107.525 2.460 20.084 o
-13 -8 -3 3.810 5.468 1.056 214.970 o
-13 -8 -2 61.044 64.250 1.584 44.355 o
-13 -8 -1 63.670 67.965 1.753 39.396 o
-13 -7 -13 95.974 86.420 3.715 13.914 o
-13 -7 -12 2.403 3.087 1.753 88.747 o
-13 -7 -11 28.966 32.439 2.410 38.153 o
-13 -7 -10 7.951 12.659 1.594 94.550 o
-13 -7 -9 55.392 52.099 2.311 32.895 o
-13 -7 -8 1.439 2.171 1.295 161.642 o
-13 -7 -7 1.405 1.544 0.717 487.932 o
-13 -7 -6 121.499 124.655 2.779 16.296 o
-13 -7 -5 111.365 110.821 2.570 18.852 o
-13 -7 -4 16.680 18.336 1.026 147.689 o
-13 -7 -3 21.103 22.140 1.006 133.982 o
-13 -7 -2 83.666 81.988 1.823 31.526 o
-13 -7 -1 27.575 28.106 1.016 113.034 o
-13 -6 -14 2.479 3.486 2.311 51.834 o
-13 -6 -13 128.623 119.935 4.492 9.384 o
-13 -6 -12 1.110 2.480 1.633 103.468 o
-13 -6 -11 29.172 33.036 2.052 48.447 o
-13 -6 -10 54.372 52.049 2.410 31.373 o
-13 -6 -9 47.090 50.237 2.082 39.595 o
-13 -6 -8 14.998 16.742 0.916 175.361 o
-13 -6 -7 80.994 82.665 2.022 29.477 o
-13 -6 -6 7.606 8.954 0.986 208.844 o
-13 -6 -5 59.247 60.246 1.703 43.053 o
-13 -6 -4 2.229 3.904 0.687 471.257 o
-13 -6 -3 22.809 26.632 1.125 112.343 o
-13 -6 -2 109.209 108.780 2.241 21.423 o
-13 -6 -1 271.782 257.030 4.681 5.304 o
-13 -5 -14 2.954 2.988 2.311 51.767 o
-13 -5 -13 32.069 30.835 2.380 38.398 o
-13 -5 -12 48.576 50.267 2.500 30.989 o
-13 -5 -11 25.206 26.493 1.843 59.766 o
-13 -5 -10 108.141 109.248 3.506 13.867 o
-13 -5 -9 54.979 59.519 2.450 30.004 o
-13 -5 -8 10.969 12.470 0.866 216.408 o
-13 -5 -7 6.960 7.918 0.847 266.618 o
-13 -5 -6 16.786 17.121 0.896 171.573 o
-13 -5 -5 21.390 23.445 1.016 130.520 o
-13 -5 -4 33.068 33.554 1.046 97.405 o
-13 -5 -3 83.800 84.329 1.693 32.901 o
-13 -5 -2 17.472 17.011 0.797 188.140 o
-13 -5 -1 138.500 137.952 2.540 15.782 o
-13 -4 -15 28.758 27.957 3.247 23.503 o
-13 -4 -14 30.415 31.353 2.938 27.548 o
-13 -4 -13 16.218 18.635 2.012 57.820 o
-13 -4 -12 97.410 94.906 3.327 15.742 o
-13 -4 -11 13.747 16.453 1.434 101.839 o
-13 -4 -10 9.466 10.000 1.355 123.256 o
-13 -4 -9 119.358 117.086 2.390 18.963 o
-13 -4 -8 2.182 1.992 0.657 534.923 o
-13 -4 -7 17.236 18.645 0.956 156.844 o
-13 -4 -6 9.986 9.641 0.747 273.909 o
-13 -4 -5 68.595 65.475 1.524 42.657 o
-13 -4 -4 8.037 10.697 0.817 258.682 o
-13 -4 -3 52.627 53.762 1.245 59.898 o
-13 -4 -2 17.113 18.176 0.727 201.227 o
-13 -4 -1 30.490 30.536 0.916 114.087 o
-13 -3 -15 36.840 34.949 2.510 34.123 o
-13 -3 -14 5.681 5.438 1.833 78.266 o
-13 -3 -13 10.932 10.418 1.853 71.696 o
-13 -3 -12 11.641 14.780 1.663 83.648 o
-13 -3 -11 50.560 53.075 1.972 40.775 o
-13 -3 -10 31.160 31.393 1.135 95.128 o
-13 -3 -9 52.068 54.370 1.524 51.616 o
-13 -3 -8 26.105 28.196 1.135 104.699 o
-13 -3 -7 29.897 30.297 1.096 100.671 o
-13 -3 -6 49.060 49.609 1.295 61.856 o
-13 -3 -5 0.737 0.608 0.428 1317.310 o
-13 -3 -4 130.985 131.119 2.430 17.127 o
-13 -3 -3 1.718 1.504 0.428 1093.310 o
-13 -3 -2 261.907 252.827 4.273 5.871 o
-13 -3 -1 43.473 42.349 1.006 81.372 o
-13 -2 -15 3.157 5.876 2.331 50.434 o
-13 -2 -14 44.391 46.522 2.440 33.098 o
-13 -2 -13 1.619 2.161 1.922 75.045 o
-13 -2 -12 30.523 32.339 1.265 86.324 o
-13 -2 -11 1.296 3.207 0.896 317.583 o
-13 -2 -10 13.777 16.224 0.986 167.144 o
-13 -2 -9 40.156 41.582 1.355 68.511 o
-13 -2 -8 30.838 33.813 1.195 89.811 o
-13 -2 -7 72.105 71.122 1.613 38.943 o
-13 -2 -6 8.845 9.133 0.687 314.264 o
-13 -2 -5 75.971 74.120 1.753 35.193 o
-13 -2 -4 33.157 34.062 0.896 107.589 o
-13 -2 -3 126.627 120.562 2.092 19.849 o
-13 -2 -2 84.674 81.132 1.514 35.447 o
-13 -2 -1 57.787 57.438 1.235 56.009 o
-13 -1 -15 13.566 18.216 2.251 48.726 o
-13 -1 -14 10.702 13.346 1.922 66.551 o
-13 -1 -13 17.369 16.991 1.325 108.104 o
-13 -1 -12 43.288 48.882 1.673 52.357 o
-13 -1 -11 73.082 75.843 1.853 34.164 o
-13 -1 -10 14.890 16.503 1.115 140.823 o
-13 -1 -9 57.186 56.830 1.484 49.804 o
-13 -1 -8 19.687 20.527 0.966 145.156 o
-13 -1 -7 80.349 81.221 1.793 32.728 o
-13 -1 -6 146.761 136.239 2.649 14.815 o
-13 -1 -5 59.147 60.097 1.444 49.211 o
-13 -1 -4 92.774 90.932 1.663 30.544 o
-13 -1 -3 114.325 109.328 1.932 23.001 o
-13 -1 -2 103.732 101.898 1.833 25.877 o
-13 -1 -1 11.678 12.340 0.687 269.008 o
-12 -15 -2 34.279 33.644 4.253 14.207 o
-12 -15 -1 24.053 24.889 2.839 30.392 o
-12 -14 -6 40.326 39.351 3.386 20.653 o
-12 -14 -5 90.341 77.646 2.878 19.922 o
-12 -14 -4 20.953 21.324 2.161 49.274 o
-12 -14 -3 66.404 69.668 2.619 25.358 o
-12 -14 -2 19.363 22.479 1.942 58.866 o
-12 -14 -1 86.204 82.277 2.898 19.918 o
-12 -13 -8 161.498 146.587 5.069 7.177 o
-12 -13 -7 0.412 1.813 2.420 48.072 o
-12 -13 -6 7.814 6.942 2.590 40.133 o
-12 -13 -5 63.522 59.688 2.191 32.604 o
-12 -13 -4 9.652 9.053 1.633 90.763 o
-12 -13 -3 11.555 14.551 1.613 88.071 o
-12 -13 -2 148.724 144.087 3.506 11.387 o
-12 -13 -1 96.788 94.149 2.699 20.017 o
-12 -12 -10 42.224 39.769 3.834 16.619 o
-12 -12 -9 28.152 27.041 2.540 35.761 o
-12 -12 -8 10.818 13.077 2.341 46.919 o
-12 -12 -7 16.073 20.786 2.191 49.818 o
-12 -12 -6 78.609 77.168 3.078 19.291 o
-12 -12 -5 104.940 104.627 2.659 19.099 o
-12 -12 -4 10.281 10.846 1.295 129.809 o
-12 -12 -3 8.646 8.794 1.474 109.455 o
-12 -12 -2 19.875 20.836 1.474 88.447 o
-12 -12 -1 5.318 5.558 1.165 175.856 o
-12 -11 -11 76.955 66.103 3.307 18.009 o
-12 -11 -10 55.140 57.916 3.187 20.891 o
-12 -11 -9 80.857 78.373 3.327 17.224 o
-12 -11 -8 28.506 30.736 2.201 44.213 o
-12 -11 -7 7.615 8.416 1.604 96.175 o
-12 -11 -6 4.680 2.888 0.986 243.754 o
-12 -11 -5 18.540 21.513 1.374 98.295 o
-12 -11 -4 92.461 94.717 2.430 22.640 o
-12 -11 -3 52.271 54.460 1.703 46.603 o
-12 -11 -2 6.382 9.193 1.165 166.135 o
-12 -11 -1 114.357 110.702 2.440 19.421 o
-12 -10 -12 85.837 73.572 3.854 13.895 o
-12 -10 -11 22.195 29.212 2.948 28.424 o
-12 -10 -10 16.356 18.336 2.370 43.791 o
-12 -10 -9 92.362 92.784 3.317 16.156 o
-12 -10 -8 31.421 30.317 2.231 42.590 o
-12 -10 -7 98.527 96.948 3.327 15.621 o
-12 -10 -6 125.530 120.861 2.858 15.744 o
-12 -10 -5 108.728 104.716 2.440 20.263 o
-12 -10 -4 19.534 21.842 1.245 109.516 o
-12 -10 -3 2.544 3.406 0.956 271.153 o
-12 -10 -2 28.047 28.823 1.255 91.909 o
-12 -10 -1 62.309 63.882 1.922 37.127 o
-12 -9 -13 36.013 34.540 3.705 18.068 o
-12 -9 -12 9.424 6.723 2.221 53.076 o
-12 -9 -11 17.069 16.204 2.032 57.038 o
-12 -9 -10 60.895 58.444 2.609 26.918 o
-12 -9 -9 65.909 66.660 2.590 25.974 o
-12 -9 -8 60.734 60.515 2.281 31.602 o
-12 -9 -7 18.219 16.852 1.504 89.766 o
-12 -9 -6 125.992 123.510 2.789 15.973 o
-12 -9 -5 82.014 80.893 2.141 28.005 o
-12 -9 -4 48.647 47.159 1.514 55.373 o
-12 -9 -3 77.984 78.164 1.912 31.945 o
-12 -9 -2 37.464 37.568 1.315 74.172 o
-12 -9 -1 26.058 27.110 1.076 111.090 o
-12 -8 -14 34.643 29.262 3.257 22.865 o
-12 -8 -13 53.244 56.322 3.287 20.136 o
-12 -8 -12 18.602 19.949 2.440 40.956 o
-12 -8 -11 124.568 119.347 3.725 12.022 o
-12 -8 -10 4.488 3.974 1.723 89.412 o
-12 -8 -9 2.504 2.938 1.235 172.032 o
-12 -8 -8 44.204 46.462 2.221 37.629 o
-12 -8 -7 179.109 175.310 4.820 7.096 o
-12 -8 -6 26.146 26.981 1.125 106.477 o
-12 -8 -5 31.583 34.909 1.195 88.288 o
-12 -8 -4 145.663 144.545 3.028 13.164 o
-12 -8 -3 109.527 113.560 2.450 19.681 o
-12 -8 -2 18.406 19.830 0.956 151.373 o
-12 -8 -1 6.165 7.281 0.787 305.159 o
-12 -7 -14 13.588 15.457 2.460 41.969 o
-12 -7 -13 41.310 41.751 2.958 25.520 o
-12 -7 -12 0.188 0.647 1.544 118.194 o
-12 -7 -11 31.578 32.419 1.942 51.529 o
-12 -7 -10 78.716 77.646 2.789 21.770 o
-12 -7 -9 233.908 220.946 5.986 4.676 o
-12 -7 -8 55.261 57.537 2.281 32.920 o
-12 -7 -7 4.161 3.655 0.647 468.087 o
-12 -7 -6 100.544 97.685 2.231 23.202 o
-12 -7 -5 36.161 36.223 1.225 80.814 o
-12 -7 -4 56.585 56.541 1.424 51.729 o
-12 -7 -3 13.439 14.940 0.837 204.106 o
-12 -7 -2 84.436 79.369 1.723 32.938 o
-12 -7 -1 25.066 24.859 0.936 129.611 o
-12 -6 -15 34.308 27.977 3.406 21.231 o
-12 -6 -14 5.328 4.303 2.141 58.825 o
-12 -6 -13 12.407 14.700 2.191 52.027 o
-12 -6 -12 68.278 68.911 3.137 19.904 o
-12 -6 -11 20.905 22.589 1.703 70.778 o
-12 -6 -10 47.754 46.890 1.952 43.023 o
-12 -6 -9 12.018 14.312 1.394 110.226 o
-12 -6 -8 71.921 67.845 2.022 32.730 o
-12 -6 -7 21.093 22.101 0.886 150.109 o
-12 -6 -6 0.182 0.149 0.508 1066.580 o
-12 -6 -5 82.398 84.050 1.783 32.089 o
-12 -6 -4 87.092 88.044 1.803 30.430 o
-12 -6 -3 179.505 166.128 3.028 11.124 o
-12 -6 -2 66.617 66.481 1.574 42.190 o
-12 -6 -1 3.520 3.625 0.538 623.129 o
-12 -5 -15 17.572 17.748 2.590 37.330 o
-12 -5 -14 51.910 54.021 2.908 24.416 o
-12 -5 -13 2.602 4.601 1.992 68.816 o
-12 -5 -12 8.837 9.591 1.733 82.404 o
-12 -5 -11 0.587 2.868 1.444 132.018 o
-12 -5 -10 22.272 24.102 1.364 92.997 o
-12 -5 -9 46.198 50.346 1.673 50.745 o
-12 -5 -8 36.904 39.321 1.106 85.136 o
-12 -5 -7 179.031 174.215 3.317 10.251 o
-12 -5 -6 202.933 194.652 3.705 8.399 o
-12 -5 -5 2.184 1.255 0.448 986.540 o
-12 -5 -4 5.568 5.508 0.598 458.230 o
-12 -5 -3 79.530 80.146 1.544 36.577 o
-12 -5 -2 80.377 78.811 1.484 37.398 o
-12 -5 -1 57.114 60.336 1.255 55.036 o
-12 -4 -16 13.862 17.171 3.585 20.847 o
-12 -4 -15 23.441 22.967 2.759 32.140 o
-12 -4 -14 14.809 19.212 2.211 49.707 o
-12 -4 -13 3.160 3.386 1.335 146.772 o
-12 -4 -12 31.676 33.704 1.833 55.377 o
-12 -4 -11 52.424 56.322 1.932 40.675 o
-12 -4 -10 104.099 102.057 2.649 19.357 o
-12 -4 -9 43.569 42.906 1.135 75.030 o
-12 -4 -8 19.416 21.493 0.866 159.398 o
-12 -4 -7 34.642 36.691 1.056 92.461 o
-12 -4 -6 291.122 284.598 5.149 4.544 o
-12 -4 -5 68.059 72.058 1.534 41.515 o
-12 -4 -4 133.190 130.352 2.211 18.082 o
-12 -4 -3 68.339 68.523 1.355 45.516 o
-12 -4 -2 11.141 11.563 0.608 308.609 o
-12 -4 -1 20.980 22.858 0.777 165.153 o
-12 -3 -16 3.859 1.663 2.500 44.336 o
-12 -3 -15 45.362 49.041 3.058 23.498 o
-12 -3 -14 20.746 20.258 1.713 71.068 o
-12 -3 -13 6.079 5.617 1.285 146.845 o
-12 -3 -12 28.501 27.339 1.524 74.213 o
-12 -3 -11 63.384 65.216 2.012 35.079 o
-12 -3 -10 38.536 41.861 1.225 75.853 o
-12 -3 -9 29.834 31.114 1.046 104.084 o
-12 -3 -8 27.136 30.317 0.996 113.624 o
-12 -3 -7 10.994 12.211 0.707 268.545 o
-12 -3 -6 27.959 32.369 1.026 107.752 o
-12 -3 -5 67.769 66.222 1.295 47.443 o
-12 -3 -4 78.653 77.945 1.464 38.340 o
-12 -3 -3 182.724 177.024 2.848 11.225 o
-12 -3 -2 58.972 59.121 1.255 54.354 o
-12 -3 -1 26.617 28.285 0.866 129.344 o
-12 -2 -16 2.762 2.878 2.341 50.556 o
-12 -2 -15 82.266 77.994 2.908 20.361 o
-12 -2 -14 8.626 10.816 1.982 64.743 o
-12 -2 -13 187.812 179.982 4.342 7.739 o
-12 -2 -12 46.733 47.836 1.394 60.356 o
-12 -2 -11 18.664 18.555 0.926 157.283 o
-12 -2 -10 5.433 5.269 0.767 336.914 o
-12 -2 -9 22.609 23.037 0.946 136.665 o
-12 -2 -8 23.599 26.164 0.926 132.682 o
-12 -2 -7 64.807 64.001 1.444 45.996 o
-12 -2 -6 64.306 60.595 1.295 50.298 o
-12 -2 -5 97.407 96.739 1.803 27.651 o
-12 -2 -4 47.060 46.980 1.076 72.597 o
-12 -2 -3 71.684 72.108 1.394 42.793 o
-12 -2 -2 27.180 27.061 0.827 133.577 o
-12 -2 -1 214.574 209.522 3.376 8.479 o
-12 -1 -16 6.859 8.127 2.241 52.811 o
-12 -1 -15 53.224 57.238 2.440 30.637 o
-12 -1 -14 36.890 38.803 1.444 67.802 o
-12 -1 -13 21.744 24.610 1.394 90.856 o
-12 -1 -12 79.030 83.382 1.972 30.409 o
-12 -1 -11 1.829 2.032 0.757 429.233 o
-12 -1 -10 146.783 150.202 3.038 12.929 o
-12 -1 -9 53.978 54.320 1.374 55.012 o
-12 -1 -8 229.351 233.097 4.970 5.707 o
-12 -1 -7 29.915 30.038 1.006 108.076 o
-12 -1 -6 202.849 192.232 3.107 9.593 o
-12 -1 -5 11.358 13.207 0.647 282.189 o
-12 -1 -4 4.429 4.850 0.518 587.607 o
-12 -1 -3 79.909 78.383 1.474 37.746 o
-12 -1 -2 62.878 64.519 1.305 49.818 o
-12 -1 -1 247.429 244.172 3.854 6.656 o
-11 -15 -5 38.073 36.562 2.978 25.852 o
-11 -15 -4 0.922 2.749 1.773 88.230 o
-11 -15 -3 31.542 32.678 2.281 40.876 o
-11 -15 -2 64.219 60.874 2.580 26.703 o
-11 -15 -1 16.886 21.493 2.679 34.955 o
-11 -14 -8 33.836 33.265 3.177 23.750 o
-11 -14 -7 7.075 7.948 2.829 33.947 o
-11 -14 -6 8.837 10.607 2.241 51.772 o
-11 -14 -5 1.237 2.819 1.564 112.220 o
-11 -14 -4 2.481 2.709 1.534 114.738 o
-11 -14 -3 7.195 11.255 1.862 73.094 o
-11 -14 -2 7.091 7.201 1.574 100.699 o
-11 -14 -1 21.644 22.300 1.912 59.255 o
-11 -13 -9 14.279 14.272 2.380 44.486 o
-11 -13 -8 4.010 0.289 2.131 60.694 o
-11 -13 -7 27.140 31.054 2.560 35.132 o
-11 -13 -6 45.599 47.169 2.500 31.738 o
-11 -13 -5 35.178 35.188 1.803 54.605 o
-11 -13 -4 43.202 47.797 1.922 45.139 o
-11 -13 -3 26.279 29.520 1.753 62.654 o
-11 -13 -2 29.594 33.564 1.673 63.414 o
-11 -13 -1 26.723 30.357 1.853 57.636 o
-11 -12 -11 2.337 3.426 2.908 33.032 o
-11 -12 -10 93.191 87.068 3.615 14.547 o
-11 -12 -9 70.317 71.610 3.366 17.806 o
-11 -12 -8 77.186 70.325 2.938 20.883 o
-11 -12 -7 20.730 20.119 2.191 48.443 o
-11 -12 -6 30.049 28.285 1.992 51.097 o
-11 -12 -5 157.803 150.322 3.327 11.473 o
-11 -12 -4 25.473 27.549 1.584 72.916 o
-11 -12 -3 2.309 1.882 0.926 295.912 o
-11 -12 -2 57.947 58.434 1.813 41.351 o
-11 -12 -1 8.745 10.358 1.046 184.008 o
-11 -11 -12 35.292 32.120 2.769 29.695 o
-11 -11 -11 22.561 23.654 2.560 36.625 o
-11 -11 -10 3.450 2.500 1.673 96.258 o
-11 -11 -9 11.951 14.860 2.241 50.118 o
-11 -11 -8 1.659 2.829 1.414 135.342 o
-11 -11 -7 88.326 90.583 3.207 17.174 o
-11 -11 -6 24.809 25.188 1.145 108.248 o
-11 -11 -5 199.750 195.250 4.093 7.770 o
-11 -11 -4 18.192 21.214 1.175 120.244 o
-11 -11 -3 33.130 33.066 1.514 69.130 o
-11 -11 -2 4.392 7.868 0.936 249.080 o
-11 -11 -1 74.156 76.042 1.843 34.039 o
-11 -10 -13 98.168 81.958 3.625 14.379 o
-11 -10 -12 32.319 33.564 2.739 30.528 o
-11 -10 -11 4.859 7.619 2.111 59.926 o
-11 -10 -10 27.396 27.349 2.101 48.300 o
-11 -10 -9 20.704 22.608 1.833 63.623 o
-11 -10 -8 8.536 9.412 1.474 109.174 o
-11 -10 -7 38.032 38.793 1.872 50.161 o
-11 -10 -6 27.905 29.590 1.125 101.750 o
-11 -10 -5 67.900 71.859 1.853 35.915 o
-11 -10 -4 29.524 33.275 1.285 85.577 o
-11 -10 -3 64.166 66.551 1.713 40.231 o
-11 -10 -2 0.802 1.464 0.627 643.387 o
-11 -10 -1 86.166 87.227 1.972 28.715 o
-11 -9 -14 37.487 35.357 3.087 24.485 o
-11 -9 -13 2.257 1.763 2.370 49.605 o
-11 -9 -12 35.145 35.566 2.370 37.462 o
-11 -9 -11 51.949 54.370 2.460 30.761 o
-11 -9 -10 45.443 45.715 2.231 37.210 o
-11 -9 -9 12.153 14.950 1.444 103.873 o
-11 -9 -8 112.260 107.883 3.396 14.226 o
-11 -9 -7 267.606 240.039 6.434 3.974 o
-11 -9 -6 228.315 217.530 4.462 6.459 o
-11 -9 -5 35.573 37.000 1.215 81.581 o
-11 -9 -4 139.966 137.573 2.789 14.618 o
-11 -9 -3 53.733 53.752 1.434 53.543 o
-11 -9 -2 2.875 2.599 0.657 505.144 o
-11 -9 -1 21.141 20.547 0.956 142.511 o
-11 -8 -14 9.425 9.153 2.341 47.828 o
-11 -8 -13 17.928 20.826 2.341 44.041 o
-11 -8 -12 34.470 32.847 1.932 50.673 o
-11 -8 -11 98.937 95.414 3.317 15.698 o
-11 -8 -10 94.753 94.069 3.087 17.419 o
-11 -8 -9 242.261 224.232 5.956 4.615 o
-11 -8 -8 355.641 320.005 8.326 2.420 o
-11 -8 -7 13.428 12.290 1.315 119.610 o
-11 -8 -6 52.666 52.219 1.454 53.885 o
-11 -8 -5 6.015 7.032 0.737 335.835 o
-11 -8 -4 8.046 9.770 0.767 282.993 o
-11 -8 -3 76.152 76.978 1.912 32.463 o
-11 -8 -2 11.370 12.340 0.886 208.976 o
-11 -8 -1 31.750 34.132 1.145 91.890 o
-11 -7 -15 1.771 0.259 2.679 39.181 o
-11 -7 -14 11.110 14.262 2.131 55.180 o
-11 -7 -13 19.583 24.720 2.151 49.536 o
-11 -7 -12 212.990 202.042 5.538 5.438 o
-11 -7 -11 16.457 15.716 1.554 87.901 o
-11 -7 -10 37.391 42.040 1.952 47.249 o
-11 -7 -9 64.598 60.973 2.699 25.155 o
-11 -7 -8 68.286 66.770 2.231 30.419 o
-11 -7 -7 9.527 11.374 1.026 183.705 o
-11 -7 -6 140.805 137.444 2.769 14.655 o
-11 -7 -5 41.333 42.448 1.145 76.866 o
-11 -7 -4 8.742 9.860 0.608 350.995 o
-11 -7 -3 140.311 135.193 2.301 16.833 o
-11 -7 -2 153.262 144.087 2.410 15.082 o
-11 -7 -1 51.394 51.312 1.135 65.158 o
-11 -6 -16 0.695 6.882 3.506 22.830 o
-11 -6 -15 49.518 49.579 2.878 25.284 o
-11 -6 -14 22.642 23.256 2.281 44.392 o
-11 -6 -13 19.015 20.368 1.992 57.167 o
-11 -6 -12 8.736 10.527 1.743 81.294 o
-11 -6 -11 58.693 56.352 2.181 34.106 o
-11 -6 -10 30.109 28.465 1.454 76.597 o
-11 -6 -9 81.718 81.948 2.360 25.486 o
-11 -6 -8 41.903 45.068 1.663 54.219 o
-11 -6 -7 54.140 53.513 1.295 57.520 o
-11 -6 -6 25.675 26.453 0.847 136.083 o
-11 -6 -5 51.785 51.691 1.125 65.068 o
-11 -6 -4 5.571 5.727 0.548 501.507 o
-11 -6 -3 218.269 217.888 3.466 8.122 o
-11 -6 -2 91.182 89.438 1.653 31.154 o
-11 -6 -1 38.681 38.534 0.956 91.949 o
-11 -5 -16 9.642 8.008 2.689 36.969 o
-11 -5 -15 3.572 1.494 2.032 66.525 o
-11 -5 -14 1.626 5.508 1.912 74.761 o
-11 -5 -13 5.905 2.848 1.902 73.674 o
-11 -5 -12 118.914 123.321 3.207 14.377 o
-11 -5 -11 50.837 52.488 1.763 45.941 o
-11 -5 -10 8.402 8.914 1.245 144.560 o
-11 -5 -9 68.047 69.568 2.101 32.133 o
-11 -5 -8 22.038 22.798 0.737 167.184 o
-11 -5 -7 65.282 61.581 1.335 48.714 o
-11 -5 -6 117.721 116.120 2.022 21.527 o
-11 -5 -5 116.763 118.540 2.092 21.039 o
-11 -5 -4 139.152 138.111 2.370 16.491 o
-11 -5 -3 90.744 88.163 1.594 32.077 o
-11 -5 -2 134.303 132.434 2.241 17.740 o
-11 -5 -1 12.421 13.147 0.618 282.681 o
-11 -4 -16 35.001 33.465 2.799 29.138 o
-11 -4 -15 14.688 10.139 1.773 74.780 o
-11 -4 -14 3.628 4.263 1.235 166.334 o
-11 -4 -13 11.552 11.055 1.394 113.442 o
-11 -4 -12 36.394 37.757 1.534 64.382 o
-11 -4 -11 2.742 3.436 0.946 274.363 o
-11 -4 -10 64.239 64.609 1.902 36.902 o
-11 -4 -9 112.404 109.318 2.490 19.345 o
-11 -4 -8 1.975 1.255 0.488 891.054 o
-11 -4 -7 36.751 37.209 0.926 97.335 o
-11 -4 -6 25.336 26.762 0.807 141.040 o
-11 -4 -5 28.222 30.696 0.827 126.645 o
-11 -4 -4 53.712 54.908 1.145 61.931 o
-11 -4 -3 88.616 88.004 1.623 32.231 o
-11 -4 -2 13.115 13.894 0.598 278.974 o
-11 -4 -1 37.842 38.982 0.946 93.349 o
-11 -3 -17 8.879 3.944 3.615 21.134 o
-11 -3 -16 49.758 48.902 2.679 28.067 o
-11 -3 -15 0.781 1.653 1.494 124.288 o
-11 -3 -14 20.381 20.826 1.813 65.365 o
-11 -3 -13 132.024 131.279 3.516 12.275 o
-11 -3 -12 147.797 142.274 3.576 11.234 o
-11 -3 -11 21.581 21.443 1.096 122.766 o
-11 -3 -10 51.252 53.145 1.285 59.676 o
-11 -3 -9 45.967 45.675 1.205 68.845 o
-11 -3 -8 79.202 75.355 1.524 37.654 o
-11 -3 -7 207.125 198.756 3.197 9.176 o
-11 -3 -6 137.593 130.582 2.211 17.680 o
-11 -3 -5 27.618 29.710 0.857 126.336 o
-11 -3 -4 93.198 90.075 1.723 29.893 o
-11 -3 -3 52.509 53.942 1.125 63.731 o
-11 -3 -2 13.453 14.671 0.647 256.822 o
-11 -3 -1 38.990 38.913 0.976 90.175 o
-11 -2 -17 3.624 5.269 3.217 26.889 o
-11 -2 -16 48.132 51.103 2.759 26.977 o
-11 -2 -15 6.329 7.022 1.424 121.183 o
-11 -2 -14 127.703 124.128 3.346 13.295 o
-11 -2 -13 23.164 26.851 1.584 74.945 o
-11 -2 -12 65.128 65.336 1.534 43.724 o
-11 -2 -11 34.101 35.606 1.096 91.300 o
-11 -2 -10 81.086 80.464 1.753 33.187 o
-11 -2 -9 302.870 296.361 5.727 3.987 o
-11 -2 -8 14.335 15.637 0.707 229.845 o
-11 -2 -7 63.037 62.567 1.245 51.593 o
-11 -2 -6 25.079 27.270 0.807 141.048 o
-11 -2 -5 210.562 204.134 3.267 8.861 o
-11 -2 -4 256.569 248.863 3.924 6.367 o
-11 -2 -3 69.138 68.523 1.335 45.584 o
-11 -2 -2 92.717 90.573 1.633 30.922 o
-11 -2 -1 28.806 30.427 0.827 125.611 o
-11 -1 -17 1.259 2.829 2.311 52.297 o
-11 -1 -16 7.386 5.916 2.032 63.628 o
-11 -1 -15 92.310 89.996 2.948 18.717 o
-11 -1 -14 27.971 31.283 1.265 89.807 o
-11 -1 -13 63.723 67.198 1.663 41.254 o
-11 -1 -12 5.202 5.966 0.857 286.140 o
-11 -1 -11 44.114 46.273 1.335 64.816 o
-11 -1 -10 61.591 62.726 1.474 46.897 o
-11 -1 -9 30.969 32.678 0.996 104.926 o
-11 -1 -8 208.245 199.104 3.446 8.673 o
-11 -1 -7 31.288 30.636 0.916 112.491 o
-11 -1 -6 41.425 39.520 0.966 87.298 o
-11 -1 -5 451.902 429.412 6.593 2.414 o
-11 -1 -4 38.202 39.291 0.926 93.796 o
-11 -1 -3 65.338 66.292 1.345 47.436 o
-11 -1 -2 37.002 38.036 0.946 95.164 o
-11 -1 -1 37.005 38.136 0.936 95.692 o
-10 -16 -4 20.348 14.053 3.496 21.569 o
-10 -16 -3 77.557 73.184 3.765 14.750 o
-10 -16 -2 2.291 5.020 2.599 41.053 o
-10 -16 -1 5.542 5.986 2.460 44.858 o
-10 -15 -7 101.604 95.573 4.771 9.450 o
-10 -15 -6 52.547 48.832 3.157 21.766 o
-10 -15 -5 1.834 4.542 1.733 90.575 o
-10 -15 -4 30.645 29.750 2.082 47.502 o
-10 -15 -3 8.103 10.358 1.663 88.822 o
-10 -15 -2 40.290 43.275 2.480 33.362 o
-10 -15 -1 4.726 6.105 1.882 74.859 o
-10 -14 -9 13.900 14.392 2.779 33.683 o
-10 -14 -8 58.140 56.571 3.097 21.598 o
-10 -14 -7 32.344 32.269 2.560 34.113 o
-10 -14 -6 20.904 20.736 2.101 51.679 o
-10 -14 -5 19.553 19.860 1.574 81.504 o
-10 -14 -4 39.566 42.329 1.902 47.952 o
-10 -14 -3 34.771 33.534 1.902 51.473 o
-10 -14 -2 90.543 88.034 2.430 23.261 o
-10 -14 -1 13.598 17.848 1.474 97.112 o
-10 -13 -11 17.370 5.508 5.040 10.880 o
-10 -13 -10 0.796 5.886 2.709 38.034 o
-10 -13 -9 34.600 36.462 2.978 26.220 o
-10 -13 -8 102.667 89.478 3.267 15.943 o
-10 -13 -7 35.304 34.371 2.022 47.111 o
-10 -13 -6 18.796 18.555 1.992 57.656 o
-10 -13 -5 0.436 3.048 1.135 210.131 o
-10 -13 -4 109.350 109.666 2.739 17.995 o
-10 -13 -3 20.502 24.939 1.464 86.484 o
-10 -13 -2 15.768 19.083 1.434 97.612 o
-10 -13 -1 26.900 28.604 1.544 73.791 o
-10 -12 -12 6.385 8.177 2.898 32.469 o
-10 -12 -11 37.711 37.458 2.799 28.537 o
-10 -12 -10 21.244 22.021 2.261 45.591 o
-10 -12 -9 15.884 13.744 1.862 67.123 o
-10 -12 -8 21.144 23.027 1.843 62.758 o
-10 -12 -7 27.289 26.393 1.803 60.582 o
-10 -12 -6 4.276 3.695 0.837 318.276 o
-10 -12 -5 9.417 9.422 1.165 156.470 o
-10 -12 -4 85.981 83.084 2.141 27.180 o
-10 -12 -3 32.504 34.132 1.364 77.312 o
-10 -12 -2 12.895 14.461 1.066 157.764 o
-10 -12 -1 19.365 20.457 1.046 135.004 o
-10 -11 -13 19.384 18.824 2.928 29.686 o
-10 -11 -12 34.748 36.223 2.639 31.812 o
-10 -11 -11 4.132 4.950 1.912 73.392 o
-10 -11 -10 24.764 24.650 2.042 51.892 o
-10 -11 -9 3.725 5.219 1.554 108.560 o
-10 -11 -8 21.183 22.280 1.753 67.786 o
-10 -11 -7 98.350 93.272 2.948 18.124 o
-10 -11 -6 17.303 17.728 0.946 159.789 o
-10 -11 -5 21.859 22.937 1.165 113.120 o
-10 -11 -4 22.290 24.849 1.265 101.185 o
-10 -11 -3 4.786 6.265 0.857 288.656 o
-10 -11 -2 139.585 139.227 2.809 14.508 o
-10 -11 -1 128.820 125.472 2.570 16.810 o
-10 -10 -14 3.465 4.711 2.609 40.558 o
-10 -10 -13 13.599 16.643 2.689 35.634 o
-10 -10 -12 4.685 5.856 2.121 59.826 o
-10 -10 -11 150.763 142.991 4.223 9.276 o
-10 -10 -10 77.787 80.474 2.799 21.630 o
-10 -10 -9 68.574 69.638 2.480 26.776 o
-10 -10 -8 74.197 75.833 2.719 23.006 o
-10 -10 -7 298.875 275.804 7.271 3.178 o
-10 -10 -6 51.434 49.888 1.374 57.645 o
-10 -10 -5 39.333 38.086 1.205 77.877 o
-10 -10 -4 78.468 78.642 1.793 33.454 o
-10 -10 -3 22.564 26.174 1.046 121.569 o
-10 -10 -2 99.623 98.900 2.111 24.274 o
-10 -10 -1 10.354 11.334 0.847 229.517 o
-10 -9 -15 46.860 47.846 3.954 15.414 o
-10 -9 -14 18.553 18.157 2.440 41.165 o
-10 -9 -13 17.690 18.893 2.042 55.772 o
-10 -9 -12 35.654 34.062 2.231 40.995 o
-10 -9 -11 13.519 13.764 1.693 80.138 o
-10 -9 -10 125.348 121.080 3.635 12.302 o
-10 -9 -9 35.020 32.469 1.843 53.776 o
-10 -9 -8 34.653 35.237 1.743 57.175 o
-10 -9 -7 13.835 13.794 1.225 129.839 o
-10 -9 -6 124.947 123.311 2.649 16.772 o
-10 -9 -5 24.910 25.138 0.906 132.998 o
-10 -9 -4 32.718 34.132 1.056 96.794 o
-10 -9 -3 58.102 61.949 1.474 48.529 o
-10 -9 -2 64.286 64.808 1.524 44.340 o
-10 -9 -1 195.885 197.630 3.715 8.524 o
-10 -8 -15 0.468 2.689 2.191 58.378 o
-10 -8 -14 5.286 4.532 2.261 53.012 o
-10 -8 -13 72.155 71.550 3.038 20.368 o
-10 -8 -12 173.546 167.074 4.771 7.351 o
-10 -8 -11 5.513 7.769 1.544 105.798 o
-10 -8 -10 54.483 54.918 2.092 36.919 o
-10 -8 -9 4.298 6.255 1.295 148.515 o
-10 -8 -8 76.661 73.224 2.500 25.209 o
-10 -8 -7 18.128 18.764 1.006 146.103 o
-10 -8 -6 69.159 65.515 1.574 41.493 o
-10 -8 -5 30.372 30.656 0.866 118.432 o
-10 -8 -4 40.493 42.777 1.016 83.933 o
-10 -8 -3 181.612 176.326 2.888 11.186 o
-10 -8 -2 43.307 42.677 1.016 80.906 o
-10 -8 -1 38.295 40.586 0.966 90.550 o
-10 -7 -16 30.355 31.164 3.775 17.830 o
-10 -7 -15 12.967 14.720 2.410 43.768 o
-10 -7 -14 9.506 10.657 2.161 55.062 o
-10 -7 -13 118.490 124.655 4.133 10.684 o
-10 -7 -12 0.238 0.279 1.554 116.890 o
-10 -7 -11 20.458 20.407 1.544 82.661 o
-10 -7 -10 37.297 38.425 1.673 57.799 o
-10 -7 -9 5.335 7.858 1.096 189.955 o
-10 -7 -8 244.645 235.596 5.318 5.137 o
-10 -7 -7 2.036 4.113 0.667 495.784 o
-10 -7 -6 162.030 159.465 2.629 13.290 o
-10 -7 -5 43.541 43.295 1.006 80.793 o
-10 -7 -4 42.940 44.410 1.026 79.917 o
-10 -7 -3 96.660 99.368 1.892 26.691 o
-10 -7 -2 45.545 44.520 1.046 76.366 o
-10 -7 -1 105.732 105.015 1.843 25.233 o
-10 -6 -16 1.325 2.191 2.141 60.845 o
-10 -6 -15 35.281 40.367 2.580 32.537 o
-10 -6 -14 148.797 136.169 4.034 9.929 o
-10 -6 -13 41.067 40.456 2.281 37.696 o
-10 -6 -12 44.418 49.081 2.052 41.194 o
-10 -6 -11 22.755 25.009 1.255 101.327 o
-10 -6 -10 36.871 35.197 1.325 75.187 o
-10 -6 -9 30.457 30.377 1.205 91.659 o
-10 -6 -8 2.962 5.149 0.857 312.986 o
-10 -6 -7 4.328 3.964 0.687 423.729 o
-10 -6 -6 150.759 144.535 2.400 15.277 o
-10 -6 -5 90.120 91.530 1.703 30.595 o
-10 -6 -4 75.532 73.234 1.394 41.228 o
-10 -6 -3 28.169 28.574 0.797 132.194 o
-10 -6 -2 103.326 100.643 1.763 26.657 o
-10 -6 -1 78.325 81.331 1.504 37.336 o
-10 -5 -17 31.712 26.652 3.685 18.658 o
-10 -5 -16 0.721 2.480 2.121 62.168 o
-10 -5 -15 134.989 125.353 4.004 10.592 o
-10 -5 -14 41.035 42.926 2.450 33.846 o
-10 -5 -13 107.553 102.714 2.858 17.656 o
-10 -5 -12 18.813 18.654 1.235 114.446 o
-10 -5 -11 22.915 25.447 1.195 106.329 o
-10 -5 -10 16.502 17.419 1.115 135.761 o
-10 -5 -9 185.455 171.586 3.595 9.428 o
-10 -5 -8 1.215 1.414 0.598 681.469 o
-10 -5 -7 48.556 48.573 1.046 71.749 o
-10 -5 -6 109.606 110.513 1.892 23.861 o
-10 -5 -5 95.781 93.751 1.663 29.636 o
-10 -5 -4 96.968 96.709 1.733 28.416 o
-10 -5 -3 184.563 182.760 2.958 10.761 o
-10 -5 -2 7.021 8.784 0.578 406.911 o
-10 -5 -1 125.383 120.512 2.052 20.219 o
-10 -4 -17 37.525 36.054 3.187 23.199 o
-10 -4 -16 62.603 60.276 2.878 23.342 o
-10 -4 -15 33.949 32.180 1.872 53.180 o
-10 -4 -14 6.820 6.454 1.215 158.005 o
-10 -4 -13 2.684 4.970 1.335 146.017 o
-10 -4 -12 11.639 13.525 1.135 150.003 o
-10 -4 -11 306.500 281.730 6.334 3.639 o
-10 -4 -10 296.544 279.818 5.538 4.234 o
-10 -4 -9 22.751 22.310 1.026 127.533 o
-10 -4 -8 77.876 75.534 1.414 39.734 o
-10 -4 -7 130.517 128.839 2.151 18.712 o
-10 -4 -6 83.593 83.980 1.514 35.355 o
-10 -4 -5 74.804 74.429 1.414 40.939 o
-10 -4 -4 19.598 20.248 0.667 194.651 o
-10 -4 -3 41.448 44.042 1.006 82.655 o
-10 -4 -2 122.560 124.257 2.101 20.025 o
-10 -4 -1 77.442 79.389 1.464 38.490 o
-10 -3 -17 0.913 0.050 2.261 55.158 o
-10 -3 -16 25.142 26.871 2.042 51.339 o
-10 -3 -15 23.844 26.941 2.101 49.566 o
-10 -3 -14 4.581 4.412 0.986 239.388 o
-10 -3 -13 64.873 68.005 2.141 32.308 o
-10 -3 -12 89.610 85.185 2.311 24.709 o
-10 -3 -11 106.844 107.196 2.709 18.492 o
-10 -3 -10 34.286 34.809 1.215 84.072 o
-10 -3 -9 124.457 121.040 2.181 19.525 o
-10 -3 -8 39.047 41.960 0.996 87.127 o
-10 -3 -7 97.994 96.739 1.723 28.320 o
-10 -3 -6 61.072 62.178 1.265 52.205 o
-10 -3 -5 136.792 136.806 2.281 17.148 o
-10 -3 -4 218.271 211.554 3.346 8.401 o
-10 -3 -3 182.032 174.285 2.858 11.288 o
-10 -3 -2 171.476 174.484 2.819 11.860 o
-10 -3 -1 8.013 9.043 0.548 404.730 o
-10 -2 -17 3.840 2.201 2.490 44.627 o
-10 -2 -16 116.579 110.343 3.237 14.714 o
-10 -2 -15 9.511 13.147 1.793 75.915 o
-10 -2 -14 47.933 47.767 1.813 46.521 o
-10 -2 -13 38.923 43.036 1.843 49.953 o
-10 -2 -12 192.248 186.406 4.332 7.601 o
-10 -2 -11 74.453 72.995 1.594 38.297 o
-10 -2 -10 81.433 78.263 1.574 35.881 o
-10 -2 -9 78.891 79.439 1.554 36.709 o
-10 -2 -8 15.856 17.081 0.657 227.457 o
-10 -2 -7 21.212 22.260 0.687 179.113 o
-10 -2 -6 198.949 197.102 3.157 9.541 o
-10 -2 -5 79.009 77.178 1.414 39.107 o
-10 -2 -4 26.293 27.618 0.747 143.722 o
-10 -2 -3 36.108 35.735 0.876 102.621 o
-10 -2 -2 85.597 85.504 1.544 34.243 o
-10 -2 -1 386.294 374.694 5.757 3.138 o
-10 -1 -17 11.961 13.456 2.301 48.020 o
-10 -1 -16 84.168 88.442 3.078 18.446 o
-10 -1 -15 38.224 43.673 2.012 44.923 o
-10 -1 -14 147.190 147.264 2.918 13.419 o
-10 -1 -13 23.953 26.363 1.115 111.575 o
-10 -1 -12 13.452 13.236 0.817 213.740 o
-10 -1 -11 90.878 92.934 1.992 27.191 o
-10 -1 -10 44.990 45.825 1.106 73.723 o
-10 -1 -9 22.829 23.126 0.777 158.120 o
-10 -1 -8 86.338 83.900 1.534 34.386 o
-10 -1 -7 227.273 222.460 3.546 7.722 o
-10 -1 -6 1.968 2.082 0.428 1026.990 o
-10 -1 -5 132.516 131.159 2.271 17.802 o
-10 -1 -4 236.493 233.256 3.675 7.211 o
-10 -1 -3 153.123 151.945 2.500 14.493 o
-10 -1 -2 411.152 407.023 6.235 2.747 o
-10 -1 -1 66.856 67.925 1.275 47.880 o
-9 -16 -6 48.727 42.339 5.438 8.781 o
-9 -16 -5 7.101 6.723 2.012 64.742 o
-9 -16 -4 17.567 22.549 2.101 52.557 o
-9 -16 -3 44.288 42.598 2.271 36.953 o
-9 -16 -2 22.700 27.827 2.679 33.536 o
-9 -16 -1 16.229 18.704 2.520 39.340 o
-9 -15 -8 35.368 32.030 3.695 18.249 o
-9 -15 -7 24.836 25.975 2.619 34.638 o
-9 -15 -6 2.696 2.520 1.514 117.442 o
-9 -15 -5 2.229 2.082 1.584 108.688 o
-9 -15 -4 7.316 8.535 1.604 96.435 o
-9 -15 -3 18.279 18.037 1.574 83.459 o
-9 -15 -2 20.099 21.822 1.604 78.080 o
-9 -15 -1 13.204 15.109 1.554 91.522 o
-9 -14 -10 6.194 7.510 2.639 38.941 o
-9 -14 -9 25.462 26.871 2.739 31.970 o
-9 -14 -8 49.861 52.537 3.058 22.927 o
-9 -14 -7 2.060 2.321 1.912 75.484 o
-9 -14 -6 33.068 34.381 1.853 53.835 o
-9 -14 -5 18.543 20.766 1.374 98.770 o
-9 -14 -4 43.085 44.669 1.912 45.990 o
-9 -14 -3 10.614 12.738 1.404 112.338 o
-9 -14 -2 18.789 22.499 1.464 89.531 o
-9 -14 -1 23.465 27.758 1.633 71.362 o
-9 -13 -11 2.859 3.595 2.420 47.240 o
-9 -13 -10 7.744 9.531 2.341 48.236 o
-9 -13 -9 3.832 2.101 1.823 81.625 o
-9 -13 -8 14.416 13.934 1.773 73.662 o
-9 -13 -7 4.543 7.380 1.623 97.959 o
-9 -13 -6 27.041 26.104 1.245 95.644 o
-9 -13 -5 105.993 108.351 2.659 18.844 o
-9 -13 -4 16.505 18.386 1.205 122.515 o
-9 -13 -3 47.042 48.713 1.604 52.895 o
-9 -13 -2 0.449 3.117 1.145 206.428 o
-9 -13 -1 216.386 208.626 4.004 7.419 o
-9 -12 -13 11.512 10.677 3.058 28.649 o
-9 -12 -12 35.211 33.425 2.829 28.619 o
-9 -12 -11 40.298 43.195 2.390 35.175 o
-9 -12 -10 56.724 59.539 2.590 27.683 o
-9 -12 -9 21.572 23.843 1.912 58.924 o
-9 -12 -8 21.079 23.047 1.743 68.178 o
-9 -12 -7 27.845 27.319 1.773 61.446 o
-9 -12 -6 34.693 33.315 1.185 86.280 o
-9 -12 -5 51.462 51.741 1.633 49.360 o
-9 -12 -4 14.809 15.945 1.006 160.368 o
-9 -12 -3 20.680 21.174 1.076 127.326 o
-9 -12 -2 107.121 108.093 2.311 21.186 o
-9 -12 -1 27.218 29.431 1.175 98.793 o
-9 -11 -14 7.656 8.336 3.157 27.407 o
-9 -11 -13 1.080 0.906 2.709 38.387 o
-9 -11 -12 3.593 7.709 2.301 51.302 o
-9 -11 -11 20.058 21.194 1.882 61.771 o
-9 -11 -10 89.981 90.374 3.038 18.234 o
-9 -11 -9 77.256 77.118 2.739 22.418 o
-9 -11 -8 56.411 54.011 2.141 35.597 o
-9 -11 -7 26.234 27.220 1.514 76.706 o
-9 -11 -6 25.292 25.467 0.966 125.160 o
-9 -11 -5 63.081 65.535 1.723 40.527 o
-9 -11 -4 61.618 62.547 1.793 40.026 o
-9 -11 -3 5.880 7.838 0.866 267.308 o
-9 -11 -2 202.753 193.467 3.685 8.455 o
-9 -11 -1 52.031 52.179 1.394 56.042 o
-9 -10 -14 37.791 38.743 2.928 26.476 o
-9 -10 -13 34.142 36.094 2.370 37.621 o
-9 -10 -12 59.588 56.013 2.410 30.155 o
-9 -10 -11 12.636 15.726 1.952 63.210 o
-9 -10 -10 51.001 51.253 2.291 34.205 o
-9 -10 -9 20.325 20.856 1.464 88.775 o
-9 -10 -8 80.218 79.648 2.639 22.938 o
-9 -10 -7 10.750 12.310 1.195 143.379 o
-9 -10 -6 16.985 16.732 0.777 195.173 o
-9 -10 -5 84.726 82.875 1.683 32.984 o
-9 -10 -4 56.795 59.439 1.355 52.778 o
-9 -10 -3 21.893 21.682 0.837 155.302 o
-9 -10 -2 81.754 78.682 1.663 34.477 o
-9 -10 -1 35.600 35.467 1.046 92.642 o
-9 -9 -15 11.529 13.306 2.609 38.301 o
-9 -9 -14 30.606 31.204 2.609 33.460 o
-9 -9 -13 28.406 29.999 1.982 51.767 o
-9 -9 -12 1.379 2.580 1.484 124.115 o
-9 -9 -11 33.289 32.718 1.823 55.259 o
-9 -9 -10 72.089 71.351 2.341 27.903 o
-9 -9 -9 19.678 21.373 1.464 89.185 o
-9 -9 -8 200.190 189.374 4.392 7.313 o
-9 -9 -7 17.271 17.240 1.175 126.000 o
-9 -9 -6 7.585 7.191 0.538 439.839 o
-9 -9 -5 308.226 285.345 4.980 4.494 o
-9 -9 -4 39.030 39.440 0.946 91.451 o
-9 -9 -3 164.130 156.746 2.689 13.055 o
-9 -9 -2 29.156 29.560 0.827 125.802 o
-9 -9 -1 1.247 0.986 0.398 1337.100 o
-9 -8 -16 9.477 9.621 2.799 34.192 o
-9 -8 -15 61.803 58.832 3.018 21.998 o
-9 -8 -14 29.560 29.222 2.410 38.369 o
-9 -8 -13 38.945 45.277 2.430 34.416 o
-9 -8 -12 19.021 23.684 1.813 65.325 o
-9 -8 -11 46.151 47.269 1.972 42.951 o
-9 -8 -10 60.381 61.133 2.211 32.754 o
-9 -8 -9 81.235 76.849 2.211 27.633 o
-9 -8 -8 28.074 30.108 1.275 89.651 o
-9 -8 -7 106.847 107.714 2.520 19.743 o
-9 -8 -6 101.804 95.743 1.673 28.179 o
-9 -8 -5 8.674 9.980 0.548 383.929 o
-9 -8 -4 34.676 34.919 0.857 107.041 o
-9 -8 -3 173.286 169.843 2.769 12.024 o
-9 -8 -2 16.494 17.081 0.697 214.192 o
-9 -8 -1 117.583 113.630 1.992 21.893 o
-9 -7 -16 37.810 34.341 2.858 27.771 o
-9 -7 -15 0.958 1.374 1.843 82.290 o
-9 -7 -14 33.450 35.686 2.321 39.030 o
-9 -7 -13 32.779 32.578 2.032 47.954 o
-9 -7 -12 27.339 28.206 1.733 63.399 o
-9 -7 -11 100.343 96.370 2.998 17.531 o
-9 -7 -10 2.137 3.177 0.847 340.878 o
-9 -7 -9 0.911 1.783 0.727 485.599 o
-9 -7 -8 63.284 62.308 1.653 42.411 o
-9 -7 -7 82.942 79.528 1.833 31.814 o
-9 -7 -6 29.146 30.098 0.827 125.209 o
-9 -7 -5 155.296 152.732 2.510 14.295 o
-9 -7 -4 225.509 223.854 3.556 7.732 o
-9 -7 -3 153.558 152.712 2.540 14.295 o
-9 -7 -2 12.098 13.316 0.647 274.623 o
-9 -7 -1 78.255 79.349 1.494 37.797 o
-9 -6 -17 24.321 19.959 2.868 30.118 o
-9 -6 -16 12.176 13.874 2.201 51.826 o
-9 -6 -15 136.160 127.564 4.004 10.522 o
-9 -6 -14 89.507 88.801 3.127 17.696 o
-9 -6 -13 85.494 84.797 2.938 19.552 o
-9 -6 -12 53.901 56.362 1.793 43.445 o
-9 -6 -11 11.121 12.051 1.076 165.378 o
-9 -6 -10 143.342 135.960 2.978 13.700 o
-9 -6 -9 93.180 90.125 2.161 25.343 o
-9 -6 -8 43.620 41.701 1.225 71.507 o
-9 -6 -7 67.174 68.782 1.633 40.472 o
-9 -6 -6 165.693 168.169 2.749 12.492 o
-9 -6 -5 138.261 141.487 2.450 16.071 o
-9 -6 -4 329.327 318.312 4.930 4.169 o
-9 -6 -3 213.220 209.024 3.317 8.626 o
-9 -6 -2 29.777 30.029 0.807 125.654 o
-9 -6 -1 3.175 3.874 0.488 714.304 o
-9 -5 -17 2.376 5.418 2.759 36.493 o
-9 -5 -16 6.404 6.763 2.251 52.739 o
-9 -5 -15 2.356 2.440 1.773 87.148 o
-9 -5 -14 72.545 73.811 2.380 27.145 o
-9 -5 -13 32.694 34.351 1.613 64.124 o
-9 -5 -12 5.019 4.392 0.996 232.807 o
-9 -5 -11 13.016 13.017 0.876 201.304 o
-9 -5 -10 128.909 126.040 2.789 15.691 o
-9 -5 -9 29.500 30.536 1.175 94.956 o
-9 -5 -8 131.850 127.584 2.639 16.160 o
-9 -5 -7 109.036 109.467 2.101 22.429 o
-9 -5 -6 85.458 84.996 1.544 34.343 o
-9 -5 -5 50.297 52.358 1.115 66.268 o
-9 -5 -4 151.895 149.784 2.480 14.716 o
-9 -5 -3 93.939 91.958 1.693 29.875 o
-9 -5 -2 72.491 71.750 1.345 43.454 o
-9 -5 -1 12.223 13.525 0.548 307.702 o
-9 -4 -18 5.034 12.101 7.779 4.659 o
-9 -4 -17 22.746 21.244 2.769 32.159 o
-9 -4 -16 17.524 18.665 1.823 67.082 o
-9 -4 -15 42.521 44.251 2.072 41.916 o
-9 -4 -14 147.639 143.778 4.263 9.243 o
-9 -4 -13 56.917 58.772 1.853 40.746 o
-9 -4 -12 0.685 1.892 0.866 354.053 o
-9 -4 -11 204.080 192.322 3.984 7.898 o
-9 -4 -10 243.878 232.459 4.711 5.807 o
-9 -4 -9 178.174 169.584 3.247 10.540 o
-9 -4 -8 121.055 116.718 2.311 19.302 o
-9 -4 -7 94.888 94.607 1.643 29.936 o
-9 -4 -6 6.898 8.755 0.508 459.873 o
-9 -4 -5 47.380 48.215 0.996 74.906 o
-9 -4 -4 251.581 243.644 3.894 6.537 o
-9 -4 -3 2.470 2.998 0.428 926.264 o
-9 -4 -2 46.787 48.703 1.026 74.050 o
-9 -4 -1 61.034 60.246 1.205 54.205 o
-9 -3 -18 16.736 15.049 2.679 35.496 o
-9 -3 -17 84.830 82.078 3.217 17.617 o
-9 -3 -16 19.841 23.485 1.793 66.002 o
-9 -3 -15 12.308 10.736 1.693 82.360 o
-9 -3 -14 1.645 2.619 0.966 276.794 o
-9 -3 -13 32.238 35.506 1.484 70.430 o
-9 -3 -12 58.987 57.896 1.594 46.102 o
-9 -3 -11 125.338 122.215 2.709 16.471 o
-9 -3 -10 50.604 53.972 1.554 51.524 o
-9 -3 -9 234.687 222.858 3.496 7.616 o
-9 -3 -8 40.125 40.606 0.906 91.410 o
-9 -3 -7 28.566 29.142 0.777 132.417 o
-9 -3 -6 31.513 31.642 0.827 118.400 o
-9 -3 -5 93.814 93.531 1.623 30.481 o
-9 -3 -4 97.082 92.864 1.623 29.871 o
-9 -3 -3 26.296 26.025 0.727 148.317 o
-9 -3 -2 99.245 100.294 1.723 27.764 o
-9 -3 -1 731.520 726.002 10.956 0.951 o
-9 -2 -18 7.599 6.852 2.271 51.485 o
-9 -2 -17 24.008 24.421 2.141 48.497 o
-9 -2 -16 67.594 79.329 2.868 22.009 o
-9 -2 -15 134.554 130.821 3.366 12.743 o
-9 -2 -14 50.478 48.693 1.703 48.430 o
-9 -2 -13 255.122 251.024 5.617 4.675 o
-9 -2 -12 7.561 8.057 0.876 249.335 o
-9 -2 -11 43.574 43.305 1.006 80.752 o
-9 -2 -10 4.137 5.438 0.508 600.247 o
-9 -2 -9 37.547 38.763 0.906 96.255 o
-9 -2 -8 28.849 29.560 0.777 131.181 o
-9 -2 -7 70.461 73.453 1.384 43.175 o
-9 -2 -6 36.429 37.319 0.857 102.102 o
-9 -2 -5 125.923 127.345 2.141 19.289 o
-9 -2 -4 24.855 24.341 0.687 160.662 o
-9 -2 -3 58.173 59.589 1.175 56.781 o
-9 -2 -2 228.746 225.846 3.526 7.677 o
-9 -2 -1 72.759 72.935 1.315 43.659 o
-9 -1 -18 3.934 6.902 2.430 46.198 o
-9 -1 -17 22.318 25.198 2.072 51.535 o
-9 -1 -16 5.009 5.996 1.613 99.316 o
-9 -1 -15 7.958 9.601 1.305 134.355 o
-9 -1 -14 23.220 25.487 1.046 120.937 o
-9 -1 -13 171.054 172.910 3.287 10.638 o
-9 -1 -12 39.805 40.715 1.076 82.773 o
-9 -1 -11 32.403 32.449 0.857 113.444 o
-9 -1 -10 102.561 102.057 1.783 26.491 o
-9 -1 -9 68.302 68.752 1.325 46.076 o
-9 -1 -8 71.324 71.222 1.325 44.365 o
-9 -1 -7 40.904 42.408 0.906 89.223 o
-9 -1 -6 299.071 291.082 4.512 4.908 o
-9 -1 -5 119.128 119.168 1.992 21.373 o
-9 -1 -4 328.276 332.843 5.259 3.923 o
-9 -1 -3 70.015 69.050 1.275 46.273 o
-9 -1 -2 201.497 197.989 3.147 9.463 o
-9 -1 -1 780.972 752.076 11.354 0.870 o
-8 -17 -3 55.359 52.806 3.396 19.117 o
-8 -17 -2 50.999 49.689 2.968 24.002 o
-8 -17 -1 16.622 17.907 2.301 46.096 o
-8 -16 -7 99.416 80.494 3.705 13.943 o
-8 -16 -6 55.372 48.294 2.480 30.374 o
-8 -16 -5 4.349 3.894 1.813 81.420 o
-8 -16 -4 73.557 72.367 2.609 24.433 o
-8 -16 -3 1.346 2.669 1.584 109.458 o
-8 -16 -2 8.250 10.318 1.763 80.146 o
-8 -16 -1 7.357 8.157 1.643 92.519 o
-8 -15 -9 13.265 14.900 2.779 33.737 o
-8 -15 -8 51.908 51.591 2.958 23.937 o
-8 -15 -7 13.867 14.342 2.370 44.913 o
-8 -15 -6 20.535 19.860 1.663 74.498 o
-8 -15 -5 135.759 129.107 3.137 13.639 o
-8 -15 -4 3.614 2.898 1.374 138.555 o
-8 -15 -3 63.034 62.886 2.161 32.873 o
-8 -15 -2 3.888 5.846 1.394 131.433 o
-8 -15 -1 24.741 27.658 1.594 72.829 o
-8 -14 -11 12.462 17.688 3.376 23.426 o
-8 -14 -10 47.411 44.699 2.809 26.748 o
-8 -14 -9 12.311 16.892 2.858 32.020 o
-8 -14 -8 9.147 9.073 1.942 67.329 o
-8 -14 -7 61.204 63.652 2.590 26.791 o
-8 -14 -6 12.935 10.986 1.185 141.296 o
-8 -14 -5 17.654 20.427 1.384 99.185 o
-8 -14 -4 23.679 25.437 1.424 86.014 o
-8 -14 -3 74.442 74.917 2.161 29.566 o
-8 -14 -2 47.879 47.428 1.713 49.457 o
-8 -14 -1 73.954 76.839 2.171 29.351 o
-8 -13 -12 15.745 19.073 2.918 30.283 o
-8 -13 -11 50.041 52.836 3.078 22.673 o
-8 -13 -10 23.748 22.210 2.042 52.737 o
-8 -13 -9 45.775 45.685 2.410 33.488 o
-8 -13 -8 15.257 15.806 1.942 62.428 o
-8 -13 -7 13.564 16.473 1.952 62.565 o
-8 -13 -6 16.153 16.075 1.106 139.729 o
-8 -13 -5 1.883 2.261 0.747 435.653 o
-8 -13 -4 52.409 54.390 1.723 46.048 o
-8 -13 -3 27.750 30.526 1.315 86.944 o
-8 -13 -2 105.977 107.415 2.470 20.192 o
-8 -13 -1 71.770 73.373 1.803 35.566 o
-8 -12 -13 10.041 10.189 2.360 46.785 o
-8 -12 -12 21.171 22.579 2.679 34.187 o
-8 -12 -11 20.968 21.154 2.151 49.668 o
-8 -12 -10 21.027 20.756 1.803 65.559 o
-8 -12 -9 100.800 95.384 3.137 16.652 o
-8 -12 -8 3.937 6.414 1.564 106.241 o
-8 -12 -7 1.811 1.902 1.165 196.498 o
-8 -12 -6 61.064 58.623 1.554 46.092 o
-8 -12 -5 5.590 7.689 0.986 223.227 o
-8 -12 -4 10.324 12.420 0.956 195.478 o
-8 -12 -3 45.229 44.739 1.345 64.186 o
-8 -12 -2 33.059 34.231 1.245 83.855 o
-8 -12 -1 113.912 113.610 2.360 19.843 o
-8 -11 -14 2.223 1.464 2.311 52.213 o
-8 -11 -13 11.617 10.537 2.341 47.046 o
-8 -11 -12 66.742 65.346 2.868 22.778 o
-8 -11 -11 7.093 7.968 1.484 111.003 o
-8 -11 -10 63.204 61.202 2.530 27.479 o
-8 -11 -9 60.415 55.326 2.121 34.924 o
-8 -11 -8 94.531 93.900 3.028 17.841 o
-8 -11 -7 13.245 14.651 1.285 121.795 o
-8 -11 -6 3.286 2.948 0.637 511.854 o
-8 -11 -5 12.219 15.059 0.767 229.335 o
-8 -11 -4 20.837 21.941 0.966 140.108 o
-8 -11 -3 1.199 1.853 0.618 634.931 o
-8 -11 -2 75.739 74.987 1.613 37.313 o
-8 -11 -1 167.765 158.399 3.048 11.729 o
-8 -10 -15 1.986 2.619 2.769 36.499 o
-8 -10 -14 11.559 14.780 2.360 45.790 o
-8 -10 -13 0.693 0.319 1.773 89.468 o
-8 -10 -12 66.001 64.987 2.480 27.473 o
-8 -10 -11 5.774 7.569 1.494 111.893 o
-8 -10 -10 54.769 55.495 2.161 35.418 o
-8 -10 -9 64.640 63.563 2.042 34.465 o
-8 -10 -8 46.047 45.586 1.623 53.463 o
-8 -10 -7 117.337 119.247 3.028 15.462 o
-8 -10 -6 33.846 32.787 0.966 102.457 o
-8 -10 -5 156.983 156.845 2.789 13.104 o
-8 -10 -4 48.145 49.739 1.175 66.752 o
-8 -10 -3 92.690 92.197 1.783 29.141 o
-8 -10 -2 102.752 105.553 1.882 25.316 o
-8 -10 -1 52.604 52.896 1.106 64.686 o
-8 -9 -16 7.916 11.464 3.018 29.704 o
-8 -9 -15 27.627 33.494 3.337 22.288 o
-8 -9 -14 1.058 0.946 1.364 148.541 o
-8 -9 -13 6.523 9.043 1.564 101.404 o
-8 -9 -12 23.375 25.537 1.783 63.912 o
-8 -9 -11 4.691 7.958 1.285 147.387 o
-8 -9 -10 75.756 76.042 2.261 27.966 o
-8 -9 -9 67.333 65.873 1.952 35.102 o
-8 -9 -8 3.924 6.225 0.976 241.747 o
-8 -9 -7 32.985 34.152 1.235 84.594 o
-8 -9 -6 103.172 97.824 1.693 27.554 o
-8 -9 -5 249.040 244.251 3.834 6.649 o
-8 -9 -4 40.895 42.159 0.966 86.347 o
-8 -9 -3 45.602 45.416 1.046 75.883 o
-8 -9 -2 131.009 129.277 2.181 18.487 o
-8 -9 -1 52.345 55.386 1.225 60.189 o
-8 -8 -16 36.539 29.969 2.878 27.868 o
-8 -8 -15 3.906 5.906 2.161 58.033 o
-8 -8 -14 75.561 73.343 2.829 21.913 o
-8 -8 -13 35.206 37.817 2.012 46.876 o
-8 -8 -12 49.208 47.020 1.753 47.855 o
-8 -8 -11 64.293 63.742 1.962 35.918 o
-8 -8 -10 7.905 7.938 0.866 251.075 o
-8 -8 -9 15.379 15.826 0.976 164.163 o
-8 -8 -8 77.439 77.845 1.892 32.372 o
-8 -8 -7 223.546 204.602 3.815 7.602 o
-8 -8 -6 78.514 79.956 1.823 32.874 o
-8 -8 -5 136.046 137.454 2.341 16.900 o
-8 -8 -4 21.623 22.190 0.727 171.449 o
-8 -8 -3 2.777 2.599 0.448 867.169 o
-8 -8 -2 232.600 226.095 3.585 7.499 o
-8 -8 -1 47.720 47.438 1.036 73.382 o
-8 -7 -17 15.829 14.003 2.809 32.791 o
-8 -7 -16 7.844 6.354 2.649 38.476 o
-8 -7 -15 180.590 175.061 5.089 6.632 o
-8 -7 -14 9.110 11.424 1.803 76.064 o
-8 -7 -13 37.706 37.219 1.902 49.603 o
-8 -7 -12 11.268 12.250 1.275 129.395 o
-8 -7 -11 66.008 62.178 1.693 40.731 o
-8 -7 -10 34.995 35.227 1.225 82.510 o
-8 -7 -9 2.282 1.345 0.548 725.079 o
-8 -7 -8 12.647 12.798 0.817 219.707 o
-8 -7 -7 69.843 70.196 1.604 39.958 o
-8 -7 -6 163.753 156.686 3.068 11.883 o
-8 -7 -5 125.271 123.411 2.082 19.900 o
-8 -7 -4 8.086 9.472 0.548 399.245 o
-8 -7 -3 403.337 391.127 6.026 2.897 o
-8 -7 -2 181.311 180.878 2.988 10.854 o
-8 -7 -1 1.363 1.315 0.339 1604.920 o
-8 -6 -17 47.161 45.078 3.247 21.397 o
-8 -6 -16 41.865 42.020 2.400 34.777 o
-8 -6 -15 17.875 18.734 1.763 70.415 o
-8 -6 -14 196.113 189.772 5.229 6.107 o
-8 -6 -13 0.498 2.022 0.986 278.395 o
-8 -6 -12 48.396 49.948 1.574 52.900 o
-8 -6 -11 66.299 68.035 1.783 38.071 o
-8 -6 -10 50.019 52.278 1.474 54.614 o
-8 -6 -9 15.310 15.965 0.807 198.926 o
-8 -6 -8 44.610 43.255 1.355 64.722 o
-8 -6 -7 147.940 141.109 2.739 14.234 o
-8 -6 -6 21.375 22.280 0.647 184.538 o
-8 -6 -5 43.838 42.807 0.926 84.439 o
-8 -6 -4 110.556 112.853 1.932 23.270 o
-8 -6 -3 13.800 13.784 0.598 272.990 o
-8 -6 -2 27.753 26.692 0.777 137.740 o
-8 -6 -1 8.218 9.053 0.568 388.499 o
-8 -5 -18 8.809 13.047 3.715 19.832 o
-8 -5 -17 22.907 26.204 2.570 36.092 o
-8 -5 -16 11.048 13.505 1.793 74.729 o
-8 -5 -15 9.446 10.189 1.394 117.532 o
-8 -5 -14 63.459 62.168 2.022 35.242 o
-8 -5 -13 16.786 15.597 1.115 137.263 o
-8 -5 -12 38.906 38.903 1.325 71.921 o
-8 -5 -11 1.541 2.410 0.707 485.044 o
-8 -5 -10 10.281 9.940 0.807 248.036 o
-8 -5 -9 8.629 10.000 0.757 280.668 o
-8 -5 -8 18.099 21.294 0.906 157.853 o
-8 -5 -7 402.652 391.396 6.982 2.573 o
-8 -5 -6 3.507 3.974 0.388 881.271 o
-8 -5 -5 57.466 59.549 1.155 57.751 o
-8 -5 -4 56.662 59.669 1.225 56.287 o
-8 -5 -3 309.307 310.643 4.950 4.380 o
-8 -5 -2 40.395 41.612 0.996 85.732 o
-8 -5 -1 46.263 46.422 0.966 78.087 o
-8 -4 -18 99.414 93.073 3.864 12.917 o
-8 -4 -17 3.434 2.500 1.982 69.602 o
-8 -4 -16 48.162 50.247 2.480 31.399 o
-8 -4 -15 35.260 35.068 1.793 54.974 o
-8 -4 -14 40.749 45.307 1.833 49.106 o
-8 -4 -13 21.422 24.879 1.255 103.327 o
-8 -4 -12 229.787 220.169 4.512 6.349 o
-8 -4 -11 122.043 116.747 2.590 17.578 o
-8 -4 -10 157.844 151.985 2.948 12.649 o
-8 -4 -9 79.244 78.811 1.733 34.097 o
-8 -4 -8 95.629 94.308 1.962 26.601 o
-8 -4 -7 76.466 77.088 1.394 40.259 o
-8 -4 -6 41.251 44.361 0.916 87.073 o
-8 -4 -5 43.824 44.500 0.946 82.573 o
-8 -4 -4 128.722 127.823 2.101 19.206 o
-8 -4 -3 5.268 6.922 0.428 618.679 o
-8 -4 -2 95.420 95.404 1.663 29.543 o
-8 -4 -1 104.075 103.969 1.783 26.082 o
-8 -3 -18 55.113 51.890 2.848 24.926 o
-8 -3 -17 17.118 16.424 1.763 71.667 o
-8 -3 -16 12.000 14.442 1.653 84.305 o
-8 -3 -15 77.411 80.544 2.410 25.625 o
-8 -3 -14 42.116 42.030 1.623 56.273 o
-8 -3 -13 50.531 53.772 1.653 48.768 o
-8 -3 -12 46.401 45.765 1.414 60.469 o
-8 -3 -11 187.035 175.201 3.406 9.752 o
-8 -3 -10 29.556 30.995 1.006 107.873 o
-8 -3 -9 14.416 18.147 0.857 187.120 o
-8 -3 -8 277.161 262.000 4.064 5.779 o
-8 -3 -7 138.600 138.798 2.261 17.009 o
-8 -3 -6 173.664 165.440 2.679 12.369 o
-8 -3 -5 447.554 438.276 6.673 2.392 o
-8 -3 -4 85.276 86.898 1.524 34.401 o
-8 -3 -3 154.729 155.212 2.520 14.217 o
-8 -3 -2 745.918 733.631 11.025 0.930 o
-8 -3 -1 104.582 103.770 1.823 25.677 o
-8 -2 -18 103.378 97.027 3.655 13.650 o
-8 -2 -17 59.697 64.370 2.629 26.424 o
-8 -2 -16 0.481 1.594 1.444 133.441 o
-8 -2 -15 59.876 67.547 2.311 30.655 o
-8 -2 -14 15.439 17.678 1.185 128.013 o
-8 -2 -13 6.849 7.161 0.896 250.013 o
-8 -2 -12 18.644 17.310 0.866 169.606 o
-8 -2 -11 302.118 284.787 4.422 4.978 o
-8 -2 -10 112.425 108.999 1.862 23.795 o
-8 -2 -9 68.291 67.945 1.265 47.446 o
-8 -2 -8 138.635 137.942 2.281 16.949 o
-8 -2 -7 191.222 191.037 3.317 9.559 o
-8 -2 -6 142.236 137.344 2.281 16.683 o
-8 -2 -5 226.245 221.693 3.496 7.830 o
-8 -2 -4 393.460 388.249 5.926 2.993 o
-8 -2 -3 153.663 150.999 2.440 14.710 o
-8 -2 -2 79.524 78.662 1.384 39.158 o
-8 -2 -1 733.862 714.907 10.757 0.968 o
-8 -1 -18 1.277 2.480 1.952 72.921 o
-8 -1 -17 3.483 5.717 1.623 100.064 o
-8 -1 -16 74.793 82.496 2.679 22.983 o
-8 -1 -15 16.780 18.206 0.946 160.735 o
-8 -1 -14 193.014 191.595 3.556 8.998 o
-8 -1 -13 23.933 24.810 0.956 130.080 o
-8 -1 -12 36.315 35.666 0.876 102.342 o
-8 -1 -11 82.394 83.273 1.524 35.639 o
-8 -1 -10 36.806 39.500 0.966 93.233 o
-8 -1 -9 74.891 74.618 1.374 41.543 o
-8 -1 -8 30.133 32.190 0.797 123.275 o
-8 -1 -7 36.563 36.562 0.847 103.130 o
-8 -1 -6 13.876 15.119 0.578 272.205 o
-8 -1 -5 17.042 19.003 0.627 220.356 o
-8 -1 -4 837.570 803.239 12.041 0.770 o
-8 -1 -3 434.831 434.043 6.593 2.473 o
-8 -1 -2 521.358 513.163 7.779 1.802 o
-8 -1 -1 27.650 27.588 0.707 144.004 o
-7 -17 -5 0.249 1.345 2.968 32.083 o
-7 -17 -4 23.174 20.617 2.350 42.448 o
-7 -17 -3 6.611 4.721 1.803 80.260 o
-7 -17 -2 4.524 6.364 1.952 69.963 o
-7 -17 -1 80.460 77.755 3.087 19.047 o
-7 -16 -8 37.267 28.315 2.878 27.880 o
-7 -16 -7 24.916 25.387 2.699 32.965 o
-7 -16 -6 1.461 2.450 1.793 86.005 o
-7 -16 -5 38.282 37.389 2.141 42.244 o
-7 -16 -4 13.093 12.001 1.773 75.243 o
-7 -16 -3 36.690 41.233 2.022 45.519 o
-7 -16 -2 14.948 18.804 1.793 70.411 o
-7 -16 -1 5.898 6.145 1.414 124.192 o
-7 -15 -10 33.891 27.718 3.187 23.853 o
-7 -15 -9 1.200 0.857 2.052 66.564 o
-7 -15 -8 32.792 32.668 2.580 33.589 o
-7 -15 -7 15.131 16.553 2.121 53.707 o
-7 -15 -6 57.041 55.077 1.992 38.282 o
-7 -15 -5 36.701 38.484 1.773 54.277 o
-7 -15 -4 0.521 0.647 1.335 156.904 o
-7 -15 -3 40.059 41.502 1.823 50.454 o
-7 -15 -2 7.754 9.452 1.305 134.950 o
-7 -15 -1 133.672 134.585 3.197 13.363 o
-7 -14 -11 34.105 30.347 2.669 31.793 o
-7 -14 -10 2.023 2.998 2.490 44.943 o
-7 -14 -9 12.404 12.181 1.972 63.102 o
-7 -14 -8 81.834 80.096 3.107 18.702 o
-7 -14 -7 91.788 90.663 3.117 17.542 o
-7 -14 -6 107.136 107.336 2.689 18.592 o
-7 -14 -5 26.299 28.634 1.514 76.068 o
-7 -14 -4 8.534 10.547 1.195 151.479 o
-7 -14 -3 31.938 34.530 1.484 71.019 o
-7 -14 -2 40.180 41.402 1.554 60.136 o
-7 -14 -1 2.995 3.715 1.106 206.540 o
-7 -13 -13 15.163 14.631 3.217 25.556 o
-7 -13 -12 5.600 5.179 2.331 49.837 o
-7 -13 -11 33.478 33.106 2.560 33.846 o
-7 -13 -10 3.795 6.922 2.131 59.439 o
-7 -13 -9 8.970 12.270 1.514 102.019 o
-7 -13 -8 78.350 74.070 2.639 23.458 o
-7 -13 -7 92.421 84.568 2.779 20.232 o
-7 -13 -6 27.338 27.519 1.195 98.335 o
-7 -13 -5 29.555 31.383 1.335 83.254 o
-7 -13 -4 50.099 49.729 1.524 53.672 o
-7 -13 -3 63.332 66.033 1.823 38.440 o
-7 -13 -2 169.346 163.399 3.167 11.213 o
-7 -13 -1 109.523 113.959 2.400 19.997 o
-7 -12 -14 27.800 26.194 2.819 30.190 o
-7 -12 -13 71.856 72.327 3.645 15.764 o
-7 -12 -12 24.698 22.160 2.151 48.287 o
-7 -12 -11 16.980 16.613 1.833 67.422 o
-7 -12 -10 2.139 5.318 1.823 81.688 o
-7 -12 -9 60.151 62.427 2.460 28.810 o
-7 -12 -8 100.398 102.545 3.337 15.303 o
-7 -12 -7 21.456 22.927 1.404 91.314 o
-7 -12 -6 159.671 155.072 3.287 11.423 o
-7 -12 -5 32.934 35.068 1.125 91.156 o
-7 -12 -4 103.666 101.639 2.002 24.457 o
-7 -12 -3 71.784 71.391 1.594 39.345 o
-7 -12 -2 60.106 59.459 1.384 50.398 o
-7 -12 -1 7.395 9.810 0.747 298.253 o
-7 -11 -15 6.746 8.187 2.540 41.729 o
-7 -11 -14 25.696 25.835 2.450 38.531 o
-7 -11 -13 18.832 19.949 2.311 44.889 o
-7 -11 -12 3.367 4.153 1.574 107.167 o
-7 -11 -11 9.902 11.235 1.713 82.514 o
-7 -11 -10 41.694 41.781 1.813 50.060 o
-7 -11 -9 84.809 85.673 2.560 22.855 o
-7 -11 -8 161.348 152.602 3.854 9.806 o
-7 -11 -7 22.282 24.082 1.434 87.403 o
-7 -11 -6 64.972 63.523 1.444 46.026 o
-7 -11 -5 72.421 76.520 1.663 37.232 o
-7 -11 -4 14.529 15.806 0.737 220.352 o
-7 -11 -3 182.743 177.302 3.087 10.622 o
-7 -11 -2 22.943 26.503 0.966 129.276 o
-7 -11 -1 82.573 83.582 1.594 34.606 o
-7 -10 -16 14.693 19.292 3.844 18.184 o
-7 -10 -15 24.544 27.887 2.908 28.907 o
-7 -10 -14 47.518 47.886 2.520 31.015 o
-7 -10 -13 29.042 30.018 2.111 46.992 o
-7 -10 -12 54.880 53.573 2.012 38.633 o
-7 -10 -11 46.546 47.219 1.723 49.753 o
-7 -10 -10 16.386 17.539 1.325 109.184 o
-7 -10 -9 14.508 13.047 1.125 144.644 o
-7 -10 -8 38.977 41.761 1.584 59.534 o
-7 -10 -7 87.744 83.552 2.201 26.220 o
-7 -10 -6 27.076 26.503 0.777 139.853 o
-7 -10 -5 61.200 57.946 1.165 55.761 o
-7 -10 -4 58.819 58.712 1.205 55.864 o
-7 -10 -3 125.982 124.207 2.121 19.555 o
-7 -10 -2 54.029 54.151 1.225 59.516 o
-7 -10 -1 119.243 119.297 2.101 20.654 o
-7 -9 -16 66.431 63.344 3.317 18.716 o
-7 -9 -15 22.684 23.365 2.241 45.653 o
-7 -9 -14 14.505 13.346 1.932 63.971 o
-7 -9 -13 54.563 54.818 2.092 36.912 o
-7 -9 -12 76.021 79.359 2.370 26.356 o
-7 -9 -11 22.691 25.049 1.325 95.261 o
-7 -9 -10 21.553 21.732 1.265 104.483 o
-7 -9 -9 77.763 73.483 2.072 30.289 o
-7 -9 -8 126.485 117.425 2.619 17.037 o
-7 -9 -7 25.890 27.150 1.056 113.236 o
-7 -9 -6 47.963 47.896 1.265 64.243 o
-7 -9 -5 128.795 128.221 2.171 18.800 o
-7 -9 -4 29.757 31.443 0.866 118.888 o
-7 -9 -3 138.610 140.103 2.360 16.501 o
-7 -9 -2 21.272 22.768 0.737 170.194 o
-7 -9 -1 36.474 38.036 0.956 95.300 o
-7 -8 -17 61.930 54.728 3.466 18.066 o
-7 -8 -16 24.776 30.865 2.968 27.720 o
-7 -8 -15 25.254 29.052 2.331 41.490 o
-7 -8 -14 65.237 62.895 2.360 29.400 o
-7 -8 -13 58.231 57.876 2.121 35.127 o
-7 -8 -12 28.542 29.391 1.414 80.047 o
-7 -8 -11 164.693 154.973 3.645 10.219 o
-7 -8 -10 90.585 90.434 2.201 25.301 o
-7 -8 -9 21.234 21.314 1.036 130.876 o
-7 -8 -8 46.102 42.956 1.225 68.996 o
-7 -8 -7 45.614 48.474 1.295 64.558 o
-7 -8 -6 39.069 39.122 1.165 79.697 o
-7 -8 -5 1.364 1.504 0.339 1578.530 o
-7 -8 -4 130.858 121.419 2.052 19.589 o
-7 -8 -3 0.708 0.309 0.289 2582.770 o
-7 -8 -2 196.894 197.521 3.237 9.439 o
-7 -8 -1 49.965 51.153 1.096 67.687 o
-7 -7 -17 11.998 17.549 2.908 31.012 o
-7 -7 -16 19.587 20.646 2.500 39.011 o
-7 -7 -15 15.559 13.167 1.803 71.186 o
-7 -7 -14 37.030 43.265 2.062 43.946 o
-7 -7 -13 28.627 34.032 1.604 67.312 o
-7 -7 -12 24.304 26.473 1.275 96.502 o
-7 -7 -11 15.355 16.573 1.016 155.861 o
-7 -7 -10 76.007 73.652 1.882 33.295 o
-7 -7 -9 4.631 5.448 0.657 427.985 o
-7 -7 -8 6.151 4.362 0.657 408.504 o
-7 -7 -7 21.451 22.619 0.886 148.254 o
-7 -7 -6 255.387 257.468 4.771 5.423 o
-7 -7 -5 88.437 85.683 1.544 33.510 o
-7 -7 -4 323.651 319.756 4.940 4.209 o
-7 -7 -3 206.990 202.401 3.237 9.049 o
-7 -7 -2 14.698 14.631 0.608 258.307 o
-7 -7 -1 218.169 220.209 3.496 8.047 o
-7 -6 -18 14.475 15.567 3.008 28.977 o
-7 -6 -17 47.515 45.984 3.157 22.299 o
-7 -6 -16 41.895 41.183 2.331 36.325 o
-7 -6 -15 14.001 15.706 1.813 70.728 o
-7 -6 -14 11.323 14.123 1.165 144.783 o
-7 -6 -13 26.944 28.873 1.295 90.218 o
-7 -6 -12 6.844 5.886 0.857 271.810 o
-7 -6 -11 23.359 24.232 1.076 118.694 o
-7 -6 -10 197.045 187.800 3.914 8.241 o
-7 -6 -9 144.211 139.087 2.689 14.723 o
-7 -6 -8 146.713 144.306 2.769 14.095 o
-7 -6 -7 41.096 40.954 1.165 76.839 o
-7 -6 -6 14.972 15.577 0.807 201.638 o
-7 -6 -5 29.858 31.134 0.757 128.598 o
-7 -6 -4 87.446 90.036 1.574 32.862 o
-7 -6 -3 118.143 119.845 2.002 21.386 o
-7 -6 -2 124.467 126.080 2.111 19.672 o
-7 -6 -1 655.902 659.182 9.910 1.155 o
-7 -5 -18 0.238 2.599 3.008 31.176 o
-7 -5 -17 166.681 161.636 5.099 6.926 o
-7 -5 -16 37.364 42.169 2.350 36.743 o
-7 -5 -15 24.273 23.136 1.424 86.586 o
-7 -5 -14 11.052 13.366 1.305 124.348 o
-7 -5 -13 22.925 21.652 1.096 119.879 o
-7 -5 -12 2.373 3.655 0.787 378.511 o
-7 -5 -11 52.505 51.273 1.474 53.609 o
-7 -5 -10 6.907 7.171 0.717 334.793 o
-7 -5 -9 178.179 172.900 3.267 10.429 o
-7 -5 -8 162.956 159.624 3.117 11.703 o
-7 -5 -7 208.925 200.738 3.765 8.067 o
-7 -5 -6 224.204 211.723 3.904 7.374 o
-7 -5 -5 252.910 242.459 3.785 6.652 o
-7 -5 -4 122.258 123.909 2.052 20.374 o
-7 -5 -3 576.973 574.256 8.665 1.480 o
-7 -5 -2 499.243 495.086 7.530 1.931 o
-7 -5 -1 911.968 904.938 13.575 0.629 o
-7 -4 -18 10.989 8.605 2.520 41.432 o
-7 -4 -17 1.873 3.615 1.663 98.440 o
-7 -4 -16 35.096 39.510 1.912 49.832 o
-7 -4 -15 11.034 10.886 1.135 155.491 o
-7 -4 -14 1.401 2.749 0.777 411.543 o
-7 -4 -13 34.291 34.690 1.325 77.713 o
-7 -4 -12 72.191 73.323 1.882 34.210 o
-7 -4 -11 115.686 110.563 2.231 20.677 o
-7 -4 -10 131.464 126.877 2.510 16.856 o
-7 -4 -9 38.920 36.871 1.046 87.598 o
-7 -4 -8 84.191 79.907 1.693 33.328 o
-7 -4 -7 174.444 172.392 3.247 10.626 o
-7 -4 -6 107.094 108.033 1.803 25.115 o
-7 -4 -5 315.157 310.434 4.781 4.437 o
-7 -4 -4 540.901 541.698 8.177 1.656 o
-7 -4 -3 798.998 774.077 11.613 0.832 o
-7 -4 -2 55.109 59.230 1.135 59.879 o
-7 -4 -1 107.414 108.780 1.853 24.613 o
-7 -3 -19 5.740 9.551 3.337 24.728 o
-7 -3 -18 81.690 82.038 3.097 18.717 o
-7 -3 -17 33.631 31.044 1.783 57.090 o
-7 -3 -16 58.498 62.109 2.321 31.226 o
-7 -3 -15 14.494 15.786 1.175 133.543 o
-7 -3 -14 100.253 100.732 2.390 21.745 o
-7 -3 -13 26.517 27.479 1.165 102.028 o
-7 -3 -12 19.487 20.507 0.876 159.270 o
-7 -3 -11 80.067 78.672 1.733 33.916 o
-7 -3 -10 71.447 71.630 1.683 37.866 o
-7 -3 -9 38.869 36.622 1.036 88.376 o
-7 -3 -8 88.816 87.526 1.843 29.677 o
-7 -3 -7 12.457 13.396 0.458 338.667 o
-7 -3 -6 509.318 498.453 7.549 1.895 o
-7 -3 -5 243.108 242.738 3.775 6.850 o
-7 -3 -4 453.938 457.578 6.932 2.266 o
-7 -3 -3 118.781 124.387 2.072 20.610 o
-7 -3 -2 18.471 19.481 0.558 223.986 o
-7 -3 -1 137.419 140.342 2.271 16.997 o
-7 -2 -19 39.924 36.084 3.038 24.875 o
-7 -2 -18 38.557 39.859 2.639 30.955 o
-7 -2 -17 19.267 20.627 1.922 60.312 o
-7 -2 -16 46.415 50.406 1.922 43.657 o
-7 -2 -15 4.113 5.050 1.185 175.874 o
-7 -2 -14 42.901 41.094 1.315 68.389 o
-7 -2 -13 147.012 140.491 2.779 14.150 o
-7 -2 -12 82.257 82.247 1.862 31.284 o
-7 -2 -11 28.052 26.373 0.697 145.651 o
-7 -2 -10 68.510 67.905 1.265 47.359 o
-7 -2 -9 11.226 11.523 0.508 350.084 o
-7 -2 -8 116.618 116.250 1.932 22.253 o
-7 -2 -7 164.211 164.674 2.649 12.966 o
-7 -2 -6 754.271 752.973 11.304 0.895 o
-7 -2 -5 1.216 1.076 0.219 2786.540 o
-7 -2 -4 35.377 34.241 0.767 112.562 o
-7 -2 -3 5.198 5.498 0.398 694.588 o
-7 -2 -2 777.959 758.580 11.384 0.868 o
-7 -2 -1 24.172 24.322 0.608 173.479 o
-7 -1 -19 43.916 38.315 2.769 28.165 o
-7 -1 -18 51.354 55.037 2.629 28.168 o
-7 -1 -17 90.885 90.663 2.729 20.494 o
-7 -1 -16 23.306 22.947 1.424 87.694 o
-7 -1 -15 13.052 14.342 0.896 193.086 o
-7 -1 -14 1.015 1.534 0.458 1071.890 o
-7 -1 -13 29.530 28.704 0.837 125.005 o
-7 -1 -12 128.784 125.950 2.141 19.074 o
-7 -1 -11 46.794 46.482 0.996 76.299 o
-7 -1 -10 64.302 63.732 1.245 50.683 o
-7 -1 -9 119.993 118.700 1.992 21.298 o
-7 -1 -8 295.031 283.473 4.621 4.914 o
-7 -1 -7 171.170 166.825 2.729 12.313 o
-7 -1 -6 109.650 109.128 1.803 24.642 o
-7 -1 -5 226.122 218.964 3.436 7.958 o
-7 -1 -4 158.972 159.614 2.540 13.759 o
-7 -1 -3 137.062 135.631 2.181 17.649 o
-7 -1 -2 52.511 54.559 1.026 66.713 o
-7 -1 -1 89.473 89.458 1.504 33.270 o
-6 -18 -1 8.893 13.675 5.109 10.653 o
-6 -17 -6 7.190 13.615 2.779 34.698 o
-6 -17 -5 9.567 15.009 2.141 55.159 o
-6 -17 -4 70.538 68.314 2.619 24.932 o
-6 -17 -3 38.734 38.076 2.271 38.742 o
-6 -17 -2 1.524 3.765 1.942 73.129 o
-6 -17 -1 103.073 97.705 3.366 15.125 o
-6 -16 -9 6.922 9.312 3.008 30.112 o
-6 -16 -8 23.201 23.575 3.028 27.314 o
-6 -16 -7 1.255 2.450 1.514 119.728 o
-6 -16 -6 9.943 14.063 1.872 69.878 o
-6 -16 -5 231.198 222.619 4.990 5.728 o
-6 -16 -4 23.611 23.316 1.803 63.379 o
-6 -16 -3 43.467 47.836 1.982 43.434 o
-6 -16 -2 78.348 77.108 2.400 25.845 o
-6 -16 -1 26.364 27.549 2.012 51.891 o
-6 -15 -11 30.373 28.634 3.775 17.888 o
-6 -15 -10 76.475 80.395 3.954 13.611 o
-6 -15 -9 91.218 81.749 3.556 15.104 o
-6 -15 -8 109.683 107.395 3.546 13.651 o
-6 -15 -7 2.753 3.735 1.185 183.162 o
-6 -15 -6 3.306 5.050 1.265 159.149 o
-6 -15 -5 45.268 49.858 1.902 44.646 o
-6 -15 -4 67.070 69.558 2.101 32.331 o
-6 -15 -3 39.020 42.906 1.743 53.292 o
-6 -15 -2 255.062 247.827 5.169 5.099 o
-6 -15 -1 13.482 17.041 1.325 114.196 o
-6 -14 -12 5.483 6.723 2.709 37.219 o
-6 -14 -11 0.130 0.906 2.430 47.863 o
-6 -14 -10 103.980 99.149 3.585 13.913 o
-6 -14 -9 32.942 36.691 2.261 40.560 o
-6 -14 -8 14.060 20.268 2.111 53.847 o
-6 -14 -7 32.938 29.162 1.364 79.178 o
-6 -14 -6 17.825 21.304 1.305 106.310 o
-6 -14 -5 37.287 40.795 1.643 58.360 o
-6 -14 -4 32.205 36.373 1.584 65.205 o
-6 -14 -3 26.824 28.156 1.295 90.775 o
-6 -14 -2 11.316 12.768 1.125 153.822 o
-6 -14 -1 52.654 54.828 1.494 52.087 o
-6 -13 -13 10.876 14.611 2.938 30.731 o
-6 -13 -12 13.043 11.643 2.241 50.279 o
-6 -13 -11 100.876 102.147 3.536 14.236 o
-6 -13 -10 101.449 102.376 3.456 14.611 o
-6 -13 -9 39.402 41.930 2.171 40.551 o
-6 -13 -8 0.478 2.161 1.364 148.477 o
-6 -13 -7 13.255 13.326 1.305 120.320 o
-6 -13 -6 28.805 31.303 1.115 99.969 o
-6 -13 -5 0.695 0.498 0.687 565.802 o
-6 -13 -4 10.680 9.741 0.896 217.098 o
-6 -13 -3 155.338 149.186 3.018 12.605 o
-6 -13 -2 4.963 4.382 0.757 355.789 o
-6 -13 -1 66.655 66.700 1.613 41.359 o
-6 -12 -14 20.315 22.001 2.699 33.928 o
-6 -12 -13 29.757 31.961 2.311 40.597 o
-6 -12 -12 77.005 73.214 2.938 20.771 o
-6 -12 -11 21.080 23.186 1.862 61.741 o
-6 -12 -10 95.653 89.428 2.550 21.555 o
-6 -12 -9 41.539 43.683 1.952 45.546 o
-6 -12 -8 19.943 23.584 1.544 81.691 o
-6 -12 -7 0.042 0.857 1.016 270.958 o
-6 -12 -6 11.943 13.027 0.777 235.023 o
-6 -12 -5 24.749 27.230 0.956 125.477 o
-6 -12 -4 7.653 9.452 0.747 297.439 o
-6 -12 -3 119.174 118.779 2.261 19.692 o
-6 -12 -2 151.366 146.836 2.629 14.277 o
-6 -12 -1 88.205 89.597 1.803 30.051 o
-6 -11 -15 70.797 62.866 3.406 17.746 o
-6 -11 -14 36.930 33.206 2.450 35.536 o
-6 -11 -13 14.088 15.517 1.683 79.738 o
-6 -11 -12 12.646 14.780 1.484 99.115 o
-6 -11 -11 116.309 115.981 3.117 15.167 o
-6 -11 -10 50.336 54.559 1.932 41.552 o
-6 -11 -9 56.193 57.746 1.992 38.154 o
-6 -11 -8 107.788 105.045 2.868 17.489 o
-6 -11 -7 19.611 18.973 1.195 117.338 o
-6 -11 -6 85.593 82.337 1.713 32.462 o
-6 -11 -5 32.099 34.012 0.996 102.069 o
-6 -11 -4 268.091 256.711 4.332 5.690 o
-6 -11 -3 76.569 79.279 1.544 37.545 o
-6 -11 -2 248.490 238.345 3.834 6.715 o
-6 -11 -1 33.871 35.367 0.976 99.733 o
-6 -10 -16 6.593 6.235 2.749 36.056 o
-6 -10 -15 1.227 2.988 1.813 84.144 o
-6 -10 -14 127.955 120.134 3.595 12.370 o
-6 -10 -13 13.265 13.665 1.504 97.023 o
-6 -10 -12 59.422 54.230 1.952 38.579 o
-6 -10 -11 21.320 24.650 1.404 90.501 o
-6 -10 -10 45.808 49.948 1.833 46.343 o
-6 -10 -9 31.771 32.757 1.424 75.126 o
-6 -10 -8 80.738 82.596 2.271 26.572 o
-6 -10 -7 69.102 66.461 1.962 34.453 o
-6 -10 -6 121.993 113.272 2.042 21.064 o
-6 -10 -5 245.965 239.720 3.785 6.811 o
-6 -10 -4 108.549 106.160 1.872 24.481 o
-6 -10 -3 162.870 161.427 2.679 13.030 o
-6 -10 -2 14.435 15.547 0.697 232.102 o
-6 -10 -1 8.817 9.800 0.637 334.935 o
-6 -9 -17 17.473 19.720 3.695 19.452 o
-6 -9 -16 46.252 47.289 2.978 24.472 o
-6 -9 -15 57.951 56.362 2.360 31.193 o
-6 -9 -14 63.127 66.391 2.460 28.059 o
-6 -9 -13 10.441 8.834 1.364 121.129 o
-6 -9 -12 50.203 54.260 1.902 42.349 o
-6 -9 -11 155.918 146.995 3.585 10.823 o
-6 -9 -10 4.244 4.681 1.026 225.375 o
-6 -9 -9 1.973 2.898 0.797 382.917 o
-6 -9 -8 181.838 171.725 3.585 9.559 o
-6 -9 -7 76.987 76.809 1.733 34.900 o
-6 -9 -6 126.571 124.267 2.082 19.719 o
-6 -9 -5 1.318 1.823 0.398 1248.190 o
-6 -9 -4 15.309 16.284 0.647 236.413 o
-6 -9 -3 42.257 42.339 0.996 83.186 o
-6 -9 -2 6.021 6.603 0.558 468.408 o
-6 -9 -1 69.813 68.951 1.394 44.079 o
-6 -8 -17 29.174 33.455 2.888 28.369 o
-6 -8 -16 25.447 25.567 2.191 46.167 o
-6 -8 -15 13.147 16.951 1.982 61.066 o
-6 -8 -14 19.894 21.493 1.454 89.711 o
-6 -8 -13 43.018 43.693 1.643 54.702 o
-6 -8 -12 8.647 10.976 1.195 150.590 o
-6 -8 -11 14.559 15.647 1.026 158.033 o
-6 -8 -10 16.718 19.810 0.986 151.771 o
-6 -8 -9 14.240 14.262 0.966 172.994 o
-6 -8 -8 34.575 35.506 1.135 88.256 o
-6 -8 -7 262.129 253.285 4.601 5.530 o
-6 -8 -6 75.913 78.711 1.773 34.340 o
-6 -8 -5 48.554 51.492 1.056 70.130 o
-6 -8 -4 97.095 99.686 1.753 27.924 o
-6 -8 -3 49.855 51.023 1.066 68.889 o
-6 -8 -2 7.288 8.615 0.548 423.662 o
-6 -8 -1 166.947 162.851 2.649 12.869 o
-6 -7 -18 32.651 27.788 3.456 20.813 o
-6 -7 -17 4.554 6.175 2.231 54.347 o
-6 -7 -16 3.818 2.908 1.604 103.662 o
-6 -7 -15 9.504 10.498 1.364 121.314 o
-6 -7 -14 30.832 30.765 1.534 70.579 o
-6 -7 -13 12.254 11.673 0.986 181.475 o
-6 -7 -12 54.468 54.489 1.594 48.607 o
-6 -7 -11 18.536 19.451 1.026 141.128 o
-6 -7 -10 77.660 76.351 1.902 32.346 o
-6 -7 -9 74.104 71.790 1.892 33.791 o
-6 -7 -8 70.000 66.571 1.554 41.413 o
-6 -7 -7 166.434 163.379 3.097 11.533 o
-6 -7 -6 39.777 41.502 1.185 76.847 o
-6 -7 -5 69.019 70.973 1.305 45.712 o
-6 -7 -4 120.770 122.683 2.092 20.362 o
-6 -7 -3 11.415 13.187 0.588 304.033 o
-6 -7 -2 64.915 65.654 1.235 50.144 o
-6 -7 -1 322.312 324.118 5.139 4.080 o
-6 -6 -18 21.270 24.322 2.998 27.962 o
-6 -6 -17 97.937 96.509 3.605 14.155 o
-6 -6 -16 14.538 14.800 1.544 91.194 o
-6 -6 -15 57.777 56.800 2.181 34.252 o
-6 -6 -14 92.919 91.629 2.231 24.601 o
-6 -6 -13 60.669 62.836 1.862 38.861 o
-6 -6 -12 39.967 39.381 1.305 71.816 o
-6 -6 -11 35.721 35.626 1.245 80.422 o
-6 -6 -10 87.103 84.687 1.882 29.821 o
-6 -6 -9 110.332 103.471 2.121 22.491 o
-6 -6 -8 146.078 148.638 3.078 12.860 o
-6 -6 -7 240.596 229.959 4.223 6.454 o
-6 -6 -6 42.824 41.891 1.145 75.729 o
-6 -6 -5 40.519 40.656 0.847 94.012 o
-6 -6 -4 163.148 165.381 2.659 12.973 o
-6 -6 -3 59.816 57.955 1.096 58.396 o
-6 -6 -2 320.190 316.170 4.890 4.289 o
-6 -6 -1 537.249 533.083 8.087 1.688 o
-6 -5 -18 2.788 1.633 2.759 36.714 o
-6 -5 -17 22.962 23.824 2.550 36.777 o
-6 -5 -16 19.928 22.628 1.663 73.926 o
-6 -5 -15 43.770 47.986 1.723 50.757 o
-6 -5 -14 78.938 77.626 1.982 30.861 o
-6 -5 -13 17.985 21.075 1.106 129.548 o
-6 -5 -12 119.047 118.371 2.649 17.414 o
-6 -5 -11 88.456 83.731 1.753 31.188 o
-6 -5 -10 104.496 100.105 2.052 24.030 o
-6 -5 -9 52.834 57.169 1.414 53.708 o
-6 -5 -8 334.691 327.365 5.856 3.568 o
-6 -5 -7 175.551 173.398 3.257 10.541 o
-6 -5 -6 133.823 130.781 2.510 16.525 o
-6 -5 -5 34.681 32.080 0.787 114.621 o
-6 -5 -4 739.632 734.049 11.035 0.934 o
-6 -5 -3 236.234 237.977 3.695 7.140 o
-6 -5 -2 54.494 55.705 1.056 63.857 o
-6 -5 -1 163.251 164.923 2.609 13.137 o
-6 -4 -19 33.113 28.624 3.416 21.181 o
-6 -4 -18 6.173 6.414 2.101 60.165 o
-6 -4 -17 28.158 29.471 1.892 55.498 o
-6 -4 -16 151.051 147.204 3.456 11.396 o
-6 -4 -15 8.277 8.067 1.155 164.097 o
-6 -4 -14 97.817 95.513 2.221 23.778 o
-6 -4 -13 354.203 350.651 6.912 2.900 o
-6 -4 -12 70.796 71.829 1.703 37.682 o
-6 -4 -11 98.371 94.717 1.962 26.130 o
-6 -4 -10 30.057 29.779 0.966 111.390 o
-6 -4 -9 78.953 78.204 1.713 34.528 o
-6 -4 -8 34.718 34.729 1.036 94.959 o
-6 -4 -7 86.365 89.348 1.872 29.630 o
-6 -4 -6 210.605 201.465 3.715 8.104 o
-6 -4 -5 726.396 717.685 10.757 0.974 o
-6 -4 -4 128.192 130.213 2.101 19.140 o
-6 -4 -3 211.988 211.643 3.287 8.676 o
-6 -4 -2 73.342 71.720 1.255 44.726 o
-6 -4 -1 159.671 160.371 2.560 13.629 o
-6 -3 -19 25.435 22.738 2.749 32.072 o
-6 -3 -18 19.375 20.627 2.062 53.897 o
-6 -3 -17 78.946 86.121 2.938 20.045 o
-6 -3 -16 54.081 55.685 1.872 41.633 o
-6 -3 -15 111.743 110.075 2.709 17.973 o
-6 -3 -14 22.724 23.505 1.066 121.758 o
-6 -3 -13 11.694 11.902 0.847 219.559 o
-6 -3 -12 5.787 4.820 0.827 301.311 o
-6 -3 -11 40.349 41.383 1.175 76.855 o
-6 -3 -10 20.238 20.706 0.837 162.570 o
-6 -3 -9 67.455 65.784 1.464 44.203 o
-6 -3 -8 72.362 75.405 1.653 37.569 o
-6 -3 -7 295.502 287.965 5.179 4.463 o
-6 -3 -6 349.827 344.237 5.239 3.719 o
-6 -3 -5 490.464 487.407 7.370 2.000 o
-6 -3 -4 312.884 311.768 4.801 4.440 o
-6 -3 -3 1077.090 1076.140 16.095 0.455 o
-6 -3 -2 189.213 187.611 2.938 10.531 o
-6 -3 -1 884.505 907.756 13.714 0.637 o
-6 -2 -19 35.432 35.208 2.858 28.003 o
-6 -2 -18 18.151 18.057 2.101 53.166 o
-6 -2 -17 22.814 24.431 1.683 70.049 o
-6 -2 -16 15.502 15.886 1.643 81.459 o
-6 -2 -15 6.505 5.438 0.996 220.988 o
-6 -2 -14 46.470 48.444 1.374 61.048 o
-6 -2 -13 8.548 9.073 0.777 277.310 o
-6 -2 -12 3.680 3.028 0.558 600.164 o
-6 -2 -11 81.457 80.215 1.454 37.308 o
-6 -2 -10 338.270 328.630 5.020 3.993 o
-6 -2 -9 37.691 36.094 0.777 105.983 o
-6 -2 -8 245.197 239.750 3.735 6.888 o
-6 -2 -7 124.904 122.992 2.002 20.429 o
-6 -2 -6 169.400 167.094 2.629 12.690 o
-6 -2 -5 325.947 317.953 4.850 4.251 o
-6 -2 -4 202.558 196.375 3.058 9.634 o
-6 -2 -3 6.555 7.719 0.388 589.519 o
-6 -2 -2 453.327 454.530 6.862 2.291 o
-6 -2 -1 628.112 630.787 9.472 1.255 o
-6 -1 -19 28.047 24.700 2.709 32.345 o
-6 -1 -18 6.547 8.645 1.922 70.178 o
-6 -1 -17 10.783 12.519 1.125 155.749 o
-6 -1 -16 95.970 97.326 2.221 23.902 o
-6 -1 -15 85.521 87.048 1.803 30.854 o
-6 -1 -14 1.089 1.703 0.568 742.566 o
-6 -1 -13 20.697 22.349 0.767 168.680 o
-6 -1 -12 47.732 46.631 1.016 74.529 o
-6 -1 -11 55.008 55.037 1.106 62.222 o
-6 -1 -10 132.438 130.542 2.151 18.449 o
-6 -1 -9 34.018 35.008 0.787 113.056 o
-6 -1 -8 193.991 189.184 2.988 10.209 o
-6 -1 -7 307.578 304.607 4.701 4.599 o
-6 -1 -6 3.281 3.556 0.369 968.164 o
-6 -1 -5 465.982 463.902 7.032 2.189 o
-6 -1 -4 440.255 436.045 6.593 2.447 o
-6 -1 -3 12.149 14.969 0.478 324.903 o
-6 -1 -2 913.540 932.068 13.924 0.609 o
-6 -1 -1 156.668 159.285 2.530 13.940 o
-5 -18 -3 22.397 24.630 2.839 30.620 o
-5 -18 -2 1.198 2.769 2.121 61.906 o
-5 -18 -1 85.495 78.333 3.317 17.007 o
-5 -17 -7 11.700 13.894 2.719 35.429 o
-5 -17 -6 16.609 19.820 2.141 51.762 o
-5 -17 -5 62.060 62.876 2.639 26.088 o
-5 -17 -4 6.010 7.191 1.604 98.626 o
-5 -17 -3 24.838 29.341 2.450 38.345 o
-5 -17 -2 5.432 3.785 1.862 76.665 o
-5 -17 -1 4.605 4.004 1.803 82.035 o
-5 -16 -9 92.189 79.349 3.725 14.184 o
-5 -16 -8 15.236 16.583 2.510 40.032 o
-5 -16 -7 118.730 116.180 3.157 14.823 o
-5 -16 -6 33.980 34.311 1.932 50.579 o
-5 -16 -5 11.833 11.135 1.504 100.258 o
-5 -16 -4 2.317 2.500 1.384 139.896 o
-5 -16 -3 39.624 41.532 2.032 44.254 o
-5 -16 -2 118.443 117.813 3.028 15.438 o
-5 -16 -1 23.583 26.323 1.843 60.629 o
-5 -15 -11 49.209 46.452 3.197 21.710 o
-5 -15 -10 145.919 137.862 5.129 7.379 o
-5 -15 -9 1.180 2.032 2.022 68.233 o
-5 -15 -8 6.536 7.141 1.693 88.971 o
-5 -15 -7 0.481 0.538 1.185 198.599 o
-5 -15 -6 7.479 7.151 1.315 136.336 o
-5 -15 -5 8.079 9.103 1.235 146.987 o
-5 -15 -4 50.876 54.440 1.853 43.316 o
-5 -15 -3 12.699 13.525 1.265 126.687 o
-5 -15 -2 32.179 36.443 1.613 63.798 o
-5 -15 -1 0.978 4.651 1.076 225.218 o
-5 -14 -12 56.022 52.737 3.257 20.347 o
-5 -14 -11 26.641 32.239 2.888 28.741 o
-5 -14 -10 42.843 43.315 2.669 29.563 o
-5 -14 -9 4.376 3.337 1.853 78.317 o
-5 -14 -8 30.228 30.297 1.813 57.679 o
-5 -14 -7 162.921 158.787 3.426 10.819 o
-5 -14 -6 23.812 25.596 1.384 88.804 o
-5 -14 -5 24.524 26.493 1.295 94.561 o
-5 -14 -4 101.273 101.051 2.749 18.952 o
-5 -14 -3 32.224 36.313 1.414 73.831 o
-5 -14 -2 28.015 30.756 1.235 92.252 o
-5 -14 -1 23.937 26.612 1.145 108.509 o
-5 -13 -14 5.971 8.386 2.679 37.804 o
-5 -13 -13 78.401 77.267 3.207 18.290 o
-5 -13 -12 50.652 50.486 2.390 32.516 o
-5 -13 -11 12.938 14.979 1.703 79.358 o
-5 -13 -10 18.220 19.192 1.683 75.142 o
-5 -13 -9 65.556 68.782 2.500 27.007 o
-5 -13 -8 82.642 82.705 2.570 23.175 o
-5 -13 -7 22.694 24.740 1.016 126.139 o
-5 -13 -6 79.910 82.108 1.862 31.792 o
-5 -13 -5 199.795 197.182 3.725 8.410 o
-5 -13 -4 55.032 55.794 1.534 49.678 o
-5 -13 -3 80.198 82.048 1.713 33.756 o
-5 -13 -2 209.728 200.997 3.516 8.481 o
-5 -13 -1 41.255 42.717 1.205 73.997 o
-5 -12 -15 38.273 35.128 3.566 19.171 o
-5 -12 -14 58.597 57.378 2.948 23.110 o
-5 -12 -13 66.857 65.126 2.599 25.828 o
-5 -12 -12 11.227 12.131 1.534 97.265 o
-5 -12 -11 72.836 71.670 2.350 27.637 o
-5 -12 -10 29.971 30.457 1.643 65.584 o
-5 -12 -9 15.108 17.768 1.394 103.326 o
-5 -12 -8 84.809 82.685 2.380 24.809 o
-5 -12 -7 56.545 54.509 1.355 54.174 o
-5 -12 -6 10.250 10.468 0.767 260.513 o
-5 -12 -5 291.576 289.827 4.880 4.716 o
-5 -12 -4 57.583 57.736 1.335 53.342 o
-5 -12 -3 10.556 12.250 0.697 275.971 o
-5 -12 -2 64.934 63.513 1.315 48.878 o
-5 -12 -1 168.034 165.749 2.878 12.051 o
-5 -11 -16 0.224 6.255 3.386 24.504 o
-5 -11 -15 80.293 82.636 3.157 18.344 o
-5 -11 -14 140.026 139.784 4.034 10.132 o
-5 -11 -13 3.046 3.127 1.504 117.907 o
-5 -11 -12 59.497 57.916 2.181 33.773 o
-5 -11 -11 16.998 17.041 1.484 92.728 o
-5 -11 -10 13.616 13.476 1.335 115.692 o
-5 -11 -9 0.245 1.673 0.777 445.399 o
-5 -11 -8 78.339 72.616 2.201 28.575 o
-5 -11 -7 243.486 231.403 5.259 5.234 o
-5 -11 -6 210.948 199.204 3.426 8.633 o
-5 -11 -5 30.556 30.596 0.876 117.268 o
-5 -11 -4 78.835 79.927 1.564 36.510 o
-5 -11 -3 95.380 96.579 1.803 28.027 o
-5 -11 -2 5.801 6.773 0.588 446.424 o
-5 -11 -1 102.982 104.836 1.922 24.997 o
-5 -10 -16 24.936 25.457 2.888 29.350 o
-5 -10 -15 26.993 30.238 2.500 36.605 o
-5 -10 -14 9.752 10.547 1.663 87.210 o
-5 -10 -13 149.953 144.435 3.675 10.808 o
-5 -10 -12 23.354 21.373 1.265 102.137 o
-5 -10 -11 20.377 23.684 1.394 92.951 o
-5 -10 -10 94.441 92.974 2.500 21.914 o
-5 -10 -9 121.649 121.797 3.585 12.636 o
-5 -10 -8 34.561 34.311 1.325 77.640 o
-5 -10 -7 57.405 52.378 1.544 49.124 o
-5 -10 -6 48.870 48.912 1.076 70.210 o
-5 -10 -5 83.030 87.187 1.604 33.906 o
-5 -10 -4 34.026 36.761 0.926 101.815 o
-5 -10 -3 47.923 49.380 1.096 70.054 o
-5 -10 -2 153.470 157.124 2.609 13.915 o
-5 -10 -1 39.401 38.883 0.966 90.224 o
-5 -9 -17 31.712 35.188 2.868 28.290 o
-5 -9 -16 50.086 48.803 2.500 30.862 o
-5 -9 -15 1.409 2.858 1.335 151.735 o
-5 -9 -14 16.079 18.117 1.623 81.544 o
-5 -9 -13 89.206 87.904 2.440 23.337 o
-5 -9 -12 62.249 62.975 1.922 37.260 o
-5 -9 -11 92.262 89.348 2.460 22.709 o
-5 -9 -10 51.166 49.460 1.564 52.014 o
-5 -9 -9 12.495 14.213 0.916 191.241 o
-5 -9 -8 29.875 32.080 1.056 102.479 o
-5 -9 -7 10.127 11.384 0.827 237.253 o
-5 -9 -6 25.319 25.377 0.687 157.205 o
-5 -9 -5 107.884 109.656 1.912 24.012 o
-5 -9 -4 194.482 191.804 3.207 9.673 o
-5 -9 -3 36.173 36.851 0.886 100.986 o
-5 -9 -2 117.526 116.499 2.002 21.659 o
-5 -9 -1 273.936 269.121 4.193 5.651 o
-5 -8 -18 23.036 19.362 3.396 22.396 o
-5 -8 -17 74.808 73.692 2.888 21.403 o
-5 -8 -16 61.231 63.314 2.560 27.206 o
-5 -8 -15 11.822 13.147 1.494 100.091 o
-5 -8 -14 97.350 101.400 2.878 18.364 o
-5 -8 -13 0.119 2.171 1.086 233.275 o
-5 -8 -12 11.793 11.334 1.066 166.397 o
-5 -8 -11 92.826 90.145 2.161 25.393 o
-5 -8 -10 148.594 138.211 2.958 13.436 o
-5 -8 -9 57.939 56.422 1.374 52.430 o
-5 -8 -8 31.394 33.305 1.106 95.677 o
-5 -8 -7 41.786 42.040 1.275 70.647 o
-5 -8 -6 122.752 117.763 2.350 18.853 o
-5 -8 -5 35.992 38.763 0.906 98.544 o
-5 -8 -4 130.126 129.038 2.141 18.793 o
-5 -8 -3 451.124 432.271 6.583 2.414 o
-5 -8 -2 102.882 101.947 1.763 26.622 o
-5 -8 -1 257.385 252.339 4.223 5.997 o
-5 -7 -18 7.237 8.047 2.789 34.852 o
-5 -7 -17 59.947 60.973 2.928 23.023 o
-5 -7 -16 48.474 54.619 2.241 35.343 o
-5 -7 -15 84.451 85.972 2.739 21.250 o
-5 -7 -14 13.343 15.278 1.275 122.366 o
-5 -7 -13 84.822 84.747 2.052 28.253 o
-5 -7 -12 237.566 231.842 4.701 5.912 o
-5 -7 -11 68.830 71.371 1.843 35.909 o
-5 -7 -10 35.088 34.411 1.155 87.059 o
-5 -7 -9 82.671 85.175 1.872 30.772 o
-5 -7 -8 10.261 10.268 0.687 292.459 o
-5 -7 -7 78.857 80.813 1.753 33.669 o
-5 -7 -6 19.481 20.397 0.886 157.913 o
-5 -7 -5 11.970 14.382 0.508 320.186 o
-5 -7 -4 41.858 43.424 0.916 86.903 o
-5 -7 -3 83.260 83.920 1.494 35.720 o
-5 -7 -2 764.324 743.949 11.185 0.898 o
-5 -7 -1 498.644 482.437 7.310 1.995 o
-5 -6 -18 6.563 7.968 2.082 60.745 o
-5 -6 -17 49.585 50.157 2.380 32.922 o
-5 -6 -16 115.702 115.562 3.147 15.064 o
-5 -6 -15 8.485 9.651 1.255 141.667 o
-5 -6 -14 41.342 42.518 1.414 64.748 o
-5 -6 -13 13.620 13.844 0.936 182.605 o
-5 -6 -12 32.003 30.088 1.225 88.601 o
-5 -6 -11 161.965 153.469 2.948 12.414 o
-5 -6 -10 158.211 155.849 3.078 12.119 o
-5 -6 -9 469.614 455.596 8.047 1.959 o
-5 -6 -8 17.855 19.272 0.866 168.886 o
-5 -6 -7 68.046 65.425 1.464 44.048 o
-5 -6 -6 37.370 37.986 1.056 88.223 o
-5 -6 -5 239.072 234.212 3.635 7.199 o
-5 -6 -4 104.459 106.111 1.773 25.930 o
-5 -6 -3 38.085 38.514 0.817 100.920 o
-5 -6 -2 962.300 961.389 14.362 0.565 o
-5 -6 -1 12.627 13.595 0.478 327.656 o
-5 -5 -19 35.939 32.180 3.157 23.868 o
-5 -5 -18 44.463 42.448 3.107 23.284 o
-5 -5 -17 55.770 55.555 2.241 33.721 o
-5 -5 -16 37.514 39.002 1.653 58.321 o
-5 -5 -15 4.445 5.109 0.996 234.139 o
-5 -5 -14 100.689 103.919 2.649 19.581 o
-5 -5 -13 70.008 70.186 1.803 36.428 o
-5 -5 -12 74.254 72.606 1.653 37.429 o
-5 -5 -11 154.537 149.445 2.868 13.153 o
-5 -5 -10 56.405 54.788 1.364 53.896 o
-5 -5 -9 370.698 353.938 6.304 3.060 o
-5 -5 -8 123.701 120.472 2.400 18.355 o
-5 -5 -7 208.768 201.246 3.755 8.082 o
-5 -5 -6 148.993 146.398 2.759 13.940 o
-5 -5 -5 35.569 36.622 0.966 96.969 o
-5 -5 -4 50.156 50.466 0.946 73.143 o
-5 -5 -3 137.894 140.242 2.360 16.551 o
-5 -5 -2 751.241 747.206 11.215 0.906 o
-5 -5 -1 33.849 34.889 0.737 117.055 o
-5 -4 -19 6.848 7.400 2.659 38.282 o
-5 -4 -18 3.427 3.426 2.032 66.123 o
-5 -4 -17 118.213 118.670 3.068 15.225 o
-5 -4 -16 2.560 2.649 1.155 194.882 o
-5 -4 -15 25.667 25.268 1.265 96.344 o
-5 -4 -14 275.165 262.637 5.318 4.677 o
-5 -4 -13 90.647 90.066 1.962 27.788 o
-5 -4 -12 5.547 7.420 0.717 351.629 o
-5 -4 -11 273.221 267.179 4.850 5.072 o
-5 -4 -10 19.087 20.148 0.837 167.749 o
-5 -4 -9 26.466 27.280 0.906 126.780 o
-5 -4 -8 97.448 92.814 1.932 26.718 o
-5 -4 -7 209.110 205.369 3.795 7.956 o
-5 -4 -6 115.177 112.126 2.181 20.983 o
-5 -4 -5 595.412 594.992 10.368 1.227 o
-5 -4 -4 919.381 919.718 13.754 0.615 o
-5 -4 -3 178.336 180.450 2.839 11.366 o
-5 -4 -2 247.730 246.791 3.805 6.685 o
-5 -4 -1 517.310 531.220 7.988 1.754 o
-5 -3 -19 27.447 29.949 2.609 34.087 o
-5 -3 -18 45.140 47.468 2.530 31.263 o
-5 -3 -17 33.759 33.684 1.992 48.739 o
-5 -3 -16 16.683 18.296 1.325 108.155 o
-5 -3 -15 25.300 27.061 1.245 97.301 o
-5 -3 -14 6.031 7.261 0.817 291.597 o
-5 -3 -13 233.944 228.535 4.263 6.530 o
-5 -3 -12 193.652 183.149 3.456 9.310 o
-5 -3 -11 2.653 3.436 0.687 466.612 o
-5 -3 -10 23.111 23.276 0.866 145.080 o
-5 -3 -9 37.674 37.877 1.056 87.921 o
-5 -3 -8 152.136 150.521 2.839 13.358 o
-5 -3 -7 18.402 20.457 0.737 187.320 o
-5 -3 -6 231.938 225.965 4.093 6.811 o
-5 -3 -5 1033.050 1017.850 15.188 0.502 o
-5 -3 -4 402.232 410.080 6.205 2.792 o
-5 -3 -3 69.745 69.917 1.195 47.736 o
-5 -3 -2 684.886 698.364 10.458 1.050 o
-5 -3 -1 374.400 384.325 5.787 3.167 o
-5 -2 -19 6.119 4.890 2.291 51.391 o
-5 -2 -18 59.410 61.332 2.729 25.385 o
-5 -2 -17 11.745 13.924 1.514 97.651 o
-5 -2 -16 126.361 127.245 2.968 14.960 o
-5 -2 -15 17.681 20.348 1.086 133.736 o
-5 -2 -14 23.108 23.156 0.737 162.551 o
-5 -2 -13 87.324 86.261 1.534 33.838 o
-5 -2 -12 147.964 140.422 2.301 16.033 o
-5 -2 -11 120.856 116.937 1.962 21.491 o
-5 -2 -10 144.381 146.029 2.390 15.716 o
-5 -2 -9 286.613 278.443 4.313 5.303 o
-5 -2 -8 252.592 245.228 3.934 6.458 o
-5 -2 -7 24.712 24.262 0.578 175.128 o
-5 -2 -6 145.623 145.890 2.311 15.962 o
-5 -2 -5 122.251 122.425 1.972 20.941 o
-5 -2 -4 25.682 26.762 0.588 164.986 o
-5 -2 -3 225.409 228.565 3.615 7.591 o
-5 -2 -2 185.137 193.527 2.988 10.459 o
-5 -2 -1 578.667 605.181 9.053 1.399 o
-5 -1 -20 31.725 32.598 5.169 9.962 o
-5 -1 -19 131.739 127.145 4.143 10.228 o
-5 -1 -18 8.742 7.878 1.335 129.667 o
-5 -1 -17 6.916 7.988 1.006 208.730 o
-5 -1 -16 65.214 68.772 1.673 40.333 o
-5 -1 -15 17.632 19.481 0.886 165.871 o
-5 -1 -14 60.071 60.963 1.285 52.531 o
-5 -1 -13 0.626 0.817 0.369 1693.480 o
-5 -1 -12 1.916 2.082 0.418 1065.770 o
-5 -1 -11 67.959 68.294 1.295 46.914 o
-5 -1 -10 137.685 138.898 2.271 17.034 o
-5 -1 -9 28.912 28.027 0.677 142.642 o
-5 -1 -8 188.176 183.577 2.888 10.767 o
-5 -1 -7 305.567 305.175 4.900 4.478 o
-5 -1 -6 1.032 1.096 0.189 3368.110 o
-5 -1 -5 298.449 300.813 4.601 4.791 o
-5 -1 -4 89.657 91.041 1.504 33.031 o
-5 -1 -3 393.023 401.744 6.055 2.912 o
-5 -1 -2 970.329 1009.570 15.079 0.530 o
-5 -1 -1 386.357 402.760 6.075 2.937 o
-4 -18 -4 46.523 47.239 3.187 22.001 o
-4 -18 -3 81.338 72.357 3.237 18.033 o
-4 -18 -2 6.774 6.812 2.719 36.748 o
-4 -18 -1 30.675 29.172 2.599 33.824 o
-4 -17 -8 147.855 124.207 5.149 7.416 o
-4 -17 -7 1.981 0.886 1.962 72.249 o
-4 -17 -6 21.448 24.262 2.082 51.632 o
-4 -17 -5 83.604 82.626 2.769 21.232 o
-4 -17 -4 67.621 65.873 2.450 27.567 o
-4 -17 -3 17.905 18.366 1.992 58.088 o
-4 -17 -2 16.204 17.688 1.853 66.400 o
-4 -17 -1 42.060 44.380 2.410 34.310 o
-4 -16 -10 5.508 11.195 2.888 32.606 o
-4 -16 -9 5.344 4.880 2.390 47.587 o
-4 -16 -8 3.840 5.418 1.554 108.274 o
-4 -16 -7 17.967 20.168 1.713 73.009 o
-4 -16 -6 132.304 129.695 3.645 11.821 o
-4 -16 -5 16.166 16.672 1.524 90.284 o
-4 -16 -4 29.959 35.576 1.713 60.800 o
-4 -16 -3 37.325 41.442 1.733 54.767 o
-4 -16 -2 36.495 37.518 1.713 56.874 o
-4 -16 -1 70.276 74.518 2.460 26.444 o
-4 -15 -11 45.652 42.717 2.958 25.020 o
-4 -15 -10 10.091 11.613 2.241 51.212 o
-4 -15 -9 6.079 4.721 1.853 76.684 o
-4 -15 -8 131.083 120.881 2.918 15.100 o
-4 -15 -7 15.859 16.892 1.514 91.374 o
-4 -15 -6 5.503 7.659 1.215 160.093 o
-4 -15 -5 6.359 5.916 1.106 186.991 o
-4 -15 -4 57.049 59.270 1.902 39.572 o
-4 -15 -3 188.865 188.915 4.083 8.102 o
-4 -15 -2 137.962 141.955 3.207 12.935 o
-4 -15 -1 60.103 65.684 1.972 36.530 o
-4 -14 -13 38.733 40.227 3.217 22.576 o
-4 -14 -12 34.281 34.919 2.460 35.663 o
-4 -14 -11 128.551 126.966 3.834 11.339 o
-4 -14 -10 15.358 18.684 1.773 71.445 o
-4 -14 -9 74.859 67.955 2.729 23.257 o
-4 -14 -8 1.026 0.448 0.837 384.090 o
-4 -14 -7 178.038 182.352 3.536 9.627 o
-4 -14 -6 204.645 202.909 4.283 7.274 o
-4 -14 -5 48.869 51.761 1.504 54.401 o
-4 -14 -4 77.130 80.833 1.902 31.980 o
-4 -14 -3 38.754 41.104 1.295 72.581 o
-4 -14 -2 69.821 74.140 1.683 37.972 o
-4 -14 -1 54.882 56.691 1.514 50.078 o
-4 -13 -14 34.138 35.785 3.028 25.593 o
-4 -13 -13 22.490 24.361 2.311 43.355 o
-4 -13 -12 11.450 16.513 1.992 61.441 o
-4 -13 -11 11.483 12.768 1.574 92.694 o
-4 -13 -10 64.491 65.734 2.201 31.668 o
-4 -13 -9 127.909 125.054 3.307 13.430 o
-4 -13 -8 142.082 139.774 3.048 13.394 o
-4 -13 -7 59.939 62.995 1.613 44.327 o
-4 -13 -6 35.773 40.446 1.345 72.869 o
-4 -13 -5 47.714 52.587 1.454 56.383 o
-4 -13 -4 143.154 137.902 2.520 15.544 o
-4 -13 -3 31.165 32.110 1.016 103.532 o
-4 -13 -2 58.125 58.752 1.325 53.067 o
-4 -13 -1 201.760 191.674 3.117 9.619 o
-4 -12 -15 67.172 61.023 3.097 20.665 o
-4 -12 -14 14.122 15.009 2.022 59.037 o
-4 -12 -13 132.703 133.201 3.625 11.810 o
-4 -12 -12 191.299 191.754 4.731 6.901 o
-4 -12 -11 54.316 55.475 2.042 37.907 o
-4 -12 -10 0.423 1.474 1.115 221.538 o
-4 -12 -9 40.235 39.371 1.494 63.155 o
-4 -12 -8 10.743 13.027 1.096 160.961 o
-4 -12 -7 38.141 38.584 1.205 78.784 o
-4 -12 -6 198.117 194.941 3.974 8.022 o
-4 -12 -5 116.477 113.650 2.101 21.287 o
-4 -12 -4 8.504 10.328 0.687 311.282 o
-4 -12 -3 215.145 209.243 3.406 8.416 o
-4 -12 -2 108.457 106.160 1.892 24.337 o
-4 -12 -1 14.392 16.204 0.767 212.561 o
-4 -11 -16 38.924 41.333 2.938 26.071 o
-4 -11 -15 3.901 7.221 2.360 48.823 o
-4 -11 -14 2.494 5.528 1.584 106.143 o
-4 -11 -13 73.411 79.329 2.629 23.826 o
-4 -11 -12 48.748 51.531 1.982 41.289 o
-4 -11 -11 0.386 0.378 1.076 241.383 o
-4 -11 -10 54.696 55.944 1.823 42.548 o
-4 -11 -9 190.406 192.730 4.681 6.987 o
-4 -11 -8 131.474 127.524 3.197 13.652 o
-4 -11 -7 2.533 3.107 0.558 648.115 o
-4 -11 -6 40.286 41.771 1.016 84.740 o
-4 -11 -5 152.874 147.523 2.460 14.802 o
-4 -11 -4 116.864 116.030 2.012 21.701 o
-4 -11 -3 53.874 55.207 1.185 60.499 o
-4 -11 -2 140.729 144.007 2.420 15.929 o
-4 -11 -1 56.188 57.358 1.205 57.799 o
-4 -10 -17 23.171 27.638 3.994 16.444 o
-4 -10 -16 45.668 45.247 2.590 30.331 o
-4 -10 -15 41.059 42.926 2.410 34.642 o
-4 -10 -14 110.519 112.266 3.337 14.495 o
-4 -10 -13 6.740 8.157 1.464 114.005 o
-4 -10 -12 44.113 45.466 1.703 51.786 o
-4 -10 -11 142.675 139.456 3.426 11.986 o
-4 -10 -10 61.680 61.431 1.872 38.578 o
-4 -10 -9 28.014 29.043 1.255 91.816 o
-4 -10 -8 43.909 41.243 1.305 68.002 o
-4 -10 -7 147.119 142.782 2.350 15.801 o
-4 -10 -6 53.524 54.709 1.115 63.060 o
-4 -10 -5 19.247 21.144 0.727 183.681 o
-4 -10 -4 69.756 72.108 1.355 44.248 o
-4 -10 -3 143.442 144.555 2.480 15.461 o
-4 -10 -2 30.144 32.299 0.896 114.726 o
-4 -10 -1 170.976 170.570 2.779 12.088 o
-4 -9 -17 34.569 33.614 2.908 27.419 o
-4 -9 -16 30.470 33.484 2.331 39.722 o
-4 -9 -15 6.174 6.952 1.554 104.275 o
-4 -9 -14 23.460 24.979 1.653 71.171 o
-4 -9 -13 45.970 47.717 1.653 52.044 o
-4 -9 -12 48.892 48.464 1.643 50.883 o
-4 -9 -11 56.533 56.790 1.803 42.279 o
-4 -9 -10 2.297 1.514 0.548 719.345 o
-4 -9 -9 255.694 249.520 4.980 5.263 o
-4 -9 -8 123.687 119.038 2.350 18.707 o
-4 -9 -7 12.501 13.754 0.827 215.039 o
-4 -9 -6 9.564 11.035 0.508 380.833 o
-4 -9 -5 27.056 27.329 0.727 144.048 o
-4 -9 -4 17.024 17.439 0.667 216.619 o
-4 -9 -3 49.553 51.482 1.056 69.305 o
-4 -9 -2 72.852 70.923 1.444 41.698 o
-4 -9 -1 341.886 342.972 5.289 3.758 o
-4 -8 -18 7.206 14.242 2.799 34.186 o
-4 -8 -17 29.041 37.797 2.948 27.189 o
-4 -8 -16 19.979 24.093 1.972 56.847 o
-4 -8 -15 157.280 152.831 3.964 9.636 o
-4 -8 -14 16.756 18.665 1.275 113.344 o
-4 -8 -13 71.719 69.479 2.022 32.600 o
-4 -8 -12 14.359 14.581 0.956 173.972 o
-4 -8 -11 106.183 107.734 2.759 18.201 o
-4 -8 -10 25.396 26.782 0.966 123.511 o
-4 -8 -9 15.044 16.692 0.896 179.280 o
-4 -8 -8 138.237 132.962 2.619 15.617 o
-4 -8 -7 46.368 47.358 1.185 68.661 o
-4 -8 -6 45.651 46.113 0.946 79.716 o
-4 -8 -5 80.918 80.833 1.454 37.375 o
-4 -8 -4 112.473 114.507 2.042 22.125 o
-4 -8 -3 10.837 11.942 0.538 339.582 o
-4 -8 -2 52.167 53.434 1.086 65.462 o
-4 -8 -1 84.602 85.643 1.564 34.222 o
-4 -7 -18 16.323 19.481 2.331 44.954 o
-4 -7 -17 15.457 18.874 1.882 64.792 o
-4 -7 -16 19.240 23.226 1.584 79.602 o
-4 -7 -15 52.331 53.115 1.882 42.341 o
-4 -7 -14 14.138 15.308 1.394 106.394 o
-4 -7 -13 191.624 183.866 3.834 8.579 o
-4 -7 -12 195.974 190.409 3.914 8.236 o
-4 -7 -11 61.696 61.431 1.524 45.979 o
-4 -7 -10 72.384 73.014 1.633 38.239 o
-4 -7 -9 43.660 46.591 1.265 67.840 o
-4 -7 -8 45.659 46.044 1.205 68.942 o
-4 -7 -7 24.894 24.033 0.916 133.265 o
-4 -7 -6 222.177 225.039 4.123 6.962 o
-4 -7 -5 113.186 115.164 1.902 22.977 o
-4 -7 -4 334.964 322.574 4.960 4.082 o
-4 -7 -3 158.790 156.248 2.490 14.042 o
-4 -7 -2 1.965 2.022 0.279 1673.670 o
-4 -7 -1 381.683 377.363 5.747 3.161 o
-4 -6 -19 38.549 32.558 3.068 24.779 o
-4 -6 -18 3.785 4.671 2.092 62.103 o
-4 -6 -17 47.998 49.111 2.350 33.878 o
-4 -6 -16 41.614 40.566 1.843 49.380 o
-4 -6 -15 40.213 43.862 2.002 44.541 o
-4 -6 -14 121.680 120.472 2.779 16.430 o
-4 -6 -13 47.493 46.263 1.404 60.016 o
-4 -6 -12 140.117 135.790 2.689 15.089 o
-4 -6 -11 315.817 295.892 5.309 4.152 o
-4 -6 -10 51.496 52.448 1.305 59.099 o
-4 -6 -9 148.214 146.537 2.829 13.718 o
-4 -6 -8 74.707 75.803 1.663 36.699 o
-4 -6 -7 214.126 206.833 3.795 7.822 o
-4 -6 -6 167.474 163.927 3.068 11.563 o
-4 -6 -5 12.435 13.725 0.448 340.308 o
-4 -6 -4 102.449 101.220 1.673 27.558 o
-4 -6 -3 144.385 148.130 2.390 15.640 o
-4 -6 -2 396.861 404.593 6.135 2.857 o
-4 -6 -1 131.543 132.773 2.151 18.428 o
-4 -5 -19 44.757 44.340 2.709 28.590 o
-4 -5 -18 29.633 34.700 2.550 34.587 o
-4 -5 -17 1.143 1.823 2.062 65.729 o
-4 -5 -16 13.300 13.834 1.235 129.469 o
-4 -5 -15 325.569 315.015 6.295 3.436 o
-4 -5 -14 33.871 34.799 1.255 82.114 o
-4 -5 -13 126.656 124.984 2.490 17.417 o
-4 -5 -12 114.075 115.104 2.550 18.551 o
-4 -5 -11 88.684 88.870 1.882 29.122 o
-4 -5 -10 74.532 76.670 1.663 36.628 o
-4 -5 -9 244.466 241.234 4.402 6.085 o
-4 -5 -8 100.347 93.980 1.932 26.155 o
-4 -5 -7 122.843 118.998 2.311 19.021 o
-4 -5 -6 27.238 25.826 0.797 138.198 o
-4 -5 -5 289.362 290.464 5.199 4.495 o
-4 -5 -4 377.995 380.819 5.797 3.153 o
-4 -5 -3 136.585 141.507 2.251 17.110 o
-4 -5 -2 156.209 161.317 2.639 13.531 o
-4 -5 -1 342.532 345.860 5.249 3.763 o
-4 -4 -19 4.612 3.366 2.101 61.465 o
-4 -4 -18 2.585 4.223 2.360 49.590 o
-4 -4 -17 31.326 32.259 1.703 61.409 o
-4 -4 -16 43.035 45.267 1.673 53.301 o
-4 -4 -15 52.147 55.386 1.743 45.452 o
-4 -4 -14 63.214 61.421 1.534 45.169 o
-4 -4 -13 96.839 93.522 1.962 26.469 o
-4 -4 -12 52.036 51.920 1.315 58.614 o
-4 -4 -11 344.703 329.008 5.886 3.480 o
-4 -4 -10 16.696 17.728 0.747 200.396 o
-4 -4 -9 78.238 73.951 1.594 37.064 o
-4 -4 -8 74.253 76.052 1.613 37.585 o
-4 -4 -7 108.289 107.844 2.111 22.548 o
-4 -4 -6 118.277 123.281 2.350 19.014 o
-4 -4 -5 4.586 4.482 0.478 641.523 o
-4 -4 -4 810.113 804.474 12.230 0.779 o
-4 -4 -3 699.202 703.861 10.557 1.024 o
-4 -4 -2 872.912 872.967 13.047 0.680 o
-4 -4 -1 366.869 384.056 5.816 3.201 o
-4 -3 -20 7.602 7.131 4.900 11.636 o
-4 -3 -19 2.003 2.251 2.271 53.973 o
-4 -3 -18 21.748 24.272 1.843 62.109 o
-4 -3 -17 77.822 77.457 2.211 28.135 o
-4 -3 -16 69.775 69.329 1.942 34.291 o
-4 -3 -15 7.949 7.669 0.886 244.180 o
-4 -3 -14 105.035 104.856 2.211 22.366 o
-4 -3 -13 68.918 65.077 1.474 43.591 o
-4 -3 -12 54.713 54.101 1.374 54.680 o
-4 -3 -11 206.730 205.259 4.163 7.401 o
-4 -3 -10 188.864 186.216 3.466 9.388 o
-4 -3 -9 279.141 271.342 4.900 4.937 o
-4 -3 -8 993.607 946.300 16.384 0.495 o
-4 -3 -7 63.012 62.377 1.364 48.876 o
-4 -3 -6 1046.600 1030.360 18.386 0.417 o
-4 -3 -5 164.792 162.841 2.978 11.970 o
-4 -3 -4 35.454 34.381 0.687 117.679 o
-4 -3 -3 292.140 295.853 4.482 4.985 o
-4 -3 -2 287.153 297.675 4.512 5.010 o
-4 -3 -1 288.532 295.773 4.492 5.021 o
-4 -2 -20 67.458 58.473 3.715 15.863 o
-4 -2 -19 15.996 16.991 2.530 39.282 o
-4 -2 -18 50.178 55.804 2.131 37.034 o
-4 -2 -17 14.401 15.955 1.026 158.044 o
-4 -2 -16 43.547 44.888 1.275 68.159 o
-4 -2 -15 27.803 30.437 0.946 116.765 o
-4 -2 -14 5.203 6.275 0.558 494.533 o
-4 -2 -13 144.695 141.049 2.331 16.130 o
-4 -2 -12 145.135 143.290 2.420 15.636 o
-4 -2 -11 41.385 40.715 0.886 90.717 o
-4 -2 -10 514.347 506.789 7.659 1.850 o
-4 -2 -9 200.229 199.732 3.117 9.536 o
-4 -2 -8 30.178 30.357 0.647 138.436 o
-4 -2 -7 3.506 3.167 0.239 1317.680 o
-4 -2 -6 326.149 321.290 4.900 4.203 o
-4 -2 -5 276.607 278.363 4.233 5.510 o
-4 -2 -4 94.524 96.509 1.594 30.331 o
-4 -2 -3 131.267 138.460 2.181 18.040 o
-4 -2 -2 291.582 304.577 4.601 4.848 o
-4 -2 -1 2237.680 2254.230 33.644 0.109 o
-4 -1 -20 11.062 13.515 3.247 25.490 o
-4 -1 -19 26.584 30.566 1.872 56.796 o
-4 -1 -18 121.512 128.301 2.928 15.418 o
-4 -1 -17 65.366 69.539 1.743 38.855 o
-4 -1 -16 15.714 18.097 0.886 175.725 o
-4 -1 -15 48.583 48.275 1.205 65.868 o
-4 -1 -14 49.221 50.914 1.145 66.580 o
-4 -1 -13 31.181 31.492 0.827 119.247 o
-4 -1 -12 25.056 24.949 0.717 155.217 o
-4 -1 -11 17.303 17.967 0.627 221.990 o
-4 -1 -10 5.113 5.508 0.428 658.880 o
-4 -1 -9 14.339 14.432 0.488 298.356 o
-4 -1 -8 12.429 13.476 0.468 334.803 o
-4 -1 -7 89.272 92.077 1.544 32.539 o
-4 -1 -6 1.904 1.922 0.269 1766.620 o
-4 -1 -5 339.382 345.203 5.229 3.801 o
-4 -1 -4 1250.680 1259.230 20.119 0.319 o
-4 -1 -3 868.187 901.701 13.515 0.655 o
-4 -1 -2 773.151 827.810 12.350 0.790 o
-4 -1 -1 1584.610 1621.990 24.222 0.210 o
-3 -18 -5 5.463 7.121 2.370 48.027 o
-3 -18 -4 5.054 6.623 2.380 47.818 o
-3 -18 -3 26.567 24.939 2.520 36.718 o
-3 -18 -2 18.323 20.995 2.321 44.560 o
-3 -18 -1 11.378 12.908 2.101 56.733 o
-3 -17 -8 14.616 18.545 2.958 29.701 o
-3 -17 -7 1.640 4.173 2.072 64.338 o
-3 -17 -6 25.455 26.871 2.052 50.849 o
-3 -17 -5 4.533 5.199 1.554 107.506 o
-3 -17 -4 12.082 12.729 1.862 69.639 o
-3 -17 -3 11.266 12.410 1.594 91.223 o
-3 -17 -2 23.848 23.684 2.092 50.497 o
-3 -17 -1 49.489 53.314 2.470 31.092 o
-3 -16 -10 151.965 127.215 4.542 8.643 o
-3 -16 -9 26.968 27.290 2.590 34.827 o
-3 -16 -8 112.200 111.758 3.287 14.667 o
-3 -16 -7 60.256 64.061 2.291 31.207 o
-3 -16 -6 9.623 10.896 1.554 97.761 o
-3 -16 -5 20.122 21.861 1.464 88.460 o
-3 -16 -4 62.960 65.804 2.241 31.330 o
-3 -16 -3 11.554 12.230 1.464 104.275 o
-3 -16 -2 127.485 126.239 3.028 14.647 o
-3 -16 -1 2.881 4.133 1.335 146.545 o
-3 -15 -12 91.528 84.438 3.785 13.793 o
-3 -15 -11 121.743 112.096 3.665 12.510 o
-3 -15 -10 2.815 5.856 1.942 71.765 o
-3 -15 -9 43.716 46.064 2.370 34.624 o
-3 -15 -8 14.686 20.308 1.534 89.073 o
-3 -15 -7 69.079 69.768 2.012 33.287 o
-3 -15 -6 117.776 114.995 2.520 18.416 o
-3 -15 -5 20.201 22.051 1.185 114.654 o
-3 -15 -4 5.504 6.404 0.986 227.483 o
-3 -15 -3 41.416 48.792 1.733 51.275 o
-3 -15 -2 59.704 60.734 1.823 40.254 o
-3 -15 -1 136.308 142.991 3.217 12.952 o
-3 -14 -13 50.715 49.231 2.759 26.774 o
-3 -14 -12 28.479 32.708 2.520 35.633 o
-3 -14 -11 3.316 4.382 1.823 81.163 o
-3 -14 -10 16.687 20.338 1.912 62.159 o
-3 -14 -9 20.417 22.001 1.773 67.212 o
-3 -14 -8 14.328 16.214 1.115 142.622 o
-3 -14 -7 46.322 46.721 1.464 58.447 o
-3 -14 -6 34.568 35.237 1.275 80.035 o
-3 -14 -5 32.671 34.550 1.285 81.656 o
-3 -14 -4 81.597 84.807 1.932 30.275 o
-3 -14 -3 162.805 159.146 3.107 11.749 o
-3 -14 -2 36.809 41.472 1.215 78.152 o
-3 -14 -1 7.782 7.769 0.837 264.623 o
-3 -13 -14 50.380 49.948 2.878 25.170 o
-3 -13 -13 108.237 107.714 3.516 13.852 o
-3 -13 -12 7.871 13.366 1.843 73.385 o
-3 -13 -11 95.010 92.874 2.749 19.857 o
-3 -13 -10 5.519 4.850 1.285 149.213 o
-3 -13 -9 11.113 17.390 1.504 97.364 o
-3 -13 -8 27.491 29.989 1.066 107.121 o
-3 -13 -7 43.781 45.904 1.355 64.383 o
-3 -13 -6 47.559 50.535 1.404 58.709 o
-3 -13 -5 128.706 135.332 2.699 15.821 o
-3 -13 -4 177.973 179.185 3.217 10.446 o
-3 -13 -3 14.200 16.453 0.837 196.449 o
-3 -13 -2 15.756 14.332 0.767 210.139 o
-3 -13 -1 2.330 2.211 0.528 737.162 o
-3 -12 -15 18.920 20.308 2.400 42.013 o
-3 -12 -14 16.340 17.121 2.052 56.230 o
-3 -12 -13 0.028 0.817 1.504 124.621 o
-3 -12 -12 67.917 64.698 2.769 23.761 o
-3 -12 -11 47.324 51.372 1.872 44.495 o
-3 -12 -10 16.889 18.794 1.265 114.168 o
-3 -12 -9 224.701 229.571 5.269 5.451 o
-3 -12 -8 41.759 41.721 1.106 78.719 o
-3 -12 -7 62.166 64.389 1.554 44.568 o
-3 -12 -6 19.642 23.007 0.926 147.436 o
-3 -12 -5 35.879 37.020 1.046 91.273 o
-3 -12 -4 176.004 169.325 2.779 11.881 o
-3 -12 -3 78.795 78.433 1.504 37.623 o
-3 -12 -2 103.522 103.392 1.843 25.705 o
-3 -12 -1 95.720 98.850 1.803 27.763 o
-3 -11 -16 3.829 5.139 2.908 32.748 o
-3 -11 -15 4.983 3.028 1.942 71.330 o
-3 -11 -14 46.452 50.914 2.350 34.003 o
-3 -11 -13 23.372 25.865 1.673 69.767 o
-3 -11 -12 34.180 36.980 1.653 60.691 o
-3 -11 -11 24.180 26.622 1.255 98.252 o
-3 -11 -10 99.193 96.968 2.490 21.271 o
-3 -11 -9 51.014 51.581 1.922 42.034 o
-3 -11 -8 84.668 83.791 1.763 31.875 o
-3 -11 -7 11.969 13.087 0.707 256.618 o
-3 -11 -6 82.145 80.116 1.534 35.999 o
-3 -11 -5 127.180 127.434 2.171 18.994 o
-3 -11 -4 103.763 104.407 1.853 25.503 o
-3 -11 -3 159.787 159.445 2.649 13.349 o
-3 -11 -2 186.079 184.683 2.998 10.569 o
-3 -11 -1 127.241 124.646 2.171 19.125 o
-3 -10 -17 50.593 42.936 3.087 22.951 o
-3 -10 -16 24.320 25.666 2.231 45.185 o
-3 -10 -15 5.982 4.432 1.803 80.836 o
-3 -10 -14 44.846 48.294 1.942 43.979 o
-3 -10 -13 1.851 3.765 1.345 147.426 o
-3 -10 -12 90.698 94.308 2.560 21.737 o
-3 -10 -11 26.249 27.668 1.345 88.000 o
-3 -10 -10 598.592 533.829 11.523 1.136 o
-3 -10 -9 273.181 267.627 5.986 4.155 o
-3 -10 -8 39.386 37.110 1.096 84.150 o
-3 -10 -7 267.408 265.555 4.143 5.822 o
-3 -10 -6 10.371 11.483 0.548 344.995 o
-3 -10 -5 17.398 17.589 0.647 218.244 o
-3 -10 -4 88.014 91.520 1.663 31.503 o
-3 -10 -3 129.750 130.113 2.191 18.513 o
-3 -10 -2 122.736 121.668 2.072 20.325 o
-3 -10 -1 34.761 35.735 0.936 100.797 o
-3 -9 -17 19.093 21.632 2.530 38.220 o
-3 -9 -16 61.959 64.668 2.639 25.987 o
-3 -9 -15 2.775 3.346 1.345 145.724 o
-3 -9 -14 9.847 8.356 1.554 98.973 o
-3 -9 -13 129.408 130.900 3.346 13.056 o
-3 -9 -12 73.329 74.001 2.062 31.229 o
-3 -9 -11 86.091 84.528 2.251 25.861 o
-3 -9 -10 54.112 52.856 1.464 52.715 o
-3 -9 -9 2.271 3.486 0.608 574.852 o
-3 -9 -8 122.437 122.345 2.440 18.157 o
-3 -9 -7 89.473 92.267 1.673 30.991 o
-3 -9 -6 370.162 359.893 5.558 3.368 o
-3 -9 -5 119.582 120.931 2.052 20.839 o
-3 -9 -4 57.381 56.073 1.135 59.436 o
-3 -9 -3 248.698 237.479 3.725 6.853 o
-3 -9 -2 172.432 169.773 2.779 12.038 o
-3 -9 -1 60.711 59.788 1.195 54.758 o
-3 -8 -18 4.528 3.705 2.380 48.339 o
-3 -8 -17 46.906 44.102 2.619 29.737 o
-3 -8 -16 20.953 23.435 1.853 62.244 o
-3 -8 -15 56.016 58.772 2.151 34.967 o
-3 -8 -14 8.013 8.884 1.056 187.469 o
-3 -8 -13 67.335 67.955 2.082 32.753 o
-3 -8 -12 25.210 26.124 1.115 109.636 o
-3 -8 -11 132.740 127.225 2.749 15.586 o
-3 -8 -10 25.984 28.276 1.076 110.210 o
-3 -8 -9 29.347 30.487 0.966 112.037 o
-3 -8 -8 78.906 78.253 1.663 35.256 o
-3 -8 -7 218.029 215.836 3.984 7.340 o
-3 -8 -6 1.277 2.101 0.339 1522.960 o
-3 -8 -5 549.003 536.050 8.127 1.653 o
-3 -8 -4 58.117 59.519 1.125 58.169 o
-3 -8 -3 56.149 59.967 1.175 57.875 o
-3 -8 -2 253.514 252.219 3.924 6.391 o
-3 -8 -1 336.168 327.385 5.069 3.988 o
-3 -7 -18 29.615 32.917 2.430 37.481 o
-3 -7 -17 58.006 60.605 2.560 27.847 o
-3 -7 -16 4.503 7.669 1.305 144.327 o
-3 -7 -15 249.821 243.007 5.647 4.737 o
-3 -7 -14 0.636 1.743 1.076 235.641 o
-3 -7 -13 177.946 173.478 3.625 9.558 o
-3 -7 -12 120.695 120.960 2.649 17.185 o
-3 -7 -11 35.310 35.696 1.056 92.239 o
-3 -7 -10 0.413 1.554 0.637 640.464 o
-3 -7 -9 131.908 130.651 2.540 16.529 o
-3 -7 -8 164.405 161.666 3.028 11.864 o
-3 -7 -7 331.274 319.228 5.707 3.700 o
-3 -7 -6 162.438 157.821 2.520 13.675 o
-3 -7 -5 307.347 307.416 4.741 4.559 o
-3 -7 -4 84.353 83.313 1.464 35.903 o
-3 -7 -3 177.440 174.514 2.769 11.722 o
-3 -7 -2 306.601 315.513 4.830 4.464 o
-3 -7 -1 30.721 30.506 0.727 129.868 o
-3 -6 -19 4.382 3.426 2.938 32.136 o
-3 -6 -18 3.487 3.396 2.052 64.871 o
-3 -6 -17 0.097 0.558 1.494 126.382 o
-3 -6 -16 4.147 4.920 1.325 144.578 o
-3 -6 -15 75.326 76.660 2.321 27.249 o
-3 -6 -14 58.078 60.137 1.703 43.472 o
-3 -6 -13 133.033 129.596 2.609 16.147 o
-3 -6 -12 98.791 102.216 2.111 24.160 o
-3 -6 -11 61.225 61.939 1.474 47.210 o
-3 -6 -10 31.253 30.875 0.976 107.515 o
-3 -6 -9 193.655 183.408 3.416 9.390 o
-3 -6 -8 18.078 18.057 0.697 202.545 o
-3 -6 -7 4.316 4.910 0.548 554.119 o
-3 -6 -6 245.476 242.847 4.422 6.034 o
-3 -6 -5 483.121 468.165 7.071 2.116 o
-3 -6 -4 230.673 231.782 3.566 7.506 o
-3 -6 -3 183.375 183.866 3.107 10.427 o
-3 -6 -2 398.979 417.809 6.334 2.745 o
-3 -6 -1 366.277 371.357 5.617 3.329 o
-3 -5 -19 98.002 91.081 3.625 14.175 o
-3 -5 -18 23.285 28.505 2.241 44.759 o
-3 -5 -17 31.589 35.367 2.121 45.051 o
-3 -5 -16 62.054 65.764 2.261 31.192 o
-3 -5 -15 3.161 3.765 1.016 238.532 o
-3 -5 -14 135.682 133.301 2.948 14.323 o
-3 -5 -13 47.988 47.587 1.275 63.966 o
-3 -5 -12 68.953 69.250 1.574 40.943 o
-3 -5 -11 2.968 4.532 0.827 335.151 o
-3 -5 -10 158.062 154.315 2.948 12.582 o
-3 -5 -9 176.675 173.468 3.536 9.810 o
-3 -5 -8 391.403 376.367 6.643 2.770 o
-3 -5 -7 106.197 103.103 2.032 23.755 o
-3 -5 -6 819.892 809.036 14.053 0.682 o
-3 -5 -5 791.175 782.145 13.675 0.724 o
-3 -5 -4 51.629 52.995 1.046 67.365 o
-3 -5 -3 2.208 2.251 0.259 1669.420 o
-3 -5 -2 836.877 844.831 13.505 0.688 o
-3 -5 -1 198.186 202.281 3.137 9.521 o
-3 -4 -20 26.029 24.441 5.398 9.302 o
-3 -4 -19 1.157 2.311 2.002 69.514 o
-3 -4 -18 9.810 13.157 2.151 54.953 o
-3 -4 -17 36.115 40.795 1.793 53.297 o
-3 -4 -16 44.342 46.801 1.763 49.534 o
-3 -4 -15 47.791 49.749 1.404 58.803 o
-3 -4 -14 3.760 3.695 0.727 403.264 o
-3 -4 -13 50.488 48.812 1.265 62.218 o
-3 -4 -12 79.567 80.056 1.763 33.452 o
-3 -4 -11 85.393 85.175 1.803 31.076 o
-3 -4 -10 330.983 323.541 5.876 3.595 o
-3 -4 -9 150.424 145.830 2.769 13.837 o
-3 -4 -8 322.145 315.911 5.637 3.819 o
-3 -4 -7 553.398 544.616 9.492 1.435 o
-3 -4 -6 55.185 52.478 1.155 61.450 o
-3 -4 -5 105.109 104.577 2.012 23.964 o
-3 -4 -4 175.311 177.352 3.207 10.603 o
-3 -4 -3 242.964 247.658 3.785 6.792 o
-3 -4 -2 608.350 638.595 9.591 1.265 o
-3 -4 -1 39.036 40.018 0.797 99.376 o
-3 -3 -20 63.348 55.037 4.024 14.209 o
-3 -3 -19 5.587 8.008 1.992 66.385 o
-3 -3 -18 33.220 37.688 1.992 48.219 o
-3 -3 -17 38.120 44.759 1.862 49.289 o
-3 -3 -16 46.191 47.468 1.584 54.246 o
-3 -3 -15 10.580 9.840 0.627 316.980 o
-3 -3 -14 20.177 19.999 0.697 187.208 o
-3 -3 -13 54.698 55.724 1.096 62.499 o
-3 -3 -12 21.758 21.443 0.627 187.810 o
-3 -3 -11 30.180 30.855 0.717 131.653 o
-3 -3 -10 188.492 179.374 3.346 9.772 o
-3 -3 -9 281.286 273.304 4.900 4.902 o
-3 -3 -8 18.665 19.133 0.667 202.407 o
-3 -3 -7 400.249 392.472 6.922 2.600 o
-3 -3 -6 134.287 134.974 2.530 16.239 o
-3 -3 -5 49.882 47.159 1.106 68.985 o
-3 -3 -4 160.401 166.416 3.018 11.967 o
-3 -3 -3 630.259 636.623 9.561 1.238 o
-3 -3 -2 466.104 480.296 7.221 2.117 o
-3 -3 -1 394.514 403.706 6.075 2.892 o
-3 -2 -20 2.937 3.456 3.327 25.291 o
-3 -2 -19 75.045 70.624 2.022 31.793 o
-3 -2 -18 16.775 17.838 1.225 120.012 o
-3 -2 -17 33.355 35.148 1.255 82.463 o
-3 -2 -16 26.157 27.210 0.996 118.475 o
-3 -2 -15 48.490 50.655 1.155 66.874 o
-3 -2 -14 7.757 8.187 0.588 392.189 o
-3 -2 -13 8.222 8.177 0.538 415.593 o
-3 -2 -12 92.838 92.755 1.594 31.095 o
-3 -2 -11 136.807 134.874 2.231 17.465 o
-3 -2 -10 305.799 300.803 4.631 4.688 o
-3 -2 -9 821.325 824.463 12.360 0.758 o
-3 -2 -8 73.160 75.305 1.295 43.402 o
-3 -2 -7 224.143 220.677 3.446 7.970 o
-3 -2 -6 309.501 308.203 5.458 4.058 o
-3 -2 -5 319.330 333.759 5.886 3.635 o
-3 -2 -4 200.034 204.453 3.655 8.439 o
-3 -2 -3 1002.690 1033.880 15.457 0.503 o
-3 -2 -2 223.410 223.894 3.416 7.995 o
-3 -2 -1 720.082 743.690 11.105 0.943 o
-3 -1 -20 14.669 15.179 2.072 56.378 o
-3 -1 -19 42.573 48.992 1.982 43.532 o
-3 -1 -18 1.306 2.181 1.076 230.382 o
-3 -1 -17 45.892 48.245 1.374 61.473 o
-3 -1 -16 159.609 163.528 2.799 12.761 o
-3 -1 -15 60.105 63.065 1.384 49.567 o
-3 -1 -14 131.246 129.914 2.231 18.175 o
-3 -1 -13 66.943 64.320 1.265 48.861 o
-3 -1 -12 370.110 362.363 5.567 3.355 o
-3 -1 -11 46.442 43.086 0.946 80.485 o
-3 -1 -10 45.234 41.153 0.837 87.885 o
-3 -1 -9 50.466 50.107 0.996 71.248 o
-3 -1 -8 265.230 265.705 4.083 5.915 o
-3 -1 -7 148.379 147.254 2.321 15.667 o
-3 -1 -6 603.709 616.525 9.292 1.321 o
-3 -1 -5 1234.840 1238.300 18.804 0.344 o
-3 -1 -4 389.573 405.280 6.484 2.768 o
-3 -1 -3 533.419 560.790 8.466 1.607 o
-3 -1 -2 23.050 22.619 0.438 205.401 o
-3 -1 -1 562.238 583.967 8.725 1.490 o
-2 -18 -6 27.381 30.178 6.783 5.967 o
-2 -18 -5 5.768 4.601 2.211 55.136 o
-2 -18 -4 167.514 144.505 4.103 9.122 o
-2 -18 -3 15.630 17.718 2.888 30.952 o
-2 -18 -2 30.301 33.196 2.629 32.942 o
-2 -18 -1 25.003 25.009 2.181 46.716 o
-2 -17 -8 84.362 77.387 3.087 18.767 o
-2 -17 -7 9.759 12.928 2.191 53.227 o
-2 -17 -6 62.721 61.421 2.510 27.803 o
-2 -17 -5 37.063 37.847 1.882 50.395 o
-2 -17 -4 6.565 6.065 1.683 90.398 o
-2 -17 -3 47.481 48.553 2.211 36.846 o
-2 -17 -2 34.876 34.889 2.032 46.854 o
-2 -17 -1 44.083 45.655 1.952 44.384 o
-2 -16 -10 7.463 11.334 2.709 36.539 o
-2 -16 -9 18.155 20.258 1.783 68.553 o
-2 -16 -8 31.529 32.030 1.833 55.828 o
-2 -16 -7 3.597 3.595 1.335 145.481 o
-2 -16 -6 30.458 31.483 1.823 56.865 o
-2 -16 -5 167.595 161.945 3.765 9.709 o
-2 -16 -4 14.887 18.435 1.743 73.801 o
-2 -16 -3 20.037 23.943 1.574 79.323 o
-2 -16 -2 52.392 59.559 2.042 37.877 o
-2 -16 -1 83.595 82.785 2.829 20.707 o
-2 -15 -12 18.419 13.376 2.609 37.064 o
-2 -15 -11 0.848 2.131 1.942 74.015 o
-2 -15 -10 3.726 4.203 1.843 79.274 o
-2 -15 -9 14.017 14.362 1.355 111.881 o
-2 -15 -8 23.016 27.688 1.544 77.272 o
-2 -15 -7 44.974 49.918 1.793 47.786 o
-2 -15 -6 4.575 6.603 1.096 195.871 o
-2 -15 -5 45.678 50.326 1.544 55.101 o
-2 -15 -4 161.970 165.759 3.416 10.754 o
-2 -15 -3 13.022 14.262 1.096 152.212 o
-2 -15 -2 12.831 13.834 1.096 153.387 o
-2 -15 -1 94.838 95.842 2.311 23.343 o
-2 -14 -13 45.972 42.737 2.719 28.380 o
-2 -14 -12 23.609 20.666 2.281 44.480 o
-2 -14 -11 3.625 4.313 1.823 80.960 o
-2 -14 -10 38.437 41.821 2.161 41.074 o
-2 -14 -9 0.821 1.364 0.936 307.335 o
-2 -14 -8 33.163 38.713 1.514 67.130 o
-2 -14 -7 196.696 197.441 3.825 8.299 o
-2 -14 -6 91.608 94.956 2.231 24.553 o
-2 -14 -5 35.792 37.727 1.175 83.254 o
-2 -14 -4 126.833 128.779 2.689 16.230 o
-2 -14 -3 28.024 30.068 1.096 103.676 o
-2 -14 -2 47.743 47.647 1.315 62.654 o
-2 -14 -1 40.230 43.006 1.145 77.655 o
-2 -13 -14 9.082 7.201 2.111 58.294 o
-2 -13 -13 22.296 24.909 2.161 48.263 o
-2 -13 -12 112.738 113.092 3.317 14.455 o
-2 -13 -11 120.196 121.389 3.317 13.858 o
-2 -13 -10 76.076 77.267 2.380 26.381 o
-2 -13 -9 6.994 6.484 0.787 300.574 o
-2 -13 -8 93.808 96.629 2.131 25.072 o
-2 -13 -7 13.824 13.147 0.966 176.720 o
-2 -13 -6 2.442 2.042 0.687 489.591 o
-2 -13 -5 3.851 4.243 0.717 404.857 o
-2 -13 -4 114.285 113.052 2.321 20.095 o
-2 -13 -3 119.272 119.506 2.271 19.584 o
-2 -13 -2 51.919 54.171 1.325 57.707 o
-2 -13 -1 45.531 45.735 1.096 73.697 o
-2 -12 -15 6.829 6.464 2.570 40.964 o
-2 -12 -14 0.263 0.000 1.554 117.058 o
-2 -12 -13 69.711 70.853 2.510 26.168 o
-2 -12 -12 13.110 14.043 1.534 94.063 o
-2 -12 -11 11.016 13.087 1.295 126.117 o
-2 -12 -10 24.578 26.453 1.484 80.421 o
-2 -12 -9 11.255 13.276 0.797 232.757 o
-2 -12 -8 6.237 6.733 0.717 346.749 o
-2 -12 -7 159.981 162.622 3.117 11.766 o
-2 -12 -6 382.009 374.116 6.773 2.771 o
-2 -12 -5 11.399 10.388 0.657 292.191 o
-2 -12 -4 123.939 125.064 2.181 19.375 o
-2 -12 -3 92.408 92.077 1.753 29.527 o
-2 -12 -2 40.428 40.386 1.016 85.373 o
-2 -12 -1 216.144 214.372 3.456 8.238 o
-2 -11 -16 3.952 6.384 3.058 29.618 o
-2 -11 -15 17.728 19.571 2.012 56.973 o
-2 -11 -14 18.060 20.407 1.663 76.151 o
-2 -11 -13 43.557 46.641 1.952 44.395 o
-2 -11 -12 15.356 16.912 1.305 113.614 o
-2 -11 -11 29.155 30.626 1.325 84.712 o
-2 -11 -10 275.399 274.489 6.155 3.992 o
-2 -11 -9 24.491 26.662 0.827 141.249 o
-2 -11 -8 228.669 221.135 4.024 7.015 o
-2 -11 -7 200.332 195.240 3.625 8.608 o
-2 -11 -6 13.620 13.386 0.618 270.189 o
-2 -11 -5 84.944 88.303 1.613 33.177 o
-2 -11 -4 31.565 34.341 0.906 109.401 o
-2 -11 -3 9.263 11.055 0.637 321.141 o
-2 -11 -2 7.092 6.693 0.598 412.133 o
-2 -11 -1 216.390 211.882 3.466 8.248 o
-2 -10 -17 33.708 32.299 4.123 15.065 o
-2 -10 -16 31.739 30.815 2.101 46.329 o
-2 -10 -15 21.156 22.937 1.753 67.599 o
-2 -10 -14 12.545 15.826 1.305 119.354 o
-2 -10 -13 49.343 52.856 1.843 44.338 o
-2 -10 -12 137.139 139.904 3.366 12.426 o
-2 -10 -11 46.307 49.330 1.653 51.531 o
-2 -10 -10 11.316 12.768 0.996 180.759 o
-2 -10 -9 43.724 44.082 1.454 61.124 o
-2 -10 -8 15.170 16.473 0.618 244.446 o
-2 -10 -7 86.061 86.321 1.544 34.023 o
-2 -10 -6 22.523 23.545 0.747 162.589 o
-2 -10 -5 66.338 66.640 1.414 45.487 o
-2 -10 -4 18.476 20.497 0.717 190.523 o
-2 -10 -3 43.158 44.769 0.986 81.334 o
-2 -10 -2 12.957 13.655 0.647 265.348 o
-2 -10 -1 20.873 21.742 0.717 176.974 o
-2 -9 -18 55.365 54.330 5.279 9.088 o
-2 -9 -17 58.694 56.561 2.440 29.797 o
-2 -9 -16 13.045 16.214 1.743 75.895 o
-2 -9 -15 55.622 59.300 2.221 33.726 o
-2 -9 -14 35.626 41.283 1.853 51.300 o
-2 -9 -13 4.754 5.508 1.046 213.342 o
-2 -9 -12 214.224 200.917 4.601 6.638 o
-2 -9 -11 32.633 36.821 1.404 73.827 o
-2 -9 -10 57.329 56.432 1.514 49.057 o
-2 -9 -9 430.088 412.899 7.340 2.320 o
-2 -9 -8 119.438 118.112 1.992 21.399 o
-2 -9 -7 97.036 99.009 1.932 26.282 o
-2 -9 -6 12.156 12.997 0.558 307.889 o
-2 -9 -5 103.608 105.125 1.992 24.300 o
-2 -9 -4 141.817 142.105 2.350 16.222 o
-2 -9 -3 108.487 108.690 1.862 24.383 o
-2 -9 -2 13.804 14.979 0.608 264.494 o
-2 -9 -1 36.726 35.915 0.896 100.221 o
-2 -8 -18 22.032 22.210 2.341 42.833 o
-2 -8 -17 8.751 12.938 1.892 69.624 o
-2 -8 -16 58.819 62.198 2.321 31.161 o
-2 -8 -15 23.333 25.935 1.424 86.113 o
-2 -8 -14 94.967 94.199 2.520 21.624 o
-2 -8 -13 41.822 45.556 1.564 57.682 o
-2 -8 -12 27.115 26.762 1.175 100.834 o
-2 -8 -11 159.537 154.385 3.157 11.841 o
-2 -8 -10 249.243 245.457 4.482 5.891 o
-2 -8 -9 73.307 72.686 1.673 37.358 o
-2 -8 -8 74.409 71.112 1.424 41.474 o
-2 -8 -7 63.682 63.593 1.195 52.160 o
-2 -8 -6 43.318 43.335 0.916 85.204 o
-2 -8 -5 31.753 32.200 0.797 119.739 o
-2 -8 -4 749.532 745.343 11.205 0.909 o
-2 -8 -3 105.667 109.766 1.892 24.481 o
-2 -8 -2 224.405 223.814 3.496 7.849 o
-2 -8 -1 106.626 105.105 1.813 25.334 o
-2 -7 -19 1.993 7.051 3.944 18.027 o
-2 -7 -18 38.323 41.054 2.480 33.915 o
-2 -7 -17 31.161 38.863 2.400 37.255 o
-2 -7 -16 10.779 14.262 1.613 88.959 o
-2 -7 -15 54.758 57.089 1.952 39.464 o
-2 -7 -14 141.652 144.904 3.675 11.092 o
-2 -7 -13 50.755 52.886 1.554 51.705 o
-2 -7 -12 23.045 25.487 1.006 125.684 o
-2 -7 -11 27.641 28.883 0.966 116.771 o
-2 -7 -10 17.723 17.698 0.807 183.532 o
-2 -7 -9 139.246 138.490 2.669 15.144 o
-2 -7 -8 3.470 5.299 0.627 485.103 o
-2 -7 -7 204.473 198.497 3.247 9.166 o
-2 -7 -6 68.003 67.178 1.235 48.349 o
-2 -7 -5 339.586 340.233 5.199 3.835 o
-2 -7 -4 226.200 228.963 3.556 7.656 o
-2 -7 -3 11.578 12.798 0.488 343.939 o
-2 -7 -2 57.312 56.063 1.036 62.310 o
-2 -7 -1 96.576 94.916 1.604 29.967 o
-2 -6 -19 6.941 5.378 2.560 41.353 o
-2 -6 -18 40.965 43.663 2.460 33.595 o
-2 -6 -17 113.871 115.104 3.496 13.508 o
-2 -6 -16 81.358 84.837 2.520 23.691 o
-2 -6 -15 15.663 16.344 1.245 120.959 o
-2 -6 -14 32.847 35.775 1.245 83.267 o
-2 -6 -13 62.200 62.706 1.554 44.871 o
-2 -6 -12 37.949 36.881 1.036 89.349 o
-2 -6 -11 206.791 203.198 3.775 8.072 o
-2 -6 -10 111.763 108.909 2.181 21.554 o
-2 -6 -9 76.738 77.247 1.653 36.107 o
-2 -6 -8 309.728 301.490 5.408 4.116 o
-2 -6 -7 131.491 131.000 2.500 16.744 o
-2 -6 -6 68.597 66.999 1.195 48.926 o
-2 -6 -5 701.226 694.051 10.408 1.039 o
-2 -6 -4 468.724 480.685 7.510 2.044 o
-2 -6 -3 18.509 20.089 0.528 227.527 o
-2 -6 -2 507.121 506.739 7.609 1.879 o
-2 -6 -1 220.115 215.269 3.346 8.302 o
-2 -5 -19 22.990 24.302 2.550 36.728 o
-2 -5 -18 45.730 46.542 2.261 36.411 o
-2 -5 -17 18.014 24.361 1.733 70.312 o
-2 -5 -16 83.900 81.321 2.370 25.125 o
-2 -5 -15 69.585 68.413 1.882 35.424 o
-2 -5 -14 21.965 22.848 0.966 136.035 o
-2 -5 -13 5.733 6.026 0.677 386.217 o
-2 -5 -12 169.163 163.966 3.097 11.405 o
-2 -5 -11 77.545 73.672 1.623 36.834 o
-2 -5 -10 57.340 57.856 1.394 51.843 o
-2 -5 -9 0.828 0.627 0.339 1895.660 o
-2 -5 -8 117.125 116.180 2.251 20.096 o
-2 -5 -7 167.712 167.333 3.087 11.424 o
-2 -5 -6 117.229 120.074 2.301 19.574 o
-2 -5 -5 466.995 460.237 7.051 2.187 o
-2 -5 -4 160.054 165.500 2.779 12.752 o
-2 -5 -3 212.326 213.556 3.297 8.622 o
-2 -5 -2 324.479 325.234 4.930 4.182 o
-2 -5 -1 354.744 360.083 5.448 3.522 o
-2 -4 -20 6.262 11.972 3.864 18.502 o
-2 -4 -19 35.261 40.785 2.789 28.799 o
-2 -4 -18 34.625 34.411 1.902 51.356 o
-2 -4 -17 35.103 37.976 1.763 55.512 o
-2 -4 -16 23.555 24.401 1.275 98.862 o
-2 -4 -15 29.274 30.457 1.056 104.689 o
-2 -4 -14 35.138 34.590 0.866 105.844 o
-2 -4 -13 3.868 4.502 0.478 676.195 o
-2 -4 -12 94.303 93.621 1.623 30.369 o
-2 -4 -11 40.240 39.988 0.847 94.881 o
-2 -4 -10 69.652 71.580 1.604 39.801 o
-2 -4 -9 87.820 88.631 1.833 29.878 o
-2 -4 -8 203.719 200.997 3.665 8.370 o
-2 -4 -7 643.516 629.433 11.294 1.059 o
-2 -4 -6 2.223 2.052 0.388 1129.390 o
-2 -4 -5 166.669 166.028 3.038 11.639 o
-2 -4 -4 120.194 121.558 1.942 21.419 o
-2 -4 -3 1647.240 1597.010 23.804 0.208 o
-2 -4 -2 86.307 91.520 1.464 34.283 o
-2 -4 -1 866.396 893.922 13.376 0.664 o
-2 -3 -20 35.734 32.190 3.247 22.784 o
-2 -3 -19 72.636 74.817 3.058 20.021 o
-2 -3 -18 33.080 33.933 1.374 76.322 o
-2 -3 -17 52.924 58.015 1.653 46.957 o
-2 -3 -16 27.445 28.186 0.986 115.968 o
-2 -3 -15 42.433 42.916 1.066 79.344 o
-2 -3 -14 100.919 100.005 1.803 26.761 o
-2 -3 -13 56.236 55.326 1.106 61.289 o
-2 -3 -12 72.398 69.857 1.384 43.123 o
-2 -3 -11 65.175 64.479 1.185 51.401 o
-2 -3 -10 80.196 79.618 1.374 38.939 o
-2 -3 -9 361.206 357.304 5.468 3.477 o
-2 -3 -8 773.378 776.716 11.603 0.851 o
-2 -3 -7 226.258 227.101 4.054 6.962 o
-2 -3 -6 430.415 426.882 7.480 2.257 o
-2 -3 -5 17.976 17.091 0.618 222.645 o
-2 -3 -4 1147.020 1144.930 19.780 0.354 o
-2 -3 -3 27.897 29.411 0.548 156.134 o
-2 -3 -2 1273.030 1303.340 20.238 0.310 o
-2 -3 -1 933.126 989.734 14.780 0.558 o
-2 -2 -20 9.798 11.942 2.171 54.271 o
-2 -2 -19 8.328 11.972 1.544 99.707 o
-2 -2 -18 18.311 18.774 1.335 104.359 o
-2 -2 -17 77.021 77.875 1.763 34.319 o
-2 -2 -16 20.883 24.082 0.966 137.212 o
-2 -2 -15 21.309 21.722 0.896 148.630 o
-2 -2 -14 64.346 63.154 1.275 50.126 o
-2 -2 -13 59.447 55.764 1.125 58.509 o
-2 -2 -12 305.773 292.576 4.562 4.785 o
-2 -2 -11 22.852 22.599 0.627 180.134 o
-2 -2 -10 45.968 43.703 0.886 83.256 o
-2 -2 -9 240.359 234.511 3.645 7.155 o
-2 -2 -8 104.843 103.302 1.683 26.862 o
-2 -2 -7 352.100 347.115 5.269 3.675 o
-2 -2 -6 1359.630 1351.410 20.238 0.292 o
-2 -2 -5 570.991 571.288 9.920 1.330 o
-2 -2 -4 933.562 987.503 17.071 0.488 o
-2 -2 -3 502.764 519.049 9.083 1.612 o
-2 -2 -2 1127.200 1172.260 17.499 0.398 o
-2 -2 -1 78.699 84.867 1.335 39.158 o
-2 -1 -20 20.562 20.318 2.042 54.338 o
-2 -1 -19 32.981 39.540 1.882 51.691 o
-2 -1 -18 101.109 99.836 2.271 22.666 o
-2 -1 -17 4.947 3.506 0.787 342.247 o
-2 -1 -16 6.593 8.107 0.886 252.370 o
-2 -1 -15 86.591 88.542 1.693 31.791 o
-2 -1 -14 22.140 22.867 0.837 152.606 o
-2 -1 -13 294.437 285.594 4.482 5.019 o
-2 -1 -12 4.946 5.587 0.518 554.837 o
-2 -1 -11 30.957 30.536 0.797 123.281 o
-2 -1 -10 113.565 113.301 1.882 23.193 o
-2 -1 -9 80.185 77.775 1.374 39.237 o
-2 -1 -8 1211.460 1198.410 17.868 0.368 o
-2 -1 -7 241.785 237.439 3.725 6.992 o
-2 -1 -6 139.677 137.245 2.171 17.399 o
-2 -1 -5 842.847 854.173 13.057 0.702 o
-2 -1 -4 260.008 261.671 4.044 6.071 o
-2 -1 -3 5764.290 6015.160 90.733 0.016 o
-2 -1 -2 816.355 861.015 12.898 0.723 o
-2 -1 -1 1629.280 1702.280 25.457 0.193 o
-1 -18 -6 15.302 16.852 4.034 16.618 o
-1 -18 -5 8.454 9.342 2.599 39.501 o
-1 -18 -4 38.716 35.168 2.540 33.174 o
-1 -18 -3 6.600 7.968 2.281 51.200 o
-1 -18 -2 28.955 29.750 2.331 40.517 o
-1 -18 -1 2.454 2.669 1.982 70.086 o
-1 -17 -9 7.998 11.095 4.651 12.848 o
-1 -17 -8 1.725 3.376 1.663 98.728 o
-1 -17 -7 13.876 12.509 1.882 67.425 o
-1 -17 -6 11.572 14.481 1.733 78.352 o
-1 -17 -5 39.999 35.208 1.853 50.758 o
-1 -17 -4 24.375 28.047 2.111 48.841 o
-1 -17 -3 12.625 14.302 1.773 74.767 o
-1 -17 -2 10.073 10.627 1.584 94.361 o
-1 -17 -1 17.976 19.103 1.813 67.263 o
-1 -16 -10 22.170 21.204 1.902 59.740 o
-1 -16 -9 53.707 52.020 2.092 37.461 o
-1 -16 -8 75.933 72.935 2.311 27.563 o
-1 -16 -7 23.867 25.477 1.613 73.087 o
-1 -16 -6 84.634 84.418 2.241 26.189 o
-1 -16 -5 31.249 33.146 1.604 65.890 o
-1 -16 -4 21.265 22.011 1.414 91.219 o
-1 -16 -3 44.671 47.946 1.813 47.698 o
-1 -16 -2 71.800 75.136 2.460 26.190 o
-1 -16 -1 69.161 72.009 2.500 26.285 o
-1 -15 -12 9.987 11.344 2.251 50.877 o
-1 -15 -11 3.926 7.649 2.191 56.207 o
-1 -15 -10 100.603 102.933 2.759 18.860 o
-1 -15 -9 35.518 38.484 1.594 62.063 o
-1 -15 -8 17.307 19.421 1.434 95.547 o
-1 -15 -7 13.588 16.473 1.335 113.277 o
-1 -15 -6 74.325 79.110 2.111 29.873 o
-1 -15 -5 166.971 164.703 3.317 10.864 o
-1 -15 -4 16.597 17.449 1.155 129.883 o
-1 -15 -3 21.150 24.341 1.215 108.022 o
-1 -15 -2 30.148 32.369 1.364 80.290 o
-1 -15 -1 12.661 14.581 1.076 156.441 o
-1 -14 -13 77.031 70.425 4.024 13.419 o
-1 -14 -12 14.640 16.414 2.111 54.349 o
-1 -14 -11 18.943 18.734 1.803 67.374 o
-1 -14 -10 25.622 26.025 1.374 87.367 o
-1 -14 -9 32.158 35.964 1.434 72.948 o
-1 -14 -8 33.472 34.421 1.325 78.593 o
-1 -14 -7 9.043 10.308 1.016 190.479 o
-1 -14 -6 4.068 5.458 0.757 360.997 o
-1 -14 -5 4.710 6.663 0.926 255.315 o
-1 -14 -4 65.680 66.591 1.713 39.763 o
-1 -14 -3 137.424 136.976 2.799 14.750 o
-1 -14 -2 4.139 4.303 0.727 391.155 o
-1 -14 -1 24.723 24.979 0.916 132.524 o
-1 -13 -15 9.975 5.697 4.034 16.997 o
-1 -13 -14 21.802 19.471 3.396 22.476 o
-1 -13 -13 2.070 5.617 1.604 104.136 o
-1 -13 -12 26.950 24.511 1.663 68.395 o
-1 -13 -11 7.058 8.954 1.414 119.764 o
-1 -13 -10 112.772 113.461 2.400 19.701 o
-1 -13 -9 14.303 16.204 1.026 157.960 o
-1 -13 -8 33.436 36.263 1.185 86.036 o
-1 -13 -7 0.417 0.100 0.677 599.510 o
-1 -13 -6 79.941 83.412 1.862 31.647 o
-1 -13 -5 35.071 36.443 1.285 78.413 o
-1 -13 -4 161.253 154.166 2.988 12.303 o
-1 -13 -3 19.390 19.680 0.787 175.893 o
-1 -13 -2 156.162 155.889 2.649 13.654 o
-1 -13 -1 41.278 43.066 1.235 72.448 o
-1 -12 -16 29.413 32.220 5.717 8.261 o
-1 -12 -15 1.783 4.352 2.998 31.123 o
-1 -12 -14 6.745 8.496 3.556 21.823 o
-1 -12 -13 33.992 39.640 1.843 52.674 o
-1 -12 -12 11.072 11.603 1.374 116.341 o
-1 -12 -11 27.278 29.202 1.325 87.477 o
-1 -12 -10 19.061 18.416 0.926 156.226 o
-1 -12 -9 19.970 21.682 1.016 136.019 o
-1 -12 -8 14.890 14.940 0.837 196.776 o
-1 -12 -7 34.980 35.377 1.155 86.629 o
-1 -12 -6 47.750 48.882 1.275 63.685 o
-1 -12 -5 3.326 3.466 0.488 717.370 o
-1 -12 -4 48.640 49.500 1.106 69.043 o
-1 -12 -3 311.656 304.099 4.741 4.532 o
-1 -12 -2 92.867 94.746 1.743 29.283 o
-1 -12 -1 31.631 31.911 0.936 109.117 o
-1 -11 -16 8.961 6.992 2.779 34.919 o
-1 -11 -15 34.313 38.693 3.058 25.024 o
-1 -11 -14 44.071 45.356 3.117 23.073 o
-1 -11 -13 95.448 97.177 2.809 19.185 o
-1 -11 -12 107.552 108.770 2.809 17.737 o
-1 -11 -11 65.123 69.110 2.012 34.235 o
-1 -11 -10 37.891 39.351 1.106 84.019 o
-1 -11 -9 28.491 29.331 0.956 115.600 o
-1 -11 -8 0.759 0.936 0.378 1568.520 o
-1 -11 -7 67.515 68.792 1.514 42.647 o
-1 -11 -6 249.448 240.626 4.004 6.473 o
-1 -11 -5 10.433 11.354 0.618 313.993 o
-1 -11 -4 3.901 4.093 0.558 571.185 o
-1 -11 -3 26.985 30.417 0.906 122.173 o
-1 -11 -2 63.100 65.774 1.335 48.752 o
-1 -11 -1 123.984 127.902 2.191 19.172 o
-1 -10 -17 0.696 0.428 2.689 39.057 o
-1 -10 -16 3.249 3.944 2.440 46.354 o
-1 -10 -15 26.799 24.730 2.978 27.673 o
-1 -10 -14 24.665 27.130 1.325 91.614 o
-1 -10 -13 2.458 1.982 0.906 305.567 o
-1 -10 -12 2.729 3.127 0.886 308.643 o
-1 -10 -11 161.145 163.050 3.844 9.683 o
-1 -10 -10 33.798 31.901 1.016 99.653 o
-1 -10 -9 53.380 54.509 1.245 59.197 o
-1 -10 -8 14.425 15.228 0.627 252.442 o
-1 -10 -7 203.597 205.608 3.287 9.009 o
-1 -10 -6 354.756 354.216 5.687 3.428 o
-1 -10 -5 152.643 153.499 2.530 14.364 o
-1 -10 -4 282.611 280.754 4.771 4.952 o
-1 -10 -3 203.180 200.250 3.197 9.276 o
-1 -10 -2 7.986 8.087 0.588 388.982 o
-1 -10 -1 71.207 76.650 1.424 41.624 o
-1 -9 -18 41.289 45.247 5.020 10.259 o
-1 -9 -17 57.995 58.822 4.054 14.165 o
-1 -9 -16 12.604 13.117 2.719 35.349 o
-1 -9 -15 157.270 148.848 3.954 9.719 o
-1 -9 -14 56.679 59.868 1.922 39.175 o
-1 -9 -13 62.750 64.618 1.892 37.474 o
-1 -9 -12 26.950 30.407 1.225 94.561 o
-1 -9 -11 151.181 147.234 3.516 11.203 o
-1 -9 -10 24.423 23.873 0.707 160.515 o
-1 -9 -9 6.423 6.553 0.518 493.257 o
-1 -9 -8 157.826 156.775 2.520 13.981 o
-1 -9 -7 216.642 214.572 3.446 8.239 o
-1 -9 -6 27.712 30.168 0.787 132.314 o
-1 -9 -5 51.875 52.288 1.125 64.783 o
-1 -9 -4 91.398 93.282 1.633 30.914 o
-1 -9 -3 375.049 364.355 5.587 3.309 o
-1 -9 -2 319.546 309.846 4.771 4.403 o
-1 -9 -1 214.020 215.438 3.416 8.347 o
-1 -8 -18 30.215 28.037 4.452 13.247 o
-1 -8 -17 9.639 10.647 2.490 42.429 o
-1 -8 -16 134.569 127.026 3.257 13.264 o
-1 -8 -15 31.604 37.239 1.653 62.085 o
-1 -8 -14 135.713 140.770 3.406 12.323 o
-1 -8 -13 10.851 11.434 0.936 200.529 o
-1 -8 -12 35.456 38.195 1.265 78.326 o
-1 -8 -11 29.577 31.383 1.006 107.510 o
-1 -8 -10 31.881 31.273 0.727 126.148 o
-1 -8 -9 111.556 112.863 1.922 23.207 o
-1 -8 -8 70.038 69.618 1.355 44.623 o
-1 -8 -7 16.679 17.698 0.608 231.492 o
-1 -8 -6 200.109 192.561 3.078 9.741 o
-1 -8 -5 197.195 190.061 3.097 9.843 o
-1 -8 -4 180.512 179.494 2.918 11.090 o
-1 -8 -3 89.554 86.181 1.534 33.296 o
-1 -8 -2 557.660 546.638 8.267 1.601 o
-1 -8 -1 601.856 584.763 8.944 1.391 o
-1 -7 -19 163.221 148.170 7.360 4.157 o
-1 -7 -18 106.428 104.846 5.099 8.367 o
-1 -7 -17 52.642 54.629 2.271 33.904 o
-1 -7 -16 8.610 11.394 1.424 113.928 o
-1 -7 -15 75.889 80.514 2.311 26.992 o
-1 -7 -14 18.939 21.573 1.046 134.688 o
-1 -7 -13 18.929 20.407 0.916 155.036 o
-1 -7 -12 18.566 20.228 0.817 172.963 o
-1 -7 -11 30.417 32.787 1.046 101.876 o
-1 -7 -10 80.064 78.044 1.504 37.309 o
-1 -7 -9 141.623 136.139 2.201 17.142 o
-1 -7 -8 183.967 180.171 2.829 11.155 o
-1 -7 -7 79.312 77.058 1.345 40.091 o
-1 -7 -6 345.132 345.840 5.279 3.728 o
-1 -7 -5 34.722 34.859 0.777 112.540 o
-1 -7 -4 444.955 432.410 6.553 2.447 o
-1 -7 -3 127.017 126.020 2.032 19.863 o
-1 -7 -2 405.433 396.804 6.036 2.868 o
-1 -7 -1 1101.770 1110.680 16.603 0.431 o
-1 -6 -19 8.471 11.115 2.241 51.808 o
-1 -6 -18 28.962 28.395 2.062 48.976 o
-1 -6 -17 3.654 5.119 1.514 114.066 o
-1 -6 -16 66.343 68.433 2.131 32.127 o
-1 -6 -15 20.863 23.276 1.285 102.448 o
-1 -6 -14 103.504 104.358 2.590 19.727 o
-1 -6 -13 6.480 8.665 0.777 299.482 o
-1 -6 -12 56.844 56.959 1.355 53.384 o
-1 -6 -11 69.115 67.407 1.235 47.798 o
-1 -6 -10 180.684 176.974 2.789 11.468 o
-1 -6 -9 23.087 24.142 0.627 175.768 o
-1 -6 -8 58.045 57.906 1.086 59.806 o
-1 -6 -7 407.691 395.838 6.016 2.866 o
-1 -6 -6 47.435 49.440 0.936 76.597 o
-1 -6 -5 270.257 276.820 4.243 5.601 o
-1 -6 -4 131.158 128.281 2.201 18.414 o
-1 -6 -3 151.674 152.652 2.420 14.862 o
-1 -6 -2 411.093 420.249 6.364 2.674 o
-1 -6 -1 374.096 388.538 6.374 2.924 o
-1 -5 -19 3.195 6.075 2.590 41.090 o
-1 -5 -18 49.402 56.222 2.639 28.208 o
-1 -5 -17 33.621 36.901 1.922 50.563 o
-1 -5 -16 4.487 5.000 1.125 190.901 o
-1 -5 -15 35.072 36.950 0.996 95.526 o
-1 -5 -14 8.938 10.268 0.618 340.158 o
-1 -5 -13 207.710 198.437 3.436 8.716 o
-1 -5 -12 184.619 172.044 2.918 11.074 o
-1 -5 -11 103.976 103.332 1.763 26.322 o
-1 -5 -10 55.871 57.418 1.066 61.984 o
-1 -5 -9 51.022 50.625 0.976 71.240 o
-1 -5 -8 109.121 103.083 1.723 25.829 o
-1 -5 -7 85.444 83.343 1.404 36.382 o
-1 -5 -6 133.574 134.605 2.161 18.105 o
-1 -5 -5 694.954 700.356 10.517 1.033 o
-1 -5 -4 187.090 185.679 2.888 10.768 o
-1 -5 -3 555.569 559.844 8.406 1.571 o
-1 -5 -2 63.055 63.742 1.086 54.987 o
-1 -5 -1 492.844 496.321 7.470 1.960 o
-1 -4 -20 9.722 8.476 2.789 34.469 o
-1 -4 -19 4.518 4.761 2.560 41.895 o
-1 -4 -18 7.108 9.581 1.305 136.208 o
-1 -4 -17 36.526 38.385 1.444 68.214 o
-1 -4 -16 21.502 22.887 0.946 139.733 o
-1 -4 -15 9.442 9.840 0.717 290.421 o
-1 -4 -14 123.748 123.281 2.101 19.951 o
-1 -4 -13 56.000 58.384 1.235 56.763 o
-1 -4 -12 41.320 42.179 0.926 87.835 o
-1 -4 -11 32.742 31.791 0.767 120.435 o
-1 -4 -10 79.185 75.504 1.345 40.395 o
-1 -4 -9 88.763 86.052 1.544 33.385 o
-1 -4 -8 157.709 153.628 2.420 14.436 o
-1 -4 -7 316.602 308.910 4.711 4.476 o
-1 -4 -6 158.324 157.791 2.480 14.057 o
-1 -4 -5 32.882 33.903 0.647 126.814 o
-1 -4 -4 566.228 584.166 8.765 1.477 o
-1 -4 -3 643.120 641.812 9.611 1.212 o
-1 -4 -2 1837.590 1918.440 28.614 0.153 o
-1 -4 -1 3401.690 3524.670 53.025 0.046 o
-1 -3 -20 6.436 5.777 2.221 54.239 o
-1 -3 -19 1.982 1.823 1.564 111.880 o
-1 -3 -18 38.736 44.849 1.872 48.721 o
-1 -3 -17 35.131 36.602 1.265 79.395 o
-1 -3 -16 6.349 7.271 0.866 265.787 o
-1 -3 -15 81.172 80.912 1.713 33.658 o
-1 -3 -14 51.790 53.274 1.165 63.176 o
-1 -3 -13 16.254 16.135 0.637 232.782 o
-1 -3 -12 97.566 97.655 1.693 28.606 o
-1 -3 -11 63.795 63.852 1.215 51.581 o
-1 -3 -10 212.533 208.586 3.287 8.704 o
-1 -3 -9 225.433 215.050 3.356 8.149 o
-1 -3 -8 474.385 476.940 7.201 2.101 o
-1 -3 -7 218.003 213.815 3.307 8.444 o
-1 -3 -6 598.349 593.757 8.884 1.397 o
-1 -3 -5 7.775 7.530 0.269 644.956 o
-1 -3 -4 116.116 119.755 1.872 22.494 o
-1 -3 -3 1442.620 1494.830 22.409 0.247 o
-1 -3 -2 593.923 635.060 9.531 1.295 o
-1 -3 -1 2276.510 2393.490 36.731 0.097 o
-1 -2 -20 99.067 92.655 3.048 17.429 o
-1 -2 -19 4.306 7.828 1.693 90.724 o
-1 -2 -18 44.016 44.719 1.554 57.088 o
-1 -2 -17 28.209 30.985 1.195 94.851 o
-1 -2 -16 56.139 60.057 1.404 51.628 o
-1 -2 -15 141.298 137.633 2.350 16.433 o
-1 -2 -14 19.194 19.312 0.757 182.740 o
-1 -2 -13 261.444 257.737 4.034 6.090 o
-1 -2 -12 144.761 143.071 2.350 15.964 o
-1 -2 -11 106.513 104.866 1.843 25.125 o
-1 -2 -10 138.538 133.470 2.171 17.662 o
-1 -2 -9 61.944 60.834 1.145 55.016 o
-1 -2 -8 143.541 145.999 2.321 16.072 o
-1 -2 -7 53.260 51.970 0.926 70.382 o
-1 -2 -6 1472.600 1515.510 22.619 0.240 o
-1 -2 -5 249.221 261.113 3.964 6.343 o
-1 -2 -4 435.835 446.712 6.713 2.410 o
-1 -2 -3 3628.510 3589.060 62.627 0.037 o
-1 -2 -2 2911.470 3046.680 45.874 0.061 o
-1 -2 -1 517.226 542.793 8.336 1.681 o
-1 -1 -20 3.255 3.187 1.673 96.106 o
-1 -1 -19 21.495 22.738 1.643 74.002 o
-1 -1 -18 112.668 114.586 2.350 19.984 o
-1 -1 -17 205.838 202.869 3.416 8.743 o
-1 -1 -16 98.509 101.171 1.882 26.334 o
-1 -1 -15 186.791 179.942 2.978 10.681 o
-1 -1 -14 41.634 41.323 1.026 82.972 o
-1 -1 -13 8.600 10.448 0.637 333.512 o
-1 -1 -12 36.986 38.086 0.906 97.568 o
-1 -1 -11 375.936 363.100 5.577 3.311 o
-1 -1 -10 248.053 240.556 3.735 6.824 o
-1 -1 -9 375.680 363.140 5.538 3.330 o
-1 -1 -8 99.266 94.269 1.554 29.974 o
-1 -1 -7 14.471 14.501 0.408 320.424 o
-1 -1 -6 915.291 910.933 13.625 0.624 o
-1 -1 -5 241.233 249.719 3.795 6.794 o
-1 -1 -4 458.166 473.404 7.111 2.180 o
-1 -1 -3 18.843 19.660 0.388 252.502 o
-1 -1 -2 4473.830 4563.690 80.006 0.023 o
-1 -1 -1 959.524 998.529 16.633 0.490 o
0 0 2 681.514 663.206 14.083 0.803 o
0 0 4 277.259 286.949 6.155 3.934 o
0 0 6 1.473 1.215 0.289 1925.310 o
0 0 8 221.039 220.876 4.830 6.072 o
0 0 10 498.561 493.094 10.527 1.413 o
0 0 12 5.157 4.711 0.657 424.713 o
0 0 14 220.756 211.315 4.771 6.222 o
0 0 16 16.105 19.043 1.484 92.609 o
0 0 18 353.990 331.498 7.530 2.696 o
0 0 20 3.025 2.639 2.988 31.286 o
0 1 1 375.249 384.643 5.767 3.170 o
0 1 2 4245.070 4402.300 66.760 0.029 o
0 1 3 5839.810 6112.480 92.814 0.015 o
0 1 4 3204.350 3325.290 50.097 0.051 o
0 1 5 732.318 772.902 11.593 0.887 o
0 1 6 37.113 35.427 0.667 114.460 o
0 1 7 582.999 583.977 8.765 1.447 o
0 1 8 0.565 0.428 0.209 4197.830 o
0 1 9 797.308 778.778 11.723 0.825 o
0 1 10 82.626 78.552 1.394 38.059 o
0 1 11 103.254 100.115 1.743 26.891 o
0 1 12 0.788 1.115 0.398 1418.360 o
0 1 13 171.177 166.227 2.689 12.444 o
0 1 14 296.378 285.524 4.512 4.972 o
0 1 15 63.349 66.899 1.414 46.646 o
0 1 16 0.358 1.444 0.737 492.051 o
0 1 17 20.168 21.344 1.155 118.715 o
0 1 18 0.130 1.703 1.106 226.424 o
0 1 19 58.613 61.451 2.032 36.296 o
0 1 20 137.357 127.275 3.436 12.433 o
0 2 0 4.730 4.651 0.239 1020.280 o
0 2 1 2720.780 2838.010 42.637 0.071 o
0 2 2 188.078 197.301 2.988 10.277 o
0 2 3 55.245 55.306 0.896 68.209 o
0 2 4 889.866 920.415 13.774 0.629 o
0 2 5 1854.570 1817.350 27.718 0.160 o
0 2 6 542.971 536.449 8.077 1.673 o
0 2 7 334.779 343.868 5.328 3.789 o
0 2 8 29.271 27.628 0.618 147.911 o
0 2 9 148.499 145.242 2.311 15.772 o
0 2 10 1.211 0.906 0.259 2401.650 o
0 2 11 356.460 340.602 5.239 3.682 o
0 2 12 199.253 200.658 3.187 9.414 o
0 2 13 17.606 16.912 0.647 219.049 o
0 2 14 48.978 48.763 1.096 69.438 o
0 2 15 15.866 18.485 0.747 202.765 o
0 2 16 4.430 4.681 0.807 328.750 o
0 2 17 2.190 3.018 0.886 315.042 o
0 2 18 38.272 42.388 1.534 61.776 o
0 2 19 14.035 19.461 1.972 60.576 o
0 2 20 0.029 0.966 1.803 86.826 o
0 3 1 667.129 698.782 11.543 0.981 o
0 3 2 1360.340 1430.280 21.423 0.272 o
0 3 3 2356.090 2402.040 35.974 0.097 o
0 3 4 153.367 159.285 2.460 14.390 o
0 3 5 33.506 33.813 0.657 124.713 o
0 3 6 165.009 165.809 2.570 13.142 o
0 3 7 17.912 16.951 0.448 260.573 o
0 3 8 73.761 74.279 1.275 43.711 o
0 3 9 2.387 2.848 0.329 1255.740 o
0 3 10 31.683 32.449 0.747 123.632 o
0 3 11 91.894 88.591 1.554 32.219 o
0 3 12 19.178 19.621 0.647 202.105 o
0 3 13 0.292 0.548 0.369 1852.270 o
0 3 14 274.627 270.635 4.233 5.592 o
0 3 15 565.994 545.672 8.286 1.582 o
0 3 16 10.062 12.260 0.876 219.337 o
0 3 17 18.802 20.597 1.056 134.850 o
0 3 18 5.114 5.398 1.215 164.687 o
0 3 19 0.803 2.211 1.574 111.849 o
0 3 20 43.554 43.962 2.510 32.172 o
0 4 0 362.349 389.384 8.336 2.288 o
0 4 1 785.044 829.672 12.370 0.780 o
0 4 2 620.907 675.486 10.109 1.170 o
0 4 3 731.585 766.080 11.474 0.898 o
0 4 4 961.889 987.583 14.780 0.547 o
0 4 5 359.611 355.581 5.368 3.541 o
0 4 6 45.729 45.028 0.827 85.324 o
0 4 7 396.629 403.716 6.105 2.871 o
0 4 8 30.785 29.142 0.667 136.690 o
0 4 9 86.423 85.145 1.444 35.344 o
0 4 10 1.980 1.434 0.299 1646.210 o
0 4 11 61.999 58.991 1.125 56.004 o
0 4 12 59.723 59.748 1.185 55.578 o
0 4 13 88.389 89.587 1.604 32.338 o
0 4 14 5.384 6.733 0.647 408.153 o
0 4 15 0.372 1.404 0.508 974.830 o
0 4 16 0.010 0.309 0.568 866.234 o
0 4 17 1.195 1.872 0.976 278.484 o
0 4 18 45.838 51.671 1.733 48.839 o
0 4 19 12.074 11.434 1.613 89.074 o
0 4 20 0.748 7.081 2.978 31.499 o
0 5 1 347.051 348.978 5.269 3.706 o
0 5 2 1247.740 1312.200 19.571 0.323 o
0 5 3 45.446 44.002 0.906 82.811 o
0 5 4 434.109 445.895 6.713 2.419 o
0 5 5 0.061 0.199 0.189 6965.710 o
0 5 6 34.105 34.520 0.707 119.025 o
0 5 7 294.197 292.446 4.472 4.988 o
0 5 8 282.519 280.804 4.342 5.316 o
0 5 9 8.027 8.187 0.448 482.586 o
0 5 10 26.009 27.698 0.687 151.032 o
0 5 11 1.606 0.966 0.329 1647.140 o
0 5 12 297.066 292.924 4.870 4.649 o
0 5 13 0.255 1.135 0.438 1305.520 o
0 5 14 25.386 26.274 0.817 140.449 o
0 5 15 18.445 20.387 0.857 166.354 o
0 5 16 399.305 388.538 6.932 2.609 o
0 5 17 3.510 4.352 1.056 219.524 o
0 5 18 28.605 30.925 1.544 71.615 o
0 5 19 2.494 1.036 4.093 16.827 o
0 6 0 0.012 3.476 0.598 690.268 o
0 6 1 769.428 800.889 11.962 0.824 o
0 6 2 74.530 77.028 1.315 42.237 o
0 6 3 871.704 891.641 13.326 0.663 o
0 6 4 195.870 199.044 3.097 9.734 o
0 6 5 466.014 470.008 7.091 2.164 o
0 6 6 14.685 14.940 0.458 300.519 o
0 6 7 25.655 26.622 0.637 159.675 o
0 6 8 7.840 6.344 0.388 566.280 o
0 6 9 0.242 0.697 0.269 3138.360 o
0 6 10 192.668 182.730 2.888 10.605 o
0 6 11 10.528 11.005 0.508 364.919 o
0 6 12 105.967 102.286 1.753 26.164 o
0 6 13 26.772 28.853 0.847 130.321 o
0 6 14 23.387 24.501 0.767 155.255 o
0 6 15 22.297 22.479 0.896 144.652 o
0 6 16 6.414 7.042 0.817 288.936 o
0 6 17 337.139 311.798 10.049 1.950 o
0 6 18 7.407 5.528 2.321 49.677 o
0 6 19 49.489 54.121 4.820 10.790 o
0 7 1 186.587 184.971 2.918 10.732 o
0 7 2 6.726 6.205 0.428 573.695 o
0 7 3 215.746 213.615 3.327 8.475 o
0 7 4 18.734 20.756 0.598 210.720 o
0 7 5 34.216 33.395 0.777 114.965 o
0 7 6 393.072 380.869 5.816 3.058 o
0 7 7 251.291 241.413 3.735 6.752 o
0 7 8 0.775 1.564 0.289 2162.910 o
0 7 9 228.896 218.625 3.436 7.893 o
0 7 10 244.585 245.397 3.914 6.625 o
0 7 11 63.083 63.612 1.175 52.927 o
0 7 12 54.313 54.609 1.086 63.466 o
0 7 13 48.342 49.779 1.056 71.037 o
0 7 14 2.961 4.691 0.588 555.709 o
0 7 15 15.713 14.999 1.773 72.429 o
0 7 16 33.750 34.769 3.247 22.838 o
0 7 17 41.397 37.678 3.018 24.917 o
0 7 18 90.429 90.912 5.079 8.814 o
0 7 19 54.381 48.205 4.442 12.400 o
0 8 0 14.676 13.286 0.807 209.310 o
0 8 1 1034.480 1042.070 15.597 0.486 o
0 8 2 119.429 122.066 2.012 21.041 o
0 8 3 158.997 157.831 2.540 13.810 o
0 8 4 294.820 284.967 4.412 5.074 o
0 8 5 26.542 27.917 0.697 147.912 o
0 8 6 88.706 87.317 1.524 33.485 o
0 8 7 0.277 0.508 0.309 2542.230 o
0 8 8 14.212 14.960 0.538 281.758 o
0 8 9 489.900 471.372 7.141 2.074 o
0 8 10 5.079 5.597 0.458 620.226 o
0 8 11 0.034 0.767 0.359 2006.900 o
0 8 12 5.574 5.388 0.488 569.241 o
0 8 13 21.431 21.214 0.727 174.191 o
0 8 14 1.242 2.590 1.823 83.389 o
0 8 15 23.208 26.274 2.400 40.347 o
0 8 16 0.109 0.209 2.231 56.889 o
0 8 17 13.734 16.732 3.715 19.509 o
0 8 18 6.059 10.089 3.396 23.850 o
0 9 1 92.801 87.665 1.574 31.892 o
0 9 2 296.604 293.721 4.552 4.891 o
0 9 3 266.419 266.810 4.153 5.818 o
0 9 4 378.560 372.114 5.727 3.204 o
0 9 5 187.748 187.053 2.998 10.460 o
0 9 6 135.268 134.187 2.231 17.628 o
0 9 7 164.894 162.980 2.649 12.975 o
0 9 8 0.249 0.717 0.329 2240.450 o
0 9 9 186.973 188.009 3.048 10.356 o
0 9 10 16.518 16.683 0.697 215.230 o
0 9 11 21.809 23.047 0.787 160.385 o
0 9 12 99.444 98.053 2.012 25.248 o
0 9 13 95.735 102.465 4.123 11.772 o
0 9 14 77.587 79.658 3.267 17.819 o
0 9 15 0.268 3.456 2.082 64.522 o
0 9 16 13.675 12.430 2.331 46.596 o
0 9 17 13.323 17.519 3.107 27.295 o
0 9 18 1.987 9.910 5.269 10.134 o
0 10 0 443.834 437.220 9.422 1.751 o
0 10 1 89.478 89.378 1.733 30.613 o
0 10 2 106.160 105.911 1.912 24.530 o
0 10 3 8.665 9.263 0.598 362.037 o
0 10 4 730.375 716.361 11.045 0.950 o
0 10 5 0.496 0.707 0.398 1535.510 o
0 10 6 4.886 5.318 0.478 609.634 o
0 10 7 40.500 40.446 0.996 86.296 o
0 10 8 0.189 0.538 0.398 1641.870 o
0 10 9 0.265 0.349 0.388 1725.810 o
0 10 10 1.359 1.823 0.588 683.179 o
0 10 11 35.804 36.921 0.996 94.533 o
0 10 12 2.647 1.623 0.508 777.391 o
0 10 13 170.246 161.347 5.836 5.750 o
0 10 14 11.075 11.543 2.042 60.123 o
0 10 15 58.870 57.716 3.466 18.160 o
0 10 16 0.580 1.793 2.510 44.687 o
0 10 17 1.186 3.705 3.396 24.382 o
0 11 1 25.974 28.574 0.916 125.412 o
0 11 2 0.918 0.627 0.349 1780.990 o
0 11 3 252.697 261.422 4.133 6.095 o
0 11 4 37.842 41.144 1.046 86.344 o
0 11 5 52.331 55.057 1.125 63.462 o
0 11 6 4.129 4.741 0.558 551.606 o
0 11 7 54.236 56.372 1.345 55.192 o
0 11 8 1.957 1.165 0.508 843.643 o
0 11 9 58.812 62.059 1.504 47.482 o
0 11 10 34.737 36.194 1.036 93.941 o
0 11 11 26.603 29.520 1.016 113.519 o
0 11 12 27.609 27.180 1.016 113.820 o
0 11 13 27.326 27.887 2.271 42.838 o
0 11 14 36.408 38.056 3.008 25.530 o
0 11 15 149.994 144.874 5.627 6.384 o
0 11 16 0.351 4.781 3.247 26.680 o
0 12 0 426.912 402.023 8.725 1.984 o
0 12 1 37.529 40.725 1.046 86.959 o
0 12 2 63.001 64.180 1.374 48.254 o
0 12 3 38.237 39.500 1.056 86.293 o
0 12 4 1.905 2.520 0.588 640.238 o
0 12 5 130.311 131.448 2.341 17.624 o
0 12 6 39.536 41.293 1.145 79.173 o
0 12 7 155.182 147.493 2.829 13.311 o
0 12 8 126.892 132.783 2.609 16.479 o
0 12 9 0.137 0.438 0.618 722.976 o
0 12 10 37.956 40.297 1.185 79.175 o
0 12 11 1.349 1.524 0.777 424.244 o
0 12 12 51.044 48.036 1.554 52.707 o
0 12 13 6.739 10.736 2.470 43.705 o
0 12 14 24.702 23.166 3.655 19.387 o
0 12 15 2.596 11.025 3.137 28.078 o
0 12 16 36.883 37.538 6.255 6.883 o
0 13 1 11.089 13.177 0.757 246.822 o
0 13 2 68.946 71.570 1.434 43.157 o
0 13 3 44.834 47.199 1.175 70.358 o
0 13 4 22.335 23.854 0.936 137.563 o
0 13 5 54.840 57.935 1.444 51.692 o
0 13 6 31.165 33.684 1.225 87.502 o
0 13 7 3.311 4.741 0.837 323.383 o
0 13 8 8.580 9.103 0.896 231.644 o
0 13 9 12.231 11.633 0.976 183.953 o
0 13 10 23.768 25.317 1.076 116.871 o
0 13 11 28.879 29.959 1.364 82.684 o
0 13 12 142.593 132.693 5.309 7.121 o
0 13 13 44.670 41.133 3.008 24.554 o
0 13 14 11.525 12.250 3.914 17.837 o
0 13 15 4.500 9.512 3.695 20.331 o
0 14 0 333.049 332.684 7.330 2.862 o
0 14 1 27.046 29.232 0.996 114.805 o
0 14 2 11.159 15.248 0.827 218.492 o
0 14 3 127.804 124.167 2.560 16.990 o
0 14 4 0.345 1.833 0.667 585.946 o
0 14 5 0.504 1.345 0.707 528.933 o
0 14 6 24.934 29.829 1.185 100.922 o
0 14 7 2.187 2.271 0.946 284.174 o
0 14 8 10.099 10.308 1.016 185.993 o
0 14 9 16.345 17.410 1.285 113.916 o
0 14 10 2.368 3.257 1.106 210.678 o
0 14 11 29.529 29.242 1.424 78.590 o
0 14 12 30.546 31.791 3.187 23.963 o
0 14 13 36.927 38.843 3.625 18.602 o
0 15 1 6.952 7.988 0.886 250.164 o
0 15 2 73.370 74.987 1.872 33.894 o
0 15 3 1.578 2.301 0.857 346.783 o
0 15 4 22.596 25.646 1.245 102.006 o
0 15 5 160.291 158.807 3.237 11.472 o
0 15 6 0.078 0.608 0.996 282.502 o
0 15 7 15.695 15.776 1.275 117.637 o
0 15 8 5.403 6.434 1.355 134.622 o
0 15 9 26.280 31.662 1.643 67.562 o
0 15 10 6.791 7.061 1.434 118.931 o
0 15 11 6.282 10.667 1.673 89.453 o
0 15 12 9.637 8.625 4.113 16.325 o
0 16 0 32.248 35.108 2.281 40.403 o
0 16 1 32.718 34.769 1.554 66.835 o
0 16 2 59.253 61.979 2.231 32.560 o
0 16 3 41.837 44.699 2.171 39.568 o
0 16 4 223.035 216.066 4.173 6.960 o
0 16 5 35.091 38.644 1.554 64.033 o
0 16 6 7.544 9.860 1.504 106.578 o
0 16 7 15.475 17.370 1.534 89.769 o
0 16 8 5.422 4.781 1.464 118.695 o
0 16 9 5.113 4.960 1.823 79.640 o
0 16 10 18.402 20.208 1.882 62.877 o
0 16 11 0.077 0.000 2.500 45.350 o
0 17 1 121.749 108.371 3.585 12.917 o
0 17 2 281.333 264.390 6.155 3.986 o
0 17 3 100.087 100.673 2.998 17.395 o
0 17 4 0.079 0.906 1.464 131.275 o
0 17 5 27.701 33.056 2.460 37.138 o
0 17 6 7.860 8.346 2.111 58.555 o
0 17 7 72.001 75.783 2.619 24.306 o
0 17 8 30.390 31.134 2.221 43.044 o
0 17 9 23.596 24.989 3.546 20.504 o
0 18 0 11.943 11.284 2.709 35.837 o
0 18 1 18.285 25.636 2.341 43.342 o
0 18 2 0.324 2.719 2.032 67.833 o
0 18 3 78.604 77.088 3.147 18.741 o
0 18 4 17.782 19.431 2.500 39.500 o
0 18 5 197.867 176.575 4.771 6.855 o
0 18 6 4.030 8.625 2.998 30.652 o
1 0 1 86.213 96.201 1.454 33.826 o
1 0 2 1829.490 1876.640 28.395 0.156 o
1 0 3 3705.060 3797.690 57.746 0.039 o
1 0 4 447.222 481.382 7.211 2.179 o
1 0 5 874.428 885.048 13.276 0.666 o
1 0 6 14.618 14.103 0.388 326.980 o
1 0 7 140.643 142.254 2.261 16.703 o
1 0 8 170.365 166.167 2.609 12.723 o
1 0 9 174.086 173.189 2.739 11.991 o
1 0 10 230.504 224.452 3.506 7.681 o
1 0 11 91.960 89.787 1.554 32.066 o
1 0 12 19.797 21.065 0.667 191.639 o
1 0 13 38.478 37.528 0.896 96.389 o
1 0 14 106.178 104.178 1.843 25.229 o
1 0 15 80.147 81.978 1.574 35.727 o
1 0 16 20.455 21.373 0.916 148.868 o
1 0 17 6.995 9.203 1.046 193.822 o
1 0 18 6.053 7.639 1.315 138.937 o
1 0 19 4.400 4.611 1.454 121.999 o
1 0 20 73.805 71.371 2.799 22.478 o
1 1 0 5724.370 5928.400 88.890 0.016 o
1 1 1 958.685 990.023 14.820 0.546 o
1 1 2 4472.890 4699.420 82.367 0.022 o
1 1 3 18.789 19.043 0.369 259.105 o
1 1 4 458.244 474.320 7.121 2.176 o
1 1 5 241.462 250.307 3.795 6.783 o
1 1 6 914.839 914.798 13.695 0.621 o
1 1 7 14.471 13.874 0.418 321.505 o
1 1 8 99.269 94.019 1.544 30.097 o
1 1 9 375.567 367.383 5.597 3.291 o
1 1 10 247.773 241.921 3.755 6.791 o
1 1 11 375.955 357.533 5.587 3.325 o
1 1 12 36.932 36.502 0.896 99.453 o
1 1 13 8.510 9.093 0.618 354.728 o
1 1 14 41.709 42.398 1.056 80.839 o
1 1 15 187.116 179.653 2.938 10.769 o
1 1 16 98.497 105.344 1.952 25.377 o
1 1 17 206.344 209.900 3.585 8.330 o
1 1 18 112.671 115.652 2.440 19.346 o
1 1 19 21.526 26.453 1.733 67.396 o
1 1 20 3.225 2.639 2.002 68.344 o
1 2 0 35.478 33.992 0.588 124.626 o
1 2 1 517.000 533.411 7.998 1.750 o
1 2 2 2910.540 2995.370 46.322 0.061 o
1 2 3 3628.600 3729.830 64.847 0.035 o
1 2 4 435.223 438.505 6.763 2.415 o
1 2 5 249.017 250.088 3.815 6.618 o
1 2 6 1472.560 1482.560 24.102 0.229 o
1 2 7 53.277 52.846 0.936 69.669 o
1 2 8 143.768 146.139 2.311 16.092 o
1 2 9 61.940 62.328 1.135 54.840 o
1 2 10 138.480 134.247 2.201 17.491 o
1 2 11 106.461 104.637 1.793 25.561 o
1 2 12 144.821 143.698 2.380 15.811 o
1 2 13 261.476 261.810 4.133 5.953 o
1 2 14 19.136 21.214 0.797 172.153 o
1 2 15 141.277 137.772 2.370 16.340 o
1 2 16 56.122 58.214 1.355 53.432 o
1 2 17 28.188 30.457 1.185 95.986 o
1 2 18 43.928 45.894 1.574 56.122 o
1 2 19 4.278 4.581 1.823 80.383 o
1 2 20 98.820 90.434 2.908 18.473 o
1 3 0 151.120 159.355 2.440 14.604 o
1 3 1 2276.560 2473.360 36.990 0.096 o
1 3 2 593.616 611.495 9.163 1.356 o
1 3 3 1442.620 1521.350 22.848 0.241 o
1 3 4 116.333 115.393 1.862 22.820 o
1 3 5 7.762 7.669 0.269 642.203 o
1 3 6 598.237 594.862 8.934 1.390 o
1 3 7 217.720 211.444 3.277 8.535 o
1 3 8 474.040 463.683 7.012 2.167 o
1 3 9 225.542 214.950 3.337 8.179 o
1 3 10 212.404 208.247 3.267 8.748 o
1 3 11 63.700 64.300 1.205 51.743 o
1 3 12 97.563 95.444 1.703 28.719 o
1 3 13 16.372 17.260 0.687 216.647 o
1 3 14 51.703 54.001 1.195 62.012 o
1 3 15 81.359 83.253 1.594 34.961 o
1 3 16 6.332 7.241 0.747 324.833 o
1 3 17 35.055 38.195 1.325 75.464 o
1 3 18 38.777 43.275 1.683 55.454 o
1 3 19 1.963 2.839 1.544 113.978 o
1 3 20 6.391 7.948 2.141 57.699 o
1 4 0 523.890 552.922 8.286 1.664 o
1 4 1 3402.390 3623.120 60.276 0.040 o
1 4 2 1838.630 1923.430 30.636 0.144 o
1 4 3 643.598 649.262 9.721 1.195 o
1 4 4 566.202 578.788 8.675 1.494 o
1 4 5 32.978 33.554 0.657 126.266 o
1 4 6 158.471 160.710 2.520 13.824 o
1 4 7 316.388 310.493 4.711 4.470 o
1 4 8 157.543 152.901 2.410 14.505 o
1 4 9 88.696 85.663 1.713 31.406 o
1 4 10 79.128 76.998 1.364 39.858 o
1 4 11 32.784 31.652 0.767 120.493 o
1 4 12 41.360 41.283 0.906 89.359 o
1 4 13 55.943 56.860 1.135 60.106 o
1 4 14 123.875 122.644 2.101 19.971 o
1 4 15 9.461 10.268 0.687 300.921 o
1 4 16 21.401 22.379 0.886 148.760 o
1 4 17 36.515 39.401 1.663 58.349 o
1 4 18 7.068 8.067 1.355 129.610 o
1 4 19 4.528 5.816 2.131 59.366 o
1 4 20 9.721 16.195 3.217 25.941 o
1 5 0 133.646 139.864 2.231 17.523 o
1 5 1 492.575 516.290 7.779 1.872 o
1 5 2 63.074 61.651 1.066 56.047 o
1 5 3 555.506 558.808 8.416 1.571 o
1 5 4 187.069 189.842 2.938 10.570 o
1 5 5 694.656 688.055 10.328 1.055 o
1 5 6 133.550 135.561 2.181 17.965 o
1 5 7 85.360 85.345 1.484 35.093 o
1 5 8 109.084 103.979 1.743 25.601 o
1 5 9 51.068 51.830 0.986 70.333 o
1 5 10 55.917 55.475 1.056 62.921 o
1 5 11 103.965 103.013 1.763 26.351 o
1 5 12 184.591 180.808 2.888 10.969 o
1 5 13 207.679 195.190 3.317 8.986 o
1 5 14 8.904 10.966 0.598 345.780 o
1 5 15 35.019 36.144 0.966 98.117 o
1 5 16 4.543 6.225 1.086 199.859 o
1 5 17 33.652 37.219 1.992 48.150 o
1 5 18 49.266 55.874 2.570 29.312 o
1 5 19 3.194 5.119 2.390 48.113 o
1 6 0 10.173 10.458 0.388 437.350 o
1 6 1 374.576 382.472 5.787 3.172 o
1 6 2 411.030 425.329 6.444 2.637 o
1 6 3 151.677 154.674 2.440 14.720 o
1 6 4 131.346 134.954 2.191 18.142 o
1 6 5 269.992 271.551 4.173 5.710 o
1 6 6 47.431 48.324 0.936 77.157 o
1 6 7 407.461 391.754 5.926 2.909 o
1 6 8 58.199 58.095 1.096 59.374 o
1 6 9 23.041 23.784 0.608 179.481 o
1 6 10 180.687 174.364 2.759 11.604 o
1 6 11 68.970 69.170 1.265 46.886 o
1 6 12 56.805 57.447 1.364 53.009 o
1 6 13 6.535 7.749 0.767 308.838 o
1 6 14 103.557 105.403 2.231 22.355 o
1 6 15 20.993 22.628 1.404 92.009 o
1 6 16 66.264 64.609 2.131 32.527 o
1 6 17 3.643 3.685 1.584 105.857 o
1 6 18 28.890 29.431 1.922 53.986 o
1 6 19 8.550 6.723 1.912 70.241 o
1 7 0 24.655 24.531 0.637 167.309 o
1 7 1 1101.940 1122.920 16.772 0.426 o
1 7 2 405.124 401.166 6.085 2.841 o
1 7 3 126.904 123.301 2.012 20.134 o
1 7 4 445.172 434.482 6.593 2.431 o
1 7 5 34.730 33.773 0.767 114.281 o
1 7 6 345.073 341.578 5.229 3.771 o
1 7 7 79.385 76.062 1.364 39.928 o
1 7 8 184.021 178.826 2.819 11.207 o
1 7 9 141.708 136.936 2.231 16.966 o
1 7 10 80.093 80.215 1.424 38.148 o
1 7 11 30.467 31.034 1.046 103.153 o
1 7 12 18.494 19.700 0.866 165.753 o
1 7 13 18.852 20.218 0.916 155.583 o
1 7 14 18.873 21.523 1.245 110.840 o
1 7 15 76.046 82.476 2.560 24.062 o
1 7 16 8.646 9.780 1.295 134.339 o
1 7 17 52.666 50.615 1.992 40.071 o
1 7 18 106.484 105.294 4.801 9.161 o
1 7 19 163.271 150.461 7.579 3.961 o
1 8 0 1113.020 1096.990 16.424 0.434 o
1 8 1 601.539 597.323 9.133 1.358 o
1 8 2 558.100 555.432 8.386 1.574 o
1 8 3 89.262 88.681 1.584 32.475 o
1 8 4 180.537 173.597 2.779 11.576 o
1 8 5 197.457 190.858 3.018 9.988 o
1 8 6 200.265 199.811 3.157 9.454 o
1 8 7 16.698 17.898 0.588 235.229 o
1 8 8 70.263 71.760 1.315 44.862 o
1 8 9 111.730 112.256 2.082 22.071 o
1 8 10 31.883 32.867 0.777 120.340 o
1 8 11 29.617 29.301 1.006 109.220 o
1 8 12 35.477 35.098 1.205 83.247 o
1 8 13 10.833 12.619 1.066 167.477 o
1 8 14 135.896 132.185 3.267 13.036 o
1 8 15 31.602 33.156 1.584 66.640 o
1 8 16 134.514 124.626 3.655 11.798 o
1 8 17 9.611 12.151 2.719 35.888 o
1 8 18 30.236 30.885 4.273 14.248 o
1 9 0 60.676 59.748 1.195 54.788 o
1 9 1 213.801 219.641 3.605 7.986 o
1 9 2 319.414 305.603 4.701 4.471 o
1 9 3 375.323 374.245 5.916 3.138 o
1 9 4 91.356 90.255 1.594 31.701 o
1 9 5 52.025 51.312 1.175 63.365 o
1 9 6 27.747 31.801 0.857 123.692 o
1 9 7 216.579 214.143 3.376 8.362 o
1 9 8 157.847 152.602 2.520 14.106 o
1 9 9 6.394 6.802 0.478 526.738 o
1 9 10 24.298 24.670 0.707 159.544 o
1 9 11 150.853 149.156 3.576 10.995 o
1 9 12 26.896 30.148 1.285 90.269 o
1 9 13 62.539 64.618 1.922 36.973 o
1 9 14 56.563 59.728 1.892 39.855 o
1 9 15 157.217 149.017 3.665 10.511 o
1 9 16 12.642 14.392 2.858 32.138 o
1 9 17 57.899 58.304 4.293 12.892 o
1 9 18 41.376 45.894 4.870 10.831 o
1 10 0 0.251 0.627 0.388 1686.640 o
1 10 1 71.282 73.751 1.464 41.399 o
1 10 2 8.004 9.133 0.608 367.837 o
1 10 3 203.292 197.760 3.177 9.350 o
1 10 4 282.691 276.939 4.432 5.261 o
1 10 5 152.507 151.656 2.490 14.579 o
1 10 6 354.647 351.338 5.528 3.514 o
1 10 7 203.608 201.714 3.197 9.239 o
1 10 8 14.434 13.485 0.608 265.530 o
1 10 9 53.416 55.764 1.434 53.197 o
1 10 10 33.785 34.670 1.086 92.957 o
1 10 11 160.998 160.929 3.765 9.925 o
1 10 12 2.749 3.187 0.966 265.527 o
1 10 13 2.475 4.382 1.245 167.310 o
1 10 14 24.615 27.977 1.534 76.474 o
1 10 15 26.812 29.710 2.669 32.958 o
1 10 16 3.274 1.325 2.839 34.665 o
1 10 17 0.696 1.733 2.819 35.474 o
1 11 0 33.931 34.441 0.936 103.123 o
1 11 1 123.628 123.918 2.141 19.696 o
1 11 2 63.155 64.210 1.335 49.081 o
1 11 3 26.982 30.855 0.986 114.315 o
1 11 4 3.931 4.153 0.588 532.425 o
1 11 5 10.455 10.547 0.667 297.237 o
1 11 6 249.209 239.560 4.054 6.427 o
1 11 7 67.416 66.401 1.474 43.902 o
1 11 8 0.781 1.484 0.518 900.507 o
1 11 9 28.549 28.823 0.896 121.478 o
1 11 10 37.854 38.335 1.096 85.180 o
1 11 11 65.001 68.752 1.952 35.315 o
1 11 12 107.682 108.471 2.868 17.369 o
1 11 13 95.468 93.810 2.689 20.232 o
1 11 14 44.095 49.171 3.635 17.859 o
1 11 15 34.337 35.835 2.878 27.782 o
1 11 16 8.909 7.759 2.928 31.562 o
1 12 0 18.829 20.278 0.757 182.218 o
1 12 1 31.737 30.258 0.866 116.079 o
1 12 2 93.025 95.812 1.853 28.015 o
1 12 3 311.935 303.522 4.731 4.538 o
1 12 4 48.429 53.185 1.205 64.211 o
1 12 5 3.304 4.870 0.657 464.221 o
1 12 6 47.781 47.139 1.235 65.755 o
1 12 7 34.849 33.883 1.086 92.089 o
1 12 8 14.895 14.880 0.827 199.192 o
1 12 9 19.904 19.860 0.896 155.869 o
1 12 10 19.064 20.248 0.926 153.324 o
1 12 11 27.328 28.475 1.484 77.129 o
1 12 12 11.001 9.661 1.355 120.812 o
1 12 13 34.005 38.175 1.763 55.987 o
1 12 14 6.807 6.155 3.695 20.301 o
1 12 15 1.780 3.207 2.699 38.369 o
1 12 16 29.401 20.268 5.936 7.741 o
1 13 0 76.757 76.749 1.514 38.328 o
1 13 1 41.180 40.297 1.086 81.020 o
1 13 2 156.174 162.283 2.928 12.545 o
1 13 3 19.306 18.605 0.787 178.472 o
1 13 4 161.077 156.327 3.287 11.341 o
1 13 5 35.012 38.494 1.235 80.267 o
1 13 6 79.959 81.311 1.992 30.174 o
1 13 7 0.421 0.578 0.637 662.474 o
1 13 8 33.402 34.779 1.125 90.753 o
1 13 9 14.351 16.712 0.956 170.022 o
1 13 10 112.885 110.104 2.370 20.055 o
1 13 11 7.003 6.016 1.285 144.102 o
1 13 12 26.977 27.359 1.793 60.959 o
1 13 13 2.084 3.924 1.594 106.405 o
1 13 14 21.713 26.662 3.844 17.726 o
1 13 15 10.021 25.567 7.589 4.859 o
1 14 0 17.804 18.405 0.916 162.047 o
1 14 1 24.738 25.317 0.936 129.841 o
1 14 2 4.072 4.054 0.717 402.535 o
1 14 3 137.540 132.026 2.699 15.337 o
1 14 4 65.674 65.824 1.604 42.029 o
1 14 5 4.645 6.573 0.866 283.579 o
1 14 6 4.025 4.233 0.817 330.265 o
1 14 7 9.056 10.717 1.006 192.131 o
1 14 8 33.449 34.749 1.384 75.097 o
1 14 9 32.156 33.624 1.275 83.261 o
1 14 10 25.675 25.178 1.384 87.024 o
1 14 11 18.878 22.987 1.932 59.450 o
1 14 12 14.508 13.495 2.062 57.255 o
1 14 13 77.101 71.969 4.004 13.490 o
1 15 0 6.517 7.330 1.026 206.230 o
1 15 1 12.590 14.103 0.996 173.265 o
1 15 2 30.119 31.393 1.345 82.043 o
1 15 3 21.139 23.156 1.205 110.005 o
1 15 4 16.701 19.262 1.195 122.547 o
1 15 5 166.868 161.905 3.237 11.145 o
1 15 6 74.415 80.235 2.141 29.363 o
1 15 7 13.585 17.011 1.364 109.337 o
1 15 8 17.421 20.248 1.315 106.653 o
1 15 9 35.495 39.719 1.793 53.811 o
1 15 10 100.452 98.521 2.500 20.980 o
1 15 11 3.952 5.438 2.390 47.875 o
1 15 12 9.980 8.745 2.161 55.238 o
1 16 0 6.912 4.502 1.594 100.240 o
1 16 1 68.915 70.455 2.350 28.339 o
1 16 2 71.894 76.381 2.430 26.447 o
1 16 3 44.543 44.988 1.753 50.129 o
1 16 4 21.256 24.282 1.604 76.166 o
1 16 5 31.268 33.614 1.613 65.243 o
1 16 6 84.750 86.918 2.331 25.047 o
1 16 7 23.822 29.032 1.693 67.327 o
1 16 8 75.828 75.803 2.400 26.288 o
1 16 9 53.745 52.886 2.341 32.606 o
1 16 10 22.218 23.136 2.022 53.964 o
1 16 11 21.152 7.589 4.830 11.731 o
1 17 0 26.016 30.148 2.012 51.530 o
1 17 1 17.958 21.901 1.723 71.785 o
1 17 2 10.091 9.940 1.793 76.633 o
1 17 3 12.615 15.507 1.872 67.893 o
1 17 4 24.450 25.855 2.042 51.784 o
1 17 5 39.969 41.402 2.241 38.770 o
1 17 6 11.647 14.601 2.032 59.712 o
1 17 7 13.882 15.009 1.753 75.028 o
1 17 8 1.737 1.972 1.942 73.533 o
1 17 9 8.077 6.334 4.552 13.453 o
1 18 0 2.187 3.187 1.793 85.123 o
1 18 1 2.429 0.618 1.813 84.131 o
1 18 2 29.018 29.700 2.291 41.602 o
1 18 3 6.629 7.061 2.231 53.505 o
1 18 4 38.740 36.562 2.629 31.357 o
1 18 5 8.434 8.057 2.590 39.912 o
1 18 6 15.278 21.682 3.605 20.432 o
2 0 0 3270.150 3345.180 70.803 0.035 o
2 0 1 7908.140 8064.410 125.622 0.008 o
2 0 2 796.841 887.628 13.296 0.708 o
2 0 3 1.075 1.823 0.179 3046.310 o
2 0 4 30.872 29.351 0.548 146.380 o
2 0 5 624.107 627.361 9.432 1.267 o
2 0 6 844.891 855.667 12.828 0.711 o
2 0 7 567.655 571.527 8.595 1.509 o
2 0 8 1.381 1.225 0.239 2396.960 o
2 0 9 6.301 7.609 0.438 553.834 o
2 0 10 121.420 122.375 2.032 20.673 o
2 0 11 658.706 646.743 10.408 1.113 o
2 0 12 121.288 121.877 2.052 20.594 o
2 0 13 6.881 7.699 0.627 386.175 o
2 0 14 0.059 2.560 0.578 756.771 o
2 0 15 30.154 29.451 0.936 114.063 o
2 0 16 256.220 253.494 4.083 6.157 o
2 0 17 169.787 169.663 2.988 11.568 o
2 0 18 2.292 2.699 1.066 227.158 o
2 0 19 28.595 30.835 1.723 62.417 o
2 0 20 6.284 5.717 1.853 76.213 o
2 1 0 281.595 307.037 4.681 4.886 o
2 1 1 1629.510 1687.070 25.208 0.196 o
2 1 2 816.435 874.859 13.236 0.703 o
2 1 3 5764.430 6042.010 93.342 0.015 o
2 1 4 259.699 263.185 4.004 6.105 o
2 1 5 842.874 851.325 12.778 0.715 o
2 1 6 139.594 135.223 2.141 17.634 o
2 1 7 241.738 233.356 3.854 6.867 o
2 1 8 1212.090 1191.060 17.818 0.370 o
2 1 9 80.092 76.859 1.345 39.865 o
2 1 10 113.299 111.827 1.882 23.330 o
2 1 11 30.946 30.447 0.767 125.967 o
2 1 12 4.950 5.498 0.488 591.106 o
2 1 13 294.451 292.765 4.562 4.913 o
2 1 14 22.211 23.246 0.777 160.045 o
2 1 15 86.607 87.127 1.663 32.309 o
2 1 16 6.632 10.298 0.866 251.767 o
2 1 17 4.928 5.378 0.876 281.553 o
2 1 18 101.210 102.167 2.321 22.112 o
2 1 19 32.980 33.883 1.733 58.777 o
2 1 20 20.457 21.951 2.211 47.533 o
2 2 0 1107.840 1174.140 17.479 0.403 o
2 2 1 78.727 85.115 1.335 39.109 o
2 2 2 1127.480 1190.960 17.788 0.390 o
2 2 3 502.589 541.469 9.372 1.544 o
2 2 4 933.384 979.805 17.180 0.486 o
2 2 5 571.151 563.659 9.830 1.347 o
2 2 6 1359.800 1337.190 19.989 0.296 o
2 2 7 352.728 346.269 5.249 3.684 o
2 2 8 104.812 102.127 1.673 27.056 o
2 2 9 240.312 232.320 3.615 7.219 o
2 2 10 45.827 46.093 0.896 81.644 o
2 2 11 22.883 21.523 0.637 180.935 o
2 2 12 305.582 291.361 4.492 4.845 o
2 2 13 59.564 57.458 1.125 57.914 o
2 2 14 64.334 62.905 1.295 49.740 o
2 2 15 21.338 22.180 0.857 153.454 o
2 2 16 20.859 22.828 0.976 137.586 o
2 2 17 77.063 80.315 1.793 33.587 o
2 2 18 18.311 20.975 1.404 96.150 o
2 2 19 8.373 11.663 1.494 105.454 o
2 2 20 9.793 8.545 2.022 62.453 o
2 3 0 50.035 53.623 0.896 73.533 o
2 3 1 933.328 989.157 14.790 0.558 o
2 3 2 1272.590 1278.700 19.123 0.328 o
2 3 3 27.855 29.062 0.558 155.943 o
2 3 4 1147.330 1187.890 20.547 0.337 o
2 3 5 17.996 17.678 0.618 220.640 o
2 3 6 430.548 433.764 7.579 2.219 o
2 3 7 226.237 228.027 4.093 6.899 o
2 3 8 773.180 735.165 11.015 0.905 o
2 3 9 361.193 350.043 5.358 3.554 o
2 3 10 80.147 82.705 1.424 37.754 o
2 3 11 65.211 62.557 1.155 52.542 o
2 3 12 72.184 69.967 1.315 44.457 o
2 3 13 56.299 56.232 1.145 59.791 o
2 3 14 101.141 98.043 1.793 26.981 o
2 3 15 42.374 44.689 1.096 77.129 o
2 3 16 27.435 28.873 0.986 115.330 o
2 3 17 53.104 54.888 1.564 49.913 o
2 3 18 33.100 35.606 1.434 72.343 o
2 3 19 72.704 71.590 2.560 25.144 o
2 3 20 35.768 35.327 3.277 22.310 o
2 4 0 821.420 843.327 12.559 0.742 o
2 4 1 866.455 883.564 13.187 0.674 o
2 4 2 86.283 92.147 1.494 33.847 o
2 4 3 1647.100 1636.470 24.361 0.202 o
2 4 4 120.096 122.275 1.992 21.077 o
2 4 5 166.246 172.303 3.117 11.297 o
2 4 6 2.243 1.374 0.259 1802.870 o
2 4 7 643.757 654.641 11.723 1.009 o
2 4 8 203.631 203.447 3.735 8.216 o
2 4 9 88.085 86.390 1.793 30.514 o
2 4 10 69.737 70.604 1.544 41.013 o
2 4 11 40.319 39.729 0.827 96.025 o
2 4 12 94.206 91.749 1.584 31.014 o
2 4 13 3.878 3.934 0.458 723.432 o
2 4 14 35.201 34.968 0.876 104.740 o
2 4 15 29.337 29.182 0.946 115.006 o
2 4 16 23.646 25.766 1.355 91.234 o
2 4 17 35.052 38.634 1.833 52.796 o
2 4 18 34.676 40.885 2.241 40.123 o
2 4 19 35.252 36.582 2.500 34.469 o
2 4 20 6.242 10.049 3.954 17.728 o
2 5 0 57.422 58.264 1.016 62.022 o
2 5 1 355.135 362.463 5.488 3.492 o
2 5 2 324.388 323.262 4.900 4.210 o
2 5 3 212.192 212.709 3.287 8.655 o
2 5 4 160.100 170.082 2.699 12.884 o
2 5 5 466.766 459.729 6.932 2.217 o
2 5 6 117.609 119.885 2.331 19.361 o
2 5 7 167.416 167.084 3.107 11.385 o
2 5 8 116.956 116.279 2.271 19.981 o
2 5 9 0.817 1.544 0.428 1221.630 o
2 5 10 57.178 58.931 1.374 52.185 o
2 5 11 77.619 75.813 1.653 36.063 o
2 5 12 169.201 166.905 3.167 11.148 o
2 5 13 5.641 4.572 0.637 432.769 o
2 5 14 21.830 22.320 1.036 128.384 o
2 5 15 69.666 68.782 1.922 34.703 o
2 5 16 83.952 86.231 2.311 25.412 o
2 5 17 17.967 21.842 1.663 75.677 o
2 5 18 45.654 48.026 2.360 34.248 o
2 5 19 22.997 25.059 2.500 37.888 o
2 6 0 31.686 30.995 0.677 131.042 o
2 6 1 219.957 221.384 3.436 8.082 o
2 6 2 507.361 496.112 7.500 1.913 o
2 6 3 18.551 19.760 0.538 226.424 o
2 6 4 469.161 477.985 7.201 2.116 o
2 6 5 701.234 672.907 10.159 1.070 o
2 6 6 68.692 70.315 1.345 45.209 o
2 6 7 131.499 133.310 2.560 16.364 o
2 6 8 309.288 304.906 5.657 3.948 o
2 6 9 76.602 76.630 1.803 33.985 o
2 6 10 111.504 110.264 2.191 21.435 o
2 6 11 206.452 196.943 3.685 8.316 o
2 6 12 37.917 36.861 1.076 87.091 o
2 6 13 62.221 63.931 1.534 45.070 o
2 6 14 32.763 32.897 1.245 84.881 o
2 6 15 15.651 15.059 1.255 120.894 o
2 6 16 81.280 81.430 2.450 24.624 o
2 6 17 113.859 119.158 3.406 13.820 o
2 6 18 40.924 42.797 2.291 37.240 o
2 6 19 6.902 6.663 2.370 47.707 o
2 7 0 112.192 117.445 1.932 22.747 o
2 7 1 96.459 93.382 1.574 30.458 o
2 7 2 57.347 54.679 1.036 62.772 o
2 7 3 11.671 12.410 0.508 337.263 o
2 7 4 226.211 226.623 3.496 7.772 o
2 7 5 339.572 338.470 5.179 3.853 o
2 7 6 68.123 70.495 1.255 47.161 o
2 7 7 204.362 194.901 3.058 9.598 o
2 7 8 3.449 4.731 0.717 407.784 o
2 7 9 138.891 138.430 2.699 15.040 o
2 7 10 17.732 18.893 0.797 182.769 o
2 7 11 27.622 27.011 0.946 120.583 o
2 7 12 23.139 25.298 0.976 129.076 o
2 7 13 50.890 52.119 1.564 51.527 o
2 7 14 141.653 135.512 3.346 12.397 o
2 7 15 54.590 59.350 2.261 33.223 o
2 7 16 10.713 11.324 1.494 102.626 o
2 7 17 31.075 35.795 2.191 43.080 o
2 7 18 38.219 40.506 2.410 35.432 o
2 7 19 2.009 13.714 5.587 9.001 o
2 8 0 412.850 413.885 6.295 2.703 o
2 8 1 106.794 111.807 1.892 24.169 o
2 8 2 224.032 219.342 3.446 7.990 o
2 8 3 105.449 106.977 1.813 25.371 o
2 8 4 749.388 722.984 10.966 0.935 o
2 8 5 31.713 31.781 0.757 123.511 o
2 8 6 43.239 43.852 0.916 84.992 o
2 8 7 63.698 64.150 1.325 49.073 o
2 8 8 74.423 73.692 1.584 38.366 o
2 8 9 73.169 70.365 1.584 39.249 o
2 8 10 249.103 238.315 4.392 6.047 o
2 8 11 159.487 150.591 2.918 12.702 o
2 8 12 27.032 27.220 1.086 108.421 o
2 8 13 41.822 41.412 1.544 59.582 o
2 8 14 94.948 94.049 2.570 21.223 o
2 8 15 23.397 25.975 1.623 72.646 o
2 8 16 58.895 60.137 2.341 31.014 o
2 8 17 8.772 9.741 1.803 76.888 o
2 8 18 22.024 24.381 2.281 44.407 o
2 9 0 22.371 22.589 0.687 173.539 o
2 9 1 36.727 35.387 0.876 101.906 o
2 9 2 13.836 15.159 0.618 260.475 o
2 9 3 108.414 109.258 1.853 24.430 o
2 9 4 142.020 141.796 2.350 16.218 o
2 9 5 103.946 105.025 1.833 25.594 o
2 9 6 12.213 13.027 0.528 318.227 o
2 9 7 97.353 97.436 1.713 28.472 o
2 9 8 119.431 112.136 1.982 21.825 o
2 9 9 429.743 413.706 7.310 2.328 o
2 9 10 57.271 54.011 1.414 52.280 o
2 9 11 32.560 32.130 1.743 59.026 o
2 9 12 214.032 210.976 4.811 6.273 o
2 9 13 4.755 5.468 1.145 183.325 o
2 9 14 35.717 37.926 1.793 54.114 o
2 9 15 55.622 58.214 2.101 36.061 o
2 9 16 13.050 12.250 1.912 66.170 o
2 9 17 58.774 54.798 2.380 30.865 o
2 9 18 55.365 54.250 5.717 7.872 o
2 10 0 101.569 103.392 1.882 25.668 o
2 10 1 20.801 21.981 0.687 181.524 o
2 10 2 12.833 12.579 0.598 288.349 o
2 10 3 43.119 42.886 0.976 82.874 o
2 10 4 18.451 20.109 0.707 193.435 o
2 10 5 66.262 62.756 1.255 49.756 o
2 10 6 22.379 24.441 0.757 160.129 o
2 10 7 86.192 83.632 1.514 34.714 o
2 10 8 15.082 15.507 0.627 246.185 o
2 10 9 43.650 41.771 1.424 63.065 o
2 10 10 11.295 12.788 1.115 155.742 o
2 10 11 46.136 46.751 1.683 51.247 o
2 10 12 137.443 138.778 3.456 12.113 o
2 10 13 49.436 51.362 1.823 45.076 o
2 10 14 12.561 12.659 1.584 90.704 o
2 10 15 21.110 22.071 1.623 75.834 o
2 10 16 31.715 34.182 2.151 44.292 o
2 10 17 33.740 39.361 4.113 15.009 o
2 11 0 36.057 36.542 0.986 95.071 o
2 11 1 216.204 216.952 3.496 8.138 o
2 11 2 7.110 7.569 0.618 389.866 o
2 11 3 9.346 10.488 0.647 318.974 o
2 11 4 31.522 35.317 0.966 104.147 o
2 11 5 84.974 85.235 1.703 32.400 o
2 11 6 13.649 14.641 0.667 249.452 o
2 11 7 200.155 199.144 3.665 8.486 o
2 11 8 228.382 217.669 3.964 7.139 o
2 11 9 24.524 23.316 0.757 154.738 o
2 11 10 275.828 265.575 5.956 4.164 o
2 11 11 29.236 31.283 1.374 81.048 o
2 11 12 15.380 16.991 1.574 86.655 o
2 11 13 43.667 45.097 2.012 43.007 o
2 11 14 18.052 21.852 1.902 61.607 o
2 11 15 17.685 16.892 1.833 66.929 o
2 11 16 3.925 3.974 2.789 35.613 o
2 12 0 105.487 104.238 1.902 24.834 o
2 12 1 216.750 216.175 3.566 8.021 o
2 12 2 40.379 41.960 1.056 82.496 o
2 12 3 92.422 93.711 1.763 29.259 o
2 12 4 123.956 127.135 2.221 19.043 o
2 12 5 11.387 13.167 0.687 267.931 o
2 12 6 382.102 368.608 6.733 2.798 o
2 12 7 160.025 162.164 3.087 11.866 o
2 12 8 6.234 6.195 0.647 397.311 o
2 12 9 11.181 11.663 0.797 238.741 o
2 12 10 24.669 25.039 1.285 96.123 o
2 12 11 11.072 11.543 1.374 116.388 o
2 12 12 13.077 14.651 1.613 86.584 o
2 12 13 69.636 71.032 2.460 26.778 o
2 12 14 0.257 2.181 1.773 89.041 o
2 12 15 6.863 6.733 1.773 81.780 o
2 13 0 80.942 79.538 1.534 36.411 o
2 13 1 45.519 47.169 1.125 71.839 o
2 13 2 51.737 53.483 1.225 61.193 o
2 13 3 119.173 119.098 2.171 20.233 o
2 13 4 114.224 114.347 2.490 18.945 o
2 13 5 3.849 4.880 0.687 424.151 o
2 13 6 2.424 2.609 0.677 494.083 o
2 13 7 13.873 16.344 0.837 198.328 o
2 13 8 93.501 94.577 2.032 26.233 o
2 13 9 6.947 9.292 0.876 249.306 o
2 13 10 76.220 75.445 2.360 26.727 o
2 13 11 120.232 120.353 3.307 13.928 o
2 13 12 112.618 111.748 3.297 14.595 o
2 13 13 22.353 23.405 2.111 50.316 o
2 13 14 9.157 5.000 1.952 67.797 o
2 14 0 4.609 5.040 0.717 384.534 o
2 14 1 40.179 42.518 1.125 78.922 o
2 14 2 47.634 50.516 1.345 60.736 o
2 14 3 28.004 30.825 1.145 99.101 o
2 14 4 126.600 129.745 2.739 15.966 o
2 14 5 35.757 36.811 1.285 77.602 o
2 14 6 91.792 90.354 2.092 26.229 o
2 14 7 196.736 190.260 3.665 8.695 o
2 14 8 33.232 35.456 1.345 77.201 o
2 14 9 0.835 1.046 1.036 254.405 o
2 14 10 38.416 41.831 2.062 43.743 o
2 14 11 3.618 5.747 1.803 82.123 o
2 14 12 23.548 28.953 2.231 44.938 o
2 14 13 46.117 45.097 2.490 32.003 o
2 15 0 49.312 52.318 1.564 52.213 o
2 15 1 94.786 100.045 2.450 21.904 o
2 15 2 12.856 14.770 1.205 133.873 o
2 15 3 13.002 14.571 1.076 155.425 o
2 15 4 161.866 161.227 3.287 11.213 o
2 15 5 45.631 47.528 1.524 56.526 o
2 15 6 4.574 3.576 0.896 282.958 o
2 15 7 45.009 48.115 1.663 52.072 o
2 15 8 23.068 24.371 1.464 84.216 o
2 15 9 13.940 15.388 1.394 106.619 o
2 15 10 3.708 4.303 1.853 78.445 o
2 15 11 0.848 5.408 2.151 59.843 o
2 15 12 18.350 24.361 2.709 33.830 o
2 16 0 107.449 111.070 3.167 15.578 o
2 16 1 83.580 90.822 2.848 20.180 o
2 16 2 52.501 55.794 1.853 42.574 o
2 16 3 20.001 22.788 1.574 79.845 o
2 16 4 14.915 19.750 1.783 70.756 o
2 16 5 167.541 163.180 3.685 9.892 o
2 16 6 30.297 31.492 1.783 58.631 o
2 16 7 3.599 5.806 1.604 102.197 o
2 16 8 31.628 37.050 1.932 50.960 o
2 16 9 18.192 19.352 1.773 69.407 o
2 16 10 7.456 15.378 2.341 47.517 o
2 17 0 40.848 40.426 2.111 41.897 o
2 17 1 44.179 45.914 2.211 37.921 o
2 17 2 34.817 36.532 2.271 39.862 o
2 17 3 47.590 47.826 2.161 37.981 o
2 17 4 6.551 9.751 1.733 84.211 o
2 17 5 36.978 38.793 1.952 47.970 o
2 17 6 62.740 61.312 2.590 26.742 o
2 17 7 9.705 9.711 1.882 70.666 o
2 17 8 84.296 73.433 2.848 20.899 o
2 18 0 150.540 148.081 4.263 9.117 o
2 18 1 24.954 23.724 2.400 40.241 o
2 18 2 30.221 27.409 2.211 43.897 o
2 18 3 15.633 15.657 2.171 51.599 o
2 18 4 167.488 153.559 4.572 7.977 o
2 18 5 5.750 6.494 2.560 41.478 o
2 18 6 27.372 24.750 6.195 7.128 o
3 0 1 197.374 206.215 3.127 9.503 o
3 0 2 159.173 172.900 2.649 13.016 o
3 0 3 1434.020 1504.980 22.509 0.246 o
3 0 4 35.451 37.249 0.657 116.623 o
3 0 5 266.990 263.414 4.034 5.955 o
3 0 6 1375.900 1396.010 20.806 0.279 o
3 0 7 373.018 377.303 5.737 3.217 o
3 0 8 71.420 72.606 1.255 45.325 o
3 0 9 110.764 108.272 1.942 23.479 o
3 0 10 30.431 30.058 0.757 128.513 o
3 0 11 0.386 0.657 0.448 1273.260 o
3 0 12 6.104 7.012 0.518 495.803 o
3 0 13 10.494 11.503 0.637 304.006 o
3 0 14 460.815 443.465 6.773 2.306 o
3 0 15 1.388 1.584 0.618 632.558 o
3 0 16 87.243 91.241 1.823 29.850 o
3 0 17 16.517 18.665 1.096 137.120 o
3 0 18 4.850 6.544 1.295 146.782 o
3 0 19 0.761 3.177 1.623 104.709 o
3 0 20 13.601 17.469 2.221 49.978 o
3 1 0 691.706 728.004 10.826 0.998 o
3 1 1 562.162 578.210 8.625 1.509 o
3 1 2 23.093 22.280 0.438 206.131 o
3 1 3 533.546 550.293 8.794 1.567 o
3 1 4 390.079 400.987 6.334 2.829 o
3 1 5 1234.730 1213.320 18.176 0.356 o
3 1 6 603.881 615.967 9.253 1.326 o
3 1 7 148.506 147.244 2.321 15.658 o
3 1 8 264.831 257.966 3.964 6.106 o
3 1 9 50.625 48.713 0.956 73.159 o
3 1 10 45.295 42.548 0.866 85.601 o
3 1 11 46.312 44.291 0.926 80.831 o
3 1 12 369.821 356.238 5.458 3.427 o
3 1 13 66.787 64.399 1.255 49.127 o
3 1 14 131.075 132.922 2.241 18.004 o
3 1 15 60.007 62.567 1.364 50.207 o
3 1 16 159.858 162.831 2.858 12.575 o
3 1 17 46.009 49.719 1.404 59.869 o
3 1 18 1.317 2.410 1.195 188.267 o
3 1 19 42.519 44.998 1.922 45.844 o
3 1 20 14.620 13.505 2.131 54.020 o
3 2 0 1902.960 2002.260 29.919 0.142 o
3 2 1 720.086 757.464 11.324 0.922 o
3 2 2 223.323 227.300 3.456 7.893 o
3 2 3 1003.080 1016.580 17.011 0.464 o
3 2 4 199.788 206.574 3.675 8.381 o
3 2 5 319.312 335.024 5.906 3.619 o
3 2 6 309.777 307.266 5.816 3.838 o
3 2 7 224.790 218.705 3.366 8.103 o
3 2 8 73.256 74.907 1.345 42.584 o
3 2 9 821.086 832.172 12.470 0.750 o
3 2 10 305.636 300.046 4.611 4.708 o
3 2 11 136.596 134.366 2.221 17.553 o
3 2 12 93.109 90.912 1.604 31.129 o
3 2 13 8.282 7.609 0.548 413.573 o
3 2 14 7.714 8.376 0.627 366.761 o
3 2 15 48.482 48.514 1.125 68.823 o
3 2 16 26.210 29.401 1.046 111.583 o
3 2 17 33.276 36.791 1.345 76.566 o
3 2 18 16.825 16.762 1.245 118.440 o
3 2 19 74.895 74.369 2.191 29.139 o
3 2 20 2.961 3.237 2.599 41.094 o
3 3 0 659.308 668.216 9.990 1.137 o
3 3 1 394.491 406.953 6.115 2.870 o
3 3 2 465.696 475.187 7.111 2.152 o
3 3 3 630.933 648.107 9.711 1.214 o
3 3 4 160.723 164.883 2.978 12.110 o
3 3 5 49.927 49.988 1.086 68.536 o
3 3 6 134.162 131.627 2.490 16.563 o
3 3 7 399.771 381.386 6.693 2.703 o
3 3 8 18.707 18.884 0.687 199.010 o
3 3 9 281.406 274.539 4.930 4.869 o
3 3 10 188.267 183.746 3.426 9.531 o
3 3 11 30.309 29.341 0.717 133.261 o
3 3 12 21.901 21.802 0.618 187.812 o
3 3 13 54.798 53.613 1.115 62.554 o
3 3 14 20.102 19.182 0.687 191.250 o
3 3 15 10.533 12.211 0.647 295.669 o
3 3 16 46.241 46.900 1.355 62.415 o
3 3 17 38.055 44.470 1.942 46.895 o
3 3 18 33.199 42.687 2.092 44.343 o
3 3 19 5.594 6.623 2.012 65.505 o
3 3 20 63.220 63.234 4.562 11.441 o
3 4 0 3456.530 3449.480 51.571 0.047 o
3 4 1 39.021 41.741 0.777 99.147 o
3 4 2 608.878 620.479 9.302 1.309 o
3 4 3 242.768 242.977 3.715 6.929 o
3 4 4 175.230 177.312 3.197 10.632 o
3 4 5 105.161 104.547 1.972 24.285 o
3 4 6 55.117 54.689 1.195 59.569 o
3 4 7 553.586 553.311 9.671 1.403 o
3 4 8 321.683 315.822 5.637 3.823 o
3 4 9 150.257 145.093 2.719 14.056 o
3 4 10 330.915 317.933 5.936 3.583 o
3 4 11 85.299 82.795 1.763 31.846 o
3 4 12 79.678 75.554 1.663 35.406 o
3 4 13 50.458 47.388 1.235 63.766 o
3 4 14 3.758 3.396 0.687 441.670 o
3 4 15 47.821 50.924 1.524 54.511 o
3 4 16 44.191 45.785 1.803 48.590 o
3 4 17 36.213 40.138 1.773 54.123 o
3 4 18 9.798 13.376 2.101 57.267 o
3 4 19 1.158 2.410 2.092 63.754 o
3 4 20 26.058 24.232 8.615 3.752 o
3 5 0 2.036 2.380 0.299 1502.380 o
3 5 1 198.152 200.020 3.097 9.640 o
3 5 2 836.446 842.819 12.997 0.712 o
3 5 3 2.214 2.271 0.249 1715.390 o
3 5 4 51.635 50.446 0.926 72.499 o
3 5 5 791.024 810.520 14.013 0.699 o
3 5 6 820.429 820.728 14.193 0.672 o
3 5 7 106.340 103.023 2.052 23.580 o
3 5 8 391.044 374.405 6.643 2.776 o
3 5 9 176.749 174.125 3.406 10.111 o
3 5 10 158.039 156.975 2.978 12.421 o
3 5 11 2.911 2.580 0.578 611.455 o
3 5 12 68.986 68.094 1.574 41.122 o
3 5 13 47.951 48.085 1.325 62.014 o
3 5 14 135.657 134.047 2.719 15.305 o
3 5 15 3.174 4.711 0.966 256.505 o
3 5 16 62.085 61.142 1.952 36.975 o
3 5 17 31.574 37.688 2.251 41.042 o
3 5 18 23.248 27.728 2.400 40.174 o
3 5 19 97.889 97.625 3.755 13.397 o
3 6 0 71.264 72.009 1.255 45.512 o
3 6 1 366.195 364.146 5.558 3.380 o
3 6 2 399.046 409.911 6.185 2.815 o
3 6 3 183.163 186.824 2.928 10.808 o
3 6 4 230.698 229.790 3.536 7.571 o
3 6 5 483.062 467.110 7.051 2.123 o
3 6 6 245.530 241.881 4.362 6.109 o
3 6 7 4.256 4.811 0.588 512.325 o
3 6 8 18.065 17.659 0.747 193.681 o
3 6 9 193.756 183.577 3.416 9.385 o
3 6 10 31.266 31.423 0.996 105.466 o
3 6 11 61.133 58.473 1.454 48.453 o
3 6 12 98.480 94.189 1.982 25.966 o
3 6 13 133.166 126.060 2.500 16.805 o
3 6 14 58.165 59.947 1.733 42.801 o
3 6 15 75.253 77.218 2.400 26.269 o
3 6 16 4.172 5.448 1.544 109.097 o
3 6 17 0.094 2.271 1.524 120.153 o
3 6 18 3.484 4.711 2.221 55.432 o
3 6 19 4.408 3.486 2.580 41.414 o
3 7 0 93.940 93.681 1.594 30.756 o
3 7 1 30.812 31.104 0.757 126.365 o
3 7 2 306.472 304.308 4.661 4.641 o
3 7 3 177.468 177.472 2.799 11.574 o
3 7 4 84.341 81.659 1.494 35.734 o
3 7 5 307.481 299.926 4.601 4.696 o
3 7 6 162.502 157.005 2.550 13.596 o
3 7 7 331.366 320.005 5.717 3.691 o
3 7 8 164.249 162.403 3.117 11.588 o
3 7 9 131.736 129.556 2.570 16.437 o
3 7 10 0.411 0.667 0.458 1218.810 o
3 7 11 35.342 32.259 1.006 97.818 o
3 7 12 120.664 113.272 2.430 18.777 o
3 7 13 177.893 171.894 3.595 9.654 o
3 7 14 0.638 0.100 1.086 236.360 o
3 7 15 249.792 248.116 5.787 4.592 o
3 7 16 4.552 7.549 1.833 78.317 o
3 7 17 57.947 60.316 2.510 28.585 o
3 7 18 29.627 32.279 2.410 38.030 o
3 7 19 7.074 14.940 8.715 3.710 o
3 8 0 136.605 137.334 2.410 16.534 o
3 8 1 336.362 332.584 5.109 3.942 o
3 8 2 253.408 253.444 4.103 6.182 o
3 8 3 56.133 56.113 1.086 61.674 o
3 8 4 58.008 57.527 1.096 59.679 o
3 8 5 548.589 531.788 8.207 1.646 o
3 8 6 1.285 2.261 0.339 1501.010 o
3 8 7 217.950 216.832 4.004 7.301 o
3 8 8 78.818 81.600 1.783 33.170 o
3 8 9 29.206 30.228 1.006 109.129 o
3 8 10 26.019 26.303 1.026 116.683 o
3 8 11 132.460 132.544 2.858 14.930 o
3 8 12 25.087 25.248 1.135 108.686 o
3 8 13 67.376 66.013 2.111 32.474 o
3 8 14 8.046 11.523 1.215 147.692 o
3 8 15 55.977 57.627 2.111 35.855 o
3 8 16 20.897 28.226 2.111 49.987 o
3 8 17 46.998 51.731 2.570 29.965 o
3 8 18 4.565 7.878 2.341 49.345 o
3 9 0 134.085 131.079 2.191 18.069 o
3 9 1 60.790 57.906 1.165 56.008 o
3 9 2 172.302 170.241 2.749 12.118 o
3 9 3 248.830 237.349 3.745 6.827 o
3 9 4 57.450 57.149 1.165 58.218 o
3 9 5 119.558 119.457 2.092 20.673 o
3 9 6 370.158 350.332 5.538 3.408 o
3 9 7 89.643 89.488 1.733 30.568 o
3 9 8 122.394 119.765 2.440 18.273 o
3 9 9 2.274 2.062 0.588 633.992 o
3 9 10 54.239 54.768 1.594 48.645 o
3 9 11 86.006 79.658 2.460 24.038 o
3 9 12 73.294 74.100 2.092 30.805 o
3 9 13 129.640 125.313 3.197 13.803 o
3 9 14 9.853 11.752 1.723 81.532 o
3 9 15 2.769 4.064 1.504 117.611 o
3 9 16 62.070 63.284 2.500 27.899 o
3 9 17 19.065 22.838 2.470 39.704 o
3 10 0 67.200 69.419 1.355 45.796 o
3 10 1 34.759 35.168 0.996 97.231 o
3 10 2 122.825 123.530 2.101 20.036 o
3 10 3 129.606 128.490 2.241 18.337 o
3 10 4 87.938 88.432 1.604 32.577 o
3 10 5 17.332 17.509 0.647 218.895 o
3 10 6 10.398 10.288 0.548 353.403 o
3 10 7 267.676 258.484 4.502 5.518 o
3 10 8 39.285 38.992 1.175 79.029 o
3 10 9 273.006 262.428 5.787 4.327 o
3 10 10 598.464 555.163 11.932 1.083 o
3 10 11 26.220 28.017 1.424 82.222 o
3 10 12 90.743 91.699 2.510 22.306 o
3 10 13 1.854 4.482 1.474 123.300 o
3 10 14 44.896 48.902 2.072 40.601 o
3 10 15 5.976 8.834 1.783 80.828 o
3 10 16 24.360 29.530 2.331 41.650 o
3 10 17 50.609 51.273 3.078 22.692 o
3 11 0 107.224 107.156 1.882 24.523 o
3 11 1 127.261 129.765 2.221 18.602 o
3 11 2 185.978 187.402 3.028 10.451 o
3 11 3 159.977 155.670 2.769 13.043 o
3 11 4 104.047 102.605 1.843 25.685 o
3 11 5 127.105 124.845 2.121 19.408 o
3 11 6 82.070 83.612 1.574 35.001 o
3 11 7 11.948 13.067 0.697 260.164 o
3 11 8 84.598 84.548 1.753 31.933 o
3 11 9 51.049 50.157 1.604 50.735 o
3 11 10 99.145 99.627 2.689 19.627 o
3 11 11 24.063 25.069 1.335 92.752 o
3 11 12 34.200 38.205 1.882 51.466 o
3 11 13 23.400 26.303 1.604 73.736 o
3 11 14 46.406 48.653 2.121 39.066 o
3 11 15 4.995 8.018 1.773 82.738 o
3 11 16 3.865 3.755 2.380 48.507 o
3 12 0 6.634 6.135 0.588 434.888 o
3 12 1 95.570 94.328 1.723 29.007 o
3 12 2 103.661 103.720 1.912 25.064 o
3 12 3 78.914 76.839 1.494 37.974 o
3 12 4 175.697 174.006 3.048 11.066 o
3 12 5 35.832 36.781 1.026 92.722 o
3 12 6 19.751 19.820 0.807 170.815 o
3 12 7 62.428 63.911 1.424 47.434 o
3 12 8 41.594 39.889 1.046 82.805 o
3 12 9 224.719 214.621 5.777 4.992 o
3 12 10 16.878 19.162 1.295 110.481 o
3 12 11 47.243 48.852 1.912 43.899 o
3 12 12 67.934 64.529 2.599 25.729 o
3 12 13 0.028 0.647 1.773 89.902 o
3 12 14 16.376 18.904 1.942 61.123 o
3 12 15 18.911 15.776 2.400 42.547 o
3 13 0 59.184 60.674 1.285 53.060 o
3 13 1 2.306 2.540 0.558 672.704 o
3 13 2 15.721 15.647 0.807 197.668 o
3 13 3 14.164 15.527 0.757 218.368 o
3 13 4 178.005 174.175 3.137 10.739 o
3 13 5 128.611 128.151 2.570 16.724 o
3 13 6 47.664 48.265 1.345 61.426 o
3 13 7 43.635 46.980 1.305 66.096 o
3 13 8 27.468 27.409 1.026 112.947 o
3 13 9 11.108 12.639 1.494 101.295 o
3 13 10 5.554 5.318 1.255 154.680 o
3 13 11 95.085 92.028 2.888 18.849 o
3 13 12 7.852 9.890 1.743 82.249 o
3 13 13 108.325 108.949 3.416 14.300 o
3 13 14 50.282 49.310 3.346 20.026 o
3 14 0 51.699 51.721 1.235 61.469 o
3 14 1 7.819 8.326 0.767 292.249 o
3 14 2 36.734 38.195 1.185 81.460 o
3 14 3 162.816 161.417 3.157 11.551 o
3 14 4 81.781 87.715 1.992 29.233 o
3 14 5 32.756 35.805 1.205 85.809 o
3 14 6 34.431 36.124 1.275 79.737 o
3 14 7 46.366 50.605 1.554 54.359 o
3 14 8 14.388 15.547 1.106 144.951 o
3 14 9 20.525 23.286 1.912 59.554 o
3 14 10 16.745 17.071 1.932 61.905 o
3 14 11 3.302 5.468 1.783 84.220 o
3 14 12 28.427 28.415 2.460 37.458 o
3 14 13 50.703 48.066 2.649 28.443 o
3 15 0 2.966 4.193 0.886 300.692 o
3 15 1 136.356 134.496 3.187 13.272 o
3 15 2 59.654 62.826 2.002 36.437 o
3 15 3 41.309 47.348 1.743 51.309 o
3 15 4 5.511 8.296 1.125 180.372 o
3 15 5 20.199 21.005 1.275 106.050 o
3 15 6 117.595 116.638 2.689 17.369 o
3 15 7 69.310 70.475 1.982 33.630 o
3 15 8 14.654 17.210 1.295 115.741 o
3 15 9 43.649 46.392 2.211 37.990 o
3 15 10 2.828 6.026 1.733 89.013 o
3 15 11 121.861 113.630 3.466 13.306 o
3 15 12 91.624 81.560 4.173 12.033 o
3 16 0 10.415 12.539 1.404 112.798 o
3 16 1 2.867 5.040 1.175 183.076 o
3 16 2 127.300 127.863 3.117 14.207 o
3 16 3 11.554 12.141 1.384 113.842 o
3 16 4 62.892 65.266 2.151 32.824 o
3 16 5 20.081 22.858 1.544 81.892 o
3 16 6 9.655 12.499 1.574 94.793 o
3 16 7 60.318 63.702 2.231 32.187 o
3 16 8 112.118 103.093 2.988 16.537 o
3 16 9 27.019 29.680 2.749 31.356 o
3 16 10 152.187 135.452 4.611 8.388 o
3 17 0 4.702 6.105 1.534 109.222 o
3 17 1 49.471 51.163 2.171 36.922 o
3 17 2 23.853 24.132 2.032 52.727 o
3 17 3 11.333 13.854 1.902 67.268 o
3 17 4 12.051 16.184 1.823 71.164 o
3 17 5 4.551 6.832 1.793 81.846 o
3 17 6 25.346 25.138 2.052 51.204 o
3 17 7 1.620 5.448 2.012 67.794 o
3 17 8 14.595 19.670 2.530 39.294 o
3 18 0 8.196 6.683 3.197 26.776 o
3 18 1 11.334 12.808 2.390 45.064 o
3 18 2 18.260 16.224 2.460 40.862 o
3 18 3 26.561 29.391 2.470 37.492 o
3 18 4 5.078 3.944 2.221 55.016 o
3 18 5 5.434 9.810 3.078 28.934 o
4 0 0 278.131 292.715 6.225 3.861 o
4 0 1 25.442 25.955 0.518 175.468 o
4 0 2 929.423 960.383 14.322 0.581 o
4 0 3 3426.040 3402.590 50.984 0.048 o
4 0 4 269.226 278.224 4.223 5.625 o
4 0 5 335.572 330.921 5.020 4.006 o
4 0 6 1176.440 1188.450 17.788 0.378 o
4 0 7 378.541 372.034 5.836 3.159 o
4 0 8 93.368 90.255 1.524 32.020 o
4 0 9 119.530 119.526 1.972 21.431 o
4 0 10 28.393 27.957 0.727 139.320 o
4 0 11 91.161 89.119 1.594 31.873 o
4 0 12 128.913 128.928 2.181 18.701 o
4 0 13 3.355 3.765 0.548 612.645 o
4 0 14 1.307 1.584 0.468 1000.010 o
4 0 15 15.463 17.419 0.857 184.114 o
4 0 16 170.455 166.576 2.829 12.064 o
4 0 17 5.016 7.460 0.956 238.332 o
4 0 18 1.104 3.605 1.494 122.134 o
4 0 19 23.311 27.817 2.012 53.017 o
4 0 20 3.584 5.259 2.211 55.783 o
4 1 0 734.874 769.117 11.454 0.895 o
4 1 1 1586.000 1569.350 23.365 0.219 o
4 1 2 772.967 784.306 11.723 0.842 o
4 1 3 868.167 893.703 13.754 0.647 o
4 1 4 1250.470 1315.700 20.109 0.314 o
4 1 5 339.430 339.865 5.149 3.865 o
4 1 6 1.919 1.374 0.239 2065.390 o
4 1 7 89.218 88.123 1.474 33.853 o
4 1 8 12.514 12.101 0.458 347.239 o
4 1 9 14.276 13.027 0.478 310.375 o
4 1 10 5.195 5.747 0.448 624.113 o
4 1 11 17.334 18.216 0.637 218.851 o
4 1 12 25.019 25.975 0.747 150.077 o
4 1 13 31.167 32.309 0.827 118.427 o
4 1 14 49.253 50.237 1.175 65.739 o
4 1 15 48.523 51.193 1.195 65.209 o
4 1 16 15.753 17.061 0.906 173.756 o
4 1 17 65.237 66.132 1.733 39.584 o
4 1 18 121.607 121.966 2.799 16.278 o
4 1 19 26.602 27.080 1.942 54.647 o
4 1 20 11.122 13.585 2.341 46.770 o
4 2 0 545.318 553.111 8.286 1.617 o
4 2 1 2238.720 2286.220 34.122 0.107 o
4 2 2 291.791 302.675 4.572 4.879 o
4 2 3 131.280 138.310 2.161 18.145 o
4 2 4 94.363 96.699 1.623 30.036 o
4 2 5 276.781 283.642 4.332 5.382 o
4 2 6 326.202 320.423 4.880 4.219 o
4 2 7 3.517 3.117 0.249 1291.170 o
4 2 8 30.108 30.666 0.667 136.459 o
4 2 9 200.093 196.654 3.087 9.652 o
4 2 10 514.575 505.982 7.649 1.852 o
4 2 11 41.396 38.644 0.866 93.138 o
4 2 12 145.502 140.890 2.350 15.990 o
4 2 13 144.648 141.408 2.400 15.823 o
4 2 14 5.196 5.040 0.598 473.242 o
4 2 15 27.882 30.238 0.946 116.804 o
4 2 16 43.488 46.960 1.315 65.808 o
4 2 17 14.347 13.356 0.986 170.232 o
4 2 18 50.132 52.129 2.082 38.557 o
4 2 19 16.024 18.465 2.410 42.602 o
4 2 20 67.511 70.664 4.701 10.696 o
4 3 0 248.730 255.566 3.884 6.492 o
4 3 1 288.260 293.173 4.462 5.064 o
4 3 2 286.734 300.803 4.542 4.973 o
4 3 3 292.244 298.950 4.562 4.903 o
4 3 4 35.465 35.556 0.687 116.429 o
4 3 5 164.756 160.849 2.958 12.078 o
4 3 6 1046.910 1011.950 17.479 0.440 o
4 3 7 63.001 62.816 1.345 49.240 o
4 3 8 993.566 954.537 16.513 0.490 o
4 3 9 279.173 268.673 4.830 5.011 o
4 3 10 188.960 188.198 3.506 9.270 o
4 3 11 206.485 197.311 3.825 8.063 o
4 3 12 54.726 55.555 1.534 49.865 o
4 3 13 69.180 67.736 1.544 41.681 o
4 3 14 105.079 103.382 2.191 22.607 o
4 3 15 7.981 8.864 0.866 247.143 o
4 3 16 69.771 71.540 1.992 33.255 o
4 3 17 77.827 79.608 2.341 26.424 o
4 3 18 21.807 22.927 1.803 64.495 o
4 3 19 2.004 2.898 2.619 40.690 o
4 3 20 7.611 13.356 7.788 4.639 o
4 4 0 521.781 515.165 7.739 1.806 o
4 4 1 367.165 381.376 5.777 3.224 o
4 4 2 872.690 901.810 13.466 0.654 o
4 4 3 699.405 694.190 10.408 1.040 o
4 4 4 809.954 804.614 12.021 0.790 o
4 4 5 4.524 4.681 0.478 639.775 o
4 4 6 118.144 119.686 2.301 19.503 o
4 4 7 108.260 108.332 2.141 22.296 o
4 4 8 74.468 75.465 1.604 37.768 o
4 4 9 78.281 76.222 1.653 35.833 o
4 4 10 16.751 16.593 0.747 203.087 o
4 4 11 344.445 335.582 5.976 3.416 o
4 4 12 52.113 54.689 1.325 57.444 o
4 4 13 96.537 91.629 1.972 26.573 o
4 4 14 63.198 61.581 1.633 42.986 o
4 4 15 52.324 55.734 1.942 40.565 o
4 4 16 43.029 46.552 1.773 49.811 o
4 4 17 31.303 34.012 1.693 61.382 o
4 4 18 2.556 4.900 2.331 50.747 o
4 4 19 4.607 9.830 2.460 44.631 o
4 5 0 1120.580 1110.640 16.553 0.427 o
4 5 1 342.764 349.784 5.309 3.715 o
4 5 2 156.028 157.921 2.520 14.055 o
4 5 3 136.655 139.555 2.221 17.326 o
4 5 4 377.864 379.554 5.777 3.165 o
4 5 5 289.544 291.590 5.199 4.488 o
4 5 6 27.121 26.453 0.777 139.797 o
4 5 7 122.831 115.682 2.271 19.421 o
4 5 8 100.310 94.308 1.952 25.950 o
4 5 9 244.658 244.670 4.472 5.976 o
4 5 10 74.410 75.076 1.653 37.039 o
4 5 11 88.629 86.490 1.823 30.045 o
4 5 12 113.891 108.521 2.360 20.100 o
4 5 13 126.487 123.689 2.580 17.007 o
4 5 14 33.897 33.445 1.195 86.478 o
4 5 15 325.979 330.323 6.633 3.219 o
4 5 16 13.279 15.896 1.474 98.676 o
4 5 17 1.148 2.868 1.892 77.457 o
4 5 18 29.560 33.445 2.490 36.039 o
4 5 19 44.651 37.349 2.659 29.897 o
4 6 0 178.612 167.353 2.629 12.217 o
4 6 1 131.348 130.014 2.141 18.629 o
4 6 2 396.735 407.829 6.225 2.818 o
4 6 3 144.690 143.001 2.311 16.141 o
4 6 4 102.492 99.537 1.663 27.793 o
4 6 5 12.506 12.539 0.388 370.673 o
4 6 6 167.477 157.712 2.998 11.905 o
4 6 7 213.889 206.006 3.785 7.854 o
4 6 8 74.684 75.704 1.604 37.671 o
4 6 9 148.500 146.646 2.918 13.366 o
4 6 10 51.371 51.920 1.275 60.309 o
4 6 11 315.510 303.153 5.438 4.042 o
4 6 12 140.233 135.671 2.719 14.957 o
4 6 13 47.636 49.051 1.444 57.734 o
4 6 14 121.946 122.474 2.848 15.979 o
4 6 15 40.295 41.612 1.942 46.613 o
4 6 16 41.658 47.498 2.171 39.260 o
4 6 17 48.031 48.553 2.241 36.099 o
4 6 18 3.777 6.075 2.101 61.245 o
4 6 19 38.482 37.697 3.954 15.950 o
4 7 0 143.772 142.951 2.350 16.042 o
4 7 1 381.478 375.998 5.727 3.175 o
4 7 2 1.968 1.613 0.249 1923.810 o
4 7 3 159.184 155.730 2.580 13.725 o
4 7 4 334.703 318.601 4.950 4.108 o
4 7 5 113.000 112.634 1.912 23.101 o
4 7 6 221.954 217.370 3.994 7.229 o
4 7 7 24.823 25.646 0.906 132.588 o
4 7 8 45.627 45.984 1.265 66.599 o
4 7 9 43.655 43.723 1.175 72.815 o
4 7 10 72.344 70.674 1.643 38.425 o
4 7 11 61.666 61.212 1.504 46.489 o
4 7 12 196.074 188.736 3.874 8.329 o
4 7 13 191.848 186.585 4.014 8.192 o
4 7 14 14.137 14.850 1.524 93.434 o
4 7 15 52.232 54.928 2.052 38.302 o
4 7 16 19.270 20.497 1.833 64.998 o
4 7 17 15.411 17.300 2.022 57.980 o
4 7 18 16.358 16.553 2.231 48.880 o
4 8 0 231.572 230.886 3.765 7.217 o
4 8 1 84.697 86.361 1.554 34.236 o
4 8 2 52.103 53.215 1.076 65.920 o
4 8 3 10.864 10.637 0.508 362.499 o
4 8 4 112.652 113.132 1.912 23.114 o
4 8 5 80.759 79.448 1.534 36.475 o
4 8 6 45.604 43.773 0.896 83.198 o
4 8 7 46.476 45.366 1.205 68.567 o
4 8 8 138.335 135.342 2.679 15.264 o
4 8 9 15.000 14.183 0.827 200.417 o
4 8 10 25.310 25.069 0.946 127.712 o
4 8 11 106.232 105.324 2.480 20.199 o
4 8 12 14.357 15.308 1.056 153.839 o
4 8 13 71.873 71.859 2.151 30.444 o
4 8 14 16.693 18.007 1.414 99.063 o
4 8 15 157.300 159.793 4.163 9.044 o
4 8 16 19.960 19.631 1.882 62.221 o
4 8 17 28.937 27.867 2.410 38.648 o
4 8 18 7.233 10.966 2.570 40.449 o
4 9 0 69.821 72.526 1.444 42.483 o
4 9 1 341.836 326.001 5.109 3.924 o
4 9 2 72.829 72.357 1.374 42.685 o
4 9 3 49.464 50.575 1.076 69.032 o
4 9 4 17.037 17.728 0.667 215.671 o
4 9 5 27.035 27.031 0.757 141.358 o
4 9 6 9.596 9.531 0.488 404.935 o
4 9 7 12.498 12.529 0.827 218.615 o
4 9 8 123.625 115.871 2.331 18.978 o
4 9 9 255.647 241.025 4.811 5.486 o
4 9 10 2.279 2.311 0.627 567.443 o
4 9 11 56.302 54.041 1.713 44.938 o
4 9 12 48.873 49.211 1.713 48.689 o
4 9 13 45.835 44.609 1.803 48.181 o
4 9 14 23.427 24.322 1.703 68.538 o
4 9 15 6.154 8.097 1.424 120.568 o
4 9 16 30.561 32.887 2.540 34.798 o
4 9 17 34.645 32.319 2.580 33.308 o
4 10 0 0.827 1.006 0.428 1265.220 o
4 10 1 170.942 169.195 2.908 11.752 o
4 10 2 30.235 30.965 0.837 120.967 o
4 10 3 143.407 147.642 2.530 15.152 o
4 10 4 69.879 73.154 1.404 43.081 o
4 10 5 19.320 19.601 0.707 190.442 o
4 10 6 53.614 52.428 1.086 64.762 o
4 10 7 147.198 141.149 2.380 15.730 o
4 10 8 43.849 40.556 1.215 72.237 o
4 10 9 28.055 27.479 1.245 93.481 o
4 10 10 61.711 61.073 1.843 39.212 o
4 10 11 142.692 138.440 3.396 12.111 o
4 10 12 44.030 49.400 2.062 41.014 o
4 10 13 6.760 10.537 1.554 101.345 o
4 10 14 110.430 109.547 3.287 14.823 o
4 10 15 40.992 51.492 2.560 31.084 o
4 10 16 45.645 49.828 2.540 30.820 o
4 10 17 23.177 19.800 4.492 13.301 o
4 11 0 194.996 196.694 3.227 9.534 o
4 11 1 56.230 57.617 1.255 56.292 o
4 11 2 140.436 140.681 2.360 16.337 o
4 11 3 53.787 54.559 1.185 60.765 o
4 11 4 117.003 113.770 1.992 21.956 o
4 11 5 153.072 151.477 2.520 14.437 o
4 11 6 40.346 39.938 1.006 86.255 o
4 11 7 2.549 3.197 0.448 861.331 o
4 11 8 131.285 128.281 3.147 13.852 o
4 11 9 190.658 184.633 4.323 7.669 o
4 11 10 54.789 54.559 1.803 43.212 o
4 11 11 0.392 0.946 1.086 235.293 o
4 11 12 48.580 51.800 2.141 37.691 o
4 11 13 73.274 75.972 2.729 22.997 o
4 11 14 2.488 4.133 1.623 102.108 o
4 11 15 3.880 5.687 1.932 71.897 o
4 11 16 38.912 39.181 2.888 26.909 o
4 12 0 13.369 14.671 0.757 225.938 o
4 12 1 14.412 16.314 0.787 207.332 o
4 12 2 108.563 113.311 1.982 23.136 o
4 12 3 214.859 214.552 3.456 8.269 o
4 12 4 8.555 10.786 0.667 317.396 o
4 12 5 116.524 115.015 2.161 20.806 o
4 12 6 198.228 186.087 3.625 8.789 o
4 12 7 38.178 36.901 1.026 89.630 o
4 12 8 10.732 11.633 1.086 165.293 o
4 12 9 40.235 41.691 1.494 62.428 o
4 12 10 0.419 1.275 1.066 242.742 o
4 12 11 54.327 55.296 2.171 35.348 o
4 12 12 191.282 182.940 4.591 7.206 o
4 12 13 132.638 129.257 3.695 11.639 o
4 12 14 14.089 13.695 2.022 59.340 o
4 12 15 67.269 61.362 3.097 20.643 o
4 13 0 2.626 3.874 0.667 483.273 o
4 13 1 201.552 200.011 3.267 9.194 o
4 13 2 58.093 61.860 1.424 49.782 o
4 13 3 31.177 30.845 0.996 106.088 o
4 13 4 143.160 143.151 2.619 14.948 o
4 13 5 47.736 51.292 1.484 55.744 o
4 13 6 35.840 38.395 1.364 72.646 o
4 13 7 59.887 62.935 1.594 44.804 o
4 13 8 142.233 134.824 3.038 13.554 o
4 13 9 128.021 126.986 3.795 11.498 o
4 13 10 64.412 66.332 2.301 30.119 o
4 13 11 11.446 11.573 1.763 77.295 o
4 13 12 11.446 11.643 2.082 57.926 o
4 13 13 22.523 22.768 2.251 45.455 o
4 13 14 34.200 35.098 3.008 25.903 o
4 14 0 3.352 4.342 0.837 325.251 o
4 14 1 54.923 56.382 1.494 50.665 o
4 14 2 69.897 73.463 1.683 38.047 o
4 14 3 38.847 42.528 1.265 73.339 o
4 14 4 77.102 79.518 1.882 32.403 o
4 14 5 48.898 55.227 1.673 48.586 o
4 14 6 204.558 214.462 4.054 7.527 o
4 14 7 177.978 169.813 3.346 10.291 o
4 14 8 1.019 1.653 0.737 472.716 o
4 14 9 74.864 74.817 2.609 24.131 o
4 14 10 15.280 19.840 1.962 60.409 o
4 14 11 128.423 123.650 3.924 11.092 o
4 14 12 34.346 35.168 2.341 38.395 o
4 14 13 38.823 39.859 3.735 17.550 o
4 15 0 36.299 40.974 1.484 65.629 o
4 15 1 60.146 60.455 1.823 40.164 o
4 15 2 138.134 139.734 3.217 12.942 o
4 15 3 188.904 195.399 4.213 7.790 o
4 15 4 57.026 58.214 1.922 39.309 o
4 15 5 6.384 9.253 1.315 136.431 o
4 15 6 5.542 8.127 1.345 134.285 o
4 15 7 15.909 17.788 1.474 94.445 o
4 15 8 131.067 119.755 2.928 15.089 o
4 15 9 6.105 7.649 2.022 64.409 o
4 15 10 10.069 12.649 2.211 52.308 o
4 15 11 45.569 42.916 2.888 25.951 o
4 16 0 81.645 83.343 2.540 23.547 o
4 16 1 70.298 69.708 2.360 28.050 o
4 16 2 36.501 38.873 1.713 56.534 o
4 16 3 37.441 40.397 1.942 47.832 o
4 16 4 30.017 32.210 1.514 71.733 o
4 16 5 16.190 18.037 1.504 91.289 o
4 16 6 132.104 126.757 3.307 13.187 o
4 16 7 17.964 17.629 1.604 81.639 o
4 16 8 3.833 3.327 1.424 128.909 o
4 16 9 5.374 6.135 2.520 42.860 o
4 16 10 5.529 8.067 2.789 35.093 o
4 17 0 16.960 16.404 1.982 59.432 o
4 17 1 41.974 42.339 2.370 35.342 o
4 17 2 16.237 18.455 1.962 60.285 o
4 17 3 17.898 19.979 2.291 45.802 o
4 17 4 67.585 70.355 2.599 25.404 o
4 17 5 83.495 82.875 2.848 20.542 o
4 17 6 21.406 22.369 1.922 58.881 o
4 17 7 2.008 1.793 1.773 87.714 o
4 17 8 147.868 117.435 6.334 5.498 o
4 18 0 18.552 22.369 2.390 42.156 o
4 18 1 30.613 28.903 2.629 33.237 o
4 18 2 6.741 6.832 1.972 67.337 o
4 18 3 81.313 71.072 3.127 18.919 o
4 18 4 46.536 49.400 3.566 18.298 o
5 0 1 195.403 204.821 3.147 9.551 o
5 0 2 77.643 81.540 1.335 40.051 o
5 0 3 133.915 127.992 2.022 19.101 o
5 0 4 48.767 54.659 0.966 71.799 o
5 0 5 6.699 7.430 0.339 637.541 o
5 0 6 0.091 0.199 0.189 6814.650 o
5 0 7 369.945 367.433 5.617 3.318 o
5 0 8 0.001 0.418 0.249 4145.650 o
5 0 9 4.886 5.876 0.418 674.260 o
5 0 10 8.568 10.009 0.578 368.681 o
5 0 11 30.073 29.799 0.767 128.805 o
5 0 12 6.374 6.763 0.568 449.543 o
5 0 13 4.271 5.876 0.627 457.734 o
5 0 14 32.681 33.285 0.946 105.388 o
5 0 15 170.840 166.576 2.759 12.248 o
5 0 16 4.984 4.741 0.737 366.525 o
5 0 17 4.951 5.528 1.145 182.465 o
5 0 18 3.610 3.844 1.394 133.970 o
5 0 19 4.488 4.412 1.902 74.067 o
5 0 20 36.765 30.646 7.619 4.728 o
5 1 0 139.167 139.675 2.181 17.292 o
5 1 1 386.404 398.497 6.006 2.974 o
5 1 2 970.427 970.572 14.481 0.556 o
5 1 3 393.333 404.931 6.105 2.884 o
5 1 4 89.451 91.181 1.494 33.180 o
5 1 5 298.670 297.845 4.641 4.776 o
5 1 6 1.028 0.996 0.209 3133.490 o
5 1 7 305.399 300.275 4.621 4.702 o
5 1 8 188.362 180.011 2.819 10.998 o
5 1 9 28.934 28.624 0.687 140.750 o
5 1 10 137.978 135.024 2.231 17.359 o
5 1 11 67.867 67.835 1.295 47.051 o
5 1 12 1.930 1.175 0.369 1329.940 o
5 1 13 0.636 2.321 0.528 849.593 o
5 1 14 59.913 61.451 1.295 52.239 o
5 1 15 17.642 19.382 0.807 180.250 o
5 1 16 65.202 69.608 1.683 40.017 o
5 1 17 6.900 7.609 1.135 174.070 o
5 1 18 8.718 8.974 1.285 136.724 o
5 1 19 131.836 127.394 4.014 10.627 o
5 1 20 31.745 29.730 7.510 4.882 o
5 2 0 1187.810 1222.600 18.226 0.364 o
5 2 1 578.929 590.012 9.023 1.415 o
5 2 2 185.195 192.620 2.968 10.520 o
5 2 3 225.293 233.903 3.585 7.576 o
5 2 4 25.573 24.939 0.588 168.973 o
5 2 5 122.312 121.030 1.942 21.199 o
5 2 6 145.737 143.380 2.281 16.173 o
5 2 7 24.715 23.355 0.548 180.857 o
5 2 8 252.591 249.510 3.954 6.397 o
5 2 9 286.170 273.473 4.223 5.420 o
5 2 10 144.092 144.157 2.350 15.973 o
5 2 11 120.982 118.660 1.982 21.247 o
5 2 12 148.228 141.587 2.360 15.722 o
5 2 13 87.248 84.299 1.524 34.229 o
5 2 14 23.031 23.276 0.747 161.247 o
5 2 15 17.744 19.252 1.076 136.274 o
5 2 16 126.544 130.512 3.058 14.443 o
5 2 17 11.761 15.517 1.534 94.741 o
5 2 18 59.520 60.545 2.709 25.668 o
5 2 19 6.122 5.657 2.321 50.027 o
5 3 0 142.279 137.822 2.181 17.107 o
5 3 1 374.227 383.418 5.856 3.143 o
5 3 2 684.763 688.424 10.318 1.067 o
5 3 3 69.722 70.664 1.215 47.199 o
5 3 4 402.793 402.312 6.075 2.853 o
5 3 5 1033.300 994.405 14.850 0.515 o
5 3 6 231.974 230.995 4.143 6.698 o
5 3 7 18.426 18.565 0.727 193.578 o
5 3 8 152.160 149.903 3.078 12.537 o
5 3 9 37.715 39.879 1.076 85.572 o
5 3 10 23.166 21.772 0.866 147.113 o
5 3 11 2.662 1.484 0.458 900.361 o
5 3 12 194.051 188.836 3.536 9.048 o
5 3 13 233.849 233.316 4.303 6.440 o
5 3 14 6.075 6.553 0.876 266.630 o
5 3 15 25.326 27.150 1.295 93.168 o
5 3 16 16.584 20.109 1.335 105.886 o
5 3 17 33.754 37.887 1.882 51.712 o
5 3 18 45.136 45.087 2.470 32.536 o
5 3 19 27.432 31.084 2.599 34.207 o
5 4 0 59.724 63.204 1.096 56.849 o
5 4 1 517.544 528.621 8.117 1.734 o
5 4 2 247.426 247.309 3.805 6.686 o
5 4 3 178.507 178.637 2.779 11.554 o
5 4 4 919.428 888.155 14.691 0.588 o
5 4 5 595.485 597.661 10.358 1.227 o
5 4 6 115.544 112.813 2.211 20.704 o
5 4 7 209.079 206.355 3.755 8.013 o
5 4 8 97.487 94.159 1.952 26.410 o
5 4 9 26.642 26.831 0.966 120.838 o
5 4 10 19.031 19.720 0.886 160.559 o
5 4 11 273.464 264.719 4.820 5.110 o
5 4 12 5.542 6.065 0.727 355.089 o
5 4 13 90.663 88.054 1.952 28.067 o
5 4 14 274.948 266.770 5.408 4.586 o
5 4 15 25.718 28.256 1.335 89.000 o
5 4 16 2.556 4.771 1.205 176.575 o
5 4 17 118.157 122.166 3.137 14.783 o
5 4 18 3.445 2.350 1.932 73.138 o
5 4 19 6.802 6.394 2.480 43.843 o
5 5 0 178.401 184.792 2.878 11.168 o
5 5 1 33.893 35.486 0.797 112.131 o
5 5 2 751.017 746.031 11.503 0.888 o
5 5 3 137.507 138.589 2.221 17.294 o
5 5 4 50.208 50.247 0.936 73.552 o
5 5 5 35.553 35.178 0.966 98.043 o
5 5 6 149.133 144.824 2.739 14.054 o
5 5 7 209.066 198.307 3.625 8.339 o
5 5 8 123.700 123.600 2.450 17.938 o
5 5 9 370.477 365.750 6.534 2.937 o
5 5 10 56.331 56.740 1.404 52.343 o
5 5 11 154.184 148.778 2.988 12.773 o
5 5 12 74.192 71.351 1.673 37.297 o
5 5 13 69.744 70.803 1.813 36.249 o
5 5 14 100.839 102.097 2.430 21.293 o
5 5 15 4.482 7.012 1.036 214.185 o
5 5 16 37.525 42.020 1.713 55.267 o
5 5 17 55.799 58.663 2.460 29.787 o
5 5 18 44.548 45.167 2.858 26.354 o
5 5 19 35.954 36.791 3.396 20.931 o
5 6 0 307.349 301.131 4.801 4.550 o
5 6 1 12.582 14.183 0.518 310.298 o
5 6 2 961.731 971.717 14.531 0.558 o
5 6 3 38.044 36.174 0.777 105.303 o
5 6 4 104.599 105.682 1.763 26.026 o
5 6 5 239.242 232.479 3.635 7.214 o
5 6 6 37.247 37.628 0.986 92.713 o
5 6 7 67.999 64.997 1.504 43.349 o
5 6 8 17.884 19.989 0.866 167.452 o
5 6 9 469.712 445.636 7.888 2.007 o
5 6 10 157.964 153.090 2.928 12.682 o
5 6 11 161.792 152.084 2.938 12.487 o
5 6 12 31.975 32.748 1.245 85.817 o
5 6 13 13.729 14.272 0.996 168.806 o
5 6 14 41.391 41.084 1.544 59.923 o
5 6 15 8.533 9.571 1.275 138.169 o
5 6 16 115.499 112.963 3.187 14.950 o
5 6 17 49.490 52.667 2.420 32.002 o
5 6 18 6.612 6.414 2.141 57.911 o
5 7 0 80.670 81.739 1.474 37.031 o
5 7 1 498.836 493.264 7.510 1.939 o
5 7 2 764.193 740.722 11.125 0.903 o
5 7 3 83.239 84.697 1.484 35.754 o
5 7 4 41.817 43.673 0.946 85.348 o
5 7 5 12.014 12.350 0.478 344.892 o
5 7 6 19.481 19.401 0.827 169.334 o
5 7 7 78.844 78.602 1.713 34.506 o
5 7 8 10.256 11.155 0.717 276.231 o
5 7 9 82.496 80.255 1.803 32.224 o
5 7 10 35.045 35.586 1.145 87.044 o
5 7 11 68.941 68.323 1.763 37.653 o
5 7 12 237.521 221.613 4.512 6.215 o
5 7 13 84.763 81.779 2.032 28.755 o
5 7 14 13.304 16.692 1.444 101.217 o
5 7 15 84.466 83.084 2.739 21.390 o
5 7 16 48.403 53.384 2.341 33.573 o
5 7 17 59.933 64.828 2.868 23.493 o
5 7 18 7.243 6.324 2.779 35.214 o
5 8 0 116.978 118.530 1.992 21.669 o
5 8 1 257.574 254.291 3.974 6.247 o
5 8 2 102.988 99.109 1.723 27.203 o
5 8 3 451.391 431.444 6.623 2.404 o
5 8 4 130.321 129.725 2.151 18.688 o
5 8 5 36.086 37.608 0.876 101.160 o
5 8 6 122.718 114.098 2.271 19.510 o
5 8 7 41.895 42.837 1.175 74.761 o
5 8 8 31.433 32.439 1.026 102.099 o
5 8 9 57.889 59.599 1.633 45.250 o
5 8 10 148.707 141.736 3.028 13.081 o
5 8 11 92.993 90.673 2.181 25.136 o
5 8 12 11.771 11.653 0.996 181.172 o
5 8 13 0.118 1.753 0.946 306.303 o
5 8 14 97.425 97.117 2.839 18.808 o
5 8 15 11.797 13.416 1.623 87.504 o
5 8 16 61.230 63.065 2.749 24.829 o
5 8 17 74.680 76.471 3.038 19.960 o
5 8 18 22.944 24.212 5.946 7.753 o
5 9 0 31.188 31.791 0.866 115.648 o
5 9 1 273.957 268.195 4.223 5.629 o
5 9 2 117.595 116.747 2.012 21.570 o
5 9 3 36.041 37.339 0.896 100.178 o
5 9 4 194.342 187.810 3.008 10.177 o
5 9 5 107.831 107.186 1.843 24.749 o
5 9 6 25.285 23.794 0.667 162.578 o
5 9 7 10.064 9.810 0.757 268.589 o
5 9 8 29.815 30.377 1.026 106.320 o
5 9 9 12.497 12.858 0.896 199.278 o
5 9 10 51.108 50.565 1.683 48.358 o
5 9 11 92.324 84.747 2.301 24.474 o
5 9 12 62.159 60.804 1.962 36.812 o
5 9 13 89.317 86.261 2.520 22.682 o
5 9 14 16.115 16.653 1.723 74.910 o
5 9 15 1.432 1.763 1.733 92.222 o
5 9 16 50.071 54.519 2.540 29.762 o
5 9 17 31.696 28.385 2.998 26.651 o
5 10 0 529.809 511.948 7.978 1.748 o
5 10 1 39.501 39.769 1.046 85.218 o
5 10 2 153.501 155.760 2.769 13.389 o
5 10 3 47.959 47.787 1.056 72.234 o
5 10 4 34.078 35.616 0.916 103.326 o
5 10 5 83.110 82.466 1.524 35.554 o
5 10 6 49.035 49.779 1.106 68.613 o
5 10 7 57.567 54.300 1.345 53.971 o
5 10 8 34.545 34.719 1.275 80.309 o
5 10 9 121.385 118.341 2.988 15.441 o
5 10 10 94.418 93.890 2.560 21.368 o
5 10 11 20.387 20.268 1.364 97.657 o
5 10 12 23.495 24.541 1.424 86.665 o
5 10 13 150.002 139.137 3.566 11.242 o
5 10 14 9.694 11.005 1.723 81.961 o
5 10 15 27.020 27.897 2.052 50.100 o
5 10 16 24.992 23.993 2.639 34.337 o
5 11 0 41.757 42.339 1.016 82.767 o
5 11 1 102.984 105.682 1.922 24.934 o
5 11 2 5.831 6.115 0.627 420.800 o
5 11 3 95.062 94.278 1.713 29.213 o
5 11 4 79.122 80.245 1.524 36.969 o
5 11 5 30.550 27.309 0.936 115.351 o
5 11 6 211.019 205.757 3.625 8.194 o
5 11 7 243.533 228.416 5.199 5.311 o
5 11 8 78.461 74.459 2.121 29.416 o
5 11 9 0.245 1.036 1.006 273.885 o
5 11 10 13.553 13.944 1.225 130.277 o
5 11 11 16.970 18.286 1.374 102.496 o
5 11 12 59.496 61.372 2.281 31.753 o
5 11 13 3.064 6.942 1.723 89.358 o
5 11 14 140.098 140.163 4.163 9.754 o
5 11 15 80.523 75.375 3.008 19.781 o
5 11 16 0.221 11.772 5.279 10.106 o
5 12 0 193.986 191.644 3.127 9.862 o
5 12 1 168.196 165.012 2.769 12.386 o
5 12 2 64.766 63.523 1.305 49.173 o
5 12 3 10.480 10.498 0.687 289.057 o
5 12 4 57.520 59.768 1.384 51.553 o
5 12 5 291.313 276.810 5.000 4.695 o
5 12 6 10.197 9.163 0.677 303.291 o
5 12 7 56.685 56.302 1.384 52.817 o
5 12 8 84.903 87.018 2.500 23.336 o
5 12 9 15.062 13.983 1.285 119.094 o
5 12 10 29.963 32.817 1.733 60.655 o
5 12 11 73.074 70.684 2.430 26.683 o
5 12 12 11.238 12.649 1.683 83.269 o
5 12 13 66.846 64.808 2.590 25.972 o
5 12 14 58.678 60.276 2.819 24.440 o
5 12 15 38.382 42.677 4.223 14.118 o
5 13 0 14.451 13.665 0.787 214.541 o
5 13 1 41.203 43.076 1.175 75.280 o
5 13 2 209.750 202.222 3.536 8.429 o
5 13 3 80.181 83.422 1.743 33.189 o
5 13 4 55.121 54.579 1.355 54.911 o
5 13 5 199.835 202.739 3.844 8.122 o
5 13 6 79.922 78.911 1.803 32.950 o
5 13 7 22.717 23.993 0.976 131.582 o
5 13 8 82.663 82.596 2.470 24.170 o
5 13 9 65.495 69.837 2.450 27.588 o
5 13 10 18.229 19.780 2.002 57.174 o
5 13 11 12.946 15.368 1.753 75.566 o
5 13 12 50.633 53.045 2.590 29.011 o
5 13 13 78.436 73.393 2.938 20.638 o
5 13 14 5.991 4.243 3.546 22.104 o
5 14 0 177.684 177.512 3.476 9.855 o
5 14 1 23.878 26.383 1.096 113.660 o
5 14 2 27.955 31.433 1.295 87.617 o
5 14 3 32.185 31.801 1.404 76.320 o
5 14 4 101.469 109.626 2.988 17.044 o
5 14 5 24.595 25.806 1.305 94.088 o
5 14 6 23.728 26.881 1.414 85.960 o
5 14 7 162.808 155.052 3.446 10.835 o
5 14 8 30.195 32.489 1.992 50.254 o
5 14 9 4.400 8.535 2.012 65.623 o
5 14 10 42.817 41.701 2.590 31.043 o
5 14 11 26.566 29.282 2.659 33.235 o
5 14 12 56.166 51.263 2.948 23.648 o
5 15 0 160.372 157.971 3.217 11.546 o
5 15 1 0.983 2.121 1.305 160.634 o
5 15 2 32.234 34.431 1.723 59.449 o
5 15 3 12.736 15.049 1.245 127.935 o
5 15 4 50.638 52.468 1.892 42.735 o
5 15 5 8.065 10.717 1.345 126.678 o
5 15 6 7.475 7.390 1.305 137.810 o
5 15 7 0.479 0.876 1.444 134.140 o
5 15 8 6.549 6.394 1.862 75.068 o
5 15 9 1.181 1.544 1.853 81.199 o
5 15 10 146.120 137.822 4.850 7.951 o
5 15 11 49.240 50.316 3.107 22.521 o
5 16 0 7.879 11.832 1.584 96.089 o
5 16 1 23.483 23.923 1.793 63.792 o
5 16 2 118.562 117.923 3.078 15.177 o
5 16 3 39.526 43.623 1.823 50.240 o
5 16 4 2.295 3.496 1.663 98.054 o
5 16 5 11.835 14.292 1.823 71.902 o
5 16 6 33.934 33.136 1.932 50.824 o
5 16 7 118.679 107.057 2.958 16.133 o
5 16 8 15.308 18.047 2.599 37.456 o
5 16 9 92.088 83.323 4.014 12.690 o
5 17 0 48.737 47.677 2.161 37.721 o
5 17 1 4.615 5.318 1.783 83.239 o
5 17 2 5.401 5.478 1.683 91.788 o
5 17 3 24.908 22.927 2.221 45.731 o
5 17 4 6.023 7.241 1.862 75.134 o
5 17 5 62.088 62.377 2.470 28.378 o
5 17 6 16.680 16.513 2.151 51.907 o
5 17 7 11.693 14.023 2.221 51.136 o
5 18 0 4.560 7.430 2.609 40.106 o
5 18 1 85.565 74.269 3.177 18.119 o
5 18 2 1.176 2.301 2.191 58.187 o
5 18 3 22.348 22.379 3.068 26.832 o
6 0 0 1538.330 1502.290 31.652 0.166 o
6 0 1 391.959 407.790 6.165 2.863 o
6 0 2 20.987 23.166 0.548 199.742 o
6 0 3 573.991 574.176 8.635 1.489 o
6 0 4 281.090 278.553 4.263 5.420 o
6 0 5 57.495 58.653 1.056 60.742 o
6 0 6 19.393 20.059 0.538 219.905 o
6 0 7 0.223 0.269 0.209 5189.060 o
6 0 8 1.021 1.763 0.349 1576.450 o
6 0 9 163.777 160.809 2.609 13.221 o
6 0 10 46.420 46.163 0.966 78.059 o
6 0 11 15.266 16.672 0.667 230.336 o
6 0 12 48.107 50.705 1.086 69.727 o
6 0 13 22.005 22.330 0.737 168.202 o
6 0 14 93.114 99.198 1.952 26.710 o
6 0 15 0.665 1.872 0.598 698.065 o
6 0 16 5.957 6.424 0.956 235.600 o
6 0 17 5.487 6.394 1.155 176.301 o
6 0 18 170.342 171.157 3.595 9.903 o
6 0 19 176.932 160.929 3.854 9.237 o
6 1 0 248.736 246.333 3.765 6.718 o
6 1 1 157.057 161.616 2.520 13.881 o
6 1 2 913.913 927.905 13.874 0.611 o
6 1 3 12.158 14.322 0.468 332.713 o
6 1 4 440.018 447.180 6.773 2.377 o
6 1 5 466.125 461.970 6.982 2.203 o
6 1 6 3.273 3.516 0.388 923.372 o
6 1 7 307.555 303.980 4.681 4.617 o
6 1 8 193.989 189.961 2.998 10.173 o
6 1 9 34.069 34.700 0.777 113.965 o
6 1 10 132.499 133.241 2.211 18.014 o
6 1 11 55.030 56.362 1.135 60.866 o
6 1 12 47.785 49.838 1.066 71.112 o
6 1 13 20.699 20.786 0.757 173.301 o
6 1 14 1.071 1.992 0.578 713.968 o
6 1 15 85.475 83.880 1.733 32.064 o
6 1 16 95.777 101.370 2.241 23.488 o
6 1 17 10.774 11.972 1.155 150.906 o
6 1 18 6.539 5.836 2.042 63.465 o
6 1 19 28.033 27.270 2.649 33.369 o
6 2 0 1080.590 1115.880 16.672 0.435 o
6 2 1 628.582 627.959 9.432 1.260 o
6 2 2 453.282 467.319 7.061 2.219 o
6 2 3 6.485 7.231 0.388 602.478 o
6 2 4 202.395 200.020 3.107 9.480 o
6 2 5 325.818 322.664 4.930 4.181 o
6 2 6 169.777 168.249 2.689 12.464 o
6 2 7 124.661 123.460 2.171 19.440 o
6 2 8 245.008 240.556 3.755 6.859 o
6 2 9 37.756 38.753 0.827 100.665 o
6 2 10 337.866 327.694 5.010 4.006 o
6 2 11 81.457 79.219 1.444 37.597 o
6 2 12 3.687 4.153 0.667 453.842 o
6 2 13 8.550 10.448 0.797 263.262 o
6 2 14 46.406 48.544 1.335 62.509 o
6 2 15 6.558 7.938 1.305 139.249 o
6 2 16 15.584 13.505 1.165 135.141 o
6 2 17 22.817 23.216 1.793 64.366 o
6 2 18 18.147 21.045 2.082 53.446 o
6 2 19 35.517 38.903 2.938 26.571 o
6 3 0 12.580 14.382 0.488 319.608 o
6 3 1 884.258 899.938 13.456 0.649 o
6 3 2 189.264 189.214 2.968 10.430 o
6 3 3 1077.040 1083.370 16.404 0.447 o
6 3 4 312.495 310.195 4.731 4.498 o
6 3 5 490.167 478.693 7.211 2.047 o
6 3 6 349.986 349.675 5.338 3.647 o
6 3 7 295.656 286.849 5.109 4.517 o
6 3 8 72.317 71.152 1.524 40.433 o
6 3 9 67.634 64.907 1.454 44.503 o
6 3 10 20.180 20.935 0.837 162.373 o
6 3 11 40.317 38.584 1.125 80.774 o
6 3 12 5.835 6.046 0.817 299.687 o
6 3 13 11.670 13.416 0.926 194.452 o
6 3 14 22.752 23.943 1.155 111.745 o
6 3 15 111.896 117.644 2.819 17.017 o
6 3 16 54.084 53.752 1.932 40.566 o
6 3 17 78.743 86.769 3.048 19.148 o
6 3 18 19.429 20.397 2.111 51.870 o
6 3 19 25.396 25.586 2.689 33.084 o
6 4 0 425.664 425.847 6.454 2.569 o
6 4 1 159.759 159.066 2.520 13.796 o
6 4 2 73.167 73.971 1.275 44.001 o
6 4 3 211.605 212.281 3.317 8.626 o
6 4 4 128.216 132.653 2.131 18.856 o
6 4 5 725.999 708.851 10.637 0.988 o
6 4 6 210.731 207.660 3.785 7.908 o
6 4 7 86.355 89.070 1.992 28.292 o
6 4 8 34.773 34.381 1.036 95.123 o
6 4 9 78.960 78.841 1.882 32.075 o
6 4 10 30.006 29.560 1.046 105.048 o
6 4 11 98.635 97.326 2.032 25.241 o
6 4 12 70.772 72.009 1.763 36.656 o
6 4 13 354.111 341.807 7.619 2.642 o
6 4 14 98.052 95.981 2.350 22.598 o
6 4 15 8.275 10.846 1.295 133.992 o
6 4 16 151.350 149.047 3.516 11.163 o
6 4 17 28.110 35.118 2.111 46.478 o
6 4 18 6.239 8.028 2.848 33.598 o
6 4 19 33.147 34.899 3.625 18.911 o
6 5 0 3.860 3.844 0.378 877.076 o
6 5 1 163.249 166.895 2.709 12.771 o
6 5 2 54.465 56.651 1.066 63.237 o
6 5 3 236.147 237.220 3.705 7.136 o
6 5 4 740.314 722.018 10.816 0.954 o
6 5 5 34.714 33.056 0.717 118.582 o
6 5 6 133.776 131.229 2.520 16.464 o
6 5 7 175.504 174.942 3.277 10.464 o
6 5 8 334.434 325.612 5.826 3.591 o
6 5 9 53.020 54.639 1.414 54.262 o
6 5 10 104.406 99.119 2.092 23.777 o
6 5 11 88.473 80.106 1.753 31.573 o
6 5 12 119.103 120.522 2.709 16.993 o
6 5 13 18.043 19.640 1.125 128.383 o
6 5 14 79.014 78.273 2.012 30.388 o
6 5 15 43.848 51.402 1.872 45.678 o
6 5 16 19.906 21.234 1.454 89.837 o
6 5 17 23.011 28.256 2.659 33.880 o
6 5 18 2.805 1.793 2.948 32.198 o
6 5 19 90.387 77.935 8.137 3.928 o
6 6 0 12.948 12.390 0.578 295.163 o
6 6 1 537.102 536.260 8.167 1.672 o
6 6 2 319.856 309.677 4.771 4.400 o
6 6 3 59.725 56.720 1.086 59.107 o
6 6 4 163.237 166.088 2.679 12.886 o
6 6 5 40.447 40.556 0.876 92.600 o
6 6 6 42.837 41.303 1.086 78.806 o
6 6 7 240.466 231.882 4.263 6.391 o
6 6 8 146.426 141.328 2.759 14.239 o
6 6 9 110.348 107.764 2.191 21.713 o
6 6 10 87.025 84.767 1.843 30.302 o
6 6 11 35.773 38.245 1.275 77.465 o
6 6 12 39.900 38.673 1.305 72.161 o
6 6 13 60.784 62.826 1.803 40.031 o
6 6 14 92.969 92.476 2.350 23.426 o
6 6 15 57.622 58.563 2.261 32.706 o
6 6 16 14.534 18.455 1.713 76.093 o
6 6 17 97.990 96.061 3.705 13.665 o
6 6 18 21.289 21.742 2.998 28.096 o
6 7 0 28.520 29.819 0.757 133.575 o
6 7 1 322.510 326.379 5.030 4.134 o
6 7 2 64.749 63.543 1.225 50.958 o
6 7 3 11.446 13.466 0.548 317.408 o
6 7 4 120.952 121.976 2.012 20.872 o
6 7 5 69.060 67.288 1.245 47.651 o
6 7 6 39.803 37.897 1.076 84.330 o
6 7 7 166.746 163.180 3.117 11.466 o
6 7 8 70.067 67.885 1.623 39.888 o
6 7 9 74.142 74.499 1.763 35.454 o
6 7 10 77.716 70.206 1.713 35.862 o
6 7 11 18.618 18.904 0.996 146.038 o
6 7 12 54.709 55.734 1.713 45.207 o
6 7 13 12.381 12.619 0.976 181.312 o
6 7 14 30.799 33.524 1.623 65.083 o
6 7 15 9.549 10.527 1.474 106.985 o
6 7 16 3.843 5.020 1.833 79.717 o
6 7 17 4.587 7.788 2.321 50.163 o
6 7 18 32.596 38.793 3.536 19.675 o
6 8 0 3.750 3.576 0.518 643.688 o
6 8 1 166.952 162.881 2.649 12.868 o
6 8 2 7.346 8.366 0.558 418.173 o
6 8 3 49.901 50.446 1.056 69.445 o
6 8 4 97.065 100.483 1.763 27.762 o
6 8 5 48.589 50.366 1.006 72.427 o
6 8 6 75.922 72.825 1.643 37.091 o
6 8 7 262.604 257.488 4.721 5.380 o
6 8 8 34.558 33.494 1.106 91.411 o
6 8 9 14.199 13.854 0.817 207.881 o
6 8 10 16.662 17.499 1.006 152.164 o
6 8 11 14.484 14.123 1.036 158.864 o
6 8 12 8.704 8.854 1.345 127.236 o
6 8 13 43.015 43.046 1.753 51.176 o
6 8 14 19.949 21.214 1.564 81.289 o
6 8 15 13.174 12.330 1.783 74.374 o
6 8 16 25.333 28.256 2.221 44.847 o
6 8 17 29.213 30.945 2.998 26.776 o
6 9 0 250.028 241.562 3.815 6.679 o
6 9 1 69.884 71.072 1.355 44.399 o
6 9 2 5.975 6.534 0.558 470.440 o
6 9 3 42.099 41.801 0.976 84.647 o
6 9 4 15.230 16.015 0.657 235.379 o
6 9 5 1.319 1.733 0.428 1131.820 o
6 9 6 126.602 121.180 2.101 19.762 o
6 9 7 76.998 77.437 1.733 34.819 o
6 9 8 181.817 175.430 3.815 8.992 o
6 9 9 2.006 1.783 0.797 391.573 o
6 9 10 4.270 4.940 0.817 323.062 o
6 9 11 155.903 148.320 3.625 10.683 o
6 9 12 50.414 53.255 1.982 40.561 o
6 9 13 10.454 10.358 1.454 108.224 o
6 9 14 63.090 61.083 2.410 29.175 o
6 9 15 57.944 64.121 2.570 27.471 o
6 9 16 46.295 47.299 2.928 25.104 o
6 9 17 17.432 22.529 3.815 18.264 o
6 10 0 26.384 26.612 0.817 137.283 o
6 10 1 8.884 9.492 0.647 331.081 o
6 10 2 14.492 16.274 0.797 204.648 o
6 10 3 162.668 162.891 2.819 12.560 o
6 10 4 108.551 108.869 1.972 23.512 o
6 10 5 246.158 241.702 3.825 6.739 o
6 10 6 122.171 115.692 2.111 20.468 o
6 10 7 69.039 67.875 2.002 33.661 o
6 10 8 80.660 78.204 2.590 23.464 o
6 10 9 31.657 33.395 1.424 74.955 o
6 10 10 45.867 48.723 1.872 45.442 o
6 10 11 21.386 24.292 1.325 97.397 o
6 10 12 59.333 63.364 2.251 32.083 o
6 10 13 13.284 14.870 1.604 87.139 o
6 10 14 127.818 120.054 3.436 13.013 o
6 10 15 1.236 1.693 1.862 80.256 o
6 10 16 6.543 10.527 2.908 32.094 o
6 11 0 126.386 122.703 2.251 18.853 o
6 11 1 34.005 36.154 0.996 97.607 o
6 11 2 248.482 240.039 4.083 6.401 o
6 11 3 76.450 76.939 1.484 38.864 o
6 11 4 268.443 254.201 4.263 5.773 o
6 11 5 32.169 31.722 0.886 112.234 o
6 11 6 85.544 78.602 1.663 33.557 o
6 11 7 19.692 18.445 1.145 123.655 o
6 11 8 107.775 101.190 2.679 18.866 o
6 11 9 56.192 54.649 1.793 42.968 o
6 11 10 50.335 48.753 1.733 47.640 o
6 11 11 116.292 115.154 3.167 14.942 o
6 11 12 12.632 13.246 1.514 97.009 o
6 11 13 14.034 15.846 1.833 69.408 o
6 11 14 36.916 36.223 2.281 39.147 o
6 11 15 70.849 60.435 3.277 18.842 o
6 12 0 61.329 61.680 1.345 50.276 o
6 12 1 88.153 87.884 1.723 31.166 o
6 12 2 151.217 146.009 2.649 14.235 o
6 12 3 118.893 117.425 2.171 20.353 o
6 12 4 7.639 8.047 0.737 310.000 o
6 12 5 24.726 25.855 0.896 133.690 o
6 12 6 12.007 12.330 0.777 236.973 o
6 12 7 0.040 0.398 0.797 441.531 o
6 12 8 19.931 21.085 1.305 103.403 o
6 12 9 41.353 38.813 1.693 54.925 o
6 12 10 95.781 88.253 2.679 20.544 o
6 12 11 21.108 21.971 1.743 68.499 o
6 12 12 76.891 71.540 2.799 22.159 o
6 12 13 29.699 30.088 2.221 43.375 o
6 12 14 20.237 23.804 2.699 33.801 o
6 13 0 23.295 23.525 1.036 123.901 o
6 13 1 66.742 66.829 1.643 40.731 o
6 13 2 4.986 3.884 0.767 352.291 o
6 13 3 155.335 150.600 3.018 12.571 o
6 13 4 10.716 13.794 1.036 172.205 o
6 13 5 0.686 0.876 0.707 530.538 o
6 13 6 28.681 30.228 1.125 100.142 o
6 13 7 13.244 13.774 1.205 134.119 o
6 13 8 0.476 1.424 1.245 178.734 o
6 13 9 39.381 38.295 2.171 41.035 o
6 13 10 101.425 100.135 3.536 14.258 o
6 13 11 100.798 94.996 3.834 12.962 o
6 13 12 13.051 14.063 2.450 42.553 o
6 13 13 10.906 10.906 2.430 44.053 o
6 14 0 559.620 529.328 9.372 1.454 o
6 14 1 52.697 55.715 1.564 49.910 o
6 14 2 11.290 11.683 0.906 205.709 o
6 14 3 26.895 30.995 1.374 83.478 o
6 14 4 32.263 32.877 1.374 77.511 o
6 14 5 37.212 40.247 1.613 59.747 o
6 14 6 17.812 19.471 1.265 112.065 o
6 14 7 32.913 26.533 1.364 80.435 o
6 14 8 14.081 14.900 2.221 50.232 o
6 14 9 33.011 37.239 2.769 29.658 o
6 14 10 103.911 100.643 3.994 12.055 o
6 14 11 0.128 0.797 2.211 57.804 o
6 14 12 5.528 9.004 2.500 43.175 o
6 15 0 5.365 7.759 1.335 136.781 o
6 15 1 13.537 16.981 1.315 115.374 o
6 15 2 255.111 245.865 5.109 5.166 o
6 15 3 39.009 42.996 1.753 52.931 o
6 15 4 67.171 69.718 2.211 30.645 o
6 15 5 45.246 44.560 1.753 49.928 o
6 15 6 3.281 3.685 1.036 230.130 o
6 15 7 2.729 5.010 1.135 195.296 o
6 15 8 109.817 105.224 3.625 13.327 o
6 15 9 91.156 87.446 3.366 16.077 o
6 15 10 76.444 72.088 3.486 16.577 o
6 15 11 30.306 20.238 3.725 18.527 o
6 16 0 1.473 1.235 1.464 128.424 o
6 16 1 26.367 31.602 2.012 51.124 o
6 16 2 78.283 82.058 2.350 26.069 o
6 16 3 43.508 45.078 1.962 44.392 o
6 16 4 23.625 25.427 1.803 62.792 o
6 16 5 231.202 222.221 4.900 5.835 o
6 16 6 9.959 7.549 1.574 97.194 o
6 16 7 1.263 3.058 1.574 110.654 o
6 16 8 23.262 20.208 2.769 32.159 o
6 16 9 6.967 13.027 3.705 20.023 o
6 17 0 12.652 14.362 1.982 61.913 o
6 17 1 103.133 96.948 3.257 15.753 o
6 17 2 1.542 2.759 1.604 106.539 o
6 17 3 38.776 37.209 2.480 34.182 o
6 17 4 70.473 69.897 2.739 23.523 o
6 17 5 9.549 8.904 1.892 70.339 o
6 17 6 7.167 11.523 2.181 54.827 o
6 18 0 0.035 8.217 2.908 33.021 o
6 18 1 8.946 18.804 6.275 7.093 o
7 0 1 571.380 552.046 8.306 1.562 o
7 0 2 9.011 9.372 0.418 461.382 o
7 0 3 181.008 182.472 2.898 11.058 o
7 0 4 470.466 476.213 7.281 2.097 o
7 0 5 220.623 222.151 3.476 7.993 o
7 0 6 1.535 1.494 0.299 1779.270 o
7 0 7 310.323 305.922 4.701 4.563 o
7 0 8 0.152 0.737 0.259 3418.500 o
7 0 9 0.924 1.623 0.339 1688.920 o
7 0 10 7.050 8.147 0.548 433.826 o
7 0 11 10.635 10.209 0.548 350.463 o
7 0 12 14.575 15.896 0.647 243.188 o
7 0 13 112.924 116.747 2.052 21.863 o
7 0 14 169.849 163.737 2.709 12.515 o
7 0 15 27.862 29.481 1.096 104.386 o
7 0 16 71.150 72.636 1.803 35.817 o
7 0 17 64.860 69.250 1.902 36.153 o
7 0 18 8.377 7.131 1.584 98.156 o
[truncated: 90,067 more chars]
