# Supplementary material for: Towards improved accuracy of Hirshfeld atom refinement with an alternative electron density partition
Source: IUCrJ. 2025 Jan 1;12(Pt 1):74–87. doi: 10.1107/S2052252524011242 (PMC11707693; doi:10.1107/S2052252524011242)
Supplement: Supplementary file 1 [file m-12-00074-sup1.zip › cif_checkcif/NAC_H2O/B3LYP/1.cif]

data_9K
# start Validation Reply Form
_vrf_PLAT183_9K
;
PROBLEM: Missing _cell_measurement_reflns_used Value ....     Please Do !  
RESPONSE: This is rerefinement of structure from https://doi.org/10.1107/S2053273314010626
          the information was not included in the original publication
;
_vrf_PLAT184_9K
;
PROBLEM: Missing _cell_measurement_theta_min Value ......     Please Do !  
RESPONSE: This is rerefinement of structure from https://doi.org/10.1107/S2053273314010626
          the information was not included in the original publication
;
_vrf_PLAT185_9K
;
PROBLEM: Missing _cell_measurement_theta_max Value ......     Please Do !  
RESPONSE: This is rerefinement of structure from https://doi.org/10.1107/S2053273314010626
          the information was not included in the original publication
;
# end Validation Reply Form
_audit_creation_date               2023-07-26
_audit_creation_method
;
Olex2 1.3
(compiled 2020.07.31 svn.rc2a77460 for OlexSys, GUI svn.r6145)
;
_audit_contact_author_address      ?
_audit_contact_author_email        ?
_audit_contact_author_name         ''
_audit_contact_author_phone        ?
_publ_contact_author_id_orcid      ?
_publ_section_references
;
Bourhis, L.J., Dolomanov, O.V., Gildea, R.J., Howard, J.A.K., Puschmann, H.
 (2015). Acta Cryst. A71, 59-75.

Dolomanov, O.V., Bourhis, L.J., Gildea, R.J, Howard, J.A.K. & Puschmann, H.
 (2009), J. Appl. Cryst. 42, 339-341.
;
_chemical_formula_moiety           'C7 H11 N O4, H2 O'
_chemical_formula_sum              'C7 H13 N O5'
_chemical_formula_weight           191.185
_chemical_absolute_configuration   unk
loop_
  _atom_type_symbol
  _atom_type_scat_dispersion_real
  _atom_type_scat_dispersion_imag
  _atom_type_scat_source
  _atom_type_scat_dispersion_source
 H 0.00000 0.00000
 'NoSpherA2 (<-magic spell for checkCif) like software DiSCaMB'
 'Henke, Gullikson and Davis, At. Data and Nucl. Data Tables, 1993, 54, 2'
 C 0.00347 0.00161
 'NoSpherA2 (<-magic spell for checkCif) like software DiSCaMB'
 'Henke, Gullikson and Davis, At. Data and Nucl. Data Tables, 1993, 54, 2'
 O 0.01158 0.00611
 'NoSpherA2 (<-magic spell for checkCif) like software DiSCaMB'
 'Henke, Gullikson and Davis, At. Data and Nucl. Data Tables, 1993, 54, 2'
 N 0.00653 0.00323
 'NoSpherA2 (<-magic spell for checkCif) like software DiSCaMB'
 'Henke, Gullikson and Davis, At. Data and Nucl. Data Tables, 1993, 54, 2'

_space_group_crystal_system        'orthorhombic'
_space_group_IT_number             19
_space_group_name_H-M_alt          'P 21 21 21'
_space_group_name_Hall             ' P 2ac 2ab'
loop_
  _space_group_symop_id
  _space_group_symop_operation_xyz
 1 x,y,z
 2 x+1/2,-y+1/2,-z
 3 -x,y+1/2,-z+1/2
 4 -x+1/2,-y,z+1/2

_symmetry_Int_Tables_number        19
_cell_length_a                     9.854(3)
_cell_length_b                     9.249(3)
_cell_length_c                     10.144(2)
_cell_angle_alpha                  90
_cell_angle_beta                   90
_cell_angle_gamma                  90
_cell_volume                       924.5(5)
_cell_formula_units_Z              4
_cell_measurement_temperature      9(2)
_exptl_absorpt_coefficient_mu      0.061
_exptl_crystal_density_diffrn      1.374
_exptl_crystal_F_000               408.077
_exptl_crystal_size_max            0.34
_exptl_crystal_size_mid            0.28
_exptl_crystal_size_min            0.28
_exptl_crystal_description        rectangular      
_exptl_crystal_colour             colourless            
_diffrn_measurement_device_type   'Huber type 512 four-circle diffractometer and a 165 mm MAR CCD detector'
_diffrn_reflns_av_R_equivalents    0.0000
_diffrn_reflns_av_unetI/netI       0.0258
_diffrn_reflns_Laue_measured_fraction_full  1.0000
_diffrn_reflns_Laue_measured_fraction_max  0.9991
_diffrn_reflns_limit_h_max         20
_diffrn_reflns_limit_h_min         -20
_diffrn_reflns_limit_k_max         18
_diffrn_reflns_limit_k_min         0
_diffrn_reflns_limit_l_max         20
_diffrn_reflns_limit_l_min         0
_diffrn_reflns_number              8275
_diffrn_reflns_point_group_measured_fraction_full  1.0000
_diffrn_reflns_point_group_measured_fraction_max  0.9984
_diffrn_reflns_theta_full          18.0568
_diffrn_reflns_theta_max           31.88
_diffrn_reflns_theta_min           2.09
_diffrn_ambient_temperature        9(2)
_diffrn_measured_fraction_theta_full  1.0000
_diffrn_measured_fraction_theta_max  0.9991
_diffrn_radiation_type             synchrotron
_diffrn_radiation_wavelength       0.5166
_reflns_Friedel_coverage           0.998
_reflns_limit_h_max                20
_reflns_limit_h_min                -20
_reflns_limit_k_max                18
_reflns_limit_k_min                -18
_reflns_limit_l_max                20
_reflns_limit_l_min                -20
_reflns_number_gt                  7877
_reflns_number_total               8275
_reflns_threshold_expression       I>=2u(I)
_computing_molecular_graphics      'Olex2 1.3 (Dolomanov et al., 2009)'
_computing_publication_material    'Olex2 1.3 (Dolomanov et al., 2009)'
_computing_structure_refinement    'olex2.refine 1.3 (Bourhis et al., 2015)'
_computing_data_collection        'XDS (Kabsch, 1991)'   
_refine_diff_density_max           0.2615
_refine_diff_density_min           -0.1931
_refine_diff_density_rms           0.0543
_refine_ls_abs_structure_details  
 'Flack, H. D. (1983). Acta Cryst. A39, 876-881.'
_refine_ls_abs_structure_Flack     0.5(6)
_refine_ls_d_res_high              0.4890
_refine_ls_d_res_low               7.0681
_refine_ls_goodness_of_fit_ref     1.0979
_refine_ls_hydrogen_treatment      refall
_refine_ls_matrix_type             full
_refine_ls_number_constraints      0
_refine_ls_number_parameters       235
_refine_ls_number_reflns           8275
_refine_ls_number_restraints       0
_refine_ls_R_factor_all            0.0271
_refine_ls_R_factor_gt             0.0246
_refine_ls_restrained_S_all        1.0979
_refine_ls_shift/su_max            0.0004
_refine_ls_shift/su_mean           0.0000
_refine_ls_structure_factor_coef   Fsqd
_refine_ls_weighting_details      
 'w=1/[\s^2^(Fo^2^)+(0.0166P)^2^+0.0466P] where P=(Fo^2^+2Fc^2^)/3'
_refine_ls_weighting_scheme        calc
_refine_ls_wR_factor_gt            0.0485
_refine_ls_wR_factor_ref           0.0491
_refine_special_details
;
Aspherical atom refinement in Olex2
with DiSCaMB generated form factors.
Hirshfeld Atom Refinement 
using Orca5 generated wavefunction 
calculated with B3LYP functional
using cc-pVTZ basis set and charges 
simulating the crystal field.
;
loop_
  _atom_site_label
  _atom_site_type_symbol
  _atom_site_fract_x
  _atom_site_fract_y
  _atom_site_fract_z
  _atom_site_U_iso_or_equiv
  _atom_site_adp_type
  _atom_site_occupancy
  _atom_site_refinement_flags_posn
 O1 O 0.57868(2) 1.11473(3) 0.77182(2) 0.00740(3) Uani 1.000000 .
 O2 O 0.79425(2) 1.11859(3) 0.84044(2) 0.00641(3) Uani 1.000000 .
 O3 O 0.84071(2) 1.20553(3) 0.55091(2) 0.00691(3) Uani 1.000000 .
 O4 O 0.78340(2) 0.69413(3) 0.51515(2) 0.00632(3) Uani 1.000000 .
 O5 O 0.90008(3) 0.45975(3) 0.43048(3) 0.01069(4) Uani 1.000000 .
 N1 N 0.87821(3) 0.97795(3) 0.61459(3) 0.00473(3) Uani 1.000000 .
 C1 C 0.69671(3) 1.07605(3) 0.76141(3) 0.00451(4) Uani 1.000000 .
 C2 C 0.73844(3) 0.96432(3) 0.66018(3) 0.00453(4) Uani 1.000000 .
 C3 C 0.73468(3) 0.81113(3) 0.71984(3) 0.00626(4) Uani 1.000000 .
 C4 C 0.84129(3) 0.73016(3) 0.63964(3) 0.00535(4) Uani 1.000000 .
 C5 C 0.95444(3) 0.84210(3) 0.62490(3) 0.00623(4) Uani 1.000000 .
 C6 C 0.91993(3) 1.10151(3) 0.55823(3) 0.00482(4) Uani 1.000000 .
 C7 C 1.06211(3) 1.10712(4) 0.50530(3) 0.00795(4) Uani 1.000000 .
 H1 H 0.7576(12) 1.1856(12) 0.9048(11) 0.026(3) Uani 1.000000 .
 H2 H 0.8316(11) 0.6139(12) 0.4793(10) 0.023(2) Uani 1.000000 .
 H3 H 0.6700(8) 0.9753(9) 0.5768(7) 0.0196(18) Uani 1.000000 .
 H4 H 0.7653(9) 0.8146(9) 0.8218(8) 0.0219(19) Uani 1.000000 .
 H5 H 0.6358(9) 0.7615(9) 0.7130(9) 0.0229(19) Uani 1.000000 .
 H6 H 0.8761(8) 0.6311(9) 0.6889(8) 0.0185(18) Uani 1.000000 .
 H7 H 1.0189(9) 0.8440(9) 0.7117(10) 0.027(2) Uani 1.000000 .
 H8 H 1.0139(8) 0.8254(9) 0.5380(8) 0.0179(18) Uani 1.000000 .
 H9 H 1.1338(10) 1.0656(12) 0.5745(10) 0.035(2) Uani 1.000000 .
 H10 H 1.0890(9) 1.2152(10) 0.4785(11) 0.031(2) Uani 1.000000 .
 H11 H 1.0712(11) 1.0414(12) 0.4200(10) 0.035(3) Uani 1.000000 .
 H12 H 0.8813(11) 0.3715(12) 0.4749(11) 0.026(2) Uani 1.000000 .
 H13 H 0.9563(11) 0.4414(10) 0.3587(9) 0.020(2) Uani 1.000000 .

loop_
  _atom_site_aniso_label
  _atom_site_aniso_U_11
  _atom_site_aniso_U_22
  _atom_site_aniso_U_33
  _atom_site_aniso_U_12
  _atom_site_aniso_U_13
  _atom_site_aniso_U_23
 O1 0.00525(7) 0.00945(8) 0.00750(8) 0.00182(6) -0.00015(6) -0.00242(7)
 O2 0.00583(7) 0.00781(8) 0.00558(7) 0.00000(6) -0.00067(6) -0.00173(6)
 O3 0.00708(7) 0.00499(7) 0.00865(8) 0.00110(6) 0.00101(6) 0.00182(6)
 O4 0.00840(8) 0.00512(7) 0.00543(7) 0.00067(6) -0.00043(6) -0.00038(6)
 O5 0.01319(10) 0.00620(8) 0.01268(10) 0.00112(7) 0.00584(8) 0.00004(7)
 N1 0.00483(7) 0.00377(7) 0.00559(8) 0.00029(6) 0.00092(6) 0.00053(6)
 C1 0.00478(8) 0.00463(8) 0.00411(8) 0.00032(7) 0.00015(7) -0.00038(7)
 C2 0.00494(8) 0.00459(8) 0.00407(8) -0.00001(7) 0.00039(7) -0.00033(7)
 C3 0.00848(9) 0.00487(9) 0.00542(9) -0.00030(7) 0.00222(8) 0.00020(7)
 C4 0.00728(9) 0.00395(8) 0.00482(8) 0.00068(7) 0.00013(7) 0.00034(7)
 C5 0.00558(9) 0.00540(9) 0.00772(10) 0.00098(7) -0.00020(8) 0.00014(8)
 C6 0.00485(8) 0.00462(8) 0.00499(8) -0.00025(7) 0.00049(7) 0.00048(7)
 C7 0.00573(9) 0.00870(10) 0.00942(10) -0.00119(8) 0.00186(8) 0.00011(9)
 H1 0.030(6) 0.026(6) 0.020(5) -0.008(5) -0.012(5) 0.001(5)
 H2 0.021(5) 0.034(6) 0.016(5) -0.005(5) -0.003(4) -0.008(5)
 H3 0.021(4) 0.026(5) 0.012(4) -0.005(4) 0.002(3) 0.003(3)
 H4 0.028(5) 0.017(4) 0.020(4) 0.007(4) -0.000(4) -0.006(4)
 H5 0.021(4) 0.016(4) 0.032(5) -0.009(3) 0.005(4) 0.008(4)
 H6 0.019(4) 0.014(4) 0.023(4) 0.004(3) -0.008(4) 0.001(3)
 H7 0.028(5) 0.019(5) 0.036(6) -0.002(4) -0.011(4) 0.008(4)
 H8 0.016(4) 0.018(4) 0.019(4) 0.002(3) 0.005(3) -0.003(3)
 H9 0.018(5) 0.048(6) 0.038(6) -0.001(5) -0.003(4) 0.011(5)
 H10 0.012(4) 0.023(5) 0.059(7) 0.000(4) 0.007(4) 0.007(5)
 H11 0.032(6) 0.036(6) 0.038(6) -0.012(5) 0.021(5) -0.015(5)
 H12 0.023(6) 0.032(6) 0.024(6) 0.003(5) 0.008(5) 0.003(5)
 H13 0.028(5) 0.015(5) 0.018(5) -0.005(4) 0.004(4) -0.004(4)

loop_
  _geom_bond_atom_site_label_1
  _geom_bond_atom_site_label_2
  _geom_bond_distance
  _geom_bond_site_symmetry_2
  _geom_bond_publ_flag
 O1 C1 1.2214(5) . ?
 O2 C1 1.3120(4) . ?
 O2 H1 0.970(12) . ?
 O3 C6 1.2412(5) . ?
 O4 C4 1.4252(4) . ?
 O4 H2 0.953(11) . ?
 O5 H12 0.951(11) . ?
 O5 H13 0.931(9) . ?
 N1 C2 1.4584(5) . ?
 N1 C5 1.4677(5) . ?
 N1 C6 1.3423(5) . ?
 C1 C2 1.5137(5) . ?
 C2 C3 1.5411(6) . ?
 C2 H3 1.086(8) . ?
 C3 C4 1.5252(5) . ?
 C3 H4 1.078(8) . ?
 C3 H5 1.079(8) . ?
 C4 C5 1.5289(5) . ?
 C4 H6 1.099(8) . ?
 C5 H7 1.086(9) . ?
 C5 H8 1.069(8) . ?
 C6 C7 1.5014(6) . ?
 C7 H9 1.068(10) . ?
 C7 H10 1.070(9) . ?
 C7 H11 1.061(10) . ?

loop_
  _geom_angle_atom_site_label_1
  _geom_angle_atom_site_label_2
  _geom_angle_atom_site_label_3
  _geom_angle
  _geom_angle_site_symmetry_1
  _geom_angle_site_symmetry_3
  _geom_angle_publ_flag
 H1 O2 C1 109.2(7) . . ?
 H2 O4 C4 108.7(6) . . ?
 H13 O5 H12 109.3(9) . . ?
 C5 N1 C2 112.76(2) . . ?
 C6 N1 C2 119.86(2) . . ?
 C6 N1 C5 127.05(2) . . ?
 O2 C1 O1 123.84(3) . . ?
 C2 C1 O1 121.15(3) . . ?
 C2 C1 O2 114.85(2) . . ?
 C1 C2 N1 114.37(2) . . ?
 C3 C2 N1 103.10(2) . . ?
 C3 C2 C1 110.77(2) . . ?
 H3 C2 N1 109.3(4) . . ?
 H3 C2 C1 107.2(5) . . ?
 H3 C2 C3 112.1(4) . . ?
 C4 C3 C2 103.02(2) . . ?
 H4 C3 C2 110.1(5) . . ?
 H4 C3 C4 109.5(5) . . ?
 H5 C3 C2 112.8(5) . . ?
 H5 C3 C4 112.3(5) . . ?
 H5 C3 H4 109.0(7) . . ?
 C3 C4 O4 108.17(2) . . ?
 C5 C4 O4 111.33(2) . . ?
 C5 C4 C3 102.83(2) . . ?
 H6 C4 O4 109.5(4) . . ?
 H6 C4 C3 112.5(4) . . ?
 H6 C4 C5 112.4(4) . . ?
 C4 C5 N1 102.32(2) . . ?
 H7 C5 N1 110.1(5) . . ?
 H7 C5 C4 111.0(5) . . ?
 H8 C5 N1 110.2(4) . . ?
 H8 C5 C4 112.5(4) . . ?
 H8 C5 H7 110.5(7) . . ?
 N1 C6 O3 119.53(3) . . ?
 C7 C6 O3 122.60(3) . . ?
 C7 C6 N1 117.87(3) . . ?
 H9 C7 C6 111.7(5) . . ?
 H10 C7 C6 110.7(5) . . ?
 H10 C7 H9 109.9(8) . . ?
 H11 C7 C6 110.5(5) . . ?
 H11 C7 H9 105.9(8) . . ?
 H11 C7 H10 107.9(8) . . ?

loop_
  _geom_torsion_atom_site_label_1
  _geom_torsion_atom_site_label_2
  _geom_torsion_atom_site_label_3
  _geom_torsion_atom_site_label_4
  _geom_torsion
  _geom_torsion_site_symmetry_1
  _geom_torsion_site_symmetry_2
  _geom_torsion_site_symmetry_3
  _geom_torsion_site_symmetry_4
  _geom_torsion_publ_flag
 O1 C1 C2 N1 151.95(3) . . . . ?
 O1 C1 C2 C3 -92.07(3) . . . . ?
 O2 C1 C2 N1 -32.45(3) . . . . ?
 O2 C1 C2 C3 83.52(3) . . . . ?
 O3 C6 N1 C2 3.29(3) . . . . ?
 O3 C6 N1 C5 176.12(3) . . . . ?
 O4 C4 C3 C2 -77.93(2) . . . . ?
 O4 C4 C5 N1 80.81(2) . . . . ?
 N1 C2 C3 C4 -29.20(2) . . . . ?
 N1 C5 C4 C3 -34.80(2) . . . . ?
 C1 C2 C3 C4 -151.99(3) . . . . ?
 C2 C3 C4 C5 39.93(2) . . . . ?

loop_
  _diffrn_refln_index_h
  _diffrn_refln_index_k
  _diffrn_refln_index_l
  _diffrn_refln_intensity_net
  _diffrn_refln_intensity_u
 1 0 0 0.23 0.05
 2 0 0 3358.72 71.09
 3 0 0 0.32 0.12
 4 0 0 293.9 6.25
 5 0 0 0.14 0.19
 6 0 0 1508.37 31.78
 7 0 0 0.4 0.31
 8 0 0 233.61 5.17
 9 0 0 0.05 0.36
 10 0 0 0.44 0.35
 11 0 0 0.99 0.47
 12 0 0 6.04 0.78
 13 0 0 1.92 0.65
 14 0 0 94.05 2.35
 15 0 0 1.13 0.77
 16 0 0 16.93 2.04
 17 0 0 2.82 1.94
 18 0 0 0.56 1.86
 19 0 0 2.65 2.38
 20 0 0 9.13 3.57
 0 1 0 1.21 0.12
 1 1 0 5952.39 89.25
 2 1 0 308.28 4.7
 3 1 0 730.95 10.87
 4 1 0 772.23 11.5
 5 1 0 140.24 2.19
 6 1 0 247.33 3.78
 7 1 0 0.75 0.23
 8 1 0 0.41 0.21
 9 1 0 6.31 0.46
 10 1 0 10.87 0.52
 11 1 0 0.68 0.35
 12 1 0 14.73 0.75
 13 1 0 8.86 0.59
 14 1 0 96.49 1.77
 15 1 0 0.98 0.58
 16 1 0 1.73 0.95
 17 1 0 118.45 3.26
 18 1 0 3.91 1.4
 19 1 0 20.35 1.96
 20 1 0 18.03 2.74
 0 2 0 4.67 0.24
 1 2 0 34.13 0.59
 2 2 0 1178.89 17.55
 3 2 0 2010.36 30.04
 4 2 0 555.35 8.32
 5 2 0 1227.55 18.3
 6 2 0 1120.4 16.74
 7 2 0 171.67 2.7
 8 2 0 61.13 1.15
 9 2 0 18.63 0.64
 10 2 0 346.22 5.34
 11 2 0 94.76 1.69
 12 2 0 33.06 0.9
 13 2 0 263.07 4.15
 14 2 0 46.81 1.2
 15 2 0 1.01 0.61
 16 2 0 216.88 5.03
 17 2 0 1.88 1.25
 18 2 0 70.47 2.46
 19 2 0 17.47 1.98
 20 2 0 11.55 4.34
 0 3 0 3.35 0.39
 1 3 0 160 2.45
 2 3 0 53.84 0.9
 3 3 0 670.92 10.03
 4 3 0 256.6 3.9
 5 3 0 138.38 2.19
 6 3 0 14.44 0.49
 7 3 0 50.96 1
 8 3 0 236.22 3.69
 9 3 0 84.35 1.53
 10 3 0 76.12 1.44
 11 3 0 56.79 1.17
 12 3 0 10.94 0.63
 13 3 0 48.69 1.15
 14 3 0 113.48 2.03
 15 3 0 27.35 1.08
 16 3 0 1.74 0.95
 17 3 0 22.69 1.6
 18 3 0 58.3 2.39
 19 3 0 71.1 2.67
 0 4 0 390.96 8.37
 1 4 0 555.16 8.32
 2 4 0 846.74 12.61
 3 4 0 3463.44 51.78
 4 4 0 517.25 7.77
 5 4 0 63.46 1.1
 6 4 0 427.57 6.48
 7 4 0 0.43 0.26
 8 4 0 1116.55 16.72
 9 4 0 170.82 2.88
 10 4 0 72.67 1.4
 11 4 0 5.29 0.57
 12 4 0 15.59 0.72
 13 4 0 7.4 0.59
 14 4 0 174.31 3.3
 15 4 0 20.09 1.01
 16 4 0 17.22 1.27
 17 4 0 13.07 1.62
 18 4 0 74.83 2.47
 19 4 0 27.49 2.18
 0 5 0 0.15 0.2
 1 5 0 140.43 2.24
 2 5 0 58.5 1.02
 3 5 0 2.39 0.3
 4 5 0 1115.14 16.62
 5 5 0 185.54 2.89
 6 5 0 3.86 0.38
 7 5 0 8.84 0.49
 8 5 0 17.35 0.62
 9 5 0 1099.28 16.5
 10 5 0 5.16 0.59
 11 5 0 160.55 2.76
 12 5 0 18.16 0.74
 13 5 0 12.01 0.7
 14 5 0 51.57 1.31
 15 5 0 326.24 5.87
 16 5 0 74.4 2.32
 17 5 0 16.92 1.65
 18 5 0 1.21 2.02
 19 5 0 51.18 2.73
 0 6 0 3.49 0.6
 1 6 0 10.5 0.39
 2 6 0 31.12 0.68
 3 6 0 72.3 1.26
 4 6 0 168.03 2.64
 5 6 0 302.35 4.82
 6 6 0 12.44 0.58
 7 6 0 21.05 0.66
 8 6 0 423.02 6.43
 9 6 0 95 1.74
 10 6 0 54.82 1.12
 11 6 0 107.87 1.91
 12 6 0 115.6 2.01
 13 6 0 483.01 8.54
 14 6 0 98.55 2.18
 15 6 0 247.15 5.1
 16 6 0 2.42 1.12
 17 6 0 5.67 1.6
 18 6 0 63.06 2.62
 19 6 0 12.69 2.66
 0 7 0 0.89 0.35
 1 7 0 24.63 0.64
 2 7 0 117.92 1.94
 3 7 0 94.06 1.6
 4 7 0 143.53 2.36
 5 7 0 82.07 1.48
 6 7 0 29.94 0.76
 7 7 0 15.45 0.64
 8 7 0 0.8 0.34
 9 7 0 2.06 0.33
 10 7 0 139.64 2.38
 11 7 0 43.08 1.02
 12 7 0 70.47 1.62
 13 7 0 43.74 1.23
 14 7 0 266.44 4.92
 15 7 0 1.24 1.01
 16 7 0 68.24 2.29
 17 7 0 26.24 1.85
 18 7 0 41.43 2.62
 0 8 0 13.34 0.81
 1 8 0 1101.43 16.49
 2 8 0 415.56 6.32
 3 8 0 137.89 2.42
 4 8 0 231.82 3.78
 5 8 0 119.01 2
 6 8 0 3.59 0.52
 7 8 0 9.14 0.59
 8 8 0 91.23 1.64
 9 8 0 66.25 1.33
 10 8 0 1.79 0.46
 11 8 0 7.9 0.72
 12 8 0 0.41 0.57
 13 8 0 0.46 0.7
 14 8 0 49.69 1.41
 15 8 0 5.61 1.33
 16 8 0 21.86 1.93
 17 8 0 1.34 1.69
 18 8 0 19.05 2.43
 0 9 0 0.34 0.62
 1 9 0 59.99 1.2
 2 9 0 22.68 0.69
 3 9 0 131.61 2.2
 4 9 0 72.82 1.45
 5 9 0 31.92 0.87
 6 9 0 242.54 3.83
 7 9 0 128.63 2.15
 8 9 0 327.75 5.44
 9 9 0 232.88 3.68
 10 9 0 18.86 0.99
 11 9 0 41.04 1.32
 12 9 0 32.91 1.24
 13 9 0 11.55 1.03
 14 9 0 21.89 1.29
 15 9 0 145.2 3.94
 16 9 0 28.71 1.94
 17 9 0 21.99 2.01
 0 10 0 438.99 9.46
 1 10 0 0.63 0.39
 2 10 0 103.81 1.89
 3 10 0 69.7 1.36
 4 10 0 1.01 0.43
 5 10 0 514.02 8.01
 6 10 0 26.72 0.82
 7 10 0 4.34 0.64
 8 10 0 103.6 1.84
 9 10 0 160.82 3.04
 10 10 0 2.33 0.81
 11 10 0 3.49 0.89
 12 10 0 28.79 1.14
 13 10 0 2.68 1.01
 14 10 0 249.04 5.85
 15 10 0 5.83 1.6
 16 10 0 3.91 1.97
 17 10 0 25.17 3.34
 0 11 0 1.12 0.7
 1 11 0 34.58 0.94
 2 11 0 36.69 0.99
 3 11 0 107.59 1.89
 4 11 0 197.49 3.24
 5 11 0 42.51 1.02
 6 11 0 123.2 2.26
 7 11 0 5.08 0.65
 8 11 0 26.19 1.09
 9 11 0 15.1 0.96
 10 11 0 3.08 0.71
 11 11 0 9.01 0.82
 12 11 0 4.81 1.01
 13 11 0 58.23 1.77
 14 11 0 27.56 1.88
 15 11 0 1.41 1.89
 16 11 0 7.04 2.09
 0 12 0 403.65 8.76
 1 12 0 20.36 0.76
 2 12 0 104.66 1.91
 3 12 0 6.16 0.59
 4 12 0 14.73 0.76
 5 12 0 192.42 3.14
 6 12 0 61.93 1.35
 7 12 0 514.5 9.08
 8 12 0 27.74 1.22
 9 12 0 7.6 0.72
 10 12 0 5.11 1.08
 11 12 0 37.8 1.5
 12 12 0 61.25 1.97
 13 12 0 15.59 1.84
 14 12 0 10.79 2.14
 15 12 0 1.69 2.36
 0 13 0 0.69 0.92
 1 13 0 77.06 1.52
 2 13 0 79.86 1.54
 3 13 0 60.92 1.29
 4 13 0 3.89 0.67
 5 13 0 13.72 0.79
 6 13 0 23.62 1.04
 7 13 0 45.67 1.35
 8 13 0 58.54 1.59
 9 13 0 40.77 1.41
 10 13 0 11.33 1.3
 11 13 0 197.58 4.06
 12 13 0 0.66 1.39
 13 13 0 57.34 2.72
 14 13 0 33.91 2.75
 0 14 0 334.03 7.36
 1 14 0 18.48 0.92
 2 14 0 5.06 0.72
 3 14 0 51.93 1.24
 4 14 0 4.36 0.84
 5 14 0 178.23 3.49
 6 14 0 531.47 9.41
 7 14 0 36 1.31
 8 14 0 9.39 1.33
 9 14 0 65.15 1.89
 10 14 0 1.67 1.55
 11 14 0 162.26 4.48
 12 14 0 29.28 2.05
 13 14 0 54.59 2.85
 0 15 0 0.56 1.38
 1 15 0 7.36 1.03
 2 15 0 52.53 1.57
 3 15 0 4.21 0.89
 4 15 0 41.14 1.49
 5 15 0 158.61 3.23
 6 15 0 7.79 1.34
 7 15 0 58.56 2.23
 8 15 0 17.43 1.64
 9 15 0 4.55 1.53
 10 15 0 92.65 3.23
 11 15 0 12.32 2.43
 12 15 0 35.27 2.8
 0 16 0 35.25 2.29
 1 16 0 4.52 1.6
 2 16 0 111.52 3.18
 3 16 0 12.59 1.41
 4 16 0 83.68 2.55
 5 16 0 11.88 1.59
 6 16 0 1.24 1.47
 7 16 0 4.54 1.47
 8 16 0 5.33 1.53
 9 16 0 1.42 1.91
 10 16 0 50.04 2.98
 0 17 0 0.32 2.04
 1 17 0 30.27 2.02
 2 17 0 40.59 2.12
 3 17 0 6.13 1.54
 4 17 0 16.47 1.99
 5 17 0 47.87 2.17
 6 17 0 14.42 1.99
 7 17 0 16.78 2.33
 8 17 0 132.15 4.07
 0 18 0 11.33 2.72
 1 18 0 3.2 1.8
 2 18 0 148.68 4.28
 3 18 0 6.71 3.21
 4 18 0 22.46 2.4
 5 18 0 7.46 2.62
 6 18 0 8.25 2.92
 0 0 1 0.27 0.07
 1 0 1 96.59 1.46
 2 0 1 8097.05 126.13
 3 0 1 207.05 3.14
 4 0 1 26.06 0.52
 5 0 1 205.65 3.16
 6 0 1 409.44 6.19
 7 0 1 554.28 8.34
 8 0 1 0.54 0.23
 9 0 1 84.91 1.5
 10 0 1 0.54 0.3
 11 0 1 42.63 0.94
 12 0 1 10.9 0.63
 13 0 1 94.01 1.71
 14 0 1 94.02 1.71
 15 0 1 8.84 0.66
 16 0 1 2.46 0.86
 17 0 1 15.5 1.36
 18 0 1 73.34 2.58
 19 0 1 169.59 4.79
 20 0 1 7.35 2.94
 0 1 1 386.2 5.79
 -1 1 1 1002.57 16.7
 1 1 1 994.03 14.88
 -2 1 1 1709.17 25.56
 2 1 1 1693.9 25.31
 -3 1 1 586.33 8.76
 3 1 1 580.55 8.66
 -4 1 1 1628.55 24.32
 4 1 1 1575.7 23.46
 -5 1 1 404.39 6.1
 5 1 1 400.11 6.03
 -6 1 1 159.93 2.54
 6 1 1 162.27 2.53
 -7 1 1 89.82 1.51
 7 1 1 88.05 1.53
 -8 1 1 27.7 0.71
 8 1 1 28.71 0.7
 -9 1 1 755.12 11.4
 9 1 1 741.3 11.15
 -10 1 1 68.2 1.28
 10 1 1 66.2 1.27
 -11 1 1 38.29 0.94
 11 1 1 40.39 0.98
 -12 1 1 245.16 3.87
 12 1 1 245.56 3.94
 -13 1 1 12.39 0.69
 13 1 1 13.09 0.66
 -14 1 1 63.07 1.28
 14 1 1 63.86 1.35
 -15 1 1 118.24 2.25
 15 1 1 117.44 2.24
 -16 1 1 15.85 1.2
 16 1 1 14.81 1.33
 -17 1 1 83.18 2.49
 17 1 1 85.24 2.48
 -18 1 1 44.98 1.87
 18 1 1 44.84 1.97
 -19 1 1 17.21 1.76
 19 1 1 19.88 2.03
 -20 1 1 44.42 3.02
 20 1 1 43.06 3.06
 0 2 1 2849.5 42.81
 -1 2 1 544.99 8.37
 1 2 1 535.57 8.03
 -2 2 1 85.21 1.34
 2 2 1 85.46 1.34
 -3 2 1 746.7 11.15
 3 2 1 760.53 11.37
 -4 2 1 2263.35 33.78
 4 2 1 2295.47 34.26
 -5 2 1 607.63 9.09
 5 2 1 592.4 9.06
 -6 2 1 633.34 9.51
 6 2 1 630.5 9.47
 -7 2 1 24.42 0.61
 7 2 1 24.62 0.6
 -8 2 1 717.8 10.8
 8 2 1 706.44 10.62
 -9 2 1 73.23 1.32
 9 2 1 74.11 1.35
 -10 2 1 376.21 5.78
 10 2 1 377.57 5.81
 -11 2 1 30.55 0.83
 11 2 1 28.74 0.81
 -12 2 1 210.37 3.39
 12 2 1 206.25 3.3
 -13 2 1 57.67 1.24
 13 2 1 57.93 1.2
 -14 2 1 203.9 3.3
 14 2 1 201.74 3.27
 -15 2 1 150.17 2.98
 15 2 1 152.49 2.97
 -16 2 1 11.13 1.15
 16 2 1 9.99 1.04
 -17 2 1 17.22 1.49
 17 2 1 18.66 1.54
 -18 2 1 91.85 2.77
 18 2 1 94.26 2.84
 -19 2 1 19.96 2.06
 19 2 1 21.36 2.27
 -20 2 1 23.05 5.01
 20 2 1 17.02 7.63
 0 3 1 701.61 11.59
 -1 3 1 2403.18 36.88
 1 3 1 2483.37 37.14
 -2 3 1 993.74 14.84
 2 3 1 993.16 14.85
 -3 3 1 405.34 6.1
 3 3 1 408.6 6.14
 -4 3 1 296.97 4.51
 4 3 1 294.36 4.48
 -5 3 1 385.88 5.81
 5 3 1 384.97 5.88
 -6 3 1 911.43 13.77
 6 3 1 903.58 13.51
 -7 3 1 140.91 2.28
 7 3 1 136.22 2.18
 -8 3 1 104.19 1.83
 8 3 1 102.67 1.74
 -9 3 1 728.94 11
 9 3 1 719.81 10.84
 -10 3 1 9.08 0.55
 10 3 1 9.14 0.59
 -11 3 1 39.07 0.98
 11 3 1 36.82 0.91
 -12 3 1 28.4 0.87
 12 3 1 28.16 0.84
 -13 3 1 42.52 1.01
 13 3 1 43.55 1
 -14 3 1 53.13 1.29
 14 3 1 51.88 1.23
 -15 3 1 133.84 2.69
 15 3 1 131.53 2.66
 -16 3 1 3.04 0.93
 16 3 1 2.67 0.87
 -17 3 1 33.92 1.64
 17 3 1 32.81 1.74
 -18 3 1 42.33 1.97
 18 3 1 44.48 1.97
 -19 3 1 15.28 2.04
 19 3 1 18.49 2.64
 0 4 1 833.03 12.42
 -1 4 1 3538.94 53.24
 1 4 1 3637.78 60.52
 -2 4 1 897.54 13.43
 2 4 1 887.14 13.24
 -3 4 1 40.18 0.8
 3 4 1 41.91 0.78
 -4 4 1 385.61 5.84
 4 4 1 382.92 5.8
 -5 4 1 533.37 8.02
 5 4 1 530.76 8.15
 -6 4 1 161.02 2.57
 6 4 1 159.71 2.53
 -7 4 1 109.22 1.86
 7 4 1 110.07 1.83
 -8 4 1 104.39 1.79
 8 4 1 107.3 1.81
 -9 4 1 60.49 1.21
 9 4 1 61.88 1.21
 -10 4 1 79.71 1.47
 10 4 1 76.47 1.48
 -11 4 1 39.14 0.95
 11 4 1 38.95 0.94
 -12 4 1 22.95 0.78
 12 4 1 21.34 0.75
 -13 4 1 30.66 0.92
 13 4 1 31.17 0.88
 -14 4 1 20.43 0.9
 14 4 1 22.76 0.97
 -15 4 1 24.9 1.03
 15 4 1 23.89 1.12
 -16 4 1 2.88 0.85
 16 4 1 2.57 0.78
 -17 4 1 43.16 1.88
 17 4 1 41.98 1.79
 -18 4 1 30.23 2.13
 18 4 1 30.4 2.14
 -19 4 1 34.16 2.33
 19 4 1 35.18 2.41
 0 5 1 350.39 5.29
 -1 5 1 498.33 7.5
 1 5 1 518.38 7.81
 -2 5 1 361.54 5.47
 2 5 1 363.93 5.51
 -3 5 1 203.1 3.15
 3 5 1 200.83 3.11
 -4 5 1 347.26 5.27
 4 5 1 351.2 5.33
 -5 5 1 35.03 0.74
 5 5 1 35.63 0.8
 -6 5 1 165.59 2.62
 6 5 1 167.57 2.72
 -7 5 1 908.6 13.63
 7 5 1 897.32 13.46
 -8 5 1 46.61 0.97
 8 5 1 47.27 0.98
 -9 5 1 13.58 0.55
 9 5 1 13.8 0.63
 -10 5 1 121 2.06
 10 5 1 122.14 2.09
 -11 5 1 13.2 0.62
 11 5 1 13.99 0.65
 -12 5 1 60.58 1.26
 12 5 1 59.67 1.22
 -13 5 1 138.51 2.55
 13 5 1 136.72 2.49
 -14 5 1 54.5 1.45
 14 5 1 55.95 1.49
 -15 5 1 27.02 1.16
 15 5 1 25.15 1.07
 -16 5 1 57.83 1.95
 16 5 1 61.77 2.22
 -17 5 1 1.69 1.3
 17 5 1 2.02 1.42
 -18 5 1 1.15 1.59
 18 5 1 1.67 1.35
 -19 5 1 21.59 2.4
 19 5 1 15.82 2.52
 0 6 1 804.13 12.01
 -1 6 1 390.11 6.4
 1 6 1 384.02 5.81
 -2 6 1 216.14 3.36
 2 6 1 222.28 3.45
 -3 6 1 372.86 5.64
 3 6 1 365.62 5.58
 -4 6 1 133.31 2.16
 4 6 1 130.54 2.15
 -5 6 1 13.65 0.48
 5 6 1 14.24 0.52
 -6 6 1 535.24 8.12
 6 6 1 538.43 8.2
 -7 6 1 661.85 9.95
 7 6 1 649 9.79
 -8 6 1 9.09 0.57
 8 6 1 8.73 0.53
 -9 6 1 3.89 0.49
 9 6 1 3.65 0.52
 -10 6 1 81.66 1.51
 10 6 1 78.74 1.49
 -11 6 1 38.69 0.96
 11 6 1 39.94 1.01
 -12 6 1 3.64 0.54
 12 6 1 4.61 0.61
 -13 6 1 258.07 4.7
 13 6 1 269.25 4.94
 -14 6 1 129.02 2.65
 14 6 1 126.55 2.6
 -15 6 1 119.06 2.81
 15 6 1 110.83 2.67
 -16 6 1 52.29 2
 16 6 1 53.31 1.94
 -17 6 1 60.17 2.35
 17 6 1 63.84 2.38
 -18 6 1 36.58 2.37
 18 6 1 34.17 2.11
 -19 6 1 11.92 3.46
 19 6 1 7.77 3.06
 0 7 1 185.72 2.93
 -1 7 1 1115.18 16.67
 1 7 1 1127.46 16.84
 -2 7 1 95.3 1.61
 2 7 1 93.76 1.58
 -3 7 1 30.63 0.73
 3 7 1 31.23 0.76
 -4 7 1 378.89 5.77
 4 7 1 377.52 5.75
 -5 7 1 484.39 7.34
 5 7 1 495.26 7.54
 -6 7 1 325.43 5.16
 6 7 1 327.7 5.05
 -7 7 1 221.1 3.51
 7 7 1 221.8 3.5
 -8 7 1 1.32 0.34
 8 7 1 1.63 0.42
 -9 7 1 79.67 1.5
 9 7 1 76.91 1.47
 -10 7 1 105.44 1.85
 10 7 1 103.46 1.85
 -11 7 1 51.52 1.14
 11 7 1 51.8 1.14
 -12 7 1 24.96 0.94
 12 7 1 25.05 1.02
 -13 7 1 28.22 1.02
 13 7 1 29.16 1.1
 -14 7 1 87.67 1.98
 14 7 1 88.14 1.95
 -15 7 1 0.71 1.18
 15 7 1 2.38 1.08
 -16 7 1 63.02 2.47
 16 7 1 64.98 2.21
 -17 7 1 40.57 2.14
 17 7 1 35.01 2.15
 -18 7 1 9.76 2.13
 18 7 1 4.36 1.9
 0 8 1 1046.29 15.66
 -1 8 1 587.13 8.98
 1 8 1 599.74 9.17
 -2 8 1 105.53 1.82
 2 8 1 112.26 1.9
 -3 8 1 328.71 5.09
 3 8 1 333.93 5.13
 -4 8 1 85.99 1.57
 4 8 1 86.71 1.56
 -5 8 1 253.36 4.24
 5 8 1 255.32 3.99
 -6 8 1 163.51 2.66
 6 8 1 163.54 2.66
 -7 8 1 51.36 1.1
 7 8 1 50.81 1.08
 -8 8 1 47.63 1.04
 8 8 1 49.34 1.08
 -9 8 1 114.09 2
 9 8 1 115.31 2.02
 -10 8 1 40.75 0.97
 10 8 1 39.29 1
 -11 8 1 34.27 1.15
 11 8 1 30.54 1.04
 -12 8 1 7.31 0.79
 12 8 1 6.6 0.76
 -13 8 1 68.24 1.76
 13 8 1 66.81 1.68
 -14 8 1 5.77 0.94
 14 8 1 6.07 0.86
 -15 8 1 6.21 1.18
 15 8 1 5.5 1.27
 -16 8 1 5.38 1.52
 16 8 1 6.18 1.75
 -17 8 1 40.41 2.42
 17 8 1 45.92 2.72
 -18 8 1 41.19 3.13
 18 8 1 35.9 2.6
 0 9 1 88.02 1.58
 -1 9 1 216.31 3.43
 1 9 1 220.53 3.62
 -2 9 1 36.06 0.9
 2 9 1 35.53 0.88
 -3 9 1 60.03 1.2
 3 9 1 58.14 1.17
 -4 9 1 344.36 5.31
 4 9 1 327.32 5.13
 -5 9 1 270.21 4.21
 5 9 1 269.28 4.24
 -6 9 1 69.23 1.4
 6 9 1 71.36 1.36
 -7 9 1 38.19 0.96
 7 9 1 40.91 0.98
 -8 9 1 55.61 1.23
 8 9 1 55.7 1.23
 -9 9 1 0.99 0.4
 9 9 1 1.14 0.38
 -10 9 1 198.43 3.73
 10 9 1 189.41 3.55
 -11 9 1 20.63 0.96
 11 9 1 22.53 0.98
 -12 9 1 27.22 1.08
 12 9 1 27.37 1.05
 -13 9 1 62.3 1.63
 13 9 1 66.21 1.7
 -14 9 1 20.28 1.32
 14 9 1 22.09 1.3
 -15 9 1 29.63 1.82
 15 9 1 29.77 1.74
 -16 9 1 22.13 2.09
 16 9 1 23.73 2.12
 -17 9 1 12.37 2.17
 17 9 1 15.09 2.12
 0 10 1 89.74 1.74
 -1 10 1 76.96 1.43
 1 10 1 74.05 1.47
 -2 10 1 21.83 0.72
 2 10 1 22.07 0.69
 -3 10 1 35.88 0.94
 3 10 1 35.31 1
 -4 10 1 171.26 2.79
 4 10 1 169.88 2.92
 -5 10 1 39.04 0.97
 5 10 1 39.93 1.05
 -6 10 1 9.84 0.64
 6 10 1 9.53 0.65
 -7 10 1 119.78 2.11
 7 10 1 118.48 2.07
 -8 10 1 53.11 1.11
 8 10 1 52.41 1.17
 -9 10 1 35.61 1.05
 9 10 1 38.44 1.24
 -10 10 1 11.38 0.85
 10 10 1 11.68 0.87
 -11 10 1 87.58 1.98
 11 10 1 88.74 1.96
 -12 10 1 64.14 1.93
 12 10 1 66.37 1.66
 -13 10 1 18.85 1.16
 13 10 1 18.82 1.2
 -14 10 1 111.8 2.95
 14 10 1 107.15 2.79
 -15 10 1 5.7 1.66
 15 10 1 8.26 1.55
 -16 10 1 92.4 3.28
 16 10 1 98.23 3.43
 -17 10 1 10.59 3.19
 17 10 1 12.36 2.99
 0 11 1 28.69 0.92
 -1 11 1 128.42 2.2
 1 11 1 124.42 2.15
 -2 11 1 212.74 3.48
 2 11 1 217.83 3.51
 -3 11 1 125.15 2.18
 3 11 1 130.29 2.23
 -4 11 1 57.59 1.21
 4 11 1 57.85 1.26
 -5 11 1 105.26 1.93
 5 11 1 106.11 1.93
 -6 11 1 35.51 0.98
 6 11 1 36.3 1
 -7 11 1 83.92 1.6
 7 11 1 83.56 1.59
 -8 11 1 159.04 3.06
 8 11 1 164.88 3.18
 -9 11 1 52.39 1.4
 9 11 1 55.61 1.49
 -10 11 1 125.98 2.58
 10 11 1 130.8 2.75
 -11 11 1 76.35 1.85
 11 11 1 74.97 1.85
 -12 11 1 111.15 2.45
 12 11 1 113.24 2.49
 -13 11 1 15.39 1.37
 13 11 1 17.01 1.52
 -14 11 1 27.02 1.7
 14 11 1 23.09 1.85
 -15 11 1 65.32 2.65
 15 11 1 67.1 3
 -16 11 1 10.17 2.56
 16 11 1 9.28 2.43
 0 12 1 40.89 1.05
 -1 12 1 32.04 0.94
 1 12 1 30.38 0.87
 -2 12 1 215.24 3.47
 2 12 1 217.05 3.58
 -3 12 1 99.25 1.81
 3 12 1 94.71 1.73
 -4 12 1 16.27 0.77
 4 12 1 16.38 0.79
 -5 12 1 166.42 2.89
 5 12 1 165.68 2.78
 -6 12 1 89.96 1.81
 6 12 1 88.24 1.73
 -7 12 1 9.85 0.75
 7 12 1 8.4 0.72
 -8 12 1 114.07 2.37
 8 12 1 117.76 2.45
 -9 12 1 29.55 1.18
 9 12 1 29.43 1.22
 -10 12 1 20.54 1.05
 10 12 1 21.44 1.1
 -11 12 1 10.4 1.05
 11 12 1 11 1.21
 -12 12 1 5.58 1.17
 12 12 1 5.64 1.2
 -13 12 1 43.51 1.92
 13 12 1 44.85 1.97
 -14 12 1 62.35 2.75
 14 12 1 61.6 2.64
 -15 12 1 80.58 3.24
 15 12 1 80.85 3.02
 0 13 1 13.23 0.76
 -1 13 1 43.24 1.24
 1 13 1 40.46 1.09
 -2 13 1 45.92 1.1
 2 13 1 47.36 1.13
 -3 13 1 2.22 0.53
 3 13 1 2.55 0.56
 -4 13 1 192.45 3.13
 4 13 1 200.82 3.28
 -5 13 1 42.89 1.21
 5 13 1 43.25 1.18
 -6 13 1 66.97 1.62
 6 13 1 67.1 1.65
 -7 13 1 114.42 2.41
 7 13 1 109.63 2.46
 -8 13 1 73.67 1.81
 8 13 1 73.67 1.81
 -9 13 1 209.47 4.02
 9 13 1 210.42 4.08
 -10 13 1 28.72 1.55
 10 13 1 23.96 1.23
 -11 13 1 30.48 1.86
 11 13 1 31.2 1.66
 -12 13 1 94.53 2.71
 12 13 1 95.81 3.11
 -13 13 1 32.57 2.18
 13 13 1 27.69 1.98
 -14 13 1 73.5 3.27
 14 13 1 60.48 2.83
 0 14 1 29.35 1
 -1 14 1 25.08 0.92
 1 14 1 25.42 0.94
 -2 14 1 43.18 1.15
 2 14 1 42.69 1.13
 -3 14 1 7.8 0.84
 3 14 1 8.36 0.77
 -4 14 1 56.92 1.52
 4 14 1 56.61 1.5
 -5 14 1 26.72 1.15
 5 14 1 26.49 1.1
 -6 14 1 55.05 1.5
 6 14 1 55.94 1.57
 -7 14 1 3.73 1.11
 7 14 1 4.32 1.06
 -8 14 1 77.15 2.18
 8 14 1 79.86 2.24
 -9 14 1 27.87 1.64
 9 14 1 24.74 1.42
 -10 14 1 17.92 1.48
 10 14 1 15.86 1.45
 -11 14 1 22.39 1.92
 11 14 1 27.67 1.89
 -12 14 1 82.61 2.91
 12 14 1 83.83 3.06
 -13 14 1 97.17 3.58
 13 14 1 97.86 3.62
 0 15 1 8.02 0.89
 -1 15 1 14.64 1.08
 1 15 1 14.16 1
 -2 15 1 96.23 2.32
 2 15 1 100.45 2.46
 -3 15 1 143.57 3.23
 3 15 1 135.04 3.2
 -4 15 1 65.95 1.98
 4 15 1 60.7 1.83
 -5 15 1 4.67 1.08
 5 15 1 2.13 1.31
 -6 15 1 17.11 1.33
 6 15 1 17.05 1.32
 -7 15 1 135.13 3.21
 7 15 1 134.47 3.27
 -8 15 1 27.77 1.6
 8 15 1 28.13 1.54
 -9 15 1 15.17 1.56
 9 15 1 14.4 1.61
 -10 15 1 6.13 1.89
 10 15 1 5.2 1.83
 -11 15 1 21.58 2.69
 11 15 1 16.62 2.05
 -12 15 1 24.99 2.85
 12 15 1 26.22 2.86
 0 16 1 34.91 1.56
 -1 16 1 72.3 2.51
 1 16 1 70.74 2.36
 -2 16 1 83.12 2.84
 2 16 1 91.19 2.86
 -3 16 1 4.15 1.34
 3 16 1 5.06 1.18
 -4 16 1 74.82 2.47
 4 16 1 69.99 2.37
 -5 16 1 26.43 1.85
 5 16 1 24.02 1.8
 -6 16 1 27.66 2.02
 6 16 1 31.73 2.02
 -7 16 1 6.17 1.42
 7 16 1 5.26 1.49
 -8 16 1 8.19 1.65
 8 16 1 5.82 2.13
 -9 16 1 18.78 2.53
 9 16 1 16.86 2.24
 -10 16 1 6.01 2.47
 10 16 1 7.95 2.28
 0 17 1 108.81 3.6
 -1 17 1 19.18 1.82
 1 17 1 21.99 1.73
 -2 17 1 45.84 1.96
 2 17 1 46.1 2.22
 -3 17 1 53.53 2.48
 3 17 1 51.37 2.18
 -4 17 1 44.56 2.42
 4 17 1 42.51 2.38
 -5 17 1 4.02 1.81
 5 17 1 5.34 1.79
 -6 17 1 98.1 3.38
 6 17 1 97.34 3.27
 -7 17 1 78.07 3.1
 7 17 1 76.48 3
 -8 17 1 17.98 2.31
 8 17 1 14.9 2.46
 0 18 1 25.74 2.35
 -1 18 1 2.68 1.99
 1 18 1 0.62 1.82
 -2 18 1 25.11 2.19
 2 18 1 23.82 2.41
 -3 18 1 12.96 2.11
 3 18 1 12.86 2.4
 -4 18 1 29.29 2.61
 4 18 1 29.02 2.64
 -5 18 1 78.65 3.33
 5 18 1 74.57 3.19
 -6 18 1 13.73 5.13
 6 18 1 18.88 6.3
 0 0 2 665.89 14.14
 1 0 2 1884.24 28.51
 2 0 2 891.22 13.35
 3 0 2 173.6 2.66
 4 0 2 964.27 14.38
 5 0 2 81.87 1.34
 6 0 2 23.26 0.55
 7 0 2 9.41 0.42
 8 0 2 3.41 0.4
 9 0 2 633.28 9.56
 10 0 2 12.95 0.59
 11 0 2 314.42 4.91
 12 0 2 1.13 0.45
 13 0 2 8.18 0.57
 14 0 2 17.86 0.79
 15 0 2 29.29 1.08
 16 0 2 51.11 1.83
 17 0 2 20.74 1.46
 18 0 2 134.55 3.47
 19 0 2 21.26 2.16
 20 0 2 6.77 3.82
 0 1 2 4420.12 67.03
 -1 1 2 4582.16 80.33
 1 1 2 4718.44 82.7
 -2 1 2 864.5 12.95
 2 1 2 878.4 13.29
 -3 1 2 22.71 0.44
 3 1 2 22.37 0.44
 -4 1 2 831.16 12.4
 4 1 2 787.48 11.77
 -5 1 2 1013.66 15.14
 5 1 2 974.5 14.54
 -6 1 2 935.84 13.98
 6 1 2 931.66 13.93
 -7 1 2 54.78 1.03
 7 1 2 54.36 0.98
 -8 1 2 515.24 7.81
 8 1 2 516.26 7.8
 -9 1 2 198.79 3.16
 9 1 2 197.34 3.13
 -10 1 2 408.67 6.26
 10 1 2 400.24 6.11
 -11 1 2 38.19 0.95
 11 1 2 38.86 0.89
 -12 1 2 64.78 1.31
 12 1 2 67.66 1.39
 -13 1 2 102.31 1.84
 13 1 2 102.87 1.85
 -14 1 2 111.77 2.06
 14 1 2 109.77 2.02
 -15 1 2 1.12 0.59
 15 1 2 1.12 0.58
 -16 1 2 49.7 1.56
 16 1 2 52.91 1.69
 -17 1 2 17.33 1.32
 17 1 2 18.56 1.33
 -18 1 2 12.39 1.77
 18 1 2 12.98 1.55
 -19 1 2 66.81 2.76
 19 1 2 68.92 3.01
 -20 1 2 15.42 4.2
 20 1 2 21.79 5.6
 0 2 2 198.1 3
 -1 2 2 3059.01 46.06
 1 2 2 3007.49 46.51
 -2 2 2 1177 17.57
 2 2 2 1195.78 17.86
 -3 2 2 224.8 3.43
 3 2 2 228.22 3.47
 -4 2 2 305.81 4.62
 4 2 2 303.9 4.59
 -5 2 2 194.31 3
 5 2 2 193.4 2.98
 -6 2 2 456.37 6.89
 6 2 2 469.21 7.09
 -7 2 2 761.65 11.43
 7 2 2 766 11.47
 -8 2 2 78.98 1.39
 8 2 2 79.76 1.5
 -9 2 2 226.76 3.54
 9 2 2 224.77 3.54
 -10 2 2 85.85 1.55
 10 2 2 84.83 1.52
 -11 2 2 90.94 1.64
 11 2 2 91.43 1.65
 -12 2 2 27.17 0.83
 12 2 2 26.6 0.81
 -13 2 2 81.46 1.52
 13 2 2 81.74 1.63
 -14 2 2 260.75 4.41
 14 2 2 264.99 4.49
 -15 2 2 171.54 3.29
 15 2 2 170.59 3.3
 -16 2 2 10.19 1
 16 2 2 7.92 1
 -17 2 2 142.6 3.76
 17 2 2 140.31 3.57
 -18 2 2 31.29 2.01
 18 2 2 34.38 1.85
 -19 2 2 16.59 2.38
 19 2 2 17.12 2.39
 0 3 2 1436.07 21.51
 -1 3 2 637.63 9.57
 1 3 2 613.97 9.2
 -2 3 2 1308.61 20.32
 2 3 2 1283.88 19.2
 -3 3 2 482.24 7.25
 3 3 2 477.11 7.14
 -4 3 2 298.88 4.53
 4 3 2 302.02 4.56
 -5 3 2 701.19 10.5
 5 3 2 691.21 10.36
 -6 3 2 188.37 2.95
 6 3 2 189.98 2.98
 -7 3 2 19.56 0.56
 7 3 2 18.56 0.54
 -8 3 2 736.6 11.07
 8 3 2 753.91 11.34
 -9 3 2 100.7 1.73
 9 3 2 103.83 1.79
 -10 3 2 175.19 2.83
 10 3 2 169.21 2.75
 -11 3 2 14.73 0.65
 11 3 2 13.96 0.64
 -12 3 2 59.36 1.26
 12 3 2 57.15 1.2
 -13 3 2 253.85 4.29
 13 3 2 253.26 4
 -14 3 2 9 0.76
 14 3 2 11.37 0.73
 -15 3 2 15.98 1
 15 3 2 15.38 0.97
 -16 3 2 83.51 2.19
 16 3 2 83.32 2.19
 -17 3 2 5.03 1.19
 17 3 2 4.29 1.08
 -18 3 2 1.18 1.36
 18 3 2 0.95 1.29
 -19 3 2 48.5 2.55
 19 3 2 50.67 2.55
 0 4 2 678.22 10.15
 -1 4 2 1926.2 28.73
 1 4 2 1931.21 30.76
 -2 4 2 91.89 1.47
 2 4 2 92.52 1.5
 -3 4 2 641.18 9.63
 3 4 2 622.99 9.34
 -4 4 2 876.5 13.1
 4 4 2 905.46 13.52
 -5 4 2 247.79 3.82
 5 4 2 248.31 3.82
 -6 4 2 72.01 1.26
 6 4 2 74.27 1.28
 -7 4 2 59.47 1.14
 7 4 2 57.11 1.07
 -8 4 2 95.79 1.67
 8 4 2 97.1 1.67
 -9 4 2 48.9 1.03
 9 4 2 48.14 1
 -10 4 2 124.76 2.11
 10 4 2 120.95 2.07
 -11 4 2 13.95 0.6
 11 4 2 14.61 0.62
 -12 4 2 11.61 0.61
 12 4 2 12.25 0.62
 -13 4 2 18.25 0.73
 13 4 2 18.24 0.74
 -14 4 2 3.27 0.6
 14 4 2 3.97 0.68
 -15 4 2 73.57 1.96
 15 4 2 72.24 1.86
 -16 4 2 31.27 1.49
 16 4 2 32.62 1.35
 -17 4 2 6.41 1.37
 17 4 2 9.19 1.38
 -18 4 2 9.97 1.6
 18 4 2 11.89 1.62
 -19 4 2 78.05 3.11
 19 4 2 73.85 2.99
 0 5 2 1317.51 19.65
 -1 5 2 64 1.09
 1 5 2 61.9 1.07
 -2 5 2 326.55 4.95
 2 5 2 324.57 4.92
 -3 5 2 848.25 13.56
 3 5 2 846.23 13.05
 -4 5 2 161.97 2.65
 4 5 2 158.56 2.53
 -5 5 2 750.23 11.26
 5 5 2 749.05 11.55
 -6 5 2 55.93 1.06
 6 5 2 56.88 1.07
 -7 5 2 497.09 7.56
 7 5 2 499.2 7.72
 -8 5 2 41.78 1
 8 5 2 41.61 0.93
 -9 5 2 72.04 1.35
 9 5 2 73.14 1.37
 -10 5 2 8.82 0.58
 10 5 2 7.82 0.54
 -11 5 2 132.97 2.25
 11 5 2 132.29 2.27
 -12 5 2 79.13 1.49
 12 5 2 78.41 1.53
 -13 5 2 17.08 0.8
 13 5 2 18.89 0.81
 -14 5 2 19.3 0.99
 14 5 2 16.58 0.92
 -15 5 2 8.88 1.03
 15 5 2 6.76 0.97
 -16 5 2 10.08 1.17
 16 5 2 8.74 1.18
 -17 5 2 25.61 1.75
 17 5 2 25.42 1.79
 -18 5 2 26.12 2.2
 18 5 2 27.95 2.29
 -19 5 2 3.32 2.3
 19 5 2 1.2 2
 0 6 2 77.34 1.32
 -1 6 2 421.95 6.39
 1 6 2 427.05 6.47
 -2 6 2 508.79 7.64
 2 6 2 498.12 7.53
 -3 6 2 419.5 6.36
 3 6 2 411.57 6.21
 -4 6 2 406.23 6.16
 4 6 2 409.48 6.25
 -5 6 2 965.28 14.42
 5 6 2 975.65 14.59
 -6 6 2 317.45 4.91
 6 6 2 310.93 4.79
 -7 6 2 126.59 2.12
 7 6 2 122.55 2.05
 -8 6 2 26.8 0.78
 8 6 2 27.54 0.75
 -9 6 2 30.15 0.81
 9 6 2 28.98 0.78
 -10 6 2 101.05 1.77
 10 6 2 104 1.82
 -11 6 2 89.8 1.66
 11 6 2 89.87 1.65
 -12 6 2 66.75 1.58
 12 6 2 65.69 1.43
 -13 6 2 109.22 2.25
 13 6 2 111.17 2.27
 -14 6 2 72.1 1.77
 14 6 2 73.81 1.75
 -15 6 2 80.59 2.08
 15 6 2 84.48 2.1
 -16 6 2 32.24 1.42
 16 6 2 35.7 1.6
 -17 6 2 38.2 2.12
 17 6 2 40.83 2.03
 -18 6 2 76.26 3.06
 18 6 2 69.14 2.76
 -19 6 2 78.99 7.29
 19 6 2 75.27 7.01
 0 7 2 6.23 0.43
 -1 7 2 398.41 6.06
 1 7 2 402.79 6.11
 -2 7 2 56.29 1.04
 2 7 2 54.9 1.04
 -3 7 2 316.79 4.85
 3 7 2 305.54 4.68
 -4 7 2 2.03 0.28
 4 7 2 1.62 0.25
 -5 7 2 746.96 11.23
 5 7 2 743.72 11.17
 -6 7 2 65.92 1.24
 6 7 2 63.8 1.23
 -7 7 2 14.69 0.61
 7 7 2 15.5 0.64
 -8 7 2 181.61 3
 8 7 2 177.96 2.86
 -9 7 2 13.37 0.65
 9 7 2 12.84 0.62
 -10 7 2 44.7 1.05
 10 7 2 45.95 1.03
 -11 7 2 144.67 2.42
 11 7 2 145.49 2.47
 -12 7 2 79.69 1.73
 12 7 2 85.88 1.87
 -13 7 2 82.32 1.83
 13 7 2 85.63 1.89
 -14 7 2 108.12 2.56
 14 7 2 107.69 2.4
 -15 7 2 31.51 1.45
 15 7 2 29.5 1.4
 -16 7 2 18.12 1.38
 16 7 2 18.1 1.58
 -17 7 2 6.33 1.7
 17 7 2 8.88 1.76
 -18 7 2 39.55 2.38
 18 7 2 41.29 2.49
 0 8 2 122.56 2.02
 -1 8 2 548.85 8.3
 1 8 2 557.68 8.42
 -2 8 2 224.72 3.51
 2 8 2 220.23 3.46
 -3 8 2 253.24 3.94
 3 8 2 254.47 4.12
 -4 8 2 53.65 1.09
 4 8 2 53.43 1.08
 -5 8 2 102.36 1.77
 5 8 2 99.51 1.73
 -6 8 2 8.65 0.55
 6 8 2 8.4 0.56
 -7 8 2 198.32 3.25
 7 8 2 199.65 3.19
 -8 8 2 227.01 3.6
 8 8 2 224.16 3.57
 -9 8 2 17.15 0.7
 9 8 2 16.89 0.67
 -10 8 2 42.85 1.02
 10 8 2 43.45 1.03
 -11 8 2 12.39 0.89
 11 8 2 12.81 0.74
 -12 8 2 19.91 0.96
 12 8 2 19.66 0.97
 -13 8 2 64.51 1.59
 13 8 2 60.13 1.51
 -14 8 2 46.79 1.65
 14 8 2 46.92 1.54
 -15 8 2 15.22 1.33
 15 8 2 16.97 1.26
 -16 8 2 100.64 2.7
 16 8 2 102.91 2.76
 -17 8 2 1.46 1.82
 17 8 2 1.34 1.79
 -18 8 2 6.64 2.49
 18 8 2 12.53 2.88
 0 9 2 294.91 4.57
 -1 9 2 311.1 4.79
 1 9 2 306.84 4.72
 -2 9 2 15.04 0.61
 2 9 2 15.22 0.62
 -3 9 2 170.46 2.79
 3 9 2 170.93 2.76
 -4 9 2 71.21 1.45
 4 9 2 72.65 1.38
 -5 9 2 116.97 2.01
 5 9 2 117.22 2.02
 -6 9 2 6.63 0.56
 6 9 2 6.56 0.56
 -7 9 2 22.86 0.74
 7 9 2 22.14 0.76
 -8 9 2 129.8 2.19
 8 9 2 127.62 2.19
 -9 9 2 29.68 0.83
 9 9 2 27.57 0.87
 -10 9 2 65.07 1.53
 10 9 2 64.59 1.55
 -11 9 2 2.61 0.66
 11 9 2 3.77 0.67
 -12 9 2 37.72 1.32
 12 9 2 39.73 1.26
 -13 9 2 77.12 2.17
 13 9 2 72.46 1.87
 -14 9 2 29.41 1.42
 14 9 2 29.52 1.48
 -15 9 2 1.34 1.24
 15 9 2 1.53 1.21
 -16 9 2 29.36 1.9
 16 9 2 27.13 2.1
 -17 9 2 18.26 2.37
 17 9 2 17.55 2.4
 0 10 2 106.34 1.92
 -1 10 2 8.12 0.59
 1 10 2 9.17 0.61
 -2 10 2 13.71 0.65
 2 10 2 12.63 0.6
 -3 10 2 122.16 2.08
 3 10 2 124.03 2.11
 -4 10 2 32.43 0.9
 4 10 2 31.09 0.84
 -5 10 2 157.76 2.62
 5 10 2 156.39 2.78
 -6 10 2 15.61 0.7
 6 10 2 16.34 0.8
 -7 10 2 54.37 1.23
 7 10 2 55.73 1.2
 -8 10 2 105.98 1.89
 8 10 2 103.86 1.85
 -9 10 2 79 1.67
 9 10 2 83.83 1.79
 -10 10 2 99.3 2.12
 10 10 2 97.67 2.24
 -11 10 2 1.47 0.63
 11 10 2 0.92 0.74
 -12 10 2 28.94 1.26
 12 10 2 31.02 1.15
 -13 10 2 101.82 2.62
 13 10 2 104.73 2.58
 -14 10 2 177.28 3.9
 14 10 2 177.07 3.98
 -15 10 2 30.36 1.7
 15 10 2 30.23 1.9
 -16 10 2 39.77 2.43
 16 10 2 36.09 2.51
 0 11 2 0.63 0.35
 -1 11 2 66.04 1.34
 1 11 2 64.47 1.34
 -2 11 2 6.72 0.6
 2 11 2 7.6 0.62
 -3 11 2 185.43 3.01
 3 11 2 188.16 3.04
 -4 11 2 144.59 2.43
 4 11 2 141.25 2.37
 -5 11 2 6.8 0.59
 5 11 2 6.14 0.63
 -6 11 2 239.31 3.85
 6 11 2 241.01 4.1
 -7 11 2 26.61 0.97
 7 11 2 23.51 0.95
 -8 11 2 75.29 1.62
 8 11 2 74.27 1.55
 -9 11 2 194.25 3.7
 9 11 2 200.54 3.86
 -10 11 2 139.79 2.82
 10 11 2 136.02 2.75
 -11 11 2 7.9 0.94
 11 11 2 4.68 0.87
 -12 11 2 9.23 1.17
 12 11 2 7.92 1.15
 -13 11 2 139.57 3.34
 13 11 2 141.41 3.53
 -14 11 2 133.54 3.35
 14 11 2 133.42 3.31
 -15 11 2 67.31 2.67
 15 11 2 66.86 2.49
 -16 11 2 10.93 2.48
 16 11 2 6.71 2.2
 0 12 2 64.44 1.38
 -1 12 2 95.13 1.75
 1 12 2 96.2 1.86
 -2 12 2 40.55 1.02
 2 12 2 42.13 1.06
 -3 12 2 103.81 1.85
 3 12 2 104.14 1.92
 -4 12 2 106.59 1.9
 4 12 2 113.77 1.99
 -5 12 2 63.77 1.32
 5 12 2 63.78 1.31
 -6 12 2 147.43 2.64
 6 12 2 146.6 2.66
 -7 12 2 59.7 1.39
 7 12 2 59.1 1.4
 -8 12 2 34.37 1.25
 8 12 2 34.88 1.2
 -9 12 2 108.53 2.32
 9 12 2 110.88 2.33
 -10 12 2 14.52 1.07
 10 12 2 15.43 1.05
 -11 12 2 58.67 1.82
 11 12 2 59.09 1.83
 -12 12 2 20.92 1.48
 12 12 2 20.34 1.34
 -13 12 2 70.69 2.41
 13 12 2 69.46 2.31
 -14 12 2 32.93 1.99
 14 12 2 30.27 2.06
 -15 12 2 16.23 2.32
 15 12 2 15.21 1.98
 0 13 2 71.86 1.44
 -1 13 2 156.52 2.66
 1 13 2 162.94 2.94
 -2 13 2 54.39 1.33
 2 13 2 53.7 1.23
 -3 13 2 14.39 0.77
 3 13 2 15.71 0.81
 -4 13 2 58.99 1.33
 4 13 2 62.11 1.43
 -5 13 2 201.81 3.53
 5 13 2 203.04 3.55
 -6 13 2 4.4 0.76
 6 13 2 3.9 0.77
 -7 13 2 164.06 3.18
 7 13 2 165.43 3.2
 -8 13 2 107.85 2.48
 8 13 2 114.29 2.79
 -9 13 2 3.13 1.15
 9 13 2 1.94 1.04
 -10 13 2 19.16 1.44
 10 13 2 16.22 1.37
 -11 13 2 33.7 1.68
 11 13 2 32.25 1.69
 -12 13 2 144.67 3.52
 12 13 2 147.28 3.5
 -13 13 2 26 1.91
 13 13 2 25.03 2.19
 -14 13 2 12.88 2.26
 14 13 2 14.08 2.09
 0 14 2 15.31 0.83
 -1 14 2 4.32 0.73
 1 14 2 4.07 0.72
 -2 14 2 47.84 1.32
 2 14 2 50.72 1.35
 -3 14 2 41.64 1.22
 3 14 2 38.35 1.19
 -4 14 2 74.44 1.69
 4 14 2 73.76 1.69
 -5 14 2 30.88 1.24
 5 14 2 31.56 1.3
 -6 14 2 12.82 1.13
 6 14 2 11.73 0.91
 -7 14 2 41.57 1.56
 7 14 2 41.97 1.53
 -8 14 2 47.62 1.72
 8 14 2 49.15 1.76
 -9 14 2 22.59 1.47
 9 14 2 19.72 1.47
 -10 14 2 88.39 2.44
 10 14 2 94.74 2.54
 -11 14 2 7.23 1.58
 11 14 2 7.17 1.59
 -12 14 2 22.57 1.95
 12 14 2 19.82 2.07
 -13 14 2 14.03 2.22
 13 14 2 10.82 2.19
 0 15 2 75.29 1.88
 -1 15 2 32.5 1.37
 1 15 2 31.52 1.35
 -2 15 2 13.89 1.1
 2 15 2 14.83 1.21
 -3 15 2 60.98 1.83
 3 15 2 63.08 2.01
 -4 15 2 142.53 3.22
 4 15 2 140.3 3.23
 -5 15 2 36.59 1.62
 5 15 2 34.57 1.73
 -6 15 2 248.83 5.19
 6 15 2 246.86 5.13
 -7 15 2 9.49 1.31
 7 15 2 8.79 1.37
 -8 15 2 5.87 1.4
 8 15 2 3.02 1.13
 -9 15 2 21.91 1.61
 9 15 2 23.83 1.7
 -10 15 2 43.45 2.49
 10 15 2 44.49 2.27
 -11 15 2 61.12 2.59
 11 15 2 63.31 2.55
 -12 15 2 33.78 4.27
 12 15 2 32.92 3.73
 0 16 2 62.23 2.24
 -1 16 2 75.44 2.47
 1 16 2 76.69 2.44
 -2 16 2 59.8 2.05
 2 16 2 56.02 1.86
 -3 16 2 126.75 3.04
 3 16 2 128.38 3.13
 -4 16 2 37.67 1.72
 4 16 2 39.03 1.72
 -5 16 2 118.29 3.04
 5 16 2 118.4 3.09
 -6 16 2 77.42 2.41
 6 16 2 82.39 2.36
 -7 16 2 18.88 1.8
 7 16 2 16.66 1.64
 -8 16 2 10.36 1.77
 8 16 2 14.4 1.84
 -9 16 2 27.94 2.69
 9 16 2 27.13 2.51
 -10 16 2 5.04 2.61
 10 16 2 3.76 2.15
 0 17 2 265.46 6.18
 -1 17 2 10.67 1.59
 1 17 2 9.98 1.8
 -2 17 2 35.03 2.04
 2 17 2 36.68 2.28
 -3 17 2 23.78 2.1
 3 17 2 24.23 2.04
 -4 17 2 17.76 1.86
 4 17 2 18.53 1.97
 -5 17 2 3.8 1.87
 5 17 2 5.5 1.69
 -6 17 2 3.78 1.95
 6 17 2 2.77 1.61
 -7 17 2 6.39 1.96
 7 17 2 4.18 2.01
 -8 17 2 49.89 2.98
 8 17 2 51.82 2.89
 0 18 2 2.73 2.04
 -1 18 2 29.87 2.34
 1 18 2 29.82 2.3
 -2 18 2 33.33 2.64
 2 18 2 27.52 2.22
 -3 18 2 21.08 2.33
 3 18 2 16.29 2.47
 -4 18 2 6.84 2.73
 4 18 2 6.86 1.98
 -5 18 2 2.78 2.13
 5 18 2 2.31 2.2
 0 0 3 0.21 0.12
 1 0 3 3813.06 57.98
 2 0 3 1.83 0.18
 3 0 3 1511.07 22.6
 4 0 3 3416.36 51.19
 5 0 3 128.51 2.03
 6 0 3 576.5 8.67
 7 0 3 183.21 2.91
 8 0 3 717.21 10.77
 9 0 3 74.9 1.37
 10 0 3 229.73 3.64
 11 0 3 32.44 0.84
 12 0 3 3.18 0.49
 13 0 3 85.3 1.6
 14 0 3 162.79 3.12
 15 0 3 29.1 1.08
 16 0 3 5.68 0.78
 17 0 3 3.75 1.07
 18 0 3 11.62 1.66
 19 0 3 24.15 2.21
 0 1 3 6137.22 93.19
 -1 1 3 19.74 0.39
 1 1 3 19.12 0.37
 -2 1 3 6039.5 91.1
 2 1 3 6066.46 93.72
 -3 1 3 563.06 8.5
 3 1 3 552.52 8.83
 -4 1 3 905.35 13.57
 4 1 3 897.32 13.81
 -5 1 3 403.37 6.08
 5 1 3 406.57 6.13
 -6 1 3 15.03 0.48
 6 1 3 14.38 0.47
 -7 1 3 136.18 2.19
 7 1 3 136.18 2.17
 -8 1 3 435.8 6.62
 8 1 3 423.81 6.45
 -9 1 3 69.33 1.28
 9 1 3 70.13 1.32
 -10 1 3 152.56 2.51
 10 1 3 152.26 2.51
 -11 1 3 66.56 1.35
 11 1 3 68.35 1.32
 -12 1 3 78.7 1.48
 12 1 3 80.4 1.5
 -13 1 3 109.77 1.94
 13 1 3 108.97 1.91
 -14 1 3 1.54 0.57
 14 1 3 1.99 0.57
 -15 1 3 8.05 0.79
 15 1 3 7.16 0.87
 -16 1 3 15.43 1.1
 16 1 3 14.94 1.06
 -17 1 3 6.67 1.47
 17 1 3 6.14 1.47
 -18 1 3 2.97 1.65
 18 1 3 2.39 1.43
 -19 1 3 7.75 2.03
 19 1 3 2.55 1.71
 0 2 3 55.53 0.9
 -1 2 3 3603.59 62.88
 1 2 3 3744.93 65.11
 -2 2 3 521.15 9.12
 2 2 3 543.66 9.41
 -3 2 3 1038.06 15.52
 3 2 3 1020.69 17.08
 -4 2 3 139.02 2.19
 4 2 3 138.87 2.17
 -5 2 3 229.49 3.63
 5 2 3 234.85 3.6
 -6 2 3 7.75 0.39
 6 2 3 7.26 0.39
 -7 2 3 5.52 0.4
 7 2 3 5.66 0.39
 -8 2 3 151.61 2.45
 8 2 3 147.08 2.4
 -9 2 3 59.83 1.18
 9 2 3 61 1.22
 -10 2 3 35.88 0.88
 10 2 3 36.14 0.87
 -11 2 3 68.8 1.34
 11 2 3 69.35 1.42
 -12 2 3 72.4 1.4
 12 2 3 72.75 1.41
 -13 2 3 121.05 2.1
 13 2 3 122.97 2.12
 -14 2 3 37.43 1.06
 14 2 3 36.52 1.02
 -15 2 3 241.01 4.45
 15 2 3 229.32 4.28
 -16 2 3 53.19 1.77
 16 2 3 53.3 1.66
 -17 2 3 3.68 1.14
 17 2 3 4.44 1.18
 -18 2 3 22.92 1.82
 18 2 3 22.3 1.69
 -19 2 3 62.53 2.65
 19 2 3 57.97 2.67
 0 3 3 2411.76 36.12
 -1 3 3 1500.88 22.5
 1 3 3 1527.51 22.94
 -2 3 3 29.53 0.55
 2 3 3 29.18 0.56
 -3 3 3 639.2 9.6
 3 3 3 650.73 9.75
 -4 3 3 297.05 4.5
 4 3 3 300.16 4.58
 -5 3 3 70.2 1.2
 5 3 3 70.95 1.22
 -6 3 3 1080.5 16.16
 6 3 3 1087.75 16.47
 -7 3 3 124.89 2.08
 7 3 3 121.28 1.99
 -8 3 3 155.84 2.53
 8 3 3 160.05 2.58
 -9 3 3 26.13 0.73
 9 3 3 27.27 0.75
 -10 3 3 174.99 2.87
 10 3 3 168.44 2.73
 -11 3 3 54.16 1.13
 11 3 3 52.7 1.1
 -12 3 3 177.74 2.86
 12 3 3 175.64 2.87
 -13 3 3 1.51 0.43
 13 3 3 2.68 0.48
 -14 3 3 109.06 2.08
 14 3 3 115.31 2.15
 -15 3 3 31.55 1.27
 15 3 3 35.78 1.3
 -16 3 3 41.33 1.64
 16 3 3 40.52 1.47
 -17 3 3 4.46 1.12
 17 3 3 7.34 1.34
 -18 3 3 11.12 1.61
 18 3 3 15.24 1.84
 -19 3 3 5.25 2.37
 19 3 3 13.73 2.04
 0 4 3 769.18 11.52
 -1 4 3 644.41 9.65
 1 4 3 651.89 9.76
 -2 4 3 1603.47 23.9
 2 4 3 1643.09 24.46
 -3 4 3 248.66 3.8
 3 4 3 243.96 3.73
 -4 4 3 706.71 10.6
 4 4 3 697 10.45
 -5 4 3 181.18 2.85
 5 4 3 179.36 2.79
 -6 4 3 212.5 3.3
 6 4 3 213.14 3.33
 -7 4 3 777.21 11.66
 7 4 3 783.55 11.77
 -8 4 3 6.95 0.43
 8 4 3 6.83 0.49
 -9 4 3 3.01 0.43
 9 4 3 2.59 0.42
 -10 4 3 44.22 1.01
 10 4 3 41.9 0.94
 -11 4 3 88.36 1.63
 11 4 3 88.46 1.76
 -12 4 3 68.8 1.36
 12 4 3 71.49 1.39
 -13 4 3 53.98 1.25
 13 4 3 55.02 1.27
 -14 4 3 16.51 0.82
 14 4 3 15.87 0.8
 -15 4 3 18.56 1.1
 15 4 3 20.86 1.15
 -16 4 3 45.62 1.64
 16 4 3 46.51 1.57
 -17 4 3 106.34 2.99
 17 4 3 108.63 3.09
 -18 4 3 23.07 1.83
 18 4 3 23.05 1.66
 -19 4 3 32.29 2.44
 19 4 3 28.91 2.41
 0 5 3 44.18 0.91
 -1 5 3 562.11 8.44
 1 5 3 561.07 8.45
 -2 5 3 214.42 3.31
 2 5 3 213.57 3.3
 -3 5 3 2.26 0.26
 3 5 3 2.28 0.25
 -4 5 3 142.08 2.26
 4 5 3 140.12 2.23
 -5 5 3 140.81 2.37
 5 5 3 139.15 2.23
 -6 5 3 238.94 3.71
 6 5 3 238.18 3.72
 -7 5 3 576.58 8.7
 7 5 3 560.27 8.45
 -8 5 3 311.9 4.97
 8 5 3 309.4 4.79
 -9 5 3 92.33 1.7
 9 5 3 92.62 1.64
 -10 5 3 183.5 2.97
 10 5 3 180.2 2.94
 -11 5 3 88.52 1.6
 11 5 3 92.5 1.8
 -12 5 3 80.47 1.55
 12 5 3 80.44 1.56
 -13 5 3 84.67 1.7
 13 5 3 84.83 1.71
 -14 5 3 8.34 0.82
 14 5 3 9.09 0.88
 -15 5 3 162.05 3.5
 15 5 3 162.27 3.52
 -16 5 3 200.94 4.37
 16 5 3 195 4.14
 -17 5 3 4.03 1.8
 17 5 3 8.07 1.45
 -18 5 3 2.37 2.08
 18 5 3 0.76 1.42
 -19 5 3 22.41 2.46
 19 5 3 25.78 2.54
 0 6 3 895.25 13.38
 -1 6 3 153.27 2.43
 1 6 3 155.3 2.45
 -2 6 3 20.17 0.53
 2 6 3 19.84 0.54
 -3 6 3 184.61 3.12
 3 6 3 187.58 2.94
 -4 6 3 148.73 2.4
 4 6 3 143.58 2.32
 -5 6 3 38.67 0.82
 5 6 3 36.32 0.78
 -6 6 3 58.19 1.1
 6 6 3 56.95 1.09
 -7 6 3 120.33 2.01
 7 6 3 121.22 2.03
 -8 6 3 13.84 0.6
 8 6 3 14.12 0.56
 -9 6 3 209.87 3.33
 9 6 3 211.55 3.4
 -10 6 3 28.69 0.8
 10 6 3 28.61 0.83
 -11 6 3 218.77 3.48
 11 6 3 216.25 3.46
 -12 6 3 166.8 3.04
 12 6 3 171.88 3.01
 -13 6 3 26.74 1.13
 13 6 3 23.86 0.99
 -14 6 3 45.56 1.44
 14 6 3 47.58 1.51
 -15 6 3 74.87 1.96
 15 6 3 76.99 2.06
 -16 6 3 105.12 2.74
 16 6 3 105.98 2.75
 -17 6 3 62.04 2.42
 17 6 3 61.48 2.45
 -18 6 3 13.01 2.12
 18 6 3 11.8 1.96
 0 7 3 214.48 3.34
 -1 7 3 126.53 2.04
 1 7 3 123.8 2.02
 -2 7 3 12.85 0.49
 2 7 3 12.46 0.51
 -3 7 3 175.22 2.78
 3 7 3 178.19 2.81
 -4 7 3 156.88 2.5
 4 7 3 156.36 2.59
 -5 7 3 84.26 1.5
 5 7 3 85.04 1.49
 -6 7 3 13.24 0.59
 6 7 3 13.52 0.55
 -7 7 3 203.22 3.25
 7 7 3 206.16 3.73
 -8 7 3 392.71 6.05
 8 7 3 393.68 6.04
 -9 7 3 153.33 2.55
 9 7 3 155.03 2.53
 -10 7 3 99.77 1.9
 10 7 3 95.45 1.69
 -11 7 3 135.74 2.31
 11 7 3 141.44 2.4
 -12 7 3 15 0.84
 12 7 3 13.82 0.8
 -13 7 3 22.23 1.01
 13 7 3 23.92 1.16
 -14 7 3 249.18 5.08
 14 7 3 252.39 5.05
 -15 7 3 60.77 1.8
 15 7 3 60.17 1.97
 -16 7 3 20.23 1.43
 16 7 3 23.66 1.72
 -17 7 3 18.15 1.97
 17 7 3 18.17 1.76
 -18 7 3 0 1.83
 18 7 3 1.6 2.16
 0 8 3 158.47 2.55
 -1 8 3 86.53 1.54
 1 8 3 89.04 1.59
 -2 8 3 110.21 1.9
 2 8 3 107.41 1.82
 -3 8 3 60.21 1.18
 3 8 3 56.34 1.09
 -4 8 3 11.99 0.54
 4 8 3 10.68 0.51
 -5 8 3 434.02 6.61
 5 8 3 433.19 6.65
 -6 8 3 51.23 1.07
 6 8 3 50.65 1.06
 -7 8 3 0.31 0.29
 7 8 3 0.44 0.34
 -8 8 3 2.61 0.45
 8 8 3 2.56 0.47
 -9 8 3 170.53 2.78
 9 8 3 171.97 2.84
 -10 8 3 177.04 2.9
 10 8 3 174.49 2.85
 -11 8 3 77.29 1.92
 11 8 3 76.07 1.64
 -12 8 3 114.02 2.46
 12 8 3 105.06 2.14
 -13 8 3 5.49 1.06
 13 8 3 5.03 0.83
 -14 8 3 63.17 1.98
 14 8 3 69.35 1.9
 -15 8 3 117.39 2.82
 15 8 3 114.49 2.8
 -16 8 3 36.96 1.99
 16 8 3 39.62 1.73
 -17 8 3 5.94 1.77
 17 8 3 7.85 1.94
 -18 8 3 23.91 2.85
 18 8 3 30.8 5.08
 0 9 3 267.89 4.17
 -1 9 3 365.83 5.61
 1 9 3 375.76 5.94
 -2 9 3 109.13 1.87
 2 9 3 109.7 1.86
 -3 9 3 238.44 3.74
 3 9 3 238.31 3.76
 -4 9 3 51.69 1.06
 4 9 3 50.78 1.08
 -5 9 3 37 0.89
 5 9 3 37.49 0.9
 -6 9 3 42.51 1
 6 9 3 41.97 0.98
 -7 9 3 140.67 2.37
 7 9 3 138.04 2.35
 -8 9 3 45.6 1.05
 8 9 3 46.59 1.05
 -9 9 3 157.38 2.7
 9 9 3 156.93 2.58
 -10 9 3 62.2 1.48
 10 9 3 61.25 1.44
 -11 9 3 53.97 1.44
 11 9 3 52.25 1.36
 -12 9 3 78.48 1.92
 12 9 3 78.98 1.79
 -13 9 3 38.83 1.31
 13 9 3 42.86 1.47
 -14 9 3 23.73 1.43
 14 9 3 27.03 1.54
 -15 9 3 7.8 1.16
 15 9 3 11.27 1.35
 -16 9 3 72.07 2.34
 16 9 3 68.84 2.42
 -17 9 3 31.65 2.58
 17 9 3 29.6 2.36
 0 10 3 9.3 0.6
 -1 10 3 201.06 3.21
 1 10 3 198.56 3.19
 -2 10 3 44.95 0.99
 2 10 3 43.06 0.98
 -3 10 3 130.64 2.2
 3 10 3 129.01 2.25
 -4 10 3 145.14 2.49
 4 10 3 148.24 2.54
 -5 10 3 49.58 1.1
 5 10 3 47.98 1.06
 -6 10 3 162.08 2.69
 6 10 3 163.55 2.83
 -7 10 3 124.71 2.13
 7 10 3 127.14 2.18
 -8 10 3 92.57 1.79
 8 10 3 91.24 1.74
 -9 10 3 21.77 0.84
 9 10 3 22.07 0.8
 -10 10 3 26.28 1.05
 10 10 3 23 0.94
 -11 10 3 66.82 1.72
 11 10 3 65.64 1.66
 -12 10 3 3.42 0.96
 12 10 3 3.23 0.85
 -13 10 3 111.65 2.64
 13 10 3 110.81 2.74
 -14 10 3 13.76 1.54
 14 10 3 13.24 1.57
 -15 10 3 4.17 1.47
 15 10 3 4.32 1.32
 -16 10 3 18.22 1.96
 16 10 3 18.94 1.84
 0 11 3 262.48 4.15
 -1 11 3 30.54 0.91
 1 11 3 30.98 0.99
 -2 11 3 11.1 0.64
 2 11 3 10.53 0.65
 -3 11 3 160.09 2.66
 3 11 3 156.3 2.78
 -4 11 3 55.43 1.19
 4 11 3 54.78 1.19
 -5 11 3 96.97 1.81
 5 11 3 94.66 1.72
 -6 11 3 79.6 1.55
 6 11 3 77.25 1.49
 -7 11 3 178.02 3.1
 7 11 3 175.85 3.06
 -8 11 3 1.86 0.62
 8 11 3 0.96 0.52
 -9 11 3 7.87 0.87
 9 11 3 7.02 0.76
 -10 11 3 6.29 0.86
 10 11 3 4.3 0.78
 -11 11 3 33.2 1.52
 11 11 3 32.1 1.2
 -12 11 3 54.68 1.71
 12 11 3 58.65 1.95
 -13 11 3 5.57 1.15
 13 11 3 4.92 1.28
 -14 11 3 11.83 1.38
 14 11 3 12.61 1.69
 -15 11 3 3.26 2.06
 15 11 3 5.58 1.67
 -16 11 3 19.35 2.82
 16 11 3 23.26 2.85
 0 12 3 39.66 1.06
 -1 12 3 305.33 4.76
 1 12 3 304.75 4.75
 -2 12 3 92.45 1.76
 2 12 3 94.09 1.77
 -3 12 3 78.75 1.51
 3 12 3 77.15 1.5
 -4 12 3 210.09 3.42
 4 12 3 215.42 3.47
 -5 12 3 12.3 0.7
 5 12 3 10.54 0.69
 -6 12 3 119.26 2.27
 6 12 3 117.9 2.18
 -7 12 3 71.68 1.6
 7 12 3 73.29 1.6
 -8 12 3 44.92 1.35
 8 12 3 46.59 1.35
 -9 12 3 21.26 1.08
 9 12 3 21.5 1.04
 -10 12 3 34.27 1.37
 10 12 3 33.43 1.32
 -11 12 3 1.89 0.93
 11 12 3 2.04 0.9
 -12 12 3 8.83 1.48
 12 12 3 9.82 1.3
 -13 12 3 88.27 2.71
 13 12 3 86.03 2.62
 -14 12 3 2.2 1.56
 14 12 3 2.41 1.47
 -15 12 3 42.72 2.69
 15 12 3 41.09 2.55
 0 13 3 47.39 1.18
 -1 13 3 19.76 0.79
 1 13 3 18.68 0.79
 -2 13 3 119.99 2.28
 2 13 3 119.58 2.18
 -3 13 3 16.52 0.84
 3 13 3 15.59 0.76
 -4 13 3 32.24 1.02
 4 13 3 30.97 1
 -5 13 3 82.38 1.72
 5 13 3 83.76 1.75
 -6 13 3 149.79 3.03
 6 13 3 151.21 3.03
 -7 13 3 66.3 1.83
 7 13 3 64.9 1.63
 -8 13 3 30.65 1.32
 8 13 3 30.01 1.28
 -9 13 3 48.91 1.61
 9 13 3 48.35 1.62
 -10 13 3 25.04 1.47
 10 13 3 23.54 1.46
 -11 13 3 29.64 1.76
 11 13 3 29.38 1.54
 -12 13 3 14.61 1.62
 12 13 3 14.45 1.82
 -13 13 3 17.87 2.2
 13 13 3 16.47 1.87
 -14 13 3 116.72 3.62
 14 13 3 115.26 3.6
 0 14 3 124.67 2.57
 -1 14 3 137.53 2.81
 1 14 3 132.56 2.71
 -2 14 3 30.19 1.1
 2 14 3 30.95 1.15
 -3 14 3 159.79 3.12
 3 14 3 162.07 3.17
 -4 14 3 41.27 1.3
 4 14 3 42.7 1.27
 -5 14 3 36.46 1.42
 5 14 3 31.93 1.41
 -6 14 3 28.27 1.3
 6 14 3 31.12 1.38
 -7 14 3 34.67 1.49
 7 14 3 36.12 1.53
 -8 14 3 75.22 2.17
 8 14 3 76.91 2.16
 -9 14 3 12.79 1.41
 9 14 3 12.78 1.46
 -10 14 3 33.67 1.91
 10 14 3 37.28 1.96
 -11 14 3 11.3 1.87
 11 14 3 10.17 1.49
 -12 14 3 69.95 2.63
 12 14 3 65.74 2.47
 -13 14 3 39.87 3.24
 13 14 3 37.91 2.76
 0 15 3 2.31 0.86
 -1 15 3 24.44 1.22
 1 15 3 23.25 1.21
 -2 15 3 14.32 1.1
 2 15 3 14.63 1.08
 -3 15 3 48.99 1.74
 3 15 3 47.54 1.75
 -4 15 3 189.68 4.1
 4 15 3 196.19 4.23
 -5 15 3 13.58 1.27
 5 15 3 15.11 1.25
 -6 15 3 43.08 1.75
 6 15 3 43.17 1.76
 -7 15 3 41.67 1.83
 7 15 3 43.62 1.88
 -8 15 3 63.14 2.17
 8 15 3 64.91 2.37
 -9 15 3 18.11 1.58
 9 15 3 21.93 1.82
 -10 15 3 10.4 1.67
 10 15 3 5.8 1.84
 -11 15 3 32.81 2.29
 11 15 3 33.33 2.3
 0 16 3 44.88 2.18
 -1 16 3 48.14 1.82
 1 16 3 45.17 1.76
 -2 16 3 24.04 1.58
 2 16 3 22.88 1.58
 -3 16 3 12.28 1.47
 3 16 3 12.19 1.39
 -4 16 3 41.61 1.74
 4 16 3 40.56 1.95
 -5 16 3 41.7 2.04
 5 16 3 43.8 1.83
 -6 16 3 48.03 1.99
 6 16 3 45.26 1.97
 -7 16 3 41.4 2.03
 7 16 3 39.71 1.91
 -8 16 3 2.68 1.59
 8 16 3 2.05 1.76
 -9 16 3 42.77 2.28
 9 16 3 44.5 2.76
 -10 16 3 73.48 3.78
 10 16 3 73.19 3.41
 0 17 3 101.08 3.01
 -1 17 3 14.36 1.78
 1 17 3 15.57 1.88
 -2 17 3 48.75 2.22
 2 17 3 48.02 2.17
 -3 17 3 12.46 1.6
 3 17 3 13.91 1.91
 -4 17 3 18.44 2
 4 17 3 20.06 2.3
 -5 17 3 29.46 2.46
 5 17 3 23.02 2.23
 -6 17 3 38.23 2.28
 6 17 3 37.36 2.49
 -7 17 3 4.74 1.81
 7 17 3 6.14 1.96
 -8 17 3 53.02 3.41
 8 17 3 52.53 3.13
 0 18 3 77.4 3.16
 -1 18 3 8 2.29
 1 18 3 7.09 2.24
 -2 18 3 17.79 2.9
 2 18 3 15.72 2.18
 -3 18 3 25.04 2.53
 3 18 3 29.51 2.48
 -4 18 3 72.65 3.25
 4 18 3 71.36 3.14
 -5 18 3 24.73 2.85
 5 18 3 22.47 3.08
 0 0 4 288.11 6.18
 1 0 4 483.33 7.24
 2 0 4 29.47 0.55
 3 0 4 37.4 0.66
 4 0 4 279.35 4.24
 5 0 4 54.88 0.97
 6 0 4 279.68 4.28
 7 0 4 478.14 7.31
 8 0 4 344.24 5.26
 9 0 4 285.63 4.44
 10 0 4 59.14 1.2
 11 0 4 1.24 0.33
 12 0 4 88.54 1.62
 13 0 4 88.44 1.61
 14 0 4 189.01 3.57
 15 0 4 131.87 2.62
 16 0 4 1 0.73
 17 0 4 17.05 1.52
 18 0 4 21.52 1.89
 19 0 4 0.94 1.94
 0 1 4 3338.75 50.3
 -1 1 4 475.32 7.14
 1 1 4 476.24 7.15
 -2 1 4 262.73 4.06
 2 1 4 264.25 4.02
 -3 1 4 406.92 6.51
 3 1 4 402.61 6.36
 -4 1 4 1264.33 20.2
 4 1 4 1321.02 20.19
 -5 1 4 91.41 1.51
 5 1 4 91.55 1.5
 -6 1 4 437.81 6.62
 6 1 4 448.99 6.8
 -7 1 4 160.26 2.55
 7 1 4 158.85 2.51
 -8 1 4 806.49 12.09
 8 1 4 821.21 12.35
 -9 1 4 334.19 5.28
 9 1 4 326.29 5.09
 -10 1 4 234.2 3.69
 10 1 4 231.57 3.68
 -11 1 4 39.45 0.93
 11 1 4 39.64 0.94
 -12 1 4 4.87 0.52
 12 1 4 5.23 0.6
 -13 1 4 91.3 1.67
 13 1 4 89.11 1.68
 -14 1 4 67.78 1.54
 14 1 4 65.9 1.55
 -15 1 4 62.9 1.58
 15 1 4 65.66 1.73
 -16 1 4 155.76 3.47
 16 1 4 153.8 3.36
 -17 1 4 44.1 1.86
 17 1 4 41.54 1.84
 -18 1 4 19.61 1.9
 18 1 4 15.45 1.6
 -19 1 4 65.15 2.78
 19 1 4 63.22 2.91
 0 2 4 924.14 13.83
 -1 2 4 448.52 6.74
 1 2 4 440.28 6.79
 -2 2 4 991.5 17.14
 2 2 4 983.77 17.25
 -3 2 4 205.28 3.67
 3 2 4 207.41 3.69
 -4 2 4 96.9 1.6
 4 2 4 97.09 1.63
 -5 2 4 26.87 0.59
 5 2 4 25.04 0.59
 -6 2 4 197.17 3.07
 6 2 4 200.83 3.12
 -7 2 4 34.38 0.77
 7 2 4 34.15 0.82
 -8 2 4 389.82 5.95
 8 2 4 385.38 5.88
 -9 2 4 24.44 0.69
 9 2 4 25.53 0.7
 -10 2 4 27.73 0.75
 10 2 4 28.84 0.77
 -11 2 4 249.87 3.94
 11 2 4 249.78 3.93
 -12 2 4 47.17 1.08
 12 2 4 47.5 1.07
 -13 2 4 34.2 0.9
 13 2 4 34.17 0.99
 -14 2 4 3.02 0.65
 14 2 4 2.31 0.62
 -15 2 4 33.51 1.18
 15 2 4 35.71 1.15
 -16 2 4 34.51 1.63
 16 2 4 33.12 1.39
 -17 2 4 136.6 3.61
 17 2 4 143.11 3.74
 -18 2 4 72.59 2.53
 18 2 4 70.61 2.49
 -19 2 4 24.01 2.24
 19 2 4 26.33 2.15
 0 3 4 159.93 2.47
 -1 3 4 120.24 1.88
 1 3 4 115.86 1.87
 -2 3 4 1149.56 19.86
 2 3 4 1192.7 20.63
 -3 3 4 167.09 3.03
 3 3 4 165.55 2.99
 -4 3 4 34.52 0.69
 4 3 4 35.7 0.69
 -5 3 4 411.74 6.23
 5 3 4 403.94 6.1
 -6 3 4 313.03 4.82
 6 3 4 311.45 4.75
 -7 3 4 459.43 6.96
 7 3 4 459.17 6.96
 -8 3 4 87.25 1.53
 8 3 4 84.91 1.48
 -9 3 4 93.24 1.63
 9 3 4 94.54 1.67
 -10 3 4 212.41 3.36
 10 3 4 216.46 3.46
 -11 3 4 90.44 1.73
 11 3 4 92.53 1.69
 -12 3 4 78.26 1.47
 12 3 4 83.16 1.55
 -13 3 4 131.65 2.44
 13 3 4 125.95 2.31
 -14 3 4 23.82 1.01
 14 3 4 25.18 1.08
 -15 3 4 60.42 1.64
 15 3 4 59.32 1.72
 -16 3 4 25.84 1.41
 16 3 4 24.55 1.3
 -17 3 4 60.89 2
 17 3 4 61.34 2.21
 -18 3 4 7.53 1.61
 18 3 4 7.56 1.85
 -19 3 4 15.64 2.46
 19 3 4 16.59 2.39
 0 4 4 991.58 14.84
 -1 4 4 586.53 8.8
 1 4 4 581.13 8.71
 -2 4 4 122.05 1.95
 2 4 4 122.77 2
 -3 4 4 178.07 3.22
 3 4 4 178.03 3.21
 -4 4 4 807.73 12.28
 4 4 4 807.87 12.07
 -5 4 4 923.44 13.81
 5 4 4 891.75 14.75
 -6 4 4 130.74 2.11
 6 4 4 133.19 2.14
 -7 4 4 543.89 8.21
 7 4 4 529.84 8.01
 -8 4 4 128.34 2.11
 8 4 4 129.91 2.15
 -9 4 4 244.63 3.91
 9 4 4 246.76 3.89
 -10 4 4 20.33 0.67
 10 4 4 20.22 0.65
 -11 4 4 55.13 1.15
 11 4 4 55.65 1.15
 -12 4 4 130.88 2.22
 12 4 4 131.6 2.24
 -13 4 4 10.74 0.82
 13 4 4 8.97 0.81
 -14 4 4 11.76 0.88
 14 4 4 10.42 0.86
 -15 4 4 49.35 1.61
 15 4 4 47.57 1.51
 -16 4 4 47.55 1.73
 16 4 4 46.62 1.67
 -17 4 4 22.3 1.38
 17 4 4 23.34 1.41
 -18 4 4 0.34 1.57
 18 4 4 1.17 1.64
 -19 4 4 20.46 2.15
 19 4 4 18.88 2.26
 0 5 4 447.7 6.74
 -1 5 4 186.43 2.9
 1 5 4 190.61 2.95
 -2 5 4 166.17 2.79
 2 5 4 170.77 2.71
 -3 5 4 53.21 1.05
 3 5 4 50.65 0.93
 -4 5 4 382.36 5.82
 4 5 4 381.09 5.8
 -5 5 4 50.67 0.95
 5 5 4 50.45 0.94
 -6 5 4 737.02 11.08
 6 5 4 724.94 10.86
 -7 5 4 124.41 2.06
 7 5 4 127.13 2.11
 -8 5 4 59.91 1.23
 8 5 4 55.64 1.19
 -9 5 4 150.39 2.49
 9 5 4 153.38 2.51
 -10 5 4 97.1 1.74
 10 5 4 96.18 1.69
 -11 5 4 138.67 2.38
 11 5 4 135.7 2.32
 -12 5 4 5.53 0.6
 12 5 4 6.35 0.62
 -13 5 4 33.69 1.05
 13 5 4 34.89 0.98
 -14 5 4 76.27 1.95
 14 5 4 75.43 1.89
 -15 5 4 3.02 0.93
 15 5 4 0.75 0.87
 -16 5 4 47.22 1.75
 16 5 4 47.33 1.78
 -17 5 4 22.99 1.58
 17 5 4 21.84 1.53
 -18 5 4 57.13 2.51
 18 5 4 54.51 2.6
 -19 5 4 8.7 3.15
 19 5 4 3.53 3.65
 0 6 4 199.85 3.11
 -1 6 4 128.8 2.21
 1 6 4 135.5 2.2
 -2 6 4 482.63 7.54
 2 6 4 479.92 7.23
 -3 6 4 232.72 3.58
 3 6 4 230.72 3.55
 -4 6 4 101.63 1.68
 4 6 4 99.94 1.67
 -5 6 4 106.54 1.78
 5 6 4 106.11 1.77
 -6 6 4 166.05 2.67
 6 6 4 166.76 2.69
 -7 6 4 90.4 1.58
 7 6 4 87.44 1.52
 -8 6 4 113.31 1.94
 8 6 4 111.95 1.9
 -9 6 4 319.6 4.95
 9 6 4 322.08 4.97
 -10 6 4 73.53 1.4
 10 6 4 77.72 1.47
 -11 6 4 5.75 0.55
 11 6 4 6.55 0.56
 -12 6 4 88.4 1.81
 12 6 4 88.64 1.73
 -13 6 4 3.92 0.69
 13 6 4 3.84 0.72
 -14 6 4 26.3 1.2
 14 6 4 29.62 1.23
 -15 6 4 16.53 1.16
 15 6 4 17.39 1.18
 -16 6 4 111.68 2.78
 16 6 4 112.43 2.79
 -17 6 4 43.04 2.24
 17 6 4 40.44 2.03
 -18 6 4 43.12 2.58
 18 6 4 41.26 2.47
 0 7 4 20.84 0.6
 -1 7 4 434.16 6.58
 1 7 4 436.24 6.62
 -2 7 4 229.89 3.57
 2 7 4 227.54 3.51
 -3 7 4 83.65 1.47
 3 7 4 81.99 1.5
 -4 7 4 323.88 4.98
 4 7 4 319.89 4.97
 -5 7 4 43.6 0.92
 5 7 4 43.85 0.95
 -6 7 4 123.18 2.1
 6 7 4 122.47 2.02
 -7 7 4 321.05 4.96
 7 7 4 318.33 4.89
 -8 7 4 9.51 0.55
 8 7 4 9.51 0.55
 -9 7 4 224.76 3.57
 9 7 4 215.41 3.43
 -10 7 4 44.59 1.03
 10 7 4 43.91 1.01
 -11 7 4 9.9 0.61
 11 7 4 8.69 0.63
 -12 7 4 56.77 1.43
 12 7 4 57.18 1.36
 -13 7 4 18.41 1.03
 13 7 4 18.61 1.09
 -14 7 4 116.22 2.85
 14 7 4 116.94 2.63
 -15 7 4 56.75 1.85
 15 7 4 57.72 1.76
 -16 7 4 19.75 1.55
 16 7 4 18.56 1.34
 -17 7 4 3.5 1.57
 17 7 4 0.31 1.42
 -18 7 4 23.25 2.55
 18 7 4 20.55 2.31
 0 8 4 286.12 4.43
 -1 8 4 180.22 2.93
 1 8 4 174.3 2.79
 -2 8 4 748.36 11.25
 2 8 4 725.91 11.01
 -3 8 4 59.76 1.13
 3 8 4 57.76 1.1
 -4 8 4 114.97 2.05
 4 8 4 113.59 1.92
 -5 8 4 129.56 2.15
 5 8 4 130.25 2.16
 -6 8 4 100.09 1.76
 6 8 4 100.89 1.77
 -7 8 4 121.91 2.06
 7 8 4 129.32 2.17
 -8 8 4 22.28 0.73
 8 8 4 23.05 0.76
 -9 8 4 35.06 0.86
 9 8 4 34.13 0.83
 -10 8 4 42.95 1.02
 10 8 4 43.02 1.03
 -11 8 4 9.81 0.77
 11 8 4 8.97 0.71
 -12 8 4 145.13 3.04
 12 8 4 140.99 2.79
 -13 8 4 107.96 2.47
 13 8 4 110.15 2.64
 -14 8 4 18.69 1.42
 14 8 4 18.93 1.29
 -15 8 4 6.22 1.16
 15 8 4 4.67 1.24
 -16 8 4 19.8 1.53
 16 8 4 19.63 1.65
 -17 8 4 24.53 1.99
 17 8 4 23.8 1.92
 0 9 4 373.62 5.75
 -1 9 4 93.66 1.64
 1 9 4 90.62 1.6
 -2 9 4 142.68 2.36
 2 9 4 142.37 2.36
 -3 9 4 56.3 1.14
 3 9 4 57.38 1.17
 -4 9 4 17.51 0.67
 4 9 4 17.8 0.67
 -5 9 4 192.58 3.22
 5 9 4 188.57 3.02
 -6 9 4 16.35 0.65
 6 9 4 16.08 0.66
 -7 9 4 31.57 0.87
 7 9 4 30.4 0.91
 -8 9 4 42.33 0.97
 8 9 4 41.46 0.96
 -9 9 4 39.6 0.95
 9 9 4 39.33 0.96
 -10 9 4 34.27 1.06
 10 9 4 30.98 1
 -11 9 4 138.13 2.8
 11 9 4 135.65 2.91
 -12 9 4 47.35 1.52
 12 9 4 52 1.47
 -13 9 4 61.17 1.84
 13 9 4 68.02 1.99
 -14 9 4 187.36 4.09
 14 9 4 187.64 4.07
 -15 9 4 42.11 1.8
 15 9 4 43.94 1.96
 -16 9 4 14.84 1.81
 16 9 4 12.45 1.79
 -17 9 4 14.43 2.06
 17 9 4 15.59 1.96
 0 10 4 719.26 11.09
 -1 10 4 281.89 4.79
 1 10 4 278.06 4.45
 -2 10 4 20.58 0.72
 2 10 4 20.19 0.71
 -3 10 4 91.89 1.67
 3 10 4 88.79 1.61
 -4 10 4 72.4 1.36
 4 10 4 73.45 1.41
 -5 10 4 36.91 0.93
 5 10 4 35.76 0.92
 -6 10 4 106.59 1.88
 6 10 4 109.31 1.98
 -7 10 4 58.95 1.21
 7 10 4 56.28 1.17
 -8 10 4 49.94 1.18
 8 10 4 50.3 1.19
 -9 10 4 59.68 1.36
 9 10 4 55.47 1.29
 -10 10 4 78.96 1.8
 10 10 4 83.84 1.85
 -11 10 4 33.41 1.29
 11 10 4 31.5 1.16
 -12 10 4 21.93 1.25
 12 10 4 22.02 1.24
 -13 10 4 181.9 3.98
 13 10 4 185.03 4.19
 -14 10 4 17.67 1.5
 14 10 4 14.5 1.41
 -15 10 4 109.15 3
 15 10 4 113.35 3.13
 -16 10 4 9.83 2.08
 16 10 4 7.19 2.14
 0 11 4 41.31 1.05
 -1 11 4 4.11 0.56
 1 11 4 4.17 0.59
 -2 11 4 34.48 0.91
 2 11 4 35.46 0.97
 -3 11 4 104.83 1.86
 3 11 4 103.02 1.85
 -4 11 4 116.5 2.02
 4 11 4 114.23 2
 -5 11 4 80.25 1.57
 5 11 4 80.57 1.53
 -6 11 4 257.75 4.35
 6 11 4 255.23 4.28
 -7 11 4 15.87 0.74
 7 11 4 17.02 0.76
 -8 11 4 22.03 0.97
 8 11 4 22.02 0.89
 -9 11 4 62.8 1.8
 9 11 4 61.67 1.52
 -10 11 4 24.95 1.27
 10 11 4 25.33 1.16
 -11 11 4 21.3 1.18
 11 11 4 19.35 1.13
 -12 11 4 95.1 2.44
 12 11 4 93.51 2.59
 -13 11 4 4.06 1.51
 13 11 4 6.8 1.42
 -14 11 4 6.03 1.49
 14 11 4 6.58 1.76
 -15 11 4 27.6 2.1
 15 11 4 25.26 1.87
 0 12 4 2.53 0.59
 -1 12 4 49.7 1.11
 1 12 4 53.4 1.21
 -2 12 4 125.57 2.19
 2 12 4 127.65 2.23
 -3 12 4 170.01 2.79
 3 12 4 174.71 3.06
 -4 12 4 10.37 0.69
 4 12 4 10.83 0.67
 -5 12 4 57.97 1.34
 5 12 4 60.01 1.39
 -6 12 4 9.49 0.75
 6 12 4 8.08 0.74
 -7 12 4 102.05 2.01
 7 12 4 106.85 2.09
 -8 12 4 12.47 0.96
 8 12 4 13.24 0.98
 -9 12 4 16.01 1.01
 9 12 4 15.98 1.05
 -10 12 4 83.42 2.15
 10 12 4 85.96 2.14
 -11 12 4 27.66 1.59
 11 12 4 26.21 1.42
 -12 12 4 10.89 1.3
 12 12 4 12.34 1.55
 -13 12 4 32.64 1.74
 13 12 4 29.48 1.83
 -14 12 4 5.54 1.8
 14 12 4 4.56 1.67
 -15 12 4 33.32 3.43
 15 12 4 31.95 3.71
 0 13 4 23.95 0.94
 -1 13 4 154.79 3
 1 13 4 156.96 3.3
 -2 13 4 113.51 2.33
 2 13 4 114.81 2.5
 -3 13 4 179.91 3.23
 3 13 4 174.88 3.15
 -4 13 4 138.46 2.53
 4 13 4 143.73 2.63
 -5 13 4 56.02 1.54
 5 13 4 54.8 1.36
 -6 13 4 9.78 0.9
 6 13 4 13.85 1.04
 -7 13 4 49.93 1.53
 7 13 4 54.09 1.72
 -8 13 4 54.61 1.73
 8 13 4 51.98 1.63
 -9 13 4 18.46 1.21
 9 13 4 17.25 1.14
 -10 13 4 110.11 2.75
 10 13 4 108 2.68
 -11 13 4 47.99 1.93
 11 13 4 45.42 1.83
 -12 13 4 9.09 1.64
 12 13 4 11.68 1.71
 -13 13 4 38.79 2.16
 13 13 4 41.04 2.18
 -14 13 4 22.87 3.82
 14 13 4 22.68 2.87
 0 14 4 1.84 0.67
 -1 14 4 66.86 1.72
 1 14 4 66.09 1.61
 -2 14 4 129.3 2.7
 2 14 4 130.27 2.75
 -3 14 4 85.15 1.94
 3 14 4 88.07 2
 -4 14 4 81.16 1.91
 4 14 4 79.84 1.89
 -5 14 4 101.46 2.76
 5 14 4 110.07 3
 -6 14 4 36.52 1.59
 6 14 4 33.01 1.38
 -7 14 4 10.59 1.2
 7 14 4 9.25 1.16
 -8 14 4 25.54 1.43
 8 14 4 27.37 1.5
 -9 14 4 44.85 1.92
 9 14 4 44.68 1.73
 -10 14 4 42.5 1.91
 10 14 4 40.35 1.83
 -11 14 4 2.72 1.54
 11 14 4 3.84 1.71
 -12 14 4 21.41 2.17
 12 14 4 21.01 1.9
 0 15 4 25.75 1.25
 -1 15 4 17.52 1.16
 1 15 4 19.34 1.2
 -2 15 4 166.43 3.43
 2 15 4 161.88 3.3
 -3 15 4 6.43 0.99
 3 15 4 8.33 1.13
 -4 15 4 59.51 1.91
 4 15 4 58.45 1.93
 -5 15 4 54.66 1.86
 5 15 4 52.68 1.9
 -6 15 4 69.84 2.11
 6 15 4 70 2.22
 -7 15 4 0.65 1.34
 7 15 4 1.23 1.27
 -8 15 4 2.91 1.38
 8 15 4 4.22 1.29
 -9 15 4 8.57 1.61
 9 15 4 10.13 1.66
 -10 15 4 29.87 2.09
 10 15 4 28.66 1.96
 -11 15 4 2.76 1.78
 11 15 4 3.83 2.1
 0 16 4 216.94 4.19
 -1 16 4 22.1 1.42
 1 16 4 24.38 1.61
 -2 16 4 18.51 1.75
 2 16 4 19.83 1.79
 -3 16 4 66.07 2.25
 3 16 4 65.53 2.16
 -4 16 4 35.72 1.72
 4 16 4 32.34 1.52
 -5 16 4 2.51 1.39
 5 16 4 3.51 1.67
 -6 16 4 23.41 1.81
 6 16 4 25.53 1.81
 -7 16 4 12.05 1.78
 7 16 4 15.23 1.65
 -8 16 4 72.66 2.62
 8 16 4 72.06 2.43
 -9 16 4 22.64 2.11
 9 16 4 16.68 1.94
 -10 16 4 14.11 3.51
 10 16 4 7.84 4.25
 0 17 4 0.91 1.47
 -1 17 4 28.16 2.12
 1 17 4 25.96 2.05
 -2 17 4 6.09 1.69
 2 17 4 9.79 1.74
 -3 17 4 12.78 1.87
 3 17 4 16.25 1.83
 -4 17 4 66.14 2.46
 4 17 4 70.64 2.61
 -5 17 4 7.22 1.61
 5 17 4 7.27 1.87
 -6 17 4 68.59 2.63
 6 17 4 70.18 2.75
 -7 17 4 20.7 2.36
 7 17 4 22.03 2.29
 0 18 4 19.51 2.51
 -1 18 4 35.31 2.55
 1 18 4 36.71 2.64
 -2 18 4 145.09 4.12
 2 18 4 154.18 4.59
 -3 18 4 6.65 2.39
 3 18 4 3.96 2.23
 -4 18 4 47.43 3.2
 4 18 4 49.6 3.58
 0 0 5 0.09 0.16
 1 0 5 888.63 13.33
 2 0 5 629.9 9.47
 3 0 5 264.48 4.05
 4 0 5 332.26 5.04
 5 0 5 7.46 0.34
 6 0 5 58.89 1.06
 7 0 5 223.05 3.49
 8 0 5 22.37 0.61
 9 0 5 34.18 0.85
 10 0 5 39.96 0.95
 11 0 5 15.57 0.65
 12 0 5 18.88 0.71
 13 0 5 231.39 4.24
 14 0 5 19.83 0.88
 15 0 5 42.88 1.23
 16 0 5 128.54 2.7
 17 0 5 30 1.81
 18 0 5 18.71 1.83
 19 0 5 18.04 2.1
 0 1 5 776.03 11.64
 -1 1 5 250.73 3.81
 1 1 5 251.32 3.81
 -2 1 5 857.63 13.11
 2 1 5 854.77 12.83
 -3 1 5 1243.31 18.88
 3 1 5 1218.23 18.25
 -4 1 5 346.6 5.25
 4 1 5 341.24 5.17
 -5 1 5 302.03 4.62
 5 1 5 299.05 4.66
 -6 1 5 465.78 7.06
 6 1 5 463.84 7.01
 -7 1 5 219.85 3.45
 7 1 5 229.97 3.57
 -8 1 5 19.08 0.63
 8 1 5 18.03 0.62
 -9 1 5 119.65 2
 9 1 5 120.55 1.99
 -10 1 5 131.69 2.28
 10 1 5 127.38 2.14
 -11 1 5 431.15 6.62
 11 1 5 424.47 6.5
 -12 1 5 13.26 0.65
 12 1 5 11.42 0.64
 -13 1 5 60.34 1.45
 13 1 5 58.17 1.33
 -14 1 5 270.16 4.9
 14 1 5 287.46 5.22
 -15 1 5 18.72 1.05
 15 1 5 21.16 1.07
 -16 1 5 80.31 2.25
 16 1 5 81.34 2.19
 -17 1 5 9.42 1.33
 17 1 5 13.44 1.6
 -18 1 5 14.07 1.95
 18 1 5 10.04 1.69
 -19 1 5 6.84 2.06
 19 1 5 8.15 1.94
 0 2 5 1824.71 27.83
 -1 2 5 262.17 3.98
 1 2 5 251.1 3.83
 -2 2 5 573.6 9.96
 2 2 5 565.94 9.87
 -3 2 5 335.11 5.91
 3 2 5 336.38 5.93
 -4 2 5 279.49 4.25
 4 2 5 284.79 4.35
 -5 2 5 122.92 1.98
 5 2 5 121.52 1.95
 -6 2 5 319.24 4.87
 6 2 5 323.97 4.95
 -7 2 5 1.08 0.22
 7 2 5 1.89 0.31
 -8 2 5 222.59 3.51
 8 2 5 225.74 3.55
 -9 2 5 127.86 2.15
 9 2 5 127.44 2.23
 -10 2 5 77.49 1.42
 10 2 5 79.38 1.45
 -11 2 5 204.96 3.28
 11 2 5 205.3 3.42
 -12 2 5 97.13 1.81
 12 2 5 99.38 1.79
 -13 2 5 74.42 1.76
 13 2 5 75.72 1.69
 -14 2 5 18.39 0.82
 14 2 5 19.85 0.94
 -15 2 5 40.65 1.26
 15 2 5 37.04 1.27
 -16 2 5 1.67 0.86
 16 2 5 0.46 0.86
 -17 2 5 98.28 2.61
 17 2 5 97.82 2.59
 -18 2 5 24.61 1.91
 18 2 5 22.78 1.83
 -19 2 5 29.78 2.56
 19 2 5 27.82 2.36
 0 3 5 33.95 0.66
 -1 3 5 7.56 0.27
 1 3 5 7.7 0.27
 -2 3 5 17.16 0.62
 2 3 5 17.75 0.62
 -3 3 5 47.35 1.11
 3 3 5 50.19 1.09
 -4 3 5 163.5 2.99
 4 3 5 161.5 2.97
 -5 3 5 1021.97 15.25
 5 3 5 998.43 14.91
 -6 3 5 489.38 7.4
 6 3 5 480.63 7.24
 -7 3 5 243.72 3.79
 7 3 5 235.19 3.66
 -8 3 5 440.05 6.7
 8 3 5 431.28 6.56
 -9 3 5 93.91 1.63
 9 3 5 96.53 1.68
 -10 3 5 137.36 2.29
 10 3 5 129.76 2.18
 -11 3 5 29.83 0.86
 11 3 5 27.07 0.82
 -12 3 5 66.49 1.3
 12 3 5 67.11 1.32
 -13 3 5 0.61 0.43
 13 3 5 1.16 0.43
 -14 3 5 3.25 0.67
 14 3 5 1.69 0.63
 -15 3 5 50.85 1.61
 15 3 5 47.55 1.44
 -16 3 5 17 1.35
 16 3 5 21.7 1.38
 -17 3 5 182.54 4.02
 17 3 5 178.69 4.19
 -18 3 5 44.12 2.11
 18 3 5 45.44 2.41
 -19 3 5 19.89 2.22
 19 3 5 26.11 2.56
 0 4 5 357.02 5.39
 -1 4 5 34.04 0.65
 1 4 5 33.69 0.66
 -2 4 5 166.7 3.05
 2 4 5 173 3.13
 -3 4 5 105 2.02
 3 4 5 104.97 1.98
 -4 4 5 4.5 0.48
 4 4 5 4.7 0.48
 -5 4 5 597.4 10.41
 5 4 5 600.08 10.4
 -6 4 5 720.59 10.8
 6 4 5 711.72 10.68
 -7 4 5 311.69 4.8
 7 4 5 311.58 4.99
 -8 4 5 44.68 0.95
 8 4 5 44.76 0.98
 -9 4 5 48.41 1
 9 4 5 48.72 1.03
 -10 4 5 74.73 1.42
 10 4 5 75.94 1.4
 -11 4 5 30.82 0.83
 11 4 5 30.07 0.83
 -12 4 5 72.35 1.54
 12 4 5 67.78 1.4
 -13 4 5 65.74 1.53
 13 4 5 68.26 1.62
 -14 4 5 29.85 1.02
 14 4 5 30.6 1.02
 -15 4 5 26.42 1.26
 15 4 5 24.71 1.14
 -16 4 5 39.58 1.69
 16 4 5 36.55 1.84
 -17 4 5 7.59 1.45
 17 4 5 10.36 1.6
 -18 4 5 69.62 2.58
 18 4 5 67.12 2.76
 -19 4 5 10.9 2.92
 19 4 5 4.05 2.63
 0 5 5 0.2 0.19
 -1 5 5 703.19 10.56
 1 5 5 690.84 10.37
 -2 5 5 462.1 7.08
 2 5 5 461.59 6.96
 -3 5 5 785.31 13.73
 3 5 5 813.8 14.07
 -4 5 5 291.64 5.22
 4 5 5 292.77 5.22
 -5 5 5 36.77 0.97
 5 5 5 35.32 0.97
 -6 5 5 32.21 0.79
 6 5 5 33.19 0.72
 -7 5 5 243.44 3.8
 7 5 5 247.41 3.85
 -8 5 5 59.79 1.16
 8 5 5 59.25 1.2
 -9 5 5 52.57 1.12
 9 5 5 51.64 1.06
 -10 5 5 94.13 1.67
 10 5 5 96.32 1.78
 -11 5 5 119.02 2.1
 11 5 5 115.74 2.15
 -12 5 5 1.26 0.45
 12 5 5 2.09 0.49
 -13 5 5 23.54 1.02
 13 5 5 23.14 0.93
 -14 5 5 32.24 1.28
 14 5 5 32.08 1.27
 -15 5 5 14.19 1.28
 15 5 5 13.09 1.13
 -16 5 5 17.04 1.33
 16 5 5 17.59 1.57
 -17 5 5 49.54 1.97
 17 5 5 47.75 1.88
 -18 5 5 40.43 2.24
 18 5 5 42.35 2.45
 0 6 5 471.91 7.12
 -1 6 5 277.94 4.26
 1 6 5 272.65 4.19
 -2 6 5 696.86 10.45
 2 6 5 675.63 10.2
 -3 6 5 470.06 7.1
 3 6 5 469 7.08
 -4 6 5 13.78 0.45
 4 6 5 12.59 0.39
 -5 6 5 235.16 3.65
 5 6 5 233.42 3.65
 -6 6 5 40.82 0.85
 6 6 5 40.72 0.88
 -7 6 5 31.26 0.76
 7 6 5 30.91 0.75
 -8 6 5 42.98 0.93
 8 6 5 43.59 0.94
 -9 6 5 142.06 2.46
 9 6 5 138.79 2.28
 -10 6 5 91.9 1.71
 10 6 5 94.26 1.7
 -11 6 5 51.9 1.13
 11 6 5 51.9 1.16
 -12 6 5 84.39 1.79
 12 6 5 88.06 1.98
 -13 6 5 60.49 1.71
 13 6 5 60.12 1.6
 -14 6 5 24.2 1.2
 14 6 5 21.71 1.17
 -15 6 5 16.78 1.19
 15 6 5 16.78 1.28
 -16 6 5 23.18 1.49
 16 6 5 22.2 1.42
 -17 6 5 19.6 1.66
 17 6 5 20.05 1.81
 -18 6 5 21.41 2.09
 18 6 5 19.49 1.98
 0 7 5 33.53 0.78
 -1 7 5 35 0.78
 1 7 5 33.91 0.77
 -2 7 5 341.61 5.22
 2 7 5 339.84 5.2
 -3 7 5 308.66 4.76
 3 7 5 301.14 4.62
 -4 7 5 115.63 1.91
 4 7 5 113.09 1.92
 -5 7 5 14.44 0.51
 5 7 5 12.4 0.48
 -6 7 5 71.26 1.31
 6 7 5 67.56 1.25
 -7 7 5 86.03 1.55
 7 7 5 87.04 1.51
 -8 7 5 123.91 2.09
 8 7 5 121.15 2.04
 -9 7 5 153.35 2.52
 9 7 5 159.02 2.58
 -10 7 5 43.47 1.01
 10 7 5 42.8 0.96
 -11 7 5 42.62 1.15
 11 7 5 40.37 1
 -12 7 5 36.37 1.23
 12 7 5 36.53 1.22
 -13 7 5 111.27 2.58
 13 7 5 113.47 2.54
 -14 7 5 48.18 1.52
 14 7 5 48.5 1.55
 -15 7 5 106.04 2.58
 15 7 5 112.86 2.75
 -16 7 5 16.11 1.46
 16 7 5 14.3 1.52
 -17 7 5 3.5 1.49
 17 7 5 2.79 1.87
 -18 7 5 50.64 3.05
 18 7 5 67.42 4.4
 0 8 5 28.03 0.7
 -1 8 5 190.83 3.11
 1 8 5 191.63 3.03
 -2 8 5 32.33 0.8
 2 8 5 31.91 0.76
 -3 8 5 538.22 8.16
 3 8 5 533.94 8.24
 -4 8 5 81.16 1.46
 4 8 5 79.77 1.54
 -5 8 5 38.92 0.91
 5 8 5 37.76 0.88
 -6 8 5 51.7 1.06
 6 8 5 50.57 1.01
 -7 8 5 1.51 0.34
 7 8 5 1.51 0.43
 -8 8 5 138.01 2.35
 8 8 5 137.05 2.28
 -9 8 5 10.02 0.55
 9 8 5 9.33 0.6
 -10 8 5 30.78 0.87
 10 8 5 32.3 0.87
 -11 8 5 7.06 0.74
 11 8 5 7.78 0.69
 -12 8 5 35.05 1.2
 12 8 5 34.39 1.13
 -13 8 5 47.27 1.67
 13 8 5 48.5 1.49
 -14 8 5 150.6 3.3
 14 8 5 146.71 3.47
 -15 8 5 21.14 1.55
 15 8 5 22.05 1.51
 -16 8 5 8.53 1.6
 16 8 5 8.57 1.63
 -17 8 5 17.57 2.09
 17 8 5 18.96 1.97
 0 9 5 187.81 3.01
 -1 9 5 52.5 1.13
 1 9 5 51.52 1.18
 -2 9 5 105.55 2
 2 9 5 105.45 1.84
 -3 9 5 121.42 2.06
 3 9 5 119.94 2.1
 -4 9 5 27.44 0.73
 4 9 5 27.14 0.76
 -5 9 5 110.1 1.92
 5 9 5 107.62 1.85
 -6 9 5 1.83 0.4
 6 9 5 1.74 0.43
 -7 9 5 128.74 2.18
 7 9 5 128.92 2.2
 -8 9 5 245.24 3.85
 8 9 5 239.85 4.06
 -9 9 5 286.5 5
 9 9 5 292.98 4.88
 -10 9 5 25.24 0.91
 10 9 5 26.26 0.9
 -11 9 5 37.15 1.22
 11 9 5 37.57 1.24
 -12 9 5 81.22 2.15
 12 9 5 84.29 2.06
 -13 9 5 41.86 1.63
 13 9 5 39.56 1.51
 -14 9 5 22.66 1.48
 14 9 5 23.21 1.43
 -15 9 5 18.99 1.53
 15 9 5 19.5 1.54
 -16 9 5 12.81 2.09
 16 9 5 14.1 1.78
 -17 9 5 13.15 2.91
 17 9 5 6.93 2.82
 0 10 5 0.71 0.4
 -1 10 5 154.12 2.54
 1 10 5 152.27 2.5
 -2 10 5 66.91 1.42
 2 10 5 63.01 1.26
 -3 10 5 17.66 0.65
 3 10 5 17.58 0.65
 -4 10 5 21.23 0.73
 4 10 5 19.68 0.71
 -5 10 5 87.54 1.61
 5 10 5 82.8 1.53
 -6 10 5 240.69 3.8
 6 10 5 242.68 3.84
 -7 10 5 58.18 1.17
 7 10 5 60.13 1.24
 -8 10 5 157.48 2.8
 8 10 5 159.24 2.8
 -9 10 5 83.21 1.69
 9 10 5 80.01 1.6
 -10 10 5 38.24 1.21
 10 10 5 39.86 1.21
 -11 10 5 72.15 1.86
 11 10 5 66.51 1.67
 -12 10 5 105.14 2.45
 12 10 5 110.43 2.56
 -13 10 5 13.99 1.29
 13 10 5 12.97 1.18
 -14 10 5 13.77 1.36
 14 10 5 14.96 1.59
 -15 10 5 42.12 1.99
 15 10 5 44.71 1.99
 -16 10 5 2.84 2.42
 16 10 5 3.63 1.97
 0 11 5 55.28 1.13
 -1 11 5 11.4 0.62
 1 11 5 10.59 0.67
 -2 11 5 88.66 1.62
 2 11 5 85.58 1.71
 -3 11 5 127.95 2.18
 3 11 5 125.35 2.13
 -4 11 5 148.12 2.47
 4 11 5 152.09 2.53
 -5 11 5 30.72 0.88
 5 11 5 27.42 0.94
 -6 11 5 34.15 1
 6 11 5 31.85 0.89
 -7 11 5 76.83 1.67
 7 11 5 74.11 1.53
 -8 11 5 15.12 0.77
 8 11 5 14.43 0.73
 -9 11 5 65.8 1.73
 9 11 5 61.15 1.58
 -10 11 5 23.03 1.17
 10 11 5 23.74 1.08
 -11 11 5 196.04 4.11
 11 11 5 189.99 4.11
 -12 11 5 21.6 1.38
 12 11 5 21.45 1.3
 -13 11 5 77.18 2.28
 13 11 5 77.3 2.35
 -14 11 5 30.46 1.8
 14 11 5 32.02 2
 -15 11 5 34.94 2.24
 15 11 5 37.53 2.2
 0 12 5 131.98 2.35
 -1 12 5 3.48 0.49
 1 12 5 4.89 0.66
 -2 12 5 10.43 0.66
 2 12 5 13.22 0.69
 -3 12 5 37.17 1.05
 3 12 5 36.93 1.03
 -4 12 5 114.11 2.11
 4 12 5 115.48 2.17
 -5 12 5 291 4.9
 5 12 5 277.93 5.02
 -6 12 5 27.34 0.96
 6 12 5 25.96 0.9
 -7 12 5 35.21 1.13
 7 12 5 34.15 1.13
 -8 12 5 7.72 0.99
 8 12 5 6.64 0.76
 -9 12 5 51.95 1.64
 9 12 5 51.98 1.5
 -10 12 5 9.46 1.17
 10 12 5 11.4 1.09
 -11 12 5 150.93 3.34
 11 12 5 153.45 3.44
 -12 12 5 105.05 2.67
 12 12 5 103.26 2.7
 -13 12 5 7.9 1.7
 13 12 5 3.48 1.6
 -14 12 5 18.58 1.92
 14 12 5 18.75 1.86
 0 13 5 58.17 1.45
 -1 13 5 36.59 1.29
 1 13 5 38.65 1.24
 -2 13 5 4.26 0.72
 2 13 5 4.9 0.69
 -3 13 5 135.88 2.71
 3 13 5 128.67 2.58
 -4 13 5 52.8 1.46
 4 13 5 51.5 1.49
 -5 13 5 197.98 3.74
 5 13 5 203.56 3.86
 -6 13 5 0.5 0.69
 6 13 5 0.88 0.71
 -7 13 5 31.51 1.34
 7 13 5 32.9 1.31
 -8 13 5 2.27 0.75
 8 13 5 2.85 0.82
 -9 13 5 108.79 2.67
 9 13 5 105.23 2.54
 -10 13 5 3.06 1.14
 10 13 5 0.8 1.24
 -11 13 5 35.33 1.81
 11 13 5 36.64 1.66
 -12 13 5 59.93 2.2
 12 13 5 60.94 2.15
 -13 13 5 14.27 1.84
 13 13 5 13.89 1.79
 0 14 5 1.35 0.71
 -1 14 5 6.69 0.93
 1 14 5 6.6 0.87
 -2 14 5 37.88 1.18
 2 14 5 36.96 1.29
 -3 14 5 34.69 1.29
 3 14 5 35.95 1.21
 -4 14 5 51.97 1.51
 4 14 5 55.45 1.68
 -5 14 5 26.6 1.3
 5 14 5 25.91 1.31
 -6 14 5 40.96 1.65
 6 14 5 40.41 1.62
 -7 14 5 28.75 1.52
 7 14 5 26.41 1.33
 -8 14 5 20.51 1.39
 8 14 5 19.8 1.34
 -9 14 5 20.85 1.38
 9 14 5 20.67 1.38
 -10 14 5 19.94 1.58
 10 14 5 17.99 1.55
 -11 14 5 2.83 1.57
 11 14 5 1.26 1.52
 -12 14 5 77.96 2.89
 12 14 5 78.2 2.61
 0 15 5 159.45 3.25
 -1 15 5 165.37 3.33
 1 15 5 162.56 3.25
 -2 15 5 50.53 1.55
 2 15 5 47.72 1.53
 -3 15 5 22.14 1.19
 3 15 5 21.09 1.28
 -4 15 5 5.94 1.11
 4 15 5 9.29 1.32
 -5 15 5 9.14 1.24
 5 15 5 10.76 1.35
 -6 15 5 50.06 1.91
 6 15 5 44.74 1.76
 -7 15 5 38.64 1.78
 7 15 5 36.59 1.7
 -8 15 5 129.63 3.15
 8 15 5 130.62 3.34
 -9 15 5 2.09 1.59
 9 15 5 3.16 1.6
 -10 15 5 4.56 1.74
 10 15 5 2.73 1.58
 -11 15 5 36.71 2.99
 11 15 5 33.73 2.66
 0 16 5 38.8 1.56
 -1 16 5 33.28 1.61
 1 16 5 33.75 1.62
 -2 16 5 162.6 3.78
 2 16 5 163.84 3.7
 -3 16 5 21.95 1.47
 3 16 5 22.95 1.55
 -4 16 5 16.74 1.53
 4 16 5 18.11 1.51
 -5 16 5 11.18 1.51
 5 16 5 14.35 1.83
 -6 16 5 223.52 5.01
 6 16 5 223.12 4.92
 -7 16 5 37.54 2.15
 7 16 5 42.28 2.26
 -8 16 5 3.91 1.82
 8 16 5 5.32 2
 -9 16 5 6.75 2.02
 9 16 5 4.25 2.15
 0 17 5 33.19 2.47
 -1 17 5 35.35 1.86
 1 17 5 41.57 2.25
 -2 17 5 38 1.89
 2 17 5 38.95 1.96
 -3 17 5 5.22 1.56
 3 17 5 6.86 1.8
 -4 17 5 82.96 2.78
 4 17 5 83.21 2.86
 -5 17 5 63.13 2.65
 5 17 5 62.63 2.48
 -6 17 5 15.07 2.15
 6 17 5 8.94 1.9
 -7 17 5 1.35 2.98
 7 17 5 4.86 2.3
 0 18 5 177.29 4.79
 -1 18 5 9.38 2.61
 1 18 5 8.09 2.6
 -2 18 5 4.62 2.22
 2 18 5 6.52 2.57
 -3 18 5 7.15 2.38
 3 18 5 9.85 3.09
 0 0 6 1.22 0.29
 1 0 6 14.16 0.39
 2 0 6 859.13 12.88
 3 0 6 1401.66 20.89
 4 0 6 1193.26 17.86
 5 0 6 0.2 0.19
 6 0 6 20.14 0.54
 7 0 6 1.5 0.3
 8 0 6 6.01 0.48
 9 0 6 0.38 0.33
 10 0 6 95.3 1.68
 11 0 6 24.29 0.85
 12 0 6 73.61 1.4
 13 0 6 2.29 0.52
 14 0 6 44.56 1.26
 15 0 6 110.29 2.32
 16 0 6 1.8 0.84
 17 0 6 8.48 1.32
 18 0 6 67.58 2.8
 19 0 6 5.25 2.52
 0 1 6 35.57 0.67
 -1 1 6 914.62 13.68
 1 1 6 918.5 13.75
 -2 1 6 137.8 2.18
 2 1 6 135.77 2.15
 -3 1 6 619.02 9.33
 3 1 6 618.46 9.29
 -4 1 6 1.93 0.27
 4 1 6 1.38 0.24
 -5 1 6 1.1 0.19
 5 1 6 1 0.21
 -6 1 6 3.57 0.37
 6 1 6 3.53 0.39
 -7 1 6 109.57 1.81
 7 1 6 105.39 1.75
 -8 1 6 15.18 0.58
 8 1 6 15.36 0.57
 -9 1 6 292.26 4.53
 9 1 6 288.65 4.64
 -10 1 6 2.09 0.43
 10 1 6 2.83 0.41
 -11 1 6 39.68 0.97
 11 1 6 40.44 0.95
 -12 1 6 193.01 3.12
 12 1 6 192.48 3.12
 -13 1 6 136.79 2.66
 13 1 6 139.6 2.74
 -14 1 6 59.49 1.47
 14 1 6 57.79 1.48
 -15 1 6 32.19 1.21
 15 1 6 32.4 1.17
 -16 1 6 81.09 2.32
 16 1 6 76.84 2
 -17 1 6 48.42 2.18
 17 1 6 47.15 1.94
 -18 1 6 4.47 2.4
 18 1 6 1.11 2.04
 -19 1 6 12.57 2.34
 19 1 6 14.63 2.46
 0 2 6 538.62 8.11
 -1 2 6 1521.64 22.71
 1 2 6 1488.56 24.2
 -2 2 6 1356.88 20.32
 2 2 6 1342.6 20.07
 -3 2 6 309.45 5.48
 3 2 6 308.51 5.84
 -4 2 6 322.59 4.92
 4 2 6 321.72 4.9
 -5 2 6 146.48 2.32
 5 2 6 143.96 2.29
 -6 2 6 167.77 2.64
 6 2 6 168.93 2.7
 -7 2 6 756.02 11.35
 7 2 6 741.62 11.13
 -8 2 6 137.9 2.29
 8 2 6 141.62 2.33
 -9 2 6 37.47 0.86
 9 2 6 36.47 0.81
 -10 2 6 197.9 3.17
 10 2 6 193.1 3.37
 -11 2 6 27.38 0.81
 11 2 6 26.85 0.8
 -12 2 6 60.84 1.3
 12 2 6 61.48 1.32
 -13 2 6 9.17 0.69
 13 2 6 9.93 0.71
 -14 2 6 18.49 0.88
 14 2 6 18.91 0.97
 -15 2 6 82.1 1.89
 15 2 6 84.37 1.94
 -16 2 6 20.75 1.36
 16 2 6 20.33 1.34
 -17 2 6 6.96 1.37
 17 2 6 7.98 1.43
 -18 2 6 3.5 1.82
 18 2 6 5.32 1.71
 -19 2 6 28.09 2.73
 19 2 6 29.26 3.15
 0 3 6 166.48 2.58
 -1 3 6 596.16 8.92
 1 3 6 597.27 8.97
 -2 3 6 428.61 7.51
 2 3 6 435.52 7.61
 -3 3 6 135.52 2.54
 3 3 6 132.16 2.5
 -4 3 6 1034.53 18.46
 4 3 6 1016.05 17.55
 -5 3 6 226.88 4.11
 5 3 6 231.93 4.16
 -6 3 6 345.63 5.26
 6 3 6 351.09 5.36
 -7 3 6 500.47 7.58
 7 3 6 496.21 7.67
 -8 3 6 166.11 2.69
 8 3 6 174.3 2.8
 -9 3 6 31.77 0.83
 9 3 6 32.75 0.81
 -10 3 6 62.43 1.27
 10 3 6 61.22 1.2
 -11 3 6 131.11 2.22
 11 3 6 135.07 2.26
 -12 3 6 32.5 1.03
 12 3 6 30.17 0.95
 -13 3 6 49.81 1.3
 13 3 6 49.88 1.41
 -14 3 6 0.76 0.7
 14 3 6 0.78 0.56
 -15 3 6 155.93 3.38
 15 3 6 161.89 3.49
 -16 3 6 31.86 1.56
 16 3 6 33.77 1.47
 -17 3 6 16.23 1.6
 17 3 6 18.86 1.55
 -18 3 6 11.52 1.92
 18 3 6 12.71 1.76
 -19 3 6 33.03 3.12
 19 3 6 39.52 5.39
 0 4 6 45.21 0.83
 -1 4 6 158.43 2.49
 1 4 6 161.36 2.53
 -2 4 6 2.06 0.39
 2 4 6 1.38 0.26
 -3 4 6 52.69 1.16
 3 4 6 54.91 1.2
 -4 4 6 123.78 2.36
 4 4 6 120.17 2.31
 -5 4 6 112.58 2.19
 5 4 6 113.27 2.22
 -6 4 6 202.28 3.73
 6 4 6 208.5 3.8
 -7 4 6 108.47 1.81
 7 4 6 107.06 1.81
 -8 4 6 44.54 0.92
 8 4 6 42.51 0.9
 -9 4 6 8.79 0.51
 9 4 6 7.23 0.49
 -10 4 6 84.32 1.52
 10 4 6 84.65 1.55
 -11 4 6 26.87 0.81
 11 4 6 27.09 0.79
 -12 4 6 285.75 5.17
 12 4 6 286.65 5.16
 -13 4 6 9.68 0.75
 13 4 6 11.69 0.77
 -14 4 6 30.17 1.23
 14 4 6 30.43 1.07
 -15 4 6 1.29 0.85
 15 4 6 0.99 0.78
 -16 4 6 88.4 2.45
 16 4 6 85.02 2.24
 -17 4 6 22.94 1.56
 17 4 6 22.34 1.68
 -18 4 6 37.27 1.98
 18 4 6 36.24 2.01
 0 5 6 34.66 0.71
 -1 5 6 135.15 2.17
 1 5 6 136.11 2.19
 -2 5 6 120.56 2.31
 2 5 6 120.37 2.34
 -3 5 6 812.31 14.11
 3 5 6 824.05 14.25
 -4 5 6 25.93 0.8
 4 5 6 26.56 0.78
 -5 5 6 146.99 2.77
 5 5 6 145.41 2.75
 -6 5 6 131.31 2.52
 6 5 6 131.76 2.53
 -7 5 6 212.58 3.92
 7 5 6 217.84 4.18
 -8 5 6 3.99 0.39
 8 5 6 4.03 0.36
 -9 5 6 85.34 1.55
 9 5 6 84.13 1.58
 -10 5 6 110.96 1.9
 10 5 6 108.36 1.86
 -11 5 6 116.59 2.03
 11 5 6 117.69 2.01
 -12 5 6 195.44 3.72
 12 5 6 196.07 3.67
 -13 5 6 17.19 0.9
 13 5 6 18.81 0.89
 -14 5 6 12.6 1.06
 14 5 6 13.89 1.01
 -15 5 6 28.9 1.42
 15 5 6 26.45 1.24
 -16 5 6 40.78 1.71
 16 5 6 40.66 1.76
 -17 5 6 94.69 2.66
 17 5 6 86.41 2.49
 -18 5 6 56.27 2.35
 18 5 6 54.31 2.26
 0 6 6 15 0.46
 -1 6 6 49.64 0.94
 1 6 6 48.52 0.94
 -2 6 6 67.27 1.2
 2 6 6 70.6 1.35
 -3 6 6 243.83 4.44
 3 6 6 242.86 4.38
 -4 6 6 164.59 3.08
 4 6 6 158.35 3.01
 -5 6 6 38.14 1.06
 5 6 6 37.78 0.99
 -6 6 6 42.06 1.15
 6 6 6 41.47 1.09
 -7 6 6 15.64 0.81
 7 6 6 16.05 0.8
 -8 6 6 22.37 0.65
 8 6 6 22.26 0.66
 -9 6 6 168.85 2.76
 9 6 6 165.28 2.74
 -10 6 6 145.12 2.41
 10 6 6 147.22 2.48
 -11 6 6 26.56 0.85
 11 6 6 27.2 0.82
 -12 6 6 0.15 0.51
 12 6 6 0.74 0.51
 -13 6 6 8.99 0.99
 13 6 6 8.83 0.81
 -14 6 6 5.72 0.89
 14 6 6 4.75 0.87
 -15 6 6 117.37 2.83
 15 6 6 122.19 2.94
 -16 6 6 43.31 1.74
 16 6 6 42.73 1.71
 -17 6 6 12.07 1.71
 17 6 6 9.98 1.71
 -18 6 6 24.65 2.43
 18 6 6 32.19 2.67
 0 7 6 382.41 5.84
 -1 7 6 347.24 5.3
 1 7 6 342.96 5.25
 -2 7 6 67.45 1.24
 2 7 6 70.78 1.26
 -3 7 6 158.46 2.53
 3 7 6 157.64 2.56
 -4 7 6 225.95 4.14
 4 7 6 218.25 4.01
 -5 7 6 20.48 0.89
 5 7 6 19.48 0.83
 -6 7 6 41.67 1.19
 6 7 6 38.05 1.08
 -7 7 6 258.51 4.79
 7 7 6 246.16 4.65
 -8 7 6 157.32 3.08
 8 7 6 157.92 3.01
 -9 7 6 30.22 0.83
 9 7 6 31.73 0.78
 -10 7 6 160.11 2.64
 10 7 6 156.56 2.62
 -11 7 6 138 2.78
 11 7 6 143.45 2.8
 -12 7 6 98.08 2.24
 12 7 6 102.66 2.31
 -13 7 6 125.16 2.79
 13 7 6 119.01 2.67
 -14 7 6 8.47 1.05
 14 7 6 9.91 0.98
 -15 7 6 27.55 1.44
 15 7 6 30.84 1.54
 -16 7 6 41.83 2
 16 7 6 46 1.97
 -17 7 6 80.73 2.73
 17 7 6 83.29 2.75
 0 8 6 87.67 1.53
 -1 8 6 193.34 3.09
 1 8 6 200.62 3.17
 -2 8 6 43.51 0.92
 2 8 6 44.03 0.92
 -3 8 6 2.11 0.34
 3 8 6 2.27 0.34
 -4 8 6 46.3 0.95
 4 8 6 43.95 0.9
 -5 8 6 118.24 2.36
 5 8 6 114.56 2.28
 -6 8 6 79.03 1.78
 6 8 6 73.12 1.65
 -7 8 6 39.28 1.17
 7 8 6 37.53 1.1
 -8 8 6 80.28 1.83
 8 8 6 77.85 1.72
 -9 8 6 96.13 1.68
 9 8 6 100 1.79
 -10 8 6 65.78 1.58
 10 8 6 64.02 1.27
 -11 8 6 52.43 1.46
 11 8 6 54.58 1.45
 -12 8 6 27.09 1.13
 12 8 6 28.36 1.07
 -13 8 6 8.86 0.95
 13 8 6 7.34 0.95
 -14 8 6 66.56 1.96
 14 8 6 69.78 2
 -15 8 6 96.14 2.51
 15 8 6 101.1 2.56
 -16 8 6 70.9 2.47
 16 8 6 77.13 2.54
 -17 8 6 23.41 2.39
 17 8 6 22.39 2.15
 0 9 6 134.73 2.24
 -1 9 6 30.29 0.79
 1 9 6 31.93 0.86
 -2 9 6 13.05 0.56
 2 9 6 13.08 0.53
 -3 9 6 361.35 5.58
 3 9 6 351.75 5.56
 -4 9 6 11.08 0.51
 4 9 6 9.57 0.49
 -5 9 6 25.48 0.69
 5 9 6 23.89 0.67
 -6 9 6 124.77 2.09
 6 9 6 121.67 2.11
 -7 9 6 48.09 1.27
 7 9 6 46.38 1.07
 -8 9 6 98.22 1.7
 8 9 6 99.99 1.72
 -9 9 6 7.22 0.54
 9 9 6 8.48 0.5
 -10 9 6 123.81 2.66
 10 9 6 126.52 2.72
 -11 9 6 218.41 4.48
 11 9 6 218.22 4.39
 -12 9 6 124.01 2.8
 12 9 6 123.48 2.71
 -13 9 6 94.71 2.36
 13 9 6 100.4 2.51
 -14 9 6 26 1.42
 14 9 6 28.45 1.66
 -15 9 6 26.78 1.58
 15 9 6 26.39 1.74
 -16 9 6 17.37 2.14
 16 9 6 20.84 1.93
 0 10 6 5.34 0.48
 -1 10 6 355.65 5.71
 1 10 6 352.76 5.55
 -2 10 6 23.64 0.75
 2 10 6 24.54 0.76
 -3 10 6 11.53 0.55
 3 10 6 10.33 0.55
 -4 10 6 54.93 1.12
 4 10 6 52.64 1.09
 -5 10 6 49.11 1.08
 5 10 6 49.98 1.11
 -6 10 6 113.73 2.05
 6 10 6 116.16 2.12
 -7 10 6 26.61 0.78
 7 10 6 25.88 0.74
 -8 10 6 32.92 0.97
 8 10 6 33.47 0.95
 -9 10 6 16.8 0.78
 9 10 6 18.28 0.79
 -10 10 6 50.09 1.38
 10 10 6 51.79 1.4
 -11 10 6 29.71 1.13
 11 10 6 29.98 1.13
 -12 10 6 121.35 2.87
 12 10 6 123.5 3.2
 -13 10 6 30.68 1.34
 13 10 6 28.49 1.4
 -14 10 6 14.62 1.45
 14 10 6 13.94 1.55
 -15 10 6 19.31 1.78
 15 10 6 19.84 1.68
 -16 10 6 21.91 3.33
 16 10 6 18.14 3.05
 0 11 6 4.76 0.56
 -1 11 6 241.6 4.02
 1 11 6 240.53 4.07
 -2 11 6 13.44 0.62
 2 11 6 14.7 0.67
 -3 11 6 80.44 1.54
 3 11 6 83.95 1.58
 -4 11 6 41.94 1.02
 4 11 6 40.1 1.01
 -5 11 6 200.01 3.44
 5 11 6 206.59 3.64
 -6 11 6 82.67 1.72
 6 11 6 78.92 1.67
 -7 11 6 63.78 1.45
 7 11 6 63.94 1.42
 -8 11 6 2.96 0.64
 8 11 6 3.39 0.55
 -9 11 6 25.57 0.97
 9 11 6 23.88 0.9
 -10 11 6 17.8 0.95
 10 11 6 18.09 0.86
 -11 11 6 25.29 1.15
 11 11 6 25.72 1.27
 -12 11 6 2.9 0.99
 12 11 6 3.36 1.07
 -13 11 6 55.71 1.8
 13 11 6 59.79 2
 -14 11 6 0.89 1.42
 14 11 6 1.2 1.3
 -15 11 6 3.96 2.69
 15 11 6 4.31 2.01
 0 12 6 41.46 1.15
 -1 12 6 49.08 1.28
 1 12 6 47.33 1.24
 -2 12 6 375.63 6.8
 2 12 6 370.1 6.76
 -3 12 6 23.1 0.93
 3 12 6 19.9 0.81
 -4 12 6 195.73 3.99
 4 12 6 186.84 3.64
 -5 12 6 10.51 0.77
 5 12 6 9.2 0.68
 -6 12 6 13.08 0.78
 6 12 6 12.38 0.78
 -7 12 6 155.7 3.3
 7 12 6 152.93 2.95
 -8 12 6 58.86 1.56
 8 12 6 59.95 1.59
 -9 12 6 33.45 1.19
 9 12 6 34.58 1.2
 -10 12 6 3.71 0.84
 10 12 6 3.74 0.89
 -11 12 6 28.4 2
 11 12 6 35.33 2.36
 -12 12 6 77.48 3.09
 12 12 6 76.03 3.19
 -13 12 6 14.48 2.35
 13 12 6 19.6 2.74
 -14 12 6 47.02 2.95
 14 12 6 53.08 3.14
 0 13 6 33.82 1.23
 -1 13 6 83.75 1.87
 1 13 6 81.64 2
 -2 13 6 2.05 0.69
 2 13 6 2.62 0.68
 -3 13 6 50.74 1.41
 3 13 6 48.46 1.35
 -4 13 6 40.61 1.35
 4 13 6 38.55 1.37
 -5 13 6 82.44 1.87
 5 13 6 79.23 1.81
 -6 13 6 31.43 1.12
 6 13 6 30.35 1.13
 -7 13 6 27.63 1.2
 7 13 6 24.69 1.11
 -8 13 6 16.14 1.11
 8 13 6 15.53 1.09
 -9 13 6 26.21 1.25
 9 13 6 29.15 1.4
 -10 13 6 18.63 2
 10 13 6 16.79 2.01
 -11 13 6 47.36 2.51
 11 13 6 46.21 2.65
 -12 13 6 6.97 2.6
 12 13 6 7.29 2.12
 -13 13 6 24.02 3.13
 13 13 6 20.51 2.66
 0 14 6 29.95 1.19
 -1 14 6 5.48 0.76
 1 14 6 4.25 0.82
 -2 14 6 95.34 2.24
 2 14 6 90.72 2.1
 -3 14 6 35.38 1.28
 3 14 6 36.27 1.28
 -4 14 6 203.73 4.3
 4 14 6 215.33 4.07
 -5 14 6 25.7 1.39
 5 14 6 26.99 1.42
 -6 14 6 21.39 1.31
 6 14 6 19.55 1.27
 -7 14 6 107.77 2.7
 7 14 6 105.25 2.55
 -8 14 6 11.03 1.19
 8 14 6 10.52 1.32
 -9 14 6 34.52 1.86
 9 14 6 32.84 1.53
 -10 14 6 20.82 2.11
 10 14 6 30.56 2.73
 -11 14 6 10.65 2.25
 11 14 6 9.28 2.25
 -12 14 6 39.51 3.4
 12 14 6 45.34 3.87
 0 15 6 0.61 1
 -1 15 6 79.43 2.12
 1 15 6 80.56 2.15
 -2 15 6 6.63 1.1
 2 15 6 3.59 0.9
 -3 15 6 115.46 2.53
 3 15 6 117.11 2.7
 -4 15 6 7.69 1.22
 4 15 6 8.16 1.35
 -5 15 6 7.18 1.32
 5 15 6 7.42 1.31
 -6 15 6 5.07 1.27
 6 15 6 3.7 1.04
 -7 15 6 55.3 2
 7 15 6 54.68 2.05
 -8 15 6 19.94 1.67
 8 15 6 20.73 1.59
 -9 15 6 2.53 1.52
 9 15 6 3.75 1.53
 -10 15 6 49.03 3.17
 10 15 6 50.92 3.13
 0 16 6 9.9 1.51
 -1 16 6 84.76 2.25
 1 16 6 87.27 2.34
 -2 16 6 31.61 1.83
 2 16 6 31.62 1.79
 -3 16 6 10.94 1.56
 3 16 6 12.55 1.58
 -4 16 6 130.22 3.66
 4 16 6 127.27 3.32
 -5 16 6 34.45 1.94
 5 16 6 33.27 1.94
 -6 16 6 14.12 1.88
 6 16 6 7.58 1.58
 -7 16 6 2.46 1.8
 7 16 6 2.32 1.58
 -8 16 6 48.49 2.49
 8 16 6 48.5 2.46
 -9 16 6 42.51 5.46
 0 17 6 8.38 2.12
 -1 17 6 14.54 1.74
 1 17 6 14.66 2.04
 -2 17 6 61.67 2.52
 2 17 6 61.56 2.6
 -3 17 6 26.98 2.06
 3 17 6 25.24 2.06
 -4 17 6 24.36 2.09
 4 17 6 22.46 1.93
 -5 17 6 19.9 2.15
 5 17 6 16.58 2.16
 -6 17 6 13.67 2.79
 6 17 6 11.57 2.19
 0 18 6 8.66 3.01
 -1 18 6 16.92 4.05
 1 18 6 21.77 3.62
 -2 18 6 30.3 6.81
 2 18 6 24.85 6.22
 0 0 7 0.46 0.29
 1 0 7 142.83 2.27
 2 0 7 573.84 8.63
 3 0 7 378.83 5.76
 4 0 7 373.54 5.86
 5 0 7 368.92 5.64
 6 0 7 0.27 0.21
 7 0 7 307.16 4.72
 8 0 7 284.16 4.57
 9 0 7 8.36 0.54
 10 0 7 352.93 5.44
 11 0 7 108.44 1.89
 12 0 7 18.31 0.82
 13 0 7 73.33 1.68
 14 0 7 0.72 0.81
 15 0 7 56.63 1.6
 16 0 7 141.18 3.01
 17 0 7 131.9 3.55
 18 0 7 7.02 1.94
 0 1 7 586.34 8.8
 -1 1 7 14.56 0.41
 1 1 7 13.93 0.42
 -2 1 7 238.4 3.74
 2 1 7 234.3 3.87
 -3 1 7 147.85 2.33
 3 1 7 147.84 2.33
 -4 1 7 92.45 1.55
 4 1 7 88.48 1.48
 -5 1 7 306.41 4.92
 5 1 7 301.49 4.64
 -6 1 7 305.84 4.72
 6 1 7 305.21 4.7
 -7 1 7 167.5 2.74
 7 1 7 167.38 2.67
 -8 1 7 36.71 0.85
 8 1 7 34.82 0.84
 -9 1 7 42.58 0.91
 9 1 7 41.65 0.96
 -10 1 7 223.36 3.56
 10 1 7 225.35 3.6
 -11 1 7 30.76 0.92
 11 1 7 31.58 0.86
 -12 1 7 30.16 1.01
 12 1 7 30.12 0.97
 -13 1 7 81.55 1.8
 13 1 7 83.86 1.82
 -14 1 7 12.54 0.86
 14 1 7 11.38 0.87
 -15 1 7 20.18 1.05
 15 1 7 21.77 1.15
 -16 1 7 257.37 4.86
 16 1 7 264.7 5.07
 -17 1 7 81.33 2.4
 17 1 7 77.54 2.3
 -18 1 7 52.68 2.51
 18 1 7 54.77 2.54
 0 2 7 345.26 5.35
 -1 2 7 52.18 0.93
 1 2 7 53.06 0.94
 -2 2 7 348.52 5.29
 2 2 7 347.67 5.27
 -3 2 7 221.57 3.46
 3 2 7 219.59 3.38
 -4 2 7 3.18 0.24
 4 2 7 3.13 0.25
 -5 2 7 24.36 0.58
 5 2 7 23.45 0.55
 -6 2 7 123.49 2.01
 6 2 7 123.96 2.18
 -7 2 7 165.34 2.66
 7 2 7 165.02 2.71
 -8 2 7 191.81 3.33
 8 2 7 192.95 3.09
 -9 2 7 73.75 1.39
 9 2 7 73.53 1.39
 -10 2 7 22.35 0.69
 10 2 7 22.45 0.68
 -11 2 7 62.82 1.25
 11 2 7 62.92 1.34
 -12 2 7 64.26 1.45
 12 2 7 64.86 1.51
 -13 2 7 71.41 1.62
 13 2 7 70.94 1.62
 -14 2 7 66.12 1.63
 14 2 7 65.62 1.53
 -15 2 7 41.53 1.3
 15 2 7 43.77 1.39
 -16 2 7 36.17 1.7
 16 2 7 34.18 1.57
 -17 2 7 29.85 1.67
 17 2 7 28.87 1.83
 -18 2 7 22.42 2.07
 18 2 7 25.93 2.31
 0 3 7 17.02 0.45
 -1 3 7 214.68 3.32
 1 3 7 212.3 3.29
 -2 3 7 228.02 4.07
 2 3 7 228.95 4.11
 -3 3 7 394.06 6.95
 3 3 7 382.93 6.72
 -4 3 7 62.63 1.37
 4 3 7 63.07 1.35
 -5 3 7 20.54 0.74
 5 3 7 18.64 0.73
 -6 3 7 289.13 5.2
 6 3 7 288.01 5.13
 -7 3 7 13.45 0.46
 7 3 7 13.4 0.48
 -8 3 7 139.36 2.27
 8 3 7 141.83 2.37
 -9 3 7 29.26 0.78
 9 3 7 28.01 0.76
 -10 3 7 97.13 1.73
 10 3 7 95.96 1.69
 -11 3 7 199.56 3.21
 11 3 7 200.08 3.32
 -12 3 7 12.26 0.71
 12 3 7 11.53 0.67
 -13 3 7 30.42 1.1
 13 3 7 30.11 1.06
 -14 3 7 58.75 1.54
 14 3 7 58.57 1.55
 -15 3 7 10.65 1.02
 15 3 7 12.19 1.01
 -16 3 7 2.24 1.3
 16 3 7 1.99 1.12
 -17 3 7 103.48 2.81
 17 3 7 101.44 2.77
 -18 3 7 44.36 2.33
 18 3 7 43.11 2.2
 0 4 7 405.35 6.13
 -1 4 7 310.16 4.73
 1 4 7 311.75 4.73
 -2 4 7 631.98 11.34
 2 4 7 657.29 11.77
 -3 4 7 546.82 9.53
 3 4 7 555.55 9.71
 -4 4 7 108.28 2.12
 4 4 7 108.77 2.15
 -5 4 7 206.2 3.81
 5 4 7 207.19 3.77
 -6 4 7 89.71 1.88
 6 4 7 89.43 2
 -7 4 7 173.09 3.26
 7 4 7 168.82 3.17
 -8 4 7 77.4 1.4
 8 4 7 77.61 1.4
 -9 4 7 94.99 1.65
 9 4 7 94.1 1.73
 -10 4 7 129.36 2.16
 10 4 7 130.19 2.16
 -11 4 7 37.36 0.93
 11 4 7 36.94 0.9
 -12 4 7 36.84 1.06
 12 4 7 37.09 1.11
 -13 4 7 18.72 0.96
 13 4 7 19.77 0.87
 -14 4 7 3.77 0.72
 14 4 7 3.29 0.75
 -15 4 7 67.03 1.95
 15 4 7 66.81 1.85
 -16 4 7 145.49 3.34
 16 4 7 142.01 3.33
 -17 4 7 1.59 1.33
 17 4 7 3.15 1.37
 -18 4 7 3.92 1.91
 18 4 7 6.16 1.79
 0 5 7 293.63 4.49
 -1 5 7 83.68 1.41
 1 5 7 85.69 1.49
 -2 5 7 168.01 3.1
 2 5 7 167.76 3.12
 -3 5 7 103.52 2.04
 3 5 7 103.44 2.06
 -4 5 7 119.48 2.32
 4 5 7 116.15 2.28
 -5 5 7 202.06 3.77
 5 5 7 199.11 3.64
 -6 5 7 174.1 3.27
 6 5 7 175.65 3.29
 -7 5 7 201.55 3.78
 7 5 7 204.94 3.83
 -8 5 7 392.98 7.01
 8 5 7 384.22 6.85
 -9 5 7 109.91 2.11
 9 5 7 108.34 1.84
 -10 5 7 48.77 1.05
 10 5 7 48.9 1.03
 -11 5 7 61.83 1.34
 11 5 7 62.26 1.44
 -12 5 7 174.92 3.33
 12 5 7 175.48 3.43
 -13 5 7 7.95 0.85
 13 5 7 7.69 0.73
 -14 5 7 64.82 1.77
 14 5 7 67.13 1.82
 -15 5 7 17.91 1.32
 15 5 7 20.9 1.23
 -16 5 7 57.19 2.02
 16 5 7 55.25 2.07
 -17 5 7 21.12 1.8
 17 5 7 21.71 1.97
 -18 5 7 11.89 2.38
 18 5 7 11.03 2.48
 0 6 7 26.73 0.64
 -1 6 7 397.44 6.04
 1 6 7 393.34 5.95
 -2 6 7 131.53 2.51
 2 6 7 133.85 2.57
 -3 6 7 4.93 0.55
 3 6 7 4.83 0.59
 -4 6 7 207.67 3.81
 4 6 7 206.84 3.8
 -5 6 7 65.69 1.47
 5 6 7 65.26 1.51
 -6 6 7 230.89 4.24
 6 6 7 232.82 4.28
 -7 6 7 41.12 1.17
 7 6 7 41.1 1.14
 -8 6 7 141.68 2.75
 8 6 7 145.35 3.15
 -9 6 7 69.06 1.64
 9 6 7 67.32 1.61
 -10 6 7 3.98 0.69
 10 6 7 5.05 0.5
 -11 6 7 53.73 1.3
 11 6 7 55.57 1.25
 -12 6 7 22.19 0.89
 12 6 7 22.04 0.84
 -13 6 7 83 2.03
 13 6 7 83.78 2.08
 -14 6 7 32.94 1.48
 14 6 7 33.29 1.37
 -15 6 7 41.89 1.63
 15 6 7 45.31 1.73
 -16 6 7 16.93 1.52
 16 6 7 17.4 1.52
 -17 6 7 33.25 2.09
 17 6 7 31.8 2.11
 0 7 7 242.39 3.75
 -1 7 7 77.37 1.35
 1 7 7 76.37 1.37
 -2 7 7 199.3 3.26
 2 7 7 195.69 3.07
 -3 7 7 320.52 5.73
 3 7 7 321.3 5.74
 -4 7 7 24.13 0.92
 4 7 7 25.75 0.91
 -5 7 7 81.14 1.76
 5 7 7 78.92 1.72
 -6 7 7 164.04 3.11
 6 7 7 163.84 3.13
 -7 7 7 22.71 0.89
 7 7 7 24.01 0.94
 -8 7 7 70.48 1.61
 8 7 7 71.02 1.62
 -9 7 7 79.85 1.84
 9 7 7 81 1.75
 -10 7 7 4.13 0.67
 10 7 7 1.48 0.61
 -11 7 7 11.42 1.03
 11 7 7 9.98 0.91
 -12 7 7 3.67 0.65
 12 7 7 5.77 0.73
 -13 7 7 1.55 0.72
 13 7 7 1.82 0.76
 -14 7 7 13.93 1.25
 14 7 7 12.46 1.15
 -15 7 7 45.51 1.7
 15 7 7 47.49 1.79
 -16 7 7 20.68 1.7
 16 7 7 19.19 1.67
 -17 7 7 3.86 1.98
 17 7 7 5.92 1.9
 0 8 7 0.51 0.31
 -1 8 7 17.77 0.61
 1 8 7 17.97 0.59
 -2 8 7 63.85 1.2
 2 8 7 64.41 1.33
 -3 8 7 216.71 4
 3 8 7 217.71 4.02
 -4 8 7 47.55 1.19
 4 8 7 45.55 1.21
 -5 8 7 42.21 1.28
 5 8 7 43.01 1.18
 -6 8 7 254.31 4.62
 6 8 7 258.53 4.74
 -7 8 7 48.67 1.3
 7 8 7 47.41 1.36
 -8 8 7 205.43 3.83
 8 8 7 209.34 4.09
 -9 8 7 108.15 2.53
 9 8 7 108.46 2.56
 -10 8 7 18.84 1.01
 10 8 7 16.33 1.03
 -11 8 7 12.34 1.32
 11 8 7 13.76 1.34
 -12 8 7 176.02 4.84
 12 8 7 173.19 4.8
 -13 8 7 8.93 1.08
 13 8 7 9.24 0.88
 -14 8 7 11.23 1.09
 14 8 7 12.54 1.2
 -15 8 7 21.47 1.45
 15 8 7 22.24 1.63
 -16 8 7 40.06 1.93
 16 8 7 44.62 2.11
 0 9 7 163.64 2.66
 -1 9 7 215.44 3.46
 1 9 7 215.01 3.39
 -2 9 7 99.41 1.94
 2 9 7 97.83 1.72
 -3 9 7 92.64 1.68
 3 9 7 89.85 1.74
 -4 9 7 13.81 0.83
 4 9 7 12.58 0.83
 -5 9 7 11.43 0.83
 5 9 7 9.85 0.76
 -6 9 7 77.12 1.74
 6 9 7 77.75 1.74
 -7 9 7 27.26 1.06
 7 9 7 26.92 0.99
 -8 9 7 34.29 1.24
 8 9 7 34.48 1.3
 -9 9 7 17.31 1.18
 9 9 7 19.55 1.14
 -10 9 7 13.85 1.23
 10 9 7 14.52 1.35
 -11 9 7 241.01 6.46
 11 9 7 254.04 6.54
 -12 9 7 16.92 1.51
 12 9 7 19.76 1.65
 -13 9 7 147.72 4.41
 13 9 7 144.43 4.66
 -14 9 7 67.84 2.83
 14 9 7 69.2 2.72
 -15 9 7 31.07 2.51
 15 9 7 33.37 2.63
 -16 9 7 20.19 3.07
 16 9 7 17.61 2.68
 0 10 7 40.61 1
 -1 10 7 206.44 3.3
 1 10 7 202.53 3.21
 -2 10 7 86.67 1.55
 2 10 7 83.97 1.52
 -3 10 7 266.63 4.16
 3 10 7 259.53 4.52
 -4 10 7 143.36 2.36
 4 10 7 141.72 2.39
 -5 10 7 52.59 1.55
 5 10 7 54.52 1.35
 -6 10 7 66.73 1.97
 6 10 7 68.15 2.01
 -7 10 7 83.89 2.21
 7 10 7 83.22 2.22
 -8 10 7 119.73 3.04
 8 10 7 114.07 3.34
 -9 10 7 12.36 1.2
 9 10 7 10.87 1.25
 -10 10 7 276.92 7.3
 10 10 7 275.55 7.08
 -11 10 7 38.95 1.88
 11 10 7 38.29 1.95
 -12 10 7 97.34 3.34
 12 10 7 99.9 3.66
 -13 10 7 86.29 2.91
 13 10 7 83.03 3.16
 -14 10 7 8.87 2.09
 14 10 7 12.62 2.04
 -15 10 7 13.47 2.59
 15 10 7 15.54 2.53
 0 11 7 56.6 1.35
 -1 11 7 69.07 1.52
 1 11 7 66.67 1.48
 -2 11 7 196.03 3.64
 2 11 7 199.95 3.68
 -3 11 7 13.14 0.71
 3 11 7 13.12 0.7
 -4 11 7 3.12 0.56
 4 11 7 3.21 0.45
 -5 11 7 232.34 5.28
 5 11 7 229.34 5.22
 -6 11 7 19.05 1.2
 6 11 7 18.52 1.15
 -7 11 7 24.18 1.44
 7 11 7 21.41 1.26
 -8 11 7 14.71 1.29
 8 11 7 13.48 1.28
 -9 11 7 27.33 1.52
 9 11 7 25.52 1.58
 -10 11 7 93.65 2.96
 10 11 7 98.9 3.22
 -11 11 7 90.95 3.22
 11 11 7 86.52 3.06
 -12 11 7 8.45 1.61
 12 11 7 7.8 2
 -13 11 7 38.99 2.58
 13 11 7 35.75 2.43
 -14 11 7 2.58 2.11
 14 11 7 0.08 1.8
 0 12 7 148.09 2.84
 -1 12 7 35.52 1.16
 1 12 7 34.02 1.09
 -2 12 7 163.28 3.13
 2 12 7 162.82 3.1
 -3 12 7 64.65 1.56
 3 12 7 64.17 1.43
 -4 12 7 38.74 1.21
 4 12 7 37.05 1.03
 -5 12 7 54.73 1.36
 5 12 7 56.53 1.39
 -6 12 7 0.86 1.02
 6 12 7 0.4 0.8
 -7 12 7 23.02 1.41
 7 12 7 22.6 1.32
 -8 12 7 1.91 1.17
 8 12 7 2.06 1.38
 -9 12 7 27.43 1.78
 9 12 7 29.47 1.88
 -10 12 7 26.5 1.81
 10 12 7 28.79 1.94
 -11 12 7 20.2 2.2
 11 12 7 22.09 1.86
 -12 12 7 20.87 2.2
 12 12 7 17.03 2.55
 -13 12 7 3.96 2.41
 13 12 7 3.37 2.56
 -14 12 7 20.97 4.14
 0 13 7 4.76 0.84
 -1 13 7 0.1 0.68
 1 13 7 0.58 0.64
 -2 13 7 13.2 0.97
 2 13 7 16.41 0.84
 -3 13 7 46.09 1.36
 3 13 7 47.17 1.31
 -4 13 7 63.25 1.62
 4 13 7 63.19 1.6
 -5 13 7 24.84 1.02
 5 13 7 24.09 0.98
 -6 13 7 13.38 1.31
 6 13 7 13.83 1.21
 -7 13 7 84.91 2.79
 7 13 7 89.42 2.96
 -8 13 7 16.54 1.96
 8 13 7 14.96 1.81
 -9 13 7 7.41 1.63
 9 13 7 7.01 2.11
 -10 13 7 34.51 2.03
 10 13 7 36.9 2.23
 -11 13 7 31.18 2.57
 11 13 7 28.48 2.65
 -12 13 7 1.82 2.43
 12 13 7 2.1 2.21
 0 14 7 2.28 0.95
 -1 14 7 10.35 1.02
 1 14 7 10.76 1.01
 -2 14 7 198.24 3.84
 2 14 7 191.03 3.68
 -3 14 7 46.91 1.47
 3 14 7 50.81 1.56
 -4 14 7 183.09 3.55
 4 14 7 170.5 3.36
 -5 14 7 159.43 3.44
 5 14 7 155.68 3.46
 -6 14 7 29.28 1.37
 6 14 7 26.64 1.37
 -7 14 7 91.03 3.13
 7 14 7 87.57 3.17
 -8 14 7 63.91 2.6
 8 14 7 60.24 2.76
 -9 14 7 2.33 1.92
 9 14 7 1.95 1.75
 -10 14 7 32.4 2.57
 10 14 7 33.51 2.58
 -11 14 7 7.98 2.84
 11 14 7 3.69 2.3
 0 15 7 15.84 1.28
 -1 15 7 16.54 1.34
 1 15 7 17.08 1.37
 -2 15 7 50.12 1.8
 2 15 7 48.31 1.67
 -3 15 7 70.05 2.02
 3 15 7 70.76 1.99
 -4 15 7 16.96 1.52
 4 15 7 17.86 1.48
 -5 15 7 0.54 1.19
 5 15 7 0.88 1.45
 -6 15 7 3.75 1.19
 6 15 7 5.03 1.14
 -7 15 7 16.62 2.13
 7 15 7 21.39 2.6
 -8 15 7 14.4 2.38
 8 15 7 14.18 2.59
 -9 15 7 26.08 2.63
 9 15 7 23.6 2.39
 -10 15 7 95.96 4.79
 10 15 7 96.73 4.4
 0 16 7 17.44 1.54
 -1 16 7 25.58 1.62
 1 16 7 29.15 1.7
 -2 16 7 3.61 1.34
 2 16 7 5.83 1.61
 -3 16 7 64.32 2.3
 3 16 7 63.96 2.24
 -4 16 7 20.25 1.72
 4 16 7 17.7 1.61
 -5 16 7 116.65 3.17
 5 16 7 107.49 2.97
 -6 16 7 2.46 1.52
 6 16 7 3.07 1.58
 -7 16 7 25.49 2.71
 7 16 7 23.53 2.55
 -8 16 7 80.82 3.72
 8 16 7 94.26 4.27
 0 17 7 76.09 2.63
 -1 17 7 12.56 1.89
 1 17 7 15.07 1.76
 -2 17 7 12.98 2.2
 2 17 7 9.75 1.89
 -3 17 7 4.19 2.08
 3 17 7 5.47 2.02
 -4 17 7 0.89 1.97
 4 17 7 1.8 1.78
 -5 17 7 13.95 2.73
 5 17 7 14.08 2.23
 0 0 8 221.77 4.85
 1 0 8 166.84 2.62
 2 0 8 1.23 0.24
 3 0 8 72.9 1.26
 4 0 8 90.62 1.53
 5 0 8 0.42 0.25
 6 0 8 1.77 0.35
 7 0 8 0.74 0.26
 8 0 8 78.37 1.42
 9 0 8 8.56 0.58
 10 0 8 34.8 0.86
 11 0 8 145.66 2.6
 12 0 8 301.01 5.4
 13 0 8 66.48 1.57
 14 0 8 7.88 0.83
 15 0 8 49.44 1.66
 16 0 8 78.12 2.18
 17 0 8 4.61 1.77
 18 0 8 22.58 2.16
 0 1 8 0.43 0.21
 -1 1 8 94.65 1.56
 1 1 8 94.4 1.55
 -2 1 8 1203.26 17.94
 2 1 8 1195.88 17.89
 -3 1 8 266.78 4.1
 3 1 8 259.01 3.98
 -4 1 8 13.53 0.47
 4 1 8 12.15 0.46
 -5 1 8 184.32 2.9
 5 1 8 180.74 2.83
 -6 1 8 189.95 3
 6 1 8 190.73 3.01
 -7 1 8 284.62 4.64
 7 1 8 291.52 4.51
 -8 1 8 32.32 0.8
 8 1 8 29.3 0.75
 -9 1 8 71.51 1.33
 9 1 8 70.9 1.35
 -10 1 8 84.24 1.54
 10 1 8 84.27 1.55
 -11 1 8 199.91 3.46
 11 1 8 197.81 3.49
 -12 1 8 234.04 4.99
 12 1 8 224.49 4.14
 -13 1 8 20.61 0.97
 13 1 8 21.8 0.92
 -14 1 8 10.31 1
 14 1 8 9.54 0.91
 -15 1 8 62.24 1.74
 15 1 8 62.14 1.74
 -16 1 8 7.19 1.26
 16 1 8 6.04 1.1
 -17 1 8 16.36 1.68
 17 1 8 17.54 1.8
 -18 1 8 56.51 2.57
 18 1 8 53.15 2.69
 0 2 8 27.74 0.62
 -1 2 8 146.59 2.33
 1 2 8 146.73 2.32
 -2 2 8 103.72 1.69
 2 2 8 102.54 1.68
 -3 2 8 75.61 1.3
 3 2 8 75.21 1.35
 -4 2 8 30.48 0.65
 4 2 8 30.79 0.67
 -5 2 8 246.22 3.95
 5 2 8 250.52 3.97
 -6 2 8 240.72 3.75
 6 2 8 241.53 3.77
 -7 2 8 116.72 1.94
 7 2 8 115.14 1.94
 -8 2 8 138.5 2.29
 8 2 8 138.5 2.28
 -9 2 8 29.68 0.78
 9 2 8 29 0.75
 -10 2 8 17.15 0.66
 10 2 8 16.92 0.6
 -11 2 8 15.7 0.71
 11 2 8 15.69 0.72
 -12 2 8 26.27 0.93
 12 2 8 23.3 0.93
 -13 2 8 33.95 1.2
 13 2 8 32.47 1.11
 -14 2 8 21.4 1.05
 14 2 8 20.96 1.2
 -15 2 8 29.85 1.52
 15 2 8 32.69 1.29
 -16 2 8 120.68 2.96
 16 2 8 119.75 3
 -17 2 8 54.23 2.33
 17 2 8 52.99 2.17
 -18 2 8 2.32 1.5
 18 2 8 2.87 2.12
 0 3 8 74.58 1.28
 -1 3 8 478.87 7.23
 1 3 8 465.56 7.04
 -2 3 8 779.86 11.65
 2 3 8 738.14 11.06
 -3 3 8 19.21 0.67
 3 3 8 18.96 0.69
 -4 3 8 950.13 16.45
 4 3 8 958.4 16.58
 -5 3 8 151.13 2.85
 5 3 8 150.51 3.09
 -6 3 8 75.71 1.66
 6 3 8 71.44 1.53
 -7 3 8 87.88 1.85
 7 3 8 88.15 1.9
 -8 3 8 263.06 4.08
 8 3 8 266.15 4.12
 -9 3 8 40.77 0.91
 9 3 8 40.88 0.96
 -10 3 8 42.13 1
 10 3 8 40.44 0.95
 -11 3 8 75.66 1.53
 11 3 8 76.22 1.6
 -12 3 8 30.44 1
 12 3 8 29.44 1.05
 -13 3 8 28.31 1.14
 13 3 8 27.15 1.02
 -14 3 8 61.81 1.59
 14 3 8 64.53 1.66
 -15 3 8 106.23 2.62
 15 3 8 109.63 2.67
 -16 3 8 36.98 1.64
 16 3 8 40.41 1.71
 -17 3 8 70.56 2.39
 17 3 8 74.21 2.5
 -18 3 8 26.01 2.07
 18 3 8 30.42 2.32
 0 4 8 29.26 0.67
 -1 4 8 154.25 2.43
 1 4 8 153.52 2.42
 -2 4 8 201.81 3.68
 2 4 8 204.27 3.75
 -3 4 8 317.19 5.66
 3 4 8 317.1 5.66
 -4 4 8 76.36 1.62
 4 4 8 75.77 1.61
 -5 4 8 93.19 1.94
 5 4 8 94.54 1.96
 -6 4 8 34.87 1.04
 6 4 8 34.52 1.04
 -7 4 8 80.23 1.7
 7 4 8 84.6 1.81
 -8 4 8 94.69 1.97
 8 4 8 92.98 1.94
 -9 4 8 117.19 2.32
 9 4 8 118.5 2.37
 -10 4 8 75.84 1.42
 10 4 8 80.48 1.47
 -11 4 8 1.26 0.49
 11 4 8 1.75 0.42
 -12 4 8 21.58 0.87
 12 4 8 20.53 0.8
 -13 4 8 2 0.66
 13 4 8 2.08 0.63
 -14 4 8 16.15 1.1
 14 4 8 15.16 1.06
 -15 4 8 52.75 1.8
 15 4 8 52.62 1.89
 -16 4 8 48.29 2
 16 4 8 47.16 1.92
 -17 4 8 43.28 2.1
 17 4 8 45.08 2.32
 -18 4 8 62.6 3.46
 18 4 8 68.9 3.57
 0 5 8 281.94 4.36
 -1 5 8 103.5 1.73
 1 5 8 104.4 1.75
 -2 5 8 116.65 2.26
 2 5 8 116.75 2.28
 -3 5 8 377.89 6.67
 3 5 8 375.92 6.67
 -4 5 8 94.36 1.94
 4 5 8 94.69 1.96
 -5 5 8 120.96 2.41
 5 5 8 124.1 2.46
 -6 5 8 328.69 5.88
 6 5 8 326.93 5.85
 -7 5 8 160.27 3.13
 7 5 8 162.89 3.1
 -8 5 8 21.38 0.91
 8 5 8 19.88 0.9
 -9 5 8 128.1 2.65
 9 5 8 137.2 2.75
 -10 5 8 1.42 0.6
 10 5 8 2.18 0.68
 -11 5 8 22.89 0.74
 11 5 8 23.48 0.77
 -12 5 8 39.48 1.11
 12 5 8 38.71 1.06
 -13 5 8 12.52 0.87
 13 5 8 11.31 0.86
 -14 5 8 28.38 1.35
 14 5 8 29.86 1.34
 -15 5 8 58.54 1.82
 15 5 8 61.33 2.28
 -16 5 8 2.49 1.35
 16 5 8 4.3 1.49
 -17 5 8 45.26 2.36
 17 5 8 44.2 2.17
 0 6 8 6.37 0.39
 -1 6 8 58.14 1.09
 1 6 8 58.33 1.1
 -2 6 8 302.71 5.43
 2 6 8 306.14 5.68
 -3 6 8 18.13 0.7
 3 6 8 17.73 0.75
 -4 6 8 76.11 1.67
 4 6 8 76.01 1.61
 -5 6 8 19.35 0.87
 5 6 8 20.07 0.87
 -6 6 8 149.24 3.09
 6 6 8 141.9 2.77
 -7 6 8 144.89 2.78
 7 6 8 145.76 2.83
 -8 6 8 43.43 1.36
 8 6 8 43.91 1.25
 -9 6 8 41.87 1.23
 9 6 8 45.38 1.23
 -10 6 8 5.17 0.86
 10 6 8 2.68 0.56
 -11 6 8 45.25 1.67
 11 6 8 44.59 1.61
 -12 6 8 68.12 2.03
 12 6 8 67.84 1.94
 -13 6 8 16.81 0.92
 13 6 8 15.82 0.87
 -14 6 8 10.94 1.08
 14 6 8 9.75 1.02
 -15 6 8 11.97 1.27
 15 6 8 14 1.33
 -16 6 8 25.39 1.66
 16 6 8 27.91 1.8
 -17 6 8 68.25 2.66
 17 6 8 64.96 2.61
 0 7 8 1.57 0.29
 -1 7 8 180.9 2.84
 1 7 8 179.55 2.83
 -2 7 8 5.32 0.63
 2 7 8 4.75 0.72
 -3 7 8 162.32 3.04
 3 7 8 163.06 3.13
 -4 7 8 46.23 1.21
 4 7 8 46.17 1.27
 -5 7 8 10.31 0.69
 5 7 8 11.2 0.72
 -6 7 8 66.84 1.56
 6 7 8 68.16 1.63
 -7 7 8 4.38 0.66
 7 7 8 6.03 0.64
 -8 7 8 12.85 0.82
 8 7 8 13.15 0.78
 -9 7 8 62.56 1.66
 9 7 8 60.54 1.61
 -10 7 8 236.55 5.34
 10 7 8 226.92 5.12
 -11 7 8 67.04 2.24
 11 7 8 65.84 2.29
 -12 7 8 57.77 2.29
 12 7 8 57.23 2.14
 -13 7 8 2.18 1.3
 13 7 8 4.47 1.55
 -14 7 8 7.71 1.51
 14 7 8 4.95 1.49
 -15 7 8 16.6 2.14
 15 7 8 11.56 1.96
 -16 7 8 89.37 3.92
 16 7 8 88.05 3.68
 -17 7 8 49.19 3.56
 17 7 8 39.28 5.19
 0 8 8 15.02 0.54
 -1 8 8 69.9 1.36
 1 8 8 72.05 1.32
 -2 8 8 71.4 1.43
 2 8 8 73.99 1.59
 -3 8 8 78.57 1.67
 3 8 8 81.93 1.79
 -4 8 8 133.5 2.63
 4 8 8 135.89 2.69
 -5 8 8 33.44 1.11
 5 8 8 32.57 1.03
 -6 8 8 35.65 1.14
 6 8 8 33.63 1.11
 -7 8 8 43.13 1.23
 7 8 8 44.26 1.23
 -8 8 8 78.16 1.9
 8 8 8 75.87 1.89
 -9 8 8 30.23 1.28
 9 8 8 26.34 1.12
 -10 8 8 73.52 2.51
 10 8 8 77.15 2.71
 -11 8 8 321.3 8.36
 11 8 8 326.18 8.39
 -12 8 8 46.65 2.23
 12 8 8 45.02 1.93
 -13 8 8 98.14 3.26
 13 8 8 93.68 3.34
 -14 8 8 24.78 2.09
 14 8 8 23.57 2.27
 -15 8 8 7.28 2.03
 15 8 8 5.55 1.88
 -16 8 8 4.53 2.66
 16 8 8 3.35 2.27
 0 9 8 0.72 0.33
 -1 9 8 157.41 2.53
 1 9 8 153.22 2.53
 -2 9 8 118.59 2
 2 9 8 112.59 1.99
 -3 9 8 122.84 2.45
 3 9 8 120.25 2.45
 -4 9 8 119.52 2.36
 4 9 8 116.34 2.34
 -5 9 8 32.21 1.06
 5 9 8 30.5 1.03
 -6 9 8 172.42 3.6
 6 9 8 176.14 3.83
 -7 9 8 117.9 2.63
 7 9 8 126.2 3.06
 -8 9 8 6.25 0.98
 8 9 8 4.5 1.04
 -9 9 8 190.14 4.41
 9 9 8 193.65 4.48
 -10 9 8 35.38 1.75
 10 9 8 33.02 1.59
 -11 9 8 108.32 3.41
 11 9 8 103.36 3.26
 -12 9 8 60.76 2.29
 12 9 8 58.97 2.39
 -13 9 8 2.95 1.89
 13 9 8 3.84 1.99
 -14 9 8 5.58 1.99
 14 9 8 3.99 1.63
 -15 9 8 8.89 2.45
 15 9 8 9.59 2.31
 0 10 8 0.54 0.4
 -1 10 8 15.29 0.63
 1 10 8 13.54 0.61
 -2 10 8 16.54 0.62
 2 10 8 15.57 0.63
 -3 10 8 37.26 1.1
 3 10 8 39.15 1.18
 -4 10 8 41.41 1.31
 4 10 8 40.72 1.22
 -5 10 8 34.45 1.33
 5 10 8 34.86 1.28
 -6 10 8 82.93 2.28
 6 10 8 78.52 2.6
 -7 10 8 41.93 1.59
 7 10 8 38.44 1.54
 -8 10 8 45.77 1.63
 8 10 8 45.34 1.61
 -9 10 8 79.97 2.65
 9 10 8 78.07 2.52
 -10 10 8 76.14 2.73
 10 10 8 75.34 2.68
 -11 10 8 9.45 1.48
 11 10 8 7.84 1.61
 -12 10 8 30.44 2.24
 12 10 8 31.94 2.06
 -13 10 8 7.93 1.66
 13 10 8 5.43 1.69
 -14 10 8 14.56 2.51
 14 10 8 11.77 2.56
 -15 10 8 32.39 3.21
 15 10 8 36.57 3.28
 0 11 8 1.17 0.51
 -1 11 8 0.94 0.38
 1 11 8 1.49 0.52
 -2 11 8 222.03 4.04
 2 11 8 218.55 3.98
 -3 11 8 84.13 1.77
 3 11 8 84.89 1.76
 -4 11 8 128.04 3.21
 4 11 8 128.8 3.16
 -5 11 8 72.91 2.21
 5 11 8 74.76 2.13
 -6 11 8 105.47 2.88
 6 11 8 101.6 2.69
 -7 11 8 153.22 3.87
 7 11 8 152.39 3.64
 -8 11 8 94.28 3.04
 8 11 8 93.81 3
 -9 11 8 54.23 2.15
 9 11 8 53.94 2.17
 -10 11 8 22.37 1.76
 10 11 8 25.96 2.37
 -11 11 8 2.84 1.42
 11 11 8 1.72 1.4
 -12 11 8 30.86 2.21
 12 11 8 32.09 2.31
 -13 11 8 4.26 2.21
 13 11 8 6.84 2.27
 -14 11 8 22.35 2.83
 14 11 8 26.74 2.8
 0 12 8 133.32 2.62
 -1 12 8 15 0.84
 1 12 8 14.94 0.83
 -2 12 8 6.76 0.72
 2 12 8 6.22 0.65
 -3 12 8 41.89 1.11
 3 12 8 40.05 1.05
 -4 12 8 13.08 1.1
 4 12 8 11.68 1.09
 -5 12 8 83.02 2.39
 5 12 8 87.37 2.51
 -6 12 8 23.68 1.55
 6 12 8 21.17 1.31
 -7 12 8 102.96 3.35
 7 12 8 98.01 3.19
 -8 12 8 6.44 1.57
 8 12 8 7.34 2.11
 -9 12 8 23.14 1.75
 9 12 8 23 1.78
 -10 12 8 23.12 1.85
 10 12 8 23.87 2.24
 -11 12 8 70.61 2.95
 11 12 8 72.94 2.91
 -12 12 8 13.13 2.35
 12 12 8 9.99 2.03
 -13 12 8 48.8 3.16
 13 12 8 47.69 3.05
 0 13 8 9.14 0.9
 -1 13 8 36.41 1.19
 1 13 8 34.92 1.13
 -2 13 8 97.02 2.14
 2 13 8 94.96 2.04
 -3 13 8 30.11 1.07
 3 13 8 27.52 1.03
 -4 13 8 140.34 3.06
 4 13 8 135.37 3.05
 -5 13 8 83.04 2.58
 5 13 8 82.93 2.48
 -6 13 8 2.17 1.37
 6 13 8 1.43 1.25
 -7 13 8 74.37 2.65
 7 13 8 80.13 3.01
 -8 13 8 15.87 1.95
 8 13 8 18.23 1.96
 -9 13 8 13.99 1.78
 9 13 8 19.13 2.46
 -10 13 8 89.84 3.28
 10 13 8 98.28 3.53
 -11 13 8 0.29 2.14
 11 13 8 4.69 2.42
 -12 13 8 147.18 5.09
 12 13 8 141.32 5.08
 0 14 8 10.35 1.02
 -1 14 8 34.56 1.33
 1 14 8 34.89 1.39
 -2 14 8 38.87 1.52
 2 14 8 35.6 1.35
 -3 14 8 16.28 1.12
 3 14 8 15.61 1.11
 -4 14 8 0.45 0.84
 4 14 8 1.66 0.74
 -5 14 8 30.42 1.82
 5 14 8 32.62 2
 -6 14 8 20.35 2.12
 6 14 8 14.96 2.23
 -7 14 8 80.42 3.12
 7 14 8 83.44 3.41
 -8 14 8 9.11 1.95
 8 14 8 10.62 2.06
 -9 14 8 52.75 3.07
 9 14 8 49.56 2.87
 -10 14 8 56.8 3.11
 10 14 8 59.52 3.41
 -11 14 8 33.4 3.19
 11 14 8 28.42 4.53
 0 15 8 6.46 1.36
 -1 15 8 19.5 1.44
 1 15 8 20.33 1.32
 -2 15 8 27.8 1.55
 2 15 8 24.47 1.47
 -3 15 8 20.39 1.54
 3 15 8 17.28 1.3
 -4 15 8 121.37 2.93
 4 15 8 120.24 2.94
 -5 15 8 7.17 1.7
 5 15 8 6.42 1.87
 -6 15 8 107.83 3.56
 6 15 8 105.65 3.64
 -7 15 8 32.8 2.59
 7 15 8 34.26 2.62
 -8 15 8 51.8 2.97
 8 15 8 47.13 2.7
 -9 15 8 32.16 3.71
 9 15 8 33.22 3.13
 0 16 8 4.8 1.47
 -1 16 8 73.23 2.32
 1 16 8 76.11 2.41
 -2 16 8 32.16 1.84
 2 16 8 37.2 1.94
 -3 16 8 112.21 3.3
 3 16 8 103.51 3
 -4 16 8 5.44 1.56
 4 16 8 3.34 1.43
 -5 16 8 16.65 2.52
 5 16 8 18.12 2.61
 -6 16 8 23.67 3.04
 6 16 8 20.29 2.78
 -7 16 8 28.43 2.89
 7 16 8 37.24 3.23
 0 17 8 31.26 2.23
 -1 17 8 3.39 1.67
 1 17 8 1.98 1.95
 -2 17 8 77.7 3.1
 2 17 8 73.73 2.86
 -3 17 8 18.62 2.97
 3 17 8 19.75 2.54
 -4 17 8 124.71 5.17
 4 17 8 117.91 6.36
 0 0 9 0.14 0.29
 1 0 9 173.89 2.75
 2 0 9 7.64 0.44
 3 0 9 108.71 1.95
 4 0 9 120.01 1.98
 5 0 9 5.9 0.42
 6 0 9 161.46 2.62
 7 0 9 1.63 0.34
 8 0 9 108.45 1.85
 9 0 9 0.87 0.47
 10 0 9 228.52 3.65
 11 0 9 60.39 1.43
 12 0 9 30.35 1.01
 13 0 9 2.07 0.63
 14 0 9 193.43 3.64
 15 0 9 47.37 1.64
 16 0 9 22.24 1.54
 17 0 9 1 1.53
 18 0 9 3.67 2.46
 0 1 9 781.93 11.77
 -1 1 9 364.61 5.56
 1 1 9 368.87 5.62
 -2 1 9 78.09 1.38
 2 1 9 77.17 1.35
 -3 1 9 50.31 1
 3 1 9 48.91 0.96
 -4 1 9 14.49 0.49
 4 1 9 13.08 0.48
 -5 1 9 28.14 0.68
 5 1 9 28.74 0.69
 -6 1 9 35.15 0.79
 6 1 9 34.84 0.78
 -7 1 9 119.18 2
 7 1 9 116.71 2.02
 -8 1 9 74.92 1.38
 8 1 9 75.31 1.41
 -9 1 9 69.03 1.33
 9 1 9 71.03 1.49
 -10 1 9 23.22 0.78
 10 1 9 23.37 0.76
 -11 1 9 32.81 1
 11 1 9 31.32 0.93
 -12 1 9 54.54 1.38
 12 1 9 54.87 1.42
 -13 1 9 57.06 1.49
 13 1 9 57.62 1.51
 -14 1 9 6.85 0.86
 14 1 9 7.66 0.8
 -15 1 9 31.31 1.32
 15 1 9 32.52 1.47
 -16 1 9 48.62 1.71
 16 1 9 51.88 1.83
 -17 1 9 45.23 2.08
 17 1 9 43.69 2.33
 -18 1 9 3.45 2.62
 18 1 9 3.99 2.89
 0 2 9 145.83 2.32
 -1 2 9 61.08 1.15
 1 2 9 62.58 1.14
 -2 2 9 235.46 3.66
 2 2 9 233.26 3.63
 -3 2 9 827.8 12.41
 3 2 9 835.54 12.52
 -4 2 9 200.54 3.13
 4 2 9 197.45 3.1
 -5 2 9 279.57 4.33
 5 2 9 274.58 4.24
 -6 2 9 36.24 0.78
 6 2 9 38.91 0.83
 -7 2 9 11.57 0.51
 7 2 9 11.17 0.48
 -8 2 9 68.22 1.27
 8 2 9 68.34 1.27
 -9 2 9 38.92 0.91
 9 2 9 38.85 0.91
 -10 2 9 79.76 1.56
 10 2 9 78.6 1.45
 -11 2 9 297.56 5.75
 11 2 9 290.02 5.2
 -12 2 9 23.13 0.95
 12 2 9 26.06 0.98
 -13 2 9 41.75 1.36
 13 2 9 41.47 1.29
 -14 2 9 71.02 1.73
 14 2 9 72.88 1.91
 -15 2 9 4.31 1.05
 15 2 9 4.31 1.03
 -16 2 9 25.99 1.7
 16 2 9 28.33 1.69
 -17 2 9 34.13 2.07
 17 2 9 34.19 1.99
 -18 2 9 29.36 3.01
 18 2 9 31.14 3.22
 0 3 9 2.86 0.33
 -1 3 9 215.92 3.37
 1 3 9 215.82 3.35
 -2 3 9 358.75 5.49
 2 3 9 351.46 5.38
 -3 3 9 274.41 4.92
 3 3 9 275.65 4.95
 -4 3 9 272.44 4.92
 4 3 9 269.76 4.85
 -5 3 9 38.03 1.06
 5 3 9 40.04 1.08
 -6 3 9 66.05 1.47
 6 3 9 65.17 1.46
 -7 3 9 36.77 1.04
 7 3 9 37.87 1.03
 -8 3 9 18.22 0.86
 8 3 9 15.38 0.83
 -9 3 9 223.76 3.51
 9 3 9 222.44 3.51
 -10 3 9 121.53 2.19
 10 3 9 123.86 2.21
 -11 3 9 45.86 1.21
 11 3 9 47.56 1.22
 -12 3 9 31.24 1.05
 12 3 9 33.17 1.02
 -13 3 9 54.59 1.53
 13 3 9 58.56 1.48
 -14 3 9 4.81 0.9
 14 3 9 2.9 0.88
 -15 3 9 100.15 2.52
 15 3 9 103.09 2.66
 -16 3 9 23.09 1.74
 16 3 9 23.03 1.8
 -17 3 9 42.97 2.09
 17 3 9 41.45 2.08
 0 4 9 85.49 1.45
 -1 4 9 86.4 1.55
 1 4 9 86.01 1.72
 -2 4 9 88.99 1.84
 2 4 9 86.74 1.8
 -3 4 9 146.42 2.78
 3 4 9 145.68 2.73
 -4 4 9 74.25 1.6
 4 4 9 76.53 1.66
 -5 4 9 27.39 0.91
 5 4 9 26.94 0.97
 -6 4 9 78.52 1.72
 6 4 9 79.16 1.89
 -7 4 9 37.02 1.05
 7 4 9 38.63 1.09
 -8 4 9 79.13 1.74
 8 4 9 81.03 1.82
 -9 4 9 170.27 3.26
 9 4 9 169.29 3.26
 -10 4 9 22.4 1.03
 10 4 9 21.88 1.01
 -11 4 9 109.76 2.5
 11 4 9 113.41 2.83
 -12 4 9 43.08 1.14
 12 4 9 46.75 1.24
 -13 4 9 117.56 2.4
 13 4 9 115.54 2.36
 -14 4 9 6.5 1.1
 14 4 9 5.9 1.03
 -15 4 9 12.32 1.29
 15 4 9 13.77 1.34
 -16 4 9 73.56 2.22
 16 4 9 77.58 2.43
 -17 4 9 59.42 2.43
 17 4 9 60.01 2.3
 0 5 9 8.22 0.45
 -1 5 9 50.83 0.98
 1 5 9 52.04 0.99
 -2 5 9 0.63 0.34
 2 5 9 1.55 0.43
 -3 5 9 174.17 3.55
 3 5 9 174.83 3.42
 -4 5 9 242.21 4.42
 4 5 9 245.66 4.49
 -5 5 9 355.37 6.33
 5 5 9 367.23 6.56
 -6 5 9 57.4 1.42
 6 5 9 54.86 1.42
 -7 5 9 173.6 3.28
 7 5 9 174.06 3.29
 -8 5 9 10.04 0.76
 8 5 9 10.01 0.74
 -9 5 9 30.66 1.18
 9 5 9 30.6 1.14
 -10 5 9 172.28 3.61
 10 5 9 175.04 3.64
 -11 5 9 69.85 2.11
 11 5 9 67.49 1.98
 -12 5 9 50.55 1.68
 12 5 9 45.63 1.63
 -13 5 9 59.76 2.46
 13 5 9 58.16 2.41
 -14 5 9 18.85 1.16
 14 5 9 19.76 1.2
 -15 5 9 28.45 1.54
 15 5 9 29.14 1.52
 -16 5 9 4.61 1.44
 16 5 9 2.25 1.44
 -17 5 9 11.95 2.14
 17 5 9 9.2 1.94
 0 6 9 0.7 0.27
 -1 6 9 24.24 0.63
 1 6 9 23.88 0.61
 -2 6 9 77.56 1.66
 2 6 9 76.94 1.81
 -3 6 9 184.15 3.43
 3 6 9 184.32 3.43
 -4 6 9 147.13 2.84
 4 6 9 147.24 2.93
 -5 6 9 457.44 8.08
 5 6 9 447.44 7.92
 -6 6 9 103.89 2.13
 6 6 9 108.2 2.2
 -7 6 9 139.65 2.7
 7 6 9 135.03 2.66
 -8 6 9 16.03 0.81
 8 6 9 15.56 0.77
 -9 6 9 90.49 2.17
 9 6 9 91.62 2.12
 -10 6 9 30.5 1.21
 10 6 9 30.71 1.2
 -11 6 9 82.28 2.37
 11 6 9 82.74 2.37
 -12 6 9 14.37 1.4
 12 6 9 13.07 1.24
 -13 6 9 50.44 2.09
 13 6 9 47.27 2.2
 -14 6 9 17.82 1.78
 14 6 9 19.33 1.97
 -15 6 9 21.5 2.08
 15 6 9 21.59 2.57
 -16 6 9 25.5 2.66
 16 6 9 22.58 2.57
 0 7 9 219.51 3.45
 -1 7 9 136.69 2.21
 1 7 9 137.49 2.24
 -2 7 9 139.05 2.68
 2 7 9 138.99 2.71
 -3 7 9 131.18 2.55
 3 7 9 130.08 2.58
 -4 7 9 46.78 1.27
 4 7 9 43.9 1.18
 -5 7 9 85.52 1.88
 5 7 9 80.58 1.81
 -6 7 9 72.08 1.9
 6 7 9 74.8 1.77
 -7 7 9 5.47 0.66
 7 7 9 5.84 0.72
 -8 7 9 1.35 0.55
 8 7 9 2.72 0.73
 -9 7 9 1.79 0.73
 9 7 9 1.23 0.69
 -10 7 9 7.89 1.1
 10 7 9 5.12 1.02
 -11 7 9 61.22 2.71
 11 7 9 66.09 2.25
 -12 7 9 221.84 6.01
 12 7 9 234.09 6.19
 -13 7 9 52.31 2.32
 13 7 9 53.88 2.41
 -14 7 9 10.26 1.83
 14 7 9 16.31 2.02
 -15 7 9 6.43 2.1
 15 7 9 9.24 2.22
 -16 7 9 0.59 2.3
 16 7 9 0.45 2.01
 0 8 9 473.28 7.17
 -1 8 9 113.32 1.93
 1 8 9 112.71 2.09
 -2 8 9 72.98 1.68
 2 8 9 70.65 1.59
 -3 8 9 30.61 0.97
 3 8 9 30.35 1.01
 -4 8 9 16.76 0.9
 4 8 9 14.24 0.83
 -5 8 9 56.65 1.38
 5 8 9 59.84 1.64
 -6 8 9 14.32 0.97
 6 8 9 13.91 0.82
 -7 8 9 21.4 1.04
 7 8 9 22.18 1.1
 -8 8 9 15.89 0.98
 8 8 9 16.74 0.96
 -9 8 9 77.16 2.22
 9 8 9 75.49 2.16
 -10 8 9 6.28 1.3
 10 8 9 2.01 1.14
 -11 8 9 225.14 5.98
 11 8 9 222.18 5.94
 -12 8 9 2.95 1.24
 12 8 9 3.23 1.35
 -13 8 9 79.47 2.94
 13 8 9 81.96 3.19
 -14 8 9 26.47 2.23
 14 8 9 27.38 2.43
 -15 8 9 61.49 3.16
 15 8 9 60.33 3.22
 -16 8 9 17.85 4.18
 16 8 9 2.58 4.06
 0 9 9 188.77 3.06
 -1 9 9 6.58 0.52
 1 9 9 6.83 0.48
 -2 9 9 414.57 7.37
 2 9 9 415.38 7.34
 -3 9 9 3.5 0.61
 3 9 9 2.07 0.59
 -4 9 9 250.53 5
 4 9 9 242 4.83
 -5 9 9 14.27 0.92
 5 9 9 12.91 0.9
 -6 9 9 2.91 0.8
 6 9 9 1.79 0.8
 -7 9 9 73.78 2.08
 7 9 9 73.37 2.03
 -8 9 9 66.14 1.96
 8 9 9 67.92 2.01
 -9 9 9 21.46 1.47
 9 9 9 21.51 1.38
 -10 9 9 32.6 1.85
 10 9 9 33.48 1.89
 -11 9 9 15.01 1.45
 11 9 9 13.64 1.63
 -12 9 9 66.93 2.6
 12 9 9 66.89 2.86
 -13 9 9 2.04 1.45
 13 9 9 2.2 1.6
 -14 9 9 23.72 2.26
 14 9 9 27.78 2.67
 -15 9 9 70.7 3.86
 15 9 9 71.98 3.15
 0 10 9 0.35 0.39
 -1 10 9 54.73 1.25
 1 10 9 55.99 1.44
 -2 10 9 44.26 1.46
 2 10 9 41.94 1.43
 -3 10 9 268.71 6.01
 3 10 9 263.49 5.81
 -4 10 9 29.16 1.26
 4 10 9 27.59 1.25
 -5 10 9 122.29 3.6
 5 10 9 118.82 3
 -6 10 9 32.89 1.43
 6 10 9 33.53 1.43
 -7 10 9 13.1 1.13
 7 10 9 15.19 1.28
 -8 10 9 63.82 2.05
 8 10 9 67.47 2.01
 -9 10 9 20.94 1.47
 9 10 9 19.82 1.59
 -10 10 9 69.92 2.49
 10 10 9 67.09 2.94
 -11 10 9 22.7 1.84
 11 10 9 20.03 1.93
 -12 10 9 93.16 3.33
 12 10 9 87.47 3.34
 -13 10 9 14.56 2.25
 13 10 9 17.44 2.26
 -14 10 9 25.74 2.58
 14 10 9 25.05 2.41
 0 11 9 62.31 1.51
 -1 11 9 29.45 0.96
 1 11 9 28.94 0.9
 -2 11 9 26.77 0.83
 2 11 9 23.41 0.76
 -3 11 9 51.79 1.93
 3 11 9 50.36 1.61
 -4 11 9 193.51 4.7
 4 11 9 185.38 4.34
 -5 11 9 1.68 0.78
 5 11 9 1.04 1.01
 -6 11 9 57.98 2
 6 11 9 54.87 1.8
 -7 11 9 86.02 2.57
 7 11 9 85.22 2.41
 -8 11 9 55.55 2.13
 8 11 9 61.77 2.42
 -9 11 9 77.43 2.75
 9 11 9 74.43 2.79
 -10 11 9 5.24 1.56
 10 11 9 1.01 1.52
 -11 11 9 14.92 2.25
 11 11 9 13.05 2.39
 -12 11 9 78.69 3.34
 12 11 9 81.92 3.28
 -13 11 9 40.26 2.91
 13 11 9 46.14 3.35
 0 12 9 0.44 0.62
 -1 12 9 21.77 1.02
 1 12 9 19.94 0.9
 -2 12 9 13.33 0.8
 2 12 9 11.71 0.8
 -3 12 9 230.5 5.29
 3 12 9 215.49 5.8
 -4 12 9 39.53 1.5
 4 12 9 41.86 1.5
 -5 12 9 17.84 1.4
 5 12 9 14.04 1.29
 -6 12 9 43.86 1.96
 6 12 9 38.97 1.7
 -7 12 9 62.68 2.47
 7 12 9 60.56 2.53
 -8 12 9 95.77 3.15
 8 12 9 94.11 3.21
 -9 12 9 23.94 1.92
 9 12 9 24.31 1.95
 -10 12 9 13.8 1.87
 10 12 9 19.93 2.27
 -11 12 9 71.9 3.38
 11 12 9 68.57 3.01
 -12 12 9 27.15 2.55
 12 12 9 27.27 2.38
 0 13 9 11.68 0.98
 -1 13 9 16.27 1.03
 1 13 9 16.78 0.96
 -2 13 9 6.51 0.79
 2 13 9 9.33 0.88
 -3 13 9 17.46 1.51
 3 13 9 12.69 1.5
 -4 13 9 125.56 3.32
 4 13 9 127.5 3.81
 -5 13 9 69.06 2.51
 5 13 9 70.12 2.46
 -6 13 9 42.1 2.18
 6 13 9 38.45 2.18
 -7 13 9 12.32 1.52
 7 13 9 9.4 1.64
 -8 13 9 45.87 2.42
 8 13 9 44.33 2.67
 -9 13 9 2.11 1.83
 9 13 9 1.91 2.07
 -10 13 9 36.61 2.99
 10 13 9 38.2 2.68
 -11 13 9 14.33 2.39
 11 13 9 15.74 2.51
 0 14 9 17.48 1.29
 -1 14 9 36.11 1.44
 1 14 9 33.76 1.28
 -2 14 9 1.37 0.94
 2 14 9 1.05 1.04
 -3 14 9 22.09 1.78
 3 14 9 23.38 1.92
 -4 14 9 68.23 2.74
 4 14 9 75.12 2.62
 -5 14 9 3.35 1.86
 5 14 9 8.57 2.02
 -6 14 9 36.84 2.27
 6 14 9 37.39 2.78
 -7 14 9 12.23 1.98
 7 14 9 15.66 2.62
 -8 14 9 16.96 2.87
 8 14 9 9.89 2.29
 -9 14 9 26.98 2.75
 9 14 9 25.73 2.54
 -10 14 9 14.45 2.79
 10 14 9 16.77 2.91
 0 15 9 31.79 1.65
 -1 15 9 38.64 1.6
 1 15 9 39.88 1.8
 -2 15 9 14.42 1.36
 2 15 9 15.45 1.4
 -3 15 9 46.25 2.38
 3 15 9 46.58 2.22
 -4 15 9 4.74 1.86
 4 15 9 7.68 2.03
 -5 15 9 2.04 2.03
 5 15 9 1.55 1.86
 -6 15 9 82.08 3.57
 6 15 9 87.8 3.38
 -7 15 9 0.86 2.06
 7 15 9 3.54 1.93
 -8 15 9 14.96 2.79
 8 15 9 16.39 2.56
 0 16 9 4.98 1.83
 -1 16 9 52.23 2.1
 1 16 9 53.1 2.35
 -2 16 9 20.34 1.79
 2 16 9 19.43 1.78
 -3 16 9 27.4 2.6
 3 16 9 29.8 2.76
 -4 16 9 4.9 2.4
 4 16 9 6.16 2.53
 -5 16 9 79.67 3.74
 5 16 9 83.66 4.03
 -6 16 9 9.35 3.02
 6 16 9 13.08 3.72
 0 17 9 25.09 3.56
 -1 17 9 11.14 4.67
 1 17 9 6.36 4.57
 0 0 10 495.09 10.57
 1 0 10 225.36 3.52
 2 0 10 122.87 2.04
 3 0 10 30.18 0.76
 4 0 10 28.07 0.73
 5 0 10 10.05 0.58
 6 0 10 46.35 0.97
 7 0 10 8.18 0.55
 8 0 10 66.76 1.28
 9 0 10 129.8 2.21
 10 0 10 4.7 0.53
 11 0 10 160.08 3.04
 12 0 10 178.89 3.41
 13 0 10 20.02 1.23
 14 0 10 2.09 0.99
 15 0 10 26.96 1.46
 16 0 10 65.18 2.12
 17 0 10 186.01 3.98
 0 1 10 78.87 1.4
 -1 1 10 241.53 3.75
 1 1 10 242.9 3.77
 -2 1 10 113.76 1.89
 2 1 10 112.28 1.89
 -3 1 10 41.32 0.84
 3 1 10 42.72 0.87
 -4 1 10 5.53 0.43
 4 1 10 5.77 0.45
 -5 1 10 139.46 2.28
 5 1 10 135.57 2.24
 -6 1 10 131.07 2.16
 6 1 10 133.78 2.22
 -7 1 10 63.99 1.25
 7 1 10 64.51 1.22
 -8 1 10 39.66 0.97
 8 1 10 39.62 0.96
 -9 1 10 102.47 1.79
 9 1 10 103.25 1.83
 -10 1 10 46.01 1.11
 10 1 10 45.5 1.14
 -11 1 10 62.98 1.48
 11 1 10 63.85 1.53
 -12 1 10 150.81 3.05
 12 1 10 151.41 2.96
 -13 1 10 16.57 1.12
 13 1 10 18.84 1.04
 -14 1 10 3.47 0.92
 14 1 10 3.9 1.07
 -15 1 10 27.01 1.47
 15 1 10 25.74 1.35
 -16 1 10 24.59 1.57
 16 1 10 25.06 1.65
 -17 1 10 9.47 2.23
 17 1 10 12.33 2.02
 0 2 10 0.91 0.26
 -1 2 10 134.01 2.18
 1 2 10 134.79 2.21
 -2 2 10 43.88 0.89
 2 2 10 46.28 0.9
 -3 2 10 302.02 4.65
 3 2 10 301.26 4.63
 -4 2 10 508.84 7.69
 4 2 10 508.03 7.68
 -5 2 10 146.62 2.4
 5 2 10 144.74 2.36
 -6 2 10 329.96 5.04
 6 2 10 329.02 5.03
 -7 2 10 68.18 1.27
 7 2 10 65.57 1.24
 -8 2 10 109.44 1.87
 8 2 10 111.3 1.89
 -9 2 10 5.46 0.51
 9 2 10 4.19 0.5
 -10 2 10 78.58 1.58
 10 2 10 78.18 1.55
 -11 2 10 80.79 1.76
 11 2 10 81.21 1.76
 -12 2 10 5.29 0.77
 12 2 10 6.32 0.72
 -13 2 10 16.29 0.99
 13 2 10 14.68 0.96
 -14 2 10 8.83 1.17
 14 2 10 7.2 1.02
 -15 2 10 26.26 1.39
 15 2 10 28.23 1.45
 -16 2 10 70.75 2.47
 16 2 10 75.25 2.6
 -17 2 10 16.85 2.01
 17 2 10 9.9 1.91
 0 3 10 32.58 0.75
 -1 3 10 209.43 3.3
 1 3 10 209.09 3.28
 -2 3 10 79.94 1.38
 2 3 10 83.04 1.43
 -3 3 10 180.1 3.36
 3 3 10 184.49 3.44
 -4 3 10 186.97 3.48
 4 3 10 188.96 3.52
 -5 3 10 23.37 0.87
 5 3 10 21.86 0.87
 -6 3 10 20.79 0.84
 6 3 10 21.02 0.84
 -7 3 10 71.92 1.69
 7 3 10 72.75 1.7
 -8 3 10 31.12 1.01
 8 3 10 29.83 0.98
 -9 3 10 54.19 1.56
 9 3 10 50.04 1.32
 -10 3 10 34.95 1.22
 10 3 10 34.24 1.22
 -11 3 10 53.36 1.29
 11 3 10 53.1 1.31
 -12 3 10 42.03 1.23
 12 3 10 41.81 1.18
 -13 3 10 31.52 1.14
 13 3 10 30.98 1.19
 -14 3 10 71.57 1.84
 14 3 10 73.04 1.84
 -15 3 10 40.23 1.7
 15 3 10 43.14 1.72
 -16 3 10 1.01 1.6
 16 3 10 0.84 1.39
 -17 3 10 48.24 2.53
 17 3 10 46.65 2.49
 0 4 10 1.44 0.3
 -1 4 10 75.81 1.35
 1 4 10 77.31 1.37
 -2 4 10 71.87 1.61
 2 4 10 70.89 1.55
 -3 4 10 324.85 5.9
 3 4 10 319.22 5.96
 -4 4 10 17.8 0.75
 4 4 10 16.66 0.75
 -5 4 10 20.23 0.84
 5 4 10 19.8 0.89
 -6 4 10 29.9 0.97
 6 4 10 29.68 1.05
 -7 4 10 127.39 2.52
 7 4 10 123.16 2.45
 -8 4 10 152.6 2.96
 8 4 10 151.39 2.97
 -9 4 10 233.4 4.73
 9 4 10 238.13 4.79
 -10 4 10 280.95 5.56
 10 4 10 277.34 5.56
 -11 4 10 64.87 1.91
 11 4 10 63.43 1.9
 -12 4 10 102.47 2.66
 12 4 10 98.32 2.54
 -13 4 10 10.04 1.36
 13 4 10 13.82 1.33
 -14 4 10 108.09 2.55
 14 4 10 104.33 2.98
 -15 4 10 25.72 1.44
 15 4 10 27.47 1.65
 -16 4 10 32.16 1.9
 16 4 10 32.86 2.05
 -17 4 10 27.5 3.32
 17 4 10 35.34 3.58
 0 5 10 27.81 0.69
 -1 5 10 57.65 1.07
 1 5 10 55.7 1.06
 -2 5 10 58.09 1.4
 2 5 10 59.17 1.38
 -3 5 10 154.94 2.96
 3 5 10 157.61 2.99
 -4 5 10 76.98 1.67
 4 5 10 75.38 1.66
 -5 5 10 55.01 1.37
 5 5 10 56.97 1.41
 -6 5 10 100.51 2.06
 6 5 10 99.52 2.1
 -7 5 10 7.2 0.72
 7 5 10 7.54 0.72
 -8 5 10 9.98 0.81
 8 5 10 11.3 0.92
 -9 5 10 126.55 2.8
 9 5 10 130.67 3.25
 -10 5 10 17.49 1.12
 10 5 10 20.03 1.16
 -11 5 10 8.95 1.25
 11 5 10 7.95 1.27
 -12 5 10 24.2 1.37
 12 5 10 20.56 1.26
 -13 5 10 109.69 3.52
 13 5 10 106.75 3.59
 -14 5 10 22.01 1.9
 14 5 10 26.7 1.98
 -15 5 10 3.62 1.63
 15 5 10 3.54 2.1
 -16 5 10 54.38 3.05
 16 5 10 53.38 3.1
 0 6 10 183.47 2.9
 -1 6 10 177.69 2.8
 1 6 10 175.07 2.77
 -2 6 10 109.35 2.19
 2 6 10 110.71 2.2
 -3 6 10 31 0.98
 3 6 10 31.55 1
 -4 6 10 52.66 1.31
 4 6 10 52.13 1.28
 -5 6 10 156.48 3.09
 5 6 10 153.71 2.94
 -6 6 10 85.03 1.89
 6 6 10 85.11 1.85
 -7 6 10 188.56 3.93
 7 6 10 185.4 3.75
 -8 6 10 52.49 1.48
 8 6 10 52.96 1.52
 -9 6 10 136.51 2.99
 9 6 10 135.99 2.94
 -10 6 10 35.34 1.33
 10 6 10 35.27 1.4
 -11 6 10 28.58 1.46
 11 6 10 32.18 1.5
 -12 6 10 47.08 1.96
 12 6 10 50.24 2.09
 -13 6 10 52.26 2.42
 13 6 10 53.95 2.46
 -14 6 10 11.13 1.75
 14 6 10 15.45 2.27
 -15 6 10 34.63 2.46
 15 6 10 31.63 2.65
 -16 6 10 7.02 2.94
 16 6 10 9.78 2.42
 0 7 10 246.39 3.93
 -1 7 10 78.36 1.51
 1 7 10 80.54 1.43
 -2 7 10 17.77 0.81
 2 7 10 18.97 0.8
 -3 7 10 1.56 0.64
 3 7 10 0.67 0.46
 -4 7 10 73.31 1.64
 4 7 10 70.96 1.65
 -5 7 10 34.55 1.16
 5 7 10 35.73 1.15
 -6 7 10 76.66 1.91
 6 7 10 70.49 1.72
 -7 7 10 73.95 1.89
 7 7 10 71.02 1.8
 -8 7 10 35.37 1.23
 8 7 10 35.03 1.24
 -9 7 10 3.19 0.85
 9 7 10 1.92 0.73
 -10 7 10 38.58 1.68
 10 7 10 38.74 1.82
 -11 7 10 42.21 1.96
 11 7 10 38.31 1.83
 -12 7 10 77.96 2.8
 12 7 10 76.88 2.87
 -13 7 10 12.71 1.6
 13 7 10 11.51 2.01
 -14 7 10 27.7 2.02
 14 7 10 36 2.92
 -15 7 10 55.82 3.59
 15 7 10 53.87 3.01
 -16 7 10 29.63 5.74
 0 8 10 5.62 0.46
 -1 8 10 31.4 0.73
 1 8 10 33 0.78
 -2 8 10 246.45 4.5
 2 8 10 239.28 4.41
 -3 8 10 28.39 1.08
 3 8 10 26.41 1.03
 -4 8 10 26.89 0.97
 4 8 10 25.17 0.95
 -5 8 10 138.77 2.97
 5 8 10 142.31 3.04
 -6 8 10 19.89 0.99
 6 8 10 17.57 1.01
 -7 8 10 90.8 2.21
 7 8 10 85.42 2.09
 -8 8 10 7.97 0.87
 8 8 10 8.68 0.92
 -9 8 10 61.38 2.22
 9 8 10 58.38 2.17
 -10 8 10 55.14 2.1
 10 8 10 53.33 2.14
 -11 8 10 94.45 3.1
 11 8 10 90.66 3.17
 -12 8 10 3.99 1.73
 12 8 10 5.3 1.95
 -13 8 10 51.21 2.75
 13 8 10 52.24 2.73
 -14 8 10 26.94 2.58
 14 8 10 30.95 2.51
 -15 8 10 39.26 2.81
 15 8 10 40.9 2.67
 0 9 10 16.75 0.7
 -1 9 10 23.97 0.71
 1 9 10 24.77 0.71
 -2 9 10 56.66 1.52
 2 9 10 54.23 1.42
 -3 9 10 53.07 1.47
 3 9 10 54.99 1.6
 -4 9 10 1.52 0.55
 4 9 10 2.32 0.63
 -5 9 10 49.66 1.57
 5 9 10 50.77 1.69
 -6 9 10 4.7 1.03
 6 9 10 4.96 0.82
 -7 9 10 21.82 1.27
 7 9 10 23.87 1.29
 -8 9 10 76.35 2.27
 8 9 10 73.69 2.23
 -9 9 10 71.64 2.35
 9 9 10 71.53 2.52
 -10 9 10 121.57 3.65
 10 9 10 121.29 3.81
 -11 9 10 45.9 2.24
 11 9 10 45.37 2.27
 -12 9 10 58.68 2.62
 12 9 10 62.2 2.79
 -13 9 10 20.36 2.05
 13 9 10 22.17 2.35
 -14 9 10 40.54 2.78
 14 9 10 42.43 2.86
 0 10 10 1.83 0.59
 -1 10 10 32.03 1.02
 1 10 10 34.81 1.09
 -2 10 10 12.82 1
 2 10 10 12.84 1.12
 -3 10 10 535.99 11.57
 3 10 10 557.41 11.98
 -4 10 10 61.68 1.88
 4 10 10 61.32 1.85
 -5 10 10 93.35 2.51
 5 10 10 94.27 2.57
 -6 10 10 50.15 1.84
 6 10 10 48.92 1.88
 -7 10 10 17.61 1.33
 7 10 10 17.63 1.16
 -8 10 10 55.72 2.17
 8 10 10 54.73 2.05
 -9 10 10 51.46 2.3
 9 10 10 50.51 2.44
 -10 10 10 80.8 2.81
 10 10 10 78.96 3.04
 -11 10 10 27.46 2.11
 11 10 10 30.33 2.18
 -12 10 10 18.41 2.38
 12 10 10 18.73 2.55
 -13 10 10 3.82 2.63
 13 10 10 4.7 2.32
 -14 10 10 11.48 3.18
 14 10 10 3.28 3.42
 0 11 10 36.34 1.04
 -1 11 10 39.51 1.11
 1 11 10 38.49 1.1
 -2 11 10 275.6 6.18
 2 11 10 266.65 5.98
 -3 11 10 97.36 2.5
 3 11 10 100.03 2.7
 -4 11 10 56.17 1.83
 4 11 10 54.78 1.81
 -5 11 10 13.53 1.34
 5 11 10 14 1.23
 -6 11 10 54.78 1.94
 6 11 10 48.95 1.74
 -7 11 10 41.95 1.82
 7 11 10 43.5 1.98
 -8 11 10 61.45 2.54
 8 11 10 65.53 2.88
 -9 11 10 90.74 3.05
 9 11 10 88.9 3.3
 -10 11 10 24.75 2.05
 10 11 10 26.32 2.22
 -11 11 10 2.51 1.68
 11 11 10 2.51 1.7
 -12 11 10 58.15 3.2
 12 11 10 54.52 3.09
 -13 11 10 6.39 2.94
 13 11 10 15.1 2.92
 0 12 10 40.46 1.19
 -1 12 10 18.49 0.93
 1 12 10 20.33 0.93
 -2 12 10 26.56 1.49
 2 12 10 25.14 1.29
 -3 12 10 18.87 1.27
 3 12 10 19.24 1.3
 -4 12 10 1.48 1.12
 4 12 10 1.28 1.07
 -5 12 10 30.58 1.65
 5 12 10 32.95 1.74
 -6 12 10 89.79 2.56
 6 12 10 88.61 2.69
 -7 12 10 5.34 1.83
 7 12 10 3.93 1.83
 -8 12 10 20.84 1.81
 8 12 10 25.77 1.99
 -9 12 10 59.78 2.6
 9 12 10 61.78 3.05
 -10 12 10 22.11 2.27
 10 12 10 22.47 2.21
 -11 12 10 87.42 3.63
 11 12 10 87.24 3.69
 -12 12 10 39.93 3.85
 12 12 10 47.88 4.13
 0 13 10 25.42 1.08
 -1 13 10 113.92 2.41
 1 13 10 110.55 2.38
 -2 13 10 77.58 2.39
 2 13 10 75.75 2.37
 -3 13 10 4.87 1.29
 3 13 10 5.34 1.26
 -4 13 10 66 2.21
 4 13 10 66.6 2.31
 -5 13 10 19.27 1.69
 5 13 10 19.86 2.01
 -6 13 10 102.79 3.47
 6 13 10 100.54 3.55
 -7 13 10 6.95 2.14
 7 13 10 5.32 2.11
 -8 13 10 22.3 2.05
 8 13 10 26.51 2.8
 -9 13 10 9.57 2.35
 9 13 10 11.11 2.42
 -10 13 10 5.91 2.72
 10 13 10 2.66 3.01
 0 14 10 3.27 1.11
 -1 14 10 26.13 1.38
 1 14 10 25.28 1.39
 -2 14 10 41.99 2.17
 2 14 10 42 2.07
 -3 14 10 20.42 1.92
 3 14 10 17.14 1.94
 -4 14 10 18.76 1.78
 4 14 10 19.92 1.97
 -5 14 10 43.49 2.68
 5 14 10 41.87 2.6
 -6 14 10 99.55 3.6
 6 14 10 101.05 4.01
 -7 14 10 3.01 2.5
 7 14 10 3.14 2.15
 -8 14 10 44.88 2.82
 8 14 10 44.15 2.93
 -9 14 10 7.54 2.65
 9 14 10 8.4 2.78
 0 15 10 7.09 1.44
 -1 15 10 103.35 2.77
 1 15 10 98.92 2.51
 -2 15 10 4.22 1.85
 2 15 10 4.32 1.86
 -3 15 10 5.88 1.95
 3 15 10 6.05 1.74
 -4 15 10 11.66 2.25
 4 15 10 12.7 2.22
 -5 15 10 138.42 5.15
 5 15 10 138.38 4.87
 -6 15 10 80.72 3.97
 6 15 10 72.38 3.5
 -7 15 10 27.83 3.2
 7 15 10 37.08 3.35
 0 16 10 20.29 1.89
 -1 16 10 21.29 1.91
 1 16 10 23.23 2.03
 -2 16 10 11.38 2.72
 2 16 10 15.44 2.35
 -3 16 10 127.73 4.56
 3 16 10 136 4.63
 -4 16 10 11.24 2.9
 4 16 10 8.1 2.8
 0 0 11 0.59 0.52
 1 0 11 90.15 1.56
 2 0 11 649.36 10.45
 3 0 11 0.66 0.45
 4 0 11 89.48 1.6
 5 0 11 29.92 0.77
 6 0 11 16.74 0.67
 7 0 11 10.25 0.55
 8 0 11 83.18 1.52
 9 0 11 89.69 1.68
 10 0 11 397.13 7.17
 11 0 11 50.54 1.37
 12 0 11 22.11 1.06
 13 0 11 67.29 1.76
 14 0 11 3.56 1.08
 15 0 11 8.61 1.33
 16 0 11 31.97 1.75
 17 0 11 53.05 3.11
 0 1 11 100.52 1.75
 -1 1 11 364.57 5.6
 1 1 11 358.98 5.61
 -2 1 11 30.66 0.8
 2 1 11 30.57 0.77
 -3 1 11 43.26 0.95
 3 1 11 44.47 0.93
 -4 1 11 18.04 0.63
 4 1 11 18.29 0.64
 -5 1 11 68.57 1.3
 5 1 11 68.11 1.3
 -6 1 11 55.26 1.11
 6 1 11 56.59 1.14
 -7 1 11 46.67 1
 7 1 11 47.38 1.05
 -8 1 11 83.61 1.53
 8 1 11 79.6 1.47
 -9 1 11 32.58 0.86
 9 1 11 33.14 0.88
 -10 1 11 93.31 2
 10 1 11 90.2 1.92
 -11 1 11 46.46 1.34
 11 1 11 46.34 1.31
 -12 1 11 2.04 0.76
 12 1 11 3.47 0.71
 -13 1 11 76.15 1.86
 13 1 11 76.22 1.86
 -14 1 11 35.09 1.49
 14 1 11 35.65 1.54
 -15 1 11 22.57 1.5
 15 1 11 21.99 1.56
 -16 1 11 55.25 2.22
 16 1 11 58.84 2.19
 -17 1 11 23.52 2.55
 17 1 11 23.59 2.67
 0 2 11 341.98 5.26
 -1 2 11 105.29 1.85
 1 2 11 105.06 1.8
 -2 2 11 22.69 0.63
 2 2 11 21.61 0.64
 -3 2 11 135.42 2.24
 3 2 11 134.91 2.23
 -4 2 11 40.88 0.89
 4 2 11 38.8 0.87
 -5 2 11 117.41 1.97
 5 2 11 119.14 1.99
 -6 2 11 80.54 1.46
 6 2 11 79.54 1.45
 -7 2 11 26.48 0.7
 7 2 11 26.32 0.72
 -8 2 11 285.94 4.44
 8 2 11 296.24 4.59
 -9 2 11 43.48 1.01
 9 2 11 44.05 1.02
 -10 2 11 73.29 1.6
 10 2 11 73.56 1.57
 -11 2 11 35.75 1.1
 11 2 11 35.46 1.09
 -12 2 11 18.63 0.93
 12 2 11 20.74 0.98
 -13 2 11 3.22 0.9
 13 2 11 2.09 0.98
 -14 2 11 16.68 1.32
 14 2 11 17.3 1.3
 -15 2 11 20.11 1.44
 15 2 11 19.76 1.51
 -16 2 11 13.31 1.85
 16 2 11 12.64 1.96
 0 3 11 88.95 1.56
 -1 3 11 64.11 1.22
 1 3 11 64.56 1.21
 -2 3 11 64.74 1.19
 2 3 11 62.81 1.16
 -3 3 11 30.98 0.72
 3 3 11 29.46 0.72
 -4 3 11 206.09 4.18
 4 3 11 198.11 3.84
 -5 3 11 3.45 0.69
 5 3 11 1.49 0.46
 -6 3 11 41.55 1.18
 6 3 11 38.74 1.13
 -7 3 11 78.99 1.74
 7 3 11 79.66 1.74
 -8 3 11 175.91 3.42
 8 3 11 178.16 3.36
 -9 3 11 122.71 2.72
 9 3 11 121.94 2.67
 -10 3 11 107.63 2.72
 10 3 11 105.88 2.67
 -11 3 11 21.53 1.1
 11 3 11 23.64 1.29
 -12 3 11 65.48 2.02
 12 3 11 62.96 2.15
 -13 3 11 53.29 1.98
 13 3 11 53.71 2.14
 -14 3 11 13.38 1.08
 14 3 11 12.09 1.09
 -15 3 11 2 1.3
 15 3 11 1.61 1.32
 -16 3 11 15.03 1.83
 16 3 11 14.86 1.64
 0 4 11 59.23 1.13
 -1 4 11 31.92 0.77
 1 4 11 31.78 0.77
 -2 4 11 40.15 0.85
 2 4 11 39.89 0.83
 -3 4 11 85.52 1.81
 3 4 11 83.13 1.77
 -4 4 11 330.34 5.91
 4 4 11 336.94 6
 -5 4 11 268.26 4.87
 5 4 11 265.79 4.84
 -6 4 11 95.1 1.97
 6 4 11 97.72 2.04
 -7 4 11 111.01 2.24
 7 4 11 114.79 2.36
 -8 4 11 117.22 2.6
 8 4 11 113.73 2.51
 -9 4 11 193.1 4
 9 4 11 196.49 4.04
 -10 4 11 282.87 6.36
 10 4 11 280.02 6.24
 -11 4 11 3.45 0.95
 11 4 11 2.92 1.01
 -12 4 11 56.55 1.94
 12 4 11 57.75 1.99
 -13 4 11 16.52 1.44
 13 4 11 15.49 1.57
 -14 4 11 40.51 2.31
 14 4 11 39.32 2.42
 -15 4 11 15.11 2.02
 15 4 11 15.33 2.44
 -16 4 11 23.77 2.65
 16 4 11 19.82 2.44
 0 5 11 0.97 0.33
 -1 5 11 103.75 1.77
 1 5 11 103.43 1.77
 -2 5 11 73.97 1.63
 2 5 11 76.12 1.66
 -3 5 11 4.55 0.83
 3 5 11 2.59 0.58
 -4 5 11 89.23 1.89
 4 5 11 86.84 1.83
 -5 5 11 150.05 2.88
 5 5 11 149.38 3
 -6 5 11 84.07 1.76
 6 5 11 80.43 1.76
 -7 5 11 51.48 1.48
 7 5 11 53.94 1.56
 -8 5 11 2.42 0.71
 8 5 11 2.3 0.78
 -9 5 11 13.07 0.88
 9 5 11 13.64 1.02
 -10 5 11 25.55 1.2
 10 5 11 23.44 1.25
 -11 5 11 52.7 1.77
 11 5 11 50.23 1.83
 -12 5 11 2.88 1.45
 12 5 11 1.3 1.45
 -13 5 11 26.6 1.85
 13 5 11 25.43 2.1
 -14 5 11 27.51 2.67
 14 5 11 26.94 2.53
 -15 5 11 4.56 1.95
 15 5 11 2.05 2.05
 -16 5 11 6.88 2.65
 16 5 11 11.46 2.63
 0 6 11 11.05 0.51
 -1 6 11 67.68 1.24
 1 6 11 69.45 1.27
 -2 6 11 204.02 3.79
 2 6 11 197.74 3.7
 -3 6 11 62.19 1.48
 3 6 11 58.71 1.46
 -4 6 11 297.09 5.33
 4 6 11 304.38 5.46
 -5 6 11 154.09 2.96
 5 6 11 152.7 2.95
 -6 6 11 35.77 1.25
 6 6 11 38.4 1.28
 -7 6 11 24.33 1.08
 7 6 11 23.89 1.15
 -8 6 11 68.31 1.79
 8 6 11 64.58 1.72
 -9 6 11 12.1 1.08
 9 6 11 14.44 0.94
 -10 6 11 25.11 1.26
 10 6 11 24.37 1.44
 -11 6 11 56.58 2.19
 11 6 11 57.87 2.11
 -12 6 11 22.68 1.71
 12 6 11 19.13 1.79
 -13 6 11 33.17 2.06
 13 6 11 33.58 2.42
 -14 6 11 45.78 2.54
 14 6 11 46.54 2.46
 -15 6 11 11.36 2.64
 15 6 11 17.2 2.43
 0 7 11 63.87 1.18
 -1 7 11 32.92 1.05
 1 7 11 31.16 1.05
 -2 7 11 29 0.97
 2 7 11 27.12 0.95
 -3 7 11 35.84 1.06
 3 7 11 32.39 1.01
 -4 7 11 61.68 1.53
 4 7 11 61.46 1.51
 -5 7 11 71.66 1.85
 5 7 11 68.6 1.77
 -6 7 11 19.53 1.03
 6 7 11 18.98 1
 -7 7 11 16.64 1.02
 7 7 11 18.16 1.08
 -8 7 11 62.43 1.7
 8 7 11 67.33 1.83
 -9 7 11 96.76 3.01
 9 7 11 94.93 3.01
 -10 7 11 20.49 1.55
 10 7 11 20.97 1.68
 -11 7 11 15.78 1.56
 11 7 11 15.65 1.62
 -12 7 11 32.55 1.95
 12 7 11 29.68 2.05
 -13 7 11 32.57 2.42
 13 7 11 28.75 2.52
 -14 7 11 53.54 3.27
 14 7 11 54.51 3.06
 -15 7 11 19.68 2.94
 15 7 11 19.52 2.78
 0 8 11 0.77 0.36
 -1 8 11 31.51 1.01
 1 8 11 29.42 1.01
 -2 8 11 155.01 3.17
 2 8 11 151.2 2.93
 -3 8 11 127.74 2.76
 3 8 11 133.08 2.87
 -4 8 11 108.17 2.77
 4 8 11 105.75 2.49
 -5 8 11 90.51 2.17
 5 8 11 91.04 2.19
 -6 8 11 15.71 1.03
 6 8 11 14.18 1.04
 -7 8 11 155.6 3.66
 7 8 11 155.71 3.68
 -8 8 11 64 1.97
 8 8 11 64.39 1.98
 -9 8 11 47.46 1.98
 9 8 11 46.77 2
 -10 8 11 7.8 1.55
 10 8 11 4.07 1.23
 -11 8 11 95.8 3.33
 11 8 11 89.59 3.21
 -12 8 11 119.83 3.74
 12 8 11 123.85 4.16
 -13 8 11 5.02 1.79
 13 8 11 3.92 2.16
 -14 8 11 32.84 2.89
 14 8 11 31.32 2.71
 0 9 11 23.14 0.79
 -1 9 11 147.83 3.53
 1 9 11 149.76 3.59
 -2 9 11 36.97 1.41
 2 9 11 32.26 1.75
 -3 9 11 84.87 2.26
 3 9 11 79.98 2.47
 -4 9 11 57.02 1.81
 4 9 11 54.26 1.72
 -5 9 11 89.71 2.47
 5 9 11 85.09 2.31
 -6 9 11 147.59 3.6
 6 9 11 148.92 3.64
 -7 9 11 25.15 1.33
 7 9 11 25.76 1.44
 -8 9 11 7.99 1.29
 8 9 11 6.79 1.2
 -9 9 11 32.85 1.83
 9 9 11 32.54 2.04
 -10 9 11 13.82 1.7
 10 9 11 13.89 1.87
 -11 9 11 54.59 2.47
 11 9 11 55.09 2.58
 -12 9 11 16.27 2.04
 12 9 11 16.87 2.37
 -13 9 11 59.71 3.19
 13 9 11 61 3.36
 -14 9 11 10.76 2.99
 14 9 11 20.51 3.78
 0 10 11 37.07 1
 -1 10 11 163.71 3.86
 1 10 11 161.58 3.78
 -2 10 11 49.53 1.66
 2 10 11 46.94 1.69
 -3 10 11 27.78 1.35
 3 10 11 28.13 1.43
 -4 10 11 140.02 3.44
 4 10 11 139 3.41
 -5 10 11 23.78 1.4
 5 10 11 20.35 1.37
 -6 10 11 24.75 1.41
 6 10 11 24.39 1.33
 -7 10 11 47.41 1.73
 7 10 11 45.64 1.73
 -8 10 11 7.6 1.5
 8 10 11 5.6 1.76
 -9 10 11 15.79 1.96
 9 10 11 12.01 1.78
 -10 10 11 143.57 4.24
 10 10 11 151.56 4.76
 -11 10 11 7.65 2.12
 11 10 11 4.43 1.91
 -12 10 11 29.33 2.96
 12 10 11 23.06 2.53
 -13 10 11 5.23 2.44
 13 10 11 8.12 2.51
 0 11 11 29.64 1.02
 -1 11 11 69.39 2.02
 1 11 11 69.03 1.96
 -2 11 11 30.75 1.33
 2 11 11 31.41 1.38
 -3 11 11 26.73 1.26
 3 11 11 25.17 1.34
 -4 11 11 0.38 1.08
 4 11 11 0.95 1.09
 -5 11 11 17.11 1.49
 5 11 11 18.36 1.38
 -6 11 11 116.45 3.13
 6 11 11 115.62 3.18
 -7 11 11 11.28 1.72
 7 11 11 9.78 1.88
 -8 11 11 8 1.49
 8 11 11 5.88 1.74
 -9 11 11 21.28 1.89
 9 11 11 22.54 2.16
 -10 11 11 4.97 1.92
 10 11 11 2.29 1.77
 -11 11 11 23.75 2.57
 11 11 11 23.86 2.33
 -12 11 11 66.37 3.32
 12 11 11 72.07 3.43
 0 12 11 1.53 0.78
 -1 12 11 29.32 1.33
 1 12 11 28.59 1.49
 -2 12 11 13.14 1.3
 2 12 11 11.59 1.38
 -3 12 11 51.58 1.88
 3 12 11 49.05 1.92
 -4 12 11 55.7 2.05
 4 12 11 55.52 2.18
 -5 12 11 71.96 2.36
 5 12 11 70.97 2.44
 -6 12 11 23.28 1.87
 6 12 11 22.06 1.75
 -7 12 11 16.68 1.84
 7 12 11 19.51 2.26
 -8 12 11 21.24 2.16
 8 12 11 19.89 2.36
 -9 12 11 43.37 2.4
 9 12 11 42.98 2.68
 -10 12 11 37.61 2.81
 10 12 11 39.33 2.81
 -11 12 11 3.44 2.92
 11 12 11 7.32 2.95
 0 13 11 30.08 1.37
 -1 13 11 8.99 1.42
 1 13 11 6.04 1.29
 -2 13 11 121.88 3.33
 2 13 11 120.84 3.32
 -3 13 11 93.25 2.76
 3 13 11 92.4 2.9
 -4 13 11 12.82 1.58
 4 13 11 11.62 1.77
 -5 13 11 15.04 1.71
 5 13 11 15.43 1.76
 -6 13 11 102.56 3.55
 6 13 11 95.38 3.85
 -7 13 11 33.24 2.57
 7 13 11 35.25 2.76
 -8 13 11 53.05 3.09
 8 13 11 49.71 2.7
 -9 13 11 3.61 2.43
 9 13 11 6.05 2.47
 -10 13 11 5.53 5.06
 0 14 11 29.36 1.43
 -1 14 11 18.81 1.81
 1 14 11 23.08 1.94
 -2 14 11 4.33 1.83
 2 14 11 5.77 1.81
 -3 14 11 4.4 1.83
 3 14 11 5.49 1.79
 -4 14 11 127.48 3.85
 4 14 11 124.15 3.94
 -5 14 11 32.37 2.9
 5 14 11 29.4 2.67
 -6 14 11 0.91 2.44
 6 14 11 0.8 2.22
 -7 14 11 30.47 2.68
 7 14 11 29.86 2.46
 -8 14 11 17.76 3.39
 8 14 11 22.19 3.19
 0 15 11 10.71 1.68
 -1 15 11 7.68 2.2
 1 15 11 5.46 2.4
 -2 15 11 2.14 1.95
 2 15 11 5.43 2.16
 -3 15 11 112.55 3.68
 3 15 11 114.09 3.48
 -4 15 11 42.89 2.97
 4 15 11 43.09 2.9
 -5 15 11 46.64 3.21
 5 15 11 50.52 3.12
 -6 15 11 28.75 3.79
 6 15 11 20.32 3.74
 0 16 11 0 2.51
 1 16 11 7.62 4.85
 0 0 12 4.73 0.66
 1 0 12 21.15 0.67
 2 0 12 122.37 2.06
 3 0 12 7.04 0.52
 4 0 12 129.45 2.19
 5 0 12 6.79 0.57
 6 0 12 50.91 1.09
 7 0 12 15.96 0.65
 8 0 12 30.02 0.94
 9 0 12 178.85 3.39
 10 0 12 140.48 2.75
 11 0 12 429.32 7.62
 12 0 12 27.13 1.26
 13 0 12 73.03 1.96
 14 0 12 19.62 1.58
 15 0 12 1.45 1.67
 16 0 12 18.73 1.96
 0 1 12 1.12 0.4
 -1 1 12 38.24 0.91
 1 1 12 36.65 0.9
 -2 1 12 5.61 0.52
 2 1 12 5.52 0.49
 -3 1 12 363.83 5.59
 3 1 12 357.68 5.48
 -4 1 12 25.05 0.72
 4 1 12 26.08 0.75
 -5 1 12 2.09 0.42
 5 1 12 1.18 0.37
 -6 1 12 46.82 1.02
 6 1 12 50.04 1.07
 -7 1 12 126.46 2.15
 7 1 12 122.76 2.07
 -8 1 12 35.81 0.88
 8 1 12 38.73 0.95
 -9 1 12 40.88 1.08
 9 1 12 40.9 1.02
 -10 1 12 13.29 0.82
 10 1 12 14.7 0.84
 -11 1 12 5.99 0.86
 11 1 12 7.38 0.86
 -12 1 12 83.72 1.98
 12 1 12 83.38 2.02
 -13 1 12 49.08 1.68
 13 1 12 47.13 1.56
 -14 1 12 29.53 1.55
 14 1 12 31.98 1.44
 -15 1 12 9.78 1.45
 15 1 12 7.06 1.61
 -16 1 12 41.7 2.3
 16 1 12 42.84 2.45
 0 2 12 201.47 3.2
 -1 2 12 143.65 2.36
 1 2 12 144.28 2.39
 -2 2 12 293.76 4.58
 2 2 12 292.54 4.51
 -3 2 12 93.13 1.6
 3 2 12 91.28 1.61
 -4 2 12 143.87 2.43
 4 2 12 141.46 2.36
 -5 2 12 140.99 2.31
 5 2 12 142.16 2.37
 -6 2 12 3.04 0.56
 6 2 12 4.17 0.67
 -7 2 12 82.58 1.87
 7 2 12 79.91 1.79
 -8 2 12 17.38 0.87
 8 2 12 18.57 0.93
 -9 2 12 8.09 0.88
 9 2 12 8.05 0.99
 -10 2 12 187.16 4.35
 10 2 12 193 4.48
 -11 2 12 65.6 1.54
 11 2 12 66.53 1.57
 -12 2 12 48.03 1.4
 12 2 12 48.72 1.44
 -13 2 12 32.47 1.27
 13 2 12 31.52 1.27
 -14 2 12 53.79 1.78
 14 2 12 52.21 1.75
 -15 2 12 24.36 1.64
 15 2 12 26.76 1.67
 -16 2 12 18.59 2.71
 16 2 12 15.06 2.13
 0 3 12 19.7 0.65
 -1 3 12 98.05 1.7
 1 3 12 95.83 1.71
 -2 3 12 70.14 1.39
 2 3 12 70.25 1.32
 -3 3 12 21.53 0.63
 3 3 12 21.89 0.62
 -4 3 12 54.32 1.38
 4 3 12 55.78 1.54
 -5 3 12 183.89 3.47
 5 3 12 189.6 3.55
 -6 3 12 4.84 0.83
 6 3 12 6.07 0.82
 -7 3 12 20.59 0.88
 7 3 12 19.63 0.89
 -8 3 12 45.95 1.42
 8 3 12 44.77 1.45
 -9 3 12 58.13 1.6
 9 3 12 60.09 1.72
 -10 3 12 85.53 2.32
 10 3 12 93.38 2.6
 -11 3 12 142.85 3.59
 11 3 12 148.6 3.77
 -12 3 12 27.45 1.53
 12 3 12 27.93 1.56
 -13 3 12 14.84 1.67
 13 3 12 11.14 1.58
 -14 3 12 10.93 1.47
 14 3 12 11.5 1.67
 -15 3 12 15.15 2.42
 15 3 12 12.73 2.32
 -16 3 12 13.88 2.68
 16 3 12 14.56 3.17
 0 4 12 59.99 1.19
 -1 4 12 42.35 0.93
 1 4 12 41.45 0.91
 -2 4 12 94 1.63
 2 4 12 92.12 1.59
 -3 4 12 80.38 1.77
 3 4 12 75.86 1.67
 -4 4 12 52.13 1.32
 4 4 12 54.91 1.33
 -5 4 12 7.45 0.72
 5 4 12 6.09 0.73
 -6 4 12 72.12 1.71
 6 4 12 72.3 1.77
 -7 4 12 73.62 1.89
 7 4 12 71.62 1.81
 -8 4 12 221.06 4.53
 8 4 12 227.16 4.75
 -9 4 12 1.9 0.87
 9 4 12 0.12 0.76
 -10 4 12 13.58 1.14
 10 4 12 13.1 1.29
 -11 4 12 37.91 1.54
 11 4 12 35.9 1.63
 -12 4 12 33.84 1.84
 12 4 12 37.55 1.99
 -13 4 12 95.29 3.34
 13 4 12 98.62 3.66
 -14 4 12 44.94 2.67
 14 4 12 45.99 2.48
 -15 4 12 36.56 2.7
 15 4 12 39.61 2.74
 0 5 12 294.11 4.89
 -1 5 12 172.74 2.93
 1 5 12 181.54 2.9
 -2 5 12 164.63 3.11
 2 5 12 167.58 3.18
 -3 5 12 69.53 1.58
 3 5 12 68.37 1.58
 -4 5 12 115.57 2.56
 4 5 12 108.96 2.37
 -5 5 12 72.9 1.66
 5 5 12 71.64 1.68
 -6 5 12 118.85 2.66
 6 5 12 121.01 2.72
 -7 5 12 3.67 0.79
 7 5 12 1.67 0.71
 -8 5 12 39.06 1.33
 8 5 12 40.6 1.35
 -9 5 12 4.41 1
 9 5 12 6.56 0.98
 -10 5 12 18.73 1.24
 10 5 12 18.19 1.3
 -11 5 12 123.82 3.22
 11 5 12 115.82 3.16
 -12 5 12 9.63 1.74
 12 5 12 8.65 1.4
 -13 5 12 50.47 2.51
 13 5 12 50.8 2.38
 -14 5 12 63.27 3.04
 14 5 12 66.28 2.95
 -15 5 12 25.91 2.64
 15 5 12 25.99 2.5
 0 6 12 102.7 1.76
 -1 6 12 57.19 1.36
 1 6 12 57.68 1.37
 -2 6 12 37.03 1.04
 2 6 12 37.01 1.08
 -3 6 12 102.63 2.12
 3 6 12 94.57 1.99
 -4 6 12 136.34 2.7
 4 6 12 136.22 2.73
 -5 6 12 30.21 1.23
 5 6 12 32.88 1.25
 -6 6 12 39.54 1.31
 6 6 12 38.83 1.31
 -7 6 12 5.91 0.86
 7 6 12 8.8 0.97
 -8 6 12 50.15 1.58
 8 6 12 49.34 1.59
 -9 6 12 56.59 1.8
 9 6 12 53.21 1.78
 -10 6 12 49.28 2.06
 10 6 12 47.24 2.25
 -11 6 12 10.57 1.75
 11 6 12 13.34 1.77
 -12 6 12 69.19 3.15
 12 6 12 73.06 2.88
 -13 6 12 2.49 1.64
 13 6 12 1.21 1.67
 -14 6 12 10.17 2.49
 14 6 12 7.99 2.07
 -15 6 12 11.8 2.62
 15 6 12 13.37 2.74
 0 7 12 54.83 1.09
 -1 7 12 20.31 0.82
 1 7 12 19.78 0.87
 -2 7 12 25.59 1.01
 2 7 12 25.4 0.98
 -3 7 12 121.45 2.66
 3 7 12 113.73 2.44
 -4 7 12 191.18 3.93
 4 7 12 189.5 3.89
 -5 7 12 232.78 4.72
 5 7 12 222.51 4.53
 -6 7 12 54.71 1.6
 6 7 12 55.96 1.72
 -7 7 12 26.58 1.28
 7 7 12 23.12 1.2
 -8 7 12 12.3 1.28
 8 7 12 11.71 1.26
 -9 7 12 28.32 1.74
 9 7 12 30.65 1.89
 -10 7 12 0.28 1.56
 10 7 12 1.06 1.56
 -11 7 12 202.86 5.56
 11 7 12 197.07 5.41
 -12 7 12 0.65 1.55
 12 7 12 1.75 1.59
 -13 7 12 3.1 1.76
 13 7 12 1.23 1.79
 -14 7 12 23.33 3.1
 14 7 12 24.41 3.01
 0 8 12 5.41 0.49
 -1 8 12 38.35 1.27
 1 8 12 35.24 1.21
 -2 8 12 26.87 1.18
 2 8 12 27.33 1.09
 -3 8 12 26.23 1.12
 3 8 12 25.35 1.14
 -4 8 12 14.64 0.96
 4 8 12 15.37 1.06
 -5 8 12 11.38 1.07
 5 8 12 11.7 1
 -6 8 12 11.02 1.2
 6 8 12 8.89 1.35
 -7 8 12 29.51 1.42
 7 8 12 29.41 1.54
 -8 8 12 47.21 1.76
 8 8 12 50.21 1.96
 -9 8 12 23.78 1.82
 9 8 12 19.31 1.94
 -10 8 12 167.75 4.79
 10 8 12 167.98 4.8
 -11 8 12 32.98 1.94
 11 8 12 32.68 2.18
 -12 8 12 20.03 2.45
 12 8 12 22.41 2.52
 -13 8 12 5.59 2.25
 13 8 12 3.47 1.96
 -14 8 12 24.1 3.24
 14 8 12 29.6 5.11
 0 9 12 98.45 2.02
 -1 9 12 30.53 1.23
 1 9 12 30.27 1.29
 -2 9 12 201.73 4.62
 2 9 12 211.83 4.83
 -3 9 12 74.3 2.07
 3 9 12 74.4 2.1
 -4 9 12 48.66 1.65
 4 9 12 49.41 1.72
 -5 9 12 63.23 1.93
 5 9 12 61.05 1.97
 -6 9 12 54.48 1.91
 6 9 12 53.47 1.99
 -7 9 12 79.68 2.38
 7 9 12 77.86 2.38
 -8 9 12 25.64 1.79
 8 9 12 27.26 1.77
 -9 9 12 2.59 1.49
 9 9 12 0.83 1.45
 -10 9 12 34.2 2.24
 10 9 12 38.99 2.49
 -11 9 12 35.71 2.38
 11 9 12 38.88 2.75
 -12 9 12 6.75 2.23
 12 9 12 10.05 2.06
 -13 9 12 20.68 3.2
 13 9 12 21.39 3.28
 0 10 12 1.63 0.51
 -1 10 12 3.14 0.89
 1 10 12 3.2 0.97
 -2 10 12 140.47 3.38
 2 10 12 139.34 3.47
 -3 10 12 94.69 2.57
 3 10 12 92.07 2.52
 -4 10 12 45.65 1.71
 4 10 12 49.6 2.07
 -5 10 12 21.46 1.27
 5 10 12 24.64 1.43
 -6 10 12 54.45 1.96
 6 10 12 63.62 2.26
 -7 10 12 53.79 2.02
 7 10 12 55.82 2.06
 -8 10 12 65.25 2.49
 8 10 12 64.72 2.62
 -9 10 12 56.24 2.42
 9 10 12 52.78 2.78
 -10 10 12 5.88 2.13
 10 10 12 6.56 2
 -11 10 12 33.7 2.75
 11 10 12 31.47 2.59
 -12 10 12 73.87 3.87
 12 10 12 75.85 3.59
 0 11 12 27.29 1.02
 -1 11 12 109.21 2.82
 1 11 12 108.91 2.88
 -2 11 12 16.98 1.31
 2 11 12 17.06 1.58
 -3 11 12 37.13 1.66
 3 11 12 38.36 1.89
 -4 11 12 51.74 1.99
 4 11 12 52.01 2.15
 -5 11 12 58.15 2.19
 5 11 12 61.62 2.29
 -6 11 12 14.84 1.49
 6 11 12 13.3 1.52
 -7 11 12 4.17 1.58
 7 11 12 4.31 1.84
 -8 11 12 65.61 2.88
 8 11 12 63.6 3.07
 -9 11 12 7.74 2.31
 9 11 12 3.9 2.37
 -10 11 12 36.37 2.65
 10 11 12 34.62 2.52
 -11 11 12 32.25 2.78
 11 11 12 34.27 2.75
 0 12 12 48.23 1.56
 -1 12 12 11.65 1.38
 1 12 12 9.7 1.36
 -2 12 12 14.1 1.54
 2 12 12 14.71 1.62
 -3 12 12 64.96 2.78
 3 12 12 64.79 2.61
 -4 12 12 192.53 4.75
 4 12 12 183.68 4.61
 -5 12 12 12.18 1.54
 5 12 12 12.7 1.69
 -6 12 12 73.51 2.95
 6 12 12 71.83 2.81
 -7 12 12 22.25 2.16
 7 12 12 29.49 2.58
 -8 12 12 22.67 2.69
 8 12 12 22.43 2.57
 -9 12 12 33.56 2.84
 9 12 12 33.08 2.48
 -10 12 12 8.21 2.91
 10 12 12 14.43 3.82
 0 13 12 133.23 5.33
 -1 13 12 24.61 1.67
 1 13 12 27.47 1.8
 -2 13 12 113.55 3.33
 2 13 12 112.2 3.31
 -3 13 12 13.42 1.85
 3 13 12 9.93 1.75
 -4 13 12 16.58 2
 4 13 12 11.69 2.09
 -5 13 12 50.69 2.4
 5 13 12 53.26 2.6
 -6 13 12 11.69 2.25
 6 13 12 14.12 2.46
 -7 13 12 5.2 2.34
 7 13 12 5.33 2.29
 -8 13 12 19.15 2.93
 8 13 12 13.24 2.81
 0 14 12 31.92 3.2
 -1 14 12 16.48 2.12
 1 14 12 13.55 2.07
 -2 14 12 20.75 2.29
 2 14 12 29.07 2.24
 -3 14 12 32.84 2.53
 3 14 12 28.53 2.47
 -4 14 12 35.06 2.47
 4 14 12 35.31 2.35
 -5 14 12 52.95 3.27
 5 14 12 51.47 2.96
 -6 14 12 6.75 2.72
 6 14 12 9.04 2.51
 0 15 12 8.66 4.13
 -1 15 12 11.39 2.26
 1 15 12 8.78 2.17
 -2 15 12 13.43 2.62
 2 15 12 24.46 2.72
 -3 15 12 84.78 3.8
 3 15 12 81.89 4.19
 0 0 13 1.23 0.74
 1 0 13 37.68 0.9
 2 0 13 7.73 0.63
 3 0 13 11.55 0.64
 4 0 13 3.78 0.55
 5 0 13 5.9 0.63
 6 0 13 22.42 0.74
 7 0 13 117.22 2.06
 8 0 13 18.64 0.75
 9 0 13 243.92 4.44
 10 0 13 127.8 2.81
 11 0 13 18.06 1.15
 12 0 13 80.33 2.03
 13 0 13 3.54 1.19
 14 0 13 23.89 1.68
 15 0 13 9.34 1.71
 0 1 13 166.9 2.7
 -1 1 13 10.49 0.64
 1 1 13 9.13 0.62
 -2 1 13 286.75 4.5
 2 1 13 293.95 4.58
 -3 1 13 64.58 1.27
 3 1 13 64.66 1.26
 -4 1 13 31.62 0.83
 4 1 13 32.44 0.83
 -5 1 13 0.82 0.37
 5 1 13 2.33 0.53
 -6 1 13 22.44 0.77
 6 1 13 20.87 0.76
 -7 1 13 28.82 0.84
 7 1 13 31.18 0.85
 -8 1 13 24.91 0.96
 8 1 13 24.84 0.84
 -9 1 13 173.61 3.3
 9 1 13 175.8 3.34
 -10 1 13 26.47 1.12
 10 1 13 29.31 1.21
 -11 1 13 67.47 1.67
 11 1 13 65.69 1.68
 -12 1 13 24.71 1.4
 12 1 13 23.2 1.31
 -13 1 13 17.06 1.33
 13 1 13 19.39 1.44
 -14 1 13 27.55 1.72
 14 1 13 27.78 1.74
 -15 1 13 84.29 2.66
 15 1 13 82.78 2.66
 0 2 13 16.98 0.65
 -1 2 13 258.78 4.05
 1 2 13 262.87 4.15
 -2 2 13 55.99 1.13
 2 2 13 57.69 1.13
 -3 2 13 8.21 0.54
 3 2 13 7.64 0.55
 -4 2 13 141.62 2.34
 4 2 13 141.98 2.41
 -5 2 13 86.61 1.54
 5 2 13 84.64 1.53
 -6 2 13 9.11 0.78
 6 2 13 10.49 0.8
 -7 2 13 141.06 2.79
 7 2 13 142.73 2.76
 -8 2 13 7.19 0.9
 8 2 13 8.68 0.95
 -9 2 13 252.04 5.64
 9 2 13 243.6 5.57
 -10 2 13 43.21 1.85
 10 2 13 40.29 1.77
 -11 2 13 26.96 1.59
 11 2 13 27.19 1.7
 -12 2 13 180.71 4.36
 12 2 13 183.06 4.46
 -13 2 13 2.17 1.93
 13 2 13 2.07 1.65
 -14 2 13 2.37 1.75
 14 2 13 2.52 1.49
 -15 2 13 23.79 2.2
 15 2 13 21.52 2.41
 0 3 13 0.55 0.37
 -1 3 13 16.2 0.64
 1 3 13 17.33 0.69
 -2 3 13 55.55 1.11
 2 3 13 56.46 1.15
 -3 3 13 55.95 1.1
 3 3 13 53.83 1.12
 -4 3 13 65.34 1.48
 4 3 13 68.01 1.55
 -5 3 13 229.46 4.28
 5 3 13 234.26 4.32
 -6 3 13 11.95 0.85
 6 3 13 13.47 0.93
 -7 3 13 27.59 1.17
 7 3 13 28.24 1.19
 -8 3 13 53.99 1.66
 8 3 13 51.86 1.68
 -9 3 13 35.65 1.49
 9 3 13 33.39 1.59
 -10 3 13 68.28 2.15
 10 3 13 65.88 2.19
 -11 3 13 131.81 3.53
 11 3 13 128.31 3.38
 -12 3 13 5.64 1.29
 12 3 13 9.08 1.61
 -13 3 13 10.46 1.86
 13 3 13 13.35 1.86
 -14 3 13 22.9 2.75
 14 3 13 19.8 2.53
 -15 3 13 2.73 2.3
 15 3 13 2.72 2.59
 0 4 13 89.95 1.61
 -1 4 13 58.62 1.24
 1 4 13 57.09 1.14
 -2 4 13 4.52 0.48
 2 4 13 3.95 0.46
 -3 4 13 49.01 1.27
 3 4 13 47.58 1.24
 -4 4 13 93.9 1.97
 4 4 13 92 1.98
 -5 4 13 90.43 1.97
 5 4 13 88.41 1.96
 -6 4 13 352.07 6.94
 6 4 13 343.19 7.65
 -7 4 13 34.83 1.33
 7 4 13 36.68 1.43
 -8 4 13 24.98 1.26
 8 4 13 20.66 1.29
 -9 4 13 59.01 1.86
 9 4 13 57.58 1.91
 -10 4 13 4.99 1.34
 10 4 13 3.29 1.09
 -11 4 13 11.1 1.4
 11 4 13 12.14 1.57
 -12 4 13 3.4 1.34
 12 4 13 4.48 1.42
 -13 4 13 18.71 2.02
 13 4 13 13.69 2.23
 -14 4 13 17.12 2.49
 14 4 13 21.15 2.78
 -15 4 13 5.14 2.69
 15 4 13 5.38 2.93
 0 5 13 1.14 0.44
 -1 5 13 199.24 3.45
 1 5 13 195.98 3.33
 -2 5 13 6.05 0.68
 2 5 13 4.59 0.64
 -3 5 13 47.78 1.28
 3 5 13 48.28 1.33
 -4 5 13 125.49 2.5
 4 5 13 124.19 2.59
 -5 5 13 70.47 1.81
 5 5 13 71.09 1.82
 -6 5 13 21.16 1.11
 6 5 13 19.72 1.13
 -7 5 13 21.74 1.1
 7 5 13 24.83 1.09
 -8 5 13 15.66 1.12
 8 5 13 19 1.17
 -9 5 13 34.49 1.62
 9 5 13 35.8 1.71
 -10 5 13 103.13 2.87
 10 5 13 102.6 2.83
 -11 5 13 2.86 1.91
 11 5 13 8.2 1.61
 -12 5 13 4.62 2
 12 5 13 1.89 1.81
 -13 5 13 30.96 2.39
 13 5 13 31.69 2.55
 -14 5 13 5.33 2.26
 14 5 13 4.3 2.34
 0 6 13 28.97 0.85
 -1 6 13 8.7 0.78
 1 6 13 7.78 0.77
 -2 6 13 62.96 1.56
 2 6 13 64.19 1.54
 -3 6 13 130.12 2.62
 3 6 13 126.57 2.51
 -4 6 13 46.45 1.41
 4 6 13 49.25 1.45
 -5 6 13 13.9 0.94
 5 6 13 14.33 1
 -6 6 13 63.09 1.87
 6 6 13 63.08 1.81
 -7 6 13 28.99 1.3
 7 6 13 27.78 1.35
 -8 6 13 2.03 0.99
 8 6 13 1.73 1.12
 -9 6 13 85.14 2.95
 9 6 13 88.95 3.08
 -10 6 13 40.62 2.29
 10 6 13 44.09 2.4
 -11 6 13 20.45 2
 11 6 13 17.86 2.07
 -12 6 13 14.76 2.2
 12 6 13 11.89 2.19
 -13 6 13 120.42 4.51
 13 6 13 121.04 4.66
 -14 6 13 8.88 2.75
 14 6 13 16.37 2.99
 0 7 13 49.98 1.06
 -1 7 13 20.49 0.92
 1 7 13 20.3 0.92
 -2 7 13 53.1 1.56
 2 7 13 52.33 1.57
 -3 7 13 174.18 3.64
 3 7 13 172.59 3.61
 -4 7 13 184.61 3.85
 4 7 13 187.34 4.03
 -5 7 13 85.09 2.06
 5 7 13 82.11 2.04
 -6 7 13 11.72 0.99
 6 7 13 12.67 0.98
 -7 7 13 34.17 1.61
 7 7 13 27.95 1.65
 -8 7 13 37.37 1.91
 8 7 13 40.97 1.94
 -9 7 13 32.71 2.04
 9 7 13 33.31 2.07
 -10 7 13 125.16 4.15
 10 7 13 118.72 4.02
 -11 7 13 24.82 2.16
 11 7 13 22.36 2.3
 -12 7 13 41.92 2.97
 12 7 13 38.6 2.51
 -13 7 13 86.77 3.73
 13 7 13 86.92 3.74
 0 8 13 21.3 0.73
 -1 8 13 11.48 0.94
 1 8 13 12.67 1.07
 -2 8 13 45.74 1.57
 2 8 13 41.58 1.55
 -3 8 13 68.23 2.09
 3 8 13 66.28 2.12
 -4 8 13 69.76 2.03
 4 8 13 72.15 2.16
 -5 8 13 2.18 1.09
 5 8 13 1.76 0.95
 -6 8 13 43.87 1.65
 6 8 13 43.22 1.76
 -7 8 13 58.11 2.13
 7 8 13 57.27 2.15
 -8 8 13 37.97 2.02
 8 8 13 37.64 2.06
 -9 8 13 45.46 2.44
 9 8 13 40.75 2.23
 -10 8 13 71.84 3.05
 10 8 13 69.03 3.34
 -11 8 13 20.91 2.35
 11 8 13 18.58 2.28
 -12 8 13 56.55 3.3
 12 8 13 53.25 3.12
 -13 8 13 84.61 4.36
 13 8 13 85.95 4.31
 0 9 13 102.88 4.14
 -1 9 13 64.88 1.9
 1 9 13 64.88 1.93
 -2 9 13 5.53 1.05
 2 9 13 5.49 1.15
 -3 9 13 131.43 3.36
 3 9 13 125.82 3.21
 -4 9 13 47.91 1.66
 4 9 13 44.79 1.81
 -5 9 13 88.26 2.45
 5 9 13 86.61 2.53
 -6 9 13 8.87 1.37
 6 9 13 10.4 1.46
 -7 9 13 55.04 2.1
 7 9 13 55.69 2.32
 -8 9 13 9.08 1.57
 8 9 13 4.98 1.57
 -9 9 13 30.12 1.99
 9 9 13 29.48 2.09
 -10 9 13 18.97 2.05
 10 9 13 18.47 2
 -11 9 13 1.77 2.38
 11 9 13 6.21 2.32
 -12 9 13 34.68 3.72
 12 9 13 34.95 3.55
 0 10 13 162 5.86
 -1 10 13 1.99 0.91
 1 10 13 4.4 1.25
 -2 10 13 53.07 1.85
 2 10 13 51.57 1.83
 -3 10 13 3.78 1.35
 3 10 13 4.5 1.48
 -4 10 13 8.19 1.47
 4 10 13 10.58 1.56
 -5 10 13 145.02 3.69
 5 10 13 139.7 3.58
 -6 10 13 13.72 1.51
 6 10 13 14.93 1.61
 -7 10 13 30.14 2.12
 7 10 13 32.35 2.07
 -8 10 13 0.32 1.78
 8 10 13 2.11 1.68
 -9 10 13 36.24 2.38
 9 10 13 39.26 2.81
 -10 10 13 16.71 2.7
 10 10 13 14.91 2.46
 -11 10 13 82.29 3.64
 11 10 13 82.53 3.54
 0 11 13 28 2.28
 -1 11 13 97.57 2.82
 1 11 13 94.19 2.7
 -2 11 13 46.83 1.96
 2 11 13 45.28 2.02
 -3 11 13 25.97 1.68
 3 11 13 26.41 1.61
 -4 11 13 79.65 2.64
 4 11 13 76.28 2.74
 -5 11 13 3.14 1.51
 5 11 13 6.97 1.73
 -6 11 13 15.58 1.69
 6 11 13 15.91 1.84
 -7 11 13 20.03 2.32
 7 11 13 18.44 2.1
 -8 11 13 10.58 2.35
 8 11 13 16.69 2.44
 -9 11 13 0.91 2.72
 9 11 13 2.47 2.44
 -10 11 13 18.9 2.94
 10 11 13 20.17 2.82
 0 12 13 10.78 2.48
 -1 12 13 39.8 1.85
 1 12 13 38.33 1.77
 -2 12 13 71.14 2.52
 2 12 13 71.32 2.47
 -3 12 13 0.82 1.51
 3 12 13 0.65 1.78
 -4 12 13 133.74 3.64
 4 12 13 129.78 3.71
 -5 12 13 65.39 2.61
 5 12 13 65.07 2.6
 -6 12 13 32.09 2.32
 6 12 13 30.21 2.23
 -7 12 13 72.62 3.66
 7 12 13 72.33 3.65
 -8 12 13 10.23 2.37
 8 12 13 5.65 2.13
 -9 12 13 10.72 3.07
 9 12 13 24.66 5.76
 0 13 13 41.3 3.02
 -1 13 13 5.64 1.61
 1 13 13 3.94 1.6
 -2 13 13 25.01 2.17
 2 13 13 23.5 2.12
 -3 13 13 108.15 3.53
 3 13 13 109.39 3.43
 -4 13 13 24.46 2.32
 4 13 13 22.86 2.26
 -5 13 13 77.58 3.22
 5 13 13 73.69 2.95
 -6 13 13 14.67 2.95
 6 13 13 10.95 2.44
 -7 13 13 14.69 3.23
 7 13 13 15.13 2.93
 0 14 13 39 3.64
 -1 14 13 70.71 4.04
 1 14 13 72.26 4.02
 -2 14 13 42.91 2.73
 2 14 13 45.28 2.5
 -3 14 13 49.43 2.77
 3 14 13 48.26 2.66
 -4 14 13 40.39 3.23
 4 14 13 40.02 3.75
 0 0 14 212.17 4.79
 1 0 14 104.6 1.85
 2 0 14 2.57 0.58
 3 0 14 445.26 6.8
 4 0 14 1.59 0.47
 5 0 14 33.42 0.95
 6 0 14 99.6 1.96
 7 0 14 164.4 2.72
 8 0 14 16.1 0.87
 9 0 14 163.03 3.28
 10 0 14 16.13 1.05
 11 0 14 1.79 1
 12 0 14 73.53 2.01
 13 0 14 31.83 1.76
 14 0 14 13.89 1.87
 0 1 14 286.68 4.53
 -1 1 14 41.49 1.03
 1 1 14 42.57 1.06
 -2 1 14 22.96 0.84
 2 1 14 23.34 0.78
 -3 1 14 130.44 2.24
 3 1 14 133.46 2.25
 -4 1 14 51.12 1.15
 4 1 14 50.44 1.18
 -5 1 14 61.21 1.29
 5 1 14 61.7 1.3
 -6 1 14 1.71 0.57
 6 1 14 2 0.58
 -7 1 14 1.54 0.46
 7 1 14 0.91 0.51
 -8 1 14 192.37 3.57
 8 1 14 187.64 3.5
 -9 1 14 25.59 1.05
 9 1 14 24.91 1
 -10 1 14 147.86 2.93
 10 1 14 148.77 3.01
 -11 1 14 31.41 1.27
 11 1 14 27.14 1.25
 -12 1 14 38.96 1.45
 12 1 14 37.24 1.67
 -13 1 14 13.4 1.93
 13 1 14 12.71 1.92
 -14 1 14 37.01 2.45
 14 1 14 41.03 2.52
 0 2 14 48.96 1.1
 -1 2 14 19.39 0.76
 1 2 14 21.3 0.8
 -2 2 14 63.41 1.28
 2 2 14 63.16 1.3
 -3 2 14 8.22 0.59
 3 2 14 8.41 0.63
 -4 2 14 6.3 0.56
 4 2 14 5.06 0.6
 -5 2 14 23.25 0.74
 5 2 14 23.37 0.75
 -6 2 14 48.64 1.38
 6 2 14 48.74 1.34
 -7 2 14 41.26 1.32
 7 2 14 44.79 1.49
 -8 2 14 17.75 1.19
 8 2 14 18.16 1.24
 -9 2 14 48.89 1.71
 9 2 14 56.43 2.03
 -10 2 14 47.96 1.82
 10 2 14 48.23 1.92
 -11 2 14 124.63 3.36
 11 2 14 123.89 3.29
 -12 2 14 10.86 1.99
 12 2 14 10.97 1.75
 -13 2 14 46.71 2.45
 13 2 14 46 2.29
 -14 2 14 4.08 2.5
 14 2 14 2.05 2.37
 0 3 14 271.73 4.25
 -1 3 14 53.49 1.17
 1 3 14 54.22 1.2
 -2 3 14 100.41 1.81
 2 3 14 98.44 1.8
 -3 3 14 20.08 0.7
 3 3 14 19.26 0.69
 -4 3 14 105.28 2.22
 4 3 14 103.8 2.2
 -5 3 14 7.29 0.82
 5 3 14 6.58 0.88
 -6 3 14 23.6 1.07
 6 3 14 24.04 1.16
 -7 3 14 101.14 2.4
 7 3 14 102.51 2.45
 -8 3 14 42.2 1.63
 8 3 14 47.43 1.75
 -9 3 14 2.63 0.97
 9 3 14 3.64 1.08
 -10 3 14 4.43 0.99
 10 3 14 6.62 1.36
 -11 3 14 20.91 1.82
 11 3 14 20.67 1.95
 -12 3 14 20.34 1.72
 12 3 14 23.76 1.94
 -13 3 14 5.46 1.84
 13 3 14 6.91 2
 -14 3 14 19.66 2.61
 14 3 14 18.21 2.73
 0 4 14 6.76 0.65
 -1 4 14 123.78 2.11
 1 4 14 123.14 2.11
 -2 4 14 34.73 0.87
 2 4 14 35.11 0.88
 -3 4 14 3.71 0.73
 3 4 14 3.41 0.69
 -4 4 14 61.67 1.54
 4 4 14 61.83 1.64
 -5 4 14 263.7 5.34
 5 4 14 267.85 5.43
 -6 4 14 95.9 2.23
 6 4 14 96.37 2.36
 -7 4 14 2.76 0.78
 7 4 14 1.94 0.82
 -8 4 14 45.49 1.84
 8 4 14 45.63 1.89
 -9 4 14 144.36 4.28
 9 4 14 146.34 3.69
 -10 4 14 6.48 1.22
 10 4 14 9.28 1.54
 -11 4 14 4.28 1.24
 11 4 14 6.08 1.37
 -12 4 14 19.29 2.22
 12 4 14 15.39 2.14
 -13 4 14 31.48 2.95
 13 4 14 29.94 2.55
 -14 4 14 8.2 2.69
 14 4 14 10.26 2.84
 0 5 14 26.38 0.82
 -1 5 14 10.31 0.62
 1 5 14 11.01 0.6
 -2 5 14 22.94 0.97
 2 5 14 22.41 1.04
 -3 5 14 133.84 2.96
 3 5 14 134.59 2.73
 -4 5 14 34.94 1.26
 4 5 14 33.58 1.2
 -5 5 14 104.34 2.66
 5 5 14 102.51 2.44
 -6 5 14 77.94 1.99
 6 5 14 78.59 2.02
 -7 5 14 13.42 1.31
 7 5 14 12.45 1.46
 -8 5 14 62.42 2.03
 8 5 14 63.87 2.17
 -9 5 14 74.11 2.39
 9 5 14 72.69 2.47
 -10 5 14 43.1 2.46
 10 5 14 44.52 2.62
 -11 5 14 5.53 1.92
 11 5 14 2.03 1.88
 -12 5 14 54.24 2.92
 12 5 14 56.37 2.89
 -13 5 14 3 2.32
 13 5 14 4.11 2.17
 0 6 14 24.6 0.77
 -1 6 14 104.78 2.6
 1 6 14 105.83 2.24
 -2 6 14 35.92 1.25
 2 6 14 33.03 1.25
 -3 6 14 60.38 1.71
 3 6 14 60.19 1.74
 -4 6 14 120.96 2.79
 4 6 14 122.97 2.86
 -5 6 14 42.69 1.42
 5 6 14 41.25 1.55
 -6 6 14 92 2.24
 6 6 14 92.85 2.36
 -7 6 14 14.18 1.17
 7 6 14 12.8 1.17
 -8 6 14 190.54 5.25
 8 6 14 185.54 5.21
 -9 6 14 89.16 3.14
 9 6 14 94.32 3.36
 -10 6 14 136.72 4.05
 10 6 14 145.11 4.58
 -11 6 14 23.35 2.29
 11 6 14 25.18 2.21
 -12 6 14 4.32 2.15
 12 6 14 6.67 2.2
 -13 6 14 3.5 2.32
 13 6 14 1.73 2.58
 0 7 14 4.71 0.59
 -1 7 14 21.66 1.05
 1 7 14 21.61 1.25
 -2 7 14 145.49 3.69
 2 7 14 136.06 3.36
 -3 7 14 1.75 1.08
 3 7 14 0.1 1.09
 -4 7 14 15.37 1.4
 4 7 14 14.91 1.53
 -5 7 14 15.34 1.28
 5 7 14 16.76 1.45
 -6 7 14 30.89 1.54
 6 7 14 33.66 1.63
 -7 7 14 43.44 2.07
 7 7 14 36.12 1.85
 -8 7 14 11.47 1.81
 8 7 14 11.49 1.79
 -9 7 14 35.83 2.33
 9 7 14 36.54 2.41
 -10 7 14 10.7 2.17
 10 7 14 9.84 2.3
 -11 7 14 14.32 2.14
 11 7 14 10.52 2.34
 -12 7 14 15.52 2.47
 12 7 14 13.21 2.7
 0 8 14 2.6 1.83
 -1 8 14 141.34 3.42
 1 8 14 132.72 3.28
 -2 8 14 94.58 2.53
 2 8 14 94.43 2.58
 -3 8 14 8.92 1.06
 3 8 14 11.57 1.22
 -4 8 14 18.74 1.28
 4 8 14 18.08 1.42
 -5 8 14 101.81 2.89
 5 8 14 97.51 2.85
 -6 8 14 21.58 1.46
 6 8 14 21.3 1.57
 -7 8 14 63.15 2.37
 7 8 14 64.8 2.59
 -8 8 14 73.64 2.84
 8 8 14 73.22 2.97
 -9 8 14 29.34 2.42
 9 8 14 28.24 2.37
 -10 8 14 4.55 2.27
 10 8 14 4.15 2.47
 -11 8 14 9.19 2.35
 11 8 14 7.33 2.52
 -12 8 14 29.38 3.27
 12 8 14 35.97 3.35
 0 9 14 79.98 3.28
 -1 9 14 60.11 1.93
 1 9 14 59.97 1.9
 -2 9 14 41.45 1.86
 2 9 14 38.08 1.8
 -3 9 14 8.39 1.56
 3 9 14 11.8 1.73
 -4 9 14 25.08 1.66
 4 9 14 24.42 1.71
 -5 9 14 18.19 1.63
 5 9 14 16.72 1.73
 -6 9 14 66.66 2.47
 6 9 14 61.33 2.42
 -7 9 14 13.4 1.94
 7 9 14 18.01 1.94
 -8 9 14 0.95 1.37
 8 9 14 2.05 1.49
 -9 9 14 31.33 2.62
 9 9 14 30.91 2.9
 -10 9 14 18.23 2.45
 10 9 14 20.12 2.57
 -11 9 14 35.5 3.1
 11 9 14 36.95 3.27
 0 10 14 11.59 2.05
 -1 10 14 27.24 1.33
 1 10 14 28.09 1.54
 -2 10 14 15.89 1.31
 2 10 14 12.71 1.59
 -3 10 14 48.49 1.95
 3 10 14 49.1 2.08
 -4 10 14 112.72 3.35
 4 10 14 109.99 3.3
 -5 10 14 10.59 1.67
 5 10 14 11.05 1.73
 -6 10 14 120.62 3.61
 6 10 14 120.54 3.45
 -7 10 14 48.08 2.53
 7 10 14 48.55 2.63
 -8 10 14 14.84 2.37
 8 10 14 11.37 2.24
 -9 10 14 38.9 2.94
 9 10 14 43.39 3.08
 -10 10 14 4.73 2.62
 10 10 14 7.41 2.68
 0 11 14 38.21 3.02
 -1 11 14 45.54 3.13
 1 11 14 49.37 3.65
 -2 11 14 20.49 1.67
 2 11 14 21.94 1.91
 -3 11 14 51.12 2.36
 3 11 14 48.85 2.13
 -4 11 14 5.55 1.59
 4 11 14 4.15 1.63
 -5 11 14 140.35 4.05
 5 11 14 140.73 4.18
 -6 11 14 33.34 2.46
 6 11 14 36.37 2.29
 -7 11 14 25.94 2.46
 7 11 14 25.84 2.57
 -8 11 14 1.47 2.32
 8 11 14 2.84 2.43
 -9 11 14 8.37 3.17
 9 11 14 7.07 5.27
 0 12 14 23.26 3.67
 -1 12 14 8.53 3.57
 1 12 14 6.18 3.71
 -2 12 14 0 1.56
 2 12 14 2.19 1.78
 -3 12 14 17.19 2.06
 3 12 14 18.98 1.95
 -4 12 14 15.07 2.03
 4 12 14 13.75 2.03
 -5 12 14 57.61 2.96
 5 12 14 60.52 2.83
 -6 12 14 22.09 2.71
 6 12 14 23.9 2.71
 -7 12 14 26.3 2.83
 7 12 14 31.62 3.2
 0 13 14 12.3 3.93
 -1 13 14 19.55 3.41
 1 13 14 26.77 3.86
 -2 13 14 7.23 2.12
 2 13 14 5.02 1.96
 -3 13 14 50.15 2.89
 3 13 14 49.51 3.36
 -4 13 14 35.93 3.04
 4 13 14 35.24 3.02
 -5 13 14 8.42 2.69
 5 13 14 4.26 3.56
 0 0 15 0.51 0.75
 1 0 15 82.31 1.58
 2 0 15 29.57 0.94
 3 0 15 1.59 0.62
 4 0 15 17.49 0.86
 5 0 15 167.25 2.77
 6 0 15 1.88 0.6
 7 0 15 29.6 1.1
 8 0 15 1.82 0.85
 9 0 15 0.79 0.86
 10 0 15 28.43 1.25
 11 0 15 9.55 1.21
 12 0 15 4.63 1.31
 13 0 15 13.71 1.7
 0 1 15 67.17 1.42
 -1 1 15 180.67 2.99
 1 1 15 180.38 2.95
 -2 1 15 88.9 1.7
 2 1 15 87.48 1.67
 -3 1 15 63.32 1.39
 3 1 15 62.82 1.37
 -4 1 15 48.47 1.21
 4 1 15 51.4 1.2
 -5 1 15 19.56 0.89
 5 1 15 19.46 0.81
 -6 1 15 87.4 1.81
 6 1 15 84.22 1.74
 -7 1 15 14.4 0.9
 7 1 15 16.93 0.96
 -8 1 15 18.28 0.95
 8 1 15 17.4 0.88
 -9 1 15 9.64 1.31
 9 1 15 10.12 1.52
 -10 1 15 43.85 2.02
 10 1 15 40.64 2
 -11 1 15 90.36 2.96
 11 1 15 88.99 3.17
 -12 1 15 57.47 2.45
 12 1 15 58.4 2.49
 -13 1 15 18.29 2.26
 13 1 15 17.01 2.3
 0 2 15 18.56 0.75
 -1 2 15 138.19 2.36
 1 2 15 138.33 2.38
 -2 2 15 21.81 0.9
 2 2 15 22.27 0.86
 -3 2 15 50.86 1.16
 3 2 15 48.71 1.13
 -4 2 15 30.56 0.95
 4 2 15 30.36 0.95
 -5 2 15 20.43 1.09
 5 2 15 19.33 1.08
 -6 2 15 5.46 1
 6 2 15 7.97 1.31
 -7 2 15 5.07 1.19
 7 2 15 3.76 1.24
 -8 2 15 67.82 2.32
 8 2 15 65.6 2.39
 -9 2 15 131.35 3.38
 9 2 15 134.99 3.59
 -10 2 15 13.2 1.8
 10 2 15 10.92 1.72
 -11 2 15 7.05 1.43
 11 2 15 10.12 1.79
 -12 2 15 78.31 2.92
 12 2 15 84.34 2.96
 -13 2 15 5.9 2.34
 13 2 15 4.94 2.18
 0 3 15 547.88 8.32
 -1 3 15 81.24 1.72
 1 3 15 83.59 1.6
 -2 3 15 43.09 1.07
 2 3 15 44.87 1.1
 -3 3 15 9.88 0.63
 3 3 15 12.26 0.65
 -4 3 15 7.7 0.89
 4 3 15 8.9 0.87
 -5 3 15 27.17 1.25
 5 3 15 27.26 1.3
 -6 3 15 110.52 2.72
 6 3 15 118.12 2.83
 -7 3 15 15.85 1.18
 7 3 15 14.61 1.26
 -8 3 15 80.87 2.42
 8 3 15 77.97 2.41
 -9 3 15 10.78 1.7
 9 3 15 15.32 1.69
 -10 3 15 27.05 2.11
 10 3 15 25.19 1.95
 -11 3 15 1.66 1.5
 11 3 15 1.45 1.57
 -12 3 15 49.24 3.07
 12 3 15 55.71 3.06
 -13 3 15 35.09 2.52
 13 3 15 34.16 2.53
 0 4 15 1.41 0.51
 -1 4 15 9.88 0.72
 1 4 15 10.31 0.69
 -2 4 15 30.58 1.06
 2 4 15 29.3 0.95
 -3 4 15 49.95 1.41
 3 4 15 51.13 1.53
 -4 4 15 55.61 1.75
 4 4 15 55.96 1.95
 -5 4 15 25.37 1.27
 5 4 15 28.37 1.34
 -6 4 15 8.1 1.16
 6 4 15 10.89 1.3
 -7 4 15 10.93 1.14
 7 4 15 11.96 1.12
 -8 4 15 35.21 1.8
 8 4 15 36.86 1.8
 -9 4 15 44.43 2.08
 9 4 15 44.81 2.26
 -10 4 15 32.31 1.88
 10 4 15 36.75 1.92
 -11 4 15 10.18 1.78
 11 4 15 15.67 2.07
 -12 4 15 23.06 2.77
 12 4 15 23.48 2.87
 -13 4 15 28.07 3.26
 13 4 15 36.17 3.66
 0 5 15 20.47 0.86
 -1 5 15 37.1 1
 1 5 15 36.29 0.97
 -2 5 15 68.69 1.89
 2 5 15 69.06 1.93
 -3 5 15 3.78 1.02
 3 5 15 4.73 0.97
 -4 5 15 316.29 6.32
 4 5 15 331.66 6.66
 -5 5 15 5.13 1
 5 5 15 7.04 1.04
 -6 5 15 48.18 1.73
 6 5 15 51.61 1.88
 -7 5 15 23.23 1.43
 7 5 15 24.96 1.45
 -8 5 15 10.23 1.4
 8 5 15 13.53 1.6
 -9 5 15 2.45 1.78
 9 5 15 2.95 1.75
 -10 5 15 125.86 4.02
 10 5 15 118.41 5.02
 -11 5 15 1.5 2.04
 11 5 15 5.37 2.17
 -12 5 15 17.82 2.6
 12 5 15 16.19 2.71
 0 6 15 22.57 0.9
 -1 6 15 23.37 1.29
 1 6 15 22.72 1.41
 -2 6 15 16.41 1.25
 2 6 15 15.12 1.26
 -3 6 15 76.97 2.33
 3 6 15 77.53 2.41
 -4 6 15 44.04 2.01
 4 6 15 41.78 1.95
 -5 6 15 9.69 1.26
 5 6 15 9.61 1.28
 -6 6 15 57.03 2.19
 6 6 15 58.8 2.27
 -7 6 15 15.77 1.82
 7 6 15 14.54 1.67
 -8 6 15 18.81 1.77
 8 6 15 17.34 1.85
 -9 6 15 128.08 4.02
 9 6 15 132.09 4.19
 -10 6 15 40.53 2.59
 10 6 15 36.59 2.45
 -11 6 15 49.78 2.89
 11 6 15 47.52 2.94
 -12 6 15 28.09 3.42
 12 6 15 38.24 3.67
 0 7 15 15.06 1.78
 -1 7 15 80.84 2.32
 1 7 15 82.81 2.57
 -2 7 15 57.32 1.96
 2 7 15 59.59 2.27
 -3 7 15 243.99 5.67
 3 7 15 249.12 5.81
 -4 7 15 53.33 1.89
 4 7 15 55.15 2.06
 -5 7 15 86.32 2.75
 5 7 15 83.42 2.75
 -6 7 15 10.54 1.37
 6 7 15 10.57 1.48
 -7 7 15 13.22 1.81
 7 7 15 12.83 1.82
 -8 7 15 175.77 5.11
 8 7 15 174.66 5.3
 -9 7 15 1.38 1.85
 9 7 15 1.21 1.82
 -10 7 15 14.78 2.42
 10 7 15 18.57 2.49
 -11 7 15 0.26 2.69
 11 7 15 1.52 2.75
 0 8 15 26.38 2.41
 -1 8 15 37.39 1.66
 1 8 15 33.29 1.59
 -2 8 15 26.04 1.43
 2 8 15 26.08 1.63
 -3 8 15 59.01 2.16
 3 8 15 57.86 2.12
 -4 8 15 153.45 3.98
 4 8 15 160.44 4.18
 -5 8 15 13.2 1.5
 5 8 15 13.47 1.63
 -6 8 15 17.02 1.99
 6 8 15 12.38 1.79
 -7 8 15 29.17 2.34
 7 8 15 25.73 2.59
 -8 8 15 5.93 2.17
 8 8 15 3.62 1.91
 -9 8 15 59.07 3.03
 9 8 15 62.65 3.12
 -10 8 15 2.7 2.2
 10 8 15 3.02 2.25
 0 9 15 3.47 2.09
 -1 9 15 149.45 3.97
 1 9 15 149.62 3.68
 -2 9 15 59.54 2.23
 2 9 15 58.45 2.11
 -3 9 15 3.36 1.35
 3 9 15 4.08 1.51
 -4 9 15 6.98 1.56
 4 9 15 8.13 1.43
 -5 9 15 2.87 1.34
 5 9 15 1.77 1.74
 -6 9 15 56.59 2.37
 6 9 15 64.38 2.58
 -7 9 15 23.46 2.25
 7 9 15 26.59 2.61
 -8 9 15 33.63 3.35
 8 9 15 28.75 2.91
 -9 9 15 13.36 2.62
 9 9 15 10.98 2.6
 -10 9 15 48.04 3.97
 10 9 15 35.63 6.61
 0 10 15 57.95 3.48
 -1 10 15 24.83 2.99
 1 10 15 29.83 2.68
 -2 10 15 23.03 1.76
 2 10 15 22.16 1.63
 -3 10 15 4.45 1.81
 3 10 15 8.87 1.79
 -4 10 15 43.1 2.42
 4 10 15 51.7 2.57
 -5 10 15 30.36 2.51
 5 10 15 28.01 2.06
 -6 10 15 3 1.82
 6 10 15 1.7 1.87
 -7 10 15 28 2.92
 7 10 15 30.33 3.18
 -8 10 15 2.63 2.78
 8 10 15 2.76 2.62
 0 11 15 145.46 5.65
 -1 11 15 38.85 3.07
 1 11 15 35.98 2.89
 -2 11 15 19.65 2.02
 2 11 15 16.96 1.84
 -3 11 15 3.04 1.95
 3 11 15 8.05 1.78
 -4 11 15 7.25 2.37
 4 11 15 5.71 1.94
 -5 11 15 82.97 3.17
 5 11 15 75.68 3.02
 -6 11 15 63.12 3.42
 6 11 15 60.68 3.29
 -7 11 15 8.22 2.55
 7 11 15 15.12 2.92
 0 12 15 11.07 3.15
 -1 12 15 4.37 3.01
 1 12 15 3.22 2.71
 -2 12 15 6.49 2.58
 2 12 15 6.76 1.78
 -3 12 15 20.39 2.41
 3 12 15 15.84 2.41
 -4 12 15 61.27 3.11
 4 12 15 61.61 3.11
 -5 12 15 35.27 3.58
 5 12 15 42.85 4.24
 0 13 15 9.55 3.71
 -1 13 15 5.72 4.05
 1 13 15 25.67 7.62
 0 0 16 19.12 1.49
 1 0 16 21.46 0.92
 2 0 16 254.52 4.1
 3 0 16 91.61 1.83
 4 0 16 167.25 2.84
 5 0 16 4.76 0.74
 6 0 16 6.45 0.96
 7 0 16 72.93 1.81
 8 0 16 61.43 1.74
 9 0 16 88.15 2.14
 10 0 16 0.88 1.08
 11 0 16 13.54 1.33
 12 0 16 8.01 3.71
 0 1 16 1.45 0.74
 -1 1 16 101.58 1.89
 1 1 16 105.77 1.96
 -2 1 16 8.14 0.89
 2 1 16 10.34 0.87
 -3 1 16 164.19 2.81
 3 1 16 163.49 2.87
 -4 1 16 18.17 0.89
 4 1 16 17.13 0.91
 -5 1 16 69.05 1.68
 5 1 16 69.89 1.69
 -6 1 16 97.72 2.23
 6 1 16 101.78 2.25
 -7 1 16 23.04 1.43
 7 1 16 24.88 1.24
 -8 1 16 82.83 2.69
 8 1 16 85.46 2.75
 -9 1 16 6.02 1.62
 9 1 16 5.72 1.27
 -10 1 16 88.8 3.09
 10 1 16 86.53 2.95
 -11 1 16 5.94 2.04
 11 1 16 7.34 2.2
 -12 1 16 8.16 2.25
 12 1 16 9.47 2.19
 0 2 16 4.7 0.81
 -1 2 16 60.3 1.41
 1 2 16 58.45 1.36
 -2 2 16 24.18 0.97
 2 2 16 22.92 0.98
 -3 2 16 27.32 1
 3 2 16 29.52 1.05
 -4 2 16 45.07 1.28
 4 2 16 47.15 1.32
 -5 2 16 127.76 2.98
 5 2 16 131.04 3.07
 -6 2 16 15.95 1.65
 6 2 16 13.56 1.17
 -7 2 16 50.61 1.93
 7 2 16 49.92 1.88
 -8 2 16 1.6 1.45
 8 2 16 1.97 1.45
 -9 2 16 79.65 2.88
 9 2 16 69.07 2.85
 -10 2 16 110.79 3.25
 10 2 16 118.08 3.45
 -11 2 16 51.31 2.77
 11 2 16 47.5 2.46
 -12 2 16 2.89 2.35
 12 2 16 2.44 2.09
 0 3 16 12.31 0.88
 -1 3 16 7.3 0.87
 1 3 16 7.27 0.75
 -2 3 16 28.3 0.99
 2 3 16 28.99 0.99
 -3 3 16 47.66 1.59
 3 3 16 47.09 1.36
 -4 3 16 69.61 1.95
 4 3 16 71.83 2
 -5 3 16 18.37 1.33
 5 3 16 20.19 1.34
 -6 3 16 55.91 1.88
 6 3 16 53.97 1.94
 -7 3 16 62.36 2.33
 7 3 16 58.9 2.31
 -8 3 16 14.5 1.66
 8 3 16 16.46 1.8
 -9 3 16 23.58 1.8
 9 3 16 19.62 1.8
 -10 3 16 26.98 2.05
 10 3 16 26.49 2.01
 -11 3 16 49.1 2.69
 11 3 16 51.33 2.51
 -12 3 16 1.67 2.51
 12 3 16 2.28 2.83
 0 4 16 0.31 0.57
 -1 4 16 22.98 0.95
 1 4 16 22.47 0.89
 -2 4 16 24.5 1.28
 2 4 16 25.87 1.36
 -3 4 16 46.99 1.77
 3 4 16 45.97 1.81
 -4 4 16 45.45 1.68
 4 4 16 46.74 1.78
 -5 4 16 2.66 1.16
 5 4 16 4.79 1.21
 -6 4 16 147.8 3.47
 6 4 16 149.65 3.53
 -7 4 16 39.67 1.92
 7 4 16 37.96 2.04
 -8 4 16 50.45 2.49
 8 4 16 54.56 2.54
 -9 4 16 18.74 1.83
 9 4 16 19.61 1.83
 -10 4 16 60.52 2.89
 10 4 16 59.54 2.57
 -11 4 16 33.6 2.81
 11 4 16 35.96 2.92
 -12 4 16 17.24 3.6
 12 4 16 22.13 6.89
 0 5 16 390.11 6.96
 -1 5 16 5.02 1.13
 1 5 16 6.25 1.09
 -2 5 16 81.65 2.38
 2 5 16 86.58 2.32
 -3 5 16 66.03 2.27
 3 5 16 61.39 1.96
 -4 5 16 13.89 1.24
 4 5 16 15.96 1.48
 -5 5 16 39.16 1.66
 5 5 16 42.19 1.72
 -6 5 16 22.72 1.67
 6 5 16 21.32 1.46
 -7 5 16 42.34 2.36
 7 5 16 39.87 2.43
 -8 5 16 13.56 1.8
 8 5 16 8.49 1.64
 -9 5 16 6.79 2.26
 9 5 16 7.6 2.23
 -10 5 16 2.49 2.13
 10 5 16 0.31 2.41
 -11 5 16 8.04 2.7
 11 5 16 8.95 2.43
 0 6 16 7.07 0.82
 -1 6 16 68.71 2.14
 1 6 16 64.87 2.14
 -2 6 16 85.18 2.53
 2 6 16 81.76 2.46
 -3 6 16 4.94 1.33
 3 6 16 5.47 1.55
 -4 6 16 40.73 1.85
 4 6 16 47.69 2.18
 -5 6 16 116.03 3.16
 5 6 16 113.42 3.2
 -6 6 16 14.86 1.55
 6 6 16 18.53 1.72
 -7 6 16 41.35 2.34
 7 6 16 43.74 2.41
 -8 6 16 42.19 2.41
 8 6 16 40.66 2.51
 -9 6 16 13.93 2.21
 9 6 16 12.79 2.47
 -10 6 16 2.2 2.15
 10 6 16 1.58 2.63
 -11 6 16 6.91 3.52
 11 6 16 3.87 4.95
 0 7 16 34.91 3.26
 -1 7 16 11.44 1.43
 1 7 16 9.82 1.3
 -2 7 16 14.32 1.62
 2 7 16 11.37 1.5
 -3 7 16 7.7 1.31
 3 7 16 7.58 1.84
 -4 7 16 23.32 1.59
 4 7 16 20.58 1.84
 -5 7 16 54.84 2.25
 5 7 16 53.6 2.35
 -6 7 16 2.92 1.61
 6 7 16 5.04 1.84
 -7 7 16 20.73 2.51
 7 7 16 20.5 2.61
 -8 7 16 6.38 2.66
 8 7 16 9.85 2.82
 -9 7 16 34.48 2.87
 9 7 16 35.17 2.9
 -10 7 16 31.29 3.79
 10 7 16 40.59 4.13
 0 8 16 0.21 2.24
 -1 8 16 127.54 3.27
 1 8 16 125.13 3.67
 -2 8 16 62.45 2.33
 2 8 16 60.38 2.35
 -3 8 16 23.53 1.86
 3 8 16 28.34 2.12
 -4 8 16 24.19 1.98
 4 8 16 19.71 1.89
 -5 8 16 63.57 2.57
 5 8 16 63.32 2.76
 -6 8 16 25.67 2.2
 6 8 16 28.37 2.23
 -7 8 16 30.99 2.98
 7 8 16 27.85 2.82
 -8 8 16 30.09 2.89
 8 8 16 34.93 2.91
 -9 8 16 9.66 2.81
 9 8 16 12.64 3.1
 0 9 16 12.48 2.34
 -1 9 16 13.17 2.73
 1 9 16 14.45 2.87
 -2 9 16 16.28 1.75
 2 9 16 12.3 1.92
 -3 9 16 64.93 2.65
 3 9 16 63.54 2.51
 -4 9 16 33.62 2.34
 4 9 16 33.02 2.55
 -5 9 16 49 2.51
 5 9 16 54.74 2.55
 -6 9 16 47.48 2.99
 6 9 16 47.49 2.94
 -7 9 16 63.6 3.33
 7 9 16 62.82 3.34
 -8 9 16 11.51 3.03
 8 9 16 16.28 3.36
 0 10 16 1.8 2.52
 -1 10 16 3.96 2.45
 1 10 16 1.33 2.85
 -2 10 16 30.94 2.11
 2 10 16 34.32 2.16
 -3 10 16 25.77 2.24
 3 10 16 29.65 2.34
 -4 10 16 45.43 2.6
 4 10 16 50.03 2.55
 -5 10 16 25.56 2.9
 5 10 16 24.09 2.65
 -6 10 16 6.26 2.76
 6 10 16 10.57 2.92
 -7 10 16 19.37 3.86
 7 10 16 10.89 6.91
 0 11 16 4.8 3.26
 -1 11 16 7.02 2.79
 1 11 16 7.79 2.94
 -2 11 16 6.41 3.07
 2 11 16 3.99 2.8
 -3 11 16 5.16 2.92
 3 11 16 3.77 2.39
 -4 11 16 41.5 2.95
 4 11 16 39.34 2.9
 -5 11 16 6.28 3.4
 5 11 16 11.82 5.3
 0 12 16 37.69 6.28
 -1 12 16 32.35 5.74
 1 12 16 20.35 5.96
 0 0 17 0.44 1.02
 1 0 17 9.24 1.05
 2 0 17 170.35 3
 3 0 17 18.74 1.1
 4 0 17 7.49 0.96
 5 0 17 5.55 1.15
 6 0 17 6.42 1.16
 7 0 17 69.53 1.91
 8 0 17 62.76 1.86
 9 0 17 1.61 1.14
 10 0 17 0.25 2.4
 11 0 17 71.84 4.2
 0 1 17 21.43 1.16
 -1 1 17 203.69 3.43
 1 1 17 210.75 3.6
 -2 1 17 3.52 0.79
 2 1 17 5.4 0.88
 -3 1 17 48.44 1.38
 3 1 17 49.92 1.41
 -4 1 17 69.82 1.75
 4 1 17 66.4 1.74
 -5 1 17 8.02 1.01
 5 1 17 7.64 1.14
 -6 1 17 12.57 1.13
 6 1 17 12.02 1.16
 -7 1 17 91.03 2.74
 7 1 17 93.94 2.87
 -8 1 17 5.74 1.63
 8 1 17 1.05 1.58
 -9 1 17 25.3 2.08
 9 1 17 23.23 2.01
 -10 1 17 13.51 2.31
 10 1 17 15.18 2.17
 -11 1 17 2.84 2.32
 11 1 17 4.71 2.34
 0 2 17 3.03 0.89
 -1 2 17 31.11 1.2
 1 2 17 30.58 1.19
 -2 2 17 78.19 1.77
 2 2 17 80.64 1.8
 -3 2 17 35.29 1.26
 3 2 17 36.94 1.35
 -4 2 17 16.02 1.03
 4 2 17 13.41 0.99
 -5 2 17 13.98 1.52
 5 2 17 15.58 1.54
 -6 2 17 24.53 1.69
 6 2 17 23.31 1.8
 -7 2 17 20.71 1.93
 7 2 17 25.31 2.13
 -8 2 17 64.63 2.64
 8 2 17 68.78 2.75
 -9 2 17 24.52 2.15
 9 2 17 27.71 2.22
 -10 2 17 2.21 2.5
 10 2 17 4.47 2.37
 -11 2 17 5.29 3.23
 11 2 17 10 3.24
 0 3 17 20.68 1.06
 -1 3 17 36.75 1.27
 1 3 17 38.35 1.33
 -2 3 17 58.25 1.66
 2 3 17 55.11 1.57
 -3 3 17 44.94 1.87
 3 3 17 44.65 1.95
 -4 3 17 77.77 2.22
 4 3 17 79.93 2.35
 -5 3 17 33.82 2
 5 3 17 38.04 1.89
 -6 3 17 86.47 2.95
 6 3 17 87.12 3.06
 -7 3 17 31.17 1.79
 7 3 17 36.16 1.95
 -8 3 17 16.49 1.77
 8 3 17 18.69 2.04
 -9 3 17 82.41 3.23
 9 3 17 84.34 3.41
 -10 3 17 0.05 2.27
 10 3 17 5.69 2.44
 -11 3 17 3.96 3.63
 11 3 17 6.62 4.77
 0 4 17 1.88 0.98
 -1 4 17 38.54 1.45
 1 4 17 39.56 1.67
 -2 4 17 38.13 1.77
 2 4 17 38.79 1.84
 -3 4 17 40.96 1.8
 3 4 17 40.3 1.78
 -4 4 17 32.39 1.71
 4 4 17 34.15 1.7
 -5 4 17 119.15 3.08
 5 4 17 122.66 3.15
 -6 4 17 29.59 1.9
 6 4 17 35.26 2.12
 -7 4 17 3.63 1.67
 7 4 17 3.69 1.74
 -8 4 17 2.51 1.99
 8 4 17 4.89 1.92
 -9 4 17 21.33 2.78
 9 4 17 22.11 2.87
 -10 4 17 36.2 3.2
 10 4 17 32.16 3.06
 0 5 17 4.37 1.06
 -1 5 17 37.05 1.93
 1 5 17 37.37 2
 -2 5 17 24.46 1.74
 2 5 17 21.93 1.67
 -3 5 17 35.51 2.13
 3 5 17 37.84 2.26
 -4 5 17 1.83 2.07
 4 5 17 2.88 1.9
 -5 5 17 55.78 2.25
 5 5 17 58.9 2.47
 -6 5 17 23.92 2.56
 6 5 17 28.37 2.67
 -7 5 17 162.29 5.12
 7 5 17 159.45 5.13
 -8 5 17 26.31 2.58
 8 5 17 24.63 2.42
 -9 5 17 5.44 2.77
 9 5 17 3.15 2.9
 -10 5 17 26.76 3.7
 10 5 17 36.23 4.49
 0 6 17 313.06 10.09
 -1 6 17 5.14 1.52
 1 6 17 3.7 1.59
 -2 6 17 115.57 3.51
 2 6 17 119.64 3.42
 -3 6 17 0.56 1.5
 3 6 17 2.28 1.53
 -4 6 17 49.31 2.36
 4 6 17 48.75 2.25
 -5 6 17 50.36 2.39
 5 6 17 52.88 2.43
 -6 6 17 96.9 3.62
 6 6 17 96.45 3.72
 -7 6 17 46.17 3.17
 7 6 17 51.8 3.4
 -8 6 17 45.26 3.26
 8 6 17 49.33 3.38
 -9 6 17 20.04 2.88
 9 6 17 21.06 3.1
 0 7 17 37.83 3.03
 -1 7 17 54.85 2.28
 1 7 17 50.82 2
 -2 7 17 39.02 2.41
 2 7 17 35.94 2.2
 -3 7 17 60.85 2.57
 3 7 17 60.56 2.52
 -4 7 17 18.95 1.89
 4 7 17 17.37 2.03
 -5 7 17 61.22 2.94
 5 7 17 65.09 2.88
 -6 7 17 6.2 2.24
 6 7 17 7.82 2.33
 -7 7 17 17.62 2.92
 7 7 17 11.95 2.73
 -8 7 17 14.06 2.82
 8 7 17 17.61 2.89
 0 8 17 16.8 3.73
 -1 8 17 10.69 2.5
 1 8 17 12.2 2.73
 -2 8 17 12.99 1.9
 2 8 17 9.78 1.81
 -3 8 17 44.28 2.63
 3 8 17 51.94 2.58
 -4 8 17 37.95 2.96
 4 8 17 27.98 2.42
 -5 8 17 73.99 2.9
 5 8 17 76.78 3.05
 -6 8 17 33.59 2.9
 6 8 17 31.07 3.01
 -7 8 17 54.95 3.48
 7 8 17 53.28 3.36
 0 9 17 17.59 3.12
 -1 9 17 59.06 4.07
 1 9 17 58.54 4.31
 -2 9 17 56.79 2.45
 2 9 17 55.02 2.39
 -3 9 17 21.72 2.54
 3 9 17 22.93 2.48
 -4 9 17 33.75 2.92
 4 9 17 32.45 2.59
 -5 9 17 35.33 2.88
 5 9 17 28.5 3.01
 -6 9 17 19.8 3.71
 6 9 17 22.62 3.83
 0 10 17 3.72 3.41
 -1 10 17 0.43 2.7
 1 10 17 1.74 2.83
 -2 10 17 32.43 4.14
 2 10 17 39.52 4.13
 -3 10 17 43.11 3.1
 3 10 17 51.48 3.09
 -4 10 17 27.75 4.01
 4 10 17 19.88 4.51
 0 0 18 332.84 7.56
 1 0 18 7.67 1.32
 2 0 18 2.71 1.07
 3 0 18 6.57 1.3
 4 0 18 3.62 1.5
 5 0 18 3.86 1.4
 6 0 18 171.85 3.61
 7 0 18 7.16 1.59
 8 0 18 1.29 1.36
 9 0 18 2.27 3.19
 0 1 18 1.71 1.11
 -1 1 18 115.05 2.36
 1 1 18 116.12 2.45
 -2 1 18 100.24 2.28
 2 1 18 102.58 2.33
 -3 1 18 2.19 1.08
 3 1 18 2.42 1.2
 -4 1 18 128.82 2.94
 4 1 18 122.46 2.81
 -5 1 18 7.91 1.34
 5 1 18 9.01 1.29
 -6 1 18 8.68 1.93
 6 1 18 5.86 2.05
 -7 1 18 55.26 2.64
 7 1 18 54.31 2.58
 -8 1 18 2.49 1.96
 8 1 18 1.28 2.05
 -9 1 18 6.93 2.44
 9 1 18 5.65 2.25
 0 2 18 42.56 1.54
 -1 2 18 44.9 1.56
 1 2 18 46.08 1.58
 -2 2 18 18.85 1.34
 2 2 18 21.06 1.41
 -3 2 18 17.91 1.23
 3 2 18 16.83 1.25
 -4 2 18 56.03 2.14
 4 2 18 52.34 2.09
 -5 2 18 61.58 2.74
 5 2 18 60.79 2.72
 -6 2 18 18.13 2.11
 6 2 18 21.13 2.09
 -7 2 18 40.02 2.65
 7 2 18 44.04 2.66
 -8 2 18 97.42 3.67
 8 2 18 106.15 3.76
 -9 2 18 6.88 2.28
 9 2 18 5.78 2.44
 0 3 18 5.42 1.22
 -1 3 18 45.03 1.88
 1 3 18 43.45 1.69
 -2 3 18 34.07 1.38
 2 3 18 35.75 1.44
 -3 3 18 37.84 2
 3 3 18 42.86 2.1
 -4 3 18 24.37 1.85
 4 3 18 23.02 1.81
 -5 3 18 47.66 2.54
 5 3 18 45.27 2.48
 -6 3 18 20.71 2.07
 6 3 18 20.48 2.12
 -7 3 18 82.37 3.11
 7 3 18 81.39 3.1
 -8 3 18 52.1 2.86
 8 3 18 52.28 2.9
 -9 3 18 15.11 2.69
 9 3 18 21.6 3.02
 0 4 18 51.88 1.74
 -1 4 18 9.62 1.31
 1 4 18 8.1 1.36
 -2 4 18 34.55 1.91
 2 4 18 41.05 2.25
 -3 4 18 13.21 2.16
 3 4 18 13.43 2.11
 -4 4 18 4.24 2.37
 4 4 18 4.92 2.34
 -5 4 18 3.44 2.04
 5 4 18 2.36 1.94
 -6 4 18 6.44 2.11
 6 4 18 8.06 2.86
 -7 4 18 8.64 2.53
 7 4 18 8.81 2.31
 -8 4 18 93.45 3.88
 8 4 18 82.44 3.67
 -9 4 18 12.15 7.81
 9 4 18 13.72 6.52
 0 5 18 31.05 1.55
 -1 5 18 56.45 2.65
 1 5 18 56.1 2.58
 -2 5 18 46.73 2.27
 2 5 18 48.22 2.37
 -3 5 18 28.62 2.25
 3 5 18 27.84 2.41
 -4 5 18 34.84 2.56
 4 5 18 33.58 2.5
 -5 5 18 42.62 3.12
 5 5 18 45.35 2.87
 -6 5 18 1.64 2.77
 6 5 18 1.8 2.96
 -7 5 18 2.61 3.02
 7 5 18 1.99 3.3
 -8 5 18 13.1 3.73
 8 5 18 18.83 4.07
 0 6 18 5.55 2.33
 -1 6 18 28.51 2.07
 1 6 18 29.55 1.93
 -2 6 18 43.84 2.47
 2 6 18 42.97 2.3
 -3 6 18 3.41 2.06
 3 6 18 4.73 2.23
 -4 6 18 4.69 2.1
 4 6 18 6.1 2.11
 -5 6 18 8 2.09
 5 6 18 6.44 2.15
 -6 6 18 24.42 3.01
 6 6 18 21.83 3.01
 -7 6 18 15.63 3.02
 7 6 18 18.69 3.11
 0 7 18 91.28 5.1
 -1 7 18 105.27 5.12
 1 7 18 105.72 4.82
 -2 7 18 41.22 2.49
 2 7 18 40.67 2.42
 -3 7 18 33.05 2.44
 3 7 18 32.41 2.42
 -4 7 18 19.56 2.34
 4 7 18 16.62 2.24
 -5 7 18 8.08 2.8
 5 7 18 6.35 2.79
 -6 7 18 27.9 3.47
 6 7 18 38.95 3.55
 0 8 18 10.13 3.41
 -1 8 18 28.15 4.47
 1 8 18 31.01 4.29
 -2 8 18 22.3 2.35
 2 8 18 24.48 2.29
 -3 8 18 3.72 2.39
 3 8 18 7.91 2.35
 -4 8 18 14.3 2.81
 4 8 18 11.01 2.58
 -5 8 18 19.44 3.41
 5 8 18 24.31 5.97
 0 9 18 9.95 5.29
 -1 9 18 45.43 5.04
 1 9 18 46.08 4.89
 -2 9 18 54.55 5.3
 2 9 18 54.47 5.74
 0 0 19 0.93 1.67
 1 0 19 4.63 1.46
 2 0 19 30.96 1.73
 3 0 19 3.19 1.63
 4 0 19 27.93 2.02
 5 0 19 4.43 1.91
 6 0 19 161.58 3.87
 7 0 19 12.06 2.43
 8 0 19 50.95 6.59
 0 1 19 61.7 2.04
 -1 1 19 22.83 1.65
 1 1 19 26.56 1.74
 -2 1 19 39.7 1.89
 2 1 19 34.02 1.74
 -3 1 19 49.19 1.99
 3 1 19 45.18 1.93
 -4 1 19 30.69 1.88
 4 1 19 27.19 1.95
 -5 1 19 127.66 4.16
 5 1 19 127.91 4.03
 -6 1 19 24.8 2.72
 6 1 19 27.38 2.66
 -7 1 19 38.47 2.78
 7 1 19 44.33 2.75
 0 2 19 19.54 1.98
 -1 2 19 7.86 1.7
 1 2 19 4.6 1.83
 -2 2 19 12.02 1.55
 2 2 19 11.71 1.5
 -3 2 19 70.91 2.03
 3 2 19 74.67 2.2
 -4 2 19 17.06 2.54
 4 2 19 18.54 2.42
 -5 2 19 4.91 2.3
 5 2 19 5.68 2.33
 -6 2 19 35.35 2.87
 6 2 19 39.06 2.95
 -7 2 19 36.23 3.05
 7 2 19 41.9 3.24
 0 3 19 2.22 1.58
 -1 3 19 1.83 1.57
 1 3 19 2.85 1.55
 -2 3 19 75.12 3.07
 2 3 19 71.88 2.57
 -3 3 19 8.04 2
 3 3 19 6.65 2.02
 -4 3 19 2.26 2.28
 4 3 19 2.91 2.63
 -5 3 19 30.07 2.62
 5 3 19 31.21 2.61
 -6 3 19 22.83 2.76
 6 3 19 25.69 2.7
 -7 3 19 9.59 3.35
 7 3 19 15.54 3.89
 0 4 19 11.48 1.62
 -1 4 19 4.78 2.57
 1 4 19 5.84 2.14
 -2 4 19 40.95 2.8
 2 4 19 36.73 2.51
 -3 4 19 2.32 2.01
 3 4 19 2.42 2.1
 -4 4 19 3.38 2.11
 4 4 19 9.87 2.47
 -5 4 19 7.43 2.67
 5 4 19 6.42 2.49
 -6 4 19 28.74 3.43
 6 4 19 35.04 3.64
 0 5 19 1.04 4.11
 -1 5 19 6.1 2.6
 1 5 19 5.14 2.4
 -2 5 19 24.4 2.56
 2 5 19 25.16 2.51
 -3 5 19 91.45 3.64
 3 5 19 98.02 3.77
 -4 5 19 44.52 2.72
 4 5 19 37.5 2.67
 -5 5 19 32.31 3.17
 5 5 19 36.94 3.41
 6 5 19 78.25 8.17
 0 6 19 54.34 4.84
 -1 6 19 11.16 2.25
 1 6 19 6.75 1.92
 -2 6 19 5.4 2.57
 2 6 19 6.69 2.38
 -3 6 19 3.44 2.95
 3 6 19 3.5 2.59
 -4 6 19 32.69 3.08
 4 6 19 37.85 3.97
 0 7 19 48.4 4.46
 -1 7 19 148.77 7.39
 1 7 19 151.07 7.61
 -2 7 19 7.08 3.96
 2 7 19 13.77 5.61
 3 7 19 15 8.75
 0 0 20 2.65 3
 1 0 20 71.66 2.81
 2 0 20 5.74 1.86
 3 0 20 17.54 2.23
 4 0 20 5.28 2.22
 5 0 20 30.77 7.65
 0 1 20 127.79 3.45
 -1 1 20 3.2 1.68
 1 1 20 2.65 2.01
 -2 1 20 20.4 2.05
 2 1 20 22.04 2.22
 -3 1 20 15.24 2.08
 3 1 20 13.56 2.14
 -4 1 20 13.57 3.26
 4 1 20 13.64 2.35
 -5 1 20 32.73 5.19
 5 1 20 29.85 7.54
 0 2 20 0.97 1.81
 -1 2 20 93.03 3.06
 1 2 20 90.8 2.92
 -2 2 20 11.99 2.18
 2 2 20 8.58 2.03
 -3 2 20 3.47 3.34
 3 2 20 3.25 2.61
 -4 2 20 58.71 3.73
 4 2 20 70.95 4.72
 0 3 20 44.14 2.52
 -1 3 20 5.8 2.23
 1 3 20 7.98 2.15
 -2 3 20 32.32 3.26
 2 3 20 35.47 3.29
 -3 3 20 55.26 4.04
 3 3 20 63.49 4.58
 -4 3 20 7.16 4.92
 4 3 20 13.41 7.82
 0 4 20 7.11 2.99
 -1 4 20 8.51 2.8
 1 4 20 16.26 3.23
 -2 4 20 12.02 3.88
 2 4 20 10.09 3.97
 -3 4 20 24.54 5.42
 3 4 20 24.33 8.65

_iucr_refine_fcf_details
;
data_9K
_computing_structure_refinement   'olex2.refine 1.3 (Bourhis et al., 2015)'
_computing_data_collection        'XDS (Kabsch, 1991)'   
_shelx_refln_list_code            4
loop_
  _space_group_symop_id
  _space_group_symop_operation_xyz
  1  x,y,z
  2  x+1/2,-y+1/2,-z
  3  -x,y+1/2,-z+1/2
  4  -x+1/2,-y,z+1/2

_space_group_crystal_system       orthorhombic
_space_group_IT_number            19
_space_group_name_H-M_alt         'P 21 21 21'
_space_group_name_Hall            ' P 2ac 2ab'
_symmetry_space_group_name_H-M    'P 21 21 21'
_symmetry_space_group_name_Hall   ' P 2ac 2ab'
_symmetry_Int_Tables_number       19
_cell_length_a                    9.854(3)
_cell_length_b                    9.249(3)
_cell_length_c                    10.144(2)
_cell_angle_alpha                 90
_cell_angle_beta                  90
_cell_angle_gamma                 90
_cell_volume                      924.5(5)
loop_
  _refln_index_h
  _refln_index_k
  _refln_index_l
  _refln_F_squared_calc
  _refln_F_squared_meas
  _refln_F_squared_sigma
  _refln_F_squared_weight
  _refln_observed_status
-20 -2 -1 17.547 22.994 4.998 11.018 o
-20 -1 -2 12.591 15.383 4.190 15.700 o
-20 -1 -1 42.263 44.313 3.013 24.706 o
-19 -6 -2 105.728 78.799 7.272 4.772 o
-19 -6 -1 5.747 11.891 3.452 23.288 o
-19 -5 -4 0.343 8.679 3.142 28.564 o
-19 -5 -3 21.922 22.356 2.454 39.844 o
-19 -5 -2 0.957 3.312 2.294 53.548 o
-19 -5 -1 20.499 21.538 2.394 41.956 o
-19 -4 -5 1.919 10.874 2.913 32.831 o
-19 -4 -4 17.509 20.411 2.145 51.533 o
-19 -4 -3 29.889 32.212 2.434 37.601 o
-19 -4 -2 75.312 77.862 3.102 19.369 o
-19 -4 -1 31.885 34.078 2.324 39.670 o
-19 -3 -6 42.784 32.950 3.112 23.937 o
-19 -3 -5 23.010 19.842 2.215 47.236 o
-19 -3 -4 17.184 15.602 2.454 41.641 o
-19 -3 -3 10.271 5.237 2.364 47.631 o
-19 -3 -2 48.569 48.383 2.544 30.512 o
-19 -3 -1 15.893 15.243 2.035 57.955 o
-19 -2 -6 28.818 28.022 2.723 31.906 o
-19 -2 -5 26.944 29.708 2.554 35.629 o
-19 -2 -4 23.191 23.952 2.235 45.896 o
-19 -2 -3 62.901 62.379 2.644 26.024 o
-19 -2 -2 15.980 16.550 2.374 44.298 o
-19 -2 -1 16.766 19.912 2.055 55.688 o
-19 -1 -6 14.789 12.540 2.334 46.492 o
-19 -1 -5 6.475 6.823 2.055 63.029 o
-19 -1 -4 64.541 64.993 2.773 24.130 o
-19 -1 -3 4.740 7.731 2.025 65.403 o
-19 -1 -2 68.412 66.649 2.753 23.828 o
-19 -1 -1 14.661 17.169 1.756 73.955 o
-18 -8 -3 27.182 23.852 2.843 30.180 o
-18 -8 -2 8.118 6.624 2.484 43.767 o
-18 -8 -1 39.413 41.091 3.122 23.750 o
-18 -7 -5 59.346 50.518 3.043 22.425 o
-18 -7 -4 20.123 23.194 2.544 37.769 o
-18 -7 -3 0.922 0.000 1.826 85.169 o
-18 -7 -2 37.887 39.455 2.374 36.539 o
-18 -7 -1 6.162 9.736 2.125 58.756 o
-18 -6 -6 27.024 24.590 2.424 39.283 o
-18 -6 -5 18.901 21.358 2.085 53.279 o
-18 -6 -4 40.030 43.016 2.574 31.804 o
-18 -6 -3 11.796 12.979 2.115 56.337 o
-18 -6 -2 77.135 76.076 3.053 19.705 o
-18 -6 -1 34.755 36.492 2.364 37.761 o
-18 -5 -7 6.148 11.861 2.374 47.477 o
-18 -5 -6 55.369 56.134 2.344 32.008 o
-18 -5 -5 43.546 40.332 2.235 38.315 o
-18 -5 -4 54.122 56.992 2.504 29.587 o
-18 -5 -3 0.778 2.364 2.075 65.560 o
-18 -5 -2 24.537 26.057 2.195 46.498 o
-18 -5 -1 1.634 1.147 1.586 110.749 o
-18 -4 -8 75.058 62.449 3.452 17.241 o
-18 -4 -7 3.622 3.911 1.905 75.191 o
-18 -4 -6 36.791 37.180 1.975 47.722 o
-18 -4 -5 70.840 69.452 2.574 25.391 o
-18 -4 -4 0.138 0.339 1.566 116.259 o
-18 -4 -3 23.655 23.014 1.826 62.549 o
-18 -4 -2 12.844 9.946 1.596 91.173 o
-18 -4 -1 26.766 30.157 2.125 47.476 o
-18 -3 -8 29.022 25.947 2.065 49.483 o
-18 -3 -7 44.766 44.253 2.324 35.647 o
-18 -3 -6 12.351 11.492 1.915 67.032 o
-18 -3 -5 44.724 44.014 2.105 40.600 o
-18 -3 -4 7.985 7.512 1.606 96.681 o
-18 -3 -3 11.687 11.093 1.606 90.846 o
-18 -3 -2 1.050 1.177 1.357 151.327 o
-18 -3 -1 44.190 42.228 1.965 44.625 o
-18 -2 -9 50.696 29.289 3.003 24.741 o
-18 -2 -8 0.445 2.314 1.496 125.062 o
-18 -2 -7 24.428 22.366 2.065 51.805 o
-18 -2 -6 4.285 3.492 1.816 82.075 o
-18 -2 -5 22.229 24.551 1.905 59.044 o
-18 -2 -4 73.167 72.415 2.524 25.471 o
-18 -2 -3 21.034 22.865 1.816 64.559 o
-18 -2 -2 32.280 31.215 2.005 49.444 o
-18 -2 -1 95.332 91.628 2.763 19.782 o
-18 -1 -9 1.807 3.442 2.614 41.239 o
-18 -1 -8 58.390 56.374 2.564 28.109 o
-18 -1 -7 53.630 52.553 2.504 30.017 o
-18 -1 -6 0.234 4.459 2.394 49.281 o
-18 -1 -5 12.967 14.036 1.945 64.277 o
-18 -1 -4 15.192 19.563 1.895 64.407 o
-18 -1 -3 0.811 2.963 1.646 102.939 o
-18 -1 -2 11.886 12.360 1.766 76.979 o
-18 -1 -1 41.627 44.871 1.865 47.914 o
-17 -10 -1 9.977 10.564 3.182 26.934 o
-17 -9 -5 9.824 13.118 2.903 31.920 o
-17 -9 -4 16.552 14.395 2.055 56.915 o
-17 -9 -3 29.529 31.574 2.574 34.557 o
-17 -9 -2 16.718 18.216 2.364 44.222 o
-17 -9 -1 11.338 12.340 2.165 54.349 o
-17 -8 -6 19.329 23.354 2.384 42.314 o
-17 -8 -5 16.894 17.528 2.085 54.793 o
-17 -8 -4 23.465 24.471 1.985 54.985 o
-17 -8 -3 5.181 5.926 1.766 84.730 o
-17 -8 -2 1.072 1.456 1.816 85.392 o
-17 -8 -1 39.199 40.312 2.414 35.321 o
-17 -7 -8 53.206 49.071 3.551 18.153 o
-17 -7 -7 3.459 3.851 1.975 70.303 o
-17 -7 -6 85.701 80.535 2.723 21.553 o
-17 -7 -5 3.241 3.492 1.486 120.936 o
-17 -7 -4 1.400 3.492 1.566 112.188 o
-17 -7 -3 16.610 18.106 1.965 60.395 o
-17 -7 -2 6.195 6.315 1.696 90.106 o
-17 -7 -1 36.707 40.472 2.135 42.569 o
-17 -6 -8 69.860 68.085 2.654 24.685 o
-17 -6 -7 31.576 33.170 2.085 46.715 o
-17 -6 -6 9.390 12.041 1.706 83.763 o
-17 -6 -5 18.106 19.553 1.656 77.292 o
-17 -6 -4 39.690 42.936 2.235 38.933 o
-17 -6 -3 63.887 61.890 2.414 28.974 o
-17 -6 -2 38.141 38.108 2.115 43.039 o
-17 -6 -1 59.174 60.025 2.344 30.966 o
-17 -5 -9 11.365 11.921 2.135 55.780 o
-17 -5 -8 43.106 45.151 2.354 35.284 o
-17 -5 -7 18.015 21.069 1.796 67.980 o
-17 -5 -6 92.521 94.462 2.654 20.766 o
-17 -5 -5 49.651 49.420 1.965 41.779 o
-17 -5 -4 20.753 22.934 1.576 79.241 o
-17 -5 -3 5.255 4.020 1.796 82.827 o
-17 -5 -2 22.129 25.548 1.746 66.863 o
-17 -5 -1 0.844 1.686 1.297 165.051 o
-17 -4 -10 27.887 27.434 3.312 22.950 o
-17 -4 -9 60.041 59.277 2.424 29.661 o
-17 -4 -8 41.765 43.176 2.095 41.791 o
-17 -4 -7 3.927 1.586 1.327 149.915 o
-17 -4 -6 20.858 22.885 1.556 80.565 o
-17 -4 -5 9.173 7.572 1.446 113.810 o
-17 -4 -4 20.168 22.246 1.377 95.826 o
-17 -4 -3 110.642 106.083 2.983 16.568 o
-17 -4 -2 7.247 6.395 1.367 129.799 o
-17 -4 -1 42.102 43.056 1.875 47.778 o
-17 -3 -10 48.736 48.124 2.524 30.839 o
-17 -3 -9 40.342 42.866 2.085 42.504 o
-17 -3 -8 72.561 70.390 2.384 27.367 o
-17 -3 -7 104.818 103.230 2.803 18.201 o
-17 -3 -6 16.422 16.191 1.596 84.623 o
-17 -3 -5 183.726 182.099 4.010 8.442 o
-17 -3 -4 60.161 60.743 1.995 36.696 o
-17 -3 -3 4.501 4.449 1.117 195.716 o
-17 -3 -2 3.603 5.018 1.187 178.522 o
-17 -3 -1 31.259 33.838 1.636 64.209 o
-17 -2 -10 16.986 16.809 2.005 58.564 o
-17 -2 -9 32.200 34.048 2.065 46.999 o
-17 -2 -8 52.825 54.099 2.324 33.024 o
-17 -2 -7 26.614 29.778 1.666 66.944 o
-17 -2 -6 6.744 6.943 1.367 130.253 o
-17 -2 -5 101.289 98.043 2.604 20.120 o
-17 -2 -4 138.950 136.270 3.601 11.600 o
-17 -2 -3 3.534 3.671 1.137 195.604 o
-17 -2 -2 142.027 142.256 3.751 10.892 o
-17 -2 -1 16.301 17.178 1.486 93.598 o
-17 -1 -11 26.073 23.463 2.544 36.604 o
-17 -1 -10 12.293 9.447 2.225 51.930 o
-17 -1 -9 43.290 45.121 2.075 41.584 o
-17 -1 -8 15.265 16.320 1.676 79.439 o
-17 -1 -7 82.201 81.134 2.394 25.111 o
-17 -1 -6 42.884 48.303 2.175 38.873 o
-17 -1 -5 10.555 9.397 1.327 126.522 o
-17 -1 -4 42.152 43.994 1.856 48.181 o
-17 -1 -3 4.675 6.654 1.466 118.947 o
-17 -1 -2 17.861 17.288 1.317 108.291 o
-17 -1 -1 82.640 82.979 2.484 24.012 o
-16 -11 -3 19.800 19.303 2.813 32.040 o
-16 -11 -2 6.416 10.904 2.474 44.000 o
-16 -11 -1 7.044 10.146 2.554 41.394 o
-16 -10 -6 19.262 21.857 3.322 23.689 o
-16 -10 -5 3.976 2.833 2.414 47.722 o
-16 -10 -4 8.758 9.806 2.075 60.237 o
-16 -10 -3 16.265 18.176 1.955 61.048 o
-16 -10 -2 32.613 39.674 2.424 36.498 o
-16 -10 -1 95.716 92.177 3.272 16.279 o
-16 -9 -7 20.525 20.141 3.063 27.410 o
-16 -9 -6 18.026 17.328 2.135 52.299 o
-16 -9 -5 12.378 12.779 2.085 57.566 o
-16 -9 -4 13.309 14.804 1.806 72.362 o
-16 -9 -3 69.367 71.896 2.334 28.386 o
-16 -9 -2 26.817 29.289 1.895 56.224 o
-16 -9 -1 21.257 22.077 2.085 52.258 o
-16 -8 -9 4.846 17.807 4.170 16.049 o
-16 -8 -8 1.798 4.519 2.654 39.932 o
-16 -8 -7 41.299 39.963 1.925 47.145 o
-16 -8 -6 71.043 70.729 2.464 26.581 o
-16 -8 -5 8.919 8.509 1.596 96.131 o
-16 -8 -4 17.424 19.752 1.526 87.571 o
-16 -8 -3 37.436 36.871 1.985 47.238 o
-16 -8 -2 101.668 100.397 2.693 19.329 o
-16 -8 -1 4.291 5.367 1.516 113.524 o
-16 -7 -10 33.942 29.558 5.726 8.276 o
-16 -7 -9 0.158 0.589 2.294 54.237 o
-16 -7 -8 87.286 89.154 3.911 13.298 o
-16 -7 -7 18.116 20.630 1.696 74.196 o
-16 -7 -6 41.232 41.729 1.995 44.844 o
-16 -7 -5 14.265 16.071 1.456 99.573 o
-16 -7 -4 17.496 19.702 1.546 85.912 o
-16 -7 -3 19.070 20.181 1.427 94.007 o
-16 -7 -2 16.232 18.076 1.377 103.777 o
-16 -7 -1 63.505 62.868 2.464 28.262 o
-16 -6 -10 8.402 7.003 2.933 31.849 o
-16 -6 -9 24.112 25.439 2.654 34.277 o
-16 -6 -8 26.209 25.329 1.656 69.224 o
-16 -6 -7 15.197 16.889 1.516 92.283 o
-16 -6 -6 40.404 43.206 1.736 52.897 o
-16 -6 -5 20.265 23.124 1.486 86.165 o
-16 -6 -4 107.470 111.410 2.773 17.851 o
-16 -6 -3 102.418 104.866 2.733 18.794 o
-16 -6 -2 33.077 32.162 1.417 74.730 o
-16 -6 -1 50.950 52.164 1.995 40.301 o
-16 -5 -11 6.358 6.863 2.644 39.194 o
-16 -5 -10 55.440 54.249 3.043 22.612 o
-16 -5 -9 2.695 4.599 1.437 128.857 o
-16 -5 -8 1.663 2.484 1.347 150.287 o
-16 -5 -7 52.282 57.052 2.015 38.822 o
-16 -5 -6 37.655 40.682 1.706 55.857 o
-16 -5 -5 15.782 16.999 1.327 110.660 o
-16 -5 -4 46.108 47.106 1.746 49.285 o
-16 -5 -3 203.229 200.455 4.359 7.199 o
-16 -5 -2 8.977 10.056 1.167 157.179 o
-16 -5 -1 56.016 57.690 1.945 39.183 o
-16 -4 -11 24.985 23.713 2.644 34.493 o
-16 -4 -10 28.566 32.082 1.895 54.813 o
-16 -4 -9 74.513 73.382 2.215 28.974 o
-16 -4 -8 44.714 48.173 1.995 42.727 o
-16 -4 -7 141.604 145.139 3.332 12.234 o
-16 -4 -6 85.754 88.187 2.444 23.695 o
-16 -4 -5 38.831 39.484 1.686 56.313 o
-16 -4 -4 46.214 47.435 1.726 49.767 o
-16 -4 -3 44.419 45.510 1.636 53.828 o
-16 -4 -2 29.550 31.195 1.486 74.119 o
-16 -4 -1 2.900 2.873 0.848 334.449 o
-16 -3 -12 12.465 13.847 2.674 36.722 o
-16 -3 -11 15.168 14.994 1.826 69.828 o
-16 -3 -10 0.283 1.008 1.596 111.305 o
-16 -3 -9 19.863 23.034 1.736 69.676 o
-16 -3 -8 37.050 36.891 1.636 59.901 o
-16 -3 -7 0.379 2.235 1.297 165.623 o
-16 -3 -6 31.526 31.783 1.556 68.632 o
-16 -3 -5 18.733 16.959 1.347 104.103 o
-16 -3 -4 22.755 25.778 1.407 88.307 o
-16 -3 -3 38.822 41.230 1.636 57.747 o
-16 -3 -2 82.031 83.308 2.185 27.271 o
-16 -3 -1 2.038 3.033 0.928 294.337 o
-16 -2 -12 14.867 18.545 2.703 35.214 o
-16 -2 -11 11.820 13.278 1.846 71.195 o
-16 -2 -10 67.700 70.579 2.464 27.070 o
-16 -2 -9 24.472 25.927 1.696 67.981 o
-16 -2 -8 118.730 120.389 2.953 15.714 o
-16 -2 -7 29.480 36.083 1.696 61.833 o
-16 -2 -6 20.368 20.700 1.357 98.350 o
-16 -2 -5 0.135 1.666 0.858 373.650 o
-16 -2 -4 30.248 34.427 1.626 65.132 o
-16 -2 -3 51.969 53.062 1.766 45.338 o
-16 -2 -2 7.933 10.165 0.998 201.575 o
-16 -2 -1 9.683 11.103 1.147 157.486 o
-16 -1 -12 40.835 41.599 2.294 37.441 o
-16 -1 -11 56.009 55.117 2.215 34.245 o
-16 -1 -10 21.982 24.531 1.566 78.198 o
-16 -1 -9 46.623 48.503 1.706 49.965 o
-16 -1 -8 6.402 7.173 1.257 150.487 o
-16 -1 -7 271.971 256.749 4.848 5.142 o
-16 -1 -6 76.163 80.894 2.314 26.875 o
-16 -1 -5 77.803 80.116 2.245 27.504 o
-16 -1 -4 157.702 155.384 3.462 10.962 o
-16 -1 -3 14.857 15.393 1.097 145.527 o
-16 -1 -2 50.176 49.580 1.556 52.606 o
-16 -1 -1 15.047 15.812 1.197 129.495 o
-15 -12 -4 29.411 33.240 3.422 21.367 o
-15 -12 -3 46.326 42.617 2.684 29.021 o
-15 -12 -2 14.016 16.191 2.314 46.907 o
-15 -12 -1 86.642 80.385 3.232 17.492 o
-15 -11 -6 3.145 3.950 2.684 38.880 o
-15 -11 -5 37.398 34.856 2.235 40.515 o
-15 -11 -4 27.012 27.533 2.095 48.855 o
-15 -11 -3 3.818 3.252 2.055 65.128 o
-15 -11 -2 66.434 67.148 2.664 25.043 o
-15 -11 -1 66.967 65.162 2.644 25.334 o
-15 -10 -8 35.386 32.312 3.202 23.501 o
-15 -10 -7 14.304 13.438 2.584 38.777 o
-15 -10 -6 19.267 19.263 1.776 68.928 o
-15 -10 -5 42.920 42.018 1.985 44.526 o
-15 -10 -4 113.048 108.887 2.993 16.255 o
-15 -10 -3 5.038 4.160 1.466 120.403 o
-15 -10 -2 26.501 30.287 1.696 65.318 o
-15 -10 -1 6.627 5.686 1.656 93.944 o
-15 -9 -9 79.462 70.529 3.851 14.306 o
-15 -9 -8 8.159 8.869 2.444 44.844 o
-15 -9 -7 30.563 30.995 2.504 35.960 o
-15 -9 -6 22.978 26.715 1.576 75.829 o
-15 -9 -5 18.837 18.944 1.526 86.557 o
-15 -9 -4 42.047 42.008 1.796 50.473 o
-15 -9 -3 9.162 7.781 1.157 162.162 o
-15 -9 -2 0.410 1.337 1.237 183.074 o
-15 -9 -1 25.775 29.558 1.816 60.165 o
-15 -8 -10 42.551 39.165 2.803 27.895 o
-15 -8 -9 64.446 61.342 3.152 20.441 o
-15 -8 -8 1.148 7.262 2.025 67.328 o
-15 -8 -7 20.629 21.418 1.446 89.843 o
-15 -8 -6 96.607 95.908 2.504 21.473 o
-15 -8 -5 18.156 21.089 1.546 84.609 o
-15 -8 -4 4.220 6.205 1.157 181.988 o
-15 -8 -3 111.065 117.107 2.813 17.118 o
-15 -8 -2 14.778 15.183 1.327 113.755 o
-15 -8 -1 5.701 6.195 1.177 171.587 o
-15 -7 -11 16.973 19.633 2.933 30.066 o
-15 -7 -10 57.117 55.685 3.581 17.507 o
-15 -7 -9 7.303 6.414 2.095 60.543 o
-15 -7 -8 12.581 16.560 2.135 54.438 o
-15 -7 -7 42.513 45.400 1.696 52.771 o
-15 -7 -6 26.870 27.483 1.437 81.147 o
-15 -7 -5 108.952 105.784 2.574 19.245 o
-15 -7 -4 55.625 56.613 1.846 41.611 o
-15 -7 -3 58.551 60.623 1.796 41.154 o
-15 -7 -2 28.790 31.434 1.446 76.989 o
-15 -7 -1 0.888 0.708 1.177 200.986 o
-15 -6 -12 10.556 11.771 2.614 38.818 o
-15 -6 -11 13.730 11.333 2.634 37.746 o
-15 -6 -10 30.877 34.546 2.454 36.688 o
-15 -6 -9 17.002 21.448 2.075 54.415 o
-15 -6 -8 11.307 11.941 1.267 131.418 o
-15 -6 -7 40.015 41.789 1.626 57.342 o
-15 -6 -6 118.707 117.087 2.823 16.507 o
-15 -6 -5 15.793 16.739 1.187 128.288 o
-15 -6 -4 15.108 16.490 1.157 134.309 o
-15 -6 -3 76.930 74.689 1.955 31.880 o
-15 -6 -2 81.969 80.395 2.075 28.809 o
-15 -6 -1 113.076 118.773 2.803 16.964 o
-15 -5 -12 29.482 25.848 2.634 33.783 o
-15 -5 -11 2.569 4.549 1.945 72.710 o
-15 -5 -10 1.600 3.611 1.626 104.058 o
-15 -5 -9 28.110 28.381 1.536 73.515 o
-15 -5 -8 56.248 58.399 1.816 41.799 o
-15 -5 -7 19.174 17.867 1.317 105.867 o
-15 -5 -6 25.552 28.830 1.417 83.111 o
-15 -5 -5 11.779 14.156 1.277 126.680 o
-15 -5 -4 0.928 3.013 0.928 305.525 o
-15 -5 -3 163.834 161.659 3.492 10.541 o
-15 -5 -2 5.626 8.859 1.028 207.379 o
-15 -5 -1 25.776 26.955 1.157 104.181 o
-15 -4 -13 0.885 5.128 2.684 39.166 o
-15 -4 -12 37.884 36.472 2.693 30.503 o
-15 -4 -11 13.473 15.073 2.015 60.050 o
-15 -4 -10 22.434 25.658 1.437 86.442 o
-15 -4 -9 11.103 12.290 1.287 128.474 o
-15 -4 -8 50.256 52.623 1.796 45.268 o
-15 -4 -7 63.700 66.868 1.945 35.954 o
-15 -4 -6 0.638 1.287 0.848 377.187 o
-15 -4 -5 23.947 26.356 1.257 98.628 o
-15 -4 -4 46.037 49.231 1.606 53.129 o
-15 -4 -3 17.238 18.515 1.097 135.457 o
-15 -4 -2 72.201 73.392 1.955 33.038 o
-15 -4 -1 22.383 24.840 1.028 125.245 o
-15 -3 -13 3.259 2.723 2.294 52.913 o
-15 -3 -12 11.822 15.113 2.414 44.207 o
-15 -3 -11 0.925 1.995 1.297 164.347 o
-15 -3 -10 38.425 40.133 1.696 55.982 o
-15 -3 -9 98.359 99.908 2.514 20.997 o
-15 -3 -8 105.811 105.974 2.614 19.255 o
-15 -3 -7 8.301 10.624 1.018 193.309 o
-15 -3 -6 165.866 155.554 3.372 10.908 o
-15 -3 -5 46.956 50.727 1.606 52.341 o
-15 -3 -4 59.620 60.274 1.636 44.343 o
-15 -3 -3 31.740 31.474 1.267 85.275 o
-15 -3 -2 13.484 15.941 0.998 166.621 o
-15 -3 -1 133.508 133.517 2.684 15.594 o
-15 -2 -13 21.132 23.733 2.195 47.910 o
-15 -2 -12 22.469 24.301 1.636 73.419 o
-15 -2 -11 16.413 20.061 1.437 96.361 o
-15 -2 -10 25.717 26.197 1.387 86.392 o
-15 -2 -9 3.153 4.300 1.047 226.258 o
-15 -2 -8 29.701 29.778 1.516 72.866 o
-15 -2 -7 41.459 41.430 1.297 70.017 o
-15 -2 -6 83.548 81.902 1.885 30.684 o
-15 -2 -5 37.916 40.552 1.257 75.255 o
-15 -2 -4 35.187 33.429 1.177 85.989 o
-15 -2 -3 244.188 240.428 4.439 6.043 o
-15 -2 -2 175.354 171.126 3.282 10.503 o
-15 -2 -1 155.985 149.808 2.973 12.683 o
-15 -1 -13 80.586 84.087 2.654 22.540 o
-15 -1 -12 7.897 9.756 1.446 114.096 o
-15 -1 -11 19.443 22.515 1.496 86.526 o
-15 -1 -10 22.592 26.945 1.466 83.448 o
-15 -1 -9 29.075 31.234 1.317 85.003 o
-15 -1 -8 58.154 62.090 1.736 42.331 o
-15 -1 -7 20.008 20.131 1.047 133.618 o
-15 -1 -6 29.842 32.112 1.207 91.118 o
-15 -1 -5 18.490 18.675 1.047 139.190 o
-15 -1 -4 62.425 62.748 1.576 44.174 o
-15 -1 -3 6.322 8.031 0.788 299.680 o
-15 -1 -2 0.732 1.117 0.589 740.339 o
-15 -1 -1 118.293 117.955 2.245 19.863 o
-14 -13 -4 19.661 22.815 3.811 18.345 o
-14 -13 -3 131.226 116.438 3.611 12.264 o
-14 -13 -2 13.934 12.849 2.255 49.649 o
-14 -13 -1 68.940 73.323 3.262 18.719 o
-14 -12 -7 23.579 20.919 4.130 15.681 o
-14 -12 -6 53.975 46.907 2.943 24.255 o
-14 -12 -5 20.601 18.535 1.915 60.834 o
-14 -12 -4 4.433 5.527 1.796 82.881 o
-14 -12 -3 2.048 2.195 1.556 113.575 o
-14 -12 -2 30.914 32.850 1.985 50.340 o
-14 -12 -1 61.104 62.200 2.743 25.033 o
-14 -11 -8 26.526 22.296 2.823 30.734 o
-14 -11 -7 1.773 2.574 2.105 63.244 o
-14 -11 -6 0.836 0.888 1.417 139.887 o
-14 -11 -5 29.937 30.387 1.796 58.705 o
-14 -11 -4 6.468 6.015 1.486 113.846 o
-14 -11 -3 10.071 11.802 1.377 118.171 o
-14 -11 -2 135.579 133.218 3.342 12.735 o
-14 -11 -1 22.276 26.955 1.696 69.087 o
-14 -10 -10 2.729 11.452 3.172 27.701 o
-14 -10 -9 27.178 25.678 2.574 35.501 o
-14 -10 -8 10.738 14.525 2.504 41.681 o
-14 -10 -7 10.309 8.849 2.085 59.257 o
-14 -10 -6 11.563 14.585 1.446 105.186 o
-14 -10 -5 13.579 13.737 1.357 113.284 o
-14 -10 -4 13.023 17.627 1.496 96.197 o
-14 -10 -3 11.008 13.727 1.536 96.899 o
-14 -10 -2 182.084 176.852 3.891 8.796 o
-14 -10 -1 107.440 111.530 2.943 16.832 o
-14 -9 -11 8.313 10.734 2.983 30.636 o
-14 -9 -10 42.271 40.442 2.773 28.310 o
-14 -9 -9 24.705 23.663 2.255 44.859 o
-14 -9 -8 5.070 5.567 1.985 68.287 o
-14 -9 -7 67.763 67.676 2.823 23.094 o
-14 -9 -6 24.578 25.937 1.417 85.552 o
-14 -9 -5 20.969 22.605 1.476 86.483 o
-14 -9 -4 191.927 186.908 4.080 8.056 o
-14 -9 -3 23.687 23.673 1.427 86.920 o
-14 -9 -2 27.459 29.339 1.417 81.018 o
-14 -9 -1 18.697 20.231 1.317 104.827 o
-14 -8 -12 23.521 24.042 3.232 24.456 o
-14 -8 -11 30.041 32.761 2.883 28.575 o
-14 -8 -10 29.957 26.875 2.574 34.897 o
-14 -8 -9 23.593 26.406 2.225 45.745 o
-14 -8 -8 21.437 24.720 2.085 51.702 o
-14 -8 -7 10.340 11.203 1.087 167.541 o
-14 -8 -6 63.165 66.399 1.955 35.969 o
-14 -8 -5 153.820 150.237 3.292 11.733 o
-14 -8 -4 14.658 18.645 1.417 101.439 o
-14 -8 -3 66.828 63.018 1.975 35.143 o
-14 -8 -2 45.527 46.677 1.646 52.703 o
-14 -8 -1 5.531 5.756 0.938 249.117 o
-14 -7 -12 24.056 23.274 3.093 26.438 o
-14 -7 -11 52.551 53.411 3.262 20.632 o
-14 -7 -10 30.627 27.633 2.015 50.366 o
-14 -7 -9 13.031 10.235 1.826 72.719 o
-14 -7 -8 4.327 7.691 1.506 113.107 o
-14 -7 -7 11.708 13.896 1.247 131.491 o
-14 -7 -6 7.794 8.450 1.047 192.368 o
-14 -7 -5 47.250 48.064 1.516 55.711 o
-14 -7 -4 118.230 115.940 2.843 16.474 o
-14 -7 -3 257.343 248.579 5.068 5.161 o
-14 -7 -2 107.386 107.859 2.554 19.427 o
-14 -7 -1 87.790 87.458 1.975 28.301 o
-14 -6 -13 13.616 8.859 2.743 35.229 o
-14 -6 -12 5.438 10.146 2.484 43.976 o
-14 -6 -11 47.573 45.669 2.534 31.059 o
-14 -6 -10 8.798 11.103 1.746 81.362 o
-14 -6 -9 16.740 17.777 1.776 71.041 o
-14 -6 -8 9.875 10.914 1.077 171.853 o
-14 -6 -7 29.774 32.861 1.476 73.829 o
-14 -6 -6 3.551 5.706 0.888 288.537 o
-14 -6 -5 21.950 24.142 1.197 108.764 o
-14 -6 -4 25.090 26.236 1.197 102.264 o
-14 -6 -3 44.723 45.450 1.437 60.672 o
-14 -6 -2 70.897 71.926 1.766 36.504 o
-14 -6 -1 125.982 128.709 2.644 16.491 o
-14 -5 -13 3.406 5.317 2.255 54.265 o
-14 -5 -12 65.234 63.117 3.033 21.434 o
-14 -5 -11 21.051 27.444 2.664 34.396 o
-14 -5 -10 22.748 21.957 1.895 59.892 o
-14 -5 -9 17.575 18.805 1.157 126.309 o
-14 -5 -8 25.038 28.311 1.347 88.906 o
-14 -5 -7 62.445 64.664 1.766 39.943 o
-14 -5 -6 12.565 12.570 1.057 163.839 o
-14 -5 -5 29.310 32.162 1.277 86.914 o
-14 -5 -4 75.070 76.086 1.945 32.267 o
-14 -5 -3 7.755 8.320 0.818 270.930 o
-14 -5 -2 16.536 19.253 0.988 152.914 o
-14 -5 -1 53.804 54.368 1.446 52.866 o
-14 -4 -14 9.168 8.180 2.684 37.499 o
-14 -4 -13 16.425 17.079 2.484 40.769 o
-14 -4 -12 45.724 44.832 2.664 29.266 o
-14 -4 -11 37.882 40.412 2.304 38.020 o
-14 -4 -10 105.870 107.829 2.544 19.639 o
-14 -4 -9 5.015 6.484 1.097 194.889 o
-14 -4 -8 14.224 16.111 1.097 146.271 o
-14 -4 -7 2.814 3.761 0.718 430.882 o
-14 -4 -6 27.114 30.097 1.227 94.361 o
-14 -4 -5 29.063 29.778 1.018 108.511 o
-14 -4 -4 10.140 11.732 0.878 220.337 o
-14 -4 -3 15.396 16.470 0.818 194.505 o
-14 -4 -2 3.152 3.262 0.599 561.773 o
-14 -4 -1 22.052 20.381 0.898 147.913 o
-14 -3 -14 19.923 19.613 2.604 36.651 o
-14 -3 -13 19.000 22.845 2.743 33.349 o
-14 -3 -12 11.493 10.904 1.466 105.560 o
-14 -3 -11 11.284 13.348 1.077 162.829 o
-14 -3 -10 71.837 71.397 1.836 35.201 o
-14 -3 -9 3.708 4.798 0.898 286.190 o
-14 -3 -8 60.194 61.661 1.586 44.992 o
-14 -3 -7 56.087 58.608 1.536 48.441 o
-14 -3 -6 0.195 0.758 0.698 566.336 o
-14 -3 -5 2.016 3.242 0.668 510.029 o
-14 -3 -4 22.198 23.762 1.008 129.155 o
-14 -3 -3 116.233 108.797 2.075 21.705 o
-14 -3 -2 9.341 8.978 0.758 278.518 o
-14 -3 -1 51.954 53.002 1.287 59.021 o
-14 -2 -14 2.950 4.070 2.494 44.890 o
-14 -2 -13 3.026 2.364 1.746 90.013 o
-14 -2 -12 49.948 53.660 1.776 45.707 o
-14 -2 -11 13.927 16.640 1.317 115.166 o
-14 -2 -10 7.458 8.809 1.167 163.777 o
-14 -2 -9 69.163 70.849 1.726 37.801 o
-14 -2 -8 19.082 21.348 1.047 134.383 o
-14 -2 -7 62.292 65.960 1.626 42.598 o
-14 -2 -6 17.201 18.445 0.878 170.681 o
-14 -2 -5 17.640 18.346 0.818 180.003 o
-14 -2 -4 2.136 3.013 0.648 534.891 o
-14 -2 -3 36.315 37.340 1.057 89.515 o
-14 -2 -2 277.504 260.121 4.399 5.457 o
-14 -2 -1 211.346 203.408 3.292 8.775 o
-14 -1 -14 39.661 36.921 2.444 34.936 o
-14 -1 -13 25.622 27.483 1.716 65.701 o
-14 -1 -12 30.438 29.459 1.546 70.777 o
-14 -1 -11 32.351 35.005 1.486 70.449 o
-14 -1 -10 3.638 3.462 0.918 282.729 o
-14 -1 -9 7.436 6.833 0.858 263.227 o
-14 -1 -8 8.423 10.285 0.998 198.931 o
-14 -1 -7 10.255 12.510 0.858 223.251 o
-14 -1 -6 57.761 59.346 1.466 49.298 o
-14 -1 -5 297.964 269.508 4.888 4.741 o
-14 -1 -4 69.316 67.616 1.536 41.657 o
-14 -1 -3 2.562 1.536 0.569 668.683 o
-14 -1 -2 116.082 111.500 2.055 21.696 o
-14 -1 -1 63.975 62.918 1.277 50.086 o
-13 -14 -3 39.184 39.774 3.232 22.523 o
-13 -14 -2 12.921 13.996 2.215 51.380 o
-13 -14 -1 105.022 96.936 3.571 14.018 o
-13 -13 -6 24.038 23.962 3.122 25.960 o
-13 -13 -5 13.958 14.236 1.836 70.195 o
-13 -13 -4 39.634 38.696 2.155 41.471 o
-13 -13 -3 13.246 17.827 2.195 51.442 o
-13 -13 -2 24.261 25.937 1.905 57.750 o
-13 -13 -1 27.892 32.491 2.175 45.155 o
-13 -12 -8 50.818 48.682 3.152 22.078 o
-13 -12 -7 3.553 3.950 2.404 48.072 o
-13 -12 -6 14.284 14.445 2.344 46.022 o
-13 -12 -5 4.070 7.881 1.696 91.387 o
-13 -12 -4 27.964 32.561 1.736 61.858 o
-13 -12 -3 82.580 88.057 2.703 21.665 o
-13 -12 -2 67.519 70.519 2.404 27.869 o
-13 -12 -1 41.154 43.405 1.915 46.876 o
-13 -11 -10 7.535 6.375 2.933 31.991 o
-13 -11 -9 42.917 40.163 2.903 26.332 o
-13 -11 -8 4.288 4.250 2.205 56.526 o
-13 -11 -7 39.385 38.896 2.574 32.248 o
-13 -11 -6 58.016 55.576 1.796 42.127 o
-13 -11 -5 80.450 76.994 2.275 26.984 o
-13 -11 -4 3.342 4.050 1.506 117.365 o
-13 -11 -3 4.367 5.557 1.147 185.382 o
-13 -11 -2 141.105 139.233 3.332 12.386 o
-13 -11 -1 13.473 15.353 1.367 110.975 o
-13 -10 -11 6.664 5.217 2.434 46.002 o
-13 -10 -10 3.226 3.811 2.624 40.631 o
-13 -10 -9 14.085 14.525 2.245 49.728 o
-13 -10 -8 7.549 7.911 1.656 91.881 o
-13 -10 -7 88.421 86.082 2.903 19.558 o
-13 -10 -6 30.264 30.606 1.337 82.794 o
-13 -10 -5 10.440 13.956 1.287 128.129 o
-13 -10 -4 188.307 181.461 3.970 8.416 o
-13 -10 -3 112.100 111.381 2.634 18.336 o
-13 -10 -2 106.305 101.574 2.614 19.411 o
-13 -10 -1 15.774 18.805 1.157 130.185 o
-13 -9 -12 22.650 20.630 3.192 25.228 o
-13 -9 -11 59.764 59.566 3.182 20.603 o
-13 -9 -10 18.428 20.311 2.045 55.369 o
-13 -9 -9 1.820 2.035 1.446 131.238 o
-13 -9 -8 0.876 2.943 1.885 78.903 o
-13 -9 -7 152.367 147.364 4.399 8.764 o
-13 -9 -6 93.970 94.481 2.354 23.118 o
-13 -9 -5 36.716 41.759 1.626 59.134 o
-13 -9 -4 63.242 61.022 1.836 38.880 o
-13 -9 -3 38.931 38.736 1.307 72.718 o
-13 -9 -2 73.099 76.934 2.165 29.564 o
-13 -9 -1 60.773 62.150 1.626 43.806 o
-13 -8 -13 89.481 84.406 4.349 11.387 o
-13 -8 -12 4.738 5.577 2.245 54.235 o
-13 -8 -11 3.940 5.008 1.786 84.356 o
-13 -8 -10 52.180 51.086 2.743 26.797 o
-13 -8 -9 79.430 79.278 2.933 20.383 o
-13 -8 -8 93.850 97.903 3.252 16.339 o
-13 -8 -7 8.704 8.908 1.077 179.971 o
-13 -8 -6 6.473 8.839 0.948 228.839 o
-13 -8 -5 43.865 47.156 1.666 52.722 o
-13 -8 -4 107.931 107.699 2.464 19.994 o
-13 -8 -3 3.876 5.477 1.057 215.419 o
-13 -8 -2 61.042 64.354 1.586 44.173 o
-13 -8 -1 63.806 68.075 1.756 39.216 o
-13 -7 -13 96.220 86.561 3.721 13.915 o
-13 -7 -12 2.428 3.093 1.756 89.243 o
-13 -7 -11 28.996 32.491 2.414 38.247 o
-13 -7 -10 7.952 12.679 1.596 94.904 o
-13 -7 -9 55.449 52.184 2.314 32.878 o
-13 -7 -8 1.425 2.175 1.297 162.605 o
-13 -7 -7 1.402 1.546 0.718 490.185 o
-13 -7 -6 121.996 124.858 2.783 16.209 o
-13 -7 -5 111.598 111.001 2.574 18.771 o
-13 -7 -4 16.761 18.366 1.028 147.236 o
-13 -7 -3 21.206 22.176 1.008 133.368 o
-13 -7 -2 83.755 82.121 1.826 31.366 o
-13 -7 -1 27.547 28.152 1.018 112.647 o
-13 -6 -14 2.474 3.492 2.314 52.151 o
-13 -6 -13 128.598 120.129 4.499 9.392 o
-13 -6 -12 1.096 2.484 1.636 104.111 o
-13 -6 -11 29.298 33.090 2.055 48.477 o
-13 -6 -10 54.419 52.134 2.414 31.372 o
-13 -6 -9 47.293 50.318 2.085 39.523 o
-13 -6 -8 15.098 16.769 0.918 174.614 o
-13 -6 -7 81.063 82.800 2.025 29.360 o
-13 -6 -6 7.579 8.968 0.988 209.284 o
-13 -6 -5 59.227 60.344 1.706 42.918 o
-13 -6 -4 2.223 3.911 0.688 472.632 o
-13 -6 -3 22.786 26.675 1.127 112.122 o
-13 -6 -2 109.592 108.956 2.245 21.288 o
-13 -6 -1 271.805 257.447 4.689 5.285 o
-13 -5 -14 3.010 2.993 2.314 52.064 o
-13 -5 -13 31.996 30.885 2.384 38.506 o
-13 -5 -12 48.782 50.348 2.504 30.984 o
-13 -5 -11 25.287 26.536 1.846 59.812 o
-13 -5 -10 107.959 109.425 3.512 13.870 o
-13 -5 -9 55.132 59.616 2.454 29.982 o
-13 -5 -8 10.980 12.490 0.868 216.106 o
-13 -5 -7 6.946 7.931 0.848 266.921 o
-13 -5 -6 16.789 17.148 0.898 171.118 o
-13 -5 -5 21.421 23.483 1.018 130.085 o
-13 -5 -4 33.074 33.609 1.047 96.959 o
-13 -5 -3 83.953 84.466 1.696 32.697 o
-13 -5 -2 17.473 17.039 0.798 187.437 o
-13 -5 -1 138.737 138.176 2.544 15.692 o
-13 -4 -15 28.864 28.002 3.252 23.595 o
-13 -4 -14 30.530 31.404 2.943 27.636 o
-13 -4 -13 16.236 18.665 2.015 58.009 o
-13 -4 -12 97.261 95.060 3.332 15.748 o
-13 -4 -11 13.665 16.480 1.437 102.137 o
-13 -4 -10 9.459 10.016 1.357 123.627 o
-13 -4 -9 119.386 117.276 2.394 18.880 o
-13 -4 -8 2.183 1.995 0.658 536.613 o
-13 -4 -7 17.307 18.675 0.958 156.263 o
-13 -4 -6 9.986 9.657 0.748 273.462 o
-13 -4 -5 68.749 65.581 1.526 42.396 o
-13 -4 -4 8.011 10.714 0.818 258.768 o
-13 -4 -3 52.748 53.850 1.247 59.506 o
-13 -4 -2 17.071 18.206 0.728 200.534 o
-13 -4 -1 30.448 30.586 0.918 113.580 o
-13 -3 -15 36.951 35.005 2.514 34.179 o
-13 -3 -14 5.709 5.447 1.836 78.654 o
-13 -3 -13 11.031 10.435 1.856 71.932 o
-13 -3 -12 11.639 14.804 1.666 83.920 o
-13 -3 -11 50.668 53.161 1.975 40.693 o
-13 -3 -10 31.181 31.444 1.137 94.769 o
-13 -3 -9 52.255 54.458 1.526 51.342 o
-13 -3 -8 26.229 28.242 1.137 104.218 o
-13 -3 -7 29.789 30.347 1.097 100.468 o
-13 -3 -6 49.249 49.690 1.297 61.447 o
-13 -3 -5 0.737 0.609 0.429 1322.390 o
-13 -3 -4 131.246 131.332 2.434 17.026 o
-13 -3 -3 1.709 1.506 0.429 1095.960 o
-13 -3 -2 261.819 253.237 4.280 5.848 o
-13 -3 -1 43.593 42.417 1.008 80.760 o
-13 -2 -15 3.193 5.886 2.334 50.722 o
-13 -2 -14 44.501 46.597 2.444 33.115 o
-13 -2 -13 1.637 2.165 1.925 75.494 o
-13 -2 -12 30.601 32.392 1.267 86.019 o
-13 -2 -11 1.312 3.212 0.898 318.894 o
-13 -2 -10 13.789 16.251 0.988 166.919 o
-13 -2 -9 40.275 41.649 1.357 68.197 o
-13 -2 -8 30.957 33.868 1.197 89.385 o
-13 -2 -7 72.226 71.238 1.616 38.723 o
-13 -2 -6 8.839 9.148 0.688 313.720 o
-13 -2 -5 76.036 74.240 1.756 35.026 o
-13 -2 -4 33.184 34.117 0.898 106.927 o
-13 -2 -3 127.032 120.758 2.095 19.698 o
-13 -2 -2 84.746 81.263 1.516 35.219 o
-13 -2 -1 57.867 57.531 1.237 55.644 o
-13 -1 -15 13.595 18.246 2.255 48.922 o
-13 -1 -14 10.757 13.368 1.925 66.796 o
-13 -1 -13 17.352 17.019 1.327 108.200 o
-13 -1 -12 43.367 48.962 1.676 52.215 o
-13 -1 -11 73.013 75.966 1.856 34.053 o
-13 -1 -10 14.900 16.530 1.117 140.759 o
-13 -1 -9 57.280 56.922 1.486 49.552 o
-13 -1 -8 19.769 20.560 0.968 144.530 o
-13 -1 -7 80.540 81.353 1.796 32.539 o
-13 -1 -6 147.070 136.460 2.654 14.730 o
-13 -1 -5 59.213 60.194 1.446 48.952 o
-13 -1 -4 92.852 91.080 1.666 30.353 o
-13 -1 -3 114.488 109.505 1.935 22.851 o
-13 -1 -2 103.771 102.063 1.836 25.727 o
-13 -1 -1 11.682 12.360 0.688 268.095 o
-12 -15 -2 34.307 33.699 4.260 14.275 o
-12 -15 -1 24.174 24.930 2.843 30.500 o
-12 -14 -6 40.520 39.415 3.392 20.714 o
-12 -14 -5 90.285 77.772 2.883 19.912 o
-12 -14 -4 21.047 21.358 2.165 49.399 o
-12 -14 -3 66.707 69.781 2.624 25.313 o
-12 -14 -2 19.381 22.515 1.945 59.013 o
-12 -14 -1 86.423 82.411 2.903 19.886 o
-12 -13 -8 161.669 146.825 5.078 7.177 o
-12 -13 -7 0.404 1.816 2.424 48.382 o
-12 -13 -6 7.849 6.953 2.594 40.352 o
-12 -13 -5 63.769 59.785 2.195 32.512 o
-12 -13 -4 9.656 9.068 1.636 91.114 o
-12 -13 -3 11.559 14.575 1.616 88.339 o
-12 -13 -2 148.908 144.321 3.512 11.354 o
-12 -13 -1 97.159 94.302 2.703 19.944 o
-12 -12 -10 42.492 39.834 3.841 16.675 o
-12 -12 -9 28.229 27.084 2.544 35.861 o
-12 -12 -8 10.787 13.098 2.344 47.155 o
-12 -12 -7 16.060 20.820 2.195 50.007 o
-12 -12 -6 78.662 77.293 3.083 19.292 o
-12 -12 -5 105.379 104.796 2.664 19.010 o
-12 -12 -4 10.337 10.864 1.297 130.001 o
-12 -12 -3 8.692 8.809 1.476 109.787 o
-12 -12 -2 19.865 20.869 1.476 88.527 o
-12 -12 -1 5.341 5.567 1.167 176.423 o
-12 -11 -11 77.142 66.210 3.312 18.017 o
-12 -11 -10 55.108 58.010 3.192 20.937 o
-12 -11 -9 81.106 78.500 3.332 17.222 o
-12 -11 -8 28.608 30.785 2.205 44.280 o
-12 -11 -7 7.531 8.430 1.606 96.675 o
-12 -11 -6 4.633 2.893 0.988 244.960 o
-12 -11 -5 18.658 21.548 1.377 98.180 o
-12 -11 -4 92.699 94.871 2.434 22.551 o
-12 -11 -3 52.354 54.548 1.706 46.447 o
-12 -11 -2 6.376 9.208 1.167 166.628 o
-12 -11 -1 114.468 110.882 2.444 19.337 o
-12 -10 -12 86.044 73.692 3.861 13.911 o
-12 -10 -11 22.108 29.259 2.953 28.554 o
-12 -10 -10 16.439 18.366 2.374 43.953 o
-12 -10 -9 92.566 92.935 3.322 16.144 o
-12 -10 -8 31.434 30.366 2.235 42.674 o
-12 -10 -7 98.631 97.105 3.332 15.610 o
-12 -10 -6 125.568 121.057 2.863 15.695 o
-12 -10 -5 109.058 104.886 2.444 20.160 o
-12 -10 -4 19.588 21.877 1.247 109.363 o
-12 -10 -3 2.531 3.412 0.958 272.411 o
-12 -10 -2 28.116 28.870 1.257 91.629 o
-12 -10 -1 62.367 63.985 1.925 37.018 o
-12 -9 -13 36.135 34.596 3.711 18.140 o
-12 -9 -12 9.442 6.734 2.225 53.344 o
-12 -9 -11 17.019 16.231 2.035 57.259 o
-12 -9 -10 60.882 58.538 2.614 26.927 o
-12 -9 -9 66.039 66.769 2.594 25.950 o
-12 -9 -8 60.787 60.613 2.284 31.565 o
-12 -9 -7 18.235 16.879 1.506 89.882 o
-12 -9 -6 126.177 123.711 2.793 15.909 o
-12 -9 -5 82.107 81.024 2.145 27.904 o
-12 -9 -4 48.802 47.236 1.516 55.116 o
-12 -9 -3 77.939 78.291 1.915 31.835 o
-12 -9 -2 37.568 37.629 1.317 73.851 o
-12 -9 -1 26.160 27.154 1.077 110.563 o
-12 -8 -14 34.696 29.309 3.262 22.951 o
-12 -8 -13 53.362 56.413 3.292 20.175 o
-12 -8 -12 18.640 19.982 2.444 41.112 o
-12 -8 -11 124.656 119.541 3.731 12.011 o
-12 -8 -10 4.476 3.980 1.726 89.904 o
-12 -8 -9 2.485 2.943 1.237 172.989 o
-12 -8 -8 44.297 46.537 2.225 37.623 o
-12 -8 -7 179.810 175.595 4.828 7.079 o
-12 -8 -6 26.179 27.025 1.127 106.132 o
-12 -8 -5 31.615 34.965 1.197 87.960 o
-12 -8 -4 145.820 144.780 3.033 13.110 o
-12 -8 -3 109.703 113.745 2.454 19.592 o
-12 -8 -2 18.508 19.862 0.958 150.678 o
-12 -8 -1 6.173 7.292 0.788 305.236 o
-12 -7 -14 13.563 15.482 2.464 42.170 o
-12 -7 -13 41.307 41.819 2.963 25.591 o
-12 -7 -12 0.195 0.648 1.546 118.939 o
-12 -7 -11 31.679 32.471 1.945 51.538 o
-12 -7 -10 78.726 77.772 2.793 21.758 o
-12 -7 -9 234.409 221.305 5.995 4.669 o
-12 -7 -8 55.381 57.631 2.284 32.882 o
-12 -7 -7 4.173 3.661 0.648 468.283 o
-12 -7 -6 100.713 97.843 2.235 23.092 o
-12 -7 -5 36.217 36.282 1.227 80.470 o
-12 -7 -4 56.656 56.633 1.427 51.461 o
-12 -7 -3 13.428 14.964 0.838 203.695 o
-12 -7 -2 84.441 79.498 1.726 32.776 o
-12 -7 -1 25.187 24.900 0.938 128.801 o
-12 -6 -15 34.447 28.022 3.412 21.311 o
-12 -6 -14 5.325 4.310 2.145 59.159 o
-12 -6 -13 12.412 14.724 2.195 52.253 o
-12 -6 -12 68.279 69.023 3.142 19.925 o
-12 -6 -11 21.007 22.625 1.706 70.822 o
-12 -6 -10 47.776 46.966 1.955 42.977 o
-12 -6 -9 12.046 14.335 1.397 110.420 o
-12 -6 -8 72.096 67.956 2.025 32.604 o
-12 -6 -7 21.110 22.137 0.888 149.483 o
-12 -6 -6 0.183 0.150 0.509 1072.780 o
-12 -6 -5 82.659 84.186 1.786 31.882 o
-12 -6 -4 87.430 88.187 1.806 30.215 o
-12 -6 -3 179.748 166.397 3.033 11.064 o
-12 -6 -2 66.566 66.589 1.576 42.017 o
-12 -6 -1 3.508 3.631 0.539 623.698 o
-12 -5 -15 17.610 17.777 2.594 37.488 o
-12 -5 -14 51.929 54.109 2.913 24.456 o
-12 -5 -13 2.594 4.609 1.995 69.223 o
-12 -5 -12 8.844 9.607 1.736 82.749 o
-12 -5 -11 0.585 2.873 1.446 132.811 o
-12 -5 -10 22.309 24.142 1.367 92.916 o
-12 -5 -9 46.218 50.428 1.676 50.620 o
-12 -5 -8 36.925 39.385 1.107 84.718 o
-12 -5 -7 179.343 174.498 3.322 10.201 o
-12 -5 -6 203.414 194.968 3.711 8.355 o
-12 -5 -5 2.145 1.257 0.449 991.989 o
-12 -5 -4 5.574 5.517 0.599 457.625 o
-12 -5 -3 79.702 80.276 1.546 36.325 o
-12 -5 -2 80.408 78.939 1.486 37.170 o
-12 -5 -1 57.249 60.434 1.257 54.651 o
-12 -4 -16 13.905 17.198 3.591 20.960 o
-12 -4 -15 23.460 23.004 2.763 32.268 o
-12 -4 -14 14.830 19.243 2.215 49.897 o
-12 -4 -13 3.167 3.392 1.337 147.506 o
-12 -4 -12 31.552 33.758 1.836 55.458 o
-12 -4 -11 52.586 56.413 1.935 40.560 o
-12 -4 -10 104.331 102.223 2.654 19.286 o
-12 -4 -9 43.651 42.976 1.137 74.576 o
-12 -4 -8 19.446 21.528 0.868 158.706 o
-12 -4 -7 34.662 36.751 1.057 92.001 o
-12 -4 -6 291.697 285.060 5.158 4.523 o
-12 -4 -5 67.988 72.175 1.536 41.334 o
-12 -4 -4 133.441 130.564 2.215 17.962 o
-12 -4 -3 68.490 68.634 1.357 45.191 o
-12 -4 -2 11.164 11.582 0.609 307.080 o
-12 -4 -1 20.943 22.895 0.778 164.472 o
-12 -3 -16 3.841 1.666 2.504 44.611 o
-12 -3 -15 45.614 49.121 3.063 23.534 o
-12 -3 -14 20.696 20.291 1.716 71.232 o
-12 -3 -13 6.125 5.626 1.287 147.306 o
-12 -3 -12 28.430 27.384 1.526 74.239 o
-12 -3 -11 63.506 65.322 2.015 34.972 o
-12 -3 -10 38.690 41.929 1.227 75.407 o
-12 -3 -9 29.882 31.165 1.047 103.587 o
-12 -3 -8 27.250 30.366 0.998 112.942 o
-12 -3 -7 10.985 12.230 0.708 267.864 o
-12 -3 -6 28.167 32.422 1.028 106.961 o
-12 -3 -5 67.841 66.329 1.297 47.125 o
-12 -3 -4 78.823 78.071 1.466 38.064 o
-12 -3 -3 182.993 177.311 2.853 11.156 o
-12 -3 -2 59.071 59.217 1.257 53.991 o
-12 -3 -1 26.752 28.331 0.868 128.366 o
-12 -2 -16 2.760 2.883 2.344 50.865 o
-12 -2 -15 82.246 78.121 2.913 20.355 o
-12 -2 -14 8.570 10.834 1.985 65.074 o
-12 -2 -13 187.836 180.274 4.349 7.724 o
-12 -2 -12 47.020 47.914 1.397 59.953 o
-12 -2 -11 18.678 18.585 0.928 156.804 o
-12 -2 -10 5.500 5.277 0.768 336.430 o
-12 -2 -9 22.713 23.074 0.948 135.916 o
-12 -2 -8 23.602 26.207 0.928 132.135 o
-12 -2 -7 65.076 64.105 1.446 45.656 o
-12 -2 -6 64.458 60.693 1.297 49.937 o
-12 -2 -5 97.410 96.896 1.806 27.502 o
-12 -2 -4 46.989 47.056 1.077 72.237 o
-12 -2 -3 71.703 72.225 1.397 42.537 o
-12 -2 -2 27.307 27.104 0.828 132.529 o
-12 -2 -1 214.515 209.862 3.382 8.440 o
-12 -1 -16 6.924 8.140 2.245 53.072 o
-12 -1 -15 53.283 57.331 2.444 30.634 o
-12 -1 -14 37.048 38.866 1.446 67.531 o
-12 -1 -13 21.755 24.650 1.397 90.827 o
-12 -1 -12 78.989 83.518 1.975 30.305 o
-12 -1 -11 1.815 2.035 0.758 431.311 o
-12 -1 -10 146.985 150.446 3.043 12.874 o
-12 -1 -9 54.076 54.408 1.377 54.707 o
-12 -1 -8 229.450 233.475 4.978 5.693 o
-12 -1 -7 30.134 30.087 1.008 107.238 o
-12 -1 -6 203.104 192.544 3.112 9.536 o
-12 -1 -5 11.355 13.228 0.648 281.141 o
-12 -1 -4 4.413 4.858 0.519 587.400 o
-12 -1 -3 79.925 78.510 1.476 37.520 o
-12 -1 -2 63.062 64.624 1.307 49.445 o
-12 -1 -1 247.596 244.568 3.861 6.621 o
-11 -15 -5 38.066 36.621 2.983 25.934 o
-11 -15 -4 0.910 2.753 1.776 88.780 o
-11 -15 -3 31.692 32.731 2.284 40.924 o
-11 -15 -2 64.281 60.972 2.584 26.694 o
-11 -15 -1 16.964 21.528 2.684 35.098 o
-11 -14 -8 34.098 33.319 3.182 23.817 o
-11 -14 -7 7.092 7.961 2.833 34.141 o
-11 -14 -6 8.852 10.624 2.245 52.028 o
-11 -14 -5 1.259 2.823 1.566 112.855 o
-11 -14 -4 2.471 2.713 1.536 115.401 o
-11 -14 -3 7.253 11.273 1.865 73.393 o
-11 -14 -2 7.079 7.213 1.576 101.153 o
-11 -14 -1 21.688 22.336 1.915 59.372 o
-11 -13 -9 14.349 14.295 2.384 44.670 o
-11 -13 -8 4.051 0.289 2.135 61.044 o
-11 -13 -7 27.309 31.105 2.564 35.212 o
-11 -13 -6 45.777 47.246 2.504 31.746 o
-11 -13 -5 35.245 35.245 1.806 54.569 o
-11 -13 -4 43.110 47.874 1.925 45.136 o
-11 -13 -3 26.303 29.569 1.756 62.692 o
-11 -13 -2 29.738 33.619 1.676 63.321 o
-11 -13 -1 26.825 30.406 1.856 57.654 o
-11 -12 -11 2.365 3.432 2.913 33.236 o
-11 -12 -10 93.454 87.209 3.621 14.545 o
-11 -12 -9 70.411 71.727 3.372 17.826 o
-11 -12 -8 77.188 70.440 2.943 20.886 o
-11 -12 -7 20.764 20.151 2.195 48.593 o
-11 -12 -6 29.977 28.331 1.995 51.200 o
-11 -12 -5 158.041 150.566 3.332 11.428 o
-11 -12 -4 25.409 27.593 1.586 72.981 o
-11 -12 -3 2.306 1.885 0.928 297.313 o
-11 -12 -2 58.024 58.528 1.816 41.219 o
-11 -12 -1 8.740 10.375 1.047 184.273 o
-11 -11 -12 35.482 32.172 2.773 29.760 o
-11 -11 -11 22.602 23.693 2.564 36.756 o
-11 -11 -10 3.451 2.504 1.676 96.800 o
-11 -11 -9 12.069 14.884 2.245 50.307 o
-11 -11 -8 1.648 2.833 1.417 136.136 o
-11 -11 -7 88.637 90.731 3.212 17.152 o
-11 -11 -6 24.857 25.229 1.147 107.920 o
-11 -11 -5 199.787 195.567 4.100 7.747 o
-11 -11 -4 18.315 21.249 1.177 119.907 o
-11 -11 -3 33.110 33.120 1.516 69.057 o
-11 -11 -2 4.408 7.881 0.938 249.556 o
-11 -11 -1 74.378 76.166 1.846 33.856 o
-11 -10 -13 98.585 82.091 3.631 14.370 o
-11 -10 -12 32.356 33.619 2.743 30.617 o
-11 -10 -11 4.870 7.632 2.115 60.250 o
-11 -10 -10 27.439 27.394 2.105 48.388 o
-11 -10 -9 20.705 22.645 1.836 63.758 o
-11 -10 -8 8.476 9.427 1.476 109.653 o
-11 -10 -7 38.143 38.856 1.875 50.108 o
-11 -10 -6 28.039 29.638 1.127 101.233 o
-11 -10 -5 68.156 71.976 1.856 35.728 o
-11 -10 -4 29.622 33.329 1.287 85.269 o
-11 -10 -3 64.247 66.659 1.716 40.057 o
-11 -10 -2 0.805 1.466 0.628 646.177 o
-11 -10 -1 86.347 87.369 1.975 28.566 o
-11 -9 -14 37.513 35.414 3.093 24.566 o
-11 -9 -13 2.261 1.766 2.374 49.913 o
-11 -9 -12 35.289 35.624 2.374 37.505 o
-11 -9 -11 52.056 54.458 2.464 30.758 o
-11 -9 -10 45.588 45.789 2.235 37.191 o
-11 -9 -9 12.134 14.974 1.446 104.138 o
-11 -9 -8 112.398 108.059 3.402 14.207 o
-11 -9 -7 267.916 240.428 6.444 3.969 o
-11 -9 -6 228.518 217.883 4.469 6.437 o
-11 -9 -5 35.719 37.060 1.217 81.137 o
-11 -9 -4 140.273 137.797 2.793 14.543 o
-11 -9 -3 53.858 53.840 1.437 53.255 o
-11 -9 -2 2.873 2.604 0.658 506.429 o
-11 -9 -1 21.049 20.580 0.958 142.330 o
-11 -8 -14 9.430 9.168 2.344 48.074 o
-11 -8 -13 18.038 20.860 2.344 44.182 o
-11 -8 -12 34.568 32.900 1.935 50.667 o
-11 -8 -11 98.977 95.569 3.322 15.691 o
-11 -8 -10 94.810 94.222 3.093 17.402 o
-11 -8 -9 242.802 224.597 5.966 4.607 o
-11 -8 -8 356.430 320.525 8.340 2.417 o
-11 -8 -7 13.381 12.310 1.317 119.901 o
-11 -8 -6 52.770 52.303 1.456 53.618 o
-11 -8 -5 6.053 7.043 0.738 335.385 o
-11 -8 -4 8.096 9.786 0.768 282.274 o
-11 -8 -3 76.140 77.103 1.915 32.347 o
-11 -8 -2 11.290 12.360 0.888 209.208 o
-11 -8 -1 31.821 34.187 1.147 91.468 o
-11 -7 -15 1.774 0.259 2.684 39.430 o
-11 -7 -14 11.054 14.285 2.135 55.446 o
-11 -7 -13 19.594 24.760 2.155 49.686 o
-11 -7 -12 213.468 202.370 5.547 5.430 o
-11 -7 -11 16.562 15.742 1.556 87.976 o
-11 -7 -10 37.361 42.108 1.955 47.262 o
-11 -7 -9 64.909 61.072 2.703 25.125 o
-11 -7 -8 68.423 66.878 2.235 30.345 o
-11 -7 -7 9.516 11.392 1.028 183.903 o
-11 -7 -6 141.188 137.667 2.773 14.573 o
-11 -7 -5 41.271 42.517 1.147 76.555 o
-11 -7 -4 8.813 9.876 0.609 348.839 o
-11 -7 -3 140.592 135.412 2.304 16.721 o
-11 -7 -2 153.497 144.321 2.414 14.984 o
-11 -7 -1 51.379 51.396 1.137 64.790 o
-11 -6 -16 0.695 6.893 3.512 22.975 o
-11 -6 -15 49.584 49.660 2.883 25.325 o
-11 -6 -14 22.617 23.294 2.284 44.541 o
-11 -6 -13 18.963 20.401 1.995 57.359 o
-11 -6 -12 8.725 10.544 1.746 81.645 o
-11 -6 -11 58.886 56.444 2.185 34.031 o
-11 -6 -10 30.227 28.511 1.456 76.415 o
-11 -6 -9 81.719 82.081 2.364 25.430 o
-11 -6 -8 41.849 45.141 1.666 54.148 o
-11 -6 -7 54.271 53.600 1.297 57.154 o
-11 -6 -6 25.521 26.496 0.848 135.799 o
-11 -6 -5 51.882 51.775 1.127 64.613 o
-11 -6 -4 5.624 5.736 0.549 499.057 o
-11 -6 -3 218.563 218.242 3.472 8.076 o
-11 -6 -2 91.469 89.583 1.656 30.915 o
-11 -6 -1 38.750 38.597 0.958 91.321 o
-11 -5 -16 9.593 8.021 2.693 37.180 o
-11 -5 -15 3.623 1.496 2.035 66.897 o
-11 -5 -14 1.618 5.517 1.915 75.204 o
-11 -5 -13 5.927 2.853 1.905 74.063 o
-11 -5 -12 118.912 123.521 3.212 14.351 o
-11 -5 -11 50.822 52.573 1.766 45.845 o
-11 -5 -10 8.409 8.928 1.247 144.943 o
-11 -5 -9 68.175 69.681 2.105 32.035 o
-11 -5 -8 22.177 22.835 0.738 165.741 o
-11 -5 -7 65.217 61.681 1.337 48.471 o
-11 -5 -6 117.824 116.309 2.025 21.397 o
-11 -5 -5 117.127 118.733 2.095 20.888 o
-11 -5 -4 139.079 138.335 2.374 16.412 o
-11 -5 -3 91.042 88.306 1.596 31.820 o
-11 -5 -2 134.489 132.649 2.245 17.628 o
-11 -5 -1 12.452 13.168 0.619 281.116 o
-11 -4 -16 35.123 33.519 2.803 29.211 o
-11 -4 -15 14.705 10.155 1.776 75.030 o
-11 -4 -14 3.644 4.270 1.237 167.055 o
-11 -4 -13 11.579 11.073 1.397 113.689 o
-11 -4 -12 36.536 37.819 1.536 64.180 o
-11 -4 -11 2.771 3.442 0.948 275.247 o
-11 -4 -10 64.497 64.713 1.905 36.734 o
-11 -4 -9 112.873 109.495 2.494 19.233 o
-11 -4 -8 2.012 1.257 0.489 889.635 o
-11 -4 -7 36.685 37.270 0.928 96.860 o
-11 -4 -6 25.375 26.805 0.808 140.168 o
-11 -4 -5 28.092 30.746 0.828 126.222 o
-11 -4 -4 53.714 54.997 1.147 61.560 o
-11 -4 -3 88.545 88.147 1.626 32.065 o
-11 -4 -2 13.114 13.916 0.599 277.604 o
-11 -4 -1 37.965 39.045 0.948 92.633 o
-11 -3 -17 8.912 3.950 3.621 21.260 o
-11 -3 -16 49.892 48.981 2.684 28.088 o
-11 -3 -15 0.774 1.656 1.496 125.063 o
-11 -3 -14 20.431 20.860 1.816 65.481 o
-11 -3 -13 132.463 131.492 3.521 12.238 o
-11 -3 -12 147.965 142.505 3.581 11.204 o
-11 -3 -11 21.520 21.478 1.097 122.649 o
-11 -3 -10 51.331 53.231 1.287 59.334 o
-11 -3 -9 46.345 45.749 1.207 68.215 o
-11 -3 -8 79.236 75.477 1.526 37.436 o
-11 -3 -7 207.610 199.078 3.202 9.115 o
-11 -3 -6 137.643 130.794 2.215 17.578 o
-11 -3 -5 27.672 29.758 0.858 125.535 o
-11 -3 -4 93.232 90.222 1.726 29.724 o
-11 -3 -3 52.362 54.029 1.127 63.452 o
-11 -3 -2 13.440 14.694 0.648 255.774 o
-11 -3 -1 38.978 38.976 0.978 89.674 o
-11 -2 -17 3.668 5.277 3.222 27.051 o
-11 -2 -16 48.153 51.186 2.763 27.019 o
-11 -2 -15 6.355 7.033 1.427 121.640 o
-11 -2 -14 127.802 124.329 3.352 13.267 o
-11 -2 -13 23.140 26.895 1.586 75.002 o
-11 -2 -12 65.205 65.442 1.536 43.494 o
-11 -2 -11 34.114 35.664 1.097 90.891 o
-11 -2 -10 81.170 80.595 1.756 33.013 o
-11 -2 -9 302.964 296.842 5.736 3.976 o
-11 -2 -8 14.300 15.662 0.708 229.149 o
-11 -2 -7 63.101 62.668 1.247 51.251 o
-11 -2 -6 25.173 27.314 0.808 140.023 o
-11 -2 -5 211.005 204.465 3.272 8.805 o
-11 -2 -4 256.800 249.267 3.930 6.333 o
-11 -2 -3 69.146 68.634 1.337 45.310 o
-11 -2 -2 92.790 90.721 1.636 30.726 o
-11 -2 -1 28.873 30.476 0.828 124.734 o
-11 -1 -17 1.256 2.833 2.314 52.624 o
-11 -1 -16 7.376 5.926 2.035 63.965 o
-11 -1 -15 92.208 90.142 2.953 18.708 o
-11 -1 -14 27.898 31.334 1.267 89.693 o
-11 -1 -13 63.714 67.307 1.666 41.093 o
-11 -1 -12 5.238 5.976 0.858 286.339 o
-11 -1 -11 44.214 46.348 1.337 64.493 o
-11 -1 -10 61.573 62.828 1.476 46.684 o
-11 -1 -9 30.979 32.731 0.998 104.423 o
-11 -1 -8 208.900 199.428 3.452 8.617 o
-11 -1 -7 31.289 30.686 0.918 111.902 o
-11 -1 -6 41.514 39.584 0.968 86.669 o
-11 -1 -5 452.556 430.110 6.604 2.401 o
-11 -1 -4 38.262 39.355 0.928 93.145 o
-11 -1 -3 65.481 66.399 1.347 47.105 o
-11 -1 -2 37.100 38.098 0.948 94.477 o
-11 -1 -1 37.101 38.198 0.938 94.995 o
-10 -16 -4 20.385 14.076 3.502 21.681 o
-10 -16 -3 77.629 73.303 3.771 14.775 o
-10 -16 -2 2.307 5.028 2.604 41.301 o
-10 -16 -1 5.562 5.995 2.464 45.112 o
-10 -15 -7 101.515 95.728 4.778 9.474 o
-10 -15 -6 52.741 48.912 3.162 21.802 o
-10 -15 -5 1.814 4.549 1.736 91.118 o
-10 -15 -4 30.737 29.798 2.085 47.550 o
-10 -15 -3 8.181 10.375 1.666 89.114 o
-10 -15 -2 40.287 43.345 2.484 33.417 o
-10 -15 -1 4.738 6.115 1.885 75.252 o
-10 -14 -9 13.881 14.415 2.783 33.856 o
-10 -14 -8 58.341 56.663 3.102 21.619 o
-10 -14 -7 32.416 32.322 2.564 34.195 o
-10 -14 -6 20.884 20.770 2.105 51.844 o
-10 -14 -5 19.578 19.892 1.576 81.596 o
-10 -14 -4 39.672 42.397 1.905 47.896 o
-10 -14 -3 34.814 33.589 1.905 51.479 o
-10 -14 -2 90.909 88.177 2.434 23.160 o
-10 -14 -1 13.616 17.877 1.476 97.279 o
-10 -13 -11 17.383 5.517 5.048 10.946 o
-10 -13 -10 0.776 5.896 2.713 38.274 o
-10 -13 -9 34.724 36.522 2.983 26.294 o
-10 -13 -8 102.723 89.623 3.272 15.933 o
-10 -13 -7 35.514 34.427 2.025 47.080 o
-10 -13 -6 18.902 18.585 1.995 57.787 o
-10 -13 -5 0.430 3.053 1.137 211.353 o
-10 -13 -4 109.583 109.844 2.743 17.930 o
-10 -13 -3 20.525 24.980 1.466 86.490 o
-10 -13 -2 15.762 19.114 1.437 97.747 o
-10 -13 -1 26.868 28.651 1.546 73.800 o
-10 -12 -12 6.360 8.190 2.903 32.662 o
-10 -12 -11 37.901 37.519 2.803 28.592 o
-10 -12 -10 21.367 22.057 2.265 45.709 o
-10 -12 -9 15.810 13.767 1.865 67.391 o
-10 -12 -8 21.191 23.064 1.846 62.864 o
-10 -12 -7 27.327 26.436 1.806 60.630 o
-10 -12 -6 4.226 3.701 0.838 319.716 o
-10 -12 -5 9.532 9.437 1.167 156.451 o
-10 -12 -4 86.300 83.219 2.145 27.041 o
-10 -12 -3 32.560 34.187 1.367 77.093 o
-10 -12 -2 12.918 14.485 1.067 157.684 o
-10 -12 -1 19.320 20.490 1.047 134.848 o
-10 -11 -13 19.508 18.854 2.933 29.811 o
-10 -11 -12 34.837 36.282 2.644 31.882 o
-10 -11 -11 4.127 4.958 1.915 73.803 o
-10 -11 -10 24.758 24.690 2.045 52.014 o
-10 -11 -9 3.696 5.227 1.556 109.159 o
-10 -11 -8 21.227 22.316 1.756 67.880 o
-10 -11 -7 98.308 93.424 2.953 18.105 o
-10 -11 -6 17.406 17.757 0.948 159.087 o
-10 -11 -5 21.785 22.974 1.167 113.069 o
-10 -11 -4 22.458 24.890 1.267 100.837 o
-10 -11 -3 4.765 6.275 0.858 289.429 o
-10 -11 -2 139.744 139.453 2.813 14.443 o
-10 -11 -1 129.115 125.676 2.574 16.720 o
-10 -10 -14 3.473 4.719 2.614 40.802 o
-10 -10 -13 13.648 16.670 2.693 35.800 o
-10 -10 -12 4.665 5.866 2.125 60.170 o
-10 -10 -11 150.805 143.224 4.230 9.268 o
-10 -10 -10 78.033 80.605 2.803 21.595 o
-10 -10 -9 68.581 69.751 2.484 26.753 o
-10 -10 -8 74.413 75.956 2.723 22.971 o
-10 -10 -7 299.811 276.252 7.282 3.172 o
-10 -10 -6 51.471 49.969 1.377 57.377 o
-10 -10 -5 39.328 38.148 1.207 77.566 o
-10 -10 -4 78.544 78.769 1.796 33.292 o
-10 -10 -3 22.634 26.217 1.047 121.074 o
-10 -10 -2 99.462 99.060 2.115 24.193 o
-10 -10 -1 10.414 11.352 0.848 228.915 o
-10 -9 -15 46.818 47.924 3.960 15.475 o
-10 -9 -14 18.624 18.186 2.444 41.318 o
-10 -9 -13 17.766 18.924 2.045 55.925 o
-10 -9 -12 35.625 34.117 2.235 41.066 o
-10 -9 -11 13.596 13.787 1.696 80.326 o
-10 -9 -10 126.160 121.277 3.641 12.258 o
-10 -9 -9 35.147 32.521 1.846 53.733 o
-10 -9 -8 34.735 35.295 1.746 57.115 o
-10 -9 -7 13.779 13.817 1.227 130.084 o
-10 -9 -6 124.991 123.511 2.654 16.707 o
-10 -9 -5 24.939 25.179 0.908 132.349 o
-10 -9 -4 32.710 34.187 1.057 96.380 o
-10 -9 -3 58.102 62.050 1.476 48.310 o
-10 -9 -2 64.446 64.913 1.526 44.075 o
-10 -9 -1 196.202 197.951 3.721 8.485 o
-10 -8 -15 0.470 2.693 2.195 58.745 o
-10 -8 -14 5.303 4.539 2.265 53.311 o
-10 -8 -13 72.350 71.667 3.043 20.364 o
-10 -8 -12 174.159 167.345 4.778 7.336 o
-10 -8 -11 5.526 7.781 1.546 106.259 o
-10 -8 -10 54.556 55.007 2.095 36.862 o
-10 -8 -9 4.341 6.265 1.297 149.045 o
-10 -8 -8 76.828 73.343 2.504 25.155 o
-10 -8 -7 18.204 18.794 1.008 145.603 o
-10 -8 -6 69.331 65.621 1.576 41.244 o
-10 -8 -5 30.500 30.706 0.868 117.510 o
-10 -8 -4 40.554 42.846 1.018 83.386 o
-10 -8 -3 181.747 176.613 2.893 11.124 o
-10 -8 -2 43.432 42.747 1.018 80.299 o
-10 -8 -1 38.332 40.652 0.968 89.975 o
-10 -7 -16 30.368 31.215 3.781 17.912 o
-10 -7 -15 13.058 14.744 2.414 43.950 o
-10 -7 -14 9.567 10.674 2.165 55.307 o
-10 -7 -13 118.563 124.858 4.140 10.685 o
-10 -7 -12 0.246 0.279 1.556 117.630 o
-10 -7 -11 20.386 20.441 1.546 82.819 o
-10 -7 -10 37.402 38.487 1.676 57.683 o
-10 -7 -9 5.289 7.871 1.097 190.718 o
-10 -7 -8 245.272 235.979 5.327 5.121 o
-10 -7 -7 2.017 4.120 0.668 497.553 o
-10 -7 -6 162.579 159.724 2.634 13.191 o
-10 -7 -5 43.531 43.365 1.008 80.322 o
-10 -7 -4 42.950 44.482 1.028 79.440 o
-10 -7 -3 96.808 99.529 1.895 26.533 o
-10 -7 -2 45.563 44.592 1.047 75.902 o
-10 -7 -1 105.756 105.186 1.846 25.088 o
-10 -6 -16 1.348 2.195 2.145 61.215 o
-10 -6 -15 35.369 40.432 2.584 32.598 o
-10 -6 -14 149.083 136.390 4.040 9.912 o
-10 -6 -13 41.184 40.522 2.284 37.709 o
-10 -6 -12 44.520 49.161 2.055 41.150 o
-10 -6 -11 22.846 25.049 1.257 101.072 o
-10 -6 -10 36.858 35.255 1.327 74.981 o
-10 -6 -9 30.594 30.426 1.207 91.229 o
-10 -6 -8 2.972 5.158 0.858 313.843 o
-10 -6 -7 4.314 3.970 0.688 424.548 o
-10 -6 -6 150.991 144.770 2.404 15.179 o
-10 -6 -5 90.407 91.678 1.706 30.368 o
-10 -6 -4 75.737 73.353 1.397 40.911 o
-10 -6 -3 28.120 28.621 0.798 131.541 o
-10 -6 -2 103.448 100.806 1.766 26.482 o
-10 -6 -1 78.459 81.463 1.506 37.083 o
-10 -5 -17 31.762 26.695 3.691 18.742 o
-10 -5 -16 0.720 2.484 2.125 62.559 o
-10 -5 -15 135.181 125.556 4.010 10.582 o
-10 -5 -14 41.005 42.996 2.454 33.902 o
-10 -5 -13 107.519 102.881 2.863 17.623 o
-10 -5 -12 18.810 18.685 1.237 114.419 o
-10 -5 -11 22.991 25.488 1.197 106.026 o
-10 -5 -10 16.497 17.448 1.117 135.683 o
-10 -5 -9 185.639 171.864 3.601 9.391 o
-10 -5 -8 1.198 1.417 0.599 685.048 o
-10 -5 -7 48.579 48.652 1.047 71.287 o
-10 -5 -6 110.071 110.692 1.895 23.662 o
-10 -5 -5 95.715 93.903 1.666 29.476 o
-10 -5 -4 97.059 96.866 1.736 28.239 o
-10 -5 -3 184.838 183.057 2.963 10.696 o
-10 -5 -2 6.988 8.799 0.579 406.421 o
-10 -5 -1 125.582 120.708 2.055 20.084 o
-10 -4 -17 37.703 36.113 3.192 23.266 o
-10 -4 -16 62.780 60.374 2.883 23.345 o
-10 -4 -15 34.001 32.232 1.875 53.182 o
-10 -4 -14 6.774 6.464 1.217 158.669 o
-10 -4 -13 2.662 4.978 1.337 146.804 o
-10 -4 -12 11.534 13.547 1.137 150.425 o
-10 -4 -11 306.826 282.187 6.345 3.630 o
-10 -4 -10 296.756 280.272 5.547 4.220 o
-10 -4 -9 22.823 22.346 1.028 127.016 o
-10 -4 -8 77.866 75.657 1.417 39.499 o
-10 -4 -7 130.519 129.048 2.155 18.609 o
-10 -4 -6 84.031 84.117 1.516 35.029 o
-10 -4 -5 75.014 74.550 1.417 40.627 o
-10 -4 -4 19.506 20.281 0.668 193.994 o
-10 -4 -3 41.547 44.113 1.008 82.061 o
-10 -4 -2 122.650 124.459 2.105 19.907 o
-10 -4 -1 77.541 79.518 1.466 38.234 o
-10 -3 -17 0.935 0.050 2.265 55.505 o
-10 -3 -16 25.160 26.915 2.045 51.443 o
-10 -3 -15 23.804 26.985 2.105 49.701 o
-10 -3 -14 4.542 4.419 0.988 240.443 o
-10 -3 -13 64.900 68.115 2.145 32.242 o
-10 -3 -12 89.525 85.324 2.314 24.652 o
-10 -3 -11 107.123 107.370 2.713 18.422 o
-10 -3 -10 34.252 34.866 1.217 83.823 o
-10 -3 -9 124.617 121.237 2.185 19.408 o
-10 -3 -8 39.061 42.028 0.998 86.612 o
-10 -3 -7 98.048 96.896 1.726 28.148 o
-10 -3 -6 61.080 62.279 1.267 51.897 o
-10 -3 -5 136.878 137.029 2.284 17.049 o
-10 -3 -4 218.269 211.897 3.352 8.359 o
-10 -3 -3 182.520 174.568 2.863 11.210 o
-10 -3 -2 171.944 174.767 2.823 11.779 o
-10 -3 -1 8.134 9.058 0.549 400.909 o
-10 -2 -17 3.846 2.205 2.494 44.898 o
-10 -2 -16 116.952 110.523 3.242 14.673 o
-10 -2 -15 9.518 13.168 1.796 76.215 o
-10 -2 -14 47.896 47.844 1.816 46.460 o
-10 -2 -13 39.166 43.106 1.846 49.826 o
-10 -2 -12 192.767 186.708 4.340 7.574 o
-10 -2 -11 74.675 73.113 1.596 38.041 o
-10 -2 -10 81.191 78.390 1.576 35.751 o
-10 -2 -9 78.965 79.567 1.556 36.487 o
-10 -2 -8 15.876 17.109 0.658 226.176 o
-10 -2 -7 21.307 22.296 0.688 177.650 o
-10 -2 -6 199.336 197.422 3.162 9.481 o
-10 -2 -5 79.128 77.303 1.417 38.831 o
-10 -2 -4 26.334 27.663 0.748 142.720 o
-10 -2 -3 36.142 35.793 0.878 101.933 o
-10 -2 -2 85.747 85.643 1.546 34.004 o
-10 -2 -1 387.069 375.302 5.766 3.120 o
-10 -1 -17 11.963 13.477 2.304 48.244 o
-10 -1 -16 84.328 88.586 3.083 18.430 o
-10 -1 -15 38.212 43.744 2.015 44.934 o
-10 -1 -14 147.227 147.503 2.923 13.366 o
-10 -1 -13 23.996 26.406 1.117 111.220 o
-10 -1 -12 13.534 13.258 0.818 212.781 o
-10 -1 -11 91.247 93.085 1.995 27.014 o
-10 -1 -10 45.145 45.899 1.107 73.182 o
-10 -1 -9 22.964 23.164 0.778 156.837 o
-10 -1 -8 86.575 84.037 1.536 34.122 o
-10 -1 -7 227.862 222.821 3.551 7.671 o
-10 -1 -6 1.994 2.085 0.429 1024.460 o
-10 -1 -5 132.854 131.372 2.275 17.680 o
-10 -1 -4 236.992 233.635 3.681 7.166 o
-10 -1 -3 153.569 152.192 2.504 14.389 o
-10 -1 -2 411.454 407.684 6.245 2.734 o
-10 -1 -1 67.031 68.035 1.277 47.508 o
-9 -16 -6 48.945 42.407 5.447 8.822 o
-9 -16 -5 7.067 6.734 2.015 65.094 o
-9 -16 -4 17.610 22.585 2.105 52.713 o
-9 -16 -3 44.588 42.667 2.275 36.913 o
-9 -16 -2 22.788 27.873 2.684 33.650 o
-9 -16 -1 16.196 18.735 2.524 39.519 o
-9 -15 -8 35.412 32.082 3.701 18.327 o
-9 -15 -7 25.032 26.017 2.624 34.731 o
-9 -15 -6 2.703 2.524 1.516 118.092 o
-9 -15 -5 2.239 2.085 1.586 109.308 o
-9 -15 -4 7.278 8.549 1.606 96.890 o
-9 -15 -3 18.214 18.066 1.576 83.661 o
-9 -15 -2 20.113 21.857 1.606 78.171 o
-9 -15 -1 13.181 15.133 1.556 91.782 o
-9 -14 -10 6.244 7.522 2.644 39.156 o
-9 -14 -9 25.423 26.915 2.743 32.097 o
-9 -14 -8 49.965 52.623 3.063 22.968 o
-9 -14 -7 2.082 2.324 1.915 75.927 o
-9 -14 -6 33.023 34.437 1.856 53.873 o
-9 -14 -5 18.517 20.800 1.377 98.847 o
-9 -14 -4 43.085 44.742 1.915 45.960 o
-9 -14 -3 10.490 12.759 1.407 112.824 o
-9 -14 -2 18.829 22.535 1.466 89.556 o
-9 -14 -1 23.615 27.803 1.636 71.303 o
-9 -13 -11 2.880 3.601 2.424 47.522 o
-9 -13 -10 7.722 9.547 2.344 48.498 o
-9 -13 -9 3.831 2.105 1.826 82.095 o
-9 -13 -8 14.506 13.956 1.776 73.840 o
-9 -13 -7 4.480 7.392 1.626 98.510 o
-9 -13 -6 27.100 26.147 1.247 95.385 o
-9 -13 -5 106.058 108.527 2.664 18.787 o
-9 -13 -4 16.592 18.416 1.207 122.331 o
-9 -13 -3 47.113 48.792 1.606 52.722 o
-9 -13 -2 0.450 3.122 1.147 207.599 o
-9 -13 -1 216.476 208.965 4.010 7.391 o
-9 -12 -13 11.605 10.694 3.063 28.798 o
-9 -12 -12 35.142 33.479 2.833 28.717 o
-9 -12 -11 40.501 43.265 2.394 35.182 o
-9 -12 -10 56.882 59.636 2.594 27.672 o
-9 -12 -9 21.751 23.882 1.915 58.971 o
-9 -12 -8 21.062 23.084 1.746 68.307 o
-9 -12 -7 27.823 27.364 1.776 61.511 o
-9 -12 -6 34.763 33.369 1.187 85.894 o
-9 -12 -5 51.436 51.825 1.636 49.228 o
-9 -12 -4 14.830 15.971 1.008 160.125 o
-9 -12 -3 20.660 21.209 1.077 127.117 o
-9 -12 -2 107.422 108.268 2.314 21.070 o
-9 -12 -1 27.351 29.479 1.177 98.345 o
-9 -11 -14 7.636 8.350 3.162 27.570 o
-9 -11 -13 1.067 0.908 2.713 38.635 o
-9 -11 -12 3.612 7.721 2.304 51.591 o
-9 -11 -11 20.089 21.229 1.885 61.907 o
-9 -11 -10 90.420 90.521 3.043 18.191 o
-9 -11 -9 77.455 77.243 2.743 22.384 o
-9 -11 -8 56.574 54.099 2.145 35.527 o
-9 -11 -7 26.240 27.264 1.516 76.684 o
-9 -11 -6 25.427 25.508 0.968 124.381 o
-9 -11 -5 63.160 65.641 1.726 40.358 o
-9 -11 -4 61.923 62.648 1.796 39.812 o
-9 -11 -3 5.901 7.851 0.868 267.481 o
-9 -11 -2 202.921 193.781 3.691 8.420 o
-9 -11 -1 52.148 52.264 1.397 55.738 o
-9 -10 -14 37.983 38.806 2.933 26.534 o
-9 -10 -13 34.221 36.153 2.374 37.679 o
-9 -10 -12 59.725 56.104 2.414 30.126 o
-9 -10 -11 12.610 15.752 1.955 63.466 o
-9 -10 -10 51.138 51.336 2.294 34.179 o
-9 -10 -9 20.296 20.890 1.466 88.866 o
-9 -10 -8 80.384 79.777 2.644 22.894 o
-9 -10 -7 10.897 12.330 1.197 143.231 o
-9 -10 -6 17.021 16.759 0.778 194.250 o
-9 -10 -5 85.066 83.009 1.686 32.734 o
-9 -10 -4 56.755 59.536 1.357 52.532 o
-9 -10 -3 21.850 21.718 0.838 154.765 o
-9 -10 -2 81.980 78.809 1.666 34.247 o
-9 -10 -1 35.508 35.524 1.047 92.319 o
-9 -9 -15 11.527 13.328 2.614 38.496 o
-9 -9 -14 30.690 31.254 2.614 33.547 o
-9 -9 -13 28.405 30.047 1.985 51.845 o
-9 -9 -12 1.361 2.584 1.486 124.875 o
-9 -9 -11 33.251 32.771 1.826 55.292 o
-9 -9 -10 71.972 71.467 2.344 27.878 o
-9 -9 -9 19.785 21.408 1.466 89.135 o
-9 -9 -8 200.647 189.681 4.399 7.288 o
-9 -9 -7 17.271 17.268 1.177 125.959 o
-9 -9 -6 7.544 7.203 0.539 439.330 o
-9 -9 -5 308.813 285.809 4.988 4.471 o
-9 -9 -4 39.157 39.504 0.948 90.738 o
-9 -9 -3 164.293 157.000 2.693 12.982 o
-9 -9 -2 29.000 29.608 0.828 125.436 o
-9 -9 -1 1.247 0.988 0.399 1339.920 o
-9 -8 -16 9.453 9.637 2.803 34.384 o
-9 -8 -15 62.093 58.928 3.023 22.002 o
-9 -8 -14 29.569 29.269 2.414 38.472 o
-9 -8 -13 38.943 45.350 2.434 34.468 o
-9 -8 -12 19.010 23.723 1.816 65.474 o
-9 -8 -11 46.081 47.346 1.975 42.941 o
-9 -8 -10 60.540 61.232 2.215 32.686 o
-9 -8 -9 81.396 76.974 2.215 27.534 o
-9 -8 -8 28.168 30.157 1.277 89.355 o
-9 -8 -7 107.109 107.889 2.524 19.655 o
-9 -8 -6 102.003 95.898 1.676 27.973 o
-9 -8 -5 8.620 9.996 0.549 383.343 o
-9 -8 -4 34.504 34.975 0.858 106.678 o
-9 -8 -3 173.383 170.118 2.773 11.958 o
-9 -8 -2 16.543 17.109 0.698 212.903 o
-9 -8 -1 117.660 113.815 1.995 21.763 o
-9 -7 -16 37.848 34.397 2.863 27.850 o
-9 -7 -15 0.968 1.377 1.846 82.797 o
-9 -7 -14 33.458 35.743 2.324 39.104 o
-9 -7 -13 32.839 32.631 2.035 47.990 o
-9 -7 -12 27.515 28.252 1.736 63.341 o
-9 -7 -11 100.691 96.526 3.003 17.484 o
-9 -7 -10 2.164 3.182 0.848 341.888 o
-9 -7 -9 0.889 1.786 0.728 488.517 o
-9 -7 -8 63.267 62.409 1.656 42.255 o
-9 -7 -7 82.775 79.657 1.836 31.711 o
-9 -7 -6 29.258 30.147 0.828 124.233 o
-9 -7 -5 155.444 152.980 2.514 14.210 o
-9 -7 -4 226.063 224.218 3.561 7.682 o
-9 -7 -3 154.149 152.960 2.544 14.185 o
-9 -7 -2 12.057 13.338 0.648 273.896 o
-9 -7 -1 78.353 79.478 1.496 37.551 o
-9 -6 -17 24.317 19.992 2.873 30.247 o
-9 -6 -16 12.245 13.896 2.205 52.034 o
-9 -6 -15 136.586 127.771 4.010 10.503 o
-9 -6 -14 89.897 88.945 3.132 17.663 o
-9 -6 -13 85.452 84.934 2.943 19.544 o
-9 -6 -12 53.988 56.453 1.796 43.311 o
-9 -6 -11 11.113 12.071 1.077 165.524 o
-9 -6 -10 143.455 136.181 2.983 13.648 o
-9 -6 -9 93.338 90.272 2.165 25.228 o
-9 -6 -8 43.658 41.769 1.227 71.160 o
-9 -6 -7 67.449 68.893 1.636 40.211 o
-9 -6 -6 165.501 168.443 2.753 12.439 o
-9 -6 -5 138.944 141.717 2.454 15.942 o
-9 -6 -4 330.096 318.829 4.938 4.144 o
-9 -6 -3 213.455 209.364 3.322 8.577 o
-9 -6 -2 29.871 30.077 0.808 124.684 o
-9 -6 -1 3.159 3.881 0.489 714.782 o
-9 -5 -17 2.398 5.427 2.763 36.715 o
-9 -5 -16 6.401 6.774 2.255 53.030 o
-9 -5 -15 2.339 2.444 1.776 87.678 o
-9 -5 -14 72.450 73.931 2.384 27.119 o
-9 -5 -13 32.641 34.407 1.616 64.108 o
-9 -5 -12 5.078 4.399 0.998 233.189 o
-9 -5 -11 12.976 13.039 0.878 201.190 o
-9 -5 -10 128.871 126.245 2.793 15.641 o
-9 -5 -9 29.435 30.586 1.177 94.760 o
-9 -5 -8 132.398 127.791 2.644 16.057 o
-9 -5 -7 109.265 109.645 2.105 22.293 o
-9 -5 -6 85.373 85.134 1.546 34.163 o
-9 -5 -5 50.237 52.443 1.117 65.922 o
-9 -5 -4 152.006 150.027 2.484 14.631 o
-9 -5 -3 94.076 92.107 1.696 29.680 o
-9 -5 -2 72.319 71.866 1.347 43.254 o
-9 -5 -1 12.245 13.547 0.549 305.777 o
-9 -4 -18 5.057 12.121 7.791 4.689 o
-9 -4 -17 22.696 21.279 2.773 32.301 o
-9 -4 -16 17.483 18.695 1.826 67.288 o
-9 -4 -15 42.595 44.323 2.075 41.898 o
-9 -4 -14 147.964 144.012 4.270 9.229 o
-9 -4 -13 57.227 58.868 1.856 40.556 o
-9 -4 -12 0.713 1.895 0.868 355.565 o
-9 -4 -11 204.320 192.634 3.990 7.868 o
-9 -4 -10 244.661 232.837 4.719 5.780 o
-9 -4 -9 178.614 169.859 3.252 10.482 o
-9 -4 -8 121.223 116.907 2.314 19.199 o
-9 -4 -7 95.028 94.761 1.646 29.731 o
-9 -4 -6 6.897 8.769 0.509 458.141 o
-9 -4 -5 47.540 48.293 0.998 74.275 o
-9 -4 -4 252.111 244.040 3.901 6.496 o
-9 -4 -3 2.436 3.003 0.429 928.915 o
-9 -4 -2 46.763 48.782 1.028 73.613 o
-9 -4 -1 61.196 60.344 1.207 53.787 o
-9 -3 -18 16.886 15.073 2.684 35.639 o
-9 -3 -17 85.045 82.211 3.222 17.607 o
-9 -3 -16 19.776 23.523 1.796 66.174 o
-9 -3 -15 12.456 10.754 1.696 82.527 o
-9 -3 -14 1.653 2.624 0.968 278.085 o
-9 -3 -13 32.208 35.564 1.486 70.347 o
-9 -3 -12 58.905 57.990 1.596 45.961 o
-9 -3 -11 125.330 122.414 2.713 16.415 o
-9 -3 -10 50.722 54.059 1.556 51.296 o
-9 -3 -9 235.245 223.220 3.502 7.565 o
-9 -3 -8 40.093 40.672 0.908 90.868 o
-9 -3 -7 28.637 29.189 0.778 131.426 o
-9 -3 -6 31.559 31.693 0.828 117.589 o
-9 -3 -5 94.139 93.683 1.626 30.231 o
-9 -3 -4 97.441 93.015 1.626 29.617 o
-9 -3 -3 26.313 26.067 0.728 147.341 o
-9 -3 -2 99.519 100.457 1.726 27.553 o
-9 -3 -1 732.763 727.181 10.973 0.947 o
-9 -2 -18 7.650 6.863 2.275 51.747 o
-9 -2 -17 24.067 24.461 2.145 48.608 o
-9 -2 -16 67.742 79.458 2.873 21.998 o
-9 -2 -15 134.785 131.033 3.372 12.707 o
-9 -2 -14 50.496 48.772 1.706 48.309 o
-9 -2 -13 255.711 251.432 5.626 4.662 o
-9 -2 -12 7.566 8.070 0.878 249.476 o
-9 -2 -11 43.250 43.375 1.008 80.615 o
-9 -2 -10 4.186 5.447 0.509 597.271 o
-9 -2 -9 37.555 38.826 0.908 95.651 o
-9 -2 -8 28.937 29.608 0.778 130.154 o
-9 -2 -7 70.598 73.572 1.387 42.872 o
-9 -2 -6 36.615 37.380 0.858 101.150 o
-9 -2 -5 125.828 127.551 2.145 19.194 o
-9 -2 -4 25.158 24.381 0.688 158.558 o
-9 -2 -3 58.250 59.686 1.177 56.387 o
-9 -2 -2 228.978 226.213 3.531 7.634 o
-9 -2 -1 72.546 73.053 1.317 43.466 o
-9 -1 -18 3.943 6.913 2.434 46.465 o
-9 -1 -17 22.342 25.239 2.075 51.660 o
-9 -1 -16 5.055 6.005 1.616 99.754 o
-9 -1 -15 7.941 9.617 1.307 134.800 o
-9 -1 -14 23.287 25.528 1.047 120.447 o
-9 -1 -13 171.133 173.191 3.292 10.595 o
-9 -1 -12 39.962 40.781 1.077 82.178 o
-9 -1 -11 32.343 32.501 0.858 112.888 o
-9 -1 -10 102.557 102.223 1.786 26.340 o
-9 -1 -9 68.478 68.863 1.327 45.729 o
-9 -1 -8 71.538 71.337 1.327 44.009 o
-9 -1 -7 40.825 42.477 0.908 88.744 o
-9 -1 -6 299.167 291.555 4.519 4.884 o
-9 -1 -5 119.325 119.361 1.995 21.229 o
-9 -1 -4 328.528 333.384 5.267 3.905 o
-9 -1 -3 70.077 69.163 1.277 45.955 o
-9 -1 -2 202.507 198.310 3.152 9.383 o
-9 -1 -1 782.473 753.298 11.373 0.866 o
-8 -17 -3 55.467 52.892 3.402 19.160 o
-8 -17 -2 51.130 49.770 2.973 24.038 o
-8 -17 -1 16.652 17.937 2.304 46.274 o
-8 -16 -7 99.793 80.625 3.711 13.938 o
-8 -16 -6 55.347 48.373 2.484 30.394 o
-8 -16 -5 4.351 3.901 1.816 81.868 o
-8 -16 -4 73.611 72.485 2.614 24.409 o
-8 -16 -3 1.331 2.674 1.586 110.129 o
-8 -16 -2 8.280 10.335 1.766 80.471 o
-8 -16 -1 7.293 8.170 1.646 92.991 o
-8 -15 -9 13.340 14.924 2.783 33.897 o
-8 -15 -8 51.928 51.675 2.963 23.981 o
-8 -15 -7 13.916 14.365 2.374 45.106 o
-8 -15 -6 20.622 19.892 1.666 74.557 o
-8 -15 -5 136.048 129.317 3.142 13.589 o
-8 -15 -4 3.625 2.903 1.377 139.245 o
-8 -15 -3 63.203 62.988 2.165 32.788 o
-8 -15 -2 3.870 5.856 1.397 132.093 o
-8 -15 -1 24.873 27.703 1.596 72.754 o
-8 -14 -11 12.524 17.717 3.382 23.550 o
-8 -14 -10 47.668 44.772 2.813 26.771 o
-8 -14 -9 12.286 16.919 2.863 32.188 o
-8 -14 -8 9.109 9.088 1.945 67.663 o
-8 -14 -7 61.263 63.756 2.594 26.785 o
-8 -14 -6 12.971 11.003 1.187 141.377 o
-8 -14 -5 17.763 20.460 1.387 99.108 o
-8 -14 -4 23.764 25.478 1.427 85.900 o
-8 -14 -3 74.611 75.038 2.165 29.463 o
-8 -14 -2 47.956 47.505 1.716 49.322 o
-8 -14 -1 74.034 76.964 2.175 29.265 o
-8 -13 -12 15.728 19.104 2.923 30.433 o
-8 -13 -11 50.030 52.922 3.083 22.725 o
-8 -13 -10 23.840 22.246 2.045 52.835 o
-8 -13 -9 45.841 45.759 2.414 33.508 o
-8 -13 -8 15.352 15.832 1.945 62.598 o
-8 -13 -7 13.570 16.500 1.955 62.792 o
-8 -13 -6 16.228 16.101 1.107 139.464 o
-8 -13 -5 1.894 2.265 0.748 437.154 o
-8 -13 -4 52.611 54.478 1.726 45.854 o
-8 -13 -3 27.843 30.576 1.317 86.685 o
-8 -13 -2 106.098 107.590 2.474 20.112 o
-8 -13 -1 71.802 73.492 1.806 35.421 o
-8 -12 -13 10.172 10.205 2.364 46.988 o
-8 -12 -12 21.278 22.615 2.684 34.311 o
-8 -12 -11 20.832 21.189 2.155 49.870 o
-8 -12 -10 21.081 20.790 1.806 65.665 o
-8 -12 -9 100.891 95.539 3.142 16.632 o
-8 -12 -8 3.989 6.424 1.566 106.705 o
-8 -12 -7 1.808 1.905 1.167 197.582 o
-8 -12 -6 61.116 58.718 1.556 45.881 o
-8 -12 -5 5.654 7.701 0.988 223.367 o
-8 -12 -4 10.350 12.440 0.958 195.341 o
-8 -12 -3 45.332 44.812 1.347 63.868 o
-8 -12 -2 33.099 34.287 1.247 83.557 o
-8 -12 -1 114.191 113.795 2.364 19.734 o
-8 -11 -14 2.232 1.466 2.314 52.535 o
-8 -11 -13 11.662 10.555 2.344 47.264 o
-8 -11 -12 67.007 65.452 2.873 22.764 o
-8 -11 -11 7.171 7.981 1.486 111.337 o
-8 -11 -10 63.148 61.302 2.534 27.483 o
-8 -11 -9 60.399 55.416 2.125 34.882 o
-8 -11 -8 94.459 94.052 3.033 17.831 o
-8 -11 -7 13.302 14.675 1.287 121.849 o
-8 -11 -6 3.290 2.953 0.638 512.658 o
-8 -11 -5 12.210 15.084 0.768 228.747 o
-8 -11 -4 20.738 21.977 0.968 139.947 o
-8 -11 -3 1.188 1.856 0.619 637.877 o
-8 -11 -2 75.750 75.108 1.616 37.125 o
-8 -11 -1 167.893 158.656 3.053 11.675 o
-8 -10 -15 2.014 2.624 2.773 36.724 o
-8 -10 -14 11.558 14.804 2.364 46.006 o
-8 -10 -13 0.703 0.319 1.776 90.030 o
-8 -10 -12 66.324 65.093 2.484 27.410 o
-8 -10 -11 5.763 7.582 1.496 112.399 o
-8 -10 -10 55.045 55.586 2.165 35.327 o
-8 -10 -9 64.387 63.666 2.045 34.449 o
-8 -10 -8 46.220 45.660 1.626 53.256 o
-8 -10 -7 117.288 119.441 3.033 15.431 o
-8 -10 -6 33.856 32.841 0.968 101.915 o
-8 -10 -5 157.093 157.100 2.793 13.038 o
-8 -10 -4 48.185 49.819 1.177 66.366 o
-8 -10 -3 92.789 92.347 1.786 28.970 o
-8 -10 -2 103.112 105.724 1.885 25.125 o
-8 -10 -1 52.663 52.982 1.107 64.248 o
-8 -9 -16 7.972 11.482 3.023 29.867 o
-8 -9 -15 27.652 33.549 3.342 22.382 o
-8 -9 -14 1.044 0.948 1.367 149.479 o
-8 -9 -13 6.528 9.058 1.566 101.830 o
-8 -9 -12 23.429 25.578 1.786 63.975 o
-8 -9 -11 4.700 7.971 1.287 147.947 o
-8 -9 -10 75.917 76.166 2.265 27.880 o
-8 -9 -9 67.451 65.980 1.955 34.978 o
-8 -9 -8 3.956 6.235 0.978 242.291 o
-8 -9 -7 33.062 34.207 1.237 84.250 o
-8 -9 -6 103.470 97.983 1.696 27.335 o
-8 -9 -5 249.100 244.648 3.841 6.616 o
-8 -9 -4 40.978 42.228 0.968 85.726 o
-8 -9 -3 45.593 45.490 1.047 75.444 o
-8 -9 -2 131.136 129.487 2.185 18.374 o
-8 -9 -1 52.416 55.476 1.227 59.816 o
-8 -8 -16 36.663 30.017 2.883 27.944 o
-8 -8 -15 3.914 5.916 2.165 58.363 o
-8 -8 -14 75.510 73.462 2.833 21.915 o
-8 -8 -13 35.182 37.878 2.015 46.915 o
-8 -8 -12 49.114 47.096 1.756 47.798 o
-8 -8 -11 64.353 63.846 1.965 35.815 o
-8 -8 -10 7.834 7.951 0.868 251.752 o
-8 -8 -9 15.411 15.852 0.978 163.816 o
-8 -8 -8 77.519 77.971 1.895 32.231 o
-8 -8 -7 224.351 204.934 3.821 7.554 o
-8 -8 -6 78.486 80.086 1.826 32.742 o
-8 -8 -5 136.499 137.677 2.344 16.777 o
-8 -8 -4 21.562 22.226 0.728 170.750 o
-8 -8 -3 2.674 2.604 0.449 875.656 o
-8 -8 -2 232.880 226.462 3.591 7.456 o
-8 -8 -1 47.607 47.515 1.037 73.034 o
-8 -7 -17 15.801 14.026 2.813 32.958 o
-8 -7 -16 7.930 6.365 2.654 38.679 o
-8 -7 -15 180.961 175.346 5.098 6.625 o
-8 -7 -14 9.186 11.442 1.806 76.332 o
-8 -7 -13 37.753 37.280 1.905 49.586 o
-8 -7 -12 11.284 12.270 1.277 129.609 o
-8 -7 -11 66.266 62.279 1.696 40.496 o
-8 -7 -10 34.943 35.285 1.227 82.283 o
-8 -7 -9 2.282 1.347 0.549 726.814 o
-8 -7 -8 12.649 12.819 0.818 219.242 o
-8 -7 -7 69.746 70.310 1.606 39.803 o
-8 -7 -6 164.428 156.940 3.073 11.806 o
-8 -7 -5 125.386 123.611 2.085 19.778 o
-8 -7 -4 7.974 9.487 0.549 399.877 o
-8 -7 -3 403.929 391.762 6.035 2.882 o
-8 -7 -2 181.783 181.172 2.993 10.783 o
-8 -7 -1 1.367 1.317 0.339 1604.140 o
-8 -6 -17 47.161 45.151 3.252 21.460 o
-8 -6 -16 41.972 42.088 2.404 34.802 o
-8 -6 -15 17.916 18.765 1.766 70.561 o
-8 -6 -14 196.535 190.080 5.237 6.097 o
-8 -6 -13 0.499 2.025 0.988 279.966 o
-8 -6 -12 48.530 50.029 1.576 52.680 o
-8 -6 -11 66.346 68.145 1.786 37.924 o
-8 -6 -10 50.035 52.363 1.476 54.404 o
-8 -6 -9 15.379 15.991 0.808 197.962 o
-8 -6 -8 44.625 43.325 1.357 64.472 o
-8 -6 -7 148.117 141.338 2.743 14.162 o
-8 -6 -6 21.435 22.316 0.648 183.098 o
-8 -6 -5 43.635 42.876 0.928 84.124 o
-8 -6 -4 110.091 113.037 1.935 23.204 o
-8 -6 -3 13.796 13.807 0.599 271.642 o
-8 -6 -2 27.947 26.735 0.778 136.404 o
-8 -6 -1 8.263 9.068 0.569 386.382 o
-8 -5 -18 8.875 13.068 3.721 19.946 o
-8 -5 -17 23.052 26.247 2.574 36.198 o
-8 -5 -16 11.096 13.527 1.796 74.979 o
-8 -5 -15 9.431 10.205 1.397 117.915 o
-8 -5 -14 63.566 62.269 2.025 35.143 o
-8 -5 -13 16.762 15.622 1.117 137.249 o
-8 -5 -12 38.867 38.966 1.327 71.718 o
-8 -5 -11 1.592 2.414 0.708 485.606 o
-8 -5 -10 10.311 9.956 0.808 247.533 o
-8 -5 -9 8.785 10.016 0.758 278.861 o
-8 -5 -8 18.074 21.328 0.908 157.444 o
-8 -5 -7 404.097 392.032 6.993 2.559 o
-8 -5 -6 3.454 3.980 0.389 883.320 o
-8 -5 -5 57.588 59.646 1.157 57.318 o
-8 -5 -4 56.599 59.765 1.227 55.998 o
-8 -5 -3 310.205 311.147 4.958 4.354 o
-8 -5 -2 40.663 41.679 0.998 84.924 o
-8 -5 -1 46.351 46.498 0.968 77.490 o
-8 -4 -18 99.687 93.225 3.871 12.919 o
-8 -4 -17 3.425 2.504 1.985 70.016 o
-8 -4 -16 48.437 50.328 2.484 31.381 o
-8 -4 -15 35.229 35.125 1.796 54.980 o
-8 -4 -14 40.754 45.380 1.836 49.061 o
-8 -4 -13 21.613 24.920 1.257 102.940 o
-8 -4 -12 230.197 220.527 4.519 6.324 o
-8 -4 -11 122.082 116.937 2.594 17.511 o
-8 -4 -10 158.415 152.232 2.953 12.570 o
-8 -4 -9 79.731 78.939 1.736 33.822 o
-8 -4 -8 95.859 94.462 1.965 26.441 o
-8 -4 -7 76.618 77.213 1.397 39.962 o
-8 -4 -6 41.160 44.432 0.918 86.616 o
-8 -4 -5 44.061 44.572 0.948 81.778 o
-8 -4 -4 129.051 128.030 2.105 19.065 o
-8 -4 -3 5.286 6.933 0.429 615.291 o
-8 -4 -2 95.618 95.559 1.666 29.330 o
-8 -4 -1 104.118 104.138 1.786 25.924 o
-8 -3 -18 55.418 51.974 2.853 24.929 o
-8 -3 -17 17.028 16.450 1.766 71.921 o
-8 -3 -16 12.020 14.465 1.656 84.554 o
-8 -3 -15 77.725 80.675 2.414 25.536 o
-8 -3 -14 42.176 42.098 1.626 56.136 o
-8 -3 -13 50.565 53.860 1.656 48.617 o
-8 -3 -12 46.620 45.839 1.417 60.121 o
-8 -3 -11 187.118 175.485 3.412 9.712 o
-8 -3 -10 29.604 31.045 1.008 107.325 o
-8 -3 -9 14.470 18.176 0.858 186.378 o
-8 -3 -8 277.519 262.425 4.070 5.745 o
-8 -3 -7 138.683 139.024 2.265 16.909 o
-8 -3 -6 173.806 165.709 2.684 12.296 o
-8 -3 -5 449.187 438.988 6.684 2.376 o
-8 -3 -4 85.758 87.039 1.526 34.072 o
-8 -3 -3 155.426 155.464 2.524 14.100 o
-8 -3 -2 746.436 734.822 11.043 0.926 o
-8 -3 -1 105.096 103.939 1.826 25.451 o
-8 -2 -18 103.405 97.185 3.661 13.653 o
-8 -2 -17 59.706 64.474 2.634 26.429 o
-8 -2 -16 0.483 1.596 1.446 134.263 o
-8 -2 -15 59.837 67.656 2.314 30.633 o
-8 -2 -14 15.484 17.707 1.187 127.918 o
-8 -2 -13 6.793 7.173 0.898 250.750 o
-8 -2 -12 18.680 17.338 0.868 168.925 o
-8 -2 -11 302.027 285.250 4.429 4.955 o
-8 -2 -10 112.659 109.176 1.865 23.624 o
-8 -2 -9 68.415 68.055 1.267 47.095 o
-8 -2 -8 138.789 138.166 2.284 16.845 o
-8 -2 -7 191.843 191.347 3.322 9.498 o
-8 -2 -6 143.019 137.567 2.284 16.529 o
-8 -2 -5 226.035 222.053 3.502 7.797 o
-8 -2 -4 393.038 388.879 5.936 2.983 o
-8 -2 -3 153.831 151.244 2.444 14.620 o
-8 -2 -2 79.681 78.789 1.387 38.861 o
-8 -2 -1 734.425 716.068 10.774 0.964 o
-8 -1 -18 1.256 2.484 1.955 73.382 o
-8 -1 -17 3.469 5.726 1.626 100.607 o
-8 -1 -16 75.123 82.630 2.684 22.927 o
-8 -1 -15 16.900 18.236 0.948 159.976 o
-8 -1 -14 192.747 191.906 3.561 8.971 o
-8 -1 -13 23.922 24.850 0.958 129.619 o
-8 -1 -12 36.504 35.724 0.878 101.408 o
-8 -1 -11 82.398 83.408 1.526 35.430 o
-8 -1 -10 36.899 39.564 0.968 92.579 o
-8 -1 -9 74.979 74.739 1.377 41.260 o
-8 -1 -8 30.197 32.242 0.798 122.364 o
-8 -1 -7 36.652 36.621 0.848 102.318 o
-8 -1 -6 14.016 15.143 0.579 269.410 o
-8 -1 -5 17.046 19.034 0.628 219.061 o
-8 -1 -4 838.884 804.544 12.061 0.766 o
-8 -1 -3 435.777 434.748 6.604 2.459 o
-8 -1 -2 521.985 513.997 7.791 1.794 o
-8 -1 -1 27.480 27.633 0.708 143.555 o
-7 -17 -5 0.261 1.347 2.973 32.289 o
-7 -17 -4 23.228 20.650 2.354 42.581 o
-7 -17 -3 6.601 4.729 1.806 80.677 o
-7 -17 -2 4.556 6.375 1.955 70.326 o
-7 -17 -1 80.793 77.882 3.093 19.026 o
-7 -16 -8 37.524 28.361 2.883 27.940 o
-7 -16 -7 24.973 25.428 2.703 33.082 o
-7 -16 -6 1.482 2.454 1.796 86.509 o
-7 -16 -5 38.373 37.449 2.145 42.257 o
-7 -16 -4 13.118 12.021 1.776 75.493 o
-7 -16 -3 36.719 41.300 2.025 45.529 o
-7 -16 -2 15.030 18.834 1.796 70.563 o
-7 -16 -1 5.910 6.155 1.417 124.705 o
-7 -15 -10 34.044 27.763 3.192 23.934 o
-7 -15 -9 1.196 0.858 2.055 66.987 o
-7 -15 -8 32.811 32.721 2.584 33.679 o
-7 -15 -7 15.144 16.580 2.125 53.911 o
-7 -15 -6 57.270 55.167 1.995 38.158 o
-7 -15 -5 36.750 38.547 1.776 54.226 o
-7 -15 -4 0.522 0.648 1.337 157.884 o
-7 -15 -3 39.995 41.569 1.826 50.444 o
-7 -15 -2 7.741 9.467 1.307 135.399 o
-7 -15 -1 133.641 134.804 3.202 13.331 o
-7 -14 -11 34.294 30.396 2.674 31.858 o
-7 -14 -10 2.027 3.003 2.494 45.221 o
-7 -14 -9 12.381 12.200 1.975 63.373 o
-7 -14 -8 81.916 80.226 3.112 18.698 o
-7 -14 -7 91.745 90.810 3.122 17.537 o
-7 -14 -6 106.999 107.510 2.693 18.555 o
-7 -14 -5 26.376 28.681 1.516 75.980 o
-7 -14 -4 8.542 10.564 1.197 151.803 o
-7 -14 -3 32.022 34.586 1.486 70.855 o
-7 -14 -2 40.316 41.470 1.556 59.932 o
-7 -14 -1 3.054 3.721 1.107 207.195 o
-7 -13 -13 15.087 14.655 3.222 25.698 o
-7 -13 -12 5.562 5.187 2.334 50.133 o
-7 -13 -11 33.419 33.160 2.564 33.946 o
-7 -13 -10 3.796 6.933 2.135 59.775 o
-7 -13 -9 8.977 12.290 1.516 102.354 o
-7 -13 -8 78.358 74.191 2.644 23.436 o
-7 -13 -7 92.409 84.705 2.783 20.207 o
-7 -13 -6 27.544 27.563 1.197 97.815 o
-7 -13 -5 29.771 31.434 1.337 82.874 o
-7 -13 -4 50.199 49.809 1.526 53.444 o
-7 -13 -3 63.682 66.140 1.826 38.221 o
-7 -13 -2 169.853 163.664 3.172 11.148 o
-7 -13 -1 109.457 114.144 2.404 19.927 o
-7 -12 -14 27.834 26.236 2.823 30.300 o
-7 -12 -13 72.123 72.445 3.651 15.781 o
-7 -12 -12 24.780 22.196 2.155 48.394 o
-7 -12 -11 16.977 16.640 1.836 67.621 o
-7 -12 -10 2.145 5.327 1.826 82.152 o
-7 -12 -9 60.457 62.529 2.464 28.756 o
-7 -12 -8 100.496 102.712 3.342 15.290 o
-7 -12 -7 21.343 22.964 1.407 91.447 o
-7 -12 -6 159.728 155.324 3.292 11.384 o
-7 -12 -5 32.952 35.125 1.127 90.775 o
-7 -12 -4 103.618 101.804 2.005 24.345 o
-7 -12 -3 71.812 71.507 1.596 39.148 o
-7 -12 -2 60.322 59.556 1.387 50.044 o
-7 -12 -1 7.417 9.826 0.748 297.761 o
-7 -11 -15 6.717 8.200 2.544 41.969 o
-7 -11 -14 25.674 25.877 2.454 38.661 o
-7 -11 -13 18.829 19.982 2.314 45.058 o
-7 -11 -12 3.388 4.160 1.576 107.716 o
-7 -11 -11 9.989 11.253 1.716 82.764 o
-7 -11 -10 41.873 41.849 1.816 49.943 o
-7 -11 -9 84.807 85.812 2.564 22.816 o
-7 -11 -8 161.354 152.850 3.861 9.787 o
-7 -11 -7 22.212 24.122 1.437 87.479 o
-7 -11 -6 65.074 63.626 1.446 45.752 o
-7 -11 -5 72.415 76.645 1.666 37.062 o
-7 -11 -4 14.396 15.832 0.738 220.354 o
-7 -11 -3 182.936 177.590 3.093 10.566 o
-7 -11 -2 22.798 26.546 0.968 129.141 o
-7 -11 -1 82.523 83.718 1.596 34.428 o
-7 -10 -16 14.819 19.323 3.851 18.280 o
-7 -10 -15 24.585 27.932 2.913 29.019 o
-7 -10 -14 47.663 47.964 2.524 31.027 o
-7 -10 -13 29.093 30.067 2.115 47.065 o
-7 -10 -12 54.891 53.660 2.015 38.578 o
-7 -10 -11 46.748 47.296 1.726 49.574 o
-7 -10 -10 16.370 17.567 1.327 109.291 o
-7 -10 -9 14.435 13.068 1.127 144.872 o
-7 -10 -8 39.224 41.829 1.586 59.285 o
-7 -10 -7 87.929 83.688 2.205 26.110 o
-7 -10 -6 27.062 26.546 0.778 139.074 o
-7 -10 -5 61.073 58.040 1.167 55.484 o
-7 -10 -4 58.910 58.808 1.207 55.479 o
-7 -10 -3 126.028 124.409 2.125 19.444 o
-7 -10 -2 54.100 54.239 1.227 59.146 o
-7 -10 -1 119.123 119.491 2.105 20.559 o
-7 -9 -16 66.728 63.447 3.322 18.728 o
-7 -9 -15 22.782 23.403 2.245 45.766 o
-7 -9 -14 14.572 13.368 1.935 64.173 o
-7 -9 -13 54.812 54.907 2.095 36.812 o
-7 -9 -12 76.189 79.488 2.374 26.283 o
-7 -9 -11 22.640 25.089 1.327 95.253 o
-7 -9 -10 21.476 21.767 1.267 104.520 o
-7 -9 -9 77.581 73.602 2.075 30.235 o
-7 -9 -8 126.683 117.615 2.624 16.959 o
-7 -9 -7 25.994 27.194 1.057 112.675 o
-7 -9 -6 47.896 47.974 1.267 63.990 o
-7 -9 -5 128.858 128.429 2.175 18.692 o
-7 -9 -4 29.829 31.494 0.868 118.080 o
-7 -9 -3 138.733 140.331 2.364 16.405 o
-7 -9 -2 21.362 22.805 0.738 168.925 o
-7 -9 -1 36.530 38.098 0.958 94.681 o
-7 -8 -17 61.994 54.817 3.472 18.105 o
-7 -8 -16 24.777 30.915 2.973 27.832 o
-7 -8 -15 25.423 29.100 2.334 41.568 o
-7 -8 -14 65.337 62.998 2.364 29.357 o
-7 -8 -13 58.426 57.970 2.125 35.039 o
-7 -8 -12 28.634 29.439 1.417 79.867 o
-7 -8 -11 165.266 155.225 3.651 10.175 o
-7 -8 -10 90.771 90.581 2.205 25.189 o
-7 -8 -9 21.249 21.348 1.037 130.526 o
-7 -8 -8 46.064 43.026 1.227 68.708 o
-7 -8 -7 45.606 48.553 1.297 64.282 o
-7 -8 -6 39.021 39.185 1.167 79.397 o
-7 -8 -5 1.352 1.506 0.339 1582.090 o
-7 -8 -4 131.123 121.616 2.055 19.449 o
-7 -8 -3 0.719 0.309 0.289 2580.690 o
-7 -8 -2 196.904 197.841 3.242 9.394 o
-7 -8 -1 50.169 51.236 1.097 67.121 o
-7 -7 -17 11.913 17.578 2.913 31.183 o
-7 -7 -16 19.550 20.680 2.504 39.175 o
-7 -7 -15 15.525 13.188 1.806 71.439 o
-7 -7 -14 37.049 43.335 2.065 43.961 o
-7 -7 -13 28.825 34.087 1.606 67.153 o
-7 -7 -12 24.391 26.516 1.277 96.253 o
-7 -7 -11 15.406 16.600 1.018 155.521 o
-7 -7 -10 76.187 73.772 1.885 33.132 o
-7 -7 -9 4.628 5.457 0.658 428.173 o
-7 -7 -8 6.211 4.369 0.658 407.278 o
-7 -7 -7 21.566 22.655 0.888 147.332 o
-7 -7 -6 256.330 257.886 4.778 5.394 o
-7 -7 -5 88.403 85.822 1.546 33.319 o
-7 -7 -4 324.186 320.275 4.948 4.185 o
-7 -7 -3 207.138 202.730 3.242 9.000 o
-7 -7 -2 14.760 14.655 0.609 256.446 o
-7 -7 -1 218.821 220.566 3.502 7.993 o
-7 -6 -18 14.422 15.592 3.013 29.133 o
-7 -6 -17 47.762 46.059 3.162 22.338 o
-7 -6 -16 42.052 41.250 2.334 36.334 o
-7 -6 -15 14.032 15.732 1.816 70.942 o
-7 -6 -14 11.312 14.146 1.167 144.964 o
-7 -6 -13 26.959 28.920 1.297 90.042 o
-7 -6 -12 6.757 5.896 0.858 272.902 o
-7 -6 -11 23.390 24.271 1.077 118.324 o
-7 -6 -10 197.415 188.105 3.921 8.207 o
-7 -6 -9 144.277 139.313 2.693 14.656 o
-7 -6 -8 146.844 144.540 2.773 14.028 o
-7 -6 -7 41.030 41.021 1.167 76.548 o
-7 -6 -6 14.990 15.602 0.808 200.938 o
-7 -6 -5 29.903 31.185 0.758 127.654 o
-7 -6 -4 87.704 90.182 1.576 32.607 o
-7 -6 -3 118.190 120.040 2.005 21.260 o
-7 -6 -2 124.433 126.285 2.115 19.568 o
-7 -6 -1 657.444 660.253 9.926 1.148 o
-7 -5 -18 0.232 2.604 3.013 31.377 o
-7 -5 -17 166.834 161.898 5.108 6.925 o
-7 -5 -16 37.391 42.238 2.354 36.791 o
-7 -5 -15 24.272 23.174 1.427 86.568 o
-7 -5 -14 11.195 13.388 1.307 124.322 o
-7 -5 -13 22.933 21.688 1.097 119.601 o
-7 -5 -12 2.367 3.661 0.788 379.881 o
-7 -5 -11 52.511 51.356 1.476 53.402 o
-7 -5 -10 6.902 7.183 0.718 334.700 o
-7 -5 -9 178.296 173.181 3.272 10.383 o
-7 -5 -8 163.256 159.883 3.122 11.645 o
-7 -5 -7 209.797 201.064 3.771 8.016 o
-7 -5 -6 224.867 212.067 3.911 7.331 o
-7 -5 -5 253.210 242.853 3.791 6.614 o
-7 -5 -4 122.390 124.110 2.055 20.246 o
-7 -5 -3 577.883 575.189 8.679 1.472 o
-7 -5 -2 499.597 495.890 7.542 1.923 o
-7 -5 -1 912.851 906.407 13.597 0.626 o
-7 -4 -18 10.995 8.619 2.524 41.648 o
-7 -4 -17 1.895 3.621 1.666 98.988 o
-7 -4 -16 35.107 39.574 1.915 49.837 o
-7 -4 -15 11.044 10.904 1.137 155.662 o
-7 -4 -14 1.390 2.753 0.778 413.511 o
-7 -4 -13 34.303 34.746 1.327 77.497 o
-7 -4 -12 72.113 73.442 1.885 34.108 o
-7 -4 -11 116.179 110.742 2.235 20.530 o
-7 -4 -10 131.408 127.083 2.514 16.787 o
-7 -4 -9 39.008 36.931 1.047 87.046 o
-7 -4 -8 84.519 80.036 1.696 33.083 o
-7 -4 -7 174.020 172.672 3.252 10.600 o
-7 -4 -6 106.970 108.208 1.806 24.987 o
-7 -4 -5 316.118 310.938 4.788 4.407 o
-7 -4 -4 541.817 542.577 8.190 1.648 o
-7 -4 -3 798.513 775.334 11.632 0.829 o
-7 -4 -2 54.781 59.327 1.137 59.717 o
-7 -4 -1 108.288 108.956 1.856 24.344 o
-7 -3 -19 5.776 9.567 3.342 24.873 o
-7 -3 -18 82.010 82.171 3.102 18.694 o
-7 -3 -17 33.684 31.095 1.786 57.074 o
-7 -3 -16 58.606 62.209 2.324 31.187 o
-7 -3 -15 14.415 15.812 1.177 133.762 o
-7 -3 -14 100.268 100.896 2.394 21.672 o
-7 -3 -13 26.466 27.523 1.167 101.847 o
-7 -3 -12 19.514 20.540 0.878 158.612 o
-7 -3 -11 80.241 78.799 1.736 33.716 o
-7 -3 -10 71.737 71.746 1.686 37.618 o
-7 -3 -9 38.913 36.681 1.037 87.866 o
-7 -3 -8 89.135 87.668 1.846 29.476 o
-7 -3 -7 12.330 13.418 0.459 338.190 o
-7 -3 -6 509.983 499.262 7.562 1.886 o
-7 -3 -5 243.503 243.132 3.781 6.809 o
-7 -3 -4 454.655 458.321 6.943 2.254 o
-7 -3 -3 119.296 124.589 2.075 20.441 o
-7 -3 -2 18.299 19.513 0.559 223.596 o
-7 -3 -1 138.220 140.570 2.275 16.838 o
-7 -2 -19 40.013 36.143 3.043 24.945 o
-7 -2 -18 38.665 39.923 2.644 31.009 o
-7 -2 -17 19.306 20.660 1.925 60.456 o
-7 -2 -16 46.580 50.488 1.925 43.556 o
-7 -2 -15 4.122 5.058 1.187 176.583 o
-7 -2 -14 42.975 41.160 1.317 68.079 o
-7 -2 -13 147.074 140.720 2.783 14.088 o
-7 -2 -12 82.184 82.381 1.865 31.166 o
-7 -2 -11 28.029 26.416 0.698 144.753 o
-7 -2 -10 68.663 68.016 1.267 46.995 o
-7 -2 -9 11.204 11.542 0.509 348.470 o
-7 -2 -8 117.019 116.438 1.935 22.075 o
-7 -2 -7 164.730 164.941 2.654 12.871 o
-7 -2 -6 755.261 754.196 11.323 0.891 o
-7 -2 -5 1.216 1.077 0.219 2778.070 o
-7 -2 -4 35.419 34.297 0.768 111.702 o
-7 -2 -3 5.259 5.507 0.399 688.230 o
-7 -2 -2 779.084 759.812 11.402 0.864 o
-7 -2 -1 24.100 24.361 0.609 172.544 o
-7 -1 -19 44.104 38.377 2.773 28.206 o
-7 -1 -18 51.431 55.127 2.634 28.185 o
-7 -1 -17 91.035 90.810 2.733 20.448 o
-7 -1 -16 23.128 22.984 1.427 87.876 o
-7 -1 -15 13.007 14.365 0.898 193.000 o
-7 -1 -14 1.019 1.536 0.459 1074.390 o
-7 -1 -13 29.682 28.750 0.838 123.958 o
-7 -1 -12 128.727 126.155 2.145 18.976 o
-7 -1 -11 46.737 46.557 0.998 75.870 o
-7 -1 -10 64.224 63.836 1.247 50.411 o
-7 -1 -9 120.289 118.892 1.995 21.143 o
-7 -1 -8 295.342 283.933 4.629 4.889 o
-7 -1 -7 171.429 167.096 2.733 12.237 o
-7 -1 -6 109.609 109.306 1.806 24.502 o
-7 -1 -5 226.222 219.319 3.442 7.916 o
-7 -1 -4 158.740 159.873 2.544 13.699 o
-7 -1 -3 137.258 135.851 2.185 17.532 o
-7 -1 -2 52.700 54.648 1.028 66.122 o
-7 -1 -1 89.926 89.603 1.506 32.950 o
-6 -18 -1 8.920 13.697 5.118 10.719 o
-6 -17 -6 7.176 13.637 2.783 34.891 o
-6 -17 -5 9.558 15.034 2.145 55.414 o
-6 -17 -4 70.377 68.424 2.624 24.941 o
-6 -17 -3 38.789 38.138 2.275 38.780 o
-6 -17 -2 1.532 3.771 1.945 73.565 o
-6 -17 -1 103.087 97.863 3.372 15.119 o
-6 -16 -9 6.946 9.327 3.013 30.284 o
-6 -16 -8 23.322 23.613 3.033 27.423 o
-6 -16 -7 1.244 2.454 1.516 120.456 o
-6 -16 -6 9.899 14.086 1.875 70.189 o
-6 -16 -5 231.626 222.981 4.998 5.711 o
-6 -16 -4 23.695 23.354 1.806 63.438 o
-6 -16 -3 43.407 47.914 1.985 43.430 o
-6 -16 -2 78.604 77.233 2.404 25.763 o
-6 -16 -1 26.399 27.593 2.015 51.977 o
-6 -15 -11 30.491 28.681 3.781 17.967 o
-6 -15 -10 76.419 80.525 3.960 13.643 o
-6 -15 -9 91.566 81.882 3.561 15.099 o
-6 -15 -8 110.282 107.570 3.551 13.618 o
-6 -15 -7 2.786 3.741 1.187 183.926 o
-6 -15 -6 3.332 5.058 1.267 159.817 o
-6 -15 -5 45.298 49.939 1.905 44.587 o
-6 -15 -4 67.418 69.671 2.105 32.190 o
-6 -15 -3 39.231 42.976 1.746 53.139 o
-6 -15 -2 255.686 248.230 5.177 5.079 o
-6 -15 -1 13.586 17.069 1.327 114.168 o
-6 -14 -12 5.433 6.734 2.713 37.446 o
-6 -14 -11 0.136 0.908 2.434 48.171 o
-6 -14 -10 104.208 99.310 3.591 13.904 o
-6 -14 -9 33.233 36.751 2.265 40.558 o
-6 -14 -8 14.118 20.301 2.115 54.028 o
-6 -14 -7 32.995 29.209 1.367 78.972 o
-6 -14 -6 17.870 21.338 1.307 106.250 o
-6 -14 -5 37.461 40.861 1.646 58.188 o
-6 -14 -4 32.265 36.432 1.586 65.102 o
-6 -14 -3 26.879 28.202 1.297 90.558 o
-6 -14 -2 11.309 12.789 1.127 153.989 o
-6 -14 -1 52.598 54.917 1.496 51.913 o
-6 -13 -13 10.935 14.635 2.943 30.889 o
-6 -13 -12 13.045 11.662 2.245 50.509 o
-6 -13 -11 101.105 102.313 3.541 14.226 o
-6 -13 -10 101.966 102.542 3.462 14.582 o
-6 -13 -9 39.529 41.998 2.175 40.548 o
-6 -13 -8 0.461 2.165 1.367 149.417 o
-6 -13 -7 13.290 13.348 1.307 120.446 o
-6 -13 -6 28.986 31.354 1.117 99.366 o
-6 -13 -5 0.689 0.499 0.688 569.111 o
-6 -13 -4 10.756 9.756 0.898 216.599 o
-6 -13 -3 155.271 149.429 3.023 12.561 o
-6 -13 -2 4.930 4.389 0.758 356.823 o
-6 -13 -1 66.505 66.808 1.616 41.230 o
-6 -12 -14 20.472 22.037 2.703 34.047 o
-6 -12 -13 29.752 32.013 2.314 40.693 o
-6 -12 -12 77.059 73.333 2.943 20.768 o
-6 -12 -11 21.140 23.224 1.865 61.843 o
-6 -12 -10 95.657 89.573 2.554 21.505 o
-6 -12 -9 41.534 43.754 1.955 45.532 o
-6 -12 -8 20.035 23.623 1.546 81.683 o
-6 -12 -7 0.038 0.858 1.018 272.687 o
-6 -12 -6 12.034 13.048 0.778 233.843 o
-6 -12 -5 24.671 27.274 0.958 125.145 o
-6 -12 -4 7.609 9.467 0.748 297.633 o
-6 -12 -3 118.915 118.972 2.265 19.625 o
-6 -12 -2 151.777 147.074 2.634 14.184 o
-6 -12 -1 88.376 89.743 1.806 29.869 o
-6 -11 -15 70.812 62.968 3.412 17.776 o
-6 -11 -14 37.019 33.260 2.454 35.595 o
-6 -11 -13 14.071 15.542 1.686 79.982 o
-6 -11 -12 12.587 14.804 1.486 99.427 o
-6 -11 -11 116.865 116.169 3.122 15.106 o
-6 -11 -10 50.296 54.648 1.935 41.503 o
-6 -11 -9 56.338 57.840 1.995 38.052 o
-6 -11 -8 108.032 105.215 2.873 17.434 o
-6 -11 -7 19.765 19.004 1.197 116.971 o
-6 -11 -6 85.939 82.471 1.716 32.221 o
-6 -11 -5 32.048 34.068 0.998 101.656 o
-6 -11 -4 268.722 257.128 4.340 5.657 o
-6 -11 -3 76.802 79.408 1.546 37.274 o
-6 -11 -2 248.811 238.732 3.841 6.677 o
-6 -11 -1 33.916 35.424 0.978 99.148 o
-6 -10 -16 6.551 6.245 2.753 36.273 o
-6 -10 -15 1.230 2.993 1.816 84.652 o
-6 -10 -14 127.850 120.329 3.601 12.361 o
-6 -10 -13 13.294 13.687 1.506 97.230 o
-6 -10 -12 59.657 54.319 1.955 38.441 o
-6 -10 -11 21.376 24.690 1.407 90.431 o
-6 -10 -10 45.963 50.029 1.836 46.220 o
-6 -10 -9 31.884 32.811 1.427 74.907 o
-6 -10 -8 81.111 82.730 2.275 26.449 o
-6 -10 -7 69.008 66.569 1.965 34.378 o
-6 -10 -6 122.307 113.456 2.045 20.913 o
-6 -10 -5 246.424 240.109 3.791 6.770 o
-6 -10 -4 108.880 106.333 1.875 24.296 o
-6 -10 -3 163.100 161.689 2.684 12.951 o
-6 -10 -2 14.528 15.572 0.698 230.508 o
-6 -10 -1 8.815 9.816 0.638 334.039 o
-6 -9 -17 17.525 19.752 3.701 19.554 o
-6 -9 -16 46.411 47.365 2.983 24.514 o
-6 -9 -15 57.994 56.453 2.364 31.176 o
-6 -9 -14 63.412 66.499 2.464 28.002 o
-6 -9 -13 10.590 8.849 1.367 121.211 o
-6 -9 -12 50.450 54.349 1.905 42.205 o
-6 -9 -11 156.185 147.234 3.591 10.788 o
-6 -9 -10 4.236 4.689 1.028 226.233 o
-6 -9 -9 1.963 2.903 0.798 384.595 o
-6 -9 -8 182.345 172.004 3.591 9.512 o
-6 -9 -7 77.080 76.934 1.736 34.720 o
-6 -9 -6 126.643 124.469 2.085 19.601 o
-6 -9 -5 1.327 1.826 0.399 1247.920 o
-6 -9 -4 15.421 16.311 0.648 234.442 o
-6 -9 -3 42.252 42.407 0.998 82.698 o
-6 -9 -2 5.998 6.614 0.559 467.983 o
-6 -9 -1 69.914 69.063 1.397 43.791 o
-6 -8 -17 29.277 33.509 2.893 28.459 o
-6 -8 -16 25.521 25.608 2.195 46.267 o
-6 -8 -15 13.191 16.979 1.985 61.275 o
-6 -8 -14 19.923 21.528 1.456 89.736 o
-6 -8 -13 42.916 43.764 1.646 54.647 o
-6 -8 -12 8.657 10.993 1.197 150.892 o
-6 -8 -11 14.497 15.672 1.028 158.099 o
-6 -8 -10 16.820 19.842 0.988 151.159 o
-6 -8 -9 14.218 14.285 0.968 172.884 o
-6 -8 -8 34.585 35.564 1.137 87.888 o
-6 -8 -7 262.838 253.696 4.609 5.501 o
-6 -8 -6 76.032 78.839 1.776 34.163 o
-6 -8 -5 48.877 51.575 1.057 69.427 o
-6 -8 -4 97.431 99.849 1.756 27.707 o
-6 -8 -3 50.082 51.106 1.067 68.280 o
-6 -8 -2 7.235 8.629 0.549 423.387 o
-6 -8 -1 167.556 163.115 2.654 12.770 o
-6 -7 -18 32.644 27.833 3.462 20.904 o
-6 -7 -17 4.562 6.185 2.235 54.653 o
-6 -7 -16 3.850 2.913 1.606 104.188 o
-6 -7 -15 9.473 10.515 1.367 121.719 o
-6 -7 -14 30.960 30.816 1.536 70.428 o
-6 -7 -13 12.393 11.692 0.988 180.876 o
-6 -7 -12 54.321 54.578 1.596 48.504 o
-6 -7 -11 18.495 19.483 1.028 140.965 o
-6 -7 -10 77.832 76.475 1.905 32.188 o
-6 -7 -9 74.264 71.906 1.895 33.636 o
-6 -7 -8 70.056 66.679 1.556 41.196 o
-6 -7 -7 166.828 163.644 3.102 11.470 o
-6 -7 -6 39.739 41.569 1.187 76.546 o
-6 -7 -5 68.951 71.088 1.307 45.459 o
-6 -7 -4 120.502 122.883 2.095 20.282 o
-6 -7 -3 11.309 13.208 0.589 303.820 o
-6 -7 -2 65.108 65.761 1.237 49.739 o
-6 -7 -1 322.569 324.645 5.148 4.061 o
-6 -6 -18 21.308 24.361 3.003 28.083 o
-6 -6 -17 98.031 96.666 3.611 14.155 o
-6 -6 -16 14.562 14.824 1.546 91.383 o
-6 -6 -15 57.697 56.892 2.185 34.236 o
-6 -6 -14 92.872 91.778 2.235 24.524 o
-6 -6 -13 60.800 62.938 1.865 38.719 o
-6 -6 -12 39.901 39.445 1.307 71.619 o
-6 -6 -11 35.714 35.684 1.247 80.159 o
-6 -6 -10 87.136 84.825 1.885 29.683 o
-6 -6 -9 110.412 103.639 2.125 22.376 o
-6 -6 -8 146.626 148.880 3.083 12.789 o
-6 -6 -7 241.593 230.333 4.230 6.413 o
-6 -6 -6 42.869 41.959 1.147 75.317 o
-6 -6 -5 40.857 40.721 0.848 92.896 o
-6 -6 -4 163.936 165.649 2.664 12.864 o
-6 -6 -3 59.993 58.050 1.097 57.899 o
-6 -6 -2 320.628 316.684 4.898 4.266 o
-6 -6 -1 538.109 533.948 8.100 1.680 o
-6 -5 -18 2.775 1.636 2.763 36.946 o
-6 -5 -17 23.003 23.862 2.554 36.907 o
-6 -5 -16 19.844 22.665 1.666 74.103 o
-6 -5 -15 43.825 48.064 1.726 50.644 o
-6 -5 -14 79.052 77.752 1.985 30.731 o
-6 -5 -13 18.212 21.109 1.107 128.874 o
-6 -5 -12 119.667 118.563 2.654 17.307 o
-6 -5 -11 88.261 83.867 1.756 31.073 o
-6 -5 -10 104.436 100.267 2.055 23.926 o
-6 -5 -9 53.014 57.261 1.417 53.380 o
-6 -5 -8 335.039 327.897 5.866 3.554 o
-6 -5 -7 175.745 173.680 3.262 10.492 o
-6 -5 -6 133.583 130.993 2.514 16.470 o
-6 -5 -5 34.642 32.132 0.788 113.940 o
-6 -5 -4 740.355 735.241 11.053 0.930 o
-6 -5 -3 236.852 238.363 3.701 7.093 o
-6 -5 -2 54.231 55.795 1.057 63.627 o
-6 -5 -1 163.776 165.190 2.614 13.039 o
-6 -4 -19 33.158 28.671 3.422 21.268 o
-6 -4 -18 6.171 6.424 2.105 60.490 o
-6 -4 -17 28.074 29.519 1.895 55.603 o
-6 -4 -16 151.431 147.443 3.462 11.353 o
-6 -4 -15 8.243 8.080 1.157 164.612 o
-6 -4 -14 97.916 95.669 2.225 23.677 o
-6 -4 -13 354.206 351.220 6.923 2.893 o
-6 -4 -12 70.979 71.946 1.706 37.471 o
-6 -4 -11 98.380 94.871 1.965 26.005 o
-6 -4 -10 30.014 29.828 0.968 110.951 o
-6 -4 -9 79.293 78.331 1.716 34.282 o
-6 -4 -8 34.652 34.786 1.037 94.599 o
-6 -4 -7 86.552 89.493 1.875 29.460 o
-6 -4 -6 211.046 201.792 3.721 8.061 o
-6 -4 -5 725.869 718.851 10.774 0.971 o
-6 -4 -4 128.603 130.424 2.105 18.991 o
-6 -4 -3 211.703 211.987 3.292 8.641 o
-6 -4 -2 73.023 71.836 1.257 44.560 o
-6 -4 -1 159.599 160.631 2.564 13.561 o
-6 -3 -19 25.523 22.775 2.753 32.186 o
-6 -3 -18 19.454 20.660 2.065 54.033 o
-6 -3 -17 79.031 86.261 2.943 20.031 o
-6 -3 -16 54.087 55.775 1.875 41.547 o
-6 -3 -15 111.761 110.253 2.713 17.921 o
-6 -3 -14 22.619 23.543 1.067 121.663 o
-6 -3 -13 11.580 11.921 0.848 219.939 o
-6 -3 -12 5.713 4.828 0.828 302.588 o
-6 -3 -11 40.206 41.450 1.177 76.645 o
-6 -3 -10 20.191 20.740 0.838 162.077 o
-6 -3 -9 67.416 65.891 1.466 43.992 o
-6 -3 -8 72.252 75.527 1.656 37.426 o
-6 -3 -7 295.156 288.432 5.187 4.451 o
-6 -3 -6 350.769 344.796 5.247 3.695 o
-6 -3 -5 490.483 488.199 7.382 1.992 o
-6 -3 -4 313.355 312.275 4.808 4.415 o
-6 -3 -3 1080.110 1077.890 16.121 0.452 o
-6 -3 -2 190.371 187.915 2.943 10.431 o
-6 -3 -1 888.864 909.231 13.737 0.632 o
-6 -2 -19 35.509 35.265 2.863 28.081 o
-6 -2 -18 18.274 18.086 2.105 53.304 o
-6 -2 -17 22.788 24.471 1.686 70.150 o
-6 -2 -16 15.475 15.912 1.646 81.688 o
-6 -2 -15 6.452 5.447 0.998 221.843 o
-6 -2 -14 46.461 48.523 1.377 60.814 o
-6 -2 -13 8.486 9.088 0.778 277.668 o
-6 -2 -12 3.661 3.033 0.559 601.198 o
-6 -2 -11 81.522 80.346 1.456 37.063 o
-6 -2 -10 338.538 329.164 5.028 3.972 o
-6 -2 -9 37.710 36.153 0.778 105.202 o
-6 -2 -8 245.958 240.139 3.741 6.839 o
-6 -2 -7 125.101 123.192 2.005 20.289 o
-6 -2 -6 169.150 167.365 2.634 12.634 o
-6 -2 -5 326.169 318.470 4.858 4.230 o
-6 -2 -4 202.819 196.694 3.063 9.575 o
-6 -2 -3 6.631 7.731 0.389 583.120 o
-6 -2 -2 456.628 455.269 6.873 2.270 o
-6 -2 -1 629.431 631.812 9.487 1.248 o
-6 -1 -19 28.020 24.740 2.713 32.467 o
-6 -1 -18 6.616 8.659 1.925 70.487 o
-6 -1 -17 10.837 12.540 1.127 155.754 o
-6 -1 -16 95.886 97.484 2.225 23.825 o
-6 -1 -15 85.921 87.189 1.806 30.625 o
-6 -1 -14 1.081 1.706 0.569 745.803 o
-6 -1 -13 20.933 22.386 0.768 166.942 o
-6 -1 -12 47.868 46.707 1.018 73.939 o
-6 -1 -11 55.036 55.127 1.107 61.811 o
-6 -1 -10 132.597 130.754 2.155 18.331 o
-6 -1 -9 34.204 35.065 0.788 111.939 o
-6 -1 -8 193.611 189.492 2.993 10.170 o
-6 -1 -7 308.353 305.102 4.709 4.570 o
-6 -1 -6 3.285 3.561 0.369 964.780 o
-6 -1 -5 466.692 464.656 7.043 2.178 o
-6 -1 -4 443.024 436.753 6.604 2.426 o
-6 -1 -3 12.229 14.994 0.479 321.727 o
-6 -1 -2 918.212 933.582 13.946 0.604 o
-6 -1 -1 156.580 159.544 2.534 13.871 o
-5 -18 -3 22.526 24.670 2.843 30.732 o
-5 -18 -2 1.214 2.773 2.125 62.284 o
-5 -18 -1 85.669 78.460 3.322 17.005 o
-5 -17 -7 11.858 13.916 2.723 35.587 o
-5 -17 -6 16.594 19.852 2.145 51.954 o
-5 -17 -5 62.292 62.978 2.644 26.064 o
-5 -17 -4 5.990 7.203 1.606 99.104 o
-5 -17 -3 24.915 29.389 2.454 38.450 o
-5 -17 -2 5.508 3.791 1.865 77.029 o
-5 -17 -1 4.635 4.010 1.806 82.459 o
-5 -16 -9 92.412 79.478 3.731 14.191 o
-5 -16 -8 15.208 16.610 2.514 40.220 o
-5 -16 -7 119.028 116.369 3.162 14.779 o
-5 -16 -6 34.059 34.367 1.935 50.579 o
-5 -16 -5 11.815 11.153 1.506 100.577 o
-5 -16 -4 2.339 2.504 1.387 140.623 o
-5 -16 -3 39.732 41.599 2.035 44.231 o
-5 -16 -2 118.454 118.005 3.033 15.404 o
-5 -16 -1 23.592 26.366 1.846 60.723 o
-5 -15 -11 49.516 46.527 3.202 21.743 o
-5 -15 -10 145.819 138.086 5.138 7.388 o
-5 -15 -9 1.202 2.035 2.025 68.647 o
-5 -15 -8 6.490 7.153 1.696 89.433 o
-5 -15 -7 0.467 0.539 1.187 199.897 o
-5 -15 -6 7.453 7.163 1.317 136.872 o
-5 -15 -5 8.137 9.118 1.237 147.243 o
-5 -15 -4 51.085 54.528 1.856 43.167 o
-5 -15 -3 12.745 13.547 1.267 126.777 o
-5 -15 -2 32.160 36.502 1.616 63.757 o
-5 -15 -1 0.988 4.659 1.077 226.291 o
-5 -14 -12 56.075 52.822 3.262 20.390 o
-5 -14 -11 26.820 32.292 2.893 28.828 o
-5 -14 -10 42.903 43.385 2.674 29.613 o
-5 -14 -9 4.379 3.342 1.856 78.754 o
-5 -14 -8 30.354 30.347 1.816 57.654 o
-5 -14 -7 163.185 159.045 3.432 10.776 o
-5 -14 -6 23.828 25.638 1.387 88.736 o
-5 -14 -5 24.599 26.536 1.297 94.345 o
-5 -14 -4 101.354 101.215 2.753 18.905 o
-5 -14 -3 32.383 36.372 1.417 73.556 o
-5 -14 -2 27.999 30.805 1.237 92.050 o
-5 -14 -1 23.897 26.655 1.147 108.324 o
-5 -13 -14 5.958 8.400 2.684 38.024 o
-5 -13 -13 78.413 77.393 3.212 18.300 o
-5 -13 -12 50.911 50.568 2.394 32.483 o
-5 -13 -11 12.923 15.004 1.706 79.620 o
-5 -13 -10 18.234 19.224 1.686 75.287 o
-5 -13 -9 65.597 68.893 2.504 26.985 o
-5 -13 -8 82.547 82.840 2.574 23.150 o
-5 -13 -7 22.622 24.780 1.018 125.910 o
-5 -13 -6 79.993 82.241 1.865 31.642 o
-5 -13 -5 200.388 197.502 3.731 8.364 o
-5 -13 -4 55.391 55.885 1.536 49.331 o
-5 -13 -3 80.303 82.181 1.716 33.567 o
-5 -13 -2 210.021 201.323 3.521 8.437 o
-5 -13 -1 41.460 42.786 1.207 73.490 o
-5 -12 -15 38.421 35.185 3.571 19.239 o
-5 -12 -14 58.886 57.471 2.953 23.114 o
-5 -12 -13 66.983 65.232 2.604 25.806 o
-5 -12 -12 11.348 12.151 1.536 97.422 o
-5 -12 -11 72.715 71.786 2.354 27.612 o
-5 -12 -10 30.025 30.506 1.646 65.542 o
-5 -12 -9 15.166 17.797 1.397 103.382 o
-5 -12 -8 84.946 82.820 2.384 24.734 o
-5 -12 -7 56.552 54.598 1.357 53.908 o
-5 -12 -6 10.197 10.485 0.768 260.520 o
-5 -12 -5 291.960 290.298 4.888 4.694 o
-5 -12 -4 57.637 57.830 1.337 53.041 o
-5 -12 -3 10.520 12.270 0.698 275.525 o
-5 -12 -2 65.014 63.616 1.317 48.561 o
-5 -12 -1 168.245 166.018 2.883 11.985 o
-5 -11 -16 0.232 6.265 3.392 24.659 o
-5 -11 -15 80.451 82.770 3.162 18.338 o
-5 -11 -14 140.437 140.011 4.040 10.112 o
-5 -11 -13 3.055 3.132 1.506 118.536 o
-5 -11 -12 59.720 58.010 2.185 33.690 o
-5 -11 -11 17.145 17.069 1.486 92.706 o
-5 -11 -10 13.661 13.497 1.337 115.807 o
-5 -11 -9 0.226 1.676 0.778 448.288 o
-5 -11 -8 78.313 72.734 2.205 28.510 o
-5 -11 -7 243.404 231.779 5.267 5.225 o
-5 -11 -6 211.335 199.527 3.432 8.583 o
-5 -11 -5 30.497 30.646 0.878 116.743 o
-5 -11 -4 78.907 80.056 1.566 36.291 o
-5 -11 -3 95.602 96.736 1.806 27.839 o
-5 -11 -2 5.846 6.784 0.589 444.664 o
-5 -11 -1 103.162 105.006 1.925 24.840 o
-5 -10 -16 25.065 25.498 2.893 29.454 o
-5 -10 -15 27.118 30.287 2.504 36.694 o
-5 -10 -14 9.866 10.564 1.666 87.440 o
-5 -10 -13 150.523 144.670 3.681 10.768 o
-5 -10 -12 23.325 21.408 1.267 102.079 o
-5 -10 -11 20.473 23.723 1.397 92.844 o
-5 -10 -10 94.490 93.125 2.504 21.854 o
-5 -10 -9 122.161 121.995 3.591 12.603 o
-5 -10 -8 34.630 34.367 1.327 77.371 o
-5 -10 -7 57.729 52.463 1.546 48.800 o
-5 -10 -6 48.980 48.992 1.077 69.698 o
-5 -10 -5 83.128 87.329 1.606 33.693 o
-5 -10 -4 34.131 36.821 0.928 101.072 o
-5 -10 -3 47.979 49.460 1.097 69.600 o
-5 -10 -2 153.661 157.379 2.614 13.834 o
-5 -10 -1 39.395 38.946 0.968 89.706 o
-5 -9 -17 31.844 35.245 2.873 28.368 o
-5 -9 -16 50.089 48.882 2.504 30.889 o
-5 -9 -15 1.418 2.863 1.337 152.574 o
-5 -9 -14 16.107 18.146 1.626 81.700 o
-5 -9 -13 89.146 88.047 2.444 23.289 o
-5 -9 -12 62.188 63.077 1.925 37.182 o
-5 -9 -11 92.350 89.493 2.464 22.643 o
-5 -9 -10 51.532 49.540 1.566 51.679 o
-5 -9 -9 12.415 14.236 0.918 191.376 o
-5 -9 -8 29.817 32.132 1.057 102.155 o
-5 -9 -7 10.160 11.402 0.828 236.764 o
-5 -9 -6 25.189 25.419 0.688 156.634 o
-5 -9 -5 108.218 109.834 1.915 23.833 o
-5 -9 -4 195.079 192.115 3.212 9.608 o
-5 -9 -3 36.596 36.911 0.888 99.709 o
-5 -9 -2 117.656 116.688 2.005 21.524 o
-5 -9 -1 273.251 269.558 4.200 5.635 o
-5 -8 -18 23.099 19.393 3.402 22.502 o
-5 -8 -17 74.969 73.811 2.893 21.389 o
-5 -8 -16 61.263 63.417 2.564 27.201 o
-5 -8 -15 11.769 13.168 1.496 100.431 o
-5 -8 -14 97.754 101.564 2.883 18.303 o
-5 -8 -13 0.118 2.175 1.087 234.673 o
-5 -8 -12 11.919 11.352 1.067 166.064 o
-5 -8 -11 93.045 90.292 2.165 25.269 o
-5 -8 -10 148.577 138.435 2.963 13.389 o
-5 -8 -9 58.065 56.513 1.377 52.112 o
-5 -8 -8 31.285 33.359 1.107 95.456 o
-5 -8 -7 42.070 42.108 1.277 70.140 o
-5 -8 -6 122.963 117.955 2.354 18.749 o
-5 -8 -5 36.320 38.826 0.908 97.457 o
-5 -8 -4 130.003 129.247 2.145 18.701 o
-5 -8 -3 452.132 432.973 6.594 2.400 o
-5 -8 -2 103.275 102.113 1.766 26.401 o
-5 -8 -1 257.381 252.749 4.230 5.972 o
-5 -7 -18 7.246 8.060 2.793 35.050 o
-5 -7 -17 60.020 61.072 2.933 23.043 o
-5 -7 -16 48.476 54.708 2.245 35.339 o
-5 -7 -15 84.867 86.112 2.743 21.185 o
-5 -7 -14 13.309 15.303 1.277 122.578 o
-5 -7 -13 84.968 84.885 2.055 28.125 o
-5 -7 -12 237.584 232.218 4.709 5.896 o
-5 -7 -11 68.992 71.487 1.846 35.743 o
-5 -7 -10 35.005 34.467 1.157 86.818 o
-5 -7 -9 82.883 85.314 1.875 30.596 o
-5 -7 -8 10.328 10.285 0.688 291.016 o
-5 -7 -7 79.182 80.944 1.756 33.438 o
-5 -7 -6 19.515 20.431 0.888 157.257 o
-5 -7 -5 12.038 14.405 0.509 317.381 o
-5 -7 -4 41.726 43.495 0.918 86.497 o
-5 -7 -3 83.359 84.057 1.496 35.479 o
-5 -7 -2 765.710 745.157 11.203 0.894 o
-5 -7 -1 499.514 483.221 7.322 1.985 o
-5 -6 -18 6.549 7.981 2.085 61.069 o
-5 -6 -17 49.713 50.239 2.384 32.914 o
-5 -6 -16 115.682 115.750 3.152 15.039 o
-5 -6 -15 8.582 9.667 1.257 141.816 o
-5 -6 -14 41.450 42.587 1.417 64.478 o
-5 -6 -13 13.522 13.867 0.938 182.797 o
-5 -6 -12 31.944 30.137 1.227 88.418 o
-5 -6 -11 162.378 153.718 2.953 12.342 o
-5 -6 -10 159.104 156.102 3.083 12.033 o
-5 -6 -9 469.686 456.336 8.060 1.953 o
-5 -6 -8 17.991 19.303 0.868 167.825 o
-5 -6 -7 67.882 65.531 1.466 43.884 o
-5 -6 -6 37.399 38.048 1.057 87.749 o
-5 -6 -5 239.280 234.593 3.641 7.159 o
-5 -6 -4 104.375 106.283 1.776 25.791 o
-5 -6 -3 38.017 38.577 0.818 100.334 o
-5 -6 -2 965.388 962.951 14.385 0.562 o
-5 -6 -1 12.506 13.617 0.479 327.144 o
-5 -5 -19 36.076 32.232 3.162 23.944 o
-5 -5 -18 44.671 42.517 3.112 23.332 o
-5 -5 -17 55.952 55.645 2.245 33.665 o
-5 -5 -16 37.574 39.066 1.656 58.219 o
-5 -5 -15 4.458 5.118 0.998 234.825 o
-5 -5 -14 100.571 104.088 2.654 19.543 o
-5 -5 -13 70.296 70.300 1.806 36.219 o
-5 -5 -12 74.169 72.724 1.656 37.280 o
-5 -5 -11 154.849 149.688 2.873 13.082 o
-5 -5 -10 56.494 54.877 1.367 53.591 o
-5 -5 -9 371.481 354.512 6.315 3.046 o
-5 -5 -8 124.017 120.668 2.404 18.246 o
-5 -5 -7 208.382 201.572 3.761 8.061 o
-5 -5 -6 148.964 146.635 2.763 13.882 o
-5 -5 -5 35.539 36.681 0.968 96.482 o
-5 -5 -4 50.100 50.548 0.948 72.686 o
-5 -5 -3 138.092 140.470 2.364 16.450 o
-5 -5 -2 753.037 748.420 11.233 0.901 o
-5 -5 -1 34.015 34.946 0.738 115.882 o
-5 -4 -19 6.819 7.412 2.664 38.506 o
-5 -4 -18 3.401 3.432 2.035 66.523 o
-5 -4 -17 118.484 118.862 3.073 15.177 o
-5 -4 -16 2.593 2.654 1.157 195.724 o
-5 -4 -15 25.481 25.309 1.267 96.439 o
-5 -4 -14 275.483 263.064 5.327 4.661 o
-5 -4 -13 90.805 90.212 1.965 27.640 o
-5 -4 -12 5.637 7.432 0.718 350.340 o
-5 -4 -11 273.925 267.613 4.858 5.046 o
-5 -4 -10 19.122 20.181 0.838 166.975 o
-5 -4 -9 26.577 27.324 0.908 125.938 o
-5 -4 -8 97.641 92.965 1.935 26.559 o
-5 -4 -7 209.455 205.702 3.801 7.918 o
-5 -4 -6 115.012 112.308 2.185 20.902 o
-5 -4 -5 596.626 595.958 10.385 1.223 o
-5 -4 -4 923.103 921.212 13.777 0.611 o
-5 -4 -3 179.533 180.743 2.843 11.255 o
-5 -4 -2 248.128 247.192 3.811 6.645 o
-5 -4 -1 518.255 532.083 8.001 1.745 o
-5 -3 -19 27.525 29.997 2.614 34.186 o
-5 -3 -18 45.210 47.545 2.534 31.293 o
-5 -3 -17 33.839 33.738 1.995 48.753 o
-5 -3 -16 16.719 18.326 1.327 108.169 o
-5 -3 -15 25.403 27.104 1.247 96.992 o
-5 -3 -14 6.079 7.272 0.818 291.381 o
-5 -3 -13 234.014 228.906 4.270 6.506 o
-5 -3 -12 193.913 183.446 3.462 9.265 o
-5 -3 -11 2.617 3.442 0.688 468.684 o
-5 -3 -10 23.140 23.314 0.868 144.364 o
-5 -3 -9 37.866 37.938 1.057 87.252 o
-5 -3 -8 152.001 150.765 2.843 13.309 o
-5 -3 -7 18.672 20.490 0.738 185.175 o
-5 -3 -6 231.627 226.332 4.100 6.791 o
-5 -3 -5 1034.500 1019.500 15.213 0.500 o
-5 -3 -4 403.082 410.746 6.215 2.777 o
-5 -3 -3 69.805 70.031 1.197 47.387 o
-5 -3 -2 686.079 699.498 10.475 1.045 o
-5 -3 -1 376.965 384.949 5.796 3.139 o
-5 -2 -19 6.121 4.898 2.294 51.680 o
-5 -2 -18 59.513 61.431 2.733 25.389 o
-5 -2 -17 11.791 13.946 1.516 97.864 o
-5 -2 -16 127.035 127.452 2.973 14.878 o
-5 -2 -15 17.756 20.381 1.087 133.375 o
-5 -2 -14 23.151 23.194 0.738 161.482 o
-5 -2 -13 87.500 86.401 1.536 33.591 o
-5 -2 -12 148.227 140.650 2.304 15.923 o
-5 -2 -11 121.196 117.127 1.965 21.327 o
-5 -2 -10 144.605 146.266 2.394 15.617 o
-5 -2 -9 286.803 278.895 4.320 5.276 o
-5 -2 -8 252.614 245.626 3.940 6.428 o
-5 -2 -7 24.733 24.301 0.579 173.733 o
-5 -2 -6 145.867 146.127 2.314 15.854 o
-5 -2 -5 122.547 122.623 1.975 20.785 o
-5 -2 -4 25.849 26.805 0.589 163.107 o
-5 -2 -3 225.369 228.936 3.621 7.556 o
-5 -2 -2 185.074 193.841 2.993 10.408 o
-5 -2 -1 577.820 606.164 9.068 1.396 o
-5 -1 -20 31.858 32.651 5.177 10.014 o
-5 -1 -19 131.896 127.352 4.150 10.223 o
-5 -1 -18 8.805 7.891 1.337 129.958 o
-5 -1 -17 6.890 8.001 1.008 209.275 o
-5 -1 -16 65.217 68.883 1.676 40.170 o
-5 -1 -15 17.648 19.513 0.888 165.304 o
-5 -1 -14 59.925 61.062 1.287 52.309 o
-5 -1 -13 0.648 0.818 0.369 1692.070 o
-5 -1 -12 1.867 2.085 0.419 1072.380 o
-5 -1 -11 68.111 68.404 1.297 46.563 o
-5 -1 -10 137.382 139.123 2.275 16.967 o
-5 -1 -9 29.023 28.072 0.678 141.320 o
-5 -1 -8 188.405 183.875 2.893 10.701 o
-5 -1 -7 306.176 305.671 4.908 4.453 o
-5 -1 -6 1.001 1.097 0.190 3394.220 o
-5 -1 -5 299.771 301.301 4.609 4.755 o
-5 -1 -4 89.994 91.189 1.506 32.742 o
-5 -1 -3 394.082 402.397 6.065 2.895 o
-5 -1 -2 972.446 1011.210 15.104 0.527 o
-5 -1 -1 385.773 403.414 6.085 2.928 o
-4 -18 -4 46.691 47.316 3.192 22.048 o
-4 -18 -3 81.466 72.475 3.242 18.036 o
-4 -18 -2 6.831 6.823 2.723 36.951 o
-4 -18 -1 30.727 29.219 2.604 33.919 o
-4 -17 -8 148.293 124.409 5.158 7.418 o
-4 -17 -7 1.948 0.888 1.965 72.716 o
-4 -17 -6 21.465 24.301 2.085 51.769 o
-4 -17 -5 83.894 82.760 2.773 21.184 o
-4 -17 -4 67.783 65.980 2.454 27.521 o
-4 -17 -3 17.879 18.395 1.995 58.285 o
-4 -17 -2 16.234 17.717 1.856 66.583 o
-4 -17 -1 42.146 44.453 2.414 34.337 o
-4 -16 -10 5.555 11.213 2.893 32.789 o
-4 -16 -9 5.401 4.888 2.394 47.848 o
-4 -16 -8 3.861 5.427 1.556 108.801 o
-4 -16 -7 17.932 20.201 1.716 73.192 o
-4 -16 -6 132.560 129.906 3.651 11.797 o
-4 -16 -5 16.271 16.700 1.526 90.343 o
-4 -16 -4 29.915 35.634 1.716 60.820 o
-4 -16 -3 37.327 41.510 1.736 54.716 o
-4 -16 -2 36.346 37.579 1.716 56.907 o
-4 -16 -1 70.462 74.639 2.464 26.388 o
-4 -15 -11 45.743 42.786 2.963 25.073 o
-4 -15 -10 10.169 11.632 2.245 51.436 o
-4 -15 -9 6.114 4.729 1.856 77.062 o
-4 -15 -8 131.452 121.077 2.923 15.032 o
-4 -15 -7 15.878 16.919 1.516 91.524 o
-4 -15 -6 5.437 7.671 1.217 160.857 o
-4 -15 -5 6.361 5.926 1.107 187.555 o
-4 -15 -4 57.113 59.366 1.905 39.467 o
-4 -15 -3 189.297 189.222 4.090 8.071 o
-4 -15 -2 138.138 142.186 3.212 12.892 o
-4 -15 -1 60.306 65.791 1.975 36.397 o
-4 -14 -13 39.040 40.292 3.222 22.628 o
-4 -14 -12 34.126 34.975 2.464 35.775 o
-4 -14 -11 128.708 127.172 3.841 11.326 o
-4 -14 -10 15.462 18.715 1.776 71.576 o
-4 -14 -9 74.944 68.065 2.733 23.241 o
-4 -14 -8 1.035 0.449 0.838 386.102 o
-4 -14 -7 178.467 182.648 3.541 9.580 o
-4 -14 -6 204.540 203.238 4.290 7.257 o
-4 -14 -5 48.972 51.845 1.506 54.161 o
-4 -14 -4 77.047 80.964 1.905 31.875 o
-4 -14 -3 38.862 41.170 1.297 72.234 o
-4 -14 -2 69.945 74.260 1.686 37.771 o
-4 -14 -1 54.996 56.783 1.516 49.830 o
-4 -13 -14 34.265 35.843 3.033 25.669 o
-4 -13 -13 22.610 24.401 2.314 43.465 o
-4 -13 -12 11.563 16.540 1.995 61.633 o
-4 -13 -11 11.520 12.789 1.576 92.944 o
-4 -13 -10 64.496 65.841 2.205 31.618 o
-4 -13 -9 127.927 125.257 3.312 13.404 o
-4 -13 -8 142.523 140.001 3.053 13.328 o
-4 -13 -7 60.081 63.097 1.616 44.103 o
-4 -13 -6 35.872 40.512 1.347 72.572 o
-4 -13 -5 47.771 52.673 1.456 56.144 o
-4 -13 -4 142.914 138.126 2.524 15.487 o
-4 -13 -3 31.245 32.162 1.018 102.942 o
-4 -13 -2 58.082 58.848 1.327 52.811 o
-4 -13 -1 201.847 191.986 3.122 9.568 o
-4 -12 -15 67.534 61.122 3.102 20.661 o
-4 -12 -14 14.100 15.034 2.025 59.275 o
-4 -12 -13 132.975 133.417 3.631 11.783 o
-4 -12 -12 191.763 192.065 4.739 6.884 o
-4 -12 -11 54.428 55.566 2.045 37.830 o
-4 -12 -10 0.413 1.476 1.117 222.926 o
-4 -12 -9 40.328 39.435 1.496 62.949 o
-4 -12 -8 10.703 13.048 1.097 161.223 o
-4 -12 -7 38.121 38.647 1.207 78.490 o
-4 -12 -6 198.209 195.258 3.980 7.995 o
-4 -12 -5 116.787 113.835 2.105 21.143 o
-4 -12 -4 8.605 10.345 0.688 309.467 o
-4 -12 -3 215.605 209.583 3.412 8.364 o
-4 -12 -2 108.413 106.333 1.895 24.209 o
-4 -12 -1 14.472 16.231 0.768 211.376 o
-4 -11 -16 39.111 41.400 2.943 26.125 o
-4 -11 -15 3.958 7.232 2.364 49.089 o
-4 -11 -14 2.491 5.537 1.586 106.720 o
-4 -11 -13 73.536 79.458 2.634 23.791 o
-4 -11 -12 48.795 51.615 1.985 41.233 o
-4 -11 -11 0.396 0.379 1.077 242.827 o
-4 -11 -10 54.681 56.035 1.826 42.456 o
-4 -11 -9 190.603 193.043 4.689 6.974 o
-4 -11 -8 131.722 127.731 3.202 13.607 o
-4 -11 -7 2.535 3.112 0.559 648.856 o
-4 -11 -6 40.365 41.839 1.018 84.171 o
-4 -11 -5 153.454 147.763 2.464 14.685 o
-4 -11 -4 117.140 116.219 2.015 21.549 o
-4 -11 -3 53.978 55.296 1.187 60.084 o
-4 -11 -2 140.603 144.241 2.424 15.857 o
-4 -11 -1 56.119 57.451 1.207 57.504 o
-4 -10 -17 23.167 27.683 4.000 16.529 o
-4 -10 -16 45.953 45.320 2.594 30.334 o
-4 -10 -15 41.204 42.996 2.414 34.661 o
-4 -10 -14 110.590 112.448 3.342 14.477 o
-4 -10 -13 6.767 8.170 1.466 114.424 o
-4 -10 -12 44.000 45.540 1.706 51.745 o
-4 -10 -11 142.840 139.682 3.432 11.953 o
-4 -10 -10 61.704 61.531 1.875 38.469 o
-4 -10 -9 28.239 29.090 1.257 91.346 o
-4 -10 -8 43.762 41.310 1.307 67.850 o
-4 -10 -7 147.478 143.014 2.354 15.688 o
-4 -10 -6 53.611 54.797 1.117 62.612 o
-4 -10 -5 19.323 21.179 0.728 182.402 o
-4 -10 -4 69.652 72.225 1.357 44.025 o
-4 -10 -3 143.518 144.790 2.484 15.379 o
-4 -10 -2 30.169 32.352 0.898 114.060 o
-4 -10 -1 170.952 170.847 2.783 12.028 o
-4 -9 -17 34.737 33.669 2.913 27.490 o
-4 -9 -16 30.548 33.539 2.334 39.793 o
-4 -9 -15 6.143 6.963 1.556 104.785 o
-4 -9 -14 23.575 25.020 1.656 71.157 o
-4 -9 -13 46.021 47.794 1.656 51.904 o
-4 -9 -12 48.832 48.543 1.646 50.780 o
-4 -9 -11 56.734 56.882 1.806 42.108 o
-4 -9 -10 2.299 1.516 0.549 720.891 o
-4 -9 -9 255.948 249.925 4.988 5.246 o
-4 -9 -8 123.734 119.232 2.354 18.619 o
-4 -9 -7 12.457 13.777 0.828 214.854 o
-4 -9 -6 9.547 11.053 0.509 379.191 o
-4 -9 -5 27.072 27.374 0.728 143.085 o
-4 -9 -4 16.977 17.468 0.668 215.791 o
-4 -9 -3 49.651 51.565 1.057 68.791 o
-4 -9 -2 72.753 71.038 1.446 41.500 o
-4 -9 -1 341.916 343.529 5.297 3.742 o
-4 -8 -18 7.273 14.265 2.803 34.365 o
-4 -8 -17 29.299 37.858 2.953 27.257 o
-4 -8 -16 20.014 24.132 1.975 56.978 o
-4 -8 -15 157.344 153.080 3.970 9.619 o
-4 -8 -14 16.707 18.695 1.277 113.459 o
-4 -8 -13 71.883 69.592 2.025 32.476 o
-4 -8 -12 14.400 14.605 0.958 173.595 o
-4 -8 -11 106.334 107.909 2.763 18.145 o
-4 -8 -10 25.499 26.825 0.968 122.801 o
-4 -8 -9 15.110 16.720 0.898 178.612 o
-4 -8 -8 138.379 133.178 2.624 15.540 o
-4 -8 -7 46.423 47.435 1.187 68.269 o
-4 -8 -6 45.874 46.188 0.948 78.956 o
-4 -8 -5 81.246 80.964 1.456 37.053 o
-4 -8 -4 112.637 114.693 2.045 21.990 o
-4 -8 -3 10.849 11.961 0.539 337.692 o
-4 -8 -2 52.334 53.520 1.087 64.929 o
-4 -8 -1 85.338 85.782 1.566 33.840 o
-4 -7 -18 16.322 19.513 2.334 45.136 o
-4 -7 -17 15.517 18.904 1.885 64.961 o
-4 -7 -16 19.296 23.264 1.586 79.653 o
-4 -7 -15 52.357 53.201 1.885 42.258 o
-4 -7 -14 14.149 15.333 1.397 106.559 o
-4 -7 -13 192.031 184.165 3.841 8.542 o
-4 -7 -12 195.891 190.719 3.921 8.212 o
-4 -7 -11 61.714 61.531 1.526 45.770 o
-4 -7 -10 72.454 73.133 1.636 38.039 o
-4 -7 -9 44.002 46.667 1.267 67.287 o
-4 -7 -8 45.878 46.118 1.207 68.436 o
-4 -7 -7 24.918 24.072 0.918 132.651 o
-4 -7 -6 222.465 225.405 4.130 6.932 o
-4 -7 -5 113.216 115.351 1.905 22.841 o
-4 -7 -4 334.868 323.098 4.968 4.064 o
-4 -7 -3 158.525 156.501 2.494 13.981 o
-4 -7 -2 2.006 2.025 0.279 1655.800 o
-4 -7 -1 382.691 377.976 5.756 3.142 o
-4 -6 -19 38.680 32.611 3.073 24.850 o
-4 -6 -18 3.804 4.679 2.095 62.453 o
-4 -6 -17 48.138 49.191 2.354 33.868 o
-4 -6 -16 41.711 40.632 1.846 49.308 o
-4 -6 -15 40.306 43.934 2.005 44.509 o
-4 -6 -14 121.881 120.668 2.783 16.365 o
-4 -6 -13 47.691 46.338 1.407 59.674 o
-4 -6 -12 139.955 136.011 2.693 15.037 o
-4 -6 -11 316.522 296.373 5.317 4.132 o
-4 -6 -10 51.486 52.533 1.307 58.822 o
-4 -6 -9 148.319 146.775 2.833 13.656 o
-4 -6 -8 74.828 75.926 1.666 36.493 o
-4 -6 -7 213.738 207.169 3.801 7.801 o
-4 -6 -6 167.950 164.193 3.073 11.495 o
-4 -6 -5 12.527 13.747 0.449 336.636 o
-4 -6 -4 102.565 101.385 1.676 27.368 o
-4 -6 -3 145.530 148.371 2.394 15.475 o
-4 -6 -2 398.402 405.250 6.145 2.837 o
-4 -6 -1 131.885 132.988 2.155 18.293 o
-4 -5 -19 44.914 44.413 2.713 28.623 o
-4 -5 -18 29.718 34.756 2.554 34.669 o
-4 -5 -17 1.128 1.826 2.065 66.147 o
-4 -5 -16 13.320 13.857 1.237 129.571 o
-4 -5 -15 326.313 315.527 6.305 3.423 o
-4 -5 -14 33.880 34.856 1.257 81.853 o
-4 -5 -13 127.090 125.187 2.494 17.308 o
-4 -5 -12 114.631 115.291 2.554 18.438 o
-4 -5 -11 88.916 89.015 1.885 28.945 o
-4 -5 -10 74.887 76.794 1.666 36.359 o
-4 -5 -9 245.032 241.626 4.409 6.055 o
-4 -5 -8 100.361 94.132 1.935 26.025 o
-4 -5 -7 123.040 119.192 2.314 18.915 o
-4 -5 -6 27.341 25.867 0.798 137.143 o
-4 -5 -5 290.177 290.936 5.207 4.472 o
-4 -5 -4 379.156 381.437 5.806 3.132 o
-4 -5 -3 137.235 141.737 2.255 16.962 o
-4 -5 -2 155.601 161.579 2.644 13.497 o
-4 -5 -1 343.491 346.422 5.257 3.739 o
-4 -4 -19 4.693 3.372 2.105 61.785 o
-4 -4 -18 2.586 4.230 2.364 49.890 o
-4 -4 -17 31.285 32.312 1.706 61.428 o
-4 -4 -16 43.194 45.340 1.676 53.129 o
-4 -4 -15 52.407 55.476 1.746 45.243 o
-4 -4 -14 63.685 61.521 1.536 44.790 o
-4 -4 -13 97.181 93.673 1.965 26.292 o
-4 -4 -12 52.371 52.004 1.317 58.136 o
-4 -4 -11 345.132 329.543 5.896 3.466 o
-4 -4 -10 16.683 17.757 0.748 199.621 o
-4 -4 -9 77.991 74.071 1.596 36.944 o
-4 -4 -8 74.461 76.176 1.616 37.340 o
-4 -4 -7 108.443 108.019 2.115 22.423 o
-4 -4 -6 119.095 123.481 2.354 18.853 o
-4 -4 -5 4.563 4.489 0.479 641.306 o
-4 -4 -4 811.030 805.781 12.250 0.775 o
-4 -4 -3 700.636 705.005 10.574 1.019 o
-4 -4 -2 873.883 874.385 13.068 0.677 o
-4 -4 -1 366.793 384.679 5.826 3.188 o
-4 -3 -20 7.644 7.143 4.908 11.708 o
-4 -3 -19 2.015 2.255 2.275 54.303 o
-4 -3 -18 21.743 24.311 1.846 62.233 o
-4 -3 -17 77.920 77.582 2.215 28.049 o
-4 -3 -16 69.964 69.442 1.945 34.144 o
-4 -3 -15 7.993 7.681 0.888 244.055 o
-4 -3 -14 105.314 105.026 2.215 22.239 o
-4 -3 -13 68.902 65.182 1.476 43.374 o
-4 -3 -12 54.885 54.189 1.377 54.336 o
-4 -3 -11 206.880 205.593 4.170 7.376 o
-4 -3 -10 189.210 186.519 3.472 9.341 o
-4 -3 -9 279.498 271.783 4.908 4.916 o
-4 -3 -8 993.508 947.837 16.410 0.494 o
-4 -3 -7 63.184 62.479 1.367 48.538 o
-4 -3 -6 1048.700 1032.030 18.416 0.415 o
-4 -3 -5 164.955 163.105 2.983 11.911 o
-4 -3 -4 35.279 34.437 0.688 117.156 o
-4 -3 -3 291.952 296.333 4.489 4.964 o
-4 -3 -2 287.464 298.159 4.519 4.984 o
-4 -3 -1 289.135 296.253 4.499 4.991 o
-4 -2 -20 67.546 58.568 3.721 15.898 o
-4 -2 -19 15.940 17.019 2.534 39.470 o
-4 -2 -18 50.094 55.895 2.135 37.030 o
-4 -2 -17 14.368 15.981 1.028 158.017 o
-4 -2 -16 43.768 44.961 1.277 67.705 o
-4 -2 -15 27.757 30.486 0.948 116.313 o
-4 -2 -14 5.183 6.285 0.559 494.279 o
-4 -2 -13 145.162 141.278 2.334 16.007 o
-4 -2 -12 145.599 143.523 2.424 15.522 o
-4 -2 -11 41.563 40.781 0.888 89.883 o
-4 -2 -10 514.669 507.612 7.671 1.842 o
-4 -2 -9 200.784 200.056 3.122 9.469 o
-4 -2 -8 30.175 30.406 0.648 137.412 o
-4 -2 -7 3.524 3.172 0.239 1305.810 o
-4 -2 -6 325.227 321.812 4.908 4.193 o
-4 -2 -5 277.153 278.816 4.240 5.476 o
-4 -2 -4 94.925 96.666 1.596 30.060 o
-4 -2 -3 132.035 138.685 2.185 17.870 o
-4 -2 -2 293.828 305.072 4.609 4.801 o
-4 -2 -1 2239.140 2257.890 33.699 0.109 o
-4 -1 -20 11.100 13.537 3.252 25.629 o
-4 -1 -19 26.742 30.616 1.875 56.792 o
-4 -1 -18 122.036 128.509 2.933 15.342 o
-4 -1 -17 65.567 69.651 1.746 38.653 o
-4 -1 -16 15.843 18.126 0.888 174.758 o
-4 -1 -15 48.579 48.353 1.207 65.535 o
-4 -1 -14 49.286 50.997 1.147 66.156 o
-4 -1 -13 31.260 31.544 0.828 118.365 o
-4 -1 -12 24.939 24.989 0.718 154.657 o
-4 -1 -11 17.577 17.997 0.628 218.986 o
-4 -1 -10 5.218 5.517 0.429 651.260 o
-4 -1 -9 14.378 14.455 0.489 295.913 o
-4 -1 -8 12.423 13.497 0.469 332.688 o
-4 -1 -7 89.020 92.227 1.546 32.399 o
-4 -1 -6 1.890 1.925 0.269 1765.660 o
-4 -1 -5 340.141 345.764 5.237 3.778 o
-4 -1 -4 1249.720 1261.280 20.151 0.318 o
-4 -1 -3 868.945 903.165 13.537 0.652 o
-4 -1 -2 773.600 829.154 12.370 0.787 o
-4 -1 -1 1591.080 1624.620 24.261 0.208 o
-3 -18 -5 5.484 7.133 2.374 48.293 o
-3 -18 -4 5.050 6.634 2.384 48.092 o
-3 -18 -3 26.580 24.980 2.524 36.839 o
-3 -18 -2 18.466 21.029 2.324 44.690 o
-3 -18 -1 11.417 12.929 2.105 56.970 o
-3 -17 -8 14.676 18.575 2.963 29.843 o
-3 -17 -7 1.647 4.180 2.075 64.724 o
-3 -17 -6 25.525 26.915 2.055 50.933 o
-3 -17 -5 4.516 5.207 1.556 108.066 o
-3 -17 -4 12.058 12.749 1.865 69.924 o
-3 -17 -3 11.247 12.430 1.596 91.539 o
-3 -17 -2 23.911 23.723 2.095 50.605 o
-3 -17 -1 49.605 53.401 2.474 31.093 o
-3 -16 -10 152.559 127.422 4.549 8.631 o
-3 -16 -9 27.027 27.334 2.594 34.934 o
-3 -16 -8 112.466 111.939 3.292 14.635 o
-3 -16 -7 60.238 64.165 2.294 31.182 o
-3 -16 -6 9.684 10.914 1.556 98.034 o
-3 -16 -5 20.249 21.897 1.466 88.382 o
-3 -16 -4 63.116 65.911 2.245 31.260 o
-3 -16 -3 11.554 12.250 1.466 104.561 o
-3 -16 -2 127.834 126.444 3.033 14.588 o
-3 -16 -1 2.902 4.140 1.337 147.241 o
-3 -15 -12 91.849 84.575 3.791 13.796 o
-3 -15 -11 121.822 112.278 3.671 12.500 o
-3 -15 -10 2.821 5.866 1.945 72.170 o
-3 -15 -9 43.595 46.138 2.374 34.682 o
-3 -15 -8 14.747 20.341 1.536 89.173 o
-3 -15 -7 69.112 69.881 2.015 33.191 o
-3 -15 -6 118.019 115.181 2.524 18.327 o
-3 -15 -5 20.250 22.087 1.187 114.434 o
-3 -15 -4 5.442 6.414 0.988 228.443 o
-3 -15 -3 41.465 48.872 1.736 51.173 o
-3 -15 -2 59.526 60.833 1.826 40.196 o
-3 -15 -1 136.795 143.224 3.222 12.894 o
-3 -14 -13 50.777 49.311 2.763 26.808 o
-3 -14 -12 28.584 32.761 2.524 35.717 o
-3 -14 -11 3.301 4.389 1.826 81.632 o
-3 -14 -10 16.670 20.371 1.915 62.353 o
-3 -14 -9 20.521 22.037 1.776 67.281 o
-3 -14 -8 14.367 16.241 1.117 142.502 o
-3 -14 -7 46.401 46.797 1.466 58.210 o
-3 -14 -6 34.493 35.295 1.277 79.865 o
-3 -14 -5 32.701 34.606 1.287 81.401 o
-3 -14 -4 81.996 84.945 1.935 30.076 o
-3 -14 -3 163.218 159.404 3.112 11.686 o
-3 -14 -2 36.876 41.539 1.217 77.779 o
-3 -14 -1 7.866 7.781 0.838 264.018 o
-3 -13 -14 50.466 50.029 2.883 25.207 o
-3 -13 -13 108.541 107.889 3.521 13.832 o
-3 -13 -12 7.835 13.388 1.846 73.726 o
-3 -13 -11 95.237 93.025 2.753 19.802 o
-3 -13 -10 5.529 4.858 1.287 149.809 o
-3 -13 -9 11.107 17.418 1.506 97.614 o
-3 -13 -8 27.342 30.037 1.067 106.983 o
-3 -13 -7 43.934 45.979 1.357 64.037 o
-3 -13 -6 47.978 50.618 1.407 58.236 o
-3 -13 -5 128.766 135.552 2.703 15.757 o
-3 -13 -4 177.806 179.476 3.222 10.409 o
-3 -13 -3 14.298 16.480 0.838 195.455 o
-3 -13 -2 15.775 14.355 0.768 209.305 o
-3 -13 -1 2.322 2.215 0.529 738.836 o
-3 -12 -15 19.073 20.341 2.404 42.141 o
-3 -12 -14 16.425 17.148 2.055 56.395 o
-3 -12 -13 0.030 0.818 1.506 125.417 o
-3 -12 -12 67.995 64.803 2.773 23.758 o
-3 -12 -11 47.511 51.456 1.875 44.369 o
-3 -12 -10 16.951 18.825 1.267 114.083 o
-3 -12 -9 225.078 229.944 5.277 5.438 o
-3 -12 -8 41.822 41.789 1.107 78.256 o
-3 -12 -7 62.523 64.494 1.556 44.241 o
-3 -12 -6 19.656 23.044 0.928 146.907 o
-3 -12 -5 36.016 37.080 1.047 90.653 o
-3 -12 -4 175.865 169.600 2.783 11.826 o
-3 -12 -3 79.001 78.560 1.506 37.349 o
-3 -12 -2 103.661 103.559 1.846 25.542 o
-3 -12 -1 95.902 99.010 1.806 27.581 o
-3 -11 -16 3.858 5.148 2.913 32.945 o
-3 -11 -15 5.012 3.033 1.945 71.714 o
-3 -11 -14 46.560 50.997 2.354 34.001 o
-3 -11 -13 23.315 25.907 1.676 69.875 o
-3 -11 -12 34.345 37.040 1.656 60.548 o
-3 -11 -11 24.210 26.666 1.257 98.060 o
-3 -11 -10 99.716 97.125 2.494 21.156 o
-3 -11 -9 50.967 51.665 1.925 41.988 o
-3 -11 -8 84.875 83.927 1.766 31.676 o
-3 -11 -7 11.946 13.108 0.708 255.979 o
-3 -11 -6 81.911 80.246 1.536 35.858 o
-3 -11 -5 127.419 127.641 2.175 18.869 o
-3 -11 -4 103.698 104.577 1.856 25.372 o
-3 -11 -3 159.806 159.704 2.654 13.281 o
-3 -11 -2 186.484 184.983 3.003 10.501 o
-3 -11 -1 127.372 124.848 2.175 19.010 o
-3 -10 -17 50.745 43.006 3.093 22.995 o
-3 -10 -16 24.410 25.708 2.235 45.287 o
-3 -10 -15 5.973 4.439 1.806 81.264 o
-3 -10 -14 44.959 48.373 1.945 43.907 o
-3 -10 -13 1.826 3.771 1.347 148.287 o
-3 -10 -12 90.858 94.462 2.564 21.673 o
-3 -10 -11 26.372 27.713 1.347 87.754 o
-3 -10 -10 598.562 534.697 11.542 1.134 o
-3 -10 -9 273.837 268.062 5.995 4.143 o
-3 -10 -8 39.518 37.170 1.097 83.601 o
-3 -10 -7 267.715 265.987 4.150 5.791 o
-3 -10 -6 10.399 11.502 0.549 342.955 o
-3 -10 -5 17.586 17.617 0.648 215.898 o
-3 -10 -4 87.909 91.668 1.666 31.351 o
-3 -10 -3 130.010 130.325 2.195 18.389 o
-3 -10 -2 123.293 121.865 2.075 20.153 o
-3 -10 -1 34.909 35.793 0.938 100.004 o
-3 -9 -17 19.151 21.668 2.534 38.364 o
-3 -9 -16 62.203 64.773 2.644 25.960 o
-3 -9 -15 2.810 3.352 1.347 146.403 o
-3 -9 -14 9.954 8.370 1.556 99.214 o
-3 -9 -13 129.600 131.113 3.352 13.022 o
-3 -9 -12 73.677 74.121 2.065 31.073 o
-3 -9 -11 86.334 84.665 2.255 25.751 o
-3 -9 -10 54.052 52.942 1.466 52.533 o
-3 -9 -9 2.271 3.492 0.609 575.969 o
-3 -9 -8 123.205 122.544 2.444 18.013 o
-3 -9 -7 89.745 92.416 1.676 30.760 o
-3 -9 -6 371.802 360.478 5.567 3.342 o
-3 -9 -5 119.869 121.127 2.055 20.692 o
-3 -9 -4 57.284 56.164 1.137 59.126 o
-3 -9 -3 249.581 237.865 3.731 6.802 o
-3 -9 -2 172.893 170.049 2.783 11.955 o
-3 -9 -1 61.038 59.885 1.197 54.242 o
-3 -8 -18 4.548 3.711 2.384 48.620 o
-3 -8 -17 47.026 44.173 2.624 29.766 o
-3 -8 -16 20.980 23.473 1.856 62.361 o
-3 -8 -15 56.267 58.868 2.155 34.874 o
-3 -8 -14 8.111 8.898 1.057 187.398 o
-3 -8 -13 67.473 68.065 2.085 32.651 o
-3 -8 -12 25.210 26.167 1.117 109.344 o
-3 -8 -11 133.315 127.432 2.753 15.492 o
-3 -8 -10 26.163 28.322 1.077 109.546 o
-3 -8 -9 29.493 30.536 0.968 111.254 o
-3 -8 -8 79.053 78.380 1.666 35.044 o
-3 -8 -7 218.340 216.187 3.990 7.307 o
-3 -8 -6 1.262 2.105 0.339 1526.130 o
-3 -8 -5 549.925 536.921 8.140 1.644 o
-3 -8 -4 58.587 59.616 1.127 57.508 o
-3 -8 -3 56.057 60.065 1.177 57.580 o
-3 -8 -2 253.805 252.629 3.930 6.356 o
-3 -8 -1 337.095 327.917 5.078 3.962 o
-3 -7 -18 29.744 32.970 2.434 37.552 o
-3 -7 -17 58.228 60.703 2.564 27.821 o
-3 -7 -16 4.544 7.681 1.307 144.820 o
-3 -7 -15 250.412 243.401 5.656 4.724 o
-3 -7 -14 0.609 1.746 1.077 237.180 o
-3 -7 -13 178.301 173.760 3.631 9.518 o
-3 -7 -12 120.788 121.157 2.654 17.118 o
-3 -7 -11 35.385 35.754 1.057 91.709 o
-3 -7 -10 0.408 1.556 0.638 643.871 o
-3 -7 -9 132.262 130.863 2.544 16.431 o
-3 -7 -8 164.926 161.928 3.033 11.792 o
-3 -7 -7 332.528 319.747 5.716 3.679 o
-3 -7 -6 162.159 158.078 2.524 13.617 o
-3 -7 -5 307.487 307.915 4.749 4.537 o
-3 -7 -4 84.635 83.448 1.466 35.604 o
-3 -7 -3 177.848 174.797 2.773 11.642 o
-3 -7 -2 306.341 316.026 4.838 4.447 o
-3 -7 -1 30.687 30.556 0.728 129.070 o
-3 -6 -19 4.391 3.432 2.943 32.332 o
-3 -6 -18 3.503 3.402 2.055 65.244 o
-3 -6 -17 0.102 0.559 1.496 127.185 o
-3 -6 -16 4.118 4.928 1.327 145.318 o
-3 -6 -15 75.668 76.784 2.324 27.144 o
-3 -6 -14 58.253 60.234 1.706 43.271 o
-3 -6 -13 133.241 129.806 2.614 16.066 o
-3 -6 -12 99.303 102.382 2.115 23.986 o
-3 -6 -11 61.408 62.040 1.476 46.914 o
-3 -6 -10 31.383 30.925 0.978 106.787 o
-3 -6 -9 194.124 183.706 3.422 9.338 o
-3 -6 -8 18.209 18.086 0.698 200.834 o
-3 -6 -7 4.397 4.918 0.549 550.804 o
-3 -6 -6 245.969 243.242 4.429 6.005 o
-3 -6 -5 482.941 468.926 7.083 2.108 o
-3 -6 -4 231.692 232.158 3.571 7.446 o
-3 -6 -3 184.117 184.165 3.112 10.351 o
-3 -6 -2 399.390 418.488 6.345 2.733 o
-3 -6 -1 368.570 371.960 5.626 3.300 o
-3 -5 -19 98.199 91.229 3.631 14.174 o
-3 -5 -18 23.305 28.551 2.245 44.879 o
-3 -5 -17 31.785 35.424 2.125 45.057 o
-3 -5 -16 62.152 65.871 2.265 31.137 o
-3 -5 -15 3.198 3.771 1.018 239.289 o
-3 -5 -14 135.932 133.517 2.953 14.262 o
-3 -5 -13 47.958 47.665 1.277 63.694 o
-3 -5 -12 69.257 69.362 1.576 40.650 o
-3 -5 -11 2.982 4.539 0.828 335.992 o
-3 -5 -10 158.086 154.566 2.953 12.529 o
-3 -5 -9 176.589 173.750 3.541 9.781 o
-3 -5 -8 391.697 376.978 6.654 2.760 o
-3 -5 -7 105.975 103.270 2.035 23.670 o
-3 -5 -6 820.314 810.350 14.076 0.680 o
-3 -5 -5 793.349 783.415 13.697 0.721 o
-3 -5 -4 51.844 53.082 1.047 66.761 o
-3 -5 -3 2.103 2.255 0.259 1695.290 o
-3 -5 -2 840.720 846.203 13.527 0.683 o
-3 -5 -1 197.856 202.610 3.142 9.484 o
-3 -4 -20 26.168 24.481 5.407 9.353 o
-3 -4 -19 1.170 2.314 2.005 69.938 o
-3 -4 -18 9.836 13.178 2.155 55.200 o
-3 -4 -17 36.278 40.861 1.796 53.198 o
-3 -4 -16 44.509 46.877 1.766 49.389 o
-3 -4 -15 48.008 49.830 1.407 58.449 o
-3 -4 -14 3.718 3.701 0.728 404.883 o
-3 -4 -13 50.632 48.892 1.267 61.821 o
-3 -4 -12 79.690 80.186 1.766 33.271 o
-3 -4 -11 85.809 85.314 1.806 30.842 o
-3 -4 -10 331.651 324.066 5.886 3.579 o
-3 -4 -9 150.683 146.067 2.773 13.763 o
-3 -4 -8 322.725 316.425 5.646 3.802 o
-3 -4 -7 552.864 545.500 9.507 1.432 o
-3 -4 -6 55.308 52.563 1.157 61.006 o
-3 -4 -5 105.348 104.747 2.015 23.813 o
-3 -4 -4 175.011 177.640 3.212 10.571 o
-3 -4 -3 241.988 248.060 3.791 6.779 o
-3 -4 -2 611.232 639.633 9.607 1.256 o
-3 -4 -1 38.787 40.083 0.798 99.055 o
-3 -3 -20 63.596 55.127 4.030 14.245 o
-3 -3 -19 5.582 8.021 1.995 66.736 o
-3 -3 -18 33.327 37.749 1.995 48.217 o
-3 -3 -17 38.250 44.832 1.865 49.213 o
-3 -3 -16 46.154 47.545 1.586 54.121 o
-3 -3 -15 10.626 9.856 0.628 315.348 o
-3 -3 -14 20.248 20.032 0.698 185.855 o
-3 -3 -13 54.753 55.815 1.097 62.064 o
-3 -3 -12 21.839 21.478 0.628 186.202 o
-3 -3 -11 30.172 30.905 0.718 130.770 o
-3 -3 -10 188.599 179.665 3.352 9.729 o
-3 -3 -9 281.672 273.748 4.908 4.881 o
-3 -3 -8 18.748 19.164 0.668 200.842 o
-3 -3 -7 401.151 393.109 6.933 2.588 o
-3 -3 -6 133.526 135.193 2.534 16.223 o
-3 -3 -5 49.869 47.236 1.107 68.597 o
-3 -3 -4 161.375 166.687 3.023 11.874 o
-3 -3 -3 631.310 637.657 9.577 1.232 o
-3 -3 -2 468.503 481.076 7.232 2.102 o
-3 -3 -1 394.704 404.362 6.085 2.879 o
-3 -2 -20 2.972 3.462 3.332 25.447 o
-3 -2 -19 75.464 70.739 2.025 31.614 o
-3 -2 -18 16.869 17.867 1.227 119.839 o
-3 -2 -17 33.341 35.205 1.257 82.226 o
-3 -2 -16 26.152 27.254 0.998 118.032 o
-3 -2 -15 48.758 50.737 1.157 66.302 o
-3 -2 -14 7.749 8.200 0.589 391.255 o
-3 -2 -13 8.113 8.190 0.539 416.286 o
-3 -2 -12 92.754 92.905 1.596 30.926 o
-3 -2 -11 136.744 135.093 2.235 17.375 o
-3 -2 -10 305.860 301.291 4.639 4.666 o
-3 -2 -9 821.011 825.802 12.380 0.755 o
-3 -2 -8 73.117 75.427 1.297 43.138 o
-3 -2 -7 223.836 221.035 3.452 7.939 o
-3 -2 -6 310.314 308.703 5.467 4.038 o
-3 -2 -5 319.821 334.301 5.896 3.620 o
-3 -2 -4 200.463 204.785 3.661 8.395 o
-3 -2 -3 1008.260 1035.550 15.482 0.499 o
-3 -2 -2 223.258 224.258 3.422 7.958 o
-3 -2 -1 724.498 744.898 11.123 0.936 o
-3 -1 -20 14.723 15.203 2.075 56.577 o
-3 -1 -19 42.559 49.071 1.985 43.515 o
-3 -1 -18 1.319 2.185 1.077 231.556 o
-3 -1 -17 45.833 48.323 1.377 61.273 o
-3 -1 -16 159.399 163.794 2.803 12.712 o
-3 -1 -15 60.137 63.167 1.387 49.298 o
-3 -1 -14 131.858 130.125 2.235 18.024 o
-3 -1 -13 66.936 64.424 1.267 48.566 o
-3 -1 -12 371.055 362.952 5.577 3.335 o
-3 -1 -11 46.566 43.156 0.948 79.826 o
-3 -1 -10 45.264 41.220 0.838 87.218 o
-3 -1 -9 50.548 50.189 0.998 70.705 o
-3 -1 -8 264.864 266.136 4.090 5.893 o
-3 -1 -7 148.398 147.493 2.324 15.578 o
-3 -1 -6 605.646 617.526 9.307 1.313 o
-3 -1 -5 1234.030 1240.310 18.834 0.343 o
-3 -1 -4 392.640 405.938 6.494 2.743 o
-3 -1 -3 536.395 561.701 8.479 1.595 o
-3 -1 -2 23.569 22.655 0.439 200.695 o
-3 -1 -1 563.459 584.915 8.739 1.482 o
-2 -18 -6 27.495 30.227 6.794 6.002 o
-2 -18 -5 5.774 4.609 2.215 55.445 o
-2 -18 -4 167.844 144.740 4.110 9.101 o
-2 -18 -3 15.588 17.747 2.893 31.109 o
-2 -18 -2 30.373 33.250 2.634 33.030 o
-2 -18 -1 24.988 25.049 2.185 46.846 o
-2 -17 -8 84.365 77.513 3.093 18.768 o
-2 -17 -7 9.885 12.949 2.195 53.436 o
-2 -17 -6 62.789 61.521 2.514 27.788 o
-2 -17 -5 37.178 37.908 1.885 50.348 o
-2 -17 -4 6.601 6.075 1.686 90.796 o
-2 -17 -3 47.549 48.632 2.215 36.834 o
-2 -17 -2 34.973 34.946 2.035 46.863 o
-2 -17 -1 44.181 45.729 1.955 44.325 o
-2 -16 -10 7.502 11.352 2.713 36.736 o
-2 -16 -9 18.229 20.291 1.786 68.671 o
-2 -16 -8 31.582 32.082 1.836 55.833 o
-2 -16 -7 3.645 3.601 1.337 146.090 o
-2 -16 -6 30.491 31.534 1.826 56.884 o
-2 -16 -5 167.935 162.208 3.771 9.675 o
-2 -16 -4 14.969 18.465 1.746 73.948 o
-2 -16 -3 20.139 23.982 1.576 79.319 o
-2 -16 -2 52.437 59.656 2.045 37.816 o
-2 -16 -1 83.720 82.919 2.833 20.680 o
-2 -15 -12 18.528 13.398 2.614 37.214 o
-2 -15 -11 0.843 2.135 1.945 74.479 o
-2 -15 -10 3.705 4.210 1.846 79.734 o
-2 -15 -9 14.052 14.385 1.357 112.004 o
-2 -15 -8 23.097 27.733 1.546 77.226 o
-2 -15 -7 45.113 49.999 1.796 47.657 o
-2 -15 -6 4.538 6.614 1.097 196.712 o
-2 -15 -5 45.558 50.408 1.546 55.000 o
-2 -15 -4 162.219 166.028 3.422 10.711 o
-2 -15 -3 12.969 14.285 1.097 152.396 o
-2 -15 -2 12.916 13.857 1.097 153.179 o
-2 -15 -1 94.942 95.998 2.314 23.253 o
-2 -14 -13 46.155 42.806 2.723 28.410 o
-2 -14 -12 23.621 20.700 2.284 44.622 o
-2 -14 -11 3.654 4.320 1.826 81.392 o
-2 -14 -10 38.623 41.889 2.165 41.056 o
-2 -14 -9 0.792 1.367 0.938 309.360 o
-2 -14 -8 33.064 38.776 1.516 67.093 o
-2 -14 -7 196.967 197.762 3.831 8.265 o
-2 -14 -6 91.845 95.110 2.235 24.437 o
-2 -14 -5 35.743 37.789 1.177 82.977 o
-2 -14 -4 127.157 128.988 2.693 16.148 o
-2 -14 -3 28.065 30.117 1.097 103.260 o
-2 -14 -2 47.849 47.725 1.317 62.312 o
-2 -14 -1 40.350 43.076 1.147 77.170 o
-2 -13 -14 9.181 7.213 2.115 58.547 o
-2 -13 -13 22.293 24.950 2.165 48.402 o
-2 -13 -12 113.105 113.276 3.322 14.419 o
-2 -13 -11 120.288 121.586 3.322 13.833 o
-2 -13 -10 76.230 77.393 2.384 26.313 o
-2 -13 -9 6.989 6.494 0.788 300.748 o
-2 -13 -8 93.881 96.786 2.135 24.963 o
-2 -13 -7 13.848 13.168 0.968 176.466 o
-2 -13 -6 2.404 2.045 0.688 492.199 o
-2 -13 -5 3.858 4.250 0.718 405.434 o
-2 -13 -4 114.367 113.236 2.324 20.002 o
-2 -13 -3 119.403 119.700 2.275 19.480 o
-2 -13 -2 52.037 54.259 1.327 57.363 o
-2 -13 -1 45.659 45.809 1.097 73.173 o
-2 -12 -15 6.846 6.474 2.574 41.194 o
-2 -12 -14 0.258 0.000 1.556 117.822 o
-2 -12 -13 69.887 70.968 2.514 26.122 o
-2 -12 -12 13.091 14.066 1.536 94.329 o
-2 -12 -11 11.100 13.108 1.297 126.201 o
-2 -12 -10 24.461 26.496 1.486 80.517 o
-2 -12 -9 11.307 13.298 0.798 231.947 o
-2 -12 -8 6.230 6.744 0.718 346.818 o
-2 -12 -7 160.087 162.886 3.122 11.717 o
-2 -12 -6 382.726 374.724 6.784 2.760 o
-2 -12 -5 11.400 10.405 0.658 291.216 o
-2 -12 -4 124.216 125.267 2.185 19.247 o
-2 -12 -3 92.551 92.227 1.756 29.342 o
-2 -12 -2 40.347 40.452 1.018 84.991 o
-2 -12 -1 216.658 214.721 3.462 8.186 o
-2 -11 -16 3.967 6.395 3.063 29.797 o
-2 -11 -15 17.746 19.603 2.015 57.147 o
-2 -11 -14 18.069 20.441 1.666 76.292 o
-2 -11 -13 43.475 46.717 1.955 44.394 o
-2 -11 -12 15.368 16.939 1.307 113.691 o
-2 -11 -11 29.166 30.676 1.327 84.539 o
-2 -11 -10 275.649 274.935 6.165 3.984 o
-2 -11 -9 24.548 26.705 0.828 140.366 o
-2 -11 -8 229.252 221.494 4.030 6.977 o
-2 -11 -7 200.760 195.557 3.631 8.564 o
-2 -11 -6 13.664 13.408 0.619 268.510 o
-2 -11 -5 85.361 88.446 1.616 32.892 o
-2 -11 -4 31.493 34.397 0.908 108.924 o
-2 -11 -3 9.323 11.073 0.638 319.402 o
-2 -11 -2 7.135 6.704 0.599 410.442 o
-2 -11 -1 216.178 212.227 3.472 8.215 o
-2 -10 -17 33.871 32.352 4.130 15.132 o
-2 -10 -16 31.783 30.865 2.105 46.389 o
-2 -10 -15 21.121 22.974 1.756 67.740 o
-2 -10 -14 12.554 15.852 1.307 119.509 o
-2 -10 -13 49.453 52.942 1.846 44.223 o
-2 -10 -12 137.808 140.131 3.372 12.369 o
-2 -10 -11 46.503 49.410 1.656 51.322 o
-2 -10 -10 11.341 12.789 0.998 180.653 o
-2 -10 -9 43.824 44.153 1.456 60.876 o
-2 -10 -8 15.095 16.500 0.619 243.705 o
-2 -10 -7 86.079 86.461 1.546 33.817 o
-2 -10 -6 22.600 23.583 0.748 161.417 o
-2 -10 -5 66.381 66.749 1.417 45.226 o
-2 -10 -4 18.474 20.530 0.718 189.569 o
-2 -10 -3 43.153 44.842 0.988 80.840 o
-2 -10 -2 12.940 13.677 0.648 264.369 o
-2 -10 -1 20.846 21.777 0.718 176.118 o
-2 -9 -18 55.456 54.418 5.287 9.128 o
-2 -9 -17 58.856 56.653 2.444 29.769 o
-2 -9 -16 13.068 16.241 1.746 76.120 o
-2 -9 -15 55.914 59.396 2.225 33.640 o
-2 -9 -14 35.779 41.350 1.856 51.227 o
-2 -9 -13 4.778 5.517 1.047 213.934 o
-2 -9 -12 214.539 201.243 4.609 6.618 o
-2 -9 -11 32.656 36.881 1.407 73.654 o
-2 -9 -10 57.429 56.523 1.516 48.815 o
-2 -9 -9 430.911 413.570 7.352 2.310 o
-2 -9 -8 119.905 118.304 1.995 21.223 o
-2 -9 -7 96.713 99.170 1.935 26.206 o
-2 -9 -6 12.151 13.018 0.559 306.342 o
-2 -9 -5 103.845 105.295 1.995 24.146 o
-2 -9 -4 142.079 142.336 2.354 16.116 o
-2 -9 -3 108.617 108.867 1.865 24.226 o
-2 -9 -2 13.825 15.004 0.609 262.962 o
-2 -9 -1 36.872 35.973 0.898 99.388 o
-2 -8 -18 22.003 22.246 2.344 42.988 o
-2 -8 -17 8.776 12.959 1.895 69.912 o
-2 -8 -16 58.850 62.299 2.324 31.134 o
-2 -8 -15 23.502 25.977 1.427 85.912 o
-2 -8 -14 94.928 94.352 2.524 21.574 o
-2 -8 -13 41.886 45.630 1.566 57.511 o
-2 -8 -12 27.086 26.805 1.177 100.627 o
-2 -8 -11 159.738 154.636 3.162 11.790 o
-2 -8 -10 250.336 245.855 4.489 5.855 o
-2 -8 -9 73.285 72.804 1.676 37.195 o
-2 -8 -8 74.555 71.228 1.427 41.186 o
-2 -8 -7 64.015 63.696 1.197 51.658 o
-2 -8 -6 43.100 43.405 0.918 84.900 o
-2 -8 -5 31.674 32.252 0.798 119.146 o
-2 -8 -4 751.395 746.554 11.223 0.904 o
-2 -8 -3 106.073 109.944 1.895 24.287 o
-2 -8 -2 224.665 224.178 3.502 7.805 o
-2 -8 -1 107.080 105.275 1.816 25.117 o
-2 -7 -19 2.014 7.063 3.950 18.141 o
-2 -7 -18 38.399 41.120 2.484 33.964 o
-2 -7 -17 31.255 38.926 2.404 37.316 o
-2 -7 -16 10.847 14.285 1.616 89.179 o
-2 -7 -15 54.993 57.182 1.955 39.329 o
-2 -7 -14 141.971 145.139 3.681 11.062 o
-2 -7 -13 50.779 52.972 1.556 51.522 o
-2 -7 -12 23.160 25.528 1.008 125.025 o
-2 -7 -11 27.668 28.930 0.968 116.211 o
-2 -7 -10 17.828 17.727 0.808 182.390 o
-2 -7 -9 139.701 138.714 2.674 15.050 o
-2 -7 -8 3.548 5.307 0.628 483.331 o
-2 -7 -7 204.277 198.819 3.252 9.128 o
-2 -7 -6 68.450 67.287 1.237 47.839 o
-2 -7 -5 340.247 340.786 5.207 3.813 o
-2 -7 -4 225.701 229.335 3.561 7.631 o
-2 -7 -3 11.657 12.819 0.489 340.709 o
-2 -7 -2 57.797 56.154 1.037 61.547 o
-2 -7 -1 97.155 95.070 1.606 29.664 o
-2 -6 -19 6.961 5.387 2.564 41.586 o
-2 -6 -18 40.955 43.734 2.464 33.648 o
-2 -6 -17 114.161 115.291 3.502 13.485 o
-2 -6 -16 81.681 84.974 2.524 23.612 o
-2 -6 -15 15.700 16.370 1.247 120.948 o
-2 -6 -14 32.821 35.833 1.247 83.035 o
-2 -6 -13 62.231 62.808 1.556 44.666 o
-2 -6 -12 38.044 36.941 1.037 88.774 o
-2 -6 -11 206.575 203.528 3.781 8.047 o
-2 -6 -10 112.069 109.086 2.185 21.420 o
-2 -6 -9 76.765 77.373 1.656 35.924 o
-2 -6 -8 310.085 301.980 5.417 4.099 o
-2 -6 -7 131.324 131.213 2.504 16.683 o
-2 -6 -6 68.899 67.108 1.197 48.462 o
-2 -6 -5 702.076 695.178 10.425 1.034 o
-2 -6 -4 470.424 481.465 7.522 2.031 o
-2 -6 -3 18.422 20.121 0.529 226.483 o
-2 -6 -2 508.860 507.562 7.622 1.866 o
-2 -6 -1 220.782 215.618 3.352 8.242 o
-2 -5 -19 23.049 24.341 2.554 36.853 o
-2 -5 -18 45.890 46.617 2.265 36.392 o
-2 -5 -17 18.056 24.401 1.736 70.421 o
-2 -5 -16 83.947 81.453 2.374 25.062 o
-2 -5 -15 69.734 68.524 1.885 35.273 o
-2 -5 -14 21.947 22.885 0.968 135.639 o
-2 -5 -13 5.751 6.035 0.678 385.846 o
-2 -5 -12 169.244 164.233 3.102 11.355 o
-2 -5 -11 77.607 73.791 1.626 36.635 o
-2 -5 -10 57.330 57.950 1.397 51.601 o
-2 -5 -9 0.821 0.628 0.339 1902.670 o
-2 -5 -8 117.321 116.369 2.255 19.983 o
-2 -5 -7 167.366 167.605 3.093 11.392 o
-2 -5 -6 117.599 120.269 2.304 19.449 o
-2 -5 -5 467.187 460.985 7.063 2.177 o
-2 -5 -4 160.491 165.769 2.783 12.669 o
-2 -5 -3 211.422 213.903 3.302 8.605 o
-2 -5 -2 326.550 325.762 4.938 4.144 o
-2 -5 -1 354.431 360.668 5.457 3.509 o
-2 -4 -20 6.291 11.991 3.871 18.612 o
-2 -4 -19 35.427 40.851 2.793 28.857 o
-2 -4 -18 34.655 34.467 1.905 51.366 o
-2 -4 -17 35.059 38.038 1.766 55.510 o
-2 -4 -16 23.566 24.441 1.277 98.732 o
-2 -4 -15 29.339 30.506 1.057 104.181 o
-2 -4 -14 35.267 34.646 0.868 104.977 o
-2 -4 -13 3.866 4.509 0.479 675.227 o
-2 -4 -12 94.410 93.773 1.626 30.165 o
-2 -4 -11 40.192 40.053 0.848 94.303 o
-2 -4 -10 69.692 71.697 1.606 39.603 o
-2 -4 -9 88.201 88.775 1.836 29.662 o
-2 -4 -8 203.234 201.323 3.671 8.350 o
-2 -4 -7 642.858 630.455 11.313 1.057 o
-2 -4 -6 2.280 2.055 0.389 1120.720 o
-2 -4 -5 166.614 166.298 3.043 11.593 o
-2 -4 -4 121.722 121.755 1.945 21.112 o
-2 -4 -3 1645.800 1599.600 23.842 0.207 o
-2 -4 -2 87.137 91.668 1.466 33.850 o
-2 -4 -1 874.711 895.374 13.398 0.657 o
-2 -3 -20 35.839 32.242 3.252 22.862 o
-2 -3 -19 72.836 74.939 3.063 20.016 o
-2 -3 -18 33.240 33.988 1.377 76.017 o
-2 -3 -17 53.082 58.109 1.656 46.749 o
-2 -3 -16 27.449 28.232 0.988 115.483 o
-2 -3 -15 42.404 42.986 1.067 78.940 o
-2 -3 -14 100.572 100.168 1.806 26.671 o
-2 -3 -13 56.328 55.416 1.107 60.838 o
-2 -3 -12 72.621 69.971 1.387 42.790 o
-2 -3 -11 65.078 64.584 1.187 51.116 o
-2 -3 -10 80.280 79.747 1.377 38.664 o
-2 -3 -9 361.605 357.884 5.477 3.459 o
-2 -3 -8 773.715 777.978 11.622 0.848 o
-2 -3 -7 226.787 227.470 4.060 6.926 o
-2 -3 -6 431.200 427.576 7.492 2.248 o
-2 -3 -5 18.221 17.119 0.619 219.776 o
-2 -3 -4 1151.600 1146.790 19.812 0.352 o
-2 -3 -3 28.274 29.459 0.549 153.556 o
-2 -3 -2 1269.850 1305.450 20.271 0.309 o
-2 -3 -1 930.653 991.342 14.804 0.557 o
-2 -2 -20 9.873 11.961 2.175 54.503 o
-2 -2 -19 8.285 11.991 1.546 100.118 o
-2 -2 -18 18.352 18.805 1.337 104.340 o
-2 -2 -17 76.975 78.001 1.766 34.180 o
-2 -2 -16 20.925 24.122 0.968 136.665 o
-2 -2 -15 21.366 21.757 0.898 147.908 o
-2 -2 -14 64.460 63.257 1.277 49.775 o
-2 -2 -13 59.236 55.855 1.127 58.267 o
-2 -2 -12 305.914 293.051 4.569 4.761 o
-2 -2 -11 22.895 22.635 0.628 178.737 o
-2 -2 -10 45.920 43.774 0.888 82.733 o
-2 -2 -9 241.227 234.892 3.651 7.102 o
-2 -2 -8 104.945 103.470 1.686 26.678 o
-2 -2 -7 352.954 347.679 5.277 3.653 o
-2 -2 -6 1359.070 1353.610 20.271 0.291 o
-2 -2 -5 574.477 572.216 9.936 1.322 o
-2 -2 -4 940.812 989.107 17.099 0.485 o
-2 -2 -3 504.348 519.892 9.098 1.604 o
-2 -2 -2 1129.470 1174.160 17.528 0.396 o
-2 -2 -1 79.000 85.004 1.337 38.801 o
-2 -1 -20 20.632 20.351 2.045 54.470 o
-2 -1 -19 33.082 39.604 1.885 51.661 o
-2 -1 -18 101.446 99.998 2.275 22.541 o
-2 -1 -17 4.942 3.512 0.788 343.018 o
-2 -1 -16 6.625 8.120 0.888 252.415 o
-2 -1 -15 86.625 88.686 1.696 31.614 o
-2 -1 -14 22.267 22.905 0.838 151.516 o
-2 -1 -13 295.469 286.058 4.489 4.984 o
-2 -1 -12 4.933 5.596 0.519 554.212 o
-2 -1 -11 30.858 30.586 0.798 122.736 o
-2 -1 -10 113.735 113.485 1.885 23.036 o
-2 -1 -9 80.186 77.902 1.377 38.988 o
-2 -1 -8 1210.460 1200.360 17.897 0.367 o
-2 -1 -7 242.743 237.825 3.731 6.939 o
-2 -1 -6 139.464 137.467 2.175 17.316 o
-2 -1 -5 846.249 855.560 13.078 0.697 o
-2 -1 -4 260.091 262.096 4.050 6.041 o
-2 -1 -3 5766.410 6024.930 90.880 0.016 o
-2 -1 -2 815.813 862.414 12.919 0.721 o
-2 -1 -1 1633.410 1705.050 25.498 0.192 o
-1 -18 -6 15.322 16.879 4.040 16.712 o
-1 -18 -5 8.492 9.357 2.604 39.710 o
-1 -18 -4 38.894 35.225 2.544 33.215 o
-1 -18 -3 6.680 7.981 2.284 51.453 o
-1 -18 -2 29.051 29.798 2.334 40.597 o
-1 -18 -1 2.470 2.674 1.985 70.498 o
-1 -17 -9 7.961 11.113 4.659 12.928 o
-1 -17 -8 1.740 3.382 1.666 99.288 o
-1 -17 -7 13.998 12.530 1.885 67.606 o
-1 -17 -6 11.629 14.505 1.736 78.580 o
-1 -17 -5 39.951 35.265 1.856 50.764 o
-1 -17 -4 24.477 28.092 2.115 48.923 o
-1 -17 -3 12.552 14.325 1.776 75.078 o
-1 -17 -2 10.120 10.644 1.586 94.646 o
-1 -17 -1 18.038 19.134 1.816 67.401 o
-1 -16 -10 22.170 21.239 1.905 59.878 o
-1 -16 -9 53.902 52.104 2.095 37.379 o
-1 -16 -8 76.036 73.053 2.314 27.495 o
-1 -16 -7 23.756 25.518 1.616 73.220 o
-1 -16 -6 84.511 84.555 2.245 26.133 o
-1 -16 -5 31.299 33.200 1.606 65.818 o
-1 -16 -4 21.370 22.047 1.417 91.118 o
-1 -16 -3 44.770 48.024 1.816 47.594 o
-1 -16 -2 71.894 75.258 2.464 26.145 o
-1 -16 -1 69.364 72.126 2.504 26.235 o
-1 -15 -12 10.022 11.363 2.255 51.114 o
-1 -15 -11 3.910 7.661 2.195 56.530 o
-1 -15 -10 100.554 103.101 2.763 18.824 o
-1 -15 -9 35.498 38.547 1.596 61.992 o
-1 -15 -8 17.392 19.453 1.437 95.545 o
-1 -15 -7 13.558 16.500 1.337 113.480 o
-1 -15 -6 74.478 79.238 2.115 29.762 o
-1 -15 -5 167.140 164.971 3.322 10.819 o
-1 -15 -4 16.722 17.478 1.157 129.561 o
-1 -15 -3 21.208 24.381 1.217 107.794 o
-1 -15 -2 30.305 32.422 1.367 79.992 o
-1 -15 -1 12.647 14.605 1.077 156.497 o
-1 -14 -13 76.951 70.539 4.030 13.454 o
-1 -14 -12 14.628 16.440 2.115 54.567 o
-1 -14 -11 18.956 18.765 1.806 67.532 o
-1 -14 -10 25.651 26.067 1.377 87.258 o
-1 -14 -9 32.130 36.023 1.437 72.839 o
-1 -14 -8 33.472 34.477 1.327 78.392 o
-1 -14 -7 9.059 10.325 1.018 190.610 o
-1 -14 -6 4.071 5.467 0.758 361.542 o
-1 -14 -5 4.733 6.674 0.928 255.759 o
-1 -14 -4 65.555 66.699 1.716 39.650 o
-1 -14 -3 137.389 137.198 2.803 14.697 o
-1 -14 -2 4.187 4.310 0.728 390.973 o
-1 -14 -1 24.720 25.020 0.918 131.974 o
-1 -13 -15 10.064 5.706 4.040 17.097 o
-1 -13 -14 21.886 19.503 3.402 22.582 o
-1 -13 -13 2.072 5.626 1.606 104.706 o
-1 -13 -12 27.030 24.551 1.666 68.385 o
-1 -13 -11 7.105 8.968 1.417 120.131 o
-1 -13 -10 112.864 113.645 2.404 19.615 o
-1 -13 -9 14.259 16.231 1.028 157.965 o
-1 -13 -8 33.679 36.322 1.187 85.453 o
-1 -13 -7 0.414 0.100 0.678 603.237 o
-1 -13 -6 80.057 83.548 1.865 31.490 o
-1 -13 -5 35.086 36.502 1.287 78.159 o
-1 -13 -4 161.564 154.416 2.993 12.239 o
-1 -13 -3 19.401 19.712 0.788 175.082 o
-1 -13 -2 156.649 156.142 2.654 13.559 o
-1 -13 -1 41.350 43.136 1.237 72.082 o
-1 -12 -16 29.381 32.272 5.726 8.309 o
-1 -12 -15 1.804 4.359 3.003 31.316 o
-1 -12 -14 6.752 8.509 3.561 21.955 o
-1 -12 -13 34.113 39.704 1.846 52.621 o
-1 -12 -12 11.043 11.622 1.377 116.681 o
-1 -12 -11 27.287 29.249 1.327 87.327 o
-1 -12 -10 19.011 18.445 0.928 155.949 o
-1 -12 -9 20.072 21.718 1.018 135.435 o
-1 -12 -8 14.873 14.964 0.838 196.352 o
-1 -12 -7 34.987 35.434 1.157 86.282 o
-1 -12 -6 47.722 48.962 1.277 63.409 o
-1 -12 -5 3.286 3.472 0.489 719.267 o
-1 -12 -4 48.814 49.580 1.107 68.502 o
-1 -12 -3 311.821 304.593 4.749 4.510 o
-1 -12 -2 93.028 94.900 1.746 29.093 o
-1 -12 -1 31.749 31.963 0.938 108.348 o
-1 -11 -16 8.960 7.003 2.783 35.116 o
-1 -11 -15 34.404 38.756 3.063 25.100 o
-1 -11 -14 44.278 45.430 3.122 23.120 o
-1 -11 -13 95.782 97.335 2.813 19.125 o
-1 -11 -12 107.910 108.946 2.813 17.668 o
-1 -11 -11 65.287 69.222 2.015 34.114 o
-1 -11 -10 37.789 39.415 1.107 83.736 o
-1 -11 -9 28.571 29.379 0.958 114.920 o
-1 -11 -8 0.732 0.938 0.379 1580.110 o
-1 -11 -7 67.581 68.903 1.516 42.413 o
-1 -11 -6 249.748 241.017 4.010 6.439 o
-1 -11 -5 10.467 11.373 0.619 312.414 o
-1 -11 -4 3.859 4.100 0.559 572.688 o
-1 -11 -3 26.846 30.466 0.908 121.874 o
-1 -11 -2 63.145 65.881 1.337 48.458 o
-1 -11 -1 124.147 128.110 2.195 19.057 o
-1 -10 -17 0.697 0.429 2.693 39.309 o
-1 -10 -16 3.270 3.950 2.444 46.629 o
-1 -10 -15 26.846 24.770 2.983 27.782 o
-1 -10 -14 24.648 27.174 1.327 91.528 o
-1 -10 -13 2.460 1.985 0.908 306.916 o
-1 -10 -12 2.746 3.132 0.888 309.672 o
-1 -10 -11 161.627 163.315 3.851 9.649 o
-1 -10 -10 33.864 31.953 1.018 99.088 o
-1 -10 -9 53.359 54.598 1.247 58.894 o
-1 -10 -8 14.394 15.253 0.628 251.434 o
-1 -10 -7 203.606 205.942 3.292 8.966 o
-1 -10 -6 355.449 354.792 5.696 3.410 o
-1 -10 -5 153.072 153.748 2.534 14.263 o
-1 -10 -4 283.875 281.210 4.778 4.919 o
-1 -10 -3 203.906 200.575 3.202 9.207 o
-1 -10 -2 8.005 8.100 0.589 387.537 o
-1 -10 -1 71.844 76.774 1.427 41.164 o
-1 -9 -18 41.465 45.320 5.028 10.307 o
-1 -9 -17 58.050 58.917 4.060 14.211 o
-1 -9 -16 12.688 13.138 2.723 35.517 o
-1 -9 -15 157.561 149.089 3.960 9.696 o
-1 -9 -14 56.979 59.965 1.925 39.010 o
-1 -9 -13 62.747 64.723 1.895 37.373 o
-1 -9 -12 27.058 30.456 1.227 94.202 o
-1 -9 -11 151.704 147.473 3.521 11.157 o
-1 -9 -10 24.488 23.912 0.708 159.305 o
-1 -9 -9 6.427 6.564 0.519 491.688 o
-1 -9 -8 158.138 157.030 2.524 13.887 o
-1 -9 -7 216.874 214.920 3.452 8.194 o
-1 -9 -6 27.732 30.217 0.788 131.467 o
-1 -9 -5 51.809 52.373 1.127 64.448 o
-1 -9 -4 91.483 93.434 1.636 30.716 o
-1 -9 -3 375.121 364.947 5.596 3.294 o
-1 -9 -2 320.823 310.349 4.778 4.370 o
-1 -9 -1 213.573 215.788 3.422 8.318 o
-1 -8 -18 30.218 28.082 4.459 13.316 o
-1 -8 -17 9.722 10.664 2.494 42.633 o
-1 -8 -16 134.927 127.232 3.262 13.217 o
-1 -8 -15 31.604 37.300 1.656 62.047 o
-1 -8 -14 136.191 140.999 3.412 12.277 o
-1 -8 -13 10.832 11.452 0.938 200.572 o
-1 -8 -12 35.499 38.258 1.267 78.024 o
-1 -8 -11 29.558 31.434 1.008 107.073 o
-1 -8 -10 32.036 31.324 0.728 124.911 o
-1 -8 -9 111.773 113.047 1.925 23.048 o
-1 -8 -8 70.279 69.731 1.357 44.265 o
-1 -8 -7 16.591 17.727 0.609 230.751 o
-1 -8 -6 200.809 192.873 3.083 9.668 o
-1 -8 -5 198.134 190.369 3.102 9.761 o
-1 -8 -4 180.829 179.785 2.923 11.021 o
-1 -8 -3 89.585 86.321 1.536 33.087 o
-1 -8 -2 557.509 547.526 8.280 1.595 o
-1 -8 -1 602.680 585.713 8.958 1.384 o
-1 -7 -19 163.467 148.411 7.372 4.168 o
-1 -7 -18 106.910 105.016 5.108 8.379 o
-1 -7 -17 52.732 54.718 2.275 33.878 o
-1 -7 -16 8.610 11.412 1.427 114.293 o
-1 -7 -15 76.026 80.645 2.314 26.915 o
-1 -7 -14 19.082 21.608 1.047 134.069 o
-1 -7 -13 18.994 20.441 0.918 154.352 o
-1 -7 -12 18.736 20.261 0.818 171.602 o
-1 -7 -11 30.436 32.841 1.047 101.420 o
-1 -7 -10 80.090 78.171 1.506 37.087 o
-1 -7 -9 141.976 136.360 2.205 17.015 o
-1 -7 -8 184.432 180.463 2.833 11.077 o
-1 -7 -7 79.368 77.183 1.347 39.814 o
-1 -7 -6 345.416 346.402 5.287 3.709 o
-1 -7 -5 34.476 34.916 0.778 112.246 o
-1 -7 -4 445.126 433.112 6.564 2.436 o
-1 -7 -3 126.739 126.225 2.035 19.777 o
-1 -7 -2 406.116 397.449 6.045 2.852 o
-1 -7 -1 1104.510 1112.490 16.630 0.429 o
-1 -6 -19 8.483 11.133 2.245 52.066 o
-1 -6 -18 28.967 28.441 2.065 49.063 o
-1 -6 -17 3.662 5.128 1.516 114.637 o
-1 -6 -16 66.371 68.544 2.135 32.057 o
-1 -6 -15 20.979 23.314 1.287 102.216 o
-1 -6 -14 103.763 104.527 2.594 19.648 o
-1 -6 -13 6.443 8.679 0.778 299.878 o
-1 -6 -12 56.892 57.052 1.357 53.095 o
-1 -6 -11 69.308 67.517 1.237 47.405 o
-1 -6 -10 180.619 177.261 2.793 11.410 o
-1 -6 -9 23.035 24.181 0.628 174.791 o
-1 -6 -8 58.027 58.000 1.087 59.423 o
-1 -6 -7 408.443 396.481 6.025 2.850 o
-1 -6 -6 47.511 49.520 0.938 75.997 o
-1 -6 -5 270.373 277.269 4.250 5.574 o
-1 -6 -4 132.076 128.489 2.205 18.231 o
-1 -6 -3 151.692 152.900 2.424 14.780 o
-1 -6 -2 412.238 420.932 6.375 2.658 o
-1 -6 -1 375.650 389.169 6.385 2.906 o
-1 -5 -19 3.253 6.085 2.594 41.325 o
-1 -5 -18 49.446 56.314 2.644 28.233 o
-1 -5 -17 33.719 36.961 1.925 50.549 o
-1 -5 -16 4.527 5.008 1.127 191.475 o
-1 -5 -15 35.212 37.011 0.998 94.834 o
-1 -5 -14 8.986 10.285 0.619 338.421 o
-1 -5 -13 207.948 198.759 3.442 8.670 o
-1 -5 -12 184.924 172.323 2.923 11.006 o
-1 -5 -11 103.811 103.500 1.766 26.196 o
-1 -5 -10 56.023 57.511 1.067 61.469 o
-1 -5 -9 50.907 50.707 0.978 70.856 o
-1 -5 -8 109.271 103.250 1.726 25.646 o
-1 -5 -7 85.707 83.478 1.407 36.072 o
-1 -5 -6 134.090 134.824 2.165 17.956 o
-1 -5 -5 696.292 701.493 10.534 1.028 o
-1 -5 -4 187.330 185.980 2.893 10.702 o
-1 -5 -3 556.210 560.754 8.420 1.564 o
-1 -5 -2 62.809 63.846 1.087 54.744 o
-1 -5 -1 494.139 497.127 7.482 1.948 o
-1 -4 -20 9.786 8.489 2.793 34.651 o
-1 -4 -19 4.555 4.768 2.564 42.136 o
-1 -4 -18 7.130 9.597 1.307 136.602 o
-1 -4 -17 36.574 38.447 1.446 68.023 o
-1 -4 -16 21.626 22.924 0.948 138.933 o
-1 -4 -15 9.399 9.856 0.718 290.305 o
-1 -4 -14 123.952 123.481 2.105 19.821 o
-1 -4 -13 55.973 58.478 1.237 56.458 o
-1 -4 -12 41.385 42.248 0.928 87.196 o
-1 -4 -11 32.859 31.843 0.768 119.380 o
-1 -4 -10 79.187 75.627 1.347 40.135 o
-1 -4 -9 88.775 86.192 1.546 33.182 o
-1 -4 -8 157.501 153.878 2.424 14.368 o
-1 -4 -7 317.027 309.412 4.719 4.451 o
-1 -4 -6 159.082 158.048 2.484 13.934 o
-1 -4 -5 33.368 33.958 0.648 124.675 o
-1 -4 -4 568.872 585.115 8.779 1.467 o
-1 -4 -3 645.246 642.855 9.627 1.204 o
-1 -4 -2 1837.020 1921.550 28.661 0.153 o
-1 -4 -1 3407.060 3530.400 53.111 0.046 o
-1 -3 -20 6.429 5.786 2.225 54.541 o
-1 -3 -19 1.990 1.826 1.566 112.528 o
-1 -3 -18 38.828 44.921 1.875 48.661 o
-1 -3 -17 35.161 36.661 1.267 79.112 o
-1 -3 -16 6.247 7.282 0.868 266.962 o
-1 -3 -15 81.297 81.044 1.716 33.465 o
-1 -3 -14 51.844 53.361 1.167 62.777 o
-1 -3 -13 16.205 16.161 0.638 231.899 o
-1 -3 -12 97.752 97.813 1.696 28.403 o
-1 -3 -11 64.078 63.955 1.217 51.117 o
-1 -3 -10 212.319 208.925 3.292 8.667 o
-1 -3 -9 225.557 215.399 3.362 8.104 o
-1 -3 -8 473.974 477.714 7.213 2.094 o
-1 -3 -7 219.199 214.162 3.312 8.368 o
-1 -3 -6 597.170 594.721 8.898 1.393 o
-1 -3 -5 7.922 7.542 0.269 632.607 o
-1 -3 -4 116.656 119.950 1.875 22.289 o
-1 -3 -3 1445.070 1497.260 22.446 0.246 o
-1 -3 -2 597.024 636.091 9.547 1.286 o
-1 -3 -1 2281.550 2397.380 36.791 0.097 o
-1 -2 -20 99.112 92.805 3.053 17.409 o
-1 -2 -19 4.342 7.841 1.696 91.144 o
-1 -2 -18 44.162 44.792 1.556 56.865 o
-1 -2 -17 28.339 31.035 1.197 94.422 o
-1 -2 -16 56.209 60.154 1.407 51.350 o
-1 -2 -15 141.570 137.857 2.354 16.326 o
-1 -2 -14 19.246 19.343 0.758 181.664 o
-1 -2 -13 262.392 258.156 4.040 6.046 o
-1 -2 -12 145.641 143.303 2.354 15.813 o
-1 -2 -11 106.902 105.036 1.846 24.924 o
-1 -2 -10 138.784 133.687 2.175 17.540 o
-1 -2 -9 62.246 60.933 1.147 54.490 o
-1 -2 -8 143.844 146.236 2.324 15.961 o
-1 -2 -7 53.179 52.054 0.928 69.942 o
-1 -2 -6 1472.560 1517.970 22.655 0.239 o
-1 -2 -5 250.144 261.537 3.970 6.298 o
-1 -2 -4 435.522 447.438 6.724 2.402 o
-1 -2 -3 3630.610 3594.890 62.728 0.037 o
-1 -2 -2 2915.780 3051.630 45.949 0.061 o
-1 -2 -1 517.119 543.675 8.350 1.676 o
-1 -1 -20 3.285 3.192 1.676 96.612 o
-1 -1 -19 21.407 22.775 1.646 74.162 o
-1 -1 -18 112.793 114.772 2.354 19.889 o
-1 -1 -17 206.687 203.198 3.422 8.679 o
-1 -1 -16 98.715 101.335 1.885 26.164 o
-1 -1 -15 186.798 180.234 2.983 10.627 o
-1 -1 -14 41.935 41.390 1.028 82.174 o
-1 -1 -13 8.638 10.465 0.638 332.083 o
-1 -1 -12 36.966 38.148 0.908 97.003 o
-1 -1 -11 375.788 363.690 5.586 3.298 o
-1 -1 -10 247.912 240.947 3.741 6.793 o
-1 -1 -9 375.733 363.730 5.547 3.315 o
-1 -1 -8 99.336 94.422 1.556 29.767 o
-1 -1 -7 14.689 14.525 0.409 315.155 o
-1 -1 -6 917.519 912.413 13.647 0.621 o
-1 -1 -5 241.794 250.125 3.801 6.750 o
-1 -1 -4 458.376 474.173 7.123 2.171 o
-1 -1 -3 18.806 19.692 0.389 250.613 o
-1 -1 -2 4484.640 4571.100 80.136 0.023 o
-1 -1 -1 957.309 1000.150 16.660 0.490 o
0 0 2 683.290 664.283 14.106 0.801 o
0 0 4 279.175 287.415 6.165 3.913 o
0 0 6 1.535 1.217 0.289 1898.030 o
0 0 8 222.182 221.235 4.838 6.042 o
0 0 10 499.828 493.895 10.544 1.410 o
0 0 12 5.057 4.719 0.658 426.910 o
0 0 14 221.107 211.658 4.778 6.204 o
0 0 16 16.470 19.074 1.486 92.340 o
0 0 18 354.330 332.037 7.542 2.691 o
0 0 20 2.995 2.644 2.993 31.485 o
0 1 1 374.953 385.268 5.776 3.158 o
0 1 2 4255.510 4409.450 66.868 0.029 o
0 1 3 5839.940 6122.410 92.965 0.015 o
0 1 4 3205.810 3330.690 50.179 0.051 o
0 1 5 731.525 774.157 11.612 0.885 o
0 1 6 37.111 35.484 0.668 113.567 o
0 1 7 586.343 584.925 8.779 1.435 o
0 1 8 0.522 0.429 0.209 4284.960 o
0 1 9 798.538 780.043 11.742 0.821 o
0 1 10 82.567 78.680 1.397 37.836 o
0 1 11 104.223 100.277 1.746 26.568 o
0 1 12 0.765 1.117 0.399 1427.400 o
0 1 13 171.127 166.497 2.693 12.382 o
0 1 14 296.755 285.988 4.519 4.945 o
0 1 15 63.609 67.008 1.417 46.294 o
0 1 16 0.366 1.446 0.738 494.510 o
0 1 17 20.124 21.378 1.157 118.644 o
0 1 18 0.122 1.706 1.107 227.842 o
0 1 19 58.622 61.551 2.035 36.230 o
0 1 20 137.563 127.482 3.442 12.401 o
0 2 0 4.400 4.659 0.239 1052.890 o
0 2 1 2724.510 2842.620 42.707 0.070 o
0 2 2 190.953 197.622 2.993 10.118 o
0 2 3 54.384 55.396 0.898 68.408 o
0 2 4 890.102 921.910 13.797 0.626 o
0 2 5 1848.630 1820.310 27.763 0.160 o
0 2 6 542.767 537.320 8.090 1.667 o
0 2 7 335.184 344.427 5.337 3.770 o
0 2 8 29.413 27.673 0.619 146.354 o
0 2 9 148.950 145.478 2.314 15.650 o
0 2 10 1.193 0.908 0.259 2410.890 o
0 2 11 356.845 341.155 5.247 3.663 o
0 2 12 200.206 200.984 3.192 9.337 o
0 2 13 17.547 16.939 0.648 218.233 o
0 2 14 48.696 48.842 1.097 69.263 o
0 2 15 15.925 18.515 0.748 201.613 o
0 2 16 4.403 4.689 0.808 329.792 o
0 2 17 2.140 3.023 0.888 316.929 o
0 2 18 38.428 42.457 1.536 61.552 o
0 2 19 14.203 19.493 1.975 60.707 o
0 2 20 0.030 0.968 1.806 87.384 o
0 3 1 672.622 699.917 11.562 0.973 o
0 3 2 1361.020 1432.600 21.458 0.271 o
0 3 3 2367.220 2405.940 36.033 0.096 o
0 3 4 153.994 159.544 2.464 14.271 o
0 3 5 32.940 33.868 0.658 125.081 o
0 3 6 165.116 166.078 2.574 13.064 o
0 3 7 17.962 16.979 0.449 258.091 o
0 3 8 74.008 74.400 1.277 43.330 o
0 3 9 2.359 2.853 0.329 1257.180 o
0 3 10 31.702 32.501 0.748 122.750 o
0 3 11 91.270 88.735 1.556 32.168 o
0 3 12 19.422 19.652 0.648 199.615 o
0 3 13 0.276 0.549 0.369 1866.650 o
0 3 14 275.326 271.074 4.240 5.557 o
0 3 15 567.585 546.558 8.300 1.573 o
0 3 16 10.087 12.280 0.878 219.027 o
0 3 17 18.790 20.630 1.057 134.632 o
0 3 18 5.152 5.407 1.217 165.221 o
0 3 19 0.813 2.215 1.576 112.517 o
0 3 20 43.585 44.033 2.514 32.214 o
0 4 0 361.452 390.017 8.350 2.288 o
0 4 1 787.495 831.020 12.390 0.776 o
0 4 2 626.384 676.583 10.126 1.159 o
0 4 3 729.007 767.324 11.492 0.897 o
0 4 4 958.746 989.187 14.804 0.546 o
0 4 5 361.035 356.158 5.377 3.515 o
0 4 6 45.489 45.101 0.828 84.982 o
0 4 7 396.634 404.372 6.115 2.859 o
0 4 8 30.684 29.189 0.668 135.973 o
0 4 9 86.383 85.284 1.446 35.130 o
0 4 10 1.951 1.437 0.299 1651.600 o
0 4 11 61.838 59.087 1.127 55.729 o
0 4 12 59.596 59.845 1.187 55.308 o
0 4 13 88.543 89.733 1.606 32.115 o
0 4 14 5.305 6.744 0.648 409.446 o
0 4 15 0.380 1.407 0.509 978.339 o
0 4 16 0.010 0.309 0.569 871.684 o
0 4 17 1.236 1.875 0.978 279.621 o
0 4 18 45.909 51.755 1.736 48.713 o
0 4 19 11.953 11.452 1.616 89.485 o
0 4 20 0.765 7.093 2.983 31.694 o
0 5 1 347.722 349.544 5.277 3.685 o
0 5 2 1253.890 1314.330 19.603 0.320 o
0 5 3 45.312 44.073 0.908 82.400 o
0 5 4 431.846 446.620 6.724 2.418 o
0 5 5 0.061 0.200 0.190 6998.690 o
0 5 6 34.296 34.576 0.708 117.744 o
0 5 7 293.432 292.921 4.479 4.975 o
0 5 8 282.323 281.260 4.349 5.294 o
0 5 9 7.948 8.200 0.449 482.284 o
0 5 10 25.859 27.743 0.688 150.508 o
0 5 11 1.634 0.968 0.329 1638.760 o
0 5 12 298.171 293.400 4.878 4.619 o
0 5 13 0.251 1.137 0.439 1311.990 o
0 5 14 25.573 26.316 0.818 139.192 o
0 5 15 18.632 20.421 0.858 165.077 o
0 5 16 400.394 389.169 6.943 2.596 o
0 5 17 3.579 4.359 1.057 220.037 o
0 5 18 28.797 30.975 1.546 71.433 o
0 5 19 2.500 1.037 4.100 16.935 o
0 6 0 0.006 3.482 0.599 693.393 o
0 6 1 769.000 802.189 11.981 0.822 o
0 6 2 74.852 77.153 1.317 41.848 o
0 6 3 873.697 893.090 13.348 0.660 o
0 6 4 196.148 199.368 3.102 9.676 o
0 6 5 468.613 470.771 7.103 2.147 o
0 6 6 14.570 14.964 0.459 299.661 o
0 6 7 25.698 26.666 0.638 158.392 o
0 6 8 7.790 6.355 0.389 564.864 o
0 6 9 0.267 0.698 0.269 3120.500 o
0 6 10 192.776 183.027 2.893 10.545 o
0 6 11 10.545 11.023 0.509 362.717 o
0 6 12 106.592 102.452 1.756 25.906 o
0 6 13 26.854 28.900 0.848 129.429 o
0 6 14 23.663 24.541 0.768 153.499 o
0 6 15 22.372 22.515 0.898 143.875 o
0 6 16 6.386 7.053 0.818 289.437 o
0 6 17 338.034 312.305 10.066 1.951 o
0 6 18 7.402 5.537 2.324 49.953 o
0 6 19 49.758 54.209 4.828 10.833 o
0 7 1 185.209 185.272 2.923 10.731 o
0 7 2 6.722 6.215 0.429 571.216 o
0 7 3 216.159 213.962 3.332 8.422 o
0 7 4 18.673 20.790 0.599 209.714 o
0 7 5 34.437 33.449 0.778 113.753 o
0 7 6 391.728 381.487 5.826 3.052 o
0 7 7 251.951 241.805 3.741 6.706 o
0 7 8 0.703 1.566 0.289 2200.320 o
0 7 9 229.912 218.980 3.442 7.829 o
0 7 10 244.981 245.795 3.921 6.588 o
0 7 11 63.290 63.716 1.177 52.477 o
0 7 12 54.361 54.698 1.087 63.028 o
0 7 13 48.546 49.859 1.057 70.428 o
0 7 14 2.965 4.699 0.589 555.937 o
0 7 15 15.635 15.024 1.776 72.700 o
0 7 16 34.068 34.826 3.252 22.901 o
0 7 17 41.403 37.739 3.023 24.991 o
0 7 18 90.740 91.060 5.088 8.835 o
0 7 19 54.492 48.283 4.449 12.448 o
0 8 0 14.812 13.308 0.808 208.000 o
0 8 1 1034.980 1043.770 15.622 0.485 o
0 8 2 120.248 122.264 2.015 20.829 o
0 8 3 158.062 158.088 2.544 13.792 o
0 8 4 296.333 285.430 4.419 5.031 o
0 8 5 26.593 27.962 0.698 146.775 o
0 8 6 88.858 87.458 1.526 33.243 o
0 8 7 0.253 0.509 0.309 2569.370 o
0 8 8 14.296 14.984 0.539 279.204 o
0 8 9 490.694 472.138 7.153 2.063 o
0 8 10 5.095 5.606 0.459 617.591 o
0 8 11 0.034 0.768 0.359 2016.550 o
0 8 12 5.663 5.397 0.489 564.384 o
0 8 13 21.474 21.249 0.728 173.075 o
0 8 14 1.230 2.594 1.826 83.908 o
0 8 15 23.253 26.316 2.404 40.470 o
0 8 16 0.119 0.209 2.235 57.255 o
0 8 17 13.730 16.759 3.721 19.619 o
0 8 18 6.128 10.106 3.402 23.988 o
0 9 1 92.905 87.808 1.576 31.676 o
0 9 2 297.047 294.198 4.559 4.863 o
0 9 3 266.462 267.244 4.160 5.791 o
0 9 4 378.588 372.718 5.736 3.190 o
0 9 5 187.696 187.357 3.003 10.409 o
0 9 6 135.131 134.405 2.235 17.544 o
0 9 7 165.059 163.245 2.654 12.899 o
0 9 8 0.270 0.718 0.329 2237.090 o
0 9 9 186.963 188.314 3.053 10.306 o
0 9 10 16.602 16.710 0.698 213.733 o
0 9 11 21.571 23.084 0.788 160.425 o
0 9 12 99.621 98.212 2.015 25.105 o
0 9 13 95.899 102.632 4.130 11.783 o
0 9 14 77.758 79.787 3.272 17.821 o
0 9 15 0.274 3.462 2.085 64.923 o
0 9 16 13.645 12.450 2.334 46.819 o
0 9 17 13.377 17.548 3.112 27.434 o
0 9 18 1.996 9.926 5.277 10.199 o
0 10 0 443.434 437.931 9.437 1.749 o
0 10 1 89.652 89.523 1.736 30.417 o
0 10 2 106.025 106.083 1.915 24.418 o
0 10 3 8.659 9.278 0.599 360.995 o
0 10 4 731.272 717.524 11.063 0.946 o
0 10 5 0.470 0.708 0.399 1548.250 o
0 10 6 5.023 5.327 0.479 602.327 o
0 10 7 40.674 40.512 0.998 85.595 o
0 10 8 0.204 0.539 0.399 1645.800 o
0 10 9 0.272 0.349 0.389 1732.410 o
0 10 10 1.372 1.826 0.589 684.862 o
0 10 11 35.926 36.980 0.998 93.868 o
0 10 12 2.675 1.626 0.509 776.553 o
0 10 13 170.591 161.609 5.846 5.753 o
0 10 14 11.213 11.562 2.045 60.328 o
0 10 15 59.012 57.810 3.472 18.195 o
0 10 16 0.595 1.796 2.514 44.970 o
0 10 17 1.173 3.711 3.402 24.538 o
0 11 1 26.252 28.621 0.918 124.218 o
0 11 2 0.907 0.628 0.349 1788.990 o
0 11 3 253.604 261.847 4.140 6.054 o
0 11 4 37.864 41.210 1.047 85.866 o
0 11 5 51.984 55.147 1.127 63.324 o
0 11 6 4.183 4.749 0.559 549.444 o
0 11 7 53.974 56.463 1.347 55.067 o
0 11 8 1.978 1.167 0.509 843.957 o
0 11 9 58.681 62.160 1.506 47.328 o
0 11 10 34.449 36.252 1.037 93.876 o
0 11 11 26.507 29.569 1.018 113.258 o
0 11 12 27.878 27.224 1.018 112.892 o
0 11 13 27.472 27.932 2.275 42.911 o
0 11 14 36.605 38.118 3.013 25.592 o
0 11 15 150.384 145.109 5.636 6.389 o
0 11 16 0.361 4.788 3.252 26.850 o
0 12 0 427.453 402.676 8.739 1.980 o
0 12 1 37.564 40.791 1.047 86.467 o
0 12 2 63.175 64.284 1.377 47.920 o
0 12 3 38.268 39.564 1.057 85.816 o
0 12 4 1.914 2.524 0.589 641.490 o
0 12 5 130.612 131.662 2.344 17.512 o
0 12 6 39.711 41.360 1.147 78.633 o
0 12 7 155.481 147.733 2.833 13.238 o
0 12 8 126.921 132.998 2.614 16.411 o
0 12 9 0.148 0.439 0.619 726.655 o
0 12 10 38.137 40.362 1.187 78.666 o
0 12 11 1.356 1.526 0.778 426.145 o
0 12 12 51.128 48.114 1.556 52.501 o
0 12 13 6.746 10.754 2.474 43.941 o
0 12 14 24.722 23.204 3.661 19.483 o
0 12 15 2.638 11.043 3.142 28.245 o
0 12 16 36.978 37.599 6.265 6.921 o
0 13 1 11.173 13.198 0.758 245.595 o
0 13 2 69.074 71.687 1.437 42.873 o
0 13 3 44.810 47.276 1.177 70.024 o
0 13 4 22.216 23.892 0.938 137.371 o
0 13 5 55.153 58.030 1.446 51.318 o
0 13 6 30.994 33.738 1.227 87.437 o
0 13 7 3.352 4.749 0.838 323.833 o
0 13 8 8.649 9.118 0.898 231.292 o
0 13 9 12.267 11.652 0.978 183.754 o
0 13 10 23.913 25.359 1.077 116.275 o
0 13 11 29.005 30.007 1.367 82.429 o
0 13 12 142.837 132.908 5.317 7.128 o
0 13 13 44.713 41.200 3.013 24.616 o
0 13 14 11.504 12.270 3.921 17.942 o
0 13 15 4.534 9.527 3.701 20.454 o
0 14 0 333.352 333.224 7.342 2.857 o
0 14 1 26.965 29.279 0.998 114.492 o
0 14 2 11.161 15.273 0.828 218.057 o
0 14 3 127.726 124.369 2.564 16.928 o
0 14 4 0.341 1.836 0.668 589.036 o
0 14 5 0.504 1.347 0.708 531.742 o
0 14 6 25.074 29.878 1.187 100.483 o
0 14 7 2.173 2.275 0.948 285.637 o
0 14 8 10.024 10.325 1.018 186.452 o
0 14 9 16.450 17.438 1.287 113.797 o
0 14 10 2.390 3.262 1.107 211.595 o
0 14 11 29.632 29.289 1.427 78.401 o
0 14 12 30.596 31.843 3.192 24.055 o
0 14 13 37.196 38.906 3.631 18.663 o
0 15 1 7.065 8.001 0.888 249.596 o
0 15 2 73.308 75.108 1.875 33.785 o
0 15 3 1.595 2.304 0.858 348.168 o
0 15 4 22.557 25.688 1.247 101.927 o
0 15 5 160.123 159.065 3.242 11.439 o
0 15 6 0.073 0.609 0.998 284.328 o
0 15 7 15.790 15.802 1.277 117.553 o
0 15 8 5.432 6.444 1.357 135.129 o
0 15 9 26.324 31.713 1.646 67.545 o
0 15 10 6.850 7.073 1.437 119.315 o
0 15 11 6.313 10.684 1.676 89.818 o
0 15 12 9.736 8.639 4.120 16.420 o
0 16 0 32.304 35.165 2.284 40.467 o
0 16 1 32.814 34.826 1.556 66.696 o
0 16 2 59.118 62.080 2.235 32.554 o
0 16 3 41.872 44.772 2.175 39.578 o
0 16 4 223.947 216.416 4.180 6.920 o
0 16 5 35.178 38.706 1.556 63.880 o
0 16 6 7.505 9.876 1.506 107.040 o
0 16 7 15.555 17.398 1.536 89.862 o
0 16 8 5.427 4.788 1.466 119.244 o
0 16 9 5.064 4.968 1.826 80.100 o
0 16 10 18.437 20.241 1.885 63.029 o
0 16 11 0.071 0.000 2.504 45.647 o
0 17 1 121.670 108.547 3.591 12.911 o
0 17 2 282.052 264.819 6.165 3.975 o
0 17 3 100.342 100.836 3.003 17.354 o
0 17 4 0.078 0.908 1.466 132.114 o
0 17 5 27.749 33.110 2.464 37.233 o
0 17 6 7.916 8.360 2.115 58.831 o
0 17 7 72.159 75.906 2.624 24.270 o
0 17 8 30.328 31.185 2.225 43.150 o
0 17 9 23.706 25.029 3.551 20.598 o
0 18 0 11.985 11.303 2.713 36.017 o
0 18 1 18.262 25.678 2.344 43.504 o
0 18 2 0.327 2.723 2.035 68.258 o
0 18 3 78.824 77.213 3.152 18.733 o
0 18 4 17.794 19.463 2.504 39.664 o
0 18 5 198.146 176.862 4.778 6.842 o
0 18 6 4.040 8.639 3.003 30.835 o
1 0 1 85.847 96.357 1.456 33.698 o
1 0 2 1836.210 1879.690 28.441 0.155 o
1 0 3 3720.980 3803.860 57.840 0.039 o
1 0 4 447.054 482.164 7.223 2.171 o
1 0 5 876.708 886.486 13.298 0.662 o
1 0 6 14.553 14.126 0.389 325.231 o
1 0 7 140.649 142.485 2.265 16.609 o
1 0 8 170.220 166.437 2.614 12.661 o
1 0 9 174.776 173.470 2.743 11.895 o
1 0 10 230.713 224.816 3.512 7.638 o
1 0 11 92.314 89.933 1.556 31.789 o
1 0 12 19.687 21.099 0.668 191.060 o
1 0 13 38.576 37.589 0.898 95.645 o
1 0 14 105.644 104.348 1.846 25.170 o
1 0 15 80.652 82.111 1.576 35.396 o
1 0 16 20.501 21.408 0.918 148.228 o
1 0 17 6.987 9.218 1.047 194.243 o
1 0 18 6.099 7.651 1.317 139.357 o
1 0 19 4.397 4.619 1.456 122.602 o
1 0 20 74.078 71.487 2.803 22.447 o
1 1 0 5714.730 5938.030 89.035 0.016 o
1 1 1 956.471 991.631 14.844 0.545 o
1 1 2 4483.700 4707.050 82.500 0.022 o
1 1 3 18.752 19.074 0.369 257.130 o
1 1 4 458.453 475.091 7.133 2.167 o
1 1 5 242.023 250.714 3.801 6.740 o
1 1 6 917.066 916.283 13.717 0.617 o
1 1 7 14.688 13.896 0.419 316.271 o
1 1 8 99.338 94.172 1.546 29.889 o
1 1 9 375.622 367.980 5.606 3.277 o
1 1 10 247.632 242.314 3.761 6.761 o
1 1 11 375.806 358.114 5.596 3.311 o
1 1 12 36.912 36.562 0.898 98.877 o
1 1 13 8.547 9.108 0.619 353.185 o
1 1 14 42.011 42.467 1.057 80.081 o
1 1 15 187.123 179.945 2.943 10.714 o
1 1 16 98.703 105.515 1.955 25.220 o
1 1 17 207.194 210.241 3.591 8.273 o
1 1 18 112.797 115.840 2.444 19.260 o
1 1 19 21.438 26.496 1.736 67.546 o
1 1 20 3.255 2.644 2.005 68.732 o
1 2 0 35.658 34.048 0.589 123.167 o
1 2 1 516.892 534.278 8.011 1.743 o
1 2 2 2914.850 3000.230 46.398 0.061 o
1 2 3 3630.690 3735.890 64.953 0.035 o
1 2 4 434.911 439.218 6.774 2.407 o
1 2 5 249.940 250.494 3.821 6.569 o
1 2 6 1472.520 1484.970 24.142 0.228 o
1 2 7 53.196 52.932 0.938 69.237 o
1 2 8 144.072 146.376 2.314 15.979 o
1 2 9 62.242 62.429 1.137 54.310 o
1 2 10 138.727 134.465 2.205 17.372 o
1 2 11 106.849 104.806 1.796 25.351 o
1 2 12 145.702 143.932 2.384 15.663 o
1 2 13 262.423 262.236 4.140 5.911 o
1 2 14 19.188 21.249 0.798 171.195 o
1 2 15 141.549 137.996 2.374 16.235 o
1 2 16 56.192 58.309 1.357 53.132 o
1 2 17 28.319 30.506 1.187 95.547 o
1 2 18 44.073 45.969 1.576 55.908 o
1 2 19 4.315 4.589 1.826 80.796 o
1 2 20 98.863 90.581 2.913 18.445 o
1 3 0 152.136 159.614 2.444 14.458 o
1 3 1 2281.600 2477.380 37.050 0.095 o
1 3 2 596.718 612.488 9.178 1.346 o
1 3 3 1445.070 1523.820 22.885 0.240 o
1 3 4 116.872 115.580 1.865 22.612 o
1 3 5 7.910 7.681 0.269 629.879 o
1 3 6 597.060 595.829 8.948 1.386 o
1 3 7 218.916 211.788 3.282 8.458 o
1 3 8 473.631 464.437 7.023 2.159 o
1 3 9 225.666 215.299 3.342 8.133 o
1 3 10 212.190 208.585 3.272 8.710 o
1 3 11 63.983 64.404 1.207 51.274 o
1 3 12 97.749 95.599 1.706 28.518 o
1 3 13 16.323 17.288 0.688 215.904 o
1 3 14 51.757 54.089 1.197 61.632 o
1 3 15 81.484 83.388 1.596 34.737 o
1 3 16 6.230 7.252 0.748 326.122 o
1 3 17 35.084 38.258 1.327 75.220 o
1 3 18 38.869 43.345 1.686 55.333 o
1 3 19 1.971 2.843 1.546 114.623 o
1 3 20 6.384 7.961 2.145 58.009 o
1 4 0 526.494 553.820 8.300 1.652 o
1 4 1 3407.750 3629.000 60.374 0.040 o
1 4 2 1838.050 1926.550 30.686 0.144 o
1 4 3 645.721 650.317 9.736 1.188 o
1 4 4 568.845 579.728 8.689 1.484 o
1 4 5 33.465 33.609 0.658 124.151 o
1 4 6 159.230 160.971 2.524 13.704 o
1 4 7 316.812 310.998 4.719 4.445 o
1 4 8 157.335 153.150 2.414 14.437 o
1 4 9 88.707 85.802 1.716 31.239 o
1 4 10 79.130 77.123 1.367 39.605 o
1 4 11 32.903 31.703 0.768 119.438 o
1 4 12 41.424 41.350 0.908 88.699 o
1 4 13 55.916 56.952 1.137 59.751 o
1 4 14 124.079 122.843 2.105 19.841 o
1 4 15 9.418 10.285 0.688 300.680 o
1 4 16 21.524 22.416 0.888 147.814 o
1 4 17 36.564 39.465 1.666 58.258 o
1 4 18 7.090 8.080 1.357 130.037 o
1 4 19 4.566 5.826 2.135 59.686 o
1 4 20 9.786 16.221 3.222 26.079 o
1 5 0 135.928 140.091 2.235 17.232 o
1 5 1 493.867 517.129 7.791 1.862 o
1 5 2 62.829 61.751 1.067 55.798 o
1 5 3 556.146 559.716 8.430 1.564 o
1 5 4 187.309 190.150 2.943 10.506 o
1 5 5 695.994 689.173 10.345 1.050 o
1 5 6 134.065 135.782 2.185 17.818 o
1 5 7 85.623 85.483 1.486 34.807 o
1 5 8 109.234 104.148 1.746 25.422 o
1 5 9 50.954 51.914 0.988 69.954 o
1 5 10 56.068 55.566 1.057 62.397 o
1 5 11 103.799 103.180 1.766 26.224 o
1 5 12 184.897 181.102 2.893 10.900 o
1 5 13 207.916 195.507 3.322 8.937 o
1 5 14 8.952 10.983 0.599 343.865 o
1 5 15 35.158 36.202 0.968 97.383 o
1 5 16 4.583 6.235 1.087 200.367 o
1 5 17 33.750 37.280 1.995 48.150 o
1 5 18 49.311 55.965 2.574 29.332 o
1 5 19 3.251 5.128 2.394 48.385 o
1 6 0 10.264 10.475 0.389 432.183 o
1 6 1 376.128 383.093 5.796 3.149 o
1 6 2 412.173 426.019 6.454 2.622 o
1 6 3 151.695 154.925 2.444 14.639 o
1 6 4 132.264 135.173 2.195 17.959 o
1 6 5 270.109 271.992 4.180 5.681 o
1 6 6 47.506 48.403 0.938 76.555 o
1 6 7 408.213 392.391 5.936 2.892 o
1 6 8 58.180 58.189 1.097 58.996 o
1 6 9 22.989 23.822 0.609 178.456 o
1 6 10 180.622 174.648 2.763 11.545 o
1 6 11 69.163 69.282 1.267 46.507 o
1 6 12 56.853 57.541 1.367 52.725 o
1 6 13 6.498 7.761 0.768 309.282 o
1 6 14 103.817 105.575 2.235 22.233 o
1 6 15 21.109 22.665 1.407 91.886 o
1 6 16 66.292 64.713 2.135 32.461 o
1 6 17 3.651 3.691 1.586 106.416 o
1 6 18 28.896 29.479 1.925 54.052 o
1 6 19 8.562 6.734 1.915 70.574 o
1 7 0 25.066 24.571 0.638 164.582 o
1 7 1 1104.680 1124.740 16.799 0.423 o
1 7 2 405.806 401.818 6.095 2.826 o
1 7 3 126.627 123.501 2.015 20.047 o
1 7 4 445.344 435.187 6.604 2.420 o
1 7 5 34.484 33.828 0.768 113.983 o
1 7 6 345.355 342.132 5.237 3.752 o
1 7 7 79.442 76.186 1.367 39.656 o
1 7 8 184.486 179.117 2.823 11.127 o
1 7 9 142.063 137.158 2.235 16.842 o
1 7 10 80.120 80.346 1.427 37.905 o
1 7 11 30.485 31.085 1.047 102.701 o
1 7 12 18.664 19.732 0.868 164.573 o
1 7 13 18.917 20.251 0.918 154.903 o
1 7 14 19.017 21.558 1.247 110.550 o
1 7 15 76.183 82.610 2.564 24.014 o
1 7 16 8.645 9.796 1.297 134.721 o
1 7 17 52.756 50.697 1.995 39.998 o
1 7 18 106.966 105.465 4.808 9.170 o
1 7 19 163.517 150.705 7.592 3.972 o
1 8 0 1114.220 1098.770 16.450 0.432 o
1 8 1 602.363 598.293 9.148 1.352 o
1 8 2 557.945 556.334 8.400 1.568 o
1 8 3 89.292 88.825 1.586 32.277 o
1 8 4 180.855 173.879 2.783 11.501 o
1 8 5 198.398 191.168 3.023 9.903 o
1 8 6 200.965 200.136 3.162 9.384 o
1 8 7 16.610 17.927 0.589 234.425 o
1 8 8 70.505 71.876 1.317 44.489 o
1 8 9 111.947 112.438 2.085 21.934 o
1 8 10 32.039 32.920 0.778 119.216 o
1 8 11 29.598 29.349 1.008 108.790 o
1 8 12 35.520 35.155 1.207 82.903 o
1 8 13 10.814 12.639 1.067 167.648 o
1 8 14 136.375 132.400 3.272 12.983 o
1 8 15 31.602 33.210 1.586 66.590 o
1 8 16 134.871 124.828 3.661 11.770 o
1 8 17 9.693 12.171 2.723 36.068 o
1 8 18 30.240 30.935 4.280 14.320 o
1 9 0 61.055 59.845 1.197 54.243 o
1 9 1 213.354 219.998 3.611 7.962 o
1 9 2 320.688 306.100 4.709 4.437 o
1 9 3 375.396 374.853 5.926 3.126 o
1 9 4 91.441 90.401 1.596 31.493 o
1 9 5 51.959 51.396 1.177 63.057 o
1 9 6 27.767 31.853 0.858 122.968 o
1 9 7 216.810 214.491 3.382 8.315 o
1 9 8 158.160 152.850 2.524 14.012 o
1 9 9 6.398 6.814 0.479 524.673 o
1 9 10 24.363 24.710 0.708 158.336 o
1 9 11 151.374 149.399 3.581 10.952 o
1 9 12 27.004 30.197 1.287 89.972 o
1 9 13 62.534 64.723 1.925 36.879 o
1 9 14 56.862 59.825 1.895 39.681 o
1 9 15 157.508 149.259 3.671 10.479 o
1 9 16 12.726 14.415 2.863 32.294 o
1 9 17 57.955 58.399 4.300 12.938 o
1 9 18 41.552 45.969 4.878 10.880 o
1 10 0 0.213 0.628 0.389 1706.350 o
1 10 1 71.919 73.871 1.466 40.955 o
1 10 2 8.023 9.148 0.609 366.526 o
1 10 3 204.019 198.081 3.182 9.281 o
1 10 4 283.955 277.389 4.439 5.222 o
1 10 5 152.936 151.903 2.494 14.474 o
1 10 6 355.338 351.909 5.537 3.495 o
1 10 7 203.618 202.041 3.202 9.193 o
1 10 8 14.403 13.507 0.609 264.466 o
1 10 9 53.395 55.855 1.437 52.981 o
1 10 10 33.852 34.726 1.087 92.471 o
1 10 11 161.481 161.190 3.771 9.888 o
1 10 12 2.766 3.192 0.968 266.522 o
1 10 13 2.478 4.389 1.247 168.135 o
1 10 14 24.598 28.022 1.536 76.490 o
1 10 15 26.859 29.758 2.674 33.065 o
1 10 16 3.295 1.327 2.843 34.879 o
1 10 17 0.698 1.736 2.823 35.701 o
1 11 0 33.919 34.497 0.938 102.579 o
1 11 1 123.792 124.120 2.145 19.575 o
1 11 2 63.199 64.314 1.337 48.787 o
1 11 3 26.842 30.905 0.988 114.093 o
1 11 4 3.889 4.160 0.589 533.935 o
1 11 5 10.489 10.564 0.668 296.001 o
1 11 6 249.509 239.950 4.060 6.395 o
1 11 7 67.482 66.509 1.476 43.654 o
1 11 8 0.754 1.486 0.519 906.379 o
1 11 9 28.629 28.870 0.898 120.697 o
1 11 10 37.752 38.397 1.097 84.893 o
1 11 11 65.165 68.863 1.955 35.180 o
1 11 12 108.041 108.647 2.873 17.306 o
1 11 13 95.802 93.963 2.693 20.162 o
1 11 14 44.304 49.251 3.641 17.911 o
1 11 15 34.427 35.893 2.883 27.860 o
1 11 16 8.908 7.771 2.933 31.742 o
1 12 0 18.815 20.311 0.758 181.430 o
1 12 1 31.855 30.307 0.868 115.190 o
1 12 2 93.186 95.968 1.856 27.846 o
1 12 3 312.100 304.015 4.739 4.516 o
1 12 4 48.602 53.271 1.207 63.750 o
1 12 5 3.265 4.878 0.658 465.762 o
1 12 6 47.754 47.216 1.237 65.458 o
1 12 7 34.855 33.938 1.087 91.681 o
1 12 8 14.878 14.904 0.828 198.743 o
1 12 9 20.006 19.892 0.898 155.018 o
1 12 10 19.014 20.281 0.928 153.022 o
1 12 11 27.337 28.521 1.486 77.075 o
1 12 12 10.972 9.677 1.357 121.182 o
1 12 13 34.126 38.237 1.766 55.910 o
1 12 14 6.814 6.165 3.701 20.425 o
1 12 15 1.800 3.212 2.703 38.606 o
1 12 16 29.370 20.301 5.946 7.786 o
1 13 0 76.807 76.874 1.516 38.102 o
1 13 1 41.251 40.362 1.087 80.530 o
1 13 2 156.661 162.547 2.933 12.468 o
1 13 3 19.316 18.635 0.788 177.670 o
1 13 4 161.387 156.581 3.292 11.291 o
1 13 5 35.027 38.557 1.237 79.970 o
1 13 6 80.075 81.443 1.995 30.044 o
1 13 7 0.418 0.579 0.638 666.350 o
1 13 8 33.645 34.836 1.127 90.092 o
1 13 9 14.308 16.739 0.958 169.923 o
1 13 10 112.978 110.283 2.374 19.966 o
1 13 11 7.050 6.025 1.287 144.514 o
1 13 12 27.057 27.404 1.796 60.980 o
1 13 13 2.086 3.930 1.596 107.006 o
1 13 14 21.797 26.705 3.851 17.814 o
1 13 15 10.111 25.608 7.602 4.889 o
1 14 0 17.885 18.435 0.918 161.331 o
1 14 1 24.735 25.359 0.938 129.323 o
1 14 2 4.120 4.060 0.718 402.340 o
1 14 3 137.505 132.240 2.703 15.278 o
1 14 4 65.550 65.930 1.606 41.890 o
1 14 5 4.667 6.584 0.868 283.950 o
1 14 6 4.029 4.240 0.818 331.059 o
1 14 7 9.071 10.734 1.008 192.235 o
1 14 8 33.449 34.806 1.387 74.934 o
1 14 9 32.127 33.678 1.277 83.066 o
1 14 10 25.704 25.219 1.387 86.926 o
1 14 11 18.890 23.024 1.935 59.600 o
1 14 12 14.495 13.517 2.065 57.489 o
1 14 13 77.020 72.086 4.010 13.525 o
1 15 0 6.461 7.342 1.028 206.991 o
1 15 1 12.576 14.126 0.998 173.235 o
1 15 2 30.276 31.444 1.347 81.731 o
1 15 3 21.197 23.194 1.207 109.774 o
1 15 4 16.826 19.293 1.197 122.266 o
1 15 5 167.035 162.168 3.242 11.098 o
1 15 6 74.569 80.366 2.145 29.256 o
1 15 7 13.556 17.039 1.367 109.545 o
1 15 8 17.508 20.281 1.317 106.553 o
1 15 9 35.474 39.784 1.796 53.800 o
1 15 10 100.403 98.681 2.504 20.925 o
1 15 11 3.935 5.447 2.394 48.161 o
1 15 12 10.015 8.759 2.165 55.496 o
1 16 0 6.905 4.509 1.596 100.720 o
1 16 1 69.116 70.569 2.354 28.269 o
1 16 2 71.989 76.505 2.434 26.398 o
1 16 3 44.642 45.061 1.756 50.011 o
1 16 4 21.361 24.321 1.606 76.159 o
1 16 5 31.317 33.669 1.616 65.174 o
1 16 6 84.627 87.059 2.334 25.000 o
1 16 7 23.711 29.080 1.696 67.454 o
1 16 8 75.930 75.926 2.404 26.230 o
1 16 9 53.941 52.972 2.344 32.569 o
1 16 10 22.218 23.174 2.025 54.102 o
1 16 11 21.309 7.602 4.838 11.798 o
1 17 0 26.055 30.197 2.015 51.608 o
1 17 1 18.020 21.937 1.726 71.891 o
1 17 2 10.138 9.956 1.796 76.919 o
1 17 3 12.542 15.532 1.875 68.183 o
1 17 4 24.552 25.897 2.045 51.864 o
1 17 5 39.921 41.470 2.245 38.819 o
1 17 6 11.704 14.625 2.035 59.936 o
1 17 7 14.005 15.034 1.756 75.180 o
1 17 8 1.753 1.975 1.945 73.974 o
1 17 9 8.040 6.345 4.559 13.538 o
1 18 0 2.216 3.192 1.796 85.600 o
1 18 1 2.445 0.619 1.816 84.630 o
1 18 2 29.114 29.748 2.294 41.679 o
1 18 3 6.710 7.073 2.235 53.769 o
1 18 4 38.917 36.621 2.634 31.403 o
1 18 5 8.472 8.070 2.594 40.125 o
1 18 6 15.298 21.718 3.611 20.541 o
2 0 0 3274.540 3350.610 70.918 0.035 o
2 0 1 7904.890 8077.510 125.826 0.008 o
2 0 2 795.034 889.069 13.318 0.707 o
2 0 3 1.008 1.826 0.180 3099.540 o
2 0 4 31.175 29.399 0.549 144.228 o
2 0 5 627.085 628.380 9.447 1.258 o
2 0 6 849.691 857.057 12.849 0.705 o
2 0 7 568.067 572.455 8.609 1.503 o
2 0 8 1.423 1.227 0.239 2364.530 o
2 0 9 6.354 7.622 0.439 549.403 o
2 0 10 121.468 122.573 2.035 20.552 o
2 0 11 659.596 647.793 10.425 1.108 o
2 0 12 121.746 122.075 2.055 20.429 o
2 0 13 6.894 7.711 0.628 385.268 o
2 0 14 0.076 2.564 0.579 759.013 o
2 0 15 30.076 29.499 0.938 113.653 o
2 0 16 256.681 253.906 4.090 6.122 o
2 0 17 169.994 169.939 2.993 11.507 o
2 0 18 2.275 2.703 1.067 228.370 o
2 0 19 28.756 30.885 1.726 62.349 o
2 0 20 6.320 5.726 1.856 76.580 o
2 1 0 279.409 307.536 4.689 4.890 o
2 1 1 1633.640 1689.810 25.249 0.195 o
2 1 2 815.893 876.280 13.258 0.701 o
2 1 3 5766.550 6051.820 93.494 0.015 o
2 1 4 259.782 263.612 4.010 6.075 o
2 1 5 846.277 852.707 12.799 0.711 o
2 1 6 139.381 135.442 2.145 17.549 o
2 1 7 242.698 233.735 3.861 6.818 o
2 1 8 1211.090 1192.990 17.847 0.368 o
2 1 9 80.093 76.984 1.347 39.607 o
2 1 10 113.467 112.009 1.885 23.172 o
2 1 11 30.848 30.496 0.768 125.381 o
2 1 12 4.937 5.507 0.489 590.181 o
2 1 13 295.482 293.241 4.569 4.880 o
2 1 14 22.339 23.284 0.778 158.779 o
2 1 15 86.641 87.269 1.666 32.127 o
2 1 16 6.664 10.315 0.868 251.655 o
2 1 17 4.922 5.387 0.878 282.243 o
2 1 18 101.548 102.332 2.324 21.993 o
2 1 19 33.082 33.938 1.736 58.715 o
2 1 20 20.526 21.987 2.215 47.668 o
2 2 0 1116.830 1176.050 17.508 0.399 o
2 2 1 79.028 85.254 1.337 38.752 o
2 2 2 1129.730 1192.890 17.817 0.388 o
2 2 3 504.175 542.348 9.387 1.537 o
2 2 4 940.631 981.396 17.208 0.483 o
2 2 5 574.636 564.574 9.846 1.338 o
2 2 6 1359.240 1339.360 20.022 0.295 o
2 2 7 353.584 346.831 5.257 3.661 o
2 2 8 104.914 102.293 1.676 26.870 o
2 2 9 241.180 232.697 3.621 7.165 o
2 2 10 45.779 46.168 0.898 81.129 o
2 2 11 22.927 21.558 0.638 179.563 o
2 2 12 305.723 291.834 4.499 4.821 o
2 2 13 59.353 57.551 1.127 57.671 o
2 2 14 64.447 63.008 1.297 49.398 o
2 2 15 21.395 22.216 0.858 152.637 o
2 2 16 20.901 22.865 0.978 137.064 o
2 2 17 77.018 80.445 1.796 33.452 o
2 2 18 18.352 21.009 1.407 96.158 o
2 2 19 8.330 11.682 1.496 105.878 o
2 2 20 9.868 8.559 2.025 62.714 o
2 3 0 50.068 53.710 0.898 72.963 o
2 3 1 930.855 990.763 14.814 0.557 o
2 3 2 1269.410 1280.780 19.154 0.327 o
2 3 3 28.233 29.110 0.559 153.384 o
2 3 4 1151.900 1189.820 20.580 0.335 o
2 3 5 18.241 17.707 0.619 217.800 o
2 3 6 431.335 434.469 7.592 2.210 o
2 3 7 226.767 228.397 4.100 6.863 o
2 3 8 773.516 736.359 11.033 0.901 o
2 3 9 361.592 350.612 5.367 3.536 o
2 3 10 80.231 82.840 1.427 37.495 o
2 3 11 65.114 62.658 1.157 52.245 o
2 3 12 72.404 70.081 1.317 44.095 o
2 3 13 56.391 56.324 1.147 59.365 o
2 3 14 100.796 98.202 1.796 26.890 o
2 3 15 42.346 44.762 1.097 76.746 o
2 3 16 27.439 28.920 0.988 114.843 o
2 3 17 53.263 54.977 1.566 49.669 o
2 3 18 33.260 35.664 1.437 72.080 o
2 3 19 72.903 71.707 2.564 25.098 o
2 3 20 35.873 35.384 3.282 22.386 o
2 4 0 825.520 844.697 12.580 0.736 o
2 4 1 874.772 884.999 13.208 0.667 o
2 4 2 87.112 92.297 1.496 33.427 o
2 4 3 1645.660 1639.120 24.401 0.202 o
2 4 4 121.621 122.474 1.995 20.780 o
2 4 5 166.191 172.583 3.122 11.253 o
2 4 6 2.301 1.377 0.259 1775.890 o
2 4 7 643.100 655.704 11.742 1.008 o
2 4 8 203.146 203.777 3.741 8.197 o
2 4 9 88.467 86.531 1.796 30.287 o
2 4 10 69.777 70.719 1.546 40.797 o
2 4 11 40.271 39.794 0.828 95.427 o
2 4 12 94.312 91.898 1.586 30.802 o
2 4 13 3.876 3.940 0.459 722.311 o
2 4 14 35.330 35.025 0.878 103.889 o
2 4 15 29.402 29.229 0.948 114.341 o
2 4 16 23.657 25.808 1.357 91.152 o
2 4 17 35.008 38.696 1.836 52.809 o
2 4 18 34.706 40.951 2.245 40.171 o
2 4 19 35.417 36.641 2.504 34.517 o
2 4 20 6.271 10.066 3.960 17.836 o
2 5 0 58.556 58.359 1.018 60.807 o
2 5 1 354.820 363.052 5.497 3.479 o
2 5 2 326.461 323.787 4.908 4.172 o
2 5 3 211.289 213.055 3.292 8.638 o
2 5 4 160.538 170.358 2.703 12.796 o
2 5 5 466.961 460.476 6.943 2.207 o
2 5 6 117.978 120.080 2.334 19.240 o
2 5 7 167.071 167.355 3.112 11.353 o
2 5 8 117.151 116.468 2.275 19.870 o
2 5 9 0.811 1.546 0.429 1226.000 o
2 5 10 57.167 59.027 1.377 51.934 o
2 5 11 77.682 75.936 1.656 35.871 o
2 5 12 169.282 167.176 3.172 11.101 o
2 5 13 5.658 4.579 0.638 432.299 o
2 5 14 21.811 22.356 1.037 128.095 o
2 5 15 69.814 68.893 1.925 34.561 o
2 5 16 83.999 86.371 2.314 25.339 o
2 5 17 18.009 21.877 1.666 75.785 o
2 5 18 45.814 48.104 2.364 34.242 o
2 5 19 23.057 25.099 2.504 38.012 o
2 6 0 31.601 31.045 0.678 130.297 o
2 6 1 220.623 221.744 3.442 8.026 o
2 6 2 509.099 496.918 7.512 1.901 o
2 6 3 18.464 19.792 0.539 225.414 o
2 6 4 470.863 478.762 7.213 2.102 o
2 6 5 702.084 674.000 10.175 1.065 o
2 6 6 68.995 70.430 1.347 44.820 o
2 6 7 131.332 133.527 2.564 16.306 o
2 6 8 309.646 305.401 5.666 3.933 o
2 6 9 76.628 76.754 1.806 33.837 o
2 6 10 111.809 110.443 2.195 21.302 o
2 6 11 206.236 197.263 3.691 8.290 o
2 6 12 38.012 36.921 1.077 86.560 o
2 6 13 62.252 64.035 1.536 44.857 o
2 6 14 32.738 32.950 1.247 84.660 o
2 6 15 15.688 15.084 1.257 120.907 o
2 6 16 81.603 81.563 2.454 24.537 o
2 6 17 114.149 119.351 3.412 13.791 o
2 6 18 40.914 42.866 2.294 37.280 o
2 6 19 6.923 6.674 2.374 47.966 o
2 7 0 112.130 117.635 1.935 22.626 o
2 7 1 97.037 93.534 1.576 30.145 o
2 7 2 57.833 54.767 1.037 62.004 o
2 7 3 11.750 12.430 0.509 334.231 o
2 7 4 225.711 226.991 3.502 7.745 o
2 7 5 340.232 339.020 5.187 3.831 o
2 7 6 68.572 70.609 1.257 46.666 o
2 7 7 204.165 195.218 3.063 9.554 o
2 7 8 3.528 4.739 0.718 407.046 o
2 7 9 139.345 138.655 2.703 14.949 o
2 7 10 17.837 18.924 0.798 181.591 o
2 7 11 27.649 27.055 0.948 119.997 o
2 7 12 23.254 25.339 0.978 128.358 o
2 7 13 50.915 52.204 1.566 51.349 o
2 7 14 141.972 135.732 3.352 12.354 o
2 7 15 54.826 59.446 2.265 33.158 o
2 7 16 10.780 11.343 1.496 102.856 o
2 7 17 31.169 35.853 2.195 43.127 o
2 7 18 38.295 40.572 2.414 35.475 o
2 7 19 2.030 13.737 5.596 9.058 o
2 8 0 414.257 414.557 6.305 2.685 o
2 8 1 107.248 111.989 1.895 23.970 o
2 8 2 224.292 219.699 3.452 7.944 o
2 8 3 105.854 107.151 1.816 25.162 o
2 8 4 751.252 724.158 10.983 0.930 o
2 8 5 31.635 31.833 0.758 122.865 o
2 8 6 43.020 43.924 0.918 84.687 o
2 8 7 64.031 64.255 1.327 48.644 o
2 8 8 74.569 73.811 1.586 38.130 o
2 8 9 73.147 70.480 1.586 39.064 o
2 8 10 250.197 238.703 4.399 6.009 o
2 8 11 159.687 150.835 2.923 12.639 o
2 8 12 27.003 27.264 1.087 108.125 o
2 8 13 41.886 41.480 1.546 59.410 o
2 8 14 94.910 94.202 2.574 21.178 o
2 8 15 23.567 26.017 1.626 72.575 o
2 8 16 58.926 60.234 2.344 30.992 o
2 8 17 8.797 9.756 1.806 77.208 o
2 8 18 21.995 24.421 2.284 44.557 o
2 9 0 22.114 22.625 0.688 173.553 o
2 9 1 36.873 35.444 0.878 101.043 o
2 9 2 13.857 15.183 0.619 258.996 o
2 9 3 108.542 109.435 1.856 24.271 o
2 9 4 142.283 142.026 2.354 16.112 o
2 9 5 104.182 105.196 1.836 25.414 o
2 9 6 12.209 13.048 0.529 316.490 o
2 9 7 97.030 97.594 1.716 28.369 o
2 9 8 119.897 112.318 1.985 21.647 o
2 9 9 430.564 414.378 7.322 2.318 o
2 9 10 57.370 54.099 1.417 51.994 o
2 9 11 32.582 32.182 1.746 59.015 o
2 9 12 214.346 211.319 4.818 6.256 o
2 9 13 4.778 5.477 1.147 183.931 o
2 9 14 35.869 37.988 1.796 54.028 o
2 9 15 55.913 58.309 2.105 35.949 o
2 9 16 13.072 12.270 1.915 66.416 o
2 9 17 58.937 54.887 2.384 30.830 o
2 9 18 55.456 54.339 5.726 7.910 o
2 10 0 101.539 103.559 1.885 25.536 o
2 10 1 20.774 22.017 0.688 180.588 o
2 10 2 12.816 12.600 0.599 287.157 o
2 10 3 43.114 42.956 0.978 82.371 o
2 10 4 18.449 20.141 0.708 192.451 o
2 10 5 66.305 62.858 1.257 49.432 o
2 10 6 22.456 24.481 0.758 158.988 o
2 10 7 86.210 83.767 1.516 34.501 o
2 10 8 15.007 15.532 0.628 245.499 o
2 10 9 43.750 41.839 1.427 62.803 o
2 10 10 11.320 12.809 1.117 155.803 o
2 10 11 46.331 46.827 1.686 51.055 o
2 10 12 138.114 139.004 3.462 12.060 o
2 10 13 49.547 51.446 1.826 44.957 o
2 10 14 12.571 12.679 1.586 90.966 o
2 10 15 21.075 22.107 1.626 75.959 o
2 10 16 31.759 34.237 2.155 44.350 o
2 10 17 33.903 39.425 4.120 15.073 o
2 11 0 36.233 36.602 0.988 94.320 o
2 11 1 215.993 217.304 3.502 8.106 o
2 11 2 7.154 7.582 0.619 388.332 o
2 11 3 9.407 10.505 0.648 317.319 o
2 11 4 31.451 35.374 0.968 103.734 o
2 11 5 85.391 85.374 1.706 32.140 o
2 11 6 13.692 14.665 0.668 248.048 o
2 11 7 200.582 199.467 3.671 8.443 o
2 11 8 228.965 218.023 3.970 7.100 o
2 11 9 24.581 23.354 0.758 153.687 o
2 11 10 276.080 266.007 5.966 4.155 o
2 11 11 29.248 31.334 1.377 80.905 o
2 11 12 15.392 17.019 1.576 86.833 o
2 11 13 43.585 45.171 2.015 43.019 o
2 11 14 18.061 21.887 1.905 61.769 o
2 11 15 17.702 16.919 1.836 67.109 o
2 11 16 3.940 3.980 2.793 35.828 o
2 12 0 105.306 104.407 1.905 24.729 o
2 12 1 217.266 216.526 3.571 7.972 o
2 12 2 40.297 42.028 1.057 82.142 o
2 12 3 92.564 93.863 1.766 29.076 o
2 12 4 124.233 127.342 2.225 18.919 o
2 12 5 11.388 13.188 0.688 267.028 o
2 12 6 382.821 369.207 6.744 2.786 o
2 12 7 160.132 162.427 3.093 11.815 o
2 12 8 6.226 6.205 0.648 397.124 o
2 12 9 11.232 11.682 0.798 237.965 o
2 12 10 24.551 25.079 1.287 96.153 o
2 12 11 11.156 11.562 1.377 116.541 o
2 12 12 13.058 14.675 1.616 86.850 o
2 12 13 69.813 71.148 2.464 26.726 o
2 12 14 0.252 2.185 1.776 89.605 o
2 12 15 6.881 6.744 1.776 82.162 o
2 13 0 80.939 79.667 1.536 36.206 o
2 13 1 45.647 47.246 1.127 71.340 o
2 13 2 51.856 53.570 1.227 60.789 o
2 13 3 119.303 119.291 2.175 20.118 o
2 13 4 114.305 114.533 2.494 18.868 o
2 13 5 3.856 4.888 0.688 424.534 o
2 13 6 2.386 2.614 0.678 496.572 o
2 13 7 13.897 16.370 0.838 197.703 o
2 13 8 93.573 94.731 2.035 26.110 o
2 13 9 6.942 9.307 0.878 249.518 o
2 13 10 76.374 75.567 2.364 26.657 o
2 13 11 120.324 120.548 3.312 13.902 o
2 13 12 112.986 111.929 3.302 14.558 o
2 13 13 22.350 23.443 2.115 50.458 o
2 13 14 9.257 5.008 1.955 68.078 o
2 14 0 4.584 5.048 0.718 385.384 o
2 14 1 40.298 42.587 1.127 78.418 o
2 14 2 47.739 50.598 1.347 60.411 o
2 14 3 28.045 30.875 1.147 98.740 o
2 14 4 126.925 129.956 2.743 15.887 o
2 14 5 35.708 36.871 1.287 77.403 o
2 14 6 92.028 90.501 2.095 26.091 o
2 14 7 197.005 190.569 3.671 8.656 o
2 14 8 33.132 35.514 1.347 77.102 o
2 14 9 0.806 1.047 1.037 256.099 o
2 14 10 38.603 41.899 2.065 43.705 o
2 14 11 3.647 5.756 1.806 82.549 o
2 14 12 23.560 29.000 2.235 45.058 o
2 14 13 46.300 45.171 2.494 32.011 o
2 15 0 49.383 52.403 1.566 52.015 o
2 15 1 94.890 100.208 2.454 21.831 o
2 15 2 12.941 14.794 1.207 133.804 o
2 15 3 12.948 14.595 1.077 155.588 o
2 15 4 162.115 161.489 3.292 11.165 o
2 15 5 45.512 47.605 1.526 56.423 o
2 15 6 4.537 3.581 0.898 284.150 o
2 15 7 45.149 48.193 1.666 51.897 o
2 15 8 23.149 24.411 1.466 84.142 o
2 15 9 13.975 15.413 1.397 106.752 o
2 15 10 3.687 4.310 1.856 78.901 o
2 15 11 0.843 5.417 2.155 60.210 o
2 15 12 18.459 24.401 2.713 33.959 o
2 16 0 107.667 111.251 3.172 15.544 o
2 16 1 83.704 90.970 2.853 20.151 o
2 16 2 52.546 55.885 1.856 42.474 o
2 16 3 20.103 22.825 1.576 79.848 o
2 16 4 14.996 19.782 1.786 70.902 o
2 16 5 167.881 163.445 3.691 9.856 o
2 16 6 30.329 31.544 1.786 58.640 o
2 16 7 3.647 5.816 1.606 102.670 o
2 16 8 31.681 37.110 1.935 50.974 o
2 16 9 18.267 19.383 1.776 69.527 o
2 16 10 7.494 15.403 2.344 47.746 o
2 17 0 40.987 40.492 2.115 41.879 o
2 17 1 44.278 45.989 2.215 37.913 o
2 17 2 34.915 36.592 2.275 39.904 o
2 17 3 47.659 47.904 2.165 37.961 o
2 17 4 6.587 9.766 1.736 84.566 o
2 17 5 37.092 38.856 1.955 47.940 o
2 17 6 62.808 61.411 2.594 26.735 o
2 17 7 9.831 9.726 1.885 70.903 o
2 17 8 84.299 73.552 2.853 20.889 o
2 18 0 150.772 148.321 4.270 9.104 o
2 18 1 24.939 23.762 2.404 40.376 o
2 18 2 30.293 27.454 2.215 43.975 o
2 18 3 15.591 15.682 2.175 51.819 o
2 18 4 167.818 153.808 4.579 7.966 o
2 18 5 5.756 6.504 2.564 41.717 o
2 18 6 27.485 24.790 6.205 7.169 o
3 0 1 199.560 206.550 3.132 9.384 o
3 0 2 159.053 173.181 2.654 12.954 o
3 0 3 1428.160 1507.420 22.546 0.246 o
3 0 4 35.269 37.310 0.658 116.078 o
3 0 5 268.220 263.842 4.040 5.907 o
3 0 6 1372.690 1398.280 20.840 0.279 o
3 0 7 374.366 377.916 5.746 3.196 o
3 0 8 72.097 72.724 1.257 44.754 o
3 0 9 110.939 108.448 1.945 23.328 o
3 0 10 30.447 30.107 0.758 127.640 o
3 0 11 0.380 0.658 0.449 1280.280 o
3 0 12 6.222 7.023 0.519 491.003 o
3 0 13 10.592 11.522 0.638 301.840 o
3 0 14 461.800 444.186 6.784 2.293 o
3 0 15 1.372 1.586 0.619 635.673 o
3 0 16 87.505 91.389 1.826 29.654 o
3 0 17 16.532 18.695 1.097 136.955 o
3 0 18 4.833 6.554 1.297 147.435 o
3 0 19 0.740 3.182 1.626 105.366 o
3 0 20 13.605 17.498 2.225 50.185 o
3 1 0 692.419 729.186 10.844 0.994 o
3 1 1 563.382 579.149 8.639 1.501 o
3 1 2 23.612 22.316 0.439 201.403 o
3 1 3 536.521 551.187 8.809 1.556 o
3 1 4 393.147 401.638 6.345 2.803 o
3 1 5 1233.920 1215.290 18.206 0.355 o
3 1 6 605.819 616.968 9.268 1.318 o
3 1 7 148.525 147.483 2.324 15.569 o
3 1 8 264.464 258.385 3.970 6.082 o
3 1 9 50.708 48.792 0.958 72.583 o
3 1 10 45.325 42.617 0.868 84.965 o
3 1 11 46.436 44.363 0.928 80.156 o
3 1 12 370.765 356.817 5.467 3.405 o
3 1 13 66.780 64.504 1.257 48.827 o
3 1 14 131.686 133.138 2.245 17.854 o
3 1 15 60.038 62.668 1.367 49.931 o
3 1 16 159.647 163.095 2.863 12.528 o
3 1 17 45.950 49.800 1.407 59.680 o
3 1 18 1.330 2.414 1.197 189.266 o
3 1 19 42.504 45.071 1.925 45.822 o
3 1 20 14.674 13.527 2.135 54.223 o
3 2 0 1905.380 2005.510 29.968 0.141 o
3 2 1 724.503 758.695 11.343 0.915 o
3 2 2 223.170 227.669 3.462 7.858 o
3 2 3 1008.650 1018.230 17.039 0.461 o
3 2 4 200.217 206.909 3.681 8.338 o
3 2 5 319.807 335.568 5.916 3.605 o
3 2 6 310.590 307.766 5.826 3.821 o
3 2 7 224.480 219.060 3.372 8.069 o
3 2 8 73.213 75.028 1.347 42.336 o
3 2 9 820.774 833.524 12.490 0.748 o
3 2 10 305.699 300.533 4.619 4.686 o
3 2 11 136.533 134.584 2.225 17.462 o
3 2 12 93.026 91.060 1.606 30.961 o
3 2 13 8.173 7.622 0.549 414.361 o
3 2 14 7.706 8.390 0.628 366.082 o
3 2 15 48.750 48.593 1.127 68.222 o
3 2 16 26.206 29.449 1.047 111.194 o
3 2 17 33.262 36.851 1.347 76.385 o
3 2 18 16.919 16.789 1.247 118.298 o
3 2 19 75.313 74.490 2.195 28.999 o
3 2 20 2.996 3.242 2.604 41.341 o
3 3 0 662.301 669.301 10.006 1.130 o
3 3 1 394.681 407.614 6.125 2.857 o
3 3 2 468.098 475.959 7.123 2.136 o
3 3 3 631.985 649.160 9.726 1.208 o
3 3 4 161.696 165.150 2.983 12.014 o
3 3 5 49.913 50.069 1.087 68.135 o
3 3 6 133.400 131.841 2.494 16.547 o
3 3 7 400.672 382.006 6.704 2.690 o
3 3 8 18.790 18.914 0.688 197.527 o
3 3 9 281.793 274.985 4.938 4.848 o
3 3 10 188.373 184.045 3.432 9.491 o
3 3 11 30.301 29.389 0.718 132.376 o
3 3 12 21.983 21.837 0.619 186.174 o
3 3 13 54.854 53.700 1.117 62.130 o
3 3 14 20.174 19.213 0.688 189.852 o
3 3 15 10.579 12.230 0.648 294.153 o
3 3 16 46.204 46.976 1.357 62.193 o
3 3 17 38.185 44.542 1.945 46.842 o
3 3 18 33.306 42.757 2.095 44.350 o
3 3 19 5.589 6.634 2.015 65.859 o
3 3 20 63.468 63.337 4.569 11.477 o
3 4 0 3458.230 3455.080 51.655 0.047 o
3 4 1 38.772 41.809 0.778 98.807 o
3 4 2 611.763 621.487 9.317 1.300 o
3 4 3 241.791 243.371 3.721 6.915 o
3 4 4 174.930 177.600 3.202 10.600 o
3 4 5 105.400 104.717 1.975 24.128 o
3 4 6 55.239 54.778 1.197 59.150 o
3 4 7 553.054 554.209 9.687 1.400 o
3 4 8 322.262 316.335 5.646 3.806 o
3 4 9 150.517 145.328 2.723 13.978 o
3 4 10 331.581 318.450 5.946 3.567 o
3 4 11 85.716 82.929 1.766 31.601 o
3 4 12 79.801 75.677 1.666 35.200 o
3 4 13 50.602 47.465 1.237 63.348 o
3 4 14 3.717 3.402 0.688 443.398 o
3 4 15 48.038 51.007 1.526 54.226 o
3 4 16 44.358 45.859 1.806 48.461 o
3 4 17 36.376 40.203 1.776 54.017 o
3 4 18 9.824 13.398 2.105 57.519 o
3 4 19 1.171 2.414 2.095 64.145 o
3 4 20 26.197 24.271 8.629 3.775 o
3 5 0 2.189 2.384 0.299 1460.850 o
3 5 1 197.822 200.345 3.102 9.602 o
3 5 2 840.289 844.188 13.018 0.707 o
3 5 3 2.109 2.275 0.249 1742.140 o
3 5 4 51.851 50.528 0.928 71.787 o
3 5 5 793.199 811.836 14.036 0.696 o
3 5 6 820.848 822.061 14.216 0.670 o
3 5 7 106.119 103.190 2.055 23.497 o
3 5 8 391.337 375.013 6.654 2.766 o
3 5 9 176.663 174.408 3.412 10.078 o
3 5 10 158.062 157.230 2.983 12.370 o
3 5 11 2.925 2.584 0.579 611.798 o
3 5 12 69.290 68.205 1.576 40.830 o
3 5 13 47.920 48.163 1.327 61.767 o
3 5 14 135.906 134.265 2.723 15.229 o
3 5 15 3.211 4.719 0.968 257.185 o
3 5 16 62.183 61.242 1.955 36.865 o
3 5 17 31.770 37.749 2.255 41.065 o
3 5 18 23.268 27.773 2.404 40.300 o
3 5 19 98.086 97.784 3.761 13.398 o
3 6 0 70.823 72.126 1.257 45.397 o
3 6 1 368.488 364.738 5.567 3.350 o
3 6 2 399.457 410.577 6.195 2.802 o
3 6 3 183.905 187.127 2.933 10.723 o
3 6 4 231.717 230.163 3.541 7.510 o
3 6 5 482.884 467.868 7.063 2.114 o
3 6 6 246.023 242.274 4.369 6.079 o
3 6 7 4.337 4.818 0.589 509.812 o
3 6 8 18.196 17.687 0.748 192.190 o
3 6 9 194.225 183.875 3.422 9.332 o
3 6 10 31.395 31.474 0.998 104.769 o
3 6 11 61.317 58.568 1.456 48.148 o
3 6 12 98.991 94.342 1.985 25.767 o
3 6 13 133.374 126.265 2.504 16.715 o
3 6 14 58.339 60.045 1.736 42.611 o
3 6 15 75.596 77.343 2.404 26.177 o
3 6 16 4.143 5.457 1.546 109.686 o
3 6 17 0.099 2.275 1.526 120.892 o
3 6 18 3.501 4.719 2.225 55.752 o
3 6 19 4.417 3.492 2.584 41.662 o
3 7 0 93.478 93.833 1.596 30.668 o
3 7 1 30.777 31.155 0.758 125.615 o
3 7 2 306.212 304.803 4.669 4.622 o
3 7 3 177.877 177.760 2.803 11.495 o
3 7 4 84.624 81.792 1.496 35.443 o
3 7 5 307.621 300.413 4.609 4.673 o
3 7 6 162.223 157.260 2.554 13.539 o
3 7 7 332.619 320.525 5.726 3.670 o
3 7 8 164.770 162.667 3.122 11.521 o
3 7 9 132.089 129.766 2.574 16.342 o
3 7 10 0.406 0.668 0.459 1225.320 o
3 7 11 35.417 32.312 1.008 97.230 o
3 7 12 120.757 113.456 2.434 18.692 o
3 7 13 178.248 172.174 3.601 9.613 o
3 7 14 0.610 0.100 1.087 237.998 o
3 7 15 250.381 248.519 5.796 4.580 o
3 7 16 4.593 7.562 1.836 78.696 o
3 7 17 58.170 60.414 2.514 28.554 o
3 7 18 29.756 32.332 2.414 38.101 o
3 7 19 7.079 14.964 8.729 3.734 o
3 8 0 136.713 137.557 2.414 16.444 o
3 8 1 337.288 333.124 5.118 3.917 o
3 8 2 253.698 253.856 4.110 6.150 o
3 8 3 56.041 56.204 1.087 61.337 o
3 8 4 58.478 57.621 1.097 58.988 o
3 8 5 549.513 532.651 8.220 1.637 o
3 8 6 1.270 2.265 0.339 1503.800 o
3 8 7 218.261 217.185 4.010 7.269 o
3 8 8 78.964 81.732 1.786 32.989 o
3 8 9 29.352 30.277 1.008 108.414 o
3 8 10 26.198 26.346 1.028 115.931 o
3 8 11 133.035 132.759 2.863 14.844 o
3 8 12 25.086 25.289 1.137 108.423 o
3 8 13 67.514 66.120 2.115 32.379 o
3 8 14 8.144 11.542 1.217 147.782 o
3 8 15 56.229 57.720 2.115 35.755 o
3 8 16 20.924 28.272 2.115 50.112 o
3 8 17 47.118 51.815 2.574 29.981 o
3 8 18 4.585 7.891 2.344 49.620 o
3 9 0 134.288 131.292 2.195 17.951 o
3 9 1 61.118 58.000 1.167 55.470 o
3 9 2 172.763 170.518 2.753 12.033 o
3 9 3 249.714 237.735 3.751 6.777 o
3 9 4 57.353 57.242 1.167 57.922 o
3 9 5 119.846 119.651 2.095 20.532 o
3 9 6 371.796 350.901 5.547 3.383 o
3 9 7 89.914 89.633 1.736 30.351 o
3 9 8 123.162 119.960 2.444 18.129 o
3 9 9 2.275 2.065 0.589 635.522 o
3 9 10 54.178 54.857 1.596 48.505 o
3 9 11 86.248 79.787 2.464 23.961 o
3 9 12 73.642 74.221 2.095 30.656 o
3 9 13 129.832 125.516 3.202 13.762 o
3 9 14 9.961 11.771 1.726 81.761 o
3 9 15 2.805 4.070 1.506 118.191 o
3 9 16 62.314 63.387 2.504 27.856 o
3 9 17 19.122 22.875 2.474 39.847 o
3 10 0 66.844 69.532 1.357 45.676 o
3 10 1 34.908 35.225 0.998 96.522 o
3 10 2 123.383 123.731 2.105 19.868 o
3 10 3 129.867 128.699 2.245 18.218 o
3 10 4 87.833 88.576 1.606 32.413 o
3 10 5 17.521 17.538 0.648 216.543 o
3 10 6 10.426 10.305 0.549 351.369 o
3 10 7 267.982 258.904 4.509 5.493 o
3 10 8 39.416 39.056 1.177 78.560 o
3 10 9 273.662 262.854 5.796 4.313 o
3 10 10 598.433 556.065 11.951 1.082 o
3 10 11 26.342 28.062 1.427 82.039 o
3 10 12 90.904 91.848 2.514 22.237 o
3 10 13 1.829 4.489 1.476 124.022 o
3 10 14 45.008 48.981 2.075 40.558 o
3 10 15 5.967 8.849 1.786 81.225 o
3 10 16 24.450 29.578 2.334 41.749 o
3 10 17 50.761 51.356 3.083 22.730 o
3 11 0 107.602 107.330 1.885 24.332 o
3 11 1 127.393 129.976 2.225 18.493 o
3 11 2 186.384 187.706 3.033 10.384 o
3 11 3 159.997 155.923 2.773 12.982 o
3 11 4 103.982 102.771 1.846 25.553 o
3 11 5 127.344 125.048 2.125 19.278 o
3 11 6 81.836 83.747 1.576 34.867 o
3 11 7 11.925 13.088 0.698 259.489 o
3 11 8 84.805 84.685 1.756 31.732 o
3 11 9 51.001 50.239 1.606 50.606 o
3 11 10 99.668 99.789 2.693 19.536 o
3 11 11 24.093 25.109 1.337 92.634 o
3 11 12 34.365 38.267 1.885 51.409 o
3 11 13 23.343 26.346 1.606 73.826 o
3 11 14 46.514 48.732 2.125 39.031 o
3 11 15 5.023 8.031 1.776 83.131 o
3 11 16 3.894 3.761 2.384 48.789 o
3 12 0 6.664 6.145 0.589 433.442 o
3 12 1 95.753 94.481 1.726 28.810 o
3 12 2 103.799 103.889 1.915 24.911 o
3 12 3 79.120 76.964 1.496 37.697 o
3 12 4 175.557 174.288 3.053 11.022 o
3 12 5 35.969 36.841 1.028 92.076 o
3 12 6 19.766 19.852 0.808 170.038 o
3 12 7 62.787 64.015 1.427 47.043 o
3 12 8 41.657 39.953 1.047 82.287 o
3 12 9 225.097 214.970 5.786 4.985 o
3 12 10 16.940 19.194 1.297 110.420 o
3 12 11 47.431 48.932 1.915 43.788 o
3 12 12 68.013 64.634 2.604 25.712 o
3 12 13 0.030 0.648 1.776 90.481 o
3 12 14 16.462 18.934 1.945 61.275 o
3 12 15 19.065 15.802 2.404 42.685 o
3 13 0 59.306 60.773 1.287 52.701 o
3 13 1 2.298 2.544 0.559 674.352 o
3 13 2 15.740 15.672 0.808 196.947 o
3 13 3 14.260 15.552 0.758 217.044 o
3 13 4 177.839 174.458 3.142 10.699 o
3 13 5 128.671 128.359 2.574 16.651 o
3 13 6 48.084 48.343 1.347 60.904 o
3 13 7 43.788 47.056 1.307 65.715 o
3 13 8 27.320 27.454 1.028 112.797 o
3 13 9 11.102 12.659 1.496 101.595 o
3 13 10 5.565 5.327 1.257 155.270 o
3 13 11 95.312 92.177 2.893 18.807 o
3 13 12 7.816 9.906 1.746 82.638 o
3 13 13 108.630 109.126 3.422 14.275 o
3 13 14 50.367 49.391 3.352 20.076 o
3 14 0 51.607 51.805 1.237 61.209 o
3 14 1 7.903 8.340 0.768 291.254 o
3 14 2 36.801 38.258 1.187 81.066 o
3 14 3 163.230 161.679 3.162 11.491 o
3 14 4 82.182 87.858 1.995 29.048 o
3 14 5 32.787 35.863 1.207 85.485 o
3 14 6 34.357 36.182 1.277 79.565 o
3 14 7 46.444 50.687 1.556 54.160 o
3 14 8 14.426 15.572 1.107 144.826 o
3 14 9 20.629 23.324 1.915 59.645 o
3 14 10 16.728 17.099 1.935 62.113 o
3 14 11 3.287 5.477 1.786 84.696 o
3 14 12 28.532 28.461 2.464 37.548 o
3 14 13 50.766 48.144 2.654 28.471 o
3 15 0 2.915 4.200 0.888 302.278 o
3 15 1 136.844 134.714 3.192 13.213 o
3 15 2 59.476 62.928 2.005 36.408 o
3 15 3 41.359 47.425 1.746 51.214 o
3 15 4 5.449 8.310 1.127 181.152 o
3 15 5 20.248 21.039 1.277 105.929 o
3 15 6 117.838 116.827 2.693 17.294 o
3 15 7 69.344 70.589 1.985 33.527 o
3 15 8 14.715 17.238 1.297 115.738 o
3 15 9 43.528 46.468 2.215 38.035 o
3 15 10 2.835 6.035 1.736 89.495 o
3 15 11 121.941 113.815 3.472 13.288 o
3 15 12 91.945 81.692 4.180 12.046 o
3 16 0 10.408 12.560 1.407 113.110 o
3 16 1 2.888 5.048 1.177 183.833 o
3 16 2 127.648 128.070 3.122 14.154 o
3 16 3 11.554 12.161 1.387 114.117 o
3 16 4 63.048 65.372 2.155 32.738 o
3 16 5 20.208 22.895 1.546 81.857 o
3 16 6 9.717 12.520 1.576 95.051 o
3 16 7 60.300 63.806 2.235 32.154 o
3 16 8 112.384 103.260 2.993 16.489 o
3 16 9 27.078 29.728 2.753 31.460 o
3 16 10 152.781 135.672 4.619 8.376 o
3 17 0 4.689 6.115 1.536 109.769 o
3 17 1 49.587 51.246 2.175 36.884 o
3 17 2 23.916 24.172 2.035 52.828 o
3 17 3 11.314 13.876 1.905 67.547 o
3 17 4 12.027 16.211 1.826 71.431 o
3 17 5 4.534 6.843 1.796 82.286 o
3 17 6 25.416 25.179 2.055 51.294 o
3 17 7 1.627 5.457 2.015 68.192 o
3 17 8 14.655 19.702 2.534 39.459 o
3 18 0 8.254 6.694 3.202 26.929 o
3 18 1 11.372 12.829 2.394 45.274 o
3 18 2 18.403 16.251 2.464 41.004 o
3 18 3 26.573 29.439 2.474 37.605 o
3 18 4 5.074 3.950 2.225 55.334 o
3 18 5 5.454 9.826 3.083 29.103 o
4 0 0 276.956 293.191 6.235 3.863 o
4 0 1 25.512 25.997 0.519 173.739 o
4 0 2 931.341 961.943 14.345 0.578 o
4 0 3 3434.810 3408.120 51.066 0.048 o
4 0 4 270.026 278.676 4.230 5.587 o
4 0 5 335.717 331.458 5.028 3.987 o
4 0 6 1178.240 1190.380 17.817 0.377 o
4 0 7 378.638 372.639 5.846 3.145 o
4 0 8 93.747 90.401 1.526 31.731 o
4 0 9 119.298 119.720 1.975 21.336 o
4 0 10 28.452 28.002 0.728 138.250 o
4 0 11 91.273 89.264 1.596 31.659 o
4 0 12 128.306 129.138 2.185 18.658 o
4 0 13 3.342 3.771 0.549 613.332 o
4 0 14 1.262 1.586 0.469 1007.420 o
4 0 15 15.502 17.448 0.858 183.436 o
4 0 16 170.276 166.846 2.833 12.013 o
4 0 17 4.947 7.472 0.958 239.349 o
4 0 18 1.076 3.611 1.496 122.890 o
4 0 19 23.459 27.863 2.015 53.074 o
4 0 20 3.569 5.267 2.215 56.114 o
4 1 0 739.595 770.366 11.472 0.888 o
4 1 1 1592.460 1571.900 23.403 0.217 o
4 1 2 773.418 785.580 11.742 0.838 o
4 1 3 868.923 895.155 13.777 0.645 o
4 1 4 1249.510 1317.830 20.141 0.313 o
4 1 5 340.190 340.417 5.158 3.841 o
4 1 6 1.905 1.377 0.239 2064.100 o
4 1 7 88.966 88.266 1.476 33.701 o
4 1 8 12.507 12.121 0.459 345.048 o
4 1 9 14.316 13.048 0.479 307.826 o
4 1 10 5.302 5.756 0.449 617.248 o
4 1 11 17.608 18.246 0.638 215.930 o
4 1 12 24.902 26.017 0.748 149.558 o
4 1 13 31.245 32.362 0.828 117.547 o
4 1 14 49.319 50.318 1.177 65.335 o
4 1 15 48.519 51.276 1.197 64.868 o
4 1 16 15.882 17.089 0.908 172.858 o
4 1 17 65.437 66.240 1.736 39.379 o
4 1 18 122.131 122.164 2.803 16.192 o
4 1 19 26.760 27.124 1.945 54.670 o
4 1 20 11.161 13.607 2.344 46.983 o
4 2 0 548.624 554.010 8.300 1.604 o
4 2 1 2240.170 2289.930 34.177 0.107 o
4 2 2 294.038 303.167 4.579 4.831 o
4 2 3 132.050 138.535 2.165 17.973 o
4 2 4 94.763 96.856 1.626 29.772 o
4 2 5 277.327 284.103 4.340 5.350 o
4 2 6 325.280 320.944 4.888 4.208 o
4 2 7 3.535 3.122 0.249 1279.970 o
4 2 8 30.105 30.716 0.668 135.473 o
4 2 9 200.648 196.974 3.093 9.584 o
4 2 10 514.896 506.804 7.661 1.844 o
4 2 11 41.575 38.706 0.868 92.271 o
4 2 12 145.966 141.119 2.354 15.870 o
4 2 13 145.114 141.637 2.404 15.706 o
4 2 14 5.176 5.048 0.599 473.437 o
4 2 15 27.837 30.287 0.948 116.354 o
4 2 16 43.708 47.036 1.317 65.386 o
4 2 17 14.314 13.378 0.988 170.207 o
4 2 18 50.048 52.214 2.085 38.551 o
4 2 19 15.968 18.495 2.414 42.797 o
4 2 20 67.600 70.779 4.709 10.732 o
4 3 0 251.018 255.981 3.891 6.420 o
4 3 1 288.862 293.650 4.469 5.033 o
4 3 2 287.044 301.291 4.549 4.947 o
4 3 3 292.055 299.436 4.569 4.883 o
4 3 4 35.290 35.614 0.688 115.903 o
4 3 5 164.919 161.110 2.963 12.018 o
4 3 6 1049.010 1013.600 17.508 0.439 o
4 3 7 63.173 62.918 1.347 48.892 o
4 3 8 993.466 956.087 16.540 0.489 o
4 3 9 279.529 269.109 4.838 4.989 o
4 3 10 189.306 188.504 3.512 9.224 o
4 3 11 206.635 197.632 3.831 8.031 o
4 3 12 54.897 55.645 1.536 49.601 o
4 3 13 69.163 67.846 1.546 41.485 o
4 3 14 105.359 103.550 2.195 22.477 o
4 3 15 8.025 8.879 0.868 246.909 o
4 3 16 69.961 71.657 1.995 33.119 o
4 3 17 77.924 79.737 2.344 26.355 o
4 3 18 21.802 22.964 1.806 64.619 o
4 3 19 2.017 2.903 2.624 40.942 o
4 3 20 7.653 13.378 7.801 4.668 o
4 4 0 523.585 516.002 7.751 1.794 o
4 4 1 367.087 381.996 5.786 3.211 o
4 4 2 873.661 903.275 13.487 0.652 o
4 4 3 700.839 695.318 10.425 1.035 o
4 4 4 810.872 805.920 12.041 0.786 o
4 4 5 4.501 4.689 0.479 639.537 o
4 4 6 118.961 119.880 2.304 19.334 o
4 4 7 108.415 108.508 2.145 22.175 o
4 4 8 74.676 75.587 1.606 37.520 o
4 4 9 78.034 76.345 1.656 35.723 o
4 4 10 16.738 16.620 0.748 202.323 o
4 4 11 344.874 336.127 5.986 3.402 o
4 4 12 52.448 54.778 1.327 56.975 o
4 4 13 96.878 91.778 1.975 26.398 o
4 4 14 63.669 61.681 1.636 42.655 o
4 4 15 52.586 55.825 1.945 40.424 o
4 4 16 43.188 46.627 1.776 49.677 o
4 4 17 31.262 34.068 1.696 61.393 o
4 4 18 2.557 4.908 2.334 51.052 o
4 4 19 4.688 9.846 2.464 44.864 o
4 5 0 1125.550 1112.450 16.580 0.424 o
4 5 1 343.721 350.352 5.317 3.692 o
4 5 2 155.421 158.177 2.524 14.017 o
4 5 3 137.304 139.782 2.225 17.174 o
4 5 4 379.024 380.170 5.786 3.145 o
4 5 5 290.359 292.063 5.207 4.465 o
4 5 6 27.224 26.496 0.778 138.695 o
4 5 7 123.027 115.870 2.275 19.310 o
4 5 8 100.324 94.462 1.955 25.823 o
4 5 9 245.225 245.067 4.479 5.947 o
4 5 10 74.764 75.198 1.656 36.767 o
4 5 11 88.860 86.630 1.826 29.856 o
4 5 12 114.445 108.697 2.364 19.964 o
4 5 13 126.920 123.890 2.584 16.907 o
4 5 14 33.906 33.499 1.197 86.172 o
4 5 15 326.724 330.860 6.644 3.208 o
4 5 16 13.299 15.921 1.476 98.865 o
4 5 17 1.133 2.873 1.895 77.941 o
4 5 18 29.645 33.499 2.494 36.121 o
4 5 19 44.808 37.410 2.664 29.935 o
4 6 0 178.636 167.625 2.634 12.147 o
4 6 1 131.691 130.225 2.145 18.492 o
4 6 2 398.276 408.492 6.235 2.799 o
4 6 3 145.837 143.234 2.314 15.965 o
4 6 4 102.608 99.699 1.666 27.601 o
4 6 5 12.599 12.560 0.389 366.275 o
4 6 6 167.954 157.968 3.003 11.833 o
4 6 7 213.501 206.341 3.791 7.832 o
4 6 8 74.805 75.827 1.606 37.449 o
4 6 9 148.606 146.885 2.923 13.309 o
4 6 10 51.361 52.004 1.277 60.016 o
4 6 11 316.215 303.645 5.447 4.022 o
4 6 12 140.071 135.891 2.723 14.907 o
4 6 13 47.834 49.131 1.446 57.414 o
4 6 14 122.147 122.673 2.853 15.919 o
4 6 15 40.388 41.679 1.945 46.571 o
4 6 16 41.754 47.575 2.175 39.250 o
4 6 17 48.170 48.632 2.245 36.073 o
4 6 18 3.795 6.085 2.105 61.585 o
4 6 19 38.613 37.759 3.960 16.014 o
4 7 0 144.265 143.184 2.354 15.919 o
4 7 1 382.487 376.609 5.736 3.155 o
4 7 2 2.010 1.616 0.249 1899.860 o
4 7 3 158.918 155.983 2.584 13.669 o
4 7 4 334.606 319.118 4.958 4.090 o
4 7 5 113.029 112.817 1.915 22.966 o
4 7 6 222.242 217.723 4.000 7.196 o
4 7 7 24.848 25.688 0.908 131.949 o
4 7 8 45.846 46.059 1.267 66.142 o
4 7 9 43.997 43.794 1.177 72.169 o
4 7 10 72.414 70.789 1.646 38.229 o
4 7 11 61.684 61.312 1.506 46.273 o
4 7 12 195.992 189.043 3.881 8.305 o
4 7 13 192.256 186.888 4.020 8.160 o
4 7 14 14.148 14.874 1.526 93.640 o
4 7 15 52.257 55.017 2.055 38.254 o
4 7 16 19.327 20.530 1.836 65.123 o
4 7 17 15.471 17.328 2.025 58.162 o
4 7 18 16.358 16.580 2.235 49.076 o
4 8 0 230.389 231.261 3.771 7.210 o
4 8 1 85.433 86.501 1.556 33.850 o
4 8 2 52.270 53.301 1.077 65.380 o
4 8 3 10.876 10.654 0.509 360.373 o
4 8 4 112.815 113.316 1.915 22.961 o
4 8 5 81.088 79.578 1.536 36.178 o
4 8 6 45.827 43.844 0.898 82.375 o
4 8 7 46.532 45.440 1.207 68.190 o
4 8 8 138.476 135.562 2.684 15.192 o
4 8 9 15.066 14.206 0.828 199.555 o
4 8 10 25.412 25.109 0.948 126.966 o
4 8 11 106.383 105.495 2.484 20.118 o
4 8 12 14.397 15.333 1.057 153.639 o
4 8 13 72.036 71.976 2.155 30.343 o
4 8 14 16.644 18.036 1.417 99.242 o
4 8 15 157.365 160.053 4.170 9.031 o
4 8 16 19.996 19.662 1.885 62.362 o
4 8 17 29.194 27.913 2.414 38.701 o
4 8 18 7.300 10.983 2.574 40.657 o
4 9 0 69.936 72.644 1.446 42.208 o
4 9 1 341.867 326.530 5.118 3.906 o
4 9 2 72.730 72.475 1.377 42.466 o
4 9 3 49.563 50.657 1.077 68.532 o
4 9 4 16.989 17.757 0.668 214.841 o
4 9 5 27.051 27.075 0.758 140.456 o
4 9 6 9.579 9.547 0.489 403.180 o
4 9 7 12.453 12.550 0.828 218.469 o
4 9 8 123.671 116.059 2.334 18.887 o
4 9 9 255.900 241.416 4.818 5.466 o
4 9 10 2.280 2.314 0.628 568.932 o
4 9 11 56.502 54.129 1.716 44.737 o
4 9 12 48.813 49.291 1.716 48.606 o
4 9 13 45.886 44.682 1.806 48.096 o
4 9 14 23.541 24.361 1.706 68.547 o
4 9 15 6.124 8.110 1.427 121.109 o
4 9 16 30.640 32.940 2.544 34.882 o
4 9 17 34.813 32.372 2.584 33.368 o
4 10 0 0.791 1.008 0.429 1275.630 o
4 10 1 170.918 169.470 2.913 11.698 o
4 10 2 30.260 31.015 0.838 120.208 o
4 10 3 143.483 147.882 2.534 15.073 o
4 10 4 69.775 73.273 1.407 42.872 o
4 10 5 19.396 19.633 0.708 189.087 o
4 10 6 53.702 52.513 1.087 64.292 o
4 10 7 147.558 141.378 2.384 15.621 o
4 10 8 43.701 40.622 1.217 72.043 o
4 10 9 28.280 27.523 1.247 93.001 o
4 10 10 61.736 61.172 1.846 39.096 o
4 10 11 142.858 138.665 3.402 12.077 o
4 10 12 43.916 49.480 2.065 41.033 o
4 10 13 6.787 10.555 1.556 101.721 o
4 10 14 110.501 109.725 3.292 14.803 o
4 10 15 41.136 51.575 2.564 31.108 o
4 10 16 45.929 49.909 2.544 30.813 o
4 10 17 23.173 19.832 4.499 13.375 o
4 11 0 195.362 197.013 3.232 9.478 o
4 11 1 56.163 57.710 1.257 56.020 o
4 11 2 140.310 140.909 2.364 16.262 o
4 11 3 53.891 54.648 1.187 60.349 o
4 11 4 117.279 113.954 1.995 21.802 o
4 11 5 153.652 151.723 2.524 14.326 o
4 11 6 40.425 40.003 1.008 85.675 o
4 11 7 2.551 3.202 0.449 860.716 o
4 11 8 131.533 128.489 3.152 13.806 o
4 11 9 190.853 184.933 4.330 7.649 o
4 11 10 54.775 54.648 1.806 43.115 o
4 11 11 0.402 0.948 1.087 236.670 o
4 11 12 48.627 51.885 2.145 37.665 o
4 11 13 73.398 76.096 2.733 22.973 o
4 11 14 2.486 4.140 1.626 102.683 o
4 11 15 3.937 5.696 1.935 72.263 o
4 11 16 39.100 39.245 2.893 26.963 o
4 12 0 13.477 14.694 0.758 224.541 o
4 12 1 14.492 16.340 0.788 206.230 o
4 12 2 108.519 113.495 1.985 23.019 o
4 12 3 215.319 214.900 3.462 8.219 o
4 12 4 8.656 10.804 0.668 315.405 o
4 12 5 116.833 115.201 2.165 20.670 o
4 12 6 198.321 186.389 3.631 8.754 o
4 12 7 38.159 36.961 1.028 89.188 o
4 12 8 10.692 11.652 1.087 165.582 o
4 12 9 40.327 41.759 1.496 62.218 o
4 12 10 0.409 1.277 1.067 244.268 o
4 12 11 54.438 55.386 2.175 35.297 o
4 12 12 191.746 183.237 4.599 7.187 o
4 12 13 132.910 129.467 3.701 11.616 o
4 12 14 14.067 13.717 2.025 59.584 o
4 12 15 67.632 61.461 3.102 20.639 o
4 13 0 2.628 3.881 0.668 484.265 o
4 13 1 201.638 200.335 3.272 9.148 o
4 13 2 58.049 61.960 1.427 49.564 o
4 13 3 31.258 30.895 0.998 105.470 o
4 13 4 142.919 143.383 2.624 14.896 o
4 13 5 47.793 51.376 1.486 55.521 o
4 13 6 35.940 38.457 1.367 72.368 o
4 13 7 60.029 63.038 1.596 44.573 o
4 13 8 142.674 135.043 3.043 13.488 o
4 13 9 128.038 127.192 3.801 11.489 o
4 13 10 64.416 66.439 2.304 30.084 o
4 13 11 11.483 11.592 1.766 77.561 o
4 13 12 11.560 11.662 2.085 58.138 o
4 13 13 22.643 22.805 2.255 45.566 o
4 13 14 34.328 35.155 3.013 25.979 o
4 14 0 3.395 4.349 0.838 325.704 o
4 14 1 55.038 56.473 1.496 50.408 o
4 14 2 70.021 73.582 1.686 37.846 o
4 14 3 38.955 42.597 1.267 72.967 o
4 14 4 77.018 79.647 1.885 32.295 o
4 14 5 49.001 55.316 1.676 48.414 o
4 14 6 204.451 214.810 4.060 7.505 o
4 14 7 178.406 170.089 3.352 10.238 o
4 14 8 1.027 1.656 0.738 474.784 o
4 14 9 74.949 74.939 2.614 24.101 o
4 14 10 15.383 19.872 1.965 60.559 o
4 14 11 128.580 123.850 3.930 11.082 o
4 14 12 34.192 35.225 2.344 38.505 o
4 14 13 39.131 39.923 3.741 17.607 o
4 15 0 36.422 41.041 1.486 65.405 o
4 15 1 60.350 60.553 1.826 39.992 o
4 15 2 138.311 139.961 3.222 12.900 o
4 15 3 189.335 195.717 4.220 7.762 o
4 15 4 57.089 58.309 1.925 39.211 o
4 15 5 6.386 9.268 1.317 136.902 o
4 15 6 5.476 8.140 1.347 134.954 o
4 15 7 15.928 17.817 1.476 94.574 o
4 15 8 131.434 119.950 2.933 15.022 o
4 15 9 6.140 7.661 2.025 64.729 o
4 15 10 10.147 12.669 2.215 52.531 o
4 15 11 45.660 42.986 2.893 26.002 o
4 16 0 81.480 83.478 2.544 23.529 o
4 16 1 70.483 69.821 2.364 27.983 o
4 16 2 36.350 38.936 1.716 56.563 o
4 16 3 37.443 40.462 1.945 47.835 o
4 16 4 29.973 32.262 1.516 71.700 o
4 16 5 16.295 18.066 1.506 91.328 o
4 16 6 132.360 126.963 3.312 13.148 o
4 16 7 17.930 17.657 1.606 81.825 o
4 16 8 3.853 3.332 1.427 129.533 o
4 16 9 5.432 6.145 2.524 43.097 o
4 16 10 5.577 8.080 2.793 35.292 o
4 17 0 16.991 16.430 1.985 59.618 o
4 17 1 42.060 42.407 2.374 35.367 o
4 17 2 16.268 18.485 1.965 60.468 o
4 17 3 17.873 20.012 2.294 45.983 o
4 17 4 67.747 70.469 2.604 25.372 o
4 17 5 83.784 83.009 2.853 20.502 o
4 17 6 21.422 22.406 1.925 59.014 o
4 17 7 1.975 1.796 1.776 88.271 o
4 17 8 148.306 117.625 6.345 5.509 o
4 18 0 18.613 22.406 2.394 42.303 o
4 18 1 30.664 28.950 2.634 33.333 o
4 18 2 6.797 6.843 1.975 67.654 o
4 18 3 81.442 71.188 3.132 18.918 o
4 18 4 46.703 49.480 3.571 18.350 o
5 0 1 195.794 205.154 3.152 9.491 o
5 0 2 77.340 81.672 1.337 39.890 o
5 0 3 134.060 128.200 2.025 18.972 o
5 0 4 49.588 54.748 0.968 70.584 o
5 0 5 6.521 7.442 0.339 641.808 o
5 0 6 0.086 0.200 0.190 6863.390 o
5 0 7 369.957 368.030 5.626 3.304 o
5 0 8 0.002 0.419 0.249 4162.320 o
5 0 9 4.905 5.886 0.419 670.654 o
5 0 10 8.613 10.026 0.579 366.640 o
5 0 11 29.915 29.848 0.768 128.366 o
5 0 12 6.264 6.774 0.569 451.177 o
5 0 13 4.160 5.886 0.628 460.431 o
5 0 14 32.887 33.339 0.948 104.496 o
5 0 15 170.841 166.846 2.763 12.186 o
5 0 16 4.998 4.749 0.738 366.750 o
5 0 17 4.964 5.537 1.147 183.093 o
5 0 18 3.606 3.851 1.397 134.656 o
5 0 19 4.494 4.419 1.905 74.473 o
5 0 20 37.064 30.696 7.632 4.755 o
5 1 0 139.771 139.902 2.185 17.141 o
5 1 1 385.821 399.144 6.015 2.965 o
5 1 2 972.544 972.148 14.505 0.553 o
5 1 3 394.391 405.589 6.115 2.867 o
5 1 4 89.788 91.329 1.496 32.887 o
5 1 5 299.991 298.328 4.649 4.740 o
5 1 6 0.998 0.998 0.209 3158.530 o
5 1 7 306.009 300.762 4.629 4.674 o
5 1 8 188.591 180.304 2.823 10.930 o
5 1 9 29.045 28.671 0.688 139.459 o
5 1 10 137.675 135.243 2.235 17.289 o
5 1 11 68.019 67.946 1.297 46.700 o
5 1 12 1.881 1.177 0.369 1339.710 o
5 1 13 0.658 2.324 0.529 850.836 o
5 1 14 59.767 61.551 1.297 52.020 o
5 1 15 17.659 19.413 0.808 179.483 o
5 1 16 65.205 69.721 1.686 39.856 o
5 1 17 6.873 7.622 1.137 174.651 o
5 1 18 8.781 8.988 1.287 136.978 o
5 1 19 131.992 127.601 4.020 10.618 o
5 1 20 31.878 29.778 7.522 4.911 o
5 2 0 1190.490 1224.590 18.256 0.363 o
5 2 1 578.081 590.970 9.038 1.412 o
5 2 2 185.131 192.933 2.973 10.469 o
5 2 3 225.254 234.283 3.591 7.541 o
5 2 4 25.739 24.980 0.589 167.056 o
5 2 5 122.607 121.227 1.945 21.038 o
5 2 6 145.982 143.613 2.284 16.063 o
5 2 7 24.738 23.393 0.549 179.367 o
5 2 8 252.614 249.915 3.960 6.367 o
5 2 9 286.359 273.917 4.230 5.391 o
5 2 10 144.316 144.391 2.354 15.870 o
5 2 11 121.323 118.852 1.985 21.086 o
5 2 12 148.492 141.817 2.364 15.618 o
5 2 13 87.423 84.436 1.526 33.979 o
5 2 14 23.075 23.314 0.748 160.202 o
5 2 15 17.820 19.283 1.077 135.905 o
5 2 16 127.218 130.724 3.063 14.367 o
5 2 17 11.807 15.542 1.536 94.942 o
5 2 18 59.622 60.643 2.713 25.671 o
5 2 19 6.124 5.666 2.324 50.309 o
5 3 0 141.552 138.046 2.185 17.069 o
5 3 1 376.791 384.041 5.866 3.115 o
5 3 2 685.956 689.542 10.335 1.062 o
5 3 3 69.782 70.779 1.217 46.859 o
5 3 4 403.641 402.965 6.085 2.837 o
5 3 5 1034.760 996.021 14.874 0.513 o
5 3 6 231.663 231.370 4.150 6.679 o
5 3 7 18.695 18.595 0.728 191.339 o
5 3 8 152.025 150.147 3.083 12.499 o
5 3 9 37.908 39.943 1.077 84.929 o
5 3 10 23.195 21.807 0.868 146.403 o
5 3 11 2.626 1.486 0.459 904.244 o
5 3 12 194.313 189.142 3.541 9.006 o
5 3 13 233.918 233.695 4.310 6.417 o
5 3 14 6.123 6.564 0.878 266.646 o
5 3 15 25.428 27.194 1.297 92.908 o
5 3 16 16.619 20.141 1.337 105.892 o
5 3 17 33.833 37.948 1.885 51.693 o
5 3 18 45.206 45.161 2.474 32.563 o
5 3 19 27.510 31.135 2.604 34.304 o
5 4 0 60.063 63.307 1.097 56.262 o
5 4 1 518.489 529.479 8.130 1.725 o
5 4 2 247.825 247.711 3.811 6.646 o
5 4 3 179.704 178.927 2.783 11.439 o
5 4 4 923.152 889.598 14.714 0.585 o
5 4 5 596.697 598.632 10.375 1.222 o
5 4 6 115.377 112.997 2.215 20.626 o
5 4 7 209.424 206.690 3.761 7.974 o
5 4 8 97.680 94.312 1.955 26.255 o
5 4 9 26.753 26.875 0.968 120.111 o
5 4 10 19.066 19.752 0.888 159.910 o
5 4 11 274.169 265.149 4.828 5.084 o
5 4 12 5.632 6.075 0.728 353.943 o
5 4 13 90.820 88.197 1.955 27.918 o
5 4 14 275.266 267.204 5.417 4.572 o
5 4 15 25.531 28.302 1.337 89.096 o
5 4 16 2.589 4.778 1.207 177.304 o
5 4 17 118.428 122.364 3.142 14.738 o
5 4 18 3.418 2.354 1.935 73.583 o
5 4 19 6.774 6.405 2.484 44.098 o
5 5 0 178.759 185.092 2.883 11.096 o
5 5 1 34.059 35.544 0.798 111.071 o
5 5 2 752.815 747.242 11.522 0.884 o
5 5 3 137.707 138.814 2.225 17.181 o
5 5 4 50.152 50.328 0.938 73.088 o
5 5 5 35.522 35.235 0.968 97.559 o
5 5 6 149.105 145.059 2.743 13.994 o
5 5 7 208.678 198.630 3.631 8.315 o
5 5 8 124.016 123.801 2.454 17.835 o
5 5 9 371.259 366.344 6.544 2.925 o
5 5 10 56.420 56.833 1.407 52.057 o
5 5 11 154.497 149.020 2.993 12.709 o
5 5 12 74.107 71.467 1.676 37.152 o
5 5 13 70.032 70.918 1.816 36.043 o
5 5 14 100.720 102.263 2.434 21.238 o
5 5 15 4.495 7.023 1.037 214.780 o
5 5 16 37.585 42.088 1.716 55.180 o
5 5 17 55.981 58.758 2.464 29.761 o
5 5 18 44.756 45.241 2.863 26.390 o
5 5 19 36.092 36.851 3.402 21.003 o
5 6 0 308.305 301.620 4.808 4.520 o
5 6 1 12.461 14.206 0.519 309.888 o
5 6 2 964.818 973.296 14.555 0.554 o
5 6 3 37.977 36.232 0.778 104.673 o
5 6 4 104.514 105.854 1.766 25.886 o
5 6 5 239.451 232.857 3.641 7.174 o
5 6 6 37.276 37.689 0.988 92.167 o
5 6 7 67.834 65.103 1.506 43.196 o
5 6 8 18.020 20.022 0.868 166.389 o
5 6 9 469.785 446.360 7.901 2.001 o
5 6 10 158.857 153.339 2.933 12.586 o
5 6 11 162.205 152.332 2.943 12.415 o
5 6 12 31.916 32.801 1.247 85.637 o
5 6 13 13.631 14.295 0.998 169.034 o
5 6 14 41.498 41.151 1.546 59.728 o
5 6 15 8.630 9.587 1.277 138.332 o
5 6 16 115.477 113.146 3.192 14.927 o
5 6 17 49.618 52.752 2.424 31.996 o
5 6 18 6.599 6.424 2.145 58.228 o
5 7 0 80.527 81.872 1.476 36.851 o
5 7 1 499.704 494.065 7.522 1.929 o
5 7 2 765.577 741.925 11.143 0.899 o
5 7 3 83.337 84.835 1.486 35.510 o
5 7 4 41.685 43.744 0.948 84.964 o
5 7 5 12.082 12.370 0.479 341.742 o
5 7 6 19.515 19.433 0.828 168.538 o
5 7 7 79.167 78.730 1.716 34.264 o
5 7 8 10.323 11.173 0.718 274.966 o
5 7 9 82.707 80.385 1.806 32.034 o
5 7 10 34.962 35.644 1.147 86.792 o
5 7 11 69.102 68.434 1.766 37.467 o
5 7 12 237.537 221.973 4.519 6.196 o
5 7 13 84.909 81.912 2.035 28.625 o
5 7 14 13.269 16.720 1.446 101.460 o
5 7 15 84.881 83.219 2.743 21.326 o
5 7 16 48.405 53.471 2.344 33.583 o
5 7 17 60.006 64.933 2.873 23.506 o
5 7 18 7.252 6.335 2.783 35.417 o
5 8 0 117.191 118.723 1.995 21.522 o
5 8 1 257.570 254.704 3.980 6.218 o
5 8 2 103.381 99.270 1.726 26.973 o
5 8 3 452.400 432.145 6.634 2.390 o
5 8 4 130.198 129.936 2.155 18.597 o
5 8 5 36.415 37.669 0.878 100.013 o
5 8 6 122.928 114.284 2.275 19.398 o
5 8 7 42.180 42.906 1.177 74.156 o
5 8 8 31.324 32.491 1.028 101.815 o
5 8 9 58.015 59.696 1.636 45.042 o
5 8 10 148.690 141.967 3.033 13.036 o
5 8 11 93.213 90.820 2.185 25.016 o
5 8 12 11.897 11.672 0.998 180.664 o
5 8 13 0.116 1.756 0.948 308.129 o
5 8 14 97.828 97.275 2.843 18.744 o
5 8 15 11.744 13.438 1.626 87.833 o
5 8 16 61.262 63.167 2.753 24.839 o
5 8 17 74.841 76.595 3.043 19.954 o
5 8 18 23.007 24.251 5.956 7.798 o
5 9 0 31.345 31.843 0.868 114.682 o
5 9 1 273.271 268.630 4.230 5.613 o
5 9 2 117.725 116.937 2.015 21.436 o
5 9 3 36.464 37.400 0.898 98.922 o
5 9 4 194.938 188.115 3.013 10.104 o
5 9 5 108.165 107.360 1.846 24.558 o
5 9 6 25.156 23.832 0.668 161.985 o
5 9 7 10.097 9.826 0.758 267.873 o
5 9 8 29.758 30.426 1.028 105.973 o
5 9 9 12.417 12.879 0.898 199.431 o
5 9 10 51.473 50.648 1.686 48.086 o
5 9 11 92.412 84.885 2.304 24.390 o
5 9 12 62.098 60.903 1.965 36.745 o
5 9 13 89.258 86.401 2.524 22.642 o
5 9 14 16.142 16.680 1.726 75.090 o
5 9 15 1.441 1.766 1.736 92.777 o
5 9 16 50.074 54.608 2.544 29.786 o
5 9 17 31.829 28.431 3.003 26.738 o
5 10 0 530.653 512.780 7.991 1.740 o
5 10 1 39.495 39.834 1.047 84.775 o
5 10 2 153.692 156.013 2.773 13.318 o
5 10 3 48.015 47.864 1.057 71.749 o
5 10 4 34.184 35.674 0.918 102.568 o
5 10 5 83.208 82.600 1.526 35.321 o
5 10 6 49.144 49.859 1.107 68.125 o
5 10 7 57.891 54.388 1.347 53.535 o
5 10 8 34.614 34.776 1.277 80.001 o
5 10 9 121.896 118.533 2.993 15.372 o
5 10 10 94.467 94.043 2.564 21.314 o
5 10 11 20.483 20.301 1.367 97.549 o
5 10 12 23.466 24.581 1.427 86.675 o
5 10 13 150.571 139.363 3.571 11.197 o
5 10 14 9.808 11.023 1.726 82.194 o
5 10 15 27.146 27.942 2.055 50.153 o
5 10 16 25.121 24.032 2.644 34.444 o
5 11 0 41.779 42.407 1.018 82.267 o
5 11 1 103.165 105.854 1.925 24.776 o
5 11 2 5.876 6.125 0.628 419.506 o
5 11 3 95.283 94.432 1.716 29.006 o
5 11 4 79.195 80.376 1.526 36.740 o
5 11 5 30.491 27.354 0.938 114.914 o
5 11 6 211.406 206.091 3.631 8.150 o
5 11 7 243.451 228.787 5.207 5.302 o
5 11 8 78.435 74.580 2.125 29.338 o
5 11 9 0.226 1.037 1.008 275.715 o
5 11 10 13.598 13.966 1.227 130.310 o
5 11 11 17.117 18.316 1.377 102.382 o
5 11 12 59.719 61.471 2.284 31.685 o
5 11 13 3.073 6.953 1.726 89.827 o
5 11 14 140.509 140.390 4.170 9.738 o
5 11 15 80.681 75.497 3.013 19.769 o
5 11 16 0.229 11.791 5.287 10.171 o
5 12 0 194.450 191.956 3.132 9.799 o
5 12 1 168.407 165.280 2.773 12.315 o
5 12 2 64.847 63.626 1.307 48.852 o
5 12 3 10.443 10.515 0.688 288.656 o
5 12 4 57.575 59.865 1.387 51.274 o
5 12 5 291.696 277.259 5.008 4.675 o
5 12 6 10.144 9.178 0.678 303.118 o
5 12 7 56.691 56.394 1.387 52.563 o
5 12 8 85.040 87.159 2.504 23.273 o
5 12 9 15.120 14.006 1.287 119.117 o
5 12 10 30.017 32.870 1.736 60.637 o
5 12 11 72.953 70.799 2.434 26.667 o
5 12 12 11.358 12.669 1.686 83.458 o
5 12 13 66.971 64.913 2.594 25.949 o
5 12 14 58.968 60.374 2.823 24.432 o
5 12 15 38.531 42.747 4.230 14.178 o
5 13 0 14.488 13.687 0.788 213.706 o
5 13 1 41.408 43.146 1.177 74.745 o
5 13 2 210.044 202.550 3.541 8.385 o
5 13 3 80.285 83.558 1.746 33.008 o
5 13 4 55.481 54.668 1.357 54.456 o
5 13 5 200.429 203.069 3.851 8.080 o
5 13 6 80.007 79.039 1.806 32.788 o
5 13 7 22.646 24.032 0.978 131.310 o
5 13 8 82.568 82.730 2.474 24.137 o
5 13 9 65.536 69.951 2.454 27.560 o
5 13 10 18.243 19.812 2.005 57.345 o
5 13 11 12.931 15.393 1.756 75.825 o
5 13 12 50.892 53.132 2.594 29.001 o
5 13 13 78.448 73.512 2.943 20.637 o
5 13 14 5.978 4.250 3.551 22.241 o
5 14 0 177.666 177.800 3.482 9.821 o
5 14 1 23.839 26.426 1.097 113.427 o
5 14 2 27.938 31.484 1.297 87.459 o
5 14 3 32.344 31.853 1.407 76.048 o
5 14 4 101.551 109.804 2.993 17.011 o
5 14 5 24.670 25.848 1.307 93.883 o
5 14 6 23.744 26.925 1.417 85.903 o
5 14 7 163.072 155.304 3.452 10.793 o
5 14 8 30.321 32.541 1.995 50.270 o
5 14 9 4.402 8.549 2.015 65.975 o
5 14 10 42.878 41.769 2.594 31.090 o
5 14 11 26.745 29.329 2.664 33.322 o
5 14 12 56.221 51.346 2.953 23.683 o
5 15 0 160.663 158.227 3.222 11.494 o
5 15 1 0.993 2.125 1.307 161.549 o
5 15 2 32.215 34.487 1.726 59.449 o
5 15 3 12.783 15.073 1.247 127.986 o
5 15 4 50.846 52.553 1.895 42.601 o
5 15 5 8.123 10.734 1.347 126.954 o
5 15 6 7.449 7.402 1.307 138.344 o
5 15 7 0.465 0.878 1.446 135.010 o
5 15 8 6.504 6.405 1.865 75.478 o
5 15 9 1.203 1.546 1.856 81.688 o
5 15 10 146.022 138.046 4.858 7.958 o
5 15 11 49.547 50.398 3.112 22.548 o
5 16 0 7.940 11.851 1.586 96.387 o
5 16 1 23.493 23.962 1.796 63.889 o
5 16 2 118.572 118.114 3.083 15.145 o
5 16 3 39.633 43.694 1.826 50.159 o
5 16 4 2.317 3.502 1.666 98.593 o
5 16 5 11.817 14.315 1.826 72.179 o
5 16 6 34.012 33.190 1.935 50.828 o
5 16 7 118.978 107.231 2.963 16.078 o
5 16 8 15.280 18.076 2.604 37.634 o
5 16 9 92.311 83.458 4.020 12.703 o
5 17 0 48.963 47.755 2.165 37.661 o
5 17 1 4.645 5.327 1.786 83.657 o
5 17 2 5.477 5.487 1.686 92.176 o
5 17 3 24.986 22.964 2.225 45.841 o
5 17 4 6.003 7.252 1.865 75.529 o
5 17 5 62.320 62.479 2.474 28.334 o
5 17 6 16.666 16.540 2.155 52.109 o
5 17 7 11.850 14.046 2.225 51.317 o
5 18 0 4.574 7.442 2.614 40.338 o
5 18 1 85.739 74.390 3.182 18.113 o
5 18 2 1.192 2.304 2.195 58.545 o
5 18 3 22.476 22.416 3.073 26.941 o
6 0 0 1542.800 1504.730 31.703 0.166 o
6 0 1 390.733 408.452 6.175 2.857 o
6 0 2 20.638 23.204 0.549 200.149 o
6 0 3 578.034 575.109 8.649 1.476 o
6 0 4 281.682 279.005 4.270 5.386 o
6 0 5 57.959 58.748 1.057 60.022 o
6 0 6 19.392 20.091 0.539 218.340 o
6 0 7 0.236 0.269 0.209 5167.430 o
6 0 8 1.024 1.766 0.349 1576.600 o
6 0 9 163.363 161.070 2.614 13.174 o
6 0 10 46.693 46.238 0.968 77.276 o
6 0 11 15.511 16.700 0.668 227.586 o
6 0 12 48.412 50.787 1.087 69.062 o
6 0 13 21.940 22.366 0.738 167.535 o
6 0 14 93.216 99.360 1.955 26.569 o
6 0 15 0.653 1.875 0.599 701.717 o
6 0 16 5.919 6.434 0.958 236.373 o
6 0 17 5.518 6.405 1.157 176.798 o
6 0 18 170.514 171.435 3.601 9.868 o
6 0 19 177.576 161.190 3.861 9.197 o
6 1 0 250.826 246.733 3.771 6.645 o
6 1 1 156.970 161.878 2.524 13.812 o
6 1 2 918.585 929.412 13.896 0.607 o
6 1 3 12.237 14.345 0.469 329.418 o
6 1 4 442.786 447.906 6.784 2.357 o
6 1 5 466.833 462.721 6.993 2.192 o
6 1 6 3.278 3.521 0.389 920.596 o
6 1 7 308.331 304.473 4.689 4.588 o
6 1 8 193.610 190.270 3.003 10.134 o
6 1 9 34.255 34.756 0.778 112.829 o
6 1 10 132.658 133.457 2.215 17.902 o
6 1 11 55.059 56.453 1.137 60.473 o
6 1 12 47.920 49.919 1.067 70.568 o
6 1 13 20.935 20.820 0.758 171.500 o
6 1 14 1.063 1.995 0.579 717.004 o
6 1 15 85.874 84.017 1.736 31.816 o
6 1 16 95.693 101.534 2.245 23.413 o
6 1 17 10.829 11.991 1.157 150.957 o
6 1 18 6.608 5.846 2.045 63.771 o
6 1 19 28.006 27.314 2.654 33.488 o
6 2 0 1084.810 1117.700 16.700 0.432 o
6 2 1 629.901 628.978 9.447 1.254 o
6 2 2 456.584 468.078 7.073 2.199 o
6 2 3 6.561 7.242 0.389 595.975 o
6 2 4 202.656 200.345 3.112 9.422 o
6 2 5 326.040 323.188 4.938 4.161 o
6 2 6 169.528 168.522 2.693 12.411 o
6 2 7 124.859 123.661 2.175 19.319 o
6 2 8 245.768 240.947 3.761 6.811 o
6 2 9 37.775 38.816 0.828 99.952 o
6 2 10 338.131 328.226 5.018 3.985 o
6 2 11 81.522 79.348 1.446 37.350 o
6 2 12 3.668 4.160 0.668 454.916 o
6 2 13 8.487 10.465 0.798 263.568 o
6 2 14 46.398 48.622 1.337 62.255 o
6 2 15 6.504 7.951 1.307 139.872 o
6 2 16 15.557 13.527 1.167 135.241 o
6 2 17 22.791 23.254 1.796 64.492 o
6 2 18 18.270 21.079 2.085 53.573 o
6 2 19 35.595 38.966 2.943 26.645 o
6 3 0 12.771 14.405 0.489 315.147 o
6 3 1 888.617 901.399 13.477 0.645 o
6 3 2 190.423 189.522 2.973 10.332 o
6 3 3 1080.060 1085.130 16.430 0.444 o
6 3 4 312.967 310.698 4.739 4.473 o
6 3 5 490.185 479.470 7.223 2.039 o
6 3 6 350.930 350.243 5.347 3.624 o
6 3 7 295.309 287.315 5.118 4.505 o
6 3 8 72.207 71.268 1.526 40.260 o
6 3 9 67.594 65.013 1.456 44.289 o
6 3 10 20.133 20.969 0.838 161.878 o
6 3 11 40.173 38.647 1.127 80.543 o
6 3 12 5.761 6.055 0.818 300.839 o
6 3 13 11.555 13.438 0.928 194.832 o
6 3 14 22.646 23.982 1.157 111.717 o
6 3 15 111.914 117.835 2.823 16.971 o
6 3 16 54.090 53.840 1.935 40.496 o
6 3 17 78.828 86.910 3.053 19.140 o
6 3 18 19.509 20.431 2.115 52.009 o
6 3 19 25.484 25.628 2.693 33.194 o
6 4 0 426.515 426.538 6.464 2.555 o
6 4 1 159.688 159.325 2.524 13.726 o
6 4 2 72.849 74.091 1.277 43.838 o
6 4 3 211.321 212.626 3.322 8.591 o
6 4 4 128.627 132.869 2.135 18.711 o
6 4 5 725.472 710.002 10.654 0.984 o
6 4 6 211.173 207.997 3.791 7.867 o
6 4 7 86.541 89.214 1.995 28.145 o
6 4 8 34.707 34.437 1.037 94.763 o
6 4 9 79.301 78.969 1.885 31.875 o
6 4 10 29.963 29.608 1.047 104.700 o
6 4 11 98.644 97.484 2.035 25.127 o
6 4 12 70.955 72.126 1.766 36.462 o
6 4 13 354.115 342.362 7.632 2.638 o
6 4 14 98.152 96.137 2.354 22.513 o
6 4 15 8.240 10.864 1.297 134.442 o
6 4 16 151.729 149.289 3.521 11.122 o
6 4 17 28.025 35.175 2.115 46.585 o
6 4 18 6.237 8.041 2.853 33.794 o
6 4 19 33.192 34.955 3.631 18.991 o
6 5 0 3.817 3.851 0.379 877.846 o
6 5 1 163.774 167.166 2.713 12.680 o
6 5 2 54.202 56.743 1.067 63.010 o
6 5 3 236.765 237.605 3.711 7.090 o
6 5 4 741.035 723.191 10.834 0.950 o
6 5 5 34.675 33.110 0.718 117.805 o
6 5 6 133.535 131.442 2.524 16.409 o
6 5 7 175.697 175.226 3.282 10.416 o
6 5 8 334.782 326.141 5.836 3.577 o
6 5 9 53.201 54.728 1.417 53.935 o
6 5 10 104.347 99.280 2.095 23.678 o
6 5 11 88.278 80.236 1.756 31.459 o
6 5 12 119.723 120.718 2.713 16.892 o
6 5 13 18.270 19.672 1.127 127.754 o
6 5 14 79.128 78.400 2.015 30.264 o
6 5 15 43.903 51.486 1.875 45.605 o
6 5 16 19.822 21.269 1.456 89.987 o
6 5 17 23.052 28.302 2.664 34.000 o
6 5 18 2.791 1.796 2.953 32.403 o
6 5 19 90.693 78.061 8.150 3.947 o
6 6 0 12.872 12.410 0.579 294.505 o
6 6 1 537.965 537.131 8.180 1.664 o
6 6 2 320.293 310.180 4.778 4.376 o
6 6 3 59.902 56.813 1.087 58.602 o
6 6 4 164.026 166.358 2.684 12.779 o
6 6 5 40.786 40.622 0.878 91.527 o
6 6 6 42.882 41.370 1.087 78.345 o
6 6 7 241.462 232.258 4.270 6.351 o
6 6 8 146.974 141.558 2.763 14.147 o
6 6 9 110.430 107.939 2.195 21.606 o
6 6 10 87.057 84.905 1.846 30.156 o
6 6 11 35.765 38.307 1.277 77.217 o
6 6 12 39.834 38.736 1.307 71.966 o
6 6 13 60.915 62.928 1.806 39.872 o
6 6 14 92.922 92.626 2.354 23.363 o
6 6 15 57.542 58.658 2.265 32.699 o
6 6 16 14.558 18.485 1.716 76.281 o
6 6 17 98.084 96.217 3.711 13.670 o
6 6 18 21.327 21.777 3.003 28.221 o
6 7 0 29.133 29.868 0.758 131.169 o
6 7 1 322.766 326.909 5.038 4.114 o
6 7 2 64.941 63.646 1.227 50.547 o
6 7 3 11.340 13.487 0.549 317.052 o
6 7 4 120.683 122.174 2.015 20.784 o
6 7 5 68.992 67.397 1.247 47.377 o
6 7 6 39.764 37.958 1.077 83.952 o
6 7 7 167.141 163.445 3.122 11.404 o
6 7 8 70.124 67.996 1.626 39.692 o
6 7 9 74.303 74.620 1.766 35.265 o
6 7 10 77.888 70.320 1.716 35.658 o
6 7 11 18.577 18.934 0.998 145.842 o
6 7 12 54.562 55.825 1.716 45.133 o
6 7 13 12.521 12.639 0.978 180.665 o
6 7 14 30.927 33.579 1.626 64.971 o
6 7 15 9.518 10.544 1.476 107.381 o
6 7 16 3.875 5.028 1.836 80.133 o
6 7 17 4.595 7.801 2.324 50.444 o
6 7 18 32.589 38.856 3.541 19.757 o
6 8 0 3.749 3.581 0.519 643.461 o
6 8 1 167.561 163.145 2.654 12.769 o
6 8 2 7.292 8.380 0.559 417.971 o
6 8 3 50.128 50.528 1.057 68.826 o
6 8 4 97.401 100.647 1.766 27.547 o
6 8 5 48.911 50.448 1.008 71.672 o
6 8 6 76.041 72.944 1.646 36.881 o
6 8 7 263.314 257.906 4.729 5.352 o
6 8 8 34.568 33.549 1.107 91.019 o
6 8 9 14.177 13.876 0.818 207.474 o
6 8 10 16.764 17.528 1.008 151.615 o
6 8 11 14.422 14.146 1.037 158.974 o
6 8 12 8.714 8.869 1.347 127.617 o
6 8 13 42.913 43.116 1.756 51.152 o
6 8 14 19.979 21.249 1.566 81.360 o
6 8 15 13.218 12.350 1.786 74.608 o
6 8 16 25.407 28.302 2.225 44.943 o
6 8 17 29.316 30.995 3.003 26.868 o
6 9 0 250.617 241.955 3.821 6.636 o
6 9 1 69.988 71.188 1.357 44.096 o
6 9 2 5.953 6.544 0.559 470.038 o
6 9 3 42.094 41.869 0.978 84.141 o
6 9 4 15.341 16.041 0.658 233.463 o
6 9 5 1.329 1.736 0.429 1132.370 o
6 9 6 126.671 121.376 2.105 19.647 o
6 9 7 77.091 77.562 1.736 34.639 o
6 9 8 182.324 175.715 3.821 8.953 o
6 9 9 1.996 1.786 0.798 393.440 o
6 9 10 4.262 4.948 0.818 323.878 o
6 9 11 156.170 148.561 3.631 10.650 o
6 9 12 50.662 53.341 1.985 40.441 o
6 9 13 10.604 10.375 1.456 108.343 o
6 9 14 63.374 61.182 2.414 29.113 o
6 9 15 57.988 64.225 2.574 27.469 o
6 9 16 46.454 47.375 2.933 25.144 o
6 9 17 17.485 22.565 3.821 18.360 o
6 10 0 26.354 26.655 0.818 136.621 o
6 10 1 8.882 9.507 0.648 330.257 o
6 10 2 14.585 16.301 0.798 203.521 o
6 10 3 162.897 163.155 2.823 12.490 o
6 10 4 108.883 109.046 1.975 23.343 o
6 10 5 246.618 242.094 3.831 6.699 o
6 10 6 122.485 115.880 2.115 20.326 o
6 10 7 68.946 67.986 2.005 33.592 o
6 10 8 81.032 78.331 2.594 23.391 o
6 10 9 31.770 33.449 1.427 74.734 o
6 10 10 46.022 48.802 1.875 45.333 o
6 10 11 21.442 24.331 1.327 97.270 o
6 10 12 59.567 63.467 2.255 32.006 o
6 10 13 13.313 14.894 1.606 87.353 o
6 10 14 127.713 120.249 3.442 12.999 o
6 10 15 1.239 1.696 1.865 80.751 o
6 10 16 6.501 10.544 2.913 32.284 o
6 11 0 126.343 122.903 2.255 18.763 o
6 11 1 34.050 36.212 0.998 97.046 o
6 11 2 248.804 240.428 4.090 6.368 o
6 11 3 76.683 77.064 1.486 38.572 o
6 11 4 269.075 254.614 4.270 5.739 o
6 11 5 32.118 31.773 0.888 111.701 o
6 11 6 85.889 78.730 1.666 33.300 o
6 11 7 19.846 18.475 1.147 123.211 o
6 11 8 108.018 101.355 2.684 18.797 o
6 11 9 56.338 54.738 1.796 42.813 o
6 11 10 50.295 48.832 1.736 47.551 o
6 11 11 116.848 115.341 3.172 14.885 o
6 11 12 12.572 13.268 1.516 97.339 o
6 11 13 14.016 15.872 1.836 69.651 o
6 11 14 37.005 36.282 2.284 39.186 o
6 11 15 70.864 60.534 3.282 18.870 o
6 12 0 61.330 61.781 1.347 50.006 o
6 12 1 88.323 88.027 1.726 30.967 o
6 12 2 151.628 146.246 2.654 14.144 o
6 12 3 118.634 117.615 2.175 20.279 o
6 12 4 7.596 8.060 0.738 310.277 o
6 12 5 24.649 25.897 0.898 133.287 o
6 12 6 12.098 12.350 0.778 235.797 o
6 12 7 0.036 0.399 0.798 444.395 o
6 12 8 20.023 21.119 1.307 103.248 o
6 12 9 41.348 38.876 1.696 54.856 o
6 12 10 95.786 88.396 2.684 20.506 o
6 12 11 21.168 22.007 1.746 68.583 o
6 12 12 76.944 71.657 2.803 22.148 o
6 12 13 29.693 30.137 2.225 43.471 o
6 12 14 20.394 23.842 2.703 33.917 o
6 13 0 23.390 23.563 1.037 123.343 o
6 13 1 66.593 66.938 1.646 40.609 o
6 13 2 4.953 3.891 0.768 353.384 o
6 13 3 155.268 150.845 3.023 12.527 o
6 13 4 10.792 13.817 1.037 171.976 o
6 13 5 0.680 0.878 0.708 533.561 o
6 13 6 28.861 30.277 1.127 99.555 o
6 13 7 13.279 13.797 1.207 134.167 o
6 13 8 0.460 1.427 1.247 179.883 o
6 13 9 39.508 38.357 2.175 41.038 o
6 13 10 101.941 100.297 3.541 14.234 o
6 13 11 101.028 95.150 3.841 12.963 o
6 13 12 13.053 14.086 2.454 42.754 o
6 13 13 10.966 10.924 2.434 44.261 o
6 14 0 560.810 530.187 9.387 1.448 o
6 14 1 52.641 55.805 1.566 49.761 o
6 14 2 11.282 11.702 0.908 205.612 o
6 14 3 26.950 31.045 1.377 83.310 o
6 14 4 32.324 32.930 1.377 77.299 o
6 14 5 37.386 40.312 1.616 59.562 o
6 14 6 17.857 19.503 1.267 111.988 o
6 14 7 32.970 26.576 1.367 80.238 o
6 14 8 14.139 14.924 2.225 50.428 o
6 14 9 33.301 37.300 2.773 29.708 o
6 14 10 104.139 100.806 4.000 12.058 o
6 14 11 0.134 0.798 2.215 58.176 o
6 14 12 5.478 9.018 2.504 43.429 o
6 15 0 5.329 7.771 1.337 137.404 o
6 15 1 13.642 17.009 1.317 115.337 o
6 15 2 255.735 246.264 5.118 5.146 o
6 15 3 39.220 43.066 1.756 52.782 o
6 15 4 67.520 69.831 2.215 30.527 o
6 15 5 45.276 44.632 1.756 49.837 o
6 15 6 3.307 3.691 1.037 230.939 o
6 15 7 2.762 5.018 1.137 196.031 o
6 15 8 110.416 105.395 3.631 13.299 o
6 15 9 91.504 87.588 3.372 16.061 o
6 15 10 76.387 72.205 3.492 16.604 o
6 15 11 30.424 20.271 3.731 18.612 o
6 16 0 1.475 1.237 1.466 129.193 o
6 16 1 26.402 31.653 2.015 51.198 o
6 16 2 78.539 82.191 2.354 25.978 o
6 16 3 43.448 45.151 1.965 44.390 o
6 16 4 23.709 25.468 1.806 62.843 o
6 16 5 231.630 222.582 4.908 5.817 o
6 16 6 9.914 7.562 1.576 97.617 o
6 16 7 1.252 3.063 1.576 111.322 o
6 16 8 23.383 20.241 2.773 32.277 o
6 16 9 6.992 13.048 3.711 20.142 o
6 17 0 12.754 14.385 1.985 62.110 o
6 17 1 103.147 97.105 3.262 15.742 o
6 17 2 1.550 2.763 1.606 107.158 o
6 17 3 38.830 37.270 2.484 34.239 o
6 17 4 70.312 70.011 2.743 23.538 o
6 17 5 9.540 8.918 1.895 70.663 o
6 17 6 7.153 11.542 2.185 55.110 o
6 18 0 0.041 8.230 2.913 33.227 o
6 18 1 8.973 18.834 6.285 7.138 o
7 0 1 571.818 552.942 8.320 1.555 o
7 0 2 8.946 9.387 0.419 460.204 o
7 0 3 180.571 182.768 2.903 11.020 o
7 0 4 470.208 476.986 7.292 2.089 o
7 0 5 221.135 222.512 3.482 7.942 o
7 0 6 1.571 1.496 0.299 1764.530 o
7 0 7 309.921 306.419 4.709 4.547 o
7 0 8 0.171 0.738 0.259 3404.500 o
7 0 9 0.932 1.626 0.339 1687.730 o
7 0 10 7.123 8.160 0.549 430.870 o
7 0 11 10.742 10.225 0.549 347.265 o
7 0 12 14.590 15.921 0.648 241.907 o
7 0 13 113.477 116.937 2.055 21.682 o
7 0 14 169.889 164.003 2.713 12.448 o
7 0 15 27.931 29.529 1.097 103.928 o
7 0 16 71.272 72.754 1.806 35.650 o
7 0 17 64.939 69.362 1.905 36.027 o
7 0 18 8.330 7.143 1.586 98.620 o
7 0 19 12.395 12.031 2.424 44.113 o
[truncated: 90,031 more chars]
