# Supplementary material for: Towards improved accuracy of Hirshfeld atom refinement with an alternative electron density partition
Source: IUCrJ. 2025 Jan 1;12(Pt 1):74–87. doi: 10.1107/S2052252524011242 (PMC11707693; doi:10.1107/S2052252524011242)
Supplement: Supplementary file 1 [file m-12-00074-sup1.zip › cif_checkcif/NAC_H2O/B3LYP/2.cif]

data_9K
# start Validation Reply Form
_vrf_PLAT183_9K
;
PROBLEM: Missing _cell_measurement_reflns_used Value ....     Please Do !  
RESPONSE: This is rerefinement of structure from https://doi.org/10.1107/S2053273314010626
          the information was not included in the original publication
;
_vrf_PLAT184_9K
;
PROBLEM: Missing _cell_measurement_theta_min Value ......     Please Do !  
RESPONSE: This is rerefinement of structure from https://doi.org/10.1107/S2053273314010626
          the information was not included in the original publication
;
_vrf_PLAT185_9K
;
PROBLEM: Missing _cell_measurement_theta_max Value ......     Please Do !  
RESPONSE: This is rerefinement of structure from https://doi.org/10.1107/S2053273314010626
          the information was not included in the original publication
;
# end Validation Reply Form
_audit_creation_date               2023-10-21
_audit_creation_method
;
Olex2 1.3
(compiled 2020.07.31 svn.rc2a77460 for OlexSys, GUI svn.r6145)
;
_audit_contact_author_address      ?
_audit_contact_author_email        ?
_audit_contact_author_name         ''
_audit_contact_author_phone        ?
_publ_contact_author_id_orcid      ?
_publ_section_references
;
Bourhis, L.J., Dolomanov, O.V., Gildea, R.J., Howard, J.A.K., Puschmann, H.
 (2015). Acta Cryst. A71, 59-75.

Dolomanov, O.V., Bourhis, L.J., Gildea, R.J, Howard, J.A.K. & Puschmann, H.
 (2009), J. Appl. Cryst. 42, 339-341.
;
_chemical_formula_moiety           'C7 H11 N O4, H2 O'
_chemical_formula_sum              'C7 H13 N O5'
_chemical_formula_weight           191.185
_chemical_absolute_configuration   unk
loop_
  _atom_type_symbol
  _atom_type_scat_dispersion_real
  _atom_type_scat_dispersion_imag
  _atom_type_scat_source
  _atom_type_scat_dispersion_source
 H 0.00000 0.00000
 'NoSpherA2 (<-magic spell for checkCif) like software DiSCaMB'
 'Henke, Gullikson and Davis, At. Data and Nucl. Data Tables, 1993, 54, 2'
 C 0.00347 0.00161
 'NoSpherA2 (<-magic spell for checkCif) like software DiSCaMB'
 'Henke, Gullikson and Davis, At. Data and Nucl. Data Tables, 1993, 54, 2'
 O 0.01158 0.00611
 'NoSpherA2 (<-magic spell for checkCif) like software DiSCaMB'
 'Henke, Gullikson and Davis, At. Data and Nucl. Data Tables, 1993, 54, 2'
 N 0.00653 0.00323
 'NoSpherA2 (<-magic spell for checkCif) like software DiSCaMB'
 'Henke, Gullikson and Davis, At. Data and Nucl. Data Tables, 1993, 54, 2'

_space_group_crystal_system        'orthorhombic'
_space_group_IT_number             19
_space_group_name_H-M_alt          'P 21 21 21'
_space_group_name_Hall             ' P 2ac 2ab'
loop_
  _space_group_symop_id
  _space_group_symop_operation_xyz
 1 x,y,z
 2 x+1/2,-y+1/2,-z
 3 -x,y+1/2,-z+1/2
 4 -x+1/2,-y,z+1/2

_symmetry_Int_Tables_number        19
_cell_length_a                     9.854(3)
_cell_length_b                     9.249(3)
_cell_length_c                     10.144(2)
_cell_angle_alpha                  90
_cell_angle_beta                   90
_cell_angle_gamma                  90
_cell_volume                       924.5(5)
_cell_formula_units_Z              4
_cell_measurement_temperature      9(2)
_exptl_absorpt_coefficient_mu      0.061
_exptl_crystal_density_diffrn      1.374
_exptl_crystal_F_000               408.077
_exptl_crystal_size_max            0.34
_exptl_crystal_size_mid            0.28
_exptl_crystal_size_min            0.28
_exptl_crystal_description        rectangular      
_exptl_crystal_colour             colourless            
_diffrn_measurement_device_type   'Huber type 512 four-circle diffractometer and a 165 mm MAR CCD detector'
_diffrn_reflns_av_R_equivalents    0.0000
_diffrn_reflns_av_unetI/netI       0.0258
_diffrn_reflns_Laue_measured_fraction_full  1.0000
_diffrn_reflns_Laue_measured_fraction_max  0.9991
_diffrn_reflns_limit_h_max         20
_diffrn_reflns_limit_h_min         -20
_diffrn_reflns_limit_k_max         18
_diffrn_reflns_limit_k_min         0
_diffrn_reflns_limit_l_max         20
_diffrn_reflns_limit_l_min         0
_diffrn_reflns_number              8275
_diffrn_reflns_point_group_measured_fraction_full  1.0000
_diffrn_reflns_point_group_measured_fraction_max  0.9984
_diffrn_reflns_theta_full          18.0568
_diffrn_reflns_theta_max           31.88
_diffrn_reflns_theta_min           2.09
_diffrn_ambient_temperature        9(2)
_diffrn_measured_fraction_theta_full  1.0000
_diffrn_measured_fraction_theta_max  0.9991
_diffrn_radiation_type             synchrotron
_diffrn_radiation_wavelength       0.5166
_reflns_Friedel_coverage           0.998
_reflns_limit_h_max                20
_reflns_limit_h_min                -20
_reflns_limit_k_max                18
_reflns_limit_k_min                -18
_reflns_limit_l_max                20
_reflns_limit_l_min                -20
_reflns_number_gt                  7877
_reflns_number_total               8275
_reflns_threshold_expression       I>=2u(I)
_computing_molecular_graphics      'Olex2 1.3 (Dolomanov et al., 2009)'
_computing_publication_material    'Olex2 1.3 (Dolomanov et al., 2009)'
_computing_structure_refinement    'olex2.refine 1.3 (Bourhis et al., 2015)'
_computing_data_collection        'XDS (Kabsch, 1991)'   
_refine_diff_density_max           0.2650
_refine_diff_density_min           -0.1920
_refine_diff_density_rms           0.0544
_refine_ls_abs_structure_details  
 'Flack, H. D. (1983). Acta Cryst. A39, 876-881.'
_refine_ls_abs_structure_Flack     0.5(6)
_refine_ls_d_res_high              0.4890
_refine_ls_d_res_low               7.0681
_refine_ls_goodness_of_fit_ref     1.1028
_refine_ls_hydrogen_treatment      refall
_refine_ls_matrix_type             full
_refine_ls_number_constraints      0
_refine_ls_number_parameters       235
_refine_ls_number_reflns           8275
_refine_ls_number_restraints       0
_refine_ls_R_factor_all            0.0273
_refine_ls_R_factor_gt             0.0248
_refine_ls_restrained_S_all        1.1028
_refine_ls_shift/su_max            0.0006
_refine_ls_shift/su_mean           0.0001
_refine_ls_structure_factor_coef   Fsqd
_refine_ls_weighting_details      
 'w=1/[\s^2^(Fo^2^)+(0.0166P)^2^+0.0462P] where P=(Fo^2^+2Fc^2^)/3'
_refine_ls_weighting_scheme        calc
_refine_ls_wR_factor_gt            0.0486
_refine_ls_wR_factor_ref           0.0492
_refine_special_details
;
Aspherical atom refinement in Olex2
with DiSCaMB generated form factors
Exponential Hirshfeld Atom Refinement 
with exponent parameter n = 2
using Orca5 generated wavefunction 
calculated with B3LYP functional
using cc-pVTZ basis set and charges 
simulating the crystal field.
;
loop_
  _atom_site_label
  _atom_site_type_symbol
  _atom_site_fract_x
  _atom_site_fract_y
  _atom_site_fract_z
  _atom_site_U_iso_or_equiv
  _atom_site_adp_type
  _atom_site_occupancy
  _atom_site_refinement_flags_posn
 O1 O 0.57869(2) 1.11473(3) 0.77183(2) 0.00743(3) Uani 1.000000 .
 O2 O 0.79425(2) 1.11861(3) 0.84046(2) 0.00643(3) Uani 1.000000 .
 O3 O 0.84071(2) 1.20553(3) 0.55091(2) 0.00693(3) Uani 1.000000 .
 O4 O 0.78341(2) 0.69411(3) 0.51514(2) 0.00634(3) Uani 1.000000 .
 O5 O 0.90008(3) 0.45973(3) 0.43049(3) 0.01071(4) Uani 1.000000 .
 N1 N 0.87821(3) 0.97795(3) 0.61459(3) 0.00475(3) Uani 1.000000 .
 C1 C 0.69671(3) 1.07606(3) 0.76141(3) 0.00453(4) Uani 1.000000 .
 C2 C 0.73844(3) 0.96432(3) 0.66018(3) 0.00456(4) Uani 1.000000 .
 C3 C 0.73469(3) 0.81114(3) 0.71986(3) 0.00629(4) Uani 1.000000 .
 C4 C 0.84129(3) 0.73016(3) 0.63964(3) 0.00538(4) Uani 1.000000 .
 C5 C 0.95445(3) 0.84209(3) 0.62490(3) 0.00626(4) Uani 1.000000 .
 C6 C 0.91993(3) 1.10151(3) 0.55823(3) 0.00484(4) Uani 1.000000 .
 C7 C 1.06212(3) 1.10713(4) 0.50529(3) 0.00797(4) Uani 1.000000 .
 H1 H 0.7563(10) 1.1881(10) 0.9065(9) 0.019(2) Uani 1.000000 .
 H2 H 0.8329(9) 0.6114(9) 0.4794(9) 0.0176(18) Uani 1.000000 .
 H3 H 0.6701(7) 0.9753(8) 0.5766(6) 0.0169(15) Uani 1.000000 .
 H4 H 0.7653(8) 0.8144(8) 0.8225(6) 0.0196(16) Uani 1.000000 .
 H5 H 0.6352(6) 0.7610(8) 0.7126(8) 0.0199(16) Uani 1.000000 .
 H6 H 0.8760(7) 0.6311(7) 0.6893(7) 0.0167(15) Uani 1.000000 .
 H7 H 1.0195(8) 0.8439(8) 0.7118(7) 0.0237(18) Uani 1.000000 .
 H8 H 1.0147(7) 0.8251(8) 0.5374(6) 0.0157(15) Uani 1.000000 .
 H9 H 1.1344(8) 1.0648(10) 0.5756(8) 0.030(2) Uani 1.000000 .
 H10 H 1.0894(7) 1.2166(7) 0.4782(9) 0.026(2) Uani 1.000000 .
 H11 H 1.0705(9) 1.0405(9) 0.4187(8) 0.030(2) Uani 1.000000 .
 H12 H 0.8805(10) 0.3692(9) 0.4750(9) 0.022(2) Uani 1.000000 .
 H13 H 0.9577(9) 0.4407(9) 0.3578(8) 0.0178(18) Uani 1.000000 .

loop_
  _atom_site_aniso_label
  _atom_site_aniso_U_11
  _atom_site_aniso_U_22
  _atom_site_aniso_U_33
  _atom_site_aniso_U_12
  _atom_site_aniso_U_13
  _atom_site_aniso_U_23
 O1 0.00527(7) 0.00948(8) 0.00753(8) 0.00182(6) -0.00015(6) -0.00243(7)
 O2 0.00583(7) 0.00782(8) 0.00564(7) -0.00001(6) -0.00071(6) -0.00167(6)
 O3 0.00710(8) 0.00500(7) 0.00869(8) 0.00110(6) 0.00103(6) 0.00183(6)
 O4 0.00841(8) 0.00516(7) 0.00546(7) 0.00064(6) -0.00043(6) -0.00036(6)
 O5 0.01318(10) 0.00625(8) 0.01270(10) 0.00112(7) 0.00578(8) 0.00001(7)
 N1 0.00485(7) 0.00379(7) 0.00560(8) 0.00029(6) 0.00092(6) 0.00053(6)
 C1 0.00481(8) 0.00465(8) 0.00415(8) 0.00032(7) 0.00014(7) -0.00039(7)
 C2 0.00496(8) 0.00462(8) 0.00410(8) -0.00001(7) 0.00038(7) -0.00033(7)
 C3 0.00849(9) 0.00492(9) 0.00546(9) -0.00031(8) 0.00222(8) 0.00019(8)
 C4 0.00732(9) 0.00399(8) 0.00485(9) 0.00068(7) 0.00012(7) 0.00033(7)
 C5 0.00562(9) 0.00541(9) 0.00776(10) 0.00098(7) -0.00019(8) 0.00013(8)
 C6 0.00487(8) 0.00465(8) 0.00501(8) -0.00023(7) 0.00049(7) 0.00047(7)
 C7 0.00575(9) 0.00874(10) 0.00943(10) -0.00120(8) 0.00186(8) 0.00012(9)
 H1 0.023(5) 0.019(4) 0.015(4) -0.003(4) -0.006(4) -0.003(3)
 H2 0.018(4) 0.020(4) 0.014(4) 0.002(3) -0.004(4) -0.005(3)
 H3 0.016(3) 0.024(4) 0.011(3) -0.003(3) -0.003(2) 0.003(3)
 H4 0.026(4) 0.017(4) 0.016(3) 0.007(3) -0.000(3) -0.004(3)
 H5 0.016(3) 0.015(3) 0.029(4) -0.008(3) 0.004(3) 0.007(3)
 H6 0.020(4) 0.010(3) 0.020(4) 0.004(3) -0.007(3) 0.002(3)
 H7 0.023(4) 0.020(4) 0.028(4) -0.002(3) -0.013(3) 0.006(3)
 H8 0.014(3) 0.016(4) 0.017(3) 0.001(3) 0.005(3) -0.001(3)
 H9 0.016(4) 0.042(5) 0.032(4) 0.001(4) -0.004(3) 0.011(4)
 H10 0.010(4) 0.017(3) 0.052(6) -0.001(3) 0.008(4) 0.007(4)
 H11 0.028(5) 0.033(5) 0.030(4) -0.010(4) 0.017(4) -0.017(4)
 H12 0.022(5) 0.022(4) 0.021(5) 0.000(4) 0.008(4) 0.003(3)
 H13 0.023(4) 0.012(4) 0.018(4) -0.005(3) 0.007(3) -0.003(3)

loop_
  _geom_bond_atom_site_label_1
  _geom_bond_atom_site_label_2
  _geom_bond_distance
  _geom_bond_site_symmetry_2
  _geom_bond_publ_flag
 O1 C1 1.2213(5) . ?
 O2 C1 1.3121(4) . ?
 O2 H1 1.001(8) . ?
 O3 C6 1.2412(5) . ?
 O4 C4 1.4252(4) . ?
 O4 H2 0.977(7) . ?
 O5 H12 0.971(7) . ?
 O5 H13 0.947(7) . ?
 N1 C2 1.4583(5) . ?
 N1 C5 1.4677(5) . ?
 N1 C6 1.3424(5) . ?
 C1 C2 1.5138(5) . ?
 C2 C3 1.5412(6) . ?
 C2 H3 1.088(6) . ?
 C3 C4 1.5253(5) . ?
 C3 H4 1.084(6) . ?
 C3 H5 1.086(6) . ?
 C4 C5 1.5289(5) . ?
 C4 H6 1.100(6) . ?
 C5 H7 1.090(6) . ?
 C5 H8 1.080(6) . ?
 C6 C7 1.5014(6) . ?
 C7 H9 1.081(7) . ?
 C7 H10 1.083(6) . ?
 C7 H11 1.077(7) . ?

loop_
  _geom_angle_atom_site_label_1
  _geom_angle_atom_site_label_2
  _geom_angle_atom_site_label_3
  _geom_angle
  _geom_angle_site_symmetry_1
  _geom_angle_site_symmetry_3
  _geom_angle_publ_flag
 H1 O2 C1 109.1(6) . . ?
 H2 O4 C4 108.2(5) . . ?
 H13 O5 H12 108.7(8) . . ?
 C5 N1 C2 112.76(2) . . ?
 C6 N1 C2 119.86(2) . . ?
 C6 N1 C5 127.05(2) . . ?
 O2 C1 O1 123.84(3) . . ?
 C2 C1 O1 121.15(3) . . ?
 C2 C1 O2 114.86(2) . . ?
 C1 C2 N1 114.37(2) . . ?
 C3 C2 N1 103.10(2) . . ?
 C3 C2 C1 110.77(2) . . ?
 H3 C2 N1 109.2(4) . . ?
 H3 C2 C1 107.3(4) . . ?
 H3 C2 C3 112.1(4) . . ?
 C4 C3 C2 103.02(2) . . ?
 H4 C3 C2 110.2(4) . . ?
 H4 C3 C4 109.5(4) . . ?
 H5 C3 C2 112.8(4) . . ?
 H5 C3 C4 112.1(4) . . ?
 H5 C3 H4 109.1(6) . . ?
 C3 C4 O4 108.18(2) . . ?
 C5 C4 O4 111.32(2) . . ?
 C5 C4 C3 102.82(2) . . ?
 H6 C4 O4 109.6(4) . . ?
 H6 C4 C3 112.3(4) . . ?
 H6 C4 C5 112.4(4) . . ?
 C4 C5 N1 102.32(2) . . ?
 H7 C5 N1 110.2(4) . . ?
 H7 C5 C4 111.1(4) . . ?
 H8 C5 N1 110.3(4) . . ?
 H8 C5 C4 112.5(4) . . ?
 H8 C5 H7 110.1(6) . . ?
 N1 C6 O3 119.52(3) . . ?
 C7 C6 O3 122.60(3) . . ?
 C7 C6 N1 117.88(3) . . ?
 H9 C7 C6 111.5(5) . . ?
 H10 C7 C6 110.8(4) . . ?
 H10 C7 H9 110.0(7) . . ?
 H11 C7 C6 110.1(5) . . ?
 H11 C7 H9 106.3(7) . . ?
 H11 C7 H10 108.0(7) . . ?

loop_
  _geom_torsion_atom_site_label_1
  _geom_torsion_atom_site_label_2
  _geom_torsion_atom_site_label_3
  _geom_torsion_atom_site_label_4
  _geom_torsion
  _geom_torsion_site_symmetry_1
  _geom_torsion_site_symmetry_2
  _geom_torsion_site_symmetry_3
  _geom_torsion_site_symmetry_4
  _geom_torsion_publ_flag
 O1 C1 C2 N1 151.95(3) . . . . ?
 O1 C1 C2 C3 -92.08(3) . . . . ?
 O2 C1 C2 N1 -32.45(3) . . . . ?
 O2 C1 C2 C3 83.52(3) . . . . ?
 O3 C6 N1 C2 3.29(3) . . . . ?
 O3 C6 N1 C5 176.12(3) . . . . ?
 O4 C4 C3 C2 -77.92(2) . . . . ?
 O4 C4 C5 N1 80.81(2) . . . . ?
 N1 C2 C3 C4 -29.21(2) . . . . ?
 N1 C5 C4 C3 -34.81(2) . . . . ?
 C1 C2 C3 C4 -151.99(3) . . . . ?
 C2 C3 C4 C5 39.94(2) . . . . ?

loop_
  _diffrn_refln_index_h
  _diffrn_refln_index_k
  _diffrn_refln_index_l
  _diffrn_refln_intensity_net
  _diffrn_refln_intensity_u
 1 0 0 0.23 0.05
 2 0 0 3358.72 71.09
 3 0 0 0.32 0.12
 4 0 0 293.9 6.25
 5 0 0 0.14 0.19
 6 0 0 1508.37 31.78
 7 0 0 0.4 0.31
 8 0 0 233.61 5.17
 9 0 0 0.05 0.36
 10 0 0 0.44 0.35
 11 0 0 0.99 0.47
 12 0 0 6.04 0.78
 13 0 0 1.92 0.65
 14 0 0 94.05 2.35
 15 0 0 1.13 0.77
 16 0 0 16.93 2.04
 17 0 0 2.82 1.94
 18 0 0 0.56 1.86
 19 0 0 2.65 2.38
 20 0 0 9.13 3.57
 0 1 0 1.21 0.12
 1 1 0 5952.39 89.25
 2 1 0 308.28 4.7
 3 1 0 730.95 10.87
 4 1 0 772.23 11.5
 5 1 0 140.24 2.19
 6 1 0 247.33 3.78
 7 1 0 0.75 0.23
 8 1 0 0.41 0.21
 9 1 0 6.31 0.46
 10 1 0 10.87 0.52
 11 1 0 0.68 0.35
 12 1 0 14.73 0.75
 13 1 0 8.86 0.59
 14 1 0 96.49 1.77
 15 1 0 0.98 0.58
 16 1 0 1.73 0.95
 17 1 0 118.45 3.26
 18 1 0 3.91 1.4
 19 1 0 20.35 1.96
 20 1 0 18.03 2.74
 0 2 0 4.67 0.24
 1 2 0 34.13 0.59
 2 2 0 1178.89 17.55
 3 2 0 2010.36 30.04
 4 2 0 555.35 8.32
 5 2 0 1227.55 18.3
 6 2 0 1120.4 16.74
 7 2 0 171.67 2.7
 8 2 0 61.13 1.15
 9 2 0 18.63 0.64
 10 2 0 346.22 5.34
 11 2 0 94.76 1.69
 12 2 0 33.06 0.9
 13 2 0 263.07 4.15
 14 2 0 46.81 1.2
 15 2 0 1.01 0.61
 16 2 0 216.88 5.03
 17 2 0 1.88 1.25
 18 2 0 70.47 2.46
 19 2 0 17.47 1.98
 20 2 0 11.55 4.34
 0 3 0 3.35 0.39
 1 3 0 160 2.45
 2 3 0 53.84 0.9
 3 3 0 670.92 10.03
 4 3 0 256.6 3.9
 5 3 0 138.38 2.19
 6 3 0 14.44 0.49
 7 3 0 50.96 1
 8 3 0 236.22 3.69
 9 3 0 84.35 1.53
 10 3 0 76.12 1.44
 11 3 0 56.79 1.17
 12 3 0 10.94 0.63
 13 3 0 48.69 1.15
 14 3 0 113.48 2.03
 15 3 0 27.35 1.08
 16 3 0 1.74 0.95
 17 3 0 22.69 1.6
 18 3 0 58.3 2.39
 19 3 0 71.1 2.67
 0 4 0 390.96 8.37
 1 4 0 555.16 8.32
 2 4 0 846.74 12.61
 3 4 0 3463.44 51.78
 4 4 0 517.25 7.77
 5 4 0 63.46 1.1
 6 4 0 427.57 6.48
 7 4 0 0.43 0.26
 8 4 0 1116.55 16.72
 9 4 0 170.82 2.88
 10 4 0 72.67 1.4
 11 4 0 5.29 0.57
 12 4 0 15.59 0.72
 13 4 0 7.4 0.59
 14 4 0 174.31 3.3
 15 4 0 20.09 1.01
 16 4 0 17.22 1.27
 17 4 0 13.07 1.62
 18 4 0 74.83 2.47
 19 4 0 27.49 2.18
 0 5 0 0.15 0.2
 1 5 0 140.43 2.24
 2 5 0 58.5 1.02
 3 5 0 2.39 0.3
 4 5 0 1115.14 16.62
 5 5 0 185.54 2.89
 6 5 0 3.86 0.38
 7 5 0 8.84 0.49
 8 5 0 17.35 0.62
 9 5 0 1099.28 16.5
 10 5 0 5.16 0.59
 11 5 0 160.55 2.76
 12 5 0 18.16 0.74
 13 5 0 12.01 0.7
 14 5 0 51.57 1.31
 15 5 0 326.24 5.87
 16 5 0 74.4 2.32
 17 5 0 16.92 1.65
 18 5 0 1.21 2.02
 19 5 0 51.18 2.73
 0 6 0 3.49 0.6
 1 6 0 10.5 0.39
 2 6 0 31.12 0.68
 3 6 0 72.3 1.26
 4 6 0 168.03 2.64
 5 6 0 302.35 4.82
 6 6 0 12.44 0.58
 7 6 0 21.05 0.66
 8 6 0 423.02 6.43
 9 6 0 95 1.74
 10 6 0 54.82 1.12
 11 6 0 107.87 1.91
 12 6 0 115.6 2.01
 13 6 0 483.01 8.54
 14 6 0 98.55 2.18
 15 6 0 247.15 5.1
 16 6 0 2.42 1.12
 17 6 0 5.67 1.6
 18 6 0 63.06 2.62
 19 6 0 12.69 2.66
 0 7 0 0.89 0.35
 1 7 0 24.63 0.64
 2 7 0 117.92 1.94
 3 7 0 94.06 1.6
 4 7 0 143.53 2.36
 5 7 0 82.07 1.48
 6 7 0 29.94 0.76
 7 7 0 15.45 0.64
 8 7 0 0.8 0.34
 9 7 0 2.06 0.33
 10 7 0 139.64 2.38
 11 7 0 43.08 1.02
 12 7 0 70.47 1.62
 13 7 0 43.74 1.23
 14 7 0 266.44 4.92
 15 7 0 1.24 1.01
 16 7 0 68.24 2.29
 17 7 0 26.24 1.85
 18 7 0 41.43 2.62
 0 8 0 13.34 0.81
 1 8 0 1101.43 16.49
 2 8 0 415.56 6.32
 3 8 0 137.89 2.42
 4 8 0 231.82 3.78
 5 8 0 119.01 2
 6 8 0 3.59 0.52
 7 8 0 9.14 0.59
 8 8 0 91.23 1.64
 9 8 0 66.25 1.33
 10 8 0 1.79 0.46
 11 8 0 7.9 0.72
 12 8 0 0.41 0.57
 13 8 0 0.46 0.7
 14 8 0 49.69 1.41
 15 8 0 5.61 1.33
 16 8 0 21.86 1.93
 17 8 0 1.34 1.69
 18 8 0 19.05 2.43
 0 9 0 0.34 0.62
 1 9 0 59.99 1.2
 2 9 0 22.68 0.69
 3 9 0 131.61 2.2
 4 9 0 72.82 1.45
 5 9 0 31.92 0.87
 6 9 0 242.54 3.83
 7 9 0 128.63 2.15
 8 9 0 327.75 5.44
 9 9 0 232.88 3.68
 10 9 0 18.86 0.99
 11 9 0 41.04 1.32
 12 9 0 32.91 1.24
 13 9 0 11.55 1.03
 14 9 0 21.89 1.29
 15 9 0 145.2 3.94
 16 9 0 28.71 1.94
 17 9 0 21.99 2.01
 0 10 0 438.99 9.46
 1 10 0 0.63 0.39
 2 10 0 103.81 1.89
 3 10 0 69.7 1.36
 4 10 0 1.01 0.43
 5 10 0 514.02 8.01
 6 10 0 26.72 0.82
 7 10 0 4.34 0.64
 8 10 0 103.6 1.84
 9 10 0 160.82 3.04
 10 10 0 2.33 0.81
 11 10 0 3.49 0.89
 12 10 0 28.79 1.14
 13 10 0 2.68 1.01
 14 10 0 249.04 5.85
 15 10 0 5.83 1.6
 16 10 0 3.91 1.97
 17 10 0 25.17 3.34
 0 11 0 1.12 0.7
 1 11 0 34.58 0.94
 2 11 0 36.69 0.99
 3 11 0 107.59 1.89
 4 11 0 197.49 3.24
 5 11 0 42.51 1.02
 6 11 0 123.2 2.26
 7 11 0 5.08 0.65
 8 11 0 26.19 1.09
 9 11 0 15.1 0.96
 10 11 0 3.08 0.71
 11 11 0 9.01 0.82
 12 11 0 4.81 1.01
 13 11 0 58.23 1.77
 14 11 0 27.56 1.88
 15 11 0 1.41 1.89
 16 11 0 7.04 2.09
 0 12 0 403.65 8.76
 1 12 0 20.36 0.76
 2 12 0 104.66 1.91
 3 12 0 6.16 0.59
 4 12 0 14.73 0.76
 5 12 0 192.42 3.14
 6 12 0 61.93 1.35
 7 12 0 514.5 9.08
 8 12 0 27.74 1.22
 9 12 0 7.6 0.72
 10 12 0 5.11 1.08
 11 12 0 37.8 1.5
 12 12 0 61.25 1.97
 13 12 0 15.59 1.84
 14 12 0 10.79 2.14
 15 12 0 1.69 2.36
 0 13 0 0.69 0.92
 1 13 0 77.06 1.52
 2 13 0 79.86 1.54
 3 13 0 60.92 1.29
 4 13 0 3.89 0.67
 5 13 0 13.72 0.79
 6 13 0 23.62 1.04
 7 13 0 45.67 1.35
 8 13 0 58.54 1.59
 9 13 0 40.77 1.41
 10 13 0 11.33 1.3
 11 13 0 197.58 4.06
 12 13 0 0.66 1.39
 13 13 0 57.34 2.72
 14 13 0 33.91 2.75
 0 14 0 334.03 7.36
 1 14 0 18.48 0.92
 2 14 0 5.06 0.72
 3 14 0 51.93 1.24
 4 14 0 4.36 0.84
 5 14 0 178.23 3.49
 6 14 0 531.47 9.41
 7 14 0 36 1.31
 8 14 0 9.39 1.33
 9 14 0 65.15 1.89
 10 14 0 1.67 1.55
 11 14 0 162.26 4.48
 12 14 0 29.28 2.05
 13 14 0 54.59 2.85
 0 15 0 0.56 1.38
 1 15 0 7.36 1.03
 2 15 0 52.53 1.57
 3 15 0 4.21 0.89
 4 15 0 41.14 1.49
 5 15 0 158.61 3.23
 6 15 0 7.79 1.34
 7 15 0 58.56 2.23
 8 15 0 17.43 1.64
 9 15 0 4.55 1.53
 10 15 0 92.65 3.23
 11 15 0 12.32 2.43
 12 15 0 35.27 2.8
 0 16 0 35.25 2.29
 1 16 0 4.52 1.6
 2 16 0 111.52 3.18
 3 16 0 12.59 1.41
 4 16 0 83.68 2.55
 5 16 0 11.88 1.59
 6 16 0 1.24 1.47
 7 16 0 4.54 1.47
 8 16 0 5.33 1.53
 9 16 0 1.42 1.91
 10 16 0 50.04 2.98
 0 17 0 0.32 2.04
 1 17 0 30.27 2.02
 2 17 0 40.59 2.12
 3 17 0 6.13 1.54
 4 17 0 16.47 1.99
 5 17 0 47.87 2.17
 6 17 0 14.42 1.99
 7 17 0 16.78 2.33
 8 17 0 132.15 4.07
 0 18 0 11.33 2.72
 1 18 0 3.2 1.8
 2 18 0 148.68 4.28
 3 18 0 6.71 3.21
 4 18 0 22.46 2.4
 5 18 0 7.46 2.62
 6 18 0 8.25 2.92
 0 0 1 0.27 0.07
 1 0 1 96.59 1.46
 2 0 1 8097.05 126.13
 3 0 1 207.05 3.14
 4 0 1 26.06 0.52
 5 0 1 205.65 3.16
 6 0 1 409.44 6.19
 7 0 1 554.28 8.34
 8 0 1 0.54 0.23
 9 0 1 84.91 1.5
 10 0 1 0.54 0.3
 11 0 1 42.63 0.94
 12 0 1 10.9 0.63
 13 0 1 94.01 1.71
 14 0 1 94.02 1.71
 15 0 1 8.84 0.66
 16 0 1 2.46 0.86
 17 0 1 15.5 1.36
 18 0 1 73.34 2.58
 19 0 1 169.59 4.79
 20 0 1 7.35 2.94
 0 1 1 386.2 5.79
 -1 1 1 1002.57 16.7
 1 1 1 994.03 14.88
 -2 1 1 1709.17 25.56
 2 1 1 1693.9 25.31
 -3 1 1 586.33 8.76
 3 1 1 580.55 8.66
 -4 1 1 1628.55 24.32
 4 1 1 1575.7 23.46
 -5 1 1 404.39 6.1
 5 1 1 400.11 6.03
 -6 1 1 159.93 2.54
 6 1 1 162.27 2.53
 -7 1 1 89.82 1.51
 7 1 1 88.05 1.53
 -8 1 1 27.7 0.71
 8 1 1 28.71 0.7
 -9 1 1 755.12 11.4
 9 1 1 741.3 11.15
 -10 1 1 68.2 1.28
 10 1 1 66.2 1.27
 -11 1 1 38.29 0.94
 11 1 1 40.39 0.98
 -12 1 1 245.16 3.87
 12 1 1 245.56 3.94
 -13 1 1 12.39 0.69
 13 1 1 13.09 0.66
 -14 1 1 63.07 1.28
 14 1 1 63.86 1.35
 -15 1 1 118.24 2.25
 15 1 1 117.44 2.24
 -16 1 1 15.85 1.2
 16 1 1 14.81 1.33
 -17 1 1 83.18 2.49
 17 1 1 85.24 2.48
 -18 1 1 44.98 1.87
 18 1 1 44.84 1.97
 -19 1 1 17.21 1.76
 19 1 1 19.88 2.03
 -20 1 1 44.42 3.02
 20 1 1 43.06 3.06
 0 2 1 2849.5 42.81
 -1 2 1 544.99 8.37
 1 2 1 535.57 8.03
 -2 2 1 85.21 1.34
 2 2 1 85.46 1.34
 -3 2 1 746.7 11.15
 3 2 1 760.53 11.37
 -4 2 1 2263.35 33.78
 4 2 1 2295.47 34.26
 -5 2 1 607.63 9.09
 5 2 1 592.4 9.06
 -6 2 1 633.34 9.51
 6 2 1 630.5 9.47
 -7 2 1 24.42 0.61
 7 2 1 24.62 0.6
 -8 2 1 717.8 10.8
 8 2 1 706.44 10.62
 -9 2 1 73.23 1.32
 9 2 1 74.11 1.35
 -10 2 1 376.21 5.78
 10 2 1 377.57 5.81
 -11 2 1 30.55 0.83
 11 2 1 28.74 0.81
 -12 2 1 210.37 3.39
 12 2 1 206.25 3.3
 -13 2 1 57.67 1.24
 13 2 1 57.93 1.2
 -14 2 1 203.9 3.3
 14 2 1 201.74 3.27
 -15 2 1 150.17 2.98
 15 2 1 152.49 2.97
 -16 2 1 11.13 1.15
 16 2 1 9.99 1.04
 -17 2 1 17.22 1.49
 17 2 1 18.66 1.54
 -18 2 1 91.85 2.77
 18 2 1 94.26 2.84
 -19 2 1 19.96 2.06
 19 2 1 21.36 2.27
 -20 2 1 23.05 5.01
 20 2 1 17.02 7.63
 0 3 1 701.61 11.59
 -1 3 1 2403.18 36.88
 1 3 1 2483.37 37.14
 -2 3 1 993.74 14.84
 2 3 1 993.16 14.85
 -3 3 1 405.34 6.1
 3 3 1 408.6 6.14
 -4 3 1 296.97 4.51
 4 3 1 294.36 4.48
 -5 3 1 385.88 5.81
 5 3 1 384.97 5.88
 -6 3 1 911.43 13.77
 6 3 1 903.58 13.51
 -7 3 1 140.91 2.28
 7 3 1 136.22 2.18
 -8 3 1 104.19 1.83
 8 3 1 102.67 1.74
 -9 3 1 728.94 11
 9 3 1 719.81 10.84
 -10 3 1 9.08 0.55
 10 3 1 9.14 0.59
 -11 3 1 39.07 0.98
 11 3 1 36.82 0.91
 -12 3 1 28.4 0.87
 12 3 1 28.16 0.84
 -13 3 1 42.52 1.01
 13 3 1 43.55 1
 -14 3 1 53.13 1.29
 14 3 1 51.88 1.23
 -15 3 1 133.84 2.69
 15 3 1 131.53 2.66
 -16 3 1 3.04 0.93
 16 3 1 2.67 0.87
 -17 3 1 33.92 1.64
 17 3 1 32.81 1.74
 -18 3 1 42.33 1.97
 18 3 1 44.48 1.97
 -19 3 1 15.28 2.04
 19 3 1 18.49 2.64
 0 4 1 833.03 12.42
 -1 4 1 3538.94 53.24
 1 4 1 3637.78 60.52
 -2 4 1 897.54 13.43
 2 4 1 887.14 13.24
 -3 4 1 40.18 0.8
 3 4 1 41.91 0.78
 -4 4 1 385.61 5.84
 4 4 1 382.92 5.8
 -5 4 1 533.37 8.02
 5 4 1 530.76 8.15
 -6 4 1 161.02 2.57
 6 4 1 159.71 2.53
 -7 4 1 109.22 1.86
 7 4 1 110.07 1.83
 -8 4 1 104.39 1.79
 8 4 1 107.3 1.81
 -9 4 1 60.49 1.21
 9 4 1 61.88 1.21
 -10 4 1 79.71 1.47
 10 4 1 76.47 1.48
 -11 4 1 39.14 0.95
 11 4 1 38.95 0.94
 -12 4 1 22.95 0.78
 12 4 1 21.34 0.75
 -13 4 1 30.66 0.92
 13 4 1 31.17 0.88
 -14 4 1 20.43 0.9
 14 4 1 22.76 0.97
 -15 4 1 24.9 1.03
 15 4 1 23.89 1.12
 -16 4 1 2.88 0.85
 16 4 1 2.57 0.78
 -17 4 1 43.16 1.88
 17 4 1 41.98 1.79
 -18 4 1 30.23 2.13
 18 4 1 30.4 2.14
 -19 4 1 34.16 2.33
 19 4 1 35.18 2.41
 0 5 1 350.39 5.29
 -1 5 1 498.33 7.5
 1 5 1 518.38 7.81
 -2 5 1 361.54 5.47
 2 5 1 363.93 5.51
 -3 5 1 203.1 3.15
 3 5 1 200.83 3.11
 -4 5 1 347.26 5.27
 4 5 1 351.2 5.33
 -5 5 1 35.03 0.74
 5 5 1 35.63 0.8
 -6 5 1 165.59 2.62
 6 5 1 167.57 2.72
 -7 5 1 908.6 13.63
 7 5 1 897.32 13.46
 -8 5 1 46.61 0.97
 8 5 1 47.27 0.98
 -9 5 1 13.58 0.55
 9 5 1 13.8 0.63
 -10 5 1 121 2.06
 10 5 1 122.14 2.09
 -11 5 1 13.2 0.62
 11 5 1 13.99 0.65
 -12 5 1 60.58 1.26
 12 5 1 59.67 1.22
 -13 5 1 138.51 2.55
 13 5 1 136.72 2.49
 -14 5 1 54.5 1.45
 14 5 1 55.95 1.49
 -15 5 1 27.02 1.16
 15 5 1 25.15 1.07
 -16 5 1 57.83 1.95
 16 5 1 61.77 2.22
 -17 5 1 1.69 1.3
 17 5 1 2.02 1.42
 -18 5 1 1.15 1.59
 18 5 1 1.67 1.35
 -19 5 1 21.59 2.4
 19 5 1 15.82 2.52
 0 6 1 804.13 12.01
 -1 6 1 390.11 6.4
 1 6 1 384.02 5.81
 -2 6 1 216.14 3.36
 2 6 1 222.28 3.45
 -3 6 1 372.86 5.64
 3 6 1 365.62 5.58
 -4 6 1 133.31 2.16
 4 6 1 130.54 2.15
 -5 6 1 13.65 0.48
 5 6 1 14.24 0.52
 -6 6 1 535.24 8.12
 6 6 1 538.43 8.2
 -7 6 1 661.85 9.95
 7 6 1 649 9.79
 -8 6 1 9.09 0.57
 8 6 1 8.73 0.53
 -9 6 1 3.89 0.49
 9 6 1 3.65 0.52
 -10 6 1 81.66 1.51
 10 6 1 78.74 1.49
 -11 6 1 38.69 0.96
 11 6 1 39.94 1.01
 -12 6 1 3.64 0.54
 12 6 1 4.61 0.61
 -13 6 1 258.07 4.7
 13 6 1 269.25 4.94
 -14 6 1 129.02 2.65
 14 6 1 126.55 2.6
 -15 6 1 119.06 2.81
 15 6 1 110.83 2.67
 -16 6 1 52.29 2
 16 6 1 53.31 1.94
 -17 6 1 60.17 2.35
 17 6 1 63.84 2.38
 -18 6 1 36.58 2.37
 18 6 1 34.17 2.11
 -19 6 1 11.92 3.46
 19 6 1 7.77 3.06
 0 7 1 185.72 2.93
 -1 7 1 1115.18 16.67
 1 7 1 1127.46 16.84
 -2 7 1 95.3 1.61
 2 7 1 93.76 1.58
 -3 7 1 30.63 0.73
 3 7 1 31.23 0.76
 -4 7 1 378.89 5.77
 4 7 1 377.52 5.75
 -5 7 1 484.39 7.34
 5 7 1 495.26 7.54
 -6 7 1 325.43 5.16
 6 7 1 327.7 5.05
 -7 7 1 221.1 3.51
 7 7 1 221.8 3.5
 -8 7 1 1.32 0.34
 8 7 1 1.63 0.42
 -9 7 1 79.67 1.5
 9 7 1 76.91 1.47
 -10 7 1 105.44 1.85
 10 7 1 103.46 1.85
 -11 7 1 51.52 1.14
 11 7 1 51.8 1.14
 -12 7 1 24.96 0.94
 12 7 1 25.05 1.02
 -13 7 1 28.22 1.02
 13 7 1 29.16 1.1
 -14 7 1 87.67 1.98
 14 7 1 88.14 1.95
 -15 7 1 0.71 1.18
 15 7 1 2.38 1.08
 -16 7 1 63.02 2.47
 16 7 1 64.98 2.21
 -17 7 1 40.57 2.14
 17 7 1 35.01 2.15
 -18 7 1 9.76 2.13
 18 7 1 4.36 1.9
 0 8 1 1046.29 15.66
 -1 8 1 587.13 8.98
 1 8 1 599.74 9.17
 -2 8 1 105.53 1.82
 2 8 1 112.26 1.9
 -3 8 1 328.71 5.09
 3 8 1 333.93 5.13
 -4 8 1 85.99 1.57
 4 8 1 86.71 1.56
 -5 8 1 253.36 4.24
 5 8 1 255.32 3.99
 -6 8 1 163.51 2.66
 6 8 1 163.54 2.66
 -7 8 1 51.36 1.1
 7 8 1 50.81 1.08
 -8 8 1 47.63 1.04
 8 8 1 49.34 1.08
 -9 8 1 114.09 2
 9 8 1 115.31 2.02
 -10 8 1 40.75 0.97
 10 8 1 39.29 1
 -11 8 1 34.27 1.15
 11 8 1 30.54 1.04
 -12 8 1 7.31 0.79
 12 8 1 6.6 0.76
 -13 8 1 68.24 1.76
 13 8 1 66.81 1.68
 -14 8 1 5.77 0.94
 14 8 1 6.07 0.86
 -15 8 1 6.21 1.18
 15 8 1 5.5 1.27
 -16 8 1 5.38 1.52
 16 8 1 6.18 1.75
 -17 8 1 40.41 2.42
 17 8 1 45.92 2.72
 -18 8 1 41.19 3.13
 18 8 1 35.9 2.6
 0 9 1 88.02 1.58
 -1 9 1 216.31 3.43
 1 9 1 220.53 3.62
 -2 9 1 36.06 0.9
 2 9 1 35.53 0.88
 -3 9 1 60.03 1.2
 3 9 1 58.14 1.17
 -4 9 1 344.36 5.31
 4 9 1 327.32 5.13
 -5 9 1 270.21 4.21
 5 9 1 269.28 4.24
 -6 9 1 69.23 1.4
 6 9 1 71.36 1.36
 -7 9 1 38.19 0.96
 7 9 1 40.91 0.98
 -8 9 1 55.61 1.23
 8 9 1 55.7 1.23
 -9 9 1 0.99 0.4
 9 9 1 1.14 0.38
 -10 9 1 198.43 3.73
 10 9 1 189.41 3.55
 -11 9 1 20.63 0.96
 11 9 1 22.53 0.98
 -12 9 1 27.22 1.08
 12 9 1 27.37 1.05
 -13 9 1 62.3 1.63
 13 9 1 66.21 1.7
 -14 9 1 20.28 1.32
 14 9 1 22.09 1.3
 -15 9 1 29.63 1.82
 15 9 1 29.77 1.74
 -16 9 1 22.13 2.09
 16 9 1 23.73 2.12
 -17 9 1 12.37 2.17
 17 9 1 15.09 2.12
 0 10 1 89.74 1.74
 -1 10 1 76.96 1.43
 1 10 1 74.05 1.47
 -2 10 1 21.83 0.72
 2 10 1 22.07 0.69
 -3 10 1 35.88 0.94
 3 10 1 35.31 1
 -4 10 1 171.26 2.79
 4 10 1 169.88 2.92
 -5 10 1 39.04 0.97
 5 10 1 39.93 1.05
 -6 10 1 9.84 0.64
 6 10 1 9.53 0.65
 -7 10 1 119.78 2.11
 7 10 1 118.48 2.07
 -8 10 1 53.11 1.11
 8 10 1 52.41 1.17
 -9 10 1 35.61 1.05
 9 10 1 38.44 1.24
 -10 10 1 11.38 0.85
 10 10 1 11.68 0.87
 -11 10 1 87.58 1.98
 11 10 1 88.74 1.96
 -12 10 1 64.14 1.93
 12 10 1 66.37 1.66
 -13 10 1 18.85 1.16
 13 10 1 18.82 1.2
 -14 10 1 111.8 2.95
 14 10 1 107.15 2.79
 -15 10 1 5.7 1.66
 15 10 1 8.26 1.55
 -16 10 1 92.4 3.28
 16 10 1 98.23 3.43
 -17 10 1 10.59 3.19
 17 10 1 12.36 2.99
 0 11 1 28.69 0.92
 -1 11 1 128.42 2.2
 1 11 1 124.42 2.15
 -2 11 1 212.74 3.48
 2 11 1 217.83 3.51
 -3 11 1 125.15 2.18
 3 11 1 130.29 2.23
 -4 11 1 57.59 1.21
 4 11 1 57.85 1.26
 -5 11 1 105.26 1.93
 5 11 1 106.11 1.93
 -6 11 1 35.51 0.98
 6 11 1 36.3 1
 -7 11 1 83.92 1.6
 7 11 1 83.56 1.59
 -8 11 1 159.04 3.06
 8 11 1 164.88 3.18
 -9 11 1 52.39 1.4
 9 11 1 55.61 1.49
 -10 11 1 125.98 2.58
 10 11 1 130.8 2.75
 -11 11 1 76.35 1.85
 11 11 1 74.97 1.85
 -12 11 1 111.15 2.45
 12 11 1 113.24 2.49
 -13 11 1 15.39 1.37
 13 11 1 17.01 1.52
 -14 11 1 27.02 1.7
 14 11 1 23.09 1.85
 -15 11 1 65.32 2.65
 15 11 1 67.1 3
 -16 11 1 10.17 2.56
 16 11 1 9.28 2.43
 0 12 1 40.89 1.05
 -1 12 1 32.04 0.94
 1 12 1 30.38 0.87
 -2 12 1 215.24 3.47
 2 12 1 217.05 3.58
 -3 12 1 99.25 1.81
 3 12 1 94.71 1.73
 -4 12 1 16.27 0.77
 4 12 1 16.38 0.79
 -5 12 1 166.42 2.89
 5 12 1 165.68 2.78
 -6 12 1 89.96 1.81
 6 12 1 88.24 1.73
 -7 12 1 9.85 0.75
 7 12 1 8.4 0.72
 -8 12 1 114.07 2.37
 8 12 1 117.76 2.45
 -9 12 1 29.55 1.18
 9 12 1 29.43 1.22
 -10 12 1 20.54 1.05
 10 12 1 21.44 1.1
 -11 12 1 10.4 1.05
 11 12 1 11 1.21
 -12 12 1 5.58 1.17
 12 12 1 5.64 1.2
 -13 12 1 43.51 1.92
 13 12 1 44.85 1.97
 -14 12 1 62.35 2.75
 14 12 1 61.6 2.64
 -15 12 1 80.58 3.24
 15 12 1 80.85 3.02
 0 13 1 13.23 0.76
 -1 13 1 43.24 1.24
 1 13 1 40.46 1.09
 -2 13 1 45.92 1.1
 2 13 1 47.36 1.13
 -3 13 1 2.22 0.53
 3 13 1 2.55 0.56
 -4 13 1 192.45 3.13
 4 13 1 200.82 3.28
 -5 13 1 42.89 1.21
 5 13 1 43.25 1.18
 -6 13 1 66.97 1.62
 6 13 1 67.1 1.65
 -7 13 1 114.42 2.41
 7 13 1 109.63 2.46
 -8 13 1 73.67 1.81
 8 13 1 73.67 1.81
 -9 13 1 209.47 4.02
 9 13 1 210.42 4.08
 -10 13 1 28.72 1.55
 10 13 1 23.96 1.23
 -11 13 1 30.48 1.86
 11 13 1 31.2 1.66
 -12 13 1 94.53 2.71
 12 13 1 95.81 3.11
 -13 13 1 32.57 2.18
 13 13 1 27.69 1.98
 -14 13 1 73.5 3.27
 14 13 1 60.48 2.83
 0 14 1 29.35 1
 -1 14 1 25.08 0.92
 1 14 1 25.42 0.94
 -2 14 1 43.18 1.15
 2 14 1 42.69 1.13
 -3 14 1 7.8 0.84
 3 14 1 8.36 0.77
 -4 14 1 56.92 1.52
 4 14 1 56.61 1.5
 -5 14 1 26.72 1.15
 5 14 1 26.49 1.1
 -6 14 1 55.05 1.5
 6 14 1 55.94 1.57
 -7 14 1 3.73 1.11
 7 14 1 4.32 1.06
 -8 14 1 77.15 2.18
 8 14 1 79.86 2.24
 -9 14 1 27.87 1.64
 9 14 1 24.74 1.42
 -10 14 1 17.92 1.48
 10 14 1 15.86 1.45
 -11 14 1 22.39 1.92
 11 14 1 27.67 1.89
 -12 14 1 82.61 2.91
 12 14 1 83.83 3.06
 -13 14 1 97.17 3.58
 13 14 1 97.86 3.62
 0 15 1 8.02 0.89
 -1 15 1 14.64 1.08
 1 15 1 14.16 1
 -2 15 1 96.23 2.32
 2 15 1 100.45 2.46
 -3 15 1 143.57 3.23
 3 15 1 135.04 3.2
 -4 15 1 65.95 1.98
 4 15 1 60.7 1.83
 -5 15 1 4.67 1.08
 5 15 1 2.13 1.31
 -6 15 1 17.11 1.33
 6 15 1 17.05 1.32
 -7 15 1 135.13 3.21
 7 15 1 134.47 3.27
 -8 15 1 27.77 1.6
 8 15 1 28.13 1.54
 -9 15 1 15.17 1.56
 9 15 1 14.4 1.61
 -10 15 1 6.13 1.89
 10 15 1 5.2 1.83
 -11 15 1 21.58 2.69
 11 15 1 16.62 2.05
 -12 15 1 24.99 2.85
 12 15 1 26.22 2.86
 0 16 1 34.91 1.56
 -1 16 1 72.3 2.51
 1 16 1 70.74 2.36
 -2 16 1 83.12 2.84
 2 16 1 91.19 2.86
 -3 16 1 4.15 1.34
 3 16 1 5.06 1.18
 -4 16 1 74.82 2.47
 4 16 1 69.99 2.37
 -5 16 1 26.43 1.85
 5 16 1 24.02 1.8
 -6 16 1 27.66 2.02
 6 16 1 31.73 2.02
 -7 16 1 6.17 1.42
 7 16 1 5.26 1.49
 -8 16 1 8.19 1.65
 8 16 1 5.82 2.13
 -9 16 1 18.78 2.53
 9 16 1 16.86 2.24
 -10 16 1 6.01 2.47
 10 16 1 7.95 2.28
 0 17 1 108.81 3.6
 -1 17 1 19.18 1.82
 1 17 1 21.99 1.73
 -2 17 1 45.84 1.96
 2 17 1 46.1 2.22
 -3 17 1 53.53 2.48
 3 17 1 51.37 2.18
 -4 17 1 44.56 2.42
 4 17 1 42.51 2.38
 -5 17 1 4.02 1.81
 5 17 1 5.34 1.79
 -6 17 1 98.1 3.38
 6 17 1 97.34 3.27
 -7 17 1 78.07 3.1
 7 17 1 76.48 3
 -8 17 1 17.98 2.31
 8 17 1 14.9 2.46
 0 18 1 25.74 2.35
 -1 18 1 2.68 1.99
 1 18 1 0.62 1.82
 -2 18 1 25.11 2.19
 2 18 1 23.82 2.41
 -3 18 1 12.96 2.11
 3 18 1 12.86 2.4
 -4 18 1 29.29 2.61
 4 18 1 29.02 2.64
 -5 18 1 78.65 3.33
 5 18 1 74.57 3.19
 -6 18 1 13.73 5.13
 6 18 1 18.88 6.3
 0 0 2 665.89 14.14
 1 0 2 1884.24 28.51
 2 0 2 891.22 13.35
 3 0 2 173.6 2.66
 4 0 2 964.27 14.38
 5 0 2 81.87 1.34
 6 0 2 23.26 0.55
 7 0 2 9.41 0.42
 8 0 2 3.41 0.4
 9 0 2 633.28 9.56
 10 0 2 12.95 0.59
 11 0 2 314.42 4.91
 12 0 2 1.13 0.45
 13 0 2 8.18 0.57
 14 0 2 17.86 0.79
 15 0 2 29.29 1.08
 16 0 2 51.11 1.83
 17 0 2 20.74 1.46
 18 0 2 134.55 3.47
 19 0 2 21.26 2.16
 20 0 2 6.77 3.82
 0 1 2 4420.12 67.03
 -1 1 2 4582.16 80.33
 1 1 2 4718.44 82.7
 -2 1 2 864.5 12.95
 2 1 2 878.4 13.29
 -3 1 2 22.71 0.44
 3 1 2 22.37 0.44
 -4 1 2 831.16 12.4
 4 1 2 787.48 11.77
 -5 1 2 1013.66 15.14
 5 1 2 974.5 14.54
 -6 1 2 935.84 13.98
 6 1 2 931.66 13.93
 -7 1 2 54.78 1.03
 7 1 2 54.36 0.98
 -8 1 2 515.24 7.81
 8 1 2 516.26 7.8
 -9 1 2 198.79 3.16
 9 1 2 197.34 3.13
 -10 1 2 408.67 6.26
 10 1 2 400.24 6.11
 -11 1 2 38.19 0.95
 11 1 2 38.86 0.89
 -12 1 2 64.78 1.31
 12 1 2 67.66 1.39
 -13 1 2 102.31 1.84
 13 1 2 102.87 1.85
 -14 1 2 111.77 2.06
 14 1 2 109.77 2.02
 -15 1 2 1.12 0.59
 15 1 2 1.12 0.58
 -16 1 2 49.7 1.56
 16 1 2 52.91 1.69
 -17 1 2 17.33 1.32
 17 1 2 18.56 1.33
 -18 1 2 12.39 1.77
 18 1 2 12.98 1.55
 -19 1 2 66.81 2.76
 19 1 2 68.92 3.01
 -20 1 2 15.42 4.2
 20 1 2 21.79 5.6
 0 2 2 198.1 3
 -1 2 2 3059.01 46.06
 1 2 2 3007.49 46.51
 -2 2 2 1177 17.57
 2 2 2 1195.78 17.86
 -3 2 2 224.8 3.43
 3 2 2 228.22 3.47
 -4 2 2 305.81 4.62
 4 2 2 303.9 4.59
 -5 2 2 194.31 3
 5 2 2 193.4 2.98
 -6 2 2 456.37 6.89
 6 2 2 469.21 7.09
 -7 2 2 761.65 11.43
 7 2 2 766 11.47
 -8 2 2 78.98 1.39
 8 2 2 79.76 1.5
 -9 2 2 226.76 3.54
 9 2 2 224.77 3.54
 -10 2 2 85.85 1.55
 10 2 2 84.83 1.52
 -11 2 2 90.94 1.64
 11 2 2 91.43 1.65
 -12 2 2 27.17 0.83
 12 2 2 26.6 0.81
 -13 2 2 81.46 1.52
 13 2 2 81.74 1.63
 -14 2 2 260.75 4.41
 14 2 2 264.99 4.49
 -15 2 2 171.54 3.29
 15 2 2 170.59 3.3
 -16 2 2 10.19 1
 16 2 2 7.92 1
 -17 2 2 142.6 3.76
 17 2 2 140.31 3.57
 -18 2 2 31.29 2.01
 18 2 2 34.38 1.85
 -19 2 2 16.59 2.38
 19 2 2 17.12 2.39
 0 3 2 1436.07 21.51
 -1 3 2 637.63 9.57
 1 3 2 613.97 9.2
 -2 3 2 1308.61 20.32
 2 3 2 1283.88 19.2
 -3 3 2 482.24 7.25
 3 3 2 477.11 7.14
 -4 3 2 298.88 4.53
 4 3 2 302.02 4.56
 -5 3 2 701.19 10.5
 5 3 2 691.21 10.36
 -6 3 2 188.37 2.95
 6 3 2 189.98 2.98
 -7 3 2 19.56 0.56
 7 3 2 18.56 0.54
 -8 3 2 736.6 11.07
 8 3 2 753.91 11.34
 -9 3 2 100.7 1.73
 9 3 2 103.83 1.79
 -10 3 2 175.19 2.83
 10 3 2 169.21 2.75
 -11 3 2 14.73 0.65
 11 3 2 13.96 0.64
 -12 3 2 59.36 1.26
 12 3 2 57.15 1.2
 -13 3 2 253.85 4.29
 13 3 2 253.26 4
 -14 3 2 9 0.76
 14 3 2 11.37 0.73
 -15 3 2 15.98 1
 15 3 2 15.38 0.97
 -16 3 2 83.51 2.19
 16 3 2 83.32 2.19
 -17 3 2 5.03 1.19
 17 3 2 4.29 1.08
 -18 3 2 1.18 1.36
 18 3 2 0.95 1.29
 -19 3 2 48.5 2.55
 19 3 2 50.67 2.55
 0 4 2 678.22 10.15
 -1 4 2 1926.2 28.73
 1 4 2 1931.21 30.76
 -2 4 2 91.89 1.47
 2 4 2 92.52 1.5
 -3 4 2 641.18 9.63
 3 4 2 622.99 9.34
 -4 4 2 876.5 13.1
 4 4 2 905.46 13.52
 -5 4 2 247.79 3.82
 5 4 2 248.31 3.82
 -6 4 2 72.01 1.26
 6 4 2 74.27 1.28
 -7 4 2 59.47 1.14
 7 4 2 57.11 1.07
 -8 4 2 95.79 1.67
 8 4 2 97.1 1.67
 -9 4 2 48.9 1.03
 9 4 2 48.14 1
 -10 4 2 124.76 2.11
 10 4 2 120.95 2.07
 -11 4 2 13.95 0.6
 11 4 2 14.61 0.62
 -12 4 2 11.61 0.61
 12 4 2 12.25 0.62
 -13 4 2 18.25 0.73
 13 4 2 18.24 0.74
 -14 4 2 3.27 0.6
 14 4 2 3.97 0.68
 -15 4 2 73.57 1.96
 15 4 2 72.24 1.86
 -16 4 2 31.27 1.49
 16 4 2 32.62 1.35
 -17 4 2 6.41 1.37
 17 4 2 9.19 1.38
 -18 4 2 9.97 1.6
 18 4 2 11.89 1.62
 -19 4 2 78.05 3.11
 19 4 2 73.85 2.99
 0 5 2 1317.51 19.65
 -1 5 2 64 1.09
 1 5 2 61.9 1.07
 -2 5 2 326.55 4.95
 2 5 2 324.57 4.92
 -3 5 2 848.25 13.56
 3 5 2 846.23 13.05
 -4 5 2 161.97 2.65
 4 5 2 158.56 2.53
 -5 5 2 750.23 11.26
 5 5 2 749.05 11.55
 -6 5 2 55.93 1.06
 6 5 2 56.88 1.07
 -7 5 2 497.09 7.56
 7 5 2 499.2 7.72
 -8 5 2 41.78 1
 8 5 2 41.61 0.93
 -9 5 2 72.04 1.35
 9 5 2 73.14 1.37
 -10 5 2 8.82 0.58
 10 5 2 7.82 0.54
 -11 5 2 132.97 2.25
 11 5 2 132.29 2.27
 -12 5 2 79.13 1.49
 12 5 2 78.41 1.53
 -13 5 2 17.08 0.8
 13 5 2 18.89 0.81
 -14 5 2 19.3 0.99
 14 5 2 16.58 0.92
 -15 5 2 8.88 1.03
 15 5 2 6.76 0.97
 -16 5 2 10.08 1.17
 16 5 2 8.74 1.18
 -17 5 2 25.61 1.75
 17 5 2 25.42 1.79
 -18 5 2 26.12 2.2
 18 5 2 27.95 2.29
 -19 5 2 3.32 2.3
 19 5 2 1.2 2
 0 6 2 77.34 1.32
 -1 6 2 421.95 6.39
 1 6 2 427.05 6.47
 -2 6 2 508.79 7.64
 2 6 2 498.12 7.53
 -3 6 2 419.5 6.36
 3 6 2 411.57 6.21
 -4 6 2 406.23 6.16
 4 6 2 409.48 6.25
 -5 6 2 965.28 14.42
 5 6 2 975.65 14.59
 -6 6 2 317.45 4.91
 6 6 2 310.93 4.79
 -7 6 2 126.59 2.12
 7 6 2 122.55 2.05
 -8 6 2 26.8 0.78
 8 6 2 27.54 0.75
 -9 6 2 30.15 0.81
 9 6 2 28.98 0.78
 -10 6 2 101.05 1.77
 10 6 2 104 1.82
 -11 6 2 89.8 1.66
 11 6 2 89.87 1.65
 -12 6 2 66.75 1.58
 12 6 2 65.69 1.43
 -13 6 2 109.22 2.25
 13 6 2 111.17 2.27
 -14 6 2 72.1 1.77
 14 6 2 73.81 1.75
 -15 6 2 80.59 2.08
 15 6 2 84.48 2.1
 -16 6 2 32.24 1.42
 16 6 2 35.7 1.6
 -17 6 2 38.2 2.12
 17 6 2 40.83 2.03
 -18 6 2 76.26 3.06
 18 6 2 69.14 2.76
 -19 6 2 78.99 7.29
 19 6 2 75.27 7.01
 0 7 2 6.23 0.43
 -1 7 2 398.41 6.06
 1 7 2 402.79 6.11
 -2 7 2 56.29 1.04
 2 7 2 54.9 1.04
 -3 7 2 316.79 4.85
 3 7 2 305.54 4.68
 -4 7 2 2.03 0.28
 4 7 2 1.62 0.25
 -5 7 2 746.96 11.23
 5 7 2 743.72 11.17
 -6 7 2 65.92 1.24
 6 7 2 63.8 1.23
 -7 7 2 14.69 0.61
 7 7 2 15.5 0.64
 -8 7 2 181.61 3
 8 7 2 177.96 2.86
 -9 7 2 13.37 0.65
 9 7 2 12.84 0.62
 -10 7 2 44.7 1.05
 10 7 2 45.95 1.03
 -11 7 2 144.67 2.42
 11 7 2 145.49 2.47
 -12 7 2 79.69 1.73
 12 7 2 85.88 1.87
 -13 7 2 82.32 1.83
 13 7 2 85.63 1.89
 -14 7 2 108.12 2.56
 14 7 2 107.69 2.4
 -15 7 2 31.51 1.45
 15 7 2 29.5 1.4
 -16 7 2 18.12 1.38
 16 7 2 18.1 1.58
 -17 7 2 6.33 1.7
 17 7 2 8.88 1.76
 -18 7 2 39.55 2.38
 18 7 2 41.29 2.49
 0 8 2 122.56 2.02
 -1 8 2 548.85 8.3
 1 8 2 557.68 8.42
 -2 8 2 224.72 3.51
 2 8 2 220.23 3.46
 -3 8 2 253.24 3.94
 3 8 2 254.47 4.12
 -4 8 2 53.65 1.09
 4 8 2 53.43 1.08
 -5 8 2 102.36 1.77
 5 8 2 99.51 1.73
 -6 8 2 8.65 0.55
 6 8 2 8.4 0.56
 -7 8 2 198.32 3.25
 7 8 2 199.65 3.19
 -8 8 2 227.01 3.6
 8 8 2 224.16 3.57
 -9 8 2 17.15 0.7
 9 8 2 16.89 0.67
 -10 8 2 42.85 1.02
 10 8 2 43.45 1.03
 -11 8 2 12.39 0.89
 11 8 2 12.81 0.74
 -12 8 2 19.91 0.96
 12 8 2 19.66 0.97
 -13 8 2 64.51 1.59
 13 8 2 60.13 1.51
 -14 8 2 46.79 1.65
 14 8 2 46.92 1.54
 -15 8 2 15.22 1.33
 15 8 2 16.97 1.26
 -16 8 2 100.64 2.7
 16 8 2 102.91 2.76
 -17 8 2 1.46 1.82
 17 8 2 1.34 1.79
 -18 8 2 6.64 2.49
 18 8 2 12.53 2.88
 0 9 2 294.91 4.57
 -1 9 2 311.1 4.79
 1 9 2 306.84 4.72
 -2 9 2 15.04 0.61
 2 9 2 15.22 0.62
 -3 9 2 170.46 2.79
 3 9 2 170.93 2.76
 -4 9 2 71.21 1.45
 4 9 2 72.65 1.38
 -5 9 2 116.97 2.01
 5 9 2 117.22 2.02
 -6 9 2 6.63 0.56
 6 9 2 6.56 0.56
 -7 9 2 22.86 0.74
 7 9 2 22.14 0.76
 -8 9 2 129.8 2.19
 8 9 2 127.62 2.19
 -9 9 2 29.68 0.83
 9 9 2 27.57 0.87
 -10 9 2 65.07 1.53
 10 9 2 64.59 1.55
 -11 9 2 2.61 0.66
 11 9 2 3.77 0.67
 -12 9 2 37.72 1.32
 12 9 2 39.73 1.26
 -13 9 2 77.12 2.17
 13 9 2 72.46 1.87
 -14 9 2 29.41 1.42
 14 9 2 29.52 1.48
 -15 9 2 1.34 1.24
 15 9 2 1.53 1.21
 -16 9 2 29.36 1.9
 16 9 2 27.13 2.1
 -17 9 2 18.26 2.37
 17 9 2 17.55 2.4
 0 10 2 106.34 1.92
 -1 10 2 8.12 0.59
 1 10 2 9.17 0.61
 -2 10 2 13.71 0.65
 2 10 2 12.63 0.6
 -3 10 2 122.16 2.08
 3 10 2 124.03 2.11
 -4 10 2 32.43 0.9
 4 10 2 31.09 0.84
 -5 10 2 157.76 2.62
 5 10 2 156.39 2.78
 -6 10 2 15.61 0.7
 6 10 2 16.34 0.8
 -7 10 2 54.37 1.23
 7 10 2 55.73 1.2
 -8 10 2 105.98 1.89
 8 10 2 103.86 1.85
 -9 10 2 79 1.67
 9 10 2 83.83 1.79
 -10 10 2 99.3 2.12
 10 10 2 97.67 2.24
 -11 10 2 1.47 0.63
 11 10 2 0.92 0.74
 -12 10 2 28.94 1.26
 12 10 2 31.02 1.15
 -13 10 2 101.82 2.62
 13 10 2 104.73 2.58
 -14 10 2 177.28 3.9
 14 10 2 177.07 3.98
 -15 10 2 30.36 1.7
 15 10 2 30.23 1.9
 -16 10 2 39.77 2.43
 16 10 2 36.09 2.51
 0 11 2 0.63 0.35
 -1 11 2 66.04 1.34
 1 11 2 64.47 1.34
 -2 11 2 6.72 0.6
 2 11 2 7.6 0.62
 -3 11 2 185.43 3.01
 3 11 2 188.16 3.04
 -4 11 2 144.59 2.43
 4 11 2 141.25 2.37
 -5 11 2 6.8 0.59
 5 11 2 6.14 0.63
 -6 11 2 239.31 3.85
 6 11 2 241.01 4.1
 -7 11 2 26.61 0.97
 7 11 2 23.51 0.95
 -8 11 2 75.29 1.62
 8 11 2 74.27 1.55
 -9 11 2 194.25 3.7
 9 11 2 200.54 3.86
 -10 11 2 139.79 2.82
 10 11 2 136.02 2.75
 -11 11 2 7.9 0.94
 11 11 2 4.68 0.87
 -12 11 2 9.23 1.17
 12 11 2 7.92 1.15
 -13 11 2 139.57 3.34
 13 11 2 141.41 3.53
 -14 11 2 133.54 3.35
 14 11 2 133.42 3.31
 -15 11 2 67.31 2.67
 15 11 2 66.86 2.49
 -16 11 2 10.93 2.48
 16 11 2 6.71 2.2
 0 12 2 64.44 1.38
 -1 12 2 95.13 1.75
 1 12 2 96.2 1.86
 -2 12 2 40.55 1.02
 2 12 2 42.13 1.06
 -3 12 2 103.81 1.85
 3 12 2 104.14 1.92
 -4 12 2 106.59 1.9
 4 12 2 113.77 1.99
 -5 12 2 63.77 1.32
 5 12 2 63.78 1.31
 -6 12 2 147.43 2.64
 6 12 2 146.6 2.66
 -7 12 2 59.7 1.39
 7 12 2 59.1 1.4
 -8 12 2 34.37 1.25
 8 12 2 34.88 1.2
 -9 12 2 108.53 2.32
 9 12 2 110.88 2.33
 -10 12 2 14.52 1.07
 10 12 2 15.43 1.05
 -11 12 2 58.67 1.82
 11 12 2 59.09 1.83
 -12 12 2 20.92 1.48
 12 12 2 20.34 1.34
 -13 12 2 70.69 2.41
 13 12 2 69.46 2.31
 -14 12 2 32.93 1.99
 14 12 2 30.27 2.06
 -15 12 2 16.23 2.32
 15 12 2 15.21 1.98
 0 13 2 71.86 1.44
 -1 13 2 156.52 2.66
 1 13 2 162.94 2.94
 -2 13 2 54.39 1.33
 2 13 2 53.7 1.23
 -3 13 2 14.39 0.77
 3 13 2 15.71 0.81
 -4 13 2 58.99 1.33
 4 13 2 62.11 1.43
 -5 13 2 201.81 3.53
 5 13 2 203.04 3.55
 -6 13 2 4.4 0.76
 6 13 2 3.9 0.77
 -7 13 2 164.06 3.18
 7 13 2 165.43 3.2
 -8 13 2 107.85 2.48
 8 13 2 114.29 2.79
 -9 13 2 3.13 1.15
 9 13 2 1.94 1.04
 -10 13 2 19.16 1.44
 10 13 2 16.22 1.37
 -11 13 2 33.7 1.68
 11 13 2 32.25 1.69
 -12 13 2 144.67 3.52
 12 13 2 147.28 3.5
 -13 13 2 26 1.91
 13 13 2 25.03 2.19
 -14 13 2 12.88 2.26
 14 13 2 14.08 2.09
 0 14 2 15.31 0.83
 -1 14 2 4.32 0.73
 1 14 2 4.07 0.72
 -2 14 2 47.84 1.32
 2 14 2 50.72 1.35
 -3 14 2 41.64 1.22
 3 14 2 38.35 1.19
 -4 14 2 74.44 1.69
 4 14 2 73.76 1.69
 -5 14 2 30.88 1.24
 5 14 2 31.56 1.3
 -6 14 2 12.82 1.13
 6 14 2 11.73 0.91
 -7 14 2 41.57 1.56
 7 14 2 41.97 1.53
 -8 14 2 47.62 1.72
 8 14 2 49.15 1.76
 -9 14 2 22.59 1.47
 9 14 2 19.72 1.47
 -10 14 2 88.39 2.44
 10 14 2 94.74 2.54
 -11 14 2 7.23 1.58
 11 14 2 7.17 1.59
 -12 14 2 22.57 1.95
 12 14 2 19.82 2.07
 -13 14 2 14.03 2.22
 13 14 2 10.82 2.19
 0 15 2 75.29 1.88
 -1 15 2 32.5 1.37
 1 15 2 31.52 1.35
 -2 15 2 13.89 1.1
 2 15 2 14.83 1.21
 -3 15 2 60.98 1.83
 3 15 2 63.08 2.01
 -4 15 2 142.53 3.22
 4 15 2 140.3 3.23
 -5 15 2 36.59 1.62
 5 15 2 34.57 1.73
 -6 15 2 248.83 5.19
 6 15 2 246.86 5.13
 -7 15 2 9.49 1.31
 7 15 2 8.79 1.37
 -8 15 2 5.87 1.4
 8 15 2 3.02 1.13
 -9 15 2 21.91 1.61
 9 15 2 23.83 1.7
 -10 15 2 43.45 2.49
 10 15 2 44.49 2.27
 -11 15 2 61.12 2.59
 11 15 2 63.31 2.55
 -12 15 2 33.78 4.27
 12 15 2 32.92 3.73
 0 16 2 62.23 2.24
 -1 16 2 75.44 2.47
 1 16 2 76.69 2.44
 -2 16 2 59.8 2.05
 2 16 2 56.02 1.86
 -3 16 2 126.75 3.04
 3 16 2 128.38 3.13
 -4 16 2 37.67 1.72
 4 16 2 39.03 1.72
 -5 16 2 118.29 3.04
 5 16 2 118.4 3.09
 -6 16 2 77.42 2.41
 6 16 2 82.39 2.36
 -7 16 2 18.88 1.8
 7 16 2 16.66 1.64
 -8 16 2 10.36 1.77
 8 16 2 14.4 1.84
 -9 16 2 27.94 2.69
 9 16 2 27.13 2.51
 -10 16 2 5.04 2.61
 10 16 2 3.76 2.15
 0 17 2 265.46 6.18
 -1 17 2 10.67 1.59
 1 17 2 9.98 1.8
 -2 17 2 35.03 2.04
 2 17 2 36.68 2.28
 -3 17 2 23.78 2.1
 3 17 2 24.23 2.04
 -4 17 2 17.76 1.86
 4 17 2 18.53 1.97
 -5 17 2 3.8 1.87
 5 17 2 5.5 1.69
 -6 17 2 3.78 1.95
 6 17 2 2.77 1.61
 -7 17 2 6.39 1.96
 7 17 2 4.18 2.01
 -8 17 2 49.89 2.98
 8 17 2 51.82 2.89
 0 18 2 2.73 2.04
 -1 18 2 29.87 2.34
 1 18 2 29.82 2.3
 -2 18 2 33.33 2.64
 2 18 2 27.52 2.22
 -3 18 2 21.08 2.33
 3 18 2 16.29 2.47
 -4 18 2 6.84 2.73
 4 18 2 6.86 1.98
 -5 18 2 2.78 2.13
 5 18 2 2.31 2.2
 0 0 3 0.21 0.12
 1 0 3 3813.06 57.98
 2 0 3 1.83 0.18
 3 0 3 1511.07 22.6
 4 0 3 3416.36 51.19
 5 0 3 128.51 2.03
 6 0 3 576.5 8.67
 7 0 3 183.21 2.91
 8 0 3 717.21 10.77
 9 0 3 74.9 1.37
 10 0 3 229.73 3.64
 11 0 3 32.44 0.84
 12 0 3 3.18 0.49
 13 0 3 85.3 1.6
 14 0 3 162.79 3.12
 15 0 3 29.1 1.08
 16 0 3 5.68 0.78
 17 0 3 3.75 1.07
 18 0 3 11.62 1.66
 19 0 3 24.15 2.21
 0 1 3 6137.22 93.19
 -1 1 3 19.74 0.39
 1 1 3 19.12 0.37
 -2 1 3 6039.5 91.1
 2 1 3 6066.46 93.72
 -3 1 3 563.06 8.5
 3 1 3 552.52 8.83
 -4 1 3 905.35 13.57
 4 1 3 897.32 13.81
 -5 1 3 403.37 6.08
 5 1 3 406.57 6.13
 -6 1 3 15.03 0.48
 6 1 3 14.38 0.47
 -7 1 3 136.18 2.19
 7 1 3 136.18 2.17
 -8 1 3 435.8 6.62
 8 1 3 423.81 6.45
 -9 1 3 69.33 1.28
 9 1 3 70.13 1.32
 -10 1 3 152.56 2.51
 10 1 3 152.26 2.51
 -11 1 3 66.56 1.35
 11 1 3 68.35 1.32
 -12 1 3 78.7 1.48
 12 1 3 80.4 1.5
 -13 1 3 109.77 1.94
 13 1 3 108.97 1.91
 -14 1 3 1.54 0.57
 14 1 3 1.99 0.57
 -15 1 3 8.05 0.79
 15 1 3 7.16 0.87
 -16 1 3 15.43 1.1
 16 1 3 14.94 1.06
 -17 1 3 6.67 1.47
 17 1 3 6.14 1.47
 -18 1 3 2.97 1.65
 18 1 3 2.39 1.43
 -19 1 3 7.75 2.03
 19 1 3 2.55 1.71
 0 2 3 55.53 0.9
 -1 2 3 3603.59 62.88
 1 2 3 3744.93 65.11
 -2 2 3 521.15 9.12
 2 2 3 543.66 9.41
 -3 2 3 1038.06 15.52
 3 2 3 1020.69 17.08
 -4 2 3 139.02 2.19
 4 2 3 138.87 2.17
 -5 2 3 229.49 3.63
 5 2 3 234.85 3.6
 -6 2 3 7.75 0.39
 6 2 3 7.26 0.39
 -7 2 3 5.52 0.4
 7 2 3 5.66 0.39
 -8 2 3 151.61 2.45
 8 2 3 147.08 2.4
 -9 2 3 59.83 1.18
 9 2 3 61 1.22
 -10 2 3 35.88 0.88
 10 2 3 36.14 0.87
 -11 2 3 68.8 1.34
 11 2 3 69.35 1.42
 -12 2 3 72.4 1.4
 12 2 3 72.75 1.41
 -13 2 3 121.05 2.1
 13 2 3 122.97 2.12
 -14 2 3 37.43 1.06
 14 2 3 36.52 1.02
 -15 2 3 241.01 4.45
 15 2 3 229.32 4.28
 -16 2 3 53.19 1.77
 16 2 3 53.3 1.66
 -17 2 3 3.68 1.14
 17 2 3 4.44 1.18
 -18 2 3 22.92 1.82
 18 2 3 22.3 1.69
 -19 2 3 62.53 2.65
 19 2 3 57.97 2.67
 0 3 3 2411.76 36.12
 -1 3 3 1500.88 22.5
 1 3 3 1527.51 22.94
 -2 3 3 29.53 0.55
 2 3 3 29.18 0.56
 -3 3 3 639.2 9.6
 3 3 3 650.73 9.75
 -4 3 3 297.05 4.5
 4 3 3 300.16 4.58
 -5 3 3 70.2 1.2
 5 3 3 70.95 1.22
 -6 3 3 1080.5 16.16
 6 3 3 1087.75 16.47
 -7 3 3 124.89 2.08
 7 3 3 121.28 1.99
 -8 3 3 155.84 2.53
 8 3 3 160.05 2.58
 -9 3 3 26.13 0.73
 9 3 3 27.27 0.75
 -10 3 3 174.99 2.87
 10 3 3 168.44 2.73
 -11 3 3 54.16 1.13
 11 3 3 52.7 1.1
 -12 3 3 177.74 2.86
 12 3 3 175.64 2.87
 -13 3 3 1.51 0.43
 13 3 3 2.68 0.48
 -14 3 3 109.06 2.08
 14 3 3 115.31 2.15
 -15 3 3 31.55 1.27
 15 3 3 35.78 1.3
 -16 3 3 41.33 1.64
 16 3 3 40.52 1.47
 -17 3 3 4.46 1.12
 17 3 3 7.34 1.34
 -18 3 3 11.12 1.61
 18 3 3 15.24 1.84
 -19 3 3 5.25 2.37
 19 3 3 13.73 2.04
 0 4 3 769.18 11.52
 -1 4 3 644.41 9.65
 1 4 3 651.89 9.76
 -2 4 3 1603.47 23.9
 2 4 3 1643.09 24.46
 -3 4 3 248.66 3.8
 3 4 3 243.96 3.73
 -4 4 3 706.71 10.6
 4 4 3 697 10.45
 -5 4 3 181.18 2.85
 5 4 3 179.36 2.79
 -6 4 3 212.5 3.3
 6 4 3 213.14 3.33
 -7 4 3 777.21 11.66
 7 4 3 783.55 11.77
 -8 4 3 6.95 0.43
 8 4 3 6.83 0.49
 -9 4 3 3.01 0.43
 9 4 3 2.59 0.42
 -10 4 3 44.22 1.01
 10 4 3 41.9 0.94
 -11 4 3 88.36 1.63
 11 4 3 88.46 1.76
 -12 4 3 68.8 1.36
 12 4 3 71.49 1.39
 -13 4 3 53.98 1.25
 13 4 3 55.02 1.27
 -14 4 3 16.51 0.82
 14 4 3 15.87 0.8
 -15 4 3 18.56 1.1
 15 4 3 20.86 1.15
 -16 4 3 45.62 1.64
 16 4 3 46.51 1.57
 -17 4 3 106.34 2.99
 17 4 3 108.63 3.09
 -18 4 3 23.07 1.83
 18 4 3 23.05 1.66
 -19 4 3 32.29 2.44
 19 4 3 28.91 2.41
 0 5 3 44.18 0.91
 -1 5 3 562.11 8.44
 1 5 3 561.07 8.45
 -2 5 3 214.42 3.31
 2 5 3 213.57 3.3
 -3 5 3 2.26 0.26
 3 5 3 2.28 0.25
 -4 5 3 142.08 2.26
 4 5 3 140.12 2.23
 -5 5 3 140.81 2.37
 5 5 3 139.15 2.23
 -6 5 3 238.94 3.71
 6 5 3 238.18 3.72
 -7 5 3 576.58 8.7
 7 5 3 560.27 8.45
 -8 5 3 311.9 4.97
 8 5 3 309.4 4.79
 -9 5 3 92.33 1.7
 9 5 3 92.62 1.64
 -10 5 3 183.5 2.97
 10 5 3 180.2 2.94
 -11 5 3 88.52 1.6
 11 5 3 92.5 1.8
 -12 5 3 80.47 1.55
 12 5 3 80.44 1.56
 -13 5 3 84.67 1.7
 13 5 3 84.83 1.71
 -14 5 3 8.34 0.82
 14 5 3 9.09 0.88
 -15 5 3 162.05 3.5
 15 5 3 162.27 3.52
 -16 5 3 200.94 4.37
 16 5 3 195 4.14
 -17 5 3 4.03 1.8
 17 5 3 8.07 1.45
 -18 5 3 2.37 2.08
 18 5 3 0.76 1.42
 -19 5 3 22.41 2.46
 19 5 3 25.78 2.54
 0 6 3 895.25 13.38
 -1 6 3 153.27 2.43
 1 6 3 155.3 2.45
 -2 6 3 20.17 0.53
 2 6 3 19.84 0.54
 -3 6 3 184.61 3.12
 3 6 3 187.58 2.94
 -4 6 3 148.73 2.4
 4 6 3 143.58 2.32
 -5 6 3 38.67 0.82
 5 6 3 36.32 0.78
 -6 6 3 58.19 1.1
 6 6 3 56.95 1.09
 -7 6 3 120.33 2.01
 7 6 3 121.22 2.03
 -8 6 3 13.84 0.6
 8 6 3 14.12 0.56
 -9 6 3 209.87 3.33
 9 6 3 211.55 3.4
 -10 6 3 28.69 0.8
 10 6 3 28.61 0.83
 -11 6 3 218.77 3.48
 11 6 3 216.25 3.46
 -12 6 3 166.8 3.04
 12 6 3 171.88 3.01
 -13 6 3 26.74 1.13
 13 6 3 23.86 0.99
 -14 6 3 45.56 1.44
 14 6 3 47.58 1.51
 -15 6 3 74.87 1.96
 15 6 3 76.99 2.06
 -16 6 3 105.12 2.74
 16 6 3 105.98 2.75
 -17 6 3 62.04 2.42
 17 6 3 61.48 2.45
 -18 6 3 13.01 2.12
 18 6 3 11.8 1.96
 0 7 3 214.48 3.34
 -1 7 3 126.53 2.04
 1 7 3 123.8 2.02
 -2 7 3 12.85 0.49
 2 7 3 12.46 0.51
 -3 7 3 175.22 2.78
 3 7 3 178.19 2.81
 -4 7 3 156.88 2.5
 4 7 3 156.36 2.59
 -5 7 3 84.26 1.5
 5 7 3 85.04 1.49
 -6 7 3 13.24 0.59
 6 7 3 13.52 0.55
 -7 7 3 203.22 3.25
 7 7 3 206.16 3.73
 -8 7 3 392.71 6.05
 8 7 3 393.68 6.04
 -9 7 3 153.33 2.55
 9 7 3 155.03 2.53
 -10 7 3 99.77 1.9
 10 7 3 95.45 1.69
 -11 7 3 135.74 2.31
 11 7 3 141.44 2.4
 -12 7 3 15 0.84
 12 7 3 13.82 0.8
 -13 7 3 22.23 1.01
 13 7 3 23.92 1.16
 -14 7 3 249.18 5.08
 14 7 3 252.39 5.05
 -15 7 3 60.77 1.8
 15 7 3 60.17 1.97
 -16 7 3 20.23 1.43
 16 7 3 23.66 1.72
 -17 7 3 18.15 1.97
 17 7 3 18.17 1.76
 -18 7 3 0 1.83
 18 7 3 1.6 2.16
 0 8 3 158.47 2.55
 -1 8 3 86.53 1.54
 1 8 3 89.04 1.59
 -2 8 3 110.21 1.9
 2 8 3 107.41 1.82
 -3 8 3 60.21 1.18
 3 8 3 56.34 1.09
 -4 8 3 11.99 0.54
 4 8 3 10.68 0.51
 -5 8 3 434.02 6.61
 5 8 3 433.19 6.65
 -6 8 3 51.23 1.07
 6 8 3 50.65 1.06
 -7 8 3 0.31 0.29
 7 8 3 0.44 0.34
 -8 8 3 2.61 0.45
 8 8 3 2.56 0.47
 -9 8 3 170.53 2.78
 9 8 3 171.97 2.84
 -10 8 3 177.04 2.9
 10 8 3 174.49 2.85
 -11 8 3 77.29 1.92
 11 8 3 76.07 1.64
 -12 8 3 114.02 2.46
 12 8 3 105.06 2.14
 -13 8 3 5.49 1.06
 13 8 3 5.03 0.83
 -14 8 3 63.17 1.98
 14 8 3 69.35 1.9
 -15 8 3 117.39 2.82
 15 8 3 114.49 2.8
 -16 8 3 36.96 1.99
 16 8 3 39.62 1.73
 -17 8 3 5.94 1.77
 17 8 3 7.85 1.94
 -18 8 3 23.91 2.85
 18 8 3 30.8 5.08
 0 9 3 267.89 4.17
 -1 9 3 365.83 5.61
 1 9 3 375.76 5.94
 -2 9 3 109.13 1.87
 2 9 3 109.7 1.86
 -3 9 3 238.44 3.74
 3 9 3 238.31 3.76
 -4 9 3 51.69 1.06
 4 9 3 50.78 1.08
 -5 9 3 37 0.89
 5 9 3 37.49 0.9
 -6 9 3 42.51 1
 6 9 3 41.97 0.98
 -7 9 3 140.67 2.37
 7 9 3 138.04 2.35
 -8 9 3 45.6 1.05
 8 9 3 46.59 1.05
 -9 9 3 157.38 2.7
 9 9 3 156.93 2.58
 -10 9 3 62.2 1.48
 10 9 3 61.25 1.44
 -11 9 3 53.97 1.44
 11 9 3 52.25 1.36
 -12 9 3 78.48 1.92
 12 9 3 78.98 1.79
 -13 9 3 38.83 1.31
 13 9 3 42.86 1.47
 -14 9 3 23.73 1.43
 14 9 3 27.03 1.54
 -15 9 3 7.8 1.16
 15 9 3 11.27 1.35
 -16 9 3 72.07 2.34
 16 9 3 68.84 2.42
 -17 9 3 31.65 2.58
 17 9 3 29.6 2.36
 0 10 3 9.3 0.6
 -1 10 3 201.06 3.21
 1 10 3 198.56 3.19
 -2 10 3 44.95 0.99
 2 10 3 43.06 0.98
 -3 10 3 130.64 2.2
 3 10 3 129.01 2.25
 -4 10 3 145.14 2.49
 4 10 3 148.24 2.54
 -5 10 3 49.58 1.1
 5 10 3 47.98 1.06
 -6 10 3 162.08 2.69
 6 10 3 163.55 2.83
 -7 10 3 124.71 2.13
 7 10 3 127.14 2.18
 -8 10 3 92.57 1.79
 8 10 3 91.24 1.74
 -9 10 3 21.77 0.84
 9 10 3 22.07 0.8
 -10 10 3 26.28 1.05
 10 10 3 23 0.94
 -11 10 3 66.82 1.72
 11 10 3 65.64 1.66
 -12 10 3 3.42 0.96
 12 10 3 3.23 0.85
 -13 10 3 111.65 2.64
 13 10 3 110.81 2.74
 -14 10 3 13.76 1.54
 14 10 3 13.24 1.57
 -15 10 3 4.17 1.47
 15 10 3 4.32 1.32
 -16 10 3 18.22 1.96
 16 10 3 18.94 1.84
 0 11 3 262.48 4.15
 -1 11 3 30.54 0.91
 1 11 3 30.98 0.99
 -2 11 3 11.1 0.64
 2 11 3 10.53 0.65
 -3 11 3 160.09 2.66
 3 11 3 156.3 2.78
 -4 11 3 55.43 1.19
 4 11 3 54.78 1.19
 -5 11 3 96.97 1.81
 5 11 3 94.66 1.72
 -6 11 3 79.6 1.55
 6 11 3 77.25 1.49
 -7 11 3 178.02 3.1
 7 11 3 175.85 3.06
 -8 11 3 1.86 0.62
 8 11 3 0.96 0.52
 -9 11 3 7.87 0.87
 9 11 3 7.02 0.76
 -10 11 3 6.29 0.86
 10 11 3 4.3 0.78
 -11 11 3 33.2 1.52
 11 11 3 32.1 1.2
 -12 11 3 54.68 1.71
 12 11 3 58.65 1.95
 -13 11 3 5.57 1.15
 13 11 3 4.92 1.28
 -14 11 3 11.83 1.38
 14 11 3 12.61 1.69
 -15 11 3 3.26 2.06
 15 11 3 5.58 1.67
 -16 11 3 19.35 2.82
 16 11 3 23.26 2.85
 0 12 3 39.66 1.06
 -1 12 3 305.33 4.76
 1 12 3 304.75 4.75
 -2 12 3 92.45 1.76
 2 12 3 94.09 1.77
 -3 12 3 78.75 1.51
 3 12 3 77.15 1.5
 -4 12 3 210.09 3.42
 4 12 3 215.42 3.47
 -5 12 3 12.3 0.7
 5 12 3 10.54 0.69
 -6 12 3 119.26 2.27
 6 12 3 117.9 2.18
 -7 12 3 71.68 1.6
 7 12 3 73.29 1.6
 -8 12 3 44.92 1.35
 8 12 3 46.59 1.35
 -9 12 3 21.26 1.08
 9 12 3 21.5 1.04
 -10 12 3 34.27 1.37
 10 12 3 33.43 1.32
 -11 12 3 1.89 0.93
 11 12 3 2.04 0.9
 -12 12 3 8.83 1.48
 12 12 3 9.82 1.3
 -13 12 3 88.27 2.71
 13 12 3 86.03 2.62
 -14 12 3 2.2 1.56
 14 12 3 2.41 1.47
 -15 12 3 42.72 2.69
 15 12 3 41.09 2.55
 0 13 3 47.39 1.18
 -1 13 3 19.76 0.79
 1 13 3 18.68 0.79
 -2 13 3 119.99 2.28
 2 13 3 119.58 2.18
 -3 13 3 16.52 0.84
 3 13 3 15.59 0.76
 -4 13 3 32.24 1.02
 4 13 3 30.97 1
 -5 13 3 82.38 1.72
 5 13 3 83.76 1.75
 -6 13 3 149.79 3.03
 6 13 3 151.21 3.03
 -7 13 3 66.3 1.83
 7 13 3 64.9 1.63
 -8 13 3 30.65 1.32
 8 13 3 30.01 1.28
 -9 13 3 48.91 1.61
 9 13 3 48.35 1.62
 -10 13 3 25.04 1.47
 10 13 3 23.54 1.46
 -11 13 3 29.64 1.76
 11 13 3 29.38 1.54
 -12 13 3 14.61 1.62
 12 13 3 14.45 1.82
 -13 13 3 17.87 2.2
 13 13 3 16.47 1.87
 -14 13 3 116.72 3.62
 14 13 3 115.26 3.6
 0 14 3 124.67 2.57
 -1 14 3 137.53 2.81
 1 14 3 132.56 2.71
 -2 14 3 30.19 1.1
 2 14 3 30.95 1.15
 -3 14 3 159.79 3.12
 3 14 3 162.07 3.17
 -4 14 3 41.27 1.3
 4 14 3 42.7 1.27
 -5 14 3 36.46 1.42
 5 14 3 31.93 1.41
 -6 14 3 28.27 1.3
 6 14 3 31.12 1.38
 -7 14 3 34.67 1.49
 7 14 3 36.12 1.53
 -8 14 3 75.22 2.17
 8 14 3 76.91 2.16
 -9 14 3 12.79 1.41
 9 14 3 12.78 1.46
 -10 14 3 33.67 1.91
 10 14 3 37.28 1.96
 -11 14 3 11.3 1.87
 11 14 3 10.17 1.49
 -12 14 3 69.95 2.63
 12 14 3 65.74 2.47
 -13 14 3 39.87 3.24
 13 14 3 37.91 2.76
 0 15 3 2.31 0.86
 -1 15 3 24.44 1.22
 1 15 3 23.25 1.21
 -2 15 3 14.32 1.1
 2 15 3 14.63 1.08
 -3 15 3 48.99 1.74
 3 15 3 47.54 1.75
 -4 15 3 189.68 4.1
 4 15 3 196.19 4.23
 -5 15 3 13.58 1.27
 5 15 3 15.11 1.25
 -6 15 3 43.08 1.75
 6 15 3 43.17 1.76
 -7 15 3 41.67 1.83
 7 15 3 43.62 1.88
 -8 15 3 63.14 2.17
 8 15 3 64.91 2.37
 -9 15 3 18.11 1.58
 9 15 3 21.93 1.82
 -10 15 3 10.4 1.67
 10 15 3 5.8 1.84
 -11 15 3 32.81 2.29
 11 15 3 33.33 2.3
 0 16 3 44.88 2.18
 -1 16 3 48.14 1.82
 1 16 3 45.17 1.76
 -2 16 3 24.04 1.58
 2 16 3 22.88 1.58
 -3 16 3 12.28 1.47
 3 16 3 12.19 1.39
 -4 16 3 41.61 1.74
 4 16 3 40.56 1.95
 -5 16 3 41.7 2.04
 5 16 3 43.8 1.83
 -6 16 3 48.03 1.99
 6 16 3 45.26 1.97
 -7 16 3 41.4 2.03
 7 16 3 39.71 1.91
 -8 16 3 2.68 1.59
 8 16 3 2.05 1.76
 -9 16 3 42.77 2.28
 9 16 3 44.5 2.76
 -10 16 3 73.48 3.78
 10 16 3 73.19 3.41
 0 17 3 101.08 3.01
 -1 17 3 14.36 1.78
 1 17 3 15.57 1.88
 -2 17 3 48.75 2.22
 2 17 3 48.02 2.17
 -3 17 3 12.46 1.6
 3 17 3 13.91 1.91
 -4 17 3 18.44 2
 4 17 3 20.06 2.3
 -5 17 3 29.46 2.46
 5 17 3 23.02 2.23
 -6 17 3 38.23 2.28
 6 17 3 37.36 2.49
 -7 17 3 4.74 1.81
 7 17 3 6.14 1.96
 -8 17 3 53.02 3.41
 8 17 3 52.53 3.13
 0 18 3 77.4 3.16
 -1 18 3 8 2.29
 1 18 3 7.09 2.24
 -2 18 3 17.79 2.9
 2 18 3 15.72 2.18
 -3 18 3 25.04 2.53
 3 18 3 29.51 2.48
 -4 18 3 72.65 3.25
 4 18 3 71.36 3.14
 -5 18 3 24.73 2.85
 5 18 3 22.47 3.08
 0 0 4 288.11 6.18
 1 0 4 483.33 7.24
 2 0 4 29.47 0.55
 3 0 4 37.4 0.66
 4 0 4 279.35 4.24
 5 0 4 54.88 0.97
 6 0 4 279.68 4.28
 7 0 4 478.14 7.31
 8 0 4 344.24 5.26
 9 0 4 285.63 4.44
 10 0 4 59.14 1.2
 11 0 4 1.24 0.33
 12 0 4 88.54 1.62
 13 0 4 88.44 1.61
 14 0 4 189.01 3.57
 15 0 4 131.87 2.62
 16 0 4 1 0.73
 17 0 4 17.05 1.52
 18 0 4 21.52 1.89
 19 0 4 0.94 1.94
 0 1 4 3338.75 50.3
 -1 1 4 475.32 7.14
 1 1 4 476.24 7.15
 -2 1 4 262.73 4.06
 2 1 4 264.25 4.02
 -3 1 4 406.92 6.51
 3 1 4 402.61 6.36
 -4 1 4 1264.33 20.2
 4 1 4 1321.02 20.19
 -5 1 4 91.41 1.51
 5 1 4 91.55 1.5
 -6 1 4 437.81 6.62
 6 1 4 448.99 6.8
 -7 1 4 160.26 2.55
 7 1 4 158.85 2.51
 -8 1 4 806.49 12.09
 8 1 4 821.21 12.35
 -9 1 4 334.19 5.28
 9 1 4 326.29 5.09
 -10 1 4 234.2 3.69
 10 1 4 231.57 3.68
 -11 1 4 39.45 0.93
 11 1 4 39.64 0.94
 -12 1 4 4.87 0.52
 12 1 4 5.23 0.6
 -13 1 4 91.3 1.67
 13 1 4 89.11 1.68
 -14 1 4 67.78 1.54
 14 1 4 65.9 1.55
 -15 1 4 62.9 1.58
 15 1 4 65.66 1.73
 -16 1 4 155.76 3.47
 16 1 4 153.8 3.36
 -17 1 4 44.1 1.86
 17 1 4 41.54 1.84
 -18 1 4 19.61 1.9
 18 1 4 15.45 1.6
 -19 1 4 65.15 2.78
 19 1 4 63.22 2.91
 0 2 4 924.14 13.83
 -1 2 4 448.52 6.74
 1 2 4 440.28 6.79
 -2 2 4 991.5 17.14
 2 2 4 983.77 17.25
 -3 2 4 205.28 3.67
 3 2 4 207.41 3.69
 -4 2 4 96.9 1.6
 4 2 4 97.09 1.63
 -5 2 4 26.87 0.59
 5 2 4 25.04 0.59
 -6 2 4 197.17 3.07
 6 2 4 200.83 3.12
 -7 2 4 34.38 0.77
 7 2 4 34.15 0.82
 -8 2 4 389.82 5.95
 8 2 4 385.38 5.88
 -9 2 4 24.44 0.69
 9 2 4 25.53 0.7
 -10 2 4 27.73 0.75
 10 2 4 28.84 0.77
 -11 2 4 249.87 3.94
 11 2 4 249.78 3.93
 -12 2 4 47.17 1.08
 12 2 4 47.5 1.07
 -13 2 4 34.2 0.9
 13 2 4 34.17 0.99
 -14 2 4 3.02 0.65
 14 2 4 2.31 0.62
 -15 2 4 33.51 1.18
 15 2 4 35.71 1.15
 -16 2 4 34.51 1.63
 16 2 4 33.12 1.39
 -17 2 4 136.6 3.61
 17 2 4 143.11 3.74
 -18 2 4 72.59 2.53
 18 2 4 70.61 2.49
 -19 2 4 24.01 2.24
 19 2 4 26.33 2.15
 0 3 4 159.93 2.47
 -1 3 4 120.24 1.88
 1 3 4 115.86 1.87
 -2 3 4 1149.56 19.86
 2 3 4 1192.7 20.63
 -3 3 4 167.09 3.03
 3 3 4 165.55 2.99
 -4 3 4 34.52 0.69
 4 3 4 35.7 0.69
 -5 3 4 411.74 6.23
 5 3 4 403.94 6.1
 -6 3 4 313.03 4.82
 6 3 4 311.45 4.75
 -7 3 4 459.43 6.96
 7 3 4 459.17 6.96
 -8 3 4 87.25 1.53
 8 3 4 84.91 1.48
 -9 3 4 93.24 1.63
 9 3 4 94.54 1.67
 -10 3 4 212.41 3.36
 10 3 4 216.46 3.46
 -11 3 4 90.44 1.73
 11 3 4 92.53 1.69
 -12 3 4 78.26 1.47
 12 3 4 83.16 1.55
 -13 3 4 131.65 2.44
 13 3 4 125.95 2.31
 -14 3 4 23.82 1.01
 14 3 4 25.18 1.08
 -15 3 4 60.42 1.64
 15 3 4 59.32 1.72
 -16 3 4 25.84 1.41
 16 3 4 24.55 1.3
 -17 3 4 60.89 2
 17 3 4 61.34 2.21
 -18 3 4 7.53 1.61
 18 3 4 7.56 1.85
 -19 3 4 15.64 2.46
 19 3 4 16.59 2.39
 0 4 4 991.58 14.84
 -1 4 4 586.53 8.8
 1 4 4 581.13 8.71
 -2 4 4 122.05 1.95
 2 4 4 122.77 2
 -3 4 4 178.07 3.22
 3 4 4 178.03 3.21
 -4 4 4 807.73 12.28
 4 4 4 807.87 12.07
 -5 4 4 923.44 13.81
 5 4 4 891.75 14.75
 -6 4 4 130.74 2.11
 6 4 4 133.19 2.14
 -7 4 4 543.89 8.21
 7 4 4 529.84 8.01
 -8 4 4 128.34 2.11
 8 4 4 129.91 2.15
 -9 4 4 244.63 3.91
 9 4 4 246.76 3.89
 -10 4 4 20.33 0.67
 10 4 4 20.22 0.65
 -11 4 4 55.13 1.15
 11 4 4 55.65 1.15
 -12 4 4 130.88 2.22
 12 4 4 131.6 2.24
 -13 4 4 10.74 0.82
 13 4 4 8.97 0.81
 -14 4 4 11.76 0.88
 14 4 4 10.42 0.86
 -15 4 4 49.35 1.61
 15 4 4 47.57 1.51
 -16 4 4 47.55 1.73
 16 4 4 46.62 1.67
 -17 4 4 22.3 1.38
 17 4 4 23.34 1.41
 -18 4 4 0.34 1.57
 18 4 4 1.17 1.64
 -19 4 4 20.46 2.15
 19 4 4 18.88 2.26
 0 5 4 447.7 6.74
 -1 5 4 186.43 2.9
 1 5 4 190.61 2.95
 -2 5 4 166.17 2.79
 2 5 4 170.77 2.71
 -3 5 4 53.21 1.05
 3 5 4 50.65 0.93
 -4 5 4 382.36 5.82
 4 5 4 381.09 5.8
 -5 5 4 50.67 0.95
 5 5 4 50.45 0.94
 -6 5 4 737.02 11.08
 6 5 4 724.94 10.86
 -7 5 4 124.41 2.06
 7 5 4 127.13 2.11
 -8 5 4 59.91 1.23
 8 5 4 55.64 1.19
 -9 5 4 150.39 2.49
 9 5 4 153.38 2.51
 -10 5 4 97.1 1.74
 10 5 4 96.18 1.69
 -11 5 4 138.67 2.38
 11 5 4 135.7 2.32
 -12 5 4 5.53 0.6
 12 5 4 6.35 0.62
 -13 5 4 33.69 1.05
 13 5 4 34.89 0.98
 -14 5 4 76.27 1.95
 14 5 4 75.43 1.89
 -15 5 4 3.02 0.93
 15 5 4 0.75 0.87
 -16 5 4 47.22 1.75
 16 5 4 47.33 1.78
 -17 5 4 22.99 1.58
 17 5 4 21.84 1.53
 -18 5 4 57.13 2.51
 18 5 4 54.51 2.6
 -19 5 4 8.7 3.15
 19 5 4 3.53 3.65
 0 6 4 199.85 3.11
 -1 6 4 128.8 2.21
 1 6 4 135.5 2.2
 -2 6 4 482.63 7.54
 2 6 4 479.92 7.23
 -3 6 4 232.72 3.58
 3 6 4 230.72 3.55
 -4 6 4 101.63 1.68
 4 6 4 99.94 1.67
 -5 6 4 106.54 1.78
 5 6 4 106.11 1.77
 -6 6 4 166.05 2.67
 6 6 4 166.76 2.69
 -7 6 4 90.4 1.58
 7 6 4 87.44 1.52
 -8 6 4 113.31 1.94
 8 6 4 111.95 1.9
 -9 6 4 319.6 4.95
 9 6 4 322.08 4.97
 -10 6 4 73.53 1.4
 10 6 4 77.72 1.47
 -11 6 4 5.75 0.55
 11 6 4 6.55 0.56
 -12 6 4 88.4 1.81
 12 6 4 88.64 1.73
 -13 6 4 3.92 0.69
 13 6 4 3.84 0.72
 -14 6 4 26.3 1.2
 14 6 4 29.62 1.23
 -15 6 4 16.53 1.16
 15 6 4 17.39 1.18
 -16 6 4 111.68 2.78
 16 6 4 112.43 2.79
 -17 6 4 43.04 2.24
 17 6 4 40.44 2.03
 -18 6 4 43.12 2.58
 18 6 4 41.26 2.47
 0 7 4 20.84 0.6
 -1 7 4 434.16 6.58
 1 7 4 436.24 6.62
 -2 7 4 229.89 3.57
 2 7 4 227.54 3.51
 -3 7 4 83.65 1.47
 3 7 4 81.99 1.5
 -4 7 4 323.88 4.98
 4 7 4 319.89 4.97
 -5 7 4 43.6 0.92
 5 7 4 43.85 0.95
 -6 7 4 123.18 2.1
 6 7 4 122.47 2.02
 -7 7 4 321.05 4.96
 7 7 4 318.33 4.89
 -8 7 4 9.51 0.55
 8 7 4 9.51 0.55
 -9 7 4 224.76 3.57
 9 7 4 215.41 3.43
 -10 7 4 44.59 1.03
 10 7 4 43.91 1.01
 -11 7 4 9.9 0.61
 11 7 4 8.69 0.63
 -12 7 4 56.77 1.43
 12 7 4 57.18 1.36
 -13 7 4 18.41 1.03
 13 7 4 18.61 1.09
 -14 7 4 116.22 2.85
 14 7 4 116.94 2.63
 -15 7 4 56.75 1.85
 15 7 4 57.72 1.76
 -16 7 4 19.75 1.55
 16 7 4 18.56 1.34
 -17 7 4 3.5 1.57
 17 7 4 0.31 1.42
 -18 7 4 23.25 2.55
 18 7 4 20.55 2.31
 0 8 4 286.12 4.43
 -1 8 4 180.22 2.93
 1 8 4 174.3 2.79
 -2 8 4 748.36 11.25
 2 8 4 725.91 11.01
 -3 8 4 59.76 1.13
 3 8 4 57.76 1.1
 -4 8 4 114.97 2.05
 4 8 4 113.59 1.92
 -5 8 4 129.56 2.15
 5 8 4 130.25 2.16
 -6 8 4 100.09 1.76
 6 8 4 100.89 1.77
 -7 8 4 121.91 2.06
 7 8 4 129.32 2.17
 -8 8 4 22.28 0.73
 8 8 4 23.05 0.76
 -9 8 4 35.06 0.86
 9 8 4 34.13 0.83
 -10 8 4 42.95 1.02
 10 8 4 43.02 1.03
 -11 8 4 9.81 0.77
 11 8 4 8.97 0.71
 -12 8 4 145.13 3.04
 12 8 4 140.99 2.79
 -13 8 4 107.96 2.47
 13 8 4 110.15 2.64
 -14 8 4 18.69 1.42
 14 8 4 18.93 1.29
 -15 8 4 6.22 1.16
 15 8 4 4.67 1.24
 -16 8 4 19.8 1.53
 16 8 4 19.63 1.65
 -17 8 4 24.53 1.99
 17 8 4 23.8 1.92
 0 9 4 373.62 5.75
 -1 9 4 93.66 1.64
 1 9 4 90.62 1.6
 -2 9 4 142.68 2.36
 2 9 4 142.37 2.36
 -3 9 4 56.3 1.14
 3 9 4 57.38 1.17
 -4 9 4 17.51 0.67
 4 9 4 17.8 0.67
 -5 9 4 192.58 3.22
 5 9 4 188.57 3.02
 -6 9 4 16.35 0.65
 6 9 4 16.08 0.66
 -7 9 4 31.57 0.87
 7 9 4 30.4 0.91
 -8 9 4 42.33 0.97
 8 9 4 41.46 0.96
 -9 9 4 39.6 0.95
 9 9 4 39.33 0.96
 -10 9 4 34.27 1.06
 10 9 4 30.98 1
 -11 9 4 138.13 2.8
 11 9 4 135.65 2.91
 -12 9 4 47.35 1.52
 12 9 4 52 1.47
 -13 9 4 61.17 1.84
 13 9 4 68.02 1.99
 -14 9 4 187.36 4.09
 14 9 4 187.64 4.07
 -15 9 4 42.11 1.8
 15 9 4 43.94 1.96
 -16 9 4 14.84 1.81
 16 9 4 12.45 1.79
 -17 9 4 14.43 2.06
 17 9 4 15.59 1.96
 0 10 4 719.26 11.09
 -1 10 4 281.89 4.79
 1 10 4 278.06 4.45
 -2 10 4 20.58 0.72
 2 10 4 20.19 0.71
 -3 10 4 91.89 1.67
 3 10 4 88.79 1.61
 -4 10 4 72.4 1.36
 4 10 4 73.45 1.41
 -5 10 4 36.91 0.93
 5 10 4 35.76 0.92
 -6 10 4 106.59 1.88
 6 10 4 109.31 1.98
 -7 10 4 58.95 1.21
 7 10 4 56.28 1.17
 -8 10 4 49.94 1.18
 8 10 4 50.3 1.19
 -9 10 4 59.68 1.36
 9 10 4 55.47 1.29
 -10 10 4 78.96 1.8
 10 10 4 83.84 1.85
 -11 10 4 33.41 1.29
 11 10 4 31.5 1.16
 -12 10 4 21.93 1.25
 12 10 4 22.02 1.24
 -13 10 4 181.9 3.98
 13 10 4 185.03 4.19
 -14 10 4 17.67 1.5
 14 10 4 14.5 1.41
 -15 10 4 109.15 3
 15 10 4 113.35 3.13
 -16 10 4 9.83 2.08
 16 10 4 7.19 2.14
 0 11 4 41.31 1.05
 -1 11 4 4.11 0.56
 1 11 4 4.17 0.59
 -2 11 4 34.48 0.91
 2 11 4 35.46 0.97
 -3 11 4 104.83 1.86
 3 11 4 103.02 1.85
 -4 11 4 116.5 2.02
 4 11 4 114.23 2
 -5 11 4 80.25 1.57
 5 11 4 80.57 1.53
 -6 11 4 257.75 4.35
 6 11 4 255.23 4.28
 -7 11 4 15.87 0.74
 7 11 4 17.02 0.76
 -8 11 4 22.03 0.97
 8 11 4 22.02 0.89
 -9 11 4 62.8 1.8
 9 11 4 61.67 1.52
 -10 11 4 24.95 1.27
 10 11 4 25.33 1.16
 -11 11 4 21.3 1.18
 11 11 4 19.35 1.13
 -12 11 4 95.1 2.44
 12 11 4 93.51 2.59
 -13 11 4 4.06 1.51
 13 11 4 6.8 1.42
 -14 11 4 6.03 1.49
 14 11 4 6.58 1.76
 -15 11 4 27.6 2.1
 15 11 4 25.26 1.87
 0 12 4 2.53 0.59
 -1 12 4 49.7 1.11
 1 12 4 53.4 1.21
 -2 12 4 125.57 2.19
 2 12 4 127.65 2.23
 -3 12 4 170.01 2.79
 3 12 4 174.71 3.06
 -4 12 4 10.37 0.69
 4 12 4 10.83 0.67
 -5 12 4 57.97 1.34
 5 12 4 60.01 1.39
 -6 12 4 9.49 0.75
 6 12 4 8.08 0.74
 -7 12 4 102.05 2.01
 7 12 4 106.85 2.09
 -8 12 4 12.47 0.96
 8 12 4 13.24 0.98
 -9 12 4 16.01 1.01
 9 12 4 15.98 1.05
 -10 12 4 83.42 2.15
 10 12 4 85.96 2.14
 -11 12 4 27.66 1.59
 11 12 4 26.21 1.42
 -12 12 4 10.89 1.3
 12 12 4 12.34 1.55
 -13 12 4 32.64 1.74
 13 12 4 29.48 1.83
 -14 12 4 5.54 1.8
 14 12 4 4.56 1.67
 -15 12 4 33.32 3.43
 15 12 4 31.95 3.71
 0 13 4 23.95 0.94
 -1 13 4 154.79 3
 1 13 4 156.96 3.3
 -2 13 4 113.51 2.33
 2 13 4 114.81 2.5
 -3 13 4 179.91 3.23
 3 13 4 174.88 3.15
 -4 13 4 138.46 2.53
 4 13 4 143.73 2.63
 -5 13 4 56.02 1.54
 5 13 4 54.8 1.36
 -6 13 4 9.78 0.9
 6 13 4 13.85 1.04
 -7 13 4 49.93 1.53
 7 13 4 54.09 1.72
 -8 13 4 54.61 1.73
 8 13 4 51.98 1.63
 -9 13 4 18.46 1.21
 9 13 4 17.25 1.14
 -10 13 4 110.11 2.75
 10 13 4 108 2.68
 -11 13 4 47.99 1.93
 11 13 4 45.42 1.83
 -12 13 4 9.09 1.64
 12 13 4 11.68 1.71
 -13 13 4 38.79 2.16
 13 13 4 41.04 2.18
 -14 13 4 22.87 3.82
 14 13 4 22.68 2.87
 0 14 4 1.84 0.67
 -1 14 4 66.86 1.72
 1 14 4 66.09 1.61
 -2 14 4 129.3 2.7
 2 14 4 130.27 2.75
 -3 14 4 85.15 1.94
 3 14 4 88.07 2
 -4 14 4 81.16 1.91
 4 14 4 79.84 1.89
 -5 14 4 101.46 2.76
 5 14 4 110.07 3
 -6 14 4 36.52 1.59
 6 14 4 33.01 1.38
 -7 14 4 10.59 1.2
 7 14 4 9.25 1.16
 -8 14 4 25.54 1.43
 8 14 4 27.37 1.5
 -9 14 4 44.85 1.92
 9 14 4 44.68 1.73
 -10 14 4 42.5 1.91
 10 14 4 40.35 1.83
 -11 14 4 2.72 1.54
 11 14 4 3.84 1.71
 -12 14 4 21.41 2.17
 12 14 4 21.01 1.9
 0 15 4 25.75 1.25
 -1 15 4 17.52 1.16
 1 15 4 19.34 1.2
 -2 15 4 166.43 3.43
 2 15 4 161.88 3.3
 -3 15 4 6.43 0.99
 3 15 4 8.33 1.13
 -4 15 4 59.51 1.91
 4 15 4 58.45 1.93
 -5 15 4 54.66 1.86
 5 15 4 52.68 1.9
 -6 15 4 69.84 2.11
 6 15 4 70 2.22
 -7 15 4 0.65 1.34
 7 15 4 1.23 1.27
 -8 15 4 2.91 1.38
 8 15 4 4.22 1.29
 -9 15 4 8.57 1.61
 9 15 4 10.13 1.66
 -10 15 4 29.87 2.09
 10 15 4 28.66 1.96
 -11 15 4 2.76 1.78
 11 15 4 3.83 2.1
 0 16 4 216.94 4.19
 -1 16 4 22.1 1.42
 1 16 4 24.38 1.61
 -2 16 4 18.51 1.75
 2 16 4 19.83 1.79
 -3 16 4 66.07 2.25
 3 16 4 65.53 2.16
 -4 16 4 35.72 1.72
 4 16 4 32.34 1.52
 -5 16 4 2.51 1.39
 5 16 4 3.51 1.67
 -6 16 4 23.41 1.81
 6 16 4 25.53 1.81
 -7 16 4 12.05 1.78
 7 16 4 15.23 1.65
 -8 16 4 72.66 2.62
 8 16 4 72.06 2.43
 -9 16 4 22.64 2.11
 9 16 4 16.68 1.94
 -10 16 4 14.11 3.51
 10 16 4 7.84 4.25
 0 17 4 0.91 1.47
 -1 17 4 28.16 2.12
 1 17 4 25.96 2.05
 -2 17 4 6.09 1.69
 2 17 4 9.79 1.74
 -3 17 4 12.78 1.87
 3 17 4 16.25 1.83
 -4 17 4 66.14 2.46
 4 17 4 70.64 2.61
 -5 17 4 7.22 1.61
 5 17 4 7.27 1.87
 -6 17 4 68.59 2.63
 6 17 4 70.18 2.75
 -7 17 4 20.7 2.36
 7 17 4 22.03 2.29
 0 18 4 19.51 2.51
 -1 18 4 35.31 2.55
 1 18 4 36.71 2.64
 -2 18 4 145.09 4.12
 2 18 4 154.18 4.59
 -3 18 4 6.65 2.39
 3 18 4 3.96 2.23
 -4 18 4 47.43 3.2
 4 18 4 49.6 3.58
 0 0 5 0.09 0.16
 1 0 5 888.63 13.33
 2 0 5 629.9 9.47
 3 0 5 264.48 4.05
 4 0 5 332.26 5.04
 5 0 5 7.46 0.34
 6 0 5 58.89 1.06
 7 0 5 223.05 3.49
 8 0 5 22.37 0.61
 9 0 5 34.18 0.85
 10 0 5 39.96 0.95
 11 0 5 15.57 0.65
 12 0 5 18.88 0.71
 13 0 5 231.39 4.24
 14 0 5 19.83 0.88
 15 0 5 42.88 1.23
 16 0 5 128.54 2.7
 17 0 5 30 1.81
 18 0 5 18.71 1.83
 19 0 5 18.04 2.1
 0 1 5 776.03 11.64
 -1 1 5 250.73 3.81
 1 1 5 251.32 3.81
 -2 1 5 857.63 13.11
 2 1 5 854.77 12.83
 -3 1 5 1243.31 18.88
 3 1 5 1218.23 18.25
 -4 1 5 346.6 5.25
 4 1 5 341.24 5.17
 -5 1 5 302.03 4.62
 5 1 5 299.05 4.66
 -6 1 5 465.78 7.06
 6 1 5 463.84 7.01
 -7 1 5 219.85 3.45
 7 1 5 229.97 3.57
 -8 1 5 19.08 0.63
 8 1 5 18.03 0.62
 -9 1 5 119.65 2
 9 1 5 120.55 1.99
 -10 1 5 131.69 2.28
 10 1 5 127.38 2.14
 -11 1 5 431.15 6.62
 11 1 5 424.47 6.5
 -12 1 5 13.26 0.65
 12 1 5 11.42 0.64
 -13 1 5 60.34 1.45
 13 1 5 58.17 1.33
 -14 1 5 270.16 4.9
 14 1 5 287.46 5.22
 -15 1 5 18.72 1.05
 15 1 5 21.16 1.07
 -16 1 5 80.31 2.25
 16 1 5 81.34 2.19
 -17 1 5 9.42 1.33
 17 1 5 13.44 1.6
 -18 1 5 14.07 1.95
 18 1 5 10.04 1.69
 -19 1 5 6.84 2.06
 19 1 5 8.15 1.94
 0 2 5 1824.71 27.83
 -1 2 5 262.17 3.98
 1 2 5 251.1 3.83
 -2 2 5 573.6 9.96
 2 2 5 565.94 9.87
 -3 2 5 335.11 5.91
 3 2 5 336.38 5.93
 -4 2 5 279.49 4.25
 4 2 5 284.79 4.35
 -5 2 5 122.92 1.98
 5 2 5 121.52 1.95
 -6 2 5 319.24 4.87
 6 2 5 323.97 4.95
 -7 2 5 1.08 0.22
 7 2 5 1.89 0.31
 -8 2 5 222.59 3.51
 8 2 5 225.74 3.55
 -9 2 5 127.86 2.15
 9 2 5 127.44 2.23
 -10 2 5 77.49 1.42
 10 2 5 79.38 1.45
 -11 2 5 204.96 3.28
 11 2 5 205.3 3.42
 -12 2 5 97.13 1.81
 12 2 5 99.38 1.79
 -13 2 5 74.42 1.76
 13 2 5 75.72 1.69
 -14 2 5 18.39 0.82
 14 2 5 19.85 0.94
 -15 2 5 40.65 1.26
 15 2 5 37.04 1.27
 -16 2 5 1.67 0.86
 16 2 5 0.46 0.86
 -17 2 5 98.28 2.61
 17 2 5 97.82 2.59
 -18 2 5 24.61 1.91
 18 2 5 22.78 1.83
 -19 2 5 29.78 2.56
 19 2 5 27.82 2.36
 0 3 5 33.95 0.66
 -1 3 5 7.56 0.27
 1 3 5 7.7 0.27
 -2 3 5 17.16 0.62
 2 3 5 17.75 0.62
 -3 3 5 47.35 1.11
 3 3 5 50.19 1.09
 -4 3 5 163.5 2.99
 4 3 5 161.5 2.97
 -5 3 5 1021.97 15.25
 5 3 5 998.43 14.91
 -6 3 5 489.38 7.4
 6 3 5 480.63 7.24
 -7 3 5 243.72 3.79
 7 3 5 235.19 3.66
 -8 3 5 440.05 6.7
 8 3 5 431.28 6.56
 -9 3 5 93.91 1.63
 9 3 5 96.53 1.68
 -10 3 5 137.36 2.29
 10 3 5 129.76 2.18
 -11 3 5 29.83 0.86
 11 3 5 27.07 0.82
 -12 3 5 66.49 1.3
 12 3 5 67.11 1.32
 -13 3 5 0.61 0.43
 13 3 5 1.16 0.43
 -14 3 5 3.25 0.67
 14 3 5 1.69 0.63
 -15 3 5 50.85 1.61
 15 3 5 47.55 1.44
 -16 3 5 17 1.35
 16 3 5 21.7 1.38
 -17 3 5 182.54 4.02
 17 3 5 178.69 4.19
 -18 3 5 44.12 2.11
 18 3 5 45.44 2.41
 -19 3 5 19.89 2.22
 19 3 5 26.11 2.56
 0 4 5 357.02 5.39
 -1 4 5 34.04 0.65
 1 4 5 33.69 0.66
 -2 4 5 166.7 3.05
 2 4 5 173 3.13
 -3 4 5 105 2.02
 3 4 5 104.97 1.98
 -4 4 5 4.5 0.48
 4 4 5 4.7 0.48
 -5 4 5 597.4 10.41
 5 4 5 600.08 10.4
 -6 4 5 720.59 10.8
 6 4 5 711.72 10.68
 -7 4 5 311.69 4.8
 7 4 5 311.58 4.99
 -8 4 5 44.68 0.95
 8 4 5 44.76 0.98
 -9 4 5 48.41 1
 9 4 5 48.72 1.03
 -10 4 5 74.73 1.42
 10 4 5 75.94 1.4
 -11 4 5 30.82 0.83
 11 4 5 30.07 0.83
 -12 4 5 72.35 1.54
 12 4 5 67.78 1.4
 -13 4 5 65.74 1.53
 13 4 5 68.26 1.62
 -14 4 5 29.85 1.02
 14 4 5 30.6 1.02
 -15 4 5 26.42 1.26
 15 4 5 24.71 1.14
 -16 4 5 39.58 1.69
 16 4 5 36.55 1.84
 -17 4 5 7.59 1.45
 17 4 5 10.36 1.6
 -18 4 5 69.62 2.58
 18 4 5 67.12 2.76
 -19 4 5 10.9 2.92
 19 4 5 4.05 2.63
 0 5 5 0.2 0.19
 -1 5 5 703.19 10.56
 1 5 5 690.84 10.37
 -2 5 5 462.1 7.08
 2 5 5 461.59 6.96
 -3 5 5 785.31 13.73
 3 5 5 813.8 14.07
 -4 5 5 291.64 5.22
 4 5 5 292.77 5.22
 -5 5 5 36.77 0.97
 5 5 5 35.32 0.97
 -6 5 5 32.21 0.79
 6 5 5 33.19 0.72
 -7 5 5 243.44 3.8
 7 5 5 247.41 3.85
 -8 5 5 59.79 1.16
 8 5 5 59.25 1.2
 -9 5 5 52.57 1.12
 9 5 5 51.64 1.06
 -10 5 5 94.13 1.67
 10 5 5 96.32 1.78
 -11 5 5 119.02 2.1
 11 5 5 115.74 2.15
 -12 5 5 1.26 0.45
 12 5 5 2.09 0.49
 -13 5 5 23.54 1.02
 13 5 5 23.14 0.93
 -14 5 5 32.24 1.28
 14 5 5 32.08 1.27
 -15 5 5 14.19 1.28
 15 5 5 13.09 1.13
 -16 5 5 17.04 1.33
 16 5 5 17.59 1.57
 -17 5 5 49.54 1.97
 17 5 5 47.75 1.88
 -18 5 5 40.43 2.24
 18 5 5 42.35 2.45
 0 6 5 471.91 7.12
 -1 6 5 277.94 4.26
 1 6 5 272.65 4.19
 -2 6 5 696.86 10.45
 2 6 5 675.63 10.2
 -3 6 5 470.06 7.1
 3 6 5 469 7.08
 -4 6 5 13.78 0.45
 4 6 5 12.59 0.39
 -5 6 5 235.16 3.65
 5 6 5 233.42 3.65
 -6 6 5 40.82 0.85
 6 6 5 40.72 0.88
 -7 6 5 31.26 0.76
 7 6 5 30.91 0.75
 -8 6 5 42.98 0.93
 8 6 5 43.59 0.94
 -9 6 5 142.06 2.46
 9 6 5 138.79 2.28
 -10 6 5 91.9 1.71
 10 6 5 94.26 1.7
 -11 6 5 51.9 1.13
 11 6 5 51.9 1.16
 -12 6 5 84.39 1.79
 12 6 5 88.06 1.98
 -13 6 5 60.49 1.71
 13 6 5 60.12 1.6
 -14 6 5 24.2 1.2
 14 6 5 21.71 1.17
 -15 6 5 16.78 1.19
 15 6 5 16.78 1.28
 -16 6 5 23.18 1.49
 16 6 5 22.2 1.42
 -17 6 5 19.6 1.66
 17 6 5 20.05 1.81
 -18 6 5 21.41 2.09
 18 6 5 19.49 1.98
 0 7 5 33.53 0.78
 -1 7 5 35 0.78
 1 7 5 33.91 0.77
 -2 7 5 341.61 5.22
 2 7 5 339.84 5.2
 -3 7 5 308.66 4.76
 3 7 5 301.14 4.62
 -4 7 5 115.63 1.91
 4 7 5 113.09 1.92
 -5 7 5 14.44 0.51
 5 7 5 12.4 0.48
 -6 7 5 71.26 1.31
 6 7 5 67.56 1.25
 -7 7 5 86.03 1.55
 7 7 5 87.04 1.51
 -8 7 5 123.91 2.09
 8 7 5 121.15 2.04
 -9 7 5 153.35 2.52
 9 7 5 159.02 2.58
 -10 7 5 43.47 1.01
 10 7 5 42.8 0.96
 -11 7 5 42.62 1.15
 11 7 5 40.37 1
 -12 7 5 36.37 1.23
 12 7 5 36.53 1.22
 -13 7 5 111.27 2.58
 13 7 5 113.47 2.54
 -14 7 5 48.18 1.52
 14 7 5 48.5 1.55
 -15 7 5 106.04 2.58
 15 7 5 112.86 2.75
 -16 7 5 16.11 1.46
 16 7 5 14.3 1.52
 -17 7 5 3.5 1.49
 17 7 5 2.79 1.87
 -18 7 5 50.64 3.05
 18 7 5 67.42 4.4
 0 8 5 28.03 0.7
 -1 8 5 190.83 3.11
 1 8 5 191.63 3.03
 -2 8 5 32.33 0.8
 2 8 5 31.91 0.76
 -3 8 5 538.22 8.16
 3 8 5 533.94 8.24
 -4 8 5 81.16 1.46
 4 8 5 79.77 1.54
 -5 8 5 38.92 0.91
 5 8 5 37.76 0.88
 -6 8 5 51.7 1.06
 6 8 5 50.57 1.01
 -7 8 5 1.51 0.34
 7 8 5 1.51 0.43
 -8 8 5 138.01 2.35
 8 8 5 137.05 2.28
 -9 8 5 10.02 0.55
 9 8 5 9.33 0.6
 -10 8 5 30.78 0.87
 10 8 5 32.3 0.87
 -11 8 5 7.06 0.74
 11 8 5 7.78 0.69
 -12 8 5 35.05 1.2
 12 8 5 34.39 1.13
 -13 8 5 47.27 1.67
 13 8 5 48.5 1.49
 -14 8 5 150.6 3.3
 14 8 5 146.71 3.47
 -15 8 5 21.14 1.55
 15 8 5 22.05 1.51
 -16 8 5 8.53 1.6
 16 8 5 8.57 1.63
 -17 8 5 17.57 2.09
 17 8 5 18.96 1.97
 0 9 5 187.81 3.01
 -1 9 5 52.5 1.13
 1 9 5 51.52 1.18
 -2 9 5 105.55 2
 2 9 5 105.45 1.84
 -3 9 5 121.42 2.06
 3 9 5 119.94 2.1
 -4 9 5 27.44 0.73
 4 9 5 27.14 0.76
 -5 9 5 110.1 1.92
 5 9 5 107.62 1.85
 -6 9 5 1.83 0.4
 6 9 5 1.74 0.43
 -7 9 5 128.74 2.18
 7 9 5 128.92 2.2
 -8 9 5 245.24 3.85
 8 9 5 239.85 4.06
 -9 9 5 286.5 5
 9 9 5 292.98 4.88
 -10 9 5 25.24 0.91
 10 9 5 26.26 0.9
 -11 9 5 37.15 1.22
 11 9 5 37.57 1.24
 -12 9 5 81.22 2.15
 12 9 5 84.29 2.06
 -13 9 5 41.86 1.63
 13 9 5 39.56 1.51
 -14 9 5 22.66 1.48
 14 9 5 23.21 1.43
 -15 9 5 18.99 1.53
 15 9 5 19.5 1.54
 -16 9 5 12.81 2.09
 16 9 5 14.1 1.78
 -17 9 5 13.15 2.91
 17 9 5 6.93 2.82
 0 10 5 0.71 0.4
 -1 10 5 154.12 2.54
 1 10 5 152.27 2.5
 -2 10 5 66.91 1.42
 2 10 5 63.01 1.26
 -3 10 5 17.66 0.65
 3 10 5 17.58 0.65
 -4 10 5 21.23 0.73
 4 10 5 19.68 0.71
 -5 10 5 87.54 1.61
 5 10 5 82.8 1.53
 -6 10 5 240.69 3.8
 6 10 5 242.68 3.84
 -7 10 5 58.18 1.17
 7 10 5 60.13 1.24
 -8 10 5 157.48 2.8
 8 10 5 159.24 2.8
 -9 10 5 83.21 1.69
 9 10 5 80.01 1.6
 -10 10 5 38.24 1.21
 10 10 5 39.86 1.21
 -11 10 5 72.15 1.86
 11 10 5 66.51 1.67
 -12 10 5 105.14 2.45
 12 10 5 110.43 2.56
 -13 10 5 13.99 1.29
 13 10 5 12.97 1.18
 -14 10 5 13.77 1.36
 14 10 5 14.96 1.59
 -15 10 5 42.12 1.99
 15 10 5 44.71 1.99
 -16 10 5 2.84 2.42
 16 10 5 3.63 1.97
 0 11 5 55.28 1.13
 -1 11 5 11.4 0.62
 1 11 5 10.59 0.67
 -2 11 5 88.66 1.62
 2 11 5 85.58 1.71
 -3 11 5 127.95 2.18
 3 11 5 125.35 2.13
 -4 11 5 148.12 2.47
 4 11 5 152.09 2.53
 -5 11 5 30.72 0.88
 5 11 5 27.42 0.94
 -6 11 5 34.15 1
 6 11 5 31.85 0.89
 -7 11 5 76.83 1.67
 7 11 5 74.11 1.53
 -8 11 5 15.12 0.77
 8 11 5 14.43 0.73
 -9 11 5 65.8 1.73
 9 11 5 61.15 1.58
 -10 11 5 23.03 1.17
 10 11 5 23.74 1.08
 -11 11 5 196.04 4.11
 11 11 5 189.99 4.11
 -12 11 5 21.6 1.38
 12 11 5 21.45 1.3
 -13 11 5 77.18 2.28
 13 11 5 77.3 2.35
 -14 11 5 30.46 1.8
 14 11 5 32.02 2
 -15 11 5 34.94 2.24
 15 11 5 37.53 2.2
 0 12 5 131.98 2.35
 -1 12 5 3.48 0.49
 1 12 5 4.89 0.66
 -2 12 5 10.43 0.66
 2 12 5 13.22 0.69
 -3 12 5 37.17 1.05
 3 12 5 36.93 1.03
 -4 12 5 114.11 2.11
 4 12 5 115.48 2.17
 -5 12 5 291 4.9
 5 12 5 277.93 5.02
 -6 12 5 27.34 0.96
 6 12 5 25.96 0.9
 -7 12 5 35.21 1.13
 7 12 5 34.15 1.13
 -8 12 5 7.72 0.99
 8 12 5 6.64 0.76
 -9 12 5 51.95 1.64
 9 12 5 51.98 1.5
 -10 12 5 9.46 1.17
 10 12 5 11.4 1.09
 -11 12 5 150.93 3.34
 11 12 5 153.45 3.44
 -12 12 5 105.05 2.67
 12 12 5 103.26 2.7
 -13 12 5 7.9 1.7
 13 12 5 3.48 1.6
 -14 12 5 18.58 1.92
 14 12 5 18.75 1.86
 0 13 5 58.17 1.45
 -1 13 5 36.59 1.29
 1 13 5 38.65 1.24
 -2 13 5 4.26 0.72
 2 13 5 4.9 0.69
 -3 13 5 135.88 2.71
 3 13 5 128.67 2.58
 -4 13 5 52.8 1.46
 4 13 5 51.5 1.49
 -5 13 5 197.98 3.74
 5 13 5 203.56 3.86
 -6 13 5 0.5 0.69
 6 13 5 0.88 0.71
 -7 13 5 31.51 1.34
 7 13 5 32.9 1.31
 -8 13 5 2.27 0.75
 8 13 5 2.85 0.82
 -9 13 5 108.79 2.67
 9 13 5 105.23 2.54
 -10 13 5 3.06 1.14
 10 13 5 0.8 1.24
 -11 13 5 35.33 1.81
 11 13 5 36.64 1.66
 -12 13 5 59.93 2.2
 12 13 5 60.94 2.15
 -13 13 5 14.27 1.84
 13 13 5 13.89 1.79
 0 14 5 1.35 0.71
 -1 14 5 6.69 0.93
 1 14 5 6.6 0.87
 -2 14 5 37.88 1.18
 2 14 5 36.96 1.29
 -3 14 5 34.69 1.29
 3 14 5 35.95 1.21
 -4 14 5 51.97 1.51
 4 14 5 55.45 1.68
 -5 14 5 26.6 1.3
 5 14 5 25.91 1.31
 -6 14 5 40.96 1.65
 6 14 5 40.41 1.62
 -7 14 5 28.75 1.52
 7 14 5 26.41 1.33
 -8 14 5 20.51 1.39
 8 14 5 19.8 1.34
 -9 14 5 20.85 1.38
 9 14 5 20.67 1.38
 -10 14 5 19.94 1.58
 10 14 5 17.99 1.55
 -11 14 5 2.83 1.57
 11 14 5 1.26 1.52
 -12 14 5 77.96 2.89
 12 14 5 78.2 2.61
 0 15 5 159.45 3.25
 -1 15 5 165.37 3.33
 1 15 5 162.56 3.25
 -2 15 5 50.53 1.55
 2 15 5 47.72 1.53
 -3 15 5 22.14 1.19
 3 15 5 21.09 1.28
 -4 15 5 5.94 1.11
 4 15 5 9.29 1.32
 -5 15 5 9.14 1.24
 5 15 5 10.76 1.35
 -6 15 5 50.06 1.91
 6 15 5 44.74 1.76
 -7 15 5 38.64 1.78
 7 15 5 36.59 1.7
 -8 15 5 129.63 3.15
 8 15 5 130.62 3.34
 -9 15 5 2.09 1.59
 9 15 5 3.16 1.6
 -10 15 5 4.56 1.74
 10 15 5 2.73 1.58
 -11 15 5 36.71 2.99
 11 15 5 33.73 2.66
 0 16 5 38.8 1.56
 -1 16 5 33.28 1.61
 1 16 5 33.75 1.62
 -2 16 5 162.6 3.78
 2 16 5 163.84 3.7
 -3 16 5 21.95 1.47
 3 16 5 22.95 1.55
 -4 16 5 16.74 1.53
 4 16 5 18.11 1.51
 -5 16 5 11.18 1.51
 5 16 5 14.35 1.83
 -6 16 5 223.52 5.01
 6 16 5 223.12 4.92
 -7 16 5 37.54 2.15
 7 16 5 42.28 2.26
 -8 16 5 3.91 1.82
 8 16 5 5.32 2
 -9 16 5 6.75 2.02
 9 16 5 4.25 2.15
 0 17 5 33.19 2.47
 -1 17 5 35.35 1.86
 1 17 5 41.57 2.25
 -2 17 5 38 1.89
 2 17 5 38.95 1.96
 -3 17 5 5.22 1.56
 3 17 5 6.86 1.8
 -4 17 5 82.96 2.78
 4 17 5 83.21 2.86
 -5 17 5 63.13 2.65
 5 17 5 62.63 2.48
 -6 17 5 15.07 2.15
 6 17 5 8.94 1.9
 -7 17 5 1.35 2.98
 7 17 5 4.86 2.3
 0 18 5 177.29 4.79
 -1 18 5 9.38 2.61
 1 18 5 8.09 2.6
 -2 18 5 4.62 2.22
 2 18 5 6.52 2.57
 -3 18 5 7.15 2.38
 3 18 5 9.85 3.09
 0 0 6 1.22 0.29
 1 0 6 14.16 0.39
 2 0 6 859.13 12.88
 3 0 6 1401.66 20.89
 4 0 6 1193.26 17.86
 5 0 6 0.2 0.19
 6 0 6 20.14 0.54
 7 0 6 1.5 0.3
 8 0 6 6.01 0.48
 9 0 6 0.38 0.33
 10 0 6 95.3 1.68
 11 0 6 24.29 0.85
 12 0 6 73.61 1.4
 13 0 6 2.29 0.52
 14 0 6 44.56 1.26
 15 0 6 110.29 2.32
 16 0 6 1.8 0.84
 17 0 6 8.48 1.32
 18 0 6 67.58 2.8
 19 0 6 5.25 2.52
 0 1 6 35.57 0.67
 -1 1 6 914.62 13.68
 1 1 6 918.5 13.75
 -2 1 6 137.8 2.18
 2 1 6 135.77 2.15
 -3 1 6 619.02 9.33
 3 1 6 618.46 9.29
 -4 1 6 1.93 0.27
 4 1 6 1.38 0.24
 -5 1 6 1.1 0.19
 5 1 6 1 0.21
 -6 1 6 3.57 0.37
 6 1 6 3.53 0.39
 -7 1 6 109.57 1.81
 7 1 6 105.39 1.75
 -8 1 6 15.18 0.58
 8 1 6 15.36 0.57
 -9 1 6 292.26 4.53
 9 1 6 288.65 4.64
 -10 1 6 2.09 0.43
 10 1 6 2.83 0.41
 -11 1 6 39.68 0.97
 11 1 6 40.44 0.95
 -12 1 6 193.01 3.12
 12 1 6 192.48 3.12
 -13 1 6 136.79 2.66
 13 1 6 139.6 2.74
 -14 1 6 59.49 1.47
 14 1 6 57.79 1.48
 -15 1 6 32.19 1.21
 15 1 6 32.4 1.17
 -16 1 6 81.09 2.32
 16 1 6 76.84 2
 -17 1 6 48.42 2.18
 17 1 6 47.15 1.94
 -18 1 6 4.47 2.4
 18 1 6 1.11 2.04
 -19 1 6 12.57 2.34
 19 1 6 14.63 2.46
 0 2 6 538.62 8.11
 -1 2 6 1521.64 22.71
 1 2 6 1488.56 24.2
 -2 2 6 1356.88 20.32
 2 2 6 1342.6 20.07
 -3 2 6 309.45 5.48
 3 2 6 308.51 5.84
 -4 2 6 322.59 4.92
 4 2 6 321.72 4.9
 -5 2 6 146.48 2.32
 5 2 6 143.96 2.29
 -6 2 6 167.77 2.64
 6 2 6 168.93 2.7
 -7 2 6 756.02 11.35
 7 2 6 741.62 11.13
 -8 2 6 137.9 2.29
 8 2 6 141.62 2.33
 -9 2 6 37.47 0.86
 9 2 6 36.47 0.81
 -10 2 6 197.9 3.17
 10 2 6 193.1 3.37
 -11 2 6 27.38 0.81
 11 2 6 26.85 0.8
 -12 2 6 60.84 1.3
 12 2 6 61.48 1.32
 -13 2 6 9.17 0.69
 13 2 6 9.93 0.71
 -14 2 6 18.49 0.88
 14 2 6 18.91 0.97
 -15 2 6 82.1 1.89
 15 2 6 84.37 1.94
 -16 2 6 20.75 1.36
 16 2 6 20.33 1.34
 -17 2 6 6.96 1.37
 17 2 6 7.98 1.43
 -18 2 6 3.5 1.82
 18 2 6 5.32 1.71
 -19 2 6 28.09 2.73
 19 2 6 29.26 3.15
 0 3 6 166.48 2.58
 -1 3 6 596.16 8.92
 1 3 6 597.27 8.97
 -2 3 6 428.61 7.51
 2 3 6 435.52 7.61
 -3 3 6 135.52 2.54
 3 3 6 132.16 2.5
 -4 3 6 1034.53 18.46
 4 3 6 1016.05 17.55
 -5 3 6 226.88 4.11
 5 3 6 231.93 4.16
 -6 3 6 345.63 5.26
 6 3 6 351.09 5.36
 -7 3 6 500.47 7.58
 7 3 6 496.21 7.67
 -8 3 6 166.11 2.69
 8 3 6 174.3 2.8
 -9 3 6 31.77 0.83
 9 3 6 32.75 0.81
 -10 3 6 62.43 1.27
 10 3 6 61.22 1.2
 -11 3 6 131.11 2.22
 11 3 6 135.07 2.26
 -12 3 6 32.5 1.03
 12 3 6 30.17 0.95
 -13 3 6 49.81 1.3
 13 3 6 49.88 1.41
 -14 3 6 0.76 0.7
 14 3 6 0.78 0.56
 -15 3 6 155.93 3.38
 15 3 6 161.89 3.49
 -16 3 6 31.86 1.56
 16 3 6 33.77 1.47
 -17 3 6 16.23 1.6
 17 3 6 18.86 1.55
 -18 3 6 11.52 1.92
 18 3 6 12.71 1.76
 -19 3 6 33.03 3.12
 19 3 6 39.52 5.39
 0 4 6 45.21 0.83
 -1 4 6 158.43 2.49
 1 4 6 161.36 2.53
 -2 4 6 2.06 0.39
 2 4 6 1.38 0.26
 -3 4 6 52.69 1.16
 3 4 6 54.91 1.2
 -4 4 6 123.78 2.36
 4 4 6 120.17 2.31
 -5 4 6 112.58 2.19
 5 4 6 113.27 2.22
 -6 4 6 202.28 3.73
 6 4 6 208.5 3.8
 -7 4 6 108.47 1.81
 7 4 6 107.06 1.81
 -8 4 6 44.54 0.92
 8 4 6 42.51 0.9
 -9 4 6 8.79 0.51
 9 4 6 7.23 0.49
 -10 4 6 84.32 1.52
 10 4 6 84.65 1.55
 -11 4 6 26.87 0.81
 11 4 6 27.09 0.79
 -12 4 6 285.75 5.17
 12 4 6 286.65 5.16
 -13 4 6 9.68 0.75
 13 4 6 11.69 0.77
 -14 4 6 30.17 1.23
 14 4 6 30.43 1.07
 -15 4 6 1.29 0.85
 15 4 6 0.99 0.78
 -16 4 6 88.4 2.45
 16 4 6 85.02 2.24
 -17 4 6 22.94 1.56
 17 4 6 22.34 1.68
 -18 4 6 37.27 1.98
 18 4 6 36.24 2.01
 0 5 6 34.66 0.71
 -1 5 6 135.15 2.17
 1 5 6 136.11 2.19
 -2 5 6 120.56 2.31
 2 5 6 120.37 2.34
 -3 5 6 812.31 14.11
 3 5 6 824.05 14.25
 -4 5 6 25.93 0.8
 4 5 6 26.56 0.78
 -5 5 6 146.99 2.77
 5 5 6 145.41 2.75
 -6 5 6 131.31 2.52
 6 5 6 131.76 2.53
 -7 5 6 212.58 3.92
 7 5 6 217.84 4.18
 -8 5 6 3.99 0.39
 8 5 6 4.03 0.36
 -9 5 6 85.34 1.55
 9 5 6 84.13 1.58
 -10 5 6 110.96 1.9
 10 5 6 108.36 1.86
 -11 5 6 116.59 2.03
 11 5 6 117.69 2.01
 -12 5 6 195.44 3.72
 12 5 6 196.07 3.67
 -13 5 6 17.19 0.9
 13 5 6 18.81 0.89
 -14 5 6 12.6 1.06
 14 5 6 13.89 1.01
 -15 5 6 28.9 1.42
 15 5 6 26.45 1.24
 -16 5 6 40.78 1.71
 16 5 6 40.66 1.76
 -17 5 6 94.69 2.66
 17 5 6 86.41 2.49
 -18 5 6 56.27 2.35
 18 5 6 54.31 2.26
 0 6 6 15 0.46
 -1 6 6 49.64 0.94
 1 6 6 48.52 0.94
 -2 6 6 67.27 1.2
 2 6 6 70.6 1.35
 -3 6 6 243.83 4.44
 3 6 6 242.86 4.38
 -4 6 6 164.59 3.08
 4 6 6 158.35 3.01
 -5 6 6 38.14 1.06
 5 6 6 37.78 0.99
 -6 6 6 42.06 1.15
 6 6 6 41.47 1.09
 -7 6 6 15.64 0.81
 7 6 6 16.05 0.8
 -8 6 6 22.37 0.65
 8 6 6 22.26 0.66
 -9 6 6 168.85 2.76
 9 6 6 165.28 2.74
 -10 6 6 145.12 2.41
 10 6 6 147.22 2.48
 -11 6 6 26.56 0.85
 11 6 6 27.2 0.82
 -12 6 6 0.15 0.51
 12 6 6 0.74 0.51
 -13 6 6 8.99 0.99
 13 6 6 8.83 0.81
 -14 6 6 5.72 0.89
 14 6 6 4.75 0.87
 -15 6 6 117.37 2.83
 15 6 6 122.19 2.94
 -16 6 6 43.31 1.74
 16 6 6 42.73 1.71
 -17 6 6 12.07 1.71
 17 6 6 9.98 1.71
 -18 6 6 24.65 2.43
 18 6 6 32.19 2.67
 0 7 6 382.41 5.84
 -1 7 6 347.24 5.3
 1 7 6 342.96 5.25
 -2 7 6 67.45 1.24
 2 7 6 70.78 1.26
 -3 7 6 158.46 2.53
 3 7 6 157.64 2.56
 -4 7 6 225.95 4.14
 4 7 6 218.25 4.01
 -5 7 6 20.48 0.89
 5 7 6 19.48 0.83
 -6 7 6 41.67 1.19
 6 7 6 38.05 1.08
 -7 7 6 258.51 4.79
 7 7 6 246.16 4.65
 -8 7 6 157.32 3.08
 8 7 6 157.92 3.01
 -9 7 6 30.22 0.83
 9 7 6 31.73 0.78
 -10 7 6 160.11 2.64
 10 7 6 156.56 2.62
 -11 7 6 138 2.78
 11 7 6 143.45 2.8
 -12 7 6 98.08 2.24
 12 7 6 102.66 2.31
 -13 7 6 125.16 2.79
 13 7 6 119.01 2.67
 -14 7 6 8.47 1.05
 14 7 6 9.91 0.98
 -15 7 6 27.55 1.44
 15 7 6 30.84 1.54
 -16 7 6 41.83 2
 16 7 6 46 1.97
 -17 7 6 80.73 2.73
 17 7 6 83.29 2.75
 0 8 6 87.67 1.53
 -1 8 6 193.34 3.09
 1 8 6 200.62 3.17
 -2 8 6 43.51 0.92
 2 8 6 44.03 0.92
 -3 8 6 2.11 0.34
 3 8 6 2.27 0.34
 -4 8 6 46.3 0.95
 4 8 6 43.95 0.9
 -5 8 6 118.24 2.36
 5 8 6 114.56 2.28
 -6 8 6 79.03 1.78
 6 8 6 73.12 1.65
 -7 8 6 39.28 1.17
 7 8 6 37.53 1.1
 -8 8 6 80.28 1.83
 8 8 6 77.85 1.72
 -9 8 6 96.13 1.68
 9 8 6 100 1.79
 -10 8 6 65.78 1.58
 10 8 6 64.02 1.27
 -11 8 6 52.43 1.46
 11 8 6 54.58 1.45
 -12 8 6 27.09 1.13
 12 8 6 28.36 1.07
 -13 8 6 8.86 0.95
 13 8 6 7.34 0.95
 -14 8 6 66.56 1.96
 14 8 6 69.78 2
 -15 8 6 96.14 2.51
 15 8 6 101.1 2.56
 -16 8 6 70.9 2.47
 16 8 6 77.13 2.54
 -17 8 6 23.41 2.39
 17 8 6 22.39 2.15
 0 9 6 134.73 2.24
 -1 9 6 30.29 0.79
 1 9 6 31.93 0.86
 -2 9 6 13.05 0.56
 2 9 6 13.08 0.53
 -3 9 6 361.35 5.58
 3 9 6 351.75 5.56
 -4 9 6 11.08 0.51
 4 9 6 9.57 0.49
 -5 9 6 25.48 0.69
 5 9 6 23.89 0.67
 -6 9 6 124.77 2.09
 6 9 6 121.67 2.11
 -7 9 6 48.09 1.27
 7 9 6 46.38 1.07
 -8 9 6 98.22 1.7
 8 9 6 99.99 1.72
 -9 9 6 7.22 0.54
 9 9 6 8.48 0.5
 -10 9 6 123.81 2.66
 10 9 6 126.52 2.72
 -11 9 6 218.41 4.48
 11 9 6 218.22 4.39
 -12 9 6 124.01 2.8
 12 9 6 123.48 2.71
 -13 9 6 94.71 2.36
 13 9 6 100.4 2.51
 -14 9 6 26 1.42
 14 9 6 28.45 1.66
 -15 9 6 26.78 1.58
 15 9 6 26.39 1.74
 -16 9 6 17.37 2.14
 16 9 6 20.84 1.93
 0 10 6 5.34 0.48
 -1 10 6 355.65 5.71
 1 10 6 352.76 5.55
 -2 10 6 23.64 0.75
 2 10 6 24.54 0.76
 -3 10 6 11.53 0.55
 3 10 6 10.33 0.55
 -4 10 6 54.93 1.12
 4 10 6 52.64 1.09
 -5 10 6 49.11 1.08
 5 10 6 49.98 1.11
 -6 10 6 113.73 2.05
 6 10 6 116.16 2.12
 -7 10 6 26.61 0.78
 7 10 6 25.88 0.74
 -8 10 6 32.92 0.97
 8 10 6 33.47 0.95
 -9 10 6 16.8 0.78
 9 10 6 18.28 0.79
 -10 10 6 50.09 1.38
 10 10 6 51.79 1.4
 -11 10 6 29.71 1.13
 11 10 6 29.98 1.13
 -12 10 6 121.35 2.87
 12 10 6 123.5 3.2
 -13 10 6 30.68 1.34
 13 10 6 28.49 1.4
 -14 10 6 14.62 1.45
 14 10 6 13.94 1.55
 -15 10 6 19.31 1.78
 15 10 6 19.84 1.68
 -16 10 6 21.91 3.33
 16 10 6 18.14 3.05
 0 11 6 4.76 0.56
 -1 11 6 241.6 4.02
 1 11 6 240.53 4.07
 -2 11 6 13.44 0.62
 2 11 6 14.7 0.67
 -3 11 6 80.44 1.54
 3 11 6 83.95 1.58
 -4 11 6 41.94 1.02
 4 11 6 40.1 1.01
 -5 11 6 200.01 3.44
 5 11 6 206.59 3.64
 -6 11 6 82.67 1.72
 6 11 6 78.92 1.67
 -7 11 6 63.78 1.45
 7 11 6 63.94 1.42
 -8 11 6 2.96 0.64
 8 11 6 3.39 0.55
 -9 11 6 25.57 0.97
 9 11 6 23.88 0.9
 -10 11 6 17.8 0.95
 10 11 6 18.09 0.86
 -11 11 6 25.29 1.15
 11 11 6 25.72 1.27
 -12 11 6 2.9 0.99
 12 11 6 3.36 1.07
 -13 11 6 55.71 1.8
 13 11 6 59.79 2
 -14 11 6 0.89 1.42
 14 11 6 1.2 1.3
 -15 11 6 3.96 2.69
 15 11 6 4.31 2.01
 0 12 6 41.46 1.15
 -1 12 6 49.08 1.28
 1 12 6 47.33 1.24
 -2 12 6 375.63 6.8
 2 12 6 370.1 6.76
 -3 12 6 23.1 0.93
 3 12 6 19.9 0.81
 -4 12 6 195.73 3.99
 4 12 6 186.84 3.64
 -5 12 6 10.51 0.77
 5 12 6 9.2 0.68
 -6 12 6 13.08 0.78
 6 12 6 12.38 0.78
 -7 12 6 155.7 3.3
 7 12 6 152.93 2.95
 -8 12 6 58.86 1.56
 8 12 6 59.95 1.59
 -9 12 6 33.45 1.19
 9 12 6 34.58 1.2
 -10 12 6 3.71 0.84
 10 12 6 3.74 0.89
 -11 12 6 28.4 2
 11 12 6 35.33 2.36
 -12 12 6 77.48 3.09
 12 12 6 76.03 3.19
 -13 12 6 14.48 2.35
 13 12 6 19.6 2.74
 -14 12 6 47.02 2.95
 14 12 6 53.08 3.14
 0 13 6 33.82 1.23
 -1 13 6 83.75 1.87
 1 13 6 81.64 2
 -2 13 6 2.05 0.69
 2 13 6 2.62 0.68
 -3 13 6 50.74 1.41
 3 13 6 48.46 1.35
 -4 13 6 40.61 1.35
 4 13 6 38.55 1.37
 -5 13 6 82.44 1.87
 5 13 6 79.23 1.81
 -6 13 6 31.43 1.12
 6 13 6 30.35 1.13
 -7 13 6 27.63 1.2
 7 13 6 24.69 1.11
 -8 13 6 16.14 1.11
 8 13 6 15.53 1.09
 -9 13 6 26.21 1.25
 9 13 6 29.15 1.4
 -10 13 6 18.63 2
 10 13 6 16.79 2.01
 -11 13 6 47.36 2.51
 11 13 6 46.21 2.65
 -12 13 6 6.97 2.6
 12 13 6 7.29 2.12
 -13 13 6 24.02 3.13
 13 13 6 20.51 2.66
 0 14 6 29.95 1.19
 -1 14 6 5.48 0.76
 1 14 6 4.25 0.82
 -2 14 6 95.34 2.24
 2 14 6 90.72 2.1
 -3 14 6 35.38 1.28
 3 14 6 36.27 1.28
 -4 14 6 203.73 4.3
 4 14 6 215.33 4.07
 -5 14 6 25.7 1.39
 5 14 6 26.99 1.42
 -6 14 6 21.39 1.31
 6 14 6 19.55 1.27
 -7 14 6 107.77 2.7
 7 14 6 105.25 2.55
 -8 14 6 11.03 1.19
 8 14 6 10.52 1.32
 -9 14 6 34.52 1.86
 9 14 6 32.84 1.53
 -10 14 6 20.82 2.11
 10 14 6 30.56 2.73
 -11 14 6 10.65 2.25
 11 14 6 9.28 2.25
 -12 14 6 39.51 3.4
 12 14 6 45.34 3.87
 0 15 6 0.61 1
 -1 15 6 79.43 2.12
 1 15 6 80.56 2.15
 -2 15 6 6.63 1.1
 2 15 6 3.59 0.9
 -3 15 6 115.46 2.53
 3 15 6 117.11 2.7
 -4 15 6 7.69 1.22
 4 15 6 8.16 1.35
 -5 15 6 7.18 1.32
 5 15 6 7.42 1.31
 -6 15 6 5.07 1.27
 6 15 6 3.7 1.04
 -7 15 6 55.3 2
 7 15 6 54.68 2.05
 -8 15 6 19.94 1.67
 8 15 6 20.73 1.59
 -9 15 6 2.53 1.52
 9 15 6 3.75 1.53
 -10 15 6 49.03 3.17
 10 15 6 50.92 3.13
 0 16 6 9.9 1.51
 -1 16 6 84.76 2.25
 1 16 6 87.27 2.34
 -2 16 6 31.61 1.83
 2 16 6 31.62 1.79
 -3 16 6 10.94 1.56
 3 16 6 12.55 1.58
 -4 16 6 130.22 3.66
 4 16 6 127.27 3.32
 -5 16 6 34.45 1.94
 5 16 6 33.27 1.94
 -6 16 6 14.12 1.88
 6 16 6 7.58 1.58
 -7 16 6 2.46 1.8
 7 16 6 2.32 1.58
 -8 16 6 48.49 2.49
 8 16 6 48.5 2.46
 -9 16 6 42.51 5.46
 0 17 6 8.38 2.12
 -1 17 6 14.54 1.74
 1 17 6 14.66 2.04
 -2 17 6 61.67 2.52
 2 17 6 61.56 2.6
 -3 17 6 26.98 2.06
 3 17 6 25.24 2.06
 -4 17 6 24.36 2.09
 4 17 6 22.46 1.93
 -5 17 6 19.9 2.15
 5 17 6 16.58 2.16
 -6 17 6 13.67 2.79
 6 17 6 11.57 2.19
 0 18 6 8.66 3.01
 -1 18 6 16.92 4.05
 1 18 6 21.77 3.62
 -2 18 6 30.3 6.81
 2 18 6 24.85 6.22
 0 0 7 0.46 0.29
 1 0 7 142.83 2.27
 2 0 7 573.84 8.63
 3 0 7 378.83 5.76
 4 0 7 373.54 5.86
 5 0 7 368.92 5.64
 6 0 7 0.27 0.21
 7 0 7 307.16 4.72
 8 0 7 284.16 4.57
 9 0 7 8.36 0.54
 10 0 7 352.93 5.44
 11 0 7 108.44 1.89
 12 0 7 18.31 0.82
 13 0 7 73.33 1.68
 14 0 7 0.72 0.81
 15 0 7 56.63 1.6
 16 0 7 141.18 3.01
 17 0 7 131.9 3.55
 18 0 7 7.02 1.94
 0 1 7 586.34 8.8
 -1 1 7 14.56 0.41
 1 1 7 13.93 0.42
 -2 1 7 238.4 3.74
 2 1 7 234.3 3.87
 -3 1 7 147.85 2.33
 3 1 7 147.84 2.33
 -4 1 7 92.45 1.55
 4 1 7 88.48 1.48
 -5 1 7 306.41 4.92
 5 1 7 301.49 4.64
 -6 1 7 305.84 4.72
 6 1 7 305.21 4.7
 -7 1 7 167.5 2.74
 7 1 7 167.38 2.67
 -8 1 7 36.71 0.85
 8 1 7 34.82 0.84
 -9 1 7 42.58 0.91
 9 1 7 41.65 0.96
 -10 1 7 223.36 3.56
 10 1 7 225.35 3.6
 -11 1 7 30.76 0.92
 11 1 7 31.58 0.86
 -12 1 7 30.16 1.01
 12 1 7 30.12 0.97
 -13 1 7 81.55 1.8
 13 1 7 83.86 1.82
 -14 1 7 12.54 0.86
 14 1 7 11.38 0.87
 -15 1 7 20.18 1.05
 15 1 7 21.77 1.15
 -16 1 7 257.37 4.86
 16 1 7 264.7 5.07
 -17 1 7 81.33 2.4
 17 1 7 77.54 2.3
 -18 1 7 52.68 2.51
 18 1 7 54.77 2.54
 0 2 7 345.26 5.35
 -1 2 7 52.18 0.93
 1 2 7 53.06 0.94
 -2 2 7 348.52 5.29
 2 2 7 347.67 5.27
 -3 2 7 221.57 3.46
 3 2 7 219.59 3.38
 -4 2 7 3.18 0.24
 4 2 7 3.13 0.25
 -5 2 7 24.36 0.58
 5 2 7 23.45 0.55
 -6 2 7 123.49 2.01
 6 2 7 123.96 2.18
 -7 2 7 165.34 2.66
 7 2 7 165.02 2.71
 -8 2 7 191.81 3.33
 8 2 7 192.95 3.09
 -9 2 7 73.75 1.39
 9 2 7 73.53 1.39
 -10 2 7 22.35 0.69
 10 2 7 22.45 0.68
 -11 2 7 62.82 1.25
 11 2 7 62.92 1.34
 -12 2 7 64.26 1.45
 12 2 7 64.86 1.51
 -13 2 7 71.41 1.62
 13 2 7 70.94 1.62
 -14 2 7 66.12 1.63
 14 2 7 65.62 1.53
 -15 2 7 41.53 1.3
 15 2 7 43.77 1.39
 -16 2 7 36.17 1.7
 16 2 7 34.18 1.57
 -17 2 7 29.85 1.67
 17 2 7 28.87 1.83
 -18 2 7 22.42 2.07
 18 2 7 25.93 2.31
 0 3 7 17.02 0.45
 -1 3 7 214.68 3.32
 1 3 7 212.3 3.29
 -2 3 7 228.02 4.07
 2 3 7 228.95 4.11
 -3 3 7 394.06 6.95
 3 3 7 382.93 6.72
 -4 3 7 62.63 1.37
 4 3 7 63.07 1.35
 -5 3 7 20.54 0.74
 5 3 7 18.64 0.73
 -6 3 7 289.13 5.2
 6 3 7 288.01 5.13
 -7 3 7 13.45 0.46
 7 3 7 13.4 0.48
 -8 3 7 139.36 2.27
 8 3 7 141.83 2.37
 -9 3 7 29.26 0.78
 9 3 7 28.01 0.76
 -10 3 7 97.13 1.73
 10 3 7 95.96 1.69
 -11 3 7 199.56 3.21
 11 3 7 200.08 3.32
 -12 3 7 12.26 0.71
 12 3 7 11.53 0.67
 -13 3 7 30.42 1.1
 13 3 7 30.11 1.06
 -14 3 7 58.75 1.54
 14 3 7 58.57 1.55
 -15 3 7 10.65 1.02
 15 3 7 12.19 1.01
 -16 3 7 2.24 1.3
 16 3 7 1.99 1.12
 -17 3 7 103.48 2.81
 17 3 7 101.44 2.77
 -18 3 7 44.36 2.33
 18 3 7 43.11 2.2
 0 4 7 405.35 6.13
 -1 4 7 310.16 4.73
 1 4 7 311.75 4.73
 -2 4 7 631.98 11.34
 2 4 7 657.29 11.77
 -3 4 7 546.82 9.53
 3 4 7 555.55 9.71
 -4 4 7 108.28 2.12
 4 4 7 108.77 2.15
 -5 4 7 206.2 3.81
 5 4 7 207.19 3.77
 -6 4 7 89.71 1.88
 6 4 7 89.43 2
 -7 4 7 173.09 3.26
 7 4 7 168.82 3.17
 -8 4 7 77.4 1.4
 8 4 7 77.61 1.4
 -9 4 7 94.99 1.65
 9 4 7 94.1 1.73
 -10 4 7 129.36 2.16
 10 4 7 130.19 2.16
 -11 4 7 37.36 0.93
 11 4 7 36.94 0.9
 -12 4 7 36.84 1.06
 12 4 7 37.09 1.11
 -13 4 7 18.72 0.96
 13 4 7 19.77 0.87
 -14 4 7 3.77 0.72
 14 4 7 3.29 0.75
 -15 4 7 67.03 1.95
 15 4 7 66.81 1.85
 -16 4 7 145.49 3.34
 16 4 7 142.01 3.33
 -17 4 7 1.59 1.33
 17 4 7 3.15 1.37
 -18 4 7 3.92 1.91
 18 4 7 6.16 1.79
 0 5 7 293.63 4.49
 -1 5 7 83.68 1.41
 1 5 7 85.69 1.49
 -2 5 7 168.01 3.1
 2 5 7 167.76 3.12
 -3 5 7 103.52 2.04
 3 5 7 103.44 2.06
 -4 5 7 119.48 2.32
 4 5 7 116.15 2.28
 -5 5 7 202.06 3.77
 5 5 7 199.11 3.64
 -6 5 7 174.1 3.27
 6 5 7 175.65 3.29
 -7 5 7 201.55 3.78
 7 5 7 204.94 3.83
 -8 5 7 392.98 7.01
 8 5 7 384.22 6.85
 -9 5 7 109.91 2.11
 9 5 7 108.34 1.84
 -10 5 7 48.77 1.05
 10 5 7 48.9 1.03
 -11 5 7 61.83 1.34
 11 5 7 62.26 1.44
 -12 5 7 174.92 3.33
 12 5 7 175.48 3.43
 -13 5 7 7.95 0.85
 13 5 7 7.69 0.73
 -14 5 7 64.82 1.77
 14 5 7 67.13 1.82
 -15 5 7 17.91 1.32
 15 5 7 20.9 1.23
 -16 5 7 57.19 2.02
 16 5 7 55.25 2.07
 -17 5 7 21.12 1.8
 17 5 7 21.71 1.97
 -18 5 7 11.89 2.38
 18 5 7 11.03 2.48
 0 6 7 26.73 0.64
 -1 6 7 397.44 6.04
 1 6 7 393.34 5.95
 -2 6 7 131.53 2.51
 2 6 7 133.85 2.57
 -3 6 7 4.93 0.55
 3 6 7 4.83 0.59
 -4 6 7 207.67 3.81
 4 6 7 206.84 3.8
 -5 6 7 65.69 1.47
 5 6 7 65.26 1.51
 -6 6 7 230.89 4.24
 6 6 7 232.82 4.28
 -7 6 7 41.12 1.17
 7 6 7 41.1 1.14
 -8 6 7 141.68 2.75
 8 6 7 145.35 3.15
 -9 6 7 69.06 1.64
 9 6 7 67.32 1.61
 -10 6 7 3.98 0.69
 10 6 7 5.05 0.5
 -11 6 7 53.73 1.3
 11 6 7 55.57 1.25
 -12 6 7 22.19 0.89
 12 6 7 22.04 0.84
 -13 6 7 83 2.03
 13 6 7 83.78 2.08
 -14 6 7 32.94 1.48
 14 6 7 33.29 1.37
 -15 6 7 41.89 1.63
 15 6 7 45.31 1.73
 -16 6 7 16.93 1.52
 16 6 7 17.4 1.52
 -17 6 7 33.25 2.09
 17 6 7 31.8 2.11
 0 7 7 242.39 3.75
 -1 7 7 77.37 1.35
 1 7 7 76.37 1.37
 -2 7 7 199.3 3.26
 2 7 7 195.69 3.07
 -3 7 7 320.52 5.73
 3 7 7 321.3 5.74
 -4 7 7 24.13 0.92
 4 7 7 25.75 0.91
 -5 7 7 81.14 1.76
 5 7 7 78.92 1.72
 -6 7 7 164.04 3.11
 6 7 7 163.84 3.13
 -7 7 7 22.71 0.89
 7 7 7 24.01 0.94
 -8 7 7 70.48 1.61
 8 7 7 71.02 1.62
 -9 7 7 79.85 1.84
 9 7 7 81 1.75
 -10 7 7 4.13 0.67
 10 7 7 1.48 0.61
 -11 7 7 11.42 1.03
 11 7 7 9.98 0.91
 -12 7 7 3.67 0.65
 12 7 7 5.77 0.73
 -13 7 7 1.55 0.72
 13 7 7 1.82 0.76
 -14 7 7 13.93 1.25
 14 7 7 12.46 1.15
 -15 7 7 45.51 1.7
 15 7 7 47.49 1.79
 -16 7 7 20.68 1.7
 16 7 7 19.19 1.67
 -17 7 7 3.86 1.98
 17 7 7 5.92 1.9
 0 8 7 0.51 0.31
 -1 8 7 17.77 0.61
 1 8 7 17.97 0.59
 -2 8 7 63.85 1.2
 2 8 7 64.41 1.33
 -3 8 7 216.71 4
 3 8 7 217.71 4.02
 -4 8 7 47.55 1.19
 4 8 7 45.55 1.21
 -5 8 7 42.21 1.28
 5 8 7 43.01 1.18
 -6 8 7 254.31 4.62
 6 8 7 258.53 4.74
 -7 8 7 48.67 1.3
 7 8 7 47.41 1.36
 -8 8 7 205.43 3.83
 8 8 7 209.34 4.09
 -9 8 7 108.15 2.53
 9 8 7 108.46 2.56
 -10 8 7 18.84 1.01
 10 8 7 16.33 1.03
 -11 8 7 12.34 1.32
 11 8 7 13.76 1.34
 -12 8 7 176.02 4.84
 12 8 7 173.19 4.8
 -13 8 7 8.93 1.08
 13 8 7 9.24 0.88
 -14 8 7 11.23 1.09
 14 8 7 12.54 1.2
 -15 8 7 21.47 1.45
 15 8 7 22.24 1.63
 -16 8 7 40.06 1.93
 16 8 7 44.62 2.11
 0 9 7 163.64 2.66
 -1 9 7 215.44 3.46
 1 9 7 215.01 3.39
 -2 9 7 99.41 1.94
 2 9 7 97.83 1.72
 -3 9 7 92.64 1.68
 3 9 7 89.85 1.74
 -4 9 7 13.81 0.83
 4 9 7 12.58 0.83
 -5 9 7 11.43 0.83
 5 9 7 9.85 0.76
 -6 9 7 77.12 1.74
 6 9 7 77.75 1.74
 -7 9 7 27.26 1.06
 7 9 7 26.92 0.99
 -8 9 7 34.29 1.24
 8 9 7 34.48 1.3
 -9 9 7 17.31 1.18
 9 9 7 19.55 1.14
 -10 9 7 13.85 1.23
 10 9 7 14.52 1.35
 -11 9 7 241.01 6.46
 11 9 7 254.04 6.54
 -12 9 7 16.92 1.51
 12 9 7 19.76 1.65
 -13 9 7 147.72 4.41
 13 9 7 144.43 4.66
 -14 9 7 67.84 2.83
 14 9 7 69.2 2.72
 -15 9 7 31.07 2.51
 15 9 7 33.37 2.63
 -16 9 7 20.19 3.07
 16 9 7 17.61 2.68
 0 10 7 40.61 1
 -1 10 7 206.44 3.3
 1 10 7 202.53 3.21
 -2 10 7 86.67 1.55
 2 10 7 83.97 1.52
 -3 10 7 266.63 4.16
 3 10 7 259.53 4.52
 -4 10 7 143.36 2.36
 4 10 7 141.72 2.39
 -5 10 7 52.59 1.55
 5 10 7 54.52 1.35
 -6 10 7 66.73 1.97
 6 10 7 68.15 2.01
 -7 10 7 83.89 2.21
 7 10 7 83.22 2.22
 -8 10 7 119.73 3.04
 8 10 7 114.07 3.34
 -9 10 7 12.36 1.2
 9 10 7 10.87 1.25
 -10 10 7 276.92 7.3
 10 10 7 275.55 7.08
 -11 10 7 38.95 1.88
 11 10 7 38.29 1.95
 -12 10 7 97.34 3.34
 12 10 7 99.9 3.66
 -13 10 7 86.29 2.91
 13 10 7 83.03 3.16
 -14 10 7 8.87 2.09
 14 10 7 12.62 2.04
 -15 10 7 13.47 2.59
 15 10 7 15.54 2.53
 0 11 7 56.6 1.35
 -1 11 7 69.07 1.52
 1 11 7 66.67 1.48
 -2 11 7 196.03 3.64
 2 11 7 199.95 3.68
 -3 11 7 13.14 0.71
 3 11 7 13.12 0.7
 -4 11 7 3.12 0.56
 4 11 7 3.21 0.45
 -5 11 7 232.34 5.28
 5 11 7 229.34 5.22
 -6 11 7 19.05 1.2
 6 11 7 18.52 1.15
 -7 11 7 24.18 1.44
 7 11 7 21.41 1.26
 -8 11 7 14.71 1.29
 8 11 7 13.48 1.28
 -9 11 7 27.33 1.52
 9 11 7 25.52 1.58
 -10 11 7 93.65 2.96
 10 11 7 98.9 3.22
 -11 11 7 90.95 3.22
 11 11 7 86.52 3.06
 -12 11 7 8.45 1.61
 12 11 7 7.8 2
 -13 11 7 38.99 2.58
 13 11 7 35.75 2.43
 -14 11 7 2.58 2.11
 14 11 7 0.08 1.8
 0 12 7 148.09 2.84
 -1 12 7 35.52 1.16
 1 12 7 34.02 1.09
 -2 12 7 163.28 3.13
 2 12 7 162.82 3.1
 -3 12 7 64.65 1.56
 3 12 7 64.17 1.43
 -4 12 7 38.74 1.21
 4 12 7 37.05 1.03
 -5 12 7 54.73 1.36
 5 12 7 56.53 1.39
 -6 12 7 0.86 1.02
 6 12 7 0.4 0.8
 -7 12 7 23.02 1.41
 7 12 7 22.6 1.32
 -8 12 7 1.91 1.17
 8 12 7 2.06 1.38
 -9 12 7 27.43 1.78
 9 12 7 29.47 1.88
 -10 12 7 26.5 1.81
 10 12 7 28.79 1.94
 -11 12 7 20.2 2.2
 11 12 7 22.09 1.86
 -12 12 7 20.87 2.2
 12 12 7 17.03 2.55
 -13 12 7 3.96 2.41
 13 12 7 3.37 2.56
 -14 12 7 20.97 4.14
 0 13 7 4.76 0.84
 -1 13 7 0.1 0.68
 1 13 7 0.58 0.64
 -2 13 7 13.2 0.97
 2 13 7 16.41 0.84
 -3 13 7 46.09 1.36
 3 13 7 47.17 1.31
 -4 13 7 63.25 1.62
 4 13 7 63.19 1.6
 -5 13 7 24.84 1.02
 5 13 7 24.09 0.98
 -6 13 7 13.38 1.31
 6 13 7 13.83 1.21
 -7 13 7 84.91 2.79
 7 13 7 89.42 2.96
 -8 13 7 16.54 1.96
 8 13 7 14.96 1.81
 -9 13 7 7.41 1.63
 9 13 7 7.01 2.11
 -10 13 7 34.51 2.03
 10 13 7 36.9 2.23
 -11 13 7 31.18 2.57
 11 13 7 28.48 2.65
 -12 13 7 1.82 2.43
 12 13 7 2.1 2.21
 0 14 7 2.28 0.95
 -1 14 7 10.35 1.02
 1 14 7 10.76 1.01
 -2 14 7 198.24 3.84
 2 14 7 191.03 3.68
 -3 14 7 46.91 1.47
 3 14 7 50.81 1.56
 -4 14 7 183.09 3.55
 4 14 7 170.5 3.36
 -5 14 7 159.43 3.44
 5 14 7 155.68 3.46
 -6 14 7 29.28 1.37
 6 14 7 26.64 1.37
 -7 14 7 91.03 3.13
 7 14 7 87.57 3.17
 -8 14 7 63.91 2.6
 8 14 7 60.24 2.76
 -9 14 7 2.33 1.92
 9 14 7 1.95 1.75
 -10 14 7 32.4 2.57
 10 14 7 33.51 2.58
 -11 14 7 7.98 2.84
 11 14 7 3.69 2.3
 0 15 7 15.84 1.28
 -1 15 7 16.54 1.34
 1 15 7 17.08 1.37
 -2 15 7 50.12 1.8
 2 15 7 48.31 1.67
 -3 15 7 70.05 2.02
 3 15 7 70.76 1.99
 -4 15 7 16.96 1.52
 4 15 7 17.86 1.48
 -5 15 7 0.54 1.19
 5 15 7 0.88 1.45
 -6 15 7 3.75 1.19
 6 15 7 5.03 1.14
 -7 15 7 16.62 2.13
 7 15 7 21.39 2.6
 -8 15 7 14.4 2.38
 8 15 7 14.18 2.59
 -9 15 7 26.08 2.63
 9 15 7 23.6 2.39
 -10 15 7 95.96 4.79
 10 15 7 96.73 4.4
 0 16 7 17.44 1.54
 -1 16 7 25.58 1.62
 1 16 7 29.15 1.7
 -2 16 7 3.61 1.34
 2 16 7 5.83 1.61
 -3 16 7 64.32 2.3
 3 16 7 63.96 2.24
 -4 16 7 20.25 1.72
 4 16 7 17.7 1.61
 -5 16 7 116.65 3.17
 5 16 7 107.49 2.97
 -6 16 7 2.46 1.52
 6 16 7 3.07 1.58
 -7 16 7 25.49 2.71
 7 16 7 23.53 2.55
 -8 16 7 80.82 3.72
 8 16 7 94.26 4.27
 0 17 7 76.09 2.63
 -1 17 7 12.56 1.89
 1 17 7 15.07 1.76
 -2 17 7 12.98 2.2
 2 17 7 9.75 1.89
 -3 17 7 4.19 2.08
 3 17 7 5.47 2.02
 -4 17 7 0.89 1.97
 4 17 7 1.8 1.78
 -5 17 7 13.95 2.73
 5 17 7 14.08 2.23
 0 0 8 221.77 4.85
 1 0 8 166.84 2.62
 2 0 8 1.23 0.24
 3 0 8 72.9 1.26
 4 0 8 90.62 1.53
 5 0 8 0.42 0.25
 6 0 8 1.77 0.35
 7 0 8 0.74 0.26
 8 0 8 78.37 1.42
 9 0 8 8.56 0.58
 10 0 8 34.8 0.86
 11 0 8 145.66 2.6
 12 0 8 301.01 5.4
 13 0 8 66.48 1.57
 14 0 8 7.88 0.83
 15 0 8 49.44 1.66
 16 0 8 78.12 2.18
 17 0 8 4.61 1.77
 18 0 8 22.58 2.16
 0 1 8 0.43 0.21
 -1 1 8 94.65 1.56
 1 1 8 94.4 1.55
 -2 1 8 1203.26 17.94
 2 1 8 1195.88 17.89
 -3 1 8 266.78 4.1
 3 1 8 259.01 3.98
 -4 1 8 13.53 0.47
 4 1 8 12.15 0.46
 -5 1 8 184.32 2.9
 5 1 8 180.74 2.83
 -6 1 8 189.95 3
 6 1 8 190.73 3.01
 -7 1 8 284.62 4.64
 7 1 8 291.52 4.51
 -8 1 8 32.32 0.8
 8 1 8 29.3 0.75
 -9 1 8 71.51 1.33
 9 1 8 70.9 1.35
 -10 1 8 84.24 1.54
 10 1 8 84.27 1.55
 -11 1 8 199.91 3.46
 11 1 8 197.81 3.49
 -12 1 8 234.04 4.99
 12 1 8 224.49 4.14
 -13 1 8 20.61 0.97
 13 1 8 21.8 0.92
 -14 1 8 10.31 1
 14 1 8 9.54 0.91
 -15 1 8 62.24 1.74
 15 1 8 62.14 1.74
 -16 1 8 7.19 1.26
 16 1 8 6.04 1.1
 -17 1 8 16.36 1.68
 17 1 8 17.54 1.8
 -18 1 8 56.51 2.57
 18 1 8 53.15 2.69
 0 2 8 27.74 0.62
 -1 2 8 146.59 2.33
 1 2 8 146.73 2.32
 -2 2 8 103.72 1.69
 2 2 8 102.54 1.68
 -3 2 8 75.61 1.3
 3 2 8 75.21 1.35
 -4 2 8 30.48 0.65
 4 2 8 30.79 0.67
 -5 2 8 246.22 3.95
 5 2 8 250.52 3.97
 -6 2 8 240.72 3.75
 6 2 8 241.53 3.77
 -7 2 8 116.72 1.94
 7 2 8 115.14 1.94
 -8 2 8 138.5 2.29
 8 2 8 138.5 2.28
 -9 2 8 29.68 0.78
 9 2 8 29 0.75
 -10 2 8 17.15 0.66
 10 2 8 16.92 0.6
 -11 2 8 15.7 0.71
 11 2 8 15.69 0.72
 -12 2 8 26.27 0.93
 12 2 8 23.3 0.93
 -13 2 8 33.95 1.2
 13 2 8 32.47 1.11
 -14 2 8 21.4 1.05
 14 2 8 20.96 1.2
 -15 2 8 29.85 1.52
 15 2 8 32.69 1.29
 -16 2 8 120.68 2.96
 16 2 8 119.75 3
 -17 2 8 54.23 2.33
 17 2 8 52.99 2.17
 -18 2 8 2.32 1.5
 18 2 8 2.87 2.12
 0 3 8 74.58 1.28
 -1 3 8 478.87 7.23
 1 3 8 465.56 7.04
 -2 3 8 779.86 11.65
 2 3 8 738.14 11.06
 -3 3 8 19.21 0.67
 3 3 8 18.96 0.69
 -4 3 8 950.13 16.45
 4 3 8 958.4 16.58
 -5 3 8 151.13 2.85
 5 3 8 150.51 3.09
 -6 3 8 75.71 1.66
 6 3 8 71.44 1.53
 -7 3 8 87.88 1.85
 7 3 8 88.15 1.9
 -8 3 8 263.06 4.08
 8 3 8 266.15 4.12
 -9 3 8 40.77 0.91
 9 3 8 40.88 0.96
 -10 3 8 42.13 1
 10 3 8 40.44 0.95
 -11 3 8 75.66 1.53
 11 3 8 76.22 1.6
 -12 3 8 30.44 1
 12 3 8 29.44 1.05
 -13 3 8 28.31 1.14
 13 3 8 27.15 1.02
 -14 3 8 61.81 1.59
 14 3 8 64.53 1.66
 -15 3 8 106.23 2.62
 15 3 8 109.63 2.67
 -16 3 8 36.98 1.64
 16 3 8 40.41 1.71
 -17 3 8 70.56 2.39
 17 3 8 74.21 2.5
 -18 3 8 26.01 2.07
 18 3 8 30.42 2.32
 0 4 8 29.26 0.67
 -1 4 8 154.25 2.43
 1 4 8 153.52 2.42
 -2 4 8 201.81 3.68
 2 4 8 204.27 3.75
 -3 4 8 317.19 5.66
 3 4 8 317.1 5.66
 -4 4 8 76.36 1.62
 4 4 8 75.77 1.61
 -5 4 8 93.19 1.94
 5 4 8 94.54 1.96
 -6 4 8 34.87 1.04
 6 4 8 34.52 1.04
 -7 4 8 80.23 1.7
 7 4 8 84.6 1.81
 -8 4 8 94.69 1.97
 8 4 8 92.98 1.94
 -9 4 8 117.19 2.32
 9 4 8 118.5 2.37
 -10 4 8 75.84 1.42
 10 4 8 80.48 1.47
 -11 4 8 1.26 0.49
 11 4 8 1.75 0.42
 -12 4 8 21.58 0.87
 12 4 8 20.53 0.8
 -13 4 8 2 0.66
 13 4 8 2.08 0.63
 -14 4 8 16.15 1.1
 14 4 8 15.16 1.06
 -15 4 8 52.75 1.8
 15 4 8 52.62 1.89
 -16 4 8 48.29 2
 16 4 8 47.16 1.92
 -17 4 8 43.28 2.1
 17 4 8 45.08 2.32
 -18 4 8 62.6 3.46
 18 4 8 68.9 3.57
 0 5 8 281.94 4.36
 -1 5 8 103.5 1.73
 1 5 8 104.4 1.75
 -2 5 8 116.65 2.26
 2 5 8 116.75 2.28
 -3 5 8 377.89 6.67
 3 5 8 375.92 6.67
 -4 5 8 94.36 1.94
 4 5 8 94.69 1.96
 -5 5 8 120.96 2.41
 5 5 8 124.1 2.46
 -6 5 8 328.69 5.88
 6 5 8 326.93 5.85
 -7 5 8 160.27 3.13
 7 5 8 162.89 3.1
 -8 5 8 21.38 0.91
 8 5 8 19.88 0.9
 -9 5 8 128.1 2.65
 9 5 8 137.2 2.75
 -10 5 8 1.42 0.6
 10 5 8 2.18 0.68
 -11 5 8 22.89 0.74
 11 5 8 23.48 0.77
 -12 5 8 39.48 1.11
 12 5 8 38.71 1.06
 -13 5 8 12.52 0.87
 13 5 8 11.31 0.86
 -14 5 8 28.38 1.35
 14 5 8 29.86 1.34
 -15 5 8 58.54 1.82
 15 5 8 61.33 2.28
 -16 5 8 2.49 1.35
 16 5 8 4.3 1.49
 -17 5 8 45.26 2.36
 17 5 8 44.2 2.17
 0 6 8 6.37 0.39
 -1 6 8 58.14 1.09
 1 6 8 58.33 1.1
 -2 6 8 302.71 5.43
 2 6 8 306.14 5.68
 -3 6 8 18.13 0.7
 3 6 8 17.73 0.75
 -4 6 8 76.11 1.67
 4 6 8 76.01 1.61
 -5 6 8 19.35 0.87
 5 6 8 20.07 0.87
 -6 6 8 149.24 3.09
 6 6 8 141.9 2.77
 -7 6 8 144.89 2.78
 7 6 8 145.76 2.83
 -8 6 8 43.43 1.36
 8 6 8 43.91 1.25
 -9 6 8 41.87 1.23
 9 6 8 45.38 1.23
 -10 6 8 5.17 0.86
 10 6 8 2.68 0.56
 -11 6 8 45.25 1.67
 11 6 8 44.59 1.61
 -12 6 8 68.12 2.03
 12 6 8 67.84 1.94
 -13 6 8 16.81 0.92
 13 6 8 15.82 0.87
 -14 6 8 10.94 1.08
 14 6 8 9.75 1.02
 -15 6 8 11.97 1.27
 15 6 8 14 1.33
 -16 6 8 25.39 1.66
 16 6 8 27.91 1.8
 -17 6 8 68.25 2.66
 17 6 8 64.96 2.61
 0 7 8 1.57 0.29
 -1 7 8 180.9 2.84
 1 7 8 179.55 2.83
 -2 7 8 5.32 0.63
 2 7 8 4.75 0.72
 -3 7 8 162.32 3.04
 3 7 8 163.06 3.13
 -4 7 8 46.23 1.21
 4 7 8 46.17 1.27
 -5 7 8 10.31 0.69
 5 7 8 11.2 0.72
 -6 7 8 66.84 1.56
 6 7 8 68.16 1.63
 -7 7 8 4.38 0.66
 7 7 8 6.03 0.64
 -8 7 8 12.85 0.82
 8 7 8 13.15 0.78
 -9 7 8 62.56 1.66
 9 7 8 60.54 1.61
 -10 7 8 236.55 5.34
 10 7 8 226.92 5.12
 -11 7 8 67.04 2.24
 11 7 8 65.84 2.29
 -12 7 8 57.77 2.29
 12 7 8 57.23 2.14
 -13 7 8 2.18 1.3
 13 7 8 4.47 1.55
 -14 7 8 7.71 1.51
 14 7 8 4.95 1.49
 -15 7 8 16.6 2.14
 15 7 8 11.56 1.96
 -16 7 8 89.37 3.92
 16 7 8 88.05 3.68
 -17 7 8 49.19 3.56
 17 7 8 39.28 5.19
 0 8 8 15.02 0.54
 -1 8 8 69.9 1.36
 1 8 8 72.05 1.32
 -2 8 8 71.4 1.43
 2 8 8 73.99 1.59
 -3 8 8 78.57 1.67
 3 8 8 81.93 1.79
 -4 8 8 133.5 2.63
 4 8 8 135.89 2.69
 -5 8 8 33.44 1.11
 5 8 8 32.57 1.03
 -6 8 8 35.65 1.14
 6 8 8 33.63 1.11
 -7 8 8 43.13 1.23
 7 8 8 44.26 1.23
 -8 8 8 78.16 1.9
 8 8 8 75.87 1.89
 -9 8 8 30.23 1.28
 9 8 8 26.34 1.12
 -10 8 8 73.52 2.51
 10 8 8 77.15 2.71
 -11 8 8 321.3 8.36
 11 8 8 326.18 8.39
 -12 8 8 46.65 2.23
 12 8 8 45.02 1.93
 -13 8 8 98.14 3.26
 13 8 8 93.68 3.34
 -14 8 8 24.78 2.09
 14 8 8 23.57 2.27
 -15 8 8 7.28 2.03
 15 8 8 5.55 1.88
 -16 8 8 4.53 2.66
 16 8 8 3.35 2.27
 0 9 8 0.72 0.33
 -1 9 8 157.41 2.53
 1 9 8 153.22 2.53
 -2 9 8 118.59 2
 2 9 8 112.59 1.99
 -3 9 8 122.84 2.45
 3 9 8 120.25 2.45
 -4 9 8 119.52 2.36
 4 9 8 116.34 2.34
 -5 9 8 32.21 1.06
 5 9 8 30.5 1.03
 -6 9 8 172.42 3.6
 6 9 8 176.14 3.83
 -7 9 8 117.9 2.63
 7 9 8 126.2 3.06
 -8 9 8 6.25 0.98
 8 9 8 4.5 1.04
 -9 9 8 190.14 4.41
 9 9 8 193.65 4.48
 -10 9 8 35.38 1.75
 10 9 8 33.02 1.59
 -11 9 8 108.32 3.41
 11 9 8 103.36 3.26
 -12 9 8 60.76 2.29
 12 9 8 58.97 2.39
 -13 9 8 2.95 1.89
 13 9 8 3.84 1.99
 -14 9 8 5.58 1.99
 14 9 8 3.99 1.63
 -15 9 8 8.89 2.45
 15 9 8 9.59 2.31
 0 10 8 0.54 0.4
 -1 10 8 15.29 0.63
 1 10 8 13.54 0.61
 -2 10 8 16.54 0.62
 2 10 8 15.57 0.63
 -3 10 8 37.26 1.1
 3 10 8 39.15 1.18
 -4 10 8 41.41 1.31
 4 10 8 40.72 1.22
 -5 10 8 34.45 1.33
 5 10 8 34.86 1.28
 -6 10 8 82.93 2.28
 6 10 8 78.52 2.6
 -7 10 8 41.93 1.59
 7 10 8 38.44 1.54
 -8 10 8 45.77 1.63
 8 10 8 45.34 1.61
 -9 10 8 79.97 2.65
 9 10 8 78.07 2.52
 -10 10 8 76.14 2.73
 10 10 8 75.34 2.68
 -11 10 8 9.45 1.48
 11 10 8 7.84 1.61
 -12 10 8 30.44 2.24
 12 10 8 31.94 2.06
 -13 10 8 7.93 1.66
 13 10 8 5.43 1.69
 -14 10 8 14.56 2.51
 14 10 8 11.77 2.56
 -15 10 8 32.39 3.21
 15 10 8 36.57 3.28
 0 11 8 1.17 0.51
 -1 11 8 0.94 0.38
 1 11 8 1.49 0.52
 -2 11 8 222.03 4.04
 2 11 8 218.55 3.98
 -3 11 8 84.13 1.77
 3 11 8 84.89 1.76
 -4 11 8 128.04 3.21
 4 11 8 128.8 3.16
 -5 11 8 72.91 2.21
 5 11 8 74.76 2.13
 -6 11 8 105.47 2.88
 6 11 8 101.6 2.69
 -7 11 8 153.22 3.87
 7 11 8 152.39 3.64
 -8 11 8 94.28 3.04
 8 11 8 93.81 3
 -9 11 8 54.23 2.15
 9 11 8 53.94 2.17
 -10 11 8 22.37 1.76
 10 11 8 25.96 2.37
 -11 11 8 2.84 1.42
 11 11 8 1.72 1.4
 -12 11 8 30.86 2.21
 12 11 8 32.09 2.31
 -13 11 8 4.26 2.21
 13 11 8 6.84 2.27
 -14 11 8 22.35 2.83
 14 11 8 26.74 2.8
 0 12 8 133.32 2.62
 -1 12 8 15 0.84
 1 12 8 14.94 0.83
 -2 12 8 6.76 0.72
 2 12 8 6.22 0.65
 -3 12 8 41.89 1.11
 3 12 8 40.05 1.05
 -4 12 8 13.08 1.1
 4 12 8 11.68 1.09
 -5 12 8 83.02 2.39
 5 12 8 87.37 2.51
 -6 12 8 23.68 1.55
 6 12 8 21.17 1.31
 -7 12 8 102.96 3.35
 7 12 8 98.01 3.19
 -8 12 8 6.44 1.57
 8 12 8 7.34 2.11
 -9 12 8 23.14 1.75
 9 12 8 23 1.78
 -10 12 8 23.12 1.85
 10 12 8 23.87 2.24
 -11 12 8 70.61 2.95
 11 12 8 72.94 2.91
 -12 12 8 13.13 2.35
 12 12 8 9.99 2.03
 -13 12 8 48.8 3.16
 13 12 8 47.69 3.05
 0 13 8 9.14 0.9
 -1 13 8 36.41 1.19
 1 13 8 34.92 1.13
 -2 13 8 97.02 2.14
 2 13 8 94.96 2.04
 -3 13 8 30.11 1.07
 3 13 8 27.52 1.03
 -4 13 8 140.34 3.06
 4 13 8 135.37 3.05
 -5 13 8 83.04 2.58
 5 13 8 82.93 2.48
 -6 13 8 2.17 1.37
 6 13 8 1.43 1.25
 -7 13 8 74.37 2.65
 7 13 8 80.13 3.01
 -8 13 8 15.87 1.95
 8 13 8 18.23 1.96
 -9 13 8 13.99 1.78
 9 13 8 19.13 2.46
 -10 13 8 89.84 3.28
 10 13 8 98.28 3.53
 -11 13 8 0.29 2.14
 11 13 8 4.69 2.42
 -12 13 8 147.18 5.09
 12 13 8 141.32 5.08
 0 14 8 10.35 1.02
 -1 14 8 34.56 1.33
 1 14 8 34.89 1.39
 -2 14 8 38.87 1.52
 2 14 8 35.6 1.35
 -3 14 8 16.28 1.12
 3 14 8 15.61 1.11
 -4 14 8 0.45 0.84
 4 14 8 1.66 0.74
 -5 14 8 30.42 1.82
 5 14 8 32.62 2
 -6 14 8 20.35 2.12
 6 14 8 14.96 2.23
 -7 14 8 80.42 3.12
 7 14 8 83.44 3.41
 -8 14 8 9.11 1.95
 8 14 8 10.62 2.06
 -9 14 8 52.75 3.07
 9 14 8 49.56 2.87
 -10 14 8 56.8 3.11
 10 14 8 59.52 3.41
 -11 14 8 33.4 3.19
 11 14 8 28.42 4.53
 0 15 8 6.46 1.36
 -1 15 8 19.5 1.44
 1 15 8 20.33 1.32
 -2 15 8 27.8 1.55
 2 15 8 24.47 1.47
 -3 15 8 20.39 1.54
 3 15 8 17.28 1.3
 -4 15 8 121.37 2.93
 4 15 8 120.24 2.94
 -5 15 8 7.17 1.7
 5 15 8 6.42 1.87
 -6 15 8 107.83 3.56
 6 15 8 105.65 3.64
 -7 15 8 32.8 2.59
 7 15 8 34.26 2.62
 -8 15 8 51.8 2.97
 8 15 8 47.13 2.7
 -9 15 8 32.16 3.71
 9 15 8 33.22 3.13
 0 16 8 4.8 1.47
 -1 16 8 73.23 2.32
 1 16 8 76.11 2.41
 -2 16 8 32.16 1.84
 2 16 8 37.2 1.94
 -3 16 8 112.21 3.3
 3 16 8 103.51 3
 -4 16 8 5.44 1.56
 4 16 8 3.34 1.43
 -5 16 8 16.65 2.52
 5 16 8 18.12 2.61
 -6 16 8 23.67 3.04
 6 16 8 20.29 2.78
 -7 16 8 28.43 2.89
 7 16 8 37.24 3.23
 0 17 8 31.26 2.23
 -1 17 8 3.39 1.67
 1 17 8 1.98 1.95
 -2 17 8 77.7 3.1
 2 17 8 73.73 2.86
 -3 17 8 18.62 2.97
 3 17 8 19.75 2.54
 -4 17 8 124.71 5.17
 4 17 8 117.91 6.36
 0 0 9 0.14 0.29
 1 0 9 173.89 2.75
 2 0 9 7.64 0.44
 3 0 9 108.71 1.95
 4 0 9 120.01 1.98
 5 0 9 5.9 0.42
 6 0 9 161.46 2.62
 7 0 9 1.63 0.34
 8 0 9 108.45 1.85
 9 0 9 0.87 0.47
 10 0 9 228.52 3.65
 11 0 9 60.39 1.43
 12 0 9 30.35 1.01
 13 0 9 2.07 0.63
 14 0 9 193.43 3.64
 15 0 9 47.37 1.64
 16 0 9 22.24 1.54
 17 0 9 1 1.53
 18 0 9 3.67 2.46
 0 1 9 781.93 11.77
 -1 1 9 364.61 5.56
 1 1 9 368.87 5.62
 -2 1 9 78.09 1.38
 2 1 9 77.17 1.35
 -3 1 9 50.31 1
 3 1 9 48.91 0.96
 -4 1 9 14.49 0.49
 4 1 9 13.08 0.48
 -5 1 9 28.14 0.68
 5 1 9 28.74 0.69
 -6 1 9 35.15 0.79
 6 1 9 34.84 0.78
 -7 1 9 119.18 2
 7 1 9 116.71 2.02
 -8 1 9 74.92 1.38
 8 1 9 75.31 1.41
 -9 1 9 69.03 1.33
 9 1 9 71.03 1.49
 -10 1 9 23.22 0.78
 10 1 9 23.37 0.76
 -11 1 9 32.81 1
 11 1 9 31.32 0.93
 -12 1 9 54.54 1.38
 12 1 9 54.87 1.42
 -13 1 9 57.06 1.49
 13 1 9 57.62 1.51
 -14 1 9 6.85 0.86
 14 1 9 7.66 0.8
 -15 1 9 31.31 1.32
 15 1 9 32.52 1.47
 -16 1 9 48.62 1.71
 16 1 9 51.88 1.83
 -17 1 9 45.23 2.08
 17 1 9 43.69 2.33
 -18 1 9 3.45 2.62
 18 1 9 3.99 2.89
 0 2 9 145.83 2.32
 -1 2 9 61.08 1.15
 1 2 9 62.58 1.14
 -2 2 9 235.46 3.66
 2 2 9 233.26 3.63
 -3 2 9 827.8 12.41
 3 2 9 835.54 12.52
 -4 2 9 200.54 3.13
 4 2 9 197.45 3.1
 -5 2 9 279.57 4.33
 5 2 9 274.58 4.24
 -6 2 9 36.24 0.78
 6 2 9 38.91 0.83
 -7 2 9 11.57 0.51
 7 2 9 11.17 0.48
 -8 2 9 68.22 1.27
 8 2 9 68.34 1.27
 -9 2 9 38.92 0.91
 9 2 9 38.85 0.91
 -10 2 9 79.76 1.56
 10 2 9 78.6 1.45
 -11 2 9 297.56 5.75
 11 2 9 290.02 5.2
 -12 2 9 23.13 0.95
 12 2 9 26.06 0.98
 -13 2 9 41.75 1.36
 13 2 9 41.47 1.29
 -14 2 9 71.02 1.73
 14 2 9 72.88 1.91
 -15 2 9 4.31 1.05
 15 2 9 4.31 1.03
 -16 2 9 25.99 1.7
 16 2 9 28.33 1.69
 -17 2 9 34.13 2.07
 17 2 9 34.19 1.99
 -18 2 9 29.36 3.01
 18 2 9 31.14 3.22
 0 3 9 2.86 0.33
 -1 3 9 215.92 3.37
 1 3 9 215.82 3.35
 -2 3 9 358.75 5.49
 2 3 9 351.46 5.38
 -3 3 9 274.41 4.92
 3 3 9 275.65 4.95
 -4 3 9 272.44 4.92
 4 3 9 269.76 4.85
 -5 3 9 38.03 1.06
 5 3 9 40.04 1.08
 -6 3 9 66.05 1.47
 6 3 9 65.17 1.46
 -7 3 9 36.77 1.04
 7 3 9 37.87 1.03
 -8 3 9 18.22 0.86
 8 3 9 15.38 0.83
 -9 3 9 223.76 3.51
 9 3 9 222.44 3.51
 -10 3 9 121.53 2.19
 10 3 9 123.86 2.21
 -11 3 9 45.86 1.21
 11 3 9 47.56 1.22
 -12 3 9 31.24 1.05
 12 3 9 33.17 1.02
 -13 3 9 54.59 1.53
 13 3 9 58.56 1.48
 -14 3 9 4.81 0.9
 14 3 9 2.9 0.88
 -15 3 9 100.15 2.52
 15 3 9 103.09 2.66
 -16 3 9 23.09 1.74
 16 3 9 23.03 1.8
 -17 3 9 42.97 2.09
 17 3 9 41.45 2.08
 0 4 9 85.49 1.45
 -1 4 9 86.4 1.55
 1 4 9 86.01 1.72
 -2 4 9 88.99 1.84
 2 4 9 86.74 1.8
 -3 4 9 146.42 2.78
 3 4 9 145.68 2.73
 -4 4 9 74.25 1.6
 4 4 9 76.53 1.66
 -5 4 9 27.39 0.91
 5 4 9 26.94 0.97
 -6 4 9 78.52 1.72
 6 4 9 79.16 1.89
 -7 4 9 37.02 1.05
 7 4 9 38.63 1.09
 -8 4 9 79.13 1.74
 8 4 9 81.03 1.82
 -9 4 9 170.27 3.26
 9 4 9 169.29 3.26
 -10 4 9 22.4 1.03
 10 4 9 21.88 1.01
 -11 4 9 109.76 2.5
 11 4 9 113.41 2.83
 -12 4 9 43.08 1.14
 12 4 9 46.75 1.24
 -13 4 9 117.56 2.4
 13 4 9 115.54 2.36
 -14 4 9 6.5 1.1
 14 4 9 5.9 1.03
 -15 4 9 12.32 1.29
 15 4 9 13.77 1.34
 -16 4 9 73.56 2.22
 16 4 9 77.58 2.43
 -17 4 9 59.42 2.43
 17 4 9 60.01 2.3
 0 5 9 8.22 0.45
 -1 5 9 50.83 0.98
 1 5 9 52.04 0.99
 -2 5 9 0.63 0.34
 2 5 9 1.55 0.43
 -3 5 9 174.17 3.55
 3 5 9 174.83 3.42
 -4 5 9 242.21 4.42
 4 5 9 245.66 4.49
 -5 5 9 355.37 6.33
 5 5 9 367.23 6.56
 -6 5 9 57.4 1.42
 6 5 9 54.86 1.42
 -7 5 9 173.6 3.28
 7 5 9 174.06 3.29
 -8 5 9 10.04 0.76
 8 5 9 10.01 0.74
 -9 5 9 30.66 1.18
 9 5 9 30.6 1.14
 -10 5 9 172.28 3.61
 10 5 9 175.04 3.64
 -11 5 9 69.85 2.11
 11 5 9 67.49 1.98
 -12 5 9 50.55 1.68
 12 5 9 45.63 1.63
 -13 5 9 59.76 2.46
 13 5 9 58.16 2.41
 -14 5 9 18.85 1.16
 14 5 9 19.76 1.2
 -15 5 9 28.45 1.54
 15 5 9 29.14 1.52
 -16 5 9 4.61 1.44
 16 5 9 2.25 1.44
 -17 5 9 11.95 2.14
 17 5 9 9.2 1.94
 0 6 9 0.7 0.27
 -1 6 9 24.24 0.63
 1 6 9 23.88 0.61
 -2 6 9 77.56 1.66
 2 6 9 76.94 1.81
 -3 6 9 184.15 3.43
 3 6 9 184.32 3.43
 -4 6 9 147.13 2.84
 4 6 9 147.24 2.93
 -5 6 9 457.44 8.08
 5 6 9 447.44 7.92
 -6 6 9 103.89 2.13
 6 6 9 108.2 2.2
 -7 6 9 139.65 2.7
 7 6 9 135.03 2.66
 -8 6 9 16.03 0.81
 8 6 9 15.56 0.77
 -9 6 9 90.49 2.17
 9 6 9 91.62 2.12
 -10 6 9 30.5 1.21
 10 6 9 30.71 1.2
 -11 6 9 82.28 2.37
 11 6 9 82.74 2.37
 -12 6 9 14.37 1.4
 12 6 9 13.07 1.24
 -13 6 9 50.44 2.09
 13 6 9 47.27 2.2
 -14 6 9 17.82 1.78
 14 6 9 19.33 1.97
 -15 6 9 21.5 2.08
 15 6 9 21.59 2.57
 -16 6 9 25.5 2.66
 16 6 9 22.58 2.57
 0 7 9 219.51 3.45
 -1 7 9 136.69 2.21
 1 7 9 137.49 2.24
 -2 7 9 139.05 2.68
 2 7 9 138.99 2.71
 -3 7 9 131.18 2.55
 3 7 9 130.08 2.58
 -4 7 9 46.78 1.27
 4 7 9 43.9 1.18
 -5 7 9 85.52 1.88
 5 7 9 80.58 1.81
 -6 7 9 72.08 1.9
 6 7 9 74.8 1.77
 -7 7 9 5.47 0.66
 7 7 9 5.84 0.72
 -8 7 9 1.35 0.55
 8 7 9 2.72 0.73
 -9 7 9 1.79 0.73
 9 7 9 1.23 0.69
 -10 7 9 7.89 1.1
 10 7 9 5.12 1.02
 -11 7 9 61.22 2.71
 11 7 9 66.09 2.25
 -12 7 9 221.84 6.01
 12 7 9 234.09 6.19
 -13 7 9 52.31 2.32
 13 7 9 53.88 2.41
 -14 7 9 10.26 1.83
 14 7 9 16.31 2.02
 -15 7 9 6.43 2.1
 15 7 9 9.24 2.22
 -16 7 9 0.59 2.3
 16 7 9 0.45 2.01
 0 8 9 473.28 7.17
 -1 8 9 113.32 1.93
 1 8 9 112.71 2.09
 -2 8 9 72.98 1.68
 2 8 9 70.65 1.59
 -3 8 9 30.61 0.97
 3 8 9 30.35 1.01
 -4 8 9 16.76 0.9
 4 8 9 14.24 0.83
 -5 8 9 56.65 1.38
 5 8 9 59.84 1.64
 -6 8 9 14.32 0.97
 6 8 9 13.91 0.82
 -7 8 9 21.4 1.04
 7 8 9 22.18 1.1
 -8 8 9 15.89 0.98
 8 8 9 16.74 0.96
 -9 8 9 77.16 2.22
 9 8 9 75.49 2.16
 -10 8 9 6.28 1.3
 10 8 9 2.01 1.14
 -11 8 9 225.14 5.98
 11 8 9 222.18 5.94
 -12 8 9 2.95 1.24
 12 8 9 3.23 1.35
 -13 8 9 79.47 2.94
 13 8 9 81.96 3.19
 -14 8 9 26.47 2.23
 14 8 9 27.38 2.43
 -15 8 9 61.49 3.16
 15 8 9 60.33 3.22
 -16 8 9 17.85 4.18
 16 8 9 2.58 4.06
 0 9 9 188.77 3.06
 -1 9 9 6.58 0.52
 1 9 9 6.83 0.48
 -2 9 9 414.57 7.37
 2 9 9 415.38 7.34
 -3 9 9 3.5 0.61
 3 9 9 2.07 0.59
 -4 9 9 250.53 5
 4 9 9 242 4.83
 -5 9 9 14.27 0.92
 5 9 9 12.91 0.9
 -6 9 9 2.91 0.8
 6 9 9 1.79 0.8
 -7 9 9 73.78 2.08
 7 9 9 73.37 2.03
 -8 9 9 66.14 1.96
 8 9 9 67.92 2.01
 -9 9 9 21.46 1.47
 9 9 9 21.51 1.38
 -10 9 9 32.6 1.85
 10 9 9 33.48 1.89
 -11 9 9 15.01 1.45
 11 9 9 13.64 1.63
 -12 9 9 66.93 2.6
 12 9 9 66.89 2.86
 -13 9 9 2.04 1.45
 13 9 9 2.2 1.6
 -14 9 9 23.72 2.26
 14 9 9 27.78 2.67
 -15 9 9 70.7 3.86
 15 9 9 71.98 3.15
 0 10 9 0.35 0.39
 -1 10 9 54.73 1.25
 1 10 9 55.99 1.44
 -2 10 9 44.26 1.46
 2 10 9 41.94 1.43
 -3 10 9 268.71 6.01
 3 10 9 263.49 5.81
 -4 10 9 29.16 1.26
 4 10 9 27.59 1.25
 -5 10 9 122.29 3.6
 5 10 9 118.82 3
 -6 10 9 32.89 1.43
 6 10 9 33.53 1.43
 -7 10 9 13.1 1.13
 7 10 9 15.19 1.28
 -8 10 9 63.82 2.05
 8 10 9 67.47 2.01
 -9 10 9 20.94 1.47
 9 10 9 19.82 1.59
 -10 10 9 69.92 2.49
 10 10 9 67.09 2.94
 -11 10 9 22.7 1.84
 11 10 9 20.03 1.93
 -12 10 9 93.16 3.33
 12 10 9 87.47 3.34
 -13 10 9 14.56 2.25
 13 10 9 17.44 2.26
 -14 10 9 25.74 2.58
 14 10 9 25.05 2.41
 0 11 9 62.31 1.51
 -1 11 9 29.45 0.96
 1 11 9 28.94 0.9
 -2 11 9 26.77 0.83
 2 11 9 23.41 0.76
 -3 11 9 51.79 1.93
 3 11 9 50.36 1.61
 -4 11 9 193.51 4.7
 4 11 9 185.38 4.34
 -5 11 9 1.68 0.78
 5 11 9 1.04 1.01
 -6 11 9 57.98 2
 6 11 9 54.87 1.8
 -7 11 9 86.02 2.57
 7 11 9 85.22 2.41
 -8 11 9 55.55 2.13
 8 11 9 61.77 2.42
 -9 11 9 77.43 2.75
 9 11 9 74.43 2.79
 -10 11 9 5.24 1.56
 10 11 9 1.01 1.52
 -11 11 9 14.92 2.25
 11 11 9 13.05 2.39
 -12 11 9 78.69 3.34
 12 11 9 81.92 3.28
 -13 11 9 40.26 2.91
 13 11 9 46.14 3.35
 0 12 9 0.44 0.62
 -1 12 9 21.77 1.02
 1 12 9 19.94 0.9
 -2 12 9 13.33 0.8
 2 12 9 11.71 0.8
 -3 12 9 230.5 5.29
 3 12 9 215.49 5.8
 -4 12 9 39.53 1.5
 4 12 9 41.86 1.5
 -5 12 9 17.84 1.4
 5 12 9 14.04 1.29
 -6 12 9 43.86 1.96
 6 12 9 38.97 1.7
 -7 12 9 62.68 2.47
 7 12 9 60.56 2.53
 -8 12 9 95.77 3.15
 8 12 9 94.11 3.21
 -9 12 9 23.94 1.92
 9 12 9 24.31 1.95
 -10 12 9 13.8 1.87
 10 12 9 19.93 2.27
 -11 12 9 71.9 3.38
 11 12 9 68.57 3.01
 -12 12 9 27.15 2.55
 12 12 9 27.27 2.38
 0 13 9 11.68 0.98
 -1 13 9 16.27 1.03
 1 13 9 16.78 0.96
 -2 13 9 6.51 0.79
 2 13 9 9.33 0.88
 -3 13 9 17.46 1.51
 3 13 9 12.69 1.5
 -4 13 9 125.56 3.32
 4 13 9 127.5 3.81
 -5 13 9 69.06 2.51
 5 13 9 70.12 2.46
 -6 13 9 42.1 2.18
 6 13 9 38.45 2.18
 -7 13 9 12.32 1.52
 7 13 9 9.4 1.64
 -8 13 9 45.87 2.42
 8 13 9 44.33 2.67
 -9 13 9 2.11 1.83
 9 13 9 1.91 2.07
 -10 13 9 36.61 2.99
 10 13 9 38.2 2.68
 -11 13 9 14.33 2.39
 11 13 9 15.74 2.51
 0 14 9 17.48 1.29
 -1 14 9 36.11 1.44
 1 14 9 33.76 1.28
 -2 14 9 1.37 0.94
 2 14 9 1.05 1.04
 -3 14 9 22.09 1.78
 3 14 9 23.38 1.92
 -4 14 9 68.23 2.74
 4 14 9 75.12 2.62
 -5 14 9 3.35 1.86
 5 14 9 8.57 2.02
 -6 14 9 36.84 2.27
 6 14 9 37.39 2.78
 -7 14 9 12.23 1.98
 7 14 9 15.66 2.62
 -8 14 9 16.96 2.87
 8 14 9 9.89 2.29
 -9 14 9 26.98 2.75
 9 14 9 25.73 2.54
 -10 14 9 14.45 2.79
 10 14 9 16.77 2.91
 0 15 9 31.79 1.65
 -1 15 9 38.64 1.6
 1 15 9 39.88 1.8
 -2 15 9 14.42 1.36
 2 15 9 15.45 1.4
 -3 15 9 46.25 2.38
 3 15 9 46.58 2.22
 -4 15 9 4.74 1.86
 4 15 9 7.68 2.03
 -5 15 9 2.04 2.03
 5 15 9 1.55 1.86
 -6 15 9 82.08 3.57
 6 15 9 87.8 3.38
 -7 15 9 0.86 2.06
 7 15 9 3.54 1.93
 -8 15 9 14.96 2.79
 8 15 9 16.39 2.56
 0 16 9 4.98 1.83
 -1 16 9 52.23 2.1
 1 16 9 53.1 2.35
 -2 16 9 20.34 1.79
 2 16 9 19.43 1.78
 -3 16 9 27.4 2.6
 3 16 9 29.8 2.76
 -4 16 9 4.9 2.4
 4 16 9 6.16 2.53
 -5 16 9 79.67 3.74
 5 16 9 83.66 4.03
 -6 16 9 9.35 3.02
 6 16 9 13.08 3.72
 0 17 9 25.09 3.56
 -1 17 9 11.14 4.67
 1 17 9 6.36 4.57
 0 0 10 495.09 10.57
 1 0 10 225.36 3.52
 2 0 10 122.87 2.04
 3 0 10 30.18 0.76
 4 0 10 28.07 0.73
 5 0 10 10.05 0.58
 6 0 10 46.35 0.97
 7 0 10 8.18 0.55
 8 0 10 66.76 1.28
 9 0 10 129.8 2.21
 10 0 10 4.7 0.53
 11 0 10 160.08 3.04
 12 0 10 178.89 3.41
 13 0 10 20.02 1.23
 14 0 10 2.09 0.99
 15 0 10 26.96 1.46
 16 0 10 65.18 2.12
 17 0 10 186.01 3.98
 0 1 10 78.87 1.4
 -1 1 10 241.53 3.75
 1 1 10 242.9 3.77
 -2 1 10 113.76 1.89
 2 1 10 112.28 1.89
 -3 1 10 41.32 0.84
 3 1 10 42.72 0.87
 -4 1 10 5.53 0.43
 4 1 10 5.77 0.45
 -5 1 10 139.46 2.28
 5 1 10 135.57 2.24
 -6 1 10 131.07 2.16
 6 1 10 133.78 2.22
 -7 1 10 63.99 1.25
 7 1 10 64.51 1.22
 -8 1 10 39.66 0.97
 8 1 10 39.62 0.96
 -9 1 10 102.47 1.79
 9 1 10 103.25 1.83
 -10 1 10 46.01 1.11
 10 1 10 45.5 1.14
 -11 1 10 62.98 1.48
 11 1 10 63.85 1.53
 -12 1 10 150.81 3.05
 12 1 10 151.41 2.96
 -13 1 10 16.57 1.12
 13 1 10 18.84 1.04
 -14 1 10 3.47 0.92
 14 1 10 3.9 1.07
 -15 1 10 27.01 1.47
 15 1 10 25.74 1.35
 -16 1 10 24.59 1.57
 16 1 10 25.06 1.65
 -17 1 10 9.47 2.23
 17 1 10 12.33 2.02
 0 2 10 0.91 0.26
 -1 2 10 134.01 2.18
 1 2 10 134.79 2.21
 -2 2 10 43.88 0.89
 2 2 10 46.28 0.9
 -3 2 10 302.02 4.65
 3 2 10 301.26 4.63
 -4 2 10 508.84 7.69
 4 2 10 508.03 7.68
 -5 2 10 146.62 2.4
 5 2 10 144.74 2.36
 -6 2 10 329.96 5.04
 6 2 10 329.02 5.03
 -7 2 10 68.18 1.27
 7 2 10 65.57 1.24
 -8 2 10 109.44 1.87
 8 2 10 111.3 1.89
 -9 2 10 5.46 0.51
 9 2 10 4.19 0.5
 -10 2 10 78.58 1.58
 10 2 10 78.18 1.55
 -11 2 10 80.79 1.76
 11 2 10 81.21 1.76
 -12 2 10 5.29 0.77
 12 2 10 6.32 0.72
 -13 2 10 16.29 0.99
 13 2 10 14.68 0.96
 -14 2 10 8.83 1.17
 14 2 10 7.2 1.02
 -15 2 10 26.26 1.39
 15 2 10 28.23 1.45
 -16 2 10 70.75 2.47
 16 2 10 75.25 2.6
 -17 2 10 16.85 2.01
 17 2 10 9.9 1.91
 0 3 10 32.58 0.75
 -1 3 10 209.43 3.3
 1 3 10 209.09 3.28
 -2 3 10 79.94 1.38
 2 3 10 83.04 1.43
 -3 3 10 180.1 3.36
 3 3 10 184.49 3.44
 -4 3 10 186.97 3.48
 4 3 10 188.96 3.52
 -5 3 10 23.37 0.87
 5 3 10 21.86 0.87
 -6 3 10 20.79 0.84
 6 3 10 21.02 0.84
 -7 3 10 71.92 1.69
 7 3 10 72.75 1.7
 -8 3 10 31.12 1.01
 8 3 10 29.83 0.98
 -9 3 10 54.19 1.56
 9 3 10 50.04 1.32
 -10 3 10 34.95 1.22
 10 3 10 34.24 1.22
 -11 3 10 53.36 1.29
 11 3 10 53.1 1.31
 -12 3 10 42.03 1.23
 12 3 10 41.81 1.18
 -13 3 10 31.52 1.14
 13 3 10 30.98 1.19
 -14 3 10 71.57 1.84
 14 3 10 73.04 1.84
 -15 3 10 40.23 1.7
 15 3 10 43.14 1.72
 -16 3 10 1.01 1.6
 16 3 10 0.84 1.39
 -17 3 10 48.24 2.53
 17 3 10 46.65 2.49
 0 4 10 1.44 0.3
 -1 4 10 75.81 1.35
 1 4 10 77.31 1.37
 -2 4 10 71.87 1.61
 2 4 10 70.89 1.55
 -3 4 10 324.85 5.9
 3 4 10 319.22 5.96
 -4 4 10 17.8 0.75
 4 4 10 16.66 0.75
 -5 4 10 20.23 0.84
 5 4 10 19.8 0.89
 -6 4 10 29.9 0.97
 6 4 10 29.68 1.05
 -7 4 10 127.39 2.52
 7 4 10 123.16 2.45
 -8 4 10 152.6 2.96
 8 4 10 151.39 2.97
 -9 4 10 233.4 4.73
 9 4 10 238.13 4.79
 -10 4 10 280.95 5.56
 10 4 10 277.34 5.56
 -11 4 10 64.87 1.91
 11 4 10 63.43 1.9
 -12 4 10 102.47 2.66
 12 4 10 98.32 2.54
 -13 4 10 10.04 1.36
 13 4 10 13.82 1.33
 -14 4 10 108.09 2.55
 14 4 10 104.33 2.98
 -15 4 10 25.72 1.44
 15 4 10 27.47 1.65
 -16 4 10 32.16 1.9
 16 4 10 32.86 2.05
 -17 4 10 27.5 3.32
 17 4 10 35.34 3.58
 0 5 10 27.81 0.69
 -1 5 10 57.65 1.07
 1 5 10 55.7 1.06
 -2 5 10 58.09 1.4
 2 5 10 59.17 1.38
 -3 5 10 154.94 2.96
 3 5 10 157.61 2.99
 -4 5 10 76.98 1.67
 4 5 10 75.38 1.66
 -5 5 10 55.01 1.37
 5 5 10 56.97 1.41
 -6 5 10 100.51 2.06
 6 5 10 99.52 2.1
 -7 5 10 7.2 0.72
 7 5 10 7.54 0.72
 -8 5 10 9.98 0.81
 8 5 10 11.3 0.92
 -9 5 10 126.55 2.8
 9 5 10 130.67 3.25
 -10 5 10 17.49 1.12
 10 5 10 20.03 1.16
 -11 5 10 8.95 1.25
 11 5 10 7.95 1.27
 -12 5 10 24.2 1.37
 12 5 10 20.56 1.26
 -13 5 10 109.69 3.52
 13 5 10 106.75 3.59
 -14 5 10 22.01 1.9
 14 5 10 26.7 1.98
 -15 5 10 3.62 1.63
 15 5 10 3.54 2.1
 -16 5 10 54.38 3.05
 16 5 10 53.38 3.1
 0 6 10 183.47 2.9
 -1 6 10 177.69 2.8
 1 6 10 175.07 2.77
 -2 6 10 109.35 2.19
 2 6 10 110.71 2.2
 -3 6 10 31 0.98
 3 6 10 31.55 1
 -4 6 10 52.66 1.31
 4 6 10 52.13 1.28
 -5 6 10 156.48 3.09
 5 6 10 153.71 2.94
 -6 6 10 85.03 1.89
 6 6 10 85.11 1.85
 -7 6 10 188.56 3.93
 7 6 10 185.4 3.75
 -8 6 10 52.49 1.48
 8 6 10 52.96 1.52
 -9 6 10 136.51 2.99
 9 6 10 135.99 2.94
 -10 6 10 35.34 1.33
 10 6 10 35.27 1.4
 -11 6 10 28.58 1.46
 11 6 10 32.18 1.5
 -12 6 10 47.08 1.96
 12 6 10 50.24 2.09
 -13 6 10 52.26 2.42
 13 6 10 53.95 2.46
 -14 6 10 11.13 1.75
 14 6 10 15.45 2.27
 -15 6 10 34.63 2.46
 15 6 10 31.63 2.65
 -16 6 10 7.02 2.94
 16 6 10 9.78 2.42
 0 7 10 246.39 3.93
 -1 7 10 78.36 1.51
 1 7 10 80.54 1.43
 -2 7 10 17.77 0.81
 2 7 10 18.97 0.8
 -3 7 10 1.56 0.64
 3 7 10 0.67 0.46
 -4 7 10 73.31 1.64
 4 7 10 70.96 1.65
 -5 7 10 34.55 1.16
 5 7 10 35.73 1.15
 -6 7 10 76.66 1.91
 6 7 10 70.49 1.72
 -7 7 10 73.95 1.89
 7 7 10 71.02 1.8
 -8 7 10 35.37 1.23
 8 7 10 35.03 1.24
 -9 7 10 3.19 0.85
 9 7 10 1.92 0.73
 -10 7 10 38.58 1.68
 10 7 10 38.74 1.82
 -11 7 10 42.21 1.96
 11 7 10 38.31 1.83
 -12 7 10 77.96 2.8
 12 7 10 76.88 2.87
 -13 7 10 12.71 1.6
 13 7 10 11.51 2.01
 -14 7 10 27.7 2.02
 14 7 10 36 2.92
 -15 7 10 55.82 3.59
 15 7 10 53.87 3.01
 -16 7 10 29.63 5.74
 0 8 10 5.62 0.46
 -1 8 10 31.4 0.73
 1 8 10 33 0.78
 -2 8 10 246.45 4.5
 2 8 10 239.28 4.41
 -3 8 10 28.39 1.08
 3 8 10 26.41 1.03
 -4 8 10 26.89 0.97
 4 8 10 25.17 0.95
 -5 8 10 138.77 2.97
 5 8 10 142.31 3.04
 -6 8 10 19.89 0.99
 6 8 10 17.57 1.01
 -7 8 10 90.8 2.21
 7 8 10 85.42 2.09
 -8 8 10 7.97 0.87
 8 8 10 8.68 0.92
 -9 8 10 61.38 2.22
 9 8 10 58.38 2.17
 -10 8 10 55.14 2.1
 10 8 10 53.33 2.14
 -11 8 10 94.45 3.1
 11 8 10 90.66 3.17
 -12 8 10 3.99 1.73
 12 8 10 5.3 1.95
 -13 8 10 51.21 2.75
 13 8 10 52.24 2.73
 -14 8 10 26.94 2.58
 14 8 10 30.95 2.51
 -15 8 10 39.26 2.81
 15 8 10 40.9 2.67
 0 9 10 16.75 0.7
 -1 9 10 23.97 0.71
 1 9 10 24.77 0.71
 -2 9 10 56.66 1.52
 2 9 10 54.23 1.42
 -3 9 10 53.07 1.47
 3 9 10 54.99 1.6
 -4 9 10 1.52 0.55
 4 9 10 2.32 0.63
 -5 9 10 49.66 1.57
 5 9 10 50.77 1.69
 -6 9 10 4.7 1.03
 6 9 10 4.96 0.82
 -7 9 10 21.82 1.27
 7 9 10 23.87 1.29
 -8 9 10 76.35 2.27
 8 9 10 73.69 2.23
 -9 9 10 71.64 2.35
 9 9 10 71.53 2.52
 -10 9 10 121.57 3.65
 10 9 10 121.29 3.81
 -11 9 10 45.9 2.24
 11 9 10 45.37 2.27
 -12 9 10 58.68 2.62
 12 9 10 62.2 2.79
 -13 9 10 20.36 2.05
 13 9 10 22.17 2.35
 -14 9 10 40.54 2.78
 14 9 10 42.43 2.86
 0 10 10 1.83 0.59
 -1 10 10 32.03 1.02
 1 10 10 34.81 1.09
 -2 10 10 12.82 1
 2 10 10 12.84 1.12
 -3 10 10 535.99 11.57
 3 10 10 557.41 11.98
 -4 10 10 61.68 1.88
 4 10 10 61.32 1.85
 -5 10 10 93.35 2.51
 5 10 10 94.27 2.57
 -6 10 10 50.15 1.84
 6 10 10 48.92 1.88
 -7 10 10 17.61 1.33
 7 10 10 17.63 1.16
 -8 10 10 55.72 2.17
 8 10 10 54.73 2.05
 -9 10 10 51.46 2.3
 9 10 10 50.51 2.44
 -10 10 10 80.8 2.81
 10 10 10 78.96 3.04
 -11 10 10 27.46 2.11
 11 10 10 30.33 2.18
 -12 10 10 18.41 2.38
 12 10 10 18.73 2.55
 -13 10 10 3.82 2.63
 13 10 10 4.7 2.32
 -14 10 10 11.48 3.18
 14 10 10 3.28 3.42
 0 11 10 36.34 1.04
 -1 11 10 39.51 1.11
 1 11 10 38.49 1.1
 -2 11 10 275.6 6.18
 2 11 10 266.65 5.98
 -3 11 10 97.36 2.5
 3 11 10 100.03 2.7
 -4 11 10 56.17 1.83
 4 11 10 54.78 1.81
 -5 11 10 13.53 1.34
 5 11 10 14 1.23
 -6 11 10 54.78 1.94
 6 11 10 48.95 1.74
 -7 11 10 41.95 1.82
 7 11 10 43.5 1.98
 -8 11 10 61.45 2.54
 8 11 10 65.53 2.88
 -9 11 10 90.74 3.05
 9 11 10 88.9 3.3
 -10 11 10 24.75 2.05
 10 11 10 26.32 2.22
 -11 11 10 2.51 1.68
 11 11 10 2.51 1.7
 -12 11 10 58.15 3.2
 12 11 10 54.52 3.09
 -13 11 10 6.39 2.94
 13 11 10 15.1 2.92
 0 12 10 40.46 1.19
 -1 12 10 18.49 0.93
 1 12 10 20.33 0.93
 -2 12 10 26.56 1.49
 2 12 10 25.14 1.29
 -3 12 10 18.87 1.27
 3 12 10 19.24 1.3
 -4 12 10 1.48 1.12
 4 12 10 1.28 1.07
 -5 12 10 30.58 1.65
 5 12 10 32.95 1.74
 -6 12 10 89.79 2.56
 6 12 10 88.61 2.69
 -7 12 10 5.34 1.83
 7 12 10 3.93 1.83
 -8 12 10 20.84 1.81
 8 12 10 25.77 1.99
 -9 12 10 59.78 2.6
 9 12 10 61.78 3.05
 -10 12 10 22.11 2.27
 10 12 10 22.47 2.21
 -11 12 10 87.42 3.63
 11 12 10 87.24 3.69
 -12 12 10 39.93 3.85
 12 12 10 47.88 4.13
 0 13 10 25.42 1.08
 -1 13 10 113.92 2.41
 1 13 10 110.55 2.38
 -2 13 10 77.58 2.39
 2 13 10 75.75 2.37
 -3 13 10 4.87 1.29
 3 13 10 5.34 1.26
 -4 13 10 66 2.21
 4 13 10 66.6 2.31
 -5 13 10 19.27 1.69
 5 13 10 19.86 2.01
 -6 13 10 102.79 3.47
 6 13 10 100.54 3.55
 -7 13 10 6.95 2.14
 7 13 10 5.32 2.11
 -8 13 10 22.3 2.05
 8 13 10 26.51 2.8
 -9 13 10 9.57 2.35
 9 13 10 11.11 2.42
 -10 13 10 5.91 2.72
 10 13 10 2.66 3.01
 0 14 10 3.27 1.11
 -1 14 10 26.13 1.38
 1 14 10 25.28 1.39
 -2 14 10 41.99 2.17
 2 14 10 42 2.07
 -3 14 10 20.42 1.92
 3 14 10 17.14 1.94
 -4 14 10 18.76 1.78
 4 14 10 19.92 1.97
 -5 14 10 43.49 2.68
 5 14 10 41.87 2.6
 -6 14 10 99.55 3.6
 6 14 10 101.05 4.01
 -7 14 10 3.01 2.5
 7 14 10 3.14 2.15
 -8 14 10 44.88 2.82
 8 14 10 44.15 2.93
 -9 14 10 7.54 2.65
 9 14 10 8.4 2.78
 0 15 10 7.09 1.44
 -1 15 10 103.35 2.77
 1 15 10 98.92 2.51
 -2 15 10 4.22 1.85
 2 15 10 4.32 1.86
 -3 15 10 5.88 1.95
 3 15 10 6.05 1.74
 -4 15 10 11.66 2.25
 4 15 10 12.7 2.22
 -5 15 10 138.42 5.15
 5 15 10 138.38 4.87
 -6 15 10 80.72 3.97
 6 15 10 72.38 3.5
 -7 15 10 27.83 3.2
 7 15 10 37.08 3.35
 0 16 10 20.29 1.89
 -1 16 10 21.29 1.91
 1 16 10 23.23 2.03
 -2 16 10 11.38 2.72
 2 16 10 15.44 2.35
 -3 16 10 127.73 4.56
 3 16 10 136 4.63
 -4 16 10 11.24 2.9
 4 16 10 8.1 2.8
 0 0 11 0.59 0.52
 1 0 11 90.15 1.56
 2 0 11 649.36 10.45
 3 0 11 0.66 0.45
 4 0 11 89.48 1.6
 5 0 11 29.92 0.77
 6 0 11 16.74 0.67
 7 0 11 10.25 0.55
 8 0 11 83.18 1.52
 9 0 11 89.69 1.68
 10 0 11 397.13 7.17
 11 0 11 50.54 1.37
 12 0 11 22.11 1.06
 13 0 11 67.29 1.76
 14 0 11 3.56 1.08
 15 0 11 8.61 1.33
 16 0 11 31.97 1.75
 17 0 11 53.05 3.11
 0 1 11 100.52 1.75
 -1 1 11 364.57 5.6
 1 1 11 358.98 5.61
 -2 1 11 30.66 0.8
 2 1 11 30.57 0.77
 -3 1 11 43.26 0.95
 3 1 11 44.47 0.93
 -4 1 11 18.04 0.63
 4 1 11 18.29 0.64
 -5 1 11 68.57 1.3
 5 1 11 68.11 1.3
 -6 1 11 55.26 1.11
 6 1 11 56.59 1.14
 -7 1 11 46.67 1
 7 1 11 47.38 1.05
 -8 1 11 83.61 1.53
 8 1 11 79.6 1.47
 -9 1 11 32.58 0.86
 9 1 11 33.14 0.88
 -10 1 11 93.31 2
 10 1 11 90.2 1.92
 -11 1 11 46.46 1.34
 11 1 11 46.34 1.31
 -12 1 11 2.04 0.76
 12 1 11 3.47 0.71
 -13 1 11 76.15 1.86
 13 1 11 76.22 1.86
 -14 1 11 35.09 1.49
 14 1 11 35.65 1.54
 -15 1 11 22.57 1.5
 15 1 11 21.99 1.56
 -16 1 11 55.25 2.22
 16 1 11 58.84 2.19
 -17 1 11 23.52 2.55
 17 1 11 23.59 2.67
 0 2 11 341.98 5.26
 -1 2 11 105.29 1.85
 1 2 11 105.06 1.8
 -2 2 11 22.69 0.63
 2 2 11 21.61 0.64
 -3 2 11 135.42 2.24
 3 2 11 134.91 2.23
 -4 2 11 40.88 0.89
 4 2 11 38.8 0.87
 -5 2 11 117.41 1.97
 5 2 11 119.14 1.99
 -6 2 11 80.54 1.46
 6 2 11 79.54 1.45
 -7 2 11 26.48 0.7
 7 2 11 26.32 0.72
 -8 2 11 285.94 4.44
 8 2 11 296.24 4.59
 -9 2 11 43.48 1.01
 9 2 11 44.05 1.02
 -10 2 11 73.29 1.6
 10 2 11 73.56 1.57
 -11 2 11 35.75 1.1
 11 2 11 35.46 1.09
 -12 2 11 18.63 0.93
 12 2 11 20.74 0.98
 -13 2 11 3.22 0.9
 13 2 11 2.09 0.98
 -14 2 11 16.68 1.32
 14 2 11 17.3 1.3
 -15 2 11 20.11 1.44
 15 2 11 19.76 1.51
 -16 2 11 13.31 1.85
 16 2 11 12.64 1.96
 0 3 11 88.95 1.56
 -1 3 11 64.11 1.22
 1 3 11 64.56 1.21
 -2 3 11 64.74 1.19
 2 3 11 62.81 1.16
 -3 3 11 30.98 0.72
 3 3 11 29.46 0.72
 -4 3 11 206.09 4.18
 4 3 11 198.11 3.84
 -5 3 11 3.45 0.69
 5 3 11 1.49 0.46
 -6 3 11 41.55 1.18
 6 3 11 38.74 1.13
 -7 3 11 78.99 1.74
 7 3 11 79.66 1.74
 -8 3 11 175.91 3.42
 8 3 11 178.16 3.36
 -9 3 11 122.71 2.72
 9 3 11 121.94 2.67
 -10 3 11 107.63 2.72
 10 3 11 105.88 2.67
 -11 3 11 21.53 1.1
 11 3 11 23.64 1.29
 -12 3 11 65.48 2.02
 12 3 11 62.96 2.15
 -13 3 11 53.29 1.98
 13 3 11 53.71 2.14
 -14 3 11 13.38 1.08
 14 3 11 12.09 1.09
 -15 3 11 2 1.3
 15 3 11 1.61 1.32
 -16 3 11 15.03 1.83
 16 3 11 14.86 1.64
 0 4 11 59.23 1.13
 -1 4 11 31.92 0.77
 1 4 11 31.78 0.77
 -2 4 11 40.15 0.85
 2 4 11 39.89 0.83
 -3 4 11 85.52 1.81
 3 4 11 83.13 1.77
 -4 4 11 330.34 5.91
 4 4 11 336.94 6
 -5 4 11 268.26 4.87
 5 4 11 265.79 4.84
 -6 4 11 95.1 1.97
 6 4 11 97.72 2.04
 -7 4 11 111.01 2.24
 7 4 11 114.79 2.36
 -8 4 11 117.22 2.6
 8 4 11 113.73 2.51
 -9 4 11 193.1 4
 9 4 11 196.49 4.04
 -10 4 11 282.87 6.36
 10 4 11 280.02 6.24
 -11 4 11 3.45 0.95
 11 4 11 2.92 1.01
 -12 4 11 56.55 1.94
 12 4 11 57.75 1.99
 -13 4 11 16.52 1.44
 13 4 11 15.49 1.57
 -14 4 11 40.51 2.31
 14 4 11 39.32 2.42
 -15 4 11 15.11 2.02
 15 4 11 15.33 2.44
 -16 4 11 23.77 2.65
 16 4 11 19.82 2.44
 0 5 11 0.97 0.33
 -1 5 11 103.75 1.77
 1 5 11 103.43 1.77
 -2 5 11 73.97 1.63
 2 5 11 76.12 1.66
 -3 5 11 4.55 0.83
 3 5 11 2.59 0.58
 -4 5 11 89.23 1.89
 4 5 11 86.84 1.83
 -5 5 11 150.05 2.88
 5 5 11 149.38 3
 -6 5 11 84.07 1.76
 6 5 11 80.43 1.76
 -7 5 11 51.48 1.48
 7 5 11 53.94 1.56
 -8 5 11 2.42 0.71
 8 5 11 2.3 0.78
 -9 5 11 13.07 0.88
 9 5 11 13.64 1.02
 -10 5 11 25.55 1.2
 10 5 11 23.44 1.25
 -11 5 11 52.7 1.77
 11 5 11 50.23 1.83
 -12 5 11 2.88 1.45
 12 5 11 1.3 1.45
 -13 5 11 26.6 1.85
 13 5 11 25.43 2.1
 -14 5 11 27.51 2.67
 14 5 11 26.94 2.53
 -15 5 11 4.56 1.95
 15 5 11 2.05 2.05
 -16 5 11 6.88 2.65
 16 5 11 11.46 2.63
 0 6 11 11.05 0.51
 -1 6 11 67.68 1.24
 1 6 11 69.45 1.27
 -2 6 11 204.02 3.79
 2 6 11 197.74 3.7
 -3 6 11 62.19 1.48
 3 6 11 58.71 1.46
 -4 6 11 297.09 5.33
 4 6 11 304.38 5.46
 -5 6 11 154.09 2.96
 5 6 11 152.7 2.95
 -6 6 11 35.77 1.25
 6 6 11 38.4 1.28
 -7 6 11 24.33 1.08
 7 6 11 23.89 1.15
 -8 6 11 68.31 1.79
 8 6 11 64.58 1.72
 -9 6 11 12.1 1.08
 9 6 11 14.44 0.94
 -10 6 11 25.11 1.26
 10 6 11 24.37 1.44
 -11 6 11 56.58 2.19
 11 6 11 57.87 2.11
 -12 6 11 22.68 1.71
 12 6 11 19.13 1.79
 -13 6 11 33.17 2.06
 13 6 11 33.58 2.42
 -14 6 11 45.78 2.54
 14 6 11 46.54 2.46
 -15 6 11 11.36 2.64
 15 6 11 17.2 2.43
 0 7 11 63.87 1.18
 -1 7 11 32.92 1.05
 1 7 11 31.16 1.05
 -2 7 11 29 0.97
 2 7 11 27.12 0.95
 -3 7 11 35.84 1.06
 3 7 11 32.39 1.01
 -4 7 11 61.68 1.53
 4 7 11 61.46 1.51
 -5 7 11 71.66 1.85
 5 7 11 68.6 1.77
 -6 7 11 19.53 1.03
 6 7 11 18.98 1
 -7 7 11 16.64 1.02
 7 7 11 18.16 1.08
 -8 7 11 62.43 1.7
 8 7 11 67.33 1.83
 -9 7 11 96.76 3.01
 9 7 11 94.93 3.01
 -10 7 11 20.49 1.55
 10 7 11 20.97 1.68
 -11 7 11 15.78 1.56
 11 7 11 15.65 1.62
 -12 7 11 32.55 1.95
 12 7 11 29.68 2.05
 -13 7 11 32.57 2.42
 13 7 11 28.75 2.52
 -14 7 11 53.54 3.27
 14 7 11 54.51 3.06
 -15 7 11 19.68 2.94
 15 7 11 19.52 2.78
 0 8 11 0.77 0.36
 -1 8 11 31.51 1.01
 1 8 11 29.42 1.01
 -2 8 11 155.01 3.17
 2 8 11 151.2 2.93
 -3 8 11 127.74 2.76
 3 8 11 133.08 2.87
 -4 8 11 108.17 2.77
 4 8 11 105.75 2.49
 -5 8 11 90.51 2.17
 5 8 11 91.04 2.19
 -6 8 11 15.71 1.03
 6 8 11 14.18 1.04
 -7 8 11 155.6 3.66
 7 8 11 155.71 3.68
 -8 8 11 64 1.97
 8 8 11 64.39 1.98
 -9 8 11 47.46 1.98
 9 8 11 46.77 2
 -10 8 11 7.8 1.55
 10 8 11 4.07 1.23
 -11 8 11 95.8 3.33
 11 8 11 89.59 3.21
 -12 8 11 119.83 3.74
 12 8 11 123.85 4.16
 -13 8 11 5.02 1.79
 13 8 11 3.92 2.16
 -14 8 11 32.84 2.89
 14 8 11 31.32 2.71
 0 9 11 23.14 0.79
 -1 9 11 147.83 3.53
 1 9 11 149.76 3.59
 -2 9 11 36.97 1.41
 2 9 11 32.26 1.75
 -3 9 11 84.87 2.26
 3 9 11 79.98 2.47
 -4 9 11 57.02 1.81
 4 9 11 54.26 1.72
 -5 9 11 89.71 2.47
 5 9 11 85.09 2.31
 -6 9 11 147.59 3.6
 6 9 11 148.92 3.64
 -7 9 11 25.15 1.33
 7 9 11 25.76 1.44
 -8 9 11 7.99 1.29
 8 9 11 6.79 1.2
 -9 9 11 32.85 1.83
 9 9 11 32.54 2.04
 -10 9 11 13.82 1.7
 10 9 11 13.89 1.87
 -11 9 11 54.59 2.47
 11 9 11 55.09 2.58
 -12 9 11 16.27 2.04
 12 9 11 16.87 2.37
 -13 9 11 59.71 3.19
 13 9 11 61 3.36
 -14 9 11 10.76 2.99
 14 9 11 20.51 3.78
 0 10 11 37.07 1
 -1 10 11 163.71 3.86
 1 10 11 161.58 3.78
 -2 10 11 49.53 1.66
 2 10 11 46.94 1.69
 -3 10 11 27.78 1.35
 3 10 11 28.13 1.43
 -4 10 11 140.02 3.44
 4 10 11 139 3.41
 -5 10 11 23.78 1.4
 5 10 11 20.35 1.37
 -6 10 11 24.75 1.41
 6 10 11 24.39 1.33
 -7 10 11 47.41 1.73
 7 10 11 45.64 1.73
 -8 10 11 7.6 1.5
 8 10 11 5.6 1.76
 -9 10 11 15.79 1.96
 9 10 11 12.01 1.78
 -10 10 11 143.57 4.24
 10 10 11 151.56 4.76
 -11 10 11 7.65 2.12
 11 10 11 4.43 1.91
 -12 10 11 29.33 2.96
 12 10 11 23.06 2.53
 -13 10 11 5.23 2.44
 13 10 11 8.12 2.51
 0 11 11 29.64 1.02
 -1 11 11 69.39 2.02
 1 11 11 69.03 1.96
 -2 11 11 30.75 1.33
 2 11 11 31.41 1.38
 -3 11 11 26.73 1.26
 3 11 11 25.17 1.34
 -4 11 11 0.38 1.08
 4 11 11 0.95 1.09
 -5 11 11 17.11 1.49
 5 11 11 18.36 1.38
 -6 11 11 116.45 3.13
 6 11 11 115.62 3.18
 -7 11 11 11.28 1.72
 7 11 11 9.78 1.88
 -8 11 11 8 1.49
 8 11 11 5.88 1.74
 -9 11 11 21.28 1.89
 9 11 11 22.54 2.16
 -10 11 11 4.97 1.92
 10 11 11 2.29 1.77
 -11 11 11 23.75 2.57
 11 11 11 23.86 2.33
 -12 11 11 66.37 3.32
 12 11 11 72.07 3.43
 0 12 11 1.53 0.78
 -1 12 11 29.32 1.33
 1 12 11 28.59 1.49
 -2 12 11 13.14 1.3
 2 12 11 11.59 1.38
 -3 12 11 51.58 1.88
 3 12 11 49.05 1.92
 -4 12 11 55.7 2.05
 4 12 11 55.52 2.18
 -5 12 11 71.96 2.36
 5 12 11 70.97 2.44
 -6 12 11 23.28 1.87
 6 12 11 22.06 1.75
 -7 12 11 16.68 1.84
 7 12 11 19.51 2.26
 -8 12 11 21.24 2.16
 8 12 11 19.89 2.36
 -9 12 11 43.37 2.4
 9 12 11 42.98 2.68
 -10 12 11 37.61 2.81
 10 12 11 39.33 2.81
 -11 12 11 3.44 2.92
 11 12 11 7.32 2.95
 0 13 11 30.08 1.37
 -1 13 11 8.99 1.42
 1 13 11 6.04 1.29
 -2 13 11 121.88 3.33
 2 13 11 120.84 3.32
 -3 13 11 93.25 2.76
 3 13 11 92.4 2.9
 -4 13 11 12.82 1.58
 4 13 11 11.62 1.77
 -5 13 11 15.04 1.71
 5 13 11 15.43 1.76
 -6 13 11 102.56 3.55
 6 13 11 95.38 3.85
 -7 13 11 33.24 2.57
 7 13 11 35.25 2.76
 -8 13 11 53.05 3.09
 8 13 11 49.71 2.7
 -9 13 11 3.61 2.43
 9 13 11 6.05 2.47
 -10 13 11 5.53 5.06
 0 14 11 29.36 1.43
 -1 14 11 18.81 1.81
 1 14 11 23.08 1.94
 -2 14 11 4.33 1.83
 2 14 11 5.77 1.81
 -3 14 11 4.4 1.83
 3 14 11 5.49 1.79
 -4 14 11 127.48 3.85
 4 14 11 124.15 3.94
 -5 14 11 32.37 2.9
 5 14 11 29.4 2.67
 -6 14 11 0.91 2.44
 6 14 11 0.8 2.22
 -7 14 11 30.47 2.68
 7 14 11 29.86 2.46
 -8 14 11 17.76 3.39
 8 14 11 22.19 3.19
 0 15 11 10.71 1.68
 -1 15 11 7.68 2.2
 1 15 11 5.46 2.4
 -2 15 11 2.14 1.95
 2 15 11 5.43 2.16
 -3 15 11 112.55 3.68
 3 15 11 114.09 3.48
 -4 15 11 42.89 2.97
 4 15 11 43.09 2.9
 -5 15 11 46.64 3.21
 5 15 11 50.52 3.12
 -6 15 11 28.75 3.79
 6 15 11 20.32 3.74
 0 16 11 0 2.51
 1 16 11 7.62 4.85
 0 0 12 4.73 0.66
 1 0 12 21.15 0.67
 2 0 12 122.37 2.06
 3 0 12 7.04 0.52
 4 0 12 129.45 2.19
 5 0 12 6.79 0.57
 6 0 12 50.91 1.09
 7 0 12 15.96 0.65
 8 0 12 30.02 0.94
 9 0 12 178.85 3.39
 10 0 12 140.48 2.75
 11 0 12 429.32 7.62
 12 0 12 27.13 1.26
 13 0 12 73.03 1.96
 14 0 12 19.62 1.58
 15 0 12 1.45 1.67
 16 0 12 18.73 1.96
 0 1 12 1.12 0.4
 -1 1 12 38.24 0.91
 1 1 12 36.65 0.9
 -2 1 12 5.61 0.52
 2 1 12 5.52 0.49
 -3 1 12 363.83 5.59
 3 1 12 357.68 5.48
 -4 1 12 25.05 0.72
 4 1 12 26.08 0.75
 -5 1 12 2.09 0.42
 5 1 12 1.18 0.37
 -6 1 12 46.82 1.02
 6 1 12 50.04 1.07
 -7 1 12 126.46 2.15
 7 1 12 122.76 2.07
 -8 1 12 35.81 0.88
 8 1 12 38.73 0.95
 -9 1 12 40.88 1.08
 9 1 12 40.9 1.02
 -10 1 12 13.29 0.82
 10 1 12 14.7 0.84
 -11 1 12 5.99 0.86
 11 1 12 7.38 0.86
 -12 1 12 83.72 1.98
 12 1 12 83.38 2.02
 -13 1 12 49.08 1.68
 13 1 12 47.13 1.56
 -14 1 12 29.53 1.55
 14 1 12 31.98 1.44
 -15 1 12 9.78 1.45
 15 1 12 7.06 1.61
 -16 1 12 41.7 2.3
 16 1 12 42.84 2.45
 0 2 12 201.47 3.2
 -1 2 12 143.65 2.36
 1 2 12 144.28 2.39
 -2 2 12 293.76 4.58
 2 2 12 292.54 4.51
 -3 2 12 93.13 1.6
 3 2 12 91.28 1.61
 -4 2 12 143.87 2.43
 4 2 12 141.46 2.36
 -5 2 12 140.99 2.31
 5 2 12 142.16 2.37
 -6 2 12 3.04 0.56
 6 2 12 4.17 0.67
 -7 2 12 82.58 1.87
 7 2 12 79.91 1.79
 -8 2 12 17.38 0.87
 8 2 12 18.57 0.93
 -9 2 12 8.09 0.88
 9 2 12 8.05 0.99
 -10 2 12 187.16 4.35
 10 2 12 193 4.48
 -11 2 12 65.6 1.54
 11 2 12 66.53 1.57
 -12 2 12 48.03 1.4
 12 2 12 48.72 1.44
 -13 2 12 32.47 1.27
 13 2 12 31.52 1.27
 -14 2 12 53.79 1.78
 14 2 12 52.21 1.75
 -15 2 12 24.36 1.64
 15 2 12 26.76 1.67
 -16 2 12 18.59 2.71
 16 2 12 15.06 2.13
 0 3 12 19.7 0.65
 -1 3 12 98.05 1.7
 1 3 12 95.83 1.71
 -2 3 12 70.14 1.39
 2 3 12 70.25 1.32
 -3 3 12 21.53 0.63
 3 3 12 21.89 0.62
 -4 3 12 54.32 1.38
 4 3 12 55.78 1.54
 -5 3 12 183.89 3.47
 5 3 12 189.6 3.55
 -6 3 12 4.84 0.83
 6 3 12 6.07 0.82
 -7 3 12 20.59 0.88
 7 3 12 19.63 0.89
 -8 3 12 45.95 1.42
 8 3 12 44.77 1.45
 -9 3 12 58.13 1.6
 9 3 12 60.09 1.72
 -10 3 12 85.53 2.32
 10 3 12 93.38 2.6
 -11 3 12 142.85 3.59
 11 3 12 148.6 3.77
 -12 3 12 27.45 1.53
 12 3 12 27.93 1.56
 -13 3 12 14.84 1.67
 13 3 12 11.14 1.58
 -14 3 12 10.93 1.47
 14 3 12 11.5 1.67
 -15 3 12 15.15 2.42
 15 3 12 12.73 2.32
 -16 3 12 13.88 2.68
 16 3 12 14.56 3.17
 0 4 12 59.99 1.19
 -1 4 12 42.35 0.93
 1 4 12 41.45 0.91
 -2 4 12 94 1.63
 2 4 12 92.12 1.59
 -3 4 12 80.38 1.77
 3 4 12 75.86 1.67
 -4 4 12 52.13 1.32
 4 4 12 54.91 1.33
 -5 4 12 7.45 0.72
 5 4 12 6.09 0.73
 -6 4 12 72.12 1.71
 6 4 12 72.3 1.77
 -7 4 12 73.62 1.89
 7 4 12 71.62 1.81
 -8 4 12 221.06 4.53
 8 4 12 227.16 4.75
 -9 4 12 1.9 0.87
 9 4 12 0.12 0.76
 -10 4 12 13.58 1.14
 10 4 12 13.1 1.29
 -11 4 12 37.91 1.54
 11 4 12 35.9 1.63
 -12 4 12 33.84 1.84
 12 4 12 37.55 1.99
 -13 4 12 95.29 3.34
 13 4 12 98.62 3.66
 -14 4 12 44.94 2.67
 14 4 12 45.99 2.48
 -15 4 12 36.56 2.7
 15 4 12 39.61 2.74
 0 5 12 294.11 4.89
 -1 5 12 172.74 2.93
 1 5 12 181.54 2.9
 -2 5 12 164.63 3.11
 2 5 12 167.58 3.18
 -3 5 12 69.53 1.58
 3 5 12 68.37 1.58
 -4 5 12 115.57 2.56
 4 5 12 108.96 2.37
 -5 5 12 72.9 1.66
 5 5 12 71.64 1.68
 -6 5 12 118.85 2.66
 6 5 12 121.01 2.72
 -7 5 12 3.67 0.79
 7 5 12 1.67 0.71
 -8 5 12 39.06 1.33
 8 5 12 40.6 1.35
 -9 5 12 4.41 1
 9 5 12 6.56 0.98
 -10 5 12 18.73 1.24
 10 5 12 18.19 1.3
 -11 5 12 123.82 3.22
 11 5 12 115.82 3.16
 -12 5 12 9.63 1.74
 12 5 12 8.65 1.4
 -13 5 12 50.47 2.51
 13 5 12 50.8 2.38
 -14 5 12 63.27 3.04
 14 5 12 66.28 2.95
 -15 5 12 25.91 2.64
 15 5 12 25.99 2.5
 0 6 12 102.7 1.76
 -1 6 12 57.19 1.36
 1 6 12 57.68 1.37
 -2 6 12 37.03 1.04
 2 6 12 37.01 1.08
 -3 6 12 102.63 2.12
 3 6 12 94.57 1.99
 -4 6 12 136.34 2.7
 4 6 12 136.22 2.73
 -5 6 12 30.21 1.23
 5 6 12 32.88 1.25
 -6 6 12 39.54 1.31
 6 6 12 38.83 1.31
 -7 6 12 5.91 0.86
 7 6 12 8.8 0.97
 -8 6 12 50.15 1.58
 8 6 12 49.34 1.59
 -9 6 12 56.59 1.8
 9 6 12 53.21 1.78
 -10 6 12 49.28 2.06
 10 6 12 47.24 2.25
 -11 6 12 10.57 1.75
 11 6 12 13.34 1.77
 -12 6 12 69.19 3.15
 12 6 12 73.06 2.88
 -13 6 12 2.49 1.64
 13 6 12 1.21 1.67
 -14 6 12 10.17 2.49
 14 6 12 7.99 2.07
 -15 6 12 11.8 2.62
 15 6 12 13.37 2.74
 0 7 12 54.83 1.09
 -1 7 12 20.31 0.82
 1 7 12 19.78 0.87
 -2 7 12 25.59 1.01
 2 7 12 25.4 0.98
 -3 7 12 121.45 2.66
 3 7 12 113.73 2.44
 -4 7 12 191.18 3.93
 4 7 12 189.5 3.89
 -5 7 12 232.78 4.72
 5 7 12 222.51 4.53
 -6 7 12 54.71 1.6
 6 7 12 55.96 1.72
 -7 7 12 26.58 1.28
 7 7 12 23.12 1.2
 -8 7 12 12.3 1.28
 8 7 12 11.71 1.26
 -9 7 12 28.32 1.74
 9 7 12 30.65 1.89
 -10 7 12 0.28 1.56
 10 7 12 1.06 1.56
 -11 7 12 202.86 5.56
 11 7 12 197.07 5.41
 -12 7 12 0.65 1.55
 12 7 12 1.75 1.59
 -13 7 12 3.1 1.76
 13 7 12 1.23 1.79
 -14 7 12 23.33 3.1
 14 7 12 24.41 3.01
 0 8 12 5.41 0.49
 -1 8 12 38.35 1.27
 1 8 12 35.24 1.21
 -2 8 12 26.87 1.18
 2 8 12 27.33 1.09
 -3 8 12 26.23 1.12
 3 8 12 25.35 1.14
 -4 8 12 14.64 0.96
 4 8 12 15.37 1.06
 -5 8 12 11.38 1.07
 5 8 12 11.7 1
 -6 8 12 11.02 1.2
 6 8 12 8.89 1.35
 -7 8 12 29.51 1.42
 7 8 12 29.41 1.54
 -8 8 12 47.21 1.76
 8 8 12 50.21 1.96
 -9 8 12 23.78 1.82
 9 8 12 19.31 1.94
 -10 8 12 167.75 4.79
 10 8 12 167.98 4.8
 -11 8 12 32.98 1.94
 11 8 12 32.68 2.18
 -12 8 12 20.03 2.45
 12 8 12 22.41 2.52
 -13 8 12 5.59 2.25
 13 8 12 3.47 1.96
 -14 8 12 24.1 3.24
 14 8 12 29.6 5.11
 0 9 12 98.45 2.02
 -1 9 12 30.53 1.23
 1 9 12 30.27 1.29
 -2 9 12 201.73 4.62
 2 9 12 211.83 4.83
 -3 9 12 74.3 2.07
 3 9 12 74.4 2.1
 -4 9 12 48.66 1.65
 4 9 12 49.41 1.72
 -5 9 12 63.23 1.93
 5 9 12 61.05 1.97
 -6 9 12 54.48 1.91
 6 9 12 53.47 1.99
 -7 9 12 79.68 2.38
 7 9 12 77.86 2.38
 -8 9 12 25.64 1.79
 8 9 12 27.26 1.77
 -9 9 12 2.59 1.49
 9 9 12 0.83 1.45
 -10 9 12 34.2 2.24
 10 9 12 38.99 2.49
 -11 9 12 35.71 2.38
 11 9 12 38.88 2.75
 -12 9 12 6.75 2.23
 12 9 12 10.05 2.06
 -13 9 12 20.68 3.2
 13 9 12 21.39 3.28
 0 10 12 1.63 0.51
 -1 10 12 3.14 0.89
 1 10 12 3.2 0.97
 -2 10 12 140.47 3.38
 2 10 12 139.34 3.47
 -3 10 12 94.69 2.57
 3 10 12 92.07 2.52
 -4 10 12 45.65 1.71
 4 10 12 49.6 2.07
 -5 10 12 21.46 1.27
 5 10 12 24.64 1.43
 -6 10 12 54.45 1.96
 6 10 12 63.62 2.26
 -7 10 12 53.79 2.02
 7 10 12 55.82 2.06
 -8 10 12 65.25 2.49
 8 10 12 64.72 2.62
 -9 10 12 56.24 2.42
 9 10 12 52.78 2.78
 -10 10 12 5.88 2.13
 10 10 12 6.56 2
 -11 10 12 33.7 2.75
 11 10 12 31.47 2.59
 -12 10 12 73.87 3.87
 12 10 12 75.85 3.59
 0 11 12 27.29 1.02
 -1 11 12 109.21 2.82
 1 11 12 108.91 2.88
 -2 11 12 16.98 1.31
 2 11 12 17.06 1.58
 -3 11 12 37.13 1.66
 3 11 12 38.36 1.89
 -4 11 12 51.74 1.99
 4 11 12 52.01 2.15
 -5 11 12 58.15 2.19
 5 11 12 61.62 2.29
 -6 11 12 14.84 1.49
 6 11 12 13.3 1.52
 -7 11 12 4.17 1.58
 7 11 12 4.31 1.84
 -8 11 12 65.61 2.88
 8 11 12 63.6 3.07
 -9 11 12 7.74 2.31
 9 11 12 3.9 2.37
 -10 11 12 36.37 2.65
 10 11 12 34.62 2.52
 -11 11 12 32.25 2.78
 11 11 12 34.27 2.75
 0 12 12 48.23 1.56
 -1 12 12 11.65 1.38
 1 12 12 9.7 1.36
 -2 12 12 14.1 1.54
 2 12 12 14.71 1.62
 -3 12 12 64.96 2.78
 3 12 12 64.79 2.61
 -4 12 12 192.53 4.75
 4 12 12 183.68 4.61
 -5 12 12 12.18 1.54
 5 12 12 12.7 1.69
 -6 12 12 73.51 2.95
 6 12 12 71.83 2.81
 -7 12 12 22.25 2.16
 7 12 12 29.49 2.58
 -8 12 12 22.67 2.69
 8 12 12 22.43 2.57
 -9 12 12 33.56 2.84
 9 12 12 33.08 2.48
 -10 12 12 8.21 2.91
 10 12 12 14.43 3.82
 0 13 12 133.23 5.33
 -1 13 12 24.61 1.67
 1 13 12 27.47 1.8
 -2 13 12 113.55 3.33
 2 13 12 112.2 3.31
 -3 13 12 13.42 1.85
 3 13 12 9.93 1.75
 -4 13 12 16.58 2
 4 13 12 11.69 2.09
 -5 13 12 50.69 2.4
 5 13 12 53.26 2.6
 -6 13 12 11.69 2.25
 6 13 12 14.12 2.46
 -7 13 12 5.2 2.34
 7 13 12 5.33 2.29
 -8 13 12 19.15 2.93
 8 13 12 13.24 2.81
 0 14 12 31.92 3.2
 -1 14 12 16.48 2.12
 1 14 12 13.55 2.07
 -2 14 12 20.75 2.29
 2 14 12 29.07 2.24
 -3 14 12 32.84 2.53
 3 14 12 28.53 2.47
 -4 14 12 35.06 2.47
 4 14 12 35.31 2.35
 -5 14 12 52.95 3.27
 5 14 12 51.47 2.96
 -6 14 12 6.75 2.72
 6 14 12 9.04 2.51
 0 15 12 8.66 4.13
 -1 15 12 11.39 2.26
 1 15 12 8.78 2.17
 -2 15 12 13.43 2.62
 2 15 12 24.46 2.72
 -3 15 12 84.78 3.8
 3 15 12 81.89 4.19
 0 0 13 1.23 0.74
 1 0 13 37.68 0.9
 2 0 13 7.73 0.63
 3 0 13 11.55 0.64
 4 0 13 3.78 0.55
 5 0 13 5.9 0.63
 6 0 13 22.42 0.74
 7 0 13 117.22 2.06
 8 0 13 18.64 0.75
 9 0 13 243.92 4.44
 10 0 13 127.8 2.81
 11 0 13 18.06 1.15
 12 0 13 80.33 2.03
 13 0 13 3.54 1.19
 14 0 13 23.89 1.68
 15 0 13 9.34 1.71
 0 1 13 166.9 2.7
 -1 1 13 10.49 0.64
 1 1 13 9.13 0.62
 -2 1 13 286.75 4.5
 2 1 13 293.95 4.58
 -3 1 13 64.58 1.27
 3 1 13 64.66 1.26
 -4 1 13 31.62 0.83
 4 1 13 32.44 0.83
 -5 1 13 0.82 0.37
 5 1 13 2.33 0.53
 -6 1 13 22.44 0.77
 6 1 13 20.87 0.76
 -7 1 13 28.82 0.84
 7 1 13 31.18 0.85
 -8 1 13 24.91 0.96
 8 1 13 24.84 0.84
 -9 1 13 173.61 3.3
 9 1 13 175.8 3.34
 -10 1 13 26.47 1.12
 10 1 13 29.31 1.21
 -11 1 13 67.47 1.67
 11 1 13 65.69 1.68
 -12 1 13 24.71 1.4
 12 1 13 23.2 1.31
 -13 1 13 17.06 1.33
 13 1 13 19.39 1.44
 -14 1 13 27.55 1.72
 14 1 13 27.78 1.74
 -15 1 13 84.29 2.66
 15 1 13 82.78 2.66
 0 2 13 16.98 0.65
 -1 2 13 258.78 4.05
 1 2 13 262.87 4.15
 -2 2 13 55.99 1.13
 2 2 13 57.69 1.13
 -3 2 13 8.21 0.54
 3 2 13 7.64 0.55
 -4 2 13 141.62 2.34
 4 2 13 141.98 2.41
 -5 2 13 86.61 1.54
 5 2 13 84.64 1.53
 -6 2 13 9.11 0.78
 6 2 13 10.49 0.8
 -7 2 13 141.06 2.79
 7 2 13 142.73 2.76
 -8 2 13 7.19 0.9
 8 2 13 8.68 0.95
 -9 2 13 252.04 5.64
 9 2 13 243.6 5.57
 -10 2 13 43.21 1.85
 10 2 13 40.29 1.77
 -11 2 13 26.96 1.59
 11 2 13 27.19 1.7
 -12 2 13 180.71 4.36
 12 2 13 183.06 4.46
 -13 2 13 2.17 1.93
 13 2 13 2.07 1.65
 -14 2 13 2.37 1.75
 14 2 13 2.52 1.49
 -15 2 13 23.79 2.2
 15 2 13 21.52 2.41
 0 3 13 0.55 0.37
 -1 3 13 16.2 0.64
 1 3 13 17.33 0.69
 -2 3 13 55.55 1.11
 2 3 13 56.46 1.15
 -3 3 13 55.95 1.1
 3 3 13 53.83 1.12
 -4 3 13 65.34 1.48
 4 3 13 68.01 1.55
 -5 3 13 229.46 4.28
 5 3 13 234.26 4.32
 -6 3 13 11.95 0.85
 6 3 13 13.47 0.93
 -7 3 13 27.59 1.17
 7 3 13 28.24 1.19
 -8 3 13 53.99 1.66
 8 3 13 51.86 1.68
 -9 3 13 35.65 1.49
 9 3 13 33.39 1.59
 -10 3 13 68.28 2.15
 10 3 13 65.88 2.19
 -11 3 13 131.81 3.53
 11 3 13 128.31 3.38
 -12 3 13 5.64 1.29
 12 3 13 9.08 1.61
 -13 3 13 10.46 1.86
 13 3 13 13.35 1.86
 -14 3 13 22.9 2.75
 14 3 13 19.8 2.53
 -15 3 13 2.73 2.3
 15 3 13 2.72 2.59
 0 4 13 89.95 1.61
 -1 4 13 58.62 1.24
 1 4 13 57.09 1.14
 -2 4 13 4.52 0.48
 2 4 13 3.95 0.46
 -3 4 13 49.01 1.27
 3 4 13 47.58 1.24
 -4 4 13 93.9 1.97
 4 4 13 92 1.98
 -5 4 13 90.43 1.97
 5 4 13 88.41 1.96
 -6 4 13 352.07 6.94
 6 4 13 343.19 7.65
 -7 4 13 34.83 1.33
 7 4 13 36.68 1.43
 -8 4 13 24.98 1.26
 8 4 13 20.66 1.29
 -9 4 13 59.01 1.86
 9 4 13 57.58 1.91
 -10 4 13 4.99 1.34
 10 4 13 3.29 1.09
 -11 4 13 11.1 1.4
 11 4 13 12.14 1.57
 -12 4 13 3.4 1.34
 12 4 13 4.48 1.42
 -13 4 13 18.71 2.02
 13 4 13 13.69 2.23
 -14 4 13 17.12 2.49
 14 4 13 21.15 2.78
 -15 4 13 5.14 2.69
 15 4 13 5.38 2.93
 0 5 13 1.14 0.44
 -1 5 13 199.24 3.45
 1 5 13 195.98 3.33
 -2 5 13 6.05 0.68
 2 5 13 4.59 0.64
 -3 5 13 47.78 1.28
 3 5 13 48.28 1.33
 -4 5 13 125.49 2.5
 4 5 13 124.19 2.59
 -5 5 13 70.47 1.81
 5 5 13 71.09 1.82
 -6 5 13 21.16 1.11
 6 5 13 19.72 1.13
 -7 5 13 21.74 1.1
 7 5 13 24.83 1.09
 -8 5 13 15.66 1.12
 8 5 13 19 1.17
 -9 5 13 34.49 1.62
 9 5 13 35.8 1.71
 -10 5 13 103.13 2.87
 10 5 13 102.6 2.83
 -11 5 13 2.86 1.91
 11 5 13 8.2 1.61
 -12 5 13 4.62 2
 12 5 13 1.89 1.81
 -13 5 13 30.96 2.39
 13 5 13 31.69 2.55
 -14 5 13 5.33 2.26
 14 5 13 4.3 2.34
 0 6 13 28.97 0.85
 -1 6 13 8.7 0.78
 1 6 13 7.78 0.77
 -2 6 13 62.96 1.56
 2 6 13 64.19 1.54
 -3 6 13 130.12 2.62
 3 6 13 126.57 2.51
 -4 6 13 46.45 1.41
 4 6 13 49.25 1.45
 -5 6 13 13.9 0.94
 5 6 13 14.33 1
 -6 6 13 63.09 1.87
 6 6 13 63.08 1.81
 -7 6 13 28.99 1.3
 7 6 13 27.78 1.35
 -8 6 13 2.03 0.99
 8 6 13 1.73 1.12
 -9 6 13 85.14 2.95
 9 6 13 88.95 3.08
 -10 6 13 40.62 2.29
 10 6 13 44.09 2.4
 -11 6 13 20.45 2
 11 6 13 17.86 2.07
 -12 6 13 14.76 2.2
 12 6 13 11.89 2.19
 -13 6 13 120.42 4.51
 13 6 13 121.04 4.66
 -14 6 13 8.88 2.75
 14 6 13 16.37 2.99
 0 7 13 49.98 1.06
 -1 7 13 20.49 0.92
 1 7 13 20.3 0.92
 -2 7 13 53.1 1.56
 2 7 13 52.33 1.57
 -3 7 13 174.18 3.64
 3 7 13 172.59 3.61
 -4 7 13 184.61 3.85
 4 7 13 187.34 4.03
 -5 7 13 85.09 2.06
 5 7 13 82.11 2.04
 -6 7 13 11.72 0.99
 6 7 13 12.67 0.98
 -7 7 13 34.17 1.61
 7 7 13 27.95 1.65
 -8 7 13 37.37 1.91
 8 7 13 40.97 1.94
 -9 7 13 32.71 2.04
 9 7 13 33.31 2.07
 -10 7 13 125.16 4.15
 10 7 13 118.72 4.02
 -11 7 13 24.82 2.16
 11 7 13 22.36 2.3
 -12 7 13 41.92 2.97
 12 7 13 38.6 2.51
 -13 7 13 86.77 3.73
 13 7 13 86.92 3.74
 0 8 13 21.3 0.73
 -1 8 13 11.48 0.94
 1 8 13 12.67 1.07
 -2 8 13 45.74 1.57
 2 8 13 41.58 1.55
 -3 8 13 68.23 2.09
 3 8 13 66.28 2.12
 -4 8 13 69.76 2.03
 4 8 13 72.15 2.16
 -5 8 13 2.18 1.09
 5 8 13 1.76 0.95
 -6 8 13 43.87 1.65
 6 8 13 43.22 1.76
 -7 8 13 58.11 2.13
 7 8 13 57.27 2.15
 -8 8 13 37.97 2.02
 8 8 13 37.64 2.06
 -9 8 13 45.46 2.44
 9 8 13 40.75 2.23
 -10 8 13 71.84 3.05
 10 8 13 69.03 3.34
 -11 8 13 20.91 2.35
 11 8 13 18.58 2.28
 -12 8 13 56.55 3.3
 12 8 13 53.25 3.12
 -13 8 13 84.61 4.36
 13 8 13 85.95 4.31
 0 9 13 102.88 4.14
 -1 9 13 64.88 1.9
 1 9 13 64.88 1.93
 -2 9 13 5.53 1.05
 2 9 13 5.49 1.15
 -3 9 13 131.43 3.36
 3 9 13 125.82 3.21
 -4 9 13 47.91 1.66
 4 9 13 44.79 1.81
 -5 9 13 88.26 2.45
 5 9 13 86.61 2.53
 -6 9 13 8.87 1.37
 6 9 13 10.4 1.46
 -7 9 13 55.04 2.1
 7 9 13 55.69 2.32
 -8 9 13 9.08 1.57
 8 9 13 4.98 1.57
 -9 9 13 30.12 1.99
 9 9 13 29.48 2.09
 -10 9 13 18.97 2.05
 10 9 13 18.47 2
 -11 9 13 1.77 2.38
 11 9 13 6.21 2.32
 -12 9 13 34.68 3.72
 12 9 13 34.95 3.55
 0 10 13 162 5.86
 -1 10 13 1.99 0.91
 1 10 13 4.4 1.25
 -2 10 13 53.07 1.85
 2 10 13 51.57 1.83
 -3 10 13 3.78 1.35
 3 10 13 4.5 1.48
 -4 10 13 8.19 1.47
 4 10 13 10.58 1.56
 -5 10 13 145.02 3.69
 5 10 13 139.7 3.58
 -6 10 13 13.72 1.51
 6 10 13 14.93 1.61
 -7 10 13 30.14 2.12
 7 10 13 32.35 2.07
 -8 10 13 0.32 1.78
 8 10 13 2.11 1.68
 -9 10 13 36.24 2.38
 9 10 13 39.26 2.81
 -10 10 13 16.71 2.7
 10 10 13 14.91 2.46
 -11 10 13 82.29 3.64
 11 10 13 82.53 3.54
 0 11 13 28 2.28
 -1 11 13 97.57 2.82
 1 11 13 94.19 2.7
 -2 11 13 46.83 1.96
 2 11 13 45.28 2.02
 -3 11 13 25.97 1.68
 3 11 13 26.41 1.61
 -4 11 13 79.65 2.64
 4 11 13 76.28 2.74
 -5 11 13 3.14 1.51
 5 11 13 6.97 1.73
 -6 11 13 15.58 1.69
 6 11 13 15.91 1.84
 -7 11 13 20.03 2.32
 7 11 13 18.44 2.1
 -8 11 13 10.58 2.35
 8 11 13 16.69 2.44
 -9 11 13 0.91 2.72
 9 11 13 2.47 2.44
 -10 11 13 18.9 2.94
 10 11 13 20.17 2.82
 0 12 13 10.78 2.48
 -1 12 13 39.8 1.85
 1 12 13 38.33 1.77
 -2 12 13 71.14 2.52
 2 12 13 71.32 2.47
 -3 12 13 0.82 1.51
 3 12 13 0.65 1.78
 -4 12 13 133.74 3.64
 4 12 13 129.78 3.71
 -5 12 13 65.39 2.61
 5 12 13 65.07 2.6
 -6 12 13 32.09 2.32
 6 12 13 30.21 2.23
 -7 12 13 72.62 3.66
 7 12 13 72.33 3.65
 -8 12 13 10.23 2.37
 8 12 13 5.65 2.13
 -9 12 13 10.72 3.07
 9 12 13 24.66 5.76
 0 13 13 41.3 3.02
 -1 13 13 5.64 1.61
 1 13 13 3.94 1.6
 -2 13 13 25.01 2.17
 2 13 13 23.5 2.12
 -3 13 13 108.15 3.53
 3 13 13 109.39 3.43
 -4 13 13 24.46 2.32
 4 13 13 22.86 2.26
 -5 13 13 77.58 3.22
 5 13 13 73.69 2.95
 -6 13 13 14.67 2.95
 6 13 13 10.95 2.44
 -7 13 13 14.69 3.23
 7 13 13 15.13 2.93
 0 14 13 39 3.64
 -1 14 13 70.71 4.04
 1 14 13 72.26 4.02
 -2 14 13 42.91 2.73
 2 14 13 45.28 2.5
 -3 14 13 49.43 2.77
 3 14 13 48.26 2.66
 -4 14 13 40.39 3.23
 4 14 13 40.02 3.75
 0 0 14 212.17 4.79
 1 0 14 104.6 1.85
 2 0 14 2.57 0.58
 3 0 14 445.26 6.8
 4 0 14 1.59 0.47
 5 0 14 33.42 0.95
 6 0 14 99.6 1.96
 7 0 14 164.4 2.72
 8 0 14 16.1 0.87
 9 0 14 163.03 3.28
 10 0 14 16.13 1.05
 11 0 14 1.79 1
 12 0 14 73.53 2.01
 13 0 14 31.83 1.76
 14 0 14 13.89 1.87
 0 1 14 286.68 4.53
 -1 1 14 41.49 1.03
 1 1 14 42.57 1.06
 -2 1 14 22.96 0.84
 2 1 14 23.34 0.78
 -3 1 14 130.44 2.24
 3 1 14 133.46 2.25
 -4 1 14 51.12 1.15
 4 1 14 50.44 1.18
 -5 1 14 61.21 1.29
 5 1 14 61.7 1.3
 -6 1 14 1.71 0.57
 6 1 14 2 0.58
 -7 1 14 1.54 0.46
 7 1 14 0.91 0.51
 -8 1 14 192.37 3.57
 8 1 14 187.64 3.5
 -9 1 14 25.59 1.05
 9 1 14 24.91 1
 -10 1 14 147.86 2.93
 10 1 14 148.77 3.01
 -11 1 14 31.41 1.27
 11 1 14 27.14 1.25
 -12 1 14 38.96 1.45
 12 1 14 37.24 1.67
 -13 1 14 13.4 1.93
 13 1 14 12.71 1.92
 -14 1 14 37.01 2.45
 14 1 14 41.03 2.52
 0 2 14 48.96 1.1
 -1 2 14 19.39 0.76
 1 2 14 21.3 0.8
 -2 2 14 63.41 1.28
 2 2 14 63.16 1.3
 -3 2 14 8.22 0.59
 3 2 14 8.41 0.63
 -4 2 14 6.3 0.56
 4 2 14 5.06 0.6
 -5 2 14 23.25 0.74
 5 2 14 23.37 0.75
 -6 2 14 48.64 1.38
 6 2 14 48.74 1.34
 -7 2 14 41.26 1.32
 7 2 14 44.79 1.49
 -8 2 14 17.75 1.19
 8 2 14 18.16 1.24
 -9 2 14 48.89 1.71
 9 2 14 56.43 2.03
 -10 2 14 47.96 1.82
 10 2 14 48.23 1.92
 -11 2 14 124.63 3.36
 11 2 14 123.89 3.29
 -12 2 14 10.86 1.99
 12 2 14 10.97 1.75
 -13 2 14 46.71 2.45
 13 2 14 46 2.29
 -14 2 14 4.08 2.5
 14 2 14 2.05 2.37
 0 3 14 271.73 4.25
 -1 3 14 53.49 1.17
 1 3 14 54.22 1.2
 -2 3 14 100.41 1.81
 2 3 14 98.44 1.8
 -3 3 14 20.08 0.7
 3 3 14 19.26 0.69
 -4 3 14 105.28 2.22
 4 3 14 103.8 2.2
 -5 3 14 7.29 0.82
 5 3 14 6.58 0.88
 -6 3 14 23.6 1.07
 6 3 14 24.04 1.16
 -7 3 14 101.14 2.4
 7 3 14 102.51 2.45
 -8 3 14 42.2 1.63
 8 3 14 47.43 1.75
 -9 3 14 2.63 0.97
 9 3 14 3.64 1.08
 -10 3 14 4.43 0.99
 10 3 14 6.62 1.36
 -11 3 14 20.91 1.82
 11 3 14 20.67 1.95
 -12 3 14 20.34 1.72
 12 3 14 23.76 1.94
 -13 3 14 5.46 1.84
 13 3 14 6.91 2
 -14 3 14 19.66 2.61
 14 3 14 18.21 2.73
 0 4 14 6.76 0.65
 -1 4 14 123.78 2.11
 1 4 14 123.14 2.11
 -2 4 14 34.73 0.87
 2 4 14 35.11 0.88
 -3 4 14 3.71 0.73
 3 4 14 3.41 0.69
 -4 4 14 61.67 1.54
 4 4 14 61.83 1.64
 -5 4 14 263.7 5.34
 5 4 14 267.85 5.43
 -6 4 14 95.9 2.23
 6 4 14 96.37 2.36
 -7 4 14 2.76 0.78
 7 4 14 1.94 0.82
 -8 4 14 45.49 1.84
 8 4 14 45.63 1.89
 -9 4 14 144.36 4.28
 9 4 14 146.34 3.69
 -10 4 14 6.48 1.22
 10 4 14 9.28 1.54
 -11 4 14 4.28 1.24
 11 4 14 6.08 1.37
 -12 4 14 19.29 2.22
 12 4 14 15.39 2.14
 -13 4 14 31.48 2.95
 13 4 14 29.94 2.55
 -14 4 14 8.2 2.69
 14 4 14 10.26 2.84
 0 5 14 26.38 0.82
 -1 5 14 10.31 0.62
 1 5 14 11.01 0.6
 -2 5 14 22.94 0.97
 2 5 14 22.41 1.04
 -3 5 14 133.84 2.96
 3 5 14 134.59 2.73
 -4 5 14 34.94 1.26
 4 5 14 33.58 1.2
 -5 5 14 104.34 2.66
 5 5 14 102.51 2.44
 -6 5 14 77.94 1.99
 6 5 14 78.59 2.02
 -7 5 14 13.42 1.31
 7 5 14 12.45 1.46
 -8 5 14 62.42 2.03
 8 5 14 63.87 2.17
 -9 5 14 74.11 2.39
 9 5 14 72.69 2.47
 -10 5 14 43.1 2.46
 10 5 14 44.52 2.62
 -11 5 14 5.53 1.92
 11 5 14 2.03 1.88
 -12 5 14 54.24 2.92
 12 5 14 56.37 2.89
 -13 5 14 3 2.32
 13 5 14 4.11 2.17
 0 6 14 24.6 0.77
 -1 6 14 104.78 2.6
 1 6 14 105.83 2.24
 -2 6 14 35.92 1.25
 2 6 14 33.03 1.25
 -3 6 14 60.38 1.71
 3 6 14 60.19 1.74
 -4 6 14 120.96 2.79
 4 6 14 122.97 2.86
 -5 6 14 42.69 1.42
 5 6 14 41.25 1.55
 -6 6 14 92 2.24
 6 6 14 92.85 2.36
 -7 6 14 14.18 1.17
 7 6 14 12.8 1.17
 -8 6 14 190.54 5.25
 8 6 14 185.54 5.21
 -9 6 14 89.16 3.14
 9 6 14 94.32 3.36
 -10 6 14 136.72 4.05
 10 6 14 145.11 4.58
 -11 6 14 23.35 2.29
 11 6 14 25.18 2.21
 -12 6 14 4.32 2.15
 12 6 14 6.67 2.2
 -13 6 14 3.5 2.32
 13 6 14 1.73 2.58
 0 7 14 4.71 0.59
 -1 7 14 21.66 1.05
 1 7 14 21.61 1.25
 -2 7 14 145.49 3.69
 2 7 14 136.06 3.36
 -3 7 14 1.75 1.08
 3 7 14 0.1 1.09
 -4 7 14 15.37 1.4
 4 7 14 14.91 1.53
 -5 7 14 15.34 1.28
 5 7 14 16.76 1.45
 -6 7 14 30.89 1.54
 6 7 14 33.66 1.63
 -7 7 14 43.44 2.07
 7 7 14 36.12 1.85
 -8 7 14 11.47 1.81
 8 7 14 11.49 1.79
 -9 7 14 35.83 2.33
 9 7 14 36.54 2.41
 -10 7 14 10.7 2.17
 10 7 14 9.84 2.3
 -11 7 14 14.32 2.14
 11 7 14 10.52 2.34
 -12 7 14 15.52 2.47
 12 7 14 13.21 2.7
 0 8 14 2.6 1.83
 -1 8 14 141.34 3.42
 1 8 14 132.72 3.28
 -2 8 14 94.58 2.53
 2 8 14 94.43 2.58
 -3 8 14 8.92 1.06
 3 8 14 11.57 1.22
 -4 8 14 18.74 1.28
 4 8 14 18.08 1.42
 -5 8 14 101.81 2.89
 5 8 14 97.51 2.85
 -6 8 14 21.58 1.46
 6 8 14 21.3 1.57
 -7 8 14 63.15 2.37
 7 8 14 64.8 2.59
 -8 8 14 73.64 2.84
 8 8 14 73.22 2.97
 -9 8 14 29.34 2.42
 9 8 14 28.24 2.37
 -10 8 14 4.55 2.27
 10 8 14 4.15 2.47
 -11 8 14 9.19 2.35
 11 8 14 7.33 2.52
 -12 8 14 29.38 3.27
 12 8 14 35.97 3.35
 0 9 14 79.98 3.28
 -1 9 14 60.11 1.93
 1 9 14 59.97 1.9
 -2 9 14 41.45 1.86
 2 9 14 38.08 1.8
 -3 9 14 8.39 1.56
 3 9 14 11.8 1.73
 -4 9 14 25.08 1.66
 4 9 14 24.42 1.71
 -5 9 14 18.19 1.63
 5 9 14 16.72 1.73
 -6 9 14 66.66 2.47
 6 9 14 61.33 2.42
 -7 9 14 13.4 1.94
 7 9 14 18.01 1.94
 -8 9 14 0.95 1.37
 8 9 14 2.05 1.49
 -9 9 14 31.33 2.62
 9 9 14 30.91 2.9
 -10 9 14 18.23 2.45
 10 9 14 20.12 2.57
 -11 9 14 35.5 3.1
 11 9 14 36.95 3.27
 0 10 14 11.59 2.05
 -1 10 14 27.24 1.33
 1 10 14 28.09 1.54
 -2 10 14 15.89 1.31
 2 10 14 12.71 1.59
 -3 10 14 48.49 1.95
 3 10 14 49.1 2.08
 -4 10 14 112.72 3.35
 4 10 14 109.99 3.3
 -5 10 14 10.59 1.67
 5 10 14 11.05 1.73
 -6 10 14 120.62 3.61
 6 10 14 120.54 3.45
 -7 10 14 48.08 2.53
 7 10 14 48.55 2.63
 -8 10 14 14.84 2.37
 8 10 14 11.37 2.24
 -9 10 14 38.9 2.94
 9 10 14 43.39 3.08
 -10 10 14 4.73 2.62
 10 10 14 7.41 2.68
 0 11 14 38.21 3.02
 -1 11 14 45.54 3.13
 1 11 14 49.37 3.65
 -2 11 14 20.49 1.67
 2 11 14 21.94 1.91
 -3 11 14 51.12 2.36
 3 11 14 48.85 2.13
 -4 11 14 5.55 1.59
 4 11 14 4.15 1.63
 -5 11 14 140.35 4.05
 5 11 14 140.73 4.18
 -6 11 14 33.34 2.46
 6 11 14 36.37 2.29
 -7 11 14 25.94 2.46
 7 11 14 25.84 2.57
 -8 11 14 1.47 2.32
 8 11 14 2.84 2.43
 -9 11 14 8.37 3.17
 9 11 14 7.07 5.27
 0 12 14 23.26 3.67
 -1 12 14 8.53 3.57
 1 12 14 6.18 3.71
 -2 12 14 0 1.56
 2 12 14 2.19 1.78
 -3 12 14 17.19 2.06
 3 12 14 18.98 1.95
 -4 12 14 15.07 2.03
 4 12 14 13.75 2.03
 -5 12 14 57.61 2.96
 5 12 14 60.52 2.83
 -6 12 14 22.09 2.71
 6 12 14 23.9 2.71
 -7 12 14 26.3 2.83
 7 12 14 31.62 3.2
 0 13 14 12.3 3.93
 -1 13 14 19.55 3.41
 1 13 14 26.77 3.86
 -2 13 14 7.23 2.12
 2 13 14 5.02 1.96
 -3 13 14 50.15 2.89
 3 13 14 49.51 3.36
 -4 13 14 35.93 3.04
 4 13 14 35.24 3.02
 -5 13 14 8.42 2.69
 5 13 14 4.26 3.56
 0 0 15 0.51 0.75
 1 0 15 82.31 1.58
 2 0 15 29.57 0.94
 3 0 15 1.59 0.62
 4 0 15 17.49 0.86
 5 0 15 167.25 2.77
 6 0 15 1.88 0.6
 7 0 15 29.6 1.1
 8 0 15 1.82 0.85
 9 0 15 0.79 0.86
 10 0 15 28.43 1.25
 11 0 15 9.55 1.21
 12 0 15 4.63 1.31
 13 0 15 13.71 1.7
 0 1 15 67.17 1.42
 -1 1 15 180.67 2.99
 1 1 15 180.38 2.95
 -2 1 15 88.9 1.7
 2 1 15 87.48 1.67
 -3 1 15 63.32 1.39
 3 1 15 62.82 1.37
 -4 1 15 48.47 1.21
 4 1 15 51.4 1.2
 -5 1 15 19.56 0.89
 5 1 15 19.46 0.81
 -6 1 15 87.4 1.81
 6 1 15 84.22 1.74
 -7 1 15 14.4 0.9
 7 1 15 16.93 0.96
 -8 1 15 18.28 0.95
 8 1 15 17.4 0.88
 -9 1 15 9.64 1.31
 9 1 15 10.12 1.52
 -10 1 15 43.85 2.02
 10 1 15 40.64 2
 -11 1 15 90.36 2.96
 11 1 15 88.99 3.17
 -12 1 15 57.47 2.45
 12 1 15 58.4 2.49
 -13 1 15 18.29 2.26
 13 1 15 17.01 2.3
 0 2 15 18.56 0.75
 -1 2 15 138.19 2.36
 1 2 15 138.33 2.38
 -2 2 15 21.81 0.9
 2 2 15 22.27 0.86
 -3 2 15 50.86 1.16
 3 2 15 48.71 1.13
 -4 2 15 30.56 0.95
 4 2 15 30.36 0.95
 -5 2 15 20.43 1.09
 5 2 15 19.33 1.08
 -6 2 15 5.46 1
 6 2 15 7.97 1.31
 -7 2 15 5.07 1.19
 7 2 15 3.76 1.24
 -8 2 15 67.82 2.32
 8 2 15 65.6 2.39
 -9 2 15 131.35 3.38
 9 2 15 134.99 3.59
 -10 2 15 13.2 1.8
 10 2 15 10.92 1.72
 -11 2 15 7.05 1.43
 11 2 15 10.12 1.79
 -12 2 15 78.31 2.92
 12 2 15 84.34 2.96
 -13 2 15 5.9 2.34
 13 2 15 4.94 2.18
 0 3 15 547.88 8.32
 -1 3 15 81.24 1.72
 1 3 15 83.59 1.6
 -2 3 15 43.09 1.07
 2 3 15 44.87 1.1
 -3 3 15 9.88 0.63
 3 3 15 12.26 0.65
 -4 3 15 7.7 0.89
 4 3 15 8.9 0.87
 -5 3 15 27.17 1.25
 5 3 15 27.26 1.3
 -6 3 15 110.52 2.72
 6 3 15 118.12 2.83
 -7 3 15 15.85 1.18
 7 3 15 14.61 1.26
 -8 3 15 80.87 2.42
 8 3 15 77.97 2.41
 -9 3 15 10.78 1.7
 9 3 15 15.32 1.69
 -10 3 15 27.05 2.11
 10 3 15 25.19 1.95
 -11 3 15 1.66 1.5
 11 3 15 1.45 1.57
 -12 3 15 49.24 3.07
 12 3 15 55.71 3.06
 -13 3 15 35.09 2.52
 13 3 15 34.16 2.53
 0 4 15 1.41 0.51
 -1 4 15 9.88 0.72
 1 4 15 10.31 0.69
 -2 4 15 30.58 1.06
 2 4 15 29.3 0.95
 -3 4 15 49.95 1.41
 3 4 15 51.13 1.53
 -4 4 15 55.61 1.75
 4 4 15 55.96 1.95
 -5 4 15 25.37 1.27
 5 4 15 28.37 1.34
 -6 4 15 8.1 1.16
 6 4 15 10.89 1.3
 -7 4 15 10.93 1.14
 7 4 15 11.96 1.12
 -8 4 15 35.21 1.8
 8 4 15 36.86 1.8
 -9 4 15 44.43 2.08
 9 4 15 44.81 2.26
 -10 4 15 32.31 1.88
 10 4 15 36.75 1.92
 -11 4 15 10.18 1.78
 11 4 15 15.67 2.07
 -12 4 15 23.06 2.77
 12 4 15 23.48 2.87
 -13 4 15 28.07 3.26
 13 4 15 36.17 3.66
 0 5 15 20.47 0.86
 -1 5 15 37.1 1
 1 5 15 36.29 0.97
 -2 5 15 68.69 1.89
 2 5 15 69.06 1.93
 -3 5 15 3.78 1.02
 3 5 15 4.73 0.97
 -4 5 15 316.29 6.32
 4 5 15 331.66 6.66
 -5 5 15 5.13 1
 5 5 15 7.04 1.04
 -6 5 15 48.18 1.73
 6 5 15 51.61 1.88
 -7 5 15 23.23 1.43
 7 5 15 24.96 1.45
 -8 5 15 10.23 1.4
 8 5 15 13.53 1.6
 -9 5 15 2.45 1.78
 9 5 15 2.95 1.75
 -10 5 15 125.86 4.02
 10 5 15 118.41 5.02
 -11 5 15 1.5 2.04
 11 5 15 5.37 2.17
 -12 5 15 17.82 2.6
 12 5 15 16.19 2.71
 0 6 15 22.57 0.9
 -1 6 15 23.37 1.29
 1 6 15 22.72 1.41
 -2 6 15 16.41 1.25
 2 6 15 15.12 1.26
 -3 6 15 76.97 2.33
 3 6 15 77.53 2.41
 -4 6 15 44.04 2.01
 4 6 15 41.78 1.95
 -5 6 15 9.69 1.26
 5 6 15 9.61 1.28
 -6 6 15 57.03 2.19
 6 6 15 58.8 2.27
 -7 6 15 15.77 1.82
 7 6 15 14.54 1.67
 -8 6 15 18.81 1.77
 8 6 15 17.34 1.85
 -9 6 15 128.08 4.02
 9 6 15 132.09 4.19
 -10 6 15 40.53 2.59
 10 6 15 36.59 2.45
 -11 6 15 49.78 2.89
 11 6 15 47.52 2.94
 -12 6 15 28.09 3.42
 12 6 15 38.24 3.67
 0 7 15 15.06 1.78
 -1 7 15 80.84 2.32
 1 7 15 82.81 2.57
 -2 7 15 57.32 1.96
 2 7 15 59.59 2.27
 -3 7 15 243.99 5.67
 3 7 15 249.12 5.81
 -4 7 15 53.33 1.89
 4 7 15 55.15 2.06
 -5 7 15 86.32 2.75
 5 7 15 83.42 2.75
 -6 7 15 10.54 1.37
 6 7 15 10.57 1.48
 -7 7 15 13.22 1.81
 7 7 15 12.83 1.82
 -8 7 15 175.77 5.11
 8 7 15 174.66 5.3
 -9 7 15 1.38 1.85
 9 7 15 1.21 1.82
 -10 7 15 14.78 2.42
 10 7 15 18.57 2.49
 -11 7 15 0.26 2.69
 11 7 15 1.52 2.75
 0 8 15 26.38 2.41
 -1 8 15 37.39 1.66
 1 8 15 33.29 1.59
 -2 8 15 26.04 1.43
 2 8 15 26.08 1.63
 -3 8 15 59.01 2.16
 3 8 15 57.86 2.12
 -4 8 15 153.45 3.98
 4 8 15 160.44 4.18
 -5 8 15 13.2 1.5
 5 8 15 13.47 1.63
 -6 8 15 17.02 1.99
 6 8 15 12.38 1.79
 -7 8 15 29.17 2.34
 7 8 15 25.73 2.59
 -8 8 15 5.93 2.17
 8 8 15 3.62 1.91
 -9 8 15 59.07 3.03
 9 8 15 62.65 3.12
 -10 8 15 2.7 2.2
 10 8 15 3.02 2.25
 0 9 15 3.47 2.09
 -1 9 15 149.45 3.97
 1 9 15 149.62 3.68
 -2 9 15 59.54 2.23
 2 9 15 58.45 2.11
 -3 9 15 3.36 1.35
 3 9 15 4.08 1.51
 -4 9 15 6.98 1.56
 4 9 15 8.13 1.43
 -5 9 15 2.87 1.34
 5 9 15 1.77 1.74
 -6 9 15 56.59 2.37
 6 9 15 64.38 2.58
 -7 9 15 23.46 2.25
 7 9 15 26.59 2.61
 -8 9 15 33.63 3.35
 8 9 15 28.75 2.91
 -9 9 15 13.36 2.62
 9 9 15 10.98 2.6
 -10 9 15 48.04 3.97
 10 9 15 35.63 6.61
 0 10 15 57.95 3.48
 -1 10 15 24.83 2.99
 1 10 15 29.83 2.68
 -2 10 15 23.03 1.76
 2 10 15 22.16 1.63
 -3 10 15 4.45 1.81
 3 10 15 8.87 1.79
 -4 10 15 43.1 2.42
 4 10 15 51.7 2.57
 -5 10 15 30.36 2.51
 5 10 15 28.01 2.06
 -6 10 15 3 1.82
 6 10 15 1.7 1.87
 -7 10 15 28 2.92
 7 10 15 30.33 3.18
 -8 10 15 2.63 2.78
 8 10 15 2.76 2.62
 0 11 15 145.46 5.65
 -1 11 15 38.85 3.07
 1 11 15 35.98 2.89
 -2 11 15 19.65 2.02
 2 11 15 16.96 1.84
 -3 11 15 3.04 1.95
 3 11 15 8.05 1.78
 -4 11 15 7.25 2.37
 4 11 15 5.71 1.94
 -5 11 15 82.97 3.17
 5 11 15 75.68 3.02
 -6 11 15 63.12 3.42
 6 11 15 60.68 3.29
 -7 11 15 8.22 2.55
 7 11 15 15.12 2.92
 0 12 15 11.07 3.15
 -1 12 15 4.37 3.01
 1 12 15 3.22 2.71
 -2 12 15 6.49 2.58
 2 12 15 6.76 1.78
 -3 12 15 20.39 2.41
 3 12 15 15.84 2.41
 -4 12 15 61.27 3.11
 4 12 15 61.61 3.11
 -5 12 15 35.27 3.58
 5 12 15 42.85 4.24
 0 13 15 9.55 3.71
 -1 13 15 5.72 4.05
 1 13 15 25.67 7.62
 0 0 16 19.12 1.49
 1 0 16 21.46 0.92
 2 0 16 254.52 4.1
 3 0 16 91.61 1.83
 4 0 16 167.25 2.84
 5 0 16 4.76 0.74
 6 0 16 6.45 0.96
 7 0 16 72.93 1.81
 8 0 16 61.43 1.74
 9 0 16 88.15 2.14
 10 0 16 0.88 1.08
 11 0 16 13.54 1.33
 12 0 16 8.01 3.71
 0 1 16 1.45 0.74
 -1 1 16 101.58 1.89
 1 1 16 105.77 1.96
 -2 1 16 8.14 0.89
 2 1 16 10.34 0.87
 -3 1 16 164.19 2.81
 3 1 16 163.49 2.87
 -4 1 16 18.17 0.89
 4 1 16 17.13 0.91
 -5 1 16 69.05 1.68
 5 1 16 69.89 1.69
 -6 1 16 97.72 2.23
 6 1 16 101.78 2.25
 -7 1 16 23.04 1.43
 7 1 16 24.88 1.24
 -8 1 16 82.83 2.69
 8 1 16 85.46 2.75
 -9 1 16 6.02 1.62
 9 1 16 5.72 1.27
 -10 1 16 88.8 3.09
 10 1 16 86.53 2.95
 -11 1 16 5.94 2.04
 11 1 16 7.34 2.2
 -12 1 16 8.16 2.25
 12 1 16 9.47 2.19
 0 2 16 4.7 0.81
 -1 2 16 60.3 1.41
 1 2 16 58.45 1.36
 -2 2 16 24.18 0.97
 2 2 16 22.92 0.98
 -3 2 16 27.32 1
 3 2 16 29.52 1.05
 -4 2 16 45.07 1.28
 4 2 16 47.15 1.32
 -5 2 16 127.76 2.98
 5 2 16 131.04 3.07
 -6 2 16 15.95 1.65
 6 2 16 13.56 1.17
 -7 2 16 50.61 1.93
 7 2 16 49.92 1.88
 -8 2 16 1.6 1.45
 8 2 16 1.97 1.45
 -9 2 16 79.65 2.88
 9 2 16 69.07 2.85
 -10 2 16 110.79 3.25
 10 2 16 118.08 3.45
 -11 2 16 51.31 2.77
 11 2 16 47.5 2.46
 -12 2 16 2.89 2.35
 12 2 16 2.44 2.09
 0 3 16 12.31 0.88
 -1 3 16 7.3 0.87
 1 3 16 7.27 0.75
 -2 3 16 28.3 0.99
 2 3 16 28.99 0.99
 -3 3 16 47.66 1.59
 3 3 16 47.09 1.36
 -4 3 16 69.61 1.95
 4 3 16 71.83 2
 -5 3 16 18.37 1.33
 5 3 16 20.19 1.34
 -6 3 16 55.91 1.88
 6 3 16 53.97 1.94
 -7 3 16 62.36 2.33
 7 3 16 58.9 2.31
 -8 3 16 14.5 1.66
 8 3 16 16.46 1.8
 -9 3 16 23.58 1.8
 9 3 16 19.62 1.8
 -10 3 16 26.98 2.05
 10 3 16 26.49 2.01
 -11 3 16 49.1 2.69
 11 3 16 51.33 2.51
 -12 3 16 1.67 2.51
 12 3 16 2.28 2.83
 0 4 16 0.31 0.57
 -1 4 16 22.98 0.95
 1 4 16 22.47 0.89
 -2 4 16 24.5 1.28
 2 4 16 25.87 1.36
 -3 4 16 46.99 1.77
 3 4 16 45.97 1.81
 -4 4 16 45.45 1.68
 4 4 16 46.74 1.78
 -5 4 16 2.66 1.16
 5 4 16 4.79 1.21
 -6 4 16 147.8 3.47
 6 4 16 149.65 3.53
 -7 4 16 39.67 1.92
 7 4 16 37.96 2.04
 -8 4 16 50.45 2.49
 8 4 16 54.56 2.54
 -9 4 16 18.74 1.83
 9 4 16 19.61 1.83
 -10 4 16 60.52 2.89
 10 4 16 59.54 2.57
 -11 4 16 33.6 2.81
 11 4 16 35.96 2.92
 -12 4 16 17.24 3.6
 12 4 16 22.13 6.89
 0 5 16 390.11 6.96
 -1 5 16 5.02 1.13
 1 5 16 6.25 1.09
 -2 5 16 81.65 2.38
 2 5 16 86.58 2.32
 -3 5 16 66.03 2.27
 3 5 16 61.39 1.96
 -4 5 16 13.89 1.24
 4 5 16 15.96 1.48
 -5 5 16 39.16 1.66
 5 5 16 42.19 1.72
 -6 5 16 22.72 1.67
 6 5 16 21.32 1.46
 -7 5 16 42.34 2.36
 7 5 16 39.87 2.43
 -8 5 16 13.56 1.8
 8 5 16 8.49 1.64
 -9 5 16 6.79 2.26
 9 5 16 7.6 2.23
 -10 5 16 2.49 2.13
 10 5 16 0.31 2.41
 -11 5 16 8.04 2.7
 11 5 16 8.95 2.43
 0 6 16 7.07 0.82
 -1 6 16 68.71 2.14
 1 6 16 64.87 2.14
 -2 6 16 85.18 2.53
 2 6 16 81.76 2.46
 -3 6 16 4.94 1.33
 3 6 16 5.47 1.55
 -4 6 16 40.73 1.85
 4 6 16 47.69 2.18
 -5 6 16 116.03 3.16
 5 6 16 113.42 3.2
 -6 6 16 14.86 1.55
 6 6 16 18.53 1.72
 -7 6 16 41.35 2.34
 7 6 16 43.74 2.41
 -8 6 16 42.19 2.41
 8 6 16 40.66 2.51
 -9 6 16 13.93 2.21
 9 6 16 12.79 2.47
 -10 6 16 2.2 2.15
 10 6 16 1.58 2.63
 -11 6 16 6.91 3.52
 11 6 16 3.87 4.95
 0 7 16 34.91 3.26
 -1 7 16 11.44 1.43
 1 7 16 9.82 1.3
 -2 7 16 14.32 1.62
 2 7 16 11.37 1.5
 -3 7 16 7.7 1.31
 3 7 16 7.58 1.84
 -4 7 16 23.32 1.59
 4 7 16 20.58 1.84
 -5 7 16 54.84 2.25
 5 7 16 53.6 2.35
 -6 7 16 2.92 1.61
 6 7 16 5.04 1.84
 -7 7 16 20.73 2.51
 7 7 16 20.5 2.61
 -8 7 16 6.38 2.66
 8 7 16 9.85 2.82
 -9 7 16 34.48 2.87
 9 7 16 35.17 2.9
 -10 7 16 31.29 3.79
 10 7 16 40.59 4.13
 0 8 16 0.21 2.24
 -1 8 16 127.54 3.27
 1 8 16 125.13 3.67
 -2 8 16 62.45 2.33
 2 8 16 60.38 2.35
 -3 8 16 23.53 1.86
 3 8 16 28.34 2.12
 -4 8 16 24.19 1.98
 4 8 16 19.71 1.89
 -5 8 16 63.57 2.57
 5 8 16 63.32 2.76
 -6 8 16 25.67 2.2
 6 8 16 28.37 2.23
 -7 8 16 30.99 2.98
 7 8 16 27.85 2.82
 -8 8 16 30.09 2.89
 8 8 16 34.93 2.91
 -9 8 16 9.66 2.81
 9 8 16 12.64 3.1
 0 9 16 12.48 2.34
 -1 9 16 13.17 2.73
 1 9 16 14.45 2.87
 -2 9 16 16.28 1.75
 2 9 16 12.3 1.92
 -3 9 16 64.93 2.65
 3 9 16 63.54 2.51
 -4 9 16 33.62 2.34
 4 9 16 33.02 2.55
 -5 9 16 49 2.51
 5 9 16 54.74 2.55
 -6 9 16 47.48 2.99
 6 9 16 47.49 2.94
 -7 9 16 63.6 3.33
 7 9 16 62.82 3.34
 -8 9 16 11.51 3.03
 8 9 16 16.28 3.36
 0 10 16 1.8 2.52
 -1 10 16 3.96 2.45
 1 10 16 1.33 2.85
 -2 10 16 30.94 2.11
 2 10 16 34.32 2.16
 -3 10 16 25.77 2.24
 3 10 16 29.65 2.34
 -4 10 16 45.43 2.6
 4 10 16 50.03 2.55
 -5 10 16 25.56 2.9
 5 10 16 24.09 2.65
 -6 10 16 6.26 2.76
 6 10 16 10.57 2.92
 -7 10 16 19.37 3.86
 7 10 16 10.89 6.91
 0 11 16 4.8 3.26
 -1 11 16 7.02 2.79
 1 11 16 7.79 2.94
 -2 11 16 6.41 3.07
 2 11 16 3.99 2.8
 -3 11 16 5.16 2.92
 3 11 16 3.77 2.39
 -4 11 16 41.5 2.95
 4 11 16 39.34 2.9
 -5 11 16 6.28 3.4
 5 11 16 11.82 5.3
 0 12 16 37.69 6.28
 -1 12 16 32.35 5.74
 1 12 16 20.35 5.96
 0 0 17 0.44 1.02
 1 0 17 9.24 1.05
 2 0 17 170.35 3
 3 0 17 18.74 1.1
 4 0 17 7.49 0.96
 5 0 17 5.55 1.15
 6 0 17 6.42 1.16
 7 0 17 69.53 1.91
 8 0 17 62.76 1.86
 9 0 17 1.61 1.14
 10 0 17 0.25 2.4
 11 0 17 71.84 4.2
 0 1 17 21.43 1.16
 -1 1 17 203.69 3.43
 1 1 17 210.75 3.6
 -2 1 17 3.52 0.79
 2 1 17 5.4 0.88
 -3 1 17 48.44 1.38
 3 1 17 49.92 1.41
 -4 1 17 69.82 1.75
 4 1 17 66.4 1.74
 -5 1 17 8.02 1.01
 5 1 17 7.64 1.14
 -6 1 17 12.57 1.13
 6 1 17 12.02 1.16
 -7 1 17 91.03 2.74
 7 1 17 93.94 2.87
 -8 1 17 5.74 1.63
 8 1 17 1.05 1.58
 -9 1 17 25.3 2.08
 9 1 17 23.23 2.01
 -10 1 17 13.51 2.31
 10 1 17 15.18 2.17
 -11 1 17 2.84 2.32
 11 1 17 4.71 2.34
 0 2 17 3.03 0.89
 -1 2 17 31.11 1.2
 1 2 17 30.58 1.19
 -2 2 17 78.19 1.77
 2 2 17 80.64 1.8
 -3 2 17 35.29 1.26
 3 2 17 36.94 1.35
 -4 2 17 16.02 1.03
 4 2 17 13.41 0.99
 -5 2 17 13.98 1.52
 5 2 17 15.58 1.54
 -6 2 17 24.53 1.69
 6 2 17 23.31 1.8
 -7 2 17 20.71 1.93
 7 2 17 25.31 2.13
 -8 2 17 64.63 2.64
 8 2 17 68.78 2.75
 -9 2 17 24.52 2.15
 9 2 17 27.71 2.22
 -10 2 17 2.21 2.5
 10 2 17 4.47 2.37
 -11 2 17 5.29 3.23
 11 2 17 10 3.24
 0 3 17 20.68 1.06
 -1 3 17 36.75 1.27
 1 3 17 38.35 1.33
 -2 3 17 58.25 1.66
 2 3 17 55.11 1.57
 -3 3 17 44.94 1.87
 3 3 17 44.65 1.95
 -4 3 17 77.77 2.22
 4 3 17 79.93 2.35
 -5 3 17 33.82 2
 5 3 17 38.04 1.89
 -6 3 17 86.47 2.95
 6 3 17 87.12 3.06
 -7 3 17 31.17 1.79
 7 3 17 36.16 1.95
 -8 3 17 16.49 1.77
 8 3 17 18.69 2.04
 -9 3 17 82.41 3.23
 9 3 17 84.34 3.41
 -10 3 17 0.05 2.27
 10 3 17 5.69 2.44
 -11 3 17 3.96 3.63
 11 3 17 6.62 4.77
 0 4 17 1.88 0.98
 -1 4 17 38.54 1.45
 1 4 17 39.56 1.67
 -2 4 17 38.13 1.77
 2 4 17 38.79 1.84
 -3 4 17 40.96 1.8
 3 4 17 40.3 1.78
 -4 4 17 32.39 1.71
 4 4 17 34.15 1.7
 -5 4 17 119.15 3.08
 5 4 17 122.66 3.15
 -6 4 17 29.59 1.9
 6 4 17 35.26 2.12
 -7 4 17 3.63 1.67
 7 4 17 3.69 1.74
 -8 4 17 2.51 1.99
 8 4 17 4.89 1.92
 -9 4 17 21.33 2.78
 9 4 17 22.11 2.87
 -10 4 17 36.2 3.2
 10 4 17 32.16 3.06
 0 5 17 4.37 1.06
 -1 5 17 37.05 1.93
 1 5 17 37.37 2
 -2 5 17 24.46 1.74
 2 5 17 21.93 1.67
 -3 5 17 35.51 2.13
 3 5 17 37.84 2.26
 -4 5 17 1.83 2.07
 4 5 17 2.88 1.9
 -5 5 17 55.78 2.25
 5 5 17 58.9 2.47
 -6 5 17 23.92 2.56
 6 5 17 28.37 2.67
 -7 5 17 162.29 5.12
 7 5 17 159.45 5.13
 -8 5 17 26.31 2.58
 8 5 17 24.63 2.42
 -9 5 17 5.44 2.77
 9 5 17 3.15 2.9
 -10 5 17 26.76 3.7
 10 5 17 36.23 4.49
 0 6 17 313.06 10.09
 -1 6 17 5.14 1.52
 1 6 17 3.7 1.59
 -2 6 17 115.57 3.51
 2 6 17 119.64 3.42
 -3 6 17 0.56 1.5
 3 6 17 2.28 1.53
 -4 6 17 49.31 2.36
 4 6 17 48.75 2.25
 -5 6 17 50.36 2.39
 5 6 17 52.88 2.43
 -6 6 17 96.9 3.62
 6 6 17 96.45 3.72
 -7 6 17 46.17 3.17
 7 6 17 51.8 3.4
 -8 6 17 45.26 3.26
 8 6 17 49.33 3.38
 -9 6 17 20.04 2.88
 9 6 17 21.06 3.1
 0 7 17 37.83 3.03
 -1 7 17 54.85 2.28
 1 7 17 50.82 2
 -2 7 17 39.02 2.41
 2 7 17 35.94 2.2
 -3 7 17 60.85 2.57
 3 7 17 60.56 2.52
 -4 7 17 18.95 1.89
 4 7 17 17.37 2.03
 -5 7 17 61.22 2.94
 5 7 17 65.09 2.88
 -6 7 17 6.2 2.24
 6 7 17 7.82 2.33
 -7 7 17 17.62 2.92
 7 7 17 11.95 2.73
 -8 7 17 14.06 2.82
 8 7 17 17.61 2.89
 0 8 17 16.8 3.73
 -1 8 17 10.69 2.5
 1 8 17 12.2 2.73
 -2 8 17 12.99 1.9
 2 8 17 9.78 1.81
 -3 8 17 44.28 2.63
 3 8 17 51.94 2.58
 -4 8 17 37.95 2.96
 4 8 17 27.98 2.42
 -5 8 17 73.99 2.9
 5 8 17 76.78 3.05
 -6 8 17 33.59 2.9
 6 8 17 31.07 3.01
 -7 8 17 54.95 3.48
 7 8 17 53.28 3.36
 0 9 17 17.59 3.12
 -1 9 17 59.06 4.07
 1 9 17 58.54 4.31
 -2 9 17 56.79 2.45
 2 9 17 55.02 2.39
 -3 9 17 21.72 2.54
 3 9 17 22.93 2.48
 -4 9 17 33.75 2.92
 4 9 17 32.45 2.59
 -5 9 17 35.33 2.88
 5 9 17 28.5 3.01
 -6 9 17 19.8 3.71
 6 9 17 22.62 3.83
 0 10 17 3.72 3.41
 -1 10 17 0.43 2.7
 1 10 17 1.74 2.83
 -2 10 17 32.43 4.14
 2 10 17 39.52 4.13
 -3 10 17 43.11 3.1
 3 10 17 51.48 3.09
 -4 10 17 27.75 4.01
 4 10 17 19.88 4.51
 0 0 18 332.84 7.56
 1 0 18 7.67 1.32
 2 0 18 2.71 1.07
 3 0 18 6.57 1.3
 4 0 18 3.62 1.5
 5 0 18 3.86 1.4
 6 0 18 171.85 3.61
 7 0 18 7.16 1.59
 8 0 18 1.29 1.36
 9 0 18 2.27 3.19
 0 1 18 1.71 1.11
 -1 1 18 115.05 2.36
 1 1 18 116.12 2.45
 -2 1 18 100.24 2.28
 2 1 18 102.58 2.33
 -3 1 18 2.19 1.08
 3 1 18 2.42 1.2
 -4 1 18 128.82 2.94
 4 1 18 122.46 2.81
 -5 1 18 7.91 1.34
 5 1 18 9.01 1.29
 -6 1 18 8.68 1.93
 6 1 18 5.86 2.05
 -7 1 18 55.26 2.64
 7 1 18 54.31 2.58
 -8 1 18 2.49 1.96
 8 1 18 1.28 2.05
 -9 1 18 6.93 2.44
 9 1 18 5.65 2.25
 0 2 18 42.56 1.54
 -1 2 18 44.9 1.56
 1 2 18 46.08 1.58
 -2 2 18 18.85 1.34
 2 2 18 21.06 1.41
 -3 2 18 17.91 1.23
 3 2 18 16.83 1.25
 -4 2 18 56.03 2.14
 4 2 18 52.34 2.09
 -5 2 18 61.58 2.74
 5 2 18 60.79 2.72
 -6 2 18 18.13 2.11
 6 2 18 21.13 2.09
 -7 2 18 40.02 2.65
 7 2 18 44.04 2.66
 -8 2 18 97.42 3.67
 8 2 18 106.15 3.76
 -9 2 18 6.88 2.28
 9 2 18 5.78 2.44
 0 3 18 5.42 1.22
 -1 3 18 45.03 1.88
 1 3 18 43.45 1.69
 -2 3 18 34.07 1.38
 2 3 18 35.75 1.44
 -3 3 18 37.84 2
 3 3 18 42.86 2.1
 -4 3 18 24.37 1.85
 4 3 18 23.02 1.81
 -5 3 18 47.66 2.54
 5 3 18 45.27 2.48
 -6 3 18 20.71 2.07
 6 3 18 20.48 2.12
 -7 3 18 82.37 3.11
 7 3 18 81.39 3.1
 -8 3 18 52.1 2.86
 8 3 18 52.28 2.9
 -9 3 18 15.11 2.69
 9 3 18 21.6 3.02
 0 4 18 51.88 1.74
 -1 4 18 9.62 1.31
 1 4 18 8.1 1.36
 -2 4 18 34.55 1.91
 2 4 18 41.05 2.25
 -3 4 18 13.21 2.16
 3 4 18 13.43 2.11
 -4 4 18 4.24 2.37
 4 4 18 4.92 2.34
 -5 4 18 3.44 2.04
 5 4 18 2.36 1.94
 -6 4 18 6.44 2.11
 6 4 18 8.06 2.86
 -7 4 18 8.64 2.53
 7 4 18 8.81 2.31
 -8 4 18 93.45 3.88
 8 4 18 82.44 3.67
 -9 4 18 12.15 7.81
 9 4 18 13.72 6.52
 0 5 18 31.05 1.55
 -1 5 18 56.45 2.65
 1 5 18 56.1 2.58
 -2 5 18 46.73 2.27
 2 5 18 48.22 2.37
 -3 5 18 28.62 2.25
 3 5 18 27.84 2.41
 -4 5 18 34.84 2.56
 4 5 18 33.58 2.5
 -5 5 18 42.62 3.12
 5 5 18 45.35 2.87
 -6 5 18 1.64 2.77
 6 5 18 1.8 2.96
 -7 5 18 2.61 3.02
 7 5 18 1.99 3.3
 -8 5 18 13.1 3.73
 8 5 18 18.83 4.07
 0 6 18 5.55 2.33
 -1 6 18 28.51 2.07
 1 6 18 29.55 1.93
 -2 6 18 43.84 2.47
 2 6 18 42.97 2.3
 -3 6 18 3.41 2.06
 3 6 18 4.73 2.23
 -4 6 18 4.69 2.1
 4 6 18 6.1 2.11
 -5 6 18 8 2.09
 5 6 18 6.44 2.15
 -6 6 18 24.42 3.01
 6 6 18 21.83 3.01
 -7 6 18 15.63 3.02
 7 6 18 18.69 3.11
 0 7 18 91.28 5.1
 -1 7 18 105.27 5.12
 1 7 18 105.72 4.82
 -2 7 18 41.22 2.49
 2 7 18 40.67 2.42
 -3 7 18 33.05 2.44
 3 7 18 32.41 2.42
 -4 7 18 19.56 2.34
 4 7 18 16.62 2.24
 -5 7 18 8.08 2.8
 5 7 18 6.35 2.79
 -6 7 18 27.9 3.47
 6 7 18 38.95 3.55
 0 8 18 10.13 3.41
 -1 8 18 28.15 4.47
 1 8 18 31.01 4.29
 -2 8 18 22.3 2.35
 2 8 18 24.48 2.29
 -3 8 18 3.72 2.39
 3 8 18 7.91 2.35
 -4 8 18 14.3 2.81
 4 8 18 11.01 2.58
 -5 8 18 19.44 3.41
 5 8 18 24.31 5.97
 0 9 18 9.95 5.29
 -1 9 18 45.43 5.04
 1 9 18 46.08 4.89
 -2 9 18 54.55 5.3
 2 9 18 54.47 5.74
 0 0 19 0.93 1.67
 1 0 19 4.63 1.46
 2 0 19 30.96 1.73
 3 0 19 3.19 1.63
 4 0 19 27.93 2.02
 5 0 19 4.43 1.91
 6 0 19 161.58 3.87
 7 0 19 12.06 2.43
 8 0 19 50.95 6.59
 0 1 19 61.7 2.04
 -1 1 19 22.83 1.65
 1 1 19 26.56 1.74
 -2 1 19 39.7 1.89
 2 1 19 34.02 1.74
 -3 1 19 49.19 1.99
 3 1 19 45.18 1.93
 -4 1 19 30.69 1.88
 4 1 19 27.19 1.95
 -5 1 19 127.66 4.16
 5 1 19 127.91 4.03
 -6 1 19 24.8 2.72
 6 1 19 27.38 2.66
 -7 1 19 38.47 2.78
 7 1 19 44.33 2.75
 0 2 19 19.54 1.98
 -1 2 19 7.86 1.7
 1 2 19 4.6 1.83
 -2 2 19 12.02 1.55
 2 2 19 11.71 1.5
 -3 2 19 70.91 2.03
 3 2 19 74.67 2.2
 -4 2 19 17.06 2.54
 4 2 19 18.54 2.42
 -5 2 19 4.91 2.3
 5 2 19 5.68 2.33
 -6 2 19 35.35 2.87
 6 2 19 39.06 2.95
 -7 2 19 36.23 3.05
 7 2 19 41.9 3.24
 0 3 19 2.22 1.58
 -1 3 19 1.83 1.57
 1 3 19 2.85 1.55
 -2 3 19 75.12 3.07
 2 3 19 71.88 2.57
 -3 3 19 8.04 2
 3 3 19 6.65 2.02
 -4 3 19 2.26 2.28
 4 3 19 2.91 2.63
 -5 3 19 30.07 2.62
 5 3 19 31.21 2.61
 -6 3 19 22.83 2.76
 6 3 19 25.69 2.7
 -7 3 19 9.59 3.35
 7 3 19 15.54 3.89
 0 4 19 11.48 1.62
 -1 4 19 4.78 2.57
 1 4 19 5.84 2.14
 -2 4 19 40.95 2.8
 2 4 19 36.73 2.51
 -3 4 19 2.32 2.01
 3 4 19 2.42 2.1
 -4 4 19 3.38 2.11
 4 4 19 9.87 2.47
 -5 4 19 7.43 2.67
 5 4 19 6.42 2.49
 -6 4 19 28.74 3.43
 6 4 19 35.04 3.64
 0 5 19 1.04 4.11
 -1 5 19 6.1 2.6
 1 5 19 5.14 2.4
 -2 5 19 24.4 2.56
 2 5 19 25.16 2.51
 -3 5 19 91.45 3.64
 3 5 19 98.02 3.77
 -4 5 19 44.52 2.72
 4 5 19 37.5 2.67
 -5 5 19 32.31 3.17
 5 5 19 36.94 3.41
 6 5 19 78.25 8.17
 0 6 19 54.34 4.84
 -1 6 19 11.16 2.25
 1 6 19 6.75 1.92
 -2 6 19 5.4 2.57
 2 6 19 6.69 2.38
 -3 6 19 3.44 2.95
 3 6 19 3.5 2.59
 -4 6 19 32.69 3.08
 4 6 19 37.85 3.97
 0 7 19 48.4 4.46
 -1 7 19 148.77 7.39
 1 7 19 151.07 7.61
 -2 7 19 7.08 3.96
 2 7 19 13.77 5.61
 3 7 19 15 8.75
 0 0 20 2.65 3
 1 0 20 71.66 2.81
 2 0 20 5.74 1.86
 3 0 20 17.54 2.23
 4 0 20 5.28 2.22
 5 0 20 30.77 7.65
 0 1 20 127.79 3.45
 -1 1 20 3.2 1.68
 1 1 20 2.65 2.01
 -2 1 20 20.4 2.05
 2 1 20 22.04 2.22
 -3 1 20 15.24 2.08
 3 1 20 13.56 2.14
 -4 1 20 13.57 3.26
 4 1 20 13.64 2.35
 -5 1 20 32.73 5.19
 5 1 20 29.85 7.54
 0 2 20 0.97 1.81
 -1 2 20 93.03 3.06
 1 2 20 90.8 2.92
 -2 2 20 11.99 2.18
 2 2 20 8.58 2.03
 -3 2 20 3.47 3.34
 3 2 20 3.25 2.61
 -4 2 20 58.71 3.73
 4 2 20 70.95 4.72
 0 3 20 44.14 2.52
 -1 3 20 5.8 2.23
 1 3 20 7.98 2.15
 -2 3 20 32.32 3.26
 2 3 20 35.47 3.29
 -3 3 20 55.26 4.04
 3 3 20 63.49 4.58
 -4 3 20 7.16 4.92
 4 3 20 13.41 7.82
 0 4 20 7.11 2.99
 -1 4 20 8.51 2.8
 1 4 20 16.26 3.23
 -2 4 20 12.02 3.88
 2 4 20 10.09 3.97
 -3 4 20 24.54 5.42
 3 4 20 24.33 8.65

_iucr_refine_fcf_details
;
data_9K
_computing_structure_refinement   'olex2.refine 1.3 (Bourhis et al., 2015)'
_computing_data_collection        'XDS (Kabsch, 1991)'   
_shelx_refln_list_code            4
loop_
  _space_group_symop_id
  _space_group_symop_operation_xyz
  1  x,y,z
  2  x+1/2,-y+1/2,-z
  3  -x,y+1/2,-z+1/2
  4  -x+1/2,-y,z+1/2

_space_group_crystal_system       orthorhombic
_space_group_IT_number            19
_space_group_name_H-M_alt         'P 21 21 21'
_space_group_name_Hall            ' P 2ac 2ab'
_symmetry_space_group_name_H-M    'P 21 21 21'
_symmetry_space_group_name_Hall   ' P 2ac 2ab'
_symmetry_Int_Tables_number       19
_cell_length_a                    9.854(3)
_cell_length_b                    9.249(3)
_cell_length_c                    10.144(2)
_cell_angle_alpha                 90
_cell_angle_beta                  90
_cell_angle_gamma                 90
_cell_volume                      924.5(5)
loop_
  _refln_index_h
  _refln_index_k
  _refln_index_l
  _refln_F_squared_calc
  _refln_F_squared_meas
  _refln_F_squared_sigma
  _refln_F_squared_weight
  _refln_observed_status
-20 -2 -1 17.573 22.939 4.986 11.001 o
-20 -1 -2 12.534 15.345 4.180 15.678 o
-20 -1 -1 42.148 44.205 3.005 24.697 o
-19 -6 -2 105.454 78.608 7.255 4.768 o
-19 -6 -1 5.749 11.862 3.443 23.252 o
-19 -5 -4 0.351 8.658 3.135 28.519 o
-19 -5 -3 21.898 22.302 2.448 39.809 o
-19 -5 -2 0.959 3.304 2.289 53.464 o
-19 -5 -1 20.370 21.486 2.388 41.944 o
-19 -4 -5 1.928 10.847 2.906 32.780 o
-19 -4 -4 17.457 20.361 2.140 51.502 o
-19 -4 -3 29.653 32.134 2.428 37.621 o
-19 -4 -2 75.251 77.673 3.095 19.367 o
-19 -4 -1 31.690 33.995 2.319 39.689 o
-19 -3 -6 42.463 32.870 3.105 23.944 o
-19 -3 -5 23.017 19.794 2.209 47.191 o
-19 -3 -4 17.127 15.564 2.448 41.606 o
-19 -3 -3 10.260 5.225 2.359 47.569 o
-19 -3 -2 48.421 48.266 2.538 30.521 o
-19 -3 -1 15.784 15.206 2.030 57.944 o
-19 -2 -6 28.724 27.954 2.717 31.889 o
-19 -2 -5 26.950 29.636 2.548 35.596 o
-19 -2 -4 23.034 23.894 2.229 45.902 o
-19 -2 -3 62.646 62.228 2.637 26.049 o
-19 -2 -2 15.948 16.510 2.369 44.256 o
-19 -2 -1 16.810 19.863 2.050 55.619 o
-19 -1 -6 14.778 12.509 2.329 46.440 o
-19 -1 -5 6.444 6.807 2.050 62.958 o
-19 -1 -4 64.477 64.835 2.767 24.129 o
-19 -1 -3 4.742 7.713 2.020 65.312 o
-19 -1 -2 68.235 66.487 2.747 23.840 o
-19 -1 -1 14.742 17.127 1.751 73.839 o
-18 -8 -3 27.113 23.794 2.836 30.156 o
-18 -8 -2 8.016 6.608 2.478 43.728 o
-18 -8 -1 39.466 40.991 3.115 23.724 o
-18 -7 -5 59.070 50.395 3.035 22.436 o
-18 -7 -4 20.095 23.138 2.538 37.734 o
-18 -7 -3 0.912 0.000 1.821 85.039 o
-18 -7 -2 37.658 39.359 2.369 36.567 o
-18 -7 -1 6.096 9.713 2.120 58.705 o
-18 -6 -6 26.865 24.531 2.418 39.282 o
-18 -6 -5 18.871 21.306 2.080 53.244 o
-18 -6 -4 40.043 42.912 2.568 31.782 o
-18 -6 -3 11.654 12.947 2.110 56.328 o
-18 -6 -2 77.015 75.891 3.045 19.708 o
-18 -6 -1 34.610 36.403 2.359 37.769 o
-18 -5 -7 6.090 11.832 2.369 47.428 o
-18 -5 -6 55.245 55.998 2.339 32.024 o
-18 -5 -5 43.598 40.235 2.229 38.288 o
-18 -5 -4 53.995 56.854 2.498 29.598 o
-18 -5 -3 0.773 2.359 2.070 65.459 o
-18 -5 -2 24.562 25.994 2.189 46.454 o
-18 -5 -1 1.609 1.144 1.582 110.612 o
-18 -4 -8 74.943 62.297 3.443 17.236 o
-18 -4 -7 3.662 3.901 1.901 75.057 o
-18 -4 -6 36.660 37.090 1.970 47.754 o
-18 -4 -5 70.654 69.284 2.568 25.412 o
-18 -4 -4 0.141 0.338 1.562 116.065 o
-18 -4 -3 23.719 22.959 1.821 62.478 o
-18 -4 -2 12.767 9.922 1.592 91.169 o
-18 -4 -1 26.762 30.084 2.120 47.447 o
-18 -3 -8 28.954 25.884 2.060 49.475 o
-18 -3 -7 44.677 44.146 2.319 35.651 o
-18 -3 -6 12.320 11.464 1.911 66.976 o
-18 -3 -5 44.550 43.907 2.100 40.638 o
-18 -3 -4 7.938 7.494 1.602 96.624 o
-18 -3 -3 11.639 11.066 1.602 90.811 o
-18 -3 -2 1.043 1.174 1.353 151.112 o
-18 -3 -1 44.037 42.125 1.960 44.669 o
-18 -2 -9 50.627 29.218 2.995 24.727 o
-18 -2 -8 0.456 2.309 1.493 124.851 o
-18 -2 -7 24.325 22.312 2.060 51.803 o
-18 -2 -6 4.274 3.483 1.811 81.966 o
-18 -2 -5 22.103 24.491 1.901 59.068 o
-18 -2 -4 72.886 72.239 2.518 25.506 o
-18 -2 -3 20.923 22.809 1.811 64.582 o
-18 -2 -2 32.222 31.139 2.000 49.442 o
-18 -2 -1 94.972 91.406 2.757 19.814 o
-18 -1 -9 1.804 3.433 2.607 41.174 o
-18 -1 -8 58.240 56.237 2.558 28.122 o
-18 -1 -7 53.576 52.425 2.498 30.015 o
-18 -1 -6 0.227 4.448 2.388 49.205 o
-18 -1 -5 12.969 14.002 1.941 64.210 o
-18 -1 -4 14.975 19.515 1.891 64.470 o
-18 -1 -3 0.799 2.956 1.642 102.796 o
-18 -1 -2 11.821 12.330 1.761 76.951 o
-18 -1 -1 41.513 44.763 1.861 47.956 o
-17 -10 -1 9.921 10.539 3.175 26.899 o
-17 -9 -5 9.744 13.086 2.896 31.886 o
-17 -9 -4 16.454 14.360 2.050 56.898 o
-17 -9 -3 29.474 31.497 2.568 34.537 o
-17 -9 -2 16.707 18.172 2.359 44.176 o
-17 -9 -1 11.278 12.310 2.160 54.306 o
-17 -8 -6 19.256 23.297 2.378 42.290 o
-17 -8 -5 17.009 17.485 2.080 54.695 o
-17 -8 -4 23.333 24.411 1.980 55.003 o
-17 -8 -3 5.128 5.911 1.761 84.662 o
-17 -8 -2 1.087 1.453 1.811 85.245 o
-17 -8 -1 39.107 40.215 2.408 35.319 o
-17 -7 -8 52.870 48.952 3.543 18.156 o
-17 -7 -7 3.453 3.841 1.970 70.203 o
-17 -7 -6 85.537 80.340 2.717 21.568 o
-17 -7 -5 3.214 3.483 1.483 120.814 o
-17 -7 -4 1.383 3.483 1.562 112.047 o
-17 -7 -3 16.530 18.062 1.960 60.379 o
-17 -7 -2 6.159 6.299 1.692 90.027 o
-17 -7 -1 36.516 40.374 2.130 42.607 o
-17 -6 -8 69.590 67.920 2.647 24.712 o
-17 -6 -7 31.419 33.089 2.080 46.743 o
-17 -6 -6 9.391 12.012 1.702 83.677 o
-17 -6 -5 18.044 19.505 1.652 77.295 o
-17 -6 -4 39.625 42.832 2.229 38.934 o
-17 -6 -3 63.551 61.740 2.408 29.024 o
-17 -6 -2 38.071 38.015 2.110 43.043 o
-17 -6 -1 58.853 59.879 2.339 31.019 o
-17 -5 -9 11.422 11.892 2.130 55.691 o
-17 -5 -8 43.159 45.041 2.349 35.258 o
-17 -5 -7 17.898 21.018 1.791 68.004 o
-17 -5 -6 92.288 94.232 2.647 20.791 o
-17 -5 -5 49.489 49.300 1.960 41.827 o
-17 -5 -4 20.643 22.879 1.572 79.304 o
-17 -5 -3 5.254 4.011 1.791 82.713 o
-17 -5 -2 22.021 25.486 1.742 66.897 o
-17 -5 -1 0.852 1.682 1.294 164.778 o
-17 -4 -10 27.863 27.367 3.304 22.925 o
-17 -4 -9 60.022 59.133 2.418 29.659 o
-17 -4 -8 41.754 43.071 2.090 41.783 o
-17 -4 -7 3.975 1.582 1.324 149.591 o
-17 -4 -6 20.887 22.829 1.552 80.510 o
-17 -4 -5 9.221 7.553 1.443 113.626 o
-17 -4 -4 20.149 22.192 1.373 95.832 o
-17 -4 -3 110.255 105.826 2.976 16.595 o
-17 -4 -2 7.273 6.379 1.363 129.615 o
-17 -4 -1 42.029 42.951 1.871 47.802 o
-17 -3 -10 48.684 48.007 2.518 30.833 o
-17 -3 -9 40.304 42.762 2.080 42.504 o
-17 -3 -8 72.355 70.219 2.378 27.399 o
-17 -3 -7 104.769 102.980 2.796 18.207 o
-17 -3 -6 16.413 16.151 1.592 84.576 o
-17 -3 -5 183.188 181.658 4.001 8.456 o
-17 -3 -4 59.938 60.596 1.990 36.759 o
-17 -3 -3 4.486 4.438 1.115 195.576 o
-17 -3 -2 3.582 5.006 1.184 178.396 o
-17 -3 -1 31.237 33.756 1.632 64.218 o
-17 -2 -10 16.926 16.769 2.000 58.535 o
-17 -2 -9 32.120 33.965 2.060 47.004 o
-17 -2 -8 52.708 53.968 2.319 33.040 o
-17 -2 -7 26.627 29.706 1.662 66.919 o
-17 -2 -6 6.787 6.926 1.363 130.033 o
-17 -2 -5 100.943 97.805 2.597 20.157 o
-17 -2 -4 138.679 135.940 3.593 11.610 o
-17 -2 -3 3.502 3.662 1.134 195.511 o
-17 -2 -2 141.595 141.911 3.742 10.906 o
-17 -2 -1 16.340 17.137 1.483 93.505 o
-17 -1 -11 26.060 23.406 2.538 36.571 o
-17 -1 -10 12.295 9.424 2.219 51.865 o
-17 -1 -9 43.148 45.011 2.070 41.616 o
-17 -1 -8 15.243 16.281 1.672 79.397 o
-17 -1 -7 82.109 80.937 2.388 25.127 o
-17 -1 -6 42.639 48.186 2.169 38.924 o
-17 -1 -5 10.544 9.374 1.324 126.448 o
-17 -1 -4 42.117 43.887 1.851 48.193 o
-17 -1 -3 4.623 6.638 1.463 118.890 o
-17 -1 -2 17.884 17.246 1.314 108.226 o
-17 -1 -1 82.139 82.778 2.478 24.077 o
-16 -11 -3 19.703 19.256 2.806 32.015 o
-16 -11 -2 6.402 10.877 2.468 43.942 o
-16 -11 -1 7.000 10.121 2.548 41.344 o
-16 -10 -6 19.136 21.804 3.314 23.668 o
-16 -10 -5 4.001 2.826 2.408 47.642 o
-16 -10 -4 8.753 9.782 2.070 60.163 o
-16 -10 -3 16.136 18.132 1.951 61.056 o
-16 -10 -2 32.532 39.578 2.418 36.490 o
-16 -10 -1 95.468 91.953 3.264 16.290 o
-16 -9 -7 20.496 20.092 3.055 27.379 o
-16 -9 -6 17.844 17.286 2.130 52.313 o
-16 -9 -5 12.242 12.748 2.080 57.556 o
-16 -9 -4 13.271 14.768 1.801 72.320 o
-16 -9 -3 69.233 71.722 2.329 28.409 o
-16 -9 -2 26.854 29.218 1.891 56.180 o
-16 -9 -1 21.093 22.023 2.080 52.275 o
-16 -8 -9 4.789 17.764 4.160 16.027 o
-16 -8 -8 1.766 4.508 2.647 39.875 o
-16 -8 -7 41.293 39.866 1.921 47.139 o
-16 -8 -6 70.784 70.557 2.458 26.616 o
-16 -8 -5 8.976 8.489 1.592 95.965 o
-16 -8 -4 17.438 19.704 1.523 87.515 o
-16 -8 -3 37.363 36.781 1.980 47.249 o
-16 -8 -2 101.472 100.154 2.687 19.350 o
-16 -8 -1 4.240 5.354 1.513 113.456 o
-16 -7 -10 33.864 29.487 5.712 8.265 o
-16 -7 -9 0.162 0.587 2.289 54.147 o
-16 -7 -8 86.965 88.938 3.901 13.303 o
-16 -7 -7 18.140 20.580 1.692 74.133 o
-16 -7 -6 41.047 41.628 1.990 44.895 o
-16 -7 -5 14.250 16.032 1.453 99.535 o
-16 -7 -4 17.494 19.654 1.543 85.872 o
-16 -7 -3 18.910 20.132 1.423 94.166 o
-16 -7 -2 16.195 18.032 1.373 103.791 o
-16 -7 -1 63.210 62.715 2.458 28.302 o
-16 -6 -10 8.431 6.986 2.926 31.799 o
-16 -6 -9 23.983 25.377 2.647 34.263 o
-16 -6 -8 26.194 25.267 1.652 69.211 o
-16 -6 -7 15.182 16.848 1.513 92.244 o
-16 -6 -6 40.340 43.101 1.732 52.929 o
-16 -6 -5 20.294 23.068 1.483 86.110 o
-16 -6 -4 107.177 111.140 2.767 17.878 o
-16 -6 -3 102.051 104.612 2.727 18.828 o
-16 -6 -2 32.903 32.084 1.413 74.891 o
-16 -6 -1 50.633 52.037 1.990 40.392 o
-16 -5 -11 6.241 6.847 2.637 39.158 o
-16 -5 -10 55.450 54.117 3.035 22.596 o
-16 -5 -9 2.625 4.588 1.433 128.817 o
-16 -5 -8 1.620 2.478 1.343 150.179 o
-16 -5 -7 52.258 56.914 2.010 38.831 o
-16 -5 -6 37.362 40.583 1.702 56.004 o
-16 -5 -5 15.778 16.958 1.324 110.628 o
-16 -5 -4 46.048 46.992 1.742 49.318 o
-16 -5 -3 202.422 199.969 4.349 7.215 o
-16 -5 -2 8.927 10.031 1.164 157.236 o
-16 -5 -1 56.163 57.550 1.941 39.148 o
-16 -4 -11 24.887 23.655 2.637 34.474 o
-16 -4 -10 28.483 32.005 1.891 54.828 o
-16 -4 -9 74.099 73.204 2.209 29.050 o
-16 -4 -8 44.590 48.057 1.990 42.762 o
-16 -4 -7 141.004 144.787 3.324 12.262 o
-16 -4 -6 85.195 87.973 2.438 23.768 o
-16 -4 -5 38.586 39.389 1.682 56.439 o
-16 -4 -4 45.971 47.320 1.722 49.878 o
-16 -4 -3 44.410 45.400 1.632 53.846 o
-16 -4 -2 29.674 31.119 1.483 74.022 o
-16 -4 -1 2.860 2.866 0.846 334.624 o
-16 -3 -12 12.472 13.813 2.667 36.673 o
-16 -3 -11 15.111 14.957 1.821 69.802 o
-16 -3 -10 0.272 1.005 1.592 111.142 o
-16 -3 -9 19.816 22.978 1.732 69.668 o
-16 -3 -8 36.773 36.801 1.632 60.059 o
-16 -3 -7 0.377 2.229 1.294 165.380 o
-16 -3 -6 31.384 31.706 1.552 68.730 o
-16 -3 -5 18.755 16.918 1.343 104.040 o
-16 -3 -4 22.657 25.715 1.403 88.407 o
-16 -3 -3 38.546 41.130 1.632 57.903 o
-16 -3 -2 81.588 83.106 2.179 27.351 o
-16 -3 -1 2.023 3.025 0.926 294.139 o
-16 -2 -12 14.817 18.500 2.697 35.178 o
-16 -2 -11 11.921 13.246 1.841 71.059 o
-16 -2 -10 67.753 70.408 2.458 27.060 o
-16 -2 -9 24.482 25.864 1.692 67.949 o
-16 -2 -8 118.348 120.097 2.946 15.742 o
-16 -2 -7 29.309 35.995 1.692 61.923 o
-16 -2 -6 20.458 20.650 1.353 98.215 o
-16 -2 -5 0.133 1.662 0.856 373.147 o
-16 -2 -4 30.252 34.343 1.622 65.126 o
-16 -2 -3 51.765 52.933 1.761 45.423 o
-16 -2 -2 7.973 10.141 0.995 201.301 o
-16 -2 -1 9.669 11.076 1.144 157.450 o
-16 -1 -12 40.597 41.498 2.289 37.478 o
-16 -1 -11 55.852 54.983 2.209 34.275 o
-16 -1 -10 22.035 24.471 1.562 78.129 o
-16 -1 -9 46.387 48.385 1.702 50.077 o
-16 -1 -8 6.398 7.155 1.254 150.356 o
-16 -1 -7 271.395 256.126 4.837 5.150 o
-16 -1 -6 76.089 80.698 2.309 26.892 o
-16 -1 -5 77.575 79.922 2.239 27.547 o
-16 -1 -4 157.518 155.007 3.453 10.971 o
-16 -1 -3 14.799 15.355 1.095 145.671 o
-16 -1 -2 49.890 49.460 1.552 52.766 o
-16 -1 -1 14.959 15.773 1.194 129.656 o
-15 -12 -4 29.356 33.159 3.413 21.346 o
-15 -12 -3 46.255 42.514 2.677 29.012 o
-15 -12 -2 14.000 16.151 2.309 46.858 o
-15 -12 -1 86.567 80.191 3.224 17.491 o
-15 -11 -6 3.104 3.941 2.677 38.827 o
-15 -11 -5 37.250 34.771 2.229 40.531 o
-15 -11 -4 26.946 27.467 2.090 48.846 o
-15 -11 -3 3.771 3.244 2.050 65.054 o
-15 -11 -2 66.420 66.985 2.657 25.038 o
-15 -11 -1 66.823 65.004 2.637 25.346 o
-15 -10 -8 35.160 32.233 3.194 23.495 o
-15 -10 -7 14.138 13.405 2.577 38.759 o
-15 -10 -6 19.159 19.217 1.771 68.949 o
-15 -10 -5 42.808 41.916 1.980 44.554 o
-15 -10 -4 112.660 108.622 2.986 16.282 o
-15 -10 -3 5.073 4.150 1.463 120.193 o
-15 -10 -2 26.434 30.213 1.692 65.342 o
-15 -10 -1 6.541 5.672 1.652 93.915 o
-15 -9 -9 79.195 70.358 3.841 14.307 o
-15 -9 -8 8.105 8.847 2.438 44.795 o
-15 -9 -7 30.402 30.920 2.498 35.961 o
-15 -9 -6 23.053 26.651 1.572 75.749 o
-15 -9 -5 18.719 18.898 1.523 86.635 o
-15 -9 -4 41.797 41.907 1.791 50.577 o
-15 -9 -3 9.190 7.762 1.154 161.963 o
-15 -9 -2 0.409 1.334 1.234 182.796 o
-15 -9 -1 25.707 29.487 1.811 60.175 o
-15 -8 -10 42.350 39.070 2.796 27.899 o
-15 -8 -9 64.189 61.193 3.145 20.450 o
-15 -8 -8 1.146 7.245 2.020 67.230 o
-15 -8 -7 20.645 21.366 1.443 89.800 o
-15 -8 -6 96.265 95.675 2.498 21.515 o
-15 -8 -5 18.000 21.038 1.543 84.718 o
-15 -8 -4 4.228 6.190 1.154 181.775 o
-15 -8 -3 110.372 116.823 2.806 17.174 o
-15 -8 -2 14.706 15.146 1.324 113.825 o
-15 -8 -1 5.632 6.180 1.174 171.663 o
-15 -7 -11 16.969 19.585 2.926 30.028 o
-15 -7 -10 56.935 55.550 3.573 17.502 o
-15 -7 -9 7.251 6.399 2.090 60.483 o
-15 -7 -8 12.565 16.520 2.130 54.385 o
-15 -7 -7 42.375 45.290 1.692 52.843 o
-15 -7 -6 26.761 27.417 1.433 81.249 o
-15 -7 -5 108.468 105.527 2.568 19.295 o
-15 -7 -4 55.409 56.476 1.841 41.689 o
-15 -7 -3 58.524 60.476 1.791 41.177 o
-15 -7 -2 28.660 31.358 1.443 77.109 o
-15 -7 -1 0.873 0.707 1.174 200.741 o
-15 -6 -12 10.498 11.743 2.607 38.777 o
-15 -6 -11 13.702 11.305 2.627 37.702 o
-15 -6 -10 30.822 34.463 2.448 36.672 o
-15 -6 -9 16.940 21.396 2.070 54.390 o
-15 -6 -8 11.283 11.912 1.264 131.393 o
-15 -6 -7 39.979 41.688 1.622 57.371 o
-15 -6 -6 118.353 116.803 2.816 16.536 o
-15 -6 -5 15.862 16.699 1.184 128.122 o
-15 -6 -4 15.001 16.450 1.154 134.539 o
-15 -6 -3 76.772 74.508 1.951 31.927 o
-15 -6 -2 81.490 80.201 2.070 28.905 o
-15 -6 -1 112.709 118.485 2.796 16.995 o
-15 -5 -12 29.390 25.785 2.627 33.766 o
-15 -5 -11 2.573 4.538 1.941 72.601 o
-15 -5 -10 1.582 3.603 1.622 103.928 o
-15 -5 -9 28.074 28.312 1.533 73.536 o
-15 -5 -8 56.012 58.257 1.811 41.887 o
-15 -5 -7 19.001 17.823 1.314 106.101 o
-15 -5 -6 25.510 28.760 1.413 83.154 o
-15 -5 -5 11.779 14.121 1.274 126.618 o
-15 -5 -4 0.932 3.005 0.926 305.094 o
-15 -5 -3 163.393 161.267 3.483 10.559 o
-15 -5 -2 5.574 8.837 1.025 207.513 o
-15 -5 -1 25.696 26.889 1.154 104.346 o
-15 -4 -13 0.880 5.115 2.677 39.105 o
-15 -4 -12 37.540 36.383 2.687 30.530 o
-15 -4 -11 13.400 15.037 2.010 60.020 o
-15 -4 -10 22.421 25.596 1.433 86.445 o
-15 -4 -9 11.147 12.260 1.284 128.308 o
-15 -4 -8 49.967 52.495 1.791 45.382 o
-15 -4 -7 63.378 66.706 1.941 36.045 o
-15 -4 -6 0.652 1.284 0.846 376.439 o
-15 -4 -5 24.002 26.292 1.254 98.572 o
-15 -4 -4 45.725 49.111 1.602 53.297 o
-15 -4 -3 17.186 18.470 1.095 135.594 o
-15 -4 -2 71.818 73.214 1.951 33.136 o
-15 -4 -1 22.530 24.780 1.025 124.991 o
-15 -3 -13 3.225 2.717 2.289 52.843 o
-15 -3 -12 11.791 15.077 2.408 44.160 o
-15 -3 -11 0.927 1.990 1.294 164.095 o
-15 -3 -10 38.312 40.035 1.692 56.041 o
-15 -3 -9 97.994 99.666 2.508 21.041 o
-15 -3 -8 105.573 105.717 2.607 19.282 o
-15 -3 -7 8.203 10.598 1.015 193.674 o
-15 -3 -6 164.859 155.176 3.364 10.949 o
-15 -3 -5 46.833 50.604 1.602 52.419 o
-15 -3 -4 59.531 60.128 1.632 44.399 o
-15 -3 -3 31.598 31.398 1.264 85.463 o
-15 -3 -2 13.512 15.903 0.995 166.539 o
-15 -3 -1 133.312 133.193 2.677 15.614 o
-15 -2 -13 21.155 23.675 2.189 47.862 o
-15 -2 -12 22.391 24.242 1.632 73.448 o
-15 -2 -11 16.480 20.013 1.433 96.243 o
-15 -2 -10 25.567 26.133 1.383 86.552 o
-15 -2 -9 3.079 4.289 1.045 226.440 o
-15 -2 -8 29.763 29.706 1.513 72.817 o
-15 -2 -7 41.368 41.329 1.294 70.132 o
-15 -2 -6 83.367 81.703 1.881 30.739 o
-15 -2 -5 37.617 40.453 1.254 75.572 o
-15 -2 -4 35.184 33.348 1.174 86.043 o
-15 -2 -3 243.892 239.845 4.428 6.049 o
-15 -2 -2 174.752 170.711 3.274 10.529 o
-15 -2 -1 155.768 149.444 2.966 12.699 o
-15 -1 -13 80.616 83.883 2.647 22.536 o
-15 -1 -12 7.884 9.733 1.443 114.007 o
-15 -1 -11 19.282 22.461 1.493 86.660 o
-15 -1 -10 22.419 26.879 1.463 83.606 o
-15 -1 -9 28.794 31.159 1.314 85.325 o
-15 -1 -8 58.008 61.939 1.732 42.399 o
-15 -1 -7 19.979 20.082 1.045 133.729 o
-15 -1 -6 29.617 32.034 1.204 91.438 o
-15 -1 -5 18.452 18.630 1.045 139.319 o
-15 -1 -4 62.069 62.596 1.572 44.334 o
-15 -1 -3 6.229 8.011 0.786 300.610 o
-15 -1 -2 0.709 1.115 0.587 740.817 o
-15 -1 -1 118.178 117.668 2.239 19.887 o
-14 -13 -4 19.610 22.759 3.802 18.323 o
-14 -13 -3 130.722 116.156 3.603 12.283 o
-14 -13 -2 13.866 12.818 2.249 49.612 o
-14 -13 -1 68.749 73.145 3.254 18.723 o
-14 -12 -7 23.548 20.869 4.120 15.661 o
-14 -12 -6 53.662 46.793 2.936 24.271 o
-14 -12 -5 20.500 18.490 1.911 60.836 o
-14 -12 -4 4.356 5.513 1.791 82.829 o
-14 -12 -3 2.038 2.189 1.552 113.419 o
-14 -12 -2 30.787 32.771 1.980 50.365 o
-14 -12 -1 60.865 62.049 2.737 25.052 o
-14 -11 -8 26.403 22.242 2.816 30.717 o
-14 -11 -7 1.810 2.568 2.100 63.130 o
-14 -11 -6 0.847 0.886 1.413 139.645 o
-14 -11 -5 29.869 30.313 1.791 58.720 o
-14 -11 -4 6.426 6.001 1.483 113.777 o
-14 -11 -3 10.058 11.773 1.373 118.106 o
-14 -11 -2 135.096 132.895 3.334 12.758 o
-14 -11 -1 22.130 26.889 1.692 69.156 o
-14 -10 -10 2.709 11.425 3.165 27.661 o
-14 -10 -9 27.063 25.616 2.568 35.488 o
-14 -10 -8 10.748 14.490 2.498 41.626 o
-14 -10 -7 10.222 8.827 2.080 59.220 o
-14 -10 -6 11.576 14.549 1.443 105.097 o
-14 -10 -5 13.649 13.703 1.353 113.108 o
-14 -10 -4 12.970 17.585 1.493 96.202 o
-14 -10 -3 10.979 13.694 1.533 96.855 o
-14 -10 -2 181.570 176.423 3.881 8.810 o
-14 -10 -1 106.814 111.260 2.936 16.877 o
-14 -9 -11 8.309 10.708 2.976 30.593 o
-14 -9 -10 42.202 40.344 2.767 28.298 o
-14 -9 -9 24.581 23.605 2.249 44.855 o
-14 -9 -8 5.006 5.553 1.980 68.226 o
-14 -9 -7 67.710 67.512 2.816 23.092 o
-14 -9 -6 24.340 25.874 1.413 85.793 o
-14 -9 -5 21.032 22.550 1.473 86.394 o
-14 -9 -4 191.461 186.454 4.070 8.067 o
-14 -9 -3 23.601 23.615 1.423 86.998 o
-14 -9 -2 27.396 29.268 1.413 81.083 o
-14 -9 -1 18.579 20.182 1.314 104.980 o
-14 -8 -12 23.269 23.983 3.224 24.447 o
-14 -8 -11 29.964 32.681 2.876 28.557 o
-14 -8 -10 30.020 26.810 2.568 34.854 o
-14 -8 -9 23.475 26.342 2.219 45.742 o
-14 -8 -8 21.487 24.660 2.080 51.644 o
-14 -8 -7 10.257 11.176 1.085 167.762 o
-14 -8 -6 62.791 66.238 1.951 36.072 o
-14 -8 -5 153.521 149.872 3.284 11.748 o
-14 -8 -4 14.566 18.600 1.413 101.517 o
-14 -8 -3 66.666 62.865 1.970 35.191 o
-14 -8 -2 45.412 46.564 1.642 52.770 o
-14 -8 -1 5.530 5.742 0.935 248.960 o
-14 -7 -12 23.923 23.217 3.085 26.419 o
-14 -7 -11 52.541 53.281 3.254 20.617 o
-14 -7 -10 30.427 27.566 2.010 50.412 o
-14 -7 -9 12.955 10.210 1.821 72.693 o
-14 -7 -8 4.316 7.673 1.503 112.989 o
-14 -7 -7 11.629 13.863 1.244 131.600 o
-14 -7 -6 7.805 8.429 1.045 192.210 o
-14 -7 -5 47.024 47.947 1.513 55.856 o
-14 -7 -4 117.375 115.658 2.836 16.538 o
-14 -7 -3 257.193 247.976 5.055 5.163 o
-14 -7 -2 106.867 107.597 2.548 19.482 o
-14 -7 -1 87.642 87.246 1.970 28.343 o
-14 -6 -13 13.518 8.837 2.737 35.196 o
-14 -6 -12 5.457 10.121 2.478 43.910 o
-14 -6 -11 47.519 45.559 2.528 31.052 o
-14 -6 -10 8.696 11.076 1.742 81.355 o
-14 -6 -9 16.823 17.734 1.771 70.932 o
-14 -6 -8 9.817 10.887 1.075 171.994 o
-14 -6 -7 29.642 32.781 1.473 73.943 o
-14 -6 -6 3.535 5.692 0.886 288.470 o
-14 -6 -5 21.740 24.083 1.194 109.127 o
-14 -6 -4 25.203 26.173 1.194 102.127 o
-14 -6 -3 44.685 45.340 1.433 60.727 o
-14 -6 -2 70.736 71.751 1.761 36.568 o
-14 -6 -1 125.447 128.396 2.637 16.537 o
-14 -5 -13 3.464 5.304 2.249 54.165 o
-14 -5 -12 65.224 62.964 3.025 21.424 o
-14 -5 -11 21.047 27.377 2.657 34.361 o
-14 -5 -10 22.743 21.904 1.891 59.854 o
-14 -5 -9 17.551 18.759 1.154 126.360 o
-14 -5 -8 24.952 28.243 1.343 89.011 o
-14 -5 -7 62.480 64.507 1.761 39.951 o
-14 -5 -6 12.600 12.539 1.055 163.691 o
-14 -5 -5 29.136 32.084 1.274 87.138 o
-14 -5 -4 74.761 75.901 1.941 32.347 o
-14 -5 -3 7.661 8.300 0.816 271.710 o
-14 -5 -2 16.520 19.207 0.985 153.012 o
-14 -5 -1 53.574 54.237 1.443 53.016 o
-14 -4 -14 9.154 8.160 2.677 37.449 o
-14 -4 -13 16.287 17.037 2.478 40.752 o
-14 -4 -12 45.615 44.723 2.657 29.264 o
-14 -4 -11 37.782 40.314 2.299 38.024 o
-14 -4 -10 105.741 107.568 2.538 19.658 o
-14 -4 -9 4.968 6.469 1.095 194.923 o
-14 -4 -8 14.111 16.072 1.095 146.570 o
-14 -4 -7 2.830 3.752 0.717 430.257 o
-14 -4 -6 27.133 30.024 1.224 94.370 o
-14 -4 -5 28.918 29.706 1.015 108.841 o
-14 -4 -4 10.157 11.703 0.876 220.243 o
-14 -4 -3 15.300 16.430 0.816 195.085 o
-14 -4 -2 3.108 3.254 0.597 563.082 o
-14 -4 -1 22.110 20.331 0.896 147.836 o
-14 -3 -14 19.816 19.565 2.597 36.629 o
-14 -3 -13 18.962 22.789 2.737 33.316 o
-14 -3 -12 11.407 10.877 1.463 105.592 o
-14 -3 -11 11.309 13.315 1.075 162.707 o
-14 -3 -10 71.618 71.224 1.831 35.273 o
-14 -3 -9 3.738 4.787 0.896 285.678 o
-14 -3 -8 59.998 61.511 1.582 45.093 o
-14 -3 -7 56.078 58.466 1.533 48.474 o
-14 -3 -6 0.197 0.756 0.697 565.450 o
-14 -3 -5 2.028 3.234 0.667 509.301 o
-14 -3 -4 22.307 23.705 1.005 128.973 o
-14 -3 -3 116.313 108.533 2.070 21.710 o
-14 -3 -2 9.311 8.957 0.756 278.830 o
-14 -3 -1 51.816 52.873 1.284 59.155 o
-14 -2 -14 2.900 4.060 2.488 44.832 o
-14 -2 -13 3.019 2.359 1.742 89.886 o
-14 -2 -12 49.916 53.530 1.771 45.730 o
-14 -2 -11 13.847 16.599 1.314 115.256 o
-14 -2 -10 7.470 8.787 1.164 163.621 o
-14 -2 -9 68.878 70.677 1.722 37.904 o
-14 -2 -8 18.994 21.297 1.045 134.638 o
-14 -2 -7 61.783 65.800 1.622 42.801 o
-14 -2 -6 17.190 18.401 0.876 170.817 o
-14 -2 -5 17.596 18.301 0.816 180.315 o
-14 -2 -4 2.130 3.005 0.647 534.719 o
-14 -2 -3 36.414 37.249 1.055 89.470 o
-14 -2 -2 277.117 259.490 4.389 5.464 o
-14 -2 -1 211.087 202.914 3.284 8.787 o
-14 -1 -14 39.360 36.831 2.438 34.973 o
-14 -1 -13 25.614 27.417 1.712 65.682 o
-14 -1 -12 30.393 29.387 1.543 70.806 o
-14 -1 -11 32.166 34.920 1.483 70.599 o
-14 -1 -10 3.635 3.453 0.916 282.486 o
-14 -1 -9 7.363 6.817 0.856 263.737 o
-14 -1 -8 8.308 10.260 0.995 199.406 o
-14 -1 -7 10.388 12.479 0.856 222.469 o
-14 -1 -6 57.677 59.202 1.463 49.370 o
-14 -1 -5 296.749 268.854 4.876 4.755 o
-14 -1 -4 69.276 67.452 1.533 41.703 o
-14 -1 -3 2.543 1.533 0.567 669.166 o
-14 -1 -2 116.006 111.230 2.050 21.721 o
-14 -1 -1 64.029 62.765 1.274 50.110 o
-13 -14 -3 38.778 39.677 3.224 22.534 o
-13 -14 -2 12.803 13.962 2.209 51.359 o
-13 -14 -1 104.751 96.700 3.563 14.026 o
-13 -13 -6 23.998 23.904 3.115 25.933 o
-13 -13 -5 13.815 14.201 1.831 70.218 o
-13 -13 -4 39.782 38.602 2.150 41.415 o
-13 -13 -3 13.214 17.784 2.189 51.397 o
-13 -13 -2 24.215 25.874 1.901 57.738 o
-13 -13 -1 27.732 32.413 2.169 45.174 o
-13 -12 -8 50.866 48.564 3.145 22.057 o
-13 -12 -7 3.575 3.941 2.398 47.993 o
-13 -12 -6 14.135 14.410 2.339 46.008 o
-13 -12 -5 4.094 7.862 1.692 91.247 o
-13 -12 -4 27.864 32.482 1.732 61.899 o
-13 -12 -3 82.186 87.843 2.697 21.705 o
-13 -12 -2 67.201 70.348 2.398 27.916 o
-13 -12 -1 41.005 43.300 1.911 46.925 o
-13 -11 -10 7.593 6.359 2.926 31.937 o
-13 -11 -9 42.669 40.065 2.896 26.339 o
-13 -11 -8 4.258 4.239 2.199 56.454 o
-13 -11 -7 39.153 38.801 2.568 32.265 o
-13 -11 -6 57.753 55.441 1.791 42.225 o
-13 -11 -5 80.161 76.807 2.269 27.034 o
-13 -11 -4 3.339 4.040 1.503 117.211 o
-13 -11 -3 4.347 5.543 1.144 185.272 o
-13 -11 -2 140.446 138.895 3.324 12.417 o
-13 -11 -1 13.411 15.316 1.363 111.014 o
-13 -10 -11 6.641 5.205 2.428 45.941 o
-13 -10 -10 3.196 3.802 2.617 40.574 o
-13 -10 -9 13.955 14.490 2.239 49.712 o
-13 -10 -8 7.526 7.892 1.652 91.797 o
-13 -10 -7 88.143 85.873 2.896 19.579 o
-13 -10 -6 30.080 30.532 1.334 83.001 o
-13 -10 -5 10.308 13.922 1.284 128.324 o
-13 -10 -4 187.501 181.021 3.961 8.437 o
-13 -10 -3 111.591 111.110 2.627 18.384 o
-13 -10 -2 106.084 101.328 2.607 19.436 o
-13 -10 -1 15.720 18.759 1.154 130.299 o
-13 -9 -12 22.605 20.580 3.185 25.200 o
-13 -9 -11 59.657 59.421 3.175 20.599 o
-13 -9 -10 18.382 20.262 2.040 55.340 o
-13 -9 -9 1.824 2.030 1.443 131.037 o
-13 -9 -8 0.863 2.936 1.881 78.789 o
-13 -9 -7 152.137 147.006 4.389 8.767 o
-13 -9 -6 93.833 94.252 2.349 23.142 o
-13 -9 -5 36.851 41.658 1.622 59.068 o
-13 -9 -4 63.229 60.874 1.831 38.898 o
-13 -9 -3 38.946 38.642 1.304 72.744 o
-13 -9 -2 72.792 76.747 2.160 29.626 o
-13 -9 -1 60.622 61.999 1.622 43.885 o
-13 -8 -13 88.957 84.201 4.339 11.393 o
-13 -8 -12 4.658 5.563 2.239 54.182 o
-13 -8 -11 3.967 4.996 1.781 84.216 o
-13 -8 -10 52.225 50.962 2.737 26.777 o
-13 -8 -9 79.444 79.086 2.926 20.377 o
-13 -8 -8 94.048 97.666 3.244 16.323 o
-13 -8 -7 8.577 8.887 1.075 180.366 o
-13 -8 -6 6.456 8.817 0.945 228.846 o
-13 -8 -5 43.731 47.041 1.662 52.797 o
-13 -8 -4 107.588 107.438 2.458 20.036 o
-13 -8 -3 3.783 5.463 1.055 215.703 o
-13 -8 -2 61.032 64.198 1.582 44.205 o
-13 -8 -1 63.613 67.910 1.751 39.294 o
-13 -7 -13 95.807 86.351 3.712 13.926 o
-13 -7 -12 2.385 3.085 1.751 89.149 o
-13 -7 -11 28.964 32.413 2.408 38.225 o
-13 -7 -10 7.963 12.649 1.592 94.799 o
-13 -7 -9 55.359 52.057 2.309 32.888 o
-13 -7 -8 1.442 2.169 1.294 162.320 o
-13 -7 -7 1.411 1.543 0.717 489.383 o
-13 -7 -6 121.222 124.555 2.777 16.268 o
-13 -7 -5 111.204 110.732 2.568 18.812 o
-13 -7 -4 16.636 18.321 1.025 147.621 o
-13 -7 -3 21.068 22.122 1.005 133.765 o
-13 -7 -2 83.590 81.922 1.821 31.421 o
-13 -7 -1 27.614 28.084 1.015 112.603 o
-13 -6 -14 2.475 3.483 2.309 52.071 o
-13 -6 -13 128.680 119.838 4.488 9.385 o
-13 -6 -12 1.122 2.478 1.632 103.920 o
-13 -6 -11 29.091 33.010 2.050 48.524 o
-13 -6 -10 54.390 52.007 2.408 31.368 o
-13 -6 -9 46.975 50.196 2.080 39.603 o
-13 -6 -8 14.936 16.729 0.916 175.310 o
-13 -6 -7 80.938 82.599 2.020 29.396 o
-13 -6 -6 7.624 8.947 0.985 208.957 o
-13 -6 -5 59.239 60.198 1.702 42.933 o
-13 -6 -4 2.233 3.901 0.687 472.076 o
-13 -6 -3 22.842 26.611 1.125 112.068 o
-13 -6 -2 109.053 108.692 2.239 21.361 o
-13 -6 -1 271.832 256.823 4.677 5.285 o
-13 -5 -14 2.907 2.986 2.309 52.015 o
-13 -5 -13 32.135 30.810 2.378 38.447 o
-13 -5 -12 48.425 50.226 2.498 31.029 o
-13 -5 -11 25.155 26.471 1.841 59.849 o
-13 -5 -10 108.312 109.160 3.503 13.850 o
-13 -5 -9 54.869 59.471 2.448 30.017 o
-13 -5 -8 10.968 12.460 0.866 216.204 o
-13 -5 -7 6.948 7.912 0.846 266.832 o
-13 -5 -6 16.745 17.107 0.896 171.360 o
-13 -5 -5 21.395 23.426 1.015 130.209 o
-13 -5 -4 33.060 33.527 1.045 97.058 o
-13 -5 -3 83.768 84.261 1.692 32.766 o
-13 -5 -2 17.472 16.997 0.796 187.567 o
-13 -5 -1 138.454 137.840 2.538 15.721 o
-13 -4 -15 28.639 27.934 3.244 23.586 o
-13 -4 -14 30.375 31.328 2.936 27.625 o
-13 -4 -13 16.213 18.620 2.010 57.965 o
-13 -4 -12 97.570 94.829 3.324 15.726 o
-13 -4 -11 13.786 16.440 1.433 101.920 o
-13 -4 -10 9.453 9.991 1.353 123.539 o
-13 -4 -9 119.343 116.992 2.388 18.894 o
-13 -4 -8 2.184 1.990 0.657 536.098 o
-13 -4 -7 17.210 18.630 0.955 156.631 o
-13 -4 -6 9.972 9.633 0.746 273.647 o
-13 -4 -5 68.565 65.422 1.523 42.492 o
-13 -4 -4 8.050 10.688 0.816 258.464 o
-13 -4 -3 52.607 53.719 1.244 59.649 o
-13 -4 -2 17.127 18.162 0.726 200.419 o
-13 -4 -1 30.527 30.512 0.916 113.539 o
-13 -3 -15 36.764 34.920 2.508 34.189 o
-13 -3 -14 5.668 5.434 1.831 78.578 o
-13 -3 -13 10.878 10.409 1.851 71.949 o
-13 -3 -12 11.632 14.768 1.662 83.854 o
-13 -3 -11 50.492 53.032 1.970 40.745 o
-13 -3 -10 31.179 31.368 1.134 94.826 o
-13 -3 -9 51.987 54.326 1.523 51.495 o
-13 -3 -8 26.021 28.173 1.134 104.591 o
-13 -3 -7 29.948 30.273 1.095 100.295 o
-13 -3 -6 48.955 49.569 1.294 61.687 o
-13 -3 -5 0.737 0.607 0.428 1321.040 o
-13 -3 -4 130.829 131.014 2.428 17.070 o
-13 -3 -3 1.732 1.503 0.428 1092.480 o
-13 -3 -2 261.960 252.623 4.269 5.847 o
-13 -3 -1 43.422 42.315 1.005 81.032 o
-13 -2 -15 3.117 5.871 2.329 50.668 o
-13 -2 -14 44.334 46.484 2.438 33.131 o
-13 -2 -13 1.608 2.160 1.921 75.395 o
-13 -2 -12 30.474 32.313 1.264 86.192 o
-13 -2 -11 1.289 3.204 0.896 318.775 o
-13 -2 -10 13.765 16.211 0.985 167.025 o
-13 -2 -9 40.084 41.548 1.353 68.375 o
-13 -2 -8 30.779 33.786 1.194 89.646 o
-13 -2 -7 72.042 71.065 1.612 38.806 o
-13 -2 -6 8.854 9.126 0.687 313.650 o
-13 -2 -5 75.958 74.060 1.751 35.067 o
-13 -2 -4 33.126 34.035 0.896 107.145 o
-13 -2 -3 126.446 120.465 2.090 19.774 o
-13 -2 -2 84.672 81.066 1.513 35.271 o
-13 -2 -1 57.690 57.391 1.234 55.799 o
-13 -1 -15 13.523 18.202 2.249 48.890 o
-13 -1 -14 10.691 13.335 1.921 66.760 o
-13 -1 -13 17.352 16.977 1.324 108.167 o
-13 -1 -12 43.241 48.843 1.672 52.286 o
-13 -1 -11 73.129 75.782 1.851 34.043 o
-13 -1 -10 14.874 16.490 1.115 140.815 o
-13 -1 -9 57.100 56.784 1.483 49.665 o
-13 -1 -8 19.633 20.510 0.965 144.979 o
-13 -1 -7 80.284 81.156 1.791 32.618 o
-13 -1 -6 146.634 136.129 2.647 14.765 o
-13 -1 -5 59.140 60.048 1.443 49.022 o
-13 -1 -4 92.760 90.859 1.662 30.399 o
-13 -1 -3 114.220 109.239 1.931 22.905 o
-13 -1 -2 103.762 101.815 1.831 25.750 o
-13 -1 -1 11.675 12.330 0.687 268.321 o
-12 -15 -2 34.260 33.617 4.249 14.258 o
-12 -15 -1 24.017 24.869 2.836 30.487 o
-12 -14 -6 40.239 39.319 3.384 20.712 o
-12 -14 -5 90.413 77.583 2.876 19.897 o
-12 -14 -4 20.890 21.306 2.160 49.407 o
-12 -14 -3 66.251 69.612 2.617 25.366 o
-12 -14 -2 19.373 22.461 1.941 58.972 o
-12 -14 -1 86.130 82.211 2.896 19.908 o
-12 -13 -8 161.308 146.469 5.065 7.180 o
-12 -13 -7 0.422 1.811 2.418 48.300 o
-12 -13 -6 7.816 6.936 2.587 40.300 o
-12 -13 -5 63.370 59.640 2.189 32.592 o
-12 -13 -4 9.648 9.046 1.632 91.027 o
-12 -13 -3 11.572 14.539 1.612 88.253 o
-12 -13 -2 148.609 143.971 3.503 11.367 o
-12 -13 -1 96.598 94.073 2.697 19.997 o
-12 -12 -10 42.045 39.737 3.831 16.677 o
-12 -12 -9 28.102 27.019 2.538 35.852 o
-12 -12 -8 10.872 13.066 2.339 47.073 o
-12 -12 -7 16.084 20.769 2.189 49.950 o
-12 -12 -6 78.558 77.106 3.075 19.294 o
-12 -12 -5 104.727 104.542 2.657 19.072 o
-12 -12 -4 10.261 10.837 1.294 130.070 o
-12 -12 -3 8.643 8.787 1.473 109.750 o
-12 -12 -2 19.889 20.819 1.473 88.472 o
-12 -12 -1 5.304 5.553 1.164 176.382 o
-12 -11 -11 76.854 66.049 3.304 18.026 o
-12 -11 -10 55.162 57.869 3.185 20.918 o
-12 -11 -9 80.704 78.310 3.324 17.240 o
-12 -11 -8 28.442 30.711 2.199 44.298 o
-12 -11 -7 7.659 8.409 1.602 96.426 o
-12 -11 -6 4.707 2.886 0.985 244.210 o
-12 -11 -5 18.493 21.496 1.373 98.370 o
-12 -11 -4 92.356 94.640 2.428 22.597 o
-12 -11 -3 52.217 54.416 1.702 46.516 o
-12 -11 -2 6.375 9.185 1.164 166.504 o
-12 -11 -1 114.216 110.613 2.438 19.369 o
-12 -10 -12 85.734 73.513 3.851 13.914 o
-12 -10 -11 22.251 29.188 2.946 28.506 o
-12 -10 -10 16.332 18.321 2.369 43.931 o
-12 -10 -9 92.295 92.710 3.314 16.155 o
-12 -10 -8 31.401 30.293 2.229 42.655 o
-12 -10 -7 98.516 96.870 3.324 15.613 o
-12 -10 -6 125.495 120.763 2.856 15.703 o
-12 -10 -5 108.497 104.632 2.438 20.224 o
-12 -10 -4 19.481 21.824 1.244 109.534 o
-12 -10 -3 2.545 3.403 0.955 271.996 o
-12 -10 -2 28.027 28.800 1.254 91.764 o
-12 -10 -1 62.247 63.830 1.921 37.060 o
-12 -9 -13 35.952 34.512 3.702 18.128 o
-12 -9 -12 9.430 6.717 2.219 53.276 o
-12 -9 -11 17.115 16.191 2.030 57.163 o
-12 -9 -10 60.906 58.396 2.607 26.915 o
-12 -9 -9 65.919 66.606 2.587 25.960 o
-12 -9 -8 60.635 60.466 2.279 31.592 o
-12 -9 -7 18.189 16.838 1.503 89.885 o
-12 -9 -6 125.896 123.411 2.786 15.933 o
-12 -9 -5 81.938 80.827 2.140 27.942 o
-12 -9 -4 48.592 47.121 1.513 55.250 o
-12 -9 -3 78.129 78.101 1.911 31.811 o
-12 -9 -2 37.371 37.538 1.314 74.056 o
-12 -9 -1 26.030 27.088 1.075 110.849 o
-12 -8 -14 34.596 29.238 3.254 22.934 o
-12 -8 -13 53.230 56.277 3.284 20.170 o
-12 -8 -12 18.567 19.933 2.438 41.084 o
-12 -8 -11 124.516 119.251 3.722 12.014 o
-12 -8 -10 4.495 3.971 1.722 89.762 o
-12 -8 -9 2.510 2.936 1.234 172.674 o
-12 -8 -8 44.164 46.425 2.219 37.643 o
-12 -8 -7 178.840 175.169 4.817 7.094 o
-12 -8 -6 26.134 26.959 1.125 106.253 o
-12 -8 -5 31.575 34.881 1.194 88.056 o
-12 -8 -4 145.632 144.428 3.025 13.124 o
-12 -8 -3 109.396 113.469 2.448 19.630 o
-12 -8 -2 18.354 19.814 0.955 151.210 o
-12 -8 -1 6.148 7.275 0.786 305.441 o
-12 -7 -14 13.631 15.445 2.458 42.104 o
-12 -7 -13 41.282 41.717 2.956 25.572 o
-12 -7 -12 0.186 0.647 1.543 118.761 o
-12 -7 -11 31.505 32.393 1.941 51.586 o
-12 -7 -10 78.694 77.583 2.786 21.757 o
-12 -7 -9 233.655 220.768 5.981 4.674 o
-12 -7 -8 55.225 57.491 2.279 32.908 o
-12 -7 -7 4.163 3.652 0.647 468.358 o
-12 -7 -6 100.460 97.606 2.229 23.135 o
-12 -7 -5 36.096 36.194 1.224 80.638 o
-12 -7 -4 56.567 56.496 1.423 51.542 o
-12 -7 -3 13.447 14.928 0.836 203.679 o
-12 -7 -2 84.418 79.305 1.722 32.805 o
-12 -7 -1 24.991 24.839 0.935 129.356 o
-12 -6 -15 34.234 27.954 3.403 21.301 o
-12 -6 -14 5.336 4.299 2.140 59.069 o
-12 -6 -13 12.429 14.689 2.189 52.187 o
-12 -6 -12 68.337 68.856 3.135 19.911 o
-12 -6 -11 20.837 22.570 1.702 70.901 o
-12 -6 -10 47.719 46.852 1.951 42.993 o
-12 -6 -9 12.018 14.300 1.393 110.394 o
-12 -6 -8 71.877 67.791 2.020 32.660 o
-12 -6 -7 21.095 22.083 0.886 149.635 o
-12 -6 -6 0.182 0.149 0.508 1071.290 o
-12 -6 -5 82.342 83.982 1.781 31.974 o
-12 -6 -4 86.915 87.973 1.801 30.341 o
-12 -6 -3 179.429 165.994 3.025 11.082 o
-12 -6 -2 66.627 66.427 1.572 42.025 o
-12 -6 -1 3.533 3.622 0.537 622.515 o
-12 -5 -15 17.571 17.734 2.587 37.452 o
-12 -5 -14 51.933 53.978 2.906 24.441 o
-12 -5 -13 2.595 4.598 1.990 69.120 o
-12 -5 -12 8.818 9.583 1.732 82.678 o
-12 -5 -11 0.586 2.866 1.443 132.611 o
-12 -5 -10 22.235 24.083 1.363 92.998 o
-12 -5 -9 46.188 50.306 1.672 50.648 o
-12 -5 -8 36.923 39.289 1.105 84.792 o
-12 -5 -7 178.926 174.074 3.314 10.219 o
-12 -5 -6 202.808 194.495 3.702 8.373 o
-12 -5 -5 2.187 1.254 0.448 986.951 o
-12 -5 -4 5.575 5.503 0.597 457.648 o
-12 -5 -3 79.466 80.081 1.543 36.423 o
-12 -5 -2 80.362 78.748 1.483 37.218 o
-12 -5 -1 57.031 60.287 1.254 54.825 o
-12 -4 -16 13.845 17.157 3.583 20.934 o
-12 -4 -15 23.471 22.948 2.757 32.231 o
-12 -4 -14 14.813 19.197 2.209 49.850 o
-12 -4 -13 3.157 3.384 1.334 147.336 o
-12 -4 -12 31.724 33.676 1.831 55.364 o
-12 -4 -11 52.284 56.277 1.931 40.654 o
-12 -4 -10 103.950 101.975 2.647 19.325 o
-12 -4 -9 43.463 42.872 1.134 74.814 o
-12 -4 -8 19.411 21.476 0.866 158.937 o
-12 -4 -7 34.613 36.662 1.055 92.143 o
-12 -4 -6 290.788 284.369 5.145 4.532 o
-12 -4 -5 68.129 72.000 1.533 41.319 o
-12 -4 -4 133.089 130.247 2.209 18.006 o
-12 -4 -3 68.258 68.467 1.353 45.328 o
-12 -4 -2 11.149 11.554 0.607 307.496 o
-12 -4 -1 21.015 22.839 0.776 164.368 o
-12 -3 -16 3.879 1.662 2.498 44.533 o
-12 -3 -15 45.197 49.002 3.055 23.555 o
-12 -3 -14 20.790 20.242 1.712 71.126 o
-12 -3 -13 6.031 5.613 1.284 147.389 o
-12 -3 -12 28.565 27.317 1.523 74.124 o
-12 -3 -11 63.314 65.163 2.010 35.025 o
-12 -3 -10 38.515 41.827 1.224 75.620 o
-12 -3 -9 29.835 31.089 1.045 103.737 o
-12 -3 -8 27.063 30.293 0.995 113.378 o
-12 -3 -7 11.009 12.201 0.707 267.800 o
-12 -3 -6 27.855 32.343 1.025 107.569 o
-12 -3 -5 67.754 66.169 1.294 47.210 o
-12 -3 -4 78.503 77.882 1.463 38.197 o
-12 -3 -3 182.621 176.881 2.846 11.178 o
-12 -3 -2 58.927 59.073 1.254 54.122 o
-12 -3 -1 26.577 28.263 0.866 128.908 o
-12 -2 -16 2.775 2.876 2.339 50.782 o
-12 -2 -15 82.217 77.931 2.906 20.353 o
-12 -2 -14 8.675 10.807 1.980 64.942 o
-12 -2 -13 187.802 179.837 4.339 7.724 o
-12 -2 -12 46.605 47.798 1.393 60.242 o
-12 -2 -11 18.657 18.540 0.926 156.945 o
-12 -2 -10 5.403 5.264 0.766 337.568 o
-12 -2 -9 22.514 23.018 0.945 136.511 o
-12 -2 -8 23.638 26.143 0.926 132.149 o
-12 -2 -7 64.659 63.949 1.443 45.860 o
-12 -2 -6 64.177 60.546 1.294 50.118 o
-12 -2 -5 97.471 96.660 1.801 27.513 o
-12 -2 -4 47.085 46.942 1.075 72.227 o
-12 -2 -3 71.698 72.050 1.393 42.579 o
-12 -2 -2 27.124 27.039 0.826 133.130 o
-12 -2 -1 214.606 209.353 3.374 8.441 o
-12 -1 -16 6.804 8.121 2.239 53.039 o
-12 -1 -15 53.242 57.192 2.438 30.632 o
-12 -1 -14 36.785 38.772 1.443 67.741 o
-12 -1 -13 21.743 24.591 1.393 90.831 o
-12 -1 -12 79.141 83.315 1.970 30.291 o
-12 -1 -11 1.827 2.030 0.756 430.585 o
-12 -1 -10 146.796 150.081 3.035 12.887 o
-12 -1 -9 53.935 54.276 1.373 54.824 o
-12 -1 -8 229.290 232.909 4.966 5.695 o
-12 -1 -7 29.785 30.014 1.005 107.917 o
-12 -1 -6 202.732 192.077 3.105 9.554 o
-12 -1 -5 11.348 13.196 0.647 281.429 o
-12 -1 -4 4.440 4.846 0.517 586.485 o
-12 -1 -3 79.944 78.320 1.473 37.550 o
-12 -1 -2 62.810 64.467 1.304 49.611 o
-12 -1 -1 247.425 243.975 3.851 6.627 o
-11 -15 -5 38.076 36.533 2.976 25.910 o
-11 -15 -4 0.919 2.747 1.771 88.635 o
-11 -15 -3 31.452 32.651 2.279 40.957 o
-11 -15 -2 64.199 60.825 2.577 26.698 o
-11 -15 -1 16.836 21.476 2.677 35.078 o
-11 -14 -8 33.663 33.239 3.175 23.829 o
-11 -14 -7 7.079 7.941 2.826 34.092 o
-11 -14 -6 8.836 10.598 2.239 51.966 o
-11 -14 -5 1.218 2.816 1.562 112.743 o
-11 -14 -4 2.491 2.707 1.533 115.206 o
-11 -14 -3 7.175 11.245 1.861 73.357 o
-11 -14 -2 7.085 7.195 1.572 101.031 o
-11 -14 -1 21.627 22.282 1.911 59.360 o
-11 -13 -9 14.226 14.261 2.378 44.648 o
-11 -13 -8 3.999 0.289 2.130 60.971 o
-11 -13 -7 27.039 31.029 2.558 35.230 o
-11 -13 -6 45.467 47.131 2.498 31.783 o
-11 -13 -5 35.094 35.159 1.801 54.628 o
-11 -13 -4 43.274 47.758 1.921 45.079 o
-11 -13 -3 26.280 29.497 1.751 62.683 o
-11 -13 -2 29.553 33.537 1.672 63.422 o
-11 -13 -1 26.666 30.333 1.851 57.705 o
-11 -12 -11 2.327 3.423 2.906 33.188 o
-11 -12 -10 92.962 86.997 3.612 14.562 o
-11 -12 -9 70.280 71.552 3.364 17.824 o
-11 -12 -8 77.213 70.269 2.936 20.877 o
-11 -12 -7 20.721 20.102 2.189 48.562 o
-11 -12 -6 30.071 28.263 1.990 51.137 o
-11 -12 -5 157.642 150.200 3.324 11.447 o
-11 -12 -4 25.511 27.526 1.582 72.887 o
-11 -12 -3 2.312 1.881 0.926 296.898 o
-11 -12 -2 57.929 58.386 1.811 41.261 o
-11 -12 -1 8.762 10.350 1.045 184.103 o
-11 -11 -12 35.162 32.094 2.767 29.777 o
-11 -11 -11 22.509 23.635 2.558 36.735 o
-11 -11 -10 3.456 2.498 1.672 96.655 o
-11 -11 -9 11.886 14.848 2.239 50.306 o
-11 -11 -8 1.673 2.826 1.413 135.888 o
-11 -11 -7 88.200 90.510 3.204 17.176 o
-11 -11 -6 24.792 25.168 1.144 108.062 o
-11 -11 -5 199.589 195.092 4.090 7.752 o
-11 -11 -4 18.150 21.197 1.174 120.231 o
-11 -11 -3 33.106 33.039 1.513 69.065 o
-11 -11 -2 4.372 7.862 0.935 249.659 o
-11 -11 -1 74.036 75.981 1.841 33.955 o
-11 -10 -13 97.925 81.892 3.622 14.394 o
-11 -10 -12 32.308 33.537 2.737 30.597 o
-11 -10 -11 4.859 7.613 2.110 60.171 o
-11 -10 -10 27.385 27.327 2.100 48.374 o
-11 -10 -9 20.674 22.590 1.831 63.734 o
-11 -10 -8 8.574 9.404 1.473 109.407 o
-11 -10 -7 38.043 38.762 1.871 50.139 o
-11 -10 -6 27.882 29.566 1.125 101.520 o
-11 -10 -5 67.740 71.801 1.851 35.851 o
-11 -10 -4 29.509 33.248 1.284 85.422 o
-11 -10 -3 64.106 66.497 1.712 40.123 o
-11 -10 -2 0.792 1.463 0.627 646.010 o
-11 -10 -1 86.136 87.157 1.970 28.620 o
-11 -9 -14 37.498 35.328 3.085 24.544 o
-11 -9 -13 2.268 1.761 2.369 49.832 o
-11 -9 -12 35.025 35.537 2.369 37.538 o
-11 -9 -11 51.918 54.326 2.458 30.771 o
-11 -9 -10 45.361 45.678 2.229 37.232 o
-11 -9 -9 12.147 14.937 1.443 104.052 o
-11 -9 -8 112.158 107.796 3.394 14.217 o
-11 -9 -7 267.411 239.845 6.429 3.971 o
-11 -9 -6 228.226 217.354 4.458 6.442 o
-11 -9 -5 35.510 36.970 1.214 81.400 o
-11 -9 -4 139.820 137.462 2.786 14.576 o
-11 -9 -3 53.698 53.709 1.433 53.371 o
-11 -9 -2 2.890 2.597 0.657 505.584 o
-11 -9 -1 21.201 20.530 0.955 141.987 o
-11 -8 -14 9.417 9.146 2.339 48.013 o
-11 -8 -13 17.892 20.809 2.339 44.175 o
-11 -8 -12 34.434 32.821 1.931 50.702 o
-11 -8 -11 98.875 95.337 3.314 15.693 o
-11 -8 -10 94.708 93.993 3.085 17.407 o
-11 -8 -9 241.981 224.052 5.951 4.613 o
-11 -8 -8 355.222 319.747 8.320 2.419 o
-11 -8 -7 13.442 12.280 1.314 119.725 o
-11 -8 -6 52.634 52.177 1.453 53.720 o
-11 -8 -5 5.999 7.026 0.736 336.050 o
-11 -8 -4 8.009 9.763 0.766 283.130 o
-11 -8 -3 76.182 76.916 1.911 32.354 o
-11 -8 -2 11.438 12.330 0.886 208.429 o
-11 -8 -1 31.708 34.104 1.144 91.668 o
-11 -7 -15 1.767 0.259 2.677 39.368 o
-11 -7 -14 11.182 14.251 2.130 55.333 o
-11 -7 -13 19.593 24.700 2.150 49.644 o
-11 -7 -12 212.676 201.879 5.533 5.437 o
-11 -7 -11 16.449 15.704 1.552 88.033 o
-11 -7 -10 37.420 42.006 1.951 47.232 o
-11 -7 -9 64.451 60.924 2.697 25.172 o
-11 -7 -8 68.178 66.716 2.229 30.391 o
-11 -7 -7 9.523 11.365 1.025 183.819 o
-11 -7 -6 140.542 137.333 2.767 14.619 o
-11 -7 -5 41.343 42.414 1.144 76.552 o
-11 -7 -4 8.704 9.852 0.607 350.670 o
-11 -7 -3 140.279 135.084 2.299 16.757 o
-11 -7 -2 153.224 143.971 2.408 15.012 o
-11 -7 -1 51.436 51.271 1.134 64.815 o
-11 -6 -16 0.690 6.877 3.503 22.938 o
-11 -6 -15 49.452 49.539 2.876 25.323 o
-11 -6 -14 22.679 23.237 2.279 44.484 o
-11 -6 -13 19.078 20.351 1.990 57.261 o
-11 -6 -12 8.738 10.519 1.742 81.544 o
-11 -6 -11 58.589 56.306 2.179 34.093 o
-11 -6 -10 30.003 28.442 1.453 76.609 o
-11 -6 -9 81.707 81.882 2.359 25.436 o
-11 -6 -8 41.942 45.031 1.662 54.114 o
-11 -6 -7 54.108 53.470 1.294 57.297 o
-11 -6 -6 25.760 26.432 0.846 135.306 o
-11 -6 -5 51.754 51.649 1.125 64.774 o
-11 -6 -4 5.548 5.722 0.547 501.408 o
-11 -6 -3 218.113 217.713 3.463 8.091 o
-11 -6 -2 91.052 89.366 1.652 31.032 o
-11 -6 -1 38.643 38.503 0.955 91.562 o
-11 -5 -16 9.691 8.001 2.687 37.112 o
-11 -5 -15 3.534 1.493 2.030 66.839 o
-11 -5 -14 1.623 5.503 1.911 75.091 o
-11 -5 -13 5.886 2.846 1.901 73.984 o
-11 -5 -12 118.913 123.221 3.204 14.352 o
-11 -5 -11 50.861 52.445 1.761 45.842 o
-11 -5 -10 8.397 8.907 1.244 144.863 o
-11 -5 -9 67.937 69.512 2.100 32.090 o
-11 -5 -8 21.960 22.779 0.736 166.745 o
-11 -5 -7 65.317 61.531 1.334 48.470 o
-11 -5 -6 117.670 116.026 2.020 21.432 o
-11 -5 -5 116.588 118.445 2.090 20.965 o
-11 -5 -4 139.214 138.000 2.369 16.412 o
-11 -5 -3 90.600 88.092 1.592 31.950 o
-11 -5 -2 134.279 132.327 2.239 17.659 o
-11 -5 -1 12.433 13.136 0.617 281.555 o
-11 -4 -16 34.907 33.438 2.796 29.213 o
-11 -4 -15 14.672 10.131 1.771 74.979 o
-11 -4 -14 3.617 4.259 1.234 166.938 o
-11 -4 -13 11.503 11.046 1.393 113.726 o
-11 -4 -12 36.301 37.727 1.533 64.343 o
-11 -4 -11 2.729 3.433 0.945 275.306 o
-11 -4 -10 64.108 64.556 1.901 36.847 o
-11 -4 -9 112.248 109.229 2.488 19.299 o
-11 -4 -8 1.958 1.254 0.488 893.815 o
-11 -4 -7 36.773 37.179 0.926 96.837 o
-11 -4 -6 25.311 26.740 0.806 140.493 o
-11 -4 -5 28.268 30.671 0.826 125.955 o
-11 -4 -4 53.754 54.864 1.144 61.598 o
-11 -4 -3 88.677 87.933 1.622 32.062 o
-11 -4 -2 13.104 13.883 0.597 277.979 o
-11 -4 -1 37.766 38.951 0.945 93.005 o
-11 -3 -17 8.846 3.941 3.612 21.231 o
-11 -3 -16 49.712 48.863 2.677 28.097 o
-11 -3 -15 0.789 1.652 1.493 124.842 o
-11 -3 -14 20.354 20.809 1.811 65.481 o
-11 -3 -13 131.791 131.173 3.513 12.265 o
-11 -3 -12 147.623 142.160 3.573 11.217 o
-11 -3 -11 21.577 21.426 1.095 122.566 o
-11 -3 -10 51.229 53.102 1.284 59.447 o
-11 -3 -9 45.814 45.638 1.204 68.689 o
-11 -3 -8 79.099 75.294 1.523 37.508 o
-11 -3 -7 206.962 198.595 3.194 9.140 o
-11 -3 -6 137.556 130.476 2.209 17.598 o
-11 -3 -5 27.599 29.686 0.856 125.834 o
-11 -3 -4 93.209 90.003 1.722 29.752 o
-11 -3 -3 52.593 53.898 1.125 63.356 o
-11 -3 -2 13.447 14.659 0.647 255.946 o
-11 -3 -1 39.044 38.881 0.975 89.685 o
-11 -2 -17 3.591 5.264 3.214 27.015 o
-11 -2 -16 48.102 51.062 2.757 27.010 o
-11 -2 -15 6.302 7.016 1.423 121.599 o
-11 -2 -14 127.629 124.028 3.344 13.276 o
-11 -2 -13 23.175 26.830 1.582 74.955 o
-11 -2 -12 65.124 65.283 1.533 43.555 o
-11 -2 -11 34.110 35.577 1.095 90.967 o
-11 -2 -10 80.979 80.400 1.751 33.080 o
-11 -2 -9 302.837 296.122 5.722 3.977 o
-11 -2 -8 14.365 15.624 0.707 228.900 o
-11 -2 -7 63.021 62.516 1.244 51.343 o
-11 -2 -6 25.004 27.248 0.806 140.643 o
-11 -2 -5 210.390 203.969 3.264 8.827 o
-11 -2 -4 256.582 248.662 3.921 6.339 o
-11 -2 -3 69.082 68.467 1.334 45.381 o
-11 -2 -2 92.650 90.500 1.632 30.784 o
-11 -2 -1 28.772 30.402 0.826 125.104 o
-11 -1 -17 1.250 2.826 2.309 52.544 o
-11 -1 -16 7.413 5.911 2.030 63.861 o
-11 -1 -15 92.398 89.923 2.946 18.691 o
-11 -1 -14 27.983 31.258 1.264 89.623 o
-11 -1 -13 63.733 67.144 1.662 41.112 o
-11 -1 -12 5.186 5.961 0.856 286.676 o
-11 -1 -11 44.071 46.235 1.334 64.634 o
-11 -1 -10 61.571 62.676 1.473 46.720 o
-11 -1 -9 30.983 32.651 0.995 104.507 o
-11 -1 -8 207.929 198.944 3.443 8.647 o
-11 -1 -7 31.221 30.611 0.916 112.137 o
-11 -1 -6 41.397 39.488 0.965 86.906 o
-11 -1 -5 451.571 429.066 6.588 2.406 o
-11 -1 -4 38.171 39.259 0.926 93.376 o
-11 -1 -3 65.238 66.238 1.343 47.255 o
-11 -1 -2 36.950 38.005 0.945 94.790 o
-11 -1 -1 36.960 38.105 0.935 95.299 o
-10 -16 -4 20.322 14.042 3.493 21.655 o
-10 -16 -3 77.546 73.125 3.762 14.768 o
-10 -16 -2 2.285 5.016 2.597 41.242 o
-10 -16 -1 5.519 5.981 2.458 45.056 o
-10 -15 -7 101.710 95.496 4.767 9.462 o
-10 -15 -6 52.412 48.793 3.155 21.812 o
-10 -15 -5 1.852 4.538 1.732 90.950 o
-10 -15 -4 30.538 29.726 2.080 47.590 o
-10 -15 -3 8.032 10.350 1.662 89.160 o
-10 -15 -2 40.256 43.240 2.478 33.404 o
-10 -15 -1 4.718 6.100 1.881 75.162 o
-10 -14 -9 13.895 14.380 2.777 33.809 o
-10 -14 -8 57.982 56.525 3.095 21.637 o
-10 -14 -7 32.319 32.243 2.558 34.184 o
-10 -14 -6 20.903 20.719 2.100 51.793 o
-10 -14 -5 19.530 19.844 1.572 81.599 o
-10 -14 -4 39.471 42.295 1.901 47.965 o
-10 -14 -3 34.725 33.507 1.901 51.499 o
-10 -14 -2 90.379 87.963 2.428 23.228 o
-10 -14 -1 13.599 17.833 1.473 97.245 o
-10 -13 -11 17.383 5.503 5.036 10.929 o
-10 -13 -10 0.807 5.881 2.707 38.209 o
-10 -13 -9 34.494 36.433 2.976 26.294 o
-10 -13 -8 102.575 89.406 3.264 15.938 o
-10 -13 -7 35.145 34.343 2.020 47.187 o
-10 -13 -6 18.713 18.540 1.990 57.821 o
-10 -13 -5 0.433 3.045 1.134 211.041 o
-10 -13 -4 109.242 109.578 2.737 17.961 o
-10 -13 -3 20.490 24.919 1.463 86.507 o
-10 -13 -2 15.772 19.067 1.433 97.693 o
-10 -13 -1 26.870 28.581 1.543 73.789 o
-10 -12 -12 6.415 8.170 2.896 32.606 o
-10 -12 -11 37.590 37.428 2.796 28.608 o
-10 -12 -10 21.173 22.003 2.259 45.722 o
-10 -12 -9 15.923 13.733 1.861 67.262 o
-10 -12 -8 21.135 23.008 1.841 62.854 o
-10 -12 -7 27.255 26.372 1.801 60.641 o
-10 -12 -6 4.302 3.692 0.836 318.589 o
-10 -12 -5 9.354 9.414 1.164 156.883 o
-10 -12 -4 85.906 83.017 2.140 27.114 o
-10 -12 -3 32.455 34.104 1.363 77.210 o
-10 -12 -2 12.877 14.450 1.065 157.795 o
-10 -12 -1 19.385 20.441 1.045 134.728 o
-10 -11 -13 19.366 18.809 2.926 29.791 o
-10 -11 -12 34.685 36.194 2.637 31.881 o
-10 -11 -11 4.124 4.946 1.911 73.700 o
-10 -11 -10 24.767 24.630 2.040 51.975 o
-10 -11 -9 3.743 5.215 1.552 108.952 o
-10 -11 -8 21.175 22.262 1.751 67.874 o
-10 -11 -7 98.325 93.197 2.946 18.102 o
-10 -11 -6 17.267 17.714 0.945 159.608 o
-10 -11 -5 21.890 22.919 1.164 112.908 o
-10 -11 -4 22.221 24.829 1.264 101.181 o
-10 -11 -3 4.796 6.260 0.856 288.967 o
-10 -11 -2 139.423 139.114 2.806 14.468 o
-10 -11 -1 128.699 125.371 2.568 16.759 o
-10 -10 -14 3.463 4.707 2.607 40.742 o
-10 -10 -13 13.570 16.629 2.687 35.767 o
-10 -10 -12 4.707 5.852 2.120 60.066 o
-10 -10 -11 150.794 142.876 4.220 9.266 o
-10 -10 -10 77.624 80.409 2.796 21.631 o
-10 -10 -9 68.598 69.582 2.478 26.748 o
-10 -10 -8 74.085 75.772 2.717 23.003 o
-10 -10 -7 298.267 275.581 7.265 3.179 o
-10 -10 -6 51.445 49.848 1.373 57.432 o
-10 -10 -5 39.344 38.055 1.204 77.603 o
-10 -10 -4 78.362 78.578 1.791 33.355 o
-10 -10 -3 22.501 26.153 1.045 121.408 o
-10 -10 -2 99.670 98.820 2.110 24.178 o
-10 -10 -1 10.318 11.325 0.846 229.553 o
-10 -9 -15 46.928 47.808 3.951 15.454 o
-10 -9 -14 18.497 18.142 2.438 41.301 o
-10 -9 -13 17.648 18.878 2.040 55.923 o
-10 -9 -12 35.687 34.035 2.229 41.028 o
-10 -9 -11 13.441 13.753 1.692 80.382 o
-10 -9 -10 124.958 120.982 3.632 12.304 o
-10 -9 -9 34.961 32.442 1.841 53.800 o
-10 -9 -8 34.617 35.209 1.742 57.167 o
-10 -9 -7 13.902 13.783 1.224 129.774 o
-10 -9 -6 124.921 123.212 2.647 16.719 o
-10 -9 -5 24.872 25.118 0.906 132.621 o
-10 -9 -4 32.718 34.104 1.055 96.445 o
-10 -9 -3 58.107 61.899 1.473 48.344 o
-10 -9 -2 64.234 64.755 1.523 44.187 o
-10 -9 -1 195.826 197.471 3.712 8.497 o
-10 -8 -15 0.469 2.687 2.189 58.652 o
-10 -8 -14 5.260 4.528 2.259 53.247 o
-10 -8 -13 72.012 71.493 3.035 20.384 o
-10 -8 -12 173.312 166.939 4.767 7.349 o
-10 -8 -11 5.491 7.762 1.543 106.182 o
-10 -8 -10 54.393 54.873 2.090 36.901 o
-10 -8 -9 4.278 6.250 1.294 149.041 o
-10 -8 -8 76.571 73.165 2.498 25.188 o
-10 -8 -7 18.134 18.749 1.005 145.842 o
-10 -8 -6 69.094 65.462 1.572 41.352 o
-10 -8 -5 30.308 30.631 0.866 118.030 o
-10 -8 -4 40.509 42.742 1.015 83.525 o
-10 -8 -3 181.613 176.184 2.886 11.136 o
-10 -8 -2 43.303 42.643 1.015 80.521 o
-10 -8 -1 38.279 40.553 0.965 90.142 o
-10 -7 -16 30.398 31.139 3.772 17.889 o
-10 -7 -15 12.942 14.709 2.408 43.925 o
-10 -7 -14 9.471 10.648 2.160 55.273 o
-10 -7 -13 118.339 124.555 4.130 10.688 o
-10 -7 -12 0.231 0.279 1.552 117.462 o
-10 -7 -11 20.462 20.391 1.543 82.714 o
-10 -7 -10 37.228 38.394 1.672 57.776 o
-10 -7 -9 5.365 7.852 1.095 190.244 o
-10 -7 -8 244.384 235.407 5.314 5.130 o
-10 -7 -7 2.047 4.110 0.667 496.411 o
-10 -7 -6 161.828 159.336 2.627 13.241 o
-10 -7 -5 43.525 43.260 1.005 80.416 o
-10 -7 -4 42.992 44.374 1.025 79.481 o
-10 -7 -3 96.599 99.288 1.891 26.587 o
-10 -7 -2 45.568 44.484 1.045 75.977 o
-10 -7 -1 105.800 104.930 1.841 25.102 o
-10 -6 -16 1.301 2.189 2.140 61.138 o
-10 -6 -15 35.250 40.334 2.577 32.595 o
-10 -6 -14 148.669 136.059 4.030 9.922 o
-10 -6 -13 41.031 40.424 2.279 37.727 o
-10 -6 -12 44.373 49.042 2.050 41.187 o
-10 -6 -11 22.756 24.989 1.254 101.212 o
-10 -6 -10 36.931 35.169 1.324 74.949 o
-10 -6 -9 30.396 30.353 1.204 91.515 o
-10 -6 -8 2.952 5.145 0.856 313.813 o
-10 -6 -7 4.329 3.961 0.687 424.057 o
-10 -6 -6 150.621 144.419 2.398 15.214 o
-10 -6 -5 90.094 91.456 1.702 30.459 o
-10 -6 -4 75.464 73.175 1.393 41.045 o
-10 -6 -3 28.161 28.551 0.796 131.587 o
-10 -6 -2 103.160 100.562 1.761 26.554 o
-10 -6 -1 78.261 81.265 1.503 37.175 o
-10 -5 -17 31.684 26.631 3.682 18.723 o
-10 -5 -16 0.720 2.478 2.120 62.460 o
-10 -5 -15 135.079 125.252 4.001 10.582 o
-10 -5 -14 41.066 42.892 2.448 33.873 o
-10 -5 -13 107.612 102.632 2.856 17.617 o
-10 -5 -12 18.778 18.640 1.234 114.462 o
-10 -5 -11 22.870 25.427 1.194 106.240 o
-10 -5 -10 16.475 17.405 1.115 135.735 o
-10 -5 -9 185.488 171.447 3.593 9.398 o
-10 -5 -8 1.217 1.413 0.597 683.376 o
-10 -5 -7 48.555 48.534 1.045 71.387 o
-10 -5 -6 109.492 110.424 1.891 23.763 o
-10 -5 -5 95.849 93.675 1.662 29.475 o
-10 -5 -4 96.941 96.631 1.732 28.285 o
-10 -5 -3 184.501 182.613 2.956 10.715 o
-10 -5 -2 7.040 8.777 0.577 405.626 o
-10 -5 -1 125.270 120.415 2.050 20.133 o
-10 -4 -17 37.449 36.025 3.185 23.264 o
-10 -4 -16 62.442 60.227 2.876 23.369 o
-10 -4 -15 33.944 32.154 1.871 53.190 o
-10 -4 -14 6.867 6.449 1.214 158.252 o
-10 -4 -13 2.695 4.966 1.334 146.536 o
-10 -4 -12 11.676 13.514 1.134 149.980 o
-10 -4 -11 306.335 281.503 6.329 3.633 o
-10 -4 -10 296.584 279.592 5.533 4.222 o
-10 -4 -9 22.703 22.292 1.025 127.342 o
-10 -4 -8 77.846 75.473 1.413 39.544 o
-10 -4 -7 130.533 128.735 2.150 18.621 o
-10 -4 -6 83.414 83.912 1.513 35.227 o
-10 -4 -5 74.660 74.369 1.413 40.787 o
-10 -4 -4 19.645 20.232 0.667 193.519 o
-10 -4 -3 41.384 44.006 1.005 82.330 o
-10 -4 -2 122.738 124.157 2.100 19.913 o
-10 -4 -1 77.397 79.325 1.463 38.315 o
-10 -3 -17 0.894 0.050 2.259 55.429 o
-10 -3 -16 25.141 26.850 2.040 51.416 o
-10 -3 -15 23.887 26.919 2.100 49.636 o
-10 -3 -14 4.599 4.409 0.985 239.851 o
-10 -3 -13 64.823 67.950 2.140 32.262 o
-10 -3 -12 89.638 85.117 2.309 24.643 o
-10 -3 -11 106.824 107.110 2.707 18.450 o
-10 -3 -10 34.267 34.781 1.214 83.854 o
-10 -3 -9 124.303 120.943 2.179 19.453 o
-10 -3 -8 39.044 41.926 0.995 86.726 o
-10 -3 -7 97.954 96.660 1.722 28.190 o
-10 -3 -6 61.121 62.128 1.264 51.928 o
-10 -3 -5 136.845 136.696 2.279 17.064 o
-10 -3 -4 218.234 211.383 3.344 8.365 o
-10 -3 -3 181.883 174.144 2.856 11.243 o
-10 -3 -2 171.381 174.343 2.816 11.812 o
-10 -3 -1 7.946 9.036 0.547 404.848 o
-10 -2 -17 3.852 2.199 2.488 44.827 o
-10 -2 -16 116.278 110.254 3.234 14.709 o
-10 -2 -15 9.494 13.136 1.791 76.152 o
-10 -2 -14 47.950 47.728 1.811 46.446 o
-10 -2 -13 38.815 43.001 1.841 49.964 o
-10 -2 -12 192.041 186.255 4.329 7.589 o
-10 -2 -11 74.368 72.936 1.592 38.161 o
-10 -2 -10 81.557 78.200 1.572 35.682 o
-10 -2 -9 78.909 79.374 1.552 36.535 o
-10 -2 -8 15.852 17.067 0.657 226.567 o
-10 -2 -7 21.175 22.242 0.687 178.429 o
-10 -2 -6 198.843 196.943 3.155 9.503 o
-10 -2 -5 79.053 77.115 1.413 38.893 o
-10 -2 -4 26.293 27.596 0.746 143.015 o
-10 -2 -3 36.111 35.707 0.876 102.101 o
-10 -2 -2 85.408 85.435 1.543 34.122 o
-10 -2 -1 386.028 374.392 5.752 3.127 o
-10 -1 -17 11.975 13.445 2.299 48.182 o
-10 -1 -16 84.097 88.371 3.075 18.443 o
-10 -1 -15 38.243 43.638 2.010 44.914 o
-10 -1 -14 147.116 147.145 2.916 13.377 o
-10 -1 -13 23.919 26.342 1.115 111.400 o
-10 -1 -12 13.406 13.226 0.816 213.592 o
-10 -1 -11 90.712 92.859 1.990 27.119 o
-10 -1 -10 44.930 45.788 1.105 73.446 o
-10 -1 -9 22.780 23.108 0.776 157.625 o
-10 -1 -8 86.229 83.833 1.533 34.242 o
-10 -1 -7 227.048 222.280 3.543 7.694 o
-10 -1 -6 1.966 2.080 0.428 1027.530 o
-10 -1 -5 132.335 131.053 2.269 17.737 o
-10 -1 -4 236.483 233.068 3.672 7.180 o
-10 -1 -3 152.884 151.823 2.498 14.441 o
-10 -1 -2 411.010 406.695 6.230 2.737 o
-10 -1 -1 66.741 67.870 1.274 47.686 o
-9 -16 -6 48.660 42.304 5.434 8.814 o
-9 -16 -5 7.157 6.717 2.010 64.962 o
-9 -16 -4 17.512 22.531 2.100 52.703 o
-9 -16 -3 44.110 42.563 2.269 37.006 o
-9 -16 -2 22.645 27.805 2.677 33.639 o
-9 -16 -1 16.233 18.689 2.518 39.466 o
-9 -15 -8 35.350 32.005 3.692 18.308 o
-9 -15 -7 24.684 25.954 2.617 34.755 o
-9 -15 -6 2.701 2.518 1.513 117.925 o
-9 -15 -5 2.206 2.080 1.582 109.189 o
-9 -15 -4 7.345 8.529 1.602 96.707 o
-9 -15 -3 18.326 18.023 1.572 83.512 o
-9 -15 -2 20.050 21.804 1.602 78.188 o
-9 -15 -1 13.215 15.097 1.552 91.679 o
-9 -14 -10 6.158 7.504 2.637 39.114 o
-9 -14 -9 25.466 26.850 2.737 32.057 o
-9 -14 -8 49.786 52.495 3.055 22.968 o
-9 -14 -7 2.056 2.319 1.911 75.827 o
-9 -14 -6 33.074 34.353 1.851 53.837 o
-9 -14 -5 18.582 20.749 1.373 98.738 o
-9 -14 -4 43.131 44.633 1.911 45.941 o
-9 -14 -3 10.675 12.728 1.403 112.454 o
-9 -14 -2 18.779 22.481 1.463 89.583 o
-9 -14 -1 23.391 27.735 1.632 71.442 o
-9 -13 -11 2.855 3.593 2.418 47.455 o
-9 -13 -10 7.770 9.524 2.339 48.419 o
-9 -13 -9 3.829 2.100 1.821 81.975 o
-9 -13 -8 14.391 13.922 1.771 73.853 o
-9 -13 -7 4.582 7.374 1.622 98.273 o
-9 -13 -6 27.023 26.083 1.244 95.507 o
-9 -13 -5 105.948 108.264 2.657 18.801 o
-9 -13 -4 16.452 18.371 1.204 122.591 o
-9 -13 -3 46.987 48.674 1.602 52.800 o
-9 -13 -2 0.451 3.115 1.144 207.302 o
-9 -13 -1 216.213 208.457 4.001 7.398 o
-9 -12 -13 11.459 10.668 3.055 28.772 o
-9 -12 -12 35.204 33.398 2.826 28.683 o
-9 -12 -11 40.171 43.160 2.388 35.231 o
-9 -12 -10 56.608 59.491 2.587 27.702 o
-9 -12 -9 21.454 23.824 1.911 59.074 o
-9 -12 -8 21.087 23.028 1.742 68.254 o
-9 -12 -7 27.862 27.297 1.771 61.466 o
-9 -12 -6 34.632 33.288 1.184 86.091 o
-9 -12 -5 51.474 51.699 1.632 49.231 o
-9 -12 -4 14.810 15.933 1.005 160.209 o
-9 -12 -3 20.676 21.157 1.075 127.119 o
-9 -12 -2 106.983 108.005 2.309 21.128 o
-9 -12 -1 27.209 29.407 1.174 98.586 o
-9 -11 -14 7.684 8.330 3.155 27.524 o
-9 -11 -13 1.094 0.906 2.707 38.568 o
-9 -11 -12 3.581 7.703 2.299 51.526 o
-9 -11 -11 20.020 21.177 1.881 61.898 o
-9 -11 -10 89.773 90.301 3.035 18.236 o
-9 -11 -9 77.201 77.056 2.737 22.407 o
-9 -11 -8 56.355 53.968 2.140 35.575 o
-9 -11 -7 26.226 27.198 1.513 76.686 o
-9 -11 -6 25.244 25.446 0.965 124.867 o
-9 -11 -5 63.029 65.482 1.722 40.420 o
-9 -11 -4 61.429 62.496 1.791 39.976 o
-9 -11 -3 5.887 7.832 0.866 267.488 o
-9 -11 -2 202.580 193.311 3.682 8.431 o
-9 -11 -1 51.999 52.137 1.393 55.858 o
-9 -10 -14 37.689 38.712 2.926 26.544 o
-9 -10 -13 34.084 36.065 2.369 37.685 o
-9 -10 -12 59.590 55.968 2.408 30.142 o
-9 -10 -11 12.646 15.714 1.951 63.383 o
-9 -10 -10 50.984 51.211 2.289 34.202 o
-9 -10 -9 20.336 20.839 1.463 88.795 o
-9 -10 -8 80.218 79.584 2.637 22.911 o
-9 -10 -7 10.689 12.300 1.194 143.687 o
-9 -10 -6 16.962 16.719 0.776 194.676 o
-9 -10 -5 84.548 82.808 1.682 32.880 o
-9 -10 -4 56.777 59.392 1.353 52.566 o
-9 -10 -3 21.927 21.665 0.836 154.640 o
-9 -10 -2 81.704 78.618 1.662 34.342 o
-9 -10 -1 35.681 35.438 1.045 92.171 o
-9 -9 -15 11.539 13.295 2.607 38.443 o
-9 -9 -14 30.559 31.179 2.607 33.540 o
-9 -9 -13 28.387 29.974 1.980 51.825 o
-9 -9 -12 1.384 2.577 1.483 124.649 o
-9 -9 -11 33.273 32.691 1.821 55.268 o
-9 -9 -10 72.153 71.294 2.339 27.851 o
-9 -9 -9 19.648 21.356 1.463 89.253 o
-9 -9 -8 199.829 189.221 4.389 7.304 o
-9 -9 -7 17.288 17.226 1.174 125.913 o
-9 -9 -6 7.591 7.185 0.537 438.527 o
-9 -9 -5 307.902 285.115 4.976 4.481 o
-9 -9 -4 39.036 39.409 0.945 90.998 o
-9 -9 -3 163.944 156.619 2.687 13.008 o
-9 -9 -2 29.255 29.537 0.826 124.990 o
-9 -9 -1 1.247 0.985 0.398 1339.020 o
-9 -8 -16 9.494 9.613 2.796 34.330 o
-9 -8 -15 61.639 58.785 3.015 22.031 o
-9 -8 -14 29.555 29.198 2.408 38.444 o
-9 -8 -13 38.973 45.240 2.428 34.444 o
-9 -8 -12 19.016 23.665 1.811 65.429 o
-9 -8 -11 46.225 47.231 1.970 42.894 o
-9 -8 -10 60.266 61.083 2.209 32.740 o
-9 -8 -9 81.174 76.787 2.209 27.577 o
-9 -8 -8 28.055 30.084 1.274 89.513 o
-9 -8 -7 106.704 107.627 2.518 19.700 o
-9 -8 -6 101.759 95.665 1.672 28.043 o
-9 -8 -5 8.678 9.972 0.547 382.634 o
-9 -8 -4 34.720 34.891 0.856 106.427 o
-9 -8 -3 173.301 169.706 2.767 11.969 o
-9 -8 -2 16.493 17.067 0.697 213.396 o
-9 -8 -1 117.596 113.539 1.990 21.788 o
-9 -7 -16 37.795 34.313 2.856 27.832 o
-9 -7 -15 0.949 1.373 1.841 82.680 o
-9 -7 -14 33.460 35.657 2.319 39.079 o
-9 -7 -13 32.736 32.552 2.030 48.003 o
-9 -7 -12 27.273 28.183 1.732 63.460 o
-9 -7 -11 100.125 96.292 2.995 17.524 o
-9 -7 -10 2.120 3.175 0.846 342.116 o
-9 -7 -9 0.927 1.781 0.726 486.930 o
-9 -7 -8 63.245 62.258 1.652 42.285 o
-9 -7 -7 83.043 79.464 1.831 31.673 o
-9 -7 -6 29.127 30.074 0.826 124.668 o
-9 -7 -5 155.242 152.609 2.508 14.232 o
-9 -7 -4 225.514 223.674 3.553 7.699 o
-9 -7 -3 153.304 152.589 2.538 14.246 o
-9 -7 -2 12.131 13.305 0.647 273.429 o
-9 -7 -1 78.327 79.285 1.493 37.593 o
-9 -6 -17 24.355 19.943 2.866 30.208 o
-9 -6 -16 12.144 13.863 2.199 52.008 o
-9 -6 -15 135.810 127.461 4.001 10.525 o
-9 -6 -14 89.326 88.729 3.125 17.699 o
-9 -6 -13 85.550 84.728 2.936 19.533 o
-9 -6 -12 53.813 56.316 1.791 43.383 o
-9 -6 -11 11.118 12.041 1.075 165.458 o
-9 -6 -10 143.270 135.850 2.976 13.662 o
-9 -6 -9 93.159 90.053 2.160 25.265 o
-9 -6 -8 43.660 41.668 1.224 71.211 o
-9 -6 -7 67.119 68.726 1.632 40.342 o
-9 -6 -6 165.783 168.034 2.747 12.433 o
-9 -6 -5 138.049 141.373 2.448 16.018 o
-9 -6 -4 329.103 318.055 4.926 4.154 o
-9 -6 -3 213.174 208.856 3.314 8.590 o
-9 -6 -2 29.682 30.004 0.806 125.262 o
-9 -6 -1 3.193 3.871 0.488 712.914 o
-9 -5 -17 2.364 5.414 2.757 36.663 o
-9 -5 -16 6.402 6.757 2.249 52.955 o
-9 -5 -15 2.377 2.438 1.771 87.514 o
-9 -5 -14 72.597 73.752 2.378 27.098 o
-9 -5 -13 32.748 34.323 1.612 64.040 o
-9 -5 -12 5.005 4.389 0.995 233.437 o
-9 -5 -11 13.008 13.007 0.876 201.073 o
-9 -5 -10 128.935 125.938 2.786 15.642 o
-9 -5 -9 29.534 30.512 1.174 94.676 o
-9 -5 -8 131.611 127.481 2.637 16.120 o
-9 -5 -7 108.998 109.379 2.100 22.341 o
-9 -5 -6 85.435 84.927 1.543 34.179 o
-9 -5 -5 50.301 52.316 1.115 65.944 o
-9 -5 -4 151.863 149.663 2.478 14.650 o
-9 -5 -3 93.825 91.884 1.692 29.755 o
-9 -5 -2 72.640 71.692 1.343 43.177 o
-9 -5 -1 12.219 13.514 0.547 306.428 o
-9 -4 -18 5.031 12.091 7.772 4.681 o
-9 -4 -17 22.829 21.227 2.767 32.246 o
-9 -4 -16 17.555 18.649 1.821 67.194 o
-9 -4 -15 42.441 44.215 2.070 41.933 o
-9 -4 -14 147.383 143.662 4.259 9.242 o
-9 -4 -13 56.763 58.725 1.851 40.707 o
-9 -4 -12 0.673 1.891 0.866 355.654 o
-9 -4 -11 203.963 192.167 3.981 7.877 o
-9 -4 -10 243.649 232.272 4.707 5.795 o
-9 -4 -9 177.920 169.447 3.244 10.511 o
-9 -4 -8 120.919 116.624 2.309 19.239 o
-9 -4 -7 94.766 94.531 1.642 29.811 o
-9 -4 -6 6.916 8.748 0.508 458.032 o
-9 -4 -5 47.327 48.176 0.995 74.563 o
-9 -4 -4 251.326 243.448 3.891 6.513 o
-9 -4 -3 2.481 2.995 0.428 924.587 o
-9 -4 -2 46.846 48.664 1.025 73.620 o
-9 -4 -1 60.877 60.198 1.204 54.016 o
-9 -3 -18 16.621 15.037 2.677 35.638 o
-9 -3 -17 84.745 82.012 3.214 17.621 o
-9 -3 -16 19.872 23.466 1.791 66.077 o
-9 -3 -15 12.270 10.728 1.692 82.604 o
-9 -3 -14 1.635 2.617 0.965 277.886 o
-9 -3 -13 32.262 35.478 1.483 70.317 o
-9 -3 -12 59.097 57.849 1.592 45.911 o
-9 -3 -11 125.295 122.117 2.707 16.423 o
-9 -3 -10 50.523 53.928 1.552 51.415 o
-9 -3 -9 234.226 222.678 3.493 7.592 o
-9 -3 -8 40.154 40.573 0.906 90.897 o
-9 -3 -7 28.528 29.119 0.776 131.858 o
-9 -3 -6 31.504 31.616 0.826 117.839 o
-9 -3 -5 93.622 93.456 1.622 30.368 o
-9 -3 -4 96.784 92.789 1.622 29.779 o
-9 -3 -3 26.261 26.004 0.726 147.681 o
-9 -3 -2 99.131 100.213 1.722 27.648 o
-9 -3 -1 731.178 725.417 10.947 0.948 o
-9 -2 -18 7.561 6.847 2.269 51.703 o
-9 -2 -17 23.962 24.401 2.140 48.605 o
-9 -2 -16 67.525 79.265 2.866 22.013 o
-9 -2 -15 134.507 130.715 3.364 12.720 o
-9 -2 -14 50.499 48.654 1.702 48.321 o
-9 -2 -13 255.042 250.822 5.613 4.667 o
-9 -2 -12 7.553 8.051 0.876 249.503 o
-9 -2 -11 43.718 43.270 1.005 80.206 o
-9 -2 -10 4.115 5.434 0.508 600.359 o
-9 -2 -9 37.590 38.732 0.906 95.712 o
-9 -2 -8 28.789 29.537 0.776 130.680 o
-9 -2 -7 70.371 73.394 1.383 42.998 o
-9 -2 -6 36.393 37.289 0.856 101.629 o
-9 -2 -5 126.036 127.242 2.140 19.188 o
-9 -2 -4 24.712 24.322 0.687 160.351 o
-9 -2 -3 58.127 59.541 1.174 56.520 o
-9 -2 -2 228.604 225.664 3.523 7.646 o
-9 -2 -1 72.782 72.876 1.314 43.422 o
-9 -1 -18 3.936 6.896 2.428 46.399 o
-9 -1 -17 22.292 25.178 2.070 51.639 o
-9 -1 -16 4.963 5.991 1.612 99.733 o
-9 -1 -15 7.947 9.593 1.304 134.677 o
-9 -1 -14 23.167 25.466 1.045 120.751 o
-9 -1 -13 171.110 172.771 3.284 10.600 o
-9 -1 -12 39.740 40.682 1.075 82.496 o
-9 -1 -11 32.445 32.422 0.856 112.818 o
-9 -1 -10 102.444 101.975 1.781 26.381 o
-9 -1 -9 68.298 68.696 1.324 45.849 o
-9 -1 -8 71.158 71.164 1.324 44.203 o
-9 -1 -7 40.969 42.374 0.906 88.670 o
-9 -1 -6 299.162 290.847 4.508 4.886 o
-9 -1 -5 119.036 119.072 1.990 21.280 o
-9 -1 -4 328.326 332.575 5.254 3.907 o
-9 -1 -3 70.028 68.995 1.274 46.025 o
-9 -1 -2 200.845 197.829 3.145 9.442 o
-9 -1 -1 780.206 751.470 11.345 0.867 o
-8 -17 -3 55.339 52.764 3.394 19.153 o
-8 -17 -2 50.868 49.649 2.966 24.048 o
-8 -17 -1 16.595 17.893 2.299 46.240 o
-8 -16 -7 99.254 80.429 3.702 13.955 o
-8 -16 -6 55.404 48.256 2.478 30.373 o
-8 -16 -5 4.333 3.891 1.811 81.766 o
-8 -16 -4 73.524 72.309 2.607 24.416 o
-8 -16 -3 1.352 2.667 1.582 109.935 o
-8 -16 -2 8.238 10.310 1.761 80.413 o
-8 -16 -1 7.398 8.150 1.642 92.778 o
-8 -15 -9 13.198 14.888 2.777 33.873 o
-8 -15 -8 51.922 51.550 2.956 23.966 o
-8 -15 -7 13.814 14.330 2.369 45.078 o
-8 -15 -6 20.478 19.844 1.662 74.624 o
-8 -15 -5 135.554 129.003 3.135 13.617 o
-8 -15 -4 3.610 2.896 1.373 139.092 o
-8 -15 -3 62.867 62.835 2.160 32.859 o
-8 -15 -2 3.896 5.842 1.393 131.880 o
-8 -15 -1 24.654 27.636 1.592 72.902 o
-8 -14 -11 12.425 17.674 3.374 23.524 o
-8 -14 -10 47.231 44.663 2.806 26.806 o
-8 -14 -9 12.318 16.878 2.856 32.141 o
-8 -14 -8 9.192 9.066 1.941 67.535 o
-8 -14 -7 61.091 63.601 2.587 26.802 o
-8 -14 -6 12.902 10.977 1.184 141.486 o
-8 -14 -5 17.570 20.411 1.383 99.330 o
-8 -14 -4 23.669 25.416 1.423 85.990 o
-8 -14 -3 74.356 74.856 2.160 29.516 o
-8 -14 -2 47.883 47.390 1.712 49.364 o
-8 -14 -1 73.890 76.777 2.169 29.297 o
-8 -13 -12 15.767 19.057 2.916 30.390 o
-8 -13 -11 49.991 52.794 3.075 22.712 o
-8 -13 -10 23.692 22.192 2.040 52.852 o
-8 -13 -9 45.706 45.648 2.408 33.519 o
-8 -13 -8 15.201 15.793 1.941 62.615 o
-8 -13 -7 13.575 16.460 1.951 62.728 o
-8 -13 -6 16.104 16.062 1.105 139.770 o
-8 -13 -5 1.892 2.259 0.746 436.735 o
-8 -13 -4 52.278 54.346 1.722 45.993 o
-8 -13 -3 27.693 30.502 1.314 86.870 o
-8 -13 -2 105.841 107.329 2.468 20.145 o
-8 -13 -1 71.760 73.314 1.801 35.451 o
-8 -12 -13 9.946 10.181 2.359 46.987 o
-8 -12 -12 21.132 22.560 2.677 34.297 o
-8 -12 -11 21.075 21.137 2.150 49.745 o
-8 -12 -10 20.973 20.739 1.801 65.686 o
-8 -12 -9 100.749 95.307 3.135 16.639 o
-8 -12 -8 3.900 6.409 1.562 106.685 o
-8 -12 -7 1.822 1.901 1.164 197.246 o
-8 -12 -6 60.974 58.575 1.552 45.965 o
-8 -12 -5 5.565 7.683 0.985 223.745 o
-8 -12 -4 10.294 12.410 0.955 195.584 o
-8 -12 -3 45.155 44.703 1.343 64.028 o
-8 -12 -2 33.025 34.204 1.244 83.677 o
-8 -12 -1 113.791 113.519 2.359 19.784 o
-8 -11 -14 2.227 1.463 2.309 52.453 o
-8 -11 -13 11.578 10.529 2.339 47.227 o
-8 -11 -12 66.561 65.293 2.866 22.800 o
-8 -11 -11 7.033 7.961 1.483 111.422 o
-8 -11 -10 63.222 61.153 2.528 27.466 o
-8 -11 -9 60.385 55.282 2.120 34.886 o
-8 -11 -8 94.467 93.824 3.025 17.828 o
-8 -11 -7 13.207 14.639 1.284 121.974 o
-8 -11 -6 3.301 2.946 0.637 512.033 o
-8 -11 -5 12.243 15.047 0.766 228.662 o
-8 -11 -4 20.903 21.924 0.965 139.583 o
-8 -11 -3 1.205 1.851 0.617 636.515 o
-8 -11 -2 75.749 74.926 1.612 37.153 o
-8 -11 -1 167.706 158.271 3.045 11.688 o
-8 -10 -15 1.965 2.617 2.767 36.673 o
-8 -10 -14 11.564 14.768 2.359 45.949 o
-8 -10 -13 0.684 0.318 1.771 89.901 o
-8 -10 -12 65.822 64.935 2.478 27.480 o
-8 -10 -11 5.791 7.563 1.493 112.230 o
-8 -10 -10 54.548 55.451 2.160 35.437 o
-8 -10 -9 64.779 63.511 2.040 34.367 o
-8 -10 -8 45.978 45.549 1.622 53.386 o
-8 -10 -7 117.334 119.151 3.025 15.430 o
-8 -10 -6 33.802 32.761 0.965 102.094 o
-8 -10 -5 156.998 156.719 2.786 13.050 o
-8 -10 -4 48.135 49.699 1.174 66.466 o
-8 -10 -3 92.644 92.123 1.781 29.020 o
-8 -10 -2 102.741 105.468 1.881 25.202 o
-8 -10 -1 52.555 52.853 1.105 64.397 o
-8 -9 -16 7.878 11.454 3.015 29.834 o
-8 -9 -15 27.637 33.467 3.334 22.358 o
-8 -9 -14 1.069 0.945 1.363 149.187 o
-8 -9 -13 6.523 9.036 1.562 101.724 o
-8 -9 -12 23.382 25.516 1.781 63.970 o
-8 -9 -11 4.692 7.951 1.284 147.816 o
-8 -9 -10 75.708 75.981 2.259 27.918 o
-8 -9 -9 67.390 65.820 1.951 35.004 o
-8 -9 -8 3.915 6.220 0.975 242.366 o
-8 -9 -7 32.950 34.124 1.234 84.412 o
-8 -9 -6 103.120 97.745 1.692 27.422 o
-8 -9 -5 248.994 244.055 3.831 6.621 o
-8 -9 -4 40.835 42.125 0.965 85.993 o
-8 -9 -3 45.567 45.380 1.045 75.549 o
-8 -9 -2 131.082 129.173 2.179 18.393 o
-8 -9 -1 52.329 55.341 1.224 59.929 o
-8 -8 -16 36.475 29.945 2.876 27.940 o
-8 -8 -15 3.893 5.901 2.160 58.286 o
-8 -8 -14 75.561 73.284 2.826 21.904 o
-8 -8 -13 35.263 37.786 2.010 46.872 o
-8 -8 -12 49.198 46.982 1.751 47.774 o
-8 -8 -11 64.250 63.691 1.960 35.849 o
-8 -8 -10 7.930 7.931 0.866 250.961 o
-8 -8 -9 15.343 15.813 0.975 164.080 o
-8 -8 -8 77.451 77.782 1.891 32.263 o
-8 -8 -7 223.249 204.437 3.811 7.581 o
-8 -8 -6 78.503 79.892 1.821 32.758 o
-8 -8 -5 135.966 137.343 2.339 16.831 o
-8 -8 -4 21.637 22.172 0.726 170.636 o
-8 -8 -3 2.807 2.597 0.448 864.350 o
-8 -8 -2 232.574 225.913 3.583 7.467 o
-8 -8 -1 47.877 47.400 1.035 72.871 o
-8 -7 -17 15.854 13.992 2.806 32.908 o
-8 -7 -16 7.798 6.349 2.647 38.646 o
-8 -7 -15 180.369 174.920 5.085 6.631 o
-8 -7 -14 9.064 11.415 1.801 76.333 o
-8 -7 -13 37.666 37.189 1.901 49.609 o
-8 -7 -12 11.226 12.241 1.274 129.656 o
-8 -7 -11 65.913 62.128 1.692 40.629 o
-8 -7 -10 35.009 35.199 1.224 82.260 o
-8 -7 -9 2.287 1.343 0.547 725.970 o
-8 -7 -8 12.664 12.788 0.816 219.227 o
-8 -7 -7 69.853 70.139 1.602 39.798 o
-8 -7 -6 163.534 156.560 3.065 11.850 o
-8 -7 -5 125.233 123.311 2.080 19.809 o
-8 -7 -4 8.135 9.464 0.547 397.134 o
-8 -7 -3 403.066 390.812 6.021 2.887 o
-8 -7 -2 181.121 180.732 2.986 10.815 o
-8 -7 -1 1.359 1.314 0.338 1606.160 o
-8 -6 -17 47.206 45.041 3.244 21.438 o
-8 -6 -16 41.859 41.986 2.398 34.807 o
-8 -6 -15 17.858 18.719 1.761 70.548 o
-8 -6 -14 196.043 189.619 5.225 6.102 o
-8 -6 -13 0.498 2.020 0.985 279.580 o
-8 -6 -12 48.316 49.908 1.572 52.804 o
-8 -6 -11 66.249 67.980 1.781 37.970 o
-8 -6 -10 50.009 52.236 1.473 54.449 o
-8 -6 -9 15.268 15.953 0.806 198.633 o
-8 -6 -8 44.685 43.220 1.353 64.468 o
-8 -6 -7 147.827 140.995 2.737 14.186 o
-8 -6 -6 21.335 22.262 0.647 183.793 o
-8 -6 -5 43.908 42.772 0.926 83.907 o
-8 -6 -4 110.765 112.762 1.931 23.131 o
-8 -6 -3 13.755 13.773 0.597 272.300 o
-8 -6 -2 27.636 26.671 0.776 137.398 o
-8 -6 -1 8.186 9.046 0.567 388.015 o
-8 -5 -18 8.774 13.037 3.712 19.921 o
-8 -5 -17 22.808 26.183 2.568 36.207 o
-8 -5 -16 11.037 13.495 1.791 74.944 o
-8 -5 -15 9.445 10.181 1.393 117.792 o
-8 -5 -14 63.415 62.118 2.020 35.185 o
-8 -5 -13 16.775 15.584 1.115 137.210 o
-8 -5 -12 38.991 38.871 1.324 71.654 o
-8 -5 -11 1.523 2.408 0.707 486.921 o
-8 -5 -10 10.266 9.932 0.806 247.896 o
-8 -5 -9 8.587 9.991 0.756 280.780 o
-8 -5 -8 18.141 21.277 0.906 157.315 o
-8 -5 -7 402.189 391.080 6.976 2.567 o
-8 -5 -6 3.507 3.971 0.388 879.227 o
-8 -5 -5 57.397 59.501 1.154 57.497 o
-8 -5 -4 56.726 59.620 1.224 55.982 o
-8 -5 -3 309.118 310.392 4.946 4.365 o
-8 -5 -2 40.225 41.578 0.995 85.527 o
-8 -5 -1 46.142 46.385 0.965 77.795 o
-8 -4 -18 99.289 92.998 3.861 12.928 o
-8 -4 -17 3.435 2.498 1.980 69.906 o
-8 -4 -16 47.974 50.206 2.478 31.446 o
-8 -4 -15 35.290 35.040 1.791 54.942 o
-8 -4 -14 40.708 45.270 1.831 49.080 o
-8 -4 -13 21.281 24.859 1.254 103.436 o
-8 -4 -12 229.606 219.991 4.508 6.334 o
-8 -4 -11 122.056 116.653 2.587 17.520 o
-8 -4 -10 157.671 151.862 2.946 12.611 o
-8 -4 -9 79.033 78.748 1.732 34.014 o
-8 -4 -8 95.496 94.232 1.960 26.517 o
-8 -4 -7 76.425 77.026 1.393 40.066 o
-8 -4 -6 41.296 44.325 0.916 86.557 o
-8 -4 -5 43.707 44.464 0.945 82.269 o
-8 -4 -4 128.535 127.720 2.100 19.131 o
-8 -4 -3 5.233 6.916 0.428 618.188 o
-8 -4 -2 95.288 95.327 1.662 29.422 o
-8 -4 -1 104.150 103.885 1.781 25.942 o
-8 -3 -18 54.925 51.848 2.846 24.969 o
-8 -3 -17 17.222 16.410 1.761 71.735 o
-8 -3 -16 11.978 14.430 1.652 84.519 o
-8 -3 -15 77.292 80.479 2.408 25.598 o
-8 -3 -14 42.068 41.996 1.622 56.202 o
-8 -3 -13 50.487 53.729 1.652 48.669 o
-8 -3 -12 46.341 45.728 1.413 60.324 o
-8 -3 -11 187.038 175.060 3.403 9.717 o
-8 -3 -10 29.570 30.970 1.005 107.469 o
-8 -3 -9 14.392 18.132 0.856 186.825 o
-8 -3 -8 277.042 261.788 4.060 5.755 o
-8 -3 -7 138.587 138.686 2.259 16.929 o
-8 -3 -6 173.703 165.307 2.677 12.309 o
-8 -3 -5 446.600 437.923 6.668 2.386 o
-8 -3 -4 85.109 86.828 1.523 34.271 o
-8 -3 -3 154.339 155.087 2.518 14.176 o
-8 -3 -2 745.892 733.040 11.017 0.926 o
-8 -3 -1 104.357 103.686 1.821 25.590 o
-8 -2 -18 103.441 96.949 3.652 13.646 o
-8 -2 -17 59.676 64.318 2.627 26.425 o
-8 -2 -16 0.480 1.592 1.443 134.060 o
-8 -2 -15 59.908 67.492 2.309 30.620 o
-8 -2 -14 15.428 17.664 1.184 128.018 o
-8 -2 -13 6.872 7.155 0.896 250.066 o
-8 -2 -12 18.629 17.296 0.866 169.212 o
-8 -2 -11 302.130 284.558 4.419 4.956 o
-8 -2 -10 112.263 108.911 1.861 23.700 o
-8 -2 -9 68.328 67.890 1.264 47.182 o
-8 -2 -8 138.580 137.831 2.279 16.874 o
-8 -2 -7 190.991 190.883 3.314 9.529 o
-8 -2 -6 141.791 137.233 2.279 16.639 o
-8 -2 -5 226.270 221.514 3.493 7.795 o
-8 -2 -4 393.623 387.936 5.921 2.981 o
-8 -2 -3 153.655 150.877 2.438 14.641 o
-8 -2 -2 79.406 78.598 1.383 38.989 o
-8 -2 -1 733.556 714.330 10.748 0.965 o
-8 -1 -18 1.297 2.478 1.951 73.244 o
-8 -1 -17 3.490 5.712 1.622 100.448 o
-8 -1 -16 74.625 82.430 2.677 22.980 o
-8 -1 -15 16.698 18.192 0.945 160.712 o
-8 -1 -14 193.250 191.440 3.553 8.960 o
-8 -1 -13 23.921 24.790 0.955 129.708 o
-8 -1 -12 36.207 35.637 0.876 102.002 o
-8 -1 -11 82.446 83.206 1.523 35.450 o
-8 -1 -10 36.790 39.468 0.965 92.825 o
-8 -1 -9 74.847 74.558 1.373 41.347 o
-8 -1 -8 30.144 32.164 0.796 122.632 o
-8 -1 -7 36.571 36.533 0.846 102.574 o
-8 -1 -6 13.817 15.107 0.577 271.564 o
-8 -1 -5 17.047 18.988 0.627 219.319 o
-8 -1 -4 836.928 802.592 12.032 0.768 o
-8 -1 -3 434.404 433.693 6.588 2.465 o
-8 -1 -2 520.671 512.750 7.772 1.797 o
-8 -1 -1 27.727 27.566 0.707 143.011 o
-7 -17 -5 0.243 1.343 2.966 32.238 o
-7 -17 -4 23.153 20.600 2.349 42.559 o
-7 -17 -3 6.590 4.717 1.801 80.578 o
-7 -17 -2 4.503 6.359 1.951 70.259 o
-7 -17 -1 80.327 77.693 3.085 19.055 o
-7 -16 -8 37.127 28.293 2.876 27.960 o
-7 -16 -7 24.834 25.367 2.697 33.069 o
-7 -16 -6 1.440 2.448 1.791 86.411 o
-7 -16 -5 38.294 37.358 2.140 42.262 o
-7 -16 -4 13.097 11.992 1.771 75.435 o
-7 -16 -3 36.638 41.200 2.020 45.543 o
-7 -16 -2 14.903 18.789 1.791 70.589 o
-7 -16 -1 5.888 6.140 1.413 124.604 o
-7 -15 -10 33.808 27.695 3.185 23.928 o
-7 -15 -9 1.204 0.856 2.050 66.875 o
-7 -15 -8 32.755 32.642 2.577 33.661 o
-7 -15 -7 15.106 16.540 2.120 53.869 o
-7 -15 -6 56.872 55.033 1.990 38.267 o
-7 -15 -5 36.644 38.453 1.771 54.271 o
-7 -15 -4 0.520 0.647 1.334 157.641 o
-7 -15 -3 40.047 41.469 1.821 50.421 o
-7 -15 -2 7.761 9.444 1.304 135.243 o
-7 -15 -1 133.669 134.477 3.194 13.332 o
-7 -14 -11 33.998 30.323 2.667 31.876 o
-7 -14 -10 2.007 2.995 2.488 45.155 o
-7 -14 -9 12.417 12.171 1.970 63.286 o
-7 -14 -8 81.757 80.031 3.105 18.704 o
-7 -14 -7 91.840 90.590 3.115 17.526 o
-7 -14 -6 107.205 107.249 2.687 18.541 o
-7 -14 -5 26.288 28.611 1.513 76.046 o
-7 -14 -4 8.524 10.539 1.194 151.754 o
-7 -14 -3 31.898 34.502 1.483 70.959 o
-7 -14 -2 40.154 41.369 1.552 60.041 o
-7 -14 -1 2.978 3.712 1.105 207.316 o
-7 -13 -13 15.210 14.619 3.214 25.653 o
-7 -13 -12 5.632 5.175 2.329 50.039 o
-7 -13 -11 33.522 33.079 2.558 33.901 o
-7 -13 -10 3.781 6.916 2.130 59.695 o
-7 -13 -9 8.963 12.260 1.513 102.281 o
-7 -13 -8 78.360 74.010 2.637 23.434 o
-7 -13 -7 92.448 84.500 2.777 20.202 o
-7 -13 -6 27.229 27.496 1.194 98.286 o
-7 -13 -5 29.489 31.358 1.334 83.182 o
-7 -13 -4 50.047 49.689 1.523 53.546 o
-7 -13 -3 63.176 65.980 1.821 38.379 o
-7 -13 -2 169.104 163.267 3.165 11.183 o
-7 -13 -1 109.524 113.867 2.398 19.930 o
-7 -12 -14 27.783 26.173 2.816 30.275 o
-7 -12 -13 71.657 72.269 3.642 15.794 o
-7 -12 -12 24.670 22.142 2.150 48.390 o
-7 -12 -11 17.006 16.599 1.831 67.548 o
-7 -12 -10 2.140 5.314 1.821 82.037 o
-7 -12 -9 60.045 62.377 2.458 28.814 o
-7 -12 -8 100.311 102.462 3.334 15.297 o
-7 -12 -7 21.456 22.909 1.403 91.302 o
-7 -12 -6 159.620 154.947 3.284 11.391 o
-7 -12 -5 32.919 35.040 1.125 90.879 o
-7 -12 -4 103.714 101.557 2.000 24.348 o
-7 -12 -3 71.761 71.334 1.592 39.192 o
-7 -12 -2 60.098 59.411 1.383 50.190 o
-7 -12 -1 7.379 9.802 0.746 298.207 o
-7 -11 -15 6.780 8.180 2.538 41.896 o
-7 -11 -14 25.705 25.815 2.448 38.619 o
-7 -11 -13 18.832 19.933 2.309 45.012 o
-7 -11 -12 3.366 4.150 1.572 107.597 o
-7 -11 -11 9.876 11.226 1.712 82.772 o
-7 -11 -10 41.592 41.747 1.811 50.056 o
-7 -11 -9 84.883 85.604 2.558 22.809 o
-7 -11 -8 161.228 152.479 3.851 9.791 o
-7 -11 -7 22.351 24.063 1.433 87.318 o
-7 -11 -6 64.907 63.472 1.443 45.856 o
-7 -11 -5 72.447 76.459 1.662 37.079 o
-7 -11 -4 14.575 15.793 0.736 219.407 o
-7 -11 -3 182.636 177.160 3.085 10.583 o
-7 -11 -2 23.038 26.481 0.965 128.673 o
-7 -11 -1 82.552 83.514 1.592 34.450 o
-7 -10 -16 14.598 19.276 3.841 18.263 o
-7 -10 -15 24.544 27.865 2.906 28.993 o
-7 -10 -14 47.430 47.848 2.518 31.050 o
-7 -10 -13 28.994 29.994 2.110 47.068 o
-7 -10 -12 54.806 53.530 2.010 38.602 o
-7 -10 -11 46.420 47.181 1.722 49.720 o
-7 -10 -10 16.386 17.525 1.324 109.231 o
-7 -10 -9 14.529 13.037 1.125 144.591 o
-7 -10 -8 38.865 41.727 1.582 59.500 o
-7 -10 -7 87.609 83.484 2.199 26.167 o
-7 -10 -6 27.035 26.481 0.776 139.304 o
-7 -10 -5 61.187 57.899 1.164 55.478 o
-7 -10 -4 58.891 58.665 1.204 55.548 o
-7 -10 -3 125.853 124.107 2.120 19.476 o
-7 -10 -2 53.991 54.107 1.224 59.270 o
-7 -10 -1 119.403 119.201 2.100 20.543 o
-7 -9 -16 66.258 63.293 3.314 18.748 o
-7 -9 -15 22.623 23.347 2.239 45.772 o
-7 -9 -14 14.465 13.335 1.931 64.164 o
-7 -9 -13 54.449 54.774 2.090 36.900 o
-7 -9 -12 75.890 79.295 2.369 26.329 o
-7 -9 -11 22.656 25.028 1.324 95.234 o
-7 -9 -10 21.601 21.715 1.264 104.334 o
-7 -9 -9 77.801 73.423 2.070 30.203 o
-7 -9 -8 126.302 117.330 2.617 16.995 o
-7 -9 -7 25.863 27.128 1.055 112.977 o
-7 -9 -6 47.986 47.858 1.264 63.978 o
-7 -9 -5 128.803 128.118 2.169 18.711 o
-7 -9 -4 29.741 31.417 0.866 118.387 o
-7 -9 -3 138.710 139.990 2.359 16.418 o
-7 -9 -2 21.251 22.750 0.736 169.541 o
-7 -9 -1 36.408 38.005 0.955 94.953 o
-7 -8 -17 61.857 54.684 3.463 18.099 o
-7 -8 -16 24.790 30.840 2.966 27.801 o
-7 -8 -15 25.178 29.029 2.329 41.594 o
-7 -8 -14 65.226 62.845 2.359 29.373 o
-7 -8 -13 58.081 57.829 2.120 35.118 o
-7 -8 -12 28.462 29.367 1.413 80.034 o
-7 -8 -11 164.472 154.848 3.642 10.202 o
-7 -8 -10 90.450 90.361 2.199 25.245 o
-7 -8 -9 21.211 21.297 1.035 130.664 o
-7 -8 -8 46.137 42.922 1.224 68.703 o
-7 -8 -7 45.606 48.435 1.294 64.331 o
-7 -8 -6 39.154 39.090 1.164 79.324 o
-7 -8 -5 1.345 1.503 0.338 1583.630 o
-7 -8 -4 130.706 121.321 2.050 19.507 o
-7 -8 -3 0.695 0.309 0.289 2596.790 o
-7 -8 -2 197.177 197.361 3.234 9.390 o
-7 -8 -1 49.870 51.112 1.095 67.429 o
-7 -7 -17 12.070 17.535 2.906 31.123 o
-7 -7 -16 19.630 20.630 2.498 39.116 o
-7 -7 -15 15.603 13.156 1.801 71.323 o
-7 -7 -14 37.005 43.230 2.060 43.962 o
-7 -7 -13 28.475 34.005 1.602 67.382 o
-7 -7 -12 24.252 26.451 1.274 96.450 o
-7 -7 -11 15.338 16.560 1.015 155.751 o
-7 -7 -10 75.880 73.593 1.881 33.217 o
-7 -7 -9 4.632 5.444 0.657 428.017 o
-7 -7 -8 6.125 4.359 0.657 408.879 o
-7 -7 -7 21.388 22.600 0.886 147.972 o
-7 -7 -6 255.264 257.260 4.767 5.409 o
-7 -7 -5 88.618 85.614 1.543 33.297 o
-7 -7 -4 323.590 319.498 4.936 4.192 o
-7 -7 -3 207.057 202.238 3.234 9.007 o
-7 -7 -2 14.678 14.619 0.607 257.402 o
-7 -7 -1 217.979 220.031 3.493 8.018 o
-7 -6 -18 14.527 15.554 3.005 29.082 o
-7 -6 -17 47.370 45.947 3.155 22.353 o
-7 -6 -16 41.806 41.150 2.329 36.369 o
-7 -6 -15 13.968 15.694 1.811 70.919 o
-7 -6 -14 11.348 14.111 1.164 144.817 o
-7 -6 -13 26.931 28.850 1.294 90.095 o
-7 -6 -12 6.893 5.881 0.856 271.608 o
-7 -6 -11 23.354 24.212 1.075 118.444 o
-7 -6 -10 197.055 187.649 3.911 8.217 o
-7 -6 -9 144.216 138.975 2.687 14.666 o
-7 -6 -8 146.785 144.190 2.767 14.038 o
-7 -6 -7 41.025 40.921 1.164 76.613 o
-7 -6 -6 14.956 15.564 0.806 201.227 o
-7 -6 -5 29.802 31.109 0.756 128.059 o
-7 -6 -4 87.376 89.963 1.572 32.715 o
-7 -6 -3 118.205 119.748 2.000 21.276 o
-7 -6 -2 124.276 125.978 2.110 19.599 o
-7 -6 -1 655.288 658.651 9.902 1.151 o
-7 -5 -18 0.243 2.597 3.005 31.325 o
-7 -5 -17 166.699 161.506 5.095 6.924 o
-7 -5 -16 37.332 42.135 2.349 36.785 o
-7 -5 -15 24.273 23.118 1.423 86.555 o
-7 -5 -14 10.959 13.355 1.304 124.703 o
-7 -5 -13 22.960 21.635 1.095 119.586 o
-7 -5 -12 2.385 3.652 0.786 379.269 o
-7 -5 -11 52.407 51.231 1.473 53.485 o
-7 -5 -10 6.914 7.165 0.717 334.531 o
-7 -5 -9 178.238 172.761 3.264 10.389 o
-7 -5 -8 162.907 159.495 3.115 11.664 o
-7 -5 -7 208.500 200.576 3.762 8.050 o
-7 -5 -6 223.868 211.552 3.901 7.354 o
-7 -5 -5 252.789 242.263 3.782 6.625 o
-7 -5 -4 122.276 123.809 2.050 20.274 o
-7 -5 -3 576.428 573.793 8.658 1.475 o
-7 -5 -2 499.490 494.687 7.523 1.923 o
-7 -5 -1 911.697 904.208 13.564 0.627 o
-7 -4 -18 11.032 8.598 2.518 41.583 o
-7 -4 -17 1.861 3.612 1.662 98.880 o
-7 -4 -16 35.073 39.478 1.911 49.839 o
-7 -4 -15 11.008 10.877 1.134 155.699 o
-7 -4 -14 1.413 2.747 0.776 412.632 o
-7 -4 -13 34.253 34.662 1.324 77.574 o
-7 -4 -12 72.267 73.264 1.881 34.088 o
-7 -4 -11 115.481 110.473 2.229 20.617 o
-7 -4 -10 131.600 126.774 2.508 16.781 o
-7 -4 -9 38.881 36.841 1.045 87.276 o
-7 -4 -8 83.998 79.842 1.692 33.231 o
-7 -4 -7 174.704 172.253 3.244 10.578 o
-7 -4 -6 107.239 107.946 1.801 24.967 o
-7 -4 -5 314.703 310.183 4.777 4.423 o
-7 -4 -4 540.470 541.261 8.170 1.651 o
-7 -4 -3 799.217 773.453 11.604 0.828 o
-7 -4 -2 55.309 59.182 1.134 59.445 o
-7 -4 -1 106.856 108.692 1.851 24.577 o
-7 -3 -19 5.715 9.544 3.334 24.840 o
-7 -3 -18 81.518 81.972 3.095 18.726 o
-7 -3 -17 33.556 31.019 1.781 57.123 o
-7 -3 -16 58.497 62.059 2.319 31.203 o
-7 -3 -15 14.544 15.773 1.174 133.441 o
-7 -3 -14 100.195 100.651 2.388 21.688 o
-7 -3 -13 26.529 27.457 1.164 101.793 o
-7 -3 -12 19.492 20.491 0.876 158.791 o
-7 -3 -11 79.986 78.608 1.732 33.800 o
-7 -3 -10 71.387 71.572 1.682 37.743 o
-7 -3 -9 38.847 36.592 1.035 88.027 o
-7 -3 -8 88.670 87.455 1.841 29.586 o
-7 -3 -7 12.470 13.385 0.458 336.686 o
-7 -3 -6 509.384 498.051 7.543 1.888 o
-7 -3 -5 243.067 242.542 3.772 6.821 o
-7 -3 -4 453.512 457.209 6.926 2.258 o
-7 -3 -3 118.520 124.286 2.070 20.543 o
-7 -3 -2 18.550 19.465 0.557 222.253 o
-7 -3 -1 137.129 140.229 2.269 16.940 o
-7 -2 -19 39.890 36.055 3.035 24.934 o
-7 -2 -18 38.497 39.827 2.637 31.012 o
-7 -2 -17 19.257 20.610 1.921 60.434 o
-7 -2 -16 46.318 50.365 1.921 43.642 o
-7 -2 -15 4.120 5.045 1.184 176.398 o
-7 -2 -14 42.901 41.061 1.314 68.174 o
-7 -2 -13 147.049 140.378 2.777 14.096 o
-7 -2 -12 82.207 82.181 1.861 31.180 o
-7 -2 -11 28.011 26.352 0.697 144.992 o
-7 -2 -10 68.452 67.850 1.264 47.137 o
-7 -2 -9 11.230 11.514 0.508 348.481 o
-7 -2 -8 116.501 116.156 1.931 22.159 o
-7 -2 -7 163.981 164.541 2.647 12.919 o
-7 -2 -6 753.565 752.366 11.295 0.893 o
-7 -2 -5 1.207 1.075 0.219 2787.270 o
-7 -2 -4 35.425 34.214 0.766 111.839 o
-7 -2 -3 5.172 5.493 0.398 693.636 o
-7 -2 -2 777.124 757.968 11.375 0.866 o
-7 -2 -1 24.251 24.302 0.607 172.166 o
-7 -1 -19 43.796 38.284 2.767 28.225 o
-7 -1 -18 51.345 54.993 2.627 28.184 o
-7 -1 -17 90.899 90.590 2.727 20.461 o
-7 -1 -16 23.443 22.929 1.423 87.528 o
-7 -1 -15 13.091 14.330 0.896 192.655 o
-7 -1 -14 1.007 1.533 0.458 1075.050 o
-7 -1 -13 29.415 28.681 0.836 124.694 o
-7 -1 -12 128.792 125.849 2.140 18.983 o
-7 -1 -11 46.795 46.444 0.995 75.902 o
-7 -1 -10 64.370 63.681 1.244 50.392 o
-7 -1 -9 120.094 118.604 1.990 21.183 o
-7 -1 -8 294.931 283.244 4.618 4.896 o
-7 -1 -7 170.996 166.690 2.727 12.266 o
-7 -1 -6 109.631 109.040 1.801 24.520 o
-7 -1 -5 225.718 218.787 3.433 7.932 o
-7 -1 -4 159.075 159.485 2.538 13.689 o
-7 -1 -3 136.790 135.522 2.179 17.587 o
-7 -1 -2 52.364 54.515 1.025 66.464 o
-7 -1 -1 89.263 89.386 1.503 33.146 o
-6 -18 -1 8.858 13.664 5.105 10.703 o
-6 -17 -6 7.194 13.604 2.777 34.840 o
-6 -17 -5 9.579 14.997 2.140 55.341 o
-6 -17 -4 70.657 68.258 2.617 24.902 o
-6 -17 -3 38.671 38.045 2.269 38.789 o
-6 -17 -2 1.519 3.762 1.941 73.461 o
-6 -17 -1 103.071 97.626 3.364 15.116 o
-6 -16 -9 6.897 9.305 3.005 30.245 o
-6 -16 -8 23.108 23.556 3.025 27.413 o
-6 -16 -7 1.257 2.448 1.513 120.255 o
-6 -16 -6 9.994 14.052 1.871 70.057 o
-6 -16 -5 230.974 222.440 4.986 5.719 o
-6 -16 -4 23.548 23.297 1.801 63.485 o
-6 -16 -3 43.472 47.798 1.980 43.406 o
-6 -16 -2 78.236 77.046 2.398 25.816 o
-6 -16 -1 26.317 27.526 2.010 51.977 o
-6 -15 -11 30.316 28.611 3.772 17.953 o
-6 -15 -10 76.501 80.330 3.951 13.630 o
-6 -15 -9 90.966 81.683 3.553 15.122 o
-6 -15 -8 109.403 107.309 3.543 13.656 o
-6 -15 -7 2.744 3.732 1.184 183.859 o
-6 -15 -6 3.274 5.045 1.264 159.795 o
-6 -15 -5 45.229 49.818 1.901 44.612 o
-6 -15 -4 66.798 69.502 2.100 32.323 o
-6 -15 -3 38.929 42.872 1.742 53.279 o
-6 -15 -2 254.647 247.627 5.165 5.091 o
-6 -15 -1 13.444 17.027 1.324 114.357 o
-6 -14 -12 5.514 6.717 2.707 37.377 o
-6 -14 -11 0.126 0.906 2.428 48.095 o
-6 -14 -10 103.823 99.069 3.583 13.917 o
-6 -14 -9 32.807 36.662 2.259 40.642 o
-6 -14 -8 14.000 20.252 2.110 54.019 o
-6 -14 -7 32.863 29.139 1.363 79.111 o
-6 -14 -6 17.806 21.287 1.304 106.330 o
-6 -14 -5 37.191 40.762 1.642 58.339 o
-6 -14 -4 32.173 36.343 1.582 65.165 o
-6 -14 -3 26.815 28.133 1.294 90.652 o
-6 -14 -2 11.318 12.758 1.125 153.910 o
-6 -14 -1 52.634 54.784 1.493 51.928 o
-6 -13 -13 10.843 14.599 2.936 30.858 o
-6 -13 -12 13.055 11.633 2.239 50.445 o
-6 -13 -11 100.689 102.064 3.533 14.241 o
-6 -13 -10 101.066 102.293 3.453 14.624 o
-6 -13 -9 39.344 41.897 2.169 40.582 o
-6 -13 -8 0.484 2.160 1.363 149.133 o
-6 -13 -7 13.230 13.315 1.304 120.492 o
-6 -13 -6 28.760 31.278 1.115 99.755 o
-6 -13 -5 0.692 0.498 0.687 568.197 o
-6 -13 -4 10.655 9.733 0.896 217.157 o
-6 -13 -3 155.284 149.066 3.015 12.565 o
-6 -13 -2 4.956 4.379 0.756 356.258 o
-6 -13 -1 66.692 66.646 1.612 41.195 o
-6 -12 -14 20.218 21.983 2.697 34.048 o
-6 -12 -13 29.762 31.935 2.309 40.662 o
-6 -12 -12 77.010 73.155 2.936 20.766 o
-6 -12 -11 21.041 23.168 1.861 61.855 o
-6 -12 -10 95.603 89.356 2.548 21.514 o
-6 -12 -9 41.555 43.648 1.951 45.519 o
-6 -12 -8 19.875 23.566 1.543 81.799 o
-6 -12 -7 0.042 0.856 1.015 272.227 o
-6 -12 -6 11.902 13.017 0.776 234.842 o
-6 -12 -5 24.761 27.208 0.955 125.041 o
-6 -12 -4 7.660 9.444 0.746 297.131 o
-6 -12 -3 119.271 118.684 2.259 19.602 o
-6 -12 -2 151.325 146.717 2.627 14.219 o
-6 -12 -1 88.195 89.525 1.801 29.927 o
-6 -11 -15 70.837 62.815 3.403 17.763 o
-6 -11 -14 36.877 33.179 2.448 35.598 o
-6 -11 -13 14.106 15.505 1.682 79.889 o
-6 -11 -12 12.694 14.768 1.483 99.226 o
-6 -11 -11 116.046 115.887 3.115 15.155 o
-6 -11 -10 50.346 54.515 1.931 41.492 o
-6 -11 -9 56.084 57.700 1.990 38.123 o
-6 -11 -8 107.710 104.960 2.866 17.460 o
-6 -11 -7 19.570 18.958 1.194 117.328 o
-6 -11 -6 85.428 82.270 1.712 32.360 o
-6 -11 -5 32.112 33.985 0.995 101.648 o
-6 -11 -4 267.878 256.504 4.329 5.671 o
-6 -11 -3 76.516 79.215 1.543 37.389 o
-6 -11 -2 248.334 238.153 3.831 6.689 o
-6 -11 -1 33.824 35.338 0.975 99.383 o
-6 -10 -16 6.615 6.230 2.747 36.209 o
-6 -10 -15 1.229 2.986 1.811 84.523 o
-6 -10 -14 128.062 120.037 3.593 12.350 o
-6 -10 -13 13.262 13.654 1.503 97.198 o
-6 -10 -12 59.284 54.187 1.951 38.548 o
-6 -10 -11 21.273 24.630 1.403 90.535 o
-6 -10 -10 45.676 49.908 1.831 46.330 o
-6 -10 -9 31.734 32.731 1.423 75.046 o
-6 -10 -8 80.600 82.529 2.269 26.532 o
-6 -10 -7 69.111 66.407 1.960 34.365 o
-6 -10 -6 121.871 113.180 2.040 20.979 o
-6 -10 -5 245.787 239.527 3.782 6.785 o
-6 -10 -4 108.392 106.075 1.871 24.387 o
-6 -10 -3 162.874 161.297 2.677 12.971 o
-6 -10 -2 14.401 15.534 0.697 231.561 o
-6 -10 -1 8.830 9.792 0.637 334.022 o
-6 -9 -17 17.468 19.704 3.692 19.530 o
-6 -9 -16 46.164 47.251 2.976 24.520 o
-6 -9 -15 57.912 56.316 2.359 31.185 o
-6 -9 -14 62.960 66.338 2.458 28.066 o
-6 -9 -13 10.338 8.827 1.363 121.561 o
-6 -9 -12 50.141 54.217 1.901 42.307 o
-6 -9 -11 155.797 146.877 3.583 10.803 o
-6 -9 -10 4.236 4.677 1.025 226.012 o
-6 -9 -9 1.969 2.896 0.796 384.112 o
-6 -9 -8 181.627 171.587 3.583 9.536 o
-6 -9 -7 76.999 76.747 1.732 34.764 o
-6 -9 -6 126.705 124.167 2.080 19.610 o
-6 -9 -5 1.313 1.821 0.398 1249.870 o
-6 -9 -4 15.304 16.271 0.647 235.506 o
-6 -9 -3 42.261 42.304 0.995 82.779 o
-6 -9 -2 6.036 6.598 0.557 467.205 o
-6 -9 -1 69.907 68.895 1.393 43.834 o
-6 -8 -17 29.107 33.428 2.886 28.451 o
-6 -8 -16 25.390 25.546 2.189 46.271 o
-6 -8 -15 13.091 16.938 1.980 61.262 o
-6 -8 -14 19.890 21.476 1.453 89.746 o
-6 -8 -13 43.058 43.658 1.642 54.589 o
-6 -8 -12 8.646 10.967 1.194 150.830 o
-6 -8 -11 14.582 15.634 1.025 157.838 o
-6 -8 -10 16.624 19.794 0.985 151.802 o
-6 -8 -9 14.247 14.251 0.965 172.792 o
-6 -8 -8 34.597 35.478 1.134 87.935 o
-6 -8 -7 261.921 253.081 4.598 5.515 o
-6 -8 -6 75.976 78.648 1.771 34.199 o
-6 -8 -5 48.527 51.450 1.055 69.799 o
-6 -8 -4 96.947 99.606 1.751 27.818 o
-6 -8 -3 49.855 50.982 1.065 68.540 o
-6 -8 -2 7.313 8.608 0.547 422.023 o
-6 -8 -1 166.889 162.720 2.647 12.813 o
-6 -7 -18 32.656 27.765 3.453 20.878 o
-6 -7 -17 4.566 6.170 2.229 54.573 o
-6 -7 -16 3.791 2.906 1.602 104.114 o
-6 -7 -15 9.541 10.489 1.363 121.500 o
-6 -7 -14 30.760 30.741 1.533 70.575 o
-6 -7 -13 12.162 11.663 0.985 181.796 o
-6 -7 -12 54.596 54.446 1.592 48.413 o
-6 -7 -11 18.580 19.436 1.025 140.780 o
-6 -7 -10 77.585 76.290 1.901 32.258 o
-6 -7 -9 73.988 71.732 1.891 33.714 o
-6 -7 -8 69.998 66.517 1.552 41.245 o
-6 -7 -7 166.400 163.247 3.095 11.492 o
-6 -7 -6 39.798 41.469 1.184 76.549 o
-6 -7 -5 69.102 70.916 1.304 45.445 o
-6 -7 -4 120.955 122.585 2.090 20.248 o
-6 -7 -3 11.498 13.176 0.587 301.969 o
-6 -7 -2 64.689 65.601 1.234 49.993 o
-6 -7 -1 322.351 323.857 5.135 4.064 o
-6 -6 -18 21.272 24.302 2.995 28.054 o
-6 -6 -17 97.923 96.432 3.603 14.155 o
-6 -6 -16 14.538 14.788 1.543 91.346 o
-6 -6 -15 57.871 56.754 2.179 34.198 o
-6 -6 -14 92.940 91.555 2.229 24.524 o
-6 -6 -13 60.579 62.785 1.861 38.794 o
-6 -6 -12 39.980 39.349 1.304 71.594 o
-6 -6 -11 35.736 35.597 1.244 80.181 o
-6 -6 -10 87.061 84.619 1.881 29.716 o
-6 -6 -9 110.197 103.388 2.120 22.416 o
-6 -6 -8 145.892 148.519 3.075 12.829 o
-6 -6 -7 240.333 229.774 4.220 6.436 o
-6 -6 -6 42.689 41.857 1.144 75.548 o
-6 -6 -5 40.411 40.623 0.846 93.641 o
-6 -6 -4 162.870 165.247 2.657 12.929 o
-6 -6 -3 59.567 57.909 1.095 58.232 o
-6 -6 -2 319.956 315.916 4.886 4.273 o
-6 -6 -1 536.623 532.653 8.081 1.683 o
-6 -5 -18 2.807 1.632 2.757 36.882 o
-6 -5 -17 22.949 23.804 2.548 36.879 o
-6 -5 -16 19.980 22.610 1.662 73.965 o
-6 -5 -15 43.721 47.947 1.722 50.698 o
-6 -5 -14 78.900 77.563 1.980 30.775 o
-6 -5 -13 17.866 21.058 1.105 129.665 o
-6 -5 -12 118.803 118.276 2.647 17.381 o
-6 -5 -11 88.522 83.664 1.751 31.040 o
-6 -5 -10 104.380 100.024 2.050 23.949 o
-6 -5 -9 52.654 57.123 1.413 53.604 o
-6 -5 -8 334.677 327.101 5.852 3.556 o
-6 -5 -7 175.581 173.258 3.254 10.502 o
-6 -5 -6 133.780 130.675 2.508 16.464 o
-6 -5 -5 34.706 32.054 0.786 113.954 o
-6 -5 -4 739.501 733.457 11.026 0.931 o
-6 -5 -3 236.109 237.785 3.692 7.112 o
-6 -5 -2 54.437 55.660 1.055 63.553 o
-6 -5 -1 163.100 164.790 2.607 13.084 o
-6 -4 -19 33.086 28.601 3.413 21.249 o
-6 -4 -18 6.179 6.409 2.100 60.403 o
-6 -4 -17 28.222 29.447 1.891 55.512 o
-6 -4 -16 150.787 147.086 3.453 11.379 o
-6 -4 -15 8.272 8.061 1.154 164.402 o
-6 -4 -14 97.810 95.436 2.219 23.702 o
-6 -4 -13 354.330 350.368 6.906 2.893 o
-6 -4 -12 70.723 71.771 1.702 37.567 o
-6 -4 -11 98.354 94.640 1.960 26.026 o
-6 -4 -10 30.028 29.756 0.965 111.020 o
-6 -4 -9 78.769 78.141 1.712 34.436 o
-6 -4 -8 34.807 34.702 1.035 94.467 o
-6 -4 -7 86.414 89.276 1.871 29.506 o
-6 -4 -6 210.471 201.302 3.712 8.078 o
-6 -4 -5 726.818 717.107 10.748 0.970 o
-6 -4 -4 127.740 130.108 2.100 19.092 o
-6 -4 -3 212.120 211.473 3.284 8.634 o
-6 -4 -2 73.339 71.662 1.254 44.482 o
-6 -4 -1 159.505 160.242 2.558 13.575 o
-6 -3 -19 25.407 22.720 2.747 32.168 o
-6 -3 -18 19.350 20.610 2.060 54.027 o
-6 -3 -17 78.938 86.052 2.936 20.035 o
-6 -3 -16 54.062 55.640 1.871 41.563 o
-6 -3 -15 111.824 109.986 2.707 17.920 o
-6 -3 -14 22.762 23.486 1.065 121.421 o
-6 -3 -13 11.744 11.892 0.846 219.001 o
-6 -3 -12 5.835 4.817 0.826 301.151 o
-6 -3 -11 40.444 41.349 1.174 76.480 o
-6 -3 -10 20.282 20.689 0.836 161.877 o
-6 -3 -9 67.461 65.731 1.463 44.011 o
-6 -3 -8 72.410 75.344 1.652 37.408 o
-6 -3 -7 295.598 287.732 5.175 4.447 o
-6 -3 -6 349.525 343.959 5.235 3.706 o
-6 -3 -5 490.168 487.015 7.364 1.993 o
-6 -3 -4 312.584 311.517 4.797 4.424 o
-6 -3 -3 1075.040 1075.280 16.082 0.454 o
-6 -3 -2 188.782 187.459 2.936 10.499 o
-6 -3 -1 882.057 907.024 13.703 0.636 o
-6 -2 -19 35.416 35.179 2.856 28.067 o
-6 -2 -18 18.071 18.042 2.100 53.330 o
-6 -2 -17 22.850 24.411 1.682 70.078 o
-6 -2 -16 15.509 15.873 1.642 81.599 o
-6 -2 -15 6.545 5.434 0.995 221.153 o
-6 -2 -14 46.564 48.405 1.373 60.789 o
-6 -2 -13 8.592 9.066 0.776 276.701 o
-6 -2 -12 3.693 3.025 0.557 599.762 o
-6 -2 -11 81.416 80.151 1.453 37.130 o
-6 -2 -10 338.098 328.365 5.016 3.977 o
-6 -2 -9 37.690 36.065 0.776 105.377 o
-6 -2 -8 244.948 239.556 3.732 6.863 o
-6 -2 -7 124.811 122.893 2.000 20.337 o
-6 -2 -6 169.256 166.959 2.627 12.637 o
-6 -2 -5 325.908 317.697 4.846 4.233 o
-6 -2 -4 202.133 196.217 3.055 9.603 o
-6 -2 -3 6.504 7.713 0.388 588.985 o
-6 -2 -2 451.331 454.164 6.857 2.289 o
-6 -2 -1 627.552 630.279 9.464 1.251 o
-6 -1 -19 28.036 24.680 2.707 32.431 o
-6 -1 -18 6.486 8.638 1.921 70.473 o
-6 -1 -17 10.746 12.509 1.125 155.968 o
-6 -1 -16 96.001 97.248 2.219 23.821 o
-6 -1 -15 85.319 86.978 1.801 30.771 o
-6 -1 -14 1.096 1.702 0.567 744.184 o
-6 -1 -13 20.601 22.331 0.766 168.375 o
-6 -1 -12 47.683 46.594 1.015 74.194 o
-6 -1 -11 54.990 54.993 1.105 61.912 o
-6 -1 -10 132.298 130.436 2.150 18.373 o
-6 -1 -9 33.928 34.980 0.786 112.616 o
-6 -1 -8 194.400 189.032 2.986 10.147 o
-6 -1 -7 307.256 304.362 4.697 4.583 o
-6 -1 -6 3.291 3.553 0.368 964.809 o
-6 -1 -5 465.443 463.529 7.026 2.182 o
-6 -1 -4 438.918 435.694 6.588 2.443 o
-6 -1 -3 12.190 14.957 0.478 322.701 o
-6 -1 -2 910.561 931.316 13.912 0.608 o
-6 -1 -1 156.855 159.157 2.528 13.864 o
-5 -18 -3 22.284 24.610 2.836 30.730 o
-5 -18 -2 1.184 2.767 2.120 62.199 o
-5 -18 -1 85.435 78.270 3.314 17.013 o
-5 -17 -7 11.583 13.883 2.717 35.583 o
-5 -17 -6 16.641 19.804 2.140 51.887 o
-5 -17 -5 61.985 62.825 2.637 26.096 o
-5 -17 -4 6.025 7.185 1.602 98.945 o
-5 -17 -3 24.792 29.318 2.448 38.442 o
-5 -17 -2 5.407 3.782 1.861 76.989 o
-5 -17 -1 4.578 4.001 1.801 82.387 o
-5 -16 -9 92.053 79.285 3.722 14.198 o
-5 -16 -8 15.300 16.570 2.508 40.154 o
-5 -16 -7 118.544 116.086 3.155 14.807 o
-5 -16 -6 33.924 34.283 1.931 50.615 o
-5 -16 -5 11.823 11.126 1.503 100.484 o
-5 -16 -4 2.310 2.498 1.383 140.487 o
-5 -16 -3 39.588 41.498 2.030 44.264 o
-5 -16 -2 118.431 117.718 3.025 15.407 o
-5 -16 -1 23.575 26.302 1.841 60.700 o
-5 -15 -11 49.022 46.415 3.194 21.765 o
-5 -15 -10 146.123 137.751 5.125 7.379 o
-5 -15 -9 1.168 2.030 2.020 68.556 o
-5 -15 -8 6.564 7.135 1.692 89.255 o
-5 -15 -7 0.496 0.537 1.184 199.456 o
-5 -15 -6 7.492 7.145 1.314 136.654 o
-5 -15 -5 8.047 9.096 1.234 147.364 o
-5 -15 -4 50.748 54.396 1.851 43.286 o
-5 -15 -3 12.643 13.514 1.264 126.922 o
-5 -15 -2 32.155 36.413 1.612 63.761 o
-5 -15 -1 0.991 4.647 1.075 225.992 o
-5 -14 -12 55.998 52.694 3.254 20.380 o
-5 -14 -11 26.516 32.214 2.886 28.835 o
-5 -14 -10 42.874 43.280 2.667 29.598 o
-5 -14 -9 4.377 3.334 1.851 78.642 o
-5 -14 -8 30.195 30.273 1.811 57.713 o
-5 -14 -7 162.745 158.659 3.423 10.794 o
-5 -14 -6 23.798 25.576 1.383 88.765 o
-5 -14 -5 24.515 26.471 1.294 94.464 o
-5 -14 -4 101.187 100.970 2.747 18.921 o
-5 -14 -3 32.195 36.284 1.413 73.730 o
-5 -14 -2 28.023 30.731 1.234 92.055 o
-5 -14 -1 23.929 26.591 1.144 108.311 o
-5 -13 -14 5.981 8.379 2.677 37.964 o
-5 -13 -13 78.424 77.205 3.204 18.292 o
-5 -13 -12 50.512 50.445 2.388 32.546 o
-5 -13 -11 12.949 14.967 1.702 79.531 o
-5 -13 -10 18.241 19.177 1.682 75.234 o
-5 -13 -9 65.564 68.726 2.498 26.986 o
-5 -13 -8 82.668 82.639 2.568 23.137 o
-5 -13 -7 22.717 24.720 1.015 125.770 o
-5 -13 -6 79.892 82.041 1.861 31.683 o
-5 -13 -5 199.463 197.023 3.722 8.390 o
-5 -13 -4 54.896 55.749 1.533 49.578 o
-5 -13 -3 80.173 81.982 1.712 33.623 o
-5 -13 -2 209.549 200.835 3.513 8.452 o
-5 -13 -1 41.163 42.683 1.204 73.808 o
-5 -12 -15 38.139 35.099 3.563 19.235 o
-5 -12 -14 58.441 57.331 2.946 23.145 o
-5 -12 -13 66.861 65.074 2.597 25.816 o
-5 -12 -12 11.160 12.121 1.533 97.560 o
-5 -12 -11 72.931 71.612 2.349 27.580 o
-5 -12 -10 29.961 30.432 1.642 65.572 o
-5 -12 -9 15.112 17.754 1.393 103.411 o
-5 -12 -8 84.835 82.619 2.378 24.753 o
-5 -12 -7 56.542 54.465 1.353 53.956 o
-5 -12 -6 10.272 10.459 0.766 259.962 o
-5 -12 -5 291.311 289.593 4.876 4.702 o
-5 -12 -4 57.562 57.690 1.334 53.125 o
-5 -12 -3 10.564 12.241 0.697 275.267 o
-5 -12 -2 64.817 63.462 1.314 48.697 o
-5 -12 -1 167.986 165.616 2.876 12.003 o
-5 -11 -16 0.219 6.250 3.384 24.621 o
-5 -11 -15 80.247 82.569 3.155 18.346 o
-5 -11 -14 139.726 139.672 4.030 10.131 o
-5 -11 -13 3.050 3.125 1.503 118.378 o
-5 -11 -12 59.449 57.869 2.179 33.746 o
-5 -11 -11 16.911 17.027 1.483 92.922 o
-5 -11 -10 13.582 13.465 1.334 115.879 o
-5 -11 -9 0.251 1.672 0.776 447.112 o
-5 -11 -8 78.377 72.558 2.199 28.505 o
-5 -11 -7 243.411 231.217 5.254 5.224 o
-5 -11 -6 210.741 199.043 3.423 8.603 o
-5 -11 -5 30.576 30.572 0.876 116.706 o
-5 -11 -4 78.746 79.862 1.562 36.367 o
-5 -11 -3 95.371 96.501 1.801 27.902 o
-5 -11 -2 5.805 6.767 0.587 445.732 o
-5 -11 -1 103.051 104.751 1.921 24.876 o
-5 -10 -16 24.870 25.436 2.886 29.446 o
-5 -10 -15 26.916 30.213 2.498 36.702 o
-5 -10 -14 9.698 10.539 1.662 87.506 o
-5 -10 -13 149.704 144.319 3.672 10.796 o
-5 -10 -12 23.353 21.356 1.264 102.041 o
-5 -10 -11 20.334 23.665 1.393 92.993 o
-5 -10 -10 94.509 92.899 2.498 21.856 o
-5 -10 -9 121.428 121.699 3.583 12.632 o
-5 -10 -8 34.571 34.283 1.324 77.456 o
-5 -10 -7 57.285 52.336 1.543 49.018 o
-5 -10 -6 48.850 48.873 1.075 69.881 o
-5 -10 -5 83.126 87.117 1.602 33.723 o
-5 -10 -4 34.015 36.732 0.926 101.365 o
-5 -10 -3 47.850 49.340 1.095 69.780 o
-5 -10 -2 153.435 156.997 2.607 13.856 o
-5 -10 -1 39.457 38.851 0.965 89.722 o
-5 -9 -17 31.638 35.159 2.866 28.367 o
-5 -9 -16 50.089 48.763 2.498 30.876 o
-5 -9 -15 1.405 2.856 1.334 152.387 o
-5 -9 -14 16.089 18.102 1.622 81.662 o
-5 -9 -13 89.217 87.833 2.438 23.285 o
-5 -9 -12 62.349 62.924 1.921 37.151 o
-5 -9 -11 92.240 89.276 2.458 22.660 o
-5 -9 -10 50.948 49.420 1.562 51.975 o
-5 -9 -9 12.505 14.201 0.916 190.995 o
-5 -9 -8 29.903 32.054 1.055 102.098 o
-5 -9 -7 10.113 11.375 0.826 237.121 o
-5 -9 -6 25.278 25.357 0.687 156.530 o
-5 -9 -5 107.767 109.568 1.911 23.916 o
-5 -9 -4 194.397 191.649 3.204 9.635 o
-5 -9 -3 35.974 36.821 0.886 100.797 o
-5 -9 -2 117.575 116.405 2.000 21.551 o
-5 -9 -1 274.260 268.904 4.190 5.622 o
-5 -8 -18 23.004 19.346 3.394 22.479 o
-5 -8 -17 74.696 73.632 2.886 21.408 o
-5 -8 -16 61.212 63.263 2.558 27.202 o
-5 -8 -15 11.866 13.136 1.493 100.233 o
-5 -8 -14 97.171 101.318 2.876 18.350 o
-5 -8 -13 0.120 2.169 1.085 234.314 o
-5 -8 -12 11.743 11.325 1.065 166.617 o
-5 -8 -11 92.706 90.073 2.160 25.330 o
-5 -8 -10 148.509 138.099 2.956 13.396 o
-5 -8 -9 57.884 56.376 1.373 52.243 o
-5 -8 -8 31.524 33.278 1.105 95.197 o
-5 -8 -7 41.691 42.006 1.274 70.490 o
-5 -8 -6 122.719 117.668 2.349 18.782 o
-5 -8 -5 35.821 38.732 0.906 98.319 o
-5 -8 -4 130.106 128.934 2.140 18.705 o
-5 -8 -3 450.510 431.922 6.578 2.407 o
-5 -8 -2 102.717 101.865 1.761 26.518 o
-5 -8 -1 257.344 252.135 4.220 5.974 o
-5 -7 -18 7.232 8.041 2.786 35.001 o
-5 -7 -17 59.901 60.924 2.926 23.043 o
-5 -7 -16 48.504 54.575 2.239 35.327 o
-5 -7 -15 84.222 85.903 2.737 21.247 o
-5 -7 -14 13.385 15.266 1.274 122.384 o
-5 -7 -13 84.694 84.679 2.050 28.186 o
-5 -7 -12 237.691 231.655 4.697 5.895 o
-5 -7 -11 68.754 71.314 1.841 35.821 o
-5 -7 -10 35.111 34.383 1.154 86.752 o
-5 -7 -9 82.659 85.107 1.871 30.661 o
-5 -7 -8 10.219 10.260 0.687 292.279 o
-5 -7 -7 78.846 80.748 1.751 33.541 o
-5 -7 -6 19.476 20.381 0.886 157.486 o
-5 -7 -5 11.938 14.370 0.508 319.068 o
-5 -7 -4 42.001 43.389 0.916 86.269 o
-5 -7 -3 83.195 83.853 1.493 35.558 o
-5 -7 -2 763.980 743.349 11.176 0.895 o
-5 -7 -1 498.187 482.049 7.305 1.989 o
-5 -6 -18 6.582 7.961 2.080 60.973 o
-5 -6 -17 49.526 50.117 2.378 32.938 o
-5 -6 -16 115.726 115.469 3.145 15.037 o
-5 -6 -15 8.423 9.643 1.254 142.093 o
-5 -6 -14 41.303 42.484 1.413 64.607 o
-5 -6 -13 13.711 13.833 0.935 182.028 o
-5 -6 -12 32.023 30.064 1.224 88.363 o
-5 -6 -11 161.863 153.345 2.946 12.372 o
-5 -6 -10 157.773 155.724 3.075 12.098 o
-5 -6 -9 469.594 455.229 8.041 1.953 o
-5 -6 -8 17.831 19.256 0.866 168.523 o
-5 -6 -7 68.155 65.373 1.463 43.817 o
-5 -6 -6 37.296 37.956 1.055 87.952 o
-5 -6 -5 239.219 234.023 3.632 7.164 o
-5 -6 -4 104.498 106.025 1.771 25.794 o
-5 -6 -3 38.204 38.483 0.816 100.169 o
-5 -6 -2 960.709 960.614 14.350 0.564 o
-5 -6 -1 12.627 13.584 0.478 325.984 o
-5 -5 -19 35.879 32.154 3.155 23.937 o
-5 -5 -18 44.326 42.414 3.105 23.343 o
-5 -5 -17 55.662 55.510 2.239 33.720 o
-5 -5 -16 37.464 38.971 1.652 58.281 o
-5 -5 -15 4.445 5.105 0.995 234.704 o
-5 -5 -14 100.748 103.836 2.647 19.531 o
-5 -5 -13 69.828 70.129 1.801 36.361 o
-5 -5 -12 74.294 72.548 1.652 37.270 o
-5 -5 -11 154.357 149.325 2.866 13.114 o
-5 -5 -10 56.324 54.744 1.363 53.722 o
-5 -5 -9 370.206 353.652 6.299 3.053 o
-5 -5 -8 123.665 120.375 2.398 18.287 o
-5 -5 -7 208.788 201.083 3.752 8.053 o
-5 -5 -6 149.066 146.279 2.757 13.883 o
-5 -5 -5 35.588 36.592 0.965 96.511 o
-5 -5 -4 50.208 50.425 0.945 72.680 o
-5 -5 -3 137.824 140.129 2.359 16.482 o
-5 -5 -2 749.710 746.604 11.206 0.904 o
-5 -5 -1 33.743 34.861 0.736 116.604 o
-5 -4 -19 6.885 7.394 2.657 38.439 o
-5 -4 -18 3.451 3.423 2.030 66.399 o
-5 -4 -17 118.082 118.574 3.065 15.202 o
-5 -4 -16 2.556 2.647 1.154 195.629 o
-5 -4 -15 25.791 25.247 1.264 96.048 o
-5 -4 -14 275.128 262.425 5.314 4.665 o
-5 -4 -13 90.561 89.993 1.960 27.699 o
-5 -4 -12 5.512 7.414 0.717 352.107 o
-5 -4 -11 272.950 266.963 4.846 5.058 o
-5 -4 -10 19.088 20.132 0.836 167.221 o
-5 -4 -9 26.399 27.258 0.906 126.453 o
-5 -4 -8 97.328 92.740 1.931 26.628 o
-5 -4 -7 209.047 205.203 3.792 7.930 o
-5 -4 -6 115.291 112.036 2.179 20.884 o
-5 -4 -5 594.598 594.512 10.360 1.225 o
-5 -4 -4 916.605 918.976 13.743 0.614 o
-5 -4 -3 177.776 180.304 2.836 11.339 o
-5 -4 -2 247.536 246.592 3.802 6.660 o
-5 -4 -1 516.756 530.792 7.981 1.748 o
-5 -3 -19 27.413 29.925 2.607 34.173 o
-5 -3 -18 45.074 47.430 2.528 31.299 o
-5 -3 -17 33.706 33.657 1.990 48.782 o
-5 -3 -16 16.688 18.281 1.324 108.186 o
-5 -3 -15 25.212 27.039 1.244 97.270 o
-5 -3 -14 6.014 7.255 0.816 291.943 o
-5 -3 -13 234.044 228.351 4.259 6.507 o
-5 -3 -12 193.524 183.001 3.453 9.280 o
-5 -3 -11 2.674 3.433 0.687 466.960 o
-5 -3 -10 23.064 23.257 0.866 144.702 o
-5 -3 -9 37.667 37.846 1.055 87.570 o
-5 -3 -8 152.346 150.399 2.836 13.296 o
-5 -3 -7 18.282 20.441 0.736 187.151 o
-5 -3 -6 231.989 225.783 4.090 6.786 o
-5 -3 -5 1032.690 1017.030 15.176 0.500 o
-5 -3 -4 401.591 409.750 6.200 2.785 o
-5 -3 -3 69.688 69.861 1.194 47.495 o
-5 -3 -2 683.631 697.801 10.449 1.048 o
-5 -3 -1 372.557 384.015 5.782 3.166 o
-5 -2 -19 6.126 4.886 2.289 51.604 o
-5 -2 -18 59.398 61.282 2.727 25.393 o
-5 -2 -17 11.741 13.912 1.513 97.850 o
-5 -2 -16 125.961 127.142 2.966 14.946 o
-5 -2 -15 17.648 20.331 1.085 133.655 o
-5 -2 -14 23.094 23.138 0.736 161.868 o
-5 -2 -13 87.225 86.191 1.533 33.691 o
-5 -2 -12 147.771 140.309 2.299 15.969 o
-5 -2 -11 120.726 116.842 1.960 21.401 o
-5 -2 -10 144.385 145.911 2.388 15.643 o
-5 -2 -9 286.665 278.219 4.309 5.279 o
-5 -2 -8 252.486 245.030 3.931 6.432 o
-5 -2 -7 24.711 24.242 0.577 174.086 o
-5 -2 -6 145.557 145.772 2.309 15.889 o
-5 -2 -5 121.894 122.326 1.970 20.878 o
-5 -2 -4 25.581 26.740 0.587 164.378 o
-5 -2 -3 225.495 228.381 3.612 7.557 o
-5 -2 -2 185.159 193.371 2.986 10.411 o
-5 -2 -1 578.134 604.693 9.046 1.395 o
-5 -1 -20 31.661 32.572 5.165 10.003 o
-5 -1 -19 131.708 127.043 4.140 10.225 o
-5 -1 -18 8.729 7.872 1.334 129.996 o
-5 -1 -17 6.940 7.981 1.005 208.899 o
-5 -1 -16 65.236 68.716 1.672 40.189 o
-5 -1 -15 17.644 19.465 0.886 165.412 o
-5 -1 -14 60.150 60.914 1.284 52.245 o
-5 -1 -13 0.611 0.816 0.368 1702.100 o
-5 -1 -12 1.946 2.080 0.418 1062.290 o
-5 -1 -11 67.848 68.239 1.294 46.723 o
-5 -1 -10 137.686 138.786 2.269 16.954 o
-5 -1 -9 28.860 28.004 0.677 141.987 o
-5 -1 -8 187.904 183.429 2.886 10.728 o
-5 -1 -7 304.968 304.929 4.896 4.467 o
-5 -1 -6 1.053 1.095 0.189 3331.540 o
-5 -1 -5 297.282 300.570 4.598 4.785 o
-5 -1 -4 89.315 90.968 1.503 32.939 o
-5 -1 -3 392.637 401.420 6.051 2.903 o
-5 -1 -2 968.183 1008.760 15.067 0.529 o
-5 -1 -1 386.751 402.435 6.071 2.924 o
-4 -18 -4 46.413 47.201 3.185 22.053 o
-4 -18 -3 81.264 72.299 3.234 18.042 o
-4 -18 -2 6.746 6.807 2.717 36.910 o
-4 -18 -1 30.611 29.148 2.597 33.909 o
-4 -17 -8 147.577 124.107 5.145 7.425 o
-4 -17 -7 2.013 0.886 1.960 72.564 o
-4 -17 -6 21.398 24.242 2.080 51.753 o
-4 -17 -5 83.415 82.559 2.767 21.229 o
-4 -17 -4 67.481 65.820 2.448 27.563 o
-4 -17 -3 17.906 18.351 1.990 58.221 o
-4 -17 -2 16.199 17.674 1.851 66.548 o
-4 -17 -1 42.031 44.345 2.408 34.343 o
-4 -16 -10 5.476 11.186 2.886 32.751 o
-4 -16 -9 5.321 4.876 2.388 47.798 o
-4 -16 -8 3.826 5.414 1.552 108.705 o
-4 -16 -7 17.977 20.152 1.712 73.113 o
-4 -16 -6 132.200 129.591 3.642 11.809 o
-4 -16 -5 16.121 16.659 1.523 90.450 o
-4 -16 -4 30.000 35.547 1.712 60.765 o
-4 -16 -3 37.295 41.409 1.732 54.732 o
-4 -16 -2 36.556 37.488 1.712 56.799 o
-4 -16 -1 70.194 74.458 2.458 26.425 o
-4 -15 -11 45.536 42.683 2.956 25.075 o
-4 -15 -10 10.018 11.604 2.239 51.420 o
-4 -15 -9 6.069 4.717 1.851 76.989 o
-4 -15 -8 130.910 120.783 2.916 15.069 o
-4 -15 -7 15.844 16.878 1.513 91.508 o
-4 -15 -6 5.540 7.653 1.214 160.398 o
-4 -15 -5 6.375 5.911 1.105 187.340 o
-4 -15 -4 57.010 59.222 1.901 39.506 o
-4 -15 -3 188.698 188.763 4.080 8.086 o
-4 -15 -2 137.922 141.841 3.204 12.905 o
-4 -15 -1 59.976 65.631 1.970 36.489 o
-4 -14 -13 38.531 40.195 3.214 22.648 o
-4 -14 -12 34.354 34.891 2.458 35.706 o
-4 -14 -11 128.520 126.864 3.831 11.331 o
-4 -14 -10 15.314 18.669 1.771 71.619 o
-4 -14 -9 74.816 67.900 2.727 23.250 o
-4 -14 -8 1.021 0.448 0.836 385.774 o
-4 -14 -7 177.811 182.205 3.533 9.604 o
-4 -14 -6 204.680 202.745 4.279 7.255 o
-4 -14 -5 48.848 51.719 1.503 54.253 o
-4 -14 -4 77.097 80.768 1.901 31.882 o
-4 -14 -3 38.701 41.071 1.294 72.411 o
-4 -14 -2 69.770 74.080 1.682 37.846 o
-4 -14 -1 54.762 56.645 1.513 49.965 o
-4 -13 -14 34.076 35.756 3.025 25.663 o
-4 -13 -13 22.406 24.342 2.309 43.479 o
-4 -13 -12 11.377 16.500 1.990 61.657 o
-4 -13 -11 11.458 12.758 1.572 92.931 o
-4 -13 -10 64.457 65.681 2.199 31.628 o
-4 -13 -9 127.907 124.953 3.304 13.405 o
-4 -13 -8 141.737 139.662 3.045 13.372 o
-4 -13 -7 59.890 62.944 1.612 44.199 o
-4 -13 -6 35.679 40.414 1.343 72.767 o
-4 -13 -5 47.715 52.545 1.453 56.208 o
-4 -13 -4 143.284 137.791 2.518 15.470 o
-4 -13 -3 31.111 32.084 1.015 103.239 o
-4 -13 -2 58.133 58.705 1.324 52.831 o
-4 -13 -1 201.708 191.520 3.115 9.577 o
-4 -12 -15 66.954 60.974 3.095 20.697 o
-4 -12 -14 14.132 14.997 2.020 59.199 o
-4 -12 -13 132.516 133.094 3.622 11.800 o
-4 -12 -12 190.995 191.599 4.727 6.896 o
-4 -12 -11 54.210 55.431 2.040 37.888 o
-4 -12 -10 0.422 1.473 1.115 222.540 o
-4 -12 -9 40.115 39.339 1.493 63.103 o
-4 -12 -8 10.771 13.017 1.095 160.956 o
-4 -12 -7 38.185 38.553 1.204 78.480 o
-4 -12 -6 198.052 194.784 3.971 8.000 o
-4 -12 -5 116.360 113.558 2.100 21.207 o
-4 -12 -4 8.469 10.320 0.687 311.165 o
-4 -12 -3 214.929 209.074 3.403 8.386 o
-4 -12 -2 108.471 106.075 1.891 24.220 o
-4 -12 -1 14.372 16.191 0.766 212.091 o
-4 -11 -16 38.794 41.299 2.936 26.138 o
-4 -11 -15 3.873 7.215 2.359 49.041 o
-4 -11 -14 2.482 5.523 1.582 106.587 o
-4 -11 -13 73.296 79.265 2.627 23.817 o
-4 -11 -12 48.700 51.490 1.980 41.261 o
-4 -11 -11 0.386 0.378 1.075 242.510 o
-4 -11 -10 54.734 55.898 1.821 42.449 o
-4 -11 -9 190.377 192.575 4.677 6.977 o
-4 -11 -8 131.382 127.421 3.194 13.626 o
-4 -11 -7 2.531 3.105 0.557 648.773 o
-4 -11 -6 40.241 41.737 1.015 84.401 o
-4 -11 -5 152.596 147.404 2.458 14.751 o
-4 -11 -4 116.636 115.937 2.010 21.627 o
-4 -11 -3 53.786 55.162 1.184 60.269 o
-4 -11 -2 140.828 143.891 2.418 15.851 o
-4 -11 -1 56.226 57.312 1.204 57.498 o
-4 -10 -17 23.164 27.616 3.991 16.507 o
-4 -10 -16 45.499 45.210 2.587 30.387 o
-4 -10 -15 40.955 42.892 2.408 34.692 o
-4 -10 -14 110.509 112.175 3.334 14.480 o
-4 -10 -13 6.722 8.150 1.463 114.372 o
-4 -10 -12 44.152 45.429 1.702 51.686 o
-4 -10 -11 142.553 139.343 3.423 11.966 o
-4 -10 -10 61.645 61.382 1.871 38.497 o
-4 -10 -9 27.863 29.019 1.254 91.831 o
-4 -10 -8 43.900 41.210 1.304 67.787 o
-4 -10 -7 147.006 142.667 2.349 15.734 o
-4 -10 -6 53.477 54.664 1.115 62.774 o
-4 -10 -5 19.265 21.127 0.726 182.848 o
-4 -10 -4 69.776 72.050 1.353 44.021 o
-4 -10 -3 143.530 144.438 2.478 15.387 o
-4 -10 -2 30.159 32.273 0.896 114.197 o
-4 -10 -1 171.078 170.432 2.777 12.029 o
-4 -9 -17 34.473 33.587 2.906 27.495 o
-4 -9 -16 30.418 33.458 2.329 39.797 o
-4 -9 -15 6.187 6.946 1.552 104.606 o
-4 -9 -14 23.402 24.959 1.652 71.252 o
-4 -9 -13 45.940 47.678 1.652 51.955 o
-4 -9 -12 48.944 48.425 1.642 50.746 o
-4 -9 -11 56.454 56.744 1.801 42.211 o
-4 -9 -10 2.309 1.513 0.547 719.813 o
-4 -9 -9 255.627 249.319 4.976 5.250 o
-4 -9 -8 123.614 118.942 2.349 18.640 o
-4 -9 -7 12.485 13.743 0.826 214.762 o
-4 -9 -6 9.589 11.026 0.508 378.879 o
-4 -9 -5 27.091 27.307 0.726 143.210 o
-4 -9 -4 17.036 17.425 0.667 215.656 o
-4 -9 -3 49.582 51.440 1.055 68.927 o
-4 -9 -2 72.801 70.866 1.443 41.520 o
-4 -9 -1 341.915 342.695 5.284 3.743 o
-4 -8 -18 7.160 14.231 2.796 34.333 o
-4 -8 -17 28.916 37.767 2.946 27.273 o
-4 -8 -16 19.981 24.073 1.970 56.951 o
-4 -8 -15 157.250 152.708 3.961 9.621 o
-4 -8 -14 16.774 18.649 1.274 113.322 o
-4 -8 -13 71.630 69.423 2.020 32.539 o
-4 -8 -12 14.339 14.569 0.955 173.854 o
-4 -8 -11 106.156 107.647 2.757 18.163 o
-4 -8 -10 25.369 26.760 0.965 123.169 o
-4 -8 -9 15.012 16.679 0.896 179.084 o
-4 -8 -8 138.381 132.855 2.617 15.548 o
-4 -8 -7 46.303 47.320 1.184 68.424 o
-4 -8 -6 45.660 46.076 0.945 79.278 o
-4 -8 -5 80.704 80.768 1.453 37.249 o
-4 -8 -4 112.418 114.414 2.040 22.033 o
-4 -8 -3 10.861 11.932 0.537 337.886 o
-4 -8 -2 52.016 53.391 1.085 65.240 o
-4 -8 -1 84.271 85.574 1.562 34.140 o
-4 -7 -18 16.324 19.465 2.329 45.087 o
-4 -7 -17 15.441 18.858 1.881 64.947 o
-4 -7 -16 19.218 23.207 1.582 79.686 o
-4 -7 -15 52.328 53.072 1.881 42.273 o
-4 -7 -14 14.130 15.296 1.393 106.530 o
-4 -7 -13 191.364 183.718 3.831 8.561 o
-4 -7 -12 195.978 190.256 3.911 8.212 o
-4 -7 -11 61.703 61.382 1.523 45.806 o
-4 -7 -10 72.309 72.956 1.632 38.109 o
-4 -7 -9 43.477 46.554 1.264 67.735 o
-4 -7 -8 45.583 46.007 1.204 68.727 o
-4 -7 -7 24.883 24.013 0.916 132.838 o
-4 -7 -6 222.134 224.858 4.120 6.940 o
-4 -7 -5 113.122 115.071 1.901 22.873 o
-4 -7 -4 334.650 322.314 4.956 4.068 o
-4 -7 -3 159.004 156.122 2.488 13.962 o
-4 -7 -2 1.933 2.020 0.279 1679.300 o
-4 -7 -1 381.245 377.059 5.742 3.151 o
-4 -6 -19 38.500 32.532 3.065 24.843 o
-4 -6 -18 3.756 4.667 2.090 62.382 o
-4 -6 -17 47.970 49.072 2.349 33.890 o
-4 -6 -16 41.599 40.533 1.841 49.349 o
-4 -6 -15 40.194 43.827 2.000 44.537 o
-4 -6 -14 121.559 120.375 2.777 16.392 o
-4 -6 -13 47.325 46.225 1.403 59.930 o
-4 -6 -12 140.196 135.681 2.687 15.028 o
-4 -6 -11 315.620 295.654 5.304 4.140 o
-4 -6 -10 51.515 52.406 1.304 58.852 o
-4 -6 -9 148.208 146.419 2.826 13.668 o
-4 -6 -8 74.704 75.742 1.662 36.553 o
-4 -6 -7 214.236 206.666 3.792 7.792 o
-4 -6 -6 167.369 163.794 3.065 11.525 o
-4 -6 -5 12.361 13.713 0.448 339.521 o
-4 -6 -4 102.290 101.139 1.672 27.443 o
-4 -6 -3 143.830 148.011 2.388 15.608 o
-4 -6 -2 396.340 404.266 6.130 2.848 o
-4 -6 -1 131.186 132.666 2.150 18.373 o
-4 -5 -19 44.676 44.305 2.707 28.637 o
-4 -5 -18 29.600 34.672 2.548 34.662 o
-4 -5 -17 1.160 1.821 2.060 66.027 o
-4 -5 -16 13.317 13.823 1.234 129.525 o
-4 -5 -15 325.184 314.761 6.289 3.430 o
-4 -5 -14 33.883 34.771 1.254 81.889 o
-4 -5 -13 126.345 124.883 2.488 17.377 o
-4 -5 -12 113.780 115.011 2.548 18.520 o
-4 -5 -11 88.612 88.799 1.881 29.021 o
-4 -5 -10 74.440 76.608 1.662 36.507 o
-4 -5 -9 244.325 241.039 4.399 6.067 o
-4 -5 -8 100.241 93.904 1.931 26.062 o
-4 -5 -7 122.661 118.902 2.309 18.962 o
-4 -5 -6 27.130 25.805 0.796 137.859 o
-4 -5 -5 289.047 290.230 5.195 4.484 o
-4 -5 -4 377.478 380.512 5.792 3.143 o
-4 -5 -3 136.412 141.393 2.249 17.043 o
-4 -5 -2 156.643 161.187 2.637 13.447 o
-4 -5 -1 342.144 345.581 5.245 3.751 o
-4 -4 -19 4.556 3.364 2.100 61.753 o
-4 -4 -18 2.590 4.220 2.359 49.812 o
-4 -4 -17 31.390 32.233 1.702 61.358 o
-4 -4 -16 42.889 45.230 1.672 53.282 o
-4 -4 -15 52.036 55.341 1.742 45.393 o
-4 -4 -14 62.950 61.372 1.533 45.102 o
-4 -4 -13 96.694 93.446 1.960 26.387 o
-4 -4 -12 51.943 51.878 1.314 58.438 o
-4 -4 -11 344.468 328.743 5.881 3.470 o
-4 -4 -10 16.695 17.714 0.746 199.726 o
-4 -4 -9 78.389 73.891 1.592 36.860 o
-4 -4 -8 74.162 75.991 1.612 37.455 o
-4 -4 -7 108.322 107.757 2.110 22.452 o
-4 -4 -6 117.980 123.182 2.349 18.969 o
-4 -4 -5 4.575 4.478 0.478 640.932 o
-4 -4 -4 809.040 803.826 12.221 0.777 o
-4 -4 -3 697.818 703.294 10.549 1.022 o
-4 -4 -2 871.922 872.263 13.037 0.678 o
-4 -4 -1 366.920 383.746 5.812 3.188 o
-4 -3 -20 7.613 7.125 4.896 11.690 o
-4 -3 -19 1.994 2.249 2.269 54.225 o
-4 -3 -18 21.777 24.252 1.841 62.178 o
-4 -3 -17 77.834 77.394 2.209 28.070 o
-4 -3 -16 69.684 69.273 1.941 34.221 o
-4 -3 -15 7.912 7.663 0.886 244.548 o
-4 -3 -14 104.840 104.771 2.209 22.308 o
-4 -3 -13 69.003 65.024 1.473 43.372 o
-4 -3 -12 54.605 54.057 1.373 54.525 o
-4 -3 -11 206.823 205.094 4.160 7.378 o
-4 -3 -10 188.792 186.066 3.463 9.357 o
-4 -3 -9 279.129 271.123 4.896 4.921 o
-4 -3 -8 993.784 945.537 16.370 0.493 o
-4 -3 -7 62.947 62.327 1.363 48.687 o
-4 -3 -6 1045.300 1029.530 18.371 0.416 o
-4 -3 -5 164.919 162.710 2.976 11.918 o
-4 -3 -4 35.567 34.353 0.687 116.722 o
-4 -3 -3 292.346 295.614 4.478 4.961 o
-4 -3 -2 287.036 297.435 4.508 4.991 o
-4 -3 -1 288.065 295.535 4.488 5.006 o
-4 -2 -20 67.465 58.426 3.712 15.889 o
-4 -2 -19 16.049 16.977 2.528 39.401 o
-4 -2 -18 50.272 55.759 2.130 36.985 o
-4 -2 -17 14.443 15.943 1.025 157.787 o
-4 -2 -16 43.389 44.852 1.274 68.041 o
-4 -2 -15 27.856 30.412 0.945 116.222 o
-4 -2 -14 5.206 6.270 0.557 493.780 o
-4 -2 -13 144.428 140.935 2.329 16.073 o
-4 -2 -12 144.964 143.175 2.418 15.577 o
-4 -2 -11 41.319 40.682 0.886 90.315 o
-4 -2 -10 514.489 506.380 7.653 1.843 o
-4 -2 -9 200.108 199.571 3.115 9.497 o
-4 -2 -8 30.194 30.333 0.647 137.564 o
-4 -2 -7 3.534 3.165 0.239 1305.600 o
-4 -2 -6 326.076 321.031 4.896 4.186 o
-4 -2 -5 276.233 278.139 4.229 5.491 o
-4 -2 -4 94.427 96.432 1.592 30.194 o
-4 -2 -3 131.046 138.348 2.179 17.974 o
-4 -2 -2 290.562 304.332 4.598 4.840 o
-4 -2 -1 2236.460 2252.410 33.617 0.109 o
-4 -1 -20 11.045 13.504 3.244 25.597 o
-4 -1 -19 26.441 30.542 1.871 56.907 o
-4 -1 -18 121.131 128.197 2.926 15.403 o
-4 -1 -17 65.312 69.483 1.742 38.748 o
-4 -1 -16 15.607 18.082 0.886 175.779 o
-4 -1 -15 48.588 48.236 1.204 65.586 o
-4 -1 -14 49.179 50.873 1.144 66.304 o
-4 -1 -13 31.117 31.467 0.826 118.801 o
-4 -1 -12 25.091 24.929 0.717 154.335 o
-4 -1 -11 17.175 17.953 0.627 221.796 o
-4 -1 -10 5.084 5.503 0.428 658.383 o
-4 -1 -9 14.306 14.420 0.488 297.129 o
-4 -1 -8 12.431 13.465 0.468 333.035 o
-4 -1 -7 89.493 92.003 1.543 32.319 o
-4 -1 -6 1.936 1.921 0.269 1750.910 o
-4 -1 -5 339.225 344.925 5.225 3.787 o
-4 -1 -4 1250.200 1258.220 20.102 0.318 o
-4 -1 -3 868.246 900.974 13.504 0.653 o
-4 -1 -2 772.724 827.142 12.340 0.788 o
-4 -1 -1 1582.190 1620.680 24.202 0.209 o
-3 -18 -5 5.453 7.115 2.369 48.232 o
-3 -18 -4 5.049 6.618 2.378 48.022 o
-3 -18 -3 26.576 24.919 2.518 36.805 o
-3 -18 -2 18.226 20.978 2.319 44.709 o
-3 -18 -1 11.351 12.897 2.100 56.930 o
-3 -17 -8 14.540 18.530 2.956 29.820 o
-3 -17 -7 1.630 4.170 2.070 64.633 o
-3 -17 -6 25.415 26.850 2.050 50.940 o
-3 -17 -5 4.531 5.195 1.552 107.908 o
-3 -17 -4 12.095 12.718 1.861 69.829 o
-3 -17 -3 11.269 12.400 1.592 91.436 o
-3 -17 -2 23.843 23.665 2.090 50.591 o
-3 -17 -1 49.426 53.271 2.468 31.112 o
-3 -16 -10 151.559 127.113 4.538 8.650 o
-3 -16 -9 26.957 27.268 2.587 34.913 o
-3 -16 -8 112.150 111.668 3.284 14.651 o
-3 -16 -7 60.281 64.009 2.289 31.173 o
-3 -16 -6 9.591 10.887 1.552 98.050 o
-3 -16 -5 20.074 21.844 1.463 88.540 o
-3 -16 -4 62.852 65.751 2.239 31.310 o
-3 -16 -3 11.566 12.221 1.463 104.464 o
-3 -16 -2 127.251 126.137 3.025 14.624 o
-3 -16 -1 2.858 4.130 1.334 147.157 o
-3 -15 -12 91.388 84.370 3.782 13.808 o
-3 -15 -11 121.700 112.006 3.662 12.502 o
-3 -15 -10 2.823 5.852 1.941 72.065 o
-3 -15 -9 43.798 46.026 2.369 34.627 o
-3 -15 -8 14.621 20.291 1.533 89.256 o
-3 -15 -7 69.150 69.711 2.010 33.193 o
-3 -15 -6 117.719 114.902 2.518 18.360 o
-3 -15 -5 20.116 22.033 1.184 114.686 o
-3 -15 -4 5.530 6.399 0.985 227.749 o
-3 -15 -3 41.411 48.753 1.732 51.205 o
-3 -15 -2 59.737 60.685 1.821 40.147 o
-3 -15 -1 136.087 142.876 3.214 12.931 o
-3 -14 -13 50.721 49.191 2.757 26.800 o
-3 -14 -12 28.414 32.681 2.518 35.720 o
-3 -14 -11 3.320 4.379 1.821 81.500 o
-3 -14 -10 16.743 20.321 1.911 62.264 o
-3 -14 -9 20.414 21.983 1.771 67.306 o
-3 -14 -8 14.284 16.201 1.115 142.704 o
-3 -14 -7 46.315 46.683 1.463 58.288 o
-3 -14 -6 34.599 35.209 1.274 79.800 o
-3 -14 -5 32.577 34.522 1.284 81.561 o
-3 -14 -4 81.417 84.738 1.931 30.206 o
-3 -14 -3 162.584 159.018 3.105 11.718 o
-3 -14 -2 36.745 41.439 1.214 77.960 o
-3 -14 -1 7.736 7.762 0.836 265.042 o
-3 -13 -14 50.307 49.908 2.876 25.209 o
-3 -13 -13 108.057 107.627 3.513 13.851 o
-3 -13 -12 7.880 13.355 1.841 73.615 o
-3 -13 -11 94.987 92.799 2.747 19.826 o
-3 -13 -10 5.506 4.846 1.284 149.704 o
-3 -13 -9 11.139 17.376 1.503 97.511 o
-3 -13 -8 27.563 29.965 1.065 106.687 o
-3 -13 -7 43.721 45.867 1.353 64.222 o
-3 -13 -6 47.380 50.495 1.403 58.623 o
-3 -13 -5 128.709 135.223 2.697 15.768 o
-3 -13 -4 178.114 179.040 3.214 10.402 o
-3 -13 -3 14.148 16.440 0.836 196.287 o
-3 -13 -2 15.751 14.320 0.766 209.569 o
-3 -13 -1 2.358 2.209 0.527 736.239 o
-3 -12 -15 18.849 20.291 2.398 42.150 o
-3 -12 -14 16.309 17.107 2.050 56.389 o
-3 -12 -13 0.027 0.816 1.503 125.219 o
-3 -12 -12 67.891 64.646 2.767 23.762 o
-3 -12 -11 47.236 51.331 1.871 44.466 o
-3 -12 -10 16.839 18.779 1.264 114.253 o
-3 -12 -9 224.623 229.386 5.264 5.443 o
-3 -12 -8 41.697 41.688 1.105 78.451 o
-3 -12 -7 62.051 64.338 1.552 44.447 o
-3 -12 -6 19.660 22.988 0.926 146.989 o
-3 -12 -5 35.827 36.990 1.045 90.975 o
-3 -12 -4 176.239 169.188 2.777 11.816 o
-3 -12 -3 78.744 78.369 1.503 37.458 o
-3 -12 -2 103.448 103.308 1.841 25.596 o
-3 -12 -1 95.658 98.770 1.801 27.647 o
-3 -11 -16 3.804 5.135 2.906 32.901 o
-3 -11 -15 4.973 3.025 1.941 71.633 o
-3 -11 -14 46.372 50.873 2.349 34.027 o
-3 -11 -13 23.394 25.845 1.672 69.794 o
-3 -11 -12 34.073 36.950 1.652 60.701 o
-3 -11 -11 24.209 26.601 1.254 98.081 o
-3 -11 -10 99.000 96.889 2.488 21.237 o
-3 -11 -9 50.986 51.540 1.921 41.985 o
-3 -11 -8 84.628 83.723 1.761 31.753 o
-3 -11 -7 11.992 13.076 0.707 255.766 o
-3 -11 -6 82.318 80.051 1.533 35.778 o
-3 -11 -5 127.041 127.332 2.169 18.920 o
-3 -11 -4 103.663 104.323 1.851 25.398 o
-3 -11 -3 159.791 159.316 2.647 13.290 o
-3 -11 -2 186.115 184.534 2.995 10.521 o
-3 -11 -1 127.153 124.545 2.169 19.046 o
-3 -10 -17 50.480 42.902 3.085 23.000 o
-3 -10 -16 24.260 25.645 2.229 45.293 o
-3 -10 -15 6.008 4.428 1.801 81.127 o
-3 -10 -14 44.822 48.256 1.941 43.950 o
-3 -10 -13 1.853 3.762 1.343 148.019 o
-3 -10 -12 90.594 94.232 2.558 21.704 o
-3 -10 -11 26.237 27.646 1.343 87.913 o
-3 -10 -10 598.735 533.399 11.514 1.134 o
-3 -10 -9 272.733 267.411 5.981 4.151 o
-3 -10 -8 39.354 37.080 1.095 83.852 o
-3 -10 -7 267.480 265.341 4.140 5.797 o
-3 -10 -6 10.401 11.474 0.547 343.264 o
-3 -10 -5 17.320 17.575 0.647 217.772 o
-3 -10 -4 88.088 91.446 1.662 31.339 o
-3 -10 -3 129.845 130.009 2.189 18.418 o
-3 -10 -2 122.485 121.570 2.070 20.256 o
-3 -10 -1 34.730 35.707 0.935 100.386 o
-3 -9 -17 19.030 21.615 2.528 38.347 o
-3 -9 -16 61.849 64.616 2.637 25.998 o
-3 -9 -15 2.745 3.344 1.343 146.363 o
-3 -9 -14 9.790 8.349 1.552 99.308 o
-3 -9 -13 129.264 130.795 3.344 13.038 o
-3 -9 -12 73.128 73.941 2.060 31.191 o
-3 -9 -11 85.924 84.460 2.249 25.819 o
-3 -9 -10 54.123 52.813 1.463 52.530 o
-3 -9 -9 2.274 3.483 0.607 575.563 o
-3 -9 -8 122.212 122.246 2.438 18.109 o
-3 -9 -7 89.424 92.192 1.672 30.856 o
-3 -9 -6 369.566 359.603 5.553 3.358 o
-3 -9 -5 119.583 120.833 2.050 20.741 o
-3 -9 -4 57.383 56.028 1.134 59.128 o
-3 -9 -3 248.592 237.287 3.722 6.825 o
-3 -9 -2 172.303 169.636 2.777 11.990 o
-3 -9 -1 60.585 59.740 1.194 54.549 o
-3 -8 -18 4.520 3.702 2.378 48.554 o
-3 -8 -17 46.839 44.066 2.617 29.776 o
-3 -8 -16 20.968 23.416 1.851 62.328 o
-3 -8 -15 55.883 58.725 2.150 34.959 o
-3 -8 -14 7.942 8.877 1.055 188.006 o
-3 -8 -13 67.262 67.900 2.080 32.702 o
-3 -8 -12 25.224 26.103 1.115 109.367 o
-3 -8 -11 132.443 127.123 2.747 15.556 o
-3 -8 -10 25.868 28.253 1.075 110.117 o
-3 -8 -9 29.348 30.462 0.965 111.613 o
-3 -8 -8 78.932 78.190 1.662 35.102 o
-3 -8 -7 217.924 215.662 3.981 7.317 o
-3 -8 -6 1.298 2.100 0.338 1517.040 o
-3 -8 -5 548.994 535.618 8.121 1.646 o
-3 -8 -4 58.009 59.471 1.125 57.928 o
-3 -8 -3 56.356 59.919 1.174 57.461 o
-3 -8 -2 253.254 252.016 3.921 6.368 o
-3 -8 -1 335.603 327.121 5.065 3.976 o
-3 -7 -18 29.510 32.890 2.428 37.572 o
-3 -7 -17 57.889 60.556 2.558 27.862 o
-3 -7 -16 4.494 7.663 1.304 144.789 o
-3 -7 -15 249.455 242.811 5.643 4.733 o
-3 -7 -14 0.654 1.742 1.075 236.557 o
-3 -7 -13 177.804 173.338 3.622 9.535 o
-3 -7 -12 120.595 120.863 2.647 17.139 o
-3 -7 -11 35.291 35.667 1.055 91.908 o
-3 -7 -10 0.415 1.552 0.637 642.790 o
-3 -7 -9 131.787 130.546 2.538 16.476 o
-3 -7 -8 164.378 161.535 3.025 11.821 o
-3 -7 -7 330.911 318.971 5.702 3.691 o
-3 -7 -6 162.413 157.694 2.518 13.611 o
-3 -7 -5 307.266 307.168 4.737 4.541 o
-3 -7 -4 84.294 83.246 1.463 35.733 o
-3 -7 -3 177.075 174.373 2.767 11.684 o
-3 -7 -2 307.167 315.259 4.827 4.440 o
-3 -7 -1 30.747 30.482 0.726 129.093 o
-3 -6 -19 4.378 3.423 2.936 32.283 o
-3 -6 -18 3.487 3.394 2.050 65.154 o
-3 -6 -17 0.092 0.557 1.493 126.997 o
-3 -6 -16 4.165 4.916 1.324 145.029 o
-3 -6 -15 75.148 76.598 2.319 27.227 o
-3 -6 -14 57.974 60.088 1.702 43.387 o
-3 -6 -13 132.845 129.491 2.607 16.102 o
-3 -6 -12 98.524 102.134 2.110 24.107 o
-3 -6 -11 61.201 61.889 1.473 47.035 o
-3 -6 -10 31.148 30.850 0.975 107.279 o
-3 -6 -9 193.630 183.260 3.413 9.356 o
-3 -6 -8 18.049 18.042 0.697 201.886 o
-3 -6 -7 4.273 4.906 0.547 555.193 o
-3 -6 -6 245.259 242.651 4.419 6.018 o
-3 -6 -5 483.293 467.788 7.066 2.107 o
-3 -6 -4 230.195 231.595 3.563 7.484 o
-3 -6 -3 183.380 183.718 3.105 10.383 o
-3 -6 -2 398.911 417.472 6.329 2.736 o
-3 -6 -1 365.729 371.058 5.613 3.320 o
-3 -5 -19 97.958 91.008 3.622 14.179 o
-3 -5 -18 23.282 28.482 2.239 44.850 o
-3 -5 -17 31.490 35.338 2.120 45.125 o
-3 -5 -16 62.011 65.711 2.259 31.163 o
-3 -5 -15 3.128 3.762 1.015 239.478 o
-3 -5 -14 135.453 133.193 2.946 14.294 o
-3 -5 -13 47.994 47.549 1.274 63.718 o
-3 -5 -12 68.856 69.194 1.572 40.812 o
-3 -5 -11 2.958 4.528 0.826 336.030 o
-3 -5 -10 158.248 154.191 2.946 12.526 o
-3 -5 -9 176.681 173.328 3.533 9.780 o
-3 -5 -8 391.527 376.063 6.638 2.761 o
-3 -5 -7 106.101 103.020 2.030 23.668 o
-3 -5 -6 819.657 808.384 14.042 0.680 o
-3 -5 -5 789.578 781.514 13.664 0.723 o
-3 -5 -4 51.448 52.953 1.045 67.151 o
-3 -5 -3 2.267 2.249 0.259 1645.750 o
-3 -5 -2 834.259 844.150 13.495 0.687 o
-3 -5 -1 198.447 202.118 3.135 9.470 o
-3 -4 -20 25.960 24.421 5.394 9.342 o
-3 -4 -19 1.144 2.309 2.000 69.842 o
-3 -4 -18 9.793 13.146 2.150 55.150 o
-3 -4 -17 36.006 40.762 1.791 53.315 o
-3 -4 -16 44.239 46.763 1.761 49.506 o
-3 -4 -15 47.671 49.709 1.403 58.683 o
-3 -4 -14 3.786 3.692 0.726 403.371 o
-3 -4 -13 50.425 48.773 1.264 62.008 o
-3 -4 -12 79.506 79.992 1.761 33.337 o
-3 -4 -11 85.097 85.107 1.801 31.013 o
-3 -4 -10 330.807 323.280 5.871 3.585 o
-3 -4 -9 150.319 145.712 2.767 13.790 o
-3 -4 -8 321.829 315.657 5.633 3.809 o
-3 -4 -7 553.598 544.177 9.484 1.430 o
-3 -4 -6 55.107 52.435 1.154 61.202 o
-3 -4 -5 105.080 104.492 2.010 23.867 o
-3 -4 -4 175.816 177.209 3.204 10.545 o
-3 -4 -3 243.651 247.458 3.782 6.750 o
-3 -4 -2 607.181 638.081 9.583 1.262 o
-3 -4 -1 39.185 39.986 0.796 98.573 o
-3 -3 -20 63.196 54.993 4.020 14.247 o
-3 -3 -19 5.603 8.001 1.990 66.636 o
-3 -3 -18 33.184 37.657 1.990 48.252 o
-3 -3 -17 38.081 44.723 1.861 49.276 o
-3 -3 -16 46.222 47.430 1.582 54.107 o
-3 -3 -15 10.566 9.832 0.627 316.271 o
-3 -3 -14 20.121 19.983 0.697 186.647 o
-3 -3 -13 54.754 55.680 1.095 62.134 o
-3 -3 -12 21.723 21.426 0.627 186.994 o
-3 -3 -11 30.126 30.830 0.717 131.063 o
-3 -3 -10 188.503 179.229 3.344 9.735 o
-3 -3 -9 281.222 273.084 4.896 4.887 o
-3 -3 -8 18.710 19.117 0.667 201.267 o
-3 -3 -7 399.510 392.155 6.916 2.595 o
-3 -3 -6 134.810 134.865 2.528 16.137 o
-3 -3 -5 50.008 47.121 1.105 68.554 o
-3 -3 -4 159.927 166.282 3.015 11.945 o
-3 -3 -3 629.448 636.110 9.554 1.235 o
-3 -3 -2 464.664 479.909 7.215 2.114 o
-3 -3 -1 393.770 403.381 6.071 2.885 o
-3 -2 -20 2.911 3.453 3.324 25.411 o
-3 -2 -19 74.777 70.567 2.020 31.765 o
-3 -2 -18 16.728 17.823 1.224 120.085 o
-3 -2 -17 33.334 35.119 1.254 82.274 o
-3 -2 -16 26.145 27.188 0.995 118.129 o
-3 -2 -15 48.286 50.614 1.154 66.726 o
-3 -2 -14 7.779 8.180 0.587 390.919 o
-3 -2 -13 8.287 8.170 0.537 413.039 o
-3 -2 -12 92.930 92.680 1.592 30.917 o
-3 -2 -11 136.865 134.765 2.229 17.378 o
-3 -2 -10 305.725 300.560 4.628 4.669 o
-3 -2 -9 821.297 823.799 12.350 0.755 o
-3 -2 -8 73.249 75.245 1.294 43.136 o
-3 -2 -7 224.109 220.499 3.443 7.936 o
-3 -2 -6 308.989 307.954 5.454 4.049 o
-3 -2 -5 318.835 333.490 5.881 3.627 o
-3 -2 -4 199.367 204.288 3.652 8.426 o
-3 -2 -3 999.257 1033.040 15.445 0.502 o
-3 -2 -2 223.270 223.713 3.413 7.962 o
-3 -2 -1 716.892 743.091 11.096 0.943 o
-3 -1 -20 14.637 15.166 2.070 56.553 o
-3 -1 -19 42.639 48.952 1.980 43.486 o
-3 -1 -18 1.305 2.179 1.075 231.321 o
-3 -1 -17 45.932 48.206 1.373 61.249 o
-3 -1 -16 159.867 163.396 2.796 12.695 o
-3 -1 -15 60.139 63.014 1.383 49.339 o
-3 -1 -14 130.886 129.809 2.229 18.125 o
-3 -1 -13 66.939 64.268 1.264 48.614 o
-3 -1 -12 369.940 362.071 5.563 3.343 o
-3 -1 -11 46.379 43.051 0.945 80.120 o
-3 -1 -10 45.175 41.120 0.836 87.444 o
-3 -1 -9 50.453 50.067 0.995 70.872 o
-3 -1 -8 265.722 265.490 4.080 5.882 o
-3 -1 -7 148.387 147.135 2.319 15.590 o
-3 -1 -6 603.149 616.028 9.285 1.317 o
-3 -1 -5 1234.360 1237.300 18.789 0.343 o
-3 -1 -4 388.266 404.953 6.479 2.764 o
-3 -1 -3 531.729 560.338 8.459 1.605 o
-3 -1 -2 22.782 22.600 0.438 205.539 o
-3 -1 -1 561.637 583.496 8.718 1.486 o
-2 -18 -6 27.314 30.154 6.777 5.994 o
-2 -18 -5 5.759 4.598 2.209 55.370 o
-2 -18 -4 167.318 144.389 4.100 9.113 o
-2 -18 -3 15.649 17.704 2.886 31.062 o
-2 -18 -2 30.250 33.169 2.627 33.022 o
-2 -18 -1 24.989 24.989 2.179 46.809 o
-2 -17 -8 84.359 77.324 3.085 18.763 o
-2 -17 -7 9.704 12.917 2.189 53.434 o
-2 -17 -6 62.676 61.372 2.508 27.798 o
-2 -17 -5 36.936 37.816 1.881 50.435 o
-2 -17 -4 6.544 6.061 1.682 90.738 o
-2 -17 -3 47.430 48.514 2.209 36.852 o
-2 -17 -2 34.791 34.861 2.030 46.906 o
-2 -17 -1 44.047 45.618 1.951 44.365 o
-2 -16 -10 7.451 11.325 2.707 36.692 o
-2 -16 -9 18.089 20.242 1.781 68.711 o
-2 -16 -8 31.479 32.005 1.831 55.864 o
-2 -16 -7 3.559 3.593 1.334 146.108 o
-2 -16 -6 30.424 31.457 1.821 56.898 o
-2 -16 -5 167.360 161.814 3.762 9.693 o
-2 -16 -4 14.832 18.421 1.742 73.988 o
-2 -16 -3 19.970 23.924 1.572 79.434 o
-2 -16 -2 52.411 59.511 2.040 37.826 o
-2 -16 -1 83.515 82.718 2.826 20.696 o
-2 -15 -12 18.348 13.365 2.607 37.201 o
-2 -15 -11 0.848 2.130 1.941 74.359 o
-2 -15 -10 3.746 4.200 1.841 79.591 o
-2 -15 -9 13.976 14.350 1.353 112.066 o
-2 -15 -8 22.984 27.666 1.543 77.305 o
-2 -15 -7 44.858 49.878 1.791 47.762 o
-2 -15 -6 4.617 6.598 1.095 196.185 o
-2 -15 -5 45.748 50.286 1.543 54.928 o
-2 -15 -4 161.890 165.626 3.413 10.725 o
-2 -15 -3 13.046 14.251 1.095 152.142 o
-2 -15 -2 12.776 13.823 1.095 153.563 o
-2 -15 -1 94.790 95.765 2.309 23.281 o
-2 -14 -13 45.834 42.703 2.717 28.434 o
-2 -14 -12 23.604 20.650 2.279 44.585 o
-2 -14 -11 3.611 4.309 1.821 81.308 o
-2 -14 -10 38.282 41.787 2.160 41.133 o
-2 -14 -9 0.839 1.363 0.935 308.434 o
-2 -14 -8 33.263 38.682 1.513 66.968 o
-2 -14 -7 196.442 197.282 3.821 8.280 o
-2 -14 -6 91.473 94.879 2.229 24.498 o
-2 -14 -5 35.767 37.697 1.174 83.009 o
-2 -14 -4 126.576 128.675 2.687 16.195 o
-2 -14 -3 27.991 30.044 1.095 103.436 o
-2 -14 -2 47.654 47.609 1.314 62.486 o
-2 -14 -1 40.183 42.971 1.144 77.397 o
-2 -13 -14 9.018 7.195 2.110 58.537 o
-2 -13 -13 22.303 24.889 2.160 48.360 o
-2 -13 -12 112.563 113.001 3.314 14.446 o
-2 -13 -11 120.113 121.291 3.314 13.841 o
-2 -13 -10 75.968 77.205 2.378 26.353 o
-2 -13 -9 6.981 6.479 0.786 300.763 o
-2 -13 -8 93.825 96.551 2.130 24.984 o
-2 -13 -7 13.784 13.136 0.965 176.727 o
-2 -13 -6 2.455 2.040 0.687 490.387 o
-2 -13 -5 3.857 4.239 0.717 405.252 o
-2 -13 -4 114.232 112.961 2.319 20.026 o
-2 -13 -3 119.273 119.410 2.269 19.504 o
-2 -13 -2 51.864 54.127 1.324 57.510 o
-2 -13 -1 45.484 45.698 1.095 73.403 o
-2 -12 -15 6.815 6.459 2.568 41.140 o
-2 -12 -14 0.269 0.000 1.552 117.614 o
-2 -12 -13 69.559 70.796 2.508 26.165 o
-2 -12 -12 13.128 14.032 1.533 94.218 o
-2 -12 -11 10.971 13.076 1.294 126.382 o
-2 -12 -10 24.671 26.432 1.483 80.315 o
-2 -12 -9 11.229 13.266 0.796 232.550 o
-2 -12 -8 6.229 6.727 0.717 346.806 o
-2 -12 -7 159.928 162.491 3.115 11.728 o
-2 -12 -6 381.717 373.814 6.767 2.764 o
-2 -12 -5 11.388 10.380 0.657 291.508 o
-2 -12 -4 123.925 124.963 2.179 19.289 o
-2 -12 -3 92.374 92.003 1.751 29.401 o
-2 -12 -2 40.368 40.354 1.015 85.052 o
-2 -12 -1 215.921 214.200 3.453 8.209 o
-2 -11 -16 3.947 6.379 3.055 29.753 o
-2 -11 -15 17.746 19.555 2.010 57.097 o
-2 -11 -14 18.059 20.391 1.662 76.254 o
-2 -11 -13 43.603 46.604 1.951 44.349 o
-2 -11 -12 15.368 16.898 1.304 113.653 o
-2 -11 -11 29.101 30.601 1.324 84.629 o
-2 -11 -10 275.219 274.268 6.150 3.987 o
-2 -11 -9 24.431 26.641 0.826 140.834 o
-2 -11 -8 228.348 220.957 4.020 6.996 o
-2 -11 -7 200.154 195.082 3.622 8.582 o
-2 -11 -6 13.628 13.375 0.617 269.087 o
-2 -11 -5 84.765 88.231 1.612 33.063 o
-2 -11 -4 31.627 34.313 0.906 108.803 o
-2 -11 -3 9.238 11.046 0.637 320.652 o
-2 -11 -2 7.071 6.688 0.597 411.837 o
-2 -11 -1 216.579 211.712 3.463 8.208 o
-2 -10 -17 33.636 32.273 4.120 15.121 o
-2 -10 -16 31.734 30.790 2.100 46.379 o
-2 -10 -15 21.160 22.919 1.751 67.677 o
-2 -10 -14 12.522 15.813 1.304 119.515 o
-2 -10 -13 49.272 52.813 1.841 44.291 o
-2 -10 -12 136.701 139.791 3.364 12.419 o
-2 -10 -11 46.171 49.291 1.652 51.486 o
-2 -10 -10 11.300 12.758 0.995 180.798 o
-2 -10 -9 43.666 44.046 1.453 61.001 o
-2 -10 -8 15.216 16.460 0.617 243.050 o
-2 -10 -7 86.049 86.251 1.543 33.856 o
-2 -10 -6 22.511 23.526 0.746 161.915 o
-2 -10 -5 66.384 66.587 1.413 45.264 o
-2 -10 -4 18.511 20.480 0.717 189.587 o
-2 -10 -3 43.172 44.733 0.985 80.911 o
-2 -10 -2 13.004 13.644 0.647 264.028 o
-2 -10 -1 20.892 21.724 0.717 176.115 o
-2 -9 -18 55.323 54.286 5.274 9.119 o
-2 -9 -17 58.611 56.516 2.438 29.801 o
-2 -9 -16 13.049 16.201 1.742 76.068 o
-2 -9 -15 55.431 59.252 2.219 33.738 o
-2 -9 -14 35.527 41.250 1.851 51.324 o
-2 -9 -13 4.738 5.503 1.045 213.948 o
-2 -9 -12 214.102 200.755 4.598 6.625 o
-2 -9 -11 32.584 36.791 1.403 73.736 o
-2 -9 -10 57.290 56.386 1.513 48.906 o
-2 -9 -9 429.916 412.566 7.334 2.314 o
-2 -9 -8 119.240 118.017 1.990 21.319 o
-2 -9 -7 97.047 98.930 1.931 26.171 o
-2 -9 -6 12.148 12.987 0.557 306.705 o
-2 -9 -5 103.497 105.040 1.990 24.213 o
-2 -9 -4 141.633 141.990 2.349 16.161 o
-2 -9 -3 108.400 108.603 1.861 24.278 o
-2 -9 -2 13.809 14.967 0.607 263.378 o
-2 -9 -1 36.646 35.886 0.896 99.850 o
-2 -8 -18 22.079 22.192 2.339 42.928 o
-2 -8 -17 8.724 12.927 1.891 69.864 o
-2 -8 -16 58.822 62.148 2.319 31.137 o
-2 -8 -15 23.217 25.914 1.423 86.200 o
-2 -8 -14 94.936 94.123 2.518 21.578 o
-2 -8 -13 41.788 45.519 1.562 57.583 o
-2 -8 -12 27.095 26.740 1.174 100.651 o
-2 -8 -11 159.278 154.261 3.155 11.814 o
-2 -8 -10 248.723 245.259 4.478 5.880 o
-2 -8 -9 73.419 72.627 1.672 37.183 o
-2 -8 -8 74.292 71.055 1.423 41.315 o
-2 -8 -7 63.639 63.541 1.194 51.907 o
-2 -8 -6 43.410 43.300 0.916 84.638 o
-2 -8 -5 31.831 32.174 0.796 118.958 o
-2 -8 -4 748.575 744.743 11.196 0.907 o
-2 -8 -3 105.441 109.677 1.891 24.399 o
-2 -8 -2 224.309 223.634 3.493 7.817 o
-2 -8 -1 106.264 105.020 1.811 25.266 o
-2 -7 -19 1.988 7.046 3.941 18.113 o
-2 -7 -18 38.327 41.021 2.478 33.956 o
-2 -7 -17 31.136 38.831 2.398 37.317 o
-2 -7 -16 10.739 14.251 1.612 89.208 o
-2 -7 -15 54.621 57.043 1.951 39.439 o
-2 -7 -14 141.396 144.787 3.672 11.082 o
-2 -7 -13 50.771 52.843 1.552 51.551 o
-2 -7 -12 22.985 25.466 1.005 125.480 o
-2 -7 -11 27.649 28.860 0.965 116.341 o
-2 -7 -10 17.674 17.684 0.806 183.189 o
-2 -7 -9 139.121 138.378 2.667 15.096 o
-2 -7 -8 3.420 5.294 0.627 486.659 o
-2 -7 -7 204.569 198.337 3.244 9.124 o
-2 -7 -6 67.735 67.124 1.234 48.214 o
-2 -7 -5 338.772 339.959 5.195 3.826 o
-2 -7 -4 226.432 228.779 3.553 7.617 o
-2 -7 -3 11.510 12.788 0.488 343.281 o
-2 -7 -2 57.088 56.018 1.035 62.116 o
-2 -7 -1 96.377 94.839 1.602 29.852 o
-2 -6 -19 6.934 5.374 2.558 41.530 o
-2 -6 -18 41.024 43.628 2.458 33.617 o
-2 -6 -17 113.755 115.011 3.493 13.501 o
-2 -6 -16 81.135 84.768 2.518 23.679 o
-2 -6 -15 15.655 16.331 1.244 121.002 o
-2 -6 -14 32.854 35.746 1.244 83.044 o
-2 -6 -13 62.197 62.656 1.552 44.709 o
-2 -6 -12 37.959 36.851 1.035 88.961 o
-2 -6 -11 206.954 203.034 3.772 8.040 o
-2 -6 -10 111.696 108.821 2.179 21.476 o
-2 -6 -9 76.735 77.185 1.652 35.959 o
-2 -6 -8 309.644 301.247 5.404 4.104 o
-2 -6 -7 131.477 130.894 2.498 16.680 o
-2 -6 -6 68.456 66.945 1.194 48.722 o
-2 -6 -5 700.872 693.492 10.399 1.035 o
-2 -6 -4 467.330 480.297 7.504 2.041 o
-2 -6 -3 18.492 20.073 0.527 226.340 o
-2 -6 -2 505.756 506.331 7.603 1.875 o
-2 -6 -1 219.538 215.095 3.344 8.280 o
-2 -5 -19 22.940 24.282 2.548 36.836 o
-2 -5 -18 45.651 46.504 2.259 36.434 o
-2 -5 -17 17.987 24.342 1.732 70.427 o
-2 -5 -16 83.848 81.255 2.369 25.080 o
-2 -5 -15 69.474 68.358 1.881 35.351 o
-2 -5 -14 21.950 22.829 0.965 135.710 o
-2 -5 -13 5.734 6.021 0.677 386.110 o
-2 -5 -12 169.194 163.834 3.095 11.362 o
-2 -5 -11 77.539 73.612 1.622 36.681 o
-2 -5 -10 57.385 57.809 1.393 51.614 o
-2 -5 -9 0.825 0.627 0.338 1899.880 o
-2 -5 -8 116.817 116.086 2.249 20.047 o
-2 -5 -7 167.790 167.198 3.085 11.378 o
-2 -5 -6 116.879 119.977 2.299 19.532 o
-2 -5 -5 466.866 459.866 7.046 2.179 o
-2 -5 -4 160.038 165.367 2.777 12.699 o
-2 -5 -3 212.689 213.384 3.294 8.573 o
-2 -5 -2 323.563 324.972 4.926 4.173 o
-2 -5 -1 355.111 359.792 5.444 3.505 o
-2 -4 -20 6.257 11.962 3.861 18.585 o
-2 -4 -19 35.189 40.752 2.786 28.865 o
-2 -4 -18 34.611 34.383 1.901 51.368 o
-2 -4 -17 35.174 37.946 1.761 55.450 o
-2 -4 -16 23.557 24.382 1.274 98.754 o
-2 -4 -15 29.235 30.432 1.055 104.418 o
-2 -4 -14 35.045 34.562 0.866 105.474 o
-2 -4 -13 3.853 4.498 0.478 676.068 o
-2 -4 -12 94.270 93.546 1.622 30.222 o
-2 -4 -11 40.282 39.956 0.846 94.297 o
-2 -4 -10 69.669 71.523 1.602 39.639 o
-2 -4 -9 87.752 88.560 1.831 29.770 o
-2 -4 -8 203.943 200.835 3.662 8.334 o
-2 -4 -7 643.540 628.925 11.285 1.057 o
-2 -4 -6 2.183 2.050 0.388 1134.440 o
-2 -4 -5 166.758 165.894 3.035 11.592 o
-2 -4 -4 119.489 121.460 1.941 21.396 o
-2 -4 -3 1646.780 1595.720 23.785 0.207 o
-2 -4 -2 85.920 91.446 1.463 34.200 o
-2 -4 -1 861.558 893.202 13.365 0.664 o
-2 -3 -20 35.757 32.164 3.244 22.845 o
-2 -3 -19 72.489 74.757 3.055 20.036 o
-2 -3 -18 32.969 33.905 1.373 76.277 o
-2 -3 -17 52.837 57.968 1.652 46.866 o
-2 -3 -16 27.458 28.163 0.985 115.553 o
-2 -3 -15 42.462 42.882 1.065 78.959 o
-2 -3 -14 101.137 99.925 1.801 26.597 o
-2 -3 -13 56.216 55.282 1.105 60.981 o
-2 -3 -12 72.264 69.801 1.383 42.962 o
-2 -3 -11 65.287 64.427 1.184 51.068 o
-2 -3 -10 80.322 79.554 1.373 38.691 o
-2 -3 -9 360.940 357.016 5.463 3.465 o
-2 -3 -8 773.096 776.090 11.594 0.848 o
-2 -3 -7 225.962 226.918 4.050 6.943 o
-2 -3 -6 430.215 426.538 7.474 2.251 o
-2 -3 -5 17.838 17.077 0.617 222.492 o
-2 -3 -4 1143.760 1144.000 19.764 0.354 o
-2 -3 -3 27.884 29.387 0.547 155.161 o
-2 -3 -2 1273.580 1302.280 20.222 0.309 o
-2 -3 -1 932.914 988.937 14.768 0.556 o
-2 -2 -20 9.770 11.932 2.169 54.473 o
-2 -2 -19 8.356 11.962 1.543 99.938 o
-2 -2 -18 18.292 18.759 1.334 104.401 o
-2 -2 -17 77.082 77.812 1.761 34.176 o
-2 -2 -16 20.865 24.063 0.965 136.900 o
-2 -2 -15 21.275 21.705 0.896 148.278 o
-2 -2 -14 64.304 63.103 1.274 49.898 o
-2 -2 -13 59.595 55.719 1.125 58.108 o
-2 -2 -12 305.629 292.340 4.558 4.766 o
-2 -2 -11 22.834 22.580 0.627 179.245 o
-2 -2 -10 45.937 43.668 0.886 82.818 o
-2 -2 -9 240.001 234.322 3.642 7.131 o
-2 -2 -8 104.690 103.219 1.682 26.747 o
-2 -2 -7 351.271 346.835 5.264 3.666 o
-2 -2 -6 1359.640 1350.320 20.222 0.291 o
-2 -2 -5 568.404 570.827 9.912 1.330 o
-2 -2 -4 930.072 986.707 17.057 0.488 o
-2 -2 -3 501.594 518.631 9.076 1.610 o
-2 -2 -2 1126.190 1171.310 17.485 0.397 o
-2 -2 -1 78.457 84.798 1.334 39.020 o
-2 -1 -20 20.546 20.301 2.040 54.459 o
-2 -1 -19 32.885 39.508 1.881 51.731 o
-2 -1 -18 100.914 99.755 2.269 22.616 o
-2 -1 -17 4.952 3.503 0.786 342.656 o
-2 -1 -16 6.588 8.101 0.886 252.600 o
-2 -1 -15 86.541 88.470 1.692 31.659 o
-2 -1 -14 22.044 22.849 0.836 152.356 o
-2 -1 -13 293.791 285.364 4.478 5.006 o
-2 -1 -12 4.940 5.583 0.517 554.144 o
-2 -1 -11 30.995 30.512 0.796 122.576 o
-2 -1 -10 113.573 113.210 1.881 23.077 o
-2 -1 -9 80.148 77.713 1.373 39.040 o
-2 -1 -8 1211.880 1197.440 17.853 0.367 o
-2 -1 -7 241.387 237.248 3.722 6.970 o
-2 -1 -6 139.524 137.134 2.169 17.325 o
-2 -1 -5 840.709 853.485 13.047 0.701 o
-2 -1 -4 259.233 261.460 4.040 6.058 o
-2 -1 -3 5759.530 6010.310 90.660 0.016 o
-2 -1 -2 816.281 860.321 12.887 0.721 o
-2 -1 -1 1626.900 1700.910 25.436 0.193 o
-1 -18 -6 15.317 16.838 4.030 16.688 o
-1 -18 -5 8.435 9.335 2.597 39.665 o
-1 -18 -4 38.586 35.139 2.538 33.245 o
-1 -18 -3 6.558 7.961 2.279 51.419 o
-1 -18 -2 28.904 29.726 2.329 40.602 o
-1 -18 -1 2.450 2.667 1.980 70.402 o
-1 -17 -9 8.050 11.086 4.647 12.906 o
-1 -17 -8 1.704 3.374 1.662 99.182 o
-1 -17 -7 13.771 12.499 1.881 67.668 o
-1 -17 -6 11.542 14.470 1.732 78.574 o
-1 -17 -5 40.058 35.179 1.851 50.711 o
-1 -17 -4 24.340 28.024 2.110 48.935 o
-1 -17 -3 12.667 14.291 1.771 74.927 o
-1 -17 -2 10.058 10.618 1.582 94.623 o
-1 -17 -1 17.960 19.087 1.811 67.397 o
-1 -16 -10 22.177 21.187 1.901 59.833 o
-1 -16 -9 53.626 51.977 2.090 37.446 o
-1 -16 -8 75.916 72.876 2.309 27.516 o
-1 -16 -7 23.942 25.456 1.612 73.058 o
-1 -16 -6 84.716 84.350 2.239 26.110 o
-1 -16 -5 31.191 33.119 1.602 65.884 o
-1 -16 -4 21.165 21.993 1.413 91.332 o
-1 -16 -3 44.643 47.907 1.811 47.647 o
-1 -16 -2 71.826 75.075 2.458 26.154 o
-1 -16 -1 69.011 71.951 2.498 26.281 o
-1 -15 -12 9.957 11.335 2.249 51.070 o
-1 -15 -11 3.930 7.643 2.189 56.442 o
-1 -15 -10 100.702 102.850 2.757 18.814 o
-1 -15 -9 35.543 38.453 1.592 61.972 o
-1 -15 -8 17.243 19.406 1.433 95.687 o
-1 -15 -7 13.586 16.460 1.334 113.385 o
-1 -15 -6 74.194 79.046 2.110 29.824 o
-1 -15 -5 166.856 164.571 3.314 10.833 o
-1 -15 -4 16.576 17.435 1.154 129.873 o
-1 -15 -3 21.120 24.322 1.214 107.950 o
-1 -15 -2 30.043 32.343 1.363 80.260 o
-1 -15 -1 12.699 14.569 1.075 156.314 o
-1 -14 -13 77.118 70.368 4.020 13.437 o
-1 -14 -12 14.665 16.400 2.110 54.496 o
-1 -14 -11 18.949 18.719 1.801 67.487 o
-1 -14 -10 25.608 26.004 1.373 87.306 o
-1 -14 -9 32.157 35.935 1.433 72.834 o
-1 -14 -8 33.536 34.393 1.324 78.363 o
-1 -14 -7 9.045 10.300 1.015 190.603 o
-1 -14 -6 4.076 5.454 0.756 361.299 o
-1 -14 -5 4.700 6.658 0.926 255.842 o
-1 -14 -4 65.733 66.537 1.712 39.618 o
-1 -14 -3 137.379 136.865 2.796 14.703 o
-1 -14 -2 4.108 4.299 0.726 392.155 o
-1 -14 -1 24.721 24.959 0.916 132.072 o
-1 -13 -15 9.933 5.692 4.030 17.075 o
-1 -13 -14 21.760 19.456 3.394 22.561 o
-1 -13 -13 2.078 5.613 1.602 104.554 o
-1 -13 -12 26.928 24.491 1.662 68.430 o
-1 -13 -11 7.036 8.947 1.413 120.131 o
-1 -13 -10 112.709 113.369 2.398 19.639 o
-1 -13 -9 14.356 16.191 1.025 157.670 o
-1 -13 -8 33.271 36.234 1.184 85.965 o
-1 -13 -7 0.417 0.100 0.677 602.190 o
-1 -13 -6 79.879 83.345 1.861 31.547 o
-1 -13 -5 35.050 36.413 1.284 78.231 o
-1 -13 -4 161.116 154.042 2.986 12.265 o
-1 -13 -3 19.373 19.665 0.786 175.340 o
-1 -13 -2 155.932 155.763 2.647 13.608 o
-1 -13 -1 41.248 43.031 1.234 72.220 o
-1 -12 -16 29.450 32.194 5.712 8.296 o
-1 -12 -15 1.773 4.349 2.995 31.270 o
-1 -12 -14 6.753 8.489 3.553 21.921 o
-1 -12 -13 33.888 39.608 1.841 52.709 o
-1 -12 -12 11.102 11.594 1.373 116.497 o
-1 -12 -11 27.309 29.178 1.324 87.320 o
-1 -12 -10 19.059 18.401 0.926 155.869 o
-1 -12 -9 19.953 21.665 1.015 135.784 o
-1 -12 -8 14.890 14.928 0.836 196.356 o
-1 -12 -7 34.959 35.348 1.154 86.372 o
-1 -12 -6 47.727 48.843 1.274 63.456 o
-1 -12 -5 3.356 3.463 0.488 715.261 o
-1 -12 -4 48.509 49.460 1.105 68.820 o
-1 -12 -3 311.653 303.854 4.737 4.513 o
-1 -12 -2 92.766 94.670 1.742 29.168 o
-1 -12 -1 31.542 31.885 0.935 108.817 o
-1 -11 -16 8.974 6.986 2.777 35.063 o
-1 -11 -15 34.272 38.662 3.055 25.089 o
-1 -11 -14 43.922 45.320 3.115 23.132 o
-1 -11 -13 95.312 97.098 2.806 19.166 o
-1 -11 -12 107.447 108.682 2.806 17.706 o
-1 -11 -11 65.045 69.055 2.010 34.178 o
-1 -11 -10 37.930 39.319 1.105 83.650 o
-1 -11 -9 28.457 29.308 0.955 115.236 o
-1 -11 -8 0.775 0.935 0.378 1567.200 o
-1 -11 -7 67.417 68.736 1.513 42.504 o
-1 -11 -6 249.433 240.432 4.001 6.447 o
-1 -11 -5 10.431 11.345 0.617 313.075 o
-1 -11 -4 3.896 4.090 0.557 571.255 o
-1 -11 -3 27.008 30.392 0.906 121.644 o
-1 -11 -2 63.005 65.721 1.334 48.567 o
-1 -11 -1 123.922 127.799 2.189 19.093 o
-1 -10 -17 0.695 0.428 2.687 39.245 o
-1 -10 -16 3.242 3.941 2.438 46.564 o
-1 -10 -15 26.787 24.710 2.976 27.758 o
-1 -10 -14 24.680 27.108 1.324 91.499 o
-1 -10 -13 2.454 1.980 0.906 306.612 o
-1 -10 -12 2.707 3.125 0.886 309.770 o
-1 -10 -11 160.819 162.919 3.841 9.673 o
-1 -10 -10 33.751 31.875 1.015 99.339 o
-1 -10 -9 53.410 54.465 1.244 58.917 o
-1 -10 -8 14.452 15.216 0.627 251.218 o
-1 -10 -7 203.673 205.442 3.284 8.968 o
-1 -10 -6 354.672 353.931 5.682 3.416 o
-1 -10 -5 152.459 153.375 2.528 14.310 o
-1 -10 -4 282.197 280.527 4.767 4.939 o
-1 -10 -3 202.870 200.088 3.194 9.244 o
-1 -10 -2 7.994 8.081 0.587 387.942 o
-1 -10 -1 71.001 76.588 1.423 41.497 o
-1 -9 -18 41.195 45.210 5.016 10.298 o
-1 -9 -17 57.968 58.775 4.050 14.200 o
-1 -9 -16 12.550 13.106 2.717 35.492 o
-1 -9 -15 157.164 148.728 3.951 9.707 o
-1 -9 -14 56.496 59.819 1.921 39.153 o
-1 -9 -13 62.756 64.566 1.891 37.383 o
-1 -9 -12 26.919 30.382 1.224 94.416 o
-1 -9 -11 150.853 147.115 3.513 11.190 o
-1 -9 -10 24.399 23.854 0.707 159.812 o
-1 -9 -9 6.405 6.548 0.517 492.589 o
-1 -9 -8 157.596 156.649 2.518 13.929 o
-1 -9 -7 216.647 214.399 3.443 8.204 o
-1 -9 -6 27.728 30.144 0.786 131.635 o
-1 -9 -5 51.956 52.246 1.125 64.408 o
-1 -9 -4 91.431 93.207 1.632 30.755 o
-1 -9 -3 374.987 364.062 5.583 3.296 o
-1 -9 -2 319.012 309.596 4.767 4.389 o
-1 -9 -1 214.187 215.264 3.413 8.306 o
-1 -8 -18 30.237 28.014 4.448 13.297 o
-1 -8 -17 9.588 10.638 2.488 42.605 o
-1 -8 -16 134.349 126.924 3.254 13.246 o
-1 -8 -15 31.587 37.209 1.652 62.055 o
-1 -8 -14 135.399 140.657 3.403 12.312 o
-1 -8 -13 10.865 11.425 0.935 200.394 o
-1 -8 -12 35.442 38.165 1.264 78.122 o
-1 -8 -11 29.613 31.358 1.005 107.066 o
-1 -8 -10 31.838 31.248 0.726 125.543 o
-1 -8 -9 111.569 112.772 1.921 23.094 o
-1 -8 -8 69.904 69.562 1.353 44.455 o
-1 -8 -7 16.658 17.684 0.607 230.560 o
-1 -8 -6 199.940 192.405 3.075 9.703 o
-1 -8 -5 196.998 189.908 3.095 9.806 o
-1 -8 -4 180.409 179.349 2.916 11.045 o
-1 -8 -3 89.363 86.112 1.533 33.172 o
-1 -8 -2 557.613 546.197 8.260 1.595 o
-1 -8 -1 601.655 584.292 8.937 1.386 o
-1 -7 -19 163.178 148.051 7.354 4.166 o
-1 -7 -18 106.109 104.761 5.095 8.386 o
-1 -7 -17 52.587 54.585 2.269 33.901 o
-1 -7 -16 8.612 11.385 1.423 114.192 o
-1 -7 -15 75.797 80.449 2.309 26.954 o
-1 -7 -14 18.878 21.555 1.045 134.607 o
-1 -7 -13 18.897 20.391 0.916 154.747 o
-1 -7 -12 18.523 20.212 0.816 172.576 o
-1 -7 -11 30.429 32.761 1.045 101.508 o
-1 -7 -10 80.023 77.981 1.503 37.141 o
-1 -7 -9 141.450 136.029 2.199 17.072 o
-1 -7 -8 183.823 180.026 2.826 11.109 o
-1 -7 -7 79.334 76.996 1.343 39.868 o
-1 -7 -6 344.932 345.562 5.274 3.714 o
-1 -7 -5 34.798 34.831 0.776 111.774 o
-1 -7 -4 444.515 432.061 6.548 2.439 o
-1 -7 -3 127.076 125.918 2.030 19.757 o
-1 -7 -2 404.699 396.484 6.031 2.860 o
-1 -7 -1 1100.400 1109.790 16.589 0.430 o
-1 -6 -19 8.469 11.106 2.239 52.002 o
-1 -6 -18 28.982 28.372 2.060 49.028 o
-1 -6 -17 3.644 5.115 1.513 114.514 o
-1 -6 -16 66.302 68.378 2.130 32.077 o
-1 -6 -15 20.774 23.257 1.284 102.509 o
-1 -6 -14 103.312 104.274 2.587 19.696 o
-1 -6 -13 6.500 8.658 0.776 299.261 o
-1 -6 -12 56.803 56.914 1.353 53.184 o
-1 -6 -11 69.064 67.353 1.234 47.565 o
-1 -6 -10 180.788 176.831 2.786 11.410 o
-1 -6 -9 23.119 24.123 0.627 174.677 o
-1 -6 -8 57.958 57.859 1.085 59.537 o
-1 -6 -7 407.506 395.519 6.011 2.855 o
-1 -6 -6 47.525 49.400 0.935 76.081 o
-1 -6 -5 270.059 276.597 4.239 5.581 o
-1 -6 -4 130.825 128.177 2.199 18.360 o
-1 -6 -3 151.918 152.529 2.418 14.775 o
-1 -6 -2 410.205 419.910 6.359 2.668 o
-1 -6 -1 373.136 388.224 6.369 2.919 o
-1 -5 -19 3.162 6.071 2.587 41.280 o
-1 -5 -18 49.454 56.177 2.637 28.219 o
-1 -5 -17 33.574 36.871 1.921 50.591 o
-1 -5 -16 4.457 4.996 1.125 191.572 o
-1 -5 -15 35.011 36.921 0.995 95.206 o
-1 -5 -14 8.909 10.260 0.617 339.699 o
-1 -5 -13 207.589 198.277 3.433 8.684 o
-1 -5 -12 184.286 171.905 2.916 11.039 o
-1 -5 -11 104.117 103.249 1.761 26.168 o
-1 -5 -10 55.865 57.371 1.065 61.651 o
-1 -5 -9 51.086 50.584 0.975 70.788 o
-1 -5 -8 108.914 103.000 1.722 25.727 o
-1 -5 -7 85.386 83.275 1.403 36.201 o
-1 -5 -6 133.105 134.497 2.160 18.060 o
-1 -5 -5 693.787 699.791 10.509 1.031 o
-1 -5 -4 187.076 185.529 2.886 10.719 o
-1 -5 -3 554.652 559.393 8.399 1.567 o
-1 -5 -2 63.163 63.691 1.085 54.610 o
-1 -5 -1 491.481 495.921 7.464 1.956 o
-1 -4 -20 9.690 8.469 2.786 34.616 o
-1 -4 -19 4.498 4.757 2.558 42.084 o
-1 -4 -18 7.095 9.573 1.304 136.561 o
-1 -4 -17 36.500 38.354 1.443 68.098 o
-1 -4 -16 21.420 22.869 0.945 139.564 o
-1 -4 -15 9.473 9.832 0.717 289.651 o
-1 -4 -14 123.579 123.182 2.100 19.875 o
-1 -4 -13 56.050 58.337 1.234 56.469 o
-1 -4 -12 41.334 42.145 0.926 87.362 o
-1 -4 -11 32.702 31.766 0.766 119.871 o
-1 -4 -10 79.186 75.444 1.343 40.177 o
-1 -4 -9 88.736 85.982 1.543 33.223 o
-1 -4 -8 157.659 153.504 2.418 14.368 o
-1 -4 -7 316.554 308.661 4.707 4.458 o
-1 -4 -6 157.696 157.664 2.478 14.029 o
-1 -4 -5 32.695 33.876 0.647 126.474 o
-1 -4 -4 564.977 583.695 8.757 1.474 o
-1 -4 -3 641.560 641.295 9.603 1.209 o
-1 -4 -2 1837.400 1916.890 28.591 0.153 o
-1 -4 -1 3397.620 3521.830 52.983 0.046 o
-1 -3 -20 6.443 5.772 2.219 54.459 o
-1 -3 -19 1.975 1.821 1.562 112.380 o
-1 -3 -18 38.719 44.812 1.871 48.699 o
-1 -3 -17 35.093 36.572 1.264 79.218 o
-1 -3 -16 6.427 7.265 0.866 265.368 o
-1 -3 -15 81.053 80.847 1.712 33.548 o
-1 -3 -14 51.775 53.231 1.164 62.889 o
-1 -3 -13 16.285 16.122 0.637 231.587 o
-1 -3 -12 97.331 97.576 1.692 28.509 o
-1 -3 -11 63.746 63.800 1.214 51.339 o
-1 -3 -10 212.643 208.418 3.284 8.662 o
-1 -3 -9 225.190 214.876 3.354 8.118 o
-1 -3 -8 474.735 476.555 7.195 2.092 o
-1 -3 -7 217.378 213.642 3.304 8.423 o
-1 -3 -6 598.675 593.278 8.877 1.391 o
-1 -3 -5 7.721 7.523 0.269 643.431 o
-1 -3 -4 115.611 119.659 1.871 22.445 o
-1 -3 -3 1442.230 1493.630 22.391 0.246 o
-1 -3 -2 592.806 634.548 9.524 1.292 o
-1 -3 -1 2271.920 2391.560 36.702 0.097 o
-1 -2 -20 99.091 92.580 3.045 17.408 o
-1 -2 -19 4.277 7.822 1.692 91.091 o
-1 -2 -18 43.952 44.683 1.552 56.997 o
-1 -2 -17 28.120 30.960 1.194 94.750 o
-1 -2 -16 56.162 60.008 1.403 51.414 o
-1 -2 -15 141.114 137.522 2.349 16.372 o
-1 -2 -14 19.155 19.296 0.756 182.225 o
-1 -2 -13 261.047 257.529 4.030 6.071 o
-1 -2 -12 144.371 142.956 2.349 15.918 o
-1 -2 -11 106.294 104.781 1.841 25.037 o
-1 -2 -10 138.329 133.362 2.169 17.593 o
-1 -2 -9 61.871 60.785 1.144 54.762 o
-1 -2 -8 143.479 145.881 2.319 16.000 o
-1 -2 -7 53.320 51.928 0.926 69.912 o
-1 -2 -6 1472.030 1514.280 22.600 0.239 o
-1 -2 -5 248.671 260.903 3.961 6.326 o
-1 -2 -4 435.134 446.352 6.707 2.404 o
-1 -2 -3 3625.970 3586.170 62.576 0.037 o
-1 -2 -2 2908.320 3044.220 45.837 0.061 o
-1 -2 -1 516.853 542.356 8.330 1.676 o
-1 -1 -20 3.234 3.185 1.672 96.528 o
-1 -1 -19 21.602 22.720 1.642 73.983 o
-1 -1 -18 112.657 114.494 2.349 19.913 o
-1 -1 -17 205.280 202.705 3.413 8.723 o
-1 -1 -16 98.397 101.089 1.881 26.236 o
-1 -1 -15 186.862 179.797 2.976 10.631 o
-1 -1 -14 41.479 41.289 1.025 82.760 o
-1 -1 -13 8.584 10.439 0.637 332.988 o
-1 -1 -12 37.002 38.055 0.906 97.062 o
-1 -1 -11 376.014 362.808 5.573 3.297 o
-1 -1 -10 248.143 240.363 3.732 6.792 o
-1 -1 -9 375.667 362.848 5.533 3.316 o
-1 -1 -8 99.206 94.192 1.552 29.823 o
-1 -1 -7 14.321 14.490 0.408 320.392 o
-1 -1 -6 913.666 910.199 13.614 0.623 o
-1 -1 -5 241.239 249.518 3.792 6.764 o
-1 -1 -4 457.513 473.022 7.105 2.174 o
-1 -1 -3 18.817 19.645 0.388 250.986 o
-1 -1 -2 4468.940 4560.010 79.942 0.023 o
-1 -1 -1 959.978 997.724 16.619 0.489 o
0 0 2 680.297 662.671 14.072 0.802 o
0 0 4 276.583 286.717 6.150 3.931 o
0 0 6 1.442 1.214 0.289 1936.090 o
0 0 8 220.250 220.698 4.827 6.070 o
0 0 10 497.879 492.697 10.519 1.412 o
0 0 12 5.196 4.707 0.657 423.927 o
0 0 14 220.723 211.144 4.767 6.209 o
0 0 16 15.882 19.028 1.483 92.955 o
0 0 18 353.868 331.231 7.523 2.692 o
0 0 20 3.062 2.637 2.986 31.428 o
0 1 1 375.063 384.333 5.762 3.158 o
0 1 2 4241.760 4398.750 66.706 0.029 o
0 1 3 5833.570 6107.550 92.740 0.015 o
0 1 4 3201.480 3322.610 50.057 0.051 o
0 1 5 733.554 772.279 11.584 0.883 o
0 1 6 37.260 35.398 0.667 113.440 o
0 1 7 581.728 583.506 8.757 1.444 o
0 1 8 0.573 0.428 0.209 4182.560 o
0 1 9 797.141 778.150 11.713 0.822 o
0 1 10 82.611 78.489 1.393 37.861 o
0 1 11 102.946 100.034 1.742 26.810 o
0 1 12 0.787 1.115 0.398 1421.660 o
0 1 13 171.136 166.093 2.687 12.389 o
0 1 14 296.244 285.294 4.508 4.953 o
0 1 15 63.176 66.845 1.413 46.514 o
0 1 16 0.352 1.443 0.736 494.213 o
0 1 17 20.178 21.326 1.154 118.557 o
0 1 18 0.134 1.702 1.105 227.429 o
0 1 19 58.693 61.402 2.030 36.218 o
0 1 20 137.287 127.172 3.433 12.412 o
0 2 0 4.779 4.647 0.239 1008.560 o
0 2 1 2719.660 2835.730 42.603 0.070 o
0 2 2 187.927 197.142 2.986 10.236 o
0 2 3 55.311 55.262 0.896 67.732 o
0 2 4 891.104 919.673 13.763 0.626 o
0 2 5 1857.340 1815.890 27.695 0.159 o
0 2 6 543.414 536.016 8.071 1.666 o
0 2 7 334.769 343.591 5.324 3.774 o
0 2 8 29.234 27.606 0.617 147.130 o
0 2 9 148.441 145.125 2.309 15.699 o
0 2 10 1.211 0.906 0.259 2399.680 o
0 2 11 356.269 340.327 5.235 3.668 o
0 2 12 198.822 200.496 3.185 9.386 o
0 2 13 17.638 16.898 0.647 217.898 o
0 2 14 49.095 48.723 1.095 69.008 o
0 2 15 15.820 18.470 0.746 202.336 o
0 2 16 4.460 4.677 0.806 328.881 o
0 2 17 2.251 3.015 0.886 315.353 o
0 2 18 38.122 42.354 1.533 61.754 o
0 2 19 13.926 19.446 1.970 60.783 o
0 2 20 0.027 0.965 1.801 87.245 o
0 3 1 664.271 698.219 11.534 0.981 o
0 3 2 1359.410 1429.130 21.406 0.271 o
0 3 3 2349.300 2400.100 35.945 0.097 o
0 3 4 153.363 159.157 2.458 14.322 o
0 3 5 33.895 33.786 0.657 123.041 o
0 3 6 165.087 165.675 2.568 13.075 o
0 3 7 17.902 16.938 0.448 259.033 o
0 3 8 73.803 74.219 1.274 43.456 o
0 3 9 2.415 2.846 0.328 1248.120 o
0 3 10 31.666 32.422 0.746 122.994 o
0 3 11 92.220 88.520 1.552 31.978 o
0 3 12 19.065 19.605 0.647 201.769 o
0 3 13 0.298 0.547 0.368 1856.300 o
0 3 14 274.165 270.417 4.229 5.576 o
0 3 15 565.145 545.232 8.280 1.578 o
0 3 16 10.065 12.251 0.876 219.173 o
0 3 17 18.841 20.580 1.055 134.545 o
0 3 18 5.111 5.394 1.214 165.175 o
0 3 19 0.797 2.209 1.572 112.366 o
0 3 20 43.600 43.927 2.508 32.194 o
0 4 0 361.621 389.070 8.330 2.287 o
0 4 1 784.182 829.003 12.360 0.778 o
0 4 2 620.265 674.942 10.101 1.167 o
0 4 3 732.670 765.462 11.464 0.894 o
0 4 4 962.673 986.787 14.768 0.544 o
0 4 5 358.642 355.294 5.364 3.533 o
0 4 6 45.745 44.992 0.826 84.791 o
0 4 7 396.021 403.391 6.100 2.863 o
0 4 8 30.798 29.119 0.667 135.855 o
0 4 9 86.401 85.077 1.443 35.161 o
0 4 10 1.962 1.433 0.299 1648.690 o
0 4 11 62.117 58.944 1.125 55.631 o
0 4 12 59.822 59.700 1.184 55.239 o
0 4 13 88.181 89.515 1.602 32.228 o
0 4 14 5.448 6.727 0.647 406.706 o
0 4 15 0.361 1.403 0.508 979.294 o
0 4 16 0.010 0.309 0.567 870.288 o
0 4 17 1.169 1.871 0.975 279.819 o
0 4 18 45.819 51.629 1.732 48.761 o
0 4 19 12.162 11.425 1.612 89.198 o
0 4 20 0.735 7.076 2.976 31.647 o
0 5 1 346.271 348.696 5.264 3.697 o
0 5 2 1245.150 1311.140 19.555 0.322 o
0 5 3 45.510 43.966 0.906 82.279 o
0 5 4 435.222 445.536 6.707 2.405 o
0 5 5 0.063 0.199 0.189 6977.870 o
0 5 6 34.033 34.492 0.707 118.474 o
0 5 7 294.864 292.211 4.468 4.959 o
0 5 8 282.555 280.577 4.339 5.293 o
0 5 9 8.044 8.180 0.448 480.177 o
0 5 10 26.113 27.676 0.687 149.891 o
0 5 11 1.580 0.965 0.328 1654.540 o
0 5 12 296.399 292.688 4.866 4.639 o
0 5 13 0.267 1.134 0.438 1307.570 o
0 5 14 25.261 26.253 0.816 140.197 o
0 5 15 18.359 20.371 0.856 166.187 o
0 5 16 398.712 388.224 6.926 2.603 o
0 5 17 3.455 4.349 1.055 220.485 o
0 5 18 28.514 30.900 1.543 71.642 o
0 5 19 2.496 1.035 4.090 16.908 o
0 6 0 0.020 3.473 0.597 692.016 o
0 6 1 769.717 800.243 11.952 0.821 o
0 6 2 74.444 76.966 1.314 42.042 o
0 6 3 870.240 890.923 13.315 0.662 o
0 6 4 195.552 198.884 3.095 9.701 o
0 6 5 464.944 469.629 7.086 2.160 o
0 6 6 14.675 14.928 0.458 298.913 o
0 6 7 25.638 26.601 0.637 158.834 o
0 6 8 7.805 6.339 0.388 564.953 o
0 6 9 0.233 0.697 0.269 3154.930 o
0 6 10 192.400 182.583 2.886 10.566 o
0 6 11 10.521 10.997 0.508 363.496 o
0 6 12 105.736 102.204 1.751 26.070 o
0 6 13 26.758 28.830 0.846 129.795 o
0 6 14 23.252 24.481 0.766 155.025 o
0 6 15 22.225 22.461 0.896 144.398 o
0 6 16 6.455 7.036 0.816 288.679 o
0 6 17 336.645 311.547 10.041 1.952 o
0 6 18 7.408 5.523 2.319 49.880 o
0 6 19 49.340 54.077 4.817 10.829 o
0 7 1 186.680 184.822 2.916 10.679 o
0 7 2 6.742 6.200 0.428 570.953 o
0 7 3 215.489 213.443 3.324 8.444 o
0 7 4 18.733 20.739 0.597 209.646 o
0 7 5 34.124 33.368 0.776 114.520 o
0 7 6 393.689 380.562 5.812 3.042 o
0 7 7 251.092 241.218 3.732 6.726 o
0 7 8 0.806 1.562 0.289 2146.950 o
0 7 9 228.913 218.449 3.433 7.857 o
0 7 10 244.496 245.199 3.911 6.599 o
0 7 11 62.951 63.561 1.174 52.714 o
0 7 12 54.304 54.565 1.085 63.140 o
0 7 13 48.278 49.738 1.055 70.736 o
0 7 14 2.962 4.687 0.587 555.944 o
0 7 15 15.771 14.987 1.771 72.546 o
0 7 16 33.527 34.741 3.244 22.920 o
0 7 17 41.387 37.647 3.015 24.971 o
0 7 18 90.280 90.839 5.075 8.835 o
0 7 19 54.358 48.166 4.438 12.438 o
0 8 0 14.531 13.275 0.806 209.647 o
0 8 1 1034.300 1041.230 15.584 0.485 o
0 8 2 118.898 121.968 2.010 21.002 o
0 8 3 159.268 157.704 2.538 13.730 o
0 8 4 294.004 284.737 4.409 5.062 o
0 8 5 26.577 27.895 0.697 147.018 o
0 8 6 88.643 87.246 1.523 33.328 o
0 8 7 0.288 0.508 0.309 2542.000 o
0 8 8 14.162 14.947 0.537 280.900 o
0 8 9 489.521 470.992 7.135 2.067 o
0 8 10 5.092 5.593 0.458 618.071 o
0 8 11 0.033 0.766 0.358 2014.640 o
0 8 12 5.491 5.384 0.488 571.080 o
0 8 13 21.436 21.197 0.726 173.414 o
0 8 14 1.250 2.587 1.821 83.763 o
0 8 15 23.211 26.253 2.398 40.443 o
0 8 16 0.103 0.209 2.229 57.166 o
0 8 17 13.737 16.719 3.712 19.590 o
0 8 18 6.014 10.081 3.394 23.960 o
0 9 1 92.648 87.594 1.572 31.764 o
0 9 2 296.383 293.485 4.548 4.873 o
0 9 3 266.328 266.595 4.150 5.795 o
0 9 4 378.706 371.814 5.722 3.190 o
0 9 5 187.796 186.902 2.995 10.411 o
0 9 6 135.372 134.079 2.229 17.536 o
0 9 7 164.949 162.849 2.647 12.913 o
0 9 8 0.243 0.717 0.328 2250.200 o
0 9 9 186.881 187.858 3.045 10.314 o
0 9 10 16.509 16.669 0.697 214.483 o
0 9 11 21.913 23.028 0.786 159.383 o
0 9 12 99.349 97.974 2.010 25.162 o
0 9 13 95.567 102.383 4.120 11.787 o
0 9 14 77.503 79.593 3.264 17.830 o
0 9 15 0.260 3.453 2.080 64.827 o
0 9 16 13.703 12.420 2.329 46.746 o
0 9 17 13.320 17.505 3.105 27.402 o
0 9 18 1.974 9.902 5.264 10.183 o
0 10 0 444.498 436.868 9.414 1.747 o
0 10 1 89.403 89.306 1.732 30.492 o
0 10 2 106.305 105.826 1.911 24.396 o
0 10 3 8.681 9.255 0.597 360.879 o
0 10 4 730.122 715.783 11.036 0.947 o
0 10 5 0.496 0.707 0.398 1539.840 o
0 10 6 4.868 5.314 0.478 609.175 o
0 10 7 40.400 40.414 0.995 86.009 o
0 10 8 0.187 0.537 0.398 1648.720 o
0 10 9 0.263 0.348 0.388 1732.990 o
0 10 10 1.352 1.821 0.587 685.278 o
0 10 11 35.739 36.891 0.995 94.216 o
0 10 12 2.641 1.622 0.508 778.454 o
0 10 13 170.042 161.217 5.832 5.755 o
0 10 14 10.967 11.534 2.040 60.368 o
0 10 15 58.764 57.670 3.463 18.196 o
0 10 16 0.564 1.791 2.508 44.904 o
0 10 17 1.193 3.702 3.394 24.498 o
0 11 1 25.825 28.551 0.916 125.280 o
0 11 2 0.916 0.627 0.348 1784.650 o
0 11 3 252.370 261.211 4.130 6.076 o
0 11 4 37.881 41.110 1.045 85.931 o
0 11 5 52.551 55.013 1.125 62.992 o
0 11 6 4.115 4.737 0.557 551.829 o
0 11 7 54.406 56.326 1.343 54.877 o
0 11 8 1.937 1.164 0.508 846.574 o
0 11 9 58.892 62.009 1.503 47.274 o
0 11 10 34.926 36.164 1.035 93.316 o
0 11 11 26.642 29.497 1.015 113.090 o
0 11 12 27.479 27.158 1.015 113.704 o
0 11 13 27.229 27.865 2.269 42.943 o
0 11 14 36.340 38.025 3.005 25.596 o
0 11 15 149.671 144.757 5.623 6.393 o
0 11 16 0.342 4.777 3.244 26.808 o
0 12 0 426.906 401.699 8.718 1.981 o
0 12 1 37.519 40.692 1.045 86.604 o
0 12 2 62.946 64.129 1.373 48.063 o
0 12 3 38.212 39.468 1.055 85.961 o
0 12 4 1.885 2.518 0.587 642.342 o
0 12 5 130.246 131.342 2.339 17.554 o
0 12 6 39.408 41.260 1.144 78.999 o
0 12 7 155.117 147.374 2.826 13.264 o
0 12 8 126.935 132.676 2.607 16.418 o
0 12 9 0.133 0.438 0.617 726.436 o
0 12 10 37.910 40.264 1.184 78.947 o
0 12 11 1.330 1.523 0.776 426.128 o
0 12 12 50.932 47.997 1.552 52.617 o
0 12 13 6.744 10.728 2.468 43.881 o
0 12 14 24.658 23.148 3.652 19.461 o
0 12 15 2.573 11.017 3.135 28.208 o
0 12 16 36.843 37.508 6.250 6.912 o
0 13 1 11.069 13.166 0.756 246.488 o
0 13 2 68.848 71.513 1.433 42.995 o
0 13 3 44.810 47.161 1.174 70.086 o
0 13 4 22.414 23.834 0.935 136.949 o
0 13 5 54.704 57.889 1.443 51.569 o
0 13 6 31.308 33.657 1.224 87.121 o
0 13 7 3.303 4.737 0.836 324.161 o
0 13 8 8.509 9.096 0.896 232.140 o
0 13 9 12.207 11.623 0.975 183.987 o
0 13 10 23.657 25.297 1.075 116.816 o
0 13 11 28.794 29.935 1.363 82.653 o
0 13 12 142.441 132.586 5.304 7.129 o
0 13 13 44.619 41.100 3.005 24.605 o
0 13 14 11.504 12.241 3.911 17.915 o
0 13 15 4.495 9.504 3.692 20.424 o
0 14 0 332.992 332.415 7.324 2.858 o
0 14 1 27.120 29.208 0.995 114.287 o
0 14 2 11.175 15.236 0.826 218.053 o
0 14 3 127.968 124.067 2.558 16.917 o
0 14 4 0.342 1.831 0.667 588.292 o
0 14 5 0.505 1.343 0.707 531.008 o
0 14 6 24.902 29.805 1.184 100.771 o
0 14 7 2.182 2.269 0.945 285.205 o
0 14 8 10.134 10.300 1.015 185.931 o
0 14 9 16.268 17.395 1.284 114.074 o
0 14 10 2.369 3.254 1.105 211.438 o
0 14 11 29.483 29.218 1.423 78.542 o
0 14 12 30.569 31.766 3.185 24.031 o
0 14 13 36.742 38.812 3.622 18.667 o
0 15 1 6.903 7.981 0.886 250.700 o
0 15 2 73.344 74.926 1.871 33.794 o
0 15 3 1.556 2.299 0.856 348.271 o
0 15 4 22.570 25.625 1.244 101.924 o
0 15 5 160.507 158.679 3.234 11.427 o
0 15 6 0.078 0.607 0.995 283.835 o
0 15 7 15.646 15.763 1.274 117.773 o
0 15 8 5.397 6.429 1.353 135.054 o
0 15 9 26.244 31.636 1.642 67.585 o
0 15 10 6.742 7.056 1.433 119.368 o
0 15 11 6.254 10.658 1.672 89.773 o
0 15 12 9.593 8.618 4.110 16.399 o
0 16 0 32.241 35.080 2.279 40.458 o
0 16 1 32.662 34.741 1.552 66.803 o
0 16 2 59.367 61.929 2.229 32.504 o
0 16 3 41.811 44.663 2.169 39.581 o
0 16 4 222.521 215.891 4.170 6.948 o
0 16 5 35.013 38.612 1.552 63.995 o
0 16 6 7.533 9.852 1.503 106.894 o
0 16 7 15.426 17.356 1.533 89.944 o
0 16 8 5.392 4.777 1.463 119.153 o
0 16 9 5.142 4.956 1.821 79.933 o
0 16 10 18.383 20.192 1.881 63.009 o
0 16 11 0.082 0.000 2.498 45.569 o
0 17 1 121.723 108.284 3.583 12.906 o
0 17 2 280.901 264.177 6.150 3.982 o
0 17 3 99.907 100.591 2.995 17.384 o
0 17 4 0.081 0.906 1.463 131.896 o
0 17 5 27.654 33.030 2.458 37.223 o
0 17 6 7.832 8.339 2.110 58.788 o
0 17 7 71.987 75.722 2.617 24.288 o
0 17 8 30.429 31.109 2.219 43.094 o
0 17 9 23.519 24.969 3.543 20.583 o
0 18 0 11.881 11.275 2.707 35.985 o
0 18 1 18.301 25.616 2.339 43.452 o
0 18 2 0.314 2.717 2.030 68.156 o
0 18 3 78.478 77.026 3.145 18.752 o
0 18 4 17.740 19.416 2.498 39.631 o
0 18 5 197.732 176.433 4.767 6.847 o
0 18 6 4.031 8.618 2.995 30.790 o
1 0 1 86.066 96.123 1.453 33.680 o
1 0 2 1827.210 1875.130 28.372 0.156 o
1 0 3 3699.690 3794.630 57.700 0.039 o
1 0 4 447.624 480.994 7.205 2.170 o
1 0 5 872.882 884.335 13.266 0.664 o
1 0 6 14.584 14.092 0.388 325.359 o
1 0 7 140.808 142.140 2.259 16.609 o
1 0 8 170.474 166.034 2.607 12.656 o
1 0 9 173.709 173.049 2.737 11.953 o
1 0 10 230.800 224.271 3.503 7.640 o
1 0 11 91.838 89.714 1.552 31.928 o
1 0 12 19.921 21.048 0.667 190.142 o
1 0 13 38.400 37.498 0.896 96.011 o
1 0 14 106.503 104.094 1.841 25.058 o
1 0 15 79.836 81.912 1.572 35.645 o
1 0 16 20.421 21.356 0.916 148.558 o
1 0 17 6.991 9.195 1.045 194.114 o
1 0 18 6.006 7.633 1.314 139.431 o
1 0 19 4.428 4.608 1.453 122.394 o
1 0 20 73.636 71.314 2.796 22.487 o
1 1 0 5726.250 5923.620 88.819 0.016 o
1 1 1 959.139 989.225 14.808 0.544 o
1 1 2 4468.000 4695.630 82.300 0.022 o
1 1 3 18.762 19.028 0.368 257.518 o
1 1 4 457.591 473.938 7.115 2.170 o
1 1 5 241.469 250.105 3.792 6.754 o
1 1 6 913.215 914.060 13.684 0.619 o
1 1 7 14.321 13.863 0.418 321.512 o
1 1 8 99.208 93.944 1.543 29.946 o
1 1 9 375.553 367.087 5.593 3.278 o
1 1 10 247.864 241.726 3.752 6.760 o
1 1 11 376.033 357.245 5.583 3.311 o
1 1 12 36.948 36.473 0.896 98.935 o
1 1 13 8.494 9.086 0.617 354.175 o
1 1 14 41.554 42.364 1.055 80.640 o
1 1 15 187.186 179.508 2.936 10.718 o
1 1 16 98.385 105.259 1.951 25.287 o
1 1 17 205.785 209.731 3.583 8.312 o
1 1 18 112.659 115.559 2.438 19.282 o
1 1 19 21.633 26.432 1.732 67.393 o
1 1 20 3.205 2.637 2.000 68.656 o
1 2 0 35.616 33.965 0.587 123.465 o
1 2 1 516.628 532.981 7.991 1.744 o
1 2 2 2907.390 2992.950 46.285 0.061 o
1 2 3 3626.060 3726.830 64.795 0.035 o
1 2 4 434.523 438.152 6.757 2.409 o
1 2 5 248.468 249.886 3.811 6.599 o
1 2 6 1472.000 1481.360 24.083 0.228 o
1 2 7 53.338 52.803 0.935 69.207 o
1 2 8 143.706 146.021 2.309 16.019 o
1 2 9 61.867 62.278 1.134 54.583 o
1 2 10 138.271 134.138 2.199 17.424 o
1 2 11 106.243 104.552 1.791 25.468 o
1 2 12 144.430 143.583 2.378 15.766 o
1 2 13 261.080 261.599 4.130 5.935 o
1 2 14 19.098 21.197 0.796 171.699 o
1 2 15 141.093 137.661 2.369 16.280 o
1 2 16 56.144 58.167 1.353 53.201 o
1 2 17 28.100 30.432 1.184 95.883 o
1 2 18 43.864 45.857 1.572 56.035 o
1 2 19 4.250 4.578 1.821 80.731 o
1 2 20 98.844 90.361 2.906 18.446 o
1 3 0 150.688 159.227 2.438 14.562 o
1 3 1 2271.970 2471.370 36.961 0.095 o
1 3 2 592.499 611.002 9.156 1.353 o
1 3 3 1442.220 1520.130 22.829 0.240 o
1 3 4 115.827 115.300 1.861 22.771 o
1 3 5 7.707 7.663 0.269 640.700 o
1 3 6 598.562 594.383 8.927 1.384 o
1 3 7 217.095 211.274 3.274 8.513 o
1 3 8 474.389 463.310 7.006 2.157 o
1 3 9 225.300 214.777 3.334 8.147 o
1 3 10 212.514 208.079 3.264 8.705 o
1 3 11 63.651 64.248 1.204 51.498 o
1 3 12 97.328 95.367 1.702 28.623 o
1 3 13 16.402 17.246 0.687 215.628 o
1 3 14 51.688 53.958 1.194 61.739 o
1 3 15 81.240 83.186 1.592 34.831 o
1 3 16 6.409 7.235 0.746 323.867 o
1 3 17 35.017 38.165 1.324 75.314 o
1 3 18 38.760 43.240 1.682 55.393 o
1 3 19 1.956 2.836 1.543 114.478 o
1 3 20 6.398 7.941 2.140 57.925 o
1 4 0 522.786 552.477 8.280 1.660 o
1 4 1 3398.310 3620.200 60.227 0.040 o
1 4 2 1838.440 1921.880 30.611 0.143 o
1 4 3 642.040 648.739 9.713 1.193 o
1 4 4 564.951 578.321 8.668 1.491 o
1 4 5 32.792 33.527 0.657 125.934 o
1 4 6 157.843 160.580 2.518 13.796 o
1 4 7 316.339 310.243 4.707 4.452 o
1 4 8 157.493 152.778 2.408 14.438 o
1 4 9 88.670 85.594 1.712 31.272 o
1 4 10 79.130 76.936 1.363 39.646 o
1 4 11 32.745 31.626 0.766 119.930 o
1 4 12 41.374 41.250 0.906 88.870 o
1 4 13 55.994 56.814 1.134 59.766 o
1 4 14 123.705 122.545 2.100 19.896 o
1 4 15 9.491 10.260 0.687 300.008 o
1 4 16 21.320 22.361 0.886 148.533 o
1 4 17 36.489 39.369 1.662 58.301 o
1 4 18 7.056 8.061 1.353 129.979 o
1 4 19 4.509 5.812 2.130 59.624 o
1 4 20 9.688 16.181 3.214 26.051 o
1 5 0 132.649 139.751 2.229 17.526 o
1 5 1 491.213 515.874 7.772 1.869 o
1 5 2 63.182 61.601 1.065 55.659 o
1 5 3 554.590 558.358 8.409 1.567 o
1 5 4 187.057 189.689 2.936 10.523 o
1 5 5 693.488 687.501 10.320 1.053 o
1 5 6 133.081 135.452 2.179 17.920 o
1 5 7 85.302 85.276 1.483 34.927 o
1 5 8 108.878 103.895 1.742 25.502 o
1 5 9 51.132 51.788 0.985 69.890 o
1 5 10 55.911 55.431 1.055 62.581 o
1 5 11 104.105 102.930 1.761 26.196 o
1 5 12 184.257 180.662 2.886 10.932 o
1 5 13 207.558 195.033 3.314 8.952 o
1 5 14 8.875 10.957 0.597 345.219 o
1 5 15 34.958 36.115 0.965 97.776 o
1 5 16 4.513 6.220 1.085 200.511 o
1 5 17 33.605 37.189 1.990 48.185 o
1 5 18 49.318 55.829 2.568 29.319 o
1 5 19 3.161 5.115 2.388 48.336 o
1 6 0 10.042 10.449 0.388 437.961 o
1 6 1 373.617 382.164 5.782 3.165 o
1 6 2 410.143 424.986 6.439 2.631 o
1 6 3 151.921 154.549 2.438 14.635 o
1 6 4 131.013 134.845 2.189 18.086 o
1 6 5 269.793 271.332 4.170 5.688 o
1 6 6 47.519 48.285 0.935 76.640 o
1 6 7 407.276 391.439 5.921 2.898 o
1 6 8 58.111 58.048 1.095 59.109 o
1 6 9 23.073 23.765 0.607 178.340 o
1 6 10 180.791 174.224 2.757 11.545 o
1 6 11 68.919 69.114 1.264 46.661 o
1 6 12 56.764 57.401 1.363 52.813 o
1 6 13 6.554 7.742 0.766 308.615 o
1 6 14 103.365 105.318 2.229 22.299 o
1 6 15 20.903 22.610 1.403 92.107 o
1 6 16 66.223 64.556 2.130 32.479 o
1 6 17 3.633 3.682 1.582 106.292 o
1 6 18 28.910 29.407 1.921 54.020 o
1 6 19 8.548 6.717 1.911 70.493 o
1 7 0 24.472 24.511 0.637 167.098 o
1 7 1 1100.570 1122.010 16.759 0.425 o
1 7 2 404.390 400.843 6.080 2.833 o
1 7 3 126.964 123.202 2.010 20.027 o
1 7 4 444.732 434.131 6.588 2.423 o
1 7 5 34.806 33.746 0.766 113.497 o
1 7 6 344.873 341.302 5.225 3.757 o
1 7 7 79.407 76.001 1.363 39.709 o
1 7 8 183.877 178.682 2.816 11.160 o
1 7 9 141.534 136.825 2.229 16.898 o
1 7 10 80.051 80.151 1.423 37.964 o
1 7 11 30.479 31.009 1.045 102.786 o
1 7 12 18.452 19.684 0.866 165.446 o
1 7 13 18.821 20.202 0.916 155.295 o
1 7 14 18.813 21.506 1.244 110.882 o
1 7 15 75.954 82.410 2.558 24.042 o
1 7 16 8.648 9.773 1.294 134.611 o
1 7 17 52.611 50.574 1.990 40.039 o
1 7 18 106.164 105.209 4.797 9.180 o
1 7 19 163.229 150.340 7.573 3.970 o
1 8 0 1111.940 1096.110 16.410 0.432 o
1 8 1 601.338 596.841 9.126 1.354 o
1 8 2 558.054 554.984 8.379 1.568 o
1 8 3 89.073 88.610 1.582 32.358 o
1 8 4 180.434 173.457 2.777 11.526 o
1 8 5 197.259 190.704 3.015 9.950 o
1 8 6 200.096 199.650 3.155 9.417 o
1 8 7 16.677 17.883 0.587 234.238 o
1 8 8 70.129 71.702 1.314 44.685 o
1 8 9 111.743 112.165 2.080 21.974 o
1 8 10 31.841 32.840 0.776 119.794 o
1 8 11 29.653 29.278 1.005 108.777 o
1 8 12 35.462 35.070 1.204 83.013 o
1 8 13 10.847 12.609 1.065 167.490 o
1 8 14 135.582 132.078 3.264 13.022 o
1 8 15 31.586 33.129 1.582 66.600 o
1 8 16 134.294 124.525 3.652 11.791 o
1 8 17 9.560 12.141 2.717 36.039 o
1 8 18 30.258 30.860 4.269 14.301 o
1 9 0 60.376 59.700 1.194 54.677 o
1 9 1 213.968 219.464 3.603 7.950 o
1 9 2 318.881 305.357 4.697 4.457 o
1 9 3 375.260 373.944 5.911 3.127 o
1 9 4 91.391 90.182 1.592 31.534 o
1 9 5 52.106 51.271 1.174 63.016 o
1 9 6 27.762 31.776 0.856 123.112 o
1 9 7 216.583 213.971 3.374 8.325 o
1 9 8 157.618 152.479 2.518 14.054 o
1 9 9 6.377 6.797 0.478 525.755 o
1 9 10 24.274 24.650 0.707 158.842 o
1 9 11 150.526 149.036 3.573 10.984 o
1 9 12 26.865 30.124 1.284 90.159 o
1 9 13 62.545 64.566 1.921 36.887 o
1 9 14 56.379 59.680 1.891 39.830 o
1 9 15 157.111 148.897 3.662 10.492 o
1 9 16 12.587 14.380 2.856 32.269 o
1 9 17 57.872 58.257 4.289 12.927 o
1 9 18 41.282 45.857 4.866 10.871 o
1 10 0 0.267 0.627 0.388 1687.630 o
1 10 1 71.076 73.692 1.463 41.280 o
1 10 2 8.013 9.126 0.607 366.885 o
1 10 3 202.981 197.600 3.175 9.319 o
1 10 4 282.277 276.716 4.428 5.245 o
1 10 5 152.323 151.534 2.488 14.523 o
1 10 6 354.564 351.055 5.523 3.501 o
1 10 7 203.683 201.551 3.194 9.196 o
1 10 8 14.461 13.475 0.607 264.212 o
1 10 9 53.446 55.719 1.433 52.992 o
1 10 10 33.738 34.642 1.085 92.690 o
1 10 11 160.672 160.799 3.762 9.914 o
1 10 12 2.727 3.185 0.965 266.537 o
1 10 13 2.471 4.379 1.244 167.943 o
1 10 14 24.630 27.954 1.533 76.451 o
1 10 15 26.800 29.686 2.667 33.042 o
1 10 16 3.267 1.324 2.836 34.828 o
1 10 17 0.695 1.732 2.816 35.644 o
1 11 0 33.968 34.413 0.935 102.605 o
1 11 1 123.567 123.819 2.140 19.612 o
1 11 2 63.060 64.158 1.334 48.896 o
1 11 3 27.004 30.830 0.985 113.881 o
1 11 4 3.926 4.150 0.587 532.637 o
1 11 5 10.453 10.539 0.667 296.542 o
1 11 6 249.194 239.367 4.050 6.402 o
1 11 7 67.318 66.348 1.473 43.751 o
1 11 8 0.798 1.483 0.517 901.561 o
1 11 9 28.515 28.800 0.896 121.053 o
1 11 10 37.894 38.304 1.095 84.804 o
1 11 11 64.924 68.696 1.951 35.250 o
1 11 12 107.577 108.384 2.866 17.342 o
1 11 13 95.333 93.735 2.687 20.208 o
1 11 14 43.947 49.131 3.632 17.913 o
1 11 15 34.295 35.806 2.876 27.850 o
1 11 16 8.922 7.752 2.926 31.694 o
1 12 0 18.826 20.262 0.756 181.548 o
1 12 1 31.648 30.233 0.866 115.722 o
1 12 2 92.923 95.735 1.851 27.913 o
1 12 3 311.932 303.277 4.727 4.520 o
1 12 4 48.298 53.142 1.204 64.025 o
1 12 5 3.334 4.866 0.657 463.918 o
1 12 6 47.758 47.101 1.234 65.509 o
1 12 7 34.828 33.856 1.085 91.785 o
1 12 8 14.894 14.868 0.826 198.752 o
1 12 9 19.887 19.844 0.896 155.493 o
1 12 10 19.061 20.232 0.926 152.956 o
1 12 11 27.358 28.452 1.483 77.054 o
1 12 12 11.031 9.653 1.353 120.983 o
1 12 13 33.901 38.145 1.761 56.013 o
1 12 14 6.815 6.150 3.692 20.393 o
1 12 15 1.769 3.204 2.697 38.550 o
1 12 16 29.438 20.252 5.931 7.774 o
1 13 0 76.674 76.688 1.513 38.175 o
1 13 1 41.150 40.264 1.085 80.709 o
1 13 2 155.944 162.152 2.926 12.509 o
1 13 3 19.289 18.590 0.786 177.924 o
1 13 4 160.941 156.201 3.284 11.312 o
1 13 5 34.991 38.463 1.234 80.054 o
1 13 6 79.897 81.245 1.990 30.092 o
1 13 7 0.421 0.577 0.637 665.260 o
1 13 8 33.237 34.751 1.125 90.662 o
1 13 9 14.404 16.699 0.955 169.608 o
1 13 10 112.822 110.016 2.369 19.991 o
1 13 11 6.981 6.011 1.284 144.538 o
1 13 12 26.956 27.337 1.791 61.009 o
1 13 13 2.092 3.921 1.592 106.845 o
1 13 14 21.672 26.641 3.841 17.796 o
1 13 15 9.979 25.546 7.583 4.882 o
1 14 0 17.762 18.391 0.916 161.828 o
1 14 1 24.737 25.297 0.935 129.415 o
1 14 2 4.041 4.050 0.717 403.577 o
1 14 3 137.494 131.919 2.697 15.286 o
1 14 4 65.726 65.770 1.602 41.858 o
1 14 5 4.635 6.568 0.866 284.086 o
1 14 6 4.034 4.229 0.816 330.760 o
1 14 7 9.057 10.708 1.005 192.236 o
1 14 8 33.513 34.721 1.383 74.901 o
1 14 9 32.154 33.597 1.274 83.072 o
1 14 10 25.661 25.158 1.383 86.971 o
1 14 11 18.884 22.968 1.931 59.559 o
1 14 12 14.533 13.485 2.060 57.412 o
1 14 13 77.188 71.911 4.001 13.508 o
1 15 0 6.549 7.324 1.025 206.413 o
1 15 1 12.628 14.092 0.995 173.035 o
1 15 2 30.014 31.368 1.343 82.010 o
1 15 3 21.109 23.138 1.204 109.934 o
1 15 4 16.679 19.247 1.194 122.546 o
1 15 5 166.753 161.774 3.234 11.112 o
1 15 6 74.283 80.171 2.140 29.316 o
1 15 7 13.583 16.997 1.363 109.452 o
1 15 8 17.357 20.232 1.314 106.758 o
1 15 9 35.520 39.687 1.791 53.774 o
1 15 10 100.552 98.442 2.498 20.916 o
1 15 11 3.956 5.434 2.388 48.084 o
1 15 12 9.951 8.738 2.160 55.449 o
1 16 0 6.927 4.498 1.592 100.569 o
1 16 1 68.765 70.398 2.349 28.326 o
1 16 2 71.921 76.319 2.428 26.408 o
1 16 3 44.515 44.952 1.751 50.070 o
1 16 4 21.156 24.262 1.602 76.294 o
1 16 5 31.210 33.587 1.612 65.238 o
1 16 6 84.832 86.848 2.329 24.978 o
1 16 7 23.896 29.009 1.692 67.313 o
1 16 8 75.812 75.742 2.398 26.249 o
1 16 9 53.664 52.843 2.339 32.613 o
1 16 10 22.224 23.118 2.020 54.059 o
1 16 11 21.035 7.583 4.827 11.785 o
1 17 0 26.063 30.124 2.010 51.576 o
1 17 1 17.942 21.884 1.722 71.901 o
1 17 2 10.076 9.932 1.791 76.879 o
1 17 3 12.656 15.495 1.871 68.050 o
1 17 4 24.414 25.834 2.040 51.880 o
1 17 5 40.029 41.369 2.239 38.777 o
1 17 6 11.617 14.589 2.030 59.909 o
1 17 7 13.778 14.997 1.751 75.276 o
1 17 8 1.716 1.970 1.941 73.882 o
1 17 9 8.129 6.329 4.548 13.514 o
1 18 0 2.170 3.185 1.791 85.510 o
1 18 1 2.425 0.617 1.811 84.514 o
1 18 2 28.967 29.676 2.289 41.686 o
1 18 3 6.588 7.056 2.229 53.735 o
1 18 4 38.610 36.533 2.627 31.428 o
1 18 5 8.415 8.051 2.587 40.079 o
1 18 6 15.293 21.665 3.603 20.513 o
2 0 0 3270.240 3342.490 70.746 0.035 o
2 0 1 7907.140 8057.910 125.520 0.008 o
2 0 2 795.168 886.912 13.286 0.707 o
2 0 3 1.045 1.821 0.179 3065.390 o
2 0 4 30.719 29.328 0.547 145.882 o
2 0 5 622.047 626.855 9.424 1.265 o
2 0 6 844.046 854.977 12.818 0.709 o
2 0 7 566.567 571.066 8.588 1.506 o
2 0 8 1.350 1.224 0.239 2411.510 o
2 0 9 6.291 7.603 0.438 552.177 o
2 0 10 121.518 122.276 2.030 20.563 o
2 0 11 658.184 646.221 10.399 1.110 o
2 0 12 121.016 121.779 2.050 20.526 o
2 0 13 6.886 7.693 0.627 385.530 o
2 0 14 0.050 2.558 0.577 759.890 o
2 0 15 30.258 29.427 0.935 113.410 o
2 0 16 255.864 253.290 4.080 6.138 o
2 0 17 169.752 169.527 2.986 11.523 o
2 0 18 2.315 2.697 1.065 227.852 o
2 0 19 28.489 30.810 1.722 62.485 o
2 0 20 6.256 5.712 1.851 76.521 o
2 1 0 281.593 306.790 4.677 4.867 o
2 1 1 1627.130 1685.710 25.188 0.195 o
2 1 2 816.360 874.154 13.226 0.701 o
2 1 3 5759.670 6037.140 93.267 0.015 o
2 1 4 258.924 262.973 4.001 6.092 o
2 1 5 840.737 850.638 12.768 0.714 o
2 1 6 139.441 135.114 2.140 17.558 o
2 1 7 241.340 233.167 3.851 6.847 o
2 1 8 1212.510 1190.100 17.803 0.368 o
2 1 9 80.056 76.797 1.343 39.661 o
2 1 10 113.307 111.737 1.881 23.214 o
2 1 11 30.984 30.422 0.766 125.220 o
2 1 12 4.945 5.493 0.488 590.151 o
2 1 13 293.805 292.529 4.558 4.901 o
2 1 14 22.115 23.227 0.776 159.722 o
2 1 15 86.557 87.057 1.662 32.172 o
2 1 16 6.627 10.290 0.866 251.888 o
2 1 17 4.933 5.374 0.876 281.965 o
2 1 18 101.015 102.084 2.319 22.064 o
2 1 19 32.885 33.856 1.732 58.809 o
2 1 20 20.441 21.933 2.209 47.651 o
2 2 0 1105.030 1173.190 17.465 0.402 o
2 2 1 78.485 85.047 1.334 38.971 o
2 2 2 1126.470 1190.000 17.774 0.389 o
2 2 3 501.418 541.032 9.365 1.542 o
2 2 4 929.896 979.015 17.167 0.486 o
2 2 5 568.565 563.204 9.822 1.347 o
2 2 6 1359.820 1336.110 19.973 0.295 o
2 2 7 351.899 345.989 5.245 3.675 o
2 2 8 104.659 102.044 1.672 26.940 o
2 2 9 239.953 232.132 3.612 7.195 o
2 2 10 45.797 46.056 0.896 81.215 o
2 2 11 22.866 21.506 0.637 180.063 o
2 2 12 305.439 291.126 4.488 4.826 o
2 2 13 59.712 57.411 1.125 57.516 o
2 2 14 64.291 62.855 1.294 49.519 o
2 2 15 21.304 22.162 0.856 153.045 o
2 2 16 20.840 22.809 0.975 137.293 o
2 2 17 77.124 80.250 1.791 33.449 o
2 2 18 18.292 20.958 1.403 96.205 o
2 2 19 8.401 11.653 1.493 105.685 o
2 2 20 9.766 8.539 2.020 62.684 o
2 3 0 50.127 53.580 0.896 73.008 o
2 3 1 933.115 988.359 14.778 0.556 o
2 3 2 1273.130 1277.670 19.107 0.326 o
2 3 3 27.843 29.039 0.557 154.985 o
2 3 4 1144.070 1186.930 20.530 0.337 o
2 3 5 17.858 17.664 0.617 220.475 o
2 3 6 430.346 433.415 7.573 2.213 o
2 3 7 225.941 227.843 4.090 6.881 o
2 3 8 772.898 734.572 11.007 0.902 o
2 3 9 360.927 349.761 5.354 3.541 o
2 3 10 80.273 82.639 1.423 37.521 o
2 3 11 65.323 62.506 1.154 52.195 o
2 3 12 72.049 69.910 1.314 44.280 o
2 3 13 56.279 56.187 1.144 59.501 o
2 3 14 101.358 97.964 1.791 26.816 o
2 3 15 42.403 44.653 1.095 76.765 o
2 3 16 27.448 28.850 0.985 114.914 o
2 3 17 53.017 54.844 1.562 49.803 o
2 3 18 32.990 35.577 1.433 72.311 o
2 3 19 72.556 71.533 2.558 25.139 o
2 3 20 35.790 35.298 3.274 22.369 o
2 4 0 820.075 842.647 12.549 0.740 o
2 4 1 861.617 882.852 13.176 0.675 o
2 4 2 85.896 92.073 1.493 33.767 o
2 4 3 1646.640 1635.150 24.342 0.201 o
2 4 4 119.393 122.177 1.990 21.055 o
2 4 5 166.336 172.164 3.115 11.252 o
2 4 6 2.202 1.373 0.259 1812.140 o
2 4 7 643.779 654.113 11.713 1.007 o
2 4 8 203.855 203.283 3.732 8.182 o
2 4 9 88.017 86.321 1.791 30.401 o
2 4 10 69.754 70.547 1.543 40.837 o
2 4 11 40.361 39.697 0.826 95.422 o
2 4 12 94.173 91.675 1.582 30.861 o
2 4 13 3.863 3.931 0.458 723.247 o
2 4 14 35.108 34.940 0.876 104.378 o
2 4 15 29.299 29.158 0.945 114.638 o
2 4 16 23.648 25.745 1.353 91.164 o
2 4 17 35.124 38.602 1.831 52.750 o
2 4 18 34.662 40.852 2.239 40.163 o
2 4 19 35.180 36.553 2.498 34.536 o
2 4 20 6.238 10.041 3.951 17.809 o
2 5 0 56.875 58.217 1.015 62.047 o
2 5 1 355.502 362.171 5.483 3.475 o
2 5 2 323.471 323.001 4.896 4.201 o
2 5 3 212.555 212.538 3.284 8.606 o
2 5 4 160.084 169.945 2.697 12.828 o
2 5 5 466.637 459.359 6.926 2.209 o
2 5 6 117.259 119.788 2.329 19.320 o
2 5 7 167.494 166.949 3.105 11.340 o
2 5 8 116.648 116.186 2.269 19.934 o
2 5 9 0.815 1.543 0.428 1224.550 o
2 5 10 57.224 58.884 1.373 51.949 o
2 5 11 77.613 75.752 1.652 35.916 o
2 5 12 169.232 166.770 3.165 11.107 o
2 5 13 5.642 4.568 0.637 432.612 o
2 5 14 21.815 22.302 1.035 128.140 o
2 5 15 69.555 68.726 1.921 34.636 o
2 5 16 83.900 86.162 2.309 25.360 o
2 5 17 17.940 21.824 1.662 75.795 o
2 5 18 45.575 47.987 2.359 34.277 o
2 5 19 22.948 25.038 2.498 37.996 o
2 6 0 31.611 30.970 0.677 130.458 o
2 6 1 219.381 221.206 3.433 8.062 o
2 6 2 505.996 495.712 7.494 1.910 o
2 6 3 18.535 19.744 0.537 225.264 o
2 6 4 467.767 477.600 7.195 2.112 o
2 6 5 700.881 672.364 10.151 1.067 o
2 6 6 68.551 70.259 1.343 45.043 o
2 6 7 131.485 133.203 2.558 16.303 o
2 6 8 309.204 304.660 5.653 3.937 o
2 6 9 76.598 76.568 1.801 33.865 o
2 6 10 111.438 110.175 2.189 21.357 o
2 6 11 206.615 196.784 3.682 8.282 o
2 6 12 37.927 36.831 1.075 86.733 o
2 6 13 62.217 63.880 1.533 44.902 o
2 6 14 32.770 32.870 1.244 84.663 o
2 6 15 15.643 15.047 1.254 120.953 o
2 6 16 81.057 81.365 2.448 24.610 o
2 6 17 113.743 119.062 3.403 13.810 o
2 6 18 40.983 42.762 2.289 37.248 o
2 6 19 6.895 6.658 2.369 47.905 o
2 7 0 112.116 117.350 1.931 22.647 o
2 7 1 96.259 93.307 1.572 30.339 o
2 7 2 57.123 54.635 1.035 62.578 o
2 7 3 11.603 12.400 0.508 336.680 o
2 7 4 226.443 226.440 3.493 7.732 o
2 7 5 338.758 338.197 5.175 3.844 o
2 7 6 67.855 70.438 1.254 47.029 o
2 7 7 204.459 194.744 3.055 9.550 o
2 7 8 3.399 4.727 0.717 409.271 o
2 7 9 138.765 138.318 2.697 14.993 o
2 7 10 17.684 18.878 0.796 182.398 o
2 7 11 27.630 26.989 0.945 120.132 o
2 7 12 23.079 25.277 0.975 128.844 o
2 7 13 50.906 52.077 1.562 51.377 o
2 7 14 141.396 135.402 3.344 12.381 o
2 7 15 54.454 59.302 2.259 33.228 o
2 7 16 10.673 11.315 1.493 102.907 o
2 7 17 31.051 35.766 2.189 43.137 o
2 7 18 38.223 40.473 2.408 35.470 o
2 7 19 2.004 13.703 5.583 9.044 o
2 8 0 412.361 413.551 6.289 2.695 o
2 8 1 106.433 111.717 1.891 24.107 o
2 8 2 223.937 219.165 3.443 7.957 o
2 8 3 105.223 106.891 1.811 25.282 o
2 8 4 748.430 722.401 10.957 0.933 o
2 8 5 31.792 31.756 0.756 122.669 o
2 8 6 43.331 43.817 0.916 84.427 o
2 8 7 63.655 64.099 1.324 48.861 o
2 8 8 74.307 73.632 1.582 38.238 o
2 8 9 73.281 70.308 1.582 39.052 o
2 8 10 248.583 238.123 4.389 6.035 o
2 8 11 159.228 150.469 2.916 12.667 o
2 8 12 27.013 27.198 1.085 108.166 o
2 8 13 41.787 41.379 1.543 59.483 o
2 8 14 94.916 93.974 2.568 21.181 o
2 8 15 23.281 25.954 1.622 72.762 o
2 8 16 58.898 60.088 2.339 30.993 o
2 8 17 8.746 9.733 1.801 77.156 o
2 8 18 22.071 24.362 2.279 44.497 o
2 9 0 22.517 22.570 0.687 172.107 o
2 9 1 36.647 35.358 0.876 101.520 o
2 9 2 13.841 15.146 0.617 259.397 o
2 9 3 108.328 109.170 1.851 24.323 o
2 9 4 141.836 141.682 2.349 16.157 o
2 9 5 103.835 104.940 1.831 25.490 o
2 9 6 12.206 13.017 0.527 316.899 o
2 9 7 97.363 97.357 1.712 28.331 o
2 9 8 119.233 112.046 1.980 21.744 o
2 9 9 429.571 413.372 7.305 2.322 o
2 9 10 57.231 53.968 1.413 52.100 o
2 9 11 32.510 32.104 1.742 59.041 o
2 9 12 213.911 210.806 4.807 6.262 o
2 9 13 4.739 5.463 1.144 183.899 o
2 9 14 35.617 37.896 1.791 54.136 o
2 9 15 55.431 58.167 2.100 36.064 o
2 9 16 13.054 12.241 1.911 66.356 o
2 9 17 58.691 54.754 2.378 30.866 o
2 9 18 55.323 54.207 5.712 7.901 o
2 10 0 101.616 103.308 1.881 25.544 o
2 10 1 20.820 21.963 0.687 180.595 o
2 10 2 12.880 12.569 0.597 286.764 o
2 10 3 43.133 42.852 0.975 82.442 o
2 10 4 18.485 20.092 0.707 192.471 o
2 10 5 66.309 62.705 1.254 49.481 o
2 10 6 22.367 24.421 0.756 159.473 o
2 10 7 86.181 83.564 1.513 34.541 o
2 10 8 15.128 15.495 0.627 244.821 o
2 10 9 43.592 41.737 1.423 62.934 o
2 10 10 11.279 12.778 1.115 155.875 o
2 10 11 46.000 46.713 1.682 51.213 o
2 10 12 137.005 138.666 3.453 12.107 o
2 10 13 49.365 51.321 1.821 45.028 o
2 10 14 12.538 12.649 1.582 90.924 o
2 10 15 21.114 22.053 1.622 75.894 o
2 10 16 31.709 34.154 2.150 44.340 o
2 10 17 33.669 39.329 4.110 15.063 o
2 11 0 35.997 36.513 0.985 94.740 o
2 11 1 216.392 216.777 3.493 8.099 o
2 11 2 7.090 7.563 0.617 389.601 o
2 11 3 9.322 10.479 0.647 318.534 o
2 11 4 31.584 35.289 0.965 103.619 o
2 11 5 84.795 85.166 1.702 32.300 o
2 11 6 13.657 14.629 0.667 248.536 o
2 11 7 199.978 198.984 3.662 8.461 o
2 11 8 228.061 217.494 3.961 7.120 o
2 11 9 24.464 23.297 0.756 154.239 o
2 11 10 275.647 265.361 5.951 4.158 o
2 11 11 29.182 31.258 1.373 80.983 o
2 11 12 15.392 16.977 1.572 86.777 o
2 11 13 43.713 45.061 2.010 42.973 o
2 11 14 18.051 21.834 1.901 61.727 o
2 11 15 17.703 16.878 1.831 67.054 o
2 11 16 3.920 3.971 2.786 35.776 o
2 12 0 105.521 104.154 1.901 24.716 o
2 12 1 216.526 216.001 3.563 7.994 o
2 12 2 40.319 41.926 1.055 82.199 o
2 12 3 92.388 93.635 1.761 29.133 o
2 12 4 123.941 127.033 2.219 18.960 o
2 12 5 11.377 13.156 0.687 267.308 o
2 12 6 381.811 368.311 6.727 2.791 o
2 12 7 159.972 162.033 3.085 11.827 o
2 12 8 6.225 6.190 0.647 397.167 o
2 12 9 11.155 11.653 0.796 238.572 o
2 12 10 24.762 25.018 1.284 95.890 o
2 12 11 11.027 11.534 1.373 116.673 o
2 12 12 13.095 14.639 1.612 86.745 o
2 12 13 69.484 70.975 2.458 26.771 o
2 12 14 0.262 2.179 1.771 89.454 o
2 12 15 6.849 6.727 1.771 82.084 o
2 13 0 80.952 79.474 1.533 36.235 o
2 13 1 45.472 47.131 1.125 71.560 o
2 13 2 51.683 53.440 1.224 60.958 o
2 13 3 119.174 119.002 2.169 20.146 o
2 13 4 114.171 114.255 2.488 18.888 o
2 13 5 3.855 4.876 0.687 424.402 o
2 13 6 2.437 2.607 0.677 494.779 o
2 13 7 13.834 16.331 0.836 198.113 o
2 13 8 93.518 94.501 2.030 26.134 o
2 13 9 6.934 9.285 0.876 249.513 o
2 13 10 76.112 75.384 2.359 26.698 o
2 13 11 120.148 120.256 3.304 13.910 o
2 13 12 112.442 111.658 3.294 14.586 o
2 13 13 22.361 23.386 2.110 50.414 o
2 13 14 9.093 4.996 1.951 68.079 o
2 14 0 4.603 5.036 0.717 384.906 o
2 14 1 40.132 42.484 1.125 78.653 o
2 14 2 47.545 50.475 1.343 60.576 o
2 14 3 27.971 30.800 1.144 98.897 o
2 14 4 126.342 129.640 2.737 15.933 o
2 14 5 35.732 36.781 1.284 77.421 o
2 14 6 91.657 90.281 2.090 26.161 o
2 14 7 196.483 190.107 3.662 8.672 o
2 14 8 33.332 35.428 1.343 76.950 o
2 14 9 0.853 1.045 1.035 255.384 o
2 14 10 38.261 41.797 2.060 43.797 o
2 14 11 3.604 5.742 1.801 82.467 o
2 14 12 23.543 28.930 2.229 45.028 o
2 14 13 45.979 45.061 2.488 32.050 o
2 15 0 49.256 52.276 1.562 52.099 o
2 15 1 94.737 99.965 2.448 21.854 o
2 15 2 12.800 14.758 1.204 134.076 o
2 15 3 13.027 14.559 1.075 155.331 o
2 15 4 161.787 161.098 3.284 11.181 o
2 15 5 45.701 47.489 1.523 56.346 o
2 15 6 4.616 3.573 0.896 283.187 o
2 15 7 44.893 48.077 1.662 52.026 o
2 15 8 23.036 24.352 1.463 84.238 o
2 15 9 13.900 15.375 1.393 106.804 o
2 15 10 3.727 4.299 1.851 78.759 o
2 15 11 0.848 5.404 2.150 60.116 o
2 15 12 18.280 24.342 2.707 33.948 o
2 16 0 107.278 110.981 3.165 15.566 o
2 16 1 83.500 90.749 2.846 20.167 o
2 16 2 52.520 55.749 1.851 42.491 o
2 16 3 19.934 22.769 1.572 79.961 o
2 16 4 14.859 19.734 1.781 70.936 o
2 16 5 167.306 163.048 3.682 9.875 o
2 16 6 30.262 31.467 1.781 58.657 o
2 16 7 3.562 5.802 1.602 102.637 o
2 16 8 31.578 37.020 1.931 50.998 o
2 16 9 18.126 19.336 1.771 69.568 o
2 16 10 7.443 15.365 2.339 47.699 o
2 17 0 40.742 40.394 2.110 41.934 o
2 17 1 44.144 45.877 2.209 37.934 o
2 17 2 34.733 36.503 2.269 39.926 o
2 17 3 47.539 47.788 2.160 37.982 o
2 17 4 6.531 9.743 1.732 84.514 o
2 17 5 36.851 38.762 1.951 48.015 o
2 17 6 62.696 61.262 2.587 26.743 o
2 17 7 9.651 9.703 1.881 70.930 o
2 17 8 84.293 73.374 2.846 20.885 o
2 18 0 150.402 147.961 4.259 9.111 o
2 18 1 24.940 23.705 2.398 40.339 o
2 18 2 30.171 27.387 2.209 43.978 o
2 18 3 15.652 15.644 2.169 51.743 o
2 18 4 167.292 153.435 4.568 7.974 o
2 18 5 5.741 6.488 2.558 41.658 o
2 18 6 27.304 24.730 6.190 7.159 o
3 0 1 196.846 206.049 3.125 9.478 o
3 0 2 159.349 172.761 2.647 12.947 o
3 0 3 1436.870 1503.770 22.491 0.245 o
3 0 4 35.722 37.219 0.657 115.319 o
3 0 5 266.461 263.202 4.030 5.938 o
3 0 6 1376.430 1394.880 20.789 0.278 o
3 0 7 372.652 376.999 5.732 3.207 o
3 0 8 71.136 72.548 1.254 45.196 o
3 0 9 110.699 108.185 1.941 23.378 o
3 0 10 30.377 30.034 0.756 127.970 o
3 0 11 0.388 0.657 0.448 1277.390 o
3 0 12 6.060 7.006 0.517 495.903 o
3 0 13 10.430 11.494 0.637 303.871 o
3 0 14 460.405 443.108 6.767 2.299 o
3 0 15 1.406 1.582 0.617 633.538 o
3 0 16 87.124 91.167 1.821 29.750 o
3 0 17 16.502 18.649 1.095 137.039 o
3 0 18 4.871 6.538 1.294 147.181 o
3 0 19 0.766 3.175 1.622 105.175 o
3 0 20 13.582 17.455 2.219 50.138 o
3 1 0 690.769 727.417 10.818 0.996 o
3 1 1 561.561 577.744 8.618 1.505 o
3 1 2 22.825 22.262 0.438 206.275 o
3 1 3 531.857 549.849 8.787 1.565 o
3 1 4 388.770 400.664 6.329 2.825 o
3 1 5 1234.250 1212.340 18.162 0.355 o
3 1 6 603.321 615.471 9.245 1.322 o
3 1 7 148.515 147.125 2.319 15.581 o
3 1 8 265.324 257.758 3.961 6.071 o
3 1 9 50.611 48.674 0.955 72.761 o
3 1 10 45.236 42.514 0.866 85.181 o
3 1 11 46.250 44.255 0.926 80.455 o
3 1 12 369.651 355.951 5.454 3.414 o
3 1 13 66.784 64.347 1.254 48.876 o
3 1 14 130.714 132.815 2.239 17.953 o
3 1 15 60.041 62.516 1.363 49.973 o
3 1 16 160.116 162.700 2.856 12.512 o
3 1 17 46.050 49.679 1.403 59.657 o
3 1 18 1.316 2.408 1.194 189.055 o
3 1 19 42.585 44.962 1.921 45.791 o
3 1 20 14.587 13.495 2.130 54.196 o
3 2 0 1901.870 2000.640 29.895 0.141 o
3 2 1 716.895 756.854 11.315 0.922 o
3 2 2 223.183 227.117 3.453 7.862 o
3 2 3 999.650 1015.760 16.997 0.464 o
3 2 4 199.122 206.407 3.672 8.369 o
3 2 5 318.816 334.754 5.901 3.612 o
3 2 6 309.265 307.019 5.812 3.831 o
3 2 7 224.756 218.529 3.364 8.066 o
3 2 8 73.345 74.847 1.343 42.331 o
3 2 9 821.057 831.501 12.460 0.747 o
3 2 10 305.562 299.804 4.608 4.689 o
3 2 11 136.654 134.258 2.219 17.465 o
3 2 12 93.199 90.839 1.602 30.952 o
3 2 13 8.347 7.603 0.547 411.108 o
3 2 14 7.735 8.369 0.627 365.755 o
3 2 15 48.279 48.475 1.125 68.667 o
3 2 16 26.197 29.377 1.045 111.281 o
3 2 17 33.255 36.761 1.343 76.420 o
3 2 18 16.778 16.749 1.244 118.530 o
3 2 19 74.627 74.309 2.189 29.124 o
3 2 20 2.935 3.234 2.597 41.288 o
3 3 0 657.814 667.677 9.982 1.135 o
3 3 1 393.747 406.625 6.110 2.862 o
3 3 2 464.255 474.804 7.105 2.149 o
3 3 3 630.122 647.585 9.703 1.211 o
3 3 4 160.248 164.750 2.976 12.086 o
3 3 5 50.053 49.947 1.085 68.096 o
3 3 6 134.685 131.521 2.488 16.457 o
3 3 7 399.034 381.079 6.688 2.698 o
3 3 8 18.752 18.868 0.687 197.930 o
3 3 9 281.342 274.318 4.926 4.854 o
3 3 10 188.277 183.598 3.423 9.497 o
3 3 11 30.255 29.318 0.717 132.669 o
3 3 12 21.867 21.784 0.617 186.977 o
3 3 13 54.853 53.570 1.115 62.197 o
3 3 14 20.046 19.167 0.687 190.675 o
3 3 15 10.520 12.201 0.647 294.989 o
3 3 16 46.273 46.862 1.353 62.188 o
3 3 17 38.015 44.434 1.941 46.895 o
3 3 18 33.163 42.653 2.090 44.377 o
3 3 19 5.610 6.618 2.010 65.758 o
3 3 20 63.068 63.183 4.558 11.475 o
3 4 0 3452.730 3446.700 51.530 0.047 o
3 4 1 39.170 41.707 0.776 98.330 o
3 4 2 607.708 619.979 9.295 1.306 o
3 4 3 243.455 242.781 3.712 6.885 o
3 4 4 175.735 177.169 3.194 10.574 o
3 4 5 105.132 104.463 1.970 24.183 o
3 4 6 55.038 54.645 1.194 59.336 o
3 4 7 553.786 552.865 9.663 1.399 o
3 4 8 321.367 315.567 5.633 3.813 o
3 4 9 150.153 144.976 2.717 14.006 o
3 4 10 330.741 317.677 5.931 3.573 o
3 4 11 85.002 82.728 1.761 31.779 o
3 4 12 79.616 75.493 1.662 35.274 o
3 4 13 50.395 47.350 1.234 63.544 o
3 4 14 3.785 3.394 0.687 441.639 o
3 4 15 47.700 50.883 1.523 54.423 o
3 4 16 44.088 45.748 1.801 48.570 o
3 4 17 36.103 40.105 1.771 54.139 o
3 4 18 9.781 13.365 2.100 57.468 o
3 4 19 1.145 2.408 2.090 64.055 o
3 4 20 25.989 24.212 8.608 3.770 o
3 5 0 1.930 2.378 0.299 1525.930 o
3 5 1 198.413 199.859 3.095 9.588 o
3 5 2 833.828 842.140 12.987 0.711 o
3 5 3 2.273 2.269 0.249 1690.130 o
3 5 4 51.453 50.405 0.926 72.240 o
3 5 5 789.427 809.866 14.002 0.698 o
3 5 6 820.196 820.067 14.181 0.670 o
3 5 7 106.244 102.940 2.050 23.495 o
3 5 8 391.168 374.103 6.638 2.767 o
3 5 9 176.755 173.985 3.403 10.078 o
3 5 10 158.225 156.848 2.976 12.367 o
3 5 11 2.902 2.577 0.577 612.491 o
3 5 12 68.889 68.040 1.572 40.991 o
3 5 13 47.957 48.047 1.324 61.787 o
3 5 14 135.428 133.939 2.717 15.267 o
3 5 15 3.141 4.707 0.965 257.460 o
3 5 16 62.041 61.093 1.951 36.910 o
3 5 17 31.474 37.657 2.249 41.117 o
3 5 18 23.245 27.705 2.398 40.269 o
3 5 19 97.846 97.546 3.752 13.402 o
3 6 0 71.584 71.951 1.254 45.134 o
3 6 1 365.646 363.853 5.553 3.370 o
3 6 2 398.978 409.581 6.180 2.805 o
3 6 3 183.168 186.673 2.926 10.759 o
3 6 4 230.219 229.605 3.533 7.548 o
3 6 5 483.234 466.733 7.046 2.113 o
3 6 6 245.312 241.686 4.359 6.092 o
3 6 7 4.214 4.807 0.587 513.465 o
3 6 8 18.036 17.644 0.746 193.132 o
3 6 9 193.732 183.429 3.413 9.350 o
3 6 10 31.160 31.398 0.995 105.243 o
3 6 11 61.110 58.426 1.453 48.273 o
3 6 12 98.215 94.113 1.980 25.904 o
3 6 13 132.977 125.958 2.498 16.755 o
3 6 14 58.060 59.899 1.732 42.722 o
3 6 15 75.075 77.155 2.398 26.253 o
3 6 16 4.191 5.444 1.543 109.478 o
3 6 17 0.089 2.269 1.523 120.719 o
3 6 18 3.484 4.707 2.219 55.675 o
3 6 19 4.403 3.483 2.577 41.601 o
3 7 0 93.757 93.605 1.592 30.637 o
3 7 1 30.837 31.079 0.756 125.635 o
3 7 2 307.038 304.063 4.657 4.615 o
3 7 3 177.104 177.329 2.796 11.537 o
3 7 4 84.282 81.594 1.493 35.569 o
3 7 5 307.401 299.684 4.598 4.677 o
3 7 6 162.476 156.878 2.548 13.534 o
3 7 7 331.004 319.747 5.712 3.682 o
3 7 8 164.222 162.272 3.115 11.548 o
3 7 9 131.615 129.451 2.568 16.385 o
3 7 10 0.413 0.667 0.458 1222.830 o
3 7 11 35.323 32.233 1.005 97.449 o
3 7 12 120.564 113.180 2.428 18.718 o
3 7 13 177.750 171.756 3.593 9.630 o
3 7 14 0.655 0.100 1.085 237.345 o
3 7 15 249.425 247.916 5.782 4.588 o
3 7 16 4.543 7.543 1.831 78.627 o
3 7 17 57.830 60.267 2.508 28.598 o
3 7 18 29.522 32.253 2.408 38.122 o
3 7 19 7.062 14.928 8.708 3.728 o
3 8 0 136.822 137.223 2.408 16.446 o
3 8 1 335.797 332.316 5.105 3.930 o
3 8 2 253.149 253.240 4.100 6.161 o
3 8 3 56.340 56.068 1.085 61.204 o
3 8 4 57.900 57.481 1.095 59.427 o
3 8 5 548.579 531.359 8.200 1.639 o
3 8 6 1.306 2.259 0.338 1495.080 o
3 8 7 217.844 216.658 4.001 7.279 o
3 8 8 78.844 81.534 1.781 33.038 o
3 8 9 29.207 30.203 1.005 108.747 o
3 8 10 25.903 26.282 1.025 116.569 o
3 8 11 132.163 132.437 2.856 14.902 o
3 8 12 25.102 25.227 1.134 108.438 o
3 8 13 67.302 65.960 2.110 32.428 o
3 8 14 7.975 11.514 1.214 148.134 o
3 8 15 55.845 57.580 2.110 35.845 o
3 8 16 20.912 28.203 2.110 50.079 o
3 8 17 46.931 51.689 2.568 29.996 o
3 8 18 4.556 7.872 2.339 49.557 o
3 9 0 133.837 130.974 2.189 18.005 o
3 9 1 60.666 57.859 1.164 55.789 o
3 9 2 172.172 170.104 2.747 12.069 o
3 9 3 248.725 237.158 3.742 6.799 o
3 9 4 57.452 57.103 1.164 57.923 o
3 9 5 119.559 119.360 2.090 20.578 o
3 9 6 369.563 350.050 5.533 3.398 o
3 9 7 89.594 89.416 1.732 30.442 o
3 9 8 122.169 119.669 2.438 18.226 o
3 9 9 2.277 2.060 0.587 634.952 o
3 9 10 54.249 54.724 1.592 48.499 o
3 9 11 85.839 79.593 2.458 24.014 o
3 9 12 73.093 74.040 2.090 30.770 o
3 9 13 129.496 125.212 3.194 13.781 o
3 9 14 9.796 11.743 1.722 81.812 o
3 9 15 2.739 4.060 1.503 118.131 o
3 9 16 61.960 63.233 2.498 27.902 o
3 9 17 19.001 22.819 2.468 39.831 o
3 10 0 67.383 69.363 1.353 45.501 o
3 10 1 34.728 35.139 0.995 96.871 o
3 10 2 122.573 123.430 2.100 19.969 o
3 10 3 129.701 128.386 2.239 18.246 o
3 10 4 88.011 88.361 1.602 32.401 o
3 10 5 17.255 17.495 0.647 218.425 o
3 10 6 10.428 10.280 0.547 351.658 o
3 10 7 267.750 258.276 4.498 5.497 o
3 10 8 39.253 38.961 1.174 78.779 o
3 10 9 272.559 262.216 5.782 4.322 o
3 10 10 598.607 554.716 11.922 1.081 o
3 10 11 26.208 27.994 1.423 82.169 o
3 10 12 90.639 91.625 2.508 22.270 o
3 10 13 1.856 4.478 1.473 123.805 o
3 10 14 44.871 48.863 2.070 40.590 o
3 10 15 6.002 8.827 1.781 81.098 o
3 10 16 24.300 29.507 2.329 41.752 o
3 10 17 50.497 51.231 3.075 22.737 o
3 11 0 107.289 107.070 1.881 24.398 o
3 11 1 127.174 129.660 2.219 18.527 o
3 11 2 186.014 187.250 3.025 10.404 o
3 11 3 159.980 155.544 2.767 12.989 o
3 11 4 103.946 102.522 1.841 25.579 o
3 11 5 126.965 124.744 2.120 19.331 o
3 11 6 82.244 83.544 1.572 34.791 o
3 11 7 11.971 13.057 0.697 259.274 o
3 11 8 84.558 84.480 1.751 31.809 o
3 11 9 51.022 50.117 1.602 50.617 o
3 11 10 98.952 99.546 2.687 19.604 o
3 11 11 24.092 25.048 1.334 92.639 o
3 11 12 34.093 38.175 1.881 51.509 o
3 11 13 23.422 26.282 1.602 73.744 o
3 11 14 46.326 48.614 2.120 39.072 o
3 11 15 4.985 8.011 1.771 83.055 o
3 11 16 3.839 3.752 2.378 48.730 o
3 12 0 6.617 6.130 0.587 434.599 o
3 12 1 95.508 94.252 1.722 28.881 o
3 12 2 103.587 103.637 1.911 24.962 o
3 12 3 78.863 76.777 1.493 37.807 o
3 12 4 175.933 173.866 3.045 11.012 o
3 12 5 35.779 36.752 1.025 92.410 o
3 12 6 19.768 19.804 0.806 170.162 o
3 12 7 62.313 63.860 1.423 47.282 o
3 12 8 41.532 39.856 1.045 82.503 o
3 12 9 224.641 214.448 5.772 4.988 o
3 12 10 16.828 19.147 1.294 110.575 o
3 12 11 47.156 48.813 1.911 43.879 o
3 12 12 67.908 64.477 2.597 25.719 o
3 12 13 0.027 0.647 1.771 90.336 o
3 12 14 16.346 18.888 1.941 61.279 o
3 12 15 18.840 15.763 2.398 42.691 o
3 13 0 59.168 60.626 1.284 52.822 o
3 13 1 2.335 2.538 0.557 672.129 o
3 13 2 15.716 15.634 0.806 197.181 o
3 13 3 14.111 15.515 0.756 218.088 o
3 13 4 178.146 174.035 3.135 10.692 o
3 13 5 128.615 128.048 2.568 16.663 o
3 13 6 47.485 48.226 1.343 61.326 o
3 13 7 43.575 46.942 1.304 65.914 o
3 13 8 27.540 27.387 1.025 112.468 o
3 13 9 11.134 12.629 1.493 101.474 o
3 13 10 5.541 5.314 1.254 155.172 o
3 13 11 95.061 91.953 2.886 18.826 o
3 13 12 7.861 9.882 1.742 82.508 o
3 13 13 108.144 108.861 3.413 14.297 o
3 13 14 50.208 49.271 3.344 20.070 o
3 14 0 51.764 51.679 1.234 61.161 o
3 14 1 7.773 8.320 0.766 292.570 o
3 14 2 36.670 38.165 1.184 81.257 o
3 14 3 162.595 161.287 3.155 11.521 o
3 14 4 81.601 87.644 1.990 29.170 o
3 14 5 32.661 35.776 1.204 85.674 o
3 14 6 34.463 36.095 1.274 79.501 o
3 14 7 46.359 50.564 1.552 54.226 o
3 14 8 14.343 15.534 1.105 145.033 o
3 14 9 20.521 23.267 1.911 59.656 o
3 14 10 16.801 17.057 1.931 62.021 o
3 14 11 3.307 5.463 1.781 84.562 o
3 14 12 28.363 28.392 2.458 37.550 o
3 14 13 50.710 48.027 2.647 28.464 o
3 15 0 2.957 4.190 0.886 301.567 o
3 15 1 136.135 134.387 3.185 13.251 o
3 15 2 59.686 62.775 2.000 36.363 o
3 15 3 41.304 47.310 1.742 51.244 o
3 15 4 5.537 8.290 1.125 180.674 o
3 15 5 20.114 20.988 1.274 106.125 o
3 15 6 117.538 116.544 2.687 17.323 o
3 15 7 69.382 70.418 1.980 33.530 o
3 15 8 14.589 17.197 1.294 115.916 o
3 15 9 43.731 46.355 2.209 37.975 o
3 15 10 2.836 6.021 1.732 89.370 o
3 15 11 121.818 113.539 3.463 13.292 o
3 15 12 91.484 81.494 4.170 12.052 o
3 16 0 10.449 12.529 1.403 112.963 o
3 16 1 2.844 5.036 1.174 183.787 o
3 16 2 127.066 127.759 3.115 14.188 o
3 16 3 11.566 12.131 1.383 114.019 o
3 16 4 62.784 65.213 2.150 32.795 o
3 16 5 20.033 22.839 1.543 81.986 o
3 16 6 9.623 12.489 1.572 95.067 o
3 16 7 60.344 63.651 2.229 32.145 o
3 16 8 112.069 103.010 2.986 16.511 o
3 16 9 27.008 29.656 2.747 31.439 o
3 16 10 151.781 135.343 4.608 8.394 o
3 17 0 4.730 6.100 1.533 109.576 o
3 17 1 49.409 51.122 2.169 36.920 o
3 17 2 23.848 24.113 2.030 52.817 o
3 17 3 11.336 13.843 1.901 67.464 o
3 17 4 12.065 16.172 1.821 71.340 o
3 17 5 4.548 6.827 1.791 82.165 o
3 17 6 25.307 25.118 2.050 51.299 o
3 17 7 1.610 5.444 2.010 68.100 o
3 17 8 14.519 19.654 2.528 39.440 o
3 18 0 8.175 6.678 3.194 26.896 o
3 18 1 11.306 12.798 2.388 45.233 o
3 18 2 18.163 16.211 2.458 41.010 o
3 18 3 26.569 29.367 2.468 37.573 o
3 18 4 5.073 3.941 2.219 55.252 o
3 18 5 5.423 9.802 3.075 29.063 o
4 0 0 278.305 292.479 6.220 3.853 o
4 0 1 25.357 25.934 0.517 174.695 o
4 0 2 927.969 959.609 14.310 0.580 o
4 0 3 3421.070 3399.850 50.943 0.048 o
4 0 4 269.260 278.000 4.220 5.601 o
4 0 5 334.567 330.654 5.016 3.998 o
4 0 6 1175.500 1187.490 17.774 0.377 o
4 0 7 378.358 371.734 5.832 3.148 o
4 0 8 93.020 90.182 1.523 31.930 o
4 0 9 119.621 119.430 1.970 21.315 o
4 0 10 28.343 27.934 0.726 138.728 o
4 0 11 91.152 89.047 1.592 31.715 o
4 0 12 129.049 128.824 2.179 18.601 o
4 0 13 3.380 3.762 0.547 611.644 o
4 0 14 1.327 1.582 0.468 999.534 o
4 0 15 15.421 17.405 0.856 183.882 o
4 0 16 170.670 166.442 2.826 12.001 o
4 0 17 5.081 7.454 0.955 238.314 o
4 0 18 1.126 3.603 1.493 122.628 o
4 0 19 23.201 27.795 2.010 53.142 o
4 0 20 3.611 5.254 2.209 56.016 o
4 1 0 733.194 768.497 11.444 0.894 o
4 1 1 1583.580 1568.080 23.347 0.218 o
4 1 2 772.541 783.674 11.713 0.839 o
4 1 3 868.226 892.983 13.743 0.645 o
4 1 4 1249.990 1314.630 20.092 0.313 o
4 1 5 339.273 339.591 5.145 3.850 o
4 1 6 1.952 1.373 0.239 2043.810 o
4 1 7 89.439 88.052 1.473 33.616 o
4 1 8 12.515 12.091 0.458 345.391 o
4 1 9 14.244 13.017 0.478 309.107 o
4 1 10 5.166 5.742 0.448 623.719 o
4 1 11 17.206 18.202 0.637 218.666 o
4 1 12 25.054 25.954 0.746 149.256 o
4 1 13 31.102 32.283 0.826 117.981 o
4 1 14 49.211 50.196 1.174 65.477 o
4 1 15 48.527 51.151 1.194 64.923 o
4 1 16 15.646 17.047 0.906 173.842 o
4 1 17 65.183 66.079 1.732 39.476 o
4 1 18 121.226 121.868 2.796 16.259 o
4 1 19 26.459 27.059 1.941 54.769 o
4 1 20 11.105 13.574 2.339 46.940 o
4 2 0 543.199 552.666 8.280 1.616 o
4 2 1 2237.500 2284.370 34.094 0.107 o
4 2 2 290.770 302.431 4.568 4.871 o
4 2 3 131.059 138.199 2.160 18.078 o
4 2 4 94.267 96.621 1.622 29.903 o
4 2 5 276.407 283.413 4.329 5.365 o
4 2 6 326.129 320.165 4.876 4.202 o
4 2 7 3.545 3.115 0.249 1279.730 o
4 2 8 30.124 30.641 0.667 135.616 o
4 2 9 199.972 196.496 3.085 9.612 o
4 2 10 514.717 505.574 7.643 1.845 o
4 2 11 41.330 38.612 0.866 92.722 o
4 2 12 145.330 140.776 2.349 15.928 o
4 2 13 144.380 141.294 2.398 15.770 o
4 2 14 5.199 5.036 0.597 472.858 o
4 2 15 27.936 30.213 0.945 116.260 o
4 2 16 43.331 46.922 1.314 65.701 o
4 2 17 14.389 13.345 0.985 169.937 o
4 2 18 50.226 52.087 2.080 38.502 o
4 2 19 16.077 18.450 2.408 42.723 o
4 2 20 67.518 70.607 4.697 10.723 o
4 3 0 247.463 255.360 3.881 6.487 o
4 3 1 287.794 292.937 4.458 5.048 o
4 3 2 286.618 300.560 4.538 4.954 o
4 3 3 292.450 298.709 4.558 4.881 o
4 3 4 35.578 35.527 0.687 115.481 o
4 3 5 164.883 160.719 2.956 12.025 o
4 3 6 1045.610 1011.140 17.465 0.439 o
4 3 7 62.937 62.765 1.343 49.045 o
4 3 8 993.743 953.767 16.500 0.488 o
4 3 9 279.161 268.456 4.827 4.994 o
4 3 10 188.888 188.047 3.503 9.240 o
4 3 11 206.578 197.152 3.821 8.034 o
4 3 12 54.618 55.510 1.533 49.753 o
4 3 13 69.265 67.681 1.543 41.481 o
4 3 14 104.884 103.298 2.189 22.547 o
4 3 15 7.944 8.857 0.866 247.447 o
4 3 16 69.681 71.483 1.990 33.191 o
4 3 17 77.839 79.544 2.339 26.372 o
4 3 18 21.836 22.909 1.801 64.561 o
4 3 19 1.996 2.896 2.617 40.881 o
4 3 20 7.622 13.345 7.782 4.661 o
4 4 0 520.272 514.750 7.732 1.803 o
4 4 1 367.215 381.069 5.772 3.211 o
4 4 2 871.699 901.083 13.455 0.653 o
4 4 3 698.021 693.631 10.399 1.038 o
4 4 4 808.881 803.965 12.012 0.788 o
4 4 5 4.513 4.677 0.478 639.171 o
4 4 6 117.847 119.589 2.299 19.455 o
4 4 7 108.294 108.244 2.140 22.203 o
4 4 8 74.377 75.404 1.602 37.636 o
4 4 9 78.432 76.160 1.652 35.643 o
4 4 10 16.749 16.579 0.746 202.421 o
4 4 11 344.210 335.311 5.971 3.407 o
4 4 12 52.020 54.645 1.324 57.269 o
4 4 13 96.392 91.555 1.970 26.492 o
4 4 14 62.935 61.531 1.632 42.934 o
4 4 15 52.212 55.690 1.941 40.538 o
4 4 16 42.883 46.514 1.771 49.806 o
4 4 17 31.366 33.985 1.692 61.326 o
4 4 18 2.561 4.896 2.329 50.973 o
4 4 19 4.551 9.822 2.458 44.832 o
4 5 0 1117.750 1109.750 16.540 0.426 o
4 5 1 342.376 349.502 5.304 3.703 o
4 5 2 156.462 157.794 2.518 13.963 o
4 5 3 136.481 139.443 2.219 17.257 o
4 5 4 377.348 379.248 5.772 3.156 o
4 5 5 289.229 291.355 5.195 4.477 o
4 5 6 27.013 26.432 0.776 139.436 o
4 5 7 122.648 115.589 2.269 19.359 o
4 5 8 100.204 94.232 1.951 25.858 o
4 5 9 244.518 244.473 4.468 5.959 o
4 5 10 74.318 75.016 1.652 36.917 o
4 5 11 88.556 86.420 1.821 29.937 o
4 5 12 113.597 108.433 2.359 20.059 o
4 5 13 126.175 123.590 2.577 16.972 o
4 5 14 33.909 33.418 1.194 86.217 o
4 5 15 325.593 330.057 6.628 3.214 o
4 5 16 13.296 15.883 1.473 98.807 o
4 5 17 1.166 2.866 1.891 77.799 o
4 5 18 29.527 33.418 2.488 36.116 o
4 5 19 44.569 37.319 2.657 29.949 o
4 6 0 178.162 167.218 2.627 12.179 o
4 6 1 130.991 129.909 2.140 18.573 o
4 6 2 396.214 407.501 6.220 2.810 o
4 6 3 144.135 142.886 2.309 16.105 o
4 6 4 102.334 99.457 1.662 27.677 o
4 6 5 12.432 12.529 0.388 369.694 o
4 6 6 167.372 157.585 2.995 11.864 o
4 6 7 213.999 205.840 3.782 7.823 o
4 6 8 74.680 75.643 1.602 37.514 o
4 6 9 148.494 146.528 2.916 13.320 o
4 6 10 51.390 51.878 1.274 60.048 o
4 6 11 315.313 302.909 5.434 4.030 o
4 6 12 140.312 135.562 2.717 14.898 o
4 6 13 47.467 49.012 1.443 57.654 o
4 6 14 121.825 122.376 2.846 15.945 o
4 6 15 40.275 41.578 1.941 46.603 o
4 6 16 41.642 47.459 2.169 39.268 o
4 6 17 48.003 48.514 2.239 36.101 o
4 6 18 3.747 6.071 2.100 61.517 o
4 6 19 38.433 37.667 3.951 16.003 o
4 7 0 143.374 142.836 2.349 15.997 o
4 7 1 381.040 375.695 5.722 3.164 o
4 7 2 1.937 1.612 0.249 1930.910 o
4 7 3 159.399 155.604 2.577 13.650 o
4 7 4 334.389 318.344 4.946 4.093 o
4 7 5 112.936 112.543 1.911 22.997 o
4 7 6 221.911 217.195 3.991 7.205 o
4 7 7 24.812 25.625 0.906 132.145 o
4 7 8 45.551 45.947 1.264 66.409 o
4 7 9 43.472 43.688 1.174 72.684 o
4 7 10 72.269 70.617 1.642 38.298 o
4 7 11 61.673 61.163 1.503 46.310 o
4 7 12 196.078 188.584 3.871 8.304 o
4 7 13 191.587 186.434 4.011 8.176 o
4 7 14 14.129 14.838 1.523 93.597 o
4 7 15 52.229 54.883 2.050 38.262 o
4 7 16 19.248 20.480 1.831 65.122 o
4 7 17 15.396 17.286 2.020 58.139 o
4 7 18 16.359 16.540 2.229 49.023 o
4 8 0 232.180 230.699 3.762 7.175 o
4 8 1 84.366 86.291 1.552 34.152 o
4 8 2 51.952 53.172 1.075 65.695 o
4 8 3 10.887 10.628 0.508 360.580 o
4 8 4 112.598 113.041 1.911 23.009 o
4 8 5 80.545 79.384 1.533 36.361 o
4 8 6 45.614 43.738 0.896 82.721 o
4 8 7 46.412 45.330 1.204 68.340 o
4 8 8 138.479 135.233 2.677 15.198 o
4 8 9 14.968 14.171 0.826 200.143 o
4 8 10 25.283 25.048 0.945 127.353 o
4 8 11 106.206 105.239 2.478 20.143 o
4 8 12 14.337 15.296 1.055 153.818 o
4 8 13 71.784 71.801 2.150 30.397 o
4 8 14 16.712 17.993 1.413 99.114 o
4 8 15 157.271 159.664 4.160 9.033 o
4 8 16 19.962 19.615 1.881 62.333 o
4 8 17 28.813 27.845 2.408 38.752 o
4 8 18 7.187 10.957 2.568 40.622 o
4 9 0 69.796 72.468 1.443 42.297 o
4 9 1 341.864 325.738 5.105 3.907 o
4 9 2 72.778 72.299 1.373 42.490 o
4 9 3 49.493 50.535 1.075 68.664 o
4 9 4 17.049 17.714 0.667 214.708 o
4 9 5 27.069 27.009 0.756 140.571 o
4 9 6 9.620 9.524 0.488 402.792 o
4 9 7 12.482 12.519 0.826 218.358 o
4 9 8 123.552 115.778 2.329 18.909 o
4 9 9 255.580 240.830 4.807 5.471 o
4 9 10 2.291 2.309 0.627 568.135 o
4 9 11 56.222 53.998 1.712 44.854 o
4 9 12 48.925 49.171 1.712 48.572 o
4 9 13 45.805 44.574 1.801 48.130 o
4 9 14 23.369 24.302 1.702 68.629 o
4 9 15 6.168 8.091 1.423 120.906 o
4 9 16 30.509 32.860 2.538 34.877 o
4 9 17 34.548 32.293 2.577 33.386 o
4 10 0 0.851 1.005 0.428 1263.970 o
4 10 1 171.043 169.059 2.906 11.699 o
4 10 2 30.250 30.940 0.836 120.365 o
4 10 3 143.495 147.523 2.528 15.081 o
4 10 4 69.900 73.095 1.403 42.867 o
4 10 5 19.339 19.585 0.707 189.556 o
4 10 6 53.567 52.386 1.085 64.462 o
4 10 7 147.085 141.035 2.378 15.665 o
4 10 8 43.840 40.523 1.214 71.978 o
4 10 9 27.903 27.457 1.244 93.500 o
4 10 10 61.675 61.024 1.841 39.126 o
4 10 11 142.569 138.328 3.394 12.090 o
4 10 12 44.070 49.360 2.060 40.985 o
4 10 13 6.741 10.529 1.552 101.672 o
4 10 14 110.420 109.458 3.284 14.806 o
4 10 15 40.888 51.450 2.558 31.132 o
4 10 16 45.476 49.788 2.538 30.871 o
4 10 17 23.169 19.784 4.488 13.356 o
4 11 0 194.797 196.535 3.224 9.501 o
4 11 1 56.269 57.570 1.254 56.013 o
4 11 2 140.535 140.567 2.359 16.255 o
4 11 3 53.699 54.515 1.184 60.535 o
4 11 4 116.774 113.678 1.990 21.880 o
4 11 5 152.793 151.355 2.518 14.389 o
4 11 6 40.301 39.906 1.005 85.910 o
4 11 7 2.548 3.194 0.448 861.049 o
4 11 8 131.194 128.177 3.145 13.825 o
4 11 9 190.629 184.484 4.319 7.654 o
4 11 10 54.827 54.515 1.801 43.109 o
4 11 11 0.392 0.945 1.085 236.370 o
4 11 12 48.532 51.759 2.140 37.684 o
4 11 13 73.158 75.911 2.727 22.995 o
4 11 14 2.476 4.130 1.622 102.549 o
4 11 15 3.852 5.682 1.931 72.211 o
4 11 16 38.782 39.150 2.886 26.978 o
4 12 0 13.357 14.659 0.756 225.445 o
4 12 1 14.392 16.301 0.786 206.905 o
4 12 2 108.578 113.220 1.980 23.029 o
4 12 3 214.643 214.379 3.453 8.240 o
4 12 4 8.520 10.778 0.667 317.201 o
4 12 5 116.407 114.922 2.160 20.731 o
4 12 6 198.163 185.937 3.622 8.761 o
4 12 7 38.223 36.871 1.025 89.192 o
4 12 8 10.760 11.623 1.085 165.297 o
4 12 9 40.115 41.658 1.493 62.371 o
4 12 10 0.418 1.274 1.065 243.841 o
4 12 11 54.221 55.252 2.169 35.343 o
4 12 12 190.977 182.792 4.588 7.200 o
4 12 13 132.451 129.153 3.692 11.632 o
4 12 14 14.099 13.684 2.020 59.507 o
4 12 15 67.050 61.312 3.095 20.675 o
4 13 0 2.629 3.871 0.667 483.960 o
4 13 1 201.500 199.849 3.264 9.157 o
4 13 2 58.102 61.810 1.423 49.580 o
4 13 3 31.123 30.820 0.995 105.780 o
4 13 4 143.289 143.035 2.617 14.879 o
4 13 5 47.737 51.251 1.483 55.581 o
4 13 6 35.746 38.364 1.363 72.556 o
4 13 7 59.838 62.885 1.592 44.672 o
4 13 8 141.888 134.716 3.035 13.533 o
4 13 9 128.019 126.884 3.792 11.487 o
4 13 10 64.379 66.278 2.299 30.090 o
4 13 11 11.421 11.564 1.761 77.528 o
4 13 12 11.374 11.633 2.080 58.147 o
4 13 13 22.439 22.750 2.249 45.583 o
4 13 14 34.137 35.070 3.005 25.974 o
4 14 0 3.341 4.339 0.836 326.095 o
4 14 1 54.804 56.336 1.493 50.548 o
4 14 2 69.847 73.403 1.682 37.922 o
4 14 3 38.794 42.494 1.264 73.153 o
4 14 4 77.069 79.454 1.881 32.302 o
4 14 5 48.877 55.182 1.672 48.484 o
4 14 6 204.593 214.289 4.050 7.504 o
4 14 7 177.751 169.676 3.344 10.264 o
4 14 8 1.013 1.652 0.736 474.543 o
4 14 9 74.820 74.757 2.607 24.114 o
4 14 10 15.236 19.824 1.960 60.576 o
4 14 11 128.392 123.550 3.921 11.085 o
4 14 12 34.419 35.139 2.339 38.429 o
4 14 13 38.621 39.827 3.732 17.613 o
4 15 0 36.193 40.941 1.483 65.579 o
4 15 1 60.020 60.407 1.821 40.104 o
4 15 2 138.093 139.622 3.214 12.912 o
4 15 3 188.737 195.242 4.210 7.776 o
4 15 4 56.986 58.167 1.921 39.247 o
4 15 5 6.400 9.245 1.314 136.747 o
4 15 6 5.579 8.121 1.343 134.597 o
4 15 7 15.894 17.774 1.473 94.566 o
4 15 8 130.895 119.659 2.926 15.059 o
4 15 9 6.094 7.643 2.020 64.665 o
4 15 10 9.996 12.639 2.209 52.517 o
4 15 11 45.454 42.882 2.886 26.006 o
4 16 0 81.673 83.275 2.538 23.507 o
4 16 1 70.215 69.652 2.359 28.025 o
4 16 2 36.562 38.841 1.712 56.457 o
4 16 3 37.411 40.364 1.941 47.836 o
4 16 4 30.058 32.184 1.513 71.637 o
4 16 5 16.144 18.023 1.503 91.444 o
4 16 6 132.001 126.655 3.304 13.166 o
4 16 7 17.975 17.614 1.602 81.736 o
4 16 8 3.819 3.324 1.423 129.425 o
4 16 9 5.352 6.130 2.518 43.050 o
4 16 10 5.497 8.061 2.786 35.251 o
4 17 0 16.928 16.390 1.980 59.592 o
4 17 1 41.946 42.304 2.369 35.374 o
4 17 2 16.232 18.440 1.960 60.431 o
4 17 3 17.899 19.963 2.289 45.929 o
4 17 4 67.446 70.299 2.597 25.407 o
4 17 5 83.306 82.808 2.846 20.542 o
4 17 6 21.356 22.351 1.921 59.003 o
4 17 7 2.040 1.791 1.771 88.080 o
4 17 8 147.591 117.340 6.329 5.510 o
4 18 0 18.543 22.351 2.388 42.276 o
4 18 1 30.549 28.880 2.627 33.322 o
4 18 2 6.712 6.827 1.970 67.610 o
4 18 3 81.239 71.015 3.125 18.925 o
4 18 4 46.425 49.360 3.563 18.348 o
5 0 1 194.834 204.656 3.145 9.528 o
5 0 2 77.894 81.474 1.334 39.750 o
5 0 3 133.006 127.889 2.020 19.094 o
5 0 4 48.466 54.615 0.965 71.665 o
5 0 5 6.786 7.424 0.338 630.151 o
5 0 6 0.096 0.199 0.189 6810.460 o
5 0 7 370.038 367.137 5.613 3.304 o
5 0 8 0.001 0.418 0.249 4160.600 o
5 0 9 4.896 5.871 0.418 671.698 o
5 0 10 8.574 10.001 0.577 367.548 o
5 0 11 30.188 29.775 0.766 127.865 o
5 0 12 6.432 6.757 0.567 447.381 o
5 0 13 4.333 5.871 0.627 456.236 o
5 0 14 32.579 33.258 0.945 105.108 o
5 0 15 171.118 166.442 2.757 12.180 o
5 0 16 4.972 4.737 0.736 366.991 o
5 0 17 4.936 5.523 1.144 183.022 o
5 0 18 3.624 3.841 1.393 134.444 o
5 0 19 4.520 4.409 1.901 74.352 o
5 0 20 36.563 30.621 7.613 4.750 o
5 1 0 139.187 139.562 2.179 17.204 o
5 1 1 386.798 398.176 6.001 2.960 o
5 1 2 968.282 969.790 14.470 0.555 o
5 1 3 392.948 404.605 6.100 2.875 o
5 1 4 89.110 91.108 1.493 33.087 o
5 1 5 297.503 297.604 4.637 4.769 o
5 1 6 1.050 0.995 0.209 3103.610 o
5 1 7 304.801 300.033 4.618 4.689 o
5 1 8 188.090 179.866 2.816 10.957 o
5 1 9 28.883 28.601 0.687 140.109 o
5 1 10 137.980 134.915 2.229 17.276 o
5 1 11 67.757 67.781 1.294 46.861 o
5 1 12 1.960 1.174 0.368 1324.040 o
5 1 13 0.621 2.319 0.527 853.057 o
5 1 14 59.992 61.402 1.294 51.957 o
5 1 15 17.655 19.366 0.806 179.635 o
5 1 16 65.224 69.552 1.682 39.875 o
5 1 17 6.923 7.603 1.134 174.338 o
5 1 18 8.705 8.966 1.284 137.039 o
5 1 19 131.804 127.292 4.011 10.621 o
5 1 20 31.682 29.706 7.504 4.904 o
5 2 0 1186.280 1221.620 18.212 0.364 o
5 2 1 578.398 589.537 9.016 1.411 o
5 2 2 185.217 192.465 2.966 10.472 o
5 2 3 225.377 233.715 3.583 7.542 o
5 2 4 25.472 24.919 0.587 168.367 o
5 2 5 121.955 120.933 1.941 21.133 o
5 2 6 145.671 143.264 2.279 16.099 o
5 2 7 24.715 23.337 0.547 179.744 o
5 2 8 252.484 249.309 3.951 6.372 o
5 2 9 286.222 273.253 4.220 5.395 o
5 2 10 144.097 144.040 2.349 15.898 o
5 2 11 120.851 118.564 1.980 21.158 o
5 2 12 148.035 141.473 2.359 15.662 o
5 2 13 87.149 84.231 1.523 34.081 o
5 2 14 23.016 23.257 0.746 160.584 o
5 2 15 17.711 19.237 1.075 136.193 o
5 2 16 126.144 130.407 3.055 14.431 o
5 2 17 11.757 15.505 1.533 94.930 o
5 2 18 59.508 60.496 2.707 25.675 o
5 2 19 6.128 5.653 2.319 50.235 o
5 3 0 142.570 137.711 2.179 16.996 o
5 3 1 372.385 383.109 5.852 3.141 o
5 3 2 683.509 687.869 10.310 1.065 o
5 3 3 69.665 70.607 1.214 46.964 o
5 3 4 402.152 401.987 6.071 2.845 o
5 3 5 1032.950 993.604 14.838 0.514 o
5 3 6 232.025 230.809 4.140 6.674 o
5 3 7 18.306 18.550 0.726 193.423 o
5 3 8 152.370 149.782 3.075 12.486 o
5 3 9 37.708 39.846 1.075 85.234 o
5 3 10 23.119 21.754 0.866 146.741 o
5 3 11 2.683 1.483 0.458 898.749 o
5 3 12 193.923 188.684 3.533 9.020 o
5 3 13 233.950 233.128 4.299 6.418 o
5 3 14 6.058 6.548 0.876 267.063 o
5 3 15 25.236 27.128 1.294 93.158 o
5 3 16 16.589 20.092 1.334 105.911 o
5 3 17 33.701 37.856 1.881 51.735 o
5 3 18 45.070 45.051 2.468 32.571 o
5 3 19 27.398 31.059 2.597 34.293 o
5 4 0 59.498 63.153 1.095 56.668 o
5 4 1 516.990 528.194 8.111 1.729 o
5 4 2 247.232 247.110 3.802 6.661 o
5 4 3 177.947 178.493 2.777 11.525 o
5 4 4 916.653 887.440 14.679 0.588 o
5 4 5 594.672 597.179 10.350 1.224 o
5 4 6 115.659 112.722 2.209 20.608 o
5 4 7 209.017 206.189 3.752 7.986 o
5 4 8 97.366 94.083 1.951 26.322 o
5 4 9 26.575 26.810 0.965 120.570 o
5 4 10 19.032 19.704 0.886 160.120 o
5 4 11 273.192 264.505 4.817 5.096 o
5 4 12 5.507 6.061 0.726 355.686 o
5 4 13 90.576 87.983 1.951 27.977 o
5 4 14 274.912 266.555 5.404 4.575 o
5 4 15 25.842 28.233 1.334 88.756 o
5 4 16 2.552 4.767 1.204 177.221 o
5 4 17 118.026 122.067 3.135 14.762 o
5 4 18 3.469 2.349 1.931 73.442 o
5 4 19 6.839 6.389 2.478 44.019 o
5 5 0 178.800 184.643 2.876 11.101 o
5 5 1 33.787 35.458 0.796 111.732 o
5 5 2 749.483 745.429 11.494 0.887 o
5 5 3 137.436 138.477 2.219 17.217 o
5 5 4 50.259 50.206 0.935 73.084 o
5 5 5 35.572 35.149 0.965 97.583 o
5 5 6 149.206 144.707 2.737 13.995 o
5 5 7 209.087 198.148 3.622 8.307 o
5 5 8 123.664 123.500 2.448 17.874 o
5 5 9 369.985 365.455 6.528 2.931 o
5 5 10 56.249 56.695 1.403 52.180 o
5 5 11 154.005 148.658 2.986 12.738 o
5 5 12 74.232 71.294 1.672 37.142 o
5 5 13 69.565 70.746 1.811 36.182 o
5 5 14 100.897 102.015 2.428 21.226 o
5 5 15 4.482 7.006 1.035 214.678 o
5 5 16 37.475 41.986 1.712 55.236 o
5 5 17 55.691 58.615 2.458 29.800 o
5 5 18 44.411 45.131 2.856 26.411 o
5 5 19 35.895 36.761 3.394 20.994 o
5 6 0 306.793 300.889 4.797 4.537 o
5 6 1 12.581 14.171 0.517 308.837 o
5 6 2 960.140 970.934 14.520 0.556 o
5 6 3 38.164 36.144 0.776 104.492 o
5 6 4 104.638 105.597 1.761 25.889 o
5 6 5 239.389 232.292 3.632 7.179 o
5 6 6 37.173 37.597 0.985 92.397 o
5 6 7 68.108 64.945 1.503 43.129 o
5 6 8 17.860 19.973 0.866 167.083 o
5 6 9 469.692 445.277 7.882 2.001 o
5 6 10 157.528 152.967 2.926 12.657 o
5 6 11 161.690 151.962 2.936 12.445 o
5 6 12 31.996 32.721 1.244 85.588 o
5 6 13 13.820 14.261 0.995 168.357 o
5 6 14 41.352 41.051 1.543 59.828 o
5 6 15 8.471 9.564 1.274 138.590 o
5 6 16 115.523 112.872 3.185 14.924 o
5 6 17 49.431 52.624 2.418 32.018 o
5 6 18 6.631 6.409 2.140 58.135 o
5 7 0 80.898 81.673 1.473 36.780 o
5 7 1 498.381 492.866 7.504 1.933 o
5 7 2 763.850 740.125 11.116 0.900 o
5 7 3 83.174 84.629 1.483 35.589 o
5 7 4 41.960 43.638 0.945 84.742 o
5 7 5 11.982 12.340 0.478 343.650 o
5 7 6 19.476 19.386 0.826 168.809 o
5 7 7 78.833 78.538 1.712 34.370 o
5 7 8 10.214 11.146 0.717 276.092 o
5 7 9 82.484 80.191 1.801 32.103 o
5 7 10 35.068 35.557 1.144 86.729 o
5 7 11 68.865 68.268 1.761 37.553 o
5 7 12 237.646 221.434 4.508 6.195 o
5 7 13 84.635 81.713 2.030 28.687 o
5 7 14 13.345 16.679 1.443 101.303 o
5 7 15 84.237 83.017 2.737 21.388 o
5 7 16 48.432 53.341 2.339 33.569 o
5 7 17 59.888 64.775 2.866 23.509 o
5 7 18 7.237 6.319 2.777 35.367 o
5 8 0 116.779 118.435 1.990 21.589 o
5 8 1 257.533 254.086 3.971 6.221 o
5 8 2 102.822 99.029 1.722 27.095 o
5 8 3 450.776 431.096 6.618 2.397 o
5 8 4 130.302 129.620 2.150 18.601 o
5 8 5 35.915 37.578 0.876 100.919 o
5 8 6 122.685 114.006 2.269 19.434 o
5 8 7 41.800 42.802 1.174 74.559 o
5 8 8 31.562 32.413 1.025 101.528 o
5 8 9 57.833 59.551 1.632 45.134 o
5 8 10 148.621 141.622 3.025 13.043 o
5 8 11 92.873 90.600 2.179 25.075 o
5 8 12 11.721 11.643 0.995 181.348 o
5 8 13 0.118 1.751 0.945 307.657 o
5 8 14 97.246 97.039 2.836 18.793 o
5 8 15 11.841 13.405 1.622 87.664 o
5 8 16 61.211 63.014 2.747 24.836 o
5 8 17 74.568 76.409 3.035 19.969 o
5 8 18 22.912 24.192 5.941 7.787 o
5 9 0 31.156 31.766 0.866 115.178 o
5 9 1 274.282 267.978 4.220 5.601 o
5 9 2 117.645 116.653 2.010 21.462 o
5 9 3 35.843 37.309 0.896 99.993 o
5 9 4 194.257 187.659 3.005 10.134 o
5 9 5 107.715 107.100 1.841 24.646 o
5 9 6 25.244 23.774 0.667 161.869 o
5 9 7 10.050 9.802 0.756 268.344 o
5 9 8 29.843 30.353 1.025 105.910 o
5 9 9 12.507 12.848 0.896 199.014 o
5 9 10 50.889 50.525 1.682 48.338 o
5 9 11 92.303 84.679 2.299 24.412 o
5 9 12 62.259 60.755 1.960 36.712 o
5 9 13 89.328 86.191 2.518 22.637 o
5 9 14 16.125 16.639 1.722 75.046 o
5 9 15 1.428 1.761 1.732 92.646 o
5 9 16 50.074 54.475 2.538 29.774 o
5 9 17 31.623 28.362 2.995 26.732 o
5 10 0 529.535 511.535 7.971 1.743 o
5 10 1 39.557 39.737 1.045 84.784 o
5 10 2 153.466 155.634 2.767 13.337 o
5 10 3 47.886 47.748 1.055 71.941 o
5 10 4 34.067 35.587 0.916 102.867 o
5 10 5 83.206 82.400 1.523 35.354 o
5 10 6 49.014 49.738 1.105 68.300 o
5 10 7 57.447 54.257 1.343 53.810 o
5 10 8 34.555 34.691 1.274 80.097 o
5 10 9 121.165 118.246 2.986 15.420 o
5 10 10 94.486 93.814 2.558 21.315 o
5 10 11 20.344 20.252 1.363 97.708 o
5 10 12 23.495 24.521 1.423 86.636 o
5 10 13 149.753 139.025 3.563 11.228 o
5 10 14 9.641 10.997 1.722 82.244 o
5 10 15 26.943 27.875 2.050 50.196 o
5 10 16 24.925 23.974 2.637 34.441 o
5 11 0 41.835 42.304 1.015 82.292 o
5 11 1 103.053 105.597 1.921 24.812 o
5 11 2 5.835 6.110 0.627 420.381 o
5 11 3 95.053 94.202 1.712 29.075 o
5 11 4 79.032 80.181 1.523 36.820 o
5 11 5 30.570 27.288 0.935 114.858 o
5 11 6 210.812 205.591 3.622 8.168 o
5 11 7 243.458 228.231 5.195 5.301 o
5 11 8 78.498 74.399 2.120 29.336 o
5 11 9 0.251 1.035 1.005 275.080 o
5 11 10 13.520 13.932 1.224 130.429 o
5 11 11 16.883 18.271 1.373 102.669 o
5 11 12 59.449 61.322 2.279 31.733 o
5 11 13 3.069 6.936 1.722 89.710 o
5 11 14 139.798 140.050 4.160 9.755 o
5 11 15 80.476 75.314 3.005 19.780 o
5 11 16 0.216 11.763 5.274 10.154 o
5 12 0 193.873 191.490 3.125 9.823 o
5 12 1 168.147 164.879 2.767 12.334 o
5 12 2 64.650 63.472 1.304 48.990 o
5 12 3 10.488 10.489 0.687 288.345 o
5 12 4 57.499 59.720 1.383 51.353 o
5 12 5 291.048 276.587 4.996 4.682 o
5 12 6 10.219 9.156 0.677 302.409 o
5 12 7 56.682 56.257 1.383 52.609 o
5 12 8 84.929 86.948 2.498 23.289 o
5 12 9 15.066 13.972 1.284 119.166 o
5 12 10 29.952 32.791 1.732 60.659 o
5 12 11 73.169 70.627 2.428 26.636 o
5 12 12 11.172 12.639 1.682 83.540 o
5 12 13 66.850 64.755 2.587 25.960 o
5 12 14 58.521 60.227 2.816 24.470 o
5 12 15 38.247 42.643 4.220 14.170 o
5 13 0 14.408 13.654 0.786 214.278 o
5 13 1 41.111 43.041 1.174 75.077 o
5 13 2 209.570 202.059 3.533 8.401 o
5 13 3 80.156 83.355 1.742 33.062 o
5 13 4 54.985 54.535 1.353 54.764 o
5 13 5 199.504 202.576 3.841 8.104 o
5 13 6 79.904 78.847 1.801 32.831 o
5 13 7 22.741 23.974 0.975 131.163 o
5 13 8 82.689 82.529 2.468 24.124 o
5 13 9 65.504 69.781 2.448 27.562 o
5 13 10 18.251 19.764 2.000 57.292 o
5 13 11 12.957 15.355 1.751 75.739 o
5 13 12 50.493 53.003 2.587 29.047 o
5 13 13 78.458 73.334 2.936 20.630 o
5 13 14 6.001 4.239 3.543 22.205 o
5 14 0 177.633 177.368 3.473 9.825 o
5 14 1 23.871 26.362 1.095 113.421 o
5 14 2 27.962 31.407 1.294 87.458 o
5 14 3 32.156 31.776 1.403 76.226 o
5 14 4 101.383 109.538 2.986 17.023 o
5 14 5 24.585 25.785 1.304 93.998 o
5 14 6 23.715 26.860 1.413 85.930 o
5 14 7 162.632 154.927 3.443 10.811 o
5 14 8 30.162 32.462 1.990 50.307 o
5 14 9 4.400 8.529 2.010 65.886 o
5 14 10 42.849 41.668 2.587 31.076 o
5 14 11 26.441 29.258 2.657 33.338 o
5 14 12 56.142 51.221 2.946 23.676 o
5 15 0 160.125 157.843 3.214 11.520 o
5 15 1 0.997 2.120 1.304 161.299 o
5 15 2 32.210 34.403 1.722 59.443 o
5 15 3 12.680 15.037 1.244 128.148 o
5 15 4 50.510 52.425 1.891 42.713 o
5 15 5 8.033 10.708 1.343 127.024 o
5 15 6 7.489 7.384 1.304 138.125 o
5 15 7 0.494 0.876 1.443 134.739 o
5 15 8 6.577 6.389 1.861 75.331 o
5 15 9 1.169 1.543 1.851 81.584 o
5 15 10 146.324 137.711 4.846 7.948 o
5 15 11 49.052 50.276 3.105 22.575 o
5 16 0 7.839 11.823 1.582 96.405 o
5 16 1 23.475 23.904 1.791 63.865 o
5 16 2 118.550 117.828 3.075 15.147 o
5 16 3 39.491 43.588 1.821 50.216 o
5 16 4 2.289 3.493 1.662 98.480 o
5 16 5 11.825 14.281 1.821 72.103 o
5 16 6 33.879 33.109 1.931 50.862 o
5 16 7 118.493 106.970 2.956 16.111 o
5 16 8 15.371 18.032 2.597 37.572 o
5 16 9 91.953 83.256 4.011 12.707 o
5 17 0 48.622 47.639 2.160 37.736 o
5 17 1 4.589 5.314 1.781 83.589 o
5 17 2 5.377 5.473 1.682 92.154 o
5 17 3 24.863 22.909 2.219 45.839 o
5 17 4 6.039 7.235 1.861 75.407 o
5 17 5 62.012 62.327 2.468 28.375 o
5 17 6 16.712 16.500 2.150 52.039 o
5 17 7 11.575 14.012 2.219 51.346 o
5 18 0 4.553 7.424 2.607 40.282 o
5 18 1 85.505 74.210 3.175 18.122 o
5 18 2 1.162 2.299 2.189 58.464 o
5 18 3 22.235 22.361 3.065 26.933 o
6 0 0 1534.910 1501.080 31.626 0.166 o
6 0 1 392.695 407.461 6.160 2.848 o
6 0 2 21.209 23.148 0.547 197.380 o
6 0 3 572.197 573.713 8.628 1.487 o
6 0 4 280.304 278.328 4.259 5.407 o
6 0 5 57.212 58.605 1.055 60.593 o
6 0 6 19.296 20.043 0.537 219.279 o
6 0 7 0.212 0.269 0.209 5232.070 o
6 0 8 1.030 1.761 0.348 1574.650 o
6 0 9 164.011 160.680 2.607 13.147 o
6 0 10 46.214 46.126 0.965 77.854 o
6 0 11 15.212 16.659 0.667 229.827 o
6 0 12 47.984 50.664 1.085 69.490 o
6 0 13 22.110 22.312 0.736 167.063 o
6 0 14 93.079 99.119 1.951 26.610 o
6 0 15 0.679 1.871 0.597 699.571 o
6 0 16 6.019 6.419 0.955 235.573 o
6 0 17 5.463 6.389 1.154 176.834 o
6 0 18 170.163 171.019 3.593 9.881 o
6 0 19 176.672 160.799 3.851 9.222 o
6 1 0 247.889 246.134 3.762 6.705 o
6 1 1 157.245 161.486 2.518 13.805 o
6 1 2 910.932 927.157 13.863 0.611 o
6 1 3 12.198 14.310 0.468 330.422 o
6 1 4 438.681 446.820 6.767 2.373 o
6 1 5 465.587 461.598 6.976 2.197 o
6 1 6 3.283 3.513 0.388 920.578 o
6 1 7 307.234 303.735 4.677 4.601 o
6 1 8 194.399 189.808 2.995 10.111 o
6 1 9 33.979 34.672 0.776 113.517 o
6 1 10 132.359 133.133 2.209 17.942 o
6 1 11 55.013 56.316 1.134 60.569 o
6 1 12 47.735 49.798 1.065 70.803 o
6 1 13 20.603 20.769 0.756 172.995 o
6 1 14 1.078 1.990 0.577 715.508 o
6 1 15 85.272 83.813 1.732 31.973 o
6 1 16 95.808 101.288 2.239 23.409 o
6 1 17 10.738 11.962 1.154 151.145 o
6 1 18 6.478 5.832 2.040 63.745 o
6 1 19 28.023 27.248 2.647 33.453 o
6 2 0 1078.070 1114.980 16.659 0.434 o
6 2 1 628.022 627.452 9.424 1.256 o
6 2 2 451.285 466.942 7.056 2.217 o
6 2 3 6.434 7.225 0.388 602.012 o
6 2 4 201.971 199.859 3.105 9.450 o
6 2 5 325.778 322.404 4.926 4.165 o
6 2 6 169.633 168.113 2.687 12.414 o
6 2 7 124.568 123.361 2.169 19.362 o
6 2 8 244.760 240.363 3.752 6.834 o
6 2 9 37.756 38.722 0.826 100.113 o
6 2 10 337.695 327.430 5.006 3.990 o
6 2 11 81.416 79.156 1.443 37.418 o
6 2 12 3.700 4.150 0.667 453.968 o
6 2 13 8.594 10.439 0.796 262.701 o
6 2 14 46.499 48.504 1.334 62.231 o
6 2 15 6.598 7.931 1.304 139.524 o
6 2 16 15.591 13.495 1.164 135.129 o
6 2 17 22.852 23.197 1.791 64.421 o
6 2 18 18.067 21.028 2.080 53.603 o
6 2 19 35.501 38.871 2.936 26.632 o
6 3 0 12.517 14.370 0.488 318.786 o
6 3 1 881.810 899.212 13.445 0.648 o
6 3 2 188.832 189.062 2.966 10.399 o
6 3 3 1074.990 1082.490 16.390 0.446 o
6 3 4 312.195 309.945 4.727 4.483 o
6 3 5 489.871 478.307 7.205 2.040 o
6 3 6 349.683 349.393 5.334 3.634 o
6 3 7 295.752 286.618 5.105 4.501 o
6 3 8 72.365 71.095 1.523 40.242 o
6 3 9 67.639 64.855 1.453 44.308 o
6 3 10 20.224 20.918 0.836 161.680 o
6 3 11 40.413 38.553 1.125 80.360 o
6 3 12 5.883 6.041 0.816 299.443 o
6 3 13 11.719 13.405 0.926 194.076 o
6 3 14 22.790 23.924 1.154 111.499 o
6 3 15 111.977 117.549 2.816 16.970 o
6 3 16 54.065 53.709 1.931 40.508 o
6 3 17 78.735 86.699 3.045 19.143 o
6 3 18 19.404 20.381 2.110 52.000 o
6 3 19 25.368 25.566 2.687 33.178 o
6 4 0 425.200 425.503 6.449 2.561 o
6 4 1 159.594 158.938 2.518 13.741 o
6 4 2 73.164 73.911 1.274 43.763 o
6 4 3 211.736 212.110 3.314 8.584 o
6 4 4 127.764 132.546 2.130 18.809 o
6 4 5 726.420 708.280 10.628 0.984 o
6 4 6 210.597 207.492 3.782 7.883 o
6 4 7 86.404 88.998 1.990 28.185 o
6 4 8 34.862 34.353 1.035 94.630 o
6 4 9 78.775 78.777 1.881 32.006 o
6 4 10 29.977 29.537 1.045 104.751 o
6 4 11 98.617 97.248 2.030 25.146 o
6 4 12 70.698 71.951 1.761 36.551 o
6 4 13 354.237 341.531 7.613 2.637 o
6 4 14 98.045 95.904 2.349 22.534 o
6 4 15 8.269 10.837 1.294 134.276 o
6 4 16 151.085 148.927 3.513 11.147 o
6 4 17 28.173 35.090 2.110 46.513 o
6 4 18 6.244 8.021 2.846 33.743 o
6 4 19 33.120 34.871 3.622 18.973 o
6 5 0 3.867 3.841 0.378 874.107 o
6 5 1 163.098 166.760 2.707 12.722 o
6 5 2 54.409 56.605 1.065 62.938 o
6 5 3 236.022 237.029 3.702 7.108 o
6 5 4 740.184 721.436 10.807 0.951 o
6 5 5 34.738 33.030 0.717 117.834 o
6 5 6 133.733 131.123 2.518 16.403 o
6 5 7 175.534 174.801 3.274 10.425 o
6 5 8 334.420 325.350 5.822 3.580 o
6 5 9 52.840 54.595 1.413 54.160 o
6 5 10 104.289 99.039 2.090 23.700 o
6 5 11 88.540 80.041 1.751 31.425 o
6 5 12 118.860 120.425 2.707 16.962 o
6 5 13 17.922 19.625 1.125 128.523 o
6 5 14 78.976 78.210 2.010 30.306 o
6 5 15 43.798 51.361 1.871 45.644 o
6 5 16 19.959 21.217 1.453 89.810 o
6 5 17 22.998 28.233 2.657 33.975 o
6 5 18 2.823 1.791 2.946 32.347 o
6 5 19 90.226 77.872 8.131 3.944 o
6 6 0 13.081 12.380 0.577 292.552 o
6 6 1 536.475 535.827 8.160 1.667 o
6 6 2 319.623 309.427 4.767 4.384 o
6 6 3 59.477 56.675 1.085 58.940 o
6 6 4 162.959 165.954 2.677 12.843 o
6 6 5 40.338 40.523 0.876 92.250 o
6 6 6 42.702 41.270 1.085 78.598 o
6 6 7 240.204 231.695 4.259 6.373 o
6 6 8 146.239 141.214 2.757 14.197 o
6 6 9 110.214 107.677 2.189 21.644 o
6 6 10 86.982 84.699 1.841 30.191 o
6 6 11 35.788 38.214 1.274 77.239 o
6 6 12 39.913 38.642 1.304 71.940 o
6 6 13 60.694 62.775 1.801 39.954 o
6 6 14 92.991 92.401 2.349 23.361 o
6 6 15 57.716 58.516 2.259 32.662 o
6 6 16 14.534 18.440 1.712 76.243 o
6 6 17 97.976 95.984 3.702 13.668 o
6 6 18 21.292 21.724 2.995 28.191 o
6 7 0 28.235 29.795 0.756 133.630 o
6 7 1 322.551 326.116 5.026 4.117 o
6 7 2 64.523 63.492 1.224 50.806 o
6 7 3 11.529 13.455 0.547 315.062 o
6 7 4 121.137 121.878 2.010 20.749 o
6 7 5 69.143 67.233 1.244 47.361 o
6 7 6 39.824 37.866 1.075 83.958 o
6 7 7 166.713 163.048 3.115 11.426 o
6 7 8 70.066 67.831 1.622 39.736 o
6 7 9 74.026 74.438 1.761 35.357 o
6 7 10 77.641 70.149 1.712 35.745 o
6 7 11 18.662 18.888 0.995 145.648 o
6 7 12 54.837 55.690 1.712 45.050 o
6 7 13 12.289 12.609 0.975 181.606 o
6 7 14 30.727 33.497 1.622 65.093 o
6 7 15 9.587 10.519 1.473 107.190 o
6 7 16 3.815 5.016 1.831 80.064 o
6 7 17 4.598 7.782 2.319 50.371 o
6 7 18 32.602 38.762 3.533 19.735 o
6 8 0 3.745 3.573 0.517 643.633 o
6 8 1 166.894 162.750 2.647 12.812 o
6 8 2 7.371 8.359 0.557 416.618 o
6 8 3 49.901 50.405 1.055 69.090 o
6 8 4 96.917 100.402 1.761 27.657 o
6 8 5 48.561 50.326 1.005 72.069 o
6 8 6 75.985 72.767 1.642 36.923 o
6 8 7 262.395 257.280 4.717 5.365 o
6 8 8 34.580 33.467 1.105 91.069 o
6 8 9 14.206 13.843 0.816 207.405 o
6 8 10 16.567 17.485 1.005 152.238 o
6 8 11 14.506 14.111 1.035 158.698 o
6 8 12 8.703 8.847 1.343 127.529 o
6 8 13 43.055 43.011 1.751 51.095 o
6 8 14 19.945 21.197 1.562 81.355 o
6 8 15 13.118 12.320 1.781 74.605 o
6 8 16 25.275 28.233 2.219 44.946 o
6 8 17 29.146 30.920 2.995 26.858 o
6 9 0 249.842 241.368 3.811 6.654 o
6 9 1 69.979 71.015 1.353 44.143 o
6 9 2 5.991 6.528 0.557 469.246 o
6 9 3 42.103 41.767 0.975 84.224 o
6 9 4 15.225 16.002 0.657 234.505 o
6 9 5 1.315 1.732 0.428 1133.790 o
6 9 6 126.736 121.082 2.100 19.654 o
6 9 7 77.010 77.374 1.732 34.682 o
6 9 8 181.606 175.289 3.811 8.974 o
6 9 9 2.002 1.781 0.796 392.896 o
6 9 10 4.263 4.936 0.816 323.666 o
6 9 11 155.782 148.200 3.622 10.664 o
6 9 12 50.352 53.212 1.980 40.531 o
6 9 13 10.351 10.350 1.453 108.612 o
6 9 14 62.923 61.034 2.408 29.181 o
6 9 15 57.906 64.069 2.568 27.474 o
6 9 16 46.207 47.260 2.926 25.152 o
6 9 17 17.427 22.511 3.811 18.337 o
6 10 0 26.358 26.591 0.816 136.751 o
6 10 1 8.897 9.484 0.647 330.222 o
6 10 2 14.458 16.261 0.796 204.317 o
6 10 3 162.674 162.759 2.816 12.507 o
6 10 4 108.394 108.782 1.970 23.427 o
6 10 5 245.979 241.507 3.821 6.714 o
6 10 6 122.049 115.599 2.110 20.388 o
6 10 7 69.049 67.821 2.000 33.579 o
6 10 8 80.523 78.141 2.587 23.449 o
6 10 9 31.621 33.368 1.423 74.874 o
6 10 10 45.734 48.684 1.871 45.436 o
6 10 11 21.339 24.272 1.324 97.402 o
6 10 12 59.195 63.312 2.249 32.076 o
6 10 13 13.281 14.858 1.602 87.316 o
6 10 14 127.924 119.957 3.433 12.989 o
6 10 15 1.238 1.692 1.861 80.625 o
6 10 16 6.564 10.519 2.906 32.229 o
6 11 0 126.396 122.604 2.249 18.770 o
6 11 1 33.958 36.124 0.995 97.271 o
6 11 2 248.327 239.845 4.080 6.379 o
6 11 3 76.398 76.877 1.483 38.695 o
6 11 4 268.229 253.996 4.259 5.753 o
6 11 5 32.183 31.696 0.886 111.697 o
6 11 6 85.379 78.538 1.662 33.448 o
6 11 7 19.651 18.430 1.144 123.616 o
6 11 8 107.697 101.109 2.677 18.828 o
6 11 9 56.083 54.605 1.791 42.910 o
6 11 10 50.345 48.713 1.732 47.543 o
6 11 11 116.029 115.061 3.165 14.932 o
6 11 12 12.680 13.236 1.513 97.138 o
6 11 13 14.052 15.833 1.831 69.566 o
6 11 14 36.863 36.194 2.279 39.198 o
6 11 15 70.889 60.387 3.274 18.856 o
6 12 0 61.206 61.631 1.343 50.109 o
6 12 1 88.144 87.814 1.722 31.030 o
6 12 2 151.177 145.891 2.647 14.179 o
6 12 3 118.991 117.330 2.169 20.255 o
6 12 4 7.647 8.041 0.736 309.706 o
6 12 5 24.738 25.834 0.896 133.177 o
6 12 6 11.966 12.320 0.776 236.807 o
6 12 7 0.040 0.398 0.796 443.613 o
6 12 8 19.863 21.068 1.304 103.467 o
6 12 9 41.370 38.782 1.692 54.849 o
6 12 10 95.731 88.182 2.677 20.512 o
6 12 11 21.068 21.953 1.742 68.608 o
6 12 12 76.897 71.483 2.796 22.147 o
6 12 13 29.704 30.064 2.219 43.439 o
6 12 14 20.140 23.785 2.697 33.920 o
6 13 0 23.200 23.506 1.035 123.804 o
6 13 1 66.779 66.776 1.642 40.575 o
6 13 2 4.979 3.881 0.766 352.810 o
6 13 3 155.281 150.479 3.015 12.531 o
6 13 4 10.691 13.783 1.035 172.319 o
6 13 5 0.683 0.876 0.707 532.732 o
6 13 6 28.635 30.203 1.125 99.939 o
6 13 7 13.220 13.763 1.204 134.252 o
6 13 8 0.483 1.423 1.244 179.524 o
6 13 9 39.323 38.264 2.169 41.070 o
6 13 10 101.042 100.054 3.533 14.273 o
6 13 11 100.611 94.919 3.831 12.973 o
6 13 12 13.062 14.052 2.448 42.699 o
6 13 13 10.873 10.897 2.428 44.225 o
6 14 0 558.891 528.901 9.365 1.451 o
6 14 1 52.677 55.670 1.562 49.771 o
6 14 2 11.291 11.673 0.906 205.571 o
6 14 3 26.885 30.970 1.373 83.387 o
6 14 4 32.231 32.850 1.373 77.403 o
6 14 5 37.117 40.215 1.612 59.721 o
6 14 6 17.794 19.456 1.264 112.076 o
6 14 7 32.837 26.511 1.363 80.377 o
6 14 8 14.021 14.888 2.219 50.409 o
6 14 9 32.876 37.209 2.767 29.740 o
6 14 10 103.754 100.562 3.991 12.065 o
6 14 11 0.124 0.796 2.209 58.085 o
6 14 12 5.560 8.996 2.498 43.349 o
6 15 0 5.374 7.752 1.334 137.164 o
6 15 1 13.499 16.968 1.314 115.533 o
6 15 2 254.696 245.667 5.105 5.158 o
6 15 3 38.918 42.961 1.751 52.919 o
6 15 4 66.899 69.662 2.209 30.645 o
6 15 5 45.207 44.524 1.751 49.871 o
6 15 6 3.249 3.682 1.035 231.034 o
6 15 7 2.719 5.006 1.134 195.992 o
6 15 8 109.537 105.139 3.622 13.334 o
6 15 9 90.905 87.376 3.364 16.090 o
6 15 10 76.469 72.030 3.483 16.589 o
6 15 11 30.250 20.222 3.722 18.596 o
6 16 0 1.471 1.234 1.463 129.002 o
6 16 1 26.320 31.577 2.010 51.201 o
6 16 2 78.171 81.992 2.349 26.035 o
6 16 3 43.512 45.041 1.960 44.364 o
6 16 4 23.562 25.407 1.801 62.891 o
6 16 5 230.977 222.042 4.896 5.825 o
6 16 6 10.010 7.543 1.572 97.406 o
6 16 7 1.265 3.055 1.572 111.139 o
6 16 8 23.169 20.192 2.767 32.271 o
6 16 9 6.942 13.017 3.702 20.114 o
6 17 0 12.630 14.350 1.980 62.104 o
6 17 1 103.131 96.870 3.254 15.740 o
6 17 2 1.537 2.757 1.602 107.014 o
6 17 3 38.712 37.179 2.478 34.239 o
6 17 4 70.591 69.841 2.737 23.502 o
6 17 5 9.561 8.897 1.891 70.567 o
6 17 6 7.171 11.514 2.179 55.032 o
6 18 0 0.033 8.210 2.906 33.176 o
6 18 1 8.910 18.789 6.270 7.127 o
7 0 1 570.934 551.601 8.300 1.557 o
7 0 2 9.004 9.365 0.418 459.327 o
7 0 3 181.241 182.324 2.896 10.998 o
7 0 4 470.664 475.829 7.275 2.088 o
7 0 5 220.498 221.972 3.473 7.962 o
7 0 6 1.520 1.493 0.299 1782.350 o
7 0 7 310.351 305.675 4.697 4.544 o
7 0 8 0.147 0.736 0.259 3433.590 o
7 0 9 0.919 1.622 0.338 1691.690 o
7 0 10 7.013 8.140 0.547 433.562 o
7 0 11 10.558 10.200 0.547 350.306 o
7 0 12 14.589 15.883 0.647 242.145 o
7 0 13 112.601 116.653 2.050 21.805 o
7 0 14 169.830 163.605 2.707 12.459 o
7 0 15 27.828 29.457 1.095 104.150 o
7 0 16 71.097 72.578 1.801 35.714 o
7 0 17 64.756 69.194 1.901 36.087 o
7 0 18 8.396 7.125 1.582 98.435 o
7 0 19 12.265 12.002 2.418 44.089 o
[truncated: 90,029 more chars]
