# Supplementary material for: Towards improved accuracy of Hirshfeld atom refinement with an alternative electron density partition
Source: IUCrJ. 2025 Jan 1;12(Pt 1):74–87. doi: 10.1107/S2052252524011242 (PMC11707693; doi:10.1107/S2052252524011242)
Supplement: Supplementary file 1 [file m-12-00074-sup1.zip › cif_checkcif/NAC_H2O/B3LYP/3.cif]

data_3
# start Validation Reply Form
_vrf_PLAT183_3
;
PROBLEM: Missing _cell_measurement_reflns_used Value ....     Please Do !  
RESPONSE: This is rerefinement of structure from https://doi.org/10.1107/S2053273314010626
          the information was not included in the original publication
;
_vrf_PLAT184_3
;
PROBLEM: Missing _cell_measurement_theta_min Value ......     Please Do !  
RESPONSE: This is rerefinement of structure from https://doi.org/10.1107/S2053273314010626
          the information was not included in the original publication
;
_vrf_PLAT185_3
;
PROBLEM: Missing _cell_measurement_theta_max Value ......     Please Do !  
RESPONSE: This is rerefinement of structure from https://doi.org/10.1107/S2053273314010626
          the information was not included in the original publication
;
# end Validation Reply Form
_audit_creation_date               2024-03-08
_audit_creation_method
;
Olex2 1.3
(compiled 2020.07.31 svn.rc2a77460 for OlexSys, GUI svn.r6145)
;
_audit_contact_author_address      ?
_audit_contact_author_email        ?
_audit_contact_author_name         ''
_audit_contact_author_phone        ?
_publ_contact_author_id_orcid      ?
_publ_section_references
;
Bourhis, L.J., Dolomanov, O.V., Gildea, R.J., Howard, J.A.K., Puschmann, H.
 (2015). Acta Cryst. A71, 59-75.

Dolomanov, O.V., Bourhis, L.J., Gildea, R.J, Howard, J.A.K. & Puschmann, H.
 (2009), J. Appl. Cryst. 42, 339-341.
;
_chemical_formula_moiety           'C7 H11 N O4, H2 O'
_chemical_formula_sum              'C7 H13 N O5'
_chemical_formula_weight           191.185
_chemical_absolute_configuration   unk
loop_
  _atom_type_symbol
  _atom_type_scat_dispersion_real
  _atom_type_scat_dispersion_imag
  _atom_type_scat_source
  _atom_type_scat_dispersion_source
 H 0.00000 0.00000
 'NoSpherA2 (<-magic spell for checkCif) like software DiSCaMB'
 'Henke, Gullikson and Davis, At. Data and Nucl. Data Tables, 1993, 54, 2'
 C 0.00347 0.00161
 'NoSpherA2 (<-magic spell for checkCif) like software DiSCaMB'
 'Henke, Gullikson and Davis, At. Data and Nucl. Data Tables, 1993, 54, 2'
 O 0.01158 0.00611
 'NoSpherA2 (<-magic spell for checkCif) like software DiSCaMB'
 'Henke, Gullikson and Davis, At. Data and Nucl. Data Tables, 1993, 54, 2'
 N 0.00653 0.00323
 'NoSpherA2 (<-magic spell for checkCif) like software DiSCaMB'
 'Henke, Gullikson and Davis, At. Data and Nucl. Data Tables, 1993, 54, 2'

_space_group_crystal_system        'orthorhombic'
_space_group_IT_number             19
_space_group_name_H-M_alt          'P 21 21 21'
_space_group_name_Hall             ' P 2ac 2ab'
loop_
  _space_group_symop_id
  _space_group_symop_operation_xyz
 1 x,y,z
 2 x+1/2,-y+1/2,-z
 3 -x,y+1/2,-z+1/2
 4 -x+1/2,-y,z+1/2

_symmetry_Int_Tables_number        19
_cell_length_a                     9.854(3)
_cell_length_b                     9.249(3)
_cell_length_c                     10.144(2)
_cell_angle_alpha                  90
_cell_angle_beta                   90
_cell_angle_gamma                  90
_cell_volume                       924.5(5)
_cell_formula_units_Z              4
_cell_measurement_temperature      9(2)
_exptl_absorpt_coefficient_mu      0.061
_exptl_crystal_density_diffrn      1.374
_exptl_crystal_F_000               408.077
_exptl_crystal_size_max            0.34
_exptl_crystal_size_mid            0.28
_exptl_crystal_size_min            0.28
_exptl_crystal_description        rectangular      
_exptl_crystal_colour             colourless            
_diffrn_measurement_device_type   'Huber type 512 four-circle diffractometer and a 165 mm MAR CCD detector'
_diffrn_reflns_av_R_equivalents    0.0000
_diffrn_reflns_av_unetI/netI       0.0258
_diffrn_reflns_Laue_measured_fraction_full  1.0000
_diffrn_reflns_Laue_measured_fraction_max  0.9991
_diffrn_reflns_limit_h_max         20
_diffrn_reflns_limit_h_min         -20
_diffrn_reflns_limit_k_max         18
_diffrn_reflns_limit_k_min         0
_diffrn_reflns_limit_l_max         20
_diffrn_reflns_limit_l_min         0
_diffrn_reflns_number              8275
_diffrn_reflns_point_group_measured_fraction_full  1.0000
_diffrn_reflns_point_group_measured_fraction_max  0.9984
_diffrn_reflns_theta_full          18.0568
_diffrn_reflns_theta_max           31.88
_diffrn_reflns_theta_min           2.09
_diffrn_ambient_temperature        9(2)
_diffrn_measured_fraction_theta_full  1.0000
_diffrn_measured_fraction_theta_max  0.9991
_diffrn_radiation_type             synchrotron
_diffrn_radiation_wavelength       0.5166
_reflns_Friedel_coverage           0.998
_reflns_limit_h_max                20
_reflns_limit_h_min                -20
_reflns_limit_k_max                18
_reflns_limit_k_min                -18
_reflns_limit_l_max                20
_reflns_limit_l_min                -20
_reflns_number_gt                  7877
_reflns_number_total               8275
_reflns_threshold_expression       I>=2u(I)
_computing_molecular_graphics      'Olex2 1.3 (Dolomanov et al., 2009)'
_computing_publication_material    'Olex2 1.3 (Dolomanov et al., 2009)'
_computing_structure_refinement    'olex2.refine 1.3 (Bourhis et al., 2015)'
_computing_data_collection        'XDS (Kabsch, 1991)'   
_refine_diff_density_max           0.2688
_refine_diff_density_min           -0.1914
_refine_diff_density_rms           0.0545
_refine_ls_abs_structure_details  
 'Flack, H. D. (1983). Acta Cryst. A39, 876-881.'
_refine_ls_abs_structure_Flack     0.5(6)
_refine_ls_d_res_high              0.4890
_refine_ls_d_res_low               7.0681
_refine_ls_goodness_of_fit_ref     1.1032
_refine_ls_hydrogen_treatment      refall
_refine_ls_matrix_type             full
_refine_ls_number_constraints      0
_refine_ls_number_parameters       235
_refine_ls_number_reflns           8275
_refine_ls_number_restraints       0
_refine_ls_R_factor_all            0.0273
_refine_ls_R_factor_gt             0.0248
_refine_ls_restrained_S_all        1.1032
_refine_ls_shift/su_max            0.0005
_refine_ls_shift/su_mean           0.0001
_refine_ls_structure_factor_coef   Fsqd
_refine_ls_weighting_details      
 'w=1/[\s^2^(Fo^2^)+(0.0167P)^2^+0.0466P] where P=(Fo^2^+2Fc^2^)/3'
_refine_ls_weighting_scheme        calc
_refine_ls_wR_factor_gt            0.0488
_refine_ls_wR_factor_ref           0.0494
_refine_special_details
;
Aspherical atom refinement in Olex2
with DiSCaMB generated form factors
Exponential Hirshfeld Atom Refinement 
with exponent parameter n = 3
using Orca5 generated wavefunction 
calculated with B3LYP functional
using cc-pVTZ basis set and charges 
simulating the crystal field.
;
loop_
  _atom_site_label
  _atom_site_type_symbol
  _atom_site_fract_x
  _atom_site_fract_y
  _atom_site_fract_z
  _atom_site_U_iso_or_equiv
  _atom_site_adp_type
  _atom_site_occupancy
  _atom_site_refinement_flags_posn
 O1 O 0.57869(2) 1.11473(3) 0.77183(2) 0.00743(3) Uani 1.000000 .
 O2 O 0.79424(2) 1.11861(3) 0.84046(2) 0.00643(3) Uani 1.000000 .
 O3 O 0.84071(2) 1.20553(3) 0.55091(2) 0.00694(3) Uani 1.000000 .
 O4 O 0.78342(2) 0.69411(3) 0.51514(2) 0.00635(3) Uani 1.000000 .
 O5 O 0.90009(3) 0.45972(3) 0.43049(3) 0.01072(4) Uani 1.000000 .
 N1 N 0.87821(3) 0.97795(3) 0.61459(3) 0.00475(3) Uani 1.000000 .
 C1 C 0.69671(3) 1.07606(3) 0.76142(3) 0.00454(4) Uani 1.000000 .
 C2 C 0.73844(3) 0.96432(3) 0.66018(3) 0.00456(4) Uani 1.000000 .
 C3 C 0.73469(3) 0.81114(3) 0.71986(3) 0.00629(4) Uani 1.000000 .
 C4 C 0.84129(3) 0.73016(3) 0.63964(3) 0.00539(4) Uani 1.000000 .
 C5 C 0.95445(3) 0.84209(3) 0.62490(3) 0.00627(4) Uani 1.000000 .
 C6 C 0.91993(3) 1.10151(3) 0.55823(3) 0.00485(4) Uani 1.000000 .
 C7 C 1.06212(3) 1.10713(4) 0.50529(3) 0.00798(4) Uani 1.000000 .
 H1 H 0.7561(10) 1.1885(10) 0.9068(8) 0.0181(19) Uani 1.000000 .
 H2 H 0.8332(9) 0.6112(8) 0.4794(8) 0.0169(17) Uani 1.000000 .
 H3 H 0.6702(6) 0.9752(8) 0.5765(5) 0.0163(14) Uani 1.000000 .
 H4 H 0.7653(8) 0.8144(8) 0.8228(5) 0.0188(15) Uani 1.000000 .
 H5 H 0.6352(6) 0.7610(8) 0.7125(7) 0.0193(16) Uani 1.000000 .
 H6 H 0.8761(7) 0.6310(6) 0.6894(7) 0.0162(14) Uani 1.000000 .
 H7 H 1.0196(7) 0.8439(8) 0.7119(7) 0.0230(18) Uani 1.000000 .
 H8 H 1.0150(7) 0.8250(8) 0.5372(6) 0.0154(14) Uani 1.000000 .
 H9 H 1.1346(7) 1.0645(10) 0.5759(8) 0.0286(19) Uani 1.000000 .
 H10 H 1.0896(7) 1.2169(6) 0.4781(9) 0.0252(19) Uani 1.000000 .
 H11 H 1.0703(9) 1.0402(9) 0.4184(7) 0.029(2) Uani 1.000000 .
 H12 H 0.8803(10) 0.3688(8) 0.4750(9) 0.021(2) Uani 1.000000 .
 H13 H 0.9580(9) 0.4405(9) 0.3576(7) 0.0174(18) Uani 1.000000 .

loop_
  _atom_site_aniso_label
  _atom_site_aniso_U_11
  _atom_site_aniso_U_22
  _atom_site_aniso_U_33
  _atom_site_aniso_U_12
  _atom_site_aniso_U_13
  _atom_site_aniso_U_23
 O1 0.00527(7) 0.00949(8) 0.00754(8) 0.00182(6) -0.00015(6) -0.00244(7)
 O2 0.00583(7) 0.00782(8) 0.00565(7) -0.00002(6) -0.00072(6) -0.00165(6)
 O3 0.00710(8) 0.00501(7) 0.00870(8) 0.00110(6) 0.00103(6) 0.00183(6)
 O4 0.00841(8) 0.00517(7) 0.00546(7) 0.00063(6) -0.00044(6) -0.00035(6)
 O5 0.01318(10) 0.00627(8) 0.01271(10) 0.00113(7) 0.00576(8) -0.00000(7)
 N1 0.00486(7) 0.00379(7) 0.00560(8) 0.00029(6) 0.00091(6) 0.00053(6)
 C1 0.00482(8) 0.00465(8) 0.00415(8) 0.00032(7) 0.00014(7) -0.00040(7)
 C2 0.00496(8) 0.00463(8) 0.00411(8) -0.00001(7) 0.00038(7) -0.00033(7)
 C3 0.00848(9) 0.00492(9) 0.00548(9) -0.00031(8) 0.00223(8) 0.00019(8)
 C4 0.00732(9) 0.00400(8) 0.00485(9) 0.00068(7) 0.00013(7) 0.00033(7)
 C5 0.00563(9) 0.00540(9) 0.00777(10) 0.00098(7) -0.00019(8) 0.00013(8)
 C6 0.00488(8) 0.00465(8) 0.00501(8) -0.00023(7) 0.00049(7) 0.00046(7)
 C7 0.00575(9) 0.00875(10) 0.00943(10) -0.00120(8) 0.00186(8) 0.00011(9)
 H1 0.022(5) 0.018(4) 0.015(4) -0.001(4) -0.004(3) -0.004(3)
 H2 0.019(4) 0.017(3) 0.015(4) 0.004(3) -0.003(3) -0.005(3)
 H3 0.015(3) 0.024(4) 0.011(3) -0.002(3) -0.004(2) 0.003(3)
 H4 0.025(4) 0.017(4) 0.014(2) 0.007(3) -0.001(3) -0.004(3)
 H5 0.015(2) 0.014(3) 0.029(4) -0.008(2) 0.003(3) 0.007(3)
 H6 0.020(4) 0.009(2) 0.020(3) 0.004(2) -0.007(3) 0.003(2)
 H7 0.023(4) 0.020(4) 0.026(3) -0.002(3) -0.014(3) 0.006(3)
 H8 0.014(3) 0.016(4) 0.016(3) 0.001(3) 0.006(2) -0.001(3)
 H9 0.015(3) 0.041(5) 0.030(4) 0.002(3) -0.004(3) 0.012(4)
 H10 0.009(3) 0.015(3) 0.051(5) -0.001(2) 0.009(4) 0.007(3)
 H11 0.028(5) 0.032(4) 0.028(4) -0.010(4) 0.016(3) -0.018(3)
 H12 0.022(5) 0.019(3) 0.021(5) -0.000(3) 0.008(4) 0.003(3)
 H13 0.023(4) 0.011(4) 0.018(3) -0.004(3) 0.008(3) -0.003(3)

loop_
  _geom_bond_atom_site_label_1
  _geom_bond_atom_site_label_2
  _geom_bond_distance
  _geom_bond_site_symmetry_2
  _geom_bond_publ_flag
 O1 C1 1.2213(5) . ?
 O2 C1 1.3121(4) . ?
 O2 H1 1.006(7) . ?
 O3 C6 1.2412(5) . ?
 O4 C4 1.4252(4) . ?
 O4 H2 0.980(6) . ?
 O5 H12 0.974(7) . ?
 O5 H13 0.951(6) . ?
 N1 C2 1.4583(5) . ?
 N1 C5 1.4677(5) . ?
 N1 C6 1.3424(5) . ?
 C1 C2 1.5139(5) . ?
 C2 C3 1.5412(6) . ?
 C2 H3 1.087(5) . ?
 C3 C4 1.5253(5) . ?
 C3 H4 1.087(5) . ?
 C3 H5 1.087(5) . ?
 C4 C5 1.5289(5) . ?
 C4 H6 1.101(5) . ?
 C5 H7 1.092(5) . ?
 C5 H8 1.083(5) . ?
 C6 C7 1.5014(6) . ?
 C7 H9 1.086(6) . ?
 C7 H10 1.086(5) . ?
 C7 H11 1.080(6) . ?

loop_
  _geom_angle_atom_site_label_1
  _geom_angle_atom_site_label_2
  _geom_angle_atom_site_label_3
  _geom_angle
  _geom_angle_site_symmetry_1
  _geom_angle_site_symmetry_3
  _geom_angle_publ_flag
 H1 O2 C1 109.1(6) . . ?
 H2 O4 C4 108.1(5) . . ?
 H13 O5 H12 108.6(8) . . ?
 C5 N1 C2 112.76(2) . . ?
 C6 N1 C2 119.86(2) . . ?
 C6 N1 C5 127.04(2) . . ?
 O2 C1 O1 123.84(3) . . ?
 C2 C1 O1 121.14(3) . . ?
 C2 C1 O2 114.86(2) . . ?
 C1 C2 N1 114.37(2) . . ?
 C3 C2 N1 103.10(2) . . ?
 C3 C2 C1 110.77(2) . . ?
 H3 C2 N1 109.2(4) . . ?
 H3 C2 C1 107.4(4) . . ?
 H3 C2 C3 112.2(4) . . ?
 C4 C3 C2 103.02(2) . . ?
 H4 C3 C2 110.2(4) . . ?
 H4 C3 C4 109.5(4) . . ?
 H5 C3 C2 112.7(4) . . ?
 H5 C3 C4 112.0(4) . . ?
 H5 C3 H4 109.2(6) . . ?
 C3 C4 O4 108.19(2) . . ?
 C5 C4 O4 111.32(2) . . ?
 C5 C4 C3 102.82(2) . . ?
 H6 C4 O4 109.6(4) . . ?
 H6 C4 C3 112.3(4) . . ?
 H6 C4 C5 112.4(4) . . ?
 C4 C5 N1 102.32(2) . . ?
 H7 C5 N1 110.2(4) . . ?
 H7 C5 C4 111.1(4) . . ?
 H8 C5 N1 110.4(4) . . ?
 H8 C5 C4 112.5(4) . . ?
 H8 C5 H7 110.0(6) . . ?
 N1 C6 O3 119.52(3) . . ?
 C7 C6 O3 122.60(3) . . ?
 C7 C6 N1 117.88(3) . . ?
 H9 C7 C6 111.4(4) . . ?
 H10 C7 C6 110.8(4) . . ?
 H10 C7 H9 110.1(6) . . ?
 H11 C7 C6 110.0(4) . . ?
 H11 C7 H9 106.3(7) . . ?
 H11 C7 H10 108.1(7) . . ?

loop_
  _geom_torsion_atom_site_label_1
  _geom_torsion_atom_site_label_2
  _geom_torsion_atom_site_label_3
  _geom_torsion_atom_site_label_4
  _geom_torsion
  _geom_torsion_site_symmetry_1
  _geom_torsion_site_symmetry_2
  _geom_torsion_site_symmetry_3
  _geom_torsion_site_symmetry_4
  _geom_torsion_publ_flag
 O1 C1 C2 N1 151.95(3) . . . . ?
 O1 C1 C2 C3 -92.08(3) . . . . ?
 O2 C1 C2 N1 -32.45(3) . . . . ?
 O2 C1 C2 C3 83.52(3) . . . . ?
 O3 C6 N1 C2 3.29(3) . . . . ?
 O3 C6 N1 C5 176.12(3) . . . . ?
 O4 C4 C3 C2 -77.92(2) . . . . ?
 O4 C4 C5 N1 80.82(2) . . . . ?
 N1 C2 C3 C4 -29.22(2) . . . . ?
 N1 C5 C4 C3 -34.81(2) . . . . ?
 C1 C2 C3 C4 -151.99(3) . . . . ?
 C2 C3 C4 C5 39.94(2) . . . . ?

loop_
  _diffrn_refln_index_h
  _diffrn_refln_index_k
  _diffrn_refln_index_l
  _diffrn_refln_intensity_net
  _diffrn_refln_intensity_u
 1 0 0 0.23 0.05
 2 0 0 3358.72 71.09
 3 0 0 0.32 0.12
 4 0 0 293.9 6.25
 5 0 0 0.14 0.19
 6 0 0 1508.37 31.78
 7 0 0 0.4 0.31
 8 0 0 233.61 5.17
 9 0 0 0.05 0.36
 10 0 0 0.44 0.35
 11 0 0 0.99 0.47
 12 0 0 6.04 0.78
 13 0 0 1.92 0.65
 14 0 0 94.05 2.35
 15 0 0 1.13 0.77
 16 0 0 16.93 2.04
 17 0 0 2.82 1.94
 18 0 0 0.56 1.86
 19 0 0 2.65 2.38
 20 0 0 9.13 3.57
 0 1 0 1.21 0.12
 1 1 0 5952.39 89.25
 2 1 0 308.28 4.7
 3 1 0 730.95 10.87
 4 1 0 772.23 11.5
 5 1 0 140.24 2.19
 6 1 0 247.33 3.78
 7 1 0 0.75 0.23
 8 1 0 0.41 0.21
 9 1 0 6.31 0.46
 10 1 0 10.87 0.52
 11 1 0 0.68 0.35
 12 1 0 14.73 0.75
 13 1 0 8.86 0.59
 14 1 0 96.49 1.77
 15 1 0 0.98 0.58
 16 1 0 1.73 0.95
 17 1 0 118.45 3.26
 18 1 0 3.91 1.4
 19 1 0 20.35 1.96
 20 1 0 18.03 2.74
 0 2 0 4.67 0.24
 1 2 0 34.13 0.59
 2 2 0 1178.89 17.55
 3 2 0 2010.36 30.04
 4 2 0 555.35 8.32
 5 2 0 1227.55 18.3
 6 2 0 1120.4 16.74
 7 2 0 171.67 2.7
 8 2 0 61.13 1.15
 9 2 0 18.63 0.64
 10 2 0 346.22 5.34
 11 2 0 94.76 1.69
 12 2 0 33.06 0.9
 13 2 0 263.07 4.15
 14 2 0 46.81 1.2
 15 2 0 1.01 0.61
 16 2 0 216.88 5.03
 17 2 0 1.88 1.25
 18 2 0 70.47 2.46
 19 2 0 17.47 1.98
 20 2 0 11.55 4.34
 0 3 0 3.35 0.39
 1 3 0 160 2.45
 2 3 0 53.84 0.9
 3 3 0 670.92 10.03
 4 3 0 256.6 3.9
 5 3 0 138.38 2.19
 6 3 0 14.44 0.49
 7 3 0 50.96 1
 8 3 0 236.22 3.69
 9 3 0 84.35 1.53
 10 3 0 76.12 1.44
 11 3 0 56.79 1.17
 12 3 0 10.94 0.63
 13 3 0 48.69 1.15
 14 3 0 113.48 2.03
 15 3 0 27.35 1.08
 16 3 0 1.74 0.95
 17 3 0 22.69 1.6
 18 3 0 58.3 2.39
 19 3 0 71.1 2.67
 0 4 0 390.96 8.37
 1 4 0 555.16 8.32
 2 4 0 846.74 12.61
 3 4 0 3463.44 51.78
 4 4 0 517.25 7.77
 5 4 0 63.46 1.1
 6 4 0 427.57 6.48
 7 4 0 0.43 0.26
 8 4 0 1116.55 16.72
 9 4 0 170.82 2.88
 10 4 0 72.67 1.4
 11 4 0 5.29 0.57
 12 4 0 15.59 0.72
 13 4 0 7.4 0.59
 14 4 0 174.31 3.3
 15 4 0 20.09 1.01
 16 4 0 17.22 1.27
 17 4 0 13.07 1.62
 18 4 0 74.83 2.47
 19 4 0 27.49 2.18
 0 5 0 0.15 0.2
 1 5 0 140.43 2.24
 2 5 0 58.5 1.02
 3 5 0 2.39 0.3
 4 5 0 1115.14 16.62
 5 5 0 185.54 2.89
 6 5 0 3.86 0.38
 7 5 0 8.84 0.49
 8 5 0 17.35 0.62
 9 5 0 1099.28 16.5
 10 5 0 5.16 0.59
 11 5 0 160.55 2.76
 12 5 0 18.16 0.74
 13 5 0 12.01 0.7
 14 5 0 51.57 1.31
 15 5 0 326.24 5.87
 16 5 0 74.4 2.32
 17 5 0 16.92 1.65
 18 5 0 1.21 2.02
 19 5 0 51.18 2.73
 0 6 0 3.49 0.6
 1 6 0 10.5 0.39
 2 6 0 31.12 0.68
 3 6 0 72.3 1.26
 4 6 0 168.03 2.64
 5 6 0 302.35 4.82
 6 6 0 12.44 0.58
 7 6 0 21.05 0.66
 8 6 0 423.02 6.43
 9 6 0 95 1.74
 10 6 0 54.82 1.12
 11 6 0 107.87 1.91
 12 6 0 115.6 2.01
 13 6 0 483.01 8.54
 14 6 0 98.55 2.18
 15 6 0 247.15 5.1
 16 6 0 2.42 1.12
 17 6 0 5.67 1.6
 18 6 0 63.06 2.62
 19 6 0 12.69 2.66
 0 7 0 0.89 0.35
 1 7 0 24.63 0.64
 2 7 0 117.92 1.94
 3 7 0 94.06 1.6
 4 7 0 143.53 2.36
 5 7 0 82.07 1.48
 6 7 0 29.94 0.76
 7 7 0 15.45 0.64
 8 7 0 0.8 0.34
 9 7 0 2.06 0.33
 10 7 0 139.64 2.38
 11 7 0 43.08 1.02
 12 7 0 70.47 1.62
 13 7 0 43.74 1.23
 14 7 0 266.44 4.92
 15 7 0 1.24 1.01
 16 7 0 68.24 2.29
 17 7 0 26.24 1.85
 18 7 0 41.43 2.62
 0 8 0 13.34 0.81
 1 8 0 1101.43 16.49
 2 8 0 415.56 6.32
 3 8 0 137.89 2.42
 4 8 0 231.82 3.78
 5 8 0 119.01 2
 6 8 0 3.59 0.52
 7 8 0 9.14 0.59
 8 8 0 91.23 1.64
 9 8 0 66.25 1.33
 10 8 0 1.79 0.46
 11 8 0 7.9 0.72
 12 8 0 0.41 0.57
 13 8 0 0.46 0.7
 14 8 0 49.69 1.41
 15 8 0 5.61 1.33
 16 8 0 21.86 1.93
 17 8 0 1.34 1.69
 18 8 0 19.05 2.43
 0 9 0 0.34 0.62
 1 9 0 59.99 1.2
 2 9 0 22.68 0.69
 3 9 0 131.61 2.2
 4 9 0 72.82 1.45
 5 9 0 31.92 0.87
 6 9 0 242.54 3.83
 7 9 0 128.63 2.15
 8 9 0 327.75 5.44
 9 9 0 232.88 3.68
 10 9 0 18.86 0.99
 11 9 0 41.04 1.32
 12 9 0 32.91 1.24
 13 9 0 11.55 1.03
 14 9 0 21.89 1.29
 15 9 0 145.2 3.94
 16 9 0 28.71 1.94
 17 9 0 21.99 2.01
 0 10 0 438.99 9.46
 1 10 0 0.63 0.39
 2 10 0 103.81 1.89
 3 10 0 69.7 1.36
 4 10 0 1.01 0.43
 5 10 0 514.02 8.01
 6 10 0 26.72 0.82
 7 10 0 4.34 0.64
 8 10 0 103.6 1.84
 9 10 0 160.82 3.04
 10 10 0 2.33 0.81
 11 10 0 3.49 0.89
 12 10 0 28.79 1.14
 13 10 0 2.68 1.01
 14 10 0 249.04 5.85
 15 10 0 5.83 1.6
 16 10 0 3.91 1.97
 17 10 0 25.17 3.34
 0 11 0 1.12 0.7
 1 11 0 34.58 0.94
 2 11 0 36.69 0.99
 3 11 0 107.59 1.89
 4 11 0 197.49 3.24
 5 11 0 42.51 1.02
 6 11 0 123.2 2.26
 7 11 0 5.08 0.65
 8 11 0 26.19 1.09
 9 11 0 15.1 0.96
 10 11 0 3.08 0.71
 11 11 0 9.01 0.82
 12 11 0 4.81 1.01
 13 11 0 58.23 1.77
 14 11 0 27.56 1.88
 15 11 0 1.41 1.89
 16 11 0 7.04 2.09
 0 12 0 403.65 8.76
 1 12 0 20.36 0.76
 2 12 0 104.66 1.91
 3 12 0 6.16 0.59
 4 12 0 14.73 0.76
 5 12 0 192.42 3.14
 6 12 0 61.93 1.35
 7 12 0 514.5 9.08
 8 12 0 27.74 1.22
 9 12 0 7.6 0.72
 10 12 0 5.11 1.08
 11 12 0 37.8 1.5
 12 12 0 61.25 1.97
 13 12 0 15.59 1.84
 14 12 0 10.79 2.14
 15 12 0 1.69 2.36
 0 13 0 0.69 0.92
 1 13 0 77.06 1.52
 2 13 0 79.86 1.54
 3 13 0 60.92 1.29
 4 13 0 3.89 0.67
 5 13 0 13.72 0.79
 6 13 0 23.62 1.04
 7 13 0 45.67 1.35
 8 13 0 58.54 1.59
 9 13 0 40.77 1.41
 10 13 0 11.33 1.3
 11 13 0 197.58 4.06
 12 13 0 0.66 1.39
 13 13 0 57.34 2.72
 14 13 0 33.91 2.75
 0 14 0 334.03 7.36
 1 14 0 18.48 0.92
 2 14 0 5.06 0.72
 3 14 0 51.93 1.24
 4 14 0 4.36 0.84
 5 14 0 178.23 3.49
 6 14 0 531.47 9.41
 7 14 0 36 1.31
 8 14 0 9.39 1.33
 9 14 0 65.15 1.89
 10 14 0 1.67 1.55
 11 14 0 162.26 4.48
 12 14 0 29.28 2.05
 13 14 0 54.59 2.85
 0 15 0 0.56 1.38
 1 15 0 7.36 1.03
 2 15 0 52.53 1.57
 3 15 0 4.21 0.89
 4 15 0 41.14 1.49
 5 15 0 158.61 3.23
 6 15 0 7.79 1.34
 7 15 0 58.56 2.23
 8 15 0 17.43 1.64
 9 15 0 4.55 1.53
 10 15 0 92.65 3.23
 11 15 0 12.32 2.43
 12 15 0 35.27 2.8
 0 16 0 35.25 2.29
 1 16 0 4.52 1.6
 2 16 0 111.52 3.18
 3 16 0 12.59 1.41
 4 16 0 83.68 2.55
 5 16 0 11.88 1.59
 6 16 0 1.24 1.47
 7 16 0 4.54 1.47
 8 16 0 5.33 1.53
 9 16 0 1.42 1.91
 10 16 0 50.04 2.98
 0 17 0 0.32 2.04
 1 17 0 30.27 2.02
 2 17 0 40.59 2.12
 3 17 0 6.13 1.54
 4 17 0 16.47 1.99
 5 17 0 47.87 2.17
 6 17 0 14.42 1.99
 7 17 0 16.78 2.33
 8 17 0 132.15 4.07
 0 18 0 11.33 2.72
 1 18 0 3.2 1.8
 2 18 0 148.68 4.28
 3 18 0 6.71 3.21
 4 18 0 22.46 2.4
 5 18 0 7.46 2.62
 6 18 0 8.25 2.92
 0 0 1 0.27 0.07
 1 0 1 96.59 1.46
 2 0 1 8097.05 126.13
 3 0 1 207.05 3.14
 4 0 1 26.06 0.52
 5 0 1 205.65 3.16
 6 0 1 409.44 6.19
 7 0 1 554.28 8.34
 8 0 1 0.54 0.23
 9 0 1 84.91 1.5
 10 0 1 0.54 0.3
 11 0 1 42.63 0.94
 12 0 1 10.9 0.63
 13 0 1 94.01 1.71
 14 0 1 94.02 1.71
 15 0 1 8.84 0.66
 16 0 1 2.46 0.86
 17 0 1 15.5 1.36
 18 0 1 73.34 2.58
 19 0 1 169.59 4.79
 20 0 1 7.35 2.94
 0 1 1 386.2 5.79
 -1 1 1 1002.57 16.7
 1 1 1 994.03 14.88
 -2 1 1 1709.17 25.56
 2 1 1 1693.9 25.31
 -3 1 1 586.33 8.76
 3 1 1 580.55 8.66
 -4 1 1 1628.55 24.32
 4 1 1 1575.7 23.46
 -5 1 1 404.39 6.1
 5 1 1 400.11 6.03
 -6 1 1 159.93 2.54
 6 1 1 162.27 2.53
 -7 1 1 89.82 1.51
 7 1 1 88.05 1.53
 -8 1 1 27.7 0.71
 8 1 1 28.71 0.7
 -9 1 1 755.12 11.4
 9 1 1 741.3 11.15
 -10 1 1 68.2 1.28
 10 1 1 66.2 1.27
 -11 1 1 38.29 0.94
 11 1 1 40.39 0.98
 -12 1 1 245.16 3.87
 12 1 1 245.56 3.94
 -13 1 1 12.39 0.69
 13 1 1 13.09 0.66
 -14 1 1 63.07 1.28
 14 1 1 63.86 1.35
 -15 1 1 118.24 2.25
 15 1 1 117.44 2.24
 -16 1 1 15.85 1.2
 16 1 1 14.81 1.33
 -17 1 1 83.18 2.49
 17 1 1 85.24 2.48
 -18 1 1 44.98 1.87
 18 1 1 44.84 1.97
 -19 1 1 17.21 1.76
 19 1 1 19.88 2.03
 -20 1 1 44.42 3.02
 20 1 1 43.06 3.06
 0 2 1 2849.5 42.81
 -1 2 1 544.99 8.37
 1 2 1 535.57 8.03
 -2 2 1 85.21 1.34
 2 2 1 85.46 1.34
 -3 2 1 746.7 11.15
 3 2 1 760.53 11.37
 -4 2 1 2263.35 33.78
 4 2 1 2295.47 34.26
 -5 2 1 607.63 9.09
 5 2 1 592.4 9.06
 -6 2 1 633.34 9.51
 6 2 1 630.5 9.47
 -7 2 1 24.42 0.61
 7 2 1 24.62 0.6
 -8 2 1 717.8 10.8
 8 2 1 706.44 10.62
 -9 2 1 73.23 1.32
 9 2 1 74.11 1.35
 -10 2 1 376.21 5.78
 10 2 1 377.57 5.81
 -11 2 1 30.55 0.83
 11 2 1 28.74 0.81
 -12 2 1 210.37 3.39
 12 2 1 206.25 3.3
 -13 2 1 57.67 1.24
 13 2 1 57.93 1.2
 -14 2 1 203.9 3.3
 14 2 1 201.74 3.27
 -15 2 1 150.17 2.98
 15 2 1 152.49 2.97
 -16 2 1 11.13 1.15
 16 2 1 9.99 1.04
 -17 2 1 17.22 1.49
 17 2 1 18.66 1.54
 -18 2 1 91.85 2.77
 18 2 1 94.26 2.84
 -19 2 1 19.96 2.06
 19 2 1 21.36 2.27
 -20 2 1 23.05 5.01
 20 2 1 17.02 7.63
 0 3 1 701.61 11.59
 -1 3 1 2403.18 36.88
 1 3 1 2483.37 37.14
 -2 3 1 993.74 14.84
 2 3 1 993.16 14.85
 -3 3 1 405.34 6.1
 3 3 1 408.6 6.14
 -4 3 1 296.97 4.51
 4 3 1 294.36 4.48
 -5 3 1 385.88 5.81
 5 3 1 384.97 5.88
 -6 3 1 911.43 13.77
 6 3 1 903.58 13.51
 -7 3 1 140.91 2.28
 7 3 1 136.22 2.18
 -8 3 1 104.19 1.83
 8 3 1 102.67 1.74
 -9 3 1 728.94 11
 9 3 1 719.81 10.84
 -10 3 1 9.08 0.55
 10 3 1 9.14 0.59
 -11 3 1 39.07 0.98
 11 3 1 36.82 0.91
 -12 3 1 28.4 0.87
 12 3 1 28.16 0.84
 -13 3 1 42.52 1.01
 13 3 1 43.55 1
 -14 3 1 53.13 1.29
 14 3 1 51.88 1.23
 -15 3 1 133.84 2.69
 15 3 1 131.53 2.66
 -16 3 1 3.04 0.93
 16 3 1 2.67 0.87
 -17 3 1 33.92 1.64
 17 3 1 32.81 1.74
 -18 3 1 42.33 1.97
 18 3 1 44.48 1.97
 -19 3 1 15.28 2.04
 19 3 1 18.49 2.64
 0 4 1 833.03 12.42
 -1 4 1 3538.94 53.24
 1 4 1 3637.78 60.52
 -2 4 1 897.54 13.43
 2 4 1 887.14 13.24
 -3 4 1 40.18 0.8
 3 4 1 41.91 0.78
 -4 4 1 385.61 5.84
 4 4 1 382.92 5.8
 -5 4 1 533.37 8.02
 5 4 1 530.76 8.15
 -6 4 1 161.02 2.57
 6 4 1 159.71 2.53
 -7 4 1 109.22 1.86
 7 4 1 110.07 1.83
 -8 4 1 104.39 1.79
 8 4 1 107.3 1.81
 -9 4 1 60.49 1.21
 9 4 1 61.88 1.21
 -10 4 1 79.71 1.47
 10 4 1 76.47 1.48
 -11 4 1 39.14 0.95
 11 4 1 38.95 0.94
 -12 4 1 22.95 0.78
 12 4 1 21.34 0.75
 -13 4 1 30.66 0.92
 13 4 1 31.17 0.88
 -14 4 1 20.43 0.9
 14 4 1 22.76 0.97
 -15 4 1 24.9 1.03
 15 4 1 23.89 1.12
 -16 4 1 2.88 0.85
 16 4 1 2.57 0.78
 -17 4 1 43.16 1.88
 17 4 1 41.98 1.79
 -18 4 1 30.23 2.13
 18 4 1 30.4 2.14
 -19 4 1 34.16 2.33
 19 4 1 35.18 2.41
 0 5 1 350.39 5.29
 -1 5 1 498.33 7.5
 1 5 1 518.38 7.81
 -2 5 1 361.54 5.47
 2 5 1 363.93 5.51
 -3 5 1 203.1 3.15
 3 5 1 200.83 3.11
 -4 5 1 347.26 5.27
 4 5 1 351.2 5.33
 -5 5 1 35.03 0.74
 5 5 1 35.63 0.8
 -6 5 1 165.59 2.62
 6 5 1 167.57 2.72
 -7 5 1 908.6 13.63
 7 5 1 897.32 13.46
 -8 5 1 46.61 0.97
 8 5 1 47.27 0.98
 -9 5 1 13.58 0.55
 9 5 1 13.8 0.63
 -10 5 1 121 2.06
 10 5 1 122.14 2.09
 -11 5 1 13.2 0.62
 11 5 1 13.99 0.65
 -12 5 1 60.58 1.26
 12 5 1 59.67 1.22
 -13 5 1 138.51 2.55
 13 5 1 136.72 2.49
 -14 5 1 54.5 1.45
 14 5 1 55.95 1.49
 -15 5 1 27.02 1.16
 15 5 1 25.15 1.07
 -16 5 1 57.83 1.95
 16 5 1 61.77 2.22
 -17 5 1 1.69 1.3
 17 5 1 2.02 1.42
 -18 5 1 1.15 1.59
 18 5 1 1.67 1.35
 -19 5 1 21.59 2.4
 19 5 1 15.82 2.52
 0 6 1 804.13 12.01
 -1 6 1 390.11 6.4
 1 6 1 384.02 5.81
 -2 6 1 216.14 3.36
 2 6 1 222.28 3.45
 -3 6 1 372.86 5.64
 3 6 1 365.62 5.58
 -4 6 1 133.31 2.16
 4 6 1 130.54 2.15
 -5 6 1 13.65 0.48
 5 6 1 14.24 0.52
 -6 6 1 535.24 8.12
 6 6 1 538.43 8.2
 -7 6 1 661.85 9.95
 7 6 1 649 9.79
 -8 6 1 9.09 0.57
 8 6 1 8.73 0.53
 -9 6 1 3.89 0.49
 9 6 1 3.65 0.52
 -10 6 1 81.66 1.51
 10 6 1 78.74 1.49
 -11 6 1 38.69 0.96
 11 6 1 39.94 1.01
 -12 6 1 3.64 0.54
 12 6 1 4.61 0.61
 -13 6 1 258.07 4.7
 13 6 1 269.25 4.94
 -14 6 1 129.02 2.65
 14 6 1 126.55 2.6
 -15 6 1 119.06 2.81
 15 6 1 110.83 2.67
 -16 6 1 52.29 2
 16 6 1 53.31 1.94
 -17 6 1 60.17 2.35
 17 6 1 63.84 2.38
 -18 6 1 36.58 2.37
 18 6 1 34.17 2.11
 -19 6 1 11.92 3.46
 19 6 1 7.77 3.06
 0 7 1 185.72 2.93
 -1 7 1 1115.18 16.67
 1 7 1 1127.46 16.84
 -2 7 1 95.3 1.61
 2 7 1 93.76 1.58
 -3 7 1 30.63 0.73
 3 7 1 31.23 0.76
 -4 7 1 378.89 5.77
 4 7 1 377.52 5.75
 -5 7 1 484.39 7.34
 5 7 1 495.26 7.54
 -6 7 1 325.43 5.16
 6 7 1 327.7 5.05
 -7 7 1 221.1 3.51
 7 7 1 221.8 3.5
 -8 7 1 1.32 0.34
 8 7 1 1.63 0.42
 -9 7 1 79.67 1.5
 9 7 1 76.91 1.47
 -10 7 1 105.44 1.85
 10 7 1 103.46 1.85
 -11 7 1 51.52 1.14
 11 7 1 51.8 1.14
 -12 7 1 24.96 0.94
 12 7 1 25.05 1.02
 -13 7 1 28.22 1.02
 13 7 1 29.16 1.1
 -14 7 1 87.67 1.98
 14 7 1 88.14 1.95
 -15 7 1 0.71 1.18
 15 7 1 2.38 1.08
 -16 7 1 63.02 2.47
 16 7 1 64.98 2.21
 -17 7 1 40.57 2.14
 17 7 1 35.01 2.15
 -18 7 1 9.76 2.13
 18 7 1 4.36 1.9
 0 8 1 1046.29 15.66
 -1 8 1 587.13 8.98
 1 8 1 599.74 9.17
 -2 8 1 105.53 1.82
 2 8 1 112.26 1.9
 -3 8 1 328.71 5.09
 3 8 1 333.93 5.13
 -4 8 1 85.99 1.57
 4 8 1 86.71 1.56
 -5 8 1 253.36 4.24
 5 8 1 255.32 3.99
 -6 8 1 163.51 2.66
 6 8 1 163.54 2.66
 -7 8 1 51.36 1.1
 7 8 1 50.81 1.08
 -8 8 1 47.63 1.04
 8 8 1 49.34 1.08
 -9 8 1 114.09 2
 9 8 1 115.31 2.02
 -10 8 1 40.75 0.97
 10 8 1 39.29 1
 -11 8 1 34.27 1.15
 11 8 1 30.54 1.04
 -12 8 1 7.31 0.79
 12 8 1 6.6 0.76
 -13 8 1 68.24 1.76
 13 8 1 66.81 1.68
 -14 8 1 5.77 0.94
 14 8 1 6.07 0.86
 -15 8 1 6.21 1.18
 15 8 1 5.5 1.27
 -16 8 1 5.38 1.52
 16 8 1 6.18 1.75
 -17 8 1 40.41 2.42
 17 8 1 45.92 2.72
 -18 8 1 41.19 3.13
 18 8 1 35.9 2.6
 0 9 1 88.02 1.58
 -1 9 1 216.31 3.43
 1 9 1 220.53 3.62
 -2 9 1 36.06 0.9
 2 9 1 35.53 0.88
 -3 9 1 60.03 1.2
 3 9 1 58.14 1.17
 -4 9 1 344.36 5.31
 4 9 1 327.32 5.13
 -5 9 1 270.21 4.21
 5 9 1 269.28 4.24
 -6 9 1 69.23 1.4
 6 9 1 71.36 1.36
 -7 9 1 38.19 0.96
 7 9 1 40.91 0.98
 -8 9 1 55.61 1.23
 8 9 1 55.7 1.23
 -9 9 1 0.99 0.4
 9 9 1 1.14 0.38
 -10 9 1 198.43 3.73
 10 9 1 189.41 3.55
 -11 9 1 20.63 0.96
 11 9 1 22.53 0.98
 -12 9 1 27.22 1.08
 12 9 1 27.37 1.05
 -13 9 1 62.3 1.63
 13 9 1 66.21 1.7
 -14 9 1 20.28 1.32
 14 9 1 22.09 1.3
 -15 9 1 29.63 1.82
 15 9 1 29.77 1.74
 -16 9 1 22.13 2.09
 16 9 1 23.73 2.12
 -17 9 1 12.37 2.17
 17 9 1 15.09 2.12
 0 10 1 89.74 1.74
 -1 10 1 76.96 1.43
 1 10 1 74.05 1.47
 -2 10 1 21.83 0.72
 2 10 1 22.07 0.69
 -3 10 1 35.88 0.94
 3 10 1 35.31 1
 -4 10 1 171.26 2.79
 4 10 1 169.88 2.92
 -5 10 1 39.04 0.97
 5 10 1 39.93 1.05
 -6 10 1 9.84 0.64
 6 10 1 9.53 0.65
 -7 10 1 119.78 2.11
 7 10 1 118.48 2.07
 -8 10 1 53.11 1.11
 8 10 1 52.41 1.17
 -9 10 1 35.61 1.05
 9 10 1 38.44 1.24
 -10 10 1 11.38 0.85
 10 10 1 11.68 0.87
 -11 10 1 87.58 1.98
 11 10 1 88.74 1.96
 -12 10 1 64.14 1.93
 12 10 1 66.37 1.66
 -13 10 1 18.85 1.16
 13 10 1 18.82 1.2
 -14 10 1 111.8 2.95
 14 10 1 107.15 2.79
 -15 10 1 5.7 1.66
 15 10 1 8.26 1.55
 -16 10 1 92.4 3.28
 16 10 1 98.23 3.43
 -17 10 1 10.59 3.19
 17 10 1 12.36 2.99
 0 11 1 28.69 0.92
 -1 11 1 128.42 2.2
 1 11 1 124.42 2.15
 -2 11 1 212.74 3.48
 2 11 1 217.83 3.51
 -3 11 1 125.15 2.18
 3 11 1 130.29 2.23
 -4 11 1 57.59 1.21
 4 11 1 57.85 1.26
 -5 11 1 105.26 1.93
 5 11 1 106.11 1.93
 -6 11 1 35.51 0.98
 6 11 1 36.3 1
 -7 11 1 83.92 1.6
 7 11 1 83.56 1.59
 -8 11 1 159.04 3.06
 8 11 1 164.88 3.18
 -9 11 1 52.39 1.4
 9 11 1 55.61 1.49
 -10 11 1 125.98 2.58
 10 11 1 130.8 2.75
 -11 11 1 76.35 1.85
 11 11 1 74.97 1.85
 -12 11 1 111.15 2.45
 12 11 1 113.24 2.49
 -13 11 1 15.39 1.37
 13 11 1 17.01 1.52
 -14 11 1 27.02 1.7
 14 11 1 23.09 1.85
 -15 11 1 65.32 2.65
 15 11 1 67.1 3
 -16 11 1 10.17 2.56
 16 11 1 9.28 2.43
 0 12 1 40.89 1.05
 -1 12 1 32.04 0.94
 1 12 1 30.38 0.87
 -2 12 1 215.24 3.47
 2 12 1 217.05 3.58
 -3 12 1 99.25 1.81
 3 12 1 94.71 1.73
 -4 12 1 16.27 0.77
 4 12 1 16.38 0.79
 -5 12 1 166.42 2.89
 5 12 1 165.68 2.78
 -6 12 1 89.96 1.81
 6 12 1 88.24 1.73
 -7 12 1 9.85 0.75
 7 12 1 8.4 0.72
 -8 12 1 114.07 2.37
 8 12 1 117.76 2.45
 -9 12 1 29.55 1.18
 9 12 1 29.43 1.22
 -10 12 1 20.54 1.05
 10 12 1 21.44 1.1
 -11 12 1 10.4 1.05
 11 12 1 11 1.21
 -12 12 1 5.58 1.17
 12 12 1 5.64 1.2
 -13 12 1 43.51 1.92
 13 12 1 44.85 1.97
 -14 12 1 62.35 2.75
 14 12 1 61.6 2.64
 -15 12 1 80.58 3.24
 15 12 1 80.85 3.02
 0 13 1 13.23 0.76
 -1 13 1 43.24 1.24
 1 13 1 40.46 1.09
 -2 13 1 45.92 1.1
 2 13 1 47.36 1.13
 -3 13 1 2.22 0.53
 3 13 1 2.55 0.56
 -4 13 1 192.45 3.13
 4 13 1 200.82 3.28
 -5 13 1 42.89 1.21
 5 13 1 43.25 1.18
 -6 13 1 66.97 1.62
 6 13 1 67.1 1.65
 -7 13 1 114.42 2.41
 7 13 1 109.63 2.46
 -8 13 1 73.67 1.81
 8 13 1 73.67 1.81
 -9 13 1 209.47 4.02
 9 13 1 210.42 4.08
 -10 13 1 28.72 1.55
 10 13 1 23.96 1.23
 -11 13 1 30.48 1.86
 11 13 1 31.2 1.66
 -12 13 1 94.53 2.71
 12 13 1 95.81 3.11
 -13 13 1 32.57 2.18
 13 13 1 27.69 1.98
 -14 13 1 73.5 3.27
 14 13 1 60.48 2.83
 0 14 1 29.35 1
 -1 14 1 25.08 0.92
 1 14 1 25.42 0.94
 -2 14 1 43.18 1.15
 2 14 1 42.69 1.13
 -3 14 1 7.8 0.84
 3 14 1 8.36 0.77
 -4 14 1 56.92 1.52
 4 14 1 56.61 1.5
 -5 14 1 26.72 1.15
 5 14 1 26.49 1.1
 -6 14 1 55.05 1.5
 6 14 1 55.94 1.57
 -7 14 1 3.73 1.11
 7 14 1 4.32 1.06
 -8 14 1 77.15 2.18
 8 14 1 79.86 2.24
 -9 14 1 27.87 1.64
 9 14 1 24.74 1.42
 -10 14 1 17.92 1.48
 10 14 1 15.86 1.45
 -11 14 1 22.39 1.92
 11 14 1 27.67 1.89
 -12 14 1 82.61 2.91
 12 14 1 83.83 3.06
 -13 14 1 97.17 3.58
 13 14 1 97.86 3.62
 0 15 1 8.02 0.89
 -1 15 1 14.64 1.08
 1 15 1 14.16 1
 -2 15 1 96.23 2.32
 2 15 1 100.45 2.46
 -3 15 1 143.57 3.23
 3 15 1 135.04 3.2
 -4 15 1 65.95 1.98
 4 15 1 60.7 1.83
 -5 15 1 4.67 1.08
 5 15 1 2.13 1.31
 -6 15 1 17.11 1.33
 6 15 1 17.05 1.32
 -7 15 1 135.13 3.21
 7 15 1 134.47 3.27
 -8 15 1 27.77 1.6
 8 15 1 28.13 1.54
 -9 15 1 15.17 1.56
 9 15 1 14.4 1.61
 -10 15 1 6.13 1.89
 10 15 1 5.2 1.83
 -11 15 1 21.58 2.69
 11 15 1 16.62 2.05
 -12 15 1 24.99 2.85
 12 15 1 26.22 2.86
 0 16 1 34.91 1.56
 -1 16 1 72.3 2.51
 1 16 1 70.74 2.36
 -2 16 1 83.12 2.84
 2 16 1 91.19 2.86
 -3 16 1 4.15 1.34
 3 16 1 5.06 1.18
 -4 16 1 74.82 2.47
 4 16 1 69.99 2.37
 -5 16 1 26.43 1.85
 5 16 1 24.02 1.8
 -6 16 1 27.66 2.02
 6 16 1 31.73 2.02
 -7 16 1 6.17 1.42
 7 16 1 5.26 1.49
 -8 16 1 8.19 1.65
 8 16 1 5.82 2.13
 -9 16 1 18.78 2.53
 9 16 1 16.86 2.24
 -10 16 1 6.01 2.47
 10 16 1 7.95 2.28
 0 17 1 108.81 3.6
 -1 17 1 19.18 1.82
 1 17 1 21.99 1.73
 -2 17 1 45.84 1.96
 2 17 1 46.1 2.22
 -3 17 1 53.53 2.48
 3 17 1 51.37 2.18
 -4 17 1 44.56 2.42
 4 17 1 42.51 2.38
 -5 17 1 4.02 1.81
 5 17 1 5.34 1.79
 -6 17 1 98.1 3.38
 6 17 1 97.34 3.27
 -7 17 1 78.07 3.1
 7 17 1 76.48 3
 -8 17 1 17.98 2.31
 8 17 1 14.9 2.46
 0 18 1 25.74 2.35
 -1 18 1 2.68 1.99
 1 18 1 0.62 1.82
 -2 18 1 25.11 2.19
 2 18 1 23.82 2.41
 -3 18 1 12.96 2.11
 3 18 1 12.86 2.4
 -4 18 1 29.29 2.61
 4 18 1 29.02 2.64
 -5 18 1 78.65 3.33
 5 18 1 74.57 3.19
 -6 18 1 13.73 5.13
 6 18 1 18.88 6.3
 0 0 2 665.89 14.14
 1 0 2 1884.24 28.51
 2 0 2 891.22 13.35
 3 0 2 173.6 2.66
 4 0 2 964.27 14.38
 5 0 2 81.87 1.34
 6 0 2 23.26 0.55
 7 0 2 9.41 0.42
 8 0 2 3.41 0.4
 9 0 2 633.28 9.56
 10 0 2 12.95 0.59
 11 0 2 314.42 4.91
 12 0 2 1.13 0.45
 13 0 2 8.18 0.57
 14 0 2 17.86 0.79
 15 0 2 29.29 1.08
 16 0 2 51.11 1.83
 17 0 2 20.74 1.46
 18 0 2 134.55 3.47
 19 0 2 21.26 2.16
 20 0 2 6.77 3.82
 0 1 2 4420.12 67.03
 -1 1 2 4582.16 80.33
 1 1 2 4718.44 82.7
 -2 1 2 864.5 12.95
 2 1 2 878.4 13.29
 -3 1 2 22.71 0.44
 3 1 2 22.37 0.44
 -4 1 2 831.16 12.4
 4 1 2 787.48 11.77
 -5 1 2 1013.66 15.14
 5 1 2 974.5 14.54
 -6 1 2 935.84 13.98
 6 1 2 931.66 13.93
 -7 1 2 54.78 1.03
 7 1 2 54.36 0.98
 -8 1 2 515.24 7.81
 8 1 2 516.26 7.8
 -9 1 2 198.79 3.16
 9 1 2 197.34 3.13
 -10 1 2 408.67 6.26
 10 1 2 400.24 6.11
 -11 1 2 38.19 0.95
 11 1 2 38.86 0.89
 -12 1 2 64.78 1.31
 12 1 2 67.66 1.39
 -13 1 2 102.31 1.84
 13 1 2 102.87 1.85
 -14 1 2 111.77 2.06
 14 1 2 109.77 2.02
 -15 1 2 1.12 0.59
 15 1 2 1.12 0.58
 -16 1 2 49.7 1.56
 16 1 2 52.91 1.69
 -17 1 2 17.33 1.32
 17 1 2 18.56 1.33
 -18 1 2 12.39 1.77
 18 1 2 12.98 1.55
 -19 1 2 66.81 2.76
 19 1 2 68.92 3.01
 -20 1 2 15.42 4.2
 20 1 2 21.79 5.6
 0 2 2 198.1 3
 -1 2 2 3059.01 46.06
 1 2 2 3007.49 46.51
 -2 2 2 1177 17.57
 2 2 2 1195.78 17.86
 -3 2 2 224.8 3.43
 3 2 2 228.22 3.47
 -4 2 2 305.81 4.62
 4 2 2 303.9 4.59
 -5 2 2 194.31 3
 5 2 2 193.4 2.98
 -6 2 2 456.37 6.89
 6 2 2 469.21 7.09
 -7 2 2 761.65 11.43
 7 2 2 766 11.47
 -8 2 2 78.98 1.39
 8 2 2 79.76 1.5
 -9 2 2 226.76 3.54
 9 2 2 224.77 3.54
 -10 2 2 85.85 1.55
 10 2 2 84.83 1.52
 -11 2 2 90.94 1.64
 11 2 2 91.43 1.65
 -12 2 2 27.17 0.83
 12 2 2 26.6 0.81
 -13 2 2 81.46 1.52
 13 2 2 81.74 1.63
 -14 2 2 260.75 4.41
 14 2 2 264.99 4.49
 -15 2 2 171.54 3.29
 15 2 2 170.59 3.3
 -16 2 2 10.19 1
 16 2 2 7.92 1
 -17 2 2 142.6 3.76
 17 2 2 140.31 3.57
 -18 2 2 31.29 2.01
 18 2 2 34.38 1.85
 -19 2 2 16.59 2.38
 19 2 2 17.12 2.39
 0 3 2 1436.07 21.51
 -1 3 2 637.63 9.57
 1 3 2 613.97 9.2
 -2 3 2 1308.61 20.32
 2 3 2 1283.88 19.2
 -3 3 2 482.24 7.25
 3 3 2 477.11 7.14
 -4 3 2 298.88 4.53
 4 3 2 302.02 4.56
 -5 3 2 701.19 10.5
 5 3 2 691.21 10.36
 -6 3 2 188.37 2.95
 6 3 2 189.98 2.98
 -7 3 2 19.56 0.56
 7 3 2 18.56 0.54
 -8 3 2 736.6 11.07
 8 3 2 753.91 11.34
 -9 3 2 100.7 1.73
 9 3 2 103.83 1.79
 -10 3 2 175.19 2.83
 10 3 2 169.21 2.75
 -11 3 2 14.73 0.65
 11 3 2 13.96 0.64
 -12 3 2 59.36 1.26
 12 3 2 57.15 1.2
 -13 3 2 253.85 4.29
 13 3 2 253.26 4
 -14 3 2 9 0.76
 14 3 2 11.37 0.73
 -15 3 2 15.98 1
 15 3 2 15.38 0.97
 -16 3 2 83.51 2.19
 16 3 2 83.32 2.19
 -17 3 2 5.03 1.19
 17 3 2 4.29 1.08
 -18 3 2 1.18 1.36
 18 3 2 0.95 1.29
 -19 3 2 48.5 2.55
 19 3 2 50.67 2.55
 0 4 2 678.22 10.15
 -1 4 2 1926.2 28.73
 1 4 2 1931.21 30.76
 -2 4 2 91.89 1.47
 2 4 2 92.52 1.5
 -3 4 2 641.18 9.63
 3 4 2 622.99 9.34
 -4 4 2 876.5 13.1
 4 4 2 905.46 13.52
 -5 4 2 247.79 3.82
 5 4 2 248.31 3.82
 -6 4 2 72.01 1.26
 6 4 2 74.27 1.28
 -7 4 2 59.47 1.14
 7 4 2 57.11 1.07
 -8 4 2 95.79 1.67
 8 4 2 97.1 1.67
 -9 4 2 48.9 1.03
 9 4 2 48.14 1
 -10 4 2 124.76 2.11
 10 4 2 120.95 2.07
 -11 4 2 13.95 0.6
 11 4 2 14.61 0.62
 -12 4 2 11.61 0.61
 12 4 2 12.25 0.62
 -13 4 2 18.25 0.73
 13 4 2 18.24 0.74
 -14 4 2 3.27 0.6
 14 4 2 3.97 0.68
 -15 4 2 73.57 1.96
 15 4 2 72.24 1.86
 -16 4 2 31.27 1.49
 16 4 2 32.62 1.35
 -17 4 2 6.41 1.37
 17 4 2 9.19 1.38
 -18 4 2 9.97 1.6
 18 4 2 11.89 1.62
 -19 4 2 78.05 3.11
 19 4 2 73.85 2.99
 0 5 2 1317.51 19.65
 -1 5 2 64 1.09
 1 5 2 61.9 1.07
 -2 5 2 326.55 4.95
 2 5 2 324.57 4.92
 -3 5 2 848.25 13.56
 3 5 2 846.23 13.05
 -4 5 2 161.97 2.65
 4 5 2 158.56 2.53
 -5 5 2 750.23 11.26
 5 5 2 749.05 11.55
 -6 5 2 55.93 1.06
 6 5 2 56.88 1.07
 -7 5 2 497.09 7.56
 7 5 2 499.2 7.72
 -8 5 2 41.78 1
 8 5 2 41.61 0.93
 -9 5 2 72.04 1.35
 9 5 2 73.14 1.37
 -10 5 2 8.82 0.58
 10 5 2 7.82 0.54
 -11 5 2 132.97 2.25
 11 5 2 132.29 2.27
 -12 5 2 79.13 1.49
 12 5 2 78.41 1.53
 -13 5 2 17.08 0.8
 13 5 2 18.89 0.81
 -14 5 2 19.3 0.99
 14 5 2 16.58 0.92
 -15 5 2 8.88 1.03
 15 5 2 6.76 0.97
 -16 5 2 10.08 1.17
 16 5 2 8.74 1.18
 -17 5 2 25.61 1.75
 17 5 2 25.42 1.79
 -18 5 2 26.12 2.2
 18 5 2 27.95 2.29
 -19 5 2 3.32 2.3
 19 5 2 1.2 2
 0 6 2 77.34 1.32
 -1 6 2 421.95 6.39
 1 6 2 427.05 6.47
 -2 6 2 508.79 7.64
 2 6 2 498.12 7.53
 -3 6 2 419.5 6.36
 3 6 2 411.57 6.21
 -4 6 2 406.23 6.16
 4 6 2 409.48 6.25
 -5 6 2 965.28 14.42
 5 6 2 975.65 14.59
 -6 6 2 317.45 4.91
 6 6 2 310.93 4.79
 -7 6 2 126.59 2.12
 7 6 2 122.55 2.05
 -8 6 2 26.8 0.78
 8 6 2 27.54 0.75
 -9 6 2 30.15 0.81
 9 6 2 28.98 0.78
 -10 6 2 101.05 1.77
 10 6 2 104 1.82
 -11 6 2 89.8 1.66
 11 6 2 89.87 1.65
 -12 6 2 66.75 1.58
 12 6 2 65.69 1.43
 -13 6 2 109.22 2.25
 13 6 2 111.17 2.27
 -14 6 2 72.1 1.77
 14 6 2 73.81 1.75
 -15 6 2 80.59 2.08
 15 6 2 84.48 2.1
 -16 6 2 32.24 1.42
 16 6 2 35.7 1.6
 -17 6 2 38.2 2.12
 17 6 2 40.83 2.03
 -18 6 2 76.26 3.06
 18 6 2 69.14 2.76
 -19 6 2 78.99 7.29
 19 6 2 75.27 7.01
 0 7 2 6.23 0.43
 -1 7 2 398.41 6.06
 1 7 2 402.79 6.11
 -2 7 2 56.29 1.04
 2 7 2 54.9 1.04
 -3 7 2 316.79 4.85
 3 7 2 305.54 4.68
 -4 7 2 2.03 0.28
 4 7 2 1.62 0.25
 -5 7 2 746.96 11.23
 5 7 2 743.72 11.17
 -6 7 2 65.92 1.24
 6 7 2 63.8 1.23
 -7 7 2 14.69 0.61
 7 7 2 15.5 0.64
 -8 7 2 181.61 3
 8 7 2 177.96 2.86
 -9 7 2 13.37 0.65
 9 7 2 12.84 0.62
 -10 7 2 44.7 1.05
 10 7 2 45.95 1.03
 -11 7 2 144.67 2.42
 11 7 2 145.49 2.47
 -12 7 2 79.69 1.73
 12 7 2 85.88 1.87
 -13 7 2 82.32 1.83
 13 7 2 85.63 1.89
 -14 7 2 108.12 2.56
 14 7 2 107.69 2.4
 -15 7 2 31.51 1.45
 15 7 2 29.5 1.4
 -16 7 2 18.12 1.38
 16 7 2 18.1 1.58
 -17 7 2 6.33 1.7
 17 7 2 8.88 1.76
 -18 7 2 39.55 2.38
 18 7 2 41.29 2.49
 0 8 2 122.56 2.02
 -1 8 2 548.85 8.3
 1 8 2 557.68 8.42
 -2 8 2 224.72 3.51
 2 8 2 220.23 3.46
 -3 8 2 253.24 3.94
 3 8 2 254.47 4.12
 -4 8 2 53.65 1.09
 4 8 2 53.43 1.08
 -5 8 2 102.36 1.77
 5 8 2 99.51 1.73
 -6 8 2 8.65 0.55
 6 8 2 8.4 0.56
 -7 8 2 198.32 3.25
 7 8 2 199.65 3.19
 -8 8 2 227.01 3.6
 8 8 2 224.16 3.57
 -9 8 2 17.15 0.7
 9 8 2 16.89 0.67
 -10 8 2 42.85 1.02
 10 8 2 43.45 1.03
 -11 8 2 12.39 0.89
 11 8 2 12.81 0.74
 -12 8 2 19.91 0.96
 12 8 2 19.66 0.97
 -13 8 2 64.51 1.59
 13 8 2 60.13 1.51
 -14 8 2 46.79 1.65
 14 8 2 46.92 1.54
 -15 8 2 15.22 1.33
 15 8 2 16.97 1.26
 -16 8 2 100.64 2.7
 16 8 2 102.91 2.76
 -17 8 2 1.46 1.82
 17 8 2 1.34 1.79
 -18 8 2 6.64 2.49
 18 8 2 12.53 2.88
 0 9 2 294.91 4.57
 -1 9 2 311.1 4.79
 1 9 2 306.84 4.72
 -2 9 2 15.04 0.61
 2 9 2 15.22 0.62
 -3 9 2 170.46 2.79
 3 9 2 170.93 2.76
 -4 9 2 71.21 1.45
 4 9 2 72.65 1.38
 -5 9 2 116.97 2.01
 5 9 2 117.22 2.02
 -6 9 2 6.63 0.56
 6 9 2 6.56 0.56
 -7 9 2 22.86 0.74
 7 9 2 22.14 0.76
 -8 9 2 129.8 2.19
 8 9 2 127.62 2.19
 -9 9 2 29.68 0.83
 9 9 2 27.57 0.87
 -10 9 2 65.07 1.53
 10 9 2 64.59 1.55
 -11 9 2 2.61 0.66
 11 9 2 3.77 0.67
 -12 9 2 37.72 1.32
 12 9 2 39.73 1.26
 -13 9 2 77.12 2.17
 13 9 2 72.46 1.87
 -14 9 2 29.41 1.42
 14 9 2 29.52 1.48
 -15 9 2 1.34 1.24
 15 9 2 1.53 1.21
 -16 9 2 29.36 1.9
 16 9 2 27.13 2.1
 -17 9 2 18.26 2.37
 17 9 2 17.55 2.4
 0 10 2 106.34 1.92
 -1 10 2 8.12 0.59
 1 10 2 9.17 0.61
 -2 10 2 13.71 0.65
 2 10 2 12.63 0.6
 -3 10 2 122.16 2.08
 3 10 2 124.03 2.11
 -4 10 2 32.43 0.9
 4 10 2 31.09 0.84
 -5 10 2 157.76 2.62
 5 10 2 156.39 2.78
 -6 10 2 15.61 0.7
 6 10 2 16.34 0.8
 -7 10 2 54.37 1.23
 7 10 2 55.73 1.2
 -8 10 2 105.98 1.89
 8 10 2 103.86 1.85
 -9 10 2 79 1.67
 9 10 2 83.83 1.79
 -10 10 2 99.3 2.12
 10 10 2 97.67 2.24
 -11 10 2 1.47 0.63
 11 10 2 0.92 0.74
 -12 10 2 28.94 1.26
 12 10 2 31.02 1.15
 -13 10 2 101.82 2.62
 13 10 2 104.73 2.58
 -14 10 2 177.28 3.9
 14 10 2 177.07 3.98
 -15 10 2 30.36 1.7
 15 10 2 30.23 1.9
 -16 10 2 39.77 2.43
 16 10 2 36.09 2.51
 0 11 2 0.63 0.35
 -1 11 2 66.04 1.34
 1 11 2 64.47 1.34
 -2 11 2 6.72 0.6
 2 11 2 7.6 0.62
 -3 11 2 185.43 3.01
 3 11 2 188.16 3.04
 -4 11 2 144.59 2.43
 4 11 2 141.25 2.37
 -5 11 2 6.8 0.59
 5 11 2 6.14 0.63
 -6 11 2 239.31 3.85
 6 11 2 241.01 4.1
 -7 11 2 26.61 0.97
 7 11 2 23.51 0.95
 -8 11 2 75.29 1.62
 8 11 2 74.27 1.55
 -9 11 2 194.25 3.7
 9 11 2 200.54 3.86
 -10 11 2 139.79 2.82
 10 11 2 136.02 2.75
 -11 11 2 7.9 0.94
 11 11 2 4.68 0.87
 -12 11 2 9.23 1.17
 12 11 2 7.92 1.15
 -13 11 2 139.57 3.34
 13 11 2 141.41 3.53
 -14 11 2 133.54 3.35
 14 11 2 133.42 3.31
 -15 11 2 67.31 2.67
 15 11 2 66.86 2.49
 -16 11 2 10.93 2.48
 16 11 2 6.71 2.2
 0 12 2 64.44 1.38
 -1 12 2 95.13 1.75
 1 12 2 96.2 1.86
 -2 12 2 40.55 1.02
 2 12 2 42.13 1.06
 -3 12 2 103.81 1.85
 3 12 2 104.14 1.92
 -4 12 2 106.59 1.9
 4 12 2 113.77 1.99
 -5 12 2 63.77 1.32
 5 12 2 63.78 1.31
 -6 12 2 147.43 2.64
 6 12 2 146.6 2.66
 -7 12 2 59.7 1.39
 7 12 2 59.1 1.4
 -8 12 2 34.37 1.25
 8 12 2 34.88 1.2
 -9 12 2 108.53 2.32
 9 12 2 110.88 2.33
 -10 12 2 14.52 1.07
 10 12 2 15.43 1.05
 -11 12 2 58.67 1.82
 11 12 2 59.09 1.83
 -12 12 2 20.92 1.48
 12 12 2 20.34 1.34
 -13 12 2 70.69 2.41
 13 12 2 69.46 2.31
 -14 12 2 32.93 1.99
 14 12 2 30.27 2.06
 -15 12 2 16.23 2.32
 15 12 2 15.21 1.98
 0 13 2 71.86 1.44
 -1 13 2 156.52 2.66
 1 13 2 162.94 2.94
 -2 13 2 54.39 1.33
 2 13 2 53.7 1.23
 -3 13 2 14.39 0.77
 3 13 2 15.71 0.81
 -4 13 2 58.99 1.33
 4 13 2 62.11 1.43
 -5 13 2 201.81 3.53
 5 13 2 203.04 3.55
 -6 13 2 4.4 0.76
 6 13 2 3.9 0.77
 -7 13 2 164.06 3.18
 7 13 2 165.43 3.2
 -8 13 2 107.85 2.48
 8 13 2 114.29 2.79
 -9 13 2 3.13 1.15
 9 13 2 1.94 1.04
 -10 13 2 19.16 1.44
 10 13 2 16.22 1.37
 -11 13 2 33.7 1.68
 11 13 2 32.25 1.69
 -12 13 2 144.67 3.52
 12 13 2 147.28 3.5
 -13 13 2 26 1.91
 13 13 2 25.03 2.19
 -14 13 2 12.88 2.26
 14 13 2 14.08 2.09
 0 14 2 15.31 0.83
 -1 14 2 4.32 0.73
 1 14 2 4.07 0.72
 -2 14 2 47.84 1.32
 2 14 2 50.72 1.35
 -3 14 2 41.64 1.22
 3 14 2 38.35 1.19
 -4 14 2 74.44 1.69
 4 14 2 73.76 1.69
 -5 14 2 30.88 1.24
 5 14 2 31.56 1.3
 -6 14 2 12.82 1.13
 6 14 2 11.73 0.91
 -7 14 2 41.57 1.56
 7 14 2 41.97 1.53
 -8 14 2 47.62 1.72
 8 14 2 49.15 1.76
 -9 14 2 22.59 1.47
 9 14 2 19.72 1.47
 -10 14 2 88.39 2.44
 10 14 2 94.74 2.54
 -11 14 2 7.23 1.58
 11 14 2 7.17 1.59
 -12 14 2 22.57 1.95
 12 14 2 19.82 2.07
 -13 14 2 14.03 2.22
 13 14 2 10.82 2.19
 0 15 2 75.29 1.88
 -1 15 2 32.5 1.37
 1 15 2 31.52 1.35
 -2 15 2 13.89 1.1
 2 15 2 14.83 1.21
 -3 15 2 60.98 1.83
 3 15 2 63.08 2.01
 -4 15 2 142.53 3.22
 4 15 2 140.3 3.23
 -5 15 2 36.59 1.62
 5 15 2 34.57 1.73
 -6 15 2 248.83 5.19
 6 15 2 246.86 5.13
 -7 15 2 9.49 1.31
 7 15 2 8.79 1.37
 -8 15 2 5.87 1.4
 8 15 2 3.02 1.13
 -9 15 2 21.91 1.61
 9 15 2 23.83 1.7
 -10 15 2 43.45 2.49
 10 15 2 44.49 2.27
 -11 15 2 61.12 2.59
 11 15 2 63.31 2.55
 -12 15 2 33.78 4.27
 12 15 2 32.92 3.73
 0 16 2 62.23 2.24
 -1 16 2 75.44 2.47
 1 16 2 76.69 2.44
 -2 16 2 59.8 2.05
 2 16 2 56.02 1.86
 -3 16 2 126.75 3.04
 3 16 2 128.38 3.13
 -4 16 2 37.67 1.72
 4 16 2 39.03 1.72
 -5 16 2 118.29 3.04
 5 16 2 118.4 3.09
 -6 16 2 77.42 2.41
 6 16 2 82.39 2.36
 -7 16 2 18.88 1.8
 7 16 2 16.66 1.64
 -8 16 2 10.36 1.77
 8 16 2 14.4 1.84
 -9 16 2 27.94 2.69
 9 16 2 27.13 2.51
 -10 16 2 5.04 2.61
 10 16 2 3.76 2.15
 0 17 2 265.46 6.18
 -1 17 2 10.67 1.59
 1 17 2 9.98 1.8
 -2 17 2 35.03 2.04
 2 17 2 36.68 2.28
 -3 17 2 23.78 2.1
 3 17 2 24.23 2.04
 -4 17 2 17.76 1.86
 4 17 2 18.53 1.97
 -5 17 2 3.8 1.87
 5 17 2 5.5 1.69
 -6 17 2 3.78 1.95
 6 17 2 2.77 1.61
 -7 17 2 6.39 1.96
 7 17 2 4.18 2.01
 -8 17 2 49.89 2.98
 8 17 2 51.82 2.89
 0 18 2 2.73 2.04
 -1 18 2 29.87 2.34
 1 18 2 29.82 2.3
 -2 18 2 33.33 2.64
 2 18 2 27.52 2.22
 -3 18 2 21.08 2.33
 3 18 2 16.29 2.47
 -4 18 2 6.84 2.73
 4 18 2 6.86 1.98
 -5 18 2 2.78 2.13
 5 18 2 2.31 2.2
 0 0 3 0.21 0.12
 1 0 3 3813.06 57.98
 2 0 3 1.83 0.18
 3 0 3 1511.07 22.6
 4 0 3 3416.36 51.19
 5 0 3 128.51 2.03
 6 0 3 576.5 8.67
 7 0 3 183.21 2.91
 8 0 3 717.21 10.77
 9 0 3 74.9 1.37
 10 0 3 229.73 3.64
 11 0 3 32.44 0.84
 12 0 3 3.18 0.49
 13 0 3 85.3 1.6
 14 0 3 162.79 3.12
 15 0 3 29.1 1.08
 16 0 3 5.68 0.78
 17 0 3 3.75 1.07
 18 0 3 11.62 1.66
 19 0 3 24.15 2.21
 0 1 3 6137.22 93.19
 -1 1 3 19.74 0.39
 1 1 3 19.12 0.37
 -2 1 3 6039.5 91.1
 2 1 3 6066.46 93.72
 -3 1 3 563.06 8.5
 3 1 3 552.52 8.83
 -4 1 3 905.35 13.57
 4 1 3 897.32 13.81
 -5 1 3 403.37 6.08
 5 1 3 406.57 6.13
 -6 1 3 15.03 0.48
 6 1 3 14.38 0.47
 -7 1 3 136.18 2.19
 7 1 3 136.18 2.17
 -8 1 3 435.8 6.62
 8 1 3 423.81 6.45
 -9 1 3 69.33 1.28
 9 1 3 70.13 1.32
 -10 1 3 152.56 2.51
 10 1 3 152.26 2.51
 -11 1 3 66.56 1.35
 11 1 3 68.35 1.32
 -12 1 3 78.7 1.48
 12 1 3 80.4 1.5
 -13 1 3 109.77 1.94
 13 1 3 108.97 1.91
 -14 1 3 1.54 0.57
 14 1 3 1.99 0.57
 -15 1 3 8.05 0.79
 15 1 3 7.16 0.87
 -16 1 3 15.43 1.1
 16 1 3 14.94 1.06
 -17 1 3 6.67 1.47
 17 1 3 6.14 1.47
 -18 1 3 2.97 1.65
 18 1 3 2.39 1.43
 -19 1 3 7.75 2.03
 19 1 3 2.55 1.71
 0 2 3 55.53 0.9
 -1 2 3 3603.59 62.88
 1 2 3 3744.93 65.11
 -2 2 3 521.15 9.12
 2 2 3 543.66 9.41
 -3 2 3 1038.06 15.52
 3 2 3 1020.69 17.08
 -4 2 3 139.02 2.19
 4 2 3 138.87 2.17
 -5 2 3 229.49 3.63
 5 2 3 234.85 3.6
 -6 2 3 7.75 0.39
 6 2 3 7.26 0.39
 -7 2 3 5.52 0.4
 7 2 3 5.66 0.39
 -8 2 3 151.61 2.45
 8 2 3 147.08 2.4
 -9 2 3 59.83 1.18
 9 2 3 61 1.22
 -10 2 3 35.88 0.88
 10 2 3 36.14 0.87
 -11 2 3 68.8 1.34
 11 2 3 69.35 1.42
 -12 2 3 72.4 1.4
 12 2 3 72.75 1.41
 -13 2 3 121.05 2.1
 13 2 3 122.97 2.12
 -14 2 3 37.43 1.06
 14 2 3 36.52 1.02
 -15 2 3 241.01 4.45
 15 2 3 229.32 4.28
 -16 2 3 53.19 1.77
 16 2 3 53.3 1.66
 -17 2 3 3.68 1.14
 17 2 3 4.44 1.18
 -18 2 3 22.92 1.82
 18 2 3 22.3 1.69
 -19 2 3 62.53 2.65
 19 2 3 57.97 2.67
 0 3 3 2411.76 36.12
 -1 3 3 1500.88 22.5
 1 3 3 1527.51 22.94
 -2 3 3 29.53 0.55
 2 3 3 29.18 0.56
 -3 3 3 639.2 9.6
 3 3 3 650.73 9.75
 -4 3 3 297.05 4.5
 4 3 3 300.16 4.58
 -5 3 3 70.2 1.2
 5 3 3 70.95 1.22
 -6 3 3 1080.5 16.16
 6 3 3 1087.75 16.47
 -7 3 3 124.89 2.08
 7 3 3 121.28 1.99
 -8 3 3 155.84 2.53
 8 3 3 160.05 2.58
 -9 3 3 26.13 0.73
 9 3 3 27.27 0.75
 -10 3 3 174.99 2.87
 10 3 3 168.44 2.73
 -11 3 3 54.16 1.13
 11 3 3 52.7 1.1
 -12 3 3 177.74 2.86
 12 3 3 175.64 2.87
 -13 3 3 1.51 0.43
 13 3 3 2.68 0.48
 -14 3 3 109.06 2.08
 14 3 3 115.31 2.15
 -15 3 3 31.55 1.27
 15 3 3 35.78 1.3
 -16 3 3 41.33 1.64
 16 3 3 40.52 1.47
 -17 3 3 4.46 1.12
 17 3 3 7.34 1.34
 -18 3 3 11.12 1.61
 18 3 3 15.24 1.84
 -19 3 3 5.25 2.37
 19 3 3 13.73 2.04
 0 4 3 769.18 11.52
 -1 4 3 644.41 9.65
 1 4 3 651.89 9.76
 -2 4 3 1603.47 23.9
 2 4 3 1643.09 24.46
 -3 4 3 248.66 3.8
 3 4 3 243.96 3.73
 -4 4 3 706.71 10.6
 4 4 3 697 10.45
 -5 4 3 181.18 2.85
 5 4 3 179.36 2.79
 -6 4 3 212.5 3.3
 6 4 3 213.14 3.33
 -7 4 3 777.21 11.66
 7 4 3 783.55 11.77
 -8 4 3 6.95 0.43
 8 4 3 6.83 0.49
 -9 4 3 3.01 0.43
 9 4 3 2.59 0.42
 -10 4 3 44.22 1.01
 10 4 3 41.9 0.94
 -11 4 3 88.36 1.63
 11 4 3 88.46 1.76
 -12 4 3 68.8 1.36
 12 4 3 71.49 1.39
 -13 4 3 53.98 1.25
 13 4 3 55.02 1.27
 -14 4 3 16.51 0.82
 14 4 3 15.87 0.8
 -15 4 3 18.56 1.1
 15 4 3 20.86 1.15
 -16 4 3 45.62 1.64
 16 4 3 46.51 1.57
 -17 4 3 106.34 2.99
 17 4 3 108.63 3.09
 -18 4 3 23.07 1.83
 18 4 3 23.05 1.66
 -19 4 3 32.29 2.44
 19 4 3 28.91 2.41
 0 5 3 44.18 0.91
 -1 5 3 562.11 8.44
 1 5 3 561.07 8.45
 -2 5 3 214.42 3.31
 2 5 3 213.57 3.3
 -3 5 3 2.26 0.26
 3 5 3 2.28 0.25
 -4 5 3 142.08 2.26
 4 5 3 140.12 2.23
 -5 5 3 140.81 2.37
 5 5 3 139.15 2.23
 -6 5 3 238.94 3.71
 6 5 3 238.18 3.72
 -7 5 3 576.58 8.7
 7 5 3 560.27 8.45
 -8 5 3 311.9 4.97
 8 5 3 309.4 4.79
 -9 5 3 92.33 1.7
 9 5 3 92.62 1.64
 -10 5 3 183.5 2.97
 10 5 3 180.2 2.94
 -11 5 3 88.52 1.6
 11 5 3 92.5 1.8
 -12 5 3 80.47 1.55
 12 5 3 80.44 1.56
 -13 5 3 84.67 1.7
 13 5 3 84.83 1.71
 -14 5 3 8.34 0.82
 14 5 3 9.09 0.88
 -15 5 3 162.05 3.5
 15 5 3 162.27 3.52
 -16 5 3 200.94 4.37
 16 5 3 195 4.14
 -17 5 3 4.03 1.8
 17 5 3 8.07 1.45
 -18 5 3 2.37 2.08
 18 5 3 0.76 1.42
 -19 5 3 22.41 2.46
 19 5 3 25.78 2.54
 0 6 3 895.25 13.38
 -1 6 3 153.27 2.43
 1 6 3 155.3 2.45
 -2 6 3 20.17 0.53
 2 6 3 19.84 0.54
 -3 6 3 184.61 3.12
 3 6 3 187.58 2.94
 -4 6 3 148.73 2.4
 4 6 3 143.58 2.32
 -5 6 3 38.67 0.82
 5 6 3 36.32 0.78
 -6 6 3 58.19 1.1
 6 6 3 56.95 1.09
 -7 6 3 120.33 2.01
 7 6 3 121.22 2.03
 -8 6 3 13.84 0.6
 8 6 3 14.12 0.56
 -9 6 3 209.87 3.33
 9 6 3 211.55 3.4
 -10 6 3 28.69 0.8
 10 6 3 28.61 0.83
 -11 6 3 218.77 3.48
 11 6 3 216.25 3.46
 -12 6 3 166.8 3.04
 12 6 3 171.88 3.01
 -13 6 3 26.74 1.13
 13 6 3 23.86 0.99
 -14 6 3 45.56 1.44
 14 6 3 47.58 1.51
 -15 6 3 74.87 1.96
 15 6 3 76.99 2.06
 -16 6 3 105.12 2.74
 16 6 3 105.98 2.75
 -17 6 3 62.04 2.42
 17 6 3 61.48 2.45
 -18 6 3 13.01 2.12
 18 6 3 11.8 1.96
 0 7 3 214.48 3.34
 -1 7 3 126.53 2.04
 1 7 3 123.8 2.02
 -2 7 3 12.85 0.49
 2 7 3 12.46 0.51
 -3 7 3 175.22 2.78
 3 7 3 178.19 2.81
 -4 7 3 156.88 2.5
 4 7 3 156.36 2.59
 -5 7 3 84.26 1.5
 5 7 3 85.04 1.49
 -6 7 3 13.24 0.59
 6 7 3 13.52 0.55
 -7 7 3 203.22 3.25
 7 7 3 206.16 3.73
 -8 7 3 392.71 6.05
 8 7 3 393.68 6.04
 -9 7 3 153.33 2.55
 9 7 3 155.03 2.53
 -10 7 3 99.77 1.9
 10 7 3 95.45 1.69
 -11 7 3 135.74 2.31
 11 7 3 141.44 2.4
 -12 7 3 15 0.84
 12 7 3 13.82 0.8
 -13 7 3 22.23 1.01
 13 7 3 23.92 1.16
 -14 7 3 249.18 5.08
 14 7 3 252.39 5.05
 -15 7 3 60.77 1.8
 15 7 3 60.17 1.97
 -16 7 3 20.23 1.43
 16 7 3 23.66 1.72
 -17 7 3 18.15 1.97
 17 7 3 18.17 1.76
 -18 7 3 0 1.83
 18 7 3 1.6 2.16
 0 8 3 158.47 2.55
 -1 8 3 86.53 1.54
 1 8 3 89.04 1.59
 -2 8 3 110.21 1.9
 2 8 3 107.41 1.82
 -3 8 3 60.21 1.18
 3 8 3 56.34 1.09
 -4 8 3 11.99 0.54
 4 8 3 10.68 0.51
 -5 8 3 434.02 6.61
 5 8 3 433.19 6.65
 -6 8 3 51.23 1.07
 6 8 3 50.65 1.06
 -7 8 3 0.31 0.29
 7 8 3 0.44 0.34
 -8 8 3 2.61 0.45
 8 8 3 2.56 0.47
 -9 8 3 170.53 2.78
 9 8 3 171.97 2.84
 -10 8 3 177.04 2.9
 10 8 3 174.49 2.85
 -11 8 3 77.29 1.92
 11 8 3 76.07 1.64
 -12 8 3 114.02 2.46
 12 8 3 105.06 2.14
 -13 8 3 5.49 1.06
 13 8 3 5.03 0.83
 -14 8 3 63.17 1.98
 14 8 3 69.35 1.9
 -15 8 3 117.39 2.82
 15 8 3 114.49 2.8
 -16 8 3 36.96 1.99
 16 8 3 39.62 1.73
 -17 8 3 5.94 1.77
 17 8 3 7.85 1.94
 -18 8 3 23.91 2.85
 18 8 3 30.8 5.08
 0 9 3 267.89 4.17
 -1 9 3 365.83 5.61
 1 9 3 375.76 5.94
 -2 9 3 109.13 1.87
 2 9 3 109.7 1.86
 -3 9 3 238.44 3.74
 3 9 3 238.31 3.76
 -4 9 3 51.69 1.06
 4 9 3 50.78 1.08
 -5 9 3 37 0.89
 5 9 3 37.49 0.9
 -6 9 3 42.51 1
 6 9 3 41.97 0.98
 -7 9 3 140.67 2.37
 7 9 3 138.04 2.35
 -8 9 3 45.6 1.05
 8 9 3 46.59 1.05
 -9 9 3 157.38 2.7
 9 9 3 156.93 2.58
 -10 9 3 62.2 1.48
 10 9 3 61.25 1.44
 -11 9 3 53.97 1.44
 11 9 3 52.25 1.36
 -12 9 3 78.48 1.92
 12 9 3 78.98 1.79
 -13 9 3 38.83 1.31
 13 9 3 42.86 1.47
 -14 9 3 23.73 1.43
 14 9 3 27.03 1.54
 -15 9 3 7.8 1.16
 15 9 3 11.27 1.35
 -16 9 3 72.07 2.34
 16 9 3 68.84 2.42
 -17 9 3 31.65 2.58
 17 9 3 29.6 2.36
 0 10 3 9.3 0.6
 -1 10 3 201.06 3.21
 1 10 3 198.56 3.19
 -2 10 3 44.95 0.99
 2 10 3 43.06 0.98
 -3 10 3 130.64 2.2
 3 10 3 129.01 2.25
 -4 10 3 145.14 2.49
 4 10 3 148.24 2.54
 -5 10 3 49.58 1.1
 5 10 3 47.98 1.06
 -6 10 3 162.08 2.69
 6 10 3 163.55 2.83
 -7 10 3 124.71 2.13
 7 10 3 127.14 2.18
 -8 10 3 92.57 1.79
 8 10 3 91.24 1.74
 -9 10 3 21.77 0.84
 9 10 3 22.07 0.8
 -10 10 3 26.28 1.05
 10 10 3 23 0.94
 -11 10 3 66.82 1.72
 11 10 3 65.64 1.66
 -12 10 3 3.42 0.96
 12 10 3 3.23 0.85
 -13 10 3 111.65 2.64
 13 10 3 110.81 2.74
 -14 10 3 13.76 1.54
 14 10 3 13.24 1.57
 -15 10 3 4.17 1.47
 15 10 3 4.32 1.32
 -16 10 3 18.22 1.96
 16 10 3 18.94 1.84
 0 11 3 262.48 4.15
 -1 11 3 30.54 0.91
 1 11 3 30.98 0.99
 -2 11 3 11.1 0.64
 2 11 3 10.53 0.65
 -3 11 3 160.09 2.66
 3 11 3 156.3 2.78
 -4 11 3 55.43 1.19
 4 11 3 54.78 1.19
 -5 11 3 96.97 1.81
 5 11 3 94.66 1.72
 -6 11 3 79.6 1.55
 6 11 3 77.25 1.49
 -7 11 3 178.02 3.1
 7 11 3 175.85 3.06
 -8 11 3 1.86 0.62
 8 11 3 0.96 0.52
 -9 11 3 7.87 0.87
 9 11 3 7.02 0.76
 -10 11 3 6.29 0.86
 10 11 3 4.3 0.78
 -11 11 3 33.2 1.52
 11 11 3 32.1 1.2
 -12 11 3 54.68 1.71
 12 11 3 58.65 1.95
 -13 11 3 5.57 1.15
 13 11 3 4.92 1.28
 -14 11 3 11.83 1.38
 14 11 3 12.61 1.69
 -15 11 3 3.26 2.06
 15 11 3 5.58 1.67
 -16 11 3 19.35 2.82
 16 11 3 23.26 2.85
 0 12 3 39.66 1.06
 -1 12 3 305.33 4.76
 1 12 3 304.75 4.75
 -2 12 3 92.45 1.76
 2 12 3 94.09 1.77
 -3 12 3 78.75 1.51
 3 12 3 77.15 1.5
 -4 12 3 210.09 3.42
 4 12 3 215.42 3.47
 -5 12 3 12.3 0.7
 5 12 3 10.54 0.69
 -6 12 3 119.26 2.27
 6 12 3 117.9 2.18
 -7 12 3 71.68 1.6
 7 12 3 73.29 1.6
 -8 12 3 44.92 1.35
 8 12 3 46.59 1.35
 -9 12 3 21.26 1.08
 9 12 3 21.5 1.04
 -10 12 3 34.27 1.37
 10 12 3 33.43 1.32
 -11 12 3 1.89 0.93
 11 12 3 2.04 0.9
 -12 12 3 8.83 1.48
 12 12 3 9.82 1.3
 -13 12 3 88.27 2.71
 13 12 3 86.03 2.62
 -14 12 3 2.2 1.56
 14 12 3 2.41 1.47
 -15 12 3 42.72 2.69
 15 12 3 41.09 2.55
 0 13 3 47.39 1.18
 -1 13 3 19.76 0.79
 1 13 3 18.68 0.79
 -2 13 3 119.99 2.28
 2 13 3 119.58 2.18
 -3 13 3 16.52 0.84
 3 13 3 15.59 0.76
 -4 13 3 32.24 1.02
 4 13 3 30.97 1
 -5 13 3 82.38 1.72
 5 13 3 83.76 1.75
 -6 13 3 149.79 3.03
 6 13 3 151.21 3.03
 -7 13 3 66.3 1.83
 7 13 3 64.9 1.63
 -8 13 3 30.65 1.32
 8 13 3 30.01 1.28
 -9 13 3 48.91 1.61
 9 13 3 48.35 1.62
 -10 13 3 25.04 1.47
 10 13 3 23.54 1.46
 -11 13 3 29.64 1.76
 11 13 3 29.38 1.54
 -12 13 3 14.61 1.62
 12 13 3 14.45 1.82
 -13 13 3 17.87 2.2
 13 13 3 16.47 1.87
 -14 13 3 116.72 3.62
 14 13 3 115.26 3.6
 0 14 3 124.67 2.57
 -1 14 3 137.53 2.81
 1 14 3 132.56 2.71
 -2 14 3 30.19 1.1
 2 14 3 30.95 1.15
 -3 14 3 159.79 3.12
 3 14 3 162.07 3.17
 -4 14 3 41.27 1.3
 4 14 3 42.7 1.27
 -5 14 3 36.46 1.42
 5 14 3 31.93 1.41
 -6 14 3 28.27 1.3
 6 14 3 31.12 1.38
 -7 14 3 34.67 1.49
 7 14 3 36.12 1.53
 -8 14 3 75.22 2.17
 8 14 3 76.91 2.16
 -9 14 3 12.79 1.41
 9 14 3 12.78 1.46
 -10 14 3 33.67 1.91
 10 14 3 37.28 1.96
 -11 14 3 11.3 1.87
 11 14 3 10.17 1.49
 -12 14 3 69.95 2.63
 12 14 3 65.74 2.47
 -13 14 3 39.87 3.24
 13 14 3 37.91 2.76
 0 15 3 2.31 0.86
 -1 15 3 24.44 1.22
 1 15 3 23.25 1.21
 -2 15 3 14.32 1.1
 2 15 3 14.63 1.08
 -3 15 3 48.99 1.74
 3 15 3 47.54 1.75
 -4 15 3 189.68 4.1
 4 15 3 196.19 4.23
 -5 15 3 13.58 1.27
 5 15 3 15.11 1.25
 -6 15 3 43.08 1.75
 6 15 3 43.17 1.76
 -7 15 3 41.67 1.83
 7 15 3 43.62 1.88
 -8 15 3 63.14 2.17
 8 15 3 64.91 2.37
 -9 15 3 18.11 1.58
 9 15 3 21.93 1.82
 -10 15 3 10.4 1.67
 10 15 3 5.8 1.84
 -11 15 3 32.81 2.29
 11 15 3 33.33 2.3
 0 16 3 44.88 2.18
 -1 16 3 48.14 1.82
 1 16 3 45.17 1.76
 -2 16 3 24.04 1.58
 2 16 3 22.88 1.58
 -3 16 3 12.28 1.47
 3 16 3 12.19 1.39
 -4 16 3 41.61 1.74
 4 16 3 40.56 1.95
 -5 16 3 41.7 2.04
 5 16 3 43.8 1.83
 -6 16 3 48.03 1.99
 6 16 3 45.26 1.97
 -7 16 3 41.4 2.03
 7 16 3 39.71 1.91
 -8 16 3 2.68 1.59
 8 16 3 2.05 1.76
 -9 16 3 42.77 2.28
 9 16 3 44.5 2.76
 -10 16 3 73.48 3.78
 10 16 3 73.19 3.41
 0 17 3 101.08 3.01
 -1 17 3 14.36 1.78
 1 17 3 15.57 1.88
 -2 17 3 48.75 2.22
 2 17 3 48.02 2.17
 -3 17 3 12.46 1.6
 3 17 3 13.91 1.91
 -4 17 3 18.44 2
 4 17 3 20.06 2.3
 -5 17 3 29.46 2.46
 5 17 3 23.02 2.23
 -6 17 3 38.23 2.28
 6 17 3 37.36 2.49
 -7 17 3 4.74 1.81
 7 17 3 6.14 1.96
 -8 17 3 53.02 3.41
 8 17 3 52.53 3.13
 0 18 3 77.4 3.16
 -1 18 3 8 2.29
 1 18 3 7.09 2.24
 -2 18 3 17.79 2.9
 2 18 3 15.72 2.18
 -3 18 3 25.04 2.53
 3 18 3 29.51 2.48
 -4 18 3 72.65 3.25
 4 18 3 71.36 3.14
 -5 18 3 24.73 2.85
 5 18 3 22.47 3.08
 0 0 4 288.11 6.18
 1 0 4 483.33 7.24
 2 0 4 29.47 0.55
 3 0 4 37.4 0.66
 4 0 4 279.35 4.24
 5 0 4 54.88 0.97
 6 0 4 279.68 4.28
 7 0 4 478.14 7.31
 8 0 4 344.24 5.26
 9 0 4 285.63 4.44
 10 0 4 59.14 1.2
 11 0 4 1.24 0.33
 12 0 4 88.54 1.62
 13 0 4 88.44 1.61
 14 0 4 189.01 3.57
 15 0 4 131.87 2.62
 16 0 4 1 0.73
 17 0 4 17.05 1.52
 18 0 4 21.52 1.89
 19 0 4 0.94 1.94
 0 1 4 3338.75 50.3
 -1 1 4 475.32 7.14
 1 1 4 476.24 7.15
 -2 1 4 262.73 4.06
 2 1 4 264.25 4.02
 -3 1 4 406.92 6.51
 3 1 4 402.61 6.36
 -4 1 4 1264.33 20.2
 4 1 4 1321.02 20.19
 -5 1 4 91.41 1.51
 5 1 4 91.55 1.5
 -6 1 4 437.81 6.62
 6 1 4 448.99 6.8
 -7 1 4 160.26 2.55
 7 1 4 158.85 2.51
 -8 1 4 806.49 12.09
 8 1 4 821.21 12.35
 -9 1 4 334.19 5.28
 9 1 4 326.29 5.09
 -10 1 4 234.2 3.69
 10 1 4 231.57 3.68
 -11 1 4 39.45 0.93
 11 1 4 39.64 0.94
 -12 1 4 4.87 0.52
 12 1 4 5.23 0.6
 -13 1 4 91.3 1.67
 13 1 4 89.11 1.68
 -14 1 4 67.78 1.54
 14 1 4 65.9 1.55
 -15 1 4 62.9 1.58
 15 1 4 65.66 1.73
 -16 1 4 155.76 3.47
 16 1 4 153.8 3.36
 -17 1 4 44.1 1.86
 17 1 4 41.54 1.84
 -18 1 4 19.61 1.9
 18 1 4 15.45 1.6
 -19 1 4 65.15 2.78
 19 1 4 63.22 2.91
 0 2 4 924.14 13.83
 -1 2 4 448.52 6.74
 1 2 4 440.28 6.79
 -2 2 4 991.5 17.14
 2 2 4 983.77 17.25
 -3 2 4 205.28 3.67
 3 2 4 207.41 3.69
 -4 2 4 96.9 1.6
 4 2 4 97.09 1.63
 -5 2 4 26.87 0.59
 5 2 4 25.04 0.59
 -6 2 4 197.17 3.07
 6 2 4 200.83 3.12
 -7 2 4 34.38 0.77
 7 2 4 34.15 0.82
 -8 2 4 389.82 5.95
 8 2 4 385.38 5.88
 -9 2 4 24.44 0.69
 9 2 4 25.53 0.7
 -10 2 4 27.73 0.75
 10 2 4 28.84 0.77
 -11 2 4 249.87 3.94
 11 2 4 249.78 3.93
 -12 2 4 47.17 1.08
 12 2 4 47.5 1.07
 -13 2 4 34.2 0.9
 13 2 4 34.17 0.99
 -14 2 4 3.02 0.65
 14 2 4 2.31 0.62
 -15 2 4 33.51 1.18
 15 2 4 35.71 1.15
 -16 2 4 34.51 1.63
 16 2 4 33.12 1.39
 -17 2 4 136.6 3.61
 17 2 4 143.11 3.74
 -18 2 4 72.59 2.53
 18 2 4 70.61 2.49
 -19 2 4 24.01 2.24
 19 2 4 26.33 2.15
 0 3 4 159.93 2.47
 -1 3 4 120.24 1.88
 1 3 4 115.86 1.87
 -2 3 4 1149.56 19.86
 2 3 4 1192.7 20.63
 -3 3 4 167.09 3.03
 3 3 4 165.55 2.99
 -4 3 4 34.52 0.69
 4 3 4 35.7 0.69
 -5 3 4 411.74 6.23
 5 3 4 403.94 6.1
 -6 3 4 313.03 4.82
 6 3 4 311.45 4.75
 -7 3 4 459.43 6.96
 7 3 4 459.17 6.96
 -8 3 4 87.25 1.53
 8 3 4 84.91 1.48
 -9 3 4 93.24 1.63
 9 3 4 94.54 1.67
 -10 3 4 212.41 3.36
 10 3 4 216.46 3.46
 -11 3 4 90.44 1.73
 11 3 4 92.53 1.69
 -12 3 4 78.26 1.47
 12 3 4 83.16 1.55
 -13 3 4 131.65 2.44
 13 3 4 125.95 2.31
 -14 3 4 23.82 1.01
 14 3 4 25.18 1.08
 -15 3 4 60.42 1.64
 15 3 4 59.32 1.72
 -16 3 4 25.84 1.41
 16 3 4 24.55 1.3
 -17 3 4 60.89 2
 17 3 4 61.34 2.21
 -18 3 4 7.53 1.61
 18 3 4 7.56 1.85
 -19 3 4 15.64 2.46
 19 3 4 16.59 2.39
 0 4 4 991.58 14.84
 -1 4 4 586.53 8.8
 1 4 4 581.13 8.71
 -2 4 4 122.05 1.95
 2 4 4 122.77 2
 -3 4 4 178.07 3.22
 3 4 4 178.03 3.21
 -4 4 4 807.73 12.28
 4 4 4 807.87 12.07
 -5 4 4 923.44 13.81
 5 4 4 891.75 14.75
 -6 4 4 130.74 2.11
 6 4 4 133.19 2.14
 -7 4 4 543.89 8.21
 7 4 4 529.84 8.01
 -8 4 4 128.34 2.11
 8 4 4 129.91 2.15
 -9 4 4 244.63 3.91
 9 4 4 246.76 3.89
 -10 4 4 20.33 0.67
 10 4 4 20.22 0.65
 -11 4 4 55.13 1.15
 11 4 4 55.65 1.15
 -12 4 4 130.88 2.22
 12 4 4 131.6 2.24
 -13 4 4 10.74 0.82
 13 4 4 8.97 0.81
 -14 4 4 11.76 0.88
 14 4 4 10.42 0.86
 -15 4 4 49.35 1.61
 15 4 4 47.57 1.51
 -16 4 4 47.55 1.73
 16 4 4 46.62 1.67
 -17 4 4 22.3 1.38
 17 4 4 23.34 1.41
 -18 4 4 0.34 1.57
 18 4 4 1.17 1.64
 -19 4 4 20.46 2.15
 19 4 4 18.88 2.26
 0 5 4 447.7 6.74
 -1 5 4 186.43 2.9
 1 5 4 190.61 2.95
 -2 5 4 166.17 2.79
 2 5 4 170.77 2.71
 -3 5 4 53.21 1.05
 3 5 4 50.65 0.93
 -4 5 4 382.36 5.82
 4 5 4 381.09 5.8
 -5 5 4 50.67 0.95
 5 5 4 50.45 0.94
 -6 5 4 737.02 11.08
 6 5 4 724.94 10.86
 -7 5 4 124.41 2.06
 7 5 4 127.13 2.11
 -8 5 4 59.91 1.23
 8 5 4 55.64 1.19
 -9 5 4 150.39 2.49
 9 5 4 153.38 2.51
 -10 5 4 97.1 1.74
 10 5 4 96.18 1.69
 -11 5 4 138.67 2.38
 11 5 4 135.7 2.32
 -12 5 4 5.53 0.6
 12 5 4 6.35 0.62
 -13 5 4 33.69 1.05
 13 5 4 34.89 0.98
 -14 5 4 76.27 1.95
 14 5 4 75.43 1.89
 -15 5 4 3.02 0.93
 15 5 4 0.75 0.87
 -16 5 4 47.22 1.75
 16 5 4 47.33 1.78
 -17 5 4 22.99 1.58
 17 5 4 21.84 1.53
 -18 5 4 57.13 2.51
 18 5 4 54.51 2.6
 -19 5 4 8.7 3.15
 19 5 4 3.53 3.65
 0 6 4 199.85 3.11
 -1 6 4 128.8 2.21
 1 6 4 135.5 2.2
 -2 6 4 482.63 7.54
 2 6 4 479.92 7.23
 -3 6 4 232.72 3.58
 3 6 4 230.72 3.55
 -4 6 4 101.63 1.68
 4 6 4 99.94 1.67
 -5 6 4 106.54 1.78
 5 6 4 106.11 1.77
 -6 6 4 166.05 2.67
 6 6 4 166.76 2.69
 -7 6 4 90.4 1.58
 7 6 4 87.44 1.52
 -8 6 4 113.31 1.94
 8 6 4 111.95 1.9
 -9 6 4 319.6 4.95
 9 6 4 322.08 4.97
 -10 6 4 73.53 1.4
 10 6 4 77.72 1.47
 -11 6 4 5.75 0.55
 11 6 4 6.55 0.56
 -12 6 4 88.4 1.81
 12 6 4 88.64 1.73
 -13 6 4 3.92 0.69
 13 6 4 3.84 0.72
 -14 6 4 26.3 1.2
 14 6 4 29.62 1.23
 -15 6 4 16.53 1.16
 15 6 4 17.39 1.18
 -16 6 4 111.68 2.78
 16 6 4 112.43 2.79
 -17 6 4 43.04 2.24
 17 6 4 40.44 2.03
 -18 6 4 43.12 2.58
 18 6 4 41.26 2.47
 0 7 4 20.84 0.6
 -1 7 4 434.16 6.58
 1 7 4 436.24 6.62
 -2 7 4 229.89 3.57
 2 7 4 227.54 3.51
 -3 7 4 83.65 1.47
 3 7 4 81.99 1.5
 -4 7 4 323.88 4.98
 4 7 4 319.89 4.97
 -5 7 4 43.6 0.92
 5 7 4 43.85 0.95
 -6 7 4 123.18 2.1
 6 7 4 122.47 2.02
 -7 7 4 321.05 4.96
 7 7 4 318.33 4.89
 -8 7 4 9.51 0.55
 8 7 4 9.51 0.55
 -9 7 4 224.76 3.57
 9 7 4 215.41 3.43
 -10 7 4 44.59 1.03
 10 7 4 43.91 1.01
 -11 7 4 9.9 0.61
 11 7 4 8.69 0.63
 -12 7 4 56.77 1.43
 12 7 4 57.18 1.36
 -13 7 4 18.41 1.03
 13 7 4 18.61 1.09
 -14 7 4 116.22 2.85
 14 7 4 116.94 2.63
 -15 7 4 56.75 1.85
 15 7 4 57.72 1.76
 -16 7 4 19.75 1.55
 16 7 4 18.56 1.34
 -17 7 4 3.5 1.57
 17 7 4 0.31 1.42
 -18 7 4 23.25 2.55
 18 7 4 20.55 2.31
 0 8 4 286.12 4.43
 -1 8 4 180.22 2.93
 1 8 4 174.3 2.79
 -2 8 4 748.36 11.25
 2 8 4 725.91 11.01
 -3 8 4 59.76 1.13
 3 8 4 57.76 1.1
 -4 8 4 114.97 2.05
 4 8 4 113.59 1.92
 -5 8 4 129.56 2.15
 5 8 4 130.25 2.16
 -6 8 4 100.09 1.76
 6 8 4 100.89 1.77
 -7 8 4 121.91 2.06
 7 8 4 129.32 2.17
 -8 8 4 22.28 0.73
 8 8 4 23.05 0.76
 -9 8 4 35.06 0.86
 9 8 4 34.13 0.83
 -10 8 4 42.95 1.02
 10 8 4 43.02 1.03
 -11 8 4 9.81 0.77
 11 8 4 8.97 0.71
 -12 8 4 145.13 3.04
 12 8 4 140.99 2.79
 -13 8 4 107.96 2.47
 13 8 4 110.15 2.64
 -14 8 4 18.69 1.42
 14 8 4 18.93 1.29
 -15 8 4 6.22 1.16
 15 8 4 4.67 1.24
 -16 8 4 19.8 1.53
 16 8 4 19.63 1.65
 -17 8 4 24.53 1.99
 17 8 4 23.8 1.92
 0 9 4 373.62 5.75
 -1 9 4 93.66 1.64
 1 9 4 90.62 1.6
 -2 9 4 142.68 2.36
 2 9 4 142.37 2.36
 -3 9 4 56.3 1.14
 3 9 4 57.38 1.17
 -4 9 4 17.51 0.67
 4 9 4 17.8 0.67
 -5 9 4 192.58 3.22
 5 9 4 188.57 3.02
 -6 9 4 16.35 0.65
 6 9 4 16.08 0.66
 -7 9 4 31.57 0.87
 7 9 4 30.4 0.91
 -8 9 4 42.33 0.97
 8 9 4 41.46 0.96
 -9 9 4 39.6 0.95
 9 9 4 39.33 0.96
 -10 9 4 34.27 1.06
 10 9 4 30.98 1
 -11 9 4 138.13 2.8
 11 9 4 135.65 2.91
 -12 9 4 47.35 1.52
 12 9 4 52 1.47
 -13 9 4 61.17 1.84
 13 9 4 68.02 1.99
 -14 9 4 187.36 4.09
 14 9 4 187.64 4.07
 -15 9 4 42.11 1.8
 15 9 4 43.94 1.96
 -16 9 4 14.84 1.81
 16 9 4 12.45 1.79
 -17 9 4 14.43 2.06
 17 9 4 15.59 1.96
 0 10 4 719.26 11.09
 -1 10 4 281.89 4.79
 1 10 4 278.06 4.45
 -2 10 4 20.58 0.72
 2 10 4 20.19 0.71
 -3 10 4 91.89 1.67
 3 10 4 88.79 1.61
 -4 10 4 72.4 1.36
 4 10 4 73.45 1.41
 -5 10 4 36.91 0.93
 5 10 4 35.76 0.92
 -6 10 4 106.59 1.88
 6 10 4 109.31 1.98
 -7 10 4 58.95 1.21
 7 10 4 56.28 1.17
 -8 10 4 49.94 1.18
 8 10 4 50.3 1.19
 -9 10 4 59.68 1.36
 9 10 4 55.47 1.29
 -10 10 4 78.96 1.8
 10 10 4 83.84 1.85
 -11 10 4 33.41 1.29
 11 10 4 31.5 1.16
 -12 10 4 21.93 1.25
 12 10 4 22.02 1.24
 -13 10 4 181.9 3.98
 13 10 4 185.03 4.19
 -14 10 4 17.67 1.5
 14 10 4 14.5 1.41
 -15 10 4 109.15 3
 15 10 4 113.35 3.13
 -16 10 4 9.83 2.08
 16 10 4 7.19 2.14
 0 11 4 41.31 1.05
 -1 11 4 4.11 0.56
 1 11 4 4.17 0.59
 -2 11 4 34.48 0.91
 2 11 4 35.46 0.97
 -3 11 4 104.83 1.86
 3 11 4 103.02 1.85
 -4 11 4 116.5 2.02
 4 11 4 114.23 2
 -5 11 4 80.25 1.57
 5 11 4 80.57 1.53
 -6 11 4 257.75 4.35
 6 11 4 255.23 4.28
 -7 11 4 15.87 0.74
 7 11 4 17.02 0.76
 -8 11 4 22.03 0.97
 8 11 4 22.02 0.89
 -9 11 4 62.8 1.8
 9 11 4 61.67 1.52
 -10 11 4 24.95 1.27
 10 11 4 25.33 1.16
 -11 11 4 21.3 1.18
 11 11 4 19.35 1.13
 -12 11 4 95.1 2.44
 12 11 4 93.51 2.59
 -13 11 4 4.06 1.51
 13 11 4 6.8 1.42
 -14 11 4 6.03 1.49
 14 11 4 6.58 1.76
 -15 11 4 27.6 2.1
 15 11 4 25.26 1.87
 0 12 4 2.53 0.59
 -1 12 4 49.7 1.11
 1 12 4 53.4 1.21
 -2 12 4 125.57 2.19
 2 12 4 127.65 2.23
 -3 12 4 170.01 2.79
 3 12 4 174.71 3.06
 -4 12 4 10.37 0.69
 4 12 4 10.83 0.67
 -5 12 4 57.97 1.34
 5 12 4 60.01 1.39
 -6 12 4 9.49 0.75
 6 12 4 8.08 0.74
 -7 12 4 102.05 2.01
 7 12 4 106.85 2.09
 -8 12 4 12.47 0.96
 8 12 4 13.24 0.98
 -9 12 4 16.01 1.01
 9 12 4 15.98 1.05
 -10 12 4 83.42 2.15
 10 12 4 85.96 2.14
 -11 12 4 27.66 1.59
 11 12 4 26.21 1.42
 -12 12 4 10.89 1.3
 12 12 4 12.34 1.55
 -13 12 4 32.64 1.74
 13 12 4 29.48 1.83
 -14 12 4 5.54 1.8
 14 12 4 4.56 1.67
 -15 12 4 33.32 3.43
 15 12 4 31.95 3.71
 0 13 4 23.95 0.94
 -1 13 4 154.79 3
 1 13 4 156.96 3.3
 -2 13 4 113.51 2.33
 2 13 4 114.81 2.5
 -3 13 4 179.91 3.23
 3 13 4 174.88 3.15
 -4 13 4 138.46 2.53
 4 13 4 143.73 2.63
 -5 13 4 56.02 1.54
 5 13 4 54.8 1.36
 -6 13 4 9.78 0.9
 6 13 4 13.85 1.04
 -7 13 4 49.93 1.53
 7 13 4 54.09 1.72
 -8 13 4 54.61 1.73
 8 13 4 51.98 1.63
 -9 13 4 18.46 1.21
 9 13 4 17.25 1.14
 -10 13 4 110.11 2.75
 10 13 4 108 2.68
 -11 13 4 47.99 1.93
 11 13 4 45.42 1.83
 -12 13 4 9.09 1.64
 12 13 4 11.68 1.71
 -13 13 4 38.79 2.16
 13 13 4 41.04 2.18
 -14 13 4 22.87 3.82
 14 13 4 22.68 2.87
 0 14 4 1.84 0.67
 -1 14 4 66.86 1.72
 1 14 4 66.09 1.61
 -2 14 4 129.3 2.7
 2 14 4 130.27 2.75
 -3 14 4 85.15 1.94
 3 14 4 88.07 2
 -4 14 4 81.16 1.91
 4 14 4 79.84 1.89
 -5 14 4 101.46 2.76
 5 14 4 110.07 3
 -6 14 4 36.52 1.59
 6 14 4 33.01 1.38
 -7 14 4 10.59 1.2
 7 14 4 9.25 1.16
 -8 14 4 25.54 1.43
 8 14 4 27.37 1.5
 -9 14 4 44.85 1.92
 9 14 4 44.68 1.73
 -10 14 4 42.5 1.91
 10 14 4 40.35 1.83
 -11 14 4 2.72 1.54
 11 14 4 3.84 1.71
 -12 14 4 21.41 2.17
 12 14 4 21.01 1.9
 0 15 4 25.75 1.25
 -1 15 4 17.52 1.16
 1 15 4 19.34 1.2
 -2 15 4 166.43 3.43
 2 15 4 161.88 3.3
 -3 15 4 6.43 0.99
 3 15 4 8.33 1.13
 -4 15 4 59.51 1.91
 4 15 4 58.45 1.93
 -5 15 4 54.66 1.86
 5 15 4 52.68 1.9
 -6 15 4 69.84 2.11
 6 15 4 70 2.22
 -7 15 4 0.65 1.34
 7 15 4 1.23 1.27
 -8 15 4 2.91 1.38
 8 15 4 4.22 1.29
 -9 15 4 8.57 1.61
 9 15 4 10.13 1.66
 -10 15 4 29.87 2.09
 10 15 4 28.66 1.96
 -11 15 4 2.76 1.78
 11 15 4 3.83 2.1
 0 16 4 216.94 4.19
 -1 16 4 22.1 1.42
 1 16 4 24.38 1.61
 -2 16 4 18.51 1.75
 2 16 4 19.83 1.79
 -3 16 4 66.07 2.25
 3 16 4 65.53 2.16
 -4 16 4 35.72 1.72
 4 16 4 32.34 1.52
 -5 16 4 2.51 1.39
 5 16 4 3.51 1.67
 -6 16 4 23.41 1.81
 6 16 4 25.53 1.81
 -7 16 4 12.05 1.78
 7 16 4 15.23 1.65
 -8 16 4 72.66 2.62
 8 16 4 72.06 2.43
 -9 16 4 22.64 2.11
 9 16 4 16.68 1.94
 -10 16 4 14.11 3.51
 10 16 4 7.84 4.25
 0 17 4 0.91 1.47
 -1 17 4 28.16 2.12
 1 17 4 25.96 2.05
 -2 17 4 6.09 1.69
 2 17 4 9.79 1.74
 -3 17 4 12.78 1.87
 3 17 4 16.25 1.83
 -4 17 4 66.14 2.46
 4 17 4 70.64 2.61
 -5 17 4 7.22 1.61
 5 17 4 7.27 1.87
 -6 17 4 68.59 2.63
 6 17 4 70.18 2.75
 -7 17 4 20.7 2.36
 7 17 4 22.03 2.29
 0 18 4 19.51 2.51
 -1 18 4 35.31 2.55
 1 18 4 36.71 2.64
 -2 18 4 145.09 4.12
 2 18 4 154.18 4.59
 -3 18 4 6.65 2.39
 3 18 4 3.96 2.23
 -4 18 4 47.43 3.2
 4 18 4 49.6 3.58
 0 0 5 0.09 0.16
 1 0 5 888.63 13.33
 2 0 5 629.9 9.47
 3 0 5 264.48 4.05
 4 0 5 332.26 5.04
 5 0 5 7.46 0.34
 6 0 5 58.89 1.06
 7 0 5 223.05 3.49
 8 0 5 22.37 0.61
 9 0 5 34.18 0.85
 10 0 5 39.96 0.95
 11 0 5 15.57 0.65
 12 0 5 18.88 0.71
 13 0 5 231.39 4.24
 14 0 5 19.83 0.88
 15 0 5 42.88 1.23
 16 0 5 128.54 2.7
 17 0 5 30 1.81
 18 0 5 18.71 1.83
 19 0 5 18.04 2.1
 0 1 5 776.03 11.64
 -1 1 5 250.73 3.81
 1 1 5 251.32 3.81
 -2 1 5 857.63 13.11
 2 1 5 854.77 12.83
 -3 1 5 1243.31 18.88
 3 1 5 1218.23 18.25
 -4 1 5 346.6 5.25
 4 1 5 341.24 5.17
 -5 1 5 302.03 4.62
 5 1 5 299.05 4.66
 -6 1 5 465.78 7.06
 6 1 5 463.84 7.01
 -7 1 5 219.85 3.45
 7 1 5 229.97 3.57
 -8 1 5 19.08 0.63
 8 1 5 18.03 0.62
 -9 1 5 119.65 2
 9 1 5 120.55 1.99
 -10 1 5 131.69 2.28
 10 1 5 127.38 2.14
 -11 1 5 431.15 6.62
 11 1 5 424.47 6.5
 -12 1 5 13.26 0.65
 12 1 5 11.42 0.64
 -13 1 5 60.34 1.45
 13 1 5 58.17 1.33
 -14 1 5 270.16 4.9
 14 1 5 287.46 5.22
 -15 1 5 18.72 1.05
 15 1 5 21.16 1.07
 -16 1 5 80.31 2.25
 16 1 5 81.34 2.19
 -17 1 5 9.42 1.33
 17 1 5 13.44 1.6
 -18 1 5 14.07 1.95
 18 1 5 10.04 1.69
 -19 1 5 6.84 2.06
 19 1 5 8.15 1.94
 0 2 5 1824.71 27.83
 -1 2 5 262.17 3.98
 1 2 5 251.1 3.83
 -2 2 5 573.6 9.96
 2 2 5 565.94 9.87
 -3 2 5 335.11 5.91
 3 2 5 336.38 5.93
 -4 2 5 279.49 4.25
 4 2 5 284.79 4.35
 -5 2 5 122.92 1.98
 5 2 5 121.52 1.95
 -6 2 5 319.24 4.87
 6 2 5 323.97 4.95
 -7 2 5 1.08 0.22
 7 2 5 1.89 0.31
 -8 2 5 222.59 3.51
 8 2 5 225.74 3.55
 -9 2 5 127.86 2.15
 9 2 5 127.44 2.23
 -10 2 5 77.49 1.42
 10 2 5 79.38 1.45
 -11 2 5 204.96 3.28
 11 2 5 205.3 3.42
 -12 2 5 97.13 1.81
 12 2 5 99.38 1.79
 -13 2 5 74.42 1.76
 13 2 5 75.72 1.69
 -14 2 5 18.39 0.82
 14 2 5 19.85 0.94
 -15 2 5 40.65 1.26
 15 2 5 37.04 1.27
 -16 2 5 1.67 0.86
 16 2 5 0.46 0.86
 -17 2 5 98.28 2.61
 17 2 5 97.82 2.59
 -18 2 5 24.61 1.91
 18 2 5 22.78 1.83
 -19 2 5 29.78 2.56
 19 2 5 27.82 2.36
 0 3 5 33.95 0.66
 -1 3 5 7.56 0.27
 1 3 5 7.7 0.27
 -2 3 5 17.16 0.62
 2 3 5 17.75 0.62
 -3 3 5 47.35 1.11
 3 3 5 50.19 1.09
 -4 3 5 163.5 2.99
 4 3 5 161.5 2.97
 -5 3 5 1021.97 15.25
 5 3 5 998.43 14.91
 -6 3 5 489.38 7.4
 6 3 5 480.63 7.24
 -7 3 5 243.72 3.79
 7 3 5 235.19 3.66
 -8 3 5 440.05 6.7
 8 3 5 431.28 6.56
 -9 3 5 93.91 1.63
 9 3 5 96.53 1.68
 -10 3 5 137.36 2.29
 10 3 5 129.76 2.18
 -11 3 5 29.83 0.86
 11 3 5 27.07 0.82
 -12 3 5 66.49 1.3
 12 3 5 67.11 1.32
 -13 3 5 0.61 0.43
 13 3 5 1.16 0.43
 -14 3 5 3.25 0.67
 14 3 5 1.69 0.63
 -15 3 5 50.85 1.61
 15 3 5 47.55 1.44
 -16 3 5 17 1.35
 16 3 5 21.7 1.38
 -17 3 5 182.54 4.02
 17 3 5 178.69 4.19
 -18 3 5 44.12 2.11
 18 3 5 45.44 2.41
 -19 3 5 19.89 2.22
 19 3 5 26.11 2.56
 0 4 5 357.02 5.39
 -1 4 5 34.04 0.65
 1 4 5 33.69 0.66
 -2 4 5 166.7 3.05
 2 4 5 173 3.13
 -3 4 5 105 2.02
 3 4 5 104.97 1.98
 -4 4 5 4.5 0.48
 4 4 5 4.7 0.48
 -5 4 5 597.4 10.41
 5 4 5 600.08 10.4
 -6 4 5 720.59 10.8
 6 4 5 711.72 10.68
 -7 4 5 311.69 4.8
 7 4 5 311.58 4.99
 -8 4 5 44.68 0.95
 8 4 5 44.76 0.98
 -9 4 5 48.41 1
 9 4 5 48.72 1.03
 -10 4 5 74.73 1.42
 10 4 5 75.94 1.4
 -11 4 5 30.82 0.83
 11 4 5 30.07 0.83
 -12 4 5 72.35 1.54
 12 4 5 67.78 1.4
 -13 4 5 65.74 1.53
 13 4 5 68.26 1.62
 -14 4 5 29.85 1.02
 14 4 5 30.6 1.02
 -15 4 5 26.42 1.26
 15 4 5 24.71 1.14
 -16 4 5 39.58 1.69
 16 4 5 36.55 1.84
 -17 4 5 7.59 1.45
 17 4 5 10.36 1.6
 -18 4 5 69.62 2.58
 18 4 5 67.12 2.76
 -19 4 5 10.9 2.92
 19 4 5 4.05 2.63
 0 5 5 0.2 0.19
 -1 5 5 703.19 10.56
 1 5 5 690.84 10.37
 -2 5 5 462.1 7.08
 2 5 5 461.59 6.96
 -3 5 5 785.31 13.73
 3 5 5 813.8 14.07
 -4 5 5 291.64 5.22
 4 5 5 292.77 5.22
 -5 5 5 36.77 0.97
 5 5 5 35.32 0.97
 -6 5 5 32.21 0.79
 6 5 5 33.19 0.72
 -7 5 5 243.44 3.8
 7 5 5 247.41 3.85
 -8 5 5 59.79 1.16
 8 5 5 59.25 1.2
 -9 5 5 52.57 1.12
 9 5 5 51.64 1.06
 -10 5 5 94.13 1.67
 10 5 5 96.32 1.78
 -11 5 5 119.02 2.1
 11 5 5 115.74 2.15
 -12 5 5 1.26 0.45
 12 5 5 2.09 0.49
 -13 5 5 23.54 1.02
 13 5 5 23.14 0.93
 -14 5 5 32.24 1.28
 14 5 5 32.08 1.27
 -15 5 5 14.19 1.28
 15 5 5 13.09 1.13
 -16 5 5 17.04 1.33
 16 5 5 17.59 1.57
 -17 5 5 49.54 1.97
 17 5 5 47.75 1.88
 -18 5 5 40.43 2.24
 18 5 5 42.35 2.45
 0 6 5 471.91 7.12
 -1 6 5 277.94 4.26
 1 6 5 272.65 4.19
 -2 6 5 696.86 10.45
 2 6 5 675.63 10.2
 -3 6 5 470.06 7.1
 3 6 5 469 7.08
 -4 6 5 13.78 0.45
 4 6 5 12.59 0.39
 -5 6 5 235.16 3.65
 5 6 5 233.42 3.65
 -6 6 5 40.82 0.85
 6 6 5 40.72 0.88
 -7 6 5 31.26 0.76
 7 6 5 30.91 0.75
 -8 6 5 42.98 0.93
 8 6 5 43.59 0.94
 -9 6 5 142.06 2.46
 9 6 5 138.79 2.28
 -10 6 5 91.9 1.71
 10 6 5 94.26 1.7
 -11 6 5 51.9 1.13
 11 6 5 51.9 1.16
 -12 6 5 84.39 1.79
 12 6 5 88.06 1.98
 -13 6 5 60.49 1.71
 13 6 5 60.12 1.6
 -14 6 5 24.2 1.2
 14 6 5 21.71 1.17
 -15 6 5 16.78 1.19
 15 6 5 16.78 1.28
 -16 6 5 23.18 1.49
 16 6 5 22.2 1.42
 -17 6 5 19.6 1.66
 17 6 5 20.05 1.81
 -18 6 5 21.41 2.09
 18 6 5 19.49 1.98
 0 7 5 33.53 0.78
 -1 7 5 35 0.78
 1 7 5 33.91 0.77
 -2 7 5 341.61 5.22
 2 7 5 339.84 5.2
 -3 7 5 308.66 4.76
 3 7 5 301.14 4.62
 -4 7 5 115.63 1.91
 4 7 5 113.09 1.92
 -5 7 5 14.44 0.51
 5 7 5 12.4 0.48
 -6 7 5 71.26 1.31
 6 7 5 67.56 1.25
 -7 7 5 86.03 1.55
 7 7 5 87.04 1.51
 -8 7 5 123.91 2.09
 8 7 5 121.15 2.04
 -9 7 5 153.35 2.52
 9 7 5 159.02 2.58
 -10 7 5 43.47 1.01
 10 7 5 42.8 0.96
 -11 7 5 42.62 1.15
 11 7 5 40.37 1
 -12 7 5 36.37 1.23
 12 7 5 36.53 1.22
 -13 7 5 111.27 2.58
 13 7 5 113.47 2.54
 -14 7 5 48.18 1.52
 14 7 5 48.5 1.55
 -15 7 5 106.04 2.58
 15 7 5 112.86 2.75
 -16 7 5 16.11 1.46
 16 7 5 14.3 1.52
 -17 7 5 3.5 1.49
 17 7 5 2.79 1.87
 -18 7 5 50.64 3.05
 18 7 5 67.42 4.4
 0 8 5 28.03 0.7
 -1 8 5 190.83 3.11
 1 8 5 191.63 3.03
 -2 8 5 32.33 0.8
 2 8 5 31.91 0.76
 -3 8 5 538.22 8.16
 3 8 5 533.94 8.24
 -4 8 5 81.16 1.46
 4 8 5 79.77 1.54
 -5 8 5 38.92 0.91
 5 8 5 37.76 0.88
 -6 8 5 51.7 1.06
 6 8 5 50.57 1.01
 -7 8 5 1.51 0.34
 7 8 5 1.51 0.43
 -8 8 5 138.01 2.35
 8 8 5 137.05 2.28
 -9 8 5 10.02 0.55
 9 8 5 9.33 0.6
 -10 8 5 30.78 0.87
 10 8 5 32.3 0.87
 -11 8 5 7.06 0.74
 11 8 5 7.78 0.69
 -12 8 5 35.05 1.2
 12 8 5 34.39 1.13
 -13 8 5 47.27 1.67
 13 8 5 48.5 1.49
 -14 8 5 150.6 3.3
 14 8 5 146.71 3.47
 -15 8 5 21.14 1.55
 15 8 5 22.05 1.51
 -16 8 5 8.53 1.6
 16 8 5 8.57 1.63
 -17 8 5 17.57 2.09
 17 8 5 18.96 1.97
 0 9 5 187.81 3.01
 -1 9 5 52.5 1.13
 1 9 5 51.52 1.18
 -2 9 5 105.55 2
 2 9 5 105.45 1.84
 -3 9 5 121.42 2.06
 3 9 5 119.94 2.1
 -4 9 5 27.44 0.73
 4 9 5 27.14 0.76
 -5 9 5 110.1 1.92
 5 9 5 107.62 1.85
 -6 9 5 1.83 0.4
 6 9 5 1.74 0.43
 -7 9 5 128.74 2.18
 7 9 5 128.92 2.2
 -8 9 5 245.24 3.85
 8 9 5 239.85 4.06
 -9 9 5 286.5 5
 9 9 5 292.98 4.88
 -10 9 5 25.24 0.91
 10 9 5 26.26 0.9
 -11 9 5 37.15 1.22
 11 9 5 37.57 1.24
 -12 9 5 81.22 2.15
 12 9 5 84.29 2.06
 -13 9 5 41.86 1.63
 13 9 5 39.56 1.51
 -14 9 5 22.66 1.48
 14 9 5 23.21 1.43
 -15 9 5 18.99 1.53
 15 9 5 19.5 1.54
 -16 9 5 12.81 2.09
 16 9 5 14.1 1.78
 -17 9 5 13.15 2.91
 17 9 5 6.93 2.82
 0 10 5 0.71 0.4
 -1 10 5 154.12 2.54
 1 10 5 152.27 2.5
 -2 10 5 66.91 1.42
 2 10 5 63.01 1.26
 -3 10 5 17.66 0.65
 3 10 5 17.58 0.65
 -4 10 5 21.23 0.73
 4 10 5 19.68 0.71
 -5 10 5 87.54 1.61
 5 10 5 82.8 1.53
 -6 10 5 240.69 3.8
 6 10 5 242.68 3.84
 -7 10 5 58.18 1.17
 7 10 5 60.13 1.24
 -8 10 5 157.48 2.8
 8 10 5 159.24 2.8
 -9 10 5 83.21 1.69
 9 10 5 80.01 1.6
 -10 10 5 38.24 1.21
 10 10 5 39.86 1.21
 -11 10 5 72.15 1.86
 11 10 5 66.51 1.67
 -12 10 5 105.14 2.45
 12 10 5 110.43 2.56
 -13 10 5 13.99 1.29
 13 10 5 12.97 1.18
 -14 10 5 13.77 1.36
 14 10 5 14.96 1.59
 -15 10 5 42.12 1.99
 15 10 5 44.71 1.99
 -16 10 5 2.84 2.42
 16 10 5 3.63 1.97
 0 11 5 55.28 1.13
 -1 11 5 11.4 0.62
 1 11 5 10.59 0.67
 -2 11 5 88.66 1.62
 2 11 5 85.58 1.71
 -3 11 5 127.95 2.18
 3 11 5 125.35 2.13
 -4 11 5 148.12 2.47
 4 11 5 152.09 2.53
 -5 11 5 30.72 0.88
 5 11 5 27.42 0.94
 -6 11 5 34.15 1
 6 11 5 31.85 0.89
 -7 11 5 76.83 1.67
 7 11 5 74.11 1.53
 -8 11 5 15.12 0.77
 8 11 5 14.43 0.73
 -9 11 5 65.8 1.73
 9 11 5 61.15 1.58
 -10 11 5 23.03 1.17
 10 11 5 23.74 1.08
 -11 11 5 196.04 4.11
 11 11 5 189.99 4.11
 -12 11 5 21.6 1.38
 12 11 5 21.45 1.3
 -13 11 5 77.18 2.28
 13 11 5 77.3 2.35
 -14 11 5 30.46 1.8
 14 11 5 32.02 2
 -15 11 5 34.94 2.24
 15 11 5 37.53 2.2
 0 12 5 131.98 2.35
 -1 12 5 3.48 0.49
 1 12 5 4.89 0.66
 -2 12 5 10.43 0.66
 2 12 5 13.22 0.69
 -3 12 5 37.17 1.05
 3 12 5 36.93 1.03
 -4 12 5 114.11 2.11
 4 12 5 115.48 2.17
 -5 12 5 291 4.9
 5 12 5 277.93 5.02
 -6 12 5 27.34 0.96
 6 12 5 25.96 0.9
 -7 12 5 35.21 1.13
 7 12 5 34.15 1.13
 -8 12 5 7.72 0.99
 8 12 5 6.64 0.76
 -9 12 5 51.95 1.64
 9 12 5 51.98 1.5
 -10 12 5 9.46 1.17
 10 12 5 11.4 1.09
 -11 12 5 150.93 3.34
 11 12 5 153.45 3.44
 -12 12 5 105.05 2.67
 12 12 5 103.26 2.7
 -13 12 5 7.9 1.7
 13 12 5 3.48 1.6
 -14 12 5 18.58 1.92
 14 12 5 18.75 1.86
 0 13 5 58.17 1.45
 -1 13 5 36.59 1.29
 1 13 5 38.65 1.24
 -2 13 5 4.26 0.72
 2 13 5 4.9 0.69
 -3 13 5 135.88 2.71
 3 13 5 128.67 2.58
 -4 13 5 52.8 1.46
 4 13 5 51.5 1.49
 -5 13 5 197.98 3.74
 5 13 5 203.56 3.86
 -6 13 5 0.5 0.69
 6 13 5 0.88 0.71
 -7 13 5 31.51 1.34
 7 13 5 32.9 1.31
 -8 13 5 2.27 0.75
 8 13 5 2.85 0.82
 -9 13 5 108.79 2.67
 9 13 5 105.23 2.54
 -10 13 5 3.06 1.14
 10 13 5 0.8 1.24
 -11 13 5 35.33 1.81
 11 13 5 36.64 1.66
 -12 13 5 59.93 2.2
 12 13 5 60.94 2.15
 -13 13 5 14.27 1.84
 13 13 5 13.89 1.79
 0 14 5 1.35 0.71
 -1 14 5 6.69 0.93
 1 14 5 6.6 0.87
 -2 14 5 37.88 1.18
 2 14 5 36.96 1.29
 -3 14 5 34.69 1.29
 3 14 5 35.95 1.21
 -4 14 5 51.97 1.51
 4 14 5 55.45 1.68
 -5 14 5 26.6 1.3
 5 14 5 25.91 1.31
 -6 14 5 40.96 1.65
 6 14 5 40.41 1.62
 -7 14 5 28.75 1.52
 7 14 5 26.41 1.33
 -8 14 5 20.51 1.39
 8 14 5 19.8 1.34
 -9 14 5 20.85 1.38
 9 14 5 20.67 1.38
 -10 14 5 19.94 1.58
 10 14 5 17.99 1.55
 -11 14 5 2.83 1.57
 11 14 5 1.26 1.52
 -12 14 5 77.96 2.89
 12 14 5 78.2 2.61
 0 15 5 159.45 3.25
 -1 15 5 165.37 3.33
 1 15 5 162.56 3.25
 -2 15 5 50.53 1.55
 2 15 5 47.72 1.53
 -3 15 5 22.14 1.19
 3 15 5 21.09 1.28
 -4 15 5 5.94 1.11
 4 15 5 9.29 1.32
 -5 15 5 9.14 1.24
 5 15 5 10.76 1.35
 -6 15 5 50.06 1.91
 6 15 5 44.74 1.76
 -7 15 5 38.64 1.78
 7 15 5 36.59 1.7
 -8 15 5 129.63 3.15
 8 15 5 130.62 3.34
 -9 15 5 2.09 1.59
 9 15 5 3.16 1.6
 -10 15 5 4.56 1.74
 10 15 5 2.73 1.58
 -11 15 5 36.71 2.99
 11 15 5 33.73 2.66
 0 16 5 38.8 1.56
 -1 16 5 33.28 1.61
 1 16 5 33.75 1.62
 -2 16 5 162.6 3.78
 2 16 5 163.84 3.7
 -3 16 5 21.95 1.47
 3 16 5 22.95 1.55
 -4 16 5 16.74 1.53
 4 16 5 18.11 1.51
 -5 16 5 11.18 1.51
 5 16 5 14.35 1.83
 -6 16 5 223.52 5.01
 6 16 5 223.12 4.92
 -7 16 5 37.54 2.15
 7 16 5 42.28 2.26
 -8 16 5 3.91 1.82
 8 16 5 5.32 2
 -9 16 5 6.75 2.02
 9 16 5 4.25 2.15
 0 17 5 33.19 2.47
 -1 17 5 35.35 1.86
 1 17 5 41.57 2.25
 -2 17 5 38 1.89
 2 17 5 38.95 1.96
 -3 17 5 5.22 1.56
 3 17 5 6.86 1.8
 -4 17 5 82.96 2.78
 4 17 5 83.21 2.86
 -5 17 5 63.13 2.65
 5 17 5 62.63 2.48
 -6 17 5 15.07 2.15
 6 17 5 8.94 1.9
 -7 17 5 1.35 2.98
 7 17 5 4.86 2.3
 0 18 5 177.29 4.79
 -1 18 5 9.38 2.61
 1 18 5 8.09 2.6
 -2 18 5 4.62 2.22
 2 18 5 6.52 2.57
 -3 18 5 7.15 2.38
 3 18 5 9.85 3.09
 0 0 6 1.22 0.29
 1 0 6 14.16 0.39
 2 0 6 859.13 12.88
 3 0 6 1401.66 20.89
 4 0 6 1193.26 17.86
 5 0 6 0.2 0.19
 6 0 6 20.14 0.54
 7 0 6 1.5 0.3
 8 0 6 6.01 0.48
 9 0 6 0.38 0.33
 10 0 6 95.3 1.68
 11 0 6 24.29 0.85
 12 0 6 73.61 1.4
 13 0 6 2.29 0.52
 14 0 6 44.56 1.26
 15 0 6 110.29 2.32
 16 0 6 1.8 0.84
 17 0 6 8.48 1.32
 18 0 6 67.58 2.8
 19 0 6 5.25 2.52
 0 1 6 35.57 0.67
 -1 1 6 914.62 13.68
 1 1 6 918.5 13.75
 -2 1 6 137.8 2.18
 2 1 6 135.77 2.15
 -3 1 6 619.02 9.33
 3 1 6 618.46 9.29
 -4 1 6 1.93 0.27
 4 1 6 1.38 0.24
 -5 1 6 1.1 0.19
 5 1 6 1 0.21
 -6 1 6 3.57 0.37
 6 1 6 3.53 0.39
 -7 1 6 109.57 1.81
 7 1 6 105.39 1.75
 -8 1 6 15.18 0.58
 8 1 6 15.36 0.57
 -9 1 6 292.26 4.53
 9 1 6 288.65 4.64
 -10 1 6 2.09 0.43
 10 1 6 2.83 0.41
 -11 1 6 39.68 0.97
 11 1 6 40.44 0.95
 -12 1 6 193.01 3.12
 12 1 6 192.48 3.12
 -13 1 6 136.79 2.66
 13 1 6 139.6 2.74
 -14 1 6 59.49 1.47
 14 1 6 57.79 1.48
 -15 1 6 32.19 1.21
 15 1 6 32.4 1.17
 -16 1 6 81.09 2.32
 16 1 6 76.84 2
 -17 1 6 48.42 2.18
 17 1 6 47.15 1.94
 -18 1 6 4.47 2.4
 18 1 6 1.11 2.04
 -19 1 6 12.57 2.34
 19 1 6 14.63 2.46
 0 2 6 538.62 8.11
 -1 2 6 1521.64 22.71
 1 2 6 1488.56 24.2
 -2 2 6 1356.88 20.32
 2 2 6 1342.6 20.07
 -3 2 6 309.45 5.48
 3 2 6 308.51 5.84
 -4 2 6 322.59 4.92
 4 2 6 321.72 4.9
 -5 2 6 146.48 2.32
 5 2 6 143.96 2.29
 -6 2 6 167.77 2.64
 6 2 6 168.93 2.7
 -7 2 6 756.02 11.35
 7 2 6 741.62 11.13
 -8 2 6 137.9 2.29
 8 2 6 141.62 2.33
 -9 2 6 37.47 0.86
 9 2 6 36.47 0.81
 -10 2 6 197.9 3.17
 10 2 6 193.1 3.37
 -11 2 6 27.38 0.81
 11 2 6 26.85 0.8
 -12 2 6 60.84 1.3
 12 2 6 61.48 1.32
 -13 2 6 9.17 0.69
 13 2 6 9.93 0.71
 -14 2 6 18.49 0.88
 14 2 6 18.91 0.97
 -15 2 6 82.1 1.89
 15 2 6 84.37 1.94
 -16 2 6 20.75 1.36
 16 2 6 20.33 1.34
 -17 2 6 6.96 1.37
 17 2 6 7.98 1.43
 -18 2 6 3.5 1.82
 18 2 6 5.32 1.71
 -19 2 6 28.09 2.73
 19 2 6 29.26 3.15
 0 3 6 166.48 2.58
 -1 3 6 596.16 8.92
 1 3 6 597.27 8.97
 -2 3 6 428.61 7.51
 2 3 6 435.52 7.61
 -3 3 6 135.52 2.54
 3 3 6 132.16 2.5
 -4 3 6 1034.53 18.46
 4 3 6 1016.05 17.55
 -5 3 6 226.88 4.11
 5 3 6 231.93 4.16
 -6 3 6 345.63 5.26
 6 3 6 351.09 5.36
 -7 3 6 500.47 7.58
 7 3 6 496.21 7.67
 -8 3 6 166.11 2.69
 8 3 6 174.3 2.8
 -9 3 6 31.77 0.83
 9 3 6 32.75 0.81
 -10 3 6 62.43 1.27
 10 3 6 61.22 1.2
 -11 3 6 131.11 2.22
 11 3 6 135.07 2.26
 -12 3 6 32.5 1.03
 12 3 6 30.17 0.95
 -13 3 6 49.81 1.3
 13 3 6 49.88 1.41
 -14 3 6 0.76 0.7
 14 3 6 0.78 0.56
 -15 3 6 155.93 3.38
 15 3 6 161.89 3.49
 -16 3 6 31.86 1.56
 16 3 6 33.77 1.47
 -17 3 6 16.23 1.6
 17 3 6 18.86 1.55
 -18 3 6 11.52 1.92
 18 3 6 12.71 1.76
 -19 3 6 33.03 3.12
 19 3 6 39.52 5.39
 0 4 6 45.21 0.83
 -1 4 6 158.43 2.49
 1 4 6 161.36 2.53
 -2 4 6 2.06 0.39
 2 4 6 1.38 0.26
 -3 4 6 52.69 1.16
 3 4 6 54.91 1.2
 -4 4 6 123.78 2.36
 4 4 6 120.17 2.31
 -5 4 6 112.58 2.19
 5 4 6 113.27 2.22
 -6 4 6 202.28 3.73
 6 4 6 208.5 3.8
 -7 4 6 108.47 1.81
 7 4 6 107.06 1.81
 -8 4 6 44.54 0.92
 8 4 6 42.51 0.9
 -9 4 6 8.79 0.51
 9 4 6 7.23 0.49
 -10 4 6 84.32 1.52
 10 4 6 84.65 1.55
 -11 4 6 26.87 0.81
 11 4 6 27.09 0.79
 -12 4 6 285.75 5.17
 12 4 6 286.65 5.16
 -13 4 6 9.68 0.75
 13 4 6 11.69 0.77
 -14 4 6 30.17 1.23
 14 4 6 30.43 1.07
 -15 4 6 1.29 0.85
 15 4 6 0.99 0.78
 -16 4 6 88.4 2.45
 16 4 6 85.02 2.24
 -17 4 6 22.94 1.56
 17 4 6 22.34 1.68
 -18 4 6 37.27 1.98
 18 4 6 36.24 2.01
 0 5 6 34.66 0.71
 -1 5 6 135.15 2.17
 1 5 6 136.11 2.19
 -2 5 6 120.56 2.31
 2 5 6 120.37 2.34
 -3 5 6 812.31 14.11
 3 5 6 824.05 14.25
 -4 5 6 25.93 0.8
 4 5 6 26.56 0.78
 -5 5 6 146.99 2.77
 5 5 6 145.41 2.75
 -6 5 6 131.31 2.52
 6 5 6 131.76 2.53
 -7 5 6 212.58 3.92
 7 5 6 217.84 4.18
 -8 5 6 3.99 0.39
 8 5 6 4.03 0.36
 -9 5 6 85.34 1.55
 9 5 6 84.13 1.58
 -10 5 6 110.96 1.9
 10 5 6 108.36 1.86
 -11 5 6 116.59 2.03
 11 5 6 117.69 2.01
 -12 5 6 195.44 3.72
 12 5 6 196.07 3.67
 -13 5 6 17.19 0.9
 13 5 6 18.81 0.89
 -14 5 6 12.6 1.06
 14 5 6 13.89 1.01
 -15 5 6 28.9 1.42
 15 5 6 26.45 1.24
 -16 5 6 40.78 1.71
 16 5 6 40.66 1.76
 -17 5 6 94.69 2.66
 17 5 6 86.41 2.49
 -18 5 6 56.27 2.35
 18 5 6 54.31 2.26
 0 6 6 15 0.46
 -1 6 6 49.64 0.94
 1 6 6 48.52 0.94
 -2 6 6 67.27 1.2
 2 6 6 70.6 1.35
 -3 6 6 243.83 4.44
 3 6 6 242.86 4.38
 -4 6 6 164.59 3.08
 4 6 6 158.35 3.01
 -5 6 6 38.14 1.06
 5 6 6 37.78 0.99
 -6 6 6 42.06 1.15
 6 6 6 41.47 1.09
 -7 6 6 15.64 0.81
 7 6 6 16.05 0.8
 -8 6 6 22.37 0.65
 8 6 6 22.26 0.66
 -9 6 6 168.85 2.76
 9 6 6 165.28 2.74
 -10 6 6 145.12 2.41
 10 6 6 147.22 2.48
 -11 6 6 26.56 0.85
 11 6 6 27.2 0.82
 -12 6 6 0.15 0.51
 12 6 6 0.74 0.51
 -13 6 6 8.99 0.99
 13 6 6 8.83 0.81
 -14 6 6 5.72 0.89
 14 6 6 4.75 0.87
 -15 6 6 117.37 2.83
 15 6 6 122.19 2.94
 -16 6 6 43.31 1.74
 16 6 6 42.73 1.71
 -17 6 6 12.07 1.71
 17 6 6 9.98 1.71
 -18 6 6 24.65 2.43
 18 6 6 32.19 2.67
 0 7 6 382.41 5.84
 -1 7 6 347.24 5.3
 1 7 6 342.96 5.25
 -2 7 6 67.45 1.24
 2 7 6 70.78 1.26
 -3 7 6 158.46 2.53
 3 7 6 157.64 2.56
 -4 7 6 225.95 4.14
 4 7 6 218.25 4.01
 -5 7 6 20.48 0.89
 5 7 6 19.48 0.83
 -6 7 6 41.67 1.19
 6 7 6 38.05 1.08
 -7 7 6 258.51 4.79
 7 7 6 246.16 4.65
 -8 7 6 157.32 3.08
 8 7 6 157.92 3.01
 -9 7 6 30.22 0.83
 9 7 6 31.73 0.78
 -10 7 6 160.11 2.64
 10 7 6 156.56 2.62
 -11 7 6 138 2.78
 11 7 6 143.45 2.8
 -12 7 6 98.08 2.24
 12 7 6 102.66 2.31
 -13 7 6 125.16 2.79
 13 7 6 119.01 2.67
 -14 7 6 8.47 1.05
 14 7 6 9.91 0.98
 -15 7 6 27.55 1.44
 15 7 6 30.84 1.54
 -16 7 6 41.83 2
 16 7 6 46 1.97
 -17 7 6 80.73 2.73
 17 7 6 83.29 2.75
 0 8 6 87.67 1.53
 -1 8 6 193.34 3.09
 1 8 6 200.62 3.17
 -2 8 6 43.51 0.92
 2 8 6 44.03 0.92
 -3 8 6 2.11 0.34
 3 8 6 2.27 0.34
 -4 8 6 46.3 0.95
 4 8 6 43.95 0.9
 -5 8 6 118.24 2.36
 5 8 6 114.56 2.28
 -6 8 6 79.03 1.78
 6 8 6 73.12 1.65
 -7 8 6 39.28 1.17
 7 8 6 37.53 1.1
 -8 8 6 80.28 1.83
 8 8 6 77.85 1.72
 -9 8 6 96.13 1.68
 9 8 6 100 1.79
 -10 8 6 65.78 1.58
 10 8 6 64.02 1.27
 -11 8 6 52.43 1.46
 11 8 6 54.58 1.45
 -12 8 6 27.09 1.13
 12 8 6 28.36 1.07
 -13 8 6 8.86 0.95
 13 8 6 7.34 0.95
 -14 8 6 66.56 1.96
 14 8 6 69.78 2
 -15 8 6 96.14 2.51
 15 8 6 101.1 2.56
 -16 8 6 70.9 2.47
 16 8 6 77.13 2.54
 -17 8 6 23.41 2.39
 17 8 6 22.39 2.15
 0 9 6 134.73 2.24
 -1 9 6 30.29 0.79
 1 9 6 31.93 0.86
 -2 9 6 13.05 0.56
 2 9 6 13.08 0.53
 -3 9 6 361.35 5.58
 3 9 6 351.75 5.56
 -4 9 6 11.08 0.51
 4 9 6 9.57 0.49
 -5 9 6 25.48 0.69
 5 9 6 23.89 0.67
 -6 9 6 124.77 2.09
 6 9 6 121.67 2.11
 -7 9 6 48.09 1.27
 7 9 6 46.38 1.07
 -8 9 6 98.22 1.7
 8 9 6 99.99 1.72
 -9 9 6 7.22 0.54
 9 9 6 8.48 0.5
 -10 9 6 123.81 2.66
 10 9 6 126.52 2.72
 -11 9 6 218.41 4.48
 11 9 6 218.22 4.39
 -12 9 6 124.01 2.8
 12 9 6 123.48 2.71
 -13 9 6 94.71 2.36
 13 9 6 100.4 2.51
 -14 9 6 26 1.42
 14 9 6 28.45 1.66
 -15 9 6 26.78 1.58
 15 9 6 26.39 1.74
 -16 9 6 17.37 2.14
 16 9 6 20.84 1.93
 0 10 6 5.34 0.48
 -1 10 6 355.65 5.71
 1 10 6 352.76 5.55
 -2 10 6 23.64 0.75
 2 10 6 24.54 0.76
 -3 10 6 11.53 0.55
 3 10 6 10.33 0.55
 -4 10 6 54.93 1.12
 4 10 6 52.64 1.09
 -5 10 6 49.11 1.08
 5 10 6 49.98 1.11
 -6 10 6 113.73 2.05
 6 10 6 116.16 2.12
 -7 10 6 26.61 0.78
 7 10 6 25.88 0.74
 -8 10 6 32.92 0.97
 8 10 6 33.47 0.95
 -9 10 6 16.8 0.78
 9 10 6 18.28 0.79
 -10 10 6 50.09 1.38
 10 10 6 51.79 1.4
 -11 10 6 29.71 1.13
 11 10 6 29.98 1.13
 -12 10 6 121.35 2.87
 12 10 6 123.5 3.2
 -13 10 6 30.68 1.34
 13 10 6 28.49 1.4
 -14 10 6 14.62 1.45
 14 10 6 13.94 1.55
 -15 10 6 19.31 1.78
 15 10 6 19.84 1.68
 -16 10 6 21.91 3.33
 16 10 6 18.14 3.05
 0 11 6 4.76 0.56
 -1 11 6 241.6 4.02
 1 11 6 240.53 4.07
 -2 11 6 13.44 0.62
 2 11 6 14.7 0.67
 -3 11 6 80.44 1.54
 3 11 6 83.95 1.58
 -4 11 6 41.94 1.02
 4 11 6 40.1 1.01
 -5 11 6 200.01 3.44
 5 11 6 206.59 3.64
 -6 11 6 82.67 1.72
 6 11 6 78.92 1.67
 -7 11 6 63.78 1.45
 7 11 6 63.94 1.42
 -8 11 6 2.96 0.64
 8 11 6 3.39 0.55
 -9 11 6 25.57 0.97
 9 11 6 23.88 0.9
 -10 11 6 17.8 0.95
 10 11 6 18.09 0.86
 -11 11 6 25.29 1.15
 11 11 6 25.72 1.27
 -12 11 6 2.9 0.99
 12 11 6 3.36 1.07
 -13 11 6 55.71 1.8
 13 11 6 59.79 2
 -14 11 6 0.89 1.42
 14 11 6 1.2 1.3
 -15 11 6 3.96 2.69
 15 11 6 4.31 2.01
 0 12 6 41.46 1.15
 -1 12 6 49.08 1.28
 1 12 6 47.33 1.24
 -2 12 6 375.63 6.8
 2 12 6 370.1 6.76
 -3 12 6 23.1 0.93
 3 12 6 19.9 0.81
 -4 12 6 195.73 3.99
 4 12 6 186.84 3.64
 -5 12 6 10.51 0.77
 5 12 6 9.2 0.68
 -6 12 6 13.08 0.78
 6 12 6 12.38 0.78
 -7 12 6 155.7 3.3
 7 12 6 152.93 2.95
 -8 12 6 58.86 1.56
 8 12 6 59.95 1.59
 -9 12 6 33.45 1.19
 9 12 6 34.58 1.2
 -10 12 6 3.71 0.84
 10 12 6 3.74 0.89
 -11 12 6 28.4 2
 11 12 6 35.33 2.36
 -12 12 6 77.48 3.09
 12 12 6 76.03 3.19
 -13 12 6 14.48 2.35
 13 12 6 19.6 2.74
 -14 12 6 47.02 2.95
 14 12 6 53.08 3.14
 0 13 6 33.82 1.23
 -1 13 6 83.75 1.87
 1 13 6 81.64 2
 -2 13 6 2.05 0.69
 2 13 6 2.62 0.68
 -3 13 6 50.74 1.41
 3 13 6 48.46 1.35
 -4 13 6 40.61 1.35
 4 13 6 38.55 1.37
 -5 13 6 82.44 1.87
 5 13 6 79.23 1.81
 -6 13 6 31.43 1.12
 6 13 6 30.35 1.13
 -7 13 6 27.63 1.2
 7 13 6 24.69 1.11
 -8 13 6 16.14 1.11
 8 13 6 15.53 1.09
 -9 13 6 26.21 1.25
 9 13 6 29.15 1.4
 -10 13 6 18.63 2
 10 13 6 16.79 2.01
 -11 13 6 47.36 2.51
 11 13 6 46.21 2.65
 -12 13 6 6.97 2.6
 12 13 6 7.29 2.12
 -13 13 6 24.02 3.13
 13 13 6 20.51 2.66
 0 14 6 29.95 1.19
 -1 14 6 5.48 0.76
 1 14 6 4.25 0.82
 -2 14 6 95.34 2.24
 2 14 6 90.72 2.1
 -3 14 6 35.38 1.28
 3 14 6 36.27 1.28
 -4 14 6 203.73 4.3
 4 14 6 215.33 4.07
 -5 14 6 25.7 1.39
 5 14 6 26.99 1.42
 -6 14 6 21.39 1.31
 6 14 6 19.55 1.27
 -7 14 6 107.77 2.7
 7 14 6 105.25 2.55
 -8 14 6 11.03 1.19
 8 14 6 10.52 1.32
 -9 14 6 34.52 1.86
 9 14 6 32.84 1.53
 -10 14 6 20.82 2.11
 10 14 6 30.56 2.73
 -11 14 6 10.65 2.25
 11 14 6 9.28 2.25
 -12 14 6 39.51 3.4
 12 14 6 45.34 3.87
 0 15 6 0.61 1
 -1 15 6 79.43 2.12
 1 15 6 80.56 2.15
 -2 15 6 6.63 1.1
 2 15 6 3.59 0.9
 -3 15 6 115.46 2.53
 3 15 6 117.11 2.7
 -4 15 6 7.69 1.22
 4 15 6 8.16 1.35
 -5 15 6 7.18 1.32
 5 15 6 7.42 1.31
 -6 15 6 5.07 1.27
 6 15 6 3.7 1.04
 -7 15 6 55.3 2
 7 15 6 54.68 2.05
 -8 15 6 19.94 1.67
 8 15 6 20.73 1.59
 -9 15 6 2.53 1.52
 9 15 6 3.75 1.53
 -10 15 6 49.03 3.17
 10 15 6 50.92 3.13
 0 16 6 9.9 1.51
 -1 16 6 84.76 2.25
 1 16 6 87.27 2.34
 -2 16 6 31.61 1.83
 2 16 6 31.62 1.79
 -3 16 6 10.94 1.56
 3 16 6 12.55 1.58
 -4 16 6 130.22 3.66
 4 16 6 127.27 3.32
 -5 16 6 34.45 1.94
 5 16 6 33.27 1.94
 -6 16 6 14.12 1.88
 6 16 6 7.58 1.58
 -7 16 6 2.46 1.8
 7 16 6 2.32 1.58
 -8 16 6 48.49 2.49
 8 16 6 48.5 2.46
 -9 16 6 42.51 5.46
 0 17 6 8.38 2.12
 -1 17 6 14.54 1.74
 1 17 6 14.66 2.04
 -2 17 6 61.67 2.52
 2 17 6 61.56 2.6
 -3 17 6 26.98 2.06
 3 17 6 25.24 2.06
 -4 17 6 24.36 2.09
 4 17 6 22.46 1.93
 -5 17 6 19.9 2.15
 5 17 6 16.58 2.16
 -6 17 6 13.67 2.79
 6 17 6 11.57 2.19
 0 18 6 8.66 3.01
 -1 18 6 16.92 4.05
 1 18 6 21.77 3.62
 -2 18 6 30.3 6.81
 2 18 6 24.85 6.22
 0 0 7 0.46 0.29
 1 0 7 142.83 2.27
 2 0 7 573.84 8.63
 3 0 7 378.83 5.76
 4 0 7 373.54 5.86
 5 0 7 368.92 5.64
 6 0 7 0.27 0.21
 7 0 7 307.16 4.72
 8 0 7 284.16 4.57
 9 0 7 8.36 0.54
 10 0 7 352.93 5.44
 11 0 7 108.44 1.89
 12 0 7 18.31 0.82
 13 0 7 73.33 1.68
 14 0 7 0.72 0.81
 15 0 7 56.63 1.6
 16 0 7 141.18 3.01
 17 0 7 131.9 3.55
 18 0 7 7.02 1.94
 0 1 7 586.34 8.8
 -1 1 7 14.56 0.41
 1 1 7 13.93 0.42
 -2 1 7 238.4 3.74
 2 1 7 234.3 3.87
 -3 1 7 147.85 2.33
 3 1 7 147.84 2.33
 -4 1 7 92.45 1.55
 4 1 7 88.48 1.48
 -5 1 7 306.41 4.92
 5 1 7 301.49 4.64
 -6 1 7 305.84 4.72
 6 1 7 305.21 4.7
 -7 1 7 167.5 2.74
 7 1 7 167.38 2.67
 -8 1 7 36.71 0.85
 8 1 7 34.82 0.84
 -9 1 7 42.58 0.91
 9 1 7 41.65 0.96
 -10 1 7 223.36 3.56
 10 1 7 225.35 3.6
 -11 1 7 30.76 0.92
 11 1 7 31.58 0.86
 -12 1 7 30.16 1.01
 12 1 7 30.12 0.97
 -13 1 7 81.55 1.8
 13 1 7 83.86 1.82
 -14 1 7 12.54 0.86
 14 1 7 11.38 0.87
 -15 1 7 20.18 1.05
 15 1 7 21.77 1.15
 -16 1 7 257.37 4.86
 16 1 7 264.7 5.07
 -17 1 7 81.33 2.4
 17 1 7 77.54 2.3
 -18 1 7 52.68 2.51
 18 1 7 54.77 2.54
 0 2 7 345.26 5.35
 -1 2 7 52.18 0.93
 1 2 7 53.06 0.94
 -2 2 7 348.52 5.29
 2 2 7 347.67 5.27
 -3 2 7 221.57 3.46
 3 2 7 219.59 3.38
 -4 2 7 3.18 0.24
 4 2 7 3.13 0.25
 -5 2 7 24.36 0.58
 5 2 7 23.45 0.55
 -6 2 7 123.49 2.01
 6 2 7 123.96 2.18
 -7 2 7 165.34 2.66
 7 2 7 165.02 2.71
 -8 2 7 191.81 3.33
 8 2 7 192.95 3.09
 -9 2 7 73.75 1.39
 9 2 7 73.53 1.39
 -10 2 7 22.35 0.69
 10 2 7 22.45 0.68
 -11 2 7 62.82 1.25
 11 2 7 62.92 1.34
 -12 2 7 64.26 1.45
 12 2 7 64.86 1.51
 -13 2 7 71.41 1.62
 13 2 7 70.94 1.62
 -14 2 7 66.12 1.63
 14 2 7 65.62 1.53
 -15 2 7 41.53 1.3
 15 2 7 43.77 1.39
 -16 2 7 36.17 1.7
 16 2 7 34.18 1.57
 -17 2 7 29.85 1.67
 17 2 7 28.87 1.83
 -18 2 7 22.42 2.07
 18 2 7 25.93 2.31
 0 3 7 17.02 0.45
 -1 3 7 214.68 3.32
 1 3 7 212.3 3.29
 -2 3 7 228.02 4.07
 2 3 7 228.95 4.11
 -3 3 7 394.06 6.95
 3 3 7 382.93 6.72
 -4 3 7 62.63 1.37
 4 3 7 63.07 1.35
 -5 3 7 20.54 0.74
 5 3 7 18.64 0.73
 -6 3 7 289.13 5.2
 6 3 7 288.01 5.13
 -7 3 7 13.45 0.46
 7 3 7 13.4 0.48
 -8 3 7 139.36 2.27
 8 3 7 141.83 2.37
 -9 3 7 29.26 0.78
 9 3 7 28.01 0.76
 -10 3 7 97.13 1.73
 10 3 7 95.96 1.69
 -11 3 7 199.56 3.21
 11 3 7 200.08 3.32
 -12 3 7 12.26 0.71
 12 3 7 11.53 0.67
 -13 3 7 30.42 1.1
 13 3 7 30.11 1.06
 -14 3 7 58.75 1.54
 14 3 7 58.57 1.55
 -15 3 7 10.65 1.02
 15 3 7 12.19 1.01
 -16 3 7 2.24 1.3
 16 3 7 1.99 1.12
 -17 3 7 103.48 2.81
 17 3 7 101.44 2.77
 -18 3 7 44.36 2.33
 18 3 7 43.11 2.2
 0 4 7 405.35 6.13
 -1 4 7 310.16 4.73
 1 4 7 311.75 4.73
 -2 4 7 631.98 11.34
 2 4 7 657.29 11.77
 -3 4 7 546.82 9.53
 3 4 7 555.55 9.71
 -4 4 7 108.28 2.12
 4 4 7 108.77 2.15
 -5 4 7 206.2 3.81
 5 4 7 207.19 3.77
 -6 4 7 89.71 1.88
 6 4 7 89.43 2
 -7 4 7 173.09 3.26
 7 4 7 168.82 3.17
 -8 4 7 77.4 1.4
 8 4 7 77.61 1.4
 -9 4 7 94.99 1.65
 9 4 7 94.1 1.73
 -10 4 7 129.36 2.16
 10 4 7 130.19 2.16
 -11 4 7 37.36 0.93
 11 4 7 36.94 0.9
 -12 4 7 36.84 1.06
 12 4 7 37.09 1.11
 -13 4 7 18.72 0.96
 13 4 7 19.77 0.87
 -14 4 7 3.77 0.72
 14 4 7 3.29 0.75
 -15 4 7 67.03 1.95
 15 4 7 66.81 1.85
 -16 4 7 145.49 3.34
 16 4 7 142.01 3.33
 -17 4 7 1.59 1.33
 17 4 7 3.15 1.37
 -18 4 7 3.92 1.91
 18 4 7 6.16 1.79
 0 5 7 293.63 4.49
 -1 5 7 83.68 1.41
 1 5 7 85.69 1.49
 -2 5 7 168.01 3.1
 2 5 7 167.76 3.12
 -3 5 7 103.52 2.04
 3 5 7 103.44 2.06
 -4 5 7 119.48 2.32
 4 5 7 116.15 2.28
 -5 5 7 202.06 3.77
 5 5 7 199.11 3.64
 -6 5 7 174.1 3.27
 6 5 7 175.65 3.29
 -7 5 7 201.55 3.78
 7 5 7 204.94 3.83
 -8 5 7 392.98 7.01
 8 5 7 384.22 6.85
 -9 5 7 109.91 2.11
 9 5 7 108.34 1.84
 -10 5 7 48.77 1.05
 10 5 7 48.9 1.03
 -11 5 7 61.83 1.34
 11 5 7 62.26 1.44
 -12 5 7 174.92 3.33
 12 5 7 175.48 3.43
 -13 5 7 7.95 0.85
 13 5 7 7.69 0.73
 -14 5 7 64.82 1.77
 14 5 7 67.13 1.82
 -15 5 7 17.91 1.32
 15 5 7 20.9 1.23
 -16 5 7 57.19 2.02
 16 5 7 55.25 2.07
 -17 5 7 21.12 1.8
 17 5 7 21.71 1.97
 -18 5 7 11.89 2.38
 18 5 7 11.03 2.48
 0 6 7 26.73 0.64
 -1 6 7 397.44 6.04
 1 6 7 393.34 5.95
 -2 6 7 131.53 2.51
 2 6 7 133.85 2.57
 -3 6 7 4.93 0.55
 3 6 7 4.83 0.59
 -4 6 7 207.67 3.81
 4 6 7 206.84 3.8
 -5 6 7 65.69 1.47
 5 6 7 65.26 1.51
 -6 6 7 230.89 4.24
 6 6 7 232.82 4.28
 -7 6 7 41.12 1.17
 7 6 7 41.1 1.14
 -8 6 7 141.68 2.75
 8 6 7 145.35 3.15
 -9 6 7 69.06 1.64
 9 6 7 67.32 1.61
 -10 6 7 3.98 0.69
 10 6 7 5.05 0.5
 -11 6 7 53.73 1.3
 11 6 7 55.57 1.25
 -12 6 7 22.19 0.89
 12 6 7 22.04 0.84
 -13 6 7 83 2.03
 13 6 7 83.78 2.08
 -14 6 7 32.94 1.48
 14 6 7 33.29 1.37
 -15 6 7 41.89 1.63
 15 6 7 45.31 1.73
 -16 6 7 16.93 1.52
 16 6 7 17.4 1.52
 -17 6 7 33.25 2.09
 17 6 7 31.8 2.11
 0 7 7 242.39 3.75
 -1 7 7 77.37 1.35
 1 7 7 76.37 1.37
 -2 7 7 199.3 3.26
 2 7 7 195.69 3.07
 -3 7 7 320.52 5.73
 3 7 7 321.3 5.74
 -4 7 7 24.13 0.92
 4 7 7 25.75 0.91
 -5 7 7 81.14 1.76
 5 7 7 78.92 1.72
 -6 7 7 164.04 3.11
 6 7 7 163.84 3.13
 -7 7 7 22.71 0.89
 7 7 7 24.01 0.94
 -8 7 7 70.48 1.61
 8 7 7 71.02 1.62
 -9 7 7 79.85 1.84
 9 7 7 81 1.75
 -10 7 7 4.13 0.67
 10 7 7 1.48 0.61
 -11 7 7 11.42 1.03
 11 7 7 9.98 0.91
 -12 7 7 3.67 0.65
 12 7 7 5.77 0.73
 -13 7 7 1.55 0.72
 13 7 7 1.82 0.76
 -14 7 7 13.93 1.25
 14 7 7 12.46 1.15
 -15 7 7 45.51 1.7
 15 7 7 47.49 1.79
 -16 7 7 20.68 1.7
 16 7 7 19.19 1.67
 -17 7 7 3.86 1.98
 17 7 7 5.92 1.9
 0 8 7 0.51 0.31
 -1 8 7 17.77 0.61
 1 8 7 17.97 0.59
 -2 8 7 63.85 1.2
 2 8 7 64.41 1.33
 -3 8 7 216.71 4
 3 8 7 217.71 4.02
 -4 8 7 47.55 1.19
 4 8 7 45.55 1.21
 -5 8 7 42.21 1.28
 5 8 7 43.01 1.18
 -6 8 7 254.31 4.62
 6 8 7 258.53 4.74
 -7 8 7 48.67 1.3
 7 8 7 47.41 1.36
 -8 8 7 205.43 3.83
 8 8 7 209.34 4.09
 -9 8 7 108.15 2.53
 9 8 7 108.46 2.56
 -10 8 7 18.84 1.01
 10 8 7 16.33 1.03
 -11 8 7 12.34 1.32
 11 8 7 13.76 1.34
 -12 8 7 176.02 4.84
 12 8 7 173.19 4.8
 -13 8 7 8.93 1.08
 13 8 7 9.24 0.88
 -14 8 7 11.23 1.09
 14 8 7 12.54 1.2
 -15 8 7 21.47 1.45
 15 8 7 22.24 1.63
 -16 8 7 40.06 1.93
 16 8 7 44.62 2.11
 0 9 7 163.64 2.66
 -1 9 7 215.44 3.46
 1 9 7 215.01 3.39
 -2 9 7 99.41 1.94
 2 9 7 97.83 1.72
 -3 9 7 92.64 1.68
 3 9 7 89.85 1.74
 -4 9 7 13.81 0.83
 4 9 7 12.58 0.83
 -5 9 7 11.43 0.83
 5 9 7 9.85 0.76
 -6 9 7 77.12 1.74
 6 9 7 77.75 1.74
 -7 9 7 27.26 1.06
 7 9 7 26.92 0.99
 -8 9 7 34.29 1.24
 8 9 7 34.48 1.3
 -9 9 7 17.31 1.18
 9 9 7 19.55 1.14
 -10 9 7 13.85 1.23
 10 9 7 14.52 1.35
 -11 9 7 241.01 6.46
 11 9 7 254.04 6.54
 -12 9 7 16.92 1.51
 12 9 7 19.76 1.65
 -13 9 7 147.72 4.41
 13 9 7 144.43 4.66
 -14 9 7 67.84 2.83
 14 9 7 69.2 2.72
 -15 9 7 31.07 2.51
 15 9 7 33.37 2.63
 -16 9 7 20.19 3.07
 16 9 7 17.61 2.68
 0 10 7 40.61 1
 -1 10 7 206.44 3.3
 1 10 7 202.53 3.21
 -2 10 7 86.67 1.55
 2 10 7 83.97 1.52
 -3 10 7 266.63 4.16
 3 10 7 259.53 4.52
 -4 10 7 143.36 2.36
 4 10 7 141.72 2.39
 -5 10 7 52.59 1.55
 5 10 7 54.52 1.35
 -6 10 7 66.73 1.97
 6 10 7 68.15 2.01
 -7 10 7 83.89 2.21
 7 10 7 83.22 2.22
 -8 10 7 119.73 3.04
 8 10 7 114.07 3.34
 -9 10 7 12.36 1.2
 9 10 7 10.87 1.25
 -10 10 7 276.92 7.3
 10 10 7 275.55 7.08
 -11 10 7 38.95 1.88
 11 10 7 38.29 1.95
 -12 10 7 97.34 3.34
 12 10 7 99.9 3.66
 -13 10 7 86.29 2.91
 13 10 7 83.03 3.16
 -14 10 7 8.87 2.09
 14 10 7 12.62 2.04
 -15 10 7 13.47 2.59
 15 10 7 15.54 2.53
 0 11 7 56.6 1.35
 -1 11 7 69.07 1.52
 1 11 7 66.67 1.48
 -2 11 7 196.03 3.64
 2 11 7 199.95 3.68
 -3 11 7 13.14 0.71
 3 11 7 13.12 0.7
 -4 11 7 3.12 0.56
 4 11 7 3.21 0.45
 -5 11 7 232.34 5.28
 5 11 7 229.34 5.22
 -6 11 7 19.05 1.2
 6 11 7 18.52 1.15
 -7 11 7 24.18 1.44
 7 11 7 21.41 1.26
 -8 11 7 14.71 1.29
 8 11 7 13.48 1.28
 -9 11 7 27.33 1.52
 9 11 7 25.52 1.58
 -10 11 7 93.65 2.96
 10 11 7 98.9 3.22
 -11 11 7 90.95 3.22
 11 11 7 86.52 3.06
 -12 11 7 8.45 1.61
 12 11 7 7.8 2
 -13 11 7 38.99 2.58
 13 11 7 35.75 2.43
 -14 11 7 2.58 2.11
 14 11 7 0.08 1.8
 0 12 7 148.09 2.84
 -1 12 7 35.52 1.16
 1 12 7 34.02 1.09
 -2 12 7 163.28 3.13
 2 12 7 162.82 3.1
 -3 12 7 64.65 1.56
 3 12 7 64.17 1.43
 -4 12 7 38.74 1.21
 4 12 7 37.05 1.03
 -5 12 7 54.73 1.36
 5 12 7 56.53 1.39
 -6 12 7 0.86 1.02
 6 12 7 0.4 0.8
 -7 12 7 23.02 1.41
 7 12 7 22.6 1.32
 -8 12 7 1.91 1.17
 8 12 7 2.06 1.38
 -9 12 7 27.43 1.78
 9 12 7 29.47 1.88
 -10 12 7 26.5 1.81
 10 12 7 28.79 1.94
 -11 12 7 20.2 2.2
 11 12 7 22.09 1.86
 -12 12 7 20.87 2.2
 12 12 7 17.03 2.55
 -13 12 7 3.96 2.41
 13 12 7 3.37 2.56
 -14 12 7 20.97 4.14
 0 13 7 4.76 0.84
 -1 13 7 0.1 0.68
 1 13 7 0.58 0.64
 -2 13 7 13.2 0.97
 2 13 7 16.41 0.84
 -3 13 7 46.09 1.36
 3 13 7 47.17 1.31
 -4 13 7 63.25 1.62
 4 13 7 63.19 1.6
 -5 13 7 24.84 1.02
 5 13 7 24.09 0.98
 -6 13 7 13.38 1.31
 6 13 7 13.83 1.21
 -7 13 7 84.91 2.79
 7 13 7 89.42 2.96
 -8 13 7 16.54 1.96
 8 13 7 14.96 1.81
 -9 13 7 7.41 1.63
 9 13 7 7.01 2.11
 -10 13 7 34.51 2.03
 10 13 7 36.9 2.23
 -11 13 7 31.18 2.57
 11 13 7 28.48 2.65
 -12 13 7 1.82 2.43
 12 13 7 2.1 2.21
 0 14 7 2.28 0.95
 -1 14 7 10.35 1.02
 1 14 7 10.76 1.01
 -2 14 7 198.24 3.84
 2 14 7 191.03 3.68
 -3 14 7 46.91 1.47
 3 14 7 50.81 1.56
 -4 14 7 183.09 3.55
 4 14 7 170.5 3.36
 -5 14 7 159.43 3.44
 5 14 7 155.68 3.46
 -6 14 7 29.28 1.37
 6 14 7 26.64 1.37
 -7 14 7 91.03 3.13
 7 14 7 87.57 3.17
 -8 14 7 63.91 2.6
 8 14 7 60.24 2.76
 -9 14 7 2.33 1.92
 9 14 7 1.95 1.75
 -10 14 7 32.4 2.57
 10 14 7 33.51 2.58
 -11 14 7 7.98 2.84
 11 14 7 3.69 2.3
 0 15 7 15.84 1.28
 -1 15 7 16.54 1.34
 1 15 7 17.08 1.37
 -2 15 7 50.12 1.8
 2 15 7 48.31 1.67
 -3 15 7 70.05 2.02
 3 15 7 70.76 1.99
 -4 15 7 16.96 1.52
 4 15 7 17.86 1.48
 -5 15 7 0.54 1.19
 5 15 7 0.88 1.45
 -6 15 7 3.75 1.19
 6 15 7 5.03 1.14
 -7 15 7 16.62 2.13
 7 15 7 21.39 2.6
 -8 15 7 14.4 2.38
 8 15 7 14.18 2.59
 -9 15 7 26.08 2.63
 9 15 7 23.6 2.39
 -10 15 7 95.96 4.79
 10 15 7 96.73 4.4
 0 16 7 17.44 1.54
 -1 16 7 25.58 1.62
 1 16 7 29.15 1.7
 -2 16 7 3.61 1.34
 2 16 7 5.83 1.61
 -3 16 7 64.32 2.3
 3 16 7 63.96 2.24
 -4 16 7 20.25 1.72
 4 16 7 17.7 1.61
 -5 16 7 116.65 3.17
 5 16 7 107.49 2.97
 -6 16 7 2.46 1.52
 6 16 7 3.07 1.58
 -7 16 7 25.49 2.71
 7 16 7 23.53 2.55
 -8 16 7 80.82 3.72
 8 16 7 94.26 4.27
 0 17 7 76.09 2.63
 -1 17 7 12.56 1.89
 1 17 7 15.07 1.76
 -2 17 7 12.98 2.2
 2 17 7 9.75 1.89
 -3 17 7 4.19 2.08
 3 17 7 5.47 2.02
 -4 17 7 0.89 1.97
 4 17 7 1.8 1.78
 -5 17 7 13.95 2.73
 5 17 7 14.08 2.23
 0 0 8 221.77 4.85
 1 0 8 166.84 2.62
 2 0 8 1.23 0.24
 3 0 8 72.9 1.26
 4 0 8 90.62 1.53
 5 0 8 0.42 0.25
 6 0 8 1.77 0.35
 7 0 8 0.74 0.26
 8 0 8 78.37 1.42
 9 0 8 8.56 0.58
 10 0 8 34.8 0.86
 11 0 8 145.66 2.6
 12 0 8 301.01 5.4
 13 0 8 66.48 1.57
 14 0 8 7.88 0.83
 15 0 8 49.44 1.66
 16 0 8 78.12 2.18
 17 0 8 4.61 1.77
 18 0 8 22.58 2.16
 0 1 8 0.43 0.21
 -1 1 8 94.65 1.56
 1 1 8 94.4 1.55
 -2 1 8 1203.26 17.94
 2 1 8 1195.88 17.89
 -3 1 8 266.78 4.1
 3 1 8 259.01 3.98
 -4 1 8 13.53 0.47
 4 1 8 12.15 0.46
 -5 1 8 184.32 2.9
 5 1 8 180.74 2.83
 -6 1 8 189.95 3
 6 1 8 190.73 3.01
 -7 1 8 284.62 4.64
 7 1 8 291.52 4.51
 -8 1 8 32.32 0.8
 8 1 8 29.3 0.75
 -9 1 8 71.51 1.33
 9 1 8 70.9 1.35
 -10 1 8 84.24 1.54
 10 1 8 84.27 1.55
 -11 1 8 199.91 3.46
 11 1 8 197.81 3.49
 -12 1 8 234.04 4.99
 12 1 8 224.49 4.14
 -13 1 8 20.61 0.97
 13 1 8 21.8 0.92
 -14 1 8 10.31 1
 14 1 8 9.54 0.91
 -15 1 8 62.24 1.74
 15 1 8 62.14 1.74
 -16 1 8 7.19 1.26
 16 1 8 6.04 1.1
 -17 1 8 16.36 1.68
 17 1 8 17.54 1.8
 -18 1 8 56.51 2.57
 18 1 8 53.15 2.69
 0 2 8 27.74 0.62
 -1 2 8 146.59 2.33
 1 2 8 146.73 2.32
 -2 2 8 103.72 1.69
 2 2 8 102.54 1.68
 -3 2 8 75.61 1.3
 3 2 8 75.21 1.35
 -4 2 8 30.48 0.65
 4 2 8 30.79 0.67
 -5 2 8 246.22 3.95
 5 2 8 250.52 3.97
 -6 2 8 240.72 3.75
 6 2 8 241.53 3.77
 -7 2 8 116.72 1.94
 7 2 8 115.14 1.94
 -8 2 8 138.5 2.29
 8 2 8 138.5 2.28
 -9 2 8 29.68 0.78
 9 2 8 29 0.75
 -10 2 8 17.15 0.66
 10 2 8 16.92 0.6
 -11 2 8 15.7 0.71
 11 2 8 15.69 0.72
 -12 2 8 26.27 0.93
 12 2 8 23.3 0.93
 -13 2 8 33.95 1.2
 13 2 8 32.47 1.11
 -14 2 8 21.4 1.05
 14 2 8 20.96 1.2
 -15 2 8 29.85 1.52
 15 2 8 32.69 1.29
 -16 2 8 120.68 2.96
 16 2 8 119.75 3
 -17 2 8 54.23 2.33
 17 2 8 52.99 2.17
 -18 2 8 2.32 1.5
 18 2 8 2.87 2.12
 0 3 8 74.58 1.28
 -1 3 8 478.87 7.23
 1 3 8 465.56 7.04
 -2 3 8 779.86 11.65
 2 3 8 738.14 11.06
 -3 3 8 19.21 0.67
 3 3 8 18.96 0.69
 -4 3 8 950.13 16.45
 4 3 8 958.4 16.58
 -5 3 8 151.13 2.85
 5 3 8 150.51 3.09
 -6 3 8 75.71 1.66
 6 3 8 71.44 1.53
 -7 3 8 87.88 1.85
 7 3 8 88.15 1.9
 -8 3 8 263.06 4.08
 8 3 8 266.15 4.12
 -9 3 8 40.77 0.91
 9 3 8 40.88 0.96
 -10 3 8 42.13 1
 10 3 8 40.44 0.95
 -11 3 8 75.66 1.53
 11 3 8 76.22 1.6
 -12 3 8 30.44 1
 12 3 8 29.44 1.05
 -13 3 8 28.31 1.14
 13 3 8 27.15 1.02
 -14 3 8 61.81 1.59
 14 3 8 64.53 1.66
 -15 3 8 106.23 2.62
 15 3 8 109.63 2.67
 -16 3 8 36.98 1.64
 16 3 8 40.41 1.71
 -17 3 8 70.56 2.39
 17 3 8 74.21 2.5
 -18 3 8 26.01 2.07
 18 3 8 30.42 2.32
 0 4 8 29.26 0.67
 -1 4 8 154.25 2.43
 1 4 8 153.52 2.42
 -2 4 8 201.81 3.68
 2 4 8 204.27 3.75
 -3 4 8 317.19 5.66
 3 4 8 317.1 5.66
 -4 4 8 76.36 1.62
 4 4 8 75.77 1.61
 -5 4 8 93.19 1.94
 5 4 8 94.54 1.96
 -6 4 8 34.87 1.04
 6 4 8 34.52 1.04
 -7 4 8 80.23 1.7
 7 4 8 84.6 1.81
 -8 4 8 94.69 1.97
 8 4 8 92.98 1.94
 -9 4 8 117.19 2.32
 9 4 8 118.5 2.37
 -10 4 8 75.84 1.42
 10 4 8 80.48 1.47
 -11 4 8 1.26 0.49
 11 4 8 1.75 0.42
 -12 4 8 21.58 0.87
 12 4 8 20.53 0.8
 -13 4 8 2 0.66
 13 4 8 2.08 0.63
 -14 4 8 16.15 1.1
 14 4 8 15.16 1.06
 -15 4 8 52.75 1.8
 15 4 8 52.62 1.89
 -16 4 8 48.29 2
 16 4 8 47.16 1.92
 -17 4 8 43.28 2.1
 17 4 8 45.08 2.32
 -18 4 8 62.6 3.46
 18 4 8 68.9 3.57
 0 5 8 281.94 4.36
 -1 5 8 103.5 1.73
 1 5 8 104.4 1.75
 -2 5 8 116.65 2.26
 2 5 8 116.75 2.28
 -3 5 8 377.89 6.67
 3 5 8 375.92 6.67
 -4 5 8 94.36 1.94
 4 5 8 94.69 1.96
 -5 5 8 120.96 2.41
 5 5 8 124.1 2.46
 -6 5 8 328.69 5.88
 6 5 8 326.93 5.85
 -7 5 8 160.27 3.13
 7 5 8 162.89 3.1
 -8 5 8 21.38 0.91
 8 5 8 19.88 0.9
 -9 5 8 128.1 2.65
 9 5 8 137.2 2.75
 -10 5 8 1.42 0.6
 10 5 8 2.18 0.68
 -11 5 8 22.89 0.74
 11 5 8 23.48 0.77
 -12 5 8 39.48 1.11
 12 5 8 38.71 1.06
 -13 5 8 12.52 0.87
 13 5 8 11.31 0.86
 -14 5 8 28.38 1.35
 14 5 8 29.86 1.34
 -15 5 8 58.54 1.82
 15 5 8 61.33 2.28
 -16 5 8 2.49 1.35
 16 5 8 4.3 1.49
 -17 5 8 45.26 2.36
 17 5 8 44.2 2.17
 0 6 8 6.37 0.39
 -1 6 8 58.14 1.09
 1 6 8 58.33 1.1
 -2 6 8 302.71 5.43
 2 6 8 306.14 5.68
 -3 6 8 18.13 0.7
 3 6 8 17.73 0.75
 -4 6 8 76.11 1.67
 4 6 8 76.01 1.61
 -5 6 8 19.35 0.87
 5 6 8 20.07 0.87
 -6 6 8 149.24 3.09
 6 6 8 141.9 2.77
 -7 6 8 144.89 2.78
 7 6 8 145.76 2.83
 -8 6 8 43.43 1.36
 8 6 8 43.91 1.25
 -9 6 8 41.87 1.23
 9 6 8 45.38 1.23
 -10 6 8 5.17 0.86
 10 6 8 2.68 0.56
 -11 6 8 45.25 1.67
 11 6 8 44.59 1.61
 -12 6 8 68.12 2.03
 12 6 8 67.84 1.94
 -13 6 8 16.81 0.92
 13 6 8 15.82 0.87
 -14 6 8 10.94 1.08
 14 6 8 9.75 1.02
 -15 6 8 11.97 1.27
 15 6 8 14 1.33
 -16 6 8 25.39 1.66
 16 6 8 27.91 1.8
 -17 6 8 68.25 2.66
 17 6 8 64.96 2.61
 0 7 8 1.57 0.29
 -1 7 8 180.9 2.84
 1 7 8 179.55 2.83
 -2 7 8 5.32 0.63
 2 7 8 4.75 0.72
 -3 7 8 162.32 3.04
 3 7 8 163.06 3.13
 -4 7 8 46.23 1.21
 4 7 8 46.17 1.27
 -5 7 8 10.31 0.69
 5 7 8 11.2 0.72
 -6 7 8 66.84 1.56
 6 7 8 68.16 1.63
 -7 7 8 4.38 0.66
 7 7 8 6.03 0.64
 -8 7 8 12.85 0.82
 8 7 8 13.15 0.78
 -9 7 8 62.56 1.66
 9 7 8 60.54 1.61
 -10 7 8 236.55 5.34
 10 7 8 226.92 5.12
 -11 7 8 67.04 2.24
 11 7 8 65.84 2.29
 -12 7 8 57.77 2.29
 12 7 8 57.23 2.14
 -13 7 8 2.18 1.3
 13 7 8 4.47 1.55
 -14 7 8 7.71 1.51
 14 7 8 4.95 1.49
 -15 7 8 16.6 2.14
 15 7 8 11.56 1.96
 -16 7 8 89.37 3.92
 16 7 8 88.05 3.68
 -17 7 8 49.19 3.56
 17 7 8 39.28 5.19
 0 8 8 15.02 0.54
 -1 8 8 69.9 1.36
 1 8 8 72.05 1.32
 -2 8 8 71.4 1.43
 2 8 8 73.99 1.59
 -3 8 8 78.57 1.67
 3 8 8 81.93 1.79
 -4 8 8 133.5 2.63
 4 8 8 135.89 2.69
 -5 8 8 33.44 1.11
 5 8 8 32.57 1.03
 -6 8 8 35.65 1.14
 6 8 8 33.63 1.11
 -7 8 8 43.13 1.23
 7 8 8 44.26 1.23
 -8 8 8 78.16 1.9
 8 8 8 75.87 1.89
 -9 8 8 30.23 1.28
 9 8 8 26.34 1.12
 -10 8 8 73.52 2.51
 10 8 8 77.15 2.71
 -11 8 8 321.3 8.36
 11 8 8 326.18 8.39
 -12 8 8 46.65 2.23
 12 8 8 45.02 1.93
 -13 8 8 98.14 3.26
 13 8 8 93.68 3.34
 -14 8 8 24.78 2.09
 14 8 8 23.57 2.27
 -15 8 8 7.28 2.03
 15 8 8 5.55 1.88
 -16 8 8 4.53 2.66
 16 8 8 3.35 2.27
 0 9 8 0.72 0.33
 -1 9 8 157.41 2.53
 1 9 8 153.22 2.53
 -2 9 8 118.59 2
 2 9 8 112.59 1.99
 -3 9 8 122.84 2.45
 3 9 8 120.25 2.45
 -4 9 8 119.52 2.36
 4 9 8 116.34 2.34
 -5 9 8 32.21 1.06
 5 9 8 30.5 1.03
 -6 9 8 172.42 3.6
 6 9 8 176.14 3.83
 -7 9 8 117.9 2.63
 7 9 8 126.2 3.06
 -8 9 8 6.25 0.98
 8 9 8 4.5 1.04
 -9 9 8 190.14 4.41
 9 9 8 193.65 4.48
 -10 9 8 35.38 1.75
 10 9 8 33.02 1.59
 -11 9 8 108.32 3.41
 11 9 8 103.36 3.26
 -12 9 8 60.76 2.29
 12 9 8 58.97 2.39
 -13 9 8 2.95 1.89
 13 9 8 3.84 1.99
 -14 9 8 5.58 1.99
 14 9 8 3.99 1.63
 -15 9 8 8.89 2.45
 15 9 8 9.59 2.31
 0 10 8 0.54 0.4
 -1 10 8 15.29 0.63
 1 10 8 13.54 0.61
 -2 10 8 16.54 0.62
 2 10 8 15.57 0.63
 -3 10 8 37.26 1.1
 3 10 8 39.15 1.18
 -4 10 8 41.41 1.31
 4 10 8 40.72 1.22
 -5 10 8 34.45 1.33
 5 10 8 34.86 1.28
 -6 10 8 82.93 2.28
 6 10 8 78.52 2.6
 -7 10 8 41.93 1.59
 7 10 8 38.44 1.54
 -8 10 8 45.77 1.63
 8 10 8 45.34 1.61
 -9 10 8 79.97 2.65
 9 10 8 78.07 2.52
 -10 10 8 76.14 2.73
 10 10 8 75.34 2.68
 -11 10 8 9.45 1.48
 11 10 8 7.84 1.61
 -12 10 8 30.44 2.24
 12 10 8 31.94 2.06
 -13 10 8 7.93 1.66
 13 10 8 5.43 1.69
 -14 10 8 14.56 2.51
 14 10 8 11.77 2.56
 -15 10 8 32.39 3.21
 15 10 8 36.57 3.28
 0 11 8 1.17 0.51
 -1 11 8 0.94 0.38
 1 11 8 1.49 0.52
 -2 11 8 222.03 4.04
 2 11 8 218.55 3.98
 -3 11 8 84.13 1.77
 3 11 8 84.89 1.76
 -4 11 8 128.04 3.21
 4 11 8 128.8 3.16
 -5 11 8 72.91 2.21
 5 11 8 74.76 2.13
 -6 11 8 105.47 2.88
 6 11 8 101.6 2.69
 -7 11 8 153.22 3.87
 7 11 8 152.39 3.64
 -8 11 8 94.28 3.04
 8 11 8 93.81 3
 -9 11 8 54.23 2.15
 9 11 8 53.94 2.17
 -10 11 8 22.37 1.76
 10 11 8 25.96 2.37
 -11 11 8 2.84 1.42
 11 11 8 1.72 1.4
 -12 11 8 30.86 2.21
 12 11 8 32.09 2.31
 -13 11 8 4.26 2.21
 13 11 8 6.84 2.27
 -14 11 8 22.35 2.83
 14 11 8 26.74 2.8
 0 12 8 133.32 2.62
 -1 12 8 15 0.84
 1 12 8 14.94 0.83
 -2 12 8 6.76 0.72
 2 12 8 6.22 0.65
 -3 12 8 41.89 1.11
 3 12 8 40.05 1.05
 -4 12 8 13.08 1.1
 4 12 8 11.68 1.09
 -5 12 8 83.02 2.39
 5 12 8 87.37 2.51
 -6 12 8 23.68 1.55
 6 12 8 21.17 1.31
 -7 12 8 102.96 3.35
 7 12 8 98.01 3.19
 -8 12 8 6.44 1.57
 8 12 8 7.34 2.11
 -9 12 8 23.14 1.75
 9 12 8 23 1.78
 -10 12 8 23.12 1.85
 10 12 8 23.87 2.24
 -11 12 8 70.61 2.95
 11 12 8 72.94 2.91
 -12 12 8 13.13 2.35
 12 12 8 9.99 2.03
 -13 12 8 48.8 3.16
 13 12 8 47.69 3.05
 0 13 8 9.14 0.9
 -1 13 8 36.41 1.19
 1 13 8 34.92 1.13
 -2 13 8 97.02 2.14
 2 13 8 94.96 2.04
 -3 13 8 30.11 1.07
 3 13 8 27.52 1.03
 -4 13 8 140.34 3.06
 4 13 8 135.37 3.05
 -5 13 8 83.04 2.58
 5 13 8 82.93 2.48
 -6 13 8 2.17 1.37
 6 13 8 1.43 1.25
 -7 13 8 74.37 2.65
 7 13 8 80.13 3.01
 -8 13 8 15.87 1.95
 8 13 8 18.23 1.96
 -9 13 8 13.99 1.78
 9 13 8 19.13 2.46
 -10 13 8 89.84 3.28
 10 13 8 98.28 3.53
 -11 13 8 0.29 2.14
 11 13 8 4.69 2.42
 -12 13 8 147.18 5.09
 12 13 8 141.32 5.08
 0 14 8 10.35 1.02
 -1 14 8 34.56 1.33
 1 14 8 34.89 1.39
 -2 14 8 38.87 1.52
 2 14 8 35.6 1.35
 -3 14 8 16.28 1.12
 3 14 8 15.61 1.11
 -4 14 8 0.45 0.84
 4 14 8 1.66 0.74
 -5 14 8 30.42 1.82
 5 14 8 32.62 2
 -6 14 8 20.35 2.12
 6 14 8 14.96 2.23
 -7 14 8 80.42 3.12
 7 14 8 83.44 3.41
 -8 14 8 9.11 1.95
 8 14 8 10.62 2.06
 -9 14 8 52.75 3.07
 9 14 8 49.56 2.87
 -10 14 8 56.8 3.11
 10 14 8 59.52 3.41
 -11 14 8 33.4 3.19
 11 14 8 28.42 4.53
 0 15 8 6.46 1.36
 -1 15 8 19.5 1.44
 1 15 8 20.33 1.32
 -2 15 8 27.8 1.55
 2 15 8 24.47 1.47
 -3 15 8 20.39 1.54
 3 15 8 17.28 1.3
 -4 15 8 121.37 2.93
 4 15 8 120.24 2.94
 -5 15 8 7.17 1.7
 5 15 8 6.42 1.87
 -6 15 8 107.83 3.56
 6 15 8 105.65 3.64
 -7 15 8 32.8 2.59
 7 15 8 34.26 2.62
 -8 15 8 51.8 2.97
 8 15 8 47.13 2.7
 -9 15 8 32.16 3.71
 9 15 8 33.22 3.13
 0 16 8 4.8 1.47
 -1 16 8 73.23 2.32
 1 16 8 76.11 2.41
 -2 16 8 32.16 1.84
 2 16 8 37.2 1.94
 -3 16 8 112.21 3.3
 3 16 8 103.51 3
 -4 16 8 5.44 1.56
 4 16 8 3.34 1.43
 -5 16 8 16.65 2.52
 5 16 8 18.12 2.61
 -6 16 8 23.67 3.04
 6 16 8 20.29 2.78
 -7 16 8 28.43 2.89
 7 16 8 37.24 3.23
 0 17 8 31.26 2.23
 -1 17 8 3.39 1.67
 1 17 8 1.98 1.95
 -2 17 8 77.7 3.1
 2 17 8 73.73 2.86
 -3 17 8 18.62 2.97
 3 17 8 19.75 2.54
 -4 17 8 124.71 5.17
 4 17 8 117.91 6.36
 0 0 9 0.14 0.29
 1 0 9 173.89 2.75
 2 0 9 7.64 0.44
 3 0 9 108.71 1.95
 4 0 9 120.01 1.98
 5 0 9 5.9 0.42
 6 0 9 161.46 2.62
 7 0 9 1.63 0.34
 8 0 9 108.45 1.85
 9 0 9 0.87 0.47
 10 0 9 228.52 3.65
 11 0 9 60.39 1.43
 12 0 9 30.35 1.01
 13 0 9 2.07 0.63
 14 0 9 193.43 3.64
 15 0 9 47.37 1.64
 16 0 9 22.24 1.54
 17 0 9 1 1.53
 18 0 9 3.67 2.46
 0 1 9 781.93 11.77
 -1 1 9 364.61 5.56
 1 1 9 368.87 5.62
 -2 1 9 78.09 1.38
 2 1 9 77.17 1.35
 -3 1 9 50.31 1
 3 1 9 48.91 0.96
 -4 1 9 14.49 0.49
 4 1 9 13.08 0.48
 -5 1 9 28.14 0.68
 5 1 9 28.74 0.69
 -6 1 9 35.15 0.79
 6 1 9 34.84 0.78
 -7 1 9 119.18 2
 7 1 9 116.71 2.02
 -8 1 9 74.92 1.38
 8 1 9 75.31 1.41
 -9 1 9 69.03 1.33
 9 1 9 71.03 1.49
 -10 1 9 23.22 0.78
 10 1 9 23.37 0.76
 -11 1 9 32.81 1
 11 1 9 31.32 0.93
 -12 1 9 54.54 1.38
 12 1 9 54.87 1.42
 -13 1 9 57.06 1.49
 13 1 9 57.62 1.51
 -14 1 9 6.85 0.86
 14 1 9 7.66 0.8
 -15 1 9 31.31 1.32
 15 1 9 32.52 1.47
 -16 1 9 48.62 1.71
 16 1 9 51.88 1.83
 -17 1 9 45.23 2.08
 17 1 9 43.69 2.33
 -18 1 9 3.45 2.62
 18 1 9 3.99 2.89
 0 2 9 145.83 2.32
 -1 2 9 61.08 1.15
 1 2 9 62.58 1.14
 -2 2 9 235.46 3.66
 2 2 9 233.26 3.63
 -3 2 9 827.8 12.41
 3 2 9 835.54 12.52
 -4 2 9 200.54 3.13
 4 2 9 197.45 3.1
 -5 2 9 279.57 4.33
 5 2 9 274.58 4.24
 -6 2 9 36.24 0.78
 6 2 9 38.91 0.83
 -7 2 9 11.57 0.51
 7 2 9 11.17 0.48
 -8 2 9 68.22 1.27
 8 2 9 68.34 1.27
 -9 2 9 38.92 0.91
 9 2 9 38.85 0.91
 -10 2 9 79.76 1.56
 10 2 9 78.6 1.45
 -11 2 9 297.56 5.75
 11 2 9 290.02 5.2
 -12 2 9 23.13 0.95
 12 2 9 26.06 0.98
 -13 2 9 41.75 1.36
 13 2 9 41.47 1.29
 -14 2 9 71.02 1.73
 14 2 9 72.88 1.91
 -15 2 9 4.31 1.05
 15 2 9 4.31 1.03
 -16 2 9 25.99 1.7
 16 2 9 28.33 1.69
 -17 2 9 34.13 2.07
 17 2 9 34.19 1.99
 -18 2 9 29.36 3.01
 18 2 9 31.14 3.22
 0 3 9 2.86 0.33
 -1 3 9 215.92 3.37
 1 3 9 215.82 3.35
 -2 3 9 358.75 5.49
 2 3 9 351.46 5.38
 -3 3 9 274.41 4.92
 3 3 9 275.65 4.95
 -4 3 9 272.44 4.92
 4 3 9 269.76 4.85
 -5 3 9 38.03 1.06
 5 3 9 40.04 1.08
 -6 3 9 66.05 1.47
 6 3 9 65.17 1.46
 -7 3 9 36.77 1.04
 7 3 9 37.87 1.03
 -8 3 9 18.22 0.86
 8 3 9 15.38 0.83
 -9 3 9 223.76 3.51
 9 3 9 222.44 3.51
 -10 3 9 121.53 2.19
 10 3 9 123.86 2.21
 -11 3 9 45.86 1.21
 11 3 9 47.56 1.22
 -12 3 9 31.24 1.05
 12 3 9 33.17 1.02
 -13 3 9 54.59 1.53
 13 3 9 58.56 1.48
 -14 3 9 4.81 0.9
 14 3 9 2.9 0.88
 -15 3 9 100.15 2.52
 15 3 9 103.09 2.66
 -16 3 9 23.09 1.74
 16 3 9 23.03 1.8
 -17 3 9 42.97 2.09
 17 3 9 41.45 2.08
 0 4 9 85.49 1.45
 -1 4 9 86.4 1.55
 1 4 9 86.01 1.72
 -2 4 9 88.99 1.84
 2 4 9 86.74 1.8
 -3 4 9 146.42 2.78
 3 4 9 145.68 2.73
 -4 4 9 74.25 1.6
 4 4 9 76.53 1.66
 -5 4 9 27.39 0.91
 5 4 9 26.94 0.97
 -6 4 9 78.52 1.72
 6 4 9 79.16 1.89
 -7 4 9 37.02 1.05
 7 4 9 38.63 1.09
 -8 4 9 79.13 1.74
 8 4 9 81.03 1.82
 -9 4 9 170.27 3.26
 9 4 9 169.29 3.26
 -10 4 9 22.4 1.03
 10 4 9 21.88 1.01
 -11 4 9 109.76 2.5
 11 4 9 113.41 2.83
 -12 4 9 43.08 1.14
 12 4 9 46.75 1.24
 -13 4 9 117.56 2.4
 13 4 9 115.54 2.36
 -14 4 9 6.5 1.1
 14 4 9 5.9 1.03
 -15 4 9 12.32 1.29
 15 4 9 13.77 1.34
 -16 4 9 73.56 2.22
 16 4 9 77.58 2.43
 -17 4 9 59.42 2.43
 17 4 9 60.01 2.3
 0 5 9 8.22 0.45
 -1 5 9 50.83 0.98
 1 5 9 52.04 0.99
 -2 5 9 0.63 0.34
 2 5 9 1.55 0.43
 -3 5 9 174.17 3.55
 3 5 9 174.83 3.42
 -4 5 9 242.21 4.42
 4 5 9 245.66 4.49
 -5 5 9 355.37 6.33
 5 5 9 367.23 6.56
 -6 5 9 57.4 1.42
 6 5 9 54.86 1.42
 -7 5 9 173.6 3.28
 7 5 9 174.06 3.29
 -8 5 9 10.04 0.76
 8 5 9 10.01 0.74
 -9 5 9 30.66 1.18
 9 5 9 30.6 1.14
 -10 5 9 172.28 3.61
 10 5 9 175.04 3.64
 -11 5 9 69.85 2.11
 11 5 9 67.49 1.98
 -12 5 9 50.55 1.68
 12 5 9 45.63 1.63
 -13 5 9 59.76 2.46
 13 5 9 58.16 2.41
 -14 5 9 18.85 1.16
 14 5 9 19.76 1.2
 -15 5 9 28.45 1.54
 15 5 9 29.14 1.52
 -16 5 9 4.61 1.44
 16 5 9 2.25 1.44
 -17 5 9 11.95 2.14
 17 5 9 9.2 1.94
 0 6 9 0.7 0.27
 -1 6 9 24.24 0.63
 1 6 9 23.88 0.61
 -2 6 9 77.56 1.66
 2 6 9 76.94 1.81
 -3 6 9 184.15 3.43
 3 6 9 184.32 3.43
 -4 6 9 147.13 2.84
 4 6 9 147.24 2.93
 -5 6 9 457.44 8.08
 5 6 9 447.44 7.92
 -6 6 9 103.89 2.13
 6 6 9 108.2 2.2
 -7 6 9 139.65 2.7
 7 6 9 135.03 2.66
 -8 6 9 16.03 0.81
 8 6 9 15.56 0.77
 -9 6 9 90.49 2.17
 9 6 9 91.62 2.12
 -10 6 9 30.5 1.21
 10 6 9 30.71 1.2
 -11 6 9 82.28 2.37
 11 6 9 82.74 2.37
 -12 6 9 14.37 1.4
 12 6 9 13.07 1.24
 -13 6 9 50.44 2.09
 13 6 9 47.27 2.2
 -14 6 9 17.82 1.78
 14 6 9 19.33 1.97
 -15 6 9 21.5 2.08
 15 6 9 21.59 2.57
 -16 6 9 25.5 2.66
 16 6 9 22.58 2.57
 0 7 9 219.51 3.45
 -1 7 9 136.69 2.21
 1 7 9 137.49 2.24
 -2 7 9 139.05 2.68
 2 7 9 138.99 2.71
 -3 7 9 131.18 2.55
 3 7 9 130.08 2.58
 -4 7 9 46.78 1.27
 4 7 9 43.9 1.18
 -5 7 9 85.52 1.88
 5 7 9 80.58 1.81
 -6 7 9 72.08 1.9
 6 7 9 74.8 1.77
 -7 7 9 5.47 0.66
 7 7 9 5.84 0.72
 -8 7 9 1.35 0.55
 8 7 9 2.72 0.73
 -9 7 9 1.79 0.73
 9 7 9 1.23 0.69
 -10 7 9 7.89 1.1
 10 7 9 5.12 1.02
 -11 7 9 61.22 2.71
 11 7 9 66.09 2.25
 -12 7 9 221.84 6.01
 12 7 9 234.09 6.19
 -13 7 9 52.31 2.32
 13 7 9 53.88 2.41
 -14 7 9 10.26 1.83
 14 7 9 16.31 2.02
 -15 7 9 6.43 2.1
 15 7 9 9.24 2.22
 -16 7 9 0.59 2.3
 16 7 9 0.45 2.01
 0 8 9 473.28 7.17
 -1 8 9 113.32 1.93
 1 8 9 112.71 2.09
 -2 8 9 72.98 1.68
 2 8 9 70.65 1.59
 -3 8 9 30.61 0.97
 3 8 9 30.35 1.01
 -4 8 9 16.76 0.9
 4 8 9 14.24 0.83
 -5 8 9 56.65 1.38
 5 8 9 59.84 1.64
 -6 8 9 14.32 0.97
 6 8 9 13.91 0.82
 -7 8 9 21.4 1.04
 7 8 9 22.18 1.1
 -8 8 9 15.89 0.98
 8 8 9 16.74 0.96
 -9 8 9 77.16 2.22
 9 8 9 75.49 2.16
 -10 8 9 6.28 1.3
 10 8 9 2.01 1.14
 -11 8 9 225.14 5.98
 11 8 9 222.18 5.94
 -12 8 9 2.95 1.24
 12 8 9 3.23 1.35
 -13 8 9 79.47 2.94
 13 8 9 81.96 3.19
 -14 8 9 26.47 2.23
 14 8 9 27.38 2.43
 -15 8 9 61.49 3.16
 15 8 9 60.33 3.22
 -16 8 9 17.85 4.18
 16 8 9 2.58 4.06
 0 9 9 188.77 3.06
 -1 9 9 6.58 0.52
 1 9 9 6.83 0.48
 -2 9 9 414.57 7.37
 2 9 9 415.38 7.34
 -3 9 9 3.5 0.61
 3 9 9 2.07 0.59
 -4 9 9 250.53 5
 4 9 9 242 4.83
 -5 9 9 14.27 0.92
 5 9 9 12.91 0.9
 -6 9 9 2.91 0.8
 6 9 9 1.79 0.8
 -7 9 9 73.78 2.08
 7 9 9 73.37 2.03
 -8 9 9 66.14 1.96
 8 9 9 67.92 2.01
 -9 9 9 21.46 1.47
 9 9 9 21.51 1.38
 -10 9 9 32.6 1.85
 10 9 9 33.48 1.89
 -11 9 9 15.01 1.45
 11 9 9 13.64 1.63
 -12 9 9 66.93 2.6
 12 9 9 66.89 2.86
 -13 9 9 2.04 1.45
 13 9 9 2.2 1.6
 -14 9 9 23.72 2.26
 14 9 9 27.78 2.67
 -15 9 9 70.7 3.86
 15 9 9 71.98 3.15
 0 10 9 0.35 0.39
 -1 10 9 54.73 1.25
 1 10 9 55.99 1.44
 -2 10 9 44.26 1.46
 2 10 9 41.94 1.43
 -3 10 9 268.71 6.01
 3 10 9 263.49 5.81
 -4 10 9 29.16 1.26
 4 10 9 27.59 1.25
 -5 10 9 122.29 3.6
 5 10 9 118.82 3
 -6 10 9 32.89 1.43
 6 10 9 33.53 1.43
 -7 10 9 13.1 1.13
 7 10 9 15.19 1.28
 -8 10 9 63.82 2.05
 8 10 9 67.47 2.01
 -9 10 9 20.94 1.47
 9 10 9 19.82 1.59
 -10 10 9 69.92 2.49
 10 10 9 67.09 2.94
 -11 10 9 22.7 1.84
 11 10 9 20.03 1.93
 -12 10 9 93.16 3.33
 12 10 9 87.47 3.34
 -13 10 9 14.56 2.25
 13 10 9 17.44 2.26
 -14 10 9 25.74 2.58
 14 10 9 25.05 2.41
 0 11 9 62.31 1.51
 -1 11 9 29.45 0.96
 1 11 9 28.94 0.9
 -2 11 9 26.77 0.83
 2 11 9 23.41 0.76
 -3 11 9 51.79 1.93
 3 11 9 50.36 1.61
 -4 11 9 193.51 4.7
 4 11 9 185.38 4.34
 -5 11 9 1.68 0.78
 5 11 9 1.04 1.01
 -6 11 9 57.98 2
 6 11 9 54.87 1.8
 -7 11 9 86.02 2.57
 7 11 9 85.22 2.41
 -8 11 9 55.55 2.13
 8 11 9 61.77 2.42
 -9 11 9 77.43 2.75
 9 11 9 74.43 2.79
 -10 11 9 5.24 1.56
 10 11 9 1.01 1.52
 -11 11 9 14.92 2.25
 11 11 9 13.05 2.39
 -12 11 9 78.69 3.34
 12 11 9 81.92 3.28
 -13 11 9 40.26 2.91
 13 11 9 46.14 3.35
 0 12 9 0.44 0.62
 -1 12 9 21.77 1.02
 1 12 9 19.94 0.9
 -2 12 9 13.33 0.8
 2 12 9 11.71 0.8
 -3 12 9 230.5 5.29
 3 12 9 215.49 5.8
 -4 12 9 39.53 1.5
 4 12 9 41.86 1.5
 -5 12 9 17.84 1.4
 5 12 9 14.04 1.29
 -6 12 9 43.86 1.96
 6 12 9 38.97 1.7
 -7 12 9 62.68 2.47
 7 12 9 60.56 2.53
 -8 12 9 95.77 3.15
 8 12 9 94.11 3.21
 -9 12 9 23.94 1.92
 9 12 9 24.31 1.95
 -10 12 9 13.8 1.87
 10 12 9 19.93 2.27
 -11 12 9 71.9 3.38
 11 12 9 68.57 3.01
 -12 12 9 27.15 2.55
 12 12 9 27.27 2.38
 0 13 9 11.68 0.98
 -1 13 9 16.27 1.03
 1 13 9 16.78 0.96
 -2 13 9 6.51 0.79
 2 13 9 9.33 0.88
 -3 13 9 17.46 1.51
 3 13 9 12.69 1.5
 -4 13 9 125.56 3.32
 4 13 9 127.5 3.81
 -5 13 9 69.06 2.51
 5 13 9 70.12 2.46
 -6 13 9 42.1 2.18
 6 13 9 38.45 2.18
 -7 13 9 12.32 1.52
 7 13 9 9.4 1.64
 -8 13 9 45.87 2.42
 8 13 9 44.33 2.67
 -9 13 9 2.11 1.83
 9 13 9 1.91 2.07
 -10 13 9 36.61 2.99
 10 13 9 38.2 2.68
 -11 13 9 14.33 2.39
 11 13 9 15.74 2.51
 0 14 9 17.48 1.29
 -1 14 9 36.11 1.44
 1 14 9 33.76 1.28
 -2 14 9 1.37 0.94
 2 14 9 1.05 1.04
 -3 14 9 22.09 1.78
 3 14 9 23.38 1.92
 -4 14 9 68.23 2.74
 4 14 9 75.12 2.62
 -5 14 9 3.35 1.86
 5 14 9 8.57 2.02
 -6 14 9 36.84 2.27
 6 14 9 37.39 2.78
 -7 14 9 12.23 1.98
 7 14 9 15.66 2.62
 -8 14 9 16.96 2.87
 8 14 9 9.89 2.29
 -9 14 9 26.98 2.75
 9 14 9 25.73 2.54
 -10 14 9 14.45 2.79
 10 14 9 16.77 2.91
 0 15 9 31.79 1.65
 -1 15 9 38.64 1.6
 1 15 9 39.88 1.8
 -2 15 9 14.42 1.36
 2 15 9 15.45 1.4
 -3 15 9 46.25 2.38
 3 15 9 46.58 2.22
 -4 15 9 4.74 1.86
 4 15 9 7.68 2.03
 -5 15 9 2.04 2.03
 5 15 9 1.55 1.86
 -6 15 9 82.08 3.57
 6 15 9 87.8 3.38
 -7 15 9 0.86 2.06
 7 15 9 3.54 1.93
 -8 15 9 14.96 2.79
 8 15 9 16.39 2.56
 0 16 9 4.98 1.83
 -1 16 9 52.23 2.1
 1 16 9 53.1 2.35
 -2 16 9 20.34 1.79
 2 16 9 19.43 1.78
 -3 16 9 27.4 2.6
 3 16 9 29.8 2.76
 -4 16 9 4.9 2.4
 4 16 9 6.16 2.53
 -5 16 9 79.67 3.74
 5 16 9 83.66 4.03
 -6 16 9 9.35 3.02
 6 16 9 13.08 3.72
 0 17 9 25.09 3.56
 -1 17 9 11.14 4.67
 1 17 9 6.36 4.57
 0 0 10 495.09 10.57
 1 0 10 225.36 3.52
 2 0 10 122.87 2.04
 3 0 10 30.18 0.76
 4 0 10 28.07 0.73
 5 0 10 10.05 0.58
 6 0 10 46.35 0.97
 7 0 10 8.18 0.55
 8 0 10 66.76 1.28
 9 0 10 129.8 2.21
 10 0 10 4.7 0.53
 11 0 10 160.08 3.04
 12 0 10 178.89 3.41
 13 0 10 20.02 1.23
 14 0 10 2.09 0.99
 15 0 10 26.96 1.46
 16 0 10 65.18 2.12
 17 0 10 186.01 3.98
 0 1 10 78.87 1.4
 -1 1 10 241.53 3.75
 1 1 10 242.9 3.77
 -2 1 10 113.76 1.89
 2 1 10 112.28 1.89
 -3 1 10 41.32 0.84
 3 1 10 42.72 0.87
 -4 1 10 5.53 0.43
 4 1 10 5.77 0.45
 -5 1 10 139.46 2.28
 5 1 10 135.57 2.24
 -6 1 10 131.07 2.16
 6 1 10 133.78 2.22
 -7 1 10 63.99 1.25
 7 1 10 64.51 1.22
 -8 1 10 39.66 0.97
 8 1 10 39.62 0.96
 -9 1 10 102.47 1.79
 9 1 10 103.25 1.83
 -10 1 10 46.01 1.11
 10 1 10 45.5 1.14
 -11 1 10 62.98 1.48
 11 1 10 63.85 1.53
 -12 1 10 150.81 3.05
 12 1 10 151.41 2.96
 -13 1 10 16.57 1.12
 13 1 10 18.84 1.04
 -14 1 10 3.47 0.92
 14 1 10 3.9 1.07
 -15 1 10 27.01 1.47
 15 1 10 25.74 1.35
 -16 1 10 24.59 1.57
 16 1 10 25.06 1.65
 -17 1 10 9.47 2.23
 17 1 10 12.33 2.02
 0 2 10 0.91 0.26
 -1 2 10 134.01 2.18
 1 2 10 134.79 2.21
 -2 2 10 43.88 0.89
 2 2 10 46.28 0.9
 -3 2 10 302.02 4.65
 3 2 10 301.26 4.63
 -4 2 10 508.84 7.69
 4 2 10 508.03 7.68
 -5 2 10 146.62 2.4
 5 2 10 144.74 2.36
 -6 2 10 329.96 5.04
 6 2 10 329.02 5.03
 -7 2 10 68.18 1.27
 7 2 10 65.57 1.24
 -8 2 10 109.44 1.87
 8 2 10 111.3 1.89
 -9 2 10 5.46 0.51
 9 2 10 4.19 0.5
 -10 2 10 78.58 1.58
 10 2 10 78.18 1.55
 -11 2 10 80.79 1.76
 11 2 10 81.21 1.76
 -12 2 10 5.29 0.77
 12 2 10 6.32 0.72
 -13 2 10 16.29 0.99
 13 2 10 14.68 0.96
 -14 2 10 8.83 1.17
 14 2 10 7.2 1.02
 -15 2 10 26.26 1.39
 15 2 10 28.23 1.45
 -16 2 10 70.75 2.47
 16 2 10 75.25 2.6
 -17 2 10 16.85 2.01
 17 2 10 9.9 1.91
 0 3 10 32.58 0.75
 -1 3 10 209.43 3.3
 1 3 10 209.09 3.28
 -2 3 10 79.94 1.38
 2 3 10 83.04 1.43
 -3 3 10 180.1 3.36
 3 3 10 184.49 3.44
 -4 3 10 186.97 3.48
 4 3 10 188.96 3.52
 -5 3 10 23.37 0.87
 5 3 10 21.86 0.87
 -6 3 10 20.79 0.84
 6 3 10 21.02 0.84
 -7 3 10 71.92 1.69
 7 3 10 72.75 1.7
 -8 3 10 31.12 1.01
 8 3 10 29.83 0.98
 -9 3 10 54.19 1.56
 9 3 10 50.04 1.32
 -10 3 10 34.95 1.22
 10 3 10 34.24 1.22
 -11 3 10 53.36 1.29
 11 3 10 53.1 1.31
 -12 3 10 42.03 1.23
 12 3 10 41.81 1.18
 -13 3 10 31.52 1.14
 13 3 10 30.98 1.19
 -14 3 10 71.57 1.84
 14 3 10 73.04 1.84
 -15 3 10 40.23 1.7
 15 3 10 43.14 1.72
 -16 3 10 1.01 1.6
 16 3 10 0.84 1.39
 -17 3 10 48.24 2.53
 17 3 10 46.65 2.49
 0 4 10 1.44 0.3
 -1 4 10 75.81 1.35
 1 4 10 77.31 1.37
 -2 4 10 71.87 1.61
 2 4 10 70.89 1.55
 -3 4 10 324.85 5.9
 3 4 10 319.22 5.96
 -4 4 10 17.8 0.75
 4 4 10 16.66 0.75
 -5 4 10 20.23 0.84
 5 4 10 19.8 0.89
 -6 4 10 29.9 0.97
 6 4 10 29.68 1.05
 -7 4 10 127.39 2.52
 7 4 10 123.16 2.45
 -8 4 10 152.6 2.96
 8 4 10 151.39 2.97
 -9 4 10 233.4 4.73
 9 4 10 238.13 4.79
 -10 4 10 280.95 5.56
 10 4 10 277.34 5.56
 -11 4 10 64.87 1.91
 11 4 10 63.43 1.9
 -12 4 10 102.47 2.66
 12 4 10 98.32 2.54
 -13 4 10 10.04 1.36
 13 4 10 13.82 1.33
 -14 4 10 108.09 2.55
 14 4 10 104.33 2.98
 -15 4 10 25.72 1.44
 15 4 10 27.47 1.65
 -16 4 10 32.16 1.9
 16 4 10 32.86 2.05
 -17 4 10 27.5 3.32
 17 4 10 35.34 3.58
 0 5 10 27.81 0.69
 -1 5 10 57.65 1.07
 1 5 10 55.7 1.06
 -2 5 10 58.09 1.4
 2 5 10 59.17 1.38
 -3 5 10 154.94 2.96
 3 5 10 157.61 2.99
 -4 5 10 76.98 1.67
 4 5 10 75.38 1.66
 -5 5 10 55.01 1.37
 5 5 10 56.97 1.41
 -6 5 10 100.51 2.06
 6 5 10 99.52 2.1
 -7 5 10 7.2 0.72
 7 5 10 7.54 0.72
 -8 5 10 9.98 0.81
 8 5 10 11.3 0.92
 -9 5 10 126.55 2.8
 9 5 10 130.67 3.25
 -10 5 10 17.49 1.12
 10 5 10 20.03 1.16
 -11 5 10 8.95 1.25
 11 5 10 7.95 1.27
 -12 5 10 24.2 1.37
 12 5 10 20.56 1.26
 -13 5 10 109.69 3.52
 13 5 10 106.75 3.59
 -14 5 10 22.01 1.9
 14 5 10 26.7 1.98
 -15 5 10 3.62 1.63
 15 5 10 3.54 2.1
 -16 5 10 54.38 3.05
 16 5 10 53.38 3.1
 0 6 10 183.47 2.9
 -1 6 10 177.69 2.8
 1 6 10 175.07 2.77
 -2 6 10 109.35 2.19
 2 6 10 110.71 2.2
 -3 6 10 31 0.98
 3 6 10 31.55 1
 -4 6 10 52.66 1.31
 4 6 10 52.13 1.28
 -5 6 10 156.48 3.09
 5 6 10 153.71 2.94
 -6 6 10 85.03 1.89
 6 6 10 85.11 1.85
 -7 6 10 188.56 3.93
 7 6 10 185.4 3.75
 -8 6 10 52.49 1.48
 8 6 10 52.96 1.52
 -9 6 10 136.51 2.99
 9 6 10 135.99 2.94
 -10 6 10 35.34 1.33
 10 6 10 35.27 1.4
 -11 6 10 28.58 1.46
 11 6 10 32.18 1.5
 -12 6 10 47.08 1.96
 12 6 10 50.24 2.09
 -13 6 10 52.26 2.42
 13 6 10 53.95 2.46
 -14 6 10 11.13 1.75
 14 6 10 15.45 2.27
 -15 6 10 34.63 2.46
 15 6 10 31.63 2.65
 -16 6 10 7.02 2.94
 16 6 10 9.78 2.42
 0 7 10 246.39 3.93
 -1 7 10 78.36 1.51
 1 7 10 80.54 1.43
 -2 7 10 17.77 0.81
 2 7 10 18.97 0.8
 -3 7 10 1.56 0.64
 3 7 10 0.67 0.46
 -4 7 10 73.31 1.64
 4 7 10 70.96 1.65
 -5 7 10 34.55 1.16
 5 7 10 35.73 1.15
 -6 7 10 76.66 1.91
 6 7 10 70.49 1.72
 -7 7 10 73.95 1.89
 7 7 10 71.02 1.8
 -8 7 10 35.37 1.23
 8 7 10 35.03 1.24
 -9 7 10 3.19 0.85
 9 7 10 1.92 0.73
 -10 7 10 38.58 1.68
 10 7 10 38.74 1.82
 -11 7 10 42.21 1.96
 11 7 10 38.31 1.83
 -12 7 10 77.96 2.8
 12 7 10 76.88 2.87
 -13 7 10 12.71 1.6
 13 7 10 11.51 2.01
 -14 7 10 27.7 2.02
 14 7 10 36 2.92
 -15 7 10 55.82 3.59
 15 7 10 53.87 3.01
 -16 7 10 29.63 5.74
 0 8 10 5.62 0.46
 -1 8 10 31.4 0.73
 1 8 10 33 0.78
 -2 8 10 246.45 4.5
 2 8 10 239.28 4.41
 -3 8 10 28.39 1.08
 3 8 10 26.41 1.03
 -4 8 10 26.89 0.97
 4 8 10 25.17 0.95
 -5 8 10 138.77 2.97
 5 8 10 142.31 3.04
 -6 8 10 19.89 0.99
 6 8 10 17.57 1.01
 -7 8 10 90.8 2.21
 7 8 10 85.42 2.09
 -8 8 10 7.97 0.87
 8 8 10 8.68 0.92
 -9 8 10 61.38 2.22
 9 8 10 58.38 2.17
 -10 8 10 55.14 2.1
 10 8 10 53.33 2.14
 -11 8 10 94.45 3.1
 11 8 10 90.66 3.17
 -12 8 10 3.99 1.73
 12 8 10 5.3 1.95
 -13 8 10 51.21 2.75
 13 8 10 52.24 2.73
 -14 8 10 26.94 2.58
 14 8 10 30.95 2.51
 -15 8 10 39.26 2.81
 15 8 10 40.9 2.67
 0 9 10 16.75 0.7
 -1 9 10 23.97 0.71
 1 9 10 24.77 0.71
 -2 9 10 56.66 1.52
 2 9 10 54.23 1.42
 -3 9 10 53.07 1.47
 3 9 10 54.99 1.6
 -4 9 10 1.52 0.55
 4 9 10 2.32 0.63
 -5 9 10 49.66 1.57
 5 9 10 50.77 1.69
 -6 9 10 4.7 1.03
 6 9 10 4.96 0.82
 -7 9 10 21.82 1.27
 7 9 10 23.87 1.29
 -8 9 10 76.35 2.27
 8 9 10 73.69 2.23
 -9 9 10 71.64 2.35
 9 9 10 71.53 2.52
 -10 9 10 121.57 3.65
 10 9 10 121.29 3.81
 -11 9 10 45.9 2.24
 11 9 10 45.37 2.27
 -12 9 10 58.68 2.62
 12 9 10 62.2 2.79
 -13 9 10 20.36 2.05
 13 9 10 22.17 2.35
 -14 9 10 40.54 2.78
 14 9 10 42.43 2.86
 0 10 10 1.83 0.59
 -1 10 10 32.03 1.02
 1 10 10 34.81 1.09
 -2 10 10 12.82 1
 2 10 10 12.84 1.12
 -3 10 10 535.99 11.57
 3 10 10 557.41 11.98
 -4 10 10 61.68 1.88
 4 10 10 61.32 1.85
 -5 10 10 93.35 2.51
 5 10 10 94.27 2.57
 -6 10 10 50.15 1.84
 6 10 10 48.92 1.88
 -7 10 10 17.61 1.33
 7 10 10 17.63 1.16
 -8 10 10 55.72 2.17
 8 10 10 54.73 2.05
 -9 10 10 51.46 2.3
 9 10 10 50.51 2.44
 -10 10 10 80.8 2.81
 10 10 10 78.96 3.04
 -11 10 10 27.46 2.11
 11 10 10 30.33 2.18
 -12 10 10 18.41 2.38
 12 10 10 18.73 2.55
 -13 10 10 3.82 2.63
 13 10 10 4.7 2.32
 -14 10 10 11.48 3.18
 14 10 10 3.28 3.42
 0 11 10 36.34 1.04
 -1 11 10 39.51 1.11
 1 11 10 38.49 1.1
 -2 11 10 275.6 6.18
 2 11 10 266.65 5.98
 -3 11 10 97.36 2.5
 3 11 10 100.03 2.7
 -4 11 10 56.17 1.83
 4 11 10 54.78 1.81
 -5 11 10 13.53 1.34
 5 11 10 14 1.23
 -6 11 10 54.78 1.94
 6 11 10 48.95 1.74
 -7 11 10 41.95 1.82
 7 11 10 43.5 1.98
 -8 11 10 61.45 2.54
 8 11 10 65.53 2.88
 -9 11 10 90.74 3.05
 9 11 10 88.9 3.3
 -10 11 10 24.75 2.05
 10 11 10 26.32 2.22
 -11 11 10 2.51 1.68
 11 11 10 2.51 1.7
 -12 11 10 58.15 3.2
 12 11 10 54.52 3.09
 -13 11 10 6.39 2.94
 13 11 10 15.1 2.92
 0 12 10 40.46 1.19
 -1 12 10 18.49 0.93
 1 12 10 20.33 0.93
 -2 12 10 26.56 1.49
 2 12 10 25.14 1.29
 -3 12 10 18.87 1.27
 3 12 10 19.24 1.3
 -4 12 10 1.48 1.12
 4 12 10 1.28 1.07
 -5 12 10 30.58 1.65
 5 12 10 32.95 1.74
 -6 12 10 89.79 2.56
 6 12 10 88.61 2.69
 -7 12 10 5.34 1.83
 7 12 10 3.93 1.83
 -8 12 10 20.84 1.81
 8 12 10 25.77 1.99
 -9 12 10 59.78 2.6
 9 12 10 61.78 3.05
 -10 12 10 22.11 2.27
 10 12 10 22.47 2.21
 -11 12 10 87.42 3.63
 11 12 10 87.24 3.69
 -12 12 10 39.93 3.85
 12 12 10 47.88 4.13
 0 13 10 25.42 1.08
 -1 13 10 113.92 2.41
 1 13 10 110.55 2.38
 -2 13 10 77.58 2.39
 2 13 10 75.75 2.37
 -3 13 10 4.87 1.29
 3 13 10 5.34 1.26
 -4 13 10 66 2.21
 4 13 10 66.6 2.31
 -5 13 10 19.27 1.69
 5 13 10 19.86 2.01
 -6 13 10 102.79 3.47
 6 13 10 100.54 3.55
 -7 13 10 6.95 2.14
 7 13 10 5.32 2.11
 -8 13 10 22.3 2.05
 8 13 10 26.51 2.8
 -9 13 10 9.57 2.35
 9 13 10 11.11 2.42
 -10 13 10 5.91 2.72
 10 13 10 2.66 3.01
 0 14 10 3.27 1.11
 -1 14 10 26.13 1.38
 1 14 10 25.28 1.39
 -2 14 10 41.99 2.17
 2 14 10 42 2.07
 -3 14 10 20.42 1.92
 3 14 10 17.14 1.94
 -4 14 10 18.76 1.78
 4 14 10 19.92 1.97
 -5 14 10 43.49 2.68
 5 14 10 41.87 2.6
 -6 14 10 99.55 3.6
 6 14 10 101.05 4.01
 -7 14 10 3.01 2.5
 7 14 10 3.14 2.15
 -8 14 10 44.88 2.82
 8 14 10 44.15 2.93
 -9 14 10 7.54 2.65
 9 14 10 8.4 2.78
 0 15 10 7.09 1.44
 -1 15 10 103.35 2.77
 1 15 10 98.92 2.51
 -2 15 10 4.22 1.85
 2 15 10 4.32 1.86
 -3 15 10 5.88 1.95
 3 15 10 6.05 1.74
 -4 15 10 11.66 2.25
 4 15 10 12.7 2.22
 -5 15 10 138.42 5.15
 5 15 10 138.38 4.87
 -6 15 10 80.72 3.97
 6 15 10 72.38 3.5
 -7 15 10 27.83 3.2
 7 15 10 37.08 3.35
 0 16 10 20.29 1.89
 -1 16 10 21.29 1.91
 1 16 10 23.23 2.03
 -2 16 10 11.38 2.72
 2 16 10 15.44 2.35
 -3 16 10 127.73 4.56
 3 16 10 136 4.63
 -4 16 10 11.24 2.9
 4 16 10 8.1 2.8
 0 0 11 0.59 0.52
 1 0 11 90.15 1.56
 2 0 11 649.36 10.45
 3 0 11 0.66 0.45
 4 0 11 89.48 1.6
 5 0 11 29.92 0.77
 6 0 11 16.74 0.67
 7 0 11 10.25 0.55
 8 0 11 83.18 1.52
 9 0 11 89.69 1.68
 10 0 11 397.13 7.17
 11 0 11 50.54 1.37
 12 0 11 22.11 1.06
 13 0 11 67.29 1.76
 14 0 11 3.56 1.08
 15 0 11 8.61 1.33
 16 0 11 31.97 1.75
 17 0 11 53.05 3.11
 0 1 11 100.52 1.75
 -1 1 11 364.57 5.6
 1 1 11 358.98 5.61
 -2 1 11 30.66 0.8
 2 1 11 30.57 0.77
 -3 1 11 43.26 0.95
 3 1 11 44.47 0.93
 -4 1 11 18.04 0.63
 4 1 11 18.29 0.64
 -5 1 11 68.57 1.3
 5 1 11 68.11 1.3
 -6 1 11 55.26 1.11
 6 1 11 56.59 1.14
 -7 1 11 46.67 1
 7 1 11 47.38 1.05
 -8 1 11 83.61 1.53
 8 1 11 79.6 1.47
 -9 1 11 32.58 0.86
 9 1 11 33.14 0.88
 -10 1 11 93.31 2
 10 1 11 90.2 1.92
 -11 1 11 46.46 1.34
 11 1 11 46.34 1.31
 -12 1 11 2.04 0.76
 12 1 11 3.47 0.71
 -13 1 11 76.15 1.86
 13 1 11 76.22 1.86
 -14 1 11 35.09 1.49
 14 1 11 35.65 1.54
 -15 1 11 22.57 1.5
 15 1 11 21.99 1.56
 -16 1 11 55.25 2.22
 16 1 11 58.84 2.19
 -17 1 11 23.52 2.55
 17 1 11 23.59 2.67
 0 2 11 341.98 5.26
 -1 2 11 105.29 1.85
 1 2 11 105.06 1.8
 -2 2 11 22.69 0.63
 2 2 11 21.61 0.64
 -3 2 11 135.42 2.24
 3 2 11 134.91 2.23
 -4 2 11 40.88 0.89
 4 2 11 38.8 0.87
 -5 2 11 117.41 1.97
 5 2 11 119.14 1.99
 -6 2 11 80.54 1.46
 6 2 11 79.54 1.45
 -7 2 11 26.48 0.7
 7 2 11 26.32 0.72
 -8 2 11 285.94 4.44
 8 2 11 296.24 4.59
 -9 2 11 43.48 1.01
 9 2 11 44.05 1.02
 -10 2 11 73.29 1.6
 10 2 11 73.56 1.57
 -11 2 11 35.75 1.1
 11 2 11 35.46 1.09
 -12 2 11 18.63 0.93
 12 2 11 20.74 0.98
 -13 2 11 3.22 0.9
 13 2 11 2.09 0.98
 -14 2 11 16.68 1.32
 14 2 11 17.3 1.3
 -15 2 11 20.11 1.44
 15 2 11 19.76 1.51
 -16 2 11 13.31 1.85
 16 2 11 12.64 1.96
 0 3 11 88.95 1.56
 -1 3 11 64.11 1.22
 1 3 11 64.56 1.21
 -2 3 11 64.74 1.19
 2 3 11 62.81 1.16
 -3 3 11 30.98 0.72
 3 3 11 29.46 0.72
 -4 3 11 206.09 4.18
 4 3 11 198.11 3.84
 -5 3 11 3.45 0.69
 5 3 11 1.49 0.46
 -6 3 11 41.55 1.18
 6 3 11 38.74 1.13
 -7 3 11 78.99 1.74
 7 3 11 79.66 1.74
 -8 3 11 175.91 3.42
 8 3 11 178.16 3.36
 -9 3 11 122.71 2.72
 9 3 11 121.94 2.67
 -10 3 11 107.63 2.72
 10 3 11 105.88 2.67
 -11 3 11 21.53 1.1
 11 3 11 23.64 1.29
 -12 3 11 65.48 2.02
 12 3 11 62.96 2.15
 -13 3 11 53.29 1.98
 13 3 11 53.71 2.14
 -14 3 11 13.38 1.08
 14 3 11 12.09 1.09
 -15 3 11 2 1.3
 15 3 11 1.61 1.32
 -16 3 11 15.03 1.83
 16 3 11 14.86 1.64
 0 4 11 59.23 1.13
 -1 4 11 31.92 0.77
 1 4 11 31.78 0.77
 -2 4 11 40.15 0.85
 2 4 11 39.89 0.83
 -3 4 11 85.52 1.81
 3 4 11 83.13 1.77
 -4 4 11 330.34 5.91
 4 4 11 336.94 6
 -5 4 11 268.26 4.87
 5 4 11 265.79 4.84
 -6 4 11 95.1 1.97
 6 4 11 97.72 2.04
 -7 4 11 111.01 2.24
 7 4 11 114.79 2.36
 -8 4 11 117.22 2.6
 8 4 11 113.73 2.51
 -9 4 11 193.1 4
 9 4 11 196.49 4.04
 -10 4 11 282.87 6.36
 10 4 11 280.02 6.24
 -11 4 11 3.45 0.95
 11 4 11 2.92 1.01
 -12 4 11 56.55 1.94
 12 4 11 57.75 1.99
 -13 4 11 16.52 1.44
 13 4 11 15.49 1.57
 -14 4 11 40.51 2.31
 14 4 11 39.32 2.42
 -15 4 11 15.11 2.02
 15 4 11 15.33 2.44
 -16 4 11 23.77 2.65
 16 4 11 19.82 2.44
 0 5 11 0.97 0.33
 -1 5 11 103.75 1.77
 1 5 11 103.43 1.77
 -2 5 11 73.97 1.63
 2 5 11 76.12 1.66
 -3 5 11 4.55 0.83
 3 5 11 2.59 0.58
 -4 5 11 89.23 1.89
 4 5 11 86.84 1.83
 -5 5 11 150.05 2.88
 5 5 11 149.38 3
 -6 5 11 84.07 1.76
 6 5 11 80.43 1.76
 -7 5 11 51.48 1.48
 7 5 11 53.94 1.56
 -8 5 11 2.42 0.71
 8 5 11 2.3 0.78
 -9 5 11 13.07 0.88
 9 5 11 13.64 1.02
 -10 5 11 25.55 1.2
 10 5 11 23.44 1.25
 -11 5 11 52.7 1.77
 11 5 11 50.23 1.83
 -12 5 11 2.88 1.45
 12 5 11 1.3 1.45
 -13 5 11 26.6 1.85
 13 5 11 25.43 2.1
 -14 5 11 27.51 2.67
 14 5 11 26.94 2.53
 -15 5 11 4.56 1.95
 15 5 11 2.05 2.05
 -16 5 11 6.88 2.65
 16 5 11 11.46 2.63
 0 6 11 11.05 0.51
 -1 6 11 67.68 1.24
 1 6 11 69.45 1.27
 -2 6 11 204.02 3.79
 2 6 11 197.74 3.7
 -3 6 11 62.19 1.48
 3 6 11 58.71 1.46
 -4 6 11 297.09 5.33
 4 6 11 304.38 5.46
 -5 6 11 154.09 2.96
 5 6 11 152.7 2.95
 -6 6 11 35.77 1.25
 6 6 11 38.4 1.28
 -7 6 11 24.33 1.08
 7 6 11 23.89 1.15
 -8 6 11 68.31 1.79
 8 6 11 64.58 1.72
 -9 6 11 12.1 1.08
 9 6 11 14.44 0.94
 -10 6 11 25.11 1.26
 10 6 11 24.37 1.44
 -11 6 11 56.58 2.19
 11 6 11 57.87 2.11
 -12 6 11 22.68 1.71
 12 6 11 19.13 1.79
 -13 6 11 33.17 2.06
 13 6 11 33.58 2.42
 -14 6 11 45.78 2.54
 14 6 11 46.54 2.46
 -15 6 11 11.36 2.64
 15 6 11 17.2 2.43
 0 7 11 63.87 1.18
 -1 7 11 32.92 1.05
 1 7 11 31.16 1.05
 -2 7 11 29 0.97
 2 7 11 27.12 0.95
 -3 7 11 35.84 1.06
 3 7 11 32.39 1.01
 -4 7 11 61.68 1.53
 4 7 11 61.46 1.51
 -5 7 11 71.66 1.85
 5 7 11 68.6 1.77
 -6 7 11 19.53 1.03
 6 7 11 18.98 1
 -7 7 11 16.64 1.02
 7 7 11 18.16 1.08
 -8 7 11 62.43 1.7
 8 7 11 67.33 1.83
 -9 7 11 96.76 3.01
 9 7 11 94.93 3.01
 -10 7 11 20.49 1.55
 10 7 11 20.97 1.68
 -11 7 11 15.78 1.56
 11 7 11 15.65 1.62
 -12 7 11 32.55 1.95
 12 7 11 29.68 2.05
 -13 7 11 32.57 2.42
 13 7 11 28.75 2.52
 -14 7 11 53.54 3.27
 14 7 11 54.51 3.06
 -15 7 11 19.68 2.94
 15 7 11 19.52 2.78
 0 8 11 0.77 0.36
 -1 8 11 31.51 1.01
 1 8 11 29.42 1.01
 -2 8 11 155.01 3.17
 2 8 11 151.2 2.93
 -3 8 11 127.74 2.76
 3 8 11 133.08 2.87
 -4 8 11 108.17 2.77
 4 8 11 105.75 2.49
 -5 8 11 90.51 2.17
 5 8 11 91.04 2.19
 -6 8 11 15.71 1.03
 6 8 11 14.18 1.04
 -7 8 11 155.6 3.66
 7 8 11 155.71 3.68
 -8 8 11 64 1.97
 8 8 11 64.39 1.98
 -9 8 11 47.46 1.98
 9 8 11 46.77 2
 -10 8 11 7.8 1.55
 10 8 11 4.07 1.23
 -11 8 11 95.8 3.33
 11 8 11 89.59 3.21
 -12 8 11 119.83 3.74
 12 8 11 123.85 4.16
 -13 8 11 5.02 1.79
 13 8 11 3.92 2.16
 -14 8 11 32.84 2.89
 14 8 11 31.32 2.71
 0 9 11 23.14 0.79
 -1 9 11 147.83 3.53
 1 9 11 149.76 3.59
 -2 9 11 36.97 1.41
 2 9 11 32.26 1.75
 -3 9 11 84.87 2.26
 3 9 11 79.98 2.47
 -4 9 11 57.02 1.81
 4 9 11 54.26 1.72
 -5 9 11 89.71 2.47
 5 9 11 85.09 2.31
 -6 9 11 147.59 3.6
 6 9 11 148.92 3.64
 -7 9 11 25.15 1.33
 7 9 11 25.76 1.44
 -8 9 11 7.99 1.29
 8 9 11 6.79 1.2
 -9 9 11 32.85 1.83
 9 9 11 32.54 2.04
 -10 9 11 13.82 1.7
 10 9 11 13.89 1.87
 -11 9 11 54.59 2.47
 11 9 11 55.09 2.58
 -12 9 11 16.27 2.04
 12 9 11 16.87 2.37
 -13 9 11 59.71 3.19
 13 9 11 61 3.36
 -14 9 11 10.76 2.99
 14 9 11 20.51 3.78
 0 10 11 37.07 1
 -1 10 11 163.71 3.86
 1 10 11 161.58 3.78
 -2 10 11 49.53 1.66
 2 10 11 46.94 1.69
 -3 10 11 27.78 1.35
 3 10 11 28.13 1.43
 -4 10 11 140.02 3.44
 4 10 11 139 3.41
 -5 10 11 23.78 1.4
 5 10 11 20.35 1.37
 -6 10 11 24.75 1.41
 6 10 11 24.39 1.33
 -7 10 11 47.41 1.73
 7 10 11 45.64 1.73
 -8 10 11 7.6 1.5
 8 10 11 5.6 1.76
 -9 10 11 15.79 1.96
 9 10 11 12.01 1.78
 -10 10 11 143.57 4.24
 10 10 11 151.56 4.76
 -11 10 11 7.65 2.12
 11 10 11 4.43 1.91
 -12 10 11 29.33 2.96
 12 10 11 23.06 2.53
 -13 10 11 5.23 2.44
 13 10 11 8.12 2.51
 0 11 11 29.64 1.02
 -1 11 11 69.39 2.02
 1 11 11 69.03 1.96
 -2 11 11 30.75 1.33
 2 11 11 31.41 1.38
 -3 11 11 26.73 1.26
 3 11 11 25.17 1.34
 -4 11 11 0.38 1.08
 4 11 11 0.95 1.09
 -5 11 11 17.11 1.49
 5 11 11 18.36 1.38
 -6 11 11 116.45 3.13
 6 11 11 115.62 3.18
 -7 11 11 11.28 1.72
 7 11 11 9.78 1.88
 -8 11 11 8 1.49
 8 11 11 5.88 1.74
 -9 11 11 21.28 1.89
 9 11 11 22.54 2.16
 -10 11 11 4.97 1.92
 10 11 11 2.29 1.77
 -11 11 11 23.75 2.57
 11 11 11 23.86 2.33
 -12 11 11 66.37 3.32
 12 11 11 72.07 3.43
 0 12 11 1.53 0.78
 -1 12 11 29.32 1.33
 1 12 11 28.59 1.49
 -2 12 11 13.14 1.3
 2 12 11 11.59 1.38
 -3 12 11 51.58 1.88
 3 12 11 49.05 1.92
 -4 12 11 55.7 2.05
 4 12 11 55.52 2.18
 -5 12 11 71.96 2.36
 5 12 11 70.97 2.44
 -6 12 11 23.28 1.87
 6 12 11 22.06 1.75
 -7 12 11 16.68 1.84
 7 12 11 19.51 2.26
 -8 12 11 21.24 2.16
 8 12 11 19.89 2.36
 -9 12 11 43.37 2.4
 9 12 11 42.98 2.68
 -10 12 11 37.61 2.81
 10 12 11 39.33 2.81
 -11 12 11 3.44 2.92
 11 12 11 7.32 2.95
 0 13 11 30.08 1.37
 -1 13 11 8.99 1.42
 1 13 11 6.04 1.29
 -2 13 11 121.88 3.33
 2 13 11 120.84 3.32
 -3 13 11 93.25 2.76
 3 13 11 92.4 2.9
 -4 13 11 12.82 1.58
 4 13 11 11.62 1.77
 -5 13 11 15.04 1.71
 5 13 11 15.43 1.76
 -6 13 11 102.56 3.55
 6 13 11 95.38 3.85
 -7 13 11 33.24 2.57
 7 13 11 35.25 2.76
 -8 13 11 53.05 3.09
 8 13 11 49.71 2.7
 -9 13 11 3.61 2.43
 9 13 11 6.05 2.47
 -10 13 11 5.53 5.06
 0 14 11 29.36 1.43
 -1 14 11 18.81 1.81
 1 14 11 23.08 1.94
 -2 14 11 4.33 1.83
 2 14 11 5.77 1.81
 -3 14 11 4.4 1.83
 3 14 11 5.49 1.79
 -4 14 11 127.48 3.85
 4 14 11 124.15 3.94
 -5 14 11 32.37 2.9
 5 14 11 29.4 2.67
 -6 14 11 0.91 2.44
 6 14 11 0.8 2.22
 -7 14 11 30.47 2.68
 7 14 11 29.86 2.46
 -8 14 11 17.76 3.39
 8 14 11 22.19 3.19
 0 15 11 10.71 1.68
 -1 15 11 7.68 2.2
 1 15 11 5.46 2.4
 -2 15 11 2.14 1.95
 2 15 11 5.43 2.16
 -3 15 11 112.55 3.68
 3 15 11 114.09 3.48
 -4 15 11 42.89 2.97
 4 15 11 43.09 2.9
 -5 15 11 46.64 3.21
 5 15 11 50.52 3.12
 -6 15 11 28.75 3.79
 6 15 11 20.32 3.74
 0 16 11 0 2.51
 1 16 11 7.62 4.85
 0 0 12 4.73 0.66
 1 0 12 21.15 0.67
 2 0 12 122.37 2.06
 3 0 12 7.04 0.52
 4 0 12 129.45 2.19
 5 0 12 6.79 0.57
 6 0 12 50.91 1.09
 7 0 12 15.96 0.65
 8 0 12 30.02 0.94
 9 0 12 178.85 3.39
 10 0 12 140.48 2.75
 11 0 12 429.32 7.62
 12 0 12 27.13 1.26
 13 0 12 73.03 1.96
 14 0 12 19.62 1.58
 15 0 12 1.45 1.67
 16 0 12 18.73 1.96
 0 1 12 1.12 0.4
 -1 1 12 38.24 0.91
 1 1 12 36.65 0.9
 -2 1 12 5.61 0.52
 2 1 12 5.52 0.49
 -3 1 12 363.83 5.59
 3 1 12 357.68 5.48
 -4 1 12 25.05 0.72
 4 1 12 26.08 0.75
 -5 1 12 2.09 0.42
 5 1 12 1.18 0.37
 -6 1 12 46.82 1.02
 6 1 12 50.04 1.07
 -7 1 12 126.46 2.15
 7 1 12 122.76 2.07
 -8 1 12 35.81 0.88
 8 1 12 38.73 0.95
 -9 1 12 40.88 1.08
 9 1 12 40.9 1.02
 -10 1 12 13.29 0.82
 10 1 12 14.7 0.84
 -11 1 12 5.99 0.86
 11 1 12 7.38 0.86
 -12 1 12 83.72 1.98
 12 1 12 83.38 2.02
 -13 1 12 49.08 1.68
 13 1 12 47.13 1.56
 -14 1 12 29.53 1.55
 14 1 12 31.98 1.44
 -15 1 12 9.78 1.45
 15 1 12 7.06 1.61
 -16 1 12 41.7 2.3
 16 1 12 42.84 2.45
 0 2 12 201.47 3.2
 -1 2 12 143.65 2.36
 1 2 12 144.28 2.39
 -2 2 12 293.76 4.58
 2 2 12 292.54 4.51
 -3 2 12 93.13 1.6
 3 2 12 91.28 1.61
 -4 2 12 143.87 2.43
 4 2 12 141.46 2.36
 -5 2 12 140.99 2.31
 5 2 12 142.16 2.37
 -6 2 12 3.04 0.56
 6 2 12 4.17 0.67
 -7 2 12 82.58 1.87
 7 2 12 79.91 1.79
 -8 2 12 17.38 0.87
 8 2 12 18.57 0.93
 -9 2 12 8.09 0.88
 9 2 12 8.05 0.99
 -10 2 12 187.16 4.35
 10 2 12 193 4.48
 -11 2 12 65.6 1.54
 11 2 12 66.53 1.57
 -12 2 12 48.03 1.4
 12 2 12 48.72 1.44
 -13 2 12 32.47 1.27
 13 2 12 31.52 1.27
 -14 2 12 53.79 1.78
 14 2 12 52.21 1.75
 -15 2 12 24.36 1.64
 15 2 12 26.76 1.67
 -16 2 12 18.59 2.71
 16 2 12 15.06 2.13
 0 3 12 19.7 0.65
 -1 3 12 98.05 1.7
 1 3 12 95.83 1.71
 -2 3 12 70.14 1.39
 2 3 12 70.25 1.32
 -3 3 12 21.53 0.63
 3 3 12 21.89 0.62
 -4 3 12 54.32 1.38
 4 3 12 55.78 1.54
 -5 3 12 183.89 3.47
 5 3 12 189.6 3.55
 -6 3 12 4.84 0.83
 6 3 12 6.07 0.82
 -7 3 12 20.59 0.88
 7 3 12 19.63 0.89
 -8 3 12 45.95 1.42
 8 3 12 44.77 1.45
 -9 3 12 58.13 1.6
 9 3 12 60.09 1.72
 -10 3 12 85.53 2.32
 10 3 12 93.38 2.6
 -11 3 12 142.85 3.59
 11 3 12 148.6 3.77
 -12 3 12 27.45 1.53
 12 3 12 27.93 1.56
 -13 3 12 14.84 1.67
 13 3 12 11.14 1.58
 -14 3 12 10.93 1.47
 14 3 12 11.5 1.67
 -15 3 12 15.15 2.42
 15 3 12 12.73 2.32
 -16 3 12 13.88 2.68
 16 3 12 14.56 3.17
 0 4 12 59.99 1.19
 -1 4 12 42.35 0.93
 1 4 12 41.45 0.91
 -2 4 12 94 1.63
 2 4 12 92.12 1.59
 -3 4 12 80.38 1.77
 3 4 12 75.86 1.67
 -4 4 12 52.13 1.32
 4 4 12 54.91 1.33
 -5 4 12 7.45 0.72
 5 4 12 6.09 0.73
 -6 4 12 72.12 1.71
 6 4 12 72.3 1.77
 -7 4 12 73.62 1.89
 7 4 12 71.62 1.81
 -8 4 12 221.06 4.53
 8 4 12 227.16 4.75
 -9 4 12 1.9 0.87
 9 4 12 0.12 0.76
 -10 4 12 13.58 1.14
 10 4 12 13.1 1.29
 -11 4 12 37.91 1.54
 11 4 12 35.9 1.63
 -12 4 12 33.84 1.84
 12 4 12 37.55 1.99
 -13 4 12 95.29 3.34
 13 4 12 98.62 3.66
 -14 4 12 44.94 2.67
 14 4 12 45.99 2.48
 -15 4 12 36.56 2.7
 15 4 12 39.61 2.74
 0 5 12 294.11 4.89
 -1 5 12 172.74 2.93
 1 5 12 181.54 2.9
 -2 5 12 164.63 3.11
 2 5 12 167.58 3.18
 -3 5 12 69.53 1.58
 3 5 12 68.37 1.58
 -4 5 12 115.57 2.56
 4 5 12 108.96 2.37
 -5 5 12 72.9 1.66
 5 5 12 71.64 1.68
 -6 5 12 118.85 2.66
 6 5 12 121.01 2.72
 -7 5 12 3.67 0.79
 7 5 12 1.67 0.71
 -8 5 12 39.06 1.33
 8 5 12 40.6 1.35
 -9 5 12 4.41 1
 9 5 12 6.56 0.98
 -10 5 12 18.73 1.24
 10 5 12 18.19 1.3
 -11 5 12 123.82 3.22
 11 5 12 115.82 3.16
 -12 5 12 9.63 1.74
 12 5 12 8.65 1.4
 -13 5 12 50.47 2.51
 13 5 12 50.8 2.38
 -14 5 12 63.27 3.04
 14 5 12 66.28 2.95
 -15 5 12 25.91 2.64
 15 5 12 25.99 2.5
 0 6 12 102.7 1.76
 -1 6 12 57.19 1.36
 1 6 12 57.68 1.37
 -2 6 12 37.03 1.04
 2 6 12 37.01 1.08
 -3 6 12 102.63 2.12
 3 6 12 94.57 1.99
 -4 6 12 136.34 2.7
 4 6 12 136.22 2.73
 -5 6 12 30.21 1.23
 5 6 12 32.88 1.25
 -6 6 12 39.54 1.31
 6 6 12 38.83 1.31
 -7 6 12 5.91 0.86
 7 6 12 8.8 0.97
 -8 6 12 50.15 1.58
 8 6 12 49.34 1.59
 -9 6 12 56.59 1.8
 9 6 12 53.21 1.78
 -10 6 12 49.28 2.06
 10 6 12 47.24 2.25
 -11 6 12 10.57 1.75
 11 6 12 13.34 1.77
 -12 6 12 69.19 3.15
 12 6 12 73.06 2.88
 -13 6 12 2.49 1.64
 13 6 12 1.21 1.67
 -14 6 12 10.17 2.49
 14 6 12 7.99 2.07
 -15 6 12 11.8 2.62
 15 6 12 13.37 2.74
 0 7 12 54.83 1.09
 -1 7 12 20.31 0.82
 1 7 12 19.78 0.87
 -2 7 12 25.59 1.01
 2 7 12 25.4 0.98
 -3 7 12 121.45 2.66
 3 7 12 113.73 2.44
 -4 7 12 191.18 3.93
 4 7 12 189.5 3.89
 -5 7 12 232.78 4.72
 5 7 12 222.51 4.53
 -6 7 12 54.71 1.6
 6 7 12 55.96 1.72
 -7 7 12 26.58 1.28
 7 7 12 23.12 1.2
 -8 7 12 12.3 1.28
 8 7 12 11.71 1.26
 -9 7 12 28.32 1.74
 9 7 12 30.65 1.89
 -10 7 12 0.28 1.56
 10 7 12 1.06 1.56
 -11 7 12 202.86 5.56
 11 7 12 197.07 5.41
 -12 7 12 0.65 1.55
 12 7 12 1.75 1.59
 -13 7 12 3.1 1.76
 13 7 12 1.23 1.79
 -14 7 12 23.33 3.1
 14 7 12 24.41 3.01
 0 8 12 5.41 0.49
 -1 8 12 38.35 1.27
 1 8 12 35.24 1.21
 -2 8 12 26.87 1.18
 2 8 12 27.33 1.09
 -3 8 12 26.23 1.12
 3 8 12 25.35 1.14
 -4 8 12 14.64 0.96
 4 8 12 15.37 1.06
 -5 8 12 11.38 1.07
 5 8 12 11.7 1
 -6 8 12 11.02 1.2
 6 8 12 8.89 1.35
 -7 8 12 29.51 1.42
 7 8 12 29.41 1.54
 -8 8 12 47.21 1.76
 8 8 12 50.21 1.96
 -9 8 12 23.78 1.82
 9 8 12 19.31 1.94
 -10 8 12 167.75 4.79
 10 8 12 167.98 4.8
 -11 8 12 32.98 1.94
 11 8 12 32.68 2.18
 -12 8 12 20.03 2.45
 12 8 12 22.41 2.52
 -13 8 12 5.59 2.25
 13 8 12 3.47 1.96
 -14 8 12 24.1 3.24
 14 8 12 29.6 5.11
 0 9 12 98.45 2.02
 -1 9 12 30.53 1.23
 1 9 12 30.27 1.29
 -2 9 12 201.73 4.62
 2 9 12 211.83 4.83
 -3 9 12 74.3 2.07
 3 9 12 74.4 2.1
 -4 9 12 48.66 1.65
 4 9 12 49.41 1.72
 -5 9 12 63.23 1.93
 5 9 12 61.05 1.97
 -6 9 12 54.48 1.91
 6 9 12 53.47 1.99
 -7 9 12 79.68 2.38
 7 9 12 77.86 2.38
 -8 9 12 25.64 1.79
 8 9 12 27.26 1.77
 -9 9 12 2.59 1.49
 9 9 12 0.83 1.45
 -10 9 12 34.2 2.24
 10 9 12 38.99 2.49
 -11 9 12 35.71 2.38
 11 9 12 38.88 2.75
 -12 9 12 6.75 2.23
 12 9 12 10.05 2.06
 -13 9 12 20.68 3.2
 13 9 12 21.39 3.28
 0 10 12 1.63 0.51
 -1 10 12 3.14 0.89
 1 10 12 3.2 0.97
 -2 10 12 140.47 3.38
 2 10 12 139.34 3.47
 -3 10 12 94.69 2.57
 3 10 12 92.07 2.52
 -4 10 12 45.65 1.71
 4 10 12 49.6 2.07
 -5 10 12 21.46 1.27
 5 10 12 24.64 1.43
 -6 10 12 54.45 1.96
 6 10 12 63.62 2.26
 -7 10 12 53.79 2.02
 7 10 12 55.82 2.06
 -8 10 12 65.25 2.49
 8 10 12 64.72 2.62
 -9 10 12 56.24 2.42
 9 10 12 52.78 2.78
 -10 10 12 5.88 2.13
 10 10 12 6.56 2
 -11 10 12 33.7 2.75
 11 10 12 31.47 2.59
 -12 10 12 73.87 3.87
 12 10 12 75.85 3.59
 0 11 12 27.29 1.02
 -1 11 12 109.21 2.82
 1 11 12 108.91 2.88
 -2 11 12 16.98 1.31
 2 11 12 17.06 1.58
 -3 11 12 37.13 1.66
 3 11 12 38.36 1.89
 -4 11 12 51.74 1.99
 4 11 12 52.01 2.15
 -5 11 12 58.15 2.19
 5 11 12 61.62 2.29
 -6 11 12 14.84 1.49
 6 11 12 13.3 1.52
 -7 11 12 4.17 1.58
 7 11 12 4.31 1.84
 -8 11 12 65.61 2.88
 8 11 12 63.6 3.07
 -9 11 12 7.74 2.31
 9 11 12 3.9 2.37
 -10 11 12 36.37 2.65
 10 11 12 34.62 2.52
 -11 11 12 32.25 2.78
 11 11 12 34.27 2.75
 0 12 12 48.23 1.56
 -1 12 12 11.65 1.38
 1 12 12 9.7 1.36
 -2 12 12 14.1 1.54
 2 12 12 14.71 1.62
 -3 12 12 64.96 2.78
 3 12 12 64.79 2.61
 -4 12 12 192.53 4.75
 4 12 12 183.68 4.61
 -5 12 12 12.18 1.54
 5 12 12 12.7 1.69
 -6 12 12 73.51 2.95
 6 12 12 71.83 2.81
 -7 12 12 22.25 2.16
 7 12 12 29.49 2.58
 -8 12 12 22.67 2.69
 8 12 12 22.43 2.57
 -9 12 12 33.56 2.84
 9 12 12 33.08 2.48
 -10 12 12 8.21 2.91
 10 12 12 14.43 3.82
 0 13 12 133.23 5.33
 -1 13 12 24.61 1.67
 1 13 12 27.47 1.8
 -2 13 12 113.55 3.33
 2 13 12 112.2 3.31
 -3 13 12 13.42 1.85
 3 13 12 9.93 1.75
 -4 13 12 16.58 2
 4 13 12 11.69 2.09
 -5 13 12 50.69 2.4
 5 13 12 53.26 2.6
 -6 13 12 11.69 2.25
 6 13 12 14.12 2.46
 -7 13 12 5.2 2.34
 7 13 12 5.33 2.29
 -8 13 12 19.15 2.93
 8 13 12 13.24 2.81
 0 14 12 31.92 3.2
 -1 14 12 16.48 2.12
 1 14 12 13.55 2.07
 -2 14 12 20.75 2.29
 2 14 12 29.07 2.24
 -3 14 12 32.84 2.53
 3 14 12 28.53 2.47
 -4 14 12 35.06 2.47
 4 14 12 35.31 2.35
 -5 14 12 52.95 3.27
 5 14 12 51.47 2.96
 -6 14 12 6.75 2.72
 6 14 12 9.04 2.51
 0 15 12 8.66 4.13
 -1 15 12 11.39 2.26
 1 15 12 8.78 2.17
 -2 15 12 13.43 2.62
 2 15 12 24.46 2.72
 -3 15 12 84.78 3.8
 3 15 12 81.89 4.19
 0 0 13 1.23 0.74
 1 0 13 37.68 0.9
 2 0 13 7.73 0.63
 3 0 13 11.55 0.64
 4 0 13 3.78 0.55
 5 0 13 5.9 0.63
 6 0 13 22.42 0.74
 7 0 13 117.22 2.06
 8 0 13 18.64 0.75
 9 0 13 243.92 4.44
 10 0 13 127.8 2.81
 11 0 13 18.06 1.15
 12 0 13 80.33 2.03
 13 0 13 3.54 1.19
 14 0 13 23.89 1.68
 15 0 13 9.34 1.71
 0 1 13 166.9 2.7
 -1 1 13 10.49 0.64
 1 1 13 9.13 0.62
 -2 1 13 286.75 4.5
 2 1 13 293.95 4.58
 -3 1 13 64.58 1.27
 3 1 13 64.66 1.26
 -4 1 13 31.62 0.83
 4 1 13 32.44 0.83
 -5 1 13 0.82 0.37
 5 1 13 2.33 0.53
 -6 1 13 22.44 0.77
 6 1 13 20.87 0.76
 -7 1 13 28.82 0.84
 7 1 13 31.18 0.85
 -8 1 13 24.91 0.96
 8 1 13 24.84 0.84
 -9 1 13 173.61 3.3
 9 1 13 175.8 3.34
 -10 1 13 26.47 1.12
 10 1 13 29.31 1.21
 -11 1 13 67.47 1.67
 11 1 13 65.69 1.68
 -12 1 13 24.71 1.4
 12 1 13 23.2 1.31
 -13 1 13 17.06 1.33
 13 1 13 19.39 1.44
 -14 1 13 27.55 1.72
 14 1 13 27.78 1.74
 -15 1 13 84.29 2.66
 15 1 13 82.78 2.66
 0 2 13 16.98 0.65
 -1 2 13 258.78 4.05
 1 2 13 262.87 4.15
 -2 2 13 55.99 1.13
 2 2 13 57.69 1.13
 -3 2 13 8.21 0.54
 3 2 13 7.64 0.55
 -4 2 13 141.62 2.34
 4 2 13 141.98 2.41
 -5 2 13 86.61 1.54
 5 2 13 84.64 1.53
 -6 2 13 9.11 0.78
 6 2 13 10.49 0.8
 -7 2 13 141.06 2.79
 7 2 13 142.73 2.76
 -8 2 13 7.19 0.9
 8 2 13 8.68 0.95
 -9 2 13 252.04 5.64
 9 2 13 243.6 5.57
 -10 2 13 43.21 1.85
 10 2 13 40.29 1.77
 -11 2 13 26.96 1.59
 11 2 13 27.19 1.7
 -12 2 13 180.71 4.36
 12 2 13 183.06 4.46
 -13 2 13 2.17 1.93
 13 2 13 2.07 1.65
 -14 2 13 2.37 1.75
 14 2 13 2.52 1.49
 -15 2 13 23.79 2.2
 15 2 13 21.52 2.41
 0 3 13 0.55 0.37
 -1 3 13 16.2 0.64
 1 3 13 17.33 0.69
 -2 3 13 55.55 1.11
 2 3 13 56.46 1.15
 -3 3 13 55.95 1.1
 3 3 13 53.83 1.12
 -4 3 13 65.34 1.48
 4 3 13 68.01 1.55
 -5 3 13 229.46 4.28
 5 3 13 234.26 4.32
 -6 3 13 11.95 0.85
 6 3 13 13.47 0.93
 -7 3 13 27.59 1.17
 7 3 13 28.24 1.19
 -8 3 13 53.99 1.66
 8 3 13 51.86 1.68
 -9 3 13 35.65 1.49
 9 3 13 33.39 1.59
 -10 3 13 68.28 2.15
 10 3 13 65.88 2.19
 -11 3 13 131.81 3.53
 11 3 13 128.31 3.38
 -12 3 13 5.64 1.29
 12 3 13 9.08 1.61
 -13 3 13 10.46 1.86
 13 3 13 13.35 1.86
 -14 3 13 22.9 2.75
 14 3 13 19.8 2.53
 -15 3 13 2.73 2.3
 15 3 13 2.72 2.59
 0 4 13 89.95 1.61
 -1 4 13 58.62 1.24
 1 4 13 57.09 1.14
 -2 4 13 4.52 0.48
 2 4 13 3.95 0.46
 -3 4 13 49.01 1.27
 3 4 13 47.58 1.24
 -4 4 13 93.9 1.97
 4 4 13 92 1.98
 -5 4 13 90.43 1.97
 5 4 13 88.41 1.96
 -6 4 13 352.07 6.94
 6 4 13 343.19 7.65
 -7 4 13 34.83 1.33
 7 4 13 36.68 1.43
 -8 4 13 24.98 1.26
 8 4 13 20.66 1.29
 -9 4 13 59.01 1.86
 9 4 13 57.58 1.91
 -10 4 13 4.99 1.34
 10 4 13 3.29 1.09
 -11 4 13 11.1 1.4
 11 4 13 12.14 1.57
 -12 4 13 3.4 1.34
 12 4 13 4.48 1.42
 -13 4 13 18.71 2.02
 13 4 13 13.69 2.23
 -14 4 13 17.12 2.49
 14 4 13 21.15 2.78
 -15 4 13 5.14 2.69
 15 4 13 5.38 2.93
 0 5 13 1.14 0.44
 -1 5 13 199.24 3.45
 1 5 13 195.98 3.33
 -2 5 13 6.05 0.68
 2 5 13 4.59 0.64
 -3 5 13 47.78 1.28
 3 5 13 48.28 1.33
 -4 5 13 125.49 2.5
 4 5 13 124.19 2.59
 -5 5 13 70.47 1.81
 5 5 13 71.09 1.82
 -6 5 13 21.16 1.11
 6 5 13 19.72 1.13
 -7 5 13 21.74 1.1
 7 5 13 24.83 1.09
 -8 5 13 15.66 1.12
 8 5 13 19 1.17
 -9 5 13 34.49 1.62
 9 5 13 35.8 1.71
 -10 5 13 103.13 2.87
 10 5 13 102.6 2.83
 -11 5 13 2.86 1.91
 11 5 13 8.2 1.61
 -12 5 13 4.62 2
 12 5 13 1.89 1.81
 -13 5 13 30.96 2.39
 13 5 13 31.69 2.55
 -14 5 13 5.33 2.26
 14 5 13 4.3 2.34
 0 6 13 28.97 0.85
 -1 6 13 8.7 0.78
 1 6 13 7.78 0.77
 -2 6 13 62.96 1.56
 2 6 13 64.19 1.54
 -3 6 13 130.12 2.62
 3 6 13 126.57 2.51
 -4 6 13 46.45 1.41
 4 6 13 49.25 1.45
 -5 6 13 13.9 0.94
 5 6 13 14.33 1
 -6 6 13 63.09 1.87
 6 6 13 63.08 1.81
 -7 6 13 28.99 1.3
 7 6 13 27.78 1.35
 -8 6 13 2.03 0.99
 8 6 13 1.73 1.12
 -9 6 13 85.14 2.95
 9 6 13 88.95 3.08
 -10 6 13 40.62 2.29
 10 6 13 44.09 2.4
 -11 6 13 20.45 2
 11 6 13 17.86 2.07
 -12 6 13 14.76 2.2
 12 6 13 11.89 2.19
 -13 6 13 120.42 4.51
 13 6 13 121.04 4.66
 -14 6 13 8.88 2.75
 14 6 13 16.37 2.99
 0 7 13 49.98 1.06
 -1 7 13 20.49 0.92
 1 7 13 20.3 0.92
 -2 7 13 53.1 1.56
 2 7 13 52.33 1.57
 -3 7 13 174.18 3.64
 3 7 13 172.59 3.61
 -4 7 13 184.61 3.85
 4 7 13 187.34 4.03
 -5 7 13 85.09 2.06
 5 7 13 82.11 2.04
 -6 7 13 11.72 0.99
 6 7 13 12.67 0.98
 -7 7 13 34.17 1.61
 7 7 13 27.95 1.65
 -8 7 13 37.37 1.91
 8 7 13 40.97 1.94
 -9 7 13 32.71 2.04
 9 7 13 33.31 2.07
 -10 7 13 125.16 4.15
 10 7 13 118.72 4.02
 -11 7 13 24.82 2.16
 11 7 13 22.36 2.3
 -12 7 13 41.92 2.97
 12 7 13 38.6 2.51
 -13 7 13 86.77 3.73
 13 7 13 86.92 3.74
 0 8 13 21.3 0.73
 -1 8 13 11.48 0.94
 1 8 13 12.67 1.07
 -2 8 13 45.74 1.57
 2 8 13 41.58 1.55
 -3 8 13 68.23 2.09
 3 8 13 66.28 2.12
 -4 8 13 69.76 2.03
 4 8 13 72.15 2.16
 -5 8 13 2.18 1.09
 5 8 13 1.76 0.95
 -6 8 13 43.87 1.65
 6 8 13 43.22 1.76
 -7 8 13 58.11 2.13
 7 8 13 57.27 2.15
 -8 8 13 37.97 2.02
 8 8 13 37.64 2.06
 -9 8 13 45.46 2.44
 9 8 13 40.75 2.23
 -10 8 13 71.84 3.05
 10 8 13 69.03 3.34
 -11 8 13 20.91 2.35
 11 8 13 18.58 2.28
 -12 8 13 56.55 3.3
 12 8 13 53.25 3.12
 -13 8 13 84.61 4.36
 13 8 13 85.95 4.31
 0 9 13 102.88 4.14
 -1 9 13 64.88 1.9
 1 9 13 64.88 1.93
 -2 9 13 5.53 1.05
 2 9 13 5.49 1.15
 -3 9 13 131.43 3.36
 3 9 13 125.82 3.21
 -4 9 13 47.91 1.66
 4 9 13 44.79 1.81
 -5 9 13 88.26 2.45
 5 9 13 86.61 2.53
 -6 9 13 8.87 1.37
 6 9 13 10.4 1.46
 -7 9 13 55.04 2.1
 7 9 13 55.69 2.32
 -8 9 13 9.08 1.57
 8 9 13 4.98 1.57
 -9 9 13 30.12 1.99
 9 9 13 29.48 2.09
 -10 9 13 18.97 2.05
 10 9 13 18.47 2
 -11 9 13 1.77 2.38
 11 9 13 6.21 2.32
 -12 9 13 34.68 3.72
 12 9 13 34.95 3.55
 0 10 13 162 5.86
 -1 10 13 1.99 0.91
 1 10 13 4.4 1.25
 -2 10 13 53.07 1.85
 2 10 13 51.57 1.83
 -3 10 13 3.78 1.35
 3 10 13 4.5 1.48
 -4 10 13 8.19 1.47
 4 10 13 10.58 1.56
 -5 10 13 145.02 3.69
 5 10 13 139.7 3.58
 -6 10 13 13.72 1.51
 6 10 13 14.93 1.61
 -7 10 13 30.14 2.12
 7 10 13 32.35 2.07
 -8 10 13 0.32 1.78
 8 10 13 2.11 1.68
 -9 10 13 36.24 2.38
 9 10 13 39.26 2.81
 -10 10 13 16.71 2.7
 10 10 13 14.91 2.46
 -11 10 13 82.29 3.64
 11 10 13 82.53 3.54
 0 11 13 28 2.28
 -1 11 13 97.57 2.82
 1 11 13 94.19 2.7
 -2 11 13 46.83 1.96
 2 11 13 45.28 2.02
 -3 11 13 25.97 1.68
 3 11 13 26.41 1.61
 -4 11 13 79.65 2.64
 4 11 13 76.28 2.74
 -5 11 13 3.14 1.51
 5 11 13 6.97 1.73
 -6 11 13 15.58 1.69
 6 11 13 15.91 1.84
 -7 11 13 20.03 2.32
 7 11 13 18.44 2.1
 -8 11 13 10.58 2.35
 8 11 13 16.69 2.44
 -9 11 13 0.91 2.72
 9 11 13 2.47 2.44
 -10 11 13 18.9 2.94
 10 11 13 20.17 2.82
 0 12 13 10.78 2.48
 -1 12 13 39.8 1.85
 1 12 13 38.33 1.77
 -2 12 13 71.14 2.52
 2 12 13 71.32 2.47
 -3 12 13 0.82 1.51
 3 12 13 0.65 1.78
 -4 12 13 133.74 3.64
 4 12 13 129.78 3.71
 -5 12 13 65.39 2.61
 5 12 13 65.07 2.6
 -6 12 13 32.09 2.32
 6 12 13 30.21 2.23
 -7 12 13 72.62 3.66
 7 12 13 72.33 3.65
 -8 12 13 10.23 2.37
 8 12 13 5.65 2.13
 -9 12 13 10.72 3.07
 9 12 13 24.66 5.76
 0 13 13 41.3 3.02
 -1 13 13 5.64 1.61
 1 13 13 3.94 1.6
 -2 13 13 25.01 2.17
 2 13 13 23.5 2.12
 -3 13 13 108.15 3.53
 3 13 13 109.39 3.43
 -4 13 13 24.46 2.32
 4 13 13 22.86 2.26
 -5 13 13 77.58 3.22
 5 13 13 73.69 2.95
 -6 13 13 14.67 2.95
 6 13 13 10.95 2.44
 -7 13 13 14.69 3.23
 7 13 13 15.13 2.93
 0 14 13 39 3.64
 -1 14 13 70.71 4.04
 1 14 13 72.26 4.02
 -2 14 13 42.91 2.73
 2 14 13 45.28 2.5
 -3 14 13 49.43 2.77
 3 14 13 48.26 2.66
 -4 14 13 40.39 3.23
 4 14 13 40.02 3.75
 0 0 14 212.17 4.79
 1 0 14 104.6 1.85
 2 0 14 2.57 0.58
 3 0 14 445.26 6.8
 4 0 14 1.59 0.47
 5 0 14 33.42 0.95
 6 0 14 99.6 1.96
 7 0 14 164.4 2.72
 8 0 14 16.1 0.87
 9 0 14 163.03 3.28
 10 0 14 16.13 1.05
 11 0 14 1.79 1
 12 0 14 73.53 2.01
 13 0 14 31.83 1.76
 14 0 14 13.89 1.87
 0 1 14 286.68 4.53
 -1 1 14 41.49 1.03
 1 1 14 42.57 1.06
 -2 1 14 22.96 0.84
 2 1 14 23.34 0.78
 -3 1 14 130.44 2.24
 3 1 14 133.46 2.25
 -4 1 14 51.12 1.15
 4 1 14 50.44 1.18
 -5 1 14 61.21 1.29
 5 1 14 61.7 1.3
 -6 1 14 1.71 0.57
 6 1 14 2 0.58
 -7 1 14 1.54 0.46
 7 1 14 0.91 0.51
 -8 1 14 192.37 3.57
 8 1 14 187.64 3.5
 -9 1 14 25.59 1.05
 9 1 14 24.91 1
 -10 1 14 147.86 2.93
 10 1 14 148.77 3.01
 -11 1 14 31.41 1.27
 11 1 14 27.14 1.25
 -12 1 14 38.96 1.45
 12 1 14 37.24 1.67
 -13 1 14 13.4 1.93
 13 1 14 12.71 1.92
 -14 1 14 37.01 2.45
 14 1 14 41.03 2.52
 0 2 14 48.96 1.1
 -1 2 14 19.39 0.76
 1 2 14 21.3 0.8
 -2 2 14 63.41 1.28
 2 2 14 63.16 1.3
 -3 2 14 8.22 0.59
 3 2 14 8.41 0.63
 -4 2 14 6.3 0.56
 4 2 14 5.06 0.6
 -5 2 14 23.25 0.74
 5 2 14 23.37 0.75
 -6 2 14 48.64 1.38
 6 2 14 48.74 1.34
 -7 2 14 41.26 1.32
 7 2 14 44.79 1.49
 -8 2 14 17.75 1.19
 8 2 14 18.16 1.24
 -9 2 14 48.89 1.71
 9 2 14 56.43 2.03
 -10 2 14 47.96 1.82
 10 2 14 48.23 1.92
 -11 2 14 124.63 3.36
 11 2 14 123.89 3.29
 -12 2 14 10.86 1.99
 12 2 14 10.97 1.75
 -13 2 14 46.71 2.45
 13 2 14 46 2.29
 -14 2 14 4.08 2.5
 14 2 14 2.05 2.37
 0 3 14 271.73 4.25
 -1 3 14 53.49 1.17
 1 3 14 54.22 1.2
 -2 3 14 100.41 1.81
 2 3 14 98.44 1.8
 -3 3 14 20.08 0.7
 3 3 14 19.26 0.69
 -4 3 14 105.28 2.22
 4 3 14 103.8 2.2
 -5 3 14 7.29 0.82
 5 3 14 6.58 0.88
 -6 3 14 23.6 1.07
 6 3 14 24.04 1.16
 -7 3 14 101.14 2.4
 7 3 14 102.51 2.45
 -8 3 14 42.2 1.63
 8 3 14 47.43 1.75
 -9 3 14 2.63 0.97
 9 3 14 3.64 1.08
 -10 3 14 4.43 0.99
 10 3 14 6.62 1.36
 -11 3 14 20.91 1.82
 11 3 14 20.67 1.95
 -12 3 14 20.34 1.72
 12 3 14 23.76 1.94
 -13 3 14 5.46 1.84
 13 3 14 6.91 2
 -14 3 14 19.66 2.61
 14 3 14 18.21 2.73
 0 4 14 6.76 0.65
 -1 4 14 123.78 2.11
 1 4 14 123.14 2.11
 -2 4 14 34.73 0.87
 2 4 14 35.11 0.88
 -3 4 14 3.71 0.73
 3 4 14 3.41 0.69
 -4 4 14 61.67 1.54
 4 4 14 61.83 1.64
 -5 4 14 263.7 5.34
 5 4 14 267.85 5.43
 -6 4 14 95.9 2.23
 6 4 14 96.37 2.36
 -7 4 14 2.76 0.78
 7 4 14 1.94 0.82
 -8 4 14 45.49 1.84
 8 4 14 45.63 1.89
 -9 4 14 144.36 4.28
 9 4 14 146.34 3.69
 -10 4 14 6.48 1.22
 10 4 14 9.28 1.54
 -11 4 14 4.28 1.24
 11 4 14 6.08 1.37
 -12 4 14 19.29 2.22
 12 4 14 15.39 2.14
 -13 4 14 31.48 2.95
 13 4 14 29.94 2.55
 -14 4 14 8.2 2.69
 14 4 14 10.26 2.84
 0 5 14 26.38 0.82
 -1 5 14 10.31 0.62
 1 5 14 11.01 0.6
 -2 5 14 22.94 0.97
 2 5 14 22.41 1.04
 -3 5 14 133.84 2.96
 3 5 14 134.59 2.73
 -4 5 14 34.94 1.26
 4 5 14 33.58 1.2
 -5 5 14 104.34 2.66
 5 5 14 102.51 2.44
 -6 5 14 77.94 1.99
 6 5 14 78.59 2.02
 -7 5 14 13.42 1.31
 7 5 14 12.45 1.46
 -8 5 14 62.42 2.03
 8 5 14 63.87 2.17
 -9 5 14 74.11 2.39
 9 5 14 72.69 2.47
 -10 5 14 43.1 2.46
 10 5 14 44.52 2.62
 -11 5 14 5.53 1.92
 11 5 14 2.03 1.88
 -12 5 14 54.24 2.92
 12 5 14 56.37 2.89
 -13 5 14 3 2.32
 13 5 14 4.11 2.17
 0 6 14 24.6 0.77
 -1 6 14 104.78 2.6
 1 6 14 105.83 2.24
 -2 6 14 35.92 1.25
 2 6 14 33.03 1.25
 -3 6 14 60.38 1.71
 3 6 14 60.19 1.74
 -4 6 14 120.96 2.79
 4 6 14 122.97 2.86
 -5 6 14 42.69 1.42
 5 6 14 41.25 1.55
 -6 6 14 92 2.24
 6 6 14 92.85 2.36
 -7 6 14 14.18 1.17
 7 6 14 12.8 1.17
 -8 6 14 190.54 5.25
 8 6 14 185.54 5.21
 -9 6 14 89.16 3.14
 9 6 14 94.32 3.36
 -10 6 14 136.72 4.05
 10 6 14 145.11 4.58
 -11 6 14 23.35 2.29
 11 6 14 25.18 2.21
 -12 6 14 4.32 2.15
 12 6 14 6.67 2.2
 -13 6 14 3.5 2.32
 13 6 14 1.73 2.58
 0 7 14 4.71 0.59
 -1 7 14 21.66 1.05
 1 7 14 21.61 1.25
 -2 7 14 145.49 3.69
 2 7 14 136.06 3.36
 -3 7 14 1.75 1.08
 3 7 14 0.1 1.09
 -4 7 14 15.37 1.4
 4 7 14 14.91 1.53
 -5 7 14 15.34 1.28
 5 7 14 16.76 1.45
 -6 7 14 30.89 1.54
 6 7 14 33.66 1.63
 -7 7 14 43.44 2.07
 7 7 14 36.12 1.85
 -8 7 14 11.47 1.81
 8 7 14 11.49 1.79
 -9 7 14 35.83 2.33
 9 7 14 36.54 2.41
 -10 7 14 10.7 2.17
 10 7 14 9.84 2.3
 -11 7 14 14.32 2.14
 11 7 14 10.52 2.34
 -12 7 14 15.52 2.47
 12 7 14 13.21 2.7
 0 8 14 2.6 1.83
 -1 8 14 141.34 3.42
 1 8 14 132.72 3.28
 -2 8 14 94.58 2.53
 2 8 14 94.43 2.58
 -3 8 14 8.92 1.06
 3 8 14 11.57 1.22
 -4 8 14 18.74 1.28
 4 8 14 18.08 1.42
 -5 8 14 101.81 2.89
 5 8 14 97.51 2.85
 -6 8 14 21.58 1.46
 6 8 14 21.3 1.57
 -7 8 14 63.15 2.37
 7 8 14 64.8 2.59
 -8 8 14 73.64 2.84
 8 8 14 73.22 2.97
 -9 8 14 29.34 2.42
 9 8 14 28.24 2.37
 -10 8 14 4.55 2.27
 10 8 14 4.15 2.47
 -11 8 14 9.19 2.35
 11 8 14 7.33 2.52
 -12 8 14 29.38 3.27
 12 8 14 35.97 3.35
 0 9 14 79.98 3.28
 -1 9 14 60.11 1.93
 1 9 14 59.97 1.9
 -2 9 14 41.45 1.86
 2 9 14 38.08 1.8
 -3 9 14 8.39 1.56
 3 9 14 11.8 1.73
 -4 9 14 25.08 1.66
 4 9 14 24.42 1.71
 -5 9 14 18.19 1.63
 5 9 14 16.72 1.73
 -6 9 14 66.66 2.47
 6 9 14 61.33 2.42
 -7 9 14 13.4 1.94
 7 9 14 18.01 1.94
 -8 9 14 0.95 1.37
 8 9 14 2.05 1.49
 -9 9 14 31.33 2.62
 9 9 14 30.91 2.9
 -10 9 14 18.23 2.45
 10 9 14 20.12 2.57
 -11 9 14 35.5 3.1
 11 9 14 36.95 3.27
 0 10 14 11.59 2.05
 -1 10 14 27.24 1.33
 1 10 14 28.09 1.54
 -2 10 14 15.89 1.31
 2 10 14 12.71 1.59
 -3 10 14 48.49 1.95
 3 10 14 49.1 2.08
 -4 10 14 112.72 3.35
 4 10 14 109.99 3.3
 -5 10 14 10.59 1.67
 5 10 14 11.05 1.73
 -6 10 14 120.62 3.61
 6 10 14 120.54 3.45
 -7 10 14 48.08 2.53
 7 10 14 48.55 2.63
 -8 10 14 14.84 2.37
 8 10 14 11.37 2.24
 -9 10 14 38.9 2.94
 9 10 14 43.39 3.08
 -10 10 14 4.73 2.62
 10 10 14 7.41 2.68
 0 11 14 38.21 3.02
 -1 11 14 45.54 3.13
 1 11 14 49.37 3.65
 -2 11 14 20.49 1.67
 2 11 14 21.94 1.91
 -3 11 14 51.12 2.36
 3 11 14 48.85 2.13
 -4 11 14 5.55 1.59
 4 11 14 4.15 1.63
 -5 11 14 140.35 4.05
 5 11 14 140.73 4.18
 -6 11 14 33.34 2.46
 6 11 14 36.37 2.29
 -7 11 14 25.94 2.46
 7 11 14 25.84 2.57
 -8 11 14 1.47 2.32
 8 11 14 2.84 2.43
 -9 11 14 8.37 3.17
 9 11 14 7.07 5.27
 0 12 14 23.26 3.67
 -1 12 14 8.53 3.57
 1 12 14 6.18 3.71
 -2 12 14 0 1.56
 2 12 14 2.19 1.78
 -3 12 14 17.19 2.06
 3 12 14 18.98 1.95
 -4 12 14 15.07 2.03
 4 12 14 13.75 2.03
 -5 12 14 57.61 2.96
 5 12 14 60.52 2.83
 -6 12 14 22.09 2.71
 6 12 14 23.9 2.71
 -7 12 14 26.3 2.83
 7 12 14 31.62 3.2
 0 13 14 12.3 3.93
 -1 13 14 19.55 3.41
 1 13 14 26.77 3.86
 -2 13 14 7.23 2.12
 2 13 14 5.02 1.96
 -3 13 14 50.15 2.89
 3 13 14 49.51 3.36
 -4 13 14 35.93 3.04
 4 13 14 35.24 3.02
 -5 13 14 8.42 2.69
 5 13 14 4.26 3.56
 0 0 15 0.51 0.75
 1 0 15 82.31 1.58
 2 0 15 29.57 0.94
 3 0 15 1.59 0.62
 4 0 15 17.49 0.86
 5 0 15 167.25 2.77
 6 0 15 1.88 0.6
 7 0 15 29.6 1.1
 8 0 15 1.82 0.85
 9 0 15 0.79 0.86
 10 0 15 28.43 1.25
 11 0 15 9.55 1.21
 12 0 15 4.63 1.31
 13 0 15 13.71 1.7
 0 1 15 67.17 1.42
 -1 1 15 180.67 2.99
 1 1 15 180.38 2.95
 -2 1 15 88.9 1.7
 2 1 15 87.48 1.67
 -3 1 15 63.32 1.39
 3 1 15 62.82 1.37
 -4 1 15 48.47 1.21
 4 1 15 51.4 1.2
 -5 1 15 19.56 0.89
 5 1 15 19.46 0.81
 -6 1 15 87.4 1.81
 6 1 15 84.22 1.74
 -7 1 15 14.4 0.9
 7 1 15 16.93 0.96
 -8 1 15 18.28 0.95
 8 1 15 17.4 0.88
 -9 1 15 9.64 1.31
 9 1 15 10.12 1.52
 -10 1 15 43.85 2.02
 10 1 15 40.64 2
 -11 1 15 90.36 2.96
 11 1 15 88.99 3.17
 -12 1 15 57.47 2.45
 12 1 15 58.4 2.49
 -13 1 15 18.29 2.26
 13 1 15 17.01 2.3
 0 2 15 18.56 0.75
 -1 2 15 138.19 2.36
 1 2 15 138.33 2.38
 -2 2 15 21.81 0.9
 2 2 15 22.27 0.86
 -3 2 15 50.86 1.16
 3 2 15 48.71 1.13
 -4 2 15 30.56 0.95
 4 2 15 30.36 0.95
 -5 2 15 20.43 1.09
 5 2 15 19.33 1.08
 -6 2 15 5.46 1
 6 2 15 7.97 1.31
 -7 2 15 5.07 1.19
 7 2 15 3.76 1.24
 -8 2 15 67.82 2.32
 8 2 15 65.6 2.39
 -9 2 15 131.35 3.38
 9 2 15 134.99 3.59
 -10 2 15 13.2 1.8
 10 2 15 10.92 1.72
 -11 2 15 7.05 1.43
 11 2 15 10.12 1.79
 -12 2 15 78.31 2.92
 12 2 15 84.34 2.96
 -13 2 15 5.9 2.34
 13 2 15 4.94 2.18
 0 3 15 547.88 8.32
 -1 3 15 81.24 1.72
 1 3 15 83.59 1.6
 -2 3 15 43.09 1.07
 2 3 15 44.87 1.1
 -3 3 15 9.88 0.63
 3 3 15 12.26 0.65
 -4 3 15 7.7 0.89
 4 3 15 8.9 0.87
 -5 3 15 27.17 1.25
 5 3 15 27.26 1.3
 -6 3 15 110.52 2.72
 6 3 15 118.12 2.83
 -7 3 15 15.85 1.18
 7 3 15 14.61 1.26
 -8 3 15 80.87 2.42
 8 3 15 77.97 2.41
 -9 3 15 10.78 1.7
 9 3 15 15.32 1.69
 -10 3 15 27.05 2.11
 10 3 15 25.19 1.95
 -11 3 15 1.66 1.5
 11 3 15 1.45 1.57
 -12 3 15 49.24 3.07
 12 3 15 55.71 3.06
 -13 3 15 35.09 2.52
 13 3 15 34.16 2.53
 0 4 15 1.41 0.51
 -1 4 15 9.88 0.72
 1 4 15 10.31 0.69
 -2 4 15 30.58 1.06
 2 4 15 29.3 0.95
 -3 4 15 49.95 1.41
 3 4 15 51.13 1.53
 -4 4 15 55.61 1.75
 4 4 15 55.96 1.95
 -5 4 15 25.37 1.27
 5 4 15 28.37 1.34
 -6 4 15 8.1 1.16
 6 4 15 10.89 1.3
 -7 4 15 10.93 1.14
 7 4 15 11.96 1.12
 -8 4 15 35.21 1.8
 8 4 15 36.86 1.8
 -9 4 15 44.43 2.08
 9 4 15 44.81 2.26
 -10 4 15 32.31 1.88
 10 4 15 36.75 1.92
 -11 4 15 10.18 1.78
 11 4 15 15.67 2.07
 -12 4 15 23.06 2.77
 12 4 15 23.48 2.87
 -13 4 15 28.07 3.26
 13 4 15 36.17 3.66
 0 5 15 20.47 0.86
 -1 5 15 37.1 1
 1 5 15 36.29 0.97
 -2 5 15 68.69 1.89
 2 5 15 69.06 1.93
 -3 5 15 3.78 1.02
 3 5 15 4.73 0.97
 -4 5 15 316.29 6.32
 4 5 15 331.66 6.66
 -5 5 15 5.13 1
 5 5 15 7.04 1.04
 -6 5 15 48.18 1.73
 6 5 15 51.61 1.88
 -7 5 15 23.23 1.43
 7 5 15 24.96 1.45
 -8 5 15 10.23 1.4
 8 5 15 13.53 1.6
 -9 5 15 2.45 1.78
 9 5 15 2.95 1.75
 -10 5 15 125.86 4.02
 10 5 15 118.41 5.02
 -11 5 15 1.5 2.04
 11 5 15 5.37 2.17
 -12 5 15 17.82 2.6
 12 5 15 16.19 2.71
 0 6 15 22.57 0.9
 -1 6 15 23.37 1.29
 1 6 15 22.72 1.41
 -2 6 15 16.41 1.25
 2 6 15 15.12 1.26
 -3 6 15 76.97 2.33
 3 6 15 77.53 2.41
 -4 6 15 44.04 2.01
 4 6 15 41.78 1.95
 -5 6 15 9.69 1.26
 5 6 15 9.61 1.28
 -6 6 15 57.03 2.19
 6 6 15 58.8 2.27
 -7 6 15 15.77 1.82
 7 6 15 14.54 1.67
 -8 6 15 18.81 1.77
 8 6 15 17.34 1.85
 -9 6 15 128.08 4.02
 9 6 15 132.09 4.19
 -10 6 15 40.53 2.59
 10 6 15 36.59 2.45
 -11 6 15 49.78 2.89
 11 6 15 47.52 2.94
 -12 6 15 28.09 3.42
 12 6 15 38.24 3.67
 0 7 15 15.06 1.78
 -1 7 15 80.84 2.32
 1 7 15 82.81 2.57
 -2 7 15 57.32 1.96
 2 7 15 59.59 2.27
 -3 7 15 243.99 5.67
 3 7 15 249.12 5.81
 -4 7 15 53.33 1.89
 4 7 15 55.15 2.06
 -5 7 15 86.32 2.75
 5 7 15 83.42 2.75
 -6 7 15 10.54 1.37
 6 7 15 10.57 1.48
 -7 7 15 13.22 1.81
 7 7 15 12.83 1.82
 -8 7 15 175.77 5.11
 8 7 15 174.66 5.3
 -9 7 15 1.38 1.85
 9 7 15 1.21 1.82
 -10 7 15 14.78 2.42
 10 7 15 18.57 2.49
 -11 7 15 0.26 2.69
 11 7 15 1.52 2.75
 0 8 15 26.38 2.41
 -1 8 15 37.39 1.66
 1 8 15 33.29 1.59
 -2 8 15 26.04 1.43
 2 8 15 26.08 1.63
 -3 8 15 59.01 2.16
 3 8 15 57.86 2.12
 -4 8 15 153.45 3.98
 4 8 15 160.44 4.18
 -5 8 15 13.2 1.5
 5 8 15 13.47 1.63
 -6 8 15 17.02 1.99
 6 8 15 12.38 1.79
 -7 8 15 29.17 2.34
 7 8 15 25.73 2.59
 -8 8 15 5.93 2.17
 8 8 15 3.62 1.91
 -9 8 15 59.07 3.03
 9 8 15 62.65 3.12
 -10 8 15 2.7 2.2
 10 8 15 3.02 2.25
 0 9 15 3.47 2.09
 -1 9 15 149.45 3.97
 1 9 15 149.62 3.68
 -2 9 15 59.54 2.23
 2 9 15 58.45 2.11
 -3 9 15 3.36 1.35
 3 9 15 4.08 1.51
 -4 9 15 6.98 1.56
 4 9 15 8.13 1.43
 -5 9 15 2.87 1.34
 5 9 15 1.77 1.74
 -6 9 15 56.59 2.37
 6 9 15 64.38 2.58
 -7 9 15 23.46 2.25
 7 9 15 26.59 2.61
 -8 9 15 33.63 3.35
 8 9 15 28.75 2.91
 -9 9 15 13.36 2.62
 9 9 15 10.98 2.6
 -10 9 15 48.04 3.97
 10 9 15 35.63 6.61
 0 10 15 57.95 3.48
 -1 10 15 24.83 2.99
 1 10 15 29.83 2.68
 -2 10 15 23.03 1.76
 2 10 15 22.16 1.63
 -3 10 15 4.45 1.81
 3 10 15 8.87 1.79
 -4 10 15 43.1 2.42
 4 10 15 51.7 2.57
 -5 10 15 30.36 2.51
 5 10 15 28.01 2.06
 -6 10 15 3 1.82
 6 10 15 1.7 1.87
 -7 10 15 28 2.92
 7 10 15 30.33 3.18
 -8 10 15 2.63 2.78
 8 10 15 2.76 2.62
 0 11 15 145.46 5.65
 -1 11 15 38.85 3.07
 1 11 15 35.98 2.89
 -2 11 15 19.65 2.02
 2 11 15 16.96 1.84
 -3 11 15 3.04 1.95
 3 11 15 8.05 1.78
 -4 11 15 7.25 2.37
 4 11 15 5.71 1.94
 -5 11 15 82.97 3.17
 5 11 15 75.68 3.02
 -6 11 15 63.12 3.42
 6 11 15 60.68 3.29
 -7 11 15 8.22 2.55
 7 11 15 15.12 2.92
 0 12 15 11.07 3.15
 -1 12 15 4.37 3.01
 1 12 15 3.22 2.71
 -2 12 15 6.49 2.58
 2 12 15 6.76 1.78
 -3 12 15 20.39 2.41
 3 12 15 15.84 2.41
 -4 12 15 61.27 3.11
 4 12 15 61.61 3.11
 -5 12 15 35.27 3.58
 5 12 15 42.85 4.24
 0 13 15 9.55 3.71
 -1 13 15 5.72 4.05
 1 13 15 25.67 7.62
 0 0 16 19.12 1.49
 1 0 16 21.46 0.92
 2 0 16 254.52 4.1
 3 0 16 91.61 1.83
 4 0 16 167.25 2.84
 5 0 16 4.76 0.74
 6 0 16 6.45 0.96
 7 0 16 72.93 1.81
 8 0 16 61.43 1.74
 9 0 16 88.15 2.14
 10 0 16 0.88 1.08
 11 0 16 13.54 1.33
 12 0 16 8.01 3.71
 0 1 16 1.45 0.74
 -1 1 16 101.58 1.89
 1 1 16 105.77 1.96
 -2 1 16 8.14 0.89
 2 1 16 10.34 0.87
 -3 1 16 164.19 2.81
 3 1 16 163.49 2.87
 -4 1 16 18.17 0.89
 4 1 16 17.13 0.91
 -5 1 16 69.05 1.68
 5 1 16 69.89 1.69
 -6 1 16 97.72 2.23
 6 1 16 101.78 2.25
 -7 1 16 23.04 1.43
 7 1 16 24.88 1.24
 -8 1 16 82.83 2.69
 8 1 16 85.46 2.75
 -9 1 16 6.02 1.62
 9 1 16 5.72 1.27
 -10 1 16 88.8 3.09
 10 1 16 86.53 2.95
 -11 1 16 5.94 2.04
 11 1 16 7.34 2.2
 -12 1 16 8.16 2.25
 12 1 16 9.47 2.19
 0 2 16 4.7 0.81
 -1 2 16 60.3 1.41
 1 2 16 58.45 1.36
 -2 2 16 24.18 0.97
 2 2 16 22.92 0.98
 -3 2 16 27.32 1
 3 2 16 29.52 1.05
 -4 2 16 45.07 1.28
 4 2 16 47.15 1.32
 -5 2 16 127.76 2.98
 5 2 16 131.04 3.07
 -6 2 16 15.95 1.65
 6 2 16 13.56 1.17
 -7 2 16 50.61 1.93
 7 2 16 49.92 1.88
 -8 2 16 1.6 1.45
 8 2 16 1.97 1.45
 -9 2 16 79.65 2.88
 9 2 16 69.07 2.85
 -10 2 16 110.79 3.25
 10 2 16 118.08 3.45
 -11 2 16 51.31 2.77
 11 2 16 47.5 2.46
 -12 2 16 2.89 2.35
 12 2 16 2.44 2.09
 0 3 16 12.31 0.88
 -1 3 16 7.3 0.87
 1 3 16 7.27 0.75
 -2 3 16 28.3 0.99
 2 3 16 28.99 0.99
 -3 3 16 47.66 1.59
 3 3 16 47.09 1.36
 -4 3 16 69.61 1.95
 4 3 16 71.83 2
 -5 3 16 18.37 1.33
 5 3 16 20.19 1.34
 -6 3 16 55.91 1.88
 6 3 16 53.97 1.94
 -7 3 16 62.36 2.33
 7 3 16 58.9 2.31
 -8 3 16 14.5 1.66
 8 3 16 16.46 1.8
 -9 3 16 23.58 1.8
 9 3 16 19.62 1.8
 -10 3 16 26.98 2.05
 10 3 16 26.49 2.01
 -11 3 16 49.1 2.69
 11 3 16 51.33 2.51
 -12 3 16 1.67 2.51
 12 3 16 2.28 2.83
 0 4 16 0.31 0.57
 -1 4 16 22.98 0.95
 1 4 16 22.47 0.89
 -2 4 16 24.5 1.28
 2 4 16 25.87 1.36
 -3 4 16 46.99 1.77
 3 4 16 45.97 1.81
 -4 4 16 45.45 1.68
 4 4 16 46.74 1.78
 -5 4 16 2.66 1.16
 5 4 16 4.79 1.21
 -6 4 16 147.8 3.47
 6 4 16 149.65 3.53
 -7 4 16 39.67 1.92
 7 4 16 37.96 2.04
 -8 4 16 50.45 2.49
 8 4 16 54.56 2.54
 -9 4 16 18.74 1.83
 9 4 16 19.61 1.83
 -10 4 16 60.52 2.89
 10 4 16 59.54 2.57
 -11 4 16 33.6 2.81
 11 4 16 35.96 2.92
 -12 4 16 17.24 3.6
 12 4 16 22.13 6.89
 0 5 16 390.11 6.96
 -1 5 16 5.02 1.13
 1 5 16 6.25 1.09
 -2 5 16 81.65 2.38
 2 5 16 86.58 2.32
 -3 5 16 66.03 2.27
 3 5 16 61.39 1.96
 -4 5 16 13.89 1.24
 4 5 16 15.96 1.48
 -5 5 16 39.16 1.66
 5 5 16 42.19 1.72
 -6 5 16 22.72 1.67
 6 5 16 21.32 1.46
 -7 5 16 42.34 2.36
 7 5 16 39.87 2.43
 -8 5 16 13.56 1.8
 8 5 16 8.49 1.64
 -9 5 16 6.79 2.26
 9 5 16 7.6 2.23
 -10 5 16 2.49 2.13
 10 5 16 0.31 2.41
 -11 5 16 8.04 2.7
 11 5 16 8.95 2.43
 0 6 16 7.07 0.82
 -1 6 16 68.71 2.14
 1 6 16 64.87 2.14
 -2 6 16 85.18 2.53
 2 6 16 81.76 2.46
 -3 6 16 4.94 1.33
 3 6 16 5.47 1.55
 -4 6 16 40.73 1.85
 4 6 16 47.69 2.18
 -5 6 16 116.03 3.16
 5 6 16 113.42 3.2
 -6 6 16 14.86 1.55
 6 6 16 18.53 1.72
 -7 6 16 41.35 2.34
 7 6 16 43.74 2.41
 -8 6 16 42.19 2.41
 8 6 16 40.66 2.51
 -9 6 16 13.93 2.21
 9 6 16 12.79 2.47
 -10 6 16 2.2 2.15
 10 6 16 1.58 2.63
 -11 6 16 6.91 3.52
 11 6 16 3.87 4.95
 0 7 16 34.91 3.26
 -1 7 16 11.44 1.43
 1 7 16 9.82 1.3
 -2 7 16 14.32 1.62
 2 7 16 11.37 1.5
 -3 7 16 7.7 1.31
 3 7 16 7.58 1.84
 -4 7 16 23.32 1.59
 4 7 16 20.58 1.84
 -5 7 16 54.84 2.25
 5 7 16 53.6 2.35
 -6 7 16 2.92 1.61
 6 7 16 5.04 1.84
 -7 7 16 20.73 2.51
 7 7 16 20.5 2.61
 -8 7 16 6.38 2.66
 8 7 16 9.85 2.82
 -9 7 16 34.48 2.87
 9 7 16 35.17 2.9
 -10 7 16 31.29 3.79
 10 7 16 40.59 4.13
 0 8 16 0.21 2.24
 -1 8 16 127.54 3.27
 1 8 16 125.13 3.67
 -2 8 16 62.45 2.33
 2 8 16 60.38 2.35
 -3 8 16 23.53 1.86
 3 8 16 28.34 2.12
 -4 8 16 24.19 1.98
 4 8 16 19.71 1.89
 -5 8 16 63.57 2.57
 5 8 16 63.32 2.76
 -6 8 16 25.67 2.2
 6 8 16 28.37 2.23
 -7 8 16 30.99 2.98
 7 8 16 27.85 2.82
 -8 8 16 30.09 2.89
 8 8 16 34.93 2.91
 -9 8 16 9.66 2.81
 9 8 16 12.64 3.1
 0 9 16 12.48 2.34
 -1 9 16 13.17 2.73
 1 9 16 14.45 2.87
 -2 9 16 16.28 1.75
 2 9 16 12.3 1.92
 -3 9 16 64.93 2.65
 3 9 16 63.54 2.51
 -4 9 16 33.62 2.34
 4 9 16 33.02 2.55
 -5 9 16 49 2.51
 5 9 16 54.74 2.55
 -6 9 16 47.48 2.99
 6 9 16 47.49 2.94
 -7 9 16 63.6 3.33
 7 9 16 62.82 3.34
 -8 9 16 11.51 3.03
 8 9 16 16.28 3.36
 0 10 16 1.8 2.52
 -1 10 16 3.96 2.45
 1 10 16 1.33 2.85
 -2 10 16 30.94 2.11
 2 10 16 34.32 2.16
 -3 10 16 25.77 2.24
 3 10 16 29.65 2.34
 -4 10 16 45.43 2.6
 4 10 16 50.03 2.55
 -5 10 16 25.56 2.9
 5 10 16 24.09 2.65
 -6 10 16 6.26 2.76
 6 10 16 10.57 2.92
 -7 10 16 19.37 3.86
 7 10 16 10.89 6.91
 0 11 16 4.8 3.26
 -1 11 16 7.02 2.79
 1 11 16 7.79 2.94
 -2 11 16 6.41 3.07
 2 11 16 3.99 2.8
 -3 11 16 5.16 2.92
 3 11 16 3.77 2.39
 -4 11 16 41.5 2.95
 4 11 16 39.34 2.9
 -5 11 16 6.28 3.4
 5 11 16 11.82 5.3
 0 12 16 37.69 6.28
 -1 12 16 32.35 5.74
 1 12 16 20.35 5.96
 0 0 17 0.44 1.02
 1 0 17 9.24 1.05
 2 0 17 170.35 3
 3 0 17 18.74 1.1
 4 0 17 7.49 0.96
 5 0 17 5.55 1.15
 6 0 17 6.42 1.16
 7 0 17 69.53 1.91
 8 0 17 62.76 1.86
 9 0 17 1.61 1.14
 10 0 17 0.25 2.4
 11 0 17 71.84 4.2
 0 1 17 21.43 1.16
 -1 1 17 203.69 3.43
 1 1 17 210.75 3.6
 -2 1 17 3.52 0.79
 2 1 17 5.4 0.88
 -3 1 17 48.44 1.38
 3 1 17 49.92 1.41
 -4 1 17 69.82 1.75
 4 1 17 66.4 1.74
 -5 1 17 8.02 1.01
 5 1 17 7.64 1.14
 -6 1 17 12.57 1.13
 6 1 17 12.02 1.16
 -7 1 17 91.03 2.74
 7 1 17 93.94 2.87
 -8 1 17 5.74 1.63
 8 1 17 1.05 1.58
 -9 1 17 25.3 2.08
 9 1 17 23.23 2.01
 -10 1 17 13.51 2.31
 10 1 17 15.18 2.17
 -11 1 17 2.84 2.32
 11 1 17 4.71 2.34
 0 2 17 3.03 0.89
 -1 2 17 31.11 1.2
 1 2 17 30.58 1.19
 -2 2 17 78.19 1.77
 2 2 17 80.64 1.8
 -3 2 17 35.29 1.26
 3 2 17 36.94 1.35
 -4 2 17 16.02 1.03
 4 2 17 13.41 0.99
 -5 2 17 13.98 1.52
 5 2 17 15.58 1.54
 -6 2 17 24.53 1.69
 6 2 17 23.31 1.8
 -7 2 17 20.71 1.93
 7 2 17 25.31 2.13
 -8 2 17 64.63 2.64
 8 2 17 68.78 2.75
 -9 2 17 24.52 2.15
 9 2 17 27.71 2.22
 -10 2 17 2.21 2.5
 10 2 17 4.47 2.37
 -11 2 17 5.29 3.23
 11 2 17 10 3.24
 0 3 17 20.68 1.06
 -1 3 17 36.75 1.27
 1 3 17 38.35 1.33
 -2 3 17 58.25 1.66
 2 3 17 55.11 1.57
 -3 3 17 44.94 1.87
 3 3 17 44.65 1.95
 -4 3 17 77.77 2.22
 4 3 17 79.93 2.35
 -5 3 17 33.82 2
 5 3 17 38.04 1.89
 -6 3 17 86.47 2.95
 6 3 17 87.12 3.06
 -7 3 17 31.17 1.79
 7 3 17 36.16 1.95
 -8 3 17 16.49 1.77
 8 3 17 18.69 2.04
 -9 3 17 82.41 3.23
 9 3 17 84.34 3.41
 -10 3 17 0.05 2.27
 10 3 17 5.69 2.44
 -11 3 17 3.96 3.63
 11 3 17 6.62 4.77
 0 4 17 1.88 0.98
 -1 4 17 38.54 1.45
 1 4 17 39.56 1.67
 -2 4 17 38.13 1.77
 2 4 17 38.79 1.84
 -3 4 17 40.96 1.8
 3 4 17 40.3 1.78
 -4 4 17 32.39 1.71
 4 4 17 34.15 1.7
 -5 4 17 119.15 3.08
 5 4 17 122.66 3.15
 -6 4 17 29.59 1.9
 6 4 17 35.26 2.12
 -7 4 17 3.63 1.67
 7 4 17 3.69 1.74
 -8 4 17 2.51 1.99
 8 4 17 4.89 1.92
 -9 4 17 21.33 2.78
 9 4 17 22.11 2.87
 -10 4 17 36.2 3.2
 10 4 17 32.16 3.06
 0 5 17 4.37 1.06
 -1 5 17 37.05 1.93
 1 5 17 37.37 2
 -2 5 17 24.46 1.74
 2 5 17 21.93 1.67
 -3 5 17 35.51 2.13
 3 5 17 37.84 2.26
 -4 5 17 1.83 2.07
 4 5 17 2.88 1.9
 -5 5 17 55.78 2.25
 5 5 17 58.9 2.47
 -6 5 17 23.92 2.56
 6 5 17 28.37 2.67
 -7 5 17 162.29 5.12
 7 5 17 159.45 5.13
 -8 5 17 26.31 2.58
 8 5 17 24.63 2.42
 -9 5 17 5.44 2.77
 9 5 17 3.15 2.9
 -10 5 17 26.76 3.7
 10 5 17 36.23 4.49
 0 6 17 313.06 10.09
 -1 6 17 5.14 1.52
 1 6 17 3.7 1.59
 -2 6 17 115.57 3.51
 2 6 17 119.64 3.42
 -3 6 17 0.56 1.5
 3 6 17 2.28 1.53
 -4 6 17 49.31 2.36
 4 6 17 48.75 2.25
 -5 6 17 50.36 2.39
 5 6 17 52.88 2.43
 -6 6 17 96.9 3.62
 6 6 17 96.45 3.72
 -7 6 17 46.17 3.17
 7 6 17 51.8 3.4
 -8 6 17 45.26 3.26
 8 6 17 49.33 3.38
 -9 6 17 20.04 2.88
 9 6 17 21.06 3.1
 0 7 17 37.83 3.03
 -1 7 17 54.85 2.28
 1 7 17 50.82 2
 -2 7 17 39.02 2.41
 2 7 17 35.94 2.2
 -3 7 17 60.85 2.57
 3 7 17 60.56 2.52
 -4 7 17 18.95 1.89
 4 7 17 17.37 2.03
 -5 7 17 61.22 2.94
 5 7 17 65.09 2.88
 -6 7 17 6.2 2.24
 6 7 17 7.82 2.33
 -7 7 17 17.62 2.92
 7 7 17 11.95 2.73
 -8 7 17 14.06 2.82
 8 7 17 17.61 2.89
 0 8 17 16.8 3.73
 -1 8 17 10.69 2.5
 1 8 17 12.2 2.73
 -2 8 17 12.99 1.9
 2 8 17 9.78 1.81
 -3 8 17 44.28 2.63
 3 8 17 51.94 2.58
 -4 8 17 37.95 2.96
 4 8 17 27.98 2.42
 -5 8 17 73.99 2.9
 5 8 17 76.78 3.05
 -6 8 17 33.59 2.9
 6 8 17 31.07 3.01
 -7 8 17 54.95 3.48
 7 8 17 53.28 3.36
 0 9 17 17.59 3.12
 -1 9 17 59.06 4.07
 1 9 17 58.54 4.31
 -2 9 17 56.79 2.45
 2 9 17 55.02 2.39
 -3 9 17 21.72 2.54
 3 9 17 22.93 2.48
 -4 9 17 33.75 2.92
 4 9 17 32.45 2.59
 -5 9 17 35.33 2.88
 5 9 17 28.5 3.01
 -6 9 17 19.8 3.71
 6 9 17 22.62 3.83
 0 10 17 3.72 3.41
 -1 10 17 0.43 2.7
 1 10 17 1.74 2.83
 -2 10 17 32.43 4.14
 2 10 17 39.52 4.13
 -3 10 17 43.11 3.1
 3 10 17 51.48 3.09
 -4 10 17 27.75 4.01
 4 10 17 19.88 4.51
 0 0 18 332.84 7.56
 1 0 18 7.67 1.32
 2 0 18 2.71 1.07
 3 0 18 6.57 1.3
 4 0 18 3.62 1.5
 5 0 18 3.86 1.4
 6 0 18 171.85 3.61
 7 0 18 7.16 1.59
 8 0 18 1.29 1.36
 9 0 18 2.27 3.19
 0 1 18 1.71 1.11
 -1 1 18 115.05 2.36
 1 1 18 116.12 2.45
 -2 1 18 100.24 2.28
 2 1 18 102.58 2.33
 -3 1 18 2.19 1.08
 3 1 18 2.42 1.2
 -4 1 18 128.82 2.94
 4 1 18 122.46 2.81
 -5 1 18 7.91 1.34
 5 1 18 9.01 1.29
 -6 1 18 8.68 1.93
 6 1 18 5.86 2.05
 -7 1 18 55.26 2.64
 7 1 18 54.31 2.58
 -8 1 18 2.49 1.96
 8 1 18 1.28 2.05
 -9 1 18 6.93 2.44
 9 1 18 5.65 2.25
 0 2 18 42.56 1.54
 -1 2 18 44.9 1.56
 1 2 18 46.08 1.58
 -2 2 18 18.85 1.34
 2 2 18 21.06 1.41
 -3 2 18 17.91 1.23
 3 2 18 16.83 1.25
 -4 2 18 56.03 2.14
 4 2 18 52.34 2.09
 -5 2 18 61.58 2.74
 5 2 18 60.79 2.72
 -6 2 18 18.13 2.11
 6 2 18 21.13 2.09
 -7 2 18 40.02 2.65
 7 2 18 44.04 2.66
 -8 2 18 97.42 3.67
 8 2 18 106.15 3.76
 -9 2 18 6.88 2.28
 9 2 18 5.78 2.44
 0 3 18 5.42 1.22
 -1 3 18 45.03 1.88
 1 3 18 43.45 1.69
 -2 3 18 34.07 1.38
 2 3 18 35.75 1.44
 -3 3 18 37.84 2
 3 3 18 42.86 2.1
 -4 3 18 24.37 1.85
 4 3 18 23.02 1.81
 -5 3 18 47.66 2.54
 5 3 18 45.27 2.48
 -6 3 18 20.71 2.07
 6 3 18 20.48 2.12
 -7 3 18 82.37 3.11
 7 3 18 81.39 3.1
 -8 3 18 52.1 2.86
 8 3 18 52.28 2.9
 -9 3 18 15.11 2.69
 9 3 18 21.6 3.02
 0 4 18 51.88 1.74
 -1 4 18 9.62 1.31
 1 4 18 8.1 1.36
 -2 4 18 34.55 1.91
 2 4 18 41.05 2.25
 -3 4 18 13.21 2.16
 3 4 18 13.43 2.11
 -4 4 18 4.24 2.37
 4 4 18 4.92 2.34
 -5 4 18 3.44 2.04
 5 4 18 2.36 1.94
 -6 4 18 6.44 2.11
 6 4 18 8.06 2.86
 -7 4 18 8.64 2.53
 7 4 18 8.81 2.31
 -8 4 18 93.45 3.88
 8 4 18 82.44 3.67
 -9 4 18 12.15 7.81
 9 4 18 13.72 6.52
 0 5 18 31.05 1.55
 -1 5 18 56.45 2.65
 1 5 18 56.1 2.58
 -2 5 18 46.73 2.27
 2 5 18 48.22 2.37
 -3 5 18 28.62 2.25
 3 5 18 27.84 2.41
 -4 5 18 34.84 2.56
 4 5 18 33.58 2.5
 -5 5 18 42.62 3.12
 5 5 18 45.35 2.87
 -6 5 18 1.64 2.77
 6 5 18 1.8 2.96
 -7 5 18 2.61 3.02
 7 5 18 1.99 3.3
 -8 5 18 13.1 3.73
 8 5 18 18.83 4.07
 0 6 18 5.55 2.33
 -1 6 18 28.51 2.07
 1 6 18 29.55 1.93
 -2 6 18 43.84 2.47
 2 6 18 42.97 2.3
 -3 6 18 3.41 2.06
 3 6 18 4.73 2.23
 -4 6 18 4.69 2.1
 4 6 18 6.1 2.11
 -5 6 18 8 2.09
 5 6 18 6.44 2.15
 -6 6 18 24.42 3.01
 6 6 18 21.83 3.01
 -7 6 18 15.63 3.02
 7 6 18 18.69 3.11
 0 7 18 91.28 5.1
 -1 7 18 105.27 5.12
 1 7 18 105.72 4.82
 -2 7 18 41.22 2.49
 2 7 18 40.67 2.42
 -3 7 18 33.05 2.44
 3 7 18 32.41 2.42
 -4 7 18 19.56 2.34
 4 7 18 16.62 2.24
 -5 7 18 8.08 2.8
 5 7 18 6.35 2.79
 -6 7 18 27.9 3.47
 6 7 18 38.95 3.55
 0 8 18 10.13 3.41
 -1 8 18 28.15 4.47
 1 8 18 31.01 4.29
 -2 8 18 22.3 2.35
 2 8 18 24.48 2.29
 -3 8 18 3.72 2.39
 3 8 18 7.91 2.35
 -4 8 18 14.3 2.81
 4 8 18 11.01 2.58
 -5 8 18 19.44 3.41
 5 8 18 24.31 5.97
 0 9 18 9.95 5.29
 -1 9 18 45.43 5.04
 1 9 18 46.08 4.89
 -2 9 18 54.55 5.3
 2 9 18 54.47 5.74
 0 0 19 0.93 1.67
 1 0 19 4.63 1.46
 2 0 19 30.96 1.73
 3 0 19 3.19 1.63
 4 0 19 27.93 2.02
 5 0 19 4.43 1.91
 6 0 19 161.58 3.87
 7 0 19 12.06 2.43
 8 0 19 50.95 6.59
 0 1 19 61.7 2.04
 -1 1 19 22.83 1.65
 1 1 19 26.56 1.74
 -2 1 19 39.7 1.89
 2 1 19 34.02 1.74
 -3 1 19 49.19 1.99
 3 1 19 45.18 1.93
 -4 1 19 30.69 1.88
 4 1 19 27.19 1.95
 -5 1 19 127.66 4.16
 5 1 19 127.91 4.03
 -6 1 19 24.8 2.72
 6 1 19 27.38 2.66
 -7 1 19 38.47 2.78
 7 1 19 44.33 2.75
 0 2 19 19.54 1.98
 -1 2 19 7.86 1.7
 1 2 19 4.6 1.83
 -2 2 19 12.02 1.55
 2 2 19 11.71 1.5
 -3 2 19 70.91 2.03
 3 2 19 74.67 2.2
 -4 2 19 17.06 2.54
 4 2 19 18.54 2.42
 -5 2 19 4.91 2.3
 5 2 19 5.68 2.33
 -6 2 19 35.35 2.87
 6 2 19 39.06 2.95
 -7 2 19 36.23 3.05
 7 2 19 41.9 3.24
 0 3 19 2.22 1.58
 -1 3 19 1.83 1.57
 1 3 19 2.85 1.55
 -2 3 19 75.12 3.07
 2 3 19 71.88 2.57
 -3 3 19 8.04 2
 3 3 19 6.65 2.02
 -4 3 19 2.26 2.28
 4 3 19 2.91 2.63
 -5 3 19 30.07 2.62
 5 3 19 31.21 2.61
 -6 3 19 22.83 2.76
 6 3 19 25.69 2.7
 -7 3 19 9.59 3.35
 7 3 19 15.54 3.89
 0 4 19 11.48 1.62
 -1 4 19 4.78 2.57
 1 4 19 5.84 2.14
 -2 4 19 40.95 2.8
 2 4 19 36.73 2.51
 -3 4 19 2.32 2.01
 3 4 19 2.42 2.1
 -4 4 19 3.38 2.11
 4 4 19 9.87 2.47
 -5 4 19 7.43 2.67
 5 4 19 6.42 2.49
 -6 4 19 28.74 3.43
 6 4 19 35.04 3.64
 0 5 19 1.04 4.11
 -1 5 19 6.1 2.6
 1 5 19 5.14 2.4
 -2 5 19 24.4 2.56
 2 5 19 25.16 2.51
 -3 5 19 91.45 3.64
 3 5 19 98.02 3.77
 -4 5 19 44.52 2.72
 4 5 19 37.5 2.67
 -5 5 19 32.31 3.17
 5 5 19 36.94 3.41
 6 5 19 78.25 8.17
 0 6 19 54.34 4.84
 -1 6 19 11.16 2.25
 1 6 19 6.75 1.92
 -2 6 19 5.4 2.57
 2 6 19 6.69 2.38
 -3 6 19 3.44 2.95
 3 6 19 3.5 2.59
 -4 6 19 32.69 3.08
 4 6 19 37.85 3.97
 0 7 19 48.4 4.46
 -1 7 19 148.77 7.39
 1 7 19 151.07 7.61
 -2 7 19 7.08 3.96
 2 7 19 13.77 5.61
 3 7 19 15 8.75
 0 0 20 2.65 3
 1 0 20 71.66 2.81
 2 0 20 5.74 1.86
 3 0 20 17.54 2.23
 4 0 20 5.28 2.22
 5 0 20 30.77 7.65
 0 1 20 127.79 3.45
 -1 1 20 3.2 1.68
 1 1 20 2.65 2.01
 -2 1 20 20.4 2.05
 2 1 20 22.04 2.22
 -3 1 20 15.24 2.08
 3 1 20 13.56 2.14
 -4 1 20 13.57 3.26
 4 1 20 13.64 2.35
 -5 1 20 32.73 5.19
 5 1 20 29.85 7.54
 0 2 20 0.97 1.81
 -1 2 20 93.03 3.06
 1 2 20 90.8 2.92
 -2 2 20 11.99 2.18
 2 2 20 8.58 2.03
 -3 2 20 3.47 3.34
 3 2 20 3.25 2.61
 -4 2 20 58.71 3.73
 4 2 20 70.95 4.72
 0 3 20 44.14 2.52
 -1 3 20 5.8 2.23
 1 3 20 7.98 2.15
 -2 3 20 32.32 3.26
 2 3 20 35.47 3.29
 -3 3 20 55.26 4.04
 3 3 20 63.49 4.58
 -4 3 20 7.16 4.92
 4 3 20 13.41 7.82
 0 4 20 7.11 2.99
 -1 4 20 8.51 2.8
 1 4 20 16.26 3.23
 -2 4 20 12.02 3.88
 2 4 20 10.09 3.97
 -3 4 20 24.54 5.42
 3 4 20 24.33 8.65

_iucr_refine_fcf_details
;
data_3
_computing_structure_refinement   'olex2.refine 1.3 (Bourhis et al., 2015)'
_computing_data_collection        'XDS (Kabsch, 1991)'   
_shelx_refln_list_code            4
loop_
  _space_group_symop_id
  _space_group_symop_operation_xyz
  1  x,y,z
  2  x+1/2,-y+1/2,-z
  3  -x,y+1/2,-z+1/2
  4  -x+1/2,-y,z+1/2

_space_group_crystal_system       orthorhombic
_space_group_IT_number            19
_space_group_name_H-M_alt         'P 21 21 21'
_space_group_name_Hall            ' P 2ac 2ab'
_symmetry_space_group_name_H-M    'P 21 21 21'
_symmetry_space_group_name_Hall   ' P 2ac 2ab'
_symmetry_Int_Tables_number       19
_cell_length_a                    9.854(3)
_cell_length_b                    9.249(3)
_cell_length_c                    10.144(2)
_cell_angle_alpha                 90
_cell_angle_beta                  90
_cell_angle_gamma                 90
_cell_volume                      924.5(5)
loop_
  _refln_index_h
  _refln_index_k
  _refln_index_l
  _refln_F_squared_calc
  _refln_F_squared_meas
  _refln_F_squared_sigma
  _refln_F_squared_weight
  _refln_observed_status
-20 -2 -1 17.591 22.930 4.984 11.035 o
-20 -1 -2 12.524 15.340 4.178 15.727 o
-20 -1 -1 42.098 44.188 3.004 24.736 o
-19 -6 -2 105.395 78.578 7.252 4.779 o
-19 -6 -1 5.750 11.858 3.442 23.326 o
-19 -5 -4 0.351 8.655 3.134 28.614 o
-19 -5 -3 21.862 22.293 2.447 39.892 o
-19 -5 -2 0.960 3.303 2.288 53.640 o
-19 -5 -1 20.371 21.477 2.387 42.024 o
-19 -4 -5 1.934 10.843 2.905 32.884 o
-19 -4 -4 17.453 20.353 2.139 51.596 o
-19 -4 -3 29.611 32.122 2.427 37.680 o
-19 -4 -2 75.247 77.643 3.094 19.369 o
-19 -4 -1 31.640 33.982 2.318 39.742 o
-19 -3 -6 42.397 32.858 3.104 23.988 o
-19 -3 -5 23.017 19.786 2.208 47.266 o
-19 -3 -4 17.145 15.559 2.447 41.696 o
-19 -3 -3 10.252 5.223 2.358 47.703 o
-19 -3 -2 48.365 48.247 2.537 30.544 o
-19 -3 -1 15.751 15.200 2.029 58.068 o
-19 -2 -6 28.696 27.944 2.716 31.950 o
-19 -2 -5 26.966 29.625 2.547 35.651 o
-19 -2 -4 22.990 23.885 2.228 45.985 o
-19 -2 -3 62.567 62.204 2.636 26.057 o
-19 -2 -2 15.950 16.503 2.368 44.354 o
-19 -2 -1 16.853 19.856 2.049 55.698 o
-19 -1 -6 14.785 12.505 2.328 46.547 o
-19 -1 -5 6.434 6.804 2.049 63.138 o
-19 -1 -4 64.511 64.810 2.766 24.126 o
-19 -1 -3 4.746 7.710 2.019 65.496 o
-19 -1 -2 68.213 66.462 2.746 23.840 o
-19 -1 -1 14.755 17.120 1.751 73.939 o
-18 -8 -3 27.129 23.785 2.835 30.215 o
-18 -8 -2 7.991 6.605 2.477 43.861 o
-18 -8 -1 39.466 40.975 3.114 23.762 o
-18 -7 -5 59.013 50.376 3.034 22.459 o
-18 -7 -4 20.120 23.129 2.537 37.806 o
-18 -7 -3 0.911 0.000 1.820 85.328 o
-18 -7 -2 37.608 39.344 2.368 36.605 o
-18 -7 -1 6.091 9.709 2.119 58.869 o
-18 -6 -6 26.820 24.521 2.417 39.355 o
-18 -6 -5 18.872 21.298 2.079 53.329 o
-18 -6 -4 40.045 42.895 2.567 31.810 o
-18 -6 -3 11.599 12.942 2.109 56.479 o
-18 -6 -2 76.974 75.862 3.044 19.711 o
-18 -6 -1 34.581 36.389 2.358 37.809 o
-18 -5 -7 6.082 11.828 2.368 47.565 o
-18 -5 -6 55.204 55.977 2.338 32.023 o
-18 -5 -5 43.633 40.219 2.228 38.288 o
-18 -5 -4 53.997 56.832 2.497 29.599 o
-18 -5 -3 0.765 2.358 2.069 65.681 o
-18 -5 -2 24.587 25.984 2.189 46.508 o
-18 -5 -1 1.602 1.144 1.582 110.977 o
-18 -4 -8 74.971 62.274 3.442 17.247 o
-18 -4 -7 3.695 3.900 1.900 75.261 o
-18 -4 -6 36.644 37.076 1.970 47.763 o
-18 -4 -5 70.627 69.257 2.567 25.401 o
-18 -4 -4 0.141 0.338 1.562 116.462 o
-18 -4 -3 23.751 22.950 1.820 62.512 o
-18 -4 -2 12.744 9.918 1.592 91.341 o
-18 -4 -1 26.793 30.072 2.119 47.485 o
-18 -3 -8 28.968 25.874 2.059 49.515 o
-18 -3 -7 44.699 44.129 2.318 35.657 o
-18 -3 -6 12.309 11.460 1.910 67.123 o
-18 -3 -5 44.535 43.890 2.099 40.636 o
-18 -3 -4 7.925 7.491 1.602 96.852 o
-18 -3 -3 11.624 11.062 1.602 90.981 o
-18 -3 -2 1.046 1.174 1.353 151.588 o
-18 -3 -1 44.002 42.109 1.960 44.662 o
-18 -2 -9 50.636 29.207 2.994 24.758 o
-18 -2 -8 0.459 2.308 1.492 125.252 o
-18 -2 -7 24.304 22.303 2.059 51.876 o
-18 -2 -6 4.258 3.482 1.811 82.219 o
-18 -2 -5 22.069 24.482 1.900 59.145 o
-18 -2 -4 72.804 72.212 2.517 25.498 o
-18 -2 -3 20.899 22.800 1.811 64.659 o
-18 -2 -2 32.215 31.127 2.000 49.469 o
-18 -2 -1 94.923 91.371 2.756 19.797 o
-18 -1 -9 1.804 3.432 2.606 41.311 o
-18 -1 -8 58.209 56.215 2.557 28.127 o
-18 -1 -7 53.599 52.405 2.497 30.015 o
-18 -1 -6 0.225 4.447 2.387 49.370 o
-18 -1 -5 12.978 13.997 1.940 64.333 o
-18 -1 -4 14.915 19.508 1.890 64.607 o
-18 -1 -3 0.799 2.955 1.641 103.127 o
-18 -1 -2 11.816 12.325 1.761 77.100 o
-18 -1 -1 41.479 44.745 1.860 47.940 o
-17 -10 -1 9.937 10.535 3.173 26.979 o
-17 -9 -5 9.732 13.081 2.895 31.979 o
-17 -9 -4 16.442 14.355 2.049 57.011 o
-17 -9 -3 29.438 31.485 2.567 34.596 o
-17 -9 -2 16.724 18.165 2.358 44.266 o
-17 -9 -1 11.258 12.306 2.159 54.443 o
-17 -8 -6 19.232 23.288 2.378 42.376 o
-17 -8 -5 17.033 17.478 2.079 54.785 o
-17 -8 -4 23.306 24.402 1.980 55.075 o
-17 -8 -3 5.120 5.909 1.761 84.898 o
-17 -8 -2 1.088 1.452 1.811 85.525 o
-17 -8 -1 39.102 40.199 2.407 35.346 o
-17 -7 -8 52.808 48.934 3.541 18.187 o
-17 -7 -7 3.458 3.840 1.970 70.415 o
-17 -7 -6 85.508 80.309 2.716 21.553 o
-17 -7 -5 3.208 3.482 1.482 121.165 o
-17 -7 -4 1.380 3.482 1.562 112.398 o
-17 -7 -3 16.490 18.055 1.960 60.499 o
-17 -7 -2 6.149 6.297 1.691 90.265 o
-17 -7 -1 36.507 40.358 2.129 42.624 o
-17 -6 -8 69.482 67.894 2.646 24.717 o
-17 -6 -7 31.374 33.077 2.079 46.788 o
-17 -6 -6 9.384 12.007 1.701 83.852 o
-17 -6 -5 18.037 19.498 1.651 77.373 o
-17 -6 -4 39.610 42.816 2.228 38.951 o
-17 -6 -3 63.453 61.717 2.407 29.025 o
-17 -6 -2 38.027 38.001 2.109 43.068 o
-17 -6 -1 58.805 59.856 2.338 31.013 o
-17 -5 -9 11.429 11.888 2.129 55.821 o
-17 -5 -8 43.229 45.024 2.348 35.257 o
-17 -5 -7 17.854 21.010 1.791 68.113 o
-17 -5 -6 92.260 94.196 2.646 20.767 o
-17 -5 -5 49.465 49.282 1.960 41.802 o
-17 -5 -4 20.637 22.870 1.572 79.345 o
-17 -5 -3 5.246 4.009 1.791 82.952 o
-17 -5 -2 22.005 25.477 1.741 66.952 o
-17 -5 -1 0.858 1.681 1.293 165.281 o
-17 -4 -10 27.924 27.357 3.303 22.973 o
-17 -4 -9 60.077 59.110 2.417 29.640 o
-17 -4 -8 41.790 43.054 2.089 41.771 o
-17 -4 -7 3.985 1.582 1.323 149.968 o
-17 -4 -6 20.890 22.820 1.552 80.537 o
-17 -4 -5 9.236 7.550 1.442 113.809 o
-17 -4 -4 20.164 22.184 1.373 95.806 o
-17 -4 -3 110.210 105.786 2.974 16.578 o
-17 -4 -2 7.278 6.377 1.363 129.858 o
-17 -4 -1 41.979 42.935 1.870 47.795 o
-17 -3 -10 48.670 47.989 2.517 30.848 o
-17 -3 -9 40.330 42.746 2.079 42.497 o
-17 -3 -8 72.291 70.192 2.378 27.382 o
-17 -3 -7 104.778 102.941 2.795 18.180 o
-17 -3 -6 16.415 16.145 1.592 84.664 o
-17 -3 -5 183.102 181.588 3.999 8.444 o
-17 -3 -4 59.837 60.573 1.990 36.737 o
-17 -3 -3 4.488 4.437 1.114 195.965 o
-17 -3 -2 3.572 5.004 1.184 178.843 o
-17 -3 -1 31.244 33.743 1.631 64.186 o
-17 -2 -10 16.928 16.762 2.000 58.636 o
-17 -2 -9 32.101 33.952 2.059 47.036 o
-17 -2 -8 52.706 53.947 2.318 33.034 o
-17 -2 -7 26.682 29.694 1.661 66.887 o
-17 -2 -6 6.799 6.924 1.363 130.268 o
-17 -2 -5 100.778 97.768 2.596 20.140 o
-17 -2 -4 138.630 135.888 3.591 11.598 o
-17 -2 -3 3.483 3.661 1.134 196.054 o
-17 -2 -2 141.478 141.857 3.740 10.899 o
-17 -2 -1 16.361 17.130 1.482 93.552 o
-17 -1 -11 26.099 23.397 2.537 36.629 o
-17 -1 -10 12.328 9.421 2.218 51.981 o
-17 -1 -9 43.181 44.994 2.069 41.599 o
-17 -1 -8 15.214 16.275 1.671 79.526 o
-17 -1 -7 82.171 80.906 2.387 25.084 o
-17 -1 -6 42.538 48.168 2.169 38.950 o
-17 -1 -5 10.549 9.371 1.323 126.603 o
-17 -1 -4 42.138 43.870 1.850 48.155 o
-17 -1 -3 4.611 6.635 1.462 119.201 o
-17 -1 -2 17.900 17.240 1.313 108.213 o
-17 -1 -1 81.981 82.746 2.477 24.067 o
-16 -11 -3 19.714 19.249 2.805 32.089 o
-16 -11 -2 6.428 10.873 2.467 44.063 o
-16 -11 -1 6.997 10.117 2.547 41.466 o
-16 -10 -6 19.086 21.796 3.313 23.734 o
-16 -10 -5 4.015 2.825 2.407 47.790 o
-16 -10 -4 8.748 9.779 2.069 60.319 o
-16 -10 -3 16.131 18.125 1.950 61.160 o
-16 -10 -2 32.526 39.563 2.417 36.529 o
-16 -10 -1 95.404 91.918 3.263 16.288 o
-16 -9 -7 20.478 20.085 3.054 27.448 o
-16 -9 -6 17.793 17.279 2.129 52.428 o
-16 -9 -5 12.198 12.743 2.079 57.705 o
-16 -9 -4 13.242 14.763 1.801 72.467 o
-16 -9 -3 69.199 71.694 2.328 28.386 o
-16 -9 -2 26.881 29.207 1.890 56.202 o
-16 -9 -1 21.010 22.015 2.079 52.383 o
-16 -8 -9 4.760 17.757 4.158 16.079 o
-16 -8 -8 1.754 4.506 2.646 40.009 o
-16 -8 -7 41.320 39.851 1.920 47.114 o
-16 -8 -6 70.733 70.530 2.457 26.603 o
-16 -8 -5 9.009 8.486 1.592 96.126 o
-16 -8 -4 17.457 19.697 1.522 87.553 o
-16 -8 -3 37.352 36.767 1.980 47.256 o
-16 -8 -2 101.424 100.115 2.686 19.325 o
-16 -8 -1 4.230 5.352 1.512 113.767 o
-16 -7 -10 33.843 29.476 5.710 8.289 o
-16 -7 -9 0.160 0.587 2.288 54.334 o
-16 -7 -8 86.959 88.904 3.900 13.312 o
-16 -7 -7 18.191 20.572 1.691 74.168 o
-16 -7 -6 40.980 41.612 1.990 44.909 o
-16 -7 -5 14.255 16.026 1.452 99.620 o
-16 -7 -4 17.509 19.647 1.542 85.919 o
-16 -7 -3 18.843 20.125 1.423 94.270 o
-16 -7 -2 16.197 18.026 1.373 103.832 o
-16 -7 -1 63.148 62.691 2.457 28.299 o
-16 -6 -10 8.454 6.983 2.925 31.893 o
-16 -6 -9 23.978 25.367 2.646 34.330 o
-16 -6 -8 26.204 25.258 1.651 69.218 o
-16 -6 -7 15.190 16.842 1.512 92.323 o
-16 -6 -6 40.371 43.084 1.731 52.871 o
-16 -6 -5 20.293 23.059 1.482 86.129 o
-16 -6 -4 107.128 111.098 2.766 17.853 o
-16 -6 -3 101.957 104.572 2.726 18.808 o
-16 -6 -2 32.866 32.072 1.413 74.836 o
-16 -6 -1 50.542 52.017 1.990 40.385 o
-16 -5 -11 6.204 6.844 2.636 39.284 o
-16 -5 -10 55.480 54.096 3.034 22.612 o
-16 -5 -9 2.610 4.586 1.432 129.203 o
-16 -5 -8 1.601 2.477 1.343 150.678 o
-16 -5 -7 52.268 56.892 2.009 38.793 o
-16 -5 -6 37.285 40.567 1.701 56.002 o
-16 -5 -5 15.787 16.951 1.323 110.653 o
-16 -5 -4 46.033 46.974 1.741 49.268 o
-16 -5 -3 202.201 199.892 4.347 7.207 o
-16 -5 -2 8.918 10.027 1.164 157.420 o
-16 -5 -1 56.251 57.529 1.940 39.076 o
-16 -4 -11 24.872 23.646 2.636 34.543 o
-16 -4 -10 28.483 31.992 1.890 54.852 o
-16 -4 -9 74.045 73.177 2.208 29.018 o
-16 -4 -8 44.565 48.038 1.990 42.749 o
-16 -4 -7 140.783 144.732 3.323 12.252 o
-16 -4 -6 85.045 87.939 2.437 23.753 o
-16 -4 -5 38.499 39.374 1.681 56.438 o
-16 -4 -4 45.890 47.302 1.721 49.852 o
-16 -4 -3 44.432 45.382 1.631 53.762 o
-16 -4 -2 29.695 31.107 1.482 73.953 o
-16 -4 -1 2.842 2.865 0.846 335.485 o
-16 -3 -12 12.484 13.808 2.666 36.768 o
-16 -3 -11 15.092 14.952 1.820 69.928 o
-16 -3 -10 0.269 1.005 1.592 111.521 o
-16 -3 -9 19.791 22.970 1.731 69.746 o
-16 -3 -8 36.707 36.787 1.631 60.048 o
-16 -3 -7 0.378 2.228 1.293 165.907 o
-16 -3 -6 31.325 31.694 1.552 68.731 o
-16 -3 -5 18.770 16.911 1.343 104.034 o
-16 -3 -4 22.640 25.705 1.403 88.398 o
-16 -3 -3 38.490 41.114 1.631 57.874 o
-16 -3 -2 81.466 83.075 2.179 27.320 o
-16 -3 -1 2.023 3.024 0.925 294.836 o
-16 -2 -12 14.849 18.493 2.696 35.261 o
-16 -2 -11 11.978 13.241 1.840 71.163 o
-16 -2 -10 67.829 70.381 2.457 27.030 o
-16 -2 -9 24.491 25.855 1.691 67.969 o
-16 -2 -8 118.253 120.051 2.945 15.723 o
-16 -2 -7 29.228 35.981 1.691 61.957 o
-16 -2 -6 20.491 20.642 1.353 98.161 o
-16 -2 -5 0.132 1.661 0.856 374.313 o
-16 -2 -4 30.271 34.330 1.621 65.087 o
-16 -2 -3 51.731 52.913 1.761 45.370 o
-16 -2 -2 8.003 10.137 0.995 201.266 o
-16 -2 -1 9.673 11.072 1.144 157.562 o
-16 -1 -12 40.550 41.483 2.288 37.505 o
-16 -1 -11 55.850 54.962 2.208 34.257 o
-16 -1 -10 22.072 24.462 1.562 78.117 o
-16 -1 -9 46.329 48.367 1.701 50.036 o
-16 -1 -8 6.399 7.153 1.253 150.624 o
-16 -1 -7 271.299 256.028 4.835 5.140 o
-16 -1 -6 76.104 80.667 2.308 26.852 o
-16 -1 -5 77.522 79.891 2.238 27.512 o
-16 -1 -4 157.471 154.948 3.452 10.953 o
-16 -1 -3 14.808 15.350 1.094 145.604 o
-16 -1 -2 49.832 49.441 1.552 52.693 o
-16 -1 -1 14.929 15.767 1.194 129.728 o
-15 -12 -4 29.364 33.146 3.412 21.394 o
-15 -12 -3 46.214 42.497 2.676 29.042 o
-15 -12 -2 13.995 16.145 2.308 46.966 o
-15 -12 -1 86.549 80.160 3.223 17.491 o
-15 -11 -6 3.095 3.939 2.676 38.955 o
-15 -11 -5 37.218 34.758 2.228 40.564 o
-15 -11 -4 26.918 27.456 2.089 48.905 o
-15 -11 -3 3.761 3.243 2.049 65.259 o
-15 -11 -2 66.463 66.959 2.656 25.027 o
-15 -11 -1 66.755 64.980 2.636 25.348 o
-15 -10 -8 35.111 32.221 3.193 23.545 o
-15 -10 -7 14.081 13.400 2.576 38.869 o
-15 -10 -6 19.115 19.209 1.771 69.055 o
-15 -10 -5 42.776 41.900 1.980 44.552 o
-15 -10 -4 112.599 108.581 2.984 16.264 o
-15 -10 -3 5.087 4.148 1.462 120.474 o
-15 -10 -2 26.454 30.202 1.691 65.338 o
-15 -10 -1 6.520 5.670 1.651 94.172 o
-15 -9 -9 79.157 70.331 3.840 14.322 o
-15 -9 -8 8.097 8.844 2.437 44.924 o
-15 -9 -7 30.391 30.908 2.497 36.014 o
-15 -9 -6 23.085 26.640 1.572 75.734 o
-15 -9 -5 18.679 18.891 1.522 86.726 o
-15 -9 -4 41.675 41.891 1.791 50.592 o
-15 -9 -3 9.214 7.759 1.154 162.064 o
-15 -9 -2 0.412 1.333 1.234 183.381 o
-15 -9 -1 25.694 29.476 1.811 60.211 o
-15 -8 -10 42.276 39.055 2.795 27.942 o
-15 -8 -9 64.156 61.169 3.144 20.466 o
-15 -8 -8 1.140 7.242 2.019 67.443 o
-15 -8 -7 20.648 21.358 1.442 89.807 o
-15 -8 -6 96.227 95.639 2.497 21.483 o
-15 -8 -5 17.965 21.030 1.542 84.805 o
-15 -8 -4 4.237 6.188 1.154 182.110 o
-15 -8 -3 110.110 116.778 2.805 17.165 o
-15 -8 -2 14.678 15.141 1.323 113.932 o
-15 -8 -1 5.599 6.178 1.174 172.089 o
-15 -7 -11 16.979 19.577 2.925 30.103 o
-15 -7 -10 56.917 55.529 3.571 17.527 o
-15 -7 -9 7.260 6.396 2.089 60.647 o
-15 -7 -8 12.578 16.514 2.129 54.498 o
-15 -7 -7 42.276 45.273 1.691 52.831 o
-15 -7 -6 26.757 27.406 1.432 81.208 o
-15 -7 -5 108.348 105.487 2.567 19.269 o
-15 -7 -4 55.296 56.454 1.840 41.664 o
-15 -7 -3 58.552 60.453 1.791 41.096 o
-15 -7 -2 28.646 31.346 1.442 77.061 o
-15 -7 -1 0.872 0.706 1.174 201.391 o
-15 -6 -12 10.489 11.739 2.606 38.885 o
-15 -6 -11 13.737 11.301 2.626 37.794 o
-15 -6 -10 30.817 34.450 2.447 36.719 o
-15 -6 -9 16.920 21.388 2.069 54.491 o
-15 -6 -8 11.268 11.908 1.263 131.544 o
-15 -6 -7 39.998 41.672 1.621 57.298 o
-15 -6 -6 118.246 116.758 2.815 16.514 o
-15 -6 -5 15.878 16.692 1.184 128.071 o
-15 -6 -4 14.971 16.444 1.154 134.592 o
-15 -6 -3 76.738 74.480 1.950 31.867 o
-15 -6 -2 81.381 80.170 2.069 28.866 o
-15 -6 -1 112.611 118.439 2.795 16.973 o
-15 -5 -12 29.332 25.775 2.626 33.833 o
-15 -5 -11 2.582 4.536 1.940 72.819 o
-15 -5 -10 1.565 3.601 1.621 104.269 o
-15 -5 -9 28.057 28.302 1.532 73.523 o
-15 -5 -8 55.977 58.235 1.811 41.832 o
-15 -5 -7 18.955 17.817 1.313 106.168 o
-15 -5 -6 25.481 28.749 1.413 83.135 o
-15 -5 -5 11.779 14.116 1.273 126.715 o
-15 -5 -4 0.931 3.004 0.925 305.931 o
-15 -5 -3 163.329 161.205 3.482 10.541 o
-15 -5 -2 5.565 8.834 1.025 207.803 o
-15 -5 -1 25.706 26.879 1.154 104.173 o
-15 -4 -13 0.881 5.113 2.676 39.235 o
-15 -4 -12 37.420 36.369 2.686 30.586 o
-15 -4 -11 13.389 15.031 2.009 60.147 o
-15 -4 -10 22.469 25.586 1.432 86.378 o
-15 -4 -9 11.180 12.256 1.283 128.364 o
-15 -4 -8 49.847 52.475 1.791 45.366 o
-15 -4 -7 63.305 66.681 1.940 36.005 o
-15 -4 -6 0.657 1.283 0.846 377.471 o
-15 -4 -5 23.997 26.282 1.253 98.482 o
-15 -4 -4 45.663 49.093 1.602 53.242 o
-15 -4 -3 17.182 18.463 1.094 135.508 o
-15 -4 -2 71.728 73.186 1.950 33.091 o
-15 -4 -1 22.586 24.770 1.025 124.647 o
-15 -3 -13 3.226 2.716 2.288 53.012 o
-15 -3 -12 11.775 15.071 2.407 44.274 o
-15 -3 -11 0.929 1.990 1.293 164.603 o
-15 -3 -10 38.295 40.020 1.691 56.005 o
-15 -3 -9 97.857 99.628 2.507 21.018 o
-15 -3 -8 105.506 105.676 2.606 19.253 o
-15 -3 -7 8.172 10.595 1.015 193.924 o
-15 -3 -6 164.595 155.117 3.362 10.937 o
-15 -3 -5 46.831 50.585 1.602 52.332 o
-15 -3 -4 59.530 60.105 1.631 44.301 o
-15 -3 -3 31.536 31.386 1.263 85.393 o
-15 -3 -2 13.535 15.897 0.995 166.351 o
-15 -3 -1 133.316 133.142 2.676 15.575 o
-15 -2 -13 21.166 23.666 2.189 47.934 o
-15 -2 -12 22.369 24.233 1.631 73.495 o
-15 -2 -11 16.482 20.005 1.432 96.288 o
-15 -2 -10 25.540 26.123 1.383 86.529 o
-15 -2 -9 3.052 4.288 1.045 227.098 o
-15 -2 -8 29.791 29.694 1.512 72.753 o
-15 -2 -7 41.348 41.313 1.293 69.990 o
-15 -2 -6 83.353 81.672 1.880 30.663 o
-15 -2 -5 37.535 40.438 1.253 75.480 o
-15 -2 -4 35.194 33.335 1.174 85.843 o
-15 -2 -3 243.982 239.754 4.427 6.034 o
-15 -2 -2 174.631 170.646 3.273 10.508 o
-15 -2 -1 155.703 149.387 2.964 12.671 o
-15 -1 -13 80.704 83.851 2.646 22.507 o
-15 -1 -12 7.863 9.729 1.442 114.251 o
-15 -1 -11 19.239 22.452 1.492 86.733 o
-15 -1 -10 22.410 26.869 1.462 83.603 o
-15 -1 -9 28.738 31.147 1.313 85.280 o
-15 -1 -8 57.982 61.916 1.731 42.326 o
-15 -1 -7 19.982 20.075 1.045 133.551 o
-15 -1 -6 29.529 32.022 1.204 91.389 o
-15 -1 -5 18.444 18.622 1.045 139.191 o
-15 -1 -4 62.052 62.572 1.572 44.229 o
-15 -1 -3 6.186 8.008 0.786 301.101 o
-15 -1 -2 0.699 1.114 0.587 743.272 o
-15 -1 -1 118.182 117.624 2.238 19.830 o
-14 -13 -4 19.580 22.751 3.800 18.375 o
-14 -13 -3 130.641 116.112 3.601 12.276 o
-14 -13 -2 13.831 12.813 2.248 49.738 o
-14 -13 -1 68.743 73.117 3.253 18.733 o
-14 -12 -7 23.550 20.861 4.118 15.705 o
-14 -12 -6 53.606 46.775 2.935 24.298 o
-14 -12 -5 20.501 18.483 1.910 60.916 o
-14 -12 -4 4.330 5.511 1.791 83.084 o
-14 -12 -3 2.038 2.189 1.552 113.769 o
-14 -12 -2 30.758 32.758 1.980 50.401 o
-14 -12 -1 60.823 62.025 2.736 25.061 o
-14 -11 -8 26.396 22.233 2.815 30.781 o
-14 -11 -7 1.817 2.567 2.099 63.332 o
-14 -11 -6 0.844 0.885 1.413 140.106 o
-14 -11 -5 29.803 30.301 1.791 58.764 o
-14 -11 -4 6.438 5.999 1.482 114.020 o
-14 -11 -3 10.059 11.768 1.373 118.263 o
-14 -11 -2 134.958 132.844 3.333 12.746 o
-14 -11 -1 22.065 26.879 1.691 69.235 o
-14 -10 -10 2.699 11.420 3.163 27.751 o
-14 -10 -9 27.078 25.606 2.567 35.547 o
-14 -10 -8 10.746 14.484 2.497 41.735 o
-14 -10 -7 10.185 8.824 2.079 59.384 o
-14 -10 -6 11.580 14.544 1.442 105.220 o
-14 -10 -5 13.663 13.698 1.353 113.177 o
-14 -10 -4 12.957 17.578 1.492 96.320 o
-14 -10 -3 10.959 13.688 1.532 97.025 o
-14 -10 -2 181.353 176.356 3.880 8.801 o
-14 -10 -1 106.624 111.217 2.935 16.869 o
-14 -9 -11 8.312 10.704 2.974 30.684 o
-14 -9 -10 42.234 40.329 2.766 28.326 o
-14 -9 -9 24.547 23.596 2.248 44.932 o
-14 -9 -8 4.993 5.551 1.980 68.430 o
-14 -9 -7 67.665 67.486 2.815 23.096 o
-14 -9 -6 24.287 25.864 1.413 85.813 o
-14 -9 -5 21.042 22.542 1.472 86.397 o
-14 -9 -4 191.416 186.383 4.069 8.054 o
-14 -9 -3 23.569 23.606 1.423 87.011 o
-14 -9 -2 27.335 29.257 1.413 81.082 o
-14 -9 -1 18.554 20.174 1.313 105.010 o
-14 -8 -12 23.198 23.974 3.223 24.512 o
-14 -8 -11 29.936 32.669 2.875 28.612 o
-14 -8 -10 30.048 26.800 2.567 34.904 o
-14 -8 -9 23.456 26.332 2.218 45.814 o
-14 -8 -8 21.539 24.651 2.079 51.695 o
-14 -8 -7 10.231 11.171 1.084 167.934 o
-14 -8 -6 62.775 66.213 1.950 36.019 o
-14 -8 -5 153.527 149.815 3.283 11.725 o
-14 -8 -4 14.537 18.593 1.413 101.624 o
-14 -8 -3 66.571 62.841 1.970 35.157 o
-14 -8 -2 45.372 46.546 1.641 52.715 o
-14 -8 -1 5.524 5.740 0.935 249.297 o
-14 -7 -12 23.868 23.208 3.084 26.486 o
-14 -7 -11 52.542 53.261 3.253 20.641 o
-14 -7 -10 30.326 27.556 2.009 50.485 o
-14 -7 -9 12.932 10.207 1.820 72.852 o
-14 -7 -8 4.323 7.670 1.502 113.258 o
-14 -7 -7 11.608 13.857 1.243 131.737 o
-14 -7 -6 7.816 8.426 1.045 192.335 o
-14 -7 -5 46.965 47.929 1.512 55.782 o
-14 -7 -4 117.148 115.614 2.835 16.525 o
-14 -7 -3 257.288 247.881 5.054 5.153 o
-14 -7 -2 106.715 107.556 2.547 19.459 o
-14 -7 -1 87.615 87.213 1.970 28.276 o
-14 -6 -13 13.479 8.834 2.736 35.299 o
-14 -6 -12 5.467 10.117 2.477 44.037 o
-14 -6 -11 47.449 45.541 2.527 31.080 o
-14 -6 -10 8.662 11.072 1.741 81.559 o
-14 -6 -9 16.861 17.727 1.771 71.002 o
-14 -6 -8 9.792 10.883 1.074 172.174 o
-14 -6 -7 29.586 32.768 1.472 73.930 o
-14 -6 -6 3.540 5.690 0.885 288.852 o
-14 -6 -5 21.678 24.074 1.194 109.125 o
-14 -6 -4 25.242 26.163 1.194 101.938 o
-14 -6 -3 44.697 45.322 1.432 60.598 o
-14 -6 -2 70.755 71.724 1.761 36.475 o
-14 -6 -1 125.345 128.347 2.636 16.506 o
-14 -5 -13 3.507 5.302 2.248 54.319 o
-14 -5 -12 65.292 62.940 3.024 21.427 o
-14 -5 -11 21.046 27.367 2.656 34.431 o
-14 -5 -10 22.747 21.895 1.890 59.915 o
-14 -5 -9 17.559 18.752 1.154 126.278 o
-14 -5 -8 24.926 28.232 1.343 88.972 o
-14 -5 -7 62.545 64.482 1.761 39.850 o
-14 -5 -6 12.638 12.534 1.054 163.556 o
-14 -5 -5 29.089 32.072 1.273 87.066 o
-14 -5 -4 74.709 75.872 1.940 32.291 o
-14 -5 -3 7.627 8.297 0.816 271.987 o
-14 -5 -2 16.527 19.199 0.985 152.809 o
-14 -5 -1 53.517 54.216 1.442 52.913 o
-14 -4 -14 9.137 8.157 2.676 37.560 o
-14 -4 -13 16.259 17.031 2.477 40.851 o
-14 -4 -12 45.569 44.706 2.656 29.293 o
-14 -4 -11 37.759 40.299 2.298 38.052 o
-14 -4 -10 105.776 107.527 2.537 19.616 o
-14 -4 -9 4.951 6.466 1.094 195.332 o
-14 -4 -8 14.042 16.066 1.094 146.722 o
-14 -4 -7 2.842 3.750 0.716 430.565 o
-14 -4 -6 27.192 30.013 1.224 94.159 o
-14 -4 -5 28.843 29.694 1.015 108.707 o
-14 -4 -4 10.183 11.699 0.875 219.984 o
-14 -4 -3 15.275 16.424 0.816 194.854 o
-14 -4 -2 3.089 3.253 0.597 564.097 o
-14 -4 -1 22.120 20.323 0.895 147.481 o
-14 -3 -14 19.803 19.558 2.596 36.711 o
-14 -3 -13 18.917 22.781 2.736 33.398 o
-14 -3 -12 11.371 10.873 1.462 105.795 o
-14 -3 -11 11.335 13.310 1.074 162.649 o
-14 -3 -10 71.537 71.197 1.830 35.215 o
-14 -3 -9 3.745 4.785 0.895 286.061 o
-14 -3 -8 59.977 61.488 1.582 44.993 o
-14 -3 -7 56.084 58.444 1.532 48.357 o
-14 -3 -6 0.199 0.756 0.696 567.159 o
-14 -3 -5 2.024 3.233 0.667 510.185 o
-14 -3 -4 22.359 23.696 1.005 128.620 o
-14 -3 -3 116.373 108.491 2.069 21.636 o
-14 -3 -2 9.310 8.953 0.756 278.616 o
-14 -3 -1 51.822 52.853 1.283 58.978 o
-14 -2 -14 2.870 4.059 2.487 44.983 o
-14 -2 -13 3.016 2.358 1.741 90.163 o
-14 -2 -12 49.846 53.510 1.771 45.694 o
-14 -2 -11 13.873 16.593 1.313 115.272 o
-14 -2 -10 7.491 8.784 1.164 163.769 o
-14 -2 -9 68.827 70.650 1.721 37.827 o
-14 -2 -8 18.961 21.288 1.045 134.554 o
-14 -2 -7 61.661 65.775 1.621 42.740 o
-14 -2 -6 17.203 18.394 0.875 170.463 o
-14 -2 -5 17.595 18.294 0.816 179.933 o
-14 -2 -4 2.132 3.004 0.647 535.394 o
-14 -2 -3 36.452 37.235 1.054 89.168 o
-14 -2 -2 277.175 259.391 4.387 5.448 o
-14 -2 -1 211.079 202.837 3.283 8.760 o
-14 -1 -14 39.231 36.817 2.437 35.027 o
-14 -1 -13 25.612 27.406 1.711 65.704 o
-14 -1 -12 30.386 29.376 1.542 70.776 o
-14 -1 -11 32.102 34.907 1.482 70.579 o
-14 -1 -10 3.652 3.452 0.915 282.840 o
-14 -1 -9 7.367 6.814 0.856 263.789 o
-14 -1 -8 8.282 10.256 0.995 199.628 o
-14 -1 -7 10.434 12.475 0.856 222.036 o
-14 -1 -6 57.704 59.180 1.462 49.228 o
-14 -1 -5 296.338 268.752 4.874 4.748 o
-14 -1 -4 69.256 67.427 1.532 41.588 o
-14 -1 -3 2.531 1.532 0.567 670.527 o
-14 -1 -2 116.024 111.187 2.049 21.650 o
-14 -1 -1 64.045 62.741 1.273 49.928 o
-13 -14 -3 38.620 39.662 3.223 22.586 o
-13 -14 -2 12.779 13.957 2.208 51.485 o
-13 -14 -1 104.759 96.663 3.561 14.023 o
-13 -13 -6 23.994 23.895 3.114 25.994 o
-13 -13 -5 13.768 14.196 1.830 70.372 o
-13 -13 -4 39.788 38.588 2.149 41.424 o
-13 -13 -3 13.202 17.777 2.189 51.512 o
-13 -13 -2 24.242 25.864 1.900 57.775 o
-13 -13 -1 27.684 32.400 2.169 45.234 o
-13 -12 -8 50.895 48.546 3.144 22.081 o
-13 -12 -7 3.598 3.939 2.397 48.139 o
-13 -12 -6 14.072 14.405 2.338 46.133 o
-13 -12 -5 4.089 7.859 1.691 91.496 o
-13 -12 -4 27.806 32.470 1.731 61.936 o
-13 -12 -3 82.142 87.810 2.696 21.690 o
-13 -12 -2 67.085 70.322 2.397 27.913 o
-13 -12 -1 40.980 43.283 1.910 46.915 o
-13 -11 -10 7.626 6.357 2.925 32.031 o
-13 -11 -9 42.618 40.050 2.895 26.378 o
-13 -11 -8 4.254 4.238 2.198 56.629 o
-13 -11 -7 39.126 38.787 2.567 32.302 o
-13 -11 -6 57.648 55.420 1.791 42.190 o
-13 -11 -5 80.038 76.778 2.268 27.012 o
-13 -11 -4 3.332 4.039 1.502 117.548 o
-13 -11 -3 4.337 5.541 1.144 185.689 o
-13 -11 -2 140.276 138.842 3.323 12.405 o
-13 -11 -1 13.419 15.310 1.363 111.088 o
-13 -10 -11 6.613 5.203 2.427 46.086 o
-13 -10 -10 3.167 3.800 2.616 40.711 o
-13 -10 -9 13.903 14.484 2.238 49.840 o
-13 -10 -8 7.504 7.889 1.651 92.031 o
-13 -10 -7 88.121 85.840 2.895 19.568 o
-13 -10 -6 30.114 30.520 1.333 82.865 o
-13 -10 -5 10.270 13.917 1.283 128.526 o
-13 -10 -4 187.224 180.952 3.959 8.429 o
-13 -10 -3 111.593 111.068 2.626 18.349 o
-13 -10 -2 106.070 101.289 2.606 19.403 o
-13 -10 -1 15.723 18.752 1.154 130.252 o
-13 -9 -12 22.650 20.572 3.183 25.259 o
-13 -9 -11 59.663 59.399 3.173 20.615 o
-13 -9 -10 18.375 20.254 2.039 55.432 o
-13 -9 -9 1.827 2.029 1.442 131.433 o
-13 -9 -8 0.858 2.935 1.880 79.051 o
-13 -9 -7 152.119 146.950 4.387 8.763 o
-13 -9 -6 93.848 94.216 2.348 23.097 o
-13 -9 -5 36.907 41.642 1.621 58.981 o
-13 -9 -4 63.234 60.851 1.830 38.826 o
-13 -9 -3 38.959 38.628 1.303 72.585 o
-13 -9 -2 72.635 76.718 2.159 29.609 o
-13 -9 -1 60.601 61.975 1.621 43.791 o
-13 -8 -13 88.870 84.169 4.337 11.408 o
-13 -8 -12 4.634 5.561 2.238 54.355 o
-13 -8 -11 3.978 4.994 1.781 84.450 o
-13 -8 -10 52.272 50.943 2.736 26.787 o
-13 -8 -9 79.457 79.056 2.925 20.369 o
-13 -8 -8 94.106 97.628 3.243 16.313 o
-13 -8 -7 8.539 8.883 1.074 180.667 o
-13 -8 -6 6.474 8.814 0.945 228.899 o
-13 -8 -5 43.677 47.024 1.661 52.754 o
-13 -8 -4 107.511 107.397 2.457 20.000 o
-13 -8 -3 3.770 5.461 1.054 216.194 o
-13 -8 -2 61.020 64.174 1.582 44.100 o
-13 -8 -1 63.598 67.884 1.751 39.214 o
-13 -7 -13 95.704 86.318 3.711 13.935 o
-13 -7 -12 2.377 3.084 1.751 89.432 o
-13 -7 -11 29.001 32.400 2.407 38.267 o
-13 -7 -10 7.974 12.644 1.592 94.972 o
-13 -7 -9 55.358 52.037 2.308 32.879 o
-13 -7 -8 1.447 2.169 1.293 162.798 o
-13 -7 -7 1.420 1.542 0.716 490.292 o
-13 -7 -6 121.010 124.508 2.775 16.251 o
-13 -7 -5 111.034 110.690 2.567 18.789 o
-13 -7 -4 16.607 18.314 1.025 147.562 o
-13 -7 -3 21.051 22.114 1.005 133.587 o
-13 -7 -2 83.560 81.891 1.820 31.342 o
-13 -7 -1 27.663 28.073 1.015 112.255 o
-13 -6 -14 2.474 3.482 2.308 52.239 o
-13 -6 -13 128.768 119.792 4.486 9.384 o
-13 -6 -12 1.134 2.477 1.631 104.239 o
-13 -6 -11 29.028 32.997 2.049 48.580 o
-13 -6 -10 54.428 51.988 2.407 31.360 o
-13 -6 -9 46.879 50.177 2.079 39.613 o
-13 -6 -8 14.888 16.722 0.915 175.284 o
-13 -6 -7 80.899 82.567 2.019 29.340 o
-13 -6 -6 7.638 8.943 0.985 209.024 o
-13 -6 -5 59.237 60.175 1.701 42.848 o
-13 -6 -4 2.239 3.900 0.686 472.572 o
-13 -6 -3 22.902 26.601 1.124 111.803 o
-13 -6 -2 108.983 108.651 2.238 21.313 o
-13 -6 -1 271.961 256.725 4.676 5.271 o
-13 -5 -14 2.860 2.984 2.308 52.197 o
-13 -5 -13 32.209 30.799 2.378 38.475 o
-13 -5 -12 48.276 50.207 2.497 31.065 o
-13 -5 -11 25.116 26.461 1.840 59.909 o
-13 -5 -10 108.479 109.118 3.502 13.835 o
-13 -5 -9 54.743 59.449 2.447 30.034 o
-13 -5 -8 10.973 12.455 0.865 216.019 o
-13 -5 -7 6.928 7.909 0.846 267.069 o
-13 -5 -6 16.694 17.100 0.895 171.289 o
-13 -5 -5 21.411 23.417 1.015 129.953 o
-13 -5 -4 33.053 33.514 1.045 96.812 o
-13 -5 -3 83.790 84.229 1.691 32.660 o
-13 -5 -2 17.475 16.991 0.796 187.141 o
-13 -5 -1 138.528 137.788 2.537 15.672 o
-13 -4 -15 28.512 27.924 3.243 23.648 o
-13 -4 -14 30.364 31.316 2.935 27.678 o
-13 -4 -13 16.214 18.613 2.009 58.066 o
-13 -4 -12 97.741 94.793 3.323 15.710 o
-13 -4 -11 13.821 16.434 1.432 101.964 o
-13 -4 -10 9.435 9.988 1.353 123.753 o
-13 -4 -9 119.343 116.947 2.387 18.845 o
-13 -4 -8 2.183 1.990 0.657 536.996 o
-13 -4 -7 17.190 18.622 0.955 156.482 o
-13 -4 -6 9.947 9.630 0.746 273.592 o
-13 -4 -5 68.590 65.397 1.522 42.360 o
-13 -4 -4 8.062 10.684 0.816 258.273 o
-13 -4 -3 52.633 53.699 1.243 59.447 o
-13 -4 -2 17.129 18.155 0.726 199.882 o
-13 -4 -1 30.562 30.500 0.915 113.130 o
-13 -3 -15 36.709 34.907 2.507 34.236 o
-13 -3 -14 5.656 5.432 1.830 78.801 o
-13 -3 -13 10.834 10.405 1.850 72.133 o
-13 -3 -12 11.618 14.763 1.661 84.005 o
-13 -3 -11 50.414 53.012 1.970 40.733 o
-13 -3 -10 31.203 31.356 1.134 94.596 o
-13 -3 -9 51.934 54.305 1.522 51.408 o
-13 -3 -8 25.957 28.162 1.134 104.517 o
-13 -3 -7 29.985 30.261 1.094 100.024 o
-13 -3 -6 48.849 49.550 1.293 61.588 o
-13 -3 -5 0.738 0.607 0.428 1323.490 o
-13 -3 -4 130.711 130.964 2.427 17.031 o
-13 -3 -3 1.742 1.502 0.428 1091.720 o
-13 -3 -2 262.076 252.527 4.268 5.830 o
-13 -3 -1 43.381 42.298 1.005 80.794 o
-13 -2 -15 3.073 5.869 2.328 50.840 o
-13 -2 -14 44.311 46.467 2.437 33.150 o
-13 -2 -13 1.597 2.159 1.920 75.647 o
-13 -2 -12 30.447 32.301 1.263 86.088 o
-13 -2 -11 1.286 3.203 0.895 319.607 o
-13 -2 -10 13.762 16.205 0.985 166.918 o
-13 -2 -9 40.040 41.532 1.353 68.273 o
-13 -2 -8 30.721 33.773 1.194 89.546 o
-13 -2 -7 71.983 71.038 1.612 38.715 o
-13 -2 -6 8.873 9.122 0.686 313.042 o
-13 -2 -5 75.992 74.032 1.751 34.968 o
-13 -2 -4 33.082 34.022 0.895 106.866 o
-13 -2 -3 126.318 120.419 2.089 19.722 o
-13 -2 -2 84.685 81.035 1.512 35.144 o
-13 -2 -1 57.606 57.369 1.234 55.660 o
-13 -1 -15 13.482 18.195 2.248 49.010 o
-13 -1 -14 10.691 13.330 1.920 66.904 o
-13 -1 -13 17.342 16.971 1.323 108.204 o
-13 -1 -12 43.217 48.824 1.671 52.231 o
-13 -1 -11 73.219 75.753 1.850 33.945 o
-13 -1 -10 14.848 16.484 1.114 140.842 o
-13 -1 -9 57.043 56.763 1.482 49.565 o
-13 -1 -8 19.580 20.503 0.965 144.892 o
-13 -1 -7 80.291 81.125 1.791 32.529 o
-13 -1 -6 146.571 136.077 2.646 14.729 o
-13 -1 -5 59.181 60.025 1.442 48.867 o
-13 -1 -4 92.768 90.824 1.661 30.294 o
-13 -1 -3 114.184 109.198 1.930 22.833 o
-13 -1 -2 103.853 101.777 1.830 25.650 o
-13 -1 -1 11.674 12.325 0.686 267.815 o
-12 -15 -2 34.256 33.604 4.248 14.294 o
-12 -15 -1 24.020 24.860 2.835 30.552 o
-12 -14 -6 40.206 39.304 3.382 20.753 o
-12 -14 -5 90.498 77.554 2.875 19.877 o
-12 -14 -4 20.828 21.298 2.159 49.508 o
-12 -14 -3 66.188 69.585 2.616 25.365 o
-12 -14 -2 19.400 22.452 1.940 59.038 o
-12 -14 -1 86.101 82.179 2.895 19.899 o
-12 -13 -8 161.198 146.413 5.063 7.181 o
-12 -13 -7 0.428 1.811 2.417 48.462 o
-12 -13 -6 7.824 6.934 2.586 40.418 o
-12 -13 -5 63.225 59.618 2.189 32.591 o
-12 -13 -4 9.634 9.043 1.631 91.225 o
-12 -13 -3 11.602 14.534 1.612 88.363 o
-12 -13 -2 148.523 143.916 3.502 11.353 o
-12 -13 -1 96.469 94.037 2.696 19.983 o
-12 -12 -10 41.895 39.722 3.830 16.718 o
-12 -12 -9 28.060 27.009 2.537 35.918 o
-12 -12 -8 10.924 13.062 2.338 47.178 o
-12 -12 -7 16.101 20.761 2.189 50.040 o
-12 -12 -6 78.519 77.076 3.074 19.296 o
-12 -12 -5 104.627 104.502 2.656 19.049 o
-12 -12 -4 10.269 10.833 1.293 130.206 o
-12 -12 -3 8.661 8.784 1.472 109.930 o
-12 -12 -2 19.906 20.811 1.472 88.480 o
-12 -12 -1 5.288 5.551 1.164 176.779 o
-12 -11 -11 76.761 66.024 3.303 18.041 o
-12 -11 -10 55.198 57.847 3.183 20.936 o
-12 -11 -9 80.632 78.280 3.323 17.248 o
-12 -11 -8 28.375 30.699 2.198 44.364 o
-12 -11 -7 7.701 8.406 1.602 96.591 o
-12 -11 -6 4.735 2.885 0.985 244.465 o
-12 -11 -5 18.475 21.487 1.373 98.402 o
-12 -11 -4 92.264 94.604 2.427 22.569 o
-12 -11 -3 52.180 54.395 1.701 46.453 o
-12 -11 -2 6.366 9.182 1.164 166.777 o
-12 -11 -1 114.098 110.571 2.437 19.335 o
-12 -10 -12 85.679 73.485 3.850 13.927 o
-12 -10 -11 22.315 29.177 2.945 28.561 o
-12 -10 -10 16.324 18.314 2.368 44.028 o
-12 -10 -9 92.288 92.674 3.313 16.152 o
-12 -10 -8 31.416 30.281 2.228 42.692 o
-12 -10 -7 98.546 96.832 3.323 15.605 o
-12 -10 -6 125.473 120.717 2.855 15.675 o
-12 -10 -5 108.271 104.592 2.437 20.203 o
-12 -10 -4 19.418 21.816 1.243 109.586 o
-12 -10 -3 2.546 3.402 0.955 272.590 o
-12 -10 -2 28.053 28.789 1.253 91.610 o
-12 -10 -1 62.204 63.806 1.920 37.012 o
-12 -9 -13 35.933 34.499 3.701 18.169 o
-12 -9 -12 9.443 6.715 2.218 53.416 o
-12 -9 -11 17.169 16.185 2.029 57.242 o
-12 -9 -10 60.954 58.374 2.606 26.908 o
-12 -9 -9 65.991 66.581 2.586 25.942 o
-12 -9 -8 60.527 60.443 2.278 31.591 o
-12 -9 -7 18.142 16.832 1.502 89.996 o
-12 -9 -6 125.817 123.364 2.785 15.906 o
-12 -9 -5 81.867 80.797 2.139 27.901 o
-12 -9 -4 48.605 47.103 1.512 55.136 o
-12 -9 -3 78.348 78.071 1.910 31.691 o
-12 -9 -2 37.269 37.523 1.313 74.003 o
-12 -9 -1 26.041 27.078 1.074 110.621 o
-12 -8 -14 34.580 29.227 3.253 22.982 o
-12 -8 -13 53.260 56.255 3.283 20.191 o
-12 -8 -12 18.542 19.926 2.437 41.176 o
-12 -8 -11 124.475 119.205 3.720 12.008 o
-12 -8 -10 4.503 3.969 1.721 90.009 o
-12 -8 -9 2.516 2.935 1.234 173.126 o
-12 -8 -8 44.130 46.407 2.218 37.653 o
-12 -8 -7 178.744 175.102 4.815 7.091 o
-12 -8 -6 26.149 26.949 1.124 106.049 o
-12 -8 -5 31.588 34.867 1.194 87.868 o
-12 -8 -4 145.638 144.373 3.024 13.095 o
-12 -8 -3 109.306 113.426 2.447 19.595 o
-12 -8 -2 18.323 19.806 0.955 151.070 o
-12 -8 -1 6.134 7.272 0.786 305.648 o
-12 -7 -14 13.666 15.439 2.457 42.198 o
-12 -7 -13 41.287 41.702 2.955 25.607 o
-12 -7 -12 0.186 0.647 1.542 119.165 o
-12 -7 -11 31.466 32.380 1.940 51.621 o
-12 -7 -10 78.698 77.554 2.785 21.746 o
-12 -7 -9 233.500 220.684 5.979 4.672 o
-12 -7 -8 55.199 57.469 2.278 32.899 o
-12 -7 -7 4.176 3.651 0.647 468.219 o
-12 -7 -6 100.422 97.569 2.228 23.085 o
-12 -7 -5 36.027 36.180 1.224 80.536 o
-12 -7 -4 56.553 56.474 1.423 51.409 o
-12 -7 -3 13.446 14.922 0.836 203.403 o
-12 -7 -2 84.406 79.275 1.721 32.711 o
-12 -7 -1 24.924 24.830 0.935 129.205 o
-12 -6 -15 34.213 27.944 3.402 21.349 o
-12 -6 -14 5.337 4.297 2.139 59.245 o
-12 -6 -13 12.473 14.683 2.189 52.292 o
-12 -6 -12 68.451 68.829 3.134 19.910 o
-12 -6 -11 20.749 22.562 1.701 71.015 o
-12 -6 -10 47.666 46.835 1.950 42.981 o
-12 -6 -9 12.029 14.295 1.393 110.494 o
-12 -6 -8 71.858 67.765 2.019 32.608 o
-12 -6 -7 21.099 22.074 0.885 149.288 o
-12 -6 -6 0.184 0.149 0.507 1074.500 o
-12 -6 -5 82.352 83.950 1.781 31.883 o
-12 -6 -4 86.796 87.939 1.801 30.277 o
-12 -6 -3 179.449 165.930 3.024 11.050 o
-12 -6 -2 66.638 66.402 1.572 41.907 o
-12 -6 -1 3.553 3.621 0.537 621.575 o
-12 -5 -15 17.592 17.727 2.586 37.534 o
-12 -5 -14 51.957 53.957 2.905 24.457 o
-12 -5 -13 2.580 4.596 1.990 69.343 o
-12 -5 -12 8.795 9.580 1.731 82.879 o
-12 -5 -11 0.587 2.865 1.442 133.030 o
-12 -5 -10 22.196 24.074 1.363 93.011 o
-12 -5 -9 46.231 50.286 1.671 50.557 o
-12 -5 -8 36.953 39.274 1.104 84.527 o
-12 -5 -7 178.903 174.008 3.313 10.195 o
-12 -5 -6 202.765 194.421 3.701 8.355 o
-12 -5 -5 2.180 1.253 0.448 988.178 o
-12 -5 -4 5.581 5.501 0.597 457.195 o
-12 -5 -3 79.471 80.050 1.542 36.302 o
-12 -5 -2 80.386 78.718 1.482 37.083 o
-12 -5 -1 56.974 60.264 1.253 54.675 o
-12 -4 -16 13.832 17.150 3.581 20.996 o
-12 -4 -15 23.510 22.940 2.756 32.294 o
-12 -4 -14 14.822 19.189 2.208 49.950 o
-12 -4 -13 3.157 3.382 1.333 147.734 o
-12 -4 -12 31.778 33.664 1.830 55.343 o
-12 -4 -11 52.160 56.255 1.930 40.646 o
-12 -4 -10 103.810 101.936 2.646 19.305 o
-12 -4 -9 43.316 42.855 1.134 74.727 o
-12 -4 -8 19.404 21.468 0.865 158.614 o
-12 -4 -7 34.565 36.648 1.054 91.953 o
-12 -4 -6 290.562 284.260 5.143 4.525 o
-12 -4 -5 68.204 71.973 1.532 41.172 o
-12 -4 -4 133.050 130.198 2.208 17.951 o
-12 -4 -3 68.210 68.441 1.353 45.192 o
-12 -4 -2 11.172 11.550 0.607 306.494 o
-12 -4 -1 21.065 22.830 0.776 163.713 o
-12 -3 -16 3.891 1.661 2.497 44.675 o
-12 -3 -15 45.071 48.983 3.054 23.596 o
-12 -3 -14 20.858 20.234 1.711 71.140 o
-12 -3 -13 5.979 5.611 1.283 147.822 o
-12 -3 -12 28.645 27.307 1.522 74.031 o
-12 -3 -11 63.257 65.139 2.009 34.989 o
-12 -3 -10 38.532 41.811 1.224 75.424 o
-12 -3 -9 29.863 31.077 1.045 103.444 o
-12 -3 -8 27.021 30.281 0.995 113.182 o
-12 -3 -7 11.032 12.196 0.706 267.137 o
-12 -3 -6 27.798 32.331 1.025 107.408 o
-12 -3 -5 67.771 66.143 1.293 47.035 o
-12 -3 -4 78.380 77.852 1.462 38.102 o
-12 -3 -3 182.598 176.813 2.845 11.144 o
-12 -3 -2 58.889 59.050 1.253 53.961 o
-12 -3 -1 26.560 28.252 0.865 128.568 o
-12 -2 -16 2.800 2.875 2.338 50.939 o
-12 -2 -15 82.181 77.902 2.905 20.348 o
-12 -2 -14 8.730 10.803 1.980 65.073 o
-12 -2 -13 187.842 179.768 4.337 7.713 o
-12 -2 -12 46.510 47.780 1.393 60.164 o
-12 -2 -11 18.656 18.533 0.925 156.686 o
-12 -2 -10 5.387 5.262 0.766 337.943 o
-12 -2 -9 22.411 23.009 0.945 136.492 o
-12 -2 -8 23.710 26.133 0.925 131.658 o
-12 -2 -7 64.543 63.925 1.442 45.769 o
-12 -2 -6 64.054 60.523 1.293 50.006 o
-12 -2 -5 97.575 96.624 1.801 27.406 o
-12 -2 -4 47.119 46.924 1.074 71.951 o
-12 -2 -3 71.723 72.023 1.393 42.424 o
-12 -2 -2 27.079 27.028 0.826 132.824 o
-12 -2 -1 214.651 209.273 3.372 8.415 o
-12 -1 -16 6.754 8.117 2.238 53.206 o
-12 -1 -15 53.282 57.170 2.437 30.624 o
-12 -1 -14 36.678 38.757 1.442 67.721 o
-12 -1 -13 21.757 24.581 1.393 90.794 o
-12 -1 -12 79.281 83.284 1.970 30.195 o
-12 -1 -11 1.819 2.029 0.756 431.700 o
-12 -1 -10 146.861 150.024 3.034 12.856 o
-12 -1 -9 53.931 54.256 1.373 54.676 o
-12 -1 -8 229.230 232.820 4.964 5.687 o
-12 -1 -7 29.660 30.003 1.005 107.856 o
-12 -1 -6 202.694 192.004 3.104 9.525 o
-12 -1 -5 11.332 13.191 0.647 280.958 o
-12 -1 -4 4.454 4.845 0.517 585.427 o
-12 -1 -3 79.990 78.290 1.472 37.405 o
-12 -1 -2 62.795 64.442 1.303 49.451 o
-12 -1 -1 247.575 243.882 3.850 6.605 o
-11 -15 -5 38.099 36.519 2.974 25.948 o
-11 -15 -4 0.914 2.746 1.771 88.928 o
-11 -15 -3 31.388 32.639 2.278 41.014 o
-11 -15 -2 64.205 60.801 2.576 26.692 o
-11 -15 -1 16.817 21.468 2.676 35.163 o
-11 -14 -8 33.523 33.226 3.173 23.888 o
-11 -14 -7 7.093 7.938 2.825 34.194 o
-11 -14 -6 8.844 10.595 2.238 52.100 o
-11 -14 -5 1.203 2.815 1.562 113.121 o
-11 -14 -4 2.505 2.706 1.532 115.528 o
-11 -14 -3 7.172 11.241 1.860 73.537 o
-11 -14 -2 7.079 7.192 1.572 101.267 o
-11 -14 -1 21.607 22.273 1.910 59.438 o
-11 -13 -9 14.189 14.255 2.378 44.763 o
-11 -13 -8 4.001 0.288 2.129 61.164 o
-11 -13 -7 26.956 31.017 2.557 35.302 o
-11 -13 -6 45.361 47.113 2.497 31.817 o
-11 -13 -5 35.016 35.146 1.801 54.653 o
-11 -13 -4 43.370 47.740 1.920 45.020 o
-11 -13 -3 26.288 29.485 1.751 62.698 o
-11 -13 -2 29.512 33.524 1.671 63.434 o
-11 -13 -1 26.609 30.321 1.850 57.761 o
-11 -12 -11 2.327 3.422 2.905 33.298 o
-11 -12 -10 92.799 86.964 3.611 14.573 o
-11 -12 -9 70.274 71.525 3.362 17.835 o
-11 -12 -8 77.263 70.242 2.935 20.869 o
-11 -12 -7 20.715 20.095 2.189 48.646 o
-11 -12 -6 30.075 28.252 1.990 51.169 o
-11 -12 -5 157.473 150.143 3.323 11.431 o
-11 -12 -4 25.556 27.516 1.582 72.851 o
-11 -12 -3 2.314 1.880 0.925 297.592 o
-11 -12 -2 57.962 58.364 1.811 41.183 o
-11 -12 -1 8.772 10.346 1.045 184.174 o
-11 -11 -12 35.055 32.082 2.766 29.836 o
-11 -11 -11 22.466 23.626 2.557 36.815 o
-11 -11 -10 3.466 2.497 1.671 96.932 o
-11 -11 -9 11.838 14.842 2.238 50.440 o
-11 -11 -8 1.695 2.825 1.413 136.251 o
-11 -11 -7 88.128 90.476 3.203 17.177 o
-11 -11 -6 24.804 25.158 1.144 107.888 o
-11 -11 -5 199.437 195.018 4.089 7.741 o
-11 -11 -4 18.127 21.189 1.174 120.204 o
-11 -11 -3 33.079 33.027 1.512 69.025 o
-11 -11 -2 4.346 7.859 0.935 250.153 o
-11 -11 -1 73.950 75.952 1.840 33.896 o
-11 -10 -13 97.714 81.861 3.621 14.407 o
-11 -10 -12 32.313 33.524 2.736 30.644 o
-11 -10 -11 4.865 7.610 2.109 60.342 o
-11 -10 -10 27.392 27.317 2.099 48.421 o
-11 -10 -9 20.637 22.582 1.830 63.821 o
-11 -10 -8 8.616 9.401 1.472 109.548 o
-11 -10 -7 38.081 38.747 1.870 50.111 o
-11 -10 -6 27.914 29.555 1.124 101.282 o
-11 -10 -5 67.598 71.774 1.850 35.813 o
-11 -10 -4 29.543 33.236 1.283 85.263 o
-11 -10 -3 64.056 66.472 1.711 40.048 o
-11 -10 -2 0.780 1.462 0.627 648.157 o
-11 -10 -1 86.173 87.123 1.970 28.543 o
-11 -9 -14 37.523 35.315 3.084 24.583 o
-11 -9 -13 2.290 1.761 2.368 49.990 o
-11 -9 -12 34.892 35.524 2.368 37.602 o
-11 -9 -11 51.913 54.305 2.457 30.774 o
-11 -9 -10 45.291 45.661 2.228 37.251 o
-11 -9 -9 12.122 14.932 1.442 104.205 o
-11 -9 -8 112.043 107.755 3.392 14.213 o
-11 -9 -7 267.219 239.754 6.426 3.970 o
-11 -9 -6 228.217 217.271 4.457 6.430 o
-11 -9 -5 35.490 36.956 1.214 81.245 o
-11 -9 -4 139.719 137.410 2.785 14.548 o
-11 -9 -3 53.688 53.689 1.432 53.242 o
-11 -9 -2 2.912 2.596 0.657 505.557 o
-11 -9 -1 21.276 20.523 0.955 141.522 o
-11 -8 -14 9.406 9.142 2.338 48.147 o
-11 -8 -13 17.898 20.801 2.338 44.261 o
-11 -8 -12 34.438 32.808 1.930 50.709 o
-11 -8 -11 98.787 95.301 3.313 15.692 o
-11 -8 -10 94.690 93.958 3.084 17.397 o
-11 -8 -9 241.775 223.966 5.949 4.611 o
-11 -8 -8 354.926 319.625 8.316 2.419 o
-11 -8 -7 13.454 12.276 1.313 119.797 o
-11 -8 -6 52.632 52.157 1.452 53.593 o
-11 -8 -5 5.991 7.023 0.736 336.143 o
-11 -8 -4 7.973 9.759 0.766 283.312 o
-11 -8 -3 76.260 76.887 1.910 32.265 o
-11 -8 -2 11.518 12.325 0.885 207.859 o
-11 -8 -1 31.679 34.091 1.144 91.507 o
-11 -7 -15 1.759 0.259 2.676 39.502 o
-11 -7 -14 11.278 14.245 2.129 55.425 o
-11 -7 -13 19.605 24.691 2.149 49.718 o
-11 -7 -12 212.344 201.802 5.531 5.437 o
-11 -7 -11 16.462 15.698 1.552 88.106 o
-11 -7 -10 37.425 41.990 1.950 47.224 o
-11 -7 -9 64.326 60.901 2.696 25.186 o
-11 -7 -8 68.043 66.691 2.228 30.382 o
-11 -7 -7 9.522 11.361 1.025 183.883 o
-11 -7 -6 140.364 137.281 2.766 14.594 o
-11 -7 -5 41.335 42.398 1.144 76.343 o
-11 -7 -4 8.671 9.848 0.607 350.506 o
-11 -7 -3 140.341 135.032 2.298 16.698 o
-11 -7 -2 153.248 143.916 2.407 14.961 o
-11 -7 -1 51.517 51.251 1.134 64.534 o
-11 -6 -16 0.685 6.874 3.502 23.016 o
-11 -6 -15 49.419 49.520 2.875 25.349 o
-11 -6 -14 22.702 23.228 2.278 44.551 o
-11 -6 -13 19.157 20.343 1.990 57.312 o
-11 -6 -12 8.743 10.515 1.741 81.719 o
-11 -6 -11 58.534 56.285 2.179 34.079 o
-11 -6 -10 29.898 28.431 1.452 76.643 o
-11 -6 -9 81.708 81.851 2.358 25.399 o
-11 -6 -8 41.977 45.014 1.661 54.034 o
-11 -6 -7 54.093 53.450 1.293 57.135 o
-11 -6 -6 25.850 26.422 0.846 134.672 o
-11 -6 -5 51.755 51.629 1.124 64.549 o
-11 -6 -4 5.537 5.720 0.547 501.167 o
-11 -6 -3 218.030 217.630 3.462 8.069 o
-11 -6 -2 90.948 89.332 1.651 30.950 o
-11 -6 -1 38.633 38.488 0.955 91.263 o
-11 -5 -16 9.754 7.998 2.686 37.209 o
-11 -5 -15 3.502 1.492 2.029 67.066 o
-11 -5 -14 1.610 5.501 1.910 75.333 o
-11 -5 -13 5.871 2.845 1.900 74.206 o
-11 -5 -12 118.910 123.175 3.203 14.334 o
-11 -5 -11 50.927 52.425 1.761 45.754 o
-11 -5 -10 8.403 8.903 1.243 145.050 o
-11 -5 -9 67.847 69.486 2.099 32.062 o
-11 -5 -8 21.904 22.771 0.736 166.428 o
-11 -5 -7 65.356 61.508 1.333 48.291 o
-11 -5 -6 117.665 115.982 2.019 21.362 o
-11 -5 -5 116.482 118.400 2.089 20.911 o
-11 -5 -4 139.340 137.947 2.368 16.351 o
-11 -5 -3 90.510 88.058 1.592 31.859 o
-11 -5 -2 134.350 132.277 2.238 17.596 o
-11 -5 -1 12.464 13.131 0.617 280.523 o
-11 -4 -16 34.816 33.425 2.795 29.270 o
-11 -4 -15 14.668 10.127 1.771 75.115 o
-11 -4 -14 3.616 4.258 1.234 167.348 o
-11 -4 -13 11.428 11.042 1.393 113.991 o
-11 -4 -12 36.240 37.712 1.532 64.312 o
-11 -4 -11 2.717 3.432 0.945 276.002 o
-11 -4 -10 64.013 64.532 1.900 36.808 o
-11 -4 -9 112.176 109.188 2.487 19.263 o
-11 -4 -8 1.936 1.253 0.487 896.671 o
-11 -4 -7 36.805 37.165 0.925 96.459 o
-11 -4 -6 25.295 26.730 0.806 140.099 o
-11 -4 -5 28.297 30.659 0.826 125.470 o
-11 -4 -4 53.859 54.843 1.144 61.312 o
-11 -4 -3 88.767 87.899 1.621 31.933 o
-11 -4 -2 13.080 13.877 0.597 277.416 o
-11 -4 -1 37.719 38.936 0.945 92.752 o
-11 -3 -17 8.822 3.939 3.611 21.300 o
-11 -3 -16 49.667 48.844 2.676 28.121 o
-11 -3 -15 0.799 1.651 1.492 125.232 o
-11 -3 -14 20.336 20.801 1.811 65.562 o
-11 -3 -13 131.615 131.123 3.512 12.259 o
-11 -3 -12 147.417 142.105 3.571 11.210 o
-11 -3 -11 21.551 21.418 1.094 122.466 o
-11 -3 -10 51.226 53.082 1.283 59.276 o
-11 -3 -9 45.727 45.621 1.204 68.562 o
-11 -3 -8 78.974 75.266 1.522 37.422 o
-11 -3 -7 206.977 198.520 3.193 9.111 o
-11 -3 -6 137.529 130.426 2.208 17.542 o
-11 -3 -5 27.605 29.674 0.856 125.428 o
-11 -3 -4 93.280 89.969 1.721 29.641 o
-11 -3 -3 52.684 53.878 1.124 63.069 o
-11 -3 -2 13.445 14.653 0.647 255.300 o
-11 -3 -1 39.129 38.866 0.975 89.276 o
-11 -2 -17 3.562 5.262 3.213 27.107 o
-11 -2 -16 48.050 51.042 2.756 27.037 o
-11 -2 -15 6.278 7.013 1.423 121.903 o
-11 -2 -14 127.618 123.980 3.342 13.260 o
-11 -2 -13 23.180 26.820 1.582 74.962 o
-11 -2 -12 65.091 65.258 1.532 43.447 o
-11 -2 -11 34.138 35.564 1.094 90.701 o
-11 -2 -10 80.855 80.369 1.751 33.017 o
-11 -2 -9 302.768 296.009 5.720 3.970 o
-11 -2 -8 14.410 15.618 0.706 228.059 o
-11 -2 -7 63.039 62.492 1.243 51.152 o
-11 -2 -6 24.912 27.237 0.806 140.462 o
-11 -2 -5 210.343 203.892 3.263 8.802 o
-11 -2 -4 256.749 248.567 3.919 6.317 o
-11 -2 -3 69.058 68.441 1.333 45.232 o
-11 -2 -2 92.639 90.466 1.631 30.680 o
-11 -2 -1 28.753 30.391 0.826 124.730 o
-11 -1 -17 1.240 2.825 2.308 52.721 o
-11 -1 -16 7.443 5.909 2.029 64.021 o
-11 -1 -15 92.458 89.889 2.945 18.672 o
-11 -1 -14 27.963 31.246 1.263 89.524 o
-11 -1 -13 63.748 67.118 1.661 41.009 o
-11 -1 -12 5.185 5.959 0.856 286.940 o
-11 -1 -11 44.095 46.218 1.333 64.467 o
-11 -1 -10 61.547 62.652 1.472 46.599 o
-11 -1 -9 31.008 32.639 0.995 104.181 o
-11 -1 -8 207.679 198.868 3.442 8.630 o
-11 -1 -7 31.117 30.600 0.915 111.989 o
-11 -1 -6 41.376 39.473 0.965 86.627 o
-11 -1 -5 451.411 428.902 6.585 2.400 o
-11 -1 -4 38.152 39.244 0.925 93.073 o
-11 -1 -3 65.116 66.213 1.343 47.149 o
-11 -1 -2 36.939 37.991 0.945 94.486 o
-11 -1 -1 36.948 38.090 0.935 94.992 o
-10 -16 -4 20.297 14.036 3.492 21.716 o
-10 -16 -3 77.584 73.097 3.760 14.780 o
-10 -16 -2 2.286 5.014 2.596 41.376 o
-10 -16 -1 5.499 5.979 2.457 45.198 o
-10 -15 -7 101.856 95.460 4.765 9.469 o
-10 -15 -6 52.319 48.774 3.153 21.845 o
-10 -15 -5 1.873 4.536 1.731 91.208 o
-10 -15 -4 30.461 29.714 2.079 47.652 o
-10 -15 -3 7.963 10.346 1.661 89.419 o
-10 -15 -2 40.239 43.224 2.477 33.432 o
-10 -15 -1 4.713 6.098 1.880 75.378 o
-10 -14 -9 13.887 14.375 2.775 33.900 o
-10 -14 -8 57.863 56.504 3.094 21.664 o
-10 -14 -7 32.300 32.231 2.557 34.235 o
-10 -14 -6 20.899 20.712 2.099 51.874 o
-10 -14 -5 19.535 19.836 1.572 81.646 o
-10 -14 -4 39.380 42.278 1.900 47.982 o
-10 -14 -3 34.664 33.495 1.900 51.529 o
-10 -14 -2 90.284 87.929 2.427 23.203 o
-10 -14 -1 13.606 17.827 1.472 97.329 o
-10 -13 -11 17.418 5.501 5.034 10.963 o
-10 -13 -10 0.816 5.879 2.706 38.334 o
-10 -13 -9 34.408 36.419 2.974 26.347 o
-10 -13 -8 102.510 89.372 3.263 15.934 o
-10 -13 -7 35.028 34.330 2.019 47.242 o
-10 -13 -6 18.639 18.533 1.990 57.944 o
-10 -13 -5 0.429 3.044 1.134 211.703 o
-10 -13 -4 109.174 109.536 2.736 17.936 o
-10 -13 -3 20.498 24.910 1.462 86.505 o
-10 -13 -2 15.778 19.060 1.432 97.743 o
-10 -13 -1 26.824 28.570 1.542 73.806 o
-10 -12 -12 6.457 8.167 2.895 32.702 o
-10 -12 -11 37.509 37.414 2.795 28.658 o
-10 -12 -10 21.119 21.995 2.258 45.815 o
-10 -12 -9 15.941 13.728 1.860 67.366 o
-10 -12 -8 21.141 23.000 1.840 62.914 o
-10 -12 -7 27.217 26.362 1.801 60.689 o
-10 -12 -6 4.318 3.691 0.836 318.830 o
-10 -12 -5 9.302 9.411 1.164 157.196 o
-10 -12 -4 85.918 82.985 2.139 27.057 o
-10 -12 -3 32.394 34.091 1.363 77.160 o
-10 -12 -2 12.865 14.444 1.064 157.810 o
-10 -12 -1 19.405 20.433 1.045 134.513 o
-10 -11 -13 19.403 18.802 2.925 29.860 o
-10 -11 -12 34.623 36.180 2.636 31.933 o
-10 -11 -11 4.111 4.944 1.910 73.925 o
-10 -11 -10 24.783 24.621 2.039 52.027 o
-10 -11 -9 3.767 5.213 1.552 109.214 o
-10 -11 -8 21.179 22.253 1.751 67.929 o
-10 -11 -7 98.264 93.162 2.945 18.091 o
-10 -11 -6 17.244 17.707 0.945 159.462 o
-10 -11 -5 21.906 22.910 1.164 112.763 o
-10 -11 -4 22.176 24.820 1.263 101.170 o
-10 -11 -3 4.800 6.257 0.856 289.216 o
-10 -11 -2 139.248 139.061 2.805 14.444 o
-10 -11 -1 128.626 125.323 2.567 16.723 o
-10 -10 -14 3.465 4.705 2.606 40.872 o
-10 -10 -13 13.548 16.623 2.686 35.863 o
-10 -10 -12 4.741 5.849 2.119 60.230 o
-10 -10 -11 150.834 142.822 4.218 9.259 o
-10 -10 -10 77.503 80.379 2.795 21.633 o
-10 -10 -9 68.629 69.555 2.477 26.726 o
-10 -10 -8 74.018 75.743 2.716 23.000 o
-10 -10 -7 297.728 275.476 7.262 3.179 o
-10 -10 -6 51.492 49.829 1.373 57.258 o
-10 -10 -5 39.355 38.041 1.204 77.405 o
-10 -10 -4 78.226 78.548 1.791 33.300 o
-10 -10 -3 22.429 26.143 1.045 121.346 o
-10 -10 -2 99.688 98.782 2.109 24.113 o
-10 -10 -1 10.288 11.321 0.846 229.600 o
-10 -9 -15 47.036 47.790 3.949 15.480 o
-10 -9 -14 18.460 18.135 2.437 41.398 o
-10 -9 -13 17.590 18.871 2.039 56.042 o
-10 -9 -12 35.735 34.022 2.228 41.044 o
-10 -9 -11 13.363 13.748 1.691 80.575 o
-10 -9 -10 124.663 120.936 3.631 12.307 o
-10 -9 -9 34.901 32.430 1.840 53.825 o
-10 -9 -8 34.569 35.196 1.741 57.172 o
-10 -9 -7 13.989 13.778 1.224 129.637 o
-10 -9 -6 124.909 123.165 2.646 16.682 o
-10 -9 -5 24.829 25.108 0.905 132.390 o
-10 -9 -4 32.719 34.091 1.054 96.194 o
-10 -9 -3 58.120 61.876 1.472 48.209 o
-10 -9 -2 64.226 64.731 1.522 44.068 o
-10 -9 -1 195.882 197.396 3.711 8.476 o
-10 -8 -15 0.470 2.686 2.189 58.849 o
-10 -8 -14 5.223 4.526 2.258 53.420 o
-10 -8 -13 71.904 71.466 3.034 20.396 o
-10 -8 -12 173.157 166.875 4.765 7.347 o
-10 -8 -11 5.466 7.759 1.542 106.467 o
-10 -8 -10 54.330 54.852 2.089 36.889 o
-10 -8 -9 4.254 6.247 1.293 149.439 o
-10 -8 -8 76.509 73.137 2.497 25.174 o
-10 -8 -7 18.170 18.742 1.005 145.561 o
-10 -8 -6 69.078 65.437 1.572 41.243 o
-10 -8 -5 30.273 30.619 0.865 117.719 o
-10 -8 -4 40.567 42.726 1.015 83.183 o
-10 -8 -3 181.735 176.117 2.885 11.096 o
-10 -8 -2 43.333 42.627 1.015 80.214 o
-10 -8 -1 38.292 40.538 0.965 89.820 o
-10 -7 -16 30.464 31.127 3.770 17.929 o
-10 -7 -15 12.944 14.703 2.407 44.032 o
-10 -7 -14 9.443 10.644 2.159 55.424 o
-10 -7 -13 118.175 124.508 4.128 10.692 o
-10 -7 -12 0.226 0.279 1.552 117.870 o
-10 -7 -11 20.437 20.383 1.542 82.775 o
-10 -7 -10 37.182 38.379 1.671 57.756 o
-10 -7 -9 5.401 7.849 1.094 190.386 o
-10 -7 -8 244.310 235.317 5.312 5.124 o
-10 -7 -7 2.054 4.108 0.667 496.846 o
-10 -7 -6 161.792 159.275 2.626 13.201 o
-10 -7 -5 43.506 43.243 1.005 80.156 o
-10 -7 -4 43.103 44.358 1.025 79.096 o
-10 -7 -3 96.551 99.250 1.890 26.514 o
-10 -7 -2 45.630 44.467 1.045 75.657 o
-10 -7 -1 105.956 104.890 1.840 24.994 o
-10 -6 -16 1.271 2.189 2.139 61.353 o
-10 -6 -15 35.232 40.319 2.576 32.635 o
-10 -6 -14 148.587 136.007 4.029 9.916 o
-10 -6 -13 41.023 40.408 2.278 37.745 o
-10 -6 -12 44.342 49.023 2.049 41.181 o
-10 -6 -11 22.786 24.979 1.253 101.086 o
-10 -6 -10 36.997 35.156 1.323 74.758 o
-10 -6 -9 30.377 30.341 1.204 91.380 o
-10 -6 -8 2.944 5.143 0.856 314.407 o
-10 -6 -7 4.336 3.959 0.686 424.156 o
-10 -6 -6 150.496 144.363 2.397 15.173 o
-10 -6 -5 90.175 91.421 1.701 30.343 o
-10 -6 -4 75.481 73.147 1.393 40.893 o
-10 -6 -3 28.157 28.540 0.796 131.150 o
-10 -6 -2 102.994 100.523 1.761 26.490 o
-10 -6 -1 78.201 81.234 1.502 37.067 o
-10 -5 -17 31.667 26.620 3.681 18.769 o
-10 -5 -16 0.715 2.477 2.119 62.670 o
-10 -5 -15 135.320 125.204 3.999 10.569 o
-10 -5 -14 41.113 42.875 2.447 33.886 o
-10 -5 -13 107.685 102.592 2.855 17.588 o
-10 -5 -12 18.753 18.632 1.234 114.471 o
-10 -5 -11 22.841 25.417 1.194 106.172 o
-10 -5 -10 16.427 17.399 1.114 135.783 o
-10 -5 -9 185.609 171.382 3.591 9.374 o
-10 -5 -8 1.209 1.413 0.597 685.168 o
-10 -5 -7 48.592 48.516 1.045 71.099 o
-10 -5 -6 109.499 110.382 1.890 23.682 o
-10 -5 -5 95.952 93.639 1.661 29.352 o
-10 -5 -4 96.891 96.594 1.731 28.199 o
-10 -5 -3 184.593 182.543 2.955 10.679 o
-10 -5 -2 7.054 8.774 0.577 404.707 o
-10 -5 -1 125.214 120.369 2.049 20.071 o
-10 -4 -17 37.425 36.011 3.183 23.308 o
-10 -4 -16 62.282 60.205 2.875 23.393 o
-10 -4 -15 33.923 32.142 1.870 53.204 o
-10 -4 -14 6.913 6.446 1.214 158.385 o
-10 -4 -13 2.707 4.964 1.333 146.895 o
-10 -4 -12 11.698 13.509 1.134 149.968 o
-10 -4 -11 306.144 281.395 6.327 3.629 o
-10 -4 -10 296.715 279.485 5.531 4.213 o
-10 -4 -9 22.671 22.283 1.025 127.197 o
-10 -4 -8 77.821 75.445 1.413 39.411 o
-10 -4 -7 130.525 128.686 2.149 18.560 o
-10 -4 -6 83.318 83.880 1.512 35.129 o
-10 -4 -5 74.537 74.340 1.413 40.687 o
-10 -4 -4 19.693 20.224 0.667 192.639 o
-10 -4 -3 41.344 43.989 1.005 82.094 o
-10 -4 -2 123.009 124.110 2.099 19.819 o
-10 -4 -1 77.337 79.294 1.462 38.201 o
-10 -3 -17 0.877 0.050 2.258 55.624 o
-10 -3 -16 25.152 26.839 2.039 51.466 o
-10 -3 -15 23.952 26.909 2.099 49.675 o
-10 -3 -14 4.611 4.407 0.985 240.175 o
-10 -3 -13 64.810 67.924 2.139 32.226 o
-10 -3 -12 89.626 85.084 2.308 24.601 o
-10 -3 -11 106.973 107.069 2.706 18.407 o
-10 -3 -10 34.184 34.768 1.214 83.772 o
-10 -3 -9 124.121 120.896 2.179 19.411 o
-10 -3 -8 39.076 41.910 0.995 86.400 o
-10 -3 -7 97.928 96.624 1.721 28.098 o
-10 -3 -6 61.235 62.105 1.263 51.693 o
-10 -3 -5 136.955 136.644 2.278 16.999 o
-10 -3 -4 218.272 211.303 3.342 8.338 o
-10 -3 -3 181.804 174.078 2.855 11.211 o
-10 -3 -2 171.495 174.277 2.815 11.771 o
-10 -3 -1 7.886 9.033 0.547 405.182 o
-10 -2 -17 3.890 2.198 2.487 44.963 o
-10 -2 -16 115.964 110.212 3.233 14.712 o
-10 -2 -15 9.482 13.131 1.791 76.320 o
-10 -2 -14 47.941 47.710 1.811 46.400 o
-10 -2 -13 38.782 42.985 1.840 49.953 o
-10 -2 -12 191.968 186.184 4.327 7.580 o
-10 -2 -11 74.341 72.908 1.592 38.056 o
-10 -2 -10 81.679 78.170 1.572 35.533 o
-10 -2 -9 78.963 79.344 1.552 36.401 o
-10 -2 -8 15.886 17.061 0.657 225.680 o
-10 -2 -7 21.181 22.233 0.686 177.803 o
-10 -2 -6 198.873 196.868 3.153 9.473 o
-10 -2 -5 79.193 77.086 1.413 38.708 o
-10 -2 -4 26.296 27.585 0.746 142.501 o
-10 -2 -3 36.120 35.693 0.875 101.721 o
-10 -2 -2 85.212 85.402 1.542 34.053 o
-10 -2 -1 385.919 374.249 5.750 3.119 o
-10 -1 -17 11.993 13.440 2.298 48.294 o
-10 -1 -16 84.030 88.337 3.074 18.442 o
-10 -1 -15 38.277 43.621 2.009 44.901 o
-10 -1 -14 147.088 147.089 2.915 13.347 o
-10 -1 -13 23.889 26.332 1.114 111.283 o
-10 -1 -12 13.360 13.221 0.816 213.562 o
-10 -1 -11 90.597 92.824 1.990 27.067 o
-10 -1 -10 44.886 45.770 1.104 73.251 o
-10 -1 -9 22.759 23.099 0.776 157.221 o
-10 -1 -8 86.163 83.801 1.532 34.139 o
-10 -1 -7 227.052 222.196 3.541 7.671 o
-10 -1 -6 1.975 2.079 0.428 1026.620 o
-10 -1 -5 132.211 131.003 2.268 17.692 o
-10 -1 -4 236.640 232.979 3.671 7.155 o
-10 -1 -3 152.737 151.765 2.497 14.405 o
-10 -1 -2 410.905 406.540 6.227 2.730 o
-10 -1 -1 66.664 67.844 1.273 47.548 o
-9 -16 -6 48.648 42.288 5.432 8.837 o
-9 -16 -5 7.214 6.715 2.009 65.109 o
-9 -16 -4 17.462 22.522 2.099 52.810 o
-9 -16 -3 43.979 42.547 2.268 37.045 o
-9 -16 -2 22.607 27.794 2.676 33.711 o
-9 -16 -1 16.224 18.682 2.517 39.558 o
-9 -15 -8 35.339 31.992 3.691 18.350 o
-9 -15 -7 24.544 25.944 2.616 34.845 o
-9 -15 -6 2.706 2.517 1.512 118.266 o
-9 -15 -5 2.177 2.079 1.582 109.566 o
-9 -15 -4 7.375 8.525 1.602 96.889 o
-9 -15 -3 18.362 18.016 1.572 83.544 o
-9 -15 -2 19.994 21.796 1.602 78.280 o
-9 -15 -1 13.253 15.091 1.552 91.757 o
-9 -14 -10 6.125 7.501 2.636 39.239 o
-9 -14 -9 25.450 26.839 2.736 32.122 o
-9 -14 -8 49.743 52.475 3.054 22.997 o
-9 -14 -7 2.058 2.318 1.910 76.069 o
-9 -14 -6 33.049 34.340 1.850 53.849 o
-9 -14 -5 18.615 20.741 1.373 98.706 o
-9 -14 -4 43.214 44.616 1.910 45.887 o
-9 -14 -3 10.726 12.723 1.403 112.521 o
-9 -14 -2 18.789 22.472 1.462 89.597 o
-9 -14 -1 23.338 27.725 1.631 71.497 o
-9 -13 -11 2.863 3.591 2.417 47.606 o
-9 -13 -10 7.793 9.520 2.338 48.548 o
-9 -13 -9 3.825 2.099 1.820 82.227 o
-9 -13 -8 14.401 13.917 1.771 73.968 o
-9 -13 -7 4.611 7.371 1.621 98.494 o
-9 -13 -6 27.023 26.073 1.243 95.391 o
-9 -13 -5 105.873 108.223 2.656 18.775 o
-9 -13 -4 16.408 18.364 1.204 122.655 o
-9 -13 -3 46.906 48.655 1.602 52.753 o
-9 -13 -2 0.455 3.114 1.144 207.908 o
-9 -13 -1 216.010 208.378 3.999 7.386 o
-9 -12 -13 11.411 10.664 3.054 28.861 o
-9 -12 -12 35.190 33.385 2.825 28.730 o
-9 -12 -11 40.058 43.144 2.387 35.275 o
-9 -12 -10 56.514 59.468 2.586 27.717 o
-9 -12 -9 21.353 23.815 1.910 59.188 o
-9 -12 -8 21.113 23.019 1.741 68.292 o
-9 -12 -7 27.886 27.287 1.771 61.473 o
-9 -12 -6 34.583 33.276 1.184 85.963 o
-9 -12 -5 51.468 51.679 1.631 49.146 o
-9 -12 -4 14.834 15.927 1.005 160.013 o
-9 -12 -3 20.645 21.149 1.074 127.028 o
-9 -12 -2 106.921 107.964 2.308 21.084 o
-9 -12 -1 27.246 29.396 1.174 98.375 o
-9 -11 -14 7.718 8.326 3.153 27.606 o
-9 -11 -13 1.104 0.905 2.706 38.697 o
-9 -11 -12 3.571 7.700 2.298 51.686 o
-9 -11 -11 19.973 21.169 1.880 61.998 o
-9 -11 -10 89.654 90.267 3.034 18.235 o
-9 -11 -9 77.167 77.026 2.736 22.398 o
-9 -11 -8 56.322 53.947 2.139 35.557 o
-9 -11 -7 26.215 27.188 1.512 76.675 o
-9 -11 -6 25.226 25.437 0.965 124.622 o
-9 -11 -5 62.969 65.457 1.721 40.351 o
-9 -11 -4 61.263 62.473 1.791 39.951 o
-9 -11 -3 5.899 7.829 0.865 267.546 o
-9 -11 -2 202.392 193.237 3.681 8.416 o
-9 -11 -1 52.011 52.117 1.393 55.709 o
-9 -10 -14 37.615 38.697 2.925 26.592 o
-9 -10 -13 34.035 36.051 2.368 37.732 o
-9 -10 -12 59.631 55.947 2.407 30.126 o
-9 -10 -11 12.654 15.708 1.950 63.504 o
-9 -10 -10 51.007 51.192 2.288 34.192 o
-9 -10 -9 20.344 20.831 1.462 88.807 o
-9 -10 -8 80.246 79.553 2.636 22.889 o
-9 -10 -7 10.665 12.296 1.194 143.855 o
-9 -10 -6 16.934 16.712 0.776 194.375 o
-9 -10 -5 84.456 82.776 1.681 32.800 o
-9 -10 -4 56.740 59.369 1.353 52.429 o
-9 -10 -3 21.961 21.657 0.836 154.131 o
-9 -10 -2 81.720 78.588 1.661 34.233 o
-9 -10 -1 35.782 35.424 1.045 91.779 o
-9 -9 -15 11.559 13.290 2.606 38.542 o
-9 -9 -14 30.511 31.167 2.606 33.599 o
-9 -9 -13 28.377 29.963 1.980 51.865 o
-9 -9 -12 1.390 2.576 1.482 125.028 o
-9 -9 -11 33.242 32.679 1.820 55.282 o
-9 -9 -10 72.211 71.266 2.338 27.813 o
-9 -9 -9 19.638 21.348 1.462 89.287 o
-9 -9 -8 199.489 189.149 4.387 7.300 o
-9 -9 -7 17.319 17.220 1.174 125.806 o
-9 -9 -6 7.597 7.182 0.537 437.546 o
-9 -9 -5 307.635 285.006 4.974 4.473 o
-9 -9 -4 39.117 39.394 0.945 90.575 o
-9 -9 -3 163.797 156.560 2.686 12.976 o
-9 -9 -2 29.361 29.525 0.826 124.331 o
-9 -9 -1 1.249 0.985 0.398 1340.040 o
-9 -8 -16 9.501 9.610 2.795 34.429 o
-9 -8 -15 61.536 58.762 3.014 22.053 o
-9 -8 -14 29.542 29.187 2.407 38.499 o
-9 -8 -13 39.029 45.223 2.427 34.456 o
-9 -8 -12 19.006 23.656 1.811 65.505 o
-9 -8 -11 46.301 47.213 1.970 42.846 o
-9 -8 -10 60.191 61.060 2.208 32.729 o
-9 -8 -9 81.126 76.758 2.208 27.538 o
-9 -8 -8 28.047 30.072 1.273 89.406 o
-9 -8 -7 106.596 107.586 2.517 19.671 o
-9 -8 -6 101.768 95.629 1.671 27.941 o
-9 -8 -5 8.675 9.968 0.547 381.805 o
-9 -8 -4 34.733 34.877 0.856 106.023 o
-9 -8 -3 173.351 169.641 2.766 11.929 o
-9 -8 -2 16.523 17.061 0.696 212.641 o
-9 -8 -1 117.706 113.495 1.990 21.702 o
-9 -7 -16 37.802 34.300 2.855 27.872 o
-9 -7 -15 0.944 1.373 1.840 82.959 o
-9 -7 -14 33.476 35.643 2.318 39.111 o
-9 -7 -13 32.729 32.539 2.029 48.030 o
-9 -7 -12 27.233 28.172 1.731 63.499 o
-9 -7 -11 99.921 96.256 2.994 17.523 o
-9 -7 -10 2.114 3.173 0.846 342.918 o
-9 -7 -9 0.937 1.781 0.726 487.875 o
-9 -7 -8 63.202 62.234 1.651 42.202 o
-9 -7 -7 83.189 79.434 1.830 31.558 o
-9 -7 -6 29.156 30.062 0.826 124.186 o
-9 -7 -5 155.267 152.551 2.507 14.185 o
-9 -7 -4 225.672 223.588 3.551 7.672 o
-9 -7 -3 153.162 152.531 2.537 14.210 o
-9 -7 -2 12.163 13.300 0.647 272.492 o
-9 -7 -1 78.483 79.255 1.492 37.420 o
-9 -6 -17 24.424 19.936 2.865 30.266 o
-9 -6 -16 12.138 13.857 2.198 52.131 o
-9 -6 -15 135.479 127.412 3.999 10.530 o
-9 -6 -14 89.234 88.695 3.124 17.699 o
-9 -6 -13 85.600 84.696 2.935 19.518 o
-9 -6 -12 53.720 56.295 1.791 43.349 o
-9 -6 -11 11.113 12.037 1.074 165.522 o
-9 -6 -10 143.224 135.798 2.974 13.635 o
-9 -6 -9 93.215 90.018 2.159 25.201 o
-9 -6 -8 43.687 41.652 1.224 71.002 o
-9 -6 -7 67.155 68.700 1.631 40.226 o
-9 -6 -6 165.850 167.970 2.746 12.391 o
-9 -6 -5 138.001 141.319 2.447 15.974 o
-9 -6 -4 329.060 317.934 4.924 4.143 o
-9 -6 -3 213.247 208.776 3.313 8.561 o
-9 -6 -2 29.581 29.993 0.806 125.060 o
-9 -6 -1 3.214 3.870 0.487 711.322 o
-9 -5 -17 2.351 5.412 2.756 36.784 o
-9 -5 -16 6.407 6.755 2.248 53.106 o
-9 -5 -15 2.403 2.437 1.771 87.766 o
-9 -5 -14 72.668 73.724 2.378 27.060 o
-9 -5 -13 32.778 34.310 1.612 63.985 o
-9 -5 -12 5.021 4.387 0.995 233.716 o
-9 -5 -11 12.970 13.002 0.875 201.063 o
-9 -5 -10 128.991 125.890 2.785 15.605 o
-9 -5 -9 29.579 30.500 1.174 94.445 o
-9 -5 -8 131.463 127.432 2.636 16.092 o
-9 -5 -7 109.041 109.337 2.099 22.271 o
-9 -5 -6 85.415 84.895 1.542 34.065 o
-9 -5 -5 50.285 52.296 1.114 65.728 o
-9 -5 -4 151.857 149.606 2.477 14.604 o
-9 -5 -3 93.692 91.849 1.691 29.682 o
-9 -5 -2 72.825 71.664 1.343 42.952 o
-9 -5 -1 12.204 13.509 0.547 305.652 o
-9 -4 -18 5.033 12.087 7.769 4.697 o
-9 -4 -17 22.930 21.219 2.766 32.301 o
-9 -4 -16 17.594 18.642 1.820 67.261 o
-9 -4 -15 42.373 44.198 2.069 41.947 o
-9 -4 -14 147.231 143.607 4.258 9.241 o
-9 -4 -13 56.663 58.702 1.850 40.676 o
-9 -4 -12 0.662 1.890 0.865 356.818 o
-9 -4 -11 203.880 192.093 3.979 7.863 o
-9 -4 -10 243.662 232.183 4.705 5.783 o
-9 -4 -9 177.791 169.382 3.243 10.490 o
-9 -4 -8 120.782 116.579 2.308 19.199 o
-9 -4 -7 94.632 94.495 1.641 29.734 o
-9 -4 -6 6.943 8.744 0.507 456.354 o
-9 -4 -5 47.316 48.158 0.995 74.296 o
-9 -4 -4 251.214 243.355 3.890 6.497 o
-9 -4 -3 2.495 2.994 0.428 922.836 o
-9 -4 -2 46.971 48.645 1.025 73.240 o
-9 -4 -1 60.733 60.175 1.204 53.901 o
-9 -3 -18 16.520 15.031 2.676 35.743 o
-9 -3 -17 84.733 81.980 3.213 17.621 o
-9 -3 -16 19.878 23.457 1.791 66.138 o
-9 -3 -15 12.257 10.724 1.691 82.764 o
-9 -3 -14 1.620 2.616 0.965 278.742 o
-9 -3 -13 32.300 35.464 1.482 70.220 o
-9 -3 -12 59.210 57.827 1.592 45.762 o
-9 -3 -11 125.238 122.070 2.706 16.392 o
-9 -3 -10 50.415 53.907 1.552 51.361 o
-9 -3 -9 233.724 222.593 3.492 7.580 o
-9 -3 -8 40.208 40.557 0.905 90.489 o
-9 -3 -7 28.502 29.108 0.776 131.457 o
-9 -3 -6 31.478 31.604 0.826 117.479 o
-9 -3 -5 93.465 93.420 1.621 30.294 o
-9 -3 -4 96.489 92.754 1.621 29.733 o
-9 -3 -3 26.214 25.994 0.726 147.299 o
-9 -3 -2 99.150 100.175 1.721 27.549 o
-9 -3 -1 731.104 725.140 10.943 0.946 o
-9 -2 -18 7.512 6.844 2.268 51.865 o
-9 -2 -17 23.906 24.392 2.139 48.689 o
-9 -2 -16 67.491 79.235 2.865 22.015 o
-9 -2 -15 134.545 130.665 3.362 12.701 o
-9 -2 -14 50.538 48.635 1.701 48.234 o
-9 -2 -13 255.113 250.726 5.611 4.661 o
-9 -2 -12 7.544 8.048 0.875 249.638 o
-9 -2 -11 43.801 43.253 1.005 79.838 o
-9 -2 -10 4.107 5.432 0.507 600.126 o
-9 -2 -9 37.616 38.717 0.905 95.332 o
-9 -2 -8 28.747 29.525 0.776 130.318 o
-9 -2 -7 70.346 73.365 1.383 42.859 o
-9 -2 -6 36.425 37.275 0.856 101.201 o
-9 -2 -5 126.259 127.193 2.139 19.103 o
-9 -2 -4 24.607 24.313 0.686 160.140 o
-9 -2 -3 58.070 59.518 1.174 56.350 o
-9 -2 -2 228.603 225.578 3.522 7.623 o
-9 -2 -1 72.782 72.848 1.313 43.261 o
-9 -1 -18 3.944 6.894 2.427 46.540 o
-9 -1 -17 22.276 25.168 2.069 51.712 o
-9 -1 -16 4.910 5.989 1.612 100.054 o
-9 -1 -15 7.937 9.590 1.303 134.909 o
-9 -1 -14 23.097 25.457 1.045 120.682 o
-9 -1 -13 171.246 172.705 3.283 10.570 o
-9 -1 -12 39.697 40.667 1.074 82.295 o
-9 -1 -11 32.495 32.410 0.856 112.337 o
-9 -1 -10 102.251 101.936 1.781 26.324 o
-9 -1 -9 68.402 68.670 1.323 45.645 o
-9 -1 -8 71.019 71.137 1.323 44.097 o
-9 -1 -7 41.080 42.358 0.905 88.195 o
-9 -1 -6 299.412 290.736 4.506 4.869 o
-9 -1 -5 119.001 119.026 1.990 21.212 o
-9 -1 -4 328.547 332.448 5.252 3.895 o
-9 -1 -3 70.061 68.969 1.273 45.840 o
-9 -1 -2 200.271 197.754 3.144 9.432 o
-9 -1 -1 779.947 751.183 11.341 0.866 o
-8 -17 -3 55.358 52.744 3.392 19.176 o
-8 -17 -2 50.754 49.630 2.964 24.083 o
-8 -17 -1 16.572 17.886 2.298 46.343 o
-8 -16 -7 99.182 80.399 3.701 13.962 o
-8 -16 -6 55.464 48.237 2.477 30.367 o
-8 -16 -5 4.320 3.890 1.811 82.014 o
-8 -16 -4 73.531 72.281 2.606 24.401 o
-8 -16 -3 1.359 2.666 1.582 110.273 o
-8 -16 -2 8.234 10.306 1.761 80.598 o
-8 -16 -1 7.425 8.147 1.641 92.963 o
-8 -15 -9 13.151 14.882 2.775 33.971 o
-8 -15 -8 51.947 51.530 2.955 23.985 o
-8 -15 -7 13.765 14.325 2.368 45.198 o
-8 -15 -6 20.425 19.836 1.661 74.722 o
-8 -15 -5 135.413 128.954 3.134 13.601 o
-8 -15 -4 3.613 2.895 1.373 139.461 o
-8 -15 -3 62.730 62.811 2.159 32.854 o
-8 -15 -2 3.907 5.839 1.393 132.187 o
-8 -15 -1 24.594 27.625 1.592 72.951 o
-8 -14 -11 12.396 17.667 3.372 23.594 o
-8 -14 -10 47.110 44.646 2.805 26.846 o
-8 -14 -9 12.309 16.872 2.855 32.229 o
-8 -14 -8 9.249 9.063 1.940 67.668 o
-8 -14 -7 60.963 63.577 2.586 26.815 o
-8 -14 -6 12.880 10.973 1.184 141.612 o
-8 -14 -5 17.491 20.403 1.383 99.458 o
-8 -14 -4 23.689 25.407 1.423 85.942 o
-8 -14 -3 74.345 74.828 2.159 29.472 o
-8 -14 -2 47.927 47.372 1.711 49.280 o
-8 -14 -1 73.847 76.748 2.169 29.259 o
-8 -13 -12 15.787 19.050 2.915 30.465 o
-8 -13 -11 49.956 52.773 3.074 22.740 o
-8 -13 -10 23.651 22.184 2.039 52.934 o
-8 -13 -9 45.646 45.631 2.407 33.543 o
-8 -13 -8 15.157 15.787 1.940 62.749 o
-8 -13 -7 13.586 16.454 1.950 62.841 o
-8 -13 -6 16.068 16.056 1.104 139.802 o
-8 -13 -5 1.909 2.258 0.746 437.283 o
-8 -13 -4 52.175 54.325 1.721 45.958 o
-8 -13 -3 27.659 30.490 1.313 86.809 o
-8 -13 -2 105.740 107.288 2.467 20.113 o
-8 -13 -1 71.760 73.286 1.801 35.369 o
-8 -12 -13 9.836 10.177 2.358 47.142 o
-8 -12 -12 21.114 22.552 2.676 34.373 o
-8 -12 -11 21.190 21.129 2.149 49.785 o
-8 -12 -10 20.913 20.731 1.801 65.788 o
-8 -12 -9 100.753 95.271 3.134 16.627 o
-8 -12 -8 3.862 6.406 1.562 107.017 o
-8 -12 -7 1.829 1.900 1.164 197.784 o
-8 -12 -6 60.848 58.553 1.552 45.901 o
-8 -12 -5 5.560 7.680 0.985 224.038 o
-8 -12 -4 10.278 12.405 0.955 195.626 o
-8 -12 -3 45.078 44.686 1.343 63.932 o
-8 -12 -2 32.996 34.191 1.243 83.553 o
-8 -12 -1 113.732 113.475 2.358 19.740 o
-8 -11 -14 2.242 1.462 2.308 52.622 o
-8 -11 -13 11.545 10.525 2.338 47.357 o
-8 -11 -12 66.424 65.268 2.865 22.817 o
-8 -11 -11 6.988 7.958 1.482 111.722 o
-8 -11 -10 63.212 61.130 2.527 27.460 o
-8 -11 -9 60.323 55.260 2.119 34.868 o
-8 -11 -8 94.361 93.788 3.024 17.823 o
-8 -11 -7 13.181 14.633 1.283 122.098 o
-8 -11 -6 3.328 2.945 0.637 511.672 o
-8 -11 -5 12.308 15.041 0.766 227.854 o
-8 -11 -4 20.994 21.915 0.965 139.089 o
-8 -11 -3 1.203 1.850 0.617 637.885 o
-8 -11 -2 75.795 74.897 1.612 37.030 o
-8 -11 -1 167.675 158.211 3.044 11.659 o
-8 -10 -15 1.946 2.616 2.766 36.799 o
-8 -10 -14 11.563 14.763 2.358 46.062 o
-8 -10 -13 0.675 0.318 1.771 90.213 o
-8 -10 -12 65.632 64.910 2.477 27.494 o
-8 -10 -11 5.813 7.560 1.492 112.455 o
-8 -10 -10 54.304 55.429 2.159 35.470 o
-8 -10 -9 64.916 63.487 2.039 34.288 o
-8 -10 -8 45.950 45.531 1.621 53.322 o
-8 -10 -7 117.309 119.106 3.024 15.410 o
-8 -10 -6 33.736 32.748 0.965 101.891 o
-8 -10 -5 157.132 156.659 2.785 13.006 o
-8 -10 -4 48.134 49.680 1.174 66.259 o
-8 -10 -3 92.601 92.087 1.781 28.938 o
-8 -10 -2 102.875 105.428 1.880 25.100 o
-8 -10 -1 52.508 52.833 1.104 64.200 o
-8 -9 -16 7.848 11.450 3.014 29.927 o
-8 -9 -15 27.667 33.455 3.333 22.405 o
-8 -9 -14 1.079 0.945 1.363 149.644 o
-8 -9 -13 6.517 9.033 1.562 101.958 o
-8 -9 -12 23.387 25.506 1.781 64.010 o
-8 -9 -11 4.709 7.948 1.283 148.080 o
-8 -9 -10 75.694 75.952 2.258 27.881 o
-8 -9 -9 67.499 65.795 1.950 34.917 o
-8 -9 -8 3.921 6.217 0.975 242.717 o
-8 -9 -7 32.924 34.111 1.234 84.283 o
-8 -9 -6 103.149 97.708 1.691 27.319 o
-8 -9 -5 249.014 243.962 3.830 6.601 o
-8 -9 -4 40.766 42.109 0.965 85.773 o
-8 -9 -3 45.526 45.362 1.045 75.329 o
-8 -9 -2 131.211 129.123 2.179 18.320 o
-8 -9 -1 52.365 55.320 1.224 59.715 o
-8 -8 -16 36.387 29.933 2.875 27.996 o
-8 -8 -15 3.872 5.899 2.159 58.471 o
-8 -8 -14 75.548 73.256 2.825 21.899 o
-8 -8 -13 35.337 37.772 2.009 46.856 o
-8 -8 -12 49.145 46.964 1.751 47.735 o
-8 -8 -11 64.204 63.666 1.960 35.805 o
-8 -8 -10 7.942 7.928 0.865 250.916 o
-8 -8 -9 15.293 15.807 0.975 164.099 o
-8 -8 -8 77.509 77.752 1.890 32.175 o
-8 -8 -7 223.106 204.359 3.810 7.565 o
-8 -8 -6 78.490 79.862 1.820 32.677 o
-8 -8 -5 136.021 137.291 2.338 16.774 o
-8 -8 -4 21.659 22.164 0.726 170.010 o
-8 -8 -3 2.823 2.596 0.448 862.638 o
-8 -8 -2 232.685 225.827 3.581 7.442 o
-8 -8 -1 48.072 47.382 1.035 72.433 o
-8 -7 -17 15.869 13.987 2.805 32.991 o
-8 -7 -16 7.762 6.347 2.646 38.768 o
-8 -7 -15 180.197 174.854 5.083 6.631 o
-8 -7 -14 9.030 11.410 1.801 76.526 o
-8 -7 -13 37.617 37.175 1.900 49.621 o
-8 -7 -12 11.160 12.236 1.273 129.914 o
-8 -7 -11 65.837 62.105 1.691 40.560 o
-8 -7 -10 35.006 35.186 1.224 82.095 o
-8 -7 -9 2.303 1.343 0.547 725.875 o
-8 -7 -8 12.699 12.783 0.816 218.736 o
-8 -7 -7 69.828 70.113 1.602 39.696 o
-8 -7 -6 163.411 156.500 3.064 11.826 o
-8 -7 -5 125.133 123.264 2.079 19.753 o
-8 -7 -4 8.166 9.460 0.547 395.680 o
-8 -7 -3 402.969 390.663 6.018 2.879 o
-8 -7 -2 180.998 180.663 2.984 10.788 o
-8 -7 -1 1.362 1.313 0.338 1605.300 o
-8 -6 -17 47.301 45.024 3.243 21.461 o
-8 -6 -16 41.884 41.970 2.397 34.822 o
-8 -6 -15 17.867 18.712 1.761 70.628 o
-8 -6 -14 196.055 189.547 5.223 6.098 o
-8 -6 -13 0.496 2.019 0.985 280.437 o
-8 -6 -12 48.299 49.889 1.572 52.717 o
-8 -6 -11 66.224 67.954 1.781 37.895 o
-8 -6 -10 49.989 52.216 1.472 54.339 o
-8 -6 -9 15.223 15.946 0.806 198.492 o
-8 -6 -8 44.840 43.204 1.353 64.217 o
-8 -6 -7 147.779 140.941 2.736 14.152 o
-8 -6 -6 21.283 22.253 0.647 183.366 o
-8 -6 -5 43.972 42.756 0.925 83.514 o
-8 -6 -4 111.085 112.719 1.930 23.012 o
-8 -6 -3 13.680 13.768 0.597 272.204 o
-8 -6 -2 27.485 26.660 0.776 137.336 o
-8 -6 -1 8.154 9.043 0.567 387.824 o
-8 -5 -18 8.739 13.032 3.711 19.985 o
-8 -5 -17 22.711 26.173 2.567 36.294 o
-8 -5 -16 11.049 13.489 1.791 75.083 o
-8 -5 -15 9.451 10.177 1.393 117.965 o
-8 -5 -14 63.391 62.095 2.019 35.142 o
-8 -5 -13 16.758 15.578 1.114 137.191 o
-8 -5 -12 39.095 38.856 1.323 71.427 o
-8 -5 -11 1.510 2.407 0.706 488.252 o
-8 -5 -10 10.258 9.928 0.806 247.766 o
-8 -5 -9 8.570 9.988 0.756 280.724 o
-8 -5 -8 18.220 21.268 0.905 156.766 o
-8 -5 -7 402.070 390.931 6.973 2.562 o
-8 -5 -6 3.484 3.969 0.388 879.728 o
-8 -5 -5 57.334 59.478 1.154 57.326 o
-8 -5 -4 56.803 59.598 1.224 55.748 o
-8 -5 -3 309.108 310.274 4.944 4.354 o
-8 -5 -2 40.123 41.562 0.995 85.360 o
-8 -5 -1 46.029 46.367 0.965 77.616 o
-8 -4 -18 99.234 92.963 3.860 12.934 o
-8 -4 -17 3.432 2.497 1.980 70.125 o
-8 -4 -16 47.805 50.187 2.477 31.485 o
-8 -4 -15 35.346 35.026 1.791 54.903 o
-8 -4 -14 40.672 45.253 1.830 49.062 o
-8 -4 -13 21.155 24.850 1.253 103.549 o
-8 -4 -12 229.543 219.908 4.506 6.324 o
-8 -4 -11 122.107 116.609 2.586 17.476 o
-8 -4 -10 157.655 151.804 2.945 12.580 o
-8 -4 -9 78.901 78.718 1.731 33.952 o
-8 -4 -8 95.430 94.196 1.960 26.454 o
-8 -4 -7 76.438 76.996 1.393 39.918 o
-8 -4 -6 41.404 44.308 0.915 86.100 o
-8 -4 -5 43.593 44.447 0.945 82.089 o
-8 -4 -4 128.438 127.671 2.099 19.076 o
-8 -4 -3 5.201 6.914 0.428 618.163 o
-8 -4 -2 95.174 95.291 1.661 29.343 o
-8 -4 -1 104.247 103.846 1.781 25.836 o
-8 -3 -18 54.786 51.828 2.845 25.001 o
-8 -3 -17 17.352 16.404 1.761 71.743 o
-8 -3 -16 11.954 14.424 1.651 84.678 o
-8 -3 -15 77.225 80.448 2.407 25.577 o
-8 -3 -14 42.035 41.980 1.621 56.151 o
-8 -3 -13 50.423 53.709 1.651 48.611 o
-8 -3 -12 46.336 45.711 1.413 60.197 o
-8 -3 -11 187.176 174.993 3.402 9.689 o
-8 -3 -10 29.605 30.958 1.005 107.135 o
-8 -3 -9 14.402 18.125 0.856 186.487 o
-8 -3 -8 277.142 261.689 4.059 5.736 o
-8 -3 -7 138.702 138.633 2.258 16.864 o
-8 -3 -6 173.808 165.244 2.676 12.263 o
-8 -3 -5 445.716 437.756 6.665 2.384 o
-8 -3 -4 85.033 86.795 1.522 34.169 o
-8 -3 -3 154.036 155.028 2.517 14.149 o
-8 -3 -2 745.971 732.760 11.012 0.924 o
-8 -3 -1 104.155 103.647 1.820 25.536 o
-8 -2 -18 103.571 96.912 3.651 13.639 o
-8 -2 -17 59.717 64.293 2.626 26.419 o
-8 -2 -16 0.478 1.592 1.442 134.504 o
-8 -2 -15 59.956 67.466 2.308 30.590 o
-8 -2 -14 15.463 17.657 1.184 127.927 o
-8 -2 -13 6.877 7.153 0.895 250.171 o
-8 -2 -12 18.642 17.289 0.865 168.832 o
-8 -2 -11 302.144 284.449 4.417 4.941 o
-8 -2 -10 112.127 108.869 1.860 23.637 o
-8 -2 -9 68.452 67.864 1.263 46.955 o
-8 -2 -8 138.544 137.778 2.278 16.822 o
-8 -2 -7 190.913 190.810 3.313 9.506 o
-8 -2 -6 141.385 137.181 2.278 16.616 o
-8 -2 -5 226.342 221.430 3.492 7.770 o
-8 -2 -4 394.021 387.788 5.919 2.970 o
-8 -2 -3 153.763 150.820 2.437 14.586 o
-8 -2 -2 79.293 78.568 1.383 38.881 o
-8 -2 -1 733.416 714.058 10.744 0.963 o
-8 -1 -18 1.326 2.477 1.950 73.465 o
-8 -1 -17 3.497 5.710 1.621 100.719 o
-8 -1 -16 74.502 82.398 2.676 22.979 o
-8 -1 -15 16.643 18.185 0.945 160.683 o
-8 -1 -14 193.510 191.367 3.551 8.931 o
-8 -1 -13 23.904 24.780 0.955 129.462 o
-8 -1 -12 36.124 35.623 0.875 101.770 o
-8 -1 -11 82.469 83.174 1.522 35.322 o
-8 -1 -10 36.851 39.453 0.965 92.437 o
-8 -1 -9 74.907 74.529 1.373 41.178 o
-8 -1 -8 30.234 32.151 0.796 121.990 o
-8 -1 -7 36.658 36.519 0.846 102.048 o
-8 -1 -6 13.754 15.101 0.577 271.300 o
-8 -1 -5 17.097 18.980 0.627 218.278 o
-8 -1 -4 836.581 802.286 12.027 0.766 o
-8 -1 -3 434.238 433.528 6.585 2.459 o
-8 -1 -2 520.061 512.554 7.769 1.794 o
-8 -1 -1 27.759 27.556 0.706 142.371 o
-7 -17 -5 0.239 1.343 2.964 32.349 o
-7 -17 -4 23.172 20.592 2.348 42.629 o
-7 -17 -3 6.565 4.715 1.801 80.812 o
-7 -17 -2 4.490 6.357 1.950 70.469 o
-7 -17 -1 80.309 77.663 3.084 19.055 o
-7 -16 -8 37.061 28.282 2.875 28.014 o
-7 -16 -7 24.741 25.357 2.696 33.148 o
-7 -16 -6 1.417 2.447 1.791 86.709 o
-7 -16 -5 38.336 37.344 2.139 42.264 o
-7 -16 -4 13.094 11.987 1.771 75.575 o
-7 -16 -3 36.582 41.184 2.019 45.566 o
-7 -16 -2 14.862 18.782 1.791 70.720 o
-7 -16 -1 5.881 6.138 1.413 124.897 o
-7 -15 -10 33.754 27.685 3.183 23.981 o
-7 -15 -9 1.208 0.856 2.049 67.097 o
-7 -15 -8 32.730 32.629 2.576 33.712 o
-7 -15 -7 15.075 16.533 2.119 53.989 o
-7 -15 -6 56.702 55.012 1.990 38.271 o
-7 -15 -5 36.557 38.439 1.771 54.286 o
-7 -15 -4 0.518 0.647 1.333 158.169 o
-7 -15 -3 40.034 41.453 1.820 50.398 o
-7 -15 -2 7.765 9.441 1.303 135.449 o
-7 -15 -1 133.677 134.426 3.193 13.310 o
-7 -14 -11 33.937 30.311 2.666 31.932 o
-7 -14 -10 1.987 2.994 2.487 45.308 o
-7 -14 -9 12.418 12.166 1.970 63.421 o
-7 -14 -8 81.701 80.001 3.104 18.706 o
-7 -14 -7 91.921 90.555 3.114 17.513 o
-7 -14 -6 107.216 107.208 2.686 18.509 o
-7 -14 -5 26.306 28.600 1.512 76.006 o
-7 -14 -4 8.516 10.535 1.194 151.950 o
-7 -14 -3 31.868 34.489 1.482 70.916 o
-7 -14 -2 40.168 41.353 1.552 59.953 o
-7 -14 -1 2.980 3.711 1.104 207.804 o
-7 -13 -13 15.244 14.613 3.213 25.721 o
-7 -13 -12 5.665 5.173 2.328 50.181 o
-7 -13 -11 33.577 33.067 2.557 33.936 o
-7 -13 -10 3.770 6.914 2.129 59.879 o
-7 -13 -9 8.949 12.256 1.512 102.476 o
-7 -13 -8 78.428 73.982 2.636 23.409 o
-7 -13 -7 92.502 84.467 2.775 20.178 o
-7 -13 -6 27.146 27.486 1.194 98.256 o
-7 -13 -5 29.490 31.346 1.333 83.080 o
-7 -13 -4 50.028 49.670 1.522 53.447 o
-7 -13 -3 63.066 65.954 1.820 38.337 o
-7 -13 -2 168.931 163.205 3.163 11.162 o
-7 -13 -1 109.550 113.824 2.397 19.880 o
-7 -12 -14 27.756 26.163 2.815 30.337 o
-7 -12 -13 71.477 72.241 3.641 15.817 o
-7 -12 -12 24.677 22.134 2.149 48.454 o
-7 -12 -11 17.054 16.593 1.830 67.619 o
-7 -12 -10 2.147 5.312 1.820 82.281 o
-7 -12 -9 59.991 62.353 2.457 28.813 o
-7 -12 -8 100.215 102.423 3.333 15.296 o
-7 -12 -7 21.414 22.900 1.403 91.339 o
-7 -12 -6 159.633 154.888 3.283 11.367 o
-7 -12 -5 32.911 35.026 1.124 90.678 o
-7 -12 -4 103.744 101.518 2.000 24.272 o
-7 -12 -3 71.741 71.306 1.592 39.086 o
-7 -12 -2 60.143 59.389 1.383 50.019 o
-7 -12 -1 7.371 9.799 0.746 298.115 o
-7 -11 -15 6.840 8.177 2.537 42.008 o
-7 -11 -14 25.704 25.805 2.447 38.683 o
-7 -11 -13 18.840 19.926 2.308 45.097 o
-7 -11 -12 3.375 4.148 1.572 107.889 o
-7 -11 -11 9.857 11.221 1.711 82.956 o
-7 -11 -10 41.490 41.731 1.811 50.064 o
-7 -11 -9 85.013 85.572 2.557 22.767 o
-7 -11 -8 161.012 152.421 3.850 9.785 o
-7 -11 -7 22.450 24.054 1.432 87.202 o
-7 -11 -6 64.849 63.447 1.442 45.742 o
-7 -11 -5 72.500 76.430 1.661 36.962 o
-7 -11 -4 14.607 15.787 0.736 218.731 o
-7 -11 -3 182.613 177.092 3.084 10.554 o
-7 -11 -2 23.147 26.471 0.965 128.144 o
-7 -11 -1 82.503 83.483 1.592 34.350 o
-7 -10 -16 14.498 19.269 3.840 18.322 o
-7 -10 -15 24.562 27.854 2.905 29.052 o
-7 -10 -14 47.343 47.829 2.517 31.079 o
-7 -10 -13 28.964 29.983 2.109 47.120 o
-7 -10 -12 54.712 53.510 2.009 38.591 o
-7 -10 -11 46.300 47.163 1.721 49.709 o
-7 -10 -10 16.393 17.518 1.323 109.251 o
-7 -10 -9 14.530 13.032 1.124 144.585 o
-7 -10 -8 38.802 41.711 1.582 59.467 o
-7 -10 -7 87.452 83.453 2.198 26.140 o
-7 -10 -6 26.972 26.471 0.776 139.008 o
-7 -10 -5 61.106 57.877 1.164 55.319 o
-7 -10 -4 59.017 58.643 1.204 55.281 o
-7 -10 -3 125.646 124.060 2.119 19.434 o
-7 -10 -2 53.963 54.087 1.224 59.096 o
-7 -10 -1 119.590 119.156 2.099 20.457 o
-7 -9 -16 66.125 63.268 3.313 18.772 o
-7 -9 -15 22.554 23.338 2.238 45.865 o
-7 -9 -14 14.432 13.330 1.930 64.304 o
-7 -9 -13 54.335 54.753 2.089 36.900 o
-7 -9 -12 75.770 79.265 2.368 26.314 o
-7 -9 -11 22.599 25.019 1.323 95.253 o
-7 -9 -10 21.643 21.706 1.263 104.212 o
-7 -9 -9 77.768 73.395 2.069 30.153 o
-7 -9 -8 126.115 117.285 2.616 16.970 o
-7 -9 -7 25.865 27.118 1.054 112.752 o
-7 -9 -6 48.004 47.839 1.263 63.788 o
-7 -9 -5 128.894 128.069 2.169 18.642 o
-7 -9 -4 29.769 31.405 0.865 117.948 o
-7 -9 -3 138.956 139.937 2.358 16.348 o
-7 -9 -2 21.255 22.741 0.736 168.998 o
-7 -9 -1 36.367 37.991 0.955 94.698 o
-7 -8 -17 61.798 54.663 3.462 18.124 o
-7 -8 -16 24.810 30.828 2.964 27.857 o
-7 -8 -15 25.120 29.018 2.328 41.669 o
-7 -8 -14 65.182 62.821 2.358 29.360 o
-7 -8 -13 57.903 57.807 2.119 35.127 o
-7 -8 -12 28.405 29.356 1.413 80.022 o
-7 -8 -11 164.351 154.789 3.641 10.189 o
-7 -8 -10 90.377 90.327 2.198 25.202 o
-7 -8 -9 21.187 21.288 1.035 130.526 o
-7 -8 -8 46.167 42.905 1.224 68.490 o
-7 -8 -7 45.620 48.416 1.293 64.155 o
-7 -8 -6 39.271 39.075 1.164 79.001 o
-7 -8 -5 1.317 1.502 0.338 1591.340 o
-7 -8 -4 130.619 121.274 2.049 19.449 o
-7 -8 -3 0.680 0.308 0.288 2610.510 o
-7 -8 -2 197.638 197.286 3.233 9.348 o
-7 -8 -1 49.805 51.092 1.094 67.245 o
-7 -7 -17 12.148 17.528 2.905 31.198 o
-7 -7 -16 19.694 20.622 2.497 39.184 o
-7 -7 -15 15.653 13.151 1.801 71.407 o
-7 -7 -14 36.969 43.214 2.059 43.978 o
-7 -7 -13 28.339 33.992 1.602 67.450 o
-7 -7 -12 24.230 26.441 1.273 96.390 o
-7 -7 -11 15.337 16.553 1.015 155.633 o
-7 -7 -10 75.737 73.564 1.880 33.175 o
-7 -7 -9 4.633 5.441 0.657 428.015 o
-7 -7 -8 6.118 4.357 0.657 408.914 o
-7 -7 -7 21.355 22.592 0.885 147.731 o
-7 -7 -6 255.471 257.162 4.765 5.395 o
-7 -7 -5 88.822 85.582 1.542 33.128 o
-7 -7 -4 323.629 319.376 4.934 4.180 o
-7 -7 -3 207.217 202.161 3.233 8.974 o
-7 -7 -2 14.665 14.613 0.607 256.731 o
-7 -7 -1 217.894 219.947 3.492 7.997 o
-7 -6 -18 14.606 15.549 3.004 29.153 o
-7 -6 -17 47.286 45.929 3.153 22.390 o
-7 -6 -16 41.737 41.134 2.328 36.401 o
-7 -6 -15 13.920 15.688 1.811 71.070 o
-7 -6 -14 11.378 14.106 1.164 144.804 o
-7 -6 -13 26.904 28.839 1.293 90.027 o
-7 -6 -12 6.941 5.879 0.856 271.337 o
-7 -6 -11 23.364 24.203 1.074 118.235 o
-7 -6 -10 197.266 187.577 3.910 8.196 o
-7 -6 -9 144.249 138.922 2.686 14.625 o
-7 -6 -8 146.935 144.135 2.766 13.993 o
-7 -6 -7 40.882 40.906 1.164 76.541 o
-7 -6 -6 14.963 15.559 0.806 200.826 o
-7 -6 -5 29.768 31.097 0.756 127.663 o
-7 -6 -4 87.365 89.929 1.572 32.604 o
-7 -6 -3 118.253 119.703 2.000 21.198 o
-7 -6 -2 124.042 125.930 2.109 19.559 o
-7 -6 -1 655.210 658.400 9.898 1.149 o
-7 -5 -18 0.249 2.596 3.004 31.431 o
-7 -5 -17 166.831 161.444 5.093 6.921 o
-7 -5 -16 37.315 42.119 2.348 36.813 o
-7 -5 -15 24.293 23.109 1.423 86.511 o
-7 -5 -14 10.861 13.350 1.303 125.014 o
-7 -5 -13 23.004 21.627 1.094 119.334 o
-7 -5 -12 2.408 3.651 0.786 379.552 o
-7 -5 -11 52.256 51.212 1.472 53.438 o
-7 -5 -10 6.925 7.162 0.716 334.265 o
-7 -5 -9 178.438 172.695 3.263 10.356 o
-7 -5 -8 163.022 159.434 3.114 11.631 o
-7 -5 -7 208.178 200.499 3.760 8.038 o
-7 -5 -6 223.743 211.472 3.900 7.339 o
-7 -5 -5 252.966 242.171 3.780 6.601 o
-7 -5 -4 122.427 123.761 2.049 20.190 o
-7 -5 -3 576.408 573.574 8.655 1.472 o
-7 -5 -2 500.124 494.499 7.521 1.917 o
-7 -5 -1 911.854 903.863 13.559 0.625 o
-7 -4 -18 11.114 8.595 2.517 41.680 o
-7 -4 -17 1.845 3.611 1.661 99.201 o
-7 -4 -16 35.076 39.463 1.910 49.835 o
-7 -4 -15 10.982 10.873 1.134 155.868 o
-7 -4 -14 1.429 2.746 0.776 413.261 o
-7 -4 -13 34.206 34.648 1.323 77.492 o
-7 -4 -12 72.346 73.236 1.880 33.997 o
-7 -4 -11 115.412 110.431 2.228 20.567 o
-7 -4 -10 131.775 126.726 2.507 16.722 o
-7 -4 -9 38.876 36.827 1.045 87.020 o
-7 -4 -8 83.820 79.812 1.691 33.173 o
-7 -4 -7 175.081 172.188 3.243 10.538 o
-7 -4 -6 107.476 107.905 1.801 24.844 o
-7 -4 -5 314.441 310.065 4.775 4.413 o
-7 -4 -4 540.342 541.055 8.167 1.647 o
-7 -4 -3 799.460 773.158 11.599 0.826 o
-7 -4 -2 55.494 59.160 1.134 59.110 o
-7 -4 -1 106.346 108.651 1.850 24.570 o
-7 -3 -19 5.676 9.540 3.333 24.922 o
-7 -3 -18 81.399 81.941 3.094 18.732 o
-7 -3 -17 33.473 31.008 1.781 57.159 o
-7 -3 -16 58.567 62.035 2.318 31.174 o
-7 -3 -15 14.593 15.767 1.174 133.333 o
-7 -3 -14 100.117 100.613 2.387 21.652 o
-7 -3 -13 26.561 27.446 1.164 101.589 o
-7 -3 -12 19.500 20.483 0.875 158.432 o
-7 -3 -11 79.906 78.578 1.731 33.725 o
-7 -3 -10 71.468 71.545 1.681 37.621 o
-7 -3 -9 38.782 36.578 1.035 87.839 o
-7 -3 -8 88.675 87.422 1.840 29.501 o
-7 -3 -7 12.485 13.380 0.458 335.183 o
-7 -3 -6 509.798 497.861 7.540 1.882 o
-7 -3 -5 243.176 242.449 3.770 6.799 o
-7 -3 -4 453.138 457.035 6.924 2.254 o
-7 -3 -3 118.304 124.239 2.069 20.500 o
-7 -3 -2 18.590 19.458 0.557 221.128 o
-7 -3 -1 136.926 140.175 2.268 16.901 o
-7 -2 -19 39.914 36.041 3.034 24.971 o
-7 -2 -18 38.432 39.811 2.636 31.056 o
-7 -2 -17 19.243 20.602 1.920 60.522 o
-7 -2 -16 46.219 50.346 1.920 43.642 o
-7 -2 -15 4.139 5.044 1.184 176.716 o
-7 -2 -14 42.918 41.045 1.313 68.009 o
-7 -2 -13 147.205 140.325 2.775 14.051 o
-7 -2 -12 82.056 82.150 1.860 31.131 o
-7 -2 -11 27.908 26.342 0.696 144.746 o
-7 -2 -10 68.487 67.825 1.263 46.948 o
-7 -2 -9 11.227 11.510 0.507 347.420 o
-7 -2 -8 116.551 116.112 1.930 22.076 o
-7 -2 -7 163.894 164.478 2.646 12.883 o
-7 -2 -6 753.257 752.079 11.291 0.891 o
-7 -2 -5 1.191 1.074 0.219 2796.580 o
-7 -2 -4 35.537 34.201 0.766 111.176 o
-7 -2 -3 5.147 5.491 0.398 693.253 o
-7 -2 -2 776.499 757.679 11.370 0.864 o
-7 -2 -1 24.346 24.293 0.607 171.069 o
-7 -1 -19 43.724 38.269 2.766 28.265 o
-7 -1 -18 51.354 54.972 2.626 28.194 o
-7 -1 -17 90.963 90.555 2.726 20.433 o
-7 -1 -16 23.579 22.920 1.423 87.365 o
-7 -1 -15 13.142 14.325 0.895 192.226 o
-7 -1 -14 0.992 1.532 0.458 1078.570 o
-7 -1 -13 29.324 28.670 0.836 124.491 o
-7 -1 -12 128.828 125.801 2.139 18.917 o
-7 -1 -11 46.773 46.427 0.995 75.643 o
-7 -1 -10 64.479 63.656 1.243 50.158 o
-7 -1 -9 120.408 118.559 1.990 21.074 o
-7 -1 -8 294.971 283.136 4.616 4.882 o
-7 -1 -7 170.888 166.627 2.726 12.232 o
-7 -1 -6 109.748 108.999 1.801 24.416 o
-7 -1 -5 225.298 218.704 3.432 7.918 o
-7 -1 -4 159.121 159.425 2.537 13.642 o
-7 -1 -3 136.515 135.470 2.179 17.551 o
-7 -1 -2 52.268 54.494 1.025 66.282 o
-7 -1 -1 89.126 89.352 1.502 33.056 o
-6 -18 -1 8.818 13.658 5.103 10.738 o
-6 -17 -6 7.207 13.599 2.775 34.940 o
-6 -17 -5 9.586 14.991 2.139 55.472 o
-6 -17 -4 70.800 68.232 2.616 24.873 o
-6 -17 -3 38.631 38.031 2.268 38.820 o
-6 -17 -2 1.511 3.760 1.940 73.701 o
-6 -17 -1 103.140 97.589 3.362 15.106 o
-6 -16 -9 6.872 9.301 3.004 30.341 o
-6 -16 -8 23.023 23.547 3.024 27.485 o
-6 -16 -7 1.263 2.447 1.512 120.623 o
-6 -16 -6 10.050 14.046 1.870 70.172 o
-6 -16 -5 230.872 222.355 4.984 5.712 o
-6 -16 -4 23.502 23.288 1.801 63.560 o
-6 -16 -3 43.471 47.780 1.980 43.387 o
-6 -16 -2 78.195 77.016 2.397 25.791 o
-6 -16 -1 26.263 27.516 2.009 52.045 o
-6 -15 -11 30.285 28.600 3.770 17.998 o
-6 -15 -10 76.525 80.299 3.949 13.642 o
-6 -15 -9 90.785 81.652 3.551 15.135 o
-6 -15 -8 109.223 107.268 3.541 13.658 o
-6 -15 -7 2.747 3.730 1.184 184.316 o
-6 -15 -6 3.243 5.044 1.263 160.279 o
-6 -15 -5 45.203 49.799 1.900 44.587 o
-6 -15 -4 66.593 69.476 2.099 32.320 o
-6 -15 -3 38.861 42.855 1.741 53.271 o
-6 -15 -2 254.353 247.533 5.163 5.086 o
-6 -15 -1 13.423 17.021 1.323 114.460 o
-6 -14 -12 5.551 6.715 2.706 37.487 o
-6 -14 -11 0.124 0.905 2.427 48.261 o
-6 -14 -10 103.688 99.031 3.581 13.921 o
-6 -14 -9 32.734 36.648 2.258 40.694 o
-6 -14 -8 13.959 20.244 2.109 54.140 o
-6 -14 -7 32.785 29.127 1.363 79.085 o
-6 -14 -6 17.821 21.279 1.303 106.299 o
-6 -14 -5 37.114 40.746 1.641 58.330 o
-6 -14 -4 32.141 36.330 1.582 65.141 o
-6 -14 -3 26.840 28.123 1.293 90.525 o
-6 -14 -2 11.309 12.753 1.124 153.995 o
-6 -14 -1 52.571 54.763 1.492 51.838 o
-6 -13 -13 10.806 14.594 2.935 30.950 o
-6 -13 -12 13.077 11.629 2.238 50.557 o
-6 -13 -11 100.569 102.025 3.531 14.244 o
-6 -13 -10 100.731 102.254 3.452 14.637 o
-6 -13 -9 39.316 41.880 2.169 40.600 o
-6 -13 -8 0.489 2.159 1.363 149.602 o
-6 -13 -7 13.217 13.310 1.303 120.605 o
-6 -13 -6 28.744 31.266 1.114 99.575 o
-6 -13 -5 0.683 0.497 0.686 570.181 o
-6 -13 -4 10.631 9.729 0.895 217.228 o
-6 -13 -3 155.171 149.009 3.014 12.540 o
-6 -13 -2 4.935 4.377 0.756 356.811 o
-6 -13 -1 66.703 66.621 1.612 41.084 o
-6 -12 -14 20.152 21.975 2.696 34.134 o
-6 -12 -13 29.804 31.923 2.308 40.698 o
-6 -12 -12 77.046 73.127 2.935 20.760 o
-6 -12 -11 20.994 23.159 1.860 61.944 o
-6 -12 -10 95.565 89.322 2.547 21.486 o
-6 -12 -9 41.553 43.631 1.950 45.504 o
-6 -12 -8 19.833 23.557 1.542 81.869 o
-6 -12 -7 0.040 0.856 1.015 273.149 o
-6 -12 -6 11.876 13.012 0.776 234.688 o
-6 -12 -5 24.755 27.198 0.955 124.761 o
-6 -12 -4 7.657 9.441 0.746 296.987 o
-6 -12 -3 119.368 118.638 2.258 19.536 o
-6 -12 -2 151.408 146.661 2.626 14.172 o
-6 -12 -1 88.253 89.491 1.801 29.827 o
-6 -11 -15 70.920 62.791 3.402 17.771 o
-6 -11 -14 36.860 33.166 2.447 35.638 o
-6 -11 -13 14.129 15.499 1.681 79.987 o
-6 -11 -12 12.743 14.763 1.482 99.284 o
-6 -11 -11 115.881 115.843 3.114 15.146 o
-6 -11 -10 50.382 54.494 1.930 41.441 o
-6 -11 -9 55.984 57.678 1.990 38.108 o
-6 -11 -8 107.652 104.920 2.865 17.441 o
-6 -11 -7 19.559 18.951 1.194 117.284 o
-6 -11 -6 85.336 82.239 1.711 32.283 o
-6 -11 -5 32.108 33.972 0.995 101.368 o
-6 -11 -4 267.840 256.406 4.327 5.657 o
-6 -11 -3 76.499 79.185 1.542 37.274 o
-6 -11 -2 248.198 238.062 3.830 6.672 o
-6 -11 -1 33.795 35.325 0.975 99.126 o
-6 -10 -16 6.643 6.227 2.746 36.316 o
-6 -10 -15 1.233 2.984 1.811 84.792 o
-6 -10 -14 128.241 119.991 3.591 12.333 o
-6 -10 -13 13.259 13.649 1.502 97.322 o
-6 -10 -12 59.171 54.166 1.950 38.530 o
-6 -10 -11 21.230 24.621 1.403 90.568 o
-6 -10 -10 45.545 49.889 1.830 46.333 o
-6 -10 -9 31.699 32.718 1.423 74.996 o
-6 -10 -8 80.551 82.498 2.268 26.497 o
-6 -10 -7 69.115 66.382 1.960 34.304 o
-6 -10 -6 121.806 113.137 2.039 20.917 o
-6 -10 -5 245.713 239.435 3.780 6.767 o
-6 -10 -4 108.306 106.034 1.870 24.318 o
-6 -10 -3 162.946 161.235 2.676 12.927 o
-6 -10 -2 14.373 15.529 0.696 231.190 o
-6 -10 -1 8.842 9.789 0.637 333.316 o
-6 -9 -17 17.499 19.697 3.691 19.584 o
-6 -9 -16 46.088 47.233 2.974 24.556 o
-6 -9 -15 57.889 56.295 2.358 31.178 o
-6 -9 -14 62.859 66.312 2.457 28.068 o
-6 -9 -13 10.231 8.824 1.363 121.931 o
-6 -9 -12 50.110 54.196 1.900 42.273 o
-6 -9 -11 155.707 146.821 3.581 10.790 o
-6 -9 -10 4.230 4.676 1.025 226.471 o
-6 -9 -9 1.965 2.895 0.796 384.973 o
-6 -9 -8 181.478 171.521 3.581 9.521 o
-6 -9 -7 77.088 76.718 1.731 34.647 o
-6 -9 -6 126.968 124.120 2.079 19.516 o
-6 -9 -5 1.311 1.820 0.398 1250.960 o
-6 -9 -4 15.312 16.265 0.647 234.770 o
-6 -9 -3 42.243 42.288 0.995 82.512 o
-6 -9 -2 6.039 6.595 0.557 466.513 o
-6 -9 -1 70.078 68.869 1.393 43.622 o
-6 -8 -17 29.059 33.415 2.885 28.509 o
-6 -8 -16 25.319 25.536 2.189 46.353 o
-6 -8 -15 13.021 16.931 1.980 61.415 o
-6 -8 -14 19.893 21.468 1.452 89.761 o
-6 -8 -13 43.086 43.641 1.641 54.508 o
-6 -8 -12 8.646 10.963 1.194 150.993 o
-6 -8 -11 14.589 15.628 1.025 157.718 o
-6 -8 -10 16.539 19.786 0.985 151.875 o
-6 -8 -9 14.249 14.245 0.965 172.652 o
-6 -8 -8 34.650 35.464 1.134 87.662 o
-6 -8 -7 261.996 252.984 4.596 5.501 o
-6 -8 -6 76.066 78.618 1.771 34.088 o
-6 -8 -5 48.636 51.431 1.054 69.457 o
-6 -8 -4 96.853 99.568 1.751 27.742 o
-6 -8 -3 49.955 50.963 1.064 68.212 o
-6 -8 -2 7.345 8.605 0.547 420.545 o
-6 -8 -1 167.117 162.658 2.646 12.760 o
-6 -7 -18 32.668 27.755 3.452 20.924 o
-6 -7 -17 4.583 6.168 2.228 54.731 o
-6 -7 -16 3.764 2.905 1.602 104.446 o
-6 -7 -15 9.586 10.485 1.363 121.596 o
-6 -7 -14 30.702 30.729 1.532 70.575 o
-6 -7 -13 12.071 11.659 0.985 182.128 o
-6 -7 -12 54.779 54.425 1.592 48.235 o
-6 -7 -11 18.627 19.428 1.025 140.487 o
-6 -7 -10 77.516 76.260 1.900 32.199 o
-6 -7 -9 73.892 71.704 1.890 33.664 o
-6 -7 -8 69.990 66.492 1.552 41.130 o
-6 -7 -7 166.541 163.185 3.094 11.457 o
-6 -7 -6 39.815 41.453 1.184 76.334 o
-6 -7 -5 69.223 70.888 1.303 45.231 o
-6 -7 -4 121.215 122.538 2.089 20.154 o
-6 -7 -3 11.606 13.171 0.587 299.944 o
-6 -7 -2 64.428 65.576 1.234 49.936 o
-6 -7 -1 322.564 323.733 5.133 4.051 o
-6 -6 -18 21.299 24.293 2.994 28.116 o
-6 -6 -17 97.941 96.395 3.601 14.154 o
-6 -6 -16 14.540 14.783 1.542 91.450 o
-6 -6 -15 57.934 56.733 2.179 34.160 o
-6 -6 -14 92.994 91.520 2.228 24.465 o
-6 -6 -13 60.525 62.761 1.860 38.745 o
-6 -6 -12 39.996 39.334 1.303 71.431 o
-6 -6 -11 35.786 35.584 1.243 79.969 o
-6 -6 -10 86.995 84.587 1.880 29.649 o
-6 -6 -9 110.139 103.348 2.119 22.360 o
-6 -6 -8 145.788 148.462 3.074 12.807 o
-6 -6 -7 240.430 229.686 4.218 6.419 o
-6 -6 -6 42.517 41.841 1.144 75.491 o
-6 -6 -5 40.335 40.607 0.846 93.377 o
-6 -6 -4 162.823 165.184 2.656 12.890 o
-6 -6 -3 59.327 57.887 1.094 58.156 o
-6 -6 -2 319.715 315.795 4.884 4.264 o
-6 -6 -1 536.090 532.450 8.078 1.680 o
-6 -5 -18 2.835 1.631 2.756 37.000 o
-6 -5 -17 22.953 23.795 2.547 36.949 o
-6 -5 -16 20.035 22.602 1.661 73.977 o
-6 -5 -15 43.672 47.929 1.721 50.662 o
-6 -5 -14 78.894 77.534 1.980 30.710 o
-6 -5 -13 17.786 21.050 1.104 129.734 o
-6 -5 -12 118.669 118.230 2.646 17.355 o
-6 -5 -11 88.510 83.632 1.751 30.949 o
-6 -5 -10 104.178 99.986 2.049 23.909 o
-6 -5 -9 52.462 57.101 1.413 53.563 o
-6 -5 -8 334.875 326.976 5.849 3.548 o
-6 -5 -7 175.693 173.192 3.253 10.472 o
-6 -5 -6 133.642 130.625 2.507 16.429 o
-6 -5 -5 34.764 32.042 0.786 113.402 o
-6 -5 -4 739.348 733.178 11.022 0.929 o
-6 -5 -3 236.148 237.694 3.691 7.090 o
-6 -5 -2 54.348 55.638 1.054 63.374 o
-6 -5 -1 163.117 164.727 2.606 13.041 o
-6 -4 -19 33.075 28.590 3.412 21.296 o
-6 -4 -18 6.182 6.406 2.099 60.574 o
-6 -4 -17 28.319 29.436 1.890 55.497 o
-6 -4 -16 150.510 147.029 3.452 11.371 o
-6 -4 -15 8.253 8.058 1.154 164.663 o
-6 -4 -14 97.876 95.400 2.218 23.639 o
-6 -4 -13 354.502 350.235 6.904 2.887 o
-6 -4 -12 70.704 71.744 1.701 37.477 o
-6 -4 -11 98.376 94.604 1.960 25.948 o
-6 -4 -10 29.979 29.744 0.965 110.806 o
-6 -4 -9 78.652 78.111 1.711 34.368 o
-6 -4 -8 34.950 34.688 1.035 94.007 o
-6 -4 -7 86.591 89.242 1.870 29.391 o
-6 -4 -6 210.412 201.225 3.711 8.059 o
-6 -4 -5 727.523 716.833 10.744 0.967 o
-6 -4 -4 127.273 130.058 2.099 19.074 o
-6 -4 -3 212.255 211.392 3.283 8.603 o
-6 -4 -2 73.231 71.635 1.253 44.354 o
-6 -4 -1 159.336 160.181 2.557 13.541 o
-6 -3 -19 25.420 22.711 2.746 32.231 o
-6 -3 -18 19.347 20.602 2.059 54.113 o
-6 -3 -17 78.968 86.019 2.935 20.026 o
-6 -3 -16 54.058 55.618 1.870 41.511 o
-6 -3 -15 111.966 109.944 2.706 17.877 o
-6 -3 -14 22.790 23.477 1.064 121.176 o
-6 -3 -13 11.772 11.888 0.846 218.634 o
-6 -3 -12 5.874 4.815 0.826 300.958 o
-6 -3 -11 40.525 41.333 1.174 76.201 o
-6 -3 -10 20.328 20.682 0.836 161.329 o
-6 -3 -9 67.429 65.706 1.462 43.889 o
-6 -3 -8 72.467 75.315 1.651 37.288 o
-6 -3 -7 295.805 287.623 5.173 4.435 o
-6 -3 -6 349.632 343.828 5.233 3.694 o
-6 -3 -5 489.881 486.829 7.361 1.989 o
-6 -3 -4 312.640 311.398 4.795 4.411 o
-6 -3 -3 1073.130 1074.870 16.076 0.453 o
-6 -3 -2 188.513 187.388 2.935 10.476 o
-6 -3 -1 880.077 906.679 13.698 0.636 o
-6 -2 -19 35.451 35.166 2.855 28.106 o
-6 -2 -18 17.987 18.035 2.099 53.456 o
-6 -2 -17 22.891 24.402 1.681 70.085 o
-6 -2 -16 15.493 15.867 1.641 81.716 o
-6 -2 -15 6.584 5.432 0.995 221.199 o
-6 -2 -14 46.712 48.386 1.373 60.554 o
-6 -2 -13 8.644 9.063 0.776 276.070 o
-6 -2 -12 3.699 3.024 0.557 599.561 o
-6 -2 -11 81.437 80.120 1.452 36.991 o
-6 -2 -10 337.957 328.240 5.014 3.967 o
-6 -2 -9 37.729 36.051 0.776 104.879 o
-6 -2 -8 244.938 239.465 3.730 6.842 o
-6 -2 -7 124.805 122.846 2.000 20.267 o
-6 -2 -6 169.009 166.895 2.626 12.609 o
-6 -2 -5 326.065 317.576 4.845 4.220 o
-6 -2 -4 201.617 196.142 3.054 9.590 o
-6 -2 -3 6.471 7.710 0.388 588.424 o
-6 -2 -2 449.830 453.991 6.854 2.289 o
-6 -2 -1 627.393 630.038 9.460 1.248 o
-6 -1 -19 28.021 24.671 2.706 32.494 o
-6 -1 -18 6.401 8.635 1.920 70.708 o
-6 -1 -17 10.719 12.505 1.124 156.124 o
-6 -1 -16 95.980 97.211 2.218 23.770 o
-6 -1 -15 85.192 86.944 1.801 30.710 o
-6 -1 -14 1.100 1.701 0.567 745.373 o
-6 -1 -13 20.528 22.323 0.766 168.171 o
-6 -1 -12 47.671 46.576 1.015 73.934 o
-6 -1 -11 54.983 54.972 1.104 61.689 o
-6 -1 -10 132.247 130.387 2.149 18.316 o
-6 -1 -9 33.840 34.967 0.786 112.350 o
-6 -1 -8 194.984 188.960 2.984 10.093 o
-6 -1 -7 307.014 304.246 4.695 4.573 o
-6 -1 -6 3.305 3.551 0.368 961.597 o
-6 -1 -5 465.172 463.352 7.023 2.177 o
-6 -1 -4 437.907 435.528 6.585 2.440 o
-6 -1 -3 12.264 14.952 0.477 320.527 o
-6 -1 -2 908.148 930.961 13.907 0.608 o
-6 -1 -1 156.960 159.096 2.527 13.813 o
-5 -18 -3 22.201 24.601 2.835 30.808 o
-5 -18 -2 1.170 2.766 2.119 62.410 o
-5 -18 -1 85.425 78.240 3.313 17.015 o
-5 -17 -7 11.482 13.877 2.716 35.696 o
-5 -17 -6 16.691 19.796 2.139 51.966 o
-5 -17 -5 61.979 62.801 2.636 26.095 o
-5 -17 -4 6.052 7.182 1.602 99.154 o
-5 -17 -3 24.758 29.306 2.447 38.511 o
-5 -17 -2 5.399 3.780 1.860 77.215 o
-5 -17 -1 4.557 3.999 1.801 82.641 o
-5 -16 -9 92.015 79.255 3.720 14.207 o
-5 -16 -8 15.378 16.563 2.507 40.232 o
-5 -16 -7 118.432 116.042 3.153 14.795 o
-5 -16 -6 33.860 34.270 1.930 50.649 o
-5 -16 -5 11.803 11.122 1.502 100.658 o
-5 -16 -4 2.312 2.497 1.383 140.894 o
-5 -16 -3 39.571 41.483 2.029 44.268 o
-5 -16 -2 118.486 117.673 3.024 15.381 o
-5 -16 -1 23.560 26.292 1.840 60.754 o
-5 -15 -11 48.885 46.397 3.193 21.805 o
-5 -15 -10 146.400 137.698 5.123 7.377 o
-5 -15 -9 1.163 2.029 2.019 68.785 o
-5 -15 -8 6.591 7.133 1.691 89.450 o
-5 -15 -7 0.513 0.537 1.184 200.040 o
-5 -15 -6 7.502 7.143 1.313 136.879 o
-5 -15 -5 8.031 9.092 1.234 147.612 o
-5 -15 -4 50.645 54.375 1.850 43.268 o
-5 -15 -3 12.597 13.509 1.263 127.098 o
-5 -15 -2 32.138 36.399 1.612 63.733 o
-5 -15 -1 1.012 4.646 1.074 226.479 o
-5 -14 -12 55.971 52.674 3.253 20.405 o
-5 -14 -11 26.424 32.201 2.885 28.902 o
-5 -14 -10 42.964 43.263 2.666 29.612 o
-5 -14 -9 4.379 3.333 1.850 78.872 o
-5 -14 -8 30.187 30.261 1.811 57.728 o
-5 -14 -7 162.569 158.599 3.422 10.780 o
-5 -14 -6 23.795 25.566 1.383 88.727 o
-5 -14 -5 24.524 26.461 1.293 94.371 o
-5 -14 -4 101.148 100.931 2.746 18.898 o
-5 -14 -3 32.210 36.270 1.413 73.627 o
-5 -14 -2 28.021 30.719 1.234 91.923 o
-5 -14 -1 23.921 26.581 1.144 108.172 o
-5 -13 -14 5.994 8.376 2.676 38.077 o
-5 -13 -13 78.470 77.176 3.203 18.291 o
-5 -13 -12 50.395 50.426 2.387 32.570 o
-5 -13 -11 12.960 14.962 1.701 79.650 o
-5 -13 -10 18.276 19.169 1.681 75.284 o
-5 -13 -9 65.604 68.700 2.497 26.967 o
-5 -13 -8 82.707 82.607 2.567 23.108 o
-5 -13 -7 22.715 24.710 1.015 125.544 o
-5 -13 -6 79.867 82.010 1.860 31.608 o
-5 -13 -5 199.281 196.948 3.720 8.375 o
-5 -13 -4 54.835 55.728 1.532 49.491 o
-5 -13 -3 80.190 81.951 1.711 33.521 o
-5 -13 -2 209.396 200.758 3.512 8.434 o
-5 -13 -1 41.127 42.666 1.204 73.647 o
-5 -12 -15 37.994 35.086 3.561 19.283 o
-5 -12 -14 58.303 57.310 2.945 23.172 o
-5 -12 -13 66.905 65.049 2.596 25.802 o
-5 -12 -12 11.107 12.117 1.532 97.776 o
-5 -12 -11 73.010 71.585 2.348 27.539 o
-5 -12 -10 29.972 30.421 1.641 65.550 o
-5 -12 -9 15.124 17.747 1.393 103.457 o
-5 -12 -8 84.912 82.587 2.378 24.706 o
-5 -12 -7 56.569 54.445 1.353 53.786 o
-5 -12 -6 10.280 10.455 0.766 259.629 o
-5 -12 -5 291.034 289.483 4.874 4.693 o
-5 -12 -4 57.551 57.668 1.333 52.969 o
-5 -12 -3 10.543 12.236 0.696 275.000 o
-5 -12 -2 64.715 63.438 1.313 48.578 o
-5 -12 -1 168.001 165.552 2.875 11.968 o
-5 -11 -16 0.215 6.247 3.382 24.704 o
-5 -11 -15 80.227 82.537 3.153 18.347 o
-5 -11 -14 139.482 139.618 4.029 10.132 o
-5 -11 -13 3.061 3.124 1.502 118.701 o
-5 -11 -12 59.445 57.847 2.179 33.720 o
-5 -11 -11 16.828 17.021 1.482 93.083 o
-5 -11 -10 13.552 13.460 1.333 116.021 o
-5 -11 -9 0.252 1.671 0.776 448.414 o
-5 -11 -8 78.389 72.530 2.198 28.459 o
-5 -11 -7 243.286 231.129 5.252 5.218 o
-5 -11 -6 210.628 198.967 3.422 8.582 o
-5 -11 -5 30.578 30.560 0.875 116.329 o
-5 -11 -4 78.660 79.832 1.562 36.274 o
-5 -11 -3 95.434 96.465 1.801 27.802 o
-5 -11 -2 5.808 6.765 0.587 445.216 o
-5 -11 -1 103.209 104.711 1.920 24.774 o
-5 -10 -16 24.820 25.427 2.885 29.514 o
-5 -10 -15 26.855 30.202 2.497 36.771 o
-5 -10 -14 9.653 10.535 1.661 87.723 o
-5 -10 -13 149.614 144.264 3.671 10.786 o
-5 -10 -12 23.361 21.348 1.263 101.959 o
-5 -10 -11 20.304 23.656 1.393 93.021 o
-5 -10 -10 94.583 92.863 2.497 21.813 o
-5 -10 -9 121.290 121.652 3.581 12.628 o
-5 -10 -8 34.646 34.270 1.323 77.260 o
-5 -10 -7 57.234 52.316 1.542 48.928 o
-5 -10 -6 48.880 48.854 1.074 69.612 o
-5 -10 -5 83.333 87.084 1.602 33.561 o
-5 -10 -4 34.024 36.718 0.925 101.017 o
-5 -10 -3 47.776 49.322 1.094 69.604 o
-5 -10 -2 153.513 156.938 2.606 13.809 o
-5 -10 -1 39.563 38.837 0.965 89.281 o
-5 -9 -17 31.549 35.146 2.865 28.426 o
-5 -9 -16 50.098 48.745 2.497 30.884 o
-5 -9 -15 1.406 2.855 1.333 152.844 o
-5 -9 -14 16.130 18.095 1.621 81.715 o
-5 -9 -13 89.214 87.800 2.437 23.249 o
-5 -9 -12 62.499 62.900 1.920 37.053 o
-5 -9 -11 92.263 89.242 2.457 22.621 o
-5 -9 -10 50.761 49.401 1.562 51.962 o
-5 -9 -9 12.487 14.196 0.915 190.925 o
-5 -9 -8 29.954 32.042 1.054 101.776 o
-5 -9 -7 10.099 11.370 0.826 237.040 o
-5 -9 -6 25.186 25.347 0.686 156.263 o
-5 -9 -5 107.702 109.526 1.910 23.847 o
-5 -9 -4 194.435 191.576 3.203 9.606 o
-5 -9 -3 35.805 36.807 0.885 100.706 o
-5 -9 -2 117.683 116.360 2.000 21.466 o
-5 -9 -1 274.608 268.801 4.188 5.601 o
-5 -8 -18 22.997 19.339 3.392 22.538 o
-5 -8 -17 74.615 73.604 2.885 21.412 o
-5 -8 -16 61.261 63.239 2.557 27.190 o
-5 -8 -15 11.922 13.131 1.492 100.299 o
-5 -8 -14 97.063 101.279 2.875 18.338 o
-5 -8 -13 0.119 2.169 1.084 235.062 o
-5 -8 -12 11.703 11.321 1.064 166.786 o
-5 -8 -11 92.578 90.038 2.159 25.292 o
-5 -8 -10 148.368 138.047 2.955 13.373 o
-5 -8 -9 57.840 56.355 1.373 52.114 o
-5 -8 -8 31.694 33.266 1.104 94.748 o
-5 -8 -7 41.664 41.990 1.273 70.346 o
-5 -8 -6 122.680 117.624 2.348 18.735 o
-5 -8 -5 35.721 38.717 0.905 98.126 o
-5 -8 -4 130.190 128.885 2.139 18.634 o
-5 -8 -3 450.168 431.757 6.576 2.402 o
-5 -8 -2 102.634 101.826 1.761 26.441 o
-5 -8 -1 257.370 252.039 4.218 5.958 o
-5 -7 -18 7.224 8.038 2.785 35.108 o
-5 -7 -17 59.898 60.901 2.925 23.055 o
-5 -7 -16 48.569 54.554 2.238 35.305 o
-5 -7 -15 84.046 85.870 2.736 21.247 o
-5 -7 -14 13.444 15.260 1.273 122.335 o
-5 -7 -13 84.522 84.646 2.049 28.153 o
-5 -7 -12 237.879 231.566 4.695 5.881 o
-5 -7 -11 68.736 71.286 1.840 35.750 o
-5 -7 -10 35.121 34.370 1.154 86.540 o
-5 -7 -9 82.747 85.074 1.870 30.563 o
-5 -7 -8 10.189 10.256 0.686 292.136 o
-5 -7 -7 78.936 80.717 1.751 33.427 o
-5 -7 -6 19.491 20.373 0.885 157.117 o
-5 -7 -5 11.898 14.365 0.507 318.487 o
-5 -7 -4 42.188 43.373 0.915 85.716 o
-5 -7 -3 83.196 83.821 1.492 35.431 o
-5 -7 -2 763.962 743.066 11.171 0.893 o
-5 -7 -1 497.885 481.865 7.302 1.984 o
-5 -6 -18 6.614 7.958 2.079 61.126 o
-5 -6 -17 49.492 50.097 2.378 32.947 o
-5 -6 -16 115.771 115.425 3.144 15.016 o
-5 -6 -15 8.366 9.639 1.253 142.428 o
-5 -6 -14 41.283 42.467 1.413 64.501 o
-5 -6 -13 13.811 13.828 0.935 181.459 o
-5 -6 -12 32.041 30.052 1.224 88.188 o
-5 -6 -11 161.861 153.287 2.945 12.339 o
-5 -6 -10 157.544 155.664 3.074 12.079 o
-5 -6 -9 469.629 455.055 8.038 1.949 o
-5 -6 -8 17.833 19.249 0.865 168.189 o
-5 -6 -7 68.265 65.347 1.462 43.642 o
-5 -6 -6 37.237 37.941 1.054 87.767 o
-5 -6 -5 239.481 233.934 3.631 7.137 o
-5 -6 -4 104.585 105.985 1.771 25.690 o
-5 -6 -3 38.364 38.468 0.816 99.519 o
-5 -6 -2 959.898 960.248 14.345 0.563 o
-5 -6 -1 12.575 13.579 0.477 325.458 o
-5 -5 -19 35.878 32.142 3.153 23.982 o
-5 -5 -18 44.209 42.398 3.104 23.387 o
-5 -5 -17 55.591 55.489 2.238 33.718 o
-5 -5 -16 37.440 38.956 1.651 58.246 o
-5 -5 -15 4.447 5.103 0.995 235.082 o
-5 -5 -14 100.787 103.796 2.646 19.496 o
-5 -5 -13 69.663 70.103 1.801 36.322 o
-5 -5 -12 74.363 72.520 1.651 37.147 o
-5 -5 -11 154.219 149.268 2.865 13.087 o
-5 -5 -10 56.261 54.723 1.363 53.601 o
-5 -5 -9 369.685 353.517 6.297 3.049 o
-5 -5 -8 123.798 120.329 2.397 18.227 o
-5 -5 -7 208.808 201.007 3.750 8.034 o
-5 -5 -6 149.186 146.224 2.756 13.839 o
-5 -5 -5 35.627 36.578 0.965 96.147 o
-5 -5 -4 50.259 50.406 0.945 72.340 o
-5 -5 -3 137.940 140.076 2.358 16.421 o
-5 -5 -2 748.159 746.319 11.201 0.903 o
-5 -5 -1 33.623 34.847 0.736 116.376 o
-5 -4 -19 6.946 7.391 2.656 38.544 o
-5 -4 -18 3.492 3.422 2.029 66.584 o
-5 -4 -17 118.076 118.529 3.064 15.181 o
-5 -4 -16 2.563 2.646 1.154 196.115 o
-5 -4 -15 25.924 25.238 1.263 95.776 o
-5 -4 -14 275.203 262.325 5.312 4.656 o
-5 -4 -13 90.495 89.959 1.960 27.637 o
-5 -4 -12 5.484 7.411 0.716 352.485 o
-5 -4 -11 272.907 266.862 4.845 5.048 o
-5 -4 -10 19.108 20.125 0.836 166.767 o
-5 -4 -9 26.358 27.247 0.905 126.204 o
-5 -4 -8 97.297 92.704 1.930 26.556 o
-5 -4 -7 209.235 205.125 3.790 7.907 o
-5 -4 -6 115.533 111.993 2.179 20.797 o
-5 -4 -5 594.268 594.286 10.356 1.223 o
-5 -4 -4 913.843 918.626 13.738 0.614 o
-5 -4 -3 177.378 180.235 2.835 11.320 o
-5 -4 -2 247.432 246.498 3.800 6.642 o
-5 -4 -1 516.354 530.589 7.978 1.745 o
-5 -3 -19 27.406 29.913 2.606 34.232 o
-5 -3 -18 45.015 47.411 2.527 31.327 o
-5 -3 -17 33.644 33.644 1.990 48.821 o
-5 -3 -16 16.714 18.274 1.323 108.168 o
-5 -3 -15 25.121 27.028 1.243 97.284 o
-5 -3 -14 6.005 7.252 0.816 292.142 o
-5 -3 -13 234.252 228.264 4.258 6.489 o
-5 -3 -12 193.404 182.931 3.452 9.261 o
-5 -3 -11 2.687 3.432 0.686 467.230 o
-5 -3 -10 23.021 23.248 0.865 144.458 o
-5 -3 -9 37.738 37.832 1.054 87.228 o
-5 -3 -8 152.611 150.342 2.835 13.247 o
-5 -3 -7 18.174 20.433 0.736 187.136 o
-5 -3 -6 232.066 225.697 4.089 6.768 o
-5 -3 -5 1032.840 1016.640 15.171 0.499 o
-5 -3 -4 401.348 409.594 6.198 2.778 o
-5 -3 -3 69.624 69.834 1.194 47.336 o
-5 -3 -2 682.310 697.535 10.445 1.047 o
-5 -3 -1 371.155 383.868 5.780 3.166 o
-5 -2 -19 6.138 4.884 2.288 51.754 o
-5 -2 -18 59.431 61.259 2.726 25.394 o
-5 -2 -17 11.759 13.907 1.512 97.964 o
-5 -2 -16 125.575 127.094 2.964 14.943 o
-5 -2 -15 17.616 20.323 1.084 133.612 o
-5 -2 -14 23.070 23.129 0.736 161.427 o
-5 -2 -13 87.159 86.159 1.532 33.588 o
-5 -2 -12 147.595 140.255 2.298 15.928 o
-5 -2 -11 120.735 116.798 1.960 21.326 o
-5 -2 -10 144.575 145.856 2.387 15.579 o
-5 -2 -9 286.909 278.113 4.307 5.261 o
-5 -2 -8 252.367 244.936 3.929 6.416 o
-5 -2 -7 24.752 24.233 0.577 173.173 o
-5 -2 -6 145.554 145.716 2.308 15.836 o
-5 -2 -5 121.567 122.279 1.970 20.843 o
-5 -2 -4 25.527 26.730 0.587 163.875 o
-5 -2 -3 225.552 228.294 3.611 7.534 o
-5 -2 -2 185.193 193.297 2.984 10.378 o
-5 -2 -1 577.558 604.462 9.043 1.393 o
-5 -1 -20 31.601 32.559 5.163 10.033 o
-5 -1 -19 131.723 126.994 4.138 10.221 o
-5 -1 -18 8.732 7.869 1.333 130.202 o
-5 -1 -17 6.958 7.978 1.005 209.005 o
-5 -1 -16 65.273 68.690 1.671 40.080 o
-5 -1 -15 17.672 19.458 0.885 165.008 o
-5 -1 -14 60.193 60.891 1.283 52.050 o
-5 -1 -13 0.601 0.816 0.368 1708.240 o
-5 -1 -12 1.976 2.079 0.418 1058.590 o
-5 -1 -11 67.750 68.213 1.293 46.597 o
-5 -1 -10 137.732 138.733 2.268 16.895 o
-5 -1 -9 28.875 27.993 0.676 141.374 o
-5 -1 -8 187.544 183.359 2.885 10.708 o
-5 -1 -7 304.554 304.813 4.894 4.459 o
-5 -1 -6 1.067 1.094 0.189 3307.370 o
-5 -1 -5 296.074 300.455 4.596 4.785 o
-5 -1 -4 89.023 90.933 1.502 32.888 o
-5 -1 -3 392.555 401.267 6.048 2.896 o
-5 -1 -2 966.168 1008.380 15.061 0.528 o
-5 -1 -1 387.214 402.282 6.068 2.914 o
-4 -18 -4 46.326 47.183 3.183 22.090 o
-4 -18 -3 81.231 72.271 3.233 18.047 o
-4 -18 -2 6.720 6.804 2.716 37.027 o
-4 -18 -1 30.543 29.137 2.596 33.973 o
-4 -17 -8 147.316 124.060 5.143 7.432 o
-4 -17 -7 2.051 0.885 1.960 72.778 o
-4 -17 -6 21.332 24.233 2.079 51.849 o
-4 -17 -5 83.256 82.528 2.766 21.229 o
-4 -17 -4 67.352 65.795 2.447 27.565 o
-4 -17 -3 17.909 18.344 1.990 58.314 o
-4 -17 -2 16.219 17.667 1.850 66.637 o
-4 -17 -1 42.019 44.328 2.407 34.364 o
-4 -16 -10 5.450 11.181 2.885 32.855 o
-4 -16 -9 5.321 4.874 2.387 47.944 o
-4 -16 -8 3.797 5.412 1.552 109.038 o
-4 -16 -7 17.982 20.144 1.711 73.187 o
-4 -16 -6 132.229 129.541 3.641 11.797 o
-4 -16 -5 16.105 16.653 1.522 90.548 o
-4 -16 -4 30.041 35.534 1.711 60.731 o
-4 -16 -3 37.236 41.393 1.731 54.724 o
-4 -16 -2 36.622 37.474 1.711 56.733 o
-4 -16 -1 70.136 74.430 2.457 26.412 o
-4 -15 -11 45.401 42.666 2.955 25.120 o
-4 -15 -10 9.933 11.599 2.238 51.579 o
-4 -15 -9 6.058 4.715 1.850 77.209 o
-4 -15 -8 130.803 120.737 2.915 15.047 o
-4 -15 -7 15.814 16.872 1.512 91.622 o
-4 -15 -6 5.562 7.650 1.214 160.625 o
-4 -15 -5 6.389 5.909 1.104 187.568 o
-4 -15 -4 56.948 59.200 1.900 39.469 o
-4 -15 -3 188.634 188.691 4.079 8.074 o
-4 -15 -2 137.996 141.787 3.203 12.879 o
-4 -15 -1 59.854 65.606 1.970 36.468 o
-4 -14 -13 38.345 40.179 3.213 22.702 o
-4 -14 -12 34.430 34.877 2.457 35.730 o
-4 -14 -11 128.505 126.815 3.830 11.325 o
-4 -14 -10 15.295 18.662 1.771 71.733 o
-4 -14 -9 74.789 67.874 2.726 23.244 o
-4 -14 -8 1.018 0.448 0.836 386.961 o
-4 -14 -7 177.597 182.136 3.531 9.589 o
-4 -14 -6 204.742 202.668 4.278 7.241 o
-4 -14 -5 48.856 51.699 1.502 54.137 o
-4 -14 -4 77.021 80.737 1.900 31.824 o
-4 -14 -3 38.648 41.055 1.293 72.302 o
-4 -14 -2 69.746 74.052 1.681 37.755 o
-4 -14 -1 54.661 56.623 1.512 49.893 o
-4 -13 -14 34.030 35.743 3.024 25.713 o
-4 -13 -13 22.326 24.332 2.308 43.572 o
-4 -13 -12 11.322 16.494 1.990 61.813 o
-4 -13 -11 11.436 12.753 1.572 93.102 o
-4 -13 -10 64.422 65.656 2.198 31.602 o
-4 -13 -9 127.898 124.905 3.303 13.389 o
-4 -13 -8 141.373 139.608 3.044 13.364 o
-4 -13 -7 59.889 62.920 1.612 44.096 o
-4 -13 -6 35.596 40.398 1.343 72.708 o
-4 -13 -5 47.727 52.525 1.452 56.078 o
-4 -13 -4 143.420 137.738 2.517 15.415 o
-4 -13 -3 31.072 32.072 1.015 103.030 o
-4 -13 -2 58.127 58.682 1.323 52.671 o
-4 -13 -1 201.734 191.447 3.114 9.547 o
-4 -12 -15 66.784 60.951 3.094 20.722 o
-4 -12 -14 14.157 14.991 2.019 59.306 o
-4 -12 -13 132.340 133.043 3.621 11.795 o
-4 -12 -12 190.811 191.526 4.725 6.892 o
-4 -12 -11 54.110 55.410 2.039 37.880 o
-4 -12 -10 0.419 1.472 1.114 223.266 o
-4 -12 -9 39.959 39.324 1.492 63.110 o
-4 -12 -8 10.807 13.012 1.094 160.893 o
-4 -12 -7 38.267 38.538 1.204 78.214 o
-4 -12 -6 197.996 194.710 3.969 7.986 o
-4 -12 -5 116.308 113.515 2.099 21.148 o
-4 -12 -4 8.463 10.316 0.686 310.848 o
-4 -12 -3 214.831 208.995 3.402 8.364 o
-4 -12 -2 108.529 106.034 1.890 24.131 o
-4 -12 -1 14.385 16.185 0.766 211.593 o
-4 -11 -16 38.674 41.284 2.935 26.188 o
-4 -11 -15 3.849 7.212 2.358 49.198 o
-4 -11 -14 2.462 5.521 1.582 106.917 o
-4 -11 -13 73.163 79.235 2.626 23.817 o
-4 -11 -12 48.635 51.470 1.980 41.249 o
-4 -11 -11 0.389 0.378 1.074 243.291 o
-4 -11 -10 54.815 55.877 1.820 42.361 o
-4 -11 -9 190.424 192.501 4.676 6.969 o
-4 -11 -8 131.328 127.373 3.193 13.608 o
-4 -11 -7 2.522 3.104 0.557 649.605 o
-4 -11 -6 40.219 41.721 1.015 84.149 o
-4 -11 -5 152.473 147.348 2.457 14.712 o
-4 -11 -4 116.475 115.893 2.009 21.575 o
-4 -11 -3 53.717 55.141 1.184 60.110 o
-4 -11 -2 140.885 143.836 2.417 15.797 o
-4 -11 -1 56.287 57.290 1.204 57.266 o
-4 -10 -17 23.176 27.605 3.989 16.552 o
-4 -10 -16 45.362 45.193 2.586 30.429 o
-4 -10 -15 40.834 42.875 2.407 34.737 o
-4 -10 -14 110.522 112.132 3.333 14.468 o
-4 -10 -13 6.726 8.147 1.462 114.607 o
-4 -10 -12 44.175 45.412 1.701 51.617 o
-4 -10 -11 142.445 139.290 3.422 11.953 o
-4 -10 -10 61.643 61.358 1.870 38.434 o
-4 -10 -9 27.716 29.008 1.253 91.890 o
-4 -10 -8 43.867 41.194 1.303 67.654 o
-4 -10 -7 147.062 142.613 2.348 15.678 o
-4 -10 -6 53.406 54.644 1.114 62.599 o
-4 -10 -5 19.326 21.119 0.726 182.039 o
-4 -10 -4 69.768 72.023 1.353 43.870 o
-4 -10 -3 143.649 144.383 2.477 15.332 o
-4 -10 -2 30.190 32.261 0.895 113.781 o
-4 -10 -1 171.224 170.367 2.775 11.985 o
-4 -9 -17 34.399 33.574 2.905 27.549 o
-4 -9 -16 30.367 33.445 2.328 39.853 o
-4 -9 -15 6.203 6.944 1.552 104.832 o
-4 -9 -14 23.353 24.949 1.651 71.314 o
-4 -9 -13 45.922 47.660 1.651 51.889 o
-4 -9 -12 49.021 48.406 1.641 50.632 o
-4 -9 -11 56.410 56.723 1.801 42.158 o
-4 -9 -10 2.334 1.512 0.547 719.162 o
-4 -9 -9 255.691 249.224 4.974 5.240 o
-4 -9 -8 123.540 118.897 2.348 18.595 o
-4 -9 -7 12.476 13.738 0.826 214.548 o
-4 -9 -6 9.628 11.022 0.507 377.089 o
-4 -9 -5 27.178 27.297 0.726 142.429 o
-4 -9 -4 17.034 17.419 0.667 215.024 o
-4 -9 -3 49.629 51.420 1.054 68.638 o
-4 -9 -2 72.689 70.839 1.442 41.422 o
-4 -9 -1 341.979 342.565 5.282 3.733 o
-4 -8 -18 7.114 14.226 2.795 34.440 o
-4 -8 -17 28.812 37.752 2.945 27.335 o
-4 -8 -16 20.004 24.064 1.970 57.015 o
-4 -8 -15 157.351 152.650 3.959 9.607 o
-4 -8 -14 16.766 18.642 1.273 113.339 o
-4 -8 -13 71.608 69.396 2.019 32.487 o
-4 -8 -12 14.322 14.564 0.955 173.770 o
-4 -8 -11 106.128 107.606 2.756 18.137 o
-4 -8 -10 25.375 26.750 0.965 122.867 o
-4 -8 -9 14.974 16.673 0.895 178.998 o
-4 -8 -8 138.685 132.804 2.616 15.486 o
-4 -8 -7 46.207 47.302 1.184 68.297 o
-4 -8 -6 45.737 46.059 0.945 78.894 o
-4 -8 -5 80.438 80.737 1.452 37.194 o
-4 -8 -4 112.331 114.371 2.039 21.974 o
-4 -8 -3 10.900 11.928 0.537 336.356 o
-4 -8 -2 51.862 53.370 1.084 65.118 o
-4 -8 -1 84.000 85.542 1.562 34.092 o
-4 -7 -18 16.340 19.458 2.328 45.178 o
-4 -7 -17 15.452 18.851 1.880 65.045 o
-4 -7 -16 19.233 23.198 1.582 79.717 o
-4 -7 -15 52.378 53.052 1.880 42.209 o
-4 -7 -14 14.092 15.290 1.393 106.670 o
-4 -7 -13 191.110 183.648 3.830 8.551 o
-4 -7 -12 195.974 190.183 3.910 8.196 o
-4 -7 -11 61.755 61.358 1.522 45.664 o
-4 -7 -10 72.269 72.928 1.631 38.015 o
-4 -7 -9 43.337 46.536 1.263 67.668 o
-4 -7 -8 45.591 45.989 1.204 68.524 o
-4 -7 -7 24.873 24.004 0.915 132.535 o
-4 -7 -6 222.211 224.772 4.118 6.923 o
-4 -7 -5 113.037 115.027 1.900 22.806 o
-4 -7 -4 334.336 322.192 4.954 4.059 o
-4 -7 -3 159.176 156.062 2.487 13.905 o
-4 -7 -2 1.925 2.019 0.279 1678.900 o
-4 -7 -1 381.179 376.915 5.740 3.143 o
-4 -6 -19 38.523 32.520 3.064 24.884 o
-4 -6 -18 3.718 4.666 2.089 62.590 o
-4 -6 -17 47.984 49.053 2.348 33.891 o
-4 -6 -16 41.620 40.518 1.840 49.313 o
-4 -6 -15 40.177 43.810 2.000 44.534 o
-4 -6 -14 121.479 120.329 2.775 16.366 o
-4 -6 -13 47.113 46.208 1.403 59.925 o
-4 -6 -12 140.222 135.629 2.686 14.988 o
-4 -6 -11 315.627 295.541 5.302 4.130 o
-4 -6 -10 51.571 52.386 1.303 58.651 o
-4 -6 -9 148.340 146.363 2.825 13.626 o
-4 -6 -8 74.798 75.713 1.661 36.425 o
-4 -6 -7 214.406 206.587 3.790 7.769 o
-4 -6 -6 167.193 163.732 3.064 11.503 o
-4 -6 -5 12.256 13.708 0.448 339.702 o
-4 -6 -4 102.196 101.100 1.671 27.360 o
-4 -6 -3 143.387 147.955 2.387 15.589 o
-4 -6 -2 396.181 404.112 6.128 2.842 o
-4 -6 -1 130.860 132.615 2.149 18.342 o
-4 -5 -19 44.632 44.288 2.706 28.669 o
-4 -5 -18 29.602 34.658 2.547 34.711 o
-4 -5 -17 1.184 1.820 2.059 66.235 o
-4 -5 -16 13.363 13.818 1.234 129.488 o
-4 -5 -15 324.903 314.641 6.287 3.426 o
-4 -5 -14 33.898 34.758 1.253 81.722 o
-4 -5 -13 126.089 124.836 2.487 17.353 o
-4 -5 -12 113.579 114.968 2.547 18.497 o
-4 -5 -11 88.591 88.765 1.880 28.945 o
-4 -5 -10 74.440 76.579 1.661 36.404 o
-4 -5 -9 244.428 240.947 4.397 6.052 o
-4 -5 -8 100.186 93.868 1.930 25.994 o
-4 -5 -7 122.530 118.857 2.308 18.921 o
-4 -5 -6 26.978 25.795 0.796 137.822 o
-4 -5 -5 288.894 290.120 5.193 4.476 o
-4 -5 -4 377.213 380.367 5.790 3.136 o
-4 -5 -3 136.240 141.339 2.248 17.001 o
-4 -5 -2 157.105 161.126 2.636 13.379 o
-4 -5 -1 341.907 345.450 5.243 3.743 o
-4 -4 -19 4.502 3.362 2.099 61.965 o
-4 -4 -18 2.599 4.218 2.358 49.970 o
-4 -4 -17 31.481 32.221 1.701 61.295 o
-4 -4 -16 42.738 45.213 1.671 53.290 o
-4 -4 -15 51.996 55.320 1.741 45.337 o
-4 -4 -14 62.701 61.349 1.532 45.078 o
-4 -4 -13 96.641 93.410 1.960 26.321 o
-4 -4 -12 51.964 51.858 1.313 58.260 o
-4 -4 -11 344.421 328.618 5.879 3.463 o
-4 -4 -10 16.697 17.707 0.746 199.223 o
-4 -4 -9 78.563 73.863 1.592 36.698 o
-4 -4 -8 74.029 75.962 1.612 37.383 o
-4 -4 -7 108.404 107.716 2.109 22.378 o
-4 -4 -6 117.744 123.135 2.348 18.940 o
-4 -4 -5 4.577 4.477 0.477 640.040 o
-4 -4 -4 808.214 803.519 12.216 0.776 o
-4 -4 -3 696.883 703.026 10.545 1.020 o
-4 -4 -2 871.049 871.931 13.032 0.677 o
-4 -4 -1 366.807 383.600 5.810 3.181 o
-4 -3 -20 7.657 7.123 4.894 11.728 o
-4 -3 -19 1.977 2.248 2.268 54.409 o
-4 -3 -18 21.829 24.243 1.840 62.208 o
-4 -3 -17 77.928 77.365 2.208 28.010 o
-4 -3 -16 69.645 69.247 1.940 34.166 o
-4 -3 -15 7.869 7.660 0.885 244.926 o
-4 -3 -14 104.652 104.731 2.208 22.274 o
-4 -3 -13 69.133 64.999 1.472 43.192 o
-4 -3 -12 54.569 54.037 1.373 54.394 o
-4 -3 -11 207.069 205.016 4.158 7.359 o
-4 -3 -10 188.979 185.995 3.462 9.328 o
-4 -3 -9 279.391 271.020 4.894 4.907 o
-4 -3 -8 994.840 945.177 16.364 0.492 o
-4 -3 -7 63.025 62.303 1.363 48.497 o
-4 -3 -6 1044.380 1029.140 18.364 0.416 o
-4 -3 -5 165.171 162.648 2.974 11.875 o
-4 -3 -4 35.665 34.340 0.686 116.007 o
-4 -3 -3 292.546 295.501 4.477 4.945 o
-4 -3 -2 286.878 297.322 4.506 4.979 o
-4 -3 -1 287.692 295.422 4.486 4.996 o
-4 -2 -20 67.530 58.404 3.711 15.905 o
-4 -2 -19 16.118 16.971 2.527 39.480 o
-4 -2 -18 50.398 55.738 2.129 36.935 o
-4 -2 -17 14.504 15.937 1.025 157.499 o
-4 -2 -16 43.230 44.835 1.273 67.993 o
-4 -2 -15 27.925 30.401 0.945 115.772 o
-4 -2 -14 5.207 6.267 0.557 493.260 o
-4 -2 -13 144.167 140.882 2.328 16.040 o
-4 -2 -12 144.869 143.120 2.417 15.535 o
-4 -2 -11 41.267 40.667 0.885 90.037 o
-4 -2 -10 514.987 506.187 7.650 1.837 o
-4 -2 -9 200.137 199.495 3.114 9.466 o
-4 -2 -8 30.181 30.321 0.647 137.012 o
-4 -2 -7 3.565 3.163 0.239 1294.850 o
-4 -2 -6 325.989 320.908 4.894 4.175 o
-4 -2 -5 275.934 278.033 4.228 5.480 o
-4 -2 -4 94.328 96.395 1.592 30.105 o
-4 -2 -3 131.000 138.295 2.179 17.918 o
-4 -2 -2 289.859 304.216 4.596 4.834 o
-4 -2 -1 2235.520 2251.550 33.604 0.108 o
-4 -1 -20 11.040 13.499 3.243 25.673 o
-4 -1 -19 26.279 30.530 1.870 57.015 o
-4 -1 -18 120.764 128.148 2.925 15.399 o
-4 -1 -17 65.347 69.456 1.741 38.651 o
-4 -1 -16 15.467 18.075 0.885 176.071 o
-4 -1 -15 48.612 48.217 1.204 65.370 o
-4 -1 -14 49.162 50.853 1.144 66.099 o
-4 -1 -13 31.062 31.455 0.826 118.502 o
-4 -1 -12 25.102 24.919 0.716 153.749 o
-4 -1 -11 17.119 17.946 0.627 221.434 o
-4 -1 -10 5.100 5.501 0.428 656.180 o
-4 -1 -9 14.229 14.415 0.487 296.857 o
-4 -1 -8 12.424 13.460 0.468 331.889 o
-4 -1 -7 89.780 91.968 1.542 32.135 o
-4 -1 -6 1.974 1.920 0.269 1734.800 o
-4 -1 -5 339.367 344.793 5.223 3.775 o
-4 -1 -4 1249.840 1257.740 20.095 0.317 o
-4 -1 -3 868.319 900.630 13.499 0.651 o
-4 -1 -2 772.377 826.827 12.335 0.786 o
-4 -1 -1 1580.370 1620.060 24.193 0.209 o
-3 -18 -5 5.460 7.113 2.368 48.374 o
-3 -18 -4 5.050 6.615 2.378 48.167 o
-3 -18 -3 26.612 24.910 2.517 36.861 o
-3 -18 -2 18.166 20.970 2.318 44.812 o
-3 -18 -1 11.325 12.892 2.099 57.072 o
-3 -17 -8 14.447 18.523 2.955 29.910 o
-3 -17 -7 1.616 4.168 2.069 64.847 o
-3 -17 -6 25.409 26.839 2.049 50.995 o
-3 -17 -5 4.525 5.193 1.552 108.199 o
-3 -17 -4 12.105 12.713 1.860 69.962 o
-3 -17 -3 11.277 12.395 1.592 91.579 o
-3 -17 -2 23.860 23.656 2.089 50.650 o
-3 -17 -1 49.386 53.251 2.467 31.125 o
-3 -16 -10 151.258 127.064 4.536 8.655 o
-3 -16 -9 26.983 27.257 2.586 34.969 o
-3 -16 -8 112.209 111.625 3.283 14.635 o
-3 -16 -7 60.354 63.985 2.288 31.138 o
-3 -16 -6 9.572 10.883 1.552 98.250 o
-3 -16 -5 20.028 21.836 1.462 88.608 o
-3 -16 -4 62.756 65.726 2.238 31.300 o
-3 -16 -3 11.576 12.216 1.462 104.594 o
-3 -16 -2 127.088 126.089 3.024 14.609 o
-3 -16 -1 2.839 4.128 1.333 147.597 o
-3 -15 -12 91.355 84.338 3.780 13.816 o
-3 -15 -11 121.739 111.963 3.661 12.493 o
-3 -15 -10 2.839 5.849 1.940 72.273 o
-3 -15 -9 43.895 46.009 2.368 34.620 o
-3 -15 -8 14.544 20.284 1.532 89.417 o
-3 -15 -7 69.311 69.685 2.009 33.102 o
-3 -15 -6 117.728 114.858 2.517 18.318 o
-3 -15 -5 20.019 22.025 1.184 114.771 o
-3 -15 -4 5.551 6.396 0.985 227.917 o
-3 -15 -3 41.419 48.735 1.731 51.150 o
-3 -15 -2 59.752 60.662 1.820 40.074 o
-3 -15 -1 135.962 142.822 3.213 12.915 o
-3 -14 -13 50.778 49.172 2.756 26.811 o
-3 -14 -12 28.351 32.669 2.517 35.784 o
-3 -14 -11 3.319 4.377 1.820 81.744 o
-3 -14 -10 16.841 20.314 1.910 62.308 o
-3 -14 -9 20.459 21.975 1.771 67.342 o
-3 -14 -8 14.234 16.195 1.114 142.804 o
-3 -14 -7 46.335 46.665 1.462 58.160 o
-3 -14 -6 34.634 35.196 1.273 79.619 o
-3 -14 -5 32.488 34.509 1.283 81.515 o
-3 -14 -4 81.342 84.706 1.930 30.148 o
-3 -14 -3 162.429 158.957 3.104 11.697 o
-3 -14 -2 36.670 41.423 1.214 77.850 o
-3 -14 -1 7.704 7.759 0.836 265.326 o
-3 -13 -14 50.232 49.889 2.875 25.238 o
-3 -13 -13 107.991 107.586 3.512 13.849 o
-3 -13 -12 7.891 13.350 1.840 73.774 o
-3 -13 -11 95.064 92.764 2.746 19.796 o
-3 -13 -10 5.493 4.845 1.283 150.062 o
-3 -13 -9 11.168 17.369 1.502 97.599 o
-3 -13 -8 27.640 29.953 1.064 106.333 o
-3 -13 -7 43.696 45.850 1.353 64.095 o
-3 -13 -6 47.263 50.475 1.403 58.556 o
-3 -13 -5 128.759 135.172 2.696 15.727 o
-3 -13 -4 178.319 178.972 3.213 10.367 o
-3 -13 -3 14.089 16.434 0.836 196.266 o
-3 -13 -2 15.757 14.315 0.766 209.105 o
-3 -13 -1 2.391 2.208 0.527 734.820 o
-3 -12 -15 18.798 20.284 2.397 42.248 o
-3 -12 -14 16.324 17.100 2.049 56.486 o
-3 -12 -13 0.027 0.816 1.502 125.646 o
-3 -12 -12 67.908 64.621 2.766 23.758 o
-3 -12 -11 47.160 51.311 1.870 44.450 o
-3 -12 -10 16.812 18.772 1.263 114.296 o
-3 -12 -9 224.668 229.298 5.262 5.436 o
-3 -12 -8 41.640 41.672 1.104 78.273 o
-3 -12 -7 62.026 64.313 1.552 44.341 o
-3 -12 -6 19.703 22.980 0.925 146.574 o
-3 -12 -5 35.810 36.976 1.045 90.736 o
-3 -12 -4 176.546 169.124 2.775 11.764 o
-3 -12 -3 78.715 78.340 1.502 37.340 o
-3 -12 -2 103.390 103.269 1.840 25.521 o
-3 -12 -1 95.654 98.733 1.801 27.560 o
-3 -11 -16 3.787 5.133 2.905 33.009 o
-3 -11 -15 4.965 3.024 1.940 71.850 o
-3 -11 -14 46.346 50.853 2.348 34.037 o
-3 -11 -13 23.427 25.835 1.671 69.800 o
-3 -11 -12 33.995 36.936 1.651 60.709 o
-3 -11 -11 24.243 26.591 1.253 97.937 o
-3 -11 -10 98.925 96.852 2.487 21.208 o
-3 -11 -9 50.931 51.520 1.920 41.961 o
-3 -11 -8 84.656 83.691 1.761 31.654 o
-3 -11 -7 12.031 13.072 0.706 254.961 o
-3 -11 -6 82.513 80.021 1.532 35.604 o
-3 -11 -5 126.941 127.283 2.169 18.869 o
-3 -11 -4 103.537 104.284 1.850 25.335 o
-3 -11 -3 159.798 159.255 2.646 13.248 o
-3 -11 -2 186.342 184.463 2.994 10.480 o
-3 -11 -1 127.177 124.498 2.169 18.982 o
-3 -10 -17 50.394 42.885 3.084 23.036 o
-3 -10 -16 24.236 25.636 2.228 45.365 o
-3 -10 -15 6.047 4.427 1.801 81.319 o
-3 -10 -14 44.820 48.237 1.940 43.924 o
-3 -10 -13 1.847 3.760 1.343 148.458 o
-3 -10 -12 90.507 94.196 2.557 21.683 o
-3 -10 -11 26.287 27.635 1.343 87.784 o
-3 -10 -10 598.933 533.196 11.510 1.132 o
-3 -10 -9 272.381 267.309 5.979 4.149 o
-3 -10 -8 39.381 37.066 1.094 83.585 o
-3 -10 -7 267.724 265.240 4.138 5.776 o
-3 -10 -6 10.449 11.470 0.547 341.645 o
-3 -10 -5 17.271 17.568 0.647 217.395 o
-3 -10 -4 88.262 91.411 1.661 31.197 o
-3 -10 -3 130.088 129.959 2.189 18.335 o
-3 -10 -2 122.374 121.523 2.069 20.201 o
-3 -10 -1 34.752 35.693 0.935 100.025 o
-3 -9 -17 18.964 21.607 2.527 38.441 o
-3 -9 -16 61.827 64.591 2.636 25.999 o
-3 -9 -15 2.709 3.342 1.343 146.857 o
-3 -9 -14 9.772 8.346 1.552 99.520 o
-3 -9 -13 129.133 130.745 3.342 13.027 o
-3 -9 -12 72.928 73.913 2.059 31.176 o
-3 -9 -11 85.811 84.428 2.248 25.788 o
-3 -9 -10 54.129 52.793 1.462 52.400 o
-3 -9 -9 2.280 3.482 0.607 575.926 o
-3 -9 -8 122.187 122.200 2.437 18.064 o
-3 -9 -7 89.468 92.157 1.671 30.744 o
-3 -9 -6 369.404 359.466 5.551 3.350 o
-3 -9 -5 119.672 120.787 2.049 20.662 o
-3 -9 -4 57.344 56.007 1.134 58.936 o
-3 -9 -3 248.719 237.197 3.720 6.802 o
-3 -9 -2 172.319 169.571 2.775 11.952 o
-3 -9 -1 60.537 59.717 1.194 54.380 o
-3 -8 -18 4.523 3.701 2.378 48.705 o
-3 -8 -17 46.857 44.049 2.616 29.794 o
-3 -8 -16 20.996 23.407 1.850 62.378 o
-3 -8 -15 55.785 58.702 2.149 34.955 o
-3 -8 -14 7.872 8.873 1.054 188.472 o
-3 -8 -13 67.190 67.874 2.079 32.670 o
-3 -8 -12 25.226 26.093 1.114 109.187 o
-3 -8 -11 132.258 127.074 2.746 15.533 o
-3 -8 -10 25.746 28.242 1.074 110.119 o
-3 -8 -9 29.413 30.450 0.965 111.194 o
-3 -8 -8 79.034 78.160 1.661 34.972 o
-3 -8 -7 217.938 215.580 3.979 7.300 o
-3 -8 -6 1.322 2.099 0.338 1510.580 o
-3 -8 -5 549.447 535.414 8.117 1.641 o
-3 -8 -4 57.994 59.449 1.124 57.720 o
-3 -8 -3 56.578 59.896 1.174 57.124 o
-3 -8 -2 253.141 251.920 3.919 6.351 o
-3 -8 -1 335.261 326.996 5.063 3.968 o
-3 -7 -18 29.408 32.878 2.427 37.643 o
-3 -7 -17 57.816 60.533 2.557 27.871 o
-3 -7 -16 4.487 7.660 1.303 145.117 o
-3 -7 -15 249.098 242.718 5.640 4.731 o
-3 -7 -14 0.673 1.741 1.074 237.171 o
-3 -7 -13 177.740 173.272 3.621 9.518 o
-3 -7 -12 120.450 120.817 2.646 17.113 o
-3 -7 -11 35.306 35.653 1.054 91.635 o
-3 -7 -10 0.416 1.552 0.637 644.448 o
-3 -7 -9 131.725 130.496 2.537 16.437 o
-3 -7 -8 164.513 161.474 3.024 11.785 o
-3 -7 -7 330.885 318.849 5.700 3.683 o
-3 -7 -6 162.493 157.634 2.517 13.562 o
-3 -7 -5 307.504 307.051 4.735 4.526 o
-3 -7 -4 84.421 83.214 1.462 35.568 o
-3 -7 -3 176.764 174.307 2.766 11.661 o
-3 -7 -2 307.886 315.139 4.825 4.421 o
-3 -7 -1 30.777 30.470 0.726 128.513 o
-3 -6 -19 4.383 3.422 2.935 32.388 o
-3 -6 -18 3.498 3.392 2.049 65.351 o
-3 -6 -17 0.088 0.557 1.492 127.438 o
-3 -6 -16 4.184 4.914 1.323 145.334 o
-3 -6 -15 75.034 76.569 2.318 27.210 o
-3 -6 -14 57.916 60.065 1.701 43.322 o
-3 -6 -13 132.643 129.442 2.606 16.076 o
-3 -6 -12 98.306 102.095 2.109 24.075 o
-3 -6 -11 61.287 61.866 1.472 46.869 o
-3 -6 -10 31.045 30.838 0.975 107.157 o
-3 -6 -9 193.861 183.190 3.412 9.325 o
-3 -6 -8 18.034 18.035 0.696 201.378 o
-3 -6 -7 4.229 4.904 0.547 556.421 o
-3 -6 -6 245.197 242.559 4.417 6.005 o
-3 -6 -5 483.416 467.609 7.063 2.101 o
-3 -6 -4 230.006 231.507 3.561 7.466 o
-3 -6 -3 183.546 183.648 3.104 10.348 o
-3 -6 -2 399.270 417.313 6.327 2.727 o
-3 -6 -1 365.625 370.916 5.611 3.311 o
-3 -5 -19 98.034 90.973 3.621 14.176 o
-3 -5 -18 23.285 28.471 2.238 44.913 o
-3 -5 -17 31.399 35.325 2.119 45.183 o
-3 -5 -16 61.953 65.686 2.258 31.148 o
-3 -5 -15 3.095 3.760 1.015 240.216 o
-3 -5 -14 135.197 133.142 2.945 14.280 o
-3 -5 -13 48.032 47.531 1.273 63.517 o
-3 -5 -12 68.838 69.168 1.572 40.703 o
-3 -5 -11 2.956 4.526 0.826 336.590 o
-3 -5 -10 158.685 154.132 2.945 12.473 o
-3 -5 -9 176.707 173.262 3.531 9.759 o
-3 -5 -8 392.163 375.920 6.635 2.752 o
-3 -5 -7 105.948 102.980 2.029 23.619 o
-3 -5 -6 820.154 808.075 14.036 0.679 o
-3 -5 -5 788.036 781.216 13.658 0.722 o
-3 -5 -4 51.317 52.933 1.045 67.004 o
-3 -5 -3 2.314 2.248 0.259 1627.620 o
-3 -5 -2 831.994 843.828 13.489 0.687 o
-3 -5 -1 198.710 202.041 3.134 9.432 o
-3 -4 -20 25.921 24.412 5.392 9.371 o
-3 -4 -19 1.132 2.308 2.000 70.079 o
-3 -4 -18 9.769 13.141 2.149 55.294 o
-3 -4 -17 35.906 40.746 1.791 53.338 o
-3 -4 -16 44.133 46.745 1.761 49.499 o
-3 -4 -15 47.560 49.690 1.403 58.613 o
-3 -4 -14 3.803 3.691 0.726 403.466 o
-3 -4 -13 50.392 48.755 1.263 61.851 o
-3 -4 -12 79.443 79.961 1.761 33.261 o
-3 -4 -11 84.838 85.074 1.801 30.980 o
-3 -4 -10 330.703 323.156 5.869 3.579 o
-3 -4 -9 150.327 145.657 2.766 13.753 o
-3 -4 -8 321.668 315.536 5.630 3.802 o
-3 -4 -7 554.196 543.969 9.480 1.427 o
-3 -4 -6 55.026 52.415 1.154 61.043 o
-3 -4 -5 105.174 104.453 2.009 23.783 o
-3 -4 -4 176.612 177.142 3.203 10.488 o
-3 -4 -3 244.342 247.364 3.780 6.716 o
-3 -4 -2 606.822 637.837 9.580 1.260 o
-3 -4 -1 39.329 39.971 0.796 97.945 o
-3 -3 -20 63.102 54.972 4.019 14.273 o
-3 -3 -19 5.621 7.998 1.990 66.811 o
-3 -3 -18 33.176 37.643 1.990 48.267 o
-3 -3 -17 38.071 44.706 1.860 49.258 o
-3 -3 -16 46.282 47.411 1.582 53.989 o
-3 -3 -15 10.552 9.828 0.627 315.806 o
-3 -3 -14 20.083 19.975 0.696 186.235 o
-3 -3 -13 54.898 55.658 1.094 61.804 o
-3 -3 -12 21.718 21.418 0.627 186.318 o
-3 -3 -11 30.057 30.819 0.716 130.721 o
-3 -3 -10 188.593 179.161 3.342 9.707 o
-3 -3 -9 281.268 272.979 4.894 4.875 o
-3 -3 -8 18.761 19.110 0.667 200.352 o
-3 -3 -7 398.823 392.006 6.914 2.593 o
-3 -3 -6 135.436 134.814 2.527 16.046 o
-3 -3 -5 50.248 47.103 1.104 68.127 o
-3 -3 -4 159.483 166.219 3.014 11.934 o
-3 -3 -3 628.914 635.868 9.550 1.232 o
-3 -3 -2 463.417 479.726 7.212 2.113 o
-3 -3 -1 393.141 403.227 6.068 2.880 o
-3 -2 -20 2.875 3.452 3.323 25.498 o
-3 -2 -19 74.521 70.540 2.019 31.759 o
-3 -2 -18 16.678 17.817 1.224 120.166 o
-3 -2 -17 33.297 35.106 1.253 82.160 o
-3 -2 -16 26.127 27.178 0.995 117.897 o
-3 -2 -15 48.089 50.595 1.154 66.663 o
-3 -2 -14 7.793 8.177 0.587 390.003 o
-3 -2 -13 8.349 8.167 0.537 410.861 o
-3 -2 -12 93.029 92.644 1.592 30.784 o
-3 -2 -11 136.966 134.714 2.228 17.311 o
-3 -2 -10 305.852 300.446 4.626 4.654 o
-3 -2 -9 821.340 823.485 12.345 0.753 o
-3 -2 -8 73.320 75.216 1.293 42.945 o
-3 -2 -7 224.054 220.415 3.442 7.913 o
-3 -2 -6 308.484 307.837 5.451 4.045 o
-3 -2 -5 318.537 333.363 5.879 3.622 o
-3 -2 -4 198.886 204.210 3.651 8.418 o
-3 -2 -3 996.258 1032.650 15.439 0.502 o
-3 -2 -2 223.229 223.628 3.412 7.938 o
-3 -2 -1 714.015 742.807 11.092 0.943 o
-3 -1 -20 14.604 15.161 2.069 56.680 o
-3 -1 -19 42.720 48.934 1.980 43.442 o
-3 -1 -18 1.312 2.179 1.074 231.946 o
-3 -1 -17 45.999 48.188 1.373 61.065 o
-3 -1 -16 160.213 163.334 2.795 12.641 o
-3 -1 -15 60.189 62.990 1.383 49.167 o
-3 -1 -14 130.544 129.760 2.228 18.098 o
-3 -1 -13 66.921 64.243 1.263 48.447 o
-3 -1 -12 370.138 361.933 5.561 3.333 o
-3 -1 -11 46.333 43.035 0.945 79.864 o
-3 -1 -10 45.094 41.105 0.836 87.181 o
-3 -1 -9 50.416 50.048 0.995 70.632 o
-3 -1 -8 266.396 265.389 4.079 5.854 o
-3 -1 -7 148.463 147.079 2.318 15.531 o
-3 -1 -6 602.870 615.793 9.281 1.315 o
-3 -1 -5 1233.730 1236.830 18.782 0.342 o
-3 -1 -4 387.133 404.799 6.476 2.763 o
-3 -1 -3 530.044 560.125 8.456 1.604 o
-3 -1 -2 22.595 22.592 0.438 205.623 o
-3 -1 -1 561.066 583.273 8.714 1.483 o
-2 -18 -6 27.284 30.142 6.774 6.013 o
-2 -18 -5 5.756 4.596 2.208 55.536 o
-2 -18 -4 167.276 144.334 4.099 9.105 o
-2 -18 -3 15.677 17.697 2.885 31.139 o
-2 -18 -2 30.197 33.156 2.626 33.081 o
-2 -18 -1 25.003 24.979 2.179 46.867 o
-2 -17 -8 84.395 77.295 3.084 18.757 o
-2 -17 -7 9.670 12.912 2.189 53.579 o
-2 -17 -6 62.630 61.349 2.507 27.797 o
-2 -17 -5 36.816 37.802 1.880 50.474 o
-2 -17 -4 6.531 6.058 1.681 90.978 o
-2 -17 -3 47.407 48.496 2.208 36.853 o
-2 -17 -2 34.691 34.847 2.029 46.956 o
-2 -17 -1 44.059 45.601 1.950 44.339 o
-2 -16 -10 7.449 11.321 2.706 36.800 o
-2 -16 -9 18.033 20.234 1.781 68.828 o
-2 -16 -8 31.440 31.992 1.830 55.889 o
-2 -16 -7 3.530 3.591 1.333 146.561 o
-2 -16 -6 30.386 31.445 1.820 56.926 o
-2 -16 -5 167.234 161.752 3.760 9.682 o
-2 -16 -4 14.788 18.413 1.741 74.124 o
-2 -16 -3 19.918 23.915 1.572 79.514 o
-2 -16 -2 52.444 59.488 2.039 37.784 o
-2 -16 -1 83.437 82.687 2.825 20.690 o
-2 -15 -12 18.302 13.360 2.606 37.298 o
-2 -15 -11 0.848 2.129 1.940 74.606 o
-2 -15 -10 3.774 4.198 1.840 79.806 o
-2 -15 -9 13.924 14.345 1.353 112.235 o
-2 -15 -8 22.959 27.655 1.542 77.327 o
-2 -15 -7 44.751 49.859 1.791 47.755 o
-2 -15 -6 4.655 6.595 1.094 196.361 o
-2 -15 -5 45.825 50.267 1.542 54.790 o
-2 -15 -4 161.831 165.562 3.412 10.706 o
-2 -15 -3 13.073 14.245 1.094 152.058 o
-2 -15 -2 12.735 13.818 1.094 153.689 o
-2 -15 -1 94.769 95.728 2.308 23.237 o
-2 -14 -13 45.728 42.686 2.716 28.474 o
-2 -14 -12 23.613 20.642 2.278 44.656 o
-2 -14 -11 3.603 4.307 1.820 81.555 o
-2 -14 -10 38.148 41.771 2.159 41.181 o
-2 -14 -9 0.855 1.363 0.935 309.184 o
-2 -14 -8 33.362 38.667 1.512 66.831 o
-2 -14 -7 196.233 197.207 3.820 8.267 o
-2 -14 -6 91.390 94.843 2.228 24.457 o
-2 -14 -5 35.741 37.682 1.174 82.841 o
-2 -14 -4 126.348 128.626 2.686 16.175 o
-2 -14 -3 27.973 30.033 1.094 103.255 o
-2 -14 -2 47.583 47.591 1.313 62.372 o
-2 -14 -1 40.163 42.955 1.144 77.200 o
-2 -13 -14 8.971 7.192 2.109 58.711 o
-2 -13 -13 22.340 24.880 2.159 48.418 o
-2 -13 -12 112.513 112.958 3.313 14.437 o
-2 -13 -11 120.083 121.245 3.313 13.828 o
-2 -13 -10 75.879 77.176 2.378 26.335 o
-2 -13 -9 6.973 6.476 0.786 300.875 o
-2 -13 -8 93.929 96.514 2.129 24.909 o
-2 -13 -7 13.748 13.131 0.965 176.752 o
-2 -13 -6 2.461 2.039 0.686 491.018 o
-2 -13 -5 3.864 4.238 0.716 405.467 o
-2 -13 -4 114.196 112.918 2.318 19.978 o
-2 -13 -3 119.293 119.364 2.268 19.447 o
-2 -13 -2 51.867 54.106 1.323 57.346 o
-2 -13 -1 45.459 45.681 1.094 73.187 o
-2 -12 -15 6.796 6.456 2.567 41.267 o
-2 -12 -14 0.271 0.000 1.552 118.013 o
-2 -12 -13 69.412 70.769 2.507 26.168 o
-2 -12 -12 13.156 14.027 1.532 94.308 o
-2 -12 -11 10.928 13.072 1.293 126.590 o
-2 -12 -10 24.768 26.422 1.482 80.208 o
-2 -12 -9 11.196 13.261 0.796 232.488 o
-2 -12 -8 6.220 6.725 0.716 346.873 o
-2 -12 -7 159.882 162.429 3.114 11.702 o
-2 -12 -6 381.600 373.672 6.765 2.760 o
-2 -12 -5 11.375 10.376 0.657 291.077 o
-2 -12 -4 124.018 124.915 2.179 19.219 o
-2 -12 -3 92.362 91.968 1.751 29.309 o
-2 -12 -2 40.268 40.339 1.015 84.891 o
-2 -12 -1 215.791 214.118 3.452 8.188 o
-2 -11 -16 3.950 6.377 3.054 29.849 o
-2 -11 -15 17.779 19.548 2.009 57.175 o
-2 -11 -14 18.090 20.383 1.661 76.302 o
-2 -11 -13 43.654 46.586 1.950 44.310 o
-2 -11 -12 15.368 16.892 1.303 113.692 o
-2 -11 -11 29.044 30.590 1.323 84.587 o
-2 -11 -10 275.026 274.163 6.148 3.984 o
-2 -11 -9 24.360 26.630 0.826 140.612 o
-2 -11 -8 228.105 220.873 4.019 6.984 o
-2 -11 -7 200.098 195.008 3.621 8.563 o
-2 -11 -6 13.645 13.370 0.617 268.190 o
-2 -11 -5 84.659 88.198 1.612 32.979 o
-2 -11 -4 31.687 34.300 0.905 108.346 o
-2 -11 -3 9.230 11.042 0.637 320.170 o
-2 -11 -2 7.061 6.685 0.597 411.532 o
-2 -11 -1 216.770 211.631 3.462 8.179 o
-2 -10 -17 33.579 32.261 4.118 15.161 o
-2 -10 -16 31.768 30.779 2.099 46.401 o
-2 -10 -15 21.124 22.910 1.751 67.756 o
-2 -10 -14 12.495 15.807 1.303 119.644 o
-2 -10 -13 49.176 52.793 1.840 44.274 o
-2 -10 -12 136.293 139.738 3.362 12.419 o
-2 -10 -11 46.021 49.272 1.651 51.479 o
-2 -10 -10 11.288 12.753 0.995 180.822 o
-2 -10 -9 43.615 44.029 1.452 60.918 o
-2 -10 -8 15.264 16.454 0.617 241.943 o
-2 -10 -7 86.042 86.218 1.542 33.739 o
-2 -10 -6 22.526 23.517 0.746 161.347 o
-2 -10 -5 66.452 66.561 1.413 45.094 o
-2 -10 -4 18.549 20.473 0.716 188.852 o
-2 -10 -3 43.171 44.716 0.985 80.623 o
-2 -10 -2 13.066 13.639 0.647 262.832 o
-2 -10 -1 20.895 21.716 0.716 175.545 o
-2 -9 -18 55.328 54.266 5.272 9.141 o
-2 -9 -17 58.530 56.494 2.437 29.808 o
-2 -9 -16 13.083 16.195 1.741 76.166 o
-2 -9 -15 55.260 59.230 2.218 33.753 o
-2 -9 -14 35.447 41.234 1.850 51.344 o
-2 -9 -13 4.726 5.501 1.045 214.384 o
-2 -9 -12 214.108 200.678 4.596 6.615 o
-2 -9 -11 32.523 36.777 1.403 73.690 o
-2 -9 -10 57.312 56.365 1.512 48.777 o
-2 -9 -9 430.049 412.409 7.332 2.308 o
-2 -9 -8 119.091 117.972 1.990 21.265 o
-2 -9 -7 97.027 98.892 1.930 26.097 o
-2 -9 -6 12.141 12.982 0.557 305.870 o
-2 -9 -5 103.406 105.000 1.990 24.153 o
-2 -9 -4 141.503 141.936 2.348 16.118 o
-2 -9 -3 108.301 108.561 1.860 24.210 o
-2 -9 -2 13.807 14.962 0.607 262.620 o
-2 -9 -1 36.580 35.872 0.895 99.601 o
-2 -8 -18 22.153 22.184 2.338 42.984 o
-2 -8 -17 8.702 12.922 1.890 70.037 o
-2 -8 -16 58.849 62.124 2.318 31.115 o
-2 -8 -15 23.118 25.904 1.423 86.278 o
-2 -8 -14 94.873 94.087 2.517 21.550 o
-2 -8 -13 41.781 45.502 1.562 57.503 o
-2 -8 -12 27.036 26.730 1.174 100.584 o
-2 -8 -11 158.961 154.202 3.153 11.801 o
-2 -8 -10 248.461 245.165 4.477 5.870 o
-2 -8 -9 73.573 72.600 1.671 37.039 o
-2 -8 -8 74.206 71.028 1.423 41.204 o
-2 -8 -7 63.682 63.517 1.194 51.692 o
-2 -8 -6 43.470 43.283 0.915 84.244 o
-2 -8 -5 31.916 32.161 0.796 118.342 o
-2 -8 -4 748.066 744.459 11.191 0.905 o
-2 -8 -3 105.258 109.635 1.890 24.346 o
-2 -8 -2 224.259 223.548 3.492 7.795 o
-2 -8 -1 105.901 104.980 1.811 25.236 o
-2 -7 -19 1.992 7.043 3.939 18.173 o
-2 -7 -18 38.401 41.005 2.477 33.972 o
-2 -7 -17 31.145 38.817 2.397 37.355 o
-2 -7 -16 10.707 14.245 1.612 89.388 o
-2 -7 -15 54.456 57.021 1.950 39.441 o
-2 -7 -14 141.165 144.732 3.671 11.078 o
-2 -7 -13 50.845 52.823 1.552 51.413 o
-2 -7 -12 22.938 25.457 1.005 125.344 o
-2 -7 -11 27.677 28.849 0.965 115.990 o
-2 -7 -10 17.640 17.677 0.806 182.936 o
-2 -7 -9 139.149 138.325 2.666 15.055 o
-2 -7 -8 3.367 5.292 0.627 488.236 o
-2 -7 -7 204.759 198.261 3.243 9.090 o
-2 -7 -6 67.477 67.098 1.234 48.151 o
-2 -7 -5 337.977 339.829 5.193 3.822 o
-2 -7 -4 226.594 228.692 3.551 7.591 o
-2 -7 -3 11.423 12.783 0.487 343.378 o
-2 -7 -2 56.947 55.996 1.035 61.967 o
-2 -7 -1 96.272 94.803 1.602 29.765 o
-2 -6 -19 6.937 5.372 2.557 41.656 o
-2 -6 -18 41.092 43.611 2.457 33.627 o
-2 -6 -17 113.699 114.968 3.492 13.495 o
-2 -6 -16 80.913 84.736 2.517 23.679 o
-2 -6 -15 15.636 16.325 1.243 121.055 o
-2 -6 -14 32.855 35.733 1.243 82.887 o
-2 -6 -13 62.193 62.632 1.552 44.595 o
-2 -6 -12 38.010 36.837 1.035 88.631 o
-2 -6 -11 207.242 202.956 3.770 8.014 o
-2 -6 -10 111.744 108.780 2.179 21.410 o
-2 -6 -9 76.861 77.156 1.651 35.821 o
-2 -6 -8 309.564 301.132 5.402 4.095 o
-2 -6 -7 131.429 130.844 2.497 16.638 o
-2 -6 -6 68.336 66.919 1.194 48.589 o
-2 -6 -5 700.898 693.227 10.396 1.033 o
-2 -6 -4 466.280 480.114 7.501 2.039 o
-2 -6 -3 18.469 20.065 0.527 225.573 o
-2 -6 -2 504.915 506.138 7.600 1.872 o
-2 -6 -1 219.166 215.013 3.342 8.264 o
-2 -5 -19 22.904 24.273 2.547 36.913 o
-2 -5 -18 45.597 46.486 2.258 36.449 o
-2 -5 -17 17.957 24.332 1.731 70.514 o
-2 -5 -16 83.770 81.224 2.368 25.054 o
-2 -5 -15 69.391 68.332 1.880 35.301 o
-2 -5 -14 21.902 22.820 0.965 135.567 o
-2 -5 -13 5.751 6.018 0.676 385.732 o
-2 -5 -12 169.347 163.772 3.094 11.327 o
-2 -5 -11 77.516 73.584 1.621 36.578 o
-2 -5 -10 57.460 57.787 1.393 51.431 o
-2 -5 -9 0.818 0.627 0.338 1904.750 o
-2 -5 -8 116.483 116.042 2.248 20.026 o
-2 -5 -7 167.790 167.134 3.084 11.349 o
-2 -5 -6 116.586 119.931 2.298 19.508 o
-2 -5 -5 467.018 459.691 7.043 2.173 o
-2 -5 -4 160.233 165.304 2.775 12.652 o
-2 -5 -3 213.060 213.302 3.293 8.537 o
-2 -5 -2 322.816 324.848 4.924 4.168 o
-2 -5 -1 355.529 359.655 5.441 3.492 o
-2 -4 -20 6.267 11.957 3.860 18.645 o
-2 -4 -19 35.144 40.736 2.785 28.911 o
-2 -4 -18 34.602 34.370 1.900 51.376 o
-2 -4 -17 35.244 37.931 1.761 55.395 o
-2 -4 -16 23.567 24.372 1.273 98.662 o
-2 -4 -15 29.215 30.421 1.054 104.211 o
-2 -4 -14 34.967 34.549 0.865 105.232 o
-2 -4 -13 3.825 4.496 0.477 676.884 o
-2 -4 -12 94.288 93.510 1.621 30.111 o
-2 -4 -11 40.368 39.941 0.846 93.802 o
-2 -4 -10 69.749 71.495 1.602 39.504 o
-2 -4 -9 87.763 88.526 1.830 29.683 o
-2 -4 -8 204.215 200.758 3.661 8.307 o
-2 -4 -7 643.526 628.685 11.281 1.055 o
-2 -4 -6 2.139 2.049 0.388 1140.340 o
-2 -4 -5 166.881 165.831 3.034 11.556 o
-2 -4 -4 118.962 121.414 1.940 21.385 o
-2 -4 -3 1646.560 1595.110 23.775 0.207 o
-2 -4 -2 85.607 91.411 1.462 34.153 o
-2 -4 -1 857.373 892.861 13.360 0.665 o
-2 -3 -20 35.852 32.151 3.243 22.881 o
-2 -3 -19 72.320 74.728 3.054 20.052 o
-2 -3 -18 32.860 33.892 1.373 76.270 o
-2 -3 -17 52.782 57.946 1.651 46.799 o
-2 -3 -16 27.475 28.152 0.985 115.238 o
-2 -3 -15 42.500 42.865 1.064 78.668 o
-2 -3 -14 101.342 99.886 1.801 26.475 o
-2 -3 -13 56.211 55.260 1.104 60.758 o
-2 -3 -12 72.165 69.774 1.383 42.850 o
-2 -3 -11 65.412 64.403 1.184 50.811 o
-2 -3 -10 80.546 79.523 1.373 38.474 o
-2 -3 -9 360.857 356.880 5.461 3.456 o
-2 -3 -8 772.910 775.794 11.589 0.847 o
-2 -3 -7 225.779 226.831 4.049 6.930 o
-2 -3 -6 430.237 426.376 7.471 2.246 o
-2 -3 -5 17.733 17.070 0.617 222.428 o
-2 -3 -4 1140.530 1143.570 19.756 0.354 o
-2 -3 -3 27.947 29.376 0.547 154.224 o
-2 -3 -2 1274.290 1301.790 20.214 0.308 o
-2 -3 -1 932.666 988.559 14.763 0.555 o
-2 -2 -20 9.762 11.928 2.169 54.612 o
-2 -2 -19 8.379 11.957 1.542 100.096 o
-2 -2 -18 18.252 18.752 1.333 104.468 o
-2 -2 -17 77.181 77.782 1.761 34.062 o
-2 -2 -16 20.859 24.054 0.965 136.656 o
-2 -2 -15 21.259 21.696 0.895 148.002 o
-2 -2 -14 64.290 63.079 1.273 49.730 o
-2 -2 -13 59.724 55.698 1.124 57.810 o
-2 -2 -12 305.518 292.229 4.556 4.753 o
-2 -2 -11 22.832 22.572 0.627 178.567 o
-2 -2 -10 45.919 43.651 0.885 82.504 o
-2 -2 -9 239.637 234.233 3.641 7.117 o
-2 -2 -8 104.600 103.179 1.681 26.665 o
-2 -2 -7 350.518 346.703 5.262 3.662 o
-2 -2 -6 1360.320 1349.810 20.214 0.290 o
-2 -2 -5 565.743 570.610 9.908 1.332 o
-2 -2 -4 926.981 986.331 17.051 0.488 o
-2 -2 -3 500.638 518.433 9.072 1.609 o
-2 -2 -2 1125.800 1170.860 17.478 0.396 o
-2 -2 -1 78.271 84.766 1.333 38.929 o
-2 -1 -20 20.586 20.294 2.039 54.524 o
-2 -1 -19 32.781 39.493 1.880 51.773 o
-2 -1 -18 100.694 99.717 2.268 22.591 o
-2 -1 -17 4.959 3.502 0.786 342.899 o
-2 -1 -16 6.580 8.098 0.885 252.788 o
-2 -1 -15 86.506 88.436 1.691 31.566 o
-2 -1 -14 21.980 22.840 0.836 152.158 o
-2 -1 -13 293.292 285.255 4.477 4.998 o
-2 -1 -12 4.933 5.581 0.517 553.739 o
-2 -1 -11 31.022 30.500 0.796 122.075 o
-2 -1 -10 113.734 113.167 1.880 22.975 o
-2 -1 -9 80.146 77.683 1.373 38.895 o
-2 -1 -8 1212.800 1196.990 17.846 0.366 o
-2 -1 -7 241.094 237.157 3.720 6.955 o
-2 -1 -6 139.264 137.082 2.169 17.287 o
-2 -1 -5 838.700 853.159 13.042 0.700 o
-2 -1 -4 258.504 261.360 4.039 6.052 o
-2 -1 -3 5755.070 6008.010 90.625 0.016 o
-2 -1 -2 816.465 859.993 12.883 0.719 o
-2 -1 -1 1624.740 1700.260 25.427 0.193 o
-1 -18 -6 15.378 16.832 4.029 16.736 o
-1 -18 -5 8.434 9.331 2.596 39.780 o
-1 -18 -4 38.478 35.126 2.537 33.299 o
-1 -18 -3 6.532 7.958 2.278 51.575 o
-1 -18 -2 28.872 29.714 2.328 40.661 o
-1 -18 -1 2.450 2.666 1.980 70.626 o
-1 -17 -9 8.129 11.082 4.646 12.946 o
-1 -17 -8 1.676 3.372 1.661 99.520 o
-1 -17 -7 13.665 12.495 1.880 67.859 o
-1 -17 -6 11.522 14.464 1.731 78.731 o
-1 -17 -5 40.127 35.166 1.850 50.666 o
-1 -17 -4 24.334 28.013 2.109 48.995 o
-1 -17 -3 12.703 14.285 1.771 75.034 o
-1 -17 -2 10.055 10.614 1.582 94.799 o
-1 -17 -1 17.957 19.080 1.811 67.486 o
-1 -16 -10 22.214 21.179 1.900 59.881 o
-1 -16 -9 53.600 51.958 2.089 37.427 o
-1 -16 -8 75.914 72.848 2.308 27.482 o
-1 -16 -7 24.033 25.447 1.612 73.005 o
-1 -16 -6 84.809 84.318 2.238 26.049 o
-1 -16 -5 31.159 33.106 1.602 65.873 o
-1 -16 -4 21.075 21.985 1.413 91.431 o
-1 -16 -3 44.642 47.889 1.811 47.603 o
-1 -16 -2 71.877 75.047 2.457 26.125 o
-1 -16 -1 68.901 71.923 2.497 26.279 o
-1 -15 -12 9.937 11.331 2.248 51.208 o
-1 -15 -11 3.934 7.640 2.189 56.610 o
-1 -15 -10 100.882 102.811 2.756 18.773 o
-1 -15 -9 35.585 38.439 1.592 61.892 o
-1 -15 -8 17.198 19.398 1.432 95.785 o
-1 -15 -7 13.576 16.454 1.333 113.472 o
-1 -15 -6 74.124 79.016 2.109 29.785 o
-1 -15 -5 166.795 164.508 3.313 10.812 o
-1 -15 -4 16.584 17.429 1.154 129.809 o
-1 -15 -3 21.098 24.313 1.214 107.897 o
-1 -15 -2 29.952 32.331 1.363 80.254 o
-1 -15 -1 12.759 14.564 1.074 156.117 o
-1 -14 -13 77.258 70.341 4.019 13.448 o
-1 -14 -12 14.696 16.394 2.109 54.595 o
-1 -14 -11 18.969 18.712 1.801 67.557 o
-1 -14 -10 25.626 25.994 1.373 87.231 o
-1 -14 -9 32.164 35.922 1.432 72.744 o
-1 -14 -8 33.641 34.380 1.323 78.141 o
-1 -14 -7 9.056 10.296 1.015 190.640 o
-1 -14 -6 4.092 5.451 0.756 361.358 o
-1 -14 -5 4.692 6.655 0.925 256.213 o
-1 -14 -4 65.793 66.511 1.711 39.508 o
-1 -14 -3 137.314 136.813 2.795 14.672 o
-1 -14 -2 4.082 4.297 0.726 392.936 o
-1 -14 -1 24.729 24.949 0.915 131.727 o
-1 -13 -15 9.896 5.690 4.029 17.131 o
-1 -13 -14 21.728 19.448 3.392 22.623 o
-1 -13 -13 2.090 5.611 1.602 104.844 o
-1 -13 -12 26.901 24.482 1.661 68.461 o
-1 -13 -11 7.035 8.943 1.413 120.366 o
-1 -13 -10 112.647 113.326 2.397 19.598 o
-1 -13 -9 14.419 16.185 1.025 157.375 o
-1 -13 -8 33.129 36.220 1.184 85.941 o
-1 -13 -7 0.418 0.099 0.676 604.040 o
-1 -13 -6 79.861 83.313 1.860 31.471 o
-1 -13 -5 35.012 36.399 1.283 78.121 o
-1 -13 -4 161.047 153.983 2.984 12.237 o
-1 -13 -3 19.344 19.657 0.786 175.013 o
-1 -13 -2 155.760 155.704 2.646 13.577 o
-1 -13 -1 41.223 43.015 1.234 72.060 o
-1 -12 -16 29.486 32.181 5.710 8.320 o
-1 -12 -15 1.765 4.347 2.994 31.375 o
-1 -12 -14 6.748 8.486 3.551 21.991 o
-1 -12 -13 33.795 39.593 1.840 52.740 o
-1 -12 -12 11.128 11.589 1.373 116.600 o
-1 -12 -11 27.346 29.167 1.323 87.188 o
-1 -12 -10 19.049 18.394 0.925 155.632 o
-1 -12 -9 19.957 21.657 1.015 135.575 o
-1 -12 -8 14.909 14.922 0.836 195.953 o
-1 -12 -7 34.937 35.335 1.154 86.196 o
-1 -12 -6 47.660 48.824 1.273 63.328 o
-1 -12 -5 3.376 3.462 0.487 713.767 o
-1 -12 -4 48.373 49.441 1.104 68.698 o
-1 -12 -3 311.709 303.738 4.735 4.500 o
-1 -12 -2 92.692 94.634 1.741 29.088 o
-1 -12 -1 31.466 31.873 0.935 108.624 o
-1 -11 -16 9.003 6.983 2.775 35.163 o
-1 -11 -15 34.231 38.648 3.054 25.137 o
-1 -11 -14 43.794 45.303 3.114 23.176 o
-1 -11 -13 95.237 97.061 2.805 19.151 o
-1 -11 -12 107.408 108.641 2.805 17.683 o
-1 -11 -11 64.999 69.028 2.009 34.136 o
-1 -11 -10 37.972 39.304 1.104 83.372 o
-1 -11 -9 28.440 29.297 0.955 114.962 o
-1 -11 -8 0.790 0.935 0.378 1565.520 o
-1 -11 -7 67.288 68.710 1.512 42.425 o
-1 -11 -6 249.480 240.340 3.999 6.428 o
-1 -11 -5 10.437 11.341 0.617 312.318 o
-1 -11 -4 3.878 4.089 0.557 571.804 o
-1 -11 -3 27.015 30.381 0.905 121.283 o
-1 -11 -2 62.878 65.696 1.333 48.464 o
-1 -11 -1 123.886 127.751 2.189 19.036 o
-1 -10 -17 0.696 0.428 2.686 39.379 o
-1 -10 -16 3.246 3.939 2.437 46.712 o
-1 -10 -15 26.807 24.701 2.974 27.815 o
-1 -10 -14 24.706 27.098 1.323 91.397 o
-1 -10 -13 2.441 1.980 0.905 307.471 o
-1 -10 -12 2.678 3.124 0.885 310.720 o
-1 -10 -11 160.553 162.857 3.840 9.667 o
-1 -10 -10 33.737 31.863 1.015 99.085 o
-1 -10 -9 53.483 54.445 1.243 58.686 o
-1 -10 -8 14.468 15.210 0.627 250.368 o
-1 -10 -7 203.834 205.364 3.283 8.937 o
-1 -10 -6 354.751 353.796 5.680 3.407 o
-1 -10 -5 152.388 153.317 2.527 14.270 o
-1 -10 -4 282.028 280.420 4.765 4.929 o
-1 -10 -3 202.634 200.012 3.193 9.224 o
-1 -10 -2 8.020 8.078 0.587 386.816 o
-1 -10 -1 70.913 76.559 1.423 41.387 o
-1 -9 -18 41.167 45.193 5.014 10.325 o
-1 -9 -17 57.964 58.752 4.049 14.225 o
-1 -9 -16 12.503 13.101 2.716 35.595 o
-1 -9 -15 157.076 148.671 3.949 9.698 o
-1 -9 -14 56.387 59.797 1.920 39.132 o
-1 -9 -13 62.752 64.542 1.890 37.321 o
-1 -9 -12 26.926 30.371 1.224 94.272 o
-1 -9 -11 150.548 147.059 3.512 11.184 o
-1 -9 -10 24.382 23.845 0.706 159.308 o
-1 -9 -9 6.393 6.546 0.517 492.076 o
-1 -9 -8 157.471 156.589 2.517 13.891 o
-1 -9 -7 216.729 214.317 3.442 8.177 o
-1 -9 -6 27.773 30.132 0.786 131.066 o
-1 -9 -5 52.072 52.226 1.124 64.100 o
-1 -9 -4 91.493 93.172 1.631 30.635 o
-1 -9 -3 375.168 363.923 5.581 3.285 o
-1 -9 -2 318.693 309.478 4.765 4.380 o
-1 -9 -1 214.397 215.182 3.412 8.276 o
-1 -8 -18 30.294 28.003 4.447 13.332 o
-1 -8 -17 9.563 10.634 2.487 42.728 o
-1 -8 -16 134.111 126.875 3.253 13.238 o
-1 -8 -15 31.600 37.195 1.651 62.018 o
-1 -8 -14 135.105 140.603 3.402 12.308 o
-1 -8 -13 10.878 11.420 0.935 200.276 o
-1 -8 -12 35.472 38.150 1.263 77.937 o
-1 -8 -11 29.680 31.346 1.005 106.680 o
-1 -8 -10 31.808 31.236 0.726 125.112 o
-1 -8 -9 111.716 112.729 1.920 22.997 o
-1 -8 -8 69.764 69.536 1.353 44.356 o
-1 -8 -7 16.612 17.677 0.607 230.112 o
-1 -8 -6 199.863 192.332 3.074 9.675 o
-1 -8 -5 196.977 189.835 3.094 9.776 o
-1 -8 -4 180.426 179.280 2.915 11.011 o
-1 -8 -3 89.229 86.079 1.532 33.086 o
-1 -8 -2 557.809 545.989 8.257 1.591 o
-1 -8 -1 601.755 584.069 8.933 1.383 o
-1 -7 -19 163.307 147.994 7.351 4.171 o
-1 -7 -18 105.783 104.721 5.093 8.401 o
-1 -7 -17 52.562 54.564 2.268 33.896 o
-1 -7 -16 8.624 11.380 1.423 114.361 o
-1 -7 -15 75.710 80.419 2.308 26.931 o
-1 -7 -14 18.864 21.547 1.045 134.475 o
-1 -7 -13 18.912 20.383 0.915 154.418 o
-1 -7 -12 18.543 20.204 0.816 172.097 o
-1 -7 -11 30.457 32.748 1.045 101.215 o
-1 -7 -10 79.962 77.951 1.502 37.032 o
-1 -7 -9 141.305 135.977 2.198 17.026 o
-1 -7 -8 183.908 179.957 2.825 11.070 o
-1 -7 -7 79.348 76.967 1.343 39.711 o
-1 -7 -6 344.802 345.430 5.272 3.705 o
-1 -7 -5 34.868 34.818 0.776 111.198 o
-1 -7 -4 444.234 431.897 6.546 2.433 o
-1 -7 -3 127.175 125.870 2.029 19.678 o
-1 -7 -2 404.055 396.333 6.028 2.856 o
-1 -7 -1 1099.330 1109.370 16.583 0.429 o
-1 -6 -19 8.473 11.102 2.238 52.139 o
-1 -6 -18 29.018 28.361 2.059 49.057 o
-1 -6 -17 3.632 5.113 1.512 114.840 o
-1 -6 -16 66.273 68.352 2.129 32.041 o
-1 -6 -15 20.672 23.248 1.283 102.606 o
-1 -6 -14 103.127 104.234 2.586 19.678 o
-1 -6 -13 6.521 8.655 0.776 299.004 o
-1 -6 -12 56.734 56.892 1.353 53.064 o
-1 -6 -11 69.108 67.327 1.234 47.365 o
-1 -6 -10 180.924 176.764 2.785 11.367 o
-1 -6 -9 23.145 24.114 0.627 173.889 o
-1 -6 -8 57.886 57.837 1.084 59.354 o
-1 -6 -7 407.842 395.368 6.009 2.846 o
-1 -6 -6 47.602 49.381 0.935 75.703 o
-1 -6 -5 270.115 276.491 4.238 5.564 o
-1 -6 -4 130.606 128.129 2.198 18.321 o
-1 -6 -3 152.264 152.471 2.417 14.703 o
-1 -6 -2 409.359 419.750 6.357 2.665 o
-1 -6 -1 372.405 388.076 6.367 2.917 o
-1 -5 -19 3.135 6.068 2.586 41.417 o
-1 -5 -18 49.542 56.156 2.636 28.219 o
-1 -5 -17 33.530 36.857 1.920 50.614 o
-1 -5 -16 4.421 4.994 1.124 192.110 o
-1 -5 -15 34.982 36.907 0.995 94.957 o
-1 -5 -14 8.893 10.256 0.617 339.307 o
-1 -5 -13 207.604 198.201 3.432 8.659 o
-1 -5 -12 183.895 171.839 2.915 11.021 o
-1 -5 -11 104.226 103.209 1.761 26.058 o
-1 -5 -10 55.916 57.349 1.064 61.378 o
-1 -5 -9 51.222 50.565 0.975 70.389 o
-1 -5 -8 108.769 102.960 1.721 25.657 o
-1 -5 -7 85.422 83.244 1.403 36.052 o
-1 -5 -6 132.625 134.445 2.159 18.043 o
-1 -5 -5 692.786 699.524 10.505 1.029 o
-1 -5 -4 187.286 185.458 2.885 10.676 o
-1 -5 -3 554.200 559.180 8.396 1.564 o
-1 -5 -2 63.268 63.666 1.084 54.329 o
-1 -5 -1 490.496 495.732 7.461 1.954 o
-1 -4 -20 9.669 8.466 2.785 34.720 o
-1 -4 -19 4.480 4.755 2.557 42.220 o
-1 -4 -18 7.085 9.570 1.303 136.813 o
-1 -4 -17 36.493 38.339 1.442 68.007 o
-1 -4 -16 21.325 22.860 0.945 139.540 o
-1 -4 -15 9.518 9.828 0.716 288.848 o
-1 -4 -14 123.421 123.135 2.099 19.827 o
-1 -4 -13 56.149 58.314 1.234 56.225 o
-1 -4 -12 41.368 42.129 0.925 86.997 o
-1 -4 -11 32.692 31.754 0.766 119.432 o
-1 -4 -10 79.222 75.415 1.343 40.013 o
-1 -4 -9 88.776 85.950 1.542 33.094 o
-1 -4 -8 157.758 153.446 2.417 14.313 o
-1 -4 -7 316.697 308.543 4.705 4.443 o
-1 -4 -6 157.116 157.604 2.477 14.018 o
-1 -4 -5 32.550 33.862 0.647 126.263 o
-1 -4 -4 564.026 583.472 8.754 1.472 o
-1 -4 -3 640.309 641.051 9.600 1.208 o
-1 -4 -2 1837.650 1916.160 28.580 0.153 o
-1 -4 -1 3394.350 3520.490 52.962 0.046 o
-1 -3 -20 6.455 5.770 2.218 54.613 o
-1 -3 -19 1.960 1.820 1.562 112.751 o
-1 -3 -18 38.754 44.795 1.870 48.665 o
-1 -3 -17 35.043 36.558 1.263 79.114 o
-1 -3 -16 6.504 7.262 0.865 264.873 o
-1 -3 -15 80.912 80.817 1.711 33.484 o
-1 -3 -14 51.761 53.211 1.164 62.688 o
-1 -3 -13 16.319 16.116 0.637 230.649 o
-1 -3 -12 97.072 97.539 1.691 28.459 o
-1 -3 -11 63.772 63.776 1.214 51.137 o
-1 -3 -10 212.817 208.338 3.283 8.631 o
-1 -3 -9 224.996 214.794 3.352 8.097 o
-1 -3 -8 475.476 476.374 7.192 2.084 o
-1 -3 -7 216.709 213.561 3.303 8.415 o
-1 -3 -6 598.658 593.052 8.873 1.387 o
-1 -3 -5 7.700 7.521 0.269 641.434 o
-1 -3 -4 115.104 119.613 1.870 22.431 o
-1 -3 -3 1441.280 1493.060 22.383 0.246 o
-1 -3 -2 591.890 634.306 9.520 1.291 o
-1 -3 -1 2267.940 2390.650 36.688 0.097 o
-1 -2 -20 99.173 92.545 3.044 17.389 o
-1 -2 -19 4.252 7.819 1.691 91.357 o
-1 -2 -18 43.880 44.666 1.552 56.946 o
-1 -2 -17 28.047 30.948 1.194 94.691 o
-1 -2 -16 56.257 59.986 1.403 51.224 o
-1 -2 -15 140.997 137.470 2.348 16.329 o
-1 -2 -14 19.120 19.289 0.756 181.890 o
-1 -2 -13 260.881 257.431 4.029 6.056 o
-1 -2 -12 144.144 142.901 2.348 15.883 o
-1 -2 -11 106.121 104.741 1.840 24.980 o
-1 -2 -10 138.240 133.311 2.169 17.541 o
-1 -2 -9 61.858 60.762 1.144 54.561 o
-1 -2 -8 143.396 145.826 2.318 15.953 o
-1 -2 -7 53.377 51.908 0.925 69.569 o
-1 -2 -6 1471.790 1513.710 22.592 0.239 o
-1 -2 -5 248.344 260.803 3.959 6.314 o
-1 -2 -4 434.626 446.182 6.705 2.400 o
-1 -2 -3 3623.910 3584.800 62.552 0.037 o
-1 -2 -2 2905.090 3043.060 45.820 0.061 o
-1 -2 -1 516.523 542.149 8.326 1.673 o
-1 -1 -20 3.212 3.183 1.671 96.837 o
-1 -1 -19 21.728 22.711 1.641 73.928 o
-1 -1 -18 112.769 114.450 2.348 19.852 o
-1 -1 -17 204.791 202.628 3.412 8.712 o
-1 -1 -16 98.285 101.050 1.880 26.173 o
-1 -1 -15 186.978 179.728 2.974 10.594 o
-1 -1 -14 41.362 41.274 1.025 82.618 o
-1 -1 -13 8.566 10.435 0.637 332.684 o
-1 -1 -12 37.024 38.041 0.905 96.687 o
-1 -1 -11 376.117 362.669 5.571 3.287 o
-1 -1 -10 248.287 240.271 3.730 6.768 o
-1 -1 -9 375.763 362.709 5.531 3.306 o
-1 -1 -8 99.178 94.157 1.552 29.716 o
-1 -1 -7 14.148 14.484 0.408 321.239 o
-1 -1 -6 912.125 909.852 13.609 0.622 o
-1 -1 -5 241.377 249.423 3.790 6.742 o
-1 -1 -4 457.179 472.842 7.103 2.170 o
-1 -1 -3 18.774 19.637 0.388 250.096 o
-1 -1 -2 4465.150 4558.270 79.911 0.023 o
-1 -1 -1 960.251 997.343 16.613 0.488 o
0 0 2 679.586 662.419 14.066 0.802 o
0 0 4 275.317 286.608 6.148 3.936 o
0 0 6 1.427 1.214 0.288 1940.800 o
0 0 8 219.312 220.614 4.825 6.075 o
0 0 10 497.130 492.509 10.515 1.412 o
0 0 12 5.236 4.705 0.657 423.092 o
0 0 14 220.728 211.064 4.765 6.200 o
0 0 16 15.652 19.020 1.482 93.283 o
0 0 18 353.900 331.105 7.521 2.689 o
0 0 20 3.124 2.636 2.984 31.525 o
0 1 1 375.122 384.187 5.760 3.149 o
0 1 2 4238.760 4397.080 66.681 0.029 o
0 1 3 5827.410 6105.230 92.704 0.015 o
0 1 4 3198.880 3321.340 50.038 0.051 o
0 1 5 734.950 771.984 11.579 0.880 o
0 1 6 37.380 35.385 0.667 112.686 o
0 1 7 580.628 583.283 8.754 1.442 o
0 1 8 0.573 0.428 0.209 4183.610 o
0 1 9 797.561 777.854 11.709 0.820 o
0 1 10 82.526 78.459 1.393 37.745 o
0 1 11 102.883 99.996 1.741 26.727 o
0 1 12 0.777 1.114 0.398 1425.730 o
0 1 13 171.056 166.030 2.686 12.353 o
0 1 14 296.203 285.185 4.506 4.940 o
0 1 15 63.040 66.820 1.413 46.427 o
0 1 16 0.346 1.442 0.736 495.810 o
0 1 17 20.197 21.318 1.154 118.418 o
0 1 18 0.138 1.701 1.104 228.138 o
0 1 19 58.836 61.378 2.029 36.141 o
0 1 20 137.316 127.124 3.432 12.395 o
0 2 0 4.822 4.646 0.239 999.299 o
0 2 1 2718.980 2834.650 42.587 0.070 o
0 2 2 187.959 197.067 2.984 10.203 o
0 2 3 55.421 55.240 0.895 67.344 o
0 2 4 891.919 919.322 13.758 0.624 o
0 2 5 1859.950 1815.200 27.685 0.159 o
0 2 6 544.379 535.812 8.068 1.659 o
0 2 7 334.643 343.460 5.322 3.765 o
0 2 8 29.216 27.595 0.617 146.550 o
0 2 9 148.463 145.070 2.308 15.644 o
0 2 10 1.215 0.905 0.259 2394.910 o
0 2 11 356.295 340.197 5.233 3.657 o
0 2 12 198.606 200.420 3.183 9.365 o
0 2 13 17.662 16.892 0.647 217.065 o
0 2 14 49.164 48.705 1.094 68.715 o
0 2 15 15.758 18.463 0.746 202.182 o
0 2 16 4.493 4.676 0.806 328.810 o
0 2 17 2.325 3.014 0.885 315.210 o
0 2 18 37.972 42.338 1.532 61.765 o
0 2 19 13.836 19.438 1.970 60.936 o
0 2 20 0.026 0.965 1.801 87.544 o
0 3 1 662.079 697.952 11.530 0.981 o
0 3 2 1358.950 1428.580 21.398 0.271 o
0 3 3 2344.870 2399.190 35.932 0.097 o
0 3 4 153.386 159.096 2.457 14.273 o
0 3 5 34.225 33.773 0.657 121.742 o
0 3 6 165.237 165.612 2.567 13.023 o
0 3 7 17.899 16.931 0.448 257.906 o
0 3 8 73.919 74.191 1.273 43.245 o
0 3 9 2.471 2.845 0.328 1236.400 o
0 3 10 31.734 32.410 0.746 122.360 o
0 3 11 92.596 88.486 1.552 31.775 o
0 3 12 18.995 19.597 0.647 201.471 o
0 3 13 0.299 0.547 0.368 1860.180 o
0 3 14 273.719 270.313 4.228 5.566 o
0 3 15 564.657 545.024 8.277 1.575 o
0 3 16 10.068 12.246 0.875 219.046 o
0 3 17 18.931 20.572 1.054 134.173 o
0 3 18 5.138 5.392 1.214 165.430 o
0 3 19 0.794 2.208 1.572 112.735 o
0 3 20 43.719 43.910 2.507 32.195 o
0 4 0 361.290 388.922 8.326 2.286 o
0 4 1 783.545 828.687 12.355 0.777 o
0 4 2 619.967 674.684 10.097 1.164 o
0 4 3 733.403 765.170 11.460 0.892 o
0 4 4 963.359 986.411 14.763 0.543 o
0 4 5 357.555 355.159 5.362 3.531 o
0 4 6 45.829 44.974 0.826 84.328 o
0 4 7 395.009 403.237 6.098 2.860 o
0 4 8 30.848 29.108 0.667 135.150 o
0 4 9 86.296 85.044 1.442 35.057 o
0 4 10 1.926 1.432 0.298 1657.550 o
0 4 11 62.230 58.921 1.124 55.350 o
0 4 12 59.904 59.677 1.184 54.993 o
0 4 13 87.892 89.481 1.602 32.184 o
0 4 14 5.511 6.725 0.647 405.306 o
0 4 15 0.349 1.403 0.507 982.886 o
0 4 16 0.010 0.308 0.567 873.155 o
0 4 17 1.138 1.870 0.975 280.881 o
0 4 18 45.857 51.609 1.731 48.684 o
0 4 19 12.262 11.420 1.612 89.246 o
0 4 20 0.721 7.073 2.974 31.754 o
0 5 1 345.701 348.563 5.262 3.691 o
0 5 2 1243.560 1310.640 19.548 0.322 o
0 5 3 45.554 43.950 0.905 81.906 o
0 5 4 436.321 445.366 6.705 2.395 o
0 5 5 0.065 0.199 0.189 6984.640 o
0 5 6 33.987 34.479 0.706 118.071 o
0 5 7 295.904 292.099 4.467 4.932 o
0 5 8 282.443 280.470 4.337 5.279 o
0 5 9 8.050 8.177 0.448 478.566 o
0 5 10 26.260 27.665 0.686 148.849 o
0 5 11 1.554 0.965 0.328 1662.080 o
0 5 12 295.777 292.577 4.865 4.634 o
0 5 13 0.283 1.134 0.438 1307.620 o
0 5 14 25.147 26.242 0.816 140.083 o
0 5 15 18.296 20.363 0.856 166.071 o
0 5 16 398.308 388.076 6.924 2.600 o
0 5 17 3.390 4.347 1.054 221.315 o
0 5 18 28.471 30.888 1.542 71.642 o
0 5 19 2.500 1.035 4.089 16.965 o
0 6 0 0.027 3.472 0.597 693.185 o
0 6 1 770.088 799.938 11.947 0.819 o
0 6 2 74.472 76.937 1.313 41.873 o
0 6 3 869.133 890.583 13.310 0.661 o
0 6 4 195.110 198.808 3.094 9.686 o
0 6 5 464.589 469.450 7.083 2.155 o
0 6 6 14.609 14.922 0.458 298.442 o
0 6 7 25.590 26.591 0.637 158.364 o
0 6 8 7.715 6.337 0.388 566.461 o
0 6 9 0.232 0.696 0.269 3161.240 o
0 6 10 191.982 182.514 2.885 10.548 o
0 6 11 10.556 10.992 0.507 361.821 o
0 6 12 105.680 102.165 1.751 25.987 o
0 6 13 26.772 28.819 0.846 129.363 o
0 6 14 23.159 24.472 0.766 154.851 o
0 6 15 22.113 22.452 0.895 144.385 o
0 6 16 6.502 7.033 0.816 288.302 o
0 6 17 336.302 311.428 10.037 1.954 o
0 6 18 7.409 5.521 2.318 50.024 o
0 6 19 49.248 54.057 4.815 10.856 o
0 7 1 186.705 184.752 2.915 10.644 o
0 7 2 6.786 6.198 0.428 567.771 o
0 7 3 215.501 213.362 3.323 8.418 o
0 7 4 18.670 20.731 0.597 209.241 o
0 7 5 34.156 33.355 0.776 114.010 o
0 7 6 394.326 380.416 5.810 3.030 o
0 7 7 251.155 241.126 3.730 6.704 o
0 7 8 0.833 1.562 0.288 2132.820 o
0 7 9 229.391 218.366 3.432 7.821 o
0 7 10 244.548 245.106 3.910 6.580 o
0 7 11 62.821 63.537 1.174 52.584 o
0 7 12 54.357 54.544 1.084 62.868 o
0 7 13 48.277 49.719 1.054 70.484 o
0 7 14 2.981 4.685 0.587 555.424 o
0 7 15 15.829 14.982 1.771 72.617 o
0 7 16 33.344 34.728 3.243 22.980 o
0 7 17 41.346 37.633 3.014 25.012 o
0 7 18 90.195 90.804 5.073 8.850 o
0 7 19 54.370 48.148 4.437 12.463 o
0 8 0 14.334 13.271 0.806 210.415 o
0 8 1 1034.050 1040.840 15.578 0.484 o
0 8 2 118.401 121.921 2.009 20.989 o
0 8 3 159.362 157.644 2.537 13.680 o
0 8 4 293.236 284.628 4.407 5.057 o
0 8 5 26.678 27.884 0.696 146.146 o
0 8 6 88.727 87.213 1.522 33.186 o
0 8 7 0.299 0.507 0.308 2539.020 o
0 8 8 14.130 14.942 0.537 280.243 o
0 8 9 489.262 470.813 7.133 2.062 o
0 8 10 5.121 5.591 0.458 615.667 o
0 8 11 0.033 0.766 0.358 2019.850 o
0 8 12 5.385 5.382 0.487 574.201 o
0 8 13 21.468 21.189 0.726 172.739 o
0 8 14 1.260 2.586 1.820 84.026 o
0 8 15 23.217 26.242 2.397 40.510 o
0 8 16 0.098 0.209 2.228 57.366 o
0 8 17 13.755 16.712 3.711 19.648 o
0 8 18 5.987 10.077 3.392 24.038 o
0 9 1 92.431 87.561 1.572 31.699 o
0 9 2 296.411 293.373 4.546 4.859 o
0 9 3 266.451 266.493 4.148 5.777 o
0 9 4 379.002 371.672 5.720 3.180 o
0 9 5 187.836 186.831 2.994 10.378 o
0 9 6 135.502 134.028 2.228 17.467 o
0 9 7 165.115 162.787 2.646 12.863 o
0 9 8 0.242 0.716 0.328 2255.280 o
0 9 9 186.741 187.786 3.044 10.289 o
0 9 10 16.562 16.663 0.696 213.585 o
0 9 11 21.982 23.019 0.786 158.683 o
0 9 12 99.197 97.937 2.009 25.114 o
0 9 13 95.456 102.344 4.118 11.797 o
0 9 14 77.456 79.563 3.263 17.837 o
0 9 15 0.252 3.452 2.079 65.047 o
0 9 16 13.719 12.415 2.328 46.854 o
0 9 17 13.341 17.498 3.104 27.476 o
0 9 18 1.965 9.898 5.262 10.217 o
0 10 0 445.073 436.701 9.411 1.744 o
0 10 1 89.402 89.272 1.731 30.397 o
0 10 2 106.473 105.786 1.910 24.293 o
0 10 3 8.705 9.252 0.597 359.831 o
0 10 4 730.117 715.510 11.032 0.945 o
0 10 5 0.492 0.706 0.398 1544.070 o
0 10 6 4.884 5.312 0.477 607.566 o
0 10 7 40.324 40.398 0.995 85.811 o
0 10 8 0.188 0.537 0.398 1652.710 o
0 10 9 0.261 0.348 0.388 1738.420 o
0 10 10 1.345 1.820 0.587 686.876 o
0 10 11 35.651 36.877 0.995 94.049 o
0 10 12 2.639 1.621 0.507 779.018 o
0 10 13 169.812 161.155 5.829 5.760 o
0 10 14 10.813 11.530 2.039 60.578 o
0 10 15 58.658 57.648 3.462 18.225 o
0 10 16 0.553 1.791 2.507 45.059 o
0 10 17 1.198 3.701 3.392 24.580 o
0 11 1 25.756 28.540 0.915 125.101 o
0 11 2 0.911 0.627 0.348 1788.480 o
0 11 3 252.238 261.112 4.128 6.062 o
0 11 4 37.974 41.095 1.045 85.560 o
0 11 5 52.698 54.992 1.124 62.667 o
0 11 6 4.114 4.735 0.557 551.642 o
0 11 7 54.563 56.305 1.343 54.635 o
0 11 8 1.920 1.164 0.507 848.954 o
0 11 9 58.972 61.985 1.502 47.118 o
0 11 10 35.115 36.151 1.035 92.798 o
0 11 11 26.735 29.485 1.015 112.661 o
0 11 12 27.388 27.148 1.015 113.617 o
0 11 13 27.169 27.854 2.268 43.014 o
0 11 14 36.340 38.011 3.004 25.638 o
0 11 15 149.408 144.702 5.621 6.400 o
0 11 16 0.331 4.775 3.243 26.900 o
0 12 0 427.160 401.546 8.714 1.978 o
0 12 1 37.537 40.677 1.045 86.321 o
0 12 2 62.966 64.104 1.373 47.902 o
0 12 3 38.154 39.453 1.054 85.772 o
0 12 4 1.870 2.517 0.587 643.887 o
0 12 5 130.230 131.292 2.338 17.503 o
0 12 6 39.319 41.244 1.144 78.873 o
0 12 7 155.163 147.318 2.825 13.226 o
0 12 8 127.029 132.625 2.606 16.370 o
0 12 9 0.131 0.438 0.617 728.909 o
0 12 10 37.915 40.249 1.184 78.746 o
0 12 11 1.302 1.522 0.776 427.776 o
0 12 12 50.825 47.979 1.552 52.567 o
0 12 13 6.776 10.724 2.467 44.000 o
0 12 14 24.599 23.139 3.651 19.515 o
0 12 15 2.573 11.012 3.134 28.298 o
0 12 16 36.773 37.493 6.247 6.933 o
0 13 1 11.076 13.161 0.756 246.083 o
0 13 2 68.738 71.485 1.432 42.896 o
0 13 3 44.795 47.143 1.174 69.892 o
0 13 4 22.490 23.825 0.935 136.456 o
0 13 5 54.592 57.867 1.442 51.489 o
0 13 6 31.460 33.644 1.224 86.792 o
0 13 7 3.307 4.735 0.836 324.603 o
0 13 8 8.416 9.092 0.895 232.769 o
0 13 9 12.169 11.619 0.975 184.095 o
0 13 10 23.523 25.288 1.074 116.880 o
0 13 11 28.736 29.923 1.363 82.627 o
0 13 12 142.375 132.535 5.302 7.134 o
0 13 13 44.559 41.085 3.004 24.644 o
0 13 14 11.484 12.236 3.910 17.972 o
0 13 15 4.493 9.500 3.691 20.491 o
0 14 0 333.042 332.289 7.322 2.855 o
0 14 1 27.204 29.197 0.995 113.855 o
0 14 2 11.180 15.230 0.826 217.774 o
0 14 3 128.148 124.020 2.557 16.861 o
0 14 4 0.341 1.830 0.667 589.892 o
0 14 5 0.502 1.343 0.706 532.589 o
0 14 6 24.900 29.794 1.184 100.630 o
0 14 7 2.180 2.268 0.945 285.919 o
0 14 8 10.180 10.296 1.015 185.791 o
0 14 9 16.212 17.389 1.283 114.188 o
0 14 10 2.371 3.253 1.104 211.966 o
0 14 11 29.503 29.207 1.423 78.459 o
0 14 12 30.623 31.754 3.183 24.076 o
0 14 13 36.608 38.797 3.621 18.714 o
0 15 1 6.856 7.978 0.885 251.168 o
0 15 2 73.300 74.897 1.870 33.729 o
0 15 3 1.535 2.298 0.856 349.421 o
0 15 4 22.512 25.616 1.243 101.919 o
0 15 5 160.780 158.619 3.233 11.391 o
0 15 6 0.077 0.607 0.995 284.796 o
0 15 7 15.611 15.757 1.273 117.865 o
0 15 8 5.391 6.426 1.353 135.362 o
0 15 9 26.227 31.624 1.641 67.594 o
0 15 10 6.675 7.053 1.432 119.733 o
0 15 11 6.222 10.654 1.671 90.012 o
0 15 12 9.585 8.615 4.108 16.452 o
0 16 0 32.249 35.066 2.278 40.493 o
0 16 1 32.589 34.728 1.552 66.801 o
0 16 2 59.511 61.906 2.228 32.451 o
0 16 3 41.767 44.646 2.169 39.597 o
0 16 4 222.196 215.809 4.168 6.940 o
0 16 5 34.968 38.598 1.552 63.960 o
0 16 6 7.516 9.848 1.502 107.131 o
0 16 7 15.370 17.349 1.532 90.088 o
0 16 8 5.362 4.775 1.462 119.495 o
0 16 9 5.171 4.954 1.820 80.135 o
0 16 10 18.381 20.184 1.880 63.096 o
0 16 11 0.088 0.000 2.497 45.726 o
0 17 1 121.695 108.243 3.581 12.899 o
0 17 2 280.714 264.076 6.148 3.979 o
0 17 3 99.783 100.553 2.994 17.377 o
0 17 4 0.082 0.905 1.462 132.341 o
0 17 5 27.635 33.017 2.457 37.280 o
0 17 6 7.811 8.336 2.109 58.954 o
0 17 7 72.045 75.693 2.616 24.266 o
0 17 8 30.475 31.097 2.218 43.124 o
0 17 9 23.452 24.959 3.541 20.640 o
0 18 0 11.839 11.271 2.706 36.091 o
0 18 1 18.340 25.606 2.338 43.523 o
0 18 2 0.305 2.716 2.029 68.389 o
0 18 3 78.380 76.996 3.144 18.760 o
0 18 4 17.722 19.408 2.497 39.722 o
0 18 5 197.730 176.366 4.765 6.840 o
0 18 6 4.037 8.615 2.994 30.887 o
1 0 1 86.229 96.087 1.452 33.510 o
1 0 2 1824.900 1874.420 28.361 0.156 o
1 0 3 3695.450 3793.180 57.678 0.039 o
1 0 4 448.123 480.810 7.202 2.163 o
1 0 5 871.576 883.997 13.261 0.663 o
1 0 6 14.580 14.086 0.388 323.921 o
1 0 7 140.989 142.085 2.258 16.538 o
1 0 8 170.348 165.970 2.606 12.621 o
1 0 9 173.442 172.983 2.736 11.927 o
1 0 10 231.474 224.185 3.502 7.600 o
1 0 11 91.865 89.680 1.552 31.806 o
1 0 12 20.041 21.040 0.667 188.923 o
1 0 13 38.356 37.484 0.895 95.727 o
1 0 14 106.811 104.055 1.840 24.927 o
1 0 15 79.565 81.881 1.572 35.603 o
1 0 16 20.404 21.348 0.915 148.309 o
1 0 17 6.965 9.192 1.045 194.423 o
1 0 18 5.940 7.630 1.313 139.857 o
1 0 19 4.473 4.606 1.452 122.630 o
1 0 20 73.436 71.286 2.795 22.502 o
1 1 0 5728.340 5921.360 88.785 0.016 o
1 1 1 959.412 988.848 14.802 0.543 o
1 1 2 4464.210 4693.840 82.269 0.022 o
1 1 3 18.720 19.020 0.368 256.587 o
1 1 4 457.257 473.757 7.113 2.166 o
1 1 5 241.608 250.010 3.790 6.732 o
1 1 6 911.675 913.712 13.678 0.619 o
1 1 7 14.148 13.857 0.418 322.392 o
1 1 8 99.180 93.908 1.542 29.837 o
1 1 9 375.649 366.947 5.591 3.268 o
1 1 10 248.008 241.634 3.750 6.736 o
1 1 11 376.137 357.109 5.581 3.301 o
1 1 12 36.970 36.459 0.895 98.550 o
1 1 13 8.476 9.082 0.617 353.860 o
1 1 14 41.437 42.348 1.054 80.507 o
1 1 15 187.301 179.440 2.935 10.680 o
1 1 16 98.273 105.219 1.950 25.229 o
1 1 17 205.295 209.651 3.581 8.303 o
1 1 18 112.771 115.515 2.437 19.226 o
1 1 19 21.759 26.422 1.731 67.356 o
1 1 20 3.183 2.636 2.000 68.882 o
1 2 0 35.699 33.952 0.587 122.680 o
1 2 1 516.298 532.778 7.988 1.741 o
1 2 2 2904.160 2991.810 46.267 0.061 o
1 2 3 3624.000 3725.410 64.771 0.035 o
1 2 4 434.016 437.985 6.755 2.405 o
1 2 5 248.142 249.791 3.810 6.586 o
1 2 6 1471.760 1480.800 24.074 0.228 o
1 2 7 53.396 52.783 0.935 68.869 o
1 2 8 143.623 145.965 2.308 15.972 o
1 2 9 61.854 62.254 1.134 54.380 o
1 2 10 138.182 134.087 2.198 17.373 o
1 2 11 106.070 104.512 1.791 25.407 o
1 2 12 144.204 143.528 2.378 15.732 o
1 2 13 260.915 261.500 4.128 5.921 o
1 2 14 19.063 21.189 0.796 171.402 o
1 2 15 140.975 137.609 2.368 16.238 o
1 2 16 56.239 58.145 1.353 52.996 o
1 2 17 28.026 30.421 1.184 95.822 o
1 2 18 43.793 45.840 1.572 55.987 o
1 2 19 4.225 4.576 1.820 80.984 o
1 2 20 98.925 90.327 2.905 18.422 o
1 3 0 150.324 159.166 2.437 14.538 o
1 3 1 2267.990 2470.420 36.946 0.095 o
1 3 2 591.583 610.769 9.152 1.351 o
1 3 3 1441.280 1519.550 22.820 0.240 o
1 3 4 115.319 115.256 1.860 22.757 o
1 3 5 7.686 7.660 0.269 638.730 o
1 3 6 598.544 594.156 8.923 1.381 o
1 3 7 216.426 211.193 3.273 8.505 o
1 3 8 475.130 463.133 7.003 2.149 o
1 3 9 225.106 214.695 3.333 8.126 o
1 3 10 212.688 208.000 3.263 8.673 o
1 3 11 63.676 64.223 1.204 51.294 o
1 3 12 97.070 95.330 1.701 28.574 o
1 3 13 16.436 17.240 0.686 214.826 o
1 3 14 51.674 53.937 1.194 61.548 o
1 3 15 81.098 83.154 1.592 34.754 o
1 3 16 6.486 7.232 0.746 322.891 o
1 3 17 34.967 38.150 1.323 75.226 o
1 3 18 38.794 43.224 1.681 55.326 o
1 3 19 1.942 2.835 1.542 114.848 o
1 3 20 6.410 7.938 2.139 58.082 o
1 4 0 522.062 552.266 8.277 1.658 o
1 4 1 3395.040 3618.820 60.205 0.040 o
1 4 2 1838.690 1921.140 30.600 0.143 o
1 4 3 640.791 648.492 9.709 1.192 o
1 4 4 564.002 578.100 8.665 1.489 o
1 4 5 32.647 33.514 0.657 125.728 o
1 4 6 157.262 160.519 2.517 13.786 o
1 4 7 316.482 310.125 4.705 4.437 o
1 4 8 157.592 152.720 2.407 14.382 o
1 4 9 88.710 85.562 1.711 31.165 o
1 4 10 79.166 76.907 1.363 39.486 o
1 4 11 32.734 31.614 0.766 119.491 o
1 4 12 41.408 41.234 0.905 88.492 o
1 4 13 56.092 56.792 1.134 59.486 o
1 4 14 123.547 122.498 2.099 19.848 o
1 4 15 9.537 10.256 0.686 299.085 o
1 4 16 21.225 22.353 0.885 148.481 o
1 4 17 36.482 39.354 1.661 58.261 o
1 4 18 7.045 8.058 1.353 130.245 o
1 4 19 4.490 5.810 2.129 59.809 o
1 4 20 9.667 16.175 3.213 26.129 o
1 5 0 132.021 139.698 2.228 17.523 o
1 5 1 490.230 515.678 7.769 1.867 o
1 5 2 63.286 61.577 1.064 55.370 o
1 5 3 554.138 558.145 8.406 1.564 o
1 5 4 187.267 189.616 2.935 10.481 o
1 5 5 692.488 687.239 10.316 1.051 o
1 5 6 132.603 135.400 2.179 17.904 o
1 5 7 85.338 85.243 1.482 34.790 o
1 5 8 108.733 103.856 1.741 25.433 o
1 5 9 51.268 51.769 0.985 69.499 o
1 5 10 55.962 55.410 1.054 62.303 o
1 5 11 104.214 102.891 1.761 26.087 o
1 5 12 183.866 180.594 2.885 10.914 o
1 5 13 207.573 194.958 3.313 8.925 o
1 5 14 8.859 10.953 0.597 344.752 o
1 5 15 34.929 36.101 0.965 97.511 o
1 5 16 4.477 6.217 1.084 201.040 o
1 5 17 33.562 37.175 1.990 48.213 o
1 5 18 49.407 55.807 2.567 29.315 o
1 5 19 3.133 5.113 2.387 48.496 o
1 6 0 9.943 10.445 0.388 438.527 o
1 6 1 372.885 382.018 5.780 3.161 o
1 6 2 409.297 424.824 6.436 2.628 o
1 6 3 152.266 154.490 2.437 14.564 o
1 6 4 130.796 134.794 2.189 18.046 o
1 6 5 269.848 271.229 4.168 5.671 o
1 6 6 47.596 48.267 0.935 76.260 o
1 6 7 407.612 391.289 5.919 2.888 o
1 6 8 58.039 58.026 1.094 58.929 o
1 6 9 23.098 23.756 0.607 177.515 o
1 6 10 180.927 174.157 2.756 11.501 o
1 6 11 68.963 69.088 1.263 46.469 o
1 6 12 56.694 57.379 1.363 52.694 o
1 6 13 6.576 7.739 0.766 308.351 o
1 6 14 103.180 105.278 2.228 22.266 o
1 6 15 20.800 22.602 1.403 92.220 o
1 6 16 66.195 64.532 2.129 32.444 o
1 6 17 3.621 3.681 1.582 106.608 o
1 6 18 28.947 29.396 1.920 54.034 o
1 6 19 8.552 6.715 1.910 70.669 o
1 7 0 24.348 24.502 0.637 166.927 o
1 7 1 1099.500 1121.580 16.752 0.424 o
1 7 2 403.745 400.690 6.078 2.829 o
1 7 3 127.062 123.155 2.009 19.946 o
1 7 4 444.450 433.966 6.585 2.417 o
1 7 5 34.876 33.733 0.766 112.907 o
1 7 6 344.743 341.172 5.223 3.747 o
1 7 7 79.421 75.972 1.363 39.555 o
1 7 8 183.961 178.614 2.815 11.120 o
1 7 9 141.388 136.773 2.228 16.852 o
1 7 10 79.990 80.120 1.423 37.844 o
1 7 11 30.507 30.998 1.045 102.493 o
1 7 12 18.471 19.677 0.865 165.040 o
1 7 13 18.836 20.194 0.915 154.966 o
1 7 14 18.799 21.497 1.243 110.861 o
1 7 15 75.866 82.378 2.557 24.032 o
1 7 16 8.659 9.769 1.293 134.778 o
1 7 17 52.586 50.555 1.990 40.012 o
1 7 18 105.839 105.169 4.795 9.195 o
1 7 19 163.358 150.282 7.570 3.975 o
1 8 0 1111.480 1095.690 16.404 0.432 o
1 8 1 601.438 596.613 9.122 1.350 o
1 8 2 558.250 554.773 8.376 1.564 o
1 8 3 88.939 88.576 1.582 32.276 o
1 8 4 180.451 173.391 2.775 11.488 o
1 8 5 197.236 190.631 3.014 9.919 o
1 8 6 200.019 199.574 3.153 9.391 o
1 8 7 16.631 17.876 0.587 233.756 o
1 8 8 69.989 71.674 1.313 44.579 o
1 8 9 111.889 112.122 2.079 21.890 o
1 8 10 31.811 32.828 0.776 119.405 o
1 8 11 29.719 29.267 1.005 108.390 o
1 8 12 35.493 35.056 1.204 82.802 o
1 8 13 10.860 12.604 1.064 167.485 o
1 8 14 135.287 132.028 3.263 13.017 o
1 8 15 31.598 33.117 1.582 66.554 o
1 8 16 134.057 124.478 3.651 11.789 o
1 8 17 9.535 12.136 2.716 36.145 o
1 8 18 30.315 30.848 4.268 14.337 o
1 9 0 60.097 59.677 1.194 54.635 o
1 9 1 214.177 219.380 3.601 7.923 o
1 9 2 318.563 305.240 4.695 4.448 o
1 9 3 375.441 373.801 5.909 3.118 o
1 9 4 91.453 90.148 1.592 31.409 o
1 9 5 52.222 51.251 1.174 62.728 o
1 9 6 27.807 31.764 0.856 122.624 o
1 9 7 216.666 213.889 3.372 8.298 o
1 9 8 157.493 152.421 2.517 14.017 o
1 9 9 6.365 6.794 0.477 525.009 o
1 9 10 24.257 24.641 0.706 158.338 o
1 9 11 150.221 148.979 3.571 10.979 o
1 9 12 26.873 30.112 1.283 90.044 o
1 9 13 62.542 64.542 1.920 36.828 o
1 9 14 56.270 59.657 1.890 39.806 o
1 9 15 157.022 148.840 3.661 10.480 o
1 9 16 12.540 14.375 2.855 32.364 o
1 9 17 57.867 58.235 4.288 12.951 o
1 9 18 41.254 45.840 4.865 10.899 o
1 10 0 0.280 0.627 0.388 1687.590 o
1 10 1 70.988 73.664 1.462 41.176 o
1 10 2 8.039 9.122 0.607 365.860 o
1 10 3 202.745 197.525 3.173 9.298 o
1 10 4 282.108 276.610 4.427 5.233 o
1 10 5 152.251 151.476 2.487 14.481 o
1 10 6 354.643 350.921 5.521 3.492 o
1 10 7 203.844 201.474 3.193 9.163 o
1 10 8 14.477 13.469 0.607 263.297 o
1 10 9 53.520 55.698 1.432 52.820 o
1 10 10 33.723 34.629 1.084 92.475 o
1 10 11 160.406 160.738 3.760 9.907 o
1 10 12 2.697 3.183 0.965 267.367 o
1 10 13 2.457 4.377 1.243 168.429 o
1 10 14 24.656 27.944 1.532 76.420 o
1 10 15 26.820 29.674 2.666 33.098 o
1 10 16 3.270 1.323 2.835 34.943 o
1 10 17 0.696 1.731 2.815 35.765 o
1 11 0 34.025 34.400 0.935 102.187 o
1 11 1 123.531 123.771 2.139 19.553 o
1 11 2 62.933 64.134 1.333 48.793 o
1 11 3 27.011 30.819 0.985 113.586 o
1 11 4 3.908 4.148 0.587 533.224 o
1 11 5 10.460 10.535 0.667 295.954 o
1 11 6 249.240 239.276 4.049 6.384 o
1 11 7 67.190 66.322 1.472 43.667 o
1 11 8 0.812 1.482 0.517 902.056 o
1 11 9 28.498 28.789 0.895 120.733 o
1 11 10 37.936 38.289 1.094 84.520 o
1 11 11 64.878 68.670 1.950 35.202 o
1 11 12 107.538 108.342 2.865 17.321 o
1 11 13 95.257 93.699 2.686 20.189 o
1 11 14 43.818 49.113 3.631 17.952 o
1 11 15 34.255 35.792 2.875 27.900 o
1 11 16 8.951 7.749 2.925 31.786 o
1 12 0 18.838 20.254 0.756 181.005 o
1 12 1 31.572 30.222 0.865 115.492 o
1 12 2 92.849 95.698 1.850 27.843 o
1 12 3 311.988 303.161 4.725 4.506 o
1 12 4 48.162 53.122 1.204 63.924 o
1 12 5 3.354 4.865 0.657 463.696 o
1 12 6 47.691 47.083 1.234 65.370 o
1 12 7 34.806 33.843 1.084 91.577 o
1 12 8 14.913 14.862 0.826 198.331 o
1 12 9 19.891 19.836 0.895 155.170 o
1 12 10 19.052 20.224 0.925 152.712 o
1 12 11 27.395 28.441 1.482 76.985 o
1 12 12 11.057 9.649 1.353 121.095 o
1 12 13 33.808 38.130 1.761 56.040 o
1 12 14 6.810 6.148 3.691 20.459 o
1 12 15 1.762 3.203 2.696 38.679 o
1 12 16 29.475 20.244 5.929 7.797 o
1 13 0 76.612 76.658 1.512 38.069 o
1 13 1 41.126 40.249 1.084 80.491 o
1 13 2 155.773 162.091 2.925 12.484 o
1 13 3 19.260 18.583 0.786 177.602 o
1 13 4 160.872 156.142 3.283 11.291 o
1 13 5 34.953 38.449 1.234 79.924 o
1 13 6 79.878 81.214 1.990 30.030 o
1 13 7 0.422 0.577 0.637 667.166 o
1 13 8 33.096 34.738 1.124 90.626 o
1 13 9 14.467 16.692 0.955 169.211 o
1 13 10 112.760 109.974 2.368 19.949 o
1 13 11 6.980 6.009 1.283 144.812 o
1 13 12 26.927 27.327 1.791 61.050 o
1 13 13 2.105 3.919 1.592 107.149 o
1 13 14 21.639 26.630 3.840 17.845 o
1 13 15 9.942 25.536 7.580 4.898 o
1 14 0 17.733 18.384 0.915 161.665 o
1 14 1 24.745 25.288 0.935 129.088 o
1 14 2 4.015 4.049 0.716 404.393 o
1 14 3 137.429 131.869 2.696 15.252 o
1 14 4 65.786 65.746 1.602 41.729 o
1 14 5 4.628 6.566 0.865 284.440 o
1 14 6 4.049 4.228 0.816 330.983 o
1 14 7 9.068 10.704 1.005 192.259 o
1 14 8 33.618 34.708 1.383 74.709 o
1 14 9 32.162 33.584 1.273 82.926 o
1 14 10 25.680 25.148 1.383 86.900 o
1 14 11 18.904 22.960 1.930 59.629 o
1 14 12 14.563 13.479 2.059 57.517 o
1 14 13 77.327 71.883 3.999 13.518 o
1 15 0 6.566 7.322 1.025 206.566 o
1 15 1 12.688 14.086 0.995 172.741 o
1 15 2 29.923 31.356 1.343 82.002 o
1 15 3 21.086 23.129 1.204 109.881 o
1 15 4 16.687 19.239 1.194 122.494 o
1 15 5 166.692 161.713 3.233 11.089 o
1 15 6 74.213 80.140 2.139 29.279 o
1 15 7 13.574 16.991 1.363 109.543 o
1 15 8 17.312 20.224 1.313 106.830 o
1 15 9 35.562 39.672 1.791 53.735 o
1 15 10 100.731 98.404 2.497 20.859 o
1 15 11 3.959 5.432 2.387 48.233 o
1 15 12 9.930 8.734 2.159 55.600 o
1 16 0 6.952 4.496 1.592 100.786 o
1 16 1 68.655 70.371 2.348 28.317 o
1 16 2 71.972 76.290 2.427 26.376 o
1 16 3 44.515 44.934 1.751 50.019 o
1 16 4 21.066 24.253 1.602 76.399 o
1 16 5 31.178 33.574 1.612 65.228 o
1 16 6 84.924 86.815 2.328 24.924 o
1 16 7 23.988 28.998 1.691 67.275 o
1 16 8 75.810 75.713 2.397 26.220 o
1 16 9 53.638 52.823 2.338 32.613 o
1 16 10 22.262 23.109 2.019 54.113 o
1 16 11 20.919 7.580 4.825 11.824 o
1 17 0 26.135 30.112 2.009 51.592 o
1 17 1 17.939 21.875 1.721 71.977 o
1 17 2 10.073 9.928 1.791 77.047 o
1 17 3 12.693 15.489 1.870 68.157 o
1 17 4 24.408 25.825 2.039 51.940 o
1 17 5 40.098 41.353 2.238 38.775 o
1 17 6 11.596 14.584 2.029 60.049 o
1 17 7 13.672 14.991 1.751 75.476 o
1 17 8 1.688 1.970 1.940 74.139 o
1 17 9 8.208 6.327 4.546 13.557 o
1 18 0 2.155 3.183 1.791 85.789 o
1 18 1 2.425 0.617 1.811 84.785 o
1 18 2 28.934 29.665 2.288 41.744 o
1 18 3 6.561 7.053 2.228 53.898 o
1 18 4 38.502 36.519 2.626 31.481 o
1 18 5 8.414 8.048 2.586 40.196 o
1 18 6 15.354 21.657 3.601 20.568 o
2 0 0 3271.510 3341.210 70.719 0.035 o
2 0 1 7905.150 8054.840 125.472 0.008 o
2 0 2 793.584 886.574 13.280 0.706 o
2 0 3 1.007 1.820 0.179 3095.610 o
2 0 4 30.481 29.316 0.547 145.936 o
2 0 5 620.110 626.616 9.421 1.265 o
2 0 6 844.082 854.651 12.813 0.707 o
2 0 7 565.599 570.848 8.585 1.504 o
2 0 8 1.303 1.224 0.239 2438.000 o
2 0 9 6.289 7.600 0.438 550.811 o
2 0 10 121.610 122.229 2.029 20.483 o
2 0 11 657.932 645.975 10.396 1.108 o
2 0 12 120.820 121.732 2.049 20.480 o
2 0 13 6.915 7.690 0.627 384.604 o
2 0 14 0.045 2.557 0.577 762.090 o
2 0 15 30.374 29.416 0.935 112.866 o
2 0 16 255.416 253.193 4.079 6.128 o
2 0 17 169.894 169.462 2.984 11.485 o
2 0 18 2.343 2.696 1.064 228.270 o
2 0 19 28.391 30.799 1.721 62.545 o
2 0 20 6.219 5.710 1.850 76.754 o
2 1 0 281.642 306.673 4.676 4.854 o
2 1 1 1624.970 1685.070 25.178 0.195 o
2 1 2 816.543 873.821 13.221 0.699 o
2 1 3 5755.210 6034.830 93.231 0.015 o
2 1 4 258.195 262.872 3.999 6.086 o
2 1 5 838.727 850.314 12.763 0.714 o
2 1 6 139.181 135.062 2.139 17.519 o
2 1 7 241.046 233.079 3.850 6.834 o
2 1 8 1213.430 1189.650 17.797 0.367 o
2 1 9 80.054 76.768 1.343 39.510 o
2 1 10 113.468 111.695 1.880 23.111 o
2 1 11 31.011 30.411 0.766 124.688 o
2 1 12 4.938 5.491 0.487 589.572 o
2 1 13 293.306 292.418 4.556 4.893 o
2 1 14 22.051 23.218 0.776 159.471 o
2 1 15 86.522 87.024 1.661 32.077 o
2 1 16 6.620 10.286 0.865 251.998 o
2 1 17 4.939 5.372 0.875 282.224 o
2 1 18 100.795 102.045 2.318 22.041 o
2 1 19 32.780 33.843 1.731 58.849 o
2 1 20 20.482 21.925 2.208 47.719 o
2 2 0 1102.760 1172.740 17.459 0.402 o
2 2 1 78.298 85.014 1.333 38.880 o
2 2 2 1126.070 1189.550 17.767 0.388 o
2 2 3 500.462 540.826 9.361 1.542 o
2 2 4 926.806 978.641 17.160 0.486 o
2 2 5 565.904 562.990 9.819 1.349 o
2 2 6 1360.490 1335.600 19.965 0.294 o
2 2 7 351.146 345.858 5.243 3.670 o
2 2 8 104.568 102.005 1.671 26.857 o
2 2 9 239.590 232.044 3.611 7.181 o
2 2 10 45.779 46.039 0.895 80.908 o
2 2 11 22.863 21.497 0.637 179.398 o
2 2 12 305.328 291.015 4.486 4.813 o
2 2 13 59.841 57.389 1.124 57.220 o
2 2 14 64.278 62.831 1.293 49.356 o
2 2 15 21.288 22.154 0.856 152.725 o
2 2 16 20.834 22.800 0.975 137.062 o
2 2 17 77.223 80.220 1.791 33.339 o
2 2 18 18.251 20.950 1.403 96.276 o
2 2 19 8.424 11.649 1.492 105.843 o
2 2 20 9.757 8.535 2.019 62.844 o
2 3 0 50.145 53.559 0.895 72.682 o
2 3 1 932.867 987.982 14.773 0.555 o
2 3 2 1273.840 1277.190 19.100 0.326 o
2 3 3 27.904 29.028 0.557 154.059 o
2 3 4 1140.830 1186.480 20.523 0.337 o
2 3 5 17.753 17.657 0.617 220.402 o
2 3 6 430.367 433.250 7.570 2.208 o
2 3 7 225.757 227.756 4.089 6.868 o
2 3 8 772.712 734.292 11.002 0.900 o
2 3 9 360.845 349.628 5.352 3.532 o
2 3 10 80.497 82.607 1.423 37.316 o
2 3 11 65.448 62.483 1.154 51.927 o
2 3 12 71.950 69.884 1.313 44.157 o
2 3 13 56.275 56.166 1.144 59.290 o
2 3 14 101.563 97.927 1.791 26.692 o
2 3 15 42.441 44.636 1.094 76.489 o
2 3 16 27.466 28.839 0.985 114.598 o
2 3 17 52.962 54.823 1.562 49.722 o
2 3 18 32.880 35.564 1.432 72.313 o
2 3 19 72.388 71.505 2.557 25.144 o
2 3 20 35.885 35.285 3.273 22.405 o
2 4 0 818.714 842.326 12.544 0.739 o
2 4 1 857.430 882.515 13.171 0.675 o
2 4 2 85.584 92.038 1.492 33.722 o
2 4 3 1646.420 1634.520 24.332 0.201 o
2 4 4 118.867 122.130 1.990 21.045 o
2 4 5 166.460 172.098 3.114 11.219 o
2 4 6 2.158 1.373 0.259 1824.670 o
2 4 7 643.766 653.863 11.709 1.005 o
2 4 8 204.125 203.205 3.730 8.156 o
2 4 9 88.029 86.288 1.791 30.309 o
2 4 10 69.834 70.520 1.542 40.690 o
2 4 11 40.447 39.682 0.826 94.912 o
2 4 12 94.191 91.640 1.582 30.746 o
2 4 13 3.835 3.929 0.458 724.154 o
2 4 14 35.030 34.927 0.875 104.140 o
2 4 15 29.279 29.147 0.945 114.361 o
2 4 16 23.658 25.735 1.353 91.101 o
2 4 17 35.194 38.588 1.830 52.708 o
2 4 18 34.653 40.836 2.238 40.189 o
2 4 19 35.136 36.538 2.497 34.583 o
2 4 20 6.247 10.037 3.949 17.867 o
2 5 0 56.446 58.195 1.015 62.096 o
2 5 1 355.920 362.033 5.481 3.463 o
2 5 2 322.723 322.878 4.894 4.196 o
2 5 3 212.927 212.457 3.283 8.569 o
2 5 4 160.279 169.880 2.696 12.778 o
2 5 5 466.789 459.184 6.924 2.202 o
2 5 6 116.966 119.742 2.328 19.297 o
2 5 7 167.493 166.885 3.104 11.311 o
2 5 8 116.314 116.141 2.268 19.913 o
2 5 9 0.808 1.542 0.428 1227.380 o
2 5 10 57.299 58.861 1.373 51.761 o
2 5 11 77.590 75.723 1.651 35.817 o
2 5 12 169.386 166.706 3.163 11.073 o
2 5 13 5.658 4.566 0.637 432.129 o
2 5 14 21.768 22.293 1.035 128.044 o
2 5 15 69.472 68.700 1.920 34.590 o
2 5 16 83.821 86.129 2.308 25.329 o
2 5 17 17.910 21.816 1.661 75.886 o
2 5 18 45.521 47.969 2.358 34.296 o
2 5 19 22.911 25.029 2.497 38.074 o
2 6 0 31.534 30.958 0.676 130.103 o
2 6 1 219.009 221.121 3.432 8.047 o
2 6 2 505.156 495.523 7.491 1.907 o
2 6 3 18.512 19.737 0.537 224.515 o
2 6 4 466.715 477.418 7.192 2.110 o
2 6 5 700.909 672.108 10.147 1.064 o
2 6 6 68.431 70.232 1.343 44.934 o
2 6 7 131.436 133.152 2.557 16.264 o
2 6 8 309.124 304.544 5.650 3.930 o
2 6 9 76.724 76.539 1.801 33.750 o
2 6 10 111.486 110.133 2.189 21.293 o
2 6 11 206.904 196.709 3.681 8.255 o
2 6 12 37.977 36.817 1.074 86.428 o
2 6 13 62.213 63.855 1.532 44.784 o
2 6 14 32.772 32.858 1.243 84.510 o
2 6 15 15.624 15.041 1.253 121.017 o
2 6 16 80.835 81.334 2.447 24.608 o
2 6 17 113.688 119.016 3.402 13.801 o
2 6 18 41.051 42.746 2.288 37.248 o
2 6 19 6.897 6.655 2.368 48.045 o
2 7 0 112.090 117.305 1.930 22.574 o
2 7 1 96.154 93.271 1.572 30.250 o
2 7 2 56.982 54.614 1.035 62.430 o
2 7 3 11.515 12.395 0.507 336.812 o
2 7 4 226.605 226.354 3.492 7.704 o
2 7 5 337.963 338.068 5.173 3.840 o
2 7 6 67.596 70.411 1.253 46.966 o
2 7 7 204.650 194.670 3.054 9.513 o
2 7 8 3.347 4.725 0.716 410.657 o
2 7 9 138.794 138.265 2.696 14.953 o
2 7 10 17.650 18.871 0.796 182.125 o
2 7 11 27.658 26.979 0.945 119.763 o
2 7 12 23.031 25.268 0.975 128.688 o
2 7 13 50.980 52.057 1.562 51.242 o
2 7 14 141.166 135.351 3.342 12.372 o
2 7 15 54.289 59.279 2.258 33.246 o
2 7 16 10.642 11.311 1.492 103.111 o
2 7 17 31.060 35.753 2.189 43.169 o
2 7 18 38.297 40.458 2.407 35.482 o
2 7 19 2.008 13.698 5.581 9.074 o
2 8 0 412.282 413.394 6.287 2.688 o
2 8 1 106.072 111.675 1.890 24.079 o
2 8 2 223.887 219.082 3.442 7.934 o
2 8 3 105.042 106.850 1.811 25.224 o
2 8 4 747.921 722.126 10.953 0.931 o
2 8 5 31.876 31.744 0.756 122.007 o
2 8 6 43.390 43.800 0.915 84.034 o
2 8 7 63.698 64.074 1.323 48.678 o
2 8 8 74.220 73.604 1.582 38.149 o
2 8 9 73.435 70.282 1.582 38.890 o
2 8 10 248.321 238.033 4.387 6.025 o
2 8 11 158.911 150.412 2.915 12.650 o
2 8 12 26.954 27.188 1.084 108.059 o
2 8 13 41.781 41.363 1.542 59.402 o
2 8 14 94.853 93.938 2.567 21.156 o
2 8 15 23.182 25.944 1.621 72.856 o
2 8 16 58.924 60.065 2.338 30.973 o
2 8 17 8.723 9.729 1.801 77.350 o
2 8 18 22.145 24.352 2.278 44.550 o
2 9 0 22.605 22.562 0.686 171.150 o
2 9 1 36.581 35.345 0.875 101.260 o
2 9 2 13.840 15.141 0.617 258.665 o
2 9 3 108.230 109.128 1.850 24.255 o
2 9 4 141.706 141.628 2.348 16.115 o
2 9 5 103.745 104.900 1.830 25.419 o
2 9 6 12.198 13.012 0.527 315.965 o
2 9 7 97.342 97.320 1.711 28.238 o
2 9 8 119.084 112.003 1.980 21.690 o
2 9 9 429.705 413.215 7.302 2.316 o
2 9 10 57.253 53.947 1.413 51.948 o
2 9 11 32.450 32.092 1.741 59.064 o
2 9 12 213.917 210.726 4.805 6.254 o
2 9 13 4.726 5.461 1.144 184.311 o
2 9 14 35.537 37.882 1.791 54.154 o
2 9 15 55.261 58.145 2.099 36.074 o
2 9 16 13.088 12.236 1.910 66.471 o
2 9 17 58.609 54.733 2.378 30.871 o
2 9 18 55.328 54.186 5.710 7.921 o
2 10 0 101.662 103.269 1.880 25.456 o
2 10 1 20.823 21.955 0.686 179.978 o
2 10 2 12.942 12.564 0.597 285.340 o
2 10 3 43.132 42.836 0.975 82.148 o
2 10 4 18.522 20.085 0.706 191.716 o
2 10 5 66.376 62.681 1.253 49.271 o
2 10 6 22.383 24.412 0.756 158.920 o
2 10 7 86.174 83.532 1.512 34.420 o
2 10 8 15.175 15.489 0.627 243.735 o
2 10 9 43.541 41.721 1.423 62.847 o
2 10 10 11.266 12.773 1.114 155.968 o
2 10 11 45.851 46.695 1.681 51.212 o
2 10 12 136.595 138.614 3.452 12.108 o
2 10 13 49.269 51.301 1.820 45.010 o
2 10 14 12.511 12.644 1.582 91.089 o
2 10 15 21.078 22.044 1.621 75.965 o
2 10 16 31.743 34.141 2.149 44.363 o
2 10 17 33.611 39.314 4.108 15.101 o
2 11 0 35.941 36.499 0.985 94.523 o
2 11 1 216.584 216.694 3.492 8.071 o
2 11 2 7.080 7.560 0.617 389.326 o
2 11 3 9.314 10.475 0.647 318.089 o
2 11 4 31.645 35.275 0.965 103.214 o
2 11 5 84.689 85.134 1.701 32.225 o
2 11 6 13.674 14.623 0.667 247.786 o
2 11 7 199.922 198.908 3.661 8.443 o
2 11 8 227.818 217.411 3.959 7.107 o
2 11 9 24.393 23.288 0.756 153.972 o
2 11 10 275.454 265.260 5.949 4.154 o
2 11 11 29.125 31.246 1.373 80.954 o
2 11 12 15.392 16.971 1.572 86.870 o
2 11 13 43.764 45.044 2.009 42.943 o
2 11 14 18.081 21.826 1.900 61.795 o
2 11 15 17.736 16.872 1.830 67.129 o
2 11 16 3.923 3.969 2.785 35.891 o
2 12 0 105.512 104.114 1.900 24.637 o
2 12 1 216.395 215.918 3.561 7.974 o
2 12 2 40.219 41.910 1.054 82.050 o
2 12 3 92.376 93.600 1.761 29.043 o
2 12 4 124.034 126.985 2.218 18.893 o
2 12 5 11.363 13.151 0.686 266.910 o
2 12 6 381.693 368.171 6.725 2.786 o
2 12 7 159.925 161.971 3.084 11.800 o
2 12 8 6.216 6.188 0.647 397.102 o
2 12 9 11.122 11.649 0.796 238.542 o
2 12 10 24.860 25.009 1.283 95.681 o
2 12 11 10.984 11.530 1.373 116.892 o
2 12 12 13.124 14.633 1.612 86.843 o
2 12 13 69.338 70.948 2.457 26.772 o
2 12 14 0.265 2.179 1.771 89.751 o
2 12 15 6.831 6.725 1.771 82.307 o
2 13 0 80.962 79.444 1.532 36.111 o
2 13 1 45.447 47.113 1.124 71.355 o
2 13 2 51.685 53.420 1.224 60.765 o
2 13 3 119.193 118.957 2.169 20.083 o
2 13 4 114.135 114.211 2.487 18.849 o
2 13 5 3.861 4.874 0.686 424.506 o
2 13 6 2.443 2.606 0.676 495.338 o
2 13 7 13.799 16.325 0.836 197.985 o
2 13 8 93.622 94.465 2.029 26.050 o
2 13 9 6.926 9.281 0.875 249.643 o
2 13 10 76.022 75.355 2.358 26.679 o
2 13 11 120.118 120.210 3.303 13.897 o
2 13 12 112.391 111.615 3.293 14.576 o
2 13 13 22.397 23.378 2.109 50.472 o
2 13 14 9.046 4.994 1.950 68.281 o
2 14 0 4.590 5.034 0.716 385.331 o
2 14 1 40.112 42.467 1.124 78.448 o
2 14 2 47.474 50.456 1.343 60.468 o
2 14 3 27.953 30.789 1.144 98.742 o
2 14 4 126.113 129.591 2.736 15.914 o
2 14 5 35.707 36.767 1.283 77.297 o
2 14 6 91.574 90.247 2.089 26.112 o
2 14 7 196.274 190.034 3.661 8.658 o
2 14 8 33.431 35.414 1.343 76.743 o
2 14 9 0.869 1.045 1.035 256.059 o
2 14 10 38.128 41.781 2.059 43.842 o
2 14 11 3.596 5.740 1.801 82.712 o
2 14 12 23.552 28.919 2.228 45.088 o
2 14 13 45.873 45.044 2.487 32.085 o
2 15 0 49.193 52.256 1.562 52.029 o
2 15 1 94.715 99.926 2.447 21.817 o
2 15 2 12.759 14.753 1.204 134.221 o
2 15 3 13.054 14.554 1.074 155.227 o
2 15 4 161.728 161.036 3.283 11.159 o
2 15 5 45.778 47.471 1.522 56.204 o
2 15 6 4.654 3.571 0.895 283.254 o
2 15 7 44.785 48.058 1.661 52.005 o
2 15 8 23.012 24.342 1.462 84.254 o
2 15 9 13.848 15.370 1.393 106.968 o
2 15 10 3.755 4.297 1.850 78.973 o
2 15 11 0.848 5.402 2.149 60.311 o
2 15 12 18.233 24.332 2.706 34.032 o
2 16 0 107.176 110.939 3.163 15.558 o
2 16 1 83.422 90.715 2.845 20.160 o
2 16 2 52.553 55.728 1.850 42.425 o
2 16 3 19.882 22.761 1.572 80.046 o
2 16 4 14.815 19.727 1.781 71.067 o
2 16 5 167.180 162.986 3.681 9.862 o
2 16 6 30.225 31.455 1.781 58.682 o
2 16 7 3.533 5.800 1.602 102.954 o
2 16 8 31.539 37.006 1.930 51.025 o
2 16 9 18.070 19.329 1.771 69.687 o
2 16 10 7.441 15.360 2.338 47.827 o
2 17 0 40.626 40.378 2.109 41.972 o
2 17 1 44.156 45.860 2.208 37.933 o
2 17 2 34.631 36.489 2.268 39.981 o
2 17 3 47.516 47.770 2.159 37.980 o
2 17 4 6.518 9.739 1.731 84.729 o
2 17 5 36.732 38.747 1.950 48.057 o
2 17 6 62.649 61.239 2.586 26.745 o
2 17 7 9.617 9.699 1.880 71.114 o
2 17 8 84.328 73.346 2.845 20.871 o
2 18 0 150.329 147.905 4.258 9.108 o
2 18 1 24.955 23.696 2.397 40.403 o
2 18 2 30.118 27.377 2.208 44.040 o
2 18 3 15.680 15.638 2.169 51.840 o
2 18 4 167.250 153.376 4.566 7.970 o
2 18 5 5.738 6.486 2.557 41.786 o
2 18 6 27.274 24.721 6.188 7.182 o
3 0 1 196.592 205.971 3.124 9.457 o
3 0 2 159.508 172.695 2.646 12.898 o
3 0 3 1439.610 1503.190 22.482 0.244 o
3 0 4 35.989 37.205 0.657 114.248 o
3 0 5 266.207 263.101 4.029 5.924 o
3 0 6 1377.490 1394.350 20.781 0.277 o
3 0 7 372.347 376.855 5.730 3.200 o
3 0 8 71.017 72.520 1.253 45.072 o
3 0 9 110.605 108.143 1.940 23.315 o
3 0 10 30.331 30.023 0.756 127.601 o
3 0 11 0.387 0.657 0.448 1280.680 o
3 0 12 6.049 7.003 0.517 495.349 o
3 0 13 10.385 11.490 0.637 303.767 o
3 0 14 460.316 442.939 6.765 2.293 o
3 0 15 1.432 1.582 0.617 633.643 o
3 0 16 87.026 91.132 1.820 29.684 o
3 0 17 16.497 18.642 1.094 136.963 o
3 0 18 4.883 6.536 1.293 147.470 o
3 0 19 0.760 3.173 1.621 105.518 o
3 0 20 13.554 17.449 2.218 50.256 o
3 1 0 690.297 727.139 10.813 0.994 o
3 1 1 560.990 577.523 8.615 1.502 o
3 1 2 22.637 22.253 0.438 206.364 o
3 1 3 530.172 549.640 8.784 1.565 o
3 1 4 387.635 400.511 6.327 2.824 o
3 1 5 1233.620 1211.880 18.155 0.354 o
3 1 6 603.043 615.236 9.242 1.319 o
3 1 7 148.591 147.069 2.318 15.523 o
3 1 8 265.999 257.660 3.959 6.041 o
3 1 9 50.574 48.655 0.955 72.505 o
3 1 10 45.155 42.497 0.865 84.930 o
3 1 11 46.204 44.238 0.925 80.191 o
3 1 12 369.849 355.815 5.451 3.403 o
3 1 13 66.765 64.323 1.253 48.707 o
3 1 14 130.372 132.764 2.238 17.927 o
3 1 15 60.091 62.492 1.363 49.796 o
3 1 16 160.464 162.638 2.855 12.460 o
3 1 17 46.117 49.660 1.403 59.482 o
3 1 18 1.323 2.407 1.194 189.587 o
3 1 19 42.667 44.944 1.920 45.740 o
3 1 20 14.555 13.489 2.129 54.324 o
3 2 0 1901.270 1999.880 29.883 0.141 o
3 2 1 714.017 756.565 11.311 0.922 o
3 2 2 223.143 227.030 3.452 7.839 o
3 2 3 996.649 1015.370 16.991 0.464 o
3 2 4 198.641 206.329 3.671 8.361 o
3 2 5 318.515 334.626 5.899 3.607 o
3 2 6 308.760 306.902 5.810 3.827 o
3 2 7 224.702 218.445 3.362 8.042 o
3 2 8 73.417 74.818 1.343 42.151 o
3 2 9 821.101 831.184 12.455 0.746 o
3 2 10 305.688 299.689 4.606 4.674 o
3 2 11 136.756 134.207 2.218 17.398 o
3 2 12 93.298 90.804 1.602 30.820 o
3 2 13 8.410 7.600 0.547 408.997 o
3 2 14 7.750 8.366 0.627 365.027 o
3 2 15 48.081 48.456 1.124 68.600 o
3 2 16 26.179 29.366 1.045 111.079 o
3 2 17 33.218 36.747 1.343 76.335 o
3 2 18 16.728 16.742 1.243 118.622 o
3 2 19 74.373 74.281 2.189 29.125 o
3 2 20 2.899 3.233 2.596 41.429 o
3 3 0 656.666 667.422 9.978 1.134 o
3 3 1 393.118 406.470 6.108 2.858 o
3 3 2 463.008 474.623 7.103 2.147 o
3 3 3 629.588 647.338 9.699 1.209 o
3 3 4 159.803 164.687 2.974 12.075 o
3 3 5 50.294 49.928 1.084 67.664 o
3 3 6 135.311 131.471 2.487 16.364 o
3 3 7 398.349 380.934 6.685 2.695 o
3 3 8 18.802 18.861 0.686 197.061 o
3 3 9 281.389 274.213 4.924 4.842 o
3 3 10 188.367 183.528 3.422 9.471 o
3 3 11 30.186 29.306 0.716 132.328 o
3 3 12 21.862 21.776 0.617 186.287 o
3 3 13 54.997 53.549 1.114 61.873 o
3 3 14 20.008 19.160 0.686 190.253 o
3 3 15 10.506 12.196 0.647 294.538 o
3 3 16 46.333 46.844 1.353 62.001 o
3 3 17 38.005 44.417 1.940 46.888 o
3 3 18 33.154 42.637 2.089 44.396 o
3 3 19 5.628 6.615 2.009 65.935 o
3 3 20 62.974 63.159 4.556 11.499 o
3 4 0 3449.980 3445.380 51.510 0.047 o
3 4 1 39.314 41.691 0.776 97.693 o
3 4 2 607.349 619.742 9.291 1.304 o
3 4 3 244.146 242.688 3.711 6.850 o
3 4 4 176.531 177.102 3.193 10.517 o
3 4 5 105.224 104.423 1.970 24.096 o
3 4 6 54.956 54.624 1.194 59.187 o
3 4 7 554.384 552.654 9.659 1.395 o
3 4 8 321.206 315.447 5.630 3.806 o
3 4 9 150.161 144.921 2.716 13.967 o
3 4 10 330.639 317.556 5.929 3.567 o
3 4 11 84.743 82.697 1.761 31.744 o
3 4 12 79.553 75.465 1.661 35.187 o
3 4 13 50.362 47.332 1.234 63.380 o
3 4 14 3.802 3.392 0.686 441.641 o
3 4 15 47.589 50.863 1.522 54.374 o
3 4 16 43.982 45.730 1.801 48.569 o
3 4 17 36.005 40.090 1.771 54.160 o
3 4 18 9.757 13.360 2.099 57.616 o
3 4 19 1.133 2.407 2.089 64.273 o
3 4 20 25.949 24.203 8.605 3.782 o
3 5 0 1.835 2.378 0.298 1548.370 o
3 5 1 198.675 199.783 3.094 9.549 o
3 5 2 831.564 841.818 12.982 0.711 o
3 5 3 2.320 2.268 0.249 1670.840 o
3 5 4 51.322 50.386 0.925 72.061 o
3 5 5 787.883 809.558 13.997 0.698 o
3 5 6 820.694 819.754 14.176 0.669 o
3 5 7 106.092 102.901 2.049 23.448 o
3 5 8 391.804 373.960 6.635 2.758 o
3 5 9 176.781 173.919 3.402 10.054 o
3 5 10 158.662 156.788 2.974 12.315 o
3 5 11 2.899 2.576 0.577 613.020 o
3 5 12 68.872 68.014 1.572 40.882 o
3 5 13 47.995 48.028 1.323 61.604 o
3 5 14 135.172 133.888 2.716 15.247 o
3 5 15 3.108 4.705 0.965 258.213 o
3 5 16 61.984 61.070 1.950 36.870 o
3 5 17 31.383 37.643 2.248 41.175 o
3 5 18 23.248 27.695 2.397 40.335 o
3 5 19 97.922 97.509 3.750 13.401 o
3 6 0 71.890 71.923 1.253 44.837 o
3 6 1 365.541 363.714 5.551 3.361 o
3 6 2 399.336 409.424 6.178 2.796 o
3 6 3 183.334 186.602 2.925 10.719 o
3 6 4 230.029 229.517 3.531 7.530 o
3 6 5 483.356 466.555 7.043 2.107 o
3 6 6 245.251 241.594 4.357 6.079 o
3 6 7 4.171 4.805 0.587 514.671 o
3 6 8 18.021 17.638 0.746 192.705 o
3 6 9 193.963 183.359 3.412 9.319 o
3 6 10 31.057 31.386 0.995 105.128 o
3 6 11 61.195 58.404 1.452 48.102 o
3 6 12 97.998 94.077 1.980 25.865 o
3 6 13 132.775 125.910 2.497 16.725 o
3 6 14 58.002 59.876 1.731 42.661 o
3 6 15 74.961 77.126 2.397 26.240 o
3 6 16 4.210 5.441 1.542 109.741 o
3 6 17 0.085 2.268 1.522 121.126 o
3 6 18 3.495 4.705 2.218 55.844 o
3 6 19 4.409 3.482 2.576 41.732 o
3 7 0 93.417 93.570 1.592 30.600 o
3 7 1 30.867 31.067 0.756 125.088 o
3 7 2 307.758 303.947 4.656 4.594 o
3 7 3 176.793 177.261 2.795 11.514 o
3 7 4 84.408 81.563 1.492 35.409 o
3 7 5 307.639 299.570 4.596 4.661 o
3 7 6 162.557 156.818 2.547 13.485 o
3 7 7 330.979 319.625 5.710 3.674 o
3 7 8 164.357 162.210 3.114 11.514 o
3 7 9 131.554 129.402 2.567 16.347 o
3 7 10 0.414 0.667 0.458 1225.700 o
3 7 11 35.338 32.221 1.005 97.145 o
3 7 12 120.419 113.137 2.427 18.685 o
3 7 13 177.685 171.690 3.591 9.613 o
3 7 14 0.674 0.099 1.084 238.008 o
3 7 15 249.069 247.821 5.780 4.586 o
3 7 16 4.537 7.540 1.830 78.849 o
3 7 17 57.758 60.244 2.507 28.605 o
3 7 18 29.421 32.241 2.407 38.193 o
3 7 19 7.055 14.922 8.704 3.741 o
3 8 0 137.181 137.171 2.407 16.369 o
3 8 1 335.455 332.189 5.103 3.922 o
3 8 2 253.037 253.143 4.099 6.146 o
3 8 3 56.562 56.046 1.084 60.822 o
3 8 4 57.885 57.459 1.094 59.210 o
3 8 5 549.032 531.156 8.197 1.634 o
3 8 6 1.330 2.258 0.338 1488.660 o
3 8 7 217.857 216.575 3.999 7.262 o
3 8 8 78.947 81.503 1.781 32.926 o
3 8 9 29.272 30.192 1.005 108.363 o
3 8 10 25.781 26.272 1.025 116.563 o
3 8 11 131.978 132.386 2.855 14.882 o
3 8 12 25.104 25.218 1.134 108.272 o
3 8 13 67.231 65.934 2.109 32.399 o
3 8 14 7.904 11.510 1.214 148.500 o
3 8 15 55.748 57.558 2.109 35.839 o
3 8 16 20.941 28.192 2.109 50.137 o
3 8 17 46.949 51.669 2.567 30.008 o
3 8 18 4.560 7.869 2.338 49.705 o
3 9 0 133.504 130.924 2.189 17.976 o
3 9 1 60.618 57.837 1.164 55.611 o
3 9 2 172.189 170.039 2.746 12.030 o
3 9 3 248.852 237.068 3.740 6.776 o
3 9 4 57.414 57.081 1.164 57.740 o
3 9 5 119.648 119.315 2.089 20.503 o
3 9 6 369.401 349.916 5.531 3.390 o
3 9 7 89.637 89.382 1.731 30.337 o
3 9 8 122.144 119.623 2.437 18.181 o
3 9 9 2.283 2.059 0.587 635.470 o
3 9 10 54.255 54.703 1.592 48.397 o
3 9 11 85.725 79.563 2.457 23.997 o
3 9 12 72.893 74.012 2.089 30.757 o
3 9 13 129.364 125.164 3.193 13.767 o
3 9 14 9.778 11.739 1.721 81.993 o
3 9 15 2.703 4.059 1.502 118.526 o
3 9 16 61.938 63.209 2.497 27.897 o
3 9 17 18.935 22.811 2.467 39.926 o
3 10 0 67.528 69.337 1.353 45.287 o
3 10 1 34.750 35.126 0.995 96.551 o
3 10 2 122.462 123.383 2.099 19.916 o
3 10 3 129.943 128.337 2.238 18.166 o
3 10 4 88.184 88.327 1.602 32.250 o
3 10 5 17.206 17.488 0.647 218.049 o
3 10 6 10.476 10.276 0.547 350.010 o
3 10 7 267.994 258.177 4.496 5.480 o
3 10 8 39.279 38.946 1.174 78.552 o
3 10 9 272.208 262.116 5.780 4.319 o
3 10 10 598.806 554.504 11.918 1.080 o
3 10 11 26.257 27.983 1.423 82.074 o
3 10 12 90.552 91.590 2.507 22.247 o
3 10 13 1.850 4.477 1.472 124.177 o
3 10 14 44.870 48.844 2.069 40.578 o
3 10 15 6.042 8.824 1.781 81.273 o
3 10 16 24.276 29.495 2.328 41.819 o
3 10 17 50.410 51.212 3.074 22.770 o
3 11 0 107.533 107.029 1.880 24.281 o
3 11 1 127.198 129.611 2.218 18.466 o
3 11 2 186.241 187.179 3.024 10.364 o
3 11 3 159.988 155.485 2.766 12.951 o
3 11 4 103.820 102.483 1.840 25.515 o
3 11 5 126.865 124.697 2.119 19.277 o
3 11 6 82.439 83.512 1.572 34.625 o
3 11 7 12.011 13.052 0.696 258.436 o
3 11 8 84.587 84.448 1.751 31.709 o
3 11 9 50.966 50.097 1.602 50.549 o
3 11 10 98.878 99.508 2.686 19.583 o
3 11 11 24.127 25.039 1.333 92.538 o
3 11 12 34.015 38.160 1.880 51.539 o
3 11 13 23.455 26.272 1.602 73.734 o
3 11 14 46.300 48.595 2.119 39.068 o
3 11 15 4.976 8.008 1.771 83.282 o
3 11 16 3.822 3.750 2.378 48.889 o
3 12 0 6.600 6.128 0.587 434.475 o
3 12 1 95.505 94.216 1.721 28.785 o
3 12 2 103.528 103.597 1.910 24.892 o
3 12 3 78.834 76.748 1.492 37.688 o
3 12 4 176.240 173.799 3.044 10.969 o
3 12 5 35.763 36.737 1.025 92.161 o
3 12 6 19.812 19.796 0.806 169.571 o
3 12 7 62.288 63.836 1.423 47.152 o
3 12 8 41.475 39.841 1.045 82.303 o
3 12 9 224.686 214.367 5.770 4.985 o
3 12 10 16.802 19.140 1.293 110.625 o
3 12 11 47.080 48.794 1.910 43.869 o
3 12 12 67.925 64.452 2.596 25.708 o
3 12 13 0.027 0.647 1.771 90.646 o
3 12 14 16.360 18.881 1.940 61.371 o
3 12 15 18.789 15.757 2.397 42.794 o
3 13 0 59.193 60.602 1.283 52.636 o
3 13 1 2.367 2.537 0.557 671.082 o
3 13 2 15.722 15.628 0.806 196.780 o
3 13 3 14.053 15.509 0.756 218.006 o
3 13 4 178.351 173.968 3.134 10.655 o
3 13 5 128.664 127.999 2.567 16.618 o
3 13 6 47.368 48.207 1.343 61.249 o
3 13 7 43.550 46.924 1.303 65.772 o
3 13 8 27.617 27.377 1.025 112.078 o
3 13 9 11.164 12.624 1.492 101.584 o
3 13 10 5.528 5.312 1.253 155.530 o
3 13 11 95.139 91.918 2.885 18.802 o
3 13 12 7.873 9.878 1.741 82.688 o
3 13 13 108.079 108.820 3.412 14.292 o
3 13 14 50.134 49.252 3.342 20.104 o
3 14 0 51.838 51.659 1.234 60.924 o
3 14 1 7.741 8.316 0.766 292.782 o
3 14 2 36.595 38.150 1.184 81.143 o
3 14 3 162.439 161.225 3.153 11.501 o
3 14 4 81.525 87.611 1.990 29.117 o
3 14 5 32.572 35.763 1.204 85.601 o
3 14 6 34.498 36.081 1.273 79.320 o
3 14 7 46.378 50.545 1.552 54.119 o
3 14 8 14.294 15.529 1.104 145.134 o
3 14 9 20.566 23.258 1.910 59.705 o
3 14 10 16.899 17.051 1.930 62.073 o
3 14 11 3.306 5.461 1.781 84.809 o
3 14 12 28.300 28.381 2.457 37.619 o
3 14 13 50.766 48.008 2.646 28.472 o
3 15 0 2.933 4.188 0.885 302.366 o
3 15 1 136.009 134.336 3.183 13.235 o
3 15 2 59.700 62.751 2.000 36.313 o
3 15 3 41.313 47.292 1.741 51.191 o
3 15 4 5.558 8.287 1.124 180.874 o
3 15 5 20.018 20.980 1.273 106.232 o
3 15 6 117.547 116.499 2.686 17.288 o
3 15 7 69.542 70.391 1.980 33.435 o
3 15 8 14.512 17.190 1.293 116.093 o
3 15 9 43.827 46.337 2.208 37.955 o
3 15 10 2.852 6.018 1.731 89.615 o
3 15 11 121.857 113.495 3.462 13.279 o
3 15 12 91.450 81.463 4.168 12.064 o
3 16 0 10.495 12.524 1.403 113.040 o
3 16 1 2.825 5.034 1.174 184.300 o
3 16 2 126.903 127.711 3.114 14.175 o
3 16 3 11.576 12.127 1.383 114.138 o
3 16 4 62.687 65.188 2.149 32.779 o
3 16 5 19.987 22.830 1.542 82.061 o
3 16 6 9.604 12.485 1.572 95.257 o
3 16 7 60.417 63.627 2.228 32.105 o
3 16 8 112.128 102.970 2.984 16.486 o
3 16 9 27.034 29.645 2.746 31.494 o
3 16 10 151.479 135.291 4.606 8.399 o
3 17 0 4.760 6.098 1.532 109.812 o
3 17 1 49.368 51.102 2.169 36.918 o
3 17 2 23.866 24.104 2.029 52.872 o
3 17 3 11.344 13.838 1.900 67.599 o
3 17 4 12.075 16.165 1.820 71.464 o
3 17 5 4.542 6.824 1.791 82.396 o
3 17 6 25.301 25.108 2.049 51.358 o
3 17 7 1.596 5.441 2.009 68.322 o
3 17 8 14.426 19.647 2.527 39.552 o
3 18 0 8.164 6.675 3.193 26.981 o
3 18 1 11.281 12.793 2.387 45.355 o
3 18 2 18.104 16.205 2.457 41.114 o
3 18 3 26.605 29.356 2.467 37.624 o
3 18 4 5.074 3.939 2.218 55.420 o
3 18 5 5.430 9.799 3.074 29.153 o
4 0 0 278.514 292.368 6.217 3.847 o
4 0 1 25.202 25.924 0.517 174.552 o
4 0 2 926.099 959.243 14.305 0.579 o
4 0 3 3417.610 3398.550 50.923 0.048 o
4 0 4 269.232 277.894 4.218 5.585 o
4 0 5 333.583 330.528 5.014 3.995 o
4 0 6 1175.160 1187.040 17.767 0.377 o
4 0 7 378.063 371.593 5.829 3.141 o
4 0 8 92.801 90.148 1.522 31.862 o
4 0 9 119.825 119.384 1.970 21.218 o
4 0 10 28.270 27.924 0.726 138.411 o
4 0 11 91.248 89.013 1.592 31.582 o
4 0 12 129.058 128.775 2.179 18.540 o
4 0 13 3.419 3.760 0.547 609.979 o
4 0 14 1.340 1.582 0.468 999.323 o
4 0 15 15.377 17.399 0.856 183.767 o
4 0 16 170.960 166.378 2.825 11.952 o
4 0 17 5.173 7.451 0.955 237.985 o
4 0 18 1.150 3.601 1.492 122.965 o
4 0 19 23.136 27.784 2.009 53.225 o
4 0 20 3.636 5.252 2.208 56.180 o
4 1 0 731.823 768.204 11.440 0.893 o
4 1 1 1581.760 1567.490 23.338 0.218 o
4 1 2 772.194 783.375 11.709 0.837 o
4 1 3 868.299 892.642 13.738 0.644 o
4 1 4 1249.630 1314.130 20.085 0.313 o
4 1 5 339.415 339.461 5.143 3.838 o
4 1 6 1.989 1.373 0.239 2021.790 o
4 1 7 89.726 88.019 1.472 33.417 o
4 1 8 12.508 12.087 0.458 344.199 o
4 1 9 14.167 13.012 0.477 308.850 o
4 1 10 5.182 5.740 0.448 621.756 o
4 1 11 17.150 18.195 0.637 218.316 o
4 1 12 25.065 25.944 0.746 148.711 o
4 1 13 31.047 32.271 0.826 117.681 o
4 1 14 49.194 50.177 1.174 65.281 o
4 1 15 48.552 51.132 1.194 64.704 o
4 1 16 15.506 17.041 0.905 174.151 o
4 1 17 65.218 66.054 1.731 39.378 o
4 1 18 120.860 121.822 2.795 16.254 o
4 1 19 26.296 27.048 1.940 54.882 o
4 1 20 11.100 13.569 2.338 47.059 o
4 2 0 541.197 552.455 8.277 1.616 o
4 2 1 2236.560 2283.500 34.081 0.107 o
4 2 2 290.066 302.316 4.566 4.865 o
4 2 3 131.012 138.146 2.159 18.021 o
4 2 4 94.169 96.584 1.621 29.816 o
4 2 5 276.107 283.305 4.327 5.353 o
4 2 6 326.043 320.043 4.874 4.190 o
4 2 7 3.576 3.114 0.249 1269.520 o
4 2 8 30.111 30.630 0.667 135.085 o
4 2 9 200.001 196.421 3.084 9.581 o
4 2 10 515.216 505.382 7.640 1.839 o
4 2 11 41.278 38.598 0.865 92.433 o
4 2 12 145.235 140.723 2.348 15.883 o
4 2 13 144.119 141.240 2.397 15.739 o
4 2 14 5.199 5.034 0.597 472.604 o
4 2 15 28.006 30.202 0.945 115.809 o
4 2 16 43.172 46.904 1.313 65.657 o
4 2 17 14.450 13.340 0.985 169.607 o
4 2 18 50.352 52.067 2.079 38.447 o
4 2 19 16.146 18.443 2.407 42.801 o
4 2 20 67.583 70.580 4.695 10.741 o
4 3 0 246.513 255.262 3.880 6.485 o
4 3 1 287.422 292.825 4.457 5.039 o
4 3 2 286.461 300.446 4.536 4.942 o
4 3 3 292.651 298.595 4.556 4.865 o
4 3 4 35.676 35.514 0.686 114.773 o
4 3 5 165.135 160.658 2.955 11.981 o
4 3 6 1044.690 1010.750 17.459 0.439 o
4 3 7 63.015 62.741 1.343 48.850 o
4 3 8 994.799 953.404 16.494 0.487 o
4 3 9 279.423 268.354 4.825 4.980 o
4 3 10 189.075 187.975 3.502 9.212 o
4 3 11 206.824 197.077 3.820 8.010 o
4 3 12 54.582 55.489 1.532 49.656 o
4 3 13 69.395 67.656 1.542 41.317 o
4 3 14 104.696 103.259 2.189 22.513 o
4 3 15 7.901 8.854 0.865 247.782 o
4 3 16 69.642 71.456 1.990 33.141 o
4 3 17 77.934 79.513 2.338 26.323 o
4 3 18 21.888 22.900 1.801 64.589 o
4 3 19 1.978 2.895 2.616 41.020 o
4 3 20 7.666 13.340 7.779 4.676 o
4 4 0 518.835 514.553 7.729 1.802 o
4 4 1 367.102 380.924 5.770 3.203 o
4 4 2 870.826 900.740 13.450 0.652 o
4 4 3 697.087 693.366 10.396 1.037 o
4 4 4 808.054 803.658 12.007 0.786 o
4 4 5 4.515 4.676 0.477 638.276 o
4 4 6 117.611 119.544 2.298 19.425 o
4 4 7 108.375 108.203 2.139 22.131 o
4 4 8 74.244 75.375 1.602 37.563 o
4 4 9 78.606 76.131 1.651 35.492 o
4 4 10 16.752 16.573 0.746 201.922 o
4 4 11 344.163 335.183 5.969 3.400 o
4 4 12 52.041 54.624 1.323 57.095 o
4 4 13 96.339 91.520 1.970 26.428 o
4 4 14 62.686 61.508 1.631 42.920 o
4 4 15 52.172 55.668 1.940 40.507 o
4 4 16 42.731 46.496 1.771 49.823 o
4 4 17 31.457 33.972 1.691 61.258 o
4 4 18 2.570 4.894 2.328 51.133 o
4 4 19 4.497 9.819 2.457 44.980 o
4 5 0 1115.710 1109.330 16.533 0.426 o
4 5 1 342.139 349.369 5.302 3.695 o
4 5 2 156.924 157.733 2.517 13.890 o
4 5 3 136.310 139.390 2.218 17.214 o
4 5 4 377.086 379.103 5.770 3.149 o
4 5 5 289.077 291.244 5.193 4.468 o
4 5 6 26.861 26.422 0.776 139.386 o
4 5 7 122.517 115.544 2.268 19.316 o
4 5 8 100.149 94.196 1.950 25.792 o
4 5 9 244.620 244.379 4.467 5.945 o
4 5 10 74.318 74.987 1.651 36.813 o
4 5 11 88.536 86.387 1.820 29.855 o
4 5 12 113.396 108.392 2.358 20.030 o
4 5 13 125.919 123.543 2.576 16.951 o
4 5 14 33.924 33.405 1.194 86.022 o
4 5 15 325.311 329.931 6.625 3.211 o
4 5 16 13.343 15.877 1.472 98.854 o
4 5 17 1.189 2.865 1.890 78.036 o
4 5 18 29.529 33.405 2.487 36.165 o
4 5 19 44.525 37.304 2.656 29.984 o
4 6 0 177.632 167.154 2.626 12.164 o
4 6 1 130.664 129.859 2.139 18.542 o
4 6 2 396.055 407.345 6.217 2.803 o
4 6 3 143.691 142.831 2.308 16.086 o
4 6 4 102.240 99.419 1.661 27.593 o
4 6 5 12.327 12.524 0.388 369.877 o
4 6 6 167.195 157.524 2.994 11.841 o
4 6 7 214.169 205.762 3.780 7.800 o
4 6 8 74.774 75.614 1.602 37.375 o
4 6 9 148.626 146.472 2.915 13.281 o
4 6 10 51.445 51.858 1.273 59.837 o
4 6 11 315.320 302.793 5.432 4.021 o
4 6 12 140.337 135.510 2.716 14.859 o
4 6 13 47.254 48.993 1.442 57.650 o
4 6 14 121.745 122.329 2.845 15.921 o
4 6 15 40.259 41.562 1.940 46.596 o
4 6 16 41.664 47.441 2.169 39.264 o
4 6 17 48.017 48.496 2.238 36.095 o
4 6 18 3.709 6.068 2.099 61.719 o
4 6 19 38.456 37.653 3.949 16.038 o
4 7 0 143.190 142.782 2.348 15.959 o
4 7 1 380.975 375.552 5.720 3.156 o
4 7 2 1.928 1.612 0.249 1930.150 o
4 7 3 159.571 155.545 2.576 13.596 o
4 7 4 334.075 318.222 4.944 4.084 o
4 7 5 112.852 112.500 1.910 22.930 o
4 7 6 221.987 217.112 3.989 7.186 o
4 7 7 24.802 25.616 0.905 131.831 o
4 7 8 45.559 45.929 1.263 66.228 o
4 7 9 43.332 43.671 1.174 72.600 o
4 7 10 72.229 70.590 1.641 38.205 o
4 7 11 61.725 61.140 1.502 46.165 o
4 7 12 196.073 188.512 3.870 8.287 o
4 7 13 191.333 186.363 4.009 8.168 o
4 7 14 14.092 14.832 1.522 93.746 o
4 7 15 52.279 54.862 2.049 38.219 o
4 7 16 19.263 20.473 1.830 65.191 o
4 7 17 15.406 17.279 2.019 58.241 o
4 7 18 16.375 16.533 2.228 49.119 o
4 8 0 232.745 230.611 3.760 7.143 o
4 8 1 84.095 86.258 1.552 34.103 o
4 8 2 51.798 53.151 1.074 65.571 o
4 8 3 10.926 10.624 0.507 358.852 o
4 8 4 112.512 112.998 1.910 22.942 o
4 8 5 80.280 79.354 1.532 36.314 o
4 8 6 45.690 43.721 0.895 82.304 o
4 8 7 46.316 45.312 1.204 68.219 o
4 8 8 138.784 135.182 2.676 15.139 o
4 8 9 14.930 14.166 0.826 200.015 o
4 8 10 25.290 25.039 0.945 127.035 o
4 8 11 106.177 105.199 2.477 20.104 o
4 8 12 14.320 15.290 1.054 153.804 o
4 8 13 71.762 71.774 2.149 30.356 o
4 8 14 16.703 17.986 1.413 99.174 o
4 8 15 157.371 159.604 4.158 9.022 o
4 8 16 19.986 19.607 1.880 62.400 o
4 8 17 28.708 27.834 2.407 38.830 o
4 8 18 7.141 10.953 2.567 40.749 o
4 9 0 69.851 72.440 1.442 42.139 o
4 9 1 341.928 325.614 5.103 3.896 o
4 9 2 72.666 72.271 1.373 42.382 o
4 9 3 49.540 50.515 1.074 68.383 o
4 9 4 17.047 17.707 0.667 214.076 o
4 9 5 27.155 26.998 0.756 139.833 o
4 9 6 9.660 9.520 0.487 400.822 o
4 9 7 12.473 12.514 0.826 218.158 o
4 9 8 123.478 115.733 2.328 18.864 o
4 9 9 255.644 240.738 4.805 5.459 o
4 9 10 2.316 2.308 0.627 568.009 o
4 9 11 56.179 53.977 1.711 44.790 o
4 9 12 49.001 49.152 1.711 48.473 o
4 9 13 45.787 44.556 1.801 48.093 o
4 9 14 23.320 24.293 1.701 68.698 o
4 9 15 6.183 8.088 1.423 121.133 o
4 9 16 30.458 32.848 2.537 34.935 o
4 9 17 34.474 32.281 2.576 33.442 o
4 10 0 0.871 1.005 0.428 1262.560 o
4 10 1 171.188 168.994 2.905 11.658 o
4 10 2 30.281 30.928 0.836 119.892 o
4 10 3 143.613 147.467 2.527 15.028 o
4 10 4 69.892 73.067 1.403 42.726 o
4 10 5 19.399 19.577 0.706 188.694 o
4 10 6 53.495 52.366 1.084 64.278 o
4 10 7 147.141 140.981 2.378 15.611 o
4 10 8 43.807 40.508 1.214 71.815 o
4 10 9 27.756 27.446 1.243 93.563 o
4 10 10 61.673 61.000 1.840 39.059 o
4 10 11 142.461 138.275 3.392 12.076 o
4 10 12 44.093 49.341 2.059 40.965 o
4 10 13 6.745 10.525 1.552 101.882 o
4 10 14 110.433 109.417 3.283 14.793 o
4 10 15 40.767 51.431 2.557 31.173 o
4 10 16 45.339 49.769 2.537 30.909 o
4 10 17 23.182 19.776 4.486 13.395 o
4 11 0 194.746 196.460 3.223 9.475 o
4 11 1 56.330 57.548 1.253 55.796 o
4 11 2 140.592 140.514 2.358 16.199 o
4 11 3 53.630 54.494 1.184 60.377 o
4 11 4 116.613 113.634 1.990 21.828 o
4 11 5 152.670 151.297 2.517 14.351 o
4 11 6 40.278 39.891 1.005 85.654 o
4 11 7 2.539 3.193 0.448 861.493 o
4 11 8 131.140 128.129 3.144 13.806 o
4 11 9 190.677 184.414 4.317 7.642 o
4 11 10 54.907 54.494 1.801 43.019 o
4 11 11 0.395 0.945 1.084 237.115 o
4 11 12 48.467 51.739 2.139 37.686 o
4 11 13 73.026 75.882 2.726 23.000 o
4 11 14 2.457 4.128 1.621 102.876 o
4 11 15 3.829 5.680 1.930 72.438 o
4 11 16 38.662 39.135 2.885 27.030 o
4 12 0 13.380 14.653 0.756 224.882 o
4 12 1 14.405 16.295 0.786 206.444 o
4 12 2 108.636 113.177 1.980 22.948 o
4 12 3 214.546 214.297 3.452 8.219 o
4 12 4 8.514 10.774 0.667 316.816 o
4 12 5 116.354 114.878 2.159 20.675 o
4 12 6 198.107 185.866 3.621 8.742 o
4 12 7 38.305 36.857 1.025 88.816 o
4 12 8 10.796 11.619 1.084 165.238 o
4 12 9 39.959 41.642 1.492 62.374 o
4 12 10 0.415 1.273 1.064 244.638 o
4 12 11 54.121 55.231 2.169 35.344 o
4 12 12 190.793 182.722 4.586 7.195 o
4 12 13 132.274 129.103 3.691 11.629 o
4 12 14 14.125 13.678 2.019 59.616 o
4 12 15 66.879 61.289 3.094 20.700 o
4 13 0 2.639 3.870 0.667 484.212 o
4 13 1 201.525 199.773 3.263 9.129 o
4 13 2 58.096 61.786 1.423 49.443 o
4 13 3 31.085 30.808 0.995 105.561 o
4 13 4 143.425 142.981 2.616 14.829 o
4 13 5 47.749 51.231 1.482 55.459 o
4 13 6 35.662 38.349 1.363 72.505 o
4 13 7 59.837 62.861 1.592 44.565 o
4 13 8 141.523 134.664 3.034 13.525 o
4 13 9 128.009 126.835 3.790 11.480 o
4 13 10 64.343 66.253 2.298 30.071 o
4 13 11 11.398 11.559 1.761 77.696 o
4 13 12 11.319 11.629 2.079 58.306 o
4 13 13 22.359 22.741 2.248 45.680 o
4 13 14 34.091 35.056 3.004 26.024 o
4 14 0 3.338 4.337 0.836 326.626 o
4 14 1 54.703 56.315 1.492 50.472 o
4 14 2 69.822 73.376 1.681 37.830 o
4 14 3 38.741 42.477 1.263 73.032 o
4 14 4 76.993 79.424 1.880 32.242 o
4 14 5 48.884 55.161 1.671 48.402 o
4 14 6 204.655 214.207 4.049 7.487 o
4 14 7 177.537 169.611 3.342 10.248 o
4 14 8 1.010 1.651 0.736 475.819 o
4 14 9 74.794 74.728 2.606 24.101 o
4 14 10 15.218 19.816 1.960 60.687 o
4 14 11 128.377 123.503 3.919 11.081 o
4 14 12 34.495 35.126 2.338 38.447 o
4 14 13 38.434 39.811 3.730 17.659 o
4 15 0 36.100 40.925 1.482 65.555 o
4 15 1 59.898 60.384 1.820 40.071 o
4 15 2 138.167 139.569 3.213 12.887 o
4 15 3 188.674 195.167 4.208 7.765 o
4 15 4 56.924 58.145 1.920 39.213 o
4 15 5 6.415 9.242 1.313 136.961 o
4 15 6 5.601 8.117 1.343 134.827 o
4 15 7 15.864 17.767 1.472 94.671 o
4 15 8 130.788 119.613 2.925 15.037 o
4 15 9 6.083 7.640 2.019 64.849 o
4 15 10 9.912 12.634 2.208 52.678 o
4 15 11 45.319 42.865 2.885 26.051 o
4 16 0 81.663 83.244 2.537 23.483 o
4 16 1 70.158 69.625 2.358 28.008 o
4 16 2 36.629 38.827 1.711 56.389 o
4 16 3 37.352 40.349 1.940 47.852 o
4 16 4 30.100 32.171 1.512 71.558 o
4 16 5 16.129 18.016 1.502 91.534 o
4 16 6 132.030 126.607 3.303 13.147 o
4 16 7 17.980 17.608 1.602 81.806 o
4 16 8 3.790 3.323 1.423 129.831 o
4 16 9 5.352 6.128 2.517 43.182 o
4 16 10 5.471 8.058 2.785 35.364 o
4 17 0 16.904 16.384 1.980 59.705 o
4 17 1 41.933 42.288 2.368 35.395 o
4 17 2 16.252 18.433 1.960 60.522 o
4 17 3 17.903 19.955 2.288 46.018 o
4 17 4 67.317 70.272 2.596 25.413 o
4 17 5 83.148 82.776 2.845 20.545 o
4 17 6 21.290 22.343 1.920 59.104 o
4 17 7 2.078 1.791 1.771 88.327 o
4 17 8 147.330 117.295 6.327 5.519 o
4 18 0 18.552 22.343 2.387 42.358 o
4 18 1 30.480 28.869 2.626 33.386 o
4 18 2 6.687 6.824 1.970 67.807 o
4 18 3 81.206 70.988 3.124 18.928 o
4 18 4 46.338 49.341 3.561 18.384 o
5 0 1 194.386 204.578 3.144 9.513 o
5 0 2 78.156 81.443 1.333 39.510 o
5 0 3 132.028 127.840 2.019 19.124 o
5 0 4 48.199 54.594 0.965 71.619 o
5 0 5 6.888 7.421 0.338 623.049 o
5 0 6 0.102 0.199 0.189 6789.850 o
5 0 7 370.312 366.997 5.611 3.294 o
5 0 8 0.001 0.418 0.249 4170.170 o
5 0 9 4.907 5.869 0.418 669.630 o
5 0 10 8.553 9.998 0.577 367.118 o
5 0 11 30.270 29.764 0.766 127.197 o
5 0 12 6.469 6.755 0.567 445.921 o
5 0 13 4.374 5.869 0.627 455.178 o
5 0 14 32.566 33.246 0.945 104.810 o
5 0 15 171.581 166.378 2.756 12.120 o
5 0 16 4.957 4.735 0.736 367.427 o
5 0 17 4.891 5.521 1.144 183.549 o
5 0 18 3.655 3.840 1.393 134.737 o
5 0 19 4.580 4.407 1.900 74.531 o
5 0 20 36.364 30.610 7.610 4.765 o
5 1 0 139.266 139.509 2.179 17.138 o
5 1 1 387.261 398.024 5.999 2.950 o
5 1 2 966.267 969.420 14.464 0.554 o
5 1 3 392.868 404.450 6.098 2.868 o
5 1 4 88.819 91.073 1.492 33.035 o
5 1 5 296.296 297.491 4.636 4.770 o
5 1 6 1.064 0.995 0.209 3083.830 o
5 1 7 304.387 299.918 4.616 4.680 o
5 1 8 187.730 179.798 2.815 10.936 o
5 1 9 28.898 28.590 0.686 139.508 o
5 1 10 138.026 134.863 2.228 17.214 o
5 1 11 67.659 67.755 1.293 46.735 o
5 1 12 1.990 1.174 0.368 1317.990 o
5 1 13 0.611 2.318 0.527 855.507 o
5 1 14 60.035 61.378 1.293 51.764 o
5 1 15 17.683 19.359 0.806 179.106 o
5 1 16 65.261 69.526 1.681 39.767 o
5 1 17 6.941 7.600 1.134 174.519 o
5 1 18 8.708 8.963 1.283 137.230 o
5 1 19 131.820 127.243 4.009 10.616 o
5 1 20 31.622 29.694 7.501 4.920 o
5 2 0 1185.630 1221.150 18.205 0.363 o
5 2 1 577.822 589.312 9.013 1.409 o
5 2 2 185.252 192.392 2.964 10.438 o
5 2 3 225.433 233.626 3.581 7.518 o
5 2 4 25.419 24.910 0.587 167.862 o
5 2 5 121.630 120.886 1.940 21.097 o
5 2 6 145.668 143.210 2.278 16.044 o
5 2 7 24.755 23.328 0.547 178.770 o
5 2 8 252.364 249.214 3.949 6.356 o
5 2 9 286.465 273.149 4.218 5.376 o
5 2 10 144.287 143.985 2.348 15.832 o
5 2 11 120.860 118.519 1.980 21.085 o
5 2 12 147.859 141.419 2.358 15.623 o
5 2 13 87.083 84.199 1.522 33.976 o
5 2 14 22.992 23.248 0.746 160.158 o
5 2 15 17.680 19.229 1.074 136.150 o
5 2 16 125.757 130.357 3.054 14.428 o
5 2 17 11.775 15.499 1.532 95.038 o
5 2 18 59.542 60.473 2.706 25.675 o
5 2 19 6.140 5.650 2.318 50.380 o
5 3 0 142.852 137.659 2.179 16.913 o
5 3 1 370.983 382.963 5.849 3.141 o
5 3 2 682.188 687.607 10.306 1.064 o
5 3 3 69.601 70.580 1.214 46.809 o
5 3 4 401.908 401.834 6.068 2.839 o
5 3 5 1033.100 993.225 14.832 0.512 o
5 3 6 232.102 230.721 4.138 6.657 o
5 3 7 18.198 18.543 0.726 193.424 o
5 3 8 152.635 149.725 3.074 12.446 o
5 3 9 37.779 39.831 1.074 84.906 o
5 3 10 23.076 21.746 0.865 146.502 o
5 3 11 2.696 1.482 0.458 897.713 o
5 3 12 193.803 188.612 3.531 9.002 o
5 3 13 234.158 233.039 4.297 6.400 o
5 3 14 6.049 6.546 0.875 267.332 o
5 3 15 25.145 27.118 1.293 93.183 o
5 3 16 16.615 20.085 1.333 105.890 o
5 3 17 33.638 37.842 1.880 51.760 o
5 3 18 45.011 45.034 2.467 32.599 o
5 3 19 27.391 31.047 2.596 34.350 o
5 4 0 59.193 63.129 1.094 56.628 o
5 4 1 516.589 527.993 8.108 1.726 o
5 4 2 247.128 247.016 3.800 6.643 o
5 4 3 177.549 178.425 2.775 11.506 o
5 4 4 913.889 887.101 14.673 0.588 o
5 4 5 594.344 596.952 10.346 1.223 o
5 4 6 115.903 112.680 2.208 20.523 o
5 4 7 209.206 206.110 3.750 7.962 o
5 4 8 97.335 94.047 1.950 26.252 o
5 4 9 26.534 26.800 0.965 120.363 o
5 4 10 19.052 19.697 0.885 159.736 o
5 4 11 273.148 264.404 4.815 5.085 o
5 4 12 5.479 6.058 0.726 356.151 o
5 4 13 90.510 87.949 1.950 27.915 o
5 4 14 274.987 266.454 5.402 4.566 o
5 4 15 25.976 28.222 1.333 88.529 o
5 4 16 2.559 4.765 1.204 177.643 o
5 4 17 118.020 122.021 3.134 14.743 o
5 4 18 3.509 2.348 1.930 73.644 o
5 4 19 6.899 6.387 2.477 44.136 o
5 5 0 179.294 184.573 2.875 11.046 o
5 5 1 33.667 35.444 0.796 111.533 o
5 5 2 747.931 745.145 11.490 0.886 o
5 5 3 137.553 138.425 2.218 17.149 o
5 5 4 50.310 50.187 0.935 72.739 o
5 5 5 35.611 35.136 0.965 97.218 o
5 5 6 149.325 144.652 2.736 13.950 o
5 5 7 209.109 198.072 3.621 8.285 o
5 5 8 123.797 123.453 2.447 17.816 o
5 5 9 369.464 365.316 6.526 2.928 o
5 5 10 56.187 56.673 1.403 52.067 o
5 5 11 153.866 148.601 2.984 12.714 o
5 5 12 74.301 71.266 1.671 37.022 o
5 5 13 69.401 70.719 1.811 36.145 o
5 5 14 100.937 101.976 2.427 21.179 o
5 5 15 4.484 7.003 1.035 215.008 o
5 5 16 37.451 41.970 1.711 55.207 o
5 5 17 55.621 58.593 2.457 29.808 o
5 5 18 44.294 45.114 2.855 26.453 o
5 5 19 35.893 36.747 3.392 21.036 o
5 6 0 306.418 300.774 4.795 4.529 o
5 6 1 12.530 14.166 0.517 308.391 o
5 6 2 959.329 970.564 14.514 0.556 o
5 6 3 38.324 36.131 0.776 103.791 o
5 6 4 104.725 105.557 1.761 25.783 o
5 6 5 239.650 232.203 3.631 7.152 o
5 6 6 37.114 37.583 0.985 92.180 o
5 6 7 68.218 64.920 1.502 42.963 o
5 6 8 17.862 19.965 0.865 166.746 o
5 6 9 469.727 445.107 7.879 1.997 o
5 6 10 157.298 152.909 2.925 12.636 o
5 6 11 161.689 151.904 2.935 12.413 o
5 6 12 32.014 32.709 1.243 85.419 o
5 6 13 13.921 14.255 0.995 167.901 o
5 6 14 41.332 41.035 1.542 59.756 o
5 6 15 8.413 9.560 1.273 138.921 o
5 6 16 115.569 112.829 3.183 14.905 o
5 6 17 49.397 52.604 2.417 32.029 o
5 6 18 6.664 6.406 2.139 58.286 o
5 7 0 81.139 81.642 1.472 36.580 o
5 7 1 498.081 492.678 7.501 1.929 o
5 7 2 763.832 739.843 11.112 0.898 o
5 7 3 83.175 84.597 1.482 35.461 o
5 7 4 42.147 43.621 0.945 84.212 o
5 7 5 11.941 12.335 0.477 343.016 o
5 7 6 19.490 19.378 0.826 168.360 o
5 7 7 78.923 78.509 1.711 34.251 o
5 7 8 10.184 11.142 0.716 275.981 o
5 7 9 82.572 80.160 1.801 31.997 o
5 7 10 35.077 35.544 1.144 86.512 o
5 7 11 68.847 68.242 1.761 37.472 o
5 7 12 237.834 221.350 4.506 6.180 o
5 7 13 84.463 81.682 2.029 28.654 o
5 7 14 13.405 16.673 1.442 101.321 o
5 7 15 84.061 82.985 2.736 21.388 o
5 7 16 48.498 53.321 2.338 33.556 o
5 7 17 59.884 64.751 2.865 23.517 o
5 7 18 7.230 6.317 2.775 35.476 o
5 8 0 116.646 118.390 1.990 21.533 o
5 8 1 257.558 253.989 3.969 6.203 o
5 8 2 102.739 98.991 1.721 27.014 o
5 8 3 450.434 430.932 6.615 2.392 o
5 8 4 130.386 129.571 2.149 18.531 o
5 8 5 35.815 37.563 0.875 100.714 o
5 8 6 122.646 113.963 2.268 19.382 o
5 8 7 41.773 42.786 1.174 74.379 o
5 8 8 31.733 32.400 1.025 101.000 o
5 8 9 57.790 59.528 1.631 45.053 o
5 8 10 148.480 141.568 3.024 13.022 o
5 8 11 92.745 90.565 2.179 25.038 o
5 8 12 11.682 11.639 0.995 181.488 o
5 8 13 0.117 1.751 0.945 308.635 o
5 8 14 97.139 97.002 2.835 18.781 o
5 8 15 11.898 13.400 1.621 87.752 o
5 8 16 61.261 62.990 2.746 24.833 o
5 8 17 74.487 76.380 3.034 19.976 o
5 8 18 22.905 24.183 5.939 7.812 o
5 9 0 31.161 31.754 0.865 114.788 o
5 9 1 274.631 267.876 4.218 5.580 o
5 9 2 117.753 116.609 2.009 21.378 o
5 9 3 35.674 37.295 0.895 99.904 o
5 9 4 194.296 187.587 3.004 10.101 o
5 9 5 107.651 107.059 1.840 24.571 o
5 9 6 25.152 23.765 0.667 161.591 o
5 9 7 10.036 9.799 0.756 268.189 o
5 9 8 29.895 30.341 1.025 105.565 o
5 9 9 12.489 12.843 0.895 198.941 o
5 9 10 50.703 50.505 1.681 48.337 o
5 9 11 92.326 84.646 2.298 24.363 o
5 9 12 62.409 60.732 1.960 36.621 o
5 9 13 89.325 86.159 2.517 22.606 o
5 9 14 16.166 16.633 1.721 75.116 o
5 9 15 1.429 1.761 1.731 92.945 o
5 9 16 50.083 54.455 2.537 29.781 o
5 9 17 31.534 28.351 2.994 26.793 o
5 10 0 529.293 511.340 7.968 1.739 o
5 10 1 39.663 39.722 1.045 84.400 o
5 10 2 153.544 155.575 2.766 13.296 o
5 10 3 47.811 47.730 1.054 71.753 o
5 10 4 34.077 35.574 0.915 102.511 o
5 10 5 83.413 82.368 1.522 35.176 o
5 10 6 49.044 49.719 1.104 68.044 o
5 10 7 57.396 54.236 1.343 53.678 o
5 10 8 34.630 34.678 1.273 79.876 o
5 10 9 121.027 118.201 2.984 15.404 o
5 10 10 94.560 93.779 2.557 21.275 o
5 10 11 20.314 20.244 1.363 97.741 o
5 10 12 23.503 24.512 1.423 86.604 o
5 10 13 149.663 138.972 3.561 11.216 o
5 10 14 9.595 10.992 1.721 82.452 o
5 10 15 26.882 27.864 2.049 50.265 o
5 10 16 24.875 23.964 2.636 34.516 o
5 11 0 41.942 42.288 1.015 81.898 o
5 11 1 103.211 105.557 1.920 24.711 o
5 11 2 5.838 6.108 0.627 420.062 o
5 11 3 95.116 94.166 1.711 28.965 o
5 11 4 78.946 80.150 1.522 36.721 o
5 11 5 30.572 27.277 0.935 114.529 o
5 11 6 210.699 205.513 3.621 8.150 o
5 11 7 243.333 228.144 5.193 5.295 o
5 11 8 78.510 74.370 2.119 29.282 o
5 11 9 0.252 1.035 1.005 275.964 o
5 11 10 13.490 13.927 1.224 130.548 o
5 11 11 16.799 18.264 1.373 102.821 o
5 11 12 59.445 61.299 2.278 31.714 o
5 11 13 3.079 6.934 1.721 89.954 o
5 11 14 139.554 139.996 4.158 9.757 o
5 11 15 80.456 75.285 3.004 19.778 o
5 11 16 0.213 11.758 5.272 10.189 o
5 12 0 193.838 191.417 3.124 9.795 o
5 12 1 168.162 164.816 2.766 12.296 o
5 12 2 64.548 63.447 1.303 48.869 o
5 12 3 10.466 10.485 0.686 288.094 o
5 12 4 57.489 59.697 1.383 51.209 o
5 12 5 290.772 276.481 4.994 4.674 o
5 12 6 10.227 9.152 0.676 301.860 o
5 12 7 56.709 56.235 1.383 52.447 o
5 12 8 85.005 86.915 2.497 23.250 o
5 12 9 15.078 13.967 1.283 119.197 o
5 12 10 29.962 32.778 1.731 60.650 o
5 12 11 73.248 70.600 2.427 26.600 o
5 12 12 11.118 12.634 1.681 83.738 o
5 12 13 66.893 64.731 2.586 25.945 o
5 12 14 58.383 60.205 2.815 24.494 o
5 12 15 38.102 42.627 4.218 14.208 o
5 13 0 14.370 13.649 0.786 214.122 o
5 13 1 41.076 43.025 1.174 74.905 o
5 13 2 209.418 201.982 3.531 8.382 o
5 13 3 80.173 83.323 1.741 32.964 o
5 13 4 54.925 54.514 1.353 54.642 o
5 13 5 199.322 202.499 3.840 8.091 o
5 13 6 79.879 78.817 1.801 32.751 o
5 13 7 22.738 23.964 0.975 130.906 o
5 13 8 82.728 82.498 2.467 24.089 o
5 13 9 65.543 69.754 2.447 27.539 o
5 13 10 18.286 19.756 2.000 57.367 o
5 13 11 12.968 15.350 1.751 75.858 o
5 13 12 50.375 52.982 2.586 29.075 o
5 13 13 78.504 73.306 2.935 20.622 o
5 13 14 6.014 4.238 3.541 22.277 o
5 14 0 177.603 177.301 3.472 9.804 o
5 14 1 23.862 26.352 1.094 113.253 o
5 14 2 27.960 31.395 1.293 87.350 o
5 14 3 32.171 31.764 1.403 76.126 o
5 14 4 101.344 109.496 2.984 17.008 o
5 14 5 24.594 25.775 1.303 93.911 o
5 14 6 23.712 26.849 1.413 85.898 o
5 14 7 162.456 154.868 3.442 10.797 o
5 14 8 30.154 32.450 1.990 50.337 o
5 14 9 4.402 8.525 2.009 66.072 o
5 14 10 42.939 41.652 2.586 31.087 o
5 14 11 26.349 29.247 2.656 33.413 o
5 14 12 56.114 51.202 2.945 23.697 o
5 15 0 159.902 157.783 3.213 11.503 o
5 15 1 1.018 2.119 1.303 161.741 o
5 15 2 32.193 34.390 1.721 59.437 o
5 15 3 12.635 15.031 1.243 128.309 o
5 15 4 50.407 52.405 1.890 42.701 o
5 15 5 8.017 10.704 1.343 127.255 o
5 15 6 7.498 7.381 1.303 138.346 o
5 15 7 0.511 0.875 1.442 135.154 o
5 15 8 6.603 6.387 1.860 75.513 o
5 15 9 1.163 1.542 1.850 81.857 o
5 15 10 146.600 137.659 4.845 7.944 o
5 15 11 48.915 50.257 3.104 22.613 o
5 16 0 7.798 11.818 1.582 96.644 o
5 16 1 23.460 23.895 1.791 63.920 o
5 16 2 118.604 117.783 3.074 15.123 o
5 16 3 39.474 43.572 1.820 50.194 o
5 16 4 2.290 3.492 1.661 98.777 o
5 16 5 11.805 14.275 1.820 72.254 o
5 16 6 33.816 33.097 1.930 50.898 o
5 16 7 118.380 106.930 2.955 16.095 o
5 16 8 15.450 18.026 2.596 37.648 o
5 16 9 91.914 83.224 4.009 12.718 o
5 17 0 48.579 47.620 2.159 37.737 o
5 17 1 4.567 5.312 1.781 83.841 o
5 17 2 5.369 5.471 1.681 92.406 o
5 17 3 24.829 22.900 2.218 45.915 o
5 17 4 6.066 7.232 1.860 75.590 o
5 17 5 62.006 62.303 2.467 28.366 o
5 17 6 16.762 16.494 2.149 52.123 o
5 17 7 11.474 14.007 2.218 51.502 o
5 18 0 4.548 7.421 2.606 40.408 o
5 18 1 85.495 74.181 3.173 18.122 o
5 18 2 1.148 2.298 2.189 58.663 o
5 18 3 22.152 22.353 3.064 27.006 o
6 0 0 1531.930 1500.510 31.614 0.166 o
6 0 1 393.714 407.306 6.158 2.836 o
6 0 2 21.367 23.139 0.547 195.713 o
6 0 3 570.861 573.495 8.625 1.486 o
6 0 4 279.519 278.222 4.258 5.402 o
6 0 5 56.882 58.583 1.054 60.575 o
6 0 6 19.116 20.035 0.537 219.539 o
6 0 7 0.193 0.269 0.209 5297.760 o
6 0 8 1.049 1.761 0.348 1570.030 o
6 0 9 164.386 160.618 2.606 13.084 o
6 0 10 45.981 46.108 0.965 77.797 o
6 0 11 15.243 16.653 0.667 228.978 o
6 0 12 48.028 50.645 1.084 69.213 o
6 0 13 22.218 22.303 0.736 166.125 o
6 0 14 93.062 99.081 1.950 26.538 o
6 0 15 0.696 1.870 0.597 700.233 o
6 0 16 6.104 6.416 0.955 235.279 o
6 0 17 5.426 6.387 1.154 177.287 o
6 0 18 170.005 170.954 3.591 9.868 o
6 0 19 176.623 160.738 3.850 9.209 o
6 1 0 247.293 246.041 3.760 6.696 o
6 1 1 157.349 161.424 2.517 13.753 o
6 1 2 908.519 926.803 13.857 0.610 o
6 1 3 12.274 14.305 0.468 328.156 o
6 1 4 437.669 446.649 6.765 2.371 o
6 1 5 465.317 461.422 6.973 2.192 o
6 1 6 3.297 3.512 0.388 917.845 o
6 1 7 306.991 303.619 4.676 4.590 o
6 1 8 194.983 189.736 2.994 10.058 o
6 1 9 33.891 34.658 0.776 113.246 o
6 1 10 132.306 133.083 2.208 17.888 o
6 1 11 55.005 56.295 1.134 60.357 o
6 1 12 47.724 49.779 1.064 70.565 o
6 1 13 20.531 20.761 0.756 172.792 o
6 1 14 1.082 1.990 0.577 716.637 o
6 1 15 85.145 83.781 1.731 31.905 o
6 1 16 95.788 101.249 2.238 23.359 o
6 1 17 10.711 11.957 1.154 151.315 o
6 1 18 6.394 5.829 2.039 63.964 o
6 1 19 28.008 27.237 2.646 33.514 o
6 2 0 1075.900 1114.560 16.653 0.434 o
6 2 1 627.863 627.213 9.421 1.253 o
6 2 2 449.785 466.764 7.053 2.217 o
6 2 3 6.402 7.222 0.388 601.496 o
6 2 4 201.454 199.783 3.104 9.437 o
6 2 5 325.935 322.281 4.924 4.151 o
6 2 6 169.386 168.049 2.686 12.386 o
6 2 7 124.563 123.314 2.169 19.301 o
6 2 8 244.750 240.271 3.750 6.814 o
6 2 9 37.795 38.707 0.826 99.659 o
6 2 10 337.555 327.305 5.004 3.980 o
6 2 11 81.437 79.125 1.442 37.276 o
6 2 12 3.707 4.148 0.667 454.102 o
6 2 13 8.646 10.435 0.796 262.123 o
6 2 14 46.647 48.486 1.333 61.980 o
6 2 15 6.637 7.928 1.303 139.691 o
6 2 16 15.575 13.489 1.164 135.166 o
6 2 17 22.893 23.189 1.791 64.448 o
6 2 18 17.983 21.020 2.079 53.724 o
6 2 19 35.537 38.856 2.935 26.670 o
6 3 0 12.449 14.365 0.487 318.495 o
6 3 1 879.828 898.869 13.440 0.648 o
6 3 2 188.562 188.990 2.964 10.376 o
6 3 3 1073.080 1082.080 16.384 0.445 o
6 3 4 312.250 309.826 4.725 4.469 o
6 3 5 489.584 478.124 7.202 2.035 o
6 3 6 349.790 349.260 5.332 3.623 o
6 3 7 295.959 286.509 5.103 4.489 o
6 3 8 72.421 71.068 1.522 40.099 o
6 3 9 67.607 64.830 1.452 44.185 o
6 3 10 20.269 20.910 0.836 161.132 o
6 3 11 40.494 38.538 1.124 80.052 o
6 3 12 5.923 6.038 0.816 299.191 o
6 3 13 11.747 13.400 0.925 193.832 o
6 3 14 22.817 23.915 1.154 111.320 o
6 3 15 112.120 117.504 2.815 16.931 o
6 3 16 54.060 53.689 1.930 40.465 o
6 3 17 78.764 86.666 3.044 19.137 o
6 3 18 19.401 20.373 2.109 52.087 o
6 3 19 25.380 25.556 2.686 33.240 o
6 4 0 424.727 425.341 6.446 2.556 o
6 4 1 159.424 158.877 2.517 13.706 o
6 4 2 73.056 73.883 1.273 43.638 o
6 4 3 211.870 212.029 3.313 8.554 o
6 4 4 127.298 132.496 2.129 18.792 o
6 4 5 727.123 708.010 10.624 0.980 o
6 4 6 210.538 207.413 3.780 7.866 o
6 4 7 86.582 88.964 1.990 28.085 o
6 4 8 35.004 34.340 1.035 94.171 o
6 4 9 78.658 78.747 1.880 31.954 o
6 4 10 29.928 29.525 1.045 104.583 o
6 4 11 98.639 97.211 2.029 25.074 o
6 4 12 70.678 71.923 1.761 36.469 o
6 4 13 354.409 341.401 7.610 2.633 o
6 4 14 98.111 95.868 2.348 22.480 o
6 4 15 8.251 10.833 1.293 134.507 o
6 4 16 150.809 148.870 3.512 11.140 o
6 4 17 28.270 35.076 2.109 46.519 o
6 4 18 6.247 8.018 2.845 33.847 o
6 4 19 33.109 34.857 3.621 19.016 o
6 5 0 3.860 3.840 0.378 873.005 o
6 5 1 163.115 166.696 2.706 12.682 o
6 5 2 54.319 56.584 1.064 62.761 o
6 5 3 236.062 236.938 3.701 7.087 o
6 5 4 740.033 721.161 10.803 0.949 o
6 5 5 34.796 33.017 0.716 117.219 o
6 5 6 133.595 131.073 2.517 16.369 o
6 5 7 175.647 174.734 3.273 10.396 o
6 5 8 334.618 325.226 5.819 3.571 o
6 5 9 52.647 54.574 1.413 54.121 o
6 5 10 104.088 99.001 2.089 23.662 o
6 5 11 88.528 80.011 1.751 31.334 o
6 5 12 118.726 120.379 2.706 16.938 o
6 5 13 17.842 19.617 1.124 128.608 o
6 5 14 78.969 78.180 2.009 30.244 o
6 5 15 43.750 51.341 1.870 45.625 o
6 5 16 20.013 21.209 1.452 89.771 o
6 5 17 23.002 28.222 2.656 34.040 o
6 5 18 2.851 1.791 2.945 32.452 o
6 5 19 90.129 77.842 8.127 3.954 o
6 6 0 13.251 12.375 0.577 289.882 o
6 6 1 535.941 535.623 8.157 1.665 o
6 6 2 319.383 309.309 4.765 4.374 o
6 6 3 59.237 56.653 1.084 58.864 o
6 6 4 162.913 165.891 2.676 12.805 o
6 6 5 40.262 40.508 0.875 92.000 o
6 6 6 42.529 41.254 1.084 78.528 o
6 6 7 240.301 231.606 4.258 6.357 o
6 6 8 146.134 141.160 2.756 14.166 o
6 6 9 110.155 107.636 2.189 21.592 o
6 6 10 86.916 84.666 1.840 30.120 o
6 6 11 35.838 38.200 1.273 77.039 o
6 6 12 39.928 38.628 1.303 71.777 o
6 6 13 60.640 62.751 1.801 39.897 o
6 6 14 93.044 92.366 2.348 23.311 o
6 6 15 57.779 58.493 2.258 32.631 o
6 6 16 14.535 18.433 1.711 76.346 o
6 6 17 97.994 95.947 3.701 13.669 o
6 6 18 21.319 21.716 2.994 28.255 o
6 7 0 28.003 29.784 0.756 133.750 o
6 7 1 322.764 325.992 5.024 4.104 o
6 7 2 64.263 63.467 1.224 50.748 o
6 7 3 11.637 13.450 0.547 312.789 o
6 7 4 121.398 121.832 2.009 20.649 o
6 7 5 69.264 67.208 1.243 47.130 o
6 7 6 39.841 37.852 1.074 83.692 o
6 7 7 166.853 162.986 3.114 11.392 o
6 7 8 70.057 67.805 1.621 39.632 o
6 7 9 73.930 74.410 1.761 35.293 o
6 7 10 77.572 70.123 1.711 35.666 o
6 7 11 18.709 18.881 0.995 145.322 o
6 7 12 55.020 55.668 1.711 44.904 o
6 7 13 12.197 12.604 0.975 181.918 o
6 7 14 30.669 33.484 1.621 65.103 o
6 7 15 9.632 10.515 1.472 107.307 o
6 7 16 3.789 5.014 1.830 80.317 o
6 7 17 4.615 7.779 2.318 50.517 o
6 7 18 32.614 38.747 3.531 19.776 o
6 8 0 3.737 3.571 0.517 643.738 o
6 8 1 167.122 162.687 2.646 12.759 o
6 8 2 7.402 8.356 0.557 415.206 o
6 8 3 50.002 50.386 1.054 68.757 o
6 8 4 96.822 100.364 1.761 27.582 o
6 8 5 48.670 50.306 1.005 71.701 o
6 8 6 76.076 72.739 1.641 36.792 o
6 8 7 262.470 257.182 4.715 5.352 o
6 8 8 34.633 33.455 1.104 90.778 o
6 8 9 14.208 13.838 0.816 207.073 o
6 8 10 16.482 17.478 1.005 152.343 o
6 8 11 14.514 14.106 1.035 158.601 o
6 8 12 8.703 8.844 1.343 127.732 o
6 8 13 43.083 42.995 1.751 51.037 o
6 8 14 19.948 21.189 1.562 81.395 o
6 8 15 13.047 12.316 1.781 74.791 o
6 8 16 25.205 28.222 2.218 45.025 o
6 8 17 29.098 30.908 2.994 26.916 o
6 9 0 249.729 241.276 3.810 6.636 o
6 9 1 70.149 70.988 1.353 43.923 o
6 9 2 5.994 6.526 0.557 468.562 o
6 9 3 42.086 41.751 0.975 83.947 o
6 9 4 15.233 15.996 0.657 233.792 o
6 9 5 1.312 1.731 0.428 1135.100 o
6 9 6 126.999 121.036 2.099 19.562 o
6 9 7 77.099 77.345 1.731 34.566 o
6 9 8 181.458 175.222 3.810 8.961 o
6 9 9 1.997 1.781 0.796 393.853 o
6 9 10 4.256 4.934 0.816 324.106 o
6 9 11 155.693 148.144 3.621 10.651 o
6 9 12 50.322 53.191 1.980 40.507 o
6 9 13 10.244 10.346 1.452 108.938 o
6 9 14 62.822 61.010 2.407 29.183 o
6 9 15 57.881 64.044 2.567 27.475 o
6 9 16 46.131 47.242 2.925 25.188 o
6 9 17 17.459 22.502 3.810 18.388 o
6 10 0 26.320 26.581 0.816 136.422 o
6 10 1 8.909 9.480 0.647 329.555 o
6 10 2 14.430 16.255 0.796 204.092 o
6 10 3 162.747 162.697 2.815 12.468 o
6 10 4 108.309 108.740 1.970 23.365 o
6 10 5 245.905 241.415 3.820 6.696 o
6 10 6 121.985 115.554 2.109 20.331 o
6 10 7 69.053 67.795 2.000 33.522 o
6 10 8 80.474 78.111 2.586 23.434 o
6 10 9 31.586 33.355 1.423 74.822 o
6 10 10 45.602 48.665 1.870 45.444 o
6 10 11 21.296 24.263 1.323 97.417 o
6 10 12 59.082 63.288 2.248 32.075 o
6 10 13 13.278 14.852 1.602 87.440 o
6 10 14 128.103 119.912 3.432 12.967 o
6 10 15 1.242 1.691 1.860 80.887 o
6 10 16 6.593 10.515 2.905 32.324 o
6 11 0 126.460 122.558 2.248 18.708 o
6 11 1 33.929 36.111 0.995 97.025 o
6 11 2 248.191 239.754 4.079 6.364 o
6 11 3 76.380 76.847 1.482 38.571 o
6 11 4 268.191 253.899 4.258 5.738 o
6 11 5 32.179 31.684 0.885 111.340 o
6 11 6 85.287 78.509 1.661 33.366 o
6 11 7 19.639 18.424 1.144 123.548 o
6 11 8 107.639 101.070 2.676 18.802 o
6 11 9 55.982 54.584 1.791 42.877 o
6 11 10 50.380 48.695 1.731 47.462 o
6 11 11 115.863 115.017 3.163 14.924 o
6 11 12 12.728 13.231 1.512 97.210 o
6 11 13 14.074 15.827 1.830 69.671 o
6 11 14 36.845 36.180 2.278 39.230 o
6 11 15 70.972 60.364 3.273 18.863 o
6 12 0 61.046 61.607 1.343 50.026 o
6 12 1 88.203 87.780 1.721 30.920 o
6 12 2 151.260 145.836 2.646 14.133 o
6 12 3 119.088 117.285 2.169 20.183 o
6 12 4 7.644 8.038 0.736 309.580 o
6 12 5 24.732 25.825 0.895 132.846 o
6 12 6 11.940 12.316 0.776 236.662 o
6 12 7 0.038 0.398 0.796 445.141 o
6 12 8 19.822 21.060 1.303 103.501 o
6 12 9 41.367 38.767 1.691 54.800 o
6 12 10 95.693 88.148 2.676 20.490 o
6 12 11 21.022 21.945 1.741 68.696 o
6 12 12 76.932 71.456 2.795 22.136 o
6 12 13 29.746 30.052 2.218 43.472 o
6 12 14 20.075 23.775 2.696 34.004 o
6 13 0 23.104 23.497 1.035 123.795 o
6 13 1 66.791 66.750 1.641 40.468 o
6 13 2 4.958 3.880 0.766 353.395 o
6 13 3 155.168 150.422 3.014 12.506 o
6 13 4 10.666 13.778 1.035 172.417 o
6 13 5 0.674 0.875 0.706 534.532 o
6 13 6 28.620 30.192 1.124 99.767 o
6 13 7 13.206 13.758 1.204 134.335 o
6 13 8 0.488 1.423 1.243 180.089 o
6 13 9 39.295 38.250 2.169 41.092 o
6 13 10 100.708 100.016 3.531 14.287 o
6 13 11 100.491 94.883 3.830 12.981 o
6 13 12 13.085 14.046 2.447 42.800 o
6 13 13 10.836 10.893 2.427 44.351 o
6 14 0 558.263 528.699 9.361 1.449 o
6 14 1 52.614 55.648 1.562 49.694 o
6 14 2 11.283 11.669 0.905 205.511 o
6 14 3 26.911 30.958 1.373 83.288 o
6 14 4 32.199 32.838 1.373 77.334 o
6 14 5 37.039 40.199 1.612 59.707 o
6 14 6 17.809 19.448 1.263 112.035 o
6 14 7 32.760 26.501 1.363 80.357 o
6 14 8 13.980 14.882 2.218 50.535 o
6 14 9 32.803 37.195 2.766 29.795 o
6 14 10 103.619 100.523 3.989 12.074 o
6 14 11 0.122 0.796 2.208 58.285 o
6 14 12 5.597 8.993 2.497 43.471 o
6 15 0 5.386 7.749 1.333 137.421 o
6 15 1 13.478 16.961 1.313 115.634 o
6 15 2 254.402 245.573 5.103 5.153 o
6 15 3 38.849 42.945 1.751 52.912 o
6 15 4 66.695 69.635 2.208 30.648 o
6 15 5 45.182 44.507 1.751 49.830 o
6 15 6 3.219 3.681 1.035 231.727 o
6 15 7 2.723 5.004 1.134 196.442 o
6 15 8 109.356 105.099 3.621 13.338 o
6 15 9 90.723 87.342 3.362 16.100 o
6 15 10 76.493 72.003 3.482 16.598 o
6 15 11 30.218 20.214 3.720 18.645 o
6 16 0 1.473 1.234 1.462 129.408 o
6 16 1 26.267 31.565 2.009 51.263 o
6 16 2 78.131 81.960 2.348 26.005 o
6 16 3 43.512 45.024 1.960 44.345 o
6 16 4 23.516 25.397 1.801 62.962 o
6 16 5 230.875 221.957 4.894 5.818 o
6 16 6 10.065 7.540 1.572 97.534 o
6 16 7 1.272 3.054 1.572 111.478 o
6 16 8 23.084 20.184 2.766 32.353 o
6 16 9 6.916 13.012 3.701 20.179 o
6 17 0 12.610 14.345 1.980 62.242 o
6 17 1 103.200 96.832 3.253 15.727 o
6 17 2 1.529 2.756 1.602 107.360 o
6 17 3 38.672 37.165 2.477 34.278 o
6 17 4 70.735 69.814 2.736 23.480 o
6 17 5 9.568 8.893 1.890 70.729 o
6 17 6 7.184 11.510 2.179 55.175 o
6 18 0 0.031 8.207 2.905 33.286 o
6 18 1 8.870 18.782 6.267 7.151 o
7 0 1 570.159 551.390 8.297 1.554 o
7 0 2 9.008 9.361 0.418 457.612 o
7 0 3 181.618 182.255 2.895 10.948 o
7 0 4 471.108 475.647 7.272 2.082 o
7 0 5 220.821 221.887 3.472 7.930 o
7 0 6 1.485 1.492 0.298 1793.380 o
7 0 7 310.300 305.559 4.695 4.532 o
7 0 8 0.149 0.736 0.259 3436.310 o
7 0 9 0.917 1.621 0.338 1692.930 o
7 0 10 7.002 8.137 0.547 433.010 o
7 0 11 10.495 10.197 0.547 350.318 o
7 0 12 14.591 15.877 0.647 241.455 o
7 0 13 112.349 116.609 2.049 21.767 o
7 0 14 169.841 163.543 2.706 12.419 o
7 0 15 27.798 29.446 1.094 103.990 o
7 0 16 71.079 72.550 1.801 35.636 o
7 0 17 64.601 69.168 1.900 36.061 o
7 0 18 8.397 7.123 1.582 98.646 o
7 0 19 12.301 11.997 2.417 44.193 o
[truncated: 90,029 more chars]
