# Supplementary material for: Towards improved accuracy of Hirshfeld atom refinement with an alternative electron density partition
Source: IUCrJ. 2025 Jan 1;12(Pt 1):74–87. doi: 10.1107/S2052252524011242 (PMC11707693; doi:10.1107/S2052252524011242)
Supplement: Supplementary file 1 [file m-12-00074-sup1.zip › cif_checkcif/NAC_H2O/B3LYP/4.cif]

data_4
# start Validation Reply Form
_vrf_PLAT183_4
;
PROBLEM: Missing _cell_measurement_reflns_used Value ....     Please Do !  
RESPONSE: This is rerefinement of structure from https://doi.org/10.1107/S2053273314010626
          the information was not included in the original publication
;
_vrf_PLAT184_4
;
PROBLEM: Missing _cell_measurement_theta_min Value ......     Please Do !  
RESPONSE: This is rerefinement of structure from https://doi.org/10.1107/S2053273314010626
          the information was not included in the original publication
;
_vrf_PLAT185_4
;
PROBLEM: Missing _cell_measurement_theta_max Value ......     Please Do !  
RESPONSE: This is rerefinement of structure from https://doi.org/10.1107/S2053273314010626
          the information was not included in the original publication
;
# end Validation Reply Form
_audit_creation_date               2024-03-08
_audit_creation_method
;
Olex2 1.3
(compiled 2020.07.31 svn.rc2a77460 for OlexSys, GUI svn.r6145)
;
_audit_contact_author_address      ?
_audit_contact_author_email        ?
_audit_contact_author_name         ''
_audit_contact_author_phone        ?
_publ_contact_author_id_orcid      ?
_publ_section_references
;
Bourhis, L.J., Dolomanov, O.V., Gildea, R.J., Howard, J.A.K., Puschmann, H.
 (2015). Acta Cryst. A71, 59-75.

Dolomanov, O.V., Bourhis, L.J., Gildea, R.J, Howard, J.A.K. & Puschmann, H.
 (2009), J. Appl. Cryst. 42, 339-341.
;
_chemical_formula_moiety           'C7 H11 N O4, H2 O'
_chemical_formula_sum              'C7 H13 N O5'
_chemical_formula_weight           191.185
_chemical_absolute_configuration   unk
loop_
  _atom_type_symbol
  _atom_type_scat_dispersion_real
  _atom_type_scat_dispersion_imag
  _atom_type_scat_source
  _atom_type_scat_dispersion_source
 H 0.00000 0.00000
 'NoSpherA2 (<-magic spell for checkCif) like software DiSCaMB'
 'Henke, Gullikson and Davis, At. Data and Nucl. Data Tables, 1993, 54, 2'
 C 0.00347 0.00161
 'NoSpherA2 (<-magic spell for checkCif) like software DiSCaMB'
 'Henke, Gullikson and Davis, At. Data and Nucl. Data Tables, 1993, 54, 2'
 O 0.01158 0.00611
 'NoSpherA2 (<-magic spell for checkCif) like software DiSCaMB'
 'Henke, Gullikson and Davis, At. Data and Nucl. Data Tables, 1993, 54, 2'
 N 0.00653 0.00323
 'NoSpherA2 (<-magic spell for checkCif) like software DiSCaMB'
 'Henke, Gullikson and Davis, At. Data and Nucl. Data Tables, 1993, 54, 2'

_space_group_crystal_system        'orthorhombic'
_space_group_IT_number             19
_space_group_name_H-M_alt          'P 21 21 21'
_space_group_name_Hall             ' P 2ac 2ab'
loop_
  _space_group_symop_id
  _space_group_symop_operation_xyz
 1 x,y,z
 2 x+1/2,-y+1/2,-z
 3 -x,y+1/2,-z+1/2
 4 -x+1/2,-y,z+1/2

_symmetry_Int_Tables_number        19
_cell_length_a                     9.854(3)
_cell_length_b                     9.249(3)
_cell_length_c                     10.144(2)
_cell_angle_alpha                  90
_cell_angle_beta                   90
_cell_angle_gamma                  90
_cell_volume                       924.5(5)
_cell_formula_units_Z              4
_cell_measurement_temperature      9(2)
_exptl_absorpt_coefficient_mu      0.061
_exptl_crystal_density_diffrn      1.374
_exptl_crystal_F_000               408.077
_exptl_crystal_size_max            0.34
_exptl_crystal_size_mid            0.28
_exptl_crystal_size_min            0.28
_exptl_crystal_description        rectangular      
_exptl_crystal_colour             colourless            
_diffrn_measurement_device_type   'Huber type 512 four-circle diffractometer and a 165 mm MAR CCD detector'
_diffrn_reflns_av_R_equivalents    0.0000
_diffrn_reflns_av_unetI/netI       0.0258
_diffrn_reflns_Laue_measured_fraction_full  1.0000
_diffrn_reflns_Laue_measured_fraction_max  0.9991
_diffrn_reflns_limit_h_max         20
_diffrn_reflns_limit_h_min         -20
_diffrn_reflns_limit_k_max         18
_diffrn_reflns_limit_k_min         0
_diffrn_reflns_limit_l_max         20
_diffrn_reflns_limit_l_min         0
_diffrn_reflns_number              8275
_diffrn_reflns_point_group_measured_fraction_full  1.0000
_diffrn_reflns_point_group_measured_fraction_max  0.9984
_diffrn_reflns_theta_full          18.0568
_diffrn_reflns_theta_max           31.88
_diffrn_reflns_theta_min           2.09
_diffrn_ambient_temperature        9(2)
_diffrn_measured_fraction_theta_full  1.0000
_diffrn_measured_fraction_theta_max  0.9991
_diffrn_radiation_type             synchrotron
_diffrn_radiation_wavelength       0.5166
_reflns_Friedel_coverage           0.998
_reflns_limit_h_max                20
_reflns_limit_h_min                -20
_reflns_limit_k_max                18
_reflns_limit_k_min                -18
_reflns_limit_l_max                20
_reflns_limit_l_min                -20
_reflns_number_gt                  7877
_reflns_number_total               8275
_reflns_threshold_expression       I>=2u(I)
_computing_molecular_graphics      'Olex2 1.3 (Dolomanov et al., 2009)'
_computing_publication_material    'Olex2 1.3 (Dolomanov et al., 2009)'
_computing_structure_refinement    'olex2.refine 1.3 (Bourhis et al., 2015)'
_computing_data_collection        'XDS (Kabsch, 1991)'   
_refine_diff_density_max           0.2704
_refine_diff_density_min           -0.1913
_refine_diff_density_rms           0.0546
_refine_ls_abs_structure_details  
 'Flack, H. D. (1983). Acta Cryst. A39, 876-881.'
_refine_ls_abs_structure_Flack     0.5(6)
_refine_ls_d_res_high              0.4890
_refine_ls_d_res_low               7.0681
_refine_ls_goodness_of_fit_ref     1.1021
_refine_ls_hydrogen_treatment      refall
_refine_ls_matrix_type             full
_refine_ls_number_constraints      0
_refine_ls_number_parameters       235
_refine_ls_number_reflns           8275
_refine_ls_number_restraints       0
_refine_ls_R_factor_all            0.0274
_refine_ls_R_factor_gt             0.0249
_refine_ls_restrained_S_all        1.1021
_refine_ls_shift/su_max            0.0008
_refine_ls_shift/su_mean           0.0001
_refine_ls_structure_factor_coef   Fsqd
_refine_ls_weighting_details      
 'w=1/[\s^2^(Fo^2^)+(0.0168P)^2^+0.0471P] where P=(Fo^2^+2Fc^2^)/3'
_refine_ls_weighting_scheme        calc
_refine_ls_wR_factor_gt            0.0489
_refine_ls_wR_factor_ref           0.0495
_refine_special_details
;
Aspherical atom refinement in Olex2
with DiSCaMB generated form factors
Exponential Hirshfeld Atom Refinement 
with exponent parameter n = 4
using Orca5 generated wavefunction 
calculated with B3LYP functional
using cc-pVTZ basis set and charges 
simulating the crystal field.
;
loop_
  _atom_site_label
  _atom_site_type_symbol
  _atom_site_fract_x
  _atom_site_fract_y
  _atom_site_fract_z
  _atom_site_U_iso_or_equiv
  _atom_site_adp_type
  _atom_site_occupancy
  _atom_site_refinement_flags_posn
 O1 O 0.57869(2) 1.11473(3) 0.77182(2) 0.00743(3) Uani 1.000000 .
 O2 O 0.79425(2) 1.11861(3) 0.84046(2) 0.00644(3) Uani 1.000000 .
 O3 O 0.84071(2) 1.20553(3) 0.55091(2) 0.00694(3) Uani 1.000000 .
 O4 O 0.78342(2) 0.69411(3) 0.51514(2) 0.00635(3) Uani 1.000000 .
 O5 O 0.90009(3) 0.45972(3) 0.43049(3) 0.01073(4) Uani 1.000000 .
 N1 N 0.87821(3) 0.97795(3) 0.61459(3) 0.00475(3) Uani 1.000000 .
 C1 C 0.69671(3) 1.07606(3) 0.76142(3) 0.00454(4) Uani 1.000000 .
 C2 C 0.73844(3) 0.96432(3) 0.66017(3) 0.00457(4) Uani 1.000000 .
 C3 C 0.73469(3) 0.81114(3) 0.71986(3) 0.00630(4) Uani 1.000000 .
 C4 C 0.84129(3) 0.73016(3) 0.63963(3) 0.00539(4) Uani 1.000000 .
 C5 C 0.95445(3) 0.84209(3) 0.62490(3) 0.00627(4) Uani 1.000000 .
 C6 C 0.91993(3) 1.10151(3) 0.55823(3) 0.00485(4) Uani 1.000000 .
 C7 C 1.06212(3) 1.10713(4) 0.50529(3) 0.00798(4) Uani 1.000000 .
 H1 H 0.7560(10) 1.1886(9) 0.9070(8) 0.0178(19) Uani 1.000000 .
 H2 H 0.8333(9) 0.6111(8) 0.4795(8) 0.0167(17) Uani 1.000000 .
 H3 H 0.6703(6) 0.9752(8) 0.5765(5) 0.0161(14) Uani 1.000000 .
 H4 H 0.7654(7) 0.8144(8) 0.8229(5) 0.0186(15) Uani 1.000000 .
 H5 H 0.6352(6) 0.7610(7) 0.7125(7) 0.0192(15) Uani 1.000000 .
 H6 H 0.8762(7) 0.6310(6) 0.6894(6) 0.0160(14) Uani 1.000000 .
 H7 H 1.0196(7) 0.8438(8) 0.7120(6) 0.0227(17) Uani 1.000000 .
 H8 H 1.0151(6) 0.8249(7) 0.5371(6) 0.0153(14) Uani 1.000000 .
 H9 H 1.1347(7) 1.0644(10) 0.5761(7) 0.0282(19) Uani 1.000000 .
 H10 H 1.0897(7) 1.2170(6) 0.4781(9) 0.0248(18) Uani 1.000000 .
 H11 H 1.0702(9) 1.0401(9) 0.4183(7) 0.029(2) Uani 1.000000 .
 H12 H 0.8802(10) 0.3686(8) 0.4750(9) 0.021(2) Uani 1.000000 .
 H13 H 0.9582(9) 0.4404(9) 0.3574(7) 0.0173(18) Uani 1.000000 .

loop_
  _atom_site_aniso_label
  _atom_site_aniso_U_11
  _atom_site_aniso_U_22
  _atom_site_aniso_U_33
  _atom_site_aniso_U_12
  _atom_site_aniso_U_13
  _atom_site_aniso_U_23
 O1 0.00527(7) 0.00949(8) 0.00754(8) 0.00182(6) -0.00015(6) -0.00244(7)
 O2 0.00583(7) 0.00783(8) 0.00566(7) -0.00003(6) -0.00073(6) -0.00164(6)
 O3 0.00710(8) 0.00501(7) 0.00870(8) 0.00110(6) 0.00103(6) 0.00184(6)
 O4 0.00841(8) 0.00518(7) 0.00546(7) 0.00062(6) -0.00044(6) -0.00035(6)
 O5 0.01318(10) 0.00628(8) 0.01272(10) 0.00113(7) 0.00575(8) -0.00001(7)
 N1 0.00486(7) 0.00380(7) 0.00560(8) 0.00029(6) 0.00091(6) 0.00053(6)
 C1 0.00482(8) 0.00465(8) 0.00415(8) 0.00032(7) 0.00014(7) -0.00040(7)
 C2 0.00496(8) 0.00463(8) 0.00411(8) -0.00001(7) 0.00038(7) -0.00033(7)
 C3 0.00848(9) 0.00492(9) 0.00549(9) -0.00031(8) 0.00223(8) 0.00019(8)
 C4 0.00732(9) 0.00400(8) 0.00485(9) 0.00068(7) 0.00013(7) 0.00033(7)
 C5 0.00563(9) 0.00540(9) 0.00777(10) 0.00098(7) -0.00020(8) 0.00012(8)
 C6 0.00488(8) 0.00465(9) 0.00501(8) -0.00023(7) 0.00048(7) 0.00046(7)
 C7 0.00575(9) 0.00875(10) 0.00943(10) -0.00120(8) 0.00187(8) 0.00011(9)
 H1 0.021(5) 0.017(4) 0.015(4) 0.000(4) -0.004(3) -0.005(3)
 H2 0.019(4) 0.017(3) 0.015(4) 0.005(3) -0.003(3) -0.005(3)
 H3 0.014(3) 0.023(4) 0.011(2) -0.002(3) -0.004(2) 0.003(3)
 H4 0.025(4) 0.017(4) 0.013(2) 0.007(3) -0.001(2) -0.004(2)
 H5 0.014(2) 0.014(3) 0.029(4) -0.008(2) 0.003(3) 0.007(3)
 H6 0.020(4) 0.009(2) 0.019(3) 0.004(2) -0.007(3) 0.003(2)
 H7 0.023(4) 0.020(4) 0.025(3) -0.003(3) -0.014(3) 0.006(3)
 H8 0.014(3) 0.016(4) 0.016(3) 0.001(3) 0.006(2) -0.001(2)
 H9 0.015(3) 0.040(5) 0.029(4) 0.003(3) -0.005(3) 0.012(4)
 H10 0.009(3) 0.014(2) 0.051(5) -0.002(2) 0.009(3) 0.007(3)
 H11 0.028(5) 0.032(4) 0.027(3) -0.009(4) 0.016(3) -0.019(3)
 H12 0.022(5) 0.018(3) 0.021(4) -0.001(3) 0.007(4) 0.004(3)
 H13 0.023(4) 0.011(4) 0.018(3) -0.004(3) 0.009(3) -0.003(3)

loop_
  _geom_bond_atom_site_label_1
  _geom_bond_atom_site_label_2
  _geom_bond_distance
  _geom_bond_site_symmetry_2
  _geom_bond_publ_flag
 O1 C1 1.2213(5) . ?
 O2 C1 1.3121(4) . ?
 O2 H1 1.008(6) . ?
 O3 C6 1.2412(5) . ?
 O4 C4 1.4252(4) . ?
 O4 H2 0.981(6) . ?
 O5 H12 0.976(6) . ?
 O5 H13 0.953(6) . ?
 N1 C2 1.4583(5) . ?
 N1 C5 1.4677(5) . ?
 N1 C6 1.3424(5) . ?
 C1 C2 1.5139(5) . ?
 C2 C3 1.5412(6) . ?
 C2 H3 1.087(5) . ?
 C3 C4 1.5253(5) . ?
 C3 H4 1.089(5) . ?
 C3 H5 1.087(5) . ?
 C4 C5 1.5289(5) . ?
 C4 H6 1.102(5) . ?
 C5 H7 1.092(5) . ?
 C5 H8 1.085(5) . ?
 C6 C7 1.5015(6) . ?
 C7 H9 1.088(6) . ?
 C7 H10 1.088(5) . ?
 C7 H11 1.082(5) . ?

loop_
  _geom_angle_atom_site_label_1
  _geom_angle_atom_site_label_2
  _geom_angle_atom_site_label_3
  _geom_angle
  _geom_angle_site_symmetry_1
  _geom_angle_site_symmetry_3
  _geom_angle_publ_flag
 H1 O2 C1 109.1(6) . . ?
 H2 O4 C4 108.0(5) . . ?
 H13 O5 H12 108.6(8) . . ?
 C5 N1 C2 112.76(2) . . ?
 C6 N1 C2 119.86(2) . . ?
 C6 N1 C5 127.04(3) . . ?
 O2 C1 O1 123.84(3) . . ?
 C2 C1 O1 121.14(3) . . ?
 C2 C1 O2 114.86(2) . . ?
 C1 C2 N1 114.37(2) . . ?
 C3 C2 N1 103.10(2) . . ?
 C3 C2 C1 110.77(2) . . ?
 H3 C2 N1 109.1(3) . . ?
 H3 C2 C1 107.4(4) . . ?
 H3 C2 C3 112.2(4) . . ?
 C4 C3 C2 103.02(2) . . ?
 H4 C3 C2 110.2(4) . . ?
 H4 C3 C4 109.5(4) . . ?
 H5 C3 C2 112.7(4) . . ?
 H5 C3 C4 112.0(4) . . ?
 H5 C3 H4 109.2(6) . . ?
 C3 C4 O4 108.19(2) . . ?
 C5 C4 O4 111.32(2) . . ?
 C5 C4 C3 102.82(2) . . ?
 H6 C4 O4 109.6(4) . . ?
 H6 C4 C3 112.3(4) . . ?
 H6 C4 C5 112.4(4) . . ?
 C4 C5 N1 102.32(2) . . ?
 H7 C5 N1 110.2(4) . . ?
 H7 C5 C4 111.1(4) . . ?
 H8 C5 N1 110.4(4) . . ?
 H8 C5 C4 112.5(4) . . ?
 H8 C5 H7 110.0(5) . . ?
 N1 C6 O3 119.52(3) . . ?
 C7 C6 O3 122.60(3) . . ?
 C7 C6 N1 117.88(3) . . ?
 H9 C7 C6 111.4(4) . . ?
 H10 C7 C6 110.8(4) . . ?
 H10 C7 H9 110.1(6) . . ?
 H11 C7 C6 109.9(4) . . ?
 H11 C7 H9 106.4(7) . . ?
 H11 C7 H10 108.1(6) . . ?

loop_
  _geom_torsion_atom_site_label_1
  _geom_torsion_atom_site_label_2
  _geom_torsion_atom_site_label_3
  _geom_torsion_atom_site_label_4
  _geom_torsion
  _geom_torsion_site_symmetry_1
  _geom_torsion_site_symmetry_2
  _geom_torsion_site_symmetry_3
  _geom_torsion_site_symmetry_4
  _geom_torsion_publ_flag
 O1 C1 C2 N1 151.95(3) . . . . ?
 O1 C1 C2 C3 -92.08(3) . . . . ?
 O2 C1 C2 N1 -32.45(3) . . . . ?
 O2 C1 C2 C3 83.52(3) . . . . ?
 O3 C6 N1 C2 3.30(3) . . . . ?
 O3 C6 N1 C5 176.12(3) . . . . ?
 O4 C4 C3 C2 -77.92(2) . . . . ?
 O4 C4 C5 N1 80.82(2) . . . . ?
 N1 C2 C3 C4 -29.22(2) . . . . ?
 N1 C5 C4 C3 -34.81(2) . . . . ?
 C1 C2 C3 C4 -151.99(3) . . . . ?
 C2 C3 C4 C5 39.94(2) . . . . ?

loop_
  _diffrn_refln_index_h
  _diffrn_refln_index_k
  _diffrn_refln_index_l
  _diffrn_refln_intensity_net
  _diffrn_refln_intensity_u
 1 0 0 0.23 0.05
 2 0 0 3358.72 71.09
 3 0 0 0.32 0.12
 4 0 0 293.9 6.25
 5 0 0 0.14 0.19
 6 0 0 1508.37 31.78
 7 0 0 0.4 0.31
 8 0 0 233.61 5.17
 9 0 0 0.05 0.36
 10 0 0 0.44 0.35
 11 0 0 0.99 0.47
 12 0 0 6.04 0.78
 13 0 0 1.92 0.65
 14 0 0 94.05 2.35
 15 0 0 1.13 0.77
 16 0 0 16.93 2.04
 17 0 0 2.82 1.94
 18 0 0 0.56 1.86
 19 0 0 2.65 2.38
 20 0 0 9.13 3.57
 0 1 0 1.21 0.12
 1 1 0 5952.39 89.25
 2 1 0 308.28 4.7
 3 1 0 730.95 10.87
 4 1 0 772.23 11.5
 5 1 0 140.24 2.19
 6 1 0 247.33 3.78
 7 1 0 0.75 0.23
 8 1 0 0.41 0.21
 9 1 0 6.31 0.46
 10 1 0 10.87 0.52
 11 1 0 0.68 0.35
 12 1 0 14.73 0.75
 13 1 0 8.86 0.59
 14 1 0 96.49 1.77
 15 1 0 0.98 0.58
 16 1 0 1.73 0.95
 17 1 0 118.45 3.26
 18 1 0 3.91 1.4
 19 1 0 20.35 1.96
 20 1 0 18.03 2.74
 0 2 0 4.67 0.24
 1 2 0 34.13 0.59
 2 2 0 1178.89 17.55
 3 2 0 2010.36 30.04
 4 2 0 555.35 8.32
 5 2 0 1227.55 18.3
 6 2 0 1120.4 16.74
 7 2 0 171.67 2.7
 8 2 0 61.13 1.15
 9 2 0 18.63 0.64
 10 2 0 346.22 5.34
 11 2 0 94.76 1.69
 12 2 0 33.06 0.9
 13 2 0 263.07 4.15
 14 2 0 46.81 1.2
 15 2 0 1.01 0.61
 16 2 0 216.88 5.03
 17 2 0 1.88 1.25
 18 2 0 70.47 2.46
 19 2 0 17.47 1.98
 20 2 0 11.55 4.34
 0 3 0 3.35 0.39
 1 3 0 160 2.45
 2 3 0 53.84 0.9
 3 3 0 670.92 10.03
 4 3 0 256.6 3.9
 5 3 0 138.38 2.19
 6 3 0 14.44 0.49
 7 3 0 50.96 1
 8 3 0 236.22 3.69
 9 3 0 84.35 1.53
 10 3 0 76.12 1.44
 11 3 0 56.79 1.17
 12 3 0 10.94 0.63
 13 3 0 48.69 1.15
 14 3 0 113.48 2.03
 15 3 0 27.35 1.08
 16 3 0 1.74 0.95
 17 3 0 22.69 1.6
 18 3 0 58.3 2.39
 19 3 0 71.1 2.67
 0 4 0 390.96 8.37
 1 4 0 555.16 8.32
 2 4 0 846.74 12.61
 3 4 0 3463.44 51.78
 4 4 0 517.25 7.77
 5 4 0 63.46 1.1
 6 4 0 427.57 6.48
 7 4 0 0.43 0.26
 8 4 0 1116.55 16.72
 9 4 0 170.82 2.88
 10 4 0 72.67 1.4
 11 4 0 5.29 0.57
 12 4 0 15.59 0.72
 13 4 0 7.4 0.59
 14 4 0 174.31 3.3
 15 4 0 20.09 1.01
 16 4 0 17.22 1.27
 17 4 0 13.07 1.62
 18 4 0 74.83 2.47
 19 4 0 27.49 2.18
 0 5 0 0.15 0.2
 1 5 0 140.43 2.24
 2 5 0 58.5 1.02
 3 5 0 2.39 0.3
 4 5 0 1115.14 16.62
 5 5 0 185.54 2.89
 6 5 0 3.86 0.38
 7 5 0 8.84 0.49
 8 5 0 17.35 0.62
 9 5 0 1099.28 16.5
 10 5 0 5.16 0.59
 11 5 0 160.55 2.76
 12 5 0 18.16 0.74
 13 5 0 12.01 0.7
 14 5 0 51.57 1.31
 15 5 0 326.24 5.87
 16 5 0 74.4 2.32
 17 5 0 16.92 1.65
 18 5 0 1.21 2.02
 19 5 0 51.18 2.73
 0 6 0 3.49 0.6
 1 6 0 10.5 0.39
 2 6 0 31.12 0.68
 3 6 0 72.3 1.26
 4 6 0 168.03 2.64
 5 6 0 302.35 4.82
 6 6 0 12.44 0.58
 7 6 0 21.05 0.66
 8 6 0 423.02 6.43
 9 6 0 95 1.74
 10 6 0 54.82 1.12
 11 6 0 107.87 1.91
 12 6 0 115.6 2.01
 13 6 0 483.01 8.54
 14 6 0 98.55 2.18
 15 6 0 247.15 5.1
 16 6 0 2.42 1.12
 17 6 0 5.67 1.6
 18 6 0 63.06 2.62
 19 6 0 12.69 2.66
 0 7 0 0.89 0.35
 1 7 0 24.63 0.64
 2 7 0 117.92 1.94
 3 7 0 94.06 1.6
 4 7 0 143.53 2.36
 5 7 0 82.07 1.48
 6 7 0 29.94 0.76
 7 7 0 15.45 0.64
 8 7 0 0.8 0.34
 9 7 0 2.06 0.33
 10 7 0 139.64 2.38
 11 7 0 43.08 1.02
 12 7 0 70.47 1.62
 13 7 0 43.74 1.23
 14 7 0 266.44 4.92
 15 7 0 1.24 1.01
 16 7 0 68.24 2.29
 17 7 0 26.24 1.85
 18 7 0 41.43 2.62
 0 8 0 13.34 0.81
 1 8 0 1101.43 16.49
 2 8 0 415.56 6.32
 3 8 0 137.89 2.42
 4 8 0 231.82 3.78
 5 8 0 119.01 2
 6 8 0 3.59 0.52
 7 8 0 9.14 0.59
 8 8 0 91.23 1.64
 9 8 0 66.25 1.33
 10 8 0 1.79 0.46
 11 8 0 7.9 0.72
 12 8 0 0.41 0.57
 13 8 0 0.46 0.7
 14 8 0 49.69 1.41
 15 8 0 5.61 1.33
 16 8 0 21.86 1.93
 17 8 0 1.34 1.69
 18 8 0 19.05 2.43
 0 9 0 0.34 0.62
 1 9 0 59.99 1.2
 2 9 0 22.68 0.69
 3 9 0 131.61 2.2
 4 9 0 72.82 1.45
 5 9 0 31.92 0.87
 6 9 0 242.54 3.83
 7 9 0 128.63 2.15
 8 9 0 327.75 5.44
 9 9 0 232.88 3.68
 10 9 0 18.86 0.99
 11 9 0 41.04 1.32
 12 9 0 32.91 1.24
 13 9 0 11.55 1.03
 14 9 0 21.89 1.29
 15 9 0 145.2 3.94
 16 9 0 28.71 1.94
 17 9 0 21.99 2.01
 0 10 0 438.99 9.46
 1 10 0 0.63 0.39
 2 10 0 103.81 1.89
 3 10 0 69.7 1.36
 4 10 0 1.01 0.43
 5 10 0 514.02 8.01
 6 10 0 26.72 0.82
 7 10 0 4.34 0.64
 8 10 0 103.6 1.84
 9 10 0 160.82 3.04
 10 10 0 2.33 0.81
 11 10 0 3.49 0.89
 12 10 0 28.79 1.14
 13 10 0 2.68 1.01
 14 10 0 249.04 5.85
 15 10 0 5.83 1.6
 16 10 0 3.91 1.97
 17 10 0 25.17 3.34
 0 11 0 1.12 0.7
 1 11 0 34.58 0.94
 2 11 0 36.69 0.99
 3 11 0 107.59 1.89
 4 11 0 197.49 3.24
 5 11 0 42.51 1.02
 6 11 0 123.2 2.26
 7 11 0 5.08 0.65
 8 11 0 26.19 1.09
 9 11 0 15.1 0.96
 10 11 0 3.08 0.71
 11 11 0 9.01 0.82
 12 11 0 4.81 1.01
 13 11 0 58.23 1.77
 14 11 0 27.56 1.88
 15 11 0 1.41 1.89
 16 11 0 7.04 2.09
 0 12 0 403.65 8.76
 1 12 0 20.36 0.76
 2 12 0 104.66 1.91
 3 12 0 6.16 0.59
 4 12 0 14.73 0.76
 5 12 0 192.42 3.14
 6 12 0 61.93 1.35
 7 12 0 514.5 9.08
 8 12 0 27.74 1.22
 9 12 0 7.6 0.72
 10 12 0 5.11 1.08
 11 12 0 37.8 1.5
 12 12 0 61.25 1.97
 13 12 0 15.59 1.84
 14 12 0 10.79 2.14
 15 12 0 1.69 2.36
 0 13 0 0.69 0.92
 1 13 0 77.06 1.52
 2 13 0 79.86 1.54
 3 13 0 60.92 1.29
 4 13 0 3.89 0.67
 5 13 0 13.72 0.79
 6 13 0 23.62 1.04
 7 13 0 45.67 1.35
 8 13 0 58.54 1.59
 9 13 0 40.77 1.41
 10 13 0 11.33 1.3
 11 13 0 197.58 4.06
 12 13 0 0.66 1.39
 13 13 0 57.34 2.72
 14 13 0 33.91 2.75
 0 14 0 334.03 7.36
 1 14 0 18.48 0.92
 2 14 0 5.06 0.72
 3 14 0 51.93 1.24
 4 14 0 4.36 0.84
 5 14 0 178.23 3.49
 6 14 0 531.47 9.41
 7 14 0 36 1.31
 8 14 0 9.39 1.33
 9 14 0 65.15 1.89
 10 14 0 1.67 1.55
 11 14 0 162.26 4.48
 12 14 0 29.28 2.05
 13 14 0 54.59 2.85
 0 15 0 0.56 1.38
 1 15 0 7.36 1.03
 2 15 0 52.53 1.57
 3 15 0 4.21 0.89
 4 15 0 41.14 1.49
 5 15 0 158.61 3.23
 6 15 0 7.79 1.34
 7 15 0 58.56 2.23
 8 15 0 17.43 1.64
 9 15 0 4.55 1.53
 10 15 0 92.65 3.23
 11 15 0 12.32 2.43
 12 15 0 35.27 2.8
 0 16 0 35.25 2.29
 1 16 0 4.52 1.6
 2 16 0 111.52 3.18
 3 16 0 12.59 1.41
 4 16 0 83.68 2.55
 5 16 0 11.88 1.59
 6 16 0 1.24 1.47
 7 16 0 4.54 1.47
 8 16 0 5.33 1.53
 9 16 0 1.42 1.91
 10 16 0 50.04 2.98
 0 17 0 0.32 2.04
 1 17 0 30.27 2.02
 2 17 0 40.59 2.12
 3 17 0 6.13 1.54
 4 17 0 16.47 1.99
 5 17 0 47.87 2.17
 6 17 0 14.42 1.99
 7 17 0 16.78 2.33
 8 17 0 132.15 4.07
 0 18 0 11.33 2.72
 1 18 0 3.2 1.8
 2 18 0 148.68 4.28
 3 18 0 6.71 3.21
 4 18 0 22.46 2.4
 5 18 0 7.46 2.62
 6 18 0 8.25 2.92
 0 0 1 0.27 0.07
 1 0 1 96.59 1.46
 2 0 1 8097.05 126.13
 3 0 1 207.05 3.14
 4 0 1 26.06 0.52
 5 0 1 205.65 3.16
 6 0 1 409.44 6.19
 7 0 1 554.28 8.34
 8 0 1 0.54 0.23
 9 0 1 84.91 1.5
 10 0 1 0.54 0.3
 11 0 1 42.63 0.94
 12 0 1 10.9 0.63
 13 0 1 94.01 1.71
 14 0 1 94.02 1.71
 15 0 1 8.84 0.66
 16 0 1 2.46 0.86
 17 0 1 15.5 1.36
 18 0 1 73.34 2.58
 19 0 1 169.59 4.79
 20 0 1 7.35 2.94
 0 1 1 386.2 5.79
 -1 1 1 1002.57 16.7
 1 1 1 994.03 14.88
 -2 1 1 1709.17 25.56
 2 1 1 1693.9 25.31
 -3 1 1 586.33 8.76
 3 1 1 580.55 8.66
 -4 1 1 1628.55 24.32
 4 1 1 1575.7 23.46
 -5 1 1 404.39 6.1
 5 1 1 400.11 6.03
 -6 1 1 159.93 2.54
 6 1 1 162.27 2.53
 -7 1 1 89.82 1.51
 7 1 1 88.05 1.53
 -8 1 1 27.7 0.71
 8 1 1 28.71 0.7
 -9 1 1 755.12 11.4
 9 1 1 741.3 11.15
 -10 1 1 68.2 1.28
 10 1 1 66.2 1.27
 -11 1 1 38.29 0.94
 11 1 1 40.39 0.98
 -12 1 1 245.16 3.87
 12 1 1 245.56 3.94
 -13 1 1 12.39 0.69
 13 1 1 13.09 0.66
 -14 1 1 63.07 1.28
 14 1 1 63.86 1.35
 -15 1 1 118.24 2.25
 15 1 1 117.44 2.24
 -16 1 1 15.85 1.2
 16 1 1 14.81 1.33
 -17 1 1 83.18 2.49
 17 1 1 85.24 2.48
 -18 1 1 44.98 1.87
 18 1 1 44.84 1.97
 -19 1 1 17.21 1.76
 19 1 1 19.88 2.03
 -20 1 1 44.42 3.02
 20 1 1 43.06 3.06
 0 2 1 2849.5 42.81
 -1 2 1 544.99 8.37
 1 2 1 535.57 8.03
 -2 2 1 85.21 1.34
 2 2 1 85.46 1.34
 -3 2 1 746.7 11.15
 3 2 1 760.53 11.37
 -4 2 1 2263.35 33.78
 4 2 1 2295.47 34.26
 -5 2 1 607.63 9.09
 5 2 1 592.4 9.06
 -6 2 1 633.34 9.51
 6 2 1 630.5 9.47
 -7 2 1 24.42 0.61
 7 2 1 24.62 0.6
 -8 2 1 717.8 10.8
 8 2 1 706.44 10.62
 -9 2 1 73.23 1.32
 9 2 1 74.11 1.35
 -10 2 1 376.21 5.78
 10 2 1 377.57 5.81
 -11 2 1 30.55 0.83
 11 2 1 28.74 0.81
 -12 2 1 210.37 3.39
 12 2 1 206.25 3.3
 -13 2 1 57.67 1.24
 13 2 1 57.93 1.2
 -14 2 1 203.9 3.3
 14 2 1 201.74 3.27
 -15 2 1 150.17 2.98
 15 2 1 152.49 2.97
 -16 2 1 11.13 1.15
 16 2 1 9.99 1.04
 -17 2 1 17.22 1.49
 17 2 1 18.66 1.54
 -18 2 1 91.85 2.77
 18 2 1 94.26 2.84
 -19 2 1 19.96 2.06
 19 2 1 21.36 2.27
 -20 2 1 23.05 5.01
 20 2 1 17.02 7.63
 0 3 1 701.61 11.59
 -1 3 1 2403.18 36.88
 1 3 1 2483.37 37.14
 -2 3 1 993.74 14.84
 2 3 1 993.16 14.85
 -3 3 1 405.34 6.1
 3 3 1 408.6 6.14
 -4 3 1 296.97 4.51
 4 3 1 294.36 4.48
 -5 3 1 385.88 5.81
 5 3 1 384.97 5.88
 -6 3 1 911.43 13.77
 6 3 1 903.58 13.51
 -7 3 1 140.91 2.28
 7 3 1 136.22 2.18
 -8 3 1 104.19 1.83
 8 3 1 102.67 1.74
 -9 3 1 728.94 11
 9 3 1 719.81 10.84
 -10 3 1 9.08 0.55
 10 3 1 9.14 0.59
 -11 3 1 39.07 0.98
 11 3 1 36.82 0.91
 -12 3 1 28.4 0.87
 12 3 1 28.16 0.84
 -13 3 1 42.52 1.01
 13 3 1 43.55 1
 -14 3 1 53.13 1.29
 14 3 1 51.88 1.23
 -15 3 1 133.84 2.69
 15 3 1 131.53 2.66
 -16 3 1 3.04 0.93
 16 3 1 2.67 0.87
 -17 3 1 33.92 1.64
 17 3 1 32.81 1.74
 -18 3 1 42.33 1.97
 18 3 1 44.48 1.97
 -19 3 1 15.28 2.04
 19 3 1 18.49 2.64
 0 4 1 833.03 12.42
 -1 4 1 3538.94 53.24
 1 4 1 3637.78 60.52
 -2 4 1 897.54 13.43
 2 4 1 887.14 13.24
 -3 4 1 40.18 0.8
 3 4 1 41.91 0.78
 -4 4 1 385.61 5.84
 4 4 1 382.92 5.8
 -5 4 1 533.37 8.02
 5 4 1 530.76 8.15
 -6 4 1 161.02 2.57
 6 4 1 159.71 2.53
 -7 4 1 109.22 1.86
 7 4 1 110.07 1.83
 -8 4 1 104.39 1.79
 8 4 1 107.3 1.81
 -9 4 1 60.49 1.21
 9 4 1 61.88 1.21
 -10 4 1 79.71 1.47
 10 4 1 76.47 1.48
 -11 4 1 39.14 0.95
 11 4 1 38.95 0.94
 -12 4 1 22.95 0.78
 12 4 1 21.34 0.75
 -13 4 1 30.66 0.92
 13 4 1 31.17 0.88
 -14 4 1 20.43 0.9
 14 4 1 22.76 0.97
 -15 4 1 24.9 1.03
 15 4 1 23.89 1.12
 -16 4 1 2.88 0.85
 16 4 1 2.57 0.78
 -17 4 1 43.16 1.88
 17 4 1 41.98 1.79
 -18 4 1 30.23 2.13
 18 4 1 30.4 2.14
 -19 4 1 34.16 2.33
 19 4 1 35.18 2.41
 0 5 1 350.39 5.29
 -1 5 1 498.33 7.5
 1 5 1 518.38 7.81
 -2 5 1 361.54 5.47
 2 5 1 363.93 5.51
 -3 5 1 203.1 3.15
 3 5 1 200.83 3.11
 -4 5 1 347.26 5.27
 4 5 1 351.2 5.33
 -5 5 1 35.03 0.74
 5 5 1 35.63 0.8
 -6 5 1 165.59 2.62
 6 5 1 167.57 2.72
 -7 5 1 908.6 13.63
 7 5 1 897.32 13.46
 -8 5 1 46.61 0.97
 8 5 1 47.27 0.98
 -9 5 1 13.58 0.55
 9 5 1 13.8 0.63
 -10 5 1 121 2.06
 10 5 1 122.14 2.09
 -11 5 1 13.2 0.62
 11 5 1 13.99 0.65
 -12 5 1 60.58 1.26
 12 5 1 59.67 1.22
 -13 5 1 138.51 2.55
 13 5 1 136.72 2.49
 -14 5 1 54.5 1.45
 14 5 1 55.95 1.49
 -15 5 1 27.02 1.16
 15 5 1 25.15 1.07
 -16 5 1 57.83 1.95
 16 5 1 61.77 2.22
 -17 5 1 1.69 1.3
 17 5 1 2.02 1.42
 -18 5 1 1.15 1.59
 18 5 1 1.67 1.35
 -19 5 1 21.59 2.4
 19 5 1 15.82 2.52
 0 6 1 804.13 12.01
 -1 6 1 390.11 6.4
 1 6 1 384.02 5.81
 -2 6 1 216.14 3.36
 2 6 1 222.28 3.45
 -3 6 1 372.86 5.64
 3 6 1 365.62 5.58
 -4 6 1 133.31 2.16
 4 6 1 130.54 2.15
 -5 6 1 13.65 0.48
 5 6 1 14.24 0.52
 -6 6 1 535.24 8.12
 6 6 1 538.43 8.2
 -7 6 1 661.85 9.95
 7 6 1 649 9.79
 -8 6 1 9.09 0.57
 8 6 1 8.73 0.53
 -9 6 1 3.89 0.49
 9 6 1 3.65 0.52
 -10 6 1 81.66 1.51
 10 6 1 78.74 1.49
 -11 6 1 38.69 0.96
 11 6 1 39.94 1.01
 -12 6 1 3.64 0.54
 12 6 1 4.61 0.61
 -13 6 1 258.07 4.7
 13 6 1 269.25 4.94
 -14 6 1 129.02 2.65
 14 6 1 126.55 2.6
 -15 6 1 119.06 2.81
 15 6 1 110.83 2.67
 -16 6 1 52.29 2
 16 6 1 53.31 1.94
 -17 6 1 60.17 2.35
 17 6 1 63.84 2.38
 -18 6 1 36.58 2.37
 18 6 1 34.17 2.11
 -19 6 1 11.92 3.46
 19 6 1 7.77 3.06
 0 7 1 185.72 2.93
 -1 7 1 1115.18 16.67
 1 7 1 1127.46 16.84
 -2 7 1 95.3 1.61
 2 7 1 93.76 1.58
 -3 7 1 30.63 0.73
 3 7 1 31.23 0.76
 -4 7 1 378.89 5.77
 4 7 1 377.52 5.75
 -5 7 1 484.39 7.34
 5 7 1 495.26 7.54
 -6 7 1 325.43 5.16
 6 7 1 327.7 5.05
 -7 7 1 221.1 3.51
 7 7 1 221.8 3.5
 -8 7 1 1.32 0.34
 8 7 1 1.63 0.42
 -9 7 1 79.67 1.5
 9 7 1 76.91 1.47
 -10 7 1 105.44 1.85
 10 7 1 103.46 1.85
 -11 7 1 51.52 1.14
 11 7 1 51.8 1.14
 -12 7 1 24.96 0.94
 12 7 1 25.05 1.02
 -13 7 1 28.22 1.02
 13 7 1 29.16 1.1
 -14 7 1 87.67 1.98
 14 7 1 88.14 1.95
 -15 7 1 0.71 1.18
 15 7 1 2.38 1.08
 -16 7 1 63.02 2.47
 16 7 1 64.98 2.21
 -17 7 1 40.57 2.14
 17 7 1 35.01 2.15
 -18 7 1 9.76 2.13
 18 7 1 4.36 1.9
 0 8 1 1046.29 15.66
 -1 8 1 587.13 8.98
 1 8 1 599.74 9.17
 -2 8 1 105.53 1.82
 2 8 1 112.26 1.9
 -3 8 1 328.71 5.09
 3 8 1 333.93 5.13
 -4 8 1 85.99 1.57
 4 8 1 86.71 1.56
 -5 8 1 253.36 4.24
 5 8 1 255.32 3.99
 -6 8 1 163.51 2.66
 6 8 1 163.54 2.66
 -7 8 1 51.36 1.1
 7 8 1 50.81 1.08
 -8 8 1 47.63 1.04
 8 8 1 49.34 1.08
 -9 8 1 114.09 2
 9 8 1 115.31 2.02
 -10 8 1 40.75 0.97
 10 8 1 39.29 1
 -11 8 1 34.27 1.15
 11 8 1 30.54 1.04
 -12 8 1 7.31 0.79
 12 8 1 6.6 0.76
 -13 8 1 68.24 1.76
 13 8 1 66.81 1.68
 -14 8 1 5.77 0.94
 14 8 1 6.07 0.86
 -15 8 1 6.21 1.18
 15 8 1 5.5 1.27
 -16 8 1 5.38 1.52
 16 8 1 6.18 1.75
 -17 8 1 40.41 2.42
 17 8 1 45.92 2.72
 -18 8 1 41.19 3.13
 18 8 1 35.9 2.6
 0 9 1 88.02 1.58
 -1 9 1 216.31 3.43
 1 9 1 220.53 3.62
 -2 9 1 36.06 0.9
 2 9 1 35.53 0.88
 -3 9 1 60.03 1.2
 3 9 1 58.14 1.17
 -4 9 1 344.36 5.31
 4 9 1 327.32 5.13
 -5 9 1 270.21 4.21
 5 9 1 269.28 4.24
 -6 9 1 69.23 1.4
 6 9 1 71.36 1.36
 -7 9 1 38.19 0.96
 7 9 1 40.91 0.98
 -8 9 1 55.61 1.23
 8 9 1 55.7 1.23
 -9 9 1 0.99 0.4
 9 9 1 1.14 0.38
 -10 9 1 198.43 3.73
 10 9 1 189.41 3.55
 -11 9 1 20.63 0.96
 11 9 1 22.53 0.98
 -12 9 1 27.22 1.08
 12 9 1 27.37 1.05
 -13 9 1 62.3 1.63
 13 9 1 66.21 1.7
 -14 9 1 20.28 1.32
 14 9 1 22.09 1.3
 -15 9 1 29.63 1.82
 15 9 1 29.77 1.74
 -16 9 1 22.13 2.09
 16 9 1 23.73 2.12
 -17 9 1 12.37 2.17
 17 9 1 15.09 2.12
 0 10 1 89.74 1.74
 -1 10 1 76.96 1.43
 1 10 1 74.05 1.47
 -2 10 1 21.83 0.72
 2 10 1 22.07 0.69
 -3 10 1 35.88 0.94
 3 10 1 35.31 1
 -4 10 1 171.26 2.79
 4 10 1 169.88 2.92
 -5 10 1 39.04 0.97
 5 10 1 39.93 1.05
 -6 10 1 9.84 0.64
 6 10 1 9.53 0.65
 -7 10 1 119.78 2.11
 7 10 1 118.48 2.07
 -8 10 1 53.11 1.11
 8 10 1 52.41 1.17
 -9 10 1 35.61 1.05
 9 10 1 38.44 1.24
 -10 10 1 11.38 0.85
 10 10 1 11.68 0.87
 -11 10 1 87.58 1.98
 11 10 1 88.74 1.96
 -12 10 1 64.14 1.93
 12 10 1 66.37 1.66
 -13 10 1 18.85 1.16
 13 10 1 18.82 1.2
 -14 10 1 111.8 2.95
 14 10 1 107.15 2.79
 -15 10 1 5.7 1.66
 15 10 1 8.26 1.55
 -16 10 1 92.4 3.28
 16 10 1 98.23 3.43
 -17 10 1 10.59 3.19
 17 10 1 12.36 2.99
 0 11 1 28.69 0.92
 -1 11 1 128.42 2.2
 1 11 1 124.42 2.15
 -2 11 1 212.74 3.48
 2 11 1 217.83 3.51
 -3 11 1 125.15 2.18
 3 11 1 130.29 2.23
 -4 11 1 57.59 1.21
 4 11 1 57.85 1.26
 -5 11 1 105.26 1.93
 5 11 1 106.11 1.93
 -6 11 1 35.51 0.98
 6 11 1 36.3 1
 -7 11 1 83.92 1.6
 7 11 1 83.56 1.59
 -8 11 1 159.04 3.06
 8 11 1 164.88 3.18
 -9 11 1 52.39 1.4
 9 11 1 55.61 1.49
 -10 11 1 125.98 2.58
 10 11 1 130.8 2.75
 -11 11 1 76.35 1.85
 11 11 1 74.97 1.85
 -12 11 1 111.15 2.45
 12 11 1 113.24 2.49
 -13 11 1 15.39 1.37
 13 11 1 17.01 1.52
 -14 11 1 27.02 1.7
 14 11 1 23.09 1.85
 -15 11 1 65.32 2.65
 15 11 1 67.1 3
 -16 11 1 10.17 2.56
 16 11 1 9.28 2.43
 0 12 1 40.89 1.05
 -1 12 1 32.04 0.94
 1 12 1 30.38 0.87
 -2 12 1 215.24 3.47
 2 12 1 217.05 3.58
 -3 12 1 99.25 1.81
 3 12 1 94.71 1.73
 -4 12 1 16.27 0.77
 4 12 1 16.38 0.79
 -5 12 1 166.42 2.89
 5 12 1 165.68 2.78
 -6 12 1 89.96 1.81
 6 12 1 88.24 1.73
 -7 12 1 9.85 0.75
 7 12 1 8.4 0.72
 -8 12 1 114.07 2.37
 8 12 1 117.76 2.45
 -9 12 1 29.55 1.18
 9 12 1 29.43 1.22
 -10 12 1 20.54 1.05
 10 12 1 21.44 1.1
 -11 12 1 10.4 1.05
 11 12 1 11 1.21
 -12 12 1 5.58 1.17
 12 12 1 5.64 1.2
 -13 12 1 43.51 1.92
 13 12 1 44.85 1.97
 -14 12 1 62.35 2.75
 14 12 1 61.6 2.64
 -15 12 1 80.58 3.24
 15 12 1 80.85 3.02
 0 13 1 13.23 0.76
 -1 13 1 43.24 1.24
 1 13 1 40.46 1.09
 -2 13 1 45.92 1.1
 2 13 1 47.36 1.13
 -3 13 1 2.22 0.53
 3 13 1 2.55 0.56
 -4 13 1 192.45 3.13
 4 13 1 200.82 3.28
 -5 13 1 42.89 1.21
 5 13 1 43.25 1.18
 -6 13 1 66.97 1.62
 6 13 1 67.1 1.65
 -7 13 1 114.42 2.41
 7 13 1 109.63 2.46
 -8 13 1 73.67 1.81
 8 13 1 73.67 1.81
 -9 13 1 209.47 4.02
 9 13 1 210.42 4.08
 -10 13 1 28.72 1.55
 10 13 1 23.96 1.23
 -11 13 1 30.48 1.86
 11 13 1 31.2 1.66
 -12 13 1 94.53 2.71
 12 13 1 95.81 3.11
 -13 13 1 32.57 2.18
 13 13 1 27.69 1.98
 -14 13 1 73.5 3.27
 14 13 1 60.48 2.83
 0 14 1 29.35 1
 -1 14 1 25.08 0.92
 1 14 1 25.42 0.94
 -2 14 1 43.18 1.15
 2 14 1 42.69 1.13
 -3 14 1 7.8 0.84
 3 14 1 8.36 0.77
 -4 14 1 56.92 1.52
 4 14 1 56.61 1.5
 -5 14 1 26.72 1.15
 5 14 1 26.49 1.1
 -6 14 1 55.05 1.5
 6 14 1 55.94 1.57
 -7 14 1 3.73 1.11
 7 14 1 4.32 1.06
 -8 14 1 77.15 2.18
 8 14 1 79.86 2.24
 -9 14 1 27.87 1.64
 9 14 1 24.74 1.42
 -10 14 1 17.92 1.48
 10 14 1 15.86 1.45
 -11 14 1 22.39 1.92
 11 14 1 27.67 1.89
 -12 14 1 82.61 2.91
 12 14 1 83.83 3.06
 -13 14 1 97.17 3.58
 13 14 1 97.86 3.62
 0 15 1 8.02 0.89
 -1 15 1 14.64 1.08
 1 15 1 14.16 1
 -2 15 1 96.23 2.32
 2 15 1 100.45 2.46
 -3 15 1 143.57 3.23
 3 15 1 135.04 3.2
 -4 15 1 65.95 1.98
 4 15 1 60.7 1.83
 -5 15 1 4.67 1.08
 5 15 1 2.13 1.31
 -6 15 1 17.11 1.33
 6 15 1 17.05 1.32
 -7 15 1 135.13 3.21
 7 15 1 134.47 3.27
 -8 15 1 27.77 1.6
 8 15 1 28.13 1.54
 -9 15 1 15.17 1.56
 9 15 1 14.4 1.61
 -10 15 1 6.13 1.89
 10 15 1 5.2 1.83
 -11 15 1 21.58 2.69
 11 15 1 16.62 2.05
 -12 15 1 24.99 2.85
 12 15 1 26.22 2.86
 0 16 1 34.91 1.56
 -1 16 1 72.3 2.51
 1 16 1 70.74 2.36
 -2 16 1 83.12 2.84
 2 16 1 91.19 2.86
 -3 16 1 4.15 1.34
 3 16 1 5.06 1.18
 -4 16 1 74.82 2.47
 4 16 1 69.99 2.37
 -5 16 1 26.43 1.85
 5 16 1 24.02 1.8
 -6 16 1 27.66 2.02
 6 16 1 31.73 2.02
 -7 16 1 6.17 1.42
 7 16 1 5.26 1.49
 -8 16 1 8.19 1.65
 8 16 1 5.82 2.13
 -9 16 1 18.78 2.53
 9 16 1 16.86 2.24
 -10 16 1 6.01 2.47
 10 16 1 7.95 2.28
 0 17 1 108.81 3.6
 -1 17 1 19.18 1.82
 1 17 1 21.99 1.73
 -2 17 1 45.84 1.96
 2 17 1 46.1 2.22
 -3 17 1 53.53 2.48
 3 17 1 51.37 2.18
 -4 17 1 44.56 2.42
 4 17 1 42.51 2.38
 -5 17 1 4.02 1.81
 5 17 1 5.34 1.79
 -6 17 1 98.1 3.38
 6 17 1 97.34 3.27
 -7 17 1 78.07 3.1
 7 17 1 76.48 3
 -8 17 1 17.98 2.31
 8 17 1 14.9 2.46
 0 18 1 25.74 2.35
 -1 18 1 2.68 1.99
 1 18 1 0.62 1.82
 -2 18 1 25.11 2.19
 2 18 1 23.82 2.41
 -3 18 1 12.96 2.11
 3 18 1 12.86 2.4
 -4 18 1 29.29 2.61
 4 18 1 29.02 2.64
 -5 18 1 78.65 3.33
 5 18 1 74.57 3.19
 -6 18 1 13.73 5.13
 6 18 1 18.88 6.3
 0 0 2 665.89 14.14
 1 0 2 1884.24 28.51
 2 0 2 891.22 13.35
 3 0 2 173.6 2.66
 4 0 2 964.27 14.38
 5 0 2 81.87 1.34
 6 0 2 23.26 0.55
 7 0 2 9.41 0.42
 8 0 2 3.41 0.4
 9 0 2 633.28 9.56
 10 0 2 12.95 0.59
 11 0 2 314.42 4.91
 12 0 2 1.13 0.45
 13 0 2 8.18 0.57
 14 0 2 17.86 0.79
 15 0 2 29.29 1.08
 16 0 2 51.11 1.83
 17 0 2 20.74 1.46
 18 0 2 134.55 3.47
 19 0 2 21.26 2.16
 20 0 2 6.77 3.82
 0 1 2 4420.12 67.03
 -1 1 2 4582.16 80.33
 1 1 2 4718.44 82.7
 -2 1 2 864.5 12.95
 2 1 2 878.4 13.29
 -3 1 2 22.71 0.44
 3 1 2 22.37 0.44
 -4 1 2 831.16 12.4
 4 1 2 787.48 11.77
 -5 1 2 1013.66 15.14
 5 1 2 974.5 14.54
 -6 1 2 935.84 13.98
 6 1 2 931.66 13.93
 -7 1 2 54.78 1.03
 7 1 2 54.36 0.98
 -8 1 2 515.24 7.81
 8 1 2 516.26 7.8
 -9 1 2 198.79 3.16
 9 1 2 197.34 3.13
 -10 1 2 408.67 6.26
 10 1 2 400.24 6.11
 -11 1 2 38.19 0.95
 11 1 2 38.86 0.89
 -12 1 2 64.78 1.31
 12 1 2 67.66 1.39
 -13 1 2 102.31 1.84
 13 1 2 102.87 1.85
 -14 1 2 111.77 2.06
 14 1 2 109.77 2.02
 -15 1 2 1.12 0.59
 15 1 2 1.12 0.58
 -16 1 2 49.7 1.56
 16 1 2 52.91 1.69
 -17 1 2 17.33 1.32
 17 1 2 18.56 1.33
 -18 1 2 12.39 1.77
 18 1 2 12.98 1.55
 -19 1 2 66.81 2.76
 19 1 2 68.92 3.01
 -20 1 2 15.42 4.2
 20 1 2 21.79 5.6
 0 2 2 198.1 3
 -1 2 2 3059.01 46.06
 1 2 2 3007.49 46.51
 -2 2 2 1177 17.57
 2 2 2 1195.78 17.86
 -3 2 2 224.8 3.43
 3 2 2 228.22 3.47
 -4 2 2 305.81 4.62
 4 2 2 303.9 4.59
 -5 2 2 194.31 3
 5 2 2 193.4 2.98
 -6 2 2 456.37 6.89
 6 2 2 469.21 7.09
 -7 2 2 761.65 11.43
 7 2 2 766 11.47
 -8 2 2 78.98 1.39
 8 2 2 79.76 1.5
 -9 2 2 226.76 3.54
 9 2 2 224.77 3.54
 -10 2 2 85.85 1.55
 10 2 2 84.83 1.52
 -11 2 2 90.94 1.64
 11 2 2 91.43 1.65
 -12 2 2 27.17 0.83
 12 2 2 26.6 0.81
 -13 2 2 81.46 1.52
 13 2 2 81.74 1.63
 -14 2 2 260.75 4.41
 14 2 2 264.99 4.49
 -15 2 2 171.54 3.29
 15 2 2 170.59 3.3
 -16 2 2 10.19 1
 16 2 2 7.92 1
 -17 2 2 142.6 3.76
 17 2 2 140.31 3.57
 -18 2 2 31.29 2.01
 18 2 2 34.38 1.85
 -19 2 2 16.59 2.38
 19 2 2 17.12 2.39
 0 3 2 1436.07 21.51
 -1 3 2 637.63 9.57
 1 3 2 613.97 9.2
 -2 3 2 1308.61 20.32
 2 3 2 1283.88 19.2
 -3 3 2 482.24 7.25
 3 3 2 477.11 7.14
 -4 3 2 298.88 4.53
 4 3 2 302.02 4.56
 -5 3 2 701.19 10.5
 5 3 2 691.21 10.36
 -6 3 2 188.37 2.95
 6 3 2 189.98 2.98
 -7 3 2 19.56 0.56
 7 3 2 18.56 0.54
 -8 3 2 736.6 11.07
 8 3 2 753.91 11.34
 -9 3 2 100.7 1.73
 9 3 2 103.83 1.79
 -10 3 2 175.19 2.83
 10 3 2 169.21 2.75
 -11 3 2 14.73 0.65
 11 3 2 13.96 0.64
 -12 3 2 59.36 1.26
 12 3 2 57.15 1.2
 -13 3 2 253.85 4.29
 13 3 2 253.26 4
 -14 3 2 9 0.76
 14 3 2 11.37 0.73
 -15 3 2 15.98 1
 15 3 2 15.38 0.97
 -16 3 2 83.51 2.19
 16 3 2 83.32 2.19
 -17 3 2 5.03 1.19
 17 3 2 4.29 1.08
 -18 3 2 1.18 1.36
 18 3 2 0.95 1.29
 -19 3 2 48.5 2.55
 19 3 2 50.67 2.55
 0 4 2 678.22 10.15
 -1 4 2 1926.2 28.73
 1 4 2 1931.21 30.76
 -2 4 2 91.89 1.47
 2 4 2 92.52 1.5
 -3 4 2 641.18 9.63
 3 4 2 622.99 9.34
 -4 4 2 876.5 13.1
 4 4 2 905.46 13.52
 -5 4 2 247.79 3.82
 5 4 2 248.31 3.82
 -6 4 2 72.01 1.26
 6 4 2 74.27 1.28
 -7 4 2 59.47 1.14
 7 4 2 57.11 1.07
 -8 4 2 95.79 1.67
 8 4 2 97.1 1.67
 -9 4 2 48.9 1.03
 9 4 2 48.14 1
 -10 4 2 124.76 2.11
 10 4 2 120.95 2.07
 -11 4 2 13.95 0.6
 11 4 2 14.61 0.62
 -12 4 2 11.61 0.61
 12 4 2 12.25 0.62
 -13 4 2 18.25 0.73
 13 4 2 18.24 0.74
 -14 4 2 3.27 0.6
 14 4 2 3.97 0.68
 -15 4 2 73.57 1.96
 15 4 2 72.24 1.86
 -16 4 2 31.27 1.49
 16 4 2 32.62 1.35
 -17 4 2 6.41 1.37
 17 4 2 9.19 1.38
 -18 4 2 9.97 1.6
 18 4 2 11.89 1.62
 -19 4 2 78.05 3.11
 19 4 2 73.85 2.99
 0 5 2 1317.51 19.65
 -1 5 2 64 1.09
 1 5 2 61.9 1.07
 -2 5 2 326.55 4.95
 2 5 2 324.57 4.92
 -3 5 2 848.25 13.56
 3 5 2 846.23 13.05
 -4 5 2 161.97 2.65
 4 5 2 158.56 2.53
 -5 5 2 750.23 11.26
 5 5 2 749.05 11.55
 -6 5 2 55.93 1.06
 6 5 2 56.88 1.07
 -7 5 2 497.09 7.56
 7 5 2 499.2 7.72
 -8 5 2 41.78 1
 8 5 2 41.61 0.93
 -9 5 2 72.04 1.35
 9 5 2 73.14 1.37
 -10 5 2 8.82 0.58
 10 5 2 7.82 0.54
 -11 5 2 132.97 2.25
 11 5 2 132.29 2.27
 -12 5 2 79.13 1.49
 12 5 2 78.41 1.53
 -13 5 2 17.08 0.8
 13 5 2 18.89 0.81
 -14 5 2 19.3 0.99
 14 5 2 16.58 0.92
 -15 5 2 8.88 1.03
 15 5 2 6.76 0.97
 -16 5 2 10.08 1.17
 16 5 2 8.74 1.18
 -17 5 2 25.61 1.75
 17 5 2 25.42 1.79
 -18 5 2 26.12 2.2
 18 5 2 27.95 2.29
 -19 5 2 3.32 2.3
 19 5 2 1.2 2
 0 6 2 77.34 1.32
 -1 6 2 421.95 6.39
 1 6 2 427.05 6.47
 -2 6 2 508.79 7.64
 2 6 2 498.12 7.53
 -3 6 2 419.5 6.36
 3 6 2 411.57 6.21
 -4 6 2 406.23 6.16
 4 6 2 409.48 6.25
 -5 6 2 965.28 14.42
 5 6 2 975.65 14.59
 -6 6 2 317.45 4.91
 6 6 2 310.93 4.79
 -7 6 2 126.59 2.12
 7 6 2 122.55 2.05
 -8 6 2 26.8 0.78
 8 6 2 27.54 0.75
 -9 6 2 30.15 0.81
 9 6 2 28.98 0.78
 -10 6 2 101.05 1.77
 10 6 2 104 1.82
 -11 6 2 89.8 1.66
 11 6 2 89.87 1.65
 -12 6 2 66.75 1.58
 12 6 2 65.69 1.43
 -13 6 2 109.22 2.25
 13 6 2 111.17 2.27
 -14 6 2 72.1 1.77
 14 6 2 73.81 1.75
 -15 6 2 80.59 2.08
 15 6 2 84.48 2.1
 -16 6 2 32.24 1.42
 16 6 2 35.7 1.6
 -17 6 2 38.2 2.12
 17 6 2 40.83 2.03
 -18 6 2 76.26 3.06
 18 6 2 69.14 2.76
 -19 6 2 78.99 7.29
 19 6 2 75.27 7.01
 0 7 2 6.23 0.43
 -1 7 2 398.41 6.06
 1 7 2 402.79 6.11
 -2 7 2 56.29 1.04
 2 7 2 54.9 1.04
 -3 7 2 316.79 4.85
 3 7 2 305.54 4.68
 -4 7 2 2.03 0.28
 4 7 2 1.62 0.25
 -5 7 2 746.96 11.23
 5 7 2 743.72 11.17
 -6 7 2 65.92 1.24
 6 7 2 63.8 1.23
 -7 7 2 14.69 0.61
 7 7 2 15.5 0.64
 -8 7 2 181.61 3
 8 7 2 177.96 2.86
 -9 7 2 13.37 0.65
 9 7 2 12.84 0.62
 -10 7 2 44.7 1.05
 10 7 2 45.95 1.03
 -11 7 2 144.67 2.42
 11 7 2 145.49 2.47
 -12 7 2 79.69 1.73
 12 7 2 85.88 1.87
 -13 7 2 82.32 1.83
 13 7 2 85.63 1.89
 -14 7 2 108.12 2.56
 14 7 2 107.69 2.4
 -15 7 2 31.51 1.45
 15 7 2 29.5 1.4
 -16 7 2 18.12 1.38
 16 7 2 18.1 1.58
 -17 7 2 6.33 1.7
 17 7 2 8.88 1.76
 -18 7 2 39.55 2.38
 18 7 2 41.29 2.49
 0 8 2 122.56 2.02
 -1 8 2 548.85 8.3
 1 8 2 557.68 8.42
 -2 8 2 224.72 3.51
 2 8 2 220.23 3.46
 -3 8 2 253.24 3.94
 3 8 2 254.47 4.12
 -4 8 2 53.65 1.09
 4 8 2 53.43 1.08
 -5 8 2 102.36 1.77
 5 8 2 99.51 1.73
 -6 8 2 8.65 0.55
 6 8 2 8.4 0.56
 -7 8 2 198.32 3.25
 7 8 2 199.65 3.19
 -8 8 2 227.01 3.6
 8 8 2 224.16 3.57
 -9 8 2 17.15 0.7
 9 8 2 16.89 0.67
 -10 8 2 42.85 1.02
 10 8 2 43.45 1.03
 -11 8 2 12.39 0.89
 11 8 2 12.81 0.74
 -12 8 2 19.91 0.96
 12 8 2 19.66 0.97
 -13 8 2 64.51 1.59
 13 8 2 60.13 1.51
 -14 8 2 46.79 1.65
 14 8 2 46.92 1.54
 -15 8 2 15.22 1.33
 15 8 2 16.97 1.26
 -16 8 2 100.64 2.7
 16 8 2 102.91 2.76
 -17 8 2 1.46 1.82
 17 8 2 1.34 1.79
 -18 8 2 6.64 2.49
 18 8 2 12.53 2.88
 0 9 2 294.91 4.57
 -1 9 2 311.1 4.79
 1 9 2 306.84 4.72
 -2 9 2 15.04 0.61
 2 9 2 15.22 0.62
 -3 9 2 170.46 2.79
 3 9 2 170.93 2.76
 -4 9 2 71.21 1.45
 4 9 2 72.65 1.38
 -5 9 2 116.97 2.01
 5 9 2 117.22 2.02
 -6 9 2 6.63 0.56
 6 9 2 6.56 0.56
 -7 9 2 22.86 0.74
 7 9 2 22.14 0.76
 -8 9 2 129.8 2.19
 8 9 2 127.62 2.19
 -9 9 2 29.68 0.83
 9 9 2 27.57 0.87
 -10 9 2 65.07 1.53
 10 9 2 64.59 1.55
 -11 9 2 2.61 0.66
 11 9 2 3.77 0.67
 -12 9 2 37.72 1.32
 12 9 2 39.73 1.26
 -13 9 2 77.12 2.17
 13 9 2 72.46 1.87
 -14 9 2 29.41 1.42
 14 9 2 29.52 1.48
 -15 9 2 1.34 1.24
 15 9 2 1.53 1.21
 -16 9 2 29.36 1.9
 16 9 2 27.13 2.1
 -17 9 2 18.26 2.37
 17 9 2 17.55 2.4
 0 10 2 106.34 1.92
 -1 10 2 8.12 0.59
 1 10 2 9.17 0.61
 -2 10 2 13.71 0.65
 2 10 2 12.63 0.6
 -3 10 2 122.16 2.08
 3 10 2 124.03 2.11
 -4 10 2 32.43 0.9
 4 10 2 31.09 0.84
 -5 10 2 157.76 2.62
 5 10 2 156.39 2.78
 -6 10 2 15.61 0.7
 6 10 2 16.34 0.8
 -7 10 2 54.37 1.23
 7 10 2 55.73 1.2
 -8 10 2 105.98 1.89
 8 10 2 103.86 1.85
 -9 10 2 79 1.67
 9 10 2 83.83 1.79
 -10 10 2 99.3 2.12
 10 10 2 97.67 2.24
 -11 10 2 1.47 0.63
 11 10 2 0.92 0.74
 -12 10 2 28.94 1.26
 12 10 2 31.02 1.15
 -13 10 2 101.82 2.62
 13 10 2 104.73 2.58
 -14 10 2 177.28 3.9
 14 10 2 177.07 3.98
 -15 10 2 30.36 1.7
 15 10 2 30.23 1.9
 -16 10 2 39.77 2.43
 16 10 2 36.09 2.51
 0 11 2 0.63 0.35
 -1 11 2 66.04 1.34
 1 11 2 64.47 1.34
 -2 11 2 6.72 0.6
 2 11 2 7.6 0.62
 -3 11 2 185.43 3.01
 3 11 2 188.16 3.04
 -4 11 2 144.59 2.43
 4 11 2 141.25 2.37
 -5 11 2 6.8 0.59
 5 11 2 6.14 0.63
 -6 11 2 239.31 3.85
 6 11 2 241.01 4.1
 -7 11 2 26.61 0.97
 7 11 2 23.51 0.95
 -8 11 2 75.29 1.62
 8 11 2 74.27 1.55
 -9 11 2 194.25 3.7
 9 11 2 200.54 3.86
 -10 11 2 139.79 2.82
 10 11 2 136.02 2.75
 -11 11 2 7.9 0.94
 11 11 2 4.68 0.87
 -12 11 2 9.23 1.17
 12 11 2 7.92 1.15
 -13 11 2 139.57 3.34
 13 11 2 141.41 3.53
 -14 11 2 133.54 3.35
 14 11 2 133.42 3.31
 -15 11 2 67.31 2.67
 15 11 2 66.86 2.49
 -16 11 2 10.93 2.48
 16 11 2 6.71 2.2
 0 12 2 64.44 1.38
 -1 12 2 95.13 1.75
 1 12 2 96.2 1.86
 -2 12 2 40.55 1.02
 2 12 2 42.13 1.06
 -3 12 2 103.81 1.85
 3 12 2 104.14 1.92
 -4 12 2 106.59 1.9
 4 12 2 113.77 1.99
 -5 12 2 63.77 1.32
 5 12 2 63.78 1.31
 -6 12 2 147.43 2.64
 6 12 2 146.6 2.66
 -7 12 2 59.7 1.39
 7 12 2 59.1 1.4
 -8 12 2 34.37 1.25
 8 12 2 34.88 1.2
 -9 12 2 108.53 2.32
 9 12 2 110.88 2.33
 -10 12 2 14.52 1.07
 10 12 2 15.43 1.05
 -11 12 2 58.67 1.82
 11 12 2 59.09 1.83
 -12 12 2 20.92 1.48
 12 12 2 20.34 1.34
 -13 12 2 70.69 2.41
 13 12 2 69.46 2.31
 -14 12 2 32.93 1.99
 14 12 2 30.27 2.06
 -15 12 2 16.23 2.32
 15 12 2 15.21 1.98
 0 13 2 71.86 1.44
 -1 13 2 156.52 2.66
 1 13 2 162.94 2.94
 -2 13 2 54.39 1.33
 2 13 2 53.7 1.23
 -3 13 2 14.39 0.77
 3 13 2 15.71 0.81
 -4 13 2 58.99 1.33
 4 13 2 62.11 1.43
 -5 13 2 201.81 3.53
 5 13 2 203.04 3.55
 -6 13 2 4.4 0.76
 6 13 2 3.9 0.77
 -7 13 2 164.06 3.18
 7 13 2 165.43 3.2
 -8 13 2 107.85 2.48
 8 13 2 114.29 2.79
 -9 13 2 3.13 1.15
 9 13 2 1.94 1.04
 -10 13 2 19.16 1.44
 10 13 2 16.22 1.37
 -11 13 2 33.7 1.68
 11 13 2 32.25 1.69
 -12 13 2 144.67 3.52
 12 13 2 147.28 3.5
 -13 13 2 26 1.91
 13 13 2 25.03 2.19
 -14 13 2 12.88 2.26
 14 13 2 14.08 2.09
 0 14 2 15.31 0.83
 -1 14 2 4.32 0.73
 1 14 2 4.07 0.72
 -2 14 2 47.84 1.32
 2 14 2 50.72 1.35
 -3 14 2 41.64 1.22
 3 14 2 38.35 1.19
 -4 14 2 74.44 1.69
 4 14 2 73.76 1.69
 -5 14 2 30.88 1.24
 5 14 2 31.56 1.3
 -6 14 2 12.82 1.13
 6 14 2 11.73 0.91
 -7 14 2 41.57 1.56
 7 14 2 41.97 1.53
 -8 14 2 47.62 1.72
 8 14 2 49.15 1.76
 -9 14 2 22.59 1.47
 9 14 2 19.72 1.47
 -10 14 2 88.39 2.44
 10 14 2 94.74 2.54
 -11 14 2 7.23 1.58
 11 14 2 7.17 1.59
 -12 14 2 22.57 1.95
 12 14 2 19.82 2.07
 -13 14 2 14.03 2.22
 13 14 2 10.82 2.19
 0 15 2 75.29 1.88
 -1 15 2 32.5 1.37
 1 15 2 31.52 1.35
 -2 15 2 13.89 1.1
 2 15 2 14.83 1.21
 -3 15 2 60.98 1.83
 3 15 2 63.08 2.01
 -4 15 2 142.53 3.22
 4 15 2 140.3 3.23
 -5 15 2 36.59 1.62
 5 15 2 34.57 1.73
 -6 15 2 248.83 5.19
 6 15 2 246.86 5.13
 -7 15 2 9.49 1.31
 7 15 2 8.79 1.37
 -8 15 2 5.87 1.4
 8 15 2 3.02 1.13
 -9 15 2 21.91 1.61
 9 15 2 23.83 1.7
 -10 15 2 43.45 2.49
 10 15 2 44.49 2.27
 -11 15 2 61.12 2.59
 11 15 2 63.31 2.55
 -12 15 2 33.78 4.27
 12 15 2 32.92 3.73
 0 16 2 62.23 2.24
 -1 16 2 75.44 2.47
 1 16 2 76.69 2.44
 -2 16 2 59.8 2.05
 2 16 2 56.02 1.86
 -3 16 2 126.75 3.04
 3 16 2 128.38 3.13
 -4 16 2 37.67 1.72
 4 16 2 39.03 1.72
 -5 16 2 118.29 3.04
 5 16 2 118.4 3.09
 -6 16 2 77.42 2.41
 6 16 2 82.39 2.36
 -7 16 2 18.88 1.8
 7 16 2 16.66 1.64
 -8 16 2 10.36 1.77
 8 16 2 14.4 1.84
 -9 16 2 27.94 2.69
 9 16 2 27.13 2.51
 -10 16 2 5.04 2.61
 10 16 2 3.76 2.15
 0 17 2 265.46 6.18
 -1 17 2 10.67 1.59
 1 17 2 9.98 1.8
 -2 17 2 35.03 2.04
 2 17 2 36.68 2.28
 -3 17 2 23.78 2.1
 3 17 2 24.23 2.04
 -4 17 2 17.76 1.86
 4 17 2 18.53 1.97
 -5 17 2 3.8 1.87
 5 17 2 5.5 1.69
 -6 17 2 3.78 1.95
 6 17 2 2.77 1.61
 -7 17 2 6.39 1.96
 7 17 2 4.18 2.01
 -8 17 2 49.89 2.98
 8 17 2 51.82 2.89
 0 18 2 2.73 2.04
 -1 18 2 29.87 2.34
 1 18 2 29.82 2.3
 -2 18 2 33.33 2.64
 2 18 2 27.52 2.22
 -3 18 2 21.08 2.33
 3 18 2 16.29 2.47
 -4 18 2 6.84 2.73
 4 18 2 6.86 1.98
 -5 18 2 2.78 2.13
 5 18 2 2.31 2.2
 0 0 3 0.21 0.12
 1 0 3 3813.06 57.98
 2 0 3 1.83 0.18
 3 0 3 1511.07 22.6
 4 0 3 3416.36 51.19
 5 0 3 128.51 2.03
 6 0 3 576.5 8.67
 7 0 3 183.21 2.91
 8 0 3 717.21 10.77
 9 0 3 74.9 1.37
 10 0 3 229.73 3.64
 11 0 3 32.44 0.84
 12 0 3 3.18 0.49
 13 0 3 85.3 1.6
 14 0 3 162.79 3.12
 15 0 3 29.1 1.08
 16 0 3 5.68 0.78
 17 0 3 3.75 1.07
 18 0 3 11.62 1.66
 19 0 3 24.15 2.21
 0 1 3 6137.22 93.19
 -1 1 3 19.74 0.39
 1 1 3 19.12 0.37
 -2 1 3 6039.5 91.1
 2 1 3 6066.46 93.72
 -3 1 3 563.06 8.5
 3 1 3 552.52 8.83
 -4 1 3 905.35 13.57
 4 1 3 897.32 13.81
 -5 1 3 403.37 6.08
 5 1 3 406.57 6.13
 -6 1 3 15.03 0.48
 6 1 3 14.38 0.47
 -7 1 3 136.18 2.19
 7 1 3 136.18 2.17
 -8 1 3 435.8 6.62
 8 1 3 423.81 6.45
 -9 1 3 69.33 1.28
 9 1 3 70.13 1.32
 -10 1 3 152.56 2.51
 10 1 3 152.26 2.51
 -11 1 3 66.56 1.35
 11 1 3 68.35 1.32
 -12 1 3 78.7 1.48
 12 1 3 80.4 1.5
 -13 1 3 109.77 1.94
 13 1 3 108.97 1.91
 -14 1 3 1.54 0.57
 14 1 3 1.99 0.57
 -15 1 3 8.05 0.79
 15 1 3 7.16 0.87
 -16 1 3 15.43 1.1
 16 1 3 14.94 1.06
 -17 1 3 6.67 1.47
 17 1 3 6.14 1.47
 -18 1 3 2.97 1.65
 18 1 3 2.39 1.43
 -19 1 3 7.75 2.03
 19 1 3 2.55 1.71
 0 2 3 55.53 0.9
 -1 2 3 3603.59 62.88
 1 2 3 3744.93 65.11
 -2 2 3 521.15 9.12
 2 2 3 543.66 9.41
 -3 2 3 1038.06 15.52
 3 2 3 1020.69 17.08
 -4 2 3 139.02 2.19
 4 2 3 138.87 2.17
 -5 2 3 229.49 3.63
 5 2 3 234.85 3.6
 -6 2 3 7.75 0.39
 6 2 3 7.26 0.39
 -7 2 3 5.52 0.4
 7 2 3 5.66 0.39
 -8 2 3 151.61 2.45
 8 2 3 147.08 2.4
 -9 2 3 59.83 1.18
 9 2 3 61 1.22
 -10 2 3 35.88 0.88
 10 2 3 36.14 0.87
 -11 2 3 68.8 1.34
 11 2 3 69.35 1.42
 -12 2 3 72.4 1.4
 12 2 3 72.75 1.41
 -13 2 3 121.05 2.1
 13 2 3 122.97 2.12
 -14 2 3 37.43 1.06
 14 2 3 36.52 1.02
 -15 2 3 241.01 4.45
 15 2 3 229.32 4.28
 -16 2 3 53.19 1.77
 16 2 3 53.3 1.66
 -17 2 3 3.68 1.14
 17 2 3 4.44 1.18
 -18 2 3 22.92 1.82
 18 2 3 22.3 1.69
 -19 2 3 62.53 2.65
 19 2 3 57.97 2.67
 0 3 3 2411.76 36.12
 -1 3 3 1500.88 22.5
 1 3 3 1527.51 22.94
 -2 3 3 29.53 0.55
 2 3 3 29.18 0.56
 -3 3 3 639.2 9.6
 3 3 3 650.73 9.75
 -4 3 3 297.05 4.5
 4 3 3 300.16 4.58
 -5 3 3 70.2 1.2
 5 3 3 70.95 1.22
 -6 3 3 1080.5 16.16
 6 3 3 1087.75 16.47
 -7 3 3 124.89 2.08
 7 3 3 121.28 1.99
 -8 3 3 155.84 2.53
 8 3 3 160.05 2.58
 -9 3 3 26.13 0.73
 9 3 3 27.27 0.75
 -10 3 3 174.99 2.87
 10 3 3 168.44 2.73
 -11 3 3 54.16 1.13
 11 3 3 52.7 1.1
 -12 3 3 177.74 2.86
 12 3 3 175.64 2.87
 -13 3 3 1.51 0.43
 13 3 3 2.68 0.48
 -14 3 3 109.06 2.08
 14 3 3 115.31 2.15
 -15 3 3 31.55 1.27
 15 3 3 35.78 1.3
 -16 3 3 41.33 1.64
 16 3 3 40.52 1.47
 -17 3 3 4.46 1.12
 17 3 3 7.34 1.34
 -18 3 3 11.12 1.61
 18 3 3 15.24 1.84
 -19 3 3 5.25 2.37
 19 3 3 13.73 2.04
 0 4 3 769.18 11.52
 -1 4 3 644.41 9.65
 1 4 3 651.89 9.76
 -2 4 3 1603.47 23.9
 2 4 3 1643.09 24.46
 -3 4 3 248.66 3.8
 3 4 3 243.96 3.73
 -4 4 3 706.71 10.6
 4 4 3 697 10.45
 -5 4 3 181.18 2.85
 5 4 3 179.36 2.79
 -6 4 3 212.5 3.3
 6 4 3 213.14 3.33
 -7 4 3 777.21 11.66
 7 4 3 783.55 11.77
 -8 4 3 6.95 0.43
 8 4 3 6.83 0.49
 -9 4 3 3.01 0.43
 9 4 3 2.59 0.42
 -10 4 3 44.22 1.01
 10 4 3 41.9 0.94
 -11 4 3 88.36 1.63
 11 4 3 88.46 1.76
 -12 4 3 68.8 1.36
 12 4 3 71.49 1.39
 -13 4 3 53.98 1.25
 13 4 3 55.02 1.27
 -14 4 3 16.51 0.82
 14 4 3 15.87 0.8
 -15 4 3 18.56 1.1
 15 4 3 20.86 1.15
 -16 4 3 45.62 1.64
 16 4 3 46.51 1.57
 -17 4 3 106.34 2.99
 17 4 3 108.63 3.09
 -18 4 3 23.07 1.83
 18 4 3 23.05 1.66
 -19 4 3 32.29 2.44
 19 4 3 28.91 2.41
 0 5 3 44.18 0.91
 -1 5 3 562.11 8.44
 1 5 3 561.07 8.45
 -2 5 3 214.42 3.31
 2 5 3 213.57 3.3
 -3 5 3 2.26 0.26
 3 5 3 2.28 0.25
 -4 5 3 142.08 2.26
 4 5 3 140.12 2.23
 -5 5 3 140.81 2.37
 5 5 3 139.15 2.23
 -6 5 3 238.94 3.71
 6 5 3 238.18 3.72
 -7 5 3 576.58 8.7
 7 5 3 560.27 8.45
 -8 5 3 311.9 4.97
 8 5 3 309.4 4.79
 -9 5 3 92.33 1.7
 9 5 3 92.62 1.64
 -10 5 3 183.5 2.97
 10 5 3 180.2 2.94
 -11 5 3 88.52 1.6
 11 5 3 92.5 1.8
 -12 5 3 80.47 1.55
 12 5 3 80.44 1.56
 -13 5 3 84.67 1.7
 13 5 3 84.83 1.71
 -14 5 3 8.34 0.82
 14 5 3 9.09 0.88
 -15 5 3 162.05 3.5
 15 5 3 162.27 3.52
 -16 5 3 200.94 4.37
 16 5 3 195 4.14
 -17 5 3 4.03 1.8
 17 5 3 8.07 1.45
 -18 5 3 2.37 2.08
 18 5 3 0.76 1.42
 -19 5 3 22.41 2.46
 19 5 3 25.78 2.54
 0 6 3 895.25 13.38
 -1 6 3 153.27 2.43
 1 6 3 155.3 2.45
 -2 6 3 20.17 0.53
 2 6 3 19.84 0.54
 -3 6 3 184.61 3.12
 3 6 3 187.58 2.94
 -4 6 3 148.73 2.4
 4 6 3 143.58 2.32
 -5 6 3 38.67 0.82
 5 6 3 36.32 0.78
 -6 6 3 58.19 1.1
 6 6 3 56.95 1.09
 -7 6 3 120.33 2.01
 7 6 3 121.22 2.03
 -8 6 3 13.84 0.6
 8 6 3 14.12 0.56
 -9 6 3 209.87 3.33
 9 6 3 211.55 3.4
 -10 6 3 28.69 0.8
 10 6 3 28.61 0.83
 -11 6 3 218.77 3.48
 11 6 3 216.25 3.46
 -12 6 3 166.8 3.04
 12 6 3 171.88 3.01
 -13 6 3 26.74 1.13
 13 6 3 23.86 0.99
 -14 6 3 45.56 1.44
 14 6 3 47.58 1.51
 -15 6 3 74.87 1.96
 15 6 3 76.99 2.06
 -16 6 3 105.12 2.74
 16 6 3 105.98 2.75
 -17 6 3 62.04 2.42
 17 6 3 61.48 2.45
 -18 6 3 13.01 2.12
 18 6 3 11.8 1.96
 0 7 3 214.48 3.34
 -1 7 3 126.53 2.04
 1 7 3 123.8 2.02
 -2 7 3 12.85 0.49
 2 7 3 12.46 0.51
 -3 7 3 175.22 2.78
 3 7 3 178.19 2.81
 -4 7 3 156.88 2.5
 4 7 3 156.36 2.59
 -5 7 3 84.26 1.5
 5 7 3 85.04 1.49
 -6 7 3 13.24 0.59
 6 7 3 13.52 0.55
 -7 7 3 203.22 3.25
 7 7 3 206.16 3.73
 -8 7 3 392.71 6.05
 8 7 3 393.68 6.04
 -9 7 3 153.33 2.55
 9 7 3 155.03 2.53
 -10 7 3 99.77 1.9
 10 7 3 95.45 1.69
 -11 7 3 135.74 2.31
 11 7 3 141.44 2.4
 -12 7 3 15 0.84
 12 7 3 13.82 0.8
 -13 7 3 22.23 1.01
 13 7 3 23.92 1.16
 -14 7 3 249.18 5.08
 14 7 3 252.39 5.05
 -15 7 3 60.77 1.8
 15 7 3 60.17 1.97
 -16 7 3 20.23 1.43
 16 7 3 23.66 1.72
 -17 7 3 18.15 1.97
 17 7 3 18.17 1.76
 -18 7 3 0 1.83
 18 7 3 1.6 2.16
 0 8 3 158.47 2.55
 -1 8 3 86.53 1.54
 1 8 3 89.04 1.59
 -2 8 3 110.21 1.9
 2 8 3 107.41 1.82
 -3 8 3 60.21 1.18
 3 8 3 56.34 1.09
 -4 8 3 11.99 0.54
 4 8 3 10.68 0.51
 -5 8 3 434.02 6.61
 5 8 3 433.19 6.65
 -6 8 3 51.23 1.07
 6 8 3 50.65 1.06
 -7 8 3 0.31 0.29
 7 8 3 0.44 0.34
 -8 8 3 2.61 0.45
 8 8 3 2.56 0.47
 -9 8 3 170.53 2.78
 9 8 3 171.97 2.84
 -10 8 3 177.04 2.9
 10 8 3 174.49 2.85
 -11 8 3 77.29 1.92
 11 8 3 76.07 1.64
 -12 8 3 114.02 2.46
 12 8 3 105.06 2.14
 -13 8 3 5.49 1.06
 13 8 3 5.03 0.83
 -14 8 3 63.17 1.98
 14 8 3 69.35 1.9
 -15 8 3 117.39 2.82
 15 8 3 114.49 2.8
 -16 8 3 36.96 1.99
 16 8 3 39.62 1.73
 -17 8 3 5.94 1.77
 17 8 3 7.85 1.94
 -18 8 3 23.91 2.85
 18 8 3 30.8 5.08
 0 9 3 267.89 4.17
 -1 9 3 365.83 5.61
 1 9 3 375.76 5.94
 -2 9 3 109.13 1.87
 2 9 3 109.7 1.86
 -3 9 3 238.44 3.74
 3 9 3 238.31 3.76
 -4 9 3 51.69 1.06
 4 9 3 50.78 1.08
 -5 9 3 37 0.89
 5 9 3 37.49 0.9
 -6 9 3 42.51 1
 6 9 3 41.97 0.98
 -7 9 3 140.67 2.37
 7 9 3 138.04 2.35
 -8 9 3 45.6 1.05
 8 9 3 46.59 1.05
 -9 9 3 157.38 2.7
 9 9 3 156.93 2.58
 -10 9 3 62.2 1.48
 10 9 3 61.25 1.44
 -11 9 3 53.97 1.44
 11 9 3 52.25 1.36
 -12 9 3 78.48 1.92
 12 9 3 78.98 1.79
 -13 9 3 38.83 1.31
 13 9 3 42.86 1.47
 -14 9 3 23.73 1.43
 14 9 3 27.03 1.54
 -15 9 3 7.8 1.16
 15 9 3 11.27 1.35
 -16 9 3 72.07 2.34
 16 9 3 68.84 2.42
 -17 9 3 31.65 2.58
 17 9 3 29.6 2.36
 0 10 3 9.3 0.6
 -1 10 3 201.06 3.21
 1 10 3 198.56 3.19
 -2 10 3 44.95 0.99
 2 10 3 43.06 0.98
 -3 10 3 130.64 2.2
 3 10 3 129.01 2.25
 -4 10 3 145.14 2.49
 4 10 3 148.24 2.54
 -5 10 3 49.58 1.1
 5 10 3 47.98 1.06
 -6 10 3 162.08 2.69
 6 10 3 163.55 2.83
 -7 10 3 124.71 2.13
 7 10 3 127.14 2.18
 -8 10 3 92.57 1.79
 8 10 3 91.24 1.74
 -9 10 3 21.77 0.84
 9 10 3 22.07 0.8
 -10 10 3 26.28 1.05
 10 10 3 23 0.94
 -11 10 3 66.82 1.72
 11 10 3 65.64 1.66
 -12 10 3 3.42 0.96
 12 10 3 3.23 0.85
 -13 10 3 111.65 2.64
 13 10 3 110.81 2.74
 -14 10 3 13.76 1.54
 14 10 3 13.24 1.57
 -15 10 3 4.17 1.47
 15 10 3 4.32 1.32
 -16 10 3 18.22 1.96
 16 10 3 18.94 1.84
 0 11 3 262.48 4.15
 -1 11 3 30.54 0.91
 1 11 3 30.98 0.99
 -2 11 3 11.1 0.64
 2 11 3 10.53 0.65
 -3 11 3 160.09 2.66
 3 11 3 156.3 2.78
 -4 11 3 55.43 1.19
 4 11 3 54.78 1.19
 -5 11 3 96.97 1.81
 5 11 3 94.66 1.72
 -6 11 3 79.6 1.55
 6 11 3 77.25 1.49
 -7 11 3 178.02 3.1
 7 11 3 175.85 3.06
 -8 11 3 1.86 0.62
 8 11 3 0.96 0.52
 -9 11 3 7.87 0.87
 9 11 3 7.02 0.76
 -10 11 3 6.29 0.86
 10 11 3 4.3 0.78
 -11 11 3 33.2 1.52
 11 11 3 32.1 1.2
 -12 11 3 54.68 1.71
 12 11 3 58.65 1.95
 -13 11 3 5.57 1.15
 13 11 3 4.92 1.28
 -14 11 3 11.83 1.38
 14 11 3 12.61 1.69
 -15 11 3 3.26 2.06
 15 11 3 5.58 1.67
 -16 11 3 19.35 2.82
 16 11 3 23.26 2.85
 0 12 3 39.66 1.06
 -1 12 3 305.33 4.76
 1 12 3 304.75 4.75
 -2 12 3 92.45 1.76
 2 12 3 94.09 1.77
 -3 12 3 78.75 1.51
 3 12 3 77.15 1.5
 -4 12 3 210.09 3.42
 4 12 3 215.42 3.47
 -5 12 3 12.3 0.7
 5 12 3 10.54 0.69
 -6 12 3 119.26 2.27
 6 12 3 117.9 2.18
 -7 12 3 71.68 1.6
 7 12 3 73.29 1.6
 -8 12 3 44.92 1.35
 8 12 3 46.59 1.35
 -9 12 3 21.26 1.08
 9 12 3 21.5 1.04
 -10 12 3 34.27 1.37
 10 12 3 33.43 1.32
 -11 12 3 1.89 0.93
 11 12 3 2.04 0.9
 -12 12 3 8.83 1.48
 12 12 3 9.82 1.3
 -13 12 3 88.27 2.71
 13 12 3 86.03 2.62
 -14 12 3 2.2 1.56
 14 12 3 2.41 1.47
 -15 12 3 42.72 2.69
 15 12 3 41.09 2.55
 0 13 3 47.39 1.18
 -1 13 3 19.76 0.79
 1 13 3 18.68 0.79
 -2 13 3 119.99 2.28
 2 13 3 119.58 2.18
 -3 13 3 16.52 0.84
 3 13 3 15.59 0.76
 -4 13 3 32.24 1.02
 4 13 3 30.97 1
 -5 13 3 82.38 1.72
 5 13 3 83.76 1.75
 -6 13 3 149.79 3.03
 6 13 3 151.21 3.03
 -7 13 3 66.3 1.83
 7 13 3 64.9 1.63
 -8 13 3 30.65 1.32
 8 13 3 30.01 1.28
 -9 13 3 48.91 1.61
 9 13 3 48.35 1.62
 -10 13 3 25.04 1.47
 10 13 3 23.54 1.46
 -11 13 3 29.64 1.76
 11 13 3 29.38 1.54
 -12 13 3 14.61 1.62
 12 13 3 14.45 1.82
 -13 13 3 17.87 2.2
 13 13 3 16.47 1.87
 -14 13 3 116.72 3.62
 14 13 3 115.26 3.6
 0 14 3 124.67 2.57
 -1 14 3 137.53 2.81
 1 14 3 132.56 2.71
 -2 14 3 30.19 1.1
 2 14 3 30.95 1.15
 -3 14 3 159.79 3.12
 3 14 3 162.07 3.17
 -4 14 3 41.27 1.3
 4 14 3 42.7 1.27
 -5 14 3 36.46 1.42
 5 14 3 31.93 1.41
 -6 14 3 28.27 1.3
 6 14 3 31.12 1.38
 -7 14 3 34.67 1.49
 7 14 3 36.12 1.53
 -8 14 3 75.22 2.17
 8 14 3 76.91 2.16
 -9 14 3 12.79 1.41
 9 14 3 12.78 1.46
 -10 14 3 33.67 1.91
 10 14 3 37.28 1.96
 -11 14 3 11.3 1.87
 11 14 3 10.17 1.49
 -12 14 3 69.95 2.63
 12 14 3 65.74 2.47
 -13 14 3 39.87 3.24
 13 14 3 37.91 2.76
 0 15 3 2.31 0.86
 -1 15 3 24.44 1.22
 1 15 3 23.25 1.21
 -2 15 3 14.32 1.1
 2 15 3 14.63 1.08
 -3 15 3 48.99 1.74
 3 15 3 47.54 1.75
 -4 15 3 189.68 4.1
 4 15 3 196.19 4.23
 -5 15 3 13.58 1.27
 5 15 3 15.11 1.25
 -6 15 3 43.08 1.75
 6 15 3 43.17 1.76
 -7 15 3 41.67 1.83
 7 15 3 43.62 1.88
 -8 15 3 63.14 2.17
 8 15 3 64.91 2.37
 -9 15 3 18.11 1.58
 9 15 3 21.93 1.82
 -10 15 3 10.4 1.67
 10 15 3 5.8 1.84
 -11 15 3 32.81 2.29
 11 15 3 33.33 2.3
 0 16 3 44.88 2.18
 -1 16 3 48.14 1.82
 1 16 3 45.17 1.76
 -2 16 3 24.04 1.58
 2 16 3 22.88 1.58
 -3 16 3 12.28 1.47
 3 16 3 12.19 1.39
 -4 16 3 41.61 1.74
 4 16 3 40.56 1.95
 -5 16 3 41.7 2.04
 5 16 3 43.8 1.83
 -6 16 3 48.03 1.99
 6 16 3 45.26 1.97
 -7 16 3 41.4 2.03
 7 16 3 39.71 1.91
 -8 16 3 2.68 1.59
 8 16 3 2.05 1.76
 -9 16 3 42.77 2.28
 9 16 3 44.5 2.76
 -10 16 3 73.48 3.78
 10 16 3 73.19 3.41
 0 17 3 101.08 3.01
 -1 17 3 14.36 1.78
 1 17 3 15.57 1.88
 -2 17 3 48.75 2.22
 2 17 3 48.02 2.17
 -3 17 3 12.46 1.6
 3 17 3 13.91 1.91
 -4 17 3 18.44 2
 4 17 3 20.06 2.3
 -5 17 3 29.46 2.46
 5 17 3 23.02 2.23
 -6 17 3 38.23 2.28
 6 17 3 37.36 2.49
 -7 17 3 4.74 1.81
 7 17 3 6.14 1.96
 -8 17 3 53.02 3.41
 8 17 3 52.53 3.13
 0 18 3 77.4 3.16
 -1 18 3 8 2.29
 1 18 3 7.09 2.24
 -2 18 3 17.79 2.9
 2 18 3 15.72 2.18
 -3 18 3 25.04 2.53
 3 18 3 29.51 2.48
 -4 18 3 72.65 3.25
 4 18 3 71.36 3.14
 -5 18 3 24.73 2.85
 5 18 3 22.47 3.08
 0 0 4 288.11 6.18
 1 0 4 483.33 7.24
 2 0 4 29.47 0.55
 3 0 4 37.4 0.66
 4 0 4 279.35 4.24
 5 0 4 54.88 0.97
 6 0 4 279.68 4.28
 7 0 4 478.14 7.31
 8 0 4 344.24 5.26
 9 0 4 285.63 4.44
 10 0 4 59.14 1.2
 11 0 4 1.24 0.33
 12 0 4 88.54 1.62
 13 0 4 88.44 1.61
 14 0 4 189.01 3.57
 15 0 4 131.87 2.62
 16 0 4 1 0.73
 17 0 4 17.05 1.52
 18 0 4 21.52 1.89
 19 0 4 0.94 1.94
 0 1 4 3338.75 50.3
 -1 1 4 475.32 7.14
 1 1 4 476.24 7.15
 -2 1 4 262.73 4.06
 2 1 4 264.25 4.02
 -3 1 4 406.92 6.51
 3 1 4 402.61 6.36
 -4 1 4 1264.33 20.2
 4 1 4 1321.02 20.19
 -5 1 4 91.41 1.51
 5 1 4 91.55 1.5
 -6 1 4 437.81 6.62
 6 1 4 448.99 6.8
 -7 1 4 160.26 2.55
 7 1 4 158.85 2.51
 -8 1 4 806.49 12.09
 8 1 4 821.21 12.35
 -9 1 4 334.19 5.28
 9 1 4 326.29 5.09
 -10 1 4 234.2 3.69
 10 1 4 231.57 3.68
 -11 1 4 39.45 0.93
 11 1 4 39.64 0.94
 -12 1 4 4.87 0.52
 12 1 4 5.23 0.6
 -13 1 4 91.3 1.67
 13 1 4 89.11 1.68
 -14 1 4 67.78 1.54
 14 1 4 65.9 1.55
 -15 1 4 62.9 1.58
 15 1 4 65.66 1.73
 -16 1 4 155.76 3.47
 16 1 4 153.8 3.36
 -17 1 4 44.1 1.86
 17 1 4 41.54 1.84
 -18 1 4 19.61 1.9
 18 1 4 15.45 1.6
 -19 1 4 65.15 2.78
 19 1 4 63.22 2.91
 0 2 4 924.14 13.83
 -1 2 4 448.52 6.74
 1 2 4 440.28 6.79
 -2 2 4 991.5 17.14
 2 2 4 983.77 17.25
 -3 2 4 205.28 3.67
 3 2 4 207.41 3.69
 -4 2 4 96.9 1.6
 4 2 4 97.09 1.63
 -5 2 4 26.87 0.59
 5 2 4 25.04 0.59
 -6 2 4 197.17 3.07
 6 2 4 200.83 3.12
 -7 2 4 34.38 0.77
 7 2 4 34.15 0.82
 -8 2 4 389.82 5.95
 8 2 4 385.38 5.88
 -9 2 4 24.44 0.69
 9 2 4 25.53 0.7
 -10 2 4 27.73 0.75
 10 2 4 28.84 0.77
 -11 2 4 249.87 3.94
 11 2 4 249.78 3.93
 -12 2 4 47.17 1.08
 12 2 4 47.5 1.07
 -13 2 4 34.2 0.9
 13 2 4 34.17 0.99
 -14 2 4 3.02 0.65
 14 2 4 2.31 0.62
 -15 2 4 33.51 1.18
 15 2 4 35.71 1.15
 -16 2 4 34.51 1.63
 16 2 4 33.12 1.39
 -17 2 4 136.6 3.61
 17 2 4 143.11 3.74
 -18 2 4 72.59 2.53
 18 2 4 70.61 2.49
 -19 2 4 24.01 2.24
 19 2 4 26.33 2.15
 0 3 4 159.93 2.47
 -1 3 4 120.24 1.88
 1 3 4 115.86 1.87
 -2 3 4 1149.56 19.86
 2 3 4 1192.7 20.63
 -3 3 4 167.09 3.03
 3 3 4 165.55 2.99
 -4 3 4 34.52 0.69
 4 3 4 35.7 0.69
 -5 3 4 411.74 6.23
 5 3 4 403.94 6.1
 -6 3 4 313.03 4.82
 6 3 4 311.45 4.75
 -7 3 4 459.43 6.96
 7 3 4 459.17 6.96
 -8 3 4 87.25 1.53
 8 3 4 84.91 1.48
 -9 3 4 93.24 1.63
 9 3 4 94.54 1.67
 -10 3 4 212.41 3.36
 10 3 4 216.46 3.46
 -11 3 4 90.44 1.73
 11 3 4 92.53 1.69
 -12 3 4 78.26 1.47
 12 3 4 83.16 1.55
 -13 3 4 131.65 2.44
 13 3 4 125.95 2.31
 -14 3 4 23.82 1.01
 14 3 4 25.18 1.08
 -15 3 4 60.42 1.64
 15 3 4 59.32 1.72
 -16 3 4 25.84 1.41
 16 3 4 24.55 1.3
 -17 3 4 60.89 2
 17 3 4 61.34 2.21
 -18 3 4 7.53 1.61
 18 3 4 7.56 1.85
 -19 3 4 15.64 2.46
 19 3 4 16.59 2.39
 0 4 4 991.58 14.84
 -1 4 4 586.53 8.8
 1 4 4 581.13 8.71
 -2 4 4 122.05 1.95
 2 4 4 122.77 2
 -3 4 4 178.07 3.22
 3 4 4 178.03 3.21
 -4 4 4 807.73 12.28
 4 4 4 807.87 12.07
 -5 4 4 923.44 13.81
 5 4 4 891.75 14.75
 -6 4 4 130.74 2.11
 6 4 4 133.19 2.14
 -7 4 4 543.89 8.21
 7 4 4 529.84 8.01
 -8 4 4 128.34 2.11
 8 4 4 129.91 2.15
 -9 4 4 244.63 3.91
 9 4 4 246.76 3.89
 -10 4 4 20.33 0.67
 10 4 4 20.22 0.65
 -11 4 4 55.13 1.15
 11 4 4 55.65 1.15
 -12 4 4 130.88 2.22
 12 4 4 131.6 2.24
 -13 4 4 10.74 0.82
 13 4 4 8.97 0.81
 -14 4 4 11.76 0.88
 14 4 4 10.42 0.86
 -15 4 4 49.35 1.61
 15 4 4 47.57 1.51
 -16 4 4 47.55 1.73
 16 4 4 46.62 1.67
 -17 4 4 22.3 1.38
 17 4 4 23.34 1.41
 -18 4 4 0.34 1.57
 18 4 4 1.17 1.64
 -19 4 4 20.46 2.15
 19 4 4 18.88 2.26
 0 5 4 447.7 6.74
 -1 5 4 186.43 2.9
 1 5 4 190.61 2.95
 -2 5 4 166.17 2.79
 2 5 4 170.77 2.71
 -3 5 4 53.21 1.05
 3 5 4 50.65 0.93
 -4 5 4 382.36 5.82
 4 5 4 381.09 5.8
 -5 5 4 50.67 0.95
 5 5 4 50.45 0.94
 -6 5 4 737.02 11.08
 6 5 4 724.94 10.86
 -7 5 4 124.41 2.06
 7 5 4 127.13 2.11
 -8 5 4 59.91 1.23
 8 5 4 55.64 1.19
 -9 5 4 150.39 2.49
 9 5 4 153.38 2.51
 -10 5 4 97.1 1.74
 10 5 4 96.18 1.69
 -11 5 4 138.67 2.38
 11 5 4 135.7 2.32
 -12 5 4 5.53 0.6
 12 5 4 6.35 0.62
 -13 5 4 33.69 1.05
 13 5 4 34.89 0.98
 -14 5 4 76.27 1.95
 14 5 4 75.43 1.89
 -15 5 4 3.02 0.93
 15 5 4 0.75 0.87
 -16 5 4 47.22 1.75
 16 5 4 47.33 1.78
 -17 5 4 22.99 1.58
 17 5 4 21.84 1.53
 -18 5 4 57.13 2.51
 18 5 4 54.51 2.6
 -19 5 4 8.7 3.15
 19 5 4 3.53 3.65
 0 6 4 199.85 3.11
 -1 6 4 128.8 2.21
 1 6 4 135.5 2.2
 -2 6 4 482.63 7.54
 2 6 4 479.92 7.23
 -3 6 4 232.72 3.58
 3 6 4 230.72 3.55
 -4 6 4 101.63 1.68
 4 6 4 99.94 1.67
 -5 6 4 106.54 1.78
 5 6 4 106.11 1.77
 -6 6 4 166.05 2.67
 6 6 4 166.76 2.69
 -7 6 4 90.4 1.58
 7 6 4 87.44 1.52
 -8 6 4 113.31 1.94
 8 6 4 111.95 1.9
 -9 6 4 319.6 4.95
 9 6 4 322.08 4.97
 -10 6 4 73.53 1.4
 10 6 4 77.72 1.47
 -11 6 4 5.75 0.55
 11 6 4 6.55 0.56
 -12 6 4 88.4 1.81
 12 6 4 88.64 1.73
 -13 6 4 3.92 0.69
 13 6 4 3.84 0.72
 -14 6 4 26.3 1.2
 14 6 4 29.62 1.23
 -15 6 4 16.53 1.16
 15 6 4 17.39 1.18
 -16 6 4 111.68 2.78
 16 6 4 112.43 2.79
 -17 6 4 43.04 2.24
 17 6 4 40.44 2.03
 -18 6 4 43.12 2.58
 18 6 4 41.26 2.47
 0 7 4 20.84 0.6
 -1 7 4 434.16 6.58
 1 7 4 436.24 6.62
 -2 7 4 229.89 3.57
 2 7 4 227.54 3.51
 -3 7 4 83.65 1.47
 3 7 4 81.99 1.5
 -4 7 4 323.88 4.98
 4 7 4 319.89 4.97
 -5 7 4 43.6 0.92
 5 7 4 43.85 0.95
 -6 7 4 123.18 2.1
 6 7 4 122.47 2.02
 -7 7 4 321.05 4.96
 7 7 4 318.33 4.89
 -8 7 4 9.51 0.55
 8 7 4 9.51 0.55
 -9 7 4 224.76 3.57
 9 7 4 215.41 3.43
 -10 7 4 44.59 1.03
 10 7 4 43.91 1.01
 -11 7 4 9.9 0.61
 11 7 4 8.69 0.63
 -12 7 4 56.77 1.43
 12 7 4 57.18 1.36
 -13 7 4 18.41 1.03
 13 7 4 18.61 1.09
 -14 7 4 116.22 2.85
 14 7 4 116.94 2.63
 -15 7 4 56.75 1.85
 15 7 4 57.72 1.76
 -16 7 4 19.75 1.55
 16 7 4 18.56 1.34
 -17 7 4 3.5 1.57
 17 7 4 0.31 1.42
 -18 7 4 23.25 2.55
 18 7 4 20.55 2.31
 0 8 4 286.12 4.43
 -1 8 4 180.22 2.93
 1 8 4 174.3 2.79
 -2 8 4 748.36 11.25
 2 8 4 725.91 11.01
 -3 8 4 59.76 1.13
 3 8 4 57.76 1.1
 -4 8 4 114.97 2.05
 4 8 4 113.59 1.92
 -5 8 4 129.56 2.15
 5 8 4 130.25 2.16
 -6 8 4 100.09 1.76
 6 8 4 100.89 1.77
 -7 8 4 121.91 2.06
 7 8 4 129.32 2.17
 -8 8 4 22.28 0.73
 8 8 4 23.05 0.76
 -9 8 4 35.06 0.86
 9 8 4 34.13 0.83
 -10 8 4 42.95 1.02
 10 8 4 43.02 1.03
 -11 8 4 9.81 0.77
 11 8 4 8.97 0.71
 -12 8 4 145.13 3.04
 12 8 4 140.99 2.79
 -13 8 4 107.96 2.47
 13 8 4 110.15 2.64
 -14 8 4 18.69 1.42
 14 8 4 18.93 1.29
 -15 8 4 6.22 1.16
 15 8 4 4.67 1.24
 -16 8 4 19.8 1.53
 16 8 4 19.63 1.65
 -17 8 4 24.53 1.99
 17 8 4 23.8 1.92
 0 9 4 373.62 5.75
 -1 9 4 93.66 1.64
 1 9 4 90.62 1.6
 -2 9 4 142.68 2.36
 2 9 4 142.37 2.36
 -3 9 4 56.3 1.14
 3 9 4 57.38 1.17
 -4 9 4 17.51 0.67
 4 9 4 17.8 0.67
 -5 9 4 192.58 3.22
 5 9 4 188.57 3.02
 -6 9 4 16.35 0.65
 6 9 4 16.08 0.66
 -7 9 4 31.57 0.87
 7 9 4 30.4 0.91
 -8 9 4 42.33 0.97
 8 9 4 41.46 0.96
 -9 9 4 39.6 0.95
 9 9 4 39.33 0.96
 -10 9 4 34.27 1.06
 10 9 4 30.98 1
 -11 9 4 138.13 2.8
 11 9 4 135.65 2.91
 -12 9 4 47.35 1.52
 12 9 4 52 1.47
 -13 9 4 61.17 1.84
 13 9 4 68.02 1.99
 -14 9 4 187.36 4.09
 14 9 4 187.64 4.07
 -15 9 4 42.11 1.8
 15 9 4 43.94 1.96
 -16 9 4 14.84 1.81
 16 9 4 12.45 1.79
 -17 9 4 14.43 2.06
 17 9 4 15.59 1.96
 0 10 4 719.26 11.09
 -1 10 4 281.89 4.79
 1 10 4 278.06 4.45
 -2 10 4 20.58 0.72
 2 10 4 20.19 0.71
 -3 10 4 91.89 1.67
 3 10 4 88.79 1.61
 -4 10 4 72.4 1.36
 4 10 4 73.45 1.41
 -5 10 4 36.91 0.93
 5 10 4 35.76 0.92
 -6 10 4 106.59 1.88
 6 10 4 109.31 1.98
 -7 10 4 58.95 1.21
 7 10 4 56.28 1.17
 -8 10 4 49.94 1.18
 8 10 4 50.3 1.19
 -9 10 4 59.68 1.36
 9 10 4 55.47 1.29
 -10 10 4 78.96 1.8
 10 10 4 83.84 1.85
 -11 10 4 33.41 1.29
 11 10 4 31.5 1.16
 -12 10 4 21.93 1.25
 12 10 4 22.02 1.24
 -13 10 4 181.9 3.98
 13 10 4 185.03 4.19
 -14 10 4 17.67 1.5
 14 10 4 14.5 1.41
 -15 10 4 109.15 3
 15 10 4 113.35 3.13
 -16 10 4 9.83 2.08
 16 10 4 7.19 2.14
 0 11 4 41.31 1.05
 -1 11 4 4.11 0.56
 1 11 4 4.17 0.59
 -2 11 4 34.48 0.91
 2 11 4 35.46 0.97
 -3 11 4 104.83 1.86
 3 11 4 103.02 1.85
 -4 11 4 116.5 2.02
 4 11 4 114.23 2
 -5 11 4 80.25 1.57
 5 11 4 80.57 1.53
 -6 11 4 257.75 4.35
 6 11 4 255.23 4.28
 -7 11 4 15.87 0.74
 7 11 4 17.02 0.76
 -8 11 4 22.03 0.97
 8 11 4 22.02 0.89
 -9 11 4 62.8 1.8
 9 11 4 61.67 1.52
 -10 11 4 24.95 1.27
 10 11 4 25.33 1.16
 -11 11 4 21.3 1.18
 11 11 4 19.35 1.13
 -12 11 4 95.1 2.44
 12 11 4 93.51 2.59
 -13 11 4 4.06 1.51
 13 11 4 6.8 1.42
 -14 11 4 6.03 1.49
 14 11 4 6.58 1.76
 -15 11 4 27.6 2.1
 15 11 4 25.26 1.87
 0 12 4 2.53 0.59
 -1 12 4 49.7 1.11
 1 12 4 53.4 1.21
 -2 12 4 125.57 2.19
 2 12 4 127.65 2.23
 -3 12 4 170.01 2.79
 3 12 4 174.71 3.06
 -4 12 4 10.37 0.69
 4 12 4 10.83 0.67
 -5 12 4 57.97 1.34
 5 12 4 60.01 1.39
 -6 12 4 9.49 0.75
 6 12 4 8.08 0.74
 -7 12 4 102.05 2.01
 7 12 4 106.85 2.09
 -8 12 4 12.47 0.96
 8 12 4 13.24 0.98
 -9 12 4 16.01 1.01
 9 12 4 15.98 1.05
 -10 12 4 83.42 2.15
 10 12 4 85.96 2.14
 -11 12 4 27.66 1.59
 11 12 4 26.21 1.42
 -12 12 4 10.89 1.3
 12 12 4 12.34 1.55
 -13 12 4 32.64 1.74
 13 12 4 29.48 1.83
 -14 12 4 5.54 1.8
 14 12 4 4.56 1.67
 -15 12 4 33.32 3.43
 15 12 4 31.95 3.71
 0 13 4 23.95 0.94
 -1 13 4 154.79 3
 1 13 4 156.96 3.3
 -2 13 4 113.51 2.33
 2 13 4 114.81 2.5
 -3 13 4 179.91 3.23
 3 13 4 174.88 3.15
 -4 13 4 138.46 2.53
 4 13 4 143.73 2.63
 -5 13 4 56.02 1.54
 5 13 4 54.8 1.36
 -6 13 4 9.78 0.9
 6 13 4 13.85 1.04
 -7 13 4 49.93 1.53
 7 13 4 54.09 1.72
 -8 13 4 54.61 1.73
 8 13 4 51.98 1.63
 -9 13 4 18.46 1.21
 9 13 4 17.25 1.14
 -10 13 4 110.11 2.75
 10 13 4 108 2.68
 -11 13 4 47.99 1.93
 11 13 4 45.42 1.83
 -12 13 4 9.09 1.64
 12 13 4 11.68 1.71
 -13 13 4 38.79 2.16
 13 13 4 41.04 2.18
 -14 13 4 22.87 3.82
 14 13 4 22.68 2.87
 0 14 4 1.84 0.67
 -1 14 4 66.86 1.72
 1 14 4 66.09 1.61
 -2 14 4 129.3 2.7
 2 14 4 130.27 2.75
 -3 14 4 85.15 1.94
 3 14 4 88.07 2
 -4 14 4 81.16 1.91
 4 14 4 79.84 1.89
 -5 14 4 101.46 2.76
 5 14 4 110.07 3
 -6 14 4 36.52 1.59
 6 14 4 33.01 1.38
 -7 14 4 10.59 1.2
 7 14 4 9.25 1.16
 -8 14 4 25.54 1.43
 8 14 4 27.37 1.5
 -9 14 4 44.85 1.92
 9 14 4 44.68 1.73
 -10 14 4 42.5 1.91
 10 14 4 40.35 1.83
 -11 14 4 2.72 1.54
 11 14 4 3.84 1.71
 -12 14 4 21.41 2.17
 12 14 4 21.01 1.9
 0 15 4 25.75 1.25
 -1 15 4 17.52 1.16
 1 15 4 19.34 1.2
 -2 15 4 166.43 3.43
 2 15 4 161.88 3.3
 -3 15 4 6.43 0.99
 3 15 4 8.33 1.13
 -4 15 4 59.51 1.91
 4 15 4 58.45 1.93
 -5 15 4 54.66 1.86
 5 15 4 52.68 1.9
 -6 15 4 69.84 2.11
 6 15 4 70 2.22
 -7 15 4 0.65 1.34
 7 15 4 1.23 1.27
 -8 15 4 2.91 1.38
 8 15 4 4.22 1.29
 -9 15 4 8.57 1.61
 9 15 4 10.13 1.66
 -10 15 4 29.87 2.09
 10 15 4 28.66 1.96
 -11 15 4 2.76 1.78
 11 15 4 3.83 2.1
 0 16 4 216.94 4.19
 -1 16 4 22.1 1.42
 1 16 4 24.38 1.61
 -2 16 4 18.51 1.75
 2 16 4 19.83 1.79
 -3 16 4 66.07 2.25
 3 16 4 65.53 2.16
 -4 16 4 35.72 1.72
 4 16 4 32.34 1.52
 -5 16 4 2.51 1.39
 5 16 4 3.51 1.67
 -6 16 4 23.41 1.81
 6 16 4 25.53 1.81
 -7 16 4 12.05 1.78
 7 16 4 15.23 1.65
 -8 16 4 72.66 2.62
 8 16 4 72.06 2.43
 -9 16 4 22.64 2.11
 9 16 4 16.68 1.94
 -10 16 4 14.11 3.51
 10 16 4 7.84 4.25
 0 17 4 0.91 1.47
 -1 17 4 28.16 2.12
 1 17 4 25.96 2.05
 -2 17 4 6.09 1.69
 2 17 4 9.79 1.74
 -3 17 4 12.78 1.87
 3 17 4 16.25 1.83
 -4 17 4 66.14 2.46
 4 17 4 70.64 2.61
 -5 17 4 7.22 1.61
 5 17 4 7.27 1.87
 -6 17 4 68.59 2.63
 6 17 4 70.18 2.75
 -7 17 4 20.7 2.36
 7 17 4 22.03 2.29
 0 18 4 19.51 2.51
 -1 18 4 35.31 2.55
 1 18 4 36.71 2.64
 -2 18 4 145.09 4.12
 2 18 4 154.18 4.59
 -3 18 4 6.65 2.39
 3 18 4 3.96 2.23
 -4 18 4 47.43 3.2
 4 18 4 49.6 3.58
 0 0 5 0.09 0.16
 1 0 5 888.63 13.33
 2 0 5 629.9 9.47
 3 0 5 264.48 4.05
 4 0 5 332.26 5.04
 5 0 5 7.46 0.34
 6 0 5 58.89 1.06
 7 0 5 223.05 3.49
 8 0 5 22.37 0.61
 9 0 5 34.18 0.85
 10 0 5 39.96 0.95
 11 0 5 15.57 0.65
 12 0 5 18.88 0.71
 13 0 5 231.39 4.24
 14 0 5 19.83 0.88
 15 0 5 42.88 1.23
 16 0 5 128.54 2.7
 17 0 5 30 1.81
 18 0 5 18.71 1.83
 19 0 5 18.04 2.1
 0 1 5 776.03 11.64
 -1 1 5 250.73 3.81
 1 1 5 251.32 3.81
 -2 1 5 857.63 13.11
 2 1 5 854.77 12.83
 -3 1 5 1243.31 18.88
 3 1 5 1218.23 18.25
 -4 1 5 346.6 5.25
 4 1 5 341.24 5.17
 -5 1 5 302.03 4.62
 5 1 5 299.05 4.66
 -6 1 5 465.78 7.06
 6 1 5 463.84 7.01
 -7 1 5 219.85 3.45
 7 1 5 229.97 3.57
 -8 1 5 19.08 0.63
 8 1 5 18.03 0.62
 -9 1 5 119.65 2
 9 1 5 120.55 1.99
 -10 1 5 131.69 2.28
 10 1 5 127.38 2.14
 -11 1 5 431.15 6.62
 11 1 5 424.47 6.5
 -12 1 5 13.26 0.65
 12 1 5 11.42 0.64
 -13 1 5 60.34 1.45
 13 1 5 58.17 1.33
 -14 1 5 270.16 4.9
 14 1 5 287.46 5.22
 -15 1 5 18.72 1.05
 15 1 5 21.16 1.07
 -16 1 5 80.31 2.25
 16 1 5 81.34 2.19
 -17 1 5 9.42 1.33
 17 1 5 13.44 1.6
 -18 1 5 14.07 1.95
 18 1 5 10.04 1.69
 -19 1 5 6.84 2.06
 19 1 5 8.15 1.94
 0 2 5 1824.71 27.83
 -1 2 5 262.17 3.98
 1 2 5 251.1 3.83
 -2 2 5 573.6 9.96
 2 2 5 565.94 9.87
 -3 2 5 335.11 5.91
 3 2 5 336.38 5.93
 -4 2 5 279.49 4.25
 4 2 5 284.79 4.35
 -5 2 5 122.92 1.98
 5 2 5 121.52 1.95
 -6 2 5 319.24 4.87
 6 2 5 323.97 4.95
 -7 2 5 1.08 0.22
 7 2 5 1.89 0.31
 -8 2 5 222.59 3.51
 8 2 5 225.74 3.55
 -9 2 5 127.86 2.15
 9 2 5 127.44 2.23
 -10 2 5 77.49 1.42
 10 2 5 79.38 1.45
 -11 2 5 204.96 3.28
 11 2 5 205.3 3.42
 -12 2 5 97.13 1.81
 12 2 5 99.38 1.79
 -13 2 5 74.42 1.76
 13 2 5 75.72 1.69
 -14 2 5 18.39 0.82
 14 2 5 19.85 0.94
 -15 2 5 40.65 1.26
 15 2 5 37.04 1.27
 -16 2 5 1.67 0.86
 16 2 5 0.46 0.86
 -17 2 5 98.28 2.61
 17 2 5 97.82 2.59
 -18 2 5 24.61 1.91
 18 2 5 22.78 1.83
 -19 2 5 29.78 2.56
 19 2 5 27.82 2.36
 0 3 5 33.95 0.66
 -1 3 5 7.56 0.27
 1 3 5 7.7 0.27
 -2 3 5 17.16 0.62
 2 3 5 17.75 0.62
 -3 3 5 47.35 1.11
 3 3 5 50.19 1.09
 -4 3 5 163.5 2.99
 4 3 5 161.5 2.97
 -5 3 5 1021.97 15.25
 5 3 5 998.43 14.91
 -6 3 5 489.38 7.4
 6 3 5 480.63 7.24
 -7 3 5 243.72 3.79
 7 3 5 235.19 3.66
 -8 3 5 440.05 6.7
 8 3 5 431.28 6.56
 -9 3 5 93.91 1.63
 9 3 5 96.53 1.68
 -10 3 5 137.36 2.29
 10 3 5 129.76 2.18
 -11 3 5 29.83 0.86
 11 3 5 27.07 0.82
 -12 3 5 66.49 1.3
 12 3 5 67.11 1.32
 -13 3 5 0.61 0.43
 13 3 5 1.16 0.43
 -14 3 5 3.25 0.67
 14 3 5 1.69 0.63
 -15 3 5 50.85 1.61
 15 3 5 47.55 1.44
 -16 3 5 17 1.35
 16 3 5 21.7 1.38
 -17 3 5 182.54 4.02
 17 3 5 178.69 4.19
 -18 3 5 44.12 2.11
 18 3 5 45.44 2.41
 -19 3 5 19.89 2.22
 19 3 5 26.11 2.56
 0 4 5 357.02 5.39
 -1 4 5 34.04 0.65
 1 4 5 33.69 0.66
 -2 4 5 166.7 3.05
 2 4 5 173 3.13
 -3 4 5 105 2.02
 3 4 5 104.97 1.98
 -4 4 5 4.5 0.48
 4 4 5 4.7 0.48
 -5 4 5 597.4 10.41
 5 4 5 600.08 10.4
 -6 4 5 720.59 10.8
 6 4 5 711.72 10.68
 -7 4 5 311.69 4.8
 7 4 5 311.58 4.99
 -8 4 5 44.68 0.95
 8 4 5 44.76 0.98
 -9 4 5 48.41 1
 9 4 5 48.72 1.03
 -10 4 5 74.73 1.42
 10 4 5 75.94 1.4
 -11 4 5 30.82 0.83
 11 4 5 30.07 0.83
 -12 4 5 72.35 1.54
 12 4 5 67.78 1.4
 -13 4 5 65.74 1.53
 13 4 5 68.26 1.62
 -14 4 5 29.85 1.02
 14 4 5 30.6 1.02
 -15 4 5 26.42 1.26
 15 4 5 24.71 1.14
 -16 4 5 39.58 1.69
 16 4 5 36.55 1.84
 -17 4 5 7.59 1.45
 17 4 5 10.36 1.6
 -18 4 5 69.62 2.58
 18 4 5 67.12 2.76
 -19 4 5 10.9 2.92
 19 4 5 4.05 2.63
 0 5 5 0.2 0.19
 -1 5 5 703.19 10.56
 1 5 5 690.84 10.37
 -2 5 5 462.1 7.08
 2 5 5 461.59 6.96
 -3 5 5 785.31 13.73
 3 5 5 813.8 14.07
 -4 5 5 291.64 5.22
 4 5 5 292.77 5.22
 -5 5 5 36.77 0.97
 5 5 5 35.32 0.97
 -6 5 5 32.21 0.79
 6 5 5 33.19 0.72
 -7 5 5 243.44 3.8
 7 5 5 247.41 3.85
 -8 5 5 59.79 1.16
 8 5 5 59.25 1.2
 -9 5 5 52.57 1.12
 9 5 5 51.64 1.06
 -10 5 5 94.13 1.67
 10 5 5 96.32 1.78
 -11 5 5 119.02 2.1
 11 5 5 115.74 2.15
 -12 5 5 1.26 0.45
 12 5 5 2.09 0.49
 -13 5 5 23.54 1.02
 13 5 5 23.14 0.93
 -14 5 5 32.24 1.28
 14 5 5 32.08 1.27
 -15 5 5 14.19 1.28
 15 5 5 13.09 1.13
 -16 5 5 17.04 1.33
 16 5 5 17.59 1.57
 -17 5 5 49.54 1.97
 17 5 5 47.75 1.88
 -18 5 5 40.43 2.24
 18 5 5 42.35 2.45
 0 6 5 471.91 7.12
 -1 6 5 277.94 4.26
 1 6 5 272.65 4.19
 -2 6 5 696.86 10.45
 2 6 5 675.63 10.2
 -3 6 5 470.06 7.1
 3 6 5 469 7.08
 -4 6 5 13.78 0.45
 4 6 5 12.59 0.39
 -5 6 5 235.16 3.65
 5 6 5 233.42 3.65
 -6 6 5 40.82 0.85
 6 6 5 40.72 0.88
 -7 6 5 31.26 0.76
 7 6 5 30.91 0.75
 -8 6 5 42.98 0.93
 8 6 5 43.59 0.94
 -9 6 5 142.06 2.46
 9 6 5 138.79 2.28
 -10 6 5 91.9 1.71
 10 6 5 94.26 1.7
 -11 6 5 51.9 1.13
 11 6 5 51.9 1.16
 -12 6 5 84.39 1.79
 12 6 5 88.06 1.98
 -13 6 5 60.49 1.71
 13 6 5 60.12 1.6
 -14 6 5 24.2 1.2
 14 6 5 21.71 1.17
 -15 6 5 16.78 1.19
 15 6 5 16.78 1.28
 -16 6 5 23.18 1.49
 16 6 5 22.2 1.42
 -17 6 5 19.6 1.66
 17 6 5 20.05 1.81
 -18 6 5 21.41 2.09
 18 6 5 19.49 1.98
 0 7 5 33.53 0.78
 -1 7 5 35 0.78
 1 7 5 33.91 0.77
 -2 7 5 341.61 5.22
 2 7 5 339.84 5.2
 -3 7 5 308.66 4.76
 3 7 5 301.14 4.62
 -4 7 5 115.63 1.91
 4 7 5 113.09 1.92
 -5 7 5 14.44 0.51
 5 7 5 12.4 0.48
 -6 7 5 71.26 1.31
 6 7 5 67.56 1.25
 -7 7 5 86.03 1.55
 7 7 5 87.04 1.51
 -8 7 5 123.91 2.09
 8 7 5 121.15 2.04
 -9 7 5 153.35 2.52
 9 7 5 159.02 2.58
 -10 7 5 43.47 1.01
 10 7 5 42.8 0.96
 -11 7 5 42.62 1.15
 11 7 5 40.37 1
 -12 7 5 36.37 1.23
 12 7 5 36.53 1.22
 -13 7 5 111.27 2.58
 13 7 5 113.47 2.54
 -14 7 5 48.18 1.52
 14 7 5 48.5 1.55
 -15 7 5 106.04 2.58
 15 7 5 112.86 2.75
 -16 7 5 16.11 1.46
 16 7 5 14.3 1.52
 -17 7 5 3.5 1.49
 17 7 5 2.79 1.87
 -18 7 5 50.64 3.05
 18 7 5 67.42 4.4
 0 8 5 28.03 0.7
 -1 8 5 190.83 3.11
 1 8 5 191.63 3.03
 -2 8 5 32.33 0.8
 2 8 5 31.91 0.76
 -3 8 5 538.22 8.16
 3 8 5 533.94 8.24
 -4 8 5 81.16 1.46
 4 8 5 79.77 1.54
 -5 8 5 38.92 0.91
 5 8 5 37.76 0.88
 -6 8 5 51.7 1.06
 6 8 5 50.57 1.01
 -7 8 5 1.51 0.34
 7 8 5 1.51 0.43
 -8 8 5 138.01 2.35
 8 8 5 137.05 2.28
 -9 8 5 10.02 0.55
 9 8 5 9.33 0.6
 -10 8 5 30.78 0.87
 10 8 5 32.3 0.87
 -11 8 5 7.06 0.74
 11 8 5 7.78 0.69
 -12 8 5 35.05 1.2
 12 8 5 34.39 1.13
 -13 8 5 47.27 1.67
 13 8 5 48.5 1.49
 -14 8 5 150.6 3.3
 14 8 5 146.71 3.47
 -15 8 5 21.14 1.55
 15 8 5 22.05 1.51
 -16 8 5 8.53 1.6
 16 8 5 8.57 1.63
 -17 8 5 17.57 2.09
 17 8 5 18.96 1.97
 0 9 5 187.81 3.01
 -1 9 5 52.5 1.13
 1 9 5 51.52 1.18
 -2 9 5 105.55 2
 2 9 5 105.45 1.84
 -3 9 5 121.42 2.06
 3 9 5 119.94 2.1
 -4 9 5 27.44 0.73
 4 9 5 27.14 0.76
 -5 9 5 110.1 1.92
 5 9 5 107.62 1.85
 -6 9 5 1.83 0.4
 6 9 5 1.74 0.43
 -7 9 5 128.74 2.18
 7 9 5 128.92 2.2
 -8 9 5 245.24 3.85
 8 9 5 239.85 4.06
 -9 9 5 286.5 5
 9 9 5 292.98 4.88
 -10 9 5 25.24 0.91
 10 9 5 26.26 0.9
 -11 9 5 37.15 1.22
 11 9 5 37.57 1.24
 -12 9 5 81.22 2.15
 12 9 5 84.29 2.06
 -13 9 5 41.86 1.63
 13 9 5 39.56 1.51
 -14 9 5 22.66 1.48
 14 9 5 23.21 1.43
 -15 9 5 18.99 1.53
 15 9 5 19.5 1.54
 -16 9 5 12.81 2.09
 16 9 5 14.1 1.78
 -17 9 5 13.15 2.91
 17 9 5 6.93 2.82
 0 10 5 0.71 0.4
 -1 10 5 154.12 2.54
 1 10 5 152.27 2.5
 -2 10 5 66.91 1.42
 2 10 5 63.01 1.26
 -3 10 5 17.66 0.65
 3 10 5 17.58 0.65
 -4 10 5 21.23 0.73
 4 10 5 19.68 0.71
 -5 10 5 87.54 1.61
 5 10 5 82.8 1.53
 -6 10 5 240.69 3.8
 6 10 5 242.68 3.84
 -7 10 5 58.18 1.17
 7 10 5 60.13 1.24
 -8 10 5 157.48 2.8
 8 10 5 159.24 2.8
 -9 10 5 83.21 1.69
 9 10 5 80.01 1.6
 -10 10 5 38.24 1.21
 10 10 5 39.86 1.21
 -11 10 5 72.15 1.86
 11 10 5 66.51 1.67
 -12 10 5 105.14 2.45
 12 10 5 110.43 2.56
 -13 10 5 13.99 1.29
 13 10 5 12.97 1.18
 -14 10 5 13.77 1.36
 14 10 5 14.96 1.59
 -15 10 5 42.12 1.99
 15 10 5 44.71 1.99
 -16 10 5 2.84 2.42
 16 10 5 3.63 1.97
 0 11 5 55.28 1.13
 -1 11 5 11.4 0.62
 1 11 5 10.59 0.67
 -2 11 5 88.66 1.62
 2 11 5 85.58 1.71
 -3 11 5 127.95 2.18
 3 11 5 125.35 2.13
 -4 11 5 148.12 2.47
 4 11 5 152.09 2.53
 -5 11 5 30.72 0.88
 5 11 5 27.42 0.94
 -6 11 5 34.15 1
 6 11 5 31.85 0.89
 -7 11 5 76.83 1.67
 7 11 5 74.11 1.53
 -8 11 5 15.12 0.77
 8 11 5 14.43 0.73
 -9 11 5 65.8 1.73
 9 11 5 61.15 1.58
 -10 11 5 23.03 1.17
 10 11 5 23.74 1.08
 -11 11 5 196.04 4.11
 11 11 5 189.99 4.11
 -12 11 5 21.6 1.38
 12 11 5 21.45 1.3
 -13 11 5 77.18 2.28
 13 11 5 77.3 2.35
 -14 11 5 30.46 1.8
 14 11 5 32.02 2
 -15 11 5 34.94 2.24
 15 11 5 37.53 2.2
 0 12 5 131.98 2.35
 -1 12 5 3.48 0.49
 1 12 5 4.89 0.66
 -2 12 5 10.43 0.66
 2 12 5 13.22 0.69
 -3 12 5 37.17 1.05
 3 12 5 36.93 1.03
 -4 12 5 114.11 2.11
 4 12 5 115.48 2.17
 -5 12 5 291 4.9
 5 12 5 277.93 5.02
 -6 12 5 27.34 0.96
 6 12 5 25.96 0.9
 -7 12 5 35.21 1.13
 7 12 5 34.15 1.13
 -8 12 5 7.72 0.99
 8 12 5 6.64 0.76
 -9 12 5 51.95 1.64
 9 12 5 51.98 1.5
 -10 12 5 9.46 1.17
 10 12 5 11.4 1.09
 -11 12 5 150.93 3.34
 11 12 5 153.45 3.44
 -12 12 5 105.05 2.67
 12 12 5 103.26 2.7
 -13 12 5 7.9 1.7
 13 12 5 3.48 1.6
 -14 12 5 18.58 1.92
 14 12 5 18.75 1.86
 0 13 5 58.17 1.45
 -1 13 5 36.59 1.29
 1 13 5 38.65 1.24
 -2 13 5 4.26 0.72
 2 13 5 4.9 0.69
 -3 13 5 135.88 2.71
 3 13 5 128.67 2.58
 -4 13 5 52.8 1.46
 4 13 5 51.5 1.49
 -5 13 5 197.98 3.74
 5 13 5 203.56 3.86
 -6 13 5 0.5 0.69
 6 13 5 0.88 0.71
 -7 13 5 31.51 1.34
 7 13 5 32.9 1.31
 -8 13 5 2.27 0.75
 8 13 5 2.85 0.82
 -9 13 5 108.79 2.67
 9 13 5 105.23 2.54
 -10 13 5 3.06 1.14
 10 13 5 0.8 1.24
 -11 13 5 35.33 1.81
 11 13 5 36.64 1.66
 -12 13 5 59.93 2.2
 12 13 5 60.94 2.15
 -13 13 5 14.27 1.84
 13 13 5 13.89 1.79
 0 14 5 1.35 0.71
 -1 14 5 6.69 0.93
 1 14 5 6.6 0.87
 -2 14 5 37.88 1.18
 2 14 5 36.96 1.29
 -3 14 5 34.69 1.29
 3 14 5 35.95 1.21
 -4 14 5 51.97 1.51
 4 14 5 55.45 1.68
 -5 14 5 26.6 1.3
 5 14 5 25.91 1.31
 -6 14 5 40.96 1.65
 6 14 5 40.41 1.62
 -7 14 5 28.75 1.52
 7 14 5 26.41 1.33
 -8 14 5 20.51 1.39
 8 14 5 19.8 1.34
 -9 14 5 20.85 1.38
 9 14 5 20.67 1.38
 -10 14 5 19.94 1.58
 10 14 5 17.99 1.55
 -11 14 5 2.83 1.57
 11 14 5 1.26 1.52
 -12 14 5 77.96 2.89
 12 14 5 78.2 2.61
 0 15 5 159.45 3.25
 -1 15 5 165.37 3.33
 1 15 5 162.56 3.25
 -2 15 5 50.53 1.55
 2 15 5 47.72 1.53
 -3 15 5 22.14 1.19
 3 15 5 21.09 1.28
 -4 15 5 5.94 1.11
 4 15 5 9.29 1.32
 -5 15 5 9.14 1.24
 5 15 5 10.76 1.35
 -6 15 5 50.06 1.91
 6 15 5 44.74 1.76
 -7 15 5 38.64 1.78
 7 15 5 36.59 1.7
 -8 15 5 129.63 3.15
 8 15 5 130.62 3.34
 -9 15 5 2.09 1.59
 9 15 5 3.16 1.6
 -10 15 5 4.56 1.74
 10 15 5 2.73 1.58
 -11 15 5 36.71 2.99
 11 15 5 33.73 2.66
 0 16 5 38.8 1.56
 -1 16 5 33.28 1.61
 1 16 5 33.75 1.62
 -2 16 5 162.6 3.78
 2 16 5 163.84 3.7
 -3 16 5 21.95 1.47
 3 16 5 22.95 1.55
 -4 16 5 16.74 1.53
 4 16 5 18.11 1.51
 -5 16 5 11.18 1.51
 5 16 5 14.35 1.83
 -6 16 5 223.52 5.01
 6 16 5 223.12 4.92
 -7 16 5 37.54 2.15
 7 16 5 42.28 2.26
 -8 16 5 3.91 1.82
 8 16 5 5.32 2
 -9 16 5 6.75 2.02
 9 16 5 4.25 2.15
 0 17 5 33.19 2.47
 -1 17 5 35.35 1.86
 1 17 5 41.57 2.25
 -2 17 5 38 1.89
 2 17 5 38.95 1.96
 -3 17 5 5.22 1.56
 3 17 5 6.86 1.8
 -4 17 5 82.96 2.78
 4 17 5 83.21 2.86
 -5 17 5 63.13 2.65
 5 17 5 62.63 2.48
 -6 17 5 15.07 2.15
 6 17 5 8.94 1.9
 -7 17 5 1.35 2.98
 7 17 5 4.86 2.3
 0 18 5 177.29 4.79
 -1 18 5 9.38 2.61
 1 18 5 8.09 2.6
 -2 18 5 4.62 2.22
 2 18 5 6.52 2.57
 -3 18 5 7.15 2.38
 3 18 5 9.85 3.09
 0 0 6 1.22 0.29
 1 0 6 14.16 0.39
 2 0 6 859.13 12.88
 3 0 6 1401.66 20.89
 4 0 6 1193.26 17.86
 5 0 6 0.2 0.19
 6 0 6 20.14 0.54
 7 0 6 1.5 0.3
 8 0 6 6.01 0.48
 9 0 6 0.38 0.33
 10 0 6 95.3 1.68
 11 0 6 24.29 0.85
 12 0 6 73.61 1.4
 13 0 6 2.29 0.52
 14 0 6 44.56 1.26
 15 0 6 110.29 2.32
 16 0 6 1.8 0.84
 17 0 6 8.48 1.32
 18 0 6 67.58 2.8
 19 0 6 5.25 2.52
 0 1 6 35.57 0.67
 -1 1 6 914.62 13.68
 1 1 6 918.5 13.75
 -2 1 6 137.8 2.18
 2 1 6 135.77 2.15
 -3 1 6 619.02 9.33
 3 1 6 618.46 9.29
 -4 1 6 1.93 0.27
 4 1 6 1.38 0.24
 -5 1 6 1.1 0.19
 5 1 6 1 0.21
 -6 1 6 3.57 0.37
 6 1 6 3.53 0.39
 -7 1 6 109.57 1.81
 7 1 6 105.39 1.75
 -8 1 6 15.18 0.58
 8 1 6 15.36 0.57
 -9 1 6 292.26 4.53
 9 1 6 288.65 4.64
 -10 1 6 2.09 0.43
 10 1 6 2.83 0.41
 -11 1 6 39.68 0.97
 11 1 6 40.44 0.95
 -12 1 6 193.01 3.12
 12 1 6 192.48 3.12
 -13 1 6 136.79 2.66
 13 1 6 139.6 2.74
 -14 1 6 59.49 1.47
 14 1 6 57.79 1.48
 -15 1 6 32.19 1.21
 15 1 6 32.4 1.17
 -16 1 6 81.09 2.32
 16 1 6 76.84 2
 -17 1 6 48.42 2.18
 17 1 6 47.15 1.94
 -18 1 6 4.47 2.4
 18 1 6 1.11 2.04
 -19 1 6 12.57 2.34
 19 1 6 14.63 2.46
 0 2 6 538.62 8.11
 -1 2 6 1521.64 22.71
 1 2 6 1488.56 24.2
 -2 2 6 1356.88 20.32
 2 2 6 1342.6 20.07
 -3 2 6 309.45 5.48
 3 2 6 308.51 5.84
 -4 2 6 322.59 4.92
 4 2 6 321.72 4.9
 -5 2 6 146.48 2.32
 5 2 6 143.96 2.29
 -6 2 6 167.77 2.64
 6 2 6 168.93 2.7
 -7 2 6 756.02 11.35
 7 2 6 741.62 11.13
 -8 2 6 137.9 2.29
 8 2 6 141.62 2.33
 -9 2 6 37.47 0.86
 9 2 6 36.47 0.81
 -10 2 6 197.9 3.17
 10 2 6 193.1 3.37
 -11 2 6 27.38 0.81
 11 2 6 26.85 0.8
 -12 2 6 60.84 1.3
 12 2 6 61.48 1.32
 -13 2 6 9.17 0.69
 13 2 6 9.93 0.71
 -14 2 6 18.49 0.88
 14 2 6 18.91 0.97
 -15 2 6 82.1 1.89
 15 2 6 84.37 1.94
 -16 2 6 20.75 1.36
 16 2 6 20.33 1.34
 -17 2 6 6.96 1.37
 17 2 6 7.98 1.43
 -18 2 6 3.5 1.82
 18 2 6 5.32 1.71
 -19 2 6 28.09 2.73
 19 2 6 29.26 3.15
 0 3 6 166.48 2.58
 -1 3 6 596.16 8.92
 1 3 6 597.27 8.97
 -2 3 6 428.61 7.51
 2 3 6 435.52 7.61
 -3 3 6 135.52 2.54
 3 3 6 132.16 2.5
 -4 3 6 1034.53 18.46
 4 3 6 1016.05 17.55
 -5 3 6 226.88 4.11
 5 3 6 231.93 4.16
 -6 3 6 345.63 5.26
 6 3 6 351.09 5.36
 -7 3 6 500.47 7.58
 7 3 6 496.21 7.67
 -8 3 6 166.11 2.69
 8 3 6 174.3 2.8
 -9 3 6 31.77 0.83
 9 3 6 32.75 0.81
 -10 3 6 62.43 1.27
 10 3 6 61.22 1.2
 -11 3 6 131.11 2.22
 11 3 6 135.07 2.26
 -12 3 6 32.5 1.03
 12 3 6 30.17 0.95
 -13 3 6 49.81 1.3
 13 3 6 49.88 1.41
 -14 3 6 0.76 0.7
 14 3 6 0.78 0.56
 -15 3 6 155.93 3.38
 15 3 6 161.89 3.49
 -16 3 6 31.86 1.56
 16 3 6 33.77 1.47
 -17 3 6 16.23 1.6
 17 3 6 18.86 1.55
 -18 3 6 11.52 1.92
 18 3 6 12.71 1.76
 -19 3 6 33.03 3.12
 19 3 6 39.52 5.39
 0 4 6 45.21 0.83
 -1 4 6 158.43 2.49
 1 4 6 161.36 2.53
 -2 4 6 2.06 0.39
 2 4 6 1.38 0.26
 -3 4 6 52.69 1.16
 3 4 6 54.91 1.2
 -4 4 6 123.78 2.36
 4 4 6 120.17 2.31
 -5 4 6 112.58 2.19
 5 4 6 113.27 2.22
 -6 4 6 202.28 3.73
 6 4 6 208.5 3.8
 -7 4 6 108.47 1.81
 7 4 6 107.06 1.81
 -8 4 6 44.54 0.92
 8 4 6 42.51 0.9
 -9 4 6 8.79 0.51
 9 4 6 7.23 0.49
 -10 4 6 84.32 1.52
 10 4 6 84.65 1.55
 -11 4 6 26.87 0.81
 11 4 6 27.09 0.79
 -12 4 6 285.75 5.17
 12 4 6 286.65 5.16
 -13 4 6 9.68 0.75
 13 4 6 11.69 0.77
 -14 4 6 30.17 1.23
 14 4 6 30.43 1.07
 -15 4 6 1.29 0.85
 15 4 6 0.99 0.78
 -16 4 6 88.4 2.45
 16 4 6 85.02 2.24
 -17 4 6 22.94 1.56
 17 4 6 22.34 1.68
 -18 4 6 37.27 1.98
 18 4 6 36.24 2.01
 0 5 6 34.66 0.71
 -1 5 6 135.15 2.17
 1 5 6 136.11 2.19
 -2 5 6 120.56 2.31
 2 5 6 120.37 2.34
 -3 5 6 812.31 14.11
 3 5 6 824.05 14.25
 -4 5 6 25.93 0.8
 4 5 6 26.56 0.78
 -5 5 6 146.99 2.77
 5 5 6 145.41 2.75
 -6 5 6 131.31 2.52
 6 5 6 131.76 2.53
 -7 5 6 212.58 3.92
 7 5 6 217.84 4.18
 -8 5 6 3.99 0.39
 8 5 6 4.03 0.36
 -9 5 6 85.34 1.55
 9 5 6 84.13 1.58
 -10 5 6 110.96 1.9
 10 5 6 108.36 1.86
 -11 5 6 116.59 2.03
 11 5 6 117.69 2.01
 -12 5 6 195.44 3.72
 12 5 6 196.07 3.67
 -13 5 6 17.19 0.9
 13 5 6 18.81 0.89
 -14 5 6 12.6 1.06
 14 5 6 13.89 1.01
 -15 5 6 28.9 1.42
 15 5 6 26.45 1.24
 -16 5 6 40.78 1.71
 16 5 6 40.66 1.76
 -17 5 6 94.69 2.66
 17 5 6 86.41 2.49
 -18 5 6 56.27 2.35
 18 5 6 54.31 2.26
 0 6 6 15 0.46
 -1 6 6 49.64 0.94
 1 6 6 48.52 0.94
 -2 6 6 67.27 1.2
 2 6 6 70.6 1.35
 -3 6 6 243.83 4.44
 3 6 6 242.86 4.38
 -4 6 6 164.59 3.08
 4 6 6 158.35 3.01
 -5 6 6 38.14 1.06
 5 6 6 37.78 0.99
 -6 6 6 42.06 1.15
 6 6 6 41.47 1.09
 -7 6 6 15.64 0.81
 7 6 6 16.05 0.8
 -8 6 6 22.37 0.65
 8 6 6 22.26 0.66
 -9 6 6 168.85 2.76
 9 6 6 165.28 2.74
 -10 6 6 145.12 2.41
 10 6 6 147.22 2.48
 -11 6 6 26.56 0.85
 11 6 6 27.2 0.82
 -12 6 6 0.15 0.51
 12 6 6 0.74 0.51
 -13 6 6 8.99 0.99
 13 6 6 8.83 0.81
 -14 6 6 5.72 0.89
 14 6 6 4.75 0.87
 -15 6 6 117.37 2.83
 15 6 6 122.19 2.94
 -16 6 6 43.31 1.74
 16 6 6 42.73 1.71
 -17 6 6 12.07 1.71
 17 6 6 9.98 1.71
 -18 6 6 24.65 2.43
 18 6 6 32.19 2.67
 0 7 6 382.41 5.84
 -1 7 6 347.24 5.3
 1 7 6 342.96 5.25
 -2 7 6 67.45 1.24
 2 7 6 70.78 1.26
 -3 7 6 158.46 2.53
 3 7 6 157.64 2.56
 -4 7 6 225.95 4.14
 4 7 6 218.25 4.01
 -5 7 6 20.48 0.89
 5 7 6 19.48 0.83
 -6 7 6 41.67 1.19
 6 7 6 38.05 1.08
 -7 7 6 258.51 4.79
 7 7 6 246.16 4.65
 -8 7 6 157.32 3.08
 8 7 6 157.92 3.01
 -9 7 6 30.22 0.83
 9 7 6 31.73 0.78
 -10 7 6 160.11 2.64
 10 7 6 156.56 2.62
 -11 7 6 138 2.78
 11 7 6 143.45 2.8
 -12 7 6 98.08 2.24
 12 7 6 102.66 2.31
 -13 7 6 125.16 2.79
 13 7 6 119.01 2.67
 -14 7 6 8.47 1.05
 14 7 6 9.91 0.98
 -15 7 6 27.55 1.44
 15 7 6 30.84 1.54
 -16 7 6 41.83 2
 16 7 6 46 1.97
 -17 7 6 80.73 2.73
 17 7 6 83.29 2.75
 0 8 6 87.67 1.53
 -1 8 6 193.34 3.09
 1 8 6 200.62 3.17
 -2 8 6 43.51 0.92
 2 8 6 44.03 0.92
 -3 8 6 2.11 0.34
 3 8 6 2.27 0.34
 -4 8 6 46.3 0.95
 4 8 6 43.95 0.9
 -5 8 6 118.24 2.36
 5 8 6 114.56 2.28
 -6 8 6 79.03 1.78
 6 8 6 73.12 1.65
 -7 8 6 39.28 1.17
 7 8 6 37.53 1.1
 -8 8 6 80.28 1.83
 8 8 6 77.85 1.72
 -9 8 6 96.13 1.68
 9 8 6 100 1.79
 -10 8 6 65.78 1.58
 10 8 6 64.02 1.27
 -11 8 6 52.43 1.46
 11 8 6 54.58 1.45
 -12 8 6 27.09 1.13
 12 8 6 28.36 1.07
 -13 8 6 8.86 0.95
 13 8 6 7.34 0.95
 -14 8 6 66.56 1.96
 14 8 6 69.78 2
 -15 8 6 96.14 2.51
 15 8 6 101.1 2.56
 -16 8 6 70.9 2.47
 16 8 6 77.13 2.54
 -17 8 6 23.41 2.39
 17 8 6 22.39 2.15
 0 9 6 134.73 2.24
 -1 9 6 30.29 0.79
 1 9 6 31.93 0.86
 -2 9 6 13.05 0.56
 2 9 6 13.08 0.53
 -3 9 6 361.35 5.58
 3 9 6 351.75 5.56
 -4 9 6 11.08 0.51
 4 9 6 9.57 0.49
 -5 9 6 25.48 0.69
 5 9 6 23.89 0.67
 -6 9 6 124.77 2.09
 6 9 6 121.67 2.11
 -7 9 6 48.09 1.27
 7 9 6 46.38 1.07
 -8 9 6 98.22 1.7
 8 9 6 99.99 1.72
 -9 9 6 7.22 0.54
 9 9 6 8.48 0.5
 -10 9 6 123.81 2.66
 10 9 6 126.52 2.72
 -11 9 6 218.41 4.48
 11 9 6 218.22 4.39
 -12 9 6 124.01 2.8
 12 9 6 123.48 2.71
 -13 9 6 94.71 2.36
 13 9 6 100.4 2.51
 -14 9 6 26 1.42
 14 9 6 28.45 1.66
 -15 9 6 26.78 1.58
 15 9 6 26.39 1.74
 -16 9 6 17.37 2.14
 16 9 6 20.84 1.93
 0 10 6 5.34 0.48
 -1 10 6 355.65 5.71
 1 10 6 352.76 5.55
 -2 10 6 23.64 0.75
 2 10 6 24.54 0.76
 -3 10 6 11.53 0.55
 3 10 6 10.33 0.55
 -4 10 6 54.93 1.12
 4 10 6 52.64 1.09
 -5 10 6 49.11 1.08
 5 10 6 49.98 1.11
 -6 10 6 113.73 2.05
 6 10 6 116.16 2.12
 -7 10 6 26.61 0.78
 7 10 6 25.88 0.74
 -8 10 6 32.92 0.97
 8 10 6 33.47 0.95
 -9 10 6 16.8 0.78
 9 10 6 18.28 0.79
 -10 10 6 50.09 1.38
 10 10 6 51.79 1.4
 -11 10 6 29.71 1.13
 11 10 6 29.98 1.13
 -12 10 6 121.35 2.87
 12 10 6 123.5 3.2
 -13 10 6 30.68 1.34
 13 10 6 28.49 1.4
 -14 10 6 14.62 1.45
 14 10 6 13.94 1.55
 -15 10 6 19.31 1.78
 15 10 6 19.84 1.68
 -16 10 6 21.91 3.33
 16 10 6 18.14 3.05
 0 11 6 4.76 0.56
 -1 11 6 241.6 4.02
 1 11 6 240.53 4.07
 -2 11 6 13.44 0.62
 2 11 6 14.7 0.67
 -3 11 6 80.44 1.54
 3 11 6 83.95 1.58
 -4 11 6 41.94 1.02
 4 11 6 40.1 1.01
 -5 11 6 200.01 3.44
 5 11 6 206.59 3.64
 -6 11 6 82.67 1.72
 6 11 6 78.92 1.67
 -7 11 6 63.78 1.45
 7 11 6 63.94 1.42
 -8 11 6 2.96 0.64
 8 11 6 3.39 0.55
 -9 11 6 25.57 0.97
 9 11 6 23.88 0.9
 -10 11 6 17.8 0.95
 10 11 6 18.09 0.86
 -11 11 6 25.29 1.15
 11 11 6 25.72 1.27
 -12 11 6 2.9 0.99
 12 11 6 3.36 1.07
 -13 11 6 55.71 1.8
 13 11 6 59.79 2
 -14 11 6 0.89 1.42
 14 11 6 1.2 1.3
 -15 11 6 3.96 2.69
 15 11 6 4.31 2.01
 0 12 6 41.46 1.15
 -1 12 6 49.08 1.28
 1 12 6 47.33 1.24
 -2 12 6 375.63 6.8
 2 12 6 370.1 6.76
 -3 12 6 23.1 0.93
 3 12 6 19.9 0.81
 -4 12 6 195.73 3.99
 4 12 6 186.84 3.64
 -5 12 6 10.51 0.77
 5 12 6 9.2 0.68
 -6 12 6 13.08 0.78
 6 12 6 12.38 0.78
 -7 12 6 155.7 3.3
 7 12 6 152.93 2.95
 -8 12 6 58.86 1.56
 8 12 6 59.95 1.59
 -9 12 6 33.45 1.19
 9 12 6 34.58 1.2
 -10 12 6 3.71 0.84
 10 12 6 3.74 0.89
 -11 12 6 28.4 2
 11 12 6 35.33 2.36
 -12 12 6 77.48 3.09
 12 12 6 76.03 3.19
 -13 12 6 14.48 2.35
 13 12 6 19.6 2.74
 -14 12 6 47.02 2.95
 14 12 6 53.08 3.14
 0 13 6 33.82 1.23
 -1 13 6 83.75 1.87
 1 13 6 81.64 2
 -2 13 6 2.05 0.69
 2 13 6 2.62 0.68
 -3 13 6 50.74 1.41
 3 13 6 48.46 1.35
 -4 13 6 40.61 1.35
 4 13 6 38.55 1.37
 -5 13 6 82.44 1.87
 5 13 6 79.23 1.81
 -6 13 6 31.43 1.12
 6 13 6 30.35 1.13
 -7 13 6 27.63 1.2
 7 13 6 24.69 1.11
 -8 13 6 16.14 1.11
 8 13 6 15.53 1.09
 -9 13 6 26.21 1.25
 9 13 6 29.15 1.4
 -10 13 6 18.63 2
 10 13 6 16.79 2.01
 -11 13 6 47.36 2.51
 11 13 6 46.21 2.65
 -12 13 6 6.97 2.6
 12 13 6 7.29 2.12
 -13 13 6 24.02 3.13
 13 13 6 20.51 2.66
 0 14 6 29.95 1.19
 -1 14 6 5.48 0.76
 1 14 6 4.25 0.82
 -2 14 6 95.34 2.24
 2 14 6 90.72 2.1
 -3 14 6 35.38 1.28
 3 14 6 36.27 1.28
 -4 14 6 203.73 4.3
 4 14 6 215.33 4.07
 -5 14 6 25.7 1.39
 5 14 6 26.99 1.42
 -6 14 6 21.39 1.31
 6 14 6 19.55 1.27
 -7 14 6 107.77 2.7
 7 14 6 105.25 2.55
 -8 14 6 11.03 1.19
 8 14 6 10.52 1.32
 -9 14 6 34.52 1.86
 9 14 6 32.84 1.53
 -10 14 6 20.82 2.11
 10 14 6 30.56 2.73
 -11 14 6 10.65 2.25
 11 14 6 9.28 2.25
 -12 14 6 39.51 3.4
 12 14 6 45.34 3.87
 0 15 6 0.61 1
 -1 15 6 79.43 2.12
 1 15 6 80.56 2.15
 -2 15 6 6.63 1.1
 2 15 6 3.59 0.9
 -3 15 6 115.46 2.53
 3 15 6 117.11 2.7
 -4 15 6 7.69 1.22
 4 15 6 8.16 1.35
 -5 15 6 7.18 1.32
 5 15 6 7.42 1.31
 -6 15 6 5.07 1.27
 6 15 6 3.7 1.04
 -7 15 6 55.3 2
 7 15 6 54.68 2.05
 -8 15 6 19.94 1.67
 8 15 6 20.73 1.59
 -9 15 6 2.53 1.52
 9 15 6 3.75 1.53
 -10 15 6 49.03 3.17
 10 15 6 50.92 3.13
 0 16 6 9.9 1.51
 -1 16 6 84.76 2.25
 1 16 6 87.27 2.34
 -2 16 6 31.61 1.83
 2 16 6 31.62 1.79
 -3 16 6 10.94 1.56
 3 16 6 12.55 1.58
 -4 16 6 130.22 3.66
 4 16 6 127.27 3.32
 -5 16 6 34.45 1.94
 5 16 6 33.27 1.94
 -6 16 6 14.12 1.88
 6 16 6 7.58 1.58
 -7 16 6 2.46 1.8
 7 16 6 2.32 1.58
 -8 16 6 48.49 2.49
 8 16 6 48.5 2.46
 -9 16 6 42.51 5.46
 0 17 6 8.38 2.12
 -1 17 6 14.54 1.74
 1 17 6 14.66 2.04
 -2 17 6 61.67 2.52
 2 17 6 61.56 2.6
 -3 17 6 26.98 2.06
 3 17 6 25.24 2.06
 -4 17 6 24.36 2.09
 4 17 6 22.46 1.93
 -5 17 6 19.9 2.15
 5 17 6 16.58 2.16
 -6 17 6 13.67 2.79
 6 17 6 11.57 2.19
 0 18 6 8.66 3.01
 -1 18 6 16.92 4.05
 1 18 6 21.77 3.62
 -2 18 6 30.3 6.81
 2 18 6 24.85 6.22
 0 0 7 0.46 0.29
 1 0 7 142.83 2.27
 2 0 7 573.84 8.63
 3 0 7 378.83 5.76
 4 0 7 373.54 5.86
 5 0 7 368.92 5.64
 6 0 7 0.27 0.21
 7 0 7 307.16 4.72
 8 0 7 284.16 4.57
 9 0 7 8.36 0.54
 10 0 7 352.93 5.44
 11 0 7 108.44 1.89
 12 0 7 18.31 0.82
 13 0 7 73.33 1.68
 14 0 7 0.72 0.81
 15 0 7 56.63 1.6
 16 0 7 141.18 3.01
 17 0 7 131.9 3.55
 18 0 7 7.02 1.94
 0 1 7 586.34 8.8
 -1 1 7 14.56 0.41
 1 1 7 13.93 0.42
 -2 1 7 238.4 3.74
 2 1 7 234.3 3.87
 -3 1 7 147.85 2.33
 3 1 7 147.84 2.33
 -4 1 7 92.45 1.55
 4 1 7 88.48 1.48
 -5 1 7 306.41 4.92
 5 1 7 301.49 4.64
 -6 1 7 305.84 4.72
 6 1 7 305.21 4.7
 -7 1 7 167.5 2.74
 7 1 7 167.38 2.67
 -8 1 7 36.71 0.85
 8 1 7 34.82 0.84
 -9 1 7 42.58 0.91
 9 1 7 41.65 0.96
 -10 1 7 223.36 3.56
 10 1 7 225.35 3.6
 -11 1 7 30.76 0.92
 11 1 7 31.58 0.86
 -12 1 7 30.16 1.01
 12 1 7 30.12 0.97
 -13 1 7 81.55 1.8
 13 1 7 83.86 1.82
 -14 1 7 12.54 0.86
 14 1 7 11.38 0.87
 -15 1 7 20.18 1.05
 15 1 7 21.77 1.15
 -16 1 7 257.37 4.86
 16 1 7 264.7 5.07
 -17 1 7 81.33 2.4
 17 1 7 77.54 2.3
 -18 1 7 52.68 2.51
 18 1 7 54.77 2.54
 0 2 7 345.26 5.35
 -1 2 7 52.18 0.93
 1 2 7 53.06 0.94
 -2 2 7 348.52 5.29
 2 2 7 347.67 5.27
 -3 2 7 221.57 3.46
 3 2 7 219.59 3.38
 -4 2 7 3.18 0.24
 4 2 7 3.13 0.25
 -5 2 7 24.36 0.58
 5 2 7 23.45 0.55
 -6 2 7 123.49 2.01
 6 2 7 123.96 2.18
 -7 2 7 165.34 2.66
 7 2 7 165.02 2.71
 -8 2 7 191.81 3.33
 8 2 7 192.95 3.09
 -9 2 7 73.75 1.39
 9 2 7 73.53 1.39
 -10 2 7 22.35 0.69
 10 2 7 22.45 0.68
 -11 2 7 62.82 1.25
 11 2 7 62.92 1.34
 -12 2 7 64.26 1.45
 12 2 7 64.86 1.51
 -13 2 7 71.41 1.62
 13 2 7 70.94 1.62
 -14 2 7 66.12 1.63
 14 2 7 65.62 1.53
 -15 2 7 41.53 1.3
 15 2 7 43.77 1.39
 -16 2 7 36.17 1.7
 16 2 7 34.18 1.57
 -17 2 7 29.85 1.67
 17 2 7 28.87 1.83
 -18 2 7 22.42 2.07
 18 2 7 25.93 2.31
 0 3 7 17.02 0.45
 -1 3 7 214.68 3.32
 1 3 7 212.3 3.29
 -2 3 7 228.02 4.07
 2 3 7 228.95 4.11
 -3 3 7 394.06 6.95
 3 3 7 382.93 6.72
 -4 3 7 62.63 1.37
 4 3 7 63.07 1.35
 -5 3 7 20.54 0.74
 5 3 7 18.64 0.73
 -6 3 7 289.13 5.2
 6 3 7 288.01 5.13
 -7 3 7 13.45 0.46
 7 3 7 13.4 0.48
 -8 3 7 139.36 2.27
 8 3 7 141.83 2.37
 -9 3 7 29.26 0.78
 9 3 7 28.01 0.76
 -10 3 7 97.13 1.73
 10 3 7 95.96 1.69
 -11 3 7 199.56 3.21
 11 3 7 200.08 3.32
 -12 3 7 12.26 0.71
 12 3 7 11.53 0.67
 -13 3 7 30.42 1.1
 13 3 7 30.11 1.06
 -14 3 7 58.75 1.54
 14 3 7 58.57 1.55
 -15 3 7 10.65 1.02
 15 3 7 12.19 1.01
 -16 3 7 2.24 1.3
 16 3 7 1.99 1.12
 -17 3 7 103.48 2.81
 17 3 7 101.44 2.77
 -18 3 7 44.36 2.33
 18 3 7 43.11 2.2
 0 4 7 405.35 6.13
 -1 4 7 310.16 4.73
 1 4 7 311.75 4.73
 -2 4 7 631.98 11.34
 2 4 7 657.29 11.77
 -3 4 7 546.82 9.53
 3 4 7 555.55 9.71
 -4 4 7 108.28 2.12
 4 4 7 108.77 2.15
 -5 4 7 206.2 3.81
 5 4 7 207.19 3.77
 -6 4 7 89.71 1.88
 6 4 7 89.43 2
 -7 4 7 173.09 3.26
 7 4 7 168.82 3.17
 -8 4 7 77.4 1.4
 8 4 7 77.61 1.4
 -9 4 7 94.99 1.65
 9 4 7 94.1 1.73
 -10 4 7 129.36 2.16
 10 4 7 130.19 2.16
 -11 4 7 37.36 0.93
 11 4 7 36.94 0.9
 -12 4 7 36.84 1.06
 12 4 7 37.09 1.11
 -13 4 7 18.72 0.96
 13 4 7 19.77 0.87
 -14 4 7 3.77 0.72
 14 4 7 3.29 0.75
 -15 4 7 67.03 1.95
 15 4 7 66.81 1.85
 -16 4 7 145.49 3.34
 16 4 7 142.01 3.33
 -17 4 7 1.59 1.33
 17 4 7 3.15 1.37
 -18 4 7 3.92 1.91
 18 4 7 6.16 1.79
 0 5 7 293.63 4.49
 -1 5 7 83.68 1.41
 1 5 7 85.69 1.49
 -2 5 7 168.01 3.1
 2 5 7 167.76 3.12
 -3 5 7 103.52 2.04
 3 5 7 103.44 2.06
 -4 5 7 119.48 2.32
 4 5 7 116.15 2.28
 -5 5 7 202.06 3.77
 5 5 7 199.11 3.64
 -6 5 7 174.1 3.27
 6 5 7 175.65 3.29
 -7 5 7 201.55 3.78
 7 5 7 204.94 3.83
 -8 5 7 392.98 7.01
 8 5 7 384.22 6.85
 -9 5 7 109.91 2.11
 9 5 7 108.34 1.84
 -10 5 7 48.77 1.05
 10 5 7 48.9 1.03
 -11 5 7 61.83 1.34
 11 5 7 62.26 1.44
 -12 5 7 174.92 3.33
 12 5 7 175.48 3.43
 -13 5 7 7.95 0.85
 13 5 7 7.69 0.73
 -14 5 7 64.82 1.77
 14 5 7 67.13 1.82
 -15 5 7 17.91 1.32
 15 5 7 20.9 1.23
 -16 5 7 57.19 2.02
 16 5 7 55.25 2.07
 -17 5 7 21.12 1.8
 17 5 7 21.71 1.97
 -18 5 7 11.89 2.38
 18 5 7 11.03 2.48
 0 6 7 26.73 0.64
 -1 6 7 397.44 6.04
 1 6 7 393.34 5.95
 -2 6 7 131.53 2.51
 2 6 7 133.85 2.57
 -3 6 7 4.93 0.55
 3 6 7 4.83 0.59
 -4 6 7 207.67 3.81
 4 6 7 206.84 3.8
 -5 6 7 65.69 1.47
 5 6 7 65.26 1.51
 -6 6 7 230.89 4.24
 6 6 7 232.82 4.28
 -7 6 7 41.12 1.17
 7 6 7 41.1 1.14
 -8 6 7 141.68 2.75
 8 6 7 145.35 3.15
 -9 6 7 69.06 1.64
 9 6 7 67.32 1.61
 -10 6 7 3.98 0.69
 10 6 7 5.05 0.5
 -11 6 7 53.73 1.3
 11 6 7 55.57 1.25
 -12 6 7 22.19 0.89
 12 6 7 22.04 0.84
 -13 6 7 83 2.03
 13 6 7 83.78 2.08
 -14 6 7 32.94 1.48
 14 6 7 33.29 1.37
 -15 6 7 41.89 1.63
 15 6 7 45.31 1.73
 -16 6 7 16.93 1.52
 16 6 7 17.4 1.52
 -17 6 7 33.25 2.09
 17 6 7 31.8 2.11
 0 7 7 242.39 3.75
 -1 7 7 77.37 1.35
 1 7 7 76.37 1.37
 -2 7 7 199.3 3.26
 2 7 7 195.69 3.07
 -3 7 7 320.52 5.73
 3 7 7 321.3 5.74
 -4 7 7 24.13 0.92
 4 7 7 25.75 0.91
 -5 7 7 81.14 1.76
 5 7 7 78.92 1.72
 -6 7 7 164.04 3.11
 6 7 7 163.84 3.13
 -7 7 7 22.71 0.89
 7 7 7 24.01 0.94
 -8 7 7 70.48 1.61
 8 7 7 71.02 1.62
 -9 7 7 79.85 1.84
 9 7 7 81 1.75
 -10 7 7 4.13 0.67
 10 7 7 1.48 0.61
 -11 7 7 11.42 1.03
 11 7 7 9.98 0.91
 -12 7 7 3.67 0.65
 12 7 7 5.77 0.73
 -13 7 7 1.55 0.72
 13 7 7 1.82 0.76
 -14 7 7 13.93 1.25
 14 7 7 12.46 1.15
 -15 7 7 45.51 1.7
 15 7 7 47.49 1.79
 -16 7 7 20.68 1.7
 16 7 7 19.19 1.67
 -17 7 7 3.86 1.98
 17 7 7 5.92 1.9
 0 8 7 0.51 0.31
 -1 8 7 17.77 0.61
 1 8 7 17.97 0.59
 -2 8 7 63.85 1.2
 2 8 7 64.41 1.33
 -3 8 7 216.71 4
 3 8 7 217.71 4.02
 -4 8 7 47.55 1.19
 4 8 7 45.55 1.21
 -5 8 7 42.21 1.28
 5 8 7 43.01 1.18
 -6 8 7 254.31 4.62
 6 8 7 258.53 4.74
 -7 8 7 48.67 1.3
 7 8 7 47.41 1.36
 -8 8 7 205.43 3.83
 8 8 7 209.34 4.09
 -9 8 7 108.15 2.53
 9 8 7 108.46 2.56
 -10 8 7 18.84 1.01
 10 8 7 16.33 1.03
 -11 8 7 12.34 1.32
 11 8 7 13.76 1.34
 -12 8 7 176.02 4.84
 12 8 7 173.19 4.8
 -13 8 7 8.93 1.08
 13 8 7 9.24 0.88
 -14 8 7 11.23 1.09
 14 8 7 12.54 1.2
 -15 8 7 21.47 1.45
 15 8 7 22.24 1.63
 -16 8 7 40.06 1.93
 16 8 7 44.62 2.11
 0 9 7 163.64 2.66
 -1 9 7 215.44 3.46
 1 9 7 215.01 3.39
 -2 9 7 99.41 1.94
 2 9 7 97.83 1.72
 -3 9 7 92.64 1.68
 3 9 7 89.85 1.74
 -4 9 7 13.81 0.83
 4 9 7 12.58 0.83
 -5 9 7 11.43 0.83
 5 9 7 9.85 0.76
 -6 9 7 77.12 1.74
 6 9 7 77.75 1.74
 -7 9 7 27.26 1.06
 7 9 7 26.92 0.99
 -8 9 7 34.29 1.24
 8 9 7 34.48 1.3
 -9 9 7 17.31 1.18
 9 9 7 19.55 1.14
 -10 9 7 13.85 1.23
 10 9 7 14.52 1.35
 -11 9 7 241.01 6.46
 11 9 7 254.04 6.54
 -12 9 7 16.92 1.51
 12 9 7 19.76 1.65
 -13 9 7 147.72 4.41
 13 9 7 144.43 4.66
 -14 9 7 67.84 2.83
 14 9 7 69.2 2.72
 -15 9 7 31.07 2.51
 15 9 7 33.37 2.63
 -16 9 7 20.19 3.07
 16 9 7 17.61 2.68
 0 10 7 40.61 1
 -1 10 7 206.44 3.3
 1 10 7 202.53 3.21
 -2 10 7 86.67 1.55
 2 10 7 83.97 1.52
 -3 10 7 266.63 4.16
 3 10 7 259.53 4.52
 -4 10 7 143.36 2.36
 4 10 7 141.72 2.39
 -5 10 7 52.59 1.55
 5 10 7 54.52 1.35
 -6 10 7 66.73 1.97
 6 10 7 68.15 2.01
 -7 10 7 83.89 2.21
 7 10 7 83.22 2.22
 -8 10 7 119.73 3.04
 8 10 7 114.07 3.34
 -9 10 7 12.36 1.2
 9 10 7 10.87 1.25
 -10 10 7 276.92 7.3
 10 10 7 275.55 7.08
 -11 10 7 38.95 1.88
 11 10 7 38.29 1.95
 -12 10 7 97.34 3.34
 12 10 7 99.9 3.66
 -13 10 7 86.29 2.91
 13 10 7 83.03 3.16
 -14 10 7 8.87 2.09
 14 10 7 12.62 2.04
 -15 10 7 13.47 2.59
 15 10 7 15.54 2.53
 0 11 7 56.6 1.35
 -1 11 7 69.07 1.52
 1 11 7 66.67 1.48
 -2 11 7 196.03 3.64
 2 11 7 199.95 3.68
 -3 11 7 13.14 0.71
 3 11 7 13.12 0.7
 -4 11 7 3.12 0.56
 4 11 7 3.21 0.45
 -5 11 7 232.34 5.28
 5 11 7 229.34 5.22
 -6 11 7 19.05 1.2
 6 11 7 18.52 1.15
 -7 11 7 24.18 1.44
 7 11 7 21.41 1.26
 -8 11 7 14.71 1.29
 8 11 7 13.48 1.28
 -9 11 7 27.33 1.52
 9 11 7 25.52 1.58
 -10 11 7 93.65 2.96
 10 11 7 98.9 3.22
 -11 11 7 90.95 3.22
 11 11 7 86.52 3.06
 -12 11 7 8.45 1.61
 12 11 7 7.8 2
 -13 11 7 38.99 2.58
 13 11 7 35.75 2.43
 -14 11 7 2.58 2.11
 14 11 7 0.08 1.8
 0 12 7 148.09 2.84
 -1 12 7 35.52 1.16
 1 12 7 34.02 1.09
 -2 12 7 163.28 3.13
 2 12 7 162.82 3.1
 -3 12 7 64.65 1.56
 3 12 7 64.17 1.43
 -4 12 7 38.74 1.21
 4 12 7 37.05 1.03
 -5 12 7 54.73 1.36
 5 12 7 56.53 1.39
 -6 12 7 0.86 1.02
 6 12 7 0.4 0.8
 -7 12 7 23.02 1.41
 7 12 7 22.6 1.32
 -8 12 7 1.91 1.17
 8 12 7 2.06 1.38
 -9 12 7 27.43 1.78
 9 12 7 29.47 1.88
 -10 12 7 26.5 1.81
 10 12 7 28.79 1.94
 -11 12 7 20.2 2.2
 11 12 7 22.09 1.86
 -12 12 7 20.87 2.2
 12 12 7 17.03 2.55
 -13 12 7 3.96 2.41
 13 12 7 3.37 2.56
 -14 12 7 20.97 4.14
 0 13 7 4.76 0.84
 -1 13 7 0.1 0.68
 1 13 7 0.58 0.64
 -2 13 7 13.2 0.97
 2 13 7 16.41 0.84
 -3 13 7 46.09 1.36
 3 13 7 47.17 1.31
 -4 13 7 63.25 1.62
 4 13 7 63.19 1.6
 -5 13 7 24.84 1.02
 5 13 7 24.09 0.98
 -6 13 7 13.38 1.31
 6 13 7 13.83 1.21
 -7 13 7 84.91 2.79
 7 13 7 89.42 2.96
 -8 13 7 16.54 1.96
 8 13 7 14.96 1.81
 -9 13 7 7.41 1.63
 9 13 7 7.01 2.11
 -10 13 7 34.51 2.03
 10 13 7 36.9 2.23
 -11 13 7 31.18 2.57
 11 13 7 28.48 2.65
 -12 13 7 1.82 2.43
 12 13 7 2.1 2.21
 0 14 7 2.28 0.95
 -1 14 7 10.35 1.02
 1 14 7 10.76 1.01
 -2 14 7 198.24 3.84
 2 14 7 191.03 3.68
 -3 14 7 46.91 1.47
 3 14 7 50.81 1.56
 -4 14 7 183.09 3.55
 4 14 7 170.5 3.36
 -5 14 7 159.43 3.44
 5 14 7 155.68 3.46
 -6 14 7 29.28 1.37
 6 14 7 26.64 1.37
 -7 14 7 91.03 3.13
 7 14 7 87.57 3.17
 -8 14 7 63.91 2.6
 8 14 7 60.24 2.76
 -9 14 7 2.33 1.92
 9 14 7 1.95 1.75
 -10 14 7 32.4 2.57
 10 14 7 33.51 2.58
 -11 14 7 7.98 2.84
 11 14 7 3.69 2.3
 0 15 7 15.84 1.28
 -1 15 7 16.54 1.34
 1 15 7 17.08 1.37
 -2 15 7 50.12 1.8
 2 15 7 48.31 1.67
 -3 15 7 70.05 2.02
 3 15 7 70.76 1.99
 -4 15 7 16.96 1.52
 4 15 7 17.86 1.48
 -5 15 7 0.54 1.19
 5 15 7 0.88 1.45
 -6 15 7 3.75 1.19
 6 15 7 5.03 1.14
 -7 15 7 16.62 2.13
 7 15 7 21.39 2.6
 -8 15 7 14.4 2.38
 8 15 7 14.18 2.59
 -9 15 7 26.08 2.63
 9 15 7 23.6 2.39
 -10 15 7 95.96 4.79
 10 15 7 96.73 4.4
 0 16 7 17.44 1.54
 -1 16 7 25.58 1.62
 1 16 7 29.15 1.7
 -2 16 7 3.61 1.34
 2 16 7 5.83 1.61
 -3 16 7 64.32 2.3
 3 16 7 63.96 2.24
 -4 16 7 20.25 1.72
 4 16 7 17.7 1.61
 -5 16 7 116.65 3.17
 5 16 7 107.49 2.97
 -6 16 7 2.46 1.52
 6 16 7 3.07 1.58
 -7 16 7 25.49 2.71
 7 16 7 23.53 2.55
 -8 16 7 80.82 3.72
 8 16 7 94.26 4.27
 0 17 7 76.09 2.63
 -1 17 7 12.56 1.89
 1 17 7 15.07 1.76
 -2 17 7 12.98 2.2
 2 17 7 9.75 1.89
 -3 17 7 4.19 2.08
 3 17 7 5.47 2.02
 -4 17 7 0.89 1.97
 4 17 7 1.8 1.78
 -5 17 7 13.95 2.73
 5 17 7 14.08 2.23
 0 0 8 221.77 4.85
 1 0 8 166.84 2.62
 2 0 8 1.23 0.24
 3 0 8 72.9 1.26
 4 0 8 90.62 1.53
 5 0 8 0.42 0.25
 6 0 8 1.77 0.35
 7 0 8 0.74 0.26
 8 0 8 78.37 1.42
 9 0 8 8.56 0.58
 10 0 8 34.8 0.86
 11 0 8 145.66 2.6
 12 0 8 301.01 5.4
 13 0 8 66.48 1.57
 14 0 8 7.88 0.83
 15 0 8 49.44 1.66
 16 0 8 78.12 2.18
 17 0 8 4.61 1.77
 18 0 8 22.58 2.16
 0 1 8 0.43 0.21
 -1 1 8 94.65 1.56
 1 1 8 94.4 1.55
 -2 1 8 1203.26 17.94
 2 1 8 1195.88 17.89
 -3 1 8 266.78 4.1
 3 1 8 259.01 3.98
 -4 1 8 13.53 0.47
 4 1 8 12.15 0.46
 -5 1 8 184.32 2.9
 5 1 8 180.74 2.83
 -6 1 8 189.95 3
 6 1 8 190.73 3.01
 -7 1 8 284.62 4.64
 7 1 8 291.52 4.51
 -8 1 8 32.32 0.8
 8 1 8 29.3 0.75
 -9 1 8 71.51 1.33
 9 1 8 70.9 1.35
 -10 1 8 84.24 1.54
 10 1 8 84.27 1.55
 -11 1 8 199.91 3.46
 11 1 8 197.81 3.49
 -12 1 8 234.04 4.99
 12 1 8 224.49 4.14
 -13 1 8 20.61 0.97
 13 1 8 21.8 0.92
 -14 1 8 10.31 1
 14 1 8 9.54 0.91
 -15 1 8 62.24 1.74
 15 1 8 62.14 1.74
 -16 1 8 7.19 1.26
 16 1 8 6.04 1.1
 -17 1 8 16.36 1.68
 17 1 8 17.54 1.8
 -18 1 8 56.51 2.57
 18 1 8 53.15 2.69
 0 2 8 27.74 0.62
 -1 2 8 146.59 2.33
 1 2 8 146.73 2.32
 -2 2 8 103.72 1.69
 2 2 8 102.54 1.68
 -3 2 8 75.61 1.3
 3 2 8 75.21 1.35
 -4 2 8 30.48 0.65
 4 2 8 30.79 0.67
 -5 2 8 246.22 3.95
 5 2 8 250.52 3.97
 -6 2 8 240.72 3.75
 6 2 8 241.53 3.77
 -7 2 8 116.72 1.94
 7 2 8 115.14 1.94
 -8 2 8 138.5 2.29
 8 2 8 138.5 2.28
 -9 2 8 29.68 0.78
 9 2 8 29 0.75
 -10 2 8 17.15 0.66
 10 2 8 16.92 0.6
 -11 2 8 15.7 0.71
 11 2 8 15.69 0.72
 -12 2 8 26.27 0.93
 12 2 8 23.3 0.93
 -13 2 8 33.95 1.2
 13 2 8 32.47 1.11
 -14 2 8 21.4 1.05
 14 2 8 20.96 1.2
 -15 2 8 29.85 1.52
 15 2 8 32.69 1.29
 -16 2 8 120.68 2.96
 16 2 8 119.75 3
 -17 2 8 54.23 2.33
 17 2 8 52.99 2.17
 -18 2 8 2.32 1.5
 18 2 8 2.87 2.12
 0 3 8 74.58 1.28
 -1 3 8 478.87 7.23
 1 3 8 465.56 7.04
 -2 3 8 779.86 11.65
 2 3 8 738.14 11.06
 -3 3 8 19.21 0.67
 3 3 8 18.96 0.69
 -4 3 8 950.13 16.45
 4 3 8 958.4 16.58
 -5 3 8 151.13 2.85
 5 3 8 150.51 3.09
 -6 3 8 75.71 1.66
 6 3 8 71.44 1.53
 -7 3 8 87.88 1.85
 7 3 8 88.15 1.9
 -8 3 8 263.06 4.08
 8 3 8 266.15 4.12
 -9 3 8 40.77 0.91
 9 3 8 40.88 0.96
 -10 3 8 42.13 1
 10 3 8 40.44 0.95
 -11 3 8 75.66 1.53
 11 3 8 76.22 1.6
 -12 3 8 30.44 1
 12 3 8 29.44 1.05
 -13 3 8 28.31 1.14
 13 3 8 27.15 1.02
 -14 3 8 61.81 1.59
 14 3 8 64.53 1.66
 -15 3 8 106.23 2.62
 15 3 8 109.63 2.67
 -16 3 8 36.98 1.64
 16 3 8 40.41 1.71
 -17 3 8 70.56 2.39
 17 3 8 74.21 2.5
 -18 3 8 26.01 2.07
 18 3 8 30.42 2.32
 0 4 8 29.26 0.67
 -1 4 8 154.25 2.43
 1 4 8 153.52 2.42
 -2 4 8 201.81 3.68
 2 4 8 204.27 3.75
 -3 4 8 317.19 5.66
 3 4 8 317.1 5.66
 -4 4 8 76.36 1.62
 4 4 8 75.77 1.61
 -5 4 8 93.19 1.94
 5 4 8 94.54 1.96
 -6 4 8 34.87 1.04
 6 4 8 34.52 1.04
 -7 4 8 80.23 1.7
 7 4 8 84.6 1.81
 -8 4 8 94.69 1.97
 8 4 8 92.98 1.94
 -9 4 8 117.19 2.32
 9 4 8 118.5 2.37
 -10 4 8 75.84 1.42
 10 4 8 80.48 1.47
 -11 4 8 1.26 0.49
 11 4 8 1.75 0.42
 -12 4 8 21.58 0.87
 12 4 8 20.53 0.8
 -13 4 8 2 0.66
 13 4 8 2.08 0.63
 -14 4 8 16.15 1.1
 14 4 8 15.16 1.06
 -15 4 8 52.75 1.8
 15 4 8 52.62 1.89
 -16 4 8 48.29 2
 16 4 8 47.16 1.92
 -17 4 8 43.28 2.1
 17 4 8 45.08 2.32
 -18 4 8 62.6 3.46
 18 4 8 68.9 3.57
 0 5 8 281.94 4.36
 -1 5 8 103.5 1.73
 1 5 8 104.4 1.75
 -2 5 8 116.65 2.26
 2 5 8 116.75 2.28
 -3 5 8 377.89 6.67
 3 5 8 375.92 6.67
 -4 5 8 94.36 1.94
 4 5 8 94.69 1.96
 -5 5 8 120.96 2.41
 5 5 8 124.1 2.46
 -6 5 8 328.69 5.88
 6 5 8 326.93 5.85
 -7 5 8 160.27 3.13
 7 5 8 162.89 3.1
 -8 5 8 21.38 0.91
 8 5 8 19.88 0.9
 -9 5 8 128.1 2.65
 9 5 8 137.2 2.75
 -10 5 8 1.42 0.6
 10 5 8 2.18 0.68
 -11 5 8 22.89 0.74
 11 5 8 23.48 0.77
 -12 5 8 39.48 1.11
 12 5 8 38.71 1.06
 -13 5 8 12.52 0.87
 13 5 8 11.31 0.86
 -14 5 8 28.38 1.35
 14 5 8 29.86 1.34
 -15 5 8 58.54 1.82
 15 5 8 61.33 2.28
 -16 5 8 2.49 1.35
 16 5 8 4.3 1.49
 -17 5 8 45.26 2.36
 17 5 8 44.2 2.17
 0 6 8 6.37 0.39
 -1 6 8 58.14 1.09
 1 6 8 58.33 1.1
 -2 6 8 302.71 5.43
 2 6 8 306.14 5.68
 -3 6 8 18.13 0.7
 3 6 8 17.73 0.75
 -4 6 8 76.11 1.67
 4 6 8 76.01 1.61
 -5 6 8 19.35 0.87
 5 6 8 20.07 0.87
 -6 6 8 149.24 3.09
 6 6 8 141.9 2.77
 -7 6 8 144.89 2.78
 7 6 8 145.76 2.83
 -8 6 8 43.43 1.36
 8 6 8 43.91 1.25
 -9 6 8 41.87 1.23
 9 6 8 45.38 1.23
 -10 6 8 5.17 0.86
 10 6 8 2.68 0.56
 -11 6 8 45.25 1.67
 11 6 8 44.59 1.61
 -12 6 8 68.12 2.03
 12 6 8 67.84 1.94
 -13 6 8 16.81 0.92
 13 6 8 15.82 0.87
 -14 6 8 10.94 1.08
 14 6 8 9.75 1.02
 -15 6 8 11.97 1.27
 15 6 8 14 1.33
 -16 6 8 25.39 1.66
 16 6 8 27.91 1.8
 -17 6 8 68.25 2.66
 17 6 8 64.96 2.61
 0 7 8 1.57 0.29
 -1 7 8 180.9 2.84
 1 7 8 179.55 2.83
 -2 7 8 5.32 0.63
 2 7 8 4.75 0.72
 -3 7 8 162.32 3.04
 3 7 8 163.06 3.13
 -4 7 8 46.23 1.21
 4 7 8 46.17 1.27
 -5 7 8 10.31 0.69
 5 7 8 11.2 0.72
 -6 7 8 66.84 1.56
 6 7 8 68.16 1.63
 -7 7 8 4.38 0.66
 7 7 8 6.03 0.64
 -8 7 8 12.85 0.82
 8 7 8 13.15 0.78
 -9 7 8 62.56 1.66
 9 7 8 60.54 1.61
 -10 7 8 236.55 5.34
 10 7 8 226.92 5.12
 -11 7 8 67.04 2.24
 11 7 8 65.84 2.29
 -12 7 8 57.77 2.29
 12 7 8 57.23 2.14
 -13 7 8 2.18 1.3
 13 7 8 4.47 1.55
 -14 7 8 7.71 1.51
 14 7 8 4.95 1.49
 -15 7 8 16.6 2.14
 15 7 8 11.56 1.96
 -16 7 8 89.37 3.92
 16 7 8 88.05 3.68
 -17 7 8 49.19 3.56
 17 7 8 39.28 5.19
 0 8 8 15.02 0.54
 -1 8 8 69.9 1.36
 1 8 8 72.05 1.32
 -2 8 8 71.4 1.43
 2 8 8 73.99 1.59
 -3 8 8 78.57 1.67
 3 8 8 81.93 1.79
 -4 8 8 133.5 2.63
 4 8 8 135.89 2.69
 -5 8 8 33.44 1.11
 5 8 8 32.57 1.03
 -6 8 8 35.65 1.14
 6 8 8 33.63 1.11
 -7 8 8 43.13 1.23
 7 8 8 44.26 1.23
 -8 8 8 78.16 1.9
 8 8 8 75.87 1.89
 -9 8 8 30.23 1.28
 9 8 8 26.34 1.12
 -10 8 8 73.52 2.51
 10 8 8 77.15 2.71
 -11 8 8 321.3 8.36
 11 8 8 326.18 8.39
 -12 8 8 46.65 2.23
 12 8 8 45.02 1.93
 -13 8 8 98.14 3.26
 13 8 8 93.68 3.34
 -14 8 8 24.78 2.09
 14 8 8 23.57 2.27
 -15 8 8 7.28 2.03
 15 8 8 5.55 1.88
 -16 8 8 4.53 2.66
 16 8 8 3.35 2.27
 0 9 8 0.72 0.33
 -1 9 8 157.41 2.53
 1 9 8 153.22 2.53
 -2 9 8 118.59 2
 2 9 8 112.59 1.99
 -3 9 8 122.84 2.45
 3 9 8 120.25 2.45
 -4 9 8 119.52 2.36
 4 9 8 116.34 2.34
 -5 9 8 32.21 1.06
 5 9 8 30.5 1.03
 -6 9 8 172.42 3.6
 6 9 8 176.14 3.83
 -7 9 8 117.9 2.63
 7 9 8 126.2 3.06
 -8 9 8 6.25 0.98
 8 9 8 4.5 1.04
 -9 9 8 190.14 4.41
 9 9 8 193.65 4.48
 -10 9 8 35.38 1.75
 10 9 8 33.02 1.59
 -11 9 8 108.32 3.41
 11 9 8 103.36 3.26
 -12 9 8 60.76 2.29
 12 9 8 58.97 2.39
 -13 9 8 2.95 1.89
 13 9 8 3.84 1.99
 -14 9 8 5.58 1.99
 14 9 8 3.99 1.63
 -15 9 8 8.89 2.45
 15 9 8 9.59 2.31
 0 10 8 0.54 0.4
 -1 10 8 15.29 0.63
 1 10 8 13.54 0.61
 -2 10 8 16.54 0.62
 2 10 8 15.57 0.63
 -3 10 8 37.26 1.1
 3 10 8 39.15 1.18
 -4 10 8 41.41 1.31
 4 10 8 40.72 1.22
 -5 10 8 34.45 1.33
 5 10 8 34.86 1.28
 -6 10 8 82.93 2.28
 6 10 8 78.52 2.6
 -7 10 8 41.93 1.59
 7 10 8 38.44 1.54
 -8 10 8 45.77 1.63
 8 10 8 45.34 1.61
 -9 10 8 79.97 2.65
 9 10 8 78.07 2.52
 -10 10 8 76.14 2.73
 10 10 8 75.34 2.68
 -11 10 8 9.45 1.48
 11 10 8 7.84 1.61
 -12 10 8 30.44 2.24
 12 10 8 31.94 2.06
 -13 10 8 7.93 1.66
 13 10 8 5.43 1.69
 -14 10 8 14.56 2.51
 14 10 8 11.77 2.56
 -15 10 8 32.39 3.21
 15 10 8 36.57 3.28
 0 11 8 1.17 0.51
 -1 11 8 0.94 0.38
 1 11 8 1.49 0.52
 -2 11 8 222.03 4.04
 2 11 8 218.55 3.98
 -3 11 8 84.13 1.77
 3 11 8 84.89 1.76
 -4 11 8 128.04 3.21
 4 11 8 128.8 3.16
 -5 11 8 72.91 2.21
 5 11 8 74.76 2.13
 -6 11 8 105.47 2.88
 6 11 8 101.6 2.69
 -7 11 8 153.22 3.87
 7 11 8 152.39 3.64
 -8 11 8 94.28 3.04
 8 11 8 93.81 3
 -9 11 8 54.23 2.15
 9 11 8 53.94 2.17
 -10 11 8 22.37 1.76
 10 11 8 25.96 2.37
 -11 11 8 2.84 1.42
 11 11 8 1.72 1.4
 -12 11 8 30.86 2.21
 12 11 8 32.09 2.31
 -13 11 8 4.26 2.21
 13 11 8 6.84 2.27
 -14 11 8 22.35 2.83
 14 11 8 26.74 2.8
 0 12 8 133.32 2.62
 -1 12 8 15 0.84
 1 12 8 14.94 0.83
 -2 12 8 6.76 0.72
 2 12 8 6.22 0.65
 -3 12 8 41.89 1.11
 3 12 8 40.05 1.05
 -4 12 8 13.08 1.1
 4 12 8 11.68 1.09
 -5 12 8 83.02 2.39
 5 12 8 87.37 2.51
 -6 12 8 23.68 1.55
 6 12 8 21.17 1.31
 -7 12 8 102.96 3.35
 7 12 8 98.01 3.19
 -8 12 8 6.44 1.57
 8 12 8 7.34 2.11
 -9 12 8 23.14 1.75
 9 12 8 23 1.78
 -10 12 8 23.12 1.85
 10 12 8 23.87 2.24
 -11 12 8 70.61 2.95
 11 12 8 72.94 2.91
 -12 12 8 13.13 2.35
 12 12 8 9.99 2.03
 -13 12 8 48.8 3.16
 13 12 8 47.69 3.05
 0 13 8 9.14 0.9
 -1 13 8 36.41 1.19
 1 13 8 34.92 1.13
 -2 13 8 97.02 2.14
 2 13 8 94.96 2.04
 -3 13 8 30.11 1.07
 3 13 8 27.52 1.03
 -4 13 8 140.34 3.06
 4 13 8 135.37 3.05
 -5 13 8 83.04 2.58
 5 13 8 82.93 2.48
 -6 13 8 2.17 1.37
 6 13 8 1.43 1.25
 -7 13 8 74.37 2.65
 7 13 8 80.13 3.01
 -8 13 8 15.87 1.95
 8 13 8 18.23 1.96
 -9 13 8 13.99 1.78
 9 13 8 19.13 2.46
 -10 13 8 89.84 3.28
 10 13 8 98.28 3.53
 -11 13 8 0.29 2.14
 11 13 8 4.69 2.42
 -12 13 8 147.18 5.09
 12 13 8 141.32 5.08
 0 14 8 10.35 1.02
 -1 14 8 34.56 1.33
 1 14 8 34.89 1.39
 -2 14 8 38.87 1.52
 2 14 8 35.6 1.35
 -3 14 8 16.28 1.12
 3 14 8 15.61 1.11
 -4 14 8 0.45 0.84
 4 14 8 1.66 0.74
 -5 14 8 30.42 1.82
 5 14 8 32.62 2
 -6 14 8 20.35 2.12
 6 14 8 14.96 2.23
 -7 14 8 80.42 3.12
 7 14 8 83.44 3.41
 -8 14 8 9.11 1.95
 8 14 8 10.62 2.06
 -9 14 8 52.75 3.07
 9 14 8 49.56 2.87
 -10 14 8 56.8 3.11
 10 14 8 59.52 3.41
 -11 14 8 33.4 3.19
 11 14 8 28.42 4.53
 0 15 8 6.46 1.36
 -1 15 8 19.5 1.44
 1 15 8 20.33 1.32
 -2 15 8 27.8 1.55
 2 15 8 24.47 1.47
 -3 15 8 20.39 1.54
 3 15 8 17.28 1.3
 -4 15 8 121.37 2.93
 4 15 8 120.24 2.94
 -5 15 8 7.17 1.7
 5 15 8 6.42 1.87
 -6 15 8 107.83 3.56
 6 15 8 105.65 3.64
 -7 15 8 32.8 2.59
 7 15 8 34.26 2.62
 -8 15 8 51.8 2.97
 8 15 8 47.13 2.7
 -9 15 8 32.16 3.71
 9 15 8 33.22 3.13
 0 16 8 4.8 1.47
 -1 16 8 73.23 2.32
 1 16 8 76.11 2.41
 -2 16 8 32.16 1.84
 2 16 8 37.2 1.94
 -3 16 8 112.21 3.3
 3 16 8 103.51 3
 -4 16 8 5.44 1.56
 4 16 8 3.34 1.43
 -5 16 8 16.65 2.52
 5 16 8 18.12 2.61
 -6 16 8 23.67 3.04
 6 16 8 20.29 2.78
 -7 16 8 28.43 2.89
 7 16 8 37.24 3.23
 0 17 8 31.26 2.23
 -1 17 8 3.39 1.67
 1 17 8 1.98 1.95
 -2 17 8 77.7 3.1
 2 17 8 73.73 2.86
 -3 17 8 18.62 2.97
 3 17 8 19.75 2.54
 -4 17 8 124.71 5.17
 4 17 8 117.91 6.36
 0 0 9 0.14 0.29
 1 0 9 173.89 2.75
 2 0 9 7.64 0.44
 3 0 9 108.71 1.95
 4 0 9 120.01 1.98
 5 0 9 5.9 0.42
 6 0 9 161.46 2.62
 7 0 9 1.63 0.34
 8 0 9 108.45 1.85
 9 0 9 0.87 0.47
 10 0 9 228.52 3.65
 11 0 9 60.39 1.43
 12 0 9 30.35 1.01
 13 0 9 2.07 0.63
 14 0 9 193.43 3.64
 15 0 9 47.37 1.64
 16 0 9 22.24 1.54
 17 0 9 1 1.53
 18 0 9 3.67 2.46
 0 1 9 781.93 11.77
 -1 1 9 364.61 5.56
 1 1 9 368.87 5.62
 -2 1 9 78.09 1.38
 2 1 9 77.17 1.35
 -3 1 9 50.31 1
 3 1 9 48.91 0.96
 -4 1 9 14.49 0.49
 4 1 9 13.08 0.48
 -5 1 9 28.14 0.68
 5 1 9 28.74 0.69
 -6 1 9 35.15 0.79
 6 1 9 34.84 0.78
 -7 1 9 119.18 2
 7 1 9 116.71 2.02
 -8 1 9 74.92 1.38
 8 1 9 75.31 1.41
 -9 1 9 69.03 1.33
 9 1 9 71.03 1.49
 -10 1 9 23.22 0.78
 10 1 9 23.37 0.76
 -11 1 9 32.81 1
 11 1 9 31.32 0.93
 -12 1 9 54.54 1.38
 12 1 9 54.87 1.42
 -13 1 9 57.06 1.49
 13 1 9 57.62 1.51
 -14 1 9 6.85 0.86
 14 1 9 7.66 0.8
 -15 1 9 31.31 1.32
 15 1 9 32.52 1.47
 -16 1 9 48.62 1.71
 16 1 9 51.88 1.83
 -17 1 9 45.23 2.08
 17 1 9 43.69 2.33
 -18 1 9 3.45 2.62
 18 1 9 3.99 2.89
 0 2 9 145.83 2.32
 -1 2 9 61.08 1.15
 1 2 9 62.58 1.14
 -2 2 9 235.46 3.66
 2 2 9 233.26 3.63
 -3 2 9 827.8 12.41
 3 2 9 835.54 12.52
 -4 2 9 200.54 3.13
 4 2 9 197.45 3.1
 -5 2 9 279.57 4.33
 5 2 9 274.58 4.24
 -6 2 9 36.24 0.78
 6 2 9 38.91 0.83
 -7 2 9 11.57 0.51
 7 2 9 11.17 0.48
 -8 2 9 68.22 1.27
 8 2 9 68.34 1.27
 -9 2 9 38.92 0.91
 9 2 9 38.85 0.91
 -10 2 9 79.76 1.56
 10 2 9 78.6 1.45
 -11 2 9 297.56 5.75
 11 2 9 290.02 5.2
 -12 2 9 23.13 0.95
 12 2 9 26.06 0.98
 -13 2 9 41.75 1.36
 13 2 9 41.47 1.29
 -14 2 9 71.02 1.73
 14 2 9 72.88 1.91
 -15 2 9 4.31 1.05
 15 2 9 4.31 1.03
 -16 2 9 25.99 1.7
 16 2 9 28.33 1.69
 -17 2 9 34.13 2.07
 17 2 9 34.19 1.99
 -18 2 9 29.36 3.01
 18 2 9 31.14 3.22
 0 3 9 2.86 0.33
 -1 3 9 215.92 3.37
 1 3 9 215.82 3.35
 -2 3 9 358.75 5.49
 2 3 9 351.46 5.38
 -3 3 9 274.41 4.92
 3 3 9 275.65 4.95
 -4 3 9 272.44 4.92
 4 3 9 269.76 4.85
 -5 3 9 38.03 1.06
 5 3 9 40.04 1.08
 -6 3 9 66.05 1.47
 6 3 9 65.17 1.46
 -7 3 9 36.77 1.04
 7 3 9 37.87 1.03
 -8 3 9 18.22 0.86
 8 3 9 15.38 0.83
 -9 3 9 223.76 3.51
 9 3 9 222.44 3.51
 -10 3 9 121.53 2.19
 10 3 9 123.86 2.21
 -11 3 9 45.86 1.21
 11 3 9 47.56 1.22
 -12 3 9 31.24 1.05
 12 3 9 33.17 1.02
 -13 3 9 54.59 1.53
 13 3 9 58.56 1.48
 -14 3 9 4.81 0.9
 14 3 9 2.9 0.88
 -15 3 9 100.15 2.52
 15 3 9 103.09 2.66
 -16 3 9 23.09 1.74
 16 3 9 23.03 1.8
 -17 3 9 42.97 2.09
 17 3 9 41.45 2.08
 0 4 9 85.49 1.45
 -1 4 9 86.4 1.55
 1 4 9 86.01 1.72
 -2 4 9 88.99 1.84
 2 4 9 86.74 1.8
 -3 4 9 146.42 2.78
 3 4 9 145.68 2.73
 -4 4 9 74.25 1.6
 4 4 9 76.53 1.66
 -5 4 9 27.39 0.91
 5 4 9 26.94 0.97
 -6 4 9 78.52 1.72
 6 4 9 79.16 1.89
 -7 4 9 37.02 1.05
 7 4 9 38.63 1.09
 -8 4 9 79.13 1.74
 8 4 9 81.03 1.82
 -9 4 9 170.27 3.26
 9 4 9 169.29 3.26
 -10 4 9 22.4 1.03
 10 4 9 21.88 1.01
 -11 4 9 109.76 2.5
 11 4 9 113.41 2.83
 -12 4 9 43.08 1.14
 12 4 9 46.75 1.24
 -13 4 9 117.56 2.4
 13 4 9 115.54 2.36
 -14 4 9 6.5 1.1
 14 4 9 5.9 1.03
 -15 4 9 12.32 1.29
 15 4 9 13.77 1.34
 -16 4 9 73.56 2.22
 16 4 9 77.58 2.43
 -17 4 9 59.42 2.43
 17 4 9 60.01 2.3
 0 5 9 8.22 0.45
 -1 5 9 50.83 0.98
 1 5 9 52.04 0.99
 -2 5 9 0.63 0.34
 2 5 9 1.55 0.43
 -3 5 9 174.17 3.55
 3 5 9 174.83 3.42
 -4 5 9 242.21 4.42
 4 5 9 245.66 4.49
 -5 5 9 355.37 6.33
 5 5 9 367.23 6.56
 -6 5 9 57.4 1.42
 6 5 9 54.86 1.42
 -7 5 9 173.6 3.28
 7 5 9 174.06 3.29
 -8 5 9 10.04 0.76
 8 5 9 10.01 0.74
 -9 5 9 30.66 1.18
 9 5 9 30.6 1.14
 -10 5 9 172.28 3.61
 10 5 9 175.04 3.64
 -11 5 9 69.85 2.11
 11 5 9 67.49 1.98
 -12 5 9 50.55 1.68
 12 5 9 45.63 1.63
 -13 5 9 59.76 2.46
 13 5 9 58.16 2.41
 -14 5 9 18.85 1.16
 14 5 9 19.76 1.2
 -15 5 9 28.45 1.54
 15 5 9 29.14 1.52
 -16 5 9 4.61 1.44
 16 5 9 2.25 1.44
 -17 5 9 11.95 2.14
 17 5 9 9.2 1.94
 0 6 9 0.7 0.27
 -1 6 9 24.24 0.63
 1 6 9 23.88 0.61
 -2 6 9 77.56 1.66
 2 6 9 76.94 1.81
 -3 6 9 184.15 3.43
 3 6 9 184.32 3.43
 -4 6 9 147.13 2.84
 4 6 9 147.24 2.93
 -5 6 9 457.44 8.08
 5 6 9 447.44 7.92
 -6 6 9 103.89 2.13
 6 6 9 108.2 2.2
 -7 6 9 139.65 2.7
 7 6 9 135.03 2.66
 -8 6 9 16.03 0.81
 8 6 9 15.56 0.77
 -9 6 9 90.49 2.17
 9 6 9 91.62 2.12
 -10 6 9 30.5 1.21
 10 6 9 30.71 1.2
 -11 6 9 82.28 2.37
 11 6 9 82.74 2.37
 -12 6 9 14.37 1.4
 12 6 9 13.07 1.24
 -13 6 9 50.44 2.09
 13 6 9 47.27 2.2
 -14 6 9 17.82 1.78
 14 6 9 19.33 1.97
 -15 6 9 21.5 2.08
 15 6 9 21.59 2.57
 -16 6 9 25.5 2.66
 16 6 9 22.58 2.57
 0 7 9 219.51 3.45
 -1 7 9 136.69 2.21
 1 7 9 137.49 2.24
 -2 7 9 139.05 2.68
 2 7 9 138.99 2.71
 -3 7 9 131.18 2.55
 3 7 9 130.08 2.58
 -4 7 9 46.78 1.27
 4 7 9 43.9 1.18
 -5 7 9 85.52 1.88
 5 7 9 80.58 1.81
 -6 7 9 72.08 1.9
 6 7 9 74.8 1.77
 -7 7 9 5.47 0.66
 7 7 9 5.84 0.72
 -8 7 9 1.35 0.55
 8 7 9 2.72 0.73
 -9 7 9 1.79 0.73
 9 7 9 1.23 0.69
 -10 7 9 7.89 1.1
 10 7 9 5.12 1.02
 -11 7 9 61.22 2.71
 11 7 9 66.09 2.25
 -12 7 9 221.84 6.01
 12 7 9 234.09 6.19
 -13 7 9 52.31 2.32
 13 7 9 53.88 2.41
 -14 7 9 10.26 1.83
 14 7 9 16.31 2.02
 -15 7 9 6.43 2.1
 15 7 9 9.24 2.22
 -16 7 9 0.59 2.3
 16 7 9 0.45 2.01
 0 8 9 473.28 7.17
 -1 8 9 113.32 1.93
 1 8 9 112.71 2.09
 -2 8 9 72.98 1.68
 2 8 9 70.65 1.59
 -3 8 9 30.61 0.97
 3 8 9 30.35 1.01
 -4 8 9 16.76 0.9
 4 8 9 14.24 0.83
 -5 8 9 56.65 1.38
 5 8 9 59.84 1.64
 -6 8 9 14.32 0.97
 6 8 9 13.91 0.82
 -7 8 9 21.4 1.04
 7 8 9 22.18 1.1
 -8 8 9 15.89 0.98
 8 8 9 16.74 0.96
 -9 8 9 77.16 2.22
 9 8 9 75.49 2.16
 -10 8 9 6.28 1.3
 10 8 9 2.01 1.14
 -11 8 9 225.14 5.98
 11 8 9 222.18 5.94
 -12 8 9 2.95 1.24
 12 8 9 3.23 1.35
 -13 8 9 79.47 2.94
 13 8 9 81.96 3.19
 -14 8 9 26.47 2.23
 14 8 9 27.38 2.43
 -15 8 9 61.49 3.16
 15 8 9 60.33 3.22
 -16 8 9 17.85 4.18
 16 8 9 2.58 4.06
 0 9 9 188.77 3.06
 -1 9 9 6.58 0.52
 1 9 9 6.83 0.48
 -2 9 9 414.57 7.37
 2 9 9 415.38 7.34
 -3 9 9 3.5 0.61
 3 9 9 2.07 0.59
 -4 9 9 250.53 5
 4 9 9 242 4.83
 -5 9 9 14.27 0.92
 5 9 9 12.91 0.9
 -6 9 9 2.91 0.8
 6 9 9 1.79 0.8
 -7 9 9 73.78 2.08
 7 9 9 73.37 2.03
 -8 9 9 66.14 1.96
 8 9 9 67.92 2.01
 -9 9 9 21.46 1.47
 9 9 9 21.51 1.38
 -10 9 9 32.6 1.85
 10 9 9 33.48 1.89
 -11 9 9 15.01 1.45
 11 9 9 13.64 1.63
 -12 9 9 66.93 2.6
 12 9 9 66.89 2.86
 -13 9 9 2.04 1.45
 13 9 9 2.2 1.6
 -14 9 9 23.72 2.26
 14 9 9 27.78 2.67
 -15 9 9 70.7 3.86
 15 9 9 71.98 3.15
 0 10 9 0.35 0.39
 -1 10 9 54.73 1.25
 1 10 9 55.99 1.44
 -2 10 9 44.26 1.46
 2 10 9 41.94 1.43
 -3 10 9 268.71 6.01
 3 10 9 263.49 5.81
 -4 10 9 29.16 1.26
 4 10 9 27.59 1.25
 -5 10 9 122.29 3.6
 5 10 9 118.82 3
 -6 10 9 32.89 1.43
 6 10 9 33.53 1.43
 -7 10 9 13.1 1.13
 7 10 9 15.19 1.28
 -8 10 9 63.82 2.05
 8 10 9 67.47 2.01
 -9 10 9 20.94 1.47
 9 10 9 19.82 1.59
 -10 10 9 69.92 2.49
 10 10 9 67.09 2.94
 -11 10 9 22.7 1.84
 11 10 9 20.03 1.93
 -12 10 9 93.16 3.33
 12 10 9 87.47 3.34
 -13 10 9 14.56 2.25
 13 10 9 17.44 2.26
 -14 10 9 25.74 2.58
 14 10 9 25.05 2.41
 0 11 9 62.31 1.51
 -1 11 9 29.45 0.96
 1 11 9 28.94 0.9
 -2 11 9 26.77 0.83
 2 11 9 23.41 0.76
 -3 11 9 51.79 1.93
 3 11 9 50.36 1.61
 -4 11 9 193.51 4.7
 4 11 9 185.38 4.34
 -5 11 9 1.68 0.78
 5 11 9 1.04 1.01
 -6 11 9 57.98 2
 6 11 9 54.87 1.8
 -7 11 9 86.02 2.57
 7 11 9 85.22 2.41
 -8 11 9 55.55 2.13
 8 11 9 61.77 2.42
 -9 11 9 77.43 2.75
 9 11 9 74.43 2.79
 -10 11 9 5.24 1.56
 10 11 9 1.01 1.52
 -11 11 9 14.92 2.25
 11 11 9 13.05 2.39
 -12 11 9 78.69 3.34
 12 11 9 81.92 3.28
 -13 11 9 40.26 2.91
 13 11 9 46.14 3.35
 0 12 9 0.44 0.62
 -1 12 9 21.77 1.02
 1 12 9 19.94 0.9
 -2 12 9 13.33 0.8
 2 12 9 11.71 0.8
 -3 12 9 230.5 5.29
 3 12 9 215.49 5.8
 -4 12 9 39.53 1.5
 4 12 9 41.86 1.5
 -5 12 9 17.84 1.4
 5 12 9 14.04 1.29
 -6 12 9 43.86 1.96
 6 12 9 38.97 1.7
 -7 12 9 62.68 2.47
 7 12 9 60.56 2.53
 -8 12 9 95.77 3.15
 8 12 9 94.11 3.21
 -9 12 9 23.94 1.92
 9 12 9 24.31 1.95
 -10 12 9 13.8 1.87
 10 12 9 19.93 2.27
 -11 12 9 71.9 3.38
 11 12 9 68.57 3.01
 -12 12 9 27.15 2.55
 12 12 9 27.27 2.38
 0 13 9 11.68 0.98
 -1 13 9 16.27 1.03
 1 13 9 16.78 0.96
 -2 13 9 6.51 0.79
 2 13 9 9.33 0.88
 -3 13 9 17.46 1.51
 3 13 9 12.69 1.5
 -4 13 9 125.56 3.32
 4 13 9 127.5 3.81
 -5 13 9 69.06 2.51
 5 13 9 70.12 2.46
 -6 13 9 42.1 2.18
 6 13 9 38.45 2.18
 -7 13 9 12.32 1.52
 7 13 9 9.4 1.64
 -8 13 9 45.87 2.42
 8 13 9 44.33 2.67
 -9 13 9 2.11 1.83
 9 13 9 1.91 2.07
 -10 13 9 36.61 2.99
 10 13 9 38.2 2.68
 -11 13 9 14.33 2.39
 11 13 9 15.74 2.51
 0 14 9 17.48 1.29
 -1 14 9 36.11 1.44
 1 14 9 33.76 1.28
 -2 14 9 1.37 0.94
 2 14 9 1.05 1.04
 -3 14 9 22.09 1.78
 3 14 9 23.38 1.92
 -4 14 9 68.23 2.74
 4 14 9 75.12 2.62
 -5 14 9 3.35 1.86
 5 14 9 8.57 2.02
 -6 14 9 36.84 2.27
 6 14 9 37.39 2.78
 -7 14 9 12.23 1.98
 7 14 9 15.66 2.62
 -8 14 9 16.96 2.87
 8 14 9 9.89 2.29
 -9 14 9 26.98 2.75
 9 14 9 25.73 2.54
 -10 14 9 14.45 2.79
 10 14 9 16.77 2.91
 0 15 9 31.79 1.65
 -1 15 9 38.64 1.6
 1 15 9 39.88 1.8
 -2 15 9 14.42 1.36
 2 15 9 15.45 1.4
 -3 15 9 46.25 2.38
 3 15 9 46.58 2.22
 -4 15 9 4.74 1.86
 4 15 9 7.68 2.03
 -5 15 9 2.04 2.03
 5 15 9 1.55 1.86
 -6 15 9 82.08 3.57
 6 15 9 87.8 3.38
 -7 15 9 0.86 2.06
 7 15 9 3.54 1.93
 -8 15 9 14.96 2.79
 8 15 9 16.39 2.56
 0 16 9 4.98 1.83
 -1 16 9 52.23 2.1
 1 16 9 53.1 2.35
 -2 16 9 20.34 1.79
 2 16 9 19.43 1.78
 -3 16 9 27.4 2.6
 3 16 9 29.8 2.76
 -4 16 9 4.9 2.4
 4 16 9 6.16 2.53
 -5 16 9 79.67 3.74
 5 16 9 83.66 4.03
 -6 16 9 9.35 3.02
 6 16 9 13.08 3.72
 0 17 9 25.09 3.56
 -1 17 9 11.14 4.67
 1 17 9 6.36 4.57
 0 0 10 495.09 10.57
 1 0 10 225.36 3.52
 2 0 10 122.87 2.04
 3 0 10 30.18 0.76
 4 0 10 28.07 0.73
 5 0 10 10.05 0.58
 6 0 10 46.35 0.97
 7 0 10 8.18 0.55
 8 0 10 66.76 1.28
 9 0 10 129.8 2.21
 10 0 10 4.7 0.53
 11 0 10 160.08 3.04
 12 0 10 178.89 3.41
 13 0 10 20.02 1.23
 14 0 10 2.09 0.99
 15 0 10 26.96 1.46
 16 0 10 65.18 2.12
 17 0 10 186.01 3.98
 0 1 10 78.87 1.4
 -1 1 10 241.53 3.75
 1 1 10 242.9 3.77
 -2 1 10 113.76 1.89
 2 1 10 112.28 1.89
 -3 1 10 41.32 0.84
 3 1 10 42.72 0.87
 -4 1 10 5.53 0.43
 4 1 10 5.77 0.45
 -5 1 10 139.46 2.28
 5 1 10 135.57 2.24
 -6 1 10 131.07 2.16
 6 1 10 133.78 2.22
 -7 1 10 63.99 1.25
 7 1 10 64.51 1.22
 -8 1 10 39.66 0.97
 8 1 10 39.62 0.96
 -9 1 10 102.47 1.79
 9 1 10 103.25 1.83
 -10 1 10 46.01 1.11
 10 1 10 45.5 1.14
 -11 1 10 62.98 1.48
 11 1 10 63.85 1.53
 -12 1 10 150.81 3.05
 12 1 10 151.41 2.96
 -13 1 10 16.57 1.12
 13 1 10 18.84 1.04
 -14 1 10 3.47 0.92
 14 1 10 3.9 1.07
 -15 1 10 27.01 1.47
 15 1 10 25.74 1.35
 -16 1 10 24.59 1.57
 16 1 10 25.06 1.65
 -17 1 10 9.47 2.23
 17 1 10 12.33 2.02
 0 2 10 0.91 0.26
 -1 2 10 134.01 2.18
 1 2 10 134.79 2.21
 -2 2 10 43.88 0.89
 2 2 10 46.28 0.9
 -3 2 10 302.02 4.65
 3 2 10 301.26 4.63
 -4 2 10 508.84 7.69
 4 2 10 508.03 7.68
 -5 2 10 146.62 2.4
 5 2 10 144.74 2.36
 -6 2 10 329.96 5.04
 6 2 10 329.02 5.03
 -7 2 10 68.18 1.27
 7 2 10 65.57 1.24
 -8 2 10 109.44 1.87
 8 2 10 111.3 1.89
 -9 2 10 5.46 0.51
 9 2 10 4.19 0.5
 -10 2 10 78.58 1.58
 10 2 10 78.18 1.55
 -11 2 10 80.79 1.76
 11 2 10 81.21 1.76
 -12 2 10 5.29 0.77
 12 2 10 6.32 0.72
 -13 2 10 16.29 0.99
 13 2 10 14.68 0.96
 -14 2 10 8.83 1.17
 14 2 10 7.2 1.02
 -15 2 10 26.26 1.39
 15 2 10 28.23 1.45
 -16 2 10 70.75 2.47
 16 2 10 75.25 2.6
 -17 2 10 16.85 2.01
 17 2 10 9.9 1.91
 0 3 10 32.58 0.75
 -1 3 10 209.43 3.3
 1 3 10 209.09 3.28
 -2 3 10 79.94 1.38
 2 3 10 83.04 1.43
 -3 3 10 180.1 3.36
 3 3 10 184.49 3.44
 -4 3 10 186.97 3.48
 4 3 10 188.96 3.52
 -5 3 10 23.37 0.87
 5 3 10 21.86 0.87
 -6 3 10 20.79 0.84
 6 3 10 21.02 0.84
 -7 3 10 71.92 1.69
 7 3 10 72.75 1.7
 -8 3 10 31.12 1.01
 8 3 10 29.83 0.98
 -9 3 10 54.19 1.56
 9 3 10 50.04 1.32
 -10 3 10 34.95 1.22
 10 3 10 34.24 1.22
 -11 3 10 53.36 1.29
 11 3 10 53.1 1.31
 -12 3 10 42.03 1.23
 12 3 10 41.81 1.18
 -13 3 10 31.52 1.14
 13 3 10 30.98 1.19
 -14 3 10 71.57 1.84
 14 3 10 73.04 1.84
 -15 3 10 40.23 1.7
 15 3 10 43.14 1.72
 -16 3 10 1.01 1.6
 16 3 10 0.84 1.39
 -17 3 10 48.24 2.53
 17 3 10 46.65 2.49
 0 4 10 1.44 0.3
 -1 4 10 75.81 1.35
 1 4 10 77.31 1.37
 -2 4 10 71.87 1.61
 2 4 10 70.89 1.55
 -3 4 10 324.85 5.9
 3 4 10 319.22 5.96
 -4 4 10 17.8 0.75
 4 4 10 16.66 0.75
 -5 4 10 20.23 0.84
 5 4 10 19.8 0.89
 -6 4 10 29.9 0.97
 6 4 10 29.68 1.05
 -7 4 10 127.39 2.52
 7 4 10 123.16 2.45
 -8 4 10 152.6 2.96
 8 4 10 151.39 2.97
 -9 4 10 233.4 4.73
 9 4 10 238.13 4.79
 -10 4 10 280.95 5.56
 10 4 10 277.34 5.56
 -11 4 10 64.87 1.91
 11 4 10 63.43 1.9
 -12 4 10 102.47 2.66
 12 4 10 98.32 2.54
 -13 4 10 10.04 1.36
 13 4 10 13.82 1.33
 -14 4 10 108.09 2.55
 14 4 10 104.33 2.98
 -15 4 10 25.72 1.44
 15 4 10 27.47 1.65
 -16 4 10 32.16 1.9
 16 4 10 32.86 2.05
 -17 4 10 27.5 3.32
 17 4 10 35.34 3.58
 0 5 10 27.81 0.69
 -1 5 10 57.65 1.07
 1 5 10 55.7 1.06
 -2 5 10 58.09 1.4
 2 5 10 59.17 1.38
 -3 5 10 154.94 2.96
 3 5 10 157.61 2.99
 -4 5 10 76.98 1.67
 4 5 10 75.38 1.66
 -5 5 10 55.01 1.37
 5 5 10 56.97 1.41
 -6 5 10 100.51 2.06
 6 5 10 99.52 2.1
 -7 5 10 7.2 0.72
 7 5 10 7.54 0.72
 -8 5 10 9.98 0.81
 8 5 10 11.3 0.92
 -9 5 10 126.55 2.8
 9 5 10 130.67 3.25
 -10 5 10 17.49 1.12
 10 5 10 20.03 1.16
 -11 5 10 8.95 1.25
 11 5 10 7.95 1.27
 -12 5 10 24.2 1.37
 12 5 10 20.56 1.26
 -13 5 10 109.69 3.52
 13 5 10 106.75 3.59
 -14 5 10 22.01 1.9
 14 5 10 26.7 1.98
 -15 5 10 3.62 1.63
 15 5 10 3.54 2.1
 -16 5 10 54.38 3.05
 16 5 10 53.38 3.1
 0 6 10 183.47 2.9
 -1 6 10 177.69 2.8
 1 6 10 175.07 2.77
 -2 6 10 109.35 2.19
 2 6 10 110.71 2.2
 -3 6 10 31 0.98
 3 6 10 31.55 1
 -4 6 10 52.66 1.31
 4 6 10 52.13 1.28
 -5 6 10 156.48 3.09
 5 6 10 153.71 2.94
 -6 6 10 85.03 1.89
 6 6 10 85.11 1.85
 -7 6 10 188.56 3.93
 7 6 10 185.4 3.75
 -8 6 10 52.49 1.48
 8 6 10 52.96 1.52
 -9 6 10 136.51 2.99
 9 6 10 135.99 2.94
 -10 6 10 35.34 1.33
 10 6 10 35.27 1.4
 -11 6 10 28.58 1.46
 11 6 10 32.18 1.5
 -12 6 10 47.08 1.96
 12 6 10 50.24 2.09
 -13 6 10 52.26 2.42
 13 6 10 53.95 2.46
 -14 6 10 11.13 1.75
 14 6 10 15.45 2.27
 -15 6 10 34.63 2.46
 15 6 10 31.63 2.65
 -16 6 10 7.02 2.94
 16 6 10 9.78 2.42
 0 7 10 246.39 3.93
 -1 7 10 78.36 1.51
 1 7 10 80.54 1.43
 -2 7 10 17.77 0.81
 2 7 10 18.97 0.8
 -3 7 10 1.56 0.64
 3 7 10 0.67 0.46
 -4 7 10 73.31 1.64
 4 7 10 70.96 1.65
 -5 7 10 34.55 1.16
 5 7 10 35.73 1.15
 -6 7 10 76.66 1.91
 6 7 10 70.49 1.72
 -7 7 10 73.95 1.89
 7 7 10 71.02 1.8
 -8 7 10 35.37 1.23
 8 7 10 35.03 1.24
 -9 7 10 3.19 0.85
 9 7 10 1.92 0.73
 -10 7 10 38.58 1.68
 10 7 10 38.74 1.82
 -11 7 10 42.21 1.96
 11 7 10 38.31 1.83
 -12 7 10 77.96 2.8
 12 7 10 76.88 2.87
 -13 7 10 12.71 1.6
 13 7 10 11.51 2.01
 -14 7 10 27.7 2.02
 14 7 10 36 2.92
 -15 7 10 55.82 3.59
 15 7 10 53.87 3.01
 -16 7 10 29.63 5.74
 0 8 10 5.62 0.46
 -1 8 10 31.4 0.73
 1 8 10 33 0.78
 -2 8 10 246.45 4.5
 2 8 10 239.28 4.41
 -3 8 10 28.39 1.08
 3 8 10 26.41 1.03
 -4 8 10 26.89 0.97
 4 8 10 25.17 0.95
 -5 8 10 138.77 2.97
 5 8 10 142.31 3.04
 -6 8 10 19.89 0.99
 6 8 10 17.57 1.01
 -7 8 10 90.8 2.21
 7 8 10 85.42 2.09
 -8 8 10 7.97 0.87
 8 8 10 8.68 0.92
 -9 8 10 61.38 2.22
 9 8 10 58.38 2.17
 -10 8 10 55.14 2.1
 10 8 10 53.33 2.14
 -11 8 10 94.45 3.1
 11 8 10 90.66 3.17
 -12 8 10 3.99 1.73
 12 8 10 5.3 1.95
 -13 8 10 51.21 2.75
 13 8 10 52.24 2.73
 -14 8 10 26.94 2.58
 14 8 10 30.95 2.51
 -15 8 10 39.26 2.81
 15 8 10 40.9 2.67
 0 9 10 16.75 0.7
 -1 9 10 23.97 0.71
 1 9 10 24.77 0.71
 -2 9 10 56.66 1.52
 2 9 10 54.23 1.42
 -3 9 10 53.07 1.47
 3 9 10 54.99 1.6
 -4 9 10 1.52 0.55
 4 9 10 2.32 0.63
 -5 9 10 49.66 1.57
 5 9 10 50.77 1.69
 -6 9 10 4.7 1.03
 6 9 10 4.96 0.82
 -7 9 10 21.82 1.27
 7 9 10 23.87 1.29
 -8 9 10 76.35 2.27
 8 9 10 73.69 2.23
 -9 9 10 71.64 2.35
 9 9 10 71.53 2.52
 -10 9 10 121.57 3.65
 10 9 10 121.29 3.81
 -11 9 10 45.9 2.24
 11 9 10 45.37 2.27
 -12 9 10 58.68 2.62
 12 9 10 62.2 2.79
 -13 9 10 20.36 2.05
 13 9 10 22.17 2.35
 -14 9 10 40.54 2.78
 14 9 10 42.43 2.86
 0 10 10 1.83 0.59
 -1 10 10 32.03 1.02
 1 10 10 34.81 1.09
 -2 10 10 12.82 1
 2 10 10 12.84 1.12
 -3 10 10 535.99 11.57
 3 10 10 557.41 11.98
 -4 10 10 61.68 1.88
 4 10 10 61.32 1.85
 -5 10 10 93.35 2.51
 5 10 10 94.27 2.57
 -6 10 10 50.15 1.84
 6 10 10 48.92 1.88
 -7 10 10 17.61 1.33
 7 10 10 17.63 1.16
 -8 10 10 55.72 2.17
 8 10 10 54.73 2.05
 -9 10 10 51.46 2.3
 9 10 10 50.51 2.44
 -10 10 10 80.8 2.81
 10 10 10 78.96 3.04
 -11 10 10 27.46 2.11
 11 10 10 30.33 2.18
 -12 10 10 18.41 2.38
 12 10 10 18.73 2.55
 -13 10 10 3.82 2.63
 13 10 10 4.7 2.32
 -14 10 10 11.48 3.18
 14 10 10 3.28 3.42
 0 11 10 36.34 1.04
 -1 11 10 39.51 1.11
 1 11 10 38.49 1.1
 -2 11 10 275.6 6.18
 2 11 10 266.65 5.98
 -3 11 10 97.36 2.5
 3 11 10 100.03 2.7
 -4 11 10 56.17 1.83
 4 11 10 54.78 1.81
 -5 11 10 13.53 1.34
 5 11 10 14 1.23
 -6 11 10 54.78 1.94
 6 11 10 48.95 1.74
 -7 11 10 41.95 1.82
 7 11 10 43.5 1.98
 -8 11 10 61.45 2.54
 8 11 10 65.53 2.88
 -9 11 10 90.74 3.05
 9 11 10 88.9 3.3
 -10 11 10 24.75 2.05
 10 11 10 26.32 2.22
 -11 11 10 2.51 1.68
 11 11 10 2.51 1.7
 -12 11 10 58.15 3.2
 12 11 10 54.52 3.09
 -13 11 10 6.39 2.94
 13 11 10 15.1 2.92
 0 12 10 40.46 1.19
 -1 12 10 18.49 0.93
 1 12 10 20.33 0.93
 -2 12 10 26.56 1.49
 2 12 10 25.14 1.29
 -3 12 10 18.87 1.27
 3 12 10 19.24 1.3
 -4 12 10 1.48 1.12
 4 12 10 1.28 1.07
 -5 12 10 30.58 1.65
 5 12 10 32.95 1.74
 -6 12 10 89.79 2.56
 6 12 10 88.61 2.69
 -7 12 10 5.34 1.83
 7 12 10 3.93 1.83
 -8 12 10 20.84 1.81
 8 12 10 25.77 1.99
 -9 12 10 59.78 2.6
 9 12 10 61.78 3.05
 -10 12 10 22.11 2.27
 10 12 10 22.47 2.21
 -11 12 10 87.42 3.63
 11 12 10 87.24 3.69
 -12 12 10 39.93 3.85
 12 12 10 47.88 4.13
 0 13 10 25.42 1.08
 -1 13 10 113.92 2.41
 1 13 10 110.55 2.38
 -2 13 10 77.58 2.39
 2 13 10 75.75 2.37
 -3 13 10 4.87 1.29
 3 13 10 5.34 1.26
 -4 13 10 66 2.21
 4 13 10 66.6 2.31
 -5 13 10 19.27 1.69
 5 13 10 19.86 2.01
 -6 13 10 102.79 3.47
 6 13 10 100.54 3.55
 -7 13 10 6.95 2.14
 7 13 10 5.32 2.11
 -8 13 10 22.3 2.05
 8 13 10 26.51 2.8
 -9 13 10 9.57 2.35
 9 13 10 11.11 2.42
 -10 13 10 5.91 2.72
 10 13 10 2.66 3.01
 0 14 10 3.27 1.11
 -1 14 10 26.13 1.38
 1 14 10 25.28 1.39
 -2 14 10 41.99 2.17
 2 14 10 42 2.07
 -3 14 10 20.42 1.92
 3 14 10 17.14 1.94
 -4 14 10 18.76 1.78
 4 14 10 19.92 1.97
 -5 14 10 43.49 2.68
 5 14 10 41.87 2.6
 -6 14 10 99.55 3.6
 6 14 10 101.05 4.01
 -7 14 10 3.01 2.5
 7 14 10 3.14 2.15
 -8 14 10 44.88 2.82
 8 14 10 44.15 2.93
 -9 14 10 7.54 2.65
 9 14 10 8.4 2.78
 0 15 10 7.09 1.44
 -1 15 10 103.35 2.77
 1 15 10 98.92 2.51
 -2 15 10 4.22 1.85
 2 15 10 4.32 1.86
 -3 15 10 5.88 1.95
 3 15 10 6.05 1.74
 -4 15 10 11.66 2.25
 4 15 10 12.7 2.22
 -5 15 10 138.42 5.15
 5 15 10 138.38 4.87
 -6 15 10 80.72 3.97
 6 15 10 72.38 3.5
 -7 15 10 27.83 3.2
 7 15 10 37.08 3.35
 0 16 10 20.29 1.89
 -1 16 10 21.29 1.91
 1 16 10 23.23 2.03
 -2 16 10 11.38 2.72
 2 16 10 15.44 2.35
 -3 16 10 127.73 4.56
 3 16 10 136 4.63
 -4 16 10 11.24 2.9
 4 16 10 8.1 2.8
 0 0 11 0.59 0.52
 1 0 11 90.15 1.56
 2 0 11 649.36 10.45
 3 0 11 0.66 0.45
 4 0 11 89.48 1.6
 5 0 11 29.92 0.77
 6 0 11 16.74 0.67
 7 0 11 10.25 0.55
 8 0 11 83.18 1.52
 9 0 11 89.69 1.68
 10 0 11 397.13 7.17
 11 0 11 50.54 1.37
 12 0 11 22.11 1.06
 13 0 11 67.29 1.76
 14 0 11 3.56 1.08
 15 0 11 8.61 1.33
 16 0 11 31.97 1.75
 17 0 11 53.05 3.11
 0 1 11 100.52 1.75
 -1 1 11 364.57 5.6
 1 1 11 358.98 5.61
 -2 1 11 30.66 0.8
 2 1 11 30.57 0.77
 -3 1 11 43.26 0.95
 3 1 11 44.47 0.93
 -4 1 11 18.04 0.63
 4 1 11 18.29 0.64
 -5 1 11 68.57 1.3
 5 1 11 68.11 1.3
 -6 1 11 55.26 1.11
 6 1 11 56.59 1.14
 -7 1 11 46.67 1
 7 1 11 47.38 1.05
 -8 1 11 83.61 1.53
 8 1 11 79.6 1.47
 -9 1 11 32.58 0.86
 9 1 11 33.14 0.88
 -10 1 11 93.31 2
 10 1 11 90.2 1.92
 -11 1 11 46.46 1.34
 11 1 11 46.34 1.31
 -12 1 11 2.04 0.76
 12 1 11 3.47 0.71
 -13 1 11 76.15 1.86
 13 1 11 76.22 1.86
 -14 1 11 35.09 1.49
 14 1 11 35.65 1.54
 -15 1 11 22.57 1.5
 15 1 11 21.99 1.56
 -16 1 11 55.25 2.22
 16 1 11 58.84 2.19
 -17 1 11 23.52 2.55
 17 1 11 23.59 2.67
 0 2 11 341.98 5.26
 -1 2 11 105.29 1.85
 1 2 11 105.06 1.8
 -2 2 11 22.69 0.63
 2 2 11 21.61 0.64
 -3 2 11 135.42 2.24
 3 2 11 134.91 2.23
 -4 2 11 40.88 0.89
 4 2 11 38.8 0.87
 -5 2 11 117.41 1.97
 5 2 11 119.14 1.99
 -6 2 11 80.54 1.46
 6 2 11 79.54 1.45
 -7 2 11 26.48 0.7
 7 2 11 26.32 0.72
 -8 2 11 285.94 4.44
 8 2 11 296.24 4.59
 -9 2 11 43.48 1.01
 9 2 11 44.05 1.02
 -10 2 11 73.29 1.6
 10 2 11 73.56 1.57
 -11 2 11 35.75 1.1
 11 2 11 35.46 1.09
 -12 2 11 18.63 0.93
 12 2 11 20.74 0.98
 -13 2 11 3.22 0.9
 13 2 11 2.09 0.98
 -14 2 11 16.68 1.32
 14 2 11 17.3 1.3
 -15 2 11 20.11 1.44
 15 2 11 19.76 1.51
 -16 2 11 13.31 1.85
 16 2 11 12.64 1.96
 0 3 11 88.95 1.56
 -1 3 11 64.11 1.22
 1 3 11 64.56 1.21
 -2 3 11 64.74 1.19
 2 3 11 62.81 1.16
 -3 3 11 30.98 0.72
 3 3 11 29.46 0.72
 -4 3 11 206.09 4.18
 4 3 11 198.11 3.84
 -5 3 11 3.45 0.69
 5 3 11 1.49 0.46
 -6 3 11 41.55 1.18
 6 3 11 38.74 1.13
 -7 3 11 78.99 1.74
 7 3 11 79.66 1.74
 -8 3 11 175.91 3.42
 8 3 11 178.16 3.36
 -9 3 11 122.71 2.72
 9 3 11 121.94 2.67
 -10 3 11 107.63 2.72
 10 3 11 105.88 2.67
 -11 3 11 21.53 1.1
 11 3 11 23.64 1.29
 -12 3 11 65.48 2.02
 12 3 11 62.96 2.15
 -13 3 11 53.29 1.98
 13 3 11 53.71 2.14
 -14 3 11 13.38 1.08
 14 3 11 12.09 1.09
 -15 3 11 2 1.3
 15 3 11 1.61 1.32
 -16 3 11 15.03 1.83
 16 3 11 14.86 1.64
 0 4 11 59.23 1.13
 -1 4 11 31.92 0.77
 1 4 11 31.78 0.77
 -2 4 11 40.15 0.85
 2 4 11 39.89 0.83
 -3 4 11 85.52 1.81
 3 4 11 83.13 1.77
 -4 4 11 330.34 5.91
 4 4 11 336.94 6
 -5 4 11 268.26 4.87
 5 4 11 265.79 4.84
 -6 4 11 95.1 1.97
 6 4 11 97.72 2.04
 -7 4 11 111.01 2.24
 7 4 11 114.79 2.36
 -8 4 11 117.22 2.6
 8 4 11 113.73 2.51
 -9 4 11 193.1 4
 9 4 11 196.49 4.04
 -10 4 11 282.87 6.36
 10 4 11 280.02 6.24
 -11 4 11 3.45 0.95
 11 4 11 2.92 1.01
 -12 4 11 56.55 1.94
 12 4 11 57.75 1.99
 -13 4 11 16.52 1.44
 13 4 11 15.49 1.57
 -14 4 11 40.51 2.31
 14 4 11 39.32 2.42
 -15 4 11 15.11 2.02
 15 4 11 15.33 2.44
 -16 4 11 23.77 2.65
 16 4 11 19.82 2.44
 0 5 11 0.97 0.33
 -1 5 11 103.75 1.77
 1 5 11 103.43 1.77
 -2 5 11 73.97 1.63
 2 5 11 76.12 1.66
 -3 5 11 4.55 0.83
 3 5 11 2.59 0.58
 -4 5 11 89.23 1.89
 4 5 11 86.84 1.83
 -5 5 11 150.05 2.88
 5 5 11 149.38 3
 -6 5 11 84.07 1.76
 6 5 11 80.43 1.76
 -7 5 11 51.48 1.48
 7 5 11 53.94 1.56
 -8 5 11 2.42 0.71
 8 5 11 2.3 0.78
 -9 5 11 13.07 0.88
 9 5 11 13.64 1.02
 -10 5 11 25.55 1.2
 10 5 11 23.44 1.25
 -11 5 11 52.7 1.77
 11 5 11 50.23 1.83
 -12 5 11 2.88 1.45
 12 5 11 1.3 1.45
 -13 5 11 26.6 1.85
 13 5 11 25.43 2.1
 -14 5 11 27.51 2.67
 14 5 11 26.94 2.53
 -15 5 11 4.56 1.95
 15 5 11 2.05 2.05
 -16 5 11 6.88 2.65
 16 5 11 11.46 2.63
 0 6 11 11.05 0.51
 -1 6 11 67.68 1.24
 1 6 11 69.45 1.27
 -2 6 11 204.02 3.79
 2 6 11 197.74 3.7
 -3 6 11 62.19 1.48
 3 6 11 58.71 1.46
 -4 6 11 297.09 5.33
 4 6 11 304.38 5.46
 -5 6 11 154.09 2.96
 5 6 11 152.7 2.95
 -6 6 11 35.77 1.25
 6 6 11 38.4 1.28
 -7 6 11 24.33 1.08
 7 6 11 23.89 1.15
 -8 6 11 68.31 1.79
 8 6 11 64.58 1.72
 -9 6 11 12.1 1.08
 9 6 11 14.44 0.94
 -10 6 11 25.11 1.26
 10 6 11 24.37 1.44
 -11 6 11 56.58 2.19
 11 6 11 57.87 2.11
 -12 6 11 22.68 1.71
 12 6 11 19.13 1.79
 -13 6 11 33.17 2.06
 13 6 11 33.58 2.42
 -14 6 11 45.78 2.54
 14 6 11 46.54 2.46
 -15 6 11 11.36 2.64
 15 6 11 17.2 2.43
 0 7 11 63.87 1.18
 -1 7 11 32.92 1.05
 1 7 11 31.16 1.05
 -2 7 11 29 0.97
 2 7 11 27.12 0.95
 -3 7 11 35.84 1.06
 3 7 11 32.39 1.01
 -4 7 11 61.68 1.53
 4 7 11 61.46 1.51
 -5 7 11 71.66 1.85
 5 7 11 68.6 1.77
 -6 7 11 19.53 1.03
 6 7 11 18.98 1
 -7 7 11 16.64 1.02
 7 7 11 18.16 1.08
 -8 7 11 62.43 1.7
 8 7 11 67.33 1.83
 -9 7 11 96.76 3.01
 9 7 11 94.93 3.01
 -10 7 11 20.49 1.55
 10 7 11 20.97 1.68
 -11 7 11 15.78 1.56
 11 7 11 15.65 1.62
 -12 7 11 32.55 1.95
 12 7 11 29.68 2.05
 -13 7 11 32.57 2.42
 13 7 11 28.75 2.52
 -14 7 11 53.54 3.27
 14 7 11 54.51 3.06
 -15 7 11 19.68 2.94
 15 7 11 19.52 2.78
 0 8 11 0.77 0.36
 -1 8 11 31.51 1.01
 1 8 11 29.42 1.01
 -2 8 11 155.01 3.17
 2 8 11 151.2 2.93
 -3 8 11 127.74 2.76
 3 8 11 133.08 2.87
 -4 8 11 108.17 2.77
 4 8 11 105.75 2.49
 -5 8 11 90.51 2.17
 5 8 11 91.04 2.19
 -6 8 11 15.71 1.03
 6 8 11 14.18 1.04
 -7 8 11 155.6 3.66
 7 8 11 155.71 3.68
 -8 8 11 64 1.97
 8 8 11 64.39 1.98
 -9 8 11 47.46 1.98
 9 8 11 46.77 2
 -10 8 11 7.8 1.55
 10 8 11 4.07 1.23
 -11 8 11 95.8 3.33
 11 8 11 89.59 3.21
 -12 8 11 119.83 3.74
 12 8 11 123.85 4.16
 -13 8 11 5.02 1.79
 13 8 11 3.92 2.16
 -14 8 11 32.84 2.89
 14 8 11 31.32 2.71
 0 9 11 23.14 0.79
 -1 9 11 147.83 3.53
 1 9 11 149.76 3.59
 -2 9 11 36.97 1.41
 2 9 11 32.26 1.75
 -3 9 11 84.87 2.26
 3 9 11 79.98 2.47
 -4 9 11 57.02 1.81
 4 9 11 54.26 1.72
 -5 9 11 89.71 2.47
 5 9 11 85.09 2.31
 -6 9 11 147.59 3.6
 6 9 11 148.92 3.64
 -7 9 11 25.15 1.33
 7 9 11 25.76 1.44
 -8 9 11 7.99 1.29
 8 9 11 6.79 1.2
 -9 9 11 32.85 1.83
 9 9 11 32.54 2.04
 -10 9 11 13.82 1.7
 10 9 11 13.89 1.87
 -11 9 11 54.59 2.47
 11 9 11 55.09 2.58
 -12 9 11 16.27 2.04
 12 9 11 16.87 2.37
 -13 9 11 59.71 3.19
 13 9 11 61 3.36
 -14 9 11 10.76 2.99
 14 9 11 20.51 3.78
 0 10 11 37.07 1
 -1 10 11 163.71 3.86
 1 10 11 161.58 3.78
 -2 10 11 49.53 1.66
 2 10 11 46.94 1.69
 -3 10 11 27.78 1.35
 3 10 11 28.13 1.43
 -4 10 11 140.02 3.44
 4 10 11 139 3.41
 -5 10 11 23.78 1.4
 5 10 11 20.35 1.37
 -6 10 11 24.75 1.41
 6 10 11 24.39 1.33
 -7 10 11 47.41 1.73
 7 10 11 45.64 1.73
 -8 10 11 7.6 1.5
 8 10 11 5.6 1.76
 -9 10 11 15.79 1.96
 9 10 11 12.01 1.78
 -10 10 11 143.57 4.24
 10 10 11 151.56 4.76
 -11 10 11 7.65 2.12
 11 10 11 4.43 1.91
 -12 10 11 29.33 2.96
 12 10 11 23.06 2.53
 -13 10 11 5.23 2.44
 13 10 11 8.12 2.51
 0 11 11 29.64 1.02
 -1 11 11 69.39 2.02
 1 11 11 69.03 1.96
 -2 11 11 30.75 1.33
 2 11 11 31.41 1.38
 -3 11 11 26.73 1.26
 3 11 11 25.17 1.34
 -4 11 11 0.38 1.08
 4 11 11 0.95 1.09
 -5 11 11 17.11 1.49
 5 11 11 18.36 1.38
 -6 11 11 116.45 3.13
 6 11 11 115.62 3.18
 -7 11 11 11.28 1.72
 7 11 11 9.78 1.88
 -8 11 11 8 1.49
 8 11 11 5.88 1.74
 -9 11 11 21.28 1.89
 9 11 11 22.54 2.16
 -10 11 11 4.97 1.92
 10 11 11 2.29 1.77
 -11 11 11 23.75 2.57
 11 11 11 23.86 2.33
 -12 11 11 66.37 3.32
 12 11 11 72.07 3.43
 0 12 11 1.53 0.78
 -1 12 11 29.32 1.33
 1 12 11 28.59 1.49
 -2 12 11 13.14 1.3
 2 12 11 11.59 1.38
 -3 12 11 51.58 1.88
 3 12 11 49.05 1.92
 -4 12 11 55.7 2.05
 4 12 11 55.52 2.18
 -5 12 11 71.96 2.36
 5 12 11 70.97 2.44
 -6 12 11 23.28 1.87
 6 12 11 22.06 1.75
 -7 12 11 16.68 1.84
 7 12 11 19.51 2.26
 -8 12 11 21.24 2.16
 8 12 11 19.89 2.36
 -9 12 11 43.37 2.4
 9 12 11 42.98 2.68
 -10 12 11 37.61 2.81
 10 12 11 39.33 2.81
 -11 12 11 3.44 2.92
 11 12 11 7.32 2.95
 0 13 11 30.08 1.37
 -1 13 11 8.99 1.42
 1 13 11 6.04 1.29
 -2 13 11 121.88 3.33
 2 13 11 120.84 3.32
 -3 13 11 93.25 2.76
 3 13 11 92.4 2.9
 -4 13 11 12.82 1.58
 4 13 11 11.62 1.77
 -5 13 11 15.04 1.71
 5 13 11 15.43 1.76
 -6 13 11 102.56 3.55
 6 13 11 95.38 3.85
 -7 13 11 33.24 2.57
 7 13 11 35.25 2.76
 -8 13 11 53.05 3.09
 8 13 11 49.71 2.7
 -9 13 11 3.61 2.43
 9 13 11 6.05 2.47
 -10 13 11 5.53 5.06
 0 14 11 29.36 1.43
 -1 14 11 18.81 1.81
 1 14 11 23.08 1.94
 -2 14 11 4.33 1.83
 2 14 11 5.77 1.81
 -3 14 11 4.4 1.83
 3 14 11 5.49 1.79
 -4 14 11 127.48 3.85
 4 14 11 124.15 3.94
 -5 14 11 32.37 2.9
 5 14 11 29.4 2.67
 -6 14 11 0.91 2.44
 6 14 11 0.8 2.22
 -7 14 11 30.47 2.68
 7 14 11 29.86 2.46
 -8 14 11 17.76 3.39
 8 14 11 22.19 3.19
 0 15 11 10.71 1.68
 -1 15 11 7.68 2.2
 1 15 11 5.46 2.4
 -2 15 11 2.14 1.95
 2 15 11 5.43 2.16
 -3 15 11 112.55 3.68
 3 15 11 114.09 3.48
 -4 15 11 42.89 2.97
 4 15 11 43.09 2.9
 -5 15 11 46.64 3.21
 5 15 11 50.52 3.12
 -6 15 11 28.75 3.79
 6 15 11 20.32 3.74
 0 16 11 0 2.51
 1 16 11 7.62 4.85
 0 0 12 4.73 0.66
 1 0 12 21.15 0.67
 2 0 12 122.37 2.06
 3 0 12 7.04 0.52
 4 0 12 129.45 2.19
 5 0 12 6.79 0.57
 6 0 12 50.91 1.09
 7 0 12 15.96 0.65
 8 0 12 30.02 0.94
 9 0 12 178.85 3.39
 10 0 12 140.48 2.75
 11 0 12 429.32 7.62
 12 0 12 27.13 1.26
 13 0 12 73.03 1.96
 14 0 12 19.62 1.58
 15 0 12 1.45 1.67
 16 0 12 18.73 1.96
 0 1 12 1.12 0.4
 -1 1 12 38.24 0.91
 1 1 12 36.65 0.9
 -2 1 12 5.61 0.52
 2 1 12 5.52 0.49
 -3 1 12 363.83 5.59
 3 1 12 357.68 5.48
 -4 1 12 25.05 0.72
 4 1 12 26.08 0.75
 -5 1 12 2.09 0.42
 5 1 12 1.18 0.37
 -6 1 12 46.82 1.02
 6 1 12 50.04 1.07
 -7 1 12 126.46 2.15
 7 1 12 122.76 2.07
 -8 1 12 35.81 0.88
 8 1 12 38.73 0.95
 -9 1 12 40.88 1.08
 9 1 12 40.9 1.02
 -10 1 12 13.29 0.82
 10 1 12 14.7 0.84
 -11 1 12 5.99 0.86
 11 1 12 7.38 0.86
 -12 1 12 83.72 1.98
 12 1 12 83.38 2.02
 -13 1 12 49.08 1.68
 13 1 12 47.13 1.56
 -14 1 12 29.53 1.55
 14 1 12 31.98 1.44
 -15 1 12 9.78 1.45
 15 1 12 7.06 1.61
 -16 1 12 41.7 2.3
 16 1 12 42.84 2.45
 0 2 12 201.47 3.2
 -1 2 12 143.65 2.36
 1 2 12 144.28 2.39
 -2 2 12 293.76 4.58
 2 2 12 292.54 4.51
 -3 2 12 93.13 1.6
 3 2 12 91.28 1.61
 -4 2 12 143.87 2.43
 4 2 12 141.46 2.36
 -5 2 12 140.99 2.31
 5 2 12 142.16 2.37
 -6 2 12 3.04 0.56
 6 2 12 4.17 0.67
 -7 2 12 82.58 1.87
 7 2 12 79.91 1.79
 -8 2 12 17.38 0.87
 8 2 12 18.57 0.93
 -9 2 12 8.09 0.88
 9 2 12 8.05 0.99
 -10 2 12 187.16 4.35
 10 2 12 193 4.48
 -11 2 12 65.6 1.54
 11 2 12 66.53 1.57
 -12 2 12 48.03 1.4
 12 2 12 48.72 1.44
 -13 2 12 32.47 1.27
 13 2 12 31.52 1.27
 -14 2 12 53.79 1.78
 14 2 12 52.21 1.75
 -15 2 12 24.36 1.64
 15 2 12 26.76 1.67
 -16 2 12 18.59 2.71
 16 2 12 15.06 2.13
 0 3 12 19.7 0.65
 -1 3 12 98.05 1.7
 1 3 12 95.83 1.71
 -2 3 12 70.14 1.39
 2 3 12 70.25 1.32
 -3 3 12 21.53 0.63
 3 3 12 21.89 0.62
 -4 3 12 54.32 1.38
 4 3 12 55.78 1.54
 -5 3 12 183.89 3.47
 5 3 12 189.6 3.55
 -6 3 12 4.84 0.83
 6 3 12 6.07 0.82
 -7 3 12 20.59 0.88
 7 3 12 19.63 0.89
 -8 3 12 45.95 1.42
 8 3 12 44.77 1.45
 -9 3 12 58.13 1.6
 9 3 12 60.09 1.72
 -10 3 12 85.53 2.32
 10 3 12 93.38 2.6
 -11 3 12 142.85 3.59
 11 3 12 148.6 3.77
 -12 3 12 27.45 1.53
 12 3 12 27.93 1.56
 -13 3 12 14.84 1.67
 13 3 12 11.14 1.58
 -14 3 12 10.93 1.47
 14 3 12 11.5 1.67
 -15 3 12 15.15 2.42
 15 3 12 12.73 2.32
 -16 3 12 13.88 2.68
 16 3 12 14.56 3.17
 0 4 12 59.99 1.19
 -1 4 12 42.35 0.93
 1 4 12 41.45 0.91
 -2 4 12 94 1.63
 2 4 12 92.12 1.59
 -3 4 12 80.38 1.77
 3 4 12 75.86 1.67
 -4 4 12 52.13 1.32
 4 4 12 54.91 1.33
 -5 4 12 7.45 0.72
 5 4 12 6.09 0.73
 -6 4 12 72.12 1.71
 6 4 12 72.3 1.77
 -7 4 12 73.62 1.89
 7 4 12 71.62 1.81
 -8 4 12 221.06 4.53
 8 4 12 227.16 4.75
 -9 4 12 1.9 0.87
 9 4 12 0.12 0.76
 -10 4 12 13.58 1.14
 10 4 12 13.1 1.29
 -11 4 12 37.91 1.54
 11 4 12 35.9 1.63
 -12 4 12 33.84 1.84
 12 4 12 37.55 1.99
 -13 4 12 95.29 3.34
 13 4 12 98.62 3.66
 -14 4 12 44.94 2.67
 14 4 12 45.99 2.48
 -15 4 12 36.56 2.7
 15 4 12 39.61 2.74
 0 5 12 294.11 4.89
 -1 5 12 172.74 2.93
 1 5 12 181.54 2.9
 -2 5 12 164.63 3.11
 2 5 12 167.58 3.18
 -3 5 12 69.53 1.58
 3 5 12 68.37 1.58
 -4 5 12 115.57 2.56
 4 5 12 108.96 2.37
 -5 5 12 72.9 1.66
 5 5 12 71.64 1.68
 -6 5 12 118.85 2.66
 6 5 12 121.01 2.72
 -7 5 12 3.67 0.79
 7 5 12 1.67 0.71
 -8 5 12 39.06 1.33
 8 5 12 40.6 1.35
 -9 5 12 4.41 1
 9 5 12 6.56 0.98
 -10 5 12 18.73 1.24
 10 5 12 18.19 1.3
 -11 5 12 123.82 3.22
 11 5 12 115.82 3.16
 -12 5 12 9.63 1.74
 12 5 12 8.65 1.4
 -13 5 12 50.47 2.51
 13 5 12 50.8 2.38
 -14 5 12 63.27 3.04
 14 5 12 66.28 2.95
 -15 5 12 25.91 2.64
 15 5 12 25.99 2.5
 0 6 12 102.7 1.76
 -1 6 12 57.19 1.36
 1 6 12 57.68 1.37
 -2 6 12 37.03 1.04
 2 6 12 37.01 1.08
 -3 6 12 102.63 2.12
 3 6 12 94.57 1.99
 -4 6 12 136.34 2.7
 4 6 12 136.22 2.73
 -5 6 12 30.21 1.23
 5 6 12 32.88 1.25
 -6 6 12 39.54 1.31
 6 6 12 38.83 1.31
 -7 6 12 5.91 0.86
 7 6 12 8.8 0.97
 -8 6 12 50.15 1.58
 8 6 12 49.34 1.59
 -9 6 12 56.59 1.8
 9 6 12 53.21 1.78
 -10 6 12 49.28 2.06
 10 6 12 47.24 2.25
 -11 6 12 10.57 1.75
 11 6 12 13.34 1.77
 -12 6 12 69.19 3.15
 12 6 12 73.06 2.88
 -13 6 12 2.49 1.64
 13 6 12 1.21 1.67
 -14 6 12 10.17 2.49
 14 6 12 7.99 2.07
 -15 6 12 11.8 2.62
 15 6 12 13.37 2.74
 0 7 12 54.83 1.09
 -1 7 12 20.31 0.82
 1 7 12 19.78 0.87
 -2 7 12 25.59 1.01
 2 7 12 25.4 0.98
 -3 7 12 121.45 2.66
 3 7 12 113.73 2.44
 -4 7 12 191.18 3.93
 4 7 12 189.5 3.89
 -5 7 12 232.78 4.72
 5 7 12 222.51 4.53
 -6 7 12 54.71 1.6
 6 7 12 55.96 1.72
 -7 7 12 26.58 1.28
 7 7 12 23.12 1.2
 -8 7 12 12.3 1.28
 8 7 12 11.71 1.26
 -9 7 12 28.32 1.74
 9 7 12 30.65 1.89
 -10 7 12 0.28 1.56
 10 7 12 1.06 1.56
 -11 7 12 202.86 5.56
 11 7 12 197.07 5.41
 -12 7 12 0.65 1.55
 12 7 12 1.75 1.59
 -13 7 12 3.1 1.76
 13 7 12 1.23 1.79
 -14 7 12 23.33 3.1
 14 7 12 24.41 3.01
 0 8 12 5.41 0.49
 -1 8 12 38.35 1.27
 1 8 12 35.24 1.21
 -2 8 12 26.87 1.18
 2 8 12 27.33 1.09
 -3 8 12 26.23 1.12
 3 8 12 25.35 1.14
 -4 8 12 14.64 0.96
 4 8 12 15.37 1.06
 -5 8 12 11.38 1.07
 5 8 12 11.7 1
 -6 8 12 11.02 1.2
 6 8 12 8.89 1.35
 -7 8 12 29.51 1.42
 7 8 12 29.41 1.54
 -8 8 12 47.21 1.76
 8 8 12 50.21 1.96
 -9 8 12 23.78 1.82
 9 8 12 19.31 1.94
 -10 8 12 167.75 4.79
 10 8 12 167.98 4.8
 -11 8 12 32.98 1.94
 11 8 12 32.68 2.18
 -12 8 12 20.03 2.45
 12 8 12 22.41 2.52
 -13 8 12 5.59 2.25
 13 8 12 3.47 1.96
 -14 8 12 24.1 3.24
 14 8 12 29.6 5.11
 0 9 12 98.45 2.02
 -1 9 12 30.53 1.23
 1 9 12 30.27 1.29
 -2 9 12 201.73 4.62
 2 9 12 211.83 4.83
 -3 9 12 74.3 2.07
 3 9 12 74.4 2.1
 -4 9 12 48.66 1.65
 4 9 12 49.41 1.72
 -5 9 12 63.23 1.93
 5 9 12 61.05 1.97
 -6 9 12 54.48 1.91
 6 9 12 53.47 1.99
 -7 9 12 79.68 2.38
 7 9 12 77.86 2.38
 -8 9 12 25.64 1.79
 8 9 12 27.26 1.77
 -9 9 12 2.59 1.49
 9 9 12 0.83 1.45
 -10 9 12 34.2 2.24
 10 9 12 38.99 2.49
 -11 9 12 35.71 2.38
 11 9 12 38.88 2.75
 -12 9 12 6.75 2.23
 12 9 12 10.05 2.06
 -13 9 12 20.68 3.2
 13 9 12 21.39 3.28
 0 10 12 1.63 0.51
 -1 10 12 3.14 0.89
 1 10 12 3.2 0.97
 -2 10 12 140.47 3.38
 2 10 12 139.34 3.47
 -3 10 12 94.69 2.57
 3 10 12 92.07 2.52
 -4 10 12 45.65 1.71
 4 10 12 49.6 2.07
 -5 10 12 21.46 1.27
 5 10 12 24.64 1.43
 -6 10 12 54.45 1.96
 6 10 12 63.62 2.26
 -7 10 12 53.79 2.02
 7 10 12 55.82 2.06
 -8 10 12 65.25 2.49
 8 10 12 64.72 2.62
 -9 10 12 56.24 2.42
 9 10 12 52.78 2.78
 -10 10 12 5.88 2.13
 10 10 12 6.56 2
 -11 10 12 33.7 2.75
 11 10 12 31.47 2.59
 -12 10 12 73.87 3.87
 12 10 12 75.85 3.59
 0 11 12 27.29 1.02
 -1 11 12 109.21 2.82
 1 11 12 108.91 2.88
 -2 11 12 16.98 1.31
 2 11 12 17.06 1.58
 -3 11 12 37.13 1.66
 3 11 12 38.36 1.89
 -4 11 12 51.74 1.99
 4 11 12 52.01 2.15
 -5 11 12 58.15 2.19
 5 11 12 61.62 2.29
 -6 11 12 14.84 1.49
 6 11 12 13.3 1.52
 -7 11 12 4.17 1.58
 7 11 12 4.31 1.84
 -8 11 12 65.61 2.88
 8 11 12 63.6 3.07
 -9 11 12 7.74 2.31
 9 11 12 3.9 2.37
 -10 11 12 36.37 2.65
 10 11 12 34.62 2.52
 -11 11 12 32.25 2.78
 11 11 12 34.27 2.75
 0 12 12 48.23 1.56
 -1 12 12 11.65 1.38
 1 12 12 9.7 1.36
 -2 12 12 14.1 1.54
 2 12 12 14.71 1.62
 -3 12 12 64.96 2.78
 3 12 12 64.79 2.61
 -4 12 12 192.53 4.75
 4 12 12 183.68 4.61
 -5 12 12 12.18 1.54
 5 12 12 12.7 1.69
 -6 12 12 73.51 2.95
 6 12 12 71.83 2.81
 -7 12 12 22.25 2.16
 7 12 12 29.49 2.58
 -8 12 12 22.67 2.69
 8 12 12 22.43 2.57
 -9 12 12 33.56 2.84
 9 12 12 33.08 2.48
 -10 12 12 8.21 2.91
 10 12 12 14.43 3.82
 0 13 12 133.23 5.33
 -1 13 12 24.61 1.67
 1 13 12 27.47 1.8
 -2 13 12 113.55 3.33
 2 13 12 112.2 3.31
 -3 13 12 13.42 1.85
 3 13 12 9.93 1.75
 -4 13 12 16.58 2
 4 13 12 11.69 2.09
 -5 13 12 50.69 2.4
 5 13 12 53.26 2.6
 -6 13 12 11.69 2.25
 6 13 12 14.12 2.46
 -7 13 12 5.2 2.34
 7 13 12 5.33 2.29
 -8 13 12 19.15 2.93
 8 13 12 13.24 2.81
 0 14 12 31.92 3.2
 -1 14 12 16.48 2.12
 1 14 12 13.55 2.07
 -2 14 12 20.75 2.29
 2 14 12 29.07 2.24
 -3 14 12 32.84 2.53
 3 14 12 28.53 2.47
 -4 14 12 35.06 2.47
 4 14 12 35.31 2.35
 -5 14 12 52.95 3.27
 5 14 12 51.47 2.96
 -6 14 12 6.75 2.72
 6 14 12 9.04 2.51
 0 15 12 8.66 4.13
 -1 15 12 11.39 2.26
 1 15 12 8.78 2.17
 -2 15 12 13.43 2.62
 2 15 12 24.46 2.72
 -3 15 12 84.78 3.8
 3 15 12 81.89 4.19
 0 0 13 1.23 0.74
 1 0 13 37.68 0.9
 2 0 13 7.73 0.63
 3 0 13 11.55 0.64
 4 0 13 3.78 0.55
 5 0 13 5.9 0.63
 6 0 13 22.42 0.74
 7 0 13 117.22 2.06
 8 0 13 18.64 0.75
 9 0 13 243.92 4.44
 10 0 13 127.8 2.81
 11 0 13 18.06 1.15
 12 0 13 80.33 2.03
 13 0 13 3.54 1.19
 14 0 13 23.89 1.68
 15 0 13 9.34 1.71
 0 1 13 166.9 2.7
 -1 1 13 10.49 0.64
 1 1 13 9.13 0.62
 -2 1 13 286.75 4.5
 2 1 13 293.95 4.58
 -3 1 13 64.58 1.27
 3 1 13 64.66 1.26
 -4 1 13 31.62 0.83
 4 1 13 32.44 0.83
 -5 1 13 0.82 0.37
 5 1 13 2.33 0.53
 -6 1 13 22.44 0.77
 6 1 13 20.87 0.76
 -7 1 13 28.82 0.84
 7 1 13 31.18 0.85
 -8 1 13 24.91 0.96
 8 1 13 24.84 0.84
 -9 1 13 173.61 3.3
 9 1 13 175.8 3.34
 -10 1 13 26.47 1.12
 10 1 13 29.31 1.21
 -11 1 13 67.47 1.67
 11 1 13 65.69 1.68
 -12 1 13 24.71 1.4
 12 1 13 23.2 1.31
 -13 1 13 17.06 1.33
 13 1 13 19.39 1.44
 -14 1 13 27.55 1.72
 14 1 13 27.78 1.74
 -15 1 13 84.29 2.66
 15 1 13 82.78 2.66
 0 2 13 16.98 0.65
 -1 2 13 258.78 4.05
 1 2 13 262.87 4.15
 -2 2 13 55.99 1.13
 2 2 13 57.69 1.13
 -3 2 13 8.21 0.54
 3 2 13 7.64 0.55
 -4 2 13 141.62 2.34
 4 2 13 141.98 2.41
 -5 2 13 86.61 1.54
 5 2 13 84.64 1.53
 -6 2 13 9.11 0.78
 6 2 13 10.49 0.8
 -7 2 13 141.06 2.79
 7 2 13 142.73 2.76
 -8 2 13 7.19 0.9
 8 2 13 8.68 0.95
 -9 2 13 252.04 5.64
 9 2 13 243.6 5.57
 -10 2 13 43.21 1.85
 10 2 13 40.29 1.77
 -11 2 13 26.96 1.59
 11 2 13 27.19 1.7
 -12 2 13 180.71 4.36
 12 2 13 183.06 4.46
 -13 2 13 2.17 1.93
 13 2 13 2.07 1.65
 -14 2 13 2.37 1.75
 14 2 13 2.52 1.49
 -15 2 13 23.79 2.2
 15 2 13 21.52 2.41
 0 3 13 0.55 0.37
 -1 3 13 16.2 0.64
 1 3 13 17.33 0.69
 -2 3 13 55.55 1.11
 2 3 13 56.46 1.15
 -3 3 13 55.95 1.1
 3 3 13 53.83 1.12
 -4 3 13 65.34 1.48
 4 3 13 68.01 1.55
 -5 3 13 229.46 4.28
 5 3 13 234.26 4.32
 -6 3 13 11.95 0.85
 6 3 13 13.47 0.93
 -7 3 13 27.59 1.17
 7 3 13 28.24 1.19
 -8 3 13 53.99 1.66
 8 3 13 51.86 1.68
 -9 3 13 35.65 1.49
 9 3 13 33.39 1.59
 -10 3 13 68.28 2.15
 10 3 13 65.88 2.19
 -11 3 13 131.81 3.53
 11 3 13 128.31 3.38
 -12 3 13 5.64 1.29
 12 3 13 9.08 1.61
 -13 3 13 10.46 1.86
 13 3 13 13.35 1.86
 -14 3 13 22.9 2.75
 14 3 13 19.8 2.53
 -15 3 13 2.73 2.3
 15 3 13 2.72 2.59
 0 4 13 89.95 1.61
 -1 4 13 58.62 1.24
 1 4 13 57.09 1.14
 -2 4 13 4.52 0.48
 2 4 13 3.95 0.46
 -3 4 13 49.01 1.27
 3 4 13 47.58 1.24
 -4 4 13 93.9 1.97
 4 4 13 92 1.98
 -5 4 13 90.43 1.97
 5 4 13 88.41 1.96
 -6 4 13 352.07 6.94
 6 4 13 343.19 7.65
 -7 4 13 34.83 1.33
 7 4 13 36.68 1.43
 -8 4 13 24.98 1.26
 8 4 13 20.66 1.29
 -9 4 13 59.01 1.86
 9 4 13 57.58 1.91
 -10 4 13 4.99 1.34
 10 4 13 3.29 1.09
 -11 4 13 11.1 1.4
 11 4 13 12.14 1.57
 -12 4 13 3.4 1.34
 12 4 13 4.48 1.42
 -13 4 13 18.71 2.02
 13 4 13 13.69 2.23
 -14 4 13 17.12 2.49
 14 4 13 21.15 2.78
 -15 4 13 5.14 2.69
 15 4 13 5.38 2.93
 0 5 13 1.14 0.44
 -1 5 13 199.24 3.45
 1 5 13 195.98 3.33
 -2 5 13 6.05 0.68
 2 5 13 4.59 0.64
 -3 5 13 47.78 1.28
 3 5 13 48.28 1.33
 -4 5 13 125.49 2.5
 4 5 13 124.19 2.59
 -5 5 13 70.47 1.81
 5 5 13 71.09 1.82
 -6 5 13 21.16 1.11
 6 5 13 19.72 1.13
 -7 5 13 21.74 1.1
 7 5 13 24.83 1.09
 -8 5 13 15.66 1.12
 8 5 13 19 1.17
 -9 5 13 34.49 1.62
 9 5 13 35.8 1.71
 -10 5 13 103.13 2.87
 10 5 13 102.6 2.83
 -11 5 13 2.86 1.91
 11 5 13 8.2 1.61
 -12 5 13 4.62 2
 12 5 13 1.89 1.81
 -13 5 13 30.96 2.39
 13 5 13 31.69 2.55
 -14 5 13 5.33 2.26
 14 5 13 4.3 2.34
 0 6 13 28.97 0.85
 -1 6 13 8.7 0.78
 1 6 13 7.78 0.77
 -2 6 13 62.96 1.56
 2 6 13 64.19 1.54
 -3 6 13 130.12 2.62
 3 6 13 126.57 2.51
 -4 6 13 46.45 1.41
 4 6 13 49.25 1.45
 -5 6 13 13.9 0.94
 5 6 13 14.33 1
 -6 6 13 63.09 1.87
 6 6 13 63.08 1.81
 -7 6 13 28.99 1.3
 7 6 13 27.78 1.35
 -8 6 13 2.03 0.99
 8 6 13 1.73 1.12
 -9 6 13 85.14 2.95
 9 6 13 88.95 3.08
 -10 6 13 40.62 2.29
 10 6 13 44.09 2.4
 -11 6 13 20.45 2
 11 6 13 17.86 2.07
 -12 6 13 14.76 2.2
 12 6 13 11.89 2.19
 -13 6 13 120.42 4.51
 13 6 13 121.04 4.66
 -14 6 13 8.88 2.75
 14 6 13 16.37 2.99
 0 7 13 49.98 1.06
 -1 7 13 20.49 0.92
 1 7 13 20.3 0.92
 -2 7 13 53.1 1.56
 2 7 13 52.33 1.57
 -3 7 13 174.18 3.64
 3 7 13 172.59 3.61
 -4 7 13 184.61 3.85
 4 7 13 187.34 4.03
 -5 7 13 85.09 2.06
 5 7 13 82.11 2.04
 -6 7 13 11.72 0.99
 6 7 13 12.67 0.98
 -7 7 13 34.17 1.61
 7 7 13 27.95 1.65
 -8 7 13 37.37 1.91
 8 7 13 40.97 1.94
 -9 7 13 32.71 2.04
 9 7 13 33.31 2.07
 -10 7 13 125.16 4.15
 10 7 13 118.72 4.02
 -11 7 13 24.82 2.16
 11 7 13 22.36 2.3
 -12 7 13 41.92 2.97
 12 7 13 38.6 2.51
 -13 7 13 86.77 3.73
 13 7 13 86.92 3.74
 0 8 13 21.3 0.73
 -1 8 13 11.48 0.94
 1 8 13 12.67 1.07
 -2 8 13 45.74 1.57
 2 8 13 41.58 1.55
 -3 8 13 68.23 2.09
 3 8 13 66.28 2.12
 -4 8 13 69.76 2.03
 4 8 13 72.15 2.16
 -5 8 13 2.18 1.09
 5 8 13 1.76 0.95
 -6 8 13 43.87 1.65
 6 8 13 43.22 1.76
 -7 8 13 58.11 2.13
 7 8 13 57.27 2.15
 -8 8 13 37.97 2.02
 8 8 13 37.64 2.06
 -9 8 13 45.46 2.44
 9 8 13 40.75 2.23
 -10 8 13 71.84 3.05
 10 8 13 69.03 3.34
 -11 8 13 20.91 2.35
 11 8 13 18.58 2.28
 -12 8 13 56.55 3.3
 12 8 13 53.25 3.12
 -13 8 13 84.61 4.36
 13 8 13 85.95 4.31
 0 9 13 102.88 4.14
 -1 9 13 64.88 1.9
 1 9 13 64.88 1.93
 -2 9 13 5.53 1.05
 2 9 13 5.49 1.15
 -3 9 13 131.43 3.36
 3 9 13 125.82 3.21
 -4 9 13 47.91 1.66
 4 9 13 44.79 1.81
 -5 9 13 88.26 2.45
 5 9 13 86.61 2.53
 -6 9 13 8.87 1.37
 6 9 13 10.4 1.46
 -7 9 13 55.04 2.1
 7 9 13 55.69 2.32
 -8 9 13 9.08 1.57
 8 9 13 4.98 1.57
 -9 9 13 30.12 1.99
 9 9 13 29.48 2.09
 -10 9 13 18.97 2.05
 10 9 13 18.47 2
 -11 9 13 1.77 2.38
 11 9 13 6.21 2.32
 -12 9 13 34.68 3.72
 12 9 13 34.95 3.55
 0 10 13 162 5.86
 -1 10 13 1.99 0.91
 1 10 13 4.4 1.25
 -2 10 13 53.07 1.85
 2 10 13 51.57 1.83
 -3 10 13 3.78 1.35
 3 10 13 4.5 1.48
 -4 10 13 8.19 1.47
 4 10 13 10.58 1.56
 -5 10 13 145.02 3.69
 5 10 13 139.7 3.58
 -6 10 13 13.72 1.51
 6 10 13 14.93 1.61
 -7 10 13 30.14 2.12
 7 10 13 32.35 2.07
 -8 10 13 0.32 1.78
 8 10 13 2.11 1.68
 -9 10 13 36.24 2.38
 9 10 13 39.26 2.81
 -10 10 13 16.71 2.7
 10 10 13 14.91 2.46
 -11 10 13 82.29 3.64
 11 10 13 82.53 3.54
 0 11 13 28 2.28
 -1 11 13 97.57 2.82
 1 11 13 94.19 2.7
 -2 11 13 46.83 1.96
 2 11 13 45.28 2.02
 -3 11 13 25.97 1.68
 3 11 13 26.41 1.61
 -4 11 13 79.65 2.64
 4 11 13 76.28 2.74
 -5 11 13 3.14 1.51
 5 11 13 6.97 1.73
 -6 11 13 15.58 1.69
 6 11 13 15.91 1.84
 -7 11 13 20.03 2.32
 7 11 13 18.44 2.1
 -8 11 13 10.58 2.35
 8 11 13 16.69 2.44
 -9 11 13 0.91 2.72
 9 11 13 2.47 2.44
 -10 11 13 18.9 2.94
 10 11 13 20.17 2.82
 0 12 13 10.78 2.48
 -1 12 13 39.8 1.85
 1 12 13 38.33 1.77
 -2 12 13 71.14 2.52
 2 12 13 71.32 2.47
 -3 12 13 0.82 1.51
 3 12 13 0.65 1.78
 -4 12 13 133.74 3.64
 4 12 13 129.78 3.71
 -5 12 13 65.39 2.61
 5 12 13 65.07 2.6
 -6 12 13 32.09 2.32
 6 12 13 30.21 2.23
 -7 12 13 72.62 3.66
 7 12 13 72.33 3.65
 -8 12 13 10.23 2.37
 8 12 13 5.65 2.13
 -9 12 13 10.72 3.07
 9 12 13 24.66 5.76
 0 13 13 41.3 3.02
 -1 13 13 5.64 1.61
 1 13 13 3.94 1.6
 -2 13 13 25.01 2.17
 2 13 13 23.5 2.12
 -3 13 13 108.15 3.53
 3 13 13 109.39 3.43
 -4 13 13 24.46 2.32
 4 13 13 22.86 2.26
 -5 13 13 77.58 3.22
 5 13 13 73.69 2.95
 -6 13 13 14.67 2.95
 6 13 13 10.95 2.44
 -7 13 13 14.69 3.23
 7 13 13 15.13 2.93
 0 14 13 39 3.64
 -1 14 13 70.71 4.04
 1 14 13 72.26 4.02
 -2 14 13 42.91 2.73
 2 14 13 45.28 2.5
 -3 14 13 49.43 2.77
 3 14 13 48.26 2.66
 -4 14 13 40.39 3.23
 4 14 13 40.02 3.75
 0 0 14 212.17 4.79
 1 0 14 104.6 1.85
 2 0 14 2.57 0.58
 3 0 14 445.26 6.8
 4 0 14 1.59 0.47
 5 0 14 33.42 0.95
 6 0 14 99.6 1.96
 7 0 14 164.4 2.72
 8 0 14 16.1 0.87
 9 0 14 163.03 3.28
 10 0 14 16.13 1.05
 11 0 14 1.79 1
 12 0 14 73.53 2.01
 13 0 14 31.83 1.76
 14 0 14 13.89 1.87
 0 1 14 286.68 4.53
 -1 1 14 41.49 1.03
 1 1 14 42.57 1.06
 -2 1 14 22.96 0.84
 2 1 14 23.34 0.78
 -3 1 14 130.44 2.24
 3 1 14 133.46 2.25
 -4 1 14 51.12 1.15
 4 1 14 50.44 1.18
 -5 1 14 61.21 1.29
 5 1 14 61.7 1.3
 -6 1 14 1.71 0.57
 6 1 14 2 0.58
 -7 1 14 1.54 0.46
 7 1 14 0.91 0.51
 -8 1 14 192.37 3.57
 8 1 14 187.64 3.5
 -9 1 14 25.59 1.05
 9 1 14 24.91 1
 -10 1 14 147.86 2.93
 10 1 14 148.77 3.01
 -11 1 14 31.41 1.27
 11 1 14 27.14 1.25
 -12 1 14 38.96 1.45
 12 1 14 37.24 1.67
 -13 1 14 13.4 1.93
 13 1 14 12.71 1.92
 -14 1 14 37.01 2.45
 14 1 14 41.03 2.52
 0 2 14 48.96 1.1
 -1 2 14 19.39 0.76
 1 2 14 21.3 0.8
 -2 2 14 63.41 1.28
 2 2 14 63.16 1.3
 -3 2 14 8.22 0.59
 3 2 14 8.41 0.63
 -4 2 14 6.3 0.56
 4 2 14 5.06 0.6
 -5 2 14 23.25 0.74
 5 2 14 23.37 0.75
 -6 2 14 48.64 1.38
 6 2 14 48.74 1.34
 -7 2 14 41.26 1.32
 7 2 14 44.79 1.49
 -8 2 14 17.75 1.19
 8 2 14 18.16 1.24
 -9 2 14 48.89 1.71
 9 2 14 56.43 2.03
 -10 2 14 47.96 1.82
 10 2 14 48.23 1.92
 -11 2 14 124.63 3.36
 11 2 14 123.89 3.29
 -12 2 14 10.86 1.99
 12 2 14 10.97 1.75
 -13 2 14 46.71 2.45
 13 2 14 46 2.29
 -14 2 14 4.08 2.5
 14 2 14 2.05 2.37
 0 3 14 271.73 4.25
 -1 3 14 53.49 1.17
 1 3 14 54.22 1.2
 -2 3 14 100.41 1.81
 2 3 14 98.44 1.8
 -3 3 14 20.08 0.7
 3 3 14 19.26 0.69
 -4 3 14 105.28 2.22
 4 3 14 103.8 2.2
 -5 3 14 7.29 0.82
 5 3 14 6.58 0.88
 -6 3 14 23.6 1.07
 6 3 14 24.04 1.16
 -7 3 14 101.14 2.4
 7 3 14 102.51 2.45
 -8 3 14 42.2 1.63
 8 3 14 47.43 1.75
 -9 3 14 2.63 0.97
 9 3 14 3.64 1.08
 -10 3 14 4.43 0.99
 10 3 14 6.62 1.36
 -11 3 14 20.91 1.82
 11 3 14 20.67 1.95
 -12 3 14 20.34 1.72
 12 3 14 23.76 1.94
 -13 3 14 5.46 1.84
 13 3 14 6.91 2
 -14 3 14 19.66 2.61
 14 3 14 18.21 2.73
 0 4 14 6.76 0.65
 -1 4 14 123.78 2.11
 1 4 14 123.14 2.11
 -2 4 14 34.73 0.87
 2 4 14 35.11 0.88
 -3 4 14 3.71 0.73
 3 4 14 3.41 0.69
 -4 4 14 61.67 1.54
 4 4 14 61.83 1.64
 -5 4 14 263.7 5.34
 5 4 14 267.85 5.43
 -6 4 14 95.9 2.23
 6 4 14 96.37 2.36
 -7 4 14 2.76 0.78
 7 4 14 1.94 0.82
 -8 4 14 45.49 1.84
 8 4 14 45.63 1.89
 -9 4 14 144.36 4.28
 9 4 14 146.34 3.69
 -10 4 14 6.48 1.22
 10 4 14 9.28 1.54
 -11 4 14 4.28 1.24
 11 4 14 6.08 1.37
 -12 4 14 19.29 2.22
 12 4 14 15.39 2.14
 -13 4 14 31.48 2.95
 13 4 14 29.94 2.55
 -14 4 14 8.2 2.69
 14 4 14 10.26 2.84
 0 5 14 26.38 0.82
 -1 5 14 10.31 0.62
 1 5 14 11.01 0.6
 -2 5 14 22.94 0.97
 2 5 14 22.41 1.04
 -3 5 14 133.84 2.96
 3 5 14 134.59 2.73
 -4 5 14 34.94 1.26
 4 5 14 33.58 1.2
 -5 5 14 104.34 2.66
 5 5 14 102.51 2.44
 -6 5 14 77.94 1.99
 6 5 14 78.59 2.02
 -7 5 14 13.42 1.31
 7 5 14 12.45 1.46
 -8 5 14 62.42 2.03
 8 5 14 63.87 2.17
 -9 5 14 74.11 2.39
 9 5 14 72.69 2.47
 -10 5 14 43.1 2.46
 10 5 14 44.52 2.62
 -11 5 14 5.53 1.92
 11 5 14 2.03 1.88
 -12 5 14 54.24 2.92
 12 5 14 56.37 2.89
 -13 5 14 3 2.32
 13 5 14 4.11 2.17
 0 6 14 24.6 0.77
 -1 6 14 104.78 2.6
 1 6 14 105.83 2.24
 -2 6 14 35.92 1.25
 2 6 14 33.03 1.25
 -3 6 14 60.38 1.71
 3 6 14 60.19 1.74
 -4 6 14 120.96 2.79
 4 6 14 122.97 2.86
 -5 6 14 42.69 1.42
 5 6 14 41.25 1.55
 -6 6 14 92 2.24
 6 6 14 92.85 2.36
 -7 6 14 14.18 1.17
 7 6 14 12.8 1.17
 -8 6 14 190.54 5.25
 8 6 14 185.54 5.21
 -9 6 14 89.16 3.14
 9 6 14 94.32 3.36
 -10 6 14 136.72 4.05
 10 6 14 145.11 4.58
 -11 6 14 23.35 2.29
 11 6 14 25.18 2.21
 -12 6 14 4.32 2.15
 12 6 14 6.67 2.2
 -13 6 14 3.5 2.32
 13 6 14 1.73 2.58
 0 7 14 4.71 0.59
 -1 7 14 21.66 1.05
 1 7 14 21.61 1.25
 -2 7 14 145.49 3.69
 2 7 14 136.06 3.36
 -3 7 14 1.75 1.08
 3 7 14 0.1 1.09
 -4 7 14 15.37 1.4
 4 7 14 14.91 1.53
 -5 7 14 15.34 1.28
 5 7 14 16.76 1.45
 -6 7 14 30.89 1.54
 6 7 14 33.66 1.63
 -7 7 14 43.44 2.07
 7 7 14 36.12 1.85
 -8 7 14 11.47 1.81
 8 7 14 11.49 1.79
 -9 7 14 35.83 2.33
 9 7 14 36.54 2.41
 -10 7 14 10.7 2.17
 10 7 14 9.84 2.3
 -11 7 14 14.32 2.14
 11 7 14 10.52 2.34
 -12 7 14 15.52 2.47
 12 7 14 13.21 2.7
 0 8 14 2.6 1.83
 -1 8 14 141.34 3.42
 1 8 14 132.72 3.28
 -2 8 14 94.58 2.53
 2 8 14 94.43 2.58
 -3 8 14 8.92 1.06
 3 8 14 11.57 1.22
 -4 8 14 18.74 1.28
 4 8 14 18.08 1.42
 -5 8 14 101.81 2.89
 5 8 14 97.51 2.85
 -6 8 14 21.58 1.46
 6 8 14 21.3 1.57
 -7 8 14 63.15 2.37
 7 8 14 64.8 2.59
 -8 8 14 73.64 2.84
 8 8 14 73.22 2.97
 -9 8 14 29.34 2.42
 9 8 14 28.24 2.37
 -10 8 14 4.55 2.27
 10 8 14 4.15 2.47
 -11 8 14 9.19 2.35
 11 8 14 7.33 2.52
 -12 8 14 29.38 3.27
 12 8 14 35.97 3.35
 0 9 14 79.98 3.28
 -1 9 14 60.11 1.93
 1 9 14 59.97 1.9
 -2 9 14 41.45 1.86
 2 9 14 38.08 1.8
 -3 9 14 8.39 1.56
 3 9 14 11.8 1.73
 -4 9 14 25.08 1.66
 4 9 14 24.42 1.71
 -5 9 14 18.19 1.63
 5 9 14 16.72 1.73
 -6 9 14 66.66 2.47
 6 9 14 61.33 2.42
 -7 9 14 13.4 1.94
 7 9 14 18.01 1.94
 -8 9 14 0.95 1.37
 8 9 14 2.05 1.49
 -9 9 14 31.33 2.62
 9 9 14 30.91 2.9
 -10 9 14 18.23 2.45
 10 9 14 20.12 2.57
 -11 9 14 35.5 3.1
 11 9 14 36.95 3.27
 0 10 14 11.59 2.05
 -1 10 14 27.24 1.33
 1 10 14 28.09 1.54
 -2 10 14 15.89 1.31
 2 10 14 12.71 1.59
 -3 10 14 48.49 1.95
 3 10 14 49.1 2.08
 -4 10 14 112.72 3.35
 4 10 14 109.99 3.3
 -5 10 14 10.59 1.67
 5 10 14 11.05 1.73
 -6 10 14 120.62 3.61
 6 10 14 120.54 3.45
 -7 10 14 48.08 2.53
 7 10 14 48.55 2.63
 -8 10 14 14.84 2.37
 8 10 14 11.37 2.24
 -9 10 14 38.9 2.94
 9 10 14 43.39 3.08
 -10 10 14 4.73 2.62
 10 10 14 7.41 2.68
 0 11 14 38.21 3.02
 -1 11 14 45.54 3.13
 1 11 14 49.37 3.65
 -2 11 14 20.49 1.67
 2 11 14 21.94 1.91
 -3 11 14 51.12 2.36
 3 11 14 48.85 2.13
 -4 11 14 5.55 1.59
 4 11 14 4.15 1.63
 -5 11 14 140.35 4.05
 5 11 14 140.73 4.18
 -6 11 14 33.34 2.46
 6 11 14 36.37 2.29
 -7 11 14 25.94 2.46
 7 11 14 25.84 2.57
 -8 11 14 1.47 2.32
 8 11 14 2.84 2.43
 -9 11 14 8.37 3.17
 9 11 14 7.07 5.27
 0 12 14 23.26 3.67
 -1 12 14 8.53 3.57
 1 12 14 6.18 3.71
 -2 12 14 0 1.56
 2 12 14 2.19 1.78
 -3 12 14 17.19 2.06
 3 12 14 18.98 1.95
 -4 12 14 15.07 2.03
 4 12 14 13.75 2.03
 -5 12 14 57.61 2.96
 5 12 14 60.52 2.83
 -6 12 14 22.09 2.71
 6 12 14 23.9 2.71
 -7 12 14 26.3 2.83
 7 12 14 31.62 3.2
 0 13 14 12.3 3.93
 -1 13 14 19.55 3.41
 1 13 14 26.77 3.86
 -2 13 14 7.23 2.12
 2 13 14 5.02 1.96
 -3 13 14 50.15 2.89
 3 13 14 49.51 3.36
 -4 13 14 35.93 3.04
 4 13 14 35.24 3.02
 -5 13 14 8.42 2.69
 5 13 14 4.26 3.56
 0 0 15 0.51 0.75
 1 0 15 82.31 1.58
 2 0 15 29.57 0.94
 3 0 15 1.59 0.62
 4 0 15 17.49 0.86
 5 0 15 167.25 2.77
 6 0 15 1.88 0.6
 7 0 15 29.6 1.1
 8 0 15 1.82 0.85
 9 0 15 0.79 0.86
 10 0 15 28.43 1.25
 11 0 15 9.55 1.21
 12 0 15 4.63 1.31
 13 0 15 13.71 1.7
 0 1 15 67.17 1.42
 -1 1 15 180.67 2.99
 1 1 15 180.38 2.95
 -2 1 15 88.9 1.7
 2 1 15 87.48 1.67
 -3 1 15 63.32 1.39
 3 1 15 62.82 1.37
 -4 1 15 48.47 1.21
 4 1 15 51.4 1.2
 -5 1 15 19.56 0.89
 5 1 15 19.46 0.81
 -6 1 15 87.4 1.81
 6 1 15 84.22 1.74
 -7 1 15 14.4 0.9
 7 1 15 16.93 0.96
 -8 1 15 18.28 0.95
 8 1 15 17.4 0.88
 -9 1 15 9.64 1.31
 9 1 15 10.12 1.52
 -10 1 15 43.85 2.02
 10 1 15 40.64 2
 -11 1 15 90.36 2.96
 11 1 15 88.99 3.17
 -12 1 15 57.47 2.45
 12 1 15 58.4 2.49
 -13 1 15 18.29 2.26
 13 1 15 17.01 2.3
 0 2 15 18.56 0.75
 -1 2 15 138.19 2.36
 1 2 15 138.33 2.38
 -2 2 15 21.81 0.9
 2 2 15 22.27 0.86
 -3 2 15 50.86 1.16
 3 2 15 48.71 1.13
 -4 2 15 30.56 0.95
 4 2 15 30.36 0.95
 -5 2 15 20.43 1.09
 5 2 15 19.33 1.08
 -6 2 15 5.46 1
 6 2 15 7.97 1.31
 -7 2 15 5.07 1.19
 7 2 15 3.76 1.24
 -8 2 15 67.82 2.32
 8 2 15 65.6 2.39
 -9 2 15 131.35 3.38
 9 2 15 134.99 3.59
 -10 2 15 13.2 1.8
 10 2 15 10.92 1.72
 -11 2 15 7.05 1.43
 11 2 15 10.12 1.79
 -12 2 15 78.31 2.92
 12 2 15 84.34 2.96
 -13 2 15 5.9 2.34
 13 2 15 4.94 2.18
 0 3 15 547.88 8.32
 -1 3 15 81.24 1.72
 1 3 15 83.59 1.6
 -2 3 15 43.09 1.07
 2 3 15 44.87 1.1
 -3 3 15 9.88 0.63
 3 3 15 12.26 0.65
 -4 3 15 7.7 0.89
 4 3 15 8.9 0.87
 -5 3 15 27.17 1.25
 5 3 15 27.26 1.3
 -6 3 15 110.52 2.72
 6 3 15 118.12 2.83
 -7 3 15 15.85 1.18
 7 3 15 14.61 1.26
 -8 3 15 80.87 2.42
 8 3 15 77.97 2.41
 -9 3 15 10.78 1.7
 9 3 15 15.32 1.69
 -10 3 15 27.05 2.11
 10 3 15 25.19 1.95
 -11 3 15 1.66 1.5
 11 3 15 1.45 1.57
 -12 3 15 49.24 3.07
 12 3 15 55.71 3.06
 -13 3 15 35.09 2.52
 13 3 15 34.16 2.53
 0 4 15 1.41 0.51
 -1 4 15 9.88 0.72
 1 4 15 10.31 0.69
 -2 4 15 30.58 1.06
 2 4 15 29.3 0.95
 -3 4 15 49.95 1.41
 3 4 15 51.13 1.53
 -4 4 15 55.61 1.75
 4 4 15 55.96 1.95
 -5 4 15 25.37 1.27
 5 4 15 28.37 1.34
 -6 4 15 8.1 1.16
 6 4 15 10.89 1.3
 -7 4 15 10.93 1.14
 7 4 15 11.96 1.12
 -8 4 15 35.21 1.8
 8 4 15 36.86 1.8
 -9 4 15 44.43 2.08
 9 4 15 44.81 2.26
 -10 4 15 32.31 1.88
 10 4 15 36.75 1.92
 -11 4 15 10.18 1.78
 11 4 15 15.67 2.07
 -12 4 15 23.06 2.77
 12 4 15 23.48 2.87
 -13 4 15 28.07 3.26
 13 4 15 36.17 3.66
 0 5 15 20.47 0.86
 -1 5 15 37.1 1
 1 5 15 36.29 0.97
 -2 5 15 68.69 1.89
 2 5 15 69.06 1.93
 -3 5 15 3.78 1.02
 3 5 15 4.73 0.97
 -4 5 15 316.29 6.32
 4 5 15 331.66 6.66
 -5 5 15 5.13 1
 5 5 15 7.04 1.04
 -6 5 15 48.18 1.73
 6 5 15 51.61 1.88
 -7 5 15 23.23 1.43
 7 5 15 24.96 1.45
 -8 5 15 10.23 1.4
 8 5 15 13.53 1.6
 -9 5 15 2.45 1.78
 9 5 15 2.95 1.75
 -10 5 15 125.86 4.02
 10 5 15 118.41 5.02
 -11 5 15 1.5 2.04
 11 5 15 5.37 2.17
 -12 5 15 17.82 2.6
 12 5 15 16.19 2.71
 0 6 15 22.57 0.9
 -1 6 15 23.37 1.29
 1 6 15 22.72 1.41
 -2 6 15 16.41 1.25
 2 6 15 15.12 1.26
 -3 6 15 76.97 2.33
 3 6 15 77.53 2.41
 -4 6 15 44.04 2.01
 4 6 15 41.78 1.95
 -5 6 15 9.69 1.26
 5 6 15 9.61 1.28
 -6 6 15 57.03 2.19
 6 6 15 58.8 2.27
 -7 6 15 15.77 1.82
 7 6 15 14.54 1.67
 -8 6 15 18.81 1.77
 8 6 15 17.34 1.85
 -9 6 15 128.08 4.02
 9 6 15 132.09 4.19
 -10 6 15 40.53 2.59
 10 6 15 36.59 2.45
 -11 6 15 49.78 2.89
 11 6 15 47.52 2.94
 -12 6 15 28.09 3.42
 12 6 15 38.24 3.67
 0 7 15 15.06 1.78
 -1 7 15 80.84 2.32
 1 7 15 82.81 2.57
 -2 7 15 57.32 1.96
 2 7 15 59.59 2.27
 -3 7 15 243.99 5.67
 3 7 15 249.12 5.81
 -4 7 15 53.33 1.89
 4 7 15 55.15 2.06
 -5 7 15 86.32 2.75
 5 7 15 83.42 2.75
 -6 7 15 10.54 1.37
 6 7 15 10.57 1.48
 -7 7 15 13.22 1.81
 7 7 15 12.83 1.82
 -8 7 15 175.77 5.11
 8 7 15 174.66 5.3
 -9 7 15 1.38 1.85
 9 7 15 1.21 1.82
 -10 7 15 14.78 2.42
 10 7 15 18.57 2.49
 -11 7 15 0.26 2.69
 11 7 15 1.52 2.75
 0 8 15 26.38 2.41
 -1 8 15 37.39 1.66
 1 8 15 33.29 1.59
 -2 8 15 26.04 1.43
 2 8 15 26.08 1.63
 -3 8 15 59.01 2.16
 3 8 15 57.86 2.12
 -4 8 15 153.45 3.98
 4 8 15 160.44 4.18
 -5 8 15 13.2 1.5
 5 8 15 13.47 1.63
 -6 8 15 17.02 1.99
 6 8 15 12.38 1.79
 -7 8 15 29.17 2.34
 7 8 15 25.73 2.59
 -8 8 15 5.93 2.17
 8 8 15 3.62 1.91
 -9 8 15 59.07 3.03
 9 8 15 62.65 3.12
 -10 8 15 2.7 2.2
 10 8 15 3.02 2.25
 0 9 15 3.47 2.09
 -1 9 15 149.45 3.97
 1 9 15 149.62 3.68
 -2 9 15 59.54 2.23
 2 9 15 58.45 2.11
 -3 9 15 3.36 1.35
 3 9 15 4.08 1.51
 -4 9 15 6.98 1.56
 4 9 15 8.13 1.43
 -5 9 15 2.87 1.34
 5 9 15 1.77 1.74
 -6 9 15 56.59 2.37
 6 9 15 64.38 2.58
 -7 9 15 23.46 2.25
 7 9 15 26.59 2.61
 -8 9 15 33.63 3.35
 8 9 15 28.75 2.91
 -9 9 15 13.36 2.62
 9 9 15 10.98 2.6
 -10 9 15 48.04 3.97
 10 9 15 35.63 6.61
 0 10 15 57.95 3.48
 -1 10 15 24.83 2.99
 1 10 15 29.83 2.68
 -2 10 15 23.03 1.76
 2 10 15 22.16 1.63
 -3 10 15 4.45 1.81
 3 10 15 8.87 1.79
 -4 10 15 43.1 2.42
 4 10 15 51.7 2.57
 -5 10 15 30.36 2.51
 5 10 15 28.01 2.06
 -6 10 15 3 1.82
 6 10 15 1.7 1.87
 -7 10 15 28 2.92
 7 10 15 30.33 3.18
 -8 10 15 2.63 2.78
 8 10 15 2.76 2.62
 0 11 15 145.46 5.65
 -1 11 15 38.85 3.07
 1 11 15 35.98 2.89
 -2 11 15 19.65 2.02
 2 11 15 16.96 1.84
 -3 11 15 3.04 1.95
 3 11 15 8.05 1.78
 -4 11 15 7.25 2.37
 4 11 15 5.71 1.94
 -5 11 15 82.97 3.17
 5 11 15 75.68 3.02
 -6 11 15 63.12 3.42
 6 11 15 60.68 3.29
 -7 11 15 8.22 2.55
 7 11 15 15.12 2.92
 0 12 15 11.07 3.15
 -1 12 15 4.37 3.01
 1 12 15 3.22 2.71
 -2 12 15 6.49 2.58
 2 12 15 6.76 1.78
 -3 12 15 20.39 2.41
 3 12 15 15.84 2.41
 -4 12 15 61.27 3.11
 4 12 15 61.61 3.11
 -5 12 15 35.27 3.58
 5 12 15 42.85 4.24
 0 13 15 9.55 3.71
 -1 13 15 5.72 4.05
 1 13 15 25.67 7.62
 0 0 16 19.12 1.49
 1 0 16 21.46 0.92
 2 0 16 254.52 4.1
 3 0 16 91.61 1.83
 4 0 16 167.25 2.84
 5 0 16 4.76 0.74
 6 0 16 6.45 0.96
 7 0 16 72.93 1.81
 8 0 16 61.43 1.74
 9 0 16 88.15 2.14
 10 0 16 0.88 1.08
 11 0 16 13.54 1.33
 12 0 16 8.01 3.71
 0 1 16 1.45 0.74
 -1 1 16 101.58 1.89
 1 1 16 105.77 1.96
 -2 1 16 8.14 0.89
 2 1 16 10.34 0.87
 -3 1 16 164.19 2.81
 3 1 16 163.49 2.87
 -4 1 16 18.17 0.89
 4 1 16 17.13 0.91
 -5 1 16 69.05 1.68
 5 1 16 69.89 1.69
 -6 1 16 97.72 2.23
 6 1 16 101.78 2.25
 -7 1 16 23.04 1.43
 7 1 16 24.88 1.24
 -8 1 16 82.83 2.69
 8 1 16 85.46 2.75
 -9 1 16 6.02 1.62
 9 1 16 5.72 1.27
 -10 1 16 88.8 3.09
 10 1 16 86.53 2.95
 -11 1 16 5.94 2.04
 11 1 16 7.34 2.2
 -12 1 16 8.16 2.25
 12 1 16 9.47 2.19
 0 2 16 4.7 0.81
 -1 2 16 60.3 1.41
 1 2 16 58.45 1.36
 -2 2 16 24.18 0.97
 2 2 16 22.92 0.98
 -3 2 16 27.32 1
 3 2 16 29.52 1.05
 -4 2 16 45.07 1.28
 4 2 16 47.15 1.32
 -5 2 16 127.76 2.98
 5 2 16 131.04 3.07
 -6 2 16 15.95 1.65
 6 2 16 13.56 1.17
 -7 2 16 50.61 1.93
 7 2 16 49.92 1.88
 -8 2 16 1.6 1.45
 8 2 16 1.97 1.45
 -9 2 16 79.65 2.88
 9 2 16 69.07 2.85
 -10 2 16 110.79 3.25
 10 2 16 118.08 3.45
 -11 2 16 51.31 2.77
 11 2 16 47.5 2.46
 -12 2 16 2.89 2.35
 12 2 16 2.44 2.09
 0 3 16 12.31 0.88
 -1 3 16 7.3 0.87
 1 3 16 7.27 0.75
 -2 3 16 28.3 0.99
 2 3 16 28.99 0.99
 -3 3 16 47.66 1.59
 3 3 16 47.09 1.36
 -4 3 16 69.61 1.95
 4 3 16 71.83 2
 -5 3 16 18.37 1.33
 5 3 16 20.19 1.34
 -6 3 16 55.91 1.88
 6 3 16 53.97 1.94
 -7 3 16 62.36 2.33
 7 3 16 58.9 2.31
 -8 3 16 14.5 1.66
 8 3 16 16.46 1.8
 -9 3 16 23.58 1.8
 9 3 16 19.62 1.8
 -10 3 16 26.98 2.05
 10 3 16 26.49 2.01
 -11 3 16 49.1 2.69
 11 3 16 51.33 2.51
 -12 3 16 1.67 2.51
 12 3 16 2.28 2.83
 0 4 16 0.31 0.57
 -1 4 16 22.98 0.95
 1 4 16 22.47 0.89
 -2 4 16 24.5 1.28
 2 4 16 25.87 1.36
 -3 4 16 46.99 1.77
 3 4 16 45.97 1.81
 -4 4 16 45.45 1.68
 4 4 16 46.74 1.78
 -5 4 16 2.66 1.16
 5 4 16 4.79 1.21
 -6 4 16 147.8 3.47
 6 4 16 149.65 3.53
 -7 4 16 39.67 1.92
 7 4 16 37.96 2.04
 -8 4 16 50.45 2.49
 8 4 16 54.56 2.54
 -9 4 16 18.74 1.83
 9 4 16 19.61 1.83
 -10 4 16 60.52 2.89
 10 4 16 59.54 2.57
 -11 4 16 33.6 2.81
 11 4 16 35.96 2.92
 -12 4 16 17.24 3.6
 12 4 16 22.13 6.89
 0 5 16 390.11 6.96
 -1 5 16 5.02 1.13
 1 5 16 6.25 1.09
 -2 5 16 81.65 2.38
 2 5 16 86.58 2.32
 -3 5 16 66.03 2.27
 3 5 16 61.39 1.96
 -4 5 16 13.89 1.24
 4 5 16 15.96 1.48
 -5 5 16 39.16 1.66
 5 5 16 42.19 1.72
 -6 5 16 22.72 1.67
 6 5 16 21.32 1.46
 -7 5 16 42.34 2.36
 7 5 16 39.87 2.43
 -8 5 16 13.56 1.8
 8 5 16 8.49 1.64
 -9 5 16 6.79 2.26
 9 5 16 7.6 2.23
 -10 5 16 2.49 2.13
 10 5 16 0.31 2.41
 -11 5 16 8.04 2.7
 11 5 16 8.95 2.43
 0 6 16 7.07 0.82
 -1 6 16 68.71 2.14
 1 6 16 64.87 2.14
 -2 6 16 85.18 2.53
 2 6 16 81.76 2.46
 -3 6 16 4.94 1.33
 3 6 16 5.47 1.55
 -4 6 16 40.73 1.85
 4 6 16 47.69 2.18
 -5 6 16 116.03 3.16
 5 6 16 113.42 3.2
 -6 6 16 14.86 1.55
 6 6 16 18.53 1.72
 -7 6 16 41.35 2.34
 7 6 16 43.74 2.41
 -8 6 16 42.19 2.41
 8 6 16 40.66 2.51
 -9 6 16 13.93 2.21
 9 6 16 12.79 2.47
 -10 6 16 2.2 2.15
 10 6 16 1.58 2.63
 -11 6 16 6.91 3.52
 11 6 16 3.87 4.95
 0 7 16 34.91 3.26
 -1 7 16 11.44 1.43
 1 7 16 9.82 1.3
 -2 7 16 14.32 1.62
 2 7 16 11.37 1.5
 -3 7 16 7.7 1.31
 3 7 16 7.58 1.84
 -4 7 16 23.32 1.59
 4 7 16 20.58 1.84
 -5 7 16 54.84 2.25
 5 7 16 53.6 2.35
 -6 7 16 2.92 1.61
 6 7 16 5.04 1.84
 -7 7 16 20.73 2.51
 7 7 16 20.5 2.61
 -8 7 16 6.38 2.66
 8 7 16 9.85 2.82
 -9 7 16 34.48 2.87
 9 7 16 35.17 2.9
 -10 7 16 31.29 3.79
 10 7 16 40.59 4.13
 0 8 16 0.21 2.24
 -1 8 16 127.54 3.27
 1 8 16 125.13 3.67
 -2 8 16 62.45 2.33
 2 8 16 60.38 2.35
 -3 8 16 23.53 1.86
 3 8 16 28.34 2.12
 -4 8 16 24.19 1.98
 4 8 16 19.71 1.89
 -5 8 16 63.57 2.57
 5 8 16 63.32 2.76
 -6 8 16 25.67 2.2
 6 8 16 28.37 2.23
 -7 8 16 30.99 2.98
 7 8 16 27.85 2.82
 -8 8 16 30.09 2.89
 8 8 16 34.93 2.91
 -9 8 16 9.66 2.81
 9 8 16 12.64 3.1
 0 9 16 12.48 2.34
 -1 9 16 13.17 2.73
 1 9 16 14.45 2.87
 -2 9 16 16.28 1.75
 2 9 16 12.3 1.92
 -3 9 16 64.93 2.65
 3 9 16 63.54 2.51
 -4 9 16 33.62 2.34
 4 9 16 33.02 2.55
 -5 9 16 49 2.51
 5 9 16 54.74 2.55
 -6 9 16 47.48 2.99
 6 9 16 47.49 2.94
 -7 9 16 63.6 3.33
 7 9 16 62.82 3.34
 -8 9 16 11.51 3.03
 8 9 16 16.28 3.36
 0 10 16 1.8 2.52
 -1 10 16 3.96 2.45
 1 10 16 1.33 2.85
 -2 10 16 30.94 2.11
 2 10 16 34.32 2.16
 -3 10 16 25.77 2.24
 3 10 16 29.65 2.34
 -4 10 16 45.43 2.6
 4 10 16 50.03 2.55
 -5 10 16 25.56 2.9
 5 10 16 24.09 2.65
 -6 10 16 6.26 2.76
 6 10 16 10.57 2.92
 -7 10 16 19.37 3.86
 7 10 16 10.89 6.91
 0 11 16 4.8 3.26
 -1 11 16 7.02 2.79
 1 11 16 7.79 2.94
 -2 11 16 6.41 3.07
 2 11 16 3.99 2.8
 -3 11 16 5.16 2.92
 3 11 16 3.77 2.39
 -4 11 16 41.5 2.95
 4 11 16 39.34 2.9
 -5 11 16 6.28 3.4
 5 11 16 11.82 5.3
 0 12 16 37.69 6.28
 -1 12 16 32.35 5.74
 1 12 16 20.35 5.96
 0 0 17 0.44 1.02
 1 0 17 9.24 1.05
 2 0 17 170.35 3
 3 0 17 18.74 1.1
 4 0 17 7.49 0.96
 5 0 17 5.55 1.15
 6 0 17 6.42 1.16
 7 0 17 69.53 1.91
 8 0 17 62.76 1.86
 9 0 17 1.61 1.14
 10 0 17 0.25 2.4
 11 0 17 71.84 4.2
 0 1 17 21.43 1.16
 -1 1 17 203.69 3.43
 1 1 17 210.75 3.6
 -2 1 17 3.52 0.79
 2 1 17 5.4 0.88
 -3 1 17 48.44 1.38
 3 1 17 49.92 1.41
 -4 1 17 69.82 1.75
 4 1 17 66.4 1.74
 -5 1 17 8.02 1.01
 5 1 17 7.64 1.14
 -6 1 17 12.57 1.13
 6 1 17 12.02 1.16
 -7 1 17 91.03 2.74
 7 1 17 93.94 2.87
 -8 1 17 5.74 1.63
 8 1 17 1.05 1.58
 -9 1 17 25.3 2.08
 9 1 17 23.23 2.01
 -10 1 17 13.51 2.31
 10 1 17 15.18 2.17
 -11 1 17 2.84 2.32
 11 1 17 4.71 2.34
 0 2 17 3.03 0.89
 -1 2 17 31.11 1.2
 1 2 17 30.58 1.19
 -2 2 17 78.19 1.77
 2 2 17 80.64 1.8
 -3 2 17 35.29 1.26
 3 2 17 36.94 1.35
 -4 2 17 16.02 1.03
 4 2 17 13.41 0.99
 -5 2 17 13.98 1.52
 5 2 17 15.58 1.54
 -6 2 17 24.53 1.69
 6 2 17 23.31 1.8
 -7 2 17 20.71 1.93
 7 2 17 25.31 2.13
 -8 2 17 64.63 2.64
 8 2 17 68.78 2.75
 -9 2 17 24.52 2.15
 9 2 17 27.71 2.22
 -10 2 17 2.21 2.5
 10 2 17 4.47 2.37
 -11 2 17 5.29 3.23
 11 2 17 10 3.24
 0 3 17 20.68 1.06
 -1 3 17 36.75 1.27
 1 3 17 38.35 1.33
 -2 3 17 58.25 1.66
 2 3 17 55.11 1.57
 -3 3 17 44.94 1.87
 3 3 17 44.65 1.95
 -4 3 17 77.77 2.22
 4 3 17 79.93 2.35
 -5 3 17 33.82 2
 5 3 17 38.04 1.89
 -6 3 17 86.47 2.95
 6 3 17 87.12 3.06
 -7 3 17 31.17 1.79
 7 3 17 36.16 1.95
 -8 3 17 16.49 1.77
 8 3 17 18.69 2.04
 -9 3 17 82.41 3.23
 9 3 17 84.34 3.41
 -10 3 17 0.05 2.27
 10 3 17 5.69 2.44
 -11 3 17 3.96 3.63
 11 3 17 6.62 4.77
 0 4 17 1.88 0.98
 -1 4 17 38.54 1.45
 1 4 17 39.56 1.67
 -2 4 17 38.13 1.77
 2 4 17 38.79 1.84
 -3 4 17 40.96 1.8
 3 4 17 40.3 1.78
 -4 4 17 32.39 1.71
 4 4 17 34.15 1.7
 -5 4 17 119.15 3.08
 5 4 17 122.66 3.15
 -6 4 17 29.59 1.9
 6 4 17 35.26 2.12
 -7 4 17 3.63 1.67
 7 4 17 3.69 1.74
 -8 4 17 2.51 1.99
 8 4 17 4.89 1.92
 -9 4 17 21.33 2.78
 9 4 17 22.11 2.87
 -10 4 17 36.2 3.2
 10 4 17 32.16 3.06
 0 5 17 4.37 1.06
 -1 5 17 37.05 1.93
 1 5 17 37.37 2
 -2 5 17 24.46 1.74
 2 5 17 21.93 1.67
 -3 5 17 35.51 2.13
 3 5 17 37.84 2.26
 -4 5 17 1.83 2.07
 4 5 17 2.88 1.9
 -5 5 17 55.78 2.25
 5 5 17 58.9 2.47
 -6 5 17 23.92 2.56
 6 5 17 28.37 2.67
 -7 5 17 162.29 5.12
 7 5 17 159.45 5.13
 -8 5 17 26.31 2.58
 8 5 17 24.63 2.42
 -9 5 17 5.44 2.77
 9 5 17 3.15 2.9
 -10 5 17 26.76 3.7
 10 5 17 36.23 4.49
 0 6 17 313.06 10.09
 -1 6 17 5.14 1.52
 1 6 17 3.7 1.59
 -2 6 17 115.57 3.51
 2 6 17 119.64 3.42
 -3 6 17 0.56 1.5
 3 6 17 2.28 1.53
 -4 6 17 49.31 2.36
 4 6 17 48.75 2.25
 -5 6 17 50.36 2.39
 5 6 17 52.88 2.43
 -6 6 17 96.9 3.62
 6 6 17 96.45 3.72
 -7 6 17 46.17 3.17
 7 6 17 51.8 3.4
 -8 6 17 45.26 3.26
 8 6 17 49.33 3.38
 -9 6 17 20.04 2.88
 9 6 17 21.06 3.1
 0 7 17 37.83 3.03
 -1 7 17 54.85 2.28
 1 7 17 50.82 2
 -2 7 17 39.02 2.41
 2 7 17 35.94 2.2
 -3 7 17 60.85 2.57
 3 7 17 60.56 2.52
 -4 7 17 18.95 1.89
 4 7 17 17.37 2.03
 -5 7 17 61.22 2.94
 5 7 17 65.09 2.88
 -6 7 17 6.2 2.24
 6 7 17 7.82 2.33
 -7 7 17 17.62 2.92
 7 7 17 11.95 2.73
 -8 7 17 14.06 2.82
 8 7 17 17.61 2.89
 0 8 17 16.8 3.73
 -1 8 17 10.69 2.5
 1 8 17 12.2 2.73
 -2 8 17 12.99 1.9
 2 8 17 9.78 1.81
 -3 8 17 44.28 2.63
 3 8 17 51.94 2.58
 -4 8 17 37.95 2.96
 4 8 17 27.98 2.42
 -5 8 17 73.99 2.9
 5 8 17 76.78 3.05
 -6 8 17 33.59 2.9
 6 8 17 31.07 3.01
 -7 8 17 54.95 3.48
 7 8 17 53.28 3.36
 0 9 17 17.59 3.12
 -1 9 17 59.06 4.07
 1 9 17 58.54 4.31
 -2 9 17 56.79 2.45
 2 9 17 55.02 2.39
 -3 9 17 21.72 2.54
 3 9 17 22.93 2.48
 -4 9 17 33.75 2.92
 4 9 17 32.45 2.59
 -5 9 17 35.33 2.88
 5 9 17 28.5 3.01
 -6 9 17 19.8 3.71
 6 9 17 22.62 3.83
 0 10 17 3.72 3.41
 -1 10 17 0.43 2.7
 1 10 17 1.74 2.83
 -2 10 17 32.43 4.14
 2 10 17 39.52 4.13
 -3 10 17 43.11 3.1
 3 10 17 51.48 3.09
 -4 10 17 27.75 4.01
 4 10 17 19.88 4.51
 0 0 18 332.84 7.56
 1 0 18 7.67 1.32
 2 0 18 2.71 1.07
 3 0 18 6.57 1.3
 4 0 18 3.62 1.5
 5 0 18 3.86 1.4
 6 0 18 171.85 3.61
 7 0 18 7.16 1.59
 8 0 18 1.29 1.36
 9 0 18 2.27 3.19
 0 1 18 1.71 1.11
 -1 1 18 115.05 2.36
 1 1 18 116.12 2.45
 -2 1 18 100.24 2.28
 2 1 18 102.58 2.33
 -3 1 18 2.19 1.08
 3 1 18 2.42 1.2
 -4 1 18 128.82 2.94
 4 1 18 122.46 2.81
 -5 1 18 7.91 1.34
 5 1 18 9.01 1.29
 -6 1 18 8.68 1.93
 6 1 18 5.86 2.05
 -7 1 18 55.26 2.64
 7 1 18 54.31 2.58
 -8 1 18 2.49 1.96
 8 1 18 1.28 2.05
 -9 1 18 6.93 2.44
 9 1 18 5.65 2.25
 0 2 18 42.56 1.54
 -1 2 18 44.9 1.56
 1 2 18 46.08 1.58
 -2 2 18 18.85 1.34
 2 2 18 21.06 1.41
 -3 2 18 17.91 1.23
 3 2 18 16.83 1.25
 -4 2 18 56.03 2.14
 4 2 18 52.34 2.09
 -5 2 18 61.58 2.74
 5 2 18 60.79 2.72
 -6 2 18 18.13 2.11
 6 2 18 21.13 2.09
 -7 2 18 40.02 2.65
 7 2 18 44.04 2.66
 -8 2 18 97.42 3.67
 8 2 18 106.15 3.76
 -9 2 18 6.88 2.28
 9 2 18 5.78 2.44
 0 3 18 5.42 1.22
 -1 3 18 45.03 1.88
 1 3 18 43.45 1.69
 -2 3 18 34.07 1.38
 2 3 18 35.75 1.44
 -3 3 18 37.84 2
 3 3 18 42.86 2.1
 -4 3 18 24.37 1.85
 4 3 18 23.02 1.81
 -5 3 18 47.66 2.54
 5 3 18 45.27 2.48
 -6 3 18 20.71 2.07
 6 3 18 20.48 2.12
 -7 3 18 82.37 3.11
 7 3 18 81.39 3.1
 -8 3 18 52.1 2.86
 8 3 18 52.28 2.9
 -9 3 18 15.11 2.69
 9 3 18 21.6 3.02
 0 4 18 51.88 1.74
 -1 4 18 9.62 1.31
 1 4 18 8.1 1.36
 -2 4 18 34.55 1.91
 2 4 18 41.05 2.25
 -3 4 18 13.21 2.16
 3 4 18 13.43 2.11
 -4 4 18 4.24 2.37
 4 4 18 4.92 2.34
 -5 4 18 3.44 2.04
 5 4 18 2.36 1.94
 -6 4 18 6.44 2.11
 6 4 18 8.06 2.86
 -7 4 18 8.64 2.53
 7 4 18 8.81 2.31
 -8 4 18 93.45 3.88
 8 4 18 82.44 3.67
 -9 4 18 12.15 7.81
 9 4 18 13.72 6.52
 0 5 18 31.05 1.55
 -1 5 18 56.45 2.65
 1 5 18 56.1 2.58
 -2 5 18 46.73 2.27
 2 5 18 48.22 2.37
 -3 5 18 28.62 2.25
 3 5 18 27.84 2.41
 -4 5 18 34.84 2.56
 4 5 18 33.58 2.5
 -5 5 18 42.62 3.12
 5 5 18 45.35 2.87
 -6 5 18 1.64 2.77
 6 5 18 1.8 2.96
 -7 5 18 2.61 3.02
 7 5 18 1.99 3.3
 -8 5 18 13.1 3.73
 8 5 18 18.83 4.07
 0 6 18 5.55 2.33
 -1 6 18 28.51 2.07
 1 6 18 29.55 1.93
 -2 6 18 43.84 2.47
 2 6 18 42.97 2.3
 -3 6 18 3.41 2.06
 3 6 18 4.73 2.23
 -4 6 18 4.69 2.1
 4 6 18 6.1 2.11
 -5 6 18 8 2.09
 5 6 18 6.44 2.15
 -6 6 18 24.42 3.01
 6 6 18 21.83 3.01
 -7 6 18 15.63 3.02
 7 6 18 18.69 3.11
 0 7 18 91.28 5.1
 -1 7 18 105.27 5.12
 1 7 18 105.72 4.82
 -2 7 18 41.22 2.49
 2 7 18 40.67 2.42
 -3 7 18 33.05 2.44
 3 7 18 32.41 2.42
 -4 7 18 19.56 2.34
 4 7 18 16.62 2.24
 -5 7 18 8.08 2.8
 5 7 18 6.35 2.79
 -6 7 18 27.9 3.47
 6 7 18 38.95 3.55
 0 8 18 10.13 3.41
 -1 8 18 28.15 4.47
 1 8 18 31.01 4.29
 -2 8 18 22.3 2.35
 2 8 18 24.48 2.29
 -3 8 18 3.72 2.39
 3 8 18 7.91 2.35
 -4 8 18 14.3 2.81
 4 8 18 11.01 2.58
 -5 8 18 19.44 3.41
 5 8 18 24.31 5.97
 0 9 18 9.95 5.29
 -1 9 18 45.43 5.04
 1 9 18 46.08 4.89
 -2 9 18 54.55 5.3
 2 9 18 54.47 5.74
 0 0 19 0.93 1.67
 1 0 19 4.63 1.46
 2 0 19 30.96 1.73
 3 0 19 3.19 1.63
 4 0 19 27.93 2.02
 5 0 19 4.43 1.91
 6 0 19 161.58 3.87
 7 0 19 12.06 2.43
 8 0 19 50.95 6.59
 0 1 19 61.7 2.04
 -1 1 19 22.83 1.65
 1 1 19 26.56 1.74
 -2 1 19 39.7 1.89
 2 1 19 34.02 1.74
 -3 1 19 49.19 1.99
 3 1 19 45.18 1.93
 -4 1 19 30.69 1.88
 4 1 19 27.19 1.95
 -5 1 19 127.66 4.16
 5 1 19 127.91 4.03
 -6 1 19 24.8 2.72
 6 1 19 27.38 2.66
 -7 1 19 38.47 2.78
 7 1 19 44.33 2.75
 0 2 19 19.54 1.98
 -1 2 19 7.86 1.7
 1 2 19 4.6 1.83
 -2 2 19 12.02 1.55
 2 2 19 11.71 1.5
 -3 2 19 70.91 2.03
 3 2 19 74.67 2.2
 -4 2 19 17.06 2.54
 4 2 19 18.54 2.42
 -5 2 19 4.91 2.3
 5 2 19 5.68 2.33
 -6 2 19 35.35 2.87
 6 2 19 39.06 2.95
 -7 2 19 36.23 3.05
 7 2 19 41.9 3.24
 0 3 19 2.22 1.58
 -1 3 19 1.83 1.57
 1 3 19 2.85 1.55
 -2 3 19 75.12 3.07
 2 3 19 71.88 2.57
 -3 3 19 8.04 2
 3 3 19 6.65 2.02
 -4 3 19 2.26 2.28
 4 3 19 2.91 2.63
 -5 3 19 30.07 2.62
 5 3 19 31.21 2.61
 -6 3 19 22.83 2.76
 6 3 19 25.69 2.7
 -7 3 19 9.59 3.35
 7 3 19 15.54 3.89
 0 4 19 11.48 1.62
 -1 4 19 4.78 2.57
 1 4 19 5.84 2.14
 -2 4 19 40.95 2.8
 2 4 19 36.73 2.51
 -3 4 19 2.32 2.01
 3 4 19 2.42 2.1
 -4 4 19 3.38 2.11
 4 4 19 9.87 2.47
 -5 4 19 7.43 2.67
 5 4 19 6.42 2.49
 -6 4 19 28.74 3.43
 6 4 19 35.04 3.64
 0 5 19 1.04 4.11
 -1 5 19 6.1 2.6
 1 5 19 5.14 2.4
 -2 5 19 24.4 2.56
 2 5 19 25.16 2.51
 -3 5 19 91.45 3.64
 3 5 19 98.02 3.77
 -4 5 19 44.52 2.72
 4 5 19 37.5 2.67
 -5 5 19 32.31 3.17
 5 5 19 36.94 3.41
 6 5 19 78.25 8.17
 0 6 19 54.34 4.84
 -1 6 19 11.16 2.25
 1 6 19 6.75 1.92
 -2 6 19 5.4 2.57
 2 6 19 6.69 2.38
 -3 6 19 3.44 2.95
 3 6 19 3.5 2.59
 -4 6 19 32.69 3.08
 4 6 19 37.85 3.97
 0 7 19 48.4 4.46
 -1 7 19 148.77 7.39
 1 7 19 151.07 7.61
 -2 7 19 7.08 3.96
 2 7 19 13.77 5.61
 3 7 19 15 8.75
 0 0 20 2.65 3
 1 0 20 71.66 2.81
 2 0 20 5.74 1.86
 3 0 20 17.54 2.23
 4 0 20 5.28 2.22
 5 0 20 30.77 7.65
 0 1 20 127.79 3.45
 -1 1 20 3.2 1.68
 1 1 20 2.65 2.01
 -2 1 20 20.4 2.05
 2 1 20 22.04 2.22
 -3 1 20 15.24 2.08
 3 1 20 13.56 2.14
 -4 1 20 13.57 3.26
 4 1 20 13.64 2.35
 -5 1 20 32.73 5.19
 5 1 20 29.85 7.54
 0 2 20 0.97 1.81
 -1 2 20 93.03 3.06
 1 2 20 90.8 2.92
 -2 2 20 11.99 2.18
 2 2 20 8.58 2.03
 -3 2 20 3.47 3.34
 3 2 20 3.25 2.61
 -4 2 20 58.71 3.73
 4 2 20 70.95 4.72
 0 3 20 44.14 2.52
 -1 3 20 5.8 2.23
 1 3 20 7.98 2.15
 -2 3 20 32.32 3.26
 2 3 20 35.47 3.29
 -3 3 20 55.26 4.04
 3 3 20 63.49 4.58
 -4 3 20 7.16 4.92
 4 3 20 13.41 7.82
 0 4 20 7.11 2.99
 -1 4 20 8.51 2.8
 1 4 20 16.26 3.23
 -2 4 20 12.02 3.88
 2 4 20 10.09 3.97
 -3 4 20 24.54 5.42
 3 4 20 24.33 8.65

_iucr_refine_fcf_details
;
data_4
_computing_structure_refinement   'olex2.refine 1.3 (Bourhis et al., 2015)'
_computing_data_collection        'XDS (Kabsch, 1991)'   
_shelx_refln_list_code            4
loop_
  _space_group_symop_id
  _space_group_symop_operation_xyz
  1  x,y,z
  2  x+1/2,-y+1/2,-z
  3  -x,y+1/2,-z+1/2
  4  -x+1/2,-y,z+1/2

_space_group_crystal_system       orthorhombic
_space_group_IT_number            19
_space_group_name_H-M_alt         'P 21 21 21'
_space_group_name_Hall            ' P 2ac 2ab'
_symmetry_space_group_name_H-M    'P 21 21 21'
_symmetry_space_group_name_Hall   ' P 2ac 2ab'
_symmetry_Int_Tables_number       19
_cell_length_a                    9.854(3)
_cell_length_b                    9.249(3)
_cell_length_c                    10.144(2)
_cell_angle_alpha                 90
_cell_angle_beta                  90
_cell_angle_gamma                 90
_cell_volume                      924.5(5)
loop_
  _refln_index_h
  _refln_index_k
  _refln_index_l
  _refln_F_squared_calc
  _refln_F_squared_meas
  _refln_F_squared_sigma
  _refln_F_squared_weight
  _refln_observed_status
-20 -2 -1 17.604 22.928 4.983 11.072 o
-20 -1 -2 12.518 15.338 4.178 15.782 o
-20 -1 -1 42.072 44.185 3.004 24.777 o
-19 -6 -2 105.370 78.572 7.251 4.792 o
-19 -6 -1 5.748 11.857 3.442 23.409 o
-19 -5 -4 0.350 8.654 3.133 28.720 o
-19 -5 -3 21.845 22.291 2.447 39.981 o
-19 -5 -2 0.961 3.302 2.288 53.839 o
-19 -5 -1 20.383 21.476 2.387 42.112 o
-19 -4 -5 1.937 10.842 2.905 33.002 o
-19 -4 -4 17.456 20.352 2.139 51.700 o
-19 -4 -3 29.606 32.119 2.427 37.738 o
-19 -4 -2 75.253 77.636 3.094 19.371 o
-19 -4 -1 31.628 33.979 2.318 39.793 o
-19 -3 -6 42.376 32.855 3.103 24.035 o
-19 -3 -5 23.014 19.785 2.208 47.354 o
-19 -3 -4 17.163 15.557 2.447 41.797 o
-19 -3 -3 10.249 5.222 2.357 47.853 o
-19 -3 -2 48.343 48.243 2.536 30.565 o
-19 -3 -1 15.739 15.199 2.029 58.198 o
-19 -2 -6 28.684 27.941 2.716 32.016 o
-19 -2 -5 26.981 29.622 2.546 35.715 o
-19 -2 -4 22.974 23.883 2.228 46.071 o
-19 -2 -3 62.536 62.199 2.636 26.061 o
-19 -2 -2 15.955 16.502 2.367 44.464 o
-19 -2 -1 16.877 19.854 2.049 55.797 o
-19 -1 -6 14.786 12.503 2.328 46.669 o
-19 -1 -5 6.426 6.804 2.049 63.339 o
-19 -1 -4 64.537 64.805 2.765 24.126 o
-19 -1 -3 4.746 7.709 2.019 65.706 o
-19 -1 -2 68.220 66.456 2.745 23.837 o
-19 -1 -1 14.757 17.119 1.751 74.062 o
-18 -8 -3 27.141 23.783 2.835 30.283 o
-18 -8 -2 7.985 6.605 2.477 44.006 o
-18 -8 -1 39.471 40.972 3.113 23.804 o
-18 -7 -5 59.004 50.372 3.034 22.480 o
-18 -7 -4 20.138 23.127 2.536 37.890 o
-18 -7 -3 0.912 0.000 1.820 85.649 o
-18 -7 -2 37.602 39.340 2.367 36.639 o
-18 -7 -1 6.093 9.708 2.119 59.050 o
-18 -6 -6 26.802 24.519 2.417 39.430 o
-18 -6 -5 18.878 21.297 2.079 53.424 o
-18 -6 -4 40.046 42.892 2.566 31.843 o
-18 -6 -3 11.573 12.941 2.109 56.637 o
-18 -6 -2 76.963 75.856 3.044 19.712 o
-18 -6 -1 34.578 36.386 2.357 37.851 o
-18 -5 -7 6.082 11.827 2.367 47.716 o
-18 -5 -6 55.182 55.972 2.338 32.019 o
-18 -5 -5 43.650 40.216 2.228 38.296 o
-18 -5 -4 54.003 56.827 2.497 29.601 o
-18 -5 -3 0.761 2.357 2.069 65.927 o
-18 -5 -2 24.599 25.982 2.188 46.577 o
-18 -5 -1 1.601 1.144 1.582 111.376 o
-18 -4 -8 75.000 62.268 3.442 17.260 o
-18 -4 -7 3.714 3.899 1.900 75.502 o
-18 -4 -6 36.643 37.073 1.970 47.770 o
-18 -4 -5 70.621 69.251 2.566 25.389 o
-18 -4 -4 0.141 0.338 1.562 116.908 o
-18 -4 -3 23.766 22.948 1.820 62.563 o
-18 -4 -2 12.735 9.917 1.592 91.521 o
-18 -4 -1 26.812 30.070 2.119 47.535 o
-18 -3 -8 28.977 25.872 2.059 49.565 o
-18 -3 -7 44.711 44.125 2.318 35.668 o
-18 -3 -6 12.310 11.459 1.910 67.281 o
-18 -3 -5 44.532 43.886 2.099 40.633 o
-18 -3 -4 7.924 7.490 1.601 97.095 o
-18 -3 -3 11.619 11.061 1.601 91.163 o
-18 -3 -2 1.048 1.174 1.353 152.126 o
-18 -3 -1 43.988 42.106 1.960 44.651 o
-18 -2 -9 50.653 29.204 2.994 24.794 o
-18 -2 -8 0.461 2.308 1.492 125.704 o
-18 -2 -7 24.299 22.301 2.059 51.952 o
-18 -2 -6 4.247 3.481 1.810 82.497 o
-18 -2 -5 22.055 24.480 1.900 59.222 o
-18 -2 -4 72.776 72.206 2.517 25.483 o
-18 -2 -3 20.891 22.799 1.810 64.737 o
-18 -2 -2 32.219 31.124 1.999 49.498 o
-18 -2 -1 94.917 91.363 2.755 19.774 o
-18 -1 -9 1.804 3.432 2.606 41.463 o
-18 -1 -8 58.202 56.211 2.556 28.130 o
-18 -1 -7 53.623 52.401 2.497 30.017 o
-18 -1 -6 0.224 4.446 2.387 49.554 o
-18 -1 -5 12.979 13.995 1.940 64.478 o
-18 -1 -4 14.893 19.506 1.890 64.737 o
-18 -1 -3 0.798 2.954 1.641 103.499 o
-18 -1 -2 11.818 12.324 1.761 77.264 o
-18 -1 -1 41.470 44.742 1.860 47.916 o
-17 -10 -1 9.951 10.534 3.173 27.068 o
-17 -9 -5 9.730 13.080 2.895 32.082 o
-17 -9 -4 16.442 14.354 2.049 57.135 o
-17 -9 -3 29.418 31.482 2.566 34.660 o
-17 -9 -2 16.739 18.163 2.357 44.369 o
-17 -9 -1 11.250 12.305 2.159 54.593 o
-17 -8 -6 19.222 23.286 2.377 42.471 o
-17 -8 -5 17.041 17.477 2.079 54.895 o
-17 -8 -4 23.301 24.400 1.979 55.148 o
-17 -8 -3 5.119 5.909 1.761 85.158 o
-17 -8 -2 1.088 1.452 1.810 85.841 o
-17 -8 -1 39.110 40.196 2.407 35.376 o
-17 -7 -8 52.800 48.929 3.541 18.219 o
-17 -7 -7 3.463 3.840 1.970 70.653 o
-17 -7 -6 85.507 80.302 2.716 21.535 o
-17 -7 -5 3.205 3.481 1.482 121.553 o
-17 -7 -4 1.378 3.481 1.562 112.789 o
-17 -7 -3 16.476 18.054 1.960 60.621 o
-17 -7 -2 6.147 6.296 1.691 90.525 o
-17 -7 -1 36.509 40.355 2.129 42.642 o
-17 -6 -8 69.433 67.888 2.646 24.715 o
-17 -6 -7 31.363 33.074 2.079 46.828 o
-17 -6 -6 9.379 12.006 1.701 84.048 o
-17 -6 -5 18.036 19.496 1.651 77.460 o
-17 -6 -4 39.602 42.812 2.228 38.970 o
-17 -6 -3 63.419 61.711 2.407 29.016 o
-17 -6 -2 38.008 37.998 2.109 43.090 o
-17 -6 -1 58.798 59.851 2.338 31.001 o
-17 -5 -9 11.432 11.887 2.129 55.969 o
-17 -5 -8 43.256 45.020 2.348 35.269 o
-17 -5 -7 17.829 21.008 1.790 68.223 o
-17 -5 -6 92.258 94.188 2.646 20.739 o
-17 -5 -5 49.460 49.278 1.960 41.771 o
-17 -5 -4 20.639 22.868 1.572 79.386 o
-17 -5 -3 5.244 4.009 1.790 83.216 o
-17 -5 -2 22.002 25.474 1.741 67.008 o
-17 -5 -1 0.861 1.681 1.293 165.858 o
-17 -4 -10 27.965 27.354 3.302 23.029 o
-17 -4 -9 60.095 59.105 2.417 29.628 o
-17 -4 -8 41.819 43.051 2.089 41.764 o
-17 -4 -7 3.987 1.582 1.323 150.416 o
-17 -4 -6 20.879 22.819 1.552 80.585 o
-17 -4 -5 9.241 7.550 1.442 114.036 o
-17 -4 -4 20.175 22.182 1.373 95.788 o
-17 -4 -3 110.200 105.777 2.974 16.557 o
-17 -4 -2 7.283 6.376 1.363 130.138 o
-17 -4 -1 41.955 42.931 1.870 47.779 o
-17 -3 -10 48.662 47.984 2.517 30.865 o
-17 -3 -9 40.345 42.742 2.079 42.496 o
-17 -3 -8 72.265 70.186 2.377 27.359 o
-17 -3 -7 104.781 102.932 2.795 18.153 o
-17 -3 -6 16.418 16.144 1.592 84.765 o
-17 -3 -5 183.088 181.573 3.999 8.430 o
-17 -3 -4 59.795 60.568 1.989 36.698 o
-17 -3 -3 4.492 4.436 1.114 196.402 o
-17 -3 -2 3.568 5.003 1.184 179.316 o
-17 -3 -1 31.251 33.740 1.631 64.157 o
-17 -2 -10 16.938 16.761 1.999 58.748 o
-17 -2 -9 32.102 33.949 2.059 47.067 o
-17 -2 -8 52.716 53.943 2.318 33.027 o
-17 -2 -7 26.715 29.692 1.661 66.874 o
-17 -2 -6 6.804 6.923 1.363 130.552 o
-17 -2 -5 100.700 97.759 2.596 20.113 o
-17 -2 -4 138.612 135.876 3.591 11.585 o
-17 -2 -3 3.474 3.661 1.134 196.608 o
-17 -2 -2 141.439 141.845 3.740 10.889 o
-17 -2 -1 16.369 17.129 1.482 93.627 o
-17 -1 -11 26.126 23.395 2.536 36.698 o
-17 -1 -10 12.346 9.420 2.218 52.119 o
-17 -1 -9 43.208 44.990 2.069 41.586 o
-17 -1 -8 15.197 16.273 1.671 79.661 o
-17 -1 -7 82.222 80.899 2.387 25.041 o
-17 -1 -6 42.493 48.163 2.168 38.964 o
-17 -1 -5 10.551 9.370 1.323 126.789 o
-17 -1 -4 42.148 43.866 1.850 48.122 o
-17 -1 -3 4.607 6.635 1.462 119.533 o
-17 -1 -2 17.906 17.238 1.313 108.225 o
-17 -1 -1 81.914 82.739 2.477 24.046 o
-16 -11 -3 19.730 19.247 2.805 32.172 o
-16 -11 -2 6.443 10.872 2.467 44.202 o
-16 -11 -1 6.995 10.116 2.546 41.601 o
-16 -10 -6 19.069 21.794 3.312 23.805 o
-16 -10 -5 4.023 2.825 2.407 47.959 o
-16 -10 -4 8.750 9.778 2.069 60.491 o
-16 -10 -3 16.140 18.123 1.950 61.272 o
-16 -10 -2 32.537 39.559 2.417 36.571 o
-16 -10 -1 95.374 91.910 3.263 16.285 o
-16 -9 -7 20.473 20.083 3.054 27.525 o
-16 -9 -6 17.776 17.278 2.129 52.544 o
-16 -9 -5 12.185 12.742 2.079 57.856 o
-16 -9 -4 13.221 14.761 1.800 72.625 o
-16 -9 -3 69.192 71.688 2.328 28.358 o
-16 -9 -2 26.894 29.204 1.890 56.236 o
-16 -9 -1 20.983 22.013 2.079 52.481 o
-16 -8 -9 4.748 17.755 4.158 16.137 o
-16 -8 -8 1.750 4.506 2.646 40.157 o
-16 -8 -7 41.336 39.848 1.920 47.095 o
-16 -8 -6 70.718 70.524 2.457 26.585 o
-16 -8 -5 9.024 8.485 1.592 96.331 o
-16 -8 -4 17.465 19.695 1.522 87.616 o
-16 -8 -3 37.355 36.764 1.979 47.262 o
-16 -8 -2 101.418 100.107 2.686 19.295 o
-16 -8 -1 4.225 5.351 1.512 114.108 o
-16 -7 -10 33.831 29.473 5.710 8.317 o
-16 -7 -9 0.160 0.587 2.288 54.543 o
-16 -7 -8 86.980 88.897 3.899 13.321 o
-16 -7 -7 18.220 20.570 1.691 74.231 o
-16 -7 -6 40.949 41.608 1.989 44.913 o
-16 -7 -5 14.258 16.025 1.452 99.723 o
-16 -7 -4 17.519 19.645 1.542 85.982 o
-16 -7 -3 18.816 20.123 1.422 94.336 o
-16 -7 -2 16.198 18.024 1.373 103.886 o
-16 -7 -1 63.127 62.686 2.457 28.292 o
-16 -6 -10 8.463 6.983 2.924 32.000 o
-16 -6 -9 23.983 25.365 2.646 34.405 o
-16 -6 -8 26.216 25.256 1.651 69.228 o
-16 -6 -7 15.198 16.840 1.512 92.416 o
-16 -6 -6 40.398 43.081 1.731 52.813 o
-16 -6 -5 20.287 23.057 1.482 86.160 o
-16 -6 -4 107.110 111.088 2.765 17.825 o
-16 -6 -3 101.929 104.563 2.725 18.782 o
-16 -6 -2 32.858 32.069 1.412 74.754 o
-16 -6 -1 50.511 52.013 1.989 40.362 o
-16 -5 -11 6.191 6.844 2.636 39.420 o
-16 -5 -10 55.501 54.092 3.034 22.633 o
-16 -5 -9 2.605 4.586 1.432 129.616 o
-16 -5 -8 1.593 2.477 1.343 151.207 o
-16 -5 -7 52.278 56.887 2.009 38.755 o
-16 -5 -6 37.261 40.564 1.701 55.974 o
-16 -5 -5 15.791 16.950 1.323 110.698 o
-16 -5 -4 46.028 46.970 1.741 49.211 o
-16 -5 -3 202.110 199.876 4.347 7.197 o
-16 -5 -2 8.915 10.027 1.164 157.618 o
-16 -5 -1 56.292 57.524 1.940 39.014 o
-16 -4 -11 24.870 23.644 2.636 34.619 o
-16 -4 -10 28.491 31.990 1.890 54.878 o
-16 -4 -9 74.040 73.170 2.208 28.976 o
-16 -4 -8 44.551 48.034 1.989 42.734 o
-16 -4 -7 140.697 144.719 3.322 12.234 o
-16 -4 -6 84.994 87.932 2.437 23.724 o
-16 -4 -5 38.464 39.370 1.681 56.410 o
-16 -4 -4 45.855 47.298 1.721 49.804 o
-16 -4 -3 44.447 45.378 1.631 53.679 o
-16 -4 -2 29.701 31.104 1.482 73.896 o
-16 -4 -1 2.834 2.865 0.845 336.319 o
-16 -3 -12 12.487 13.806 2.666 36.877 o
-16 -3 -11 15.086 14.950 1.820 70.063 o
-16 -3 -10 0.269 1.005 1.592 111.942 o
-16 -3 -9 19.777 22.968 1.731 69.826 o
-16 -3 -8 36.674 36.784 1.631 60.019 o
-16 -3 -7 0.379 2.228 1.293 166.496 o
-16 -3 -6 31.306 31.691 1.552 68.703 o
-16 -3 -5 18.777 16.910 1.343 104.049 o
-16 -3 -4 22.638 25.703 1.403 88.376 o
-16 -3 -3 38.471 41.111 1.631 57.826 o
-16 -3 -2 81.417 83.068 2.178 27.276 o
-16 -3 -1 2.023 3.024 0.925 295.615 o
-16 -2 -12 14.865 18.491 2.696 35.356 o
-16 -2 -11 12.006 13.239 1.840 71.303 o
-16 -2 -10 67.879 70.375 2.457 27.005 o
-16 -2 -9 24.485 25.852 1.691 68.006 o
-16 -2 -8 118.227 120.041 2.944 15.698 o
-16 -2 -7 29.197 35.978 1.691 61.966 o
-16 -2 -6 20.503 20.640 1.353 98.140 o
-16 -2 -5 0.132 1.661 0.855 375.604 o
-16 -2 -4 30.286 34.327 1.621 65.053 o
-16 -2 -3 51.724 52.908 1.761 45.304 o
-16 -2 -2 8.024 10.136 0.995 201.299 o
-16 -2 -1 9.677 11.071 1.144 157.695 o
-16 -1 -12 40.547 41.479 2.288 37.526 o
-16 -1 -11 55.860 54.957 2.208 34.236 o
-16 -1 -10 22.089 24.460 1.562 78.129 o
-16 -1 -9 46.310 48.362 1.701 49.977 o
-16 -1 -8 6.397 7.152 1.253 150.940 o
-16 -1 -7 271.266 256.007 4.834 5.129 o
-16 -1 -6 76.119 80.660 2.308 26.812 o
-16 -1 -5 77.507 79.885 2.238 27.470 o
-16 -1 -4 157.435 154.935 3.452 10.933 o
-16 -1 -3 14.815 15.348 1.094 145.548 o
-16 -1 -2 49.814 49.437 1.552 52.596 o
-16 -1 -1 14.916 15.766 1.194 129.774 o
-15 -12 -4 29.375 33.144 3.412 21.447 o
-15 -12 -3 46.196 42.494 2.676 29.074 o
-15 -12 -2 13.993 16.144 2.308 47.087 o
-15 -12 -1 86.541 80.153 3.223 17.491 o
-15 -11 -6 3.094 3.939 2.676 39.097 o
-15 -11 -5 37.202 34.755 2.228 40.599 o
-15 -11 -4 26.899 27.454 2.089 48.970 o
-15 -11 -3 3.759 3.243 2.049 65.486 o
-15 -11 -2 66.493 66.953 2.656 25.019 o
-15 -11 -1 66.715 64.974 2.636 25.348 o
-15 -10 -8 35.105 32.218 3.193 23.597 o
-15 -10 -7 14.054 13.399 2.576 38.985 o
-15 -10 -6 19.092 19.208 1.771 69.160 o
-15 -10 -5 42.765 41.897 1.979 44.544 o
-15 -10 -4 112.592 108.572 2.984 16.243 o
-15 -10 -3 5.091 4.148 1.462 120.809 o
-15 -10 -2 26.467 30.199 1.691 65.343 o
-15 -10 -1 6.513 5.670 1.651 94.443 o
-15 -9 -9 79.158 70.326 3.840 14.338 o
-15 -9 -8 8.099 8.843 2.437 45.067 o
-15 -9 -7 30.393 30.905 2.497 36.071 o
-15 -9 -6 23.102 26.638 1.572 75.736 o
-15 -9 -5 18.657 18.889 1.522 86.811 o
-15 -9 -4 41.627 41.887 1.790 50.576 o
-15 -9 -3 9.228 7.759 1.154 162.228 o
-15 -9 -2 0.414 1.333 1.233 184.040 o
-15 -9 -1 25.681 29.473 1.810 60.254 o
-15 -8 -10 42.247 39.052 2.795 27.984 o
-15 -8 -9 64.139 61.164 3.143 20.483 o
-15 -8 -8 1.139 7.241 2.019 67.679 o
-15 -8 -7 20.650 21.356 1.442 89.824 o
-15 -8 -6 96.239 95.631 2.497 21.443 o
-15 -8 -5 17.958 21.028 1.542 84.876 o
-15 -8 -4 4.242 6.187 1.154 182.502 o
-15 -8 -3 110.006 116.768 2.805 17.143 o
-15 -8 -2 14.662 15.139 1.323 114.036 o
-15 -8 -1 5.582 6.177 1.174 172.505 o
-15 -7 -11 16.980 19.576 2.924 30.188 o
-15 -7 -10 56.917 55.524 3.571 17.554 o
-15 -7 -9 7.264 6.396 2.089 60.833 o
-15 -7 -8 12.594 16.512 2.129 54.626 o
-15 -7 -7 42.223 45.269 1.691 52.796 o
-15 -7 -6 26.765 27.404 1.432 81.156 o
-15 -7 -5 108.308 105.478 2.566 19.234 o
-15 -7 -4 55.251 56.449 1.840 41.617 o
-15 -7 -3 58.574 60.448 1.790 41.014 o
-15 -7 -2 28.640 31.343 1.442 77.007 o
-15 -7 -1 0.872 0.706 1.174 202.110 o
-15 -6 -12 10.487 11.738 2.606 39.005 o
-15 -6 -11 13.763 11.300 2.626 37.901 o
-15 -6 -10 30.814 34.447 2.447 36.772 o
-15 -6 -9 16.910 21.386 2.069 54.600 o
-15 -6 -8 11.266 11.907 1.263 131.689 o
-15 -6 -7 40.011 41.668 1.621 57.225 o
-15 -6 -6 118.202 116.748 2.815 16.486 o
-15 -6 -5 15.875 16.691 1.184 128.069 o
-15 -6 -4 14.961 16.442 1.154 134.606 o
-15 -6 -3 76.718 74.473 1.950 31.800 o
-15 -6 -2 81.346 80.163 2.069 28.810 o
-15 -6 -1 112.571 118.429 2.795 16.945 o
-15 -5 -12 29.314 25.773 2.626 33.901 o
-15 -5 -11 2.585 4.536 1.940 73.069 o
-15 -5 -10 1.556 3.601 1.621 104.640 o
-15 -5 -9 28.047 28.299 1.532 73.507 o
-15 -5 -8 55.978 58.230 1.810 41.763 o
-15 -5 -7 18.939 17.815 1.313 106.199 o
-15 -5 -6 25.473 28.747 1.412 83.095 o
-15 -5 -5 11.778 14.115 1.273 126.830 o
-15 -5 -4 0.929 3.004 0.925 306.865 o
-15 -5 -3 163.323 161.192 3.481 10.520 o
-15 -5 -2 5.567 8.833 1.025 208.080 o
-15 -5 -1 25.720 26.877 1.154 103.987 o
-15 -4 -13 0.882 5.113 2.676 39.380 o
-15 -4 -12 37.377 36.366 2.686 30.637 o
-15 -4 -11 13.393 15.030 2.009 60.283 o
-15 -4 -10 22.502 25.584 1.432 86.331 o
-15 -4 -9 11.201 12.255 1.283 128.465 o
-15 -4 -8 49.794 52.471 1.790 45.325 o
-15 -4 -7 63.284 66.675 1.940 35.949 o
-15 -4 -6 0.660 1.283 0.845 378.670 o
-15 -4 -5 23.998 26.280 1.253 98.385 o
-15 -4 -4 45.645 49.089 1.601 53.163 o
-15 -4 -3 17.178 18.462 1.094 135.421 o
-15 -4 -2 71.693 73.180 1.950 33.031 o
-15 -4 -1 22.608 24.768 1.025 124.368 o
-15 -3 -13 3.228 2.716 2.288 53.201 o
-15 -3 -12 11.767 15.070 2.407 44.400 o
-15 -3 -11 0.930 1.989 1.293 165.176 o
-15 -3 -10 38.302 40.017 1.691 55.958 o
-15 -3 -9 97.804 99.620 2.507 20.985 o
-15 -3 -8 105.473 105.667 2.606 19.220 o
-15 -3 -7 8.161 10.594 1.015 194.109 o
-15 -3 -6 164.500 155.104 3.362 10.916 o
-15 -3 -5 46.843 50.581 1.601 52.235 o
-15 -3 -4 59.544 60.100 1.631 44.191 o
-15 -3 -3 31.504 31.383 1.263 85.286 o
-15 -3 -2 13.552 15.895 0.995 166.188 o
-15 -3 -1 133.342 133.131 2.676 15.533 o
-15 -2 -13 21.174 23.664 2.188 48.017 o
-15 -2 -12 22.367 24.231 1.631 73.536 o
-15 -2 -11 16.476 20.003 1.432 96.354 o
-15 -2 -10 25.534 26.121 1.383 86.484 o
-15 -2 -9 3.040 4.287 1.044 227.726 o
-15 -2 -8 29.807 29.692 1.512 72.700 o
-15 -2 -7 41.335 41.310 1.293 69.834 o
-15 -2 -6 83.354 81.665 1.880 30.580 o
-15 -2 -5 37.508 40.435 1.253 75.329 o
-15 -2 -4 35.197 33.333 1.174 85.638 o
-15 -2 -3 244.058 239.733 4.426 6.019 o
-15 -2 -2 174.595 170.631 3.273 10.482 o
-15 -2 -1 155.689 149.375 2.964 12.638 o
-15 -1 -13 80.737 83.844 2.646 22.483 o
-15 -1 -12 7.853 9.728 1.442 114.508 o
-15 -1 -11 19.223 22.450 1.492 86.787 o
-15 -1 -10 22.411 26.867 1.462 83.594 o
-15 -1 -9 28.722 31.144 1.313 85.188 o
-15 -1 -8 57.972 61.910 1.731 42.244 o
-15 -1 -7 19.988 20.073 1.044 133.361 o
-15 -1 -6 29.491 32.020 1.204 91.271 o
-15 -1 -5 18.442 18.621 1.044 139.044 o
-15 -1 -4 62.056 62.567 1.572 44.109 o
-15 -1 -3 6.168 8.007 0.786 301.349 o
-15 -1 -2 0.694 1.114 0.587 745.653 o
-15 -1 -1 118.209 117.614 2.238 19.767 o
-14 -13 -4 19.565 22.749 3.800 18.433 o
-14 -13 -3 130.620 116.102 3.601 12.266 o
-14 -13 -2 13.823 12.812 2.248 49.870 o
-14 -13 -1 68.760 73.111 3.253 18.743 o
-14 -12 -7 23.559 20.859 4.118 15.754 o
-14 -12 -6 53.601 46.771 2.934 24.324 o
-14 -12 -5 20.500 18.482 1.910 61.009 o
-14 -12 -4 4.322 5.511 1.790 83.353 o
-14 -12 -3 2.037 2.188 1.552 114.164 o
-14 -12 -2 30.747 32.756 1.979 50.435 o
-14 -12 -1 60.816 62.020 2.735 25.067 o
-14 -11 -8 26.394 22.232 2.815 30.853 o
-14 -11 -7 1.818 2.566 2.099 63.562 o
-14 -11 -6 0.841 0.885 1.412 140.626 o
-14 -11 -5 29.769 30.299 1.790 58.797 o
-14 -11 -4 6.447 5.998 1.482 114.298 o
-14 -11 -3 10.062 11.767 1.373 118.441 o
-14 -11 -2 134.910 132.833 3.332 12.729 o
-14 -11 -1 22.045 26.877 1.691 69.291 o
-14 -10 -10 2.693 11.419 3.163 27.851 o
-14 -10 -9 27.097 25.604 2.566 35.613 o
-14 -10 -8 10.746 14.483 2.497 41.858 o
-14 -10 -7 10.175 8.823 2.079 59.555 o
-14 -10 -6 11.580 14.543 1.442 105.367 o
-14 -10 -5 13.669 13.697 1.353 113.276 o
-14 -10 -4 12.953 17.576 1.492 96.444 o
-14 -10 -3 10.948 13.687 1.532 97.205 o
-14 -10 -2 181.270 176.341 3.879 8.787 o
-14 -10 -1 106.560 111.208 2.934 16.851 o
-14 -9 -11 8.321 10.703 2.974 30.786 o
-14 -9 -10 42.259 40.325 2.765 28.359 o
-14 -9 -9 24.530 23.594 2.248 45.013 o
-14 -9 -8 4.994 5.550 1.979 68.651 o
-14 -9 -7 67.644 67.481 2.815 23.100 o
-14 -9 -6 24.273 25.862 1.412 85.795 o
-14 -9 -5 21.044 22.540 1.472 86.414 o
-14 -9 -4 191.398 186.368 4.068 8.040 o
-14 -9 -3 23.560 23.604 1.422 87.004 o
-14 -9 -2 27.304 29.254 1.412 81.053 o
-14 -9 -1 18.539 20.173 1.313 105.032 o
-14 -8 -12 23.179 23.972 3.223 24.581 o
-14 -8 -11 29.928 32.666 2.875 28.672 o
-14 -8 -10 30.054 26.797 2.566 34.967 o
-14 -8 -9 23.454 26.330 2.218 45.890 o
-14 -8 -8 21.564 24.649 2.079 51.767 o
-14 -8 -7 10.223 11.171 1.084 168.062 o
-14 -8 -6 62.794 66.207 1.950 35.955 o
-14 -8 -5 153.548 149.802 3.283 11.700 o
-14 -8 -4 14.524 18.591 1.412 101.722 o
-14 -8 -3 66.533 62.835 1.970 35.108 o
-14 -8 -2 45.361 46.542 1.641 52.643 o
-14 -8 -1 5.522 5.739 0.935 249.646 o
-14 -7 -12 23.844 23.206 3.084 26.558 o
-14 -7 -11 52.539 53.256 3.253 20.670 o
-14 -7 -10 30.285 27.553 2.009 50.543 o
-14 -7 -9 12.920 10.206 1.820 73.022 o
-14 -7 -8 4.326 7.669 1.502 113.566 o
-14 -7 -7 11.600 13.856 1.243 131.867 o
-14 -7 -6 7.819 8.425 1.044 192.529 o
-14 -7 -5 46.947 47.925 1.512 55.680 o
-14 -7 -4 117.084 115.604 2.835 16.500 o
-14 -7 -3 257.335 247.860 5.053 5.143 o
-14 -7 -2 106.661 107.547 2.546 19.424 o
-14 -7 -1 87.606 87.206 1.970 28.203 o
-14 -6 -13 13.464 8.833 2.735 35.410 o
-14 -6 -12 5.471 10.116 2.477 44.182 o
-14 -6 -11 47.414 45.538 2.527 31.105 o
-14 -6 -10 8.650 11.071 1.741 81.769 o
-14 -6 -9 16.881 17.726 1.771 71.097 o
-14 -6 -8 9.777 10.882 1.074 172.340 o
-14 -6 -7 29.556 32.766 1.472 73.897 o
-14 -6 -6 3.546 5.690 0.885 289.280 o
-14 -6 -5 21.657 24.072 1.194 109.056 o
-14 -6 -4 25.259 26.161 1.194 101.777 o
-14 -6 -3 44.711 45.319 1.432 60.461 o
-14 -6 -2 70.767 71.718 1.761 36.380 o
-14 -6 -1 125.327 128.337 2.636 16.467 o
-14 -5 -13 3.527 5.302 2.248 54.501 o
-14 -5 -12 65.325 62.935 3.024 21.436 o
-14 -5 -11 21.036 27.364 2.656 34.512 o
-14 -5 -10 22.750 21.893 1.890 59.987 o
-14 -5 -9 17.562 18.750 1.154 126.209 o
-14 -5 -8 24.918 28.230 1.343 88.912 o
-14 -5 -7 62.586 64.477 1.761 39.752 o
-14 -5 -6 12.667 12.533 1.054 163.463 o
-14 -5 -5 29.073 32.069 1.273 86.956 o
-14 -5 -4 74.707 75.866 1.940 32.219 o
-14 -5 -3 7.612 8.296 0.816 272.118 o
-14 -5 -2 16.531 19.198 0.985 152.608 o
-14 -5 -1 53.492 54.211 1.442 52.785 o
-14 -4 -14 9.128 8.157 2.676 37.685 o
-14 -4 -13 16.257 17.029 2.477 40.957 o
-14 -4 -12 45.546 44.702 2.656 29.324 o
-14 -4 -11 37.751 40.295 2.298 38.082 o
-14 -4 -10 105.803 107.517 2.536 19.573 o
-14 -4 -9 4.944 6.466 1.094 195.747 o
-14 -4 -8 14.011 16.064 1.094 146.779 o
-14 -4 -7 2.849 3.750 0.716 431.051 o
-14 -4 -6 27.224 30.010 1.223 93.978 o
-14 -4 -5 28.805 29.692 1.015 108.495 o
-14 -4 -4 10.195 11.698 0.875 219.810 o
-14 -4 -3 15.271 16.422 0.816 194.503 o
-14 -4 -2 3.082 3.253 0.597 564.780 o
-14 -4 -1 22.120 20.322 0.895 147.135 o
-14 -3 -14 19.809 19.556 2.596 36.800 o
-14 -3 -13 18.892 22.779 2.735 33.488 o
-14 -3 -12 11.357 10.872 1.462 105.992 o
-14 -3 -11 11.347 13.309 1.074 162.650 o
-14 -3 -10 71.509 71.191 1.830 35.139 o
-14 -3 -9 3.747 4.785 0.895 286.548 o
-14 -3 -8 59.975 61.483 1.582 44.879 o
-14 -3 -7 56.084 58.439 1.532 48.235 o
-14 -3 -6 0.200 0.756 0.696 569.100 o
-14 -3 -5 2.019 3.233 0.666 511.172 o
-14 -3 -4 22.383 23.694 1.005 128.319 o
-14 -3 -3 116.410 108.482 2.069 21.560 o
-14 -3 -2 9.313 8.952 0.756 278.364 o
-14 -3 -1 51.834 52.849 1.283 58.787 o
-14 -2 -14 2.859 4.058 2.487 45.148 o
-14 -2 -13 3.016 2.357 1.741 90.472 o
-14 -2 -12 49.796 53.505 1.771 45.648 o
-14 -2 -11 13.896 16.592 1.313 115.308 o
-14 -2 -10 7.504 8.783 1.164 163.975 o
-14 -2 -9 68.797 70.644 1.721 37.738 o
-14 -2 -8 18.944 21.287 1.044 134.422 o
-14 -2 -7 61.617 65.770 1.621 42.646 o
-14 -2 -6 17.212 18.392 0.875 170.110 o
-14 -2 -5 17.600 18.293 0.816 179.500 o
-14 -2 -4 2.132 3.004 0.647 536.226 o
-14 -2 -3 36.469 37.232 1.054 88.875 o
-14 -2 -2 277.255 259.369 4.387 5.432 o
-14 -2 -1 211.069 202.820 3.283 8.732 o
-14 -1 -14 39.183 36.814 2.437 35.072 o
-14 -1 -13 25.614 27.404 1.711 65.730 o
-14 -1 -12 30.385 29.374 1.542 70.742 o
-14 -1 -11 32.069 34.904 1.482 70.535 o
-14 -1 -10 3.663 3.452 0.915 283.332 o
-14 -1 -9 7.373 6.814 0.855 263.855 o
-14 -1 -8 8.273 10.255 0.995 199.790 o
-14 -1 -7 10.454 12.474 0.855 221.764 o
-14 -1 -6 57.734 59.175 1.462 49.075 o
-14 -1 -5 296.188 268.729 4.874 4.737 o
-14 -1 -4 69.232 67.421 1.532 41.467 o
-14 -1 -3 2.525 1.532 0.567 671.665 o
-14 -1 -2 116.045 111.178 2.049 21.575 o
-14 -1 -1 64.055 62.736 1.273 49.737 o
-13 -14 -3 38.559 39.659 3.223 22.636 o
-13 -14 -2 12.773 13.956 2.208 51.621 o
-13 -14 -1 104.770 96.655 3.561 14.021 o
-13 -13 -6 23.997 23.893 3.113 26.062 o
-13 -13 -5 13.751 14.194 1.830 70.526 o
-13 -13 -4 39.780 38.584 2.149 41.441 o
-13 -13 -3 13.197 17.775 2.188 51.639 o
-13 -13 -2 24.252 25.862 1.900 57.828 o
-13 -13 -1 27.668 32.398 2.168 45.292 o
-13 -12 -8 50.893 48.541 3.143 22.111 o
-13 -12 -7 3.609 3.939 2.397 48.307 o
-13 -12 -6 14.051 14.403 2.338 46.260 o
-13 -12 -5 4.084 7.858 1.691 91.775 o
-13 -12 -4 27.787 32.467 1.731 61.957 o
-13 -12 -3 82.141 87.802 2.696 21.671 o
-13 -12 -2 67.037 70.316 2.397 27.898 o
-13 -12 -1 40.975 43.279 1.910 46.898 o
-13 -11 -10 7.642 6.356 2.924 32.140 o
-13 -11 -9 42.603 40.047 2.895 26.419 o
-13 -11 -8 4.256 4.237 2.198 56.823 o
-13 -11 -7 39.127 38.783 2.566 32.339 o
-13 -11 -6 57.588 55.415 1.790 42.138 o
-13 -11 -5 79.995 76.771 2.268 26.976 o
-13 -11 -4 3.327 4.038 1.502 117.924 o
-13 -11 -3 4.333 5.540 1.144 186.133 o
-13 -11 -2 140.230 138.831 3.322 12.386 o
-13 -11 -1 13.424 15.309 1.363 111.185 o
-13 -10 -11 6.596 5.202 2.427 46.245 o
-13 -10 -10 3.154 3.800 2.616 40.861 o
-13 -10 -9 13.877 14.483 2.238 49.975 o
-13 -10 -8 7.492 7.888 1.651 92.282 o
-13 -10 -7 88.125 85.833 2.895 19.555 o
-13 -10 -6 30.148 30.517 1.333 82.725 o
-13 -10 -5 10.258 13.916 1.283 128.696 o
-13 -10 -4 187.094 180.936 3.959 8.417 o
-13 -10 -3 111.633 111.059 2.626 18.308 o
-13 -10 -2 106.078 101.281 2.606 19.366 o
-13 -10 -1 15.722 18.750 1.154 130.215 o
-13 -9 -12 22.681 20.570 3.183 25.326 o
-13 -9 -11 59.678 59.394 3.173 20.634 o
-13 -9 -10 18.371 20.252 2.039 55.535 o
-13 -9 -9 1.828 2.029 1.442 131.883 o
-13 -9 -8 0.856 2.934 1.880 79.341 o
-13 -9 -7 152.105 146.937 4.387 8.759 o
-13 -9 -6 93.869 94.208 2.348 23.047 o
-13 -9 -5 36.927 41.638 1.621 58.912 o
-13 -9 -4 63.240 60.846 1.830 38.750 o
-13 -9 -3 38.963 38.624 1.303 72.425 o
-13 -9 -2 72.569 76.712 2.159 29.573 o
-13 -9 -1 60.598 61.970 1.621 43.684 o
-13 -8 -13 88.871 84.162 4.337 11.421 o
-13 -8 -12 4.629 5.560 2.238 54.541 o
-13 -8 -11 3.979 4.993 1.781 84.720 o
-13 -8 -10 52.295 50.939 2.735 26.802 o
-13 -8 -9 79.478 79.049 2.924 20.362 o
-13 -8 -8 94.115 97.620 3.243 16.306 o
-13 -8 -7 8.526 8.883 1.074 180.903 o
-13 -8 -6 6.482 8.813 0.945 229.045 o
-13 -8 -5 43.648 47.020 1.661 52.698 o
-13 -8 -4 107.497 107.388 2.457 19.957 o
-13 -8 -3 3.767 5.461 1.054 216.685 o
-13 -8 -2 61.015 64.168 1.582 43.986 o
-13 -8 -1 63.609 67.879 1.751 39.122 o
-13 -7 -13 95.686 86.310 3.710 13.941 o
-13 -7 -12 2.377 3.084 1.751 89.741 o
-13 -7 -11 29.030 32.398 2.407 38.318 o
-13 -7 -10 7.976 12.643 1.592 95.180 o
-13 -7 -9 55.358 52.033 2.308 32.872 o
-13 -7 -8 1.448 2.168 1.293 163.345 o
-13 -7 -7 1.424 1.542 0.716 491.453 o
-13 -7 -6 120.937 124.497 2.775 16.222 o
-13 -7 -5 110.955 110.681 2.566 18.756 o
-13 -7 -4 16.599 18.312 1.025 147.442 o
-13 -7 -3 21.045 22.112 1.005 133.371 o
-13 -7 -2 83.561 81.884 1.820 31.252 o
-13 -7 -1 27.683 28.070 1.015 111.945 o
-13 -6 -14 2.473 3.481 2.308 52.428 o
-13 -6 -13 128.821 119.782 4.486 9.386 o
-13 -6 -12 1.138 2.477 1.631 104.607 o
-13 -6 -11 29.021 32.994 2.049 48.624 o
-13 -6 -10 54.446 51.983 2.407 31.357 o
-13 -6 -9 46.843 50.173 2.079 39.608 o
-13 -6 -8 14.873 16.721 0.915 175.118 o
-13 -6 -7 80.886 82.560 2.019 29.275 o
-13 -6 -6 7.642 8.942 0.985 209.170 o
-13 -6 -5 59.243 60.170 1.701 42.754 o
-13 -6 -4 2.242 3.899 0.686 473.210 o
-13 -6 -3 22.935 26.598 1.124 111.580 o
-13 -6 -2 108.986 108.641 2.238 21.254 o
-13 -6 -1 272.024 256.703 4.675 5.257 o
-13 -5 -14 2.839 2.984 2.308 52.391 o
-13 -5 -13 32.242 30.796 2.377 38.520 o
-13 -5 -12 48.215 50.203 2.497 31.089 o
-13 -5 -11 25.101 26.459 1.840 59.965 o
-13 -5 -10 108.531 109.109 3.501 13.827 o
-13 -5 -9 54.683 59.443 2.447 30.043 o
-13 -5 -8 10.974 12.454 0.865 215.860 o
-13 -5 -7 6.920 7.908 0.845 267.234 o
-13 -5 -6 16.664 17.099 0.895 171.125 o
-13 -5 -5 21.415 23.415 1.015 129.716 o
-13 -5 -4 33.047 33.511 1.044 96.548 o
-13 -5 -3 83.822 84.222 1.691 32.546 o
-13 -5 -2 17.477 16.989 0.796 186.700 o
-13 -5 -1 138.584 137.776 2.536 15.621 o
-13 -4 -15 28.446 27.921 3.243 23.713 o
-13 -4 -14 30.369 31.313 2.934 27.736 o
-13 -4 -13 16.211 18.611 2.009 58.182 o
-13 -4 -12 97.803 94.785 3.322 15.702 o
-13 -4 -11 13.833 16.433 1.432 102.054 o
-13 -4 -10 9.428 9.987 1.353 123.975 o
-13 -4 -9 119.351 116.937 2.387 18.792 o
-13 -4 -8 2.181 1.989 0.657 538.061 o
-13 -4 -7 17.183 18.621 0.955 156.280 o
-13 -4 -6 9.934 9.629 0.746 273.415 o
-13 -4 -5 68.620 65.392 1.522 42.219 o
-13 -4 -4 8.065 10.683 0.816 258.156 o
-13 -4 -3 52.659 53.694 1.243 59.234 o
-13 -4 -2 17.129 18.153 0.726 199.323 o
-13 -4 -1 30.575 30.498 0.915 112.743 o
-13 -3 -15 36.691 34.904 2.507 34.282 o
-13 -3 -14 5.652 5.431 1.830 79.047 o
-13 -3 -13 10.821 10.405 1.850 72.317 o
-13 -3 -12 11.608 14.761 1.661 84.171 o
-13 -3 -11 50.373 53.008 1.970 40.710 o
-13 -3 -10 31.217 31.353 1.134 94.368 o
-13 -3 -9 51.916 54.301 1.522 51.298 o
-13 -3 -8 25.942 28.160 1.134 104.360 o
-13 -3 -7 29.993 30.259 1.094 99.784 o
-13 -3 -6 48.807 49.546 1.293 61.437 o
-13 -3 -5 0.740 0.607 0.428 1326.070 o
-13 -3 -4 130.671 130.953 2.427 16.983 o
-13 -3 -3 1.748 1.502 0.428 1091.730 o
-13 -3 -2 262.159 252.505 4.267 5.813 o
-13 -3 -1 43.370 42.295 1.005 80.508 o
-13 -2 -15 3.053 5.869 2.328 51.024 o
-13 -2 -14 44.310 46.463 2.437 33.169 o
-13 -2 -13 1.591 2.159 1.920 75.925 o
-13 -2 -12 30.444 32.298 1.263 85.951 o
-13 -2 -11 1.287 3.203 0.895 320.488 o
-13 -2 -10 13.761 16.204 0.985 166.801 o
-13 -2 -9 40.029 41.529 1.353 68.139 o
-13 -2 -8 30.693 33.770 1.194 89.402 o
-13 -2 -7 71.957 71.032 1.611 38.606 o
-13 -2 -6 8.885 9.121 0.686 312.514 o
-13 -2 -5 76.010 74.026 1.751 34.867 o
-13 -2 -4 33.061 34.019 0.895 106.523 o
-13 -2 -3 126.270 120.409 2.089 19.657 o
-13 -2 -2 84.694 81.028 1.512 35.010 o
-13 -2 -1 57.575 57.364 1.233 55.478 o
-13 -1 -15 13.470 18.193 2.248 49.135 o
-13 -1 -14 10.693 13.329 1.920 67.066 o
-13 -1 -13 17.342 16.970 1.323 108.237 o
-13 -1 -12 43.210 48.820 1.671 52.165 o
-13 -1 -11 73.268 75.747 1.850 33.851 o
-13 -1 -10 14.837 16.482 1.114 140.838 o
-13 -1 -9 57.032 56.758 1.482 49.437 o
-13 -1 -8 19.562 20.501 0.965 144.695 o
-13 -1 -7 80.308 81.118 1.790 32.432 o
-13 -1 -6 146.554 136.065 2.646 14.687 o
-13 -1 -5 59.218 60.020 1.442 48.707 o
-13 -1 -4 92.780 90.816 1.661 30.182 o
-13 -1 -3 114.180 109.189 1.930 22.751 o
-13 -1 -2 103.921 101.768 1.830 25.548 o
-13 -1 -1 11.671 12.324 0.686 267.292 o
-12 -15 -2 34.258 33.601 4.247 14.335 o
-12 -15 -1 24.029 24.858 2.835 30.623 o
-12 -14 -6 40.209 39.301 3.382 20.796 o
-12 -14 -5 90.525 77.547 2.875 19.861 o
-12 -14 -4 20.798 21.297 2.159 49.608 o
-12 -14 -3 66.186 69.579 2.616 25.358 o
-12 -14 -2 19.415 22.450 1.940 59.121 o
-12 -14 -1 86.105 82.172 2.895 19.888 o
-12 -13 -8 161.159 146.400 5.063 7.183 o
-12 -13 -7 0.428 1.810 2.417 48.646 o
-12 -13 -6 7.829 6.933 2.586 40.551 o
-12 -13 -5 63.172 59.612 2.188 32.571 o
-12 -13 -4 9.621 9.042 1.631 91.446 o
-12 -13 -3 11.616 14.533 1.611 88.507 o
-12 -13 -2 148.491 143.904 3.501 11.336 o
-12 -13 -1 96.422 94.029 2.696 19.961 o
-12 -12 -10 41.838 39.718 3.830 16.761 o
-12 -12 -9 28.047 27.006 2.536 35.987 o
-12 -12 -8 10.942 13.060 2.338 47.307 o
-12 -12 -7 16.111 20.759 2.188 50.146 o
-12 -12 -6 78.499 77.070 3.074 19.298 o
-12 -12 -5 104.619 104.494 2.656 19.016 o
-12 -12 -4 10.283 10.832 1.293 130.353 o
-12 -12 -3 8.675 8.783 1.472 110.143 o
-12 -12 -2 19.907 20.809 1.472 88.513 o
-12 -12 -1 5.280 5.550 1.164 177.189 o
-12 -11 -11 76.717 66.018 3.302 18.054 o
-12 -11 -10 55.210 57.842 3.183 20.959 o
-12 -11 -9 80.619 78.273 3.322 17.255 o
-12 -11 -8 28.344 30.697 2.198 44.428 o
-12 -11 -7 7.722 8.405 1.601 96.807 o
-12 -11 -6 4.746 2.885 0.985 244.895 o
-12 -11 -5 18.470 21.486 1.373 98.423 o
-12 -11 -4 92.225 94.596 2.427 22.533 o
-12 -11 -3 52.174 54.390 1.701 46.374 o
-12 -11 -2 6.362 9.181 1.164 167.066 o
-12 -11 -1 114.065 110.561 2.437 19.291 o
-12 -10 -12 85.659 73.479 3.849 13.941 o
-12 -10 -11 22.345 29.175 2.944 28.628 o
-12 -10 -10 16.332 18.312 2.367 44.133 o
-12 -10 -9 92.293 92.666 3.312 16.149 o
-12 -10 -8 31.425 30.279 2.228 42.738 o
-12 -10 -7 98.567 96.824 3.322 15.598 o
-12 -10 -6 125.461 120.707 2.855 15.645 o
-12 -10 -5 108.165 104.583 2.437 20.168 o
-12 -10 -4 19.388 21.814 1.243 109.587 o
-12 -10 -3 2.547 3.402 0.955 273.269 o
-12 -10 -2 28.080 28.787 1.253 91.450 o
-12 -10 -1 62.192 63.800 1.920 36.953 o
-12 -9 -13 35.933 34.496 3.700 18.215 o
-12 -9 -12 9.446 6.714 2.218 53.577 o
-12 -9 -11 17.188 16.184 2.029 57.350 o
-12 -9 -10 60.986 58.369 2.606 26.905 o
-12 -9 -9 66.031 66.576 2.586 25.929 o
-12 -9 -8 60.488 60.438 2.278 31.578 o
-12 -9 -7 18.110 16.830 1.502 90.103 o
-12 -9 -6 125.782 123.353 2.785 15.874 o
-12 -9 -5 81.828 80.790 2.139 27.851 o
-12 -9 -4 48.631 47.099 1.512 55.010 o
-12 -9 -3 78.457 78.064 1.910 31.591 o
-12 -9 -2 37.216 37.520 1.313 73.902 o
-12 -9 -1 26.057 27.076 1.074 110.372 o
-12 -8 -14 34.581 29.224 3.253 23.035 o
-12 -8 -13 53.285 56.250 3.283 20.217 o
-12 -8 -12 18.534 19.924 2.437 41.274 o
-12 -8 -11 124.451 119.195 3.720 12.002 o
-12 -8 -10 4.506 3.969 1.721 90.291 o
-12 -8 -9 2.519 2.934 1.233 173.643 o
-12 -8 -8 44.111 46.403 2.218 37.663 o
-12 -8 -7 178.744 175.088 4.814 7.086 o
-12 -8 -6 26.167 26.947 1.124 105.835 o
-12 -8 -5 31.585 34.864 1.194 87.688 o
-12 -8 -4 145.643 144.361 3.024 13.065 o
-12 -8 -3 109.280 113.416 2.447 19.551 o
-12 -8 -2 18.318 19.805 0.955 150.843 o
-12 -8 -1 6.130 7.271 0.786 305.780 o
-12 -7 -14 13.675 15.438 2.457 42.311 o
-12 -7 -13 41.289 41.698 2.954 25.647 o
-12 -7 -12 0.188 0.647 1.542 119.615 o
-12 -7 -11 31.456 32.378 1.940 51.650 o
-12 -7 -10 78.705 77.547 2.785 21.735 o
-12 -7 -9 233.449 220.665 5.978 4.670 o
-12 -7 -8 55.198 57.464 2.278 32.886 o
-12 -7 -7 4.188 3.651 0.647 468.189 o
-12 -7 -6 100.409 97.560 2.228 23.030 o
-12 -7 -5 35.992 36.177 1.223 80.390 o
-12 -7 -4 56.547 56.469 1.422 51.265 o
-12 -7 -3 13.441 14.921 0.836 203.132 o
-12 -7 -2 84.397 79.268 1.721 32.610 o
-12 -7 -1 24.887 24.828 0.935 128.965 o
-12 -6 -15 34.214 27.941 3.402 21.401 o
-12 -6 -14 5.332 4.297 2.139 59.445 o
-12 -6 -13 12.495 14.682 2.188 52.419 o
-12 -6 -12 68.518 68.823 3.133 19.916 o
-12 -6 -11 20.700 22.560 1.701 71.113 o
-12 -6 -10 47.632 46.831 1.950 42.963 o
-12 -6 -9 12.034 14.294 1.393 110.623 o
-12 -6 -8 71.854 67.759 2.019 32.550 o
-12 -6 -7 21.096 22.073 0.885 148.941 o
-12 -6 -6 0.185 0.149 0.507 1078.140 o
-12 -6 -5 82.374 83.943 1.781 31.783 o
-12 -6 -4 86.763 87.932 1.800 30.190 o
-12 -6 -3 179.479 165.916 3.024 11.015 o
-12 -6 -2 66.642 66.396 1.572 41.785 o
-12 -6 -1 3.563 3.621 0.537 621.082 o
-12 -5 -15 17.612 17.726 2.586 37.628 o
-12 -5 -14 51.956 53.953 2.905 24.480 o
-12 -5 -13 2.571 4.596 1.989 69.588 o
-12 -5 -12 8.785 9.579 1.731 83.094 o
-12 -5 -11 0.589 2.865 1.442 133.500 o
-12 -5 -10 22.181 24.072 1.363 93.000 o
-12 -5 -9 46.273 50.282 1.671 50.464 o
-12 -5 -8 36.967 39.271 1.104 84.266 o
-12 -5 -7 178.926 173.993 3.312 10.167 o
-12 -5 -6 202.778 194.405 3.700 8.333 o
-12 -5 -5 2.174 1.253 0.448 989.405 o
-12 -5 -4 5.586 5.501 0.597 456.756 o
-12 -5 -3 79.497 80.044 1.542 36.167 o
-12 -5 -2 80.414 78.711 1.482 36.937 o
-12 -5 -1 56.953 60.259 1.253 54.493 o
-12 -4 -16 13.827 17.149 3.581 21.065 o
-12 -4 -15 23.526 22.938 2.755 32.368 o
-12 -4 -14 14.824 19.188 2.208 50.065 o
-12 -4 -13 3.158 3.382 1.333 148.177 o
-12 -4 -12 31.801 33.661 1.830 55.340 o
-12 -4 -11 52.114 56.250 1.930 40.615 o
-12 -4 -10 103.741 101.927 2.646 19.278 o
-12 -4 -9 43.232 42.852 1.134 74.569 o
-12 -4 -8 19.397 21.466 0.865 158.270 o
-12 -4 -7 34.536 36.645 1.054 91.721 o
-12 -4 -6 290.494 284.236 5.143 4.515 o
-12 -4 -5 68.245 71.967 1.532 41.029 o
-12 -4 -4 133.051 130.187 2.208 17.888 o
-12 -4 -3 68.196 68.436 1.353 45.033 o
-12 -4 -2 11.182 11.549 0.607 305.608 o
-12 -4 -1 21.088 22.828 0.776 163.127 o
-12 -3 -16 3.889 1.661 2.497 44.837 o
-12 -3 -15 45.037 48.979 3.054 23.633 o
-12 -3 -14 20.895 20.232 1.711 71.186 o
-12 -3 -13 5.955 5.610 1.283 148.225 o
-12 -3 -12 28.676 27.305 1.522 73.979 o
-12 -3 -11 63.232 65.133 2.009 34.942 o
-12 -3 -10 38.546 41.807 1.223 75.221 o
-12 -3 -9 29.889 31.075 1.044 103.141 o
-12 -3 -8 27.017 30.279 0.995 112.898 o
-12 -3 -7 11.047 12.195 0.706 266.532 o
-12 -3 -6 27.791 32.328 1.025 107.148 o
-12 -3 -5 67.783 66.138 1.293 46.850 o
-12 -3 -4 78.327 77.845 1.462 37.977 o
-12 -3 -3 182.600 176.798 2.845 11.106 o
-12 -3 -2 58.879 59.046 1.253 53.773 o
-12 -3 -1 26.552 28.250 0.865 128.183 o
-12 -2 -16 2.814 2.875 2.338 51.119 o
-12 -2 -15 82.168 77.895 2.905 20.342 o
-12 -2 -14 8.751 10.803 1.979 65.240 o
-12 -2 -13 187.868 179.753 4.337 7.702 o
-12 -2 -12 46.484 47.776 1.393 60.036 o
-12 -2 -11 18.654 18.531 0.925 156.420 o
-12 -2 -10 5.386 5.262 0.766 338.177 o
-12 -2 -9 22.367 23.008 0.945 136.305 o
-12 -2 -8 23.744 26.131 0.925 131.241 o
-12 -2 -7 64.507 63.920 1.442 45.638 o
-12 -2 -6 64.001 60.518 1.293 49.850 o
-12 -2 -5 97.632 96.615 1.800 27.302 o
-12 -2 -4 47.140 46.920 1.074 71.671 o
-12 -2 -3 71.734 72.016 1.393 42.264 o
-12 -2 -2 27.064 27.026 0.826 132.416 o
-12 -2 -1 214.689 209.256 3.372 8.387 o
-12 -1 -16 6.743 8.117 2.238 53.378 o
-12 -1 -15 53.308 57.166 2.437 30.620 o
-12 -1 -14 36.625 38.754 1.442 67.658 o
-12 -1 -13 21.761 24.579 1.393 90.771 o
-12 -1 -12 79.343 83.276 1.970 30.111 o
-12 -1 -11 1.812 2.029 0.756 432.883 o
-12 -1 -10 146.899 150.011 3.034 12.823 o
-12 -1 -9 53.950 54.251 1.373 54.507 o
-12 -1 -8 229.179 232.800 4.964 5.679 o
-12 -1 -7 29.603 30.000 1.005 107.665 o
-12 -1 -6 202.683 191.988 3.103 9.494 o
-12 -1 -5 11.328 13.190 0.647 280.332 o
-12 -1 -4 4.461 4.844 0.517 584.603 o
-12 -1 -3 80.005 78.283 1.472 37.262 o
-12 -1 -2 62.800 64.437 1.303 49.270 o
-12 -1 -1 247.685 243.861 3.849 6.583 o
-11 -15 -5 38.114 36.516 2.974 25.993 o
-11 -15 -4 0.910 2.745 1.771 89.254 o
-11 -15 -3 31.373 32.636 2.278 41.066 o
-11 -15 -2 64.207 60.796 2.576 26.687 o
-11 -15 -1 16.826 21.466 2.676 35.253 o
-11 -14 -8 33.473 33.223 3.173 23.945 o
-11 -14 -7 7.100 7.938 2.825 34.310 o
-11 -14 -6 8.850 10.594 2.238 52.253 o
-11 -14 -5 1.199 2.815 1.562 113.525 o
-11 -14 -4 2.513 2.706 1.532 115.903 o
-11 -14 -3 7.175 11.240 1.860 73.735 o
-11 -14 -2 7.080 7.192 1.572 101.525 o
-11 -14 -1 21.592 22.271 1.910 59.524 o
-11 -13 -9 14.180 14.254 2.377 44.885 o
-11 -13 -8 4.006 0.288 2.129 61.380 o
-11 -13 -7 26.934 31.015 2.556 35.371 o
-11 -13 -6 45.334 47.109 2.497 31.842 o
-11 -13 -5 34.988 35.143 1.800 54.657 o
-11 -13 -4 43.408 47.736 1.920 44.982 o
-11 -13 -3 26.292 29.483 1.751 62.721 o
-11 -13 -2 29.497 33.522 1.671 63.433 o
-11 -13 -1 26.585 30.319 1.850 57.809 o
-11 -12 -11 2.332 3.422 2.905 33.421 o
-11 -12 -10 92.736 86.957 3.611 14.581 o
-11 -12 -9 70.279 71.519 3.362 17.848 o
-11 -12 -8 77.284 70.236 2.934 20.866 o
-11 -12 -7 20.713 20.093 2.188 48.740 o
-11 -12 -6 30.063 28.250 1.989 51.214 o
-11 -12 -5 157.404 150.130 3.322 11.410 o
-11 -12 -4 25.579 27.514 1.582 72.837 o
-11 -12 -3 2.313 1.880 0.925 298.416 o
-11 -12 -2 57.996 58.359 1.810 41.102 o
-11 -12 -1 8.775 10.345 1.044 184.298 o
-11 -11 -12 35.015 32.079 2.765 29.894 o
-11 -11 -11 22.456 23.624 2.556 36.898 o
-11 -11 -10 3.472 2.497 1.671 97.248 o
-11 -11 -9 11.823 14.841 2.238 50.579 o
-11 -11 -8 1.708 2.825 1.412 136.684 o
-11 -11 -7 88.114 90.468 3.203 17.174 o
-11 -11 -6 24.811 25.156 1.144 107.716 o
-11 -11 -5 199.373 195.002 4.088 7.728 o
-11 -11 -4 18.120 21.187 1.174 120.148 o
-11 -11 -3 33.068 33.024 1.512 68.973 o
-11 -11 -2 4.335 7.858 0.935 250.584 o
-11 -11 -1 73.925 75.946 1.840 33.818 o
-11 -10 -13 97.631 81.854 3.621 14.415 o
-11 -10 -12 32.316 33.522 2.735 30.699 o
-11 -10 -11 4.874 7.609 2.109 60.534 o
-11 -10 -10 27.399 27.314 2.099 48.476 o
-11 -10 -9 20.621 22.580 1.830 63.907 o
-11 -10 -8 8.637 9.400 1.472 109.745 o
-11 -10 -7 38.091 38.744 1.870 50.095 o
-11 -10 -6 27.945 29.553 1.124 101.036 o
-11 -10 -5 67.535 71.768 1.850 35.751 o
-11 -10 -4 29.567 33.233 1.283 85.107 o
-11 -10 -3 64.041 66.466 1.711 39.957 o
-11 -10 -2 0.773 1.462 0.627 650.235 o
-11 -10 -1 86.202 87.116 1.970 28.463 o
-11 -9 -14 37.541 35.312 3.084 24.630 o
-11 -9 -13 2.302 1.761 2.367 50.171 o
-11 -9 -12 34.836 35.521 2.367 37.656 o
-11 -9 -11 51.910 54.301 2.457 30.780 o
-11 -9 -10 45.254 45.657 2.228 37.264 o
-11 -9 -9 12.104 14.931 1.442 104.368 o
-11 -9 -8 111.972 107.746 3.392 14.207 o
-11 -9 -7 267.097 239.733 6.426 3.968 o
-11 -9 -6 228.237 217.253 4.456 6.417 o
-11 -9 -5 35.501 36.953 1.214 81.048 o
-11 -9 -4 139.688 137.398 2.785 14.512 o
-11 -9 -3 53.683 53.684 1.432 53.102 o
-11 -9 -2 2.925 2.596 0.657 505.885 o
-11 -9 -1 21.307 20.521 0.955 141.163 o
-11 -8 -14 9.401 9.141 2.338 48.295 o
-11 -8 -13 17.910 20.799 2.338 44.358 o
-11 -8 -12 34.454 32.805 1.930 50.717 o
-11 -8 -11 98.722 95.293 3.312 15.690 o
-11 -8 -10 94.680 93.950 3.084 17.387 o
-11 -8 -9 241.674 223.947 5.948 4.609 o
-11 -8 -8 354.823 319.598 8.316 2.418 o
-11 -8 -7 13.458 12.275 1.313 119.903 o
-11 -8 -6 52.636 52.152 1.452 53.455 o
-11 -8 -5 5.990 7.023 0.736 336.169 o
-11 -8 -4 7.959 9.758 0.766 283.292 o
-11 -8 -3 76.305 76.881 1.910 32.179 o
-11 -8 -2 11.556 12.324 0.885 207.513 o
-11 -8 -1 31.671 34.089 1.144 91.309 o
-11 -7 -15 1.754 0.259 2.676 39.653 o
-11 -7 -14 11.328 14.244 2.129 55.550 o
-11 -7 -13 19.607 24.689 2.149 49.807 o
-11 -7 -12 212.174 201.785 5.531 5.436 o
-11 -7 -11 16.471 15.696 1.552 88.199 o
-11 -7 -10 37.418 41.986 1.950 47.224 o
-11 -7 -9 64.272 60.896 2.696 25.194 o
-11 -7 -8 67.973 66.685 2.228 30.360 o
-11 -7 -7 9.526 11.360 1.025 183.947 o
-11 -7 -6 140.296 137.269 2.765 14.560 o
-11 -7 -5 41.320 42.394 1.144 76.126 o
-11 -7 -4 8.664 9.848 0.607 349.943 o
-11 -7 -3 140.399 135.021 2.298 16.635 o
-11 -7 -2 153.258 143.904 2.407 14.908 o
-11 -7 -1 51.572 51.247 1.134 64.259 o
-11 -6 -16 0.683 6.873 3.501 23.102 o
-11 -6 -15 49.416 49.516 2.875 25.376 o
-11 -6 -14 22.704 23.226 2.278 44.633 o
-11 -6 -13 19.193 20.342 1.989 57.393 o
-11 -6 -12 8.743 10.514 1.741 81.921 o
-11 -6 -11 58.526 56.280 2.178 34.056 o
-11 -6 -10 29.843 28.429 1.452 76.635 o
-11 -6 -9 81.709 81.844 2.357 25.361 o
-11 -6 -8 41.986 45.010 1.661 53.965 o
-11 -6 -7 54.088 53.445 1.293 56.956 o
-11 -6 -6 25.894 26.419 0.845 134.136 o
-11 -6 -5 51.757 51.625 1.124 64.309 o
-11 -6 -4 5.533 5.720 0.547 500.686 o
-11 -6 -3 218.001 217.611 3.462 8.045 o
-11 -6 -2 90.906 89.324 1.651 30.848 o
-11 -6 -1 38.632 38.485 0.955 90.933 o
-11 -5 -16 9.784 7.997 2.686 37.324 o
-11 -5 -15 3.494 1.492 2.029 67.307 o
-11 -5 -14 1.602 5.501 1.910 75.600 o
-11 -5 -13 5.866 2.845 1.900 74.448 o
-11 -5 -12 118.909 123.164 3.203 14.316 o
-11 -5 -11 50.965 52.421 1.761 45.672 o
-11 -5 -10 8.409 8.903 1.243 145.266 o
-11 -5 -9 67.821 69.480 2.099 32.020 o
-11 -5 -8 21.888 22.769 0.736 165.928 o
-11 -5 -7 65.367 61.502 1.333 48.115 o
-11 -5 -6 117.674 115.972 2.019 21.286 o
-11 -5 -5 116.457 118.390 2.089 20.844 o
-11 -5 -4 139.410 137.935 2.367 16.291 o
-11 -5 -3 90.493 88.051 1.592 31.744 o
-11 -5 -2 134.412 132.266 2.238 17.529 o
-11 -5 -1 12.482 13.130 0.617 279.567 o
-11 -4 -16 34.764 33.422 2.795 29.329 o
-11 -4 -15 14.673 10.126 1.771 75.263 o
-11 -4 -14 3.616 4.257 1.233 167.804 o
-11 -4 -13 11.391 11.041 1.393 114.220 o
-11 -4 -12 36.220 37.709 1.532 64.252 o
-11 -4 -11 2.715 3.432 0.945 276.687 o
-11 -4 -10 63.987 64.526 1.900 36.749 o
-11 -4 -9 112.163 109.179 2.487 19.220 o
-11 -4 -8 1.925 1.253 0.487 898.675 o
-11 -4 -7 36.826 37.162 0.925 96.076 o
-11 -4 -6 25.293 26.728 0.806 139.637 o
-11 -4 -5 28.308 30.657 0.826 125.000 o
-11 -4 -4 53.918 54.838 1.144 61.042 o
-11 -4 -3 88.815 87.892 1.621 31.807 o
-11 -4 -2 13.061 13.876 0.597 276.759 o
-11 -4 -1 37.700 38.933 0.945 92.441 o
-11 -3 -17 8.816 3.939 3.611 21.377 o
-11 -3 -16 49.651 48.840 2.676 28.144 o
-11 -3 -15 0.803 1.651 1.492 125.680 o
-11 -3 -14 20.331 20.799 1.810 65.647 o
-11 -3 -13 131.547 131.112 3.511 12.248 o
-11 -3 -12 147.303 142.093 3.571 11.198 o
-11 -3 -11 21.527 21.416 1.094 122.359 o
-11 -3 -10 51.229 53.077 1.283 59.090 o
-11 -3 -9 45.713 45.617 1.204 68.364 o
-11 -3 -8 78.907 75.259 1.522 37.310 o
-11 -3 -7 207.035 198.503 3.193 9.079 o
-11 -3 -6 137.515 130.415 2.208 17.481 o
-11 -3 -5 27.622 29.672 0.855 124.973 o
-11 -3 -4 93.333 89.961 1.721 29.528 o
-11 -3 -3 52.722 53.873 1.124 62.805 o
-11 -3 -2 13.449 14.652 0.647 254.567 o
-11 -3 -1 39.175 38.863 0.975 88.899 o
-11 -2 -17 3.548 5.262 3.213 27.207 o
-11 -2 -16 48.016 51.038 2.755 27.065 o
-11 -2 -15 6.267 7.013 1.422 122.219 o
-11 -2 -14 127.632 123.970 3.342 13.243 o
-11 -2 -13 23.175 26.817 1.582 74.983 o
-11 -2 -12 65.051 65.252 1.532 43.333 o
-11 -2 -11 34.158 35.561 1.094 90.431 o
-11 -2 -10 80.796 80.362 1.751 32.932 o
-11 -2 -9 302.730 295.984 5.720 3.963 o
-11 -2 -8 14.435 15.617 0.706 227.322 o
-11 -2 -7 63.059 62.487 1.243 50.949 o
-11 -2 -6 24.864 27.235 0.806 140.128 o
-11 -2 -5 210.345 203.874 3.263 8.773 o
-11 -2 -4 256.866 248.546 3.919 6.296 o
-11 -2 -3 69.054 68.436 1.333 45.064 o
-11 -2 -2 92.636 90.458 1.631 30.567 o
-11 -2 -1 28.739 30.388 0.826 124.319 o
-11 -1 -17 1.235 2.825 2.308 52.918 o
-11 -1 -16 7.455 5.909 2.029 64.211 o
-11 -1 -15 92.451 89.881 2.944 18.659 o
-11 -1 -14 27.932 31.244 1.263 89.434 o
-11 -1 -13 63.735 67.113 1.661 40.909 o
-11 -1 -12 5.191 5.958 0.855 287.188 o
-11 -1 -11 44.128 46.214 1.333 64.284 o
-11 -1 -10 61.526 62.646 1.472 46.469 o
-11 -1 -9 31.023 32.636 0.995 103.856 o
-11 -1 -8 207.585 198.851 3.442 8.607 o
-11 -1 -7 31.056 30.597 0.915 111.740 o
-11 -1 -6 41.362 39.470 0.965 86.321 o
-11 -1 -5 451.387 428.866 6.585 2.393 o
-11 -1 -4 38.148 39.241 0.925 92.729 o
-11 -1 -3 65.053 66.207 1.343 47.008 o
-11 -1 -2 36.932 37.988 0.945 94.157 o
-11 -1 -1 36.948 38.087 0.935 94.646 o
-10 -16 -4 20.280 14.035 3.491 21.785 o
-10 -16 -3 77.600 73.091 3.760 14.794 o
-10 -16 -2 2.288 5.013 2.596 41.526 o
-10 -16 -1 5.490 5.978 2.457 45.354 o
-10 -15 -7 101.918 95.452 4.765 9.479 o
-10 -15 -6 52.284 48.770 3.153 21.877 o
-10 -15 -5 1.883 4.536 1.731 91.512 o
-10 -15 -4 30.439 29.712 2.079 47.703 o
-10 -15 -3 7.935 10.345 1.661 89.664 o
-10 -15 -2 40.231 43.220 2.477 33.463 o
-10 -15 -1 4.712 6.098 1.880 75.617 o
-10 -14 -9 13.880 14.373 2.775 34.002 o
-10 -14 -8 57.828 56.499 3.094 21.688 o
-10 -14 -7 32.280 32.228 2.556 34.292 o
-10 -14 -6 20.898 20.710 2.099 51.965 o
-10 -14 -5 19.542 19.834 1.572 81.701 o
-10 -14 -4 39.346 42.275 1.900 47.980 o
-10 -14 -3 34.634 33.492 1.900 51.550 o
-10 -14 -2 90.265 87.922 2.427 23.167 o
-10 -14 -1 13.614 17.825 1.472 97.427 o
-10 -13 -11 17.441 5.501 5.033 11.002 o
-10 -13 -10 0.821 5.879 2.706 38.475 o
-10 -13 -9 34.378 36.416 2.974 26.401 o
-10 -13 -8 102.479 89.364 3.263 15.929 o
-10 -13 -7 34.991 34.327 2.019 47.275 o
-10 -13 -6 18.606 18.531 1.989 58.062 o
-10 -13 -5 0.426 3.044 1.134 212.433 o
-10 -13 -4 109.181 109.527 2.735 17.904 o
-10 -13 -3 20.508 24.907 1.462 86.507 o
-10 -13 -2 15.779 19.058 1.432 97.813 o
-10 -13 -1 26.796 28.568 1.542 73.813 o
-10 -12 -12 6.477 8.167 2.895 32.812 o
-10 -12 -11 37.494 37.411 2.795 28.706 o
-10 -12 -10 21.099 21.993 2.258 45.910 o
-10 -12 -9 15.936 13.727 1.860 67.498 o
-10 -12 -8 21.145 22.997 1.840 62.987 o
-10 -12 -7 27.197 26.360 1.800 60.734 o
-10 -12 -6 4.320 3.690 0.836 319.295 o
-10 -12 -5 9.282 9.410 1.164 157.440 o
-10 -12 -4 85.933 82.978 2.139 26.997 o
-10 -12 -3 32.376 34.089 1.363 77.067 o
-10 -12 -2 12.868 14.443 1.064 157.787 o
-10 -12 -1 19.411 20.431 1.044 134.326 o
-10 -11 -13 19.438 18.800 2.924 29.938 o
-10 -11 -12 34.587 36.177 2.636 31.987 o
-10 -11 -11 4.102 4.944 1.910 74.174 o
-10 -11 -10 24.787 24.619 2.039 52.093 o
-10 -11 -9 3.780 5.212 1.552 109.529 o
-10 -11 -8 21.189 22.252 1.751 67.991 o
-10 -11 -7 98.227 93.154 2.944 18.077 o
-10 -11 -6 17.241 17.706 0.945 159.244 o
-10 -11 -5 21.902 22.908 1.164 112.651 o
-10 -11 -4 22.163 24.818 1.263 101.114 o
-10 -11 -3 4.796 6.257 0.855 289.575 o
-10 -11 -2 139.166 139.049 2.805 14.413 o
-10 -11 -1 128.595 125.313 2.566 16.681 o
-10 -10 -14 3.469 4.705 2.606 41.018 o
-10 -10 -13 13.540 16.622 2.686 35.967 o
-10 -10 -12 4.756 5.849 2.119 60.424 o
-10 -10 -11 150.841 142.809 4.218 9.253 o
-10 -10 -10 77.456 80.372 2.795 21.627 o
-10 -10 -9 68.637 69.550 2.477 26.708 o
-10 -10 -8 73.998 75.737 2.716 22.992 o
-10 -10 -7 297.507 275.453 7.261 3.179 o
-10 -10 -6 51.523 49.825 1.373 57.084 o
-10 -10 -5 39.361 38.037 1.204 77.201 o
-10 -10 -4 78.162 78.542 1.790 33.222 o
-10 -10 -3 22.399 26.141 1.044 121.189 o
-10 -10 -2 99.683 98.774 2.109 24.047 o
-10 -10 -1 10.277 11.320 0.845 229.525 o
-10 -9 -15 47.086 47.785 3.949 15.513 o
-10 -9 -14 18.454 18.133 2.437 41.498 o
-10 -9 -13 17.552 18.869 2.039 56.166 o
-10 -9 -12 35.754 34.019 2.228 41.073 o
-10 -9 -11 13.329 13.747 1.691 80.751 o
-10 -9 -10 124.566 120.926 3.631 12.302 o
-10 -9 -9 34.874 32.427 1.840 53.839 o
-10 -9 -8 34.545 35.193 1.741 57.167 o
-10 -9 -7 14.035 13.777 1.223 129.599 o
-10 -9 -6 124.904 123.154 2.646 16.642 o
-10 -9 -5 24.811 25.106 0.905 132.080 o
-10 -9 -4 32.722 34.089 1.054 95.924 o
-10 -9 -3 58.120 61.870 1.472 48.071 o
-10 -9 -2 64.237 64.725 1.522 43.934 o
-10 -9 -1 195.928 197.379 3.710 8.455 o
-10 -8 -15 0.471 2.686 2.188 59.069 o
-10 -8 -14 5.206 4.526 2.258 53.607 o
-10 -8 -13 71.863 71.459 3.034 20.404 o
-10 -8 -12 173.116 166.861 4.765 7.344 o
-10 -8 -11 5.456 7.759 1.542 106.765 o
-10 -8 -10 54.312 54.848 2.089 36.865 o
-10 -8 -9 4.245 6.247 1.293 149.847 o
-10 -8 -8 76.492 73.130 2.497 25.153 o
-10 -8 -7 18.192 18.740 1.005 145.314 o
-10 -8 -6 69.087 65.431 1.572 41.118 o
-10 -8 -5 30.261 30.617 0.865 117.339 o
-10 -8 -4 40.605 42.722 1.015 82.846 o
-10 -8 -3 181.830 176.102 2.885 11.055 o
-10 -8 -2 43.349 42.623 1.015 79.903 o
-10 -8 -1 38.305 40.534 0.965 89.479 o
-10 -7 -16 30.510 31.124 3.770 17.976 o
-10 -7 -15 12.950 14.702 2.407 44.151 o
-10 -7 -14 9.427 10.643 2.159 55.589 o
-10 -7 -13 118.104 124.497 4.128 10.694 o
-10 -7 -12 0.225 0.279 1.552 118.322 o
-10 -7 -11 20.415 20.381 1.542 82.843 o
-10 -7 -10 37.169 38.376 1.671 57.721 o
-10 -7 -9 5.413 7.848 1.094 190.663 o
-10 -7 -8 244.323 235.297 5.312 5.117 o
-10 -7 -7 2.055 4.108 0.666 497.551 o
-10 -7 -6 161.826 159.262 2.626 13.155 o
-10 -7 -5 43.499 43.240 1.005 79.865 o
-10 -7 -4 43.164 44.354 1.025 78.746 o
-10 -7 -3 96.543 99.242 1.890 26.430 o
-10 -7 -2 45.655 44.463 1.044 75.356 o
-10 -7 -1 106.040 104.881 1.840 24.891 o
-10 -6 -16 1.255 2.188 2.139 61.586 o
-10 -6 -15 35.232 40.315 2.576 32.678 o
-10 -6 -14 148.559 135.996 4.029 9.910 o
-10 -6 -13 41.018 40.405 2.278 37.767 o
-10 -6 -12 44.324 49.019 2.049 41.174 o
-10 -6 -11 22.807 24.977 1.253 100.971 o
-10 -6 -10 37.021 35.153 1.323 74.597 o
-10 -6 -9 30.390 30.338 1.204 91.198 o
-10 -6 -8 2.940 5.143 0.855 315.020 o
-10 -6 -7 4.341 3.959 0.686 424.342 o
-10 -6 -6 150.448 144.351 2.397 15.123 o
-10 -6 -5 90.227 91.413 1.701 30.227 o
-10 -6 -4 75.508 73.141 1.393 40.729 o
-10 -6 -3 28.159 28.538 0.796 130.669 o
-10 -6 -2 102.907 100.515 1.761 26.407 o
-10 -6 -1 78.171 81.227 1.502 36.941 o
-10 -5 -17 31.661 26.618 3.680 18.820 o
-10 -5 -16 0.711 2.477 2.119 62.906 o
-10 -5 -15 135.487 125.193 3.999 10.559 o
-10 -5 -14 41.137 42.872 2.447 33.909 o
-10 -5 -13 107.724 102.584 2.855 17.560 o
-10 -5 -12 18.741 18.631 1.233 114.462 o
-10 -5 -11 22.836 25.415 1.194 106.062 o
-10 -5 -10 16.395 17.397 1.114 135.798 o
-10 -5 -9 185.670 171.367 3.591 9.351 o
-10 -5 -8 1.202 1.412 0.597 687.174 o
-10 -5 -7 48.620 48.512 1.044 70.801 o
-10 -5 -6 109.544 110.372 1.890 23.590 o
-10 -5 -5 95.997 93.631 1.661 29.234 o
-10 -5 -4 96.864 96.586 1.731 28.103 o
-10 -5 -3 184.659 182.528 2.954 10.641 o
-10 -5 -2 7.056 8.773 0.577 403.968 o
-10 -5 -1 125.208 120.359 2.049 19.999 o
-10 -4 -17 37.439 36.008 3.183 23.355 o
-10 -4 -16 62.206 60.199 2.875 23.412 o
-10 -4 -15 33.903 32.139 1.870 53.222 o
-10 -4 -14 6.932 6.446 1.214 158.636 o
-10 -4 -13 2.713 4.964 1.333 147.316 o
-10 -4 -12 11.698 13.508 1.134 150.033 o
-10 -4 -11 306.032 281.372 6.326 3.625 o
-10 -4 -10 296.762 279.462 5.531 4.204 o
-10 -4 -9 22.664 22.281 1.025 126.987 o
-10 -4 -8 77.807 75.438 1.412 39.265 o
-10 -4 -7 130.520 128.675 2.149 18.494 o
-10 -4 -6 83.313 83.873 1.512 34.999 o
-10 -4 -5 74.504 74.334 1.412 40.547 o
-10 -4 -4 19.713 20.222 0.666 191.856 o
-10 -4 -3 41.331 43.986 1.005 81.809 o
-10 -4 -2 123.171 124.099 2.099 19.733 o
-10 -4 -1 77.320 79.288 1.462 38.065 o
-10 -3 -17 0.871 0.050 2.258 55.837 o
-10 -3 -16 25.157 26.837 2.039 51.527 o
-10 -3 -15 23.985 26.907 2.099 49.732 o
-10 -3 -14 4.612 4.407 0.985 240.631 o
-10 -3 -13 64.803 67.918 2.139 32.186 o
-10 -3 -12 89.600 85.077 2.308 24.558 o
-10 -3 -11 107.085 107.060 2.706 18.366 o
-10 -3 -10 34.125 34.765 1.214 83.656 o
-10 -3 -9 124.027 120.886 2.178 19.356 o
-10 -3 -8 39.099 41.907 0.995 86.065 o
-10 -3 -7 97.914 96.615 1.721 27.999 o
-10 -3 -6 61.298 62.099 1.263 51.471 o
-10 -3 -5 137.011 136.632 2.278 16.936 o
-10 -3 -4 218.292 211.285 3.342 8.310 o
-10 -3 -3 181.784 174.063 2.855 11.175 o
-10 -3 -2 171.603 174.262 2.815 11.727 o
-10 -3 -1 7.858 9.032 0.547 404.830 o
-10 -2 -17 3.917 2.198 2.487 45.119 o
-10 -2 -16 115.810 110.203 3.233 14.705 o
-10 -2 -15 9.478 13.130 1.790 76.503 o
-10 -2 -14 47.914 47.706 1.810 46.359 o
-10 -2 -13 38.805 42.981 1.840 49.921 o
-10 -2 -12 191.970 186.169 4.327 7.569 o
-10 -2 -11 74.345 72.902 1.592 37.935 o
-10 -2 -10 81.725 78.164 1.572 35.397 o
-10 -2 -9 78.996 79.338 1.552 36.265 o
-10 -2 -8 15.918 17.059 0.657 224.767 o
-10 -2 -7 21.198 22.232 0.686 177.091 o
-10 -2 -6 198.921 196.852 3.153 9.440 o
-10 -2 -5 79.267 77.079 1.412 38.535 o
-10 -2 -4 26.311 27.583 0.746 141.920 o
-10 -2 -3 36.123 35.690 0.875 101.326 o
-10 -2 -2 85.106 85.395 1.542 33.953 o
-10 -2 -1 385.907 374.217 5.749 3.110 o
-10 -1 -17 11.999 13.438 2.298 48.425 o
-10 -1 -16 83.987 88.330 3.074 18.441 o
-10 -1 -15 38.281 43.618 2.009 44.899 o
-10 -1 -14 147.085 147.077 2.914 13.313 o
-10 -1 -13 23.879 26.330 1.114 111.122 o
-10 -1 -12 13.335 13.220 0.816 213.397 o
-10 -1 -11 90.543 92.816 1.989 27.002 o
-10 -1 -10 44.877 45.766 1.104 73.010 o
-10 -1 -9 22.762 23.097 0.776 156.708 o
-10 -1 -8 86.152 83.794 1.532 34.013 o
-10 -1 -7 227.119 222.177 3.541 7.645 o
-10 -1 -6 1.982 2.079 0.428 1026.020 o
-10 -1 -5 132.177 130.992 2.268 17.636 o
-10 -1 -4 236.748 232.959 3.670 7.130 o
-10 -1 -3 152.676 151.752 2.497 14.360 o
-10 -1 -2 410.862 406.505 6.227 2.722 o
-10 -1 -1 66.631 67.839 1.273 47.379 o
-9 -16 -6 48.654 42.285 5.431 8.863 o
-9 -16 -5 7.235 6.714 2.009 65.297 o
-9 -16 -4 17.445 22.520 2.099 52.917 o
-9 -16 -3 43.944 42.543 2.268 37.066 o
-9 -16 -2 22.600 27.792 2.676 33.788 o
-9 -16 -1 16.222 18.680 2.517 39.660 o
-9 -15 -8 35.325 31.990 3.690 18.398 o
-9 -15 -7 24.493 25.942 2.616 34.928 o
-9 -15 -6 2.709 2.517 1.512 118.653 o
-9 -15 -5 2.161 2.079 1.582 109.966 o
-9 -15 -4 7.385 8.525 1.601 97.120 o
-9 -15 -3 18.372 18.014 1.572 83.613 o
-9 -15 -2 19.968 21.794 1.601 78.360 o
-9 -15 -1 13.279 15.090 1.552 91.864 o
-9 -14 -10 6.108 7.500 2.636 39.375 o
-9 -14 -9 25.428 26.837 2.735 32.196 o
-9 -14 -8 49.731 52.471 3.054 23.026 o
-9 -14 -7 2.061 2.318 1.910 76.339 o
-9 -14 -6 33.025 34.337 1.850 53.866 o
-9 -14 -5 18.621 20.740 1.373 98.715 o
-9 -14 -4 43.249 44.612 1.910 45.851 o
-9 -14 -3 10.741 12.722 1.403 112.665 o
-9 -14 -2 18.802 22.470 1.462 89.617 o
-9 -14 -1 23.323 27.722 1.631 71.532 o
-9 -13 -11 2.870 3.591 2.417 47.776 o
-9 -13 -10 7.798 9.519 2.338 48.698 o
-9 -13 -9 3.821 2.099 1.820 82.509 o
-9 -13 -8 14.424 13.916 1.771 74.091 o
-9 -13 -7 4.619 7.371 1.621 98.769 o
-9 -13 -6 27.031 26.071 1.243 95.262 o
-9 -13 -5 105.807 108.214 2.656 18.747 o
-9 -13 -4 16.394 18.362 1.204 122.666 o
-9 -13 -3 46.857 48.651 1.601 52.686 o
-9 -13 -2 0.458 3.113 1.144 208.599 o
-9 -13 -1 215.912 208.360 3.999 7.371 o
-9 -12 -13 11.389 10.663 3.054 28.958 o
-9 -12 -12 35.178 33.382 2.825 28.783 o
-9 -12 -11 40.003 43.140 2.387 35.312 o
-9 -12 -10 56.486 59.463 2.586 27.725 o
-9 -12 -9 21.320 23.813 1.910 59.279 o
-9 -12 -8 21.133 23.017 1.741 68.344 o
-9 -12 -7 27.894 27.285 1.771 61.494 o
-9 -12 -6 34.561 33.273 1.184 85.794 o
-9 -12 -5 51.460 51.675 1.631 49.057 o
-9 -12 -4 14.855 15.925 1.005 159.827 o
-9 -12 -3 20.624 21.147 1.074 126.913 o
-9 -12 -2 106.916 107.955 2.308 21.030 o
-9 -12 -1 27.273 29.393 1.174 98.170 o
-9 -11 -14 7.731 8.326 3.153 27.701 o
-9 -11 -13 1.106 0.905 2.706 38.844 o
-9 -11 -12 3.569 7.699 2.298 51.863 o
-9 -11 -11 19.946 21.167 1.880 62.099 o
-9 -11 -10 89.637 90.259 3.034 18.227 o
-9 -11 -9 77.162 77.020 2.735 22.387 o
-9 -11 -8 56.311 53.943 2.139 35.535 o
-9 -11 -7 26.209 27.185 1.512 76.662 o
-9 -11 -6 25.229 25.434 0.965 124.315 o
-9 -11 -5 62.931 65.451 1.721 40.270 o
-9 -11 -4 61.198 62.467 1.790 39.891 o
-9 -11 -3 5.903 7.828 0.865 267.707 o
-9 -11 -2 202.305 193.221 3.680 8.397 o
-9 -11 -1 52.028 52.112 1.393 55.548 o
-9 -10 -14 37.582 38.694 2.924 26.641 o
-9 -10 -13 34.014 36.048 2.367 37.779 o
-9 -10 -12 59.653 55.942 2.407 30.115 o
-9 -10 -11 12.658 15.706 1.950 63.644 o
-9 -10 -10 51.036 51.187 2.288 34.183 o
-9 -10 -9 20.354 20.829 1.462 88.825 o
-9 -10 -8 80.262 79.546 2.636 22.868 o
-9 -10 -7 10.668 12.294 1.194 143.973 o
-9 -10 -6 16.922 16.711 0.776 193.974 o
-9 -10 -5 84.429 82.769 1.681 32.699 o
-9 -10 -4 56.717 59.364 1.353 52.275 o
-9 -10 -3 21.977 21.655 0.836 153.658 o
-9 -10 -2 81.749 78.582 1.661 34.116 o
-9 -10 -1 35.825 35.421 1.044 91.446 o
-9 -9 -15 11.569 13.289 2.606 38.656 o
-9 -9 -14 30.483 31.164 2.606 33.663 o
-9 -9 -13 28.379 29.960 1.979 51.906 o
-9 -9 -12 1.392 2.576 1.482 125.459 o
-9 -9 -11 33.219 32.676 1.820 55.297 o
-9 -9 -10 72.228 71.260 2.338 27.779 o
-9 -9 -9 19.639 21.346 1.462 89.319 o
-9 -9 -8 199.339 189.133 4.387 7.291 o
-9 -9 -7 17.331 17.218 1.174 125.744 o
-9 -9 -6 7.597 7.182 0.537 436.654 o
-9 -9 -5 307.529 284.982 4.974 4.462 o
-9 -9 -4 39.174 39.390 0.945 90.164 o
-9 -9 -3 163.737 156.546 2.686 12.937 o
-9 -9 -2 29.407 29.523 0.826 123.782 o
-9 -9 -1 1.249 0.985 0.398 1341.560 o
-9 -8 -16 9.495 9.609 2.795 34.542 o
-9 -8 -15 61.511 58.757 3.014 22.070 o
-9 -8 -14 29.535 29.185 2.407 38.560 o
-9 -8 -13 39.057 45.219 2.427 34.478 o
-9 -8 -12 18.991 23.654 1.810 65.596 o
-9 -8 -11 46.331 47.209 1.970 42.812 o
-9 -8 -10 60.167 61.055 2.208 32.707 o
-9 -8 -9 81.109 76.751 2.208 27.493 o
-9 -8 -8 28.049 30.070 1.273 89.283 o
-9 -8 -7 106.556 107.577 2.517 19.633 o
-9 -8 -6 101.791 95.621 1.671 27.829 o
-9 -8 -5 8.671 9.967 0.547 380.921 o
-9 -8 -4 34.731 34.874 0.855 105.620 o
-9 -8 -3 173.357 169.627 2.765 11.889 o
-9 -8 -2 16.543 17.059 0.696 211.904 o
-9 -8 -1 117.762 113.486 1.989 21.618 o
-9 -7 -16 37.812 34.297 2.855 27.919 o
-9 -7 -15 0.943 1.373 1.840 83.268 o
-9 -7 -14 33.474 35.640 2.318 39.153 o
-9 -7 -13 32.731 32.537 2.029 48.058 o
-9 -7 -12 27.226 28.170 1.731 63.524 o
-9 -7 -11 99.845 96.247 2.994 17.512 o
-9 -7 -10 2.116 3.173 0.845 343.695 o
-9 -7 -9 0.939 1.781 0.726 489.201 o
-9 -7 -8 63.185 62.229 1.651 42.104 o
-9 -7 -7 83.272 79.427 1.830 31.451 o
-9 -7 -6 29.184 30.060 0.826 123.678 o
-9 -7 -5 155.296 152.538 2.507 14.134 o
-9 -7 -4 225.782 223.569 3.551 7.645 o
-9 -7 -3 153.114 152.518 2.536 14.166 o
-9 -7 -2 12.178 13.299 0.647 271.672 o
-9 -7 -1 78.553 79.248 1.492 37.263 o
-9 -6 -17 24.468 19.934 2.865 30.336 o
-9 -6 -16 12.143 13.856 2.198 52.266 o
-9 -6 -15 135.327 127.402 3.999 10.529 o
-9 -6 -14 89.233 88.688 3.123 17.693 o
-9 -6 -13 85.614 84.689 2.934 19.508 o
-9 -6 -12 53.675 56.290 1.790 43.295 o
-9 -6 -11 11.105 12.036 1.074 165.607 o
-9 -6 -10 143.221 135.787 2.974 13.604 o
-9 -6 -9 93.253 90.011 2.159 25.135 o
-9 -6 -8 43.690 41.648 1.223 70.802 o
-9 -6 -7 67.190 68.694 1.631 40.104 o
-9 -6 -6 165.851 167.956 2.745 12.351 o
-9 -6 -5 138.015 141.307 2.447 15.922 o
-9 -6 -4 329.071 317.907 4.924 4.130 o
-9 -6 -3 213.309 208.758 3.312 8.532 o
-9 -6 -2 29.534 29.990 0.806 124.706 o
-9 -6 -1 3.225 3.869 0.487 710.390 o
-9 -5 -17 2.346 5.411 2.755 36.919 o
-9 -5 -16 6.409 6.754 2.248 53.278 o
-9 -5 -15 2.414 2.437 1.771 88.062 o
-9 -5 -14 72.691 73.717 2.377 27.028 o
-9 -5 -13 32.783 34.307 1.611 63.946 o
-9 -5 -12 5.038 4.387 0.995 234.043 o
-9 -5 -11 12.938 13.001 0.875 201.027 o
-9 -5 -10 129.009 125.880 2.785 15.569 o
-9 -5 -9 29.601 30.498 1.174 94.238 o
-9 -5 -8 131.419 127.421 2.636 16.053 o
-9 -5 -7 109.075 109.328 2.099 22.198 o
-9 -5 -6 85.392 84.888 1.542 33.944 o
-9 -5 -5 50.273 52.291 1.114 65.494 o
-9 -5 -4 151.860 149.593 2.477 14.554 o
-9 -5 -3 93.613 91.841 1.691 29.592 o
-9 -5 -2 72.908 71.658 1.343 42.756 o
-9 -5 -1 12.193 13.508 0.547 304.767 o
-9 -4 -18 5.036 12.086 7.769 4.715 o
-9 -4 -17 22.983 21.217 2.765 32.372 o
-9 -4 -16 17.607 18.641 1.820 67.358 o
-9 -4 -15 42.343 44.195 2.069 41.953 o
-9 -4 -14 147.194 143.595 4.257 9.237 o
-9 -4 -13 56.640 58.697 1.850 40.620 o
-9 -4 -12 0.660 1.890 0.865 357.996 o
-9 -4 -11 203.856 192.077 3.979 7.847 o
-9 -4 -10 243.729 232.164 4.705 5.771 o
-9 -4 -9 177.785 169.368 3.243 10.462 o
-9 -4 -8 120.717 116.569 2.308 19.149 o
-9 -4 -7 94.569 94.487 1.641 29.635 o
-9 -4 -6 6.954 8.743 0.507 455.004 o
-9 -4 -5 47.337 48.154 0.995 73.979 o
-9 -4 -4 251.184 243.334 3.889 6.477 o
-9 -4 -3 2.504 2.994 0.428 921.557 o
-9 -4 -2 47.043 48.641 1.025 72.891 o
-9 -4 -1 60.670 60.170 1.204 53.729 o
-9 -3 -18 16.481 15.030 2.676 35.849 o
-9 -3 -17 84.747 81.974 3.213 17.620 o
-9 -3 -16 19.866 23.455 1.790 66.221 o
-9 -3 -15 12.261 10.723 1.691 82.931 o
-9 -3 -14 1.612 2.616 0.965 279.620 o
-9 -3 -13 32.323 35.461 1.482 70.132 o
-9 -3 -12 59.243 57.822 1.592 45.639 o
-9 -3 -11 125.198 122.060 2.706 16.357 o
-9 -3 -10 50.365 53.903 1.552 51.274 o
-9 -3 -9 233.474 222.575 3.491 7.561 o
-9 -3 -8 40.233 40.554 0.905 90.096 o
-9 -3 -7 28.486 29.105 0.776 131.002 o
-9 -3 -6 31.472 31.602 0.826 117.052 o
-9 -3 -5 93.406 93.412 1.621 30.192 o
-9 -3 -4 96.353 92.746 1.621 29.647 o
-9 -3 -3 26.193 25.992 0.726 146.799 o
-9 -3 -2 99.170 100.167 1.721 27.443 o
-9 -3 -1 731.157 725.079 10.942 0.943 o
-9 -2 -18 7.486 6.844 2.268 52.038 o
-9 -2 -17 23.882 24.390 2.139 48.772 o
-9 -2 -16 67.490 79.228 2.865 22.014 o
-9 -2 -15 134.573 130.654 3.362 12.682 o
-9 -2 -14 50.556 48.631 1.701 48.151 o
-9 -2 -13 255.148 250.705 5.610 4.654 o
-9 -2 -12 7.540 8.047 0.875 249.762 o
-9 -2 -11 43.812 43.250 1.005 79.528 o
-9 -2 -10 4.108 5.431 0.507 599.496 o
-9 -2 -9 37.620 38.714 0.905 94.963 o
-9 -2 -8 28.736 29.523 0.776 129.849 o
-9 -2 -7 70.356 73.359 1.383 42.697 o
-9 -2 -6 36.463 37.272 0.855 100.739 o
-9 -2 -5 126.368 127.183 2.139 19.025 o
-9 -2 -4 24.568 24.311 0.686 159.653 o
-9 -2 -3 58.047 59.513 1.174 56.147 o
-9 -2 -2 228.604 225.559 3.521 7.598 o
-9 -2 -1 72.771 72.842 1.313 43.094 o
-9 -1 -18 3.951 6.893 2.427 46.699 o
-9 -1 -17 22.278 25.166 2.069 51.789 o
-9 -1 -16 4.885 5.988 1.611 100.376 o
-9 -1 -15 7.935 9.589 1.303 135.152 o
-9 -1 -14 23.062 25.454 1.044 120.532 o
-9 -1 -13 171.336 172.690 3.283 10.540 o
-9 -1 -12 39.677 40.663 1.074 82.053 o
-9 -1 -11 32.520 32.407 0.855 111.877 o
-9 -1 -10 102.136 101.927 1.781 26.248 o
-9 -1 -9 68.482 68.664 1.323 45.441 o
-9 -1 -8 70.955 71.131 1.323 43.952 o
-9 -1 -7 41.144 42.354 0.905 87.758 o
-9 -1 -6 299.542 290.712 4.506 4.852 o
-9 -1 -5 119.001 119.016 1.989 21.136 o
-9 -1 -4 328.700 332.420 5.252 3.883 o
-9 -1 -3 70.073 68.963 1.273 45.653 o
-9 -1 -2 200.025 197.737 3.143 9.409 o
-9 -1 -1 779.908 751.120 11.340 0.863 o
-8 -17 -3 55.376 52.739 3.392 19.203 o
-8 -17 -2 50.706 49.626 2.964 24.115 o
-8 -17 -1 16.564 17.885 2.298 46.455 o
-8 -16 -7 99.166 80.392 3.700 13.967 o
-8 -16 -6 55.496 48.233 2.477 30.367 o
-8 -16 -5 4.316 3.889 1.810 82.284 o
-8 -16 -4 73.535 72.275 2.606 24.386 o
-8 -16 -3 1.361 2.666 1.582 110.657 o
-8 -16 -2 8.232 10.305 1.761 80.806 o
-8 -16 -1 7.429 8.147 1.641 93.198 o
-8 -15 -9 13.136 14.881 2.775 34.075 o
-8 -15 -8 51.958 51.526 2.954 24.009 o
-8 -15 -7 13.743 14.324 2.367 45.325 o
-8 -15 -6 20.400 19.834 1.661 74.810 o
-8 -15 -5 135.357 128.943 3.133 13.579 o
-8 -15 -4 3.617 2.895 1.373 139.876 o
-8 -15 -3 62.686 62.806 2.159 32.828 o
-8 -15 -2 3.912 5.839 1.393 132.548 o
-8 -15 -1 24.578 27.623 1.592 72.973 o
-8 -14 -11 12.387 17.666 3.372 23.671 o
-8 -14 -10 47.086 44.642 2.805 26.879 o
-8 -14 -9 12.290 16.870 2.855 32.330 o
-8 -14 -8 9.274 9.062 1.940 67.838 o
-8 -14 -7 60.912 63.572 2.586 26.820 o
-8 -14 -6 12.879 10.972 1.184 141.705 o
-8 -14 -5 17.460 20.401 1.383 99.531 o
-8 -14 -4 23.703 25.405 1.422 85.904 o
-8 -14 -3 74.364 74.822 2.159 29.420 o
-8 -14 -2 47.955 47.368 1.711 49.200 o
-8 -14 -1 73.829 76.741 2.168 29.215 o
-8 -13 -12 15.791 19.049 2.914 30.553 o
-8 -13 -11 49.944 52.769 3.074 22.769 o
-8 -13 -10 23.633 22.182 2.039 53.018 o
-8 -13 -9 45.620 45.627 2.407 33.564 o
-8 -13 -8 15.138 15.786 1.940 62.887 o
-8 -13 -7 13.585 16.452 1.950 62.977 o
-8 -13 -6 16.053 16.055 1.104 139.782 o
-8 -13 -5 1.918 2.258 0.746 438.091 o
-8 -13 -4 52.141 54.321 1.721 45.894 o
-8 -13 -3 27.656 30.488 1.313 86.710 o
-8 -13 -2 105.711 107.279 2.467 20.072 o
-8 -13 -1 71.766 73.280 1.800 35.279 o
-8 -12 -13 9.783 10.176 2.357 47.298 o
-8 -12 -12 21.112 22.550 2.676 34.456 o
-8 -12 -11 21.241 21.128 2.149 49.857 o
-8 -12 -10 20.883 20.730 1.800 65.883 o
-8 -12 -9 100.772 95.263 3.133 16.615 o
-8 -12 -8 3.843 6.406 1.562 107.360 o
-8 -12 -7 1.830 1.900 1.164 198.416 o
-8 -12 -6 60.783 58.548 1.552 45.806 o
-8 -12 -5 5.564 7.679 0.985 224.314 o
-8 -12 -4 10.277 12.404 0.955 195.613 o
-8 -12 -3 45.040 44.682 1.343 63.802 o
-8 -12 -2 32.991 34.188 1.243 83.397 o
-8 -12 -1 113.723 113.466 2.357 19.688 o
-8 -11 -14 2.250 1.462 2.308 52.813 o
-8 -11 -13 11.528 10.524 2.338 47.499 o
-8 -11 -12 66.376 65.262 2.865 22.827 o
-8 -11 -11 6.975 7.958 1.482 112.009 o
-8 -11 -10 63.191 61.124 2.527 27.457 o
-8 -11 -9 60.286 55.256 2.119 34.844 o
-8 -11 -8 94.301 93.781 3.024 17.815 o
-8 -11 -7 13.173 14.632 1.283 122.202 o
-8 -11 -6 3.342 2.944 0.637 511.737 o
-8 -11 -5 12.351 15.040 0.766 227.171 o
-8 -11 -4 21.044 21.913 0.965 138.689 o
-8 -11 -3 1.199 1.850 0.617 639.494 o
-8 -11 -2 75.820 74.891 1.611 36.906 o
-8 -11 -1 167.673 158.198 3.044 11.627 o
-8 -10 -15 1.939 2.616 2.765 36.937 o
-8 -10 -14 11.559 14.761 2.357 46.192 o
-8 -10 -13 0.672 0.318 1.771 90.557 o
-8 -10 -12 65.556 64.904 2.477 27.492 o
-8 -10 -11 5.823 7.560 1.492 112.729 o
-8 -10 -10 54.188 55.425 2.159 35.475 o
-8 -10 -9 64.967 63.482 2.039 34.227 o
-8 -10 -8 45.944 45.528 1.621 53.243 o
-8 -10 -7 117.277 119.096 3.024 15.388 o
-8 -10 -6 33.706 32.746 0.965 101.613 o
-8 -10 -5 157.215 156.646 2.785 12.963 o
-8 -10 -4 48.145 49.675 1.174 66.030 o
-8 -10 -3 92.579 92.080 1.781 28.846 o
-8 -10 -2 102.961 105.419 1.880 25.001 o
-8 -10 -1 52.490 52.829 1.104 63.969 o
-8 -9 -16 7.844 11.449 3.014 30.028 o
-8 -9 -15 27.687 33.452 3.332 22.460 o
-8 -9 -14 1.083 0.945 1.363 150.172 o
-8 -9 -13 6.512 9.032 1.562 102.220 o
-8 -9 -12 23.390 25.504 1.781 64.060 o
-8 -9 -11 4.723 7.948 1.283 148.388 o
-8 -9 -10 75.711 75.946 2.258 27.838 o
-8 -9 -9 67.558 65.790 1.950 34.840 o
-8 -9 -8 3.927 6.217 0.975 243.125 o
-8 -9 -7 32.920 34.108 1.233 84.121 o
-8 -9 -6 103.176 97.700 1.691 27.209 o
-8 -9 -5 249.046 243.941 3.830 6.579 o
-8 -9 -4 40.735 42.106 0.965 85.488 o
-8 -9 -3 45.511 45.358 1.044 75.067 o
-8 -9 -2 131.271 129.112 2.178 18.250 o
-8 -9 -1 52.395 55.315 1.223 59.492 o
-8 -8 -16 36.333 29.931 2.875 28.055 o
-8 -8 -15 3.860 5.899 2.159 58.674 o
-8 -8 -14 75.534 73.250 2.825 21.895 o
-8 -8 -13 35.371 37.769 2.009 46.858 o
-8 -8 -12 49.111 46.960 1.751 47.686 o
-8 -8 -11 64.171 63.661 1.960 35.755 o
-8 -8 -10 7.939 7.928 0.865 251.002 o
-8 -8 -9 15.272 15.806 0.975 164.019 o
-8 -8 -8 77.552 77.746 1.890 32.087 o
-8 -8 -7 223.082 204.342 3.810 7.545 o
-8 -8 -6 78.482 79.855 1.820 32.590 o
-8 -8 -5 136.079 137.279 2.338 16.713 o
-8 -8 -4 21.663 22.162 0.726 169.416 o
-8 -8 -3 2.825 2.596 0.448 862.284 o
-8 -8 -2 232.745 225.807 3.581 7.416 o
-8 -8 -1 48.170 47.378 1.034 72.067 o
-8 -7 -17 15.871 13.986 2.805 33.087 o
-8 -7 -16 7.751 6.346 2.646 38.900 o
-8 -7 -15 180.135 174.839 5.083 6.630 o
-8 -7 -14 9.018 11.409 1.800 76.725 o
-8 -7 -13 37.593 37.172 1.900 49.626 o
-8 -7 -12 11.126 12.235 1.273 130.127 o
-8 -7 -11 65.809 62.099 1.691 40.470 o
-8 -7 -10 34.992 35.183 1.223 81.931 o
-8 -7 -9 2.315 1.343 0.547 726.137 o
-8 -7 -8 12.720 12.782 0.816 218.320 o
-8 -7 -7 69.802 70.107 1.601 39.587 o
-8 -7 -6 163.374 156.487 3.064 11.797 o
-8 -7 -5 125.061 123.254 2.079 19.691 o
-8 -7 -4 8.178 9.460 0.547 394.537 o
-8 -7 -3 402.984 390.630 6.018 2.871 o
-8 -7 -2 180.972 180.648 2.984 10.755 o
-8 -7 -1 1.369 1.313 0.338 1603.640 o
-8 -6 -17 47.355 45.020 3.243 21.492 o
-8 -6 -16 41.912 41.967 2.397 34.840 o
-8 -6 -15 17.874 18.710 1.761 70.722 o
-8 -6 -14 196.061 189.531 5.222 6.095 o
-8 -6 -13 0.497 2.019 0.985 281.381 o
-8 -6 -12 48.315 49.884 1.572 52.609 o
-8 -6 -11 66.218 67.948 1.781 37.811 o
-8 -6 -10 49.975 52.212 1.472 54.218 o
-8 -6 -9 15.204 15.945 0.806 198.205 o
-8 -6 -8 44.923 43.200 1.353 64.008 o
-8 -6 -7 147.796 140.929 2.735 14.111 o
-8 -6 -6 21.251 22.252 0.647 182.804 o
-8 -6 -5 44.010 42.752 0.925 83.131 o
-8 -6 -4 111.256 112.710 1.930 22.907 o
-8 -6 -3 13.645 13.767 0.597 271.685 o
-8 -6 -2 27.418 26.658 0.776 137.019 o
-8 -6 -1 8.141 9.042 0.567 387.242 o
-8 -5 -18 8.723 13.031 3.710 20.055 o
-8 -5 -17 22.678 26.171 2.566 36.378 o
-8 -5 -16 11.062 13.488 1.790 75.240 o
-8 -5 -15 9.457 10.176 1.393 118.163 o
-8 -5 -14 63.392 62.089 2.019 35.092 o
-8 -5 -13 16.755 15.577 1.114 137.143 o
-8 -5 -12 39.138 38.853 1.323 71.243 o
-8 -5 -11 1.508 2.407 0.706 489.456 o
-8 -5 -10 10.258 9.927 0.806 247.581 o
-8 -5 -9 8.565 9.987 0.756 280.550 o
-8 -5 -8 18.261 21.267 0.905 156.322 o
-8 -5 -7 402.110 390.898 6.973 2.556 o
-8 -5 -6 3.465 3.969 0.388 879.744 o
-8 -5 -5 57.314 59.473 1.154 57.115 o
-8 -5 -4 56.839 59.593 1.223 55.526 o
-8 -5 -3 309.133 310.248 4.944 4.341 o
-8 -5 -2 40.093 41.559 0.995 85.090 o
-8 -5 -1 45.995 46.363 0.965 77.338 o
-8 -4 -18 99.219 92.955 3.859 12.940 o
-8 -4 -17 3.429 2.497 1.979 70.371 o
-8 -4 -16 47.743 50.183 2.477 31.510 o
-8 -4 -15 35.378 35.023 1.790 54.877 o
-8 -4 -14 40.658 45.249 1.830 49.037 o
-8 -4 -13 21.114 24.848 1.253 103.540 o
-8 -4 -12 229.560 219.889 4.506 6.311 o
-8 -4 -11 122.128 116.599 2.586 17.433 o
-8 -4 -10 157.687 151.792 2.944 12.545 o
-8 -4 -9 78.871 78.711 1.731 33.859 o
-8 -4 -8 95.409 94.188 1.960 26.379 o
-8 -4 -7 76.456 76.990 1.393 39.758 o
-8 -4 -6 41.468 44.304 0.915 85.675 o
-8 -4 -5 43.548 44.443 0.945 81.811 o
-8 -4 -4 128.427 127.660 2.099 19.009 o
-8 -4 -3 5.187 6.913 0.428 617.220 o
-8 -4 -2 95.115 95.283 1.661 29.245 o
-8 -4 -1 104.291 103.837 1.781 25.734 o
-8 -3 -18 54.743 51.824 2.845 25.025 o
-8 -3 -17 17.421 16.403 1.761 71.806 o
-8 -3 -16 11.943 14.423 1.651 84.844 o
-8 -3 -15 77.208 80.442 2.407 25.548 o
-8 -3 -14 42.015 41.977 1.621 56.091 o
-8 -3 -13 50.387 53.704 1.651 48.538 o
-8 -3 -12 46.343 45.707 1.412 60.056 o
-8 -3 -11 187.270 174.978 3.402 9.661 o
-8 -3 -10 29.628 30.955 1.005 106.806 o
-8 -3 -9 14.416 18.123 0.855 186.115 o
-8 -3 -8 277.246 261.667 4.058 5.716 o
-8 -3 -7 138.792 138.622 2.258 16.797 o
-8 -3 -6 173.874 165.230 2.676 12.217 o
-8 -3 -5 445.327 437.719 6.665 2.378 o
-8 -3 -4 85.021 86.788 1.522 34.042 o
-8 -3 -3 153.933 155.014 2.517 14.107 o
-8 -3 -2 746.053 732.698 11.011 0.921 o
-8 -3 -1 104.092 103.638 1.820 25.454 o
-8 -2 -18 103.638 96.904 3.651 13.636 o
-8 -2 -17 59.743 64.288 2.626 26.416 o
-8 -2 -16 0.477 1.592 1.442 135.000 o
-8 -2 -15 59.971 67.461 2.308 30.567 o
-8 -2 -14 15.493 17.656 1.184 127.855 o
-8 -2 -13 6.873 7.152 0.895 250.386 o
-8 -2 -12 18.654 17.288 0.865 168.444 o
-8 -2 -11 302.110 284.425 4.416 4.926 o
-8 -2 -10 112.078 108.860 1.860 23.556 o
-8 -2 -9 68.532 67.859 1.263 46.735 o
-8 -2 -8 138.543 137.766 2.278 16.763 o
-8 -2 -7 190.908 190.794 3.312 9.479 o
-8 -2 -6 141.219 137.170 2.278 16.571 o
-8 -2 -5 226.367 221.411 3.491 7.744 o
-8 -2 -4 394.196 387.755 5.918 2.961 o
-8 -2 -3 153.813 150.807 2.437 14.531 o
-8 -2 -2 79.241 78.562 1.383 38.743 o
-8 -2 -1 733.356 713.998 10.743 0.960 o
-8 -1 -18 1.342 2.477 1.950 73.724 o
-8 -1 -17 3.499 5.710 1.621 101.029 o
-8 -1 -16 74.457 82.391 2.676 22.970 o
-8 -1 -15 16.630 18.183 0.945 160.502 o
-8 -1 -14 193.606 191.351 3.551 8.905 o
-8 -1 -13 23.897 24.778 0.955 129.174 o
-8 -1 -12 36.101 35.620 0.875 101.418 o
-8 -1 -11 82.462 83.167 1.522 35.193 o
-8 -1 -10 36.910 39.450 0.965 92.031 o
-8 -1 -9 74.973 74.523 1.373 40.996 o
-8 -1 -8 30.299 32.149 0.796 121.378 o
-8 -1 -7 36.713 36.516 0.845 101.550 o
-8 -1 -6 13.723 15.100 0.577 270.676 o
-8 -1 -5 17.131 18.979 0.627 217.291 o
-8 -1 -4 836.519 802.218 12.026 0.764 o
-8 -1 -3 434.225 433.491 6.585 2.452 o
-8 -1 -2 519.822 512.511 7.769 1.790 o
-8 -1 -1 27.770 27.553 0.706 141.759 o
-7 -17 -5 0.238 1.343 2.964 32.474 o
-7 -17 -4 23.191 20.590 2.348 42.709 o
-7 -17 -3 6.554 4.715 1.800 81.064 o
-7 -17 -2 4.486 6.356 1.950 70.698 o
-7 -17 -1 80.334 77.656 3.084 19.053 o
-7 -16 -8 37.061 28.279 2.875 28.066 o
-7 -16 -7 24.689 25.355 2.696 33.230 o
-7 -16 -6 1.405 2.447 1.790 87.031 o
-7 -16 -5 38.359 37.341 2.139 42.276 o
-7 -16 -4 13.086 11.986 1.771 75.737 o
-7 -16 -3 36.555 41.181 2.019 45.582 o
-7 -16 -2 14.848 18.780 1.790 70.849 o
-7 -16 -1 5.879 6.137 1.412 125.215 o
-7 -15 -10 33.740 27.683 3.183 24.037 o
-7 -15 -9 1.208 0.855 2.049 67.348 o
-7 -15 -8 32.717 32.626 2.576 33.767 o
-7 -15 -7 15.058 16.532 2.119 54.118 o
-7 -15 -6 56.641 55.007 1.989 38.245 o
-7 -15 -5 36.505 38.435 1.771 54.289 o
-7 -15 -4 0.517 0.647 1.333 158.760 o
-7 -15 -3 40.025 41.449 1.820 50.375 o
-7 -15 -2 7.770 9.440 1.303 135.684 o
-7 -15 -1 133.668 134.414 3.193 13.288 o
-7 -14 -11 33.916 30.309 2.666 31.990 o
-7 -14 -10 1.980 2.994 2.487 45.477 o
-7 -14 -9 12.408 12.165 1.970 63.578 o
-7 -14 -8 81.676 79.994 3.103 18.707 o
-7 -14 -7 91.965 90.548 3.113 17.502 o
-7 -14 -6 107.193 107.199 2.686 18.478 o
-7 -14 -5 26.320 28.598 1.512 75.973 o
-7 -14 -4 8.511 10.534 1.194 152.162 o
-7 -14 -3 31.859 34.486 1.482 70.855 o
-7 -14 -2 40.175 41.350 1.552 59.867 o
-7 -14 -1 2.985 3.710 1.104 208.337 o
-7 -13 -13 15.250 14.612 3.213 25.802 o
-7 -13 -12 5.680 5.172 2.328 50.346 o
-7 -13 -11 33.606 33.064 2.556 33.982 o
-7 -13 -10 3.769 6.913 2.129 60.080 o
-7 -13 -9 8.943 12.255 1.512 102.686 o
-7 -13 -8 78.472 73.976 2.636 23.388 o
-7 -13 -7 92.531 84.460 2.775 20.156 o
-7 -13 -6 27.119 27.484 1.194 98.144 o
-7 -13 -5 29.514 31.343 1.333 82.952 o
-7 -13 -4 50.016 49.666 1.522 53.339 o
-7 -13 -3 63.033 65.949 1.820 38.269 o
-7 -13 -2 168.876 163.191 3.163 11.136 o
-7 -13 -1 109.558 113.814 2.397 19.830 o
-7 -12 -14 27.741 26.161 2.815 30.406 o
-7 -12 -13 71.393 72.235 3.641 15.838 o
-7 -12 -12 24.695 22.132 2.149 48.525 o
-7 -12 -11 17.079 16.592 1.830 67.717 o
-7 -12 -10 2.154 5.312 1.820 82.556 o
-7 -12 -9 59.987 62.348 2.457 28.806 o
-7 -12 -8 100.181 102.415 3.332 15.291 o
-7 -12 -7 21.376 22.898 1.403 91.378 o
-7 -12 -6 159.661 154.875 3.283 11.341 o
-7 -12 -5 32.910 35.023 1.124 90.454 o
-7 -12 -4 103.746 101.509 1.999 24.195 o
-7 -12 -3 71.734 71.300 1.592 38.968 o
-7 -12 -2 60.172 59.384 1.383 49.847 o
-7 -12 -1 7.371 9.798 0.746 297.952 o
-7 -11 -15 6.877 8.176 2.536 42.139 o
-7 -11 -14 25.694 25.803 2.447 38.757 o
-7 -11 -13 18.855 19.924 2.308 45.192 o
-7 -11 -12 3.382 4.148 1.572 108.222 o
-7 -11 -11 9.851 11.220 1.711 83.152 o
-7 -11 -10 41.445 41.728 1.810 50.051 o
-7 -11 -9 85.097 85.564 2.556 22.730 o
-7 -11 -8 160.872 152.408 3.849 9.775 o
-7 -11 -7 22.501 24.052 1.432 87.140 o
-7 -11 -6 64.824 63.442 1.442 45.606 o
-7 -11 -5 72.530 76.423 1.661 36.845 o
-7 -11 -4 14.614 15.786 0.736 218.182 o
-7 -11 -3 182.629 177.077 3.084 10.521 o
-7 -11 -2 23.202 26.469 0.965 127.723 o
-7 -11 -1 82.472 83.475 1.592 34.237 o
-7 -10 -16 14.460 19.267 3.840 18.384 o
-7 -10 -15 24.575 27.852 2.905 29.119 o
-7 -10 -14 47.292 47.825 2.517 31.105 o
-7 -10 -13 28.947 29.980 2.109 47.175 o
-7 -10 -12 54.663 53.505 2.009 38.568 o
-7 -10 -11 46.241 47.159 1.721 49.671 o
-7 -10 -10 16.404 17.517 1.323 109.274 o
-7 -10 -9 14.524 13.031 1.124 144.608 o
-7 -10 -8 38.792 41.708 1.582 59.400 o
-7 -10 -7 87.370 83.446 2.198 26.099 o
-7 -10 -6 26.935 26.469 0.776 138.608 o
-7 -10 -5 61.049 57.872 1.164 55.134 o
-7 -10 -4 59.074 58.638 1.204 55.041 o
-7 -10 -3 125.523 124.049 2.119 19.378 o
-7 -10 -2 53.953 54.082 1.223 58.899 o
-7 -10 -1 119.682 119.145 2.099 20.377 o
-7 -9 -16 66.087 63.263 3.312 18.791 o
-7 -9 -15 22.517 23.336 2.238 45.958 o
-7 -9 -14 14.421 13.329 1.930 64.449 o
-7 -9 -13 54.286 54.748 2.089 36.884 o
-7 -9 -12 75.715 79.258 2.367 26.289 o
-7 -9 -11 22.566 25.017 1.323 95.244 o
-7 -9 -10 21.661 21.704 1.263 104.127 o
-7 -9 -9 77.727 73.389 2.069 30.102 o
-7 -9 -8 126.030 117.275 2.616 16.936 o
-7 -9 -7 25.875 27.116 1.054 112.501 o
-7 -9 -6 48.019 47.835 1.263 63.590 o
-7 -9 -5 128.967 128.058 2.168 18.570 o
-7 -9 -4 29.786 31.403 0.865 117.507 o
-7 -9 -3 139.099 139.925 2.357 16.282 o
-7 -9 -2 21.262 22.739 0.736 168.409 o
-7 -9 -1 36.352 37.988 0.955 94.386 o
-7 -8 -17 61.773 54.659 3.462 18.149 o
-7 -8 -16 24.821 30.826 2.964 27.921 o
-7 -8 -15 25.098 29.015 2.328 41.743 o
-7 -8 -14 65.138 62.816 2.357 29.348 o
-7 -8 -13 57.814 57.802 2.119 35.117 o
-7 -8 -12 28.385 29.354 1.412 79.977 o
-7 -8 -11 164.342 154.776 3.641 10.171 o
-7 -8 -10 90.370 90.319 2.198 25.148 o
-7 -8 -9 21.177 21.287 1.034 130.349 o
-7 -8 -8 46.178 42.901 1.223 68.282 o
-7 -8 -7 45.635 48.412 1.293 63.968 o
-7 -8 -6 39.319 39.072 1.164 78.736 o
-7 -8 -5 1.303 1.502 0.338 1595.440 o
-7 -8 -4 130.604 121.264 2.049 19.378 o
-7 -8 -3 0.674 0.308 0.288 2619.100 o
-7 -8 -2 197.864 197.269 3.233 9.312 o
-7 -8 -1 49.775 51.088 1.094 67.017 o
-7 -7 -17 12.181 17.527 2.905 31.289 o
-7 -7 -16 19.725 20.620 2.497 39.270 o
-7 -7 -15 15.680 13.150 1.800 71.523 o
-7 -7 -14 36.939 43.210 2.059 43.996 o
-7 -7 -13 28.293 33.989 1.601 67.461 o
-7 -7 -12 24.233 26.439 1.273 96.296 o
-7 -7 -11 15.342 16.552 1.015 155.497 o
-7 -7 -10 75.656 73.558 1.880 33.114 o
-7 -7 -9 4.632 5.441 0.657 428.078 o
-7 -7 -8 6.120 4.357 0.657 408.791 o
-7 -7 -7 21.351 22.590 0.885 147.384 o
-7 -7 -6 255.652 257.141 4.765 5.380 o
-7 -7 -5 88.912 85.574 1.542 32.980 o
-7 -7 -4 323.690 319.349 4.934 4.167 o
-7 -7 -3 207.295 202.143 3.233 8.943 o
-7 -7 -2 14.656 14.612 0.607 255.989 o
-7 -7 -1 217.888 219.929 3.491 7.972 o
-7 -6 -18 14.656 15.547 3.004 29.236 o
-7 -6 -17 47.275 45.925 3.153 22.425 o
-7 -6 -16 41.710 41.131 2.328 36.428 o
-7 -6 -15 13.890 15.687 1.810 71.226 o
-7 -6 -14 11.392 14.105 1.164 144.849 o
-7 -6 -13 26.892 28.836 1.293 89.938 o
-7 -6 -12 6.960 5.879 0.855 271.340 o
-7 -6 -11 23.368 24.201 1.074 118.031 o
-7 -6 -10 197.412 187.561 3.909 8.175 o
-7 -6 -9 144.261 138.910 2.686 14.583 o
-7 -6 -8 147.026 144.122 2.765 13.949 o
-7 -6 -7 40.794 40.902 1.164 76.406 o
-7 -6 -6 14.963 15.557 0.806 200.447 o
-7 -6 -5 29.760 31.094 0.756 127.170 o
-7 -6 -4 87.385 89.921 1.572 32.477 o
-7 -6 -3 118.249 119.693 1.999 21.123 o
-7 -6 -2 123.944 125.919 2.109 19.500 o
-7 -6 -1 655.329 658.344 9.897 1.145 o
-7 -5 -18 0.253 2.596 3.004 31.551 o
-7 -5 -17 166.912 161.430 5.093 6.919 o
-7 -5 -16 37.319 42.116 2.348 36.842 o
-7 -5 -15 24.306 23.107 1.422 86.477 o
-7 -5 -14 10.823 13.349 1.303 125.233 o
-7 -5 -13 23.022 21.625 1.094 119.129 o
-7 -5 -12 2.422 3.651 0.786 380.068 o
-7 -5 -11 52.165 51.207 1.472 53.354 o
-7 -5 -10 6.928 7.162 0.716 334.093 o
-7 -5 -9 178.554 172.680 3.263 10.324 o
-7 -5 -8 163.103 159.421 3.113 11.598 o
-7 -5 -7 208.088 200.482 3.760 8.020 o
-7 -5 -6 223.753 211.454 3.899 7.320 o
-7 -5 -5 253.139 242.150 3.780 6.577 o
-7 -5 -4 122.532 123.751 2.049 20.106 o
-7 -5 -3 576.445 573.526 8.654 1.468 o
-7 -5 -2 500.431 494.457 7.520 1.911 o
-7 -5 -1 912.007 903.787 13.558 0.624 o
-7 -4 -18 11.160 8.594 2.517 41.798 o
-7 -4 -17 1.839 3.611 1.661 99.550 o
-7 -4 -16 35.082 39.460 1.910 49.834 o
-7 -4 -15 10.968 10.872 1.134 156.021 o
-7 -4 -14 1.436 2.745 0.776 414.169 o
-7 -4 -13 34.182 34.645 1.323 77.383 o
-7 -4 -12 72.376 73.230 1.880 33.912 o
-7 -4 -11 115.422 110.422 2.228 20.506 o
-7 -4 -10 131.876 126.715 2.507 16.667 o
-7 -4 -9 38.878 36.824 1.044 86.739 o
-7 -4 -8 83.747 79.805 1.691 33.084 o
-7 -4 -7 175.277 172.173 3.243 10.503 o
-7 -4 -6 107.591 107.895 1.800 24.733 o
-7 -4 -5 314.376 310.039 4.775 4.400 o
-7 -4 -4 540.371 541.009 8.167 1.643 o
-7 -4 -3 799.599 773.093 11.598 0.824 o
-7 -4 -2 55.570 59.155 1.134 58.831 o
-7 -4 -1 106.121 108.641 1.850 24.515 o
-7 -3 -19 5.655 9.539 3.332 25.012 o
-7 -3 -18 81.355 81.934 3.094 18.734 o
-7 -3 -17 33.432 31.005 1.781 57.180 o
-7 -3 -16 58.626 62.030 2.318 31.147 o
-7 -3 -15 14.614 15.766 1.174 133.298 o
-7 -3 -14 100.084 100.604 2.387 21.610 o
-7 -3 -13 26.580 27.444 1.164 101.396 o
-7 -3 -12 19.511 20.481 0.875 158.043 o
-7 -3 -11 79.870 78.572 1.731 33.633 o
-7 -3 -10 71.542 71.539 1.681 37.495 o
-7 -3 -9 38.732 36.575 1.034 87.616 o
-7 -3 -8 88.717 87.415 1.840 29.403 o
-7 -3 -7 12.492 13.379 0.458 333.701 o
-7 -3 -6 510.067 497.819 7.540 1.876 o
-7 -3 -5 243.291 242.429 3.770 6.775 o
-7 -3 -4 452.962 456.996 6.923 2.248 o
-7 -3 -3 118.214 124.228 2.069 20.439 o
-7 -3 -2 18.605 19.456 0.557 220.111 o
-7 -3 -1 136.856 140.164 2.268 16.848 o
-7 -2 -19 39.948 36.038 3.034 25.013 o
-7 -2 -18 38.412 39.808 2.636 31.099 o
-7 -2 -17 19.238 20.600 1.920 60.619 o
-7 -2 -16 46.166 50.342 1.920 43.625 o
-7 -2 -15 4.154 5.043 1.184 177.098 o
-7 -2 -14 42.927 41.041 1.313 67.840 o
-7 -2 -13 147.317 140.313 2.775 14.006 o
-7 -2 -12 81.954 82.143 1.860 31.067 o
-7 -2 -11 27.839 26.340 0.696 144.360 o
-7 -2 -10 68.524 67.819 1.263 46.747 o
-7 -2 -9 11.216 11.509 0.507 346.399 o
-7 -2 -8 116.620 116.102 1.930 21.986 o
-7 -2 -7 163.889 164.464 2.646 12.839 o
-7 -2 -6 753.166 752.015 11.290 0.889 o
-7 -2 -5 1.185 1.074 0.219 2796.890 o
-7 -2 -4 35.601 34.198 0.766 110.576 o
-7 -2 -3 5.138 5.491 0.398 691.925 o
-7 -2 -2 776.235 757.615 11.370 0.862 o
-7 -2 -1 24.386 24.291 0.607 170.158 o
-7 -1 -19 43.716 38.266 2.765 28.303 o
-7 -1 -18 51.356 54.967 2.626 28.207 o
-7 -1 -17 90.997 90.548 2.725 20.407 o
-7 -1 -16 23.631 22.918 1.422 87.294 o
-7 -1 -15 13.166 14.324 0.895 191.917 o
-7 -1 -14 0.983 1.532 0.458 1081.580 o
-7 -1 -13 29.290 28.667 0.836 124.134 o
-7 -1 -12 128.833 125.790 2.139 18.850 o
-7 -1 -11 46.756 46.423 0.995 75.361 o
-7 -1 -10 64.529 63.651 1.243 49.941 o
-7 -1 -9 120.599 118.549 1.989 20.975 o
-7 -1 -8 295.001 283.112 4.615 4.867 o
-7 -1 -7 170.849 166.613 2.725 12.193 o
-7 -1 -6 109.833 108.990 1.800 24.311 o
-7 -1 -5 225.044 218.685 3.432 7.899 o
-7 -1 -4 159.147 159.411 2.536 13.592 o
-7 -1 -3 136.367 135.459 2.178 17.500 o
-7 -1 -2 52.232 54.490 1.025 66.036 o
-7 -1 -1 89.071 89.344 1.502 32.939 o
-6 -18 -1 8.798 13.657 5.103 10.778 o
-6 -17 -6 7.213 13.598 2.775 35.053 o
-6 -17 -5 9.586 14.990 2.139 55.621 o
-6 -17 -4 70.856 68.227 2.616 24.856 o
-6 -17 -3 38.621 38.028 2.268 38.849 o
-6 -17 -2 1.504 3.760 1.940 73.969 o
-6 -17 -1 103.194 97.580 3.362 15.097 o
-6 -16 -9 6.863 9.300 3.004 30.446 o
-6 -16 -8 22.987 23.545 3.024 27.561 o
-6 -16 -7 1.268 2.447 1.512 121.040 o
-6 -16 -6 10.074 14.045 1.870 70.324 o
-6 -16 -5 230.853 222.336 4.983 5.704 o
-6 -16 -4 23.489 23.286 1.800 63.626 o
-6 -16 -3 43.468 47.776 1.979 43.370 o
-6 -16 -2 78.200 77.010 2.397 25.758 o
-6 -16 -1 26.239 27.514 2.009 52.110 o
-6 -15 -11 30.283 28.598 3.770 18.048 o
-6 -15 -10 76.532 80.292 3.949 13.658 o
-6 -15 -9 90.723 81.645 3.551 15.144 o
-6 -15 -8 109.166 107.259 3.541 13.656 o
-6 -15 -7 2.754 3.730 1.184 184.817 o
-6 -15 -6 3.230 5.043 1.263 160.763 o
-6 -15 -5 45.193 49.795 1.900 44.557 o
-6 -15 -4 66.535 69.470 2.099 32.285 o
-6 -15 -3 38.830 42.852 1.741 53.246 o
-6 -15 -2 254.266 247.512 5.163 5.078 o
-6 -15 -1 13.418 17.019 1.323 114.549 o
-6 -14 -12 5.567 6.714 2.706 37.614 o
-6 -14 -11 0.124 0.905 2.427 48.446 o
-6 -14 -10 103.622 99.023 3.581 13.922 o
-6 -14 -9 32.733 36.645 2.258 40.733 o
-6 -14 -8 13.944 20.242 2.109 54.266 o
-6 -14 -7 32.746 29.125 1.363 79.021 o
-6 -14 -6 17.837 21.277 1.303 106.272 o
-6 -14 -5 37.078 40.743 1.641 58.297 o
-6 -14 -4 32.125 36.327 1.582 65.106 o
-6 -14 -3 26.861 28.120 1.293 90.400 o
-6 -14 -2 11.302 12.752 1.124 154.091 o
-6 -14 -1 52.537 54.758 1.492 51.728 o
-6 -13 -13 10.783 14.592 2.934 31.050 o
-6 -13 -12 13.093 11.628 2.238 50.688 o
-6 -13 -11 100.533 102.017 3.531 14.244 o
-6 -13 -10 100.617 102.245 3.452 14.639 o
-6 -13 -9 39.309 41.877 2.168 40.617 o
-6 -13 -8 0.491 2.159 1.363 150.135 o
-6 -13 -7 13.213 13.309 1.303 120.717 o
-6 -13 -6 28.753 31.264 1.114 99.350 o
-6 -13 -5 0.677 0.497 0.686 572.245 o
-6 -13 -4 10.621 9.728 0.895 217.228 o
-6 -13 -3 155.092 148.997 3.014 12.513 o
-6 -13 -2 4.923 4.377 0.756 357.291 o
-6 -13 -1 66.694 66.615 1.611 40.973 o
-6 -12 -14 20.142 21.973 2.696 34.220 o
-6 -12 -13 29.834 31.920 2.308 40.744 o
-6 -12 -12 77.066 73.121 2.934 20.756 o
-6 -12 -11 20.973 23.157 1.860 62.032 o
-6 -12 -10 95.537 89.314 2.546 21.455 o
-6 -12 -9 41.554 43.628 1.950 45.489 o
-6 -12 -8 19.822 23.555 1.542 81.921 o
-6 -12 -7 0.038 0.855 1.015 274.181 o
-6 -12 -6 11.865 13.011 0.776 234.418 o
-6 -12 -5 24.752 27.195 0.955 124.455 o
-6 -12 -4 7.654 9.440 0.746 296.840 o
-6 -12 -3 119.402 118.628 2.258 19.473 o
-6 -12 -2 151.454 146.649 2.626 14.126 o
-6 -12 -1 88.289 89.484 1.800 29.726 o
-6 -11 -15 70.967 62.786 3.402 17.784 o
-6 -11 -14 36.868 33.163 2.447 35.679 o
-6 -11 -13 14.144 15.498 1.681 80.108 o
-6 -11 -12 12.761 14.761 1.482 99.398 o
-6 -11 -11 115.833 115.833 3.113 15.130 o
-6 -11 -10 50.413 54.490 1.930 41.390 o
-6 -11 -9 55.938 57.673 1.989 38.077 o
-6 -11 -8 107.622 104.911 2.865 17.418 o
-6 -11 -7 19.569 18.949 1.194 117.205 o
-6 -11 -6 85.314 82.232 1.711 32.184 o
-6 -11 -5 32.093 33.969 0.995 101.087 o
-6 -11 -4 267.876 256.385 4.327 5.640 o
-6 -11 -3 76.500 79.178 1.542 37.146 o
-6 -11 -2 248.140 238.042 3.830 6.652 o
-6 -11 -1 33.786 35.322 0.975 98.821 o
-6 -10 -16 6.657 6.227 2.745 36.439 o
-6 -10 -15 1.235 2.984 1.810 85.096 o
-6 -10 -14 128.327 119.981 3.591 12.319 o
-6 -10 -13 13.259 13.647 1.502 97.460 o
-6 -10 -12 59.132 54.162 1.950 38.491 o
-6 -10 -11 21.217 24.619 1.403 90.573 o
-6 -10 -10 45.489 49.884 1.830 46.309 o
-6 -10 -9 31.689 32.716 1.422 74.922 o
-6 -10 -8 80.554 82.491 2.268 26.452 o
-6 -10 -7 69.121 66.376 1.960 34.239 o
-6 -10 -6 121.786 113.128 2.039 20.846 o
-6 -10 -5 245.709 239.415 3.780 6.745 o
-6 -10 -4 108.297 106.025 1.870 24.232 o
-6 -10 -3 162.984 161.221 2.676 12.883 o
-6 -10 -2 14.362 15.527 0.696 230.679 o
-6 -10 -1 8.848 9.788 0.637 332.659 o
-6 -9 -17 17.527 19.695 3.690 19.645 o
-6 -9 -16 46.050 47.228 2.974 24.593 o
-6 -9 -15 57.874 56.290 2.357 31.171 o
-6 -9 -14 62.843 66.307 2.457 28.058 o
-6 -9 -13 10.182 8.823 1.363 122.227 o
-6 -9 -12 50.109 54.191 1.900 42.228 o
-6 -9 -11 155.696 146.808 3.581 10.773 o
-6 -9 -10 4.226 4.675 1.025 226.970 o
-6 -9 -9 1.964 2.895 0.796 385.885 o
-6 -9 -8 181.409 171.507 3.581 9.502 o
-6 -9 -7 77.162 76.712 1.731 34.529 o
-6 -9 -6 127.109 124.109 2.079 19.431 o
-6 -9 -5 1.310 1.820 0.398 1251.820 o
-6 -9 -4 15.315 16.263 0.647 234.027 o
-6 -9 -3 42.222 42.285 0.995 82.231 o
-6 -9 -2 6.037 6.595 0.557 465.930 o
-6 -9 -1 70.155 68.863 1.393 43.436 o
-6 -8 -17 29.046 33.412 2.885 28.570 o
-6 -8 -16 25.279 25.534 2.188 46.436 o
-6 -8 -15 12.984 16.930 1.979 61.569 o
-6 -8 -14 19.893 21.466 1.452 89.788 o
-6 -8 -13 43.098 43.638 1.641 54.432 o
-6 -8 -12 8.644 10.962 1.194 151.192 o
-6 -8 -11 14.584 15.627 1.025 157.644 o
-6 -8 -10 16.503 19.785 0.985 151.792 o
-6 -8 -9 14.246 14.244 0.965 172.532 o
-6 -8 -8 34.683 35.461 1.134 87.400 o
-6 -8 -7 262.093 252.963 4.596 5.486 o
-6 -8 -6 76.111 78.611 1.771 33.983 o
-6 -8 -5 48.709 51.426 1.054 69.128 o
-6 -8 -4 96.835 99.560 1.751 27.646 o
-6 -8 -3 50.012 50.959 1.064 67.903 o
-6 -8 -2 7.362 8.604 0.547 419.310 o
-6 -8 -1 167.283 162.644 2.646 12.707 o
-6 -7 -18 32.668 27.752 3.452 20.977 o
-6 -7 -17 4.590 6.167 2.228 54.913 o
-6 -7 -16 3.758 2.905 1.601 104.791 o
-6 -7 -15 9.606 10.484 1.363 121.762 o
-6 -7 -14 30.677 30.726 1.532 70.553 o
-6 -7 -13 12.033 11.658 0.985 182.255 o
-6 -7 -12 54.872 54.420 1.592 48.090 o
-6 -7 -11 18.649 19.427 1.025 140.252 o
-6 -7 -10 77.490 76.254 1.900 32.127 o
-6 -7 -9 73.851 71.698 1.890 33.597 o
-6 -7 -8 69.978 66.486 1.552 41.008 o
-6 -7 -7 166.625 163.171 3.094 11.423 o
-6 -7 -6 39.835 41.449 1.184 76.105 o
-6 -7 -5 69.287 70.882 1.303 45.029 o
-6 -7 -4 121.342 122.527 2.089 20.070 o
-6 -7 -3 11.656 13.170 0.587 298.516 o
-6 -7 -2 64.314 65.571 1.233 49.796 o
-6 -7 -1 322.727 323.706 5.133 4.038 o
-6 -6 -18 21.314 24.291 2.994 28.189 o
-6 -6 -17 97.948 96.387 3.601 14.155 o
-6 -6 -16 14.541 14.781 1.542 91.572 o
-6 -6 -15 57.946 56.728 2.178 34.133 o
-6 -6 -14 93.017 91.513 2.228 24.407 o
-6 -6 -13 60.514 62.756 1.860 38.680 o
-6 -6 -12 39.995 39.331 1.303 71.272 o
-6 -6 -11 35.806 35.581 1.243 79.778 o
-6 -6 -10 86.939 84.580 1.880 29.576 o
-6 -6 -9 110.155 103.340 2.119 22.291 o
-6 -6 -8 145.755 148.449 3.074 12.780 o
-6 -6 -7 240.573 229.667 4.218 6.401 o
-6 -6 -6 42.434 41.837 1.144 75.338 o
-6 -6 -5 40.308 40.604 0.845 93.020 o
-6 -6 -4 162.848 165.170 2.656 12.846 o
-6 -6 -3 59.235 57.882 1.094 57.973 o
-6 -6 -2 319.634 315.768 4.884 4.252 o
-6 -6 -1 535.871 532.405 8.077 1.676 o
-6 -5 -18 2.850 1.631 2.755 37.135 o
-6 -5 -17 22.969 23.793 2.546 37.026 o
-6 -5 -16 20.057 22.600 1.661 74.023 o
-6 -5 -15 43.656 47.925 1.721 50.610 o
-6 -5 -14 78.890 77.527 1.979 30.641 o
-6 -5 -13 17.767 21.048 1.104 129.665 o
-6 -5 -12 118.652 118.220 2.646 17.317 o
-6 -5 -11 88.477 83.625 1.751 30.857 o
-6 -5 -10 104.076 99.978 2.049 23.851 o
-6 -5 -9 52.379 57.096 1.412 53.458 o
-6 -5 -8 335.012 326.949 5.849 3.539 o
-6 -5 -7 175.748 173.178 3.253 10.442 o
-6 -5 -6 133.566 130.614 2.507 16.387 o
-6 -5 -5 34.773 32.039 0.786 112.917 o
-6 -5 -4 739.235 733.116 11.021 0.927 o
-6 -5 -3 236.207 237.674 3.690 7.066 o
-6 -5 -2 54.304 55.634 1.054 63.145 o
-6 -5 -1 163.161 164.713 2.606 12.994 o
-6 -4 -19 33.071 28.588 3.412 21.349 o
-6 -4 -18 6.182 6.406 2.099 60.766 o
-6 -4 -17 28.371 29.433 1.890 55.508 o
-6 -4 -16 150.384 147.017 3.452 11.357 o
-6 -4 -15 8.242 8.057 1.154 164.932 o
-6 -4 -14 97.925 95.392 2.218 23.575 o
-6 -4 -13 354.606 350.205 6.903 2.882 o
-6 -4 -12 70.716 71.738 1.701 37.372 o
-6 -4 -11 98.388 94.596 1.960 25.868 o
-6 -4 -10 29.949 29.742 0.965 110.540 o
-6 -4 -9 78.631 78.104 1.711 34.270 o
-6 -4 -8 35.024 34.685 1.034 93.625 o
-6 -4 -7 86.684 89.235 1.870 29.288 o
-6 -4 -6 210.408 201.208 3.710 8.038 o
-6 -4 -5 727.845 716.773 10.743 0.964 o
-6 -4 -4 127.082 130.047 2.099 19.024 o
-6 -4 -3 212.367 211.374 3.283 8.572 o
-6 -4 -2 73.149 71.629 1.253 44.203 o
-6 -4 -1 159.237 160.167 2.556 13.500 o
-6 -3 -19 25.441 22.709 2.745 32.302 o
-6 -3 -18 19.351 20.600 2.059 54.208 o
-6 -3 -17 78.993 86.012 2.934 20.017 o
-6 -3 -16 54.062 55.614 1.870 41.453 o
-6 -3 -15 112.055 109.935 2.706 17.836 o
-6 -3 -14 22.795 23.475 1.064 120.967 o
-6 -3 -13 11.777 11.887 0.845 218.401 o
-6 -3 -12 5.888 4.814 0.826 301.081 o
-6 -3 -11 40.557 41.330 1.174 75.955 o
-6 -3 -10 20.352 20.680 0.836 160.835 o
-6 -3 -9 67.405 65.700 1.462 43.756 o
-6 -3 -8 72.495 75.309 1.651 37.170 o
-6 -3 -7 295.920 287.598 5.172 4.424 o
-6 -3 -6 349.770 343.799 5.232 3.682 o
-6 -3 -5 489.813 486.788 7.361 1.983 o
-6 -3 -4 312.696 311.372 4.794 4.398 o
-6 -3 -3 1072.300 1074.780 16.074 0.453 o
-6 -3 -2 188.412 187.372 2.934 10.444 o
-6 -3 -1 879.220 906.602 13.697 0.634 o
-6 -2 -19 35.489 35.163 2.855 28.152 o
-6 -2 -18 17.948 18.034 2.099 53.578 o
-6 -2 -17 22.909 24.400 1.681 70.116 o
-6 -2 -16 15.478 15.866 1.641 81.847 o
-6 -2 -15 6.599 5.431 0.995 221.417 o
-6 -2 -14 46.788 48.382 1.373 60.355 o
-6 -2 -13 8.664 9.062 0.776 275.731 o
-6 -2 -12 3.702 3.024 0.557 599.565 o
-6 -2 -11 81.452 80.113 1.452 36.844 o
-6 -2 -10 337.888 328.212 5.013 3.956 o
-6 -2 -9 37.758 36.048 0.776 104.372 o
-6 -2 -8 244.962 239.445 3.730 6.820 o
-6 -2 -7 124.838 122.836 1.999 20.188 o
-6 -2 -6 168.923 166.881 2.626 12.569 o
-6 -2 -5 326.186 317.549 4.844 4.206 o
-6 -2 -4 201.358 196.126 3.054 9.566 o
-6 -2 -3 6.458 7.709 0.388 586.973 o
-6 -2 -2 449.199 453.952 6.854 2.285 o
-6 -2 -1 627.421 629.985 9.460 1.245 o
-6 -1 -19 28.011 24.669 2.706 32.564 o
-6 -1 -18 6.355 8.634 1.920 70.945 o
-6 -1 -17 10.710 12.503 1.124 156.246 o
-6 -1 -16 95.964 97.202 2.218 23.715 o
-6 -1 -15 85.182 86.937 1.800 30.619 o
-6 -1 -14 1.100 1.701 0.567 747.011 o
-6 -1 -13 20.504 22.321 0.766 167.751 o
-6 -1 -12 47.680 46.572 1.015 73.638 o
-6 -1 -11 54.974 54.967 1.104 61.453 o
-6 -1 -10 132.232 130.376 2.149 18.252 o
-6 -1 -9 33.801 34.964 0.786 111.962 o
-6 -1 -8 195.270 188.944 2.984 10.048 o
-6 -1 -7 306.936 304.220 4.695 4.560 o
-6 -1 -6 3.312 3.551 0.368 959.055 o
-6 -1 -5 465.130 463.313 7.023 2.171 o
-6 -1 -4 437.504 435.491 6.585 2.435 o
-6 -1 -3 12.301 14.950 0.477 318.775 o
-6 -1 -2 907.198 930.883 13.906 0.607 o
-6 -1 -1 157.001 159.083 2.527 13.762 o
-5 -18 -3 22.175 24.599 2.835 30.887 o
-5 -18 -2 1.167 2.765 2.119 62.641 o
-5 -18 -1 85.428 78.233 3.312 17.018 o
-5 -17 -7 11.444 13.876 2.716 35.811 o
-5 -17 -6 16.713 19.795 2.139 52.067 o
-5 -17 -5 61.992 62.796 2.636 26.093 o
-5 -17 -4 6.068 7.182 1.601 99.405 o
-5 -17 -3 24.751 29.304 2.447 38.584 o
-5 -17 -2 5.396 3.780 1.860 77.464 o
-5 -17 -1 4.550 3.999 1.800 82.913 o
-5 -16 -9 92.027 79.248 3.720 14.214 o
-5 -16 -8 15.412 16.562 2.507 40.332 o
-5 -16 -7 118.404 116.032 3.153 14.778 o
-5 -16 -6 33.830 34.267 1.930 50.675 o
-5 -16 -5 11.790 11.121 1.502 100.846 o
-5 -16 -4 2.316 2.497 1.383 141.348 o
-5 -16 -3 39.564 41.479 2.029 44.272 o
-5 -16 -2 118.526 117.663 3.024 15.355 o
-5 -16 -1 23.552 26.290 1.840 60.813 o
-5 -15 -11 48.850 46.393 3.193 21.841 o
-5 -15 -10 146.509 137.687 5.123 7.378 o
-5 -15 -9 1.161 2.029 2.019 69.040 o
-5 -15 -8 6.595 7.132 1.691 89.694 o
-5 -15 -7 0.520 0.537 1.184 200.746 o
-5 -15 -6 7.503 7.142 1.313 137.153 o
-5 -15 -5 8.031 9.092 1.233 147.850 o
-5 -15 -4 50.614 54.370 1.850 43.225 o
-5 -15 -3 12.580 13.508 1.263 127.236 o
-5 -15 -2 32.125 36.396 1.611 63.704 o
-5 -15 -1 1.021 4.645 1.074 227.102 o
-5 -14 -12 55.947 52.669 3.253 20.433 o
-5 -14 -11 26.398 32.199 2.885 28.969 o
-5 -14 -10 43.022 43.260 2.666 29.636 o
-5 -14 -9 4.379 3.332 1.850 79.132 o
-5 -14 -8 30.192 30.259 1.810 57.743 o
-5 -14 -7 162.472 158.585 3.422 10.761 o
-5 -14 -6 23.794 25.564 1.383 88.691 o
-5 -14 -5 24.531 26.459 1.293 94.279 o
-5 -14 -4 101.138 100.923 2.745 18.872 o
-5 -14 -3 32.227 36.267 1.412 73.520 o
-5 -14 -2 28.014 30.716 1.233 91.790 o
-5 -14 -1 23.921 26.578 1.144 108.012 o
-5 -13 -14 5.999 8.375 2.676 38.206 o
-5 -13 -13 78.479 77.169 3.203 18.295 o
-5 -13 -12 50.341 50.422 2.387 32.585 o
-5 -13 -11 12.961 14.960 1.701 79.795 o
-5 -13 -10 18.298 19.168 1.681 75.355 o
-5 -13 -9 65.623 68.694 2.497 26.951 o
-5 -13 -8 82.738 82.600 2.566 23.079 o
-5 -13 -7 22.711 24.708 1.015 125.312 o
-5 -13 -6 79.845 82.003 1.860 31.528 o
-5 -13 -5 199.255 196.931 3.720 8.356 o
-5 -13 -4 54.831 55.723 1.532 49.373 o
-5 -13 -3 80.207 81.944 1.711 33.414 o
-5 -13 -2 209.333 200.741 3.511 8.411 o
-5 -13 -1 41.127 42.663 1.204 73.444 o
-5 -12 -15 37.922 35.083 3.561 19.332 o
-5 -12 -14 58.240 57.305 2.944 23.195 o
-5 -12 -13 66.934 65.044 2.596 25.791 o
-5 -12 -12 11.091 12.116 1.532 97.970 o
-5 -12 -11 73.025 71.579 2.348 27.506 o
-5 -12 -10 29.984 30.418 1.641 65.531 o
-5 -12 -9 15.129 17.745 1.393 103.525 o
-5 -12 -8 84.958 82.580 2.377 24.662 o
-5 -12 -7 56.586 54.440 1.353 53.612 o
-5 -12 -6 10.279 10.454 0.766 259.356 o
-5 -12 -5 290.904 289.458 4.874 4.682 o
-5 -12 -4 57.544 57.663 1.333 52.802 o
-5 -12 -3 10.527 12.235 0.696 274.662 o
-5 -12 -2 64.677 63.432 1.313 48.420 o
-5 -12 -1 168.015 165.538 2.875 11.930 o
-5 -11 -16 0.214 6.247 3.382 24.797 o
-5 -11 -15 80.219 82.531 3.153 18.348 o
-5 -11 -14 139.371 139.607 4.029 10.129 o
-5 -11 -13 3.066 3.123 1.502 119.075 o
-5 -11 -12 59.465 57.842 2.178 33.689 o
-5 -11 -11 16.786 17.019 1.482 93.211 o
-5 -11 -10 13.540 13.458 1.333 116.149 o
-5 -11 -9 0.251 1.671 0.776 449.926 o
-5 -11 -8 78.370 72.524 2.198 28.416 o
-5 -11 -7 243.225 231.109 5.252 5.212 o
-5 -11 -6 210.599 198.950 3.422 8.557 o
-5 -11 -5 30.580 30.557 0.875 115.926 o
-5 -11 -4 78.625 79.825 1.562 36.158 o
-5 -11 -3 95.475 96.456 1.800 27.701 o
-5 -11 -2 5.806 6.764 0.587 444.790 o
-5 -11 -1 103.297 104.702 1.920 24.678 o
-5 -10 -16 24.804 25.425 2.885 29.587 o
-5 -10 -15 26.831 30.199 2.497 36.841 o
-5 -10 -14 9.634 10.534 1.661 87.940 o
-5 -10 -13 149.623 144.252 3.670 10.771 o
-5 -10 -12 23.363 21.346 1.263 101.885 o
-5 -10 -11 20.294 23.654 1.393 93.029 o
-5 -10 -10 94.620 92.856 2.497 21.772 o
-5 -10 -9 121.249 121.642 3.581 12.621 o
-5 -10 -8 34.694 34.267 1.323 77.084 o
-5 -10 -7 57.227 52.311 1.542 48.813 o
-5 -10 -6 48.910 48.850 1.074 69.326 o
-5 -10 -5 83.453 87.076 1.601 33.413 o
-5 -10 -4 34.032 36.715 0.925 100.650 o
-5 -10 -3 47.745 49.317 1.094 69.378 o
-5 -10 -2 153.590 156.924 2.606 13.759 o
-5 -10 -1 39.623 38.833 0.965 88.881 o
-5 -9 -17 31.503 35.143 2.865 28.487 o
-5 -9 -16 50.094 48.740 2.497 30.897 o
-5 -9 -15 1.409 2.855 1.333 153.351 o
-5 -9 -14 16.161 18.094 1.621 81.789 o
-5 -9 -13 89.203 87.793 2.437 23.213 o
-5 -9 -12 62.572 62.895 1.920 36.972 o
-5 -9 -11 92.302 89.235 2.457 22.579 o
-5 -9 -10 50.689 49.397 1.562 51.891 o
-5 -9 -9 12.471 14.194 0.915 190.847 o
-5 -9 -8 29.985 32.039 1.054 101.472 o
-5 -9 -7 10.093 11.370 0.826 236.908 o
-5 -9 -6 25.124 25.345 0.686 155.854 o
-5 -9 -5 107.683 109.517 1.910 23.766 o
-5 -9 -4 194.464 191.560 3.203 9.576 o
-5 -9 -3 35.740 36.804 0.885 100.427 o
-5 -9 -2 117.737 116.350 1.999 21.383 o
-5 -9 -1 274.752 268.779 4.188 5.581 o
-5 -8 -18 23.000 19.337 3.392 22.603 o
-5 -8 -17 74.599 73.598 2.885 21.411 o
-5 -8 -16 61.294 63.233 2.556 27.182 o
-5 -8 -15 11.948 13.130 1.492 100.423 o
-5 -8 -14 97.041 101.271 2.875 18.320 o
-5 -8 -13 0.118 2.168 1.084 235.900 o
-5 -8 -12 11.690 11.320 1.064 166.878 o
-5 -8 -11 92.524 90.031 2.159 25.240 o
-5 -8 -10 148.282 138.035 2.954 13.346 o
-5 -8 -9 57.819 56.350 1.373 51.964 o
-5 -8 -8 31.780 33.263 1.104 94.401 o
-5 -8 -7 41.675 41.986 1.273 70.162 o
-5 -8 -6 122.651 117.614 2.348 18.683 o
-5 -8 -5 35.687 38.714 0.905 97.810 o
-5 -8 -4 130.255 128.874 2.139 18.561 o
-5 -8 -3 450.044 431.721 6.575 2.395 o
-5 -8 -2 102.632 101.818 1.761 26.343 o
-5 -8 -1 257.421 252.018 4.218 5.940 o
-5 -7 -18 7.219 8.037 2.785 35.228 o
-5 -7 -17 59.899 60.896 2.924 23.068 o
-5 -7 -16 48.597 54.550 2.238 35.293 o
-5 -7 -15 83.986 85.863 2.735 21.235 o
-5 -7 -14 13.477 15.259 1.273 122.350 o
-5 -7 -13 84.431 84.639 2.049 28.103 o
-5 -7 -12 237.991 231.547 4.695 5.868 o
-5 -7 -11 68.753 71.280 1.840 35.665 o
-5 -7 -10 35.127 34.367 1.154 86.321 o
-5 -7 -9 82.803 85.067 1.870 30.468 o
-5 -7 -8 10.184 10.255 0.686 291.712 o
-5 -7 -7 78.994 80.710 1.751 33.316 o
-5 -7 -6 19.501 20.372 0.885 156.744 o
-5 -7 -5 11.879 14.364 0.507 317.559 o
-5 -7 -4 42.272 43.369 0.915 85.268 o
-5 -7 -3 83.214 83.814 1.492 35.292 o
-5 -7 -2 763.942 743.003 11.171 0.891 o
-5 -7 -1 497.790 481.824 7.301 1.979 o
-5 -6 -18 6.635 7.958 2.079 61.306 o
-5 -6 -17 49.489 50.093 2.377 32.954 o
-5 -6 -16 115.781 115.415 3.143 14.997 o
-5 -6 -15 8.340 9.639 1.253 142.717 o
-5 -6 -14 41.283 42.464 1.412 64.375 o
-5 -6 -13 13.865 13.826 0.935 181.082 o
-5 -6 -12 32.047 30.050 1.223 88.021 o
-5 -6 -11 161.880 153.274 2.944 12.304 o
-5 -6 -10 157.506 155.651 3.074 12.051 o
-5 -6 -9 469.617 455.017 8.037 1.945 o
-5 -6 -8 17.838 19.247 0.865 167.826 o
-5 -6 -7 68.312 65.342 1.462 43.482 o
-5 -6 -6 37.208 37.938 1.054 87.531 o
-5 -6 -5 239.610 233.914 3.631 7.111 o
-5 -6 -4 104.642 105.976 1.771 25.584 o
-5 -6 -3 38.441 38.465 0.816 98.976 o
-5 -6 -2 959.724 960.167 14.344 0.561 o
-5 -6 -1 12.543 13.578 0.477 324.611 o
-5 -5 -19 35.897 32.139 3.153 24.031 o
-5 -5 -18 44.163 42.394 3.103 23.429 o
-5 -5 -17 55.572 55.484 2.238 33.706 o
-5 -5 -16 37.428 38.953 1.651 58.204 o
-5 -5 -15 4.451 5.103 0.995 235.504 o
-5 -5 -14 100.788 103.787 2.646 19.463 o
-5 -5 -13 69.609 70.097 1.800 36.251 o
-5 -5 -12 74.413 72.514 1.651 37.022 o
-5 -5 -11 154.174 149.255 2.865 13.053 o
-5 -5 -10 56.238 54.719 1.363 53.450 o
-5 -5 -9 369.427 353.488 6.296 3.044 o
-5 -5 -8 123.888 120.319 2.397 18.166 o
-5 -5 -7 208.816 200.990 3.750 8.013 o
-5 -5 -6 149.265 146.211 2.755 13.795 o
-5 -5 -5 35.652 36.575 0.965 95.784 o
-5 -5 -4 50.278 50.402 0.945 72.011 o
-5 -5 -3 138.046 140.064 2.357 16.358 o
-5 -5 -2 747.367 746.256 11.200 0.902 o
-5 -5 -1 33.566 34.844 0.736 115.986 o
-5 -4 -19 6.981 7.391 2.656 38.668 o
-5 -4 -18 3.513 3.422 2.029 66.803 o
-5 -4 -17 118.111 118.519 3.064 15.157 o
-5 -4 -16 2.569 2.646 1.154 196.671 o
-5 -4 -15 25.981 25.236 1.263 95.601 o
-5 -4 -14 275.257 262.303 5.312 4.647 o
-5 -4 -13 90.464 89.951 1.960 27.565 o
-5 -4 -12 5.474 7.411 0.716 352.640 o
-5 -4 -11 272.953 266.839 4.844 5.035 o
-5 -4 -10 19.124 20.123 0.836 166.308 o
-5 -4 -9 26.348 27.245 0.905 125.863 o
-5 -4 -8 97.308 92.696 1.930 26.473 o
-5 -4 -7 209.399 205.108 3.790 7.883 o
-5 -4 -6 115.673 111.984 2.178 20.718 o
-5 -4 -5 594.132 594.235 10.355 1.221 o
-5 -4 -4 912.639 918.548 13.737 0.613 o
-5 -4 -3 177.243 180.220 2.835 11.288 o
-5 -4 -2 247.392 246.477 3.800 6.621 o
-5 -4 -1 516.175 530.545 7.978 1.741 o
-5 -3 -19 27.402 29.911 2.606 34.297 o
-5 -3 -18 44.993 47.407 2.527 31.352 o
-5 -3 -17 33.605 33.641 1.989 48.857 o
-5 -3 -16 16.731 18.273 1.323 108.174 o
-5 -3 -15 25.081 27.026 1.243 97.226 o
-5 -3 -14 6.003 7.251 0.816 292.306 o
-5 -3 -13 234.373 228.244 4.257 6.471 o
-5 -3 -12 193.335 182.916 3.452 9.238 o
-5 -3 -11 2.688 3.432 0.686 467.874 o
-5 -3 -10 23.002 23.246 0.865 144.124 o
-5 -3 -9 37.797 37.828 1.054 86.884 o
-5 -3 -8 152.745 150.329 2.835 13.203 o
-5 -3 -7 18.127 20.431 0.736 186.803 o
-5 -3 -6 232.063 225.678 4.088 6.751 o
-5 -3 -5 1032.960 1016.560 15.169 0.498 o
-5 -3 -4 401.265 409.559 6.197 2.771 o
-5 -3 -3 69.581 69.828 1.194 47.155 o
-5 -3 -2 681.801 697.476 10.444 1.044 o
-5 -3 -1 370.639 383.836 5.779 3.160 o
-5 -2 -19 6.144 4.884 2.288 51.925 o
-5 -2 -18 59.460 61.254 2.725 25.397 o
-5 -2 -17 11.777 13.906 1.512 98.098 o
-5 -2 -16 125.408 127.083 2.964 14.925 o
-5 -2 -15 17.604 20.322 1.084 133.522 o
-5 -2 -14 23.058 23.127 0.736 160.912 o
-5 -2 -13 87.147 86.151 1.532 33.463 o
-5 -2 -12 147.517 140.243 2.298 15.876 o
-5 -2 -11 120.782 116.788 1.960 21.241 o
-5 -2 -10 144.719 145.843 2.387 15.515 o
-5 -2 -9 287.049 278.089 4.307 5.242 o
-5 -2 -8 252.326 244.916 3.929 6.397 o
-5 -2 -7 24.776 24.231 0.577 172.279 o
-5 -2 -6 145.540 145.704 2.308 15.780 o
-5 -2 -5 121.452 122.269 1.970 20.778 o
-5 -2 -4 25.521 26.728 0.587 163.142 o
-5 -2 -3 225.611 228.274 3.611 7.509 o
-5 -2 -2 185.218 193.281 2.984 10.342 o
-5 -2 -1 577.174 604.411 9.042 1.390 o
-5 -1 -20 31.561 32.557 5.163 10.066 o
-5 -1 -19 131.743 126.984 4.138 10.218 o
-5 -1 -18 8.741 7.868 1.333 130.425 o
-5 -1 -17 6.954 7.978 1.005 209.253 o
-5 -1 -16 65.286 68.684 1.671 39.972 o
-5 -1 -15 17.691 19.456 0.885 164.622 o
-5 -1 -14 60.206 60.886 1.283 51.859 o
-5 -1 -13 0.599 0.816 0.368 1712.080 o
-5 -1 -12 1.987 2.079 0.418 1057.270 o
-5 -1 -11 67.713 68.207 1.293 46.435 o
-5 -1 -10 137.764 138.721 2.268 16.832 o
-5 -1 -9 28.897 27.991 0.676 140.698 o
-5 -1 -8 187.370 183.344 2.885 10.678 o
-5 -1 -7 304.356 304.787 4.894 4.449 o
-5 -1 -6 1.071 1.094 0.189 3295.720 o
-5 -1 -5 295.502 300.430 4.596 4.777 o
-5 -1 -4 88.901 90.926 1.502 32.787 o
-5 -1 -3 392.601 401.233 6.048 2.887 o
-5 -1 -2 965.308 1008.290 15.060 0.528 o
-5 -1 -1 387.399 402.248 6.068 2.905 o
-4 -18 -4 46.296 47.179 3.183 22.128 o
-4 -18 -3 81.232 72.265 3.233 18.052 o
-4 -18 -2 6.709 6.804 2.716 37.155 o
-4 -18 -1 30.511 29.135 2.596 34.039 o
-4 -17 -8 147.172 124.049 5.143 7.439 o
-4 -17 -7 2.069 0.885 1.960 73.034 o
-4 -17 -6 21.293 24.231 2.079 51.946 o
-4 -17 -5 83.199 82.520 2.765 21.220 o
-4 -17 -4 67.297 65.790 2.447 27.556 o
-4 -17 -3 17.913 18.342 1.989 58.420 o
-4 -17 -2 16.236 17.666 1.850 66.743 o
-4 -17 -1 42.013 44.324 2.407 34.387 o
-4 -16 -10 5.441 11.181 2.885 32.969 o
-4 -16 -9 5.328 4.874 2.387 48.106 o
-4 -16 -8 3.777 5.411 1.552 109.396 o
-4 -16 -7 17.978 20.143 1.711 73.279 o
-4 -16 -6 132.261 129.530 3.641 11.785 o
-4 -16 -5 16.113 16.651 1.522 90.635 o
-4 -16 -4 30.060 35.531 1.711 60.713 o
-4 -16 -3 37.198 41.390 1.731 54.707 o
-4 -16 -2 36.644 37.471 1.711 56.689 o
-4 -16 -1 70.105 74.424 2.457 26.395 o
-4 -15 -11 45.333 42.663 2.954 25.162 o
-4 -15 -10 9.890 11.598 2.238 51.741 o
-4 -15 -9 6.051 4.715 1.850 77.452 o
-4 -15 -8 130.755 120.727 2.914 15.020 o
-4 -15 -7 15.790 16.870 1.512 91.745 o
-4 -15 -6 5.564 7.649 1.214 160.947 o
-4 -15 -5 6.393 5.909 1.104 187.885 o
-4 -15 -4 56.905 59.195 1.900 39.424 o
-4 -15 -3 188.628 188.675 4.078 8.059 o
-4 -15 -2 138.055 141.775 3.203 12.852 o
-4 -15 -1 59.807 65.601 1.970 36.426 o
-4 -14 -13 38.269 40.176 3.213 22.753 o
-4 -14 -12 34.460 34.874 2.457 35.770 o
-4 -14 -11 128.494 126.805 3.830 11.318 o
-4 -14 -10 15.297 18.661 1.771 71.849 o
-4 -14 -9 74.776 67.869 2.725 23.238 o
-4 -14 -8 1.015 0.448 0.836 388.277 o
-4 -14 -7 177.483 182.120 3.531 9.571 o
-4 -14 -6 204.760 202.651 4.277 7.227 o
-4 -14 -5 48.864 51.695 1.502 54.013 o
-4 -14 -4 76.968 80.730 1.900 31.757 o
-4 -14 -3 38.624 41.051 1.293 72.160 o
-4 -14 -2 69.744 74.046 1.681 37.651 o
-4 -14 -1 54.623 56.618 1.512 49.786 o
-4 -13 -14 34.012 35.740 3.024 25.767 o
-4 -13 -13 22.286 24.330 2.308 43.665 o
-4 -13 -12 11.302 16.492 1.989 61.968 o
-4 -13 -11 11.428 12.752 1.572 93.280 o
-4 -13 -10 64.403 65.650 2.198 31.572 o
-4 -13 -9 127.885 124.895 3.302 13.372 o
-4 -13 -8 141.207 139.597 3.044 13.344 o
-4 -13 -7 59.896 62.915 1.611 43.984 o
-4 -13 -6 35.552 40.395 1.343 72.609 o
-4 -13 -5 47.732 52.520 1.452 55.944 o
-4 -13 -4 143.487 137.727 2.517 15.362 o
-4 -13 -3 31.059 32.069 1.015 102.764 o
-4 -13 -2 58.122 58.678 1.323 52.499 o
-4 -13 -1 201.785 191.431 3.113 9.514 o
-4 -12 -15 66.723 60.945 3.094 20.740 o
-4 -12 -14 14.173 14.990 2.019 59.432 o
-4 -12 -13 132.262 133.032 3.621 11.786 o
-4 -12 -12 190.759 191.510 4.725 6.886 o
-4 -12 -11 54.071 55.405 2.039 37.857 o
-4 -12 -10 0.418 1.472 1.114 224.068 o
-4 -12 -9 39.875 39.321 1.492 63.068 o
-4 -12 -8 10.830 13.011 1.094 160.888 o
-4 -12 -7 38.316 38.535 1.204 77.969 o
-4 -12 -6 197.962 194.693 3.969 7.970 o
-4 -12 -5 116.300 113.506 2.099 21.079 o
-4 -12 -4 8.468 10.315 0.686 310.390 o
-4 -12 -3 214.822 208.977 3.402 8.338 o
-4 -12 -2 108.567 106.025 1.890 24.041 o
-4 -12 -1 14.401 16.184 0.766 211.051 o
-4 -11 -16 38.623 41.280 2.934 26.237 o
-4 -11 -15 3.842 7.212 2.357 49.369 o
-4 -11 -14 2.449 5.521 1.582 107.279 o
-4 -11 -13 73.099 79.228 2.626 23.810 o
-4 -11 -12 48.601 51.466 1.979 41.229 o
-4 -11 -11 0.392 0.378 1.074 244.173 o
-4 -11 -10 54.863 55.873 1.820 42.281 o
-4 -11 -9 190.466 192.485 4.675 6.960 o
-4 -11 -8 131.321 127.362 3.193 13.587 o
-4 -11 -7 2.518 3.103 0.557 650.300 o
-4 -11 -6 40.212 41.718 1.015 83.863 o
-4 -11 -5 152.465 147.335 2.457 14.661 o
-4 -11 -4 116.418 115.883 2.009 21.507 o
-4 -11 -3 53.698 55.136 1.184 59.906 o
-4 -11 -2 140.905 143.824 2.417 15.743 o
-4 -11 -1 56.317 57.285 1.204 57.039 o
-4 -10 -17 23.195 27.603 3.989 16.601 o
-4 -10 -16 45.303 45.189 2.586 30.463 o
-4 -10 -15 40.775 42.872 2.407 34.775 o
-4 -10 -14 110.528 112.123 3.332 14.456 o
-4 -10 -13 6.735 8.147 1.462 114.865 o
-4 -10 -12 44.176 45.408 1.701 51.555 o
-4 -10 -11 142.419 139.278 3.422 11.935 o
-4 -10 -10 61.654 61.353 1.870 38.364 o
-4 -10 -9 27.647 29.006 1.253 91.849 o
-4 -10 -8 43.837 41.191 1.303 67.510 o
-4 -10 -7 147.135 142.601 2.348 15.617 o
-4 -10 -6 53.372 54.639 1.114 62.382 o
-4 -10 -5 19.361 21.117 0.726 181.307 o
-4 -10 -4 69.749 72.016 1.353 43.713 o
-4 -10 -3 143.697 144.371 2.477 15.279 o
-4 -10 -2 30.204 32.258 0.895 113.375 o
-4 -10 -1 171.296 170.353 2.775 11.942 o
-4 -9 -17 34.370 33.571 2.905 27.605 o
-4 -9 -16 30.346 33.442 2.328 39.909 o
-4 -9 -15 6.213 6.943 1.552 105.097 o
-4 -9 -14 23.329 24.947 1.651 71.366 o
-4 -9 -13 45.914 47.656 1.651 51.816 o
-4 -9 -12 49.057 48.402 1.641 50.531 o
-4 -9 -11 56.392 56.718 1.800 42.094 o
-4 -9 -10 2.347 1.512 0.547 719.311 o
-4 -9 -9 255.740 249.203 4.974 5.229 o
-4 -9 -8 123.503 118.887 2.348 18.544 o
-4 -9 -7 12.476 13.737 0.826 214.268 o
-4 -9 -6 9.648 11.021 0.507 375.561 o
-4 -9 -5 27.223 27.295 0.726 141.736 o
-4 -9 -4 17.030 17.417 0.666 214.367 o
-4 -9 -3 49.651 51.416 1.054 68.353 o
-4 -9 -2 72.617 70.833 1.442 41.301 o
-4 -9 -1 341.992 342.536 5.282 3.722 o
-4 -8 -18 7.093 14.224 2.795 34.556 o
-4 -8 -17 28.772 37.749 2.944 27.396 o
-4 -8 -16 20.020 24.062 1.970 57.093 o
-4 -8 -15 157.431 152.637 3.959 9.594 o
-4 -8 -14 16.742 18.641 1.273 113.390 o
-4 -8 -13 71.629 69.391 2.019 32.423 o
-4 -8 -12 14.313 14.562 0.955 173.659 o
-4 -8 -11 106.114 107.597 2.755 18.109 o
-4 -8 -10 25.391 26.748 0.965 122.529 o
-4 -8 -9 14.954 16.671 0.895 178.831 o
-4 -8 -8 138.856 132.793 2.616 15.431 o
-4 -8 -7 46.155 47.298 1.184 68.121 o
-4 -8 -6 45.776 46.055 0.945 78.529 o
-4 -8 -5 80.302 80.730 1.452 37.092 o
-4 -8 -4 112.281 114.361 2.039 21.907 o
-4 -8 -3 10.917 11.927 0.537 335.063 o
-4 -8 -2 51.802 53.366 1.084 64.911 o
-4 -8 -1 83.903 85.534 1.562 33.992 o
-4 -7 -18 16.348 19.456 2.328 45.282 o
-4 -7 -17 15.462 18.850 1.880 65.157 o
-4 -7 -16 19.248 23.197 1.582 79.757 o
-4 -7 -15 52.416 53.047 1.880 42.146 o
-4 -7 -14 14.064 15.289 1.393 106.813 o
-4 -7 -13 191.007 183.632 3.830 8.535 o
-4 -7 -12 195.952 190.167 3.909 8.179 o
-4 -7 -11 61.788 61.353 1.522 45.523 o
-4 -7 -10 72.268 72.922 1.631 37.902 o
-4 -7 -9 43.282 46.532 1.263 67.526 o
-4 -7 -8 45.605 45.985 1.204 68.304 o
-4 -7 -7 24.870 24.002 0.915 132.198 o
-4 -7 -6 222.258 224.753 4.118 6.906 o
-4 -7 -5 113.031 115.017 1.900 22.723 o
-4 -7 -4 334.213 322.164 4.954 4.047 o
-4 -7 -3 159.230 156.049 2.487 13.852 o
-4 -7 -2 1.927 2.019 0.279 1675.110 o
-4 -7 -1 381.226 376.883 5.739 3.133 o
-4 -6 -19 38.559 32.517 3.064 24.929 o
-4 -6 -18 3.698 4.665 2.089 62.813 o
-4 -6 -17 47.993 49.049 2.348 33.896 o
-4 -6 -16 41.626 40.514 1.840 49.284 o
-4 -6 -15 40.172 43.807 1.999 44.530 o
-4 -6 -14 121.446 120.319 2.775 16.335 o
-4 -6 -13 47.013 46.204 1.403 59.845 o
-4 -6 -12 140.213 135.618 2.686 14.948 o
-4 -6 -11 315.677 295.516 5.302 4.120 o
-4 -6 -10 51.601 52.381 1.303 58.455 o
-4 -6 -9 148.420 146.351 2.825 13.585 o
-4 -6 -8 74.847 75.707 1.661 36.302 o
-4 -6 -7 214.468 206.570 3.790 7.747 o
-4 -6 -6 167.126 163.718 3.064 11.474 o
-4 -6 -5 12.204 13.707 0.448 339.029 o
-4 -6 -4 102.139 101.092 1.671 27.264 o
-4 -6 -3 143.229 147.942 2.387 15.547 o
-4 -6 -2 396.196 404.078 6.127 2.834 o
-4 -6 -1 130.722 132.604 2.149 18.289 o
-4 -5 -19 44.624 44.284 2.706 28.701 o
-4 -5 -18 29.617 34.655 2.546 34.765 o
-4 -5 -17 1.197 1.820 2.059 66.474 o
-4 -5 -16 13.393 13.816 1.233 129.499 o
-4 -5 -15 324.797 314.615 6.287 3.421 o
-4 -5 -14 33.893 34.755 1.253 81.566 o
-4 -5 -13 125.983 124.825 2.487 17.314 o
-4 -5 -12 113.509 114.958 2.546 18.461 o
-4 -5 -11 88.594 88.757 1.880 28.860 o
-4 -5 -10 74.447 76.572 1.661 36.293 o
-4 -5 -9 244.562 240.927 4.397 6.035 o
-4 -5 -8 100.175 93.860 1.930 25.914 o
-4 -5 -7 122.506 118.847 2.308 18.866 o
-4 -5 -6 26.903 25.793 0.796 137.547 o
-4 -5 -5 288.849 290.095 5.192 4.466 o
-4 -5 -4 377.199 380.335 5.789 3.127 o
-4 -5 -3 136.189 141.327 2.248 16.945 o
-4 -5 -2 157.313 161.112 2.636 13.324 o
-4 -5 -1 341.815 345.420 5.242 3.732 o
-4 -4 -19 4.483 3.362 2.099 62.184 o
-4 -4 -18 2.607 4.218 2.357 50.147 o
-4 -4 -17 31.522 32.218 1.701 61.263 o
-4 -4 -16 42.669 45.209 1.671 53.258 o
-4 -4 -15 52.011 55.315 1.741 45.257 o
-4 -4 -14 62.604 61.343 1.532 44.989 o
-4 -4 -13 96.644 93.403 1.960 26.242 o
-4 -4 -12 52.001 51.854 1.313 58.064 o
-4 -4 -11 344.450 328.590 5.879 3.455 o
-4 -4 -10 16.699 17.706 0.746 198.696 o
-4 -4 -9 78.656 73.857 1.592 36.551 o
-4 -4 -8 73.982 75.956 1.611 37.280 o
-4 -4 -7 108.439 107.706 2.109 22.306 o
-4 -4 -6 117.681 123.124 2.348 18.892 o
-4 -4 -5 4.580 4.476 0.477 639.053 o
-4 -4 -4 807.804 803.451 12.215 0.774 o
-4 -4 -3 696.519 702.966 10.544 1.018 o
-4 -4 -2 870.682 871.857 13.031 0.675 o
-4 -4 -1 366.778 383.567 5.809 3.172 o
-4 -3 -20 7.687 7.122 4.894 11.771 o
-4 -3 -19 1.966 2.248 2.268 54.612 o
-4 -3 -18 21.860 24.241 1.840 62.259 o
-4 -3 -17 77.993 77.358 2.208 27.953 o
-4 -3 -16 69.650 69.241 1.940 34.098 o
-4 -3 -15 7.849 7.659 0.885 245.168 o
-4 -3 -14 104.570 104.722 2.208 22.224 o
-4 -3 -13 69.190 64.994 1.472 43.030 o
-4 -3 -12 54.574 54.032 1.373 54.233 o
-4 -3 -11 207.203 204.998 4.158 7.341 o
-4 -3 -10 189.148 185.980 3.462 9.299 o
-4 -3 -9 279.549 270.997 4.894 4.894 o
-4 -3 -8 995.470 945.097 16.363 0.491 o
-4 -3 -7 63.098 62.298 1.363 48.300 o
-4 -3 -6 1044.050 1029.050 18.362 0.415 o
-4 -3 -5 165.329 162.634 2.974 11.834 o
-4 -3 -4 35.704 34.337 0.686 115.383 o
-4 -3 -3 292.685 295.476 4.476 4.928 o
-4 -3 -2 286.807 297.297 4.506 4.965 o
-4 -3 -1 287.516 295.397 4.486 4.983 o
-4 -2 -20 67.564 58.399 3.710 15.926 o
-4 -2 -19 16.153 16.970 2.527 39.576 o
-4 -2 -18 50.454 55.733 2.129 36.902 o
-4 -2 -17 14.528 15.935 1.025 157.331 o
-4 -2 -16 43.163 44.831 1.273 67.866 o
-4 -2 -15 27.961 30.398 0.945 115.368 o
-4 -2 -14 5.206 6.267 0.557 492.776 o
-4 -2 -13 144.044 140.870 2.328 15.993 o
-4 -2 -12 144.858 143.108 2.417 15.483 o
-4 -2 -11 41.252 40.663 0.885 89.688 o
-4 -2 -10 515.300 506.145 7.649 1.831 o
-4 -2 -9 200.210 199.478 3.113 9.432 o
-4 -2 -8 30.174 30.319 0.647 136.403 o
-4 -2 -7 3.575 3.163 0.239 1287.860 o
-4 -2 -6 325.883 320.881 4.894 4.163 o
-4 -2 -5 275.756 278.009 4.227 5.465 o
-4 -2 -4 94.291 96.387 1.592 29.995 o
-4 -2 -3 131.046 138.284 2.178 17.849 o
-4 -2 -2 289.581 304.190 4.596 4.823 o
-4 -2 -1 2235.180 2251.360 33.601 0.108 o
-4 -1 -20 11.038 13.498 3.243 25.758 o
-4 -1 -19 26.205 30.527 1.870 57.088 o
-4 -1 -18 120.611 128.138 2.924 15.380 o
-4 -1 -17 65.400 69.450 1.741 38.543 o
-4 -1 -16 15.397 18.074 0.885 176.074 o
-4 -1 -15 48.633 48.213 1.204 65.145 o
-4 -1 -14 49.166 50.849 1.144 65.863 o
-4 -1 -13 31.041 31.453 0.826 118.107 o
-4 -1 -12 25.096 24.917 0.716 153.189 o
-4 -1 -11 17.121 17.944 0.627 220.647 o
-4 -1 -10 5.118 5.501 0.428 653.806 o
-4 -1 -9 14.176 14.413 0.487 296.242 o
-4 -1 -8 12.418 13.458 0.468 330.629 o
-4 -1 -7 89.933 91.960 1.542 31.974 o
-4 -1 -6 1.995 1.920 0.269 1724.150 o
-4 -1 -5 339.507 344.764 5.222 3.763 o
-4 -1 -4 1249.670 1257.630 20.093 0.317 o
-4 -1 -3 868.369 900.554 13.498 0.650 o
-4 -1 -2 772.287 826.757 12.334 0.784 o
-4 -1 -1 1579.610 1619.920 24.191 0.208 o
-3 -18 -5 5.470 7.112 2.367 48.533 o
-3 -18 -4 5.052 6.615 2.377 48.330 o
-3 -18 -3 26.637 24.907 2.517 36.928 o
-3 -18 -2 18.156 20.968 2.318 44.914 o
-3 -18 -1 11.313 12.891 2.099 57.226 o
-3 -17 -8 14.402 18.521 2.954 30.004 o
-3 -17 -7 1.607 4.168 2.069 65.084 o
-3 -17 -6 25.427 26.837 2.049 51.051 o
-3 -17 -5 4.522 5.192 1.552 108.523 o
-3 -17 -4 12.106 12.712 1.860 70.120 o
-3 -17 -3 11.288 12.394 1.592 91.740 o
-3 -17 -2 23.873 23.654 2.089 50.720 o
-3 -17 -1 49.368 53.246 2.467 31.137 o
-3 -16 -10 151.161 127.053 4.536 8.655 o
-3 -16 -9 27.011 27.255 2.586 35.033 o
-3 -16 -8 112.270 111.616 3.283 14.619 o
-3 -16 -7 60.406 63.979 2.288 31.107 o
-3 -16 -6 9.570 10.882 1.552 98.455 o
-3 -16 -5 20.003 21.834 1.462 88.661 o
-3 -16 -4 62.717 65.720 2.238 31.279 o
-3 -16 -3 11.583 12.215 1.462 104.750 o
-3 -16 -2 127.024 126.079 3.024 14.587 o
-3 -16 -1 2.835 4.128 1.333 148.053 o
-3 -15 -12 91.377 84.331 3.780 13.823 o
-3 -15 -11 121.785 111.954 3.661 12.485 o
-3 -15 -10 2.853 5.849 1.940 72.509 o
-3 -15 -9 43.931 46.005 2.367 34.629 o
-3 -15 -8 14.509 20.282 1.532 89.549 o
-3 -15 -7 69.406 69.679 2.009 33.022 o
-3 -15 -6 117.738 114.848 2.517 18.272 o
-3 -15 -5 19.972 22.023 1.184 114.769 o
-3 -15 -4 5.559 6.396 0.985 228.208 o
-3 -15 -3 41.428 48.730 1.731 51.093 o
-3 -15 -2 59.756 60.657 1.820 40.000 o
-3 -15 -1 135.916 142.809 3.213 12.893 o
-3 -14 -13 50.804 49.168 2.755 26.830 o
-3 -14 -12 28.320 32.666 2.517 35.851 o
-3 -14 -11 3.316 4.377 1.820 82.019 o
-3 -14 -10 16.899 20.312 1.910 62.384 o
-3 -14 -9 20.494 21.973 1.771 67.395 o
-3 -14 -8 14.210 16.194 1.114 142.848 o
-3 -14 -7 46.344 46.661 1.462 58.032 o
-3 -14 -6 34.652 35.193 1.273 79.447 o
-3 -14 -5 32.452 34.506 1.283 81.409 o
-3 -14 -4 81.338 84.699 1.930 30.072 o
-3 -14 -3 162.385 158.944 3.103 11.669 o
-3 -14 -2 36.626 41.419 1.214 77.701 o
-3 -14 -1 7.693 7.759 0.836 265.457 o
-3 -13 -14 50.197 49.884 2.875 25.268 o
-3 -13 -13 107.997 107.577 3.511 13.843 o
-3 -13 -12 7.892 13.349 1.840 73.962 o
-3 -13 -11 95.125 92.756 2.745 19.767 o
-3 -13 -10 5.488 4.844 1.283 150.442 o
-3 -13 -9 11.178 17.367 1.502 97.728 o
-3 -13 -8 27.667 29.951 1.064 106.050 o
-3 -13 -7 43.694 45.846 1.353 63.944 o
-3 -13 -6 47.232 50.471 1.403 58.431 o
-3 -13 -5 128.785 135.160 2.696 15.686 o
-3 -13 -4 178.411 178.957 3.213 10.335 o
-3 -13 -3 14.065 16.433 0.836 196.064 o
-3 -13 -2 15.766 14.314 0.766 208.599 o
-3 -13 -1 2.406 2.208 0.527 734.512 o
-3 -12 -15 18.782 20.282 2.397 42.348 o
-3 -12 -14 16.343 17.099 2.049 56.595 o
-3 -12 -13 0.027 0.816 1.502 126.124 o
-3 -12 -12 67.920 64.616 2.765 23.757 o
-3 -12 -11 47.138 51.307 1.870 44.415 o
-3 -12 -10 16.807 18.770 1.263 114.310 o
-3 -12 -9 224.726 229.279 5.262 5.429 o
-3 -12 -8 41.603 41.668 1.104 78.061 o
-3 -12 -7 62.043 64.308 1.552 44.212 o
-3 -12 -6 19.735 22.978 0.925 146.179 o
-3 -12 -5 35.814 36.973 1.044 90.454 o
-3 -12 -4 176.711 169.109 2.775 11.717 o
-3 -12 -3 78.707 78.333 1.502 37.208 o
-3 -12 -2 103.374 103.260 1.840 25.433 o
-3 -12 -1 95.657 98.724 1.800 27.465 o
-3 -11 -16 3.787 5.133 2.905 33.129 o
-3 -11 -15 4.960 3.024 1.940 72.091 o
-3 -11 -14 46.353 50.849 2.348 34.043 o
-3 -11 -13 23.451 25.832 1.671 69.818 o
-3 -11 -12 33.976 36.933 1.651 60.684 o
-3 -11 -11 24.256 26.588 1.253 97.821 o
-3 -11 -10 98.932 96.844 2.487 21.167 o
-3 -11 -9 50.903 51.516 1.920 41.928 o
-3 -11 -8 84.689 83.684 1.761 31.549 o
-3 -11 -7 12.053 13.070 0.706 254.275 o
-3 -11 -6 82.601 80.014 1.532 35.450 o
-3 -11 -5 126.896 127.272 2.168 18.808 o
-3 -11 -4 103.479 104.275 1.850 25.255 o
-3 -11 -3 159.801 159.242 2.646 13.204 o
-3 -11 -2 186.487 184.448 2.994 10.440 o
-3 -11 -1 127.216 124.487 2.168 18.913 o
-3 -10 -17 50.364 42.882 3.084 23.071 o
-3 -10 -16 24.240 25.634 2.228 45.438 o
-3 -10 -15 6.071 4.426 1.800 81.550 o
-3 -10 -14 44.821 48.233 1.940 43.897 o
-3 -10 -13 1.842 3.760 1.343 148.948 o
-3 -10 -12 90.474 94.188 2.556 21.654 o
-3 -10 -11 26.323 27.633 1.343 87.668 o
-3 -10 -10 599.005 533.151 11.509 1.131 o
-3 -10 -9 272.258 267.287 5.978 4.145 o
-3 -10 -8 39.398 37.063 1.094 83.315 o
-3 -10 -7 267.882 265.218 4.138 5.756 o
-3 -10 -6 10.472 11.469 0.547 340.311 o
-3 -10 -5 17.257 17.567 0.647 216.755 o
-3 -10 -4 88.367 91.403 1.661 31.064 o
-3 -10 -3 130.219 129.948 2.188 18.259 o
-3 -10 -2 122.361 121.513 2.069 20.131 o
-3 -10 -1 34.779 35.690 0.935 99.636 o
-3 -9 -17 18.932 21.605 2.527 38.539 o
-3 -9 -16 61.845 64.586 2.636 25.996 o
-3 -9 -15 2.690 3.342 1.343 147.359 o
-3 -9 -14 9.775 8.346 1.552 99.733 o
-3 -9 -13 129.082 130.734 3.342 13.012 o
-3 -9 -12 72.841 73.906 2.059 31.137 o
-3 -9 -11 85.778 84.420 2.248 25.744 o
-3 -9 -10 54.123 52.789 1.462 52.268 o
-3 -9 -9 2.284 3.481 0.607 576.433 o
-3 -9 -8 122.235 122.189 2.437 18.010 o
-3 -9 -7 89.512 92.149 1.671 30.626 o
-3 -9 -6 369.440 359.436 5.550 3.340 o
-3 -9 -5 119.727 120.777 2.049 20.583 o
-3 -9 -4 57.312 56.002 1.134 58.726 o
-3 -9 -3 248.841 237.177 3.720 6.777 o
-3 -9 -2 172.366 169.557 2.775 11.910 o
-3 -9 -1 60.520 59.712 1.194 54.179 o
-3 -8 -18 4.529 3.700 2.377 48.873 o
-3 -8 -17 46.889 44.045 2.616 29.814 o
-3 -8 -16 21.010 23.405 1.850 62.445 o
-3 -8 -15 55.757 58.697 2.149 34.935 o
-3 -8 -14 7.843 8.873 1.054 188.795 o
-3 -8 -13 67.153 67.869 2.079 32.629 o
-3 -8 -12 25.219 26.091 1.114 109.013 o
-3 -8 -11 132.218 127.063 2.745 15.498 o
-3 -8 -10 25.690 28.240 1.074 109.996 o
-3 -8 -9 29.457 30.448 0.965 110.793 o
-3 -8 -8 79.106 78.154 1.661 34.843 o
-3 -8 -7 217.965 215.562 3.979 7.282 o
-3 -8 -6 1.332 2.099 0.338 1507.510 o
-3 -8 -5 549.739 535.369 8.117 1.636 o
-3 -8 -4 58.018 59.443 1.124 57.474 o
-3 -8 -3 56.679 59.891 1.174 56.846 o
-3 -8 -2 253.125 251.899 3.919 6.332 o
-3 -8 -1 335.143 326.969 5.063 3.957 o
-3 -7 -18 29.361 32.875 2.427 37.710 o
-3 -7 -17 57.800 60.528 2.556 27.874 o
-3 -7 -16 4.485 7.659 1.303 145.476 o
-3 -7 -15 248.932 242.698 5.640 4.727 o
-3 -7 -14 0.680 1.741 1.074 237.941 o
-3 -7 -13 177.744 173.257 3.621 9.497 o
-3 -7 -12 120.369 120.807 2.646 17.080 o
-3 -7 -11 35.316 35.650 1.054 91.352 o
-3 -7 -10 0.417 1.552 0.637 646.324 o
-3 -7 -9 131.729 130.485 2.536 16.390 o
-3 -7 -8 164.608 161.460 3.024 11.748 o
-3 -7 -7 330.932 318.822 5.700 3.674 o
-3 -7 -6 162.551 157.621 2.517 13.510 o
-3 -7 -5 307.694 307.025 4.735 4.510 o
-3 -7 -4 84.515 83.207 1.462 35.403 o
-3 -7 -3 176.644 174.292 2.765 11.626 o
-3 -7 -2 308.184 315.112 4.824 4.405 o
-3 -7 -1 30.791 30.468 0.726 127.938 o
-3 -6 -19 4.394 3.422 2.934 32.504 o
-3 -6 -18 3.505 3.392 2.049 65.573 o
-3 -6 -17 0.086 0.557 1.492 127.926 o
-3 -6 -16 4.195 4.914 1.323 145.704 o
-3 -6 -15 75.010 76.562 2.318 27.178 o
-3 -6 -14 57.906 60.060 1.701 43.235 o
-3 -6 -13 132.552 129.431 2.606 16.039 o
-3 -6 -12 98.225 102.086 2.109 24.020 o
-3 -6 -11 61.355 61.861 1.472 46.702 o
-3 -6 -10 31.002 30.836 0.975 106.916 o
-3 -6 -9 194.046 183.175 3.412 9.294 o
-3 -6 -8 18.036 18.034 0.696 200.745 o
-3 -6 -7 4.211 4.904 0.547 556.789 o
-3 -6 -6 245.244 242.538 4.416 5.990 o
-3 -6 -5 483.515 467.570 7.062 2.095 o
-3 -6 -4 230.014 231.487 3.561 7.441 o
-3 -6 -3 183.620 183.632 3.103 10.313 o
-3 -6 -2 399.499 417.278 6.326 2.718 o
-3 -6 -1 365.645 370.885 5.610 3.302 o
-3 -5 -19 98.106 90.966 3.621 14.175 o
-3 -5 -18 23.283 28.468 2.238 44.987 o
-3 -5 -17 31.362 35.322 2.119 45.230 o
-3 -5 -16 61.914 65.680 2.258 31.129 o
-3 -5 -15 3.079 3.760 1.015 240.908 o
-3 -5 -14 135.073 133.131 2.944 14.256 o
-3 -5 -13 48.057 47.527 1.273 63.316 o
-3 -5 -12 68.856 69.162 1.572 40.575 o
-3 -5 -11 2.959 4.526 0.826 337.159 o
-3 -5 -10 158.932 154.119 2.944 12.427 o
-3 -5 -9 176.738 173.247 3.531 9.736 o
-3 -5 -8 392.566 375.888 6.635 2.744 o
-3 -5 -7 105.872 102.972 2.029 23.556 o
-3 -5 -6 820.499 808.007 14.035 0.677 o
-3 -5 -5 787.365 781.150 13.657 0.721 o
-3 -5 -4 51.251 52.928 1.044 66.787 o
-3 -5 -3 2.331 2.248 0.259 1618.150 o
-3 -5 -2 831.080 843.757 13.488 0.686 o
-3 -5 -1 198.853 202.024 3.133 9.396 o
-3 -4 -20 25.918 24.410 5.391 9.403 o
-3 -4 -19 1.126 2.308 1.999 70.340 o
-3 -4 -18 9.756 13.140 2.149 55.451 o
-3 -4 -17 35.869 40.743 1.790 53.334 o
-3 -4 -16 44.085 46.741 1.761 49.468 o
-3 -4 -15 47.513 49.685 1.403 58.497 o
-3 -4 -14 3.809 3.690 0.726 403.833 o
-3 -4 -13 50.390 48.750 1.263 61.663 o
-3 -4 -12 79.427 79.954 1.761 33.168 o
-3 -4 -11 84.733 85.067 1.800 30.908 o
-3 -4 -10 330.717 323.129 5.869 3.571 o
-3 -4 -9 150.368 145.644 2.765 13.711 o
-3 -4 -8 321.632 315.510 5.630 3.794 o
-3 -4 -7 554.539 543.923 9.480 1.423 o
-3 -4 -6 55.006 52.411 1.154 60.830 o
-3 -4 -5 105.199 104.444 2.009 23.704 o
-3 -4 -4 176.998 177.127 3.203 10.445 o
-3 -4 -3 244.641 247.343 3.780 6.689 o
-3 -4 -2 606.806 637.784 9.579 1.256 o
-3 -4 -1 39.388 39.967 0.796 97.421 o
-3 -3 -20 63.072 54.967 4.019 14.300 o
-3 -3 -19 5.629 7.997 1.989 67.013 o
-3 -3 -18 33.178 37.640 1.989 48.284 o
-3 -3 -17 38.079 44.702 1.860 49.235 o
-3 -3 -16 46.316 47.407 1.582 53.879 o
-3 -3 -15 10.544 9.828 0.627 315.229 o
-3 -3 -14 20.077 19.974 0.696 185.636 o
-3 -3 -13 54.990 55.654 1.094 61.495 o
-3 -3 -12 21.720 21.416 0.627 185.566 o
-3 -3 -11 30.017 30.816 0.716 130.271 o
-3 -3 -10 188.629 179.146 3.342 9.680 o
-3 -3 -9 281.313 272.956 4.894 4.863 o
-3 -3 -8 18.788 19.108 0.666 199.523 o
-3 -3 -7 398.544 391.973 6.913 2.588 o
-3 -3 -6 135.726 134.802 2.527 15.978 o
-3 -3 -5 50.368 47.099 1.104 67.782 o
-3 -3 -4 159.315 166.205 3.014 11.909 o
-3 -3 -3 628.670 635.814 9.549 1.230 o
-3 -3 -2 462.953 479.685 7.212 2.109 o
-3 -3 -1 392.805 403.193 6.068 2.874 o
-3 -2 -20 2.857 3.452 3.322 25.595 o
-3 -2 -19 74.416 70.534 2.019 31.719 o
-3 -2 -18 16.653 17.815 1.223 120.207 o
-3 -2 -17 33.279 35.103 1.253 82.020 o
-3 -2 -16 26.117 27.175 0.995 117.635 o
-3 -2 -15 48.013 50.591 1.154 66.493 o
-3 -2 -14 7.794 8.176 0.587 389.315 o
-3 -2 -13 8.377 8.167 0.537 409.342 o
-3 -2 -12 93.049 92.637 1.592 30.662 o
-3 -2 -11 137.010 134.703 2.228 17.246 o
-3 -2 -10 306.007 300.420 4.625 4.639 o
-3 -2 -9 821.327 823.415 12.344 0.751 o
-3 -2 -8 73.362 75.210 1.293 42.755 o
-3 -2 -7 224.041 220.396 3.442 7.887 o
-3 -2 -6 308.250 307.811 5.451 4.038 o
-3 -2 -5 318.368 333.335 5.879 3.616 o
-3 -2 -4 198.657 204.193 3.651 8.403 o
-3 -2 -3 995.032 1032.560 15.438 0.501 o
-3 -2 -2 223.189 223.609 3.412 7.913 o
-3 -2 -1 712.726 742.745 11.091 0.942 o
-3 -1 -20 14.587 15.159 2.069 56.817 o
-3 -1 -19 42.747 48.929 1.979 43.415 o
-3 -1 -18 1.320 2.178 1.074 232.645 o
-3 -1 -17 46.030 48.183 1.373 60.895 o
-3 -1 -16 160.376 163.320 2.795 12.594 o
-3 -1 -15 60.202 62.985 1.383 49.002 o
-3 -1 -14 130.410 129.749 2.228 18.049 o
-3 -1 -13 66.909 64.238 1.263 48.265 o
-3 -1 -12 370.350 361.903 5.560 3.321 o
-3 -1 -11 46.311 43.031 0.945 79.562 o
-3 -1 -10 45.050 41.101 0.836 86.848 o
-3 -1 -9 50.390 50.044 0.995 70.362 o
-3 -1 -8 266.754 265.367 4.078 5.830 o
-3 -1 -7 148.503 147.067 2.318 15.472 o
-3 -1 -6 602.862 615.741 9.281 1.311 o
-3 -1 -5 1233.420 1236.720 18.780 0.341 o
-3 -1 -4 386.659 404.764 6.476 2.759 o
-3 -1 -3 529.264 560.077 8.455 1.602 o
-3 -1 -2 22.529 22.590 0.438 204.933 o
-3 -1 -1 560.900 583.224 8.714 1.480 o
-2 -18 -6 27.279 30.140 6.774 6.034 o
-2 -18 -5 5.757 4.596 2.208 55.721 o
-2 -18 -4 167.304 144.321 4.098 9.094 o
-2 -18 -3 15.689 17.696 2.885 31.227 o
-2 -18 -2 30.168 33.153 2.626 33.143 o
-2 -18 -1 25.027 24.977 2.178 46.931 o
-2 -17 -8 84.413 77.288 3.084 18.753 o
-2 -17 -7 9.668 12.911 2.188 53.730 o
-2 -17 -6 62.602 61.343 2.507 27.794 o
-2 -17 -5 36.760 37.799 1.880 50.491 o
-2 -17 -4 6.527 6.058 1.681 91.239 o
-2 -17 -3 47.398 48.492 2.208 36.853 o
-2 -17 -2 34.644 34.844 2.029 46.993 o
-2 -17 -1 44.074 45.597 1.950 44.313 o
-2 -16 -10 7.450 11.320 2.706 36.920 o
-2 -16 -9 18.006 20.232 1.781 68.940 o
-2 -16 -8 31.427 31.990 1.830 55.908 o
-2 -16 -7 3.521 3.591 1.333 147.015 o
-2 -16 -6 30.362 31.443 1.820 56.953 o
-2 -16 -5 167.199 161.739 3.760 9.667 o
-2 -16 -4 14.771 18.412 1.741 74.256 o
-2 -16 -3 19.900 23.913 1.572 79.575 o
-2 -16 -2 52.462 59.483 2.039 37.745 o
-2 -16 -1 83.398 82.680 2.825 20.681 o
-2 -15 -12 18.290 13.359 2.606 37.400 o
-2 -15 -11 0.848 2.129 1.940 74.882 o
-2 -15 -10 3.789 4.198 1.840 80.060 o
-2 -15 -9 13.896 14.344 1.353 112.380 o
-2 -15 -8 22.949 27.653 1.542 77.343 o
-2 -15 -7 44.712 49.855 1.790 47.720 o
-2 -15 -6 4.674 6.595 1.094 196.671 o
-2 -15 -5 45.868 50.262 1.542 54.664 o
-2 -15 -4 161.811 165.548 3.412 10.684 o
-2 -15 -3 13.086 14.244 1.094 152.027 o
-2 -15 -2 12.722 13.816 1.094 153.744 o
-2 -15 -1 94.765 95.720 2.308 23.187 o
-2 -14 -13 45.697 42.683 2.716 28.509 o
-2 -14 -12 23.618 20.640 2.278 44.738 o
-2 -14 -11 3.603 4.307 1.820 81.825 o
-2 -14 -10 38.094 41.768 2.159 41.212 o
-2 -14 -9 0.862 1.363 0.935 310.134 o
-2 -14 -8 33.410 38.664 1.512 66.727 o
-2 -14 -7 196.147 197.190 3.820 8.251 o
-2 -14 -6 91.363 94.835 2.228 24.407 o
-2 -14 -5 35.723 37.679 1.174 82.655 o
-2 -14 -4 126.263 128.615 2.686 16.142 o
-2 -14 -3 27.966 30.030 1.094 103.046 o
-2 -14 -2 47.556 47.587 1.313 62.219 o
-2 -14 -1 40.158 42.951 1.144 76.975 o
-2 -13 -14 8.960 7.192 2.109 58.889 o
-2 -13 -13 22.361 24.878 2.159 48.490 o
-2 -13 -12 112.524 112.948 3.312 14.424 o
-2 -13 -11 120.084 121.234 3.312 13.812 o
-2 -13 -10 75.838 77.169 2.377 26.309 o
-2 -13 -9 6.970 6.476 0.786 300.963 o
-2 -13 -8 93.999 96.506 2.129 24.835 o
-2 -13 -7 13.732 13.130 0.965 176.709 o
-2 -13 -6 2.462 2.039 0.686 491.906 o
-2 -13 -5 3.866 4.237 0.716 405.830 o
-2 -13 -4 114.180 112.909 2.318 19.925 o
-2 -13 -3 119.289 119.354 2.268 19.389 o
-2 -13 -2 51.883 54.102 1.323 57.165 o
-2 -13 -1 45.443 45.677 1.094 72.947 o
-2 -12 -15 6.784 6.456 2.566 41.409 o
-2 -12 -14 0.271 0.000 1.552 118.466 o
-2 -12 -13 69.338 70.763 2.507 26.162 o
-2 -12 -12 13.174 14.025 1.532 94.428 o
-2 -12 -11 10.905 13.070 1.293 126.779 o
-2 -12 -10 24.813 26.419 1.482 80.151 o
-2 -12 -9 11.179 13.259 0.796 232.308 o
-2 -12 -8 6.219 6.724 0.716 346.843 o
-2 -12 -7 159.858 162.415 3.113 11.674 o
-2 -12 -6 381.557 373.640 6.764 2.754 o
-2 -12 -5 11.369 10.375 0.657 290.534 o
-2 -12 -4 124.085 124.905 2.178 19.148 o
-2 -12 -3 92.363 91.960 1.751 29.210 o
-2 -12 -2 40.222 40.335 1.015 84.649 o
-2 -12 -1 215.747 214.100 3.452 8.164 o
-2 -11 -16 3.948 6.376 3.054 29.957 o
-2 -11 -15 17.804 19.546 2.009 57.270 o
-2 -11 -14 18.108 20.381 1.661 76.370 o
-2 -11 -13 43.679 46.582 1.950 44.281 o
-2 -11 -12 15.364 16.890 1.303 113.747 o
-2 -11 -11 29.012 30.587 1.323 84.517 o
-2 -11 -10 274.914 274.140 6.147 3.980 o
-2 -11 -9 24.319 26.628 0.826 140.284 o
-2 -11 -8 228.026 220.854 4.019 6.968 o
-2 -11 -7 200.106 194.992 3.621 8.541 o
-2 -11 -6 13.656 13.369 0.617 267.305 o
-2 -11 -5 84.636 88.190 1.611 32.867 o
-2 -11 -4 31.709 34.297 0.905 107.936 o
-2 -11 -3 9.229 11.041 0.637 319.578 o
-2 -11 -2 7.057 6.684 0.597 411.085 o
-2 -11 -1 216.845 211.613 3.462 8.152 o
-2 -10 -17 33.563 32.258 4.118 15.204 o
-2 -10 -16 31.780 30.776 2.099 46.437 o
-2 -10 -15 21.091 22.908 1.751 67.844 o
-2 -10 -14 12.487 15.806 1.303 119.756 o
-2 -10 -13 49.112 52.789 1.840 44.244 o
-2 -10 -12 136.113 139.726 3.362 12.408 o
-2 -10 -11 45.939 49.268 1.651 51.438 o
-2 -10 -10 11.283 12.752 0.995 180.827 o
-2 -10 -9 43.599 44.026 1.452 60.809 o
-2 -10 -8 15.284 16.452 0.617 240.988 o
-2 -10 -7 86.038 86.211 1.542 33.614 o
-2 -10 -6 22.542 23.515 0.746 160.743 o
-2 -10 -5 66.494 66.556 1.412 44.925 o
-2 -10 -4 18.564 20.471 0.716 188.190 o
-2 -10 -3 43.168 44.712 0.985 80.319 o
-2 -10 -2 13.095 13.637 0.647 261.886 o
-2 -10 -1 20.891 21.714 0.716 174.970 o
-2 -9 -18 55.348 54.261 5.272 9.165 o
-2 -9 -17 58.502 56.489 2.437 29.808 o
-2 -9 -16 13.112 16.194 1.741 76.286 o
-2 -9 -15 55.197 59.225 2.218 33.747 o
-2 -9 -14 35.417 41.230 1.850 51.346 o
-2 -9 -13 4.718 5.501 1.044 214.843 o
-2 -9 -12 214.147 200.661 4.596 6.604 o
-2 -9 -11 32.490 36.774 1.403 73.618 o
-2 -9 -10 57.329 56.360 1.512 48.643 o
-2 -9 -9 430.168 412.374 7.331 2.303 o
-2 -9 -8 119.038 117.962 1.989 21.194 o
-2 -9 -7 97.002 98.883 1.930 26.020 o
-2 -9 -6 12.140 12.981 0.557 304.906 o
-2 -9 -5 103.378 104.991 1.989 24.080 o
-2 -9 -4 141.481 141.924 2.348 16.064 o
-2 -9 -3 108.254 108.552 1.860 24.129 o
-2 -9 -2 13.806 14.960 0.607 261.817 o
-2 -9 -1 36.555 35.869 0.895 99.265 o
-2 -8 -18 22.190 22.182 2.338 43.061 o
-2 -8 -17 8.696 12.921 1.890 70.220 o
-2 -8 -16 58.870 62.119 2.318 31.094 o
-2 -8 -15 23.080 25.902 1.422 86.296 o
-2 -8 -14 94.825 94.079 2.517 21.519 o
-2 -8 -13 41.787 45.498 1.562 57.412 o
-2 -8 -12 26.997 26.728 1.174 100.481 o
-2 -8 -11 158.805 154.189 3.153 11.780 o
-2 -8 -10 248.414 245.144 4.476 5.857 o
-2 -8 -9 73.642 72.593 1.671 36.913 o
-2 -8 -8 74.175 71.022 1.422 41.065 o
-2 -8 -7 63.724 63.512 1.194 51.465 o
-2 -8 -6 43.487 43.279 0.915 83.877 o
-2 -8 -5 31.957 32.159 0.796 117.789 o
-2 -8 -4 747.933 744.396 11.190 0.903 o
-2 -8 -3 105.200 109.626 1.890 24.269 o
-2 -8 -2 224.283 223.530 3.491 7.769 o
-2 -8 -1 105.759 104.971 1.810 25.166 o
-2 -7 -19 1.999 7.043 3.939 18.241 o
-2 -7 -18 38.454 41.002 2.477 33.996 o
-2 -7 -17 31.159 38.813 2.397 37.399 o
-2 -7 -16 10.697 14.244 1.611 89.567 o
-2 -7 -15 54.375 57.016 1.950 39.418 o
-2 -7 -14 141.061 144.719 3.670 11.068 o
-2 -7 -13 50.893 52.819 1.552 51.281 o
-2 -7 -12 22.927 25.454 1.005 125.113 o
-2 -7 -11 27.693 28.846 0.965 115.643 o
-2 -7 -10 17.627 17.676 0.806 182.574 o
-2 -7 -9 139.212 138.313 2.666 15.009 o
-2 -7 -8 3.343 5.292 0.627 489.074 o
-2 -7 -7 204.877 198.244 3.243 9.058 o
-2 -7 -6 67.360 67.093 1.233 48.011 o
-2 -7 -5 337.643 339.800 5.192 3.813 o
-2 -7 -4 226.653 228.672 3.551 7.565 o
-2 -7 -3 11.379 12.782 0.487 342.762 o
-2 -7 -2 56.886 55.992 1.034 61.746 o
-2 -7 -1 96.264 94.795 1.601 29.651 o
-2 -6 -19 6.942 5.371 2.556 41.795 o
-2 -6 -18 41.119 43.608 2.457 33.649 o
-2 -6 -17 113.685 114.958 3.491 13.487 o
-2 -6 -16 80.821 84.729 2.517 23.663 o
-2 -6 -15 15.624 16.323 1.243 121.104 o
-2 -6 -14 32.847 35.730 1.243 82.734 o
-2 -6 -13 62.184 62.627 1.552 44.476 o
-2 -6 -12 38.052 36.834 1.034 88.295 o
-2 -6 -11 207.400 202.939 3.770 7.990 o
-2 -6 -10 111.779 108.771 2.178 21.343 o
-2 -6 -9 76.947 77.149 1.651 35.686 o
-2 -6 -8 309.538 301.106 5.401 4.086 o
-2 -6 -7 131.393 130.833 2.497 16.593 o
-2 -6 -6 68.302 66.914 1.194 48.402 o
-2 -6 -5 700.904 693.169 10.395 1.030 o
-2 -6 -4 465.892 480.073 7.500 2.035 o
-2 -6 -3 18.465 20.063 0.527 224.616 o
-2 -6 -2 504.603 506.095 7.600 1.868 o
-2 -6 -1 219.024 214.995 3.342 8.240 o
-2 -5 -19 22.891 24.271 2.546 36.995 o
-2 -5 -18 45.584 46.483 2.258 36.458 o
-2 -5 -17 17.944 24.330 1.731 70.602 o
-2 -5 -16 83.708 81.218 2.367 25.024 o
-2 -5 -15 69.362 68.326 1.880 35.234 o
-2 -5 -14 21.868 22.819 0.965 135.378 o
-2 -5 -13 5.761 6.018 0.676 385.490 o
-2 -5 -12 169.451 163.758 3.094 11.291 o
-2 -5 -11 77.502 73.578 1.621 36.467 o
-2 -5 -10 57.489 57.782 1.393 51.262 o
-2 -5 -9 0.814 0.627 0.338 1909.250 o
-2 -5 -8 116.324 116.032 2.248 19.983 o
-2 -5 -7 167.773 167.120 3.084 11.319 o
-2 -5 -6 116.460 119.921 2.298 19.463 o
-2 -5 -5 467.031 459.652 7.043 2.167 o
-2 -5 -4 160.358 165.290 2.775 12.606 o
-2 -5 -3 213.200 213.284 3.292 8.504 o
-2 -5 -2 322.546 324.820 4.924 4.158 o
-2 -5 -1 355.701 359.625 5.441 3.481 o
-2 -4 -20 6.278 11.956 3.859 18.711 o
-2 -4 -19 35.134 40.733 2.785 28.959 o
-2 -4 -18 34.597 34.367 1.900 51.386 o
-2 -4 -17 35.270 37.928 1.761 55.362 o
-2 -4 -16 23.574 24.370 1.273 98.574 o
-2 -4 -15 29.218 30.418 1.054 103.954 o
-2 -4 -14 34.936 34.546 0.865 104.887 o
-2 -4 -13 3.808 4.496 0.477 677.079 o
-2 -4 -12 94.319 93.502 1.621 29.991 o
-2 -4 -11 40.414 39.937 0.845 93.340 o
-2 -4 -10 69.808 71.489 1.601 39.368 o
-2 -4 -9 87.792 88.519 1.830 29.587 o
-2 -4 -8 204.309 200.741 3.661 8.283 o
-2 -4 -7 643.514 628.632 11.280 1.053 o
-2 -4 -6 2.121 2.049 0.388 1142.610 o
-2 -4 -5 166.953 165.817 3.034 11.520 o
-2 -4 -4 118.775 121.403 1.940 21.328 o
-2 -4 -3 1646.150 1594.980 23.773 0.206 o
-2 -4 -2 85.502 91.403 1.462 34.043 o
-2 -4 -1 855.814 892.786 13.359 0.664 o
-2 -3 -20 35.913 32.149 3.243 22.927 o
-2 -3 -19 72.231 74.722 3.054 20.064 o
-2 -3 -18 32.812 33.889 1.373 76.207 o
-2 -3 -17 52.779 57.941 1.651 46.707 o
-2 -3 -16 27.486 28.150 0.985 114.920 o
-2 -3 -15 42.514 42.862 1.064 78.385 o
-2 -3 -14 101.427 99.878 1.800 26.366 o
-2 -3 -13 56.219 55.256 1.104 60.512 o
-2 -3 -12 72.132 69.769 1.383 42.705 o
-2 -3 -11 65.470 64.397 1.184 50.574 o
-2 -3 -10 80.674 79.516 1.373 38.279 o
-2 -3 -9 360.846 356.850 5.461 3.446 o
-2 -3 -8 772.936 775.729 11.588 0.844 o
-2 -3 -7 225.699 226.812 4.048 6.914 o
-2 -3 -6 430.258 426.340 7.470 2.241 o
-2 -3 -5 17.693 17.069 0.617 221.890 o
-2 -3 -4 1139.100 1143.470 19.755 0.354 o
-2 -3 -3 27.994 29.374 0.547 153.291 o
-2 -3 -2 1274.430 1301.680 20.212 0.307 o
-2 -3 -1 932.380 988.476 14.761 0.554 o
-2 -2 -20 9.761 11.927 2.168 54.766 o
-2 -2 -19 8.388 11.956 1.542 100.297 o
-2 -2 -18 18.221 18.750 1.333 104.530 o
-2 -2 -17 77.223 77.776 1.761 33.956 o
-2 -2 -16 20.863 24.052 0.965 136.372 o
-2 -2 -15 21.258 21.695 0.895 147.663 o
-2 -2 -14 64.284 63.074 1.273 49.548 o
-2 -2 -13 59.774 55.693 1.124 57.547 o
-2 -2 -12 305.462 292.204 4.556 4.739 o
-2 -2 -11 22.831 22.570 0.627 177.836 o
-2 -2 -10 45.906 43.648 0.885 82.163 o
-2 -2 -9 239.504 234.213 3.641 7.097 o
-2 -2 -8 104.552 103.171 1.681 26.568 o
-2 -2 -7 350.182 346.674 5.262 3.653 o
-2 -2 -6 1360.740 1349.690 20.212 0.289 o
-2 -2 -5 564.554 570.561 9.907 1.331 o
-2 -2 -4 925.791 986.248 17.049 0.488 o
-2 -2 -3 500.205 518.389 9.072 1.607 o
-2 -2 -2 1125.760 1170.770 17.477 0.395 o
-2 -2 -1 78.172 84.759 1.333 38.799 o
-2 -1 -20 20.622 20.292 2.039 54.601 o
-2 -1 -19 32.738 39.490 1.880 51.794 o
-2 -1 -18 100.565 99.709 2.268 22.552 o
-2 -1 -17 4.961 3.501 0.786 343.253 o
-2 -1 -16 6.577 8.097 0.885 252.971 o
-2 -1 -15 86.485 88.429 1.691 31.464 o
-2 -1 -14 21.966 22.838 0.836 151.782 o
-2 -1 -13 293.157 285.231 4.476 4.984 o
-2 -1 -12 4.928 5.580 0.517 553.230 o
-2 -1 -11 31.011 30.498 0.796 121.629 o
-2 -1 -10 113.855 113.157 1.880 22.873 o
-2 -1 -9 80.154 77.676 1.373 38.736 o
-2 -1 -8 1213.270 1196.890 17.845 0.365 o
-2 -1 -7 240.909 237.137 3.720 6.937 o
-2 -1 -6 139.138 137.070 2.168 17.233 o
-2 -1 -5 837.983 853.087 13.041 0.699 o
-2 -1 -4 258.130 261.338 4.038 6.040 o
-2 -1 -3 5752.750 6007.510 90.617 0.016 o
-2 -1 -2 816.472 859.921 12.881 0.717 o
-2 -1 -1 1623.840 1700.120 25.425 0.192 o
-1 -18 -6 15.417 16.830 4.029 16.791 o
-1 -18 -5 8.443 9.330 2.596 39.907 o
-1 -18 -4 38.441 35.123 2.536 33.346 o
-1 -18 -3 6.527 7.958 2.278 51.742 o
-1 -18 -2 28.851 29.712 2.328 40.725 o
-1 -18 -1 2.453 2.666 1.979 70.875 o
-1 -17 -9 8.171 11.081 4.645 12.993 o
-1 -17 -8 1.661 3.372 1.661 99.883 o
-1 -17 -7 13.622 12.493 1.880 68.032 o
-1 -17 -6 11.514 14.463 1.731 78.897 o
-1 -17 -5 40.158 35.163 1.850 50.639 o
-1 -17 -4 24.338 28.011 2.109 49.060 o
-1 -17 -3 12.717 14.284 1.771 75.174 o
-1 -17 -2 10.059 10.614 1.582 94.992 o
-1 -17 -1 17.959 19.078 1.810 67.585 o
-1 -16 -10 22.233 21.177 1.900 59.950 o
-1 -16 -9 53.600 51.953 2.089 37.401 o
-1 -16 -8 75.918 72.842 2.308 27.446 o
-1 -16 -7 24.075 25.445 1.611 72.996 o
-1 -16 -6 84.835 84.311 2.238 25.996 o
-1 -16 -5 31.155 33.104 1.601 65.846 o
-1 -16 -4 21.046 21.983 1.412 91.469 o
-1 -16 -3 44.650 47.885 1.810 47.556 o
-1 -16 -2 71.903 75.040 2.457 26.098 o
-1 -16 -1 68.859 71.917 2.497 26.268 o
-1 -15 -12 9.932 11.330 2.248 51.357 o
-1 -15 -11 3.934 7.639 2.188 56.799 o
-1 -15 -10 100.981 102.803 2.755 18.737 o
-1 -15 -9 35.603 38.435 1.592 61.824 o
-1 -15 -8 17.186 19.397 1.432 95.854 o
-1 -15 -7 13.568 16.452 1.333 113.572 o
-1 -15 -6 74.119 79.009 2.109 29.732 o
-1 -15 -5 166.780 164.494 3.312 10.787 o
-1 -15 -4 16.591 17.427 1.154 129.753 o
-1 -15 -3 21.088 24.311 1.214 107.824 o
-1 -15 -2 29.914 32.328 1.363 80.195 o
-1 -15 -1 12.789 14.562 1.074 156.017 o
-1 -14 -13 77.324 70.335 4.019 13.463 o
-1 -14 -12 14.707 16.393 2.109 54.715 o
-1 -14 -11 18.985 18.710 1.800 67.642 o
-1 -14 -10 25.639 25.992 1.373 87.162 o
-1 -14 -9 32.171 35.919 1.432 72.652 o
-1 -14 -8 33.700 34.377 1.323 77.956 o
-1 -14 -7 9.063 10.295 1.015 190.716 o
-1 -14 -6 4.100 5.451 0.756 361.572 o
-1 -14 -5 4.690 6.655 0.925 256.594 o
-1 -14 -4 65.822 66.506 1.711 39.403 o
-1 -14 -3 137.276 136.801 2.795 14.638 o
-1 -14 -2 4.070 4.297 0.726 393.523 o
-1 -14 -1 24.732 24.947 0.915 131.373 o
-1 -13 -15 9.876 5.690 4.029 17.194 o
-1 -13 -14 21.717 19.446 3.392 22.690 o
-1 -13 -13 2.097 5.610 1.601 105.178 o
-1 -13 -12 26.883 24.480 1.661 68.492 o
-1 -13 -11 7.044 8.942 1.412 120.615 o
-1 -13 -10 112.605 113.317 2.397 19.552 o
-1 -13 -9 14.450 16.184 1.025 157.182 o
-1 -13 -8 33.076 36.217 1.184 85.808 o
-1 -13 -7 0.420 0.099 0.676 606.121 o
-1 -13 -6 79.853 83.306 1.860 31.388 o
-1 -13 -5 34.992 36.396 1.283 77.988 o
-1 -13 -4 161.045 153.970 2.984 12.204 o
-1 -13 -3 19.322 19.655 0.786 174.631 o
-1 -13 -2 155.700 155.691 2.646 13.536 o
-1 -13 -1 41.213 43.011 1.233 71.878 o
-1 -12 -16 29.496 32.179 5.710 8.348 o
-1 -12 -15 1.764 4.347 2.994 31.492 o
-1 -12 -14 6.739 8.485 3.551 22.071 o
-1 -12 -13 33.751 39.589 1.840 52.755 o
-1 -12 -12 11.134 11.588 1.373 116.755 o
-1 -12 -11 27.366 29.165 1.323 87.072 o
-1 -12 -10 19.040 18.392 0.925 155.388 o
-1 -12 -9 19.966 21.655 1.015 135.342 o
-1 -12 -8 14.923 14.921 0.836 195.559 o
-1 -12 -7 34.925 35.332 1.154 85.997 o
-1 -12 -6 47.618 48.820 1.273 63.172 o
-1 -12 -5 3.382 3.462 0.487 713.080 o
-1 -12 -4 48.314 49.437 1.104 68.497 o
-1 -12 -3 311.747 303.713 4.735 4.486 o
-1 -12 -2 92.674 94.626 1.741 28.991 o
-1 -12 -1 31.434 31.870 0.935 108.334 o
-1 -11 -16 9.022 6.983 2.775 35.278 o
-1 -11 -15 34.205 38.644 3.054 25.189 o
-1 -11 -14 43.748 45.299 3.113 23.218 o
-1 -11 -13 95.218 97.053 2.805 19.130 o
-1 -11 -12 107.409 108.631 2.805 17.655 o
-1 -11 -11 64.983 69.022 2.009 34.084 o
-1 -11 -10 37.992 39.301 1.104 83.103 o
-1 -11 -9 28.441 29.294 0.955 114.634 o
-1 -11 -8 0.795 0.935 0.378 1566.590 o
-1 -11 -7 67.218 68.704 1.512 42.317 o
-1 -11 -6 249.525 240.320 3.999 6.409 o
-1 -11 -5 10.444 11.340 0.617 311.520 o
-1 -11 -4 3.868 4.088 0.557 572.112 o
-1 -11 -3 27.012 30.378 0.905 120.921 o
-1 -11 -2 62.825 65.690 1.333 48.317 o
-1 -11 -1 123.871 127.740 2.188 18.974 o
-1 -10 -17 0.697 0.428 2.686 39.530 o
-1 -10 -16 3.249 3.939 2.437 46.879 o
-1 -10 -15 26.816 24.698 2.974 27.881 o
-1 -10 -14 24.721 27.096 1.323 91.306 o
-1 -10 -13 2.434 1.979 0.905 308.356 o
-1 -10 -12 2.663 3.123 0.885 311.610 o
-1 -10 -11 160.455 162.843 3.840 9.656 o
-1 -10 -10 33.737 31.860 1.015 98.793 o
-1 -10 -9 53.514 54.440 1.243 58.470 o
-1 -10 -8 14.466 15.209 0.627 249.612 o
-1 -10 -7 203.941 205.346 3.283 8.905 o
-1 -10 -6 354.823 353.766 5.680 3.397 o
-1 -10 -5 152.383 153.304 2.527 14.222 o
-1 -10 -4 282.005 280.397 4.765 4.917 o
-1 -10 -3 202.539 199.995 3.193 9.196 o
-1 -10 -2 8.034 8.077 0.587 385.885 o
-1 -10 -1 70.912 76.552 1.422 41.237 o
-1 -9 -18 41.178 45.189 5.013 10.355 o
-1 -9 -17 57.970 58.747 4.048 14.252 o
-1 -9 -16 12.485 13.100 2.716 35.705 o
-1 -9 -15 157.011 148.658 3.949 9.689 o
-1 -9 -14 56.368 59.792 1.920 39.083 o
-1 -9 -13 62.733 64.536 1.890 37.259 o
-1 -9 -12 26.941 30.368 1.223 94.111 o
-1 -9 -11 150.422 147.047 3.511 11.171 o
-1 -9 -10 24.376 23.843 0.706 158.729 o
-1 -9 -9 6.386 6.545 0.517 491.376 o
-1 -9 -8 157.427 156.576 2.517 13.846 o
-1 -9 -7 216.786 214.299 3.442 8.150 o
-1 -9 -6 27.803 30.130 0.786 130.502 o
-1 -9 -5 52.128 52.222 1.124 63.821 o
-1 -9 -4 91.543 93.164 1.631 30.511 o
-1 -9 -3 375.277 363.892 5.580 3.275 o
-1 -9 -2 318.604 309.452 4.765 4.367 o
-1 -9 -1 214.501 215.164 3.412 8.247 o
-1 -8 -18 30.328 28.001 4.446 13.372 o
-1 -8 -17 9.563 10.633 2.487 42.860 o
-1 -8 -16 133.991 126.864 3.253 13.223 o
-1 -8 -15 31.618 37.192 1.651 61.980 o
-1 -8 -14 134.986 140.591 3.402 12.295 o
-1 -8 -13 10.883 11.419 0.935 200.206 o
-1 -8 -12 35.506 38.147 1.263 77.741 o
-1 -8 -11 29.716 31.343 1.005 106.327 o
-1 -8 -10 31.809 31.234 0.726 124.578 o
-1 -8 -9 111.826 112.720 1.920 22.900 o
-1 -8 -8 69.698 69.530 1.353 44.217 o
-1 -8 -7 16.590 17.676 0.607 229.444 o
-1 -8 -6 199.860 192.316 3.074 9.643 o
-1 -8 -5 197.023 189.819 3.094 9.743 o
-1 -8 -4 180.442 179.265 2.914 10.974 o
-1 -8 -3 89.169 86.072 1.532 32.973 o
-1 -8 -2 557.938 545.943 8.256 1.586 o
-1 -8 -1 601.820 584.020 8.932 1.379 o
-1 -7 -19 163.409 147.982 7.351 4.177 o
-1 -7 -18 105.637 104.712 5.093 8.415 o
-1 -7 -17 52.547 54.559 2.268 33.890 o
-1 -7 -16 8.631 11.379 1.422 114.562 o
-1 -7 -15 75.680 80.412 2.308 26.898 o
-1 -7 -14 18.880 21.545 1.044 134.263 o
-1 -7 -13 18.932 20.381 0.915 154.055 o
-1 -7 -12 18.567 20.202 0.816 171.574 o
-1 -7 -11 30.474 32.746 1.044 100.923 o
-1 -7 -10 79.927 77.945 1.502 36.908 o
-1 -7 -9 141.247 135.966 2.198 16.968 o
-1 -7 -8 184.006 179.942 2.825 11.027 o
-1 -7 -7 79.364 76.960 1.343 39.544 o
-1 -7 -6 344.754 345.401 5.272 3.695 o
-1 -7 -5 34.896 34.815 0.776 110.675 o
-1 -7 -4 444.065 431.860 6.545 2.427 o
-1 -7 -3 127.223 125.860 2.029 19.599 o
-1 -7 -2 403.710 396.300 6.028 2.849 o
-1 -7 -1 1098.930 1109.270 16.582 0.428 o
-1 -6 -19 8.475 11.101 2.238 52.294 o
-1 -6 -18 29.037 28.359 2.059 49.099 o
-1 -6 -17 3.626 5.113 1.512 115.198 o
-1 -6 -16 66.238 68.346 2.129 32.005 o
-1 -6 -15 20.625 23.246 1.283 102.627 o
-1 -6 -14 103.040 104.225 2.586 19.650 o
-1 -6 -13 6.531 8.654 0.776 298.888 o
-1 -6 -12 56.696 56.887 1.353 52.917 o
-1 -6 -11 69.161 67.322 1.233 47.150 o
-1 -6 -10 181.008 176.749 2.785 11.324 o
-1 -6 -9 23.157 24.112 0.627 173.110 o
-1 -6 -8 57.864 57.832 1.084 59.123 o
-1 -6 -7 408.100 395.335 6.008 2.836 o
-1 -6 -6 47.642 49.377 0.935 75.340 o
-1 -6 -5 270.125 276.468 4.237 5.547 o
-1 -6 -4 130.551 128.118 2.198 18.263 o
-1 -6 -3 152.446 152.458 2.417 14.639 o
-1 -6 -2 408.982 419.715 6.356 2.659 o
-1 -6 -1 372.158 388.043 6.366 2.911 o
-1 -5 -19 3.125 6.068 2.586 41.567 o
-1 -5 -18 49.587 56.151 2.636 28.228 o
-1 -5 -17 33.517 36.854 1.920 50.629 o
-1 -5 -16 4.405 4.993 1.124 192.620 o
-1 -5 -15 34.981 36.904 0.995 94.652 o
-1 -5 -14 8.891 10.255 0.617 338.684 o
-1 -5 -13 207.650 198.185 3.432 8.633 o
-1 -5 -12 183.689 171.825 2.914 10.994 o
-1 -5 -11 104.271 103.200 1.761 25.954 o
-1 -5 -10 55.964 57.345 1.064 61.091 o
-1 -5 -9 51.302 50.561 0.975 70.022 o
-1 -5 -8 108.712 102.952 1.721 25.566 o
-1 -5 -7 85.442 83.237 1.403 35.899 o
-1 -5 -6 132.400 134.434 2.159 17.998 o
-1 -5 -5 692.416 699.465 10.504 1.027 o
-1 -5 -4 187.393 185.442 2.885 10.635 o
-1 -5 -3 553.989 559.132 8.395 1.561 o
-1 -5 -2 63.300 63.661 1.084 54.075 o
-1 -5 -1 490.156 495.690 7.460 1.949 o
-1 -4 -20 9.662 8.465 2.785 34.835 o
-1 -4 -19 4.475 4.755 2.556 42.370 o
-1 -4 -18 7.085 9.569 1.303 137.072 o
-1 -4 -17 36.508 38.336 1.442 67.895 o
-1 -4 -16 21.274 22.858 0.945 139.383 o
-1 -4 -15 9.538 9.828 0.716 288.294 o
-1 -4 -14 123.351 123.124 2.099 19.765 o
-1 -4 -13 56.203 58.309 1.233 55.994 o
-1 -4 -12 41.392 42.126 0.925 86.624 o
-1 -4 -11 32.698 31.751 0.766 118.928 o
-1 -4 -10 79.252 75.408 1.343 39.841 o
-1 -4 -9 88.814 85.942 1.542 32.959 o
-1 -4 -8 157.796 153.433 2.417 14.259 o
-1 -4 -7 316.809 308.517 4.705 4.428 o
-1 -4 -6 156.879 157.591 2.477 13.982 o
-1 -4 -5 32.489 33.860 0.647 125.811 o
-1 -4 -4 563.743 583.423 8.753 1.469 o
-1 -4 -3 639.799 640.996 9.599 1.206 o
-1 -4 -2 1837.650 1916.000 28.578 0.152 o
-1 -4 -1 3393.100 3520.190 52.958 0.046 o
-1 -3 -20 6.461 5.769 2.218 54.789 o
-1 -3 -19 1.951 1.820 1.562 113.159 o
-1 -3 -18 38.784 44.791 1.870 48.633 o
-1 -3 -17 35.011 36.555 1.263 78.983 o
-1 -3 -16 6.536 7.261 0.865 264.769 o
-1 -3 -15 80.836 80.810 1.711 33.399 o
-1 -3 -14 51.747 53.207 1.164 62.474 o
-1 -3 -13 16.334 16.114 0.637 229.798 o
-1 -3 -12 96.937 97.531 1.691 28.379 o
-1 -3 -11 63.819 63.770 1.214 50.913 o
-1 -3 -10 212.906 208.321 3.283 8.600 o
-1 -3 -9 224.916 214.776 3.352 8.072 o
-1 -3 -8 475.863 476.333 7.192 2.077 o
-1 -3 -7 216.427 213.543 3.302 8.394 o
-1 -3 -6 598.531 593.002 8.873 1.384 o
-1 -3 -5 7.699 7.520 0.269 638.281 o
-1 -3 -4 114.892 119.603 1.870 22.373 o
-1 -3 -3 1440.930 1492.930 22.381 0.245 o
-1 -3 -2 591.552 634.252 9.519 1.288 o
-1 -3 -1 2266.280 2390.450 36.685 0.097 o
-1 -2 -20 99.206 92.537 3.044 17.374 o
-1 -2 -19 4.240 7.818 1.691 91.641 o
-1 -2 -18 43.853 44.662 1.552 56.868 o
-1 -2 -17 28.020 30.945 1.194 94.564 o
-1 -2 -16 56.324 59.981 1.403 51.039 o
-1 -2 -15 140.970 137.458 2.348 16.275 o
-1 -2 -14 19.101 19.287 0.756 181.455 o
-1 -2 -13 260.893 257.409 4.029 6.037 o
-1 -2 -12 144.122 142.889 2.348 15.829 o
-1 -2 -11 106.066 104.732 1.840 24.898 o
-1 -2 -10 138.258 133.300 2.168 17.475 o
-1 -2 -9 61.895 60.756 1.144 54.318 o
-1 -2 -8 143.360 145.813 2.318 15.899 o
-1 -2 -7 53.416 51.904 0.925 69.222 o
-1 -2 -6 1471.700 1513.580 22.590 0.238 o
-1 -2 -5 248.213 260.781 3.959 6.296 o
-1 -2 -4 434.343 446.144 6.704 2.394 o
-1 -2 -3 3623.040 3584.500 62.547 0.037 o
-1 -2 -2 2903.880 3042.810 45.816 0.061 o
-1 -2 -1 516.314 542.103 8.326 1.670 o
-1 -1 -20 3.203 3.183 1.671 97.168 o
-1 -1 -19 21.795 22.709 1.641 73.927 o
-1 -1 -18 112.838 114.441 2.348 19.792 o
-1 -1 -17 204.628 202.611 3.412 8.691 o
-1 -1 -16 98.234 101.042 1.880 26.095 o
-1 -1 -15 187.024 179.713 2.974 10.557 o
-1 -1 -14 41.322 41.270 1.025 82.372 o
-1 -1 -13 8.558 10.434 0.637 332.219 o
-1 -1 -12 37.037 38.037 0.905 96.303 o
-1 -1 -11 376.164 362.639 5.570 3.277 o
-1 -1 -10 248.363 240.251 3.730 6.745 o
-1 -1 -9 375.869 362.679 5.531 3.296 o
-1 -1 -8 99.168 94.149 1.552 29.596 o
-1 -1 -7 14.068 14.483 0.408 320.780 o
-1 -1 -6 911.505 909.775 13.607 0.621 o
-1 -1 -5 241.512 249.402 3.790 6.718 o
-1 -1 -4 456.976 472.802 7.102 2.164 o
-1 -1 -3 18.736 19.635 0.388 249.091 o
-1 -1 -2 4463.650 4557.890 79.904 0.023 o
-1 -1 -1 960.316 997.259 16.611 0.487 o
0 0 2 679.345 662.363 14.065 0.802 o
0 0 4 274.797 286.584 6.147 3.935 o
0 0 6 1.428 1.214 0.288 1938.860 o
0 0 8 218.890 220.595 4.824 6.072 o
0 0 10 496.790 492.467 10.514 1.411 o
0 0 12 5.262 4.705 0.657 422.581 o
0 0 14 220.746 211.046 4.765 6.190 o
0 0 16 15.556 19.019 1.482 93.475 o
0 0 18 353.950 331.077 7.520 2.686 o
0 0 20 3.159 2.636 2.984 31.638 o
0 1 1 375.105 384.154 5.759 3.140 o
0 1 2 4237.730 4396.710 66.675 0.029 o
0 1 3 5824.210 6104.710 92.696 0.015 o
0 1 4 3197.950 3321.060 50.033 0.051 o
0 1 5 735.642 771.919 11.578 0.877 o
0 1 6 37.429 35.382 0.666 112.042 o
0 1 7 580.178 583.234 8.753 1.439 o
0 1 8 0.570 0.428 0.209 4189.740 o
0 1 9 797.963 777.788 11.708 0.817 o
0 1 10 82.479 78.452 1.393 37.608 o
0 1 11 102.960 99.987 1.741 26.614 o
0 1 12 0.770 1.114 0.398 1429.740 o
0 1 13 171.049 166.016 2.686 12.311 o
0 1 14 296.215 285.161 4.506 4.925 o
0 1 15 62.992 66.814 1.412 46.294 o
0 1 16 0.344 1.442 0.736 497.501 o
0 1 17 20.215 21.317 1.154 118.282 o
0 1 18 0.140 1.701 1.104 228.949 o
0 1 19 58.905 61.373 2.029 36.080 o
0 1 20 137.328 127.113 3.432 12.378 o
0 2 0 4.834 4.645 0.239 993.304 o
0 2 1 2718.820 2834.410 42.583 0.070 o
0 2 2 188.122 197.051 2.984 10.162 o
0 2 3 55.414 55.236 0.895 67.033 o
0 2 4 892.257 919.245 13.757 0.622 o
0 2 5 1860.980 1815.040 27.683 0.158 o
0 2 6 544.890 535.767 8.067 1.654 o
0 2 7 334.628 343.431 5.322 3.755 o
0 2 8 29.221 27.593 0.617 145.852 o
0 2 9 148.500 145.058 2.308 15.584 o
0 2 10 1.216 0.905 0.259 2392.820 o
0 2 11 356.347 340.168 5.232 3.646 o
0 2 12 198.566 200.403 3.183 9.336 o
0 2 13 17.679 16.890 0.647 216.235 o
0 2 14 49.164 48.701 1.094 68.463 o
0 2 15 15.728 18.462 0.746 201.828 o
0 2 16 4.508 4.675 0.806 329.013 o
0 2 17 2.362 3.014 0.885 315.568 o
0 2 18 37.896 42.334 1.532 61.729 o
0 2 19 13.812 19.436 1.970 61.072 o
0 2 20 0.025 0.965 1.800 87.879 o
0 3 1 661.143 697.893 11.529 0.980 o
0 3 2 1358.750 1428.460 21.396 0.270 o
0 3 3 2343.160 2398.980 35.929 0.096 o
0 3 4 153.397 159.083 2.457 14.222 o
0 3 5 34.344 33.770 0.657 120.892 o
0 3 6 165.311 165.598 2.566 12.973 o
0 3 7 17.899 16.930 0.448 256.668 o
0 3 8 74.022 74.185 1.273 43.027 o
0 3 9 2.501 2.845 0.328 1229.030 o
0 3 10 31.797 32.407 0.746 121.708 o
0 3 11 92.757 88.479 1.552 31.615 o
0 3 12 18.982 19.596 0.647 200.815 o
0 3 13 0.299 0.547 0.368 1865.310 o
0 3 14 273.535 270.291 4.227 5.552 o
0 3 15 564.550 544.978 8.276 1.571 o
0 3 16 10.063 12.245 0.875 218.964 o
0 3 17 18.986 20.570 1.054 133.881 o
0 3 18 5.158 5.391 1.214 165.750 o
0 3 19 0.791 2.208 1.572 113.146 o
0 3 20 43.791 43.906 2.507 32.207 o
0 4 0 360.968 388.889 8.326 2.285 o
0 4 1 783.409 828.617 12.354 0.775 o
0 4 2 620.101 674.627 10.096 1.161 o
0 4 3 733.678 765.105 11.459 0.889 o
0 4 4 963.544 986.327 14.761 0.542 o
0 4 5 356.987 355.129 5.361 3.525 o
0 4 6 45.868 44.971 0.826 83.896 o
0 4 7 394.528 403.203 6.098 2.855 o
0 4 8 30.893 29.105 0.666 134.423 o
0 4 9 86.244 85.037 1.442 34.930 o
0 4 10 1.903 1.432 0.298 1662.480 o
0 4 11 62.281 58.916 1.124 55.093 o
0 4 12 59.942 59.672 1.184 54.759 o
0 4 13 87.739 89.474 1.601 32.101 o
0 4 14 5.536 6.724 0.647 404.648 o
0 4 15 0.344 1.403 0.507 985.971 o
0 4 16 0.011 0.308 0.567 876.370 o
0 4 17 1.123 1.870 0.975 281.915 o
0 4 18 45.887 51.605 1.731 48.608 o
0 4 19 12.313 11.419 1.611 89.363 o
0 4 20 0.714 7.072 2.974 31.873 o
0 5 1 345.401 348.534 5.262 3.683 o
0 5 2 1243.220 1310.530 19.546 0.321 o
0 5 3 45.583 43.946 0.905 81.527 o
0 5 4 436.719 445.328 6.704 2.387 o
0 5 5 0.065 0.199 0.189 6999.850 o
0 5 6 33.997 34.476 0.706 117.516 o
0 5 7 296.381 292.075 4.466 4.911 o
0 5 8 282.391 280.446 4.337 5.264 o
0 5 9 8.043 8.176 0.448 477.262 o
0 5 10 26.338 27.663 0.686 147.988 o
0 5 11 1.542 0.965 0.328 1665.700 o
0 5 12 295.526 292.552 4.864 4.624 o
0 5 13 0.292 1.134 0.438 1309.330 o
0 5 14 25.097 26.240 0.816 139.766 o
0 5 15 18.287 20.362 0.855 165.739 o
0 5 16 398.164 388.043 6.923 2.595 o
0 5 17 3.357 4.347 1.054 222.032 o
0 5 18 28.488 30.886 1.542 71.600 o
0 5 19 2.500 1.034 4.088 17.030 o
0 6 0 0.031 3.472 0.597 694.671 o
0 6 1 770.182 799.870 11.946 0.817 o
0 6 2 74.493 76.930 1.313 41.696 o
0 6 3 868.756 890.508 13.309 0.660 o
0 6 4 194.879 198.791 3.094 9.662 o
0 6 5 464.615 469.410 7.082 2.149 o
0 6 6 14.571 14.921 0.458 297.565 o
0 6 7 25.564 26.588 0.637 157.769 o
0 6 8 7.668 6.336 0.388 566.248 o
0 6 9 0.234 0.696 0.269 3165.100 o
0 6 10 191.755 182.498 2.885 10.520 o
0 6 11 10.579 10.992 0.507 360.285 o
0 6 12 105.721 102.156 1.751 25.882 o
0 6 13 26.791 28.817 0.845 128.891 o
0 6 14 23.128 24.470 0.766 154.437 o
0 6 15 22.056 22.450 0.895 144.200 o
0 6 16 6.526 7.033 0.816 288.186 o
0 6 17 336.205 311.402 10.037 1.955 o
0 6 18 7.406 5.521 2.318 50.188 o
0 6 19 49.218 54.052 4.814 10.885 o
0 7 1 186.680 184.736 2.914 10.609 o
0 7 2 6.807 6.197 0.428 565.337 o
0 7 3 215.549 213.344 3.322 8.389 o
0 7 4 18.629 20.730 0.597 208.657 o
0 7 5 34.197 33.352 0.776 113.453 o
0 7 6 394.579 380.384 5.809 3.019 o
0 7 7 251.244 241.106 3.730 6.680 o
0 7 8 0.844 1.562 0.288 2127.310 o
0 7 9 229.734 218.347 3.432 7.786 o
0 7 10 244.614 245.085 3.909 6.559 o
0 7 11 62.766 63.532 1.174 52.401 o
0 7 12 54.412 54.540 1.084 62.578 o
0 7 13 48.300 49.715 1.054 70.196 o
0 7 14 2.994 4.685 0.587 555.179 o
0 7 15 15.850 14.980 1.771 72.727 o
0 7 16 33.296 34.725 3.243 23.035 o
0 7 17 41.300 37.630 3.014 25.059 o
0 7 18 90.180 90.796 5.073 8.866 o
0 7 19 54.400 48.144 4.436 12.492 o
0 8 0 14.236 13.269 0.806 210.616 o
0 8 1 1033.920 1040.750 15.577 0.483 o
0 8 2 118.180 121.911 2.009 20.939 o
0 8 3 159.339 157.631 2.536 13.634 o
0 8 4 292.932 284.604 4.407 5.045 o
0 8 5 26.746 27.881 0.696 145.343 o
0 8 6 88.780 87.206 1.522 33.045 o
0 8 7 0.305 0.507 0.308 2540.930 o
0 8 8 14.120 14.940 0.537 279.305 o
0 8 9 489.123 470.773 7.132 2.057 o
0 8 10 5.136 5.590 0.458 613.824 o
0 8 11 0.033 0.766 0.358 2025.440 o
0 8 12 5.332 5.381 0.487 575.265 o
0 8 13 21.492 21.187 0.726 172.063 o
0 8 14 1.263 2.586 1.820 84.328 o
0 8 15 23.220 26.240 2.397 40.586 o
0 8 16 0.096 0.209 2.228 57.588 o
0 8 17 13.768 16.711 3.710 19.712 o
0 8 18 5.984 10.076 3.392 24.123 o
0 9 1 92.320 87.554 1.572 31.604 o
0 9 2 296.487 293.348 4.546 4.843 o
0 9 3 266.518 266.471 4.148 5.758 o
0 9 4 379.154 371.641 5.720 3.170 o
0 9 5 187.886 186.815 2.994 10.342 o
0 9 6 135.575 134.016 2.228 17.399 o
0 9 7 165.196 162.773 2.646 12.815 o
0 9 8 0.243 0.716 0.328 2259.970 o
0 9 9 186.675 187.770 3.044 10.258 o
0 9 10 16.607 16.661 0.696 212.708 o
0 9 11 21.994 23.017 0.786 158.151 o
0 9 12 99.131 97.928 2.009 25.049 o
0 9 13 95.433 102.335 4.118 11.806 o
0 9 14 77.433 79.556 3.263 17.845 o
0 9 15 0.249 3.452 2.079 65.290 o
0 9 16 13.720 12.414 2.328 46.980 o
0 9 17 13.354 17.497 3.103 27.560 o
0 9 18 1.964 9.897 5.262 10.256 o
0 10 0 445.307 436.665 9.410 1.741 o
0 10 1 89.406 89.265 1.731 30.294 o
0 10 2 106.559 105.777 1.910 24.197 o
0 10 3 8.718 9.251 0.597 358.918 o
0 10 4 730.158 715.450 11.031 0.943 o
0 10 5 0.489 0.706 0.398 1548.660 o
0 10 6 4.897 5.312 0.477 606.038 o
0 10 7 40.297 40.395 0.995 85.537 o
0 10 8 0.190 0.537 0.398 1657.090 o
0 10 9 0.261 0.348 0.388 1743.580 o
0 10 10 1.343 1.820 0.587 688.410 o
0 10 11 35.603 36.874 0.995 93.808 o
0 10 12 2.638 1.621 0.507 779.629 o
0 10 13 169.690 161.142 5.829 5.765 o
0 10 14 10.730 11.529 2.039 60.775 o
0 10 15 58.607 57.643 3.462 18.253 o
0 10 16 0.552 1.790 2.507 45.230 o
0 10 17 1.199 3.700 3.392 24.673 o
0 11 1 25.729 28.538 0.915 124.808 o
0 11 2 0.907 0.627 0.348 1792.230 o
0 11 3 252.230 261.090 4.128 6.044 o
0 11 4 38.031 41.091 1.044 85.215 o
0 11 5 52.733 54.987 1.124 62.405 o
0 11 6 4.118 4.735 0.557 551.281 o
0 11 7 54.629 56.300 1.343 54.432 o
0 11 8 1.913 1.164 0.507 850.708 o
0 11 9 59.002 61.980 1.502 46.974 o
0 11 10 35.196 36.148 1.034 92.408 o
0 11 11 26.794 29.483 1.015 112.280 o
0 11 12 27.360 27.145 1.015 113.398 o
0 11 13 27.164 27.852 2.268 43.079 o
0 11 14 36.363 38.008 3.004 25.683 o
0 11 15 149.319 144.689 5.620 6.406 o
0 11 16 0.326 4.775 3.243 27.002 o
0 12 0 427.321 401.512 8.714 1.975 o
0 12 1 37.544 40.673 1.044 86.033 o
0 12 2 62.997 64.099 1.373 47.727 o
0 12 3 38.119 39.450 1.054 85.540 o
0 12 4 1.865 2.517 0.587 645.088 o
0 12 5 130.251 131.281 2.338 17.445 o
0 12 6 39.284 41.240 1.144 78.680 o
0 12 7 155.214 147.306 2.825 13.186 o
0 12 8 127.095 132.614 2.606 16.323 o
0 12 9 0.130 0.438 0.617 731.550 o
0 12 10 37.941 40.246 1.184 78.513 o
0 12 11 1.289 1.522 0.776 429.255 o
0 12 12 50.784 47.974 1.552 52.480 o
0 12 13 6.802 10.723 2.467 44.136 o
0 12 14 24.567 23.137 3.651 19.574 o
0 12 15 2.585 11.011 3.133 28.399 o
0 12 16 36.718 37.490 6.247 6.957 o
0 13 1 11.082 13.160 0.756 245.669 o
0 13 2 68.678 71.479 1.432 42.770 o
0 13 3 44.809 47.139 1.174 69.660 o
0 13 4 22.528 23.823 0.935 136.045 o
0 13 5 54.547 57.862 1.442 51.369 o
0 13 6 31.538 33.641 1.223 86.538 o
0 13 7 3.308 4.735 0.836 325.132 o
0 13 8 8.363 9.092 0.895 233.160 o
0 13 9 12.149 11.618 0.975 184.135 o
0 13 10 23.456 25.285 1.074 116.807 o
0 13 11 28.722 29.921 1.363 82.556 o
0 13 12 142.360 132.524 5.302 7.139 o
0 13 13 44.534 41.081 3.004 24.684 o
0 13 14 11.472 12.235 3.909 18.035 o
0 13 15 4.494 9.499 3.690 20.565 o
0 14 0 333.084 332.261 7.321 2.851 o
0 14 1 27.244 29.195 0.995 113.490 o
0 14 2 11.175 15.229 0.826 217.536 o
0 14 3 128.215 124.010 2.556 16.811 o
0 14 4 0.341 1.830 0.666 591.665 o
0 14 5 0.500 1.343 0.706 534.334 o
0 14 6 24.915 29.791 1.184 100.458 o
0 14 7 2.183 2.268 0.945 286.686 o
0 14 8 10.198 10.295 1.015 185.783 o
0 14 9 16.195 17.387 1.283 114.246 o
0 14 10 2.375 3.253 1.104 212.553 o
0 14 11 29.530 29.204 1.422 78.368 o
0 14 12 30.672 31.751 3.183 24.128 o
0 14 13 36.582 38.793 3.621 18.760 o
0 15 1 6.836 7.978 0.885 251.465 o
0 15 2 73.255 74.891 1.870 33.660 o
0 15 3 1.525 2.298 0.855 350.523 o
0 15 4 22.471 25.614 1.243 101.889 o
0 15 5 160.891 158.605 3.233 11.360 o
0 15 6 0.077 0.607 0.995 285.865 o
0 15 7 15.600 15.756 1.273 117.929 o
0 15 8 5.388 6.426 1.353 135.703 o
0 15 9 26.235 31.622 1.641 67.591 o
0 15 10 6.644 7.052 1.432 120.073 o
0 15 11 6.205 10.653 1.671 90.263 o
0 15 12 9.596 8.614 4.108 16.511 o
0 16 0 32.248 35.063 2.278 40.537 o
0 16 1 32.550 34.725 1.552 66.777 o
0 16 2 59.575 61.900 2.228 32.414 o
0 16 3 41.738 44.642 2.168 39.611 o
0 16 4 222.105 215.791 4.168 6.926 o
0 16 5 34.958 38.594 1.552 63.902 o
0 16 6 7.509 9.848 1.502 107.382 o
0 16 7 15.345 17.348 1.532 90.217 o
0 16 8 5.351 4.775 1.462 119.844 o
0 16 9 5.181 4.954 1.820 80.379 o
0 16 10 18.387 20.183 1.880 63.190 o
0 16 11 0.092 0.000 2.497 45.902 o
0 17 1 121.675 108.234 3.581 12.893 o
0 17 2 280.725 264.054 6.147 3.974 o
0 17 3 99.736 100.545 2.994 17.364 o
0 17 4 0.083 0.905 1.462 132.841 o
0 17 5 27.635 33.014 2.457 37.340 o
0 17 6 7.805 8.336 2.109 59.134 o
0 17 7 72.088 75.687 2.616 24.247 o
0 17 8 30.488 31.094 2.218 43.170 o
0 17 9 23.424 24.957 3.541 20.701 o
0 18 0 11.821 11.270 2.706 36.205 o
0 18 1 18.366 25.604 2.338 43.608 o
0 18 2 0.301 2.716 2.029 68.647 o
0 18 3 78.338 76.990 3.143 18.766 o
0 18 4 17.724 19.407 2.497 39.819 o
0 18 5 197.771 176.351 4.765 6.833 o
0 18 6 4.042 8.614 2.994 30.996 o
1 0 1 86.286 96.078 1.452 33.358 o
1 0 2 1824.020 1874.260 28.359 0.155 o
1 0 3 3694.160 3792.860 57.673 0.039 o
1 0 4 448.409 480.770 7.202 2.157 o
1 0 5 871.021 883.923 13.259 0.662 o
1 0 6 14.585 14.085 0.388 322.276 o
1 0 7 141.052 142.073 2.258 16.473 o
1 0 8 170.239 165.956 2.606 12.582 o
1 0 9 173.386 172.969 2.735 11.889 o
1 0 10 231.898 224.166 3.501 7.565 o
1 0 11 91.922 89.672 1.552 31.669 o
1 0 12 20.081 21.038 0.666 188.045 o
1 0 13 38.350 37.480 0.895 95.366 o
1 0 14 106.926 104.046 1.840 24.819 o
1 0 15 79.451 81.874 1.572 35.510 o
1 0 16 20.397 21.346 0.915 148.019 o
1 0 17 6.940 9.191 1.044 194.760 o
1 0 18 5.900 7.629 1.313 140.260 o
1 0 19 4.497 4.605 1.452 122.941 o
1 0 20 73.327 71.280 2.795 22.508 o
1 1 0 5729.170 5920.860 88.777 0.016 o
1 1 1 959.477 988.764 14.801 0.541 o
1 1 2 4462.710 4693.450 82.262 0.022 o
1 1 3 18.682 19.019 0.368 255.535 o
1 1 4 457.055 473.717 7.112 2.160 o
1 1 5 241.744 249.989 3.790 6.708 o
1 1 6 911.056 913.634 13.677 0.617 o
1 1 7 14.068 13.856 0.418 321.965 o
1 1 8 99.171 93.900 1.542 29.716 o
1 1 9 375.755 366.916 5.590 3.258 o
1 1 10 248.083 241.613 3.750 6.713 o
1 1 11 376.185 357.078 5.580 3.291 o
1 1 12 36.983 36.456 0.895 98.158 o
1 1 13 8.468 9.082 0.617 353.367 o
1 1 14 41.398 42.344 1.054 80.275 o
1 1 15 187.347 179.424 2.934 10.642 o
1 1 16 98.222 105.210 1.950 25.156 o
1 1 17 205.132 209.634 3.581 8.284 o
1 1 18 112.840 115.505 2.437 19.172 o
1 1 19 21.826 26.419 1.731 67.365 o
1 1 20 3.173 2.636 1.999 69.129 o
1 2 0 35.746 33.949 0.587 121.941 o
1 2 1 516.089 532.733 7.987 1.737 o
1 2 2 2902.950 2991.560 46.264 0.061 o
1 2 3 3623.140 3725.090 64.765 0.035 o
1 2 4 433.733 437.948 6.754 2.399 o
1 2 5 248.011 249.770 3.810 6.567 o
1 2 6 1471.670 1480.670 24.072 0.227 o
1 2 7 53.434 52.779 0.935 68.528 o
1 2 8 143.588 145.953 2.308 15.917 o
1 2 9 61.891 62.248 1.134 54.135 o
1 2 10 138.200 134.076 2.198 17.308 o
1 2 11 106.014 104.503 1.790 25.322 o
1 2 12 144.181 143.516 2.377 15.679 o
1 2 13 260.926 261.478 4.128 5.903 o
1 2 14 19.044 21.187 0.796 171.018 o
1 2 15 140.948 137.597 2.367 16.185 o
1 2 16 56.305 58.140 1.353 52.796 o
1 2 17 27.999 30.418 1.184 95.691 o
1 2 18 43.766 45.836 1.572 55.911 o
1 2 19 4.213 4.576 1.820 81.255 o
1 2 20 98.958 90.319 2.905 18.401 o
1 3 0 150.159 159.152 2.437 14.497 o
1 3 1 2266.330 2470.210 36.943 0.095 o
1 3 2 591.245 610.718 9.151 1.348 o
1 3 3 1440.930 1519.420 22.819 0.240 o
1 3 4 115.108 115.246 1.860 22.699 o
1 3 5 7.685 7.659 0.269 635.596 o
1 3 6 598.417 594.106 8.922 1.377 o
1 3 7 216.144 211.175 3.273 8.484 o
1 3 8 475.517 463.094 7.003 2.142 o
1 3 9 225.027 214.677 3.332 8.101 o
1 3 10 212.776 207.982 3.263 8.642 o
1 3 11 63.723 64.218 1.204 51.067 o
1 3 12 96.935 95.322 1.701 28.495 o
1 3 13 16.451 17.238 0.686 214.100 o
1 3 14 51.660 53.933 1.194 61.344 o
1 3 15 81.022 83.147 1.592 34.654 o
1 3 16 6.519 7.231 0.746 322.469 o
1 3 17 34.935 38.147 1.323 75.115 o
1 3 18 38.825 43.220 1.681 55.259 o
1 3 19 1.932 2.835 1.542 115.255 o
1 3 20 6.415 7.938 2.139 58.263 o
1 4 0 521.792 552.219 8.276 1.654 o
1 4 1 3393.790 3618.510 60.199 0.040 o
1 4 2 1838.690 1920.980 30.597 0.143 o
1 4 3 640.281 648.437 9.708 1.189 o
1 4 4 563.720 578.052 8.664 1.486 o
1 4 5 32.586 33.511 0.657 125.284 o
1 4 6 157.025 160.505 2.517 13.752 o
1 4 7 316.595 310.099 4.705 4.423 o
1 4 8 157.630 152.707 2.407 14.327 o
1 4 9 88.748 85.554 1.711 31.053 o
1 4 10 79.197 76.900 1.363 39.317 o
1 4 11 32.740 31.612 0.766 118.986 o
1 4 12 41.431 41.230 0.905 88.106 o
1 4 13 56.146 56.788 1.134 59.220 o
1 4 14 123.477 122.488 2.099 19.786 o
1 4 15 9.556 10.255 0.686 298.422 o
1 4 16 21.175 22.351 0.885 148.277 o
1 4 17 36.497 39.350 1.661 58.208 o
1 4 18 7.046 8.057 1.353 130.521 o
1 4 19 4.485 5.809 2.129 60.011 o
1 4 20 9.660 16.174 3.213 26.216 o
1 5 0 131.893 139.686 2.228 17.473 o
1 5 1 489.890 515.634 7.769 1.863 o
1 5 2 63.318 61.572 1.064 55.108 o
1 5 3 553.928 558.098 8.405 1.560 o
1 5 4 187.374 189.600 2.934 10.441 o
1 5 5 692.117 687.180 10.315 1.049 o
1 5 6 132.377 135.389 2.178 17.860 o
1 5 7 85.358 85.236 1.482 34.650 o
1 5 8 108.677 103.847 1.741 25.343 o
1 5 9 51.347 51.764 0.985 69.138 o
1 5 10 56.009 55.405 1.054 62.011 o
1 5 11 104.259 102.882 1.761 25.982 o
1 5 12 183.660 180.578 2.885 10.886 o
1 5 13 207.619 194.942 3.312 8.896 o
1 5 14 8.857 10.952 0.597 344.040 o
1 5 15 34.928 36.098 0.965 97.186 o
1 5 16 4.460 6.217 1.084 201.531 o
1 5 17 33.548 37.172 1.989 48.235 o
1 5 18 49.451 55.803 2.566 29.321 o
1 5 19 3.123 5.113 2.387 48.671 o
1 6 0 9.899 10.444 0.388 437.692 o
1 6 1 372.639 381.986 5.779 3.154 o
1 6 2 408.920 424.788 6.436 2.623 o
1 6 3 152.448 154.477 2.437 14.501 o
1 6 4 130.741 134.782 2.188 17.988 o
1 6 5 269.857 271.206 4.168 5.653 o
1 6 6 47.636 48.263 0.935 75.896 o
1 6 7 407.869 391.256 5.918 2.878 o
1 6 8 58.018 58.021 1.094 58.700 o
1 6 9 23.111 23.753 0.607 176.699 o
1 6 10 181.011 174.143 2.755 11.457 o
1 6 11 69.016 69.082 1.263 46.262 o
1 6 12 56.657 57.374 1.363 52.550 o
1 6 13 6.586 7.739 0.766 308.238 o
1 6 14 103.093 105.269 2.228 22.218 o
1 6 15 20.754 22.600 1.403 92.275 o
1 6 16 66.160 64.526 2.129 32.410 o
1 6 17 3.615 3.680 1.582 106.955 o
1 6 18 28.965 29.393 1.920 54.062 o
1 6 19 8.553 6.714 1.910 70.869 o
1 7 0 24.302 24.500 0.637 166.407 o
1 7 1 1099.090 1121.490 16.751 0.423 o
1 7 2 403.401 400.656 6.078 2.823 o
1 7 3 127.110 123.144 2.009 19.866 o
1 7 4 444.281 433.929 6.585 2.411 o
1 7 5 34.904 33.730 0.766 112.372 o
1 7 6 344.696 341.143 5.222 3.737 o
1 7 7 79.437 75.965 1.363 39.392 o
1 7 8 184.059 178.599 2.815 11.078 o
1 7 9 141.330 136.762 2.228 16.796 o
1 7 10 79.954 80.113 1.422 37.708 o
1 7 11 30.524 30.995 1.044 102.203 o
1 7 12 18.496 19.675 0.865 164.599 o
1 7 13 18.856 20.192 0.915 154.605 o
1 7 14 18.816 21.495 1.243 110.793 o
1 7 15 75.836 82.371 2.556 24.013 o
1 7 16 8.667 9.768 1.293 134.983 o
1 7 17 52.571 50.551 1.989 39.982 o
1 7 18 105.692 105.160 4.794 9.209 o
1 7 19 163.460 150.270 7.570 3.981 o
1 8 0 1111.400 1095.600 16.403 0.431 o
1 8 1 601.503 596.563 9.121 1.347 o
1 8 2 558.380 554.726 8.375 1.559 o
1 8 3 88.880 88.568 1.582 32.169 o
1 8 4 180.467 173.377 2.775 11.448 o
1 8 5 197.282 190.615 3.014 9.883 o
1 8 6 200.017 199.557 3.153 9.360 o
1 8 7 16.609 17.875 0.587 233.044 o
1 8 8 69.923 71.668 1.313 44.432 o
1 8 9 112.000 112.113 2.079 21.806 o
1 8 10 31.811 32.825 0.776 118.922 o
1 8 11 29.756 29.264 1.005 108.038 o
1 8 12 35.526 35.053 1.204 82.578 o
1 8 13 10.865 12.603 1.064 167.521 o
1 8 14 135.168 132.017 3.263 13.002 o
1 8 15 31.616 33.114 1.582 66.505 o
1 8 16 133.937 124.467 3.651 11.783 o
1 8 17 9.535 12.135 2.716 36.260 o
1 8 18 30.349 30.846 4.267 14.379 o
1 9 0 59.995 59.672 1.194 54.482 o
1 9 1 214.281 219.362 3.601 7.898 o
1 9 2 318.475 305.215 4.695 4.435 o
1 9 3 375.550 373.770 5.909 3.109 o
1 9 4 91.504 90.140 1.592 31.279 o
1 9 5 52.279 51.247 1.174 62.468 o
1 9 6 27.837 31.761 0.855 122.141 o
1 9 7 216.722 213.871 3.372 8.269 o
1 9 8 157.448 152.408 2.517 13.971 o
1 9 9 6.358 6.794 0.477 524.039 o
1 9 10 24.252 24.639 0.706 157.760 o
1 9 11 150.095 148.967 3.571 10.966 o
1 9 12 26.888 30.110 1.283 89.915 o
1 9 13 62.523 64.536 1.920 36.770 o
1 9 14 56.252 59.652 1.890 39.754 o
1 9 15 156.958 148.827 3.661 10.466 o
1 9 16 12.523 14.373 2.855 32.465 o
1 9 17 57.874 58.230 4.287 12.978 o
1 9 18 41.264 45.836 4.864 10.930 o
1 10 0 0.284 0.627 0.388 1690.890 o
1 10 1 70.987 73.658 1.462 41.034 o
1 10 2 8.053 9.121 0.607 365.011 o
1 10 3 202.650 197.508 3.173 9.270 o
1 10 4 282.086 276.587 4.426 5.218 o
1 10 5 152.245 151.463 2.487 14.432 o
1 10 6 354.715 350.891 5.521 3.481 o
1 10 7 203.951 201.457 3.193 9.129 o
1 10 8 14.475 13.468 0.607 262.489 o
1 10 9 53.550 55.693 1.432 52.662 o
1 10 10 33.724 34.626 1.084 92.225 o
1 10 11 160.308 160.724 3.760 9.895 o
1 10 12 2.682 3.183 0.965 268.167 o
1 10 13 2.450 4.377 1.243 168.948 o
1 10 14 24.671 27.941 1.532 76.401 o
1 10 15 26.830 29.672 2.666 33.163 o
1 10 16 3.274 1.323 2.835 35.072 o
1 10 17 0.698 1.731 2.815 35.901 o
1 11 0 34.047 34.397 0.935 101.804 o
1 11 1 123.516 123.761 2.139 19.488 o
1 11 2 62.880 64.129 1.333 48.646 o
1 11 3 27.008 30.816 0.985 113.292 o
1 11 4 3.898 4.148 0.587 533.613 o
1 11 5 10.466 10.534 0.666 295.339 o
1 11 6 249.284 239.256 4.048 6.365 o
1 11 7 67.119 66.317 1.472 43.553 o
1 11 8 0.817 1.482 0.517 903.598 o
1 11 9 28.500 28.787 0.895 120.353 o
1 11 10 37.956 38.286 1.094 84.246 o
1 11 11 64.861 68.664 1.950 35.144 o
1 11 12 107.539 108.333 2.865 17.295 o
1 11 13 95.238 93.691 2.686 20.164 o
1 11 14 43.772 49.108 3.631 17.991 o
1 11 15 34.228 35.789 2.875 27.954 o
1 11 16 8.969 7.749 2.924 31.891 o
1 12 0 18.858 20.252 0.756 180.398 o
1 12 1 31.540 30.219 0.865 115.151 o
1 12 2 92.831 95.690 1.850 27.757 o
1 12 3 312.026 303.136 4.725 4.492 o
1 12 4 48.103 53.117 1.204 63.756 o
1 12 5 3.360 4.864 0.657 463.857 o
1 12 6 47.650 47.079 1.233 65.203 o
1 12 7 34.795 33.840 1.084 91.342 o
1 12 8 14.928 14.861 0.826 197.919 o
1 12 9 19.901 19.834 0.895 154.812 o
1 12 10 19.042 20.222 0.925 152.458 o
1 12 11 27.416 28.439 1.482 76.933 o
1 12 12 11.063 9.649 1.353 121.264 o
1 12 13 33.763 38.127 1.761 56.046 o
1 12 14 6.801 6.147 3.690 20.534 o
1 12 15 1.761 3.203 2.696 38.823 o
1 12 16 29.484 20.242 5.928 7.824 o
1 13 0 76.596 76.652 1.512 37.941 o
1 13 1 41.115 40.246 1.084 80.244 o
1 13 2 155.712 162.077 2.924 12.453 o
1 13 3 19.237 18.581 0.786 177.226 o
1 13 4 160.870 156.129 3.283 11.266 o
1 13 5 34.933 38.445 1.233 79.767 o
1 13 6 79.871 81.207 1.989 29.961 o
1 13 7 0.423 0.577 0.637 669.310 o
1 13 8 33.042 34.735 1.124 90.470 o
1 13 9 14.498 16.691 0.955 168.927 o
1 13 10 112.719 109.964 2.367 19.901 o
1 13 11 6.989 6.008 1.283 145.099 o
1 13 12 26.910 27.325 1.790 61.092 o
1 13 13 2.112 3.919 1.592 107.500 o
1 13 14 21.629 26.628 3.840 17.900 o
1 13 15 9.922 25.534 7.580 4.916 o
1 14 0 17.726 18.382 0.915 161.415 o
1 14 1 24.748 25.285 0.935 128.754 o
1 14 2 4.004 4.048 0.716 405.005 o
1 14 3 137.390 131.858 2.696 15.215 o
1 14 4 65.815 65.740 1.601 41.604 o
1 14 5 4.626 6.565 0.865 284.797 o
1 14 6 4.058 4.227 0.816 331.357 o
1 14 7 9.075 10.703 1.005 192.320 o
1 14 8 33.678 34.705 1.383 74.551 o
1 14 9 32.169 33.581 1.273 82.775 o
1 14 10 25.692 25.146 1.383 86.838 o
1 14 11 18.919 22.958 1.930 59.712 o
1 14 12 14.575 13.478 2.059 57.646 o
1 14 13 77.393 71.877 3.999 13.533 o
1 15 0 6.570 7.321 1.025 206.820 o
1 15 1 12.718 14.085 0.995 172.562 o
1 15 2 29.885 31.353 1.343 81.939 o
1 15 3 21.076 23.127 1.204 109.808 o
1 15 4 16.694 19.238 1.194 122.450 o
1 15 5 166.676 161.699 3.233 11.063 o
1 15 6 74.208 80.133 2.139 29.229 o
1 15 7 13.565 16.989 1.363 109.646 o
1 15 8 17.300 20.222 1.313 106.860 o
1 15 9 35.580 39.669 1.790 53.709 o
1 15 10 100.830 98.396 2.497 20.809 o
1 15 11 3.960 5.431 2.387 48.401 o
1 15 12 9.925 8.733 2.159 55.763 o
1 16 0 6.967 4.496 1.592 101.045 o
1 16 1 68.613 70.365 2.348 28.297 o
1 16 2 71.998 76.284 2.427 26.347 o
1 16 3 44.523 44.931 1.751 49.963 o
1 16 4 21.037 24.251 1.601 76.464 o
1 16 5 31.175 33.571 1.611 65.202 o
1 16 6 84.951 86.808 2.328 24.878 o
1 16 7 24.029 28.996 1.691 67.276 o
1 16 8 75.814 75.707 2.397 26.189 o
1 16 9 53.639 52.819 2.338 32.609 o
1 16 10 22.280 23.107 2.019 54.185 o
1 16 11 20.875 7.580 4.824 11.866 o
1 17 0 26.166 30.110 2.009 51.632 o
1 17 1 17.941 21.873 1.721 72.061 o
1 17 2 10.077 9.927 1.790 77.233 o
1 17 3 12.707 15.488 1.870 68.293 o
1 17 4 24.413 25.823 2.039 52.005 o
1 17 5 40.129 41.350 2.238 38.786 o
1 17 6 11.588 14.582 2.029 60.200 o
1 17 7 13.629 14.990 1.751 75.648 o
1 17 8 1.673 1.970 1.940 74.418 o
1 17 9 8.250 6.326 4.546 13.606 o
1 18 0 2.149 3.183 1.790 86.093 o
1 18 1 2.428 0.617 1.810 85.088 o
1 18 2 28.914 29.662 2.288 41.807 o
1 18 3 6.556 7.052 2.228 54.073 o
1 18 4 38.465 36.516 2.626 31.528 o
1 18 5 8.423 8.047 2.586 40.325 o
1 18 6 15.393 21.655 3.601 20.631 o
2 0 0 3272.290 3340.930 70.713 0.035 o
2 0 1 7904.210 8054.160 125.462 0.008 o
2 0 2 792.736 886.499 13.279 0.705 o
2 0 3 0.986 1.820 0.179 3109.200 o
2 0 4 30.363 29.314 0.547 145.567 o
2 0 5 619.327 626.563 9.420 1.263 o
2 0 6 844.385 854.579 12.812 0.705 o
2 0 7 565.043 570.800 8.584 1.501 o
2 0 8 1.277 1.223 0.239 2451.910 o
2 0 9 6.290 7.600 0.438 549.237 o
2 0 10 121.645 122.219 2.029 20.405 o
2 0 11 657.891 645.920 10.395 1.105 o
2 0 12 120.777 121.722 2.049 20.412 o
2 0 13 6.935 7.689 0.627 383.826 o
2 0 14 0.043 2.556 0.577 764.248 o
2 0 15 30.419 29.413 0.935 112.434 o
2 0 16 255.182 253.172 4.078 6.114 o
2 0 17 170.036 169.448 2.984 11.445 o
2 0 18 2.355 2.696 1.064 228.856 o
2 0 19 28.357 30.796 1.721 62.574 o
2 0 20 6.200 5.710 1.850 76.999 o
2 1 0 281.588 306.647 4.675 4.841 o
2 1 1 1624.080 1684.930 25.176 0.195 o
2 1 2 816.549 873.747 13.220 0.698 o
2 1 3 5752.890 6034.320 93.224 0.015 o
2 1 4 257.821 262.850 3.999 6.073 o
2 1 5 838.011 850.242 12.762 0.713 o
2 1 6 139.055 135.051 2.139 17.464 o
2 1 7 240.860 233.059 3.849 6.817 o
2 1 8 1213.900 1189.550 17.795 0.366 o
2 1 9 80.063 76.761 1.343 39.346 o
2 1 10 113.589 111.685 1.880 23.009 o
2 1 11 31.001 30.408 0.766 124.213 o
2 1 12 4.933 5.491 0.487 588.865 o
2 1 13 293.172 292.393 4.556 4.880 o
2 1 14 22.037 23.216 0.776 159.019 o
2 1 15 86.501 87.017 1.661 31.971 o
2 1 16 6.616 10.285 0.865 252.094 o
2 1 17 4.942 5.371 0.875 282.569 o
2 1 18 100.666 102.037 2.318 22.005 o
2 1 19 32.738 33.840 1.731 58.861 o
2 1 20 20.518 21.923 2.208 47.799 o
2 2 0 1102.000 1172.650 17.457 0.401 o
2 2 1 78.200 85.007 1.333 38.750 o
2 2 2 1126.030 1189.450 17.765 0.387 o
2 2 3 500.029 540.780 9.360 1.540 o
2 2 4 925.617 978.559 17.159 0.486 o
2 2 5 564.715 562.942 9.818 1.348 o
2 2 6 1360.910 1335.490 19.964 0.293 o
2 2 7 350.810 345.828 5.242 3.662 o
2 2 8 104.520 101.997 1.671 26.759 o
2 2 9 239.457 232.024 3.611 7.160 o
2 2 10 45.766 46.035 0.895 80.574 o
2 2 11 22.863 21.495 0.637 178.680 o
2 2 12 305.273 290.990 4.486 4.799 o
2 2 13 59.891 57.384 1.124 56.959 o
2 2 14 64.271 62.825 1.293 49.178 o
2 2 15 21.287 22.152 0.855 152.337 o
2 2 16 20.838 22.799 0.975 136.792 o
2 2 17 77.265 80.213 1.790 33.237 o
2 2 18 18.220 20.948 1.403 96.344 o
2 2 19 8.433 11.648 1.492 106.045 o
2 2 20 9.756 8.535 2.019 63.020 o
2 3 0 50.140 53.555 0.895 72.356 o
2 3 1 932.581 987.899 14.771 0.554 o
2 3 2 1273.980 1277.080 19.098 0.325 o
2 3 3 27.951 29.025 0.557 153.138 o
2 3 4 1139.410 1186.380 20.521 0.337 o
2 3 5 17.713 17.656 0.617 219.861 o
2 3 6 430.388 433.213 7.570 2.204 o
2 3 7 225.677 227.737 4.088 6.852 o
2 3 8 772.738 734.230 11.001 0.897 o
2 3 9 360.833 349.598 5.351 3.522 o
2 3 10 80.624 82.600 1.422 37.132 o
2 3 11 65.506 62.477 1.154 51.681 o
2 3 12 71.917 69.878 1.313 43.998 o
2 3 13 56.282 56.161 1.144 59.057 o
2 3 14 101.648 97.918 1.790 26.582 o
2 3 15 42.455 44.632 1.094 76.222 o
2 3 16 27.477 28.836 0.985 114.280 o
2 3 17 52.959 54.818 1.562 49.613 o
2 3 18 32.831 35.561 1.432 72.264 o
2 3 19 72.299 71.499 2.556 25.140 o
2 3 20 35.946 35.282 3.273 22.449 o
2 4 0 818.270 842.255 12.543 0.738 o
2 4 1 855.872 882.441 13.170 0.675 o
2 4 2 85.479 92.030 1.492 33.616 o
2 4 3 1646.010 1634.390 24.330 0.201 o
2 4 4 118.680 122.120 1.989 20.991 o
2 4 5 166.532 172.084 3.113 11.185 o
2 4 6 2.139 1.373 0.259 1827.510 o
2 4 7 643.754 653.808 11.708 1.004 o
2 4 8 204.219 203.188 3.730 8.133 o
2 4 9 88.058 86.281 1.790 30.208 o
2 4 10 69.893 70.514 1.542 40.543 o
2 4 11 40.493 39.679 0.826 94.436 o
2 4 12 94.222 91.632 1.582 30.620 o
2 4 13 3.818 3.929 0.458 724.354 o
2 4 14 34.999 34.924 0.875 103.802 o
2 4 15 29.281 29.145 0.945 114.020 o
2 4 16 23.665 25.733 1.353 91.044 o
2 4 17 35.220 38.584 1.830 52.688 o
2 4 18 34.648 40.833 2.238 40.221 o
2 4 19 35.126 36.535 2.497 34.628 o
2 4 20 6.258 10.037 3.949 17.931 o
2 5 0 56.260 58.190 1.015 61.958 o
2 5 1 356.093 362.002 5.481 3.452 o
2 5 2 322.453 322.851 4.894 4.186 o
2 5 3 213.066 212.439 3.283 8.537 o
2 5 4 160.403 169.865 2.696 12.729 o
2 5 5 466.802 459.145 6.923 2.196 o
2 5 6 116.840 119.732 2.328 19.254 o
2 5 7 167.476 166.871 3.103 11.282 o
2 5 8 116.154 116.132 2.268 19.871 o
2 5 9 0.803 1.542 0.428 1230.150 o
2 5 10 57.328 58.857 1.373 51.586 o
2 5 11 77.576 75.717 1.651 35.710 o
2 5 12 169.490 166.692 3.163 11.040 o
2 5 13 5.668 4.566 0.637 431.815 o
2 5 14 21.734 22.291 1.034 127.911 o
2 5 15 69.444 68.694 1.920 34.527 o
2 5 16 83.759 86.121 2.308 25.294 o
2 5 17 17.898 21.814 1.661 75.975 o
2 5 18 45.508 47.965 2.357 34.310 o
2 5 19 22.899 25.027 2.497 38.156 o
2 6 0 31.506 30.955 0.676 129.589 o
2 6 1 218.868 221.103 3.432 8.024 o
2 6 2 504.844 495.481 7.490 1.903 o
2 6 3 18.507 19.735 0.537 223.579 o
2 6 4 466.327 477.378 7.192 2.106 o
2 6 5 700.915 672.051 10.146 1.061 o
2 6 6 68.397 70.226 1.343 44.780 o
2 6 7 131.400 133.141 2.556 16.221 o
2 6 8 309.098 304.518 5.650 3.922 o
2 6 9 76.809 76.532 1.800 33.639 o
2 6 10 111.521 110.124 2.188 21.226 o
2 6 11 207.062 196.693 3.680 8.229 o
2 6 12 38.020 36.814 1.074 86.117 o
2 6 13 62.204 63.850 1.532 44.661 o
2 6 14 32.763 32.855 1.243 84.361 o
2 6 15 15.612 15.040 1.253 121.079 o
2 6 16 80.743 81.327 2.447 24.589 o
2 6 17 113.674 119.006 3.402 13.791 o
2 6 18 41.078 42.742 2.288 37.260 o
2 6 19 6.903 6.655 2.367 48.201 o
2 7 0 112.088 117.295 1.930 22.493 o
2 7 1 96.147 93.263 1.572 30.131 o
2 7 2 56.921 54.609 1.034 62.209 o
2 7 3 11.471 12.394 0.507 336.261 o
2 7 4 226.665 226.335 3.491 7.678 o
2 7 5 337.630 338.040 5.172 3.831 o
2 7 6 67.480 70.405 1.253 46.830 o
2 7 7 204.768 194.653 3.054 9.476 o
2 7 8 3.323 4.725 0.716 411.558 o
2 7 9 138.857 138.254 2.696 14.909 o
2 7 10 17.636 18.869 0.796 181.742 o
2 7 11 27.674 26.976 0.945 119.399 o
2 7 12 23.020 25.265 0.975 128.432 o
2 7 13 51.028 52.053 1.562 51.112 o
2 7 14 141.062 135.339 3.342 12.356 o
2 7 15 54.208 59.274 2.258 33.248 o
2 7 16 10.632 11.310 1.492 103.308 o
2 7 17 31.073 35.750 2.188 43.206 o
2 7 18 38.351 40.455 2.407 35.503 o
2 7 19 2.015 13.697 5.580 9.109 o
2 8 0 412.337 413.359 6.287 2.680 o
2 8 1 105.931 111.665 1.890 24.014 o
2 8 2 223.911 219.063 3.442 7.907 o
2 8 3 104.984 106.841 1.810 25.141 o
2 8 4 747.788 722.065 10.952 0.929 o
2 8 5 31.918 31.741 0.756 121.411 o
2 8 6 43.408 43.797 0.915 83.668 o
2 8 7 63.739 64.069 1.323 48.486 o
2 8 8 74.189 73.598 1.582 38.037 o
2 8 9 73.504 70.276 1.582 38.748 o
2 8 10 248.273 238.012 4.387 6.011 o
2 8 11 158.755 150.399 2.914 12.623 o
2 8 12 26.915 27.185 1.084 107.907 o
2 8 13 41.786 41.360 1.542 59.310 o
2 8 14 94.806 93.930 2.566 21.128 o
2 8 15 23.144 25.942 1.621 72.912 o
2 8 16 58.945 60.060 2.338 30.955 o
2 8 17 8.717 9.728 1.800 77.554 o
2 8 18 22.181 24.350 2.278 44.622 o
2 9 0 22.628 22.560 0.686 170.422 o
2 9 1 36.557 35.342 0.875 100.910 o
2 9 2 13.838 15.139 0.617 257.891 o
2 9 3 108.183 109.119 1.850 24.173 o
2 9 4 141.684 141.616 2.348 16.061 o
2 9 5 103.717 104.891 1.830 25.332 o
2 9 6 12.197 13.011 0.527 314.889 o
2 9 7 97.317 97.312 1.711 28.139 o
2 9 8 119.031 111.994 1.979 21.619 o
2 9 9 429.824 413.180 7.301 2.311 o
2 9 10 57.270 53.943 1.412 51.789 o
2 9 11 32.417 32.089 1.741 59.076 o
2 9 12 213.956 210.708 4.804 6.244 o
2 9 13 4.719 5.461 1.144 184.751 o
2 9 14 35.508 37.878 1.790 54.153 o
2 9 15 55.198 58.140 2.099 36.059 o
2 9 16 13.116 12.235 1.910 66.607 o
2 9 17 58.581 54.728 2.377 30.868 o
2 9 18 55.348 54.181 5.710 7.943 o
2 10 0 101.688 103.260 1.880 25.365 o
2 10 1 20.819 21.953 0.686 179.354 o
2 10 2 12.971 12.563 0.597 284.205 o
2 10 3 43.129 42.832 0.975 81.838 o
2 10 4 18.538 20.083 0.706 191.034 o
2 10 5 66.418 62.676 1.253 49.061 o
2 10 6 22.399 24.410 0.756 158.332 o
2 10 7 86.169 83.525 1.512 34.290 o
2 10 8 15.195 15.488 0.627 242.806 o
2 10 9 43.525 41.718 1.422 62.731 o
2 10 10 11.261 12.772 1.114 156.055 o
2 10 11 45.769 46.691 1.681 51.179 o
2 10 12 136.415 138.602 3.452 12.099 o
2 10 13 49.205 51.297 1.820 44.978 o
2 10 14 12.503 12.643 1.582 91.255 o
2 10 15 21.045 22.043 1.621 76.043 o
2 10 16 31.755 34.138 2.149 44.398 o
2 10 17 33.595 39.311 4.108 15.143 o
2 11 0 35.913 36.496 0.985 94.248 o
2 11 1 216.658 216.676 3.491 8.044 o
2 11 2 7.075 7.560 0.617 388.923 o
2 11 3 9.313 10.474 0.647 317.539 o
2 11 4 31.668 35.272 0.965 102.853 o
2 11 5 84.667 85.127 1.701 32.124 o
2 11 6 13.685 14.622 0.666 247.049 o
2 11 7 199.930 198.891 3.661 8.421 o
2 11 8 227.739 217.392 3.959 7.090 o
2 11 9 24.352 23.286 0.756 153.579 o
2 11 10 275.342 265.237 5.948 4.150 o
2 11 11 29.093 31.244 1.373 80.899 o
2 11 12 15.389 16.970 1.572 86.981 o
2 11 13 43.789 45.040 2.009 42.923 o
2 11 14 18.100 21.824 1.900 61.882 o
2 11 15 17.761 16.870 1.830 67.223 o
2 11 16 3.921 3.969 2.785 36.021 o
2 12 0 105.500 104.106 1.900 24.555 o
2 12 1 216.351 215.900 3.561 7.952 o
2 12 2 40.173 41.907 1.054 81.827 o
2 12 3 92.377 93.592 1.761 28.945 o
2 12 4 124.101 126.974 2.218 18.825 o
2 12 5 11.357 13.150 0.686 266.412 o
2 12 6 381.651 368.139 6.724 2.781 o
2 12 7 159.901 161.958 3.084 11.771 o
2 12 8 6.215 6.187 0.647 396.893 o
2 12 9 11.105 11.648 0.796 238.392 o
2 12 10 24.905 25.007 1.283 95.537 o
2 12 11 10.961 11.529 1.373 117.100 o
2 12 12 13.142 14.632 1.611 86.969 o
2 12 13 69.264 70.942 2.457 26.763 o
2 12 14 0.265 2.178 1.771 90.085 o
2 12 15 6.818 6.724 1.771 82.552 o
2 13 0 80.985 79.437 1.532 35.975 o
2 13 1 45.431 47.109 1.124 71.128 o
2 13 2 51.702 53.416 1.223 60.551 o
2 13 3 119.189 118.947 2.168 20.018 o
2 13 4 114.119 114.202 2.487 18.805 o
2 13 5 3.864 4.874 0.686 424.758 o
2 13 6 2.444 2.606 0.676 496.148 o
2 13 7 13.782 16.323 0.836 197.754 o
2 13 8 93.691 94.457 2.029 25.968 o
2 13 9 6.923 9.281 0.875 249.762 o
2 13 10 75.982 75.349 2.357 26.652 o
2 13 11 120.119 120.200 3.302 13.881 o
2 13 12 112.402 111.606 3.292 14.563 o
2 13 13 22.419 23.375 2.109 50.545 o
2 13 14 9.035 4.993 1.950 68.486 o
2 14 0 4.581 5.033 0.716 385.720 o
2 14 1 40.107 42.464 1.124 78.214 o
2 14 2 47.447 50.451 1.343 60.323 o
2 14 3 27.945 30.786 1.144 98.561 o
2 14 4 126.028 129.580 2.735 15.883 o
2 14 5 35.688 36.764 1.283 77.159 o
2 14 6 91.548 90.239 2.089 26.051 o
2 14 7 196.188 190.018 3.661 8.639 o
2 14 8 33.479 35.411 1.343 76.578 o
2 14 9 0.876 1.044 1.034 256.892 o
2 14 10 38.073 41.778 2.059 43.866 o
2 14 11 3.596 5.739 1.800 82.979 o
2 14 12 23.557 28.916 2.228 45.158 o
2 14 13 45.841 45.040 2.487 32.111 o
2 15 0 49.166 52.252 1.562 51.936 o
2 15 1 94.711 99.918 2.447 21.777 o
2 15 2 12.746 14.751 1.204 134.317 o
2 15 3 13.066 14.553 1.074 155.177 o
2 15 4 161.708 161.022 3.283 11.134 o
2 15 5 45.821 47.467 1.522 56.074 o
2 15 6 4.673 3.571 0.895 283.565 o
2 15 7 44.747 48.054 1.661 51.950 o
2 15 8 23.002 24.340 1.462 84.260 o
2 15 9 13.820 15.368 1.393 107.113 o
2 15 10 3.770 4.297 1.850 79.224 o
2 15 11 0.848 5.401 2.149 60.529 o
2 15 12 18.221 24.330 2.706 34.119 o
2 16 0 107.149 110.929 3.163 15.545 o
2 16 1 83.383 90.707 2.845 20.150 o
2 16 2 52.570 55.723 1.850 42.363 o
2 16 3 19.864 22.759 1.572 80.111 o
2 16 4 14.798 19.725 1.781 71.195 o
2 16 5 167.145 162.972 3.680 9.846 o
2 16 6 30.201 31.453 1.781 58.705 o
2 16 7 3.524 5.799 1.601 103.283 o
2 16 8 31.526 37.003 1.930 51.047 o
2 16 9 18.043 19.327 1.771 69.802 o
2 16 10 7.442 15.358 2.338 47.969 o
2 17 0 40.568 40.375 2.109 41.997 o
2 17 1 44.170 45.856 2.208 37.935 o
2 17 2 34.585 36.486 2.268 40.029 o
2 17 3 47.507 47.766 2.159 37.976 o
2 17 4 6.514 9.738 1.731 84.961 o
2 17 5 36.676 38.744 1.950 48.080 o
2 17 6 62.622 61.234 2.586 26.746 o
2 17 7 9.615 9.698 1.880 71.301 o
2 17 8 84.347 73.339 2.845 20.860 o
2 18 0 150.289 147.892 4.257 9.103 o
2 18 1 24.978 23.694 2.397 40.474 o
2 18 2 30.089 27.374 2.208 44.103 o
2 18 3 15.693 15.637 2.168 51.956 o
2 18 4 167.278 153.363 4.566 7.965 o
2 18 5 5.739 6.485 2.556 41.929 o
2 18 6 27.270 24.718 6.187 7.207 o
3 0 1 196.586 205.953 3.123 9.426 o
3 0 2 159.531 172.680 2.646 12.853 o
3 0 3 1440.710 1503.070 22.480 0.244 o
3 0 4 36.108 37.202 0.657 113.450 o
3 0 5 266.185 263.079 4.029 5.905 o
3 0 6 1378.110 1394.240 20.779 0.277 o
3 0 7 372.270 376.823 5.729 3.192 o
3 0 8 71.022 72.514 1.253 44.885 o
3 0 9 110.525 108.134 1.940 23.245 o
3 0 10 30.328 30.020 0.756 127.096 o
3 0 11 0.387 0.657 0.448 1284.340 o
3 0 12 6.059 7.003 0.517 494.177 o
3 0 13 10.377 11.489 0.637 303.206 o
3 0 14 460.370 442.901 6.764 2.286 o
3 0 15 1.446 1.582 0.617 634.397 o
3 0 16 86.992 91.125 1.820 29.599 o
3 0 17 16.504 18.641 1.094 136.857 o
3 0 18 4.884 6.535 1.293 147.825 o
3 0 19 0.753 3.173 1.621 105.905 o
3 0 20 13.544 17.447 2.218 50.383 o
3 1 0 689.998 727.078 10.812 0.992 o
3 1 1 560.825 577.475 8.614 1.499 o
3 1 2 22.571 22.252 0.438 205.673 o
3 1 3 529.392 549.593 8.783 1.563 o
3 1 4 387.161 400.477 6.326 2.819 o
3 1 5 1233.300 1211.780 18.153 0.354 o
3 1 6 603.035 615.184 9.241 1.316 o
3 1 7 148.631 147.057 2.318 15.463 o
3 1 8 266.357 257.638 3.959 6.016 o
3 1 9 50.548 48.651 0.955 72.219 o
3 1 10 45.111 42.494 0.865 84.614 o
3 1 11 46.182 44.234 0.925 79.880 o
3 1 12 370.062 355.785 5.451 3.391 o
3 1 13 66.753 64.317 1.253 48.523 o
3 1 14 130.237 132.753 2.238 17.878 o
3 1 15 60.104 62.487 1.363 49.626 o
3 1 16 160.627 162.624 2.855 12.415 o
3 1 17 46.148 49.656 1.403 59.322 o
3 1 18 1.331 2.407 1.194 190.182 o
3 1 19 42.693 44.941 1.920 45.709 o
3 1 20 14.538 13.488 2.129 54.461 o
3 2 0 1900.880 1999.710 29.881 0.141 o
3 2 1 712.728 756.501 11.310 0.921 o
3 2 2 223.102 227.011 3.452 7.814 o
3 2 3 995.423 1015.280 16.989 0.463 o
3 2 4 198.412 206.311 3.670 8.346 o
3 2 5 318.346 334.598 5.899 3.601 o
3 2 6 308.525 306.876 5.809 3.822 o
3 2 7 224.689 218.427 3.362 8.015 o
3 2 8 73.458 74.812 1.343 41.971 o
3 2 9 821.088 831.114 12.454 0.744 o
3 2 10 305.843 299.664 4.605 4.658 o
3 2 11 136.800 134.195 2.218 17.332 o
3 2 12 93.318 90.796 1.601 30.699 o
3 2 13 8.438 7.600 0.547 407.544 o
3 2 14 7.751 8.365 0.627 364.505 o
3 2 15 48.005 48.452 1.124 68.421 o
3 2 16 26.169 29.364 1.044 110.850 o
3 2 17 33.200 36.744 1.343 76.228 o
3 2 18 16.703 16.741 1.243 118.678 o
3 2 19 74.267 74.275 2.188 29.098 o
3 2 20 2.881 3.233 2.596 41.584 o
3 3 0 656.357 667.366 9.977 1.131 o
3 3 1 392.783 406.436 6.107 2.852 o
3 3 2 462.544 474.583 7.102 2.143 o
3 3 3 629.344 647.283 9.698 1.206 o
3 3 4 159.635 164.673 2.974 12.049 o
3 3 5 50.414 49.924 1.084 67.313 o
3 3 6 135.602 131.460 2.487 16.293 o
3 3 7 398.071 380.902 6.684 2.690 o
3 3 8 18.829 18.860 0.686 196.276 o
3 3 9 281.433 274.190 4.924 4.830 o
3 3 10 188.403 183.513 3.422 9.445 o
3 3 11 30.145 29.304 0.716 131.877 o
3 3 12 21.864 21.774 0.617 185.519 o
3 3 13 55.089 53.545 1.114 61.570 o
3 3 14 20.002 19.158 0.686 189.638 o
3 3 15 10.498 12.195 0.647 293.985 o
3 3 16 46.368 46.841 1.353 61.823 o
3 3 17 38.013 44.413 1.940 46.876 o
3 3 18 33.156 42.633 2.089 44.416 o
3 3 19 5.636 6.615 2.009 66.139 o
3 3 20 62.944 63.154 4.556 11.524 o
3 4 0 3448.810 3445.090 51.506 0.047 o
3 4 1 39.374 41.688 0.776 97.159 o
3 4 2 607.333 619.690 9.291 1.300 o
3 4 3 244.445 242.668 3.710 6.822 o
3 4 4 176.917 177.087 3.193 10.473 o
3 4 5 105.249 104.414 1.970 24.014 o
3 4 6 54.937 54.619 1.194 58.987 o
3 4 7 554.728 552.607 9.659 1.392 o
3 4 8 321.170 315.420 5.630 3.798 o
3 4 9 150.202 144.908 2.716 13.924 o
3 4 10 330.653 317.529 5.928 3.559 o
3 4 11 84.638 82.690 1.761 31.670 o
3 4 12 79.537 75.458 1.661 35.081 o
3 4 13 50.359 47.328 1.233 63.182 o
3 4 14 3.807 3.392 0.686 441.955 o
3 4 15 47.542 50.859 1.522 54.286 o
3 4 16 43.934 45.727 1.800 48.545 o
3 4 17 35.967 40.087 1.771 54.154 o
3 4 18 9.744 13.359 2.099 57.777 o
3 4 19 1.127 2.407 2.089 64.513 o
3 4 20 25.946 24.201 8.604 3.796 o
3 5 0 1.799 2.377 0.298 1555.670 o
3 5 1 198.818 199.766 3.094 9.512 o
3 5 2 830.650 841.747 12.981 0.710 o
3 5 3 2.337 2.268 0.249 1660.640 o
3 5 4 51.255 50.382 0.925 71.802 o
3 5 5 787.211 809.489 13.995 0.697 o
3 5 6 821.040 819.685 14.175 0.668 o
3 5 7 106.016 102.892 2.049 23.386 o
3 5 8 392.207 373.929 6.635 2.750 o
3 5 9 176.812 173.904 3.402 10.028 o
3 5 10 158.909 156.775 2.974 12.270 o
3 5 11 2.902 2.576 0.577 613.426 o
3 5 12 68.889 68.008 1.572 40.755 o
3 5 13 48.020 48.024 1.323 61.420 o
3 5 14 135.048 133.877 2.716 15.216 o
3 5 15 3.092 4.705 0.965 258.900 o
3 5 16 61.945 61.065 1.950 36.824 o
3 5 17 31.346 37.640 2.248 41.226 o
3 5 18 23.247 27.692 2.397 40.411 o
3 5 19 97.994 97.501 3.750 13.401 o
3 6 0 72.038 71.917 1.253 44.592 o
3 6 1 365.561 363.683 5.550 3.351 o
3 6 2 399.564 409.390 6.177 2.787 o
3 6 3 183.408 186.586 2.924 10.680 o
3 6 4 230.037 229.498 3.531 7.505 o
3 6 5 483.455 466.516 7.043 2.101 o
3 6 6 245.297 241.574 4.357 6.063 o
3 6 7 4.152 4.804 0.587 515.166 o
3 6 8 18.023 17.636 0.746 192.167 o
3 6 9 194.149 183.344 3.412 9.288 o
3 6 10 31.015 31.383 0.995 104.898 o
3 6 11 61.263 58.399 1.452 47.930 o
3 6 12 97.916 94.069 1.979 25.801 o
3 6 13 132.684 125.900 2.497 16.684 o
3 6 14 57.992 59.871 1.731 42.580 o
3 6 15 74.936 77.119 2.397 26.214 o
3 6 16 4.220 5.441 1.542 110.052 o
3 6 17 0.084 2.268 1.522 121.576 o
3 6 18 3.503 4.705 2.218 56.036 o
3 6 19 4.420 3.481 2.576 41.879 o
3 7 0 93.224 93.562 1.592 30.524 o
3 7 1 30.881 31.065 0.756 124.547 o
3 7 2 308.055 303.921 4.655 4.577 o
3 7 3 176.673 177.246 2.795 11.481 o
3 7 4 84.502 81.556 1.492 35.248 o
3 7 5 307.829 299.545 4.596 4.644 o
3 7 6 162.614 156.805 2.546 13.434 o
3 7 7 331.026 319.598 5.710 3.665 o
3 7 8 164.452 162.196 3.113 11.480 o
3 7 9 131.557 129.391 2.566 16.302 o
3 7 10 0.415 0.666 0.458 1228.990 o
3 7 11 35.348 32.218 1.005 96.830 o
3 7 12 120.339 113.128 2.427 18.643 o
3 7 13 177.689 171.676 3.591 9.592 o
3 7 14 0.681 0.099 1.084 238.835 o
3 7 15 248.903 247.800 5.779 4.583 o
3 7 16 4.534 7.540 1.830 79.094 o
3 7 17 57.741 60.239 2.507 28.606 o
3 7 18 29.373 32.238 2.407 38.260 o
3 7 19 7.052 14.921 8.704 3.755 o
3 8 0 137.401 137.160 2.407 16.299 o
3 8 1 335.337 332.161 5.103 3.912 o
3 8 2 253.022 253.122 4.098 6.129 o
3 8 3 56.663 56.042 1.084 60.507 o
3 8 4 57.908 57.454 1.094 58.953 o
3 8 5 549.323 531.112 8.196 1.629 o
3 8 6 1.340 2.258 0.338 1485.530 o
3 8 7 217.885 216.557 3.999 7.244 o
3 8 8 79.019 81.496 1.781 32.815 o
3 8 9 29.316 30.189 1.005 107.998 o
3 8 10 25.725 26.270 1.025 116.417 o
3 8 11 131.939 132.375 2.855 14.851 o
3 8 12 25.097 25.216 1.134 108.115 o
3 8 13 67.194 65.929 2.109 32.362 o
3 8 14 7.875 11.509 1.214 148.786 o
3 8 15 55.719 57.553 2.109 35.816 o
3 8 16 20.954 28.190 2.109 50.210 o
3 8 17 46.981 51.665 2.566 30.021 o
3 8 18 4.566 7.868 2.338 49.870 o
3 9 0 133.311 130.913 2.188 17.930 o
3 9 1 60.602 57.832 1.164 55.402 o
3 9 2 172.235 170.025 2.745 11.987 o
3 9 3 248.974 237.048 3.740 6.752 o
3 9 4 57.382 57.076 1.164 57.538 o
3 9 5 119.704 119.305 2.089 20.427 o
3 9 6 369.438 349.887 5.531 3.380 o
3 9 7 89.681 89.374 1.731 30.226 o
3 9 8 122.192 119.613 2.437 18.127 o
3 9 9 2.287 2.059 0.587 636.173 o
3 9 10 54.249 54.699 1.592 48.294 o
3 9 11 85.692 79.556 2.457 23.968 o
3 9 12 72.805 74.006 2.089 30.720 o
3 9 13 129.313 125.153 3.193 13.749 o
3 9 14 9.781 11.738 1.721 82.178 o
3 9 15 2.685 4.058 1.502 118.936 o
3 9 16 61.956 63.203 2.497 27.886 o
3 9 17 18.903 22.808 2.467 40.025 o
3 10 0 67.579 69.331 1.353 45.101 o
3 10 1 34.776 35.123 0.995 96.206 o
3 10 2 122.449 123.373 2.099 19.848 o
3 10 3 130.074 128.327 2.238 18.093 o
3 10 4 88.289 88.320 1.601 32.108 o
3 10 5 17.192 17.487 0.647 217.410 o
3 10 6 10.499 10.275 0.547 348.667 o
3 10 7 268.152 258.155 4.496 5.464 o
3 10 8 39.297 38.943 1.174 78.322 o
3 10 9 272.085 262.094 5.779 4.314 o
3 10 10 598.877 554.457 11.916 1.079 o
3 10 11 26.294 27.981 1.422 81.992 o
3 10 12 90.519 91.582 2.507 22.216 o
3 10 13 1.845 4.476 1.472 124.592 o
3 10 14 44.871 48.840 2.069 40.566 o
3 10 15 6.066 8.823 1.781 81.485 o
3 10 16 24.280 29.493 2.328 41.889 o
3 10 17 50.380 51.207 3.074 22.801 o
3 11 0 107.682 107.020 1.880 24.173 o
3 11 1 127.237 129.600 2.218 18.400 o
3 11 2 186.386 187.163 3.024 10.325 o
3 11 3 159.990 155.472 2.765 12.912 o
3 11 4 103.762 102.474 1.840 25.434 o
3 11 5 126.820 124.686 2.119 19.213 o
3 11 6 82.527 83.505 1.572 34.479 o
3 11 7 12.032 13.050 0.696 257.720 o
3 11 8 84.619 84.440 1.751 31.603 o
3 11 9 50.938 50.093 1.601 50.465 o
3 11 10 98.885 99.500 2.686 19.553 o
3 11 11 24.139 25.037 1.333 92.465 o
3 11 12 33.996 38.157 1.880 51.548 o
3 11 13 23.479 26.270 1.601 73.737 o
3 11 14 46.308 48.591 2.119 39.058 o
3 11 15 4.971 8.007 1.771 83.534 o
3 11 16 3.822 3.750 2.377 49.062 o
3 12 0 6.590 6.127 0.587 434.194 o
3 12 1 95.507 94.208 1.721 28.682 o
3 12 2 103.512 103.588 1.910 24.811 o
3 12 3 78.827 76.741 1.492 37.554 o
3 12 4 176.404 173.785 3.044 10.930 o
3 12 5 35.767 36.734 1.025 91.867 o
3 12 6 19.843 19.795 0.806 169.003 o
3 12 7 62.304 63.830 1.422 46.995 o
3 12 8 41.438 39.838 1.044 82.064 o
3 12 9 224.744 214.348 5.769 4.981 o
3 12 10 16.796 19.138 1.293 110.648 o
3 12 11 47.058 48.790 1.910 43.842 o
3 12 12 67.937 64.447 2.596 25.699 o
3 12 13 0.028 0.647 1.771 90.994 o
3 12 14 16.380 18.880 1.940 61.474 o
3 12 15 18.773 15.756 2.397 42.901 o
3 13 0 59.216 60.597 1.283 52.440 o
3 13 1 2.383 2.536 0.557 670.976 o
3 13 2 15.731 15.627 0.806 196.344 o
3 13 3 14.029 15.507 0.756 217.695 o
3 13 4 178.443 173.954 3.133 10.621 o
3 13 5 128.691 127.988 2.566 16.571 o
3 13 6 47.336 48.203 1.343 61.108 o
3 13 7 43.549 46.920 1.303 65.603 o
3 13 8 27.644 27.374 1.025 111.765 o
3 13 9 11.174 12.623 1.492 101.741 o
3 13 10 5.523 5.312 1.253 155.909 o
3 13 11 95.200 91.910 2.885 18.780 o
3 13 12 7.874 9.877 1.741 82.900 o
3 13 13 108.084 108.811 3.412 14.283 o
3 13 14 50.099 49.248 3.342 20.138 o
3 14 0 51.865 51.655 1.233 60.706 o
3 14 1 7.730 8.316 0.766 292.790 o
3 14 2 36.551 38.147 1.184 80.985 o
3 14 3 162.395 161.211 3.153 11.474 o
3 14 4 81.522 87.603 1.989 29.046 o
3 14 5 32.536 35.760 1.204 85.460 o
3 14 6 34.516 36.078 1.273 79.148 o
3 14 7 46.387 50.541 1.552 54.012 o
3 14 8 14.269 15.527 1.104 145.178 o
3 14 9 20.602 23.256 1.910 59.768 o
3 14 10 16.958 17.049 1.930 62.158 o
3 14 11 3.303 5.461 1.781 85.088 o
3 14 12 28.268 28.379 2.457 37.690 o
3 14 13 50.792 48.004 2.646 28.487 o
3 15 0 2.918 4.188 0.885 303.147 o
3 15 1 135.964 134.325 3.183 13.213 o
3 15 2 59.704 62.746 1.999 36.263 o
3 15 3 41.321 47.288 1.741 51.138 o
3 15 4 5.565 8.286 1.124 181.163 o
3 15 5 19.971 20.978 1.273 106.269 o
3 15 6 117.557 116.490 2.686 17.250 o
3 15 7 69.637 70.385 1.979 33.351 o
3 15 8 14.477 17.189 1.293 116.210 o
3 15 9 43.863 46.333 2.208 37.951 o
3 15 10 2.866 6.018 1.731 89.894 o
3 15 11 121.902 113.486 3.462 13.266 o
3 15 12 91.472 81.456 4.168 12.076 o
3 16 0 10.524 12.523 1.403 113.168 o
3 16 1 2.821 5.033 1.174 184.815 o
3 16 2 126.839 127.700 3.113 14.155 o
3 16 3 11.582 12.125 1.383 114.284 o
3 16 4 62.648 65.183 2.149 32.751 o
3 16 5 19.962 22.828 1.542 82.126 o
3 16 6 9.602 12.483 1.572 95.451 o
3 16 7 60.469 63.621 2.228 32.069 o
3 16 8 112.188 102.962 2.984 16.460 o
3 16 9 27.061 29.642 2.745 31.555 o
3 16 10 151.382 135.280 4.605 8.400 o
3 17 0 4.774 6.098 1.532 110.105 o
3 17 1 49.350 51.098 2.168 36.911 o
3 17 2 23.878 24.102 2.029 52.939 o
3 17 3 11.355 13.836 1.900 67.750 o
3 17 4 12.076 16.164 1.820 71.611 o
3 17 5 4.539 6.824 1.790 82.653 o
3 17 6 25.319 25.106 2.049 51.417 o
3 17 7 1.587 5.441 2.009 68.567 o
3 17 8 14.381 19.645 2.527 39.666 o
3 18 0 8.161 6.674 3.193 27.075 o
3 18 1 11.269 12.792 2.387 45.489 o
3 18 2 18.093 16.204 2.457 41.219 o
3 18 3 26.630 29.354 2.467 37.686 o
3 18 4 5.076 3.939 2.218 55.608 o
3 18 5 5.440 9.798 3.074 29.254 o
4 0 0 278.579 292.343 6.217 3.841 o
4 0 1 25.141 25.922 0.517 173.949 o
4 0 2 925.271 959.162 14.304 0.578 o
4 0 3 3416.420 3398.260 50.919 0.048 o
4 0 4 269.312 277.870 4.218 5.567 o
4 0 5 333.050 330.500 5.013 3.987 o
4 0 6 1175.200 1186.940 17.765 0.376 o
4 0 7 377.959 371.561 5.829 3.133 o
4 0 8 92.696 90.140 1.522 31.759 o
4 0 9 119.919 119.374 1.970 21.128 o
4 0 10 28.225 27.921 0.726 137.983 o
4 0 11 91.305 89.006 1.592 31.451 o
4 0 12 129.043 128.764 2.178 18.477 o
4 0 13 3.438 3.760 0.547 609.208 o
4 0 14 1.341 1.582 0.468 1000.620 o
4 0 15 15.351 17.397 0.855 183.566 o
4 0 16 171.090 166.364 2.825 11.907 o
4 0 17 5.218 7.450 0.955 238.000 o
4 0 18 1.160 3.601 1.492 123.372 o
4 0 19 23.125 27.782 2.009 53.297 o
4 0 20 3.639 5.252 2.208 56.373 o
4 1 0 731.399 768.139 11.439 0.891 o
4 1 1 1581.000 1567.350 23.336 0.217 o
4 1 2 772.104 783.309 11.708 0.835 o
4 1 3 868.349 892.567 13.737 0.642 o
4 1 4 1249.450 1314.020 20.083 0.312 o
4 1 5 339.555 339.432 5.143 3.826 o
4 1 6 2.010 1.373 0.239 2007.270 o
4 1 7 89.878 88.011 1.472 33.244 o
4 1 8 12.503 12.086 0.458 342.887 o
4 1 9 14.114 13.011 0.477 308.229 o
4 1 10 5.200 5.739 0.448 619.643 o
4 1 11 17.152 18.193 0.637 217.553 o
4 1 12 25.059 25.942 0.746 148.190 o
4 1 13 31.026 32.268 0.826 117.286 o
4 1 14 49.198 50.173 1.174 65.057 o
4 1 15 48.572 51.128 1.194 64.476 o
4 1 16 15.435 17.039 0.905 174.181 o
4 1 17 65.271 66.048 1.731 39.270 o
4 1 18 120.707 121.811 2.795 16.232 o
4 1 19 26.223 27.046 1.940 54.965 o
4 1 20 11.098 13.568 2.338 47.193 o
4 2 0 540.297 552.408 8.276 1.614 o
4 2 1 2236.210 2283.310 34.078 0.106 o
4 2 2 289.788 302.290 4.566 4.854 o
4 2 3 131.057 138.134 2.159 17.952 o
4 2 4 94.133 96.576 1.621 29.710 o
4 2 5 275.929 283.281 4.327 5.340 o
4 2 6 325.937 320.016 4.874 4.179 o
4 2 7 3.585 3.113 0.249 1262.940 o
4 2 8 30.104 30.627 0.666 134.497 o
4 2 9 200.074 196.404 3.084 9.546 o
4 2 10 515.530 505.339 7.639 1.833 o
4 2 11 41.262 38.594 0.865 92.072 o
4 2 12 145.224 140.711 2.348 15.828 o
4 2 13 143.996 141.228 2.397 15.695 o
4 2 14 5.198 5.033 0.597 472.407 o
4 2 15 28.041 30.199 0.945 115.405 o
4 2 16 43.105 46.900 1.313 65.540 o
4 2 17 14.474 13.339 0.985 169.415 o
4 2 18 50.408 52.063 2.079 38.411 o
4 2 19 16.181 18.442 2.407 42.898 o
4 2 20 67.617 70.574 4.695 10.763 o
4 3 0 246.171 255.241 3.879 6.471 o
4 3 1 287.246 292.801 4.456 5.026 o
4 3 2 286.391 300.420 4.536 4.928 o
4 3 3 292.789 298.570 4.556 4.848 o
4 3 4 35.715 35.511 0.686 114.154 o
4 3 5 165.293 160.644 2.954 11.940 o
4 3 6 1044.360 1010.670 17.457 0.438 o
4 3 7 63.089 62.736 1.343 48.648 o
4 3 8 995.430 953.323 16.492 0.486 o
4 3 9 279.581 268.331 4.824 4.966 o
4 3 10 189.244 187.959 3.501 9.183 o
4 3 11 206.958 197.061 3.820 7.988 o
4 3 12 54.587 55.484 1.532 49.535 o
4 3 13 69.452 67.650 1.542 41.171 o
4 3 14 104.614 103.250 2.188 22.461 o
4 3 15 7.881 8.853 0.865 247.970 o
4 3 16 69.647 71.450 1.989 33.078 o
4 3 17 77.998 79.507 2.338 26.276 o
4 3 18 21.919 22.898 1.800 64.638 o
4 3 19 1.967 2.895 2.616 41.174 o
4 3 20 7.696 13.339 7.779 4.694 o
4 4 0 518.314 514.510 7.729 1.798 o
4 4 1 367.073 380.892 5.769 3.195 o
4 4 2 870.460 900.664 13.448 0.650 o
4 4 3 696.723 693.308 10.395 1.034 o
4 4 4 807.643 803.591 12.006 0.785 o
4 4 5 4.518 4.675 0.477 637.285 o
4 4 6 117.547 119.533 2.298 19.374 o
4 4 7 108.410 108.194 2.139 22.061 o
4 4 8 74.196 75.369 1.601 37.459 o
4 4 9 78.699 76.125 1.651 35.356 o
4 4 10 16.753 16.572 0.746 201.399 o
4 4 11 344.191 335.155 5.968 3.392 o
4 4 12 52.078 54.619 1.323 56.901 o
4 4 13 96.342 91.513 1.970 26.350 o
4 4 14 62.589 61.502 1.631 42.847 o
4 4 15 52.186 55.664 1.940 40.459 o
4 4 16 42.663 46.492 1.771 49.805 o
4 4 17 31.498 33.969 1.691 61.221 o
4 4 18 2.578 4.894 2.328 51.313 o
4 4 19 4.478 9.818 2.457 45.135 o
4 5 0 1114.920 1109.230 16.532 0.425 o
4 5 1 342.047 349.340 5.302 3.685 o
4 5 2 157.133 157.720 2.517 13.829 o
4 5 3 136.258 139.378 2.218 17.156 o
4 5 4 377.072 379.071 5.769 3.140 o
4 5 5 289.032 291.219 5.192 4.459 o
4 5 6 26.786 26.419 0.776 139.093 o
4 5 7 122.493 115.535 2.268 19.260 o
4 5 8 100.138 94.188 1.950 25.714 o
4 5 9 244.755 244.359 4.466 5.929 o
4 5 10 74.325 74.981 1.651 36.700 o
4 5 11 88.538 86.380 1.820 29.763 o
4 5 12 113.326 108.383 2.357 19.985 o
4 5 13 125.814 123.532 2.576 16.916 o
4 5 14 33.919 33.402 1.194 85.840 o
4 5 15 325.206 329.903 6.625 3.206 o
4 5 16 13.373 15.876 1.472 98.937 o
4 5 17 1.203 2.865 1.890 78.310 o
4 5 18 29.544 33.402 2.487 36.219 o
4 5 19 44.518 37.301 2.656 30.019 o
4 6 0 177.334 167.140 2.626 12.134 o
4 6 1 130.526 129.848 2.139 18.489 o
4 6 2 396.069 407.311 6.217 2.796 o
4 6 3 143.532 142.819 2.308 16.041 o
4 6 4 102.183 99.411 1.661 27.495 o
4 6 5 12.275 12.523 0.388 369.045 o
4 6 6 167.128 157.511 2.994 11.811 o
4 6 7 214.231 205.744 3.780 7.778 o
4 6 8 74.823 75.607 1.601 37.242 o
4 6 9 148.705 146.460 2.914 13.243 o
4 6 10 51.476 51.854 1.273 59.631 o
4 6 11 315.371 302.768 5.431 4.011 o
4 6 12 140.327 135.498 2.716 14.820 o
4 6 13 47.154 48.989 1.442 57.576 o
4 6 14 121.712 122.319 2.845 15.892 o
4 6 15 40.254 41.559 1.940 46.587 o
4 6 16 41.670 47.437 2.168 39.267 o
4 6 17 48.026 48.492 2.238 36.092 o
4 6 18 3.689 6.068 2.099 61.936 o
4 6 19 38.492 37.650 3.949 16.078 o
4 7 0 143.166 142.770 2.348 15.905 o
4 7 1 381.023 375.520 5.720 3.147 o
4 7 2 1.930 1.611 0.249 1924.900 o
4 7 3 159.625 155.532 2.576 13.547 o
4 7 4 333.951 318.195 4.944 4.073 o
4 7 5 112.846 112.491 1.910 22.848 o
4 7 6 222.033 217.094 3.989 7.167 o
4 7 7 24.799 25.614 0.905 131.482 o
4 7 8 45.573 45.925 1.263 66.032 o
4 7 9 43.277 43.667 1.174 72.429 o
4 7 10 72.228 70.584 1.641 38.094 o
4 7 11 61.758 61.134 1.502 46.019 o
4 7 12 196.051 188.496 3.869 8.270 o
4 7 13 191.229 186.348 4.009 8.155 o
4 7 14 14.064 14.831 1.522 93.903 o
4 7 15 52.317 54.858 2.049 38.179 o
4 7 16 19.279 20.471 1.830 65.272 o
4 7 17 15.416 17.278 2.019 58.359 o
4 7 18 16.382 16.532 2.228 49.231 o
4 8 0 232.919 230.592 3.760 7.118 o
4 8 1 83.998 86.251 1.552 34.002 o
4 8 2 51.737 53.147 1.074 65.361 o
4 8 3 10.944 10.623 0.507 357.394 o
4 8 4 112.461 112.988 1.910 22.866 o
4 8 5 80.143 79.347 1.532 36.223 o
4 8 6 45.730 43.717 0.895 81.908 o
4 8 7 46.263 45.309 1.204 68.052 o
4 8 8 138.955 135.170 2.676 15.087 o
4 8 9 14.910 14.165 0.826 199.786 o
4 8 10 25.306 25.037 0.945 126.679 o
4 8 11 106.163 105.190 2.477 20.062 o
4 8 12 14.312 15.289 1.054 153.773 o
4 8 13 71.783 71.768 2.149 30.306 o
4 8 14 16.680 17.984 1.412 99.266 o
4 8 15 157.450 159.590 4.158 9.011 o
4 8 16 20.001 19.606 1.880 62.483 o
4 8 17 28.669 27.832 2.407 38.902 o
4 8 18 7.120 10.952 2.566 40.886 o
4 9 0 69.891 72.434 1.442 41.979 o
4 9 1 341.941 325.586 5.103 3.884 o
4 9 2 72.594 72.265 1.373 42.248 o
4 9 3 49.562 50.511 1.074 68.106 o
4 9 4 17.043 17.706 0.666 213.419 o
4 9 5 27.201 26.996 0.756 139.181 o
4 9 6 9.680 9.519 0.487 399.150 o
4 9 7 12.473 12.513 0.826 217.894 o
4 9 8 123.440 115.724 2.328 18.812 o
4 9 9 255.692 240.718 4.804 5.447 o
4 9 10 2.329 2.308 0.627 568.416 o
4 9 11 56.161 53.973 1.711 44.713 o
4 9 12 49.038 49.148 1.711 48.387 o
4 9 13 45.780 44.553 1.800 48.050 o
4 9 14 23.296 24.291 1.701 68.758 o
4 9 15 6.193 8.087 1.422 121.405 o
4 9 16 30.437 32.845 2.536 34.996 o
4 9 17 34.444 32.278 2.576 33.498 o
4 10 0 0.877 1.005 0.428 1263.750 o
4 10 1 171.259 168.980 2.905 11.619 o
4 10 2 30.295 30.925 0.836 119.430 o
4 10 3 143.660 147.455 2.527 14.977 o
4 10 4 69.872 73.061 1.403 42.579 o
4 10 5 19.435 19.576 0.706 187.917 o
4 10 6 53.462 52.361 1.084 64.051 o
4 10 7 147.213 140.969 2.377 15.551 o
4 10 8 43.777 40.504 1.214 71.639 o
4 10 9 27.687 27.444 1.243 93.524 o
4 10 10 61.685 60.995 1.840 38.984 o
4 10 11 142.436 138.264 3.392 12.058 o
4 10 12 44.093 49.337 2.059 40.953 o
4 10 13 6.753 10.524 1.552 102.115 o
4 10 14 110.439 109.407 3.283 14.780 o
4 10 15 40.709 51.426 2.556 31.209 o
4 10 16 45.280 49.765 2.536 30.939 o
4 10 17 23.201 19.775 4.486 13.439 o
4 11 0 194.788 196.444 3.223 9.444 o
4 11 1 56.360 57.544 1.253 55.585 o
4 11 2 140.612 140.502 2.357 16.143 o
4 11 3 53.611 54.490 1.184 60.173 o
4 11 4 116.556 113.625 1.989 21.758 o
4 11 5 152.662 151.284 2.517 14.304 o
4 11 6 40.271 39.888 1.005 85.362 o
4 11 7 2.534 3.193 0.448 861.578 o
4 11 8 131.133 128.118 3.143 13.783 o
4 11 9 190.719 184.398 4.317 7.630 o
4 11 10 54.955 54.490 1.800 42.936 o
4 11 11 0.398 0.945 1.084 237.957 o
4 11 12 48.433 51.734 2.139 37.681 o
4 11 13 72.962 75.876 2.725 22.997 o
4 11 14 2.443 4.128 1.621 103.235 o
4 11 15 3.821 5.680 1.930 72.681 o
4 11 16 38.611 39.132 2.885 27.079 o
4 12 0 13.390 14.652 0.756 224.377 o
4 12 1 14.421 16.293 0.786 205.943 o
4 12 2 108.674 113.167 1.979 22.866 o
4 12 3 214.537 214.279 3.452 8.193 o
4 12 4 8.519 10.773 0.666 316.280 o
4 12 5 116.346 114.868 2.159 20.611 o
4 12 6 198.074 185.850 3.621 8.721 o
4 12 7 38.354 36.854 1.025 88.465 o
4 12 8 10.819 11.618 1.084 165.241 o
4 12 9 39.875 41.638 1.492 62.329 o
4 12 10 0.414 1.273 1.064 245.518 o
4 12 11 54.082 55.226 2.168 35.333 o
4 12 12 190.741 182.707 4.586 7.188 o
4 12 13 132.196 129.093 3.690 11.622 o
4 12 14 14.141 13.677 2.019 59.746 o
4 12 15 66.818 61.284 3.094 20.718 o
4 13 0 2.645 3.869 0.666 484.669 o
4 13 1 201.576 199.756 3.263 9.099 o
4 13 2 58.091 61.781 1.422 49.296 o
4 13 3 31.072 30.806 0.995 105.283 o
4 13 4 143.492 142.969 2.616 14.781 o
4 13 5 47.754 51.227 1.482 55.334 o
4 13 6 35.618 38.346 1.363 72.416 o
4 13 7 59.844 62.855 1.592 44.449 o
4 13 8 141.357 134.653 3.034 13.505 o
4 13 9 127.997 126.825 3.790 11.473 o
4 13 10 64.325 66.247 2.298 30.049 o
4 13 11 11.390 11.558 1.761 77.875 o
4 13 12 11.300 11.628 2.079 58.468 o
4 13 13 22.319 22.739 2.248 45.776 o
4 13 14 34.073 35.053 3.004 26.078 o
4 14 0 3.337 4.337 0.836 327.212 o
4 14 1 54.665 56.310 1.492 50.361 o
4 14 2 69.820 73.369 1.681 37.726 o
4 14 3 38.717 42.474 1.263 72.878 o
4 14 4 76.941 79.417 1.880 32.173 o
4 14 5 48.892 55.156 1.671 48.316 o
4 14 6 204.674 214.189 4.048 7.470 o
4 14 7 177.423 169.597 3.342 10.226 o
4 14 8 1.008 1.651 0.736 477.228 o
4 14 9 74.781 74.722 2.606 24.087 o
4 14 10 15.219 19.814 1.960 60.803 o
4 14 11 128.366 123.492 3.919 11.076 o
4 14 12 34.525 35.123 2.338 38.481 o
4 14 13 38.358 39.808 3.730 17.706 o
4 15 0 36.075 40.922 1.482 65.481 o
4 15 1 59.850 60.379 1.820 40.014 o
4 15 2 138.226 139.557 3.213 12.861 o
4 15 3 188.667 195.151 4.208 7.752 o
4 15 4 56.882 58.140 1.920 39.171 o
4 15 5 6.419 9.241 1.313 137.233 o
4 15 6 5.604 8.117 1.343 135.131 o
4 15 7 15.840 17.765 1.472 94.784 o
4 15 8 130.740 119.603 2.924 15.010 o
4 15 9 6.077 7.639 2.019 65.053 o
4 15 10 9.869 12.633 2.208 52.841 o
4 15 11 45.251 42.862 2.885 26.093 o
4 16 0 81.650 83.237 2.536 23.458 o
4 16 1 70.126 69.619 2.357 27.986 o
4 16 2 36.651 38.823 1.711 56.344 o
4 16 3 37.314 40.345 1.940 47.864 o
4 16 4 30.118 32.169 1.512 71.497 o
4 16 5 16.137 18.014 1.502 91.611 o
4 16 6 132.062 126.596 3.302 13.126 o
4 16 7 17.976 17.606 1.601 81.896 o
4 16 8 3.769 3.322 1.422 130.263 o
4 16 9 5.359 6.127 2.517 43.329 o
4 16 10 5.462 8.057 2.785 35.488 o
4 17 0 16.890 16.383 1.979 59.829 o
4 17 1 41.927 42.285 2.367 35.418 o
4 17 2 16.270 18.432 1.960 60.629 o
4 17 3 17.906 19.954 2.288 46.119 o
4 17 4 67.262 70.266 2.596 25.410 o
4 17 5 83.090 82.769 2.845 20.538 o
4 17 6 21.251 22.341 1.920 59.203 o
4 17 7 2.096 1.790 1.771 88.626 o
4 17 8 147.186 117.285 6.326 5.529 o
4 18 0 18.558 22.341 2.387 42.451 o
4 18 1 30.449 28.866 2.626 33.452 o
4 18 2 6.676 6.824 1.970 68.019 o
4 18 3 81.207 70.982 3.123 18.931 o
4 18 4 46.309 49.337 3.561 18.422 o
5 0 1 194.157 204.561 3.143 9.490 o
5 0 2 78.263 81.436 1.333 39.312 o
5 0 3 131.552 127.829 2.019 19.099 o
5 0 4 48.113 54.589 0.965 71.393 o
5 0 5 6.940 7.420 0.338 618.179 o
5 0 6 0.107 0.199 0.189 6782.500 o
5 0 7 370.494 366.966 5.610 3.283 o
5 0 8 0.002 0.418 0.249 4180.840 o
5 0 9 4.916 5.869 0.418 667.534 o
5 0 10 8.535 9.997 0.577 366.613 o
5 0 11 30.273 29.762 0.766 126.686 o
5 0 12 6.472 6.754 0.567 445.232 o
5 0 13 4.384 5.869 0.627 454.897 o
5 0 14 32.591 33.243 0.945 104.428 o
5 0 15 171.820 166.364 2.755 12.068 o
5 0 16 4.950 4.735 0.736 367.783 o
5 0 17 4.862 5.521 1.144 184.068 o
5 0 18 3.673 3.840 1.393 135.101 o
5 0 19 4.619 4.407 1.900 74.749 o
5 0 20 36.288 30.607 7.609 4.782 o
5 1 0 139.301 139.497 2.178 17.071 o
5 1 1 387.446 397.991 5.998 2.941 o
5 1 2 965.408 969.338 14.463 0.553 o
5 1 3 392.913 404.416 6.098 2.860 o
5 1 4 88.697 91.065 1.492 32.932 o
5 1 5 295.725 297.466 4.635 4.762 o
5 1 6 1.067 0.995 0.209 3075.060 o
5 1 7 304.189 299.893 4.615 4.668 o
5 1 8 187.556 179.783 2.815 10.905 o
5 1 9 28.921 28.588 0.686 138.846 o
5 1 10 138.058 134.852 2.228 17.150 o
5 1 11 67.621 67.749 1.293 46.572 o
5 1 12 2.001 1.174 0.368 1315.600 o
5 1 13 0.609 2.318 0.527 857.479 o
5 1 14 60.048 61.373 1.293 51.576 o
5 1 15 17.702 19.357 0.806 178.594 o
5 1 16 65.274 69.520 1.681 39.661 o
5 1 17 6.938 7.600 1.134 174.811 o
5 1 18 8.717 8.962 1.283 137.438 o
5 1 19 131.839 127.232 4.009 10.611 o
5 1 20 31.582 29.692 7.500 4.937 o
5 2 0 1185.440 1221.050 18.203 0.362 o
5 2 1 577.438 589.262 9.012 1.406 o
5 2 2 185.277 192.376 2.964 10.402 o
5 2 3 225.491 233.606 3.581 7.493 o
5 2 4 25.413 24.907 0.587 167.120 o
5 2 5 121.515 120.876 1.940 21.030 o
5 2 6 145.654 143.197 2.278 15.986 o
5 2 7 24.780 23.326 0.547 177.817 o
5 2 8 252.322 249.193 3.949 6.337 o
5 2 9 286.604 273.125 4.218 5.357 o
5 2 10 144.432 143.973 2.348 15.766 o
5 2 11 120.908 118.509 1.979 21.002 o
5 2 12 147.781 141.407 2.357 15.574 o
5 2 13 87.072 84.192 1.522 33.850 o
5 2 14 22.979 23.246 0.746 159.656 o
5 2 15 17.667 19.228 1.074 136.059 o
5 2 16 125.591 130.346 3.054 14.413 o
5 2 17 11.792 15.498 1.532 95.166 o
5 2 18 59.571 60.468 2.706 25.678 o
5 2 19 6.147 5.650 2.318 50.546 o
5 3 0 142.891 137.647 2.178 16.846 o
5 3 1 370.467 382.931 5.849 3.136 o
5 3 2 681.679 687.548 10.305 1.061 o
5 3 3 69.558 70.574 1.214 46.633 o
5 3 4 401.825 401.800 6.068 2.831 o
5 3 5 1033.220 993.141 14.831 0.511 o
5 3 6 232.099 230.701 4.138 6.640 o
5 3 7 18.151 18.541 0.726 193.090 o
5 3 8 152.769 149.713 3.074 12.410 o
5 3 9 37.838 39.828 1.074 84.576 o
5 3 10 23.056 21.744 0.865 146.172 o
5 3 11 2.697 1.482 0.458 897.817 o
5 3 12 193.734 188.596 3.531 8.980 o
5 3 13 234.279 233.019 4.297 6.383 o
5 3 14 6.047 6.545 0.875 267.584 o
5 3 15 25.105 27.116 1.293 93.145 o
5 3 16 16.632 20.083 1.333 105.892 o
5 3 17 33.600 37.839 1.880 51.779 o
5 3 18 44.989 45.030 2.467 32.623 o
5 3 19 27.387 31.045 2.596 34.415 o
5 4 0 59.081 63.124 1.094 56.458 o
5 4 1 516.409 527.948 8.107 1.722 o
5 4 2 247.088 246.995 3.800 6.622 o
5 4 3 177.413 178.410 2.775 11.472 o
5 4 4 912.685 887.026 14.672 0.587 o
5 4 5 594.209 596.901 10.345 1.220 o
5 4 6 116.044 112.670 2.208 20.445 o
5 4 7 209.370 206.092 3.750 7.938 o
5 4 8 97.346 94.039 1.950 26.171 o
5 4 9 26.524 26.797 0.965 120.075 o
5 4 10 19.068 19.695 0.885 159.351 o
5 4 11 273.194 264.382 4.814 5.073 o
5 4 12 5.468 6.058 0.726 356.401 o
5 4 13 90.480 87.942 1.950 27.842 o
5 4 14 275.041 266.431 5.401 4.558 o
5 4 15 26.032 28.220 1.333 88.386 o
5 4 16 2.565 4.765 1.204 178.124 o
5 4 17 118.054 122.010 3.133 14.721 o
5 4 18 3.531 2.348 1.930 73.886 o
5 4 19 6.934 6.386 2.477 44.275 o
5 5 0 179.540 184.557 2.875 10.998 o
5 5 1 33.610 35.441 0.796 111.185 o
5 5 2 747.137 745.082 11.489 0.884 o
5 5 3 137.658 138.413 2.218 17.078 o
5 5 4 50.328 50.183 0.935 72.406 o
5 5 5 35.636 35.133 0.965 96.854 o
5 5 6 149.404 144.640 2.735 13.906 o
5 5 7 209.117 198.055 3.621 8.263 o
5 5 8 123.888 123.443 2.447 17.759 o
5 5 9 369.206 365.285 6.525 2.923 o
5 5 10 56.164 56.668 1.403 51.926 o
5 5 11 153.821 148.589 2.984 12.684 o
5 5 12 74.350 71.260 1.671 36.901 o
5 5 13 69.347 70.713 1.810 36.075 o
5 5 14 100.937 101.967 2.427 21.135 o
5 5 15 4.489 7.003 1.034 215.376 o
5 5 16 37.439 41.967 1.711 55.173 o
5 5 17 55.602 58.588 2.457 29.809 o
5 5 18 44.248 45.110 2.855 26.492 o
5 5 19 35.912 36.744 3.392 21.082 o
5 6 0 306.263 300.748 4.794 4.517 o
5 6 1 12.497 14.165 0.517 307.660 o
5 6 2 959.155 970.482 14.513 0.554 o
5 6 3 38.400 36.128 0.776 103.206 o
5 6 4 104.782 105.548 1.761 25.677 o
5 6 5 239.780 232.184 3.631 7.126 o
5 6 6 37.085 37.580 0.985 91.906 o
5 6 7 68.264 64.914 1.502 42.811 o
5 6 8 17.867 19.964 0.865 166.379 o
5 6 9 469.716 445.070 7.878 1.993 o
5 6 10 157.260 152.896 2.924 12.603 o
5 6 11 161.708 151.891 2.934 12.377 o
5 6 12 32.019 32.706 1.243 85.258 o
5 6 13 13.975 14.254 0.995 167.613 o
5 6 14 41.333 41.032 1.542 59.668 o
5 6 15 8.387 9.559 1.273 139.210 o
5 6 16 115.579 112.819 3.183 14.888 o
5 6 17 49.394 52.600 2.417 32.036 o
5 6 18 6.684 6.406 2.139 58.463 o
5 7 0 81.241 81.635 1.472 36.413 o
5 7 1 497.987 492.636 7.500 1.924 o
5 7 2 763.812 739.780 11.111 0.896 o
5 7 3 83.194 84.590 1.482 35.320 o
5 7 4 42.231 43.618 0.945 83.784 o
5 7 5 11.923 12.334 0.477 341.985 o
5 7 6 19.501 19.377 0.826 167.906 o
5 7 7 78.981 78.502 1.711 34.134 o
5 7 8 10.179 11.141 0.716 275.618 o
5 7 9 82.628 80.153 1.800 31.892 o
5 7 10 35.083 35.541 1.144 86.287 o
5 7 11 68.865 68.237 1.761 37.376 o
5 7 12 237.947 221.331 4.506 6.165 o
5 7 13 84.372 81.675 2.029 28.602 o
5 7 14 13.437 16.671 1.442 101.389 o
5 7 15 84.002 82.978 2.735 21.377 o
5 7 16 48.526 53.316 2.338 33.553 o
5 7 17 59.885 64.745 2.865 23.527 o
5 7 18 7.225 6.316 2.775 35.598 o
5 8 0 116.626 118.380 1.989 21.459 o
5 8 1 257.609 253.968 3.969 6.183 o
5 8 2 102.737 98.983 1.721 26.913 o
5 8 3 450.309 430.895 6.615 2.385 o
5 8 4 130.452 129.560 2.149 18.459 o
5 8 5 35.781 37.560 0.875 100.379 o
5 8 6 122.617 113.953 2.268 19.326 o
5 8 7 41.784 42.782 1.174 74.152 o
5 8 8 31.818 32.398 1.025 100.588 o
5 8 9 57.769 59.523 1.631 44.958 o
5 8 10 148.395 141.556 3.024 12.996 o
5 8 11 92.691 90.558 2.178 24.987 o
5 8 12 11.669 11.638 0.995 181.529 o
5 8 13 0.116 1.751 0.945 309.728 o
5 8 14 97.118 96.993 2.835 18.761 o
5 8 15 11.924 13.399 1.621 87.888 o
5 8 16 61.293 62.985 2.745 24.835 o
5 8 17 74.471 76.373 3.034 19.980 o
5 8 18 22.908 24.181 5.938 7.839 o
5 9 0 31.167 31.751 0.865 114.372 o
5 9 1 274.775 267.854 4.218 5.560 o
5 9 2 117.807 116.599 2.009 21.297 o
5 9 3 35.609 37.291 0.895 99.630 o
5 9 4 194.325 187.571 3.004 10.066 o
5 9 5 107.632 107.050 1.840 24.484 o
5 9 6 25.091 23.763 0.666 161.164 o
5 9 7 10.031 9.798 0.756 267.962 o
5 9 8 29.926 30.338 1.025 105.239 o
5 9 9 12.473 12.842 0.895 198.860 o
5 9 10 50.631 50.501 1.681 48.286 o
5 9 11 92.364 84.639 2.298 24.310 o
5 9 12 62.482 60.727 1.960 36.547 o
5 9 13 89.314 86.151 2.517 22.575 o
5 9 14 16.197 16.631 1.721 75.207 o
5 9 15 1.431 1.761 1.731 93.279 o
5 9 16 50.078 54.450 2.536 29.794 o
5 9 17 31.487 28.349 2.994 26.856 o
5 10 0 529.194 511.297 7.968 1.734 o
5 10 1 39.722 39.718 1.044 84.054 o
5 10 2 153.621 155.562 2.765 13.252 o
5 10 3 47.779 47.726 1.054 71.511 o
5 10 4 34.085 35.571 0.915 102.136 o
5 10 5 83.533 82.361 1.522 35.014 o
5 10 6 49.075 49.715 1.104 67.771 o
5 10 7 57.389 54.231 1.343 53.513 o
5 10 8 34.679 34.675 1.273 79.675 o
5 10 9 120.986 118.191 2.984 15.381 o
5 10 10 94.597 93.771 2.556 21.238 o
5 10 11 20.305 20.242 1.363 97.754 o
5 10 12 23.505 24.509 1.422 86.583 o
5 10 13 149.673 138.960 3.561 11.199 o
5 10 14 9.576 10.992 1.721 82.661 o
5 10 15 26.858 27.862 2.049 50.329 o
5 10 16 24.859 23.962 2.636 34.594 o
5 11 0 41.985 42.285 1.015 81.557 o
5 11 1 103.298 105.548 1.920 24.615 o
5 11 2 5.837 6.107 0.627 419.840 o
5 11 3 95.157 94.159 1.711 28.854 o
5 11 4 78.911 80.143 1.522 36.600 o
5 11 5 30.575 27.275 0.935 114.179 o
5 11 6 210.671 205.496 3.621 8.128 o
5 11 7 243.273 228.125 5.192 5.288 o
5 11 8 78.491 74.364 2.119 29.231 o
5 11 9 0.251 1.034 1.005 276.975 o
5 11 10 13.478 13.926 1.223 130.643 o
5 11 11 16.758 18.263 1.373 102.928 o
5 11 12 59.465 61.294 2.278 31.690 o
5 11 13 3.085 6.933 1.721 90.234 o
5 11 14 139.442 139.985 4.158 9.756 o
5 11 15 80.448 75.279 3.004 19.777 o
5 11 16 0.212 11.757 5.272 10.228 o
5 12 0 193.829 191.401 3.123 9.764 o
5 12 1 168.176 164.802 2.765 12.255 o
5 12 2 64.509 63.442 1.303 48.709 o
5 12 3 10.451 10.484 0.686 287.771 o
5 12 4 57.482 59.692 1.383 51.053 o
5 12 5 290.642 276.458 4.993 4.664 o
5 12 6 10.226 9.151 0.676 301.385 o
5 12 7 56.725 56.230 1.383 52.281 o
5 12 8 85.052 86.907 2.497 23.213 o
5 12 9 15.082 13.966 1.283 119.255 o
5 12 10 29.975 32.776 1.731 60.644 o
5 12 11 73.263 70.594 2.427 26.574 o
5 12 12 11.103 12.633 1.681 83.924 o
5 12 13 66.923 64.725 2.586 25.934 o
5 12 14 58.320 60.199 2.815 24.513 o
5 12 15 38.029 42.623 4.218 14.248 o
5 13 0 14.358 13.647 0.786 213.804 o
5 13 1 41.076 43.021 1.174 74.688 o
5 13 2 209.354 201.964 3.531 8.360 o
5 13 3 80.190 83.316 1.741 32.860 o
5 13 4 54.920 54.510 1.353 54.479 o
5 13 5 199.296 202.482 3.840 8.073 o
5 13 6 79.856 78.810 1.800 32.664 o
5 13 7 22.734 23.962 0.975 130.640 o
5 13 8 82.758 82.491 2.467 24.054 o
5 13 9 65.563 69.749 2.447 27.519 o
5 13 10 18.308 19.755 1.999 57.460 o
5 13 11 12.969 15.348 1.751 76.002 o
5 13 12 50.322 52.978 2.586 29.097 o
5 13 13 78.513 73.300 2.934 20.618 o
5 13 14 6.019 4.237 3.541 22.358 o
5 14 0 177.581 177.286 3.472 9.782 o
5 14 1 23.863 26.350 1.094 113.060 o
5 14 2 27.953 31.393 1.293 87.244 o
5 14 3 32.187 31.761 1.403 76.022 o
5 14 4 101.333 109.487 2.984 16.989 o
5 14 5 24.601 25.773 1.303 93.826 o
5 14 6 23.710 26.847 1.412 85.868 o
5 14 7 162.359 154.855 3.442 10.779 o
5 14 8 30.159 32.447 1.989 50.369 o
5 14 9 4.402 8.525 2.009 66.282 o
5 14 10 42.997 41.648 2.586 31.109 o
5 14 11 26.323 29.244 2.656 33.484 o
5 14 12 56.091 51.197 2.944 23.720 o
5 15 0 159.818 157.770 3.213 11.480 o
5 15 1 1.027 2.119 1.303 162.276 o
5 15 2 32.180 34.387 1.721 59.433 o
5 15 3 12.617 15.030 1.243 128.426 o
5 15 4 50.377 52.401 1.890 42.665 o
5 15 5 8.017 10.703 1.343 127.483 o
5 15 6 7.500 7.381 1.303 138.618 o
5 15 7 0.518 0.875 1.442 135.642 o
5 15 8 6.608 6.386 1.860 75.734 o
5 15 9 1.162 1.542 1.850 82.159 o
5 15 10 146.709 137.647 4.844 7.944 o
5 15 11 48.880 50.252 3.103 22.647 o
5 16 0 7.776 11.817 1.582 96.886 o
5 16 1 23.453 23.893 1.790 63.981 o
5 16 2 118.645 117.773 3.074 15.099 o
5 16 3 39.466 43.568 1.820 50.169 o
5 16 4 2.294 3.491 1.661 99.109 o
5 16 5 11.792 14.274 1.820 72.419 o
5 16 6 33.786 33.094 1.930 50.925 o
5 16 7 118.353 106.921 2.954 16.073 o
5 16 8 15.484 18.024 2.596 37.743 o
5 16 9 91.926 83.217 4.009 12.728 o
5 17 0 48.574 47.616 2.159 37.730 o
5 17 1 4.560 5.312 1.781 84.111 o
5 17 2 5.365 5.471 1.681 92.684 o
5 17 3 24.822 22.898 2.218 45.994 o
5 17 4 6.082 7.231 1.860 75.804 o
5 17 5 62.019 62.298 2.467 28.354 o
5 17 6 16.784 16.492 2.149 52.230 o
5 17 7 11.436 14.005 2.218 51.653 o
5 18 0 4.544 7.420 2.606 40.549 o
5 18 1 85.498 74.175 3.173 18.123 o
5 18 2 1.146 2.298 2.188 58.882 o
5 18 3 22.127 22.351 3.064 27.081 o
6 0 0 1530.660 1500.380 31.612 0.166 o
6 0 1 394.213 407.271 6.157 2.825 o
6 0 2 21.426 23.137 0.547 194.515 o
6 0 3 570.412 573.446 8.624 1.483 o
6 0 4 279.141 278.198 4.257 5.391 o
6 0 5 56.733 58.578 1.054 60.421 o
6 0 6 19.007 20.033 0.537 219.291 o
6 0 7 0.183 0.269 0.209 5340.740 o
6 0 8 1.062 1.761 0.348 1567.000 o
6 0 9 164.578 160.605 2.606 13.029 o
6 0 10 45.880 46.105 0.965 77.586 o
6 0 11 15.283 16.651 0.666 228.033 o
6 0 12 48.115 50.640 1.084 68.885 o
6 0 13 22.260 22.301 0.736 165.404 o
6 0 14 93.059 99.072 1.950 26.459 o
6 0 15 0.705 1.870 0.597 701.553 o
6 0 16 6.148 6.416 0.955 235.284 o
6 0 17 5.411 6.386 1.154 177.703 o
6 0 18 169.892 170.940 3.591 9.851 o
6 0 19 176.704 160.724 3.849 9.191 o
6 1 0 247.089 246.020 3.760 6.678 o
6 1 1 157.391 161.410 2.517 13.703 o
6 1 2 907.570 926.725 13.856 0.609 o
6 1 3 12.310 14.304 0.468 326.335 o
6 1 4 437.265 446.612 6.764 2.366 o
6 1 5 465.275 461.383 6.973 2.186 o
6 1 6 3.304 3.511 0.388 915.726 o
6 1 7 306.913 303.593 4.675 4.577 o
6 1 8 195.270 189.720 2.994 10.013 o
6 1 9 33.851 34.655 0.776 112.850 o
6 1 10 132.291 133.071 2.208 17.827 o
6 1 11 54.996 56.290 1.134 60.131 o
6 1 12 47.733 49.775 1.064 70.293 o
6 1 13 20.506 20.759 0.756 172.363 o
6 1 14 1.081 1.989 0.577 718.182 o
6 1 15 85.136 83.774 1.731 31.806 o
6 1 16 95.772 101.241 2.238 23.305 o
6 1 17 10.702 11.956 1.154 151.456 o
6 1 18 6.348 5.829 2.039 64.188 o
6 1 19 27.997 27.235 2.646 33.582 o
6 2 0 1074.990 1114.460 16.651 0.433 o
6 2 1 627.891 627.160 9.420 1.250 o
6 2 2 449.154 466.724 7.052 2.213 o
6 2 3 6.388 7.222 0.388 600.063 o
6 2 4 201.195 199.766 3.103 9.414 o
6 2 5 326.057 322.254 4.924 4.138 o
6 2 6 169.300 168.035 2.686 12.348 o
6 2 7 124.595 123.303 2.168 19.233 o
6 2 8 244.774 240.251 3.750 6.791 o
6 2 9 37.823 38.704 0.826 99.197 o
6 2 10 337.486 327.277 5.003 3.969 o
6 2 11 81.453 79.119 1.442 37.128 o
6 2 12 3.709 4.148 0.666 454.387 o
6 2 13 8.666 10.434 0.796 261.807 o
6 2 14 46.723 48.482 1.333 61.767 o
6 2 15 6.653 7.928 1.303 139.945 o
6 2 16 15.560 13.488 1.164 135.211 o
6 2 17 22.911 23.186 1.790 64.498 o
6 2 18 17.943 21.018 2.079 53.841 o
6 2 19 35.574 38.853 2.934 26.714 o
6 3 0 12.420 14.364 0.487 317.617 o
6 3 1 878.971 898.794 13.438 0.647 o
6 3 2 188.461 188.974 2.964 10.345 o
6 3 3 1072.250 1081.990 16.383 0.444 o
6 3 4 312.305 309.800 4.725 4.455 o
6 3 5 489.516 478.084 7.202 2.030 o
6 3 6 349.927 349.230 5.332 3.612 o
6 3 7 296.073 286.484 5.103 4.477 o
6 3 8 72.450 71.062 1.522 39.959 o
6 3 9 67.582 64.825 1.452 44.050 o
6 3 10 20.293 20.909 0.836 160.638 o
6 3 11 40.526 38.535 1.124 79.781 o
6 3 12 5.936 6.038 0.816 299.246 o
6 3 13 11.752 13.399 0.925 193.698 o
6 3 14 22.823 23.913 1.154 111.174 o
6 3 15 112.209 117.494 2.815 16.895 o
6 3 16 54.065 53.684 1.930 40.417 o
6 3 17 78.790 86.659 3.044 19.132 o
6 3 18 19.405 20.372 2.109 52.183 o
6 3 19 25.401 25.554 2.686 33.309 o
6 4 0 424.566 425.305 6.446 2.550 o
6 4 1 159.326 158.864 2.517 13.663 o
6 4 2 72.974 73.877 1.273 43.491 o
6 4 3 211.983 212.011 3.312 8.523 o
6 4 4 127.107 132.484 2.129 18.743 o
6 4 5 727.444 707.950 10.623 0.977 o
6 4 6 210.534 207.396 3.780 7.845 o
6 4 7 86.675 88.956 1.989 27.995 o
6 4 8 35.078 34.337 1.034 93.788 o
6 4 9 78.637 78.741 1.880 31.878 o
6 4 10 29.898 29.523 1.044 104.371 o
6 4 11 98.650 97.202 2.029 25.000 o
6 4 12 70.691 71.917 1.761 36.373 o
6 4 13 354.513 341.372 7.609 2.630 o
6 4 14 98.160 95.859 2.348 22.426 o
6 4 15 8.240 10.832 1.293 134.749 o
6 4 16 150.683 148.857 3.511 11.127 o
6 4 17 28.323 35.073 2.109 46.546 o
6 4 18 6.248 8.017 2.845 33.964 o
6 4 19 33.105 34.854 3.621 19.064 o
6 5 0 3.852 3.840 0.378 871.842 o
6 5 1 163.159 166.682 2.706 12.638 o
6 5 2 54.276 56.579 1.064 62.536 o
6 5 3 236.120 236.918 3.700 7.063 o
6 5 4 739.921 721.100 10.803 0.946 o
6 5 5 34.805 33.014 0.716 116.675 o
6 5 6 133.519 131.062 2.517 16.327 o
6 5 7 175.702 174.720 3.273 10.367 o
6 5 8 334.756 325.198 5.819 3.562 o
6 5 9 52.564 54.569 1.412 54.017 o
6 5 10 103.985 98.993 2.089 23.607 o
6 5 11 88.495 80.004 1.751 31.241 o
6 5 12 118.709 120.369 2.706 16.903 o
6 5 13 17.823 19.616 1.124 128.560 o
6 5 14 78.964 78.174 2.009 30.178 o
6 5 15 43.733 51.337 1.870 45.594 o
6 5 16 20.036 21.207 1.452 89.772 o
6 5 17 23.018 28.220 2.656 34.111 o
6 5 18 2.866 1.790 2.944 32.571 o
6 5 19 90.113 77.835 8.127 3.966 o
6 6 0 13.326 12.374 0.577 288.178 o
6 6 1 535.721 535.578 8.157 1.661 o
6 6 2 319.302 309.283 4.765 4.361 o
6 6 3 59.145 56.648 1.084 58.679 o
6 6 4 162.938 165.877 2.676 12.761 o
6 6 5 40.234 40.504 0.875 91.661 o
6 6 6 42.446 41.250 1.084 78.354 o
6 6 7 240.445 231.587 4.257 6.339 o
6 6 8 146.101 141.148 2.755 14.129 o
6 6 9 110.171 107.627 2.188 21.527 o
6 6 10 86.860 84.659 1.840 30.043 o
6 6 11 35.858 38.197 1.273 76.860 o
6 6 12 39.928 38.624 1.303 71.619 o
6 6 13 60.629 62.746 1.800 39.823 o
6 6 14 93.068 92.358 2.348 23.262 o
6 6 15 57.791 58.489 2.258 32.610 o
6 6 16 14.537 18.432 1.711 76.465 o
6 6 17 98.000 95.939 3.700 13.672 o
6 6 18 21.334 21.714 2.994 28.329 o
6 7 0 27.925 29.781 0.756 133.435 o
6 7 1 322.928 325.964 5.023 4.091 o
6 7 2 64.149 63.462 1.223 50.607 o
6 7 3 11.688 13.448 0.547 311.161 o
6 7 4 121.525 121.821 2.009 20.559 o
6 7 5 69.328 67.202 1.243 46.912 o
6 7 6 39.861 37.848 1.074 83.406 o
6 7 7 166.937 162.972 3.113 11.358 o
6 7 8 70.046 67.799 1.621 39.522 o
6 7 9 73.889 74.404 1.761 35.209 o
6 7 10 77.546 70.117 1.711 35.572 o
6 7 11 18.731 18.880 0.995 145.057 o
6 7 12 55.114 55.664 1.711 44.787 o
6 7 13 12.159 12.603 0.975 182.021 o
6 7 14 30.644 33.482 1.621 65.094 o
6 7 15 9.652 10.514 1.472 107.483 o
6 7 16 3.782 5.013 1.830 80.585 o
6 7 17 4.623 7.779 2.318 50.684 o
6 7 18 32.614 38.744 3.531 19.825 o
6 8 0 3.737 3.571 0.517 643.547 o
6 8 1 167.288 162.674 2.646 12.706 o
6 8 2 7.420 8.355 0.557 414.036 o
6 8 3 50.058 50.382 1.054 68.443 o
6 8 4 96.804 100.356 1.761 27.487 o
6 8 5 48.743 50.302 1.005 71.347 o
6 8 6 76.121 72.733 1.641 36.667 o
6 8 7 262.567 257.161 4.715 5.339 o
6 8 8 34.666 33.452 1.104 90.498 o
6 8 9 14.205 13.836 0.816 206.757 o
6 8 10 16.447 17.477 1.005 152.296 o
6 8 11 14.508 14.105 1.034 158.551 o
6 8 12 8.700 8.843 1.343 127.971 o
6 8 13 43.095 42.991 1.751 50.984 o
6 8 14 19.948 21.187 1.562 81.447 o
6 8 15 13.010 12.314 1.781 74.973 o
6 8 16 25.164 28.220 2.218 45.105 o
6 8 17 29.085 30.905 2.994 26.978 o
6 9 0 249.694 241.255 3.810 6.616 o
6 9 1 70.227 70.982 1.353 43.728 o
6 9 2 5.992 6.525 0.557 467.987 o
6 9 3 42.065 41.748 0.975 83.655 o
6 9 4 15.236 15.995 0.657 233.075 o
6 9 5 1.312 1.731 0.428 1136.280 o
6 9 6 127.140 121.025 2.099 19.478 o
6 9 7 77.172 77.338 1.731 34.448 o
6 9 8 181.389 175.207 3.810 8.946 o
6 9 9 1.996 1.781 0.796 394.869 o
6 9 10 4.252 4.934 0.816 324.568 o
6 9 11 155.681 148.131 3.621 10.635 o
6 9 12 50.321 53.187 1.979 40.473 o
6 9 13 10.195 10.345 1.452 109.207 o
6 9 14 62.807 61.005 2.407 29.173 o
6 9 15 57.867 64.039 2.566 27.477 o
6 9 16 46.093 47.238 2.924 25.224 o
6 9 17 17.487 22.500 3.810 18.445 o
6 10 0 26.299 26.578 0.816 136.020 o
6 10 1 8.916 9.480 0.647 328.939 o
6 10 2 14.418 16.253 0.796 203.763 o
6 10 3 162.785 162.684 2.815 12.428 o
6 10 4 108.299 108.731 1.970 23.287 o
6 10 5 245.901 241.394 3.820 6.675 o
6 10 6 121.965 115.545 2.109 20.264 o
6 10 7 69.059 67.789 1.999 33.462 o
6 10 8 80.478 78.104 2.586 23.412 o
6 10 9 31.576 33.352 1.422 74.748 o
6 10 10 45.546 48.661 1.870 45.426 o
6 10 11 21.282 24.261 1.323 97.396 o
6 10 12 59.044 63.283 2.248 32.059 o
6 10 13 13.278 14.851 1.601 87.580 o
6 10 14 128.189 119.901 3.432 12.949 o
6 10 15 1.244 1.691 1.860 81.183 o
6 10 16 6.607 10.514 2.905 32.432 o
6 11 0 126.484 122.547 2.248 18.645 o
6 11 1 33.921 36.108 0.995 96.731 o
6 11 2 248.132 239.733 4.078 6.347 o
6 11 3 76.381 76.841 1.482 38.432 o
6 11 4 268.227 253.878 4.257 5.721 o
6 11 5 32.164 31.681 0.885 110.981 o
6 11 6 85.264 78.502 1.661 33.261 o
6 11 7 19.649 18.422 1.144 123.438 o
6 11 8 107.609 101.062 2.676 18.771 o
6 11 9 55.937 54.579 1.790 42.822 o
6 11 10 50.412 48.691 1.731 47.381 o
6 11 11 115.816 115.008 3.163 14.909 o
6 11 12 12.746 13.229 1.512 97.337 o
6 11 13 14.090 15.826 1.830 69.796 o
6 11 14 36.854 36.177 2.278 39.260 o
6 11 15 71.019 60.359 3.273 18.874 o
6 12 0 60.981 61.602 1.343 49.888 o
6 12 1 88.239 87.773 1.721 30.809 o
6 12 2 151.306 145.823 2.646 14.087 o
6 12 3 119.122 117.275 2.168 20.115 o
6 12 4 7.641 8.037 0.736 309.455 o
6 12 5 24.729 25.823 0.895 132.485 o
6 12 6 11.928 12.314 0.776 236.402 o
6 12 7 0.036 0.398 0.796 446.847 o
6 12 8 19.810 21.058 1.303 103.496 o
6 12 9 41.369 38.764 1.691 54.749 o
6 12 10 95.665 88.141 2.676 20.466 o
6 12 11 21.000 21.943 1.741 68.779 o
6 12 12 76.953 71.450 2.795 22.127 o
6 12 13 29.776 30.050 2.218 43.516 o
6 12 14 20.064 23.773 2.696 34.089 o
6 13 0 23.066 23.495 1.034 123.653 o
6 13 1 66.781 66.745 1.641 40.363 o
6 13 2 4.946 3.879 0.766 353.914 o
6 13 3 155.089 150.409 3.014 12.479 o
6 13 4 10.656 13.777 1.034 172.476 o
6 13 5 0.668 0.875 0.706 536.411 o
6 13 6 28.629 30.189 1.124 99.550 o
6 13 7 13.203 13.757 1.204 134.409 o
6 13 8 0.490 1.422 1.243 180.733 o
6 13 9 39.288 38.246 2.168 41.112 o
6 13 10 100.594 100.007 3.531 14.290 o
6 13 11 100.455 94.875 3.830 12.987 o
6 13 12 13.101 14.045 2.447 42.916 o
6 13 13 10.813 10.892 2.427 44.489 o
6 14 0 558.005 528.655 9.360 1.447 o
6 14 1 52.580 55.644 1.562 49.598 o
6 14 2 11.276 11.668 0.905 205.449 o
6 14 3 26.931 30.955 1.373 83.192 o
6 14 4 32.183 32.835 1.373 77.246 o
6 14 5 37.003 40.196 1.611 59.669 o
6 14 6 17.824 19.446 1.263 111.999 o
6 14 7 32.721 26.499 1.363 80.299 o
6 14 8 13.966 14.881 2.218 50.666 o
6 14 9 32.801 37.192 2.765 29.847 o
6 14 10 103.554 100.515 3.989 12.081 o
6 14 11 0.121 0.796 2.208 58.508 o
6 14 12 5.613 8.992 2.497 43.612 o
6 15 0 5.391 7.749 1.333 137.733 o
6 15 1 13.473 16.960 1.313 115.720 o
6 15 2 254.315 245.552 5.103 5.145 o
6 15 3 38.818 42.941 1.751 52.889 o
6 15 4 66.636 69.629 2.208 30.622 o
6 15 5 45.172 44.503 1.751 49.781 o
6 15 6 3.206 3.680 1.034 232.384 o
6 15 7 2.730 5.003 1.134 196.932 o
6 15 8 109.299 105.090 3.621 13.337 o
6 15 9 90.662 87.335 3.362 16.104 o
6 15 10 76.500 71.997 3.481 16.610 o
6 15 11 30.216 20.212 3.720 18.698 o
6 16 0 1.474 1.233 1.462 129.866 o
6 16 1 26.243 31.562 2.009 51.321 o
6 16 2 78.135 81.954 2.348 25.968 o
6 16 3 43.509 45.020 1.960 44.327 o
6 16 4 23.503 25.395 1.800 63.022 o
6 16 5 230.855 221.938 4.894 5.809 o
6 16 6 10.090 7.540 1.572 97.722 o
6 16 7 1.276 3.054 1.572 111.863 o
6 16 8 23.048 20.183 2.765 32.438 o
6 16 9 6.908 13.011 3.700 20.251 o
6 17 0 12.604 14.344 1.979 62.390 o
6 17 1 103.254 96.824 3.253 15.715 o
6 17 2 1.522 2.755 1.601 107.745 o
6 17 3 38.662 37.162 2.477 34.316 o
6 17 4 70.790 69.808 2.735 23.469 o
6 17 5 9.568 8.893 1.890 70.917 o
6 17 6 7.190 11.509 2.178 55.338 o
6 18 0 0.031 8.206 2.905 33.409 o
6 18 1 8.850 18.780 6.267 7.177 o
7 0 1 569.795 551.344 8.296 1.550 o
7 0 2 9.005 9.360 0.418 455.971 o
7 0 3 181.822 182.239 2.895 10.903 o
7 0 4 471.344 475.607 7.271 2.075 o
7 0 5 221.056 221.868 3.472 7.899 o
7 0 6 1.466 1.492 0.298 1798.800 o
7 0 7 310.281 305.533 4.695 4.518 o
7 0 8 0.151 0.736 0.259 3439.430 o
7 0 9 0.918 1.621 0.338 1693.360 o
7 0 10 7.005 8.137 0.547 432.137 o
7 0 11 10.473 10.196 0.547 349.653 o
7 0 12 14.581 15.876 0.647 240.821 o
7 0 13 112.287 116.599 2.049 21.702 o
7 0 14 169.850 163.529 2.706 12.377 o
7 0 15 27.791 29.443 1.094 103.783 o
7 0 16 71.089 72.544 1.800 35.547 o
7 0 17 64.500 69.162 1.900 36.018 o
7 0 18 8.393 7.122 1.582 98.891 o
7 0 19 12.331 11.996 2.417 44.312 o
[truncated: 90,030 more chars]
