# Supplementary material for: Towards improved accuracy of Hirshfeld atom refinement with an alternative electron density partition
Source: IUCrJ. 2025 Jan 1;12(Pt 1):74–87. doi: 10.1107/S2052252524011242 (PMC11707693; doi:10.1107/S2052252524011242)
Supplement: Supplementary file 1 [file m-12-00074-sup1.zip › cif_checkcif/NAC_H2O/MP2/1.25.cif]

data_1.25
# start Validation Reply Form
_vrf_PLAT183_1.25
;
PROBLEM: Missing _cell_measurement_reflns_used Value ....     Please Do !  
RESPONSE: This is rerefinement of structure from https://doi.org/10.1107/S2053273314010626
          the information was not included in the original publication
;
_vrf_PLAT184_1.25
;
PROBLEM: Missing _cell_measurement_theta_min Value ......     Please Do !  
RESPONSE: This is rerefinement of structure from https://doi.org/10.1107/S2053273314010626
          the information was not included in the original publication
;
_vrf_PLAT185_1.25
;
PROBLEM: Missing _cell_measurement_theta_max Value ......     Please Do !  
RESPONSE: This is rerefinement of structure from https://doi.org/10.1107/S2053273314010626
          the information was not included in the original publication
;
# end Validation Reply Form
_audit_creation_date               2024-02-28
_audit_creation_method
;
Olex2 1.3
(compiled 2020.07.31 svn.rc2a77460 for OlexSys, GUI svn.r6145)
;
_audit_contact_author_address      ?
_audit_contact_author_email        ?
_audit_contact_author_name         ''
_audit_contact_author_phone        ?
_publ_contact_author_id_orcid      ?
_publ_section_references
;
Bourhis, L.J., Dolomanov, O.V., Gildea, R.J., Howard, J.A.K., Puschmann, H.
 (2015). Acta Cryst. A71, 59-75.

Dolomanov, O.V., Bourhis, L.J., Gildea, R.J, Howard, J.A.K. & Puschmann, H.
 (2009), J. Appl. Cryst. 42, 339-341.
;
_chemical_formula_moiety           'C7 H11 N O4, H2 O'
_chemical_formula_sum              'C7 H13 N O5'
_chemical_formula_weight           191.185
_chemical_absolute_configuration   unk
loop_
  _atom_type_symbol
  _atom_type_scat_dispersion_real
  _atom_type_scat_dispersion_imag
  _atom_type_scat_source
  _atom_type_scat_dispersion_source
 H 0.00000 0.00000
 'NoSpherA2 (<-magic spell for checkCif) like software DiSCaMB'
 'Henke, Gullikson and Davis, At. Data and Nucl. Data Tables, 1993, 54, 2'
 C 0.00347 0.00161
 'NoSpherA2 (<-magic spell for checkCif) like software DiSCaMB'
 'Henke, Gullikson and Davis, At. Data and Nucl. Data Tables, 1993, 54, 2'
 O 0.01158 0.00611
 'NoSpherA2 (<-magic spell for checkCif) like software DiSCaMB'
 'Henke, Gullikson and Davis, At. Data and Nucl. Data Tables, 1993, 54, 2'
 N 0.00653 0.00323
 'NoSpherA2 (<-magic spell for checkCif) like software DiSCaMB'
 'Henke, Gullikson and Davis, At. Data and Nucl. Data Tables, 1993, 54, 2'

_space_group_crystal_system        'orthorhombic'
_space_group_IT_number             19
_space_group_name_H-M_alt          'P 21 21 21'
_space_group_name_Hall             ' P 2ac 2ab'
loop_
  _space_group_symop_id
  _space_group_symop_operation_xyz
 1 x,y,z
 2 x+1/2,-y+1/2,-z
 3 -x,y+1/2,-z+1/2
 4 -x+1/2,-y,z+1/2

_symmetry_Int_Tables_number        19
_cell_length_a                     9.854(3)
_cell_length_b                     9.249(3)
_cell_length_c                     10.144(2)
_cell_angle_alpha                  90
_cell_angle_beta                   90
_cell_angle_gamma                  90
_cell_volume                       924.5(5)
_cell_formula_units_Z              4
_cell_measurement_temperature      9(2)
_exptl_absorpt_coefficient_mu      0.061
_exptl_crystal_density_diffrn      1.374
_exptl_crystal_F_000               408.077
_exptl_crystal_size_max            0.34
_exptl_crystal_size_mid            0.28
_exptl_crystal_size_min            0.28
_exptl_crystal_description        rectangular      
_exptl_crystal_colour             colourless            
_diffrn_measurement_device_type   'Huber type 512 four-circle diffractometer and a 165 mm MAR CCD detector'
_diffrn_reflns_av_R_equivalents    0.0000
_diffrn_reflns_av_unetI/netI       0.0258
_diffrn_reflns_Laue_measured_fraction_full  1.0000
_diffrn_reflns_Laue_measured_fraction_max  0.9991
_diffrn_reflns_limit_h_max         20
_diffrn_reflns_limit_h_min         -20
_diffrn_reflns_limit_k_max         18
_diffrn_reflns_limit_k_min         0
_diffrn_reflns_limit_l_max         20
_diffrn_reflns_limit_l_min         0
_diffrn_reflns_number              8275
_diffrn_reflns_point_group_measured_fraction_full  1.0000
_diffrn_reflns_point_group_measured_fraction_max  0.9984
_diffrn_reflns_theta_full          18.0568
_diffrn_reflns_theta_max           31.88
_diffrn_reflns_theta_min           2.09
_diffrn_ambient_temperature        9(2)
_diffrn_measured_fraction_theta_full  1.0000
_diffrn_measured_fraction_theta_max  0.9991
_diffrn_radiation_type             synchrotron
_diffrn_radiation_wavelength       0.5166
_reflns_Friedel_coverage           0.998
_reflns_limit_h_max                20
_reflns_limit_h_min                -20
_reflns_limit_k_max                18
_reflns_limit_k_min                -18
_reflns_limit_l_max                20
_reflns_limit_l_min                -20
_reflns_number_gt                  7877
_reflns_number_total               8275
_reflns_threshold_expression       I>=2u(I)
_computing_molecular_graphics      'Olex2 1.3 (Dolomanov et al., 2009)'
_computing_publication_material    'Olex2 1.3 (Dolomanov et al., 2009)'
_computing_structure_refinement    'olex2.refine 1.3 (Bourhis et al., 2015)'
_computing_data_collection        'XDS (Kabsch, 1991)'   
_refine_diff_density_max           0.2481
_refine_diff_density_min           -0.1947
_refine_diff_density_rms           0.0532
_refine_ls_abs_structure_details  
 'Flack, H. D. (1983). Acta Cryst. A39, 876-881.'
_refine_ls_abs_structure_Flack     0.5(6)
_refine_ls_d_res_high              0.4890
_refine_ls_d_res_low               7.0681
_refine_ls_goodness_of_fit_ref     1.0790
_refine_ls_hydrogen_treatment      refall
_refine_ls_matrix_type             full
_refine_ls_number_constraints      0
_refine_ls_number_parameters       235
_refine_ls_number_reflns           8275
_refine_ls_number_restraints       0
_refine_ls_R_factor_all            0.0270
_refine_ls_R_factor_gt             0.0245
_refine_ls_restrained_S_all        1.0790
_refine_ls_shift/su_max            0.0004
_refine_ls_shift/su_mean           0.0000
_refine_ls_structure_factor_coef   Fsqd
_refine_ls_weighting_details      
 'w=1/[\s^2^(Fo^2^)+(0.0143P)^2^+0.0566P] where P=(Fo^2^+2Fc^2^)/3'
_refine_ls_weighting_scheme        calc
_refine_ls_wR_factor_gt            0.0477
_refine_ls_wR_factor_ref           0.0483
_refine_special_details
;
Aspherical atom refinement in Olex2
with DiSCaMB generated form factors
Exponential Hirshfeld Atom Refinement 
with exponent parameter n = 1.25
using Gaussian16 generated electron density 
calculated with MP2
using cc-pVTZ basis set and charges 
simulating the crystal field.
;
loop_
  _atom_site_label
  _atom_site_type_symbol
  _atom_site_fract_x
  _atom_site_fract_y
  _atom_site_fract_z
  _atom_site_U_iso_or_equiv
  _atom_site_adp_type
  _atom_site_occupancy
  _atom_site_refinement_flags_posn
 O1 O 0.57868(2) 1.11473(3) 0.77183(2) 0.00754(3) Uani 1.000000 .
 O2 O 0.79425(2) 1.11860(3) 0.84045(2) 0.00653(3) Uani 1.000000 .
 O3 O 0.84071(2) 1.20554(3) 0.55091(2) 0.00704(3) Uani 1.000000 .
 O4 O 0.78340(2) 0.69412(3) 0.51515(2) 0.00645(3) Uani 1.000000 .
 O5 O 0.90008(3) 0.45974(3) 0.43048(3) 0.01083(4) Uani 1.000000 .
 N1 N 0.87821(3) 0.97795(3) 0.61459(3) 0.00488(3) Uani 1.000000 .
 C1 C 0.69672(3) 1.07605(3) 0.76141(3) 0.00470(4) Uani 1.000000 .
 C2 C 0.73844(3) 0.96432(3) 0.66018(3) 0.00473(4) Uani 1.000000 .
 C3 C 0.73468(3) 0.81113(3) 0.71984(3) 0.00646(4) Uani 1.000000 .
 C4 C 0.84128(3) 0.73016(3) 0.63964(3) 0.00556(4) Uani 1.000000 .
 C5 C 0.95444(3) 0.84210(3) 0.62490(3) 0.00644(4) Uani 1.000000 .
 C6 C 0.91993(3) 1.10151(3) 0.55823(3) 0.00502(4) Uani 1.000000 .
 C7 C 1.06211(3) 1.10712(4) 0.50529(3) 0.00816(4) Uani 1.000000 .
 H1 H 0.7572(11) 1.1872(11) 0.9056(10) 0.020(2) Uani 1.000000 .
 H2 H 0.8320(10) 0.6123(11) 0.4786(9) 0.0176(19) Uani 1.000000 .
 H3 H 0.6698(8) 0.9750(9) 0.5767(7) 0.0171(16) Uani 1.000000 .
 H4 H 0.7652(9) 0.8148(9) 0.8222(7) 0.0196(18) Uani 1.000000 .
 H5 H 0.6355(8) 0.7610(9) 0.7129(8) 0.0200(18) Uani 1.000000 .
 H6 H 0.8762(8) 0.6308(8) 0.6889(8) 0.0165(16) Uani 1.000000 .
 H7 H 1.0195(8) 0.8437(9) 0.7118(9) 0.024(2) Uani 1.000000 .
 H8 H 1.0143(8) 0.8251(8) 0.5377(7) 0.0156(16) Uani 1.000000 .
 H9 H 1.1342(9) 1.0652(11) 0.5751(9) 0.031(2) Uani 1.000000 .
 H10 H 1.0893(8) 1.2162(9) 0.4782(10) 0.027(2) Uani 1.000000 .
 H11 H 1.0707(10) 1.0415(11) 0.4191(9) 0.031(2) Uani 1.000000 .
 H12 H 0.8811(11) 0.3699(11) 0.4751(10) 0.023(2) Uani 1.000000 .
 H13 H 0.9572(10) 0.4411(10) 0.3582(9) 0.0176(19) Uani 1.000000 .

loop_
  _atom_site_aniso_label
  _atom_site_aniso_U_11
  _atom_site_aniso_U_22
  _atom_site_aniso_U_33
  _atom_site_aniso_U_12
  _atom_site_aniso_U_13
  _atom_site_aniso_U_23
 O1 0.00532(7) 0.00962(8) 0.00768(8) 0.00186(6) -0.00014(6) -0.00243(7)
 O2 0.00596(7) 0.00794(8) 0.00570(7) -0.00000(6) -0.00070(6) -0.00175(6)
 O3 0.00721(8) 0.00509(7) 0.00884(8) 0.00115(6) 0.00102(6) 0.00184(6)
 O4 0.00855(8) 0.00524(7) 0.00555(7) 0.00070(6) -0.00044(6) -0.00039(6)
 O5 0.01334(10) 0.00633(8) 0.01281(10) 0.00111(7) 0.00587(8) 0.00004(7)
 N1 0.00497(7) 0.00389(7) 0.00579(8) 0.00029(6) 0.00094(6) 0.00056(6)
 C1 0.00498(8) 0.00483(8) 0.00430(8) 0.00031(7) 0.00014(7) -0.00035(7)
 C2 0.00514(8) 0.00480(8) 0.00425(8) -0.00001(7) 0.00038(7) -0.00033(7)
 C3 0.00868(9) 0.00508(9) 0.00561(9) -0.00031(8) 0.00221(8) 0.00020(8)
 C4 0.00751(9) 0.00415(8) 0.00501(9) 0.00068(7) 0.00012(7) 0.00034(7)
 C5 0.00579(9) 0.00560(9) 0.00792(10) 0.00099(7) -0.00020(8) 0.00012(8)
 C6 0.00506(8) 0.00482(8) 0.00516(8) -0.00024(7) 0.00046(7) 0.00046(7)
 C7 0.00594(9) 0.00891(10) 0.00962(10) -0.00119(8) 0.00185(8) 0.00011(9)
 H1 0.024(6) 0.021(5) 0.015(5) -0.007(4) -0.009(4) 0.000(4)
 H2 0.015(5) 0.026(5) 0.011(4) -0.004(4) -0.004(4) -0.005(4)
 H3 0.018(4) 0.023(4) 0.010(3) -0.004(3) 0.001(3) 0.002(3)
 H4 0.026(5) 0.014(4) 0.019(4) 0.007(4) 0.002(3) -0.004(3)
 H5 0.018(4) 0.013(4) 0.028(5) -0.008(3) 0.005(4) 0.008(4)
 H6 0.018(4) 0.012(3) 0.020(4) 0.003(3) -0.007(3) 0.001(3)
 H7 0.024(4) 0.016(4) 0.032(5) -0.002(3) -0.010(4) 0.007(4)
 H8 0.014(4) 0.015(4) 0.018(4) 0.001(3) 0.004(3) -0.002(3)
 H9 0.015(4) 0.044(6) 0.034(5) -0.000(4) -0.002(4) 0.010(5)
 H10 0.009(4) 0.020(4) 0.052(6) 0.001(3) 0.008(4) 0.007(4)
 H11 0.026(5) 0.035(5) 0.032(5) -0.011(4) 0.018(4) -0.014(4)
 H12 0.021(5) 0.026(5) 0.021(5) 0.002(4) 0.008(4) 0.001(4)
 H13 0.023(5) 0.013(4) 0.017(4) -0.005(4) 0.004(4) -0.002(4)

loop_
  _geom_bond_atom_site_label_1
  _geom_bond_atom_site_label_2
  _geom_bond_distance
  _geom_bond_site_symmetry_2
  _geom_bond_publ_flag
 O1 C1 1.2215(5) . ?
 O2 C1 1.3120(4) . ?
 O2 H1 0.986(10) . ?
 O3 C6 1.2412(5) . ?
 O4 C4 1.4251(4) . ?
 O4 H2 0.969(9) . ?
 O5 H12 0.965(9) . ?
 O5 H13 0.940(8) . ?
 N1 C2 1.4583(5) . ?
 N1 C5 1.4676(5) . ?
 N1 C6 1.3424(5) . ?
 C1 C2 1.5138(5) . ?
 C2 C3 1.5411(6) . ?
 C2 H3 1.088(7) . ?
 C3 C4 1.5252(5) . ?
 C3 H4 1.081(7) . ?
 C3 H5 1.084(7) . ?
 C4 C5 1.5289(5) . ?
 C4 H6 1.101(7) . ?
 C5 H7 1.090(8) . ?
 C5 H8 1.075(7) . ?
 C6 C7 1.5013(6) . ?
 C7 H9 1.075(8) . ?
 C7 H10 1.079(8) . ?
 C7 H11 1.068(8) . ?

loop_
  _geom_angle_atom_site_label_1
  _geom_angle_atom_site_label_2
  _geom_angle_atom_site_label_3
  _geom_angle
  _geom_angle_site_symmetry_1
  _geom_angle_site_symmetry_3
  _geom_angle_publ_flag
 H1 O2 C1 109.3(6) . . ?
 H2 O4 C4 108.9(5) . . ?
 H13 O5 H12 108.9(8) . . ?
 C5 N1 C2 112.76(2) . . ?
 C6 N1 C2 119.86(2) . . ?
 C6 N1 C5 127.05(3) . . ?
 O2 C1 O1 123.84(3) . . ?
 C2 C1 O1 121.15(3) . . ?
 C2 C1 O2 114.85(2) . . ?
 C1 C2 N1 114.37(2) . . ?
 C3 C2 N1 103.10(2) . . ?
 C3 C2 C1 110.78(2) . . ?
 H3 C2 N1 109.4(4) . . ?
 H3 C2 C1 107.3(4) . . ?
 H3 C2 C3 112.0(4) . . ?
 C4 C3 C2 103.02(2) . . ?
 H4 C3 C2 110.0(4) . . ?
 H4 C3 C4 109.6(4) . . ?
 H5 C3 C2 112.9(4) . . ?
 H5 C3 C4 112.1(4) . . ?
 H5 C3 H4 109.1(6) . . ?
 C3 C4 O4 108.17(2) . . ?
 C5 C4 O4 111.33(2) . . ?
 C5 C4 C3 102.82(2) . . ?
 H6 C4 O4 109.4(4) . . ?
 H6 C4 C3 112.5(4) . . ?
 H6 C4 C5 112.4(4) . . ?
 C4 C5 N1 102.32(2) . . ?
 H7 C5 N1 110.3(4) . . ?
 H7 C5 C4 111.1(4) . . ?
 H8 C5 N1 110.3(4) . . ?
 H8 C5 C4 112.4(4) . . ?
 H8 C5 H7 110.2(6) . . ?
 N1 C6 O3 119.52(3) . . ?
 C7 C6 O3 122.60(3) . . ?
 C7 C6 N1 117.88(3) . . ?
 H9 C7 C6 111.6(5) . . ?
 H10 C7 C6 110.8(4) . . ?
 H10 C7 H9 109.9(7) . . ?
 H11 C7 C6 110.3(5) . . ?
 H11 C7 H9 106.4(8) . . ?
 H11 C7 H10 107.7(7) . . ?

loop_
  _geom_torsion_atom_site_label_1
  _geom_torsion_atom_site_label_2
  _geom_torsion_atom_site_label_3
  _geom_torsion_atom_site_label_4
  _geom_torsion
  _geom_torsion_site_symmetry_1
  _geom_torsion_site_symmetry_2
  _geom_torsion_site_symmetry_3
  _geom_torsion_site_symmetry_4
  _geom_torsion_publ_flag
 O1 C1 C2 N1 151.95(3) . . . . ?
 O1 C1 C2 C3 -92.07(3) . . . . ?
 O2 C1 C2 N1 -32.46(3) . . . . ?
 O2 C1 C2 C3 83.52(3) . . . . ?
 O3 C6 N1 C2 3.29(3) . . . . ?
 O3 C6 N1 C5 176.12(3) . . . . ?
 O4 C4 C3 C2 -77.93(2) . . . . ?
 O4 C4 C5 N1 80.81(2) . . . . ?
 N1 C2 C3 C4 -29.21(2) . . . . ?
 N1 C5 C4 C3 -34.80(2) . . . . ?
 C1 C2 C3 C4 -151.99(3) . . . . ?
 C2 C3 C4 C5 39.93(2) . . . . ?

loop_
  _diffrn_refln_index_h
  _diffrn_refln_index_k
  _diffrn_refln_index_l
  _diffrn_refln_intensity_net
  _diffrn_refln_intensity_u
 1 0 0 0.23 0.05
 2 0 0 3358.72 71.09
 3 0 0 0.32 0.12
 4 0 0 293.9 6.25
 5 0 0 0.14 0.19
 6 0 0 1508.37 31.78
 7 0 0 0.4 0.31
 8 0 0 233.61 5.17
 9 0 0 0.05 0.36
 10 0 0 0.44 0.35
 11 0 0 0.99 0.47
 12 0 0 6.04 0.78
 13 0 0 1.92 0.65
 14 0 0 94.05 2.35
 15 0 0 1.13 0.77
 16 0 0 16.93 2.04
 17 0 0 2.82 1.94
 18 0 0 0.56 1.86
 19 0 0 2.65 2.38
 20 0 0 9.13 3.57
 0 1 0 1.21 0.12
 1 1 0 5952.39 89.25
 2 1 0 308.28 4.7
 3 1 0 730.95 10.87
 4 1 0 772.23 11.5
 5 1 0 140.24 2.19
 6 1 0 247.33 3.78
 7 1 0 0.75 0.23
 8 1 0 0.41 0.21
 9 1 0 6.31 0.46
 10 1 0 10.87 0.52
 11 1 0 0.68 0.35
 12 1 0 14.73 0.75
 13 1 0 8.86 0.59
 14 1 0 96.49 1.77
 15 1 0 0.98 0.58
 16 1 0 1.73 0.95
 17 1 0 118.45 3.26
 18 1 0 3.91 1.4
 19 1 0 20.35 1.96
 20 1 0 18.03 2.74
 0 2 0 4.67 0.24
 1 2 0 34.13 0.59
 2 2 0 1178.89 17.55
 3 2 0 2010.36 30.04
 4 2 0 555.35 8.32
 5 2 0 1227.55 18.3
 6 2 0 1120.4 16.74
 7 2 0 171.67 2.7
 8 2 0 61.13 1.15
 9 2 0 18.63 0.64
 10 2 0 346.22 5.34
 11 2 0 94.76 1.69
 12 2 0 33.06 0.9
 13 2 0 263.07 4.15
 14 2 0 46.81 1.2
 15 2 0 1.01 0.61
 16 2 0 216.88 5.03
 17 2 0 1.88 1.25
 18 2 0 70.47 2.46
 19 2 0 17.47 1.98
 20 2 0 11.55 4.34
 0 3 0 3.35 0.39
 1 3 0 160 2.45
 2 3 0 53.84 0.9
 3 3 0 670.92 10.03
 4 3 0 256.6 3.9
 5 3 0 138.38 2.19
 6 3 0 14.44 0.49
 7 3 0 50.96 1
 8 3 0 236.22 3.69
 9 3 0 84.35 1.53
 10 3 0 76.12 1.44
 11 3 0 56.79 1.17
 12 3 0 10.94 0.63
 13 3 0 48.69 1.15
 14 3 0 113.48 2.03
 15 3 0 27.35 1.08
 16 3 0 1.74 0.95
 17 3 0 22.69 1.6
 18 3 0 58.3 2.39
 19 3 0 71.1 2.67
 0 4 0 390.96 8.37
 1 4 0 555.16 8.32
 2 4 0 846.74 12.61
 3 4 0 3463.44 51.78
 4 4 0 517.25 7.77
 5 4 0 63.46 1.1
 6 4 0 427.57 6.48
 7 4 0 0.43 0.26
 8 4 0 1116.55 16.72
 9 4 0 170.82 2.88
 10 4 0 72.67 1.4
 11 4 0 5.29 0.57
 12 4 0 15.59 0.72
 13 4 0 7.4 0.59
 14 4 0 174.31 3.3
 15 4 0 20.09 1.01
 16 4 0 17.22 1.27
 17 4 0 13.07 1.62
 18 4 0 74.83 2.47
 19 4 0 27.49 2.18
 0 5 0 0.15 0.2
 1 5 0 140.43 2.24
 2 5 0 58.5 1.02
 3 5 0 2.39 0.3
 4 5 0 1115.14 16.62
 5 5 0 185.54 2.89
 6 5 0 3.86 0.38
 7 5 0 8.84 0.49
 8 5 0 17.35 0.62
 9 5 0 1099.28 16.5
 10 5 0 5.16 0.59
 11 5 0 160.55 2.76
 12 5 0 18.16 0.74
 13 5 0 12.01 0.7
 14 5 0 51.57 1.31
 15 5 0 326.24 5.87
 16 5 0 74.4 2.32
 17 5 0 16.92 1.65
 18 5 0 1.21 2.02
 19 5 0 51.18 2.73
 0 6 0 3.49 0.6
 1 6 0 10.5 0.39
 2 6 0 31.12 0.68
 3 6 0 72.3 1.26
 4 6 0 168.03 2.64
 5 6 0 302.35 4.82
 6 6 0 12.44 0.58
 7 6 0 21.05 0.66
 8 6 0 423.02 6.43
 9 6 0 95 1.74
 10 6 0 54.82 1.12
 11 6 0 107.87 1.91
 12 6 0 115.6 2.01
 13 6 0 483.01 8.54
 14 6 0 98.55 2.18
 15 6 0 247.15 5.1
 16 6 0 2.42 1.12
 17 6 0 5.67 1.6
 18 6 0 63.06 2.62
 19 6 0 12.69 2.66
 0 7 0 0.89 0.35
 1 7 0 24.63 0.64
 2 7 0 117.92 1.94
 3 7 0 94.06 1.6
 4 7 0 143.53 2.36
 5 7 0 82.07 1.48
 6 7 0 29.94 0.76
 7 7 0 15.45 0.64
 8 7 0 0.8 0.34
 9 7 0 2.06 0.33
 10 7 0 139.64 2.38
 11 7 0 43.08 1.02
 12 7 0 70.47 1.62
 13 7 0 43.74 1.23
 14 7 0 266.44 4.92
 15 7 0 1.24 1.01
 16 7 0 68.24 2.29
 17 7 0 26.24 1.85
 18 7 0 41.43 2.62
 0 8 0 13.34 0.81
 1 8 0 1101.43 16.49
 2 8 0 415.56 6.32
 3 8 0 137.89 2.42
 4 8 0 231.82 3.78
 5 8 0 119.01 2
 6 8 0 3.59 0.52
 7 8 0 9.14 0.59
 8 8 0 91.23 1.64
 9 8 0 66.25 1.33
 10 8 0 1.79 0.46
 11 8 0 7.9 0.72
 12 8 0 0.41 0.57
 13 8 0 0.46 0.7
 14 8 0 49.69 1.41
 15 8 0 5.61 1.33
 16 8 0 21.86 1.93
 17 8 0 1.34 1.69
 18 8 0 19.05 2.43
 0 9 0 0.34 0.62
 1 9 0 59.99 1.2
 2 9 0 22.68 0.69
 3 9 0 131.61 2.2
 4 9 0 72.82 1.45
 5 9 0 31.92 0.87
 6 9 0 242.54 3.83
 7 9 0 128.63 2.15
 8 9 0 327.75 5.44
 9 9 0 232.88 3.68
 10 9 0 18.86 0.99
 11 9 0 41.04 1.32
 12 9 0 32.91 1.24
 13 9 0 11.55 1.03
 14 9 0 21.89 1.29
 15 9 0 145.2 3.94
 16 9 0 28.71 1.94
 17 9 0 21.99 2.01
 0 10 0 438.99 9.46
 1 10 0 0.63 0.39
 2 10 0 103.81 1.89
 3 10 0 69.7 1.36
 4 10 0 1.01 0.43
 5 10 0 514.02 8.01
 6 10 0 26.72 0.82
 7 10 0 4.34 0.64
 8 10 0 103.6 1.84
 9 10 0 160.82 3.04
 10 10 0 2.33 0.81
 11 10 0 3.49 0.89
 12 10 0 28.79 1.14
 13 10 0 2.68 1.01
 14 10 0 249.04 5.85
 15 10 0 5.83 1.6
 16 10 0 3.91 1.97
 17 10 0 25.17 3.34
 0 11 0 1.12 0.7
 1 11 0 34.58 0.94
 2 11 0 36.69 0.99
 3 11 0 107.59 1.89
 4 11 0 197.49 3.24
 5 11 0 42.51 1.02
 6 11 0 123.2 2.26
 7 11 0 5.08 0.65
 8 11 0 26.19 1.09
 9 11 0 15.1 0.96
 10 11 0 3.08 0.71
 11 11 0 9.01 0.82
 12 11 0 4.81 1.01
 13 11 0 58.23 1.77
 14 11 0 27.56 1.88
 15 11 0 1.41 1.89
 16 11 0 7.04 2.09
 0 12 0 403.65 8.76
 1 12 0 20.36 0.76
 2 12 0 104.66 1.91
 3 12 0 6.16 0.59
 4 12 0 14.73 0.76
 5 12 0 192.42 3.14
 6 12 0 61.93 1.35
 7 12 0 514.5 9.08
 8 12 0 27.74 1.22
 9 12 0 7.6 0.72
 10 12 0 5.11 1.08
 11 12 0 37.8 1.5
 12 12 0 61.25 1.97
 13 12 0 15.59 1.84
 14 12 0 10.79 2.14
 15 12 0 1.69 2.36
 0 13 0 0.69 0.92
 1 13 0 77.06 1.52
 2 13 0 79.86 1.54
 3 13 0 60.92 1.29
 4 13 0 3.89 0.67
 5 13 0 13.72 0.79
 6 13 0 23.62 1.04
 7 13 0 45.67 1.35
 8 13 0 58.54 1.59
 9 13 0 40.77 1.41
 10 13 0 11.33 1.3
 11 13 0 197.58 4.06
 12 13 0 0.66 1.39
 13 13 0 57.34 2.72
 14 13 0 33.91 2.75
 0 14 0 334.03 7.36
 1 14 0 18.48 0.92
 2 14 0 5.06 0.72
 3 14 0 51.93 1.24
 4 14 0 4.36 0.84
 5 14 0 178.23 3.49
 6 14 0 531.47 9.41
 7 14 0 36 1.31
 8 14 0 9.39 1.33
 9 14 0 65.15 1.89
 10 14 0 1.67 1.55
 11 14 0 162.26 4.48
 12 14 0 29.28 2.05
 13 14 0 54.59 2.85
 0 15 0 0.56 1.38
 1 15 0 7.36 1.03
 2 15 0 52.53 1.57
 3 15 0 4.21 0.89
 4 15 0 41.14 1.49
 5 15 0 158.61 3.23
 6 15 0 7.79 1.34
 7 15 0 58.56 2.23
 8 15 0 17.43 1.64
 9 15 0 4.55 1.53
 10 15 0 92.65 3.23
 11 15 0 12.32 2.43
 12 15 0 35.27 2.8
 0 16 0 35.25 2.29
 1 16 0 4.52 1.6
 2 16 0 111.52 3.18
 3 16 0 12.59 1.41
 4 16 0 83.68 2.55
 5 16 0 11.88 1.59
 6 16 0 1.24 1.47
 7 16 0 4.54 1.47
 8 16 0 5.33 1.53
 9 16 0 1.42 1.91
 10 16 0 50.04 2.98
 0 17 0 0.32 2.04
 1 17 0 30.27 2.02
 2 17 0 40.59 2.12
 3 17 0 6.13 1.54
 4 17 0 16.47 1.99
 5 17 0 47.87 2.17
 6 17 0 14.42 1.99
 7 17 0 16.78 2.33
 8 17 0 132.15 4.07
 0 18 0 11.33 2.72
 1 18 0 3.2 1.8
 2 18 0 148.68 4.28
 3 18 0 6.71 3.21
 4 18 0 22.46 2.4
 5 18 0 7.46 2.62
 6 18 0 8.25 2.92
 0 0 1 0.27 0.07
 1 0 1 96.59 1.46
 2 0 1 8097.05 126.13
 3 0 1 207.05 3.14
 4 0 1 26.06 0.52
 5 0 1 205.65 3.16
 6 0 1 409.44 6.19
 7 0 1 554.28 8.34
 8 0 1 0.54 0.23
 9 0 1 84.91 1.5
 10 0 1 0.54 0.3
 11 0 1 42.63 0.94
 12 0 1 10.9 0.63
 13 0 1 94.01 1.71
 14 0 1 94.02 1.71
 15 0 1 8.84 0.66
 16 0 1 2.46 0.86
 17 0 1 15.5 1.36
 18 0 1 73.34 2.58
 19 0 1 169.59 4.79
 20 0 1 7.35 2.94
 0 1 1 386.2 5.79
 -1 1 1 1002.57 16.7
 1 1 1 994.03 14.88
 -2 1 1 1709.17 25.56
 2 1 1 1693.9 25.31
 -3 1 1 586.33 8.76
 3 1 1 580.55 8.66
 -4 1 1 1628.55 24.32
 4 1 1 1575.7 23.46
 -5 1 1 404.39 6.1
 5 1 1 400.11 6.03
 -6 1 1 159.93 2.54
 6 1 1 162.27 2.53
 -7 1 1 89.82 1.51
 7 1 1 88.05 1.53
 -8 1 1 27.7 0.71
 8 1 1 28.71 0.7
 -9 1 1 755.12 11.4
 9 1 1 741.3 11.15
 -10 1 1 68.2 1.28
 10 1 1 66.2 1.27
 -11 1 1 38.29 0.94
 11 1 1 40.39 0.98
 -12 1 1 245.16 3.87
 12 1 1 245.56 3.94
 -13 1 1 12.39 0.69
 13 1 1 13.09 0.66
 -14 1 1 63.07 1.28
 14 1 1 63.86 1.35
 -15 1 1 118.24 2.25
 15 1 1 117.44 2.24
 -16 1 1 15.85 1.2
 16 1 1 14.81 1.33
 -17 1 1 83.18 2.49
 17 1 1 85.24 2.48
 -18 1 1 44.98 1.87
 18 1 1 44.84 1.97
 -19 1 1 17.21 1.76
 19 1 1 19.88 2.03
 -20 1 1 44.42 3.02
 20 1 1 43.06 3.06
 0 2 1 2849.5 42.81
 -1 2 1 544.99 8.37
 1 2 1 535.57 8.03
 -2 2 1 85.21 1.34
 2 2 1 85.46 1.34
 -3 2 1 746.7 11.15
 3 2 1 760.53 11.37
 -4 2 1 2263.35 33.78
 4 2 1 2295.47 34.26
 -5 2 1 607.63 9.09
 5 2 1 592.4 9.06
 -6 2 1 633.34 9.51
 6 2 1 630.5 9.47
 -7 2 1 24.42 0.61
 7 2 1 24.62 0.6
 -8 2 1 717.8 10.8
 8 2 1 706.44 10.62
 -9 2 1 73.23 1.32
 9 2 1 74.11 1.35
 -10 2 1 376.21 5.78
 10 2 1 377.57 5.81
 -11 2 1 30.55 0.83
 11 2 1 28.74 0.81
 -12 2 1 210.37 3.39
 12 2 1 206.25 3.3
 -13 2 1 57.67 1.24
 13 2 1 57.93 1.2
 -14 2 1 203.9 3.3
 14 2 1 201.74 3.27
 -15 2 1 150.17 2.98
 15 2 1 152.49 2.97
 -16 2 1 11.13 1.15
 16 2 1 9.99 1.04
 -17 2 1 17.22 1.49
 17 2 1 18.66 1.54
 -18 2 1 91.85 2.77
 18 2 1 94.26 2.84
 -19 2 1 19.96 2.06
 19 2 1 21.36 2.27
 -20 2 1 23.05 5.01
 20 2 1 17.02 7.63
 0 3 1 701.61 11.59
 -1 3 1 2403.18 36.88
 1 3 1 2483.37 37.14
 -2 3 1 993.74 14.84
 2 3 1 993.16 14.85
 -3 3 1 405.34 6.1
 3 3 1 408.6 6.14
 -4 3 1 296.97 4.51
 4 3 1 294.36 4.48
 -5 3 1 385.88 5.81
 5 3 1 384.97 5.88
 -6 3 1 911.43 13.77
 6 3 1 903.58 13.51
 -7 3 1 140.91 2.28
 7 3 1 136.22 2.18
 -8 3 1 104.19 1.83
 8 3 1 102.67 1.74
 -9 3 1 728.94 11
 9 3 1 719.81 10.84
 -10 3 1 9.08 0.55
 10 3 1 9.14 0.59
 -11 3 1 39.07 0.98
 11 3 1 36.82 0.91
 -12 3 1 28.4 0.87
 12 3 1 28.16 0.84
 -13 3 1 42.52 1.01
 13 3 1 43.55 1
 -14 3 1 53.13 1.29
 14 3 1 51.88 1.23
 -15 3 1 133.84 2.69
 15 3 1 131.53 2.66
 -16 3 1 3.04 0.93
 16 3 1 2.67 0.87
 -17 3 1 33.92 1.64
 17 3 1 32.81 1.74
 -18 3 1 42.33 1.97
 18 3 1 44.48 1.97
 -19 3 1 15.28 2.04
 19 3 1 18.49 2.64
 0 4 1 833.03 12.42
 -1 4 1 3538.94 53.24
 1 4 1 3637.78 60.52
 -2 4 1 897.54 13.43
 2 4 1 887.14 13.24
 -3 4 1 40.18 0.8
 3 4 1 41.91 0.78
 -4 4 1 385.61 5.84
 4 4 1 382.92 5.8
 -5 4 1 533.37 8.02
 5 4 1 530.76 8.15
 -6 4 1 161.02 2.57
 6 4 1 159.71 2.53
 -7 4 1 109.22 1.86
 7 4 1 110.07 1.83
 -8 4 1 104.39 1.79
 8 4 1 107.3 1.81
 -9 4 1 60.49 1.21
 9 4 1 61.88 1.21
 -10 4 1 79.71 1.47
 10 4 1 76.47 1.48
 -11 4 1 39.14 0.95
 11 4 1 38.95 0.94
 -12 4 1 22.95 0.78
 12 4 1 21.34 0.75
 -13 4 1 30.66 0.92
 13 4 1 31.17 0.88
 -14 4 1 20.43 0.9
 14 4 1 22.76 0.97
 -15 4 1 24.9 1.03
 15 4 1 23.89 1.12
 -16 4 1 2.88 0.85
 16 4 1 2.57 0.78
 -17 4 1 43.16 1.88
 17 4 1 41.98 1.79
 -18 4 1 30.23 2.13
 18 4 1 30.4 2.14
 -19 4 1 34.16 2.33
 19 4 1 35.18 2.41
 0 5 1 350.39 5.29
 -1 5 1 498.33 7.5
 1 5 1 518.38 7.81
 -2 5 1 361.54 5.47
 2 5 1 363.93 5.51
 -3 5 1 203.1 3.15
 3 5 1 200.83 3.11
 -4 5 1 347.26 5.27
 4 5 1 351.2 5.33
 -5 5 1 35.03 0.74
 5 5 1 35.63 0.8
 -6 5 1 165.59 2.62
 6 5 1 167.57 2.72
 -7 5 1 908.6 13.63
 7 5 1 897.32 13.46
 -8 5 1 46.61 0.97
 8 5 1 47.27 0.98
 -9 5 1 13.58 0.55
 9 5 1 13.8 0.63
 -10 5 1 121 2.06
 10 5 1 122.14 2.09
 -11 5 1 13.2 0.62
 11 5 1 13.99 0.65
 -12 5 1 60.58 1.26
 12 5 1 59.67 1.22
 -13 5 1 138.51 2.55
 13 5 1 136.72 2.49
 -14 5 1 54.5 1.45
 14 5 1 55.95 1.49
 -15 5 1 27.02 1.16
 15 5 1 25.15 1.07
 -16 5 1 57.83 1.95
 16 5 1 61.77 2.22
 -17 5 1 1.69 1.3
 17 5 1 2.02 1.42
 -18 5 1 1.15 1.59
 18 5 1 1.67 1.35
 -19 5 1 21.59 2.4
 19 5 1 15.82 2.52
 0 6 1 804.13 12.01
 -1 6 1 390.11 6.4
 1 6 1 384.02 5.81
 -2 6 1 216.14 3.36
 2 6 1 222.28 3.45
 -3 6 1 372.86 5.64
 3 6 1 365.62 5.58
 -4 6 1 133.31 2.16
 4 6 1 130.54 2.15
 -5 6 1 13.65 0.48
 5 6 1 14.24 0.52
 -6 6 1 535.24 8.12
 6 6 1 538.43 8.2
 -7 6 1 661.85 9.95
 7 6 1 649 9.79
 -8 6 1 9.09 0.57
 8 6 1 8.73 0.53
 -9 6 1 3.89 0.49
 9 6 1 3.65 0.52
 -10 6 1 81.66 1.51
 10 6 1 78.74 1.49
 -11 6 1 38.69 0.96
 11 6 1 39.94 1.01
 -12 6 1 3.64 0.54
 12 6 1 4.61 0.61
 -13 6 1 258.07 4.7
 13 6 1 269.25 4.94
 -14 6 1 129.02 2.65
 14 6 1 126.55 2.6
 -15 6 1 119.06 2.81
 15 6 1 110.83 2.67
 -16 6 1 52.29 2
 16 6 1 53.31 1.94
 -17 6 1 60.17 2.35
 17 6 1 63.84 2.38
 -18 6 1 36.58 2.37
 18 6 1 34.17 2.11
 -19 6 1 11.92 3.46
 19 6 1 7.77 3.06
 0 7 1 185.72 2.93
 -1 7 1 1115.18 16.67
 1 7 1 1127.46 16.84
 -2 7 1 95.3 1.61
 2 7 1 93.76 1.58
 -3 7 1 30.63 0.73
 3 7 1 31.23 0.76
 -4 7 1 378.89 5.77
 4 7 1 377.52 5.75
 -5 7 1 484.39 7.34
 5 7 1 495.26 7.54
 -6 7 1 325.43 5.16
 6 7 1 327.7 5.05
 -7 7 1 221.1 3.51
 7 7 1 221.8 3.5
 -8 7 1 1.32 0.34
 8 7 1 1.63 0.42
 -9 7 1 79.67 1.5
 9 7 1 76.91 1.47
 -10 7 1 105.44 1.85
 10 7 1 103.46 1.85
 -11 7 1 51.52 1.14
 11 7 1 51.8 1.14
 -12 7 1 24.96 0.94
 12 7 1 25.05 1.02
 -13 7 1 28.22 1.02
 13 7 1 29.16 1.1
 -14 7 1 87.67 1.98
 14 7 1 88.14 1.95
 -15 7 1 0.71 1.18
 15 7 1 2.38 1.08
 -16 7 1 63.02 2.47
 16 7 1 64.98 2.21
 -17 7 1 40.57 2.14
 17 7 1 35.01 2.15
 -18 7 1 9.76 2.13
 18 7 1 4.36 1.9
 0 8 1 1046.29 15.66
 -1 8 1 587.13 8.98
 1 8 1 599.74 9.17
 -2 8 1 105.53 1.82
 2 8 1 112.26 1.9
 -3 8 1 328.71 5.09
 3 8 1 333.93 5.13
 -4 8 1 85.99 1.57
 4 8 1 86.71 1.56
 -5 8 1 253.36 4.24
 5 8 1 255.32 3.99
 -6 8 1 163.51 2.66
 6 8 1 163.54 2.66
 -7 8 1 51.36 1.1
 7 8 1 50.81 1.08
 -8 8 1 47.63 1.04
 8 8 1 49.34 1.08
 -9 8 1 114.09 2
 9 8 1 115.31 2.02
 -10 8 1 40.75 0.97
 10 8 1 39.29 1
 -11 8 1 34.27 1.15
 11 8 1 30.54 1.04
 -12 8 1 7.31 0.79
 12 8 1 6.6 0.76
 -13 8 1 68.24 1.76
 13 8 1 66.81 1.68
 -14 8 1 5.77 0.94
 14 8 1 6.07 0.86
 -15 8 1 6.21 1.18
 15 8 1 5.5 1.27
 -16 8 1 5.38 1.52
 16 8 1 6.18 1.75
 -17 8 1 40.41 2.42
 17 8 1 45.92 2.72
 -18 8 1 41.19 3.13
 18 8 1 35.9 2.6
 0 9 1 88.02 1.58
 -1 9 1 216.31 3.43
 1 9 1 220.53 3.62
 -2 9 1 36.06 0.9
 2 9 1 35.53 0.88
 -3 9 1 60.03 1.2
 3 9 1 58.14 1.17
 -4 9 1 344.36 5.31
 4 9 1 327.32 5.13
 -5 9 1 270.21 4.21
 5 9 1 269.28 4.24
 -6 9 1 69.23 1.4
 6 9 1 71.36 1.36
 -7 9 1 38.19 0.96
 7 9 1 40.91 0.98
 -8 9 1 55.61 1.23
 8 9 1 55.7 1.23
 -9 9 1 0.99 0.4
 9 9 1 1.14 0.38
 -10 9 1 198.43 3.73
 10 9 1 189.41 3.55
 -11 9 1 20.63 0.96
 11 9 1 22.53 0.98
 -12 9 1 27.22 1.08
 12 9 1 27.37 1.05
 -13 9 1 62.3 1.63
 13 9 1 66.21 1.7
 -14 9 1 20.28 1.32
 14 9 1 22.09 1.3
 -15 9 1 29.63 1.82
 15 9 1 29.77 1.74
 -16 9 1 22.13 2.09
 16 9 1 23.73 2.12
 -17 9 1 12.37 2.17
 17 9 1 15.09 2.12
 0 10 1 89.74 1.74
 -1 10 1 76.96 1.43
 1 10 1 74.05 1.47
 -2 10 1 21.83 0.72
 2 10 1 22.07 0.69
 -3 10 1 35.88 0.94
 3 10 1 35.31 1
 -4 10 1 171.26 2.79
 4 10 1 169.88 2.92
 -5 10 1 39.04 0.97
 5 10 1 39.93 1.05
 -6 10 1 9.84 0.64
 6 10 1 9.53 0.65
 -7 10 1 119.78 2.11
 7 10 1 118.48 2.07
 -8 10 1 53.11 1.11
 8 10 1 52.41 1.17
 -9 10 1 35.61 1.05
 9 10 1 38.44 1.24
 -10 10 1 11.38 0.85
 10 10 1 11.68 0.87
 -11 10 1 87.58 1.98
 11 10 1 88.74 1.96
 -12 10 1 64.14 1.93
 12 10 1 66.37 1.66
 -13 10 1 18.85 1.16
 13 10 1 18.82 1.2
 -14 10 1 111.8 2.95
 14 10 1 107.15 2.79
 -15 10 1 5.7 1.66
 15 10 1 8.26 1.55
 -16 10 1 92.4 3.28
 16 10 1 98.23 3.43
 -17 10 1 10.59 3.19
 17 10 1 12.36 2.99
 0 11 1 28.69 0.92
 -1 11 1 128.42 2.2
 1 11 1 124.42 2.15
 -2 11 1 212.74 3.48
 2 11 1 217.83 3.51
 -3 11 1 125.15 2.18
 3 11 1 130.29 2.23
 -4 11 1 57.59 1.21
 4 11 1 57.85 1.26
 -5 11 1 105.26 1.93
 5 11 1 106.11 1.93
 -6 11 1 35.51 0.98
 6 11 1 36.3 1
 -7 11 1 83.92 1.6
 7 11 1 83.56 1.59
 -8 11 1 159.04 3.06
 8 11 1 164.88 3.18
 -9 11 1 52.39 1.4
 9 11 1 55.61 1.49
 -10 11 1 125.98 2.58
 10 11 1 130.8 2.75
 -11 11 1 76.35 1.85
 11 11 1 74.97 1.85
 -12 11 1 111.15 2.45
 12 11 1 113.24 2.49
 -13 11 1 15.39 1.37
 13 11 1 17.01 1.52
 -14 11 1 27.02 1.7
 14 11 1 23.09 1.85
 -15 11 1 65.32 2.65
 15 11 1 67.1 3
 -16 11 1 10.17 2.56
 16 11 1 9.28 2.43
 0 12 1 40.89 1.05
 -1 12 1 32.04 0.94
 1 12 1 30.38 0.87
 -2 12 1 215.24 3.47
 2 12 1 217.05 3.58
 -3 12 1 99.25 1.81
 3 12 1 94.71 1.73
 -4 12 1 16.27 0.77
 4 12 1 16.38 0.79
 -5 12 1 166.42 2.89
 5 12 1 165.68 2.78
 -6 12 1 89.96 1.81
 6 12 1 88.24 1.73
 -7 12 1 9.85 0.75
 7 12 1 8.4 0.72
 -8 12 1 114.07 2.37
 8 12 1 117.76 2.45
 -9 12 1 29.55 1.18
 9 12 1 29.43 1.22
 -10 12 1 20.54 1.05
 10 12 1 21.44 1.1
 -11 12 1 10.4 1.05
 11 12 1 11 1.21
 -12 12 1 5.58 1.17
 12 12 1 5.64 1.2
 -13 12 1 43.51 1.92
 13 12 1 44.85 1.97
 -14 12 1 62.35 2.75
 14 12 1 61.6 2.64
 -15 12 1 80.58 3.24
 15 12 1 80.85 3.02
 0 13 1 13.23 0.76
 -1 13 1 43.24 1.24
 1 13 1 40.46 1.09
 -2 13 1 45.92 1.1
 2 13 1 47.36 1.13
 -3 13 1 2.22 0.53
 3 13 1 2.55 0.56
 -4 13 1 192.45 3.13
 4 13 1 200.82 3.28
 -5 13 1 42.89 1.21
 5 13 1 43.25 1.18
 -6 13 1 66.97 1.62
 6 13 1 67.1 1.65
 -7 13 1 114.42 2.41
 7 13 1 109.63 2.46
 -8 13 1 73.67 1.81
 8 13 1 73.67 1.81
 -9 13 1 209.47 4.02
 9 13 1 210.42 4.08
 -10 13 1 28.72 1.55
 10 13 1 23.96 1.23
 -11 13 1 30.48 1.86
 11 13 1 31.2 1.66
 -12 13 1 94.53 2.71
 12 13 1 95.81 3.11
 -13 13 1 32.57 2.18
 13 13 1 27.69 1.98
 -14 13 1 73.5 3.27
 14 13 1 60.48 2.83
 0 14 1 29.35 1
 -1 14 1 25.08 0.92
 1 14 1 25.42 0.94
 -2 14 1 43.18 1.15
 2 14 1 42.69 1.13
 -3 14 1 7.8 0.84
 3 14 1 8.36 0.77
 -4 14 1 56.92 1.52
 4 14 1 56.61 1.5
 -5 14 1 26.72 1.15
 5 14 1 26.49 1.1
 -6 14 1 55.05 1.5
 6 14 1 55.94 1.57
 -7 14 1 3.73 1.11
 7 14 1 4.32 1.06
 -8 14 1 77.15 2.18
 8 14 1 79.86 2.24
 -9 14 1 27.87 1.64
 9 14 1 24.74 1.42
 -10 14 1 17.92 1.48
 10 14 1 15.86 1.45
 -11 14 1 22.39 1.92
 11 14 1 27.67 1.89
 -12 14 1 82.61 2.91
 12 14 1 83.83 3.06
 -13 14 1 97.17 3.58
 13 14 1 97.86 3.62
 0 15 1 8.02 0.89
 -1 15 1 14.64 1.08
 1 15 1 14.16 1
 -2 15 1 96.23 2.32
 2 15 1 100.45 2.46
 -3 15 1 143.57 3.23
 3 15 1 135.04 3.2
 -4 15 1 65.95 1.98
 4 15 1 60.7 1.83
 -5 15 1 4.67 1.08
 5 15 1 2.13 1.31
 -6 15 1 17.11 1.33
 6 15 1 17.05 1.32
 -7 15 1 135.13 3.21
 7 15 1 134.47 3.27
 -8 15 1 27.77 1.6
 8 15 1 28.13 1.54
 -9 15 1 15.17 1.56
 9 15 1 14.4 1.61
 -10 15 1 6.13 1.89
 10 15 1 5.2 1.83
 -11 15 1 21.58 2.69
 11 15 1 16.62 2.05
 -12 15 1 24.99 2.85
 12 15 1 26.22 2.86
 0 16 1 34.91 1.56
 -1 16 1 72.3 2.51
 1 16 1 70.74 2.36
 -2 16 1 83.12 2.84
 2 16 1 91.19 2.86
 -3 16 1 4.15 1.34
 3 16 1 5.06 1.18
 -4 16 1 74.82 2.47
 4 16 1 69.99 2.37
 -5 16 1 26.43 1.85
 5 16 1 24.02 1.8
 -6 16 1 27.66 2.02
 6 16 1 31.73 2.02
 -7 16 1 6.17 1.42
 7 16 1 5.26 1.49
 -8 16 1 8.19 1.65
 8 16 1 5.82 2.13
 -9 16 1 18.78 2.53
 9 16 1 16.86 2.24
 -10 16 1 6.01 2.47
 10 16 1 7.95 2.28
 0 17 1 108.81 3.6
 -1 17 1 19.18 1.82
 1 17 1 21.99 1.73
 -2 17 1 45.84 1.96
 2 17 1 46.1 2.22
 -3 17 1 53.53 2.48
 3 17 1 51.37 2.18
 -4 17 1 44.56 2.42
 4 17 1 42.51 2.38
 -5 17 1 4.02 1.81
 5 17 1 5.34 1.79
 -6 17 1 98.1 3.38
 6 17 1 97.34 3.27
 -7 17 1 78.07 3.1
 7 17 1 76.48 3
 -8 17 1 17.98 2.31
 8 17 1 14.9 2.46
 0 18 1 25.74 2.35
 -1 18 1 2.68 1.99
 1 18 1 0.62 1.82
 -2 18 1 25.11 2.19
 2 18 1 23.82 2.41
 -3 18 1 12.96 2.11
 3 18 1 12.86 2.4
 -4 18 1 29.29 2.61
 4 18 1 29.02 2.64
 -5 18 1 78.65 3.33
 5 18 1 74.57 3.19
 -6 18 1 13.73 5.13
 6 18 1 18.88 6.3
 0 0 2 665.89 14.14
 1 0 2 1884.24 28.51
 2 0 2 891.22 13.35
 3 0 2 173.6 2.66
 4 0 2 964.27 14.38
 5 0 2 81.87 1.34
 6 0 2 23.26 0.55
 7 0 2 9.41 0.42
 8 0 2 3.41 0.4
 9 0 2 633.28 9.56
 10 0 2 12.95 0.59
 11 0 2 314.42 4.91
 12 0 2 1.13 0.45
 13 0 2 8.18 0.57
 14 0 2 17.86 0.79
 15 0 2 29.29 1.08
 16 0 2 51.11 1.83
 17 0 2 20.74 1.46
 18 0 2 134.55 3.47
 19 0 2 21.26 2.16
 20 0 2 6.77 3.82
 0 1 2 4420.12 67.03
 -1 1 2 4582.16 80.33
 1 1 2 4718.44 82.7
 -2 1 2 864.5 12.95
 2 1 2 878.4 13.29
 -3 1 2 22.71 0.44
 3 1 2 22.37 0.44
 -4 1 2 831.16 12.4
 4 1 2 787.48 11.77
 -5 1 2 1013.66 15.14
 5 1 2 974.5 14.54
 -6 1 2 935.84 13.98
 6 1 2 931.66 13.93
 -7 1 2 54.78 1.03
 7 1 2 54.36 0.98
 -8 1 2 515.24 7.81
 8 1 2 516.26 7.8
 -9 1 2 198.79 3.16
 9 1 2 197.34 3.13
 -10 1 2 408.67 6.26
 10 1 2 400.24 6.11
 -11 1 2 38.19 0.95
 11 1 2 38.86 0.89
 -12 1 2 64.78 1.31
 12 1 2 67.66 1.39
 -13 1 2 102.31 1.84
 13 1 2 102.87 1.85
 -14 1 2 111.77 2.06
 14 1 2 109.77 2.02
 -15 1 2 1.12 0.59
 15 1 2 1.12 0.58
 -16 1 2 49.7 1.56
 16 1 2 52.91 1.69
 -17 1 2 17.33 1.32
 17 1 2 18.56 1.33
 -18 1 2 12.39 1.77
 18 1 2 12.98 1.55
 -19 1 2 66.81 2.76
 19 1 2 68.92 3.01
 -20 1 2 15.42 4.2
 20 1 2 21.79 5.6
 0 2 2 198.1 3
 -1 2 2 3059.01 46.06
 1 2 2 3007.49 46.51
 -2 2 2 1177 17.57
 2 2 2 1195.78 17.86
 -3 2 2 224.8 3.43
 3 2 2 228.22 3.47
 -4 2 2 305.81 4.62
 4 2 2 303.9 4.59
 -5 2 2 194.31 3
 5 2 2 193.4 2.98
 -6 2 2 456.37 6.89
 6 2 2 469.21 7.09
 -7 2 2 761.65 11.43
 7 2 2 766 11.47
 -8 2 2 78.98 1.39
 8 2 2 79.76 1.5
 -9 2 2 226.76 3.54
 9 2 2 224.77 3.54
 -10 2 2 85.85 1.55
 10 2 2 84.83 1.52
 -11 2 2 90.94 1.64
 11 2 2 91.43 1.65
 -12 2 2 27.17 0.83
 12 2 2 26.6 0.81
 -13 2 2 81.46 1.52
 13 2 2 81.74 1.63
 -14 2 2 260.75 4.41
 14 2 2 264.99 4.49
 -15 2 2 171.54 3.29
 15 2 2 170.59 3.3
 -16 2 2 10.19 1
 16 2 2 7.92 1
 -17 2 2 142.6 3.76
 17 2 2 140.31 3.57
 -18 2 2 31.29 2.01
 18 2 2 34.38 1.85
 -19 2 2 16.59 2.38
 19 2 2 17.12 2.39
 0 3 2 1436.07 21.51
 -1 3 2 637.63 9.57
 1 3 2 613.97 9.2
 -2 3 2 1308.61 20.32
 2 3 2 1283.88 19.2
 -3 3 2 482.24 7.25
 3 3 2 477.11 7.14
 -4 3 2 298.88 4.53
 4 3 2 302.02 4.56
 -5 3 2 701.19 10.5
 5 3 2 691.21 10.36
 -6 3 2 188.37 2.95
 6 3 2 189.98 2.98
 -7 3 2 19.56 0.56
 7 3 2 18.56 0.54
 -8 3 2 736.6 11.07
 8 3 2 753.91 11.34
 -9 3 2 100.7 1.73
 9 3 2 103.83 1.79
 -10 3 2 175.19 2.83
 10 3 2 169.21 2.75
 -11 3 2 14.73 0.65
 11 3 2 13.96 0.64
 -12 3 2 59.36 1.26
 12 3 2 57.15 1.2
 -13 3 2 253.85 4.29
 13 3 2 253.26 4
 -14 3 2 9 0.76
 14 3 2 11.37 0.73
 -15 3 2 15.98 1
 15 3 2 15.38 0.97
 -16 3 2 83.51 2.19
 16 3 2 83.32 2.19
 -17 3 2 5.03 1.19
 17 3 2 4.29 1.08
 -18 3 2 1.18 1.36
 18 3 2 0.95 1.29
 -19 3 2 48.5 2.55
 19 3 2 50.67 2.55
 0 4 2 678.22 10.15
 -1 4 2 1926.2 28.73
 1 4 2 1931.21 30.76
 -2 4 2 91.89 1.47
 2 4 2 92.52 1.5
 -3 4 2 641.18 9.63
 3 4 2 622.99 9.34
 -4 4 2 876.5 13.1
 4 4 2 905.46 13.52
 -5 4 2 247.79 3.82
 5 4 2 248.31 3.82
 -6 4 2 72.01 1.26
 6 4 2 74.27 1.28
 -7 4 2 59.47 1.14
 7 4 2 57.11 1.07
 -8 4 2 95.79 1.67
 8 4 2 97.1 1.67
 -9 4 2 48.9 1.03
 9 4 2 48.14 1
 -10 4 2 124.76 2.11
 10 4 2 120.95 2.07
 -11 4 2 13.95 0.6
 11 4 2 14.61 0.62
 -12 4 2 11.61 0.61
 12 4 2 12.25 0.62
 -13 4 2 18.25 0.73
 13 4 2 18.24 0.74
 -14 4 2 3.27 0.6
 14 4 2 3.97 0.68
 -15 4 2 73.57 1.96
 15 4 2 72.24 1.86
 -16 4 2 31.27 1.49
 16 4 2 32.62 1.35
 -17 4 2 6.41 1.37
 17 4 2 9.19 1.38
 -18 4 2 9.97 1.6
 18 4 2 11.89 1.62
 -19 4 2 78.05 3.11
 19 4 2 73.85 2.99
 0 5 2 1317.51 19.65
 -1 5 2 64 1.09
 1 5 2 61.9 1.07
 -2 5 2 326.55 4.95
 2 5 2 324.57 4.92
 -3 5 2 848.25 13.56
 3 5 2 846.23 13.05
 -4 5 2 161.97 2.65
 4 5 2 158.56 2.53
 -5 5 2 750.23 11.26
 5 5 2 749.05 11.55
 -6 5 2 55.93 1.06
 6 5 2 56.88 1.07
 -7 5 2 497.09 7.56
 7 5 2 499.2 7.72
 -8 5 2 41.78 1
 8 5 2 41.61 0.93
 -9 5 2 72.04 1.35
 9 5 2 73.14 1.37
 -10 5 2 8.82 0.58
 10 5 2 7.82 0.54
 -11 5 2 132.97 2.25
 11 5 2 132.29 2.27
 -12 5 2 79.13 1.49
 12 5 2 78.41 1.53
 -13 5 2 17.08 0.8
 13 5 2 18.89 0.81
 -14 5 2 19.3 0.99
 14 5 2 16.58 0.92
 -15 5 2 8.88 1.03
 15 5 2 6.76 0.97
 -16 5 2 10.08 1.17
 16 5 2 8.74 1.18
 -17 5 2 25.61 1.75
 17 5 2 25.42 1.79
 -18 5 2 26.12 2.2
 18 5 2 27.95 2.29
 -19 5 2 3.32 2.3
 19 5 2 1.2 2
 0 6 2 77.34 1.32
 -1 6 2 421.95 6.39
 1 6 2 427.05 6.47
 -2 6 2 508.79 7.64
 2 6 2 498.12 7.53
 -3 6 2 419.5 6.36
 3 6 2 411.57 6.21
 -4 6 2 406.23 6.16
 4 6 2 409.48 6.25
 -5 6 2 965.28 14.42
 5 6 2 975.65 14.59
 -6 6 2 317.45 4.91
 6 6 2 310.93 4.79
 -7 6 2 126.59 2.12
 7 6 2 122.55 2.05
 -8 6 2 26.8 0.78
 8 6 2 27.54 0.75
 -9 6 2 30.15 0.81
 9 6 2 28.98 0.78
 -10 6 2 101.05 1.77
 10 6 2 104 1.82
 -11 6 2 89.8 1.66
 11 6 2 89.87 1.65
 -12 6 2 66.75 1.58
 12 6 2 65.69 1.43
 -13 6 2 109.22 2.25
 13 6 2 111.17 2.27
 -14 6 2 72.1 1.77
 14 6 2 73.81 1.75
 -15 6 2 80.59 2.08
 15 6 2 84.48 2.1
 -16 6 2 32.24 1.42
 16 6 2 35.7 1.6
 -17 6 2 38.2 2.12
 17 6 2 40.83 2.03
 -18 6 2 76.26 3.06
 18 6 2 69.14 2.76
 -19 6 2 78.99 7.29
 19 6 2 75.27 7.01
 0 7 2 6.23 0.43
 -1 7 2 398.41 6.06
 1 7 2 402.79 6.11
 -2 7 2 56.29 1.04
 2 7 2 54.9 1.04
 -3 7 2 316.79 4.85
 3 7 2 305.54 4.68
 -4 7 2 2.03 0.28
 4 7 2 1.62 0.25
 -5 7 2 746.96 11.23
 5 7 2 743.72 11.17
 -6 7 2 65.92 1.24
 6 7 2 63.8 1.23
 -7 7 2 14.69 0.61
 7 7 2 15.5 0.64
 -8 7 2 181.61 3
 8 7 2 177.96 2.86
 -9 7 2 13.37 0.65
 9 7 2 12.84 0.62
 -10 7 2 44.7 1.05
 10 7 2 45.95 1.03
 -11 7 2 144.67 2.42
 11 7 2 145.49 2.47
 -12 7 2 79.69 1.73
 12 7 2 85.88 1.87
 -13 7 2 82.32 1.83
 13 7 2 85.63 1.89
 -14 7 2 108.12 2.56
 14 7 2 107.69 2.4
 -15 7 2 31.51 1.45
 15 7 2 29.5 1.4
 -16 7 2 18.12 1.38
 16 7 2 18.1 1.58
 -17 7 2 6.33 1.7
 17 7 2 8.88 1.76
 -18 7 2 39.55 2.38
 18 7 2 41.29 2.49
 0 8 2 122.56 2.02
 -1 8 2 548.85 8.3
 1 8 2 557.68 8.42
 -2 8 2 224.72 3.51
 2 8 2 220.23 3.46
 -3 8 2 253.24 3.94
 3 8 2 254.47 4.12
 -4 8 2 53.65 1.09
 4 8 2 53.43 1.08
 -5 8 2 102.36 1.77
 5 8 2 99.51 1.73
 -6 8 2 8.65 0.55
 6 8 2 8.4 0.56
 -7 8 2 198.32 3.25
 7 8 2 199.65 3.19
 -8 8 2 227.01 3.6
 8 8 2 224.16 3.57
 -9 8 2 17.15 0.7
 9 8 2 16.89 0.67
 -10 8 2 42.85 1.02
 10 8 2 43.45 1.03
 -11 8 2 12.39 0.89
 11 8 2 12.81 0.74
 -12 8 2 19.91 0.96
 12 8 2 19.66 0.97
 -13 8 2 64.51 1.59
 13 8 2 60.13 1.51
 -14 8 2 46.79 1.65
 14 8 2 46.92 1.54
 -15 8 2 15.22 1.33
 15 8 2 16.97 1.26
 -16 8 2 100.64 2.7
 16 8 2 102.91 2.76
 -17 8 2 1.46 1.82
 17 8 2 1.34 1.79
 -18 8 2 6.64 2.49
 18 8 2 12.53 2.88
 0 9 2 294.91 4.57
 -1 9 2 311.1 4.79
 1 9 2 306.84 4.72
 -2 9 2 15.04 0.61
 2 9 2 15.22 0.62
 -3 9 2 170.46 2.79
 3 9 2 170.93 2.76
 -4 9 2 71.21 1.45
 4 9 2 72.65 1.38
 -5 9 2 116.97 2.01
 5 9 2 117.22 2.02
 -6 9 2 6.63 0.56
 6 9 2 6.56 0.56
 -7 9 2 22.86 0.74
 7 9 2 22.14 0.76
 -8 9 2 129.8 2.19
 8 9 2 127.62 2.19
 -9 9 2 29.68 0.83
 9 9 2 27.57 0.87
 -10 9 2 65.07 1.53
 10 9 2 64.59 1.55
 -11 9 2 2.61 0.66
 11 9 2 3.77 0.67
 -12 9 2 37.72 1.32
 12 9 2 39.73 1.26
 -13 9 2 77.12 2.17
 13 9 2 72.46 1.87
 -14 9 2 29.41 1.42
 14 9 2 29.52 1.48
 -15 9 2 1.34 1.24
 15 9 2 1.53 1.21
 -16 9 2 29.36 1.9
 16 9 2 27.13 2.1
 -17 9 2 18.26 2.37
 17 9 2 17.55 2.4
 0 10 2 106.34 1.92
 -1 10 2 8.12 0.59
 1 10 2 9.17 0.61
 -2 10 2 13.71 0.65
 2 10 2 12.63 0.6
 -3 10 2 122.16 2.08
 3 10 2 124.03 2.11
 -4 10 2 32.43 0.9
 4 10 2 31.09 0.84
 -5 10 2 157.76 2.62
 5 10 2 156.39 2.78
 -6 10 2 15.61 0.7
 6 10 2 16.34 0.8
 -7 10 2 54.37 1.23
 7 10 2 55.73 1.2
 -8 10 2 105.98 1.89
 8 10 2 103.86 1.85
 -9 10 2 79 1.67
 9 10 2 83.83 1.79
 -10 10 2 99.3 2.12
 10 10 2 97.67 2.24
 -11 10 2 1.47 0.63
 11 10 2 0.92 0.74
 -12 10 2 28.94 1.26
 12 10 2 31.02 1.15
 -13 10 2 101.82 2.62
 13 10 2 104.73 2.58
 -14 10 2 177.28 3.9
 14 10 2 177.07 3.98
 -15 10 2 30.36 1.7
 15 10 2 30.23 1.9
 -16 10 2 39.77 2.43
 16 10 2 36.09 2.51
 0 11 2 0.63 0.35
 -1 11 2 66.04 1.34
 1 11 2 64.47 1.34
 -2 11 2 6.72 0.6
 2 11 2 7.6 0.62
 -3 11 2 185.43 3.01
 3 11 2 188.16 3.04
 -4 11 2 144.59 2.43
 4 11 2 141.25 2.37
 -5 11 2 6.8 0.59
 5 11 2 6.14 0.63
 -6 11 2 239.31 3.85
 6 11 2 241.01 4.1
 -7 11 2 26.61 0.97
 7 11 2 23.51 0.95
 -8 11 2 75.29 1.62
 8 11 2 74.27 1.55
 -9 11 2 194.25 3.7
 9 11 2 200.54 3.86
 -10 11 2 139.79 2.82
 10 11 2 136.02 2.75
 -11 11 2 7.9 0.94
 11 11 2 4.68 0.87
 -12 11 2 9.23 1.17
 12 11 2 7.92 1.15
 -13 11 2 139.57 3.34
 13 11 2 141.41 3.53
 -14 11 2 133.54 3.35
 14 11 2 133.42 3.31
 -15 11 2 67.31 2.67
 15 11 2 66.86 2.49
 -16 11 2 10.93 2.48
 16 11 2 6.71 2.2
 0 12 2 64.44 1.38
 -1 12 2 95.13 1.75
 1 12 2 96.2 1.86
 -2 12 2 40.55 1.02
 2 12 2 42.13 1.06
 -3 12 2 103.81 1.85
 3 12 2 104.14 1.92
 -4 12 2 106.59 1.9
 4 12 2 113.77 1.99
 -5 12 2 63.77 1.32
 5 12 2 63.78 1.31
 -6 12 2 147.43 2.64
 6 12 2 146.6 2.66
 -7 12 2 59.7 1.39
 7 12 2 59.1 1.4
 -8 12 2 34.37 1.25
 8 12 2 34.88 1.2
 -9 12 2 108.53 2.32
 9 12 2 110.88 2.33
 -10 12 2 14.52 1.07
 10 12 2 15.43 1.05
 -11 12 2 58.67 1.82
 11 12 2 59.09 1.83
 -12 12 2 20.92 1.48
 12 12 2 20.34 1.34
 -13 12 2 70.69 2.41
 13 12 2 69.46 2.31
 -14 12 2 32.93 1.99
 14 12 2 30.27 2.06
 -15 12 2 16.23 2.32
 15 12 2 15.21 1.98
 0 13 2 71.86 1.44
 -1 13 2 156.52 2.66
 1 13 2 162.94 2.94
 -2 13 2 54.39 1.33
 2 13 2 53.7 1.23
 -3 13 2 14.39 0.77
 3 13 2 15.71 0.81
 -4 13 2 58.99 1.33
 4 13 2 62.11 1.43
 -5 13 2 201.81 3.53
 5 13 2 203.04 3.55
 -6 13 2 4.4 0.76
 6 13 2 3.9 0.77
 -7 13 2 164.06 3.18
 7 13 2 165.43 3.2
 -8 13 2 107.85 2.48
 8 13 2 114.29 2.79
 -9 13 2 3.13 1.15
 9 13 2 1.94 1.04
 -10 13 2 19.16 1.44
 10 13 2 16.22 1.37
 -11 13 2 33.7 1.68
 11 13 2 32.25 1.69
 -12 13 2 144.67 3.52
 12 13 2 147.28 3.5
 -13 13 2 26 1.91
 13 13 2 25.03 2.19
 -14 13 2 12.88 2.26
 14 13 2 14.08 2.09
 0 14 2 15.31 0.83
 -1 14 2 4.32 0.73
 1 14 2 4.07 0.72
 -2 14 2 47.84 1.32
 2 14 2 50.72 1.35
 -3 14 2 41.64 1.22
 3 14 2 38.35 1.19
 -4 14 2 74.44 1.69
 4 14 2 73.76 1.69
 -5 14 2 30.88 1.24
 5 14 2 31.56 1.3
 -6 14 2 12.82 1.13
 6 14 2 11.73 0.91
 -7 14 2 41.57 1.56
 7 14 2 41.97 1.53
 -8 14 2 47.62 1.72
 8 14 2 49.15 1.76
 -9 14 2 22.59 1.47
 9 14 2 19.72 1.47
 -10 14 2 88.39 2.44
 10 14 2 94.74 2.54
 -11 14 2 7.23 1.58
 11 14 2 7.17 1.59
 -12 14 2 22.57 1.95
 12 14 2 19.82 2.07
 -13 14 2 14.03 2.22
 13 14 2 10.82 2.19
 0 15 2 75.29 1.88
 -1 15 2 32.5 1.37
 1 15 2 31.52 1.35
 -2 15 2 13.89 1.1
 2 15 2 14.83 1.21
 -3 15 2 60.98 1.83
 3 15 2 63.08 2.01
 -4 15 2 142.53 3.22
 4 15 2 140.3 3.23
 -5 15 2 36.59 1.62
 5 15 2 34.57 1.73
 -6 15 2 248.83 5.19
 6 15 2 246.86 5.13
 -7 15 2 9.49 1.31
 7 15 2 8.79 1.37
 -8 15 2 5.87 1.4
 8 15 2 3.02 1.13
 -9 15 2 21.91 1.61
 9 15 2 23.83 1.7
 -10 15 2 43.45 2.49
 10 15 2 44.49 2.27
 -11 15 2 61.12 2.59
 11 15 2 63.31 2.55
 -12 15 2 33.78 4.27
 12 15 2 32.92 3.73
 0 16 2 62.23 2.24
 -1 16 2 75.44 2.47
 1 16 2 76.69 2.44
 -2 16 2 59.8 2.05
 2 16 2 56.02 1.86
 -3 16 2 126.75 3.04
 3 16 2 128.38 3.13
 -4 16 2 37.67 1.72
 4 16 2 39.03 1.72
 -5 16 2 118.29 3.04
 5 16 2 118.4 3.09
 -6 16 2 77.42 2.41
 6 16 2 82.39 2.36
 -7 16 2 18.88 1.8
 7 16 2 16.66 1.64
 -8 16 2 10.36 1.77
 8 16 2 14.4 1.84
 -9 16 2 27.94 2.69
 9 16 2 27.13 2.51
 -10 16 2 5.04 2.61
 10 16 2 3.76 2.15
 0 17 2 265.46 6.18
 -1 17 2 10.67 1.59
 1 17 2 9.98 1.8
 -2 17 2 35.03 2.04
 2 17 2 36.68 2.28
 -3 17 2 23.78 2.1
 3 17 2 24.23 2.04
 -4 17 2 17.76 1.86
 4 17 2 18.53 1.97
 -5 17 2 3.8 1.87
 5 17 2 5.5 1.69
 -6 17 2 3.78 1.95
 6 17 2 2.77 1.61
 -7 17 2 6.39 1.96
 7 17 2 4.18 2.01
 -8 17 2 49.89 2.98
 8 17 2 51.82 2.89
 0 18 2 2.73 2.04
 -1 18 2 29.87 2.34
 1 18 2 29.82 2.3
 -2 18 2 33.33 2.64
 2 18 2 27.52 2.22
 -3 18 2 21.08 2.33
 3 18 2 16.29 2.47
 -4 18 2 6.84 2.73
 4 18 2 6.86 1.98
 -5 18 2 2.78 2.13
 5 18 2 2.31 2.2
 0 0 3 0.21 0.12
 1 0 3 3813.06 57.98
 2 0 3 1.83 0.18
 3 0 3 1511.07 22.6
 4 0 3 3416.36 51.19
 5 0 3 128.51 2.03
 6 0 3 576.5 8.67
 7 0 3 183.21 2.91
 8 0 3 717.21 10.77
 9 0 3 74.9 1.37
 10 0 3 229.73 3.64
 11 0 3 32.44 0.84
 12 0 3 3.18 0.49
 13 0 3 85.3 1.6
 14 0 3 162.79 3.12
 15 0 3 29.1 1.08
 16 0 3 5.68 0.78
 17 0 3 3.75 1.07
 18 0 3 11.62 1.66
 19 0 3 24.15 2.21
 0 1 3 6137.22 93.19
 -1 1 3 19.74 0.39
 1 1 3 19.12 0.37
 -2 1 3 6039.5 91.1
 2 1 3 6066.46 93.72
 -3 1 3 563.06 8.5
 3 1 3 552.52 8.83
 -4 1 3 905.35 13.57
 4 1 3 897.32 13.81
 -5 1 3 403.37 6.08
 5 1 3 406.57 6.13
 -6 1 3 15.03 0.48
 6 1 3 14.38 0.47
 -7 1 3 136.18 2.19
 7 1 3 136.18 2.17
 -8 1 3 435.8 6.62
 8 1 3 423.81 6.45
 -9 1 3 69.33 1.28
 9 1 3 70.13 1.32
 -10 1 3 152.56 2.51
 10 1 3 152.26 2.51
 -11 1 3 66.56 1.35
 11 1 3 68.35 1.32
 -12 1 3 78.7 1.48
 12 1 3 80.4 1.5
 -13 1 3 109.77 1.94
 13 1 3 108.97 1.91
 -14 1 3 1.54 0.57
 14 1 3 1.99 0.57
 -15 1 3 8.05 0.79
 15 1 3 7.16 0.87
 -16 1 3 15.43 1.1
 16 1 3 14.94 1.06
 -17 1 3 6.67 1.47
 17 1 3 6.14 1.47
 -18 1 3 2.97 1.65
 18 1 3 2.39 1.43
 -19 1 3 7.75 2.03
 19 1 3 2.55 1.71
 0 2 3 55.53 0.9
 -1 2 3 3603.59 62.88
 1 2 3 3744.93 65.11
 -2 2 3 521.15 9.12
 2 2 3 543.66 9.41
 -3 2 3 1038.06 15.52
 3 2 3 1020.69 17.08
 -4 2 3 139.02 2.19
 4 2 3 138.87 2.17
 -5 2 3 229.49 3.63
 5 2 3 234.85 3.6
 -6 2 3 7.75 0.39
 6 2 3 7.26 0.39
 -7 2 3 5.52 0.4
 7 2 3 5.66 0.39
 -8 2 3 151.61 2.45
 8 2 3 147.08 2.4
 -9 2 3 59.83 1.18
 9 2 3 61 1.22
 -10 2 3 35.88 0.88
 10 2 3 36.14 0.87
 -11 2 3 68.8 1.34
 11 2 3 69.35 1.42
 -12 2 3 72.4 1.4
 12 2 3 72.75 1.41
 -13 2 3 121.05 2.1
 13 2 3 122.97 2.12
 -14 2 3 37.43 1.06
 14 2 3 36.52 1.02
 -15 2 3 241.01 4.45
 15 2 3 229.32 4.28
 -16 2 3 53.19 1.77
 16 2 3 53.3 1.66
 -17 2 3 3.68 1.14
 17 2 3 4.44 1.18
 -18 2 3 22.92 1.82
 18 2 3 22.3 1.69
 -19 2 3 62.53 2.65
 19 2 3 57.97 2.67
 0 3 3 2411.76 36.12
 -1 3 3 1500.88 22.5
 1 3 3 1527.51 22.94
 -2 3 3 29.53 0.55
 2 3 3 29.18 0.56
 -3 3 3 639.2 9.6
 3 3 3 650.73 9.75
 -4 3 3 297.05 4.5
 4 3 3 300.16 4.58
 -5 3 3 70.2 1.2
 5 3 3 70.95 1.22
 -6 3 3 1080.5 16.16
 6 3 3 1087.75 16.47
 -7 3 3 124.89 2.08
 7 3 3 121.28 1.99
 -8 3 3 155.84 2.53
 8 3 3 160.05 2.58
 -9 3 3 26.13 0.73
 9 3 3 27.27 0.75
 -10 3 3 174.99 2.87
 10 3 3 168.44 2.73
 -11 3 3 54.16 1.13
 11 3 3 52.7 1.1
 -12 3 3 177.74 2.86
 12 3 3 175.64 2.87
 -13 3 3 1.51 0.43
 13 3 3 2.68 0.48
 -14 3 3 109.06 2.08
 14 3 3 115.31 2.15
 -15 3 3 31.55 1.27
 15 3 3 35.78 1.3
 -16 3 3 41.33 1.64
 16 3 3 40.52 1.47
 -17 3 3 4.46 1.12
 17 3 3 7.34 1.34
 -18 3 3 11.12 1.61
 18 3 3 15.24 1.84
 -19 3 3 5.25 2.37
 19 3 3 13.73 2.04
 0 4 3 769.18 11.52
 -1 4 3 644.41 9.65
 1 4 3 651.89 9.76
 -2 4 3 1603.47 23.9
 2 4 3 1643.09 24.46
 -3 4 3 248.66 3.8
 3 4 3 243.96 3.73
 -4 4 3 706.71 10.6
 4 4 3 697 10.45
 -5 4 3 181.18 2.85
 5 4 3 179.36 2.79
 -6 4 3 212.5 3.3
 6 4 3 213.14 3.33
 -7 4 3 777.21 11.66
 7 4 3 783.55 11.77
 -8 4 3 6.95 0.43
 8 4 3 6.83 0.49
 -9 4 3 3.01 0.43
 9 4 3 2.59 0.42
 -10 4 3 44.22 1.01
 10 4 3 41.9 0.94
 -11 4 3 88.36 1.63
 11 4 3 88.46 1.76
 -12 4 3 68.8 1.36
 12 4 3 71.49 1.39
 -13 4 3 53.98 1.25
 13 4 3 55.02 1.27
 -14 4 3 16.51 0.82
 14 4 3 15.87 0.8
 -15 4 3 18.56 1.1
 15 4 3 20.86 1.15
 -16 4 3 45.62 1.64
 16 4 3 46.51 1.57
 -17 4 3 106.34 2.99
 17 4 3 108.63 3.09
 -18 4 3 23.07 1.83
 18 4 3 23.05 1.66
 -19 4 3 32.29 2.44
 19 4 3 28.91 2.41
 0 5 3 44.18 0.91
 -1 5 3 562.11 8.44
 1 5 3 561.07 8.45
 -2 5 3 214.42 3.31
 2 5 3 213.57 3.3
 -3 5 3 2.26 0.26
 3 5 3 2.28 0.25
 -4 5 3 142.08 2.26
 4 5 3 140.12 2.23
 -5 5 3 140.81 2.37
 5 5 3 139.15 2.23
 -6 5 3 238.94 3.71
 6 5 3 238.18 3.72
 -7 5 3 576.58 8.7
 7 5 3 560.27 8.45
 -8 5 3 311.9 4.97
 8 5 3 309.4 4.79
 -9 5 3 92.33 1.7
 9 5 3 92.62 1.64
 -10 5 3 183.5 2.97
 10 5 3 180.2 2.94
 -11 5 3 88.52 1.6
 11 5 3 92.5 1.8
 -12 5 3 80.47 1.55
 12 5 3 80.44 1.56
 -13 5 3 84.67 1.7
 13 5 3 84.83 1.71
 -14 5 3 8.34 0.82
 14 5 3 9.09 0.88
 -15 5 3 162.05 3.5
 15 5 3 162.27 3.52
 -16 5 3 200.94 4.37
 16 5 3 195 4.14
 -17 5 3 4.03 1.8
 17 5 3 8.07 1.45
 -18 5 3 2.37 2.08
 18 5 3 0.76 1.42
 -19 5 3 22.41 2.46
 19 5 3 25.78 2.54
 0 6 3 895.25 13.38
 -1 6 3 153.27 2.43
 1 6 3 155.3 2.45
 -2 6 3 20.17 0.53
 2 6 3 19.84 0.54
 -3 6 3 184.61 3.12
 3 6 3 187.58 2.94
 -4 6 3 148.73 2.4
 4 6 3 143.58 2.32
 -5 6 3 38.67 0.82
 5 6 3 36.32 0.78
 -6 6 3 58.19 1.1
 6 6 3 56.95 1.09
 -7 6 3 120.33 2.01
 7 6 3 121.22 2.03
 -8 6 3 13.84 0.6
 8 6 3 14.12 0.56
 -9 6 3 209.87 3.33
 9 6 3 211.55 3.4
 -10 6 3 28.69 0.8
 10 6 3 28.61 0.83
 -11 6 3 218.77 3.48
 11 6 3 216.25 3.46
 -12 6 3 166.8 3.04
 12 6 3 171.88 3.01
 -13 6 3 26.74 1.13
 13 6 3 23.86 0.99
 -14 6 3 45.56 1.44
 14 6 3 47.58 1.51
 -15 6 3 74.87 1.96
 15 6 3 76.99 2.06
 -16 6 3 105.12 2.74
 16 6 3 105.98 2.75
 -17 6 3 62.04 2.42
 17 6 3 61.48 2.45
 -18 6 3 13.01 2.12
 18 6 3 11.8 1.96
 0 7 3 214.48 3.34
 -1 7 3 126.53 2.04
 1 7 3 123.8 2.02
 -2 7 3 12.85 0.49
 2 7 3 12.46 0.51
 -3 7 3 175.22 2.78
 3 7 3 178.19 2.81
 -4 7 3 156.88 2.5
 4 7 3 156.36 2.59
 -5 7 3 84.26 1.5
 5 7 3 85.04 1.49
 -6 7 3 13.24 0.59
 6 7 3 13.52 0.55
 -7 7 3 203.22 3.25
 7 7 3 206.16 3.73
 -8 7 3 392.71 6.05
 8 7 3 393.68 6.04
 -9 7 3 153.33 2.55
 9 7 3 155.03 2.53
 -10 7 3 99.77 1.9
 10 7 3 95.45 1.69
 -11 7 3 135.74 2.31
 11 7 3 141.44 2.4
 -12 7 3 15 0.84
 12 7 3 13.82 0.8
 -13 7 3 22.23 1.01
 13 7 3 23.92 1.16
 -14 7 3 249.18 5.08
 14 7 3 252.39 5.05
 -15 7 3 60.77 1.8
 15 7 3 60.17 1.97
 -16 7 3 20.23 1.43
 16 7 3 23.66 1.72
 -17 7 3 18.15 1.97
 17 7 3 18.17 1.76
 -18 7 3 0 1.83
 18 7 3 1.6 2.16
 0 8 3 158.47 2.55
 -1 8 3 86.53 1.54
 1 8 3 89.04 1.59
 -2 8 3 110.21 1.9
 2 8 3 107.41 1.82
 -3 8 3 60.21 1.18
 3 8 3 56.34 1.09
 -4 8 3 11.99 0.54
 4 8 3 10.68 0.51
 -5 8 3 434.02 6.61
 5 8 3 433.19 6.65
 -6 8 3 51.23 1.07
 6 8 3 50.65 1.06
 -7 8 3 0.31 0.29
 7 8 3 0.44 0.34
 -8 8 3 2.61 0.45
 8 8 3 2.56 0.47
 -9 8 3 170.53 2.78
 9 8 3 171.97 2.84
 -10 8 3 177.04 2.9
 10 8 3 174.49 2.85
 -11 8 3 77.29 1.92
 11 8 3 76.07 1.64
 -12 8 3 114.02 2.46
 12 8 3 105.06 2.14
 -13 8 3 5.49 1.06
 13 8 3 5.03 0.83
 -14 8 3 63.17 1.98
 14 8 3 69.35 1.9
 -15 8 3 117.39 2.82
 15 8 3 114.49 2.8
 -16 8 3 36.96 1.99
 16 8 3 39.62 1.73
 -17 8 3 5.94 1.77
 17 8 3 7.85 1.94
 -18 8 3 23.91 2.85
 18 8 3 30.8 5.08
 0 9 3 267.89 4.17
 -1 9 3 365.83 5.61
 1 9 3 375.76 5.94
 -2 9 3 109.13 1.87
 2 9 3 109.7 1.86
 -3 9 3 238.44 3.74
 3 9 3 238.31 3.76
 -4 9 3 51.69 1.06
 4 9 3 50.78 1.08
 -5 9 3 37 0.89
 5 9 3 37.49 0.9
 -6 9 3 42.51 1
 6 9 3 41.97 0.98
 -7 9 3 140.67 2.37
 7 9 3 138.04 2.35
 -8 9 3 45.6 1.05
 8 9 3 46.59 1.05
 -9 9 3 157.38 2.7
 9 9 3 156.93 2.58
 -10 9 3 62.2 1.48
 10 9 3 61.25 1.44
 -11 9 3 53.97 1.44
 11 9 3 52.25 1.36
 -12 9 3 78.48 1.92
 12 9 3 78.98 1.79
 -13 9 3 38.83 1.31
 13 9 3 42.86 1.47
 -14 9 3 23.73 1.43
 14 9 3 27.03 1.54
 -15 9 3 7.8 1.16
 15 9 3 11.27 1.35
 -16 9 3 72.07 2.34
 16 9 3 68.84 2.42
 -17 9 3 31.65 2.58
 17 9 3 29.6 2.36
 0 10 3 9.3 0.6
 -1 10 3 201.06 3.21
 1 10 3 198.56 3.19
 -2 10 3 44.95 0.99
 2 10 3 43.06 0.98
 -3 10 3 130.64 2.2
 3 10 3 129.01 2.25
 -4 10 3 145.14 2.49
 4 10 3 148.24 2.54
 -5 10 3 49.58 1.1
 5 10 3 47.98 1.06
 -6 10 3 162.08 2.69
 6 10 3 163.55 2.83
 -7 10 3 124.71 2.13
 7 10 3 127.14 2.18
 -8 10 3 92.57 1.79
 8 10 3 91.24 1.74
 -9 10 3 21.77 0.84
 9 10 3 22.07 0.8
 -10 10 3 26.28 1.05
 10 10 3 23 0.94
 -11 10 3 66.82 1.72
 11 10 3 65.64 1.66
 -12 10 3 3.42 0.96
 12 10 3 3.23 0.85
 -13 10 3 111.65 2.64
 13 10 3 110.81 2.74
 -14 10 3 13.76 1.54
 14 10 3 13.24 1.57
 -15 10 3 4.17 1.47
 15 10 3 4.32 1.32
 -16 10 3 18.22 1.96
 16 10 3 18.94 1.84
 0 11 3 262.48 4.15
 -1 11 3 30.54 0.91
 1 11 3 30.98 0.99
 -2 11 3 11.1 0.64
 2 11 3 10.53 0.65
 -3 11 3 160.09 2.66
 3 11 3 156.3 2.78
 -4 11 3 55.43 1.19
 4 11 3 54.78 1.19
 -5 11 3 96.97 1.81
 5 11 3 94.66 1.72
 -6 11 3 79.6 1.55
 6 11 3 77.25 1.49
 -7 11 3 178.02 3.1
 7 11 3 175.85 3.06
 -8 11 3 1.86 0.62
 8 11 3 0.96 0.52
 -9 11 3 7.87 0.87
 9 11 3 7.02 0.76
 -10 11 3 6.29 0.86
 10 11 3 4.3 0.78
 -11 11 3 33.2 1.52
 11 11 3 32.1 1.2
 -12 11 3 54.68 1.71
 12 11 3 58.65 1.95
 -13 11 3 5.57 1.15
 13 11 3 4.92 1.28
 -14 11 3 11.83 1.38
 14 11 3 12.61 1.69
 -15 11 3 3.26 2.06
 15 11 3 5.58 1.67
 -16 11 3 19.35 2.82
 16 11 3 23.26 2.85
 0 12 3 39.66 1.06
 -1 12 3 305.33 4.76
 1 12 3 304.75 4.75
 -2 12 3 92.45 1.76
 2 12 3 94.09 1.77
 -3 12 3 78.75 1.51
 3 12 3 77.15 1.5
 -4 12 3 210.09 3.42
 4 12 3 215.42 3.47
 -5 12 3 12.3 0.7
 5 12 3 10.54 0.69
 -6 12 3 119.26 2.27
 6 12 3 117.9 2.18
 -7 12 3 71.68 1.6
 7 12 3 73.29 1.6
 -8 12 3 44.92 1.35
 8 12 3 46.59 1.35
 -9 12 3 21.26 1.08
 9 12 3 21.5 1.04
 -10 12 3 34.27 1.37
 10 12 3 33.43 1.32
 -11 12 3 1.89 0.93
 11 12 3 2.04 0.9
 -12 12 3 8.83 1.48
 12 12 3 9.82 1.3
 -13 12 3 88.27 2.71
 13 12 3 86.03 2.62
 -14 12 3 2.2 1.56
 14 12 3 2.41 1.47
 -15 12 3 42.72 2.69
 15 12 3 41.09 2.55
 0 13 3 47.39 1.18
 -1 13 3 19.76 0.79
 1 13 3 18.68 0.79
 -2 13 3 119.99 2.28
 2 13 3 119.58 2.18
 -3 13 3 16.52 0.84
 3 13 3 15.59 0.76
 -4 13 3 32.24 1.02
 4 13 3 30.97 1
 -5 13 3 82.38 1.72
 5 13 3 83.76 1.75
 -6 13 3 149.79 3.03
 6 13 3 151.21 3.03
 -7 13 3 66.3 1.83
 7 13 3 64.9 1.63
 -8 13 3 30.65 1.32
 8 13 3 30.01 1.28
 -9 13 3 48.91 1.61
 9 13 3 48.35 1.62
 -10 13 3 25.04 1.47
 10 13 3 23.54 1.46
 -11 13 3 29.64 1.76
 11 13 3 29.38 1.54
 -12 13 3 14.61 1.62
 12 13 3 14.45 1.82
 -13 13 3 17.87 2.2
 13 13 3 16.47 1.87
 -14 13 3 116.72 3.62
 14 13 3 115.26 3.6
 0 14 3 124.67 2.57
 -1 14 3 137.53 2.81
 1 14 3 132.56 2.71
 -2 14 3 30.19 1.1
 2 14 3 30.95 1.15
 -3 14 3 159.79 3.12
 3 14 3 162.07 3.17
 -4 14 3 41.27 1.3
 4 14 3 42.7 1.27
 -5 14 3 36.46 1.42
 5 14 3 31.93 1.41
 -6 14 3 28.27 1.3
 6 14 3 31.12 1.38
 -7 14 3 34.67 1.49
 7 14 3 36.12 1.53
 -8 14 3 75.22 2.17
 8 14 3 76.91 2.16
 -9 14 3 12.79 1.41
 9 14 3 12.78 1.46
 -10 14 3 33.67 1.91
 10 14 3 37.28 1.96
 -11 14 3 11.3 1.87
 11 14 3 10.17 1.49
 -12 14 3 69.95 2.63
 12 14 3 65.74 2.47
 -13 14 3 39.87 3.24
 13 14 3 37.91 2.76
 0 15 3 2.31 0.86
 -1 15 3 24.44 1.22
 1 15 3 23.25 1.21
 -2 15 3 14.32 1.1
 2 15 3 14.63 1.08
 -3 15 3 48.99 1.74
 3 15 3 47.54 1.75
 -4 15 3 189.68 4.1
 4 15 3 196.19 4.23
 -5 15 3 13.58 1.27
 5 15 3 15.11 1.25
 -6 15 3 43.08 1.75
 6 15 3 43.17 1.76
 -7 15 3 41.67 1.83
 7 15 3 43.62 1.88
 -8 15 3 63.14 2.17
 8 15 3 64.91 2.37
 -9 15 3 18.11 1.58
 9 15 3 21.93 1.82
 -10 15 3 10.4 1.67
 10 15 3 5.8 1.84
 -11 15 3 32.81 2.29
 11 15 3 33.33 2.3
 0 16 3 44.88 2.18
 -1 16 3 48.14 1.82
 1 16 3 45.17 1.76
 -2 16 3 24.04 1.58
 2 16 3 22.88 1.58
 -3 16 3 12.28 1.47
 3 16 3 12.19 1.39
 -4 16 3 41.61 1.74
 4 16 3 40.56 1.95
 -5 16 3 41.7 2.04
 5 16 3 43.8 1.83
 -6 16 3 48.03 1.99
 6 16 3 45.26 1.97
 -7 16 3 41.4 2.03
 7 16 3 39.71 1.91
 -8 16 3 2.68 1.59
 8 16 3 2.05 1.76
 -9 16 3 42.77 2.28
 9 16 3 44.5 2.76
 -10 16 3 73.48 3.78
 10 16 3 73.19 3.41
 0 17 3 101.08 3.01
 -1 17 3 14.36 1.78
 1 17 3 15.57 1.88
 -2 17 3 48.75 2.22
 2 17 3 48.02 2.17
 -3 17 3 12.46 1.6
 3 17 3 13.91 1.91
 -4 17 3 18.44 2
 4 17 3 20.06 2.3
 -5 17 3 29.46 2.46
 5 17 3 23.02 2.23
 -6 17 3 38.23 2.28
 6 17 3 37.36 2.49
 -7 17 3 4.74 1.81
 7 17 3 6.14 1.96
 -8 17 3 53.02 3.41
 8 17 3 52.53 3.13
 0 18 3 77.4 3.16
 -1 18 3 8 2.29
 1 18 3 7.09 2.24
 -2 18 3 17.79 2.9
 2 18 3 15.72 2.18
 -3 18 3 25.04 2.53
 3 18 3 29.51 2.48
 -4 18 3 72.65 3.25
 4 18 3 71.36 3.14
 -5 18 3 24.73 2.85
 5 18 3 22.47 3.08
 0 0 4 288.11 6.18
 1 0 4 483.33 7.24
 2 0 4 29.47 0.55
 3 0 4 37.4 0.66
 4 0 4 279.35 4.24
 5 0 4 54.88 0.97
 6 0 4 279.68 4.28
 7 0 4 478.14 7.31
 8 0 4 344.24 5.26
 9 0 4 285.63 4.44
 10 0 4 59.14 1.2
 11 0 4 1.24 0.33
 12 0 4 88.54 1.62
 13 0 4 88.44 1.61
 14 0 4 189.01 3.57
 15 0 4 131.87 2.62
 16 0 4 1 0.73
 17 0 4 17.05 1.52
 18 0 4 21.52 1.89
 19 0 4 0.94 1.94
 0 1 4 3338.75 50.3
 -1 1 4 475.32 7.14
 1 1 4 476.24 7.15
 -2 1 4 262.73 4.06
 2 1 4 264.25 4.02
 -3 1 4 406.92 6.51
 3 1 4 402.61 6.36
 -4 1 4 1264.33 20.2
 4 1 4 1321.02 20.19
 -5 1 4 91.41 1.51
 5 1 4 91.55 1.5
 -6 1 4 437.81 6.62
 6 1 4 448.99 6.8
 -7 1 4 160.26 2.55
 7 1 4 158.85 2.51
 -8 1 4 806.49 12.09
 8 1 4 821.21 12.35
 -9 1 4 334.19 5.28
 9 1 4 326.29 5.09
 -10 1 4 234.2 3.69
 10 1 4 231.57 3.68
 -11 1 4 39.45 0.93
 11 1 4 39.64 0.94
 -12 1 4 4.87 0.52
 12 1 4 5.23 0.6
 -13 1 4 91.3 1.67
 13 1 4 89.11 1.68
 -14 1 4 67.78 1.54
 14 1 4 65.9 1.55
 -15 1 4 62.9 1.58
 15 1 4 65.66 1.73
 -16 1 4 155.76 3.47
 16 1 4 153.8 3.36
 -17 1 4 44.1 1.86
 17 1 4 41.54 1.84
 -18 1 4 19.61 1.9
 18 1 4 15.45 1.6
 -19 1 4 65.15 2.78
 19 1 4 63.22 2.91
 0 2 4 924.14 13.83
 -1 2 4 448.52 6.74
 1 2 4 440.28 6.79
 -2 2 4 991.5 17.14
 2 2 4 983.77 17.25
 -3 2 4 205.28 3.67
 3 2 4 207.41 3.69
 -4 2 4 96.9 1.6
 4 2 4 97.09 1.63
 -5 2 4 26.87 0.59
 5 2 4 25.04 0.59
 -6 2 4 197.17 3.07
 6 2 4 200.83 3.12
 -7 2 4 34.38 0.77
 7 2 4 34.15 0.82
 -8 2 4 389.82 5.95
 8 2 4 385.38 5.88
 -9 2 4 24.44 0.69
 9 2 4 25.53 0.7
 -10 2 4 27.73 0.75
 10 2 4 28.84 0.77
 -11 2 4 249.87 3.94
 11 2 4 249.78 3.93
 -12 2 4 47.17 1.08
 12 2 4 47.5 1.07
 -13 2 4 34.2 0.9
 13 2 4 34.17 0.99
 -14 2 4 3.02 0.65
 14 2 4 2.31 0.62
 -15 2 4 33.51 1.18
 15 2 4 35.71 1.15
 -16 2 4 34.51 1.63
 16 2 4 33.12 1.39
 -17 2 4 136.6 3.61
 17 2 4 143.11 3.74
 -18 2 4 72.59 2.53
 18 2 4 70.61 2.49
 -19 2 4 24.01 2.24
 19 2 4 26.33 2.15
 0 3 4 159.93 2.47
 -1 3 4 120.24 1.88
 1 3 4 115.86 1.87
 -2 3 4 1149.56 19.86
 2 3 4 1192.7 20.63
 -3 3 4 167.09 3.03
 3 3 4 165.55 2.99
 -4 3 4 34.52 0.69
 4 3 4 35.7 0.69
 -5 3 4 411.74 6.23
 5 3 4 403.94 6.1
 -6 3 4 313.03 4.82
 6 3 4 311.45 4.75
 -7 3 4 459.43 6.96
 7 3 4 459.17 6.96
 -8 3 4 87.25 1.53
 8 3 4 84.91 1.48
 -9 3 4 93.24 1.63
 9 3 4 94.54 1.67
 -10 3 4 212.41 3.36
 10 3 4 216.46 3.46
 -11 3 4 90.44 1.73
 11 3 4 92.53 1.69
 -12 3 4 78.26 1.47
 12 3 4 83.16 1.55
 -13 3 4 131.65 2.44
 13 3 4 125.95 2.31
 -14 3 4 23.82 1.01
 14 3 4 25.18 1.08
 -15 3 4 60.42 1.64
 15 3 4 59.32 1.72
 -16 3 4 25.84 1.41
 16 3 4 24.55 1.3
 -17 3 4 60.89 2
 17 3 4 61.34 2.21
 -18 3 4 7.53 1.61
 18 3 4 7.56 1.85
 -19 3 4 15.64 2.46
 19 3 4 16.59 2.39
 0 4 4 991.58 14.84
 -1 4 4 586.53 8.8
 1 4 4 581.13 8.71
 -2 4 4 122.05 1.95
 2 4 4 122.77 2
 -3 4 4 178.07 3.22
 3 4 4 178.03 3.21
 -4 4 4 807.73 12.28
 4 4 4 807.87 12.07
 -5 4 4 923.44 13.81
 5 4 4 891.75 14.75
 -6 4 4 130.74 2.11
 6 4 4 133.19 2.14
 -7 4 4 543.89 8.21
 7 4 4 529.84 8.01
 -8 4 4 128.34 2.11
 8 4 4 129.91 2.15
 -9 4 4 244.63 3.91
 9 4 4 246.76 3.89
 -10 4 4 20.33 0.67
 10 4 4 20.22 0.65
 -11 4 4 55.13 1.15
 11 4 4 55.65 1.15
 -12 4 4 130.88 2.22
 12 4 4 131.6 2.24
 -13 4 4 10.74 0.82
 13 4 4 8.97 0.81
 -14 4 4 11.76 0.88
 14 4 4 10.42 0.86
 -15 4 4 49.35 1.61
 15 4 4 47.57 1.51
 -16 4 4 47.55 1.73
 16 4 4 46.62 1.67
 -17 4 4 22.3 1.38
 17 4 4 23.34 1.41
 -18 4 4 0.34 1.57
 18 4 4 1.17 1.64
 -19 4 4 20.46 2.15
 19 4 4 18.88 2.26
 0 5 4 447.7 6.74
 -1 5 4 186.43 2.9
 1 5 4 190.61 2.95
 -2 5 4 166.17 2.79
 2 5 4 170.77 2.71
 -3 5 4 53.21 1.05
 3 5 4 50.65 0.93
 -4 5 4 382.36 5.82
 4 5 4 381.09 5.8
 -5 5 4 50.67 0.95
 5 5 4 50.45 0.94
 -6 5 4 737.02 11.08
 6 5 4 724.94 10.86
 -7 5 4 124.41 2.06
 7 5 4 127.13 2.11
 -8 5 4 59.91 1.23
 8 5 4 55.64 1.19
 -9 5 4 150.39 2.49
 9 5 4 153.38 2.51
 -10 5 4 97.1 1.74
 10 5 4 96.18 1.69
 -11 5 4 138.67 2.38
 11 5 4 135.7 2.32
 -12 5 4 5.53 0.6
 12 5 4 6.35 0.62
 -13 5 4 33.69 1.05
 13 5 4 34.89 0.98
 -14 5 4 76.27 1.95
 14 5 4 75.43 1.89
 -15 5 4 3.02 0.93
 15 5 4 0.75 0.87
 -16 5 4 47.22 1.75
 16 5 4 47.33 1.78
 -17 5 4 22.99 1.58
 17 5 4 21.84 1.53
 -18 5 4 57.13 2.51
 18 5 4 54.51 2.6
 -19 5 4 8.7 3.15
 19 5 4 3.53 3.65
 0 6 4 199.85 3.11
 -1 6 4 128.8 2.21
 1 6 4 135.5 2.2
 -2 6 4 482.63 7.54
 2 6 4 479.92 7.23
 -3 6 4 232.72 3.58
 3 6 4 230.72 3.55
 -4 6 4 101.63 1.68
 4 6 4 99.94 1.67
 -5 6 4 106.54 1.78
 5 6 4 106.11 1.77
 -6 6 4 166.05 2.67
 6 6 4 166.76 2.69
 -7 6 4 90.4 1.58
 7 6 4 87.44 1.52
 -8 6 4 113.31 1.94
 8 6 4 111.95 1.9
 -9 6 4 319.6 4.95
 9 6 4 322.08 4.97
 -10 6 4 73.53 1.4
 10 6 4 77.72 1.47
 -11 6 4 5.75 0.55
 11 6 4 6.55 0.56
 -12 6 4 88.4 1.81
 12 6 4 88.64 1.73
 -13 6 4 3.92 0.69
 13 6 4 3.84 0.72
 -14 6 4 26.3 1.2
 14 6 4 29.62 1.23
 -15 6 4 16.53 1.16
 15 6 4 17.39 1.18
 -16 6 4 111.68 2.78
 16 6 4 112.43 2.79
 -17 6 4 43.04 2.24
 17 6 4 40.44 2.03
 -18 6 4 43.12 2.58
 18 6 4 41.26 2.47
 0 7 4 20.84 0.6
 -1 7 4 434.16 6.58
 1 7 4 436.24 6.62
 -2 7 4 229.89 3.57
 2 7 4 227.54 3.51
 -3 7 4 83.65 1.47
 3 7 4 81.99 1.5
 -4 7 4 323.88 4.98
 4 7 4 319.89 4.97
 -5 7 4 43.6 0.92
 5 7 4 43.85 0.95
 -6 7 4 123.18 2.1
 6 7 4 122.47 2.02
 -7 7 4 321.05 4.96
 7 7 4 318.33 4.89
 -8 7 4 9.51 0.55
 8 7 4 9.51 0.55
 -9 7 4 224.76 3.57
 9 7 4 215.41 3.43
 -10 7 4 44.59 1.03
 10 7 4 43.91 1.01
 -11 7 4 9.9 0.61
 11 7 4 8.69 0.63
 -12 7 4 56.77 1.43
 12 7 4 57.18 1.36
 -13 7 4 18.41 1.03
 13 7 4 18.61 1.09
 -14 7 4 116.22 2.85
 14 7 4 116.94 2.63
 -15 7 4 56.75 1.85
 15 7 4 57.72 1.76
 -16 7 4 19.75 1.55
 16 7 4 18.56 1.34
 -17 7 4 3.5 1.57
 17 7 4 0.31 1.42
 -18 7 4 23.25 2.55
 18 7 4 20.55 2.31
 0 8 4 286.12 4.43
 -1 8 4 180.22 2.93
 1 8 4 174.3 2.79
 -2 8 4 748.36 11.25
 2 8 4 725.91 11.01
 -3 8 4 59.76 1.13
 3 8 4 57.76 1.1
 -4 8 4 114.97 2.05
 4 8 4 113.59 1.92
 -5 8 4 129.56 2.15
 5 8 4 130.25 2.16
 -6 8 4 100.09 1.76
 6 8 4 100.89 1.77
 -7 8 4 121.91 2.06
 7 8 4 129.32 2.17
 -8 8 4 22.28 0.73
 8 8 4 23.05 0.76
 -9 8 4 35.06 0.86
 9 8 4 34.13 0.83
 -10 8 4 42.95 1.02
 10 8 4 43.02 1.03
 -11 8 4 9.81 0.77
 11 8 4 8.97 0.71
 -12 8 4 145.13 3.04
 12 8 4 140.99 2.79
 -13 8 4 107.96 2.47
 13 8 4 110.15 2.64
 -14 8 4 18.69 1.42
 14 8 4 18.93 1.29
 -15 8 4 6.22 1.16
 15 8 4 4.67 1.24
 -16 8 4 19.8 1.53
 16 8 4 19.63 1.65
 -17 8 4 24.53 1.99
 17 8 4 23.8 1.92
 0 9 4 373.62 5.75
 -1 9 4 93.66 1.64
 1 9 4 90.62 1.6
 -2 9 4 142.68 2.36
 2 9 4 142.37 2.36
 -3 9 4 56.3 1.14
 3 9 4 57.38 1.17
 -4 9 4 17.51 0.67
 4 9 4 17.8 0.67
 -5 9 4 192.58 3.22
 5 9 4 188.57 3.02
 -6 9 4 16.35 0.65
 6 9 4 16.08 0.66
 -7 9 4 31.57 0.87
 7 9 4 30.4 0.91
 -8 9 4 42.33 0.97
 8 9 4 41.46 0.96
 -9 9 4 39.6 0.95
 9 9 4 39.33 0.96
 -10 9 4 34.27 1.06
 10 9 4 30.98 1
 -11 9 4 138.13 2.8
 11 9 4 135.65 2.91
 -12 9 4 47.35 1.52
 12 9 4 52 1.47
 -13 9 4 61.17 1.84
 13 9 4 68.02 1.99
 -14 9 4 187.36 4.09
 14 9 4 187.64 4.07
 -15 9 4 42.11 1.8
 15 9 4 43.94 1.96
 -16 9 4 14.84 1.81
 16 9 4 12.45 1.79
 -17 9 4 14.43 2.06
 17 9 4 15.59 1.96
 0 10 4 719.26 11.09
 -1 10 4 281.89 4.79
 1 10 4 278.06 4.45
 -2 10 4 20.58 0.72
 2 10 4 20.19 0.71
 -3 10 4 91.89 1.67
 3 10 4 88.79 1.61
 -4 10 4 72.4 1.36
 4 10 4 73.45 1.41
 -5 10 4 36.91 0.93
 5 10 4 35.76 0.92
 -6 10 4 106.59 1.88
 6 10 4 109.31 1.98
 -7 10 4 58.95 1.21
 7 10 4 56.28 1.17
 -8 10 4 49.94 1.18
 8 10 4 50.3 1.19
 -9 10 4 59.68 1.36
 9 10 4 55.47 1.29
 -10 10 4 78.96 1.8
 10 10 4 83.84 1.85
 -11 10 4 33.41 1.29
 11 10 4 31.5 1.16
 -12 10 4 21.93 1.25
 12 10 4 22.02 1.24
 -13 10 4 181.9 3.98
 13 10 4 185.03 4.19
 -14 10 4 17.67 1.5
 14 10 4 14.5 1.41
 -15 10 4 109.15 3
 15 10 4 113.35 3.13
 -16 10 4 9.83 2.08
 16 10 4 7.19 2.14
 0 11 4 41.31 1.05
 -1 11 4 4.11 0.56
 1 11 4 4.17 0.59
 -2 11 4 34.48 0.91
 2 11 4 35.46 0.97
 -3 11 4 104.83 1.86
 3 11 4 103.02 1.85
 -4 11 4 116.5 2.02
 4 11 4 114.23 2
 -5 11 4 80.25 1.57
 5 11 4 80.57 1.53
 -6 11 4 257.75 4.35
 6 11 4 255.23 4.28
 -7 11 4 15.87 0.74
 7 11 4 17.02 0.76
 -8 11 4 22.03 0.97
 8 11 4 22.02 0.89
 -9 11 4 62.8 1.8
 9 11 4 61.67 1.52
 -10 11 4 24.95 1.27
 10 11 4 25.33 1.16
 -11 11 4 21.3 1.18
 11 11 4 19.35 1.13
 -12 11 4 95.1 2.44
 12 11 4 93.51 2.59
 -13 11 4 4.06 1.51
 13 11 4 6.8 1.42
 -14 11 4 6.03 1.49
 14 11 4 6.58 1.76
 -15 11 4 27.6 2.1
 15 11 4 25.26 1.87
 0 12 4 2.53 0.59
 -1 12 4 49.7 1.11
 1 12 4 53.4 1.21
 -2 12 4 125.57 2.19
 2 12 4 127.65 2.23
 -3 12 4 170.01 2.79
 3 12 4 174.71 3.06
 -4 12 4 10.37 0.69
 4 12 4 10.83 0.67
 -5 12 4 57.97 1.34
 5 12 4 60.01 1.39
 -6 12 4 9.49 0.75
 6 12 4 8.08 0.74
 -7 12 4 102.05 2.01
 7 12 4 106.85 2.09
 -8 12 4 12.47 0.96
 8 12 4 13.24 0.98
 -9 12 4 16.01 1.01
 9 12 4 15.98 1.05
 -10 12 4 83.42 2.15
 10 12 4 85.96 2.14
 -11 12 4 27.66 1.59
 11 12 4 26.21 1.42
 -12 12 4 10.89 1.3
 12 12 4 12.34 1.55
 -13 12 4 32.64 1.74
 13 12 4 29.48 1.83
 -14 12 4 5.54 1.8
 14 12 4 4.56 1.67
 -15 12 4 33.32 3.43
 15 12 4 31.95 3.71
 0 13 4 23.95 0.94
 -1 13 4 154.79 3
 1 13 4 156.96 3.3
 -2 13 4 113.51 2.33
 2 13 4 114.81 2.5
 -3 13 4 179.91 3.23
 3 13 4 174.88 3.15
 -4 13 4 138.46 2.53
 4 13 4 143.73 2.63
 -5 13 4 56.02 1.54
 5 13 4 54.8 1.36
 -6 13 4 9.78 0.9
 6 13 4 13.85 1.04
 -7 13 4 49.93 1.53
 7 13 4 54.09 1.72
 -8 13 4 54.61 1.73
 8 13 4 51.98 1.63
 -9 13 4 18.46 1.21
 9 13 4 17.25 1.14
 -10 13 4 110.11 2.75
 10 13 4 108 2.68
 -11 13 4 47.99 1.93
 11 13 4 45.42 1.83
 -12 13 4 9.09 1.64
 12 13 4 11.68 1.71
 -13 13 4 38.79 2.16
 13 13 4 41.04 2.18
 -14 13 4 22.87 3.82
 14 13 4 22.68 2.87
 0 14 4 1.84 0.67
 -1 14 4 66.86 1.72
 1 14 4 66.09 1.61
 -2 14 4 129.3 2.7
 2 14 4 130.27 2.75
 -3 14 4 85.15 1.94
 3 14 4 88.07 2
 -4 14 4 81.16 1.91
 4 14 4 79.84 1.89
 -5 14 4 101.46 2.76
 5 14 4 110.07 3
 -6 14 4 36.52 1.59
 6 14 4 33.01 1.38
 -7 14 4 10.59 1.2
 7 14 4 9.25 1.16
 -8 14 4 25.54 1.43
 8 14 4 27.37 1.5
 -9 14 4 44.85 1.92
 9 14 4 44.68 1.73
 -10 14 4 42.5 1.91
 10 14 4 40.35 1.83
 -11 14 4 2.72 1.54
 11 14 4 3.84 1.71
 -12 14 4 21.41 2.17
 12 14 4 21.01 1.9
 0 15 4 25.75 1.25
 -1 15 4 17.52 1.16
 1 15 4 19.34 1.2
 -2 15 4 166.43 3.43
 2 15 4 161.88 3.3
 -3 15 4 6.43 0.99
 3 15 4 8.33 1.13
 -4 15 4 59.51 1.91
 4 15 4 58.45 1.93
 -5 15 4 54.66 1.86
 5 15 4 52.68 1.9
 -6 15 4 69.84 2.11
 6 15 4 70 2.22
 -7 15 4 0.65 1.34
 7 15 4 1.23 1.27
 -8 15 4 2.91 1.38
 8 15 4 4.22 1.29
 -9 15 4 8.57 1.61
 9 15 4 10.13 1.66
 -10 15 4 29.87 2.09
 10 15 4 28.66 1.96
 -11 15 4 2.76 1.78
 11 15 4 3.83 2.1
 0 16 4 216.94 4.19
 -1 16 4 22.1 1.42
 1 16 4 24.38 1.61
 -2 16 4 18.51 1.75
 2 16 4 19.83 1.79
 -3 16 4 66.07 2.25
 3 16 4 65.53 2.16
 -4 16 4 35.72 1.72
 4 16 4 32.34 1.52
 -5 16 4 2.51 1.39
 5 16 4 3.51 1.67
 -6 16 4 23.41 1.81
 6 16 4 25.53 1.81
 -7 16 4 12.05 1.78
 7 16 4 15.23 1.65
 -8 16 4 72.66 2.62
 8 16 4 72.06 2.43
 -9 16 4 22.64 2.11
 9 16 4 16.68 1.94
 -10 16 4 14.11 3.51
 10 16 4 7.84 4.25
 0 17 4 0.91 1.47
 -1 17 4 28.16 2.12
 1 17 4 25.96 2.05
 -2 17 4 6.09 1.69
 2 17 4 9.79 1.74
 -3 17 4 12.78 1.87
 3 17 4 16.25 1.83
 -4 17 4 66.14 2.46
 4 17 4 70.64 2.61
 -5 17 4 7.22 1.61
 5 17 4 7.27 1.87
 -6 17 4 68.59 2.63
 6 17 4 70.18 2.75
 -7 17 4 20.7 2.36
 7 17 4 22.03 2.29
 0 18 4 19.51 2.51
 -1 18 4 35.31 2.55
 1 18 4 36.71 2.64
 -2 18 4 145.09 4.12
 2 18 4 154.18 4.59
 -3 18 4 6.65 2.39
 3 18 4 3.96 2.23
 -4 18 4 47.43 3.2
 4 18 4 49.6 3.58
 0 0 5 0.09 0.16
 1 0 5 888.63 13.33
 2 0 5 629.9 9.47
 3 0 5 264.48 4.05
 4 0 5 332.26 5.04
 5 0 5 7.46 0.34
 6 0 5 58.89 1.06
 7 0 5 223.05 3.49
 8 0 5 22.37 0.61
 9 0 5 34.18 0.85
 10 0 5 39.96 0.95
 11 0 5 15.57 0.65
 12 0 5 18.88 0.71
 13 0 5 231.39 4.24
 14 0 5 19.83 0.88
 15 0 5 42.88 1.23
 16 0 5 128.54 2.7
 17 0 5 30 1.81
 18 0 5 18.71 1.83
 19 0 5 18.04 2.1
 0 1 5 776.03 11.64
 -1 1 5 250.73 3.81
 1 1 5 251.32 3.81
 -2 1 5 857.63 13.11
 2 1 5 854.77 12.83
 -3 1 5 1243.31 18.88
 3 1 5 1218.23 18.25
 -4 1 5 346.6 5.25
 4 1 5 341.24 5.17
 -5 1 5 302.03 4.62
 5 1 5 299.05 4.66
 -6 1 5 465.78 7.06
 6 1 5 463.84 7.01
 -7 1 5 219.85 3.45
 7 1 5 229.97 3.57
 -8 1 5 19.08 0.63
 8 1 5 18.03 0.62
 -9 1 5 119.65 2
 9 1 5 120.55 1.99
 -10 1 5 131.69 2.28
 10 1 5 127.38 2.14
 -11 1 5 431.15 6.62
 11 1 5 424.47 6.5
 -12 1 5 13.26 0.65
 12 1 5 11.42 0.64
 -13 1 5 60.34 1.45
 13 1 5 58.17 1.33
 -14 1 5 270.16 4.9
 14 1 5 287.46 5.22
 -15 1 5 18.72 1.05
 15 1 5 21.16 1.07
 -16 1 5 80.31 2.25
 16 1 5 81.34 2.19
 -17 1 5 9.42 1.33
 17 1 5 13.44 1.6
 -18 1 5 14.07 1.95
 18 1 5 10.04 1.69
 -19 1 5 6.84 2.06
 19 1 5 8.15 1.94
 0 2 5 1824.71 27.83
 -1 2 5 262.17 3.98
 1 2 5 251.1 3.83
 -2 2 5 573.6 9.96
 2 2 5 565.94 9.87
 -3 2 5 335.11 5.91
 3 2 5 336.38 5.93
 -4 2 5 279.49 4.25
 4 2 5 284.79 4.35
 -5 2 5 122.92 1.98
 5 2 5 121.52 1.95
 -6 2 5 319.24 4.87
 6 2 5 323.97 4.95
 -7 2 5 1.08 0.22
 7 2 5 1.89 0.31
 -8 2 5 222.59 3.51
 8 2 5 225.74 3.55
 -9 2 5 127.86 2.15
 9 2 5 127.44 2.23
 -10 2 5 77.49 1.42
 10 2 5 79.38 1.45
 -11 2 5 204.96 3.28
 11 2 5 205.3 3.42
 -12 2 5 97.13 1.81
 12 2 5 99.38 1.79
 -13 2 5 74.42 1.76
 13 2 5 75.72 1.69
 -14 2 5 18.39 0.82
 14 2 5 19.85 0.94
 -15 2 5 40.65 1.26
 15 2 5 37.04 1.27
 -16 2 5 1.67 0.86
 16 2 5 0.46 0.86
 -17 2 5 98.28 2.61
 17 2 5 97.82 2.59
 -18 2 5 24.61 1.91
 18 2 5 22.78 1.83
 -19 2 5 29.78 2.56
 19 2 5 27.82 2.36
 0 3 5 33.95 0.66
 -1 3 5 7.56 0.27
 1 3 5 7.7 0.27
 -2 3 5 17.16 0.62
 2 3 5 17.75 0.62
 -3 3 5 47.35 1.11
 3 3 5 50.19 1.09
 -4 3 5 163.5 2.99
 4 3 5 161.5 2.97
 -5 3 5 1021.97 15.25
 5 3 5 998.43 14.91
 -6 3 5 489.38 7.4
 6 3 5 480.63 7.24
 -7 3 5 243.72 3.79
 7 3 5 235.19 3.66
 -8 3 5 440.05 6.7
 8 3 5 431.28 6.56
 -9 3 5 93.91 1.63
 9 3 5 96.53 1.68
 -10 3 5 137.36 2.29
 10 3 5 129.76 2.18
 -11 3 5 29.83 0.86
 11 3 5 27.07 0.82
 -12 3 5 66.49 1.3
 12 3 5 67.11 1.32
 -13 3 5 0.61 0.43
 13 3 5 1.16 0.43
 -14 3 5 3.25 0.67
 14 3 5 1.69 0.63
 -15 3 5 50.85 1.61
 15 3 5 47.55 1.44
 -16 3 5 17 1.35
 16 3 5 21.7 1.38
 -17 3 5 182.54 4.02
 17 3 5 178.69 4.19
 -18 3 5 44.12 2.11
 18 3 5 45.44 2.41
 -19 3 5 19.89 2.22
 19 3 5 26.11 2.56
 0 4 5 357.02 5.39
 -1 4 5 34.04 0.65
 1 4 5 33.69 0.66
 -2 4 5 166.7 3.05
 2 4 5 173 3.13
 -3 4 5 105 2.02
 3 4 5 104.97 1.98
 -4 4 5 4.5 0.48
 4 4 5 4.7 0.48
 -5 4 5 597.4 10.41
 5 4 5 600.08 10.4
 -6 4 5 720.59 10.8
 6 4 5 711.72 10.68
 -7 4 5 311.69 4.8
 7 4 5 311.58 4.99
 -8 4 5 44.68 0.95
 8 4 5 44.76 0.98
 -9 4 5 48.41 1
 9 4 5 48.72 1.03
 -10 4 5 74.73 1.42
 10 4 5 75.94 1.4
 -11 4 5 30.82 0.83
 11 4 5 30.07 0.83
 -12 4 5 72.35 1.54
 12 4 5 67.78 1.4
 -13 4 5 65.74 1.53
 13 4 5 68.26 1.62
 -14 4 5 29.85 1.02
 14 4 5 30.6 1.02
 -15 4 5 26.42 1.26
 15 4 5 24.71 1.14
 -16 4 5 39.58 1.69
 16 4 5 36.55 1.84
 -17 4 5 7.59 1.45
 17 4 5 10.36 1.6
 -18 4 5 69.62 2.58
 18 4 5 67.12 2.76
 -19 4 5 10.9 2.92
 19 4 5 4.05 2.63
 0 5 5 0.2 0.19
 -1 5 5 703.19 10.56
 1 5 5 690.84 10.37
 -2 5 5 462.1 7.08
 2 5 5 461.59 6.96
 -3 5 5 785.31 13.73
 3 5 5 813.8 14.07
 -4 5 5 291.64 5.22
 4 5 5 292.77 5.22
 -5 5 5 36.77 0.97
 5 5 5 35.32 0.97
 -6 5 5 32.21 0.79
 6 5 5 33.19 0.72
 -7 5 5 243.44 3.8
 7 5 5 247.41 3.85
 -8 5 5 59.79 1.16
 8 5 5 59.25 1.2
 -9 5 5 52.57 1.12
 9 5 5 51.64 1.06
 -10 5 5 94.13 1.67
 10 5 5 96.32 1.78
 -11 5 5 119.02 2.1
 11 5 5 115.74 2.15
 -12 5 5 1.26 0.45
 12 5 5 2.09 0.49
 -13 5 5 23.54 1.02
 13 5 5 23.14 0.93
 -14 5 5 32.24 1.28
 14 5 5 32.08 1.27
 -15 5 5 14.19 1.28
 15 5 5 13.09 1.13
 -16 5 5 17.04 1.33
 16 5 5 17.59 1.57
 -17 5 5 49.54 1.97
 17 5 5 47.75 1.88
 -18 5 5 40.43 2.24
 18 5 5 42.35 2.45
 0 6 5 471.91 7.12
 -1 6 5 277.94 4.26
 1 6 5 272.65 4.19
 -2 6 5 696.86 10.45
 2 6 5 675.63 10.2
 -3 6 5 470.06 7.1
 3 6 5 469 7.08
 -4 6 5 13.78 0.45
 4 6 5 12.59 0.39
 -5 6 5 235.16 3.65
 5 6 5 233.42 3.65
 -6 6 5 40.82 0.85
 6 6 5 40.72 0.88
 -7 6 5 31.26 0.76
 7 6 5 30.91 0.75
 -8 6 5 42.98 0.93
 8 6 5 43.59 0.94
 -9 6 5 142.06 2.46
 9 6 5 138.79 2.28
 -10 6 5 91.9 1.71
 10 6 5 94.26 1.7
 -11 6 5 51.9 1.13
 11 6 5 51.9 1.16
 -12 6 5 84.39 1.79
 12 6 5 88.06 1.98
 -13 6 5 60.49 1.71
 13 6 5 60.12 1.6
 -14 6 5 24.2 1.2
 14 6 5 21.71 1.17
 -15 6 5 16.78 1.19
 15 6 5 16.78 1.28
 -16 6 5 23.18 1.49
 16 6 5 22.2 1.42
 -17 6 5 19.6 1.66
 17 6 5 20.05 1.81
 -18 6 5 21.41 2.09
 18 6 5 19.49 1.98
 0 7 5 33.53 0.78
 -1 7 5 35 0.78
 1 7 5 33.91 0.77
 -2 7 5 341.61 5.22
 2 7 5 339.84 5.2
 -3 7 5 308.66 4.76
 3 7 5 301.14 4.62
 -4 7 5 115.63 1.91
 4 7 5 113.09 1.92
 -5 7 5 14.44 0.51
 5 7 5 12.4 0.48
 -6 7 5 71.26 1.31
 6 7 5 67.56 1.25
 -7 7 5 86.03 1.55
 7 7 5 87.04 1.51
 -8 7 5 123.91 2.09
 8 7 5 121.15 2.04
 -9 7 5 153.35 2.52
 9 7 5 159.02 2.58
 -10 7 5 43.47 1.01
 10 7 5 42.8 0.96
 -11 7 5 42.62 1.15
 11 7 5 40.37 1
 -12 7 5 36.37 1.23
 12 7 5 36.53 1.22
 -13 7 5 111.27 2.58
 13 7 5 113.47 2.54
 -14 7 5 48.18 1.52
 14 7 5 48.5 1.55
 -15 7 5 106.04 2.58
 15 7 5 112.86 2.75
 -16 7 5 16.11 1.46
 16 7 5 14.3 1.52
 -17 7 5 3.5 1.49
 17 7 5 2.79 1.87
 -18 7 5 50.64 3.05
 18 7 5 67.42 4.4
 0 8 5 28.03 0.7
 -1 8 5 190.83 3.11
 1 8 5 191.63 3.03
 -2 8 5 32.33 0.8
 2 8 5 31.91 0.76
 -3 8 5 538.22 8.16
 3 8 5 533.94 8.24
 -4 8 5 81.16 1.46
 4 8 5 79.77 1.54
 -5 8 5 38.92 0.91
 5 8 5 37.76 0.88
 -6 8 5 51.7 1.06
 6 8 5 50.57 1.01
 -7 8 5 1.51 0.34
 7 8 5 1.51 0.43
 -8 8 5 138.01 2.35
 8 8 5 137.05 2.28
 -9 8 5 10.02 0.55
 9 8 5 9.33 0.6
 -10 8 5 30.78 0.87
 10 8 5 32.3 0.87
 -11 8 5 7.06 0.74
 11 8 5 7.78 0.69
 -12 8 5 35.05 1.2
 12 8 5 34.39 1.13
 -13 8 5 47.27 1.67
 13 8 5 48.5 1.49
 -14 8 5 150.6 3.3
 14 8 5 146.71 3.47
 -15 8 5 21.14 1.55
 15 8 5 22.05 1.51
 -16 8 5 8.53 1.6
 16 8 5 8.57 1.63
 -17 8 5 17.57 2.09
 17 8 5 18.96 1.97
 0 9 5 187.81 3.01
 -1 9 5 52.5 1.13
 1 9 5 51.52 1.18
 -2 9 5 105.55 2
 2 9 5 105.45 1.84
 -3 9 5 121.42 2.06
 3 9 5 119.94 2.1
 -4 9 5 27.44 0.73
 4 9 5 27.14 0.76
 -5 9 5 110.1 1.92
 5 9 5 107.62 1.85
 -6 9 5 1.83 0.4
 6 9 5 1.74 0.43
 -7 9 5 128.74 2.18
 7 9 5 128.92 2.2
 -8 9 5 245.24 3.85
 8 9 5 239.85 4.06
 -9 9 5 286.5 5
 9 9 5 292.98 4.88
 -10 9 5 25.24 0.91
 10 9 5 26.26 0.9
 -11 9 5 37.15 1.22
 11 9 5 37.57 1.24
 -12 9 5 81.22 2.15
 12 9 5 84.29 2.06
 -13 9 5 41.86 1.63
 13 9 5 39.56 1.51
 -14 9 5 22.66 1.48
 14 9 5 23.21 1.43
 -15 9 5 18.99 1.53
 15 9 5 19.5 1.54
 -16 9 5 12.81 2.09
 16 9 5 14.1 1.78
 -17 9 5 13.15 2.91
 17 9 5 6.93 2.82
 0 10 5 0.71 0.4
 -1 10 5 154.12 2.54
 1 10 5 152.27 2.5
 -2 10 5 66.91 1.42
 2 10 5 63.01 1.26
 -3 10 5 17.66 0.65
 3 10 5 17.58 0.65
 -4 10 5 21.23 0.73
 4 10 5 19.68 0.71
 -5 10 5 87.54 1.61
 5 10 5 82.8 1.53
 -6 10 5 240.69 3.8
 6 10 5 242.68 3.84
 -7 10 5 58.18 1.17
 7 10 5 60.13 1.24
 -8 10 5 157.48 2.8
 8 10 5 159.24 2.8
 -9 10 5 83.21 1.69
 9 10 5 80.01 1.6
 -10 10 5 38.24 1.21
 10 10 5 39.86 1.21
 -11 10 5 72.15 1.86
 11 10 5 66.51 1.67
 -12 10 5 105.14 2.45
 12 10 5 110.43 2.56
 -13 10 5 13.99 1.29
 13 10 5 12.97 1.18
 -14 10 5 13.77 1.36
 14 10 5 14.96 1.59
 -15 10 5 42.12 1.99
 15 10 5 44.71 1.99
 -16 10 5 2.84 2.42
 16 10 5 3.63 1.97
 0 11 5 55.28 1.13
 -1 11 5 11.4 0.62
 1 11 5 10.59 0.67
 -2 11 5 88.66 1.62
 2 11 5 85.58 1.71
 -3 11 5 127.95 2.18
 3 11 5 125.35 2.13
 -4 11 5 148.12 2.47
 4 11 5 152.09 2.53
 -5 11 5 30.72 0.88
 5 11 5 27.42 0.94
 -6 11 5 34.15 1
 6 11 5 31.85 0.89
 -7 11 5 76.83 1.67
 7 11 5 74.11 1.53
 -8 11 5 15.12 0.77
 8 11 5 14.43 0.73
 -9 11 5 65.8 1.73
 9 11 5 61.15 1.58
 -10 11 5 23.03 1.17
 10 11 5 23.74 1.08
 -11 11 5 196.04 4.11
 11 11 5 189.99 4.11
 -12 11 5 21.6 1.38
 12 11 5 21.45 1.3
 -13 11 5 77.18 2.28
 13 11 5 77.3 2.35
 -14 11 5 30.46 1.8
 14 11 5 32.02 2
 -15 11 5 34.94 2.24
 15 11 5 37.53 2.2
 0 12 5 131.98 2.35
 -1 12 5 3.48 0.49
 1 12 5 4.89 0.66
 -2 12 5 10.43 0.66
 2 12 5 13.22 0.69
 -3 12 5 37.17 1.05
 3 12 5 36.93 1.03
 -4 12 5 114.11 2.11
 4 12 5 115.48 2.17
 -5 12 5 291 4.9
 5 12 5 277.93 5.02
 -6 12 5 27.34 0.96
 6 12 5 25.96 0.9
 -7 12 5 35.21 1.13
 7 12 5 34.15 1.13
 -8 12 5 7.72 0.99
 8 12 5 6.64 0.76
 -9 12 5 51.95 1.64
 9 12 5 51.98 1.5
 -10 12 5 9.46 1.17
 10 12 5 11.4 1.09
 -11 12 5 150.93 3.34
 11 12 5 153.45 3.44
 -12 12 5 105.05 2.67
 12 12 5 103.26 2.7
 -13 12 5 7.9 1.7
 13 12 5 3.48 1.6
 -14 12 5 18.58 1.92
 14 12 5 18.75 1.86
 0 13 5 58.17 1.45
 -1 13 5 36.59 1.29
 1 13 5 38.65 1.24
 -2 13 5 4.26 0.72
 2 13 5 4.9 0.69
 -3 13 5 135.88 2.71
 3 13 5 128.67 2.58
 -4 13 5 52.8 1.46
 4 13 5 51.5 1.49
 -5 13 5 197.98 3.74
 5 13 5 203.56 3.86
 -6 13 5 0.5 0.69
 6 13 5 0.88 0.71
 -7 13 5 31.51 1.34
 7 13 5 32.9 1.31
 -8 13 5 2.27 0.75
 8 13 5 2.85 0.82
 -9 13 5 108.79 2.67
 9 13 5 105.23 2.54
 -10 13 5 3.06 1.14
 10 13 5 0.8 1.24
 -11 13 5 35.33 1.81
 11 13 5 36.64 1.66
 -12 13 5 59.93 2.2
 12 13 5 60.94 2.15
 -13 13 5 14.27 1.84
 13 13 5 13.89 1.79
 0 14 5 1.35 0.71
 -1 14 5 6.69 0.93
 1 14 5 6.6 0.87
 -2 14 5 37.88 1.18
 2 14 5 36.96 1.29
 -3 14 5 34.69 1.29
 3 14 5 35.95 1.21
 -4 14 5 51.97 1.51
 4 14 5 55.45 1.68
 -5 14 5 26.6 1.3
 5 14 5 25.91 1.31
 -6 14 5 40.96 1.65
 6 14 5 40.41 1.62
 -7 14 5 28.75 1.52
 7 14 5 26.41 1.33
 -8 14 5 20.51 1.39
 8 14 5 19.8 1.34
 -9 14 5 20.85 1.38
 9 14 5 20.67 1.38
 -10 14 5 19.94 1.58
 10 14 5 17.99 1.55
 -11 14 5 2.83 1.57
 11 14 5 1.26 1.52
 -12 14 5 77.96 2.89
 12 14 5 78.2 2.61
 0 15 5 159.45 3.25
 -1 15 5 165.37 3.33
 1 15 5 162.56 3.25
 -2 15 5 50.53 1.55
 2 15 5 47.72 1.53
 -3 15 5 22.14 1.19
 3 15 5 21.09 1.28
 -4 15 5 5.94 1.11
 4 15 5 9.29 1.32
 -5 15 5 9.14 1.24
 5 15 5 10.76 1.35
 -6 15 5 50.06 1.91
 6 15 5 44.74 1.76
 -7 15 5 38.64 1.78
 7 15 5 36.59 1.7
 -8 15 5 129.63 3.15
 8 15 5 130.62 3.34
 -9 15 5 2.09 1.59
 9 15 5 3.16 1.6
 -10 15 5 4.56 1.74
 10 15 5 2.73 1.58
 -11 15 5 36.71 2.99
 11 15 5 33.73 2.66
 0 16 5 38.8 1.56
 -1 16 5 33.28 1.61
 1 16 5 33.75 1.62
 -2 16 5 162.6 3.78
 2 16 5 163.84 3.7
 -3 16 5 21.95 1.47
 3 16 5 22.95 1.55
 -4 16 5 16.74 1.53
 4 16 5 18.11 1.51
 -5 16 5 11.18 1.51
 5 16 5 14.35 1.83
 -6 16 5 223.52 5.01
 6 16 5 223.12 4.92
 -7 16 5 37.54 2.15
 7 16 5 42.28 2.26
 -8 16 5 3.91 1.82
 8 16 5 5.32 2
 -9 16 5 6.75 2.02
 9 16 5 4.25 2.15
 0 17 5 33.19 2.47
 -1 17 5 35.35 1.86
 1 17 5 41.57 2.25
 -2 17 5 38 1.89
 2 17 5 38.95 1.96
 -3 17 5 5.22 1.56
 3 17 5 6.86 1.8
 -4 17 5 82.96 2.78
 4 17 5 83.21 2.86
 -5 17 5 63.13 2.65
 5 17 5 62.63 2.48
 -6 17 5 15.07 2.15
 6 17 5 8.94 1.9
 -7 17 5 1.35 2.98
 7 17 5 4.86 2.3
 0 18 5 177.29 4.79
 -1 18 5 9.38 2.61
 1 18 5 8.09 2.6
 -2 18 5 4.62 2.22
 2 18 5 6.52 2.57
 -3 18 5 7.15 2.38
 3 18 5 9.85 3.09
 0 0 6 1.22 0.29
 1 0 6 14.16 0.39
 2 0 6 859.13 12.88
 3 0 6 1401.66 20.89
 4 0 6 1193.26 17.86
 5 0 6 0.2 0.19
 6 0 6 20.14 0.54
 7 0 6 1.5 0.3
 8 0 6 6.01 0.48
 9 0 6 0.38 0.33
 10 0 6 95.3 1.68
 11 0 6 24.29 0.85
 12 0 6 73.61 1.4
 13 0 6 2.29 0.52
 14 0 6 44.56 1.26
 15 0 6 110.29 2.32
 16 0 6 1.8 0.84
 17 0 6 8.48 1.32
 18 0 6 67.58 2.8
 19 0 6 5.25 2.52
 0 1 6 35.57 0.67
 -1 1 6 914.62 13.68
 1 1 6 918.5 13.75
 -2 1 6 137.8 2.18
 2 1 6 135.77 2.15
 -3 1 6 619.02 9.33
 3 1 6 618.46 9.29
 -4 1 6 1.93 0.27
 4 1 6 1.38 0.24
 -5 1 6 1.1 0.19
 5 1 6 1 0.21
 -6 1 6 3.57 0.37
 6 1 6 3.53 0.39
 -7 1 6 109.57 1.81
 7 1 6 105.39 1.75
 -8 1 6 15.18 0.58
 8 1 6 15.36 0.57
 -9 1 6 292.26 4.53
 9 1 6 288.65 4.64
 -10 1 6 2.09 0.43
 10 1 6 2.83 0.41
 -11 1 6 39.68 0.97
 11 1 6 40.44 0.95
 -12 1 6 193.01 3.12
 12 1 6 192.48 3.12
 -13 1 6 136.79 2.66
 13 1 6 139.6 2.74
 -14 1 6 59.49 1.47
 14 1 6 57.79 1.48
 -15 1 6 32.19 1.21
 15 1 6 32.4 1.17
 -16 1 6 81.09 2.32
 16 1 6 76.84 2
 -17 1 6 48.42 2.18
 17 1 6 47.15 1.94
 -18 1 6 4.47 2.4
 18 1 6 1.11 2.04
 -19 1 6 12.57 2.34
 19 1 6 14.63 2.46
 0 2 6 538.62 8.11
 -1 2 6 1521.64 22.71
 1 2 6 1488.56 24.2
 -2 2 6 1356.88 20.32
 2 2 6 1342.6 20.07
 -3 2 6 309.45 5.48
 3 2 6 308.51 5.84
 -4 2 6 322.59 4.92
 4 2 6 321.72 4.9
 -5 2 6 146.48 2.32
 5 2 6 143.96 2.29
 -6 2 6 167.77 2.64
 6 2 6 168.93 2.7
 -7 2 6 756.02 11.35
 7 2 6 741.62 11.13
 -8 2 6 137.9 2.29
 8 2 6 141.62 2.33
 -9 2 6 37.47 0.86
 9 2 6 36.47 0.81
 -10 2 6 197.9 3.17
 10 2 6 193.1 3.37
 -11 2 6 27.38 0.81
 11 2 6 26.85 0.8
 -12 2 6 60.84 1.3
 12 2 6 61.48 1.32
 -13 2 6 9.17 0.69
 13 2 6 9.93 0.71
 -14 2 6 18.49 0.88
 14 2 6 18.91 0.97
 -15 2 6 82.1 1.89
 15 2 6 84.37 1.94
 -16 2 6 20.75 1.36
 16 2 6 20.33 1.34
 -17 2 6 6.96 1.37
 17 2 6 7.98 1.43
 -18 2 6 3.5 1.82
 18 2 6 5.32 1.71
 -19 2 6 28.09 2.73
 19 2 6 29.26 3.15
 0 3 6 166.48 2.58
 -1 3 6 596.16 8.92
 1 3 6 597.27 8.97
 -2 3 6 428.61 7.51
 2 3 6 435.52 7.61
 -3 3 6 135.52 2.54
 3 3 6 132.16 2.5
 -4 3 6 1034.53 18.46
 4 3 6 1016.05 17.55
 -5 3 6 226.88 4.11
 5 3 6 231.93 4.16
 -6 3 6 345.63 5.26
 6 3 6 351.09 5.36
 -7 3 6 500.47 7.58
 7 3 6 496.21 7.67
 -8 3 6 166.11 2.69
 8 3 6 174.3 2.8
 -9 3 6 31.77 0.83
 9 3 6 32.75 0.81
 -10 3 6 62.43 1.27
 10 3 6 61.22 1.2
 -11 3 6 131.11 2.22
 11 3 6 135.07 2.26
 -12 3 6 32.5 1.03
 12 3 6 30.17 0.95
 -13 3 6 49.81 1.3
 13 3 6 49.88 1.41
 -14 3 6 0.76 0.7
 14 3 6 0.78 0.56
 -15 3 6 155.93 3.38
 15 3 6 161.89 3.49
 -16 3 6 31.86 1.56
 16 3 6 33.77 1.47
 -17 3 6 16.23 1.6
 17 3 6 18.86 1.55
 -18 3 6 11.52 1.92
 18 3 6 12.71 1.76
 -19 3 6 33.03 3.12
 19 3 6 39.52 5.39
 0 4 6 45.21 0.83
 -1 4 6 158.43 2.49
 1 4 6 161.36 2.53
 -2 4 6 2.06 0.39
 2 4 6 1.38 0.26
 -3 4 6 52.69 1.16
 3 4 6 54.91 1.2
 -4 4 6 123.78 2.36
 4 4 6 120.17 2.31
 -5 4 6 112.58 2.19
 5 4 6 113.27 2.22
 -6 4 6 202.28 3.73
 6 4 6 208.5 3.8
 -7 4 6 108.47 1.81
 7 4 6 107.06 1.81
 -8 4 6 44.54 0.92
 8 4 6 42.51 0.9
 -9 4 6 8.79 0.51
 9 4 6 7.23 0.49
 -10 4 6 84.32 1.52
 10 4 6 84.65 1.55
 -11 4 6 26.87 0.81
 11 4 6 27.09 0.79
 -12 4 6 285.75 5.17
 12 4 6 286.65 5.16
 -13 4 6 9.68 0.75
 13 4 6 11.69 0.77
 -14 4 6 30.17 1.23
 14 4 6 30.43 1.07
 -15 4 6 1.29 0.85
 15 4 6 0.99 0.78
 -16 4 6 88.4 2.45
 16 4 6 85.02 2.24
 -17 4 6 22.94 1.56
 17 4 6 22.34 1.68
 -18 4 6 37.27 1.98
 18 4 6 36.24 2.01
 0 5 6 34.66 0.71
 -1 5 6 135.15 2.17
 1 5 6 136.11 2.19
 -2 5 6 120.56 2.31
 2 5 6 120.37 2.34
 -3 5 6 812.31 14.11
 3 5 6 824.05 14.25
 -4 5 6 25.93 0.8
 4 5 6 26.56 0.78
 -5 5 6 146.99 2.77
 5 5 6 145.41 2.75
 -6 5 6 131.31 2.52
 6 5 6 131.76 2.53
 -7 5 6 212.58 3.92
 7 5 6 217.84 4.18
 -8 5 6 3.99 0.39
 8 5 6 4.03 0.36
 -9 5 6 85.34 1.55
 9 5 6 84.13 1.58
 -10 5 6 110.96 1.9
 10 5 6 108.36 1.86
 -11 5 6 116.59 2.03
 11 5 6 117.69 2.01
 -12 5 6 195.44 3.72
 12 5 6 196.07 3.67
 -13 5 6 17.19 0.9
 13 5 6 18.81 0.89
 -14 5 6 12.6 1.06
 14 5 6 13.89 1.01
 -15 5 6 28.9 1.42
 15 5 6 26.45 1.24
 -16 5 6 40.78 1.71
 16 5 6 40.66 1.76
 -17 5 6 94.69 2.66
 17 5 6 86.41 2.49
 -18 5 6 56.27 2.35
 18 5 6 54.31 2.26
 0 6 6 15 0.46
 -1 6 6 49.64 0.94
 1 6 6 48.52 0.94
 -2 6 6 67.27 1.2
 2 6 6 70.6 1.35
 -3 6 6 243.83 4.44
 3 6 6 242.86 4.38
 -4 6 6 164.59 3.08
 4 6 6 158.35 3.01
 -5 6 6 38.14 1.06
 5 6 6 37.78 0.99
 -6 6 6 42.06 1.15
 6 6 6 41.47 1.09
 -7 6 6 15.64 0.81
 7 6 6 16.05 0.8
 -8 6 6 22.37 0.65
 8 6 6 22.26 0.66
 -9 6 6 168.85 2.76
 9 6 6 165.28 2.74
 -10 6 6 145.12 2.41
 10 6 6 147.22 2.48
 -11 6 6 26.56 0.85
 11 6 6 27.2 0.82
 -12 6 6 0.15 0.51
 12 6 6 0.74 0.51
 -13 6 6 8.99 0.99
 13 6 6 8.83 0.81
 -14 6 6 5.72 0.89
 14 6 6 4.75 0.87
 -15 6 6 117.37 2.83
 15 6 6 122.19 2.94
 -16 6 6 43.31 1.74
 16 6 6 42.73 1.71
 -17 6 6 12.07 1.71
 17 6 6 9.98 1.71
 -18 6 6 24.65 2.43
 18 6 6 32.19 2.67
 0 7 6 382.41 5.84
 -1 7 6 347.24 5.3
 1 7 6 342.96 5.25
 -2 7 6 67.45 1.24
 2 7 6 70.78 1.26
 -3 7 6 158.46 2.53
 3 7 6 157.64 2.56
 -4 7 6 225.95 4.14
 4 7 6 218.25 4.01
 -5 7 6 20.48 0.89
 5 7 6 19.48 0.83
 -6 7 6 41.67 1.19
 6 7 6 38.05 1.08
 -7 7 6 258.51 4.79
 7 7 6 246.16 4.65
 -8 7 6 157.32 3.08
 8 7 6 157.92 3.01
 -9 7 6 30.22 0.83
 9 7 6 31.73 0.78
 -10 7 6 160.11 2.64
 10 7 6 156.56 2.62
 -11 7 6 138 2.78
 11 7 6 143.45 2.8
 -12 7 6 98.08 2.24
 12 7 6 102.66 2.31
 -13 7 6 125.16 2.79
 13 7 6 119.01 2.67
 -14 7 6 8.47 1.05
 14 7 6 9.91 0.98
 -15 7 6 27.55 1.44
 15 7 6 30.84 1.54
 -16 7 6 41.83 2
 16 7 6 46 1.97
 -17 7 6 80.73 2.73
 17 7 6 83.29 2.75
 0 8 6 87.67 1.53
 -1 8 6 193.34 3.09
 1 8 6 200.62 3.17
 -2 8 6 43.51 0.92
 2 8 6 44.03 0.92
 -3 8 6 2.11 0.34
 3 8 6 2.27 0.34
 -4 8 6 46.3 0.95
 4 8 6 43.95 0.9
 -5 8 6 118.24 2.36
 5 8 6 114.56 2.28
 -6 8 6 79.03 1.78
 6 8 6 73.12 1.65
 -7 8 6 39.28 1.17
 7 8 6 37.53 1.1
 -8 8 6 80.28 1.83
 8 8 6 77.85 1.72
 -9 8 6 96.13 1.68
 9 8 6 100 1.79
 -10 8 6 65.78 1.58
 10 8 6 64.02 1.27
 -11 8 6 52.43 1.46
 11 8 6 54.58 1.45
 -12 8 6 27.09 1.13
 12 8 6 28.36 1.07
 -13 8 6 8.86 0.95
 13 8 6 7.34 0.95
 -14 8 6 66.56 1.96
 14 8 6 69.78 2
 -15 8 6 96.14 2.51
 15 8 6 101.1 2.56
 -16 8 6 70.9 2.47
 16 8 6 77.13 2.54
 -17 8 6 23.41 2.39
 17 8 6 22.39 2.15
 0 9 6 134.73 2.24
 -1 9 6 30.29 0.79
 1 9 6 31.93 0.86
 -2 9 6 13.05 0.56
 2 9 6 13.08 0.53
 -3 9 6 361.35 5.58
 3 9 6 351.75 5.56
 -4 9 6 11.08 0.51
 4 9 6 9.57 0.49
 -5 9 6 25.48 0.69
 5 9 6 23.89 0.67
 -6 9 6 124.77 2.09
 6 9 6 121.67 2.11
 -7 9 6 48.09 1.27
 7 9 6 46.38 1.07
 -8 9 6 98.22 1.7
 8 9 6 99.99 1.72
 -9 9 6 7.22 0.54
 9 9 6 8.48 0.5
 -10 9 6 123.81 2.66
 10 9 6 126.52 2.72
 -11 9 6 218.41 4.48
 11 9 6 218.22 4.39
 -12 9 6 124.01 2.8
 12 9 6 123.48 2.71
 -13 9 6 94.71 2.36
 13 9 6 100.4 2.51
 -14 9 6 26 1.42
 14 9 6 28.45 1.66
 -15 9 6 26.78 1.58
 15 9 6 26.39 1.74
 -16 9 6 17.37 2.14
 16 9 6 20.84 1.93
 0 10 6 5.34 0.48
 -1 10 6 355.65 5.71
 1 10 6 352.76 5.55
 -2 10 6 23.64 0.75
 2 10 6 24.54 0.76
 -3 10 6 11.53 0.55
 3 10 6 10.33 0.55
 -4 10 6 54.93 1.12
 4 10 6 52.64 1.09
 -5 10 6 49.11 1.08
 5 10 6 49.98 1.11
 -6 10 6 113.73 2.05
 6 10 6 116.16 2.12
 -7 10 6 26.61 0.78
 7 10 6 25.88 0.74
 -8 10 6 32.92 0.97
 8 10 6 33.47 0.95
 -9 10 6 16.8 0.78
 9 10 6 18.28 0.79
 -10 10 6 50.09 1.38
 10 10 6 51.79 1.4
 -11 10 6 29.71 1.13
 11 10 6 29.98 1.13
 -12 10 6 121.35 2.87
 12 10 6 123.5 3.2
 -13 10 6 30.68 1.34
 13 10 6 28.49 1.4
 -14 10 6 14.62 1.45
 14 10 6 13.94 1.55
 -15 10 6 19.31 1.78
 15 10 6 19.84 1.68
 -16 10 6 21.91 3.33
 16 10 6 18.14 3.05
 0 11 6 4.76 0.56
 -1 11 6 241.6 4.02
 1 11 6 240.53 4.07
 -2 11 6 13.44 0.62
 2 11 6 14.7 0.67
 -3 11 6 80.44 1.54
 3 11 6 83.95 1.58
 -4 11 6 41.94 1.02
 4 11 6 40.1 1.01
 -5 11 6 200.01 3.44
 5 11 6 206.59 3.64
 -6 11 6 82.67 1.72
 6 11 6 78.92 1.67
 -7 11 6 63.78 1.45
 7 11 6 63.94 1.42
 -8 11 6 2.96 0.64
 8 11 6 3.39 0.55
 -9 11 6 25.57 0.97
 9 11 6 23.88 0.9
 -10 11 6 17.8 0.95
 10 11 6 18.09 0.86
 -11 11 6 25.29 1.15
 11 11 6 25.72 1.27
 -12 11 6 2.9 0.99
 12 11 6 3.36 1.07
 -13 11 6 55.71 1.8
 13 11 6 59.79 2
 -14 11 6 0.89 1.42
 14 11 6 1.2 1.3
 -15 11 6 3.96 2.69
 15 11 6 4.31 2.01
 0 12 6 41.46 1.15
 -1 12 6 49.08 1.28
 1 12 6 47.33 1.24
 -2 12 6 375.63 6.8
 2 12 6 370.1 6.76
 -3 12 6 23.1 0.93
 3 12 6 19.9 0.81
 -4 12 6 195.73 3.99
 4 12 6 186.84 3.64
 -5 12 6 10.51 0.77
 5 12 6 9.2 0.68
 -6 12 6 13.08 0.78
 6 12 6 12.38 0.78
 -7 12 6 155.7 3.3
 7 12 6 152.93 2.95
 -8 12 6 58.86 1.56
 8 12 6 59.95 1.59
 -9 12 6 33.45 1.19
 9 12 6 34.58 1.2
 -10 12 6 3.71 0.84
 10 12 6 3.74 0.89
 -11 12 6 28.4 2
 11 12 6 35.33 2.36
 -12 12 6 77.48 3.09
 12 12 6 76.03 3.19
 -13 12 6 14.48 2.35
 13 12 6 19.6 2.74
 -14 12 6 47.02 2.95
 14 12 6 53.08 3.14
 0 13 6 33.82 1.23
 -1 13 6 83.75 1.87
 1 13 6 81.64 2
 -2 13 6 2.05 0.69
 2 13 6 2.62 0.68
 -3 13 6 50.74 1.41
 3 13 6 48.46 1.35
 -4 13 6 40.61 1.35
 4 13 6 38.55 1.37
 -5 13 6 82.44 1.87
 5 13 6 79.23 1.81
 -6 13 6 31.43 1.12
 6 13 6 30.35 1.13
 -7 13 6 27.63 1.2
 7 13 6 24.69 1.11
 -8 13 6 16.14 1.11
 8 13 6 15.53 1.09
 -9 13 6 26.21 1.25
 9 13 6 29.15 1.4
 -10 13 6 18.63 2
 10 13 6 16.79 2.01
 -11 13 6 47.36 2.51
 11 13 6 46.21 2.65
 -12 13 6 6.97 2.6
 12 13 6 7.29 2.12
 -13 13 6 24.02 3.13
 13 13 6 20.51 2.66
 0 14 6 29.95 1.19
 -1 14 6 5.48 0.76
 1 14 6 4.25 0.82
 -2 14 6 95.34 2.24
 2 14 6 90.72 2.1
 -3 14 6 35.38 1.28
 3 14 6 36.27 1.28
 -4 14 6 203.73 4.3
 4 14 6 215.33 4.07
 -5 14 6 25.7 1.39
 5 14 6 26.99 1.42
 -6 14 6 21.39 1.31
 6 14 6 19.55 1.27
 -7 14 6 107.77 2.7
 7 14 6 105.25 2.55
 -8 14 6 11.03 1.19
 8 14 6 10.52 1.32
 -9 14 6 34.52 1.86
 9 14 6 32.84 1.53
 -10 14 6 20.82 2.11
 10 14 6 30.56 2.73
 -11 14 6 10.65 2.25
 11 14 6 9.28 2.25
 -12 14 6 39.51 3.4
 12 14 6 45.34 3.87
 0 15 6 0.61 1
 -1 15 6 79.43 2.12
 1 15 6 80.56 2.15
 -2 15 6 6.63 1.1
 2 15 6 3.59 0.9
 -3 15 6 115.46 2.53
 3 15 6 117.11 2.7
 -4 15 6 7.69 1.22
 4 15 6 8.16 1.35
 -5 15 6 7.18 1.32
 5 15 6 7.42 1.31
 -6 15 6 5.07 1.27
 6 15 6 3.7 1.04
 -7 15 6 55.3 2
 7 15 6 54.68 2.05
 -8 15 6 19.94 1.67
 8 15 6 20.73 1.59
 -9 15 6 2.53 1.52
 9 15 6 3.75 1.53
 -10 15 6 49.03 3.17
 10 15 6 50.92 3.13
 0 16 6 9.9 1.51
 -1 16 6 84.76 2.25
 1 16 6 87.27 2.34
 -2 16 6 31.61 1.83
 2 16 6 31.62 1.79
 -3 16 6 10.94 1.56
 3 16 6 12.55 1.58
 -4 16 6 130.22 3.66
 4 16 6 127.27 3.32
 -5 16 6 34.45 1.94
 5 16 6 33.27 1.94
 -6 16 6 14.12 1.88
 6 16 6 7.58 1.58
 -7 16 6 2.46 1.8
 7 16 6 2.32 1.58
 -8 16 6 48.49 2.49
 8 16 6 48.5 2.46
 -9 16 6 42.51 5.46
 0 17 6 8.38 2.12
 -1 17 6 14.54 1.74
 1 17 6 14.66 2.04
 -2 17 6 61.67 2.52
 2 17 6 61.56 2.6
 -3 17 6 26.98 2.06
 3 17 6 25.24 2.06
 -4 17 6 24.36 2.09
 4 17 6 22.46 1.93
 -5 17 6 19.9 2.15
 5 17 6 16.58 2.16
 -6 17 6 13.67 2.79
 6 17 6 11.57 2.19
 0 18 6 8.66 3.01
 -1 18 6 16.92 4.05
 1 18 6 21.77 3.62
 -2 18 6 30.3 6.81
 2 18 6 24.85 6.22
 0 0 7 0.46 0.29
 1 0 7 142.83 2.27
 2 0 7 573.84 8.63
 3 0 7 378.83 5.76
 4 0 7 373.54 5.86
 5 0 7 368.92 5.64
 6 0 7 0.27 0.21
 7 0 7 307.16 4.72
 8 0 7 284.16 4.57
 9 0 7 8.36 0.54
 10 0 7 352.93 5.44
 11 0 7 108.44 1.89
 12 0 7 18.31 0.82
 13 0 7 73.33 1.68
 14 0 7 0.72 0.81
 15 0 7 56.63 1.6
 16 0 7 141.18 3.01
 17 0 7 131.9 3.55
 18 0 7 7.02 1.94
 0 1 7 586.34 8.8
 -1 1 7 14.56 0.41
 1 1 7 13.93 0.42
 -2 1 7 238.4 3.74
 2 1 7 234.3 3.87
 -3 1 7 147.85 2.33
 3 1 7 147.84 2.33
 -4 1 7 92.45 1.55
 4 1 7 88.48 1.48
 -5 1 7 306.41 4.92
 5 1 7 301.49 4.64
 -6 1 7 305.84 4.72
 6 1 7 305.21 4.7
 -7 1 7 167.5 2.74
 7 1 7 167.38 2.67
 -8 1 7 36.71 0.85
 8 1 7 34.82 0.84
 -9 1 7 42.58 0.91
 9 1 7 41.65 0.96
 -10 1 7 223.36 3.56
 10 1 7 225.35 3.6
 -11 1 7 30.76 0.92
 11 1 7 31.58 0.86
 -12 1 7 30.16 1.01
 12 1 7 30.12 0.97
 -13 1 7 81.55 1.8
 13 1 7 83.86 1.82
 -14 1 7 12.54 0.86
 14 1 7 11.38 0.87
 -15 1 7 20.18 1.05
 15 1 7 21.77 1.15
 -16 1 7 257.37 4.86
 16 1 7 264.7 5.07
 -17 1 7 81.33 2.4
 17 1 7 77.54 2.3
 -18 1 7 52.68 2.51
 18 1 7 54.77 2.54
 0 2 7 345.26 5.35
 -1 2 7 52.18 0.93
 1 2 7 53.06 0.94
 -2 2 7 348.52 5.29
 2 2 7 347.67 5.27
 -3 2 7 221.57 3.46
 3 2 7 219.59 3.38
 -4 2 7 3.18 0.24
 4 2 7 3.13 0.25
 -5 2 7 24.36 0.58
 5 2 7 23.45 0.55
 -6 2 7 123.49 2.01
 6 2 7 123.96 2.18
 -7 2 7 165.34 2.66
 7 2 7 165.02 2.71
 -8 2 7 191.81 3.33
 8 2 7 192.95 3.09
 -9 2 7 73.75 1.39
 9 2 7 73.53 1.39
 -10 2 7 22.35 0.69
 10 2 7 22.45 0.68
 -11 2 7 62.82 1.25
 11 2 7 62.92 1.34
 -12 2 7 64.26 1.45
 12 2 7 64.86 1.51
 -13 2 7 71.41 1.62
 13 2 7 70.94 1.62
 -14 2 7 66.12 1.63
 14 2 7 65.62 1.53
 -15 2 7 41.53 1.3
 15 2 7 43.77 1.39
 -16 2 7 36.17 1.7
 16 2 7 34.18 1.57
 -17 2 7 29.85 1.67
 17 2 7 28.87 1.83
 -18 2 7 22.42 2.07
 18 2 7 25.93 2.31
 0 3 7 17.02 0.45
 -1 3 7 214.68 3.32
 1 3 7 212.3 3.29
 -2 3 7 228.02 4.07
 2 3 7 228.95 4.11
 -3 3 7 394.06 6.95
 3 3 7 382.93 6.72
 -4 3 7 62.63 1.37
 4 3 7 63.07 1.35
 -5 3 7 20.54 0.74
 5 3 7 18.64 0.73
 -6 3 7 289.13 5.2
 6 3 7 288.01 5.13
 -7 3 7 13.45 0.46
 7 3 7 13.4 0.48
 -8 3 7 139.36 2.27
 8 3 7 141.83 2.37
 -9 3 7 29.26 0.78
 9 3 7 28.01 0.76
 -10 3 7 97.13 1.73
 10 3 7 95.96 1.69
 -11 3 7 199.56 3.21
 11 3 7 200.08 3.32
 -12 3 7 12.26 0.71
 12 3 7 11.53 0.67
 -13 3 7 30.42 1.1
 13 3 7 30.11 1.06
 -14 3 7 58.75 1.54
 14 3 7 58.57 1.55
 -15 3 7 10.65 1.02
 15 3 7 12.19 1.01
 -16 3 7 2.24 1.3
 16 3 7 1.99 1.12
 -17 3 7 103.48 2.81
 17 3 7 101.44 2.77
 -18 3 7 44.36 2.33
 18 3 7 43.11 2.2
 0 4 7 405.35 6.13
 -1 4 7 310.16 4.73
 1 4 7 311.75 4.73
 -2 4 7 631.98 11.34
 2 4 7 657.29 11.77
 -3 4 7 546.82 9.53
 3 4 7 555.55 9.71
 -4 4 7 108.28 2.12
 4 4 7 108.77 2.15
 -5 4 7 206.2 3.81
 5 4 7 207.19 3.77
 -6 4 7 89.71 1.88
 6 4 7 89.43 2
 -7 4 7 173.09 3.26
 7 4 7 168.82 3.17
 -8 4 7 77.4 1.4
 8 4 7 77.61 1.4
 -9 4 7 94.99 1.65
 9 4 7 94.1 1.73
 -10 4 7 129.36 2.16
 10 4 7 130.19 2.16
 -11 4 7 37.36 0.93
 11 4 7 36.94 0.9
 -12 4 7 36.84 1.06
 12 4 7 37.09 1.11
 -13 4 7 18.72 0.96
 13 4 7 19.77 0.87
 -14 4 7 3.77 0.72
 14 4 7 3.29 0.75
 -15 4 7 67.03 1.95
 15 4 7 66.81 1.85
 -16 4 7 145.49 3.34
 16 4 7 142.01 3.33
 -17 4 7 1.59 1.33
 17 4 7 3.15 1.37
 -18 4 7 3.92 1.91
 18 4 7 6.16 1.79
 0 5 7 293.63 4.49
 -1 5 7 83.68 1.41
 1 5 7 85.69 1.49
 -2 5 7 168.01 3.1
 2 5 7 167.76 3.12
 -3 5 7 103.52 2.04
 3 5 7 103.44 2.06
 -4 5 7 119.48 2.32
 4 5 7 116.15 2.28
 -5 5 7 202.06 3.77
 5 5 7 199.11 3.64
 -6 5 7 174.1 3.27
 6 5 7 175.65 3.29
 -7 5 7 201.55 3.78
 7 5 7 204.94 3.83
 -8 5 7 392.98 7.01
 8 5 7 384.22 6.85
 -9 5 7 109.91 2.11
 9 5 7 108.34 1.84
 -10 5 7 48.77 1.05
 10 5 7 48.9 1.03
 -11 5 7 61.83 1.34
 11 5 7 62.26 1.44
 -12 5 7 174.92 3.33
 12 5 7 175.48 3.43
 -13 5 7 7.95 0.85
 13 5 7 7.69 0.73
 -14 5 7 64.82 1.77
 14 5 7 67.13 1.82
 -15 5 7 17.91 1.32
 15 5 7 20.9 1.23
 -16 5 7 57.19 2.02
 16 5 7 55.25 2.07
 -17 5 7 21.12 1.8
 17 5 7 21.71 1.97
 -18 5 7 11.89 2.38
 18 5 7 11.03 2.48
 0 6 7 26.73 0.64
 -1 6 7 397.44 6.04
 1 6 7 393.34 5.95
 -2 6 7 131.53 2.51
 2 6 7 133.85 2.57
 -3 6 7 4.93 0.55
 3 6 7 4.83 0.59
 -4 6 7 207.67 3.81
 4 6 7 206.84 3.8
 -5 6 7 65.69 1.47
 5 6 7 65.26 1.51
 -6 6 7 230.89 4.24
 6 6 7 232.82 4.28
 -7 6 7 41.12 1.17
 7 6 7 41.1 1.14
 -8 6 7 141.68 2.75
 8 6 7 145.35 3.15
 -9 6 7 69.06 1.64
 9 6 7 67.32 1.61
 -10 6 7 3.98 0.69
 10 6 7 5.05 0.5
 -11 6 7 53.73 1.3
 11 6 7 55.57 1.25
 -12 6 7 22.19 0.89
 12 6 7 22.04 0.84
 -13 6 7 83 2.03
 13 6 7 83.78 2.08
 -14 6 7 32.94 1.48
 14 6 7 33.29 1.37
 -15 6 7 41.89 1.63
 15 6 7 45.31 1.73
 -16 6 7 16.93 1.52
 16 6 7 17.4 1.52
 -17 6 7 33.25 2.09
 17 6 7 31.8 2.11
 0 7 7 242.39 3.75
 -1 7 7 77.37 1.35
 1 7 7 76.37 1.37
 -2 7 7 199.3 3.26
 2 7 7 195.69 3.07
 -3 7 7 320.52 5.73
 3 7 7 321.3 5.74
 -4 7 7 24.13 0.92
 4 7 7 25.75 0.91
 -5 7 7 81.14 1.76
 5 7 7 78.92 1.72
 -6 7 7 164.04 3.11
 6 7 7 163.84 3.13
 -7 7 7 22.71 0.89
 7 7 7 24.01 0.94
 -8 7 7 70.48 1.61
 8 7 7 71.02 1.62
 -9 7 7 79.85 1.84
 9 7 7 81 1.75
 -10 7 7 4.13 0.67
 10 7 7 1.48 0.61
 -11 7 7 11.42 1.03
 11 7 7 9.98 0.91
 -12 7 7 3.67 0.65
 12 7 7 5.77 0.73
 -13 7 7 1.55 0.72
 13 7 7 1.82 0.76
 -14 7 7 13.93 1.25
 14 7 7 12.46 1.15
 -15 7 7 45.51 1.7
 15 7 7 47.49 1.79
 -16 7 7 20.68 1.7
 16 7 7 19.19 1.67
 -17 7 7 3.86 1.98
 17 7 7 5.92 1.9
 0 8 7 0.51 0.31
 -1 8 7 17.77 0.61
 1 8 7 17.97 0.59
 -2 8 7 63.85 1.2
 2 8 7 64.41 1.33
 -3 8 7 216.71 4
 3 8 7 217.71 4.02
 -4 8 7 47.55 1.19
 4 8 7 45.55 1.21
 -5 8 7 42.21 1.28
 5 8 7 43.01 1.18
 -6 8 7 254.31 4.62
 6 8 7 258.53 4.74
 -7 8 7 48.67 1.3
 7 8 7 47.41 1.36
 -8 8 7 205.43 3.83
 8 8 7 209.34 4.09
 -9 8 7 108.15 2.53
 9 8 7 108.46 2.56
 -10 8 7 18.84 1.01
 10 8 7 16.33 1.03
 -11 8 7 12.34 1.32
 11 8 7 13.76 1.34
 -12 8 7 176.02 4.84
 12 8 7 173.19 4.8
 -13 8 7 8.93 1.08
 13 8 7 9.24 0.88
 -14 8 7 11.23 1.09
 14 8 7 12.54 1.2
 -15 8 7 21.47 1.45
 15 8 7 22.24 1.63
 -16 8 7 40.06 1.93
 16 8 7 44.62 2.11
 0 9 7 163.64 2.66
 -1 9 7 215.44 3.46
 1 9 7 215.01 3.39
 -2 9 7 99.41 1.94
 2 9 7 97.83 1.72
 -3 9 7 92.64 1.68
 3 9 7 89.85 1.74
 -4 9 7 13.81 0.83
 4 9 7 12.58 0.83
 -5 9 7 11.43 0.83
 5 9 7 9.85 0.76
 -6 9 7 77.12 1.74
 6 9 7 77.75 1.74
 -7 9 7 27.26 1.06
 7 9 7 26.92 0.99
 -8 9 7 34.29 1.24
 8 9 7 34.48 1.3
 -9 9 7 17.31 1.18
 9 9 7 19.55 1.14
 -10 9 7 13.85 1.23
 10 9 7 14.52 1.35
 -11 9 7 241.01 6.46
 11 9 7 254.04 6.54
 -12 9 7 16.92 1.51
 12 9 7 19.76 1.65
 -13 9 7 147.72 4.41
 13 9 7 144.43 4.66
 -14 9 7 67.84 2.83
 14 9 7 69.2 2.72
 -15 9 7 31.07 2.51
 15 9 7 33.37 2.63
 -16 9 7 20.19 3.07
 16 9 7 17.61 2.68
 0 10 7 40.61 1
 -1 10 7 206.44 3.3
 1 10 7 202.53 3.21
 -2 10 7 86.67 1.55
 2 10 7 83.97 1.52
 -3 10 7 266.63 4.16
 3 10 7 259.53 4.52
 -4 10 7 143.36 2.36
 4 10 7 141.72 2.39
 -5 10 7 52.59 1.55
 5 10 7 54.52 1.35
 -6 10 7 66.73 1.97
 6 10 7 68.15 2.01
 -7 10 7 83.89 2.21
 7 10 7 83.22 2.22
 -8 10 7 119.73 3.04
 8 10 7 114.07 3.34
 -9 10 7 12.36 1.2
 9 10 7 10.87 1.25
 -10 10 7 276.92 7.3
 10 10 7 275.55 7.08
 -11 10 7 38.95 1.88
 11 10 7 38.29 1.95
 -12 10 7 97.34 3.34
 12 10 7 99.9 3.66
 -13 10 7 86.29 2.91
 13 10 7 83.03 3.16
 -14 10 7 8.87 2.09
 14 10 7 12.62 2.04
 -15 10 7 13.47 2.59
 15 10 7 15.54 2.53
 0 11 7 56.6 1.35
 -1 11 7 69.07 1.52
 1 11 7 66.67 1.48
 -2 11 7 196.03 3.64
 2 11 7 199.95 3.68
 -3 11 7 13.14 0.71
 3 11 7 13.12 0.7
 -4 11 7 3.12 0.56
 4 11 7 3.21 0.45
 -5 11 7 232.34 5.28
 5 11 7 229.34 5.22
 -6 11 7 19.05 1.2
 6 11 7 18.52 1.15
 -7 11 7 24.18 1.44
 7 11 7 21.41 1.26
 -8 11 7 14.71 1.29
 8 11 7 13.48 1.28
 -9 11 7 27.33 1.52
 9 11 7 25.52 1.58
 -10 11 7 93.65 2.96
 10 11 7 98.9 3.22
 -11 11 7 90.95 3.22
 11 11 7 86.52 3.06
 -12 11 7 8.45 1.61
 12 11 7 7.8 2
 -13 11 7 38.99 2.58
 13 11 7 35.75 2.43
 -14 11 7 2.58 2.11
 14 11 7 0.08 1.8
 0 12 7 148.09 2.84
 -1 12 7 35.52 1.16
 1 12 7 34.02 1.09
 -2 12 7 163.28 3.13
 2 12 7 162.82 3.1
 -3 12 7 64.65 1.56
 3 12 7 64.17 1.43
 -4 12 7 38.74 1.21
 4 12 7 37.05 1.03
 -5 12 7 54.73 1.36
 5 12 7 56.53 1.39
 -6 12 7 0.86 1.02
 6 12 7 0.4 0.8
 -7 12 7 23.02 1.41
 7 12 7 22.6 1.32
 -8 12 7 1.91 1.17
 8 12 7 2.06 1.38
 -9 12 7 27.43 1.78
 9 12 7 29.47 1.88
 -10 12 7 26.5 1.81
 10 12 7 28.79 1.94
 -11 12 7 20.2 2.2
 11 12 7 22.09 1.86
 -12 12 7 20.87 2.2
 12 12 7 17.03 2.55
 -13 12 7 3.96 2.41
 13 12 7 3.37 2.56
 -14 12 7 20.97 4.14
 0 13 7 4.76 0.84
 -1 13 7 0.1 0.68
 1 13 7 0.58 0.64
 -2 13 7 13.2 0.97
 2 13 7 16.41 0.84
 -3 13 7 46.09 1.36
 3 13 7 47.17 1.31
 -4 13 7 63.25 1.62
 4 13 7 63.19 1.6
 -5 13 7 24.84 1.02
 5 13 7 24.09 0.98
 -6 13 7 13.38 1.31
 6 13 7 13.83 1.21
 -7 13 7 84.91 2.79
 7 13 7 89.42 2.96
 -8 13 7 16.54 1.96
 8 13 7 14.96 1.81
 -9 13 7 7.41 1.63
 9 13 7 7.01 2.11
 -10 13 7 34.51 2.03
 10 13 7 36.9 2.23
 -11 13 7 31.18 2.57
 11 13 7 28.48 2.65
 -12 13 7 1.82 2.43
 12 13 7 2.1 2.21
 0 14 7 2.28 0.95
 -1 14 7 10.35 1.02
 1 14 7 10.76 1.01
 -2 14 7 198.24 3.84
 2 14 7 191.03 3.68
 -3 14 7 46.91 1.47
 3 14 7 50.81 1.56
 -4 14 7 183.09 3.55
 4 14 7 170.5 3.36
 -5 14 7 159.43 3.44
 5 14 7 155.68 3.46
 -6 14 7 29.28 1.37
 6 14 7 26.64 1.37
 -7 14 7 91.03 3.13
 7 14 7 87.57 3.17
 -8 14 7 63.91 2.6
 8 14 7 60.24 2.76
 -9 14 7 2.33 1.92
 9 14 7 1.95 1.75
 -10 14 7 32.4 2.57
 10 14 7 33.51 2.58
 -11 14 7 7.98 2.84
 11 14 7 3.69 2.3
 0 15 7 15.84 1.28
 -1 15 7 16.54 1.34
 1 15 7 17.08 1.37
 -2 15 7 50.12 1.8
 2 15 7 48.31 1.67
 -3 15 7 70.05 2.02
 3 15 7 70.76 1.99
 -4 15 7 16.96 1.52
 4 15 7 17.86 1.48
 -5 15 7 0.54 1.19
 5 15 7 0.88 1.45
 -6 15 7 3.75 1.19
 6 15 7 5.03 1.14
 -7 15 7 16.62 2.13
 7 15 7 21.39 2.6
 -8 15 7 14.4 2.38
 8 15 7 14.18 2.59
 -9 15 7 26.08 2.63
 9 15 7 23.6 2.39
 -10 15 7 95.96 4.79
 10 15 7 96.73 4.4
 0 16 7 17.44 1.54
 -1 16 7 25.58 1.62
 1 16 7 29.15 1.7
 -2 16 7 3.61 1.34
 2 16 7 5.83 1.61
 -3 16 7 64.32 2.3
 3 16 7 63.96 2.24
 -4 16 7 20.25 1.72
 4 16 7 17.7 1.61
 -5 16 7 116.65 3.17
 5 16 7 107.49 2.97
 -6 16 7 2.46 1.52
 6 16 7 3.07 1.58
 -7 16 7 25.49 2.71
 7 16 7 23.53 2.55
 -8 16 7 80.82 3.72
 8 16 7 94.26 4.27
 0 17 7 76.09 2.63
 -1 17 7 12.56 1.89
 1 17 7 15.07 1.76
 -2 17 7 12.98 2.2
 2 17 7 9.75 1.89
 -3 17 7 4.19 2.08
 3 17 7 5.47 2.02
 -4 17 7 0.89 1.97
 4 17 7 1.8 1.78
 -5 17 7 13.95 2.73
 5 17 7 14.08 2.23
 0 0 8 221.77 4.85
 1 0 8 166.84 2.62
 2 0 8 1.23 0.24
 3 0 8 72.9 1.26
 4 0 8 90.62 1.53
 5 0 8 0.42 0.25
 6 0 8 1.77 0.35
 7 0 8 0.74 0.26
 8 0 8 78.37 1.42
 9 0 8 8.56 0.58
 10 0 8 34.8 0.86
 11 0 8 145.66 2.6
 12 0 8 301.01 5.4
 13 0 8 66.48 1.57
 14 0 8 7.88 0.83
 15 0 8 49.44 1.66
 16 0 8 78.12 2.18
 17 0 8 4.61 1.77
 18 0 8 22.58 2.16
 0 1 8 0.43 0.21
 -1 1 8 94.65 1.56
 1 1 8 94.4 1.55
 -2 1 8 1203.26 17.94
 2 1 8 1195.88 17.89
 -3 1 8 266.78 4.1
 3 1 8 259.01 3.98
 -4 1 8 13.53 0.47
 4 1 8 12.15 0.46
 -5 1 8 184.32 2.9
 5 1 8 180.74 2.83
 -6 1 8 189.95 3
 6 1 8 190.73 3.01
 -7 1 8 284.62 4.64
 7 1 8 291.52 4.51
 -8 1 8 32.32 0.8
 8 1 8 29.3 0.75
 -9 1 8 71.51 1.33
 9 1 8 70.9 1.35
 -10 1 8 84.24 1.54
 10 1 8 84.27 1.55
 -11 1 8 199.91 3.46
 11 1 8 197.81 3.49
 -12 1 8 234.04 4.99
 12 1 8 224.49 4.14
 -13 1 8 20.61 0.97
 13 1 8 21.8 0.92
 -14 1 8 10.31 1
 14 1 8 9.54 0.91
 -15 1 8 62.24 1.74
 15 1 8 62.14 1.74
 -16 1 8 7.19 1.26
 16 1 8 6.04 1.1
 -17 1 8 16.36 1.68
 17 1 8 17.54 1.8
 -18 1 8 56.51 2.57
 18 1 8 53.15 2.69
 0 2 8 27.74 0.62
 -1 2 8 146.59 2.33
 1 2 8 146.73 2.32
 -2 2 8 103.72 1.69
 2 2 8 102.54 1.68
 -3 2 8 75.61 1.3
 3 2 8 75.21 1.35
 -4 2 8 30.48 0.65
 4 2 8 30.79 0.67
 -5 2 8 246.22 3.95
 5 2 8 250.52 3.97
 -6 2 8 240.72 3.75
 6 2 8 241.53 3.77
 -7 2 8 116.72 1.94
 7 2 8 115.14 1.94
 -8 2 8 138.5 2.29
 8 2 8 138.5 2.28
 -9 2 8 29.68 0.78
 9 2 8 29 0.75
 -10 2 8 17.15 0.66
 10 2 8 16.92 0.6
 -11 2 8 15.7 0.71
 11 2 8 15.69 0.72
 -12 2 8 26.27 0.93
 12 2 8 23.3 0.93
 -13 2 8 33.95 1.2
 13 2 8 32.47 1.11
 -14 2 8 21.4 1.05
 14 2 8 20.96 1.2
 -15 2 8 29.85 1.52
 15 2 8 32.69 1.29
 -16 2 8 120.68 2.96
 16 2 8 119.75 3
 -17 2 8 54.23 2.33
 17 2 8 52.99 2.17
 -18 2 8 2.32 1.5
 18 2 8 2.87 2.12
 0 3 8 74.58 1.28
 -1 3 8 478.87 7.23
 1 3 8 465.56 7.04
 -2 3 8 779.86 11.65
 2 3 8 738.14 11.06
 -3 3 8 19.21 0.67
 3 3 8 18.96 0.69
 -4 3 8 950.13 16.45
 4 3 8 958.4 16.58
 -5 3 8 151.13 2.85
 5 3 8 150.51 3.09
 -6 3 8 75.71 1.66
 6 3 8 71.44 1.53
 -7 3 8 87.88 1.85
 7 3 8 88.15 1.9
 -8 3 8 263.06 4.08
 8 3 8 266.15 4.12
 -9 3 8 40.77 0.91
 9 3 8 40.88 0.96
 -10 3 8 42.13 1
 10 3 8 40.44 0.95
 -11 3 8 75.66 1.53
 11 3 8 76.22 1.6
 -12 3 8 30.44 1
 12 3 8 29.44 1.05
 -13 3 8 28.31 1.14
 13 3 8 27.15 1.02
 -14 3 8 61.81 1.59
 14 3 8 64.53 1.66
 -15 3 8 106.23 2.62
 15 3 8 109.63 2.67
 -16 3 8 36.98 1.64
 16 3 8 40.41 1.71
 -17 3 8 70.56 2.39
 17 3 8 74.21 2.5
 -18 3 8 26.01 2.07
 18 3 8 30.42 2.32
 0 4 8 29.26 0.67
 -1 4 8 154.25 2.43
 1 4 8 153.52 2.42
 -2 4 8 201.81 3.68
 2 4 8 204.27 3.75
 -3 4 8 317.19 5.66
 3 4 8 317.1 5.66
 -4 4 8 76.36 1.62
 4 4 8 75.77 1.61
 -5 4 8 93.19 1.94
 5 4 8 94.54 1.96
 -6 4 8 34.87 1.04
 6 4 8 34.52 1.04
 -7 4 8 80.23 1.7
 7 4 8 84.6 1.81
 -8 4 8 94.69 1.97
 8 4 8 92.98 1.94
 -9 4 8 117.19 2.32
 9 4 8 118.5 2.37
 -10 4 8 75.84 1.42
 10 4 8 80.48 1.47
 -11 4 8 1.26 0.49
 11 4 8 1.75 0.42
 -12 4 8 21.58 0.87
 12 4 8 20.53 0.8
 -13 4 8 2 0.66
 13 4 8 2.08 0.63
 -14 4 8 16.15 1.1
 14 4 8 15.16 1.06
 -15 4 8 52.75 1.8
 15 4 8 52.62 1.89
 -16 4 8 48.29 2
 16 4 8 47.16 1.92
 -17 4 8 43.28 2.1
 17 4 8 45.08 2.32
 -18 4 8 62.6 3.46
 18 4 8 68.9 3.57
 0 5 8 281.94 4.36
 -1 5 8 103.5 1.73
 1 5 8 104.4 1.75
 -2 5 8 116.65 2.26
 2 5 8 116.75 2.28
 -3 5 8 377.89 6.67
 3 5 8 375.92 6.67
 -4 5 8 94.36 1.94
 4 5 8 94.69 1.96
 -5 5 8 120.96 2.41
 5 5 8 124.1 2.46
 -6 5 8 328.69 5.88
 6 5 8 326.93 5.85
 -7 5 8 160.27 3.13
 7 5 8 162.89 3.1
 -8 5 8 21.38 0.91
 8 5 8 19.88 0.9
 -9 5 8 128.1 2.65
 9 5 8 137.2 2.75
 -10 5 8 1.42 0.6
 10 5 8 2.18 0.68
 -11 5 8 22.89 0.74
 11 5 8 23.48 0.77
 -12 5 8 39.48 1.11
 12 5 8 38.71 1.06
 -13 5 8 12.52 0.87
 13 5 8 11.31 0.86
 -14 5 8 28.38 1.35
 14 5 8 29.86 1.34
 -15 5 8 58.54 1.82
 15 5 8 61.33 2.28
 -16 5 8 2.49 1.35
 16 5 8 4.3 1.49
 -17 5 8 45.26 2.36
 17 5 8 44.2 2.17
 0 6 8 6.37 0.39
 -1 6 8 58.14 1.09
 1 6 8 58.33 1.1
 -2 6 8 302.71 5.43
 2 6 8 306.14 5.68
 -3 6 8 18.13 0.7
 3 6 8 17.73 0.75
 -4 6 8 76.11 1.67
 4 6 8 76.01 1.61
 -5 6 8 19.35 0.87
 5 6 8 20.07 0.87
 -6 6 8 149.24 3.09
 6 6 8 141.9 2.77
 -7 6 8 144.89 2.78
 7 6 8 145.76 2.83
 -8 6 8 43.43 1.36
 8 6 8 43.91 1.25
 -9 6 8 41.87 1.23
 9 6 8 45.38 1.23
 -10 6 8 5.17 0.86
 10 6 8 2.68 0.56
 -11 6 8 45.25 1.67
 11 6 8 44.59 1.61
 -12 6 8 68.12 2.03
 12 6 8 67.84 1.94
 -13 6 8 16.81 0.92
 13 6 8 15.82 0.87
 -14 6 8 10.94 1.08
 14 6 8 9.75 1.02
 -15 6 8 11.97 1.27
 15 6 8 14 1.33
 -16 6 8 25.39 1.66
 16 6 8 27.91 1.8
 -17 6 8 68.25 2.66
 17 6 8 64.96 2.61
 0 7 8 1.57 0.29
 -1 7 8 180.9 2.84
 1 7 8 179.55 2.83
 -2 7 8 5.32 0.63
 2 7 8 4.75 0.72
 -3 7 8 162.32 3.04
 3 7 8 163.06 3.13
 -4 7 8 46.23 1.21
 4 7 8 46.17 1.27
 -5 7 8 10.31 0.69
 5 7 8 11.2 0.72
 -6 7 8 66.84 1.56
 6 7 8 68.16 1.63
 -7 7 8 4.38 0.66
 7 7 8 6.03 0.64
 -8 7 8 12.85 0.82
 8 7 8 13.15 0.78
 -9 7 8 62.56 1.66
 9 7 8 60.54 1.61
 -10 7 8 236.55 5.34
 10 7 8 226.92 5.12
 -11 7 8 67.04 2.24
 11 7 8 65.84 2.29
 -12 7 8 57.77 2.29
 12 7 8 57.23 2.14
 -13 7 8 2.18 1.3
 13 7 8 4.47 1.55
 -14 7 8 7.71 1.51
 14 7 8 4.95 1.49
 -15 7 8 16.6 2.14
 15 7 8 11.56 1.96
 -16 7 8 89.37 3.92
 16 7 8 88.05 3.68
 -17 7 8 49.19 3.56
 17 7 8 39.28 5.19
 0 8 8 15.02 0.54
 -1 8 8 69.9 1.36
 1 8 8 72.05 1.32
 -2 8 8 71.4 1.43
 2 8 8 73.99 1.59
 -3 8 8 78.57 1.67
 3 8 8 81.93 1.79
 -4 8 8 133.5 2.63
 4 8 8 135.89 2.69
 -5 8 8 33.44 1.11
 5 8 8 32.57 1.03
 -6 8 8 35.65 1.14
 6 8 8 33.63 1.11
 -7 8 8 43.13 1.23
 7 8 8 44.26 1.23
 -8 8 8 78.16 1.9
 8 8 8 75.87 1.89
 -9 8 8 30.23 1.28
 9 8 8 26.34 1.12
 -10 8 8 73.52 2.51
 10 8 8 77.15 2.71
 -11 8 8 321.3 8.36
 11 8 8 326.18 8.39
 -12 8 8 46.65 2.23
 12 8 8 45.02 1.93
 -13 8 8 98.14 3.26
 13 8 8 93.68 3.34
 -14 8 8 24.78 2.09
 14 8 8 23.57 2.27
 -15 8 8 7.28 2.03
 15 8 8 5.55 1.88
 -16 8 8 4.53 2.66
 16 8 8 3.35 2.27
 0 9 8 0.72 0.33
 -1 9 8 157.41 2.53
 1 9 8 153.22 2.53
 -2 9 8 118.59 2
 2 9 8 112.59 1.99
 -3 9 8 122.84 2.45
 3 9 8 120.25 2.45
 -4 9 8 119.52 2.36
 4 9 8 116.34 2.34
 -5 9 8 32.21 1.06
 5 9 8 30.5 1.03
 -6 9 8 172.42 3.6
 6 9 8 176.14 3.83
 -7 9 8 117.9 2.63
 7 9 8 126.2 3.06
 -8 9 8 6.25 0.98
 8 9 8 4.5 1.04
 -9 9 8 190.14 4.41
 9 9 8 193.65 4.48
 -10 9 8 35.38 1.75
 10 9 8 33.02 1.59
 -11 9 8 108.32 3.41
 11 9 8 103.36 3.26
 -12 9 8 60.76 2.29
 12 9 8 58.97 2.39
 -13 9 8 2.95 1.89
 13 9 8 3.84 1.99
 -14 9 8 5.58 1.99
 14 9 8 3.99 1.63
 -15 9 8 8.89 2.45
 15 9 8 9.59 2.31
 0 10 8 0.54 0.4
 -1 10 8 15.29 0.63
 1 10 8 13.54 0.61
 -2 10 8 16.54 0.62
 2 10 8 15.57 0.63
 -3 10 8 37.26 1.1
 3 10 8 39.15 1.18
 -4 10 8 41.41 1.31
 4 10 8 40.72 1.22
 -5 10 8 34.45 1.33
 5 10 8 34.86 1.28
 -6 10 8 82.93 2.28
 6 10 8 78.52 2.6
 -7 10 8 41.93 1.59
 7 10 8 38.44 1.54
 -8 10 8 45.77 1.63
 8 10 8 45.34 1.61
 -9 10 8 79.97 2.65
 9 10 8 78.07 2.52
 -10 10 8 76.14 2.73
 10 10 8 75.34 2.68
 -11 10 8 9.45 1.48
 11 10 8 7.84 1.61
 -12 10 8 30.44 2.24
 12 10 8 31.94 2.06
 -13 10 8 7.93 1.66
 13 10 8 5.43 1.69
 -14 10 8 14.56 2.51
 14 10 8 11.77 2.56
 -15 10 8 32.39 3.21
 15 10 8 36.57 3.28
 0 11 8 1.17 0.51
 -1 11 8 0.94 0.38
 1 11 8 1.49 0.52
 -2 11 8 222.03 4.04
 2 11 8 218.55 3.98
 -3 11 8 84.13 1.77
 3 11 8 84.89 1.76
 -4 11 8 128.04 3.21
 4 11 8 128.8 3.16
 -5 11 8 72.91 2.21
 5 11 8 74.76 2.13
 -6 11 8 105.47 2.88
 6 11 8 101.6 2.69
 -7 11 8 153.22 3.87
 7 11 8 152.39 3.64
 -8 11 8 94.28 3.04
 8 11 8 93.81 3
 -9 11 8 54.23 2.15
 9 11 8 53.94 2.17
 -10 11 8 22.37 1.76
 10 11 8 25.96 2.37
 -11 11 8 2.84 1.42
 11 11 8 1.72 1.4
 -12 11 8 30.86 2.21
 12 11 8 32.09 2.31
 -13 11 8 4.26 2.21
 13 11 8 6.84 2.27
 -14 11 8 22.35 2.83
 14 11 8 26.74 2.8
 0 12 8 133.32 2.62
 -1 12 8 15 0.84
 1 12 8 14.94 0.83
 -2 12 8 6.76 0.72
 2 12 8 6.22 0.65
 -3 12 8 41.89 1.11
 3 12 8 40.05 1.05
 -4 12 8 13.08 1.1
 4 12 8 11.68 1.09
 -5 12 8 83.02 2.39
 5 12 8 87.37 2.51
 -6 12 8 23.68 1.55
 6 12 8 21.17 1.31
 -7 12 8 102.96 3.35
 7 12 8 98.01 3.19
 -8 12 8 6.44 1.57
 8 12 8 7.34 2.11
 -9 12 8 23.14 1.75
 9 12 8 23 1.78
 -10 12 8 23.12 1.85
 10 12 8 23.87 2.24
 -11 12 8 70.61 2.95
 11 12 8 72.94 2.91
 -12 12 8 13.13 2.35
 12 12 8 9.99 2.03
 -13 12 8 48.8 3.16
 13 12 8 47.69 3.05
 0 13 8 9.14 0.9
 -1 13 8 36.41 1.19
 1 13 8 34.92 1.13
 -2 13 8 97.02 2.14
 2 13 8 94.96 2.04
 -3 13 8 30.11 1.07
 3 13 8 27.52 1.03
 -4 13 8 140.34 3.06
 4 13 8 135.37 3.05
 -5 13 8 83.04 2.58
 5 13 8 82.93 2.48
 -6 13 8 2.17 1.37
 6 13 8 1.43 1.25
 -7 13 8 74.37 2.65
 7 13 8 80.13 3.01
 -8 13 8 15.87 1.95
 8 13 8 18.23 1.96
 -9 13 8 13.99 1.78
 9 13 8 19.13 2.46
 -10 13 8 89.84 3.28
 10 13 8 98.28 3.53
 -11 13 8 0.29 2.14
 11 13 8 4.69 2.42
 -12 13 8 147.18 5.09
 12 13 8 141.32 5.08
 0 14 8 10.35 1.02
 -1 14 8 34.56 1.33
 1 14 8 34.89 1.39
 -2 14 8 38.87 1.52
 2 14 8 35.6 1.35
 -3 14 8 16.28 1.12
 3 14 8 15.61 1.11
 -4 14 8 0.45 0.84
 4 14 8 1.66 0.74
 -5 14 8 30.42 1.82
 5 14 8 32.62 2
 -6 14 8 20.35 2.12
 6 14 8 14.96 2.23
 -7 14 8 80.42 3.12
 7 14 8 83.44 3.41
 -8 14 8 9.11 1.95
 8 14 8 10.62 2.06
 -9 14 8 52.75 3.07
 9 14 8 49.56 2.87
 -10 14 8 56.8 3.11
 10 14 8 59.52 3.41
 -11 14 8 33.4 3.19
 11 14 8 28.42 4.53
 0 15 8 6.46 1.36
 -1 15 8 19.5 1.44
 1 15 8 20.33 1.32
 -2 15 8 27.8 1.55
 2 15 8 24.47 1.47
 -3 15 8 20.39 1.54
 3 15 8 17.28 1.3
 -4 15 8 121.37 2.93
 4 15 8 120.24 2.94
 -5 15 8 7.17 1.7
 5 15 8 6.42 1.87
 -6 15 8 107.83 3.56
 6 15 8 105.65 3.64
 -7 15 8 32.8 2.59
 7 15 8 34.26 2.62
 -8 15 8 51.8 2.97
 8 15 8 47.13 2.7
 -9 15 8 32.16 3.71
 9 15 8 33.22 3.13
 0 16 8 4.8 1.47
 -1 16 8 73.23 2.32
 1 16 8 76.11 2.41
 -2 16 8 32.16 1.84
 2 16 8 37.2 1.94
 -3 16 8 112.21 3.3
 3 16 8 103.51 3
 -4 16 8 5.44 1.56
 4 16 8 3.34 1.43
 -5 16 8 16.65 2.52
 5 16 8 18.12 2.61
 -6 16 8 23.67 3.04
 6 16 8 20.29 2.78
 -7 16 8 28.43 2.89
 7 16 8 37.24 3.23
 0 17 8 31.26 2.23
 -1 17 8 3.39 1.67
 1 17 8 1.98 1.95
 -2 17 8 77.7 3.1
 2 17 8 73.73 2.86
 -3 17 8 18.62 2.97
 3 17 8 19.75 2.54
 -4 17 8 124.71 5.17
 4 17 8 117.91 6.36
 0 0 9 0.14 0.29
 1 0 9 173.89 2.75
 2 0 9 7.64 0.44
 3 0 9 108.71 1.95
 4 0 9 120.01 1.98
 5 0 9 5.9 0.42
 6 0 9 161.46 2.62
 7 0 9 1.63 0.34
 8 0 9 108.45 1.85
 9 0 9 0.87 0.47
 10 0 9 228.52 3.65
 11 0 9 60.39 1.43
 12 0 9 30.35 1.01
 13 0 9 2.07 0.63
 14 0 9 193.43 3.64
 15 0 9 47.37 1.64
 16 0 9 22.24 1.54
 17 0 9 1 1.53
 18 0 9 3.67 2.46
 0 1 9 781.93 11.77
 -1 1 9 364.61 5.56
 1 1 9 368.87 5.62
 -2 1 9 78.09 1.38
 2 1 9 77.17 1.35
 -3 1 9 50.31 1
 3 1 9 48.91 0.96
 -4 1 9 14.49 0.49
 4 1 9 13.08 0.48
 -5 1 9 28.14 0.68
 5 1 9 28.74 0.69
 -6 1 9 35.15 0.79
 6 1 9 34.84 0.78
 -7 1 9 119.18 2
 7 1 9 116.71 2.02
 -8 1 9 74.92 1.38
 8 1 9 75.31 1.41
 -9 1 9 69.03 1.33
 9 1 9 71.03 1.49
 -10 1 9 23.22 0.78
 10 1 9 23.37 0.76
 -11 1 9 32.81 1
 11 1 9 31.32 0.93
 -12 1 9 54.54 1.38
 12 1 9 54.87 1.42
 -13 1 9 57.06 1.49
 13 1 9 57.62 1.51
 -14 1 9 6.85 0.86
 14 1 9 7.66 0.8
 -15 1 9 31.31 1.32
 15 1 9 32.52 1.47
 -16 1 9 48.62 1.71
 16 1 9 51.88 1.83
 -17 1 9 45.23 2.08
 17 1 9 43.69 2.33
 -18 1 9 3.45 2.62
 18 1 9 3.99 2.89
 0 2 9 145.83 2.32
 -1 2 9 61.08 1.15
 1 2 9 62.58 1.14
 -2 2 9 235.46 3.66
 2 2 9 233.26 3.63
 -3 2 9 827.8 12.41
 3 2 9 835.54 12.52
 -4 2 9 200.54 3.13
 4 2 9 197.45 3.1
 -5 2 9 279.57 4.33
 5 2 9 274.58 4.24
 -6 2 9 36.24 0.78
 6 2 9 38.91 0.83
 -7 2 9 11.57 0.51
 7 2 9 11.17 0.48
 -8 2 9 68.22 1.27
 8 2 9 68.34 1.27
 -9 2 9 38.92 0.91
 9 2 9 38.85 0.91
 -10 2 9 79.76 1.56
 10 2 9 78.6 1.45
 -11 2 9 297.56 5.75
 11 2 9 290.02 5.2
 -12 2 9 23.13 0.95
 12 2 9 26.06 0.98
 -13 2 9 41.75 1.36
 13 2 9 41.47 1.29
 -14 2 9 71.02 1.73
 14 2 9 72.88 1.91
 -15 2 9 4.31 1.05
 15 2 9 4.31 1.03
 -16 2 9 25.99 1.7
 16 2 9 28.33 1.69
 -17 2 9 34.13 2.07
 17 2 9 34.19 1.99
 -18 2 9 29.36 3.01
 18 2 9 31.14 3.22
 0 3 9 2.86 0.33
 -1 3 9 215.92 3.37
 1 3 9 215.82 3.35
 -2 3 9 358.75 5.49
 2 3 9 351.46 5.38
 -3 3 9 274.41 4.92
 3 3 9 275.65 4.95
 -4 3 9 272.44 4.92
 4 3 9 269.76 4.85
 -5 3 9 38.03 1.06
 5 3 9 40.04 1.08
 -6 3 9 66.05 1.47
 6 3 9 65.17 1.46
 -7 3 9 36.77 1.04
 7 3 9 37.87 1.03
 -8 3 9 18.22 0.86
 8 3 9 15.38 0.83
 -9 3 9 223.76 3.51
 9 3 9 222.44 3.51
 -10 3 9 121.53 2.19
 10 3 9 123.86 2.21
 -11 3 9 45.86 1.21
 11 3 9 47.56 1.22
 -12 3 9 31.24 1.05
 12 3 9 33.17 1.02
 -13 3 9 54.59 1.53
 13 3 9 58.56 1.48
 -14 3 9 4.81 0.9
 14 3 9 2.9 0.88
 -15 3 9 100.15 2.52
 15 3 9 103.09 2.66
 -16 3 9 23.09 1.74
 16 3 9 23.03 1.8
 -17 3 9 42.97 2.09
 17 3 9 41.45 2.08
 0 4 9 85.49 1.45
 -1 4 9 86.4 1.55
 1 4 9 86.01 1.72
 -2 4 9 88.99 1.84
 2 4 9 86.74 1.8
 -3 4 9 146.42 2.78
 3 4 9 145.68 2.73
 -4 4 9 74.25 1.6
 4 4 9 76.53 1.66
 -5 4 9 27.39 0.91
 5 4 9 26.94 0.97
 -6 4 9 78.52 1.72
 6 4 9 79.16 1.89
 -7 4 9 37.02 1.05
 7 4 9 38.63 1.09
 -8 4 9 79.13 1.74
 8 4 9 81.03 1.82
 -9 4 9 170.27 3.26
 9 4 9 169.29 3.26
 -10 4 9 22.4 1.03
 10 4 9 21.88 1.01
 -11 4 9 109.76 2.5
 11 4 9 113.41 2.83
 -12 4 9 43.08 1.14
 12 4 9 46.75 1.24
 -13 4 9 117.56 2.4
 13 4 9 115.54 2.36
 -14 4 9 6.5 1.1
 14 4 9 5.9 1.03
 -15 4 9 12.32 1.29
 15 4 9 13.77 1.34
 -16 4 9 73.56 2.22
 16 4 9 77.58 2.43
 -17 4 9 59.42 2.43
 17 4 9 60.01 2.3
 0 5 9 8.22 0.45
 -1 5 9 50.83 0.98
 1 5 9 52.04 0.99
 -2 5 9 0.63 0.34
 2 5 9 1.55 0.43
 -3 5 9 174.17 3.55
 3 5 9 174.83 3.42
 -4 5 9 242.21 4.42
 4 5 9 245.66 4.49
 -5 5 9 355.37 6.33
 5 5 9 367.23 6.56
 -6 5 9 57.4 1.42
 6 5 9 54.86 1.42
 -7 5 9 173.6 3.28
 7 5 9 174.06 3.29
 -8 5 9 10.04 0.76
 8 5 9 10.01 0.74
 -9 5 9 30.66 1.18
 9 5 9 30.6 1.14
 -10 5 9 172.28 3.61
 10 5 9 175.04 3.64
 -11 5 9 69.85 2.11
 11 5 9 67.49 1.98
 -12 5 9 50.55 1.68
 12 5 9 45.63 1.63
 -13 5 9 59.76 2.46
 13 5 9 58.16 2.41
 -14 5 9 18.85 1.16
 14 5 9 19.76 1.2
 -15 5 9 28.45 1.54
 15 5 9 29.14 1.52
 -16 5 9 4.61 1.44
 16 5 9 2.25 1.44
 -17 5 9 11.95 2.14
 17 5 9 9.2 1.94
 0 6 9 0.7 0.27
 -1 6 9 24.24 0.63
 1 6 9 23.88 0.61
 -2 6 9 77.56 1.66
 2 6 9 76.94 1.81
 -3 6 9 184.15 3.43
 3 6 9 184.32 3.43
 -4 6 9 147.13 2.84
 4 6 9 147.24 2.93
 -5 6 9 457.44 8.08
 5 6 9 447.44 7.92
 -6 6 9 103.89 2.13
 6 6 9 108.2 2.2
 -7 6 9 139.65 2.7
 7 6 9 135.03 2.66
 -8 6 9 16.03 0.81
 8 6 9 15.56 0.77
 -9 6 9 90.49 2.17
 9 6 9 91.62 2.12
 -10 6 9 30.5 1.21
 10 6 9 30.71 1.2
 -11 6 9 82.28 2.37
 11 6 9 82.74 2.37
 -12 6 9 14.37 1.4
 12 6 9 13.07 1.24
 -13 6 9 50.44 2.09
 13 6 9 47.27 2.2
 -14 6 9 17.82 1.78
 14 6 9 19.33 1.97
 -15 6 9 21.5 2.08
 15 6 9 21.59 2.57
 -16 6 9 25.5 2.66
 16 6 9 22.58 2.57
 0 7 9 219.51 3.45
 -1 7 9 136.69 2.21
 1 7 9 137.49 2.24
 -2 7 9 139.05 2.68
 2 7 9 138.99 2.71
 -3 7 9 131.18 2.55
 3 7 9 130.08 2.58
 -4 7 9 46.78 1.27
 4 7 9 43.9 1.18
 -5 7 9 85.52 1.88
 5 7 9 80.58 1.81
 -6 7 9 72.08 1.9
 6 7 9 74.8 1.77
 -7 7 9 5.47 0.66
 7 7 9 5.84 0.72
 -8 7 9 1.35 0.55
 8 7 9 2.72 0.73
 -9 7 9 1.79 0.73
 9 7 9 1.23 0.69
 -10 7 9 7.89 1.1
 10 7 9 5.12 1.02
 -11 7 9 61.22 2.71
 11 7 9 66.09 2.25
 -12 7 9 221.84 6.01
 12 7 9 234.09 6.19
 -13 7 9 52.31 2.32
 13 7 9 53.88 2.41
 -14 7 9 10.26 1.83
 14 7 9 16.31 2.02
 -15 7 9 6.43 2.1
 15 7 9 9.24 2.22
 -16 7 9 0.59 2.3
 16 7 9 0.45 2.01
 0 8 9 473.28 7.17
 -1 8 9 113.32 1.93
 1 8 9 112.71 2.09
 -2 8 9 72.98 1.68
 2 8 9 70.65 1.59
 -3 8 9 30.61 0.97
 3 8 9 30.35 1.01
 -4 8 9 16.76 0.9
 4 8 9 14.24 0.83
 -5 8 9 56.65 1.38
 5 8 9 59.84 1.64
 -6 8 9 14.32 0.97
 6 8 9 13.91 0.82
 -7 8 9 21.4 1.04
 7 8 9 22.18 1.1
 -8 8 9 15.89 0.98
 8 8 9 16.74 0.96
 -9 8 9 77.16 2.22
 9 8 9 75.49 2.16
 -10 8 9 6.28 1.3
 10 8 9 2.01 1.14
 -11 8 9 225.14 5.98
 11 8 9 222.18 5.94
 -12 8 9 2.95 1.24
 12 8 9 3.23 1.35
 -13 8 9 79.47 2.94
 13 8 9 81.96 3.19
 -14 8 9 26.47 2.23
 14 8 9 27.38 2.43
 -15 8 9 61.49 3.16
 15 8 9 60.33 3.22
 -16 8 9 17.85 4.18
 16 8 9 2.58 4.06
 0 9 9 188.77 3.06
 -1 9 9 6.58 0.52
 1 9 9 6.83 0.48
 -2 9 9 414.57 7.37
 2 9 9 415.38 7.34
 -3 9 9 3.5 0.61
 3 9 9 2.07 0.59
 -4 9 9 250.53 5
 4 9 9 242 4.83
 -5 9 9 14.27 0.92
 5 9 9 12.91 0.9
 -6 9 9 2.91 0.8
 6 9 9 1.79 0.8
 -7 9 9 73.78 2.08
 7 9 9 73.37 2.03
 -8 9 9 66.14 1.96
 8 9 9 67.92 2.01
 -9 9 9 21.46 1.47
 9 9 9 21.51 1.38
 -10 9 9 32.6 1.85
 10 9 9 33.48 1.89
 -11 9 9 15.01 1.45
 11 9 9 13.64 1.63
 -12 9 9 66.93 2.6
 12 9 9 66.89 2.86
 -13 9 9 2.04 1.45
 13 9 9 2.2 1.6
 -14 9 9 23.72 2.26
 14 9 9 27.78 2.67
 -15 9 9 70.7 3.86
 15 9 9 71.98 3.15
 0 10 9 0.35 0.39
 -1 10 9 54.73 1.25
 1 10 9 55.99 1.44
 -2 10 9 44.26 1.46
 2 10 9 41.94 1.43
 -3 10 9 268.71 6.01
 3 10 9 263.49 5.81
 -4 10 9 29.16 1.26
 4 10 9 27.59 1.25
 -5 10 9 122.29 3.6
 5 10 9 118.82 3
 -6 10 9 32.89 1.43
 6 10 9 33.53 1.43
 -7 10 9 13.1 1.13
 7 10 9 15.19 1.28
 -8 10 9 63.82 2.05
 8 10 9 67.47 2.01
 -9 10 9 20.94 1.47
 9 10 9 19.82 1.59
 -10 10 9 69.92 2.49
 10 10 9 67.09 2.94
 -11 10 9 22.7 1.84
 11 10 9 20.03 1.93
 -12 10 9 93.16 3.33
 12 10 9 87.47 3.34
 -13 10 9 14.56 2.25
 13 10 9 17.44 2.26
 -14 10 9 25.74 2.58
 14 10 9 25.05 2.41
 0 11 9 62.31 1.51
 -1 11 9 29.45 0.96
 1 11 9 28.94 0.9
 -2 11 9 26.77 0.83
 2 11 9 23.41 0.76
 -3 11 9 51.79 1.93
 3 11 9 50.36 1.61
 -4 11 9 193.51 4.7
 4 11 9 185.38 4.34
 -5 11 9 1.68 0.78
 5 11 9 1.04 1.01
 -6 11 9 57.98 2
 6 11 9 54.87 1.8
 -7 11 9 86.02 2.57
 7 11 9 85.22 2.41
 -8 11 9 55.55 2.13
 8 11 9 61.77 2.42
 -9 11 9 77.43 2.75
 9 11 9 74.43 2.79
 -10 11 9 5.24 1.56
 10 11 9 1.01 1.52
 -11 11 9 14.92 2.25
 11 11 9 13.05 2.39
 -12 11 9 78.69 3.34
 12 11 9 81.92 3.28
 -13 11 9 40.26 2.91
 13 11 9 46.14 3.35
 0 12 9 0.44 0.62
 -1 12 9 21.77 1.02
 1 12 9 19.94 0.9
 -2 12 9 13.33 0.8
 2 12 9 11.71 0.8
 -3 12 9 230.5 5.29
 3 12 9 215.49 5.8
 -4 12 9 39.53 1.5
 4 12 9 41.86 1.5
 -5 12 9 17.84 1.4
 5 12 9 14.04 1.29
 -6 12 9 43.86 1.96
 6 12 9 38.97 1.7
 -7 12 9 62.68 2.47
 7 12 9 60.56 2.53
 -8 12 9 95.77 3.15
 8 12 9 94.11 3.21
 -9 12 9 23.94 1.92
 9 12 9 24.31 1.95
 -10 12 9 13.8 1.87
 10 12 9 19.93 2.27
 -11 12 9 71.9 3.38
 11 12 9 68.57 3.01
 -12 12 9 27.15 2.55
 12 12 9 27.27 2.38
 0 13 9 11.68 0.98
 -1 13 9 16.27 1.03
 1 13 9 16.78 0.96
 -2 13 9 6.51 0.79
 2 13 9 9.33 0.88
 -3 13 9 17.46 1.51
 3 13 9 12.69 1.5
 -4 13 9 125.56 3.32
 4 13 9 127.5 3.81
 -5 13 9 69.06 2.51
 5 13 9 70.12 2.46
 -6 13 9 42.1 2.18
 6 13 9 38.45 2.18
 -7 13 9 12.32 1.52
 7 13 9 9.4 1.64
 -8 13 9 45.87 2.42
 8 13 9 44.33 2.67
 -9 13 9 2.11 1.83
 9 13 9 1.91 2.07
 -10 13 9 36.61 2.99
 10 13 9 38.2 2.68
 -11 13 9 14.33 2.39
 11 13 9 15.74 2.51
 0 14 9 17.48 1.29
 -1 14 9 36.11 1.44
 1 14 9 33.76 1.28
 -2 14 9 1.37 0.94
 2 14 9 1.05 1.04
 -3 14 9 22.09 1.78
 3 14 9 23.38 1.92
 -4 14 9 68.23 2.74
 4 14 9 75.12 2.62
 -5 14 9 3.35 1.86
 5 14 9 8.57 2.02
 -6 14 9 36.84 2.27
 6 14 9 37.39 2.78
 -7 14 9 12.23 1.98
 7 14 9 15.66 2.62
 -8 14 9 16.96 2.87
 8 14 9 9.89 2.29
 -9 14 9 26.98 2.75
 9 14 9 25.73 2.54
 -10 14 9 14.45 2.79
 10 14 9 16.77 2.91
 0 15 9 31.79 1.65
 -1 15 9 38.64 1.6
 1 15 9 39.88 1.8
 -2 15 9 14.42 1.36
 2 15 9 15.45 1.4
 -3 15 9 46.25 2.38
 3 15 9 46.58 2.22
 -4 15 9 4.74 1.86
 4 15 9 7.68 2.03
 -5 15 9 2.04 2.03
 5 15 9 1.55 1.86
 -6 15 9 82.08 3.57
 6 15 9 87.8 3.38
 -7 15 9 0.86 2.06
 7 15 9 3.54 1.93
 -8 15 9 14.96 2.79
 8 15 9 16.39 2.56
 0 16 9 4.98 1.83
 -1 16 9 52.23 2.1
 1 16 9 53.1 2.35
 -2 16 9 20.34 1.79
 2 16 9 19.43 1.78
 -3 16 9 27.4 2.6
 3 16 9 29.8 2.76
 -4 16 9 4.9 2.4
 4 16 9 6.16 2.53
 -5 16 9 79.67 3.74
 5 16 9 83.66 4.03
 -6 16 9 9.35 3.02
 6 16 9 13.08 3.72
 0 17 9 25.09 3.56
 -1 17 9 11.14 4.67
 1 17 9 6.36 4.57
 0 0 10 495.09 10.57
 1 0 10 225.36 3.52
 2 0 10 122.87 2.04
 3 0 10 30.18 0.76
 4 0 10 28.07 0.73
 5 0 10 10.05 0.58
 6 0 10 46.35 0.97
 7 0 10 8.18 0.55
 8 0 10 66.76 1.28
 9 0 10 129.8 2.21
 10 0 10 4.7 0.53
 11 0 10 160.08 3.04
 12 0 10 178.89 3.41
 13 0 10 20.02 1.23
 14 0 10 2.09 0.99
 15 0 10 26.96 1.46
 16 0 10 65.18 2.12
 17 0 10 186.01 3.98
 0 1 10 78.87 1.4
 -1 1 10 241.53 3.75
 1 1 10 242.9 3.77
 -2 1 10 113.76 1.89
 2 1 10 112.28 1.89
 -3 1 10 41.32 0.84
 3 1 10 42.72 0.87
 -4 1 10 5.53 0.43
 4 1 10 5.77 0.45
 -5 1 10 139.46 2.28
 5 1 10 135.57 2.24
 -6 1 10 131.07 2.16
 6 1 10 133.78 2.22
 -7 1 10 63.99 1.25
 7 1 10 64.51 1.22
 -8 1 10 39.66 0.97
 8 1 10 39.62 0.96
 -9 1 10 102.47 1.79
 9 1 10 103.25 1.83
 -10 1 10 46.01 1.11
 10 1 10 45.5 1.14
 -11 1 10 62.98 1.48
 11 1 10 63.85 1.53
 -12 1 10 150.81 3.05
 12 1 10 151.41 2.96
 -13 1 10 16.57 1.12
 13 1 10 18.84 1.04
 -14 1 10 3.47 0.92
 14 1 10 3.9 1.07
 -15 1 10 27.01 1.47
 15 1 10 25.74 1.35
 -16 1 10 24.59 1.57
 16 1 10 25.06 1.65
 -17 1 10 9.47 2.23
 17 1 10 12.33 2.02
 0 2 10 0.91 0.26
 -1 2 10 134.01 2.18
 1 2 10 134.79 2.21
 -2 2 10 43.88 0.89
 2 2 10 46.28 0.9
 -3 2 10 302.02 4.65
 3 2 10 301.26 4.63
 -4 2 10 508.84 7.69
 4 2 10 508.03 7.68
 -5 2 10 146.62 2.4
 5 2 10 144.74 2.36
 -6 2 10 329.96 5.04
 6 2 10 329.02 5.03
 -7 2 10 68.18 1.27
 7 2 10 65.57 1.24
 -8 2 10 109.44 1.87
 8 2 10 111.3 1.89
 -9 2 10 5.46 0.51
 9 2 10 4.19 0.5
 -10 2 10 78.58 1.58
 10 2 10 78.18 1.55
 -11 2 10 80.79 1.76
 11 2 10 81.21 1.76
 -12 2 10 5.29 0.77
 12 2 10 6.32 0.72
 -13 2 10 16.29 0.99
 13 2 10 14.68 0.96
 -14 2 10 8.83 1.17
 14 2 10 7.2 1.02
 -15 2 10 26.26 1.39
 15 2 10 28.23 1.45
 -16 2 10 70.75 2.47
 16 2 10 75.25 2.6
 -17 2 10 16.85 2.01
 17 2 10 9.9 1.91
 0 3 10 32.58 0.75
 -1 3 10 209.43 3.3
 1 3 10 209.09 3.28
 -2 3 10 79.94 1.38
 2 3 10 83.04 1.43
 -3 3 10 180.1 3.36
 3 3 10 184.49 3.44
 -4 3 10 186.97 3.48
 4 3 10 188.96 3.52
 -5 3 10 23.37 0.87
 5 3 10 21.86 0.87
 -6 3 10 20.79 0.84
 6 3 10 21.02 0.84
 -7 3 10 71.92 1.69
 7 3 10 72.75 1.7
 -8 3 10 31.12 1.01
 8 3 10 29.83 0.98
 -9 3 10 54.19 1.56
 9 3 10 50.04 1.32
 -10 3 10 34.95 1.22
 10 3 10 34.24 1.22
 -11 3 10 53.36 1.29
 11 3 10 53.1 1.31
 -12 3 10 42.03 1.23
 12 3 10 41.81 1.18
 -13 3 10 31.52 1.14
 13 3 10 30.98 1.19
 -14 3 10 71.57 1.84
 14 3 10 73.04 1.84
 -15 3 10 40.23 1.7
 15 3 10 43.14 1.72
 -16 3 10 1.01 1.6
 16 3 10 0.84 1.39
 -17 3 10 48.24 2.53
 17 3 10 46.65 2.49
 0 4 10 1.44 0.3
 -1 4 10 75.81 1.35
 1 4 10 77.31 1.37
 -2 4 10 71.87 1.61
 2 4 10 70.89 1.55
 -3 4 10 324.85 5.9
 3 4 10 319.22 5.96
 -4 4 10 17.8 0.75
 4 4 10 16.66 0.75
 -5 4 10 20.23 0.84
 5 4 10 19.8 0.89
 -6 4 10 29.9 0.97
 6 4 10 29.68 1.05
 -7 4 10 127.39 2.52
 7 4 10 123.16 2.45
 -8 4 10 152.6 2.96
 8 4 10 151.39 2.97
 -9 4 10 233.4 4.73
 9 4 10 238.13 4.79
 -10 4 10 280.95 5.56
 10 4 10 277.34 5.56
 -11 4 10 64.87 1.91
 11 4 10 63.43 1.9
 -12 4 10 102.47 2.66
 12 4 10 98.32 2.54
 -13 4 10 10.04 1.36
 13 4 10 13.82 1.33
 -14 4 10 108.09 2.55
 14 4 10 104.33 2.98
 -15 4 10 25.72 1.44
 15 4 10 27.47 1.65
 -16 4 10 32.16 1.9
 16 4 10 32.86 2.05
 -17 4 10 27.5 3.32
 17 4 10 35.34 3.58
 0 5 10 27.81 0.69
 -1 5 10 57.65 1.07
 1 5 10 55.7 1.06
 -2 5 10 58.09 1.4
 2 5 10 59.17 1.38
 -3 5 10 154.94 2.96
 3 5 10 157.61 2.99
 -4 5 10 76.98 1.67
 4 5 10 75.38 1.66
 -5 5 10 55.01 1.37
 5 5 10 56.97 1.41
 -6 5 10 100.51 2.06
 6 5 10 99.52 2.1
 -7 5 10 7.2 0.72
 7 5 10 7.54 0.72
 -8 5 10 9.98 0.81
 8 5 10 11.3 0.92
 -9 5 10 126.55 2.8
 9 5 10 130.67 3.25
 -10 5 10 17.49 1.12
 10 5 10 20.03 1.16
 -11 5 10 8.95 1.25
 11 5 10 7.95 1.27
 -12 5 10 24.2 1.37
 12 5 10 20.56 1.26
 -13 5 10 109.69 3.52
 13 5 10 106.75 3.59
 -14 5 10 22.01 1.9
 14 5 10 26.7 1.98
 -15 5 10 3.62 1.63
 15 5 10 3.54 2.1
 -16 5 10 54.38 3.05
 16 5 10 53.38 3.1
 0 6 10 183.47 2.9
 -1 6 10 177.69 2.8
 1 6 10 175.07 2.77
 -2 6 10 109.35 2.19
 2 6 10 110.71 2.2
 -3 6 10 31 0.98
 3 6 10 31.55 1
 -4 6 10 52.66 1.31
 4 6 10 52.13 1.28
 -5 6 10 156.48 3.09
 5 6 10 153.71 2.94
 -6 6 10 85.03 1.89
 6 6 10 85.11 1.85
 -7 6 10 188.56 3.93
 7 6 10 185.4 3.75
 -8 6 10 52.49 1.48
 8 6 10 52.96 1.52
 -9 6 10 136.51 2.99
 9 6 10 135.99 2.94
 -10 6 10 35.34 1.33
 10 6 10 35.27 1.4
 -11 6 10 28.58 1.46
 11 6 10 32.18 1.5
 -12 6 10 47.08 1.96
 12 6 10 50.24 2.09
 -13 6 10 52.26 2.42
 13 6 10 53.95 2.46
 -14 6 10 11.13 1.75
 14 6 10 15.45 2.27
 -15 6 10 34.63 2.46
 15 6 10 31.63 2.65
 -16 6 10 7.02 2.94
 16 6 10 9.78 2.42
 0 7 10 246.39 3.93
 -1 7 10 78.36 1.51
 1 7 10 80.54 1.43
 -2 7 10 17.77 0.81
 2 7 10 18.97 0.8
 -3 7 10 1.56 0.64
 3 7 10 0.67 0.46
 -4 7 10 73.31 1.64
 4 7 10 70.96 1.65
 -5 7 10 34.55 1.16
 5 7 10 35.73 1.15
 -6 7 10 76.66 1.91
 6 7 10 70.49 1.72
 -7 7 10 73.95 1.89
 7 7 10 71.02 1.8
 -8 7 10 35.37 1.23
 8 7 10 35.03 1.24
 -9 7 10 3.19 0.85
 9 7 10 1.92 0.73
 -10 7 10 38.58 1.68
 10 7 10 38.74 1.82
 -11 7 10 42.21 1.96
 11 7 10 38.31 1.83
 -12 7 10 77.96 2.8
 12 7 10 76.88 2.87
 -13 7 10 12.71 1.6
 13 7 10 11.51 2.01
 -14 7 10 27.7 2.02
 14 7 10 36 2.92
 -15 7 10 55.82 3.59
 15 7 10 53.87 3.01
 -16 7 10 29.63 5.74
 0 8 10 5.62 0.46
 -1 8 10 31.4 0.73
 1 8 10 33 0.78
 -2 8 10 246.45 4.5
 2 8 10 239.28 4.41
 -3 8 10 28.39 1.08
 3 8 10 26.41 1.03
 -4 8 10 26.89 0.97
 4 8 10 25.17 0.95
 -5 8 10 138.77 2.97
 5 8 10 142.31 3.04
 -6 8 10 19.89 0.99
 6 8 10 17.57 1.01
 -7 8 10 90.8 2.21
 7 8 10 85.42 2.09
 -8 8 10 7.97 0.87
 8 8 10 8.68 0.92
 -9 8 10 61.38 2.22
 9 8 10 58.38 2.17
 -10 8 10 55.14 2.1
 10 8 10 53.33 2.14
 -11 8 10 94.45 3.1
 11 8 10 90.66 3.17
 -12 8 10 3.99 1.73
 12 8 10 5.3 1.95
 -13 8 10 51.21 2.75
 13 8 10 52.24 2.73
 -14 8 10 26.94 2.58
 14 8 10 30.95 2.51
 -15 8 10 39.26 2.81
 15 8 10 40.9 2.67
 0 9 10 16.75 0.7
 -1 9 10 23.97 0.71
 1 9 10 24.77 0.71
 -2 9 10 56.66 1.52
 2 9 10 54.23 1.42
 -3 9 10 53.07 1.47
 3 9 10 54.99 1.6
 -4 9 10 1.52 0.55
 4 9 10 2.32 0.63
 -5 9 10 49.66 1.57
 5 9 10 50.77 1.69
 -6 9 10 4.7 1.03
 6 9 10 4.96 0.82
 -7 9 10 21.82 1.27
 7 9 10 23.87 1.29
 -8 9 10 76.35 2.27
 8 9 10 73.69 2.23
 -9 9 10 71.64 2.35
 9 9 10 71.53 2.52
 -10 9 10 121.57 3.65
 10 9 10 121.29 3.81
 -11 9 10 45.9 2.24
 11 9 10 45.37 2.27
 -12 9 10 58.68 2.62
 12 9 10 62.2 2.79
 -13 9 10 20.36 2.05
 13 9 10 22.17 2.35
 -14 9 10 40.54 2.78
 14 9 10 42.43 2.86
 0 10 10 1.83 0.59
 -1 10 10 32.03 1.02
 1 10 10 34.81 1.09
 -2 10 10 12.82 1
 2 10 10 12.84 1.12
 -3 10 10 535.99 11.57
 3 10 10 557.41 11.98
 -4 10 10 61.68 1.88
 4 10 10 61.32 1.85
 -5 10 10 93.35 2.51
 5 10 10 94.27 2.57
 -6 10 10 50.15 1.84
 6 10 10 48.92 1.88
 -7 10 10 17.61 1.33
 7 10 10 17.63 1.16
 -8 10 10 55.72 2.17
 8 10 10 54.73 2.05
 -9 10 10 51.46 2.3
 9 10 10 50.51 2.44
 -10 10 10 80.8 2.81
 10 10 10 78.96 3.04
 -11 10 10 27.46 2.11
 11 10 10 30.33 2.18
 -12 10 10 18.41 2.38
 12 10 10 18.73 2.55
 -13 10 10 3.82 2.63
 13 10 10 4.7 2.32
 -14 10 10 11.48 3.18
 14 10 10 3.28 3.42
 0 11 10 36.34 1.04
 -1 11 10 39.51 1.11
 1 11 10 38.49 1.1
 -2 11 10 275.6 6.18
 2 11 10 266.65 5.98
 -3 11 10 97.36 2.5
 3 11 10 100.03 2.7
 -4 11 10 56.17 1.83
 4 11 10 54.78 1.81
 -5 11 10 13.53 1.34
 5 11 10 14 1.23
 -6 11 10 54.78 1.94
 6 11 10 48.95 1.74
 -7 11 10 41.95 1.82
 7 11 10 43.5 1.98
 -8 11 10 61.45 2.54
 8 11 10 65.53 2.88
 -9 11 10 90.74 3.05
 9 11 10 88.9 3.3
 -10 11 10 24.75 2.05
 10 11 10 26.32 2.22
 -11 11 10 2.51 1.68
 11 11 10 2.51 1.7
 -12 11 10 58.15 3.2
 12 11 10 54.52 3.09
 -13 11 10 6.39 2.94
 13 11 10 15.1 2.92
 0 12 10 40.46 1.19
 -1 12 10 18.49 0.93
 1 12 10 20.33 0.93
 -2 12 10 26.56 1.49
 2 12 10 25.14 1.29
 -3 12 10 18.87 1.27
 3 12 10 19.24 1.3
 -4 12 10 1.48 1.12
 4 12 10 1.28 1.07
 -5 12 10 30.58 1.65
 5 12 10 32.95 1.74
 -6 12 10 89.79 2.56
 6 12 10 88.61 2.69
 -7 12 10 5.34 1.83
 7 12 10 3.93 1.83
 -8 12 10 20.84 1.81
 8 12 10 25.77 1.99
 -9 12 10 59.78 2.6
 9 12 10 61.78 3.05
 -10 12 10 22.11 2.27
 10 12 10 22.47 2.21
 -11 12 10 87.42 3.63
 11 12 10 87.24 3.69
 -12 12 10 39.93 3.85
 12 12 10 47.88 4.13
 0 13 10 25.42 1.08
 -1 13 10 113.92 2.41
 1 13 10 110.55 2.38
 -2 13 10 77.58 2.39
 2 13 10 75.75 2.37
 -3 13 10 4.87 1.29
 3 13 10 5.34 1.26
 -4 13 10 66 2.21
 4 13 10 66.6 2.31
 -5 13 10 19.27 1.69
 5 13 10 19.86 2.01
 -6 13 10 102.79 3.47
 6 13 10 100.54 3.55
 -7 13 10 6.95 2.14
 7 13 10 5.32 2.11
 -8 13 10 22.3 2.05
 8 13 10 26.51 2.8
 -9 13 10 9.57 2.35
 9 13 10 11.11 2.42
 -10 13 10 5.91 2.72
 10 13 10 2.66 3.01
 0 14 10 3.27 1.11
 -1 14 10 26.13 1.38
 1 14 10 25.28 1.39
 -2 14 10 41.99 2.17
 2 14 10 42 2.07
 -3 14 10 20.42 1.92
 3 14 10 17.14 1.94
 -4 14 10 18.76 1.78
 4 14 10 19.92 1.97
 -5 14 10 43.49 2.68
 5 14 10 41.87 2.6
 -6 14 10 99.55 3.6
 6 14 10 101.05 4.01
 -7 14 10 3.01 2.5
 7 14 10 3.14 2.15
 -8 14 10 44.88 2.82
 8 14 10 44.15 2.93
 -9 14 10 7.54 2.65
 9 14 10 8.4 2.78
 0 15 10 7.09 1.44
 -1 15 10 103.35 2.77
 1 15 10 98.92 2.51
 -2 15 10 4.22 1.85
 2 15 10 4.32 1.86
 -3 15 10 5.88 1.95
 3 15 10 6.05 1.74
 -4 15 10 11.66 2.25
 4 15 10 12.7 2.22
 -5 15 10 138.42 5.15
 5 15 10 138.38 4.87
 -6 15 10 80.72 3.97
 6 15 10 72.38 3.5
 -7 15 10 27.83 3.2
 7 15 10 37.08 3.35
 0 16 10 20.29 1.89
 -1 16 10 21.29 1.91
 1 16 10 23.23 2.03
 -2 16 10 11.38 2.72
 2 16 10 15.44 2.35
 -3 16 10 127.73 4.56
 3 16 10 136 4.63
 -4 16 10 11.24 2.9
 4 16 10 8.1 2.8
 0 0 11 0.59 0.52
 1 0 11 90.15 1.56
 2 0 11 649.36 10.45
 3 0 11 0.66 0.45
 4 0 11 89.48 1.6
 5 0 11 29.92 0.77
 6 0 11 16.74 0.67
 7 0 11 10.25 0.55
 8 0 11 83.18 1.52
 9 0 11 89.69 1.68
 10 0 11 397.13 7.17
 11 0 11 50.54 1.37
 12 0 11 22.11 1.06
 13 0 11 67.29 1.76
 14 0 11 3.56 1.08
 15 0 11 8.61 1.33
 16 0 11 31.97 1.75
 17 0 11 53.05 3.11
 0 1 11 100.52 1.75
 -1 1 11 364.57 5.6
 1 1 11 358.98 5.61
 -2 1 11 30.66 0.8
 2 1 11 30.57 0.77
 -3 1 11 43.26 0.95
 3 1 11 44.47 0.93
 -4 1 11 18.04 0.63
 4 1 11 18.29 0.64
 -5 1 11 68.57 1.3
 5 1 11 68.11 1.3
 -6 1 11 55.26 1.11
 6 1 11 56.59 1.14
 -7 1 11 46.67 1
 7 1 11 47.38 1.05
 -8 1 11 83.61 1.53
 8 1 11 79.6 1.47
 -9 1 11 32.58 0.86
 9 1 11 33.14 0.88
 -10 1 11 93.31 2
 10 1 11 90.2 1.92
 -11 1 11 46.46 1.34
 11 1 11 46.34 1.31
 -12 1 11 2.04 0.76
 12 1 11 3.47 0.71
 -13 1 11 76.15 1.86
 13 1 11 76.22 1.86
 -14 1 11 35.09 1.49
 14 1 11 35.65 1.54
 -15 1 11 22.57 1.5
 15 1 11 21.99 1.56
 -16 1 11 55.25 2.22
 16 1 11 58.84 2.19
 -17 1 11 23.52 2.55
 17 1 11 23.59 2.67
 0 2 11 341.98 5.26
 -1 2 11 105.29 1.85
 1 2 11 105.06 1.8
 -2 2 11 22.69 0.63
 2 2 11 21.61 0.64
 -3 2 11 135.42 2.24
 3 2 11 134.91 2.23
 -4 2 11 40.88 0.89
 4 2 11 38.8 0.87
 -5 2 11 117.41 1.97
 5 2 11 119.14 1.99
 -6 2 11 80.54 1.46
 6 2 11 79.54 1.45
 -7 2 11 26.48 0.7
 7 2 11 26.32 0.72
 -8 2 11 285.94 4.44
 8 2 11 296.24 4.59
 -9 2 11 43.48 1.01
 9 2 11 44.05 1.02
 -10 2 11 73.29 1.6
 10 2 11 73.56 1.57
 -11 2 11 35.75 1.1
 11 2 11 35.46 1.09
 -12 2 11 18.63 0.93
 12 2 11 20.74 0.98
 -13 2 11 3.22 0.9
 13 2 11 2.09 0.98
 -14 2 11 16.68 1.32
 14 2 11 17.3 1.3
 -15 2 11 20.11 1.44
 15 2 11 19.76 1.51
 -16 2 11 13.31 1.85
 16 2 11 12.64 1.96
 0 3 11 88.95 1.56
 -1 3 11 64.11 1.22
 1 3 11 64.56 1.21
 -2 3 11 64.74 1.19
 2 3 11 62.81 1.16
 -3 3 11 30.98 0.72
 3 3 11 29.46 0.72
 -4 3 11 206.09 4.18
 4 3 11 198.11 3.84
 -5 3 11 3.45 0.69
 5 3 11 1.49 0.46
 -6 3 11 41.55 1.18
 6 3 11 38.74 1.13
 -7 3 11 78.99 1.74
 7 3 11 79.66 1.74
 -8 3 11 175.91 3.42
 8 3 11 178.16 3.36
 -9 3 11 122.71 2.72
 9 3 11 121.94 2.67
 -10 3 11 107.63 2.72
 10 3 11 105.88 2.67
 -11 3 11 21.53 1.1
 11 3 11 23.64 1.29
 -12 3 11 65.48 2.02
 12 3 11 62.96 2.15
 -13 3 11 53.29 1.98
 13 3 11 53.71 2.14
 -14 3 11 13.38 1.08
 14 3 11 12.09 1.09
 -15 3 11 2 1.3
 15 3 11 1.61 1.32
 -16 3 11 15.03 1.83
 16 3 11 14.86 1.64
 0 4 11 59.23 1.13
 -1 4 11 31.92 0.77
 1 4 11 31.78 0.77
 -2 4 11 40.15 0.85
 2 4 11 39.89 0.83
 -3 4 11 85.52 1.81
 3 4 11 83.13 1.77
 -4 4 11 330.34 5.91
 4 4 11 336.94 6
 -5 4 11 268.26 4.87
 5 4 11 265.79 4.84
 -6 4 11 95.1 1.97
 6 4 11 97.72 2.04
 -7 4 11 111.01 2.24
 7 4 11 114.79 2.36
 -8 4 11 117.22 2.6
 8 4 11 113.73 2.51
 -9 4 11 193.1 4
 9 4 11 196.49 4.04
 -10 4 11 282.87 6.36
 10 4 11 280.02 6.24
 -11 4 11 3.45 0.95
 11 4 11 2.92 1.01
 -12 4 11 56.55 1.94
 12 4 11 57.75 1.99
 -13 4 11 16.52 1.44
 13 4 11 15.49 1.57
 -14 4 11 40.51 2.31
 14 4 11 39.32 2.42
 -15 4 11 15.11 2.02
 15 4 11 15.33 2.44
 -16 4 11 23.77 2.65
 16 4 11 19.82 2.44
 0 5 11 0.97 0.33
 -1 5 11 103.75 1.77
 1 5 11 103.43 1.77
 -2 5 11 73.97 1.63
 2 5 11 76.12 1.66
 -3 5 11 4.55 0.83
 3 5 11 2.59 0.58
 -4 5 11 89.23 1.89
 4 5 11 86.84 1.83
 -5 5 11 150.05 2.88
 5 5 11 149.38 3
 -6 5 11 84.07 1.76
 6 5 11 80.43 1.76
 -7 5 11 51.48 1.48
 7 5 11 53.94 1.56
 -8 5 11 2.42 0.71
 8 5 11 2.3 0.78
 -9 5 11 13.07 0.88
 9 5 11 13.64 1.02
 -10 5 11 25.55 1.2
 10 5 11 23.44 1.25
 -11 5 11 52.7 1.77
 11 5 11 50.23 1.83
 -12 5 11 2.88 1.45
 12 5 11 1.3 1.45
 -13 5 11 26.6 1.85
 13 5 11 25.43 2.1
 -14 5 11 27.51 2.67
 14 5 11 26.94 2.53
 -15 5 11 4.56 1.95
 15 5 11 2.05 2.05
 -16 5 11 6.88 2.65
 16 5 11 11.46 2.63
 0 6 11 11.05 0.51
 -1 6 11 67.68 1.24
 1 6 11 69.45 1.27
 -2 6 11 204.02 3.79
 2 6 11 197.74 3.7
 -3 6 11 62.19 1.48
 3 6 11 58.71 1.46
 -4 6 11 297.09 5.33
 4 6 11 304.38 5.46
 -5 6 11 154.09 2.96
 5 6 11 152.7 2.95
 -6 6 11 35.77 1.25
 6 6 11 38.4 1.28
 -7 6 11 24.33 1.08
 7 6 11 23.89 1.15
 -8 6 11 68.31 1.79
 8 6 11 64.58 1.72
 -9 6 11 12.1 1.08
 9 6 11 14.44 0.94
 -10 6 11 25.11 1.26
 10 6 11 24.37 1.44
 -11 6 11 56.58 2.19
 11 6 11 57.87 2.11
 -12 6 11 22.68 1.71
 12 6 11 19.13 1.79
 -13 6 11 33.17 2.06
 13 6 11 33.58 2.42
 -14 6 11 45.78 2.54
 14 6 11 46.54 2.46
 -15 6 11 11.36 2.64
 15 6 11 17.2 2.43
 0 7 11 63.87 1.18
 -1 7 11 32.92 1.05
 1 7 11 31.16 1.05
 -2 7 11 29 0.97
 2 7 11 27.12 0.95
 -3 7 11 35.84 1.06
 3 7 11 32.39 1.01
 -4 7 11 61.68 1.53
 4 7 11 61.46 1.51
 -5 7 11 71.66 1.85
 5 7 11 68.6 1.77
 -6 7 11 19.53 1.03
 6 7 11 18.98 1
 -7 7 11 16.64 1.02
 7 7 11 18.16 1.08
 -8 7 11 62.43 1.7
 8 7 11 67.33 1.83
 -9 7 11 96.76 3.01
 9 7 11 94.93 3.01
 -10 7 11 20.49 1.55
 10 7 11 20.97 1.68
 -11 7 11 15.78 1.56
 11 7 11 15.65 1.62
 -12 7 11 32.55 1.95
 12 7 11 29.68 2.05
 -13 7 11 32.57 2.42
 13 7 11 28.75 2.52
 -14 7 11 53.54 3.27
 14 7 11 54.51 3.06
 -15 7 11 19.68 2.94
 15 7 11 19.52 2.78
 0 8 11 0.77 0.36
 -1 8 11 31.51 1.01
 1 8 11 29.42 1.01
 -2 8 11 155.01 3.17
 2 8 11 151.2 2.93
 -3 8 11 127.74 2.76
 3 8 11 133.08 2.87
 -4 8 11 108.17 2.77
 4 8 11 105.75 2.49
 -5 8 11 90.51 2.17
 5 8 11 91.04 2.19
 -6 8 11 15.71 1.03
 6 8 11 14.18 1.04
 -7 8 11 155.6 3.66
 7 8 11 155.71 3.68
 -8 8 11 64 1.97
 8 8 11 64.39 1.98
 -9 8 11 47.46 1.98
 9 8 11 46.77 2
 -10 8 11 7.8 1.55
 10 8 11 4.07 1.23
 -11 8 11 95.8 3.33
 11 8 11 89.59 3.21
 -12 8 11 119.83 3.74
 12 8 11 123.85 4.16
 -13 8 11 5.02 1.79
 13 8 11 3.92 2.16
 -14 8 11 32.84 2.89
 14 8 11 31.32 2.71
 0 9 11 23.14 0.79
 -1 9 11 147.83 3.53
 1 9 11 149.76 3.59
 -2 9 11 36.97 1.41
 2 9 11 32.26 1.75
 -3 9 11 84.87 2.26
 3 9 11 79.98 2.47
 -4 9 11 57.02 1.81
 4 9 11 54.26 1.72
 -5 9 11 89.71 2.47
 5 9 11 85.09 2.31
 -6 9 11 147.59 3.6
 6 9 11 148.92 3.64
 -7 9 11 25.15 1.33
 7 9 11 25.76 1.44
 -8 9 11 7.99 1.29
 8 9 11 6.79 1.2
 -9 9 11 32.85 1.83
 9 9 11 32.54 2.04
 -10 9 11 13.82 1.7
 10 9 11 13.89 1.87
 -11 9 11 54.59 2.47
 11 9 11 55.09 2.58
 -12 9 11 16.27 2.04
 12 9 11 16.87 2.37
 -13 9 11 59.71 3.19
 13 9 11 61 3.36
 -14 9 11 10.76 2.99
 14 9 11 20.51 3.78
 0 10 11 37.07 1
 -1 10 11 163.71 3.86
 1 10 11 161.58 3.78
 -2 10 11 49.53 1.66
 2 10 11 46.94 1.69
 -3 10 11 27.78 1.35
 3 10 11 28.13 1.43
 -4 10 11 140.02 3.44
 4 10 11 139 3.41
 -5 10 11 23.78 1.4
 5 10 11 20.35 1.37
 -6 10 11 24.75 1.41
 6 10 11 24.39 1.33
 -7 10 11 47.41 1.73
 7 10 11 45.64 1.73
 -8 10 11 7.6 1.5
 8 10 11 5.6 1.76
 -9 10 11 15.79 1.96
 9 10 11 12.01 1.78
 -10 10 11 143.57 4.24
 10 10 11 151.56 4.76
 -11 10 11 7.65 2.12
 11 10 11 4.43 1.91
 -12 10 11 29.33 2.96
 12 10 11 23.06 2.53
 -13 10 11 5.23 2.44
 13 10 11 8.12 2.51
 0 11 11 29.64 1.02
 -1 11 11 69.39 2.02
 1 11 11 69.03 1.96
 -2 11 11 30.75 1.33
 2 11 11 31.41 1.38
 -3 11 11 26.73 1.26
 3 11 11 25.17 1.34
 -4 11 11 0.38 1.08
 4 11 11 0.95 1.09
 -5 11 11 17.11 1.49
 5 11 11 18.36 1.38
 -6 11 11 116.45 3.13
 6 11 11 115.62 3.18
 -7 11 11 11.28 1.72
 7 11 11 9.78 1.88
 -8 11 11 8 1.49
 8 11 11 5.88 1.74
 -9 11 11 21.28 1.89
 9 11 11 22.54 2.16
 -10 11 11 4.97 1.92
 10 11 11 2.29 1.77
 -11 11 11 23.75 2.57
 11 11 11 23.86 2.33
 -12 11 11 66.37 3.32
 12 11 11 72.07 3.43
 0 12 11 1.53 0.78
 -1 12 11 29.32 1.33
 1 12 11 28.59 1.49
 -2 12 11 13.14 1.3
 2 12 11 11.59 1.38
 -3 12 11 51.58 1.88
 3 12 11 49.05 1.92
 -4 12 11 55.7 2.05
 4 12 11 55.52 2.18
 -5 12 11 71.96 2.36
 5 12 11 70.97 2.44
 -6 12 11 23.28 1.87
 6 12 11 22.06 1.75
 -7 12 11 16.68 1.84
 7 12 11 19.51 2.26
 -8 12 11 21.24 2.16
 8 12 11 19.89 2.36
 -9 12 11 43.37 2.4
 9 12 11 42.98 2.68
 -10 12 11 37.61 2.81
 10 12 11 39.33 2.81
 -11 12 11 3.44 2.92
 11 12 11 7.32 2.95
 0 13 11 30.08 1.37
 -1 13 11 8.99 1.42
 1 13 11 6.04 1.29
 -2 13 11 121.88 3.33
 2 13 11 120.84 3.32
 -3 13 11 93.25 2.76
 3 13 11 92.4 2.9
 -4 13 11 12.82 1.58
 4 13 11 11.62 1.77
 -5 13 11 15.04 1.71
 5 13 11 15.43 1.76
 -6 13 11 102.56 3.55
 6 13 11 95.38 3.85
 -7 13 11 33.24 2.57
 7 13 11 35.25 2.76
 -8 13 11 53.05 3.09
 8 13 11 49.71 2.7
 -9 13 11 3.61 2.43
 9 13 11 6.05 2.47
 -10 13 11 5.53 5.06
 0 14 11 29.36 1.43
 -1 14 11 18.81 1.81
 1 14 11 23.08 1.94
 -2 14 11 4.33 1.83
 2 14 11 5.77 1.81
 -3 14 11 4.4 1.83
 3 14 11 5.49 1.79
 -4 14 11 127.48 3.85
 4 14 11 124.15 3.94
 -5 14 11 32.37 2.9
 5 14 11 29.4 2.67
 -6 14 11 0.91 2.44
 6 14 11 0.8 2.22
 -7 14 11 30.47 2.68
 7 14 11 29.86 2.46
 -8 14 11 17.76 3.39
 8 14 11 22.19 3.19
 0 15 11 10.71 1.68
 -1 15 11 7.68 2.2
 1 15 11 5.46 2.4
 -2 15 11 2.14 1.95
 2 15 11 5.43 2.16
 -3 15 11 112.55 3.68
 3 15 11 114.09 3.48
 -4 15 11 42.89 2.97
 4 15 11 43.09 2.9
 -5 15 11 46.64 3.21
 5 15 11 50.52 3.12
 -6 15 11 28.75 3.79
 6 15 11 20.32 3.74
 0 16 11 0 2.51
 1 16 11 7.62 4.85
 0 0 12 4.73 0.66
 1 0 12 21.15 0.67
 2 0 12 122.37 2.06
 3 0 12 7.04 0.52
 4 0 12 129.45 2.19
 5 0 12 6.79 0.57
 6 0 12 50.91 1.09
 7 0 12 15.96 0.65
 8 0 12 30.02 0.94
 9 0 12 178.85 3.39
 10 0 12 140.48 2.75
 11 0 12 429.32 7.62
 12 0 12 27.13 1.26
 13 0 12 73.03 1.96
 14 0 12 19.62 1.58
 15 0 12 1.45 1.67
 16 0 12 18.73 1.96
 0 1 12 1.12 0.4
 -1 1 12 38.24 0.91
 1 1 12 36.65 0.9
 -2 1 12 5.61 0.52
 2 1 12 5.52 0.49
 -3 1 12 363.83 5.59
 3 1 12 357.68 5.48
 -4 1 12 25.05 0.72
 4 1 12 26.08 0.75
 -5 1 12 2.09 0.42
 5 1 12 1.18 0.37
 -6 1 12 46.82 1.02
 6 1 12 50.04 1.07
 -7 1 12 126.46 2.15
 7 1 12 122.76 2.07
 -8 1 12 35.81 0.88
 8 1 12 38.73 0.95
 -9 1 12 40.88 1.08
 9 1 12 40.9 1.02
 -10 1 12 13.29 0.82
 10 1 12 14.7 0.84
 -11 1 12 5.99 0.86
 11 1 12 7.38 0.86
 -12 1 12 83.72 1.98
 12 1 12 83.38 2.02
 -13 1 12 49.08 1.68
 13 1 12 47.13 1.56
 -14 1 12 29.53 1.55
 14 1 12 31.98 1.44
 -15 1 12 9.78 1.45
 15 1 12 7.06 1.61
 -16 1 12 41.7 2.3
 16 1 12 42.84 2.45
 0 2 12 201.47 3.2
 -1 2 12 143.65 2.36
 1 2 12 144.28 2.39
 -2 2 12 293.76 4.58
 2 2 12 292.54 4.51
 -3 2 12 93.13 1.6
 3 2 12 91.28 1.61
 -4 2 12 143.87 2.43
 4 2 12 141.46 2.36
 -5 2 12 140.99 2.31
 5 2 12 142.16 2.37
 -6 2 12 3.04 0.56
 6 2 12 4.17 0.67
 -7 2 12 82.58 1.87
 7 2 12 79.91 1.79
 -8 2 12 17.38 0.87
 8 2 12 18.57 0.93
 -9 2 12 8.09 0.88
 9 2 12 8.05 0.99
 -10 2 12 187.16 4.35
 10 2 12 193 4.48
 -11 2 12 65.6 1.54
 11 2 12 66.53 1.57
 -12 2 12 48.03 1.4
 12 2 12 48.72 1.44
 -13 2 12 32.47 1.27
 13 2 12 31.52 1.27
 -14 2 12 53.79 1.78
 14 2 12 52.21 1.75
 -15 2 12 24.36 1.64
 15 2 12 26.76 1.67
 -16 2 12 18.59 2.71
 16 2 12 15.06 2.13
 0 3 12 19.7 0.65
 -1 3 12 98.05 1.7
 1 3 12 95.83 1.71
 -2 3 12 70.14 1.39
 2 3 12 70.25 1.32
 -3 3 12 21.53 0.63
 3 3 12 21.89 0.62
 -4 3 12 54.32 1.38
 4 3 12 55.78 1.54
 -5 3 12 183.89 3.47
 5 3 12 189.6 3.55
 -6 3 12 4.84 0.83
 6 3 12 6.07 0.82
 -7 3 12 20.59 0.88
 7 3 12 19.63 0.89
 -8 3 12 45.95 1.42
 8 3 12 44.77 1.45
 -9 3 12 58.13 1.6
 9 3 12 60.09 1.72
 -10 3 12 85.53 2.32
 10 3 12 93.38 2.6
 -11 3 12 142.85 3.59
 11 3 12 148.6 3.77
 -12 3 12 27.45 1.53
 12 3 12 27.93 1.56
 -13 3 12 14.84 1.67
 13 3 12 11.14 1.58
 -14 3 12 10.93 1.47
 14 3 12 11.5 1.67
 -15 3 12 15.15 2.42
 15 3 12 12.73 2.32
 -16 3 12 13.88 2.68
 16 3 12 14.56 3.17
 0 4 12 59.99 1.19
 -1 4 12 42.35 0.93
 1 4 12 41.45 0.91
 -2 4 12 94 1.63
 2 4 12 92.12 1.59
 -3 4 12 80.38 1.77
 3 4 12 75.86 1.67
 -4 4 12 52.13 1.32
 4 4 12 54.91 1.33
 -5 4 12 7.45 0.72
 5 4 12 6.09 0.73
 -6 4 12 72.12 1.71
 6 4 12 72.3 1.77
 -7 4 12 73.62 1.89
 7 4 12 71.62 1.81
 -8 4 12 221.06 4.53
 8 4 12 227.16 4.75
 -9 4 12 1.9 0.87
 9 4 12 0.12 0.76
 -10 4 12 13.58 1.14
 10 4 12 13.1 1.29
 -11 4 12 37.91 1.54
 11 4 12 35.9 1.63
 -12 4 12 33.84 1.84
 12 4 12 37.55 1.99
 -13 4 12 95.29 3.34
 13 4 12 98.62 3.66
 -14 4 12 44.94 2.67
 14 4 12 45.99 2.48
 -15 4 12 36.56 2.7
 15 4 12 39.61 2.74
 0 5 12 294.11 4.89
 -1 5 12 172.74 2.93
 1 5 12 181.54 2.9
 -2 5 12 164.63 3.11
 2 5 12 167.58 3.18
 -3 5 12 69.53 1.58
 3 5 12 68.37 1.58
 -4 5 12 115.57 2.56
 4 5 12 108.96 2.37
 -5 5 12 72.9 1.66
 5 5 12 71.64 1.68
 -6 5 12 118.85 2.66
 6 5 12 121.01 2.72
 -7 5 12 3.67 0.79
 7 5 12 1.67 0.71
 -8 5 12 39.06 1.33
 8 5 12 40.6 1.35
 -9 5 12 4.41 1
 9 5 12 6.56 0.98
 -10 5 12 18.73 1.24
 10 5 12 18.19 1.3
 -11 5 12 123.82 3.22
 11 5 12 115.82 3.16
 -12 5 12 9.63 1.74
 12 5 12 8.65 1.4
 -13 5 12 50.47 2.51
 13 5 12 50.8 2.38
 -14 5 12 63.27 3.04
 14 5 12 66.28 2.95
 -15 5 12 25.91 2.64
 15 5 12 25.99 2.5
 0 6 12 102.7 1.76
 -1 6 12 57.19 1.36
 1 6 12 57.68 1.37
 -2 6 12 37.03 1.04
 2 6 12 37.01 1.08
 -3 6 12 102.63 2.12
 3 6 12 94.57 1.99
 -4 6 12 136.34 2.7
 4 6 12 136.22 2.73
 -5 6 12 30.21 1.23
 5 6 12 32.88 1.25
 -6 6 12 39.54 1.31
 6 6 12 38.83 1.31
 -7 6 12 5.91 0.86
 7 6 12 8.8 0.97
 -8 6 12 50.15 1.58
 8 6 12 49.34 1.59
 -9 6 12 56.59 1.8
 9 6 12 53.21 1.78
 -10 6 12 49.28 2.06
 10 6 12 47.24 2.25
 -11 6 12 10.57 1.75
 11 6 12 13.34 1.77
 -12 6 12 69.19 3.15
 12 6 12 73.06 2.88
 -13 6 12 2.49 1.64
 13 6 12 1.21 1.67
 -14 6 12 10.17 2.49
 14 6 12 7.99 2.07
 -15 6 12 11.8 2.62
 15 6 12 13.37 2.74
 0 7 12 54.83 1.09
 -1 7 12 20.31 0.82
 1 7 12 19.78 0.87
 -2 7 12 25.59 1.01
 2 7 12 25.4 0.98
 -3 7 12 121.45 2.66
 3 7 12 113.73 2.44
 -4 7 12 191.18 3.93
 4 7 12 189.5 3.89
 -5 7 12 232.78 4.72
 5 7 12 222.51 4.53
 -6 7 12 54.71 1.6
 6 7 12 55.96 1.72
 -7 7 12 26.58 1.28
 7 7 12 23.12 1.2
 -8 7 12 12.3 1.28
 8 7 12 11.71 1.26
 -9 7 12 28.32 1.74
 9 7 12 30.65 1.89
 -10 7 12 0.28 1.56
 10 7 12 1.06 1.56
 -11 7 12 202.86 5.56
 11 7 12 197.07 5.41
 -12 7 12 0.65 1.55
 12 7 12 1.75 1.59
 -13 7 12 3.1 1.76
 13 7 12 1.23 1.79
 -14 7 12 23.33 3.1
 14 7 12 24.41 3.01
 0 8 12 5.41 0.49
 -1 8 12 38.35 1.27
 1 8 12 35.24 1.21
 -2 8 12 26.87 1.18
 2 8 12 27.33 1.09
 -3 8 12 26.23 1.12
 3 8 12 25.35 1.14
 -4 8 12 14.64 0.96
 4 8 12 15.37 1.06
 -5 8 12 11.38 1.07
 5 8 12 11.7 1
 -6 8 12 11.02 1.2
 6 8 12 8.89 1.35
 -7 8 12 29.51 1.42
 7 8 12 29.41 1.54
 -8 8 12 47.21 1.76
 8 8 12 50.21 1.96
 -9 8 12 23.78 1.82
 9 8 12 19.31 1.94
 -10 8 12 167.75 4.79
 10 8 12 167.98 4.8
 -11 8 12 32.98 1.94
 11 8 12 32.68 2.18
 -12 8 12 20.03 2.45
 12 8 12 22.41 2.52
 -13 8 12 5.59 2.25
 13 8 12 3.47 1.96
 -14 8 12 24.1 3.24
 14 8 12 29.6 5.11
 0 9 12 98.45 2.02
 -1 9 12 30.53 1.23
 1 9 12 30.27 1.29
 -2 9 12 201.73 4.62
 2 9 12 211.83 4.83
 -3 9 12 74.3 2.07
 3 9 12 74.4 2.1
 -4 9 12 48.66 1.65
 4 9 12 49.41 1.72
 -5 9 12 63.23 1.93
 5 9 12 61.05 1.97
 -6 9 12 54.48 1.91
 6 9 12 53.47 1.99
 -7 9 12 79.68 2.38
 7 9 12 77.86 2.38
 -8 9 12 25.64 1.79
 8 9 12 27.26 1.77
 -9 9 12 2.59 1.49
 9 9 12 0.83 1.45
 -10 9 12 34.2 2.24
 10 9 12 38.99 2.49
 -11 9 12 35.71 2.38
 11 9 12 38.88 2.75
 -12 9 12 6.75 2.23
 12 9 12 10.05 2.06
 -13 9 12 20.68 3.2
 13 9 12 21.39 3.28
 0 10 12 1.63 0.51
 -1 10 12 3.14 0.89
 1 10 12 3.2 0.97
 -2 10 12 140.47 3.38
 2 10 12 139.34 3.47
 -3 10 12 94.69 2.57
 3 10 12 92.07 2.52
 -4 10 12 45.65 1.71
 4 10 12 49.6 2.07
 -5 10 12 21.46 1.27
 5 10 12 24.64 1.43
 -6 10 12 54.45 1.96
 6 10 12 63.62 2.26
 -7 10 12 53.79 2.02
 7 10 12 55.82 2.06
 -8 10 12 65.25 2.49
 8 10 12 64.72 2.62
 -9 10 12 56.24 2.42
 9 10 12 52.78 2.78
 -10 10 12 5.88 2.13
 10 10 12 6.56 2
 -11 10 12 33.7 2.75
 11 10 12 31.47 2.59
 -12 10 12 73.87 3.87
 12 10 12 75.85 3.59
 0 11 12 27.29 1.02
 -1 11 12 109.21 2.82
 1 11 12 108.91 2.88
 -2 11 12 16.98 1.31
 2 11 12 17.06 1.58
 -3 11 12 37.13 1.66
 3 11 12 38.36 1.89
 -4 11 12 51.74 1.99
 4 11 12 52.01 2.15
 -5 11 12 58.15 2.19
 5 11 12 61.62 2.29
 -6 11 12 14.84 1.49
 6 11 12 13.3 1.52
 -7 11 12 4.17 1.58
 7 11 12 4.31 1.84
 -8 11 12 65.61 2.88
 8 11 12 63.6 3.07
 -9 11 12 7.74 2.31
 9 11 12 3.9 2.37
 -10 11 12 36.37 2.65
 10 11 12 34.62 2.52
 -11 11 12 32.25 2.78
 11 11 12 34.27 2.75
 0 12 12 48.23 1.56
 -1 12 12 11.65 1.38
 1 12 12 9.7 1.36
 -2 12 12 14.1 1.54
 2 12 12 14.71 1.62
 -3 12 12 64.96 2.78
 3 12 12 64.79 2.61
 -4 12 12 192.53 4.75
 4 12 12 183.68 4.61
 -5 12 12 12.18 1.54
 5 12 12 12.7 1.69
 -6 12 12 73.51 2.95
 6 12 12 71.83 2.81
 -7 12 12 22.25 2.16
 7 12 12 29.49 2.58
 -8 12 12 22.67 2.69
 8 12 12 22.43 2.57
 -9 12 12 33.56 2.84
 9 12 12 33.08 2.48
 -10 12 12 8.21 2.91
 10 12 12 14.43 3.82
 0 13 12 133.23 5.33
 -1 13 12 24.61 1.67
 1 13 12 27.47 1.8
 -2 13 12 113.55 3.33
 2 13 12 112.2 3.31
 -3 13 12 13.42 1.85
 3 13 12 9.93 1.75
 -4 13 12 16.58 2
 4 13 12 11.69 2.09
 -5 13 12 50.69 2.4
 5 13 12 53.26 2.6
 -6 13 12 11.69 2.25
 6 13 12 14.12 2.46
 -7 13 12 5.2 2.34
 7 13 12 5.33 2.29
 -8 13 12 19.15 2.93
 8 13 12 13.24 2.81
 0 14 12 31.92 3.2
 -1 14 12 16.48 2.12
 1 14 12 13.55 2.07
 -2 14 12 20.75 2.29
 2 14 12 29.07 2.24
 -3 14 12 32.84 2.53
 3 14 12 28.53 2.47
 -4 14 12 35.06 2.47
 4 14 12 35.31 2.35
 -5 14 12 52.95 3.27
 5 14 12 51.47 2.96
 -6 14 12 6.75 2.72
 6 14 12 9.04 2.51
 0 15 12 8.66 4.13
 -1 15 12 11.39 2.26
 1 15 12 8.78 2.17
 -2 15 12 13.43 2.62
 2 15 12 24.46 2.72
 -3 15 12 84.78 3.8
 3 15 12 81.89 4.19
 0 0 13 1.23 0.74
 1 0 13 37.68 0.9
 2 0 13 7.73 0.63
 3 0 13 11.55 0.64
 4 0 13 3.78 0.55
 5 0 13 5.9 0.63
 6 0 13 22.42 0.74
 7 0 13 117.22 2.06
 8 0 13 18.64 0.75
 9 0 13 243.92 4.44
 10 0 13 127.8 2.81
 11 0 13 18.06 1.15
 12 0 13 80.33 2.03
 13 0 13 3.54 1.19
 14 0 13 23.89 1.68
 15 0 13 9.34 1.71
 0 1 13 166.9 2.7
 -1 1 13 10.49 0.64
 1 1 13 9.13 0.62
 -2 1 13 286.75 4.5
 2 1 13 293.95 4.58
 -3 1 13 64.58 1.27
 3 1 13 64.66 1.26
 -4 1 13 31.62 0.83
 4 1 13 32.44 0.83
 -5 1 13 0.82 0.37
 5 1 13 2.33 0.53
 -6 1 13 22.44 0.77
 6 1 13 20.87 0.76
 -7 1 13 28.82 0.84
 7 1 13 31.18 0.85
 -8 1 13 24.91 0.96
 8 1 13 24.84 0.84
 -9 1 13 173.61 3.3
 9 1 13 175.8 3.34
 -10 1 13 26.47 1.12
 10 1 13 29.31 1.21
 -11 1 13 67.47 1.67
 11 1 13 65.69 1.68
 -12 1 13 24.71 1.4
 12 1 13 23.2 1.31
 -13 1 13 17.06 1.33
 13 1 13 19.39 1.44
 -14 1 13 27.55 1.72
 14 1 13 27.78 1.74
 -15 1 13 84.29 2.66
 15 1 13 82.78 2.66
 0 2 13 16.98 0.65
 -1 2 13 258.78 4.05
 1 2 13 262.87 4.15
 -2 2 13 55.99 1.13
 2 2 13 57.69 1.13
 -3 2 13 8.21 0.54
 3 2 13 7.64 0.55
 -4 2 13 141.62 2.34
 4 2 13 141.98 2.41
 -5 2 13 86.61 1.54
 5 2 13 84.64 1.53
 -6 2 13 9.11 0.78
 6 2 13 10.49 0.8
 -7 2 13 141.06 2.79
 7 2 13 142.73 2.76
 -8 2 13 7.19 0.9
 8 2 13 8.68 0.95
 -9 2 13 252.04 5.64
 9 2 13 243.6 5.57
 -10 2 13 43.21 1.85
 10 2 13 40.29 1.77
 -11 2 13 26.96 1.59
 11 2 13 27.19 1.7
 -12 2 13 180.71 4.36
 12 2 13 183.06 4.46
 -13 2 13 2.17 1.93
 13 2 13 2.07 1.65
 -14 2 13 2.37 1.75
 14 2 13 2.52 1.49
 -15 2 13 23.79 2.2
 15 2 13 21.52 2.41
 0 3 13 0.55 0.37
 -1 3 13 16.2 0.64
 1 3 13 17.33 0.69
 -2 3 13 55.55 1.11
 2 3 13 56.46 1.15
 -3 3 13 55.95 1.1
 3 3 13 53.83 1.12
 -4 3 13 65.34 1.48
 4 3 13 68.01 1.55
 -5 3 13 229.46 4.28
 5 3 13 234.26 4.32
 -6 3 13 11.95 0.85
 6 3 13 13.47 0.93
 -7 3 13 27.59 1.17
 7 3 13 28.24 1.19
 -8 3 13 53.99 1.66
 8 3 13 51.86 1.68
 -9 3 13 35.65 1.49
 9 3 13 33.39 1.59
 -10 3 13 68.28 2.15
 10 3 13 65.88 2.19
 -11 3 13 131.81 3.53
 11 3 13 128.31 3.38
 -12 3 13 5.64 1.29
 12 3 13 9.08 1.61
 -13 3 13 10.46 1.86
 13 3 13 13.35 1.86
 -14 3 13 22.9 2.75
 14 3 13 19.8 2.53
 -15 3 13 2.73 2.3
 15 3 13 2.72 2.59
 0 4 13 89.95 1.61
 -1 4 13 58.62 1.24
 1 4 13 57.09 1.14
 -2 4 13 4.52 0.48
 2 4 13 3.95 0.46
 -3 4 13 49.01 1.27
 3 4 13 47.58 1.24
 -4 4 13 93.9 1.97
 4 4 13 92 1.98
 -5 4 13 90.43 1.97
 5 4 13 88.41 1.96
 -6 4 13 352.07 6.94
 6 4 13 343.19 7.65
 -7 4 13 34.83 1.33
 7 4 13 36.68 1.43
 -8 4 13 24.98 1.26
 8 4 13 20.66 1.29
 -9 4 13 59.01 1.86
 9 4 13 57.58 1.91
 -10 4 13 4.99 1.34
 10 4 13 3.29 1.09
 -11 4 13 11.1 1.4
 11 4 13 12.14 1.57
 -12 4 13 3.4 1.34
 12 4 13 4.48 1.42
 -13 4 13 18.71 2.02
 13 4 13 13.69 2.23
 -14 4 13 17.12 2.49
 14 4 13 21.15 2.78
 -15 4 13 5.14 2.69
 15 4 13 5.38 2.93
 0 5 13 1.14 0.44
 -1 5 13 199.24 3.45
 1 5 13 195.98 3.33
 -2 5 13 6.05 0.68
 2 5 13 4.59 0.64
 -3 5 13 47.78 1.28
 3 5 13 48.28 1.33
 -4 5 13 125.49 2.5
 4 5 13 124.19 2.59
 -5 5 13 70.47 1.81
 5 5 13 71.09 1.82
 -6 5 13 21.16 1.11
 6 5 13 19.72 1.13
 -7 5 13 21.74 1.1
 7 5 13 24.83 1.09
 -8 5 13 15.66 1.12
 8 5 13 19 1.17
 -9 5 13 34.49 1.62
 9 5 13 35.8 1.71
 -10 5 13 103.13 2.87
 10 5 13 102.6 2.83
 -11 5 13 2.86 1.91
 11 5 13 8.2 1.61
 -12 5 13 4.62 2
 12 5 13 1.89 1.81
 -13 5 13 30.96 2.39
 13 5 13 31.69 2.55
 -14 5 13 5.33 2.26
 14 5 13 4.3 2.34
 0 6 13 28.97 0.85
 -1 6 13 8.7 0.78
 1 6 13 7.78 0.77
 -2 6 13 62.96 1.56
 2 6 13 64.19 1.54
 -3 6 13 130.12 2.62
 3 6 13 126.57 2.51
 -4 6 13 46.45 1.41
 4 6 13 49.25 1.45
 -5 6 13 13.9 0.94
 5 6 13 14.33 1
 -6 6 13 63.09 1.87
 6 6 13 63.08 1.81
 -7 6 13 28.99 1.3
 7 6 13 27.78 1.35
 -8 6 13 2.03 0.99
 8 6 13 1.73 1.12
 -9 6 13 85.14 2.95
 9 6 13 88.95 3.08
 -10 6 13 40.62 2.29
 10 6 13 44.09 2.4
 -11 6 13 20.45 2
 11 6 13 17.86 2.07
 -12 6 13 14.76 2.2
 12 6 13 11.89 2.19
 -13 6 13 120.42 4.51
 13 6 13 121.04 4.66
 -14 6 13 8.88 2.75
 14 6 13 16.37 2.99
 0 7 13 49.98 1.06
 -1 7 13 20.49 0.92
 1 7 13 20.3 0.92
 -2 7 13 53.1 1.56
 2 7 13 52.33 1.57
 -3 7 13 174.18 3.64
 3 7 13 172.59 3.61
 -4 7 13 184.61 3.85
 4 7 13 187.34 4.03
 -5 7 13 85.09 2.06
 5 7 13 82.11 2.04
 -6 7 13 11.72 0.99
 6 7 13 12.67 0.98
 -7 7 13 34.17 1.61
 7 7 13 27.95 1.65
 -8 7 13 37.37 1.91
 8 7 13 40.97 1.94
 -9 7 13 32.71 2.04
 9 7 13 33.31 2.07
 -10 7 13 125.16 4.15
 10 7 13 118.72 4.02
 -11 7 13 24.82 2.16
 11 7 13 22.36 2.3
 -12 7 13 41.92 2.97
 12 7 13 38.6 2.51
 -13 7 13 86.77 3.73
 13 7 13 86.92 3.74
 0 8 13 21.3 0.73
 -1 8 13 11.48 0.94
 1 8 13 12.67 1.07
 -2 8 13 45.74 1.57
 2 8 13 41.58 1.55
 -3 8 13 68.23 2.09
 3 8 13 66.28 2.12
 -4 8 13 69.76 2.03
 4 8 13 72.15 2.16
 -5 8 13 2.18 1.09
 5 8 13 1.76 0.95
 -6 8 13 43.87 1.65
 6 8 13 43.22 1.76
 -7 8 13 58.11 2.13
 7 8 13 57.27 2.15
 -8 8 13 37.97 2.02
 8 8 13 37.64 2.06
 -9 8 13 45.46 2.44
 9 8 13 40.75 2.23
 -10 8 13 71.84 3.05
 10 8 13 69.03 3.34
 -11 8 13 20.91 2.35
 11 8 13 18.58 2.28
 -12 8 13 56.55 3.3
 12 8 13 53.25 3.12
 -13 8 13 84.61 4.36
 13 8 13 85.95 4.31
 0 9 13 102.88 4.14
 -1 9 13 64.88 1.9
 1 9 13 64.88 1.93
 -2 9 13 5.53 1.05
 2 9 13 5.49 1.15
 -3 9 13 131.43 3.36
 3 9 13 125.82 3.21
 -4 9 13 47.91 1.66
 4 9 13 44.79 1.81
 -5 9 13 88.26 2.45
 5 9 13 86.61 2.53
 -6 9 13 8.87 1.37
 6 9 13 10.4 1.46
 -7 9 13 55.04 2.1
 7 9 13 55.69 2.32
 -8 9 13 9.08 1.57
 8 9 13 4.98 1.57
 -9 9 13 30.12 1.99
 9 9 13 29.48 2.09
 -10 9 13 18.97 2.05
 10 9 13 18.47 2
 -11 9 13 1.77 2.38
 11 9 13 6.21 2.32
 -12 9 13 34.68 3.72
 12 9 13 34.95 3.55
 0 10 13 162 5.86
 -1 10 13 1.99 0.91
 1 10 13 4.4 1.25
 -2 10 13 53.07 1.85
 2 10 13 51.57 1.83
 -3 10 13 3.78 1.35
 3 10 13 4.5 1.48
 -4 10 13 8.19 1.47
 4 10 13 10.58 1.56
 -5 10 13 145.02 3.69
 5 10 13 139.7 3.58
 -6 10 13 13.72 1.51
 6 10 13 14.93 1.61
 -7 10 13 30.14 2.12
 7 10 13 32.35 2.07
 -8 10 13 0.32 1.78
 8 10 13 2.11 1.68
 -9 10 13 36.24 2.38
 9 10 13 39.26 2.81
 -10 10 13 16.71 2.7
 10 10 13 14.91 2.46
 -11 10 13 82.29 3.64
 11 10 13 82.53 3.54
 0 11 13 28 2.28
 -1 11 13 97.57 2.82
 1 11 13 94.19 2.7
 -2 11 13 46.83 1.96
 2 11 13 45.28 2.02
 -3 11 13 25.97 1.68
 3 11 13 26.41 1.61
 -4 11 13 79.65 2.64
 4 11 13 76.28 2.74
 -5 11 13 3.14 1.51
 5 11 13 6.97 1.73
 -6 11 13 15.58 1.69
 6 11 13 15.91 1.84
 -7 11 13 20.03 2.32
 7 11 13 18.44 2.1
 -8 11 13 10.58 2.35
 8 11 13 16.69 2.44
 -9 11 13 0.91 2.72
 9 11 13 2.47 2.44
 -10 11 13 18.9 2.94
 10 11 13 20.17 2.82
 0 12 13 10.78 2.48
 -1 12 13 39.8 1.85
 1 12 13 38.33 1.77
 -2 12 13 71.14 2.52
 2 12 13 71.32 2.47
 -3 12 13 0.82 1.51
 3 12 13 0.65 1.78
 -4 12 13 133.74 3.64
 4 12 13 129.78 3.71
 -5 12 13 65.39 2.61
 5 12 13 65.07 2.6
 -6 12 13 32.09 2.32
 6 12 13 30.21 2.23
 -7 12 13 72.62 3.66
 7 12 13 72.33 3.65
 -8 12 13 10.23 2.37
 8 12 13 5.65 2.13
 -9 12 13 10.72 3.07
 9 12 13 24.66 5.76
 0 13 13 41.3 3.02
 -1 13 13 5.64 1.61
 1 13 13 3.94 1.6
 -2 13 13 25.01 2.17
 2 13 13 23.5 2.12
 -3 13 13 108.15 3.53
 3 13 13 109.39 3.43
 -4 13 13 24.46 2.32
 4 13 13 22.86 2.26
 -5 13 13 77.58 3.22
 5 13 13 73.69 2.95
 -6 13 13 14.67 2.95
 6 13 13 10.95 2.44
 -7 13 13 14.69 3.23
 7 13 13 15.13 2.93
 0 14 13 39 3.64
 -1 14 13 70.71 4.04
 1 14 13 72.26 4.02
 -2 14 13 42.91 2.73
 2 14 13 45.28 2.5
 -3 14 13 49.43 2.77
 3 14 13 48.26 2.66
 -4 14 13 40.39 3.23
 4 14 13 40.02 3.75
 0 0 14 212.17 4.79
 1 0 14 104.6 1.85
 2 0 14 2.57 0.58
 3 0 14 445.26 6.8
 4 0 14 1.59 0.47
 5 0 14 33.42 0.95
 6 0 14 99.6 1.96
 7 0 14 164.4 2.72
 8 0 14 16.1 0.87
 9 0 14 163.03 3.28
 10 0 14 16.13 1.05
 11 0 14 1.79 1
 12 0 14 73.53 2.01
 13 0 14 31.83 1.76
 14 0 14 13.89 1.87
 0 1 14 286.68 4.53
 -1 1 14 41.49 1.03
 1 1 14 42.57 1.06
 -2 1 14 22.96 0.84
 2 1 14 23.34 0.78
 -3 1 14 130.44 2.24
 3 1 14 133.46 2.25
 -4 1 14 51.12 1.15
 4 1 14 50.44 1.18
 -5 1 14 61.21 1.29
 5 1 14 61.7 1.3
 -6 1 14 1.71 0.57
 6 1 14 2 0.58
 -7 1 14 1.54 0.46
 7 1 14 0.91 0.51
 -8 1 14 192.37 3.57
 8 1 14 187.64 3.5
 -9 1 14 25.59 1.05
 9 1 14 24.91 1
 -10 1 14 147.86 2.93
 10 1 14 148.77 3.01
 -11 1 14 31.41 1.27
 11 1 14 27.14 1.25
 -12 1 14 38.96 1.45
 12 1 14 37.24 1.67
 -13 1 14 13.4 1.93
 13 1 14 12.71 1.92
 -14 1 14 37.01 2.45
 14 1 14 41.03 2.52
 0 2 14 48.96 1.1
 -1 2 14 19.39 0.76
 1 2 14 21.3 0.8
 -2 2 14 63.41 1.28
 2 2 14 63.16 1.3
 -3 2 14 8.22 0.59
 3 2 14 8.41 0.63
 -4 2 14 6.3 0.56
 4 2 14 5.06 0.6
 -5 2 14 23.25 0.74
 5 2 14 23.37 0.75
 -6 2 14 48.64 1.38
 6 2 14 48.74 1.34
 -7 2 14 41.26 1.32
 7 2 14 44.79 1.49
 -8 2 14 17.75 1.19
 8 2 14 18.16 1.24
 -9 2 14 48.89 1.71
 9 2 14 56.43 2.03
 -10 2 14 47.96 1.82
 10 2 14 48.23 1.92
 -11 2 14 124.63 3.36
 11 2 14 123.89 3.29
 -12 2 14 10.86 1.99
 12 2 14 10.97 1.75
 -13 2 14 46.71 2.45
 13 2 14 46 2.29
 -14 2 14 4.08 2.5
 14 2 14 2.05 2.37
 0 3 14 271.73 4.25
 -1 3 14 53.49 1.17
 1 3 14 54.22 1.2
 -2 3 14 100.41 1.81
 2 3 14 98.44 1.8
 -3 3 14 20.08 0.7
 3 3 14 19.26 0.69
 -4 3 14 105.28 2.22
 4 3 14 103.8 2.2
 -5 3 14 7.29 0.82
 5 3 14 6.58 0.88
 -6 3 14 23.6 1.07
 6 3 14 24.04 1.16
 -7 3 14 101.14 2.4
 7 3 14 102.51 2.45
 -8 3 14 42.2 1.63
 8 3 14 47.43 1.75
 -9 3 14 2.63 0.97
 9 3 14 3.64 1.08
 -10 3 14 4.43 0.99
 10 3 14 6.62 1.36
 -11 3 14 20.91 1.82
 11 3 14 20.67 1.95
 -12 3 14 20.34 1.72
 12 3 14 23.76 1.94
 -13 3 14 5.46 1.84
 13 3 14 6.91 2
 -14 3 14 19.66 2.61
 14 3 14 18.21 2.73
 0 4 14 6.76 0.65
 -1 4 14 123.78 2.11
 1 4 14 123.14 2.11
 -2 4 14 34.73 0.87
 2 4 14 35.11 0.88
 -3 4 14 3.71 0.73
 3 4 14 3.41 0.69
 -4 4 14 61.67 1.54
 4 4 14 61.83 1.64
 -5 4 14 263.7 5.34
 5 4 14 267.85 5.43
 -6 4 14 95.9 2.23
 6 4 14 96.37 2.36
 -7 4 14 2.76 0.78
 7 4 14 1.94 0.82
 -8 4 14 45.49 1.84
 8 4 14 45.63 1.89
 -9 4 14 144.36 4.28
 9 4 14 146.34 3.69
 -10 4 14 6.48 1.22
 10 4 14 9.28 1.54
 -11 4 14 4.28 1.24
 11 4 14 6.08 1.37
 -12 4 14 19.29 2.22
 12 4 14 15.39 2.14
 -13 4 14 31.48 2.95
 13 4 14 29.94 2.55
 -14 4 14 8.2 2.69
 14 4 14 10.26 2.84
 0 5 14 26.38 0.82
 -1 5 14 10.31 0.62
 1 5 14 11.01 0.6
 -2 5 14 22.94 0.97
 2 5 14 22.41 1.04
 -3 5 14 133.84 2.96
 3 5 14 134.59 2.73
 -4 5 14 34.94 1.26
 4 5 14 33.58 1.2
 -5 5 14 104.34 2.66
 5 5 14 102.51 2.44
 -6 5 14 77.94 1.99
 6 5 14 78.59 2.02
 -7 5 14 13.42 1.31
 7 5 14 12.45 1.46
 -8 5 14 62.42 2.03
 8 5 14 63.87 2.17
 -9 5 14 74.11 2.39
 9 5 14 72.69 2.47
 -10 5 14 43.1 2.46
 10 5 14 44.52 2.62
 -11 5 14 5.53 1.92
 11 5 14 2.03 1.88
 -12 5 14 54.24 2.92
 12 5 14 56.37 2.89
 -13 5 14 3 2.32
 13 5 14 4.11 2.17
 0 6 14 24.6 0.77
 -1 6 14 104.78 2.6
 1 6 14 105.83 2.24
 -2 6 14 35.92 1.25
 2 6 14 33.03 1.25
 -3 6 14 60.38 1.71
 3 6 14 60.19 1.74
 -4 6 14 120.96 2.79
 4 6 14 122.97 2.86
 -5 6 14 42.69 1.42
 5 6 14 41.25 1.55
 -6 6 14 92 2.24
 6 6 14 92.85 2.36
 -7 6 14 14.18 1.17
 7 6 14 12.8 1.17
 -8 6 14 190.54 5.25
 8 6 14 185.54 5.21
 -9 6 14 89.16 3.14
 9 6 14 94.32 3.36
 -10 6 14 136.72 4.05
 10 6 14 145.11 4.58
 -11 6 14 23.35 2.29
 11 6 14 25.18 2.21
 -12 6 14 4.32 2.15
 12 6 14 6.67 2.2
 -13 6 14 3.5 2.32
 13 6 14 1.73 2.58
 0 7 14 4.71 0.59
 -1 7 14 21.66 1.05
 1 7 14 21.61 1.25
 -2 7 14 145.49 3.69
 2 7 14 136.06 3.36
 -3 7 14 1.75 1.08
 3 7 14 0.1 1.09
 -4 7 14 15.37 1.4
 4 7 14 14.91 1.53
 -5 7 14 15.34 1.28
 5 7 14 16.76 1.45
 -6 7 14 30.89 1.54
 6 7 14 33.66 1.63
 -7 7 14 43.44 2.07
 7 7 14 36.12 1.85
 -8 7 14 11.47 1.81
 8 7 14 11.49 1.79
 -9 7 14 35.83 2.33
 9 7 14 36.54 2.41
 -10 7 14 10.7 2.17
 10 7 14 9.84 2.3
 -11 7 14 14.32 2.14
 11 7 14 10.52 2.34
 -12 7 14 15.52 2.47
 12 7 14 13.21 2.7
 0 8 14 2.6 1.83
 -1 8 14 141.34 3.42
 1 8 14 132.72 3.28
 -2 8 14 94.58 2.53
 2 8 14 94.43 2.58
 -3 8 14 8.92 1.06
 3 8 14 11.57 1.22
 -4 8 14 18.74 1.28
 4 8 14 18.08 1.42
 -5 8 14 101.81 2.89
 5 8 14 97.51 2.85
 -6 8 14 21.58 1.46
 6 8 14 21.3 1.57
 -7 8 14 63.15 2.37
 7 8 14 64.8 2.59
 -8 8 14 73.64 2.84
 8 8 14 73.22 2.97
 -9 8 14 29.34 2.42
 9 8 14 28.24 2.37
 -10 8 14 4.55 2.27
 10 8 14 4.15 2.47
 -11 8 14 9.19 2.35
 11 8 14 7.33 2.52
 -12 8 14 29.38 3.27
 12 8 14 35.97 3.35
 0 9 14 79.98 3.28
 -1 9 14 60.11 1.93
 1 9 14 59.97 1.9
 -2 9 14 41.45 1.86
 2 9 14 38.08 1.8
 -3 9 14 8.39 1.56
 3 9 14 11.8 1.73
 -4 9 14 25.08 1.66
 4 9 14 24.42 1.71
 -5 9 14 18.19 1.63
 5 9 14 16.72 1.73
 -6 9 14 66.66 2.47
 6 9 14 61.33 2.42
 -7 9 14 13.4 1.94
 7 9 14 18.01 1.94
 -8 9 14 0.95 1.37
 8 9 14 2.05 1.49
 -9 9 14 31.33 2.62
 9 9 14 30.91 2.9
 -10 9 14 18.23 2.45
 10 9 14 20.12 2.57
 -11 9 14 35.5 3.1
 11 9 14 36.95 3.27
 0 10 14 11.59 2.05
 -1 10 14 27.24 1.33
 1 10 14 28.09 1.54
 -2 10 14 15.89 1.31
 2 10 14 12.71 1.59
 -3 10 14 48.49 1.95
 3 10 14 49.1 2.08
 -4 10 14 112.72 3.35
 4 10 14 109.99 3.3
 -5 10 14 10.59 1.67
 5 10 14 11.05 1.73
 -6 10 14 120.62 3.61
 6 10 14 120.54 3.45
 -7 10 14 48.08 2.53
 7 10 14 48.55 2.63
 -8 10 14 14.84 2.37
 8 10 14 11.37 2.24
 -9 10 14 38.9 2.94
 9 10 14 43.39 3.08
 -10 10 14 4.73 2.62
 10 10 14 7.41 2.68
 0 11 14 38.21 3.02
 -1 11 14 45.54 3.13
 1 11 14 49.37 3.65
 -2 11 14 20.49 1.67
 2 11 14 21.94 1.91
 -3 11 14 51.12 2.36
 3 11 14 48.85 2.13
 -4 11 14 5.55 1.59
 4 11 14 4.15 1.63
 -5 11 14 140.35 4.05
 5 11 14 140.73 4.18
 -6 11 14 33.34 2.46
 6 11 14 36.37 2.29
 -7 11 14 25.94 2.46
 7 11 14 25.84 2.57
 -8 11 14 1.47 2.32
 8 11 14 2.84 2.43
 -9 11 14 8.37 3.17
 9 11 14 7.07 5.27
 0 12 14 23.26 3.67
 -1 12 14 8.53 3.57
 1 12 14 6.18 3.71
 -2 12 14 0 1.56
 2 12 14 2.19 1.78
 -3 12 14 17.19 2.06
 3 12 14 18.98 1.95
 -4 12 14 15.07 2.03
 4 12 14 13.75 2.03
 -5 12 14 57.61 2.96
 5 12 14 60.52 2.83
 -6 12 14 22.09 2.71
 6 12 14 23.9 2.71
 -7 12 14 26.3 2.83
 7 12 14 31.62 3.2
 0 13 14 12.3 3.93
 -1 13 14 19.55 3.41
 1 13 14 26.77 3.86
 -2 13 14 7.23 2.12
 2 13 14 5.02 1.96
 -3 13 14 50.15 2.89
 3 13 14 49.51 3.36
 -4 13 14 35.93 3.04
 4 13 14 35.24 3.02
 -5 13 14 8.42 2.69
 5 13 14 4.26 3.56
 0 0 15 0.51 0.75
 1 0 15 82.31 1.58
 2 0 15 29.57 0.94
 3 0 15 1.59 0.62
 4 0 15 17.49 0.86
 5 0 15 167.25 2.77
 6 0 15 1.88 0.6
 7 0 15 29.6 1.1
 8 0 15 1.82 0.85
 9 0 15 0.79 0.86
 10 0 15 28.43 1.25
 11 0 15 9.55 1.21
 12 0 15 4.63 1.31
 13 0 15 13.71 1.7
 0 1 15 67.17 1.42
 -1 1 15 180.67 2.99
 1 1 15 180.38 2.95
 -2 1 15 88.9 1.7
 2 1 15 87.48 1.67
 -3 1 15 63.32 1.39
 3 1 15 62.82 1.37
 -4 1 15 48.47 1.21
 4 1 15 51.4 1.2
 -5 1 15 19.56 0.89
 5 1 15 19.46 0.81
 -6 1 15 87.4 1.81
 6 1 15 84.22 1.74
 -7 1 15 14.4 0.9
 7 1 15 16.93 0.96
 -8 1 15 18.28 0.95
 8 1 15 17.4 0.88
 -9 1 15 9.64 1.31
 9 1 15 10.12 1.52
 -10 1 15 43.85 2.02
 10 1 15 40.64 2
 -11 1 15 90.36 2.96
 11 1 15 88.99 3.17
 -12 1 15 57.47 2.45
 12 1 15 58.4 2.49
 -13 1 15 18.29 2.26
 13 1 15 17.01 2.3
 0 2 15 18.56 0.75
 -1 2 15 138.19 2.36
 1 2 15 138.33 2.38
 -2 2 15 21.81 0.9
 2 2 15 22.27 0.86
 -3 2 15 50.86 1.16
 3 2 15 48.71 1.13
 -4 2 15 30.56 0.95
 4 2 15 30.36 0.95
 -5 2 15 20.43 1.09
 5 2 15 19.33 1.08
 -6 2 15 5.46 1
 6 2 15 7.97 1.31
 -7 2 15 5.07 1.19
 7 2 15 3.76 1.24
 -8 2 15 67.82 2.32
 8 2 15 65.6 2.39
 -9 2 15 131.35 3.38
 9 2 15 134.99 3.59
 -10 2 15 13.2 1.8
 10 2 15 10.92 1.72
 -11 2 15 7.05 1.43
 11 2 15 10.12 1.79
 -12 2 15 78.31 2.92
 12 2 15 84.34 2.96
 -13 2 15 5.9 2.34
 13 2 15 4.94 2.18
 0 3 15 547.88 8.32
 -1 3 15 81.24 1.72
 1 3 15 83.59 1.6
 -2 3 15 43.09 1.07
 2 3 15 44.87 1.1
 -3 3 15 9.88 0.63
 3 3 15 12.26 0.65
 -4 3 15 7.7 0.89
 4 3 15 8.9 0.87
 -5 3 15 27.17 1.25
 5 3 15 27.26 1.3
 -6 3 15 110.52 2.72
 6 3 15 118.12 2.83
 -7 3 15 15.85 1.18
 7 3 15 14.61 1.26
 -8 3 15 80.87 2.42
 8 3 15 77.97 2.41
 -9 3 15 10.78 1.7
 9 3 15 15.32 1.69
 -10 3 15 27.05 2.11
 10 3 15 25.19 1.95
 -11 3 15 1.66 1.5
 11 3 15 1.45 1.57
 -12 3 15 49.24 3.07
 12 3 15 55.71 3.06
 -13 3 15 35.09 2.52
 13 3 15 34.16 2.53
 0 4 15 1.41 0.51
 -1 4 15 9.88 0.72
 1 4 15 10.31 0.69
 -2 4 15 30.58 1.06
 2 4 15 29.3 0.95
 -3 4 15 49.95 1.41
 3 4 15 51.13 1.53
 -4 4 15 55.61 1.75
 4 4 15 55.96 1.95
 -5 4 15 25.37 1.27
 5 4 15 28.37 1.34
 -6 4 15 8.1 1.16
 6 4 15 10.89 1.3
 -7 4 15 10.93 1.14
 7 4 15 11.96 1.12
 -8 4 15 35.21 1.8
 8 4 15 36.86 1.8
 -9 4 15 44.43 2.08
 9 4 15 44.81 2.26
 -10 4 15 32.31 1.88
 10 4 15 36.75 1.92
 -11 4 15 10.18 1.78
 11 4 15 15.67 2.07
 -12 4 15 23.06 2.77
 12 4 15 23.48 2.87
 -13 4 15 28.07 3.26
 13 4 15 36.17 3.66
 0 5 15 20.47 0.86
 -1 5 15 37.1 1
 1 5 15 36.29 0.97
 -2 5 15 68.69 1.89
 2 5 15 69.06 1.93
 -3 5 15 3.78 1.02
 3 5 15 4.73 0.97
 -4 5 15 316.29 6.32
 4 5 15 331.66 6.66
 -5 5 15 5.13 1
 5 5 15 7.04 1.04
 -6 5 15 48.18 1.73
 6 5 15 51.61 1.88
 -7 5 15 23.23 1.43
 7 5 15 24.96 1.45
 -8 5 15 10.23 1.4
 8 5 15 13.53 1.6
 -9 5 15 2.45 1.78
 9 5 15 2.95 1.75
 -10 5 15 125.86 4.02
 10 5 15 118.41 5.02
 -11 5 15 1.5 2.04
 11 5 15 5.37 2.17
 -12 5 15 17.82 2.6
 12 5 15 16.19 2.71
 0 6 15 22.57 0.9
 -1 6 15 23.37 1.29
 1 6 15 22.72 1.41
 -2 6 15 16.41 1.25
 2 6 15 15.12 1.26
 -3 6 15 76.97 2.33
 3 6 15 77.53 2.41
 -4 6 15 44.04 2.01
 4 6 15 41.78 1.95
 -5 6 15 9.69 1.26
 5 6 15 9.61 1.28
 -6 6 15 57.03 2.19
 6 6 15 58.8 2.27
 -7 6 15 15.77 1.82
 7 6 15 14.54 1.67
 -8 6 15 18.81 1.77
 8 6 15 17.34 1.85
 -9 6 15 128.08 4.02
 9 6 15 132.09 4.19
 -10 6 15 40.53 2.59
 10 6 15 36.59 2.45
 -11 6 15 49.78 2.89
 11 6 15 47.52 2.94
 -12 6 15 28.09 3.42
 12 6 15 38.24 3.67
 0 7 15 15.06 1.78
 -1 7 15 80.84 2.32
 1 7 15 82.81 2.57
 -2 7 15 57.32 1.96
 2 7 15 59.59 2.27
 -3 7 15 243.99 5.67
 3 7 15 249.12 5.81
 -4 7 15 53.33 1.89
 4 7 15 55.15 2.06
 -5 7 15 86.32 2.75
 5 7 15 83.42 2.75
 -6 7 15 10.54 1.37
 6 7 15 10.57 1.48
 -7 7 15 13.22 1.81
 7 7 15 12.83 1.82
 -8 7 15 175.77 5.11
 8 7 15 174.66 5.3
 -9 7 15 1.38 1.85
 9 7 15 1.21 1.82
 -10 7 15 14.78 2.42
 10 7 15 18.57 2.49
 -11 7 15 0.26 2.69
 11 7 15 1.52 2.75
 0 8 15 26.38 2.41
 -1 8 15 37.39 1.66
 1 8 15 33.29 1.59
 -2 8 15 26.04 1.43
 2 8 15 26.08 1.63
 -3 8 15 59.01 2.16
 3 8 15 57.86 2.12
 -4 8 15 153.45 3.98
 4 8 15 160.44 4.18
 -5 8 15 13.2 1.5
 5 8 15 13.47 1.63
 -6 8 15 17.02 1.99
 6 8 15 12.38 1.79
 -7 8 15 29.17 2.34
 7 8 15 25.73 2.59
 -8 8 15 5.93 2.17
 8 8 15 3.62 1.91
 -9 8 15 59.07 3.03
 9 8 15 62.65 3.12
 -10 8 15 2.7 2.2
 10 8 15 3.02 2.25
 0 9 15 3.47 2.09
 -1 9 15 149.45 3.97
 1 9 15 149.62 3.68
 -2 9 15 59.54 2.23
 2 9 15 58.45 2.11
 -3 9 15 3.36 1.35
 3 9 15 4.08 1.51
 -4 9 15 6.98 1.56
 4 9 15 8.13 1.43
 -5 9 15 2.87 1.34
 5 9 15 1.77 1.74
 -6 9 15 56.59 2.37
 6 9 15 64.38 2.58
 -7 9 15 23.46 2.25
 7 9 15 26.59 2.61
 -8 9 15 33.63 3.35
 8 9 15 28.75 2.91
 -9 9 15 13.36 2.62
 9 9 15 10.98 2.6
 -10 9 15 48.04 3.97
 10 9 15 35.63 6.61
 0 10 15 57.95 3.48
 -1 10 15 24.83 2.99
 1 10 15 29.83 2.68
 -2 10 15 23.03 1.76
 2 10 15 22.16 1.63
 -3 10 15 4.45 1.81
 3 10 15 8.87 1.79
 -4 10 15 43.1 2.42
 4 10 15 51.7 2.57
 -5 10 15 30.36 2.51
 5 10 15 28.01 2.06
 -6 10 15 3 1.82
 6 10 15 1.7 1.87
 -7 10 15 28 2.92
 7 10 15 30.33 3.18
 -8 10 15 2.63 2.78
 8 10 15 2.76 2.62
 0 11 15 145.46 5.65
 -1 11 15 38.85 3.07
 1 11 15 35.98 2.89
 -2 11 15 19.65 2.02
 2 11 15 16.96 1.84
 -3 11 15 3.04 1.95
 3 11 15 8.05 1.78
 -4 11 15 7.25 2.37
 4 11 15 5.71 1.94
 -5 11 15 82.97 3.17
 5 11 15 75.68 3.02
 -6 11 15 63.12 3.42
 6 11 15 60.68 3.29
 -7 11 15 8.22 2.55
 7 11 15 15.12 2.92
 0 12 15 11.07 3.15
 -1 12 15 4.37 3.01
 1 12 15 3.22 2.71
 -2 12 15 6.49 2.58
 2 12 15 6.76 1.78
 -3 12 15 20.39 2.41
 3 12 15 15.84 2.41
 -4 12 15 61.27 3.11
 4 12 15 61.61 3.11
 -5 12 15 35.27 3.58
 5 12 15 42.85 4.24
 0 13 15 9.55 3.71
 -1 13 15 5.72 4.05
 1 13 15 25.67 7.62
 0 0 16 19.12 1.49
 1 0 16 21.46 0.92
 2 0 16 254.52 4.1
 3 0 16 91.61 1.83
 4 0 16 167.25 2.84
 5 0 16 4.76 0.74
 6 0 16 6.45 0.96
 7 0 16 72.93 1.81
 8 0 16 61.43 1.74
 9 0 16 88.15 2.14
 10 0 16 0.88 1.08
 11 0 16 13.54 1.33
 12 0 16 8.01 3.71
 0 1 16 1.45 0.74
 -1 1 16 101.58 1.89
 1 1 16 105.77 1.96
 -2 1 16 8.14 0.89
 2 1 16 10.34 0.87
 -3 1 16 164.19 2.81
 3 1 16 163.49 2.87
 -4 1 16 18.17 0.89
 4 1 16 17.13 0.91
 -5 1 16 69.05 1.68
 5 1 16 69.89 1.69
 -6 1 16 97.72 2.23
 6 1 16 101.78 2.25
 -7 1 16 23.04 1.43
 7 1 16 24.88 1.24
 -8 1 16 82.83 2.69
 8 1 16 85.46 2.75
 -9 1 16 6.02 1.62
 9 1 16 5.72 1.27
 -10 1 16 88.8 3.09
 10 1 16 86.53 2.95
 -11 1 16 5.94 2.04
 11 1 16 7.34 2.2
 -12 1 16 8.16 2.25
 12 1 16 9.47 2.19
 0 2 16 4.7 0.81
 -1 2 16 60.3 1.41
 1 2 16 58.45 1.36
 -2 2 16 24.18 0.97
 2 2 16 22.92 0.98
 -3 2 16 27.32 1
 3 2 16 29.52 1.05
 -4 2 16 45.07 1.28
 4 2 16 47.15 1.32
 -5 2 16 127.76 2.98
 5 2 16 131.04 3.07
 -6 2 16 15.95 1.65
 6 2 16 13.56 1.17
 -7 2 16 50.61 1.93
 7 2 16 49.92 1.88
 -8 2 16 1.6 1.45
 8 2 16 1.97 1.45
 -9 2 16 79.65 2.88
 9 2 16 69.07 2.85
 -10 2 16 110.79 3.25
 10 2 16 118.08 3.45
 -11 2 16 51.31 2.77
 11 2 16 47.5 2.46
 -12 2 16 2.89 2.35
 12 2 16 2.44 2.09
 0 3 16 12.31 0.88
 -1 3 16 7.3 0.87
 1 3 16 7.27 0.75
 -2 3 16 28.3 0.99
 2 3 16 28.99 0.99
 -3 3 16 47.66 1.59
 3 3 16 47.09 1.36
 -4 3 16 69.61 1.95
 4 3 16 71.83 2
 -5 3 16 18.37 1.33
 5 3 16 20.19 1.34
 -6 3 16 55.91 1.88
 6 3 16 53.97 1.94
 -7 3 16 62.36 2.33
 7 3 16 58.9 2.31
 -8 3 16 14.5 1.66
 8 3 16 16.46 1.8
 -9 3 16 23.58 1.8
 9 3 16 19.62 1.8
 -10 3 16 26.98 2.05
 10 3 16 26.49 2.01
 -11 3 16 49.1 2.69
 11 3 16 51.33 2.51
 -12 3 16 1.67 2.51
 12 3 16 2.28 2.83
 0 4 16 0.31 0.57
 -1 4 16 22.98 0.95
 1 4 16 22.47 0.89
 -2 4 16 24.5 1.28
 2 4 16 25.87 1.36
 -3 4 16 46.99 1.77
 3 4 16 45.97 1.81
 -4 4 16 45.45 1.68
 4 4 16 46.74 1.78
 -5 4 16 2.66 1.16
 5 4 16 4.79 1.21
 -6 4 16 147.8 3.47
 6 4 16 149.65 3.53
 -7 4 16 39.67 1.92
 7 4 16 37.96 2.04
 -8 4 16 50.45 2.49
 8 4 16 54.56 2.54
 -9 4 16 18.74 1.83
 9 4 16 19.61 1.83
 -10 4 16 60.52 2.89
 10 4 16 59.54 2.57
 -11 4 16 33.6 2.81
 11 4 16 35.96 2.92
 -12 4 16 17.24 3.6
 12 4 16 22.13 6.89
 0 5 16 390.11 6.96
 -1 5 16 5.02 1.13
 1 5 16 6.25 1.09
 -2 5 16 81.65 2.38
 2 5 16 86.58 2.32
 -3 5 16 66.03 2.27
 3 5 16 61.39 1.96
 -4 5 16 13.89 1.24
 4 5 16 15.96 1.48
 -5 5 16 39.16 1.66
 5 5 16 42.19 1.72
 -6 5 16 22.72 1.67
 6 5 16 21.32 1.46
 -7 5 16 42.34 2.36
 7 5 16 39.87 2.43
 -8 5 16 13.56 1.8
 8 5 16 8.49 1.64
 -9 5 16 6.79 2.26
 9 5 16 7.6 2.23
 -10 5 16 2.49 2.13
 10 5 16 0.31 2.41
 -11 5 16 8.04 2.7
 11 5 16 8.95 2.43
 0 6 16 7.07 0.82
 -1 6 16 68.71 2.14
 1 6 16 64.87 2.14
 -2 6 16 85.18 2.53
 2 6 16 81.76 2.46
 -3 6 16 4.94 1.33
 3 6 16 5.47 1.55
 -4 6 16 40.73 1.85
 4 6 16 47.69 2.18
 -5 6 16 116.03 3.16
 5 6 16 113.42 3.2
 -6 6 16 14.86 1.55
 6 6 16 18.53 1.72
 -7 6 16 41.35 2.34
 7 6 16 43.74 2.41
 -8 6 16 42.19 2.41
 8 6 16 40.66 2.51
 -9 6 16 13.93 2.21
 9 6 16 12.79 2.47
 -10 6 16 2.2 2.15
 10 6 16 1.58 2.63
 -11 6 16 6.91 3.52
 11 6 16 3.87 4.95
 0 7 16 34.91 3.26
 -1 7 16 11.44 1.43
 1 7 16 9.82 1.3
 -2 7 16 14.32 1.62
 2 7 16 11.37 1.5
 -3 7 16 7.7 1.31
 3 7 16 7.58 1.84
 -4 7 16 23.32 1.59
 4 7 16 20.58 1.84
 -5 7 16 54.84 2.25
 5 7 16 53.6 2.35
 -6 7 16 2.92 1.61
 6 7 16 5.04 1.84
 -7 7 16 20.73 2.51
 7 7 16 20.5 2.61
 -8 7 16 6.38 2.66
 8 7 16 9.85 2.82
 -9 7 16 34.48 2.87
 9 7 16 35.17 2.9
 -10 7 16 31.29 3.79
 10 7 16 40.59 4.13
 0 8 16 0.21 2.24
 -1 8 16 127.54 3.27
 1 8 16 125.13 3.67
 -2 8 16 62.45 2.33
 2 8 16 60.38 2.35
 -3 8 16 23.53 1.86
 3 8 16 28.34 2.12
 -4 8 16 24.19 1.98
 4 8 16 19.71 1.89
 -5 8 16 63.57 2.57
 5 8 16 63.32 2.76
 -6 8 16 25.67 2.2
 6 8 16 28.37 2.23
 -7 8 16 30.99 2.98
 7 8 16 27.85 2.82
 -8 8 16 30.09 2.89
 8 8 16 34.93 2.91
 -9 8 16 9.66 2.81
 9 8 16 12.64 3.1
 0 9 16 12.48 2.34
 -1 9 16 13.17 2.73
 1 9 16 14.45 2.87
 -2 9 16 16.28 1.75
 2 9 16 12.3 1.92
 -3 9 16 64.93 2.65
 3 9 16 63.54 2.51
 -4 9 16 33.62 2.34
 4 9 16 33.02 2.55
 -5 9 16 49 2.51
 5 9 16 54.74 2.55
 -6 9 16 47.48 2.99
 6 9 16 47.49 2.94
 -7 9 16 63.6 3.33
 7 9 16 62.82 3.34
 -8 9 16 11.51 3.03
 8 9 16 16.28 3.36
 0 10 16 1.8 2.52
 -1 10 16 3.96 2.45
 1 10 16 1.33 2.85
 -2 10 16 30.94 2.11
 2 10 16 34.32 2.16
 -3 10 16 25.77 2.24
 3 10 16 29.65 2.34
 -4 10 16 45.43 2.6
 4 10 16 50.03 2.55
 -5 10 16 25.56 2.9
 5 10 16 24.09 2.65
 -6 10 16 6.26 2.76
 6 10 16 10.57 2.92
 -7 10 16 19.37 3.86
 7 10 16 10.89 6.91
 0 11 16 4.8 3.26
 -1 11 16 7.02 2.79
 1 11 16 7.79 2.94
 -2 11 16 6.41 3.07
 2 11 16 3.99 2.8
 -3 11 16 5.16 2.92
 3 11 16 3.77 2.39
 -4 11 16 41.5 2.95
 4 11 16 39.34 2.9
 -5 11 16 6.28 3.4
 5 11 16 11.82 5.3
 0 12 16 37.69 6.28
 -1 12 16 32.35 5.74
 1 12 16 20.35 5.96
 0 0 17 0.44 1.02
 1 0 17 9.24 1.05
 2 0 17 170.35 3
 3 0 17 18.74 1.1
 4 0 17 7.49 0.96
 5 0 17 5.55 1.15
 6 0 17 6.42 1.16
 7 0 17 69.53 1.91
 8 0 17 62.76 1.86
 9 0 17 1.61 1.14
 10 0 17 0.25 2.4
 11 0 17 71.84 4.2
 0 1 17 21.43 1.16
 -1 1 17 203.69 3.43
 1 1 17 210.75 3.6
 -2 1 17 3.52 0.79
 2 1 17 5.4 0.88
 -3 1 17 48.44 1.38
 3 1 17 49.92 1.41
 -4 1 17 69.82 1.75
 4 1 17 66.4 1.74
 -5 1 17 8.02 1.01
 5 1 17 7.64 1.14
 -6 1 17 12.57 1.13
 6 1 17 12.02 1.16
 -7 1 17 91.03 2.74
 7 1 17 93.94 2.87
 -8 1 17 5.74 1.63
 8 1 17 1.05 1.58
 -9 1 17 25.3 2.08
 9 1 17 23.23 2.01
 -10 1 17 13.51 2.31
 10 1 17 15.18 2.17
 -11 1 17 2.84 2.32
 11 1 17 4.71 2.34
 0 2 17 3.03 0.89
 -1 2 17 31.11 1.2
 1 2 17 30.58 1.19
 -2 2 17 78.19 1.77
 2 2 17 80.64 1.8
 -3 2 17 35.29 1.26
 3 2 17 36.94 1.35
 -4 2 17 16.02 1.03
 4 2 17 13.41 0.99
 -5 2 17 13.98 1.52
 5 2 17 15.58 1.54
 -6 2 17 24.53 1.69
 6 2 17 23.31 1.8
 -7 2 17 20.71 1.93
 7 2 17 25.31 2.13
 -8 2 17 64.63 2.64
 8 2 17 68.78 2.75
 -9 2 17 24.52 2.15
 9 2 17 27.71 2.22
 -10 2 17 2.21 2.5
 10 2 17 4.47 2.37
 -11 2 17 5.29 3.23
 11 2 17 10 3.24
 0 3 17 20.68 1.06
 -1 3 17 36.75 1.27
 1 3 17 38.35 1.33
 -2 3 17 58.25 1.66
 2 3 17 55.11 1.57
 -3 3 17 44.94 1.87
 3 3 17 44.65 1.95
 -4 3 17 77.77 2.22
 4 3 17 79.93 2.35
 -5 3 17 33.82 2
 5 3 17 38.04 1.89
 -6 3 17 86.47 2.95
 6 3 17 87.12 3.06
 -7 3 17 31.17 1.79
 7 3 17 36.16 1.95
 -8 3 17 16.49 1.77
 8 3 17 18.69 2.04
 -9 3 17 82.41 3.23
 9 3 17 84.34 3.41
 -10 3 17 0.05 2.27
 10 3 17 5.69 2.44
 -11 3 17 3.96 3.63
 11 3 17 6.62 4.77
 0 4 17 1.88 0.98
 -1 4 17 38.54 1.45
 1 4 17 39.56 1.67
 -2 4 17 38.13 1.77
 2 4 17 38.79 1.84
 -3 4 17 40.96 1.8
 3 4 17 40.3 1.78
 -4 4 17 32.39 1.71
 4 4 17 34.15 1.7
 -5 4 17 119.15 3.08
 5 4 17 122.66 3.15
 -6 4 17 29.59 1.9
 6 4 17 35.26 2.12
 -7 4 17 3.63 1.67
 7 4 17 3.69 1.74
 -8 4 17 2.51 1.99
 8 4 17 4.89 1.92
 -9 4 17 21.33 2.78
 9 4 17 22.11 2.87
 -10 4 17 36.2 3.2
 10 4 17 32.16 3.06
 0 5 17 4.37 1.06
 -1 5 17 37.05 1.93
 1 5 17 37.37 2
 -2 5 17 24.46 1.74
 2 5 17 21.93 1.67
 -3 5 17 35.51 2.13
 3 5 17 37.84 2.26
 -4 5 17 1.83 2.07
 4 5 17 2.88 1.9
 -5 5 17 55.78 2.25
 5 5 17 58.9 2.47
 -6 5 17 23.92 2.56
 6 5 17 28.37 2.67
 -7 5 17 162.29 5.12
 7 5 17 159.45 5.13
 -8 5 17 26.31 2.58
 8 5 17 24.63 2.42
 -9 5 17 5.44 2.77
 9 5 17 3.15 2.9
 -10 5 17 26.76 3.7
 10 5 17 36.23 4.49
 0 6 17 313.06 10.09
 -1 6 17 5.14 1.52
 1 6 17 3.7 1.59
 -2 6 17 115.57 3.51
 2 6 17 119.64 3.42
 -3 6 17 0.56 1.5
 3 6 17 2.28 1.53
 -4 6 17 49.31 2.36
 4 6 17 48.75 2.25
 -5 6 17 50.36 2.39
 5 6 17 52.88 2.43
 -6 6 17 96.9 3.62
 6 6 17 96.45 3.72
 -7 6 17 46.17 3.17
 7 6 17 51.8 3.4
 -8 6 17 45.26 3.26
 8 6 17 49.33 3.38
 -9 6 17 20.04 2.88
 9 6 17 21.06 3.1
 0 7 17 37.83 3.03
 -1 7 17 54.85 2.28
 1 7 17 50.82 2
 -2 7 17 39.02 2.41
 2 7 17 35.94 2.2
 -3 7 17 60.85 2.57
 3 7 17 60.56 2.52
 -4 7 17 18.95 1.89
 4 7 17 17.37 2.03
 -5 7 17 61.22 2.94
 5 7 17 65.09 2.88
 -6 7 17 6.2 2.24
 6 7 17 7.82 2.33
 -7 7 17 17.62 2.92
 7 7 17 11.95 2.73
 -8 7 17 14.06 2.82
 8 7 17 17.61 2.89
 0 8 17 16.8 3.73
 -1 8 17 10.69 2.5
 1 8 17 12.2 2.73
 -2 8 17 12.99 1.9
 2 8 17 9.78 1.81
 -3 8 17 44.28 2.63
 3 8 17 51.94 2.58
 -4 8 17 37.95 2.96
 4 8 17 27.98 2.42
 -5 8 17 73.99 2.9
 5 8 17 76.78 3.05
 -6 8 17 33.59 2.9
 6 8 17 31.07 3.01
 -7 8 17 54.95 3.48
 7 8 17 53.28 3.36
 0 9 17 17.59 3.12
 -1 9 17 59.06 4.07
 1 9 17 58.54 4.31
 -2 9 17 56.79 2.45
 2 9 17 55.02 2.39
 -3 9 17 21.72 2.54
 3 9 17 22.93 2.48
 -4 9 17 33.75 2.92
 4 9 17 32.45 2.59
 -5 9 17 35.33 2.88
 5 9 17 28.5 3.01
 -6 9 17 19.8 3.71
 6 9 17 22.62 3.83
 0 10 17 3.72 3.41
 -1 10 17 0.43 2.7
 1 10 17 1.74 2.83
 -2 10 17 32.43 4.14
 2 10 17 39.52 4.13
 -3 10 17 43.11 3.1
 3 10 17 51.48 3.09
 -4 10 17 27.75 4.01
 4 10 17 19.88 4.51
 0 0 18 332.84 7.56
 1 0 18 7.67 1.32
 2 0 18 2.71 1.07
 3 0 18 6.57 1.3
 4 0 18 3.62 1.5
 5 0 18 3.86 1.4
 6 0 18 171.85 3.61
 7 0 18 7.16 1.59
 8 0 18 1.29 1.36
 9 0 18 2.27 3.19
 0 1 18 1.71 1.11
 -1 1 18 115.05 2.36
 1 1 18 116.12 2.45
 -2 1 18 100.24 2.28
 2 1 18 102.58 2.33
 -3 1 18 2.19 1.08
 3 1 18 2.42 1.2
 -4 1 18 128.82 2.94
 4 1 18 122.46 2.81
 -5 1 18 7.91 1.34
 5 1 18 9.01 1.29
 -6 1 18 8.68 1.93
 6 1 18 5.86 2.05
 -7 1 18 55.26 2.64
 7 1 18 54.31 2.58
 -8 1 18 2.49 1.96
 8 1 18 1.28 2.05
 -9 1 18 6.93 2.44
 9 1 18 5.65 2.25
 0 2 18 42.56 1.54
 -1 2 18 44.9 1.56
 1 2 18 46.08 1.58
 -2 2 18 18.85 1.34
 2 2 18 21.06 1.41
 -3 2 18 17.91 1.23
 3 2 18 16.83 1.25
 -4 2 18 56.03 2.14
 4 2 18 52.34 2.09
 -5 2 18 61.58 2.74
 5 2 18 60.79 2.72
 -6 2 18 18.13 2.11
 6 2 18 21.13 2.09
 -7 2 18 40.02 2.65
 7 2 18 44.04 2.66
 -8 2 18 97.42 3.67
 8 2 18 106.15 3.76
 -9 2 18 6.88 2.28
 9 2 18 5.78 2.44
 0 3 18 5.42 1.22
 -1 3 18 45.03 1.88
 1 3 18 43.45 1.69
 -2 3 18 34.07 1.38
 2 3 18 35.75 1.44
 -3 3 18 37.84 2
 3 3 18 42.86 2.1
 -4 3 18 24.37 1.85
 4 3 18 23.02 1.81
 -5 3 18 47.66 2.54
 5 3 18 45.27 2.48
 -6 3 18 20.71 2.07
 6 3 18 20.48 2.12
 -7 3 18 82.37 3.11
 7 3 18 81.39 3.1
 -8 3 18 52.1 2.86
 8 3 18 52.28 2.9
 -9 3 18 15.11 2.69
 9 3 18 21.6 3.02
 0 4 18 51.88 1.74
 -1 4 18 9.62 1.31
 1 4 18 8.1 1.36
 -2 4 18 34.55 1.91
 2 4 18 41.05 2.25
 -3 4 18 13.21 2.16
 3 4 18 13.43 2.11
 -4 4 18 4.24 2.37
 4 4 18 4.92 2.34
 -5 4 18 3.44 2.04
 5 4 18 2.36 1.94
 -6 4 18 6.44 2.11
 6 4 18 8.06 2.86
 -7 4 18 8.64 2.53
 7 4 18 8.81 2.31
 -8 4 18 93.45 3.88
 8 4 18 82.44 3.67
 -9 4 18 12.15 7.81
 9 4 18 13.72 6.52
 0 5 18 31.05 1.55
 -1 5 18 56.45 2.65
 1 5 18 56.1 2.58
 -2 5 18 46.73 2.27
 2 5 18 48.22 2.37
 -3 5 18 28.62 2.25
 3 5 18 27.84 2.41
 -4 5 18 34.84 2.56
 4 5 18 33.58 2.5
 -5 5 18 42.62 3.12
 5 5 18 45.35 2.87
 -6 5 18 1.64 2.77
 6 5 18 1.8 2.96
 -7 5 18 2.61 3.02
 7 5 18 1.99 3.3
 -8 5 18 13.1 3.73
 8 5 18 18.83 4.07
 0 6 18 5.55 2.33
 -1 6 18 28.51 2.07
 1 6 18 29.55 1.93
 -2 6 18 43.84 2.47
 2 6 18 42.97 2.3
 -3 6 18 3.41 2.06
 3 6 18 4.73 2.23
 -4 6 18 4.69 2.1
 4 6 18 6.1 2.11
 -5 6 18 8 2.09
 5 6 18 6.44 2.15
 -6 6 18 24.42 3.01
 6 6 18 21.83 3.01
 -7 6 18 15.63 3.02
 7 6 18 18.69 3.11
 0 7 18 91.28 5.1
 -1 7 18 105.27 5.12
 1 7 18 105.72 4.82
 -2 7 18 41.22 2.49
 2 7 18 40.67 2.42
 -3 7 18 33.05 2.44
 3 7 18 32.41 2.42
 -4 7 18 19.56 2.34
 4 7 18 16.62 2.24
 -5 7 18 8.08 2.8
 5 7 18 6.35 2.79
 -6 7 18 27.9 3.47
 6 7 18 38.95 3.55
 0 8 18 10.13 3.41
 -1 8 18 28.15 4.47
 1 8 18 31.01 4.29
 -2 8 18 22.3 2.35
 2 8 18 24.48 2.29
 -3 8 18 3.72 2.39
 3 8 18 7.91 2.35
 -4 8 18 14.3 2.81
 4 8 18 11.01 2.58
 -5 8 18 19.44 3.41
 5 8 18 24.31 5.97
 0 9 18 9.95 5.29
 -1 9 18 45.43 5.04
 1 9 18 46.08 4.89
 -2 9 18 54.55 5.3
 2 9 18 54.47 5.74
 0 0 19 0.93 1.67
 1 0 19 4.63 1.46
 2 0 19 30.96 1.73
 3 0 19 3.19 1.63
 4 0 19 27.93 2.02
 5 0 19 4.43 1.91
 6 0 19 161.58 3.87
 7 0 19 12.06 2.43
 8 0 19 50.95 6.59
 0 1 19 61.7 2.04
 -1 1 19 22.83 1.65
 1 1 19 26.56 1.74
 -2 1 19 39.7 1.89
 2 1 19 34.02 1.74
 -3 1 19 49.19 1.99
 3 1 19 45.18 1.93
 -4 1 19 30.69 1.88
 4 1 19 27.19 1.95
 -5 1 19 127.66 4.16
 5 1 19 127.91 4.03
 -6 1 19 24.8 2.72
 6 1 19 27.38 2.66
 -7 1 19 38.47 2.78
 7 1 19 44.33 2.75
 0 2 19 19.54 1.98
 -1 2 19 7.86 1.7
 1 2 19 4.6 1.83
 -2 2 19 12.02 1.55
 2 2 19 11.71 1.5
 -3 2 19 70.91 2.03
 3 2 19 74.67 2.2
 -4 2 19 17.06 2.54
 4 2 19 18.54 2.42
 -5 2 19 4.91 2.3
 5 2 19 5.68 2.33
 -6 2 19 35.35 2.87
 6 2 19 39.06 2.95
 -7 2 19 36.23 3.05
 7 2 19 41.9 3.24
 0 3 19 2.22 1.58
 -1 3 19 1.83 1.57
 1 3 19 2.85 1.55
 -2 3 19 75.12 3.07
 2 3 19 71.88 2.57
 -3 3 19 8.04 2
 3 3 19 6.65 2.02
 -4 3 19 2.26 2.28
 4 3 19 2.91 2.63
 -5 3 19 30.07 2.62
 5 3 19 31.21 2.61
 -6 3 19 22.83 2.76
 6 3 19 25.69 2.7
 -7 3 19 9.59 3.35
 7 3 19 15.54 3.89
 0 4 19 11.48 1.62
 -1 4 19 4.78 2.57
 1 4 19 5.84 2.14
 -2 4 19 40.95 2.8
 2 4 19 36.73 2.51
 -3 4 19 2.32 2.01
 3 4 19 2.42 2.1
 -4 4 19 3.38 2.11
 4 4 19 9.87 2.47
 -5 4 19 7.43 2.67
 5 4 19 6.42 2.49
 -6 4 19 28.74 3.43
 6 4 19 35.04 3.64
 0 5 19 1.04 4.11
 -1 5 19 6.1 2.6
 1 5 19 5.14 2.4
 -2 5 19 24.4 2.56
 2 5 19 25.16 2.51
 -3 5 19 91.45 3.64
 3 5 19 98.02 3.77
 -4 5 19 44.52 2.72
 4 5 19 37.5 2.67
 -5 5 19 32.31 3.17
 5 5 19 36.94 3.41
 6 5 19 78.25 8.17
 0 6 19 54.34 4.84
 -1 6 19 11.16 2.25
 1 6 19 6.75 1.92
 -2 6 19 5.4 2.57
 2 6 19 6.69 2.38
 -3 6 19 3.44 2.95
 3 6 19 3.5 2.59
 -4 6 19 32.69 3.08
 4 6 19 37.85 3.97
 0 7 19 48.4 4.46
 -1 7 19 148.77 7.39
 1 7 19 151.07 7.61
 -2 7 19 7.08 3.96
 2 7 19 13.77 5.61
 3 7 19 15 8.75
 0 0 20 2.65 3
 1 0 20 71.66 2.81
 2 0 20 5.74 1.86
 3 0 20 17.54 2.23
 4 0 20 5.28 2.22
 5 0 20 30.77 7.65
 0 1 20 127.79 3.45
 -1 1 20 3.2 1.68
 1 1 20 2.65 2.01
 -2 1 20 20.4 2.05
 2 1 20 22.04 2.22
 -3 1 20 15.24 2.08
 3 1 20 13.56 2.14
 -4 1 20 13.57 3.26
 4 1 20 13.64 2.35
 -5 1 20 32.73 5.19
 5 1 20 29.85 7.54
 0 2 20 0.97 1.81
 -1 2 20 93.03 3.06
 1 2 20 90.8 2.92
 -2 2 20 11.99 2.18
 2 2 20 8.58 2.03
 -3 2 20 3.47 3.34
 3 2 20 3.25 2.61
 -4 2 20 58.71 3.73
 4 2 20 70.95 4.72
 0 3 20 44.14 2.52
 -1 3 20 5.8 2.23
 1 3 20 7.98 2.15
 -2 3 20 32.32 3.26
 2 3 20 35.47 3.29
 -3 3 20 55.26 4.04
 3 3 20 63.49 4.58
 -4 3 20 7.16 4.92
 4 3 20 13.41 7.82
 0 4 20 7.11 2.99
 -1 4 20 8.51 2.8
 1 4 20 16.26 3.23
 -2 4 20 12.02 3.88
 2 4 20 10.09 3.97
 -3 4 20 24.54 5.42
 3 4 20 24.33 8.65

_iucr_refine_fcf_details
;
data_1.25
_computing_structure_refinement   'olex2.refine 1.3 (Bourhis et al., 2015)'
_computing_data_collection        'XDS (Kabsch, 1991)'   
_shelx_refln_list_code            4
loop_
  _space_group_symop_id
  _space_group_symop_operation_xyz
  1  x,y,z
  2  x+1/2,-y+1/2,-z
  3  -x,y+1/2,-z+1/2
  4  -x+1/2,-y,z+1/2

_space_group_crystal_system       orthorhombic
_space_group_IT_number            19
_space_group_name_H-M_alt         'P 21 21 21'
_space_group_name_Hall            ' P 2ac 2ab'
_symmetry_space_group_name_H-M    'P 21 21 21'
_symmetry_space_group_name_Hall   ' P 2ac 2ab'
_symmetry_Int_Tables_number       19
_cell_length_a                    9.854(3)
_cell_length_b                    9.249(3)
_cell_length_c                    10.144(2)
_cell_angle_alpha                 90
_cell_angle_beta                  90
_cell_angle_gamma                 90
_cell_volume                      924.5(5)
loop_
  _refln_index_h
  _refln_index_k
  _refln_index_l
  _refln_F_squared_calc
  _refln_F_squared_meas
  _refln_F_squared_sigma
  _refln_F_squared_weight
  _refln_observed_status
-20 -2 -1 17.242 22.685 4.931 11.629 o
-20 -1 -2 12.325 15.176 4.133 16.568 o
-20 -1 -1 41.409 43.716 2.972 25.561 o
-19 -6 -2 104.020 77.738 7.174 5.043 o
-19 -6 -1 5.596 11.731 3.405 24.596 o
-19 -5 -4 0.322 8.562 3.100 30.260 o
-19 -5 -3 21.571 22.055 2.421 41.197 o
-19 -5 -2 0.923 3.267 2.264 56.721 o
-19 -5 -1 20.046 21.248 2.362 43.409 o
-19 -4 -5 1.875 10.727 2.874 34.690 o
-19 -4 -4 17.125 20.136 2.116 53.159 o
-19 -4 -3 29.312 31.778 2.401 38.669 o
-19 -4 -2 73.918 76.813 3.061 20.070 o
-19 -4 -1 31.422 33.619 2.293 40.621 o
-19 -3 -6 41.877 32.507 3.071 24.823 o
-19 -3 -5 22.657 19.575 2.185 48.597 o
-19 -3 -4 16.788 15.392 2.421 43.294 o
-19 -3 -3 10.091 5.167 2.332 49.910 o
-19 -3 -2 47.703 47.731 2.510 31.287 o
-19 -3 -1 15.531 15.038 2.008 59.837 o
-19 -2 -6 28.152 27.645 2.687 33.039 o
-19 -2 -5 26.488 29.308 2.519 36.767 o
-19 -2 -4 22.802 23.630 2.205 47.190 o
-19 -2 -3 61.651 61.539 2.608 26.759 o
-19 -2 -2 15.758 16.327 2.342 45.975 o
-19 -2 -1 16.498 19.644 2.027 57.318 o
-19 -1 -6 14.520 12.371 2.303 48.357 o
-19 -1 -5 6.270 6.732 2.027 66.066 o
-19 -1 -4 63.406 64.118 2.736 24.849 o
-19 -1 -3 4.625 7.627 1.998 68.607 o
-19 -1 -2 66.948 65.751 2.716 24.572 o
-19 -1 -1 14.491 16.937 1.732 75.647 o
-18 -8 -3 26.631 23.531 2.805 31.335 o
-18 -8 -2 7.807 6.535 2.451 46.023 o
-18 -8 -1 38.798 40.537 3.080 24.605 o
-18 -7 -5 58.146 49.838 3.002 23.185 o
-18 -7 -4 19.802 22.882 2.510 39.140 o
-18 -7 -3 0.927 0.000 1.801 90.319 o
-18 -7 -2 37.247 38.923 2.342 37.395 o
-18 -7 -1 5.990 9.605 2.096 61.537 o
-18 -6 -6 26.326 24.259 2.392 40.538 o
-18 -6 -5 18.709 21.071 2.057 54.715 o
-18 -6 -4 39.279 42.437 2.539 32.674 o
-18 -6 -3 11.455 12.804 2.086 58.570 o
-18 -6 -2 75.970 75.052 3.012 20.389 o
-18 -6 -1 34.217 36.000 2.332 38.665 o
-18 -5 -7 6.016 11.702 2.342 49.795 o
-18 -5 -6 54.326 55.378 2.313 32.700 o
-18 -5 -5 42.786 39.789 2.205 39.053 o
-18 -5 -4 53.196 56.225 2.470 30.305 o
-18 -5 -3 0.758 2.332 2.047 69.459 o
-18 -5 -2 24.148 25.706 2.165 47.696 o
-18 -5 -1 1.642 1.132 1.565 116.936 o
-18 -4 -8 73.340 61.608 3.405 17.934 o
-18 -4 -7 3.606 3.858 1.880 79.071 o
-18 -4 -6 36.122 36.679 1.949 48.370 o
-18 -4 -5 69.640 68.517 2.539 26.091 o
-18 -4 -4 0.140 0.335 1.545 123.436 o
-18 -4 -3 23.204 22.704 1.801 63.598 o
-18 -4 -2 12.726 9.812 1.575 93.322 o
-18 -4 -1 26.346 29.751 2.096 48.511 o
-18 -3 -8 28.431 25.598 2.037 50.528 o
-18 -3 -7 43.778 43.657 2.293 36.444 o
-18 -3 -6 12.161 11.338 1.890 69.314 o
-18 -3 -5 43.885 43.421 2.077 41.250 o
-18 -3 -4 7.815 7.411 1.584 100.130 o
-18 -3 -3 11.514 10.944 1.584 93.186 o
-18 -3 -2 1.050 1.161 1.338 159.789 o
-18 -3 -1 43.524 41.659 1.939 45.113 o
-18 -2 -9 49.652 28.895 2.962 25.599 o
-18 -2 -8 0.437 2.283 1.476 132.255 o
-18 -2 -7 23.993 22.065 2.037 53.036 o
-18 -2 -6 4.180 3.445 1.791 86.230 o
-18 -2 -5 21.798 24.220 1.880 60.218 o
-18 -2 -4 72.005 71.440 2.490 26.159 o
-18 -2 -3 20.739 22.557 1.791 65.664 o
-18 -2 -2 31.750 30.794 1.978 50.238 o
-18 -2 -1 93.874 90.395 2.726 20.509 o
-18 -1 -9 1.760 3.395 2.578 43.675 o
-18 -1 -8 57.235 55.615 2.529 28.850 o
-18 -1 -7 52.737 51.845 2.470 30.740 o
-18 -1 -6 0.224 4.399 2.362 52.218 o
-18 -1 -5 12.730 13.847 1.919 66.400 o
-18 -1 -4 14.833 19.299 1.870 66.175 o
-18 -1 -3 0.807 2.923 1.624 108.750 o
-18 -1 -2 11.644 12.194 1.742 79.337 o
-18 -1 -1 40.955 44.267 1.840 48.310 o
-17 -10 -1 9.739 10.422 3.139 28.363 o
-17 -9 -5 9.540 12.942 2.864 33.539 o
-17 -9 -4 15.992 14.201 2.027 58.871 o
-17 -9 -3 28.966 31.148 2.539 35.642 o
-17 -9 -2 16.500 17.971 2.332 45.832 o
-17 -9 -1 11.049 12.174 2.136 56.575 o
-17 -8 -6 18.902 23.039 2.352 43.775 o
-17 -8 -5 16.642 17.292 2.057 56.478 o
-17 -8 -4 22.974 24.141 1.958 56.193 o
-17 -8 -3 5.097 5.846 1.742 88.583 o
-17 -8 -2 1.073 1.437 1.791 90.388 o
-17 -8 -1 38.482 39.770 2.382 36.180 o
-17 -7 -8 51.975 48.411 3.504 18.888 o
-17 -7 -7 3.387 3.799 1.949 74.047 o
-17 -7 -6 84.295 79.451 2.687 22.269 o
-17 -7 -5 3.215 3.445 1.466 126.612 o
-17 -7 -4 1.359 3.445 1.545 118.235 o
-17 -7 -3 16.382 17.862 1.939 62.050 o
-17 -7 -2 6.087 6.230 1.673 93.886 o
-17 -7 -1 36.115 39.927 2.106 43.307 o
-17 -6 -8 68.558 67.169 2.618 25.404 o
-17 -6 -7 30.990 32.723 2.057 47.596 o
-17 -6 -6 9.288 11.879 1.683 86.388 o
-17 -6 -5 17.767 19.289 1.634 78.513 o
-17 -6 -4 39.091 42.358 2.205 39.671 o
-17 -6 -3 62.760 61.057 2.382 29.659 o
-17 -6 -2 37.481 37.595 2.086 43.774 o
-17 -6 -1 58.140 59.217 2.313 31.635 o
-17 -5 -9 11.329 11.761 2.106 57.928 o
-17 -5 -8 42.242 44.543 2.323 36.080 o
-17 -5 -7 17.645 20.785 1.771 69.388 o
-17 -5 -6 90.818 93.190 2.618 21.526 o
-17 -5 -5 48.605 48.755 1.939 42.319 o
-17 -5 -4 20.508 22.626 1.555 79.801 o
-17 -5 -3 5.168 3.966 1.771 86.773 o
-17 -5 -2 21.775 25.204 1.722 67.749 o
-17 -5 -1 0.843 1.663 1.279 174.159 o
-17 -4 -10 27.350 27.064 3.267 23.938 o
-17 -4 -9 58.925 58.478 2.392 30.362 o
-17 -4 -8 41.189 42.594 2.067 42.397 o
-17 -4 -7 3.872 1.565 1.309 156.606 o
-17 -4 -6 20.473 22.576 1.535 81.188 o
-17 -4 -5 9.139 7.470 1.427 116.710 o
-17 -4 -4 19.937 21.947 1.358 95.591 o
-17 -4 -3 108.910 104.655 2.943 17.309 o
-17 -4 -2 7.187 6.308 1.348 133.519 o
-17 -4 -1 41.506 42.476 1.850 48.158 o
-17 -3 -10 47.861 47.476 2.490 31.611 o
-17 -3 -9 39.649 42.289 2.057 43.160 o
-17 -3 -8 71.413 69.442 2.352 28.036 o
-17 -3 -7 102.957 101.840 2.765 18.972 o
-17 -3 -6 16.156 15.973 1.575 85.994 o
-17 -3 -5 180.638 179.648 3.956 9.108 o
-17 -3 -4 59.267 59.925 1.968 37.175 o
-17 -3 -3 4.449 4.389 1.102 201.491 o
-17 -3 -2 3.564 4.950 1.171 184.758 o
-17 -3 -1 30.896 33.383 1.614 64.280 o
-17 -2 -10 16.605 16.583 1.978 60.324 o
-17 -2 -9 31.662 33.589 2.037 47.821 o
-17 -2 -8 51.795 53.371 2.293 33.727 o
-17 -2 -7 26.096 29.377 1.644 67.430 o
-17 -2 -6 6.689 6.850 1.348 134.064 o
-17 -2 -5 99.670 96.723 2.569 20.887 o
-17 -2 -4 137.005 134.436 3.553 12.275 o
-17 -2 -3 3.482 3.622 1.122 202.687 o
-17 -2 -2 139.824 140.341 3.700 11.554 o
-17 -2 -1 16.097 16.947 1.466 94.537 o
-17 -1 -11 25.396 23.147 2.510 37.880 o
-17 -1 -10 11.981 9.320 2.195 54.139 o
-17 -1 -9 42.284 44.513 2.047 42.275 o
-17 -1 -8 15.101 16.101 1.653 80.996 o
-17 -1 -7 80.877 80.041 2.362 25.816 o
-17 -1 -6 42.117 47.653 2.145 39.552 o
-17 -1 -5 10.413 9.271 1.309 128.652 o
-17 -1 -4 41.495 43.401 1.831 48.554 o
-17 -1 -3 4.563 6.564 1.447 123.663 o
-17 -1 -2 17.605 17.055 1.299 108.238 o
-17 -1 -1 81.326 81.862 2.451 24.722 o
-16 -11 -3 19.314 19.043 2.775 33.400 o
-16 -11 -2 6.227 10.757 2.441 46.218 o
-16 -11 -1 6.949 10.009 2.519 43.474 o
-16 -10 -6 18.953 21.563 3.277 24.795 o
-16 -10 -5 3.857 2.795 2.382 50.421 o
-16 -10 -4 8.619 9.674 2.047 62.810 o
-16 -10 -3 15.940 17.931 1.929 62.777 o
-16 -10 -2 31.996 39.140 2.392 37.451 o
-16 -10 -1 93.818 90.936 3.228 16.979 o
-16 -9 -7 20.234 19.870 3.021 28.612 o
-16 -9 -6 17.614 17.095 2.106 53.987 o
-16 -9 -5 12.206 12.607 2.057 59.698 o
-16 -9 -4 13.054 14.605 1.781 74.423 o
-16 -9 -3 68.238 70.928 2.303 29.046 o
-16 -9 -2 26.239 28.895 1.870 57.140 o
-16 -9 -1 20.853 21.779 2.057 53.644 o
-16 -8 -9 4.697 17.567 4.114 16.972 o
-16 -8 -8 1.787 4.458 2.618 42.266 o
-16 -8 -7 40.790 39.425 1.899 47.579 o
-16 -8 -6 69.806 69.777 2.431 27.275 o
-16 -8 -5 8.735 8.395 1.575 99.280 o
-16 -8 -4 17.149 19.486 1.506 88.452 o
-16 -8 -3 36.803 36.374 1.958 47.872 o
-16 -8 -2 99.973 99.045 2.657 20.096 o
-16 -8 -1 4.234 5.295 1.496 118.368 o
-16 -7 -10 33.243 29.160 5.649 8.729 o
-16 -7 -9 0.165 0.581 2.264 57.602 o
-16 -7 -8 85.603 87.954 3.858 13.902 o
-16 -7 -7 17.788 20.352 1.673 75.436 o
-16 -7 -6 40.541 41.167 1.968 45.413 o
-16 -7 -5 14.072 15.855 1.437 100.766 o
-16 -7 -4 17.285 19.437 1.525 86.782 o
-16 -7 -3 18.712 19.910 1.407 94.394 o
-16 -7 -2 16.129 17.833 1.358 104.025 o
-16 -7 -1 62.407 62.021 2.431 28.952 o
-16 -6 -10 8.282 6.909 2.893 33.547 o
-16 -6 -9 23.609 25.096 2.618 35.522 o
-16 -6 -8 25.905 24.988 1.634 69.642 o
-16 -6 -7 14.966 16.662 1.496 93.526 o
-16 -6 -6 39.818 42.624 1.712 53.077 o
-16 -6 -5 19.945 22.813 1.466 86.516 o
-16 -6 -4 105.788 109.910 2.736 18.622 o
-16 -6 -3 100.875 103.454 2.697 19.548 o
-16 -6 -2 32.444 31.729 1.397 74.250 o
-16 -6 -1 50.144 51.462 1.968 40.782 o
-16 -5 -11 6.207 6.771 2.608 41.289 o
-16 -5 -10 54.464 53.518 3.002 23.363 o
-16 -5 -9 2.606 4.537 1.417 134.940 o
-16 -5 -8 1.634 2.451 1.329 158.030 o
-16 -5 -7 51.525 56.284 1.988 39.296 o
-16 -5 -6 37.032 40.134 1.683 56.048 o
-16 -5 -5 15.626 16.770 1.309 110.834 o
-16 -5 -4 45.446 46.472 1.722 49.461 o
-16 -5 -3 200.133 197.756 4.301 7.810 o
-16 -5 -2 8.831 9.920 1.151 158.902 o
-16 -5 -1 55.398 56.914 1.919 39.552 o
-16 -4 -11 24.627 23.393 2.608 35.710 o
-16 -4 -10 28.095 31.650 1.870 55.565 o
-16 -4 -9 73.237 72.394 2.185 29.635 o
-16 -4 -8 43.838 47.525 1.968 43.287 o
-16 -4 -7 139.484 143.185 3.287 12.975 o
-16 -4 -6 84.269 86.999 2.411 24.432 o
-16 -4 -5 38.278 38.953 1.663 56.414 o
-16 -4 -4 45.603 46.797 1.703 49.889 o
-16 -4 -3 43.694 44.897 1.614 53.851 o
-16 -4 -2 29.218 30.774 1.466 73.764 o
-16 -4 -1 2.833 2.834 0.837 343.607 o
-16 -3 -12 12.190 13.660 2.638 38.422 o
-16 -3 -11 14.796 14.792 1.801 71.773 o
-16 -3 -10 0.274 0.994 1.575 118.041 o
-16 -3 -9 19.532 22.724 1.712 70.758 o
-16 -3 -8 36.345 36.394 1.614 60.019 o
-16 -3 -7 0.374 2.205 1.279 174.937 o
-16 -3 -6 31.170 31.355 1.535 68.475 o
-16 -3 -5 18.386 16.731 1.329 104.279 o
-16 -3 -4 22.438 25.431 1.388 88.014 o
-16 -3 -3 38.186 40.675 1.614 57.780 o
-16 -3 -2 80.970 82.187 2.155 27.918 o
-16 -3 -1 1.976 2.992 0.915 305.341 o
-16 -2 -12 14.556 18.295 2.667 36.746 o
-16 -2 -11 11.638 13.099 1.821 73.457 o
-16 -2 -10 66.842 69.629 2.431 27.713 o
-16 -2 -9 24.054 25.578 1.673 68.660 o
-16 -2 -8 116.888 118.768 2.913 16.484 o
-16 -2 -7 28.915 35.597 1.673 62.206 o
-16 -2 -6 20.122 20.421 1.338 98.063 o
-16 -2 -5 0.135 1.644 0.846 393.513 o
-16 -2 -4 29.826 33.963 1.604 65.240 o
-16 -2 -3 51.237 52.347 1.742 45.553 o
-16 -2 -2 7.876 10.028 0.984 201.432 o
-16 -2 -1 9.540 10.954 1.132 158.516 o
-16 -1 -12 39.985 41.039 2.264 38.260 o
-16 -1 -11 54.940 54.375 2.185 34.895 o
-16 -1 -10 21.670 24.200 1.545 78.642 o
-16 -1 -9 45.798 47.850 1.683 50.144 o
-16 -1 -8 6.293 7.076 1.240 154.437 o
-16 -1 -7 267.663 253.292 4.783 5.706 o
-16 -1 -6 75.239 79.805 2.283 27.510 o
-16 -1 -5 76.721 79.037 2.214 28.152 o
-16 -1 -4 155.578 153.292 3.415 11.690 o
-16 -1 -3 14.675 15.185 1.083 143.936 o
-16 -1 -2 49.466 48.913 1.535 52.470 o
-16 -1 -1 14.778 15.599 1.181 129.138 o
-15 -12 -4 28.906 32.792 3.376 22.280 o
-15 -12 -3 45.296 42.043 2.647 29.878 o
-15 -12 -2 13.670 15.973 2.283 48.761 o
-15 -12 -1 84.901 79.303 3.189 18.191 o
-15 -11 -6 3.055 3.897 2.647 41.130 o
-15 -11 -5 36.672 34.386 2.205 41.379 o
-15 -11 -4 26.422 27.163 2.067 49.967 o
-15 -11 -3 3.693 3.208 2.027 68.665 o
-15 -11 -2 65.350 66.243 2.628 25.744 o
-15 -11 -1 65.918 64.285 2.608 26.029 o
-15 -10 -8 34.632 31.877 3.159 24.431 o
-15 -10 -7 13.930 13.257 2.549 40.502 o
-15 -10 -6 18.845 19.004 1.752 70.312 o
-15 -10 -5 42.430 41.453 1.958 44.992 o
-15 -10 -4 110.944 107.421 2.952 17.022 o
-15 -10 -3 4.955 4.104 1.447 125.379 o
-15 -10 -2 25.967 29.879 1.673 65.879 o
-15 -10 -1 6.487 5.610 1.634 97.813 o
-15 -9 -9 77.984 69.580 3.799 14.923 o
-15 -9 -8 7.927 8.749 2.411 47.066 o
-15 -9 -7 29.910 30.578 2.470 37.046 o
-15 -9 -6 22.626 26.356 1.555 76.211 o
-15 -9 -5 18.456 18.689 1.506 87.438 o
-15 -9 -4 41.407 41.443 1.771 50.761 o
-15 -9 -3 9.005 7.676 1.142 164.245 o
-15 -9 -2 0.406 1.319 1.220 193.601 o
-15 -9 -1 25.414 29.160 1.791 60.894 o
-15 -8 -10 41.736 38.638 2.765 28.775 o
-15 -8 -9 63.325 60.516 3.110 21.152 o
-15 -8 -8 1.144 7.165 1.998 70.984 o
-15 -8 -7 20.395 21.130 1.427 89.956 o
-15 -8 -6 94.884 94.617 2.470 22.253 o
-15 -8 -5 17.832 20.805 1.525 85.463 o
-15 -8 -4 4.219 6.121 1.142 187.087 o
-15 -8 -3 109.336 115.530 2.775 17.895 o
-15 -8 -2 14.599 14.979 1.309 114.283 o
-15 -8 -1 5.598 6.112 1.161 176.056 o
-15 -7 -11 16.590 19.368 2.893 31.415 o
-15 -7 -10 56.117 54.935 3.533 18.198 o
-15 -7 -9 7.114 6.328 2.067 63.426 o
-15 -7 -8 12.434 16.337 2.106 56.387 o
-15 -7 -7 41.858 44.789 1.673 52.886 o
-15 -7 -6 26.458 27.113 1.417 80.819 o
-15 -7 -5 107.204 104.360 2.539 20.046 o
-15 -7 -4 54.867 55.851 1.821 41.928 o
-15 -7 -3 57.854 59.807 1.771 41.414 o
-15 -7 -2 28.321 31.011 1.427 76.619 o
-15 -7 -1 0.857 0.699 1.161 212.385 o
-15 -6 -12 10.311 11.613 2.578 40.674 o
-15 -6 -11 13.451 11.180 2.598 39.473 o
-15 -6 -10 30.288 34.081 2.421 37.718 o
-15 -6 -9 16.736 21.159 2.047 55.989 o
-15 -6 -8 11.081 11.780 1.250 132.862 o
-15 -6 -7 39.471 41.226 1.604 57.288 o
-15 -6 -6 116.911 115.510 2.785 17.293 o
-15 -6 -5 15.594 16.514 1.171 127.457 o
-15 -6 -4 14.899 16.268 1.142 133.347 o
-15 -6 -3 75.988 73.684 1.929 32.411 o
-15 -6 -2 80.640 79.313 2.047 29.476 o
-15 -6 -1 111.575 117.173 2.765 17.729 o
-15 -5 -12 28.949 25.500 2.598 34.911 o
-15 -5 -11 2.554 4.488 1.919 76.595 o
-15 -5 -10 1.587 3.563 1.604 109.615 o
-15 -5 -9 27.615 27.999 1.516 73.573 o
-15 -5 -8 55.372 57.612 1.791 42.127 o
-15 -5 -7 18.870 17.626 1.299 105.685 o
-15 -5 -6 25.213 28.442 1.397 82.658 o
-15 -5 -5 11.692 13.965 1.260 127.458 o
-15 -5 -4 0.923 2.972 0.915 318.703 o
-15 -5 -3 161.718 159.482 3.445 11.268 o
-15 -5 -2 5.529 8.739 1.014 210.019 o
-15 -5 -1 25.441 26.592 1.142 102.057 o
-15 -4 -13 0.853 5.059 2.647 41.490 o
-15 -4 -12 37.200 35.981 2.657 31.434 o
-15 -4 -11 13.232 14.871 1.988 62.069 o
-15 -4 -10 21.988 25.312 1.417 86.463 o
-15 -4 -9 10.917 12.125 1.270 129.951 o
-15 -4 -8 49.479 51.914 1.771 45.541 o
-15 -4 -7 62.748 65.968 1.919 36.428 o
-15 -4 -6 0.633 1.270 0.837 396.010 o
-15 -4 -5 23.689 26.001 1.240 97.260 o
-15 -4 -4 45.267 48.568 1.584 53.114 o
-15 -4 -3 17.031 18.266 1.083 133.298 o
-15 -4 -2 71.228 72.404 1.929 33.556 o
-15 -4 -1 22.169 24.506 1.014 121.649 o
-15 -3 -13 3.133 2.687 2.264 55.932 o
-15 -3 -12 11.679 14.910 2.382 46.071 o
-15 -3 -11 0.909 1.968 1.279 173.311 o
-15 -3 -10 37.874 39.593 1.673 56.106 o
-15 -3 -9 96.813 98.563 2.480 21.765 o
-15 -3 -8 104.190 104.547 2.578 20.036 o
-15 -3 -7 8.143 10.481 1.004 193.671 o
-15 -3 -6 163.231 153.459 3.326 11.677 o
-15 -3 -5 46.289 50.044 1.584 52.280 o
-15 -3 -4 58.738 59.463 1.614 44.493 o
-15 -3 -3 31.287 31.050 1.250 83.935 o
-15 -3 -2 13.313 15.727 0.984 163.744 o
-15 -3 -1 131.843 131.719 2.647 16.429 o
-15 -2 -13 20.824 23.413 2.165 49.259 o
-15 -2 -12 22.087 23.974 1.614 74.097 o
-15 -2 -11 16.165 19.791 1.417 96.977 o
-15 -2 -10 25.262 25.844 1.368 85.961 o
-15 -2 -9 3.072 4.242 1.033 233.862 o
-15 -2 -8 29.297 29.377 1.496 72.694 o
-15 -2 -7 40.904 40.872 1.279 68.965 o
-15 -2 -6 82.364 80.799 1.860 31.292 o
-15 -2 -5 37.370 40.006 1.240 73.992 o
-15 -2 -4 34.909 32.979 1.161 83.924 o
-15 -2 -3 241.110 237.191 4.379 6.651 o
-15 -2 -2 172.953 168.822 3.238 11.293 o
-15 -2 -1 154.023 147.791 2.933 13.505 o
-15 -1 -13 79.007 82.954 2.618 23.280 o
-15 -1 -12 7.810 9.625 1.427 117.175 o
-15 -1 -11 19.120 22.212 1.476 87.020 o
-15 -1 -10 22.161 26.582 1.447 83.531 o
-15 -1 -9 28.589 30.814 1.299 84.033 o
-15 -1 -8 57.282 61.254 1.712 42.591 o
-15 -1 -7 19.777 19.860 1.033 130.502 o
-15 -1 -6 29.372 31.680 1.191 89.461 o
-15 -1 -5 18.233 18.423 1.033 136.337 o
-15 -1 -4 61.531 61.903 1.555 44.291 o
-15 -1 -3 6.226 7.922 0.777 296.613 o
-15 -1 -2 0.716 1.102 0.581 768.915 o
-15 -1 -1 117.116 116.366 2.214 20.688 o
-14 -13 -4 19.268 22.508 3.759 19.266 o
-14 -13 -3 128.287 114.871 3.563 12.966 o
-14 -13 -2 13.819 12.676 2.224 51.548 o
-14 -13 -1 67.475 72.335 3.218 19.424 o
-14 -12 -7 23.164 20.638 4.074 16.482 o
-14 -12 -6 52.620 46.275 2.903 25.075 o
-14 -12 -5 20.050 18.286 1.890 62.347 o
-14 -12 -4 4.363 5.452 1.771 86.834 o
-14 -12 -3 1.987 2.165 1.535 119.706 o
-14 -12 -2 30.421 32.408 1.958 51.120 o
-14 -12 -1 60.101 61.362 2.706 25.750 o
-14 -11 -8 25.907 21.996 2.785 31.932 o
-14 -11 -7 1.735 2.539 2.077 66.901 o
-14 -11 -6 0.827 0.876 1.397 147.997 o
-14 -11 -5 29.406 29.977 1.771 59.312 o
-14 -11 -4 6.353 5.934 1.466 117.982 o
-14 -11 -3 9.851 11.643 1.358 120.462 o
-14 -11 -2 133.307 131.424 3.297 13.470 o
-14 -11 -1 21.903 26.592 1.673 69.839 o
-14 -10 -10 2.659 11.298 3.130 29.278 o
-14 -10 -9 26.671 25.332 2.539 36.684 o
-14 -10 -8 10.463 14.329 2.470 43.577 o
-14 -10 -7 10.088 8.729 2.057 61.755 o
-14 -10 -6 11.350 14.388 1.427 107.004 o
-14 -10 -5 13.340 13.552 1.338 114.451 o
-14 -10 -4 12.819 17.390 1.476 97.628 o
-14 -10 -3 10.828 13.542 1.516 99.062 o
-14 -10 -2 179.168 174.471 3.838 9.479 o
-14 -10 -1 105.676 110.029 2.903 17.583 o
-14 -9 -11 8.151 10.589 2.943 32.248 o
-14 -9 -10 41.589 39.898 2.736 29.169 o
-14 -9 -9 24.254 23.344 2.224 46.125 o
-14 -9 -8 4.998 5.492 1.958 71.644 o
-14 -9 -7 66.702 66.765 2.785 23.794 o
-14 -9 -6 24.084 25.588 1.397 85.380 o
-14 -9 -5 20.742 22.301 1.457 86.648 o
-14 -9 -4 189.107 184.391 4.025 8.705 o
-14 -9 -3 23.335 23.354 1.407 86.755 o
-14 -9 -2 27.088 28.944 1.397 80.504 o
-14 -9 -1 18.397 19.959 1.299 104.577 o
-14 -8 -12 22.966 23.718 3.189 25.546 o
-14 -8 -11 29.394 32.320 2.844 29.620 o
-14 -8 -10 29.541 26.513 2.539 35.987 o
-14 -8 -9 23.129 26.051 2.195 47.006 o
-14 -8 -8 21.159 24.387 2.057 52.969 o
-14 -8 -7 10.154 11.052 1.073 167.793 o
-14 -8 -6 62.049 65.505 1.929 36.487 o
-14 -8 -5 151.707 148.214 3.248 12.491 o
-14 -8 -4 14.436 18.394 1.397 102.266 o
-14 -8 -3 65.920 62.169 1.949 35.619 o
-14 -8 -2 44.949 46.049 1.624 52.670 o
-14 -8 -1 5.469 5.679 0.925 251.890 o
-14 -7 -12 23.577 22.960 3.051 27.566 o
-14 -7 -11 51.650 52.692 3.218 21.376 o
-14 -7 -10 30.103 27.261 1.988 51.264 o
-14 -7 -9 12.877 10.097 1.801 74.982 o
-14 -7 -8 4.228 7.588 1.486 117.651 o
-14 -7 -7 11.483 13.709 1.230 132.438 o
-14 -7 -6 7.693 8.336 1.033 193.774 o
-14 -7 -5 46.639 47.417 1.496 55.428 o
-14 -7 -4 116.251 114.378 2.805 17.268 o
-14 -7 -3 253.964 245.232 5.000 5.683 o
-14 -7 -2 105.714 106.407 2.519 20.224 o
-14 -7 -1 86.743 86.281 1.949 28.938 o
-14 -6 -13 13.314 8.739 2.706 36.921 o
-14 -6 -12 5.353 10.009 2.451 46.228 o
-14 -6 -11 46.833 45.055 2.500 31.829 o
-14 -6 -10 8.668 10.954 1.722 84.171 o
-14 -6 -9 16.487 17.538 1.752 72.582 o
-14 -6 -8 9.719 10.767 1.063 172.128 o
-14 -6 -7 29.290 32.418 1.457 73.539 o
-14 -6 -6 3.519 5.629 0.876 293.237 o
-14 -6 -5 21.583 23.817 1.181 107.270 o
-14 -6 -4 24.860 25.883 1.181 100.342 o
-14 -6 -3 44.130 44.838 1.417 60.156 o
-14 -6 -2 69.998 70.958 1.742 36.892 o
-14 -6 -1 124.404 126.976 2.608 17.314 o
-14 -5 -13 3.346 5.246 2.224 57.217 o
-14 -5 -12 64.118 62.267 2.992 22.147 o
-14 -5 -11 20.797 27.074 2.628 35.645 o
-14 -5 -10 22.410 21.661 1.870 61.040 o
-14 -5 -9 17.285 18.551 1.142 124.961 o
-14 -5 -8 24.686 27.930 1.329 88.142 o
-14 -5 -7 61.635 63.793 1.742 40.236 o
-14 -5 -6 12.439 12.400 1.043 162.418 o
-14 -5 -5 28.802 31.729 1.260 85.737 o
-14 -5 -4 74.032 75.061 1.919 32.811 o
-14 -5 -3 7.645 8.208 0.807 267.467 o
-14 -5 -2 16.297 18.994 0.974 149.321 o
-14 -5 -1 53.191 53.636 1.427 52.524 o
-14 -4 -14 9.019 8.070 2.647 39.396 o
-14 -4 -13 16.130 16.849 2.451 42.385 o
-14 -4 -12 44.823 44.228 2.628 30.099 o
-14 -4 -11 37.215 39.868 2.273 38.851 o
-14 -4 -10 104.328 106.377 2.510 20.423 o
-14 -4 -9 4.927 6.397 1.083 199.466 o
-14 -4 -8 13.952 15.894 1.083 145.022 o
-14 -4 -7 2.789 3.710 0.709 435.915 o
-14 -4 -6 26.808 29.692 1.211 92.684 o
-14 -4 -5 28.651 29.377 1.004 105.233 o
-14 -4 -4 10.012 11.574 0.866 216.315 o
-14 -4 -3 15.120 16.248 0.807 187.713 o
-14 -4 -2 3.116 3.218 0.590 559.766 o
-14 -4 -1 21.911 20.106 0.886 142.117 o
-14 -3 -14 19.587 19.349 2.569 38.062 o
-14 -3 -13 18.748 22.537 2.706 34.678 o
-14 -3 -12 11.301 10.757 1.447 107.774 o
-14 -3 -11 11.154 13.168 1.063 162.022 o
-14 -3 -10 70.753 70.436 1.811 35.679 o
-14 -3 -9 3.666 4.734 0.886 291.611 o
-14 -3 -8 59.321 60.831 1.565 45.090 o
-14 -3 -7 55.380 57.819 1.516 48.354 o
-14 -3 -6 0.191 0.748 0.689 597.091 o
-14 -3 -5 1.983 3.199 0.659 518.487 o
-14 -3 -4 21.972 23.443 0.994 125.332 o
-14 -3 -3 115.142 107.332 2.047 22.514 o
-14 -3 -2 9.200 8.857 0.748 271.518 o
-14 -3 -1 51.382 52.288 1.270 58.246 o
-14 -2 -14 2.877 4.015 2.460 47.456 o
-14 -2 -13 2.985 2.332 1.722 94.777 o
-14 -2 -12 49.203 52.938 1.752 45.945 o
-14 -2 -11 13.649 16.416 1.299 115.862 o
-14 -2 -10 7.343 8.690 1.151 166.424 o
-14 -2 -9 68.149 69.895 1.703 38.179 o
-14 -2 -8 18.762 21.061 1.033 131.538 o
-14 -2 -7 61.229 65.072 1.604 42.846 o
-14 -2 -6 16.978 18.197 0.866 164.889 o
-14 -2 -5 17.438 18.099 0.807 172.711 o
-14 -2 -4 2.120 2.972 0.640 541.885 o
-14 -2 -3 35.992 36.837 1.043 86.820 o
-14 -2 -2 274.098 256.618 4.340 6.074 o
-14 -2 -1 208.736 200.669 3.248 9.583 o
-14 -1 -14 39.019 36.424 2.411 35.801 o
-14 -1 -13 25.264 27.113 1.693 66.286 o
-14 -1 -12 30.010 29.062 1.525 70.705 o
-14 -1 -11 31.790 34.534 1.466 70.165 o
-14 -1 -10 3.613 3.415 0.905 289.424 o
-14 -1 -9 7.303 6.741 0.846 262.176 o
-14 -1 -8 8.277 10.147 0.984 198.934 o
-14 -1 -7 10.222 12.341 0.846 217.842 o
-14 -1 -6 57.088 58.547 1.447 49.105 o
-14 -1 -5 294.260 265.879 4.822 5.290 o
-14 -1 -4 68.496 66.706 1.516 41.801 o
-14 -1 -3 2.526 1.516 0.561 673.649 o
-14 -1 -2 114.643 109.999 2.027 22.553 o
-14 -1 -1 63.195 62.071 1.260 49.765 o
-13 -14 -3 38.117 39.238 3.189 23.410 o
-13 -14 -2 12.721 13.808 2.185 53.365 o
-13 -14 -1 102.912 95.630 3.523 14.683 o
-13 -13 -6 23.629 23.639 3.080 27.066 o
-13 -13 -5 13.607 14.044 1.811 72.291 o
-13 -13 -4 39.104 38.175 2.126 42.166 o
-13 -13 -3 13.072 17.587 2.165 53.294 o
-13 -13 -2 23.737 25.588 1.880 58.833 o
-13 -13 -1 27.241 32.054 2.145 46.226 o
-13 -12 -8 49.757 48.027 3.110 22.866 o
-13 -12 -7 3.497 3.897 2.372 50.761 o
-13 -12 -6 14.012 14.251 2.313 47.861 o
-13 -12 -5 4.033 7.775 1.673 95.409 o
-13 -12 -4 27.478 32.123 1.712 62.370 o
-13 -12 -3 81.070 86.871 2.667 22.397 o
-13 -12 -2 66.356 69.570 2.372 28.549 o
-13 -12 -1 40.500 42.821 1.890 47.339 o
-13 -11 -10 7.433 6.289 2.893 33.723 o
-13 -11 -9 41.921 39.622 2.864 27.222 o
-13 -11 -8 4.209 4.192 2.175 59.558 o
-13 -11 -7 38.494 38.372 2.539 33.174 o
-13 -11 -6 56.978 54.827 1.771 42.482 o
-13 -11 -5 79.205 75.957 2.244 27.659 o
-13 -11 -4 3.270 3.996 1.486 122.887 o
-13 -11 -3 4.317 5.482 1.132 190.830 o
-13 -11 -2 139.057 137.359 3.287 13.120 o
-13 -11 -1 13.143 15.146 1.348 112.226 o
-13 -10 -11 6.562 5.147 2.401 48.397 o
-13 -10 -10 3.196 3.759 2.588 42.958 o
-13 -10 -9 13.744 14.329 2.214 51.661 o
-13 -10 -8 7.450 7.804 1.634 95.245 o
-13 -10 -7 87.000 84.923 2.864 20.266 o
-13 -10 -6 29.598 30.194 1.319 82.087 o
-13 -10 -5 10.235 13.768 1.270 129.628 o
-13 -10 -4 185.371 179.018 3.917 9.087 o
-13 -10 -3 110.290 109.881 2.598 19.143 o
-13 -10 -2 104.882 100.207 2.578 20.169 o
-13 -10 -1 15.527 18.551 1.142 129.019 o
-13 -9 -12 22.235 20.352 3.149 26.353 o
-13 -9 -11 58.731 58.764 3.139 21.323 o
-13 -9 -10 18.136 20.037 2.018 56.893 o
-13 -9 -9 1.805 2.008 1.427 138.175 o
-13 -9 -8 0.858 2.903 1.860 83.475 o
-13 -9 -7 150.297 145.379 4.340 9.319 o
-13 -9 -6 92.673 93.209 2.323 23.852 o
-13 -9 -5 36.333 41.197 1.604 59.029 o
-13 -9 -4 62.359 60.201 1.811 39.243 o
-13 -9 -3 38.528 38.215 1.289 71.541 o
-13 -9 -2 71.947 75.898 2.136 30.197 o
-13 -9 -1 59.938 61.313 1.604 43.944 o
-13 -8 -13 87.673 83.269 4.291 11.934 o
-13 -8 -12 4.633 5.501 2.214 57.091 o
-13 -8 -11 3.894 4.940 1.762 88.470 o
-13 -8 -10 51.471 50.399 2.706 27.540 o
-13 -8 -9 78.315 78.211 2.893 21.066 o
-13 -8 -8 92.601 96.585 3.208 17.003 o
-13 -8 -7 8.563 8.789 1.063 181.231 o
-13 -8 -6 6.388 8.720 0.935 229.519 o
-13 -8 -5 43.194 46.521 1.644 52.779 o
-13 -8 -4 106.380 106.249 2.431 20.791 o
-13 -8 -3 3.783 5.403 1.043 221.520 o
-13 -8 -2 60.342 63.488 1.565 44.231 o
-13 -8 -1 62.920 67.159 1.732 39.542 o
-13 -7 -13 94.243 85.395 3.671 14.552 o
-13 -7 -12 2.386 3.051 1.732 94.032 o
-13 -7 -11 28.427 32.054 2.382 39.329 o
-13 -7 -10 7.797 12.509 1.575 97.806 o
-13 -7 -9 54.707 51.481 2.283 33.507 o
-13 -7 -8 1.406 2.145 1.279 171.075 o
-13 -7 -7 1.381 1.525 0.709 507.584 o
-13 -7 -6 120.211 123.177 2.746 17.012 o
-13 -7 -5 110.145 109.507 2.539 19.555 o
-13 -7 -4 16.570 18.118 1.014 144.141 o
-13 -7 -3 20.843 21.878 0.994 129.925 o
-13 -7 -2 82.624 81.016 1.801 31.947 o
-13 -7 -1 27.231 27.773 1.004 109.148 o
-13 -6 -14 2.433 3.445 2.283 55.129 o
-13 -6 -13 126.475 118.512 4.439 9.921 o
-13 -6 -12 1.086 2.451 1.614 109.972 o
-13 -6 -11 28.811 32.644 2.027 49.366 o
-13 -6 -10 53.564 51.432 2.382 32.063 o
-13 -6 -9 46.473 49.641 2.057 40.107 o
-13 -6 -8 14.784 16.544 0.905 170.365 o
-13 -6 -7 80.043 81.685 1.998 29.965 o
-13 -6 -6 7.501 8.848 0.974 209.692 o
-13 -6 -5 58.573 59.532 1.683 43.069 o
-13 -6 -4 2.182 3.858 0.679 479.324 o
-13 -6 -3 22.492 26.316 1.112 109.771 o
-13 -6 -2 108.133 107.489 2.214 22.106 o
-13 -6 -1 269.031 253.981 4.626 5.851 o
-13 -5 -14 2.920 2.952 2.283 55.034 o
-13 -5 -13 31.538 30.469 2.352 39.502 o
-13 -5 -12 47.896 49.670 2.470 31.747 o
-13 -5 -11 24.879 26.178 1.821 60.697 o
-13 -5 -10 106.482 107.952 3.464 14.517 o
-13 -5 -9 54.380 58.813 2.421 30.649 o
-13 -5 -8 10.835 12.322 0.856 211.406 o
-13 -5 -7 6.839 7.824 0.837 265.347 o
-13 -5 -6 16.558 16.918 0.886 165.852 o
-13 -5 -5 21.143 23.167 1.004 126.546 o
-13 -5 -4 32.704 33.156 1.033 94.054 o
-13 -5 -3 82.954 83.328 1.673 33.218 o
-13 -5 -2 17.328 16.809 0.787 179.344 o
-13 -5 -1 137.089 136.315 2.510 16.566 o
-13 -4 -15 28.320 27.625 3.208 24.585 o
-13 -4 -14 29.901 30.981 2.903 28.669 o
-13 -4 -13 15.911 18.413 1.988 59.734 o
-13 -4 -12 95.798 93.780 3.287 16.413 o
-13 -4 -11 13.573 16.258 1.417 103.173 o
-13 -4 -10 9.384 9.881 1.338 125.976 o
-13 -4 -9 117.828 115.697 2.362 19.721 o
-13 -4 -8 2.137 1.968 0.650 547.801 o
-13 -4 -7 17.009 18.423 0.945 152.280 o
-13 -4 -6 9.850 9.527 0.738 265.418 o
-13 -4 -5 67.882 64.698 1.506 42.525 o
-13 -4 -4 7.945 10.570 0.807 253.875 o
-13 -4 -3 52.130 53.125 1.230 58.682 o
-13 -4 -2 16.851 17.961 0.718 190.853 o
-13 -4 -1 30.099 30.174 0.905 109.245 o
-13 -3 -15 36.200 34.534 2.480 35.134 o
-13 -3 -14 5.637 5.373 1.811 82.267 o
-13 -3 -13 10.799 10.294 1.831 74.484 o
-13 -3 -12 11.458 14.605 1.644 86.054 o
-13 -3 -11 49.991 52.446 1.949 41.120 o
-13 -3 -10 30.774 31.021 1.122 92.534 o
-13 -3 -9 51.538 53.725 1.506 51.189 o
-13 -3 -8 25.812 27.861 1.122 102.037 o
-13 -3 -7 29.443 29.938 1.083 97.818 o
-13 -3 -6 48.588 49.021 1.279 60.664 o
-13 -3 -5 0.727 0.600 0.423 1358.830 o
-13 -3 -4 129.594 129.564 2.401 17.905 o
-13 -3 -3 1.684 1.486 0.423 1091.850 o
-13 -3 -2 258.957 249.828 4.222 6.477 o
-13 -3 -1 43.021 41.846 0.994 78.486 o
-13 -2 -15 3.125 5.807 2.303 53.508 o
-13 -2 -14 43.735 45.970 2.411 33.895 o
-13 -2 -13 1.607 2.136 1.899 79.831 o
-13 -2 -12 30.072 31.956 1.250 84.781 o
-13 -2 -11 1.291 3.169 0.886 331.307 o
-13 -2 -10 13.586 16.032 0.974 163.886 o
-13 -2 -9 39.605 41.089 1.338 67.450 o
-13 -2 -8 30.442 33.412 1.181 87.712 o
-13 -2 -7 71.331 70.278 1.594 39.011 o
-13 -2 -6 8.788 9.025 0.679 302.441 o
-13 -2 -5 75.066 73.241 1.732 35.466 o
-13 -2 -4 32.738 33.658 0.886 102.875 o
-13 -2 -3 125.394 119.132 2.067 20.617 o
-13 -2 -2 83.673 80.169 1.496 35.673 o
-13 -2 -1 57.291 56.756 1.220 54.943 o
-13 -1 -15 13.243 18.000 2.224 50.781 o
-13 -1 -14 10.523 13.188 1.899 69.183 o
-13 -1 -13 17.188 16.790 1.309 108.147 o
-13 -1 -12 42.785 48.302 1.653 52.253 o
-13 -1 -11 72.184 74.943 1.831 34.503 o
-13 -1 -10 14.736 16.307 1.102 139.262 o
-13 -1 -9 56.551 56.156 1.466 49.392 o
-13 -1 -8 19.421 20.283 0.955 140.584 o
-13 -1 -7 79.486 80.258 1.771 33.074 o
-13 -1 -6 145.074 134.623 2.618 15.609 o
-13 -1 -5 58.458 59.384 1.427 48.787 o
-13 -1 -4 91.699 89.853 1.644 30.991 o
-13 -1 -3 113.118 108.031 1.909 23.703 o
-13 -1 -2 102.620 100.689 1.811 26.487 o
-13 -1 -1 11.556 12.194 0.679 256.246 o
-12 -15 -2 33.773 33.245 4.202 14.962 o
-12 -15 -1 23.645 24.594 2.805 31.702 o
-12 -14 -6 39.529 38.884 3.346 21.555 o
-12 -14 -5 88.818 76.725 2.844 20.621 o
-12 -14 -4 20.701 21.071 2.136 50.808 o
-12 -14 -3 65.266 68.842 2.588 26.055 o
-12 -14 -2 19.006 22.212 1.919 60.412 o
-12 -14 -1 84.689 81.301 2.864 20.620 o
-12 -13 -8 158.996 144.848 5.009 7.652 o
-12 -13 -7 0.399 1.791 2.392 51.337 o
-12 -13 -6 7.615 6.860 2.559 42.453 o
-12 -13 -5 62.650 58.980 2.165 33.134 o
-12 -13 -4 9.527 8.946 1.614 93.973 o
-12 -13 -3 11.377 14.379 1.594 90.452 o
-12 -13 -2 146.237 142.378 3.464 12.084 o
-12 -13 -1 95.305 93.032 2.667 20.716 o
-12 -12 -10 41.742 39.297 3.789 17.403 o
-12 -12 -9 27.576 26.720 2.510 37.038 o
-12 -12 -8 10.550 12.922 2.313 49.214 o
-12 -12 -7 15.858 20.539 2.165 51.627 o
-12 -12 -6 77.459 76.252 3.041 19.975 o
-12 -12 -5 103.341 103.385 2.628 19.819 o
-12 -12 -4 10.218 10.717 1.279 131.802 o
-12 -12 -3 8.527 8.690 1.457 112.924 o
-12 -12 -2 19.566 20.588 1.457 88.941 o
-12 -12 -1 5.251 5.492 1.151 181.289 o
-12 -11 -11 75.457 65.318 3.267 18.720 o
-12 -11 -10 54.157 57.229 3.149 21.671 o
-12 -11 -9 79.659 77.443 3.287 17.896 o
-12 -11 -8 28.068 30.371 2.175 45.328 o
-12 -11 -7 7.535 8.316 1.584 99.897 o
-12 -11 -6 4.575 2.854 0.974 251.159 o
-12 -11 -5 18.367 21.258 1.358 98.211 o
-12 -11 -4 91.233 93.593 2.401 23.302 o
-12 -11 -3 51.534 53.814 1.683 46.620 o
-12 -11 -2 6.275 9.084 1.151 169.731 o
-12 -11 -1 112.945 109.389 2.411 20.149 o
-12 -10 -12 84.271 72.700 3.809 14.529 o
-12 -10 -11 21.823 28.865 2.913 29.690 o
-12 -10 -10 16.037 18.118 2.342 45.623 o
-12 -10 -9 90.811 91.684 3.277 16.829 o
-12 -10 -8 30.973 29.958 2.205 43.638 o
-12 -10 -7 97.388 95.798 3.287 16.264 o
-12 -10 -6 123.725 119.427 2.825 16.487 o
-12 -10 -5 107.315 103.474 2.411 20.976 o
-12 -10 -4 19.221 21.582 1.230 108.558 o
-12 -10 -3 2.516 3.366 0.945 281.310 o
-12 -10 -2 27.753 28.481 1.240 90.207 o
-12 -10 -1 61.617 63.124 1.899 37.419 o
-12 -9 -13 35.450 34.130 3.661 18.939 o
-12 -9 -12 9.206 6.643 2.195 55.835 o
-12 -9 -11 16.779 16.012 2.008 58.967 o
-12 -9 -10 59.911 57.750 2.578 27.634 o
-12 -9 -9 64.919 65.870 2.559 26.651 o
-12 -9 -8 60.020 59.797 2.254 32.160 o
-12 -9 -7 18.030 16.652 1.486 90.664 o
-12 -9 -6 124.308 122.045 2.756 16.719 o
-12 -9 -5 81.077 79.933 2.116 28.535 o
-12 -9 -4 48.006 46.600 1.496 54.929 o
-12 -9 -3 77.101 77.237 1.890 32.344 o
-12 -9 -2 37.089 37.122 1.299 72.770 o
-12 -9 -1 25.726 26.789 1.063 107.871 o
-12 -8 -14 33.930 28.915 3.218 23.890 o
-12 -8 -13 52.294 55.654 3.248 20.920 o
-12 -8 -12 18.371 19.713 2.411 42.599 o
-12 -8 -11 122.534 117.931 3.681 12.658 o
-12 -8 -10 4.419 3.927 1.703 94.207 o
-12 -8 -9 2.491 2.903 1.220 180.627 o
-12 -8 -8 43.746 45.911 2.195 38.267 o
-12 -8 -7 177.044 173.231 4.763 7.600 o
-12 -8 -6 25.845 26.661 1.112 103.733 o
-12 -8 -5 31.149 34.495 1.181 86.232 o
-12 -8 -4 144.006 142.830 2.992 13.901 o
-12 -8 -3 108.358 112.213 2.421 20.383 o
-12 -8 -2 18.177 19.595 0.945 146.638 o
-12 -8 -1 6.084 7.194 0.777 302.686 o
-12 -7 -14 13.263 15.274 2.431 43.952 o
-12 -7 -13 40.642 41.256 2.923 26.447 o
-12 -7 -12 0.191 0.640 1.525 126.212 o
-12 -7 -11 31.205 32.034 1.919 52.247 o
-12 -7 -10 77.690 76.725 2.756 22.437 o
-12 -7 -9 231.036 218.325 5.915 5.075 o
-12 -7 -8 54.544 56.855 2.254 33.512 o
-12 -7 -7 4.105 3.612 0.640 466.011 o
-12 -7 -6 99.314 96.526 2.205 23.862 o
-12 -7 -5 35.738 35.794 1.211 78.946 o
-12 -7 -4 55.886 55.870 1.407 51.208 o
-12 -7 -3 13.292 14.762 0.827 197.102 o
-12 -7 -2 83.396 78.427 1.703 33.298 o
-12 -7 -1 24.795 24.564 0.925 124.422 o
-12 -6 -15 33.792 27.645 3.366 22.212 o
-12 -6 -14 5.210 4.252 2.116 62.226 o
-12 -6 -13 12.174 14.526 2.165 54.279 o
-12 -6 -12 67.190 68.094 3.100 20.617 o
-12 -6 -11 20.689 22.321 1.683 71.766 o
-12 -6 -10 47.011 46.334 1.929 43.439 o
-12 -6 -9 11.889 14.142 1.378 111.892 o
-12 -6 -8 70.979 67.041 1.998 33.168 o
-12 -6 -7 20.890 21.838 0.876 143.778 o
-12 -6 -6 0.184 0.148 0.502 1131.650 o
-12 -6 -5 81.555 83.053 1.762 32.448 o
-12 -6 -4 86.293 86.999 1.781 30.835 o
-12 -6 -3 177.300 164.157 2.992 11.912 o
-12 -6 -2 66.086 65.692 1.555 42.054 o
-12 -6 -1 3.477 3.582 0.531 612.157 o
-12 -5 -15 17.202 17.538 2.559 39.021 o
-12 -5 -14 50.947 53.381 2.874 25.231 o
-12 -5 -13 2.572 4.547 1.968 72.951 o
-12 -5 -12 8.690 9.477 1.712 85.695 o
-12 -5 -11 0.584 2.834 1.427 140.193 o
-12 -5 -10 21.994 23.817 1.348 92.488 o
-12 -5 -9 45.633 49.749 1.653 50.650 o
-12 -5 -8 36.476 38.854 1.092 82.550 o
-12 -5 -7 177.079 172.148 3.277 10.979 o
-12 -5 -6 200.529 192.343 3.661 9.081 o
-12 -5 -5 2.160 1.240 0.443 981.333 o
-12 -5 -4 5.480 5.442 0.590 445.779 o
-12 -5 -3 78.919 79.195 1.525 36.662 o
-12 -5 -2 79.585 77.876 1.466 37.480 o
-12 -5 -1 56.719 59.620 1.240 53.997 o
-12 -4 -16 13.679 16.967 3.543 22.044 o
-12 -4 -15 22.983 22.695 2.726 33.520 o
-12 -4 -14 14.554 18.984 2.185 51.649 o
-12 -4 -13 3.099 3.346 1.319 154.127 o
-12 -4 -12 31.204 33.304 1.811 55.943 o
-12 -4 -11 51.929 55.654 1.909 40.938 o
-12 -4 -10 102.834 100.846 2.618 20.045 o
-12 -4 -9 43.169 42.397 1.122 72.855 o
-12 -4 -8 19.188 21.238 0.856 152.743 o
-12 -4 -7 34.300 36.256 1.043 89.283 o
-12 -4 -6 287.936 281.222 5.088 5.039 o
-12 -4 -5 67.414 71.204 1.516 41.417 o
-12 -4 -4 131.720 128.806 2.185 18.893 o
-12 -4 -3 67.649 67.710 1.338 45.147 o
-12 -4 -2 11.064 11.426 0.600 290.580 o
-12 -4 -1 20.811 22.586 0.768 156.309 o
-12 -3 -16 3.752 1.644 2.470 47.180 o
-12 -3 -15 44.643 48.460 3.021 24.354 o
-12 -3 -14 20.401 20.018 1.693 72.278 o
-12 -3 -13 6.044 5.551 1.270 151.729 o
-12 -3 -12 28.114 27.015 1.506 74.114 o
-12 -3 -11 62.577 64.442 1.988 35.477 o
-12 -3 -10 38.153 41.364 1.211 74.024 o
-12 -3 -9 29.473 30.745 1.033 100.618 o
-12 -3 -8 26.817 29.958 0.984 109.488 o
-12 -3 -7 10.792 12.066 0.699 257.749 o
-12 -3 -6 27.747 31.985 1.014 103.827 o
-12 -3 -5 67.096 65.436 1.279 46.931 o
-12 -3 -4 77.779 77.020 1.447 38.401 o
-12 -3 -3 180.788 174.924 2.815 12.042 o
-12 -3 -2 58.545 58.419 1.240 53.358 o
-12 -3 -1 26.437 27.950 0.856 123.045 o
-12 -2 -16 2.712 2.844 2.313 53.778 o
-12 -2 -15 80.966 77.069 2.874 21.051 o
-12 -2 -14 8.517 10.688 1.958 67.669 o
-12 -2 -13 185.215 177.847 4.291 8.320 o
-12 -2 -12 46.204 47.269 1.378 59.493 o
-12 -2 -11 18.416 18.335 0.915 152.031 o
-12 -2 -10 5.372 5.206 0.758 336.122 o
-12 -2 -9 22.384 22.764 0.935 131.493 o
-12 -2 -8 23.407 25.854 0.915 127.154 o
-12 -2 -7 64.231 63.242 1.427 45.633 o
-12 -2 -6 63.668 59.876 1.279 49.633 o
-12 -2 -5 96.069 95.591 1.781 28.243 o
-12 -2 -4 46.295 46.423 1.063 70.639 o
-12 -2 -3 71.092 71.253 1.378 42.537 o
-12 -2 -2 26.931 26.739 0.817 126.780 o
-12 -2 -1 212.310 207.037 3.336 9.218 o
-12 -1 -16 6.739 8.031 2.214 55.666 o
-12 -1 -15 52.317 56.559 2.411 31.349 o
-12 -1 -14 36.349 38.343 1.427 67.119 o
-12 -1 -13 21.422 24.319 1.378 90.609 o
-12 -1 -12 77.904 82.394 1.949 30.904 o
-12 -1 -11 1.791 2.008 0.748 444.886 o
-12 -1 -10 145.082 148.420 3.002 13.671 o
-12 -1 -9 53.370 53.676 1.358 54.270 o
-12 -1 -8 226.994 230.332 4.911 6.211 o
-12 -1 -7 29.628 29.682 0.994 104.050 o
-12 -1 -6 200.948 189.952 3.071 10.368 o
-12 -1 -5 11.275 13.050 0.640 266.845 o
-12 -1 -4 4.424 4.793 0.512 565.667 o
-12 -1 -3 78.958 77.453 1.457 37.856 o
-12 -1 -2 62.300 63.754 1.289 49.167 o
-12 -1 -1 244.324 241.275 3.809 7.331 o
-11 -15 -5 37.407 36.128 2.943 26.842 o
-11 -15 -4 0.897 2.716 1.752 93.879 o
-11 -15 -3 31.192 32.290 2.254 41.889 o
-11 -15 -2 63.216 60.152 2.549 27.395 o
-11 -15 -1 16.738 21.238 2.647 36.518 o
-11 -14 -8 33.449 32.871 3.139 24.749 o
-11 -14 -7 6.975 7.854 2.795 35.963 o
-11 -14 -6 8.765 10.481 2.214 54.338 o
-11 -14 -5 1.226 2.785 1.545 119.078 o
-11 -14 -4 2.448 2.677 1.516 121.302 o
-11 -14 -3 7.094 11.121 1.840 76.340 o
-11 -14 -2 6.916 7.115 1.555 104.892 o
-11 -14 -1 21.236 22.035 1.890 60.654 o
-11 -13 -9 14.062 14.103 2.352 46.489 o
-11 -13 -8 3.959 0.285 2.106 64.488 o
-11 -13 -7 26.867 30.686 2.529 36.325 o
-11 -13 -6 44.981 46.610 2.470 32.530 o
-11 -13 -5 34.761 34.770 1.781 54.958 o
-11 -13 -4 42.600 47.230 1.899 45.520 o
-11 -13 -3 25.784 29.170 1.732 63.386 o
-11 -13 -2 29.218 33.166 1.653 63.644 o
-11 -13 -1 26.388 29.997 1.831 58.426 o
-11 -12 -11 2.291 3.385 2.874 35.211 o
-11 -12 -10 91.718 86.035 3.572 15.187 o
-11 -12 -9 69.068 70.761 3.326 18.509 o
-11 -12 -8 75.903 69.491 2.903 21.587 o
-11 -12 -7 20.246 19.880 2.165 50.108 o
-11 -12 -6 29.603 27.950 1.968 52.030 o
-11 -12 -5 155.645 148.539 3.287 12.191 o
-11 -12 -4 25.120 27.222 1.565 73.178 o
-11 -12 -3 2.284 1.860 0.915 308.490 o
-11 -12 -2 57.166 57.740 1.791 41.542 o
-11 -12 -1 8.578 10.235 1.033 184.879 o
-11 -11 -12 34.661 31.739 2.736 30.768 o
-11 -11 -11 22.233 23.374 2.529 38.053 o
-11 -11 -10 3.389 2.470 1.653 101.758 o
-11 -11 -9 11.856 14.684 2.214 52.307 o
-11 -11 -8 1.631 2.795 1.397 143.186 o
-11 -11 -7 87.157 89.509 3.169 17.835 o
-11 -11 -6 24.467 24.889 1.132 105.845 o
-11 -11 -5 197.286 192.934 4.045 8.390 o
-11 -11 -4 17.999 20.962 1.161 118.587 o
-11 -11 -3 32.697 32.674 1.496 68.757 o
-11 -11 -2 4.309 7.775 0.925 252.837 o
-11 -11 -1 73.483 75.140 1.821 34.323 o
-11 -10 -13 96.412 80.986 3.582 15.028 o
-11 -10 -12 31.763 33.166 2.706 31.631 o
-11 -10 -11 4.806 7.529 2.086 63.231 o
-11 -10 -10 27.116 27.025 2.077 49.392 o
-11 -10 -9 20.443 22.340 1.811 64.897 o
-11 -10 -8 8.446 9.300 1.457 112.538 o
-11 -10 -7 37.567 38.333 1.850 50.560 o
-11 -10 -6 27.567 29.239 1.112 99.019 o
-11 -10 -5 67.183 71.007 1.831 36.179 o
-11 -10 -4 29.144 32.881 1.270 84.103 o
-11 -10 -3 63.373 65.761 1.693 40.342 o
-11 -10 -2 0.783 1.447 0.620 670.744 o
-11 -10 -1 85.217 86.192 1.949 29.212 o
-11 -9 -14 36.707 34.938 3.051 25.486 o
-11 -9 -13 2.187 1.742 2.342 52.855 o
-11 -9 -12 34.651 35.144 2.342 38.432 o
-11 -9 -11 51.144 53.725 2.431 31.482 o
-11 -9 -10 44.874 45.173 2.205 37.870 o
-11 -9 -9 11.969 14.772 1.427 105.728 o
-11 -9 -8 110.828 106.604 3.356 14.876 o
-11 -9 -7 264.413 237.191 6.358 4.341 o
-11 -9 -6 225.703 214.949 4.409 7.032 o
-11 -9 -5 35.210 36.561 1.201 79.595 o
-11 -9 -4 138.411 135.941 2.756 15.378 o
-11 -9 -3 53.229 53.115 1.417 52.895 o
-11 -9 -2 2.851 2.569 0.650 510.982 o
-11 -9 -1 20.820 20.303 0.945 137.822 o
-11 -8 -14 9.311 9.044 2.313 50.291 o
-11 -8 -13 17.695 20.579 2.313 45.726 o
-11 -8 -12 34.040 32.457 1.909 51.303 o
-11 -8 -11 97.492 94.282 3.277 16.360 o
-11 -8 -10 93.539 92.953 3.051 18.084 o
-11 -8 -9 239.403 221.573 5.885 5.018 o
-11 -8 -8 351.248 316.209 8.228 2.679 o
-11 -8 -7 13.231 12.145 1.299 120.871 o
-11 -8 -6 52.068 51.599 1.437 53.312 o
-11 -8 -5 5.953 6.948 0.728 331.162 o
-11 -8 -4 7.954 9.655 0.758 276.380 o
-11 -8 -3 75.264 76.065 1.890 32.853 o
-11 -8 -2 11.192 12.194 0.876 204.679 o
-11 -8 -1 31.458 33.727 1.132 89.281 o
-11 -7 -15 1.765 0.256 2.647 41.823 o
-11 -7 -14 10.827 14.093 2.106 57.621 o
-11 -7 -13 19.332 24.427 2.126 51.058 o
-11 -7 -12 210.108 199.646 5.472 5.878 o
-11 -7 -11 16.177 15.530 1.535 89.391 o
-11 -7 -10 36.886 41.541 1.929 47.770 o
-11 -7 -9 63.859 60.250 2.667 25.832 o
-11 -7 -8 67.542 65.978 2.205 30.934 o
-11 -7 -7 9.426 11.239 1.014 183.257 o
-11 -7 -6 139.404 135.813 2.736 15.408 o
-11 -7 -5 40.889 41.945 1.132 74.714 o
-11 -7 -4 8.703 9.743 0.600 332.950 o
-11 -7 -3 138.692 133.589 2.273 17.664 o
-11 -7 -2 151.612 142.378 2.382 15.924 o
-11 -7 -1 50.804 50.704 1.122 63.544 o
-11 -6 -16 0.694 6.801 3.464 24.359 o
-11 -6 -15 48.605 48.991 2.844 26.127 o
-11 -6 -14 22.217 22.980 2.254 45.879 o
-11 -6 -13 18.670 20.126 1.968 58.830 o
-11 -6 -12 8.635 10.402 1.722 84.469 o
-11 -6 -11 57.899 55.684 2.155 34.636 o
-11 -6 -10 29.662 28.127 1.437 76.153 o
-11 -6 -9 80.886 80.976 2.332 26.066 o
-11 -6 -8 41.442 44.533 1.644 54.091 o
-11 -6 -7 53.384 52.879 1.279 56.635 o
-11 -6 -6 25.340 26.139 0.837 129.686 o
-11 -6 -5 51.203 51.078 1.112 63.431 o
-11 -6 -4 5.528 5.659 0.541 481.740 o
-11 -6 -3 216.154 215.304 3.425 8.843 o
-11 -6 -2 90.200 88.377 1.634 31.559 o
-11 -6 -1 38.138 38.077 0.945 88.459 o
-11 -5 -16 9.489 7.913 2.657 39.043 o
-11 -5 -15 3.512 1.476 2.008 70.627 o
-11 -5 -14 1.595 5.442 1.890 79.282 o
-11 -5 -13 5.803 2.815 1.880 77.719 o
-11 -5 -12 117.300 121.858 3.169 15.064 o
-11 -5 -11 50.278 51.865 1.742 45.992 o
-11 -5 -10 8.295 8.808 1.230 147.527 o
-11 -5 -9 67.352 68.743 2.077 32.569 o
-11 -5 -8 21.858 22.527 0.728 157.511 o
-11 -5 -7 64.507 60.850 1.319 48.218 o
-11 -5 -6 116.396 114.743 1.998 22.273 o
-11 -5 -5 115.604 117.134 2.067 21.768 o
-11 -5 -4 138.073 136.473 2.342 17.273 o
-11 -5 -3 89.606 87.117 1.575 32.477 o
-11 -5 -2 132.871 130.863 2.214 18.550 o
-11 -5 -1 12.268 12.991 0.610 266.207 o
-11 -4 -16 34.376 33.068 2.765 30.202 o
-11 -4 -15 14.496 10.019 1.752 77.127 o
-11 -4 -14 3.572 4.212 1.220 173.531 o
-11 -4 -13 11.397 10.924 1.378 115.655 o
-11 -4 -12 35.918 37.309 1.516 63.995 o
-11 -4 -11 2.722 3.395 0.935 284.009 o
-11 -4 -10 63.565 63.842 1.880 37.173 o
-11 -4 -9 111.353 108.021 2.460 20.034 o
-11 -4 -8 1.942 1.240 0.482 897.866 o
-11 -4 -7 36.311 36.768 0.915 93.303 o
-11 -4 -6 25.004 26.444 0.797 133.939 o
-11 -4 -5 27.841 30.332 0.817 120.456 o
-11 -4 -4 53.097 54.257 1.132 60.511 o
-11 -4 -3 87.412 86.960 1.604 32.644 o
-11 -4 -2 12.923 13.729 0.590 261.833 o
-11 -4 -1 37.451 38.520 0.935 89.553 o
-11 -3 -17 8.749 3.897 3.572 22.473 o
-11 -3 -16 48.887 48.322 2.647 28.889 o
-11 -3 -15 0.768 1.634 1.476 132.240 o
-11 -3 -14 20.088 20.579 1.791 66.718 o
-11 -3 -13 130.322 129.721 3.474 12.931 o
-11 -3 -12 145.958 140.587 3.533 11.894 o
-11 -3 -11 21.399 21.189 1.083 119.773 o
-11 -3 -10 50.829 52.514 1.270 58.508 o
-11 -3 -9 45.554 45.133 1.191 67.137 o
-11 -3 -8 78.200 74.461 1.506 37.794 o
-11 -3 -7 204.695 196.398 3.159 9.952 o
-11 -3 -6 136.317 129.033 2.185 18.483 o
-11 -3 -5 27.256 29.357 0.846 120.438 o
-11 -3 -4 92.143 89.007 1.703 30.359 o
-11 -3 -3 51.970 53.302 1.112 62.135 o
-11 -3 -2 13.303 14.497 0.640 242.102 o
-11 -3 -1 38.214 38.451 0.964 87.150 o
-11 -2 -17 3.578 5.206 3.179 28.634 o
-11 -2 -16 47.313 50.497 2.726 27.808 o
-11 -2 -15 6.265 6.938 1.407 125.661 o
-11 -2 -14 125.965 122.655 3.307 13.972 o
-11 -2 -13 22.887 26.533 1.565 75.316 o
-11 -2 -12 64.320 64.561 1.516 43.604 o
-11 -2 -11 33.761 35.184 1.083 88.404 o
-11 -2 -10 80.325 79.510 1.732 33.486 o
-11 -2 -9 299.256 292.845 5.659 4.426 o
-11 -2 -8 14.092 15.451 0.699 218.564 o
-11 -2 -7 62.477 61.825 1.230 50.786 o
-11 -2 -6 24.852 26.946 0.797 133.673 o
-11 -2 -5 207.974 201.712 3.228 9.630 o
-11 -2 -4 253.737 245.911 3.878 7.024 o
-11 -2 -3 68.379 67.710 1.319 45.225 o
-11 -2 -2 91.629 89.499 1.614 31.358 o
-11 -2 -1 28.477 30.066 0.817 119.342 o
-11 -1 -17 1.245 2.795 2.283 55.731 o
-11 -1 -16 7.217 5.846 2.008 66.955 o
-11 -1 -15 90.662 88.928 2.913 19.423 o
-11 -1 -14 27.592 30.912 1.250 88.259 o
-11 -1 -13 62.897 66.401 1.644 41.314 o
-11 -1 -12 5.172 5.895 0.846 287.857 o
-11 -1 -11 43.639 45.724 1.319 63.671 o
-11 -1 -10 60.908 61.982 1.457 46.578 o
-11 -1 -9 30.737 32.290 0.984 100.804 o
-11 -1 -8 206.289 196.742 3.405 9.390 o
-11 -1 -7 31.180 30.273 0.905 107.186 o
-11 -1 -6 40.810 39.051 0.955 84.143 o
-11 -1 -5 446.593 424.318 6.515 2.773 o
-11 -1 -4 37.628 38.825 0.915 90.113 o
-11 -1 -3 64.777 65.505 1.329 46.923 o
-11 -1 -2 36.678 37.585 0.935 91.192 o
-11 -1 -1 36.571 37.683 0.925 91.788 o
-10 -16 -4 19.857 13.886 3.454 22.762 o
-10 -16 -3 76.254 72.316 3.720 15.399 o
-10 -16 -2 2.277 4.960 2.569 43.680 o
-10 -16 -1 5.437 5.915 2.431 47.515 o
-10 -15 -7 99.561 94.439 4.714 9.963 o
-10 -15 -6 51.794 48.253 3.120 22.567 o
-10 -15 -5 1.819 4.488 1.712 95.920 o
-10 -15 -4 30.191 29.397 2.057 48.481 o
-10 -15 -3 8.077 10.235 1.644 92.109 o
-10 -15 -2 39.698 42.761 2.451 34.237 o
-10 -15 -1 4.649 6.033 1.860 78.874 o
-10 -14 -9 13.598 14.221 2.746 35.422 o
-10 -14 -8 57.312 55.900 3.061 22.355 o
-10 -14 -7 31.775 31.887 2.529 35.232 o
-10 -14 -6 20.631 20.490 2.077 53.222 o
-10 -14 -5 19.239 19.624 1.555 82.465 o
-10 -14 -4 39.017 41.827 1.880 48.374 o
-10 -14 -3 34.217 33.136 1.880 52.094 o
-10 -14 -2 89.347 86.990 2.401 23.910 o
-10 -14 -1 13.462 17.636 1.457 98.465 o
-10 -13 -11 16.994 5.442 4.980 11.577 o
-10 -13 -10 0.781 5.816 2.677 40.531 o
-10 -13 -9 34.188 36.030 2.943 27.225 o
-10 -13 -8 101.053 88.416 3.228 16.616 o
-10 -13 -7 35.074 33.963 1.998 47.745 o
-10 -13 -6 18.495 18.335 1.968 59.371 o
-10 -13 -5 0.439 3.012 1.122 222.237 o
-10 -13 -4 107.992 108.365 2.706 18.698 o
-10 -13 -3 20.276 24.643 1.447 86.594 o
-10 -13 -2 15.530 18.856 1.417 98.482 o
-10 -13 -1 26.473 28.265 1.525 73.861 o
-10 -12 -12 6.320 8.080 2.864 34.423 o
-10 -12 -11 37.231 37.014 2.765 29.513 o
-10 -12 -10 20.843 21.760 2.234 47.157 o
-10 -12 -9 15.654 13.581 1.840 69.192 o
-10 -12 -8 20.896 22.754 1.821 63.992 o
-10 -12 -7 26.983 26.080 1.781 61.321 o
-10 -12 -6 4.229 3.651 0.827 323.549 o
-10 -12 -5 9.347 9.310 1.151 158.182 o
-10 -12 -4 84.824 82.098 2.116 27.757 o
-10 -12 -3 32.049 33.727 1.348 76.296 o
-10 -12 -2 12.761 14.290 1.053 156.175 o
-10 -12 -1 19.062 20.215 1.033 131.848 o
-10 -11 -13 18.850 18.601 2.893 31.151 o
-10 -11 -12 34.174 35.794 2.608 32.854 o
-10 -11 -11 4.085 4.891 1.890 77.503 o
-10 -11 -10 24.333 24.358 2.018 53.170 o
-10 -11 -9 3.661 5.157 1.535 114.066 o
-10 -11 -8 20.855 22.015 1.732 68.948 o
-10 -11 -7 96.962 92.166 2.913 18.807 o
-10 -11 -6 17.087 17.518 0.935 155.023 o
-10 -11 -5 21.584 22.665 1.151 111.052 o
-10 -11 -4 22.102 24.555 1.250 99.805 o
-10 -11 -3 4.733 6.190 0.846 291.079 o
-10 -11 -2 137.835 137.575 2.775 15.277 o
-10 -11 -1 127.373 123.984 2.539 17.569 o
-10 -10 -14 3.345 4.655 2.578 43.132 o
-10 -10 -13 13.418 16.445 2.657 37.389 o
-10 -10 -12 4.585 5.787 2.096 63.254 o
-10 -10 -11 148.373 141.295 4.173 9.857 o
-10 -10 -10 76.922 79.520 2.765 22.283 o
-10 -10 -9 67.496 68.812 2.451 27.431 o
-10 -10 -8 73.280 74.934 2.687 23.665 o
-10 -10 -7 295.245 272.532 7.184 3.490 o
-10 -10 -6 50.848 49.296 1.358 56.817 o
-10 -10 -5 38.877 37.634 1.191 75.969 o
-10 -10 -4 77.690 77.709 1.771 33.759 o
-10 -10 -3 22.271 25.864 1.033 118.026 o
-10 -10 -2 98.556 97.727 2.086 24.899 o
-10 -10 -1 10.281 11.200 0.837 224.001 o
-10 -9 -15 45.840 47.279 3.907 16.158 o
-10 -9 -14 18.273 17.941 2.411 42.859 o
-10 -9 -13 17.355 18.669 2.018 57.586 o
-10 -9 -12 35.165 33.658 2.205 41.898 o
-10 -9 -11 13.346 13.601 1.673 82.342 o
-10 -9 -10 124.001 119.644 3.592 12.923 o
-10 -9 -9 34.616 32.084 1.821 54.236 o
-10 -9 -8 34.272 34.819 1.722 57.395 o
-10 -9 -7 13.714 13.630 1.211 129.973 o
-10 -9 -6 123.693 121.848 2.618 17.501 o
-10 -9 -5 24.655 24.840 0.896 127.302 o
-10 -9 -4 32.359 33.727 1.043 93.529 o
-10 -9 -3 57.526 61.214 1.457 48.120 o
-10 -9 -2 63.532 64.039 1.506 44.174 o
-10 -9 -1 193.731 195.286 3.671 9.198 o
-10 -8 -15 0.469 2.657 2.165 62.264 o
-10 -8 -14 5.210 4.478 2.234 56.116 o
-10 -8 -13 71.197 70.702 3.002 21.056 o
-10 -8 -12 171.184 165.092 4.714 7.864 o
-10 -8 -11 5.471 7.676 1.525 110.242 o
-10 -8 -10 53.652 54.266 2.067 37.420 o
-10 -8 -9 4.265 6.180 1.279 154.284 o
-10 -8 -8 75.828 72.355 2.470 25.817 o
-10 -8 -7 17.912 18.541 0.994 142.301 o
-10 -8 -6 68.496 64.738 1.555 41.418 o
-10 -8 -5 30.177 30.292 0.856 112.585 o
-10 -8 -4 40.030 42.270 1.004 80.995 o
-10 -8 -3 179.674 174.235 2.854 11.994 o
-10 -8 -2 42.884 42.171 1.004 78.053 o
-10 -8 -1 37.904 40.104 0.955 86.996 o
-10 -7 -16 29.533 30.794 3.730 18.752 o
-10 -7 -15 12.761 14.546 2.382 45.806 o
-10 -7 -14 9.330 10.530 2.136 57.713 o
-10 -7 -13 116.842 123.177 4.084 11.255 o
-10 -7 -12 0.240 0.276 1.535 124.876 o
-10 -7 -11 20.112 20.165 1.525 83.431 o
-10 -7 -10 36.841 37.969 1.653 57.794 o
-10 -7 -9 5.258 7.765 1.083 194.249 o
-10 -7 -8 242.149 232.802 5.255 5.604 o
-10 -7 -7 2.020 4.065 0.659 502.594 o
-10 -7 -6 160.705 157.573 2.598 14.097 o
-10 -7 -5 43.153 42.781 0.994 77.874 o
-10 -7 -4 42.328 43.883 1.014 77.347 o
-10 -7 -3 95.723 98.189 1.870 27.244 o
-10 -7 -2 45.096 43.992 1.033 73.864 o
-10 -7 -1 104.239 103.769 1.821 25.922 o
-10 -6 -16 1.328 2.165 2.116 64.817 o
-10 -6 -15 34.681 39.888 2.549 33.536 o
-10 -6 -14 146.692 134.554 3.986 10.528 o
-10 -6 -13 40.400 39.976 2.254 38.509 o
-10 -6 -12 43.928 48.499 2.027 41.674 o
-10 -6 -11 22.472 24.712 1.240 99.965 o
-10 -6 -10 36.357 34.780 1.309 73.953 o
-10 -6 -9 30.099 30.017 1.191 89.590 o
-10 -6 -8 2.923 5.088 0.846 320.008 o
-10 -6 -7 4.237 3.917 0.679 423.990 o
-10 -6 -6 149.282 142.821 2.372 16.107 o
-10 -6 -5 89.069 90.444 1.683 31.039 o
-10 -6 -4 74.646 72.365 1.378 41.140 o
-10 -6 -3 27.846 28.235 0.787 125.287 o
-10 -6 -2 102.573 99.449 1.742 27.189 o
-10 -6 -1 77.485 80.366 1.486 37.445 o
-10 -5 -17 31.024 26.336 3.641 19.605 o
-10 -5 -16 0.694 2.451 2.096 66.291 o
-10 -5 -15 132.866 123.866 3.956 11.193 o
-10 -5 -14 40.425 42.417 2.421 34.705 o
-10 -5 -13 106.018 101.496 2.825 18.359 o
-10 -5 -12 18.551 18.433 1.220 113.578 o
-10 -5 -11 22.658 25.145 1.181 104.376 o
-10 -5 -10 16.319 17.213 1.102 133.869 o
-10 -5 -9 183.299 169.550 3.553 10.115 o
-10 -5 -8 1.215 1.397 0.590 703.024 o
-10 -5 -7 48.013 47.997 1.033 69.562 o
-10 -5 -6 108.404 109.202 1.870 24.544 o
-10 -5 -5 94.324 92.638 1.644 30.192 o
-10 -5 -4 95.941 95.561 1.712 28.933 o
-10 -5 -3 182.721 180.592 2.923 11.555 o
-10 -5 -2 6.909 8.680 0.571 388.701 o
-10 -5 -1 124.080 119.083 2.027 20.992 o
-10 -4 -17 36.838 35.626 3.149 24.169 o
-10 -4 -16 61.721 59.561 2.844 24.067 o
-10 -4 -15 33.450 31.798 1.850 53.772 o
-10 -4 -14 6.705 6.377 1.201 162.363 o
-10 -4 -13 2.609 4.911 1.319 153.228 o
-10 -4 -12 11.471 13.365 1.122 150.033 o
-10 -4 -11 303.068 278.388 6.259 4.020 o
-10 -4 -10 293.201 276.498 5.472 4.689 o
-10 -4 -9 22.465 22.045 1.014 123.735 o
-10 -4 -8 77.150 74.638 1.397 39.670 o
-10 -4 -7 129.294 127.310 2.126 19.499 o
-10 -4 -6 82.753 82.984 1.496 35.547 o
-10 -4 -5 74.020 73.546 1.397 40.842 o
-10 -4 -4 19.385 20.008 0.659 182.527 o
-10 -4 -3 40.812 43.519 0.994 79.918 o
-10 -4 -2 121.024 122.783 2.077 20.820 o
-10 -4 -1 76.511 78.447 1.447 38.564 o
-10 -3 -17 0.935 0.049 2.234 58.905 o
-10 -3 -16 24.802 26.552 2.018 52.512 o
-10 -3 -15 23.486 26.621 2.077 50.847 o
-10 -3 -14 4.499 4.360 0.974 245.670 o
-10 -3 -13 64.070 67.198 2.116 32.791 o
-10 -3 -12 88.475 84.175 2.283 25.330 o
-10 -3 -11 105.936 105.925 2.677 19.156 o
-10 -3 -10 34.017 34.396 1.201 81.965 o
-10 -3 -9 123.305 119.604 2.155 20.275 o
-10 -3 -8 38.689 41.462 0.984 83.841 o
-10 -3 -7 96.711 95.591 1.703 28.886 o
-10 -3 -6 60.359 61.441 1.250 51.466 o
-10 -3 -5 135.471 135.184 2.254 17.954 o
-10 -3 -4 215.601 209.044 3.307 9.157 o
-10 -3 -3 179.547 172.217 2.825 12.125 o
-10 -3 -2 169.334 172.414 2.785 12.687 o
-10 -3 -1 7.874 8.936 0.541 383.288 o
-10 -2 -17 3.769 2.175 2.460 47.464 o
-10 -2 -16 115.003 109.035 3.199 15.390 o
-10 -2 -15 9.400 12.991 1.771 78.737 o
-10 -2 -14 47.259 47.200 1.791 46.715 o
-10 -2 -13 38.538 42.525 1.821 50.218 o
-10 -2 -12 190.237 184.194 4.281 8.173 o
-10 -2 -11 73.605 72.129 1.575 38.397 o
-10 -2 -10 80.208 77.335 1.555 36.160 o
-10 -2 -9 78.299 78.496 1.535 36.786 o
-10 -2 -8 15.685 16.878 0.650 213.783 o
-10 -2 -7 20.969 21.996 0.679 168.215 o
-10 -2 -6 196.844 194.764 3.120 10.314 o
-10 -2 -5 77.946 76.262 1.397 39.175 o
-10 -2 -4 25.983 27.291 0.738 135.647 o
-10 -2 -3 35.588 35.312 0.866 98.147 o
-10 -2 -2 84.730 84.490 1.525 34.493 o
-10 -2 -1 381.861 370.249 5.688 3.568 o
-10 -1 -17 11.738 13.296 2.273 50.252 o
-10 -1 -16 82.934 87.393 3.041 19.123 o
-10 -1 -15 37.643 43.155 1.988 45.517 o
-10 -1 -14 145.232 145.517 2.884 14.193 o
-10 -1 -13 23.622 26.051 1.102 108.868 o
-10 -1 -12 13.347 13.079 0.807 205.975 o
-10 -1 -11 89.929 91.832 1.968 27.729 o
-10 -1 -10 44.589 45.281 1.092 71.502 o
-10 -1 -9 22.615 22.852 0.768 149.615 o
-10 -1 -8 85.491 82.905 1.516 34.621 o
-10 -1 -7 224.888 219.821 3.504 8.435 o
-10 -1 -6 1.930 2.057 0.423 1015.760 o
-10 -1 -5 131.054 129.603 2.244 18.606 o
-10 -1 -4 233.775 230.489 3.632 7.909 o
-10 -1 -3 151.166 150.143 2.470 15.347 o
-10 -1 -2 405.856 402.195 6.161 3.138 o
-10 -1 -1 65.721 67.119 1.260 47.532 o
-9 -16 -6 47.685 41.836 5.373 9.285 o
-9 -16 -5 6.893 6.643 1.988 68.121 o
-9 -16 -4 17.341 22.281 2.077 54.229 o
-9 -16 -3 43.635 42.092 2.244 37.693 o
-9 -16 -2 22.358 27.497 2.647 34.881 o
-9 -16 -1 15.933 18.482 2.490 41.087 o
-9 -15 -8 34.609 31.650 3.651 19.147 o
-9 -15 -7 24.613 25.667 2.588 35.937 o
-9 -15 -6 2.599 2.490 1.496 124.206 o
-9 -15 -5 2.197 2.057 1.565 115.166 o
-9 -15 -4 7.180 8.434 1.584 100.296 o
-9 -15 -3 18.017 17.823 1.555 84.606 o
-9 -15 -2 19.744 21.563 1.584 79.025 o
-9 -15 -1 13.121 14.930 1.535 93.343 o
-9 -14 -10 6.139 7.421 2.608 41.230 o
-9 -14 -9 25.055 26.552 2.706 33.254 o
-9 -14 -8 49.166 51.914 3.021 23.734 o
-9 -14 -7 2.030 2.293 1.890 80.223 o
-9 -14 -6 32.617 33.973 1.831 54.370 o
-9 -14 -5 18.252 20.520 1.358 98.894 o
-9 -14 -4 42.417 44.139 1.890 46.398 o
-9 -14 -3 10.437 12.587 1.388 114.671 o
-9 -14 -2 18.529 22.232 1.447 89.964 o
-9 -14 -1 23.175 27.428 1.614 71.860 o
-9 -13 -11 2.821 3.553 2.392 50.236 o
-9 -13 -10 7.648 9.418 2.313 50.801 o
-9 -13 -9 3.783 2.077 1.801 86.393 o
-9 -13 -8 14.255 13.768 1.752 75.791 o
-9 -13 -7 4.464 7.293 1.604 102.629 o
-9 -13 -6 26.752 25.795 1.230 93.931 o
-9 -13 -5 104.582 107.066 2.628 19.552 o
-9 -13 -4 16.277 18.168 1.191 121.683 o
-9 -13 -3 46.525 48.135 1.584 52.618 o
-9 -13 -2 0.441 3.080 1.132 218.376 o
-9 -13 -1 213.594 206.151 3.956 8.063 o
-9 -12 -13 11.448 10.550 3.021 30.263 o
-9 -12 -12 34.694 33.028 2.795 29.663 o
-9 -12 -11 39.604 42.683 2.362 36.040 o
-9 -12 -10 55.930 58.833 2.559 28.390 o
-9 -12 -9 21.345 23.561 1.890 60.184 o
-9 -12 -8 20.708 22.773 1.722 69.334 o
-9 -12 -7 27.434 26.995 1.752 62.136 o
-9 -12 -6 34.218 32.920 1.171 84.184 o
-9 -12 -5 50.823 51.127 1.614 49.204 o
-9 -12 -4 14.660 15.756 0.994 157.117 o
-9 -12 -3 20.420 20.923 1.063 124.328 o
-9 -12 -2 106.061 106.810 2.283 21.864 o
-9 -12 -1 26.970 29.082 1.161 96.400 o
-9 -11 -14 7.394 8.237 3.120 29.090 o
-9 -11 -13 1.050 0.896 2.677 41.000 o
-9 -11 -12 3.489 7.617 2.273 54.349 o
-9 -11 -11 19.765 20.943 1.860 63.221 o
-9 -11 -10 88.905 89.302 3.002 18.894 o
-9 -11 -9 76.273 76.203 2.706 23.079 o
-9 -11 -8 55.774 53.371 2.116 36.080 o
-9 -11 -7 25.846 26.897 1.496 76.696 o
-9 -11 -6 25.005 25.165 0.955 120.463 o
-9 -11 -5 62.325 64.757 1.703 40.629 o
-9 -11 -4 60.933 61.805 1.771 40.175 o
-9 -11 -3 5.792 7.745 0.856 267.670 o
-9 -11 -2 200.464 191.172 3.641 9.138 o
-9 -11 -1 51.434 51.560 1.378 55.304 o
-9 -10 -14 37.169 38.284 2.893 27.457 o
-9 -10 -13 33.750 35.666 2.342 38.584 o
-9 -10 -12 58.726 55.349 2.382 30.809 o
-9 -10 -11 12.431 15.540 1.929 65.511 o
-9 -10 -10 50.391 50.645 2.264 34.829 o
-9 -10 -9 20.129 20.608 1.447 89.044 o
-9 -10 -8 79.375 78.703 2.608 23.569 o
-9 -10 -7 10.673 12.164 1.181 144.274 o
-9 -10 -6 16.801 16.534 0.768 185.965 o
-9 -10 -5 83.733 81.891 1.663 33.328 o
-9 -10 -4 56.280 58.734 1.338 52.036 o
-9 -10 -3 21.644 21.425 0.827 148.089 o
-9 -10 -2 80.903 77.748 1.644 34.731 o
-9 -10 -1 35.205 35.046 1.033 89.451 o
-9 -9 -15 11.344 13.148 2.578 40.267 o
-9 -9 -14 30.126 30.834 2.578 34.611 o
-9 -9 -13 28.080 29.643 1.958 52.673 o
-9 -9 -12 1.350 2.549 1.466 131.613 o
-9 -9 -11 32.778 32.330 1.801 55.784 o
-9 -9 -10 71.072 70.505 2.313 28.502 o
-9 -9 -9 19.541 21.120 1.447 89.429 o
-9 -9 -8 197.928 187.127 4.340 7.883 o
-9 -9 -7 17.084 17.036 1.161 124.719 o
-9 -9 -6 7.463 7.106 0.531 417.572 o
-9 -9 -5 305.067 281.960 4.921 5.007 o
-9 -9 -4 38.535 38.972 0.935 87.875 o
-9 -9 -3 162.642 154.886 2.657 13.861 o
-9 -9 -2 28.738 29.210 0.817 119.709 o
-9 -9 -1 1.214 0.974 0.394 1349.590 o
-9 -8 -16 9.224 9.507 2.765 36.143 o
-9 -8 -15 60.939 58.134 2.982 22.734 o
-9 -8 -14 29.085 28.875 2.382 39.552 o
-9 -8 -13 38.385 44.740 2.401 35.275 o
-9 -8 -12 18.742 23.403 1.791 66.674 o
-9 -8 -11 45.543 46.708 1.949 43.364 o
-9 -8 -10 59.743 60.407 2.185 33.259 o
-9 -8 -9 80.234 75.937 2.185 28.189 o
-9 -8 -8 27.798 29.751 1.260 88.057 o
-9 -8 -7 105.695 106.436 2.490 20.431 o
-9 -8 -6 100.837 94.607 1.653 28.693 o
-9 -8 -5 8.633 9.861 0.541 360.438 o
-9 -8 -4 34.152 34.505 0.846 102.236 o
-9 -8 -3 171.178 167.828 2.736 12.857 o
-9 -8 -2 16.282 16.878 0.689 202.401 o
-9 -8 -1 116.273 112.282 1.968 22.631 o
-9 -7 -16 37.215 33.934 2.825 28.779 o
-9 -7 -15 0.930 1.358 1.821 87.719 o
-9 -7 -14 32.895 35.262 2.293 40.033 o
-9 -7 -13 32.304 32.192 2.008 48.783 o
-9 -7 -12 27.114 27.871 1.712 63.892 o
-9 -7 -11 99.090 95.227 2.962 18.202 o
-9 -7 -10 2.121 3.139 0.837 352.406 o
-9 -7 -9 0.887 1.762 0.718 507.812 o
-9 -7 -8 62.591 61.569 1.634 42.390 o
-9 -7 -7 82.100 78.585 1.811 32.185 o
-9 -7 -6 28.785 29.741 0.817 119.022 o
-9 -7 -5 153.834 150.920 2.480 15.119 o
-9 -7 -4 222.765 221.199 3.513 8.452 o
-9 -7 -3 151.698 150.900 2.510 15.136 o
-9 -7 -2 11.950 13.158 0.640 259.840 o
-9 -7 -1 77.031 78.408 1.476 37.991 o
-9 -6 -17 23.902 19.723 2.834 31.465 o
-9 -6 -16 11.982 13.709 2.175 54.100 o
-9 -6 -15 134.366 126.051 3.956 11.113 o
-9 -6 -14 88.351 87.747 3.090 18.359 o
-9 -6 -13 84.407 83.791 2.903 20.218 o
-9 -6 -12 53.193 55.693 1.771 43.588 o
-9 -6 -11 10.922 11.908 1.063 165.205 o
-9 -6 -10 141.657 134.347 2.943 14.440 o
-9 -6 -9 92.001 89.056 2.136 25.956 o
-9 -6 -8 42.985 41.207 1.211 69.961 o
-9 -6 -7 66.528 67.966 1.614 40.471 o
-9 -6 -6 163.790 166.175 2.716 13.316 o
-9 -6 -5 136.702 139.809 2.421 16.882 o
-9 -6 -4 325.969 314.536 4.872 4.685 o
-9 -6 -3 210.802 206.545 3.277 9.381 o
-9 -6 -2 29.636 29.672 0.797 118.757 o
-9 -6 -1 3.154 3.828 0.482 694.905 o
-9 -5 -17 2.353 5.354 2.726 38.842 o
-9 -5 -16 6.307 6.682 2.224 55.667 o
-9 -5 -15 2.304 2.411 1.752 92.472 o
-9 -5 -14 71.512 72.936 2.352 27.758 o
-9 -5 -13 32.187 33.944 1.594 64.142 o
-9 -5 -12 4.968 4.340 0.984 238.323 o
-9 -5 -11 12.865 12.863 0.866 195.840 o
-9 -5 -10 127.501 124.545 2.756 16.423 o
-9 -5 -9 29.161 30.174 1.161 92.641 o
-9 -5 -8 130.649 126.070 2.608 16.899 o
-9 -5 -7 107.802 108.168 2.077 23.125 o
-9 -5 -6 84.849 83.988 1.525 34.525 o
-9 -5 -5 49.718 51.737 1.102 64.557 o
-9 -5 -4 149.961 148.007 2.451 15.569 o
-9 -5 -3 92.660 90.867 1.673 30.387 o
-9 -5 -2 71.596 70.898 1.329 43.248 o
-9 -5 -1 12.098 13.365 0.541 286.454 o
-9 -4 -18 4.899 11.957 7.686 4.977 o
-9 -4 -17 22.281 20.992 2.736 33.574 o
-9 -4 -16 17.240 18.443 1.801 68.773 o
-9 -4 -15 42.011 43.726 2.047 42.474 o
-9 -4 -14 145.952 142.073 4.212 9.801 o
-9 -4 -13 56.208 58.075 1.831 40.965 o
-9 -4 -12 0.682 1.870 0.856 372.786 o
-9 -4 -11 201.668 190.040 3.937 8.534 o
-9 -4 -10 241.726 229.702 4.655 6.342 o
-9 -4 -9 176.530 167.572 3.208 11.267 o
-9 -4 -8 119.714 115.333 2.283 20.050 o
-9 -4 -7 94.261 93.485 1.624 30.320 o
-9 -4 -6 6.830 8.651 0.502 432.804 o
-9 -4 -5 46.880 47.643 0.984 72.380 o
-9 -4 -4 248.287 240.754 3.848 7.208 o
-9 -4 -3 2.397 2.962 0.423 906.106 o
-9 -4 -2 46.121 48.125 1.014 71.804 o
-9 -4 -1 60.467 59.532 1.191 53.224 o
-9 -3 -18 16.585 14.871 2.647 37.167 o
-9 -3 -17 83.411 81.104 3.179 18.301 o
-9 -3 -16 19.472 23.206 1.771 67.322 o
-9 -3 -15 12.119 10.609 1.673 84.990 o
-9 -3 -14 1.630 2.588 0.955 289.621 o
-9 -3 -13 31.769 35.085 1.466 69.968 o
-9 -3 -12 58.199 57.209 1.575 45.978 o
-9 -3 -11 124.083 120.766 2.677 17.194 o
-9 -3 -10 50.160 53.331 1.535 51.117 o
-9 -3 -9 232.424 220.215 3.454 8.334 o
-9 -3 -8 39.541 40.124 0.896 87.757 o
-9 -3 -7 28.182 28.796 0.768 125.425 o
-9 -3 -6 31.131 31.267 0.817 112.558 o
-9 -3 -5 92.807 92.422 1.604 30.919 o
-9 -3 -4 95.972 91.763 1.604 30.350 o
-9 -3 -3 26.108 25.716 0.718 139.376 o
-9 -3 -2 98.083 99.104 1.703 28.330 o
-9 -3 -1 721.710 717.390 10.826 1.121 o
-9 -2 -18 7.471 6.771 2.244 54.282 o
-9 -2 -17 23.666 24.131 2.116 49.839 o
-9 -2 -16 66.601 78.388 2.834 22.702 o
-9 -2 -15 132.713 129.269 3.326 13.426 o
-9 -2 -14 49.824 48.115 1.683 48.413 o
-9 -2 -13 252.356 248.046 5.551 5.114 o
-9 -2 -12 7.484 7.962 0.866 247.881 o
-9 -2 -11 43.100 42.791 0.994 77.923 o
-9 -2 -10 4.060 5.373 0.502 579.877 o
-9 -2 -9 37.277 38.303 0.896 91.933 o
-9 -2 -8 28.453 29.210 0.768 124.279 o
-9 -2 -7 69.435 72.581 1.368 43.055 o
-9 -2 -6 35.918 36.876 0.846 97.529 o
-9 -2 -5 124.166 125.834 2.116 20.116 o
-9 -2 -4 24.477 24.053 0.679 151.100 o
-9 -2 -3 57.204 58.882 1.161 55.860 o
-9 -2 -2 225.711 223.167 3.484 8.409 o
-9 -2 -1 71.596 72.070 1.299 43.529 o
-9 -1 -18 3.868 6.820 2.401 48.980 o
-9 -1 -17 22.015 24.899 2.047 52.889 o
-9 -1 -16 4.946 5.925 1.594 104.049 o
-9 -1 -15 7.828 9.487 1.289 137.674 o
-9 -1 -14 23.003 25.184 1.033 117.217 o
-9 -1 -13 169.023 170.859 3.248 11.372 o
-9 -1 -12 39.490 40.232 1.063 79.986 o
-9 -1 -11 31.997 32.064 0.846 108.131 o
-9 -1 -10 101.515 100.846 1.762 27.076 o
-9 -1 -9 67.620 67.936 1.309 45.659 o
-9 -1 -8 70.579 70.377 1.309 44.052 o
-9 -1 -7 40.338 41.905 0.896 85.669 o
-9 -1 -6 295.429 287.629 4.458 5.483 o
-9 -1 -5 117.116 117.754 1.968 22.209 o
-9 -1 -4 323.415 328.895 5.196 4.415 o
-9 -1 -3 68.501 68.231 1.260 46.146 o
-9 -1 -2 199.085 195.640 3.110 10.248 o
-9 -1 -1 769.773 743.155 11.219 1.030 o
-8 -17 -3 54.412 52.180 3.356 19.888 o
-8 -17 -2 50.127 49.099 2.933 24.829 o
-8 -17 -1 16.281 17.695 2.273 47.963 o
-8 -16 -7 97.388 79.539 3.661 14.594 o
-8 -16 -6 54.398 47.722 2.451 31.120 o
-8 -16 -5 4.280 3.848 1.791 85.936 o
-8 -16 -4 72.363 71.509 2.578 25.113 o
-8 -16 -3 1.367 2.638 1.565 116.099 o
-8 -16 -2 8.107 10.196 1.742 83.449 o
-8 -16 -1 7.215 8.060 1.624 96.372 o
-8 -15 -9 13.098 14.723 2.746 35.466 o
-8 -15 -8 51.011 50.979 2.923 24.754 o
-8 -15 -7 13.653 14.172 2.342 46.944 o
-8 -15 -6 20.209 19.624 1.644 75.618 o
-8 -15 -5 133.831 127.576 3.100 14.361 o
-8 -15 -4 3.554 2.864 1.358 145.520 o
-8 -15 -3 62.301 62.139 2.136 33.357 o
-8 -15 -2 3.852 5.777 1.378 137.295 o
-8 -15 -1 24.518 27.330 1.575 73.063 o
-8 -14 -11 12.290 17.479 3.336 24.750 o
-8 -14 -10 46.636 44.169 2.775 27.610 o
-8 -14 -9 12.094 16.691 2.825 33.700 o
-8 -14 -8 8.984 8.966 1.919 70.378 o
-8 -14 -7 60.497 62.897 2.559 27.454 o
-8 -14 -6 12.762 10.855 1.171 141.818 o
-8 -14 -5 17.457 20.185 1.368 99.371 o
-8 -14 -4 23.392 25.135 1.407 85.704 o
-8 -14 -3 73.537 74.028 2.136 30.080 o
-8 -14 -2 47.109 46.865 1.693 49.519 o
-8 -14 -1 73.026 75.928 2.145 29.876 o
-8 -13 -12 15.364 18.847 2.884 31.820 o
-8 -13 -11 49.433 52.209 3.041 23.470 o
-8 -13 -10 23.499 21.947 2.018 54.044 o
-8 -13 -9 45.108 45.143 2.382 34.262 o
-8 -13 -8 15.039 15.618 1.919 64.478 o
-8 -13 -7 13.410 16.278 1.929 64.710 o
-8 -13 -6 16.008 15.884 1.092 137.778 o
-8 -13 -5 1.894 2.234 0.738 449.190 o
-8 -13 -4 51.841 53.745 1.703 46.034 o
-8 -13 -3 27.410 30.164 1.299 85.701 o
-8 -13 -2 104.525 106.141 2.441 20.908 o
-8 -13 -1 70.981 72.503 1.781 35.826 o
-8 -12 -13 9.992 10.068 2.332 49.126 o
-8 -12 -12 20.707 22.311 2.647 35.664 o
-8 -12 -11 20.596 20.904 2.126 51.248 o
-8 -12 -10 20.715 20.510 1.781 66.860 o
-8 -12 -9 99.437 94.252 3.100 17.322 o
-8 -12 -8 3.895 6.338 1.545 111.388 o
-8 -12 -7 1.778 1.880 1.151 207.209 o
-8 -12 -6 60.375 57.927 1.535 45.880 o
-8 -12 -5 5.534 7.598 0.974 226.155 o
-8 -12 -4 10.214 12.272 0.945 193.050 o
-8 -12 -3 44.740 44.208 1.329 63.085 o
-8 -12 -2 32.713 33.825 1.230 82.028 o
-8 -12 -1 112.760 112.263 2.332 20.552 o
-8 -11 -14 2.162 1.447 2.283 55.633 o
-8 -11 -13 11.560 10.412 2.313 49.296 o
-8 -11 -12 65.798 64.570 2.834 23.483 o
-8 -11 -11 7.053 7.873 1.466 114.957 o
-8 -11 -10 62.326 60.476 2.500 28.145 o
-8 -11 -9 59.642 54.670 2.096 35.402 o
-8 -11 -8 93.222 92.786 2.992 18.516 o
-8 -11 -7 13.129 14.477 1.270 122.462 o
-8 -11 -6 3.259 2.913 0.630 513.480 o
-8 -11 -5 12.093 14.880 0.758 219.992 o
-8 -11 -4 20.499 21.681 0.955 135.634 o
-8 -11 -3 1.167 1.831 0.610 656.189 o
-8 -11 -2 74.893 74.097 1.594 37.456 o
-8 -11 -1 166.095 156.520 3.012 12.483 o
-8 -10 -15 1.954 2.588 2.736 38.918 o
-8 -10 -14 11.359 14.605 2.332 47.947 o
-8 -10 -13 0.690 0.315 1.752 95.499 o
-8 -10 -12 65.076 64.216 2.451 28.117 o
-8 -10 -11 5.689 7.480 1.476 116.440 o
-8 -10 -10 54.098 54.837 2.136 35.931 o
-8 -10 -9 63.684 62.809 2.018 34.916 o
-8 -10 -8 45.492 45.045 1.604 53.253 o
-8 -10 -7 115.848 117.833 2.992 16.160 o
-8 -10 -6 33.497 32.398 0.955 98.338 o
-8 -10 -5 155.356 154.985 2.756 13.894 o
-8 -10 -4 47.704 49.149 1.161 65.063 o
-8 -10 -3 91.922 91.103 1.762 29.582 o
-8 -10 -2 101.681 104.301 1.860 25.936 o
-8 -10 -1 51.955 52.269 1.092 63.075 o
-8 -9 -16 7.770 11.328 2.982 31.451 o
-8 -9 -15 27.063 33.097 3.297 23.338 o
-8 -9 -14 1.018 0.935 1.348 158.007 o
-8 -9 -13 6.376 8.936 1.545 105.484 o
-8 -9 -12 23.048 25.234 1.762 64.870 o
-8 -9 -11 4.619 7.863 1.270 152.556 o
-8 -9 -10 74.912 75.140 2.234 28.511 o
-8 -9 -9 66.656 65.092 1.929 35.423 o
-8 -9 -8 3.915 6.151 0.964 247.095 o
-8 -9 -7 32.584 33.747 1.220 82.761 o
-8 -9 -6 102.293 96.664 1.673 28.076 o
-8 -9 -5 246.164 241.354 3.789 7.322 o
-8 -9 -4 40.437 41.659 0.955 83.070 o
-8 -9 -3 45.212 44.877 1.033 73.352 o
-8 -9 -2 128.947 127.743 2.155 19.350 o
-8 -9 -1 51.837 54.729 1.211 58.934 o
-8 -8 -16 35.989 29.613 2.844 28.916 o
-8 -8 -15 3.878 5.836 2.136 61.418 o
-8 -8 -14 74.271 72.473 2.795 22.617 o
-8 -8 -13 34.685 37.368 1.988 47.569 o
-8 -8 -12 48.639 46.462 1.732 47.900 o
-8 -8 -11 63.466 62.986 1.939 36.279 o
-8 -8 -10 7.796 7.844 0.856 249.308 o
-8 -8 -9 15.257 15.638 0.964 160.117 o
-8 -8 -8 76.576 76.922 1.870 32.752 o
-8 -8 -7 221.156 202.175 3.769 8.268 o
-8 -8 -6 78.040 79.008 1.801 33.138 o
-8 -8 -5 134.859 135.823 2.313 17.689 o
-8 -8 -4 21.255 21.927 0.718 162.138 o
-8 -8 -3 2.717 2.569 0.443 849.484 o
-8 -8 -2 229.711 223.413 3.543 8.216 o
-8 -8 -1 46.982 46.875 1.024 71.252 o
-8 -7 -17 15.444 13.837 2.775 34.466 o
-8 -7 -16 7.703 6.279 2.618 40.716 o
-8 -7 -15 177.977 172.985 5.029 7.113 o
-8 -7 -14 9.038 11.288 1.781 79.035 o
-8 -7 -13 37.261 36.778 1.880 50.062 o
-8 -7 -12 11.152 12.105 1.260 130.853 o
-8 -7 -11 65.294 61.441 1.673 40.783 o
-8 -7 -10 34.676 34.810 1.211 80.526 o
-8 -7 -9 2.253 1.329 0.541 733.234 o
-8 -7 -8 12.482 12.646 0.807 212.577 o
-8 -7 -7 68.917 69.363 1.584 40.037 o
-8 -7 -6 161.744 154.827 3.031 12.646 o
-8 -7 -5 124.021 121.947 2.057 20.672 o
-8 -7 -4 7.995 9.359 0.541 376.813 o
-8 -7 -3 399.011 386.488 5.954 3.301 o
-8 -7 -2 179.525 178.732 2.952 11.639 o
-8 -7 -1 1.381 1.299 0.335 1567.000 o
-8 -6 -17 46.187 44.543 3.208 22.260 o
-8 -6 -16 41.245 41.522 2.372 35.613 o
-8 -6 -15 17.610 18.512 1.742 71.982 o
-8 -6 -14 193.536 187.521 5.167 6.574 o
-8 -6 -13 0.491 1.998 0.974 294.447 o
-8 -6 -12 47.840 49.355 1.555 52.571 o
-8 -6 -11 65.625 67.228 1.762 38.239 o
-8 -6 -10 49.499 51.658 1.457 54.034 o
-8 -6 -9 15.211 15.776 0.797 190.355 o
-8 -6 -8 44.008 42.742 1.338 63.718 o
-8 -6 -7 146.426 139.435 2.706 15.008 o
-8 -6 -6 21.252 22.015 0.640 172.043 o
-8 -6 -5 43.310 42.299 0.915 81.172 o
-8 -6 -4 109.535 111.515 1.909 23.942 o
-8 -6 -3 13.688 13.621 0.590 255.192 o
-8 -6 -2 27.502 26.375 0.768 130.145 o
-8 -6 -1 8.011 8.946 0.561 370.177 o
-8 -5 -18 8.642 12.892 3.671 21.053 o
-8 -5 -17 22.535 25.893 2.539 37.481 o
-8 -5 -16 10.914 13.345 1.771 77.319 o
-8 -5 -15 9.338 10.068 1.378 120.400 o
-8 -5 -14 62.703 61.431 1.998 35.633 o
-8 -5 -13 16.583 15.412 1.102 135.515 o
-8 -5 -12 38.463 38.441 1.309 70.629 o
-8 -5 -11 1.553 2.382 0.699 499.795 o
-8 -5 -10 10.175 9.822 0.797 241.649 o
-8 -5 -9 8.502 9.881 0.748 273.395 o
-8 -5 -8 17.790 21.041 0.896 152.384 o
-8 -5 -7 398.205 386.753 6.899 2.910 o
-8 -5 -6 3.410 3.927 0.384 839.595 o
-8 -5 -5 56.697 58.843 1.142 56.645 o
-8 -5 -4 55.913 58.961 1.211 55.339 o
-8 -5 -3 305.079 306.958 4.891 4.906 o
-8 -5 -2 39.793 41.118 0.984 82.778 o
-8 -5 -1 45.690 45.871 0.955 75.362 o
-8 -4 -18 97.691 91.969 3.819 13.534 o
-8 -4 -17 3.389 2.470 1.958 73.810 o
-8 -4 -16 47.590 49.651 2.451 32.136 o
-8 -4 -15 34.714 34.652 1.771 55.369 o
-8 -4 -14 40.208 44.769 1.811 49.374 o
-8 -4 -13 21.279 24.584 1.240 101.866 o
-8 -4 -12 226.838 217.557 4.458 6.921 o
-8 -4 -11 120.552 115.363 2.559 18.321 o
-8 -4 -10 155.901 150.182 2.913 13.425 o
-8 -4 -9 78.593 77.876 1.712 34.337 o
-8 -4 -8 94.641 93.190 1.939 27.159 o
-8 -4 -7 75.276 76.174 1.378 40.315 o
-8 -4 -6 40.651 43.834 0.905 83.723 o
-8 -4 -5 43.269 43.972 0.935 79.519 o
-8 -4 -4 126.738 126.306 2.077 20.065 o
-8 -4 -3 5.116 6.840 0.423 583.141 o
-8 -4 -2 94.048 94.272 1.644 30.087 o
-8 -4 -1 102.445 102.736 1.762 26.775 o
-8 -3 -18 54.219 51.275 2.815 25.714 o
-8 -3 -17 16.882 16.229 1.742 73.398 o
-8 -3 -16 11.770 14.270 1.634 86.717 o
-8 -3 -15 76.524 79.589 2.382 26.223 o
-8 -3 -14 41.582 41.531 1.604 56.087 o
-8 -3 -13 49.995 53.135 1.634 48.614 o
-8 -3 -12 45.924 45.222 1.397 59.624 o
-8 -3 -11 185.025 173.123 3.366 10.468 o
-8 -3 -10 29.202 30.627 0.994 103.973 o
-8 -3 -9 14.330 17.931 0.846 180.037 o
-8 -3 -8 273.743 258.892 4.015 6.420 o
-8 -3 -7 136.918 137.152 2.234 17.853 o
-8 -3 -6 170.707 163.478 2.647 13.260 o
-8 -3 -5 442.165 433.077 6.594 2.747 o
-8 -3 -4 84.398 85.868 1.506 34.646 o
-8 -3 -3 152.783 153.371 2.490 15.070 o
-8 -3 -2 735.161 724.929 10.895 1.098 o
-8 -3 -1 102.917 102.539 1.801 26.381 o
-8 -2 -18 101.702 95.876 3.612 14.285 o
-8 -2 -17 58.967 63.606 2.598 27.105 o
-8 -2 -16 0.478 1.575 1.427 142.075 o
-8 -2 -15 59.004 66.745 2.283 31.252 o
-8 -2 -14 15.305 17.469 1.171 127.022 o
-8 -2 -13 6.682 7.076 0.886 251.016 o
-8 -2 -12 18.468 17.105 0.856 162.783 o
-8 -2 -11 298.906 281.409 4.370 5.559 o
-8 -2 -10 111.371 107.706 1.840 24.462 o
-8 -2 -9 67.416 67.139 1.250 46.999 o
-8 -2 -8 136.784 136.305 2.254 17.803 o
-8 -2 -7 188.993 188.771 3.277 10.304 o
-8 -2 -6 140.660 135.715 2.254 17.519 o
-8 -2 -5 222.702 219.063 3.454 8.580 o
-8 -2 -4 387.052 383.643 5.856 3.419 o
-8 -2 -3 151.518 149.208 2.411 15.587 o
-8 -2 -2 78.064 77.729 1.368 39.339 o
-8 -2 -1 721.814 706.426 10.629 1.145 o
-8 -1 -18 1.233 2.451 1.929 77.639 o
-8 -1 -17 3.411 5.649 1.604 105.300 o
-8 -1 -16 73.795 81.518 2.647 23.642 o
-8 -1 -15 16.604 17.990 0.935 155.877 o
-8 -1 -14 190.538 189.322 3.513 9.707 o
-8 -1 -13 23.635 24.515 0.945 125.251 o
-8 -1 -12 36.099 35.243 0.866 97.418 o
-8 -1 -11 81.537 82.285 1.506 35.825 o
-8 -1 -10 36.321 39.032 0.955 89.682 o
-8 -1 -9 74.181 73.733 1.358 41.377 o
-8 -1 -8 29.801 31.808 0.787 116.832 o
-8 -1 -7 35.962 36.128 0.837 98.576 o
-8 -1 -6 13.703 14.940 0.571 254.060 o
-8 -1 -5 16.645 18.778 0.620 207.301 o
-8 -1 -4 824.913 793.711 11.898 0.915 o
-8 -1 -3 427.579 428.895 6.515 2.843 o
-8 -1 -2 513.883 507.076 7.686 2.091 o
-8 -1 -1 26.999 27.261 0.699 136.362 o
-7 -17 -5 0.237 1.329 2.933 34.292 o
-7 -17 -4 22.709 20.372 2.323 43.973 o
-7 -17 -3 6.524 4.665 1.781 84.260 o
-7 -17 -2 4.444 6.289 1.929 73.802 o
-7 -17 -1 79.094 76.833 3.051 19.744 o
-7 -16 -8 36.635 27.980 2.844 28.938 o
-7 -16 -7 24.591 25.086 2.667 34.274 o
-7 -16 -6 1.447 2.421 1.771 91.423 o
-7 -16 -5 37.489 36.945 2.116 43.080 o
-7 -16 -4 12.835 11.859 1.752 77.746 o
-7 -16 -3 36.174 40.744 1.998 46.154 o
-7 -16 -2 14.681 18.581 1.771 72.314 o
-7 -16 -1 5.846 6.072 1.397 129.010 o
-7 -15 -10 33.182 27.389 3.149 24.912 o
-7 -15 -9 1.180 0.846 2.027 70.998 o
-7 -15 -8 32.222 32.280 2.549 34.696 o
-7 -15 -7 14.951 16.357 2.096 55.708 o
-7 -15 -6 56.263 54.424 1.968 38.668 o
-7 -15 -5 36.216 38.028 1.752 54.531 o
-7 -15 -4 0.520 0.640 1.319 167.216 o
-7 -15 -3 39.455 41.010 1.801 50.765 o
-7 -15 -2 7.675 9.340 1.289 138.258 o
-7 -15 -1 131.632 132.989 3.159 14.083 o
-7 -14 -11 33.630 29.987 2.638 32.879 o
-7 -14 -10 2.039 2.962 2.460 47.859 o
-7 -14 -9 12.240 12.036 1.949 65.566 o
-7 -14 -8 80.471 79.146 3.071 19.393 o
-7 -14 -7 90.604 89.588 3.080 18.205 o
-7 -14 -6 105.717 106.062 2.657 19.299 o
-7 -14 -5 25.954 28.294 1.496 75.982 o
-7 -14 -4 8.362 10.422 1.181 153.937 o
-7 -14 -3 31.609 34.121 1.466 70.467 o
-7 -14 -2 39.709 40.911 1.535 59.742 o
-7 -14 -1 2.982 3.671 1.092 215.010 o
-7 -13 -13 14.837 14.457 3.179 26.965 o
-7 -13 -12 5.494 5.118 2.303 52.755 o
-7 -13 -11 32.872 32.713 2.529 34.939 o
-7 -13 -10 3.787 6.840 2.106 62.841 o
-7 -13 -9 8.859 12.125 1.496 104.969 o
-7 -13 -8 77.192 73.192 2.608 24.127 o
-7 -13 -7 91.269 83.565 2.746 20.897 o
-7 -13 -6 27.136 27.192 1.181 96.060 o
-7 -13 -5 29.283 31.011 1.319 81.989 o
-7 -13 -4 49.504 49.139 1.506 53.244 o
-7 -13 -3 62.703 65.249 1.801 38.620 o
-7 -13 -2 167.368 161.460 3.130 11.961 o
-7 -13 -1 108.256 112.607 2.372 20.710 o
-7 -12 -14 27.172 25.883 2.785 31.445 o
-7 -12 -13 70.874 71.469 3.602 16.423 o
-7 -12 -12 24.384 21.897 2.126 49.637 o
-7 -12 -11 16.694 16.416 1.811 69.265 o
-7 -12 -10 2.091 5.255 1.801 86.493 o
-7 -12 -9 59.436 61.687 2.431 29.444 o
-7 -12 -8 99.215 101.329 3.297 15.947 o
-7 -12 -7 21.089 22.655 1.388 91.271 o
-7 -12 -6 157.592 153.233 3.248 12.148 o
-7 -12 -5 32.546 34.652 1.112 88.528 o
-7 -12 -4 102.456 100.433 1.978 25.106 o
-7 -12 -3 71.023 70.544 1.575 39.386 o
-7 -12 -2 59.484 58.754 1.368 49.828 o
-7 -12 -1 7.269 9.694 0.738 291.644 o
-7 -11 -15 6.590 8.090 2.510 44.134 o
-7 -11 -14 25.294 25.529 2.421 39.859 o
-7 -11 -13 18.534 19.713 2.283 46.577 o
-7 -11 -12 3.295 4.104 1.555 112.927 o
-7 -11 -11 9.748 11.101 1.693 85.487 o
-7 -11 -10 41.278 41.285 1.791 50.245 o
-7 -11 -9 83.816 84.657 2.529 23.493 o
-7 -11 -8 159.551 150.792 3.809 10.429 o
-7 -11 -7 22.071 23.797 1.417 87.218 o
-7 -11 -6 64.226 62.769 1.427 45.727 o
-7 -11 -5 71.657 75.613 1.644 37.380 o
-7 -11 -4 14.370 15.618 0.728 209.708 o
-7 -11 -3 180.551 175.199 3.051 11.403 o
-7 -11 -2 22.772 26.188 0.955 124.330 o
-7 -11 -1 81.576 82.590 1.575 34.881 o
-7 -10 -16 14.524 19.063 3.799 19.239 o
-7 -10 -15 24.153 27.556 2.874 30.154 o
-7 -10 -14 46.769 47.318 2.490 31.812 o
-7 -10 -13 28.722 29.662 2.086 48.001 o
-7 -10 -12 54.168 52.938 1.988 39.033 o
-7 -10 -11 46.125 46.659 1.703 49.698 o
-7 -10 -10 16.187 17.331 1.309 109.380 o
-7 -10 -9 14.342 12.892 1.112 143.713 o
-7 -10 -8 38.644 41.266 1.565 59.165 o
-7 -10 -7 86.992 82.561 2.175 26.755 o
-7 -10 -6 26.786 26.188 0.768 132.266 o
-7 -10 -5 60.480 57.258 1.151 54.728 o
-7 -10 -4 58.049 58.016 1.191 54.912 o
-7 -10 -3 124.847 122.734 2.096 20.316 o
-7 -10 -2 53.559 53.508 1.211 58.260 o
-7 -10 -1 117.849 117.882 2.077 21.417 o
-7 -9 -16 65.412 62.592 3.277 19.430 o
-7 -9 -15 22.239 23.088 2.214 47.139 o
-7 -9 -14 14.336 13.188 1.909 66.175 o
-7 -9 -13 53.844 54.168 2.067 37.385 o
-7 -9 -12 75.266 78.418 2.342 26.925 o
-7 -9 -11 22.390 24.752 1.309 94.454 o
-7 -9 -10 21.238 21.474 1.250 103.475 o
-7 -9 -9 76.785 72.611 2.047 30.778 o
-7 -9 -8 125.446 116.032 2.588 17.748 o
-7 -9 -7 25.640 26.828 1.043 109.645 o
-7 -9 -6 47.507 47.328 1.250 62.889 o
-7 -9 -5 127.429 126.700 2.145 19.593 o
-7 -9 -4 29.529 31.070 0.856 113.096 o
-7 -9 -3 137.243 138.441 2.332 17.308 o
-7 -9 -2 21.139 22.498 0.728 160.241 o
-7 -9 -1 36.180 37.585 0.945 91.342 o
-7 -8 -17 60.990 54.079 3.425 18.794 o
-7 -8 -16 24.348 30.499 2.933 28.924 o
-7 -8 -15 24.960 28.708 2.303 42.746 o
-7 -8 -14 64.263 62.149 2.332 30.018 o
-7 -8 -13 57.630 57.189 2.096 35.574 o
-7 -8 -12 28.267 29.042 1.397 79.301 o
-7 -8 -11 162.825 153.135 3.602 10.878 o
-7 -8 -10 89.572 89.361 2.175 25.893 o
-7 -8 -9 21.015 21.061 1.024 127.173 o
-7 -8 -8 45.586 42.447 1.211 67.416 o
-7 -8 -7 45.123 47.899 1.279 63.310 o
-7 -8 -6 38.477 38.658 1.151 77.699 o
-7 -8 -5 1.405 1.486 0.335 1530.740 o
-7 -8 -4 129.448 119.978 2.027 20.389 o
-7 -8 -3 0.677 0.305 0.285 2624.590 o
-7 -8 -2 194.736 195.178 3.199 10.199 o
-7 -8 -1 49.463 50.546 1.083 65.801 o
-7 -7 -17 11.664 17.341 2.874 32.673 o
-7 -7 -16 19.263 20.401 2.470 40.605 o
-7 -7 -15 15.305 13.011 1.781 73.310 o
-7 -7 -14 36.518 42.752 2.037 44.599 o
-7 -7 -13 28.368 33.629 1.584 67.281 o
-7 -7 -12 24.099 26.159 1.260 95.047 o
-7 -7 -11 15.163 16.376 1.004 152.763 o
-7 -7 -10 75.042 72.778 1.860 33.672 o
-7 -7 -9 4.546 5.383 0.650 423.166 o
-7 -7 -8 6.111 4.311 0.650 400.148 o
-7 -7 -7 21.255 22.350 0.876 141.917 o
-7 -7 -6 252.315 254.414 4.714 5.964 o
-7 -7 -5 87.150 84.667 1.525 33.888 o
-7 -7 -4 320.045 315.963 4.881 4.726 o
-7 -7 -3 204.170 200.000 3.199 9.830 o
-7 -7 -2 14.391 14.457 0.600 242.973 o
-7 -7 -1 215.398 217.597 3.454 8.780 o
-7 -6 -18 14.133 15.382 2.972 30.527 o
-7 -6 -17 46.810 45.438 3.120 23.141 o
-7 -6 -16 41.305 40.695 2.303 37.128 o
-7 -6 -15 13.787 15.520 1.791 72.873 o
-7 -6 -14 11.159 13.955 1.151 145.148 o
-7 -6 -13 26.594 28.531 1.279 88.910 o
-7 -6 -12 6.772 5.816 0.846 271.639 o
-7 -6 -11 23.033 23.945 1.063 115.578 o
-7 -6 -10 194.708 185.572 3.868 8.885 o
-7 -6 -9 142.469 137.437 2.657 15.514 o
-7 -6 -8 144.898 142.594 2.736 14.884 o
-7 -6 -7 40.732 40.468 1.151 74.692 o
-7 -6 -6 14.814 15.392 0.797 193.419 o
-7 -6 -5 29.479 30.765 0.748 121.593 o
-7 -6 -4 86.254 88.968 1.555 33.249 o
-7 -6 -3 116.665 118.423 1.978 22.158 o
-7 -6 -2 123.507 124.584 2.086 20.416 o
-7 -6 -1 647.156 651.363 9.792 1.354 o
-7 -5 -18 0.233 2.569 2.972 33.306 o
-7 -5 -17 163.848 159.719 5.039 7.405 o
-7 -5 -16 36.787 41.669 2.323 37.623 o
-7 -5 -15 23.924 22.862 1.407 86.373 o
-7 -5 -14 10.976 13.207 1.289 125.816 o
-7 -5 -13 22.652 21.395 1.083 116.970 o
-7 -5 -12 2.326 3.612 0.777 388.631 o
-7 -5 -11 52.025 50.664 1.457 53.021 o
-7 -5 -10 6.884 7.086 0.709 327.043 o
-7 -5 -9 176.204 170.849 3.228 11.166 o
-7 -5 -8 161.015 157.731 3.080 12.455 o
-7 -5 -7 206.574 198.356 3.720 8.740 o
-7 -5 -6 220.997 209.212 3.858 8.044 o
-7 -5 -5 249.493 239.583 3.740 7.343 o
-7 -5 -4 120.648 122.439 2.027 21.179 o
-7 -5 -3 568.189 567.444 8.562 1.727 o
-7 -5 -2 491.929 489.214 7.440 2.235 o
-7 -5 -1 897.836 894.203 13.414 0.749 o
-7 -4 -18 10.771 8.503 2.490 43.631 o
-7 -4 -17 1.878 3.572 1.644 104.244 o
-7 -4 -16 34.547 39.041 1.890 50.389 o
-7 -4 -15 10.923 10.757 1.122 156.014 o
-7 -4 -14 1.389 2.716 0.768 426.933 o
-7 -4 -13 33.876 34.278 1.309 76.417 o
-7 -4 -12 71.257 72.454 1.860 34.567 o
-7 -4 -11 114.466 109.251 2.205 21.393 o
-7 -4 -10 129.697 125.372 2.480 17.650 o
-7 -4 -9 38.483 36.433 1.033 84.610 o
-7 -4 -8 83.228 78.959 1.673 33.653 o
-7 -4 -7 172.150 170.347 3.208 11.377 o
-7 -4 -6 105.395 106.751 1.781 25.845 o
-7 -4 -5 311.406 306.751 4.724 4.976 o
-7 -4 -4 533.685 535.272 8.080 1.924 o
-7 -4 -3 785.346 764.895 11.475 0.988 o
-7 -4 -2 53.944 58.528 1.122 58.889 o
-7 -4 -1 106.060 107.489 1.831 25.300 o
-7 -3 -19 5.631 9.438 3.297 26.276 o
-7 -3 -18 80.471 81.065 3.061 19.397 o
-7 -3 -17 33.132 30.676 1.762 57.544 o
-7 -3 -16 57.740 61.372 2.293 31.820 o
-7 -3 -15 14.271 15.599 1.161 133.043 o
-7 -3 -14 98.937 99.537 2.362 22.430 o
-7 -3 -13 26.349 27.153 1.151 99.455 o
-7 -3 -12 19.245 20.264 0.866 152.868 o
-7 -3 -11 79.238 77.738 1.712 34.201 o
-7 -3 -10 70.778 70.780 1.663 37.974 o
-7 -3 -9 38.531 36.187 1.024 85.190 o
-7 -3 -8 87.599 86.487 1.821 30.187 o
-7 -3 -7 12.260 13.237 0.453 311.788 o
-7 -3 -6 501.085 492.540 7.460 2.199 o
-7 -3 -5 239.084 239.858 3.730 7.557 o
-7 -3 -4 446.670 452.150 6.850 2.609 o
-7 -3 -3 117.569 122.911 2.047 21.363 o
-7 -3 -2 17.966 19.250 0.551 209.404 o
-7 -3 -1 135.651 138.677 2.244 17.846 o
-7 -2 -19 39.219 35.656 3.002 25.843 o
-7 -2 -18 37.985 39.386 2.608 31.907 o
-7 -2 -17 19.018 20.382 1.899 61.853 o
-7 -2 -16 45.846 49.808 1.899 43.981 o
-7 -2 -15 4.076 4.990 1.171 182.404 o
-7 -2 -14 42.423 40.606 1.299 67.110 o
-7 -2 -13 145.381 138.825 2.746 14.924 o
-7 -2 -12 81.207 81.272 1.840 31.721 o
-7 -2 -11 27.666 26.060 0.689 137.036 o
-7 -2 -10 67.821 67.100 1.250 46.838 o
-7 -2 -9 11.160 11.387 0.502 324.089 o
-7 -2 -8 114.963 114.871 1.909 23.036 o
-7 -2 -7 162.287 162.720 2.618 13.807 o
-7 -2 -6 742.772 744.041 11.170 1.058 o
-7 -2 -5 1.217 1.063 0.217 2617.230 o
-7 -2 -4 34.890 33.835 0.758 106.773 o
-7 -2 -3 5.101 5.433 0.394 650.068 o
-7 -2 -2 762.958 749.582 11.249 1.031 o
-7 -2 -1 23.597 24.033 0.600 162.735 o
-7 -1 -19 43.321 37.860 2.736 29.069 o
-7 -1 -18 50.355 54.384 2.598 28.964 o
-7 -1 -17 89.469 89.588 2.697 21.185 o
-7 -1 -16 22.972 22.675 1.407 87.550 o
-7 -1 -15 12.874 14.172 0.886 188.141 o
-7 -1 -14 0.998 1.516 0.453 1090.700 o
-7 -1 -13 29.247 28.363 0.827 118.744 o
-7 -1 -12 127.517 124.456 2.116 19.857 o
-7 -1 -11 46.302 45.931 0.984 73.683 o
-7 -1 -10 63.434 62.976 1.230 50.064 o
-7 -1 -9 118.292 117.292 1.968 22.100 o
-7 -1 -8 290.981 280.110 4.566 5.482 o
-7 -1 -7 169.179 164.846 2.697 13.146 o
-7 -1 -6 107.746 107.834 1.781 25.416 o
-7 -1 -5 222.935 216.366 3.395 8.710 o
-7 -1 -4 156.690 157.721 2.510 14.635 o
-7 -1 -3 134.269 134.022 2.155 18.593 o
-7 -1 -2 51.979 53.912 1.014 64.755 o
-7 -1 -1 88.659 88.397 1.486 33.545 o
-6 -18 -1 8.753 13.512 5.049 11.347 o
-6 -17 -6 7.122 13.453 2.746 36.652 o
-6 -17 -5 9.406 14.831 2.116 57.638 o
-6 -17 -4 69.304 67.503 2.588 25.629 o
-6 -17 -3 38.166 37.624 2.244 39.587 o
-6 -17 -2 1.499 3.720 1.919 77.709 o
-6 -17 -1 101.408 96.546 3.326 15.792 o
-6 -16 -9 6.830 9.202 2.972 31.921 o
-6 -16 -8 22.835 23.295 2.992 28.582 o
-6 -16 -7 1.246 2.421 1.496 127.038 o
-6 -16 -6 9.787 13.896 1.850 72.575 o
-6 -16 -5 227.610 219.978 4.931 6.245 o
-6 -16 -4 23.283 23.039 1.781 64.423 o
-6 -16 -3 42.847 47.269 1.958 43.894 o
-6 -16 -2 77.272 76.193 2.372 26.464 o
-6 -16 -1 26.048 27.222 1.988 52.958 o
-6 -15 -11 29.737 28.294 3.730 18.809 o
-6 -15 -10 75.121 79.441 3.907 14.238 o
-6 -15 -9 90.084 80.779 3.513 15.738 o
-6 -15 -8 108.056 106.121 3.504 14.294 o
-6 -15 -7 2.692 3.691 1.171 191.710 o
-6 -15 -6 3.278 4.990 1.250 166.078 o
-6 -15 -5 44.575 49.267 1.880 44.999 o
-6 -15 -4 66.350 68.733 2.077 32.773 o
-6 -15 -3 38.514 42.397 1.722 53.415 o
-6 -15 -2 251.641 244.887 5.108 5.594 o
-6 -15 -1 13.321 16.839 1.309 114.926 o
-6 -14 -12 5.357 6.643 2.677 39.483 o
-6 -14 -11 0.128 0.896 2.401 51.160 o
-6 -14 -10 102.215 97.973 3.543 14.560 o
-6 -14 -9 32.552 36.256 2.234 41.492 o
-6 -14 -8 13.944 20.028 2.086 55.774 o
-6 -14 -7 32.601 28.816 1.348 78.075 o
-6 -14 -6 17.630 21.051 1.289 105.883 o
-6 -14 -5 36.836 40.311 1.624 58.258 o
-6 -14 -4 31.723 35.941 1.565 65.104 o
-6 -14 -3 26.557 27.822 1.279 89.385 o
-6 -14 -2 11.220 12.617 1.112 153.740 o
-6 -14 -1 51.975 54.178 1.476 51.667 o
-6 -13 -13 10.576 14.438 2.903 32.437 o
-6 -13 -12 12.839 11.505 2.214 52.539 o
-6 -13 -11 99.522 100.935 3.494 14.871 o
-6 -13 -10 100.237 101.161 3.415 15.246 o
-6 -13 -9 38.948 41.433 2.145 41.253 o
-6 -13 -8 0.475 2.136 1.348 157.821 o
-6 -13 -7 13.117 13.168 1.289 121.320 o
-6 -13 -6 28.524 30.932 1.102 97.059 o
-6 -13 -5 0.686 0.492 0.679 596.552 o
-6 -13 -4 10.601 9.625 0.886 213.377 o
-6 -13 -3 153.428 147.417 2.982 13.365 o
-6 -13 -2 4.894 4.330 0.748 356.627 o
-6 -13 -1 65.892 65.909 1.594 41.354 o
-6 -12 -14 20.039 21.740 2.667 35.394 o
-6 -12 -13 29.250 31.581 2.283 41.723 o
-6 -12 -12 75.861 72.345 2.903 21.461 o
-6 -12 -11 20.707 22.911 1.840 63.076 o
-6 -12 -10 94.544 88.367 2.519 22.209 o
-6 -12 -9 40.988 43.165 1.929 45.996 o
-6 -12 -8 19.791 23.305 1.525 82.178 o
-6 -12 -7 0.041 0.846 1.004 288.843 o
-6 -12 -6 11.801 12.873 0.768 226.443 o
-6 -12 -5 24.395 26.907 0.945 120.810 o
-6 -12 -4 7.575 9.340 0.738 290.176 o
-6 -12 -3 117.903 117.370 2.234 20.434 o
-6 -12 -2 149.939 145.094 2.598 15.070 o
-6 -12 -1 87.231 88.535 1.781 30.502 o
-6 -11 -15 69.305 62.120 3.366 18.470 o
-6 -11 -14 36.407 32.812 2.421 36.523 o
-6 -11 -13 13.873 15.333 1.663 81.773 o
-6 -11 -12 12.423 14.605 1.466 101.065 o
-6 -11 -11 115.018 114.605 3.080 15.841 o
-6 -11 -10 49.614 53.912 1.909 41.896 o
-6 -11 -9 55.549 57.061 1.968 38.507 o
-6 -11 -8 106.638 103.799 2.834 18.164 o
-6 -11 -7 19.496 18.748 1.181 115.675 o
-6 -11 -6 84.835 81.360 1.693 32.775 o
-6 -11 -5 31.747 33.609 0.984 98.214 o
-6 -11 -4 265.239 253.666 4.281 6.286 o
-6 -11 -3 75.901 78.339 1.525 37.609 o
-6 -11 -2 245.924 235.518 3.789 7.382 o
-6 -11 -1 33.553 34.947 0.964 95.754 o
-6 -10 -16 6.420 6.161 2.716 38.235 o
-6 -10 -15 1.219 2.952 1.791 89.447 o
-6 -10 -14 125.972 118.709 3.553 13.022 o
-6 -10 -13 13.108 13.503 1.486 98.916 o
-6 -10 -12 58.760 53.587 1.929 38.886 o
-6 -10 -11 21.053 24.358 1.388 90.280 o
-6 -10 -10 45.363 49.355 1.811 46.499 o
-6 -10 -9 31.420 32.369 1.407 74.345 o
-6 -10 -8 79.719 81.616 2.244 27.156 o
-6 -10 -7 68.227 65.673 1.939 34.831 o
-6 -10 -6 120.882 111.928 2.018 21.791 o
-6 -10 -5 243.311 236.876 3.740 7.489 o
-6 -10 -4 107.314 104.901 1.850 25.150 o
-6 -10 -3 161.063 159.512 2.647 13.856 o
-6 -10 -2 14.251 15.363 0.689 220.010 o
-6 -10 -1 8.719 9.684 0.630 320.073 o
-6 -9 -17 17.188 19.486 3.651 20.545 o
-6 -9 -16 45.378 46.728 2.943 25.347 o
-6 -9 -15 57.041 55.693 2.332 31.844 o
-6 -9 -14 62.292 65.604 2.431 28.694 o
-6 -9 -13 10.410 8.729 1.348 123.628 o
-6 -9 -12 49.698 53.617 1.880 42.590 o
-6 -9 -11 153.897 145.251 3.543 11.492 o
-6 -9 -10 4.225 4.626 1.014 231.684 o
-6 -9 -9 1.983 2.864 0.787 394.933 o
-6 -9 -8 179.860 169.688 3.543 10.241 o
-6 -9 -7 76.107 75.898 1.712 35.170 o
-6 -9 -6 124.917 122.793 2.057 20.537 o
-6 -9 -5 1.308 1.801 0.394 1240.340 o
-6 -9 -4 15.176 16.091 0.640 221.894 o
-6 -9 -3 41.705 41.836 0.984 80.285 o
-6 -9 -2 5.884 6.525 0.551 451.058 o
-6 -9 -1 68.650 68.133 1.378 43.973 o
-6 -8 -17 28.678 33.058 2.854 29.502 o
-6 -8 -16 25.069 25.263 2.165 47.458 o
-6 -8 -15 12.970 16.750 1.958 63.241 o
-6 -8 -14 19.642 21.238 1.437 90.014 o
-6 -8 -13 42.447 43.175 1.624 54.572 o
-6 -8 -12 8.555 10.845 1.181 152.647 o
-6 -8 -11 14.359 15.461 1.014 155.405 o
-6 -8 -10 16.569 19.575 0.974 147.544 o
-6 -8 -9 14.085 14.093 0.955 169.279 o
-6 -8 -8 34.101 35.085 1.122 85.830 o
-6 -8 -7 259.102 250.280 4.547 6.092 o
-6 -8 -6 75.012 77.778 1.752 34.646 o
-6 -8 -5 47.840 50.881 1.043 68.199 o
-6 -8 -4 96.094 98.504 1.732 28.455 o
-6 -8 -3 49.045 50.418 1.053 67.111 o
-6 -8 -2 7.167 8.513 0.541 402.387 o
-6 -8 -1 164.339 160.919 2.618 13.746 o
-6 -7 -18 32.027 27.458 3.415 21.807 o
-6 -7 -17 4.456 6.102 2.205 57.520 o
-6 -7 -16 3.768 2.874 1.584 109.293 o
-6 -7 -15 9.300 10.373 1.348 124.233 o
-6 -7 -14 30.454 30.401 1.516 70.348 o
-6 -7 -13 12.190 11.534 0.974 178.794 o
-6 -7 -12 53.850 53.843 1.575 48.379 o
-6 -7 -11 18.313 19.221 1.014 137.595 o
-6 -7 -10 76.917 75.445 1.880 32.703 o
-6 -7 -9 73.521 70.938 1.870 34.077 o
-6 -7 -8 69.235 65.781 1.535 41.360 o
-6 -7 -7 164.321 161.441 3.061 12.299 o
-6 -7 -6 39.260 41.010 1.171 74.934 o
-6 -7 -5 68.096 70.131 1.289 45.396 o
-6 -7 -4 119.506 121.228 2.067 21.122 o
-6 -7 -3 11.097 13.030 0.581 287.514 o
-6 -7 -2 64.421 64.876 1.220 49.373 o
-6 -7 -1 318.173 320.274 5.078 4.580 o
-6 -6 -18 20.876 24.033 2.962 29.276 o
-6 -6 -17 96.382 95.365 3.563 14.794 o
-6 -6 -16 14.318 14.624 1.525 92.953 o
-6 -6 -15 56.980 56.126 2.155 34.787 o
-6 -6 -14 91.786 90.542 2.205 25.222 o
-6 -6 -13 60.003 62.090 1.840 39.083 o
-6 -6 -12 39.518 38.913 1.289 70.439 o
-6 -6 -11 35.366 35.203 1.230 78.603 o
-6 -6 -10 86.244 83.683 1.860 30.261 o
-6 -6 -9 109.198 102.244 2.096 23.167 o
-6 -6 -8 144.439 146.875 3.041 13.591 o
-6 -6 -7 237.688 227.232 4.173 7.068 o
-6 -6 -6 42.291 41.394 1.132 73.686 o
-6 -6 -5 40.137 40.173 0.837 89.673 o
-6 -6 -4 161.497 163.419 2.628 13.797 o
-6 -6 -3 58.984 57.268 1.083 57.203 o
-6 -6 -2 315.149 312.420 4.832 4.827 o
-6 -6 -1 528.960 526.759 7.991 1.963 o
-6 -5 -18 2.712 1.614 2.726 39.141 o
-6 -5 -17 22.562 23.541 2.519 38.208 o
-6 -5 -16 19.604 22.360 1.644 74.986 o
-6 -5 -15 43.277 47.417 1.703 50.752 o
-6 -5 -14 77.906 76.705 1.958 31.328 o
-6 -5 -13 17.823 20.825 1.092 127.018 o
-6 -5 -12 117.728 116.967 2.618 18.137 o
-6 -5 -11 87.562 82.738 1.732 31.577 o
-6 -5 -10 103.472 98.917 2.027 24.659 o
-6 -5 -9 52.413 56.490 1.397 52.988 o
-6 -5 -8 330.701 323.482 5.787 3.995 o
-6 -5 -7 173.578 171.341 3.218 11.279 o
-6 -5 -6 131.873 129.229 2.480 17.340 o
-6 -5 -5 33.970 31.700 0.777 109.261 o
-6 -5 -4 727.265 725.342 10.904 1.104 o
-6 -5 -3 232.482 235.154 3.651 7.857 o
-6 -5 -2 53.405 55.044 1.043 62.501 o
-6 -5 -1 161.008 162.966 2.578 14.002 o
-6 -4 -19 32.600 28.285 3.376 22.169 o
-6 -4 -18 6.062 6.338 2.077 63.434 o
-6 -4 -17 27.717 29.121 1.870 56.357 o
-6 -4 -16 149.174 145.458 3.415 12.079 o
-6 -4 -15 8.171 7.972 1.142 166.785 o
-6 -4 -14 96.624 94.380 2.195 24.423 o
-6 -4 -13 350.467 346.491 6.830 3.241 o
-6 -4 -12 70.084 70.977 1.683 37.819 o
-6 -4 -11 97.353 93.593 1.939 26.705 o
-6 -4 -10 29.834 29.426 0.955 106.795 o
-6 -4 -9 77.816 77.276 1.693 34.865 o
-6 -4 -8 34.166 34.318 1.024 91.850 o
-6 -4 -7 85.378 88.288 1.850 30.103 o
-6 -4 -6 207.293 199.075 3.671 8.808 o
-6 -4 -5 714.244 709.172 10.629 1.151 o
-6 -4 -4 126.803 128.668 2.077 19.943 o
-6 -4 -3 208.211 209.133 3.248 9.476 o
-6 -4 -2 71.635 70.869 1.240 44.726 o
-6 -4 -1 157.160 158.469 2.529 14.515 o
-6 -3 -19 24.919 22.468 2.716 33.418 o
-6 -3 -18 19.142 20.382 2.037 55.502 o
-6 -3 -17 77.732 85.100 2.903 20.731 o
-6 -3 -16 53.363 55.024 1.850 41.884 o
-6 -3 -15 110.380 108.769 2.677 18.679 o
-6 -3 -14 22.460 23.226 1.053 118.438 o
-6 -3 -13 11.512 11.761 0.837 214.021 o
-6 -3 -12 5.672 4.763 0.817 303.079 o
-6 -3 -11 39.796 40.892 1.161 74.930 o
-6 -3 -10 20.063 20.461 0.827 155.036 o
-6 -3 -9 66.607 65.003 1.447 44.024 o
-6 -3 -8 71.379 74.510 1.634 37.761 o
-6 -3 -7 290.558 284.549 5.118 4.971 o
-6 -3 -6 345.993 340.153 5.177 4.200 o
-6 -3 -5 482.786 481.626 7.283 2.314 o
-6 -3 -4 308.396 308.070 4.744 4.985 o
-6 -3 -3 1060.120 1063.380 15.904 0.545 o
-6 -3 -2 187.334 185.385 2.903 11.333 o
-6 -3 -1 872.289 896.988 13.552 0.755 o
-6 -2 -19 34.774 34.790 2.825 29.049 o
-6 -2 -18 17.972 17.843 2.077 54.912 o
-6 -2 -17 22.435 24.141 1.663 70.899 o
-6 -2 -16 15.280 15.697 1.624 83.220 o
-6 -2 -15 6.406 5.373 0.984 224.471 o
-6 -2 -14 45.911 47.869 1.358 60.139 o
-6 -2 -13 8.502 8.966 0.768 270.530 o
-6 -2 -12 3.535 2.992 0.551 597.187 o
-6 -2 -11 80.548 79.264 1.437 37.420 o
-6 -2 -10 334.428 324.732 4.960 4.500 o
-6 -2 -9 37.167 35.666 0.768 100.726 o
-6 -2 -8 242.384 236.906 3.691 7.577 o
-6 -2 -7 122.896 121.533 1.978 21.285 o
-6 -2 -6 166.340 165.112 2.598 13.597 o
-6 -2 -5 320.120 314.182 4.793 4.800 o
-6 -2 -4 198.756 194.046 3.021 10.483 o
-6 -2 -3 6.457 7.627 0.384 543.888 o
-6 -2 -2 448.089 449.139 6.781 2.632 o
-6 -2 -1 620.435 623.305 9.359 1.467 o
-6 -1 -19 27.520 24.407 2.677 33.619 o
-6 -1 -18 6.499 8.542 1.899 73.576 o
-6 -1 -17 10.678 12.371 1.112 155.940 o
-6 -1 -16 94.718 96.172 2.195 24.553 o
-6 -1 -15 84.519 86.015 1.781 31.287 o
-6 -1 -14 1.080 1.683 0.561 764.109 o
-6 -1 -13 20.607 22.084 0.758 159.235 o
-6 -1 -12 47.347 46.078 1.004 71.972 o
-6 -1 -11 54.218 54.384 1.092 60.827 o
-6 -1 -10 130.667 128.993 2.126 19.293 o
-6 -1 -9 33.641 34.593 0.777 107.188 o
-6 -1 -8 191.027 186.940 2.952 11.043 o
-6 -1 -7 303.962 300.994 4.645 5.148 o
-6 -1 -6 3.265 3.513 0.364 912.879 o
-6 -1 -5 458.911 458.400 6.948 2.524 o
-6 -1 -4 435.549 430.873 6.515 2.805 o
-6 -1 -3 12.063 14.792 0.472 298.551 o
-6 -1 -2 902.497 921.012 13.758 0.723 o
-6 -1 -1 152.749 157.396 2.500 14.914 o
-5 -18 -3 21.945 24.338 2.805 31.978 o
-5 -18 -2 1.200 2.736 2.096 65.926 o
-5 -18 -1 84.022 77.404 3.277 17.688 o
-5 -17 -7 11.581 13.729 2.687 37.269 o
-5 -17 -6 16.297 19.585 2.116 53.611 o
-5 -17 -5 60.940 62.130 2.608 26.814 o
-5 -17 -4 5.912 7.106 1.584 102.967 o
-5 -17 -3 24.511 28.993 2.421 39.633 o
-5 -17 -2 5.374 3.740 1.840 80.796 o
-5 -17 -1 4.533 3.956 1.781 86.519 o
-5 -16 -9 90.613 78.408 3.681 14.821 o
-5 -16 -8 14.913 16.386 2.480 41.877 o
-5 -16 -7 116.831 114.802 3.120 15.529 o
-5 -16 -6 33.473 33.904 1.909 51.238 o
-5 -16 -5 11.594 11.003 1.486 102.817 o
-5 -16 -4 2.308 2.470 1.368 147.605 o
-5 -16 -3 39.110 41.039 2.008 44.838 o
-5 -16 -2 116.586 116.416 2.992 16.158 o
-5 -16 -1 23.228 26.011 1.821 61.672 o
-5 -15 -11 48.532 45.901 3.159 22.532 o
-5 -15 -10 143.299 136.227 5.068 7.848 o
-5 -15 -9 1.172 2.008 1.998 72.689 o
-5 -15 -8 6.429 7.056 1.673 93.007 o
-5 -15 -7 0.464 0.531 1.171 211.643 o
-5 -15 -6 7.390 7.066 1.299 140.300 o
-5 -15 -5 8.050 8.995 1.220 149.779 o
-5 -15 -4 50.097 53.794 1.831 43.576 o
-5 -15 -3 12.548 13.365 1.250 127.557 o
-5 -15 -2 31.762 36.010 1.594 63.749 o
-5 -15 -1 0.975 4.596 1.063 236.102 o
-5 -14 -12 55.111 52.111 3.218 21.123 o
-5 -14 -11 26.387 31.857 2.854 29.896 o
-5 -14 -10 42.119 42.801 2.638 30.464 o
-5 -14 -9 4.311 3.297 1.831 82.741 o
-5 -14 -8 29.970 29.938 1.791 58.203 o
-5 -14 -7 160.572 156.904 3.385 11.532 o
-5 -14 -6 23.503 25.293 1.368 88.281 o
-5 -14 -5 24.130 26.178 1.279 93.493 o
-5 -14 -4 100.209 99.852 2.716 19.619 o
-5 -14 -3 31.869 35.882 1.397 72.967 o
-5 -14 -2 27.579 30.391 1.220 90.563 o
-5 -14 -1 23.587 26.297 1.132 106.142 o
-5 -13 -14 5.852 8.287 2.647 40.045 o
-5 -13 -13 77.047 76.351 3.169 18.985 o
-5 -13 -12 49.865 49.887 2.362 33.232 o
-5 -13 -11 12.663 14.802 1.683 81.669 o
-5 -13 -10 18.016 18.965 1.663 76.464 o
-5 -13 -9 64.697 67.966 2.470 27.645 o
-5 -13 -8 81.534 81.724 2.539 23.826 o
-5 -13 -7 22.361 24.446 1.004 122.287 o
-5 -13 -6 79.050 81.134 1.840 32.179 o
-5 -13 -5 197.615 194.843 3.681 9.083 o
-5 -13 -4 54.580 55.132 1.516 49.266 o
-5 -13 -3 79.295 81.075 1.693 34.062 o
-5 -13 -2 207.522 198.612 3.474 9.193 o
-5 -13 -1 40.886 42.210 1.191 72.104 o
-5 -12 -15 37.590 34.711 3.523 20.061 o
-5 -12 -14 57.674 56.697 2.913 23.871 o
-5 -12 -13 65.749 64.354 2.569 26.521 o
-5 -12 -12 11.132 11.987 1.516 99.707 o
-5 -12 -11 71.733 70.820 2.323 28.251 o
-5 -12 -10 29.511 30.096 1.624 65.820 o
-5 -12 -9 14.995 17.557 1.378 104.017 o
-5 -12 -8 83.895 81.704 2.352 25.406 o
-5 -12 -7 55.920 53.863 1.338 53.429 o
-5 -12 -6 10.079 10.344 0.758 252.899 o
-5 -12 -5 288.618 286.389 4.822 5.240 o
-5 -12 -4 57.144 57.051 1.319 52.508 o
-5 -12 -3 10.469 12.105 0.689 263.719 o
-5 -12 -2 64.340 62.760 1.299 48.283 o
-5 -12 -1 165.951 163.783 2.844 12.858 o
-5 -11 -16 0.222 6.180 3.346 26.154 o
-5 -11 -15 79.097 81.655 3.120 19.023 o
-5 -11 -14 138.107 138.126 3.986 10.726 o
-5 -11 -13 2.985 3.090 1.486 124.358 o
-5 -11 -12 58.703 57.229 2.155 34.298 o
-5 -11 -11 16.842 16.839 1.466 93.663 o
-5 -11 -10 13.453 13.316 1.319 116.822 o
-5 -11 -9 0.232 1.653 0.768 470.537 o
-5 -11 -8 77.553 71.755 2.175 29.085 o
-5 -11 -7 240.849 228.659 5.196 5.708 o
-5 -11 -6 208.897 196.841 3.385 9.356 o
-5 -11 -5 30.242 30.233 0.866 111.794 o
-5 -11 -4 77.868 78.978 1.545 36.699 o
-5 -11 -3 94.471 95.433 1.781 28.534 o
-5 -11 -2 5.799 6.692 0.581 429.253 o
-5 -11 -1 101.853 103.592 1.899 25.631 o
-5 -10 -16 24.579 25.155 2.854 30.613 o
-5 -10 -15 26.662 29.879 2.470 37.823 o
-5 -10 -14 9.662 10.422 1.644 90.211 o
-5 -10 -13 148.046 142.722 3.632 11.457 o
-5 -10 -12 23.064 21.120 1.250 100.934 o
-5 -10 -11 20.178 23.403 1.378 92.718 o
-5 -10 -10 93.451 91.871 2.470 22.554 o
-5 -10 -9 120.386 120.352 3.543 13.260 o
-5 -10 -8 34.240 33.904 1.309 76.253 o
-5 -10 -7 56.927 51.757 1.525 48.741 o
-5 -10 -6 48.434 48.332 1.063 68.093 o
-5 -10 -5 82.141 86.153 1.584 34.186 o
-5 -10 -4 33.654 36.325 0.915 97.497 o
-5 -10 -3 47.389 48.794 1.083 68.080 o
-5 -10 -2 152.020 155.260 2.578 14.723 o
-5 -10 -1 39.002 38.421 0.955 86.681 o
-5 -9 -17 31.076 34.770 2.834 29.389 o
-5 -9 -16 49.468 48.224 2.470 31.600 o
-5 -9 -15 1.403 2.825 1.319 160.404 o
-5 -9 -14 15.828 17.902 1.604 83.082 o
-5 -9 -13 87.934 86.862 2.411 23.996 o
-5 -9 -12 61.564 62.228 1.899 37.549 o
-5 -9 -11 91.273 88.288 2.431 23.340 o
-5 -9 -10 50.705 48.873 1.545 51.621 o
-5 -9 -9 12.345 14.044 0.905 186.864 o
-5 -9 -8 29.612 31.700 1.043 98.979 o
-5 -9 -7 10.048 11.249 0.817 231.168 o
-5 -9 -6 25.102 25.076 0.679 147.299 o
-5 -9 -5 106.812 108.355 1.890 24.670 o
-5 -9 -4 192.316 189.529 3.169 10.437 o
-5 -9 -3 35.768 36.414 0.876 96.490 o
-5 -9 -2 116.279 115.117 1.978 22.396 o
-5 -9 -1 270.053 265.929 4.143 6.280 o
-5 -8 -18 22.630 19.132 3.356 23.555 o
-5 -8 -17 73.760 72.818 2.854 22.087 o
-5 -8 -16 60.330 62.563 2.529 27.890 o
-5 -8 -15 11.587 12.991 1.476 102.417 o
-5 -8 -14 96.105 100.197 2.844 19.042 o
-5 -8 -13 0.117 2.145 1.073 247.645 o
-5 -8 -12 11.739 11.200 1.053 165.382 o
-5 -8 -11 91.843 89.076 2.136 25.977 o
-5 -8 -10 146.914 136.571 2.923 14.184 o
-5 -8 -9 57.468 55.752 1.358 51.701 o
-5 -8 -8 30.917 32.910 1.092 92.972 o
-5 -8 -7 41.425 41.541 1.260 69.095 o
-5 -8 -6 121.136 116.366 2.323 19.628 o
-5 -8 -5 35.662 38.303 0.896 94.193 o
-5 -8 -4 128.148 127.507 2.116 19.651 o
-5 -8 -3 445.438 427.143 6.505 2.775 o
-5 -8 -2 101.638 100.738 1.742 27.236 o
-5 -8 -1 254.108 249.346 4.173 6.616 o
-5 -7 -18 7.143 7.952 2.756 36.903 o
-5 -7 -17 58.968 60.250 2.893 23.774 o
-5 -7 -16 47.741 53.971 2.214 35.976 o
-5 -7 -15 83.561 84.952 2.706 21.893 o
-5 -7 -14 13.167 15.097 1.260 122.995 o
-5 -7 -13 84.031 83.742 2.027 28.741 o
-5 -7 -12 234.644 229.092 4.645 6.459 o
-5 -7 -11 68.249 70.525 1.821 36.132 o
-5 -7 -10 34.612 34.003 1.142 84.769 o
-5 -7 -9 81.633 84.165 1.850 31.223 o
-5 -7 -8 10.182 10.147 0.679 279.897 o
-5 -7 -7 77.748 79.854 1.732 34.035 o
-5 -7 -6 19.239 20.155 0.876 151.731 o
-5 -7 -5 11.800 14.211 0.502 296.770 o
-5 -7 -4 41.105 42.909 0.905 83.733 o
-5 -7 -3 81.978 82.925 1.476 36.009 o
-5 -7 -2 753.220 735.124 11.052 1.062 o
-5 -7 -1 491.895 476.715 7.224 2.309 o
-5 -6 -18 6.411 7.873 2.057 63.944 o
-5 -6 -17 48.824 49.562 2.352 33.639 o
-5 -6 -16 114.040 114.192 3.110 15.756 o
-5 -6 -15 8.438 9.536 1.240 144.318 o
-5 -6 -14 40.820 42.014 1.397 63.905 o
-5 -6 -13 13.479 13.680 0.925 178.375 o
-5 -6 -12 31.721 29.731 1.211 86.568 o
-5 -6 -11 160.334 151.648 2.913 13.178 o
-5 -6 -10 156.707 154.001 3.041 12.855 o
-5 -6 -9 464.296 450.192 7.952 2.235 o
-5 -6 -8 17.621 19.043 0.856 162.316 o
-5 -6 -7 67.067 64.649 1.447 43.921 o
-5 -6 -6 36.960 37.536 1.043 85.247 o
-5 -6 -5 235.337 231.434 3.592 7.926 o
-5 -6 -4 102.607 104.852 1.752 26.664 o
-5 -6 -3 37.383 38.057 0.807 96.473 o
-5 -6 -2 948.357 949.985 14.191 0.674 o
-5 -6 -1 12.379 13.434 0.472 303.126 o
-5 -5 -19 35.462 31.798 3.120 24.861 o
-5 -5 -18 43.798 41.945 3.071 24.165 o
-5 -5 -17 54.949 54.896 2.214 34.312 o
-5 -5 -16 37.050 38.539 1.634 58.261 o
-5 -5 -15 4.393 5.049 0.984 239.980 o
-5 -5 -14 99.562 102.687 2.618 20.256 o
-5 -5 -13 69.302 69.353 1.781 36.648 o
-5 -5 -12 73.365 71.745 1.634 37.595 o
-5 -5 -11 153.103 147.672 2.834 13.914 o
-5 -5 -10 55.864 54.138 1.348 53.135 o
-5 -5 -9 366.724 349.739 6.230 3.446 o
-5 -5 -8 122.254 119.043 2.372 19.116 o
-5 -5 -7 205.646 198.858 3.710 8.775 o
-5 -5 -6 146.817 144.661 2.726 14.754 o
-5 -5 -5 35.147 36.187 0.955 93.172 o
-5 -5 -4 49.204 49.867 0.935 70.983 o
-5 -5 -3 135.901 138.579 2.332 17.405 o
-5 -5 -2 740.308 738.343 11.082 1.070 o
-5 -5 -1 33.295 34.475 0.728 110.926 o
-5 -4 -19 6.695 7.312 2.628 40.537 o
-5 -4 -18 3.376 3.385 2.008 70.100 o
-5 -4 -17 116.613 117.262 3.031 15.925 o
-5 -4 -16 2.558 2.618 1.142 204.145 o
-5 -4 -15 25.290 24.968 1.250 94.990 o
-5 -4 -14 272.260 259.522 5.255 5.151 o
-5 -4 -13 89.780 88.997 1.939 28.293 o
-5 -4 -12 5.512 7.332 0.709 345.896 o
-5 -4 -11 270.316 264.009 4.793 5.600 o
-5 -4 -10 18.938 19.910 0.827 160.098 o
-5 -4 -9 25.901 26.956 0.896 121.907 o
-5 -4 -8 95.930 91.713 1.909 27.357 o
-5 -4 -7 206.222 202.933 3.750 8.638 o
-5 -4 -6 113.320 110.796 2.155 21.771 o
-5 -4 -5 586.696 587.934 10.245 1.419 o
-5 -4 -4 907.149 908.808 13.591 0.732 o
-5 -4 -3 176.675 178.309 2.805 12.172 o
-5 -4 -2 242.394 243.864 3.759 7.411 o
-5 -4 -1 510.656 524.919 7.893 2.030 o
-5 -3 -19 26.935 29.593 2.578 35.330 o
-5 -3 -18 44.610 46.905 2.500 32.053 o
-5 -3 -17 33.235 33.284 1.968 49.497 o
-5 -3 -16 16.471 18.079 1.309 108.267 o
-5 -3 -15 25.068 26.739 1.230 95.578 o
-5 -3 -14 6.015 7.174 0.807 289.758 o
-5 -3 -13 231.188 225.824 4.212 7.136 o
-5 -3 -12 191.944 180.976 3.415 10.012 o
-5 -3 -11 2.618 3.395 0.679 473.301 o
-5 -3 -10 22.816 23.000 0.856 138.689 o
-5 -3 -9 37.302 37.427 1.043 84.911 o
-5 -3 -8 150.024 148.735 2.805 14.158 o
-5 -3 -7 18.314 20.215 0.728 176.649 o
-5 -3 -6 228.344 223.285 4.045 7.458 o
-5 -3 -5 1016.380 1005.780 15.008 0.601 o
-5 -3 -4 397.218 405.216 6.131 3.185 o
-5 -3 -3 68.928 69.088 1.181 47.204 o
-5 -3 -2 676.083 690.080 10.334 1.233 o
-5 -3 -1 372.639 379.766 5.718 3.580 o
-5 -2 -19 5.997 4.832 2.264 54.359 o
-5 -2 -18 58.543 60.604 2.697 26.108 o
-5 -2 -17 11.536 13.758 1.496 99.923 o
-5 -2 -16 125.164 125.736 2.933 15.657 o
-5 -2 -15 17.531 20.106 1.073 130.979 o
-5 -2 -14 22.829 22.882 0.728 153.402 o
-5 -2 -13 86.449 85.238 1.516 34.104 o
-5 -2 -12 146.137 138.756 2.273 16.896 o
-5 -2 -11 119.471 115.550 1.939 22.256 o
-5 -2 -10 142.536 144.297 2.362 16.568 o
-5 -2 -9 282.893 275.140 4.261 5.910 o
-5 -2 -8 248.549 242.319 3.887 7.136 o
-5 -2 -7 24.030 23.974 0.571 164.244 o
-5 -2 -6 143.186 144.159 2.283 16.871 o
-5 -2 -5 120.485 120.972 1.949 21.765 o
-5 -2 -4 24.987 26.444 0.581 154.895 o
-5 -2 -3 220.963 225.854 3.572 8.340 o
-5 -2 -2 182.301 191.231 2.952 11.289 o
-5 -2 -1 569.818 598.002 8.946 1.632 o
-5 -1 -20 31.244 32.211 5.108 10.546 o
-5 -1 -19 129.545 125.637 4.094 10.813 o
-5 -1 -18 8.610 7.785 1.319 133.080 o
-5 -1 -17 6.746 7.893 0.994 211.232 o
-5 -1 -16 64.442 67.956 1.653 40.406 o
-5 -1 -15 17.379 19.250 0.876 159.848 o
-5 -1 -14 59.063 60.240 1.270 51.945 o
-5 -1 -13 0.614 0.807 0.364 1730.840 o
-5 -1 -12 1.872 2.057 0.413 1053.640 o
-5 -1 -11 67.387 67.484 1.279 46.390 o
-5 -1 -10 135.992 137.250 2.244 17.876 o
-5 -1 -9 28.713 27.694 0.669 133.469 o
-5 -1 -8 185.114 181.399 2.854 11.624 o
-5 -1 -7 302.045 301.555 4.842 5.003 o
-5 -1 -6 1.017 1.083 0.187 3150.380 o
-5 -1 -5 296.042 297.244 4.547 5.341 o
-5 -1 -4 89.094 89.962 1.486 33.261 o
-5 -1 -3 389.539 396.979 5.984 3.310 o
-5 -1 -2 959.397 997.599 14.900 0.629 o
-5 -1 -1 379.990 397.982 6.003 3.350 o
-4 -18 -4 45.812 46.678 3.149 22.845 o
-4 -18 -3 80.066 71.499 3.199 18.717 o
-4 -18 -2 6.606 6.732 2.687 38.944 o
-4 -18 -1 30.268 28.826 2.569 34.980 o
-4 -17 -8 145.026 122.734 5.088 7.886 o
-4 -17 -7 1.937 0.876 1.939 76.935 o
-4 -17 -6 21.106 23.974 2.057 53.077 o
-4 -17 -5 82.384 81.645 2.736 21.910 o
-4 -17 -4 66.665 65.092 2.421 28.201 o
-4 -17 -3 17.654 18.148 1.968 59.849 o
-4 -17 -2 16.038 17.479 1.831 68.206 o
-4 -17 -1 41.404 43.854 2.382 35.140 o
-4 -16 -10 5.444 11.062 2.854 34.551 o
-4 -16 -9 5.243 4.822 2.362 50.421 o
-4 -16 -8 3.730 5.354 1.535 113.782 o
-4 -16 -7 17.701 19.929 1.693 74.423 o
-4 -16 -6 130.300 128.157 3.602 12.470 o
-4 -16 -5 15.953 16.475 1.506 91.584 o
-4 -16 -4 29.480 35.154 1.693 61.151 o
-4 -16 -3 36.877 40.951 1.712 54.880 o
-4 -16 -2 36.039 37.073 1.693 56.993 o
-4 -16 -1 69.331 73.635 2.431 27.069 o
-4 -15 -11 44.967 42.210 2.923 25.899 o
-4 -15 -10 9.964 11.475 2.214 53.663 o
-4 -15 -9 6.036 4.665 1.831 80.622 o
-4 -15 -8 129.313 119.447 2.884 15.836 o
-4 -15 -7 15.669 16.691 1.496 92.642 o
-4 -15 -6 5.357 7.568 1.201 165.050 o
-4 -15 -5 6.262 5.846 1.092 191.342 o
-4 -15 -4 56.166 58.567 1.880 39.898 o
-4 -15 -3 186.386 186.675 4.035 8.721 o
-4 -15 -2 136.221 140.272 3.169 13.644 o
-4 -15 -1 59.420 64.905 1.949 36.869 o
-4 -14 -13 38.268 39.750 3.179 23.490 o
-4 -14 -12 33.659 34.505 2.431 36.712 o
-4 -14 -11 126.446 125.460 3.789 11.964 o
-4 -14 -10 15.200 18.463 1.752 73.207 o
-4 -14 -9 73.769 67.149 2.697 23.938 o
-4 -14 -8 1.020 0.443 0.827 405.422 o
-4 -14 -7 175.801 180.189 3.494 10.328 o
-4 -14 -6 201.919 200.502 4.232 7.872 o
-4 -14 -5 48.238 51.147 1.486 53.945 o
-4 -14 -4 76.187 79.874 1.880 32.391 o
-4 -14 -3 38.379 40.616 1.279 71.102 o
-4 -14 -2 68.937 73.260 1.663 38.142 o
-4 -14 -1 54.282 56.018 1.496 49.693 o
-4 -13 -14 33.321 35.361 2.992 26.648 o
-4 -13 -13 22.206 24.072 2.283 44.786 o
-4 -13 -12 11.344 16.317 1.968 63.755 o
-4 -13 -11 11.386 12.617 1.555 95.092 o
-4 -13 -10 63.518 64.954 2.175 32.218 o
-4 -13 -9 126.118 123.571 3.267 14.116 o
-4 -13 -8 140.392 138.116 3.012 14.125 o
-4 -13 -7 59.163 62.248 1.594 44.260 o
-4 -13 -6 35.396 39.967 1.329 71.632 o
-4 -13 -5 47.171 51.963 1.437 55.748 o
-4 -13 -4 141.345 136.266 2.490 16.364 o
-4 -13 -3 30.774 31.729 1.004 99.857 o
-4 -13 -2 57.521 58.055 1.309 52.312 o
-4 -13 -1 199.662 189.401 3.080 10.398 o
-4 -12 -15 66.163 60.299 3.061 21.387 o
-4 -12 -14 13.851 14.831 1.998 61.246 o
-4 -12 -13 130.694 131.621 3.582 12.463 o
-4 -12 -12 188.505 189.479 4.675 7.433 o
-4 -12 -11 53.638 54.817 2.018 38.327 o
-4 -12 -10 0.415 1.457 1.102 235.353 o
-4 -12 -9 39.836 38.904 1.476 62.523 o
-4 -12 -8 10.603 12.873 1.083 160.819 o
-4 -12 -7 37.742 38.126 1.191 76.812 o
-4 -12 -6 195.836 192.629 3.927 8.656 o
-4 -12 -5 115.180 112.302 2.077 22.020 o
-4 -12 -4 8.453 10.206 0.679 299.305 o
-4 -12 -3 212.913 206.761 3.366 9.149 o
-4 -12 -2 107.357 104.901 1.870 24.989 o
-4 -12 -1 14.214 16.012 0.758 203.154 o
-4 -11 -16 38.334 40.842 2.903 27.018 o
-4 -11 -15 3.848 7.135 2.332 51.724 o
-4 -11 -14 2.471 5.462 1.565 111.855 o
-4 -11 -13 72.481 78.388 2.598 24.475 o
-4 -11 -12 48.178 50.920 1.958 41.663 o
-4 -11 -11 0.380 0.374 1.063 257.242 o
-4 -11 -10 54.031 55.280 1.801 42.717 o
-4 -11 -9 188.173 190.444 4.626 7.517 o
-4 -11 -8 130.102 126.011 3.159 14.333 o
-4 -11 -7 2.496 3.071 0.551 647.514 o
-4 -11 -6 39.907 41.276 1.004 81.670 o
-4 -11 -5 151.537 145.773 2.431 15.618 o
-4 -11 -4 115.841 114.654 1.988 22.409 o
-4 -11 -3 53.215 54.552 1.171 59.244 o
-4 -11 -2 139.332 142.299 2.392 16.737 o
-4 -11 -1 55.468 56.678 1.191 56.734 o
-4 -10 -17 22.815 27.310 3.946 17.346 o
-4 -10 -16 45.019 44.710 2.559 31.162 o
-4 -10 -15 40.419 42.417 2.382 35.492 o
-4 -10 -14 109.046 110.934 3.297 15.155 o
-4 -10 -13 6.677 8.060 1.447 118.099 o
-4 -10 -12 43.460 44.927 1.683 51.814 o
-4 -10 -11 141.051 137.801 3.385 12.658 o
-4 -10 -10 61.071 60.703 1.850 38.793 o
-4 -10 -9 27.849 28.698 1.240 89.952 o
-4 -10 -8 43.494 40.754 1.289 66.642 o
-4 -10 -7 145.703 141.088 2.323 16.628 o
-4 -10 -6 52.846 54.060 1.102 61.571 o
-4 -10 -5 18.884 20.894 0.718 174.068 o
-4 -10 -4 69.111 71.253 1.338 43.924 o
-4 -10 -3 141.636 142.840 2.451 16.293 o
-4 -10 -2 29.616 31.916 0.886 109.951 o
-4 -10 -1 168.738 168.546 2.746 12.925 o
-4 -9 -17 33.996 33.215 2.874 28.471 o
-4 -9 -16 30.005 33.087 2.303 40.805 o
-4 -9 -15 6.094 6.869 1.535 108.673 o
-4 -9 -14 23.212 24.683 1.634 71.778 o
-4 -9 -13 45.382 47.151 1.634 51.918 o
-4 -9 -12 48.312 47.889 1.624 50.719 o
-4 -9 -11 56.029 56.117 1.781 42.368 o
-4 -9 -10 2.286 1.496 0.541 725.224 o
-4 -9 -9 252.897 246.560 4.921 5.774 o
-4 -9 -8 122.267 117.626 2.323 19.468 o
-4 -9 -7 12.492 13.591 0.817 207.238 o
-4 -9 -6 9.404 10.904 0.502 355.668 o
-4 -9 -5 26.635 27.005 0.718 136.005 o
-4 -9 -4 16.712 17.233 0.659 204.378 o
-4 -9 -3 49.057 50.871 1.043 67.238 o
-4 -9 -2 71.976 70.082 1.427 41.610 o
-4 -9 -1 336.826 338.904 5.226 4.247 o
-4 -8 -18 7.111 14.073 2.765 36.113 o
-4 -8 -17 28.660 37.349 2.913 28.267 o
-4 -8 -16 19.622 23.807 1.949 58.325 o
-4 -8 -15 155.233 151.019 3.917 10.249 o
-4 -8 -14 16.515 18.443 1.260 113.097 o
-4 -8 -13 70.973 68.655 1.998 32.999 o
-4 -8 -12 14.201 14.408 0.945 169.990 o
-4 -8 -11 105.082 106.456 2.726 18.879 o
-4 -8 -10 25.143 26.464 0.955 118.765 o
-4 -8 -9 14.774 16.494 0.886 174.044 o
-4 -8 -8 136.457 131.385 2.588 16.410 o
-4 -8 -7 45.883 46.797 1.171 66.957 o
-4 -8 -6 44.970 45.566 0.935 76.947 o
-4 -8 -5 80.153 79.874 1.437 37.445 o
-4 -8 -4 110.770 113.148 2.018 22.897 o
-4 -8 -3 10.603 11.800 0.531 318.434 o
-4 -8 -2 51.493 52.800 1.073 63.792 o
-4 -8 -1 83.724 84.627 1.545 34.479 o
-4 -7 -18 16.063 19.250 2.303 46.761 o
-4 -7 -17 15.285 18.650 1.860 66.641 o
-4 -7 -16 18.959 22.951 1.565 80.440 o
-4 -7 -15 51.573 52.485 1.860 42.626 o
-4 -7 -14 13.975 15.127 1.378 107.551 o
-4 -7 -13 189.530 181.685 3.789 9.229 o
-4 -7 -12 193.748 188.151 3.868 8.877 o
-4 -7 -11 61.036 60.703 1.506 45.729 o
-4 -7 -10 71.774 72.148 1.614 38.294 o
-4 -7 -9 43.361 46.039 1.250 66.278 o
-4 -7 -8 45.203 45.498 1.191 67.266 o
-4 -7 -7 24.497 23.748 0.905 128.049 o
-4 -7 -6 219.173 222.370 4.074 7.594 o
-4 -7 -5 111.446 113.798 1.880 23.758 o
-4 -7 -4 330.866 318.748 4.901 4.599 o
-4 -7 -3 156.459 154.394 2.460 14.928 o
-4 -7 -2 1.964 1.998 0.276 1570.540 o
-4 -7 -1 375.819 372.886 5.679 3.601 o
-4 -6 -19 37.895 32.172 3.031 25.772 o
-4 -6 -18 3.725 4.616 2.067 65.772 o
-4 -6 -17 47.348 48.529 2.323 34.581 o
-4 -6 -16 41.029 40.085 1.821 49.696 o
-4 -6 -15 39.775 43.342 1.978 45.036 o
-4 -6 -14 120.426 119.043 2.746 17.141 o
-4 -6 -13 47.068 45.714 1.388 59.118 o
-4 -6 -12 138.510 134.180 2.657 15.865 o
-4 -6 -11 312.283 292.383 5.246 4.631 o
-4 -6 -10 50.905 51.826 1.289 58.089 o
-4 -6 -9 146.516 144.799 2.795 14.493 o
-4 -6 -8 73.480 74.904 1.644 36.984 o
-4 -6 -7 211.105 204.379 3.750 8.506 o
-4 -6 -6 165.709 161.982 3.031 12.321 o
-4 -6 -5 12.210 13.562 0.443 313.175 o
-4 -6 -4 101.311 100.020 1.653 28.130 o
-4 -6 -3 142.263 146.373 2.362 16.514 o
-4 -6 -2 392.585 399.793 6.062 3.252 o
-4 -6 -1 129.838 131.198 2.126 19.268 o
-4 -5 -19 44.044 43.815 2.677 29.465 o
-4 -5 -18 29.259 34.288 2.519 35.702 o
-4 -5 -17 1.120 1.801 2.037 70.059 o
-4 -5 -16 13.144 13.670 1.220 129.909 o
-4 -5 -15 321.902 311.278 6.220 3.823 o
-4 -5 -14 33.524 34.386 1.240 80.348 o
-4 -5 -13 125.284 123.502 2.460 18.174 o
-4 -5 -12 113.114 113.739 2.519 19.241 o
-4 -5 -11 88.079 87.816 1.860 29.538 o
-4 -5 -10 73.588 75.760 1.644 36.841 o
-4 -5 -9 241.388 238.372 4.350 6.676 o
-4 -5 -8 98.857 92.865 1.909 26.803 o
-4 -5 -7 120.887 117.587 2.283 19.833 o
-4 -5 -6 26.847 25.519 0.787 131.195 o
-4 -5 -5 284.717 287.019 5.137 4.999 o
-4 -5 -4 374.338 376.302 5.728 3.576 o
-4 -5 -3 135.000 139.829 2.224 17.947 o
-4 -5 -2 153.446 159.404 2.608 14.414 o
-4 -5 -1 339.278 341.758 5.186 4.241 o
-4 -4 -19 4.642 3.326 2.077 65.030 o
-4 -4 -18 2.541 4.173 2.332 52.721 o
-4 -4 -17 30.807 31.877 1.683 61.758 o
-4 -4 -16 42.646 44.730 1.653 53.151 o
-4 -4 -15 51.546 54.729 1.722 45.485 o
-4 -4 -14 62.764 60.693 1.516 44.872 o
-4 -4 -13 95.869 92.412 1.939 27.027 o
-4 -4 -12 51.551 51.304 1.299 57.576 o
-4 -4 -11 340.958 325.106 5.816 3.902 o
-4 -4 -10 16.407 17.518 0.738 190.792 o
-4 -4 -9 77.108 73.073 1.575 37.282 o
-4 -4 -8 73.508 75.150 1.594 37.693 o
-4 -4 -7 106.570 106.564 2.086 23.299 o
-4 -4 -6 117.050 121.819 2.323 19.753 o
-4 -4 -5 4.418 4.429 0.472 620.230 o
-4 -4 -4 797.078 794.932 12.085 0.923 o
-4 -4 -3 688.656 695.512 10.432 1.205 o
-4 -4 -2 859.714 862.612 12.892 0.808 o
-4 -4 -1 360.258 379.500 5.747 3.642 o
-4 -3 -20 7.493 7.047 4.842 12.405 o
-4 -3 -19 1.974 2.224 2.244 57.474 o
-4 -3 -18 21.409 23.984 1.821 63.318 o
-4 -3 -17 76.726 76.538 2.185 28.706 o
-4 -3 -16 69.011 68.507 1.919 34.635 o
-4 -3 -15 7.824 7.578 0.876 243.188 o
-4 -3 -14 104.177 103.612 2.185 23.003 o
-4 -3 -13 68.374 64.305 1.457 43.329 o
-4 -3 -12 54.058 53.459 1.358 53.970 o
-4 -3 -11 203.934 202.825 4.114 8.019 o
-4 -3 -10 186.981 184.007 3.425 10.094 o
-4 -3 -9 274.777 268.123 4.842 5.476 o
-4 -3 -8 977.909 935.075 16.189 0.584 o
-4 -3 -7 61.955 61.638 1.348 48.531 o
-4 -3 -6 1027.930 1018.140 18.168 0.491 o
-4 -3 -5 162.385 160.909 2.943 12.771 o
-4 -3 -4 34.390 33.973 0.679 112.170 o
-4 -3 -3 287.524 292.343 4.429 5.578 o
-4 -3 -2 283.711 294.144 4.458 5.586 o
-4 -3 -1 286.450 292.265 4.439 5.582 o
-4 -2 -20 66.289 57.780 3.671 16.551 o
-4 -2 -19 15.697 16.790 2.500 41.068 o
-4 -2 -18 49.380 55.142 2.106 37.588 o
-4 -2 -17 14.181 15.766 1.014 155.493 o
-4 -2 -16 43.020 44.356 1.260 66.787 o
-4 -2 -15 27.447 30.076 0.935 112.104 o
-4 -2 -14 5.141 6.200 0.551 476.923 o
-4 -2 -13 143.183 139.376 2.303 16.961 o
-4 -2 -12 143.332 141.590 2.392 16.478 o
-4 -2 -11 40.981 40.232 0.876 86.782 o
-4 -2 -10 507.826 500.777 7.568 2.143 o
-4 -2 -9 197.509 197.362 3.080 10.337 o
-4 -2 -8 29.883 29.997 0.640 129.533 o
-4 -2 -7 3.416 3.130 0.236 1203.750 o
-4 -2 -6 320.880 317.479 4.842 4.740 o
-4 -2 -5 273.221 275.061 4.183 6.125 o
-4 -2 -4 94.441 95.365 1.575 30.591 o
-4 -2 -3 130.950 136.817 2.155 18.761 o
-4 -2 -2 289.510 300.964 4.547 5.395 o
-4 -2 -1 2213.850 2227.490 33.245 0.132 o
-4 -1 -20 10.847 13.355 3.208 26.963 o
-4 -1 -19 26.204 30.204 1.850 57.644 o
-4 -1 -18 119.948 126.779 2.893 16.139 o
-4 -1 -17 64.581 68.714 1.722 39.014 o
-4 -1 -16 15.578 17.882 0.876 169.494 o
-4 -1 -15 48.089 47.702 1.191 64.325 o
-4 -1 -14 48.682 50.310 1.132 64.894 o
-4 -1 -13 30.952 31.119 0.817 113.061 o
-4 -1 -12 24.791 24.653 0.709 146.012 o
-4 -1 -11 17.145 17.754 0.620 207.374 o
-4 -1 -10 4.937 5.442 0.423 625.521 o
-4 -1 -9 14.105 14.260 0.482 275.493 o
-4 -1 -8 12.260 13.316 0.463 308.346 o
-4 -1 -7 87.520 90.985 1.525 33.065 o
-4 -1 -6 1.882 1.899 0.266 1661.990 o
-4 -1 -5 334.047 341.108 5.167 4.298 o
-4 -1 -4 1234.720 1244.300 19.880 0.380 o
-4 -1 -3 860.640 891.005 13.355 0.773 o
-4 -1 -2 769.359 817.990 12.204 0.926 o
-4 -1 -1 1575.820 1602.750 23.935 0.252 o
-3 -18 -5 5.390 7.037 2.342 50.796 o
-3 -18 -4 4.964 6.545 2.352 50.624 o
-3 -18 -3 26.087 24.643 2.490 38.047 o
-3 -18 -2 17.974 20.746 2.293 46.262 o
-3 -18 -1 11.150 12.755 2.077 59.208 o
-3 -17 -8 14.390 18.325 2.923 31.228 o
-3 -17 -7 1.603 4.124 2.047 68.391 o
-3 -17 -6 24.991 26.552 2.027 52.066 o
-3 -17 -5 4.487 5.137 1.535 112.687 o
-3 -17 -4 11.906 12.578 1.840 72.162 o
-3 -17 -3 11.102 12.263 1.575 93.805 o
-3 -17 -2 23.482 23.403 2.067 51.846 o
-3 -17 -1 48.925 52.682 2.441 31.798 o
-3 -16 -10 149.435 125.706 4.488 9.182 o
-3 -16 -9 26.338 26.966 2.559 36.138 o
-3 -16 -8 110.343 110.432 3.248 15.352 o
-3 -16 -7 59.557 63.301 2.264 31.765 o
-3 -16 -6 9.489 10.767 1.535 100.777 o
-3 -16 -5 19.859 21.602 1.447 88.781 o
-3 -16 -4 62.219 65.023 2.214 31.860 o
-3 -16 -3 11.346 12.085 1.447 106.649 o
-3 -16 -2 125.897 124.742 2.992 15.359 o
-3 -16 -1 2.857 4.084 1.319 153.734 o
-3 -15 -12 89.842 83.437 3.740 14.427 o
-3 -15 -11 120.061 110.767 3.622 13.139 o
-3 -15 -10 2.785 5.787 1.919 75.927 o
-3 -15 -9 43.114 45.517 2.342 35.393 o
-3 -15 -8 14.514 20.067 1.516 90.333 o
-3 -15 -7 67.976 68.940 1.988 33.755 o
-3 -15 -6 116.122 113.631 2.490 19.171 o
-3 -15 -5 19.873 21.789 1.171 113.081 o
-3 -15 -4 5.417 6.328 0.974 231.387 o
-3 -15 -3 40.898 48.214 1.712 51.323 o
-3 -15 -2 58.820 60.014 1.801 40.491 o
-3 -15 -1 134.694 141.295 3.179 13.653 o
-3 -14 -13 49.951 48.647 2.726 27.582 o
-3 -14 -12 28.004 32.320 2.490 36.815 o
-3 -14 -11 3.250 4.330 1.801 85.817 o
-3 -14 -10 16.369 20.096 1.890 63.946 o
-3 -14 -9 20.143 21.740 1.752 68.444 o
-3 -14 -8 14.156 16.022 1.102 141.270 o
-3 -14 -7 45.804 46.167 1.447 57.790 o
-3 -14 -6 34.083 34.819 1.260 78.522 o
-3 -14 -5 32.349 34.140 1.270 80.059 o
-3 -14 -4 80.586 83.801 1.909 30.743 o
-3 -14 -3 161.169 157.258 3.071 12.490 o
-3 -14 -2 36.368 40.980 1.201 76.296 o
-3 -14 -1 7.731 7.676 0.827 261.563 o
-3 -13 -14 49.645 49.355 2.844 25.983 o
-3 -13 -13 106.559 106.436 3.474 14.501 o
-3 -13 -12 7.746 13.207 1.821 76.417 o
-3 -13 -11 93.635 91.772 2.716 20.544 o
-3 -13 -10 5.457 4.793 1.270 154.736 o
-3 -13 -9 10.980 17.183 1.486 99.311 o
-3 -13 -8 27.122 29.633 1.053 103.850 o
-3 -13 -7 43.354 45.360 1.338 63.275 o
-3 -13 -6 47.125 49.936 1.388 57.850 o
-3 -13 -5 127.288 133.727 2.667 16.572 o
-3 -13 -4 175.917 177.059 3.179 11.197 o
-3 -13 -3 14.089 16.258 0.827 189.009 o
-3 -13 -2 15.568 14.162 0.758 200.684 o
-3 -13 -1 2.306 2.185 0.522 737.775 o
-3 -12 -15 18.617 20.067 2.372 43.668 o
-3 -12 -14 16.051 16.918 2.027 58.181 o
-3 -12 -13 0.030 0.807 1.486 133.102 o
-3 -12 -12 67.098 63.931 2.736 24.440 o
-3 -12 -11 46.739 50.763 1.850 44.745 o
-3 -12 -10 16.680 18.571 1.250 113.748 o
-3 -12 -9 222.016 226.848 5.206 5.923 o
-3 -12 -8 41.295 41.226 1.092 76.357 o
-3 -12 -7 61.634 63.626 1.535 44.345 o
-3 -12 -6 19.407 22.734 0.915 142.018 o
-3 -12 -5 35.560 36.581 1.033 88.035 o
-3 -12 -4 174.329 167.316 2.746 12.693 o
-3 -12 -3 77.764 77.502 1.486 37.770 o
-3 -12 -2 102.582 102.165 1.821 26.295 o
-3 -12 -1 94.590 97.677 1.781 28.318 o
-3 -11 -16 3.792 5.078 2.874 34.835 o
-3 -11 -15 4.931 2.992 1.919 75.365 o
-3 -11 -14 45.869 50.310 2.323 34.701 o
-3 -11 -13 22.959 25.558 1.653 70.532 o
-3 -11 -12 33.809 36.542 1.634 60.669 o
-3 -11 -11 23.847 26.306 1.240 96.822 o
-3 -11 -10 98.229 95.817 2.460 21.917 o
-3 -11 -9 50.413 50.969 1.899 42.328 o
-3 -11 -8 83.785 82.797 1.742 32.244 o
-3 -11 -7 11.869 12.932 0.699 244.586 o
-3 -11 -6 81.074 79.165 1.516 36.225 o
-3 -11 -5 125.968 125.923 2.145 19.768 o
-3 -11 -4 102.774 103.169 1.831 26.106 o
-3 -11 -3 157.989 157.553 2.618 14.177 o
-3 -11 -2 184.152 182.492 2.962 11.360 o
-3 -11 -1 125.946 123.167 2.145 19.902 o
-3 -10 -17 49.744 42.427 3.051 23.798 o
-3 -10 -16 23.920 25.362 2.205 46.539 o
-3 -10 -15 5.849 4.379 1.781 85.037 o
-3 -10 -14 44.153 47.722 1.919 44.394 o
-3 -10 -13 1.807 3.720 1.329 155.462 o
-3 -10 -12 89.736 93.190 2.529 22.378 o
-3 -10 -11 25.939 27.340 1.329 87.029 o
-3 -10 -10 591.991 527.497 11.387 1.296 o
-3 -10 -9 270.831 264.452 5.915 4.558 o
-3 -10 -8 38.983 36.670 1.083 81.493 o
-3 -10 -7 264.314 262.405 4.094 6.449 o
-3 -10 -6 10.170 11.347 0.541 324.102 o
-3 -10 -5 17.256 17.380 0.640 204.290 o
-3 -10 -4 87.086 90.434 1.644 31.889 o
-3 -10 -3 128.258 128.570 2.165 19.321 o
-3 -10 -2 121.409 120.224 2.047 21.095 o
-3 -10 -1 34.559 35.312 0.925 96.326 o
-3 -9 -17 18.840 21.376 2.500 39.789 o
-3 -9 -16 61.100 63.901 2.608 26.676 o
-3 -9 -15 2.780 3.307 1.329 153.093 o
-3 -9 -14 9.734 8.257 1.535 102.193 o
-3 -9 -13 127.826 129.347 3.307 13.729 o
-3 -9 -12 72.543 73.123 2.037 31.670 o
-3 -9 -11 85.485 83.525 2.224 26.388 o
-3 -9 -10 53.620 52.229 1.447 52.133 o
-3 -9 -9 2.257 3.445 0.600 578.371 o
-3 -9 -8 121.467 120.894 2.411 18.875 o
-3 -9 -7 88.440 91.172 1.653 31.418 o
-3 -9 -6 365.897 355.624 5.492 3.818 o
-3 -9 -5 118.574 119.496 2.027 21.564 o
-3 -9 -4 56.779 55.408 1.122 58.108 o
-3 -9 -3 246.242 234.662 3.681 7.536 o
-3 -9 -2 169.840 167.759 2.746 12.892 o
-3 -9 -1 59.945 59.079 1.181 53.842 o
-3 -8 -18 4.420 3.661 2.352 51.304 o
-3 -8 -17 46.199 43.578 2.588 30.574 o
-3 -8 -16 20.681 23.157 1.831 63.507 o
-3 -8 -15 55.327 58.075 2.126 35.464 o
-3 -8 -14 7.946 8.779 1.043 188.905 o
-3 -8 -13 66.586 67.149 2.057 33.187 o
-3 -8 -12 24.985 25.814 1.102 106.695 o
-3 -8 -11 131.458 125.716 2.716 16.319 o
-3 -8 -10 25.752 27.940 1.063 106.819 o
-3 -8 -9 28.916 30.125 0.955 107.807 o
-3 -8 -8 77.791 77.325 1.644 35.552 o
-3 -8 -7 215.582 213.276 3.937 7.981 o
-3 -8 -6 1.251 2.077 0.335 1489.480 o
-3 -8 -5 540.937 529.692 8.031 1.923 o
-3 -8 -4 57.145 58.813 1.112 57.119 o
-3 -8 -3 55.032 59.256 1.161 56.998 o
-3 -8 -2 249.599 249.227 3.878 7.068 o
-3 -8 -1 331.837 323.502 5.009 4.495 o
-3 -7 -18 29.276 32.526 2.401 38.591 o
-3 -7 -17 57.189 59.886 2.529 28.540 o
-3 -7 -16 4.460 7.578 1.289 149.586 o
-3 -7 -15 246.902 240.124 5.580 5.174 o
-3 -7 -14 0.621 1.722 1.063 249.714 o
-3 -7 -13 176.022 171.420 3.582 10.232 o
-3 -7 -12 119.488 119.526 2.618 17.903 o
-3 -7 -11 34.921 35.272 1.043 89.118 o
-3 -7 -10 0.403 1.535 0.630 671.436 o
-3 -7 -9 130.320 129.101 2.510 17.311 o
-3 -7 -8 162.196 159.748 2.992 12.646 o
-3 -7 -7 326.519 315.441 5.639 4.147 o
-3 -7 -6 160.191 155.949 2.490 14.553 o
-3 -7 -5 303.476 303.769 4.685 5.106 o
-3 -7 -4 83.392 82.325 1.447 36.093 o
-3 -7 -3 174.930 172.444 2.736 12.577 o
-3 -7 -2 301.649 311.770 4.773 5.011 o
-3 -7 -1 30.243 30.145 0.718 122.724 o
-3 -6 -19 4.318 3.385 2.903 34.199 o
-3 -6 -18 3.423 3.356 2.027 68.786 o
-3 -6 -17 0.100 0.551 1.476 135.006 o
-3 -6 -16 4.085 4.862 1.309 150.852 o
-3 -6 -15 74.494 75.750 2.293 27.812 o
-3 -6 -14 57.554 59.423 1.683 43.433 o
-3 -6 -13 131.817 128.058 2.578 16.894 o
-3 -6 -12 97.907 101.004 2.086 24.766 o
-3 -6 -11 60.464 61.205 1.457 46.912 o
-3 -6 -10 30.877 30.509 0.964 103.374 o
-3 -6 -9 191.346 181.232 3.376 10.118 o
-3 -6 -8 17.828 17.843 0.689 191.164 o
-3 -6 -7 4.374 4.852 0.541 534.710 o
-3 -6 -6 242.500 239.967 4.370 6.621 o
-3 -6 -5 475.611 462.612 6.987 2.448 o
-3 -6 -4 227.689 229.033 3.523 8.230 o
-3 -6 -3 180.185 181.685 3.071 11.243 o
-3 -6 -2 393.098 412.853 6.259 3.134 o
-3 -6 -1 361.155 366.952 5.551 3.780 o
-3 -5 -19 96.297 90.001 3.582 14.820 o
-3 -5 -18 22.929 28.166 2.214 46.092 o
-3 -5 -17 31.221 34.947 2.096 45.929 o
-3 -5 -16 61.301 64.984 2.234 31.737 o
-3 -5 -15 3.148 3.720 1.004 246.987 o
-3 -5 -14 134.237 131.719 2.913 15.047 o
-3 -5 -13 47.456 47.023 1.260 62.697 o
-3 -5 -12 68.423 68.428 1.555 40.848 o
-3 -5 -11 2.921 4.478 0.817 342.590 o
-3 -5 -10 155.975 152.485 2.913 13.366 o
-3 -5 -9 174.281 171.410 3.494 10.513 o
-3 -5 -8 385.176 371.902 6.564 3.140 o
-3 -5 -7 104.568 101.880 2.008 24.475 o
-3 -5 -6 807.496 799.439 13.886 0.798 o
-3 -5 -5 778.606 772.867 13.512 0.846 o
-3 -5 -4 51.293 52.367 1.033 65.261 o
-3 -5 -3 1.977 2.224 0.256 1618.920 o
-3 -5 -2 828.093 834.809 13.345 0.809 o
-3 -5 -1 195.218 199.882 3.100 10.327 o
-3 -4 -20 25.704 24.151 5.334 9.868 o
-3 -4 -19 1.139 2.283 1.978 74.038 o
-3 -4 -18 9.672 13.001 2.126 57.467 o
-3 -4 -17 35.742 40.311 1.771 53.533 o
-3 -4 -16 43.843 46.245 1.742 49.608 o
-3 -4 -15 47.308 49.158 1.388 57.968 o
-3 -4 -14 3.681 3.651 0.718 407.500 o
-3 -4 -13 49.909 48.233 1.250 61.005 o
-3 -4 -12 78.852 79.106 1.742 33.735 o
-3 -4 -11 84.452 84.165 1.781 31.487 o
-3 -4 -10 326.807 319.703 5.807 4.022 o
-3 -4 -9 148.382 144.100 2.736 14.642 o
-3 -4 -8 317.515 312.164 5.570 4.273 o
-3 -4 -7 544.152 538.156 9.379 1.656 o
-3 -4 -6 54.324 51.855 1.142 60.218 o
-3 -4 -5 104.370 103.336 1.988 24.564 o
-3 -4 -4 172.923 175.248 3.169 11.367 o
-3 -4 -3 238.399 244.720 3.740 7.508 o
-3 -4 -2 603.572 631.021 9.477 1.471 o
-3 -4 -1 37.425 39.543 0.787 96.275 o
-3 -3 -20 62.216 54.384 3.976 14.873 o
-3 -3 -19 5.474 7.913 1.968 69.871 o
-3 -3 -18 32.820 37.240 1.968 48.897 o
-3 -3 -17 37.689 44.228 1.840 49.610 o
-3 -3 -16 45.630 46.905 1.565 53.942 o
-3 -3 -15 10.462 9.723 0.620 300.935 o
-3 -3 -14 19.996 19.762 0.689 175.927 o
-3 -3 -13 54.100 55.063 1.083 60.949 o
-3 -3 -12 21.576 21.189 0.620 174.959 o
-3 -3 -11 29.898 30.489 0.709 123.851 o
-3 -3 -10 185.989 177.246 3.307 10.517 o
-3 -3 -9 277.640 270.062 4.842 5.432 o
-3 -3 -8 18.494 18.906 0.659 189.775 o
-3 -3 -7 394.591 387.816 6.840 2.947 o
-3 -3 -6 131.937 133.373 2.500 17.084 o
-3 -3 -5 49.634 46.600 1.092 66.853 o
-3 -3 -4 158.607 164.442 2.982 12.733 o
-3 -3 -3 624.844 629.072 9.448 1.445 o
-3 -3 -2 464.995 474.599 7.135 2.422 o
-3 -3 -1 389.738 398.917 6.003 3.296 o
-3 -2 -20 2.897 3.415 3.287 26.968 o
-3 -2 -19 74.018 69.786 1.998 32.257 o
-3 -2 -18 16.582 17.626 1.211 119.295 o
-3 -2 -17 32.904 34.731 1.240 80.809 o
-3 -2 -16 25.920 26.887 0.984 114.117 o
-3 -2 -15 48.165 50.054 1.142 65.045 o
-3 -2 -14 7.637 8.090 0.581 374.650 o
-3 -2 -13 8.103 8.080 0.531 392.708 o
-3 -2 -12 91.740 91.654 1.575 31.528 o
-3 -2 -11 135.352 133.274 2.205 18.286 o
-3 -2 -10 301.685 297.234 4.576 5.252 o
-3 -2 -9 809.149 814.684 12.213 0.898 o
-3 -2 -8 71.854 74.412 1.279 43.329 o
-3 -2 -7 219.878 218.059 3.405 8.748 o
-3 -2 -6 304.662 304.547 5.393 4.533 o
-3 -2 -5 315.793 329.800 5.816 4.057 o
-3 -2 -4 197.219 202.027 3.612 9.142 o
-3 -2 -3 998.128 1021.610 15.274 0.595 o
-3 -2 -2 221.794 221.238 3.376 8.712 o
-3 -2 -1 717.737 734.869 10.973 1.103 o
-3 -1 -20 14.474 14.998 2.047 58.483 o
-3 -1 -19 41.898 48.411 1.958 44.017 o
-3 -1 -18 1.284 2.155 1.063 242.858 o
-3 -1 -17 45.233 47.672 1.358 60.620 o
-3 -1 -16 157.490 161.588 2.765 13.580 o
-3 -1 -15 59.405 62.317 1.368 49.068 o
-3 -1 -14 129.662 128.373 2.205 18.990 o
-3 -1 -13 66.166 63.557 1.250 48.300 o
-3 -1 -12 366.817 358.065 5.501 3.798 o
-3 -1 -11 45.853 42.575 0.935 77.564 o
-3 -1 -10 44.702 40.665 0.827 84.072 o
-3 -1 -9 49.902 49.513 0.984 68.980 o
-3 -1 -8 260.548 262.553 4.035 6.575 o
-3 -1 -7 145.287 145.507 2.293 16.626 o
-3 -1 -6 594.650 609.212 9.182 1.544 o
-3 -1 -5 1218.340 1223.610 18.581 0.412 o
-3 -1 -4 388.858 400.472 6.407 3.122 o
-3 -1 -3 529.937 554.138 8.365 1.854 o
-3 -1 -2 23.309 22.350 0.433 185.428 o
-3 -1 -1 557.832 577.040 8.621 1.727 o
-2 -18 -6 26.907 29.820 6.702 6.347 o
-2 -18 -5 5.653 4.547 2.185 58.312 o
-2 -18 -4 164.844 142.791 4.055 9.730 o
-2 -18 -3 15.277 17.508 2.854 32.524 o
-2 -18 -2 30.000 32.802 2.598 34.048 o
-2 -18 -1 24.657 24.712 2.155 48.020 o
-2 -17 -8 82.754 76.469 3.051 19.475 o
-2 -17 -7 9.645 12.774 2.165 55.703 o
-2 -17 -6 61.644 60.693 2.480 28.496 o
-2 -17 -5 36.672 37.398 1.860 50.809 o
-2 -17 -4 6.456 5.994 1.663 94.575 o
-2 -17 -3 46.860 47.978 2.185 37.467 o
-2 -17 -2 34.424 34.475 2.008 47.586 o
-2 -17 -1 43.505 45.114 1.929 44.795 o
-2 -16 -10 7.322 11.200 2.677 38.615 o
-2 -16 -9 17.836 20.018 1.762 70.095 o
-2 -16 -8 31.108 31.650 1.811 56.399 o
-2 -16 -7 3.593 3.553 1.319 152.297 o
-2 -16 -6 30.091 31.109 1.801 57.438 o
-2 -16 -5 165.372 160.024 3.720 10.362 o
-2 -16 -4 14.710 18.217 1.722 75.607 o
-2 -16 -3 19.808 23.659 1.555 79.973 o
-2 -16 -2 51.684 58.852 2.018 38.310 o
-2 -16 -1 82.550 81.803 2.795 21.370 o
-2 -15 -12 18.246 13.217 2.578 38.746 o
-2 -15 -11 0.836 2.106 1.919 78.871 o
-2 -15 -10 3.606 4.153 1.821 83.835 o
-2 -15 -9 13.794 14.191 1.338 113.049 o
-2 -15 -8 22.700 27.360 1.525 77.516 o
-2 -15 -7 44.484 49.326 1.771 47.898 o
-2 -15 -6 4.489 6.525 1.083 201.455 o
-2 -15 -5 44.936 49.729 1.525 54.796 o
-2 -15 -4 159.976 163.793 3.376 11.458 o
-2 -15 -3 12.806 14.093 1.083 151.320 o
-2 -15 -2 12.715 13.670 1.083 152.291 o
-2 -15 -1 93.647 94.705 2.283 23.992 o
-2 -14 -13 45.360 42.230 2.687 29.235 o
-2 -14 -12 23.249 20.421 2.254 45.956 o
-2 -14 -11 3.557 4.261 1.801 85.556 o
-2 -14 -10 38.020 41.325 2.136 41.775 o
-2 -14 -9 0.777 1.348 0.925 325.144 o
-2 -14 -8 32.552 38.254 1.496 66.833 o
-2 -14 -7 194.054 195.099 3.779 8.968 o
-2 -14 -6 90.578 93.829 2.205 25.164 o
-2 -14 -5 35.317 37.280 1.161 81.139 o
-2 -14 -4 125.523 127.251 2.657 16.967 o
-2 -14 -3 27.741 29.712 1.083 100.571 o
-2 -14 -2 47.239 47.082 1.299 61.510 o
-2 -14 -1 39.840 42.496 1.132 75.434 o
-2 -13 -14 8.971 7.115 2.086 61.181 o
-2 -13 -13 21.843 24.614 2.136 49.722 o
-2 -13 -12 111.129 111.751 3.277 15.124 o
-2 -13 -11 118.373 119.949 3.277 14.541 o
-2 -13 -10 75.019 76.351 2.352 26.995 o
-2 -13 -9 6.880 6.407 0.777 297.845 o
-2 -13 -8 92.612 95.483 2.106 25.696 o
-2 -13 -7 13.653 12.991 0.955 173.318 o
-2 -13 -6 2.404 2.018 0.679 501.093 o
-2 -13 -5 3.775 4.192 0.709 407.447 o
-2 -13 -4 113.148 111.711 2.293 20.804 o
-2 -13 -3 117.782 118.089 2.244 20.349 o
-2 -13 -2 51.509 53.528 1.309 56.682 o
-2 -13 -1 45.063 45.192 1.083 71.501 o
-2 -12 -15 6.745 6.387 2.539 43.349 o
-2 -12 -14 0.256 0.000 1.535 125.119 o
-2 -12 -13 68.744 70.013 2.480 26.811 o
-2 -12 -12 12.861 13.877 1.516 96.150 o
-2 -12 -11 10.894 12.932 1.279 127.675 o
-2 -12 -10 24.243 26.139 1.466 80.360 o
-2 -12 -9 11.113 13.119 0.787 225.163 o
-2 -12 -8 6.203 6.653 0.709 340.393 o
-2 -12 -7 158.182 160.693 3.080 12.513 o
-2 -12 -6 377.602 369.678 6.692 3.124 o
-2 -12 -5 11.239 10.265 0.650 278.302 o
-2 -12 -4 122.687 123.580 2.155 20.141 o
-2 -12 -3 91.380 90.985 1.732 30.004 o
-2 -12 -2 39.951 39.907 1.004 82.378 o
-2 -12 -1 214.246 211.830 3.415 8.955 o
-2 -11 -16 3.842 6.308 3.021 31.513 o
-2 -11 -15 17.396 19.339 1.988 58.754 o
-2 -11 -14 17.852 20.165 1.644 77.391 o
-2 -11 -13 42.886 46.088 1.929 44.839 o
-2 -11 -12 15.116 16.711 1.289 113.984 o
-2 -11 -11 28.796 30.263 1.309 83.499 o
-2 -11 -10 272.418 271.233 6.082 4.385 o
-2 -11 -9 24.230 26.346 0.817 134.241 o
-2 -11 -8 226.189 218.512 3.976 7.651 o
-2 -11 -7 198.154 192.924 3.582 9.298 o
-2 -11 -6 13.494 13.227 0.610 253.561 o
-2 -11 -5 83.942 87.255 1.594 33.512 o
-2 -11 -4 31.197 33.934 0.896 104.617 o
-2 -11 -3 9.285 10.924 0.630 304.342 o
-2 -11 -2 7.051 6.614 0.590 395.211 o
-2 -11 -1 213.884 209.369 3.425 8.978 o
-2 -10 -17 33.247 31.916 4.074 15.854 o
-2 -10 -16 31.223 30.450 2.077 47.296 o
-2 -10 -15 20.745 22.665 1.732 68.798 o
-2 -10 -14 12.388 15.638 1.289 120.287 o
-2 -10 -13 48.791 52.229 1.821 44.517 o
-2 -10 -12 135.692 138.244 3.326 13.097 o
-2 -10 -11 45.802 48.745 1.634 51.366 o
-2 -10 -10 11.216 12.617 0.984 178.625 o
-2 -10 -9 43.316 43.559 1.437 60.354 o
-2 -10 -8 15.032 16.278 0.610 228.573 o
-2 -10 -7 85.413 85.297 1.525 34.228 o
-2 -10 -6 22.094 23.265 0.738 154.152 o
-2 -10 -5 65.454 65.850 1.397 45.239 o
-2 -10 -4 18.172 20.254 0.709 180.252 o
-2 -10 -3 42.586 44.238 0.974 78.510 o
-2 -10 -2 12.758 13.493 0.640 250.991 o
-2 -10 -1 20.636 21.484 0.709 166.764 o
-2 -9 -18 54.356 53.686 5.216 9.592 o
-2 -9 -17 57.646 55.890 2.411 30.497 o
-2 -9 -16 12.794 16.022 1.722 78.119 o
-2 -9 -15 54.926 58.597 2.195 34.273 o
-2 -9 -14 35.230 40.793 1.831 51.667 o
-2 -9 -13 4.716 5.442 1.033 218.783 o
-2 -9 -12 211.636 198.534 4.547 7.188 o
-2 -9 -11 32.338 36.384 1.388 72.854 o
-2 -9 -10 56.692 55.762 1.496 48.706 o
-2 -9 -9 425.359 408.001 7.253 2.635 o
-2 -9 -8 118.176 116.711 1.968 22.147 o
-2 -9 -7 95.705 97.835 1.909 26.907 o
-2 -9 -6 12.051 12.843 0.551 286.981 o
-2 -9 -5 102.316 103.878 1.968 24.969 o
-2 -9 -4 139.791 140.419 2.323 17.086 o
-2 -9 -3 107.115 107.401 1.840 25.078 o
-2 -9 -2 13.618 14.802 0.600 248.066 o
-2 -9 -1 36.280 35.489 0.886 95.874 o
-2 -8 -18 21.508 21.947 2.313 44.393 o
-2 -8 -17 8.617 12.784 1.870 72.520 o
-2 -8 -16 57.962 61.461 2.293 31.771 o
-2 -8 -15 23.111 25.627 1.407 85.743 o
-2 -8 -14 93.903 93.081 2.490 22.275 o
-2 -8 -13 41.477 45.015 1.545 57.229 o
-2 -8 -12 26.864 26.444 1.161 98.462 o
-2 -8 -11 157.925 152.554 3.120 12.569 o
-2 -8 -10 246.595 242.545 4.429 6.465 o
-2 -8 -9 72.392 71.824 1.653 37.543 o
-2 -8 -8 73.639 70.269 1.407 41.349 o
-2 -8 -7 63.164 62.838 1.181 51.253 o
-2 -8 -6 42.694 42.821 0.905 81.969 o
-2 -8 -5 31.540 31.818 0.787 113.233 o
-2 -8 -4 738.468 736.502 11.072 1.074 o
-2 -8 -3 104.318 108.464 1.870 25.167 o
-2 -8 -2 220.764 221.159 3.454 8.602 o
-2 -8 -1 105.284 103.858 1.791 26.000 o
-2 -7 -19 1.988 6.968 3.897 19.232 o
-2 -7 -18 37.750 40.567 2.451 34.832 o
-2 -7 -17 30.668 38.402 2.372 38.291 o
-2 -7 -16 10.689 14.093 1.594 91.403 o
-2 -7 -15 54.052 56.412 1.929 39.800 o
-2 -7 -14 140.001 143.185 3.632 11.730 o
-2 -7 -13 50.161 52.259 1.535 51.362 o
-2 -7 -12 22.804 25.184 0.994 121.478 o
-2 -7 -11 27.482 28.541 0.955 111.938 o
-2 -7 -10 17.499 17.488 0.797 175.384 o
-2 -7 -9 137.461 136.847 2.638 15.936 o
-2 -7 -8 3.415 5.236 0.620 481.201 o
-2 -7 -7 202.423 196.142 3.208 9.921 o
-2 -7 -6 67.377 66.381 1.220 47.729 o
-2 -7 -5 335.437 336.197 5.137 4.325 o
-2 -7 -4 222.554 226.247 3.513 8.398 o
-2 -7 -3 11.382 12.646 0.482 318.691 o
-2 -7 -2 56.521 55.398 1.024 60.794 o
-2 -7 -1 94.873 93.790 1.584 30.564 o
-2 -6 -19 6.781 5.314 2.529 43.796 o
-2 -6 -18 40.217 43.145 2.431 34.481 o
-2 -6 -17 112.503 113.739 3.454 14.146 o
-2 -6 -16 80.418 83.830 2.490 24.317 o
-2 -6 -15 15.512 16.150 1.230 120.667 o
-2 -6 -14 32.516 35.351 1.230 81.430 o
-2 -6 -13 61.594 61.962 1.535 44.664 o
-2 -6 -12 37.525 36.443 1.024 86.235 o
-2 -6 -11 204.531 200.787 3.730 8.741 o
-2 -6 -10 110.019 107.617 2.155 22.317 o
-2 -6 -9 75.905 76.331 1.634 36.302 o
-2 -6 -8 306.294 297.914 5.344 4.585 o
-2 -6 -7 129.298 129.446 2.470 17.576 o
-2 -6 -6 67.944 66.204 1.181 48.255 o
-2 -6 -5 690.085 685.818 10.284 1.225 o
-2 -6 -4 463.742 474.983 7.421 2.345 o
-2 -6 -3 18.195 19.850 0.522 210.745 o
-2 -6 -2 500.296 500.728 7.519 2.175 o
-2 -6 -1 217.389 212.715 3.307 9.059 o
-2 -5 -19 22.555 24.013 2.519 38.158 o
-2 -5 -18 45.219 45.990 2.234 37.070 o
-2 -5 -17 17.749 24.072 1.712 71.579 o
-2 -5 -16 82.930 80.356 2.342 25.726 o
-2 -5 -15 68.786 67.602 1.860 35.728 o
-2 -5 -14 21.688 22.576 0.955 131.342 o
-2 -5 -13 5.724 5.954 0.669 378.153 o
-2 -5 -12 167.306 162.021 3.061 12.162 o
-2 -5 -11 76.918 72.798 1.604 36.934 o
-2 -5 -10 56.524 57.170 1.378 51.331 o
-2 -5 -9 0.812 0.620 0.335 1917.820 o
-2 -5 -8 115.784 114.802 2.224 20.838 o
-2 -5 -7 165.296 165.348 3.051 12.207 o
-2 -5 -6 115.638 118.650 2.273 20.344 o
-2 -5 -5 461.771 454.778 6.968 2.515 o
-2 -5 -4 157.813 163.537 2.746 13.582 o
-2 -5 -3 208.608 211.023 3.258 9.418 o
-2 -5 -2 319.663 321.376 4.872 4.712 o
-2 -5 -1 350.413 355.811 5.383 3.985 o
-2 -4 -20 6.142 11.829 3.819 19.677 o
-2 -4 -19 34.815 40.301 2.756 29.784 o
-2 -4 -18 34.048 34.003 1.880 51.981 o
-2 -4 -17 34.554 37.526 1.742 55.821 o
-2 -4 -16 23.294 24.112 1.260 97.586 o
-2 -4 -15 28.962 30.096 1.043 101.232 o
-2 -4 -14 34.818 34.180 0.856 100.826 o
-2 -4 -13 3.825 4.448 0.472 651.166 o
-2 -4 -12 93.280 92.511 1.604 30.814 o
-2 -4 -11 39.643 39.514 0.837 90.773 o
-2 -4 -10 68.714 70.731 1.584 39.890 o
-2 -4 -9 86.730 87.580 1.811 30.359 o
-2 -4 -8 200.857 198.612 3.622 9.072 o
-2 -4 -7 630.626 621.966 11.160 1.230 o
-2 -4 -6 2.254 2.027 0.384 1090.370 o
-2 -4 -5 164.151 164.059 3.002 12.435 o
-2 -4 -4 120.115 120.116 1.919 22.041 o
-2 -4 -3 1618.750 1578.060 23.521 0.253 o
-2 -4 -2 84.885 90.434 1.447 34.666 o
-2 -4 -1 861.693 883.318 13.217 0.783 o
-2 -3 -20 35.199 31.808 3.208 23.767 o
-2 -3 -19 71.518 73.930 3.021 20.718 o
-2 -3 -18 32.551 33.530 1.358 75.412 o
-2 -3 -17 52.233 57.327 1.634 46.877 o
-2 -3 -16 27.037 27.852 0.974 111.844 o
-2 -3 -15 41.879 42.407 1.053 76.888 o
-2 -3 -14 99.742 98.819 1.781 27.355 o
-2 -3 -13 55.763 54.670 1.092 59.735 o
-2 -3 -12 71.442 69.029 1.368 42.972 o
-2 -3 -11 64.338 63.714 1.171 50.677 o
-2 -3 -10 79.027 78.673 1.358 39.038 o
-2 -3 -9 356.065 353.066 5.403 3.943 o
-2 -3 -8 760.184 767.503 11.465 1.008 o
-2 -3 -7 222.919 224.407 4.006 7.611 o
-2 -3 -6 423.951 421.819 7.391 2.569 o
-2 -3 -5 18.091 16.888 0.610 205.975 o
-2 -3 -4 1135.100 1131.350 19.545 0.417 o
-2 -3 -3 28.065 29.062 0.541 143.371 o
-2 -3 -2 1258.780 1287.880 19.998 0.370 o
-2 -3 -1 924.625 977.994 14.605 0.660 o
-2 -2 -20 9.660 11.800 2.145 56.814 o
-2 -2 -19 8.135 11.829 1.525 102.997 o
-2 -2 -18 18.095 18.551 1.319 104.265 o
-2 -2 -17 75.957 76.951 1.742 34.659 o
-2 -2 -16 20.616 23.797 0.955 132.529 o
-2 -2 -15 21.145 21.464 0.886 142.376 o
-2 -2 -14 63.817 62.405 1.260 49.404 o
-2 -2 -13 58.740 55.103 1.112 57.273 o
-2 -2 -12 302.805 289.105 4.507 5.345 o
-2 -2 -11 22.536 22.331 0.620 168.305 o
-2 -2 -10 45.188 43.185 0.876 80.188 o
-2 -2 -9 236.467 231.729 3.602 7.883 o
-2 -2 -8 103.641 102.077 1.663 27.470 o
-2 -2 -7 346.995 342.998 5.206 4.163 o
-2 -2 -6 1335.960 1335.380 19.998 0.352 o
-2 -2 -5 564.755 564.511 9.802 1.532 o
-2 -2 -4 927.340 975.790 16.868 0.569 o
-2 -2 -3 500.200 512.892 8.975 1.837 o
-2 -2 -2 1120.670 1158.350 17.292 0.473 o
-2 -2 -1 78.485 83.860 1.319 38.953 o
-2 -1 -20 20.209 20.077 2.018 55.925 o
-2 -1 -19 32.534 39.071 1.860 52.215 o
-2 -1 -18 99.768 98.652 2.244 23.347 o
-2 -1 -17 4.890 3.464 0.777 344.992 o
-2 -1 -16 6.509 8.011 0.876 252.235 o
-2 -1 -15 85.530 87.491 1.673 32.195 o
-2 -1 -14 21.899 22.596 0.827 145.417 o
-2 -1 -13 291.305 282.206 4.429 5.593 o
-2 -1 -12 4.840 5.521 0.512 534.550 o
-2 -1 -11 30.375 30.174 0.787 117.350 o
-2 -1 -10 111.514 111.957 1.860 24.012 o
-2 -1 -9 79.061 76.853 1.358 39.306 o
-2 -1 -8 1191.100 1184.190 17.656 0.443 o
-2 -1 -7 240.236 234.623 3.681 7.658 o
-2 -1 -6 137.448 135.617 2.145 18.300 o
-2 -1 -5 832.905 844.041 12.902 0.829 o
-2 -1 -4 256.130 258.567 3.996 6.727 o
-2 -1 -3 5724.960 5943.800 89.656 0.019 o
-2 -1 -2 810.538 850.802 12.745 0.851 o
-2 -1 -1 1631.130 1682.090 25.155 0.231 o
-1 -18 -6 14.950 16.652 3.986 17.611 o
-1 -18 -5 8.299 9.231 2.569 41.705 o
-1 -18 -4 37.924 34.751 2.510 34.183 o
-1 -18 -3 6.461 7.873 2.254 54.023 o
-1 -18 -2 28.578 29.397 2.303 41.668 o
-1 -18 -1 2.444 2.638 1.958 74.425 o
-1 -17 -9 7.742 10.963 4.596 13.685 o
-1 -17 -8 1.689 3.336 1.644 104.677 o
-1 -17 -7 13.645 12.361 1.860 69.780 o
-1 -17 -6 11.360 14.310 1.712 80.859 o
-1 -17 -5 39.256 34.790 1.831 51.228 o
-1 -17 -4 24.008 27.714 2.086 50.086 o
-1 -17 -3 12.424 14.133 1.752 77.140 o
-1 -17 -2 9.982 10.501 1.565 97.264 o
-1 -17 -1 17.750 18.876 1.791 68.843 o
-1 -16 -10 21.868 20.953 1.880 61.068 o
-1 -16 -9 52.905 51.402 2.067 37.966 o
-1 -16 -8 74.689 72.070 2.283 28.184 o
-1 -16 -7 23.460 25.175 1.594 73.656 o
-1 -16 -6 83.318 83.417 2.214 26.815 o
-1 -16 -5 30.824 32.753 1.584 65.888 o
-1 -16 -4 21.014 21.750 1.397 91.147 o
-1 -16 -3 44.163 47.377 1.791 47.858 o
-1 -16 -2 70.866 74.245 2.431 26.811 o
-1 -16 -1 68.344 71.154 2.470 26.906 o
-1 -15 -12 9.829 11.210 2.224 53.346 o
-1 -15 -11 3.861 7.558 2.165 59.446 o
-1 -15 -10 99.121 101.712 2.726 19.562 o
-1 -15 -9 34.969 38.028 1.575 61.929 o
-1 -15 -8 17.154 19.191 1.417 96.055 o
-1 -15 -7 13.413 16.278 1.319 114.128 o
-1 -15 -6 73.422 78.171 2.086 30.371 o
-1 -15 -5 164.882 162.750 3.277 11.590 o
-1 -15 -4 16.444 17.242 1.142 128.398 o
-1 -15 -3 20.898 24.053 1.201 106.420 o
-1 -15 -2 29.836 31.985 1.348 79.214 o
-1 -15 -1 12.505 14.408 1.063 155.138 o
-1 -14 -13 75.662 69.590 3.976 14.043 o
-1 -14 -12 14.428 16.219 2.086 56.408 o
-1 -14 -11 18.533 18.512 1.781 68.995 o
-1 -14 -10 25.305 25.716 1.358 86.659 o
-1 -14 -9 31.821 35.538 1.417 72.166 o
-1 -14 -8 33.018 34.012 1.309 77.345 o
-1 -14 -7 8.929 10.186 1.004 190.471 o
-1 -14 -6 4.035 5.393 0.748 362.192 o
-1 -14 -5 4.642 6.584 0.915 259.117 o
-1 -14 -4 64.824 65.801 1.693 39.899 o
-1 -14 -3 135.762 135.351 2.765 15.512 o
-1 -14 -2 4.076 4.252 0.718 392.907 o
-1 -14 -1 24.379 24.683 0.905 127.195 o
-1 -13 -15 9.944 5.629 3.986 18.075 o
-1 -13 -14 21.359 19.240 3.356 23.654 o
-1 -13 -13 1.999 5.551 1.584 109.968 o
-1 -13 -12 26.507 24.220 1.644 68.961 o
-1 -13 -11 6.963 8.848 1.397 123.669 o
-1 -13 -10 111.215 112.115 2.372 20.446 o
-1 -13 -9 14.107 16.012 1.014 155.327 o
-1 -13 -8 33.134 35.833 1.171 83.767 o
-1 -13 -7 0.419 0.098 0.669 636.074 o
-1 -13 -6 79.198 82.423 1.840 32.015 o
-1 -13 -5 34.670 36.010 1.270 76.877 o
-1 -13 -4 159.728 152.337 2.952 13.056 o
-1 -13 -3 19.145 19.447 0.777 167.336 o
-1 -13 -2 154.453 154.040 2.618 14.472 o
-1 -13 -1 40.956 42.555 1.220 70.675 o
-1 -12 -16 28.700 31.837 5.649 8.767 o
-1 -12 -15 1.759 4.301 2.962 33.182 o
-1 -12 -14 6.587 8.395 3.513 23.204 o
-1 -12 -13 33.550 39.169 1.821 53.100 o
-1 -12 -12 10.934 11.465 1.358 118.510 o
-1 -12 -11 26.944 28.855 1.309 86.329 o
-1 -12 -10 18.825 18.197 0.915 150.902 o
-1 -12 -9 19.779 21.425 1.004 132.030 o
-1 -12 -8 14.740 14.762 0.827 189.498 o
-1 -12 -7 34.588 34.957 1.142 84.254 o
-1 -12 -6 47.171 48.302 1.260 62.460 o
-1 -12 -5 3.303 3.425 0.482 698.258 o
-1 -12 -4 48.239 48.913 1.092 67.037 o
-1 -12 -3 308.314 300.492 4.685 5.072 o
-1 -12 -2 91.916 93.623 1.722 29.755 o
-1 -12 -1 31.306 31.532 0.925 104.502 o
-1 -11 -16 8.798 6.909 2.746 36.945 o
-1 -11 -15 33.754 38.234 3.021 26.026 o
-1 -11 -14 43.577 44.818 3.080 23.929 o
-1 -11 -13 94.197 96.024 2.775 19.863 o
-1 -11 -12 106.424 107.480 2.775 18.416 o
-1 -11 -11 64.464 68.290 1.988 34.603 o
-1 -11 -10 37.336 38.884 1.092 81.596 o
-1 -11 -9 28.224 28.983 0.945 110.888 o
-1 -11 -8 0.755 0.925 0.374 1592.490 o
-1 -11 -7 66.794 67.976 1.496 42.517 o
-1 -11 -6 246.615 237.772 3.956 7.119 o
-1 -11 -5 10.355 11.219 0.610 296.742 o
-1 -11 -4 3.887 4.045 0.551 558.835 o
-1 -11 -3 26.806 30.056 0.896 116.590 o
-1 -11 -2 62.609 64.994 1.319 48.144 o
-1 -11 -1 122.863 126.385 2.165 19.930 o
-1 -10 -17 0.700 0.423 2.657 41.736 o
-1 -10 -16 3.204 3.897 2.411 49.267 o
-1 -10 -15 26.459 24.437 2.943 28.877 o
-1 -10 -14 24.372 26.808 1.309 90.597 o
-1 -10 -13 2.436 1.958 0.896 317.737 o
-1 -10 -12 2.712 3.090 0.876 318.583 o
-1 -10 -11 159.657 161.116 3.799 10.302 o
-1 -10 -10 33.465 31.523 1.004 95.966 o
-1 -10 -9 52.721 53.863 1.230 58.106 o
-1 -10 -8 14.323 15.048 0.620 236.479 o
-1 -10 -7 201.700 203.169 3.248 9.754 o
-1 -10 -6 351.313 350.015 5.620 3.864 o
-1 -10 -5 151.335 151.678 2.500 15.173 o
-1 -10 -4 279.400 277.423 4.714 5.493 o
-1 -10 -3 200.634 197.874 3.159 10.055 o
-1 -10 -2 7.834 7.991 0.581 371.889 o
-1 -10 -1 70.378 75.741 1.407 41.524 o
-1 -9 -18 40.627 44.710 4.960 10.831 o
-1 -9 -17 57.018 58.124 4.006 14.831 o
-1 -9 -16 12.465 12.961 2.687 37.173 o
-1 -9 -15 154.989 147.082 3.907 10.339 o
-1 -9 -14 56.015 59.158 1.899 39.461 o
-1 -9 -13 61.934 63.852 1.870 37.772 o
-1 -9 -12 26.607 30.046 1.211 92.715 o
-1 -9 -11 149.689 145.488 3.474 11.862 o
-1 -9 -10 24.096 23.590 0.699 151.099 o
-1 -9 -9 6.419 6.476 0.512 466.503 o
-1 -9 -8 156.202 154.916 2.490 14.818 o
-1 -9 -7 214.207 212.026 3.405 8.971 o
-1 -9 -6 27.532 29.810 0.777 124.965 o
-1 -9 -5 51.175 51.668 1.112 63.244 o
-1 -9 -4 90.370 92.176 1.614 31.341 o
-1 -9 -3 370.851 360.033 5.521 3.754 o
-1 -9 -2 315.065 306.171 4.714 4.950 o
-1 -9 -1 210.789 212.883 3.376 9.106 o
-1 -8 -18 29.596 27.704 4.399 13.992 o
-1 -8 -17 9.518 10.521 2.460 44.657 o
-1 -8 -16 132.734 125.519 3.218 13.961 o
-1 -8 -15 31.183 36.798 1.634 62.164 o
-1 -8 -14 134.206 139.100 3.366 12.991 o
-1 -8 -13 10.748 11.298 0.925 197.543 o
-1 -8 -12 35.162 37.742 1.250 76.582 o
-1 -8 -11 29.305 31.011 0.994 103.481 o
-1 -8 -10 31.596 30.902 0.718 118.789 o
-1 -8 -9 110.347 111.524 1.899 23.908 o
-1 -8 -8 69.100 68.792 1.338 44.387 o
-1 -8 -7 16.488 17.488 0.600 216.076 o
-1 -8 -6 197.537 190.277 3.041 10.544 o
-1 -8 -5 194.156 187.806 3.061 10.657 o
-1 -8 -4 177.853 177.364 2.884 11.923 o
-1 -8 -3 88.517 85.159 1.516 33.622 o
-1 -8 -2 549.883 540.153 8.168 1.864 o
-1 -8 -1 592.216 577.827 8.838 1.627 o
-1 -7 -19 160.387 146.413 7.273 4.441 o
-1 -7 -18 104.727 103.602 5.039 8.833 o
-1 -7 -17 51.855 53.981 2.244 34.531 o
-1 -7 -16 8.461 11.259 1.407 117.029 o
-1 -7 -15 75.120 79.559 2.283 27.547 o
-1 -7 -14 18.754 21.317 1.033 131.237 o
-1 -7 -13 18.725 20.165 0.905 149.382 o
-1 -7 -12 18.341 19.988 0.807 165.106 o
-1 -7 -11 30.072 32.398 1.033 98.424 o
-1 -7 -10 79.231 77.118 1.486 37.411 o
-1 -7 -9 140.295 134.524 2.175 17.966 o
-1 -7 -8 181.469 178.034 2.795 12.001 o
-1 -7 -7 78.247 76.144 1.329 40.096 o
-1 -7 -6 340.558 341.738 5.216 4.212 o
-1 -7 -5 34.162 34.445 0.768 106.962 o
-1 -7 -4 436.564 427.281 6.476 2.822 o
-1 -7 -3 125.244 124.525 2.008 20.701 o
-1 -7 -2 398.040 392.097 5.964 3.287 o
-1 -7 -1 1086.660 1097.510 16.406 0.516 o
-1 -6 -19 8.311 10.983 2.214 54.420 o
-1 -6 -18 28.454 28.058 2.037 50.042 o
-1 -6 -17 3.571 5.059 1.496 119.824 o
-1 -6 -16 65.319 67.621 2.106 32.648 o
-1 -6 -15 20.618 23.000 1.270 101.496 o
-1 -6 -14 102.377 103.120 2.559 20.405 o
-1 -6 -13 6.389 8.562 0.768 295.456 o
-1 -6 -12 56.215 56.284 1.338 52.672 o
-1 -6 -11 68.380 66.608 1.220 47.252 o
-1 -6 -10 178.336 174.875 2.756 12.313 o
-1 -6 -9 22.805 23.856 0.620 164.075 o
-1 -6 -8 57.436 57.219 1.073 58.393 o
-1 -6 -7 401.676 391.143 5.944 3.278 o
-1 -6 -6 46.523 48.853 0.925 74.196 o
-1 -6 -5 266.905 273.536 4.192 6.217 o
-1 -6 -4 130.062 126.759 2.175 19.186 o
-1 -6 -3 148.902 150.841 2.392 15.783 o
-1 -6 -2 405.867 415.264 6.289 3.055 o
-1 -6 -1 370.885 383.929 6.299 3.300 o
-1 -5 -19 3.157 6.003 2.559 43.655 o
-1 -5 -18 48.414 55.556 2.608 29.018 o
-1 -5 -17 33.288 36.463 1.899 51.114 o
-1 -5 -16 4.462 4.940 1.112 197.062 o
-1 -5 -15 34.803 36.512 0.984 91.769 o
-1 -5 -14 8.846 10.147 0.610 323.568 o
-1 -5 -13 205.358 196.083 3.395 9.445 o
-1 -5 -12 182.520 170.003 2.884 11.883 o
-1 -5 -11 102.445 102.106 1.742 26.993 o
-1 -5 -10 55.218 56.736 1.053 60.450 o
-1 -5 -9 50.152 50.025 0.964 69.179 o
-1 -5 -8 107.763 101.860 1.703 26.491 o
-1 -5 -7 83.686 82.354 1.388 36.760 o
-1 -5 -6 132.696 133.009 2.136 18.876 o
-1 -5 -5 682.202 692.048 10.393 1.219 o
-1 -5 -4 184.709 183.476 2.854 11.599 o
-1 -5 -3 545.701 553.203 8.306 1.833 o
-1 -5 -2 62.148 62.986 1.073 54.017 o
-1 -5 -1 486.968 490.434 7.381 2.263 o
-1 -4 -20 9.643 8.375 2.756 36.411 o
-1 -4 -19 4.447 4.704 2.529 44.477 o
-1 -4 -18 7.030 9.468 1.289 139.772 o
-1 -4 -17 35.967 37.929 1.427 67.550 o
-1 -4 -16 21.261 22.616 0.935 134.625 o
-1 -4 -15 9.355 9.723 0.709 280.168 o
-1 -4 -14 122.567 121.819 2.077 20.710 o
-1 -4 -13 55.516 57.691 1.220 55.661 o
-1 -4 -12 40.813 41.679 0.915 84.366 o
-1 -4 -11 32.367 31.414 0.758 113.956 o
-1 -4 -10 78.362 74.609 1.329 40.305 o
-1 -4 -9 87.216 85.031 1.525 33.829 o
-1 -4 -8 155.557 151.806 2.392 15.322 o
-1 -4 -7 310.970 305.246 4.655 5.043 o
-1 -4 -6 155.971 155.920 2.451 14.947 o
-1 -4 -5 32.607 33.501 0.640 118.766 o
-1 -4 -4 561.170 577.236 8.661 1.714 o
-1 -4 -3 637.904 634.199 9.497 1.415 o
-1 -4 -2 1812.840 1895.680 28.275 0.185 o
-1 -4 -1 3376.080 3482.870 52.396 0.056 o
-1 -3 -20 6.308 5.708 2.195 57.279 o
-1 -3 -19 1.954 1.801 1.545 118.646 o
-1 -3 -18 38.194 44.316 1.850 49.092 o
-1 -3 -17 34.643 36.168 1.250 77.830 o
-1 -3 -16 6.259 7.184 0.856 265.906 o
-1 -3 -15 80.283 79.953 1.693 33.962 o
-1 -3 -14 51.281 52.642 1.151 61.666 o
-1 -3 -13 16.058 15.943 0.630 218.379 o
-1 -3 -12 96.412 96.496 1.673 29.141 o
-1 -3 -11 62.937 63.094 1.201 50.888 o
-1 -3 -10 209.693 206.112 3.248 9.477 o
-1 -3 -9 222.031 212.499 3.317 8.922 o
-1 -3 -8 466.884 471.282 7.115 2.426 o
-1 -3 -7 215.862 211.278 3.267 9.193 o
-1 -3 -6 588.981 586.714 8.779 1.634 o
-1 -3 -5 8.062 7.440 0.266 561.034 o
-1 -3 -4 115.720 118.335 1.850 23.125 o
-1 -3 -3 1430.120 1477.100 22.143 0.296 o
-1 -3 -2 593.266 627.527 9.418 1.497 o
-1 -3 -1 2263.720 2365.100 36.296 0.117 o
-1 -2 -20 97.040 91.556 3.012 18.151 o
-1 -2 -19 4.276 7.735 1.673 95.142 o
-1 -2 -18 43.474 44.189 1.535 56.702 o
-1 -2 -17 27.897 30.617 1.181 92.686 o
-1 -2 -16 55.529 59.344 1.388 51.046 o
-1 -2 -15 139.757 136.000 2.323 17.256 o
-1 -2 -14 18.956 19.083 0.748 173.308 o
-1 -2 -13 258.962 254.680 3.986 6.724 o
-1 -2 -12 143.361 141.374 2.323 16.787 o
-1 -2 -11 105.352 103.622 1.821 25.766 o
-1 -2 -10 136.363 131.887 2.145 18.553 o
-1 -2 -9 61.204 60.112 1.132 54.014 o
-1 -2 -8 141.399 144.267 2.293 16.956 o
-1 -2 -7 52.509 51.353 0.915 68.166 o
-1 -2 -6 1453.490 1497.530 22.350 0.289 o
-1 -2 -5 248.165 258.016 3.917 6.965 o
-1 -2 -4 432.879 441.413 6.633 2.754 o
-1 -2 -3 3605.350 3546.490 61.884 0.044 o
-1 -2 -2 2894.480 3010.540 45.330 0.074 o
-1 -2 -1 515.922 536.355 8.237 1.931 o
-1 -1 -20 3.232 3.149 1.653 101.511 o
-1 -1 -19 21.117 22.468 1.624 74.913 o
-1 -1 -18 111.153 113.227 2.323 20.729 o
-1 -1 -17 203.447 200.463 3.376 9.478 o
-1 -1 -16 97.404 99.971 1.860 26.925 o
-1 -1 -15 184.581 177.807 2.943 11.485 o
-1 -1 -14 41.265 40.833 1.014 80.007 o
-1 -1 -13 8.503 10.324 0.630 318.628 o
-1 -1 -12 36.409 37.634 0.896 93.606 o
-1 -1 -11 370.184 358.793 5.511 3.768 o
-1 -1 -10 244.208 237.703 3.691 7.533 o
-1 -1 -9 370.572 358.833 5.472 3.786 o
-1 -1 -8 97.940 93.150 1.535 30.495 o
-1 -1 -7 14.627 14.329 0.404 287.961 o
-1 -1 -6 901.672 900.128 13.463 0.743 o
-1 -1 -5 237.725 246.757 3.750 7.487 o
-1 -1 -4 453.143 467.789 7.027 2.504 o
-1 -1 -3 18.626 19.427 0.384 229.595 o
-1 -1 -2 4463.070 4509.560 79.057 0.028 o
-1 -1 -1 955.959 986.684 16.435 0.574 o
0 0 2 682.655 655.339 13.916 0.912 o
0 0 4 276.267 283.545 6.082 4.313 o
0 0 6 1.451 1.201 0.285 1859.340 o
0 0 8 217.278 218.256 4.773 6.611 o
0 0 10 492.779 487.245 10.402 1.598 o
0 0 12 5.043 4.655 0.650 420.045 o
0 0 14 218.445 208.808 4.714 6.747 o
0 0 16 15.906 18.817 1.466 93.597 o
0 0 18 348.607 327.566 7.440 3.004 o
0 0 20 2.963 2.608 2.952 33.349 o
0 1 1 374.856 380.081 5.698 3.576 o
0 1 2 4235.890 4350.080 65.968 0.036 o
0 1 3 5804.460 6039.980 91.713 0.019 o
0 1 4 3183.380 3285.850 49.503 0.062 o
0 1 5 726.940 763.734 11.456 1.039 o
0 1 6 36.313 35.006 0.659 108.509 o
0 1 7 576.213 577.049 8.661 1.686 o
0 1 8 0.537 0.423 0.207 4169.630 o
0 1 9 784.792 769.540 11.584 0.978 o
0 1 10 81.099 77.620 1.378 38.302 o
0 1 11 102.412 98.927 1.722 27.430 o
0 1 12 0.799 1.102 0.394 1436.970 o
0 1 13 169.040 164.255 2.657 13.292 o
0 1 14 292.927 282.138 4.458 5.547 o
0 1 15 62.787 66.106 1.397 46.232 o
0 1 16 0.363 1.427 0.728 518.515 o
0 1 17 19.924 21.090 1.142 116.699 o
0 1 18 0.125 1.683 1.092 240.766 o
0 1 19 57.476 60.722 2.008 36.798 o
0 1 20 134.556 125.765 3.395 13.146 o
0 2 0 4.859 4.596 0.236 895.976 o
0 2 1 2714.520 2804.350 42.132 0.085 o
0 2 2 187.868 194.961 2.952 11.011 o
0 2 3 54.918 54.650 0.886 65.756 o
0 2 4 886.234 909.497 13.611 0.741 o
0 2 5 1821.510 1795.800 27.389 0.194 o
0 2 6 536.385 530.086 7.981 1.943 o
0 2 7 330.221 339.789 5.265 4.270 o
0 2 8 28.711 27.300 0.610 138.761 o
0 2 9 146.046 143.519 2.283 16.685 o
0 2 10 1.145 0.896 0.256 2353.630 o
0 2 11 352.014 336.561 5.177 4.167 o
0 2 12 197.294 198.278 3.149 10.177 o
0 2 13 17.351 16.711 0.640 205.730 o
0 2 14 48.528 48.184 1.083 67.422 o
0 2 15 15.630 18.266 0.738 192.911 o
0 2 16 4.375 4.626 0.797 332.018 o
0 2 17 2.129 2.982 0.876 327.209 o
0 2 18 37.750 41.886 1.516 61.370 o
0 2 19 13.907 19.230 1.949 62.538 o
0 2 20 0.028 0.955 1.781 92.765 o
0 3 1 667.571 690.493 11.406 1.132 o
0 3 2 1352.930 1413.320 21.169 0.325 o
0 3 3 2336.160 2373.550 35.548 0.117 o
0 3 4 152.159 157.396 2.431 15.210 o
0 3 5 32.863 33.412 0.650 117.699 o
0 3 6 160.993 163.842 2.539 14.113 o
0 3 7 17.708 16.750 0.443 238.374 o
0 3 8 72.199 73.398 1.260 43.708 o
0 3 9 2.368 2.815 0.325 1188.170 o
0 3 10 31.102 32.064 0.738 117.253 o
0 3 11 90.668 87.541 1.535 32.633 o
0 3 12 18.944 19.388 0.640 189.278 o
0 3 13 0.276 0.541 0.364 1932.300 o
0 3 14 271.437 267.424 4.183 6.206 o
0 3 15 560.404 539.199 8.188 1.839 o
0 3 16 9.884 12.115 0.866 215.407 o
0 3 17 18.510 20.352 1.043 131.868 o
0 3 18 5.060 5.334 1.201 170.323 o
0 3 19 0.807 2.185 1.555 118.930 o
0 3 20 42.919 43.441 2.480 33.013 o
0 4 0 361.459 384.765 8.237 2.538 o
0 4 1 778.971 819.831 12.223 0.917 o
0 4 2 620.997 667.474 9.989 1.354 o
0 4 3 720.321 756.992 11.338 1.058 o
0 4 4 941.683 975.868 14.605 0.653 o
0 4 5 351.012 351.363 5.305 4.043 o
0 4 6 45.265 44.494 0.817 81.589 o
0 4 7 390.577 398.927 6.033 3.278 o
0 4 8 30.352 28.796 0.659 128.435 o
0 4 9 85.153 84.135 1.427 35.637 o
0 4 10 1.977 1.417 0.295 1565.480 o
0 4 11 61.098 58.291 1.112 55.011 o
0 4 12 59.170 59.039 1.171 54.496 o
0 4 13 87.632 88.525 1.584 32.648 o
0 4 14 5.274 6.653 0.640 399.913 o
0 4 15 0.375 1.388 0.502 1012.820 o
0 4 16 0.011 0.305 0.561 922.942 o
0 4 17 1.191 1.850 0.964 293.063 o
0 4 18 45.203 51.058 1.712 48.892 o
0 4 19 11.725 11.298 1.594 91.822 o
0 4 20 0.741 6.997 2.943 33.572 o
0 5 1 345.337 344.838 5.206 4.169 o
0 5 2 1238.330 1296.630 19.339 0.385 o
0 5 3 44.238 43.480 0.896 80.298 o
0 5 4 423.592 440.606 6.633 2.793 o
0 5 5 0.043 0.197 0.187 7349.420 o
0 5 6 34.172 34.111 0.699 111.321 o
0 5 7 289.012 288.977 4.419 5.589 o
0 5 8 278.423 277.473 4.291 5.924 o
0 5 9 7.937 8.090 0.443 447.762 o
0 5 10 25.652 27.369 0.679 141.938 o
0 5 11 1.612 0.955 0.325 1603.240 o
0 5 12 293.619 289.450 4.813 5.179 o
0 5 13 0.235 1.122 0.433 1360.730 o
0 5 14 25.188 25.962 0.807 133.144 o
0 5 15 18.358 20.146 0.846 158.973 o
0 5 16 394.287 383.929 6.850 2.952 o
0 5 17 3.505 4.301 1.043 226.988 o
0 5 18 28.330 30.558 1.525 71.431 o
0 5 19 2.466 1.024 4.045 17.975 o
0 6 0 0.001 3.435 0.590 715.670 o
0 6 1 758.235 791.389 11.820 0.973 o
0 6 2 73.610 76.115 1.299 42.088 o
0 6 3 864.349 881.065 13.168 0.784 o
0 6 4 192.948 196.683 3.061 10.546 o
0 6 5 460.281 464.433 7.007 2.491 o
0 6 6 14.382 14.762 0.453 276.943 o
0 6 7 25.655 26.306 0.630 148.198 o
0 6 8 7.852 6.269 0.384 516.895 o
0 6 9 0.249 0.689 0.266 3183.100 o
0 6 10 190.875 180.563 2.854 11.413 o
0 6 11 10.400 10.875 0.502 339.443 o
0 6 12 104.815 101.073 1.732 26.779 o
0 6 13 26.455 28.511 0.837 124.068 o
0 6 14 23.246 24.210 0.758 146.457 o
0 6 15 22.104 22.212 0.886 138.502 o
0 6 16 6.285 6.958 0.807 287.955 o
0 6 17 333.211 308.100 9.930 2.137 o
0 6 18 7.242 5.462 2.293 52.471 o
0 6 19 48.475 53.479 4.763 11.371 o
0 7 1 182.522 182.777 2.884 11.623 o
0 7 2 6.541 6.131 0.423 538.408 o
0 7 3 213.298 211.082 3.287 9.229 o
0 7 4 18.351 20.510 0.590 197.078 o
0 7 5 33.944 32.999 0.768 108.700 o
0 7 6 387.050 376.351 5.747 3.490 o
0 7 7 247.817 238.549 3.691 7.453 o
0 7 8 0.761 1.545 0.285 2122.170 o
0 7 9 226.053 216.032 3.395 8.636 o
0 7 10 242.037 242.486 3.868 7.280 o
0 7 11 62.386 62.858 1.161 52.048 o
0 7 12 53.783 53.961 1.073 61.798 o
0 7 13 47.693 49.188 1.043 69.004 o
0 7 14 2.913 4.635 0.581 551.408 o
0 7 15 15.505 14.821 1.752 74.379 o
0 7 16 33.441 34.357 3.208 23.811 o
0 7 17 40.743 37.231 2.982 25.856 o
0 7 18 89.035 89.834 5.019 9.289 o
0 7 19 53.173 47.633 4.389 13.039 o
0 8 0 14.408 13.129 0.797 201.874 o
0 8 1 1019.030 1029.710 15.412 0.581 o
0 8 2 118.190 120.618 1.988 21.795 o
0 8 3 155.346 155.959 2.510 14.765 o
0 8 4 290.930 281.586 4.360 5.667 o
0 8 5 26.325 27.586 0.689 138.708 o
0 8 6 86.986 86.281 1.506 33.966 o
0 8 7 0.258 0.502 0.305 2636.480 o
0 8 8 14.102 14.782 0.531 260.784 o
0 8 9 484.445 465.781 7.056 2.394 o
0 8 10 4.961 5.531 0.453 589.945 o
0 8 11 0.039 0.758 0.354 2095.610 o
0 8 12 5.536 5.324 0.482 540.338 o
0 8 13 21.273 20.962 0.718 163.955 o
0 8 14 1.214 2.559 1.801 88.706 o
0 8 15 22.881 25.962 2.372 41.733 o
0 8 16 0.114 0.207 2.205 60.831 o
0 8 17 13.595 16.534 3.671 20.645 o
0 8 18 6.059 9.969 3.356 25.331 o
0 9 1 91.222 86.625 1.555 32.394 o
0 9 2 292.816 290.237 4.498 5.463 o
0 9 3 262.424 263.645 4.104 6.457 o
0 9 4 374.091 367.700 5.659 3.638 o
0 9 5 185.570 184.834 2.962 11.261 o
0 9 6 133.903 132.595 2.205 18.438 o
0 9 7 162.938 161.047 2.618 13.816 o
0 9 8 0.258 0.709 0.325 2302.350 o
0 9 9 185.435 185.779 3.012 11.124 o
0 9 10 16.456 16.485 0.689 202.537 o
0 9 11 21.547 22.773 0.777 152.179 o
0 9 12 98.267 96.890 1.988 25.870 o
0 9 13 94.624 101.250 4.074 12.338 o
0 9 14 76.716 78.713 3.228 18.478 o
0 9 15 0.276 3.415 2.057 68.771 o
0 9 16 13.443 12.282 2.303 48.726 o
0 9 17 13.140 17.311 3.071 28.767 o
0 9 18 1.975 9.792 5.206 10.820 o
0 10 0 438.480 432.034 9.310 1.970 o
0 10 1 89.000 88.318 1.712 30.942 o
0 10 2 104.728 104.655 1.890 25.221 o
0 10 3 8.674 9.153 0.590 342.482 o
0 10 4 721.723 707.863 10.914 1.118 o
0 10 5 0.482 0.699 0.394 1588.770 o
0 10 6 4.752 5.255 0.472 584.544 o
0 10 7 40.072 39.967 0.984 83.114 o
0 10 8 0.166 0.531 0.394 1728.910 o
0 10 9 0.262 0.344 0.384 1808.740 o
0 10 10 1.363 1.801 0.581 700.003 o
0 10 11 35.428 36.483 0.984 90.953 o
0 10 12 2.662 1.604 0.502 771.667 o
0 10 13 168.162 159.433 5.767 6.143 o
0 10 14 11.013 11.406 2.018 62.651 o
0 10 15 57.901 57.032 3.425 18.898 o
0 10 16 0.593 1.771 2.480 47.710 o
0 10 17 1.183 3.661 3.356 26.028 o
0 11 1 25.825 28.235 0.905 119.782 o
0 11 2 0.910 0.620 0.344 1796.450 o
0 11 3 249.520 258.321 4.084 6.728 o
0 11 4 37.173 40.655 1.033 83.688 o
0 11 5 51.648 54.404 1.112 61.979 o
0 11 6 4.050 4.685 0.551 539.705 o
0 11 7 53.407 55.703 1.329 54.513 o
0 11 8 1.926 1.151 0.502 853.669 o
0 11 9 57.869 61.323 1.486 47.288 o
0 11 10 34.275 35.764 1.024 90.746 o
0 11 11 26.258 29.170 1.004 109.648 o
0 11 12 27.347 26.858 1.004 109.772 o
0 11 13 26.999 27.556 2.244 44.034 o
0 11 14 36.031 37.605 2.972 26.496 o
0 11 15 147.616 143.155 5.560 6.798 o
0 11 16 0.364 4.724 3.208 28.482 o
0 12 0 420.576 397.254 8.621 2.234 o
0 12 1 37.240 40.242 1.033 83.847 o
0 12 2 62.234 63.419 1.358 47.821 o
0 12 3 37.906 39.032 1.043 83.296 o
0 12 4 1.853 2.490 0.581 650.909 o
0 12 5 128.865 129.889 2.313 18.416 o
0 12 6 39.154 40.803 1.132 76.897 o
0 12 7 153.405 145.744 2.795 14.095 o
0 12 8 125.203 131.208 2.578 17.256 o
0 12 9 0.135 0.433 0.610 767.992 o
0 12 10 37.449 39.819 1.171 77.210 o
0 12 11 1.324 1.506 0.768 443.279 o
0 12 12 50.443 47.466 1.535 52.350 o
0 12 13 6.638 10.609 2.441 46.120 o
0 12 14 24.179 22.891 3.612 20.415 o
0 12 15 2.646 10.895 3.100 29.846 o
0 12 16 36.102 37.093 6.180 7.306 o
0 13 1 11.002 13.020 0.748 237.245 o
0 13 2 68.209 70.721 1.417 42.963 o
0 13 3 44.250 46.639 1.161 68.647 o
0 13 4 22.036 23.570 0.925 132.426 o
0 13 5 54.154 57.248 1.427 51.202 o
0 13 6 30.638 33.284 1.211 85.763 o
0 13 7 3.291 4.685 0.827 329.439 o
0 13 8 8.509 8.995 0.886 229.426 o
0 13 9 12.107 11.495 0.964 181.345 o
0 13 10 23.494 25.017 1.063 113.623 o
0 13 11 28.662 29.603 1.348 81.581 o
0 13 12 140.309 131.119 5.246 7.566 o
0 13 13 43.816 40.646 2.972 25.466 o
0 13 14 11.450 12.105 3.868 18.925 o
0 13 15 4.375 9.399 3.651 21.645 o
0 14 0 329.516 328.737 7.243 3.174 o
0 14 1 26.723 28.885 0.984 110.655 o
0 14 2 11.011 15.067 0.817 211.770 o
0 14 3 126.211 122.695 2.529 17.758 o
0 14 4 0.343 1.811 0.659 614.335 o
0 14 5 0.484 1.329 0.699 556.952 o
0 14 6 24.787 29.475 1.171 98.538 o
0 14 7 2.149 2.244 0.935 296.566 o
0 14 8 9.914 10.186 1.004 185.722 o
0 14 9 16.233 17.203 1.270 113.675 o
0 14 10 2.356 3.218 1.092 220.265 o
0 14 11 29.081 28.895 1.407 78.019 o
0 14 12 30.039 31.414 3.149 25.022 o
0 14 13 36.546 38.382 3.582 19.458 o
0 15 1 6.882 7.893 0.876 249.584 o
0 15 2 72.367 74.097 1.850 34.269 o
0 15 3 1.545 2.273 0.846 361.927 o
0 15 4 22.315 25.342 1.230 100.554 o
0 15 5 158.054 156.924 3.199 12.214 o
0 15 6 0.076 0.600 0.984 301.317 o
0 15 7 15.487 15.589 1.260 117.757 o
0 15 8 5.290 6.358 1.338 139.843 o
0 15 9 26.059 31.286 1.624 67.782 o
0 15 10 6.721 6.978 1.417 123.224 o
0 15 11 6.173 10.540 1.653 93.197 o
0 15 12 9.600 8.523 4.065 17.357 o
0 16 0 31.724 34.691 2.254 41.416 o
0 16 1 32.322 34.357 1.535 66.576 o
0 16 2 58.331 61.244 2.205 33.137 o
0 16 3 41.268 44.169 2.145 40.241 o
0 16 4 220.237 213.503 4.124 7.579 o
0 16 5 34.825 38.185 1.535 63.599 o
0 16 6 7.557 9.743 1.486 110.024 o
0 16 7 15.412 17.164 1.516 90.981 o
0 16 8 5.366 4.724 1.447 123.900 o
0 16 9 5.015 4.901 1.801 83.879 o
0 16 10 17.974 19.968 1.860 64.573 o
0 16 11 0.077 0.000 2.470 48.506 o
0 17 1 120.032 107.086 3.543 13.557 o
0 17 2 277.594 261.254 6.082 4.383 o
0 17 3 98.528 99.478 2.962 18.089 o
0 17 4 0.069 0.896 1.447 140.179 o
0 17 5 27.098 32.664 2.431 38.361 o
0 17 6 7.731 8.247 2.086 61.523 o
0 17 7 70.566 74.884 2.588 25.018 o
0 17 8 29.761 30.765 2.195 44.162 o
0 17 9 23.126 24.692 3.504 21.571 o
0 18 0 11.873 11.150 2.677 37.714 o
0 18 1 17.809 25.332 2.313 44.981 o
0 18 2 0.349 2.687 2.008 72.316 o
0 18 3 77.652 76.174 3.110 19.408 o
0 18 4 17.453 19.201 2.470 41.189 o
0 18 5 194.255 174.481 4.714 7.393 o
0 18 6 3.949 8.523 2.962 32.573 o
1 0 1 86.384 95.059 1.437 33.845 o
1 0 2 1820.540 1854.380 28.058 0.188 o
1 0 3 3674.470 3752.640 57.061 0.047 o
1 0 4 445.339 475.672 7.125 2.488 o
1 0 5 867.688 874.550 13.119 0.787 o
1 0 6 14.654 13.936 0.384 294.427 o
1 0 7 139.323 140.567 2.234 17.525 o
1 0 8 167.725 164.196 2.578 13.613 o
1 0 9 171.872 171.135 2.706 12.837 o
1 0 10 226.942 221.789 3.464 8.429 o
1 0 11 90.616 88.722 1.535 32.513 o
1 0 12 19.365 20.815 0.659 180.688 o
1 0 13 38.118 37.083 0.886 92.117 o
1 0 14 105.049 102.943 1.821 25.862 o
1 0 15 79.585 81.006 1.555 35.844 o
1 0 16 20.242 21.120 0.905 143.165 o
1 0 17 6.882 9.094 1.033 195.982 o
1 0 18 5.960 7.548 1.299 143.501 o
1 0 19 4.313 4.557 1.437 127.792 o
1 0 20 72.528 70.525 2.765 23.185 o
1 1 0 5720.610 5858.070 87.836 0.020 o
1 1 1 955.121 978.280 14.644 0.646 o
1 1 2 4462.130 4643.680 81.390 0.027 o
1 1 3 18.572 18.817 0.364 235.081 o
1 1 4 453.220 468.694 7.037 2.500 o
1 1 5 237.952 247.338 3.750 7.477 o
1 1 6 901.226 903.946 13.532 0.739 o
1 1 7 14.627 13.709 0.413 289.338 o
1 1 8 97.942 92.904 1.525 30.615 o
1 1 9 370.461 363.025 5.531 3.742 o
1 1 10 243.932 239.051 3.710 7.497 o
1 1 11 370.202 353.292 5.521 3.781 o
1 1 12 36.356 36.069 0.886 95.337 o
1 1 13 8.414 8.985 0.610 338.627 o
1 1 14 41.340 41.895 1.043 78.098 o
1 1 15 184.902 177.522 2.903 11.581 o
1 1 16 97.392 104.094 1.929 25.995 o
1 1 17 203.948 207.411 3.543 9.036 o
1 1 18 111.156 114.280 2.411 20.088 o
1 1 19 21.148 26.139 1.712 68.387 o
1 1 20 3.203 2.608 1.978 72.491 o
1 2 0 34.990 33.589 0.581 116.805 o
1 2 1 515.696 527.084 7.903 2.013 o
1 2 2 2893.560 2959.840 45.773 0.074 o
1 2 3 3605.430 3685.590 64.078 0.042 o
1 2 4 432.274 433.304 6.682 2.756 o
1 2 5 247.965 247.121 3.769 7.261 o
1 2 6 1453.460 1464.970 23.817 0.273 o
1 2 7 52.526 52.219 0.925 67.520 o
1 2 8 141.624 144.405 2.283 16.978 o
1 2 9 61.200 61.588 1.122 53.840 o
1 2 10 136.306 132.654 2.175 18.379 o
1 2 11 105.301 103.395 1.771 26.194 o
1 2 12 143.420 141.994 2.352 16.630 o
1 2 13 258.993 258.705 4.084 6.572 o
1 2 14 18.898 20.962 0.787 163.872 o
1 2 15 139.736 136.138 2.342 17.160 o
1 2 16 55.511 57.524 1.338 52.714 o
1 2 17 27.877 30.096 1.171 93.741 o
1 2 18 43.387 45.350 1.555 55.790 o
1 2 19 4.249 4.527 1.801 84.772 o
1 2 20 96.797 89.361 2.874 19.206 o
1 3 0 151.465 157.465 2.411 15.326 o
1 3 1 2263.780 2444.020 36.551 0.115 o
1 3 2 592.962 604.242 9.054 1.570 o
1 3 3 1430.120 1503.310 22.576 0.289 o
1 3 4 115.932 114.024 1.840 23.438 o
1 3 5 8.049 7.578 0.266 558.659 o
1 3 6 588.873 587.806 8.828 1.626 o
1 3 7 215.583 208.936 3.238 9.289 o
1 3 8 466.544 458.183 6.928 2.504 o
1 3 9 222.139 212.400 3.297 8.955 o
1 3 10 209.564 205.777 3.228 9.524 o
1 3 11 62.843 63.537 1.191 51.033 o
1 3 12 96.409 94.312 1.683 29.248 o
1 3 13 16.174 17.055 0.679 204.396 o
1 3 14 51.194 53.361 1.181 60.618 o
1 3 15 80.469 82.266 1.575 35.197 o
1 3 16 6.241 7.155 0.738 320.448 o
1 3 17 34.567 37.742 1.309 74.224 o
1 3 18 38.235 42.761 1.663 55.462 o
1 3 19 1.935 2.805 1.525 120.674 o
1 3 20 6.263 7.854 2.116 60.792 o
1 4 0 520.854 546.363 8.188 1.918 o
1 4 1 3376.770 3580.140 59.561 0.048 o
1 4 2 1813.870 1900.610 30.273 0.173 o
1 4 3 638.376 641.561 9.605 1.396 o
1 4 4 561.144 571.922 8.572 1.734 o
1 4 5 32.701 33.156 0.650 118.336 o
1 4 6 156.115 158.803 2.490 14.708 o
1 4 7 310.758 306.810 4.655 5.037 o
1 4 8 155.392 151.087 2.382 15.392 o
1 4 9 87.150 84.647 1.693 31.923 o
1 4 10 78.306 76.085 1.348 39.802 o
1 4 11 32.409 31.276 0.758 114.010 o
1 4 12 40.852 40.793 0.896 85.719 o
1 4 13 55.460 56.185 1.122 58.676 o
1 4 14 122.692 121.189 2.077 20.730 o
1 4 15 9.373 10.147 0.679 288.829 o
1 4 16 21.161 22.114 0.876 142.546 o
1 4 17 35.956 38.933 1.644 58.384 o
1 4 18 6.991 7.972 1.338 133.593 o
1 4 19 4.457 5.747 2.106 62.776 o
1 4 20 9.642 16.002 3.179 27.422 o
1 5 0 134.203 138.205 2.205 18.176 o
1 5 1 486.701 510.166 7.686 2.159 o
1 5 2 62.167 60.919 1.053 54.993 o
1 5 3 545.637 552.180 8.316 1.832 o
1 5 4 184.689 187.590 2.903 11.392 o
1 5 5 681.910 679.894 10.206 1.246 o
1 5 6 132.670 133.953 2.155 18.736 o
1 5 7 83.604 84.332 1.466 35.526 o
1 5 8 107.727 102.746 1.722 26.269 o
1 5 9 50.199 51.215 0.974 68.347 o
1 5 10 55.263 54.817 1.043 61.313 o
1 5 11 102.433 101.791 1.742 27.021 o
1 5 12 182.492 178.664 2.854 11.786 o
1 5 13 205.326 192.875 3.277 9.737 o
1 5 14 8.812 10.835 0.590 327.550 o
1 5 15 34.751 35.715 0.955 94.059 o
1 5 16 4.517 6.151 1.073 205.287 o
1 5 17 33.319 36.778 1.968 48.796 o
1 5 18 48.281 55.211 2.539 30.110 o
1 5 19 3.156 5.059 2.362 51.088 o
1 6 0 9.919 10.334 0.384 401.649 o
1 6 1 371.361 377.935 5.718 3.594 o
1 6 2 405.803 420.283 6.367 3.012 o
1 6 3 148.905 152.839 2.411 15.639 o
1 6 4 130.249 133.353 2.165 18.925 o
1 6 5 266.645 268.330 4.124 6.335 o
1 6 6 46.519 47.751 0.925 74.722 o
1 6 7 401.446 387.108 5.856 3.329 o
1 6 8 57.589 57.406 1.083 58.000 o
1 6 9 22.759 23.502 0.600 167.210 o
1 6 10 178.338 172.296 2.726 12.455 o
1 6 11 68.237 68.350 1.250 46.408 o
1 6 12 56.177 56.766 1.348 52.325 o
1 6 13 6.443 7.657 0.758 304.823 o
1 6 14 102.430 104.153 2.205 23.023 o
1 6 15 20.747 22.360 1.388 91.876 o
1 6 16 65.240 63.842 2.106 33.047 o
1 6 17 3.560 3.641 1.565 111.565 o
1 6 18 28.384 29.082 1.899 54.887 o
1 6 19 8.389 6.643 1.890 73.574 o
1 7 0 24.593 24.240 0.630 155.469 o
1 7 1 1086.830 1109.600 16.573 0.509 o
1 7 2 397.735 396.408 6.013 3.256 o
1 7 3 125.132 121.838 1.988 20.969 o
1 7 4 436.779 429.328 6.515 2.803 o
1 7 5 34.170 33.373 0.758 108.525 o
1 7 6 340.499 337.526 5.167 4.260 o
1 7 7 78.320 75.160 1.348 39.944 o
1 7 8 181.523 176.705 2.785 12.054 o
1 7 9 140.380 135.311 2.205 17.788 o
1 7 10 79.260 79.264 1.407 38.195 o
1 7 11 30.121 30.666 1.033 99.671 o
1 7 12 18.270 19.467 0.856 159.109 o
1 7 13 18.648 19.978 0.905 149.934 o
1 7 14 18.689 21.268 1.230 109.752 o
1 7 15 75.275 81.498 2.529 24.677 o
1 7 16 8.496 9.664 1.279 137.352 o
1 7 17 51.878 50.015 1.968 40.491 o
1 7 18 104.782 104.045 4.744 9.660 o
1 7 19 160.436 148.676 7.489 4.232 o
1 8 0 1096.630 1083.980 16.229 0.520 o
1 8 1 591.906 590.237 9.025 1.588 o
1 8 2 550.317 548.844 8.287 1.832 o
1 8 3 88.227 87.629 1.565 32.839 o
1 8 4 177.877 171.538 2.746 12.436 o
1 8 5 194.416 188.594 2.982 10.819 o
1 8 6 197.692 197.441 3.120 10.242 o
1 8 7 16.507 17.685 0.581 218.996 o
1 8 8 69.323 70.908 1.299 44.596 o
1 8 9 110.519 110.924 2.057 22.778 o
1 8 10 31.599 32.477 0.768 113.780 o
1 8 11 29.345 28.954 0.994 105.144 o
1 8 12 35.182 34.682 1.191 81.108 o
1 8 13 10.731 12.469 1.053 166.804 o
1 8 14 134.387 130.617 3.228 13.720 o
1 8 15 31.181 32.763 1.565 66.557 o
1 8 16 132.679 123.147 3.612 12.438 o
1 8 17 9.490 12.007 2.687 37.843 o
1 8 18 29.616 30.519 4.222 15.030 o
1 9 0 59.939 59.039 1.181 53.855 o
1 9 1 210.573 217.036 3.563 8.710 o
1 9 2 314.932 301.978 4.645 5.027 o
1 9 3 371.124 369.806 5.846 3.556 o
1 9 4 90.326 89.184 1.575 32.094 o
1 9 5 51.324 50.704 1.161 61.992 o
1 9 6 27.566 31.424 0.846 117.516 o
1 9 7 214.145 211.603 3.336 9.107 o
1 9 8 156.224 150.792 2.490 14.940 o
1 9 9 6.390 6.722 0.472 493.732 o
1 9 10 23.972 24.378 0.699 150.184 o
1 9 11 149.363 147.387 3.533 11.646 o
1 9 12 26.555 29.790 1.270 88.868 o
1 9 13 61.723 63.852 1.899 37.297 o
1 9 14 55.900 59.020 1.870 40.108 o
1 9 15 154.937 147.249 3.622 11.177 o
1 9 16 12.503 14.221 2.825 33.831 o
1 9 17 56.925 57.612 4.242 13.524 o
1 9 18 40.712 45.350 4.813 11.426 o
1 10 0 0.237 0.620 0.384 1762.670 o
1 10 1 70.453 72.877 1.447 41.324 o
1 10 2 7.852 9.025 0.600 352.161 o
1 10 3 200.745 195.414 3.139 10.134 o
1 10 4 279.478 273.654 4.379 5.846 o
1 10 5 151.200 149.857 2.460 15.392 o
1 10 6 351.204 347.171 5.462 3.965 o
1 10 7 201.711 199.321 3.159 9.999 o
1 10 8 14.331 13.325 0.600 248.278 o
1 10 9 52.756 55.103 1.417 52.639 o
1 10 10 33.453 34.258 1.073 89.947 o
1 10 11 159.512 159.020 3.720 10.555 o
1 10 12 2.732 3.149 0.955 275.332 o
1 10 13 2.453 4.330 1.230 175.267 o
1 10 14 24.322 27.645 1.516 76.542 o
1 10 15 26.472 29.357 2.638 34.181 o
1 10 16 3.229 1.309 2.805 36.946 o
1 10 17 0.700 1.712 2.785 37.887 o
1 11 0 33.657 34.032 0.925 98.656 o
1 11 1 122.510 122.449 2.116 20.448 o
1 11 2 62.663 63.449 1.319 48.454 o
1 11 3 26.802 30.489 0.974 109.808 o
1 11 4 3.917 4.104 0.581 523.534 o
1 11 5 10.376 10.422 0.659 283.350 o
1 11 6 246.378 236.719 4.006 7.066 o
1 11 7 66.696 65.614 1.457 43.695 o
1 11 8 0.777 1.466 0.512 928.011 o
1 11 9 28.282 28.481 0.886 115.963 o
1 11 10 37.300 37.880 1.083 82.672 o
1 11 11 64.343 67.936 1.929 35.635 o
1 11 12 106.552 107.184 2.834 18.046 o
1 11 13 94.217 92.698 2.657 20.909 o
1 11 14 43.601 48.588 3.592 18.642 o
1 11 15 33.777 35.410 2.844 28.825 o
1 11 16 8.746 7.667 2.893 33.419 o
1 12 0 18.795 20.037 0.748 171.940 o
1 12 1 31.411 29.899 0.856 110.575 o
1 12 2 92.073 94.676 1.831 28.529 o
1 12 3 308.590 299.921 4.675 5.080 o
1 12 4 48.029 52.554 1.191 62.681 o
1 12 5 3.281 4.813 0.650 463.081 o
1 12 6 47.202 46.580 1.220 64.356 o
1 12 7 34.458 33.481 1.073 89.162 o
1 12 8 14.744 14.703 0.817 191.610 o
1 12 9 19.713 19.624 0.886 149.712 o
1 12 10 18.829 20.008 0.915 147.964 o
1 12 11 26.994 28.137 1.466 76.852 o
1 12 12 10.865 9.546 1.338 123.191 o
1 12 13 33.562 37.723 1.742 56.269 o
1 12 14 6.648 6.082 3.651 21.606 o
1 12 15 1.755 3.169 2.667 40.900 o
1 12 16 28.689 20.028 5.866 8.225 o
1 13 0 76.192 75.839 1.496 38.316 o
1 13 1 40.858 39.819 1.073 78.345 o
1 13 2 154.465 160.358 2.893 13.318 o
1 13 3 19.061 18.384 0.777 169.873 o
1 13 4 159.552 154.473 3.248 12.046 o
1 13 5 34.611 38.038 1.220 78.451 o
1 13 6 79.216 80.346 1.968 30.604 o
1 13 7 0.423 0.571 0.630 699.243 o
1 13 8 33.100 34.367 1.112 88.021 o
1 13 9 14.155 16.514 0.945 165.986 o
1 13 10 111.327 108.798 2.342 20.797 o
1 13 11 6.909 5.944 1.270 148.542 o
1 13 12 26.534 27.035 1.771 61.752 o
1 13 13 2.012 3.878 1.575 112.594 o
1 13 14 21.271 26.346 3.799 18.696 o
1 13 15 9.990 25.263 7.499 5.183 o
1 14 0 17.591 18.187 0.905 156.554 o
1 14 1 24.394 25.017 0.925 124.829 o
1 14 2 4.010 4.006 0.709 404.383 o
1 14 3 135.878 130.460 2.667 16.110 o
1 14 4 64.819 65.043 1.584 42.029 o
1 14 5 4.578 6.495 0.856 286.399 o
1 14 6 3.993 4.183 0.807 334.896 o
1 14 7 8.942 10.589 0.994 191.831 o
1 14 8 32.995 34.337 1.368 74.157 o
1 14 9 31.818 33.225 1.260 81.626 o
1 14 10 25.358 24.879 1.368 86.393 o
1 14 11 18.468 22.714 1.909 61.036 o
1 14 12 14.296 13.335 2.037 59.448 o
1 14 13 75.730 71.115 3.956 14.116 o
1 15 0 6.423 7.243 1.014 209.164 o
1 15 1 12.435 13.936 0.984 170.680 o
1 15 2 29.806 31.021 1.329 80.863 o
1 15 3 20.886 22.882 1.191 108.352 o
1 15 4 16.547 19.034 1.181 121.361 o
1 15 5 164.780 159.984 3.199 11.884 o
1 15 6 73.511 79.284 2.116 29.876 o
1 15 7 13.410 16.809 1.348 110.314 o
1 15 8 17.268 20.008 1.299 106.352 o
1 15 9 34.946 39.248 1.771 54.153 o
1 15 10 98.972 97.353 2.470 21.683 o
1 15 11 3.886 5.373 2.362 50.786 o
1 15 12 9.822 8.641 2.136 57.919 o
1 16 0 6.802 4.448 1.575 104.729 o
1 16 1 68.100 69.619 2.323 28.915 o
1 16 2 70.960 75.475 2.401 27.061 o
1 16 3 44.037 44.454 1.732 50.189 o
1 16 4 21.006 23.994 1.584 76.815 o
1 16 5 30.842 33.215 1.594 65.266 o
1 16 6 83.433 85.887 2.303 25.694 o
1 16 7 23.416 28.688 1.673 68.016 o
1 16 8 74.585 74.904 2.372 26.932 o
1 16 9 52.943 52.259 2.313 33.267 o
1 16 10 21.914 22.862 1.998 55.342 o
1 16 11 20.748 7.499 4.773 12.462 o
1 17 0 25.623 29.790 1.988 52.594 o
1 17 1 17.732 21.642 1.703 73.110 o
1 17 2 10.000 9.822 1.771 79.582 o
1 17 3 12.414 15.323 1.850 70.214 o
1 17 4 24.081 25.549 2.018 53.024 o
1 17 5 39.226 40.911 2.214 39.592 o
1 17 6 11.433 14.428 2.008 62.132 o
1 17 7 13.652 14.831 1.732 77.205 o
1 17 8 1.701 1.949 1.919 78.245 o
1 17 9 7.819 6.259 4.498 14.339 o
1 18 0 2.166 3.149 1.771 90.266 o
1 18 1 2.419 0.610 1.791 89.417 o
1 18 2 28.640 29.348 2.264 42.738 o
1 18 3 6.490 6.978 2.205 56.453 o
1 18 4 37.947 36.128 2.598 32.365 o
1 18 5 8.279 7.962 2.559 42.160 o
1 18 6 14.927 21.425 3.563 21.584 o
2 0 0 3263.570 3305.500 69.964 0.041 o
2 0 1 7880.110 7968.750 124.131 0.010 o
2 0 2 795.542 877.099 13.139 0.828 o
2 0 3 0.935 1.801 0.177 2933.620 o
2 0 4 30.338 29.003 0.541 136.594 o
2 0 5 613.529 619.919 9.320 1.486 o
2 0 6 836.519 845.517 12.676 0.840 o
2 0 7 561.239 564.748 8.493 1.755 o
2 0 8 1.397 1.211 0.236 2248.490 o
2 0 9 6.097 7.519 0.433 521.087 o
2 0 10 119.961 120.923 2.008 21.457 o
2 0 11 651.314 639.071 10.284 1.298 o
2 0 12 119.656 120.431 2.027 21.395 o
2 0 13 6.895 7.608 0.620 370.822 o
2 0 14 0.066 2.529 0.571 787.122 o
2 0 15 29.741 29.102 0.925 109.446 o
2 0 16 253.748 250.487 4.035 6.784 o
2 0 17 167.438 167.651 2.952 12.368 o
2 0 18 2.259 2.667 1.053 237.728 o
2 0 19 28.327 30.469 1.703 62.801 o
2 0 20 6.198 5.649 1.831 80.062 o
2 1 0 279.478 303.395 4.626 5.426 o
2 1 1 1631.360 1667.060 24.909 0.234 o
2 1 2 810.622 864.482 13.079 0.826 o
2 1 3 5725.100 5970.340 92.235 0.019 o
2 1 4 255.825 260.063 3.956 6.767 o
2 1 5 832.930 841.226 12.627 0.847 o
2 1 6 137.367 133.619 2.116 18.537 o
2 1 7 240.190 230.588 3.809 7.513 o
2 1 8 1191.720 1176.930 17.607 0.445 o
2 1 9 78.970 75.947 1.329 39.897 o
2 1 10 111.251 110.501 1.860 24.144 o
2 1 11 30.363 30.086 0.758 119.635 o
2 1 12 4.845 5.433 0.482 566.125 o
2 1 13 291.319 289.292 4.507 5.478 o
2 1 14 21.970 22.970 0.768 151.583 o
2 1 15 85.546 86.094 1.644 32.692 o
2 1 16 6.547 10.176 0.856 250.003 o
2 1 17 4.871 5.314 0.866 284.931 o
2 1 18 99.868 100.955 2.293 22.800 o
2 1 19 32.533 33.481 1.712 59.075 o
2 1 20 20.106 21.691 2.185 49.120 o
2 2 0 1105.760 1160.210 17.272 0.477 o
2 2 1 78.512 84.106 1.319 38.907 o
2 2 2 1120.940 1176.830 17.577 0.463 o
2 2 3 500.026 535.046 9.261 1.759 o
2 2 4 927.162 968.182 16.977 0.567 o
2 2 5 564.913 556.973 9.714 1.551 o
2 2 6 1336.130 1321.330 19.752 0.358 o
2 2 7 347.615 342.161 5.186 4.174 o
2 2 8 103.611 100.915 1.653 27.657 o
2 2 9 236.418 229.564 3.572 7.952 o
2 2 10 45.048 45.547 0.886 78.709 o
2 2 11 22.566 21.268 0.630 169.233 o
2 2 12 302.615 287.905 4.439 5.414 o
2 2 13 58.856 56.776 1.112 56.714 o
2 2 14 63.805 62.159 1.279 49.056 o
2 2 15 21.174 21.917 0.846 146.393 o
2 2 16 20.592 22.557 0.964 133.076 o
2 2 17 75.999 79.362 1.771 33.956 o
2 2 18 18.095 20.726 1.388 96.359 o
2 2 19 8.179 11.524 1.476 108.749 o
2 2 20 9.655 8.444 1.998 65.334 o
2 3 0 49.221 52.987 0.886 71.130 o
2 3 1 924.827 977.423 14.615 0.660 o
2 3 2 1258.340 1263.540 18.896 0.393 o
2 3 3 28.024 28.718 0.551 143.298 o
2 3 4 1135.400 1173.800 20.303 0.396 o
2 3 5 18.110 17.469 0.610 204.105 o
2 3 6 424.084 428.619 7.489 2.525 o
2 3 7 222.899 225.322 4.045 7.541 o
2 3 8 759.988 726.444 10.885 1.074 o
2 3 9 356.052 345.891 5.295 4.031 o
2 3 10 78.979 81.724 1.407 37.919 o
2 3 11 64.374 61.815 1.142 51.728 o
2 3 12 71.230 69.137 1.299 44.209 o
2 3 13 55.826 55.565 1.132 58.386 o
2 3 14 99.964 96.880 1.771 27.567 o
2 3 15 41.821 44.159 1.083 74.879 o
2 3 16 27.027 28.531 0.974 111.217 o
2 3 17 52.412 54.237 1.545 49.653 o
2 3 18 32.571 35.184 1.417 71.697 o
2 3 19 71.584 70.741 2.529 25.809 o
2 3 20 35.233 34.908 3.238 23.272 o
2 4 0 807.695 833.323 12.410 0.880 o
2 4 1 861.751 873.083 13.030 0.796 o
2 4 2 84.860 91.054 1.476 34.249 o
2 4 3 1618.610 1617.060 24.072 0.245 o
2 4 4 120.016 120.825 1.968 21.703 o
2 4 5 163.734 170.259 3.080 12.080 o
2 4 6 2.272 1.358 0.256 1666.950 o
2 4 7 630.865 646.875 11.584 1.170 o
2 4 8 200.771 201.033 3.691 8.907 o
2 4 9 86.993 85.366 1.771 30.971 o
2 4 10 68.799 69.767 1.525 41.029 o
2 4 11 39.722 39.258 0.817 91.755 o
2 4 12 93.183 90.660 1.565 31.433 o
2 4 13 3.835 3.887 0.453 695.061 o
2 4 14 34.880 34.554 0.866 99.850 o
2 4 15 29.024 28.836 0.935 110.284 o
2 4 16 23.384 25.460 1.338 90.479 o
2 4 17 34.504 38.175 1.811 53.234 o
2 4 18 34.098 40.400 2.214 41.012 o
2 4 19 34.806 36.148 2.470 35.456 o
2 4 20 6.122 9.930 3.907 18.867 o
2 5 0 58.094 57.573 1.004 59.548 o
2 5 1 350.799 358.164 5.423 3.951 o
2 5 2 319.574 319.427 4.842 4.743 o
2 5 3 208.475 210.186 3.248 9.453 o
2 5 4 157.860 168.064 2.667 13.732 o
2 5 5 461.546 454.276 6.850 2.552 o
2 5 6 116.014 118.463 2.303 20.130 o
2 5 7 165.003 165.102 3.071 12.164 o
2 5 8 115.616 114.900 2.244 20.722 o
2 5 9 0.802 1.525 0.423 1242.470 o
2 5 10 56.364 58.233 1.358 51.635 o
2 5 11 76.992 74.914 1.634 36.204 o
2 5 12 167.343 164.925 3.130 11.893 o
2 5 13 5.632 4.517 0.630 422.953 o
2 5 14 21.554 22.055 1.024 124.757 o
2 5 15 68.867 67.966 1.899 35.039 o
2 5 16 82.983 85.208 2.283 26.005 o
2 5 17 17.703 21.582 1.644 76.910 o
2 5 18 45.145 47.456 2.332 34.959 o
2 5 19 22.562 24.761 2.470 39.317 o
2 6 0 31.377 30.627 0.669 122.973 o
2 6 1 217.234 218.758 3.395 8.824 o
2 6 2 500.531 490.227 7.411 2.216 o
2 6 3 18.237 19.526 0.531 209.967 o
2 6 4 464.176 472.316 7.115 2.434 o
2 6 5 690.093 664.925 10.038 1.263 o
2 6 6 68.039 69.481 1.329 44.836 o
2 6 7 129.307 131.729 2.529 17.189 o
2 6 8 305.857 301.289 5.590 4.391 o
2 6 9 75.769 75.721 1.781 34.291 o
2 6 10 109.761 108.956 2.165 22.199 o
2 6 11 204.194 194.607 3.641 8.999 o
2 6 12 37.493 36.424 1.063 84.269 o
2 6 13 61.614 63.173 1.516 44.839 o
2 6 14 32.434 32.507 1.230 83.036 o
2 6 15 15.501 14.880 1.240 120.806 o
2 6 16 80.341 80.465 2.421 25.237 o
2 6 17 112.491 117.744 3.366 14.469 o
2 6 18 40.177 42.289 2.264 38.063 o
2 6 19 6.743 6.584 2.342 50.412 o
2 7 0 111.503 116.052 1.909 23.396 o
2 7 1 94.756 92.274 1.555 31.039 o
2 7 2 56.555 54.030 1.024 61.227 o
2 7 3 11.473 12.263 0.502 313.547 o
2 7 4 222.565 223.935 3.454 8.525 o
2 7 5 335.422 334.455 5.118 4.346 o
2 7 6 67.497 69.659 1.240 46.622 o
2 7 7 202.311 192.589 3.021 10.387 o
2 7 8 3.395 4.675 0.709 410.490 o
2 7 9 137.109 136.788 2.667 15.827 o
2 7 10 17.509 18.669 0.787 174.359 o
2 7 11 27.464 26.690 0.935 115.423 o
2 7 12 22.896 24.997 0.964 124.433 o
2 7 13 50.296 51.501 1.545 51.205 o
2 7 14 140.001 133.904 3.307 13.079 o
2 7 15 53.887 58.646 2.234 33.801 o
2 7 16 10.624 11.190 1.476 105.188 o
2 7 17 30.584 35.370 2.165 44.058 o
2 7 18 37.648 40.026 2.382 36.332 o
2 7 19 2.004 13.552 5.521 9.608 o
2 8 0 407.259 408.975 6.220 3.090 o
2 8 1 105.450 110.481 1.870 24.865 o
2 8 2 220.394 216.740 3.405 8.752 o
2 8 3 104.102 105.708 1.791 26.039 o
2 8 4 738.324 714.408 10.835 1.105 o
2 8 5 31.501 31.404 0.748 116.430 o
2 8 6 42.615 43.332 0.905 81.771 o
2 8 7 63.179 63.389 1.309 48.448 o
2 8 8 73.653 72.818 1.565 38.438 o
2 8 9 72.255 69.531 1.565 39.331 o
2 8 10 246.458 235.489 4.340 6.633 o
2 8 11 157.875 148.804 2.884 13.467 o
2 8 12 26.782 26.897 1.073 105.154 o
2 8 13 41.477 40.921 1.525 59.069 o
2 8 14 93.885 92.934 2.539 21.878 o
2 8 15 23.174 25.667 1.604 73.116 o
2 8 16 58.037 59.423 2.313 31.635 o
2 8 17 8.638 9.625 1.781 80.096 o
2 8 18 21.500 24.092 2.254 45.929 o
2 9 0 21.718 22.321 0.679 164.499 o
2 9 1 36.281 34.967 0.866 97.350 o
2 9 2 13.650 14.979 0.610 244.598 o
2 9 3 107.043 107.962 1.831 25.125 o
2 9 4 139.994 140.114 2.323 17.083 o
2 9 5 102.651 103.779 1.811 26.244 o
2 9 6 12.108 12.873 0.522 295.198 o
2 9 7 96.020 96.280 1.693 29.043 o
2 9 8 118.168 110.806 1.958 22.560 o
2 9 9 425.012 408.798 7.224 2.645 o
2 9 10 56.633 53.371 1.397 51.692 o
2 9 11 32.265 31.749 1.722 59.301 o
2 9 12 211.446 208.474 4.753 6.796 o
2 9 13 4.717 5.403 1.132 189.115 o
2 9 14 35.320 37.477 1.771 54.396 o
2 9 15 54.926 57.524 2.077 36.526 o
2 9 16 12.798 12.105 1.890 68.640 o
2 9 17 57.726 54.148 2.352 31.547 o
2 9 18 54.355 53.607 5.649 8.324 o
2 10 0 99.977 102.165 1.860 26.355 o
2 10 1 20.564 21.720 0.679 170.504 o
2 10 2 12.635 12.430 0.590 271.102 o
2 10 3 42.548 42.378 0.964 79.928 o
2 10 4 18.147 19.870 0.699 182.829 o
2 10 5 65.378 62.012 1.240 49.191 o
2 10 6 21.952 24.151 0.748 151.952 o
2 10 7 85.544 82.639 1.496 34.882 o
2 10 8 14.945 15.323 0.620 230.634 o
2 10 9 43.242 41.276 1.407 62.180 o
2 10 10 11.195 12.637 1.102 155.550 o
2 10 11 45.632 46.196 1.663 51.148 o
2 10 12 135.993 137.132 3.415 12.770 o
2 10 13 48.883 50.753 1.801 45.227 o
2 10 14 12.404 12.509 1.565 92.993 o
2 10 15 20.700 21.809 1.604 76.779 o
2 10 16 31.199 33.776 2.126 45.252 o
2 10 17 33.279 38.894 4.065 15.782 o
2 11 0 35.833 36.109 0.974 91.202 o
2 11 1 213.699 214.378 3.454 8.863 o
2 11 2 7.070 7.480 0.610 374.442 o
2 11 3 9.369 10.363 0.640 302.926 o
2 11 4 31.155 34.898 0.955 100.031 o
2 11 5 83.972 84.224 1.683 32.771 o
2 11 6 13.523 14.467 0.659 235.539 o
2 11 7 197.978 196.782 3.622 9.170 o
2 11 8 225.904 215.087 3.917 7.784 o
2 11 9 24.262 23.039 0.748 146.151 o
2 11 10 272.845 262.425 5.885 4.574 o
2 11 11 28.877 30.912 1.358 80.115 o
2 11 12 15.139 16.790 1.555 88.228 o
2 11 13 42.995 44.562 1.988 43.529 o
2 11 14 17.845 21.592 1.880 63.156 o
2 11 15 17.354 16.691 1.811 68.722 o
2 11 16 3.815 3.927 2.756 37.894 o
2 12 0 104.445 103.002 1.880 25.461 o
2 12 1 214.850 213.611 3.523 8.719 o
2 12 2 39.902 41.462 1.043 79.802 o
2 12 3 91.393 92.599 1.742 29.746 o
2 12 4 122.704 125.627 2.195 19.810 o
2 12 5 11.227 13.011 0.679 255.531 o
2 12 6 377.694 364.236 6.653 3.154 o
2 12 7 158.226 160.240 3.051 12.617 o
2 12 8 6.199 6.121 0.640 386.369 o
2 12 9 11.039 11.524 0.787 231.426 o
2 12 10 24.333 24.742 1.270 94.931 o
2 12 11 10.949 11.406 1.358 118.538 o
2 12 12 12.828 14.477 1.594 88.773 o
2 12 13 68.670 70.190 2.431 27.408 o
2 12 14 0.250 2.155 1.752 94.941 o
2 12 15 6.779 6.653 1.752 85.600 o
2 13 0 80.055 78.595 1.516 36.573 o
2 13 1 45.051 46.610 1.112 69.820 o
2 13 2 51.329 52.849 1.211 59.830 o
2 13 3 117.683 117.685 2.145 21.003 o
2 13 4 113.087 112.991 2.460 19.651 o
2 13 5 3.773 4.822 0.679 424.276 o
2 13 6 2.386 2.578 0.669 503.809 o
2 13 7 13.702 16.150 0.827 191.254 o
2 13 8 92.307 93.455 2.008 26.833 o
2 13 9 6.833 9.182 0.866 248.213 o
2 13 10 75.161 74.550 2.332 27.335 o
2 13 11 118.410 118.925 3.267 14.612 o
2 13 12 111.011 110.422 3.258 15.266 o
2 13 13 21.900 23.128 2.086 51.791 o
2 13 14 9.046 4.940 1.929 71.057 o
2 14 0 4.521 4.980 0.709 384.017 o
2 14 1 39.790 42.014 1.112 76.573 o
2 14 2 47.130 49.916 1.329 59.724 o
2 14 3 27.721 30.460 1.132 96.473 o
2 14 4 125.292 128.206 2.706 16.697 o
2 14 5 35.283 36.374 1.270 76.132 o
2 14 6 90.758 89.282 2.067 26.802 o
2 14 7 194.093 188.003 3.622 9.389 o
2 14 8 32.620 35.036 1.329 76.206 o
2 14 9 0.790 1.033 1.024 269.925 o
2 14 10 38.000 41.334 2.037 44.349 o
2 14 11 3.549 5.679 1.781 86.640 o
2 14 12 23.189 28.609 2.205 46.251 o
2 14 13 45.502 44.562 2.460 32.796 o
2 15 0 48.716 51.698 1.545 51.889 o
2 15 1 93.596 98.858 2.421 22.571 o
2 15 2 12.739 14.595 1.191 133.951 o
2 15 3 12.786 14.398 1.063 154.215 o
2 15 4 159.874 159.315 3.248 11.938 o
2 15 5 44.890 46.964 1.506 56.163 o
2 15 6 4.488 3.533 0.886 289.154 o
2 15 7 44.519 47.544 1.644 51.929 o
2 15 8 22.752 24.082 1.447 84.222 o
2 15 9 13.719 15.205 1.378 107.905 o
2 15 10 3.587 4.252 1.831 82.962 o
2 15 11 0.836 5.344 2.126 63.650 o
2 15 12 18.178 24.072 2.677 35.299 o
2 16 0 106.198 109.753 3.130 16.241 o
2 16 1 82.535 89.745 2.815 20.844 o
2 16 2 51.792 55.132 1.831 42.803 o
2 16 3 19.773 22.517 1.555 80.546 o
2 16 4 14.737 19.516 1.762 72.539 o
2 16 5 165.319 161.244 3.641 10.560 o
2 16 6 29.932 31.119 1.762 59.127 o
2 16 7 3.596 5.738 1.584 107.356 o
2 16 8 31.205 36.611 1.909 51.621 o
2 16 9 17.873 19.122 1.752 70.971 o
2 16 10 7.315 15.195 2.313 49.921 o
2 17 0 40.461 39.947 2.086 42.511 o
2 17 1 43.600 45.370 2.185 38.586 o
2 17 2 34.366 36.099 2.244 40.773 o
2 17 3 46.967 47.259 2.136 38.567 o
2 17 4 6.442 9.635 1.712 87.901 o
2 17 5 36.588 38.333 1.929 48.485 o
2 17 6 61.662 60.585 2.559 27.453 o
2 17 7 9.592 9.596 1.860 73.633 o
2 17 8 82.689 72.562 2.815 21.616 o
2 18 0 147.765 146.324 4.212 9.703 o
2 18 1 24.610 23.443 2.372 41.611 o
2 18 2 29.922 27.084 2.185 44.967 o
2 18 3 15.280 15.471 2.145 53.649 o
2 18 4 164.819 151.737 4.517 8.519 o
2 18 5 5.636 6.417 2.529 43.948 o
2 18 6 26.898 24.456 6.121 7.576 o
3 0 1 195.566 203.769 3.090 10.274 o
3 0 2 157.765 170.849 2.618 13.831 o
3 0 3 1419.080 1487.130 22.242 0.296 o
3 0 4 33.614 36.807 0.650 112.554 o
3 0 5 261.889 260.289 3.986 6.630 o
3 0 6 1356.170 1379.450 20.559 0.336 o
3 0 7 368.181 372.827 5.669 3.654 o
3 0 8 70.966 71.745 1.240 44.815 o
3 0 9 109.543 106.987 1.919 24.167 o
3 0 10 29.920 29.702 0.748 121.801 o
3 0 11 0.369 0.650 0.443 1331.790 o
3 0 12 6.060 6.928 0.512 470.365 o
3 0 13 10.489 11.367 0.630 287.277 o
3 0 14 455.801 438.205 6.692 2.651 o
3 0 15 1.360 1.565 0.610 652.855 o
3 0 16 86.359 90.158 1.801 30.294 o
3 0 17 16.321 18.443 1.083 134.900 o
3 0 18 4.764 6.466 1.279 152.291 o
3 0 19 0.730 3.139 1.604 111.299 o
3 0 20 13.403 17.262 2.195 52.023 o
3 1 0 690.575 719.368 10.698 1.164 o
3 1 1 557.756 571.351 8.523 1.750 o
3 1 2 23.351 22.015 0.433 186.071 o
3 1 3 530.062 543.765 8.690 1.802 o
3 1 4 389.357 396.231 6.259 3.193 o
3 1 5 1218.230 1198.930 17.961 0.428 o
3 1 6 594.819 608.661 9.143 1.550 o
3 1 7 145.412 145.497 2.293 16.617 o
3 1 8 260.155 254.906 3.917 6.786 o
3 1 9 50.059 48.135 0.945 70.679 o
3 1 10 44.762 42.043 0.856 82.048 o
3 1 11 45.725 43.765 0.915 77.831 o
3 1 12 366.529 352.013 5.393 3.879 o
3 1 13 66.011 63.636 1.240 48.545 o
3 1 14 129.491 131.345 2.214 18.822 o
3 1 15 59.307 61.825 1.348 49.661 o
3 1 16 157.736 160.900 2.825 13.383 o
3 1 17 45.349 49.129 1.388 59.124 o
3 1 18 1.294 2.382 1.181 198.866 o
3 1 19 41.845 44.464 1.899 46.275 o
3 1 20 14.425 13.345 2.106 56.167 o
3 2 0 1890.520 1978.510 29.564 0.170 o
3 2 1 717.743 748.479 11.190 1.077 o
3 2 2 221.708 224.604 3.415 8.604 o
3 2 3 998.523 1004.520 16.809 0.544 o
3 2 4 196.976 204.124 3.632 9.081 o
3 2 5 315.777 331.050 5.836 4.040 o
3 2 6 304.934 303.622 5.747 4.276 o
3 2 7 220.514 216.111 3.326 8.896 o
3 2 8 71.949 74.018 1.329 42.566 o
3 2 9 808.911 822.301 12.322 0.888 o
3 2 10 301.525 296.487 4.557 5.275 o
3 2 11 135.144 132.772 2.195 18.374 o
3 2 12 92.009 89.834 1.584 31.559 o
3 2 13 8.162 7.519 0.541 391.817 o
3 2 14 7.595 8.277 0.620 352.661 o
3 2 15 48.158 47.938 1.112 66.819 o
3 2 16 25.973 29.052 1.033 107.867 o
3 2 17 32.826 36.355 1.329 75.417 o
3 2 18 16.632 16.563 1.230 117.980 o
3 2 19 73.870 73.487 2.165 29.687 o
3 2 20 2.922 3.199 2.569 43.738 o
3 3 0 654.667 660.289 9.871 1.329 o
3 3 1 389.715 402.126 6.043 3.270 o
3 3 2 464.588 469.550 7.027 2.462 o
3 3 3 625.509 640.419 9.596 1.416 o
3 3 4 158.923 162.927 2.943 12.882 o
3 3 5 49.678 49.395 1.073 66.387 o
3 3 6 131.813 130.066 2.460 17.412 o
3 3 7 394.121 376.862 6.614 3.066 o
3 3 8 18.535 18.660 0.679 187.034 o
3 3 9 277.760 271.282 4.872 5.396 o
3 3 10 185.766 181.567 3.385 10.262 o
3 3 11 30.026 28.993 0.709 125.342 o
3 3 12 21.719 21.543 0.610 174.769 o
3 3 13 54.199 52.977 1.102 61.031 o
3 3 14 19.922 18.955 0.679 179.564 o
3 3 15 10.415 12.066 0.640 280.818 o
3 3 16 45.680 46.344 1.338 61.426 o
3 3 17 37.625 43.943 1.919 47.343 o
3 3 18 32.799 42.181 2.067 45.078 o
3 3 19 5.481 6.545 1.988 69.037 o
3 3 20 62.090 62.484 4.507 12.022 o
3 4 0 3412.730 3408.560 50.959 0.057 o
3 4 1 37.411 41.246 0.768 95.971 o
3 4 2 604.097 613.119 9.192 1.524 o
3 4 3 238.204 240.094 3.671 7.658 o
3 4 4 172.843 175.209 3.159 11.398 o
3 4 5 104.421 103.307 1.949 24.879 o
3 4 6 54.256 54.040 1.181 58.492 o
3 4 7 544.338 546.747 9.556 1.618 o
3 4 8 317.059 312.076 5.570 4.277 o
3 4 9 148.217 143.372 2.687 14.869 o
3 4 10 326.738 314.162 5.866 4.004 o
3 4 11 84.359 81.813 1.742 32.226 o
3 4 12 78.960 74.658 1.644 35.593 o
3 4 13 49.879 46.826 1.220 62.425 o
3 4 14 3.679 3.356 0.679 444.698 o
3 4 15 47.338 50.320 1.506 54.026 o
3 4 16 43.693 45.242 1.781 48.740 o
3 4 17 35.839 39.661 1.752 54.321 o
3 4 18 9.660 13.217 2.077 59.822 o
3 4 19 1.140 2.382 2.067 67.922 o
3 4 20 25.732 23.945 8.513 4.000 o
3 5 0 2.131 2.352 0.295 1390.650 o
3 5 1 195.186 197.648 3.061 10.454 o
3 5 2 827.670 832.821 12.843 0.840 o
3 5 3 1.983 2.244 0.246 1658.200 o
3 5 4 51.300 49.847 0.915 69.798 o
3 5 5 778.459 800.905 13.847 0.817 o
3 5 6 808.026 810.993 14.024 0.787 o
3 5 7 104.709 101.801 2.027 24.302 o
3 5 8 384.819 369.964 6.564 3.146 o
3 5 9 174.356 172.060 3.366 10.838 o
3 5 10 155.953 155.113 2.943 13.201 o
3 5 11 2.865 2.549 0.571 612.349 o
3 5 12 68.456 67.287 1.555 41.020 o
3 5 13 47.419 47.515 1.309 60.930 o
3 5 14 134.212 132.457 2.687 16.061 o
3 5 15 3.161 4.655 0.955 264.120 o
3 5 16 61.332 60.417 1.929 37.307 o
3 5 17 31.206 37.240 2.224 41.985 o
3 5 18 22.894 27.399 2.372 41.543 o
3 5 19 96.187 96.467 3.710 14.025 o
3 6 0 70.071 71.154 1.240 45.281 o
3 6 1 361.073 359.827 5.492 3.836 o
3 6 2 393.164 405.049 6.112 3.215 o
3 6 3 179.976 184.608 2.893 11.662 o
3 6 4 227.714 227.064 3.494 8.300 o
3 6 5 475.554 461.569 6.968 2.456 o
3 6 6 242.552 239.012 4.311 6.704 o
3 6 7 4.315 4.753 0.581 498.746 o
3 6 8 17.814 17.449 0.738 183.890 o
3 6 9 191.447 181.399 3.376 10.112 o
3 6 10 30.889 31.050 0.984 101.552 o
3 6 11 60.373 57.780 1.437 48.089 o
3 6 12 97.598 93.072 1.958 26.524 o
3 6 13 131.950 124.564 2.470 17.560 o
3 6 14 57.640 59.236 1.712 42.806 o
3 6 15 74.422 76.302 2.372 26.856 o
3 6 16 4.110 5.383 1.525 114.430 o
3 6 17 0.097 2.244 1.506 128.003 o
3 6 18 3.420 4.655 2.195 58.796 o
3 6 19 4.344 3.445 2.549 44.004 o
3 7 0 92.147 92.570 1.575 31.347 o
3 7 1 30.332 30.735 0.748 119.699 o
3 7 2 301.520 300.699 4.606 5.210 o
3 7 3 174.958 175.367 2.765 12.424 o
3 7 4 83.382 80.691 1.476 35.934 o
3 7 5 303.609 296.368 4.547 5.261 o
3 7 6 160.255 155.142 2.519 14.468 o
3 7 7 326.609 316.209 5.649 4.137 o
3 7 8 162.040 160.476 3.080 12.353 o
3 7 9 130.148 128.019 2.539 17.213 o
3 7 10 0.401 0.659 0.453 1273.190 o
3 7 11 34.954 31.877 0.994 94.185 o
3 7 12 119.458 111.928 2.401 19.500 o
3 7 13 175.968 169.855 3.553 10.332 o
3 7 14 0.622 0.098 1.073 251.781 o
3 7 15 246.872 245.173 5.718 5.014 o
3 7 16 4.509 7.460 1.811 82.343 o
3 7 17 57.132 59.600 2.480 29.265 o
3 7 18 29.288 31.896 2.382 39.142 o
3 7 19 6.931 14.762 8.611 3.963 o
3 8 0 134.432 135.705 2.382 17.390 o
3 8 1 332.029 328.639 5.049 4.444 o
3 8 2 249.494 250.438 4.055 6.830 o
3 8 3 55.016 55.447 1.073 60.486 o
3 8 4 57.038 56.845 1.083 58.508 o
3 8 5 540.526 525.480 8.109 1.913 o
3 8 6 1.259 2.234 0.335 1465.080 o
3 8 7 215.504 214.260 3.956 7.940 o
3 8 8 77.702 80.632 1.762 33.559 o
3 8 9 28.776 29.869 0.994 105.335 o
3 8 10 25.787 25.991 1.014 112.687 o
3 8 11 131.181 130.971 2.825 15.653 o
3 8 12 24.863 24.948 1.122 105.968 o
3 8 13 66.627 65.230 2.086 32.925 o
3 8 14 7.978 11.387 1.201 149.974 o
3 8 15 55.289 56.943 2.086 36.325 o
3 8 16 20.627 27.891 2.086 51.353 o
3 8 17 46.291 51.117 2.539 30.757 o
3 8 18 4.456 7.785 2.313 52.224 o
3 9 0 132.340 129.525 2.165 18.910 o
3 9 1 60.023 57.219 1.151 54.990 o
3 9 2 169.710 168.222 2.716 12.978 o
3 9 3 246.373 234.534 3.700 7.507 o
3 9 4 56.847 56.471 1.151 57.001 o
3 9 5 118.550 118.040 2.067 21.395 o
3 9 6 365.894 346.177 5.472 3.860 o
3 9 7 88.609 88.426 1.712 31.009 o
3 9 8 121.425 118.345 2.411 18.987 o
3 9 9 2.260 2.037 0.581 641.159 o
3 9 10 53.746 54.119 1.575 48.365 o
3 9 11 85.400 78.713 2.431 24.610 o
3 9 12 72.509 73.221 2.067 31.262 o
3 9 13 128.057 123.826 3.159 14.493 o
3 9 14 9.741 11.613 1.703 84.427 o
3 9 15 2.774 4.015 1.486 123.853 o
3 9 16 61.210 62.533 2.470 28.557 o
3 9 17 18.812 22.567 2.441 41.271 o
3 10 0 66.381 68.596 1.338 45.468 o
3 10 1 34.558 34.751 0.984 93.308 o
3 10 2 121.497 122.065 2.077 20.808 o
3 10 3 128.115 126.966 2.214 19.138 o
3 10 4 87.011 87.383 1.584 32.914 o
3 10 5 17.191 17.301 0.640 204.918 o
3 10 6 10.196 10.166 0.541 332.424 o
3 10 7 264.579 255.418 4.448 6.094 o
3 10 8 38.882 38.530 1.161 76.907 o
3 10 9 270.656 259.315 5.718 4.747 o
3 10 10 591.864 548.578 11.790 1.234 o
3 10 11 25.910 27.684 1.407 81.703 o
3 10 12 89.781 90.611 2.480 22.940 o
3 10 13 1.810 4.429 1.457 130.172 o
3 10 14 44.203 48.322 2.047 41.156 o
3 10 15 5.843 8.729 1.762 84.655 o
3 10 16 23.960 29.180 2.303 42.958 o
3 10 17 49.759 50.664 3.041 23.512 o
3 11 0 105.605 105.885 1.860 25.246 o
3 11 1 125.967 128.226 2.195 19.385 o
3 11 2 184.053 185.179 2.992 11.237 o
3 11 3 158.178 153.823 2.736 13.848 o
3 11 4 103.056 101.388 1.821 26.282 o
3 11 5 125.892 123.364 2.096 20.181 o
3 11 6 80.999 82.620 1.555 35.277 o
3 11 7 11.849 12.912 0.689 247.635 o
3 11 8 83.716 83.545 1.732 32.299 o
3 11 9 50.448 49.562 1.584 50.497 o
3 11 10 98.182 98.445 2.657 20.283 o
3 11 11 23.732 24.771 1.319 91.944 o
3 11 12 33.829 37.752 1.860 51.940 o
3 11 13 22.987 25.991 1.584 74.287 o
3 11 14 45.824 48.076 2.096 39.618 o
3 11 15 4.942 7.922 1.752 86.790 o
3 11 16 3.827 3.710 2.352 51.501 o
3 12 0 6.551 6.062 0.581 418.790 o
3 12 1 94.441 93.209 1.703 29.521 o
3 12 2 102.720 102.490 1.890 25.667 o
3 12 3 77.882 75.928 1.476 38.103 o
3 12 4 174.024 171.942 3.012 11.831 o
3 12 5 35.513 36.345 1.014 89.314 o
3 12 6 19.515 19.585 0.797 162.747 o
3 12 7 61.895 63.153 1.407 46.984 o
3 12 8 41.131 39.415 1.033 80.027 o
3 12 9 222.034 212.076 5.708 5.408 o
3 12 10 16.670 18.935 1.279 110.276 o
3 12 11 46.660 48.273 1.890 44.211 o
3 12 12 67.115 63.763 2.569 26.380 o
3 12 13 0.031 0.640 1.752 96.081 o
3 12 14 16.087 18.679 1.919 62.989 o
3 12 15 18.608 15.589 2.372 44.295 o
3 13 0 58.656 59.955 1.270 52.217 o
3 13 1 2.283 2.510 0.551 675.480 o
3 13 2 15.533 15.461 0.797 189.514 o
3 13 3 14.052 15.343 0.748 208.229 o
3 13 4 175.948 172.109 3.100 11.503 o
3 13 5 127.195 126.631 2.539 17.483 o
3 13 6 47.229 47.692 1.329 60.350 o
3 13 7 43.210 46.423 1.289 64.799 o
3 13 8 27.099 27.084 1.014 109.215 o
3 13 9 10.975 12.489 1.476 103.685 o
3 13 10 5.492 5.255 1.240 160.060 o
3 13 11 93.709 90.936 2.854 19.534 o
3 13 12 7.727 9.773 1.722 85.668 o
3 13 13 106.646 107.657 3.376 14.961 o
3 13 14 49.548 48.725 3.307 20.824 o
3 14 0 50.901 51.107 1.220 60.359 o
3 14 1 7.767 8.228 0.758 285.991 o
3 14 2 36.294 37.742 1.171 79.388 o
3 14 3 161.180 159.502 3.120 12.284 o
3 14 4 80.769 86.674 1.968 29.735 o
3 14 5 32.434 35.380 1.191 83.697 o
3 14 6 33.949 35.695 1.260 78.226 o
3 14 7 45.847 50.005 1.535 53.966 o
3 14 8 14.215 15.363 1.092 143.524 o
3 14 9 20.250 23.009 1.890 60.925 o
3 14 10 16.426 16.868 1.909 63.826 o
3 14 11 3.237 5.403 1.762 88.909 o
3 14 12 27.954 28.078 2.431 38.688 o
3 14 13 49.940 47.495 2.618 29.239 o
3 15 0 2.893 4.143 0.876 309.501 o
3 15 1 134.742 132.900 3.149 13.973 o
3 15 2 58.770 62.081 1.978 36.850 o
3 15 3 40.793 46.787 1.722 51.383 o
3 15 4 5.424 8.198 1.112 184.578 o
3 15 5 19.871 20.756 1.260 105.324 o
3 15 6 115.943 115.254 2.657 18.110 o
3 15 7 68.204 69.639 1.958 34.081 o
3 15 8 14.482 17.006 1.279 116.024 o
3 15 9 43.048 45.842 2.185 38.665 o
3 15 10 2.798 5.954 1.712 93.908 o
3 15 11 120.177 112.282 3.425 13.961 o
3 15 12 89.936 80.593 4.124 12.622 o
3 16 0 10.270 12.390 1.388 115.154 o
3 16 1 2.843 4.980 1.161 190.745 o
3 16 2 125.714 126.346 3.080 14.909 o
3 16 3 11.346 11.997 1.368 115.982 o
3 16 4 62.152 64.492 2.126 33.303 o
3 16 5 19.819 22.586 1.525 82.508 o
3 16 6 9.521 12.351 1.555 97.646 o
3 16 7 59.618 62.947 2.205 32.713 o
3 16 8 110.263 101.870 2.952 17.253 o
3 16 9 26.388 29.328 2.716 32.611 o
3 16 10 149.652 133.845 4.557 8.919 o
3 17 0 4.691 6.033 1.516 114.189 o
3 17 1 48.907 50.556 2.145 37.470 o
3 17 2 23.488 23.846 2.008 54.027 o
3 17 3 11.168 13.690 1.880 69.797 o
3 17 4 11.876 15.992 1.801 73.491 o
3 17 5 4.504 6.751 1.771 86.055 o
3 17 6 24.885 24.840 2.027 52.462 o
3 17 7 1.584 5.383 1.988 71.961 o
3 17 8 14.370 19.437 2.500 41.069 o
3 18 0 8.131 6.604 3.159 28.410 o
3 18 1 11.106 12.656 2.362 47.271 o
3 18 2 17.913 16.032 2.431 42.616 o
3 18 3 26.080 29.042 2.441 38.764 o
3 18 4 4.987 3.897 2.195 58.262 o
3 18 5 5.361 9.694 3.041 30.710 o
4 0 0 278.166 289.243 6.151 4.227 o
4 0 1 25.172 25.647 0.512 162.083 o
4 0 2 918.469 948.991 14.152 0.690 o
4 0 3 3395.360 3362.230 50.379 0.058 o
4 0 4 264.422 274.924 4.173 6.264 o
4 0 5 329.190 326.995 4.960 4.536 o
4 0 6 1158.570 1174.350 17.577 0.454 o
4 0 7 371.046 367.621 5.767 3.602 o
4 0 8 92.278 89.184 1.506 32.411 o
4 0 9 117.083 118.108 1.949 22.322 o
4 0 10 28.018 27.625 0.718 131.386 o
4 0 11 89.849 88.062 1.575 32.320 o
4 0 12 127.764 127.399 2.155 19.475 o
4 0 13 3.298 3.720 0.541 604.275 o
4 0 14 1.295 1.565 0.463 1011.570 o
4 0 15 15.220 17.213 0.846 177.629 o
4 0 16 168.361 164.600 2.795 12.882 o
4 0 17 4.923 7.371 0.945 241.886 o
4 0 18 1.087 3.563 1.476 129.411 o
4 0 19 23.157 27.487 1.988 54.152 o
4 0 20 3.446 5.196 2.185 59.168 o
4 1 0 729.512 759.994 11.318 1.050 o
4 1 1 1577.200 1550.730 23.088 0.263 o
4 1 2 769.177 775.002 11.584 0.989 o
4 1 3 860.619 883.102 13.591 0.763 o
4 1 4 1234.510 1300.090 19.870 0.375 o
4 1 5 334.093 335.833 5.088 4.370 o
4 1 6 1.896 1.358 0.236 1928.160 o
4 1 7 87.467 87.078 1.457 34.327 o
4 1 8 12.343 11.957 0.453 319.494 o
4 1 9 14.044 12.873 0.472 286.351 o
4 1 10 5.018 5.679 0.443 594.346 o
4 1 11 17.176 18.000 0.630 204.675 o
4 1 12 24.754 25.667 0.738 141.570 o
4 1 13 30.937 31.926 0.817 112.290 o
4 1 14 48.715 49.641 1.161 64.160 o
4 1 15 48.029 50.586 1.181 63.674 o
4 1 16 15.616 16.859 0.896 168.059 o
4 1 17 64.453 65.348 1.712 39.718 o
4 1 18 120.042 120.520 2.765 17.010 o
4 1 19 26.221 26.759 1.919 55.663 o
4 1 20 10.906 13.424 2.313 49.012 o
4 2 0 543.339 546.550 8.188 1.868 o
4 2 1 2214.880 2259.100 33.717 0.130 o
4 2 2 289.715 299.085 4.517 5.430 o
4 2 3 130.963 136.670 2.136 18.867 o
4 2 4 94.281 95.552 1.604 30.310 o
4 2 5 273.393 280.278 4.281 5.983 o
4 2 6 320.932 316.622 4.822 4.758 o
4 2 7 3.427 3.080 0.246 1183.410 o
4 2 8 29.813 30.302 0.659 127.890 o
4 2 9 197.374 194.321 3.051 10.458 o
4 2 10 508.050 499.980 7.558 2.146 o
4 2 11 40.992 38.185 0.856 88.957 o
4 2 12 143.697 139.219 2.323 16.841 o
4 2 13 143.135 139.730 2.372 16.645 o
4 2 14 5.134 4.980 0.590 461.507 o
4 2 15 27.526 29.879 0.935 112.142 o
4 2 16 42.961 46.403 1.299 64.621 o
4 2 17 14.128 13.197 0.974 167.255 o
4 2 18 49.334 51.511 2.057 39.081 o
4 2 19 15.724 18.246 2.382 44.423 o
4 2 20 66.341 69.826 4.645 11.246 o
4 3 0 248.738 252.534 3.838 7.105 o
4 3 1 286.181 289.696 4.409 5.629 o
4 3 2 283.296 297.234 4.488 5.544 o
4 3 3 287.625 295.404 4.507 5.485 o
4 3 4 34.401 35.134 0.679 110.998 o
4 3 5 162.351 158.941 2.923 12.881 o
4 3 6 1028.240 999.951 17.272 0.521 o
4 3 7 61.944 62.071 1.329 48.863 o
4 3 8 977.871 943.214 16.317 0.578 o
4 3 9 274.806 265.486 4.773 5.559 o
4 3 10 187.076 185.966 3.464 9.969 o
4 3 11 203.691 194.971 3.779 8.735 o
4 3 12 54.071 54.896 1.516 49.538 o
4 3 13 68.634 66.932 1.525 41.543 o
4 3 14 104.221 102.155 2.165 23.240 o
4 3 15 7.856 8.759 0.856 245.052 o
4 3 16 69.008 70.692 1.968 33.640 o
4 3 17 76.731 78.663 2.313 27.033 o
4 3 18 21.468 22.655 1.781 65.682 o
4 3 19 1.975 2.864 2.588 43.362 o
4 3 20 7.502 13.197 7.696 4.954 o
4 4 0 515.826 509.054 7.647 2.092 o
4 4 1 360.549 376.853 5.708 3.669 o
4 4 2 859.497 891.113 13.306 0.777 o
4 4 3 688.855 685.956 10.284 1.226 o
4 4 4 796.924 795.069 11.879 0.937 o
4 4 5 4.357 4.626 0.472 618.353 o
4 4 6 116.919 118.266 2.273 20.239 o
4 4 7 106.542 107.047 2.116 23.048 o
4 4 8 73.721 74.569 1.584 37.865 o
4 4 9 77.150 75.317 1.634 36.111 o
4 4 10 16.462 16.396 0.738 193.460 o
4 4 11 340.703 331.601 5.905 3.830 o
4 4 12 51.628 54.040 1.309 56.471 o
4 4 13 95.569 90.542 1.949 27.127 o
4 4 14 62.749 60.850 1.614 42.850 o
4 4 15 51.722 55.073 1.919 40.871 o
4 4 16 42.640 45.999 1.752 49.872 o
4 4 17 30.785 33.609 1.673 61.681 o
4 4 18 2.512 4.842 2.303 53.921 o
4 4 19 4.637 9.714 2.431 47.187 o
4 5 0 1102.280 1097.470 16.357 0.512 o
4 5 1 339.507 345.635 5.246 4.187 o
4 5 2 153.267 156.048 2.490 14.960 o
4 5 3 135.068 137.900 2.195 18.165 o
4 5 4 374.207 375.052 5.708 3.590 o
4 5 5 284.897 288.131 5.137 4.992 o
4 5 6 26.731 26.139 0.768 132.479 o
4 5 7 120.875 114.310 2.244 20.232 o
4 5 8 98.820 93.190 1.929 26.602 o
4 5 9 241.580 241.768 4.419 6.558 o
4 5 10 73.467 74.186 1.634 37.234 o
4 5 11 88.024 85.464 1.801 30.424 o
4 5 12 112.930 107.234 2.332 20.783 o
4 5 13 125.116 122.222 2.549 17.754 o
4 5 14 33.550 33.048 1.181 84.309 o
4 5 15 322.309 326.405 6.554 3.580 o
4 5 16 13.124 15.707 1.457 100.274 o
4 5 17 1.126 2.834 1.870 82.416 o
4 5 18 29.187 33.048 2.460 37.162 o
4 5 19 43.940 36.906 2.628 30.804 o
4 6 0 175.645 165.368 2.598 13.120 o
4 6 1 129.644 128.472 2.116 19.465 o
4 6 2 392.458 402.992 6.151 3.207 o
4 6 3 142.566 141.305 2.283 17.023 o
4 6 4 101.353 98.356 1.644 28.356 o
4 6 5 12.280 12.390 0.384 338.219 o
4 6 6 165.713 155.841 2.962 12.672 o
4 6 7 210.870 203.563 3.740 8.539 o
4 6 8 73.457 74.806 1.584 37.906 o
4 6 9 146.801 144.907 2.884 14.127 o
4 6 10 50.781 51.304 1.260 59.194 o
4 6 11 311.976 299.557 5.373 4.507 o
4 6 12 138.625 134.062 2.687 15.729 o
4 6 13 47.209 48.470 1.427 56.983 o
4 6 14 120.690 121.022 2.815 16.686 o
4 6 15 39.856 41.118 1.919 47.043 o
4 6 16 41.072 46.934 2.145 39.923 o
4 6 17 47.379 47.978 2.214 36.741 o
4 6 18 3.716 6.003 2.077 64.801 o
4 6 19 37.830 37.250 3.907 16.744 o
4 7 0 142.885 141.256 2.323 16.826 o
4 7 1 375.617 371.538 5.659 3.617 o
4 7 2 1.968 1.594 0.246 1788.650 o
4 7 3 156.850 153.882 2.549 14.593 o
4 7 4 330.606 314.821 4.891 4.626 o
4 7 5 111.261 111.298 1.890 23.874 o
4 7 6 218.951 214.792 3.946 7.880 o
4 7 7 24.427 25.342 0.896 127.248 o
4 7 8 45.172 45.438 1.250 65.177 o
4 7 9 43.355 43.204 1.161 70.781 o
4 7 10 71.734 69.836 1.624 38.476 o
4 7 11 61.007 60.486 1.486 46.203 o
4 7 12 193.847 186.497 3.828 8.977 o
4 7 13 189.753 184.372 3.966 8.813 o
4 7 14 13.975 14.674 1.506 95.131 o
4 7 15 51.474 54.276 2.027 38.766 o
4 7 16 18.989 20.254 1.811 66.471 o
4 7 17 15.240 17.095 1.998 59.939 o
4 7 18 16.097 16.357 2.205 50.798 o
4 8 0 227.895 228.147 3.720 7.921 o
4 8 1 83.819 85.336 1.535 34.491 o
4 8 2 51.429 52.583 1.063 64.206 o
4 8 3 10.629 10.511 0.502 338.710 o
4 8 4 110.948 111.790 1.890 23.883 o
4 8 5 79.996 78.506 1.516 36.601 o
4 8 6 44.923 43.254 0.886 80.062 o
4 8 7 45.991 44.828 1.191 66.920 o
4 8 8 136.554 133.737 2.647 16.050 o
4 8 9 14.730 14.014 0.817 193.483 o
4 8 10 25.057 24.771 0.935 122.640 o
4 8 11 105.130 104.074 2.451 20.879 o
4 8 12 14.198 15.127 1.043 151.662 o
4 8 13 71.126 71.007 2.126 30.921 o
4 8 14 16.453 17.794 1.397 99.771 o
4 8 15 155.254 157.898 4.114 9.630 o
4 8 16 19.604 19.398 1.860 63.770 o
4 8 17 28.557 27.537 2.382 39.842 o
4 8 18 7.138 10.835 2.539 42.698 o
4 9 0 69.147 71.666 1.427 42.301 o
4 9 1 336.778 322.134 5.049 4.431 o
4 9 2 71.953 71.499 1.358 42.522 o
4 9 3 48.969 49.975 1.063 67.025 o
4 9 4 16.724 17.518 0.659 203.454 o
4 9 5 26.614 26.710 0.748 133.811 o
4 9 6 9.435 9.418 0.482 377.469 o
4 9 7 12.489 12.381 0.817 210.935 o
4 9 8 122.204 114.497 2.303 19.735 o
4 9 9 252.850 238.166 4.753 6.017 o
4 9 10 2.268 2.283 0.620 575.955 o
4 9 11 55.799 53.400 1.693 44.883 o
4 9 12 48.294 48.627 1.693 48.666 o
4 9 13 45.249 44.080 1.781 48.353 o
4 9 14 23.179 24.033 1.683 69.302 o
4 9 15 6.075 8.001 1.407 124.944 o
4 9 16 30.095 32.497 2.510 35.928 o
4 9 17 34.071 31.936 2.549 34.380 o
4 10 0 0.792 0.994 0.423 1299.590 o
4 10 1 168.705 167.188 2.874 12.564 o
4 10 2 29.707 30.597 0.827 115.405 o
4 10 3 141.601 145.891 2.500 15.979 o
4 10 4 69.233 72.286 1.388 42.841 o
4 10 5 18.956 19.368 0.699 180.169 o
4 10 6 52.935 51.806 1.073 63.124 o
4 10 7 145.782 139.474 2.352 16.552 o
4 10 8 43.434 40.075 1.201 70.452 o
4 10 9 27.889 27.153 1.230 91.552 o
4 10 10 61.102 60.348 1.821 39.393 o
4 10 11 141.069 136.798 3.356 12.787 o
4 10 12 43.377 48.814 2.037 41.555 o
4 10 13 6.697 10.412 1.535 105.041 o
4 10 14 108.959 108.247 3.248 15.487 o
4 10 15 40.352 50.881 2.529 31.931 o
4 10 16 44.996 49.237 2.510 31.617 o
4 10 17 22.820 19.565 4.439 14.083 o
4 11 0 192.845 194.361 3.189 10.295 o
4 11 1 55.510 56.933 1.240 55.370 o
4 11 2 139.041 139.012 2.332 17.150 o
4 11 3 53.129 53.912 1.171 59.497 o
4 11 4 115.979 112.420 1.968 22.658 o
4 11 5 151.734 149.680 2.490 15.248 o
4 11 6 39.967 39.465 0.994 83.064 o
4 11 7 2.512 3.159 0.443 841.170 o
4 11 8 129.915 126.759 3.110 14.541 o
4 11 9 188.421 182.443 4.271 8.246 o
4 11 10 54.125 53.912 1.781 43.352 o
4 11 11 0.386 0.935 1.073 250.312 o
4 11 12 48.012 51.186 2.116 38.222 o
4 11 13 72.344 75.071 2.697 23.659 o
4 11 14 2.466 4.084 1.604 107.865 o
4 11 15 3.828 5.620 1.909 75.934 o
4 11 16 38.322 38.717 2.854 27.871 o
4 12 0 13.215 14.497 0.748 216.194 o
4 12 1 14.234 16.120 0.777 198.613 o
4 12 2 107.464 111.967 1.958 23.816 o
4 12 3 212.629 212.007 3.415 8.995 o
4 12 4 8.503 10.658 0.659 303.982 o
4 12 5 115.226 113.650 2.136 21.542 o
4 12 6 195.946 183.880 3.582 9.480 o
4 12 7 37.779 36.463 1.014 86.421 o
4 12 8 10.593 11.495 1.073 165.282 o
4 12 9 39.835 41.197 1.476 61.796 o
4 12 10 0.411 1.260 1.053 257.883 o
4 12 11 53.648 54.640 2.145 35.873 o
4 12 12 188.488 180.770 4.537 7.755 o
4 12 13 130.631 127.724 3.651 12.281 o
4 12 14 13.819 13.532 1.998 61.607 o
4 12 15 66.259 60.634 3.061 21.364 o
4 13 0 2.600 3.828 0.659 487.876 o
4 13 1 199.455 197.638 3.228 9.947 o
4 13 2 57.489 61.126 1.407 49.283 o
4 13 3 30.786 30.479 0.984 102.180 o
4 13 4 141.351 141.453 2.588 15.756 o
4 13 5 47.193 50.684 1.466 55.185 o
4 13 6 35.462 37.939 1.348 71.503 o
4 13 7 59.111 62.189 1.575 44.707 o
4 13 8 140.541 133.225 3.002 14.284 o
4 13 9 126.228 125.480 3.750 12.117 o
4 13 10 63.440 65.545 2.273 30.715 o
4 13 11 11.350 11.436 1.742 79.927 o
4 13 12 11.340 11.505 2.057 60.405 o
4 13 13 22.239 22.498 2.224 46.909 o
4 13 14 33.383 34.682 2.972 26.965 o
4 14 0 3.347 4.291 0.827 331.447 o
4 14 1 54.323 55.713 1.476 50.236 o
4 14 2 69.013 72.591 1.663 38.214 o
4 14 3 38.471 42.023 1.250 71.724 o
4 14 4 76.159 78.575 1.860 32.798 o
4 14 5 48.267 54.571 1.653 48.514 o
4 14 6 201.832 211.918 4.006 8.163 o
4 14 7 175.740 167.798 3.307 11.023 o
4 14 8 1.013 1.634 0.728 493.764 o
4 14 9 73.773 73.930 2.578 24.795 o
4 14 10 15.123 19.604 1.939 62.264 o
4 14 11 126.320 122.183 3.878 11.703 o
4 14 12 33.724 34.751 2.313 39.406 o
4 14 13 38.357 39.386 3.691 18.373 o
4 15 0 35.828 40.488 1.466 65.050 o
4 15 1 59.463 59.738 1.801 40.341 o
4 15 2 136.392 138.077 3.179 13.649 o
4 15 3 186.424 193.081 4.163 8.391 o
4 15 4 56.142 57.524 1.899 39.655 o
4 15 5 6.287 9.143 1.299 140.471 o
4 15 6 5.396 8.031 1.329 139.131 o
4 15 7 15.719 17.577 1.457 95.495 o
4 15 8 129.297 118.335 2.893 15.823 o
4 15 9 6.062 7.558 1.998 67.740 o
4 15 10 9.943 12.499 2.185 54.754 o
4 15 11 44.886 42.407 2.854 26.831 o
4 16 0 80.650 82.354 2.510 24.182 o
4 16 1 69.353 68.881 2.332 28.647 o
4 16 2 36.044 38.412 1.693 56.643 o
4 16 3 36.991 39.917 1.919 48.331 o
4 16 4 29.537 31.828 1.496 71.514 o
4 16 5 15.976 17.823 1.486 92.426 o
4 16 6 130.104 125.253 3.267 13.884 o
4 16 7 17.698 17.419 1.584 82.935 o
4 16 8 3.722 3.287 1.407 135.483 o
4 16 9 5.274 6.062 2.490 45.423 o
4 16 10 5.465 7.972 2.756 37.210 o
4 17 0 16.642 16.209 1.958 61.371 o
4 17 1 41.320 41.836 2.342 36.169 o
4 17 2 16.071 18.236 1.939 62.118 o
4 17 3 17.648 19.742 2.264 47.525 o
4 17 4 66.629 69.521 2.569 26.069 o
4 17 5 82.276 81.891 2.815 21.222 o
4 17 6 21.064 22.104 1.899 60.267 o
4 17 7 1.963 1.771 1.752 93.208 o
4 17 8 145.039 116.042 6.259 5.853 o
4 18 0 18.112 22.104 2.362 43.826 o
4 18 1 30.206 28.560 2.598 34.396 o
4 18 2 6.574 6.751 1.949 70.817 o
4 18 3 80.041 70.229 3.090 19.609 o
4 18 4 45.824 48.814 3.523 19.090 o
5 0 1 196.337 202.391 3.110 10.228 o
5 0 2 76.403 80.573 1.319 40.119 o
5 0 3 132.425 126.474 1.998 19.931 o
5 0 4 47.864 54.010 0.955 69.734 o
5 0 5 6.856 7.342 0.335 570.265 o
5 0 6 0.088 0.197 0.187 7047.590 o
5 0 7 363.934 363.074 5.551 3.774 o
5 0 8 0.002 0.413 0.246 4328.570 o
5 0 9 4.698 5.807 0.413 639.632 o
5 0 10 8.570 9.891 0.571 347.377 o
5 0 11 29.823 29.446 0.758 121.574 o
5 0 12 6.292 6.682 0.561 431.273 o
5 0 13 4.165 5.807 0.620 451.622 o
5 0 14 32.315 32.891 0.935 101.052 o
5 0 15 168.869 164.600 2.726 13.075 o
5 0 16 4.927 4.685 0.728 365.811 o
5 0 17 4.856 5.462 1.132 188.318 o
5 0 18 3.551 3.799 1.378 140.561 o
5 0 19 4.464 4.360 1.880 78.172 o
5 0 20 36.230 30.282 7.529 5.031 o
5 1 0 135.311 138.018 2.155 18.332 o
5 1 1 380.037 393.770 5.934 3.393 o
5 1 2 959.494 959.059 14.310 0.662 o
5 1 3 389.846 400.128 6.033 3.279 o
5 1 4 88.890 90.099 1.476 33.401 o
5 1 5 296.262 294.312 4.586 5.321 o
5 1 6 1.014 0.984 0.207 2968.330 o
5 1 7 301.880 296.713 4.566 5.261 o
5 1 8 185.299 177.876 2.785 11.870 o
5 1 9 28.735 28.285 0.679 131.823 o
5 1 10 136.283 133.422 2.205 18.202 o
5 1 11 67.296 67.031 1.279 46.520 o
5 1 12 1.885 1.161 0.364 1309.130 o
5 1 13 0.624 2.293 0.522 873.101 o
5 1 14 58.907 60.722 1.279 51.676 o
5 1 15 17.390 19.152 0.797 172.249 o
5 1 16 64.430 68.783 1.663 40.105 o
5 1 17 6.729 7.519 1.122 177.901 o
5 1 18 8.587 8.867 1.270 139.778 o
5 1 19 129.640 125.883 3.966 11.229 o
5 1 20 31.265 29.377 7.421 5.196 o
5 2 0 1180.810 1208.100 18.010 0.434 o
5 2 1 570.076 583.013 8.916 1.649 o
5 2 2 182.358 190.336 2.933 11.354 o
5 2 3 220.847 231.129 3.543 8.331 o
5 2 4 24.879 24.643 0.581 158.623 o
5 2 5 120.544 119.595 1.919 22.021 o
5 2 6 143.298 141.679 2.254 17.086 o
5 2 7 24.034 23.078 0.541 169.167 o
5 2 8 248.548 246.551 3.907 7.072 o
5 2 9 282.454 270.229 4.173 6.039 o
5 2 10 142.248 142.447 2.323 16.829 o
5 2 11 119.597 117.252 1.958 22.016 o
5 2 12 146.401 139.907 2.332 16.577 o
5 2 13 86.374 83.299 1.506 34.476 o
5 2 14 22.752 23.000 0.738 152.323 o
5 2 15 17.594 19.024 1.063 133.425 o
5 2 16 125.345 128.964 3.021 15.132 o
5 2 17 11.552 15.333 1.516 96.904 o
5 2 18 58.651 59.827 2.677 26.389 o
5 2 19 5.999 5.590 2.293 52.907 o
5 3 0 138.276 136.187 2.155 18.159 o
5 3 1 372.466 378.870 5.787 3.550 o
5 3 2 675.962 680.258 10.196 1.254 o
5 3 3 68.905 69.826 1.201 46.709 o
5 3 4 397.771 397.540 6.003 3.257 o
5 3 5 1016.630 982.610 14.674 0.618 o
5 3 6 228.380 228.255 4.094 7.337 o
5 3 7 18.338 18.345 0.718 182.446 o
5 3 8 150.047 148.125 3.041 13.295 o
5 3 9 37.343 39.406 1.063 82.754 o
5 3 10 22.871 21.514 0.856 140.682 o
5 3 11 2.626 1.466 0.453 889.950 o
5 3 12 192.340 186.596 3.494 9.738 o
5 3 13 231.092 230.548 4.252 7.040 o
5 3 14 6.058 6.476 0.866 267.092 o
5 3 15 25.093 26.828 1.279 91.826 o
5 3 16 16.373 19.870 1.319 105.953 o
5 3 17 33.230 37.437 1.860 52.267 o
5 3 18 44.607 44.553 2.441 33.318 o
5 3 19 26.920 30.715 2.569 35.439 o
5 4 0 58.215 62.455 1.083 56.139 o
5 4 1 510.886 522.350 8.021 2.005 o
5 4 2 242.095 244.376 3.759 7.412 o
5 4 3 176.845 176.518 2.746 12.371 o
5 4 4 907.193 877.620 14.516 0.695 o
5 4 5 586.765 590.572 10.235 1.418 o
5 4 6 113.682 111.475 2.185 21.493 o
5 4 7 206.191 203.907 3.710 8.701 o
5 4 8 95.968 93.042 1.929 27.056 o
5 4 9 26.074 26.513 0.955 116.759 o
5 4 10 18.883 19.486 0.876 154.076 o
5 4 11 270.557 261.579 4.763 5.642 o
5 4 12 5.507 5.994 0.718 351.018 o
5 4 13 89.794 87.009 1.929 28.563 o
5 4 14 272.045 263.606 5.344 5.050 o
5 4 15 25.340 27.921 1.319 88.062 o
5 4 16 2.554 4.714 1.191 184.436 o
5 4 17 116.558 120.716 3.100 15.476 o
5 4 18 3.393 2.323 1.909 77.540 o
5 4 19 6.650 6.318 2.451 46.385 o
5 5 0 176.062 182.600 2.844 11.998 o
5 5 1 33.339 35.065 0.787 106.712 o
5 5 2 740.090 737.181 11.367 1.047 o
5 5 3 135.518 136.945 2.195 18.167 o
5 5 4 49.255 49.651 0.925 71.346 o
5 5 5 35.131 34.760 0.955 94.197 o
5 5 6 146.956 143.106 2.706 14.870 o
5 5 7 205.941 195.955 3.582 9.054 o
5 5 8 122.253 122.134 2.421 18.699 o
5 5 9 366.503 361.411 6.456 3.306 o
5 5 10 55.789 56.067 1.388 51.699 o
5 5 11 152.754 147.013 2.952 13.514 o
5 5 12 73.303 70.505 1.653 37.474 o
5 5 13 69.040 69.964 1.791 36.478 o
5 5 14 99.711 100.886 2.401 21.962 o
5 5 15 4.430 6.928 1.024 219.164 o
5 5 16 37.061 41.522 1.693 55.335 o
5 5 17 54.977 57.967 2.431 30.470 o
5 5 18 43.881 44.631 2.825 27.231 o
5 5 19 35.477 36.355 3.356 21.856 o
5 6 0 302.795 297.559 4.744 5.097 o
5 6 1 12.334 14.014 0.512 288.686 o
5 6 2 947.794 960.191 14.359 0.665 o
5 6 3 37.344 35.745 0.768 100.374 o
5 6 4 102.745 104.429 1.742 26.759 o
5 6 5 235.504 229.721 3.592 7.941 o
5 6 6 36.838 37.181 0.974 89.183 o
5 6 7 67.019 64.226 1.486 43.273 o
5 6 8 17.650 19.752 0.856 160.875 o
5 6 9 464.395 440.350 7.795 2.292 o
5 6 10 156.462 151.274 2.893 13.441 o
5 6 11 160.162 150.280 2.903 13.252 o
5 6 12 31.693 32.359 1.230 83.927 o
5 6 13 13.588 14.103 0.984 165.792 o
5 6 14 40.868 40.596 1.525 59.517 o
5 6 15 8.486 9.458 1.260 140.915 o
5 6 16 113.838 111.623 3.149 15.636 o
5 6 17 48.730 52.042 2.392 32.727 o
5 6 18 6.460 6.338 2.116 61.070 o
5 7 0 79.447 80.770 1.457 37.249 o
5 7 1 492.084 487.413 7.421 2.242 o
5 7 2 753.089 731.936 10.993 1.069 o
5 7 3 81.957 83.692 1.466 36.040 o
5 7 4 41.064 43.155 0.935 82.373 o
5 7 5 11.843 12.204 0.472 318.555 o
5 7 6 19.238 19.171 0.817 161.773 o
5 7 7 77.736 77.669 1.693 34.836 o
5 7 8 10.178 11.023 0.709 265.221 o
5 7 9 81.459 79.303 1.781 32.621 o
5 7 10 34.570 35.164 1.132 84.696 o
5 7 11 68.359 67.513 1.742 37.788 o
5 7 12 234.599 218.984 4.458 6.787 o
5 7 13 83.973 80.809 2.008 29.228 o
5 7 14 13.128 16.494 1.427 102.659 o
5 7 15 83.575 82.098 2.706 22.032 o
5 7 16 47.671 52.751 2.313 34.266 o
5 7 17 58.954 64.059 2.834 24.233 o
5 7 18 7.149 6.249 2.746 37.311 o
5 8 0 115.919 117.124 1.968 22.386 o
5 8 1 254.296 251.274 3.927 6.904 o
5 8 2 101.741 97.933 1.703 27.799 o
5 8 3 445.703 426.326 6.545 2.763 o
5 8 4 128.342 128.186 2.126 19.547 o
5 8 5 35.757 37.162 0.866 96.485 o
5 8 6 121.101 112.745 2.244 20.286 o
5 8 7 41.533 42.328 1.161 72.719 o
5 8 8 30.956 32.054 1.014 98.667 o
5 8 9 57.418 58.892 1.614 45.077 o
5 8 10 147.025 140.055 2.992 13.820 o
5 8 11 92.008 89.597 2.155 25.727 o
5 8 12 11.718 11.515 0.984 178.845 o
5 8 13 0.115 1.732 0.935 324.968 o
5 8 14 96.178 95.965 2.805 19.485 o
5 8 15 11.563 13.257 1.604 90.010 o
5 8 16 60.328 62.317 2.716 25.546 o
5 8 17 73.635 75.563 3.002 20.645 o
5 8 18 22.540 23.925 5.875 8.242 o
5 9 0 30.963 31.414 0.856 109.988 o
5 9 1 270.074 265.013 4.173 6.254 o
5 9 2 116.347 115.363 1.988 22.308 o
5 9 3 35.636 36.896 0.886 95.786 o
5 9 4 192.176 185.582 2.972 10.978 o
5 9 5 106.760 105.915 1.821 25.391 o
5 9 6 25.069 23.512 0.659 152.037 o
5 9 7 9.986 9.694 0.748 259.945 o
5 9 8 29.552 30.017 1.014 102.476 o
5 9 9 12.347 12.705 0.886 194.565 o
5 9 10 50.646 49.965 1.663 48.225 o
5 9 11 91.335 83.742 2.273 25.076 o
5 9 12 61.475 60.083 1.939 37.135 o
5 9 13 88.044 85.238 2.490 23.347 o
5 9 14 15.862 16.455 1.703 76.704 o
5 9 15 1.426 1.742 1.712 98.069 o
5 9 16 49.453 53.873 2.510 30.492 o
5 9 17 31.061 28.048 2.962 27.775 o
5 10 0 524.015 505.875 7.883 2.023 o
5 10 1 39.101 39.297 1.033 82.285 o
5 10 2 152.051 153.912 2.736 14.170 o
5 10 3 47.426 47.220 1.043 70.041 o
5 10 4 33.706 35.193 0.905 98.868 o
5 10 5 82.221 81.488 1.506 35.751 o
5 10 6 48.597 49.188 1.092 66.656 o
5 10 7 57.088 53.656 1.329 53.141 o
5 10 8 34.224 34.308 1.260 78.635 o
5 10 9 120.124 116.937 2.952 16.131 o
5 10 10 93.428 92.776 2.529 22.014 o
5 10 11 20.188 20.028 1.348 97.392 o
5 10 12 23.203 24.250 1.407 86.403 o
5 10 13 148.094 137.486 3.523 11.905 o
5 10 14 9.605 10.875 1.703 84.922 o
5 10 15 26.689 27.566 2.027 51.176 o
5 10 16 24.634 23.708 2.608 35.679 o
5 11 0 41.264 41.836 1.004 79.906 o
5 11 1 101.856 104.429 1.899 25.569 o
5 11 2 5.829 6.043 0.620 408.155 o
5 11 3 94.156 93.160 1.693 29.678 o
5 11 4 78.154 79.293 1.506 37.132 o
5 11 5 30.235 26.985 0.925 110.500 o
5 11 6 208.966 203.317 3.582 8.884 o
5 11 7 240.897 225.706 5.137 5.792 o
5 11 8 77.674 73.575 2.096 29.895 o
5 11 9 0.232 1.024 0.994 291.415 o
5 11 10 13.391 13.778 1.211 130.565 o
5 11 11 16.814 18.069 1.358 102.795 o
5 11 12 58.703 60.644 2.254 32.329 o
5 11 13 3.003 6.860 1.703 94.148 o
5 11 14 138.178 138.500 4.114 10.331 o
5 11 15 79.323 74.481 2.972 20.467 o
5 11 16 0.220 11.633 5.216 10.793 o
5 12 0 191.532 189.371 3.090 10.651 o
5 12 1 166.111 163.055 2.736 13.214 o
5 12 2 64.172 62.769 1.289 48.555 o
5 12 3 10.394 10.373 0.679 276.460 o
5 12 4 57.083 59.059 1.368 50.862 o
5 12 5 288.357 273.526 4.940 5.205 o
5 12 6 10.027 9.054 0.669 291.368 o
5 12 7 56.059 55.634 1.368 52.167 o
5 12 8 83.989 85.986 2.470 23.957 o
5 12 9 14.949 13.818 1.270 119.402 o
5 12 10 29.503 32.428 1.712 61.086 o
5 12 11 71.968 69.846 2.401 27.319 o
5 12 12 11.143 12.499 1.663 85.830 o
5 12 13 65.738 64.039 2.559 26.664 o
5 12 14 57.754 59.561 2.785 25.186 o
5 12 15 37.697 42.171 4.173 14.847 o
5 13 0 14.286 13.503 0.777 205.845 o
5 13 1 40.835 42.565 1.161 73.232 o
5 13 2 207.544 199.823 3.494 9.137 o
5 13 3 79.278 82.433 1.722 33.521 o
5 13 4 54.669 53.932 1.338 54.055 o
5 13 5 197.655 200.335 3.799 8.777 o
5 13 6 79.063 77.975 1.781 33.289 o
5 13 7 22.384 23.708 0.964 127.155 o
5 13 8 81.555 81.616 2.441 24.808 o
5 13 9 64.637 69.009 2.421 28.211 o
5 13 10 18.025 19.545 1.978 58.845 o
5 13 11 12.670 15.185 1.732 77.883 o
5 13 12 49.846 52.416 2.559 29.780 o
5 13 13 77.082 72.522 2.903 21.343 o
5 13 14 5.872 4.192 3.504 23.536 o
5 14 0 175.545 175.406 3.435 10.562 o
5 14 1 23.529 26.070 1.083 110.770 o
5 14 2 27.519 31.060 1.279 86.335 o
5 14 3 31.831 31.424 1.388 75.441 o
5 14 4 100.404 108.326 2.952 17.707 o
5 14 5 24.200 25.500 1.289 93.102 o
5 14 6 23.421 26.562 1.397 85.573 o
5 14 7 160.460 153.213 3.405 11.543 o
5 14 8 29.937 32.103 1.968 51.038 o
5 14 9 4.333 8.434 1.988 69.165 o
5 14 10 42.094 41.207 2.559 31.941 o
5 14 11 26.312 28.934 2.628 34.454 o
5 14 12 55.253 50.654 2.913 24.438 o
5 15 0 158.211 156.097 3.179 12.288 o
5 15 1 0.980 2.096 1.289 170.278 o
5 15 2 31.816 34.022 1.703 59.724 o
5 15 3 12.585 14.871 1.230 128.453 o
5 15 4 49.862 51.845 1.870 43.049 o
5 15 5 8.037 10.589 1.329 129.628 o
5 15 6 7.386 7.302 1.289 141.704 o
5 15 7 0.462 0.866 1.427 143.038 o
5 15 8 6.442 6.318 1.840 78.806 o
5 15 9 1.172 1.525 1.831 86.481 o
5 15 10 143.498 136.187 4.793 8.454 o
5 15 11 48.562 49.719 3.071 23.336 o
5 16 0 7.750 11.692 1.565 99.422 o
5 16 1 23.130 23.639 1.771 64.825 o
5 16 2 116.703 116.524 3.041 15.890 o
5 16 3 39.014 43.106 1.801 50.509 o
5 16 4 2.286 3.454 1.644 103.753 o
5 16 5 11.596 14.123 1.801 74.416 o
5 16 6 33.428 32.743 1.909 51.499 o
5 16 7 116.781 105.787 2.923 16.858 o
5 16 8 14.984 17.833 2.569 39.213 o
5 16 9 90.513 82.334 3.966 13.293 o
5 17 0 48.255 47.111 2.136 38.260 o
5 17 1 4.543 5.255 1.762 87.646 o
5 17 2 5.344 5.413 1.663 96.271 o
5 17 3 24.580 22.655 2.195 47.087 o
5 17 4 5.926 7.155 1.840 78.887 o
5 17 5 60.967 61.638 2.441 29.069 o
5 17 6 16.367 16.317 2.126 53.849 o
5 17 7 11.573 13.857 2.195 53.396 o
5 18 0 4.458 7.342 2.578 42.539 o
5 18 1 84.091 73.388 3.139 18.812 o
5 18 2 1.178 2.273 2.165 62.007 o
5 18 3 21.897 22.114 3.031 28.121 o
6 0 0 1517.190 1484.470 31.276 0.194 o
6 0 1 386.869 402.952 6.092 3.261 o
6 0 2 20.589 22.891 0.541 185.639 o
6 0 3 569.204 567.365 8.533 1.730 o
6 0 4 277.346 275.248 4.212 6.035 o
6 0 5 57.287 57.957 1.043 58.983 o
6 0 6 19.218 19.821 0.531 202.996 o
6 0 7 0.251 0.266 0.207 5176.400 o
6 0 8 0.989 1.742 0.344 1565.700 o
6 0 9 160.976 158.902 2.578 14.114 o
6 0 10 46.245 45.616 0.955 74.953 o
6 0 11 15.285 16.475 0.659 215.720 o
6 0 12 47.784 50.103 1.073 67.580 o
6 0 13 21.689 22.065 0.728 158.990 o
6 0 14 92.195 98.022 1.929 27.259 o
6 0 15 0.663 1.850 0.590 724.317 o
6 0 16 5.853 6.348 0.945 238.680 o
6 0 17 5.449 6.318 1.142 181.133 o
6 0 18 167.607 169.127 3.553 10.605 o
6 0 19 173.990 159.020 3.809 9.898 o
6 1 0 245.348 243.411 3.720 7.413 o
6 1 1 153.134 159.699 2.490 14.858 o
6 1 2 902.861 916.898 13.709 0.726 o
6 1 3 12.072 14.152 0.463 305.328 o
6 1 4 435.313 441.876 6.692 2.723 o
6 1 5 459.050 456.490 6.899 2.542 o
6 1 6 3.257 3.474 0.384 875.970 o
6 1 7 303.940 300.374 4.626 5.168 o
6 1 8 191.025 187.708 2.962 11.005 o
6 1 9 33.691 34.288 0.768 107.970 o
6 1 10 130.727 131.660 2.185 18.855 o
6 1 11 54.239 55.693 1.122 59.591 o
6 1 12 47.399 49.247 1.053 68.888 o
6 1 13 20.609 20.539 0.748 163.477 o
6 1 14 1.062 1.968 0.571 734.057 o
6 1 15 84.473 82.885 1.712 32.447 o
6 1 16 94.528 100.167 2.214 24.148 o
6 1 17 10.670 11.829 1.142 151.538 o
6 1 18 6.492 5.767 2.018 66.813 o
6 1 19 27.507 26.946 2.618 34.625 o
6 2 0 1066.340 1102.650 16.475 0.519 o
6 2 1 620.898 620.510 9.320 1.474 o
6 2 2 448.046 461.775 6.978 2.547 o
6 2 3 6.387 7.145 0.384 556.459 o
6 2 4 198.596 197.648 3.071 10.318 o
6 2 5 319.992 318.837 4.872 4.720 o
6 2 6 166.712 166.253 2.657 13.359 o
6 2 7 122.655 121.996 2.145 20.280 o
6 2 8 242.196 237.703 3.710 7.545 o
6 2 9 37.231 38.294 0.817 96.024 o
6 2 10 334.026 323.807 4.950 4.514 o
6 2 11 80.549 78.280 1.427 37.693 o
6 2 12 3.541 4.104 0.659 456.492 o
6 2 13 8.504 10.324 0.787 256.926 o
6 2 14 45.848 47.968 1.319 61.463 o
6 2 15 6.458 7.844 1.289 143.497 o
6 2 16 15.361 13.345 1.151 134.512 o
6 2 17 22.438 22.941 1.771 65.481 o
6 2 18 17.968 20.795 2.057 55.100 o
6 2 19 34.858 38.441 2.903 27.583 o
6 3 0 12.563 14.211 0.482 293.207 o
6 3 1 872.046 889.263 13.296 0.771 o
6 3 2 187.383 186.970 2.933 11.227 o
6 3 3 1060.060 1070.510 16.209 0.534 o
6 3 4 308.011 306.515 4.675 5.052 o
6 3 5 482.491 473.014 7.125 2.370 o
6 3 6 346.149 345.527 5.275 4.118 o
6 3 7 290.710 283.446 5.049 5.034 o
6 3 8 71.334 70.308 1.506 40.469 o
6 3 9 66.785 64.137 1.437 44.304 o
6 3 10 20.005 20.687 0.827 154.844 o
6 3 11 39.764 38.126 1.112 78.518 o
6 3 12 5.720 5.974 0.807 300.111 o
6 3 13 11.488 13.257 0.915 190.900 o
6 3 14 22.487 23.659 1.142 109.458 o
6 3 15 110.531 116.248 2.785 17.722 o
6 3 16 53.365 53.115 1.909 40.888 o
6 3 17 77.531 85.740 3.012 19.832 o
6 3 18 19.196 20.155 2.086 53.494 o
6 3 19 24.881 25.283 2.657 34.414 o
6 4 0 418.616 420.795 6.377 2.949 o
6 4 1 157.247 157.179 2.490 14.689 o
6 4 2 71.462 73.093 1.260 44.040 o
6 4 3 207.833 209.763 3.277 9.420 o
6 4 4 126.828 131.080 2.106 19.661 o
6 4 5 713.854 700.443 10.511 1.167 o
6 4 6 207.419 205.196 3.740 8.601 o
6 4 7 85.368 88.013 1.968 28.809 o
6 4 8 34.221 33.973 1.024 92.008 o
6 4 9 77.822 77.906 1.860 32.517 o
6 4 10 29.783 29.210 1.033 101.340 o
6 4 11 97.616 96.172 2.008 25.839 o
6 4 12 70.060 71.154 1.742 36.850 o
6 4 13 350.377 337.752 7.529 2.938 o
6 4 14 96.858 94.843 2.323 23.257 o
6 4 15 8.169 10.717 1.279 136.844 o
6 4 16 149.469 147.279 3.474 11.837 o
6 4 17 27.669 34.701 2.086 47.484 o
6 4 18 6.127 7.932 2.815 35.624 o
6 4 19 32.633 34.485 3.582 19.819 o
6 5 0 3.823 3.799 0.374 825.383 o
6 5 1 161.005 164.915 2.677 13.618 o
6 5 2 53.377 55.979 1.053 61.930 o
6 5 3 232.396 234.406 3.661 7.852 o
6 5 4 727.937 713.453 10.688 1.129 o
6 5 5 34.002 32.664 0.709 112.511 o
6 5 6 131.825 129.672 2.490 17.277 o
6 5 7 173.532 172.867 3.238 11.199 o
6 5 8 330.446 321.750 5.757 4.021 o
6 5 9 52.599 53.991 1.397 53.521 o
6 5 10 103.383 97.943 2.067 24.408 o
6 5 11 87.580 79.156 1.732 31.946 o
6 5 12 117.784 119.093 2.677 17.713 o
6 5 13 17.880 19.407 1.112 126.179 o
6 5 14 77.981 77.345 1.988 30.872 o
6 5 15 43.354 50.792 1.850 45.928 o
6 5 16 19.582 20.982 1.437 90.236 o
6 5 17 22.611 27.921 2.628 35.226 o
6 5 18 2.728 1.771 2.913 34.339 o
6 5 19 88.770 77.010 8.041 4.175 o
6 6 0 12.752 12.243 0.571 276.646 o
6 6 1 528.816 529.899 8.070 1.943 o
6 6 2 314.818 306.003 4.714 4.953 o
6 6 3 58.895 56.048 1.073 57.860 o
6 6 4 161.586 164.118 2.647 13.707 o
6 6 5 40.066 40.075 0.866 88.483 o
6 6 6 42.305 40.813 1.073 76.420 o
6 6 7 237.558 229.131 4.212 6.999 o
6 6 8 144.785 139.652 2.726 15.016 o
6 6 9 109.214 106.486 2.165 22.401 o
6 6 10 86.167 83.761 1.821 30.723 o
6 6 11 35.417 37.792 1.260 75.837 o
6 6 12 39.452 38.215 1.289 70.778 o
6 6 13 60.117 62.081 1.781 40.186 o
6 6 14 91.836 91.379 2.323 24.066 o
6 6 15 56.827 57.868 2.234 33.286 o
6 6 16 14.314 18.236 1.693 77.936 o
6 6 17 96.434 94.922 3.661 14.294 o
6 6 18 20.895 21.484 2.962 29.436 o
6 7 0 28.253 29.466 0.748 126.030 o
6 7 1 318.369 322.508 4.970 4.647 o
6 7 2 64.256 62.789 1.211 50.130 o
6 7 3 11.127 13.306 0.541 298.306 o
6 7 4 119.686 120.529 1.988 21.633 o
6 7 5 68.136 66.490 1.230 47.198 o
6 7 6 39.285 37.447 1.063 81.694 o
6 7 7 164.632 161.244 3.080 12.229 o
6 7 8 69.302 67.080 1.604 39.928 o
6 7 9 73.559 73.615 1.742 35.646 o
6 7 10 76.972 69.373 1.693 36.055 o
6 7 11 18.394 18.679 0.984 142.022 o
6 7 12 54.090 55.073 1.693 45.198 o
6 7 13 12.316 12.469 0.964 178.223 o
6 7 14 30.421 33.127 1.604 65.123 o
6 7 15 9.344 10.402 1.457 110.098 o
6 7 16 3.793 4.960 1.811 84.140 o
6 7 17 4.488 7.696 2.293 53.078 o
6 7 18 31.973 38.333 3.494 20.602 o
6 8 0 3.808 3.533 0.512 623.320 o
6 8 1 164.345 160.949 2.618 13.745 o
6 8 2 7.224 8.267 0.551 397.996 o
6 8 3 49.090 49.847 1.043 67.615 o
6 8 4 96.065 99.291 1.742 28.298 o
6 8 5 47.874 49.769 0.994 70.252 o
6 8 6 75.021 71.961 1.624 37.264 o
6 8 7 259.574 254.434 4.665 5.926 o
6 8 8 34.084 33.097 1.092 88.734 o
6 8 9 14.045 13.690 0.807 200.190 o
6 8 10 16.512 17.292 0.994 148.437 o
6 8 11 14.285 13.955 1.024 156.591 o
6 8 12 8.611 8.749 1.329 130.420 o
6 8 13 42.444 42.535 1.732 51.289 o
6 8 14 19.696 20.962 1.545 82.052 o
6 8 15 12.997 12.184 1.762 76.779 o
6 8 16 24.957 27.921 2.195 46.105 o
6 8 17 28.717 30.578 2.962 27.905 o
6 9 0 246.904 238.697 3.769 7.360 o
6 9 1 68.722 70.229 1.338 44.259 o
6 9 2 5.840 6.456 0.551 453.214 o
6 9 3 41.547 41.305 0.964 81.593 o
6 9 4 15.096 15.825 0.650 221.267 o
6 9 5 1.309 1.712 0.423 1133.600 o
6 9 6 124.948 119.742 2.077 20.573 o
6 9 7 76.117 76.518 1.712 35.092 o
6 9 8 179.839 173.349 3.769 9.637 o
6 9 9 2.016 1.762 0.787 405.674 o
6 9 10 4.251 4.881 0.807 326.181 o
6 9 11 153.882 146.560 3.582 11.346 o
6 9 12 49.907 52.623 1.958 40.900 o
6 9 13 10.424 10.235 1.437 110.783 o
6 9 14 62.255 60.358 2.382 29.798 o
6 9 15 57.034 63.360 2.539 28.174 o
6 9 16 45.420 46.737 2.893 25.980 o
6 9 17 17.148 22.262 3.769 19.295 o
6 10 0 26.263 26.297 0.807 129.892 o
6 10 1 8.786 9.379 0.640 316.969 o
6 10 2 14.307 16.081 0.787 196.289 o
6 10 3 160.862 160.959 2.785 13.361 o
6 10 4 107.317 107.578 1.949 24.198 o
6 10 5 243.504 238.835 3.779 7.411 o
6 10 6 121.059 114.319 2.086 21.200 o
6 10 7 68.166 67.070 1.978 34.069 o
6 10 8 79.642 77.276 2.559 24.107 o
6 10 9 31.307 32.999 1.407 74.170 o
6 10 10 45.421 48.145 1.850 45.663 o
6 10 11 21.119 24.003 1.309 96.681 o
6 10 12 58.672 62.612 2.224 32.617 o
6 10 13 13.127 14.693 1.584 89.159 o
6 10 14 125.836 118.630 3.395 13.688 o
6 10 15 1.228 1.673 1.840 85.456 o
6 10 16 6.371 10.402 2.874 34.009 o
6 11 0 125.087 121.248 2.224 19.621 o
6 11 1 33.686 35.725 0.984 93.845 o
6 11 2 245.916 237.191 4.035 7.030 o
6 11 3 75.783 76.026 1.466 38.849 o
6 11 4 265.589 251.186 4.212 6.378 o
6 11 5 31.817 31.345 0.876 107.122 o
6 11 6 84.786 77.669 1.644 33.818 o
6 11 7 19.576 18.227 1.132 121.442 o
6 11 8 106.624 99.990 2.647 19.546 o
6 11 9 55.548 54.001 1.771 43.085 o
6 11 10 49.613 48.174 1.712 47.703 o
6 11 11 115.001 113.788 3.130 15.611 o
6 11 12 12.409 13.089 1.496 99.183 o
6 11 13 13.819 15.658 1.811 71.550 o
6 11 14 36.393 35.794 2.254 40.038 o
6 11 15 69.356 59.718 3.238 19.581 o
6 12 0 60.661 60.949 1.329 49.687 o
6 12 1 87.180 86.842 1.703 31.574 o
6 12 2 149.791 144.277 2.618 15.025 o
6 12 3 117.625 116.032 2.145 21.095 o
6 12 4 7.562 7.952 0.728 302.828 o
6 12 5 24.373 25.549 0.886 128.092 o
6 12 6 11.864 12.184 0.768 228.459 o
6 12 7 0.039 0.394 0.787 470.957 o
6 12 8 19.779 20.835 1.289 102.658 o
6 12 9 40.805 38.352 1.673 54.941 o
6 12 10 94.671 87.206 2.647 21.203 o
6 12 11 20.734 21.710 1.722 69.693 o
6 12 12 75.748 70.692 2.765 22.844 o
6 12 13 29.193 29.731 2.195 44.492 o
6 12 14 19.962 23.521 2.667 35.245 o
6 13 0 23.140 23.246 1.024 119.921 o
6 13 1 65.978 66.037 1.624 40.765 o
6 13 2 4.917 3.838 0.758 354.022 o
6 13 3 153.425 148.814 2.982 13.332 o
6 13 4 10.637 13.630 1.024 170.788 o
6 13 5 0.677 0.866 0.699 558.446 o
6 13 6 28.401 29.869 1.112 97.318 o
6 13 7 13.106 13.611 1.191 134.267 o
6 13 8 0.474 1.407 1.230 190.076 o
6 13 9 38.927 37.841 2.145 41.765 o
6 13 10 100.214 98.947 3.494 14.886 o
6 13 11 99.445 93.869 3.789 13.565 o
6 13 12 12.847 13.896 2.421 44.571 o
6 13 13 10.607 10.777 2.401 46.318 o
6 14 0 552.832 523.049 9.261 1.675 o
6 14 1 52.017 55.054 1.545 49.647 o
6 14 2 11.194 11.544 0.896 201.655 o
6 14 3 26.627 30.627 1.358 82.551 o
6 14 4 31.781 32.487 1.358 76.586 o
6 14 5 36.761 39.770 1.594 59.566 o
6 14 6 17.617 19.240 1.250 111.431 o
6 14 7 32.576 26.218 1.348 79.354 o
6 14 8 13.964 14.723 2.195 52.294 o
6 14 9 32.619 36.798 2.736 30.695 o
6 14 10 102.147 99.449 3.946 12.653 o
6 14 11 0.126 0.787 2.185 61.782 o
6 14 12 5.401 8.897 2.470 45.681 o
6 15 0 5.257 7.667 1.319 141.708 o
6 15 1 13.376 16.780 1.299 116.034 o
6 15 2 251.689 242.949 5.049 5.669 o
6 15 3 38.503 42.486 1.732 53.074 o
6 15 4 66.450 68.891 2.185 31.148 o
6 15 5 44.552 44.031 1.732 50.061 o
6 15 6 3.253 3.641 1.024 238.541 o
6 15 7 2.668 4.950 1.122 203.493 o
6 15 8 108.188 103.976 3.582 13.961 o
6 15 9 90.023 86.409 3.326 16.723 o
6 15 10 75.090 71.233 3.445 17.259 o
6 15 11 29.672 19.998 3.681 19.497 o
6 16 0 1.418 1.220 1.447 136.472 o
6 16 1 26.051 31.227 1.988 52.114 o
6 16 2 77.208 81.085 2.323 26.680 o
6 16 3 42.887 44.543 1.939 44.841 o
6 16 4 23.297 25.125 1.781 63.776 o
6 16 5 227.614 219.585 4.842 6.364 o
6 16 6 9.802 7.460 1.555 100.545 o
6 16 7 1.254 3.021 1.555 117.374 o
6 16 8 22.895 19.968 2.736 33.557 o
6 16 9 6.874 12.873 3.661 21.271 o
6 17 0 12.494 14.191 1.958 64.239 o
6 17 1 101.466 95.798 3.218 16.431 o
6 17 2 1.516 2.726 1.584 113.024 o
6 17 3 38.206 36.768 2.451 35.119 o
6 17 4 69.239 69.068 2.706 24.232 o
6 17 5 9.389 8.798 1.870 73.406 o
6 17 6 7.099 11.387 2.155 57.579 o
6 18 0 0.037 8.119 2.874 35.193 o
6 18 1 8.805 18.581 6.200 7.563 o
7 0 1 560.716 545.497 8.208 1.828 o
7 0 2 8.975 9.261 0.413 422.384 o
7 0 3 177.202 180.307 2.864 11.944 o
7 0 4 462.985 470.564 7.194 2.418 o
7 0 5 217.726 219.516 3.435 8.732 o
7 0 6 1.548 1.476 0.295 1702.650 o
7 0 7 305.727 302.293 4.645 5.123 o
7 0 8 0.164 0.728 0.256 3465.700 o
7 0 9 0.934 1.604 0.335 1665.820 o
7 0 10 7.034 8.050 0.541 410.468 o
7 0 11 10.532 10.088 0.541 327.997 o
7 0 12 14.395 15.707 0.640 228.877 o
7 0 13 111.520 115.363 2.027 22.605 o
7 0 14 168.064 161.795 2.677 13.339 o
7 0 15 27.506 29.131 1.083 101.393 o
7 0 16 70.100 71.774 1.781 36.137 o
7 0 17 63.774 68.428 1.880 36.538 o
7 0 18 8.206 7.047 1.565 101.980 o
[truncated: 90,034 more chars]
