# Supplementary material for: Towards improved accuracy of Hirshfeld atom refinement with an alternative electron density partition
Source: IUCrJ. 2025 Jan 1;12(Pt 1):74–87. doi: 10.1107/S2052252524011242 (PMC11707693; doi:10.1107/S2052252524011242)
Supplement: Supplementary file 1 [file m-12-00074-sup1.zip › cif_checkcif/NAC_H2O/MP2/1.5.cif]

data_1.5
# start Validation Reply Form
_vrf_PLAT183_1.5
;
PROBLEM: Missing _cell_measurement_reflns_used Value ....     Please Do !  
RESPONSE: This is rerefinement of structure from https://doi.org/10.1107/S2053273314010626
          the information was not included in the original publication
;
_vrf_PLAT184_1.5
;
PROBLEM: Missing _cell_measurement_theta_min Value ......     Please Do !  
RESPONSE: This is rerefinement of structure from https://doi.org/10.1107/S2053273314010626
          the information was not included in the original publication
;
_vrf_PLAT185_1.5
;
PROBLEM: Missing _cell_measurement_theta_max Value ......     Please Do !  
RESPONSE: This is rerefinement of structure from https://doi.org/10.1107/S2053273314010626
          the information was not included in the original publication
;
# end Validation Reply Form
_audit_creation_date               2024-02-28
_audit_creation_method
;
Olex2 1.3
(compiled 2020.07.31 svn.rc2a77460 for OlexSys, GUI svn.r6145)
;
_audit_contact_author_address      ?
_audit_contact_author_email        ?
_audit_contact_author_name         ''
_audit_contact_author_phone        ?
_publ_contact_author_id_orcid      ?
_publ_section_references
;
Bourhis, L.J., Dolomanov, O.V., Gildea, R.J., Howard, J.A.K., Puschmann, H.
 (2015). Acta Cryst. A71, 59-75.

Dolomanov, O.V., Bourhis, L.J., Gildea, R.J, Howard, J.A.K. & Puschmann, H.
 (2009), J. Appl. Cryst. 42, 339-341.
;
_chemical_formula_moiety           'C7 H11 N O4, H2 O'
_chemical_formula_sum              'C7 H13 N O5'
_chemical_formula_weight           191.185
_chemical_absolute_configuration   unk
loop_
  _atom_type_symbol
  _atom_type_scat_dispersion_real
  _atom_type_scat_dispersion_imag
  _atom_type_scat_source
  _atom_type_scat_dispersion_source
 H 0.00000 0.00000
 'NoSpherA2 (<-magic spell for checkCif) like software DiSCaMB'
 'Henke, Gullikson and Davis, At. Data and Nucl. Data Tables, 1993, 54, 2'
 C 0.00347 0.00161
 'NoSpherA2 (<-magic spell for checkCif) like software DiSCaMB'
 'Henke, Gullikson and Davis, At. Data and Nucl. Data Tables, 1993, 54, 2'
 O 0.01158 0.00611
 'NoSpherA2 (<-magic spell for checkCif) like software DiSCaMB'
 'Henke, Gullikson and Davis, At. Data and Nucl. Data Tables, 1993, 54, 2'
 N 0.00653 0.00323
 'NoSpherA2 (<-magic spell for checkCif) like software DiSCaMB'
 'Henke, Gullikson and Davis, At. Data and Nucl. Data Tables, 1993, 54, 2'

_space_group_crystal_system        'orthorhombic'
_space_group_IT_number             19
_space_group_name_H-M_alt          'P 21 21 21'
_space_group_name_Hall             ' P 2ac 2ab'
loop_
  _space_group_symop_id
  _space_group_symop_operation_xyz
 1 x,y,z
 2 x+1/2,-y+1/2,-z
 3 -x,y+1/2,-z+1/2
 4 -x+1/2,-y,z+1/2

_symmetry_Int_Tables_number        19
_cell_length_a                     9.854(3)
_cell_length_b                     9.249(3)
_cell_length_c                     10.144(2)
_cell_angle_alpha                  90
_cell_angle_beta                   90
_cell_angle_gamma                  90
_cell_volume                       924.5(5)
_cell_formula_units_Z              4
_cell_measurement_temperature      9(2)
_exptl_absorpt_coefficient_mu      0.061
_exptl_crystal_density_diffrn      1.374
_exptl_crystal_F_000               408.077
_exptl_crystal_size_max            0.34
_exptl_crystal_size_mid            0.28
_exptl_crystal_size_min            0.28
_exptl_crystal_description        rectangular      
_exptl_crystal_colour             colourless            
_diffrn_measurement_device_type   'Huber type 512 four-circle diffractometer and a 165 mm MAR CCD detector'
_diffrn_reflns_av_R_equivalents    0.0000
_diffrn_reflns_av_unetI/netI       0.0258
_diffrn_reflns_Laue_measured_fraction_full  1.0000
_diffrn_reflns_Laue_measured_fraction_max  0.9991
_diffrn_reflns_limit_h_max         20
_diffrn_reflns_limit_h_min         -20
_diffrn_reflns_limit_k_max         18
_diffrn_reflns_limit_k_min         0
_diffrn_reflns_limit_l_max         20
_diffrn_reflns_limit_l_min         0
_diffrn_reflns_number              8275
_diffrn_reflns_point_group_measured_fraction_full  1.0000
_diffrn_reflns_point_group_measured_fraction_max  0.9984
_diffrn_reflns_theta_full          18.0568
_diffrn_reflns_theta_max           31.88
_diffrn_reflns_theta_min           2.09
_diffrn_ambient_temperature        9(2)
_diffrn_measured_fraction_theta_full  1.0000
_diffrn_measured_fraction_theta_max  0.9991
_diffrn_radiation_type             synchrotron
_diffrn_radiation_wavelength       0.5166
_reflns_Friedel_coverage           0.998
_reflns_limit_h_max                20
_reflns_limit_h_min                -20
_reflns_limit_k_max                18
_reflns_limit_k_min                -18
_reflns_limit_l_max                20
_reflns_limit_l_min                -20
_reflns_number_gt                  7877
_reflns_number_total               8275
_reflns_threshold_expression       I>=2u(I)
_computing_molecular_graphics      'Olex2 1.3 (Dolomanov et al., 2009)'
_computing_publication_material    'Olex2 1.3 (Dolomanov et al., 2009)'
_computing_structure_refinement    'olex2.refine 1.3 (Bourhis et al., 2015)'
_computing_data_collection        'XDS (Kabsch, 1991)'   
_refine_diff_density_max           0.2481
_refine_diff_density_min           -0.1946
_refine_diff_density_rms           0.0533
_refine_ls_abs_structure_details  
 'Flack, H. D. (1983). Acta Cryst. A39, 876-881.'
_refine_ls_abs_structure_Flack     0.5(6)
_refine_ls_d_res_high              0.4890
_refine_ls_d_res_low               7.0681
_refine_ls_goodness_of_fit_ref     1.0799
_refine_ls_hydrogen_treatment      refall
_refine_ls_matrix_type             full
_refine_ls_number_constraints      0
_refine_ls_number_parameters       235
_refine_ls_number_reflns           8275
_refine_ls_number_restraints       0
_refine_ls_R_factor_all            0.0270
_refine_ls_R_factor_gt             0.0245
_refine_ls_restrained_S_all        1.0799
_refine_ls_shift/su_max            0.0007
_refine_ls_shift/su_mean           0.0001
_refine_ls_structure_factor_coef   Fsqd
_refine_ls_weighting_details      
 'w=1/[\s^2^(Fo^2^)+(0.0143P)^2^+0.0566P] where P=(Fo^2^+2Fc^2^)/3'
_refine_ls_weighting_scheme        calc
_refine_ls_wR_factor_gt            0.0477
_refine_ls_wR_factor_ref           0.0483
_refine_special_details
;
Aspherical atom refinement in Olex2
with DiSCaMB generated form factors
Exponential Hirshfeld Atom Refinement 
with exponent parameter n = 1.5
using Gaussian16 generated electron density 
calculated with MP2
using cc-pVTZ basis set and charges 
simulating the crystal field.
;
loop_
  _atom_site_label
  _atom_site_type_symbol
  _atom_site_fract_x
  _atom_site_fract_y
  _atom_site_fract_z
  _atom_site_U_iso_or_equiv
  _atom_site_adp_type
  _atom_site_occupancy
  _atom_site_refinement_flags_posn
 O1 O 0.57868(2) 1.11473(3) 0.77183(2) 0.00755(3) Uani 1.000000 .
 O2 O 0.79425(2) 1.11860(3) 0.84045(2) 0.00654(3) Uani 1.000000 .
 O3 O 0.84071(2) 1.20554(3) 0.55091(2) 0.00705(3) Uani 1.000000 .
 O4 O 0.78341(2) 0.69412(3) 0.51515(2) 0.00646(3) Uani 1.000000 .
 O5 O 0.90008(3) 0.45973(3) 0.43049(3) 0.01083(4) Uani 1.000000 .
 N1 N 0.87821(3) 0.97795(3) 0.61459(3) 0.00489(3) Uani 1.000000 .
 C1 C 0.69672(3) 1.07606(3) 0.76141(3) 0.00471(4) Uani 1.000000 .
 C2 C 0.73844(3) 0.96432(3) 0.66018(3) 0.00474(4) Uani 1.000000 .
 C3 C 0.73468(3) 0.81113(3) 0.71985(3) 0.00647(4) Uani 1.000000 .
 C4 C 0.84128(3) 0.73016(3) 0.63964(3) 0.00557(4) Uani 1.000000 .
 C5 C 0.95444(3) 0.84210(3) 0.62491(3) 0.00644(4) Uani 1.000000 .
 C6 C 0.91993(3) 1.10151(3) 0.55823(3) 0.00502(4) Uani 1.000000 .
 C7 C 1.06211(3) 1.10713(4) 0.50529(3) 0.00816(4) Uani 1.000000 .
 H1 H 0.7569(11) 1.1879(11) 0.9060(9) 0.019(2) Uani 1.000000 .
 H2 H 0.8323(9) 0.6117(10) 0.4786(9) 0.0162(18) Uani 1.000000 .
 H3 H 0.6698(7) 0.9750(8) 0.5767(6) 0.0164(16) Uani 1.000000 .
 H4 H 0.7652(8) 0.8147(8) 0.8224(7) 0.0190(17) Uani 1.000000 .
 H5 H 0.6353(7) 0.7609(8) 0.7128(8) 0.0192(17) Uani 1.000000 .
 H6 H 0.8762(8) 0.6307(7) 0.6890(7) 0.0161(16) Uani 1.000000 .
 H7 H 1.0197(8) 0.8437(9) 0.7119(8) 0.0232(19) Uani 1.000000 .
 H8 H 1.0145(7) 0.8250(8) 0.5375(7) 0.0151(16) Uani 1.000000 .
 H9 H 1.1343(8) 1.0649(11) 0.5753(9) 0.030(2) Uani 1.000000 .
 H10 H 1.0894(8) 1.2166(8) 0.4782(10) 0.026(2) Uani 1.000000 .
 H11 H 1.0705(9) 1.0412(10) 0.4187(8) 0.030(2) Uani 1.000000 .
 H12 H 0.8809(10) 0.3694(10) 0.4752(10) 0.022(2) Uani 1.000000 .
 H13 H 0.9575(10) 0.4409(10) 0.3580(8) 0.0169(18) Uani 1.000000 .

loop_
  _atom_site_aniso_label
  _atom_site_aniso_U_11
  _atom_site_aniso_U_22
  _atom_site_aniso_U_33
  _atom_site_aniso_U_12
  _atom_site_aniso_U_13
  _atom_site_aniso_U_23
 O1 0.00533(7) 0.00963(8) 0.00769(8) 0.00186(6) -0.00015(6) -0.00243(7)
 O2 0.00596(7) 0.00794(8) 0.00571(7) -0.00000(6) -0.00070(6) -0.00174(6)
 O3 0.00721(8) 0.00510(7) 0.00885(8) 0.00115(6) 0.00102(6) 0.00184(6)
 O4 0.00855(8) 0.00526(7) 0.00556(7) 0.00069(6) -0.00044(6) -0.00039(6)
 O5 0.01334(10) 0.00634(8) 0.01281(10) 0.00112(7) 0.00586(8) 0.00004(7)
 N1 0.00498(7) 0.00390(7) 0.00580(8) 0.00029(6) 0.00094(6) 0.00056(6)
 C1 0.00499(8) 0.00483(8) 0.00431(8) 0.00030(7) 0.00014(7) -0.00036(7)
 C2 0.00515(8) 0.00481(8) 0.00426(8) -0.00001(7) 0.00037(7) -0.00033(7)
 C3 0.00868(9) 0.00510(9) 0.00562(9) -0.00031(8) 0.00221(8) 0.00020(8)
 C4 0.00752(9) 0.00416(8) 0.00502(9) 0.00068(7) 0.00012(7) 0.00034(7)
 C5 0.00580(9) 0.00560(9) 0.00793(10) 0.00099(7) -0.00020(8) 0.00012(8)
 C6 0.00507(8) 0.00483(8) 0.00517(8) -0.00024(7) 0.00046(7) 0.00045(7)
 C7 0.00594(9) 0.00892(10) 0.00962(10) -0.00120(8) 0.00185(8) 0.00011(9)
 H1 0.022(5) 0.019(5) 0.014(4) -0.005(4) -0.008(4) -0.001(4)
 H2 0.015(4) 0.023(4) 0.011(4) -0.002(4) -0.005(4) -0.004(4)
 H3 0.016(4) 0.023(4) 0.010(3) -0.003(3) -0.000(3) 0.003(3)
 H4 0.025(4) 0.014(4) 0.018(3) 0.007(3) 0.001(3) -0.004(3)
 H5 0.017(3) 0.013(4) 0.028(4) -0.008(3) 0.005(3) 0.007(3)
 H6 0.018(4) 0.011(3) 0.020(4) 0.003(3) -0.007(3) 0.001(3)
 H7 0.023(4) 0.016(4) 0.030(4) -0.002(3) -0.011(4) 0.007(4)
 H8 0.014(3) 0.014(4) 0.017(3) 0.001(3) 0.004(3) -0.002(3)
 H9 0.015(4) 0.042(6) 0.033(5) 0.001(4) -0.002(4) 0.010(5)
 H10 0.008(4) 0.019(4) 0.051(6) 0.001(3) 0.008(4) 0.007(4)
 H11 0.025(5) 0.034(5) 0.030(5) -0.010(4) 0.017(4) -0.014(4)
 H12 0.020(5) 0.024(4) 0.021(5) 0.002(4) 0.008(4) 0.001(4)
 H13 0.022(4) 0.012(4) 0.017(4) -0.005(4) 0.005(3) -0.002(3)

loop_
  _geom_bond_atom_site_label_1
  _geom_bond_atom_site_label_2
  _geom_bond_distance
  _geom_bond_site_symmetry_2
  _geom_bond_publ_flag
 O1 C1 1.2214(5) . ?
 O2 C1 1.3120(4) . ?
 O2 H1 0.994(9) . ?
 O3 C6 1.2413(5) . ?
 O4 C4 1.4252(4) . ?
 O4 H2 0.975(8) . ?
 O5 H12 0.969(8) . ?
 O5 H13 0.944(7) . ?
 N1 C2 1.4583(5) . ?
 N1 C5 1.4676(5) . ?
 N1 C6 1.3424(5) . ?
 C1 C2 1.5138(5) . ?
 C2 C3 1.5411(6) . ?
 C2 H3 1.089(6) . ?
 C3 C4 1.5252(5) . ?
 C3 H4 1.083(7) . ?
 C3 H5 1.087(7) . ?
 C4 C5 1.5289(5) . ?
 C4 H6 1.102(6) . ?
 C5 H7 1.092(7) . ?
 C5 H8 1.078(6) . ?
 C6 C7 1.5014(6) . ?
 C7 H9 1.079(8) . ?
 C7 H10 1.083(7) . ?
 C7 H11 1.073(8) . ?

loop_
  _geom_angle_atom_site_label_1
  _geom_angle_atom_site_label_2
  _geom_angle_atom_site_label_3
  _geom_angle
  _geom_angle_site_symmetry_1
  _geom_angle_site_symmetry_3
  _geom_angle_publ_flag
 H1 O2 C1 109.3(6) . . ?
 H2 O4 C4 108.8(5) . . ?
 H13 O5 H12 108.8(8) . . ?
 C5 N1 C2 112.76(2) . . ?
 C6 N1 C2 119.86(2) . . ?
 C6 N1 C5 127.04(3) . . ?
 O2 C1 O1 123.84(3) . . ?
 C2 C1 O1 121.14(3) . . ?
 C2 C1 O2 114.86(2) . . ?
 C1 C2 N1 114.37(2) . . ?
 C3 C2 N1 103.10(2) . . ?
 C3 C2 C1 110.77(2) . . ?
 H3 C2 N1 109.4(4) . . ?
 H3 C2 C1 107.3(4) . . ?
 H3 C2 C3 112.0(4) . . ?
 C4 C3 C2 103.02(2) . . ?
 H4 C3 C2 110.0(4) . . ?
 H4 C3 C4 109.6(4) . . ?
 H5 C3 C2 112.9(4) . . ?
 H5 C3 C4 112.1(4) . . ?
 H5 C3 H4 109.1(6) . . ?
 C3 C4 O4 108.18(2) . . ?
 C5 C4 O4 111.33(2) . . ?
 C5 C4 C3 102.82(2) . . ?
 H6 C4 O4 109.4(4) . . ?
 H6 C4 C3 112.5(4) . . ?
 H6 C4 C5 112.4(4) . . ?
 C4 C5 N1 102.32(2) . . ?
 H7 C5 N1 110.3(4) . . ?
 H7 C5 C4 111.1(4) . . ?
 H8 C5 N1 110.4(4) . . ?
 H8 C5 C4 112.4(4) . . ?
 H8 C5 H7 110.1(6) . . ?
 N1 C6 O3 119.52(3) . . ?
 C7 C6 O3 122.59(3) . . ?
 C7 C6 N1 117.88(3) . . ?
 H9 C7 C6 111.6(5) . . ?
 H10 C7 C6 110.8(4) . . ?
 H10 C7 H9 110.0(7) . . ?
 H11 C7 C6 110.2(5) . . ?
 H11 C7 H9 106.4(7) . . ?
 H11 C7 H10 107.8(7) . . ?

loop_
  _geom_torsion_atom_site_label_1
  _geom_torsion_atom_site_label_2
  _geom_torsion_atom_site_label_3
  _geom_torsion_atom_site_label_4
  _geom_torsion
  _geom_torsion_site_symmetry_1
  _geom_torsion_site_symmetry_2
  _geom_torsion_site_symmetry_3
  _geom_torsion_site_symmetry_4
  _geom_torsion_publ_flag
 O1 C1 C2 N1 151.95(3) . . . . ?
 O1 C1 C2 C3 -92.07(3) . . . . ?
 O2 C1 C2 N1 -32.46(3) . . . . ?
 O2 C1 C2 C3 83.52(3) . . . . ?
 O3 C6 N1 C2 3.29(3) . . . . ?
 O3 C6 N1 C5 176.12(3) . . . . ?
 O4 C4 C3 C2 -77.93(2) . . . . ?
 O4 C4 C5 N1 80.81(2) . . . . ?
 N1 C2 C3 C4 -29.21(2) . . . . ?
 N1 C5 C4 C3 -34.80(2) . . . . ?
 C1 C2 C3 C4 -151.99(3) . . . . ?
 C2 C3 C4 C5 39.93(2) . . . . ?

loop_
  _diffrn_refln_index_h
  _diffrn_refln_index_k
  _diffrn_refln_index_l
  _diffrn_refln_intensity_net
  _diffrn_refln_intensity_u
 1 0 0 0.23 0.05
 2 0 0 3358.72 71.09
 3 0 0 0.32 0.12
 4 0 0 293.9 6.25
 5 0 0 0.14 0.19
 6 0 0 1508.37 31.78
 7 0 0 0.4 0.31
 8 0 0 233.61 5.17
 9 0 0 0.05 0.36
 10 0 0 0.44 0.35
 11 0 0 0.99 0.47
 12 0 0 6.04 0.78
 13 0 0 1.92 0.65
 14 0 0 94.05 2.35
 15 0 0 1.13 0.77
 16 0 0 16.93 2.04
 17 0 0 2.82 1.94
 18 0 0 0.56 1.86
 19 0 0 2.65 2.38
 20 0 0 9.13 3.57
 0 1 0 1.21 0.12
 1 1 0 5952.39 89.25
 2 1 0 308.28 4.7
 3 1 0 730.95 10.87
 4 1 0 772.23 11.5
 5 1 0 140.24 2.19
 6 1 0 247.33 3.78
 7 1 0 0.75 0.23
 8 1 0 0.41 0.21
 9 1 0 6.31 0.46
 10 1 0 10.87 0.52
 11 1 0 0.68 0.35
 12 1 0 14.73 0.75
 13 1 0 8.86 0.59
 14 1 0 96.49 1.77
 15 1 0 0.98 0.58
 16 1 0 1.73 0.95
 17 1 0 118.45 3.26
 18 1 0 3.91 1.4
 19 1 0 20.35 1.96
 20 1 0 18.03 2.74
 0 2 0 4.67 0.24
 1 2 0 34.13 0.59
 2 2 0 1178.89 17.55
 3 2 0 2010.36 30.04
 4 2 0 555.35 8.32
 5 2 0 1227.55 18.3
 6 2 0 1120.4 16.74
 7 2 0 171.67 2.7
 8 2 0 61.13 1.15
 9 2 0 18.63 0.64
 10 2 0 346.22 5.34
 11 2 0 94.76 1.69
 12 2 0 33.06 0.9
 13 2 0 263.07 4.15
 14 2 0 46.81 1.2
 15 2 0 1.01 0.61
 16 2 0 216.88 5.03
 17 2 0 1.88 1.25
 18 2 0 70.47 2.46
 19 2 0 17.47 1.98
 20 2 0 11.55 4.34
 0 3 0 3.35 0.39
 1 3 0 160 2.45
 2 3 0 53.84 0.9
 3 3 0 670.92 10.03
 4 3 0 256.6 3.9
 5 3 0 138.38 2.19
 6 3 0 14.44 0.49
 7 3 0 50.96 1
 8 3 0 236.22 3.69
 9 3 0 84.35 1.53
 10 3 0 76.12 1.44
 11 3 0 56.79 1.17
 12 3 0 10.94 0.63
 13 3 0 48.69 1.15
 14 3 0 113.48 2.03
 15 3 0 27.35 1.08
 16 3 0 1.74 0.95
 17 3 0 22.69 1.6
 18 3 0 58.3 2.39
 19 3 0 71.1 2.67
 0 4 0 390.96 8.37
 1 4 0 555.16 8.32
 2 4 0 846.74 12.61
 3 4 0 3463.44 51.78
 4 4 0 517.25 7.77
 5 4 0 63.46 1.1
 6 4 0 427.57 6.48
 7 4 0 0.43 0.26
 8 4 0 1116.55 16.72
 9 4 0 170.82 2.88
 10 4 0 72.67 1.4
 11 4 0 5.29 0.57
 12 4 0 15.59 0.72
 13 4 0 7.4 0.59
 14 4 0 174.31 3.3
 15 4 0 20.09 1.01
 16 4 0 17.22 1.27
 17 4 0 13.07 1.62
 18 4 0 74.83 2.47
 19 4 0 27.49 2.18
 0 5 0 0.15 0.2
 1 5 0 140.43 2.24
 2 5 0 58.5 1.02
 3 5 0 2.39 0.3
 4 5 0 1115.14 16.62
 5 5 0 185.54 2.89
 6 5 0 3.86 0.38
 7 5 0 8.84 0.49
 8 5 0 17.35 0.62
 9 5 0 1099.28 16.5
 10 5 0 5.16 0.59
 11 5 0 160.55 2.76
 12 5 0 18.16 0.74
 13 5 0 12.01 0.7
 14 5 0 51.57 1.31
 15 5 0 326.24 5.87
 16 5 0 74.4 2.32
 17 5 0 16.92 1.65
 18 5 0 1.21 2.02
 19 5 0 51.18 2.73
 0 6 0 3.49 0.6
 1 6 0 10.5 0.39
 2 6 0 31.12 0.68
 3 6 0 72.3 1.26
 4 6 0 168.03 2.64
 5 6 0 302.35 4.82
 6 6 0 12.44 0.58
 7 6 0 21.05 0.66
 8 6 0 423.02 6.43
 9 6 0 95 1.74
 10 6 0 54.82 1.12
 11 6 0 107.87 1.91
 12 6 0 115.6 2.01
 13 6 0 483.01 8.54
 14 6 0 98.55 2.18
 15 6 0 247.15 5.1
 16 6 0 2.42 1.12
 17 6 0 5.67 1.6
 18 6 0 63.06 2.62
 19 6 0 12.69 2.66
 0 7 0 0.89 0.35
 1 7 0 24.63 0.64
 2 7 0 117.92 1.94
 3 7 0 94.06 1.6
 4 7 0 143.53 2.36
 5 7 0 82.07 1.48
 6 7 0 29.94 0.76
 7 7 0 15.45 0.64
 8 7 0 0.8 0.34
 9 7 0 2.06 0.33
 10 7 0 139.64 2.38
 11 7 0 43.08 1.02
 12 7 0 70.47 1.62
 13 7 0 43.74 1.23
 14 7 0 266.44 4.92
 15 7 0 1.24 1.01
 16 7 0 68.24 2.29
 17 7 0 26.24 1.85
 18 7 0 41.43 2.62
 0 8 0 13.34 0.81
 1 8 0 1101.43 16.49
 2 8 0 415.56 6.32
 3 8 0 137.89 2.42
 4 8 0 231.82 3.78
 5 8 0 119.01 2
 6 8 0 3.59 0.52
 7 8 0 9.14 0.59
 8 8 0 91.23 1.64
 9 8 0 66.25 1.33
 10 8 0 1.79 0.46
 11 8 0 7.9 0.72
 12 8 0 0.41 0.57
 13 8 0 0.46 0.7
 14 8 0 49.69 1.41
 15 8 0 5.61 1.33
 16 8 0 21.86 1.93
 17 8 0 1.34 1.69
 18 8 0 19.05 2.43
 0 9 0 0.34 0.62
 1 9 0 59.99 1.2
 2 9 0 22.68 0.69
 3 9 0 131.61 2.2
 4 9 0 72.82 1.45
 5 9 0 31.92 0.87
 6 9 0 242.54 3.83
 7 9 0 128.63 2.15
 8 9 0 327.75 5.44
 9 9 0 232.88 3.68
 10 9 0 18.86 0.99
 11 9 0 41.04 1.32
 12 9 0 32.91 1.24
 13 9 0 11.55 1.03
 14 9 0 21.89 1.29
 15 9 0 145.2 3.94
 16 9 0 28.71 1.94
 17 9 0 21.99 2.01
 0 10 0 438.99 9.46
 1 10 0 0.63 0.39
 2 10 0 103.81 1.89
 3 10 0 69.7 1.36
 4 10 0 1.01 0.43
 5 10 0 514.02 8.01
 6 10 0 26.72 0.82
 7 10 0 4.34 0.64
 8 10 0 103.6 1.84
 9 10 0 160.82 3.04
 10 10 0 2.33 0.81
 11 10 0 3.49 0.89
 12 10 0 28.79 1.14
 13 10 0 2.68 1.01
 14 10 0 249.04 5.85
 15 10 0 5.83 1.6
 16 10 0 3.91 1.97
 17 10 0 25.17 3.34
 0 11 0 1.12 0.7
 1 11 0 34.58 0.94
 2 11 0 36.69 0.99
 3 11 0 107.59 1.89
 4 11 0 197.49 3.24
 5 11 0 42.51 1.02
 6 11 0 123.2 2.26
 7 11 0 5.08 0.65
 8 11 0 26.19 1.09
 9 11 0 15.1 0.96
 10 11 0 3.08 0.71
 11 11 0 9.01 0.82
 12 11 0 4.81 1.01
 13 11 0 58.23 1.77
 14 11 0 27.56 1.88
 15 11 0 1.41 1.89
 16 11 0 7.04 2.09
 0 12 0 403.65 8.76
 1 12 0 20.36 0.76
 2 12 0 104.66 1.91
 3 12 0 6.16 0.59
 4 12 0 14.73 0.76
 5 12 0 192.42 3.14
 6 12 0 61.93 1.35
 7 12 0 514.5 9.08
 8 12 0 27.74 1.22
 9 12 0 7.6 0.72
 10 12 0 5.11 1.08
 11 12 0 37.8 1.5
 12 12 0 61.25 1.97
 13 12 0 15.59 1.84
 14 12 0 10.79 2.14
 15 12 0 1.69 2.36
 0 13 0 0.69 0.92
 1 13 0 77.06 1.52
 2 13 0 79.86 1.54
 3 13 0 60.92 1.29
 4 13 0 3.89 0.67
 5 13 0 13.72 0.79
 6 13 0 23.62 1.04
 7 13 0 45.67 1.35
 8 13 0 58.54 1.59
 9 13 0 40.77 1.41
 10 13 0 11.33 1.3
 11 13 0 197.58 4.06
 12 13 0 0.66 1.39
 13 13 0 57.34 2.72
 14 13 0 33.91 2.75
 0 14 0 334.03 7.36
 1 14 0 18.48 0.92
 2 14 0 5.06 0.72
 3 14 0 51.93 1.24
 4 14 0 4.36 0.84
 5 14 0 178.23 3.49
 6 14 0 531.47 9.41
 7 14 0 36 1.31
 8 14 0 9.39 1.33
 9 14 0 65.15 1.89
 10 14 0 1.67 1.55
 11 14 0 162.26 4.48
 12 14 0 29.28 2.05
 13 14 0 54.59 2.85
 0 15 0 0.56 1.38
 1 15 0 7.36 1.03
 2 15 0 52.53 1.57
 3 15 0 4.21 0.89
 4 15 0 41.14 1.49
 5 15 0 158.61 3.23
 6 15 0 7.79 1.34
 7 15 0 58.56 2.23
 8 15 0 17.43 1.64
 9 15 0 4.55 1.53
 10 15 0 92.65 3.23
 11 15 0 12.32 2.43
 12 15 0 35.27 2.8
 0 16 0 35.25 2.29
 1 16 0 4.52 1.6
 2 16 0 111.52 3.18
 3 16 0 12.59 1.41
 4 16 0 83.68 2.55
 5 16 0 11.88 1.59
 6 16 0 1.24 1.47
 7 16 0 4.54 1.47
 8 16 0 5.33 1.53
 9 16 0 1.42 1.91
 10 16 0 50.04 2.98
 0 17 0 0.32 2.04
 1 17 0 30.27 2.02
 2 17 0 40.59 2.12
 3 17 0 6.13 1.54
 4 17 0 16.47 1.99
 5 17 0 47.87 2.17
 6 17 0 14.42 1.99
 7 17 0 16.78 2.33
 8 17 0 132.15 4.07
 0 18 0 11.33 2.72
 1 18 0 3.2 1.8
 2 18 0 148.68 4.28
 3 18 0 6.71 3.21
 4 18 0 22.46 2.4
 5 18 0 7.46 2.62
 6 18 0 8.25 2.92
 0 0 1 0.27 0.07
 1 0 1 96.59 1.46
 2 0 1 8097.05 126.13
 3 0 1 207.05 3.14
 4 0 1 26.06 0.52
 5 0 1 205.65 3.16
 6 0 1 409.44 6.19
 7 0 1 554.28 8.34
 8 0 1 0.54 0.23
 9 0 1 84.91 1.5
 10 0 1 0.54 0.3
 11 0 1 42.63 0.94
 12 0 1 10.9 0.63
 13 0 1 94.01 1.71
 14 0 1 94.02 1.71
 15 0 1 8.84 0.66
 16 0 1 2.46 0.86
 17 0 1 15.5 1.36
 18 0 1 73.34 2.58
 19 0 1 169.59 4.79
 20 0 1 7.35 2.94
 0 1 1 386.2 5.79
 -1 1 1 1002.57 16.7
 1 1 1 994.03 14.88
 -2 1 1 1709.17 25.56
 2 1 1 1693.9 25.31
 -3 1 1 586.33 8.76
 3 1 1 580.55 8.66
 -4 1 1 1628.55 24.32
 4 1 1 1575.7 23.46
 -5 1 1 404.39 6.1
 5 1 1 400.11 6.03
 -6 1 1 159.93 2.54
 6 1 1 162.27 2.53
 -7 1 1 89.82 1.51
 7 1 1 88.05 1.53
 -8 1 1 27.7 0.71
 8 1 1 28.71 0.7
 -9 1 1 755.12 11.4
 9 1 1 741.3 11.15
 -10 1 1 68.2 1.28
 10 1 1 66.2 1.27
 -11 1 1 38.29 0.94
 11 1 1 40.39 0.98
 -12 1 1 245.16 3.87
 12 1 1 245.56 3.94
 -13 1 1 12.39 0.69
 13 1 1 13.09 0.66
 -14 1 1 63.07 1.28
 14 1 1 63.86 1.35
 -15 1 1 118.24 2.25
 15 1 1 117.44 2.24
 -16 1 1 15.85 1.2
 16 1 1 14.81 1.33
 -17 1 1 83.18 2.49
 17 1 1 85.24 2.48
 -18 1 1 44.98 1.87
 18 1 1 44.84 1.97
 -19 1 1 17.21 1.76
 19 1 1 19.88 2.03
 -20 1 1 44.42 3.02
 20 1 1 43.06 3.06
 0 2 1 2849.5 42.81
 -1 2 1 544.99 8.37
 1 2 1 535.57 8.03
 -2 2 1 85.21 1.34
 2 2 1 85.46 1.34
 -3 2 1 746.7 11.15
 3 2 1 760.53 11.37
 -4 2 1 2263.35 33.78
 4 2 1 2295.47 34.26
 -5 2 1 607.63 9.09
 5 2 1 592.4 9.06
 -6 2 1 633.34 9.51
 6 2 1 630.5 9.47
 -7 2 1 24.42 0.61
 7 2 1 24.62 0.6
 -8 2 1 717.8 10.8
 8 2 1 706.44 10.62
 -9 2 1 73.23 1.32
 9 2 1 74.11 1.35
 -10 2 1 376.21 5.78
 10 2 1 377.57 5.81
 -11 2 1 30.55 0.83
 11 2 1 28.74 0.81
 -12 2 1 210.37 3.39
 12 2 1 206.25 3.3
 -13 2 1 57.67 1.24
 13 2 1 57.93 1.2
 -14 2 1 203.9 3.3
 14 2 1 201.74 3.27
 -15 2 1 150.17 2.98
 15 2 1 152.49 2.97
 -16 2 1 11.13 1.15
 16 2 1 9.99 1.04
 -17 2 1 17.22 1.49
 17 2 1 18.66 1.54
 -18 2 1 91.85 2.77
 18 2 1 94.26 2.84
 -19 2 1 19.96 2.06
 19 2 1 21.36 2.27
 -20 2 1 23.05 5.01
 20 2 1 17.02 7.63
 0 3 1 701.61 11.59
 -1 3 1 2403.18 36.88
 1 3 1 2483.37 37.14
 -2 3 1 993.74 14.84
 2 3 1 993.16 14.85
 -3 3 1 405.34 6.1
 3 3 1 408.6 6.14
 -4 3 1 296.97 4.51
 4 3 1 294.36 4.48
 -5 3 1 385.88 5.81
 5 3 1 384.97 5.88
 -6 3 1 911.43 13.77
 6 3 1 903.58 13.51
 -7 3 1 140.91 2.28
 7 3 1 136.22 2.18
 -8 3 1 104.19 1.83
 8 3 1 102.67 1.74
 -9 3 1 728.94 11
 9 3 1 719.81 10.84
 -10 3 1 9.08 0.55
 10 3 1 9.14 0.59
 -11 3 1 39.07 0.98
 11 3 1 36.82 0.91
 -12 3 1 28.4 0.87
 12 3 1 28.16 0.84
 -13 3 1 42.52 1.01
 13 3 1 43.55 1
 -14 3 1 53.13 1.29
 14 3 1 51.88 1.23
 -15 3 1 133.84 2.69
 15 3 1 131.53 2.66
 -16 3 1 3.04 0.93
 16 3 1 2.67 0.87
 -17 3 1 33.92 1.64
 17 3 1 32.81 1.74
 -18 3 1 42.33 1.97
 18 3 1 44.48 1.97
 -19 3 1 15.28 2.04
 19 3 1 18.49 2.64
 0 4 1 833.03 12.42
 -1 4 1 3538.94 53.24
 1 4 1 3637.78 60.52
 -2 4 1 897.54 13.43
 2 4 1 887.14 13.24
 -3 4 1 40.18 0.8
 3 4 1 41.91 0.78
 -4 4 1 385.61 5.84
 4 4 1 382.92 5.8
 -5 4 1 533.37 8.02
 5 4 1 530.76 8.15
 -6 4 1 161.02 2.57
 6 4 1 159.71 2.53
 -7 4 1 109.22 1.86
 7 4 1 110.07 1.83
 -8 4 1 104.39 1.79
 8 4 1 107.3 1.81
 -9 4 1 60.49 1.21
 9 4 1 61.88 1.21
 -10 4 1 79.71 1.47
 10 4 1 76.47 1.48
 -11 4 1 39.14 0.95
 11 4 1 38.95 0.94
 -12 4 1 22.95 0.78
 12 4 1 21.34 0.75
 -13 4 1 30.66 0.92
 13 4 1 31.17 0.88
 -14 4 1 20.43 0.9
 14 4 1 22.76 0.97
 -15 4 1 24.9 1.03
 15 4 1 23.89 1.12
 -16 4 1 2.88 0.85
 16 4 1 2.57 0.78
 -17 4 1 43.16 1.88
 17 4 1 41.98 1.79
 -18 4 1 30.23 2.13
 18 4 1 30.4 2.14
 -19 4 1 34.16 2.33
 19 4 1 35.18 2.41
 0 5 1 350.39 5.29
 -1 5 1 498.33 7.5
 1 5 1 518.38 7.81
 -2 5 1 361.54 5.47
 2 5 1 363.93 5.51
 -3 5 1 203.1 3.15
 3 5 1 200.83 3.11
 -4 5 1 347.26 5.27
 4 5 1 351.2 5.33
 -5 5 1 35.03 0.74
 5 5 1 35.63 0.8
 -6 5 1 165.59 2.62
 6 5 1 167.57 2.72
 -7 5 1 908.6 13.63
 7 5 1 897.32 13.46
 -8 5 1 46.61 0.97
 8 5 1 47.27 0.98
 -9 5 1 13.58 0.55
 9 5 1 13.8 0.63
 -10 5 1 121 2.06
 10 5 1 122.14 2.09
 -11 5 1 13.2 0.62
 11 5 1 13.99 0.65
 -12 5 1 60.58 1.26
 12 5 1 59.67 1.22
 -13 5 1 138.51 2.55
 13 5 1 136.72 2.49
 -14 5 1 54.5 1.45
 14 5 1 55.95 1.49
 -15 5 1 27.02 1.16
 15 5 1 25.15 1.07
 -16 5 1 57.83 1.95
 16 5 1 61.77 2.22
 -17 5 1 1.69 1.3
 17 5 1 2.02 1.42
 -18 5 1 1.15 1.59
 18 5 1 1.67 1.35
 -19 5 1 21.59 2.4
 19 5 1 15.82 2.52
 0 6 1 804.13 12.01
 -1 6 1 390.11 6.4
 1 6 1 384.02 5.81
 -2 6 1 216.14 3.36
 2 6 1 222.28 3.45
 -3 6 1 372.86 5.64
 3 6 1 365.62 5.58
 -4 6 1 133.31 2.16
 4 6 1 130.54 2.15
 -5 6 1 13.65 0.48
 5 6 1 14.24 0.52
 -6 6 1 535.24 8.12
 6 6 1 538.43 8.2
 -7 6 1 661.85 9.95
 7 6 1 649 9.79
 -8 6 1 9.09 0.57
 8 6 1 8.73 0.53
 -9 6 1 3.89 0.49
 9 6 1 3.65 0.52
 -10 6 1 81.66 1.51
 10 6 1 78.74 1.49
 -11 6 1 38.69 0.96
 11 6 1 39.94 1.01
 -12 6 1 3.64 0.54
 12 6 1 4.61 0.61
 -13 6 1 258.07 4.7
 13 6 1 269.25 4.94
 -14 6 1 129.02 2.65
 14 6 1 126.55 2.6
 -15 6 1 119.06 2.81
 15 6 1 110.83 2.67
 -16 6 1 52.29 2
 16 6 1 53.31 1.94
 -17 6 1 60.17 2.35
 17 6 1 63.84 2.38
 -18 6 1 36.58 2.37
 18 6 1 34.17 2.11
 -19 6 1 11.92 3.46
 19 6 1 7.77 3.06
 0 7 1 185.72 2.93
 -1 7 1 1115.18 16.67
 1 7 1 1127.46 16.84
 -2 7 1 95.3 1.61
 2 7 1 93.76 1.58
 -3 7 1 30.63 0.73
 3 7 1 31.23 0.76
 -4 7 1 378.89 5.77
 4 7 1 377.52 5.75
 -5 7 1 484.39 7.34
 5 7 1 495.26 7.54
 -6 7 1 325.43 5.16
 6 7 1 327.7 5.05
 -7 7 1 221.1 3.51
 7 7 1 221.8 3.5
 -8 7 1 1.32 0.34
 8 7 1 1.63 0.42
 -9 7 1 79.67 1.5
 9 7 1 76.91 1.47
 -10 7 1 105.44 1.85
 10 7 1 103.46 1.85
 -11 7 1 51.52 1.14
 11 7 1 51.8 1.14
 -12 7 1 24.96 0.94
 12 7 1 25.05 1.02
 -13 7 1 28.22 1.02
 13 7 1 29.16 1.1
 -14 7 1 87.67 1.98
 14 7 1 88.14 1.95
 -15 7 1 0.71 1.18
 15 7 1 2.38 1.08
 -16 7 1 63.02 2.47
 16 7 1 64.98 2.21
 -17 7 1 40.57 2.14
 17 7 1 35.01 2.15
 -18 7 1 9.76 2.13
 18 7 1 4.36 1.9
 0 8 1 1046.29 15.66
 -1 8 1 587.13 8.98
 1 8 1 599.74 9.17
 -2 8 1 105.53 1.82
 2 8 1 112.26 1.9
 -3 8 1 328.71 5.09
 3 8 1 333.93 5.13
 -4 8 1 85.99 1.57
 4 8 1 86.71 1.56
 -5 8 1 253.36 4.24
 5 8 1 255.32 3.99
 -6 8 1 163.51 2.66
 6 8 1 163.54 2.66
 -7 8 1 51.36 1.1
 7 8 1 50.81 1.08
 -8 8 1 47.63 1.04
 8 8 1 49.34 1.08
 -9 8 1 114.09 2
 9 8 1 115.31 2.02
 -10 8 1 40.75 0.97
 10 8 1 39.29 1
 -11 8 1 34.27 1.15
 11 8 1 30.54 1.04
 -12 8 1 7.31 0.79
 12 8 1 6.6 0.76
 -13 8 1 68.24 1.76
 13 8 1 66.81 1.68
 -14 8 1 5.77 0.94
 14 8 1 6.07 0.86
 -15 8 1 6.21 1.18
 15 8 1 5.5 1.27
 -16 8 1 5.38 1.52
 16 8 1 6.18 1.75
 -17 8 1 40.41 2.42
 17 8 1 45.92 2.72
 -18 8 1 41.19 3.13
 18 8 1 35.9 2.6
 0 9 1 88.02 1.58
 -1 9 1 216.31 3.43
 1 9 1 220.53 3.62
 -2 9 1 36.06 0.9
 2 9 1 35.53 0.88
 -3 9 1 60.03 1.2
 3 9 1 58.14 1.17
 -4 9 1 344.36 5.31
 4 9 1 327.32 5.13
 -5 9 1 270.21 4.21
 5 9 1 269.28 4.24
 -6 9 1 69.23 1.4
 6 9 1 71.36 1.36
 -7 9 1 38.19 0.96
 7 9 1 40.91 0.98
 -8 9 1 55.61 1.23
 8 9 1 55.7 1.23
 -9 9 1 0.99 0.4
 9 9 1 1.14 0.38
 -10 9 1 198.43 3.73
 10 9 1 189.41 3.55
 -11 9 1 20.63 0.96
 11 9 1 22.53 0.98
 -12 9 1 27.22 1.08
 12 9 1 27.37 1.05
 -13 9 1 62.3 1.63
 13 9 1 66.21 1.7
 -14 9 1 20.28 1.32
 14 9 1 22.09 1.3
 -15 9 1 29.63 1.82
 15 9 1 29.77 1.74
 -16 9 1 22.13 2.09
 16 9 1 23.73 2.12
 -17 9 1 12.37 2.17
 17 9 1 15.09 2.12
 0 10 1 89.74 1.74
 -1 10 1 76.96 1.43
 1 10 1 74.05 1.47
 -2 10 1 21.83 0.72
 2 10 1 22.07 0.69
 -3 10 1 35.88 0.94
 3 10 1 35.31 1
 -4 10 1 171.26 2.79
 4 10 1 169.88 2.92
 -5 10 1 39.04 0.97
 5 10 1 39.93 1.05
 -6 10 1 9.84 0.64
 6 10 1 9.53 0.65
 -7 10 1 119.78 2.11
 7 10 1 118.48 2.07
 -8 10 1 53.11 1.11
 8 10 1 52.41 1.17
 -9 10 1 35.61 1.05
 9 10 1 38.44 1.24
 -10 10 1 11.38 0.85
 10 10 1 11.68 0.87
 -11 10 1 87.58 1.98
 11 10 1 88.74 1.96
 -12 10 1 64.14 1.93
 12 10 1 66.37 1.66
 -13 10 1 18.85 1.16
 13 10 1 18.82 1.2
 -14 10 1 111.8 2.95
 14 10 1 107.15 2.79
 -15 10 1 5.7 1.66
 15 10 1 8.26 1.55
 -16 10 1 92.4 3.28
 16 10 1 98.23 3.43
 -17 10 1 10.59 3.19
 17 10 1 12.36 2.99
 0 11 1 28.69 0.92
 -1 11 1 128.42 2.2
 1 11 1 124.42 2.15
 -2 11 1 212.74 3.48
 2 11 1 217.83 3.51
 -3 11 1 125.15 2.18
 3 11 1 130.29 2.23
 -4 11 1 57.59 1.21
 4 11 1 57.85 1.26
 -5 11 1 105.26 1.93
 5 11 1 106.11 1.93
 -6 11 1 35.51 0.98
 6 11 1 36.3 1
 -7 11 1 83.92 1.6
 7 11 1 83.56 1.59
 -8 11 1 159.04 3.06
 8 11 1 164.88 3.18
 -9 11 1 52.39 1.4
 9 11 1 55.61 1.49
 -10 11 1 125.98 2.58
 10 11 1 130.8 2.75
 -11 11 1 76.35 1.85
 11 11 1 74.97 1.85
 -12 11 1 111.15 2.45
 12 11 1 113.24 2.49
 -13 11 1 15.39 1.37
 13 11 1 17.01 1.52
 -14 11 1 27.02 1.7
 14 11 1 23.09 1.85
 -15 11 1 65.32 2.65
 15 11 1 67.1 3
 -16 11 1 10.17 2.56
 16 11 1 9.28 2.43
 0 12 1 40.89 1.05
 -1 12 1 32.04 0.94
 1 12 1 30.38 0.87
 -2 12 1 215.24 3.47
 2 12 1 217.05 3.58
 -3 12 1 99.25 1.81
 3 12 1 94.71 1.73
 -4 12 1 16.27 0.77
 4 12 1 16.38 0.79
 -5 12 1 166.42 2.89
 5 12 1 165.68 2.78
 -6 12 1 89.96 1.81
 6 12 1 88.24 1.73
 -7 12 1 9.85 0.75
 7 12 1 8.4 0.72
 -8 12 1 114.07 2.37
 8 12 1 117.76 2.45
 -9 12 1 29.55 1.18
 9 12 1 29.43 1.22
 -10 12 1 20.54 1.05
 10 12 1 21.44 1.1
 -11 12 1 10.4 1.05
 11 12 1 11 1.21
 -12 12 1 5.58 1.17
 12 12 1 5.64 1.2
 -13 12 1 43.51 1.92
 13 12 1 44.85 1.97
 -14 12 1 62.35 2.75
 14 12 1 61.6 2.64
 -15 12 1 80.58 3.24
 15 12 1 80.85 3.02
 0 13 1 13.23 0.76
 -1 13 1 43.24 1.24
 1 13 1 40.46 1.09
 -2 13 1 45.92 1.1
 2 13 1 47.36 1.13
 -3 13 1 2.22 0.53
 3 13 1 2.55 0.56
 -4 13 1 192.45 3.13
 4 13 1 200.82 3.28
 -5 13 1 42.89 1.21
 5 13 1 43.25 1.18
 -6 13 1 66.97 1.62
 6 13 1 67.1 1.65
 -7 13 1 114.42 2.41
 7 13 1 109.63 2.46
 -8 13 1 73.67 1.81
 8 13 1 73.67 1.81
 -9 13 1 209.47 4.02
 9 13 1 210.42 4.08
 -10 13 1 28.72 1.55
 10 13 1 23.96 1.23
 -11 13 1 30.48 1.86
 11 13 1 31.2 1.66
 -12 13 1 94.53 2.71
 12 13 1 95.81 3.11
 -13 13 1 32.57 2.18
 13 13 1 27.69 1.98
 -14 13 1 73.5 3.27
 14 13 1 60.48 2.83
 0 14 1 29.35 1
 -1 14 1 25.08 0.92
 1 14 1 25.42 0.94
 -2 14 1 43.18 1.15
 2 14 1 42.69 1.13
 -3 14 1 7.8 0.84
 3 14 1 8.36 0.77
 -4 14 1 56.92 1.52
 4 14 1 56.61 1.5
 -5 14 1 26.72 1.15
 5 14 1 26.49 1.1
 -6 14 1 55.05 1.5
 6 14 1 55.94 1.57
 -7 14 1 3.73 1.11
 7 14 1 4.32 1.06
 -8 14 1 77.15 2.18
 8 14 1 79.86 2.24
 -9 14 1 27.87 1.64
 9 14 1 24.74 1.42
 -10 14 1 17.92 1.48
 10 14 1 15.86 1.45
 -11 14 1 22.39 1.92
 11 14 1 27.67 1.89
 -12 14 1 82.61 2.91
 12 14 1 83.83 3.06
 -13 14 1 97.17 3.58
 13 14 1 97.86 3.62
 0 15 1 8.02 0.89
 -1 15 1 14.64 1.08
 1 15 1 14.16 1
 -2 15 1 96.23 2.32
 2 15 1 100.45 2.46
 -3 15 1 143.57 3.23
 3 15 1 135.04 3.2
 -4 15 1 65.95 1.98
 4 15 1 60.7 1.83
 -5 15 1 4.67 1.08
 5 15 1 2.13 1.31
 -6 15 1 17.11 1.33
 6 15 1 17.05 1.32
 -7 15 1 135.13 3.21
 7 15 1 134.47 3.27
 -8 15 1 27.77 1.6
 8 15 1 28.13 1.54
 -9 15 1 15.17 1.56
 9 15 1 14.4 1.61
 -10 15 1 6.13 1.89
 10 15 1 5.2 1.83
 -11 15 1 21.58 2.69
 11 15 1 16.62 2.05
 -12 15 1 24.99 2.85
 12 15 1 26.22 2.86
 0 16 1 34.91 1.56
 -1 16 1 72.3 2.51
 1 16 1 70.74 2.36
 -2 16 1 83.12 2.84
 2 16 1 91.19 2.86
 -3 16 1 4.15 1.34
 3 16 1 5.06 1.18
 -4 16 1 74.82 2.47
 4 16 1 69.99 2.37
 -5 16 1 26.43 1.85
 5 16 1 24.02 1.8
 -6 16 1 27.66 2.02
 6 16 1 31.73 2.02
 -7 16 1 6.17 1.42
 7 16 1 5.26 1.49
 -8 16 1 8.19 1.65
 8 16 1 5.82 2.13
 -9 16 1 18.78 2.53
 9 16 1 16.86 2.24
 -10 16 1 6.01 2.47
 10 16 1 7.95 2.28
 0 17 1 108.81 3.6
 -1 17 1 19.18 1.82
 1 17 1 21.99 1.73
 -2 17 1 45.84 1.96
 2 17 1 46.1 2.22
 -3 17 1 53.53 2.48
 3 17 1 51.37 2.18
 -4 17 1 44.56 2.42
 4 17 1 42.51 2.38
 -5 17 1 4.02 1.81
 5 17 1 5.34 1.79
 -6 17 1 98.1 3.38
 6 17 1 97.34 3.27
 -7 17 1 78.07 3.1
 7 17 1 76.48 3
 -8 17 1 17.98 2.31
 8 17 1 14.9 2.46
 0 18 1 25.74 2.35
 -1 18 1 2.68 1.99
 1 18 1 0.62 1.82
 -2 18 1 25.11 2.19
 2 18 1 23.82 2.41
 -3 18 1 12.96 2.11
 3 18 1 12.86 2.4
 -4 18 1 29.29 2.61
 4 18 1 29.02 2.64
 -5 18 1 78.65 3.33
 5 18 1 74.57 3.19
 -6 18 1 13.73 5.13
 6 18 1 18.88 6.3
 0 0 2 665.89 14.14
 1 0 2 1884.24 28.51
 2 0 2 891.22 13.35
 3 0 2 173.6 2.66
 4 0 2 964.27 14.38
 5 0 2 81.87 1.34
 6 0 2 23.26 0.55
 7 0 2 9.41 0.42
 8 0 2 3.41 0.4
 9 0 2 633.28 9.56
 10 0 2 12.95 0.59
 11 0 2 314.42 4.91
 12 0 2 1.13 0.45
 13 0 2 8.18 0.57
 14 0 2 17.86 0.79
 15 0 2 29.29 1.08
 16 0 2 51.11 1.83
 17 0 2 20.74 1.46
 18 0 2 134.55 3.47
 19 0 2 21.26 2.16
 20 0 2 6.77 3.82
 0 1 2 4420.12 67.03
 -1 1 2 4582.16 80.33
 1 1 2 4718.44 82.7
 -2 1 2 864.5 12.95
 2 1 2 878.4 13.29
 -3 1 2 22.71 0.44
 3 1 2 22.37 0.44
 -4 1 2 831.16 12.4
 4 1 2 787.48 11.77
 -5 1 2 1013.66 15.14
 5 1 2 974.5 14.54
 -6 1 2 935.84 13.98
 6 1 2 931.66 13.93
 -7 1 2 54.78 1.03
 7 1 2 54.36 0.98
 -8 1 2 515.24 7.81
 8 1 2 516.26 7.8
 -9 1 2 198.79 3.16
 9 1 2 197.34 3.13
 -10 1 2 408.67 6.26
 10 1 2 400.24 6.11
 -11 1 2 38.19 0.95
 11 1 2 38.86 0.89
 -12 1 2 64.78 1.31
 12 1 2 67.66 1.39
 -13 1 2 102.31 1.84
 13 1 2 102.87 1.85
 -14 1 2 111.77 2.06
 14 1 2 109.77 2.02
 -15 1 2 1.12 0.59
 15 1 2 1.12 0.58
 -16 1 2 49.7 1.56
 16 1 2 52.91 1.69
 -17 1 2 17.33 1.32
 17 1 2 18.56 1.33
 -18 1 2 12.39 1.77
 18 1 2 12.98 1.55
 -19 1 2 66.81 2.76
 19 1 2 68.92 3.01
 -20 1 2 15.42 4.2
 20 1 2 21.79 5.6
 0 2 2 198.1 3
 -1 2 2 3059.01 46.06
 1 2 2 3007.49 46.51
 -2 2 2 1177 17.57
 2 2 2 1195.78 17.86
 -3 2 2 224.8 3.43
 3 2 2 228.22 3.47
 -4 2 2 305.81 4.62
 4 2 2 303.9 4.59
 -5 2 2 194.31 3
 5 2 2 193.4 2.98
 -6 2 2 456.37 6.89
 6 2 2 469.21 7.09
 -7 2 2 761.65 11.43
 7 2 2 766 11.47
 -8 2 2 78.98 1.39
 8 2 2 79.76 1.5
 -9 2 2 226.76 3.54
 9 2 2 224.77 3.54
 -10 2 2 85.85 1.55
 10 2 2 84.83 1.52
 -11 2 2 90.94 1.64
 11 2 2 91.43 1.65
 -12 2 2 27.17 0.83
 12 2 2 26.6 0.81
 -13 2 2 81.46 1.52
 13 2 2 81.74 1.63
 -14 2 2 260.75 4.41
 14 2 2 264.99 4.49
 -15 2 2 171.54 3.29
 15 2 2 170.59 3.3
 -16 2 2 10.19 1
 16 2 2 7.92 1
 -17 2 2 142.6 3.76
 17 2 2 140.31 3.57
 -18 2 2 31.29 2.01
 18 2 2 34.38 1.85
 -19 2 2 16.59 2.38
 19 2 2 17.12 2.39
 0 3 2 1436.07 21.51
 -1 3 2 637.63 9.57
 1 3 2 613.97 9.2
 -2 3 2 1308.61 20.32
 2 3 2 1283.88 19.2
 -3 3 2 482.24 7.25
 3 3 2 477.11 7.14
 -4 3 2 298.88 4.53
 4 3 2 302.02 4.56
 -5 3 2 701.19 10.5
 5 3 2 691.21 10.36
 -6 3 2 188.37 2.95
 6 3 2 189.98 2.98
 -7 3 2 19.56 0.56
 7 3 2 18.56 0.54
 -8 3 2 736.6 11.07
 8 3 2 753.91 11.34
 -9 3 2 100.7 1.73
 9 3 2 103.83 1.79
 -10 3 2 175.19 2.83
 10 3 2 169.21 2.75
 -11 3 2 14.73 0.65
 11 3 2 13.96 0.64
 -12 3 2 59.36 1.26
 12 3 2 57.15 1.2
 -13 3 2 253.85 4.29
 13 3 2 253.26 4
 -14 3 2 9 0.76
 14 3 2 11.37 0.73
 -15 3 2 15.98 1
 15 3 2 15.38 0.97
 -16 3 2 83.51 2.19
 16 3 2 83.32 2.19
 -17 3 2 5.03 1.19
 17 3 2 4.29 1.08
 -18 3 2 1.18 1.36
 18 3 2 0.95 1.29
 -19 3 2 48.5 2.55
 19 3 2 50.67 2.55
 0 4 2 678.22 10.15
 -1 4 2 1926.2 28.73
 1 4 2 1931.21 30.76
 -2 4 2 91.89 1.47
 2 4 2 92.52 1.5
 -3 4 2 641.18 9.63
 3 4 2 622.99 9.34
 -4 4 2 876.5 13.1
 4 4 2 905.46 13.52
 -5 4 2 247.79 3.82
 5 4 2 248.31 3.82
 -6 4 2 72.01 1.26
 6 4 2 74.27 1.28
 -7 4 2 59.47 1.14
 7 4 2 57.11 1.07
 -8 4 2 95.79 1.67
 8 4 2 97.1 1.67
 -9 4 2 48.9 1.03
 9 4 2 48.14 1
 -10 4 2 124.76 2.11
 10 4 2 120.95 2.07
 -11 4 2 13.95 0.6
 11 4 2 14.61 0.62
 -12 4 2 11.61 0.61
 12 4 2 12.25 0.62
 -13 4 2 18.25 0.73
 13 4 2 18.24 0.74
 -14 4 2 3.27 0.6
 14 4 2 3.97 0.68
 -15 4 2 73.57 1.96
 15 4 2 72.24 1.86
 -16 4 2 31.27 1.49
 16 4 2 32.62 1.35
 -17 4 2 6.41 1.37
 17 4 2 9.19 1.38
 -18 4 2 9.97 1.6
 18 4 2 11.89 1.62
 -19 4 2 78.05 3.11
 19 4 2 73.85 2.99
 0 5 2 1317.51 19.65
 -1 5 2 64 1.09
 1 5 2 61.9 1.07
 -2 5 2 326.55 4.95
 2 5 2 324.57 4.92
 -3 5 2 848.25 13.56
 3 5 2 846.23 13.05
 -4 5 2 161.97 2.65
 4 5 2 158.56 2.53
 -5 5 2 750.23 11.26
 5 5 2 749.05 11.55
 -6 5 2 55.93 1.06
 6 5 2 56.88 1.07
 -7 5 2 497.09 7.56
 7 5 2 499.2 7.72
 -8 5 2 41.78 1
 8 5 2 41.61 0.93
 -9 5 2 72.04 1.35
 9 5 2 73.14 1.37
 -10 5 2 8.82 0.58
 10 5 2 7.82 0.54
 -11 5 2 132.97 2.25
 11 5 2 132.29 2.27
 -12 5 2 79.13 1.49
 12 5 2 78.41 1.53
 -13 5 2 17.08 0.8
 13 5 2 18.89 0.81
 -14 5 2 19.3 0.99
 14 5 2 16.58 0.92
 -15 5 2 8.88 1.03
 15 5 2 6.76 0.97
 -16 5 2 10.08 1.17
 16 5 2 8.74 1.18
 -17 5 2 25.61 1.75
 17 5 2 25.42 1.79
 -18 5 2 26.12 2.2
 18 5 2 27.95 2.29
 -19 5 2 3.32 2.3
 19 5 2 1.2 2
 0 6 2 77.34 1.32
 -1 6 2 421.95 6.39
 1 6 2 427.05 6.47
 -2 6 2 508.79 7.64
 2 6 2 498.12 7.53
 -3 6 2 419.5 6.36
 3 6 2 411.57 6.21
 -4 6 2 406.23 6.16
 4 6 2 409.48 6.25
 -5 6 2 965.28 14.42
 5 6 2 975.65 14.59
 -6 6 2 317.45 4.91
 6 6 2 310.93 4.79
 -7 6 2 126.59 2.12
 7 6 2 122.55 2.05
 -8 6 2 26.8 0.78
 8 6 2 27.54 0.75
 -9 6 2 30.15 0.81
 9 6 2 28.98 0.78
 -10 6 2 101.05 1.77
 10 6 2 104 1.82
 -11 6 2 89.8 1.66
 11 6 2 89.87 1.65
 -12 6 2 66.75 1.58
 12 6 2 65.69 1.43
 -13 6 2 109.22 2.25
 13 6 2 111.17 2.27
 -14 6 2 72.1 1.77
 14 6 2 73.81 1.75
 -15 6 2 80.59 2.08
 15 6 2 84.48 2.1
 -16 6 2 32.24 1.42
 16 6 2 35.7 1.6
 -17 6 2 38.2 2.12
 17 6 2 40.83 2.03
 -18 6 2 76.26 3.06
 18 6 2 69.14 2.76
 -19 6 2 78.99 7.29
 19 6 2 75.27 7.01
 0 7 2 6.23 0.43
 -1 7 2 398.41 6.06
 1 7 2 402.79 6.11
 -2 7 2 56.29 1.04
 2 7 2 54.9 1.04
 -3 7 2 316.79 4.85
 3 7 2 305.54 4.68
 -4 7 2 2.03 0.28
 4 7 2 1.62 0.25
 -5 7 2 746.96 11.23
 5 7 2 743.72 11.17
 -6 7 2 65.92 1.24
 6 7 2 63.8 1.23
 -7 7 2 14.69 0.61
 7 7 2 15.5 0.64
 -8 7 2 181.61 3
 8 7 2 177.96 2.86
 -9 7 2 13.37 0.65
 9 7 2 12.84 0.62
 -10 7 2 44.7 1.05
 10 7 2 45.95 1.03
 -11 7 2 144.67 2.42
 11 7 2 145.49 2.47
 -12 7 2 79.69 1.73
 12 7 2 85.88 1.87
 -13 7 2 82.32 1.83
 13 7 2 85.63 1.89
 -14 7 2 108.12 2.56
 14 7 2 107.69 2.4
 -15 7 2 31.51 1.45
 15 7 2 29.5 1.4
 -16 7 2 18.12 1.38
 16 7 2 18.1 1.58
 -17 7 2 6.33 1.7
 17 7 2 8.88 1.76
 -18 7 2 39.55 2.38
 18 7 2 41.29 2.49
 0 8 2 122.56 2.02
 -1 8 2 548.85 8.3
 1 8 2 557.68 8.42
 -2 8 2 224.72 3.51
 2 8 2 220.23 3.46
 -3 8 2 253.24 3.94
 3 8 2 254.47 4.12
 -4 8 2 53.65 1.09
 4 8 2 53.43 1.08
 -5 8 2 102.36 1.77
 5 8 2 99.51 1.73
 -6 8 2 8.65 0.55
 6 8 2 8.4 0.56
 -7 8 2 198.32 3.25
 7 8 2 199.65 3.19
 -8 8 2 227.01 3.6
 8 8 2 224.16 3.57
 -9 8 2 17.15 0.7
 9 8 2 16.89 0.67
 -10 8 2 42.85 1.02
 10 8 2 43.45 1.03
 -11 8 2 12.39 0.89
 11 8 2 12.81 0.74
 -12 8 2 19.91 0.96
 12 8 2 19.66 0.97
 -13 8 2 64.51 1.59
 13 8 2 60.13 1.51
 -14 8 2 46.79 1.65
 14 8 2 46.92 1.54
 -15 8 2 15.22 1.33
 15 8 2 16.97 1.26
 -16 8 2 100.64 2.7
 16 8 2 102.91 2.76
 -17 8 2 1.46 1.82
 17 8 2 1.34 1.79
 -18 8 2 6.64 2.49
 18 8 2 12.53 2.88
 0 9 2 294.91 4.57
 -1 9 2 311.1 4.79
 1 9 2 306.84 4.72
 -2 9 2 15.04 0.61
 2 9 2 15.22 0.62
 -3 9 2 170.46 2.79
 3 9 2 170.93 2.76
 -4 9 2 71.21 1.45
 4 9 2 72.65 1.38
 -5 9 2 116.97 2.01
 5 9 2 117.22 2.02
 -6 9 2 6.63 0.56
 6 9 2 6.56 0.56
 -7 9 2 22.86 0.74
 7 9 2 22.14 0.76
 -8 9 2 129.8 2.19
 8 9 2 127.62 2.19
 -9 9 2 29.68 0.83
 9 9 2 27.57 0.87
 -10 9 2 65.07 1.53
 10 9 2 64.59 1.55
 -11 9 2 2.61 0.66
 11 9 2 3.77 0.67
 -12 9 2 37.72 1.32
 12 9 2 39.73 1.26
 -13 9 2 77.12 2.17
 13 9 2 72.46 1.87
 -14 9 2 29.41 1.42
 14 9 2 29.52 1.48
 -15 9 2 1.34 1.24
 15 9 2 1.53 1.21
 -16 9 2 29.36 1.9
 16 9 2 27.13 2.1
 -17 9 2 18.26 2.37
 17 9 2 17.55 2.4
 0 10 2 106.34 1.92
 -1 10 2 8.12 0.59
 1 10 2 9.17 0.61
 -2 10 2 13.71 0.65
 2 10 2 12.63 0.6
 -3 10 2 122.16 2.08
 3 10 2 124.03 2.11
 -4 10 2 32.43 0.9
 4 10 2 31.09 0.84
 -5 10 2 157.76 2.62
 5 10 2 156.39 2.78
 -6 10 2 15.61 0.7
 6 10 2 16.34 0.8
 -7 10 2 54.37 1.23
 7 10 2 55.73 1.2
 -8 10 2 105.98 1.89
 8 10 2 103.86 1.85
 -9 10 2 79 1.67
 9 10 2 83.83 1.79
 -10 10 2 99.3 2.12
 10 10 2 97.67 2.24
 -11 10 2 1.47 0.63
 11 10 2 0.92 0.74
 -12 10 2 28.94 1.26
 12 10 2 31.02 1.15
 -13 10 2 101.82 2.62
 13 10 2 104.73 2.58
 -14 10 2 177.28 3.9
 14 10 2 177.07 3.98
 -15 10 2 30.36 1.7
 15 10 2 30.23 1.9
 -16 10 2 39.77 2.43
 16 10 2 36.09 2.51
 0 11 2 0.63 0.35
 -1 11 2 66.04 1.34
 1 11 2 64.47 1.34
 -2 11 2 6.72 0.6
 2 11 2 7.6 0.62
 -3 11 2 185.43 3.01
 3 11 2 188.16 3.04
 -4 11 2 144.59 2.43
 4 11 2 141.25 2.37
 -5 11 2 6.8 0.59
 5 11 2 6.14 0.63
 -6 11 2 239.31 3.85
 6 11 2 241.01 4.1
 -7 11 2 26.61 0.97
 7 11 2 23.51 0.95
 -8 11 2 75.29 1.62
 8 11 2 74.27 1.55
 -9 11 2 194.25 3.7
 9 11 2 200.54 3.86
 -10 11 2 139.79 2.82
 10 11 2 136.02 2.75
 -11 11 2 7.9 0.94
 11 11 2 4.68 0.87
 -12 11 2 9.23 1.17
 12 11 2 7.92 1.15
 -13 11 2 139.57 3.34
 13 11 2 141.41 3.53
 -14 11 2 133.54 3.35
 14 11 2 133.42 3.31
 -15 11 2 67.31 2.67
 15 11 2 66.86 2.49
 -16 11 2 10.93 2.48
 16 11 2 6.71 2.2
 0 12 2 64.44 1.38
 -1 12 2 95.13 1.75
 1 12 2 96.2 1.86
 -2 12 2 40.55 1.02
 2 12 2 42.13 1.06
 -3 12 2 103.81 1.85
 3 12 2 104.14 1.92
 -4 12 2 106.59 1.9
 4 12 2 113.77 1.99
 -5 12 2 63.77 1.32
 5 12 2 63.78 1.31
 -6 12 2 147.43 2.64
 6 12 2 146.6 2.66
 -7 12 2 59.7 1.39
 7 12 2 59.1 1.4
 -8 12 2 34.37 1.25
 8 12 2 34.88 1.2
 -9 12 2 108.53 2.32
 9 12 2 110.88 2.33
 -10 12 2 14.52 1.07
 10 12 2 15.43 1.05
 -11 12 2 58.67 1.82
 11 12 2 59.09 1.83
 -12 12 2 20.92 1.48
 12 12 2 20.34 1.34
 -13 12 2 70.69 2.41
 13 12 2 69.46 2.31
 -14 12 2 32.93 1.99
 14 12 2 30.27 2.06
 -15 12 2 16.23 2.32
 15 12 2 15.21 1.98
 0 13 2 71.86 1.44
 -1 13 2 156.52 2.66
 1 13 2 162.94 2.94
 -2 13 2 54.39 1.33
 2 13 2 53.7 1.23
 -3 13 2 14.39 0.77
 3 13 2 15.71 0.81
 -4 13 2 58.99 1.33
 4 13 2 62.11 1.43
 -5 13 2 201.81 3.53
 5 13 2 203.04 3.55
 -6 13 2 4.4 0.76
 6 13 2 3.9 0.77
 -7 13 2 164.06 3.18
 7 13 2 165.43 3.2
 -8 13 2 107.85 2.48
 8 13 2 114.29 2.79
 -9 13 2 3.13 1.15
 9 13 2 1.94 1.04
 -10 13 2 19.16 1.44
 10 13 2 16.22 1.37
 -11 13 2 33.7 1.68
 11 13 2 32.25 1.69
 -12 13 2 144.67 3.52
 12 13 2 147.28 3.5
 -13 13 2 26 1.91
 13 13 2 25.03 2.19
 -14 13 2 12.88 2.26
 14 13 2 14.08 2.09
 0 14 2 15.31 0.83
 -1 14 2 4.32 0.73
 1 14 2 4.07 0.72
 -2 14 2 47.84 1.32
 2 14 2 50.72 1.35
 -3 14 2 41.64 1.22
 3 14 2 38.35 1.19
 -4 14 2 74.44 1.69
 4 14 2 73.76 1.69
 -5 14 2 30.88 1.24
 5 14 2 31.56 1.3
 -6 14 2 12.82 1.13
 6 14 2 11.73 0.91
 -7 14 2 41.57 1.56
 7 14 2 41.97 1.53
 -8 14 2 47.62 1.72
 8 14 2 49.15 1.76
 -9 14 2 22.59 1.47
 9 14 2 19.72 1.47
 -10 14 2 88.39 2.44
 10 14 2 94.74 2.54
 -11 14 2 7.23 1.58
 11 14 2 7.17 1.59
 -12 14 2 22.57 1.95
 12 14 2 19.82 2.07
 -13 14 2 14.03 2.22
 13 14 2 10.82 2.19
 0 15 2 75.29 1.88
 -1 15 2 32.5 1.37
 1 15 2 31.52 1.35
 -2 15 2 13.89 1.1
 2 15 2 14.83 1.21
 -3 15 2 60.98 1.83
 3 15 2 63.08 2.01
 -4 15 2 142.53 3.22
 4 15 2 140.3 3.23
 -5 15 2 36.59 1.62
 5 15 2 34.57 1.73
 -6 15 2 248.83 5.19
 6 15 2 246.86 5.13
 -7 15 2 9.49 1.31
 7 15 2 8.79 1.37
 -8 15 2 5.87 1.4
 8 15 2 3.02 1.13
 -9 15 2 21.91 1.61
 9 15 2 23.83 1.7
 -10 15 2 43.45 2.49
 10 15 2 44.49 2.27
 -11 15 2 61.12 2.59
 11 15 2 63.31 2.55
 -12 15 2 33.78 4.27
 12 15 2 32.92 3.73
 0 16 2 62.23 2.24
 -1 16 2 75.44 2.47
 1 16 2 76.69 2.44
 -2 16 2 59.8 2.05
 2 16 2 56.02 1.86
 -3 16 2 126.75 3.04
 3 16 2 128.38 3.13
 -4 16 2 37.67 1.72
 4 16 2 39.03 1.72
 -5 16 2 118.29 3.04
 5 16 2 118.4 3.09
 -6 16 2 77.42 2.41
 6 16 2 82.39 2.36
 -7 16 2 18.88 1.8
 7 16 2 16.66 1.64
 -8 16 2 10.36 1.77
 8 16 2 14.4 1.84
 -9 16 2 27.94 2.69
 9 16 2 27.13 2.51
 -10 16 2 5.04 2.61
 10 16 2 3.76 2.15
 0 17 2 265.46 6.18
 -1 17 2 10.67 1.59
 1 17 2 9.98 1.8
 -2 17 2 35.03 2.04
 2 17 2 36.68 2.28
 -3 17 2 23.78 2.1
 3 17 2 24.23 2.04
 -4 17 2 17.76 1.86
 4 17 2 18.53 1.97
 -5 17 2 3.8 1.87
 5 17 2 5.5 1.69
 -6 17 2 3.78 1.95
 6 17 2 2.77 1.61
 -7 17 2 6.39 1.96
 7 17 2 4.18 2.01
 -8 17 2 49.89 2.98
 8 17 2 51.82 2.89
 0 18 2 2.73 2.04
 -1 18 2 29.87 2.34
 1 18 2 29.82 2.3
 -2 18 2 33.33 2.64
 2 18 2 27.52 2.22
 -3 18 2 21.08 2.33
 3 18 2 16.29 2.47
 -4 18 2 6.84 2.73
 4 18 2 6.86 1.98
 -5 18 2 2.78 2.13
 5 18 2 2.31 2.2
 0 0 3 0.21 0.12
 1 0 3 3813.06 57.98
 2 0 3 1.83 0.18
 3 0 3 1511.07 22.6
 4 0 3 3416.36 51.19
 5 0 3 128.51 2.03
 6 0 3 576.5 8.67
 7 0 3 183.21 2.91
 8 0 3 717.21 10.77
 9 0 3 74.9 1.37
 10 0 3 229.73 3.64
 11 0 3 32.44 0.84
 12 0 3 3.18 0.49
 13 0 3 85.3 1.6
 14 0 3 162.79 3.12
 15 0 3 29.1 1.08
 16 0 3 5.68 0.78
 17 0 3 3.75 1.07
 18 0 3 11.62 1.66
 19 0 3 24.15 2.21
 0 1 3 6137.22 93.19
 -1 1 3 19.74 0.39
 1 1 3 19.12 0.37
 -2 1 3 6039.5 91.1
 2 1 3 6066.46 93.72
 -3 1 3 563.06 8.5
 3 1 3 552.52 8.83
 -4 1 3 905.35 13.57
 4 1 3 897.32 13.81
 -5 1 3 403.37 6.08
 5 1 3 406.57 6.13
 -6 1 3 15.03 0.48
 6 1 3 14.38 0.47
 -7 1 3 136.18 2.19
 7 1 3 136.18 2.17
 -8 1 3 435.8 6.62
 8 1 3 423.81 6.45
 -9 1 3 69.33 1.28
 9 1 3 70.13 1.32
 -10 1 3 152.56 2.51
 10 1 3 152.26 2.51
 -11 1 3 66.56 1.35
 11 1 3 68.35 1.32
 -12 1 3 78.7 1.48
 12 1 3 80.4 1.5
 -13 1 3 109.77 1.94
 13 1 3 108.97 1.91
 -14 1 3 1.54 0.57
 14 1 3 1.99 0.57
 -15 1 3 8.05 0.79
 15 1 3 7.16 0.87
 -16 1 3 15.43 1.1
 16 1 3 14.94 1.06
 -17 1 3 6.67 1.47
 17 1 3 6.14 1.47
 -18 1 3 2.97 1.65
 18 1 3 2.39 1.43
 -19 1 3 7.75 2.03
 19 1 3 2.55 1.71
 0 2 3 55.53 0.9
 -1 2 3 3603.59 62.88
 1 2 3 3744.93 65.11
 -2 2 3 521.15 9.12
 2 2 3 543.66 9.41
 -3 2 3 1038.06 15.52
 3 2 3 1020.69 17.08
 -4 2 3 139.02 2.19
 4 2 3 138.87 2.17
 -5 2 3 229.49 3.63
 5 2 3 234.85 3.6
 -6 2 3 7.75 0.39
 6 2 3 7.26 0.39
 -7 2 3 5.52 0.4
 7 2 3 5.66 0.39
 -8 2 3 151.61 2.45
 8 2 3 147.08 2.4
 -9 2 3 59.83 1.18
 9 2 3 61 1.22
 -10 2 3 35.88 0.88
 10 2 3 36.14 0.87
 -11 2 3 68.8 1.34
 11 2 3 69.35 1.42
 -12 2 3 72.4 1.4
 12 2 3 72.75 1.41
 -13 2 3 121.05 2.1
 13 2 3 122.97 2.12
 -14 2 3 37.43 1.06
 14 2 3 36.52 1.02
 -15 2 3 241.01 4.45
 15 2 3 229.32 4.28
 -16 2 3 53.19 1.77
 16 2 3 53.3 1.66
 -17 2 3 3.68 1.14
 17 2 3 4.44 1.18
 -18 2 3 22.92 1.82
 18 2 3 22.3 1.69
 -19 2 3 62.53 2.65
 19 2 3 57.97 2.67
 0 3 3 2411.76 36.12
 -1 3 3 1500.88 22.5
 1 3 3 1527.51 22.94
 -2 3 3 29.53 0.55
 2 3 3 29.18 0.56
 -3 3 3 639.2 9.6
 3 3 3 650.73 9.75
 -4 3 3 297.05 4.5
 4 3 3 300.16 4.58
 -5 3 3 70.2 1.2
 5 3 3 70.95 1.22
 -6 3 3 1080.5 16.16
 6 3 3 1087.75 16.47
 -7 3 3 124.89 2.08
 7 3 3 121.28 1.99
 -8 3 3 155.84 2.53
 8 3 3 160.05 2.58
 -9 3 3 26.13 0.73
 9 3 3 27.27 0.75
 -10 3 3 174.99 2.87
 10 3 3 168.44 2.73
 -11 3 3 54.16 1.13
 11 3 3 52.7 1.1
 -12 3 3 177.74 2.86
 12 3 3 175.64 2.87
 -13 3 3 1.51 0.43
 13 3 3 2.68 0.48
 -14 3 3 109.06 2.08
 14 3 3 115.31 2.15
 -15 3 3 31.55 1.27
 15 3 3 35.78 1.3
 -16 3 3 41.33 1.64
 16 3 3 40.52 1.47
 -17 3 3 4.46 1.12
 17 3 3 7.34 1.34
 -18 3 3 11.12 1.61
 18 3 3 15.24 1.84
 -19 3 3 5.25 2.37
 19 3 3 13.73 2.04
 0 4 3 769.18 11.52
 -1 4 3 644.41 9.65
 1 4 3 651.89 9.76
 -2 4 3 1603.47 23.9
 2 4 3 1643.09 24.46
 -3 4 3 248.66 3.8
 3 4 3 243.96 3.73
 -4 4 3 706.71 10.6
 4 4 3 697 10.45
 -5 4 3 181.18 2.85
 5 4 3 179.36 2.79
 -6 4 3 212.5 3.3
 6 4 3 213.14 3.33
 -7 4 3 777.21 11.66
 7 4 3 783.55 11.77
 -8 4 3 6.95 0.43
 8 4 3 6.83 0.49
 -9 4 3 3.01 0.43
 9 4 3 2.59 0.42
 -10 4 3 44.22 1.01
 10 4 3 41.9 0.94
 -11 4 3 88.36 1.63
 11 4 3 88.46 1.76
 -12 4 3 68.8 1.36
 12 4 3 71.49 1.39
 -13 4 3 53.98 1.25
 13 4 3 55.02 1.27
 -14 4 3 16.51 0.82
 14 4 3 15.87 0.8
 -15 4 3 18.56 1.1
 15 4 3 20.86 1.15
 -16 4 3 45.62 1.64
 16 4 3 46.51 1.57
 -17 4 3 106.34 2.99
 17 4 3 108.63 3.09
 -18 4 3 23.07 1.83
 18 4 3 23.05 1.66
 -19 4 3 32.29 2.44
 19 4 3 28.91 2.41
 0 5 3 44.18 0.91
 -1 5 3 562.11 8.44
 1 5 3 561.07 8.45
 -2 5 3 214.42 3.31
 2 5 3 213.57 3.3
 -3 5 3 2.26 0.26
 3 5 3 2.28 0.25
 -4 5 3 142.08 2.26
 4 5 3 140.12 2.23
 -5 5 3 140.81 2.37
 5 5 3 139.15 2.23
 -6 5 3 238.94 3.71
 6 5 3 238.18 3.72
 -7 5 3 576.58 8.7
 7 5 3 560.27 8.45
 -8 5 3 311.9 4.97
 8 5 3 309.4 4.79
 -9 5 3 92.33 1.7
 9 5 3 92.62 1.64
 -10 5 3 183.5 2.97
 10 5 3 180.2 2.94
 -11 5 3 88.52 1.6
 11 5 3 92.5 1.8
 -12 5 3 80.47 1.55
 12 5 3 80.44 1.56
 -13 5 3 84.67 1.7
 13 5 3 84.83 1.71
 -14 5 3 8.34 0.82
 14 5 3 9.09 0.88
 -15 5 3 162.05 3.5
 15 5 3 162.27 3.52
 -16 5 3 200.94 4.37
 16 5 3 195 4.14
 -17 5 3 4.03 1.8
 17 5 3 8.07 1.45
 -18 5 3 2.37 2.08
 18 5 3 0.76 1.42
 -19 5 3 22.41 2.46
 19 5 3 25.78 2.54
 0 6 3 895.25 13.38
 -1 6 3 153.27 2.43
 1 6 3 155.3 2.45
 -2 6 3 20.17 0.53
 2 6 3 19.84 0.54
 -3 6 3 184.61 3.12
 3 6 3 187.58 2.94
 -4 6 3 148.73 2.4
 4 6 3 143.58 2.32
 -5 6 3 38.67 0.82
 5 6 3 36.32 0.78
 -6 6 3 58.19 1.1
 6 6 3 56.95 1.09
 -7 6 3 120.33 2.01
 7 6 3 121.22 2.03
 -8 6 3 13.84 0.6
 8 6 3 14.12 0.56
 -9 6 3 209.87 3.33
 9 6 3 211.55 3.4
 -10 6 3 28.69 0.8
 10 6 3 28.61 0.83
 -11 6 3 218.77 3.48
 11 6 3 216.25 3.46
 -12 6 3 166.8 3.04
 12 6 3 171.88 3.01
 -13 6 3 26.74 1.13
 13 6 3 23.86 0.99
 -14 6 3 45.56 1.44
 14 6 3 47.58 1.51
 -15 6 3 74.87 1.96
 15 6 3 76.99 2.06
 -16 6 3 105.12 2.74
 16 6 3 105.98 2.75
 -17 6 3 62.04 2.42
 17 6 3 61.48 2.45
 -18 6 3 13.01 2.12
 18 6 3 11.8 1.96
 0 7 3 214.48 3.34
 -1 7 3 126.53 2.04
 1 7 3 123.8 2.02
 -2 7 3 12.85 0.49
 2 7 3 12.46 0.51
 -3 7 3 175.22 2.78
 3 7 3 178.19 2.81
 -4 7 3 156.88 2.5
 4 7 3 156.36 2.59
 -5 7 3 84.26 1.5
 5 7 3 85.04 1.49
 -6 7 3 13.24 0.59
 6 7 3 13.52 0.55
 -7 7 3 203.22 3.25
 7 7 3 206.16 3.73
 -8 7 3 392.71 6.05
 8 7 3 393.68 6.04
 -9 7 3 153.33 2.55
 9 7 3 155.03 2.53
 -10 7 3 99.77 1.9
 10 7 3 95.45 1.69
 -11 7 3 135.74 2.31
 11 7 3 141.44 2.4
 -12 7 3 15 0.84
 12 7 3 13.82 0.8
 -13 7 3 22.23 1.01
 13 7 3 23.92 1.16
 -14 7 3 249.18 5.08
 14 7 3 252.39 5.05
 -15 7 3 60.77 1.8
 15 7 3 60.17 1.97
 -16 7 3 20.23 1.43
 16 7 3 23.66 1.72
 -17 7 3 18.15 1.97
 17 7 3 18.17 1.76
 -18 7 3 0 1.83
 18 7 3 1.6 2.16
 0 8 3 158.47 2.55
 -1 8 3 86.53 1.54
 1 8 3 89.04 1.59
 -2 8 3 110.21 1.9
 2 8 3 107.41 1.82
 -3 8 3 60.21 1.18
 3 8 3 56.34 1.09
 -4 8 3 11.99 0.54
 4 8 3 10.68 0.51
 -5 8 3 434.02 6.61
 5 8 3 433.19 6.65
 -6 8 3 51.23 1.07
 6 8 3 50.65 1.06
 -7 8 3 0.31 0.29
 7 8 3 0.44 0.34
 -8 8 3 2.61 0.45
 8 8 3 2.56 0.47
 -9 8 3 170.53 2.78
 9 8 3 171.97 2.84
 -10 8 3 177.04 2.9
 10 8 3 174.49 2.85
 -11 8 3 77.29 1.92
 11 8 3 76.07 1.64
 -12 8 3 114.02 2.46
 12 8 3 105.06 2.14
 -13 8 3 5.49 1.06
 13 8 3 5.03 0.83
 -14 8 3 63.17 1.98
 14 8 3 69.35 1.9
 -15 8 3 117.39 2.82
 15 8 3 114.49 2.8
 -16 8 3 36.96 1.99
 16 8 3 39.62 1.73
 -17 8 3 5.94 1.77
 17 8 3 7.85 1.94
 -18 8 3 23.91 2.85
 18 8 3 30.8 5.08
 0 9 3 267.89 4.17
 -1 9 3 365.83 5.61
 1 9 3 375.76 5.94
 -2 9 3 109.13 1.87
 2 9 3 109.7 1.86
 -3 9 3 238.44 3.74
 3 9 3 238.31 3.76
 -4 9 3 51.69 1.06
 4 9 3 50.78 1.08
 -5 9 3 37 0.89
 5 9 3 37.49 0.9
 -6 9 3 42.51 1
 6 9 3 41.97 0.98
 -7 9 3 140.67 2.37
 7 9 3 138.04 2.35
 -8 9 3 45.6 1.05
 8 9 3 46.59 1.05
 -9 9 3 157.38 2.7
 9 9 3 156.93 2.58
 -10 9 3 62.2 1.48
 10 9 3 61.25 1.44
 -11 9 3 53.97 1.44
 11 9 3 52.25 1.36
 -12 9 3 78.48 1.92
 12 9 3 78.98 1.79
 -13 9 3 38.83 1.31
 13 9 3 42.86 1.47
 -14 9 3 23.73 1.43
 14 9 3 27.03 1.54
 -15 9 3 7.8 1.16
 15 9 3 11.27 1.35
 -16 9 3 72.07 2.34
 16 9 3 68.84 2.42
 -17 9 3 31.65 2.58
 17 9 3 29.6 2.36
 0 10 3 9.3 0.6
 -1 10 3 201.06 3.21
 1 10 3 198.56 3.19
 -2 10 3 44.95 0.99
 2 10 3 43.06 0.98
 -3 10 3 130.64 2.2
 3 10 3 129.01 2.25
 -4 10 3 145.14 2.49
 4 10 3 148.24 2.54
 -5 10 3 49.58 1.1
 5 10 3 47.98 1.06
 -6 10 3 162.08 2.69
 6 10 3 163.55 2.83
 -7 10 3 124.71 2.13
 7 10 3 127.14 2.18
 -8 10 3 92.57 1.79
 8 10 3 91.24 1.74
 -9 10 3 21.77 0.84
 9 10 3 22.07 0.8
 -10 10 3 26.28 1.05
 10 10 3 23 0.94
 -11 10 3 66.82 1.72
 11 10 3 65.64 1.66
 -12 10 3 3.42 0.96
 12 10 3 3.23 0.85
 -13 10 3 111.65 2.64
 13 10 3 110.81 2.74
 -14 10 3 13.76 1.54
 14 10 3 13.24 1.57
 -15 10 3 4.17 1.47
 15 10 3 4.32 1.32
 -16 10 3 18.22 1.96
 16 10 3 18.94 1.84
 0 11 3 262.48 4.15
 -1 11 3 30.54 0.91
 1 11 3 30.98 0.99
 -2 11 3 11.1 0.64
 2 11 3 10.53 0.65
 -3 11 3 160.09 2.66
 3 11 3 156.3 2.78
 -4 11 3 55.43 1.19
 4 11 3 54.78 1.19
 -5 11 3 96.97 1.81
 5 11 3 94.66 1.72
 -6 11 3 79.6 1.55
 6 11 3 77.25 1.49
 -7 11 3 178.02 3.1
 7 11 3 175.85 3.06
 -8 11 3 1.86 0.62
 8 11 3 0.96 0.52
 -9 11 3 7.87 0.87
 9 11 3 7.02 0.76
 -10 11 3 6.29 0.86
 10 11 3 4.3 0.78
 -11 11 3 33.2 1.52
 11 11 3 32.1 1.2
 -12 11 3 54.68 1.71
 12 11 3 58.65 1.95
 -13 11 3 5.57 1.15
 13 11 3 4.92 1.28
 -14 11 3 11.83 1.38
 14 11 3 12.61 1.69
 -15 11 3 3.26 2.06
 15 11 3 5.58 1.67
 -16 11 3 19.35 2.82
 16 11 3 23.26 2.85
 0 12 3 39.66 1.06
 -1 12 3 305.33 4.76
 1 12 3 304.75 4.75
 -2 12 3 92.45 1.76
 2 12 3 94.09 1.77
 -3 12 3 78.75 1.51
 3 12 3 77.15 1.5
 -4 12 3 210.09 3.42
 4 12 3 215.42 3.47
 -5 12 3 12.3 0.7
 5 12 3 10.54 0.69
 -6 12 3 119.26 2.27
 6 12 3 117.9 2.18
 -7 12 3 71.68 1.6
 7 12 3 73.29 1.6
 -8 12 3 44.92 1.35
 8 12 3 46.59 1.35
 -9 12 3 21.26 1.08
 9 12 3 21.5 1.04
 -10 12 3 34.27 1.37
 10 12 3 33.43 1.32
 -11 12 3 1.89 0.93
 11 12 3 2.04 0.9
 -12 12 3 8.83 1.48
 12 12 3 9.82 1.3
 -13 12 3 88.27 2.71
 13 12 3 86.03 2.62
 -14 12 3 2.2 1.56
 14 12 3 2.41 1.47
 -15 12 3 42.72 2.69
 15 12 3 41.09 2.55
 0 13 3 47.39 1.18
 -1 13 3 19.76 0.79
 1 13 3 18.68 0.79
 -2 13 3 119.99 2.28
 2 13 3 119.58 2.18
 -3 13 3 16.52 0.84
 3 13 3 15.59 0.76
 -4 13 3 32.24 1.02
 4 13 3 30.97 1
 -5 13 3 82.38 1.72
 5 13 3 83.76 1.75
 -6 13 3 149.79 3.03
 6 13 3 151.21 3.03
 -7 13 3 66.3 1.83
 7 13 3 64.9 1.63
 -8 13 3 30.65 1.32
 8 13 3 30.01 1.28
 -9 13 3 48.91 1.61
 9 13 3 48.35 1.62
 -10 13 3 25.04 1.47
 10 13 3 23.54 1.46
 -11 13 3 29.64 1.76
 11 13 3 29.38 1.54
 -12 13 3 14.61 1.62
 12 13 3 14.45 1.82
 -13 13 3 17.87 2.2
 13 13 3 16.47 1.87
 -14 13 3 116.72 3.62
 14 13 3 115.26 3.6
 0 14 3 124.67 2.57
 -1 14 3 137.53 2.81
 1 14 3 132.56 2.71
 -2 14 3 30.19 1.1
 2 14 3 30.95 1.15
 -3 14 3 159.79 3.12
 3 14 3 162.07 3.17
 -4 14 3 41.27 1.3
 4 14 3 42.7 1.27
 -5 14 3 36.46 1.42
 5 14 3 31.93 1.41
 -6 14 3 28.27 1.3
 6 14 3 31.12 1.38
 -7 14 3 34.67 1.49
 7 14 3 36.12 1.53
 -8 14 3 75.22 2.17
 8 14 3 76.91 2.16
 -9 14 3 12.79 1.41
 9 14 3 12.78 1.46
 -10 14 3 33.67 1.91
 10 14 3 37.28 1.96
 -11 14 3 11.3 1.87
 11 14 3 10.17 1.49
 -12 14 3 69.95 2.63
 12 14 3 65.74 2.47
 -13 14 3 39.87 3.24
 13 14 3 37.91 2.76
 0 15 3 2.31 0.86
 -1 15 3 24.44 1.22
 1 15 3 23.25 1.21
 -2 15 3 14.32 1.1
 2 15 3 14.63 1.08
 -3 15 3 48.99 1.74
 3 15 3 47.54 1.75
 -4 15 3 189.68 4.1
 4 15 3 196.19 4.23
 -5 15 3 13.58 1.27
 5 15 3 15.11 1.25
 -6 15 3 43.08 1.75
 6 15 3 43.17 1.76
 -7 15 3 41.67 1.83
 7 15 3 43.62 1.88
 -8 15 3 63.14 2.17
 8 15 3 64.91 2.37
 -9 15 3 18.11 1.58
 9 15 3 21.93 1.82
 -10 15 3 10.4 1.67
 10 15 3 5.8 1.84
 -11 15 3 32.81 2.29
 11 15 3 33.33 2.3
 0 16 3 44.88 2.18
 -1 16 3 48.14 1.82
 1 16 3 45.17 1.76
 -2 16 3 24.04 1.58
 2 16 3 22.88 1.58
 -3 16 3 12.28 1.47
 3 16 3 12.19 1.39
 -4 16 3 41.61 1.74
 4 16 3 40.56 1.95
 -5 16 3 41.7 2.04
 5 16 3 43.8 1.83
 -6 16 3 48.03 1.99
 6 16 3 45.26 1.97
 -7 16 3 41.4 2.03
 7 16 3 39.71 1.91
 -8 16 3 2.68 1.59
 8 16 3 2.05 1.76
 -9 16 3 42.77 2.28
 9 16 3 44.5 2.76
 -10 16 3 73.48 3.78
 10 16 3 73.19 3.41
 0 17 3 101.08 3.01
 -1 17 3 14.36 1.78
 1 17 3 15.57 1.88
 -2 17 3 48.75 2.22
 2 17 3 48.02 2.17
 -3 17 3 12.46 1.6
 3 17 3 13.91 1.91
 -4 17 3 18.44 2
 4 17 3 20.06 2.3
 -5 17 3 29.46 2.46
 5 17 3 23.02 2.23
 -6 17 3 38.23 2.28
 6 17 3 37.36 2.49
 -7 17 3 4.74 1.81
 7 17 3 6.14 1.96
 -8 17 3 53.02 3.41
 8 17 3 52.53 3.13
 0 18 3 77.4 3.16
 -1 18 3 8 2.29
 1 18 3 7.09 2.24
 -2 18 3 17.79 2.9
 2 18 3 15.72 2.18
 -3 18 3 25.04 2.53
 3 18 3 29.51 2.48
 -4 18 3 72.65 3.25
 4 18 3 71.36 3.14
 -5 18 3 24.73 2.85
 5 18 3 22.47 3.08
 0 0 4 288.11 6.18
 1 0 4 483.33 7.24
 2 0 4 29.47 0.55
 3 0 4 37.4 0.66
 4 0 4 279.35 4.24
 5 0 4 54.88 0.97
 6 0 4 279.68 4.28
 7 0 4 478.14 7.31
 8 0 4 344.24 5.26
 9 0 4 285.63 4.44
 10 0 4 59.14 1.2
 11 0 4 1.24 0.33
 12 0 4 88.54 1.62
 13 0 4 88.44 1.61
 14 0 4 189.01 3.57
 15 0 4 131.87 2.62
 16 0 4 1 0.73
 17 0 4 17.05 1.52
 18 0 4 21.52 1.89
 19 0 4 0.94 1.94
 0 1 4 3338.75 50.3
 -1 1 4 475.32 7.14
 1 1 4 476.24 7.15
 -2 1 4 262.73 4.06
 2 1 4 264.25 4.02
 -3 1 4 406.92 6.51
 3 1 4 402.61 6.36
 -4 1 4 1264.33 20.2
 4 1 4 1321.02 20.19
 -5 1 4 91.41 1.51
 5 1 4 91.55 1.5
 -6 1 4 437.81 6.62
 6 1 4 448.99 6.8
 -7 1 4 160.26 2.55
 7 1 4 158.85 2.51
 -8 1 4 806.49 12.09
 8 1 4 821.21 12.35
 -9 1 4 334.19 5.28
 9 1 4 326.29 5.09
 -10 1 4 234.2 3.69
 10 1 4 231.57 3.68
 -11 1 4 39.45 0.93
 11 1 4 39.64 0.94
 -12 1 4 4.87 0.52
 12 1 4 5.23 0.6
 -13 1 4 91.3 1.67
 13 1 4 89.11 1.68
 -14 1 4 67.78 1.54
 14 1 4 65.9 1.55
 -15 1 4 62.9 1.58
 15 1 4 65.66 1.73
 -16 1 4 155.76 3.47
 16 1 4 153.8 3.36
 -17 1 4 44.1 1.86
 17 1 4 41.54 1.84
 -18 1 4 19.61 1.9
 18 1 4 15.45 1.6
 -19 1 4 65.15 2.78
 19 1 4 63.22 2.91
 0 2 4 924.14 13.83
 -1 2 4 448.52 6.74
 1 2 4 440.28 6.79
 -2 2 4 991.5 17.14
 2 2 4 983.77 17.25
 -3 2 4 205.28 3.67
 3 2 4 207.41 3.69
 -4 2 4 96.9 1.6
 4 2 4 97.09 1.63
 -5 2 4 26.87 0.59
 5 2 4 25.04 0.59
 -6 2 4 197.17 3.07
 6 2 4 200.83 3.12
 -7 2 4 34.38 0.77
 7 2 4 34.15 0.82
 -8 2 4 389.82 5.95
 8 2 4 385.38 5.88
 -9 2 4 24.44 0.69
 9 2 4 25.53 0.7
 -10 2 4 27.73 0.75
 10 2 4 28.84 0.77
 -11 2 4 249.87 3.94
 11 2 4 249.78 3.93
 -12 2 4 47.17 1.08
 12 2 4 47.5 1.07
 -13 2 4 34.2 0.9
 13 2 4 34.17 0.99
 -14 2 4 3.02 0.65
 14 2 4 2.31 0.62
 -15 2 4 33.51 1.18
 15 2 4 35.71 1.15
 -16 2 4 34.51 1.63
 16 2 4 33.12 1.39
 -17 2 4 136.6 3.61
 17 2 4 143.11 3.74
 -18 2 4 72.59 2.53
 18 2 4 70.61 2.49
 -19 2 4 24.01 2.24
 19 2 4 26.33 2.15
 0 3 4 159.93 2.47
 -1 3 4 120.24 1.88
 1 3 4 115.86 1.87
 -2 3 4 1149.56 19.86
 2 3 4 1192.7 20.63
 -3 3 4 167.09 3.03
 3 3 4 165.55 2.99
 -4 3 4 34.52 0.69
 4 3 4 35.7 0.69
 -5 3 4 411.74 6.23
 5 3 4 403.94 6.1
 -6 3 4 313.03 4.82
 6 3 4 311.45 4.75
 -7 3 4 459.43 6.96
 7 3 4 459.17 6.96
 -8 3 4 87.25 1.53
 8 3 4 84.91 1.48
 -9 3 4 93.24 1.63
 9 3 4 94.54 1.67
 -10 3 4 212.41 3.36
 10 3 4 216.46 3.46
 -11 3 4 90.44 1.73
 11 3 4 92.53 1.69
 -12 3 4 78.26 1.47
 12 3 4 83.16 1.55
 -13 3 4 131.65 2.44
 13 3 4 125.95 2.31
 -14 3 4 23.82 1.01
 14 3 4 25.18 1.08
 -15 3 4 60.42 1.64
 15 3 4 59.32 1.72
 -16 3 4 25.84 1.41
 16 3 4 24.55 1.3
 -17 3 4 60.89 2
 17 3 4 61.34 2.21
 -18 3 4 7.53 1.61
 18 3 4 7.56 1.85
 -19 3 4 15.64 2.46
 19 3 4 16.59 2.39
 0 4 4 991.58 14.84
 -1 4 4 586.53 8.8
 1 4 4 581.13 8.71
 -2 4 4 122.05 1.95
 2 4 4 122.77 2
 -3 4 4 178.07 3.22
 3 4 4 178.03 3.21
 -4 4 4 807.73 12.28
 4 4 4 807.87 12.07
 -5 4 4 923.44 13.81
 5 4 4 891.75 14.75
 -6 4 4 130.74 2.11
 6 4 4 133.19 2.14
 -7 4 4 543.89 8.21
 7 4 4 529.84 8.01
 -8 4 4 128.34 2.11
 8 4 4 129.91 2.15
 -9 4 4 244.63 3.91
 9 4 4 246.76 3.89
 -10 4 4 20.33 0.67
 10 4 4 20.22 0.65
 -11 4 4 55.13 1.15
 11 4 4 55.65 1.15
 -12 4 4 130.88 2.22
 12 4 4 131.6 2.24
 -13 4 4 10.74 0.82
 13 4 4 8.97 0.81
 -14 4 4 11.76 0.88
 14 4 4 10.42 0.86
 -15 4 4 49.35 1.61
 15 4 4 47.57 1.51
 -16 4 4 47.55 1.73
 16 4 4 46.62 1.67
 -17 4 4 22.3 1.38
 17 4 4 23.34 1.41
 -18 4 4 0.34 1.57
 18 4 4 1.17 1.64
 -19 4 4 20.46 2.15
 19 4 4 18.88 2.26
 0 5 4 447.7 6.74
 -1 5 4 186.43 2.9
 1 5 4 190.61 2.95
 -2 5 4 166.17 2.79
 2 5 4 170.77 2.71
 -3 5 4 53.21 1.05
 3 5 4 50.65 0.93
 -4 5 4 382.36 5.82
 4 5 4 381.09 5.8
 -5 5 4 50.67 0.95
 5 5 4 50.45 0.94
 -6 5 4 737.02 11.08
 6 5 4 724.94 10.86
 -7 5 4 124.41 2.06
 7 5 4 127.13 2.11
 -8 5 4 59.91 1.23
 8 5 4 55.64 1.19
 -9 5 4 150.39 2.49
 9 5 4 153.38 2.51
 -10 5 4 97.1 1.74
 10 5 4 96.18 1.69
 -11 5 4 138.67 2.38
 11 5 4 135.7 2.32
 -12 5 4 5.53 0.6
 12 5 4 6.35 0.62
 -13 5 4 33.69 1.05
 13 5 4 34.89 0.98
 -14 5 4 76.27 1.95
 14 5 4 75.43 1.89
 -15 5 4 3.02 0.93
 15 5 4 0.75 0.87
 -16 5 4 47.22 1.75
 16 5 4 47.33 1.78
 -17 5 4 22.99 1.58
 17 5 4 21.84 1.53
 -18 5 4 57.13 2.51
 18 5 4 54.51 2.6
 -19 5 4 8.7 3.15
 19 5 4 3.53 3.65
 0 6 4 199.85 3.11
 -1 6 4 128.8 2.21
 1 6 4 135.5 2.2
 -2 6 4 482.63 7.54
 2 6 4 479.92 7.23
 -3 6 4 232.72 3.58
 3 6 4 230.72 3.55
 -4 6 4 101.63 1.68
 4 6 4 99.94 1.67
 -5 6 4 106.54 1.78
 5 6 4 106.11 1.77
 -6 6 4 166.05 2.67
 6 6 4 166.76 2.69
 -7 6 4 90.4 1.58
 7 6 4 87.44 1.52
 -8 6 4 113.31 1.94
 8 6 4 111.95 1.9
 -9 6 4 319.6 4.95
 9 6 4 322.08 4.97
 -10 6 4 73.53 1.4
 10 6 4 77.72 1.47
 -11 6 4 5.75 0.55
 11 6 4 6.55 0.56
 -12 6 4 88.4 1.81
 12 6 4 88.64 1.73
 -13 6 4 3.92 0.69
 13 6 4 3.84 0.72
 -14 6 4 26.3 1.2
 14 6 4 29.62 1.23
 -15 6 4 16.53 1.16
 15 6 4 17.39 1.18
 -16 6 4 111.68 2.78
 16 6 4 112.43 2.79
 -17 6 4 43.04 2.24
 17 6 4 40.44 2.03
 -18 6 4 43.12 2.58
 18 6 4 41.26 2.47
 0 7 4 20.84 0.6
 -1 7 4 434.16 6.58
 1 7 4 436.24 6.62
 -2 7 4 229.89 3.57
 2 7 4 227.54 3.51
 -3 7 4 83.65 1.47
 3 7 4 81.99 1.5
 -4 7 4 323.88 4.98
 4 7 4 319.89 4.97
 -5 7 4 43.6 0.92
 5 7 4 43.85 0.95
 -6 7 4 123.18 2.1
 6 7 4 122.47 2.02
 -7 7 4 321.05 4.96
 7 7 4 318.33 4.89
 -8 7 4 9.51 0.55
 8 7 4 9.51 0.55
 -9 7 4 224.76 3.57
 9 7 4 215.41 3.43
 -10 7 4 44.59 1.03
 10 7 4 43.91 1.01
 -11 7 4 9.9 0.61
 11 7 4 8.69 0.63
 -12 7 4 56.77 1.43
 12 7 4 57.18 1.36
 -13 7 4 18.41 1.03
 13 7 4 18.61 1.09
 -14 7 4 116.22 2.85
 14 7 4 116.94 2.63
 -15 7 4 56.75 1.85
 15 7 4 57.72 1.76
 -16 7 4 19.75 1.55
 16 7 4 18.56 1.34
 -17 7 4 3.5 1.57
 17 7 4 0.31 1.42
 -18 7 4 23.25 2.55
 18 7 4 20.55 2.31
 0 8 4 286.12 4.43
 -1 8 4 180.22 2.93
 1 8 4 174.3 2.79
 -2 8 4 748.36 11.25
 2 8 4 725.91 11.01
 -3 8 4 59.76 1.13
 3 8 4 57.76 1.1
 -4 8 4 114.97 2.05
 4 8 4 113.59 1.92
 -5 8 4 129.56 2.15
 5 8 4 130.25 2.16
 -6 8 4 100.09 1.76
 6 8 4 100.89 1.77
 -7 8 4 121.91 2.06
 7 8 4 129.32 2.17
 -8 8 4 22.28 0.73
 8 8 4 23.05 0.76
 -9 8 4 35.06 0.86
 9 8 4 34.13 0.83
 -10 8 4 42.95 1.02
 10 8 4 43.02 1.03
 -11 8 4 9.81 0.77
 11 8 4 8.97 0.71
 -12 8 4 145.13 3.04
 12 8 4 140.99 2.79
 -13 8 4 107.96 2.47
 13 8 4 110.15 2.64
 -14 8 4 18.69 1.42
 14 8 4 18.93 1.29
 -15 8 4 6.22 1.16
 15 8 4 4.67 1.24
 -16 8 4 19.8 1.53
 16 8 4 19.63 1.65
 -17 8 4 24.53 1.99
 17 8 4 23.8 1.92
 0 9 4 373.62 5.75
 -1 9 4 93.66 1.64
 1 9 4 90.62 1.6
 -2 9 4 142.68 2.36
 2 9 4 142.37 2.36
 -3 9 4 56.3 1.14
 3 9 4 57.38 1.17
 -4 9 4 17.51 0.67
 4 9 4 17.8 0.67
 -5 9 4 192.58 3.22
 5 9 4 188.57 3.02
 -6 9 4 16.35 0.65
 6 9 4 16.08 0.66
 -7 9 4 31.57 0.87
 7 9 4 30.4 0.91
 -8 9 4 42.33 0.97
 8 9 4 41.46 0.96
 -9 9 4 39.6 0.95
 9 9 4 39.33 0.96
 -10 9 4 34.27 1.06
 10 9 4 30.98 1
 -11 9 4 138.13 2.8
 11 9 4 135.65 2.91
 -12 9 4 47.35 1.52
 12 9 4 52 1.47
 -13 9 4 61.17 1.84
 13 9 4 68.02 1.99
 -14 9 4 187.36 4.09
 14 9 4 187.64 4.07
 -15 9 4 42.11 1.8
 15 9 4 43.94 1.96
 -16 9 4 14.84 1.81
 16 9 4 12.45 1.79
 -17 9 4 14.43 2.06
 17 9 4 15.59 1.96
 0 10 4 719.26 11.09
 -1 10 4 281.89 4.79
 1 10 4 278.06 4.45
 -2 10 4 20.58 0.72
 2 10 4 20.19 0.71
 -3 10 4 91.89 1.67
 3 10 4 88.79 1.61
 -4 10 4 72.4 1.36
 4 10 4 73.45 1.41
 -5 10 4 36.91 0.93
 5 10 4 35.76 0.92
 -6 10 4 106.59 1.88
 6 10 4 109.31 1.98
 -7 10 4 58.95 1.21
 7 10 4 56.28 1.17
 -8 10 4 49.94 1.18
 8 10 4 50.3 1.19
 -9 10 4 59.68 1.36
 9 10 4 55.47 1.29
 -10 10 4 78.96 1.8
 10 10 4 83.84 1.85
 -11 10 4 33.41 1.29
 11 10 4 31.5 1.16
 -12 10 4 21.93 1.25
 12 10 4 22.02 1.24
 -13 10 4 181.9 3.98
 13 10 4 185.03 4.19
 -14 10 4 17.67 1.5
 14 10 4 14.5 1.41
 -15 10 4 109.15 3
 15 10 4 113.35 3.13
 -16 10 4 9.83 2.08
 16 10 4 7.19 2.14
 0 11 4 41.31 1.05
 -1 11 4 4.11 0.56
 1 11 4 4.17 0.59
 -2 11 4 34.48 0.91
 2 11 4 35.46 0.97
 -3 11 4 104.83 1.86
 3 11 4 103.02 1.85
 -4 11 4 116.5 2.02
 4 11 4 114.23 2
 -5 11 4 80.25 1.57
 5 11 4 80.57 1.53
 -6 11 4 257.75 4.35
 6 11 4 255.23 4.28
 -7 11 4 15.87 0.74
 7 11 4 17.02 0.76
 -8 11 4 22.03 0.97
 8 11 4 22.02 0.89
 -9 11 4 62.8 1.8
 9 11 4 61.67 1.52
 -10 11 4 24.95 1.27
 10 11 4 25.33 1.16
 -11 11 4 21.3 1.18
 11 11 4 19.35 1.13
 -12 11 4 95.1 2.44
 12 11 4 93.51 2.59
 -13 11 4 4.06 1.51
 13 11 4 6.8 1.42
 -14 11 4 6.03 1.49
 14 11 4 6.58 1.76
 -15 11 4 27.6 2.1
 15 11 4 25.26 1.87
 0 12 4 2.53 0.59
 -1 12 4 49.7 1.11
 1 12 4 53.4 1.21
 -2 12 4 125.57 2.19
 2 12 4 127.65 2.23
 -3 12 4 170.01 2.79
 3 12 4 174.71 3.06
 -4 12 4 10.37 0.69
 4 12 4 10.83 0.67
 -5 12 4 57.97 1.34
 5 12 4 60.01 1.39
 -6 12 4 9.49 0.75
 6 12 4 8.08 0.74
 -7 12 4 102.05 2.01
 7 12 4 106.85 2.09
 -8 12 4 12.47 0.96
 8 12 4 13.24 0.98
 -9 12 4 16.01 1.01
 9 12 4 15.98 1.05
 -10 12 4 83.42 2.15
 10 12 4 85.96 2.14
 -11 12 4 27.66 1.59
 11 12 4 26.21 1.42
 -12 12 4 10.89 1.3
 12 12 4 12.34 1.55
 -13 12 4 32.64 1.74
 13 12 4 29.48 1.83
 -14 12 4 5.54 1.8
 14 12 4 4.56 1.67
 -15 12 4 33.32 3.43
 15 12 4 31.95 3.71
 0 13 4 23.95 0.94
 -1 13 4 154.79 3
 1 13 4 156.96 3.3
 -2 13 4 113.51 2.33
 2 13 4 114.81 2.5
 -3 13 4 179.91 3.23
 3 13 4 174.88 3.15
 -4 13 4 138.46 2.53
 4 13 4 143.73 2.63
 -5 13 4 56.02 1.54
 5 13 4 54.8 1.36
 -6 13 4 9.78 0.9
 6 13 4 13.85 1.04
 -7 13 4 49.93 1.53
 7 13 4 54.09 1.72
 -8 13 4 54.61 1.73
 8 13 4 51.98 1.63
 -9 13 4 18.46 1.21
 9 13 4 17.25 1.14
 -10 13 4 110.11 2.75
 10 13 4 108 2.68
 -11 13 4 47.99 1.93
 11 13 4 45.42 1.83
 -12 13 4 9.09 1.64
 12 13 4 11.68 1.71
 -13 13 4 38.79 2.16
 13 13 4 41.04 2.18
 -14 13 4 22.87 3.82
 14 13 4 22.68 2.87
 0 14 4 1.84 0.67
 -1 14 4 66.86 1.72
 1 14 4 66.09 1.61
 -2 14 4 129.3 2.7
 2 14 4 130.27 2.75
 -3 14 4 85.15 1.94
 3 14 4 88.07 2
 -4 14 4 81.16 1.91
 4 14 4 79.84 1.89
 -5 14 4 101.46 2.76
 5 14 4 110.07 3
 -6 14 4 36.52 1.59
 6 14 4 33.01 1.38
 -7 14 4 10.59 1.2
 7 14 4 9.25 1.16
 -8 14 4 25.54 1.43
 8 14 4 27.37 1.5
 -9 14 4 44.85 1.92
 9 14 4 44.68 1.73
 -10 14 4 42.5 1.91
 10 14 4 40.35 1.83
 -11 14 4 2.72 1.54
 11 14 4 3.84 1.71
 -12 14 4 21.41 2.17
 12 14 4 21.01 1.9
 0 15 4 25.75 1.25
 -1 15 4 17.52 1.16
 1 15 4 19.34 1.2
 -2 15 4 166.43 3.43
 2 15 4 161.88 3.3
 -3 15 4 6.43 0.99
 3 15 4 8.33 1.13
 -4 15 4 59.51 1.91
 4 15 4 58.45 1.93
 -5 15 4 54.66 1.86
 5 15 4 52.68 1.9
 -6 15 4 69.84 2.11
 6 15 4 70 2.22
 -7 15 4 0.65 1.34
 7 15 4 1.23 1.27
 -8 15 4 2.91 1.38
 8 15 4 4.22 1.29
 -9 15 4 8.57 1.61
 9 15 4 10.13 1.66
 -10 15 4 29.87 2.09
 10 15 4 28.66 1.96
 -11 15 4 2.76 1.78
 11 15 4 3.83 2.1
 0 16 4 216.94 4.19
 -1 16 4 22.1 1.42
 1 16 4 24.38 1.61
 -2 16 4 18.51 1.75
 2 16 4 19.83 1.79
 -3 16 4 66.07 2.25
 3 16 4 65.53 2.16
 -4 16 4 35.72 1.72
 4 16 4 32.34 1.52
 -5 16 4 2.51 1.39
 5 16 4 3.51 1.67
 -6 16 4 23.41 1.81
 6 16 4 25.53 1.81
 -7 16 4 12.05 1.78
 7 16 4 15.23 1.65
 -8 16 4 72.66 2.62
 8 16 4 72.06 2.43
 -9 16 4 22.64 2.11
 9 16 4 16.68 1.94
 -10 16 4 14.11 3.51
 10 16 4 7.84 4.25
 0 17 4 0.91 1.47
 -1 17 4 28.16 2.12
 1 17 4 25.96 2.05
 -2 17 4 6.09 1.69
 2 17 4 9.79 1.74
 -3 17 4 12.78 1.87
 3 17 4 16.25 1.83
 -4 17 4 66.14 2.46
 4 17 4 70.64 2.61
 -5 17 4 7.22 1.61
 5 17 4 7.27 1.87
 -6 17 4 68.59 2.63
 6 17 4 70.18 2.75
 -7 17 4 20.7 2.36
 7 17 4 22.03 2.29
 0 18 4 19.51 2.51
 -1 18 4 35.31 2.55
 1 18 4 36.71 2.64
 -2 18 4 145.09 4.12
 2 18 4 154.18 4.59
 -3 18 4 6.65 2.39
 3 18 4 3.96 2.23
 -4 18 4 47.43 3.2
 4 18 4 49.6 3.58
 0 0 5 0.09 0.16
 1 0 5 888.63 13.33
 2 0 5 629.9 9.47
 3 0 5 264.48 4.05
 4 0 5 332.26 5.04
 5 0 5 7.46 0.34
 6 0 5 58.89 1.06
 7 0 5 223.05 3.49
 8 0 5 22.37 0.61
 9 0 5 34.18 0.85
 10 0 5 39.96 0.95
 11 0 5 15.57 0.65
 12 0 5 18.88 0.71
 13 0 5 231.39 4.24
 14 0 5 19.83 0.88
 15 0 5 42.88 1.23
 16 0 5 128.54 2.7
 17 0 5 30 1.81
 18 0 5 18.71 1.83
 19 0 5 18.04 2.1
 0 1 5 776.03 11.64
 -1 1 5 250.73 3.81
 1 1 5 251.32 3.81
 -2 1 5 857.63 13.11
 2 1 5 854.77 12.83
 -3 1 5 1243.31 18.88
 3 1 5 1218.23 18.25
 -4 1 5 346.6 5.25
 4 1 5 341.24 5.17
 -5 1 5 302.03 4.62
 5 1 5 299.05 4.66
 -6 1 5 465.78 7.06
 6 1 5 463.84 7.01
 -7 1 5 219.85 3.45
 7 1 5 229.97 3.57
 -8 1 5 19.08 0.63
 8 1 5 18.03 0.62
 -9 1 5 119.65 2
 9 1 5 120.55 1.99
 -10 1 5 131.69 2.28
 10 1 5 127.38 2.14
 -11 1 5 431.15 6.62
 11 1 5 424.47 6.5
 -12 1 5 13.26 0.65
 12 1 5 11.42 0.64
 -13 1 5 60.34 1.45
 13 1 5 58.17 1.33
 -14 1 5 270.16 4.9
 14 1 5 287.46 5.22
 -15 1 5 18.72 1.05
 15 1 5 21.16 1.07
 -16 1 5 80.31 2.25
 16 1 5 81.34 2.19
 -17 1 5 9.42 1.33
 17 1 5 13.44 1.6
 -18 1 5 14.07 1.95
 18 1 5 10.04 1.69
 -19 1 5 6.84 2.06
 19 1 5 8.15 1.94
 0 2 5 1824.71 27.83
 -1 2 5 262.17 3.98
 1 2 5 251.1 3.83
 -2 2 5 573.6 9.96
 2 2 5 565.94 9.87
 -3 2 5 335.11 5.91
 3 2 5 336.38 5.93
 -4 2 5 279.49 4.25
 4 2 5 284.79 4.35
 -5 2 5 122.92 1.98
 5 2 5 121.52 1.95
 -6 2 5 319.24 4.87
 6 2 5 323.97 4.95
 -7 2 5 1.08 0.22
 7 2 5 1.89 0.31
 -8 2 5 222.59 3.51
 8 2 5 225.74 3.55
 -9 2 5 127.86 2.15
 9 2 5 127.44 2.23
 -10 2 5 77.49 1.42
 10 2 5 79.38 1.45
 -11 2 5 204.96 3.28
 11 2 5 205.3 3.42
 -12 2 5 97.13 1.81
 12 2 5 99.38 1.79
 -13 2 5 74.42 1.76
 13 2 5 75.72 1.69
 -14 2 5 18.39 0.82
 14 2 5 19.85 0.94
 -15 2 5 40.65 1.26
 15 2 5 37.04 1.27
 -16 2 5 1.67 0.86
 16 2 5 0.46 0.86
 -17 2 5 98.28 2.61
 17 2 5 97.82 2.59
 -18 2 5 24.61 1.91
 18 2 5 22.78 1.83
 -19 2 5 29.78 2.56
 19 2 5 27.82 2.36
 0 3 5 33.95 0.66
 -1 3 5 7.56 0.27
 1 3 5 7.7 0.27
 -2 3 5 17.16 0.62
 2 3 5 17.75 0.62
 -3 3 5 47.35 1.11
 3 3 5 50.19 1.09
 -4 3 5 163.5 2.99
 4 3 5 161.5 2.97
 -5 3 5 1021.97 15.25
 5 3 5 998.43 14.91
 -6 3 5 489.38 7.4
 6 3 5 480.63 7.24
 -7 3 5 243.72 3.79
 7 3 5 235.19 3.66
 -8 3 5 440.05 6.7
 8 3 5 431.28 6.56
 -9 3 5 93.91 1.63
 9 3 5 96.53 1.68
 -10 3 5 137.36 2.29
 10 3 5 129.76 2.18
 -11 3 5 29.83 0.86
 11 3 5 27.07 0.82
 -12 3 5 66.49 1.3
 12 3 5 67.11 1.32
 -13 3 5 0.61 0.43
 13 3 5 1.16 0.43
 -14 3 5 3.25 0.67
 14 3 5 1.69 0.63
 -15 3 5 50.85 1.61
 15 3 5 47.55 1.44
 -16 3 5 17 1.35
 16 3 5 21.7 1.38
 -17 3 5 182.54 4.02
 17 3 5 178.69 4.19
 -18 3 5 44.12 2.11
 18 3 5 45.44 2.41
 -19 3 5 19.89 2.22
 19 3 5 26.11 2.56
 0 4 5 357.02 5.39
 -1 4 5 34.04 0.65
 1 4 5 33.69 0.66
 -2 4 5 166.7 3.05
 2 4 5 173 3.13
 -3 4 5 105 2.02
 3 4 5 104.97 1.98
 -4 4 5 4.5 0.48
 4 4 5 4.7 0.48
 -5 4 5 597.4 10.41
 5 4 5 600.08 10.4
 -6 4 5 720.59 10.8
 6 4 5 711.72 10.68
 -7 4 5 311.69 4.8
 7 4 5 311.58 4.99
 -8 4 5 44.68 0.95
 8 4 5 44.76 0.98
 -9 4 5 48.41 1
 9 4 5 48.72 1.03
 -10 4 5 74.73 1.42
 10 4 5 75.94 1.4
 -11 4 5 30.82 0.83
 11 4 5 30.07 0.83
 -12 4 5 72.35 1.54
 12 4 5 67.78 1.4
 -13 4 5 65.74 1.53
 13 4 5 68.26 1.62
 -14 4 5 29.85 1.02
 14 4 5 30.6 1.02
 -15 4 5 26.42 1.26
 15 4 5 24.71 1.14
 -16 4 5 39.58 1.69
 16 4 5 36.55 1.84
 -17 4 5 7.59 1.45
 17 4 5 10.36 1.6
 -18 4 5 69.62 2.58
 18 4 5 67.12 2.76
 -19 4 5 10.9 2.92
 19 4 5 4.05 2.63
 0 5 5 0.2 0.19
 -1 5 5 703.19 10.56
 1 5 5 690.84 10.37
 -2 5 5 462.1 7.08
 2 5 5 461.59 6.96
 -3 5 5 785.31 13.73
 3 5 5 813.8 14.07
 -4 5 5 291.64 5.22
 4 5 5 292.77 5.22
 -5 5 5 36.77 0.97
 5 5 5 35.32 0.97
 -6 5 5 32.21 0.79
 6 5 5 33.19 0.72
 -7 5 5 243.44 3.8
 7 5 5 247.41 3.85
 -8 5 5 59.79 1.16
 8 5 5 59.25 1.2
 -9 5 5 52.57 1.12
 9 5 5 51.64 1.06
 -10 5 5 94.13 1.67
 10 5 5 96.32 1.78
 -11 5 5 119.02 2.1
 11 5 5 115.74 2.15
 -12 5 5 1.26 0.45
 12 5 5 2.09 0.49
 -13 5 5 23.54 1.02
 13 5 5 23.14 0.93
 -14 5 5 32.24 1.28
 14 5 5 32.08 1.27
 -15 5 5 14.19 1.28
 15 5 5 13.09 1.13
 -16 5 5 17.04 1.33
 16 5 5 17.59 1.57
 -17 5 5 49.54 1.97
 17 5 5 47.75 1.88
 -18 5 5 40.43 2.24
 18 5 5 42.35 2.45
 0 6 5 471.91 7.12
 -1 6 5 277.94 4.26
 1 6 5 272.65 4.19
 -2 6 5 696.86 10.45
 2 6 5 675.63 10.2
 -3 6 5 470.06 7.1
 3 6 5 469 7.08
 -4 6 5 13.78 0.45
 4 6 5 12.59 0.39
 -5 6 5 235.16 3.65
 5 6 5 233.42 3.65
 -6 6 5 40.82 0.85
 6 6 5 40.72 0.88
 -7 6 5 31.26 0.76
 7 6 5 30.91 0.75
 -8 6 5 42.98 0.93
 8 6 5 43.59 0.94
 -9 6 5 142.06 2.46
 9 6 5 138.79 2.28
 -10 6 5 91.9 1.71
 10 6 5 94.26 1.7
 -11 6 5 51.9 1.13
 11 6 5 51.9 1.16
 -12 6 5 84.39 1.79
 12 6 5 88.06 1.98
 -13 6 5 60.49 1.71
 13 6 5 60.12 1.6
 -14 6 5 24.2 1.2
 14 6 5 21.71 1.17
 -15 6 5 16.78 1.19
 15 6 5 16.78 1.28
 -16 6 5 23.18 1.49
 16 6 5 22.2 1.42
 -17 6 5 19.6 1.66
 17 6 5 20.05 1.81
 -18 6 5 21.41 2.09
 18 6 5 19.49 1.98
 0 7 5 33.53 0.78
 -1 7 5 35 0.78
 1 7 5 33.91 0.77
 -2 7 5 341.61 5.22
 2 7 5 339.84 5.2
 -3 7 5 308.66 4.76
 3 7 5 301.14 4.62
 -4 7 5 115.63 1.91
 4 7 5 113.09 1.92
 -5 7 5 14.44 0.51
 5 7 5 12.4 0.48
 -6 7 5 71.26 1.31
 6 7 5 67.56 1.25
 -7 7 5 86.03 1.55
 7 7 5 87.04 1.51
 -8 7 5 123.91 2.09
 8 7 5 121.15 2.04
 -9 7 5 153.35 2.52
 9 7 5 159.02 2.58
 -10 7 5 43.47 1.01
 10 7 5 42.8 0.96
 -11 7 5 42.62 1.15
 11 7 5 40.37 1
 -12 7 5 36.37 1.23
 12 7 5 36.53 1.22
 -13 7 5 111.27 2.58
 13 7 5 113.47 2.54
 -14 7 5 48.18 1.52
 14 7 5 48.5 1.55
 -15 7 5 106.04 2.58
 15 7 5 112.86 2.75
 -16 7 5 16.11 1.46
 16 7 5 14.3 1.52
 -17 7 5 3.5 1.49
 17 7 5 2.79 1.87
 -18 7 5 50.64 3.05
 18 7 5 67.42 4.4
 0 8 5 28.03 0.7
 -1 8 5 190.83 3.11
 1 8 5 191.63 3.03
 -2 8 5 32.33 0.8
 2 8 5 31.91 0.76
 -3 8 5 538.22 8.16
 3 8 5 533.94 8.24
 -4 8 5 81.16 1.46
 4 8 5 79.77 1.54
 -5 8 5 38.92 0.91
 5 8 5 37.76 0.88
 -6 8 5 51.7 1.06
 6 8 5 50.57 1.01
 -7 8 5 1.51 0.34
 7 8 5 1.51 0.43
 -8 8 5 138.01 2.35
 8 8 5 137.05 2.28
 -9 8 5 10.02 0.55
 9 8 5 9.33 0.6
 -10 8 5 30.78 0.87
 10 8 5 32.3 0.87
 -11 8 5 7.06 0.74
 11 8 5 7.78 0.69
 -12 8 5 35.05 1.2
 12 8 5 34.39 1.13
 -13 8 5 47.27 1.67
 13 8 5 48.5 1.49
 -14 8 5 150.6 3.3
 14 8 5 146.71 3.47
 -15 8 5 21.14 1.55
 15 8 5 22.05 1.51
 -16 8 5 8.53 1.6
 16 8 5 8.57 1.63
 -17 8 5 17.57 2.09
 17 8 5 18.96 1.97
 0 9 5 187.81 3.01
 -1 9 5 52.5 1.13
 1 9 5 51.52 1.18
 -2 9 5 105.55 2
 2 9 5 105.45 1.84
 -3 9 5 121.42 2.06
 3 9 5 119.94 2.1
 -4 9 5 27.44 0.73
 4 9 5 27.14 0.76
 -5 9 5 110.1 1.92
 5 9 5 107.62 1.85
 -6 9 5 1.83 0.4
 6 9 5 1.74 0.43
 -7 9 5 128.74 2.18
 7 9 5 128.92 2.2
 -8 9 5 245.24 3.85
 8 9 5 239.85 4.06
 -9 9 5 286.5 5
 9 9 5 292.98 4.88
 -10 9 5 25.24 0.91
 10 9 5 26.26 0.9
 -11 9 5 37.15 1.22
 11 9 5 37.57 1.24
 -12 9 5 81.22 2.15
 12 9 5 84.29 2.06
 -13 9 5 41.86 1.63
 13 9 5 39.56 1.51
 -14 9 5 22.66 1.48
 14 9 5 23.21 1.43
 -15 9 5 18.99 1.53
 15 9 5 19.5 1.54
 -16 9 5 12.81 2.09
 16 9 5 14.1 1.78
 -17 9 5 13.15 2.91
 17 9 5 6.93 2.82
 0 10 5 0.71 0.4
 -1 10 5 154.12 2.54
 1 10 5 152.27 2.5
 -2 10 5 66.91 1.42
 2 10 5 63.01 1.26
 -3 10 5 17.66 0.65
 3 10 5 17.58 0.65
 -4 10 5 21.23 0.73
 4 10 5 19.68 0.71
 -5 10 5 87.54 1.61
 5 10 5 82.8 1.53
 -6 10 5 240.69 3.8
 6 10 5 242.68 3.84
 -7 10 5 58.18 1.17
 7 10 5 60.13 1.24
 -8 10 5 157.48 2.8
 8 10 5 159.24 2.8
 -9 10 5 83.21 1.69
 9 10 5 80.01 1.6
 -10 10 5 38.24 1.21
 10 10 5 39.86 1.21
 -11 10 5 72.15 1.86
 11 10 5 66.51 1.67
 -12 10 5 105.14 2.45
 12 10 5 110.43 2.56
 -13 10 5 13.99 1.29
 13 10 5 12.97 1.18
 -14 10 5 13.77 1.36
 14 10 5 14.96 1.59
 -15 10 5 42.12 1.99
 15 10 5 44.71 1.99
 -16 10 5 2.84 2.42
 16 10 5 3.63 1.97
 0 11 5 55.28 1.13
 -1 11 5 11.4 0.62
 1 11 5 10.59 0.67
 -2 11 5 88.66 1.62
 2 11 5 85.58 1.71
 -3 11 5 127.95 2.18
 3 11 5 125.35 2.13
 -4 11 5 148.12 2.47
 4 11 5 152.09 2.53
 -5 11 5 30.72 0.88
 5 11 5 27.42 0.94
 -6 11 5 34.15 1
 6 11 5 31.85 0.89
 -7 11 5 76.83 1.67
 7 11 5 74.11 1.53
 -8 11 5 15.12 0.77
 8 11 5 14.43 0.73
 -9 11 5 65.8 1.73
 9 11 5 61.15 1.58
 -10 11 5 23.03 1.17
 10 11 5 23.74 1.08
 -11 11 5 196.04 4.11
 11 11 5 189.99 4.11
 -12 11 5 21.6 1.38
 12 11 5 21.45 1.3
 -13 11 5 77.18 2.28
 13 11 5 77.3 2.35
 -14 11 5 30.46 1.8
 14 11 5 32.02 2
 -15 11 5 34.94 2.24
 15 11 5 37.53 2.2
 0 12 5 131.98 2.35
 -1 12 5 3.48 0.49
 1 12 5 4.89 0.66
 -2 12 5 10.43 0.66
 2 12 5 13.22 0.69
 -3 12 5 37.17 1.05
 3 12 5 36.93 1.03
 -4 12 5 114.11 2.11
 4 12 5 115.48 2.17
 -5 12 5 291 4.9
 5 12 5 277.93 5.02
 -6 12 5 27.34 0.96
 6 12 5 25.96 0.9
 -7 12 5 35.21 1.13
 7 12 5 34.15 1.13
 -8 12 5 7.72 0.99
 8 12 5 6.64 0.76
 -9 12 5 51.95 1.64
 9 12 5 51.98 1.5
 -10 12 5 9.46 1.17
 10 12 5 11.4 1.09
 -11 12 5 150.93 3.34
 11 12 5 153.45 3.44
 -12 12 5 105.05 2.67
 12 12 5 103.26 2.7
 -13 12 5 7.9 1.7
 13 12 5 3.48 1.6
 -14 12 5 18.58 1.92
 14 12 5 18.75 1.86
 0 13 5 58.17 1.45
 -1 13 5 36.59 1.29
 1 13 5 38.65 1.24
 -2 13 5 4.26 0.72
 2 13 5 4.9 0.69
 -3 13 5 135.88 2.71
 3 13 5 128.67 2.58
 -4 13 5 52.8 1.46
 4 13 5 51.5 1.49
 -5 13 5 197.98 3.74
 5 13 5 203.56 3.86
 -6 13 5 0.5 0.69
 6 13 5 0.88 0.71
 -7 13 5 31.51 1.34
 7 13 5 32.9 1.31
 -8 13 5 2.27 0.75
 8 13 5 2.85 0.82
 -9 13 5 108.79 2.67
 9 13 5 105.23 2.54
 -10 13 5 3.06 1.14
 10 13 5 0.8 1.24
 -11 13 5 35.33 1.81
 11 13 5 36.64 1.66
 -12 13 5 59.93 2.2
 12 13 5 60.94 2.15
 -13 13 5 14.27 1.84
 13 13 5 13.89 1.79
 0 14 5 1.35 0.71
 -1 14 5 6.69 0.93
 1 14 5 6.6 0.87
 -2 14 5 37.88 1.18
 2 14 5 36.96 1.29
 -3 14 5 34.69 1.29
 3 14 5 35.95 1.21
 -4 14 5 51.97 1.51
 4 14 5 55.45 1.68
 -5 14 5 26.6 1.3
 5 14 5 25.91 1.31
 -6 14 5 40.96 1.65
 6 14 5 40.41 1.62
 -7 14 5 28.75 1.52
 7 14 5 26.41 1.33
 -8 14 5 20.51 1.39
 8 14 5 19.8 1.34
 -9 14 5 20.85 1.38
 9 14 5 20.67 1.38
 -10 14 5 19.94 1.58
 10 14 5 17.99 1.55
 -11 14 5 2.83 1.57
 11 14 5 1.26 1.52
 -12 14 5 77.96 2.89
 12 14 5 78.2 2.61
 0 15 5 159.45 3.25
 -1 15 5 165.37 3.33
 1 15 5 162.56 3.25
 -2 15 5 50.53 1.55
 2 15 5 47.72 1.53
 -3 15 5 22.14 1.19
 3 15 5 21.09 1.28
 -4 15 5 5.94 1.11
 4 15 5 9.29 1.32
 -5 15 5 9.14 1.24
 5 15 5 10.76 1.35
 -6 15 5 50.06 1.91
 6 15 5 44.74 1.76
 -7 15 5 38.64 1.78
 7 15 5 36.59 1.7
 -8 15 5 129.63 3.15
 8 15 5 130.62 3.34
 -9 15 5 2.09 1.59
 9 15 5 3.16 1.6
 -10 15 5 4.56 1.74
 10 15 5 2.73 1.58
 -11 15 5 36.71 2.99
 11 15 5 33.73 2.66
 0 16 5 38.8 1.56
 -1 16 5 33.28 1.61
 1 16 5 33.75 1.62
 -2 16 5 162.6 3.78
 2 16 5 163.84 3.7
 -3 16 5 21.95 1.47
 3 16 5 22.95 1.55
 -4 16 5 16.74 1.53
 4 16 5 18.11 1.51
 -5 16 5 11.18 1.51
 5 16 5 14.35 1.83
 -6 16 5 223.52 5.01
 6 16 5 223.12 4.92
 -7 16 5 37.54 2.15
 7 16 5 42.28 2.26
 -8 16 5 3.91 1.82
 8 16 5 5.32 2
 -9 16 5 6.75 2.02
 9 16 5 4.25 2.15
 0 17 5 33.19 2.47
 -1 17 5 35.35 1.86
 1 17 5 41.57 2.25
 -2 17 5 38 1.89
 2 17 5 38.95 1.96
 -3 17 5 5.22 1.56
 3 17 5 6.86 1.8
 -4 17 5 82.96 2.78
 4 17 5 83.21 2.86
 -5 17 5 63.13 2.65
 5 17 5 62.63 2.48
 -6 17 5 15.07 2.15
 6 17 5 8.94 1.9
 -7 17 5 1.35 2.98
 7 17 5 4.86 2.3
 0 18 5 177.29 4.79
 -1 18 5 9.38 2.61
 1 18 5 8.09 2.6
 -2 18 5 4.62 2.22
 2 18 5 6.52 2.57
 -3 18 5 7.15 2.38
 3 18 5 9.85 3.09
 0 0 6 1.22 0.29
 1 0 6 14.16 0.39
 2 0 6 859.13 12.88
 3 0 6 1401.66 20.89
 4 0 6 1193.26 17.86
 5 0 6 0.2 0.19
 6 0 6 20.14 0.54
 7 0 6 1.5 0.3
 8 0 6 6.01 0.48
 9 0 6 0.38 0.33
 10 0 6 95.3 1.68
 11 0 6 24.29 0.85
 12 0 6 73.61 1.4
 13 0 6 2.29 0.52
 14 0 6 44.56 1.26
 15 0 6 110.29 2.32
 16 0 6 1.8 0.84
 17 0 6 8.48 1.32
 18 0 6 67.58 2.8
 19 0 6 5.25 2.52
 0 1 6 35.57 0.67
 -1 1 6 914.62 13.68
 1 1 6 918.5 13.75
 -2 1 6 137.8 2.18
 2 1 6 135.77 2.15
 -3 1 6 619.02 9.33
 3 1 6 618.46 9.29
 -4 1 6 1.93 0.27
 4 1 6 1.38 0.24
 -5 1 6 1.1 0.19
 5 1 6 1 0.21
 -6 1 6 3.57 0.37
 6 1 6 3.53 0.39
 -7 1 6 109.57 1.81
 7 1 6 105.39 1.75
 -8 1 6 15.18 0.58
 8 1 6 15.36 0.57
 -9 1 6 292.26 4.53
 9 1 6 288.65 4.64
 -10 1 6 2.09 0.43
 10 1 6 2.83 0.41
 -11 1 6 39.68 0.97
 11 1 6 40.44 0.95
 -12 1 6 193.01 3.12
 12 1 6 192.48 3.12
 -13 1 6 136.79 2.66
 13 1 6 139.6 2.74
 -14 1 6 59.49 1.47
 14 1 6 57.79 1.48
 -15 1 6 32.19 1.21
 15 1 6 32.4 1.17
 -16 1 6 81.09 2.32
 16 1 6 76.84 2
 -17 1 6 48.42 2.18
 17 1 6 47.15 1.94
 -18 1 6 4.47 2.4
 18 1 6 1.11 2.04
 -19 1 6 12.57 2.34
 19 1 6 14.63 2.46
 0 2 6 538.62 8.11
 -1 2 6 1521.64 22.71
 1 2 6 1488.56 24.2
 -2 2 6 1356.88 20.32
 2 2 6 1342.6 20.07
 -3 2 6 309.45 5.48
 3 2 6 308.51 5.84
 -4 2 6 322.59 4.92
 4 2 6 321.72 4.9
 -5 2 6 146.48 2.32
 5 2 6 143.96 2.29
 -6 2 6 167.77 2.64
 6 2 6 168.93 2.7
 -7 2 6 756.02 11.35
 7 2 6 741.62 11.13
 -8 2 6 137.9 2.29
 8 2 6 141.62 2.33
 -9 2 6 37.47 0.86
 9 2 6 36.47 0.81
 -10 2 6 197.9 3.17
 10 2 6 193.1 3.37
 -11 2 6 27.38 0.81
 11 2 6 26.85 0.8
 -12 2 6 60.84 1.3
 12 2 6 61.48 1.32
 -13 2 6 9.17 0.69
 13 2 6 9.93 0.71
 -14 2 6 18.49 0.88
 14 2 6 18.91 0.97
 -15 2 6 82.1 1.89
 15 2 6 84.37 1.94
 -16 2 6 20.75 1.36
 16 2 6 20.33 1.34
 -17 2 6 6.96 1.37
 17 2 6 7.98 1.43
 -18 2 6 3.5 1.82
 18 2 6 5.32 1.71
 -19 2 6 28.09 2.73
 19 2 6 29.26 3.15
 0 3 6 166.48 2.58
 -1 3 6 596.16 8.92
 1 3 6 597.27 8.97
 -2 3 6 428.61 7.51
 2 3 6 435.52 7.61
 -3 3 6 135.52 2.54
 3 3 6 132.16 2.5
 -4 3 6 1034.53 18.46
 4 3 6 1016.05 17.55
 -5 3 6 226.88 4.11
 5 3 6 231.93 4.16
 -6 3 6 345.63 5.26
 6 3 6 351.09 5.36
 -7 3 6 500.47 7.58
 7 3 6 496.21 7.67
 -8 3 6 166.11 2.69
 8 3 6 174.3 2.8
 -9 3 6 31.77 0.83
 9 3 6 32.75 0.81
 -10 3 6 62.43 1.27
 10 3 6 61.22 1.2
 -11 3 6 131.11 2.22
 11 3 6 135.07 2.26
 -12 3 6 32.5 1.03
 12 3 6 30.17 0.95
 -13 3 6 49.81 1.3
 13 3 6 49.88 1.41
 -14 3 6 0.76 0.7
 14 3 6 0.78 0.56
 -15 3 6 155.93 3.38
 15 3 6 161.89 3.49
 -16 3 6 31.86 1.56
 16 3 6 33.77 1.47
 -17 3 6 16.23 1.6
 17 3 6 18.86 1.55
 -18 3 6 11.52 1.92
 18 3 6 12.71 1.76
 -19 3 6 33.03 3.12
 19 3 6 39.52 5.39
 0 4 6 45.21 0.83
 -1 4 6 158.43 2.49
 1 4 6 161.36 2.53
 -2 4 6 2.06 0.39
 2 4 6 1.38 0.26
 -3 4 6 52.69 1.16
 3 4 6 54.91 1.2
 -4 4 6 123.78 2.36
 4 4 6 120.17 2.31
 -5 4 6 112.58 2.19
 5 4 6 113.27 2.22
 -6 4 6 202.28 3.73
 6 4 6 208.5 3.8
 -7 4 6 108.47 1.81
 7 4 6 107.06 1.81
 -8 4 6 44.54 0.92
 8 4 6 42.51 0.9
 -9 4 6 8.79 0.51
 9 4 6 7.23 0.49
 -10 4 6 84.32 1.52
 10 4 6 84.65 1.55
 -11 4 6 26.87 0.81
 11 4 6 27.09 0.79
 -12 4 6 285.75 5.17
 12 4 6 286.65 5.16
 -13 4 6 9.68 0.75
 13 4 6 11.69 0.77
 -14 4 6 30.17 1.23
 14 4 6 30.43 1.07
 -15 4 6 1.29 0.85
 15 4 6 0.99 0.78
 -16 4 6 88.4 2.45
 16 4 6 85.02 2.24
 -17 4 6 22.94 1.56
 17 4 6 22.34 1.68
 -18 4 6 37.27 1.98
 18 4 6 36.24 2.01
 0 5 6 34.66 0.71
 -1 5 6 135.15 2.17
 1 5 6 136.11 2.19
 -2 5 6 120.56 2.31
 2 5 6 120.37 2.34
 -3 5 6 812.31 14.11
 3 5 6 824.05 14.25
 -4 5 6 25.93 0.8
 4 5 6 26.56 0.78
 -5 5 6 146.99 2.77
 5 5 6 145.41 2.75
 -6 5 6 131.31 2.52
 6 5 6 131.76 2.53
 -7 5 6 212.58 3.92
 7 5 6 217.84 4.18
 -8 5 6 3.99 0.39
 8 5 6 4.03 0.36
 -9 5 6 85.34 1.55
 9 5 6 84.13 1.58
 -10 5 6 110.96 1.9
 10 5 6 108.36 1.86
 -11 5 6 116.59 2.03
 11 5 6 117.69 2.01
 -12 5 6 195.44 3.72
 12 5 6 196.07 3.67
 -13 5 6 17.19 0.9
 13 5 6 18.81 0.89
 -14 5 6 12.6 1.06
 14 5 6 13.89 1.01
 -15 5 6 28.9 1.42
 15 5 6 26.45 1.24
 -16 5 6 40.78 1.71
 16 5 6 40.66 1.76
 -17 5 6 94.69 2.66
 17 5 6 86.41 2.49
 -18 5 6 56.27 2.35
 18 5 6 54.31 2.26
 0 6 6 15 0.46
 -1 6 6 49.64 0.94
 1 6 6 48.52 0.94
 -2 6 6 67.27 1.2
 2 6 6 70.6 1.35
 -3 6 6 243.83 4.44
 3 6 6 242.86 4.38
 -4 6 6 164.59 3.08
 4 6 6 158.35 3.01
 -5 6 6 38.14 1.06
 5 6 6 37.78 0.99
 -6 6 6 42.06 1.15
 6 6 6 41.47 1.09
 -7 6 6 15.64 0.81
 7 6 6 16.05 0.8
 -8 6 6 22.37 0.65
 8 6 6 22.26 0.66
 -9 6 6 168.85 2.76
 9 6 6 165.28 2.74
 -10 6 6 145.12 2.41
 10 6 6 147.22 2.48
 -11 6 6 26.56 0.85
 11 6 6 27.2 0.82
 -12 6 6 0.15 0.51
 12 6 6 0.74 0.51
 -13 6 6 8.99 0.99
 13 6 6 8.83 0.81
 -14 6 6 5.72 0.89
 14 6 6 4.75 0.87
 -15 6 6 117.37 2.83
 15 6 6 122.19 2.94
 -16 6 6 43.31 1.74
 16 6 6 42.73 1.71
 -17 6 6 12.07 1.71
 17 6 6 9.98 1.71
 -18 6 6 24.65 2.43
 18 6 6 32.19 2.67
 0 7 6 382.41 5.84
 -1 7 6 347.24 5.3
 1 7 6 342.96 5.25
 -2 7 6 67.45 1.24
 2 7 6 70.78 1.26
 -3 7 6 158.46 2.53
 3 7 6 157.64 2.56
 -4 7 6 225.95 4.14
 4 7 6 218.25 4.01
 -5 7 6 20.48 0.89
 5 7 6 19.48 0.83
 -6 7 6 41.67 1.19
 6 7 6 38.05 1.08
 -7 7 6 258.51 4.79
 7 7 6 246.16 4.65
 -8 7 6 157.32 3.08
 8 7 6 157.92 3.01
 -9 7 6 30.22 0.83
 9 7 6 31.73 0.78
 -10 7 6 160.11 2.64
 10 7 6 156.56 2.62
 -11 7 6 138 2.78
 11 7 6 143.45 2.8
 -12 7 6 98.08 2.24
 12 7 6 102.66 2.31
 -13 7 6 125.16 2.79
 13 7 6 119.01 2.67
 -14 7 6 8.47 1.05
 14 7 6 9.91 0.98
 -15 7 6 27.55 1.44
 15 7 6 30.84 1.54
 -16 7 6 41.83 2
 16 7 6 46 1.97
 -17 7 6 80.73 2.73
 17 7 6 83.29 2.75
 0 8 6 87.67 1.53
 -1 8 6 193.34 3.09
 1 8 6 200.62 3.17
 -2 8 6 43.51 0.92
 2 8 6 44.03 0.92
 -3 8 6 2.11 0.34
 3 8 6 2.27 0.34
 -4 8 6 46.3 0.95
 4 8 6 43.95 0.9
 -5 8 6 118.24 2.36
 5 8 6 114.56 2.28
 -6 8 6 79.03 1.78
 6 8 6 73.12 1.65
 -7 8 6 39.28 1.17
 7 8 6 37.53 1.1
 -8 8 6 80.28 1.83
 8 8 6 77.85 1.72
 -9 8 6 96.13 1.68
 9 8 6 100 1.79
 -10 8 6 65.78 1.58
 10 8 6 64.02 1.27
 -11 8 6 52.43 1.46
 11 8 6 54.58 1.45
 -12 8 6 27.09 1.13
 12 8 6 28.36 1.07
 -13 8 6 8.86 0.95
 13 8 6 7.34 0.95
 -14 8 6 66.56 1.96
 14 8 6 69.78 2
 -15 8 6 96.14 2.51
 15 8 6 101.1 2.56
 -16 8 6 70.9 2.47
 16 8 6 77.13 2.54
 -17 8 6 23.41 2.39
 17 8 6 22.39 2.15
 0 9 6 134.73 2.24
 -1 9 6 30.29 0.79
 1 9 6 31.93 0.86
 -2 9 6 13.05 0.56
 2 9 6 13.08 0.53
 -3 9 6 361.35 5.58
 3 9 6 351.75 5.56
 -4 9 6 11.08 0.51
 4 9 6 9.57 0.49
 -5 9 6 25.48 0.69
 5 9 6 23.89 0.67
 -6 9 6 124.77 2.09
 6 9 6 121.67 2.11
 -7 9 6 48.09 1.27
 7 9 6 46.38 1.07
 -8 9 6 98.22 1.7
 8 9 6 99.99 1.72
 -9 9 6 7.22 0.54
 9 9 6 8.48 0.5
 -10 9 6 123.81 2.66
 10 9 6 126.52 2.72
 -11 9 6 218.41 4.48
 11 9 6 218.22 4.39
 -12 9 6 124.01 2.8
 12 9 6 123.48 2.71
 -13 9 6 94.71 2.36
 13 9 6 100.4 2.51
 -14 9 6 26 1.42
 14 9 6 28.45 1.66
 -15 9 6 26.78 1.58
 15 9 6 26.39 1.74
 -16 9 6 17.37 2.14
 16 9 6 20.84 1.93
 0 10 6 5.34 0.48
 -1 10 6 355.65 5.71
 1 10 6 352.76 5.55
 -2 10 6 23.64 0.75
 2 10 6 24.54 0.76
 -3 10 6 11.53 0.55
 3 10 6 10.33 0.55
 -4 10 6 54.93 1.12
 4 10 6 52.64 1.09
 -5 10 6 49.11 1.08
 5 10 6 49.98 1.11
 -6 10 6 113.73 2.05
 6 10 6 116.16 2.12
 -7 10 6 26.61 0.78
 7 10 6 25.88 0.74
 -8 10 6 32.92 0.97
 8 10 6 33.47 0.95
 -9 10 6 16.8 0.78
 9 10 6 18.28 0.79
 -10 10 6 50.09 1.38
 10 10 6 51.79 1.4
 -11 10 6 29.71 1.13
 11 10 6 29.98 1.13
 -12 10 6 121.35 2.87
 12 10 6 123.5 3.2
 -13 10 6 30.68 1.34
 13 10 6 28.49 1.4
 -14 10 6 14.62 1.45
 14 10 6 13.94 1.55
 -15 10 6 19.31 1.78
 15 10 6 19.84 1.68
 -16 10 6 21.91 3.33
 16 10 6 18.14 3.05
 0 11 6 4.76 0.56
 -1 11 6 241.6 4.02
 1 11 6 240.53 4.07
 -2 11 6 13.44 0.62
 2 11 6 14.7 0.67
 -3 11 6 80.44 1.54
 3 11 6 83.95 1.58
 -4 11 6 41.94 1.02
 4 11 6 40.1 1.01
 -5 11 6 200.01 3.44
 5 11 6 206.59 3.64
 -6 11 6 82.67 1.72
 6 11 6 78.92 1.67
 -7 11 6 63.78 1.45
 7 11 6 63.94 1.42
 -8 11 6 2.96 0.64
 8 11 6 3.39 0.55
 -9 11 6 25.57 0.97
 9 11 6 23.88 0.9
 -10 11 6 17.8 0.95
 10 11 6 18.09 0.86
 -11 11 6 25.29 1.15
 11 11 6 25.72 1.27
 -12 11 6 2.9 0.99
 12 11 6 3.36 1.07
 -13 11 6 55.71 1.8
 13 11 6 59.79 2
 -14 11 6 0.89 1.42
 14 11 6 1.2 1.3
 -15 11 6 3.96 2.69
 15 11 6 4.31 2.01
 0 12 6 41.46 1.15
 -1 12 6 49.08 1.28
 1 12 6 47.33 1.24
 -2 12 6 375.63 6.8
 2 12 6 370.1 6.76
 -3 12 6 23.1 0.93
 3 12 6 19.9 0.81
 -4 12 6 195.73 3.99
 4 12 6 186.84 3.64
 -5 12 6 10.51 0.77
 5 12 6 9.2 0.68
 -6 12 6 13.08 0.78
 6 12 6 12.38 0.78
 -7 12 6 155.7 3.3
 7 12 6 152.93 2.95
 -8 12 6 58.86 1.56
 8 12 6 59.95 1.59
 -9 12 6 33.45 1.19
 9 12 6 34.58 1.2
 -10 12 6 3.71 0.84
 10 12 6 3.74 0.89
 -11 12 6 28.4 2
 11 12 6 35.33 2.36
 -12 12 6 77.48 3.09
 12 12 6 76.03 3.19
 -13 12 6 14.48 2.35
 13 12 6 19.6 2.74
 -14 12 6 47.02 2.95
 14 12 6 53.08 3.14
 0 13 6 33.82 1.23
 -1 13 6 83.75 1.87
 1 13 6 81.64 2
 -2 13 6 2.05 0.69
 2 13 6 2.62 0.68
 -3 13 6 50.74 1.41
 3 13 6 48.46 1.35
 -4 13 6 40.61 1.35
 4 13 6 38.55 1.37
 -5 13 6 82.44 1.87
 5 13 6 79.23 1.81
 -6 13 6 31.43 1.12
 6 13 6 30.35 1.13
 -7 13 6 27.63 1.2
 7 13 6 24.69 1.11
 -8 13 6 16.14 1.11
 8 13 6 15.53 1.09
 -9 13 6 26.21 1.25
 9 13 6 29.15 1.4
 -10 13 6 18.63 2
 10 13 6 16.79 2.01
 -11 13 6 47.36 2.51
 11 13 6 46.21 2.65
 -12 13 6 6.97 2.6
 12 13 6 7.29 2.12
 -13 13 6 24.02 3.13
 13 13 6 20.51 2.66
 0 14 6 29.95 1.19
 -1 14 6 5.48 0.76
 1 14 6 4.25 0.82
 -2 14 6 95.34 2.24
 2 14 6 90.72 2.1
 -3 14 6 35.38 1.28
 3 14 6 36.27 1.28
 -4 14 6 203.73 4.3
 4 14 6 215.33 4.07
 -5 14 6 25.7 1.39
 5 14 6 26.99 1.42
 -6 14 6 21.39 1.31
 6 14 6 19.55 1.27
 -7 14 6 107.77 2.7
 7 14 6 105.25 2.55
 -8 14 6 11.03 1.19
 8 14 6 10.52 1.32
 -9 14 6 34.52 1.86
 9 14 6 32.84 1.53
 -10 14 6 20.82 2.11
 10 14 6 30.56 2.73
 -11 14 6 10.65 2.25
 11 14 6 9.28 2.25
 -12 14 6 39.51 3.4
 12 14 6 45.34 3.87
 0 15 6 0.61 1
 -1 15 6 79.43 2.12
 1 15 6 80.56 2.15
 -2 15 6 6.63 1.1
 2 15 6 3.59 0.9
 -3 15 6 115.46 2.53
 3 15 6 117.11 2.7
 -4 15 6 7.69 1.22
 4 15 6 8.16 1.35
 -5 15 6 7.18 1.32
 5 15 6 7.42 1.31
 -6 15 6 5.07 1.27
 6 15 6 3.7 1.04
 -7 15 6 55.3 2
 7 15 6 54.68 2.05
 -8 15 6 19.94 1.67
 8 15 6 20.73 1.59
 -9 15 6 2.53 1.52
 9 15 6 3.75 1.53
 -10 15 6 49.03 3.17
 10 15 6 50.92 3.13
 0 16 6 9.9 1.51
 -1 16 6 84.76 2.25
 1 16 6 87.27 2.34
 -2 16 6 31.61 1.83
 2 16 6 31.62 1.79
 -3 16 6 10.94 1.56
 3 16 6 12.55 1.58
 -4 16 6 130.22 3.66
 4 16 6 127.27 3.32
 -5 16 6 34.45 1.94
 5 16 6 33.27 1.94
 -6 16 6 14.12 1.88
 6 16 6 7.58 1.58
 -7 16 6 2.46 1.8
 7 16 6 2.32 1.58
 -8 16 6 48.49 2.49
 8 16 6 48.5 2.46
 -9 16 6 42.51 5.46
 0 17 6 8.38 2.12
 -1 17 6 14.54 1.74
 1 17 6 14.66 2.04
 -2 17 6 61.67 2.52
 2 17 6 61.56 2.6
 -3 17 6 26.98 2.06
 3 17 6 25.24 2.06
 -4 17 6 24.36 2.09
 4 17 6 22.46 1.93
 -5 17 6 19.9 2.15
 5 17 6 16.58 2.16
 -6 17 6 13.67 2.79
 6 17 6 11.57 2.19
 0 18 6 8.66 3.01
 -1 18 6 16.92 4.05
 1 18 6 21.77 3.62
 -2 18 6 30.3 6.81
 2 18 6 24.85 6.22
 0 0 7 0.46 0.29
 1 0 7 142.83 2.27
 2 0 7 573.84 8.63
 3 0 7 378.83 5.76
 4 0 7 373.54 5.86
 5 0 7 368.92 5.64
 6 0 7 0.27 0.21
 7 0 7 307.16 4.72
 8 0 7 284.16 4.57
 9 0 7 8.36 0.54
 10 0 7 352.93 5.44
 11 0 7 108.44 1.89
 12 0 7 18.31 0.82
 13 0 7 73.33 1.68
 14 0 7 0.72 0.81
 15 0 7 56.63 1.6
 16 0 7 141.18 3.01
 17 0 7 131.9 3.55
 18 0 7 7.02 1.94
 0 1 7 586.34 8.8
 -1 1 7 14.56 0.41
 1 1 7 13.93 0.42
 -2 1 7 238.4 3.74
 2 1 7 234.3 3.87
 -3 1 7 147.85 2.33
 3 1 7 147.84 2.33
 -4 1 7 92.45 1.55
 4 1 7 88.48 1.48
 -5 1 7 306.41 4.92
 5 1 7 301.49 4.64
 -6 1 7 305.84 4.72
 6 1 7 305.21 4.7
 -7 1 7 167.5 2.74
 7 1 7 167.38 2.67
 -8 1 7 36.71 0.85
 8 1 7 34.82 0.84
 -9 1 7 42.58 0.91
 9 1 7 41.65 0.96
 -10 1 7 223.36 3.56
 10 1 7 225.35 3.6
 -11 1 7 30.76 0.92
 11 1 7 31.58 0.86
 -12 1 7 30.16 1.01
 12 1 7 30.12 0.97
 -13 1 7 81.55 1.8
 13 1 7 83.86 1.82
 -14 1 7 12.54 0.86
 14 1 7 11.38 0.87
 -15 1 7 20.18 1.05
 15 1 7 21.77 1.15
 -16 1 7 257.37 4.86
 16 1 7 264.7 5.07
 -17 1 7 81.33 2.4
 17 1 7 77.54 2.3
 -18 1 7 52.68 2.51
 18 1 7 54.77 2.54
 0 2 7 345.26 5.35
 -1 2 7 52.18 0.93
 1 2 7 53.06 0.94
 -2 2 7 348.52 5.29
 2 2 7 347.67 5.27
 -3 2 7 221.57 3.46
 3 2 7 219.59 3.38
 -4 2 7 3.18 0.24
 4 2 7 3.13 0.25
 -5 2 7 24.36 0.58
 5 2 7 23.45 0.55
 -6 2 7 123.49 2.01
 6 2 7 123.96 2.18
 -7 2 7 165.34 2.66
 7 2 7 165.02 2.71
 -8 2 7 191.81 3.33
 8 2 7 192.95 3.09
 -9 2 7 73.75 1.39
 9 2 7 73.53 1.39
 -10 2 7 22.35 0.69
 10 2 7 22.45 0.68
 -11 2 7 62.82 1.25
 11 2 7 62.92 1.34
 -12 2 7 64.26 1.45
 12 2 7 64.86 1.51
 -13 2 7 71.41 1.62
 13 2 7 70.94 1.62
 -14 2 7 66.12 1.63
 14 2 7 65.62 1.53
 -15 2 7 41.53 1.3
 15 2 7 43.77 1.39
 -16 2 7 36.17 1.7
 16 2 7 34.18 1.57
 -17 2 7 29.85 1.67
 17 2 7 28.87 1.83
 -18 2 7 22.42 2.07
 18 2 7 25.93 2.31
 0 3 7 17.02 0.45
 -1 3 7 214.68 3.32
 1 3 7 212.3 3.29
 -2 3 7 228.02 4.07
 2 3 7 228.95 4.11
 -3 3 7 394.06 6.95
 3 3 7 382.93 6.72
 -4 3 7 62.63 1.37
 4 3 7 63.07 1.35
 -5 3 7 20.54 0.74
 5 3 7 18.64 0.73
 -6 3 7 289.13 5.2
 6 3 7 288.01 5.13
 -7 3 7 13.45 0.46
 7 3 7 13.4 0.48
 -8 3 7 139.36 2.27
 8 3 7 141.83 2.37
 -9 3 7 29.26 0.78
 9 3 7 28.01 0.76
 -10 3 7 97.13 1.73
 10 3 7 95.96 1.69
 -11 3 7 199.56 3.21
 11 3 7 200.08 3.32
 -12 3 7 12.26 0.71
 12 3 7 11.53 0.67
 -13 3 7 30.42 1.1
 13 3 7 30.11 1.06
 -14 3 7 58.75 1.54
 14 3 7 58.57 1.55
 -15 3 7 10.65 1.02
 15 3 7 12.19 1.01
 -16 3 7 2.24 1.3
 16 3 7 1.99 1.12
 -17 3 7 103.48 2.81
 17 3 7 101.44 2.77
 -18 3 7 44.36 2.33
 18 3 7 43.11 2.2
 0 4 7 405.35 6.13
 -1 4 7 310.16 4.73
 1 4 7 311.75 4.73
 -2 4 7 631.98 11.34
 2 4 7 657.29 11.77
 -3 4 7 546.82 9.53
 3 4 7 555.55 9.71
 -4 4 7 108.28 2.12
 4 4 7 108.77 2.15
 -5 4 7 206.2 3.81
 5 4 7 207.19 3.77
 -6 4 7 89.71 1.88
 6 4 7 89.43 2
 -7 4 7 173.09 3.26
 7 4 7 168.82 3.17
 -8 4 7 77.4 1.4
 8 4 7 77.61 1.4
 -9 4 7 94.99 1.65
 9 4 7 94.1 1.73
 -10 4 7 129.36 2.16
 10 4 7 130.19 2.16
 -11 4 7 37.36 0.93
 11 4 7 36.94 0.9
 -12 4 7 36.84 1.06
 12 4 7 37.09 1.11
 -13 4 7 18.72 0.96
 13 4 7 19.77 0.87
 -14 4 7 3.77 0.72
 14 4 7 3.29 0.75
 -15 4 7 67.03 1.95
 15 4 7 66.81 1.85
 -16 4 7 145.49 3.34
 16 4 7 142.01 3.33
 -17 4 7 1.59 1.33
 17 4 7 3.15 1.37
 -18 4 7 3.92 1.91
 18 4 7 6.16 1.79
 0 5 7 293.63 4.49
 -1 5 7 83.68 1.41
 1 5 7 85.69 1.49
 -2 5 7 168.01 3.1
 2 5 7 167.76 3.12
 -3 5 7 103.52 2.04
 3 5 7 103.44 2.06
 -4 5 7 119.48 2.32
 4 5 7 116.15 2.28
 -5 5 7 202.06 3.77
 5 5 7 199.11 3.64
 -6 5 7 174.1 3.27
 6 5 7 175.65 3.29
 -7 5 7 201.55 3.78
 7 5 7 204.94 3.83
 -8 5 7 392.98 7.01
 8 5 7 384.22 6.85
 -9 5 7 109.91 2.11
 9 5 7 108.34 1.84
 -10 5 7 48.77 1.05
 10 5 7 48.9 1.03
 -11 5 7 61.83 1.34
 11 5 7 62.26 1.44
 -12 5 7 174.92 3.33
 12 5 7 175.48 3.43
 -13 5 7 7.95 0.85
 13 5 7 7.69 0.73
 -14 5 7 64.82 1.77
 14 5 7 67.13 1.82
 -15 5 7 17.91 1.32
 15 5 7 20.9 1.23
 -16 5 7 57.19 2.02
 16 5 7 55.25 2.07
 -17 5 7 21.12 1.8
 17 5 7 21.71 1.97
 -18 5 7 11.89 2.38
 18 5 7 11.03 2.48
 0 6 7 26.73 0.64
 -1 6 7 397.44 6.04
 1 6 7 393.34 5.95
 -2 6 7 131.53 2.51
 2 6 7 133.85 2.57
 -3 6 7 4.93 0.55
 3 6 7 4.83 0.59
 -4 6 7 207.67 3.81
 4 6 7 206.84 3.8
 -5 6 7 65.69 1.47
 5 6 7 65.26 1.51
 -6 6 7 230.89 4.24
 6 6 7 232.82 4.28
 -7 6 7 41.12 1.17
 7 6 7 41.1 1.14
 -8 6 7 141.68 2.75
 8 6 7 145.35 3.15
 -9 6 7 69.06 1.64
 9 6 7 67.32 1.61
 -10 6 7 3.98 0.69
 10 6 7 5.05 0.5
 -11 6 7 53.73 1.3
 11 6 7 55.57 1.25
 -12 6 7 22.19 0.89
 12 6 7 22.04 0.84
 -13 6 7 83 2.03
 13 6 7 83.78 2.08
 -14 6 7 32.94 1.48
 14 6 7 33.29 1.37
 -15 6 7 41.89 1.63
 15 6 7 45.31 1.73
 -16 6 7 16.93 1.52
 16 6 7 17.4 1.52
 -17 6 7 33.25 2.09
 17 6 7 31.8 2.11
 0 7 7 242.39 3.75
 -1 7 7 77.37 1.35
 1 7 7 76.37 1.37
 -2 7 7 199.3 3.26
 2 7 7 195.69 3.07
 -3 7 7 320.52 5.73
 3 7 7 321.3 5.74
 -4 7 7 24.13 0.92
 4 7 7 25.75 0.91
 -5 7 7 81.14 1.76
 5 7 7 78.92 1.72
 -6 7 7 164.04 3.11
 6 7 7 163.84 3.13
 -7 7 7 22.71 0.89
 7 7 7 24.01 0.94
 -8 7 7 70.48 1.61
 8 7 7 71.02 1.62
 -9 7 7 79.85 1.84
 9 7 7 81 1.75
 -10 7 7 4.13 0.67
 10 7 7 1.48 0.61
 -11 7 7 11.42 1.03
 11 7 7 9.98 0.91
 -12 7 7 3.67 0.65
 12 7 7 5.77 0.73
 -13 7 7 1.55 0.72
 13 7 7 1.82 0.76
 -14 7 7 13.93 1.25
 14 7 7 12.46 1.15
 -15 7 7 45.51 1.7
 15 7 7 47.49 1.79
 -16 7 7 20.68 1.7
 16 7 7 19.19 1.67
 -17 7 7 3.86 1.98
 17 7 7 5.92 1.9
 0 8 7 0.51 0.31
 -1 8 7 17.77 0.61
 1 8 7 17.97 0.59
 -2 8 7 63.85 1.2
 2 8 7 64.41 1.33
 -3 8 7 216.71 4
 3 8 7 217.71 4.02
 -4 8 7 47.55 1.19
 4 8 7 45.55 1.21
 -5 8 7 42.21 1.28
 5 8 7 43.01 1.18
 -6 8 7 254.31 4.62
 6 8 7 258.53 4.74
 -7 8 7 48.67 1.3
 7 8 7 47.41 1.36
 -8 8 7 205.43 3.83
 8 8 7 209.34 4.09
 -9 8 7 108.15 2.53
 9 8 7 108.46 2.56
 -10 8 7 18.84 1.01
 10 8 7 16.33 1.03
 -11 8 7 12.34 1.32
 11 8 7 13.76 1.34
 -12 8 7 176.02 4.84
 12 8 7 173.19 4.8
 -13 8 7 8.93 1.08
 13 8 7 9.24 0.88
 -14 8 7 11.23 1.09
 14 8 7 12.54 1.2
 -15 8 7 21.47 1.45
 15 8 7 22.24 1.63
 -16 8 7 40.06 1.93
 16 8 7 44.62 2.11
 0 9 7 163.64 2.66
 -1 9 7 215.44 3.46
 1 9 7 215.01 3.39
 -2 9 7 99.41 1.94
 2 9 7 97.83 1.72
 -3 9 7 92.64 1.68
 3 9 7 89.85 1.74
 -4 9 7 13.81 0.83
 4 9 7 12.58 0.83
 -5 9 7 11.43 0.83
 5 9 7 9.85 0.76
 -6 9 7 77.12 1.74
 6 9 7 77.75 1.74
 -7 9 7 27.26 1.06
 7 9 7 26.92 0.99
 -8 9 7 34.29 1.24
 8 9 7 34.48 1.3
 -9 9 7 17.31 1.18
 9 9 7 19.55 1.14
 -10 9 7 13.85 1.23
 10 9 7 14.52 1.35
 -11 9 7 241.01 6.46
 11 9 7 254.04 6.54
 -12 9 7 16.92 1.51
 12 9 7 19.76 1.65
 -13 9 7 147.72 4.41
 13 9 7 144.43 4.66
 -14 9 7 67.84 2.83
 14 9 7 69.2 2.72
 -15 9 7 31.07 2.51
 15 9 7 33.37 2.63
 -16 9 7 20.19 3.07
 16 9 7 17.61 2.68
 0 10 7 40.61 1
 -1 10 7 206.44 3.3
 1 10 7 202.53 3.21
 -2 10 7 86.67 1.55
 2 10 7 83.97 1.52
 -3 10 7 266.63 4.16
 3 10 7 259.53 4.52
 -4 10 7 143.36 2.36
 4 10 7 141.72 2.39
 -5 10 7 52.59 1.55
 5 10 7 54.52 1.35
 -6 10 7 66.73 1.97
 6 10 7 68.15 2.01
 -7 10 7 83.89 2.21
 7 10 7 83.22 2.22
 -8 10 7 119.73 3.04
 8 10 7 114.07 3.34
 -9 10 7 12.36 1.2
 9 10 7 10.87 1.25
 -10 10 7 276.92 7.3
 10 10 7 275.55 7.08
 -11 10 7 38.95 1.88
 11 10 7 38.29 1.95
 -12 10 7 97.34 3.34
 12 10 7 99.9 3.66
 -13 10 7 86.29 2.91
 13 10 7 83.03 3.16
 -14 10 7 8.87 2.09
 14 10 7 12.62 2.04
 -15 10 7 13.47 2.59
 15 10 7 15.54 2.53
 0 11 7 56.6 1.35
 -1 11 7 69.07 1.52
 1 11 7 66.67 1.48
 -2 11 7 196.03 3.64
 2 11 7 199.95 3.68
 -3 11 7 13.14 0.71
 3 11 7 13.12 0.7
 -4 11 7 3.12 0.56
 4 11 7 3.21 0.45
 -5 11 7 232.34 5.28
 5 11 7 229.34 5.22
 -6 11 7 19.05 1.2
 6 11 7 18.52 1.15
 -7 11 7 24.18 1.44
 7 11 7 21.41 1.26
 -8 11 7 14.71 1.29
 8 11 7 13.48 1.28
 -9 11 7 27.33 1.52
 9 11 7 25.52 1.58
 -10 11 7 93.65 2.96
 10 11 7 98.9 3.22
 -11 11 7 90.95 3.22
 11 11 7 86.52 3.06
 -12 11 7 8.45 1.61
 12 11 7 7.8 2
 -13 11 7 38.99 2.58
 13 11 7 35.75 2.43
 -14 11 7 2.58 2.11
 14 11 7 0.08 1.8
 0 12 7 148.09 2.84
 -1 12 7 35.52 1.16
 1 12 7 34.02 1.09
 -2 12 7 163.28 3.13
 2 12 7 162.82 3.1
 -3 12 7 64.65 1.56
 3 12 7 64.17 1.43
 -4 12 7 38.74 1.21
 4 12 7 37.05 1.03
 -5 12 7 54.73 1.36
 5 12 7 56.53 1.39
 -6 12 7 0.86 1.02
 6 12 7 0.4 0.8
 -7 12 7 23.02 1.41
 7 12 7 22.6 1.32
 -8 12 7 1.91 1.17
 8 12 7 2.06 1.38
 -9 12 7 27.43 1.78
 9 12 7 29.47 1.88
 -10 12 7 26.5 1.81
 10 12 7 28.79 1.94
 -11 12 7 20.2 2.2
 11 12 7 22.09 1.86
 -12 12 7 20.87 2.2
 12 12 7 17.03 2.55
 -13 12 7 3.96 2.41
 13 12 7 3.37 2.56
 -14 12 7 20.97 4.14
 0 13 7 4.76 0.84
 -1 13 7 0.1 0.68
 1 13 7 0.58 0.64
 -2 13 7 13.2 0.97
 2 13 7 16.41 0.84
 -3 13 7 46.09 1.36
 3 13 7 47.17 1.31
 -4 13 7 63.25 1.62
 4 13 7 63.19 1.6
 -5 13 7 24.84 1.02
 5 13 7 24.09 0.98
 -6 13 7 13.38 1.31
 6 13 7 13.83 1.21
 -7 13 7 84.91 2.79
 7 13 7 89.42 2.96
 -8 13 7 16.54 1.96
 8 13 7 14.96 1.81
 -9 13 7 7.41 1.63
 9 13 7 7.01 2.11
 -10 13 7 34.51 2.03
 10 13 7 36.9 2.23
 -11 13 7 31.18 2.57
 11 13 7 28.48 2.65
 -12 13 7 1.82 2.43
 12 13 7 2.1 2.21
 0 14 7 2.28 0.95
 -1 14 7 10.35 1.02
 1 14 7 10.76 1.01
 -2 14 7 198.24 3.84
 2 14 7 191.03 3.68
 -3 14 7 46.91 1.47
 3 14 7 50.81 1.56
 -4 14 7 183.09 3.55
 4 14 7 170.5 3.36
 -5 14 7 159.43 3.44
 5 14 7 155.68 3.46
 -6 14 7 29.28 1.37
 6 14 7 26.64 1.37
 -7 14 7 91.03 3.13
 7 14 7 87.57 3.17
 -8 14 7 63.91 2.6
 8 14 7 60.24 2.76
 -9 14 7 2.33 1.92
 9 14 7 1.95 1.75
 -10 14 7 32.4 2.57
 10 14 7 33.51 2.58
 -11 14 7 7.98 2.84
 11 14 7 3.69 2.3
 0 15 7 15.84 1.28
 -1 15 7 16.54 1.34
 1 15 7 17.08 1.37
 -2 15 7 50.12 1.8
 2 15 7 48.31 1.67
 -3 15 7 70.05 2.02
 3 15 7 70.76 1.99
 -4 15 7 16.96 1.52
 4 15 7 17.86 1.48
 -5 15 7 0.54 1.19
 5 15 7 0.88 1.45
 -6 15 7 3.75 1.19
 6 15 7 5.03 1.14
 -7 15 7 16.62 2.13
 7 15 7 21.39 2.6
 -8 15 7 14.4 2.38
 8 15 7 14.18 2.59
 -9 15 7 26.08 2.63
 9 15 7 23.6 2.39
 -10 15 7 95.96 4.79
 10 15 7 96.73 4.4
 0 16 7 17.44 1.54
 -1 16 7 25.58 1.62
 1 16 7 29.15 1.7
 -2 16 7 3.61 1.34
 2 16 7 5.83 1.61
 -3 16 7 64.32 2.3
 3 16 7 63.96 2.24
 -4 16 7 20.25 1.72
 4 16 7 17.7 1.61
 -5 16 7 116.65 3.17
 5 16 7 107.49 2.97
 -6 16 7 2.46 1.52
 6 16 7 3.07 1.58
 -7 16 7 25.49 2.71
 7 16 7 23.53 2.55
 -8 16 7 80.82 3.72
 8 16 7 94.26 4.27
 0 17 7 76.09 2.63
 -1 17 7 12.56 1.89
 1 17 7 15.07 1.76
 -2 17 7 12.98 2.2
 2 17 7 9.75 1.89
 -3 17 7 4.19 2.08
 3 17 7 5.47 2.02
 -4 17 7 0.89 1.97
 4 17 7 1.8 1.78
 -5 17 7 13.95 2.73
 5 17 7 14.08 2.23
 0 0 8 221.77 4.85
 1 0 8 166.84 2.62
 2 0 8 1.23 0.24
 3 0 8 72.9 1.26
 4 0 8 90.62 1.53
 5 0 8 0.42 0.25
 6 0 8 1.77 0.35
 7 0 8 0.74 0.26
 8 0 8 78.37 1.42
 9 0 8 8.56 0.58
 10 0 8 34.8 0.86
 11 0 8 145.66 2.6
 12 0 8 301.01 5.4
 13 0 8 66.48 1.57
 14 0 8 7.88 0.83
 15 0 8 49.44 1.66
 16 0 8 78.12 2.18
 17 0 8 4.61 1.77
 18 0 8 22.58 2.16
 0 1 8 0.43 0.21
 -1 1 8 94.65 1.56
 1 1 8 94.4 1.55
 -2 1 8 1203.26 17.94
 2 1 8 1195.88 17.89
 -3 1 8 266.78 4.1
 3 1 8 259.01 3.98
 -4 1 8 13.53 0.47
 4 1 8 12.15 0.46
 -5 1 8 184.32 2.9
 5 1 8 180.74 2.83
 -6 1 8 189.95 3
 6 1 8 190.73 3.01
 -7 1 8 284.62 4.64
 7 1 8 291.52 4.51
 -8 1 8 32.32 0.8
 8 1 8 29.3 0.75
 -9 1 8 71.51 1.33
 9 1 8 70.9 1.35
 -10 1 8 84.24 1.54
 10 1 8 84.27 1.55
 -11 1 8 199.91 3.46
 11 1 8 197.81 3.49
 -12 1 8 234.04 4.99
 12 1 8 224.49 4.14
 -13 1 8 20.61 0.97
 13 1 8 21.8 0.92
 -14 1 8 10.31 1
 14 1 8 9.54 0.91
 -15 1 8 62.24 1.74
 15 1 8 62.14 1.74
 -16 1 8 7.19 1.26
 16 1 8 6.04 1.1
 -17 1 8 16.36 1.68
 17 1 8 17.54 1.8
 -18 1 8 56.51 2.57
 18 1 8 53.15 2.69
 0 2 8 27.74 0.62
 -1 2 8 146.59 2.33
 1 2 8 146.73 2.32
 -2 2 8 103.72 1.69
 2 2 8 102.54 1.68
 -3 2 8 75.61 1.3
 3 2 8 75.21 1.35
 -4 2 8 30.48 0.65
 4 2 8 30.79 0.67
 -5 2 8 246.22 3.95
 5 2 8 250.52 3.97
 -6 2 8 240.72 3.75
 6 2 8 241.53 3.77
 -7 2 8 116.72 1.94
 7 2 8 115.14 1.94
 -8 2 8 138.5 2.29
 8 2 8 138.5 2.28
 -9 2 8 29.68 0.78
 9 2 8 29 0.75
 -10 2 8 17.15 0.66
 10 2 8 16.92 0.6
 -11 2 8 15.7 0.71
 11 2 8 15.69 0.72
 -12 2 8 26.27 0.93
 12 2 8 23.3 0.93
 -13 2 8 33.95 1.2
 13 2 8 32.47 1.11
 -14 2 8 21.4 1.05
 14 2 8 20.96 1.2
 -15 2 8 29.85 1.52
 15 2 8 32.69 1.29
 -16 2 8 120.68 2.96
 16 2 8 119.75 3
 -17 2 8 54.23 2.33
 17 2 8 52.99 2.17
 -18 2 8 2.32 1.5
 18 2 8 2.87 2.12
 0 3 8 74.58 1.28
 -1 3 8 478.87 7.23
 1 3 8 465.56 7.04
 -2 3 8 779.86 11.65
 2 3 8 738.14 11.06
 -3 3 8 19.21 0.67
 3 3 8 18.96 0.69
 -4 3 8 950.13 16.45
 4 3 8 958.4 16.58
 -5 3 8 151.13 2.85
 5 3 8 150.51 3.09
 -6 3 8 75.71 1.66
 6 3 8 71.44 1.53
 -7 3 8 87.88 1.85
 7 3 8 88.15 1.9
 -8 3 8 263.06 4.08
 8 3 8 266.15 4.12
 -9 3 8 40.77 0.91
 9 3 8 40.88 0.96
 -10 3 8 42.13 1
 10 3 8 40.44 0.95
 -11 3 8 75.66 1.53
 11 3 8 76.22 1.6
 -12 3 8 30.44 1
 12 3 8 29.44 1.05
 -13 3 8 28.31 1.14
 13 3 8 27.15 1.02
 -14 3 8 61.81 1.59
 14 3 8 64.53 1.66
 -15 3 8 106.23 2.62
 15 3 8 109.63 2.67
 -16 3 8 36.98 1.64
 16 3 8 40.41 1.71
 -17 3 8 70.56 2.39
 17 3 8 74.21 2.5
 -18 3 8 26.01 2.07
 18 3 8 30.42 2.32
 0 4 8 29.26 0.67
 -1 4 8 154.25 2.43
 1 4 8 153.52 2.42
 -2 4 8 201.81 3.68
 2 4 8 204.27 3.75
 -3 4 8 317.19 5.66
 3 4 8 317.1 5.66
 -4 4 8 76.36 1.62
 4 4 8 75.77 1.61
 -5 4 8 93.19 1.94
 5 4 8 94.54 1.96
 -6 4 8 34.87 1.04
 6 4 8 34.52 1.04
 -7 4 8 80.23 1.7
 7 4 8 84.6 1.81
 -8 4 8 94.69 1.97
 8 4 8 92.98 1.94
 -9 4 8 117.19 2.32
 9 4 8 118.5 2.37
 -10 4 8 75.84 1.42
 10 4 8 80.48 1.47
 -11 4 8 1.26 0.49
 11 4 8 1.75 0.42
 -12 4 8 21.58 0.87
 12 4 8 20.53 0.8
 -13 4 8 2 0.66
 13 4 8 2.08 0.63
 -14 4 8 16.15 1.1
 14 4 8 15.16 1.06
 -15 4 8 52.75 1.8
 15 4 8 52.62 1.89
 -16 4 8 48.29 2
 16 4 8 47.16 1.92
 -17 4 8 43.28 2.1
 17 4 8 45.08 2.32
 -18 4 8 62.6 3.46
 18 4 8 68.9 3.57
 0 5 8 281.94 4.36
 -1 5 8 103.5 1.73
 1 5 8 104.4 1.75
 -2 5 8 116.65 2.26
 2 5 8 116.75 2.28
 -3 5 8 377.89 6.67
 3 5 8 375.92 6.67
 -4 5 8 94.36 1.94
 4 5 8 94.69 1.96
 -5 5 8 120.96 2.41
 5 5 8 124.1 2.46
 -6 5 8 328.69 5.88
 6 5 8 326.93 5.85
 -7 5 8 160.27 3.13
 7 5 8 162.89 3.1
 -8 5 8 21.38 0.91
 8 5 8 19.88 0.9
 -9 5 8 128.1 2.65
 9 5 8 137.2 2.75
 -10 5 8 1.42 0.6
 10 5 8 2.18 0.68
 -11 5 8 22.89 0.74
 11 5 8 23.48 0.77
 -12 5 8 39.48 1.11
 12 5 8 38.71 1.06
 -13 5 8 12.52 0.87
 13 5 8 11.31 0.86
 -14 5 8 28.38 1.35
 14 5 8 29.86 1.34
 -15 5 8 58.54 1.82
 15 5 8 61.33 2.28
 -16 5 8 2.49 1.35
 16 5 8 4.3 1.49
 -17 5 8 45.26 2.36
 17 5 8 44.2 2.17
 0 6 8 6.37 0.39
 -1 6 8 58.14 1.09
 1 6 8 58.33 1.1
 -2 6 8 302.71 5.43
 2 6 8 306.14 5.68
 -3 6 8 18.13 0.7
 3 6 8 17.73 0.75
 -4 6 8 76.11 1.67
 4 6 8 76.01 1.61
 -5 6 8 19.35 0.87
 5 6 8 20.07 0.87
 -6 6 8 149.24 3.09
 6 6 8 141.9 2.77
 -7 6 8 144.89 2.78
 7 6 8 145.76 2.83
 -8 6 8 43.43 1.36
 8 6 8 43.91 1.25
 -9 6 8 41.87 1.23
 9 6 8 45.38 1.23
 -10 6 8 5.17 0.86
 10 6 8 2.68 0.56
 -11 6 8 45.25 1.67
 11 6 8 44.59 1.61
 -12 6 8 68.12 2.03
 12 6 8 67.84 1.94
 -13 6 8 16.81 0.92
 13 6 8 15.82 0.87
 -14 6 8 10.94 1.08
 14 6 8 9.75 1.02
 -15 6 8 11.97 1.27
 15 6 8 14 1.33
 -16 6 8 25.39 1.66
 16 6 8 27.91 1.8
 -17 6 8 68.25 2.66
 17 6 8 64.96 2.61
 0 7 8 1.57 0.29
 -1 7 8 180.9 2.84
 1 7 8 179.55 2.83
 -2 7 8 5.32 0.63
 2 7 8 4.75 0.72
 -3 7 8 162.32 3.04
 3 7 8 163.06 3.13
 -4 7 8 46.23 1.21
 4 7 8 46.17 1.27
 -5 7 8 10.31 0.69
 5 7 8 11.2 0.72
 -6 7 8 66.84 1.56
 6 7 8 68.16 1.63
 -7 7 8 4.38 0.66
 7 7 8 6.03 0.64
 -8 7 8 12.85 0.82
 8 7 8 13.15 0.78
 -9 7 8 62.56 1.66
 9 7 8 60.54 1.61
 -10 7 8 236.55 5.34
 10 7 8 226.92 5.12
 -11 7 8 67.04 2.24
 11 7 8 65.84 2.29
 -12 7 8 57.77 2.29
 12 7 8 57.23 2.14
 -13 7 8 2.18 1.3
 13 7 8 4.47 1.55
 -14 7 8 7.71 1.51
 14 7 8 4.95 1.49
 -15 7 8 16.6 2.14
 15 7 8 11.56 1.96
 -16 7 8 89.37 3.92
 16 7 8 88.05 3.68
 -17 7 8 49.19 3.56
 17 7 8 39.28 5.19
 0 8 8 15.02 0.54
 -1 8 8 69.9 1.36
 1 8 8 72.05 1.32
 -2 8 8 71.4 1.43
 2 8 8 73.99 1.59
 -3 8 8 78.57 1.67
 3 8 8 81.93 1.79
 -4 8 8 133.5 2.63
 4 8 8 135.89 2.69
 -5 8 8 33.44 1.11
 5 8 8 32.57 1.03
 -6 8 8 35.65 1.14
 6 8 8 33.63 1.11
 -7 8 8 43.13 1.23
 7 8 8 44.26 1.23
 -8 8 8 78.16 1.9
 8 8 8 75.87 1.89
 -9 8 8 30.23 1.28
 9 8 8 26.34 1.12
 -10 8 8 73.52 2.51
 10 8 8 77.15 2.71
 -11 8 8 321.3 8.36
 11 8 8 326.18 8.39
 -12 8 8 46.65 2.23
 12 8 8 45.02 1.93
 -13 8 8 98.14 3.26
 13 8 8 93.68 3.34
 -14 8 8 24.78 2.09
 14 8 8 23.57 2.27
 -15 8 8 7.28 2.03
 15 8 8 5.55 1.88
 -16 8 8 4.53 2.66
 16 8 8 3.35 2.27
 0 9 8 0.72 0.33
 -1 9 8 157.41 2.53
 1 9 8 153.22 2.53
 -2 9 8 118.59 2
 2 9 8 112.59 1.99
 -3 9 8 122.84 2.45
 3 9 8 120.25 2.45
 -4 9 8 119.52 2.36
 4 9 8 116.34 2.34
 -5 9 8 32.21 1.06
 5 9 8 30.5 1.03
 -6 9 8 172.42 3.6
 6 9 8 176.14 3.83
 -7 9 8 117.9 2.63
 7 9 8 126.2 3.06
 -8 9 8 6.25 0.98
 8 9 8 4.5 1.04
 -9 9 8 190.14 4.41
 9 9 8 193.65 4.48
 -10 9 8 35.38 1.75
 10 9 8 33.02 1.59
 -11 9 8 108.32 3.41
 11 9 8 103.36 3.26
 -12 9 8 60.76 2.29
 12 9 8 58.97 2.39
 -13 9 8 2.95 1.89
 13 9 8 3.84 1.99
 -14 9 8 5.58 1.99
 14 9 8 3.99 1.63
 -15 9 8 8.89 2.45
 15 9 8 9.59 2.31
 0 10 8 0.54 0.4
 -1 10 8 15.29 0.63
 1 10 8 13.54 0.61
 -2 10 8 16.54 0.62
 2 10 8 15.57 0.63
 -3 10 8 37.26 1.1
 3 10 8 39.15 1.18
 -4 10 8 41.41 1.31
 4 10 8 40.72 1.22
 -5 10 8 34.45 1.33
 5 10 8 34.86 1.28
 -6 10 8 82.93 2.28
 6 10 8 78.52 2.6
 -7 10 8 41.93 1.59
 7 10 8 38.44 1.54
 -8 10 8 45.77 1.63
 8 10 8 45.34 1.61
 -9 10 8 79.97 2.65
 9 10 8 78.07 2.52
 -10 10 8 76.14 2.73
 10 10 8 75.34 2.68
 -11 10 8 9.45 1.48
 11 10 8 7.84 1.61
 -12 10 8 30.44 2.24
 12 10 8 31.94 2.06
 -13 10 8 7.93 1.66
 13 10 8 5.43 1.69
 -14 10 8 14.56 2.51
 14 10 8 11.77 2.56
 -15 10 8 32.39 3.21
 15 10 8 36.57 3.28
 0 11 8 1.17 0.51
 -1 11 8 0.94 0.38
 1 11 8 1.49 0.52
 -2 11 8 222.03 4.04
 2 11 8 218.55 3.98
 -3 11 8 84.13 1.77
 3 11 8 84.89 1.76
 -4 11 8 128.04 3.21
 4 11 8 128.8 3.16
 -5 11 8 72.91 2.21
 5 11 8 74.76 2.13
 -6 11 8 105.47 2.88
 6 11 8 101.6 2.69
 -7 11 8 153.22 3.87
 7 11 8 152.39 3.64
 -8 11 8 94.28 3.04
 8 11 8 93.81 3
 -9 11 8 54.23 2.15
 9 11 8 53.94 2.17
 -10 11 8 22.37 1.76
 10 11 8 25.96 2.37
 -11 11 8 2.84 1.42
 11 11 8 1.72 1.4
 -12 11 8 30.86 2.21
 12 11 8 32.09 2.31
 -13 11 8 4.26 2.21
 13 11 8 6.84 2.27
 -14 11 8 22.35 2.83
 14 11 8 26.74 2.8
 0 12 8 133.32 2.62
 -1 12 8 15 0.84
 1 12 8 14.94 0.83
 -2 12 8 6.76 0.72
 2 12 8 6.22 0.65
 -3 12 8 41.89 1.11
 3 12 8 40.05 1.05
 -4 12 8 13.08 1.1
 4 12 8 11.68 1.09
 -5 12 8 83.02 2.39
 5 12 8 87.37 2.51
 -6 12 8 23.68 1.55
 6 12 8 21.17 1.31
 -7 12 8 102.96 3.35
 7 12 8 98.01 3.19
 -8 12 8 6.44 1.57
 8 12 8 7.34 2.11
 -9 12 8 23.14 1.75
 9 12 8 23 1.78
 -10 12 8 23.12 1.85
 10 12 8 23.87 2.24
 -11 12 8 70.61 2.95
 11 12 8 72.94 2.91
 -12 12 8 13.13 2.35
 12 12 8 9.99 2.03
 -13 12 8 48.8 3.16
 13 12 8 47.69 3.05
 0 13 8 9.14 0.9
 -1 13 8 36.41 1.19
 1 13 8 34.92 1.13
 -2 13 8 97.02 2.14
 2 13 8 94.96 2.04
 -3 13 8 30.11 1.07
 3 13 8 27.52 1.03
 -4 13 8 140.34 3.06
 4 13 8 135.37 3.05
 -5 13 8 83.04 2.58
 5 13 8 82.93 2.48
 -6 13 8 2.17 1.37
 6 13 8 1.43 1.25
 -7 13 8 74.37 2.65
 7 13 8 80.13 3.01
 -8 13 8 15.87 1.95
 8 13 8 18.23 1.96
 -9 13 8 13.99 1.78
 9 13 8 19.13 2.46
 -10 13 8 89.84 3.28
 10 13 8 98.28 3.53
 -11 13 8 0.29 2.14
 11 13 8 4.69 2.42
 -12 13 8 147.18 5.09
 12 13 8 141.32 5.08
 0 14 8 10.35 1.02
 -1 14 8 34.56 1.33
 1 14 8 34.89 1.39
 -2 14 8 38.87 1.52
 2 14 8 35.6 1.35
 -3 14 8 16.28 1.12
 3 14 8 15.61 1.11
 -4 14 8 0.45 0.84
 4 14 8 1.66 0.74
 -5 14 8 30.42 1.82
 5 14 8 32.62 2
 -6 14 8 20.35 2.12
 6 14 8 14.96 2.23
 -7 14 8 80.42 3.12
 7 14 8 83.44 3.41
 -8 14 8 9.11 1.95
 8 14 8 10.62 2.06
 -9 14 8 52.75 3.07
 9 14 8 49.56 2.87
 -10 14 8 56.8 3.11
 10 14 8 59.52 3.41
 -11 14 8 33.4 3.19
 11 14 8 28.42 4.53
 0 15 8 6.46 1.36
 -1 15 8 19.5 1.44
 1 15 8 20.33 1.32
 -2 15 8 27.8 1.55
 2 15 8 24.47 1.47
 -3 15 8 20.39 1.54
 3 15 8 17.28 1.3
 -4 15 8 121.37 2.93
 4 15 8 120.24 2.94
 -5 15 8 7.17 1.7
 5 15 8 6.42 1.87
 -6 15 8 107.83 3.56
 6 15 8 105.65 3.64
 -7 15 8 32.8 2.59
 7 15 8 34.26 2.62
 -8 15 8 51.8 2.97
 8 15 8 47.13 2.7
 -9 15 8 32.16 3.71
 9 15 8 33.22 3.13
 0 16 8 4.8 1.47
 -1 16 8 73.23 2.32
 1 16 8 76.11 2.41
 -2 16 8 32.16 1.84
 2 16 8 37.2 1.94
 -3 16 8 112.21 3.3
 3 16 8 103.51 3
 -4 16 8 5.44 1.56
 4 16 8 3.34 1.43
 -5 16 8 16.65 2.52
 5 16 8 18.12 2.61
 -6 16 8 23.67 3.04
 6 16 8 20.29 2.78
 -7 16 8 28.43 2.89
 7 16 8 37.24 3.23
 0 17 8 31.26 2.23
 -1 17 8 3.39 1.67
 1 17 8 1.98 1.95
 -2 17 8 77.7 3.1
 2 17 8 73.73 2.86
 -3 17 8 18.62 2.97
 3 17 8 19.75 2.54
 -4 17 8 124.71 5.17
 4 17 8 117.91 6.36
 0 0 9 0.14 0.29
 1 0 9 173.89 2.75
 2 0 9 7.64 0.44
 3 0 9 108.71 1.95
 4 0 9 120.01 1.98
 5 0 9 5.9 0.42
 6 0 9 161.46 2.62
 7 0 9 1.63 0.34
 8 0 9 108.45 1.85
 9 0 9 0.87 0.47
 10 0 9 228.52 3.65
 11 0 9 60.39 1.43
 12 0 9 30.35 1.01
 13 0 9 2.07 0.63
 14 0 9 193.43 3.64
 15 0 9 47.37 1.64
 16 0 9 22.24 1.54
 17 0 9 1 1.53
 18 0 9 3.67 2.46
 0 1 9 781.93 11.77
 -1 1 9 364.61 5.56
 1 1 9 368.87 5.62
 -2 1 9 78.09 1.38
 2 1 9 77.17 1.35
 -3 1 9 50.31 1
 3 1 9 48.91 0.96
 -4 1 9 14.49 0.49
 4 1 9 13.08 0.48
 -5 1 9 28.14 0.68
 5 1 9 28.74 0.69
 -6 1 9 35.15 0.79
 6 1 9 34.84 0.78
 -7 1 9 119.18 2
 7 1 9 116.71 2.02
 -8 1 9 74.92 1.38
 8 1 9 75.31 1.41
 -9 1 9 69.03 1.33
 9 1 9 71.03 1.49
 -10 1 9 23.22 0.78
 10 1 9 23.37 0.76
 -11 1 9 32.81 1
 11 1 9 31.32 0.93
 -12 1 9 54.54 1.38
 12 1 9 54.87 1.42
 -13 1 9 57.06 1.49
 13 1 9 57.62 1.51
 -14 1 9 6.85 0.86
 14 1 9 7.66 0.8
 -15 1 9 31.31 1.32
 15 1 9 32.52 1.47
 -16 1 9 48.62 1.71
 16 1 9 51.88 1.83
 -17 1 9 45.23 2.08
 17 1 9 43.69 2.33
 -18 1 9 3.45 2.62
 18 1 9 3.99 2.89
 0 2 9 145.83 2.32
 -1 2 9 61.08 1.15
 1 2 9 62.58 1.14
 -2 2 9 235.46 3.66
 2 2 9 233.26 3.63
 -3 2 9 827.8 12.41
 3 2 9 835.54 12.52
 -4 2 9 200.54 3.13
 4 2 9 197.45 3.1
 -5 2 9 279.57 4.33
 5 2 9 274.58 4.24
 -6 2 9 36.24 0.78
 6 2 9 38.91 0.83
 -7 2 9 11.57 0.51
 7 2 9 11.17 0.48
 -8 2 9 68.22 1.27
 8 2 9 68.34 1.27
 -9 2 9 38.92 0.91
 9 2 9 38.85 0.91
 -10 2 9 79.76 1.56
 10 2 9 78.6 1.45
 -11 2 9 297.56 5.75
 11 2 9 290.02 5.2
 -12 2 9 23.13 0.95
 12 2 9 26.06 0.98
 -13 2 9 41.75 1.36
 13 2 9 41.47 1.29
 -14 2 9 71.02 1.73
 14 2 9 72.88 1.91
 -15 2 9 4.31 1.05
 15 2 9 4.31 1.03
 -16 2 9 25.99 1.7
 16 2 9 28.33 1.69
 -17 2 9 34.13 2.07
 17 2 9 34.19 1.99
 -18 2 9 29.36 3.01
 18 2 9 31.14 3.22
 0 3 9 2.86 0.33
 -1 3 9 215.92 3.37
 1 3 9 215.82 3.35
 -2 3 9 358.75 5.49
 2 3 9 351.46 5.38
 -3 3 9 274.41 4.92
 3 3 9 275.65 4.95
 -4 3 9 272.44 4.92
 4 3 9 269.76 4.85
 -5 3 9 38.03 1.06
 5 3 9 40.04 1.08
 -6 3 9 66.05 1.47
 6 3 9 65.17 1.46
 -7 3 9 36.77 1.04
 7 3 9 37.87 1.03
 -8 3 9 18.22 0.86
 8 3 9 15.38 0.83
 -9 3 9 223.76 3.51
 9 3 9 222.44 3.51
 -10 3 9 121.53 2.19
 10 3 9 123.86 2.21
 -11 3 9 45.86 1.21
 11 3 9 47.56 1.22
 -12 3 9 31.24 1.05
 12 3 9 33.17 1.02
 -13 3 9 54.59 1.53
 13 3 9 58.56 1.48
 -14 3 9 4.81 0.9
 14 3 9 2.9 0.88
 -15 3 9 100.15 2.52
 15 3 9 103.09 2.66
 -16 3 9 23.09 1.74
 16 3 9 23.03 1.8
 -17 3 9 42.97 2.09
 17 3 9 41.45 2.08
 0 4 9 85.49 1.45
 -1 4 9 86.4 1.55
 1 4 9 86.01 1.72
 -2 4 9 88.99 1.84
 2 4 9 86.74 1.8
 -3 4 9 146.42 2.78
 3 4 9 145.68 2.73
 -4 4 9 74.25 1.6
 4 4 9 76.53 1.66
 -5 4 9 27.39 0.91
 5 4 9 26.94 0.97
 -6 4 9 78.52 1.72
 6 4 9 79.16 1.89
 -7 4 9 37.02 1.05
 7 4 9 38.63 1.09
 -8 4 9 79.13 1.74
 8 4 9 81.03 1.82
 -9 4 9 170.27 3.26
 9 4 9 169.29 3.26
 -10 4 9 22.4 1.03
 10 4 9 21.88 1.01
 -11 4 9 109.76 2.5
 11 4 9 113.41 2.83
 -12 4 9 43.08 1.14
 12 4 9 46.75 1.24
 -13 4 9 117.56 2.4
 13 4 9 115.54 2.36
 -14 4 9 6.5 1.1
 14 4 9 5.9 1.03
 -15 4 9 12.32 1.29
 15 4 9 13.77 1.34
 -16 4 9 73.56 2.22
 16 4 9 77.58 2.43
 -17 4 9 59.42 2.43
 17 4 9 60.01 2.3
 0 5 9 8.22 0.45
 -1 5 9 50.83 0.98
 1 5 9 52.04 0.99
 -2 5 9 0.63 0.34
 2 5 9 1.55 0.43
 -3 5 9 174.17 3.55
 3 5 9 174.83 3.42
 -4 5 9 242.21 4.42
 4 5 9 245.66 4.49
 -5 5 9 355.37 6.33
 5 5 9 367.23 6.56
 -6 5 9 57.4 1.42
 6 5 9 54.86 1.42
 -7 5 9 173.6 3.28
 7 5 9 174.06 3.29
 -8 5 9 10.04 0.76
 8 5 9 10.01 0.74
 -9 5 9 30.66 1.18
 9 5 9 30.6 1.14
 -10 5 9 172.28 3.61
 10 5 9 175.04 3.64
 -11 5 9 69.85 2.11
 11 5 9 67.49 1.98
 -12 5 9 50.55 1.68
 12 5 9 45.63 1.63
 -13 5 9 59.76 2.46
 13 5 9 58.16 2.41
 -14 5 9 18.85 1.16
 14 5 9 19.76 1.2
 -15 5 9 28.45 1.54
 15 5 9 29.14 1.52
 -16 5 9 4.61 1.44
 16 5 9 2.25 1.44
 -17 5 9 11.95 2.14
 17 5 9 9.2 1.94
 0 6 9 0.7 0.27
 -1 6 9 24.24 0.63
 1 6 9 23.88 0.61
 -2 6 9 77.56 1.66
 2 6 9 76.94 1.81
 -3 6 9 184.15 3.43
 3 6 9 184.32 3.43
 -4 6 9 147.13 2.84
 4 6 9 147.24 2.93
 -5 6 9 457.44 8.08
 5 6 9 447.44 7.92
 -6 6 9 103.89 2.13
 6 6 9 108.2 2.2
 -7 6 9 139.65 2.7
 7 6 9 135.03 2.66
 -8 6 9 16.03 0.81
 8 6 9 15.56 0.77
 -9 6 9 90.49 2.17
 9 6 9 91.62 2.12
 -10 6 9 30.5 1.21
 10 6 9 30.71 1.2
 -11 6 9 82.28 2.37
 11 6 9 82.74 2.37
 -12 6 9 14.37 1.4
 12 6 9 13.07 1.24
 -13 6 9 50.44 2.09
 13 6 9 47.27 2.2
 -14 6 9 17.82 1.78
 14 6 9 19.33 1.97
 -15 6 9 21.5 2.08
 15 6 9 21.59 2.57
 -16 6 9 25.5 2.66
 16 6 9 22.58 2.57
 0 7 9 219.51 3.45
 -1 7 9 136.69 2.21
 1 7 9 137.49 2.24
 -2 7 9 139.05 2.68
 2 7 9 138.99 2.71
 -3 7 9 131.18 2.55
 3 7 9 130.08 2.58
 -4 7 9 46.78 1.27
 4 7 9 43.9 1.18
 -5 7 9 85.52 1.88
 5 7 9 80.58 1.81
 -6 7 9 72.08 1.9
 6 7 9 74.8 1.77
 -7 7 9 5.47 0.66
 7 7 9 5.84 0.72
 -8 7 9 1.35 0.55
 8 7 9 2.72 0.73
 -9 7 9 1.79 0.73
 9 7 9 1.23 0.69
 -10 7 9 7.89 1.1
 10 7 9 5.12 1.02
 -11 7 9 61.22 2.71
 11 7 9 66.09 2.25
 -12 7 9 221.84 6.01
 12 7 9 234.09 6.19
 -13 7 9 52.31 2.32
 13 7 9 53.88 2.41
 -14 7 9 10.26 1.83
 14 7 9 16.31 2.02
 -15 7 9 6.43 2.1
 15 7 9 9.24 2.22
 -16 7 9 0.59 2.3
 16 7 9 0.45 2.01
 0 8 9 473.28 7.17
 -1 8 9 113.32 1.93
 1 8 9 112.71 2.09
 -2 8 9 72.98 1.68
 2 8 9 70.65 1.59
 -3 8 9 30.61 0.97
 3 8 9 30.35 1.01
 -4 8 9 16.76 0.9
 4 8 9 14.24 0.83
 -5 8 9 56.65 1.38
 5 8 9 59.84 1.64
 -6 8 9 14.32 0.97
 6 8 9 13.91 0.82
 -7 8 9 21.4 1.04
 7 8 9 22.18 1.1
 -8 8 9 15.89 0.98
 8 8 9 16.74 0.96
 -9 8 9 77.16 2.22
 9 8 9 75.49 2.16
 -10 8 9 6.28 1.3
 10 8 9 2.01 1.14
 -11 8 9 225.14 5.98
 11 8 9 222.18 5.94
 -12 8 9 2.95 1.24
 12 8 9 3.23 1.35
 -13 8 9 79.47 2.94
 13 8 9 81.96 3.19
 -14 8 9 26.47 2.23
 14 8 9 27.38 2.43
 -15 8 9 61.49 3.16
 15 8 9 60.33 3.22
 -16 8 9 17.85 4.18
 16 8 9 2.58 4.06
 0 9 9 188.77 3.06
 -1 9 9 6.58 0.52
 1 9 9 6.83 0.48
 -2 9 9 414.57 7.37
 2 9 9 415.38 7.34
 -3 9 9 3.5 0.61
 3 9 9 2.07 0.59
 -4 9 9 250.53 5
 4 9 9 242 4.83
 -5 9 9 14.27 0.92
 5 9 9 12.91 0.9
 -6 9 9 2.91 0.8
 6 9 9 1.79 0.8
 -7 9 9 73.78 2.08
 7 9 9 73.37 2.03
 -8 9 9 66.14 1.96
 8 9 9 67.92 2.01
 -9 9 9 21.46 1.47
 9 9 9 21.51 1.38
 -10 9 9 32.6 1.85
 10 9 9 33.48 1.89
 -11 9 9 15.01 1.45
 11 9 9 13.64 1.63
 -12 9 9 66.93 2.6
 12 9 9 66.89 2.86
 -13 9 9 2.04 1.45
 13 9 9 2.2 1.6
 -14 9 9 23.72 2.26
 14 9 9 27.78 2.67
 -15 9 9 70.7 3.86
 15 9 9 71.98 3.15
 0 10 9 0.35 0.39
 -1 10 9 54.73 1.25
 1 10 9 55.99 1.44
 -2 10 9 44.26 1.46
 2 10 9 41.94 1.43
 -3 10 9 268.71 6.01
 3 10 9 263.49 5.81
 -4 10 9 29.16 1.26
 4 10 9 27.59 1.25
 -5 10 9 122.29 3.6
 5 10 9 118.82 3
 -6 10 9 32.89 1.43
 6 10 9 33.53 1.43
 -7 10 9 13.1 1.13
 7 10 9 15.19 1.28
 -8 10 9 63.82 2.05
 8 10 9 67.47 2.01
 -9 10 9 20.94 1.47
 9 10 9 19.82 1.59
 -10 10 9 69.92 2.49
 10 10 9 67.09 2.94
 -11 10 9 22.7 1.84
 11 10 9 20.03 1.93
 -12 10 9 93.16 3.33
 12 10 9 87.47 3.34
 -13 10 9 14.56 2.25
 13 10 9 17.44 2.26
 -14 10 9 25.74 2.58
 14 10 9 25.05 2.41
 0 11 9 62.31 1.51
 -1 11 9 29.45 0.96
 1 11 9 28.94 0.9
 -2 11 9 26.77 0.83
 2 11 9 23.41 0.76
 -3 11 9 51.79 1.93
 3 11 9 50.36 1.61
 -4 11 9 193.51 4.7
 4 11 9 185.38 4.34
 -5 11 9 1.68 0.78
 5 11 9 1.04 1.01
 -6 11 9 57.98 2
 6 11 9 54.87 1.8
 -7 11 9 86.02 2.57
 7 11 9 85.22 2.41
 -8 11 9 55.55 2.13
 8 11 9 61.77 2.42
 -9 11 9 77.43 2.75
 9 11 9 74.43 2.79
 -10 11 9 5.24 1.56
 10 11 9 1.01 1.52
 -11 11 9 14.92 2.25
 11 11 9 13.05 2.39
 -12 11 9 78.69 3.34
 12 11 9 81.92 3.28
 -13 11 9 40.26 2.91
 13 11 9 46.14 3.35
 0 12 9 0.44 0.62
 -1 12 9 21.77 1.02
 1 12 9 19.94 0.9
 -2 12 9 13.33 0.8
 2 12 9 11.71 0.8
 -3 12 9 230.5 5.29
 3 12 9 215.49 5.8
 -4 12 9 39.53 1.5
 4 12 9 41.86 1.5
 -5 12 9 17.84 1.4
 5 12 9 14.04 1.29
 -6 12 9 43.86 1.96
 6 12 9 38.97 1.7
 -7 12 9 62.68 2.47
 7 12 9 60.56 2.53
 -8 12 9 95.77 3.15
 8 12 9 94.11 3.21
 -9 12 9 23.94 1.92
 9 12 9 24.31 1.95
 -10 12 9 13.8 1.87
 10 12 9 19.93 2.27
 -11 12 9 71.9 3.38
 11 12 9 68.57 3.01
 -12 12 9 27.15 2.55
 12 12 9 27.27 2.38
 0 13 9 11.68 0.98
 -1 13 9 16.27 1.03
 1 13 9 16.78 0.96
 -2 13 9 6.51 0.79
 2 13 9 9.33 0.88
 -3 13 9 17.46 1.51
 3 13 9 12.69 1.5
 -4 13 9 125.56 3.32
 4 13 9 127.5 3.81
 -5 13 9 69.06 2.51
 5 13 9 70.12 2.46
 -6 13 9 42.1 2.18
 6 13 9 38.45 2.18
 -7 13 9 12.32 1.52
 7 13 9 9.4 1.64
 -8 13 9 45.87 2.42
 8 13 9 44.33 2.67
 -9 13 9 2.11 1.83
 9 13 9 1.91 2.07
 -10 13 9 36.61 2.99
 10 13 9 38.2 2.68
 -11 13 9 14.33 2.39
 11 13 9 15.74 2.51
 0 14 9 17.48 1.29
 -1 14 9 36.11 1.44
 1 14 9 33.76 1.28
 -2 14 9 1.37 0.94
 2 14 9 1.05 1.04
 -3 14 9 22.09 1.78
 3 14 9 23.38 1.92
 -4 14 9 68.23 2.74
 4 14 9 75.12 2.62
 -5 14 9 3.35 1.86
 5 14 9 8.57 2.02
 -6 14 9 36.84 2.27
 6 14 9 37.39 2.78
 -7 14 9 12.23 1.98
 7 14 9 15.66 2.62
 -8 14 9 16.96 2.87
 8 14 9 9.89 2.29
 -9 14 9 26.98 2.75
 9 14 9 25.73 2.54
 -10 14 9 14.45 2.79
 10 14 9 16.77 2.91
 0 15 9 31.79 1.65
 -1 15 9 38.64 1.6
 1 15 9 39.88 1.8
 -2 15 9 14.42 1.36
 2 15 9 15.45 1.4
 -3 15 9 46.25 2.38
 3 15 9 46.58 2.22
 -4 15 9 4.74 1.86
 4 15 9 7.68 2.03
 -5 15 9 2.04 2.03
 5 15 9 1.55 1.86
 -6 15 9 82.08 3.57
 6 15 9 87.8 3.38
 -7 15 9 0.86 2.06
 7 15 9 3.54 1.93
 -8 15 9 14.96 2.79
 8 15 9 16.39 2.56
 0 16 9 4.98 1.83
 -1 16 9 52.23 2.1
 1 16 9 53.1 2.35
 -2 16 9 20.34 1.79
 2 16 9 19.43 1.78
 -3 16 9 27.4 2.6
 3 16 9 29.8 2.76
 -4 16 9 4.9 2.4
 4 16 9 6.16 2.53
 -5 16 9 79.67 3.74
 5 16 9 83.66 4.03
 -6 16 9 9.35 3.02
 6 16 9 13.08 3.72
 0 17 9 25.09 3.56
 -1 17 9 11.14 4.67
 1 17 9 6.36 4.57
 0 0 10 495.09 10.57
 1 0 10 225.36 3.52
 2 0 10 122.87 2.04
 3 0 10 30.18 0.76
 4 0 10 28.07 0.73
 5 0 10 10.05 0.58
 6 0 10 46.35 0.97
 7 0 10 8.18 0.55
 8 0 10 66.76 1.28
 9 0 10 129.8 2.21
 10 0 10 4.7 0.53
 11 0 10 160.08 3.04
 12 0 10 178.89 3.41
 13 0 10 20.02 1.23
 14 0 10 2.09 0.99
 15 0 10 26.96 1.46
 16 0 10 65.18 2.12
 17 0 10 186.01 3.98
 0 1 10 78.87 1.4
 -1 1 10 241.53 3.75
 1 1 10 242.9 3.77
 -2 1 10 113.76 1.89
 2 1 10 112.28 1.89
 -3 1 10 41.32 0.84
 3 1 10 42.72 0.87
 -4 1 10 5.53 0.43
 4 1 10 5.77 0.45
 -5 1 10 139.46 2.28
 5 1 10 135.57 2.24
 -6 1 10 131.07 2.16
 6 1 10 133.78 2.22
 -7 1 10 63.99 1.25
 7 1 10 64.51 1.22
 -8 1 10 39.66 0.97
 8 1 10 39.62 0.96
 -9 1 10 102.47 1.79
 9 1 10 103.25 1.83
 -10 1 10 46.01 1.11
 10 1 10 45.5 1.14
 -11 1 10 62.98 1.48
 11 1 10 63.85 1.53
 -12 1 10 150.81 3.05
 12 1 10 151.41 2.96
 -13 1 10 16.57 1.12
 13 1 10 18.84 1.04
 -14 1 10 3.47 0.92
 14 1 10 3.9 1.07
 -15 1 10 27.01 1.47
 15 1 10 25.74 1.35
 -16 1 10 24.59 1.57
 16 1 10 25.06 1.65
 -17 1 10 9.47 2.23
 17 1 10 12.33 2.02
 0 2 10 0.91 0.26
 -1 2 10 134.01 2.18
 1 2 10 134.79 2.21
 -2 2 10 43.88 0.89
 2 2 10 46.28 0.9
 -3 2 10 302.02 4.65
 3 2 10 301.26 4.63
 -4 2 10 508.84 7.69
 4 2 10 508.03 7.68
 -5 2 10 146.62 2.4
 5 2 10 144.74 2.36
 -6 2 10 329.96 5.04
 6 2 10 329.02 5.03
 -7 2 10 68.18 1.27
 7 2 10 65.57 1.24
 -8 2 10 109.44 1.87
 8 2 10 111.3 1.89
 -9 2 10 5.46 0.51
 9 2 10 4.19 0.5
 -10 2 10 78.58 1.58
 10 2 10 78.18 1.55
 -11 2 10 80.79 1.76
 11 2 10 81.21 1.76
 -12 2 10 5.29 0.77
 12 2 10 6.32 0.72
 -13 2 10 16.29 0.99
 13 2 10 14.68 0.96
 -14 2 10 8.83 1.17
 14 2 10 7.2 1.02
 -15 2 10 26.26 1.39
 15 2 10 28.23 1.45
 -16 2 10 70.75 2.47
 16 2 10 75.25 2.6
 -17 2 10 16.85 2.01
 17 2 10 9.9 1.91
 0 3 10 32.58 0.75
 -1 3 10 209.43 3.3
 1 3 10 209.09 3.28
 -2 3 10 79.94 1.38
 2 3 10 83.04 1.43
 -3 3 10 180.1 3.36
 3 3 10 184.49 3.44
 -4 3 10 186.97 3.48
 4 3 10 188.96 3.52
 -5 3 10 23.37 0.87
 5 3 10 21.86 0.87
 -6 3 10 20.79 0.84
 6 3 10 21.02 0.84
 -7 3 10 71.92 1.69
 7 3 10 72.75 1.7
 -8 3 10 31.12 1.01
 8 3 10 29.83 0.98
 -9 3 10 54.19 1.56
 9 3 10 50.04 1.32
 -10 3 10 34.95 1.22
 10 3 10 34.24 1.22
 -11 3 10 53.36 1.29
 11 3 10 53.1 1.31
 -12 3 10 42.03 1.23
 12 3 10 41.81 1.18
 -13 3 10 31.52 1.14
 13 3 10 30.98 1.19
 -14 3 10 71.57 1.84
 14 3 10 73.04 1.84
 -15 3 10 40.23 1.7
 15 3 10 43.14 1.72
 -16 3 10 1.01 1.6
 16 3 10 0.84 1.39
 -17 3 10 48.24 2.53
 17 3 10 46.65 2.49
 0 4 10 1.44 0.3
 -1 4 10 75.81 1.35
 1 4 10 77.31 1.37
 -2 4 10 71.87 1.61
 2 4 10 70.89 1.55
 -3 4 10 324.85 5.9
 3 4 10 319.22 5.96
 -4 4 10 17.8 0.75
 4 4 10 16.66 0.75
 -5 4 10 20.23 0.84
 5 4 10 19.8 0.89
 -6 4 10 29.9 0.97
 6 4 10 29.68 1.05
 -7 4 10 127.39 2.52
 7 4 10 123.16 2.45
 -8 4 10 152.6 2.96
 8 4 10 151.39 2.97
 -9 4 10 233.4 4.73
 9 4 10 238.13 4.79
 -10 4 10 280.95 5.56
 10 4 10 277.34 5.56
 -11 4 10 64.87 1.91
 11 4 10 63.43 1.9
 -12 4 10 102.47 2.66
 12 4 10 98.32 2.54
 -13 4 10 10.04 1.36
 13 4 10 13.82 1.33
 -14 4 10 108.09 2.55
 14 4 10 104.33 2.98
 -15 4 10 25.72 1.44
 15 4 10 27.47 1.65
 -16 4 10 32.16 1.9
 16 4 10 32.86 2.05
 -17 4 10 27.5 3.32
 17 4 10 35.34 3.58
 0 5 10 27.81 0.69
 -1 5 10 57.65 1.07
 1 5 10 55.7 1.06
 -2 5 10 58.09 1.4
 2 5 10 59.17 1.38
 -3 5 10 154.94 2.96
 3 5 10 157.61 2.99
 -4 5 10 76.98 1.67
 4 5 10 75.38 1.66
 -5 5 10 55.01 1.37
 5 5 10 56.97 1.41
 -6 5 10 100.51 2.06
 6 5 10 99.52 2.1
 -7 5 10 7.2 0.72
 7 5 10 7.54 0.72
 -8 5 10 9.98 0.81
 8 5 10 11.3 0.92
 -9 5 10 126.55 2.8
 9 5 10 130.67 3.25
 -10 5 10 17.49 1.12
 10 5 10 20.03 1.16
 -11 5 10 8.95 1.25
 11 5 10 7.95 1.27
 -12 5 10 24.2 1.37
 12 5 10 20.56 1.26
 -13 5 10 109.69 3.52
 13 5 10 106.75 3.59
 -14 5 10 22.01 1.9
 14 5 10 26.7 1.98
 -15 5 10 3.62 1.63
 15 5 10 3.54 2.1
 -16 5 10 54.38 3.05
 16 5 10 53.38 3.1
 0 6 10 183.47 2.9
 -1 6 10 177.69 2.8
 1 6 10 175.07 2.77
 -2 6 10 109.35 2.19
 2 6 10 110.71 2.2
 -3 6 10 31 0.98
 3 6 10 31.55 1
 -4 6 10 52.66 1.31
 4 6 10 52.13 1.28
 -5 6 10 156.48 3.09
 5 6 10 153.71 2.94
 -6 6 10 85.03 1.89
 6 6 10 85.11 1.85
 -7 6 10 188.56 3.93
 7 6 10 185.4 3.75
 -8 6 10 52.49 1.48
 8 6 10 52.96 1.52
 -9 6 10 136.51 2.99
 9 6 10 135.99 2.94
 -10 6 10 35.34 1.33
 10 6 10 35.27 1.4
 -11 6 10 28.58 1.46
 11 6 10 32.18 1.5
 -12 6 10 47.08 1.96
 12 6 10 50.24 2.09
 -13 6 10 52.26 2.42
 13 6 10 53.95 2.46
 -14 6 10 11.13 1.75
 14 6 10 15.45 2.27
 -15 6 10 34.63 2.46
 15 6 10 31.63 2.65
 -16 6 10 7.02 2.94
 16 6 10 9.78 2.42
 0 7 10 246.39 3.93
 -1 7 10 78.36 1.51
 1 7 10 80.54 1.43
 -2 7 10 17.77 0.81
 2 7 10 18.97 0.8
 -3 7 10 1.56 0.64
 3 7 10 0.67 0.46
 -4 7 10 73.31 1.64
 4 7 10 70.96 1.65
 -5 7 10 34.55 1.16
 5 7 10 35.73 1.15
 -6 7 10 76.66 1.91
 6 7 10 70.49 1.72
 -7 7 10 73.95 1.89
 7 7 10 71.02 1.8
 -8 7 10 35.37 1.23
 8 7 10 35.03 1.24
 -9 7 10 3.19 0.85
 9 7 10 1.92 0.73
 -10 7 10 38.58 1.68
 10 7 10 38.74 1.82
 -11 7 10 42.21 1.96
 11 7 10 38.31 1.83
 -12 7 10 77.96 2.8
 12 7 10 76.88 2.87
 -13 7 10 12.71 1.6
 13 7 10 11.51 2.01
 -14 7 10 27.7 2.02
 14 7 10 36 2.92
 -15 7 10 55.82 3.59
 15 7 10 53.87 3.01
 -16 7 10 29.63 5.74
 0 8 10 5.62 0.46
 -1 8 10 31.4 0.73
 1 8 10 33 0.78
 -2 8 10 246.45 4.5
 2 8 10 239.28 4.41
 -3 8 10 28.39 1.08
 3 8 10 26.41 1.03
 -4 8 10 26.89 0.97
 4 8 10 25.17 0.95
 -5 8 10 138.77 2.97
 5 8 10 142.31 3.04
 -6 8 10 19.89 0.99
 6 8 10 17.57 1.01
 -7 8 10 90.8 2.21
 7 8 10 85.42 2.09
 -8 8 10 7.97 0.87
 8 8 10 8.68 0.92
 -9 8 10 61.38 2.22
 9 8 10 58.38 2.17
 -10 8 10 55.14 2.1
 10 8 10 53.33 2.14
 -11 8 10 94.45 3.1
 11 8 10 90.66 3.17
 -12 8 10 3.99 1.73
 12 8 10 5.3 1.95
 -13 8 10 51.21 2.75
 13 8 10 52.24 2.73
 -14 8 10 26.94 2.58
 14 8 10 30.95 2.51
 -15 8 10 39.26 2.81
 15 8 10 40.9 2.67
 0 9 10 16.75 0.7
 -1 9 10 23.97 0.71
 1 9 10 24.77 0.71
 -2 9 10 56.66 1.52
 2 9 10 54.23 1.42
 -3 9 10 53.07 1.47
 3 9 10 54.99 1.6
 -4 9 10 1.52 0.55
 4 9 10 2.32 0.63
 -5 9 10 49.66 1.57
 5 9 10 50.77 1.69
 -6 9 10 4.7 1.03
 6 9 10 4.96 0.82
 -7 9 10 21.82 1.27
 7 9 10 23.87 1.29
 -8 9 10 76.35 2.27
 8 9 10 73.69 2.23
 -9 9 10 71.64 2.35
 9 9 10 71.53 2.52
 -10 9 10 121.57 3.65
 10 9 10 121.29 3.81
 -11 9 10 45.9 2.24
 11 9 10 45.37 2.27
 -12 9 10 58.68 2.62
 12 9 10 62.2 2.79
 -13 9 10 20.36 2.05
 13 9 10 22.17 2.35
 -14 9 10 40.54 2.78
 14 9 10 42.43 2.86
 0 10 10 1.83 0.59
 -1 10 10 32.03 1.02
 1 10 10 34.81 1.09
 -2 10 10 12.82 1
 2 10 10 12.84 1.12
 -3 10 10 535.99 11.57
 3 10 10 557.41 11.98
 -4 10 10 61.68 1.88
 4 10 10 61.32 1.85
 -5 10 10 93.35 2.51
 5 10 10 94.27 2.57
 -6 10 10 50.15 1.84
 6 10 10 48.92 1.88
 -7 10 10 17.61 1.33
 7 10 10 17.63 1.16
 -8 10 10 55.72 2.17
 8 10 10 54.73 2.05
 -9 10 10 51.46 2.3
 9 10 10 50.51 2.44
 -10 10 10 80.8 2.81
 10 10 10 78.96 3.04
 -11 10 10 27.46 2.11
 11 10 10 30.33 2.18
 -12 10 10 18.41 2.38
 12 10 10 18.73 2.55
 -13 10 10 3.82 2.63
 13 10 10 4.7 2.32
 -14 10 10 11.48 3.18
 14 10 10 3.28 3.42
 0 11 10 36.34 1.04
 -1 11 10 39.51 1.11
 1 11 10 38.49 1.1
 -2 11 10 275.6 6.18
 2 11 10 266.65 5.98
 -3 11 10 97.36 2.5
 3 11 10 100.03 2.7
 -4 11 10 56.17 1.83
 4 11 10 54.78 1.81
 -5 11 10 13.53 1.34
 5 11 10 14 1.23
 -6 11 10 54.78 1.94
 6 11 10 48.95 1.74
 -7 11 10 41.95 1.82
 7 11 10 43.5 1.98
 -8 11 10 61.45 2.54
 8 11 10 65.53 2.88
 -9 11 10 90.74 3.05
 9 11 10 88.9 3.3
 -10 11 10 24.75 2.05
 10 11 10 26.32 2.22
 -11 11 10 2.51 1.68
 11 11 10 2.51 1.7
 -12 11 10 58.15 3.2
 12 11 10 54.52 3.09
 -13 11 10 6.39 2.94
 13 11 10 15.1 2.92
 0 12 10 40.46 1.19
 -1 12 10 18.49 0.93
 1 12 10 20.33 0.93
 -2 12 10 26.56 1.49
 2 12 10 25.14 1.29
 -3 12 10 18.87 1.27
 3 12 10 19.24 1.3
 -4 12 10 1.48 1.12
 4 12 10 1.28 1.07
 -5 12 10 30.58 1.65
 5 12 10 32.95 1.74
 -6 12 10 89.79 2.56
 6 12 10 88.61 2.69
 -7 12 10 5.34 1.83
 7 12 10 3.93 1.83
 -8 12 10 20.84 1.81
 8 12 10 25.77 1.99
 -9 12 10 59.78 2.6
 9 12 10 61.78 3.05
 -10 12 10 22.11 2.27
 10 12 10 22.47 2.21
 -11 12 10 87.42 3.63
 11 12 10 87.24 3.69
 -12 12 10 39.93 3.85
 12 12 10 47.88 4.13
 0 13 10 25.42 1.08
 -1 13 10 113.92 2.41
 1 13 10 110.55 2.38
 -2 13 10 77.58 2.39
 2 13 10 75.75 2.37
 -3 13 10 4.87 1.29
 3 13 10 5.34 1.26
 -4 13 10 66 2.21
 4 13 10 66.6 2.31
 -5 13 10 19.27 1.69
 5 13 10 19.86 2.01
 -6 13 10 102.79 3.47
 6 13 10 100.54 3.55
 -7 13 10 6.95 2.14
 7 13 10 5.32 2.11
 -8 13 10 22.3 2.05
 8 13 10 26.51 2.8
 -9 13 10 9.57 2.35
 9 13 10 11.11 2.42
 -10 13 10 5.91 2.72
 10 13 10 2.66 3.01
 0 14 10 3.27 1.11
 -1 14 10 26.13 1.38
 1 14 10 25.28 1.39
 -2 14 10 41.99 2.17
 2 14 10 42 2.07
 -3 14 10 20.42 1.92
 3 14 10 17.14 1.94
 -4 14 10 18.76 1.78
 4 14 10 19.92 1.97
 -5 14 10 43.49 2.68
 5 14 10 41.87 2.6
 -6 14 10 99.55 3.6
 6 14 10 101.05 4.01
 -7 14 10 3.01 2.5
 7 14 10 3.14 2.15
 -8 14 10 44.88 2.82
 8 14 10 44.15 2.93
 -9 14 10 7.54 2.65
 9 14 10 8.4 2.78
 0 15 10 7.09 1.44
 -1 15 10 103.35 2.77
 1 15 10 98.92 2.51
 -2 15 10 4.22 1.85
 2 15 10 4.32 1.86
 -3 15 10 5.88 1.95
 3 15 10 6.05 1.74
 -4 15 10 11.66 2.25
 4 15 10 12.7 2.22
 -5 15 10 138.42 5.15
 5 15 10 138.38 4.87
 -6 15 10 80.72 3.97
 6 15 10 72.38 3.5
 -7 15 10 27.83 3.2
 7 15 10 37.08 3.35
 0 16 10 20.29 1.89
 -1 16 10 21.29 1.91
 1 16 10 23.23 2.03
 -2 16 10 11.38 2.72
 2 16 10 15.44 2.35
 -3 16 10 127.73 4.56
 3 16 10 136 4.63
 -4 16 10 11.24 2.9
 4 16 10 8.1 2.8
 0 0 11 0.59 0.52
 1 0 11 90.15 1.56
 2 0 11 649.36 10.45
 3 0 11 0.66 0.45
 4 0 11 89.48 1.6
 5 0 11 29.92 0.77
 6 0 11 16.74 0.67
 7 0 11 10.25 0.55
 8 0 11 83.18 1.52
 9 0 11 89.69 1.68
 10 0 11 397.13 7.17
 11 0 11 50.54 1.37
 12 0 11 22.11 1.06
 13 0 11 67.29 1.76
 14 0 11 3.56 1.08
 15 0 11 8.61 1.33
 16 0 11 31.97 1.75
 17 0 11 53.05 3.11
 0 1 11 100.52 1.75
 -1 1 11 364.57 5.6
 1 1 11 358.98 5.61
 -2 1 11 30.66 0.8
 2 1 11 30.57 0.77
 -3 1 11 43.26 0.95
 3 1 11 44.47 0.93
 -4 1 11 18.04 0.63
 4 1 11 18.29 0.64
 -5 1 11 68.57 1.3
 5 1 11 68.11 1.3
 -6 1 11 55.26 1.11
 6 1 11 56.59 1.14
 -7 1 11 46.67 1
 7 1 11 47.38 1.05
 -8 1 11 83.61 1.53
 8 1 11 79.6 1.47
 -9 1 11 32.58 0.86
 9 1 11 33.14 0.88
 -10 1 11 93.31 2
 10 1 11 90.2 1.92
 -11 1 11 46.46 1.34
 11 1 11 46.34 1.31
 -12 1 11 2.04 0.76
 12 1 11 3.47 0.71
 -13 1 11 76.15 1.86
 13 1 11 76.22 1.86
 -14 1 11 35.09 1.49
 14 1 11 35.65 1.54
 -15 1 11 22.57 1.5
 15 1 11 21.99 1.56
 -16 1 11 55.25 2.22
 16 1 11 58.84 2.19
 -17 1 11 23.52 2.55
 17 1 11 23.59 2.67
 0 2 11 341.98 5.26
 -1 2 11 105.29 1.85
 1 2 11 105.06 1.8
 -2 2 11 22.69 0.63
 2 2 11 21.61 0.64
 -3 2 11 135.42 2.24
 3 2 11 134.91 2.23
 -4 2 11 40.88 0.89
 4 2 11 38.8 0.87
 -5 2 11 117.41 1.97
 5 2 11 119.14 1.99
 -6 2 11 80.54 1.46
 6 2 11 79.54 1.45
 -7 2 11 26.48 0.7
 7 2 11 26.32 0.72
 -8 2 11 285.94 4.44
 8 2 11 296.24 4.59
 -9 2 11 43.48 1.01
 9 2 11 44.05 1.02
 -10 2 11 73.29 1.6
 10 2 11 73.56 1.57
 -11 2 11 35.75 1.1
 11 2 11 35.46 1.09
 -12 2 11 18.63 0.93
 12 2 11 20.74 0.98
 -13 2 11 3.22 0.9
 13 2 11 2.09 0.98
 -14 2 11 16.68 1.32
 14 2 11 17.3 1.3
 -15 2 11 20.11 1.44
 15 2 11 19.76 1.51
 -16 2 11 13.31 1.85
 16 2 11 12.64 1.96
 0 3 11 88.95 1.56
 -1 3 11 64.11 1.22
 1 3 11 64.56 1.21
 -2 3 11 64.74 1.19
 2 3 11 62.81 1.16
 -3 3 11 30.98 0.72
 3 3 11 29.46 0.72
 -4 3 11 206.09 4.18
 4 3 11 198.11 3.84
 -5 3 11 3.45 0.69
 5 3 11 1.49 0.46
 -6 3 11 41.55 1.18
 6 3 11 38.74 1.13
 -7 3 11 78.99 1.74
 7 3 11 79.66 1.74
 -8 3 11 175.91 3.42
 8 3 11 178.16 3.36
 -9 3 11 122.71 2.72
 9 3 11 121.94 2.67
 -10 3 11 107.63 2.72
 10 3 11 105.88 2.67
 -11 3 11 21.53 1.1
 11 3 11 23.64 1.29
 -12 3 11 65.48 2.02
 12 3 11 62.96 2.15
 -13 3 11 53.29 1.98
 13 3 11 53.71 2.14
 -14 3 11 13.38 1.08
 14 3 11 12.09 1.09
 -15 3 11 2 1.3
 15 3 11 1.61 1.32
 -16 3 11 15.03 1.83
 16 3 11 14.86 1.64
 0 4 11 59.23 1.13
 -1 4 11 31.92 0.77
 1 4 11 31.78 0.77
 -2 4 11 40.15 0.85
 2 4 11 39.89 0.83
 -3 4 11 85.52 1.81
 3 4 11 83.13 1.77
 -4 4 11 330.34 5.91
 4 4 11 336.94 6
 -5 4 11 268.26 4.87
 5 4 11 265.79 4.84
 -6 4 11 95.1 1.97
 6 4 11 97.72 2.04
 -7 4 11 111.01 2.24
 7 4 11 114.79 2.36
 -8 4 11 117.22 2.6
 8 4 11 113.73 2.51
 -9 4 11 193.1 4
 9 4 11 196.49 4.04
 -10 4 11 282.87 6.36
 10 4 11 280.02 6.24
 -11 4 11 3.45 0.95
 11 4 11 2.92 1.01
 -12 4 11 56.55 1.94
 12 4 11 57.75 1.99
 -13 4 11 16.52 1.44
 13 4 11 15.49 1.57
 -14 4 11 40.51 2.31
 14 4 11 39.32 2.42
 -15 4 11 15.11 2.02
 15 4 11 15.33 2.44
 -16 4 11 23.77 2.65
 16 4 11 19.82 2.44
 0 5 11 0.97 0.33
 -1 5 11 103.75 1.77
 1 5 11 103.43 1.77
 -2 5 11 73.97 1.63
 2 5 11 76.12 1.66
 -3 5 11 4.55 0.83
 3 5 11 2.59 0.58
 -4 5 11 89.23 1.89
 4 5 11 86.84 1.83
 -5 5 11 150.05 2.88
 5 5 11 149.38 3
 -6 5 11 84.07 1.76
 6 5 11 80.43 1.76
 -7 5 11 51.48 1.48
 7 5 11 53.94 1.56
 -8 5 11 2.42 0.71
 8 5 11 2.3 0.78
 -9 5 11 13.07 0.88
 9 5 11 13.64 1.02
 -10 5 11 25.55 1.2
 10 5 11 23.44 1.25
 -11 5 11 52.7 1.77
 11 5 11 50.23 1.83
 -12 5 11 2.88 1.45
 12 5 11 1.3 1.45
 -13 5 11 26.6 1.85
 13 5 11 25.43 2.1
 -14 5 11 27.51 2.67
 14 5 11 26.94 2.53
 -15 5 11 4.56 1.95
 15 5 11 2.05 2.05
 -16 5 11 6.88 2.65
 16 5 11 11.46 2.63
 0 6 11 11.05 0.51
 -1 6 11 67.68 1.24
 1 6 11 69.45 1.27
 -2 6 11 204.02 3.79
 2 6 11 197.74 3.7
 -3 6 11 62.19 1.48
 3 6 11 58.71 1.46
 -4 6 11 297.09 5.33
 4 6 11 304.38 5.46
 -5 6 11 154.09 2.96
 5 6 11 152.7 2.95
 -6 6 11 35.77 1.25
 6 6 11 38.4 1.28
 -7 6 11 24.33 1.08
 7 6 11 23.89 1.15
 -8 6 11 68.31 1.79
 8 6 11 64.58 1.72
 -9 6 11 12.1 1.08
 9 6 11 14.44 0.94
 -10 6 11 25.11 1.26
 10 6 11 24.37 1.44
 -11 6 11 56.58 2.19
 11 6 11 57.87 2.11
 -12 6 11 22.68 1.71
 12 6 11 19.13 1.79
 -13 6 11 33.17 2.06
 13 6 11 33.58 2.42
 -14 6 11 45.78 2.54
 14 6 11 46.54 2.46
 -15 6 11 11.36 2.64
 15 6 11 17.2 2.43
 0 7 11 63.87 1.18
 -1 7 11 32.92 1.05
 1 7 11 31.16 1.05
 -2 7 11 29 0.97
 2 7 11 27.12 0.95
 -3 7 11 35.84 1.06
 3 7 11 32.39 1.01
 -4 7 11 61.68 1.53
 4 7 11 61.46 1.51
 -5 7 11 71.66 1.85
 5 7 11 68.6 1.77
 -6 7 11 19.53 1.03
 6 7 11 18.98 1
 -7 7 11 16.64 1.02
 7 7 11 18.16 1.08
 -8 7 11 62.43 1.7
 8 7 11 67.33 1.83
 -9 7 11 96.76 3.01
 9 7 11 94.93 3.01
 -10 7 11 20.49 1.55
 10 7 11 20.97 1.68
 -11 7 11 15.78 1.56
 11 7 11 15.65 1.62
 -12 7 11 32.55 1.95
 12 7 11 29.68 2.05
 -13 7 11 32.57 2.42
 13 7 11 28.75 2.52
 -14 7 11 53.54 3.27
 14 7 11 54.51 3.06
 -15 7 11 19.68 2.94
 15 7 11 19.52 2.78
 0 8 11 0.77 0.36
 -1 8 11 31.51 1.01
 1 8 11 29.42 1.01
 -2 8 11 155.01 3.17
 2 8 11 151.2 2.93
 -3 8 11 127.74 2.76
 3 8 11 133.08 2.87
 -4 8 11 108.17 2.77
 4 8 11 105.75 2.49
 -5 8 11 90.51 2.17
 5 8 11 91.04 2.19
 -6 8 11 15.71 1.03
 6 8 11 14.18 1.04
 -7 8 11 155.6 3.66
 7 8 11 155.71 3.68
 -8 8 11 64 1.97
 8 8 11 64.39 1.98
 -9 8 11 47.46 1.98
 9 8 11 46.77 2
 -10 8 11 7.8 1.55
 10 8 11 4.07 1.23
 -11 8 11 95.8 3.33
 11 8 11 89.59 3.21
 -12 8 11 119.83 3.74
 12 8 11 123.85 4.16
 -13 8 11 5.02 1.79
 13 8 11 3.92 2.16
 -14 8 11 32.84 2.89
 14 8 11 31.32 2.71
 0 9 11 23.14 0.79
 -1 9 11 147.83 3.53
 1 9 11 149.76 3.59
 -2 9 11 36.97 1.41
 2 9 11 32.26 1.75
 -3 9 11 84.87 2.26
 3 9 11 79.98 2.47
 -4 9 11 57.02 1.81
 4 9 11 54.26 1.72
 -5 9 11 89.71 2.47
 5 9 11 85.09 2.31
 -6 9 11 147.59 3.6
 6 9 11 148.92 3.64
 -7 9 11 25.15 1.33
 7 9 11 25.76 1.44
 -8 9 11 7.99 1.29
 8 9 11 6.79 1.2
 -9 9 11 32.85 1.83
 9 9 11 32.54 2.04
 -10 9 11 13.82 1.7
 10 9 11 13.89 1.87
 -11 9 11 54.59 2.47
 11 9 11 55.09 2.58
 -12 9 11 16.27 2.04
 12 9 11 16.87 2.37
 -13 9 11 59.71 3.19
 13 9 11 61 3.36
 -14 9 11 10.76 2.99
 14 9 11 20.51 3.78
 0 10 11 37.07 1
 -1 10 11 163.71 3.86
 1 10 11 161.58 3.78
 -2 10 11 49.53 1.66
 2 10 11 46.94 1.69
 -3 10 11 27.78 1.35
 3 10 11 28.13 1.43
 -4 10 11 140.02 3.44
 4 10 11 139 3.41
 -5 10 11 23.78 1.4
 5 10 11 20.35 1.37
 -6 10 11 24.75 1.41
 6 10 11 24.39 1.33
 -7 10 11 47.41 1.73
 7 10 11 45.64 1.73
 -8 10 11 7.6 1.5
 8 10 11 5.6 1.76
 -9 10 11 15.79 1.96
 9 10 11 12.01 1.78
 -10 10 11 143.57 4.24
 10 10 11 151.56 4.76
 -11 10 11 7.65 2.12
 11 10 11 4.43 1.91
 -12 10 11 29.33 2.96
 12 10 11 23.06 2.53
 -13 10 11 5.23 2.44
 13 10 11 8.12 2.51
 0 11 11 29.64 1.02
 -1 11 11 69.39 2.02
 1 11 11 69.03 1.96
 -2 11 11 30.75 1.33
 2 11 11 31.41 1.38
 -3 11 11 26.73 1.26
 3 11 11 25.17 1.34
 -4 11 11 0.38 1.08
 4 11 11 0.95 1.09
 -5 11 11 17.11 1.49
 5 11 11 18.36 1.38
 -6 11 11 116.45 3.13
 6 11 11 115.62 3.18
 -7 11 11 11.28 1.72
 7 11 11 9.78 1.88
 -8 11 11 8 1.49
 8 11 11 5.88 1.74
 -9 11 11 21.28 1.89
 9 11 11 22.54 2.16
 -10 11 11 4.97 1.92
 10 11 11 2.29 1.77
 -11 11 11 23.75 2.57
 11 11 11 23.86 2.33
 -12 11 11 66.37 3.32
 12 11 11 72.07 3.43
 0 12 11 1.53 0.78
 -1 12 11 29.32 1.33
 1 12 11 28.59 1.49
 -2 12 11 13.14 1.3
 2 12 11 11.59 1.38
 -3 12 11 51.58 1.88
 3 12 11 49.05 1.92
 -4 12 11 55.7 2.05
 4 12 11 55.52 2.18
 -5 12 11 71.96 2.36
 5 12 11 70.97 2.44
 -6 12 11 23.28 1.87
 6 12 11 22.06 1.75
 -7 12 11 16.68 1.84
 7 12 11 19.51 2.26
 -8 12 11 21.24 2.16
 8 12 11 19.89 2.36
 -9 12 11 43.37 2.4
 9 12 11 42.98 2.68
 -10 12 11 37.61 2.81
 10 12 11 39.33 2.81
 -11 12 11 3.44 2.92
 11 12 11 7.32 2.95
 0 13 11 30.08 1.37
 -1 13 11 8.99 1.42
 1 13 11 6.04 1.29
 -2 13 11 121.88 3.33
 2 13 11 120.84 3.32
 -3 13 11 93.25 2.76
 3 13 11 92.4 2.9
 -4 13 11 12.82 1.58
 4 13 11 11.62 1.77
 -5 13 11 15.04 1.71
 5 13 11 15.43 1.76
 -6 13 11 102.56 3.55
 6 13 11 95.38 3.85
 -7 13 11 33.24 2.57
 7 13 11 35.25 2.76
 -8 13 11 53.05 3.09
 8 13 11 49.71 2.7
 -9 13 11 3.61 2.43
 9 13 11 6.05 2.47
 -10 13 11 5.53 5.06
 0 14 11 29.36 1.43
 -1 14 11 18.81 1.81
 1 14 11 23.08 1.94
 -2 14 11 4.33 1.83
 2 14 11 5.77 1.81
 -3 14 11 4.4 1.83
 3 14 11 5.49 1.79
 -4 14 11 127.48 3.85
 4 14 11 124.15 3.94
 -5 14 11 32.37 2.9
 5 14 11 29.4 2.67
 -6 14 11 0.91 2.44
 6 14 11 0.8 2.22
 -7 14 11 30.47 2.68
 7 14 11 29.86 2.46
 -8 14 11 17.76 3.39
 8 14 11 22.19 3.19
 0 15 11 10.71 1.68
 -1 15 11 7.68 2.2
 1 15 11 5.46 2.4
 -2 15 11 2.14 1.95
 2 15 11 5.43 2.16
 -3 15 11 112.55 3.68
 3 15 11 114.09 3.48
 -4 15 11 42.89 2.97
 4 15 11 43.09 2.9
 -5 15 11 46.64 3.21
 5 15 11 50.52 3.12
 -6 15 11 28.75 3.79
 6 15 11 20.32 3.74
 0 16 11 0 2.51
 1 16 11 7.62 4.85
 0 0 12 4.73 0.66
 1 0 12 21.15 0.67
 2 0 12 122.37 2.06
 3 0 12 7.04 0.52
 4 0 12 129.45 2.19
 5 0 12 6.79 0.57
 6 0 12 50.91 1.09
 7 0 12 15.96 0.65
 8 0 12 30.02 0.94
 9 0 12 178.85 3.39
 10 0 12 140.48 2.75
 11 0 12 429.32 7.62
 12 0 12 27.13 1.26
 13 0 12 73.03 1.96
 14 0 12 19.62 1.58
 15 0 12 1.45 1.67
 16 0 12 18.73 1.96
 0 1 12 1.12 0.4
 -1 1 12 38.24 0.91
 1 1 12 36.65 0.9
 -2 1 12 5.61 0.52
 2 1 12 5.52 0.49
 -3 1 12 363.83 5.59
 3 1 12 357.68 5.48
 -4 1 12 25.05 0.72
 4 1 12 26.08 0.75
 -5 1 12 2.09 0.42
 5 1 12 1.18 0.37
 -6 1 12 46.82 1.02
 6 1 12 50.04 1.07
 -7 1 12 126.46 2.15
 7 1 12 122.76 2.07
 -8 1 12 35.81 0.88
 8 1 12 38.73 0.95
 -9 1 12 40.88 1.08
 9 1 12 40.9 1.02
 -10 1 12 13.29 0.82
 10 1 12 14.7 0.84
 -11 1 12 5.99 0.86
 11 1 12 7.38 0.86
 -12 1 12 83.72 1.98
 12 1 12 83.38 2.02
 -13 1 12 49.08 1.68
 13 1 12 47.13 1.56
 -14 1 12 29.53 1.55
 14 1 12 31.98 1.44
 -15 1 12 9.78 1.45
 15 1 12 7.06 1.61
 -16 1 12 41.7 2.3
 16 1 12 42.84 2.45
 0 2 12 201.47 3.2
 -1 2 12 143.65 2.36
 1 2 12 144.28 2.39
 -2 2 12 293.76 4.58
 2 2 12 292.54 4.51
 -3 2 12 93.13 1.6
 3 2 12 91.28 1.61
 -4 2 12 143.87 2.43
 4 2 12 141.46 2.36
 -5 2 12 140.99 2.31
 5 2 12 142.16 2.37
 -6 2 12 3.04 0.56
 6 2 12 4.17 0.67
 -7 2 12 82.58 1.87
 7 2 12 79.91 1.79
 -8 2 12 17.38 0.87
 8 2 12 18.57 0.93
 -9 2 12 8.09 0.88
 9 2 12 8.05 0.99
 -10 2 12 187.16 4.35
 10 2 12 193 4.48
 -11 2 12 65.6 1.54
 11 2 12 66.53 1.57
 -12 2 12 48.03 1.4
 12 2 12 48.72 1.44
 -13 2 12 32.47 1.27
 13 2 12 31.52 1.27
 -14 2 12 53.79 1.78
 14 2 12 52.21 1.75
 -15 2 12 24.36 1.64
 15 2 12 26.76 1.67
 -16 2 12 18.59 2.71
 16 2 12 15.06 2.13
 0 3 12 19.7 0.65
 -1 3 12 98.05 1.7
 1 3 12 95.83 1.71
 -2 3 12 70.14 1.39
 2 3 12 70.25 1.32
 -3 3 12 21.53 0.63
 3 3 12 21.89 0.62
 -4 3 12 54.32 1.38
 4 3 12 55.78 1.54
 -5 3 12 183.89 3.47
 5 3 12 189.6 3.55
 -6 3 12 4.84 0.83
 6 3 12 6.07 0.82
 -7 3 12 20.59 0.88
 7 3 12 19.63 0.89
 -8 3 12 45.95 1.42
 8 3 12 44.77 1.45
 -9 3 12 58.13 1.6
 9 3 12 60.09 1.72
 -10 3 12 85.53 2.32
 10 3 12 93.38 2.6
 -11 3 12 142.85 3.59
 11 3 12 148.6 3.77
 -12 3 12 27.45 1.53
 12 3 12 27.93 1.56
 -13 3 12 14.84 1.67
 13 3 12 11.14 1.58
 -14 3 12 10.93 1.47
 14 3 12 11.5 1.67
 -15 3 12 15.15 2.42
 15 3 12 12.73 2.32
 -16 3 12 13.88 2.68
 16 3 12 14.56 3.17
 0 4 12 59.99 1.19
 -1 4 12 42.35 0.93
 1 4 12 41.45 0.91
 -2 4 12 94 1.63
 2 4 12 92.12 1.59
 -3 4 12 80.38 1.77
 3 4 12 75.86 1.67
 -4 4 12 52.13 1.32
 4 4 12 54.91 1.33
 -5 4 12 7.45 0.72
 5 4 12 6.09 0.73
 -6 4 12 72.12 1.71
 6 4 12 72.3 1.77
 -7 4 12 73.62 1.89
 7 4 12 71.62 1.81
 -8 4 12 221.06 4.53
 8 4 12 227.16 4.75
 -9 4 12 1.9 0.87
 9 4 12 0.12 0.76
 -10 4 12 13.58 1.14
 10 4 12 13.1 1.29
 -11 4 12 37.91 1.54
 11 4 12 35.9 1.63
 -12 4 12 33.84 1.84
 12 4 12 37.55 1.99
 -13 4 12 95.29 3.34
 13 4 12 98.62 3.66
 -14 4 12 44.94 2.67
 14 4 12 45.99 2.48
 -15 4 12 36.56 2.7
 15 4 12 39.61 2.74
 0 5 12 294.11 4.89
 -1 5 12 172.74 2.93
 1 5 12 181.54 2.9
 -2 5 12 164.63 3.11
 2 5 12 167.58 3.18
 -3 5 12 69.53 1.58
 3 5 12 68.37 1.58
 -4 5 12 115.57 2.56
 4 5 12 108.96 2.37
 -5 5 12 72.9 1.66
 5 5 12 71.64 1.68
 -6 5 12 118.85 2.66
 6 5 12 121.01 2.72
 -7 5 12 3.67 0.79
 7 5 12 1.67 0.71
 -8 5 12 39.06 1.33
 8 5 12 40.6 1.35
 -9 5 12 4.41 1
 9 5 12 6.56 0.98
 -10 5 12 18.73 1.24
 10 5 12 18.19 1.3
 -11 5 12 123.82 3.22
 11 5 12 115.82 3.16
 -12 5 12 9.63 1.74
 12 5 12 8.65 1.4
 -13 5 12 50.47 2.51
 13 5 12 50.8 2.38
 -14 5 12 63.27 3.04
 14 5 12 66.28 2.95
 -15 5 12 25.91 2.64
 15 5 12 25.99 2.5
 0 6 12 102.7 1.76
 -1 6 12 57.19 1.36
 1 6 12 57.68 1.37
 -2 6 12 37.03 1.04
 2 6 12 37.01 1.08
 -3 6 12 102.63 2.12
 3 6 12 94.57 1.99
 -4 6 12 136.34 2.7
 4 6 12 136.22 2.73
 -5 6 12 30.21 1.23
 5 6 12 32.88 1.25
 -6 6 12 39.54 1.31
 6 6 12 38.83 1.31
 -7 6 12 5.91 0.86
 7 6 12 8.8 0.97
 -8 6 12 50.15 1.58
 8 6 12 49.34 1.59
 -9 6 12 56.59 1.8
 9 6 12 53.21 1.78
 -10 6 12 49.28 2.06
 10 6 12 47.24 2.25
 -11 6 12 10.57 1.75
 11 6 12 13.34 1.77
 -12 6 12 69.19 3.15
 12 6 12 73.06 2.88
 -13 6 12 2.49 1.64
 13 6 12 1.21 1.67
 -14 6 12 10.17 2.49
 14 6 12 7.99 2.07
 -15 6 12 11.8 2.62
 15 6 12 13.37 2.74
 0 7 12 54.83 1.09
 -1 7 12 20.31 0.82
 1 7 12 19.78 0.87
 -2 7 12 25.59 1.01
 2 7 12 25.4 0.98
 -3 7 12 121.45 2.66
 3 7 12 113.73 2.44
 -4 7 12 191.18 3.93
 4 7 12 189.5 3.89
 -5 7 12 232.78 4.72
 5 7 12 222.51 4.53
 -6 7 12 54.71 1.6
 6 7 12 55.96 1.72
 -7 7 12 26.58 1.28
 7 7 12 23.12 1.2
 -8 7 12 12.3 1.28
 8 7 12 11.71 1.26
 -9 7 12 28.32 1.74
 9 7 12 30.65 1.89
 -10 7 12 0.28 1.56
 10 7 12 1.06 1.56
 -11 7 12 202.86 5.56
 11 7 12 197.07 5.41
 -12 7 12 0.65 1.55
 12 7 12 1.75 1.59
 -13 7 12 3.1 1.76
 13 7 12 1.23 1.79
 -14 7 12 23.33 3.1
 14 7 12 24.41 3.01
 0 8 12 5.41 0.49
 -1 8 12 38.35 1.27
 1 8 12 35.24 1.21
 -2 8 12 26.87 1.18
 2 8 12 27.33 1.09
 -3 8 12 26.23 1.12
 3 8 12 25.35 1.14
 -4 8 12 14.64 0.96
 4 8 12 15.37 1.06
 -5 8 12 11.38 1.07
 5 8 12 11.7 1
 -6 8 12 11.02 1.2
 6 8 12 8.89 1.35
 -7 8 12 29.51 1.42
 7 8 12 29.41 1.54
 -8 8 12 47.21 1.76
 8 8 12 50.21 1.96
 -9 8 12 23.78 1.82
 9 8 12 19.31 1.94
 -10 8 12 167.75 4.79
 10 8 12 167.98 4.8
 -11 8 12 32.98 1.94
 11 8 12 32.68 2.18
 -12 8 12 20.03 2.45
 12 8 12 22.41 2.52
 -13 8 12 5.59 2.25
 13 8 12 3.47 1.96
 -14 8 12 24.1 3.24
 14 8 12 29.6 5.11
 0 9 12 98.45 2.02
 -1 9 12 30.53 1.23
 1 9 12 30.27 1.29
 -2 9 12 201.73 4.62
 2 9 12 211.83 4.83
 -3 9 12 74.3 2.07
 3 9 12 74.4 2.1
 -4 9 12 48.66 1.65
 4 9 12 49.41 1.72
 -5 9 12 63.23 1.93
 5 9 12 61.05 1.97
 -6 9 12 54.48 1.91
 6 9 12 53.47 1.99
 -7 9 12 79.68 2.38
 7 9 12 77.86 2.38
 -8 9 12 25.64 1.79
 8 9 12 27.26 1.77
 -9 9 12 2.59 1.49
 9 9 12 0.83 1.45
 -10 9 12 34.2 2.24
 10 9 12 38.99 2.49
 -11 9 12 35.71 2.38
 11 9 12 38.88 2.75
 -12 9 12 6.75 2.23
 12 9 12 10.05 2.06
 -13 9 12 20.68 3.2
 13 9 12 21.39 3.28
 0 10 12 1.63 0.51
 -1 10 12 3.14 0.89
 1 10 12 3.2 0.97
 -2 10 12 140.47 3.38
 2 10 12 139.34 3.47
 -3 10 12 94.69 2.57
 3 10 12 92.07 2.52
 -4 10 12 45.65 1.71
 4 10 12 49.6 2.07
 -5 10 12 21.46 1.27
 5 10 12 24.64 1.43
 -6 10 12 54.45 1.96
 6 10 12 63.62 2.26
 -7 10 12 53.79 2.02
 7 10 12 55.82 2.06
 -8 10 12 65.25 2.49
 8 10 12 64.72 2.62
 -9 10 12 56.24 2.42
 9 10 12 52.78 2.78
 -10 10 12 5.88 2.13
 10 10 12 6.56 2
 -11 10 12 33.7 2.75
 11 10 12 31.47 2.59
 -12 10 12 73.87 3.87
 12 10 12 75.85 3.59
 0 11 12 27.29 1.02
 -1 11 12 109.21 2.82
 1 11 12 108.91 2.88
 -2 11 12 16.98 1.31
 2 11 12 17.06 1.58
 -3 11 12 37.13 1.66
 3 11 12 38.36 1.89
 -4 11 12 51.74 1.99
 4 11 12 52.01 2.15
 -5 11 12 58.15 2.19
 5 11 12 61.62 2.29
 -6 11 12 14.84 1.49
 6 11 12 13.3 1.52
 -7 11 12 4.17 1.58
 7 11 12 4.31 1.84
 -8 11 12 65.61 2.88
 8 11 12 63.6 3.07
 -9 11 12 7.74 2.31
 9 11 12 3.9 2.37
 -10 11 12 36.37 2.65
 10 11 12 34.62 2.52
 -11 11 12 32.25 2.78
 11 11 12 34.27 2.75
 0 12 12 48.23 1.56
 -1 12 12 11.65 1.38
 1 12 12 9.7 1.36
 -2 12 12 14.1 1.54
 2 12 12 14.71 1.62
 -3 12 12 64.96 2.78
 3 12 12 64.79 2.61
 -4 12 12 192.53 4.75
 4 12 12 183.68 4.61
 -5 12 12 12.18 1.54
 5 12 12 12.7 1.69
 -6 12 12 73.51 2.95
 6 12 12 71.83 2.81
 -7 12 12 22.25 2.16
 7 12 12 29.49 2.58
 -8 12 12 22.67 2.69
 8 12 12 22.43 2.57
 -9 12 12 33.56 2.84
 9 12 12 33.08 2.48
 -10 12 12 8.21 2.91
 10 12 12 14.43 3.82
 0 13 12 133.23 5.33
 -1 13 12 24.61 1.67
 1 13 12 27.47 1.8
 -2 13 12 113.55 3.33
 2 13 12 112.2 3.31
 -3 13 12 13.42 1.85
 3 13 12 9.93 1.75
 -4 13 12 16.58 2
 4 13 12 11.69 2.09
 -5 13 12 50.69 2.4
 5 13 12 53.26 2.6
 -6 13 12 11.69 2.25
 6 13 12 14.12 2.46
 -7 13 12 5.2 2.34
 7 13 12 5.33 2.29
 -8 13 12 19.15 2.93
 8 13 12 13.24 2.81
 0 14 12 31.92 3.2
 -1 14 12 16.48 2.12
 1 14 12 13.55 2.07
 -2 14 12 20.75 2.29
 2 14 12 29.07 2.24
 -3 14 12 32.84 2.53
 3 14 12 28.53 2.47
 -4 14 12 35.06 2.47
 4 14 12 35.31 2.35
 -5 14 12 52.95 3.27
 5 14 12 51.47 2.96
 -6 14 12 6.75 2.72
 6 14 12 9.04 2.51
 0 15 12 8.66 4.13
 -1 15 12 11.39 2.26
 1 15 12 8.78 2.17
 -2 15 12 13.43 2.62
 2 15 12 24.46 2.72
 -3 15 12 84.78 3.8
 3 15 12 81.89 4.19
 0 0 13 1.23 0.74
 1 0 13 37.68 0.9
 2 0 13 7.73 0.63
 3 0 13 11.55 0.64
 4 0 13 3.78 0.55
 5 0 13 5.9 0.63
 6 0 13 22.42 0.74
 7 0 13 117.22 2.06
 8 0 13 18.64 0.75
 9 0 13 243.92 4.44
 10 0 13 127.8 2.81
 11 0 13 18.06 1.15
 12 0 13 80.33 2.03
 13 0 13 3.54 1.19
 14 0 13 23.89 1.68
 15 0 13 9.34 1.71
 0 1 13 166.9 2.7
 -1 1 13 10.49 0.64
 1 1 13 9.13 0.62
 -2 1 13 286.75 4.5
 2 1 13 293.95 4.58
 -3 1 13 64.58 1.27
 3 1 13 64.66 1.26
 -4 1 13 31.62 0.83
 4 1 13 32.44 0.83
 -5 1 13 0.82 0.37
 5 1 13 2.33 0.53
 -6 1 13 22.44 0.77
 6 1 13 20.87 0.76
 -7 1 13 28.82 0.84
 7 1 13 31.18 0.85
 -8 1 13 24.91 0.96
 8 1 13 24.84 0.84
 -9 1 13 173.61 3.3
 9 1 13 175.8 3.34
 -10 1 13 26.47 1.12
 10 1 13 29.31 1.21
 -11 1 13 67.47 1.67
 11 1 13 65.69 1.68
 -12 1 13 24.71 1.4
 12 1 13 23.2 1.31
 -13 1 13 17.06 1.33
 13 1 13 19.39 1.44
 -14 1 13 27.55 1.72
 14 1 13 27.78 1.74
 -15 1 13 84.29 2.66
 15 1 13 82.78 2.66
 0 2 13 16.98 0.65
 -1 2 13 258.78 4.05
 1 2 13 262.87 4.15
 -2 2 13 55.99 1.13
 2 2 13 57.69 1.13
 -3 2 13 8.21 0.54
 3 2 13 7.64 0.55
 -4 2 13 141.62 2.34
 4 2 13 141.98 2.41
 -5 2 13 86.61 1.54
 5 2 13 84.64 1.53
 -6 2 13 9.11 0.78
 6 2 13 10.49 0.8
 -7 2 13 141.06 2.79
 7 2 13 142.73 2.76
 -8 2 13 7.19 0.9
 8 2 13 8.68 0.95
 -9 2 13 252.04 5.64
 9 2 13 243.6 5.57
 -10 2 13 43.21 1.85
 10 2 13 40.29 1.77
 -11 2 13 26.96 1.59
 11 2 13 27.19 1.7
 -12 2 13 180.71 4.36
 12 2 13 183.06 4.46
 -13 2 13 2.17 1.93
 13 2 13 2.07 1.65
 -14 2 13 2.37 1.75
 14 2 13 2.52 1.49
 -15 2 13 23.79 2.2
 15 2 13 21.52 2.41
 0 3 13 0.55 0.37
 -1 3 13 16.2 0.64
 1 3 13 17.33 0.69
 -2 3 13 55.55 1.11
 2 3 13 56.46 1.15
 -3 3 13 55.95 1.1
 3 3 13 53.83 1.12
 -4 3 13 65.34 1.48
 4 3 13 68.01 1.55
 -5 3 13 229.46 4.28
 5 3 13 234.26 4.32
 -6 3 13 11.95 0.85
 6 3 13 13.47 0.93
 -7 3 13 27.59 1.17
 7 3 13 28.24 1.19
 -8 3 13 53.99 1.66
 8 3 13 51.86 1.68
 -9 3 13 35.65 1.49
 9 3 13 33.39 1.59
 -10 3 13 68.28 2.15
 10 3 13 65.88 2.19
 -11 3 13 131.81 3.53
 11 3 13 128.31 3.38
 -12 3 13 5.64 1.29
 12 3 13 9.08 1.61
 -13 3 13 10.46 1.86
 13 3 13 13.35 1.86
 -14 3 13 22.9 2.75
 14 3 13 19.8 2.53
 -15 3 13 2.73 2.3
 15 3 13 2.72 2.59
 0 4 13 89.95 1.61
 -1 4 13 58.62 1.24
 1 4 13 57.09 1.14
 -2 4 13 4.52 0.48
 2 4 13 3.95 0.46
 -3 4 13 49.01 1.27
 3 4 13 47.58 1.24
 -4 4 13 93.9 1.97
 4 4 13 92 1.98
 -5 4 13 90.43 1.97
 5 4 13 88.41 1.96
 -6 4 13 352.07 6.94
 6 4 13 343.19 7.65
 -7 4 13 34.83 1.33
 7 4 13 36.68 1.43
 -8 4 13 24.98 1.26
 8 4 13 20.66 1.29
 -9 4 13 59.01 1.86
 9 4 13 57.58 1.91
 -10 4 13 4.99 1.34
 10 4 13 3.29 1.09
 -11 4 13 11.1 1.4
 11 4 13 12.14 1.57
 -12 4 13 3.4 1.34
 12 4 13 4.48 1.42
 -13 4 13 18.71 2.02
 13 4 13 13.69 2.23
 -14 4 13 17.12 2.49
 14 4 13 21.15 2.78
 -15 4 13 5.14 2.69
 15 4 13 5.38 2.93
 0 5 13 1.14 0.44
 -1 5 13 199.24 3.45
 1 5 13 195.98 3.33
 -2 5 13 6.05 0.68
 2 5 13 4.59 0.64
 -3 5 13 47.78 1.28
 3 5 13 48.28 1.33
 -4 5 13 125.49 2.5
 4 5 13 124.19 2.59
 -5 5 13 70.47 1.81
 5 5 13 71.09 1.82
 -6 5 13 21.16 1.11
 6 5 13 19.72 1.13
 -7 5 13 21.74 1.1
 7 5 13 24.83 1.09
 -8 5 13 15.66 1.12
 8 5 13 19 1.17
 -9 5 13 34.49 1.62
 9 5 13 35.8 1.71
 -10 5 13 103.13 2.87
 10 5 13 102.6 2.83
 -11 5 13 2.86 1.91
 11 5 13 8.2 1.61
 -12 5 13 4.62 2
 12 5 13 1.89 1.81
 -13 5 13 30.96 2.39
 13 5 13 31.69 2.55
 -14 5 13 5.33 2.26
 14 5 13 4.3 2.34
 0 6 13 28.97 0.85
 -1 6 13 8.7 0.78
 1 6 13 7.78 0.77
 -2 6 13 62.96 1.56
 2 6 13 64.19 1.54
 -3 6 13 130.12 2.62
 3 6 13 126.57 2.51
 -4 6 13 46.45 1.41
 4 6 13 49.25 1.45
 -5 6 13 13.9 0.94
 5 6 13 14.33 1
 -6 6 13 63.09 1.87
 6 6 13 63.08 1.81
 -7 6 13 28.99 1.3
 7 6 13 27.78 1.35
 -8 6 13 2.03 0.99
 8 6 13 1.73 1.12
 -9 6 13 85.14 2.95
 9 6 13 88.95 3.08
 -10 6 13 40.62 2.29
 10 6 13 44.09 2.4
 -11 6 13 20.45 2
 11 6 13 17.86 2.07
 -12 6 13 14.76 2.2
 12 6 13 11.89 2.19
 -13 6 13 120.42 4.51
 13 6 13 121.04 4.66
 -14 6 13 8.88 2.75
 14 6 13 16.37 2.99
 0 7 13 49.98 1.06
 -1 7 13 20.49 0.92
 1 7 13 20.3 0.92
 -2 7 13 53.1 1.56
 2 7 13 52.33 1.57
 -3 7 13 174.18 3.64
 3 7 13 172.59 3.61
 -4 7 13 184.61 3.85
 4 7 13 187.34 4.03
 -5 7 13 85.09 2.06
 5 7 13 82.11 2.04
 -6 7 13 11.72 0.99
 6 7 13 12.67 0.98
 -7 7 13 34.17 1.61
 7 7 13 27.95 1.65
 -8 7 13 37.37 1.91
 8 7 13 40.97 1.94
 -9 7 13 32.71 2.04
 9 7 13 33.31 2.07
 -10 7 13 125.16 4.15
 10 7 13 118.72 4.02
 -11 7 13 24.82 2.16
 11 7 13 22.36 2.3
 -12 7 13 41.92 2.97
 12 7 13 38.6 2.51
 -13 7 13 86.77 3.73
 13 7 13 86.92 3.74
 0 8 13 21.3 0.73
 -1 8 13 11.48 0.94
 1 8 13 12.67 1.07
 -2 8 13 45.74 1.57
 2 8 13 41.58 1.55
 -3 8 13 68.23 2.09
 3 8 13 66.28 2.12
 -4 8 13 69.76 2.03
 4 8 13 72.15 2.16
 -5 8 13 2.18 1.09
 5 8 13 1.76 0.95
 -6 8 13 43.87 1.65
 6 8 13 43.22 1.76
 -7 8 13 58.11 2.13
 7 8 13 57.27 2.15
 -8 8 13 37.97 2.02
 8 8 13 37.64 2.06
 -9 8 13 45.46 2.44
 9 8 13 40.75 2.23
 -10 8 13 71.84 3.05
 10 8 13 69.03 3.34
 -11 8 13 20.91 2.35
 11 8 13 18.58 2.28
 -12 8 13 56.55 3.3
 12 8 13 53.25 3.12
 -13 8 13 84.61 4.36
 13 8 13 85.95 4.31
 0 9 13 102.88 4.14
 -1 9 13 64.88 1.9
 1 9 13 64.88 1.93
 -2 9 13 5.53 1.05
 2 9 13 5.49 1.15
 -3 9 13 131.43 3.36
 3 9 13 125.82 3.21
 -4 9 13 47.91 1.66
 4 9 13 44.79 1.81
 -5 9 13 88.26 2.45
 5 9 13 86.61 2.53
 -6 9 13 8.87 1.37
 6 9 13 10.4 1.46
 -7 9 13 55.04 2.1
 7 9 13 55.69 2.32
 -8 9 13 9.08 1.57
 8 9 13 4.98 1.57
 -9 9 13 30.12 1.99
 9 9 13 29.48 2.09
 -10 9 13 18.97 2.05
 10 9 13 18.47 2
 -11 9 13 1.77 2.38
 11 9 13 6.21 2.32
 -12 9 13 34.68 3.72
 12 9 13 34.95 3.55
 0 10 13 162 5.86
 -1 10 13 1.99 0.91
 1 10 13 4.4 1.25
 -2 10 13 53.07 1.85
 2 10 13 51.57 1.83
 -3 10 13 3.78 1.35
 3 10 13 4.5 1.48
 -4 10 13 8.19 1.47
 4 10 13 10.58 1.56
 -5 10 13 145.02 3.69
 5 10 13 139.7 3.58
 -6 10 13 13.72 1.51
 6 10 13 14.93 1.61
 -7 10 13 30.14 2.12
 7 10 13 32.35 2.07
 -8 10 13 0.32 1.78
 8 10 13 2.11 1.68
 -9 10 13 36.24 2.38
 9 10 13 39.26 2.81
 -10 10 13 16.71 2.7
 10 10 13 14.91 2.46
 -11 10 13 82.29 3.64
 11 10 13 82.53 3.54
 0 11 13 28 2.28
 -1 11 13 97.57 2.82
 1 11 13 94.19 2.7
 -2 11 13 46.83 1.96
 2 11 13 45.28 2.02
 -3 11 13 25.97 1.68
 3 11 13 26.41 1.61
 -4 11 13 79.65 2.64
 4 11 13 76.28 2.74
 -5 11 13 3.14 1.51
 5 11 13 6.97 1.73
 -6 11 13 15.58 1.69
 6 11 13 15.91 1.84
 -7 11 13 20.03 2.32
 7 11 13 18.44 2.1
 -8 11 13 10.58 2.35
 8 11 13 16.69 2.44
 -9 11 13 0.91 2.72
 9 11 13 2.47 2.44
 -10 11 13 18.9 2.94
 10 11 13 20.17 2.82
 0 12 13 10.78 2.48
 -1 12 13 39.8 1.85
 1 12 13 38.33 1.77
 -2 12 13 71.14 2.52
 2 12 13 71.32 2.47
 -3 12 13 0.82 1.51
 3 12 13 0.65 1.78
 -4 12 13 133.74 3.64
 4 12 13 129.78 3.71
 -5 12 13 65.39 2.61
 5 12 13 65.07 2.6
 -6 12 13 32.09 2.32
 6 12 13 30.21 2.23
 -7 12 13 72.62 3.66
 7 12 13 72.33 3.65
 -8 12 13 10.23 2.37
 8 12 13 5.65 2.13
 -9 12 13 10.72 3.07
 9 12 13 24.66 5.76
 0 13 13 41.3 3.02
 -1 13 13 5.64 1.61
 1 13 13 3.94 1.6
 -2 13 13 25.01 2.17
 2 13 13 23.5 2.12
 -3 13 13 108.15 3.53
 3 13 13 109.39 3.43
 -4 13 13 24.46 2.32
 4 13 13 22.86 2.26
 -5 13 13 77.58 3.22
 5 13 13 73.69 2.95
 -6 13 13 14.67 2.95
 6 13 13 10.95 2.44
 -7 13 13 14.69 3.23
 7 13 13 15.13 2.93
 0 14 13 39 3.64
 -1 14 13 70.71 4.04
 1 14 13 72.26 4.02
 -2 14 13 42.91 2.73
 2 14 13 45.28 2.5
 -3 14 13 49.43 2.77
 3 14 13 48.26 2.66
 -4 14 13 40.39 3.23
 4 14 13 40.02 3.75
 0 0 14 212.17 4.79
 1 0 14 104.6 1.85
 2 0 14 2.57 0.58
 3 0 14 445.26 6.8
 4 0 14 1.59 0.47
 5 0 14 33.42 0.95
 6 0 14 99.6 1.96
 7 0 14 164.4 2.72
 8 0 14 16.1 0.87
 9 0 14 163.03 3.28
 10 0 14 16.13 1.05
 11 0 14 1.79 1
 12 0 14 73.53 2.01
 13 0 14 31.83 1.76
 14 0 14 13.89 1.87
 0 1 14 286.68 4.53
 -1 1 14 41.49 1.03
 1 1 14 42.57 1.06
 -2 1 14 22.96 0.84
 2 1 14 23.34 0.78
 -3 1 14 130.44 2.24
 3 1 14 133.46 2.25
 -4 1 14 51.12 1.15
 4 1 14 50.44 1.18
 -5 1 14 61.21 1.29
 5 1 14 61.7 1.3
 -6 1 14 1.71 0.57
 6 1 14 2 0.58
 -7 1 14 1.54 0.46
 7 1 14 0.91 0.51
 -8 1 14 192.37 3.57
 8 1 14 187.64 3.5
 -9 1 14 25.59 1.05
 9 1 14 24.91 1
 -10 1 14 147.86 2.93
 10 1 14 148.77 3.01
 -11 1 14 31.41 1.27
 11 1 14 27.14 1.25
 -12 1 14 38.96 1.45
 12 1 14 37.24 1.67
 -13 1 14 13.4 1.93
 13 1 14 12.71 1.92
 -14 1 14 37.01 2.45
 14 1 14 41.03 2.52
 0 2 14 48.96 1.1
 -1 2 14 19.39 0.76
 1 2 14 21.3 0.8
 -2 2 14 63.41 1.28
 2 2 14 63.16 1.3
 -3 2 14 8.22 0.59
 3 2 14 8.41 0.63
 -4 2 14 6.3 0.56
 4 2 14 5.06 0.6
 -5 2 14 23.25 0.74
 5 2 14 23.37 0.75
 -6 2 14 48.64 1.38
 6 2 14 48.74 1.34
 -7 2 14 41.26 1.32
 7 2 14 44.79 1.49
 -8 2 14 17.75 1.19
 8 2 14 18.16 1.24
 -9 2 14 48.89 1.71
 9 2 14 56.43 2.03
 -10 2 14 47.96 1.82
 10 2 14 48.23 1.92
 -11 2 14 124.63 3.36
 11 2 14 123.89 3.29
 -12 2 14 10.86 1.99
 12 2 14 10.97 1.75
 -13 2 14 46.71 2.45
 13 2 14 46 2.29
 -14 2 14 4.08 2.5
 14 2 14 2.05 2.37
 0 3 14 271.73 4.25
 -1 3 14 53.49 1.17
 1 3 14 54.22 1.2
 -2 3 14 100.41 1.81
 2 3 14 98.44 1.8
 -3 3 14 20.08 0.7
 3 3 14 19.26 0.69
 -4 3 14 105.28 2.22
 4 3 14 103.8 2.2
 -5 3 14 7.29 0.82
 5 3 14 6.58 0.88
 -6 3 14 23.6 1.07
 6 3 14 24.04 1.16
 -7 3 14 101.14 2.4
 7 3 14 102.51 2.45
 -8 3 14 42.2 1.63
 8 3 14 47.43 1.75
 -9 3 14 2.63 0.97
 9 3 14 3.64 1.08
 -10 3 14 4.43 0.99
 10 3 14 6.62 1.36
 -11 3 14 20.91 1.82
 11 3 14 20.67 1.95
 -12 3 14 20.34 1.72
 12 3 14 23.76 1.94
 -13 3 14 5.46 1.84
 13 3 14 6.91 2
 -14 3 14 19.66 2.61
 14 3 14 18.21 2.73
 0 4 14 6.76 0.65
 -1 4 14 123.78 2.11
 1 4 14 123.14 2.11
 -2 4 14 34.73 0.87
 2 4 14 35.11 0.88
 -3 4 14 3.71 0.73
 3 4 14 3.41 0.69
 -4 4 14 61.67 1.54
 4 4 14 61.83 1.64
 -5 4 14 263.7 5.34
 5 4 14 267.85 5.43
 -6 4 14 95.9 2.23
 6 4 14 96.37 2.36
 -7 4 14 2.76 0.78
 7 4 14 1.94 0.82
 -8 4 14 45.49 1.84
 8 4 14 45.63 1.89
 -9 4 14 144.36 4.28
 9 4 14 146.34 3.69
 -10 4 14 6.48 1.22
 10 4 14 9.28 1.54
 -11 4 14 4.28 1.24
 11 4 14 6.08 1.37
 -12 4 14 19.29 2.22
 12 4 14 15.39 2.14
 -13 4 14 31.48 2.95
 13 4 14 29.94 2.55
 -14 4 14 8.2 2.69
 14 4 14 10.26 2.84
 0 5 14 26.38 0.82
 -1 5 14 10.31 0.62
 1 5 14 11.01 0.6
 -2 5 14 22.94 0.97
 2 5 14 22.41 1.04
 -3 5 14 133.84 2.96
 3 5 14 134.59 2.73
 -4 5 14 34.94 1.26
 4 5 14 33.58 1.2
 -5 5 14 104.34 2.66
 5 5 14 102.51 2.44
 -6 5 14 77.94 1.99
 6 5 14 78.59 2.02
 -7 5 14 13.42 1.31
 7 5 14 12.45 1.46
 -8 5 14 62.42 2.03
 8 5 14 63.87 2.17
 -9 5 14 74.11 2.39
 9 5 14 72.69 2.47
 -10 5 14 43.1 2.46
 10 5 14 44.52 2.62
 -11 5 14 5.53 1.92
 11 5 14 2.03 1.88
 -12 5 14 54.24 2.92
 12 5 14 56.37 2.89
 -13 5 14 3 2.32
 13 5 14 4.11 2.17
 0 6 14 24.6 0.77
 -1 6 14 104.78 2.6
 1 6 14 105.83 2.24
 -2 6 14 35.92 1.25
 2 6 14 33.03 1.25
 -3 6 14 60.38 1.71
 3 6 14 60.19 1.74
 -4 6 14 120.96 2.79
 4 6 14 122.97 2.86
 -5 6 14 42.69 1.42
 5 6 14 41.25 1.55
 -6 6 14 92 2.24
 6 6 14 92.85 2.36
 -7 6 14 14.18 1.17
 7 6 14 12.8 1.17
 -8 6 14 190.54 5.25
 8 6 14 185.54 5.21
 -9 6 14 89.16 3.14
 9 6 14 94.32 3.36
 -10 6 14 136.72 4.05
 10 6 14 145.11 4.58
 -11 6 14 23.35 2.29
 11 6 14 25.18 2.21
 -12 6 14 4.32 2.15
 12 6 14 6.67 2.2
 -13 6 14 3.5 2.32
 13 6 14 1.73 2.58
 0 7 14 4.71 0.59
 -1 7 14 21.66 1.05
 1 7 14 21.61 1.25
 -2 7 14 145.49 3.69
 2 7 14 136.06 3.36
 -3 7 14 1.75 1.08
 3 7 14 0.1 1.09
 -4 7 14 15.37 1.4
 4 7 14 14.91 1.53
 -5 7 14 15.34 1.28
 5 7 14 16.76 1.45
 -6 7 14 30.89 1.54
 6 7 14 33.66 1.63
 -7 7 14 43.44 2.07
 7 7 14 36.12 1.85
 -8 7 14 11.47 1.81
 8 7 14 11.49 1.79
 -9 7 14 35.83 2.33
 9 7 14 36.54 2.41
 -10 7 14 10.7 2.17
 10 7 14 9.84 2.3
 -11 7 14 14.32 2.14
 11 7 14 10.52 2.34
 -12 7 14 15.52 2.47
 12 7 14 13.21 2.7
 0 8 14 2.6 1.83
 -1 8 14 141.34 3.42
 1 8 14 132.72 3.28
 -2 8 14 94.58 2.53
 2 8 14 94.43 2.58
 -3 8 14 8.92 1.06
 3 8 14 11.57 1.22
 -4 8 14 18.74 1.28
 4 8 14 18.08 1.42
 -5 8 14 101.81 2.89
 5 8 14 97.51 2.85
 -6 8 14 21.58 1.46
 6 8 14 21.3 1.57
 -7 8 14 63.15 2.37
 7 8 14 64.8 2.59
 -8 8 14 73.64 2.84
 8 8 14 73.22 2.97
 -9 8 14 29.34 2.42
 9 8 14 28.24 2.37
 -10 8 14 4.55 2.27
 10 8 14 4.15 2.47
 -11 8 14 9.19 2.35
 11 8 14 7.33 2.52
 -12 8 14 29.38 3.27
 12 8 14 35.97 3.35
 0 9 14 79.98 3.28
 -1 9 14 60.11 1.93
 1 9 14 59.97 1.9
 -2 9 14 41.45 1.86
 2 9 14 38.08 1.8
 -3 9 14 8.39 1.56
 3 9 14 11.8 1.73
 -4 9 14 25.08 1.66
 4 9 14 24.42 1.71
 -5 9 14 18.19 1.63
 5 9 14 16.72 1.73
 -6 9 14 66.66 2.47
 6 9 14 61.33 2.42
 -7 9 14 13.4 1.94
 7 9 14 18.01 1.94
 -8 9 14 0.95 1.37
 8 9 14 2.05 1.49
 -9 9 14 31.33 2.62
 9 9 14 30.91 2.9
 -10 9 14 18.23 2.45
 10 9 14 20.12 2.57
 -11 9 14 35.5 3.1
 11 9 14 36.95 3.27
 0 10 14 11.59 2.05
 -1 10 14 27.24 1.33
 1 10 14 28.09 1.54
 -2 10 14 15.89 1.31
 2 10 14 12.71 1.59
 -3 10 14 48.49 1.95
 3 10 14 49.1 2.08
 -4 10 14 112.72 3.35
 4 10 14 109.99 3.3
 -5 10 14 10.59 1.67
 5 10 14 11.05 1.73
 -6 10 14 120.62 3.61
 6 10 14 120.54 3.45
 -7 10 14 48.08 2.53
 7 10 14 48.55 2.63
 -8 10 14 14.84 2.37
 8 10 14 11.37 2.24
 -9 10 14 38.9 2.94
 9 10 14 43.39 3.08
 -10 10 14 4.73 2.62
 10 10 14 7.41 2.68
 0 11 14 38.21 3.02
 -1 11 14 45.54 3.13
 1 11 14 49.37 3.65
 -2 11 14 20.49 1.67
 2 11 14 21.94 1.91
 -3 11 14 51.12 2.36
 3 11 14 48.85 2.13
 -4 11 14 5.55 1.59
 4 11 14 4.15 1.63
 -5 11 14 140.35 4.05
 5 11 14 140.73 4.18
 -6 11 14 33.34 2.46
 6 11 14 36.37 2.29
 -7 11 14 25.94 2.46
 7 11 14 25.84 2.57
 -8 11 14 1.47 2.32
 8 11 14 2.84 2.43
 -9 11 14 8.37 3.17
 9 11 14 7.07 5.27
 0 12 14 23.26 3.67
 -1 12 14 8.53 3.57
 1 12 14 6.18 3.71
 -2 12 14 0 1.56
 2 12 14 2.19 1.78
 -3 12 14 17.19 2.06
 3 12 14 18.98 1.95
 -4 12 14 15.07 2.03
 4 12 14 13.75 2.03
 -5 12 14 57.61 2.96
 5 12 14 60.52 2.83
 -6 12 14 22.09 2.71
 6 12 14 23.9 2.71
 -7 12 14 26.3 2.83
 7 12 14 31.62 3.2
 0 13 14 12.3 3.93
 -1 13 14 19.55 3.41
 1 13 14 26.77 3.86
 -2 13 14 7.23 2.12
 2 13 14 5.02 1.96
 -3 13 14 50.15 2.89
 3 13 14 49.51 3.36
 -4 13 14 35.93 3.04
 4 13 14 35.24 3.02
 -5 13 14 8.42 2.69
 5 13 14 4.26 3.56
 0 0 15 0.51 0.75
 1 0 15 82.31 1.58
 2 0 15 29.57 0.94
 3 0 15 1.59 0.62
 4 0 15 17.49 0.86
 5 0 15 167.25 2.77
 6 0 15 1.88 0.6
 7 0 15 29.6 1.1
 8 0 15 1.82 0.85
 9 0 15 0.79 0.86
 10 0 15 28.43 1.25
 11 0 15 9.55 1.21
 12 0 15 4.63 1.31
 13 0 15 13.71 1.7
 0 1 15 67.17 1.42
 -1 1 15 180.67 2.99
 1 1 15 180.38 2.95
 -2 1 15 88.9 1.7
 2 1 15 87.48 1.67
 -3 1 15 63.32 1.39
 3 1 15 62.82 1.37
 -4 1 15 48.47 1.21
 4 1 15 51.4 1.2
 -5 1 15 19.56 0.89
 5 1 15 19.46 0.81
 -6 1 15 87.4 1.81
 6 1 15 84.22 1.74
 -7 1 15 14.4 0.9
 7 1 15 16.93 0.96
 -8 1 15 18.28 0.95
 8 1 15 17.4 0.88
 -9 1 15 9.64 1.31
 9 1 15 10.12 1.52
 -10 1 15 43.85 2.02
 10 1 15 40.64 2
 -11 1 15 90.36 2.96
 11 1 15 88.99 3.17
 -12 1 15 57.47 2.45
 12 1 15 58.4 2.49
 -13 1 15 18.29 2.26
 13 1 15 17.01 2.3
 0 2 15 18.56 0.75
 -1 2 15 138.19 2.36
 1 2 15 138.33 2.38
 -2 2 15 21.81 0.9
 2 2 15 22.27 0.86
 -3 2 15 50.86 1.16
 3 2 15 48.71 1.13
 -4 2 15 30.56 0.95
 4 2 15 30.36 0.95
 -5 2 15 20.43 1.09
 5 2 15 19.33 1.08
 -6 2 15 5.46 1
 6 2 15 7.97 1.31
 -7 2 15 5.07 1.19
 7 2 15 3.76 1.24
 -8 2 15 67.82 2.32
 8 2 15 65.6 2.39
 -9 2 15 131.35 3.38
 9 2 15 134.99 3.59
 -10 2 15 13.2 1.8
 10 2 15 10.92 1.72
 -11 2 15 7.05 1.43
 11 2 15 10.12 1.79
 -12 2 15 78.31 2.92
 12 2 15 84.34 2.96
 -13 2 15 5.9 2.34
 13 2 15 4.94 2.18
 0 3 15 547.88 8.32
 -1 3 15 81.24 1.72
 1 3 15 83.59 1.6
 -2 3 15 43.09 1.07
 2 3 15 44.87 1.1
 -3 3 15 9.88 0.63
 3 3 15 12.26 0.65
 -4 3 15 7.7 0.89
 4 3 15 8.9 0.87
 -5 3 15 27.17 1.25
 5 3 15 27.26 1.3
 -6 3 15 110.52 2.72
 6 3 15 118.12 2.83
 -7 3 15 15.85 1.18
 7 3 15 14.61 1.26
 -8 3 15 80.87 2.42
 8 3 15 77.97 2.41
 -9 3 15 10.78 1.7
 9 3 15 15.32 1.69
 -10 3 15 27.05 2.11
 10 3 15 25.19 1.95
 -11 3 15 1.66 1.5
 11 3 15 1.45 1.57
 -12 3 15 49.24 3.07
 12 3 15 55.71 3.06
 -13 3 15 35.09 2.52
 13 3 15 34.16 2.53
 0 4 15 1.41 0.51
 -1 4 15 9.88 0.72
 1 4 15 10.31 0.69
 -2 4 15 30.58 1.06
 2 4 15 29.3 0.95
 -3 4 15 49.95 1.41
 3 4 15 51.13 1.53
 -4 4 15 55.61 1.75
 4 4 15 55.96 1.95
 -5 4 15 25.37 1.27
 5 4 15 28.37 1.34
 -6 4 15 8.1 1.16
 6 4 15 10.89 1.3
 -7 4 15 10.93 1.14
 7 4 15 11.96 1.12
 -8 4 15 35.21 1.8
 8 4 15 36.86 1.8
 -9 4 15 44.43 2.08
 9 4 15 44.81 2.26
 -10 4 15 32.31 1.88
 10 4 15 36.75 1.92
 -11 4 15 10.18 1.78
 11 4 15 15.67 2.07
 -12 4 15 23.06 2.77
 12 4 15 23.48 2.87
 -13 4 15 28.07 3.26
 13 4 15 36.17 3.66
 0 5 15 20.47 0.86
 -1 5 15 37.1 1
 1 5 15 36.29 0.97
 -2 5 15 68.69 1.89
 2 5 15 69.06 1.93
 -3 5 15 3.78 1.02
 3 5 15 4.73 0.97
 -4 5 15 316.29 6.32
 4 5 15 331.66 6.66
 -5 5 15 5.13 1
 5 5 15 7.04 1.04
 -6 5 15 48.18 1.73
 6 5 15 51.61 1.88
 -7 5 15 23.23 1.43
 7 5 15 24.96 1.45
 -8 5 15 10.23 1.4
 8 5 15 13.53 1.6
 -9 5 15 2.45 1.78
 9 5 15 2.95 1.75
 -10 5 15 125.86 4.02
 10 5 15 118.41 5.02
 -11 5 15 1.5 2.04
 11 5 15 5.37 2.17
 -12 5 15 17.82 2.6
 12 5 15 16.19 2.71
 0 6 15 22.57 0.9
 -1 6 15 23.37 1.29
 1 6 15 22.72 1.41
 -2 6 15 16.41 1.25
 2 6 15 15.12 1.26
 -3 6 15 76.97 2.33
 3 6 15 77.53 2.41
 -4 6 15 44.04 2.01
 4 6 15 41.78 1.95
 -5 6 15 9.69 1.26
 5 6 15 9.61 1.28
 -6 6 15 57.03 2.19
 6 6 15 58.8 2.27
 -7 6 15 15.77 1.82
 7 6 15 14.54 1.67
 -8 6 15 18.81 1.77
 8 6 15 17.34 1.85
 -9 6 15 128.08 4.02
 9 6 15 132.09 4.19
 -10 6 15 40.53 2.59
 10 6 15 36.59 2.45
 -11 6 15 49.78 2.89
 11 6 15 47.52 2.94
 -12 6 15 28.09 3.42
 12 6 15 38.24 3.67
 0 7 15 15.06 1.78
 -1 7 15 80.84 2.32
 1 7 15 82.81 2.57
 -2 7 15 57.32 1.96
 2 7 15 59.59 2.27
 -3 7 15 243.99 5.67
 3 7 15 249.12 5.81
 -4 7 15 53.33 1.89
 4 7 15 55.15 2.06
 -5 7 15 86.32 2.75
 5 7 15 83.42 2.75
 -6 7 15 10.54 1.37
 6 7 15 10.57 1.48
 -7 7 15 13.22 1.81
 7 7 15 12.83 1.82
 -8 7 15 175.77 5.11
 8 7 15 174.66 5.3
 -9 7 15 1.38 1.85
 9 7 15 1.21 1.82
 -10 7 15 14.78 2.42
 10 7 15 18.57 2.49
 -11 7 15 0.26 2.69
 11 7 15 1.52 2.75
 0 8 15 26.38 2.41
 -1 8 15 37.39 1.66
 1 8 15 33.29 1.59
 -2 8 15 26.04 1.43
 2 8 15 26.08 1.63
 -3 8 15 59.01 2.16
 3 8 15 57.86 2.12
 -4 8 15 153.45 3.98
 4 8 15 160.44 4.18
 -5 8 15 13.2 1.5
 5 8 15 13.47 1.63
 -6 8 15 17.02 1.99
 6 8 15 12.38 1.79
 -7 8 15 29.17 2.34
 7 8 15 25.73 2.59
 -8 8 15 5.93 2.17
 8 8 15 3.62 1.91
 -9 8 15 59.07 3.03
 9 8 15 62.65 3.12
 -10 8 15 2.7 2.2
 10 8 15 3.02 2.25
 0 9 15 3.47 2.09
 -1 9 15 149.45 3.97
 1 9 15 149.62 3.68
 -2 9 15 59.54 2.23
 2 9 15 58.45 2.11
 -3 9 15 3.36 1.35
 3 9 15 4.08 1.51
 -4 9 15 6.98 1.56
 4 9 15 8.13 1.43
 -5 9 15 2.87 1.34
 5 9 15 1.77 1.74
 -6 9 15 56.59 2.37
 6 9 15 64.38 2.58
 -7 9 15 23.46 2.25
 7 9 15 26.59 2.61
 -8 9 15 33.63 3.35
 8 9 15 28.75 2.91
 -9 9 15 13.36 2.62
 9 9 15 10.98 2.6
 -10 9 15 48.04 3.97
 10 9 15 35.63 6.61
 0 10 15 57.95 3.48
 -1 10 15 24.83 2.99
 1 10 15 29.83 2.68
 -2 10 15 23.03 1.76
 2 10 15 22.16 1.63
 -3 10 15 4.45 1.81
 3 10 15 8.87 1.79
 -4 10 15 43.1 2.42
 4 10 15 51.7 2.57
 -5 10 15 30.36 2.51
 5 10 15 28.01 2.06
 -6 10 15 3 1.82
 6 10 15 1.7 1.87
 -7 10 15 28 2.92
 7 10 15 30.33 3.18
 -8 10 15 2.63 2.78
 8 10 15 2.76 2.62
 0 11 15 145.46 5.65
 -1 11 15 38.85 3.07
 1 11 15 35.98 2.89
 -2 11 15 19.65 2.02
 2 11 15 16.96 1.84
 -3 11 15 3.04 1.95
 3 11 15 8.05 1.78
 -4 11 15 7.25 2.37
 4 11 15 5.71 1.94
 -5 11 15 82.97 3.17
 5 11 15 75.68 3.02
 -6 11 15 63.12 3.42
 6 11 15 60.68 3.29
 -7 11 15 8.22 2.55
 7 11 15 15.12 2.92
 0 12 15 11.07 3.15
 -1 12 15 4.37 3.01
 1 12 15 3.22 2.71
 -2 12 15 6.49 2.58
 2 12 15 6.76 1.78
 -3 12 15 20.39 2.41
 3 12 15 15.84 2.41
 -4 12 15 61.27 3.11
 4 12 15 61.61 3.11
 -5 12 15 35.27 3.58
 5 12 15 42.85 4.24
 0 13 15 9.55 3.71
 -1 13 15 5.72 4.05
 1 13 15 25.67 7.62
 0 0 16 19.12 1.49
 1 0 16 21.46 0.92
 2 0 16 254.52 4.1
 3 0 16 91.61 1.83
 4 0 16 167.25 2.84
 5 0 16 4.76 0.74
 6 0 16 6.45 0.96
 7 0 16 72.93 1.81
 8 0 16 61.43 1.74
 9 0 16 88.15 2.14
 10 0 16 0.88 1.08
 11 0 16 13.54 1.33
 12 0 16 8.01 3.71
 0 1 16 1.45 0.74
 -1 1 16 101.58 1.89
 1 1 16 105.77 1.96
 -2 1 16 8.14 0.89
 2 1 16 10.34 0.87
 -3 1 16 164.19 2.81
 3 1 16 163.49 2.87
 -4 1 16 18.17 0.89
 4 1 16 17.13 0.91
 -5 1 16 69.05 1.68
 5 1 16 69.89 1.69
 -6 1 16 97.72 2.23
 6 1 16 101.78 2.25
 -7 1 16 23.04 1.43
 7 1 16 24.88 1.24
 -8 1 16 82.83 2.69
 8 1 16 85.46 2.75
 -9 1 16 6.02 1.62
 9 1 16 5.72 1.27
 -10 1 16 88.8 3.09
 10 1 16 86.53 2.95
 -11 1 16 5.94 2.04
 11 1 16 7.34 2.2
 -12 1 16 8.16 2.25
 12 1 16 9.47 2.19
 0 2 16 4.7 0.81
 -1 2 16 60.3 1.41
 1 2 16 58.45 1.36
 -2 2 16 24.18 0.97
 2 2 16 22.92 0.98
 -3 2 16 27.32 1
 3 2 16 29.52 1.05
 -4 2 16 45.07 1.28
 4 2 16 47.15 1.32
 -5 2 16 127.76 2.98
 5 2 16 131.04 3.07
 -6 2 16 15.95 1.65
 6 2 16 13.56 1.17
 -7 2 16 50.61 1.93
 7 2 16 49.92 1.88
 -8 2 16 1.6 1.45
 8 2 16 1.97 1.45
 -9 2 16 79.65 2.88
 9 2 16 69.07 2.85
 -10 2 16 110.79 3.25
 10 2 16 118.08 3.45
 -11 2 16 51.31 2.77
 11 2 16 47.5 2.46
 -12 2 16 2.89 2.35
 12 2 16 2.44 2.09
 0 3 16 12.31 0.88
 -1 3 16 7.3 0.87
 1 3 16 7.27 0.75
 -2 3 16 28.3 0.99
 2 3 16 28.99 0.99
 -3 3 16 47.66 1.59
 3 3 16 47.09 1.36
 -4 3 16 69.61 1.95
 4 3 16 71.83 2
 -5 3 16 18.37 1.33
 5 3 16 20.19 1.34
 -6 3 16 55.91 1.88
 6 3 16 53.97 1.94
 -7 3 16 62.36 2.33
 7 3 16 58.9 2.31
 -8 3 16 14.5 1.66
 8 3 16 16.46 1.8
 -9 3 16 23.58 1.8
 9 3 16 19.62 1.8
 -10 3 16 26.98 2.05
 10 3 16 26.49 2.01
 -11 3 16 49.1 2.69
 11 3 16 51.33 2.51
 -12 3 16 1.67 2.51
 12 3 16 2.28 2.83
 0 4 16 0.31 0.57
 -1 4 16 22.98 0.95
 1 4 16 22.47 0.89
 -2 4 16 24.5 1.28
 2 4 16 25.87 1.36
 -3 4 16 46.99 1.77
 3 4 16 45.97 1.81
 -4 4 16 45.45 1.68
 4 4 16 46.74 1.78
 -5 4 16 2.66 1.16
 5 4 16 4.79 1.21
 -6 4 16 147.8 3.47
 6 4 16 149.65 3.53
 -7 4 16 39.67 1.92
 7 4 16 37.96 2.04
 -8 4 16 50.45 2.49
 8 4 16 54.56 2.54
 -9 4 16 18.74 1.83
 9 4 16 19.61 1.83
 -10 4 16 60.52 2.89
 10 4 16 59.54 2.57
 -11 4 16 33.6 2.81
 11 4 16 35.96 2.92
 -12 4 16 17.24 3.6
 12 4 16 22.13 6.89
 0 5 16 390.11 6.96
 -1 5 16 5.02 1.13
 1 5 16 6.25 1.09
 -2 5 16 81.65 2.38
 2 5 16 86.58 2.32
 -3 5 16 66.03 2.27
 3 5 16 61.39 1.96
 -4 5 16 13.89 1.24
 4 5 16 15.96 1.48
 -5 5 16 39.16 1.66
 5 5 16 42.19 1.72
 -6 5 16 22.72 1.67
 6 5 16 21.32 1.46
 -7 5 16 42.34 2.36
 7 5 16 39.87 2.43
 -8 5 16 13.56 1.8
 8 5 16 8.49 1.64
 -9 5 16 6.79 2.26
 9 5 16 7.6 2.23
 -10 5 16 2.49 2.13
 10 5 16 0.31 2.41
 -11 5 16 8.04 2.7
 11 5 16 8.95 2.43
 0 6 16 7.07 0.82
 -1 6 16 68.71 2.14
 1 6 16 64.87 2.14
 -2 6 16 85.18 2.53
 2 6 16 81.76 2.46
 -3 6 16 4.94 1.33
 3 6 16 5.47 1.55
 -4 6 16 40.73 1.85
 4 6 16 47.69 2.18
 -5 6 16 116.03 3.16
 5 6 16 113.42 3.2
 -6 6 16 14.86 1.55
 6 6 16 18.53 1.72
 -7 6 16 41.35 2.34
 7 6 16 43.74 2.41
 -8 6 16 42.19 2.41
 8 6 16 40.66 2.51
 -9 6 16 13.93 2.21
 9 6 16 12.79 2.47
 -10 6 16 2.2 2.15
 10 6 16 1.58 2.63
 -11 6 16 6.91 3.52
 11 6 16 3.87 4.95
 0 7 16 34.91 3.26
 -1 7 16 11.44 1.43
 1 7 16 9.82 1.3
 -2 7 16 14.32 1.62
 2 7 16 11.37 1.5
 -3 7 16 7.7 1.31
 3 7 16 7.58 1.84
 -4 7 16 23.32 1.59
 4 7 16 20.58 1.84
 -5 7 16 54.84 2.25
 5 7 16 53.6 2.35
 -6 7 16 2.92 1.61
 6 7 16 5.04 1.84
 -7 7 16 20.73 2.51
 7 7 16 20.5 2.61
 -8 7 16 6.38 2.66
 8 7 16 9.85 2.82
 -9 7 16 34.48 2.87
 9 7 16 35.17 2.9
 -10 7 16 31.29 3.79
 10 7 16 40.59 4.13
 0 8 16 0.21 2.24
 -1 8 16 127.54 3.27
 1 8 16 125.13 3.67
 -2 8 16 62.45 2.33
 2 8 16 60.38 2.35
 -3 8 16 23.53 1.86
 3 8 16 28.34 2.12
 -4 8 16 24.19 1.98
 4 8 16 19.71 1.89
 -5 8 16 63.57 2.57
 5 8 16 63.32 2.76
 -6 8 16 25.67 2.2
 6 8 16 28.37 2.23
 -7 8 16 30.99 2.98
 7 8 16 27.85 2.82
 -8 8 16 30.09 2.89
 8 8 16 34.93 2.91
 -9 8 16 9.66 2.81
 9 8 16 12.64 3.1
 0 9 16 12.48 2.34
 -1 9 16 13.17 2.73
 1 9 16 14.45 2.87
 -2 9 16 16.28 1.75
 2 9 16 12.3 1.92
 -3 9 16 64.93 2.65
 3 9 16 63.54 2.51
 -4 9 16 33.62 2.34
 4 9 16 33.02 2.55
 -5 9 16 49 2.51
 5 9 16 54.74 2.55
 -6 9 16 47.48 2.99
 6 9 16 47.49 2.94
 -7 9 16 63.6 3.33
 7 9 16 62.82 3.34
 -8 9 16 11.51 3.03
 8 9 16 16.28 3.36
 0 10 16 1.8 2.52
 -1 10 16 3.96 2.45
 1 10 16 1.33 2.85
 -2 10 16 30.94 2.11
 2 10 16 34.32 2.16
 -3 10 16 25.77 2.24
 3 10 16 29.65 2.34
 -4 10 16 45.43 2.6
 4 10 16 50.03 2.55
 -5 10 16 25.56 2.9
 5 10 16 24.09 2.65
 -6 10 16 6.26 2.76
 6 10 16 10.57 2.92
 -7 10 16 19.37 3.86
 7 10 16 10.89 6.91
 0 11 16 4.8 3.26
 -1 11 16 7.02 2.79
 1 11 16 7.79 2.94
 -2 11 16 6.41 3.07
 2 11 16 3.99 2.8
 -3 11 16 5.16 2.92
 3 11 16 3.77 2.39
 -4 11 16 41.5 2.95
 4 11 16 39.34 2.9
 -5 11 16 6.28 3.4
 5 11 16 11.82 5.3
 0 12 16 37.69 6.28
 -1 12 16 32.35 5.74
 1 12 16 20.35 5.96
 0 0 17 0.44 1.02
 1 0 17 9.24 1.05
 2 0 17 170.35 3
 3 0 17 18.74 1.1
 4 0 17 7.49 0.96
 5 0 17 5.55 1.15
 6 0 17 6.42 1.16
 7 0 17 69.53 1.91
 8 0 17 62.76 1.86
 9 0 17 1.61 1.14
 10 0 17 0.25 2.4
 11 0 17 71.84 4.2
 0 1 17 21.43 1.16
 -1 1 17 203.69 3.43
 1 1 17 210.75 3.6
 -2 1 17 3.52 0.79
 2 1 17 5.4 0.88
 -3 1 17 48.44 1.38
 3 1 17 49.92 1.41
 -4 1 17 69.82 1.75
 4 1 17 66.4 1.74
 -5 1 17 8.02 1.01
 5 1 17 7.64 1.14
 -6 1 17 12.57 1.13
 6 1 17 12.02 1.16
 -7 1 17 91.03 2.74
 7 1 17 93.94 2.87
 -8 1 17 5.74 1.63
 8 1 17 1.05 1.58
 -9 1 17 25.3 2.08
 9 1 17 23.23 2.01
 -10 1 17 13.51 2.31
 10 1 17 15.18 2.17
 -11 1 17 2.84 2.32
 11 1 17 4.71 2.34
 0 2 17 3.03 0.89
 -1 2 17 31.11 1.2
 1 2 17 30.58 1.19
 -2 2 17 78.19 1.77
 2 2 17 80.64 1.8
 -3 2 17 35.29 1.26
 3 2 17 36.94 1.35
 -4 2 17 16.02 1.03
 4 2 17 13.41 0.99
 -5 2 17 13.98 1.52
 5 2 17 15.58 1.54
 -6 2 17 24.53 1.69
 6 2 17 23.31 1.8
 -7 2 17 20.71 1.93
 7 2 17 25.31 2.13
 -8 2 17 64.63 2.64
 8 2 17 68.78 2.75
 -9 2 17 24.52 2.15
 9 2 17 27.71 2.22
 -10 2 17 2.21 2.5
 10 2 17 4.47 2.37
 -11 2 17 5.29 3.23
 11 2 17 10 3.24
 0 3 17 20.68 1.06
 -1 3 17 36.75 1.27
 1 3 17 38.35 1.33
 -2 3 17 58.25 1.66
 2 3 17 55.11 1.57
 -3 3 17 44.94 1.87
 3 3 17 44.65 1.95
 -4 3 17 77.77 2.22
 4 3 17 79.93 2.35
 -5 3 17 33.82 2
 5 3 17 38.04 1.89
 -6 3 17 86.47 2.95
 6 3 17 87.12 3.06
 -7 3 17 31.17 1.79
 7 3 17 36.16 1.95
 -8 3 17 16.49 1.77
 8 3 17 18.69 2.04
 -9 3 17 82.41 3.23
 9 3 17 84.34 3.41
 -10 3 17 0.05 2.27
 10 3 17 5.69 2.44
 -11 3 17 3.96 3.63
 11 3 17 6.62 4.77
 0 4 17 1.88 0.98
 -1 4 17 38.54 1.45
 1 4 17 39.56 1.67
 -2 4 17 38.13 1.77
 2 4 17 38.79 1.84
 -3 4 17 40.96 1.8
 3 4 17 40.3 1.78
 -4 4 17 32.39 1.71
 4 4 17 34.15 1.7
 -5 4 17 119.15 3.08
 5 4 17 122.66 3.15
 -6 4 17 29.59 1.9
 6 4 17 35.26 2.12
 -7 4 17 3.63 1.67
 7 4 17 3.69 1.74
 -8 4 17 2.51 1.99
 8 4 17 4.89 1.92
 -9 4 17 21.33 2.78
 9 4 17 22.11 2.87
 -10 4 17 36.2 3.2
 10 4 17 32.16 3.06
 0 5 17 4.37 1.06
 -1 5 17 37.05 1.93
 1 5 17 37.37 2
 -2 5 17 24.46 1.74
 2 5 17 21.93 1.67
 -3 5 17 35.51 2.13
 3 5 17 37.84 2.26
 -4 5 17 1.83 2.07
 4 5 17 2.88 1.9
 -5 5 17 55.78 2.25
 5 5 17 58.9 2.47
 -6 5 17 23.92 2.56
 6 5 17 28.37 2.67
 -7 5 17 162.29 5.12
 7 5 17 159.45 5.13
 -8 5 17 26.31 2.58
 8 5 17 24.63 2.42
 -9 5 17 5.44 2.77
 9 5 17 3.15 2.9
 -10 5 17 26.76 3.7
 10 5 17 36.23 4.49
 0 6 17 313.06 10.09
 -1 6 17 5.14 1.52
 1 6 17 3.7 1.59
 -2 6 17 115.57 3.51
 2 6 17 119.64 3.42
 -3 6 17 0.56 1.5
 3 6 17 2.28 1.53
 -4 6 17 49.31 2.36
 4 6 17 48.75 2.25
 -5 6 17 50.36 2.39
 5 6 17 52.88 2.43
 -6 6 17 96.9 3.62
 6 6 17 96.45 3.72
 -7 6 17 46.17 3.17
 7 6 17 51.8 3.4
 -8 6 17 45.26 3.26
 8 6 17 49.33 3.38
 -9 6 17 20.04 2.88
 9 6 17 21.06 3.1
 0 7 17 37.83 3.03
 -1 7 17 54.85 2.28
 1 7 17 50.82 2
 -2 7 17 39.02 2.41
 2 7 17 35.94 2.2
 -3 7 17 60.85 2.57
 3 7 17 60.56 2.52
 -4 7 17 18.95 1.89
 4 7 17 17.37 2.03
 -5 7 17 61.22 2.94
 5 7 17 65.09 2.88
 -6 7 17 6.2 2.24
 6 7 17 7.82 2.33
 -7 7 17 17.62 2.92
 7 7 17 11.95 2.73
 -8 7 17 14.06 2.82
 8 7 17 17.61 2.89
 0 8 17 16.8 3.73
 -1 8 17 10.69 2.5
 1 8 17 12.2 2.73
 -2 8 17 12.99 1.9
 2 8 17 9.78 1.81
 -3 8 17 44.28 2.63
 3 8 17 51.94 2.58
 -4 8 17 37.95 2.96
 4 8 17 27.98 2.42
 -5 8 17 73.99 2.9
 5 8 17 76.78 3.05
 -6 8 17 33.59 2.9
 6 8 17 31.07 3.01
 -7 8 17 54.95 3.48
 7 8 17 53.28 3.36
 0 9 17 17.59 3.12
 -1 9 17 59.06 4.07
 1 9 17 58.54 4.31
 -2 9 17 56.79 2.45
 2 9 17 55.02 2.39
 -3 9 17 21.72 2.54
 3 9 17 22.93 2.48
 -4 9 17 33.75 2.92
 4 9 17 32.45 2.59
 -5 9 17 35.33 2.88
 5 9 17 28.5 3.01
 -6 9 17 19.8 3.71
 6 9 17 22.62 3.83
 0 10 17 3.72 3.41
 -1 10 17 0.43 2.7
 1 10 17 1.74 2.83
 -2 10 17 32.43 4.14
 2 10 17 39.52 4.13
 -3 10 17 43.11 3.1
 3 10 17 51.48 3.09
 -4 10 17 27.75 4.01
 4 10 17 19.88 4.51
 0 0 18 332.84 7.56
 1 0 18 7.67 1.32
 2 0 18 2.71 1.07
 3 0 18 6.57 1.3
 4 0 18 3.62 1.5
 5 0 18 3.86 1.4
 6 0 18 171.85 3.61
 7 0 18 7.16 1.59
 8 0 18 1.29 1.36
 9 0 18 2.27 3.19
 0 1 18 1.71 1.11
 -1 1 18 115.05 2.36
 1 1 18 116.12 2.45
 -2 1 18 100.24 2.28
 2 1 18 102.58 2.33
 -3 1 18 2.19 1.08
 3 1 18 2.42 1.2
 -4 1 18 128.82 2.94
 4 1 18 122.46 2.81
 -5 1 18 7.91 1.34
 5 1 18 9.01 1.29
 -6 1 18 8.68 1.93
 6 1 18 5.86 2.05
 -7 1 18 55.26 2.64
 7 1 18 54.31 2.58
 -8 1 18 2.49 1.96
 8 1 18 1.28 2.05
 -9 1 18 6.93 2.44
 9 1 18 5.65 2.25
 0 2 18 42.56 1.54
 -1 2 18 44.9 1.56
 1 2 18 46.08 1.58
 -2 2 18 18.85 1.34
 2 2 18 21.06 1.41
 -3 2 18 17.91 1.23
 3 2 18 16.83 1.25
 -4 2 18 56.03 2.14
 4 2 18 52.34 2.09
 -5 2 18 61.58 2.74
 5 2 18 60.79 2.72
 -6 2 18 18.13 2.11
 6 2 18 21.13 2.09
 -7 2 18 40.02 2.65
 7 2 18 44.04 2.66
 -8 2 18 97.42 3.67
 8 2 18 106.15 3.76
 -9 2 18 6.88 2.28
 9 2 18 5.78 2.44
 0 3 18 5.42 1.22
 -1 3 18 45.03 1.88
 1 3 18 43.45 1.69
 -2 3 18 34.07 1.38
 2 3 18 35.75 1.44
 -3 3 18 37.84 2
 3 3 18 42.86 2.1
 -4 3 18 24.37 1.85
 4 3 18 23.02 1.81
 -5 3 18 47.66 2.54
 5 3 18 45.27 2.48
 -6 3 18 20.71 2.07
 6 3 18 20.48 2.12
 -7 3 18 82.37 3.11
 7 3 18 81.39 3.1
 -8 3 18 52.1 2.86
 8 3 18 52.28 2.9
 -9 3 18 15.11 2.69
 9 3 18 21.6 3.02
 0 4 18 51.88 1.74
 -1 4 18 9.62 1.31
 1 4 18 8.1 1.36
 -2 4 18 34.55 1.91
 2 4 18 41.05 2.25
 -3 4 18 13.21 2.16
 3 4 18 13.43 2.11
 -4 4 18 4.24 2.37
 4 4 18 4.92 2.34
 -5 4 18 3.44 2.04
 5 4 18 2.36 1.94
 -6 4 18 6.44 2.11
 6 4 18 8.06 2.86
 -7 4 18 8.64 2.53
 7 4 18 8.81 2.31
 -8 4 18 93.45 3.88
 8 4 18 82.44 3.67
 -9 4 18 12.15 7.81
 9 4 18 13.72 6.52
 0 5 18 31.05 1.55
 -1 5 18 56.45 2.65
 1 5 18 56.1 2.58
 -2 5 18 46.73 2.27
 2 5 18 48.22 2.37
 -3 5 18 28.62 2.25
 3 5 18 27.84 2.41
 -4 5 18 34.84 2.56
 4 5 18 33.58 2.5
 -5 5 18 42.62 3.12
 5 5 18 45.35 2.87
 -6 5 18 1.64 2.77
 6 5 18 1.8 2.96
 -7 5 18 2.61 3.02
 7 5 18 1.99 3.3
 -8 5 18 13.1 3.73
 8 5 18 18.83 4.07
 0 6 18 5.55 2.33
 -1 6 18 28.51 2.07
 1 6 18 29.55 1.93
 -2 6 18 43.84 2.47
 2 6 18 42.97 2.3
 -3 6 18 3.41 2.06
 3 6 18 4.73 2.23
 -4 6 18 4.69 2.1
 4 6 18 6.1 2.11
 -5 6 18 8 2.09
 5 6 18 6.44 2.15
 -6 6 18 24.42 3.01
 6 6 18 21.83 3.01
 -7 6 18 15.63 3.02
 7 6 18 18.69 3.11
 0 7 18 91.28 5.1
 -1 7 18 105.27 5.12
 1 7 18 105.72 4.82
 -2 7 18 41.22 2.49
 2 7 18 40.67 2.42
 -3 7 18 33.05 2.44
 3 7 18 32.41 2.42
 -4 7 18 19.56 2.34
 4 7 18 16.62 2.24
 -5 7 18 8.08 2.8
 5 7 18 6.35 2.79
 -6 7 18 27.9 3.47
 6 7 18 38.95 3.55
 0 8 18 10.13 3.41
 -1 8 18 28.15 4.47
 1 8 18 31.01 4.29
 -2 8 18 22.3 2.35
 2 8 18 24.48 2.29
 -3 8 18 3.72 2.39
 3 8 18 7.91 2.35
 -4 8 18 14.3 2.81
 4 8 18 11.01 2.58
 -5 8 18 19.44 3.41
 5 8 18 24.31 5.97
 0 9 18 9.95 5.29
 -1 9 18 45.43 5.04
 1 9 18 46.08 4.89
 -2 9 18 54.55 5.3
 2 9 18 54.47 5.74
 0 0 19 0.93 1.67
 1 0 19 4.63 1.46
 2 0 19 30.96 1.73
 3 0 19 3.19 1.63
 4 0 19 27.93 2.02
 5 0 19 4.43 1.91
 6 0 19 161.58 3.87
 7 0 19 12.06 2.43
 8 0 19 50.95 6.59
 0 1 19 61.7 2.04
 -1 1 19 22.83 1.65
 1 1 19 26.56 1.74
 -2 1 19 39.7 1.89
 2 1 19 34.02 1.74
 -3 1 19 49.19 1.99
 3 1 19 45.18 1.93
 -4 1 19 30.69 1.88
 4 1 19 27.19 1.95
 -5 1 19 127.66 4.16
 5 1 19 127.91 4.03
 -6 1 19 24.8 2.72
 6 1 19 27.38 2.66
 -7 1 19 38.47 2.78
 7 1 19 44.33 2.75
 0 2 19 19.54 1.98
 -1 2 19 7.86 1.7
 1 2 19 4.6 1.83
 -2 2 19 12.02 1.55
 2 2 19 11.71 1.5
 -3 2 19 70.91 2.03
 3 2 19 74.67 2.2
 -4 2 19 17.06 2.54
 4 2 19 18.54 2.42
 -5 2 19 4.91 2.3
 5 2 19 5.68 2.33
 -6 2 19 35.35 2.87
 6 2 19 39.06 2.95
 -7 2 19 36.23 3.05
 7 2 19 41.9 3.24
 0 3 19 2.22 1.58
 -1 3 19 1.83 1.57
 1 3 19 2.85 1.55
 -2 3 19 75.12 3.07
 2 3 19 71.88 2.57
 -3 3 19 8.04 2
 3 3 19 6.65 2.02
 -4 3 19 2.26 2.28
 4 3 19 2.91 2.63
 -5 3 19 30.07 2.62
 5 3 19 31.21 2.61
 -6 3 19 22.83 2.76
 6 3 19 25.69 2.7
 -7 3 19 9.59 3.35
 7 3 19 15.54 3.89
 0 4 19 11.48 1.62
 -1 4 19 4.78 2.57
 1 4 19 5.84 2.14
 -2 4 19 40.95 2.8
 2 4 19 36.73 2.51
 -3 4 19 2.32 2.01
 3 4 19 2.42 2.1
 -4 4 19 3.38 2.11
 4 4 19 9.87 2.47
 -5 4 19 7.43 2.67
 5 4 19 6.42 2.49
 -6 4 19 28.74 3.43
 6 4 19 35.04 3.64
 0 5 19 1.04 4.11
 -1 5 19 6.1 2.6
 1 5 19 5.14 2.4
 -2 5 19 24.4 2.56
 2 5 19 25.16 2.51
 -3 5 19 91.45 3.64
 3 5 19 98.02 3.77
 -4 5 19 44.52 2.72
 4 5 19 37.5 2.67
 -5 5 19 32.31 3.17
 5 5 19 36.94 3.41
 6 5 19 78.25 8.17
 0 6 19 54.34 4.84
 -1 6 19 11.16 2.25
 1 6 19 6.75 1.92
 -2 6 19 5.4 2.57
 2 6 19 6.69 2.38
 -3 6 19 3.44 2.95
 3 6 19 3.5 2.59
 -4 6 19 32.69 3.08
 4 6 19 37.85 3.97
 0 7 19 48.4 4.46
 -1 7 19 148.77 7.39
 1 7 19 151.07 7.61
 -2 7 19 7.08 3.96
 2 7 19 13.77 5.61
 3 7 19 15 8.75
 0 0 20 2.65 3
 1 0 20 71.66 2.81
 2 0 20 5.74 1.86
 3 0 20 17.54 2.23
 4 0 20 5.28 2.22
 5 0 20 30.77 7.65
 0 1 20 127.79 3.45
 -1 1 20 3.2 1.68
 1 1 20 2.65 2.01
 -2 1 20 20.4 2.05
 2 1 20 22.04 2.22
 -3 1 20 15.24 2.08
 3 1 20 13.56 2.14
 -4 1 20 13.57 3.26
 4 1 20 13.64 2.35
 -5 1 20 32.73 5.19
 5 1 20 29.85 7.54
 0 2 20 0.97 1.81
 -1 2 20 93.03 3.06
 1 2 20 90.8 2.92
 -2 2 20 11.99 2.18
 2 2 20 8.58 2.03
 -3 2 20 3.47 3.34
 3 2 20 3.25 2.61
 -4 2 20 58.71 3.73
 4 2 20 70.95 4.72
 0 3 20 44.14 2.52
 -1 3 20 5.8 2.23
 1 3 20 7.98 2.15
 -2 3 20 32.32 3.26
 2 3 20 35.47 3.29
 -3 3 20 55.26 4.04
 3 3 20 63.49 4.58
 -4 3 20 7.16 4.92
 4 3 20 13.41 7.82
 0 4 20 7.11 2.99
 -1 4 20 8.51 2.8
 1 4 20 16.26 3.23
 -2 4 20 12.02 3.88
 2 4 20 10.09 3.97
 -3 4 20 24.54 5.42
 3 4 20 24.33 8.65

_iucr_refine_fcf_details
;
data_1.5
_computing_structure_refinement   'olex2.refine 1.3 (Bourhis et al., 2015)'
_computing_data_collection        'XDS (Kabsch, 1991)'   
_shelx_refln_list_code            4
loop_
  _space_group_symop_id
  _space_group_symop_operation_xyz
  1  x,y,z
  2  x+1/2,-y+1/2,-z
  3  -x,y+1/2,-z+1/2
  4  -x+1/2,-y,z+1/2

_space_group_crystal_system       orthorhombic
_space_group_IT_number            19
_space_group_name_H-M_alt         'P 21 21 21'
_space_group_name_Hall            ' P 2ac 2ab'
_symmetry_space_group_name_H-M    'P 21 21 21'
_symmetry_space_group_name_Hall   ' P 2ac 2ab'
_symmetry_Int_Tables_number       19
_cell_length_a                    9.854(3)
_cell_length_b                    9.249(3)
_cell_length_c                    10.144(2)
_cell_angle_alpha                 90
_cell_angle_beta                  90
_cell_angle_gamma                 90
_cell_volume                      924.5(5)
loop_
  _refln_index_h
  _refln_index_k
  _refln_index_l
  _refln_F_squared_calc
  _refln_F_squared_meas
  _refln_F_squared_sigma
  _refln_F_squared_weight
  _refln_observed_status
-20 -2 -1 17.246 22.668 4.927 11.632 o
-20 -1 -2 12.311 15.165 4.130 16.572 o
-20 -1 -1 41.373 43.684 2.970 25.566 o
-19 -6 -2 103.932 77.681 7.169 5.044 o
-19 -6 -1 5.595 11.723 3.403 24.601 o
-19 -5 -4 0.325 8.556 3.098 30.266 o
-19 -5 -3 21.561 22.039 2.419 41.203 o
-19 -5 -2 0.923 3.265 2.262 56.733 o
-19 -5 -1 20.011 21.232 2.360 43.422 o
-19 -4 -5 1.877 10.719 2.872 34.698 o
-19 -4 -4 17.108 20.121 2.114 53.170 o
-19 -4 -3 29.248 31.755 2.400 38.685 o
-19 -4 -2 73.893 76.757 3.058 20.071 o
-19 -4 -1 31.371 33.594 2.291 40.635 o
-19 -3 -6 41.793 32.483 3.068 24.833 o
-19 -3 -5 22.658 19.560 2.183 48.599 o
-19 -3 -4 16.774 15.381 2.419 43.303 o
-19 -3 -3 10.087 5.163 2.331 49.919 o
-19 -3 -2 47.658 47.696 2.508 31.293 o
-19 -3 -1 15.499 15.027 2.006 59.858 o
-19 -2 -6 28.125 27.625 2.685 33.047 o
-19 -2 -5 26.485 29.287 2.518 36.770 o
-19 -2 -4 22.760 23.612 2.203 47.207 o
-19 -2 -3 61.576 61.494 2.606 26.767 o
-19 -2 -2 15.749 16.315 2.341 45.983 o
-19 -2 -1 16.505 19.629 2.026 57.318 o
-19 -1 -6 14.515 12.362 2.301 48.364 o
-19 -1 -5 6.263 6.727 2.026 66.082 o
-19 -1 -4 63.386 64.070 2.734 24.849 o
-19 -1 -3 4.626 7.622 1.996 68.619 o
-19 -1 -2 66.889 65.703 2.714 24.576 o
-19 -1 -1 14.509 16.925 1.731 75.637 o
-18 -8 -3 26.610 23.514 2.803 31.342 o
-18 -8 -2 7.781 6.530 2.449 46.039 o
-18 -8 -1 38.797 40.508 3.078 24.607 o
-18 -7 -5 58.064 49.801 2.999 23.192 o
-18 -7 -4 19.794 22.865 2.508 39.146 o
-18 -7 -3 0.923 0.000 1.800 90.343 o
-18 -7 -2 37.177 38.895 2.341 37.410 o
-18 -7 -1 5.971 9.598 2.095 61.558 o
-18 -6 -6 26.285 24.241 2.390 40.550 o
-18 -6 -5 18.695 21.055 2.055 54.725 o
-18 -6 -4 39.278 42.406 2.537 32.674 o
-18 -6 -3 11.419 12.794 2.085 58.594 o
-18 -6 -2 75.924 74.996 3.009 20.391 o
-18 -6 -1 34.173 35.974 2.331 38.675 o
-18 -5 -7 6.002 11.693 2.341 49.808 o
-18 -5 -6 54.279 55.338 2.311 32.706 o
-18 -5 -5 42.790 39.760 2.203 39.050 o
-18 -5 -4 53.154 56.183 2.468 30.309 o
-18 -5 -3 0.757 2.331 2.046 69.475 o
-18 -5 -2 24.156 25.687 2.164 47.695 o
-18 -5 -1 1.635 1.131 1.564 116.972 o
-18 -4 -8 73.289 61.563 3.403 17.937 o
-18 -4 -7 3.617 3.855 1.878 79.077 o
-18 -4 -6 36.087 36.652 1.947 48.379 o
-18 -4 -5 69.570 68.466 2.537 26.096 o
-18 -4 -4 0.141 0.334 1.544 123.464 o
-18 -4 -3 23.220 22.688 1.800 63.587 o
-18 -4 -2 12.705 9.805 1.573 93.352 o
-18 -4 -1 26.338 29.729 2.095 48.514 o
-18 -3 -8 28.414 25.579 2.036 50.534 o
-18 -3 -7 43.750 43.625 2.291 36.448 o
-18 -3 -6 12.155 11.329 1.888 69.325 o
-18 -3 -5 43.829 43.389 2.075 41.261 o
-18 -3 -4 7.801 7.405 1.583 100.160 o
-18 -3 -3 11.499 10.936 1.583 93.209 o
-18 -3 -2 1.047 1.160 1.337 159.832 o
-18 -3 -1 43.482 41.629 1.937 45.122 o
-18 -2 -9 49.633 28.873 2.960 25.601 o
-18 -2 -8 0.440 2.282 1.475 132.277 o
-18 -2 -7 23.963 22.049 2.036 53.050 o
-18 -2 -6 4.177 3.442 1.790 86.248 o
-18 -2 -5 21.769 24.202 1.878 60.234 o
-18 -2 -4 71.922 71.387 2.488 26.166 o
-18 -2 -3 20.710 22.540 1.790 65.682 o
-18 -2 -2 31.736 30.771 1.977 50.242 o
-18 -2 -1 93.769 90.328 2.724 20.514 o
-18 -1 -9 1.760 3.393 2.577 43.685 o
-18 -1 -8 57.191 55.574 2.527 28.854 o
-18 -1 -7 52.716 51.807 2.468 30.741 o
-18 -1 -6 0.222 4.396 2.360 52.231 o
-18 -1 -5 12.727 13.837 1.918 66.408 o
-18 -1 -4 14.777 19.285 1.869 66.214 o
-18 -1 -3 0.805 2.921 1.623 108.778 o
-18 -1 -2 11.627 12.185 1.741 79.359 o
-18 -1 -1 40.924 44.235 1.839 48.315 o
-17 -10 -1 9.724 10.415 3.137 28.370 o
-17 -9 -5 9.520 12.932 2.862 33.548 o
-17 -9 -4 15.970 14.191 2.026 58.886 o
-17 -9 -3 28.951 31.125 2.537 35.647 o
-17 -9 -2 16.495 17.957 2.331 45.839 o
-17 -9 -1 11.035 12.165 2.134 56.589 o
-17 -8 -6 18.882 23.022 2.350 43.785 o
-17 -8 -5 16.665 17.279 2.055 56.472 o
-17 -8 -4 22.937 24.123 1.957 56.212 o
-17 -8 -3 5.082 5.842 1.741 88.614 o
-17 -8 -2 1.076 1.436 1.790 90.405 o
-17 -8 -1 38.456 39.740 2.380 36.185 o
-17 -7 -8 51.881 48.375 3.501 18.895 o
-17 -7 -7 3.385 3.796 1.947 74.062 o
-17 -7 -6 84.232 79.392 2.685 22.271 o
-17 -7 -5 3.208 3.442 1.465 126.649 o
-17 -7 -4 1.357 3.442 1.544 118.264 o
-17 -7 -3 16.355 17.849 1.937 62.069 o
-17 -7 -2 6.078 6.225 1.672 93.911 o
-17 -7 -1 36.063 39.898 2.105 43.320 o
-17 -6 -8 68.478 67.119 2.616 25.411 o
-17 -6 -7 30.943 32.699 2.055 47.612 o
-17 -6 -6 9.284 11.870 1.682 86.400 o
-17 -6 -5 17.743 19.275 1.632 78.533 o
-17 -6 -4 39.067 42.327 2.203 39.675 o
-17 -6 -3 62.658 61.012 2.380 29.672 o
-17 -6 -2 37.461 37.567 2.085 43.777 o
-17 -6 -1 58.044 59.173 2.311 31.649 o
-17 -5 -9 11.338 11.752 2.105 57.931 o
-17 -5 -8 42.250 44.510 2.321 36.076 o
-17 -5 -7 17.611 20.770 1.770 69.414 o
-17 -5 -6 90.763 93.121 2.616 21.528 o
-17 -5 -5 48.558 48.719 1.937 42.327 o
-17 -5 -4 20.476 22.609 1.554 79.827 o
-17 -5 -3 5.167 3.963 1.770 86.789 o
-17 -5 -2 21.750 25.186 1.721 67.764 o
-17 -5 -1 0.845 1.662 1.278 174.187 o
-17 -4 -10 27.340 27.044 3.265 23.942 o
-17 -4 -9 58.918 58.435 2.390 30.359 o
-17 -4 -8 41.182 42.563 2.065 42.396 o
-17 -4 -7 3.883 1.564 1.308 156.594 o
-17 -4 -6 20.483 22.560 1.534 81.175 o
-17 -4 -5 9.150 7.464 1.426 116.698 o
-17 -4 -4 19.932 21.930 1.357 95.589 o
-17 -4 -3 108.789 104.578 2.940 17.313 o
-17 -4 -2 7.194 6.304 1.347 133.513 o
-17 -4 -1 41.482 42.445 1.849 48.160 o
-17 -3 -10 47.832 47.441 2.488 31.614 o
-17 -3 -9 39.633 42.258 2.055 43.162 o
-17 -3 -8 71.351 69.391 2.350 28.041 o
-17 -3 -7 102.932 101.765 2.763 18.970 o
-17 -3 -6 16.149 15.961 1.573 86.001 o
-17 -3 -5 180.482 179.515 3.953 9.110 o
-17 -3 -4 59.200 59.881 1.967 37.185 o
-17 -3 -3 4.444 4.386 1.101 201.533 o
-17 -3 -2 3.558 4.947 1.170 184.807 o
-17 -3 -1 30.890 33.358 1.613 64.276 o
-17 -2 -10 16.586 16.571 1.977 60.337 o
-17 -2 -9 31.644 33.565 2.036 47.826 o
-17 -2 -8 51.758 53.331 2.291 33.731 o
-17 -2 -7 26.100 29.355 1.642 67.423 o
-17 -2 -6 6.698 6.845 1.347 134.053 o
-17 -2 -5 99.573 96.651 2.567 20.891 o
-17 -2 -4 136.906 134.336 3.550 12.277 o
-17 -2 -3 3.475 3.619 1.121 202.750 o
-17 -2 -2 139.689 140.237 3.698 11.557 o
-17 -2 -1 16.103 16.935 1.465 94.527 o
-17 -1 -11 25.389 23.130 2.508 37.884 o
-17 -1 -10 11.984 9.313 2.193 54.145 o
-17 -1 -9 42.248 44.480 2.046 42.281 o
-17 -1 -8 15.092 16.089 1.652 81.007 o
-17 -1 -7 80.845 79.982 2.360 25.815 o
-17 -1 -6 42.055 47.618 2.144 39.565 o
-17 -1 -5 10.407 9.264 1.308 128.669 o
-17 -1 -4 41.483 43.369 1.829 48.552 o
-17 -1 -3 4.550 6.559 1.446 123.707 o
-17 -1 -2 17.611 17.043 1.298 108.219 o
-17 -1 -1 81.194 81.802 2.449 24.733 o
-16 -11 -3 19.289 19.029 2.773 33.408 o
-16 -11 -2 6.221 10.749 2.439 46.228 o
-16 -11 -1 6.936 10.002 2.518 43.485 o
-16 -10 -6 18.918 21.547 3.275 24.802 o
-16 -10 -5 3.863 2.793 2.380 50.429 o
-16 -10 -4 8.617 9.667 2.046 62.820 o
-16 -10 -3 15.904 17.918 1.928 62.802 o
-16 -10 -2 31.966 39.111 2.390 37.458 o
-16 -10 -1 93.745 90.869 3.226 16.981 o
-16 -9 -7 20.222 19.855 3.019 28.617 o
-16 -9 -6 17.570 17.082 2.105 54.010 o
-16 -9 -5 12.166 12.598 2.055 59.725 o
-16 -9 -4 13.044 14.594 1.780 74.436 o
-16 -9 -3 68.191 70.876 2.301 29.049 o
-16 -9 -2 26.248 28.873 1.869 57.134 o
-16 -9 -1 20.803 21.763 2.055 53.667 o
-16 -8 -9 4.684 17.554 4.111 16.976 o
-16 -8 -8 1.778 4.455 2.616 42.278 o
-16 -8 -7 40.785 39.396 1.898 47.575 o
-16 -8 -6 69.733 69.725 2.429 27.282 o
-16 -8 -5 8.746 8.389 1.573 99.274 o
-16 -8 -4 17.152 19.472 1.505 88.447 o
-16 -8 -3 36.779 36.348 1.957 47.877 o
-16 -8 -2 99.897 98.972 2.655 20.099 o
-16 -8 -1 4.220 5.291 1.495 118.412 o
-16 -7 -10 33.219 29.139 5.645 8.731 o
-16 -7 -9 0.166 0.580 2.262 57.615 o
-16 -7 -8 85.519 87.889 3.855 13.905 o
-16 -7 -7 17.795 20.337 1.672 75.431 o
-16 -7 -6 40.488 41.137 1.967 45.426 o
-16 -7 -5 14.063 15.843 1.436 100.778 o
-16 -7 -4 17.279 19.423 1.524 86.787 o
-16 -7 -3 18.666 19.895 1.406 94.448 o
-16 -7 -2 16.119 17.820 1.357 104.035 o
-16 -7 -1 62.322 61.976 2.429 28.962 o
-16 -6 -10 8.292 6.904 2.891 33.552 o
-16 -6 -9 23.580 25.078 2.616 35.530 o
-16 -6 -8 25.897 24.969 1.632 69.643 o
-16 -6 -7 14.961 16.649 1.495 93.532 o
-16 -6 -6 39.794 42.592 1.711 53.080 o
-16 -6 -5 19.955 22.796 1.465 86.500 o
-16 -6 -4 105.707 109.829 2.734 18.624 o
-16 -6 -3 100.765 103.378 2.695 19.553 o
-16 -6 -2 32.398 31.706 1.396 74.275 o
-16 -6 -1 50.058 51.423 1.967 40.801 o
-16 -5 -11 6.173 6.766 2.606 41.305 o
-16 -5 -10 54.463 53.479 2.999 23.362 o
-16 -5 -9 2.590 4.534 1.416 135.001 o
-16 -5 -8 1.623 2.449 1.328 158.098 o
-16 -5 -7 51.505 56.242 1.987 39.295 o
-16 -5 -6 36.953 40.104 1.682 56.080 o
-16 -5 -5 15.623 16.758 1.308 110.832 o
-16 -5 -4 45.430 46.438 1.721 49.458 o
-16 -5 -3 199.902 197.610 4.298 7.813 o
-16 -5 -2 8.816 9.913 1.151 158.953 o
-16 -5 -1 55.433 56.872 1.918 39.535 o
-16 -4 -11 24.593 23.376 2.606 35.720 o
-16 -4 -10 28.073 31.627 1.869 55.573 o
-16 -4 -9 73.113 72.341 2.183 29.650 o
-16 -4 -8 43.802 47.490 1.967 43.294 o
-16 -4 -7 139.312 143.079 3.285 12.979 o
-16 -4 -6 84.116 86.935 2.409 24.446 o
-16 -4 -5 38.206 38.924 1.662 56.442 o
-16 -4 -4 45.541 46.762 1.701 49.905 o
-16 -4 -3 43.684 44.864 1.613 53.845 o
-16 -4 -2 29.241 30.752 1.465 73.734 o
-16 -4 -1 2.822 2.832 0.836 343.802 o
-16 -3 -12 12.196 13.650 2.636 38.427 o
-16 -3 -11 14.787 14.781 1.800 71.784 o
-16 -3 -10 0.270 0.993 1.573 118.075 o
-16 -3 -9 19.517 22.707 1.711 70.769 o
-16 -3 -8 36.271 36.367 1.613 60.053 o
-16 -3 -7 0.373 2.203 1.278 174.979 o
-16 -3 -6 31.128 31.332 1.534 68.496 o
-16 -3 -5 18.387 16.718 1.328 104.268 o
-16 -3 -4 22.410 25.412 1.387 88.037 o
-16 -3 -3 38.115 40.645 1.613 57.809 o
-16 -3 -2 80.851 82.126 2.154 27.930 o
-16 -3 -1 1.971 2.990 0.915 305.439 o
-16 -2 -12 14.536 18.282 2.665 36.755 o
-16 -2 -11 11.664 13.089 1.819 73.444 o
-16 -2 -10 66.848 69.578 2.429 27.709 o
-16 -2 -9 24.057 25.559 1.672 68.654 o
-16 -2 -8 116.776 118.680 2.911 16.487 o
-16 -2 -7 28.872 35.571 1.672 62.227 o
-16 -2 -6 20.143 20.406 1.337 98.024 o
-16 -2 -5 0.134 1.642 0.846 393.616 o
-16 -2 -4 29.825 33.938 1.603 65.234 o
-16 -2 -3 51.180 52.309 1.741 45.564 o
-16 -2 -2 7.888 10.021 0.983 201.364 o
-16 -2 -1 9.533 10.946 1.131 158.540 o
-16 -1 -12 39.921 41.009 2.262 38.273 o
-16 -1 -11 54.892 54.334 2.183 34.901 o
-16 -1 -10 21.674 24.183 1.544 78.634 o
-16 -1 -9 45.736 47.814 1.682 50.161 o
-16 -1 -8 6.291 7.071 1.239 154.454 o
-16 -1 -7 267.503 253.105 4.779 5.706 o
-16 -1 -6 75.210 79.746 2.282 27.509 o
-16 -1 -5 76.649 78.979 2.213 28.157 o
-16 -1 -4 155.511 153.179 3.413 11.690 o
-16 -1 -3 14.662 15.174 1.082 143.959 o
-16 -1 -2 49.382 48.877 1.534 52.497 o
-16 -1 -1 14.756 15.587 1.180 129.182 o
-15 -12 -4 28.889 32.768 3.373 22.284 o
-15 -12 -3 45.267 42.012 2.645 29.882 o
-15 -12 -2 13.666 15.961 2.282 48.768 o
-15 -12 -1 84.865 79.245 3.186 18.191 o
-15 -11 -6 3.046 3.894 2.645 41.141 o
-15 -11 -5 36.633 34.361 2.203 41.388 o
-15 -11 -4 26.399 27.143 2.065 49.975 o
-15 -11 -3 3.683 3.206 2.026 68.684 o
-15 -11 -2 65.338 66.195 2.626 25.742 o
-15 -11 -1 65.868 64.238 2.606 26.032 o
-15 -10 -8 34.567 31.853 3.157 24.439 o
-15 -10 -7 13.893 13.247 2.547 40.516 o
-15 -10 -6 18.818 18.990 1.750 70.332 o
-15 -10 -5 42.394 41.422 1.957 44.999 o
-15 -10 -4 110.836 107.341 2.950 17.026 o
-15 -10 -3 4.962 4.101 1.446 125.383 o
-15 -10 -2 25.942 29.857 1.672 65.891 o
-15 -10 -1 6.468 5.606 1.632 97.851 o
-15 -9 -9 77.907 69.528 3.796 14.926 o
-15 -9 -8 7.913 8.743 2.409 47.078 o
-15 -9 -7 29.868 30.555 2.468 37.056 o
-15 -9 -6 22.638 26.336 1.554 76.195 o
-15 -9 -5 18.417 18.675 1.505 87.478 o
-15 -9 -4 41.340 41.412 1.770 50.782 o
-15 -9 -3 9.011 7.671 1.141 164.225 o
-15 -9 -2 0.406 1.318 1.219 193.643 o
-15 -9 -1 25.401 29.139 1.790 60.899 o
-15 -8 -10 41.676 38.609 2.763 28.784 o
-15 -8 -9 63.252 60.471 3.108 21.158 o
-15 -8 -8 1.143 7.159 1.996 71.000 o
-15 -8 -7 20.398 21.114 1.426 89.946 o
-15 -8 -6 94.790 94.547 2.468 22.258 o
-15 -8 -5 17.789 20.790 1.524 85.507 o
-15 -8 -4 4.220 6.117 1.141 187.101 o
-15 -8 -3 109.136 115.445 2.773 17.905 o
-15 -8 -2 14.583 14.968 1.308 114.307 o
-15 -8 -1 5.577 6.107 1.160 176.156 o
-15 -7 -11 16.590 19.354 2.891 31.420 o
-15 -7 -10 56.056 54.895 3.531 18.202 o
-15 -7 -9 7.101 6.323 2.065 63.444 o
-15 -7 -8 12.428 16.325 2.105 56.396 o
-15 -7 -7 41.818 44.756 1.672 52.895 o
-15 -7 -6 26.425 27.093 1.416 80.841 o
-15 -7 -5 107.065 104.283 2.537 20.053 o
-15 -7 -4 54.798 55.810 1.819 41.941 o
-15 -7 -3 57.847 59.763 1.770 41.407 o
-15 -7 -2 28.291 30.988 1.426 76.634 o
-15 -7 -1 0.854 0.698 1.160 212.447 o
-15 -6 -12 10.297 11.604 2.577 40.684 o
-15 -6 -11 13.437 11.172 2.596 39.482 o
-15 -6 -10 30.269 34.056 2.419 37.723 o
-15 -6 -9 16.717 21.144 2.046 56.001 o
-15 -6 -8 11.076 11.772 1.249 132.874 o
-15 -6 -7 39.450 41.196 1.603 57.288 o
-15 -6 -6 116.790 115.425 2.783 17.297 o
-15 -6 -5 15.608 16.502 1.170 127.411 o
-15 -6 -4 14.873 16.256 1.141 133.400 o
-15 -6 -3 75.947 73.629 1.928 32.410 o
-15 -6 -2 80.518 79.255 2.046 29.489 o
-15 -6 -1 111.464 117.087 2.763 17.733 o
-15 -5 -12 28.922 25.481 2.596 34.919 o
-15 -5 -11 2.551 4.484 1.918 76.613 o
-15 -5 -10 1.582 3.560 1.603 109.645 o
-15 -5 -9 27.611 27.979 1.514 73.567 o
-15 -5 -8 55.303 57.570 1.790 42.139 o
-15 -5 -7 18.814 17.613 1.298 105.765 o
-15 -5 -6 25.204 28.421 1.396 82.657 o
-15 -5 -5 11.694 13.955 1.259 127.453 o
-15 -5 -4 0.924 2.970 0.915 318.753 o
-15 -5 -3 161.589 159.365 3.442 11.270 o
-15 -5 -2 5.518 8.733 1.013 210.095 o
-15 -5 -1 25.421 26.572 1.141 102.068 o
-15 -4 -13 0.852 5.055 2.645 41.500 o
-15 -4 -12 37.101 35.954 2.655 31.451 o
-15 -4 -11 13.208 14.860 1.987 62.089 o
-15 -4 -10 21.978 25.294 1.416 86.465 o
-15 -4 -9 10.927 12.116 1.269 129.930 o
-15 -4 -8 49.398 51.876 1.770 45.561 o
-15 -4 -7 62.663 65.919 1.918 36.440 o
-15 -4 -6 0.637 1.269 0.836 396.013 o
-15 -4 -5 23.703 25.982 1.239 97.226 o
-15 -4 -4 45.186 48.532 1.583 53.142 o
-15 -4 -3 17.022 18.253 1.082 133.300 o
-15 -4 -2 71.123 72.351 1.928 33.571 o
-15 -4 -1 22.208 24.487 1.013 121.536 o
-15 -3 -13 3.123 2.685 2.262 55.947 o
-15 -3 -12 11.669 14.899 2.380 46.080 o
-15 -3 -11 0.910 1.967 1.278 173.344 o
-15 -3 -10 37.844 39.563 1.672 56.113 o
-15 -3 -9 96.708 98.490 2.478 21.771 o
-15 -3 -8 104.124 104.470 2.577 20.037 o
-15 -3 -7 8.118 10.473 1.003 193.793 o
-15 -3 -6 162.946 153.346 3.324 11.685 o
-15 -3 -5 46.258 50.007 1.583 52.283 o
-15 -3 -4 58.699 59.419 1.613 44.495 o
-15 -3 -3 31.248 31.027 1.249 83.959 o
-15 -3 -2 13.323 15.715 0.983 163.685 o
-15 -3 -1 131.775 131.622 2.645 16.428 o
-15 -2 -13 20.824 23.396 2.164 49.261 o
-15 -2 -12 22.058 23.956 1.613 74.117 o
-15 -2 -11 16.181 19.777 1.416 96.951 o
-15 -2 -10 25.225 25.825 1.367 85.990 o
-15 -2 -9 3.052 4.239 1.033 234.033 o
-15 -2 -8 29.309 29.355 1.495 72.675 o
-15 -2 -7 40.877 40.842 1.278 68.967 o
-15 -2 -6 82.317 80.740 1.859 31.291 o
-15 -2 -5 37.289 39.976 1.239 74.044 o
-15 -2 -4 34.912 32.955 1.160 83.897 o
-15 -2 -3 241.002 237.016 4.376 6.651 o
-15 -2 -2 172.778 168.698 3.235 11.296 o
-15 -2 -1 153.956 147.682 2.931 13.504 o
-15 -1 -13 79.014 82.893 2.616 23.275 o
-15 -1 -12 7.810 9.618 1.426 117.185 o
-15 -1 -11 19.072 22.196 1.475 87.068 o
-15 -1 -10 22.113 26.562 1.446 83.573 o
-15 -1 -9 28.508 30.791 1.298 84.106 o
-15 -1 -8 57.243 61.209 1.711 42.593 o
-15 -1 -7 19.766 19.846 1.033 130.504 o
-15 -1 -6 29.314 31.657 1.190 89.512 o
-15 -1 -5 18.225 18.410 1.033 136.334 o
-15 -1 -4 61.427 61.858 1.554 44.315 o
-15 -1 -3 6.201 7.917 0.777 296.892 o
-15 -1 -2 0.710 1.101 0.580 769.469 o
-15 -1 -1 117.080 116.281 2.213 20.684 o
-14 -13 -4 19.251 22.491 3.757 19.270 o
-14 -13 -3 128.143 114.786 3.560 12.970 o
-14 -13 -2 13.797 12.667 2.223 51.563 o
-14 -13 -1 67.422 72.282 3.216 19.428 o
-14 -12 -7 23.149 20.622 4.071 16.486 o
-14 -12 -6 52.530 46.241 2.901 25.084 o
-14 -12 -5 20.017 18.272 1.888 62.367 o
-14 -12 -4 4.344 5.448 1.770 86.868 o
-14 -12 -3 1.986 2.164 1.534 119.732 o
-14 -12 -2 30.379 32.384 1.957 51.135 o
-14 -12 -1 60.029 61.317 2.704 25.756 o
-14 -11 -8 25.869 21.980 2.783 31.941 o
-14 -11 -7 1.743 2.537 2.075 66.911 o
-14 -11 -6 0.830 0.875 1.396 148.020 o
-14 -11 -5 29.388 29.955 1.770 59.318 o
-14 -11 -4 6.341 5.930 1.465 118.019 o
-14 -11 -3 9.847 11.634 1.357 120.475 o
-14 -11 -2 133.157 131.327 3.294 13.475 o
-14 -11 -1 21.866 26.572 1.672 69.864 o
-14 -10 -10 2.653 11.290 3.127 29.285 o
-14 -10 -9 26.638 25.314 2.537 36.693 o
-14 -10 -8 10.465 14.319 2.468 43.583 o
-14 -10 -7 10.069 8.723 2.055 61.774 o
-14 -10 -6 11.352 14.378 1.426 107.003 o
-14 -10 -5 13.353 13.542 1.337 114.426 o
-14 -10 -4 12.806 17.377 1.475 97.647 o
-14 -10 -3 10.819 13.532 1.514 99.080 o
-14 -10 -2 179.017 174.342 3.835 9.480 o
-14 -10 -1 105.499 109.947 2.901 17.592 o
-14 -9 -11 8.145 10.582 2.940 32.255 o
-14 -9 -10 41.554 39.868 2.734 29.174 o
-14 -9 -9 24.219 23.327 2.223 46.138 o
-14 -9 -8 4.980 5.488 1.957 71.670 o
-14 -9 -7 66.682 66.716 2.783 23.795 o
-14 -9 -6 24.021 25.569 1.396 85.439 o
-14 -9 -5 20.754 22.285 1.455 86.629 o
-14 -9 -4 188.971 184.255 4.022 8.706 o
-14 -9 -3 23.312 23.337 1.406 86.772 o
-14 -9 -2 27.068 28.923 1.396 80.511 o
-14 -9 -1 18.364 19.944 1.298 104.619 o
-14 -8 -12 22.898 23.701 3.186 25.556 o
-14 -8 -11 29.377 32.296 2.842 29.625 o
-14 -8 -10 29.546 26.494 2.537 35.988 o
-14 -8 -9 23.098 26.031 2.193 47.018 o
-14 -8 -8 21.169 24.369 2.055 52.967 o
-14 -8 -7 10.133 11.044 1.072 167.869 o
-14 -8 -6 61.943 65.457 1.928 36.506 o
-14 -8 -5 151.634 148.104 3.245 12.490 o
-14 -8 -4 14.413 18.380 1.396 102.299 o
-14 -8 -3 65.856 62.123 1.947 35.626 o
-14 -8 -2 44.908 46.015 1.623 52.679 o
-14 -8 -1 5.469 5.674 0.924 251.892 o
-14 -7 -12 23.539 22.943 3.049 27.573 o
-14 -7 -11 51.650 52.653 3.216 21.376 o
-14 -7 -10 30.053 27.241 1.987 51.283 o
-14 -7 -9 12.848 10.090 1.800 75.011 o
-14 -7 -8 4.226 7.582 1.485 117.673 o
-14 -7 -7 11.461 13.699 1.229 132.490 o
-14 -7 -6 7.696 8.330 1.033 193.758 o
-14 -7 -5 46.573 47.382 1.495 55.448 o
-14 -7 -4 116.023 114.294 2.803 17.280 o
-14 -7 -3 253.917 245.051 4.996 5.682 o
-14 -7 -2 105.563 106.328 2.518 20.233 o
-14 -7 -1 86.688 86.217 1.947 28.939 o
-14 -6 -13 13.281 8.733 2.704 36.933 o
-14 -6 -12 5.357 10.002 2.449 46.236 o
-14 -6 -11 46.813 45.021 2.498 31.831 o
-14 -6 -10 8.641 10.946 1.721 84.206 o
-14 -6 -9 16.509 17.525 1.750 72.568 o
-14 -6 -8 9.703 10.759 1.062 172.186 o
-14 -6 -7 29.254 32.394 1.455 73.558 o
-14 -6 -6 3.516 5.625 0.875 293.293 o
-14 -6 -5 21.527 23.799 1.180 107.347 o
-14 -6 -4 24.888 25.864 1.180 100.280 o
-14 -6 -3 44.113 44.805 1.416 60.151 o
-14 -6 -2 69.955 70.905 1.741 36.893 o
-14 -6 -1 124.254 126.882 2.606 17.319 o
-14 -5 -13 3.359 5.242 2.223 57.223 o
-14 -5 -12 64.101 62.222 2.990 22.148 o
-14 -5 -11 20.794 27.054 2.626 35.649 o
-14 -5 -10 22.402 21.645 1.869 61.044 o
-14 -5 -9 17.280 18.538 1.141 124.955 o
-14 -5 -8 24.657 27.910 1.328 88.163 o
-14 -5 -7 61.639 63.746 1.741 40.224 o
-14 -5 -6 12.445 12.391 1.042 162.381 o
-14 -5 -5 28.754 31.706 1.259 85.773 o
-14 -5 -4 73.941 75.006 1.918 32.822 o
-14 -5 -3 7.616 8.202 0.806 267.717 o
-14 -5 -2 16.282 18.980 0.974 149.340 o
-14 -5 -1 53.128 53.597 1.426 52.538 o
-14 -4 -14 9.015 8.064 2.645 39.404 o
-14 -4 -13 16.092 16.836 2.449 42.400 o
-14 -4 -12 44.803 44.195 2.626 30.102 o
-14 -4 -11 37.189 39.839 2.272 38.857 o
-14 -4 -10 104.282 106.299 2.508 20.422 o
-14 -4 -9 4.915 6.392 1.082 199.545 o
-14 -4 -8 13.921 15.882 1.082 145.096 o
-14 -4 -7 2.795 3.708 0.708 435.796 o
-14 -4 -6 26.810 29.670 1.210 92.663 o
-14 -4 -5 28.605 29.355 1.003 105.281 o
-14 -4 -4 10.020 11.565 0.865 216.244 o
-14 -4 -3 15.088 16.236 0.806 187.832 o
-14 -4 -2 3.104 3.216 0.590 560.245 o
-14 -4 -1 21.926 20.091 0.885 142.032 o
-14 -3 -14 19.548 19.334 2.567 38.075 o
-14 -3 -13 18.735 22.520 2.704 34.684 o
-14 -3 -12 11.278 10.749 1.446 107.815 o
-14 -3 -11 11.160 13.158 1.062 161.988 o
-14 -3 -10 70.692 70.384 1.810 35.684 o
-14 -3 -9 3.674 4.730 0.885 291.531 o
-14 -3 -8 59.260 60.786 1.564 45.099 o
-14 -3 -7 55.374 57.776 1.514 48.343 o
-14 -3 -6 0.191 0.747 0.688 597.213 o
-14 -3 -5 1.986 3.196 0.659 518.414 o
-14 -3 -4 22.004 23.425 0.993 125.229 o
-14 -3 -3 115.153 107.253 2.046 22.504 o
-14 -3 -2 9.187 8.851 0.747 271.609 o
-14 -3 -1 51.344 52.250 1.269 58.249 o
-14 -2 -14 2.866 4.012 2.459 47.469 o
-14 -2 -13 2.982 2.331 1.721 94.800 o
-14 -2 -12 49.191 52.899 1.750 45.940 o
-14 -2 -11 13.622 16.404 1.298 115.908 o
-14 -2 -10 7.347 8.684 1.151 166.415 o
-14 -2 -9 68.070 69.843 1.701 38.190 o
-14 -2 -8 18.737 21.045 1.033 131.577 o
-14 -2 -7 61.088 65.024 1.603 42.881 o
-14 -2 -6 16.974 18.184 0.865 164.865 o
-14 -2 -5 17.425 18.085 0.806 172.717 o
-14 -2 -4 2.117 2.970 0.639 542.029 o
-14 -2 -3 36.014 36.810 1.042 86.764 o
-14 -2 -2 273.961 256.429 4.337 6.074 o
-14 -2 -1 208.649 200.521 3.245 9.582 o
-14 -1 -14 38.925 36.397 2.409 35.820 o
-14 -1 -13 25.266 27.093 1.692 66.281 o
-14 -1 -12 29.994 29.041 1.524 70.707 o
-14 -1 -11 31.733 34.508 1.465 70.197 o
-14 -1 -10 3.614 3.413 0.905 289.445 o
-14 -1 -9 7.282 6.736 0.846 262.358 o
-14 -1 -8 8.245 10.139 0.983 199.098 o
-14 -1 -7 10.255 12.332 0.846 217.596 o
-14 -1 -6 57.064 58.504 1.446 49.101 o
-14 -1 -5 293.902 265.683 4.819 5.292 o
-14 -1 -4 68.480 66.657 1.514 41.792 o
-14 -1 -3 2.523 1.514 0.561 673.834 o
-14 -1 -2 114.622 109.918 2.026 22.548 o
-14 -1 -1 63.199 62.025 1.259 49.744 o
-13 -14 -3 38.001 39.209 3.186 23.422 o
-13 -14 -2 12.687 13.797 2.183 53.385 o
-13 -14 -1 102.832 95.560 3.521 14.685 o
-13 -13 -6 23.623 23.622 3.078 27.070 o
-13 -13 -5 13.569 14.034 1.810 72.324 o
-13 -13 -4 39.135 38.147 2.124 42.154 o
-13 -13 -3 13.063 17.574 2.164 53.304 o
-13 -13 -2 23.727 25.569 1.878 58.838 o
-13 -13 -1 27.195 32.030 2.144 46.242 o
-13 -12 -8 49.761 47.991 3.108 22.866 o
-13 -12 -7 3.500 3.894 2.370 50.771 o
-13 -12 -6 13.972 14.240 2.311 47.880 o
-13 -12 -5 4.035 7.769 1.672 95.423 o
-13 -12 -4 27.445 32.099 1.711 62.386 o
-13 -12 -3 80.963 86.807 2.665 22.404 o
-13 -12 -2 66.267 69.519 2.370 28.558 o
-13 -12 -1 40.463 42.789 1.888 47.347 o
-13 -11 -10 7.449 6.284 2.891 33.727 o
-13 -11 -9 41.848 39.593 2.862 27.232 o
-13 -11 -8 4.202 4.189 2.173 59.572 o
-13 -11 -7 38.439 38.344 2.537 33.184 o
-13 -11 -6 56.903 54.787 1.770 42.496 o
-13 -11 -5 79.115 75.901 2.242 27.667 o
-13 -11 -4 3.268 3.993 1.485 122.912 o
-13 -11 -3 4.312 5.478 1.131 190.872 o
-13 -11 -2 138.861 137.257 3.285 13.126 o
-13 -11 -1 13.126 15.135 1.347 112.254 o
-13 -10 -11 6.555 5.143 2.400 48.407 o
-13 -10 -10 3.188 3.757 2.586 42.969 o
-13 -10 -9 13.709 14.319 2.213 51.680 o
-13 -10 -8 7.441 7.799 1.632 95.268 o
-13 -10 -7 86.913 84.860 2.862 20.270 o
-13 -10 -6 29.547 30.172 1.318 82.124 o
-13 -10 -5 10.197 13.758 1.269 129.716 o
-13 -10 -4 185.126 178.886 3.914 9.090 o
-13 -10 -3 110.150 109.800 2.596 19.150 o
-13 -10 -2 104.818 100.133 2.577 20.170 o
-13 -10 -1 15.514 18.538 1.141 129.038 o
-13 -9 -12 22.228 20.337 3.147 26.358 o
-13 -9 -11 58.695 58.721 3.137 21.326 o
-13 -9 -10 18.122 20.023 2.016 56.903 o
-13 -9 -9 1.805 2.006 1.426 138.204 o
-13 -9 -8 0.855 2.901 1.859 83.497 o
-13 -9 -7 150.202 145.272 4.337 9.320 o
-13 -9 -6 92.610 93.141 2.321 23.854 o
-13 -9 -5 36.361 41.166 1.603 59.004 o
-13 -9 -4 62.352 60.156 1.810 39.236 o
-13 -9 -3 38.525 38.187 1.288 71.525 o
-13 -9 -2 71.863 75.842 2.134 30.205 o
-13 -9 -1 59.893 61.268 1.603 43.948 o
-13 -8 -13 87.531 83.208 4.288 11.939 o
-13 -8 -12 4.612 5.497 2.213 57.111 o
-13 -8 -11 3.899 4.937 1.760 88.480 o
-13 -8 -10 51.468 50.361 2.704 27.539 o
-13 -8 -9 78.296 78.153 2.891 21.065 o
-13 -8 -8 92.638 96.514 3.206 16.999 o
-13 -8 -7 8.527 8.782 1.062 181.389 o
-13 -8 -6 6.383 8.713 0.934 229.550 o
-13 -8 -5 43.157 46.487 1.642 52.786 o
-13 -8 -4 106.285 106.171 2.429 20.795 o
-13 -8 -3 3.760 5.399 1.042 221.688 o
-13 -8 -2 60.319 63.441 1.564 44.226 o
-13 -8 -1 62.867 67.109 1.731 39.547 o
-13 -7 -13 94.135 85.332 3.668 14.556 o
-13 -7 -12 2.374 3.049 1.731 94.065 o
-13 -7 -11 28.412 32.030 2.380 39.334 o
-13 -7 -10 7.801 12.499 1.573 97.810 o
-13 -7 -9 54.667 51.443 2.282 33.511 o
-13 -7 -8 1.410 2.144 1.278 171.095 o
-13 -7 -7 1.383 1.524 0.708 507.559 o
-13 -7 -6 119.996 123.086 2.744 17.023 o
-13 -7 -5 110.026 109.426 2.537 19.560 o
-13 -7 -4 16.537 18.105 1.013 144.215 o
-13 -7 -3 20.812 21.862 0.993 129.971 o
-13 -7 -2 82.559 80.956 1.800 31.950 o
-13 -7 -1 27.249 27.752 1.003 109.083 o
-13 -6 -14 2.434 3.442 2.282 55.140 o
-13 -6 -13 126.478 118.425 4.435 9.921 o
-13 -6 -12 1.092 2.449 1.613 109.985 o
-13 -6 -11 28.755 32.620 2.026 49.386 o
-13 -6 -10 53.556 51.394 2.380 32.062 o
-13 -6 -9 46.385 49.604 2.055 40.126 o
-13 -6 -8 14.735 16.532 0.905 170.537 o
-13 -6 -7 80.000 81.625 1.996 29.964 o
-13 -6 -6 7.514 8.841 0.974 209.608 o
-13 -6 -5 58.578 59.488 1.682 43.056 o
-13 -6 -4 2.183 3.855 0.679 479.315 o
-13 -6 -3 22.506 26.297 1.111 109.724 o
-13 -6 -2 107.987 107.410 2.213 22.115 o
-13 -6 -1 269.021 253.794 4.622 5.850 o
-13 -5 -14 2.893 2.950 2.282 55.056 o
-13 -5 -13 31.582 30.447 2.350 39.492 o
-13 -5 -12 47.789 49.634 2.468 31.763 o
-13 -5 -11 24.842 26.159 1.819 60.715 o
-13 -5 -10 106.577 107.872 3.462 14.511 o
-13 -5 -9 54.307 58.770 2.419 30.659 o
-13 -5 -8 10.829 12.312 0.856 211.413 o
-13 -5 -7 6.838 7.818 0.836 265.338 o
-13 -5 -6 16.540 16.905 0.885 165.888 o
-13 -5 -5 21.136 23.150 1.003 126.533 o
-13 -5 -4 32.693 33.132 1.033 94.039 o
-13 -5 -3 82.905 83.267 1.672 33.218 o
-13 -5 -2 17.326 16.797 0.787 179.306 o
-13 -5 -1 137.006 136.215 2.508 16.566 o
-13 -4 -15 28.257 27.605 3.206 24.594 o
-13 -4 -14 29.851 30.958 2.901 28.678 o
-13 -4 -13 15.902 18.400 1.987 59.744 o
-13 -4 -12 95.888 93.711 3.285 16.407 o
-13 -4 -11 13.610 16.246 1.416 103.117 o
-13 -4 -10 9.380 9.874 1.337 125.991 o
-13 -4 -9 117.820 115.612 2.360 19.715 o
-13 -4 -8 2.137 1.967 0.649 547.823 o
-13 -4 -7 16.984 18.410 0.944 152.332 o
-13 -4 -6 9.847 9.520 0.738 265.403 o
-13 -4 -5 67.828 64.651 1.505 42.529 o
-13 -4 -4 7.952 10.562 0.806 253.786 o
-13 -4 -3 52.095 53.086 1.229 58.683 o
-13 -4 -2 16.866 17.948 0.718 190.713 o
-13 -4 -1 30.118 30.152 0.905 109.173 o
-13 -3 -15 36.152 34.508 2.478 35.144 o
-13 -3 -14 5.626 5.370 1.810 82.290 o
-13 -3 -13 10.758 10.287 1.829 74.523 o
-13 -3 -12 11.457 14.594 1.642 86.061 o
-13 -3 -11 49.941 52.407 1.947 41.128 o
-13 -3 -10 30.778 30.998 1.121 92.504 o
-13 -3 -9 51.464 53.685 1.505 51.209 o
-13 -3 -8 25.755 27.841 1.121 102.104 o
-13 -3 -7 29.479 29.916 1.082 97.739 o
-13 -3 -6 48.506 48.985 1.278 60.697 o
-13 -3 -5 0.727 0.600 0.423 1358.900 o
-13 -3 -4 129.466 129.469 2.400 17.909 o
-13 -3 -3 1.692 1.485 0.423 1090.640 o
-13 -3 -2 258.969 249.644 4.219 6.475 o
-13 -3 -1 42.974 41.815 0.993 78.503 o
-13 -2 -15 3.103 5.802 2.301 53.527 o
-13 -2 -14 43.690 45.936 2.409 33.903 o
-13 -2 -13 1.600 2.134 1.898 79.855 o
-13 -2 -12 30.030 31.932 1.249 84.810 o
-13 -2 -11 1.285 3.167 0.885 331.445 o
-13 -2 -10 13.576 16.020 0.974 163.903 o
-13 -2 -9 39.545 41.058 1.337 67.477 o
-13 -2 -8 30.389 33.387 1.180 87.755 o
-13 -2 -7 71.271 70.227 1.593 39.015 o
-13 -2 -6 8.790 9.018 0.679 302.358 o
-13 -2 -5 75.035 73.187 1.731 35.462 o
-13 -2 -4 32.722 33.633 0.885 102.864 o
-13 -2 -3 125.242 119.044 2.065 20.624 o
-13 -2 -2 83.651 80.110 1.495 35.664 o
-13 -2 -1 57.240 56.714 1.219 54.950 o
-13 -1 -15 13.225 17.987 2.223 50.794 o
-13 -1 -14 10.509 13.178 1.898 69.200 o
-13 -1 -13 17.187 16.777 1.308 108.140 o
-13 -1 -12 42.748 48.267 1.652 52.261 o
-13 -1 -11 72.205 74.888 1.829 34.488 o
-13 -1 -10 14.731 16.295 1.101 139.262 o
-13 -1 -9 56.495 56.114 1.465 49.401 o
-13 -1 -8 19.385 20.268 0.954 140.657 o
-13 -1 -7 79.410 80.199 1.770 33.080 o
-13 -1 -6 144.944 134.523 2.616 15.612 o
-13 -1 -5 58.440 59.340 1.426 48.779 o
-13 -1 -4 91.654 89.787 1.642 30.989 o
-13 -1 -3 113.028 107.951 1.908 23.705 o
-13 -1 -2 102.612 100.615 1.810 26.478 o
-13 -1 -1 11.554 12.185 0.679 256.205 o
-12 -15 -2 33.758 33.220 4.199 14.964 o
-12 -15 -1 23.604 24.576 2.803 31.712 o
-12 -14 -6 39.446 38.855 3.344 21.563 o
-12 -14 -5 88.843 76.668 2.842 20.616 o
-12 -14 -4 20.665 21.055 2.134 50.825 o
-12 -14 -3 65.141 68.791 2.586 26.069 o
-12 -14 -2 18.998 22.196 1.918 60.419 o
-12 -14 -1 84.614 81.241 2.862 20.624 o
-12 -13 -8 158.886 144.741 5.006 7.653 o
-12 -13 -7 0.405 1.790 2.390 51.347 o
-12 -13 -6 7.608 6.854 2.557 42.463 o
-12 -13 -5 62.551 58.937 2.164 33.149 o
-12 -13 -4 9.527 8.939 1.613 93.982 o
-12 -13 -3 11.381 14.368 1.593 90.453 o
-12 -13 -2 146.145 142.273 3.462 12.085 o
-12 -13 -1 95.148 92.964 2.665 20.726 o
-12 -12 -10 41.632 39.268 3.786 17.410 o
-12 -12 -9 27.544 26.700 2.508 37.047 o
-12 -12 -8 10.573 12.912 2.311 49.213 o
-12 -12 -7 15.860 20.524 2.164 51.631 o
-12 -12 -6 77.417 76.196 3.039 19.976 o
-12 -12 -5 103.164 103.309 2.626 19.830 o
-12 -12 -4 10.194 10.710 1.278 131.861 o
-12 -12 -3 8.514 8.684 1.455 112.956 o
-12 -12 -2 19.567 20.573 1.455 88.935 o
-12 -12 -1 5.239 5.488 1.151 181.355 o
-12 -11 -11 75.390 65.270 3.265 18.723 o
-12 -11 -10 54.159 57.186 3.147 21.671 o
-12 -11 -9 79.541 77.386 3.285 17.902 o
-12 -11 -8 28.027 30.349 2.173 45.342 o
-12 -11 -7 7.567 8.310 1.583 99.866 o
-12 -11 -6 4.593 2.852 0.974 251.025 o
-12 -11 -5 18.322 21.242 1.357 98.267 o
-12 -11 -4 91.142 93.524 2.400 23.307 o
-12 -11 -3 51.483 53.774 1.682 46.628 o
-12 -11 -2 6.275 9.077 1.151 169.741 o
-12 -11 -1 112.864 109.308 2.409 20.151 o
-12 -10 -12 84.178 72.646 3.806 14.533 o
-12 -10 -11 21.854 28.844 2.911 29.690 o
-12 -10 -10 16.006 18.105 2.341 45.638 o
-12 -10 -9 90.736 91.616 3.275 16.832 o
-12 -10 -8 30.957 29.936 2.203 43.643 o
-12 -10 -7 97.347 95.727 3.285 16.264 o
-12 -10 -6 123.689 119.339 2.822 16.485 o
-12 -10 -5 107.151 103.398 2.409 20.987 o
-12 -10 -4 19.195 21.567 1.229 108.589 o
-12 -10 -3 2.517 3.363 0.944 281.331 o
-12 -10 -2 27.727 28.460 1.239 90.221 o
-12 -10 -1 61.574 63.077 1.898 37.421 o
-12 -9 -13 35.406 34.105 3.658 18.944 o
-12 -9 -12 9.199 6.638 2.193 55.847 o
-12 -9 -11 16.799 16.000 2.006 58.961 o
-12 -9 -10 59.915 57.708 2.577 27.631 o
-12 -9 -9 64.877 65.821 2.557 26.654 o
-12 -9 -8 59.974 59.753 2.252 32.164 o
-12 -9 -7 18.019 16.640 1.485 90.674 o
-12 -9 -6 124.218 121.955 2.754 16.721 o
-12 -9 -5 81.027 79.874 2.114 28.536 o
-12 -9 -4 47.954 46.565 1.495 54.941 o
-12 -9 -3 77.150 77.180 1.888 32.325 o
-12 -9 -2 37.033 37.095 1.298 72.799 o
-12 -9 -1 25.692 26.769 1.062 107.904 o
-12 -8 -14 33.900 28.893 3.216 23.895 o
-12 -8 -13 52.257 55.613 3.245 20.924 o
-12 -8 -12 18.350 19.698 2.409 42.609 o
-12 -8 -11 122.494 117.844 3.678 12.658 o
-12 -8 -10 4.422 3.924 1.701 94.219 o
-12 -8 -9 2.499 2.901 1.219 180.621 o
-12 -8 -8 43.704 45.877 2.193 38.275 o
-12 -8 -7 176.771 173.103 4.760 7.604 o
-12 -8 -6 25.837 26.641 1.111 103.723 o
-12 -8 -5 31.137 34.469 1.180 86.225 o
-12 -8 -4 143.940 142.725 2.990 13.901 o
-12 -8 -3 108.257 112.131 2.419 20.387 o
-12 -8 -2 18.134 19.580 0.944 146.738 o
-12 -8 -1 6.073 7.189 0.777 302.803 o
-12 -7 -14 13.286 15.263 2.429 43.952 o
-12 -7 -13 40.634 41.225 2.921 26.448 o
-12 -7 -12 0.189 0.639 1.524 126.245 o
-12 -7 -11 31.157 32.011 1.918 52.265 o
-12 -7 -10 77.672 76.668 2.754 22.436 o
-12 -7 -9 230.816 218.164 5.910 5.076 o
-12 -7 -8 54.513 56.813 2.252 33.514 o
-12 -7 -7 4.106 3.609 0.639 465.950 o
-12 -7 -6 99.233 96.455 2.203 23.865 o
-12 -7 -5 35.696 35.767 1.210 78.967 o
-12 -7 -4 55.855 55.829 1.406 51.206 o
-12 -7 -3 13.297 14.751 0.826 197.033 o
-12 -7 -2 83.381 78.370 1.701 33.290 o
-12 -7 -1 24.740 24.546 0.924 124.513 o
-12 -6 -15 33.730 27.625 3.363 22.219 o
-12 -6 -14 5.214 4.248 2.114 62.235 o
-12 -6 -13 12.173 14.515 2.164 54.286 o
-12 -6 -12 67.201 68.043 3.098 20.615 o
-12 -6 -11 20.642 22.304 1.682 71.800 o
-12 -6 -10 46.997 46.300 1.928 43.437 o
-12 -6 -9 11.883 14.132 1.377 111.902 o
-12 -6 -8 70.915 66.991 1.996 33.173 o
-12 -6 -7 20.890 21.822 0.875 143.740 o
-12 -6 -6 0.184 0.148 0.502 1131.910 o
-12 -6 -5 81.481 82.992 1.760 32.453 o
-12 -6 -4 86.150 86.935 1.780 30.853 o
-12 -6 -3 177.200 164.036 2.990 11.912 o
-12 -6 -2 66.101 65.644 1.554 42.035 o
-12 -6 -1 3.485 3.580 0.531 611.710 o
-12 -5 -15 17.193 17.525 2.557 39.028 o
-12 -5 -14 50.945 53.341 2.872 25.231 o
-12 -5 -13 2.573 4.543 1.967 72.966 o
-12 -5 -12 8.685 9.470 1.711 85.710 o
-12 -5 -11 0.584 2.832 1.426 140.223 o
-12 -5 -10 21.968 23.799 1.347 92.511 o
-12 -5 -9 45.611 49.712 1.652 50.649 o
-12 -5 -8 36.476 38.826 1.092 82.525 o
-12 -5 -7 176.964 172.022 3.275 10.980 o
-12 -5 -6 200.375 192.201 3.658 9.082 o
-12 -5 -5 2.170 1.239 0.443 980.025 o
-12 -5 -4 5.486 5.438 0.590 445.563 o
-12 -5 -3 78.853 79.137 1.524 36.666 o
-12 -5 -2 79.566 77.819 1.465 37.471 o
-12 -5 -1 56.656 59.576 1.239 54.011 o
-12 -4 -16 13.656 16.954 3.540 22.049 o
-12 -4 -15 22.984 22.678 2.724 33.523 o
-12 -4 -14 14.541 18.970 2.183 51.659 o
-12 -4 -13 3.096 3.344 1.318 154.161 o
-12 -4 -12 31.237 33.279 1.810 55.922 o
-12 -4 -11 51.840 55.613 1.908 40.957 o
-12 -4 -10 102.727 100.772 2.616 20.050 o
-12 -4 -9 43.107 42.366 1.121 72.885 o
-12 -4 -8 19.182 21.222 0.856 152.722 o
-12 -4 -7 34.293 36.230 1.042 89.263 o
-12 -4 -6 287.647 281.015 5.084 5.040 o
-12 -4 -5 67.443 71.151 1.514 41.394 o
-12 -4 -4 131.606 128.711 2.183 18.896 o
-12 -4 -3 67.573 67.660 1.337 45.160 o
-12 -4 -2 11.058 11.418 0.600 290.563 o
-12 -4 -1 20.826 22.570 0.767 156.203 o
-12 -3 -16 3.761 1.642 2.468 47.187 o
-12 -3 -15 44.517 48.424 3.019 24.368 o
-12 -3 -14 20.427 20.003 1.692 72.257 o
-12 -3 -13 6.015 5.547 1.269 151.833 o
-12 -3 -12 28.145 26.995 1.505 74.080 o
-12 -3 -11 62.512 64.395 1.987 35.485 o
-12 -3 -10 38.108 41.334 1.210 74.043 o
-12 -3 -9 29.461 30.722 1.033 100.609 o
-12 -3 -8 26.760 29.936 0.983 109.561 o
-12 -3 -7 10.799 12.057 0.698 257.631 o
-12 -3 -6 27.664 31.962 1.013 103.936 o
-12 -3 -5 67.070 65.388 1.278 46.923 o
-12 -3 -4 77.686 76.963 1.446 38.413 o
-12 -3 -3 180.670 174.795 2.813 12.042 o
-12 -3 -2 58.502 58.376 1.239 53.361 o
-12 -3 -1 26.389 27.929 0.856 123.116 o
-12 -2 -16 2.713 2.842 2.311 53.789 o
-12 -2 -15 80.962 77.012 2.872 21.049 o
-12 -2 -14 8.545 10.680 1.957 67.661 o
-12 -2 -13 185.194 177.716 4.288 8.318 o
-12 -2 -12 46.087 47.234 1.377 59.547 o
-12 -2 -11 18.411 18.321 0.915 152.011 o
-12 -2 -10 5.345 5.202 0.757 336.516 o
-12 -2 -9 22.330 22.747 0.934 131.596 o
-12 -2 -8 23.417 25.835 0.915 127.093 o
-12 -2 -7 64.119 63.195 1.426 45.660 o
-12 -2 -6 63.580 59.832 1.278 49.654 o
-12 -2 -5 96.072 95.520 1.780 28.232 o
-12 -2 -4 46.313 46.388 1.062 70.597 o
-12 -2 -3 71.080 71.200 1.377 42.525 o
-12 -2 -2 26.889 26.720 0.816 126.836 o
-12 -2 -1 212.334 206.884 3.334 9.214 o
-12 -1 -16 6.709 8.025 2.213 55.688 o
-12 -1 -15 52.304 56.518 2.409 31.349 o
-12 -1 -14 36.274 38.314 1.426 67.160 o
-12 -1 -13 21.414 24.300 1.377 90.609 o
-12 -1 -12 77.941 82.333 1.947 30.889 o
-12 -1 -11 1.795 2.006 0.747 444.849 o
-12 -1 -10 145.022 148.311 2.999 13.671 o
-12 -1 -9 53.320 53.636 1.357 54.279 o
-12 -1 -8 226.943 230.162 4.907 6.210 o
-12 -1 -7 29.529 29.660 0.993 104.185 o
-12 -1 -6 200.844 189.812 3.068 10.367 o
-12 -1 -5 11.272 13.040 0.639 266.809 o
-12 -1 -4 4.428 4.789 0.511 565.396 o
-12 -1 -3 78.954 77.396 1.455 37.843 o
-12 -1 -2 62.238 63.707 1.288 49.177 o
-12 -1 -1 244.255 241.098 3.806 7.329 o
-11 -15 -5 37.400 36.102 2.940 26.844 o
-11 -15 -4 0.899 2.714 1.750 93.897 o
-11 -15 -3 31.129 32.266 2.252 41.906 o
-11 -15 -2 63.196 60.107 2.547 27.395 o
-11 -15 -1 16.706 21.222 2.645 36.529 o
-11 -14 -8 33.328 32.846 3.137 24.763 o
-11 -14 -7 6.974 7.848 2.793 35.970 o
-11 -14 -6 8.762 10.473 2.213 54.348 o
-11 -14 -5 1.215 2.783 1.544 119.121 o
-11 -14 -4 2.454 2.675 1.514 121.314 o
-11 -14 -3 7.073 11.113 1.839 76.367 o
-11 -14 -2 6.916 7.110 1.554 104.906 o
-11 -14 -1 21.221 22.019 1.888 60.663 o
-11 -13 -9 14.029 14.092 2.350 46.505 o
-11 -13 -8 3.947 0.285 2.105 64.508 o
-11 -13 -7 26.794 30.663 2.527 36.342 o
-11 -13 -6 44.896 46.575 2.468 32.544 o
-11 -13 -5 34.714 34.745 1.780 54.975 o
-11 -13 -4 42.622 47.195 1.898 45.507 o
-11 -13 -3 25.771 29.149 1.731 63.390 o
-11 -13 -2 29.177 33.142 1.652 63.664 o
-11 -13 -1 26.353 29.975 1.829 58.442 o
-11 -12 -11 2.280 3.383 2.872 35.220 o
-11 -12 -10 91.573 85.971 3.570 15.193 o
-11 -12 -9 69.037 70.709 3.324 18.510 o
-11 -12 -8 75.894 69.440 2.901 21.585 o
-11 -12 -7 20.236 19.865 2.164 50.114 o
-11 -12 -6 29.625 27.929 1.967 52.019 o
-11 -12 -5 155.526 148.429 3.285 12.193 o
-11 -12 -4 25.145 27.202 1.564 73.152 o
-11 -12 -3 2.285 1.859 0.915 308.514 o
-11 -12 -2 57.136 57.698 1.790 41.542 o
-11 -12 -1 8.590 10.228 1.033 184.819 o
-11 -11 -12 34.576 31.716 2.734 30.782 o
-11 -11 -11 22.205 23.357 2.527 38.063 o
-11 -11 -10 3.388 2.468 1.652 101.777 o
-11 -11 -9 11.805 14.673 2.213 52.333 o
-11 -11 -8 1.637 2.793 1.396 143.199 o
-11 -11 -7 87.033 89.443 3.167 17.842 o
-11 -11 -6 24.442 24.871 1.131 105.864 o
-11 -11 -5 197.215 192.792 4.042 8.389 o
-11 -11 -4 17.962 20.947 1.160 118.648 o
-11 -11 -3 32.692 32.650 1.495 68.750 o
-11 -11 -2 4.299 7.769 0.924 252.931 o
-11 -11 -1 73.382 75.085 1.819 34.337 o
-11 -10 -13 96.251 80.926 3.580 15.035 o
-11 -10 -12 31.744 33.142 2.704 31.636 o
-11 -10 -11 4.800 7.523 2.085 63.247 o
-11 -10 -10 27.092 27.005 2.075 49.401 o
-11 -10 -9 20.431 22.324 1.810 64.905 o
-11 -10 -8 8.471 9.293 1.455 112.504 o
-11 -10 -7 37.536 38.305 1.849 50.567 o
-11 -10 -6 27.527 29.218 1.111 99.055 o
-11 -10 -5 67.068 70.954 1.829 36.198 o
-11 -10 -4 29.109 32.856 1.269 84.125 o
-11 -10 -3 63.324 65.713 1.692 40.345 o
-11 -10 -2 0.780 1.446 0.620 671.051 o
-11 -10 -1 85.154 86.129 1.947 29.215 o
-11 -9 -14 36.712 34.912 3.049 25.487 o
-11 -9 -13 2.189 1.741 2.341 52.866 o
-11 -9 -12 34.586 35.118 2.341 38.448 o
-11 -9 -11 51.099 53.685 2.429 31.487 o
-11 -9 -10 44.814 45.139 2.203 37.882 o
-11 -9 -9 11.968 14.761 1.426 105.731 o
-11 -9 -8 110.764 106.525 3.353 14.877 o
-11 -9 -7 264.245 237.016 6.353 4.341 o
-11 -9 -6 225.620 214.791 4.406 7.032 o
-11 -9 -5 35.152 36.534 1.200 79.632 o
-11 -9 -4 138.279 135.841 2.754 15.381 o
-11 -9 -3 53.181 53.076 1.416 52.903 o
-11 -9 -2 2.857 2.567 0.649 510.810 o
-11 -9 -1 20.859 20.288 0.944 137.680 o
-11 -8 -14 9.309 9.038 2.311 50.299 o
-11 -8 -13 17.654 20.564 2.311 45.743 o
-11 -8 -12 33.999 32.434 1.908 51.316 o
-11 -8 -11 97.466 94.213 3.275 16.359 o
-11 -8 -10 93.509 92.885 3.049 18.084 o
-11 -8 -9 239.171 221.409 5.881 5.020 o
-11 -8 -8 350.871 315.976 8.221 2.680 o
-11 -8 -7 13.243 12.136 1.298 120.843 o
-11 -8 -6 52.033 51.561 1.436 53.314 o
-11 -8 -5 5.939 6.943 0.728 331.338 o
-11 -8 -4 7.932 9.647 0.757 276.576 o
-11 -8 -3 75.264 76.009 1.888 32.844 o
-11 -8 -2 11.233 12.185 0.875 204.410 o
-11 -8 -1 31.424 33.702 1.131 89.300 o
-11 -7 -15 1.764 0.256 2.645 41.833 o
-11 -7 -14 10.861 14.083 2.105 57.613 o
-11 -7 -13 19.328 24.409 2.124 51.062 o
-11 -7 -12 209.876 199.499 5.468 5.880 o
-11 -7 -11 16.148 15.518 1.534 89.424 o
-11 -7 -10 36.898 41.511 1.928 47.762 o
-11 -7 -9 63.719 60.206 2.665 25.847 o
-11 -7 -8 67.461 65.929 2.203 30.943 o
-11 -7 -7 9.422 11.231 1.013 183.266 o
-11 -7 -6 139.222 135.713 2.734 15.415 o
-11 -7 -5 40.899 41.914 1.131 74.681 o
-11 -7 -4 8.671 9.736 0.600 333.349 o
-11 -7 -3 138.608 133.491 2.272 17.664 o
-11 -7 -2 151.551 142.273 2.380 15.922 o
-11 -7 -1 50.813 50.666 1.121 63.514 o
-11 -6 -16 0.691 6.795 3.462 24.364 o
-11 -6 -15 48.569 48.955 2.842 26.131 o
-11 -6 -14 22.235 22.963 2.252 45.876 o
-11 -6 -13 18.694 20.111 1.967 58.821 o
-11 -6 -12 8.634 10.395 1.721 84.480 o
-11 -6 -11 57.809 55.642 2.154 34.650 o
-11 -6 -10 29.607 28.106 1.436 76.192 o
-11 -6 -9 80.870 80.917 2.331 26.063 o
-11 -6 -8 41.466 44.500 1.642 54.070 o
-11 -6 -7 53.342 52.840 1.278 56.639 o
-11 -6 -6 25.396 26.120 0.836 129.501 o
-11 -6 -5 51.160 51.040 1.111 63.438 o
-11 -6 -4 5.509 5.655 0.541 482.224 o
-11 -6 -3 215.994 215.145 3.422 8.844 o
-11 -6 -2 90.094 88.312 1.632 31.569 o
-11 -6 -1 38.092 38.049 0.944 88.484 o
-11 -5 -16 9.511 7.907 2.655 39.045 o
-11 -5 -15 3.487 1.475 2.006 70.658 o
-11 -5 -14 1.600 5.438 1.888 79.295 o
-11 -5 -13 5.793 2.813 1.878 77.740 o
-11 -5 -12 117.309 121.768 3.167 15.061 o
-11 -5 -11 50.284 51.827 1.741 45.980 o
-11 -5 -10 8.286 8.802 1.229 147.561 o
-11 -5 -9 67.294 68.693 2.075 32.574 o
-11 -5 -8 21.795 22.511 0.728 157.686 o
-11 -5 -7 64.526 60.806 1.318 48.192 o
-11 -5 -6 116.338 114.658 1.996 22.271 o
-11 -5 -5 115.460 117.048 2.065 21.776 o
-11 -5 -4 138.105 136.372 2.341 17.264 o
-11 -5 -3 89.482 87.053 1.573 32.492 o
-11 -5 -2 132.812 130.767 2.213 18.548 o
-11 -5 -1 12.263 12.981 0.610 266.172 o
-11 -4 -16 34.321 33.043 2.763 30.212 o
-11 -4 -15 14.484 10.011 1.750 77.142 o
-11 -4 -14 3.567 4.209 1.219 173.575 o
-11 -4 -13 11.377 10.916 1.377 115.695 o
-11 -4 -12 35.851 37.282 1.514 64.028 o
-11 -4 -11 2.714 3.393 0.934 284.125 o
-11 -4 -10 63.444 63.795 1.878 37.196 o
-11 -4 -9 111.189 107.941 2.459 20.043 o
-11 -4 -8 1.928 1.239 0.482 899.218 o
-11 -4 -7 36.332 36.741 0.915 93.238 o
-11 -4 -6 24.989 26.425 0.797 133.935 o
-11 -4 -5 27.884 30.309 0.816 120.316 o
-11 -4 -4 53.109 54.217 1.131 60.479 o
-11 -4 -3 87.441 86.896 1.603 32.625 o
-11 -4 -2 12.925 13.719 0.590 261.724 o
-11 -4 -1 37.394 38.491 0.934 89.593 o
-11 -3 -17 8.733 3.894 3.570 22.479 o
-11 -3 -16 48.840 48.286 2.645 28.895 o
-11 -3 -15 0.772 1.632 1.475 132.259 o
-11 -3 -14 20.063 20.564 1.790 66.734 o
-11 -3 -13 130.130 129.626 3.472 12.937 o
-11 -3 -12 145.856 140.483 3.531 11.895 o
-11 -3 -11 21.410 21.173 1.082 119.727 o
-11 -3 -10 50.808 52.476 1.269 58.501 o
-11 -3 -9 45.404 45.100 1.190 67.228 o
-11 -3 -8 78.146 74.406 1.505 37.794 o
-11 -3 -7 204.487 196.253 3.157 9.954 o
-11 -3 -6 136.291 128.937 2.183 18.478 o
-11 -3 -5 27.244 29.336 0.846 120.423 o
-11 -3 -4 92.132 88.941 1.701 30.350 o
-11 -3 -3 52.034 53.263 1.111 62.067 o
-11 -3 -2 13.301 14.486 0.639 242.046 o
-11 -3 -1 38.239 38.423 0.964 87.088 o
-11 -2 -17 3.559 5.202 3.176 28.643 o
-11 -2 -16 47.308 50.460 2.724 27.809 o
-11 -2 -15 6.251 6.933 1.406 125.704 o
-11 -2 -14 125.910 122.565 3.304 13.972 o
-11 -2 -13 22.900 26.513 1.564 75.299 o
-11 -2 -12 64.305 64.513 1.514 43.595 o
-11 -2 -11 33.761 35.158 1.082 88.378 o
-11 -2 -10 80.281 79.451 1.731 33.485 o
-11 -2 -9 299.214 292.629 5.655 4.425 o
-11 -2 -8 14.107 15.440 0.698 218.406 o
-11 -2 -7 62.432 61.779 1.229 50.787 o
-11 -2 -6 24.814 26.926 0.797 133.729 o
-11 -2 -5 207.806 201.564 3.226 9.631 o
-11 -2 -4 253.648 245.730 3.875 7.023 o
-11 -2 -3 68.353 67.660 1.318 45.217 o
-11 -2 -2 91.567 89.433 1.613 31.358 o
-11 -2 -1 28.449 30.044 0.816 119.359 o
-11 -1 -17 1.243 2.793 2.282 55.744 o
-11 -1 -16 7.229 5.842 2.006 66.959 o
-11 -1 -15 90.717 88.863 2.911 19.416 o
-11 -1 -14 27.615 30.890 1.249 88.214 o
-11 -1 -13 62.898 66.352 1.642 41.302 o
-11 -1 -12 5.155 5.891 0.846 288.040 o
-11 -1 -11 43.590 45.690 1.318 63.686 o
-11 -1 -10 60.896 61.936 1.455 46.567 o
-11 -1 -9 30.742 32.266 0.983 100.765 o
-11 -1 -8 206.035 196.597 3.403 9.394 o
-11 -1 -7 31.160 30.250 0.905 107.184 o
-11 -1 -6 40.779 39.023 0.954 84.146 o
-11 -1 -5 446.291 424.006 6.510 2.773 o
-11 -1 -4 37.605 38.796 0.915 90.109 o
-11 -1 -3 64.709 65.457 1.328 46.933 o
-11 -1 -2 36.630 37.557 0.934 91.224 o
-11 -1 -1 36.528 37.656 0.924 91.812 o
-10 -16 -4 19.840 13.876 3.452 22.767 o
-10 -16 -3 76.218 72.262 3.717 15.400 o
-10 -16 -2 2.272 4.956 2.567 43.690 o
-10 -16 -1 5.425 5.910 2.429 47.528 o
-10 -15 -7 99.607 94.370 4.711 9.962 o
-10 -15 -6 51.703 48.218 3.117 22.575 o
-10 -15 -5 1.829 4.484 1.711 95.927 o
-10 -15 -4 30.129 29.375 2.055 48.503 o
-10 -15 -3 8.036 10.228 1.642 92.166 o
-10 -15 -2 39.680 42.730 2.449 34.239 o
-10 -15 -1 4.644 6.028 1.859 78.892 o
-10 -14 -9 13.606 14.211 2.744 35.427 o
-10 -14 -8 57.215 55.859 3.058 22.363 o
-10 -14 -7 31.749 31.863 2.527 35.238 o
-10 -14 -6 20.639 20.475 2.075 53.221 o
-10 -14 -5 19.221 19.610 1.554 82.480 o
-10 -14 -4 38.963 41.796 1.878 48.389 o
-10 -14 -3 34.192 33.112 1.878 52.100 o
-10 -14 -2 89.194 86.925 2.400 23.923 o
-10 -14 -1 13.456 17.623 1.455 98.473 o
-10 -13 -11 16.988 5.438 4.976 11.580 o
-10 -13 -10 0.789 5.812 2.675 40.538 o
-10 -13 -9 34.133 36.003 2.940 27.234 o
-10 -13 -8 101.001 88.351 3.226 16.617 o
-10 -13 -7 34.971 33.938 1.996 47.780 o
-10 -13 -6 18.445 18.321 1.967 59.400 o
-10 -13 -5 0.439 3.009 1.121 222.283 o
-10 -13 -4 107.894 108.285 2.704 18.701 o
-10 -13 -3 20.263 24.625 1.446 86.602 o
-10 -13 -2 15.530 18.843 1.416 98.480 o
-10 -13 -1 26.475 28.244 1.524 73.852 o
-10 -12 -12 6.333 8.074 2.862 34.428 o
-10 -12 -11 37.154 36.987 2.763 29.525 o
-10 -12 -10 20.794 21.744 2.232 47.177 o
-10 -12 -9 15.681 13.571 1.839 69.178 o
-10 -12 -8 20.874 22.737 1.819 64.006 o
-10 -12 -7 26.965 26.061 1.780 61.328 o
-10 -12 -6 4.250 3.649 0.826 323.272 o
-10 -12 -5 9.299 9.303 1.151 158.343 o
-10 -12 -4 84.708 82.038 2.114 27.768 o
-10 -12 -3 32.029 33.702 1.347 76.299 o
-10 -12 -2 12.745 14.279 1.052 156.216 o
-10 -12 -1 19.074 20.200 1.033 131.794 o
-10 -11 -13 18.808 18.587 2.891 31.161 o
-10 -11 -12 34.139 35.767 2.606 32.861 o
-10 -11 -11 4.086 4.888 1.888 77.516 o
-10 -11 -10 24.331 24.340 2.016 53.171 o
-10 -11 -9 3.673 5.153 1.534 114.066 o
-10 -11 -8 20.841 21.999 1.731 68.957 o
-10 -11 -7 96.968 92.098 2.911 18.803 o
-10 -11 -6 17.041 17.505 0.934 155.151 o
-10 -11 -5 21.611 22.648 1.151 110.984 o
-10 -11 -4 22.037 24.537 1.249 99.887 o
-10 -11 -3 4.741 6.186 0.846 290.994 o
-10 -11 -2 137.739 137.474 2.773 15.278 o
-10 -11 -1 127.240 123.892 2.537 17.573 o
-10 -10 -14 3.341 4.652 2.577 43.142 o
-10 -10 -13 13.401 16.433 2.655 37.398 o
-10 -10 -12 4.594 5.783 2.095 63.261 o
-10 -10 -11 148.360 141.191 4.170 9.856 o
-10 -10 -10 76.810 79.461 2.763 22.291 o
-10 -10 -9 67.499 68.761 2.449 27.427 o
-10 -10 -8 73.183 74.878 2.685 23.672 o
-10 -10 -7 294.833 272.331 7.179 3.492 o
-10 -10 -6 50.834 49.260 1.357 56.807 o
-10 -10 -5 38.874 37.606 1.190 75.948 o
-10 -10 -4 77.633 77.652 1.770 33.761 o
-10 -10 -3 22.235 25.845 1.033 118.076 o
-10 -10 -2 98.592 97.655 2.085 24.886 o
-10 -10 -1 10.252 11.191 0.836 224.169 o
-10 -9 -15 45.857 47.244 3.904 16.159 o
-10 -9 -14 18.241 17.928 2.409 42.872 o
-10 -9 -13 17.330 18.656 2.016 57.602 o
-10 -9 -12 35.179 33.633 2.203 41.893 o
-10 -9 -11 13.301 13.591 1.672 82.389 o
-10 -9 -10 123.674 119.556 3.590 12.934 o
-10 -9 -9 34.560 32.060 1.819 54.257 o
-10 -9 -8 34.245 34.794 1.721 57.402 o
-10 -9 -7 13.749 13.620 1.210 129.883 o
-10 -9 -6 123.658 121.758 2.616 17.498 o
-10 -9 -5 24.631 24.822 0.895 127.322 o
-10 -9 -4 32.354 33.702 1.042 93.507 o
-10 -9 -3 57.516 61.169 1.455 48.109 o
-10 -9 -2 63.471 63.992 1.505 44.182 o
-10 -9 -1 193.611 195.142 3.668 9.198 o
-10 -8 -15 0.468 2.655 2.164 62.279 o
-10 -8 -14 5.202 4.475 2.232 56.130 o
-10 -8 -13 71.091 70.650 2.999 21.064 o
-10 -8 -12 170.940 164.970 4.711 7.868 o
-10 -8 -11 5.459 7.671 1.524 110.276 o
-10 -8 -10 53.603 54.226 2.065 37.426 o
-10 -8 -9 4.248 6.176 1.278 154.357 o
-10 -8 -8 75.757 72.302 2.468 25.822 o
-10 -8 -7 17.895 18.528 0.993 142.323 o
-10 -8 -6 68.430 64.690 1.554 41.426 o
-10 -8 -5 30.125 30.270 0.856 112.645 o
-10 -8 -4 40.029 42.238 1.003 80.966 o
-10 -8 -3 179.629 174.106 2.852 11.992 o
-10 -8 -2 42.845 42.140 1.003 78.063 o
-10 -8 -1 37.885 40.075 0.954 86.987 o
-10 -7 -16 29.539 30.771 3.727 18.754 o
-10 -7 -15 12.727 14.535 2.380 45.822 o
-10 -7 -14 9.305 10.523 2.134 57.733 o
-10 -7 -13 116.762 123.086 4.081 11.256 o
-10 -7 -12 0.236 0.275 1.534 124.913 o
-10 -7 -11 20.131 20.151 1.524 83.408 o
-10 -7 -10 36.793 37.941 1.652 57.812 o
-10 -7 -9 5.278 7.759 1.082 194.161 o
-10 -7 -8 241.906 232.630 5.252 5.605 o
-10 -7 -7 2.027 4.062 0.659 502.379 o
-10 -7 -6 160.485 157.457 2.596 14.104 o
-10 -7 -5 43.146 42.750 0.993 77.852 o
-10 -7 -4 42.335 43.851 1.013 77.311 o
-10 -7 -3 95.670 98.117 1.869 27.243 o
-10 -7 -2 45.091 43.959 1.033 73.840 o
-10 -7 -1 104.246 103.693 1.819 25.911 o
-10 -6 -16 1.315 2.164 2.114 64.838 o
-10 -6 -15 34.648 39.858 2.547 33.543 o
-10 -6 -14 146.577 134.454 3.983 10.530 o
-10 -6 -13 40.352 39.947 2.252 38.519 o
-10 -6 -12 43.885 48.463 2.026 41.682 o
-10 -6 -11 22.440 24.694 1.239 99.997 o
-10 -6 -10 36.377 34.754 1.308 73.916 o
-10 -6 -9 30.048 29.995 1.190 89.632 o
-10 -6 -8 2.919 5.084 0.846 320.090 o
-10 -6 -7 4.238 3.914 0.679 423.947 o
-10 -6 -6 149.161 142.715 2.370 16.109 o
-10 -6 -5 88.991 90.377 1.682 31.044 o
-10 -6 -4 74.580 72.312 1.377 41.145 o
-10 -6 -3 27.843 28.215 0.787 125.246 o
-10 -6 -2 102.467 99.376 1.741 27.195 o
-10 -6 -1 77.438 80.307 1.485 37.444 o
-10 -5 -17 31.000 26.317 3.639 19.609 o
-10 -5 -16 0.694 2.449 2.095 66.306 o
-10 -5 -15 132.814 123.774 3.953 11.194 o
-10 -5 -14 40.439 42.386 2.419 34.701 o
-10 -5 -13 106.036 101.421 2.822 18.354 o
-10 -5 -12 18.546 18.420 1.219 113.576 o
-10 -5 -11 22.624 25.127 1.180 104.414 o
-10 -5 -10 16.310 17.200 1.101 133.876 o
-10 -5 -9 183.259 169.425 3.550 10.113 o
-10 -5 -8 1.221 1.396 0.590 702.679 o
-10 -5 -7 47.996 47.962 1.033 69.549 o
-10 -5 -6 108.262 109.121 1.869 24.555 o
-10 -5 -5 94.349 92.570 1.642 30.175 o
-10 -5 -4 95.906 95.491 1.711 28.928 o
-10 -5 -3 182.607 180.459 2.921 11.555 o
-10 -5 -2 6.923 8.674 0.570 388.332 o
-10 -5 -1 123.983 118.995 2.026 20.994 o
-10 -4 -17 36.765 35.600 3.147 24.178 o
-10 -4 -16 61.636 59.517 2.842 24.075 o
-10 -4 -15 33.433 31.775 1.849 53.776 o
-10 -4 -14 6.728 6.373 1.200 162.291 o
-10 -4 -13 2.615 4.907 1.318 153.234 o
-10 -4 -12 11.504 13.355 1.121 149.921 o
-10 -4 -11 302.918 278.183 6.255 4.020 o
-10 -4 -10 293.138 276.295 5.468 4.688 o
-10 -4 -9 22.428 22.029 1.013 123.788 o
-10 -4 -8 77.151 74.583 1.396 39.654 o
-10 -4 -7 129.296 127.216 2.124 19.491 o
-10 -4 -6 82.590 82.923 1.495 35.575 o
-10 -4 -5 73.918 73.492 1.396 40.859 o
-10 -4 -4 19.423 19.993 0.659 182.277 o
-10 -4 -3 40.755 43.487 0.993 79.948 o
-10 -4 -2 121.069 122.693 2.075 20.808 o
-10 -4 -1 76.471 78.389 1.446 38.561 o
-10 -3 -17 0.923 0.049 2.232 58.923 o
-10 -3 -16 24.786 26.533 2.016 52.519 o
-10 -3 -15 23.498 26.602 2.075 50.844 o
-10 -3 -14 4.518 4.357 0.974 245.537 o
-10 -3 -13 64.043 67.149 2.114 32.791 o
-10 -3 -12 88.499 84.113 2.282 25.320 o
-10 -3 -11 105.850 105.847 2.675 19.158 o
-10 -3 -10 34.026 34.371 1.200 81.933 o
-10 -3 -9 123.211 119.516 2.154 20.277 o
-10 -3 -8 38.676 41.432 0.983 83.825 o
-10 -3 -7 96.674 95.520 1.701 28.881 o
-10 -3 -6 60.371 61.395 1.249 51.441 o
-10 -3 -5 135.477 135.084 2.252 17.947 o
-10 -3 -4 215.586 208.890 3.304 9.154 o
-10 -3 -3 179.366 172.090 2.822 12.128 o
-10 -3 -2 169.186 172.287 2.783 12.689 o
-10 -3 -1 7.828 8.930 0.541 384.113 o
-10 -2 -17 3.769 2.173 2.459 47.474 o
-10 -2 -16 114.818 108.954 3.196 15.397 o
-10 -2 -15 9.391 12.981 1.770 78.754 o
-10 -2 -14 47.265 47.165 1.790 46.705 o
-10 -2 -13 38.433 42.494 1.819 50.255 o
-10 -2 -12 190.037 184.059 4.278 8.175 o
-10 -2 -11 73.515 72.076 1.573 38.410 o
-10 -2 -10 80.300 77.278 1.554 36.122 o
-10 -2 -9 78.277 78.438 1.534 36.779 o
-10 -2 -8 15.675 16.866 0.649 213.775 o
-10 -2 -7 20.939 21.980 0.679 168.282 o
-10 -2 -6 196.687 194.621 3.117 10.315 o
-10 -2 -5 77.904 76.206 1.396 39.172 o
-10 -2 -4 25.968 27.270 0.738 135.636 o
-10 -2 -3 35.587 35.285 0.865 98.111 o
-10 -2 -2 84.634 84.427 1.524 34.503 o
-10 -2 -1 381.622 369.976 5.684 3.568 o
-10 -1 -17 11.742 13.286 2.272 50.257 o
-10 -1 -16 82.866 87.329 3.039 19.126 o
-10 -1 -15 37.650 43.123 1.987 45.511 o
-10 -1 -14 145.186 145.410 2.881 14.191 o
-10 -1 -13 23.607 26.031 1.101 108.872 o
-10 -1 -12 13.310 13.070 0.806 206.149 o
-10 -1 -11 89.774 91.764 1.967 27.745 o
-10 -1 -10 44.524 45.248 1.092 71.533 o
-10 -1 -9 22.566 22.835 0.767 149.726 o
-10 -1 -8 85.385 82.844 1.514 34.633 o
-10 -1 -7 224.626 219.659 3.501 8.438 o
-10 -1 -6 1.922 2.055 0.423 1016.840 o
-10 -1 -5 130.908 129.508 2.242 18.612 o
-10 -1 -4 233.635 230.319 3.629 7.909 o
-10 -1 -3 150.975 150.032 2.468 15.353 o
-10 -1 -2 405.759 401.898 6.156 3.137 o
-10 -1 -1 65.641 67.070 1.259 47.548 o
-9 -16 -6 47.607 41.806 5.370 9.288 o
-9 -16 -5 6.919 6.638 1.987 68.116 o
-9 -16 -4 17.320 22.265 2.075 54.242 o
-9 -16 -3 43.509 42.061 2.242 37.720 o
-9 -16 -2 22.323 27.477 2.645 34.890 o
-9 -16 -1 15.942 18.469 2.488 41.090 o
-9 -15 -8 34.586 31.627 3.649 19.151 o
-9 -15 -7 24.522 25.648 2.586 35.958 o
-9 -15 -6 2.600 2.488 1.495 124.227 o
-9 -15 -5 2.189 2.055 1.564 115.203 o
-9 -15 -4 7.196 8.428 1.583 100.287 o
-9 -15 -3 18.044 17.810 1.554 84.577 o
-9 -15 -2 19.717 21.547 1.583 79.047 o
-9 -15 -1 13.122 14.919 1.534 93.344 o
-9 -14 -10 6.117 7.415 2.606 41.243 o
-9 -14 -9 25.067 26.533 2.704 33.255 o
-9 -14 -8 49.110 51.876 3.019 23.740 o
-9 -14 -7 2.023 2.291 1.888 80.246 o
-9 -14 -6 32.628 33.948 1.829 54.361 o
-9 -14 -5 18.267 20.505 1.357 98.865 o
-9 -14 -4 42.426 44.107 1.888 46.389 o
-9 -14 -3 10.485 12.578 1.387 114.588 o
-9 -14 -2 18.512 22.216 1.446 89.980 o
-9 -14 -1 23.111 27.408 1.613 71.905 o
-9 -13 -11 2.812 3.550 2.390 50.250 o
-9 -13 -10 7.662 9.411 2.311 50.805 o
-9 -13 -9 3.779 2.075 1.800 86.413 o
-9 -13 -8 14.225 13.758 1.750 75.820 o
-9 -13 -7 4.492 7.287 1.603 102.606 o
-9 -13 -6 26.728 25.776 1.229 93.945 o
-9 -13 -5 104.555 106.987 2.626 19.549 o
-9 -13 -4 16.234 18.154 1.190 121.762 o
-9 -13 -3 46.489 48.099 1.583 52.623 o
-9 -13 -2 0.440 3.078 1.131 218.428 o
-9 -13 -1 213.511 205.999 3.953 8.063 o
-9 -12 -13 11.412 10.542 3.019 30.273 o
-9 -12 -12 34.703 33.004 2.793 29.663 o
-9 -12 -11 39.509 42.651 2.360 36.059 o
-9 -12 -10 55.867 58.789 2.557 28.397 o
-9 -12 -9 21.260 23.543 1.888 60.230 o
-9 -12 -8 20.710 22.757 1.721 69.331 o
-9 -12 -7 27.444 26.976 1.750 62.126 o
-9 -12 -6 34.173 32.896 1.170 84.212 o
-9 -12 -5 50.833 51.089 1.613 49.188 o
-9 -12 -4 14.654 15.745 0.993 157.116 o
-9 -12 -3 20.420 20.908 1.062 124.303 o
-9 -12 -2 105.931 106.732 2.282 21.871 o
-9 -12 -1 26.930 29.060 1.160 96.436 o
-9 -11 -14 7.403 8.231 3.117 29.095 o
-9 -11 -13 1.056 0.895 2.675 41.008 o
-9 -11 -12 3.479 7.612 2.272 54.364 o
-9 -11 -11 19.748 20.927 1.859 63.233 o
-9 -11 -10 88.730 89.236 2.999 18.905 o
-9 -11 -9 76.210 76.147 2.704 23.083 o
-9 -11 -8 55.707 53.331 2.114 36.090 o
-9 -11 -7 25.840 26.877 1.495 76.694 o
-9 -11 -6 24.957 25.146 0.954 120.534 o
-9 -11 -5 62.289 64.710 1.701 40.629 o
-9 -11 -4 60.804 61.759 1.770 40.203 o
-9 -11 -3 5.789 7.740 0.856 267.696 o
-9 -11 -2 200.357 191.031 3.639 9.138 o
-9 -11 -1 51.380 51.522 1.377 55.316 o
-9 -10 -14 37.099 38.255 2.891 27.466 o
-9 -10 -13 33.713 35.639 2.341 38.593 o
-9 -10 -12 58.684 55.308 2.380 30.812 o
-9 -10 -11 12.439 15.528 1.928 65.513 o
-9 -10 -10 50.343 50.607 2.262 34.836 o
-9 -10 -9 20.143 20.593 1.446 89.022 o
-9 -10 -8 79.328 78.645 2.606 23.570 o
-9 -10 -7 10.613 12.155 1.180 144.443 o
-9 -10 -6 16.785 16.522 0.767 185.992 o
-9 -10 -5 83.574 81.831 1.662 33.352 o
-9 -10 -4 56.282 58.691 1.337 52.018 o
-9 -10 -3 21.665 21.409 0.826 147.977 o
-9 -10 -2 80.828 77.691 1.642 34.737 o
-9 -10 -1 35.246 35.020 1.033 89.369 o
-9 -9 -15 11.347 13.139 2.577 40.273 o
-9 -9 -14 30.089 30.811 2.577 34.620 o
-9 -9 -13 28.076 29.621 1.957 52.674 o
-9 -9 -12 1.355 2.547 1.465 131.630 o
-9 -9 -11 32.781 32.306 1.800 55.778 o
-9 -9 -10 71.118 70.453 2.311 28.490 o
-9 -9 -9 19.494 21.104 1.446 89.479 o
-9 -9 -8 197.686 186.989 4.337 7.886 o
-9 -9 -7 17.083 17.023 1.160 124.706 o
-9 -9 -6 7.470 7.100 0.531 417.295 o
-9 -9 -5 304.797 281.753 4.917 5.008 o
-9 -9 -4 38.504 38.944 0.934 87.880 o
-9 -9 -3 162.515 154.772 2.655 13.862 o
-9 -9 -2 28.796 29.188 0.816 119.537 o
-9 -9 -1 1.213 0.974 0.393 1349.700 o
-9 -8 -16 9.236 9.500 2.763 36.148 o
-9 -8 -15 60.810 58.091 2.980 22.745 o
-9 -8 -14 29.081 28.854 2.380 39.555 o
-9 -8 -13 38.391 44.707 2.400 35.273 o
-9 -8 -12 18.741 23.386 1.790 66.676 o
-9 -8 -11 45.577 46.674 1.947 43.347 o
-9 -8 -10 59.653 60.363 2.183 33.272 o
-9 -8 -9 80.166 75.881 2.183 28.193 o
-9 -8 -8 27.770 29.729 1.259 88.074 o
-9 -8 -7 105.584 106.358 2.488 20.436 o
-9 -8 -6 100.768 94.537 1.652 28.694 o
-9 -8 -5 8.643 9.854 0.541 360.168 o
-9 -8 -4 34.203 34.479 0.846 102.111 o
-9 -8 -3 171.155 167.704 2.734 12.854 o
-9 -8 -2 16.266 16.866 0.688 202.433 o
-9 -8 -1 116.232 112.199 1.967 22.627 o
-9 -7 -16 37.201 33.909 2.822 28.782 o
-9 -7 -15 0.926 1.357 1.819 87.742 o
-9 -7 -14 32.890 35.236 2.291 40.034 o
-9 -7 -13 32.264 32.168 2.006 48.796 o
-9 -7 -12 27.047 27.851 1.711 63.930 o
-9 -7 -11 98.920 95.157 2.960 18.211 o
-9 -7 -10 2.111 3.137 0.836 352.615 o
-9 -7 -9 0.899 1.760 0.718 507.499 o
-9 -7 -8 62.570 61.523 1.632 42.385 o
-9 -7 -7 82.174 78.527 1.810 32.160 o
-9 -7 -6 28.751 29.719 0.816 119.053 o
-9 -7 -5 153.762 150.809 2.478 15.118 o
-9 -7 -4 222.634 221.036 3.511 8.453 o
-9 -7 -3 151.481 150.789 2.508 15.144 o
-9 -7 -2 11.969 13.149 0.639 259.594 o
-9 -7 -1 77.031 78.350 1.475 37.977 o
-9 -6 -17 23.908 19.708 2.832 31.467 o
-9 -6 -16 11.957 13.699 2.173 54.118 o
-9 -6 -15 134.136 125.958 3.953 11.119 o
-9 -6 -14 88.209 87.683 3.088 18.367 o
-9 -6 -13 84.439 83.729 2.901 20.213 o
-9 -6 -12 53.146 55.652 1.770 43.595 o
-9 -6 -11 10.927 11.899 1.062 165.176 o
-9 -6 -10 141.606 134.248 2.940 14.439 o
-9 -6 -9 91.942 88.990 2.134 25.957 o
-9 -6 -8 43.003 41.176 1.210 69.924 o
-9 -6 -7 66.431 67.916 1.613 40.489 o
-9 -6 -6 163.850 166.052 2.714 13.308 o
-9 -6 -5 136.477 139.706 2.419 16.892 o
-9 -6 -4 325.706 314.304 4.868 4.685 o
-9 -6 -3 210.703 206.392 3.275 9.380 o
-9 -6 -2 29.577 29.650 0.797 118.839 o
-9 -6 -1 3.162 3.826 0.482 694.352 o
-9 -5 -17 2.345 5.350 2.724 38.852 o
-9 -5 -16 6.307 6.677 2.223 55.677 o
-9 -5 -15 2.312 2.409 1.750 92.481 o
-9 -5 -14 71.552 72.882 2.350 27.748 o
-9 -5 -13 32.217 33.919 1.593 64.114 o
-9 -5 -12 4.947 4.337 0.983 238.489 o
-9 -5 -11 12.868 12.853 0.865 195.790 o
-9 -5 -10 127.493 124.453 2.754 16.419 o
-9 -5 -9 29.175 30.152 1.160 92.600 o
-9 -5 -8 130.422 125.977 2.606 16.910 o
-9 -5 -7 107.720 108.089 2.075 23.127 o
-9 -5 -6 84.852 83.926 1.524 34.511 o
-9 -5 -5 49.726 51.699 1.101 64.527 o
-9 -5 -4 149.917 147.898 2.449 15.566 o
-9 -5 -3 92.585 90.800 1.672 30.390 o
-9 -5 -2 71.688 70.846 1.328 43.198 o
-9 -5 -1 12.092 13.355 0.541 286.425 o
-9 -4 -18 4.895 11.949 7.681 4.978 o
-9 -4 -17 22.320 20.977 2.734 33.571 o
-9 -4 -16 17.264 18.430 1.800 68.759 o
-9 -4 -15 41.963 43.694 2.046 42.485 o
-9 -4 -14 145.769 141.968 4.209 9.804 o
-9 -4 -13 56.072 58.032 1.829 40.998 o
-9 -4 -12 0.672 1.869 0.856 373.034 o
-9 -4 -11 201.545 189.900 3.934 8.534 o
-9 -4 -10 241.442 229.532 4.652 6.344 o
-9 -4 -9 176.314 167.449 3.206 11.272 o
-9 -4 -8 119.618 115.248 2.282 20.052 o
-9 -4 -7 94.202 93.416 1.623 30.320 o
-9 -4 -6 6.833 8.644 0.502 432.632 o
-9 -4 -5 46.818 47.608 0.983 72.406 o
-9 -4 -4 248.040 240.576 3.845 7.210 o
-9 -4 -3 2.405 2.960 0.423 905.136 o
-9 -4 -2 46.140 48.090 1.013 71.759 o
-9 -4 -1 60.377 59.488 1.190 53.250 o
-9 -3 -18 16.509 14.860 2.645 37.187 o
-9 -3 -17 83.319 81.044 3.176 18.306 o
-9 -3 -16 19.494 23.189 1.770 67.308 o
-9 -3 -15 12.070 10.601 1.672 85.045 o
-9 -3 -14 1.626 2.586 0.954 289.713 o
-9 -3 -13 31.784 35.059 1.465 69.945 o
-9 -3 -12 58.236 57.167 1.573 45.951 o
-9 -3 -11 124.063 120.677 2.675 17.191 o
-9 -3 -10 50.109 53.292 1.534 51.127 o
-9 -3 -9 232.140 220.052 3.452 8.337 o
-9 -3 -8 39.551 40.094 0.895 87.708 o
-9 -3 -7 28.148 28.775 0.767 125.459 o
-9 -3 -6 31.110 31.244 0.816 112.557 o
-9 -3 -5 92.683 92.354 1.603 30.932 o
-9 -3 -4 95.784 91.695 1.603 30.375 o
-9 -3 -3 26.089 25.697 0.718 139.376 o
-9 -3 -2 97.974 99.031 1.701 28.338 o
-9 -3 -1 721.294 716.861 10.818 1.121 o
-9 -2 -18 7.446 6.766 2.242 54.301 o
-9 -2 -17 23.640 24.114 2.114 49.850 o
-9 -2 -16 66.539 78.330 2.832 22.706 o
-9 -2 -15 132.627 129.173 3.324 13.428 o
-9 -2 -14 49.828 48.080 1.682 48.400 o
-9 -2 -13 252.173 247.864 5.547 5.115 o
-9 -2 -12 7.483 7.956 0.865 247.871 o
-9 -2 -11 43.226 42.760 0.993 77.766 o
-9 -2 -10 4.036 5.370 0.502 580.855 o
-9 -2 -9 37.289 38.275 0.895 91.880 o
-9 -2 -8 28.408 29.188 0.767 124.338 o
-9 -2 -7 69.371 72.528 1.367 43.061 o
-9 -2 -6 35.869 36.849 0.846 97.565 o
-9 -2 -5 124.205 125.741 2.114 20.104 o
-9 -2 -4 24.364 24.035 0.679 151.425 o
-9 -2 -3 57.171 58.839 1.160 55.857 o
-9 -2 -2 225.596 223.002 3.481 8.409 o
-9 -2 -1 71.661 72.016 1.298 43.487 o
-9 -1 -18 3.868 6.815 2.400 48.990 o
-9 -1 -17 21.997 24.881 2.046 52.898 o
-9 -1 -16 4.920 5.920 1.593 104.102 o
-9 -1 -15 7.829 9.480 1.288 137.679 o
-9 -1 -14 22.973 25.166 1.033 117.251 o
-9 -1 -13 169.005 170.733 3.245 11.369 o
-9 -1 -12 39.421 40.203 1.062 80.031 o
-9 -1 -11 32.029 32.040 0.846 108.031 o
-9 -1 -10 101.469 100.772 1.760 27.072 o
-9 -1 -9 67.573 67.886 1.308 45.660 o
-9 -1 -8 70.472 70.325 1.308 44.074 o
-9 -1 -7 40.374 41.874 0.895 85.590 o
-9 -1 -6 295.369 287.417 4.455 5.482 o
-9 -1 -5 117.050 117.667 1.967 22.209 o
-9 -1 -4 323.441 328.652 5.193 4.414 o
-9 -1 -3 68.488 68.181 1.259 46.132 o
-9 -1 -2 198.640 195.496 3.108 10.259 o
-9 -1 -1 769.090 742.607 11.211 1.030 o
-8 -17 -3 54.368 52.141 3.353 19.891 o
-8 -17 -2 50.050 49.063 2.931 24.837 o
-8 -17 -1 16.265 17.682 2.272 47.974 o
-8 -16 -7 97.253 79.481 3.658 14.599 o
-8 -16 -6 54.399 47.687 2.449 31.117 o
-8 -16 -5 4.274 3.845 1.790 85.958 o
-8 -16 -4 72.337 71.456 2.577 25.112 o
-8 -16 -3 1.373 2.636 1.564 116.114 o
-8 -16 -2 8.097 10.188 1.741 83.469 o
-8 -16 -1 7.247 8.054 1.623 96.343 o
-8 -15 -9 13.058 14.712 2.744 35.479 o
-8 -15 -8 51.006 50.942 2.921 24.754 o
-8 -15 -7 13.620 14.161 2.341 46.960 o
-8 -15 -6 20.174 19.610 1.642 75.646 o
-8 -15 -5 133.674 127.482 3.098 14.365 o
-8 -15 -4 3.548 2.862 1.357 145.559 o
-8 -15 -3 62.195 62.094 2.134 33.373 o
-8 -15 -2 3.859 5.773 1.377 137.297 o
-8 -15 -1 24.456 27.310 1.573 73.108 o
-8 -14 -11 12.263 17.466 3.334 24.757 o
-8 -14 -10 46.515 44.136 2.773 27.626 o
-8 -14 -9 12.101 16.679 2.822 33.704 o
-8 -14 -8 9.002 8.959 1.918 70.376 o
-8 -14 -7 60.446 62.851 2.557 27.459 o
-8 -14 -6 12.745 10.847 1.170 141.859 o
-8 -14 -5 17.403 20.170 1.367 99.442 o
-8 -14 -4 23.373 25.117 1.406 85.715 o
-8 -14 -3 73.454 73.974 2.134 30.088 o
-8 -14 -2 47.087 46.831 1.692 49.518 o
-8 -14 -1 72.976 75.872 2.144 29.878 o
-8 -13 -12 15.375 18.833 2.881 31.823 o
-8 -13 -11 49.412 52.171 3.039 23.472 o
-8 -13 -10 23.460 21.930 2.016 54.062 o
-8 -13 -9 45.065 45.110 2.380 34.269 o
-8 -13 -8 14.998 15.607 1.918 64.507 o
-8 -13 -7 13.410 16.266 1.928 64.715 o
-8 -13 -6 15.969 15.873 1.092 137.866 o
-8 -13 -5 1.891 2.232 0.738 449.297 o
-8 -13 -4 51.746 53.705 1.701 46.059 o
-8 -13 -3 27.366 30.142 1.298 85.735 o
-8 -13 -2 104.450 106.063 2.439 20.909 o
-8 -13 -1 70.965 72.449 1.780 35.820 o
-8 -12 -13 9.937 10.060 2.331 49.152 o
-8 -12 -12 20.671 22.294 2.645 35.674 o
-8 -12 -11 20.654 20.888 2.124 51.229 o
-8 -12 -10 20.686 20.495 1.780 66.879 o
-8 -12 -9 99.388 94.183 3.098 17.323 o
-8 -12 -8 3.873 6.333 1.544 111.443 o
-8 -12 -7 1.781 1.878 1.151 207.233 o
-8 -12 -6 60.342 57.885 1.534 45.878 o
-8 -12 -5 5.508 7.592 0.974 226.339 o
-8 -12 -4 10.196 12.263 0.944 193.125 o
-8 -12 -3 44.688 44.176 1.328 63.101 o
-8 -12 -2 32.697 33.800 1.229 82.025 o
-8 -12 -1 112.639 112.180 2.331 20.558 o
-8 -11 -14 2.161 1.446 2.282 55.646 o
-8 -11 -13 11.537 10.405 2.311 49.310 o
-8 -11 -12 65.665 64.523 2.832 23.495 o
-8 -11 -11 7.013 7.867 1.465 115.040 o
-8 -11 -10 62.351 60.432 2.498 28.139 o
-8 -11 -9 59.636 54.630 2.095 35.397 o
-8 -11 -8 93.218 92.718 2.990 18.514 o
-8 -11 -7 13.106 14.466 1.269 122.506 o
-8 -11 -6 3.260 2.911 0.629 513.435 o
-8 -11 -5 12.095 14.870 0.757 219.932 o
-8 -11 -4 20.540 21.665 0.954 135.491 o
-8 -11 -3 1.172 1.829 0.610 655.963 o
-8 -11 -2 74.894 74.042 1.593 37.442 o
-8 -11 -1 166.061 156.405 3.009 12.480 o
-8 -10 -15 1.941 2.586 2.734 38.929 o
-8 -10 -14 11.370 14.594 2.331 47.950 o
-8 -10 -13 0.684 0.315 1.750 95.527 o
-8 -10 -12 64.952 64.169 2.449 28.132 o
-8 -10 -11 5.698 7.474 1.475 116.439 o
-8 -10 -10 53.961 54.797 2.134 35.958 o
-8 -10 -9 63.776 62.763 2.016 34.888 o
-8 -10 -8 45.413 45.012 1.603 53.279 o
-8 -10 -7 115.859 117.746 2.990 16.156 o
-8 -10 -6 33.477 32.374 0.954 98.335 o
-8 -10 -5 155.284 154.870 2.754 13.893 o
-8 -10 -4 47.692 49.112 1.160 65.049 o
-8 -10 -3 91.882 91.036 1.760 29.579 o
-8 -10 -2 101.571 104.224 1.859 25.943 o
-8 -10 -1 51.919 52.230 1.092 63.075 o
-8 -9 -16 7.749 11.319 2.980 31.459 o
-8 -9 -15 27.051 33.073 3.294 23.342 o
-8 -9 -14 1.024 0.934 1.347 158.020 o
-8 -9 -13 6.373 8.930 1.544 105.501 o
-8 -9 -12 23.038 25.215 1.760 64.875 o
-8 -9 -11 4.615 7.858 1.269 152.587 o
-8 -9 -10 74.860 75.085 2.232 28.513 o
-8 -9 -9 66.640 65.044 1.928 35.419 o
-8 -9 -8 3.904 6.146 0.964 247.202 o
-8 -9 -7 32.552 33.722 1.219 82.776 o
-8 -9 -6 102.204 96.593 1.672 28.080 o
-8 -9 -5 246.113 241.176 3.786 7.320 o
-8 -9 -4 40.402 41.629 0.954 83.079 o
-8 -9 -3 45.197 44.844 1.033 73.338 o
-8 -9 -2 128.936 127.649 2.154 19.343 o
-8 -9 -1 51.806 54.688 1.210 58.932 o
-8 -8 -16 35.944 29.591 2.842 28.923 o
-8 -8 -15 3.873 5.832 2.134 61.432 o
-8 -8 -14 74.282 72.420 2.793 22.613 o
-8 -8 -13 34.706 37.341 1.987 47.559 o
-8 -8 -12 48.662 46.428 1.731 47.881 o
-8 -8 -11 63.439 62.940 1.937 36.277 o
-8 -8 -10 7.820 7.838 0.856 249.095 o
-8 -8 -9 15.234 15.627 0.964 160.172 o
-8 -8 -8 76.560 76.865 1.869 32.746 o
-8 -8 -7 220.858 202.026 3.767 8.272 o
-8 -8 -6 78.034 78.950 1.800 33.129 o
-8 -8 -5 134.711 135.723 2.311 17.694 o
-8 -8 -4 21.273 21.911 0.718 162.013 o
-8 -8 -3 2.749 2.567 0.443 846.431 o
-8 -8 -2 229.625 223.248 3.540 8.215 o
-8 -8 -1 47.061 46.841 1.023 71.155 o
-8 -7 -17 15.459 13.827 2.773 34.469 o
-8 -7 -16 7.669 6.274 2.616 40.731 o
-8 -7 -15 177.824 172.857 5.025 7.114 o
-8 -7 -14 9.004 11.280 1.780 79.074 o
-8 -7 -13 37.231 36.751 1.878 50.069 o
-8 -7 -12 11.138 12.096 1.259 130.885 o
-8 -7 -11 65.209 61.395 1.672 40.798 o
-8 -7 -10 34.676 34.784 1.210 80.505 o
-8 -7 -9 2.255 1.328 0.541 733.121 o
-8 -7 -8 12.477 12.637 0.806 212.564 o
-8 -7 -7 68.934 69.312 1.583 40.018 o
-8 -7 -6 161.507 154.713 3.029 12.652 o
-8 -7 -5 123.984 121.857 2.055 20.668 o
-8 -7 -4 8.036 9.352 0.541 375.913 o
-8 -7 -3 398.717 386.203 5.950 3.301 o
-8 -7 -2 179.342 178.601 2.950 11.643 o
-8 -7 -1 1.378 1.298 0.334 1567.770 o
-8 -6 -17 46.196 44.510 3.206 22.260 o
-8 -6 -16 41.202 41.491 2.370 35.621 o
-8 -6 -15 17.594 18.498 1.741 71.996 o
-8 -6 -14 193.372 187.383 5.163 6.575 o
-8 -6 -13 0.492 1.996 0.974 294.499 o
-8 -6 -12 47.775 49.319 1.554 52.590 o
-8 -6 -11 65.594 67.178 1.760 38.237 o
-8 -6 -10 49.485 51.620 1.455 54.026 o
-8 -6 -9 15.188 15.764 0.797 190.423 o
-8 -6 -8 44.022 42.710 1.337 63.691 o
-8 -6 -7 146.311 139.332 2.704 15.010 o
-8 -6 -6 21.228 21.999 0.639 172.080 o
-8 -6 -5 43.379 42.268 0.915 81.063 o
-8 -6 -4 109.684 111.432 1.908 23.914 o
-8 -6 -3 13.669 13.611 0.590 255.277 o
-8 -6 -2 27.419 26.356 0.767 130.311 o
-8 -6 -1 7.997 8.939 0.561 370.351 o
-8 -5 -18 8.613 12.883 3.668 21.059 o
-8 -5 -17 22.472 25.874 2.537 37.498 o
-8 -5 -16 10.900 13.335 1.770 77.338 o
-8 -5 -15 9.340 10.060 1.377 120.404 o
-8 -5 -14 62.663 61.386 1.996 35.635 o
-8 -5 -13 16.587 15.400 1.101 135.485 o
-8 -5 -12 38.501 38.413 1.308 70.580 o
-8 -5 -11 1.538 2.380 0.698 500.348 o
-8 -5 -10 10.156 9.815 0.797 241.760 o
-8 -5 -9 8.452 9.874 0.747 273.867 o
-8 -5 -8 17.801 21.026 0.895 152.313 o
-8 -5 -7 397.660 386.468 6.894 2.912 o
-8 -5 -6 3.420 3.924 0.384 838.499 o
-8 -5 -5 56.653 58.799 1.141 56.648 o
-8 -5 -4 55.948 58.917 1.210 55.300 o
-8 -5 -3 304.851 306.732 4.888 4.907 o
-8 -5 -2 39.679 41.088 0.983 82.876 o
-8 -5 -1 45.639 45.838 0.954 75.380 o
-8 -4 -18 97.568 91.901 3.816 13.538 o
-8 -4 -17 3.387 2.468 1.957 73.825 o
-8 -4 -16 47.459 49.614 2.449 32.157 o
-8 -4 -15 34.728 34.627 1.770 55.356 o
-8 -4 -14 40.191 44.736 1.810 49.374 o
-8 -4 -13 21.185 24.566 1.239 101.995 o
-8 -4 -12 226.685 217.397 4.455 6.921 o
-8 -4 -11 120.523 115.278 2.557 18.318 o
-8 -4 -10 155.677 150.071 2.911 13.432 o
-8 -4 -9 78.388 77.819 1.711 34.373 o
-8 -4 -8 94.531 93.121 1.937 27.168 o
-8 -4 -7 75.230 76.118 1.377 40.313 o
-8 -4 -6 40.663 43.802 0.905 83.676 o
-8 -4 -5 43.173 43.940 0.934 79.588 o
-8 -4 -4 126.595 126.213 2.075 20.071 o
-8 -4 -3 5.098 6.835 0.423 583.815 o
-8 -4 -2 93.962 94.203 1.642 30.092 o
-8 -4 -1 102.465 102.660 1.760 26.761 o
-8 -3 -18 54.086 51.237 2.813 25.729 o
-8 -3 -17 16.930 16.217 1.741 73.364 o
-8 -3 -16 11.758 14.260 1.632 86.734 o
-8 -3 -15 76.416 79.530 2.380 26.233 o
-8 -3 -14 41.546 41.501 1.603 56.095 o
-8 -3 -13 49.964 53.095 1.632 48.615 o
-8 -3 -12 45.849 45.189 1.396 59.654 o
-8 -3 -11 184.968 172.995 3.363 10.467 o
-8 -3 -10 29.187 30.604 0.993 103.966 o
-8 -3 -9 14.310 17.918 0.846 180.096 o
-8 -3 -8 273.562 258.701 4.012 6.420 o
-8 -3 -7 136.879 137.051 2.232 17.849 o
-8 -3 -6 170.676 163.357 2.645 13.256 o
-8 -3 -5 441.502 432.758 6.589 2.748 o
-8 -3 -4 84.236 85.804 1.505 34.672 o
-8 -3 -3 152.506 153.258 2.488 15.082 o
-8 -3 -2 735.038 724.394 10.887 1.098 o
-8 -3 -1 102.745 102.464 1.800 26.398 o
-8 -2 -18 101.705 95.806 3.609 14.284 o
-8 -2 -17 58.954 63.559 2.596 27.104 o
-8 -2 -16 0.477 1.573 1.426 142.109 o
-8 -2 -15 59.008 66.696 2.282 31.247 o
-8 -2 -14 15.287 17.456 1.170 127.053 o
-8 -2 -13 6.699 7.071 0.885 250.865 o
-8 -2 -12 18.445 17.092 0.856 162.830 o
-8 -2 -11 298.901 281.202 4.366 5.558 o
-8 -2 -10 111.235 107.627 1.839 24.471 o
-8 -2 -9 67.401 67.090 1.249 46.986 o
-8 -2 -8 136.725 136.205 2.252 17.801 o
-8 -2 -7 188.763 188.632 3.275 10.308 o
-8 -2 -6 140.334 135.615 2.252 17.538 o
-8 -2 -5 222.754 218.902 3.452 8.576 o
-8 -2 -4 387.188 383.361 5.851 3.417 o
-8 -2 -3 151.428 149.098 2.409 15.587 o
-8 -2 -2 77.992 77.671 1.367 39.345 o
-8 -2 -1 721.620 705.906 10.621 1.145 o
-8 -1 -18 1.242 2.449 1.928 77.649 o
-8 -1 -17 3.415 5.645 1.603 105.312 o
-8 -1 -16 73.649 81.457 2.645 23.655 o
-8 -1 -15 16.546 17.977 0.934 156.047 o
-8 -1 -14 190.670 189.182 3.511 9.700 o
-8 -1 -13 23.634 24.497 0.944 125.219 o
-8 -1 -12 36.016 35.217 0.865 97.505 o
-8 -1 -11 81.560 82.225 1.505 35.805 o
-8 -1 -10 36.292 39.003 0.954 89.687 o
-8 -1 -9 74.135 73.678 1.357 41.376 o
-8 -1 -8 29.786 31.784 0.787 116.819 o
-8 -1 -7 35.940 36.102 0.836 98.571 o
-8 -1 -6 13.662 14.928 0.570 254.348 o
-8 -1 -5 16.640 18.764 0.620 207.258 o
-8 -1 -4 824.440 793.126 11.890 0.915 o
-8 -1 -3 427.256 428.579 6.510 2.843 o
-8 -1 -2 513.408 506.702 7.681 2.092 o
-8 -1 -1 27.060 27.241 0.698 136.135 o
-7 -17 -5 0.232 1.328 2.931 34.301 o
-7 -17 -4 22.685 20.357 2.321 43.983 o
-7 -17 -3 6.519 4.661 1.780 84.277 o
-7 -17 -2 4.429 6.284 1.928 73.826 o
-7 -17 -1 78.972 76.776 3.049 19.751 o
-7 -16 -8 36.516 27.959 2.842 28.956 o
-7 -16 -7 24.553 25.068 2.665 34.284 o
-7 -16 -6 1.436 2.419 1.770 91.455 o
-7 -16 -5 37.460 36.918 2.114 43.087 o
-7 -16 -4 12.830 11.850 1.750 77.755 o
-7 -16 -3 36.154 40.714 1.996 46.158 o
-7 -16 -2 14.649 18.567 1.770 72.342 o
-7 -16 -1 5.843 6.068 1.396 129.032 o
-7 -15 -10 33.115 27.369 3.147 24.921 o
-7 -15 -9 1.182 0.846 2.026 71.012 o
-7 -15 -8 32.199 32.257 2.547 34.701 o
-7 -15 -7 14.939 16.345 2.095 55.718 o
-7 -15 -6 56.164 54.384 1.967 38.688 o
-7 -15 -5 36.199 38.000 1.750 54.532 o
-7 -15 -4 0.519 0.639 1.318 167.258 o
-7 -15 -3 39.463 40.980 1.800 50.755 o
-7 -15 -2 7.681 9.333 1.288 138.250 o
-7 -15 -1 131.634 132.891 3.157 14.079 o
-7 -14 -11 33.544 29.965 2.636 32.895 o
-7 -14 -10 2.036 2.960 2.459 47.870 o
-7 -14 -9 12.250 12.027 1.947 65.567 o
-7 -14 -8 80.424 79.087 3.068 19.395 o
-7 -14 -7 90.621 89.522 3.078 18.202 o
-7 -14 -6 105.763 105.984 2.655 19.291 o
-7 -14 -5 25.931 28.274 1.495 75.994 o
-7 -14 -4 8.354 10.415 1.180 153.967 o
-7 -14 -3 31.575 34.096 1.465 70.482 o
-7 -14 -2 39.667 40.881 1.534 59.755 o
-7 -14 -1 2.960 3.668 1.092 215.171 o
-7 -13 -13 14.865 14.447 3.176 26.967 o
-7 -13 -12 5.509 5.114 2.301 52.759 o
-7 -13 -11 32.903 32.689 2.527 34.935 o
-7 -13 -10 3.783 6.835 2.105 62.855 o
-7 -13 -9 8.855 12.116 1.495 104.984 o
-7 -13 -8 77.177 73.138 2.606 24.125 o
-7 -13 -7 91.270 83.503 2.744 20.893 o
-7 -13 -6 27.049 27.172 1.180 96.162 o
-7 -13 -5 29.203 30.988 1.318 82.057 o
-7 -13 -4 49.460 49.103 1.505 53.252 o
-7 -13 -3 62.568 65.201 1.800 38.648 o
-7 -13 -2 167.159 161.341 3.127 11.966 o
-7 -13 -1 108.238 112.524 2.370 20.706 o
-7 -12 -14 27.172 25.864 2.783 31.448 o
-7 -12 -13 70.756 71.417 3.599 16.429 o
-7 -12 -12 24.349 21.881 2.124 49.652 o
-7 -12 -11 16.697 16.404 1.810 69.266 o
-7 -12 -10 2.088 5.252 1.800 86.513 o
-7 -12 -9 59.321 61.641 2.429 29.459 o
-7 -12 -8 99.162 101.254 3.294 15.948 o
-7 -12 -7 21.124 22.639 1.387 91.221 o
-7 -12 -6 157.540 153.120 3.245 12.147 o
-7 -12 -5 32.535 34.627 1.111 88.517 o
-7 -12 -4 102.488 100.359 1.977 25.093 o
-7 -12 -3 71.009 70.492 1.573 39.377 o
-7 -12 -2 59.417 58.711 1.367 49.841 o
-7 -12 -1 7.254 9.687 0.738 291.779 o
-7 -11 -15 6.602 8.084 2.508 44.139 o
-7 -11 -14 25.297 25.510 2.419 39.861 o
-7 -11 -13 18.532 19.698 2.282 46.581 o
-7 -11 -12 3.287 4.101 1.554 112.961 o
-7 -11 -11 9.714 11.093 1.692 85.529 o
-7 -11 -10 41.205 41.255 1.790 50.268 o
-7 -11 -9 83.834 84.595 2.527 23.486 o
-7 -11 -8 159.519 150.681 3.806 10.428 o
-7 -11 -7 22.097 23.779 1.416 87.180 o
-7 -11 -6 64.176 62.723 1.426 45.730 o
-7 -11 -5 71.669 75.557 1.642 37.365 o
-7 -11 -4 14.417 15.607 0.728 209.360 o
-7 -11 -3 180.438 175.070 3.049 11.404 o
-7 -11 -2 22.838 26.169 0.954 124.145 o
-7 -11 -1 81.580 82.529 1.573 34.867 o
-7 -10 -16 14.469 19.049 3.796 19.246 o
-7 -10 -15 24.138 27.536 2.872 30.159 o
-7 -10 -14 46.704 47.283 2.488 31.822 o
-7 -10 -13 28.681 29.641 2.085 48.015 o
-7 -10 -12 54.147 52.899 1.987 39.032 o
-7 -10 -11 46.041 46.624 1.701 49.723 o
-7 -10 -10 16.194 17.318 1.308 109.363 o
-7 -10 -9 14.361 12.883 1.111 143.645 o
-7 -10 -8 38.546 41.235 1.564 59.210 o
-7 -10 -7 86.900 82.500 2.173 26.762 o
-7 -10 -6 26.775 26.169 0.767 132.247 o
-7 -10 -5 60.512 57.216 1.151 54.688 o
-7 -10 -4 58.052 57.973 1.190 54.889 o
-7 -10 -3 124.808 122.644 2.095 20.312 o
-7 -10 -2 53.529 53.469 1.210 58.257 o
-7 -10 -1 117.921 117.795 2.075 21.401 o
-7 -9 -16 65.298 62.546 3.275 19.438 o
-7 -9 -15 22.201 23.071 2.213 47.154 o
-7 -9 -14 14.303 13.178 1.908 66.200 o
-7 -9 -13 53.756 54.128 2.065 37.401 o
-7 -9 -12 75.179 78.360 2.341 26.932 o
-7 -9 -11 22.387 24.733 1.308 94.446 o
-7 -9 -10 21.269 21.458 1.249 103.412 o
-7 -9 -9 76.853 72.557 2.046 30.757 o
-7 -9 -8 125.340 115.946 2.586 17.751 o
-7 -9 -7 25.604 26.808 1.042 109.683 o
-7 -9 -6 47.537 47.293 1.249 62.849 o
-7 -9 -5 127.396 126.607 2.144 19.589 o
-7 -9 -4 29.506 31.047 0.856 113.102 o
-7 -9 -3 137.213 138.339 2.331 17.304 o
-7 -9 -2 21.098 22.481 0.728 160.342 o
-7 -9 -1 36.131 37.557 0.944 91.374 o
-7 -8 -17 60.945 54.039 3.422 18.797 o
-7 -8 -16 24.353 30.477 2.931 28.926 o
-7 -8 -15 24.892 28.687 2.301 42.767 o
-7 -8 -14 64.229 62.104 2.331 30.020 o
-7 -8 -13 57.542 57.147 2.095 35.588 o
-7 -8 -12 28.218 29.021 1.396 79.336 o
-7 -8 -11 162.585 153.022 3.599 10.883 o
-7 -8 -10 89.473 89.295 2.173 25.900 o
-7 -8 -9 21.002 21.045 1.023 127.177 o
-7 -8 -8 45.603 42.415 1.210 67.381 o
-7 -8 -7 45.105 47.864 1.278 63.303 o
-7 -8 -6 38.507 38.629 1.151 77.645 o
-7 -8 -5 1.401 1.485 0.334 1531.860 o
-7 -8 -4 129.319 119.890 2.026 20.394 o
-7 -8 -3 0.672 0.305 0.285 2629.460 o
-7 -8 -2 194.827 195.034 3.196 10.192 o
-7 -8 -1 49.398 50.509 1.082 65.825 o
-7 -7 -17 11.705 17.328 2.872 32.673 o
-7 -7 -16 19.276 20.387 2.468 40.606 o
-7 -7 -15 15.325 13.001 1.780 73.299 o
-7 -7 -14 36.503 42.720 2.036 44.601 o
-7 -7 -13 28.275 33.604 1.583 67.340 o
-7 -7 -12 24.055 26.140 1.259 95.092 o
-7 -7 -11 15.145 16.364 1.003 152.802 o
-7 -7 -10 74.945 72.725 1.859 33.684 o
-7 -7 -9 4.550 5.379 0.649 423.049 o
-7 -7 -8 6.084 4.307 0.649 400.656 o
-7 -7 -7 21.203 22.334 0.875 142.031 o
-7 -7 -6 252.014 254.226 4.711 5.967 o
-7 -7 -5 87.220 84.604 1.524 33.858 o
-7 -7 -4 319.936 315.730 4.878 4.726 o
-7 -7 -3 204.163 199.853 3.196 9.826 o
-7 -7 -2 14.378 14.447 0.600 242.998 o
-7 -7 -1 215.183 217.436 3.452 8.782 o
-7 -6 -18 14.161 15.371 2.970 30.528 o
-7 -6 -17 46.707 45.405 3.117 23.151 o
-7 -6 -16 41.241 40.665 2.301 37.141 o
-7 -6 -15 13.767 15.509 1.790 72.893 o
-7 -6 -14 11.165 13.945 1.151 145.125 o
-7 -6 -13 26.595 28.510 1.278 88.893 o
-7 -6 -12 6.808 5.812 0.846 271.269 o
-7 -6 -11 23.017 23.927 1.062 115.585 o
-7 -6 -10 194.592 185.435 3.865 8.886 o
-7 -6 -9 142.443 137.336 2.655 15.511 o
-7 -6 -8 144.869 142.489 2.734 14.881 o
-7 -6 -7 40.718 40.439 1.151 74.681 o
-7 -6 -6 14.795 15.381 0.797 193.474 o
-7 -6 -5 29.439 30.742 0.747 121.636 o
-7 -6 -4 86.174 88.902 1.554 33.254 o
-7 -6 -3 116.680 118.336 1.977 22.148 o
-7 -6 -2 123.472 124.492 2.085 20.411 o
-7 -6 -1 646.551 650.883 9.785 1.354 o
-7 -5 -18 0.236 2.567 2.970 33.313 o
-7 -5 -17 163.826 159.601 5.035 7.405 o
-7 -5 -16 36.776 41.638 2.321 37.624 o
-7 -5 -15 23.917 22.845 1.406 86.370 o
-7 -5 -14 10.918 13.198 1.288 125.944 o
-7 -5 -13 22.663 21.380 1.082 116.925 o
-7 -5 -12 2.330 3.609 0.777 388.590 o
-7 -5 -11 51.992 50.627 1.455 53.022 o
-7 -5 -10 6.890 7.081 0.708 326.919 o
-7 -5 -9 176.163 170.723 3.226 11.164 o
-7 -5 -8 160.937 157.614 3.078 12.454 o
-7 -5 -7 206.224 198.210 3.717 8.746 o
-7 -5 -6 220.683 209.057 3.855 8.048 o
-7 -5 -5 249.368 239.406 3.737 7.343 o
-7 -5 -4 120.626 122.348 2.026 21.173 o
-7 -5 -3 567.652 567.026 8.556 1.727 o
-7 -5 -2 491.907 488.853 7.435 2.234 o
-7 -5 -1 897.427 893.544 13.404 0.749 o
-7 -4 -18 10.772 8.497 2.488 43.638 o
-7 -4 -17 1.869 3.570 1.642 104.277 o
-7 -4 -16 34.534 39.013 1.888 50.391 o
-7 -4 -15 10.912 10.749 1.121 156.045 o
-7 -4 -14 1.396 2.714 0.767 426.821 o
-7 -4 -13 33.864 34.253 1.308 76.411 o
-7 -4 -12 71.309 72.400 1.859 34.545 o
-7 -4 -11 114.267 109.171 2.203 21.407 o
-7 -4 -10 129.765 125.279 2.478 17.639 o
-7 -4 -9 38.447 36.407 1.033 84.622 o
-7 -4 -8 83.109 78.901 1.672 33.668 o
-7 -4 -7 172.326 170.222 3.206 11.367 o
-7 -4 -6 105.458 106.673 1.780 25.825 o
-7 -4 -5 311.079 306.525 4.720 4.978 o
-7 -4 -4 533.158 534.878 8.074 1.924 o
-7 -4 -3 785.492 764.331 11.467 0.987 o
-7 -4 -2 54.088 58.485 1.121 58.778 o
-7 -4 -1 105.699 107.410 1.829 25.343 o
-7 -3 -19 5.616 9.431 3.294 26.283 o
-7 -3 -18 80.332 81.005 3.058 19.406 o
-7 -3 -17 33.088 30.654 1.760 57.560 o
-7 -3 -16 57.707 61.327 2.291 31.822 o
-7 -3 -15 14.305 15.587 1.160 132.949 o
-7 -3 -14 98.917 99.464 2.360 22.426 o
-7 -3 -13 26.370 27.133 1.151 99.402 o
-7 -3 -12 19.238 20.249 0.865 152.852 o
-7 -3 -11 79.158 77.681 1.711 34.209 o
-7 -3 -10 70.677 70.728 1.662 37.990 o
-7 -3 -9 38.527 36.161 1.023 85.165 o
-7 -3 -8 87.445 86.424 1.819 30.206 o
-7 -3 -7 12.290 13.227 0.452 311.257 o
-7 -3 -6 500.961 492.177 7.454 2.199 o
-7 -3 -5 238.997 239.681 3.727 7.556 o
-7 -3 -4 446.397 451.817 6.845 2.610 o
-7 -3 -3 117.342 122.821 2.046 21.380 o
-7 -3 -2 18.031 19.236 0.551 208.909 o
-7 -3 -1 135.352 138.575 2.242 17.863 o
-7 -2 -19 39.177 35.630 2.999 25.849 o
-7 -2 -18 37.954 39.357 2.606 31.913 o
-7 -2 -17 19.013 20.367 1.898 61.858 o
-7 -2 -16 45.779 49.771 1.898 43.997 o
-7 -2 -15 4.074 4.986 1.170 182.435 o
-7 -2 -14 42.414 40.576 1.298 67.097 o
-7 -2 -13 145.338 138.723 2.744 14.922 o
-7 -2 -12 81.208 81.212 1.839 31.711 o
-7 -2 -11 27.663 26.041 0.688 136.986 o
-7 -2 -10 67.744 67.050 1.249 46.851 o
-7 -2 -9 11.162 11.378 0.502 323.946 o
-7 -2 -8 114.820 114.786 1.908 23.045 o
-7 -2 -7 162.077 162.600 2.616 13.813 o
-7 -2 -6 742.325 743.492 11.162 1.058 o
-7 -2 -5 1.215 1.062 0.216 2618.560 o
-7 -2 -4 34.873 33.810 0.757 106.757 o
-7 -2 -3 5.078 5.429 0.393 651.163 o
-7 -2 -2 762.359 749.029 11.241 1.031 o
-7 -2 -1 23.646 24.015 0.600 162.472 o
-7 -1 -19 43.236 37.833 2.734 29.081 o
-7 -1 -18 50.327 54.344 2.596 28.967 o
-7 -1 -17 89.435 89.522 2.695 21.184 o
-7 -1 -16 23.060 22.658 1.406 87.440 o
-7 -1 -15 12.895 14.161 0.885 188.003 o
-7 -1 -14 0.995 1.514 0.452 1091.290 o
-7 -1 -13 29.169 28.342 0.826 118.872 o
-7 -1 -12 127.511 124.365 2.114 19.850 o
-7 -1 -11 46.306 45.897 0.983 73.650 o
-7 -1 -10 63.463 62.930 1.229 50.030 o
-7 -1 -9 118.232 117.205 1.967 22.098 o
-7 -1 -8 290.851 279.904 4.563 5.481 o
-7 -1 -7 169.063 164.724 2.695 13.147 o
-7 -1 -6 107.714 107.754 1.780 25.410 o
-7 -1 -5 222.759 216.207 3.393 8.711 o
-7 -1 -4 156.735 157.604 2.508 14.627 o
-7 -1 -3 134.109 133.923 2.154 18.600 o
-7 -1 -2 51.882 53.872 1.013 64.799 o
-7 -1 -1 88.507 88.332 1.485 33.567 o
-6 -18 -1 8.736 13.502 5.045 11.350 o
-6 -17 -6 7.124 13.444 2.744 36.658 o
-6 -17 -5 9.412 14.820 2.114 57.644 o
-6 -17 -4 69.360 67.453 2.586 25.618 o
-6 -17 -3 38.129 37.596 2.242 39.595 o
-6 -17 -2 1.495 3.717 1.918 77.728 o
-6 -17 -1 101.406 96.474 3.324 15.790 o
-6 -16 -9 6.815 9.195 2.970 31.929 o
-6 -16 -8 22.781 23.278 2.990 28.593 o
-6 -16 -7 1.249 2.419 1.495 127.059 o
-6 -16 -6 9.815 13.886 1.849 72.563 o
-6 -16 -5 227.416 219.816 4.927 6.246 o
-6 -16 -4 23.237 23.022 1.780 64.450 o
-6 -16 -3 42.851 47.234 1.957 43.887 o
-6 -16 -2 77.164 76.137 2.370 26.474 o
-6 -16 -1 26.023 27.202 1.987 52.968 o
-6 -15 -11 29.693 28.274 3.727 18.814 o
-6 -15 -10 75.151 79.382 3.904 14.237 o
-6 -15 -9 89.920 80.720 3.511 15.745 o
-6 -15 -8 107.821 106.043 3.501 14.303 o
-6 -15 -7 2.680 3.688 1.170 191.793 o
-6 -15 -6 3.258 4.986 1.249 166.172 o
-6 -15 -5 44.548 49.230 1.878 45.001 o
-6 -15 -4 66.166 68.683 2.075 32.804 o
-6 -15 -3 38.433 42.366 1.721 53.445 o
-6 -15 -2 251.335 244.707 5.104 5.596 o
-6 -15 -1 13.280 16.826 1.308 114.999 o
-6 -14 -12 5.374 6.638 2.675 39.487 o
-6 -14 -11 0.126 0.895 2.400 51.173 o
-6 -14 -10 102.109 97.900 3.540 14.564 o
-6 -14 -9 32.439 36.230 2.232 41.522 o
-6 -14 -8 13.906 20.013 2.085 55.797 o
-6 -14 -7 32.568 28.795 1.347 78.090 o
-6 -14 -6 17.608 21.036 1.288 105.909 o
-6 -14 -5 36.767 40.281 1.623 58.287 o
-6 -14 -4 31.699 35.915 1.564 65.112 o
-6 -14 -3 26.529 27.802 1.278 89.403 o
-6 -14 -2 11.221 12.608 1.111 153.731 o
-6 -14 -1 51.989 54.138 1.475 51.645 o
-6 -13 -13 10.554 14.427 2.901 32.446 o
-6 -13 -12 12.842 11.496 2.213 52.544 o
-6 -13 -11 99.393 100.861 3.491 14.876 o
-6 -13 -10 99.982 101.087 3.413 15.258 o
-6 -13 -9 38.892 41.402 2.144 41.266 o
-6 -13 -8 0.482 2.134 1.347 157.836 o
-6 -13 -7 13.099 13.158 1.288 121.352 o
-6 -13 -6 28.461 30.909 1.101 97.127 o
-6 -13 -5 0.688 0.492 0.679 596.582 o
-6 -13 -4 10.574 9.618 0.885 213.523 o
-6 -13 -3 153.426 147.308 2.980 13.361 o
-6 -13 -2 4.899 4.327 0.747 356.530 o
-6 -13 -1 65.949 65.860 1.593 41.322 o
-6 -12 -14 19.971 21.724 2.665 35.411 o
-6 -12 -13 29.245 31.558 2.282 41.725 o
-6 -12 -12 75.841 72.292 2.901 21.460 o
-6 -12 -11 20.680 22.894 1.839 63.093 o
-6 -12 -10 94.521 88.302 2.518 22.207 o
-6 -12 -9 40.998 43.133 1.928 45.987 o
-6 -12 -8 19.749 23.288 1.524 82.216 o
-6 -12 -7 0.042 0.846 1.003 288.897 o
-6 -12 -6 11.759 12.863 0.767 226.698 o
-6 -12 -5 24.425 26.887 0.944 120.711 o
-6 -12 -4 7.587 9.333 0.738 290.002 o
-6 -12 -3 118.010 117.284 2.232 20.417 o
-6 -12 -2 149.807 144.987 2.596 15.073 o
-6 -12 -1 87.187 88.469 1.780 30.500 o
-6 -11 -15 69.313 62.074 3.363 18.470 o
-6 -11 -14 36.368 32.788 2.419 36.531 o
-6 -11 -13 13.880 15.322 1.662 81.770 o
-6 -11 -12 12.455 14.594 1.465 101.022 o
-6 -11 -11 114.792 114.520 3.078 15.852 o
-6 -11 -10 49.631 53.872 1.908 41.884 o
-6 -11 -9 55.476 57.019 1.967 38.520 o
-6 -11 -8 106.553 103.722 2.832 18.167 o
-6 -11 -7 19.445 18.734 1.180 115.759 o
-6 -11 -6 84.687 81.300 1.692 32.796 o
-6 -11 -5 31.769 33.584 0.983 98.149 o
-6 -11 -4 264.966 253.479 4.278 6.288 o
-6 -11 -3 75.814 78.281 1.524 37.620 o
-6 -11 -2 245.781 235.345 3.786 7.382 o
-6 -11 -1 33.527 34.922 0.964 95.758 o
-6 -10 -16 6.432 6.156 2.714 38.240 o
-6 -10 -15 1.219 2.950 1.790 89.466 o
-6 -10 -14 126.008 118.621 3.550 13.018 o
-6 -10 -13 13.098 13.493 1.485 98.932 o
-6 -10 -12 58.649 53.548 1.928 38.909 o
-6 -10 -11 21.028 24.340 1.387 90.302 o
-6 -10 -10 45.287 49.319 1.810 46.519 o
-6 -10 -9 31.380 32.345 1.406 74.366 o
-6 -10 -8 79.570 81.556 2.242 27.172 o
-6 -10 -7 68.244 65.624 1.937 34.819 o
-6 -10 -6 120.760 111.845 2.016 21.797 o
-6 -10 -5 243.110 236.702 3.737 7.490 o
-6 -10 -4 107.194 104.824 1.849 25.158 o
-6 -10 -3 161.002 159.394 2.645 13.854 o
-6 -10 -2 14.216 15.351 0.688 220.185 o
-6 -10 -1 8.724 9.677 0.629 319.939 o
-6 -9 -17 17.172 19.472 3.649 20.549 o
-6 -9 -16 45.311 46.693 2.940 25.355 o
-6 -9 -15 57.010 55.652 2.331 31.846 o
-6 -9 -14 62.173 65.555 2.429 28.708 o
-6 -9 -13 10.345 8.723 1.347 123.770 o
-6 -9 -12 49.620 53.577 1.878 42.608 o
-6 -9 -11 153.781 145.144 3.540 11.493 o
-6 -9 -10 4.225 4.622 1.013 231.702 o
-6 -9 -9 1.983 2.862 0.787 394.980 o
-6 -9 -8 179.655 169.563 3.540 10.244 o
-6 -9 -7 76.103 75.842 1.711 35.159 o
-6 -9 -6 124.915 122.703 2.055 20.529 o
-6 -9 -5 1.306 1.800 0.393 1240.650 o
-6 -9 -4 15.150 16.079 0.639 222.001 o
-6 -9 -3 41.716 41.806 0.983 80.243 o
-6 -9 -2 5.898 6.520 0.551 450.595 o
-6 -9 -1 68.659 68.083 1.377 43.953 o
-6 -8 -17 28.633 33.033 2.852 29.511 o
-6 -8 -16 25.038 25.245 2.164 47.470 o
-6 -8 -15 12.938 16.738 1.957 63.265 o
-6 -8 -14 19.627 21.222 1.436 90.026 o
-6 -8 -13 42.486 43.143 1.623 54.542 o
-6 -8 -12 8.552 10.837 1.180 152.658 o
-6 -8 -11 14.386 15.450 1.013 155.295 o
-6 -8 -10 16.510 19.560 0.974 147.700 o
-6 -8 -9 14.090 14.083 0.954 169.232 o
-6 -8 -8 34.095 35.059 1.121 85.812 o
-6 -8 -7 258.825 250.096 4.543 6.094 o
-6 -8 -6 75.003 77.720 1.750 34.637 o
-6 -8 -5 47.725 50.843 1.042 68.265 o
-6 -8 -4 95.974 98.431 1.731 28.465 o
-6 -8 -3 48.970 50.381 1.052 67.143 o
-6 -8 -2 7.184 8.507 0.541 401.913 o
-6 -8 -1 164.127 160.801 2.616 13.752 o
-6 -7 -18 32.028 27.438 3.413 21.809 o
-6 -7 -17 4.456 6.097 2.203 57.531 o
-6 -7 -16 3.753 2.872 1.583 109.336 o
-6 -7 -15 9.315 10.365 1.347 124.207 o
-6 -7 -14 30.397 30.378 1.514 70.382 o
-6 -7 -13 12.130 11.526 0.974 179.038 o
-6 -7 -12 53.925 53.803 1.573 48.335 o
-6 -7 -11 18.334 19.206 1.013 137.510 o
-6 -7 -10 76.848 75.390 1.878 32.708 o
-6 -7 -9 73.444 70.886 1.869 34.084 o
-6 -7 -8 69.225 65.732 1.534 41.349 o
-6 -7 -7 164.187 161.322 3.058 12.301 o
-6 -7 -6 39.275 40.980 1.170 74.898 o
-6 -7 -5 68.145 70.079 1.288 45.358 o
-6 -7 -4 119.620 121.139 2.065 21.102 o
-6 -7 -3 11.136 13.021 0.580 286.979 o
-6 -7 -2 64.300 64.828 1.219 49.408 o
-6 -7 -1 318.078 320.037 5.074 4.580 o
-6 -6 -18 20.867 24.015 2.960 29.281 o
-6 -6 -17 96.335 95.294 3.560 14.795 o
-6 -6 -16 14.315 14.614 1.524 92.958 o
-6 -6 -15 57.031 56.085 2.154 34.771 o
-6 -6 -14 91.783 90.475 2.203 25.216 o
-6 -6 -13 59.932 62.045 1.839 39.094 o
-6 -6 -12 39.531 38.885 1.288 70.410 o
-6 -6 -11 35.371 35.177 1.229 78.577 o
-6 -6 -10 86.211 83.621 1.859 30.257 o
-6 -6 -9 109.123 102.169 2.095 23.168 o
-6 -6 -8 144.246 146.767 3.039 13.597 o
-6 -6 -7 237.351 227.064 4.170 7.072 o
-6 -6 -6 42.231 41.363 1.131 73.716 o
-6 -6 -5 40.026 40.144 0.836 89.782 o
-6 -6 -4 161.209 163.298 2.626 13.807 o
-6 -6 -3 58.840 57.226 1.082 57.265 o
-6 -6 -2 314.992 312.190 4.829 4.827 o
-6 -6 -1 528.563 526.371 7.985 1.963 o
-6 -5 -18 2.718 1.613 2.724 39.148 o
-6 -5 -17 22.550 23.524 2.518 38.214 o
-6 -5 -16 19.642 22.343 1.642 74.954 o
-6 -5 -15 43.253 47.382 1.701 50.754 o
-6 -5 -14 77.847 76.648 1.957 31.331 o
-6 -5 -13 17.726 20.809 1.092 127.226 o
-6 -5 -12 117.483 116.881 2.616 18.151 o
-6 -5 -11 87.631 82.677 1.731 31.552 o
-6 -5 -10 103.439 98.844 2.026 24.655 o
-6 -5 -9 52.312 56.449 1.396 53.022 o
-6 -5 -8 330.590 323.243 5.783 3.994 o
-6 -5 -7 173.548 171.215 3.216 11.277 o
-6 -5 -6 131.912 129.134 2.478 17.331 o
-6 -5 -5 33.990 31.676 0.777 109.178 o
-6 -5 -4 727.117 724.807 10.896 1.104 o
-6 -5 -3 232.287 234.981 3.649 7.858 o
-6 -5 -2 53.432 55.003 1.042 62.457 o
-6 -5 -1 160.828 162.846 2.577 14.007 o
-6 -4 -19 32.586 28.264 3.373 22.172 o
-6 -4 -18 6.063 6.333 2.075 63.445 o
-6 -4 -17 27.751 29.100 1.869 56.338 o
-6 -4 -16 148.985 145.351 3.413 12.084 o
-6 -4 -15 8.178 7.966 1.141 166.763 o
-6 -4 -14 96.586 94.311 2.193 24.420 o
-6 -4 -13 350.455 346.236 6.825 3.240 o
-6 -4 -12 70.011 70.925 1.682 37.828 o
-6 -4 -11 97.330 93.524 1.937 26.699 o
-6 -4 -10 29.830 29.404 0.954 106.768 o
-6 -4 -9 77.650 77.219 1.692 34.893 o
-6 -4 -8 34.210 34.292 1.023 91.761 o
-6 -4 -7 85.309 88.224 1.849 30.106 o
-6 -4 -6 207.185 198.928 3.668 8.808 o
-6 -4 -5 714.394 708.650 10.621 1.151 o
-6 -4 -4 126.545 128.574 2.075 19.961 o
-6 -4 -3 208.348 208.979 3.245 9.468 o
-6 -4 -2 71.671 70.817 1.239 44.693 o
-6 -4 -1 157.133 158.352 2.527 14.511 o
-6 -3 -19 24.891 22.452 2.714 33.426 o
-6 -3 -18 19.113 20.367 2.036 55.519 o
-6 -3 -17 77.699 85.037 2.901 20.732 o
-6 -3 -16 53.350 54.983 1.849 41.879 o
-6 -3 -15 110.414 108.689 2.675 18.672 o
-6 -3 -14 22.495 23.209 1.052 118.339 o
-6 -3 -13 11.553 11.752 0.836 213.726 o
-6 -3 -12 5.701 4.760 0.816 302.715 o
-6 -3 -11 39.865 40.861 1.160 74.843 o
-6 -3 -10 20.079 20.445 0.826 154.937 o
-6 -3 -9 66.606 64.956 1.446 44.008 o
-6 -3 -8 71.430 74.456 1.632 37.735 o
-6 -3 -7 290.641 284.339 5.114 4.969 o
-6 -3 -6 345.554 339.903 5.173 4.202 o
-6 -3 -5 482.587 481.271 7.277 2.314 o
-6 -3 -4 308.106 307.843 4.740 4.986 o
-6 -3 -3 1058.600 1062.600 15.892 0.545 o
-6 -3 -2 186.876 185.249 2.901 11.346 o
-6 -3 -1 870.441 896.327 13.542 0.756 o
-6 -2 -19 34.743 34.764 2.822 29.054 o
-6 -2 -18 17.916 17.830 2.075 54.940 o
-6 -2 -17 22.448 24.123 1.662 70.887 o
-6 -2 -16 15.291 15.686 1.623 83.212 o
-6 -2 -15 6.433 5.370 0.983 224.299 o
-6 -2 -14 45.935 47.834 1.357 60.107 o
-6 -2 -13 8.528 8.959 0.767 270.242 o
-6 -2 -12 3.546 2.990 0.551 596.619 o
-6 -2 -11 80.501 79.205 1.436 37.418 o
-6 -2 -10 334.293 324.492 4.956 4.500 o
-6 -2 -9 37.148 35.639 0.767 100.714 o
-6 -2 -8 242.097 236.731 3.688 7.580 o
-6 -2 -7 122.808 121.444 1.977 21.286 o
-6 -2 -6 166.334 164.990 2.596 13.592 o
-6 -2 -5 319.999 313.950 4.789 4.799 o
-6 -2 -4 198.569 193.903 3.019 10.485 o
-6 -2 -3 6.413 7.622 0.384 545.426 o
-6 -2 -2 446.713 448.808 6.776 2.636 o
-6 -2 -1 619.816 622.845 9.352 1.468 o
-6 -1 -19 27.515 24.389 2.675 33.622 o
-6 -1 -18 6.465 8.536 1.898 73.612 o
-6 -1 -17 10.647 12.362 1.111 156.039 o
-6 -1 -16 94.765 96.101 2.193 24.540 o
-6 -1 -15 84.342 85.952 1.780 31.312 o
-6 -1 -14 1.087 1.682 0.561 763.695 o
-6 -1 -13 20.517 22.068 0.757 159.520 o
-6 -1 -12 47.291 46.044 1.003 71.992 o
-6 -1 -11 54.188 54.344 1.092 60.822 o
-6 -1 -10 130.551 128.898 2.124 19.296 o
-6 -1 -9 33.571 34.568 0.777 107.271 o
-6 -1 -8 191.188 186.802 2.950 11.033 o
-6 -1 -7 303.683 300.772 4.642 5.150 o
-6 -1 -6 3.268 3.511 0.364 912.306 o
-6 -1 -5 458.577 458.062 6.943 2.524 o
-6 -1 -4 434.513 430.555 6.510 2.808 o
-6 -1 -3 12.059 14.781 0.472 298.485 o
-6 -1 -2 900.305 920.333 13.748 0.724 o
-6 -1 -1 152.853 157.280 2.498 14.902 o
-5 -18 -3 21.881 24.320 2.803 31.991 o
-5 -18 -2 1.192 2.734 2.095 65.945 o
-5 -18 -1 83.956 77.347 3.275 17.691 o
-5 -17 -7 11.506 13.719 2.685 37.290 o
-5 -17 -6 16.308 19.570 2.114 53.611 o
-5 -17 -5 60.844 62.084 2.606 26.824 o
-5 -17 -4 5.919 7.100 1.583 102.972 o
-5 -17 -3 24.480 28.972 2.419 39.643 o
-5 -17 -2 5.348 3.737 1.839 80.832 o
-5 -17 -1 4.516 3.953 1.780 86.551 o
-5 -16 -9 90.497 78.350 3.678 14.826 o
-5 -16 -8 14.936 16.374 2.478 41.877 o
-5 -16 -7 116.700 114.717 3.117 15.533 o
-5 -16 -6 33.438 33.879 1.908 51.249 o
-5 -16 -5 11.597 10.995 1.485 102.818 o
-5 -16 -4 2.299 2.468 1.367 147.658 o
-5 -16 -3 39.060 41.009 2.006 44.850 o
-5 -16 -2 116.568 116.330 2.990 16.156 o
-5 -16 -1 23.231 25.992 1.819 61.669 o
-5 -15 -11 48.398 45.867 3.157 22.544 o
-5 -15 -10 143.375 136.126 5.065 7.846 o
-5 -15 -9 1.162 2.006 1.996 72.712 o
-5 -15 -8 6.447 7.051 1.672 92.999 o
-5 -15 -7 0.471 0.531 1.170 211.651 o
-5 -15 -6 7.399 7.061 1.298 140.286 o
-5 -15 -5 8.025 8.989 1.219 149.861 o
-5 -15 -4 50.008 53.754 1.829 43.598 o
-5 -15 -3 12.514 13.355 1.249 127.631 o
-5 -15 -2 31.752 35.984 1.593 63.747 o
-5 -15 -1 0.978 4.593 1.062 236.128 o
-5 -14 -12 55.087 52.073 3.216 21.125 o
-5 -14 -11 26.304 31.834 2.852 29.910 o
-5 -14 -10 42.098 42.769 2.636 30.467 o
-5 -14 -9 4.308 3.294 1.829 82.758 o
-5 -14 -8 29.928 29.916 1.790 58.221 o
-5 -14 -7 160.459 156.788 3.383 11.533 o
-5 -14 -6 23.491 25.274 1.367 88.284 o
-5 -14 -5 24.104 26.159 1.278 93.511 o
-5 -14 -4 100.153 99.779 2.714 19.619 o
-5 -14 -3 31.816 35.856 1.396 72.999 o
-5 -14 -2 27.590 30.368 1.219 90.530 o
-5 -14 -1 23.588 26.277 1.131 106.118 o
-5 -13 -14 5.855 8.280 2.645 40.052 o
-5 -13 -13 77.044 76.294 3.167 18.983 o
-5 -13 -12 49.758 49.850 2.360 33.249 o
-5 -13 -11 12.668 14.791 1.682 81.669 o
-5 -13 -10 18.014 18.951 1.662 76.466 o
-5 -13 -9 64.690 67.916 2.468 27.643 o
-5 -13 -8 81.570 81.664 2.537 23.817 o
-5 -13 -7 22.378 24.428 1.003 122.221 o
-5 -13 -6 79.021 81.074 1.839 32.175 o
-5 -13 -5 197.326 194.699 3.678 9.088 o
-5 -13 -4 54.435 55.092 1.514 49.314 o
-5 -13 -3 79.246 81.015 1.692 34.062 o
-5 -13 -2 207.393 198.466 3.472 9.193 o
-5 -13 -1 40.790 42.179 1.190 72.164 o
-5 -12 -15 37.515 34.686 3.521 20.068 o
-5 -12 -14 57.561 56.655 2.911 23.881 o
-5 -12 -13 65.728 64.306 2.567 26.521 o
-5 -12 -12 11.080 11.978 1.514 99.784 o
-5 -12 -11 71.785 70.768 2.321 28.238 o
-5 -12 -10 29.492 30.073 1.623 65.827 o
-5 -12 -9 14.985 17.544 1.377 104.029 o
-5 -12 -8 83.859 81.644 2.350 25.405 o
-5 -12 -7 55.918 53.823 1.337 53.412 o
-5 -12 -6 10.101 10.336 0.757 252.668 o
-5 -12 -5 288.459 286.178 4.819 5.240 o
-5 -12 -4 57.121 57.009 1.318 52.501 o
-5 -12 -3 10.485 12.096 0.688 263.510 o
-5 -12 -2 64.276 62.713 1.298 48.292 o
-5 -12 -1 165.870 163.662 2.842 12.857 o
-5 -11 -16 0.219 6.176 3.344 26.160 o
-5 -11 -15 79.054 81.595 3.117 19.024 o
-5 -11 -14 137.894 138.024 3.983 10.730 o
-5 -11 -13 2.984 3.088 1.485 124.383 o
-5 -11 -12 58.629 57.186 2.154 34.308 o
-5 -11 -11 16.782 16.826 1.465 93.737 o
-5 -11 -10 13.432 13.306 1.318 116.860 o
-5 -11 -9 0.239 1.652 0.767 470.429 o
-5 -11 -8 77.578 71.702 2.173 29.074 o
-5 -11 -7 240.847 228.490 5.193 5.707 o
-5 -11 -6 208.720 196.696 3.383 9.358 o
-5 -11 -5 30.271 30.211 0.865 111.697 o
-5 -11 -4 77.807 78.920 1.544 36.702 o
-5 -11 -3 94.408 95.363 1.780 28.535 o
-5 -11 -2 5.792 6.687 0.580 429.353 o
-5 -11 -1 101.827 103.516 1.898 25.625 o
-5 -10 -16 24.526 25.137 2.852 30.623 o
-5 -10 -15 26.607 29.857 2.468 37.837 o
-5 -10 -14 9.619 10.415 1.642 90.268 o
-5 -10 -13 147.801 142.617 3.629 11.463 o
-5 -10 -12 23.060 21.104 1.249 100.924 o
-5 -10 -11 20.140 23.386 1.377 92.758 o
-5 -10 -10 93.464 91.803 2.468 22.548 o
-5 -10 -9 120.191 120.264 3.540 13.266 o
-5 -10 -8 34.214 33.879 1.308 76.260 o
-5 -10 -7 56.800 51.719 1.524 48.781 o
-5 -10 -6 48.404 48.296 1.062 68.091 o
-5 -10 -5 82.127 86.089 1.583 34.177 o
-5 -10 -4 33.622 36.298 0.915 97.511 o
-5 -10 -3 47.358 48.758 1.082 68.079 o
-5 -10 -2 151.955 155.146 2.577 14.722 o
-5 -10 -1 39.007 38.393 0.954 86.642 o
-5 -9 -17 31.028 34.745 2.832 29.398 o
-5 -9 -16 49.470 48.188 2.468 31.598 o
-5 -9 -15 1.401 2.822 1.318 160.445 o
-5 -9 -14 15.820 17.889 1.603 83.091 o
-5 -9 -13 87.944 86.797 2.409 23.989 o
-5 -9 -12 61.590 62.182 1.898 37.533 o
-5 -9 -11 91.239 88.224 2.429 23.339 o
-5 -9 -10 50.543 48.837 1.544 51.682 o
-5 -9 -9 12.363 14.034 0.905 186.747 o
-5 -9 -8 29.633 31.676 1.042 98.919 o
-5 -9 -7 10.039 11.241 0.816 231.202 o
-5 -9 -6 25.110 25.058 0.679 147.211 o
-5 -9 -5 106.686 108.276 1.888 24.678 o
-5 -9 -4 192.159 189.389 3.167 10.438 o
-5 -9 -3 35.602 36.387 0.875 96.701 o
-5 -9 -2 116.277 115.032 1.977 22.388 o
-5 -9 -1 270.286 265.733 4.140 6.275 o
-5 -8 -18 22.602 19.118 3.353 23.561 o
-5 -8 -17 73.683 72.764 2.852 22.092 o
-5 -8 -16 60.306 62.517 2.527 27.890 o
-5 -8 -15 11.612 12.981 1.475 102.385 o
-5 -8 -14 95.939 100.123 2.842 19.052 o
-5 -8 -13 0.117 2.144 1.072 247.697 o
-5 -8 -12 11.696 11.191 1.052 165.532 o
-5 -8 -11 91.755 89.010 2.134 25.982 o
-5 -8 -10 146.889 136.471 2.921 14.181 o
-5 -8 -9 57.408 55.711 1.357 51.712 o
-5 -8 -8 30.978 32.886 1.092 92.863 o
-5 -8 -7 41.335 41.511 1.259 69.146 o
-5 -8 -6 121.060 116.281 2.321 19.629 o
-5 -8 -5 35.526 38.275 0.895 94.352 o
-5 -8 -4 128.146 127.413 2.114 19.644 o
-5 -8 -3 444.932 426.828 6.500 2.776 o
-5 -8 -2 101.490 100.664 1.741 27.250 o
-5 -8 -1 254.053 249.162 4.170 6.615 o
-5 -7 -18 7.137 7.946 2.754 36.912 o
-5 -7 -17 58.925 60.206 2.891 23.777 o
-5 -7 -16 47.745 53.931 2.213 35.972 o
-5 -7 -15 83.380 84.890 2.704 21.907 o
-5 -7 -14 13.188 15.086 1.259 122.947 o
-5 -7 -13 83.957 83.680 2.026 28.745 o
-5 -7 -12 234.675 228.923 4.642 6.457 o
-5 -7 -11 68.171 70.473 1.819 36.142 o
-5 -7 -10 34.635 33.977 1.141 84.719 o
-5 -7 -9 81.573 84.103 1.849 31.225 o
-5 -7 -8 10.151 10.139 0.679 280.170 o
-5 -7 -7 77.669 79.796 1.731 34.043 o
-5 -7 -6 19.240 20.141 0.875 151.688 o
-5 -7 -5 11.779 14.201 0.502 296.920 o
-5 -7 -4 41.169 42.877 0.905 83.625 o
-5 -7 -3 81.903 82.864 1.475 36.015 o
-5 -7 -2 752.774 734.583 11.044 1.063 o
-5 -7 -1 491.542 476.363 7.218 2.309 o
-5 -6 -18 6.421 7.867 2.055 63.950 o
-5 -6 -17 48.782 49.526 2.350 33.645 o
-5 -6 -16 114.038 114.107 3.108 15.754 o
-5 -6 -15 8.397 9.529 1.239 144.439 o
-5 -6 -14 40.781 41.983 1.396 63.916 o
-5 -6 -13 13.534 13.670 0.924 178.103 o
-5 -6 -12 31.738 29.709 1.210 86.526 o
-5 -6 -11 160.190 151.537 2.911 13.180 o
-5 -6 -10 156.326 153.887 3.039 12.868 o
-5 -6 -9 464.199 449.860 7.946 2.235 o
-5 -6 -8 17.577 19.029 0.856 162.444 o
-5 -6 -7 67.148 64.602 1.446 43.876 o
-5 -6 -6 36.909 37.508 1.042 85.278 o
-5 -6 -5 235.276 231.263 3.590 7.924 o
-5 -6 -4 102.621 104.775 1.750 26.652 o
-5 -6 -3 37.426 38.029 0.806 96.368 o
-5 -6 -2 947.065 949.285 14.181 0.674 o
-5 -6 -1 12.416 13.424 0.472 302.535 o
-5 -5 -19 35.406 31.775 3.117 24.869 o
-5 -5 -18 43.699 41.914 3.068 24.176 o
-5 -5 -17 54.867 54.856 2.213 34.325 o
-5 -5 -16 37.016 38.511 1.632 58.270 o
-5 -5 -15 4.389 5.045 0.983 240.027 o
-5 -5 -14 99.590 102.611 2.616 20.249 o
-5 -5 -13 69.162 69.302 1.780 36.673 o
-5 -5 -12 73.400 71.692 1.632 37.573 o
-5 -5 -11 152.947 147.564 2.832 13.917 o
-5 -5 -10 55.795 54.099 1.347 53.151 o
-5 -5 -9 366.346 349.481 6.225 3.447 o
-5 -5 -8 122.159 118.956 2.370 19.118 o
-5 -5 -7 205.689 198.712 3.708 8.772 o
-5 -5 -6 146.844 144.554 2.724 14.748 o
-5 -5 -5 35.154 36.161 0.954 93.130 o
-5 -5 -4 49.226 49.830 0.934 70.933 o
-5 -5 -3 135.793 138.477 2.331 17.407 o
-5 -5 -2 739.327 737.798 11.073 1.071 o
-5 -5 -1 33.219 34.450 0.728 111.027 o
-5 -4 -19 6.711 7.307 2.626 40.541 o
-5 -4 -18 3.386 3.383 2.006 70.107 o
-5 -4 -17 116.479 117.176 3.029 15.930 o
-5 -4 -16 2.549 2.616 1.141 204.226 o
-5 -4 -15 25.369 24.950 1.249 94.867 o
-5 -4 -14 272.135 259.330 5.252 5.151 o
-5 -4 -13 89.705 88.931 1.937 28.297 o
-5 -4 -12 5.481 7.327 0.708 346.373 o
-5 -4 -11 270.014 263.815 4.789 5.602 o
-5 -4 -10 18.933 19.895 0.826 160.072 o
-5 -4 -9 25.848 26.936 0.895 121.988 o
-5 -4 -8 95.814 91.646 1.908 27.366 o
-5 -4 -7 206.099 202.783 3.747 8.638 o
-5 -4 -6 113.385 110.715 2.154 21.757 o
-5 -4 -5 586.029 587.501 10.238 1.419 o
-5 -4 -4 905.248 908.138 13.581 0.732 o
-5 -4 -3 176.187 178.178 2.803 12.189 o
-5 -4 -2 242.177 243.684 3.757 7.413 o
-5 -4 -1 510.175 524.532 7.887 2.031 o
-5 -3 -19 26.905 29.572 2.577 35.338 o
-5 -3 -18 44.568 46.870 2.498 32.059 o
-5 -3 -17 33.194 33.260 1.967 49.510 o
-5 -3 -16 16.458 18.066 1.308 108.282 o
-5 -3 -15 25.012 26.720 1.229 95.639 o
-5 -3 -14 5.994 7.169 0.806 289.976 o
-5 -3 -13 231.174 225.658 4.209 7.134 o
-5 -3 -12 191.810 180.843 3.413 10.013 o
-5 -3 -11 2.633 3.393 0.679 472.866 o
-5 -3 -10 22.784 22.983 0.856 138.741 o
-5 -3 -9 37.251 37.400 1.042 84.941 o
-5 -3 -8 150.119 148.626 2.803 14.149 o
-5 -3 -7 18.222 20.200 0.728 177.009 o
-5 -3 -6 228.423 223.121 4.042 7.454 o
-5 -3 -5 1015.750 1005.040 14.997 0.601 o
-5 -3 -4 396.724 404.917 6.127 3.187 o
-5 -3 -3 68.878 69.037 1.180 47.205 o
-5 -3 -2 675.291 689.571 10.326 1.233 o
-5 -3 -1 371.438 379.486 5.714 3.586 o
-5 -2 -19 5.996 4.829 2.262 54.369 o
-5 -2 -18 58.508 60.560 2.695 26.111 o
-5 -2 -17 11.526 13.748 1.495 99.942 o
-5 -2 -16 124.884 125.643 2.931 15.670 o
-5 -2 -15 17.503 20.091 1.072 131.027 o
-5 -2 -14 22.821 22.865 0.728 153.373 o
-5 -2 -13 86.371 85.175 1.514 34.109 o
-5 -2 -12 146.004 138.654 2.272 16.899 o
-5 -2 -11 119.328 115.464 1.937 22.264 o
-5 -2 -10 142.451 144.190 2.360 16.568 o
-5 -2 -9 282.837 274.937 4.258 5.908 o
-5 -2 -8 248.501 242.140 3.885 7.134 o
-5 -2 -7 24.010 23.956 0.570 164.252 o
-5 -2 -6 143.078 144.053 2.282 16.873 o
-5 -2 -5 120.271 120.883 1.947 21.780 o
-5 -2 -4 24.919 26.425 0.580 155.073 o
-5 -2 -3 220.953 225.687 3.570 8.338 o
-5 -2 -2 182.216 191.090 2.950 11.288 o
-5 -2 -1 569.640 597.561 8.939 1.631 o
-5 -1 -20 31.201 32.188 5.104 10.548 o
-5 -1 -19 129.495 125.545 4.091 10.813 o
-5 -1 -18 8.589 7.779 1.318 133.139 o
-5 -1 -17 6.758 7.887 0.993 211.157 o
-5 -1 -16 64.435 67.906 1.652 40.396 o
-5 -1 -15 17.371 19.236 0.875 159.839 o
-5 -1 -14 59.117 60.196 1.269 51.900 o
-5 -1 -13 0.604 0.806 0.364 1734.790 o
-5 -1 -12 1.888 2.055 0.413 1051.150 o
-5 -1 -11 67.273 67.434 1.278 46.418 o
-5 -1 -10 136.048 137.149 2.242 17.865 o
-5 -1 -9 28.647 27.674 0.669 133.593 o
-5 -1 -8 184.987 181.266 2.852 11.625 o
-5 -1 -7 301.669 301.333 4.838 5.005 o
-5 -1 -6 1.032 1.082 0.187 3130.520 o
-5 -1 -5 295.431 297.025 4.543 5.346 o
-5 -1 -4 88.898 89.895 1.485 33.292 o
-5 -1 -3 389.111 396.686 5.979 3.312 o
-5 -1 -2 958.138 996.863 14.889 0.630 o
-5 -1 -1 380.154 397.689 5.999 3.348 o
-4 -18 -4 45.739 46.644 3.147 22.852 o
-4 -18 -3 80.007 71.446 3.196 18.720 o
-4 -18 -2 6.584 6.727 2.685 38.956 o
-4 -18 -1 30.229 28.805 2.567 34.989 o
-4 -17 -8 144.849 122.644 5.084 7.888 o
-4 -17 -7 1.953 0.875 1.937 76.940 o
-4 -17 -6 21.087 23.956 2.055 53.087 o
-4 -17 -5 82.257 81.585 2.734 21.919 o
-4 -17 -4 66.577 65.044 2.419 28.210 o
-4 -17 -3 17.660 18.134 1.967 59.850 o
-4 -17 -2 16.026 17.466 1.829 68.217 o
-4 -17 -1 41.368 43.822 2.380 35.146 o
-4 -16 -10 5.426 11.054 2.852 34.561 o
-4 -16 -9 5.222 4.819 2.360 50.438 o
-4 -16 -8 3.723 5.350 1.534 113.811 o
-4 -16 -7 17.714 19.914 1.692 74.413 o
-4 -16 -6 130.179 128.062 3.599 12.473 o
-4 -16 -5 15.918 16.463 1.505 91.626 o
-4 -16 -4 29.501 35.128 1.692 61.133 o
-4 -16 -3 36.858 40.920 1.711 54.882 o
-4 -16 -2 36.086 37.046 1.692 56.961 o
-4 -16 -1 69.244 73.580 2.429 27.077 o
-4 -15 -11 44.910 42.179 2.921 25.906 o
-4 -15 -10 9.924 11.467 2.213 53.686 o
-4 -15 -9 6.029 4.661 1.829 80.642 o
-4 -15 -8 129.159 119.359 2.881 15.841 o
-4 -15 -7 15.663 16.679 1.495 92.650 o
-4 -15 -6 5.388 7.563 1.200 164.953 o
-4 -15 -5 6.269 5.842 1.092 191.317 o
-4 -15 -4 56.139 58.524 1.878 39.897 o
-4 -15 -3 186.212 186.537 4.032 8.723 o
-4 -15 -2 136.132 140.168 3.167 13.645 o
-4 -15 -1 59.320 64.857 1.947 36.886 o
-4 -14 -13 38.127 39.721 3.176 23.504 o
-4 -14 -12 33.703 34.479 2.429 36.704 o
-4 -14 -11 126.420 125.368 3.786 11.963 o
-4 -14 -10 15.158 18.449 1.750 73.243 o
-4 -14 -9 73.726 67.099 2.695 23.940 o
-4 -14 -8 1.015 0.443 0.826 405.601 o
-4 -14 -7 175.611 180.056 3.491 10.331 o
-4 -14 -6 201.938 200.354 4.229 7.870 o
-4 -14 -5 48.195 51.109 1.485 53.953 o
-4 -14 -4 76.195 79.815 1.878 32.380 o
-4 -14 -3 38.331 40.586 1.278 71.123 o
-4 -14 -2 68.883 73.207 1.662 38.145 o
-4 -14 -1 54.204 55.977 1.495 49.713 o
-4 -13 -14 33.273 35.335 2.990 26.656 o
-4 -13 -13 22.156 24.055 2.282 44.804 o
-4 -13 -12 11.295 16.305 1.967 63.789 o
-4 -13 -11 11.368 12.608 1.554 95.119 o
-4 -13 -10 63.498 64.906 2.173 32.216 o
-4 -13 -9 126.109 123.479 3.265 14.113 o
-4 -13 -8 140.179 138.015 3.009 14.133 o
-4 -13 -7 59.114 62.202 1.593 44.266 o
-4 -13 -6 35.341 39.937 1.328 71.662 o
-4 -13 -5 47.152 51.925 1.436 55.743 o
-4 -13 -4 141.433 136.166 2.488 16.352 o
-4 -13 -3 30.741 31.706 1.003 99.878 o
-4 -13 -2 57.530 58.013 1.308 52.289 o
-4 -13 -1 199.602 189.261 3.078 10.396 o
-4 -12 -15 66.012 60.255 3.058 21.398 o
-4 -12 -14 13.854 14.820 1.996 61.251 o
-4 -12 -13 130.559 131.524 3.580 12.466 o
-4 -12 -12 188.284 189.340 4.671 7.435 o
-4 -12 -11 53.583 54.777 2.016 38.335 o
-4 -12 -10 0.417 1.455 1.101 235.391 o
-4 -12 -9 39.781 38.875 1.475 62.545 o
-4 -12 -8 10.621 12.863 1.082 160.747 o
-4 -12 -7 37.749 38.098 1.190 76.783 o
-4 -12 -6 195.777 192.487 3.924 8.655 o
-4 -12 -5 115.047 112.219 2.075 22.027 o
-4 -12 -4 8.411 10.198 0.679 299.759 o
-4 -12 -3 212.717 206.609 3.363 9.151 o
-4 -12 -2 107.349 104.824 1.869 24.980 o
-4 -12 -1 14.182 16.000 0.757 203.285 o
-4 -11 -16 38.251 40.812 2.901 27.030 o
-4 -11 -15 3.828 7.130 2.331 51.741 o
-4 -11 -14 2.468 5.458 1.564 111.881 o
-4 -11 -13 72.421 78.330 2.596 24.479 o
-4 -11 -12 48.159 50.883 1.957 41.662 o
-4 -11 -11 0.377 0.374 1.062 257.322 o
-4 -11 -10 54.029 55.239 1.800 42.708 o
-4 -11 -9 188.072 190.303 4.622 7.517 o
-4 -11 -8 130.013 125.918 3.157 14.335 o
-4 -11 -7 2.497 3.068 0.551 647.447 o
-4 -11 -6 39.856 41.245 1.003 81.696 o
-4 -11 -5 151.284 145.666 2.429 15.629 o
-4 -11 -4 115.671 114.570 1.987 22.420 o
-4 -11 -3 53.170 54.511 1.170 59.251 o
-4 -11 -2 139.395 142.194 2.390 16.727 o
-4 -11 -1 55.488 56.636 1.190 56.701 o
-4 -10 -17 22.816 27.290 3.944 17.349 o
-4 -10 -16 44.902 44.677 2.557 31.180 o
-4 -10 -15 40.363 42.386 2.380 35.503 o
-4 -10 -14 109.012 110.852 3.294 15.154 o
-4 -10 -13 6.660 8.054 1.446 118.143 o
-4 -10 -12 43.493 44.894 1.682 51.789 o
-4 -10 -11 140.984 137.700 3.383 12.658 o
-4 -10 -10 61.048 60.658 1.849 38.790 o
-4 -10 -9 27.749 28.677 1.239 90.058 o
-4 -10 -8 43.523 40.724 1.288 66.602 o
-4 -10 -7 145.564 140.984 2.321 16.631 o
-4 -10 -6 52.807 54.020 1.101 61.572 o
-4 -10 -5 18.859 20.878 0.718 174.119 o
-4 -10 -4 69.143 71.200 1.337 43.895 o
-4 -10 -3 141.624 142.735 2.449 16.288 o
-4 -10 -2 29.620 31.893 0.885 109.906 o
-4 -10 -1 168.754 168.422 2.744 12.920 o
-4 -9 -17 33.920 33.191 2.872 28.483 o
-4 -9 -16 29.971 33.063 2.301 40.815 o
-4 -9 -15 6.106 6.864 1.534 108.669 o
-4 -9 -14 23.166 24.664 1.632 71.810 o
-4 -9 -13 45.355 47.116 1.632 51.919 o
-4 -9 -12 48.353 47.854 1.623 50.690 o
-4 -9 -11 55.952 56.075 1.780 42.383 o
-4 -9 -10 2.285 1.495 0.541 725.291 o
-4 -9 -9 252.797 246.379 4.917 5.774 o
-4 -9 -8 122.231 117.540 2.321 19.465 o
-4 -9 -7 12.500 13.581 0.816 207.151 o
-4 -9 -6 9.415 10.896 0.502 355.366 o
-4 -9 -5 26.638 26.985 0.718 135.944 o
-4 -9 -4 16.727 17.220 0.659 204.220 o
-4 -9 -3 49.050 50.834 1.042 67.218 o
-4 -9 -2 71.969 70.030 1.426 41.597 o
-4 -9 -1 336.822 338.654 5.222 4.245 o
-4 -8 -18 7.084 14.063 2.763 36.125 o
-4 -8 -17 28.561 37.321 2.911 28.282 o
-4 -8 -16 19.610 23.789 1.947 58.333 o
-4 -8 -15 155.180 150.907 3.914 10.248 o
-4 -8 -14 16.528 18.430 1.259 113.065 o
-4 -8 -13 70.891 68.604 1.996 33.009 o
-4 -8 -12 14.180 14.397 0.944 170.048 o
-4 -8 -11 105.028 106.378 2.724 18.879 o
-4 -8 -10 25.111 26.444 0.954 118.800 o
-4 -8 -9 14.756 16.482 0.885 174.084 o
-4 -8 -8 136.426 131.288 2.586 16.407 o
-4 -8 -7 45.834 46.762 1.170 66.972 o
-4 -8 -6 44.921 45.533 0.934 76.965 o
-4 -8 -5 80.017 79.815 1.436 37.468 o
-4 -8 -4 110.742 113.065 2.016 22.892 o
-4 -8 -3 10.612 11.791 0.531 318.201 o
-4 -8 -2 51.423 52.761 1.072 63.817 o
-4 -8 -1 83.431 84.565 1.544 34.537 o
-4 -7 -18 16.062 19.236 2.301 46.766 o
-4 -7 -17 15.263 18.636 1.859 66.660 o
-4 -7 -16 18.925 22.934 1.564 80.469 o
-4 -7 -15 51.555 52.446 1.859 42.624 o
-4 -7 -14 13.975 15.115 1.377 107.551 o
-4 -7 -13 189.353 181.551 3.786 9.231 o
-4 -7 -12 193.733 188.012 3.865 8.875 o
-4 -7 -11 61.007 60.658 1.505 45.726 o
-4 -7 -10 71.715 72.095 1.613 38.298 o
-4 -7 -9 43.226 46.005 1.249 66.358 o
-4 -7 -8 45.105 45.464 1.190 67.319 o
-4 -7 -7 24.489 23.730 0.905 128.030 o
-4 -7 -6 219.068 222.206 4.071 7.594 o
-4 -7 -5 111.434 113.714 1.878 23.750 o
-4 -7 -4 330.775 318.513 4.897 4.598 o
-4 -7 -3 156.552 154.280 2.459 14.916 o
-4 -7 -2 1.941 1.996 0.275 1577.540 o
-4 -7 -1 375.341 372.612 5.674 3.603 o
-4 -6 -19 37.839 32.148 3.029 25.779 o
-4 -6 -18 3.710 4.612 2.065 65.793 o
-4 -6 -17 47.300 48.493 2.321 34.588 o
-4 -6 -16 40.995 40.055 1.819 49.703 o
-4 -6 -15 39.751 43.310 1.977 45.040 o
-4 -6 -14 120.332 118.956 2.744 17.143 o
-4 -6 -13 46.968 45.680 1.387 59.160 o
-4 -6 -12 138.561 134.081 2.655 15.857 o
-4 -6 -11 312.053 292.167 5.242 4.632 o
-4 -6 -10 50.909 51.787 1.288 58.068 o
-4 -6 -9 146.442 144.692 2.793 14.492 o
-4 -6 -8 73.460 74.849 1.642 36.977 o
-4 -6 -7 211.179 204.229 3.747 8.502 o
-4 -6 -6 165.617 161.863 3.029 12.321 o
-4 -6 -5 12.175 13.552 0.443 313.524 o
-4 -6 -4 101.202 99.946 1.652 28.137 o
-4 -6 -3 141.864 146.265 2.360 16.536 o
-4 -6 -2 391.987 399.499 6.058 3.255 o
-4 -6 -1 129.623 131.101 2.124 19.280 o
-4 -5 -19 43.978 43.782 2.675 29.474 o
-4 -5 -18 29.223 34.263 2.518 35.710 o
-4 -5 -17 1.128 1.800 2.036 70.070 o
-4 -5 -16 13.146 13.660 1.219 129.900 o
-4 -5 -15 321.590 311.049 6.215 3.824 o
-4 -5 -14 33.521 34.361 1.239 80.332 o
-4 -5 -13 125.043 123.411 2.459 18.188 o
-4 -5 -12 112.873 113.655 2.518 19.256 o
-4 -5 -11 87.987 87.751 1.859 29.545 o
-4 -5 -10 73.448 75.704 1.642 36.866 o
-4 -5 -9 241.188 238.196 4.347 6.677 o
-4 -5 -8 98.825 92.796 1.908 26.798 o
-4 -5 -7 120.774 117.500 2.282 19.837 o
-4 -5 -6 26.799 25.500 0.787 131.270 o
-4 -5 -5 284.470 286.807 5.133 5.000 o
-4 -5 -4 373.848 376.024 5.724 3.577 o
-4 -5 -3 134.848 139.726 2.223 17.953 o
-4 -5 -2 153.708 159.286 2.606 14.394 o
-4 -5 -1 338.817 341.506 5.183 4.243 o
-4 -4 -19 4.601 3.324 2.075 65.065 o
-4 -4 -18 2.544 4.170 2.331 52.731 o
-4 -4 -17 30.833 31.853 1.682 61.737 o
-4 -4 -16 42.558 44.697 1.652 53.183 o
-4 -4 -15 51.445 54.688 1.721 45.512 o
-4 -4 -14 62.569 60.648 1.514 44.930 o
-4 -4 -13 95.728 92.344 1.937 27.040 o
-4 -4 -12 51.426 51.266 1.298 57.630 o
-4 -4 -11 340.698 324.866 5.812 3.902 o
-4 -4 -10 16.400 17.505 0.738 190.773 o
-4 -4 -9 77.204 73.020 1.573 37.242 o
-4 -4 -8 73.453 75.095 1.593 37.695 o
-4 -4 -7 106.563 106.486 2.085 23.292 o
-4 -4 -6 116.766 121.729 2.321 19.773 o
-4 -4 -5 4.414 4.425 0.472 620.351 o
-4 -4 -4 796.500 794.346 12.076 0.923 o
-4 -4 -3 687.799 695.000 10.424 1.206 o
-4 -4 -2 859.054 861.976 12.883 0.808 o
-4 -4 -1 360.279 379.220 5.743 3.641 o
-4 -3 -20 7.480 7.041 4.838 12.408 o
-4 -3 -19 1.971 2.223 2.242 57.489 o
-4 -3 -18 21.413 23.966 1.819 63.316 o
-4 -3 -17 76.690 76.481 2.183 28.705 o
-4 -3 -16 68.927 68.457 1.918 34.646 o
-4 -3 -15 7.802 7.572 0.875 243.348 o
-4 -3 -14 104.035 103.535 2.183 23.013 o
-4 -3 -13 68.394 64.257 1.455 43.307 o
-4 -3 -12 53.968 53.420 1.357 53.999 o
-4 -3 -11 203.909 202.675 4.111 8.017 o
-4 -3 -10 186.840 183.872 3.422 10.095 o
-4 -3 -9 274.633 267.926 4.838 5.476 o
-4 -3 -8 977.931 934.386 16.177 0.584 o
-4 -3 -7 61.892 61.592 1.347 48.541 o
-4 -3 -6 1027.110 1017.390 18.154 0.491 o
-4 -3 -5 162.400 160.791 2.940 12.766 o
-4 -3 -4 34.455 33.948 0.679 111.989 o
-4 -3 -3 287.555 292.128 4.425 5.575 o
-4 -3 -2 283.689 293.927 4.455 5.584 o
-4 -3 -1 286.259 292.049 4.435 5.583 o
-4 -2 -20 66.263 57.737 3.668 16.553 o
-4 -2 -19 15.731 16.777 2.498 41.065 o
-4 -2 -18 49.435 55.102 2.105 37.570 o
-4 -2 -17 14.202 15.755 1.013 155.400 o
-4 -2 -16 42.905 44.323 1.259 66.853 o
-4 -2 -15 27.476 30.054 0.934 112.015 o
-4 -2 -14 5.147 6.196 0.551 476.663 o
-4 -2 -13 142.964 139.273 2.301 16.971 o
-4 -2 -12 143.144 141.486 2.390 16.485 o
-4 -2 -11 40.925 40.203 0.875 86.815 o
-4 -2 -10 507.702 500.408 7.563 2.143 o
-4 -2 -9 197.331 197.217 3.078 10.339 o
-4 -2 -8 29.910 29.975 0.639 129.405 o
-4 -2 -7 3.415 3.127 0.236 1203.460 o
-4 -2 -6 320.911 317.245 4.838 4.738 o
-4 -2 -5 273.002 274.859 4.180 6.126 o
-4 -2 -4 94.328 95.294 1.573 30.601 o
-4 -2 -3 130.694 136.716 2.154 18.776 o
-4 -2 -2 288.701 300.743 4.543 5.403 o
-4 -2 -1 2212.960 2225.850 33.220 0.132 o
-4 -1 -20 10.832 13.345 3.206 26.970 o
-4 -1 -19 26.128 30.181 1.849 57.680 o
-4 -1 -18 119.693 126.685 2.891 16.151 o
-4 -1 -17 64.507 68.663 1.721 39.025 o
-4 -1 -16 15.520 17.869 0.875 169.696 o
-4 -1 -15 48.079 47.667 1.190 64.309 o
-4 -1 -14 48.635 50.273 1.131 64.905 o
-4 -1 -13 30.907 31.096 0.816 113.108 o
-4 -1 -12 24.826 24.635 0.708 145.845 o
-4 -1 -11 17.037 17.741 0.620 207.971 o
-4 -1 -10 4.901 5.438 0.423 627.252 o
-4 -1 -9 14.091 14.250 0.482 275.532 o
-4 -1 -8 12.267 13.306 0.462 308.131 o
-4 -1 -7 87.623 90.918 1.524 33.029 o
-4 -1 -6 1.900 1.898 0.266 1655.030 o
-4 -1 -5 333.806 340.857 5.163 4.298 o
-4 -1 -4 1234.500 1243.380 19.865 0.380 o
-4 -1 -3 860.488 890.348 13.345 0.773 o
-4 -1 -2 769.135 817.387 12.194 0.926 o
-4 -1 -1 1573.240 1601.560 23.917 0.252 o
-3 -18 -5 5.378 7.032 2.341 50.810 o
-3 -18 -4 4.963 6.540 2.350 50.634 o
-3 -18 -3 26.079 24.625 2.488 38.051 o
-3 -18 -2 17.912 20.731 2.291 46.286 o
-3 -18 -1 11.134 12.745 2.075 59.223 o
-3 -17 -8 14.357 18.311 2.921 31.237 o
-3 -17 -7 1.600 4.121 2.046 68.408 o
-3 -17 -6 24.958 26.533 2.026 52.081 o
-3 -17 -5 4.489 5.133 1.534 112.700 o
-3 -17 -4 11.914 12.568 1.839 72.162 o
-3 -17 -3 11.105 12.254 1.573 93.807 o
-3 -17 -2 23.464 23.386 2.065 51.855 o
-3 -17 -1 48.871 52.643 2.439 31.806 o
-3 -16 -10 149.171 125.613 4.484 9.187 o
-3 -16 -9 26.321 26.946 2.557 36.144 o
-3 -16 -8 110.245 110.351 3.245 15.355 o
-3 -16 -7 59.556 63.254 2.262 31.761 o
-3 -16 -6 9.464 10.759 1.534 100.819 o
-3 -16 -5 19.817 21.586 1.446 88.824 o
-3 -16 -4 62.146 64.975 2.213 31.869 o
-3 -16 -3 11.351 12.076 1.446 106.645 o
-3 -16 -2 125.729 124.650 2.990 15.365 o
-3 -16 -1 2.844 4.081 1.318 153.799 o
-3 -15 -12 89.722 83.375 3.737 14.432 o
-3 -15 -11 120.014 110.685 3.619 13.139 o
-3 -15 -10 2.786 5.783 1.918 75.940 o
-3 -15 -9 43.159 45.484 2.341 35.382 o
-3 -15 -8 14.480 20.052 1.514 90.373 o
-3 -15 -7 67.977 68.889 1.987 33.747 o
-3 -15 -6 116.040 113.547 2.488 19.173 o
-3 -15 -5 19.835 21.773 1.170 113.135 o
-3 -15 -4 5.440 6.323 0.974 231.231 o
-3 -15 -3 40.878 48.178 1.711 51.324 o
-3 -15 -2 58.873 59.969 1.800 40.466 o
-3 -15 -1 134.500 141.191 3.176 13.659 o
-3 -14 -13 49.926 48.611 2.724 27.584 o
-3 -14 -12 27.961 32.296 2.488 36.826 o
-3 -14 -11 3.256 4.327 1.800 85.829 o
-3 -14 -10 16.387 20.082 1.888 63.939 o
-3 -14 -9 20.112 21.724 1.750 68.465 o
-3 -14 -8 14.131 16.010 1.101 141.328 o
-3 -14 -7 45.775 46.133 1.446 57.791 o
-3 -14 -6 34.110 34.794 1.259 78.477 o
-3 -14 -5 32.306 34.115 1.269 80.085 o
-3 -14 -4 80.422 83.739 1.908 30.765 o
-3 -14 -3 160.992 157.142 3.068 12.494 o
-3 -14 -2 36.326 40.950 1.200 76.315 o
-3 -14 -1 7.692 7.671 0.826 261.899 o
-3 -13 -14 49.598 49.319 2.842 25.989 o
-3 -13 -13 106.423 106.358 3.472 14.506 o
-3 -13 -12 7.756 13.198 1.819 76.419 o
-3 -13 -11 93.559 91.705 2.714 20.547 o
-3 -13 -10 5.450 4.789 1.269 154.776 o
-3 -13 -9 10.992 17.171 1.485 99.299 o
-3 -13 -8 27.173 29.611 1.052 103.738 o
-3 -13 -7 43.291 45.326 1.337 63.300 o
-3 -13 -6 46.955 49.899 1.387 57.931 o
-3 -13 -5 127.251 133.628 2.665 16.570 o
-3 -13 -4 175.993 176.929 3.176 11.191 o
-3 -13 -3 14.047 16.246 0.826 189.180 o
-3 -13 -2 15.562 14.152 0.757 200.662 o
-3 -13 -1 2.318 2.183 0.521 736.966 o
-3 -12 -15 18.561 20.052 2.370 43.688 o
-3 -12 -14 16.012 16.905 2.026 58.204 o
-3 -12 -13 0.029 0.806 1.485 133.135 o
-3 -12 -12 67.073 63.884 2.734 24.441 o
-3 -12 -11 46.680 50.725 1.849 44.759 o
-3 -12 -10 16.648 18.557 1.249 113.798 o
-3 -12 -9 221.871 226.681 5.202 5.923 o
-3 -12 -8 41.251 41.196 1.092 76.374 o
-3 -12 -7 61.505 63.579 1.534 44.378 o
-3 -12 -6 19.404 22.717 0.915 141.992 o
-3 -12 -5 35.508 36.554 1.033 88.071 o
-3 -12 -4 174.426 167.193 2.744 12.684 o
-3 -12 -3 77.692 77.445 1.485 37.776 o
-3 -12 -2 102.514 102.090 1.819 26.295 o
-3 -12 -1 94.516 97.605 1.780 28.321 o
-3 -11 -16 3.778 5.074 2.872 34.844 o
-3 -11 -15 4.922 2.990 1.918 75.385 o
-3 -11 -14 45.799 50.273 2.321 34.713 o
-3 -11 -13 22.973 25.540 1.652 70.518 o
-3 -11 -12 33.725 36.515 1.632 60.711 o
-3 -11 -11 23.847 26.287 1.239 96.806 o
-3 -11 -10 98.027 95.747 2.459 21.933 o
-3 -11 -9 50.417 50.932 1.898 42.320 o
-3 -11 -8 83.704 82.736 1.741 32.250 o
-3 -11 -7 11.878 12.922 0.698 244.452 o
-3 -11 -6 81.170 79.107 1.514 36.186 o
-3 -11 -5 125.861 125.830 2.144 19.771 o
-3 -11 -4 102.760 103.093 1.829 26.098 o
-3 -11 -3 157.975 157.437 2.616 14.173 o
-3 -11 -2 184.069 182.357 2.960 11.359 o
-3 -11 -1 125.871 123.076 2.144 19.902 o
-3 -10 -17 49.664 42.396 3.049 23.806 o
-3 -10 -16 23.876 25.343 2.203 46.556 o
-3 -10 -15 5.857 4.376 1.780 85.043 o
-3 -10 -14 44.109 47.687 1.918 44.403 o
-3 -10 -13 1.816 3.717 1.328 155.462 o
-3 -10 -12 89.643 93.121 2.527 22.384 o
-3 -10 -11 25.896 27.320 1.328 87.065 o
-3 -10 -10 592.015 527.108 11.378 1.295 o
-3 -10 -9 270.513 264.257 5.910 4.559 o
-3 -10 -8 38.927 36.643 1.082 81.526 o
-3 -10 -7 264.260 262.212 4.091 6.448 o
-3 -10 -6 10.175 11.339 0.541 323.924 o
-3 -10 -5 17.183 17.367 0.639 204.651 o
-3 -10 -4 87.102 90.367 1.642 31.873 o
-3 -10 -3 128.212 128.475 2.164 19.318 o
-3 -10 -2 121.177 120.136 2.046 21.111 o
-3 -10 -1 34.516 35.285 0.924 96.355 o
-3 -9 -17 18.805 21.360 2.498 39.802 o
-3 -9 -16 60.999 63.854 2.606 26.687 o
-3 -9 -15 2.762 3.304 1.328 153.173 o
-3 -9 -14 9.684 8.251 1.534 102.273 o
-3 -9 -13 127.739 129.252 3.304 13.730 o
-3 -9 -12 72.392 73.069 2.036 31.692 o
-3 -9 -11 85.359 83.464 2.223 26.400 o
-3 -9 -10 53.620 52.191 1.446 52.117 o
-3 -9 -9 2.257 3.442 0.600 578.382 o
-3 -9 -8 121.187 120.804 2.409 18.892 o
-3 -9 -7 88.336 91.105 1.652 31.428 o
-3 -9 -6 365.268 355.362 5.488 3.820 o
-3 -9 -5 118.490 119.408 2.026 21.565 o
-3 -9 -4 56.816 55.367 1.121 58.063 o
-3 -9 -3 246.022 234.489 3.678 7.538 o
-3 -9 -2 169.653 167.635 2.744 12.896 o
-3 -9 -1 59.821 59.035 1.180 53.886 o
-3 -8 -18 4.410 3.658 2.350 51.318 o
-3 -8 -17 46.140 43.546 2.586 30.583 o
-3 -8 -16 20.676 23.140 1.829 63.511 o
-3 -8 -15 55.216 58.032 2.124 35.484 o
-3 -8 -14 7.903 8.772 1.042 189.113 o
-3 -8 -13 66.523 67.099 2.055 33.193 o
-3 -8 -12 24.984 25.795 1.101 106.672 o
-3 -8 -11 131.194 125.623 2.714 16.332 o
-3 -8 -10 25.669 27.920 1.062 106.937 o
-3 -8 -9 28.871 30.103 0.954 107.854 o
-3 -8 -8 77.761 77.268 1.642 35.547 o
-3 -8 -7 215.451 213.119 3.934 7.982 o
-3 -8 -6 1.261 2.075 0.334 1486.400 o
-3 -8 -5 540.726 529.301 8.025 1.923 o
-3 -8 -4 57.013 58.770 1.111 57.174 o
-3 -8 -3 55.119 59.212 1.160 56.926 o
-3 -8 -2 249.462 249.044 3.875 7.068 o
-3 -8 -1 331.424 323.263 5.006 4.497 o
-3 -7 -18 29.212 32.502 2.400 38.607 o
-3 -7 -17 57.093 59.842 2.527 28.551 o
-3 -7 -16 4.446 7.572 1.288 149.646 o
-3 -7 -15 246.638 239.947 5.576 5.175 o
-3 -7 -14 0.634 1.721 1.062 249.665 o
-3 -7 -13 175.880 171.294 3.580 10.233 o
-3 -7 -12 119.429 119.438 2.616 17.903 o
-3 -7 -11 34.894 35.246 1.042 89.124 o
-3 -7 -10 0.406 1.534 0.629 671.386 o
-3 -7 -9 130.191 129.006 2.508 17.315 o
-3 -7 -8 162.044 159.630 2.990 12.649 o
-3 -7 -7 326.146 315.209 5.635 4.149 o
-3 -7 -6 160.199 155.834 2.488 14.547 o
-3 -7 -5 303.340 303.545 4.681 5.106 o
-3 -7 -4 83.286 82.264 1.446 36.107 o
-3 -7 -3 174.705 172.317 2.734 12.583 o
-3 -7 -2 301.855 311.541 4.770 5.007 o
-3 -7 -1 30.257 30.122 0.718 122.639 o
-3 -6 -19 4.315 3.383 2.901 34.206 o
-3 -6 -18 3.418 3.353 2.026 68.802 o
-3 -6 -17 0.097 0.551 1.475 135.043 o
-3 -6 -16 4.097 4.858 1.308 150.836 o
-3 -6 -15 74.350 75.695 2.291 27.829 o
-3 -6 -14 57.473 59.380 1.682 43.450 o
-3 -6 -13 131.704 127.964 2.577 16.897 o
-3 -6 -12 97.695 100.929 2.085 24.786 o
-3 -6 -11 60.412 61.160 1.455 46.917 o
-3 -6 -10 30.803 30.486 0.964 103.463 o
-3 -6 -9 191.202 181.099 3.373 10.119 o
-3 -6 -8 17.790 17.830 0.688 191.299 o
-3 -6 -7 4.352 4.848 0.541 535.486 o
-3 -6 -6 242.332 239.790 4.366 6.622 o
-3 -6 -5 475.801 462.271 6.982 2.447 o
-3 -6 -4 227.233 228.864 3.521 8.238 o
-3 -6 -3 179.959 181.551 3.068 11.248 o
-3 -6 -2 392.910 412.549 6.255 3.134 o
-3 -6 -1 360.475 366.682 5.547 3.783 o
-3 -5 -19 96.220 89.935 3.580 14.823 o
-3 -5 -18 22.921 28.146 2.213 46.097 o
-3 -5 -17 31.137 34.922 2.095 45.956 o
-3 -5 -16 61.267 64.936 2.232 31.739 o
-3 -5 -15 3.129 3.717 1.003 247.166 o
-3 -5 -14 134.096 131.622 2.911 15.051 o
-3 -5 -13 47.457 46.988 1.259 62.676 o
-3 -5 -12 68.300 68.378 1.554 40.874 o
-3 -5 -11 2.917 4.475 0.816 342.681 o
-3 -5 -10 155.994 152.373 2.911 13.361 o
-3 -5 -9 174.276 171.284 3.491 10.511 o
-3 -5 -8 385.037 371.628 6.559 3.139 o
-3 -5 -7 104.597 101.805 2.006 24.463 o
-3 -5 -6 807.051 798.850 13.876 0.798 o
-3 -5 -5 777.567 772.297 13.502 0.846 o
-3 -5 -4 51.178 52.328 1.033 65.320 o
-3 -5 -3 2.014 2.223 0.256 1605.990 o
-3 -5 -2 826.131 834.194 13.335 0.810 o
-3 -5 -1 195.374 199.735 3.098 10.318 o
-3 -4 -20 25.648 24.133 5.330 9.871 o
-3 -4 -19 1.132 2.282 1.977 74.060 o
-3 -4 -18 9.659 12.991 2.124 57.481 o
-3 -4 -17 35.667 40.281 1.770 53.561 o
-3 -4 -16 43.764 46.211 1.741 49.632 o
-3 -4 -15 47.217 49.122 1.387 58.004 o
-3 -4 -14 3.701 3.649 0.718 407.063 o
-3 -4 -13 49.845 48.198 1.249 61.026 o
-3 -4 -12 78.807 79.048 1.741 33.734 o
-3 -4 -11 84.260 84.103 1.780 31.516 o
-3 -4 -10 326.607 319.467 5.802 4.022 o
-3 -4 -9 148.294 143.994 2.734 14.642 o
-3 -4 -8 317.322 311.934 5.566 4.273 o
-3 -4 -7 544.193 537.759 9.372 1.655 o
-3 -4 -6 54.279 51.817 1.141 60.224 o
-3 -4 -5 104.274 103.260 1.987 24.568 o
-3 -4 -4 173.076 175.119 3.167 11.358 o
-3 -4 -3 238.788 244.540 3.737 7.498 o
-3 -4 -2 602.442 630.555 9.470 1.472 o
-3 -4 -1 37.513 39.514 0.787 96.102 o
-3 -3 -20 62.096 54.344 3.973 14.879 o
-3 -3 -19 5.481 7.907 1.967 69.879 o
-3 -3 -18 32.780 37.213 1.967 48.910 o
-3 -3 -17 37.645 44.195 1.839 49.623 o
-3 -3 -16 45.651 46.870 1.564 53.920 o
-3 -3 -15 10.445 9.716 0.620 301.055 o
-3 -3 -14 19.964 19.747 0.688 176.011 o
-3 -3 -13 54.098 55.023 1.082 60.926 o
-3 -3 -12 21.538 21.173 0.620 175.058 o
-3 -3 -11 29.875 30.467 0.708 123.856 o
-3 -3 -10 185.963 177.116 3.304 10.514 o
-3 -3 -9 277.551 269.863 4.838 5.432 o
-3 -3 -8 18.510 18.892 0.659 189.624 o
-3 -3 -7 394.143 387.530 6.835 2.948 o
-3 -3 -6 132.269 133.274 2.498 17.055 o
-3 -3 -5 49.632 46.565 1.092 66.829 o
-3 -3 -4 158.327 164.321 2.980 12.742 o
-3 -3 -3 624.331 628.608 9.441 1.445 o
-3 -3 -2 464.025 474.249 7.130 2.424 o
-3 -3 -1 389.302 398.623 5.999 3.297 o
-3 -2 -20 2.884 3.413 3.285 26.976 o
-3 -2 -19 73.835 69.735 1.996 32.286 o
-3 -2 -18 16.547 17.613 1.210 119.355 o
-3 -2 -17 32.911 34.705 1.239 80.782 o
-3 -2 -16 25.914 26.867 0.983 114.098 o
-3 -2 -15 48.030 50.017 1.141 65.121 o
-3 -2 -14 7.653 8.084 0.580 374.268 o
-3 -2 -13 8.146 8.074 0.531 391.705 o
-3 -2 -12 91.781 91.587 1.573 31.507 o
-3 -2 -11 135.390 133.176 2.203 18.276 o
-3 -2 -10 301.612 297.015 4.573 5.251 o
-3 -2 -9 809.175 814.083 12.204 0.898 o
-3 -2 -8 71.886 74.357 1.278 43.300 o
-3 -2 -7 219.926 217.898 3.403 8.744 o
-3 -2 -6 304.311 304.322 5.389 4.535 o
-3 -2 -5 315.489 329.557 5.812 4.058 o
-3 -2 -4 196.825 201.878 3.609 9.150 o
-3 -2 -3 995.652 1020.860 15.263 0.596 o
-3 -2 -2 221.709 221.075 3.373 8.711 o
-3 -2 -1 715.625 734.327 10.965 1.105 o
-3 -1 -20 14.453 14.988 2.046 58.499 o
-3 -1 -19 41.924 48.375 1.957 44.003 o
-3 -1 -18 1.279 2.154 1.062 242.939 o
-3 -1 -17 45.254 47.637 1.357 60.590 o
-3 -1 -16 157.599 161.469 2.763 13.570 o
-3 -1 -15 59.410 62.271 1.367 49.050 o
-3 -1 -14 129.387 128.279 2.203 19.008 o
-3 -1 -13 66.172 63.510 1.249 48.278 o
-3 -1 -12 366.489 357.801 5.497 3.799 o
-3 -1 -11 45.799 42.543 0.934 77.587 o
-3 -1 -10 44.672 40.635 0.826 84.069 o
-3 -1 -9 49.892 49.476 0.983 68.960 o
-3 -1 -8 260.726 262.359 4.032 6.570 o
-3 -1 -7 145.269 145.400 2.291 16.620 o
-3 -1 -6 593.984 608.763 9.175 1.544 o
-3 -1 -5 1218.100 1222.710 18.567 0.412 o
-3 -1 -4 387.802 400.177 6.402 3.126 o
-3 -1 -3 528.716 553.730 8.359 1.857 o
-3 -1 -2 23.097 22.334 0.433 186.425 o
-3 -1 -1 557.248 576.614 8.615 1.728 o
-2 -18 -6 26.854 29.798 6.697 6.349 o
-2 -18 -5 5.647 4.543 2.183 58.326 o
-2 -18 -4 164.685 142.686 4.052 9.733 o
-2 -18 -3 15.293 17.495 2.852 32.526 o
-2 -18 -2 29.966 32.778 2.596 34.056 o
-2 -18 -1 24.657 24.694 2.154 48.022 o
-2 -17 -8 82.743 76.412 3.049 19.474 o
-2 -17 -7 9.599 12.765 2.164 55.730 o
-2 -17 -6 61.621 60.648 2.478 28.496 o
-2 -17 -5 36.597 37.370 1.859 50.835 o
-2 -17 -4 6.440 5.989 1.662 94.607 o
-2 -17 -3 46.828 47.942 2.183 37.471 o
-2 -17 -2 34.365 34.450 2.006 47.604 o
-2 -17 -1 43.464 45.080 1.928 44.803 o
-2 -16 -10 7.311 11.191 2.675 38.625 o
-2 -16 -9 17.796 20.003 1.760 70.125 o
-2 -16 -8 31.077 31.627 1.810 56.410 o
-2 -16 -7 3.571 3.550 1.318 152.388 o
-2 -16 -6 30.079 31.086 1.800 57.440 o
-2 -16 -5 165.200 159.906 3.717 10.365 o
-2 -16 -4 14.671 18.203 1.721 75.642 o
-2 -16 -3 19.759 23.642 1.554 80.016 o
-2 -16 -2 51.676 58.809 2.016 38.307 o
-2 -16 -1 82.487 81.743 2.793 21.373 o
-2 -15 -12 18.200 13.207 2.577 38.761 o
-2 -15 -11 0.838 2.105 1.918 78.887 o
-2 -15 -10 3.616 4.150 1.819 83.841 o
-2 -15 -9 13.775 14.181 1.337 113.081 o
-2 -15 -8 22.672 27.339 1.524 77.535 o
-2 -15 -7 44.410 49.289 1.770 47.919 o
-2 -15 -6 4.511 6.520 1.082 201.356 o
-2 -15 -5 44.986 49.693 1.524 54.757 o
-2 -15 -4 159.874 163.672 3.373 11.459 o
-2 -15 -3 12.825 14.083 1.082 151.245 o
-2 -15 -2 12.674 13.660 1.082 152.412 o
-2 -15 -1 93.603 94.635 2.282 23.991 o
-2 -14 -13 45.277 42.199 2.685 29.247 o
-2 -14 -12 23.244 20.406 2.252 45.960 o
-2 -14 -11 3.544 4.258 1.800 85.585 o
-2 -14 -10 37.928 41.294 2.134 41.799 o
-2 -14 -9 0.790 1.347 0.924 325.019 o
-2 -14 -8 32.605 38.226 1.495 66.784 o
-2 -14 -7 193.891 194.955 3.776 8.969 o
-2 -14 -6 90.457 93.760 2.203 25.173 o
-2 -14 -5 35.315 37.252 1.160 81.119 o
-2 -14 -4 125.353 127.157 2.655 16.974 o
-2 -14 -3 27.721 29.690 1.082 100.576 o
-2 -14 -2 47.178 47.047 1.298 61.530 o
-2 -14 -1 39.792 42.465 1.131 75.455 o
-2 -13 -14 8.927 7.110 2.085 61.213 o
-2 -13 -13 21.841 24.596 2.134 49.725 o
-2 -13 -12 110.973 111.668 3.275 15.130 o
-2 -13 -11 118.300 119.860 3.275 14.543 o
-2 -13 -10 74.949 76.294 2.350 27.000 o
-2 -13 -9 6.876 6.402 0.777 297.866 o
-2 -13 -8 92.591 95.412 2.105 25.692 o
-2 -13 -7 13.630 12.981 0.954 173.389 o
-2 -13 -6 2.418 2.016 0.679 500.646 o
-2 -13 -5 3.776 4.189 0.708 407.424 o
-2 -13 -4 113.111 111.629 2.291 20.801 o
-2 -13 -3 117.751 118.002 2.242 20.345 o
-2 -13 -2 51.459 53.489 1.308 56.692 o
-2 -13 -1 45.019 45.159 1.082 71.512 o
-2 -12 -15 6.738 6.382 2.537 43.359 o
-2 -12 -14 0.259 0.000 1.534 125.141 o
-2 -12 -13 68.648 69.961 2.478 26.820 o
-2 -12 -12 12.870 13.866 1.514 96.141 o
-2 -12 -11 10.858 12.922 1.278 127.756 o
-2 -12 -10 24.307 26.120 1.465 80.290 o
-2 -12 -9 11.095 13.109 0.787 225.250 o
-2 -12 -8 6.203 6.648 0.708 340.354 o
-2 -12 -7 158.125 160.574 3.078 12.511 o
-2 -12 -6 377.299 369.406 6.687 3.125 o
-2 -12 -5 11.236 10.257 0.649 278.257 o
-2 -12 -4 122.605 123.489 2.154 20.142 o
-2 -12 -3 91.324 90.918 1.731 30.004 o
-2 -12 -2 39.941 39.878 1.003 82.360 o
-2 -12 -1 214.023 211.673 3.413 8.957 o
-2 -11 -16 3.831 6.304 3.019 31.521 o
-2 -11 -15 17.401 19.324 1.987 58.755 o
-2 -11 -14 17.845 20.151 1.642 77.397 o
-2 -11 -13 42.920 46.054 1.928 44.822 o
-2 -11 -12 15.120 16.699 1.288 113.970 o
-2 -11 -11 28.774 30.241 1.308 83.507 o
-2 -11 -10 272.290 271.033 6.078 4.385 o
-2 -11 -9 24.189 26.326 0.816 134.308 o
-2 -11 -8 225.940 218.351 3.973 7.654 o
-2 -11 -7 197.953 192.782 3.580 9.301 o
-2 -11 -6 13.491 13.217 0.610 253.505 o
-2 -11 -5 83.772 87.191 1.593 33.539 o
-2 -11 -4 31.230 33.909 0.895 104.523 o
-2 -11 -3 9.264 10.916 0.629 304.538 o
-2 -11 -2 7.040 6.609 0.590 395.352 o
-2 -11 -1 213.975 209.215 3.422 8.972 o
-2 -10 -17 33.187 31.893 4.071 15.859 o
-2 -10 -16 31.206 30.427 2.075 47.301 o
-2 -10 -15 20.758 22.648 1.731 68.788 o
-2 -10 -14 12.378 15.627 1.288 120.305 o
-2 -10 -13 48.740 52.191 1.819 44.527 o
-2 -10 -12 135.390 138.142 3.324 13.107 o
-2 -10 -11 45.700 48.709 1.632 51.401 o
-2 -10 -10 11.211 12.608 0.983 178.631 o
-2 -10 -9 43.274 43.527 1.436 60.365 o
-2 -10 -8 15.062 16.266 0.610 228.278 o
-2 -10 -7 85.404 85.234 1.524 34.217 o
-2 -10 -6 22.070 23.248 0.738 154.182 o
-2 -10 -5 65.457 65.801 1.396 45.221 o
-2 -10 -4 18.187 20.239 0.708 180.124 o
-2 -10 -3 42.586 44.205 0.974 78.480 o
-2 -10 -2 12.781 13.483 0.639 250.714 o
-2 -10 -1 20.652 21.468 0.708 166.640 o
-2 -9 -18 54.315 53.646 5.212 9.594 o
-2 -9 -17 57.581 55.849 2.409 30.505 o
-2 -9 -16 12.782 16.010 1.721 78.135 o
-2 -9 -15 54.785 58.553 2.193 34.298 o
-2 -9 -14 35.160 40.763 1.829 51.692 o
-2 -9 -13 4.707 5.438 1.033 218.858 o
-2 -9 -12 211.504 198.387 4.543 7.188 o
-2 -9 -11 32.315 36.357 1.387 72.859 o
-2 -9 -10 56.644 55.721 1.495 48.712 o
-2 -9 -9 425.072 407.700 7.248 2.635 o
-2 -9 -8 118.020 116.625 1.967 22.157 o
-2 -9 -7 95.748 97.763 1.908 26.891 o
-2 -9 -6 12.044 12.834 0.551 286.973 o
-2 -9 -5 102.229 103.801 1.967 24.972 o
-2 -9 -4 139.654 140.316 2.321 17.090 o
-2 -9 -3 107.044 107.322 1.839 25.078 o
-2 -9 -2 13.633 14.791 0.600 247.854 o
-2 -9 -1 36.225 35.462 0.885 95.919 o
-2 -8 -18 21.531 21.930 2.311 44.390 o
-2 -8 -17 8.603 12.775 1.869 72.539 o
-2 -8 -16 57.956 61.415 2.291 31.768 o
-2 -8 -15 23.027 25.608 1.406 85.826 o
-2 -8 -14 93.897 93.013 2.488 22.271 o
-2 -8 -13 41.447 44.982 1.544 57.234 o
-2 -8 -12 26.862 26.425 1.160 98.445 o
-2 -8 -11 157.784 152.441 3.117 12.571 o
-2 -8 -10 246.141 242.366 4.425 6.470 o
-2 -8 -9 72.420 71.771 1.652 37.523 o
-2 -8 -8 73.553 70.217 1.406 41.361 o
-2 -8 -7 63.089 62.792 1.180 51.268 o
-2 -8 -6 42.774 42.789 0.905 81.846 o
-2 -8 -5 31.571 31.794 0.787 113.126 o
-2 -8 -4 737.609 735.959 11.064 1.074 o
-2 -8 -3 104.185 108.384 1.869 25.177 o
-2 -8 -2 220.735 220.996 3.452 8.600 o
-2 -8 -1 105.097 103.781 1.790 26.018 o
-2 -7 -19 1.982 6.963 3.894 19.236 o
-2 -7 -18 37.718 40.537 2.449 34.838 o
-2 -7 -17 30.636 38.373 2.370 38.299 o
-2 -7 -16 10.658 14.083 1.593 91.446 o
-2 -7 -15 53.957 56.370 1.928 39.819 o
-2 -7 -14 139.823 143.079 3.629 11.734 o
-2 -7 -13 50.155 52.220 1.534 51.352 o
-2 -7 -12 22.753 25.166 0.993 121.560 o
-2 -7 -11 27.472 28.520 0.954 111.923 o
-2 -7 -10 17.461 17.476 0.797 175.507 o
-2 -7 -9 137.300 136.746 2.636 15.941 o
-2 -7 -8 3.382 5.232 0.620 482.199 o
-2 -7 -7 202.488 195.998 3.206 9.916 o
-2 -7 -6 67.183 66.332 1.219 47.793 o
-2 -7 -5 335.029 335.949 5.133 4.327 o
-2 -7 -4 222.709 226.081 3.511 8.391 o
-2 -7 -3 11.340 12.637 0.482 319.166 o
-2 -7 -2 56.337 55.357 1.023 60.889 o
-2 -7 -1 94.666 93.721 1.583 30.593 o
-2 -6 -19 6.774 5.311 2.527 43.806 o
-2 -6 -18 40.237 43.114 2.429 34.476 o
-2 -6 -17 112.384 113.655 3.452 14.149 o
-2 -6 -16 80.273 83.769 2.488 24.331 o
-2 -6 -15 15.501 16.138 1.229 120.681 o
-2 -6 -14 32.518 35.325 1.229 81.409 o
-2 -6 -13 61.587 61.917 1.534 44.652 o
-2 -6 -12 37.504 36.416 1.023 86.230 o
-2 -6 -11 204.582 200.639 3.727 8.737 o
-2 -6 -10 109.891 107.538 2.154 22.324 o
-2 -6 -9 75.862 76.275 1.632 36.301 o
-2 -6 -8 306.251 297.694 5.340 4.584 o
-2 -6 -7 129.316 129.350 2.468 17.569 o
-2 -6 -6 67.830 66.155 1.180 48.285 o
-2 -6 -5 689.753 685.313 10.277 1.225 o
-2 -6 -4 462.835 474.633 7.415 2.347 o
-2 -6 -3 18.214 19.836 0.521 210.538 o
-2 -6 -2 499.291 500.359 7.513 2.177 o
-2 -6 -1 216.905 212.558 3.304 9.069 o
-2 -5 -19 22.524 23.996 2.518 38.168 o
-2 -5 -18 45.153 45.956 2.232 37.083 o
-2 -5 -17 17.728 24.055 1.711 71.595 o
-2 -5 -16 82.880 80.297 2.341 25.727 o
-2 -5 -15 68.716 67.552 1.859 35.735 o
-2 -5 -14 21.686 22.560 0.954 131.315 o
-2 -5 -13 5.718 5.950 0.669 378.228 o
-2 -5 -12 167.297 161.902 3.058 12.159 o
-2 -5 -11 76.908 72.744 1.603 36.924 o
-2 -5 -10 56.538 57.127 1.377 51.307 o
-2 -5 -9 0.811 0.620 0.334 1918.140 o
-2 -5 -8 115.623 114.717 2.223 20.847 o
-2 -5 -7 165.410 165.226 3.049 12.198 o
-2 -5 -6 115.449 118.562 2.272 20.356 o
-2 -5 -5 461.606 454.443 6.963 2.514 o
-2 -5 -4 157.710 163.416 2.744 13.583 o
-2 -5 -3 208.825 210.867 3.255 9.409 o
-2 -5 -2 319.009 321.139 4.868 4.716 o
-2 -5 -1 350.568 355.549 5.379 3.983 o
-2 -4 -20 6.131 11.821 3.816 19.682 o
-2 -4 -19 34.750 40.271 2.754 29.794 o
-2 -4 -18 34.034 33.977 1.878 51.982 o
-2 -4 -17 34.587 37.498 1.741 55.798 o
-2 -4 -16 23.291 24.094 1.259 97.576 o
-2 -4 -15 28.933 30.073 1.042 101.249 o
-2 -4 -14 34.755 34.154 0.856 100.889 o
-2 -4 -13 3.821 4.445 0.472 651.297 o
-2 -4 -12 93.240 92.442 1.603 30.810 o
-2 -4 -11 39.663 39.485 0.836 90.708 o
-2 -4 -10 68.688 70.679 1.583 39.885 o
-2 -4 -9 86.611 87.515 1.810 30.371 o
-2 -4 -8 200.975 198.466 3.619 9.067 o
-2 -4 -7 630.753 621.508 11.152 1.230 o
-2 -4 -6 2.229 2.026 0.384 1093.990 o
-2 -4 -5 164.155 163.938 2.999 12.431 o
-2 -4 -4 119.526 120.028 1.918 22.101 o
-2 -4 -3 1618.340 1576.900 23.504 0.253 o
-2 -4 -2 84.531 90.367 1.446 34.740 o
-2 -4 -1 858.233 882.667 13.207 0.784 o
-2 -3 -20 35.169 31.784 3.206 23.772 o
-2 -3 -19 71.419 73.875 3.019 20.725 o
-2 -3 -18 32.482 33.505 1.357 75.460 o
-2 -3 -17 52.157 57.285 1.632 46.896 o
-2 -3 -16 27.034 27.831 0.974 111.817 o
-2 -3 -15 41.884 42.376 1.052 76.855 o
-2 -3 -14 99.892 98.746 1.780 27.320 o
-2 -3 -13 55.728 54.630 1.092 59.733 o
-2 -3 -12 71.327 68.978 1.367 42.997 o
-2 -3 -11 64.406 63.667 1.170 50.623 o
-2 -3 -10 79.050 78.615 1.357 39.014 o
-2 -3 -9 355.821 352.805 5.399 3.944 o
-2 -3 -8 760.052 766.937 11.457 1.008 o
-2 -3 -7 222.696 224.242 4.003 7.613 o
-2 -3 -6 423.631 421.508 7.386 2.570 o
-2 -3 -5 17.980 16.876 0.610 206.576 o
-2 -3 -4 1132.980 1130.510 19.531 0.418 o
-2 -3 -3 27.968 29.041 0.541 143.610 o
-2 -3 -2 1259.400 1286.930 19.983 0.369 o
-2 -3 -1 925.033 977.273 14.594 0.660 o
-2 -2 -20 9.634 11.791 2.144 56.834 o
-2 -2 -19 8.154 11.821 1.524 102.979 o
-2 -2 -18 18.082 18.538 1.318 104.276 o
-2 -2 -17 75.982 76.894 1.741 34.642 o
-2 -2 -16 20.596 23.779 0.954 132.547 o
-2 -2 -15 21.113 21.449 0.885 142.432 o
-2 -2 -14 63.762 62.359 1.259 49.410 o
-2 -2 -13 58.839 55.062 1.111 57.190 o
-2 -2 -12 302.661 288.892 4.504 5.344 o
-2 -2 -11 22.517 22.314 0.620 168.314 o
-2 -2 -10 45.181 43.153 0.875 80.160 o
-2 -2 -9 236.194 231.558 3.599 7.886 o
-2 -2 -8 103.555 102.001 1.662 27.473 o
-2 -2 -7 346.446 342.745 5.202 4.166 o
-2 -2 -6 1335.900 1334.400 19.983 0.352 o
-2 -2 -5 563.269 564.095 9.795 1.534 o
-2 -2 -4 924.514 975.070 16.856 0.570 o
-2 -2 -3 499.256 512.514 8.969 1.838 o
-2 -2 -2 1119.770 1157.500 17.279 0.473 o
-2 -2 -1 78.328 83.798 1.318 38.984 o
-2 -1 -20 20.176 20.062 2.016 55.943 o
-2 -1 -19 32.489 39.042 1.859 52.230 o
-2 -1 -18 99.620 98.579 2.242 23.358 o
-2 -1 -17 4.894 3.462 0.777 344.928 o
-2 -1 -16 6.501 8.005 0.875 252.291 o
-2 -1 -15 85.492 87.427 1.672 32.192 o
-2 -1 -14 21.828 22.579 0.826 145.596 o
-2 -1 -13 290.810 281.998 4.425 5.598 o
-2 -1 -12 4.842 5.517 0.511 534.402 o
-2 -1 -11 30.402 30.152 0.787 117.246 o
-2 -1 -10 111.462 111.875 1.859 24.009 o
-2 -1 -9 79.038 76.796 1.357 39.297 o
-2 -1 -8 1191.330 1183.320 17.643 0.443 o
-2 -1 -7 239.892 234.450 3.678 7.662 o
-2 -1 -6 137.424 135.517 2.144 18.295 o
-2 -1 -5 831.267 843.419 12.893 0.830 o
-2 -1 -4 255.827 258.376 3.993 6.729 o
-2 -1 -3 5722.560 5939.420 89.590 0.019 o
-2 -1 -2 810.576 850.175 12.735 0.851 o
-2 -1 -1 1629.190 1680.850 25.137 0.231 o
-1 -18 -6 14.941 16.640 3.983 17.615 o
-1 -18 -5 8.283 9.225 2.567 41.717 o
-1 -18 -4 37.845 34.725 2.508 34.198 o
-1 -18 -3 6.431 7.867 2.252 54.045 o
-1 -18 -2 28.531 29.375 2.301 41.681 o
-1 -18 -1 2.438 2.636 1.957 74.444 o
-1 -17 -9 7.762 10.955 4.593 13.688 o
-1 -17 -8 1.681 3.334 1.642 104.710 o
-1 -17 -7 13.585 12.352 1.859 69.827 o
-1 -17 -6 11.338 14.299 1.711 80.885 o
-1 -17 -5 39.289 34.764 1.829 51.208 o
-1 -17 -4 23.971 27.693 2.085 50.101 o
-1 -17 -3 12.455 14.122 1.750 77.120 o
-1 -17 -2 9.959 10.493 1.564 97.302 o
-1 -17 -1 17.728 18.862 1.790 68.860 o
-1 -16 -10 21.862 20.937 1.878 61.072 o
-1 -16 -9 52.825 51.364 2.065 37.981 o
-1 -16 -8 74.660 72.016 2.282 28.183 o
-1 -16 -7 23.508 25.156 1.593 73.612 o
-1 -16 -6 83.369 83.356 2.213 26.801 o
-1 -16 -5 30.787 32.728 1.583 65.905 o
-1 -16 -4 20.950 21.734 1.396 91.218 o
-1 -16 -3 44.129 47.342 1.790 47.864 o
-1 -16 -2 70.850 74.190 2.429 26.809 o
-1 -16 -1 68.234 71.102 2.468 26.917 o
-1 -15 -12 9.807 11.201 2.223 53.362 o
-1 -15 -11 3.867 7.553 2.164 59.454 o
-1 -15 -10 99.141 101.637 2.724 19.557 o
-1 -15 -9 34.981 38.000 1.573 61.912 o
-1 -15 -8 17.108 19.177 1.416 96.111 o
-1 -15 -7 13.420 16.266 1.318 114.112 o
-1 -15 -6 73.326 78.114 2.085 30.382 o
-1 -15 -5 164.782 162.630 3.275 11.591 o
-1 -15 -4 16.403 17.230 1.141 128.481 o
-1 -15 -3 20.875 24.035 1.200 106.442 o
-1 -15 -2 29.761 31.962 1.347 79.272 o
-1 -15 -1 12.519 14.397 1.062 155.078 o
-1 -14 -13 75.687 69.538 3.973 14.043 o
-1 -14 -12 14.437 16.207 2.085 56.409 o
-1 -14 -11 18.531 18.498 1.780 68.998 o
-1 -14 -10 25.284 25.697 1.357 86.671 o
-1 -14 -9 31.817 35.512 1.416 72.156 o
-1 -14 -8 33.028 33.987 1.308 77.319 o
-1 -14 -7 8.926 10.178 1.003 190.480 o
-1 -14 -6 4.036 5.389 0.747 362.183 o
-1 -14 -5 4.634 6.579 0.915 259.194 o
-1 -14 -4 64.874 65.752 1.692 39.873 o
-1 -14 -3 135.743 135.251 2.763 15.509 o
-1 -14 -2 4.054 4.248 0.718 393.354 o
-1 -14 -1 24.372 24.664 0.905 127.174 o
-1 -13 -15 9.913 5.625 3.983 18.080 o
-1 -13 -14 21.323 19.226 3.353 23.661 o
-1 -13 -13 2.001 5.547 1.583 109.986 o
-1 -13 -12 26.482 24.202 1.642 68.974 o
-1 -13 -11 6.942 8.841 1.396 123.724 o
-1 -13 -10 111.165 112.032 2.370 20.445 o
-1 -13 -9 14.134 16.000 1.013 155.213 o
-1 -13 -8 33.020 35.807 1.170 83.872 o
-1 -13 -7 0.419 0.098 0.669 636.181 o
-1 -13 -6 79.139 82.362 1.839 32.017 o
-1 -13 -5 34.658 35.984 1.269 76.869 o
-1 -13 -4 159.586 152.225 2.950 13.058 o
-1 -13 -3 19.134 19.433 0.777 167.331 o
-1 -13 -2 154.236 153.926 2.616 14.479 o
-1 -13 -1 40.925 42.523 1.219 70.678 o
-1 -12 -16 28.715 31.814 5.645 8.769 o
-1 -12 -15 1.752 4.298 2.960 33.191 o
-1 -12 -14 6.593 8.389 3.511 23.209 o
-1 -12 -13 33.489 39.141 1.819 53.122 o
-1 -12 -12 10.954 11.457 1.357 118.475 o
-1 -12 -11 26.955 28.834 1.308 86.302 o
-1 -12 -10 18.833 18.184 0.915 150.843 o
-1 -12 -9 19.747 21.409 1.003 132.082 o
-1 -12 -8 14.737 14.751 0.826 189.471 o
-1 -12 -7 34.578 34.931 1.141 84.242 o
-1 -12 -6 47.177 48.267 1.259 62.436 o
-1 -12 -5 3.327 3.422 0.482 696.658 o
-1 -12 -4 48.145 48.877 1.092 67.085 o
-1 -12 -3 308.264 300.271 4.681 5.071 o
-1 -12 -2 91.829 93.554 1.721 29.761 o
-1 -12 -1 31.238 31.509 0.924 104.581 o
-1 -11 -16 8.795 6.904 2.744 36.952 o
-1 -11 -15 33.716 38.206 3.019 26.032 o
-1 -11 -14 43.474 44.785 3.078 23.940 o
-1 -11 -13 94.058 95.953 2.773 19.871 o
-1 -11 -12 106.294 107.400 2.773 18.422 o
-1 -11 -11 64.384 68.240 1.987 34.613 o
-1 -11 -10 37.371 38.855 1.092 81.531 o
-1 -11 -9 28.192 28.962 0.944 110.913 o
-1 -11 -8 0.768 0.924 0.374 1588.580 o
-1 -11 -7 66.728 67.925 1.495 42.525 o
-1 -11 -6 246.546 237.597 3.953 7.117 o
-1 -11 -5 10.346 11.211 0.610 296.768 o
-1 -11 -4 3.894 4.042 0.551 558.469 o
-1 -11 -3 26.844 30.034 0.895 116.474 o
-1 -11 -2 62.556 64.946 1.318 48.148 o
-1 -11 -1 122.791 126.292 2.164 19.930 o
-1 -10 -17 0.699 0.423 2.655 41.745 o
-1 -10 -16 3.196 3.894 2.409 49.280 o
-1 -10 -15 26.429 24.419 2.940 28.884 o
-1 -10 -14 24.379 26.789 1.308 90.575 o
-1 -10 -13 2.435 1.957 0.895 317.776 o
-1 -10 -12 2.702 3.088 0.875 318.759 o
-1 -10 -11 159.436 160.997 3.796 10.306 o
-1 -10 -10 33.419 31.499 1.003 96.001 o
-1 -10 -9 52.711 53.823 1.229 58.091 o
-1 -10 -8 14.339 15.037 0.620 236.273 o
-1 -10 -7 201.719 203.019 3.245 9.750 o
-1 -10 -6 351.121 349.757 5.615 3.864 o
-1 -10 -5 151.172 151.566 2.498 15.178 o
-1 -10 -4 278.975 277.219 4.711 5.497 o
-1 -10 -3 200.366 197.728 3.157 10.060 o
-1 -10 -2 7.831 7.985 0.580 371.861 o
-1 -10 -1 70.141 75.685 1.406 41.588 o
-1 -9 -18 40.547 44.677 4.956 10.834 o
-1 -9 -17 56.997 58.081 4.003 14.833 o
-1 -9 -16 12.427 12.952 2.685 37.186 o
-1 -9 -15 154.864 146.974 3.904 10.341 o
-1 -9 -14 55.878 59.114 1.898 39.492 o
-1 -9 -13 61.932 63.805 1.869 37.764 o
-1 -9 -12 26.566 30.024 1.210 92.750 o
-1 -9 -11 149.449 145.380 3.472 11.868 o
-1 -9 -10 24.072 23.573 0.698 151.122 o
-1 -9 -9 6.408 6.471 0.511 466.712 o
-1 -9 -8 156.021 154.802 2.488 14.823 o
-1 -9 -7 214.158 211.870 3.403 8.969 o
-1 -9 -6 27.528 29.788 0.777 124.926 o
-1 -9 -5 51.202 51.630 1.111 63.202 o
-1 -9 -4 90.375 92.108 1.613 31.328 o
-1 -9 -3 370.708 359.768 5.517 3.754 o
-1 -9 -2 314.599 305.945 4.711 4.953 o
-1 -9 -1 210.939 212.726 3.373 9.098 o
-1 -8 -18 29.597 27.683 4.396 13.994 o
-1 -8 -17 9.477 10.513 2.459 44.676 o
-1 -8 -16 132.591 125.427 3.216 13.965 o
-1 -8 -15 31.172 36.770 1.632 62.163 o
-1 -8 -14 133.996 138.998 3.363 12.997 o
-1 -8 -13 10.751 11.290 0.924 197.506 o
-1 -8 -12 35.149 37.715 1.249 76.575 o
-1 -8 -11 29.304 30.988 0.993 103.451 o
-1 -8 -10 31.560 30.880 0.718 118.818 o
-1 -8 -9 110.278 111.442 1.898 23.907 o
-1 -8 -8 69.016 68.742 1.337 44.402 o
-1 -8 -7 16.511 17.476 0.600 215.843 o
-1 -8 -6 197.320 190.136 3.039 10.547 o
-1 -8 -5 193.842 187.668 3.058 10.664 o
-1 -8 -4 177.776 177.234 2.881 11.922 o
-1 -8 -3 88.449 85.096 1.514 33.624 o
-1 -8 -2 549.730 539.755 8.162 1.864 o
-1 -8 -1 591.919 577.401 8.831 1.627 o
-1 -7 -19 160.286 146.305 7.268 4.442 o
-1 -7 -18 104.516 103.526 5.035 8.837 o
-1 -7 -17 51.803 53.941 2.242 34.538 o
-1 -7 -16 8.457 11.250 1.406 117.044 o
-1 -7 -15 75.057 79.500 2.282 27.550 o
-1 -7 -14 18.702 21.301 1.033 131.344 o
-1 -7 -13 18.690 20.151 0.905 149.460 o
-1 -7 -12 18.285 19.974 0.806 165.283 o
-1 -7 -11 30.070 32.374 1.033 98.398 o
-1 -7 -10 79.213 77.061 1.485 37.401 o
-1 -7 -9 140.182 134.425 2.173 17.969 o
-1 -7 -8 181.302 177.902 2.793 12.004 o
-1 -7 -7 78.253 76.088 1.328 40.077 o
-1 -7 -6 340.395 341.486 5.212 4.212 o
-1 -7 -5 34.236 34.420 0.767 106.783 o
-1 -7 -4 436.318 426.966 6.471 2.822 o
-1 -7 -3 125.279 124.433 2.006 20.689 o
-1 -7 -2 397.522 391.808 5.960 3.288 o
-1 -7 -1 1085.350 1096.700 16.394 0.516 o
-1 -6 -19 8.307 10.975 2.213 54.430 o
-1 -6 -18 28.460 28.038 2.036 50.039 o
-1 -6 -17 3.562 5.055 1.495 119.860 o
-1 -6 -16 65.285 67.571 2.105 32.648 o
-1 -6 -15 20.567 22.983 1.269 101.562 o
-1 -6 -14 102.243 103.044 2.557 20.413 o
-1 -6 -13 6.404 8.556 0.767 295.262 o
-1 -6 -12 56.181 56.242 1.337 52.671 o
-1 -6 -11 68.320 66.558 1.219 47.257 o
-1 -6 -10 178.377 174.746 2.754 12.307 o
-1 -6 -9 22.836 23.838 0.620 163.883 o
-1 -6 -8 57.414 57.177 1.072 58.381 o
-1 -6 -7 401.376 390.854 5.940 3.279 o
-1 -6 -6 46.553 48.817 0.924 74.137 o
-1 -6 -5 266.705 273.334 4.189 6.217 o
-1 -6 -4 129.750 126.666 2.173 19.207 o
-1 -6 -3 148.917 150.730 2.390 15.776 o
-1 -6 -2 405.266 414.958 6.284 3.057 o
-1 -6 -1 370.140 383.646 6.294 3.303 o
-1 -5 -19 3.132 5.999 2.557 43.671 o
-1 -5 -18 48.414 55.515 2.606 29.017 o
-1 -5 -17 33.252 36.436 1.898 51.126 o
-1 -5 -16 4.444 4.937 1.111 197.172 o
-1 -5 -15 34.755 36.485 0.983 91.802 o
-1 -5 -14 8.827 10.139 0.610 323.758 o
-1 -5 -13 205.226 195.939 3.393 9.446 o
-1 -5 -12 182.327 169.878 2.881 11.886 o
-1 -5 -11 102.535 102.031 1.741 26.968 o
-1 -5 -10 55.172 56.695 1.052 60.455 o
-1 -5 -9 50.177 49.988 0.964 69.129 o
-1 -5 -8 107.634 101.785 1.701 26.500 o
-1 -5 -7 83.605 82.293 1.387 36.766 o
-1 -5 -6 132.376 132.911 2.134 18.897 o
-1 -5 -5 681.486 691.538 10.385 1.219 o
-1 -5 -4 184.662 183.341 2.852 11.597 o
-1 -5 -3 545.205 552.796 8.300 1.834 o
-1 -5 -2 62.281 62.940 1.072 53.922 o
-1 -5 -1 486.189 490.072 7.376 2.264 o
-1 -4 -20 9.614 8.369 2.754 36.423 o
-1 -4 -19 4.433 4.701 2.527 44.489 o
-1 -4 -18 7.021 9.461 1.288 139.806 o
-1 -4 -17 35.948 37.901 1.426 67.550 o
-1 -4 -16 21.202 22.599 0.934 134.750 o
-1 -4 -15 9.371 9.716 0.708 279.947 o
-1 -4 -14 122.456 121.729 2.075 20.714 o
-1 -4 -13 55.536 57.649 1.219 55.629 o
-1 -4 -12 40.811 41.648 0.915 84.335 o
-1 -4 -11 32.331 31.391 0.757 113.981 o
-1 -4 -10 78.366 74.554 1.328 40.287 o
-1 -4 -9 87.199 84.968 1.524 33.819 o
-1 -4 -8 155.579 151.694 2.390 15.314 o
-1 -4 -7 310.774 305.021 4.652 5.044 o
-1 -4 -6 155.622 155.805 2.449 14.963 o
-1 -4 -5 32.446 33.476 0.639 119.072 o
-1 -4 -4 560.072 576.811 8.654 1.716 o
-1 -4 -3 636.895 633.732 9.490 1.416 o
-1 -4 -2 1812.670 1894.280 28.254 0.185 o
-1 -4 -1 3373.510 3480.300 52.358 0.056 o
-1 -3 -20 6.314 5.704 2.193 57.286 o
-1 -3 -19 1.950 1.800 1.544 118.677 o
-1 -3 -18 38.163 44.284 1.849 49.099 o
-1 -3 -17 34.621 36.141 1.249 77.832 o
-1 -3 -16 6.309 7.179 0.856 265.422 o
-1 -3 -15 80.212 79.894 1.692 33.968 o
-1 -3 -14 51.252 52.604 1.151 61.663 o
-1 -3 -13 16.083 15.932 0.629 218.135 o
-1 -3 -12 96.266 96.425 1.672 29.157 o
-1 -3 -11 62.855 63.048 1.200 50.907 o
-1 -3 -10 209.737 205.960 3.245 9.472 o
-1 -3 -9 221.918 212.342 3.314 8.921 o
-1 -3 -8 466.930 470.935 7.110 2.426 o
-1 -3 -7 215.415 211.123 3.265 9.202 o
-1 -3 -6 589.235 586.281 8.772 1.633 o
-1 -3 -5 8.021 7.435 0.266 562.481 o
-1 -3 -4 115.466 118.248 1.849 23.148 o
-1 -3 -3 1429.620 1476.010 22.127 0.296 o
-1 -3 -2 592.159 627.064 9.411 1.499 o
-1 -3 -1 2260.750 2363.360 36.269 0.117 o
-1 -2 -20 97.027 91.489 3.009 18.149 o
-1 -2 -19 4.258 7.730 1.672 95.179 o
-1 -2 -18 43.422 44.156 1.534 56.718 o
-1 -2 -17 27.832 30.595 1.180 92.752 o
-1 -2 -16 55.518 59.301 1.387 51.035 o
-1 -2 -15 139.610 135.900 2.321 17.260 o
-1 -2 -14 18.929 19.069 0.747 173.369 o
-1 -2 -13 258.582 254.492 3.983 6.728 o
-1 -2 -12 143.016 141.270 2.321 16.806 o
-1 -2 -11 105.194 103.545 1.819 25.780 o
-1 -2 -10 136.229 131.789 2.144 18.558 o
-1 -2 -9 61.122 60.068 1.131 54.036 o
-1 -2 -8 141.303 144.161 2.291 16.957 o
-1 -2 -7 52.541 51.315 0.915 68.109 o
-1 -2 -6 1452.990 1496.430 22.334 0.289 o
-1 -2 -5 247.784 257.826 3.914 6.969 o
-1 -2 -4 432.642 441.088 6.628 2.754 o
-1 -2 -3 3603.800 3543.880 61.838 0.044 o
-1 -2 -2 2892.350 3008.320 45.297 0.074 o
-1 -2 -1 515.681 535.959 8.231 1.931 o
-1 -1 -20 3.218 3.147 1.652 101.550 o
-1 -1 -19 21.175 22.452 1.623 74.863 o
-1 -1 -18 111.085 113.144 2.321 20.729 o
-1 -1 -17 203.053 200.315 3.373 9.486 o
-1 -1 -16 97.320 99.897 1.859 26.929 o
-1 -1 -15 184.568 177.676 2.940 11.481 o
-1 -1 -14 41.137 40.803 1.013 80.113 o
-1 -1 -13 8.489 10.316 0.629 318.756 o
-1 -1 -12 36.424 37.606 0.895 93.549 o
-1 -1 -11 370.176 358.529 5.507 3.767 o
-1 -1 -10 244.305 237.528 3.688 7.528 o
-1 -1 -9 370.610 358.568 5.468 3.784 o
-1 -1 -8 97.875 93.082 1.534 30.495 o
-1 -1 -7 14.534 14.319 0.403 288.920 o
-1 -1 -6 900.617 899.464 13.453 0.743 o
-1 -1 -5 237.582 246.575 3.747 7.488 o
-1 -1 -4 452.687 467.444 7.022 2.505 o
-1 -1 -3 18.592 19.413 0.384 229.741 o
-1 -1 -2 4458.820 4506.230 78.999 0.028 o
-1 -1 -1 956.489 985.957 16.423 0.574 o
0 0 2 681.778 654.856 13.906 0.913 o
0 0 4 275.746 283.336 6.078 4.316 o
0 0 6 1.424 1.200 0.285 1871.500 o
0 0 8 216.828 218.095 4.770 6.616 o
0 0 10 492.351 486.886 10.395 1.598 o
0 0 12 5.085 4.652 0.649 419.044 o
0 0 14 218.366 208.654 4.711 6.747 o
0 0 16 15.755 18.803 1.465 93.785 o
0 0 18 348.476 327.325 7.435 3.004 o
0 0 20 2.978 2.606 2.950 33.354 o
0 1 1 374.750 379.801 5.694 3.575 o
0 1 2 4232.560 4346.880 65.919 0.036 o
0 1 3 5801.430 6035.520 91.646 0.019 o
0 1 4 3182.270 3283.430 49.467 0.062 o
0 1 5 727.525 763.171 11.447 1.039 o
0 1 6 36.371 34.981 0.659 108.348 o
0 1 7 575.222 576.624 8.654 1.687 o
0 1 8 0.549 0.423 0.207 4142.810 o
0 1 9 784.395 768.973 11.575 0.978 o
0 1 10 81.131 77.563 1.377 38.277 o
0 1 11 102.107 98.854 1.721 27.469 o
0 1 12 0.801 1.101 0.393 1436.450 o
0 1 13 169.043 164.134 2.655 13.287 o
0 1 14 292.785 281.930 4.455 5.546 o
0 1 15 62.653 66.057 1.396 46.269 o
0 1 16 0.360 1.426 0.728 518.715 o
0 1 17 19.936 21.075 1.141 116.655 o
0 1 18 0.128 1.682 1.092 240.799 o
0 1 19 57.472 60.678 2.006 36.793 o
0 1 20 134.466 125.672 3.393 13.148 o
0 2 0 4.977 4.593 0.236 883.245 o
0 2 1 2713.730 2802.280 42.101 0.085 o
0 2 2 187.167 194.817 2.950 11.033 o
0 2 3 55.108 54.610 0.885 65.580 o
0 2 4 886.587 908.827 13.601 0.741 o
0 2 5 1823.750 1794.470 27.369 0.194 o
0 2 6 536.486 529.695 7.976 1.942 o
0 2 7 330.151 339.539 5.261 4.269 o
0 2 8 28.672 27.280 0.610 138.812 o
0 2 9 145.924 143.414 2.282 16.687 o
0 2 10 1.143 0.895 0.256 2354.600 o
0 2 11 351.790 336.313 5.173 4.168 o
0 2 12 196.907 198.132 3.147 10.185 o
0 2 13 17.366 16.699 0.639 205.568 o
0 2 14 48.613 48.149 1.082 67.331 o
0 2 15 15.600 18.253 0.738 193.015 o
0 2 16 4.392 4.622 0.797 331.771 o
0 2 17 2.160 2.980 0.875 326.819 o
0 2 18 37.649 41.855 1.514 61.421 o
0 2 19 13.829 19.216 1.947 62.587 o
0 2 20 0.027 0.954 1.780 92.788 o
0 3 1 665.395 689.984 11.398 1.134 o
0 3 2 1352.110 1412.270 21.154 0.325 o
0 3 3 2331.430 2371.800 35.522 0.117 o
0 3 4 152.102 157.280 2.429 15.208 o
0 3 5 33.148 33.387 0.649 117.027 o
0 3 6 161.018 163.721 2.537 14.107 o
0 3 7 17.709 16.738 0.443 238.250 o
0 3 8 72.144 73.344 1.259 43.710 o
0 3 9 2.381 2.813 0.325 1185.430 o
0 3 10 31.079 32.040 0.738 117.253 o
0 3 11 90.883 87.476 1.534 32.571 o
0 3 12 18.851 19.374 0.639 189.692 o
0 3 13 0.283 0.541 0.364 1929.390 o
0 3 14 271.119 267.227 4.180 6.208 o
0 3 15 559.674 538.801 8.182 1.840 o
0 3 16 9.875 12.106 0.865 215.436 o
0 3 17 18.517 20.337 1.042 131.828 o
0 3 18 5.048 5.330 1.200 170.383 o
0 3 19 0.801 2.183 1.554 118.968 o
0 3 20 42.906 43.409 2.478 33.014 o
0 4 0 361.259 384.482 8.231 2.539 o
0 4 1 778.110 819.226 12.214 0.918 o
0 4 2 619.751 666.982 9.982 1.355 o
0 4 3 720.923 756.434 11.329 1.057 o
0 4 4 942.469 975.149 14.594 0.653 o
0 4 5 350.392 351.104 5.301 4.046 o
0 4 6 45.265 44.461 0.816 81.553 o
0 4 7 390.394 398.633 6.028 3.278 o
0 4 8 30.374 28.775 0.659 128.323 o
0 4 9 85.175 84.073 1.426 35.616 o
0 4 10 1.978 1.416 0.295 1564.760 o
0 4 11 61.175 58.248 1.111 54.945 o
0 4 12 59.224 58.996 1.170 54.445 o
0 4 13 87.522 88.460 1.583 32.659 o
0 4 14 5.310 6.648 0.639 399.108 o
0 4 15 0.371 1.387 0.502 1013.620 o
0 4 16 0.011 0.305 0.561 923.160 o
0 4 17 1.173 1.849 0.964 293.308 o
0 4 18 45.177 51.020 1.711 48.894 o
0 4 19 11.784 11.290 1.593 91.759 o
0 4 20 0.733 6.992 2.940 33.581 o
0 5 1 344.962 344.584 5.202 4.170 o
0 5 2 1235.960 1295.680 19.324 0.385 o
0 5 3 44.310 43.448 0.895 80.187 o
0 5 4 424.432 440.281 6.628 2.789 o
0 5 5 0.044 0.197 0.187 7343.070 o
0 5 6 34.113 34.086 0.698 111.389 o
0 5 7 289.301 288.764 4.416 5.584 o
0 5 8 278.469 277.268 4.288 5.922 o
0 5 9 7.950 8.084 0.443 447.264 o
0 5 10 25.713 27.349 0.679 141.696 o
0 5 11 1.597 0.954 0.325 1607.890 o
0 5 12 293.162 289.236 4.809 5.182 o
0 5 13 0.240 1.121 0.433 1359.890 o
0 5 14 25.095 25.943 0.806 133.346 o
0 5 15 18.289 20.131 0.846 159.185 o
0 5 16 393.779 383.646 6.845 2.953 o
0 5 17 3.473 4.298 1.042 227.228 o
0 5 18 28.254 30.535 1.524 71.483 o
0 5 19 2.465 1.023 4.042 17.979 o
0 6 0 0.002 3.432 0.590 715.683 o
0 6 1 758.369 790.805 11.811 0.972 o
0 6 2 73.526 76.058 1.298 42.100 o
0 6 3 863.200 880.415 13.158 0.785 o
0 6 4 192.786 196.538 3.058 10.548 o
0 6 5 459.333 464.090 7.002 2.494 o
0 6 6 14.407 14.751 0.452 276.552 o
0 6 7 25.632 26.287 0.629 148.212 o
0 6 8 7.862 6.264 0.384 516.334 o
0 6 9 0.240 0.688 0.266 3195.550 o
0 6 10 190.786 180.430 2.852 11.412 o
0 6 11 10.392 10.867 0.502 339.463 o
0 6 12 104.556 100.998 1.731 26.810 o
0 6 13 26.431 28.490 0.836 124.084 o
0 6 14 23.134 24.192 0.757 146.765 o
0 6 15 22.070 22.196 0.885 138.560 o
0 6 16 6.305 6.953 0.806 287.722 o
0 6 17 332.810 307.872 9.923 2.137 o
0 6 18 7.242 5.458 2.291 52.480 o
0 6 19 48.356 53.440 4.760 11.375 o
0 7 1 182.755 182.643 2.881 11.610 o
0 7 2 6.533 6.127 0.423 538.542 o
0 7 3 213.061 210.926 3.285 9.233 o
0 7 4 18.399 20.495 0.590 196.733 o
0 7 5 33.845 32.974 0.767 108.839 o
0 7 6 387.427 376.073 5.743 3.487 o
0 7 7 247.561 238.374 3.688 7.455 o
0 7 8 0.785 1.544 0.285 2108.430 o
0 7 9 225.762 215.873 3.393 8.640 o
0 7 10 241.896 242.307 3.865 7.281 o
0 7 11 62.273 62.812 1.160 52.083 o
0 7 12 53.759 53.921 1.072 61.789 o
0 7 13 47.616 49.152 1.042 69.040 o
0 7 14 2.910 4.632 0.580 551.525 o
0 7 15 15.545 14.810 1.750 74.352 o
0 7 16 33.289 34.331 3.206 23.826 o
0 7 17 40.733 37.203 2.980 25.859 o
0 7 18 88.899 89.767 5.015 9.292 o
0 7 19 53.149 47.598 4.386 13.041 o
0 8 0 14.327 13.119 0.797 202.290 o
0 8 1 1018.950 1028.950 15.400 0.581 o
0 8 2 117.864 120.529 1.987 21.824 o
0 8 3 155.621 155.844 2.508 14.743 o
0 8 4 290.346 281.379 4.357 5.672 o
0 8 5 26.295 27.566 0.688 138.742 o
0 8 6 86.885 86.217 1.505 33.977 o
0 8 7 0.265 0.502 0.305 2631.160 o
0 8 8 14.058 14.771 0.531 261.114 o
0 8 9 484.111 465.438 7.051 2.395 o
0 8 10 4.963 5.527 0.452 589.740 o
0 8 11 0.038 0.757 0.354 2096.280 o
0 8 12 5.491 5.320 0.482 541.988 o
0 8 13 21.264 20.947 0.718 163.932 o
0 8 14 1.219 2.557 1.800 88.721 o
0 8 15 22.873 25.943 2.370 41.738 o
0 8 16 0.109 0.207 2.203 60.847 o
0 8 17 13.591 16.522 3.668 20.649 o
0 8 18 6.027 9.962 3.353 25.339 o
0 9 1 91.152 86.561 1.554 32.397 o
0 9 2 292.648 290.023 4.494 5.463 o
0 9 3 262.291 263.451 4.101 6.457 o
0 9 4 374.177 367.429 5.655 3.636 o
0 9 5 185.585 184.698 2.960 11.257 o
0 9 6 133.955 132.497 2.203 18.426 o
0 9 7 162.892 160.928 2.616 13.814 o
0 9 8 0.251 0.708 0.325 2307.480 o
0 9 9 185.437 185.642 3.009 11.120 o
0 9 10 16.425 16.472 0.688 202.655 o
0 9 11 21.645 22.757 0.777 151.793 o
0 9 12 98.209 96.819 1.987 25.870 o
0 9 13 94.537 101.175 4.071 12.341 o
0 9 14 76.623 78.655 3.226 18.483 o
0 9 15 0.273 3.413 2.055 68.789 o
0 9 16 13.455 12.273 2.301 48.728 o
0 9 17 13.122 17.299 3.068 28.774 o
0 9 18 1.968 9.785 5.202 10.823 o
0 10 0 438.803 431.716 9.303 1.969 o
0 10 1 88.922 88.253 1.711 30.946 o
0 10 2 104.774 104.578 1.888 25.205 o
0 10 3 8.677 9.146 0.590 342.341 o
0 10 4 721.378 707.342 10.906 1.118 o
0 10 5 0.487 0.698 0.393 1587.240 o
0 10 6 4.717 5.252 0.472 586.031 o
0 10 7 39.997 39.937 0.983 83.168 o
0 10 8 0.161 0.531 0.393 1731.030 o
0 10 9 0.261 0.344 0.384 1809.480 o
0 10 10 1.358 1.800 0.580 700.371 o
0 10 11 35.383 36.456 0.983 90.980 o
0 10 12 2.649 1.603 0.502 772.660 o
0 10 13 168.024 159.316 5.763 6.144 o
0 10 14 10.957 11.398 2.016 62.689 o
0 10 15 57.816 56.990 3.422 18.904 o
0 10 16 0.583 1.770 2.478 47.724 o
0 10 17 1.189 3.658 3.353 26.034 o
0 11 1 25.694 28.215 0.905 120.033 o
0 11 2 0.913 0.620 0.344 1795.560 o
0 11 3 249.155 258.131 4.081 6.731 o
0 11 4 37.168 40.626 1.033 83.666 o
0 11 5 51.823 54.364 1.111 61.837 o
0 11 6 4.029 4.681 0.551 540.454 o
0 11 7 53.533 55.662 1.328 54.428 o
0 11 8 1.913 1.151 0.502 854.872 o
0 11 9 57.913 61.278 1.485 47.256 o
0 11 10 34.399 35.738 1.023 90.554 o
0 11 11 26.276 29.149 1.003 109.585 o
0 11 12 27.240 26.838 1.003 109.937 o
0 11 13 26.923 27.536 2.242 44.057 o
0 11 14 35.953 37.577 2.970 26.506 o
0 11 15 147.426 143.050 5.556 6.800 o
0 11 16 0.359 4.720 3.206 28.489 o
0 12 0 420.412 396.961 8.615 2.234 o
0 12 1 37.215 40.212 1.033 83.848 o
0 12 2 62.155 63.372 1.357 47.837 o
0 12 3 37.902 39.003 1.042 83.272 o
0 12 4 1.840 2.488 0.580 651.689 o
0 12 5 128.770 129.793 2.311 18.418 o
0 12 6 39.066 40.773 1.131 76.958 o
0 12 7 153.304 145.636 2.793 14.096 o
0 12 8 125.192 131.111 2.577 17.251 o
0 12 9 0.131 0.433 0.610 768.439 o
0 12 10 37.384 39.790 1.170 77.250 o
0 12 11 1.319 1.505 0.767 443.480 o
0 12 12 50.380 47.431 1.534 52.365 o
0 12 13 6.635 10.601 2.439 46.130 o
0 12 14 24.155 22.875 3.609 20.420 o
0 12 15 2.626 10.887 3.098 29.855 o
0 12 16 36.070 37.066 6.176 7.308 o
0 13 1 10.978 13.011 0.747 237.390 o
0 13 2 68.125 70.669 1.416 42.977 o
0 13 3 44.236 46.605 1.160 68.635 o
0 13 4 22.081 23.553 0.924 132.275 o
0 13 5 54.036 57.206 1.426 51.242 o
0 13 6 30.718 33.260 1.210 85.652 o
0 13 7 3.275 4.681 0.826 329.690 o
0 13 8 8.469 8.989 0.885 229.689 o
0 13 9 12.095 11.486 0.964 181.379 o
0 13 10 23.416 24.999 1.062 113.747 o
0 13 11 28.608 29.582 1.347 81.622 o
0 13 12 140.198 131.022 5.242 7.567 o
0 13 13 43.785 40.616 2.970 25.470 o
0 13 14 11.442 12.096 3.865 18.929 o
0 13 15 4.368 9.392 3.649 21.650 o
0 14 0 329.370 328.495 7.238 3.174 o
0 14 1 26.760 28.864 0.983 110.554 o
0 14 2 11.017 15.056 0.816 211.698 o
0 14 3 126.262 122.604 2.527 17.749 o
0 14 4 0.342 1.810 0.659 614.490 o
0 14 5 0.485 1.328 0.698 556.995 o
0 14 6 24.738 29.454 1.170 98.591 o
0 14 7 2.148 2.242 0.934 296.616 o
0 14 8 9.933 10.178 1.003 185.618 o
0 14 9 16.176 17.190 1.269 113.771 o
0 14 10 2.352 3.216 1.092 220.319 o
0 14 11 29.039 28.873 1.406 78.046 o
0 14 12 30.046 31.391 3.147 25.024 o
0 14 13 36.423 38.354 3.580 19.467 o
0 15 1 6.838 7.887 0.875 249.941 o
0 15 2 72.361 74.042 1.849 34.261 o
0 15 3 1.534 2.272 0.846 362.161 o
0 15 4 22.313 25.323 1.229 100.541 o
0 15 5 158.140 156.808 3.196 12.207 o
0 15 6 0.077 0.600 0.983 301.373 o
0 15 7 15.453 15.578 1.259 117.815 o
0 15 8 5.281 6.353 1.337 139.884 o
0 15 9 26.041 31.263 1.623 67.790 o
0 15 10 6.696 6.973 1.416 123.286 o
0 15 11 6.157 10.533 1.652 93.230 o
0 15 12 9.561 8.517 4.062 17.362 o
0 16 0 31.712 34.666 2.252 41.420 o
0 16 1 32.281 34.331 1.534 66.595 o
0 16 2 58.401 61.199 2.203 33.118 o
0 16 3 41.244 44.136 2.144 40.245 o
0 16 4 219.820 213.345 4.121 7.585 o
0 16 5 34.775 38.157 1.534 63.620 o
0 16 6 7.560 9.736 1.485 110.031 o
0 16 7 15.378 17.151 1.514 91.021 o
0 16 8 5.353 4.720 1.446 123.945 o
0 16 9 5.033 4.897 1.800 83.876 o
0 16 10 17.964 19.954 1.859 64.581 o
0 16 11 0.080 0.000 2.468 48.517 o
0 17 1 120.033 107.007 3.540 13.555 o
0 17 2 277.252 261.061 6.078 4.385 o
0 17 3 98.403 99.405 2.960 18.095 o
0 17 4 0.069 0.895 1.446 140.210 o
0 17 5 27.075 32.640 2.429 38.368 o
0 17 6 7.709 8.241 2.085 61.544 o
0 17 7 70.528 74.829 2.586 25.019 o
0 17 8 29.781 30.742 2.193 44.156 o
0 17 9 23.082 24.674 3.501 21.577 o
0 18 0 11.838 11.142 2.675 37.727 o
0 18 1 17.817 25.314 2.311 44.983 o
0 18 2 0.344 2.685 2.006 72.336 o
0 18 3 77.546 76.118 3.108 19.415 o
0 18 4 17.433 19.187 2.468 41.198 o
0 18 5 194.117 174.352 4.711 7.394 o
0 18 6 3.951 8.517 2.960 32.579 o
1 0 1 86.303 94.990 1.436 33.851 o
1 0 2 1818.060 1853.020 28.038 0.188 o
1 0 3 3669.000 3749.880 57.019 0.047 o
1 0 4 445.666 475.321 7.120 2.486 o
1 0 5 866.653 873.905 13.109 0.787 o
1 0 6 14.648 13.925 0.384 294.365 o
1 0 7 139.390 140.463 2.232 17.513 o
1 0 8 167.866 164.075 2.577 13.600 o
1 0 9 171.618 171.009 2.704 12.844 o
1 0 10 226.919 221.626 3.462 8.426 o
1 0 11 90.468 88.656 1.534 32.532 o
1 0 12 19.428 20.799 0.659 180.323 o
1 0 13 38.064 37.056 0.885 92.155 o
1 0 14 105.275 102.867 1.819 25.819 o
1 0 15 79.374 80.946 1.554 35.886 o
1 0 16 20.226 21.104 0.905 143.176 o
1 0 17 6.883 9.087 1.033 195.980 o
1 0 18 5.938 7.543 1.298 143.577 o
1 0 19 4.321 4.553 1.436 127.792 o
1 0 20 72.416 70.473 2.763 23.194 o
1 1 0 5722.600 5853.760 87.771 0.020 o
1 1 1 955.651 977.559 14.633 0.645 o
1 1 2 4457.880 4640.250 81.330 0.027 o
1 1 3 18.538 18.803 0.364 235.234 o
1 1 4 452.764 468.349 7.032 2.500 o
1 1 5 237.809 247.156 3.747 7.478 o
1 1 6 900.171 903.280 13.522 0.739 o
1 1 7 14.534 13.699 0.413 290.306 o
1 1 8 97.878 92.836 1.524 30.615 o
1 1 9 370.498 362.758 5.527 3.740 o
1 1 10 244.029 238.875 3.708 7.492 o
1 1 11 370.194 353.032 5.517 3.780 o
1 1 12 36.370 36.043 0.885 95.278 o
1 1 13 8.400 8.979 0.610 338.769 o
1 1 14 41.212 41.865 1.042 78.200 o
1 1 15 184.888 177.391 2.901 11.578 o
1 1 16 97.308 104.017 1.928 25.998 o
1 1 17 203.554 207.258 3.540 9.043 o
1 1 18 111.088 114.196 2.409 20.089 o
1 1 19 21.205 26.120 1.711 68.346 o
1 1 20 3.188 2.606 1.977 72.516 o
1 2 0 35.015 33.565 0.580 116.693 o
1 2 1 515.455 526.695 7.897 2.013 o
1 2 2 2891.420 2957.650 45.739 0.074 o
1 2 3 3603.880 3682.880 64.031 0.042 o
1 2 4 432.037 432.984 6.677 2.756 o
1 2 5 247.584 246.939 3.767 7.265 o
1 2 6 1452.950 1463.890 23.799 0.273 o
1 2 7 52.558 52.181 0.924 67.465 o
1 2 8 141.527 144.299 2.282 16.979 o
1 2 9 61.118 61.543 1.121 53.861 o
1 2 10 136.172 132.556 2.173 18.383 o
1 2 11 105.143 103.319 1.770 26.208 o
1 2 12 143.074 141.889 2.350 16.649 o
1 2 13 258.614 258.514 4.081 6.576 o
1 2 14 18.872 20.947 0.787 163.927 o
1 2 15 139.588 136.038 2.341 17.165 o
1 2 16 55.501 57.481 1.337 52.701 o
1 2 17 27.811 30.073 1.170 93.808 o
1 2 18 43.335 45.316 1.554 55.805 o
1 2 19 4.230 4.524 1.800 84.804 o
1 2 20 96.784 89.295 2.872 19.204 o
1 3 0 151.091 157.349 2.409 15.344 o
1 3 1 2260.800 2442.220 36.525 0.115 o
1 3 2 591.854 603.796 9.048 1.571 o
1 3 3 1429.610 1502.200 22.560 0.289 o
1 3 4 115.678 113.940 1.839 23.462 o
1 3 5 8.008 7.572 0.266 560.115 o
1 3 6 589.126 587.373 8.821 1.625 o
1 3 7 215.136 208.782 3.235 9.298 o
1 3 8 466.590 457.845 6.923 2.503 o
1 3 9 222.026 212.244 3.294 8.955 o
1 3 10 209.608 205.625 3.226 9.519 o
1 3 11 62.761 63.490 1.190 51.052 o
1 3 12 96.263 94.242 1.682 29.263 o
1 3 13 16.199 17.043 0.679 204.183 o
1 3 14 51.166 53.322 1.180 60.615 o
1 3 15 80.397 82.205 1.573 35.202 o
1 3 16 6.292 7.150 0.738 319.732 o
1 3 17 34.546 37.715 1.308 74.226 o
1 3 18 38.203 42.730 1.662 55.469 o
1 3 19 1.932 2.803 1.524 120.705 o
1 3 20 6.270 7.848 2.114 60.799 o
1 4 0 519.992 545.961 8.182 1.920 o
1 4 1 3374.210 3577.500 59.517 0.048 o
1 4 2 1813.690 1899.210 30.250 0.173 o
1 4 3 637.368 641.088 9.598 1.397 o
1 4 4 560.046 571.500 8.566 1.736 o
1 4 5 32.540 33.132 0.649 118.640 o
1 4 6 155.766 158.686 2.488 14.723 o
1 4 7 310.562 306.584 4.652 5.038 o
1 4 8 155.415 150.976 2.380 15.385 o
1 4 9 87.133 84.585 1.692 31.915 o
1 4 10 78.310 76.029 1.347 39.785 o
1 4 11 32.373 31.253 0.757 114.036 o
1 4 12 40.850 40.763 0.895 85.687 o
1 4 13 55.480 56.144 1.121 58.641 o
1 4 14 122.582 121.100 2.075 20.734 o
1 4 15 9.389 10.139 0.679 288.591 o
1 4 16 21.102 22.098 0.875 142.683 o
1 4 17 35.937 38.904 1.642 58.386 o
1 4 18 6.982 7.966 1.337 133.626 o
1 4 19 4.444 5.743 2.105 62.795 o
1 4 20 9.613 15.991 3.176 27.430 o
1 5 0 133.404 138.103 2.203 18.236 o
1 5 1 485.923 509.790 7.681 2.161 o
1 5 2 62.300 60.874 1.052 54.895 o
1 5 3 545.142 551.773 8.310 1.833 o
1 5 4 184.643 187.452 2.901 11.390 o
1 5 5 681.193 679.393 10.198 1.246 o
1 5 6 132.351 133.855 2.154 18.757 o
1 5 7 83.523 84.270 1.465 35.533 o
1 5 8 107.597 102.670 1.721 26.278 o
1 5 9 50.224 51.178 0.974 68.298 o
1 5 10 55.217 54.777 1.042 61.318 o
1 5 11 102.522 101.716 1.741 26.996 o
1 5 12 182.298 178.532 2.852 11.790 o
1 5 13 205.194 192.733 3.275 9.738 o
1 5 14 8.793 10.828 0.590 327.741 o
1 5 15 34.703 35.689 0.954 94.094 o
1 5 16 4.499 6.146 1.072 205.404 o
1 5 17 33.283 36.751 1.967 48.806 o
1 5 18 48.281 55.170 2.537 30.109 o
1 5 19 3.130 5.055 2.360 51.108 o
1 6 0 9.852 10.326 0.384 402.967 o
1 6 1 370.617 377.657 5.714 3.597 o
1 6 2 405.203 419.974 6.363 3.014 o
1 6 3 148.920 152.727 2.409 15.632 o
1 6 4 129.937 133.255 2.164 18.946 o
1 6 5 266.444 268.132 4.121 6.336 o
1 6 6 46.549 47.716 0.924 74.663 o
1 6 7 401.146 386.822 5.851 3.330 o
1 6 8 57.567 57.363 1.082 57.989 o
1 6 9 22.790 23.484 0.600 167.010 o
1 6 10 178.379 172.169 2.724 12.448 o
1 6 11 68.178 68.299 1.249 46.413 o
1 6 12 56.143 56.724 1.347 52.324 o
1 6 13 6.458 7.651 0.757 304.616 o
1 6 14 102.296 104.076 2.203 23.032 o
1 6 15 20.695 22.343 1.387 91.933 o
1 6 16 65.207 63.795 2.105 33.047 o
1 6 17 3.551 3.639 1.564 111.598 o
1 6 18 28.390 29.060 1.898 54.882 o
1 6 19 8.384 6.638 1.888 73.588 o
1 7 0 24.443 24.222 0.629 155.951 o
1 7 1 1085.510 1108.780 16.561 0.509 o
1 7 2 397.217 396.116 6.009 3.257 o
1 7 3 125.166 121.749 1.987 20.957 o
1 7 4 436.533 429.011 6.510 2.803 o
1 7 5 34.244 33.348 0.757 108.340 o
1 7 6 340.336 337.277 5.163 4.260 o
1 7 7 78.326 75.105 1.347 39.925 o
1 7 8 181.356 176.575 2.783 12.056 o
1 7 9 140.266 135.212 2.203 17.790 o
1 7 10 79.242 79.205 1.406 38.185 o
1 7 11 30.119 30.644 1.033 99.646 o
1 7 12 18.214 19.452 0.856 159.274 o
1 7 13 18.613 19.964 0.905 150.012 o
1 7 14 18.637 21.252 1.229 109.831 o
1 7 15 75.211 81.438 2.527 24.681 o
1 7 16 8.492 9.657 1.278 137.368 o
1 7 17 51.826 49.978 1.967 40.499 o
1 7 18 104.571 103.968 4.740 9.664 o
1 7 19 160.335 148.567 7.484 4.233 o
1 8 0 1095.580 1083.180 16.217 0.520 o
1 8 1 591.609 589.802 9.018 1.588 o
1 8 2 550.165 548.439 8.280 1.831 o
1 8 3 88.160 87.565 1.564 32.841 o
1 8 4 177.800 171.412 2.744 12.435 o
1 8 5 194.101 188.455 2.980 10.826 o
1 8 6 197.475 197.296 3.117 10.246 o
1 8 7 16.530 17.672 0.580 218.755 o
1 8 8 69.239 70.856 1.298 44.610 o
1 8 9 110.451 110.842 2.055 22.778 o
1 8 10 31.563 32.453 0.767 113.807 o
1 8 11 29.344 28.933 0.993 105.114 o
1 8 12 35.169 34.656 1.190 81.099 o
1 8 13 10.734 12.460 1.052 166.783 o
1 8 14 134.177 130.521 3.226 13.727 o
1 8 15 31.171 32.738 1.564 66.555 o
1 8 16 132.536 123.057 3.609 12.441 o
1 8 17 9.449 11.998 2.685 37.858 o
1 8 18 29.618 30.496 4.219 15.033 o
1 9 0 59.758 58.996 1.180 53.929 o
1 9 1 210.723 216.876 3.560 8.704 o
1 9 2 314.467 301.756 4.642 5.030 o
1 9 3 370.981 369.534 5.842 3.555 o
1 9 4 90.333 89.118 1.573 32.080 o
1 9 5 51.350 50.666 1.160 61.951 o
1 9 6 27.563 31.401 0.846 117.483 o
1 9 7 214.097 211.447 3.334 9.105 o
1 9 8 156.042 150.681 2.488 14.945 o
1 9 9 6.379 6.717 0.472 493.953 o
1 9 10 23.948 24.360 0.698 150.206 o
1 9 11 149.124 147.278 3.531 11.652 o
1 9 12 26.513 29.768 1.269 88.901 o
1 9 13 61.722 63.805 1.898 37.289 o
1 9 14 55.763 58.976 1.869 40.140 o
1 9 15 154.812 147.141 3.619 11.179 o
1 9 16 12.465 14.211 2.822 33.843 o
1 9 17 56.903 57.570 4.239 13.526 o
1 9 18 40.632 45.316 4.809 11.429 o
1 10 0 0.251 0.620 0.384 1757.670 o
1 10 1 70.215 72.823 1.446 41.387 o
1 10 2 7.849 9.018 0.600 352.132 o
1 10 3 200.477 195.270 3.137 10.139 o
1 10 4 279.053 273.452 4.376 5.849 o
1 10 5 151.037 149.747 2.459 15.397 o
1 10 6 351.013 346.915 5.458 3.965 o
1 10 7 201.730 199.174 3.157 9.995 o
1 10 8 14.348 13.316 0.600 248.051 o
1 10 9 52.746 55.062 1.416 52.628 o
1 10 10 33.407 34.233 1.072 89.979 o
1 10 11 159.290 158.903 3.717 10.559 o
1 10 12 2.721 3.147 0.954 275.473 o
1 10 13 2.452 4.327 1.229 175.297 o
1 10 14 24.329 27.625 1.514 76.528 o
1 10 15 26.441 29.336 2.636 34.189 o
1 10 16 3.221 1.308 2.803 36.956 o
1 10 17 0.699 1.711 2.783 37.896 o
1 11 0 33.671 34.007 0.924 98.599 o
1 11 1 122.438 122.358 2.114 20.448 o
1 11 2 62.611 63.402 1.318 48.459 o
1 11 3 26.840 30.467 0.974 109.706 o
1 11 4 3.924 4.101 0.580 523.219 o
1 11 5 10.368 10.415 0.659 283.377 o
1 11 6 246.309 236.544 4.003 7.064 o
1 11 7 66.630 65.565 1.455 43.704 o
1 11 8 0.790 1.465 0.511 926.739 o
1 11 9 28.250 28.460 0.885 115.989 o
1 11 10 37.336 37.852 1.082 82.606 o
1 11 11 64.263 67.886 1.928 35.646 o
1 11 12 106.422 107.105 2.832 18.051 o
1 11 13 94.078 92.629 2.655 20.918 o
1 11 14 43.498 48.552 3.590 18.649 o
1 11 15 33.738 35.384 2.842 28.832 o
1 11 16 8.743 7.661 2.891 33.426 o
1 12 0 18.796 20.023 0.747 171.883 o
1 12 1 31.343 29.877 0.856 110.663 o
1 12 2 91.985 94.606 1.829 28.535 o
1 12 3 308.540 299.700 4.671 5.079 o
1 12 4 47.935 52.515 1.190 62.723 o
1 12 5 3.305 4.809 0.649 462.413 o
1 12 6 47.208 46.546 1.219 64.330 o
1 12 7 34.448 33.456 1.072 89.147 o
1 12 8 14.741 14.692 0.816 191.582 o
1 12 9 19.682 19.610 0.885 149.774 o
1 12 10 18.836 19.993 0.915 147.906 o
1 12 11 27.005 28.116 1.465 76.832 o
1 12 12 10.884 9.539 1.337 123.153 o
1 12 13 33.502 37.695 1.741 56.294 o
1 12 14 6.654 6.078 3.649 21.610 o
1 12 15 1.748 3.167 2.665 40.911 o
1 12 16 28.703 20.013 5.861 8.227 o
1 13 0 76.141 75.783 1.495 38.317 o
1 13 1 40.828 39.790 1.072 78.348 o
1 13 2 154.248 160.240 2.891 13.324 o
1 13 3 19.049 18.370 0.777 169.867 o
1 13 4 159.412 154.359 3.245 12.048 o
1 13 5 34.600 38.010 1.219 78.442 o
1 13 6 79.156 80.287 1.967 30.606 o
1 13 7 0.423 0.570 0.629 699.353 o
1 13 8 32.986 34.341 1.111 88.136 o
1 13 9 14.182 16.502 0.944 165.854 o
1 13 10 111.276 108.718 2.341 20.796 o
1 13 11 6.888 5.940 1.269 148.615 o
1 13 12 26.509 27.015 1.770 61.764 o
1 13 13 2.015 3.875 1.573 112.612 o
1 13 14 21.236 26.326 3.796 18.701 o
1 13 15 9.958 25.245 7.494 5.184 o
1 14 0 17.552 18.174 0.905 156.658 o
1 14 1 24.387 24.999 0.924 124.808 o
1 14 2 3.988 4.003 0.708 404.851 o
1 14 3 135.858 130.363 2.665 16.106 o
1 14 4 64.869 64.995 1.583 41.999 o
1 14 5 4.570 6.491 0.856 286.481 o
1 14 6 3.994 4.180 0.806 334.897 o
1 14 7 8.938 10.582 0.993 191.840 o
1 14 8 33.005 34.312 1.367 74.133 o
1 14 9 31.815 33.201 1.259 81.611 o
1 14 10 25.337 24.861 1.367 86.405 o
1 14 11 18.466 22.698 1.908 61.039 o
1 14 12 14.306 13.325 2.036 59.449 o
1 14 13 75.756 71.063 3.953 14.115 o
1 15 0 6.452 7.238 1.013 208.999 o
1 15 1 12.449 13.925 0.983 170.603 o
1 15 2 29.732 30.998 1.328 80.923 o
1 15 3 20.864 22.865 1.190 108.374 o
1 15 4 16.505 19.020 1.180 121.437 o
1 15 5 164.680 159.866 3.196 11.884 o
1 15 6 73.415 79.225 2.114 29.886 o
1 15 7 13.418 16.797 1.347 110.300 o
1 15 8 17.221 19.993 1.298 106.420 o
1 15 9 34.958 39.219 1.770 54.142 o
1 15 10 98.993 97.281 2.468 21.676 o
1 15 11 3.892 5.370 2.360 50.794 o
1 15 12 9.800 8.635 2.134 57.938 o
1 16 0 6.816 4.445 1.573 104.723 o
1 16 1 67.990 69.568 2.321 28.928 o
1 16 2 70.944 75.419 2.400 27.058 o
1 16 3 44.003 44.422 1.731 50.195 o
1 16 4 20.941 23.976 1.583 76.868 o
1 16 5 30.805 33.191 1.593 65.282 o
1 16 6 83.483 85.824 2.301 25.681 o
1 16 7 23.464 28.667 1.672 67.980 o
1 16 8 74.556 74.849 2.370 26.931 o
1 16 9 52.863 52.220 2.311 33.279 o
1 16 10 21.909 22.845 1.996 55.346 o
1 16 11 20.680 7.494 4.770 12.466 o
1 17 0 25.626 29.768 1.987 52.592 o
1 17 1 17.710 21.626 1.701 73.128 o
1 17 2 9.977 9.815 1.770 79.610 o
1 17 3 12.445 15.312 1.849 70.198 o
1 17 4 24.045 25.530 2.016 53.041 o
1 17 5 39.259 40.881 2.213 39.581 o
1 17 6 11.412 14.417 2.006 62.151 o
1 17 7 13.592 14.820 1.731 77.260 o
1 17 8 1.693 1.947 1.918 78.269 o
1 17 9 7.839 6.255 4.494 14.341 o
1 18 0 2.156 3.147 1.770 90.296 o
1 18 1 2.413 0.610 1.790 89.441 o
1 18 2 28.593 29.326 2.262 42.752 o
1 18 3 6.460 6.973 2.203 56.477 o
1 18 4 37.868 36.102 2.596 32.379 o
1 18 5 8.264 7.956 2.557 42.172 o
1 18 6 14.918 21.409 3.560 21.588 o
2 0 0 3262.330 3303.060 69.912 0.041 o
2 0 1 7880.370 7962.880 124.040 0.010 o
2 0 2 795.149 876.452 13.129 0.828 o
2 0 3 0.933 1.800 0.177 2934.430 o
2 0 4 30.238 28.982 0.541 136.816 o
2 0 5 612.251 619.462 9.313 1.487 o
2 0 6 835.297 844.894 12.667 0.841 o
2 0 7 560.814 564.331 8.487 1.755 o
2 0 8 1.378 1.210 0.236 2260.530 o
2 0 9 6.083 7.513 0.433 521.460 o
2 0 10 120.042 120.834 2.006 21.440 o
2 0 11 650.931 638.600 10.277 1.298 o
2 0 12 119.467 120.342 2.026 21.407 o
2 0 13 6.893 7.602 0.620 370.798 o
2 0 14 0.059 2.527 0.570 787.826 o
2 0 15 29.787 29.080 0.924 109.325 o
2 0 16 253.512 250.303 4.032 6.786 o
2 0 17 167.364 167.527 2.950 12.367 o
2 0 18 2.271 2.665 1.052 237.679 o
2 0 19 28.258 30.447 1.701 62.839 o
2 0 20 6.181 5.645 1.829 80.089 o
2 1 0 279.760 303.172 4.622 5.421 o
2 1 1 1629.420 1665.830 24.891 0.234 o
2 1 2 810.659 863.845 13.070 0.826 o
2 1 3 5722.700 5965.940 92.167 0.019 o
2 1 4 255.522 259.871 3.953 6.770 o
2 1 5 831.292 840.606 12.617 0.848 o
2 1 6 137.342 133.520 2.114 18.532 o
2 1 7 239.846 230.418 3.806 7.517 o
2 1 8 1191.950 1176.060 17.594 0.445 o
2 1 9 78.946 75.891 1.328 39.887 o
2 1 10 111.199 110.419 1.859 24.142 o
2 1 11 30.391 30.063 0.757 119.526 o
2 1 12 4.846 5.429 0.482 565.950 o
2 1 13 290.824 289.079 4.504 5.482 o
2 1 14 21.898 22.953 0.767 151.777 o
2 1 15 85.508 86.030 1.642 32.688 o
2 1 16 6.540 10.169 0.856 250.056 o
2 1 17 4.875 5.311 0.865 284.897 o
2 1 18 99.720 100.880 2.291 22.811 o
2 1 19 32.488 33.456 1.711 59.094 o
2 1 20 20.073 21.675 2.183 49.135 o
2 2 0 1102.620 1159.360 17.259 0.478 o
2 2 1 78.355 84.044 1.318 38.938 o
2 2 2 1120.040 1175.970 17.564 0.463 o
2 2 3 499.081 534.651 9.254 1.761 o
2 2 4 924.337 967.469 16.964 0.567 o
2 2 5 563.428 556.562 9.706 1.553 o
2 2 6 1336.080 1320.350 19.737 0.357 o
2 2 7 347.066 341.909 5.183 4.177 o
2 2 8 103.524 100.841 1.652 27.660 o
2 2 9 236.145 229.395 3.570 7.956 o
2 2 10 45.042 45.513 0.885 78.682 o
2 2 11 22.548 21.252 0.629 169.243 o
2 2 12 302.471 287.692 4.435 5.414 o
2 2 13 58.956 56.734 1.111 56.632 o
2 2 14 63.750 62.113 1.278 49.062 o
2 2 15 21.142 21.901 0.846 146.451 o
2 2 16 20.573 22.540 0.964 133.095 o
2 2 17 76.024 79.304 1.770 33.940 o
2 2 18 18.082 20.711 1.387 96.371 o
2 2 19 8.198 11.516 1.475 108.727 o
2 2 20 9.629 8.438 1.996 65.357 o
2 3 0 49.230 52.948 0.885 71.091 o
2 3 1 925.235 976.703 14.604 0.660 o
2 3 2 1258.960 1262.610 18.882 0.393 o
2 3 3 27.927 28.697 0.551 143.538 o
2 3 4 1133.280 1172.940 20.288 0.397 o
2 3 5 17.999 17.456 0.610 204.694 o
2 3 6 423.763 428.303 7.484 2.526 o
2 3 7 222.675 225.156 4.042 7.543 o
2 3 8 759.856 725.909 10.877 1.074 o
2 3 9 355.808 345.636 5.291 4.032 o
2 3 10 79.002 81.664 1.406 37.897 o
2 3 11 64.441 61.769 1.141 51.672 o
2 3 12 71.115 69.086 1.298 44.234 o
2 3 13 55.790 55.524 1.131 58.384 o
2 3 14 100.113 96.809 1.770 27.532 o
2 3 15 41.826 44.127 1.082 74.848 o
2 3 16 27.024 28.510 0.974 111.191 o
2 3 17 52.335 54.197 1.544 49.673 o
2 3 18 32.501 35.158 1.416 71.741 o
2 3 19 71.484 70.689 2.527 25.818 o
2 3 20 35.202 34.882 3.235 23.277 o
2 4 0 806.123 832.709 12.401 0.881 o
2 4 1 858.290 872.440 13.021 0.798 o
2 4 2 84.507 90.987 1.475 34.322 o
2 4 3 1618.200 1615.860 24.055 0.245 o
2 4 4 119.429 120.736 1.967 21.761 o
2 4 5 163.739 170.133 3.078 12.076 o
2 4 6 2.248 1.357 0.256 1675.340 o
2 4 7 630.991 646.398 11.575 1.170 o
2 4 8 200.888 200.885 3.688 8.901 o
2 4 9 86.874 85.303 1.770 30.984 o
2 4 10 68.773 69.715 1.524 41.023 o
2 4 11 39.741 39.229 0.816 91.689 o
2 4 12 93.144 90.594 1.564 31.428 o
2 4 13 3.831 3.885 0.452 695.201 o
2 4 14 34.817 34.528 0.865 99.912 o
2 4 15 28.996 28.814 0.934 110.302 o
2 4 16 23.380 25.441 1.337 90.471 o
2 4 17 34.536 38.147 1.810 53.214 o
2 4 18 34.085 40.370 2.213 41.014 o
2 4 19 34.741 36.121 2.468 35.470 o
2 4 20 6.112 9.923 3.904 18.872 o
2 5 0 57.661 57.531 1.003 59.800 o
2 5 1 350.954 357.900 5.419 3.949 o
2 5 2 318.919 319.192 4.838 4.748 o
2 5 3 208.693 210.031 3.245 9.443 o
2 5 4 157.756 167.940 2.665 13.733 o
2 5 5 461.380 453.941 6.845 2.551 o
2 5 6 115.825 118.375 2.301 20.142 o
2 5 7 165.117 164.980 3.068 12.155 o
2 5 8 115.456 114.815 2.242 20.731 o
2 5 9 0.801 1.524 0.423 1242.680 o
2 5 10 56.379 58.190 1.357 51.611 o
2 5 11 76.982 74.859 1.632 36.194 o
2 5 12 167.334 164.803 3.127 11.890 o
2 5 13 5.626 4.514 0.629 423.039 o
2 5 14 21.552 22.039 1.023 124.733 o
2 5 15 68.797 67.916 1.898 35.047 o
2 5 16 82.932 85.145 2.282 26.006 o
2 5 17 17.682 21.567 1.642 76.928 o
2 5 18 45.078 47.421 2.331 34.970 o
2 5 19 22.532 24.743 2.468 39.328 o
2 6 0 31.370 30.604 0.669 122.934 o
2 6 1 216.751 218.597 3.393 8.833 o
2 6 2 499.527 489.866 7.405 2.218 o
2 6 3 18.256 19.511 0.531 209.762 o
2 6 4 463.269 471.968 7.110 2.436 o
2 6 5 689.763 664.435 10.031 1.263 o
2 6 6 67.925 69.430 1.328 44.862 o
2 6 7 129.324 131.632 2.527 17.182 o
2 6 8 305.814 301.067 5.586 4.391 o
2 6 9 75.726 75.665 1.780 34.291 o
2 6 10 109.634 108.875 2.164 22.206 o
2 6 11 204.244 194.463 3.639 8.995 o
2 6 12 37.472 36.397 1.062 84.265 o
2 6 13 61.607 63.126 1.514 44.827 o
2 6 14 32.435 32.483 1.229 83.014 o
2 6 15 15.489 14.870 1.239 120.821 o
2 6 16 80.195 80.405 2.419 25.251 o
2 6 17 112.372 117.658 3.363 14.472 o
2 6 18 40.198 42.258 2.262 38.057 o
2 6 19 6.736 6.579 2.341 50.423 o
2 7 0 111.418 115.966 1.908 23.398 o
2 7 1 94.549 92.206 1.554 31.068 o
2 7 2 56.372 53.990 1.023 61.323 o
2 7 3 11.432 12.254 0.502 314.006 o
2 7 4 222.721 223.770 3.452 8.518 o
2 7 5 335.014 334.209 5.114 4.347 o
2 7 6 67.304 69.607 1.239 46.683 o
2 7 7 202.376 192.447 3.019 10.381 o
2 7 8 3.361 4.671 0.708 411.233 o
2 7 9 136.948 136.687 2.665 15.832 o
2 7 10 17.470 18.656 0.787 174.480 o
2 7 11 27.453 26.671 0.934 115.408 o
2 7 12 22.845 24.979 0.964 124.518 o
2 7 13 50.289 51.463 1.544 51.195 o
2 7 14 139.823 133.805 3.304 13.084 o
2 7 15 53.791 58.603 2.232 33.817 o
2 7 16 10.593 11.182 1.475 105.241 o
2 7 17 30.552 35.344 2.164 44.068 o
2 7 18 37.616 39.996 2.380 36.338 o
2 7 19 1.997 13.542 5.517 9.610 o
2 8 0 406.665 408.674 6.215 3.092 o
2 8 1 105.264 110.400 1.869 24.882 o
2 8 2 220.365 216.581 3.403 8.750 o
2 8 3 103.969 105.630 1.790 26.049 o
2 8 4 737.464 713.881 10.828 1.106 o
2 8 5 31.532 31.381 0.747 116.316 o
2 8 6 42.695 43.300 0.905 81.648 o
2 8 7 63.105 63.343 1.308 48.462 o
2 8 8 73.567 72.764 1.564 38.450 o
2 8 9 72.283 69.479 1.564 39.309 o
2 8 10 246.003 235.315 4.337 6.638 o
2 8 11 157.733 148.695 2.881 13.470 o
2 8 12 26.780 26.877 1.072 105.132 o
2 8 13 41.448 40.891 1.524 59.073 o
2 8 14 93.878 92.865 2.537 21.874 o
2 8 15 23.090 25.648 1.603 73.179 o
2 8 16 58.031 59.380 2.311 31.633 o
2 8 17 8.624 9.618 1.780 80.118 o
2 8 18 21.523 24.074 2.252 45.925 o
2 9 0 21.849 22.304 0.679 163.917 o
2 9 1 36.226 34.941 0.865 97.396 o
2 9 2 13.665 14.968 0.610 244.391 o
2 9 3 106.973 107.882 1.829 25.125 o
2 9 4 139.856 140.011 2.321 17.087 o
2 9 5 102.565 103.703 1.810 26.247 o
2 9 6 12.101 12.863 0.521 295.187 o
2 9 7 96.062 96.209 1.692 29.024 o
2 9 8 118.012 110.724 1.957 22.570 o
2 9 9 424.726 408.497 7.218 2.645 o
2 9 10 56.586 53.331 1.396 51.698 o
2 9 11 32.242 31.725 1.721 59.308 o
2 9 12 211.315 208.320 4.750 6.796 o
2 9 13 4.707 5.399 1.131 189.178 o
2 9 14 35.249 37.449 1.770 54.423 o
2 9 15 54.784 57.481 2.075 36.554 o
2 9 16 12.786 12.096 1.888 68.654 o
2 9 17 57.660 54.108 2.350 31.555 o
2 9 18 54.315 53.567 5.645 8.326 o
2 10 0 99.992 102.090 1.859 26.343 o
2 10 1 20.580 21.704 0.679 170.373 o
2 10 2 12.658 12.421 0.590 270.778 o
2 10 3 42.548 42.346 0.964 79.897 o
2 10 4 18.162 19.855 0.698 182.697 o
2 10 5 65.382 61.966 1.239 49.169 o
2 10 6 21.928 24.133 0.747 151.982 o
2 10 7 85.535 82.579 1.495 34.871 o
2 10 8 14.974 15.312 0.620 230.335 o
2 10 9 43.200 41.245 1.406 62.191 o
2 10 10 11.190 12.627 1.101 155.559 o
2 10 11 45.531 46.162 1.662 51.182 o
2 10 12 135.691 137.031 3.413 12.780 o
2 10 13 48.832 50.715 1.800 45.237 o
2 10 14 12.394 12.499 1.564 93.010 o
2 10 15 20.713 21.793 1.603 76.766 o
2 10 16 31.183 33.751 2.124 45.257 o
2 10 17 33.219 38.865 4.062 15.787 o
2 11 0 35.780 36.082 0.974 91.241 o
2 11 1 213.789 214.220 3.452 8.858 o
2 11 2 7.059 7.474 0.610 374.572 o
2 11 3 9.348 10.355 0.639 303.121 o
2 11 4 31.189 34.872 0.954 99.946 o
2 11 5 83.803 84.162 1.682 32.796 o
2 11 6 13.520 14.456 0.659 235.493 o
2 11 7 197.778 196.637 3.619 9.173 o
2 11 8 225.655 214.929 3.914 7.787 o
2 11 9 24.221 23.022 0.747 146.228 o
2 11 10 272.717 262.232 5.881 4.574 o
2 11 11 28.855 30.890 1.357 80.123 o
2 11 12 15.144 16.777 1.554 88.224 o
2 11 13 43.029 44.530 1.987 43.513 o
2 11 14 17.837 21.576 1.878 63.163 o
2 11 15 17.359 16.679 1.810 68.721 o
2 11 16 3.804 3.924 2.754 37.904 o
2 12 0 104.494 102.926 1.878 25.444 o
2 12 1 214.626 213.453 3.521 8.721 o
2 12 2 39.892 41.432 1.042 79.784 o
2 12 3 91.337 92.531 1.741 29.746 o
2 12 4 122.621 125.535 2.193 19.811 o
2 12 5 11.224 13.001 0.679 255.495 o
2 12 6 377.392 363.967 6.648 3.154 o
2 12 7 158.169 160.122 3.049 12.616 o
2 12 8 6.199 6.117 0.639 386.307 o
2 12 9 11.021 11.516 0.787 231.518 o
2 12 10 24.396 24.723 1.269 94.830 o
2 12 11 10.914 11.398 1.357 118.610 o
2 12 12 12.838 14.466 1.593 88.767 o
2 12 13 68.575 70.138 2.429 27.418 o
2 12 14 0.253 2.154 1.750 94.959 o
2 12 15 6.771 6.648 1.750 85.620 o
2 13 0 80.054 78.537 1.514 36.559 o
2 13 1 45.007 46.575 1.111 69.831 o
2 13 2 51.279 52.810 1.210 59.840 o
2 13 3 117.652 117.599 2.144 20.999 o
2 13 4 113.050 112.908 2.459 19.649 o
2 13 5 3.773 4.819 0.679 424.244 o
2 13 6 2.400 2.577 0.669 503.356 o
2 13 7 13.679 16.138 0.826 191.333 o
2 13 8 92.286 93.386 2.006 26.828 o
2 13 9 6.830 9.175 0.865 248.233 o
2 13 10 75.091 74.495 2.331 27.340 o
2 13 11 118.336 118.838 3.265 14.613 o
2 13 12 110.855 110.341 3.255 15.272 o
2 13 13 21.898 23.111 2.085 51.794 o
2 13 14 9.001 4.937 1.928 71.097 o
2 14 0 4.527 4.976 0.708 383.887 o
2 14 1 39.742 41.983 1.111 76.595 o
2 14 2 47.069 49.880 1.328 59.743 o
2 14 3 27.701 30.437 1.131 96.479 o
2 14 4 125.122 128.111 2.704 16.704 o
2 14 5 35.281 36.348 1.269 76.116 o
2 14 6 90.638 89.217 2.065 26.812 o
2 14 7 193.931 187.865 3.619 9.391 o
2 14 8 32.673 35.010 1.328 76.141 o
2 14 9 0.804 1.033 1.023 269.850 o
2 14 10 37.908 41.304 2.036 44.375 o
2 14 11 3.537 5.674 1.780 86.668 o
2 14 12 23.184 28.588 2.203 46.255 o
2 14 13 45.419 44.530 2.459 32.810 o
2 15 0 48.672 51.660 1.544 51.896 o
2 15 1 93.551 98.785 2.419 22.571 o
2 15 2 12.698 14.584 1.190 134.048 o
2 15 3 12.806 14.388 1.062 154.136 o
2 15 4 159.772 159.198 3.245 11.938 o
2 15 5 44.940 46.929 1.505 56.123 o
2 15 6 4.510 3.531 0.885 288.928 o
2 15 7 44.444 47.510 1.642 51.953 o
2 15 8 22.724 24.064 1.446 84.244 o
2 15 9 13.700 15.194 1.377 107.935 o
2 15 10 3.598 4.248 1.829 82.968 o
2 15 11 0.838 5.340 2.124 63.663 o
2 15 12 18.132 24.055 2.675 35.312 o
2 16 0 106.068 109.672 3.127 16.246 o
2 16 1 82.472 89.679 2.813 20.846 o
2 16 2 51.783 55.092 1.829 42.797 o
2 16 3 19.724 22.501 1.554 80.589 o
2 16 4 14.698 19.501 1.760 72.572 o
2 16 5 165.147 161.125 3.639 10.562 o
2 16 6 29.920 31.096 1.760 59.129 o
2 16 7 3.573 5.733 1.583 107.409 o
2 16 8 31.175 36.584 1.908 51.631 o
2 16 9 17.833 19.108 1.750 71.002 o
2 16 10 7.304 15.184 2.311 49.934 o
2 17 0 40.377 39.917 2.085 42.533 o
2 17 1 43.559 45.336 2.183 38.593 o
2 17 2 34.307 36.072 2.242 40.788 o
2 17 3 46.935 47.224 2.134 38.571 o
2 17 4 6.426 9.628 1.711 87.930 o
2 17 5 36.514 38.305 1.928 48.509 o
2 17 6 61.640 60.540 2.557 27.453 o
2 17 7 9.547 9.588 1.859 73.676 o
2 17 8 82.678 72.508 2.813 21.614 o
2 18 0 147.654 146.216 4.209 9.704 o
2 18 1 24.609 23.425 2.370 41.614 o
2 18 2 29.888 27.064 2.183 44.977 o
2 18 3 15.296 15.460 2.144 53.648 o
2 18 4 164.660 151.625 4.514 8.521 o
2 18 5 5.630 6.412 2.527 43.958 o
2 18 6 26.844 24.438 6.117 7.578 o
3 0 1 194.916 203.619 3.088 10.291 o
3 0 2 157.826 170.723 2.616 13.823 o
3 0 3 1420.870 1486.030 22.226 0.295 o
3 0 4 33.709 36.780 0.649 112.312 o
3 0 5 261.346 260.097 3.983 6.637 o
3 0 6 1356.750 1378.430 20.544 0.336 o
3 0 7 367.771 372.553 5.665 3.655 o
3 0 8 70.707 71.692 1.239 44.897 o
3 0 9 109.481 106.909 1.918 24.166 o
3 0 10 29.898 29.680 0.747 121.801 o
3 0 11 0.372 0.649 0.443 1331.200 o
3 0 12 6.023 6.923 0.511 471.371 o
3 0 13 10.440 11.359 0.629 287.764 o
3 0 14 455.295 437.882 6.687 2.652 o
3 0 15 1.367 1.564 0.610 652.531 o
3 0 16 86.266 90.092 1.800 30.301 o
3 0 17 16.304 18.430 1.082 134.924 o
3 0 18 4.771 6.461 1.278 152.287 o
3 0 19 0.737 3.137 1.603 111.312 o
3 0 20 13.399 17.249 2.193 52.031 o
3 1 0 689.822 718.838 10.690 1.164 o
3 1 1 557.173 570.930 8.517 1.751 o
3 1 2 23.139 21.999 0.433 187.074 o
3 1 3 528.841 543.365 8.684 1.804 o
3 1 4 388.300 395.939 6.255 3.197 o
3 1 5 1217.990 1198.040 17.948 0.428 o
3 1 6 594.152 608.212 9.136 1.550 o
3 1 7 145.394 145.390 2.291 16.612 o
3 1 8 260.334 254.718 3.914 6.781 o
3 1 9 50.049 48.099 0.944 70.657 o
3 1 10 44.732 42.012 0.856 82.045 o
3 1 11 45.671 43.733 0.915 77.853 o
3 1 12 366.202 351.753 5.389 3.880 o
3 1 13 66.017 63.589 1.239 48.523 o
3 1 14 129.216 131.249 2.213 18.839 o
3 1 15 59.312 61.779 1.347 49.642 o
3 1 16 157.845 160.781 2.822 13.373 o
3 1 17 45.370 49.093 1.387 59.096 o
3 1 18 1.290 2.380 1.180 198.928 o
3 1 19 41.871 44.431 1.898 46.260 o
3 1 20 14.404 13.335 2.105 56.182 o
3 2 0 1889.180 1977.050 29.542 0.170 o
3 2 1 715.630 747.928 11.182 1.079 o
3 2 2 221.623 224.438 3.413 8.603 o
3 2 3 996.045 1003.780 16.797 0.545 o
3 2 4 196.583 203.973 3.629 9.089 o
3 2 5 315.472 330.806 5.832 4.041 o
3 2 6 304.583 303.398 5.743 4.278 o
3 2 7 220.562 215.951 3.324 8.892 o
3 2 8 71.981 73.964 1.328 42.538 o
3 2 9 808.937 821.695 12.312 0.888 o
3 2 10 301.451 296.268 4.553 5.274 o
3 2 11 135.181 132.674 2.193 18.364 o
3 2 12 92.050 89.767 1.583 31.538 o
3 2 13 8.205 7.513 0.541 390.818 o
3 2 14 7.610 8.271 0.620 352.328 o
3 2 15 48.023 47.903 1.111 66.898 o
3 2 16 25.966 29.031 1.033 107.851 o
3 2 17 32.834 36.328 1.328 75.394 o
3 2 18 16.596 16.551 1.229 118.040 o
3 2 19 73.687 73.433 2.164 29.712 o
3 2 20 2.908 3.196 2.567 43.751 o
3 3 0 653.622 659.803 9.864 1.330 o
3 3 1 389.279 401.829 6.038 3.271 o
3 3 2 463.618 469.204 7.022 2.465 o
3 3 3 624.996 639.947 9.588 1.416 o
3 3 4 158.643 162.807 2.940 12.891 o
3 3 5 49.677 49.358 1.072 66.362 o
3 3 6 132.145 129.970 2.459 17.381 o
3 3 7 393.673 376.585 6.609 3.067 o
3 3 8 18.552 18.646 0.679 186.888 o
3 3 9 277.671 271.082 4.868 5.395 o
3 3 10 185.740 181.433 3.383 10.260 o
3 3 11 30.003 28.972 0.708 125.347 o
3 3 12 21.681 21.527 0.610 174.867 o
3 3 13 54.196 52.938 1.101 61.008 o
3 3 14 19.889 18.941 0.679 179.652 o
3 3 15 10.399 12.057 0.639 280.922 o
3 3 16 45.701 46.310 1.337 61.394 o
3 3 17 37.580 43.910 1.918 47.354 o
3 3 18 32.760 42.150 2.065 45.090 o
3 3 19 5.488 6.540 1.987 69.045 o
3 3 20 61.971 62.438 4.504 12.027 o
3 4 0 3410.410 3406.050 50.922 0.057 o
3 4 1 37.498 41.215 0.767 95.798 o
3 4 2 602.967 612.667 9.185 1.525 o
3 4 3 238.593 239.917 3.668 7.647 o
3 4 4 172.996 175.080 3.157 11.389 o
3 4 5 104.324 103.231 1.947 24.883 o
3 4 6 54.211 54.000 1.180 58.497 o
3 4 7 544.379 546.344 9.549 1.618 o
3 4 8 316.866 311.846 5.566 4.277 o
3 4 9 148.129 143.266 2.685 14.869 o
3 4 10 326.538 313.930 5.861 4.004 o
3 4 11 84.167 81.752 1.741 32.256 o
3 4 12 78.916 74.603 1.642 35.592 o
3 4 13 49.815 46.792 1.219 62.447 o
3 4 14 3.699 3.353 0.679 444.171 o
3 4 15 47.246 50.283 1.505 54.058 o
3 4 16 43.614 45.208 1.780 48.764 o
3 4 17 35.764 39.632 1.750 54.350 o
3 4 18 9.647 13.207 2.075 59.837 o
3 4 19 1.133 2.380 2.065 67.941 o
3 4 20 25.675 23.927 8.507 4.002 o
3 5 0 2.064 2.350 0.295 1407.210 o
3 5 1 195.342 197.502 3.058 10.445 o
3 5 2 825.708 832.208 12.834 0.841 o
3 5 3 2.020 2.242 0.246 1644.650 o
3 5 4 51.184 49.811 0.915 69.865 o
3 5 5 777.419 800.315 13.837 0.817 o
3 5 6 807.582 810.395 14.014 0.787 o
3 5 7 104.738 101.726 2.026 24.290 o
3 5 8 384.680 369.691 6.559 3.146 o
3 5 9 174.352 171.933 3.363 10.835 o
3 5 10 155.972 154.998 2.940 13.196 o
3 5 11 2.861 2.547 0.570 612.541 o
3 5 12 68.333 67.237 1.554 41.046 o
3 5 13 47.420 47.480 1.308 60.911 o
3 5 14 134.072 132.360 2.685 16.065 o
3 5 15 3.142 4.652 0.954 264.321 o
3 5 16 61.298 60.373 1.928 37.308 o
3 5 17 31.121 37.213 2.223 42.009 o
3 5 18 22.885 27.379 2.370 41.548 o
3 5 19 96.110 96.396 3.708 14.028 o
3 6 0 70.233 71.102 1.239 45.198 o
3 6 1 360.393 359.562 5.488 3.839 o
3 6 2 392.977 404.750 6.107 3.215 o
3 6 3 179.750 184.472 2.891 11.667 o
3 6 4 227.258 226.897 3.491 8.308 o
3 6 5 475.744 461.228 6.963 2.454 o
3 6 6 242.385 238.836 4.307 6.705 o
3 6 7 4.293 4.750 0.580 499.427 o
3 6 8 17.777 17.436 0.738 184.017 o
3 6 9 191.303 181.266 3.373 10.113 o
3 6 10 30.815 31.027 0.983 101.639 o
3 6 11 60.322 57.737 1.436 48.095 o
3 6 12 97.387 93.003 1.957 26.547 o
3 6 13 131.837 124.473 2.468 17.563 o
3 6 14 57.559 59.193 1.711 42.822 o
3 6 15 74.278 76.245 2.370 26.872 o
3 6 16 4.122 5.379 1.524 114.427 o
3 6 17 0.094 2.242 1.505 128.038 o
3 6 18 3.416 4.652 2.193 58.810 o
3 6 19 4.340 3.442 2.547 44.014 o
3 7 0 92.191 92.501 1.573 31.325 o
3 7 1 30.346 30.712 0.747 119.618 o
3 7 2 301.726 300.477 4.602 5.206 o
3 7 3 174.733 175.237 2.763 12.430 o
3 7 4 83.276 80.631 1.475 35.947 o
3 7 5 303.473 296.150 4.543 5.260 o
3 7 6 160.263 155.028 2.518 14.462 o
3 7 7 326.236 315.976 5.645 4.139 o
3 7 8 161.889 160.358 3.078 12.356 o
3 7 9 130.019 127.925 2.537 17.217 o
3 7 10 0.404 0.659 0.452 1272.780 o
3 7 11 34.926 31.853 0.993 94.192 o
3 7 12 119.398 111.845 2.400 19.500 o
3 7 13 175.826 169.730 3.550 10.334 o
3 7 14 0.635 0.098 1.072 251.732 o
3 7 15 246.608 244.992 5.714 5.016 o
3 7 16 4.495 7.454 1.810 82.370 o
3 7 17 57.036 59.556 2.478 29.277 o
3 7 18 29.224 31.873 2.380 39.158 o
3 7 19 6.921 14.751 8.605 3.964 o
3 8 0 134.469 135.605 2.380 17.381 o
3 8 1 331.616 328.397 5.045 4.446 o
3 8 2 249.359 250.253 4.052 6.830 o
3 8 3 55.103 55.406 1.072 60.404 o
3 8 4 56.906 56.803 1.082 58.565 o
3 8 5 540.314 525.092 8.103 1.913 o
3 8 6 1.269 2.232 0.334 1462.110 o
3 8 7 215.373 214.102 3.953 7.940 o
3 8 8 77.672 80.572 1.760 33.555 o
3 8 9 28.731 29.847 0.993 105.381 o
3 8 10 25.704 25.972 1.013 112.817 o
3 8 11 130.916 130.875 2.822 15.665 o
3 8 12 24.862 24.930 1.121 105.946 o
3 8 13 66.564 65.182 2.085 32.931 o
3 8 14 7.935 11.378 1.200 150.112 o
3 8 15 55.178 56.901 2.085 36.346 o
3 8 16 20.621 27.870 2.085 51.358 o
3 8 17 46.231 51.079 2.537 30.765 o
3 8 18 4.446 7.779 2.311 52.238 o
3 9 0 132.234 129.429 2.164 18.912 o
3 9 1 59.899 57.177 1.151 55.035 o
3 9 2 169.524 168.098 2.714 12.982 o
3 9 3 246.153 234.361 3.698 7.509 o
3 9 4 56.884 56.429 1.151 56.957 o
3 9 5 118.467 117.953 2.065 21.396 o
3 9 6 365.264 345.921 5.468 3.863 o
3 9 7 88.504 88.361 1.711 31.019 o
3 9 8 121.145 118.257 2.409 19.005 o
3 9 9 2.260 2.036 0.580 641.168 o
3 9 10 53.747 54.079 1.573 48.352 o
3 9 11 85.273 78.655 2.429 24.620 o
3 9 12 72.358 73.167 2.065 31.284 o
3 9 13 127.969 123.735 3.157 14.495 o
3 9 14 9.690 11.604 1.701 84.485 o
3 9 15 2.757 4.012 1.485 123.910 o
3 9 16 61.109 62.487 2.468 28.569 o
3 9 17 18.777 22.550 2.439 41.284 o
3 10 0 66.522 68.545 1.337 45.396 o
3 10 1 34.514 34.725 0.983 93.336 o
3 10 2 121.265 121.975 2.075 20.825 o
3 10 3 128.069 126.872 2.213 19.135 o
3 10 4 87.027 87.319 1.583 32.898 o
3 10 5 17.118 17.289 0.639 205.281 o
3 10 6 10.202 10.159 0.541 332.238 o
3 10 7 264.526 255.229 4.445 6.093 o
3 10 8 38.827 38.501 1.160 76.937 o
3 10 9 270.338 259.124 5.714 4.749 o
3 10 10 591.889 548.173 11.781 1.234 o
3 10 11 25.867 27.664 1.406 81.736 o
3 10 12 89.687 90.544 2.478 22.946 o
3 10 13 1.820 4.425 1.455 130.176 o
3 10 14 44.159 48.286 2.046 41.164 o
3 10 15 5.851 8.723 1.760 84.660 o
3 10 16 23.916 29.159 2.301 42.973 o
3 10 17 49.680 50.627 3.039 23.520 o
3 11 0 105.548 105.807 1.859 25.245 o
3 11 1 125.892 128.131 2.193 19.384 o
3 11 2 183.970 185.042 2.990 11.236 o
3 11 3 158.163 153.710 2.734 13.844 o
3 11 4 103.042 101.313 1.819 26.274 o
3 11 5 125.785 123.273 2.095 20.184 o
3 11 6 81.096 82.559 1.554 35.239 o
3 11 7 11.858 12.903 0.688 247.496 o
3 11 8 83.635 83.483 1.731 32.305 o
3 11 9 50.452 49.526 1.583 50.482 o
3 11 10 97.979 98.373 2.655 20.297 o
3 11 11 23.732 24.753 1.318 91.931 o
3 11 12 33.745 37.724 1.859 51.971 o
3 11 13 23.001 25.972 1.583 74.271 o
3 11 14 45.754 48.041 2.095 39.632 o
3 11 15 4.933 7.917 1.750 86.814 o
3 11 16 3.813 3.708 2.350 51.517 o
3 12 0 6.539 6.058 0.580 419.001 o
3 12 1 94.367 93.141 1.701 29.523 o
3 12 2 102.651 102.414 1.888 25.668 o
3 12 3 77.810 75.872 1.475 38.109 o
3 12 4 174.121 171.815 3.009 11.823 o
3 12 5 35.461 36.318 1.013 89.350 o
3 12 6 19.512 19.570 0.797 162.711 o
3 12 7 61.765 63.107 1.406 47.021 o
3 12 8 41.087 39.386 1.033 80.044 o
3 12 9 221.889 211.919 5.704 5.409 o
3 12 10 16.637 18.921 1.278 110.324 o
3 12 11 46.601 48.237 1.888 44.224 o
3 12 12 67.091 63.716 2.567 26.380 o
3 12 13 0.030 0.639 1.750 96.105 o
3 12 14 16.048 18.666 1.918 63.015 o
3 12 15 18.553 15.578 2.370 44.316 o
3 13 0 58.622 59.910 1.269 52.214 o
3 13 1 2.295 2.508 0.551 674.812 o
3 13 2 15.527 15.450 0.797 189.496 o
3 13 3 14.010 15.332 0.747 208.431 o
3 13 4 176.023 171.982 3.098 11.497 o
3 13 5 127.158 126.538 2.537 17.480 o
3 13 6 47.059 47.657 1.328 60.438 o
3 13 7 43.147 46.388 1.288 64.824 o
3 13 8 27.151 27.064 1.013 109.090 o
3 13 9 10.987 12.480 1.475 103.672 o
3 13 10 5.484 5.252 1.239 160.102 o
3 13 11 93.633 90.869 2.852 19.537 o
3 13 12 7.738 9.765 1.721 85.668 o
3 13 13 106.510 107.577 3.373 14.966 o
3 13 14 49.501 48.690 3.304 20.828 o
3 14 0 50.925 51.069 1.219 60.322 o
3 14 1 7.728 8.221 0.757 286.386 o
3 14 2 36.251 37.715 1.170 79.408 o
3 14 3 161.003 159.384 3.117 12.288 o
3 14 4 80.605 86.611 1.967 29.756 o
3 14 5 32.390 35.354 1.190 83.724 o
3 14 6 33.975 35.669 1.259 78.181 o
3 14 7 45.818 49.968 1.534 53.968 o
3 14 8 14.190 15.351 1.092 143.583 o
3 14 9 20.218 22.993 1.888 60.944 o
3 14 10 16.444 16.856 1.908 63.819 o
3 14 11 3.242 5.399 1.760 88.920 o
3 14 12 27.911 28.057 2.429 38.700 o
3 14 13 49.915 47.460 2.616 29.241 o
3 15 0 2.901 4.140 0.875 309.432 o
3 15 1 134.548 132.802 3.147 13.979 o
3 15 2 58.823 62.035 1.977 36.830 o
3 15 3 40.773 46.752 1.721 51.384 o
3 15 4 5.446 8.192 1.111 184.486 o
3 15 5 19.833 20.741 1.259 105.373 o
3 15 6 115.861 115.169 2.655 18.112 o
3 15 7 68.206 69.588 1.957 34.073 o
3 15 8 14.449 16.994 1.278 116.082 o
3 15 9 43.093 45.808 2.183 38.651 o
3 15 10 2.800 5.950 1.711 93.923 o
3 15 11 120.130 112.199 3.422 13.961 o
3 15 12 89.816 80.533 4.121 12.626 o
3 16 0 10.282 12.381 1.387 115.136 o
3 16 1 2.831 4.976 1.160 190.834 o
3 16 2 125.546 126.253 3.078 14.915 o
3 16 3 11.351 11.988 1.367 115.975 o
3 16 4 62.079 64.444 2.124 33.312 o
3 16 5 19.776 22.570 1.524 82.547 o
3 16 6 9.496 12.342 1.554 97.687 o
3 16 7 59.617 62.900 2.203 32.709 o
3 16 8 110.164 101.795 2.950 17.256 o
3 16 9 26.370 29.306 2.714 32.617 o
3 16 10 149.388 133.746 4.553 8.923 o
3 17 0 4.702 6.028 1.514 114.188 o
3 17 1 48.853 50.519 2.144 37.478 o
3 17 2 23.470 23.828 2.006 54.036 o
3 17 3 11.171 13.680 1.878 69.802 o
3 17 4 11.884 15.981 1.800 73.491 o
3 17 5 4.506 6.746 1.770 86.067 o
3 17 6 24.852 24.822 2.026 52.477 o
3 17 7 1.580 5.379 1.987 71.978 o
3 17 8 14.337 19.423 2.498 41.082 o
3 18 0 8.112 6.599 3.157 28.417 o
3 18 1 11.091 12.647 2.360 47.282 o
3 18 2 17.850 16.020 2.429 42.637 o
3 18 3 26.072 29.021 2.439 38.769 o
3 18 4 4.986 3.894 2.193 58.273 o
3 18 5 5.349 9.687 3.039 30.718 o
4 0 0 278.613 289.030 6.146 4.223 o
4 0 1 25.116 25.628 0.511 162.226 o
4 0 2 917.483 948.292 14.142 0.690 o
4 0 3 3390.810 3359.750 50.342 0.058 o
4 0 4 264.362 274.721 4.170 6.263 o
4 0 5 328.799 326.754 4.956 4.538 o
4 0 6 1157.930 1173.490 17.564 0.454 o
4 0 7 370.976 367.350 5.763 3.601 o
4 0 8 92.063 89.118 1.505 32.446 o
4 0 9 117.199 118.021 1.947 22.299 o
4 0 10 27.980 27.605 0.718 131.434 o
4 0 11 89.796 87.997 1.573 32.319 o
4 0 12 127.962 127.305 2.154 19.449 o
4 0 13 3.309 3.717 0.541 603.716 o
4 0 14 1.312 1.564 0.462 1009.400 o
4 0 15 15.195 17.200 0.846 177.705 o
4 0 16 168.453 164.479 2.793 12.873 o
4 0 17 4.956 7.366 0.944 241.644 o
4 0 18 1.102 3.560 1.475 129.407 o
4 0 19 23.071 27.467 1.987 54.190 o
4 0 20 3.460 5.193 2.183 59.173 o
4 1 0 727.706 759.434 11.309 1.052 o
4 1 1 1574.620 1549.590 23.071 0.263 o
4 1 2 768.952 774.431 11.575 0.988 o
4 1 3 860.468 882.451 13.581 0.763 o
4 1 4 1234.290 1299.130 19.855 0.375 o
4 1 5 333.853 335.586 5.084 4.371 o
4 1 6 1.915 1.357 0.236 1918.720 o
4 1 7 87.569 87.014 1.455 34.288 o
4 1 8 12.350 11.949 0.452 319.263 o
4 1 9 14.030 12.863 0.472 286.394 o
4 1 10 4.981 5.674 0.443 595.932 o
4 1 11 17.067 17.987 0.629 205.258 o
4 1 12 24.789 25.648 0.738 141.413 o
4 1 13 30.892 31.902 0.816 112.336 o
4 1 14 48.668 49.604 1.160 64.170 o
4 1 15 48.020 50.548 1.180 63.658 o
4 1 16 15.558 16.846 0.895 168.258 o
4 1 17 64.380 65.300 1.711 39.728 o
4 1 18 119.787 120.431 2.763 17.023 o
4 1 19 26.145 26.739 1.918 55.698 o
4 1 20 10.891 13.414 2.311 49.024 o
4 2 0 541.920 546.148 8.182 1.870 o
4 2 1 2213.990 2257.430 33.692 0.130 o
4 2 2 288.906 298.864 4.514 5.438 o
4 2 3 130.707 136.569 2.134 18.883 o
4 2 4 94.169 95.481 1.603 30.320 o
4 2 5 273.174 280.071 4.278 5.984 o
4 2 6 320.964 316.389 4.819 4.756 o
4 2 7 3.426 3.078 0.246 1183.140 o
4 2 8 29.841 30.280 0.659 127.765 o
4 2 9 197.195 194.178 3.049 10.460 o
4 2 10 507.927 499.612 7.553 2.145 o
4 2 11 40.936 38.157 0.856 88.992 o
4 2 12 143.509 139.116 2.321 16.849 o
4 2 13 142.916 139.627 2.370 16.654 o
4 2 14 5.140 4.976 0.590 461.273 o
4 2 15 27.554 29.857 0.934 112.052 o
4 2 16 42.847 46.369 1.298 64.683 o
4 2 17 14.149 13.188 0.974 167.148 o
4 2 18 49.389 51.473 2.055 39.061 o
4 2 19 15.758 18.233 2.380 44.419 o
4 2 20 66.315 69.774 4.642 11.248 o
4 3 0 247.695 252.348 3.835 7.122 o
4 3 1 285.991 289.482 4.406 5.629 o
4 3 2 283.275 297.015 4.484 5.543 o
4 3 3 287.657 295.186 4.504 5.483 o
4 3 4 34.466 35.108 0.679 110.819 o
4 3 5 162.366 158.824 2.921 12.876 o
4 3 6 1027.410 999.214 17.259 0.521 o
4 3 7 61.882 62.025 1.328 48.873 o
4 3 8 977.892 942.519 16.305 0.578 o
4 3 9 274.663 265.290 4.770 5.559 o
4 3 10 186.935 185.829 3.462 9.970 o
4 3 11 203.666 194.827 3.776 8.733 o
4 3 12 53.981 54.856 1.514 49.563 o
4 3 13 68.654 66.883 1.524 41.523 o
4 3 14 104.078 102.080 2.164 23.250 o
4 3 15 7.833 8.753 0.856 245.214 o
4 3 16 68.924 70.640 1.967 33.650 o
4 3 17 76.695 78.606 2.311 27.033 o
4 3 18 21.471 22.639 1.780 65.680 o
4 3 19 1.972 2.862 2.586 43.373 o
4 3 20 7.488 13.188 7.690 4.955 o
4 4 0 514.958 508.679 7.641 2.094 o
4 4 1 360.571 376.575 5.704 3.667 o
4 4 2 858.837 890.456 13.296 0.777 o
4 4 3 687.999 685.450 10.277 1.226 o
4 4 4 796.345 794.483 11.870 0.937 o
4 4 5 4.352 4.622 0.472 618.470 o
4 4 6 116.635 118.179 2.272 20.260 o
4 4 7 106.534 106.968 2.114 23.041 o
4 4 8 73.667 74.514 1.583 37.867 o
4 4 9 77.246 75.262 1.632 36.073 o
4 4 10 16.454 16.384 0.738 193.442 o
4 4 11 340.443 331.357 5.901 3.830 o
4 4 12 51.502 54.000 1.308 56.524 o
4 4 13 95.428 90.475 1.947 27.140 o
4 4 14 62.554 60.806 1.613 42.903 o
4 4 15 51.620 55.033 1.918 40.894 o
4 4 16 42.552 45.965 1.750 49.901 o
4 4 17 30.810 33.584 1.672 61.659 o
4 4 18 2.516 4.838 2.301 53.931 o
4 4 19 4.596 9.706 2.429 47.209 o
4 5 0 1100.260 1096.660 16.345 0.513 o
4 5 1 339.047 345.380 5.242 4.189 o
4 5 2 153.529 155.933 2.488 14.939 o
4 5 3 134.916 137.798 2.193 18.171 o
4 5 4 373.718 374.775 5.704 3.592 o
4 5 5 284.650 287.919 5.133 4.993 o
4 5 6 26.683 26.120 0.767 132.556 o
4 5 7 120.762 114.225 2.242 20.236 o
4 5 8 98.789 93.121 1.928 26.597 o
4 5 9 241.380 241.589 4.416 6.559 o
4 5 10 73.327 74.131 1.632 37.260 o
4 5 11 87.932 85.401 1.800 30.432 o
4 5 12 112.689 107.154 2.331 20.800 o
4 5 13 124.876 122.132 2.547 17.767 o
4 5 14 33.546 33.024 1.180 84.290 o
4 5 15 321.997 326.164 6.550 3.580 o
4 5 16 13.126 15.695 1.455 100.273 o
4 5 17 1.133 2.832 1.869 82.428 o
4 5 18 29.151 33.024 2.459 37.171 o
4 5 19 43.873 36.879 2.626 30.814 o
4 6 0 175.446 165.246 2.596 13.125 o
4 6 1 129.429 128.377 2.114 19.478 o
4 6 2 391.860 402.695 6.146 3.209 o
4 6 3 142.166 141.201 2.282 17.047 o
4 6 4 101.245 98.284 1.642 28.364 o
4 6 5 12.245 12.381 0.384 338.621 o
4 6 6 165.620 155.726 2.960 12.672 o
4 6 7 210.944 203.413 3.737 8.535 o
4 6 8 73.437 74.751 1.583 37.899 o
4 6 9 146.726 144.800 2.881 14.126 o
4 6 10 50.784 51.266 1.259 59.172 o
4 6 11 311.746 299.336 5.370 4.508 o
4 6 12 138.675 133.963 2.685 15.721 o
4 6 13 47.109 48.434 1.426 57.023 o
4 6 14 120.596 120.932 2.813 16.688 o
4 6 15 39.832 41.088 1.918 47.047 o
4 6 16 41.038 46.900 2.144 39.930 o
4 6 17 47.331 47.942 2.213 36.749 o
4 6 18 3.702 5.999 2.075 64.822 o
4 6 19 37.774 37.223 3.904 16.748 o
4 7 0 142.566 141.152 2.321 16.843 o
4 7 1 375.139 371.264 5.655 3.618 o
4 7 2 1.944 1.593 0.246 1797.730 o
4 7 3 156.944 153.769 2.547 14.582 o
4 7 4 330.515 314.589 4.888 4.626 o
4 7 5 111.249 111.216 1.888 23.867 o
4 7 6 218.847 214.634 3.944 7.880 o
4 7 7 24.418 25.323 0.895 127.229 o
4 7 8 45.073 45.405 1.249 65.227 o
4 7 9 43.221 43.173 1.160 70.870 o
4 7 10 71.675 69.784 1.623 38.480 o
4 7 11 60.977 60.442 1.485 46.199 o
4 7 12 193.832 186.360 3.826 8.974 o
4 7 13 189.576 184.236 3.963 8.815 o
4 7 14 13.974 14.663 1.505 95.133 o
4 7 15 51.456 54.236 2.026 38.764 o
4 7 16 18.956 20.239 1.810 66.494 o
4 7 17 15.218 17.082 1.996 59.955 o
4 7 18 16.097 16.345 2.203 50.803 o
4 8 0 228.274 227.979 3.717 7.911 o
4 8 1 83.527 85.273 1.534 34.549 o
4 8 2 51.359 52.545 1.062 64.231 o
4 8 3 10.638 10.503 0.502 338.444 o
4 8 4 110.919 111.708 1.888 23.878 o
4 8 5 79.859 78.448 1.514 36.624 o
4 8 6 44.873 43.222 0.885 80.081 o
4 8 7 45.942 44.795 1.190 66.935 o
4 8 8 136.523 133.638 2.645 16.047 o
4 8 9 14.713 14.004 0.816 193.530 o
4 8 10 25.025 24.753 0.934 122.677 o
4 8 11 105.076 103.998 2.449 20.878 o
4 8 12 14.178 15.115 1.042 151.711 o
4 8 13 71.043 70.954 2.124 30.929 o
4 8 14 16.465 17.780 1.396 99.749 o
4 8 15 155.200 157.781 4.111 9.630 o
4 8 16 19.591 19.383 1.859 63.779 o
4 8 17 28.459 27.516 2.380 39.868 o
4 8 18 7.111 10.828 2.537 42.713 o
4 9 0 69.115 71.613 1.426 42.296 o
4 9 1 336.774 321.896 5.045 4.430 o
4 9 2 71.945 71.446 1.357 42.508 o
4 9 3 48.961 49.939 1.062 67.005 o
4 9 4 16.740 17.505 0.659 203.296 o
4 9 5 26.617 26.690 0.747 133.753 o
4 9 6 9.446 9.411 0.482 377.129 o
4 9 7 12.497 12.371 0.816 210.845 o
4 9 8 122.169 114.412 2.301 19.732 o
4 9 9 252.751 237.990 4.750 6.017 o
4 9 10 2.267 2.282 0.620 576.018 o
4 9 11 55.722 53.361 1.692 44.900 o
4 9 12 48.334 48.591 1.692 48.639 o
4 9 13 45.222 44.048 1.780 48.356 o
4 9 14 23.133 24.015 1.682 69.332 o
4 9 15 6.087 7.995 1.406 124.935 o
4 9 16 30.061 32.473 2.508 35.936 o
4 9 17 33.995 31.912 2.547 34.396 o
4 10 0 0.810 0.993 0.423 1295.790 o
4 10 1 168.720 167.065 2.872 12.559 o
4 10 2 29.710 30.575 0.826 115.355 o
4 10 3 141.589 145.784 2.498 15.974 o
4 10 4 69.265 72.233 1.387 42.814 o
4 10 5 18.931 19.354 0.698 180.222 o
4 10 6 52.896 51.768 1.072 63.126 o
4 10 7 145.643 139.372 2.350 16.555 o
4 10 8 43.463 40.045 1.200 70.405 o
4 10 9 27.789 27.133 1.229 91.661 o
4 10 10 61.078 60.304 1.819 39.390 o
4 10 11 141.002 136.697 3.353 12.787 o
4 10 12 43.411 48.778 2.036 41.541 o
4 10 13 6.680 10.405 1.534 105.078 o
4 10 14 108.925 108.167 3.245 15.486 o
4 10 15 40.297 50.843 2.527 31.941 o
4 10 16 44.879 49.201 2.508 31.636 o
4 10 17 22.821 19.551 4.435 14.085 o
4 11 0 192.654 194.218 3.186 10.297 o
4 11 1 55.531 56.891 1.239 55.338 o
4 11 2 139.103 138.909 2.331 17.139 o
4 11 3 53.084 53.872 1.170 59.504 o
4 11 4 115.809 112.337 1.967 22.670 o
4 11 5 151.481 149.570 2.488 15.259 o
4 11 6 39.916 39.435 0.993 83.091 o
4 11 7 2.513 3.157 0.443 840.990 o
4 11 8 129.826 126.666 3.108 14.542 o
4 11 9 188.320 182.308 4.268 8.247 o
4 11 10 54.122 53.872 1.780 43.343 o
4 11 11 0.383 0.934 1.072 250.389 o
4 11 12 47.993 51.148 2.114 38.222 o
4 11 13 72.285 75.016 2.695 23.663 o
4 11 14 2.463 4.081 1.603 107.891 o
4 11 15 3.807 5.615 1.908 75.964 o
4 11 16 38.239 38.688 2.852 27.883 o
4 12 0 13.179 14.486 0.747 216.381 o
4 12 1 14.203 16.109 0.777 198.739 o
4 12 2 107.456 111.885 1.957 23.809 o
4 12 3 212.434 211.850 3.413 8.997 o
4 12 4 8.461 10.650 0.659 304.449 o
4 12 5 115.094 113.566 2.134 21.549 o
4 12 6 195.887 183.744 3.580 9.479 o
4 12 7 37.787 36.436 1.013 86.382 o
4 12 8 10.611 11.486 1.072 165.206 o
4 12 9 39.780 41.166 1.475 61.817 o
4 12 10 0.413 1.259 1.052 257.924 o
4 12 11 53.593 54.600 2.144 35.881 o
4 12 12 188.267 180.636 4.534 7.758 o
4 12 13 130.495 127.629 3.649 12.284 o
4 12 14 13.822 13.522 1.996 61.611 o
4 12 15 66.108 60.589 3.058 21.376 o
4 13 0 2.600 3.826 0.659 487.862 o
4 13 1 199.395 197.492 3.226 9.946 o
4 13 2 57.498 61.081 1.406 49.263 o
4 13 3 30.753 30.457 0.983 102.201 o
4 13 4 141.439 141.348 2.586 15.745 o
4 13 5 47.173 50.647 1.465 55.181 o
4 13 6 35.407 37.911 1.347 71.532 o
4 13 7 59.062 62.143 1.573 44.712 o
4 13 8 140.327 133.127 2.999 14.291 o
4 13 9 126.219 125.387 3.747 12.116 o
4 13 10 63.421 65.496 2.272 30.713 o
4 13 11 11.332 11.428 1.741 79.950 o
4 13 12 11.292 11.496 2.055 60.437 o
4 13 13 22.188 22.481 2.223 46.929 o
4 13 14 33.335 34.656 2.970 26.973 o
4 14 0 3.333 4.288 0.826 331.665 o
4 14 1 54.245 55.672 1.475 50.256 o
4 14 2 68.959 72.538 1.662 38.218 o
4 14 3 38.424 41.992 1.249 71.744 o
4 14 4 76.167 78.517 1.859 32.787 o
4 14 5 48.224 54.531 1.652 48.521 o
4 14 6 201.852 211.762 4.003 8.160 o
4 14 7 175.550 167.675 3.304 11.026 o
4 14 8 1.008 1.632 0.728 493.995 o
4 14 9 73.731 73.875 2.577 24.797 o
4 14 10 15.081 19.590 1.937 62.292 o
4 14 11 126.294 122.093 3.875 11.703 o
4 14 12 33.768 34.725 2.311 39.395 o
4 14 13 38.216 39.357 3.688 18.383 o
4 15 0 35.772 40.458 1.465 65.076 o
4 15 1 59.364 59.694 1.800 40.361 o
4 15 2 136.302 137.975 3.176 13.650 o
4 15 3 186.250 192.939 4.160 8.392 o
4 15 4 56.116 57.481 1.898 39.655 o
4 15 5 6.294 9.136 1.298 140.465 o
4 15 6 5.427 8.025 1.328 139.067 o
4 15 7 15.712 17.564 1.455 95.502 o
4 15 8 129.143 118.248 2.891 15.828 o
4 15 9 6.054 7.553 1.996 67.756 o
4 15 10 9.903 12.490 2.183 54.778 o
4 15 11 44.829 42.376 2.852 26.838 o
4 16 0 80.701 82.293 2.508 24.172 o
4 16 1 69.265 68.830 2.331 28.656 o
4 16 2 36.092 38.383 1.692 56.610 o
4 16 3 36.972 39.888 1.918 48.334 o
4 16 4 29.558 31.804 1.495 71.488 o
4 16 5 15.941 17.810 1.485 92.468 o
4 16 6 129.983 125.161 3.265 13.887 o
4 16 7 17.712 17.407 1.583 82.921 o
4 16 8 3.716 3.285 1.406 135.519 o
4 16 9 5.252 6.058 2.488 45.438 o
4 16 10 5.447 7.966 2.754 37.221 o
4 17 0 16.626 16.197 1.957 61.384 o
4 17 1 41.284 41.806 2.341 36.175 o
4 17 2 16.059 18.223 1.937 62.129 o
4 17 3 17.653 19.728 2.262 47.527 o
4 17 4 66.542 69.469 2.567 26.078 o
4 17 5 82.149 81.831 2.813 21.231 o
4 17 6 21.045 22.088 1.898 60.279 o
4 17 7 1.979 1.770 1.750 93.210 o
4 17 8 144.862 115.956 6.255 5.855 o
4 18 0 18.097 22.088 2.360 43.835 o
4 18 1 30.168 28.539 2.596 34.405 o
4 18 2 6.551 6.746 1.947 70.843 o
4 18 3 79.983 70.177 3.088 19.612 o
4 18 4 45.751 48.778 3.521 19.096 o
5 0 1 196.117 202.242 3.108 10.231 o
5 0 2 76.574 80.513 1.318 40.047 o
5 0 3 132.024 126.381 1.996 19.962 o
5 0 4 47.639 53.971 0.954 69.896 o
5 0 5 6.922 7.336 0.334 567.156 o
5 0 6 0.091 0.197 0.187 7032.600 o
5 0 7 363.812 362.807 5.547 3.774 o
5 0 8 0.002 0.413 0.246 4330.190 o
5 0 9 4.698 5.802 0.413 639.468 o
5 0 10 8.572 9.883 0.570 347.258 o
5 0 11 29.899 29.424 0.757 121.353 o
5 0 12 6.341 6.677 0.561 429.961 o
5 0 13 4.213 5.802 0.620 450.294 o
5 0 14 32.220 32.866 0.934 101.171 o
5 0 15 168.940 164.479 2.724 13.066 o
5 0 16 4.924 4.681 0.728 365.845 o
5 0 17 4.852 5.458 1.131 188.356 o
5 0 18 3.556 3.796 1.377 140.569 o
5 0 19 4.472 4.357 1.878 78.180 o
5 0 20 36.099 30.260 7.523 5.032 o
5 1 0 135.154 137.916 2.154 18.338 o
5 1 1 380.201 393.480 5.930 3.391 o
5 1 2 958.236 958.352 14.299 0.662 o
5 1 3 389.419 399.833 6.028 3.280 o
5 1 4 88.694 90.033 1.475 33.434 o
5 1 5 295.651 294.095 4.583 5.326 o
5 1 6 1.029 0.983 0.207 2950.810 o
5 1 7 301.504 296.494 4.563 5.264 o
5 1 8 185.171 177.745 2.783 11.871 o
5 1 9 28.669 28.264 0.679 131.943 o
5 1 10 136.340 133.324 2.203 18.190 o
5 1 11 67.182 66.981 1.278 46.548 o
5 1 12 1.902 1.160 0.364 1305.230 o
5 1 13 0.614 2.291 0.521 874.195 o
5 1 14 58.961 60.678 1.278 51.631 o
5 1 15 17.382 19.137 0.797 172.235 o
5 1 16 64.424 68.732 1.662 40.095 o
5 1 17 6.742 7.513 1.121 177.854 o
5 1 18 8.565 8.861 1.269 139.841 o
5 1 19 129.590 125.790 3.963 11.229 o
5 1 20 31.222 29.355 7.415 5.197 o
5 2 0 1179.670 1207.210 17.997 0.435 o
5 2 1 569.899 582.584 8.910 1.649 o
5 2 2 182.273 190.195 2.931 11.353 o
5 2 3 220.837 230.958 3.540 8.329 o
5 2 4 24.812 24.625 0.580 158.810 o
5 2 5 120.331 119.506 1.918 22.037 o
5 2 6 143.190 141.575 2.252 17.087 o
5 2 7 24.014 23.061 0.541 169.175 o
5 2 8 248.499 246.369 3.904 7.070 o
5 2 9 282.398 270.030 4.170 6.038 o
5 2 10 142.164 142.342 2.321 16.829 o
5 2 11 119.453 117.166 1.957 22.023 o
5 2 12 146.267 139.804 2.331 16.581 o
5 2 13 86.296 83.237 1.505 34.481 o
5 2 14 22.744 22.983 0.738 152.297 o
5 2 15 17.566 19.010 1.062 133.475 o
5 2 16 125.065 128.869 3.019 15.144 o
5 2 17 11.541 15.322 1.514 96.922 o
5 2 18 58.615 59.783 2.675 26.392 o
5 2 19 5.999 5.586 2.291 52.917 o
5 3 0 138.463 136.087 2.154 18.136 o
5 3 1 371.265 378.591 5.783 3.556 o
5 3 2 675.169 679.756 10.188 1.254 o
5 3 3 68.855 69.774 1.200 46.710 o
5 3 4 397.278 397.247 5.999 3.258 o
5 3 5 1016.000 981.886 14.663 0.618 o
5 3 6 228.459 228.087 4.091 7.334 o
5 3 7 18.246 18.331 0.718 182.828 o
5 3 8 150.142 148.016 3.039 13.286 o
5 3 9 37.292 39.377 1.062 82.783 o
5 3 10 22.838 21.498 0.856 140.735 o
5 3 11 2.642 1.465 0.452 888.263 o
5 3 12 192.206 186.458 3.491 9.739 o
5 3 13 231.078 230.378 4.248 7.039 o
5 3 14 6.037 6.471 0.865 267.283 o
5 3 15 25.036 26.808 1.278 91.883 o
5 3 16 16.361 19.855 1.318 105.967 o
5 3 17 33.188 37.410 1.859 52.281 o
5 3 18 44.565 44.520 2.439 33.325 o
5 3 19 26.890 30.693 2.567 35.447 o
5 4 0 58.055 62.408 1.082 56.208 o
5 4 1 510.405 521.965 8.015 2.005 o
5 4 2 241.878 244.195 3.757 7.413 o
5 4 3 176.357 176.388 2.744 12.388 o
5 4 4 905.292 876.973 14.506 0.695 o
5 4 5 586.099 590.136 10.228 1.419 o
5 4 6 113.748 111.393 2.183 21.479 o
5 4 7 206.068 203.757 3.708 8.702 o
5 4 8 95.852 92.973 1.928 27.065 o
5 4 9 26.021 26.494 0.954 116.834 o
5 4 10 18.878 19.472 0.875 154.054 o
5 4 11 270.255 261.386 4.760 5.644 o
5 4 12 5.476 5.989 0.718 351.509 o
5 4 13 89.720 86.945 1.928 28.567 o
5 4 14 271.919 263.412 5.340 5.050 o
5 4 15 25.419 27.900 1.318 87.957 o
5 4 16 2.545 4.711 1.190 184.505 o
5 4 17 116.424 120.627 3.098 15.481 o
5 4 18 3.403 2.321 1.908 77.547 o
5 4 19 6.666 6.314 2.449 46.389 o
5 5 0 176.153 182.466 2.842 11.989 o
5 5 1 33.263 35.040 0.787 106.807 o
5 5 2 739.107 736.638 11.359 1.047 o
5 5 3 135.410 136.844 2.193 18.169 o
5 5 4 49.277 49.614 0.924 71.296 o
5 5 5 35.138 34.735 0.954 94.153 o
5 5 6 146.983 143.000 2.704 14.864 o
5 5 7 205.984 195.811 3.580 9.050 o
5 5 8 122.159 122.044 2.419 18.701 o
5 5 9 366.126 361.145 6.451 3.307 o
5 5 10 55.721 56.026 1.387 51.715 o
5 5 11 152.597 146.905 2.950 13.518 o
5 5 12 73.339 70.453 1.652 37.452 o
5 5 13 68.900 69.912 1.790 36.503 o
5 5 14 99.739 100.811 2.400 21.953 o
5 5 15 4.426 6.923 1.023 219.205 o
5 5 16 37.027 41.491 1.692 55.344 o
5 5 17 54.895 57.924 2.429 30.480 o
5 5 18 43.782 44.599 2.822 27.244 o
5 5 19 35.422 36.328 3.353 21.862 o
5 6 0 302.291 297.340 4.740 5.101 o
5 6 1 12.371 14.004 0.511 288.153 o
5 6 2 946.501 959.483 14.348 0.665 o
5 6 3 37.387 35.718 0.767 100.260 o
5 6 4 102.759 104.352 1.741 26.746 o
5 6 5 235.443 229.552 3.590 7.939 o
5 6 6 36.787 37.154 0.974 89.217 o
5 6 7 67.100 64.179 1.485 43.229 o
5 6 8 17.605 19.737 0.856 161.001 o
5 6 9 464.298 440.026 7.789 2.291 o
5 6 10 156.081 151.163 2.891 13.456 o
5 6 11 160.018 150.170 2.901 13.255 o
5 6 12 31.711 32.335 1.229 83.888 o
5 6 13 13.643 14.092 0.983 165.558 o
5 6 14 40.830 40.566 1.524 59.527 o
5 6 15 8.445 9.451 1.259 141.032 o
5 6 16 113.837 111.541 3.147 15.634 o
5 6 17 48.688 52.004 2.390 32.733 o
5 6 18 6.470 6.333 2.114 61.075 o
5 7 0 79.558 80.710 1.455 37.204 o
5 7 1 491.731 487.053 7.415 2.242 o
5 7 2 752.644 731.396 10.985 1.069 o
5 7 3 81.882 83.631 1.465 36.046 o
5 7 4 41.128 43.123 0.934 82.269 o
5 7 5 11.822 12.194 0.472 318.726 o
5 7 6 19.239 19.157 0.816 161.722 o
5 7 7 77.656 77.612 1.692 34.844 o
5 7 8 10.146 11.014 0.708 265.469 o
5 7 9 81.398 79.245 1.780 32.624 o
5 7 10 34.593 35.138 1.131 84.645 o
5 7 11 68.281 67.463 1.741 37.799 o
5 7 12 234.630 218.823 4.455 6.785 o
5 7 13 83.899 80.749 2.006 29.233 o
5 7 14 13.149 16.482 1.426 102.629 o
5 7 15 83.394 82.038 2.704 22.047 o
5 7 16 47.675 52.712 2.311 34.263 o
5 7 17 58.911 64.011 2.832 24.236 o
5 7 18 7.143 6.245 2.744 37.319 o
5 8 0 115.819 117.038 1.967 22.389 o
5 8 1 254.240 251.089 3.924 6.903 o
5 8 2 101.594 97.861 1.701 27.813 o
5 8 3 445.197 426.012 6.540 2.764 o
5 8 4 128.340 128.092 2.124 19.540 o
5 8 5 35.621 37.134 0.865 96.652 o
5 8 6 121.026 112.662 2.242 20.286 o
5 8 7 41.443 42.297 1.160 72.776 o
5 8 8 31.017 32.030 1.013 98.543 o
5 8 9 57.358 58.848 1.613 45.087 o
5 8 10 147.000 139.952 2.990 13.817 o
5 8 11 91.921 89.531 2.154 25.732 o
5 8 12 11.675 11.506 0.983 179.017 o
5 8 13 0.116 1.731 0.934 325.034 o
5 8 14 96.012 95.894 2.803 19.495 o
5 8 15 11.588 13.247 1.603 89.987 o
5 8 16 60.304 62.271 2.714 25.547 o
5 8 17 73.558 75.508 2.999 20.650 o
5 8 18 22.512 23.907 5.871 8.244 o
5 9 0 30.915 31.391 0.856 110.038 o
5 9 1 270.307 264.818 4.170 6.249 o
5 9 2 116.345 115.278 1.987 22.300 o
5 9 3 35.471 36.869 0.885 95.994 o
5 9 4 192.020 185.445 2.970 10.979 o
5 9 5 106.635 105.837 1.819 25.399 o
5 9 6 25.077 23.494 0.659 151.943 o
5 9 7 9.977 9.687 0.747 259.983 o
5 9 8 29.573 29.995 1.013 102.412 o
5 9 9 12.365 12.696 0.885 194.438 o
5 9 10 50.484 49.929 1.662 48.279 o
5 9 11 91.300 83.680 2.272 25.074 o
5 9 12 61.501 60.038 1.937 37.121 o
5 9 13 88.055 85.175 2.488 23.341 o
5 9 14 15.854 16.443 1.701 76.713 o
5 9 15 1.423 1.741 1.711 98.093 o
5 9 16 49.455 53.833 2.508 30.490 o
5 9 17 31.013 28.028 2.960 27.783 o
5 10 0 523.682 505.502 7.877 2.023 o
5 10 1 39.106 39.268 1.033 82.251 o
5 10 2 151.986 153.799 2.734 14.169 o
5 10 3 47.395 47.185 1.042 70.040 o
5 10 4 33.674 35.167 0.905 98.882 o
5 10 5 82.207 81.428 1.505 35.741 o
5 10 6 48.567 49.152 1.092 66.654 o
5 10 7 56.961 53.617 1.328 53.187 o
5 10 8 34.198 34.282 1.259 78.642 o
5 10 9 119.929 116.851 2.950 16.139 o
5 10 10 93.441 92.708 2.527 22.008 o
5 10 11 20.150 20.013 1.347 97.435 o
5 10 12 23.200 24.232 1.406 86.397 o
5 10 13 147.849 137.385 3.521 11.912 o
5 10 14 9.562 10.867 1.701 84.974 o
5 10 15 26.634 27.546 2.026 51.198 o
5 10 16 24.581 23.691 2.606 35.692 o
5 11 0 41.276 41.806 1.003 79.864 o
5 11 1 101.830 104.352 1.898 25.564 o
5 11 2 5.822 6.038 0.620 408.252 o
5 11 3 94.093 93.091 1.692 29.678 o
5 11 4 78.092 79.235 1.505 37.135 o
5 11 5 30.265 26.966 0.924 110.407 o
5 11 6 208.790 203.167 3.580 8.885 o
5 11 7 240.895 225.540 5.133 5.791 o
5 11 8 77.699 73.521 2.095 29.884 o
5 11 9 0.240 1.023 0.993 291.401 o
5 11 10 13.370 13.768 1.210 130.608 o
5 11 11 16.754 18.056 1.357 102.881 o
5 11 12 58.629 60.599 2.252 32.339 o
5 11 13 3.002 6.854 1.701 94.166 o
5 11 14 137.964 138.398 4.111 10.335 o
5 11 15 79.280 74.426 2.970 20.469 o
5 11 16 0.216 11.624 5.212 10.795 o
5 12 0 191.369 189.232 3.088 10.653 o
5 12 1 166.029 162.935 2.734 13.214 o
5 12 2 64.109 62.723 1.288 48.564 o
5 12 3 10.409 10.365 0.679 276.231 o
5 12 4 57.060 59.016 1.367 50.855 o
5 12 5 288.199 273.325 4.937 5.205 o
5 12 6 10.048 9.048 0.669 291.056 o
5 12 7 56.056 55.593 1.367 52.151 o
5 12 8 83.953 85.922 2.468 23.957 o
5 12 9 14.939 13.807 1.269 119.415 o
5 12 10 29.484 32.404 1.711 61.092 o
5 12 11 72.019 69.794 2.400 27.307 o
5 12 12 11.091 12.490 1.662 85.890 o
5 12 13 65.716 63.992 2.557 26.664 o
5 12 14 57.641 59.517 2.783 25.198 o
5 12 15 37.621 42.140 4.170 14.852 o
5 13 0 14.263 13.493 0.777 205.934 o
5 13 1 40.739 42.533 1.160 73.294 o
5 13 2 207.415 199.676 3.491 9.138 o
5 13 3 79.229 82.372 1.721 33.521 o
5 13 4 54.524 53.892 1.337 54.112 o
5 13 5 197.366 200.187 3.796 8.781 o
5 13 6 79.033 77.917 1.780 33.285 o
5 13 7 22.401 23.691 0.964 127.083 o
5 13 8 81.591 81.556 2.439 24.799 o
5 13 9 64.630 68.958 2.419 28.209 o
5 13 10 18.023 19.531 1.977 58.849 o
5 13 11 12.676 15.174 1.731 77.884 o
5 13 12 49.740 52.377 2.557 29.795 o
5 13 13 77.078 72.469 2.901 21.341 o
5 13 14 5.875 4.189 3.501 23.541 o
5 14 0 175.499 175.277 3.432 10.561 o
5 14 1 23.531 26.051 1.082 110.742 o
5 14 2 27.530 31.037 1.278 86.307 o
5 14 3 31.777 31.401 1.387 75.474 o
5 14 4 100.348 108.246 2.950 17.708 o
5 14 5 24.174 25.481 1.288 93.122 o
5 14 6 23.409 26.543 1.396 85.576 o
5 14 7 160.347 153.100 3.403 11.544 o
5 14 8 29.895 32.080 1.967 51.053 o
5 14 9 4.331 8.428 1.987 69.179 o
5 14 10 42.073 41.176 2.557 31.944 o
5 14 11 26.230 28.913 2.626 34.471 o
5 14 12 55.229 50.617 2.911 24.440 o
5 15 0 158.048 155.982 3.176 12.291 o
5 15 1 0.983 2.095 1.288 170.304 o
5 15 2 31.806 33.997 1.701 59.724 o
5 15 3 12.551 14.860 1.229 128.528 o
5 15 4 49.772 51.807 1.869 43.071 o
5 15 5 8.012 10.582 1.328 129.692 o
5 15 6 7.396 7.297 1.288 141.689 o
5 15 7 0.469 0.865 1.426 143.053 o
5 15 8 6.460 6.314 1.839 78.803 o
5 15 9 1.163 1.524 1.829 86.509 o
5 15 10 143.573 136.087 4.789 8.452 o
5 15 11 48.428 49.683 3.068 23.349 o
5 16 0 7.719 11.683 1.564 99.474 o
5 16 1 23.133 23.622 1.770 64.821 o
5 16 2 116.685 116.438 3.039 15.888 o
5 16 3 38.964 43.074 1.800 50.523 o
5 16 4 2.277 3.452 1.642 103.787 o
5 16 5 11.599 14.112 1.800 74.421 o
5 16 6 33.394 32.719 1.908 51.510 o
5 16 7 116.650 105.709 2.921 16.863 o
5 16 8 15.007 17.820 2.567 39.213 o
5 16 9 90.398 82.274 3.963 13.297 o
5 17 0 48.146 47.077 2.134 38.283 o
5 17 1 4.526 5.252 1.760 87.678 o
5 17 2 5.318 5.409 1.662 96.317 o
5 17 3 24.549 22.639 2.193 47.099 o
5 17 4 5.932 7.150 1.839 78.895 o
5 17 5 60.871 61.592 2.439 29.080 o
5 17 6 16.378 16.305 2.124 53.850 o
5 17 7 11.498 13.847 2.193 53.432 o
5 18 0 4.450 7.336 2.577 42.549 o
5 18 1 84.025 73.334 3.137 18.815 o
5 18 2 1.170 2.272 2.164 62.025 o
5 18 3 21.833 22.098 3.029 28.132 o
6 0 0 1515.030 1483.380 31.253 0.194 o
6 0 1 387.249 402.655 6.087 3.258 o
6 0 2 20.777 22.875 0.541 184.609 o
6 0 3 567.666 566.947 8.526 1.732 o
6 0 4 276.850 275.046 4.209 6.040 o
6 0 5 57.089 57.914 1.042 59.082 o
6 0 6 19.194 19.806 0.531 203.053 o
6 0 7 0.247 0.266 0.207 5189.320 o
6 0 8 0.990 1.741 0.344 1565.140 o
6 0 9 161.114 158.785 2.577 14.102 o
6 0 10 46.125 45.582 0.954 75.036 o
6 0 11 15.202 16.463 0.659 216.200 o
6 0 12 47.651 50.066 1.072 67.659 o
6 0 13 21.730 22.049 0.728 158.783 o
6 0 14 92.138 97.950 1.928 27.260 o
6 0 15 0.670 1.849 0.590 723.915 o
6 0 16 5.879 6.343 0.944 238.490 o
6 0 17 5.439 6.314 1.141 181.190 o
6 0 18 167.509 169.002 3.550 10.605 o
6 0 19 173.722 158.903 3.806 9.903 o
6 1 0 244.642 243.232 3.717 7.424 o
6 1 1 153.237 159.581 2.488 14.847 o
6 1 2 900.669 916.222 13.699 0.727 o
6 1 3 12.068 14.142 0.462 305.257 o
6 1 4 434.278 441.550 6.687 2.727 o
6 1 5 458.716 456.154 6.894 2.542 o
6 1 6 3.261 3.472 0.384 875.465 o
6 1 7 303.661 300.153 4.622 5.170 o
6 1 8 191.186 187.570 2.960 10.995 o
6 1 9 33.622 34.263 0.767 108.054 o
6 1 10 130.611 131.563 2.183 18.858 o
6 1 11 54.210 55.652 1.121 59.586 o
6 1 12 47.344 49.211 1.052 68.907 o
6 1 13 20.519 20.524 0.747 163.777 o
6 1 14 1.068 1.967 0.570 733.683 o
6 1 15 84.297 82.824 1.711 32.474 o
6 1 16 94.575 100.093 2.213 24.136 o
6 1 17 10.639 11.821 1.141 151.632 o
6 1 18 6.457 5.763 2.016 66.845 o
6 1 19 27.502 26.926 2.616 34.629 o
6 2 0 1064.540 1101.830 16.463 0.519 o
6 2 1 620.279 620.052 9.313 1.475 o
6 2 2 446.670 461.435 6.973 2.552 o
6 2 3 6.344 7.140 0.384 558.060 o
6 2 4 198.409 197.502 3.068 10.320 o
6 2 5 319.871 318.602 4.868 4.720 o
6 2 6 166.706 166.131 2.655 13.354 o
6 2 7 122.568 121.906 2.144 20.281 o
6 2 8 241.910 237.528 3.708 7.548 o
6 2 9 37.212 38.265 0.816 96.013 o
6 2 10 333.892 323.568 4.947 4.514 o
6 2 11 80.501 78.222 1.426 37.692 o
6 2 12 3.553 4.101 0.659 456.175 o
6 2 13 8.530 10.316 0.787 256.666 o
6 2 14 45.871 47.932 1.318 61.430 o
6 2 15 6.485 7.838 1.288 143.436 o
6 2 16 15.372 13.335 1.151 134.472 o
6 2 17 22.451 22.924 1.770 65.472 o
6 2 18 17.912 20.780 2.055 55.128 o
6 2 19 34.827 38.413 2.901 27.589 o
6 3 0 12.502 14.201 0.482 293.830 o
6 3 1 870.198 888.607 13.286 0.772 o
6 3 2 186.924 186.832 2.931 11.240 o
6 3 3 1058.550 1069.730 16.197 0.534 o
6 3 4 307.721 306.289 4.671 5.053 o
6 3 5 482.292 472.666 7.120 2.370 o
6 3 6 345.709 345.272 5.271 4.120 o
6 3 7 290.794 283.238 5.045 5.032 o
6 3 8 71.385 70.256 1.505 40.439 o
6 3 9 66.784 64.090 1.436 44.289 o
6 3 10 20.020 20.672 0.826 154.744 o
6 3 11 39.834 38.098 1.111 78.421 o
6 3 12 5.749 5.969 0.806 299.751 o
6 3 13 11.529 13.247 0.915 190.669 o
6 3 14 22.522 23.642 1.141 109.375 o
6 3 15 110.565 116.163 2.783 17.716 o
6 3 16 53.353 53.076 1.908 40.885 o
6 3 17 77.498 85.676 3.009 19.833 o
6 3 18 19.166 20.141 2.085 53.509 o
6 3 19 24.853 25.264 2.655 34.422 o
6 4 0 418.291 420.485 6.373 2.950 o
6 4 1 157.220 157.064 2.488 14.685 o
6 4 2 71.499 73.039 1.259 44.008 o
6 4 3 207.969 209.608 3.275 9.412 o
6 4 4 126.570 130.983 2.105 19.678 o
6 4 5 714.004 699.927 10.503 1.167 o
6 4 6 207.310 205.045 3.737 8.601 o
6 4 7 85.299 87.948 1.967 28.812 o
6 4 8 34.265 33.948 1.023 91.919 o
6 4 9 77.656 77.848 1.859 32.542 o
6 4 10 29.779 29.188 1.033 101.317 o
6 4 11 97.592 96.101 2.006 25.834 o
6 4 12 69.987 71.102 1.741 36.859 o
6 4 13 350.364 337.503 7.523 2.937 o
6 4 14 96.819 94.773 2.321 23.255 o
6 4 15 8.175 10.710 1.278 136.833 o
6 4 16 149.280 147.170 3.472 11.841 o
6 4 17 27.703 34.676 2.085 47.472 o
6 4 18 6.128 7.926 2.813 35.631 o
6 4 19 32.620 34.459 3.580 19.822 o
6 5 0 3.830 3.796 0.374 824.552 o
6 5 1 160.825 164.793 2.675 13.622 o
6 5 2 53.403 55.938 1.052 61.887 o
6 5 3 232.200 234.233 3.658 7.853 o
6 5 4 727.789 712.927 10.680 1.129 o
6 5 5 34.022 32.640 0.708 112.422 o
6 5 6 131.864 129.577 2.488 17.269 o
6 5 7 173.503 172.739 3.235 11.197 o
6 5 8 330.335 321.513 5.753 4.020 o
6 5 9 52.497 53.951 1.396 53.556 o
6 5 10 103.350 97.871 2.065 24.404 o
6 5 11 87.649 79.097 1.731 31.920 o
6 5 12 117.538 119.005 2.675 17.726 o
6 5 13 17.783 19.393 1.111 126.386 o
6 5 14 77.921 77.288 1.987 30.875 o
6 5 15 43.330 50.755 1.849 45.930 o
6 5 16 19.620 20.967 1.436 90.184 o
6 5 17 22.598 27.900 2.626 35.232 o
6 5 18 2.734 1.770 2.911 34.345 o
6 5 19 88.638 76.953 8.035 4.176 o
6 6 0 12.806 12.234 0.570 275.972 o
6 6 1 528.417 529.508 8.064 1.943 o
6 6 2 314.661 305.778 4.711 4.953 o
6 6 3 58.751 56.006 1.072 57.923 o
6 6 4 161.299 163.997 2.645 13.717 o
6 6 5 39.954 40.045 0.865 88.590 o
6 6 6 42.244 40.783 1.072 76.452 o
6 6 7 237.222 228.962 4.209 7.002 o
6 6 8 144.591 139.549 2.724 15.023 o
6 6 9 109.139 106.407 2.164 22.402 o
6 6 10 86.133 83.700 1.819 30.719 o
6 6 11 35.422 37.764 1.259 75.813 o
6 6 12 39.464 38.187 1.288 70.748 o
6 6 13 60.046 62.035 1.780 40.197 o
6 6 14 91.833 91.311 2.321 24.060 o
6 6 15 56.879 57.826 2.232 33.272 o
6 6 16 14.311 18.223 1.692 77.943 o
6 6 17 96.387 94.852 3.658 14.295 o
6 6 18 20.886 21.468 2.960 29.441 o
6 7 0 28.035 29.444 0.747 126.515 o
6 7 1 318.275 322.270 4.966 4.646 o
6 7 2 64.136 62.743 1.210 50.166 o
6 7 3 11.167 13.296 0.541 297.726 o
6 7 4 119.800 120.441 1.987 21.612 o
6 7 5 68.186 66.441 1.229 47.158 o
6 7 6 39.300 37.419 1.062 81.649 o
6 7 7 164.497 161.125 3.078 12.230 o
6 7 8 69.293 67.031 1.603 39.918 o
6 7 9 73.482 73.561 1.741 35.655 o
6 7 10 76.903 69.322 1.692 36.060 o
6 7 11 18.415 18.666 0.983 141.930 o
6 7 12 54.164 55.033 1.692 45.160 o
6 7 13 12.256 12.460 0.964 178.467 o
6 7 14 30.364 33.102 1.603 65.153 o
6 7 15 9.359 10.395 1.455 110.080 o
6 7 16 3.777 4.956 1.810 84.170 o
6 7 17 4.487 7.690 2.291 53.088 o
6 7 18 31.975 38.305 3.491 20.604 o
6 8 0 3.811 3.531 0.511 623.081 o
6 8 1 164.133 160.830 2.616 13.751 o
6 8 2 7.241 8.261 0.551 397.532 o
6 8 3 49.015 49.811 1.042 67.648 o
6 8 4 95.945 99.218 1.741 28.308 o
6 8 5 47.759 49.732 0.993 70.321 o
6 8 6 75.013 71.908 1.623 37.254 o
6 8 7 259.297 254.246 4.661 5.928 o
6 8 8 34.078 33.073 1.092 88.715 o
6 8 9 14.050 13.680 0.806 200.116 o
6 8 10 16.454 17.279 0.993 148.596 o
6 8 11 14.311 13.945 1.023 156.480 o
6 8 12 8.608 8.743 1.328 130.433 o
6 8 13 42.483 42.504 1.731 51.263 o
6 8 14 19.681 20.947 1.544 82.063 o
6 8 15 12.964 12.175 1.760 76.812 o
6 8 16 24.925 27.900 2.193 46.116 o
6 8 17 28.672 30.555 2.960 27.913 o
6 9 0 246.685 238.521 3.767 7.362 o
6 9 1 68.731 70.177 1.337 44.239 o
6 9 2 5.853 6.451 0.551 452.749 o
6 9 3 41.558 41.275 0.964 81.549 o
6 9 4 15.071 15.813 0.649 221.373 o
6 9 5 1.307 1.711 0.423 1133.890 o
6 9 6 124.947 119.654 2.075 20.565 o
6 9 7 76.114 76.462 1.711 35.081 o
6 9 8 179.635 173.221 3.767 9.640 o
6 9 9 2.016 1.760 0.787 405.724 o
6 9 10 4.251 4.878 0.806 326.185 o
6 9 11 153.767 146.452 3.580 11.347 o
6 9 12 49.829 52.584 1.957 40.916 o
6 9 13 10.358 10.228 1.436 110.900 o
6 9 14 62.136 60.314 2.380 29.814 o
6 9 15 57.003 63.313 2.537 28.176 o
6 9 16 45.353 46.703 2.891 25.988 o
6 9 17 17.132 22.245 3.767 19.299 o
6 10 0 26.256 26.277 0.806 129.864 o
6 10 1 8.791 9.372 0.639 316.837 o
6 10 2 14.273 16.069 0.787 196.433 o
6 10 3 160.802 160.840 2.783 13.360 o
6 10 4 107.196 107.499 1.947 24.205 o
6 10 5 243.303 238.659 3.776 7.412 o
6 10 6 120.937 114.235 2.085 21.206 o
6 10 7 68.183 67.021 1.977 34.058 o
6 10 8 79.493 77.219 2.557 24.121 o
6 10 9 31.267 32.974 1.406 74.192 o
6 10 10 45.345 48.109 1.849 45.683 o
6 10 11 21.094 23.986 1.308 96.705 o
6 10 12 58.561 62.566 2.223 32.634 o
6 10 13 13.117 14.683 1.583 89.174 o
6 10 14 125.872 118.543 3.393 13.684 o
6 10 15 1.228 1.672 1.839 85.474 o
6 10 16 6.383 10.395 2.872 34.014 o
6 11 0 125.096 121.159 2.223 19.613 o
6 11 1 33.660 35.699 0.983 93.849 o
6 11 2 245.773 237.016 4.032 7.030 o
6 11 3 75.695 75.970 1.465 38.860 o
6 11 4 265.316 251.001 4.209 6.380 o
6 11 5 31.839 31.322 0.875 107.042 o
6 11 6 84.638 77.612 1.642 33.840 o
6 11 7 19.525 18.213 1.131 121.533 o
6 11 8 106.540 99.916 2.645 19.548 o
6 11 9 55.474 53.961 1.770 43.100 o
6 11 10 49.630 48.139 1.711 47.687 o
6 11 11 114.776 113.704 3.127 15.621 o
6 11 12 12.441 13.080 1.495 99.142 o
6 11 13 13.826 15.646 1.810 71.550 o
6 11 14 36.354 35.767 2.252 40.048 o
6 11 15 69.363 59.675 3.235 19.580 o
6 12 0 60.635 60.904 1.328 49.681 o
6 12 1 87.136 86.778 1.701 31.571 o
6 12 2 149.659 144.171 2.616 15.028 o
6 12 3 117.731 115.946 2.144 21.077 o
6 12 4 7.574 7.946 0.728 302.637 o
6 12 5 24.402 25.530 0.885 127.979 o
6 12 6 11.822 12.175 0.767 228.720 o
6 12 7 0.040 0.393 0.787 471.034 o
6 12 8 19.738 20.819 1.288 102.711 o
6 12 9 40.815 38.324 1.672 54.927 o
6 12 10 94.648 87.142 2.645 21.201 o
6 12 11 20.706 21.695 1.721 69.711 o
6 12 12 75.728 70.640 2.763 22.843 o
6 12 13 29.188 29.709 2.193 44.494 o
6 12 14 19.894 23.504 2.665 35.262 o
6 13 0 23.079 23.229 1.023 120.023 o
6 13 1 66.035 65.988 1.623 40.735 o
6 13 2 4.922 3.835 0.757 353.928 o
6 13 3 153.423 148.704 2.980 13.328 o
6 13 4 10.610 13.620 1.023 170.888 o
6 13 5 0.679 0.865 0.698 558.480 o
6 13 6 28.338 29.847 1.111 97.385 o
6 13 7 13.089 13.601 1.190 134.303 o
6 13 8 0.480 1.406 1.229 190.088 o
6 13 9 38.871 37.813 2.144 41.778 o
6 13 10 99.959 98.874 3.491 14.897 o
6 13 11 99.317 93.799 3.786 13.570 o
6 13 12 12.850 13.886 2.419 44.576 o
6 13 13 10.584 10.769 2.400 46.332 o
6 14 0 552.270 522.663 9.254 1.675 o
6 14 1 52.031 55.013 1.544 49.627 o
6 14 2 11.195 11.536 0.895 201.625 o
6 14 3 26.599 30.604 1.357 82.567 o
6 14 4 31.756 32.463 1.357 76.594 o
6 14 5 36.693 39.740 1.593 59.596 o
6 14 6 17.596 19.226 1.249 111.458 o
6 14 7 32.543 26.199 1.347 79.370 o
6 14 8 13.926 14.712 2.193 52.315 o
6 14 9 32.506 36.770 2.734 30.713 o
6 14 10 102.041 99.376 3.944 12.656 o
6 14 11 0.123 0.787 2.183 61.797 o
6 14 12 5.419 8.890 2.468 45.684 o
6 15 0 5.267 7.661 1.318 141.697 o
6 15 1 13.335 16.767 1.298 116.109 o
6 15 2 251.383 242.769 5.045 5.671 o
6 15 3 38.422 42.455 1.731 53.104 o
6 15 4 66.266 68.840 2.183 31.177 o
6 15 5 44.526 43.999 1.731 50.063 o
6 15 6 3.234 3.639 1.023 238.709 o
6 15 7 2.656 4.947 1.121 203.583 o
6 15 8 107.952 103.899 3.580 13.969 o
6 15 9 89.860 86.345 3.324 16.731 o
6 15 10 75.120 71.181 3.442 17.257 o
6 15 11 29.628 19.983 3.678 19.503 o
6 16 0 1.415 1.219 1.446 136.506 o
6 16 1 26.026 31.204 1.987 52.124 o
6 16 2 77.100 81.025 2.321 26.690 o
6 16 3 42.891 44.510 1.937 44.834 o
6 16 4 23.251 25.107 1.780 63.802 o
6 16 5 227.420 219.423 4.838 6.365 o
6 16 6 9.830 7.454 1.554 100.515 o
6 16 7 1.257 3.019 1.554 117.393 o
6 16 8 22.841 19.954 2.734 33.570 o
6 16 9 6.859 12.863 3.658 21.276 o
6 17 0 12.470 14.181 1.957 64.260 o
6 17 1 101.465 95.727 3.216 16.428 o
6 17 2 1.513 2.724 1.583 113.053 o
6 17 3 38.169 36.741 2.449 35.127 o
6 17 4 69.296 69.017 2.704 24.223 o
6 17 5 9.394 8.792 1.869 73.411 o
6 17 6 7.101 11.378 2.154 57.588 o
6 18 0 0.035 8.113 2.872 35.201 o
6 18 1 8.788 18.567 6.196 7.565 o
7 0 1 560.377 545.095 8.202 1.828 o
7 0 2 8.971 9.254 0.413 422.301 o
7 0 3 177.345 180.174 2.862 11.933 o
7 0 4 463.058 470.217 7.189 2.417 o
7 0 5 217.467 219.354 3.432 8.736 o
7 0 6 1.531 1.475 0.295 1708.960 o
7 0 7 305.893 302.070 4.642 5.119 o
7 0 8 0.156 0.728 0.256 3478.580 o
7 0 9 0.931 1.603 0.334 1667.090 o
7 0 10 7.004 8.044 0.541 411.041 o
7 0 11 10.478 10.080 0.541 328.700 o
7 0 12 14.397 15.695 0.639 228.790 o
7 0 13 111.260 115.278 2.026 22.628 o
7 0 14 168.009 161.676 2.675 13.337 o
7 0 15 27.468 29.110 1.082 101.428 o
7 0 16 70.034 71.722 1.780 36.143 o
7 0 17 63.733 68.378 1.878 36.540 o
7 0 18 8.230 7.041 1.564 101.958 o
7 0 19 12.047 11.860 2.390 46.081 o
[truncated: 89,998 more chars]
