# Supplementary material for: Towards improved accuracy of Hirshfeld atom refinement with an alternative electron density partition
Source: IUCrJ. 2025 Jan 1;12(Pt 1):74–87. doi: 10.1107/S2052252524011242 (PMC11707693; doi:10.1107/S2052252524011242)
Supplement: Supplementary file 1 [file m-12-00074-sup1.zip › cif_checkcif/NAC_H2O/MP2/1.cif]

data_9K
# start Validation Reply Form
_vrf_PLAT183_9K
;
PROBLEM: Missing _cell_measurement_reflns_used Value ....     Please Do !  
RESPONSE: This is rerefinement of structure from https://doi.org/10.1107/S2053273314010626
          the information was not included in the original publication
;
_vrf_PLAT184_9K
;
PROBLEM: Missing _cell_measurement_theta_min Value ......     Please Do !  
RESPONSE: This is rerefinement of structure from https://doi.org/10.1107/S2053273314010626
          the information was not included in the original publication
;
_vrf_PLAT185_9K
;
PROBLEM: Missing _cell_measurement_theta_max Value ......     Please Do !  
RESPONSE: This is rerefinement of structure from https://doi.org/10.1107/S2053273314010626
          the information was not included in the original publication
;
# end Validation Reply Form
_audit_creation_date               2023-08-02
_audit_creation_method
;
Olex2 1.3
(compiled 2020.07.31 svn.rc2a77460 for OlexSys, GUI svn.r6145)
;
_audit_contact_author_address      ?
_audit_contact_author_email        ?
_audit_contact_author_name         ''
_audit_contact_author_phone        ?
_publ_contact_author_id_orcid      ?
_publ_section_references
;
Bourhis, L.J., Dolomanov, O.V., Gildea, R.J., Howard, J.A.K., Puschmann, H.
 (2015). Acta Cryst. A71, 59-75.

Dolomanov, O.V., Bourhis, L.J., Gildea, R.J, Howard, J.A.K. & Puschmann, H.
 (2009), J. Appl. Cryst. 42, 339-341.
;
_chemical_formula_moiety           'C7 H11 N O4, H2 O'
_chemical_formula_sum              'C7 H13 N O5'
_chemical_formula_weight           191.185
_chemical_absolute_configuration   unk
loop_
  _atom_type_symbol
  _atom_type_scat_dispersion_real
  _atom_type_scat_dispersion_imag
  _atom_type_scat_source
  _atom_type_scat_dispersion_source
 H 0.00000 0.00000
 'NoSpherA2 (<-magic spell for checkCif) like software DiSCaMB'
 'Henke, Gullikson and Davis, At. Data and Nucl. Data Tables, 1993, 54, 2'
 C 0.00347 0.00161
 'NoSpherA2 (<-magic spell for checkCif) like software DiSCaMB'
 'Henke, Gullikson and Davis, At. Data and Nucl. Data Tables, 1993, 54, 2'
 O 0.01158 0.00611
 'NoSpherA2 (<-magic spell for checkCif) like software DiSCaMB'
 'Henke, Gullikson and Davis, At. Data and Nucl. Data Tables, 1993, 54, 2'
 N 0.00653 0.00323
 'NoSpherA2 (<-magic spell for checkCif) like software DiSCaMB'
 'Henke, Gullikson and Davis, At. Data and Nucl. Data Tables, 1993, 54, 2'

_space_group_crystal_system        'orthorhombic'
_space_group_IT_number             19
_space_group_name_H-M_alt          'P 21 21 21'
_space_group_name_Hall             ' P 2ac 2ab'
loop_
  _space_group_symop_id
  _space_group_symop_operation_xyz
 1 x,y,z
 2 x+1/2,-y+1/2,-z
 3 -x,y+1/2,-z+1/2
 4 -x+1/2,-y,z+1/2

_symmetry_Int_Tables_number        19
_cell_length_a                     9.854(3)
_cell_length_b                     9.249(3)
_cell_length_c                     10.144(2)
_cell_angle_alpha                  90
_cell_angle_beta                   90
_cell_angle_gamma                  90
_cell_volume                       924.5(5)
_cell_formula_units_Z              4
_cell_measurement_temperature      9(2)
_exptl_absorpt_coefficient_mu      0.061
_exptl_crystal_density_diffrn      1.374
_exptl_crystal_F_000               408.077
_exptl_crystal_size_max            0.34
_exptl_crystal_size_mid            0.28
_exptl_crystal_size_min            0.28
_exptl_crystal_description        rectangular      
_exptl_crystal_colour             colourless            
_diffrn_measurement_device_type   'Huber type 512 four-circle diffractometer and a 165 mm MAR CCD detector'
_diffrn_reflns_av_R_equivalents    0.0000
_diffrn_reflns_av_unetI/netI       0.0258
_diffrn_reflns_Laue_measured_fraction_full  1.0000
_diffrn_reflns_Laue_measured_fraction_max  0.9991
_diffrn_reflns_limit_h_max         20
_diffrn_reflns_limit_h_min         -20
_diffrn_reflns_limit_k_max         18
_diffrn_reflns_limit_k_min         0
_diffrn_reflns_limit_l_max         20
_diffrn_reflns_limit_l_min         0
_diffrn_reflns_number              8275
_diffrn_reflns_point_group_measured_fraction_full  1.0000
_diffrn_reflns_point_group_measured_fraction_max  0.9984
_diffrn_reflns_theta_full          18.0568
_diffrn_reflns_theta_max           31.88
_diffrn_reflns_theta_min           2.09
_diffrn_ambient_temperature        9(2)
_diffrn_measured_fraction_theta_full  1.0000
_diffrn_measured_fraction_theta_max  0.9991
_diffrn_radiation_type             synchrotron
_diffrn_radiation_wavelength       0.5166
_reflns_Friedel_coverage           0.998
_reflns_limit_h_max                20
_reflns_limit_h_min                -20
_reflns_limit_k_max                18
_reflns_limit_k_min                -18
_reflns_limit_l_max                20
_reflns_limit_l_min                -20
_reflns_number_gt                  7877
_reflns_number_total               8275
_reflns_threshold_expression       I>=2u(I)
_computing_molecular_graphics      'Olex2 1.3 (Dolomanov et al., 2009)'
_computing_publication_material    'Olex2 1.3 (Dolomanov et al., 2009)'
_computing_structure_refinement    'olex2.refine 1.3 (Bourhis et al., 2015)'
_computing_data_collection        'XDS (Kabsch, 1991)'   
_refine_diff_density_max           0.2474
_refine_diff_density_min           -0.2044
_refine_diff_density_rms           0.0533
_refine_ls_abs_structure_details  
 'Flack, H. D. (1983). Acta Cryst. A39, 876-881.'
_refine_ls_abs_structure_Flack     0.5(6)
_refine_ls_d_res_high              0.4890
_refine_ls_d_res_low               7.0681
_refine_ls_goodness_of_fit_ref     1.1066
_refine_ls_hydrogen_treatment      refall
_refine_ls_matrix_type             full
_refine_ls_number_constraints      0
_refine_ls_number_parameters       235
_refine_ls_number_reflns           8275
_refine_ls_number_restraints       0
_refine_ls_R_factor_all            0.0270
_refine_ls_R_factor_gt             0.0245
_refine_ls_restrained_S_all        1.1066
_refine_ls_shift/su_max            0.0009
_refine_ls_shift/su_mean           0.0001
_refine_ls_structure_factor_coef   Fsqd
_refine_ls_weighting_details      
 'w=1/[\s^2^(Fo^2^)+(0.0146P)^2^+0.0473P] where P=(Fo^2^+2Fc^2^)/3'
_refine_ls_weighting_scheme        calc
_refine_ls_wR_factor_gt            0.0476
_refine_ls_wR_factor_ref           0.0481
_refine_special_details
;
Aspherical atom refinement in Olex2
with DiSCaMB generated form factors.
Hirshfeld Atom Refinement 
using Gaussian16 generated electron density 
calculated with MP2
using cc-pVTZ basis set and charges 
simulating the crystal field.
;
loop_
  _atom_site_label
  _atom_site_type_symbol
  _atom_site_fract_x
  _atom_site_fract_y
  _atom_site_fract_z
  _atom_site_U_iso_or_equiv
  _atom_site_adp_type
  _atom_site_occupancy
  _atom_site_refinement_flags_posn
 O1 O 0.57868(2) 1.11473(3) 0.77182(2) 0.00753(3) Uani 1.000000 .
 O2 O 0.79425(2) 1.11859(3) 0.84044(2) 0.00652(3) Uani 1.000000 .
 O3 O 0.84071(2) 1.20553(3) 0.55091(2) 0.00703(3) Uani 1.000000 .
 O4 O 0.78340(2) 0.69412(3) 0.51515(2) 0.00644(3) Uani 1.000000 .
 O5 O 0.90008(3) 0.45974(3) 0.43048(3) 0.01082(4) Uani 1.000000 .
 N1 N 0.87821(3) 0.97795(3) 0.61459(3) 0.00487(3) Uani 1.000000 .
 C1 C 0.69672(3) 1.07605(3) 0.76141(3) 0.00469(4) Uani 1.000000 .
 C2 C 0.73844(3) 0.96432(3) 0.66018(3) 0.00471(4) Uani 1.000000 .
 C3 C 0.73468(3) 0.81113(3) 0.71984(3) 0.00644(4) Uani 1.000000 .
 C4 C 0.84128(3) 0.73016(3) 0.63963(3) 0.00554(4) Uani 1.000000 .
 C5 C 0.95444(3) 0.84210(3) 0.62490(3) 0.00642(4) Uani 1.000000 .
 C6 C 0.91993(3) 1.10151(3) 0.55823(3) 0.00500(4) Uani 1.000000 .
 C7 C 1.06211(3) 1.10712(4) 0.50529(3) 0.00814(4) Uani 1.000000 .
 H1 H 0.7575(12) 1.1863(12) 0.9052(10) 0.023(2) Uani 1.000000 .
 H2 H 0.8316(10) 0.6131(12) 0.4785(9) 0.021(2) Uani 1.000000 .
 H3 H 0.6699(8) 0.9751(9) 0.5768(7) 0.0182(18) Uani 1.000000 .
 H4 H 0.7652(9) 0.8148(9) 0.8222(8) 0.0206(19) Uani 1.000000 .
 H5 H 0.6357(9) 0.7613(9) 0.7132(9) 0.0214(19) Uani 1.000000 .
 H6 H 0.8764(8) 0.6307(9) 0.6888(8) 0.0173(17) Uani 1.000000 .
 H7 H 1.0193(9) 0.8438(9) 0.7119(9) 0.026(2) Uani 1.000000 .
 H8 H 1.0139(8) 0.8252(9) 0.5378(8) 0.0166(18) Uani 1.000000 .
 H9 H 1.1341(10) 1.0655(12) 0.5747(10) 0.033(2) Uani 1.000000 .
 H10 H 1.0892(8) 1.2159(10) 0.4782(11) 0.029(2) Uani 1.000000 .
 H11 H 1.0710(10) 1.0417(12) 0.4195(10) 0.034(3) Uani 1.000000 .
 H12 H 0.8812(11) 0.3705(12) 0.4752(11) 0.025(2) Uani 1.000000 .
 H13 H 0.9569(11) 0.4415(10) 0.3583(9) 0.019(2) Uani 1.000000 .

loop_
  _atom_site_aniso_label
  _atom_site_aniso_U_11
  _atom_site_aniso_U_22
  _atom_site_aniso_U_33
  _atom_site_aniso_U_12
  _atom_site_aniso_U_13
  _atom_site_aniso_U_23
 O1 0.00532(7) 0.00961(8) 0.00766(8) 0.00186(6) -0.00014(6) -0.00242(7)
 O2 0.00596(7) 0.00793(8) 0.00568(7) 0.00000(6) -0.00069(6) -0.00177(6)
 O3 0.00720(7) 0.00508(7) 0.00882(8) 0.00115(6) 0.00102(6) 0.00183(6)
 O4 0.00855(8) 0.00523(7) 0.00554(7) 0.00070(6) -0.00043(6) -0.00040(6)
 O5 0.01335(10) 0.00630(8) 0.01280(10) 0.00112(7) 0.00589(8) 0.00006(7)
 N1 0.00496(7) 0.00388(7) 0.00578(8) 0.00029(6) 0.00094(6) 0.00057(6)
 C1 0.00497(8) 0.00481(8) 0.00428(8) 0.00031(7) 0.00014(7) -0.00035(7)
 C2 0.00513(8) 0.00478(8) 0.00423(8) -0.00001(7) 0.00038(7) -0.00033(7)
 C3 0.00866(9) 0.00506(9) 0.00560(9) -0.00032(7) 0.00221(8) 0.00021(7)
 C4 0.00749(9) 0.00413(8) 0.00500(8) 0.00068(7) 0.00012(7) 0.00035(7)
 C5 0.00577(9) 0.00559(9) 0.00789(10) 0.00099(7) -0.00021(8) 0.00013(8)
 C6 0.00504(8) 0.00480(8) 0.00515(8) -0.00025(7) 0.00047(7) 0.00046(7)
 C7 0.00592(9) 0.00889(10) 0.00960(10) -0.00119(8) 0.00186(8) 0.00011(9)
 H1 0.028(6) 0.024(6) 0.018(5) -0.008(5) -0.012(5) 0.001(4)
 H2 0.018(5) 0.032(6) 0.013(5) -0.006(5) -0.003(4) -0.007(5)
 H3 0.019(4) 0.025(4) 0.011(4) -0.005(4) 0.003(3) 0.002(3)
 H4 0.028(5) 0.014(4) 0.020(4) 0.006(4) 0.002(4) -0.005(4)
 H5 0.020(4) 0.014(4) 0.030(5) -0.008(3) 0.005(4) 0.008(4)
 H6 0.017(4) 0.013(4) 0.022(4) 0.004(3) -0.007(3) 0.001(3)
 H7 0.025(5) 0.016(5) 0.035(6) -0.003(4) -0.010(4) 0.008(4)
 H8 0.015(4) 0.016(4) 0.019(4) 0.002(3) 0.005(3) -0.003(3)
 H9 0.016(5) 0.047(6) 0.037(6) -0.001(5) -0.002(4) 0.010(5)
 H10 0.010(4) 0.022(5) 0.056(7) 0.001(4) 0.008(4) 0.008(5)
 H11 0.029(6) 0.037(6) 0.035(6) -0.011(5) 0.020(5) -0.013(5)
 H12 0.022(6) 0.030(6) 0.024(6) 0.003(5) 0.008(5) 0.002(5)
 H13 0.026(5) 0.015(5) 0.017(5) -0.005(4) 0.004(4) -0.003(4)

loop_
  _geom_bond_atom_site_label_1
  _geom_bond_atom_site_label_2
  _geom_bond_distance
  _geom_bond_site_symmetry_2
  _geom_bond_publ_flag
 O1 C1 1.2215(5) . ?
 O2 C1 1.3120(4) . ?
 O2 H1 0.977(11) . ?
 O3 C6 1.2412(5) . ?
 O4 C4 1.4251(4) . ?
 O4 H2 0.962(11) . ?
 O5 H12 0.960(11) . ?
 O5 H13 0.937(9) . ?
 N1 C2 1.4583(5) . ?
 N1 C5 1.4676(5) . ?
 N1 C6 1.3424(5) . ?
 C1 C2 1.5137(5) . ?
 C2 C3 1.5411(6) . ?
 C2 H3 1.087(8) . ?
 C3 C4 1.5252(5) . ?
 C3 H4 1.081(8) . ?
 C3 H5 1.081(8) . ?
 C4 C5 1.5289(5) . ?
 C4 H6 1.102(8) . ?
 C5 H7 1.090(9) . ?
 C5 H8 1.071(8) . ?
 C6 C7 1.5013(6) . ?
 C7 H9 1.072(10) . ?
 C7 H10 1.076(9) . ?
 C7 H11 1.063(10) . ?

loop_
  _geom_angle_atom_site_label_1
  _geom_angle_atom_site_label_2
  _geom_angle_atom_site_label_3
  _geom_angle
  _geom_angle_site_symmetry_1
  _geom_angle_site_symmetry_3
  _geom_angle_publ_flag
 H1 O2 C1 109.4(6) . . ?
 H2 O4 C4 109.1(6) . . ?
 H13 O5 H12 109.3(9) . . ?
 C5 N1 C2 112.76(2) . . ?
 C6 N1 C2 119.86(2) . . ?
 C6 N1 C5 127.05(2) . . ?
 O2 C1 O1 123.84(3) . . ?
 C2 C1 O1 121.14(3) . . ?
 C2 C1 O2 114.85(2) . . ?
 C1 C2 N1 114.37(2) . . ?
 C3 C2 N1 103.10(2) . . ?
 C3 C2 C1 110.78(2) . . ?
 H3 C2 N1 109.4(4) . . ?
 H3 C2 C1 107.3(4) . . ?
 H3 C2 C3 112.0(4) . . ?
 C4 C3 C2 103.03(2) . . ?
 H4 C3 C2 110.0(4) . . ?
 H4 C3 C4 109.6(4) . . ?
 H5 C3 C2 112.9(5) . . ?
 H5 C3 C4 112.2(5) . . ?
 H5 C3 H4 108.9(7) . . ?
 C3 C4 O4 108.17(2) . . ?
 C5 C4 O4 111.33(2) . . ?
 C5 C4 C3 102.82(2) . . ?
 H6 C4 O4 109.4(4) . . ?
 H6 C4 C3 112.6(4) . . ?
 H6 C4 C5 112.4(4) . . ?
 C4 C5 N1 102.32(2) . . ?
 H7 C5 N1 110.2(5) . . ?
 H7 C5 C4 111.0(5) . . ?
 H8 C5 N1 110.2(4) . . ?
 H8 C5 C4 112.4(4) . . ?
 H8 C5 H7 110.4(6) . . ?
 N1 C6 O3 119.52(3) . . ?
 C7 C6 O3 122.60(3) . . ?
 C7 C6 N1 117.88(3) . . ?
 H9 C7 C6 111.7(5) . . ?
 H10 C7 C6 110.8(4) . . ?
 H10 C7 H9 109.8(8) . . ?
 H11 C7 C6 110.5(5) . . ?
 H11 C7 H9 106.2(8) . . ?
 H11 C7 H10 107.6(8) . . ?

loop_
  _geom_torsion_atom_site_label_1
  _geom_torsion_atom_site_label_2
  _geom_torsion_atom_site_label_3
  _geom_torsion_atom_site_label_4
  _geom_torsion
  _geom_torsion_site_symmetry_1
  _geom_torsion_site_symmetry_2
  _geom_torsion_site_symmetry_3
  _geom_torsion_site_symmetry_4
  _geom_torsion_publ_flag
 O1 C1 C2 N1 151.95(3) . . . . ?
 O1 C1 C2 C3 -92.07(3) . . . . ?
 O2 C1 C2 N1 -32.46(3) . . . . ?
 O2 C1 C2 C3 83.52(3) . . . . ?
 O3 C6 N1 C2 3.29(3) . . . . ?
 O3 C6 N1 C5 176.12(3) . . . . ?
 O4 C4 C3 C2 -77.93(2) . . . . ?
 O4 C4 C5 N1 80.81(2) . . . . ?
 N1 C2 C3 C4 -29.20(2) . . . . ?
 N1 C5 C4 C3 -34.80(2) . . . . ?
 C1 C2 C3 C4 -151.98(3) . . . . ?
 C2 C3 C4 C5 39.93(2) . . . . ?

loop_
  _diffrn_refln_index_h
  _diffrn_refln_index_k
  _diffrn_refln_index_l
  _diffrn_refln_intensity_net
  _diffrn_refln_intensity_u
 1 0 0 0.23 0.05
 2 0 0 3358.72 71.09
 3 0 0 0.32 0.12
 4 0 0 293.9 6.25
 5 0 0 0.14 0.19
 6 0 0 1508.37 31.78
 7 0 0 0.4 0.31
 8 0 0 233.61 5.17
 9 0 0 0.05 0.36
 10 0 0 0.44 0.35
 11 0 0 0.99 0.47
 12 0 0 6.04 0.78
 13 0 0 1.92 0.65
 14 0 0 94.05 2.35
 15 0 0 1.13 0.77
 16 0 0 16.93 2.04
 17 0 0 2.82 1.94
 18 0 0 0.56 1.86
 19 0 0 2.65 2.38
 20 0 0 9.13 3.57
 0 1 0 1.21 0.12
 1 1 0 5952.39 89.25
 2 1 0 308.28 4.7
 3 1 0 730.95 10.87
 4 1 0 772.23 11.5
 5 1 0 140.24 2.19
 6 1 0 247.33 3.78
 7 1 0 0.75 0.23
 8 1 0 0.41 0.21
 9 1 0 6.31 0.46
 10 1 0 10.87 0.52
 11 1 0 0.68 0.35
 12 1 0 14.73 0.75
 13 1 0 8.86 0.59
 14 1 0 96.49 1.77
 15 1 0 0.98 0.58
 16 1 0 1.73 0.95
 17 1 0 118.45 3.26
 18 1 0 3.91 1.4
 19 1 0 20.35 1.96
 20 1 0 18.03 2.74
 0 2 0 4.67 0.24
 1 2 0 34.13 0.59
 2 2 0 1178.89 17.55
 3 2 0 2010.36 30.04
 4 2 0 555.35 8.32
 5 2 0 1227.55 18.3
 6 2 0 1120.4 16.74
 7 2 0 171.67 2.7
 8 2 0 61.13 1.15
 9 2 0 18.63 0.64
 10 2 0 346.22 5.34
 11 2 0 94.76 1.69
 12 2 0 33.06 0.9
 13 2 0 263.07 4.15
 14 2 0 46.81 1.2
 15 2 0 1.01 0.61
 16 2 0 216.88 5.03
 17 2 0 1.88 1.25
 18 2 0 70.47 2.46
 19 2 0 17.47 1.98
 20 2 0 11.55 4.34
 0 3 0 3.35 0.39
 1 3 0 160 2.45
 2 3 0 53.84 0.9
 3 3 0 670.92 10.03
 4 3 0 256.6 3.9
 5 3 0 138.38 2.19
 6 3 0 14.44 0.49
 7 3 0 50.96 1
 8 3 0 236.22 3.69
 9 3 0 84.35 1.53
 10 3 0 76.12 1.44
 11 3 0 56.79 1.17
 12 3 0 10.94 0.63
 13 3 0 48.69 1.15
 14 3 0 113.48 2.03
 15 3 0 27.35 1.08
 16 3 0 1.74 0.95
 17 3 0 22.69 1.6
 18 3 0 58.3 2.39
 19 3 0 71.1 2.67
 0 4 0 390.96 8.37
 1 4 0 555.16 8.32
 2 4 0 846.74 12.61
 3 4 0 3463.44 51.78
 4 4 0 517.25 7.77
 5 4 0 63.46 1.1
 6 4 0 427.57 6.48
 7 4 0 0.43 0.26
 8 4 0 1116.55 16.72
 9 4 0 170.82 2.88
 10 4 0 72.67 1.4
 11 4 0 5.29 0.57
 12 4 0 15.59 0.72
 13 4 0 7.4 0.59
 14 4 0 174.31 3.3
 15 4 0 20.09 1.01
 16 4 0 17.22 1.27
 17 4 0 13.07 1.62
 18 4 0 74.83 2.47
 19 4 0 27.49 2.18
 0 5 0 0.15 0.2
 1 5 0 140.43 2.24
 2 5 0 58.5 1.02
 3 5 0 2.39 0.3
 4 5 0 1115.14 16.62
 5 5 0 185.54 2.89
 6 5 0 3.86 0.38
 7 5 0 8.84 0.49
 8 5 0 17.35 0.62
 9 5 0 1099.28 16.5
 10 5 0 5.16 0.59
 11 5 0 160.55 2.76
 12 5 0 18.16 0.74
 13 5 0 12.01 0.7
 14 5 0 51.57 1.31
 15 5 0 326.24 5.87
 16 5 0 74.4 2.32
 17 5 0 16.92 1.65
 18 5 0 1.21 2.02
 19 5 0 51.18 2.73
 0 6 0 3.49 0.6
 1 6 0 10.5 0.39
 2 6 0 31.12 0.68
 3 6 0 72.3 1.26
 4 6 0 168.03 2.64
 5 6 0 302.35 4.82
 6 6 0 12.44 0.58
 7 6 0 21.05 0.66
 8 6 0 423.02 6.43
 9 6 0 95 1.74
 10 6 0 54.82 1.12
 11 6 0 107.87 1.91
 12 6 0 115.6 2.01
 13 6 0 483.01 8.54
 14 6 0 98.55 2.18
 15 6 0 247.15 5.1
 16 6 0 2.42 1.12
 17 6 0 5.67 1.6
 18 6 0 63.06 2.62
 19 6 0 12.69 2.66
 0 7 0 0.89 0.35
 1 7 0 24.63 0.64
 2 7 0 117.92 1.94
 3 7 0 94.06 1.6
 4 7 0 143.53 2.36
 5 7 0 82.07 1.48
 6 7 0 29.94 0.76
 7 7 0 15.45 0.64
 8 7 0 0.8 0.34
 9 7 0 2.06 0.33
 10 7 0 139.64 2.38
 11 7 0 43.08 1.02
 12 7 0 70.47 1.62
 13 7 0 43.74 1.23
 14 7 0 266.44 4.92
 15 7 0 1.24 1.01
 16 7 0 68.24 2.29
 17 7 0 26.24 1.85
 18 7 0 41.43 2.62
 0 8 0 13.34 0.81
 1 8 0 1101.43 16.49
 2 8 0 415.56 6.32
 3 8 0 137.89 2.42
 4 8 0 231.82 3.78
 5 8 0 119.01 2
 6 8 0 3.59 0.52
 7 8 0 9.14 0.59
 8 8 0 91.23 1.64
 9 8 0 66.25 1.33
 10 8 0 1.79 0.46
 11 8 0 7.9 0.72
 12 8 0 0.41 0.57
 13 8 0 0.46 0.7
 14 8 0 49.69 1.41
 15 8 0 5.61 1.33
 16 8 0 21.86 1.93
 17 8 0 1.34 1.69
 18 8 0 19.05 2.43
 0 9 0 0.34 0.62
 1 9 0 59.99 1.2
 2 9 0 22.68 0.69
 3 9 0 131.61 2.2
 4 9 0 72.82 1.45
 5 9 0 31.92 0.87
 6 9 0 242.54 3.83
 7 9 0 128.63 2.15
 8 9 0 327.75 5.44
 9 9 0 232.88 3.68
 10 9 0 18.86 0.99
 11 9 0 41.04 1.32
 12 9 0 32.91 1.24
 13 9 0 11.55 1.03
 14 9 0 21.89 1.29
 15 9 0 145.2 3.94
 16 9 0 28.71 1.94
 17 9 0 21.99 2.01
 0 10 0 438.99 9.46
 1 10 0 0.63 0.39
 2 10 0 103.81 1.89
 3 10 0 69.7 1.36
 4 10 0 1.01 0.43
 5 10 0 514.02 8.01
 6 10 0 26.72 0.82
 7 10 0 4.34 0.64
 8 10 0 103.6 1.84
 9 10 0 160.82 3.04
 10 10 0 2.33 0.81
 11 10 0 3.49 0.89
 12 10 0 28.79 1.14
 13 10 0 2.68 1.01
 14 10 0 249.04 5.85
 15 10 0 5.83 1.6
 16 10 0 3.91 1.97
 17 10 0 25.17 3.34
 0 11 0 1.12 0.7
 1 11 0 34.58 0.94
 2 11 0 36.69 0.99
 3 11 0 107.59 1.89
 4 11 0 197.49 3.24
 5 11 0 42.51 1.02
 6 11 0 123.2 2.26
 7 11 0 5.08 0.65
 8 11 0 26.19 1.09
 9 11 0 15.1 0.96
 10 11 0 3.08 0.71
 11 11 0 9.01 0.82
 12 11 0 4.81 1.01
 13 11 0 58.23 1.77
 14 11 0 27.56 1.88
 15 11 0 1.41 1.89
 16 11 0 7.04 2.09
 0 12 0 403.65 8.76
 1 12 0 20.36 0.76
 2 12 0 104.66 1.91
 3 12 0 6.16 0.59
 4 12 0 14.73 0.76
 5 12 0 192.42 3.14
 6 12 0 61.93 1.35
 7 12 0 514.5 9.08
 8 12 0 27.74 1.22
 9 12 0 7.6 0.72
 10 12 0 5.11 1.08
 11 12 0 37.8 1.5
 12 12 0 61.25 1.97
 13 12 0 15.59 1.84
 14 12 0 10.79 2.14
 15 12 0 1.69 2.36
 0 13 0 0.69 0.92
 1 13 0 77.06 1.52
 2 13 0 79.86 1.54
 3 13 0 60.92 1.29
 4 13 0 3.89 0.67
 5 13 0 13.72 0.79
 6 13 0 23.62 1.04
 7 13 0 45.67 1.35
 8 13 0 58.54 1.59
 9 13 0 40.77 1.41
 10 13 0 11.33 1.3
 11 13 0 197.58 4.06
 12 13 0 0.66 1.39
 13 13 0 57.34 2.72
 14 13 0 33.91 2.75
 0 14 0 334.03 7.36
 1 14 0 18.48 0.92
 2 14 0 5.06 0.72
 3 14 0 51.93 1.24
 4 14 0 4.36 0.84
 5 14 0 178.23 3.49
 6 14 0 531.47 9.41
 7 14 0 36 1.31
 8 14 0 9.39 1.33
 9 14 0 65.15 1.89
 10 14 0 1.67 1.55
 11 14 0 162.26 4.48
 12 14 0 29.28 2.05
 13 14 0 54.59 2.85
 0 15 0 0.56 1.38
 1 15 0 7.36 1.03
 2 15 0 52.53 1.57
 3 15 0 4.21 0.89
 4 15 0 41.14 1.49
 5 15 0 158.61 3.23
 6 15 0 7.79 1.34
 7 15 0 58.56 2.23
 8 15 0 17.43 1.64
 9 15 0 4.55 1.53
 10 15 0 92.65 3.23
 11 15 0 12.32 2.43
 12 15 0 35.27 2.8
 0 16 0 35.25 2.29
 1 16 0 4.52 1.6
 2 16 0 111.52 3.18
 3 16 0 12.59 1.41
 4 16 0 83.68 2.55
 5 16 0 11.88 1.59
 6 16 0 1.24 1.47
 7 16 0 4.54 1.47
 8 16 0 5.33 1.53
 9 16 0 1.42 1.91
 10 16 0 50.04 2.98
 0 17 0 0.32 2.04
 1 17 0 30.27 2.02
 2 17 0 40.59 2.12
 3 17 0 6.13 1.54
 4 17 0 16.47 1.99
 5 17 0 47.87 2.17
 6 17 0 14.42 1.99
 7 17 0 16.78 2.33
 8 17 0 132.15 4.07
 0 18 0 11.33 2.72
 1 18 0 3.2 1.8
 2 18 0 148.68 4.28
 3 18 0 6.71 3.21
 4 18 0 22.46 2.4
 5 18 0 7.46 2.62
 6 18 0 8.25 2.92
 0 0 1 0.27 0.07
 1 0 1 96.59 1.46
 2 0 1 8097.05 126.13
 3 0 1 207.05 3.14
 4 0 1 26.06 0.52
 5 0 1 205.65 3.16
 6 0 1 409.44 6.19
 7 0 1 554.28 8.34
 8 0 1 0.54 0.23
 9 0 1 84.91 1.5
 10 0 1 0.54 0.3
 11 0 1 42.63 0.94
 12 0 1 10.9 0.63
 13 0 1 94.01 1.71
 14 0 1 94.02 1.71
 15 0 1 8.84 0.66
 16 0 1 2.46 0.86
 17 0 1 15.5 1.36
 18 0 1 73.34 2.58
 19 0 1 169.59 4.79
 20 0 1 7.35 2.94
 0 1 1 386.2 5.79
 -1 1 1 1002.57 16.7
 1 1 1 994.03 14.88
 -2 1 1 1709.17 25.56
 2 1 1 1693.9 25.31
 -3 1 1 586.33 8.76
 3 1 1 580.55 8.66
 -4 1 1 1628.55 24.32
 4 1 1 1575.7 23.46
 -5 1 1 404.39 6.1
 5 1 1 400.11 6.03
 -6 1 1 159.93 2.54
 6 1 1 162.27 2.53
 -7 1 1 89.82 1.51
 7 1 1 88.05 1.53
 -8 1 1 27.7 0.71
 8 1 1 28.71 0.7
 -9 1 1 755.12 11.4
 9 1 1 741.3 11.15
 -10 1 1 68.2 1.28
 10 1 1 66.2 1.27
 -11 1 1 38.29 0.94
 11 1 1 40.39 0.98
 -12 1 1 245.16 3.87
 12 1 1 245.56 3.94
 -13 1 1 12.39 0.69
 13 1 1 13.09 0.66
 -14 1 1 63.07 1.28
 14 1 1 63.86 1.35
 -15 1 1 118.24 2.25
 15 1 1 117.44 2.24
 -16 1 1 15.85 1.2
 16 1 1 14.81 1.33
 -17 1 1 83.18 2.49
 17 1 1 85.24 2.48
 -18 1 1 44.98 1.87
 18 1 1 44.84 1.97
 -19 1 1 17.21 1.76
 19 1 1 19.88 2.03
 -20 1 1 44.42 3.02
 20 1 1 43.06 3.06
 0 2 1 2849.5 42.81
 -1 2 1 544.99 8.37
 1 2 1 535.57 8.03
 -2 2 1 85.21 1.34
 2 2 1 85.46 1.34
 -3 2 1 746.7 11.15
 3 2 1 760.53 11.37
 -4 2 1 2263.35 33.78
 4 2 1 2295.47 34.26
 -5 2 1 607.63 9.09
 5 2 1 592.4 9.06
 -6 2 1 633.34 9.51
 6 2 1 630.5 9.47
 -7 2 1 24.42 0.61
 7 2 1 24.62 0.6
 -8 2 1 717.8 10.8
 8 2 1 706.44 10.62
 -9 2 1 73.23 1.32
 9 2 1 74.11 1.35
 -10 2 1 376.21 5.78
 10 2 1 377.57 5.81
 -11 2 1 30.55 0.83
 11 2 1 28.74 0.81
 -12 2 1 210.37 3.39
 12 2 1 206.25 3.3
 -13 2 1 57.67 1.24
 13 2 1 57.93 1.2
 -14 2 1 203.9 3.3
 14 2 1 201.74 3.27
 -15 2 1 150.17 2.98
 15 2 1 152.49 2.97
 -16 2 1 11.13 1.15
 16 2 1 9.99 1.04
 -17 2 1 17.22 1.49
 17 2 1 18.66 1.54
 -18 2 1 91.85 2.77
 18 2 1 94.26 2.84
 -19 2 1 19.96 2.06
 19 2 1 21.36 2.27
 -20 2 1 23.05 5.01
 20 2 1 17.02 7.63
 0 3 1 701.61 11.59
 -1 3 1 2403.18 36.88
 1 3 1 2483.37 37.14
 -2 3 1 993.74 14.84
 2 3 1 993.16 14.85
 -3 3 1 405.34 6.1
 3 3 1 408.6 6.14
 -4 3 1 296.97 4.51
 4 3 1 294.36 4.48
 -5 3 1 385.88 5.81
 5 3 1 384.97 5.88
 -6 3 1 911.43 13.77
 6 3 1 903.58 13.51
 -7 3 1 140.91 2.28
 7 3 1 136.22 2.18
 -8 3 1 104.19 1.83
 8 3 1 102.67 1.74
 -9 3 1 728.94 11
 9 3 1 719.81 10.84
 -10 3 1 9.08 0.55
 10 3 1 9.14 0.59
 -11 3 1 39.07 0.98
 11 3 1 36.82 0.91
 -12 3 1 28.4 0.87
 12 3 1 28.16 0.84
 -13 3 1 42.52 1.01
 13 3 1 43.55 1
 -14 3 1 53.13 1.29
 14 3 1 51.88 1.23
 -15 3 1 133.84 2.69
 15 3 1 131.53 2.66
 -16 3 1 3.04 0.93
 16 3 1 2.67 0.87
 -17 3 1 33.92 1.64
 17 3 1 32.81 1.74
 -18 3 1 42.33 1.97
 18 3 1 44.48 1.97
 -19 3 1 15.28 2.04
 19 3 1 18.49 2.64
 0 4 1 833.03 12.42
 -1 4 1 3538.94 53.24
 1 4 1 3637.78 60.52
 -2 4 1 897.54 13.43
 2 4 1 887.14 13.24
 -3 4 1 40.18 0.8
 3 4 1 41.91 0.78
 -4 4 1 385.61 5.84
 4 4 1 382.92 5.8
 -5 4 1 533.37 8.02
 5 4 1 530.76 8.15
 -6 4 1 161.02 2.57
 6 4 1 159.71 2.53
 -7 4 1 109.22 1.86
 7 4 1 110.07 1.83
 -8 4 1 104.39 1.79
 8 4 1 107.3 1.81
 -9 4 1 60.49 1.21
 9 4 1 61.88 1.21
 -10 4 1 79.71 1.47
 10 4 1 76.47 1.48
 -11 4 1 39.14 0.95
 11 4 1 38.95 0.94
 -12 4 1 22.95 0.78
 12 4 1 21.34 0.75
 -13 4 1 30.66 0.92
 13 4 1 31.17 0.88
 -14 4 1 20.43 0.9
 14 4 1 22.76 0.97
 -15 4 1 24.9 1.03
 15 4 1 23.89 1.12
 -16 4 1 2.88 0.85
 16 4 1 2.57 0.78
 -17 4 1 43.16 1.88
 17 4 1 41.98 1.79
 -18 4 1 30.23 2.13
 18 4 1 30.4 2.14
 -19 4 1 34.16 2.33
 19 4 1 35.18 2.41
 0 5 1 350.39 5.29
 -1 5 1 498.33 7.5
 1 5 1 518.38 7.81
 -2 5 1 361.54 5.47
 2 5 1 363.93 5.51
 -3 5 1 203.1 3.15
 3 5 1 200.83 3.11
 -4 5 1 347.26 5.27
 4 5 1 351.2 5.33
 -5 5 1 35.03 0.74
 5 5 1 35.63 0.8
 -6 5 1 165.59 2.62
 6 5 1 167.57 2.72
 -7 5 1 908.6 13.63
 7 5 1 897.32 13.46
 -8 5 1 46.61 0.97
 8 5 1 47.27 0.98
 -9 5 1 13.58 0.55
 9 5 1 13.8 0.63
 -10 5 1 121 2.06
 10 5 1 122.14 2.09
 -11 5 1 13.2 0.62
 11 5 1 13.99 0.65
 -12 5 1 60.58 1.26
 12 5 1 59.67 1.22
 -13 5 1 138.51 2.55
 13 5 1 136.72 2.49
 -14 5 1 54.5 1.45
 14 5 1 55.95 1.49
 -15 5 1 27.02 1.16
 15 5 1 25.15 1.07
 -16 5 1 57.83 1.95
 16 5 1 61.77 2.22
 -17 5 1 1.69 1.3
 17 5 1 2.02 1.42
 -18 5 1 1.15 1.59
 18 5 1 1.67 1.35
 -19 5 1 21.59 2.4
 19 5 1 15.82 2.52
 0 6 1 804.13 12.01
 -1 6 1 390.11 6.4
 1 6 1 384.02 5.81
 -2 6 1 216.14 3.36
 2 6 1 222.28 3.45
 -3 6 1 372.86 5.64
 3 6 1 365.62 5.58
 -4 6 1 133.31 2.16
 4 6 1 130.54 2.15
 -5 6 1 13.65 0.48
 5 6 1 14.24 0.52
 -6 6 1 535.24 8.12
 6 6 1 538.43 8.2
 -7 6 1 661.85 9.95
 7 6 1 649 9.79
 -8 6 1 9.09 0.57
 8 6 1 8.73 0.53
 -9 6 1 3.89 0.49
 9 6 1 3.65 0.52
 -10 6 1 81.66 1.51
 10 6 1 78.74 1.49
 -11 6 1 38.69 0.96
 11 6 1 39.94 1.01
 -12 6 1 3.64 0.54
 12 6 1 4.61 0.61
 -13 6 1 258.07 4.7
 13 6 1 269.25 4.94
 -14 6 1 129.02 2.65
 14 6 1 126.55 2.6
 -15 6 1 119.06 2.81
 15 6 1 110.83 2.67
 -16 6 1 52.29 2
 16 6 1 53.31 1.94
 -17 6 1 60.17 2.35
 17 6 1 63.84 2.38
 -18 6 1 36.58 2.37
 18 6 1 34.17 2.11
 -19 6 1 11.92 3.46
 19 6 1 7.77 3.06
 0 7 1 185.72 2.93
 -1 7 1 1115.18 16.67
 1 7 1 1127.46 16.84
 -2 7 1 95.3 1.61
 2 7 1 93.76 1.58
 -3 7 1 30.63 0.73
 3 7 1 31.23 0.76
 -4 7 1 378.89 5.77
 4 7 1 377.52 5.75
 -5 7 1 484.39 7.34
 5 7 1 495.26 7.54
 -6 7 1 325.43 5.16
 6 7 1 327.7 5.05
 -7 7 1 221.1 3.51
 7 7 1 221.8 3.5
 -8 7 1 1.32 0.34
 8 7 1 1.63 0.42
 -9 7 1 79.67 1.5
 9 7 1 76.91 1.47
 -10 7 1 105.44 1.85
 10 7 1 103.46 1.85
 -11 7 1 51.52 1.14
 11 7 1 51.8 1.14
 -12 7 1 24.96 0.94
 12 7 1 25.05 1.02
 -13 7 1 28.22 1.02
 13 7 1 29.16 1.1
 -14 7 1 87.67 1.98
 14 7 1 88.14 1.95
 -15 7 1 0.71 1.18
 15 7 1 2.38 1.08
 -16 7 1 63.02 2.47
 16 7 1 64.98 2.21
 -17 7 1 40.57 2.14
 17 7 1 35.01 2.15
 -18 7 1 9.76 2.13
 18 7 1 4.36 1.9
 0 8 1 1046.29 15.66
 -1 8 1 587.13 8.98
 1 8 1 599.74 9.17
 -2 8 1 105.53 1.82
 2 8 1 112.26 1.9
 -3 8 1 328.71 5.09
 3 8 1 333.93 5.13
 -4 8 1 85.99 1.57
 4 8 1 86.71 1.56
 -5 8 1 253.36 4.24
 5 8 1 255.32 3.99
 -6 8 1 163.51 2.66
 6 8 1 163.54 2.66
 -7 8 1 51.36 1.1
 7 8 1 50.81 1.08
 -8 8 1 47.63 1.04
 8 8 1 49.34 1.08
 -9 8 1 114.09 2
 9 8 1 115.31 2.02
 -10 8 1 40.75 0.97
 10 8 1 39.29 1
 -11 8 1 34.27 1.15
 11 8 1 30.54 1.04
 -12 8 1 7.31 0.79
 12 8 1 6.6 0.76
 -13 8 1 68.24 1.76
 13 8 1 66.81 1.68
 -14 8 1 5.77 0.94
 14 8 1 6.07 0.86
 -15 8 1 6.21 1.18
 15 8 1 5.5 1.27
 -16 8 1 5.38 1.52
 16 8 1 6.18 1.75
 -17 8 1 40.41 2.42
 17 8 1 45.92 2.72
 -18 8 1 41.19 3.13
 18 8 1 35.9 2.6
 0 9 1 88.02 1.58
 -1 9 1 216.31 3.43
 1 9 1 220.53 3.62
 -2 9 1 36.06 0.9
 2 9 1 35.53 0.88
 -3 9 1 60.03 1.2
 3 9 1 58.14 1.17
 -4 9 1 344.36 5.31
 4 9 1 327.32 5.13
 -5 9 1 270.21 4.21
 5 9 1 269.28 4.24
 -6 9 1 69.23 1.4
 6 9 1 71.36 1.36
 -7 9 1 38.19 0.96
 7 9 1 40.91 0.98
 -8 9 1 55.61 1.23
 8 9 1 55.7 1.23
 -9 9 1 0.99 0.4
 9 9 1 1.14 0.38
 -10 9 1 198.43 3.73
 10 9 1 189.41 3.55
 -11 9 1 20.63 0.96
 11 9 1 22.53 0.98
 -12 9 1 27.22 1.08
 12 9 1 27.37 1.05
 -13 9 1 62.3 1.63
 13 9 1 66.21 1.7
 -14 9 1 20.28 1.32
 14 9 1 22.09 1.3
 -15 9 1 29.63 1.82
 15 9 1 29.77 1.74
 -16 9 1 22.13 2.09
 16 9 1 23.73 2.12
 -17 9 1 12.37 2.17
 17 9 1 15.09 2.12
 0 10 1 89.74 1.74
 -1 10 1 76.96 1.43
 1 10 1 74.05 1.47
 -2 10 1 21.83 0.72
 2 10 1 22.07 0.69
 -3 10 1 35.88 0.94
 3 10 1 35.31 1
 -4 10 1 171.26 2.79
 4 10 1 169.88 2.92
 -5 10 1 39.04 0.97
 5 10 1 39.93 1.05
 -6 10 1 9.84 0.64
 6 10 1 9.53 0.65
 -7 10 1 119.78 2.11
 7 10 1 118.48 2.07
 -8 10 1 53.11 1.11
 8 10 1 52.41 1.17
 -9 10 1 35.61 1.05
 9 10 1 38.44 1.24
 -10 10 1 11.38 0.85
 10 10 1 11.68 0.87
 -11 10 1 87.58 1.98
 11 10 1 88.74 1.96
 -12 10 1 64.14 1.93
 12 10 1 66.37 1.66
 -13 10 1 18.85 1.16
 13 10 1 18.82 1.2
 -14 10 1 111.8 2.95
 14 10 1 107.15 2.79
 -15 10 1 5.7 1.66
 15 10 1 8.26 1.55
 -16 10 1 92.4 3.28
 16 10 1 98.23 3.43
 -17 10 1 10.59 3.19
 17 10 1 12.36 2.99
 0 11 1 28.69 0.92
 -1 11 1 128.42 2.2
 1 11 1 124.42 2.15
 -2 11 1 212.74 3.48
 2 11 1 217.83 3.51
 -3 11 1 125.15 2.18
 3 11 1 130.29 2.23
 -4 11 1 57.59 1.21
 4 11 1 57.85 1.26
 -5 11 1 105.26 1.93
 5 11 1 106.11 1.93
 -6 11 1 35.51 0.98
 6 11 1 36.3 1
 -7 11 1 83.92 1.6
 7 11 1 83.56 1.59
 -8 11 1 159.04 3.06
 8 11 1 164.88 3.18
 -9 11 1 52.39 1.4
 9 11 1 55.61 1.49
 -10 11 1 125.98 2.58
 10 11 1 130.8 2.75
 -11 11 1 76.35 1.85
 11 11 1 74.97 1.85
 -12 11 1 111.15 2.45
 12 11 1 113.24 2.49
 -13 11 1 15.39 1.37
 13 11 1 17.01 1.52
 -14 11 1 27.02 1.7
 14 11 1 23.09 1.85
 -15 11 1 65.32 2.65
 15 11 1 67.1 3
 -16 11 1 10.17 2.56
 16 11 1 9.28 2.43
 0 12 1 40.89 1.05
 -1 12 1 32.04 0.94
 1 12 1 30.38 0.87
 -2 12 1 215.24 3.47
 2 12 1 217.05 3.58
 -3 12 1 99.25 1.81
 3 12 1 94.71 1.73
 -4 12 1 16.27 0.77
 4 12 1 16.38 0.79
 -5 12 1 166.42 2.89
 5 12 1 165.68 2.78
 -6 12 1 89.96 1.81
 6 12 1 88.24 1.73
 -7 12 1 9.85 0.75
 7 12 1 8.4 0.72
 -8 12 1 114.07 2.37
 8 12 1 117.76 2.45
 -9 12 1 29.55 1.18
 9 12 1 29.43 1.22
 -10 12 1 20.54 1.05
 10 12 1 21.44 1.1
 -11 12 1 10.4 1.05
 11 12 1 11 1.21
 -12 12 1 5.58 1.17
 12 12 1 5.64 1.2
 -13 12 1 43.51 1.92
 13 12 1 44.85 1.97
 -14 12 1 62.35 2.75
 14 12 1 61.6 2.64
 -15 12 1 80.58 3.24
 15 12 1 80.85 3.02
 0 13 1 13.23 0.76
 -1 13 1 43.24 1.24
 1 13 1 40.46 1.09
 -2 13 1 45.92 1.1
 2 13 1 47.36 1.13
 -3 13 1 2.22 0.53
 3 13 1 2.55 0.56
 -4 13 1 192.45 3.13
 4 13 1 200.82 3.28
 -5 13 1 42.89 1.21
 5 13 1 43.25 1.18
 -6 13 1 66.97 1.62
 6 13 1 67.1 1.65
 -7 13 1 114.42 2.41
 7 13 1 109.63 2.46
 -8 13 1 73.67 1.81
 8 13 1 73.67 1.81
 -9 13 1 209.47 4.02
 9 13 1 210.42 4.08
 -10 13 1 28.72 1.55
 10 13 1 23.96 1.23
 -11 13 1 30.48 1.86
 11 13 1 31.2 1.66
 -12 13 1 94.53 2.71
 12 13 1 95.81 3.11
 -13 13 1 32.57 2.18
 13 13 1 27.69 1.98
 -14 13 1 73.5 3.27
 14 13 1 60.48 2.83
 0 14 1 29.35 1
 -1 14 1 25.08 0.92
 1 14 1 25.42 0.94
 -2 14 1 43.18 1.15
 2 14 1 42.69 1.13
 -3 14 1 7.8 0.84
 3 14 1 8.36 0.77
 -4 14 1 56.92 1.52
 4 14 1 56.61 1.5
 -5 14 1 26.72 1.15
 5 14 1 26.49 1.1
 -6 14 1 55.05 1.5
 6 14 1 55.94 1.57
 -7 14 1 3.73 1.11
 7 14 1 4.32 1.06
 -8 14 1 77.15 2.18
 8 14 1 79.86 2.24
 -9 14 1 27.87 1.64
 9 14 1 24.74 1.42
 -10 14 1 17.92 1.48
 10 14 1 15.86 1.45
 -11 14 1 22.39 1.92
 11 14 1 27.67 1.89
 -12 14 1 82.61 2.91
 12 14 1 83.83 3.06
 -13 14 1 97.17 3.58
 13 14 1 97.86 3.62
 0 15 1 8.02 0.89
 -1 15 1 14.64 1.08
 1 15 1 14.16 1
 -2 15 1 96.23 2.32
 2 15 1 100.45 2.46
 -3 15 1 143.57 3.23
 3 15 1 135.04 3.2
 -4 15 1 65.95 1.98
 4 15 1 60.7 1.83
 -5 15 1 4.67 1.08
 5 15 1 2.13 1.31
 -6 15 1 17.11 1.33
 6 15 1 17.05 1.32
 -7 15 1 135.13 3.21
 7 15 1 134.47 3.27
 -8 15 1 27.77 1.6
 8 15 1 28.13 1.54
 -9 15 1 15.17 1.56
 9 15 1 14.4 1.61
 -10 15 1 6.13 1.89
 10 15 1 5.2 1.83
 -11 15 1 21.58 2.69
 11 15 1 16.62 2.05
 -12 15 1 24.99 2.85
 12 15 1 26.22 2.86
 0 16 1 34.91 1.56
 -1 16 1 72.3 2.51
 1 16 1 70.74 2.36
 -2 16 1 83.12 2.84
 2 16 1 91.19 2.86
 -3 16 1 4.15 1.34
 3 16 1 5.06 1.18
 -4 16 1 74.82 2.47
 4 16 1 69.99 2.37
 -5 16 1 26.43 1.85
 5 16 1 24.02 1.8
 -6 16 1 27.66 2.02
 6 16 1 31.73 2.02
 -7 16 1 6.17 1.42
 7 16 1 5.26 1.49
 -8 16 1 8.19 1.65
 8 16 1 5.82 2.13
 -9 16 1 18.78 2.53
 9 16 1 16.86 2.24
 -10 16 1 6.01 2.47
 10 16 1 7.95 2.28
 0 17 1 108.81 3.6
 -1 17 1 19.18 1.82
 1 17 1 21.99 1.73
 -2 17 1 45.84 1.96
 2 17 1 46.1 2.22
 -3 17 1 53.53 2.48
 3 17 1 51.37 2.18
 -4 17 1 44.56 2.42
 4 17 1 42.51 2.38
 -5 17 1 4.02 1.81
 5 17 1 5.34 1.79
 -6 17 1 98.1 3.38
 6 17 1 97.34 3.27
 -7 17 1 78.07 3.1
 7 17 1 76.48 3
 -8 17 1 17.98 2.31
 8 17 1 14.9 2.46
 0 18 1 25.74 2.35
 -1 18 1 2.68 1.99
 1 18 1 0.62 1.82
 -2 18 1 25.11 2.19
 2 18 1 23.82 2.41
 -3 18 1 12.96 2.11
 3 18 1 12.86 2.4
 -4 18 1 29.29 2.61
 4 18 1 29.02 2.64
 -5 18 1 78.65 3.33
 5 18 1 74.57 3.19
 -6 18 1 13.73 5.13
 6 18 1 18.88 6.3
 0 0 2 665.89 14.14
 1 0 2 1884.24 28.51
 2 0 2 891.22 13.35
 3 0 2 173.6 2.66
 4 0 2 964.27 14.38
 5 0 2 81.87 1.34
 6 0 2 23.26 0.55
 7 0 2 9.41 0.42
 8 0 2 3.41 0.4
 9 0 2 633.28 9.56
 10 0 2 12.95 0.59
 11 0 2 314.42 4.91
 12 0 2 1.13 0.45
 13 0 2 8.18 0.57
 14 0 2 17.86 0.79
 15 0 2 29.29 1.08
 16 0 2 51.11 1.83
 17 0 2 20.74 1.46
 18 0 2 134.55 3.47
 19 0 2 21.26 2.16
 20 0 2 6.77 3.82
 0 1 2 4420.12 67.03
 -1 1 2 4582.16 80.33
 1 1 2 4718.44 82.7
 -2 1 2 864.5 12.95
 2 1 2 878.4 13.29
 -3 1 2 22.71 0.44
 3 1 2 22.37 0.44
 -4 1 2 831.16 12.4
 4 1 2 787.48 11.77
 -5 1 2 1013.66 15.14
 5 1 2 974.5 14.54
 -6 1 2 935.84 13.98
 6 1 2 931.66 13.93
 -7 1 2 54.78 1.03
 7 1 2 54.36 0.98
 -8 1 2 515.24 7.81
 8 1 2 516.26 7.8
 -9 1 2 198.79 3.16
 9 1 2 197.34 3.13
 -10 1 2 408.67 6.26
 10 1 2 400.24 6.11
 -11 1 2 38.19 0.95
 11 1 2 38.86 0.89
 -12 1 2 64.78 1.31
 12 1 2 67.66 1.39
 -13 1 2 102.31 1.84
 13 1 2 102.87 1.85
 -14 1 2 111.77 2.06
 14 1 2 109.77 2.02
 -15 1 2 1.12 0.59
 15 1 2 1.12 0.58
 -16 1 2 49.7 1.56
 16 1 2 52.91 1.69
 -17 1 2 17.33 1.32
 17 1 2 18.56 1.33
 -18 1 2 12.39 1.77
 18 1 2 12.98 1.55
 -19 1 2 66.81 2.76
 19 1 2 68.92 3.01
 -20 1 2 15.42 4.2
 20 1 2 21.79 5.6
 0 2 2 198.1 3
 -1 2 2 3059.01 46.06
 1 2 2 3007.49 46.51
 -2 2 2 1177 17.57
 2 2 2 1195.78 17.86
 -3 2 2 224.8 3.43
 3 2 2 228.22 3.47
 -4 2 2 305.81 4.62
 4 2 2 303.9 4.59
 -5 2 2 194.31 3
 5 2 2 193.4 2.98
 -6 2 2 456.37 6.89
 6 2 2 469.21 7.09
 -7 2 2 761.65 11.43
 7 2 2 766 11.47
 -8 2 2 78.98 1.39
 8 2 2 79.76 1.5
 -9 2 2 226.76 3.54
 9 2 2 224.77 3.54
 -10 2 2 85.85 1.55
 10 2 2 84.83 1.52
 -11 2 2 90.94 1.64
 11 2 2 91.43 1.65
 -12 2 2 27.17 0.83
 12 2 2 26.6 0.81
 -13 2 2 81.46 1.52
 13 2 2 81.74 1.63
 -14 2 2 260.75 4.41
 14 2 2 264.99 4.49
 -15 2 2 171.54 3.29
 15 2 2 170.59 3.3
 -16 2 2 10.19 1
 16 2 2 7.92 1
 -17 2 2 142.6 3.76
 17 2 2 140.31 3.57
 -18 2 2 31.29 2.01
 18 2 2 34.38 1.85
 -19 2 2 16.59 2.38
 19 2 2 17.12 2.39
 0 3 2 1436.07 21.51
 -1 3 2 637.63 9.57
 1 3 2 613.97 9.2
 -2 3 2 1308.61 20.32
 2 3 2 1283.88 19.2
 -3 3 2 482.24 7.25
 3 3 2 477.11 7.14
 -4 3 2 298.88 4.53
 4 3 2 302.02 4.56
 -5 3 2 701.19 10.5
 5 3 2 691.21 10.36
 -6 3 2 188.37 2.95
 6 3 2 189.98 2.98
 -7 3 2 19.56 0.56
 7 3 2 18.56 0.54
 -8 3 2 736.6 11.07
 8 3 2 753.91 11.34
 -9 3 2 100.7 1.73
 9 3 2 103.83 1.79
 -10 3 2 175.19 2.83
 10 3 2 169.21 2.75
 -11 3 2 14.73 0.65
 11 3 2 13.96 0.64
 -12 3 2 59.36 1.26
 12 3 2 57.15 1.2
 -13 3 2 253.85 4.29
 13 3 2 253.26 4
 -14 3 2 9 0.76
 14 3 2 11.37 0.73
 -15 3 2 15.98 1
 15 3 2 15.38 0.97
 -16 3 2 83.51 2.19
 16 3 2 83.32 2.19
 -17 3 2 5.03 1.19
 17 3 2 4.29 1.08
 -18 3 2 1.18 1.36
 18 3 2 0.95 1.29
 -19 3 2 48.5 2.55
 19 3 2 50.67 2.55
 0 4 2 678.22 10.15
 -1 4 2 1926.2 28.73
 1 4 2 1931.21 30.76
 -2 4 2 91.89 1.47
 2 4 2 92.52 1.5
 -3 4 2 641.18 9.63
 3 4 2 622.99 9.34
 -4 4 2 876.5 13.1
 4 4 2 905.46 13.52
 -5 4 2 247.79 3.82
 5 4 2 248.31 3.82
 -6 4 2 72.01 1.26
 6 4 2 74.27 1.28
 -7 4 2 59.47 1.14
 7 4 2 57.11 1.07
 -8 4 2 95.79 1.67
 8 4 2 97.1 1.67
 -9 4 2 48.9 1.03
 9 4 2 48.14 1
 -10 4 2 124.76 2.11
 10 4 2 120.95 2.07
 -11 4 2 13.95 0.6
 11 4 2 14.61 0.62
 -12 4 2 11.61 0.61
 12 4 2 12.25 0.62
 -13 4 2 18.25 0.73
 13 4 2 18.24 0.74
 -14 4 2 3.27 0.6
 14 4 2 3.97 0.68
 -15 4 2 73.57 1.96
 15 4 2 72.24 1.86
 -16 4 2 31.27 1.49
 16 4 2 32.62 1.35
 -17 4 2 6.41 1.37
 17 4 2 9.19 1.38
 -18 4 2 9.97 1.6
 18 4 2 11.89 1.62
 -19 4 2 78.05 3.11
 19 4 2 73.85 2.99
 0 5 2 1317.51 19.65
 -1 5 2 64 1.09
 1 5 2 61.9 1.07
 -2 5 2 326.55 4.95
 2 5 2 324.57 4.92
 -3 5 2 848.25 13.56
 3 5 2 846.23 13.05
 -4 5 2 161.97 2.65
 4 5 2 158.56 2.53
 -5 5 2 750.23 11.26
 5 5 2 749.05 11.55
 -6 5 2 55.93 1.06
 6 5 2 56.88 1.07
 -7 5 2 497.09 7.56
 7 5 2 499.2 7.72
 -8 5 2 41.78 1
 8 5 2 41.61 0.93
 -9 5 2 72.04 1.35
 9 5 2 73.14 1.37
 -10 5 2 8.82 0.58
 10 5 2 7.82 0.54
 -11 5 2 132.97 2.25
 11 5 2 132.29 2.27
 -12 5 2 79.13 1.49
 12 5 2 78.41 1.53
 -13 5 2 17.08 0.8
 13 5 2 18.89 0.81
 -14 5 2 19.3 0.99
 14 5 2 16.58 0.92
 -15 5 2 8.88 1.03
 15 5 2 6.76 0.97
 -16 5 2 10.08 1.17
 16 5 2 8.74 1.18
 -17 5 2 25.61 1.75
 17 5 2 25.42 1.79
 -18 5 2 26.12 2.2
 18 5 2 27.95 2.29
 -19 5 2 3.32 2.3
 19 5 2 1.2 2
 0 6 2 77.34 1.32
 -1 6 2 421.95 6.39
 1 6 2 427.05 6.47
 -2 6 2 508.79 7.64
 2 6 2 498.12 7.53
 -3 6 2 419.5 6.36
 3 6 2 411.57 6.21
 -4 6 2 406.23 6.16
 4 6 2 409.48 6.25
 -5 6 2 965.28 14.42
 5 6 2 975.65 14.59
 -6 6 2 317.45 4.91
 6 6 2 310.93 4.79
 -7 6 2 126.59 2.12
 7 6 2 122.55 2.05
 -8 6 2 26.8 0.78
 8 6 2 27.54 0.75
 -9 6 2 30.15 0.81
 9 6 2 28.98 0.78
 -10 6 2 101.05 1.77
 10 6 2 104 1.82
 -11 6 2 89.8 1.66
 11 6 2 89.87 1.65
 -12 6 2 66.75 1.58
 12 6 2 65.69 1.43
 -13 6 2 109.22 2.25
 13 6 2 111.17 2.27
 -14 6 2 72.1 1.77
 14 6 2 73.81 1.75
 -15 6 2 80.59 2.08
 15 6 2 84.48 2.1
 -16 6 2 32.24 1.42
 16 6 2 35.7 1.6
 -17 6 2 38.2 2.12
 17 6 2 40.83 2.03
 -18 6 2 76.26 3.06
 18 6 2 69.14 2.76
 -19 6 2 78.99 7.29
 19 6 2 75.27 7.01
 0 7 2 6.23 0.43
 -1 7 2 398.41 6.06
 1 7 2 402.79 6.11
 -2 7 2 56.29 1.04
 2 7 2 54.9 1.04
 -3 7 2 316.79 4.85
 3 7 2 305.54 4.68
 -4 7 2 2.03 0.28
 4 7 2 1.62 0.25
 -5 7 2 746.96 11.23
 5 7 2 743.72 11.17
 -6 7 2 65.92 1.24
 6 7 2 63.8 1.23
 -7 7 2 14.69 0.61
 7 7 2 15.5 0.64
 -8 7 2 181.61 3
 8 7 2 177.96 2.86
 -9 7 2 13.37 0.65
 9 7 2 12.84 0.62
 -10 7 2 44.7 1.05
 10 7 2 45.95 1.03
 -11 7 2 144.67 2.42
 11 7 2 145.49 2.47
 -12 7 2 79.69 1.73
 12 7 2 85.88 1.87
 -13 7 2 82.32 1.83
 13 7 2 85.63 1.89
 -14 7 2 108.12 2.56
 14 7 2 107.69 2.4
 -15 7 2 31.51 1.45
 15 7 2 29.5 1.4
 -16 7 2 18.12 1.38
 16 7 2 18.1 1.58
 -17 7 2 6.33 1.7
 17 7 2 8.88 1.76
 -18 7 2 39.55 2.38
 18 7 2 41.29 2.49
 0 8 2 122.56 2.02
 -1 8 2 548.85 8.3
 1 8 2 557.68 8.42
 -2 8 2 224.72 3.51
 2 8 2 220.23 3.46
 -3 8 2 253.24 3.94
 3 8 2 254.47 4.12
 -4 8 2 53.65 1.09
 4 8 2 53.43 1.08
 -5 8 2 102.36 1.77
 5 8 2 99.51 1.73
 -6 8 2 8.65 0.55
 6 8 2 8.4 0.56
 -7 8 2 198.32 3.25
 7 8 2 199.65 3.19
 -8 8 2 227.01 3.6
 8 8 2 224.16 3.57
 -9 8 2 17.15 0.7
 9 8 2 16.89 0.67
 -10 8 2 42.85 1.02
 10 8 2 43.45 1.03
 -11 8 2 12.39 0.89
 11 8 2 12.81 0.74
 -12 8 2 19.91 0.96
 12 8 2 19.66 0.97
 -13 8 2 64.51 1.59
 13 8 2 60.13 1.51
 -14 8 2 46.79 1.65
 14 8 2 46.92 1.54
 -15 8 2 15.22 1.33
 15 8 2 16.97 1.26
 -16 8 2 100.64 2.7
 16 8 2 102.91 2.76
 -17 8 2 1.46 1.82
 17 8 2 1.34 1.79
 -18 8 2 6.64 2.49
 18 8 2 12.53 2.88
 0 9 2 294.91 4.57
 -1 9 2 311.1 4.79
 1 9 2 306.84 4.72
 -2 9 2 15.04 0.61
 2 9 2 15.22 0.62
 -3 9 2 170.46 2.79
 3 9 2 170.93 2.76
 -4 9 2 71.21 1.45
 4 9 2 72.65 1.38
 -5 9 2 116.97 2.01
 5 9 2 117.22 2.02
 -6 9 2 6.63 0.56
 6 9 2 6.56 0.56
 -7 9 2 22.86 0.74
 7 9 2 22.14 0.76
 -8 9 2 129.8 2.19
 8 9 2 127.62 2.19
 -9 9 2 29.68 0.83
 9 9 2 27.57 0.87
 -10 9 2 65.07 1.53
 10 9 2 64.59 1.55
 -11 9 2 2.61 0.66
 11 9 2 3.77 0.67
 -12 9 2 37.72 1.32
 12 9 2 39.73 1.26
 -13 9 2 77.12 2.17
 13 9 2 72.46 1.87
 -14 9 2 29.41 1.42
 14 9 2 29.52 1.48
 -15 9 2 1.34 1.24
 15 9 2 1.53 1.21
 -16 9 2 29.36 1.9
 16 9 2 27.13 2.1
 -17 9 2 18.26 2.37
 17 9 2 17.55 2.4
 0 10 2 106.34 1.92
 -1 10 2 8.12 0.59
 1 10 2 9.17 0.61
 -2 10 2 13.71 0.65
 2 10 2 12.63 0.6
 -3 10 2 122.16 2.08
 3 10 2 124.03 2.11
 -4 10 2 32.43 0.9
 4 10 2 31.09 0.84
 -5 10 2 157.76 2.62
 5 10 2 156.39 2.78
 -6 10 2 15.61 0.7
 6 10 2 16.34 0.8
 -7 10 2 54.37 1.23
 7 10 2 55.73 1.2
 -8 10 2 105.98 1.89
 8 10 2 103.86 1.85
 -9 10 2 79 1.67
 9 10 2 83.83 1.79
 -10 10 2 99.3 2.12
 10 10 2 97.67 2.24
 -11 10 2 1.47 0.63
 11 10 2 0.92 0.74
 -12 10 2 28.94 1.26
 12 10 2 31.02 1.15
 -13 10 2 101.82 2.62
 13 10 2 104.73 2.58
 -14 10 2 177.28 3.9
 14 10 2 177.07 3.98
 -15 10 2 30.36 1.7
 15 10 2 30.23 1.9
 -16 10 2 39.77 2.43
 16 10 2 36.09 2.51
 0 11 2 0.63 0.35
 -1 11 2 66.04 1.34
 1 11 2 64.47 1.34
 -2 11 2 6.72 0.6
 2 11 2 7.6 0.62
 -3 11 2 185.43 3.01
 3 11 2 188.16 3.04
 -4 11 2 144.59 2.43
 4 11 2 141.25 2.37
 -5 11 2 6.8 0.59
 5 11 2 6.14 0.63
 -6 11 2 239.31 3.85
 6 11 2 241.01 4.1
 -7 11 2 26.61 0.97
 7 11 2 23.51 0.95
 -8 11 2 75.29 1.62
 8 11 2 74.27 1.55
 -9 11 2 194.25 3.7
 9 11 2 200.54 3.86
 -10 11 2 139.79 2.82
 10 11 2 136.02 2.75
 -11 11 2 7.9 0.94
 11 11 2 4.68 0.87
 -12 11 2 9.23 1.17
 12 11 2 7.92 1.15
 -13 11 2 139.57 3.34
 13 11 2 141.41 3.53
 -14 11 2 133.54 3.35
 14 11 2 133.42 3.31
 -15 11 2 67.31 2.67
 15 11 2 66.86 2.49
 -16 11 2 10.93 2.48
 16 11 2 6.71 2.2
 0 12 2 64.44 1.38
 -1 12 2 95.13 1.75
 1 12 2 96.2 1.86
 -2 12 2 40.55 1.02
 2 12 2 42.13 1.06
 -3 12 2 103.81 1.85
 3 12 2 104.14 1.92
 -4 12 2 106.59 1.9
 4 12 2 113.77 1.99
 -5 12 2 63.77 1.32
 5 12 2 63.78 1.31
 -6 12 2 147.43 2.64
 6 12 2 146.6 2.66
 -7 12 2 59.7 1.39
 7 12 2 59.1 1.4
 -8 12 2 34.37 1.25
 8 12 2 34.88 1.2
 -9 12 2 108.53 2.32
 9 12 2 110.88 2.33
 -10 12 2 14.52 1.07
 10 12 2 15.43 1.05
 -11 12 2 58.67 1.82
 11 12 2 59.09 1.83
 -12 12 2 20.92 1.48
 12 12 2 20.34 1.34
 -13 12 2 70.69 2.41
 13 12 2 69.46 2.31
 -14 12 2 32.93 1.99
 14 12 2 30.27 2.06
 -15 12 2 16.23 2.32
 15 12 2 15.21 1.98
 0 13 2 71.86 1.44
 -1 13 2 156.52 2.66
 1 13 2 162.94 2.94
 -2 13 2 54.39 1.33
 2 13 2 53.7 1.23
 -3 13 2 14.39 0.77
 3 13 2 15.71 0.81
 -4 13 2 58.99 1.33
 4 13 2 62.11 1.43
 -5 13 2 201.81 3.53
 5 13 2 203.04 3.55
 -6 13 2 4.4 0.76
 6 13 2 3.9 0.77
 -7 13 2 164.06 3.18
 7 13 2 165.43 3.2
 -8 13 2 107.85 2.48
 8 13 2 114.29 2.79
 -9 13 2 3.13 1.15
 9 13 2 1.94 1.04
 -10 13 2 19.16 1.44
 10 13 2 16.22 1.37
 -11 13 2 33.7 1.68
 11 13 2 32.25 1.69
 -12 13 2 144.67 3.52
 12 13 2 147.28 3.5
 -13 13 2 26 1.91
 13 13 2 25.03 2.19
 -14 13 2 12.88 2.26
 14 13 2 14.08 2.09
 0 14 2 15.31 0.83
 -1 14 2 4.32 0.73
 1 14 2 4.07 0.72
 -2 14 2 47.84 1.32
 2 14 2 50.72 1.35
 -3 14 2 41.64 1.22
 3 14 2 38.35 1.19
 -4 14 2 74.44 1.69
 4 14 2 73.76 1.69
 -5 14 2 30.88 1.24
 5 14 2 31.56 1.3
 -6 14 2 12.82 1.13
 6 14 2 11.73 0.91
 -7 14 2 41.57 1.56
 7 14 2 41.97 1.53
 -8 14 2 47.62 1.72
 8 14 2 49.15 1.76
 -9 14 2 22.59 1.47
 9 14 2 19.72 1.47
 -10 14 2 88.39 2.44
 10 14 2 94.74 2.54
 -11 14 2 7.23 1.58
 11 14 2 7.17 1.59
 -12 14 2 22.57 1.95
 12 14 2 19.82 2.07
 -13 14 2 14.03 2.22
 13 14 2 10.82 2.19
 0 15 2 75.29 1.88
 -1 15 2 32.5 1.37
 1 15 2 31.52 1.35
 -2 15 2 13.89 1.1
 2 15 2 14.83 1.21
 -3 15 2 60.98 1.83
 3 15 2 63.08 2.01
 -4 15 2 142.53 3.22
 4 15 2 140.3 3.23
 -5 15 2 36.59 1.62
 5 15 2 34.57 1.73
 -6 15 2 248.83 5.19
 6 15 2 246.86 5.13
 -7 15 2 9.49 1.31
 7 15 2 8.79 1.37
 -8 15 2 5.87 1.4
 8 15 2 3.02 1.13
 -9 15 2 21.91 1.61
 9 15 2 23.83 1.7
 -10 15 2 43.45 2.49
 10 15 2 44.49 2.27
 -11 15 2 61.12 2.59
 11 15 2 63.31 2.55
 -12 15 2 33.78 4.27
 12 15 2 32.92 3.73
 0 16 2 62.23 2.24
 -1 16 2 75.44 2.47
 1 16 2 76.69 2.44
 -2 16 2 59.8 2.05
 2 16 2 56.02 1.86
 -3 16 2 126.75 3.04
 3 16 2 128.38 3.13
 -4 16 2 37.67 1.72
 4 16 2 39.03 1.72
 -5 16 2 118.29 3.04
 5 16 2 118.4 3.09
 -6 16 2 77.42 2.41
 6 16 2 82.39 2.36
 -7 16 2 18.88 1.8
 7 16 2 16.66 1.64
 -8 16 2 10.36 1.77
 8 16 2 14.4 1.84
 -9 16 2 27.94 2.69
 9 16 2 27.13 2.51
 -10 16 2 5.04 2.61
 10 16 2 3.76 2.15
 0 17 2 265.46 6.18
 -1 17 2 10.67 1.59
 1 17 2 9.98 1.8
 -2 17 2 35.03 2.04
 2 17 2 36.68 2.28
 -3 17 2 23.78 2.1
 3 17 2 24.23 2.04
 -4 17 2 17.76 1.86
 4 17 2 18.53 1.97
 -5 17 2 3.8 1.87
 5 17 2 5.5 1.69
 -6 17 2 3.78 1.95
 6 17 2 2.77 1.61
 -7 17 2 6.39 1.96
 7 17 2 4.18 2.01
 -8 17 2 49.89 2.98
 8 17 2 51.82 2.89
 0 18 2 2.73 2.04
 -1 18 2 29.87 2.34
 1 18 2 29.82 2.3
 -2 18 2 33.33 2.64
 2 18 2 27.52 2.22
 -3 18 2 21.08 2.33
 3 18 2 16.29 2.47
 -4 18 2 6.84 2.73
 4 18 2 6.86 1.98
 -5 18 2 2.78 2.13
 5 18 2 2.31 2.2
 0 0 3 0.21 0.12
 1 0 3 3813.06 57.98
 2 0 3 1.83 0.18
 3 0 3 1511.07 22.6
 4 0 3 3416.36 51.19
 5 0 3 128.51 2.03
 6 0 3 576.5 8.67
 7 0 3 183.21 2.91
 8 0 3 717.21 10.77
 9 0 3 74.9 1.37
 10 0 3 229.73 3.64
 11 0 3 32.44 0.84
 12 0 3 3.18 0.49
 13 0 3 85.3 1.6
 14 0 3 162.79 3.12
 15 0 3 29.1 1.08
 16 0 3 5.68 0.78
 17 0 3 3.75 1.07
 18 0 3 11.62 1.66
 19 0 3 24.15 2.21
 0 1 3 6137.22 93.19
 -1 1 3 19.74 0.39
 1 1 3 19.12 0.37
 -2 1 3 6039.5 91.1
 2 1 3 6066.46 93.72
 -3 1 3 563.06 8.5
 3 1 3 552.52 8.83
 -4 1 3 905.35 13.57
 4 1 3 897.32 13.81
 -5 1 3 403.37 6.08
 5 1 3 406.57 6.13
 -6 1 3 15.03 0.48
 6 1 3 14.38 0.47
 -7 1 3 136.18 2.19
 7 1 3 136.18 2.17
 -8 1 3 435.8 6.62
 8 1 3 423.81 6.45
 -9 1 3 69.33 1.28
 9 1 3 70.13 1.32
 -10 1 3 152.56 2.51
 10 1 3 152.26 2.51
 -11 1 3 66.56 1.35
 11 1 3 68.35 1.32
 -12 1 3 78.7 1.48
 12 1 3 80.4 1.5
 -13 1 3 109.77 1.94
 13 1 3 108.97 1.91
 -14 1 3 1.54 0.57
 14 1 3 1.99 0.57
 -15 1 3 8.05 0.79
 15 1 3 7.16 0.87
 -16 1 3 15.43 1.1
 16 1 3 14.94 1.06
 -17 1 3 6.67 1.47
 17 1 3 6.14 1.47
 -18 1 3 2.97 1.65
 18 1 3 2.39 1.43
 -19 1 3 7.75 2.03
 19 1 3 2.55 1.71
 0 2 3 55.53 0.9
 -1 2 3 3603.59 62.88
 1 2 3 3744.93 65.11
 -2 2 3 521.15 9.12
 2 2 3 543.66 9.41
 -3 2 3 1038.06 15.52
 3 2 3 1020.69 17.08
 -4 2 3 139.02 2.19
 4 2 3 138.87 2.17
 -5 2 3 229.49 3.63
 5 2 3 234.85 3.6
 -6 2 3 7.75 0.39
 6 2 3 7.26 0.39
 -7 2 3 5.52 0.4
 7 2 3 5.66 0.39
 -8 2 3 151.61 2.45
 8 2 3 147.08 2.4
 -9 2 3 59.83 1.18
 9 2 3 61 1.22
 -10 2 3 35.88 0.88
 10 2 3 36.14 0.87
 -11 2 3 68.8 1.34
 11 2 3 69.35 1.42
 -12 2 3 72.4 1.4
 12 2 3 72.75 1.41
 -13 2 3 121.05 2.1
 13 2 3 122.97 2.12
 -14 2 3 37.43 1.06
 14 2 3 36.52 1.02
 -15 2 3 241.01 4.45
 15 2 3 229.32 4.28
 -16 2 3 53.19 1.77
 16 2 3 53.3 1.66
 -17 2 3 3.68 1.14
 17 2 3 4.44 1.18
 -18 2 3 22.92 1.82
 18 2 3 22.3 1.69
 -19 2 3 62.53 2.65
 19 2 3 57.97 2.67
 0 3 3 2411.76 36.12
 -1 3 3 1500.88 22.5
 1 3 3 1527.51 22.94
 -2 3 3 29.53 0.55
 2 3 3 29.18 0.56
 -3 3 3 639.2 9.6
 3 3 3 650.73 9.75
 -4 3 3 297.05 4.5
 4 3 3 300.16 4.58
 -5 3 3 70.2 1.2
 5 3 3 70.95 1.22
 -6 3 3 1080.5 16.16
 6 3 3 1087.75 16.47
 -7 3 3 124.89 2.08
 7 3 3 121.28 1.99
 -8 3 3 155.84 2.53
 8 3 3 160.05 2.58
 -9 3 3 26.13 0.73
 9 3 3 27.27 0.75
 -10 3 3 174.99 2.87
 10 3 3 168.44 2.73
 -11 3 3 54.16 1.13
 11 3 3 52.7 1.1
 -12 3 3 177.74 2.86
 12 3 3 175.64 2.87
 -13 3 3 1.51 0.43
 13 3 3 2.68 0.48
 -14 3 3 109.06 2.08
 14 3 3 115.31 2.15
 -15 3 3 31.55 1.27
 15 3 3 35.78 1.3
 -16 3 3 41.33 1.64
 16 3 3 40.52 1.47
 -17 3 3 4.46 1.12
 17 3 3 7.34 1.34
 -18 3 3 11.12 1.61
 18 3 3 15.24 1.84
 -19 3 3 5.25 2.37
 19 3 3 13.73 2.04
 0 4 3 769.18 11.52
 -1 4 3 644.41 9.65
 1 4 3 651.89 9.76
 -2 4 3 1603.47 23.9
 2 4 3 1643.09 24.46
 -3 4 3 248.66 3.8
 3 4 3 243.96 3.73
 -4 4 3 706.71 10.6
 4 4 3 697 10.45
 -5 4 3 181.18 2.85
 5 4 3 179.36 2.79
 -6 4 3 212.5 3.3
 6 4 3 213.14 3.33
 -7 4 3 777.21 11.66
 7 4 3 783.55 11.77
 -8 4 3 6.95 0.43
 8 4 3 6.83 0.49
 -9 4 3 3.01 0.43
 9 4 3 2.59 0.42
 -10 4 3 44.22 1.01
 10 4 3 41.9 0.94
 -11 4 3 88.36 1.63
 11 4 3 88.46 1.76
 -12 4 3 68.8 1.36
 12 4 3 71.49 1.39
 -13 4 3 53.98 1.25
 13 4 3 55.02 1.27
 -14 4 3 16.51 0.82
 14 4 3 15.87 0.8
 -15 4 3 18.56 1.1
 15 4 3 20.86 1.15
 -16 4 3 45.62 1.64
 16 4 3 46.51 1.57
 -17 4 3 106.34 2.99
 17 4 3 108.63 3.09
 -18 4 3 23.07 1.83
 18 4 3 23.05 1.66
 -19 4 3 32.29 2.44
 19 4 3 28.91 2.41
 0 5 3 44.18 0.91
 -1 5 3 562.11 8.44
 1 5 3 561.07 8.45
 -2 5 3 214.42 3.31
 2 5 3 213.57 3.3
 -3 5 3 2.26 0.26
 3 5 3 2.28 0.25
 -4 5 3 142.08 2.26
 4 5 3 140.12 2.23
 -5 5 3 140.81 2.37
 5 5 3 139.15 2.23
 -6 5 3 238.94 3.71
 6 5 3 238.18 3.72
 -7 5 3 576.58 8.7
 7 5 3 560.27 8.45
 -8 5 3 311.9 4.97
 8 5 3 309.4 4.79
 -9 5 3 92.33 1.7
 9 5 3 92.62 1.64
 -10 5 3 183.5 2.97
 10 5 3 180.2 2.94
 -11 5 3 88.52 1.6
 11 5 3 92.5 1.8
 -12 5 3 80.47 1.55
 12 5 3 80.44 1.56
 -13 5 3 84.67 1.7
 13 5 3 84.83 1.71
 -14 5 3 8.34 0.82
 14 5 3 9.09 0.88
 -15 5 3 162.05 3.5
 15 5 3 162.27 3.52
 -16 5 3 200.94 4.37
 16 5 3 195 4.14
 -17 5 3 4.03 1.8
 17 5 3 8.07 1.45
 -18 5 3 2.37 2.08
 18 5 3 0.76 1.42
 -19 5 3 22.41 2.46
 19 5 3 25.78 2.54
 0 6 3 895.25 13.38
 -1 6 3 153.27 2.43
 1 6 3 155.3 2.45
 -2 6 3 20.17 0.53
 2 6 3 19.84 0.54
 -3 6 3 184.61 3.12
 3 6 3 187.58 2.94
 -4 6 3 148.73 2.4
 4 6 3 143.58 2.32
 -5 6 3 38.67 0.82
 5 6 3 36.32 0.78
 -6 6 3 58.19 1.1
 6 6 3 56.95 1.09
 -7 6 3 120.33 2.01
 7 6 3 121.22 2.03
 -8 6 3 13.84 0.6
 8 6 3 14.12 0.56
 -9 6 3 209.87 3.33
 9 6 3 211.55 3.4
 -10 6 3 28.69 0.8
 10 6 3 28.61 0.83
 -11 6 3 218.77 3.48
 11 6 3 216.25 3.46
 -12 6 3 166.8 3.04
 12 6 3 171.88 3.01
 -13 6 3 26.74 1.13
 13 6 3 23.86 0.99
 -14 6 3 45.56 1.44
 14 6 3 47.58 1.51
 -15 6 3 74.87 1.96
 15 6 3 76.99 2.06
 -16 6 3 105.12 2.74
 16 6 3 105.98 2.75
 -17 6 3 62.04 2.42
 17 6 3 61.48 2.45
 -18 6 3 13.01 2.12
 18 6 3 11.8 1.96
 0 7 3 214.48 3.34
 -1 7 3 126.53 2.04
 1 7 3 123.8 2.02
 -2 7 3 12.85 0.49
 2 7 3 12.46 0.51
 -3 7 3 175.22 2.78
 3 7 3 178.19 2.81
 -4 7 3 156.88 2.5
 4 7 3 156.36 2.59
 -5 7 3 84.26 1.5
 5 7 3 85.04 1.49
 -6 7 3 13.24 0.59
 6 7 3 13.52 0.55
 -7 7 3 203.22 3.25
 7 7 3 206.16 3.73
 -8 7 3 392.71 6.05
 8 7 3 393.68 6.04
 -9 7 3 153.33 2.55
 9 7 3 155.03 2.53
 -10 7 3 99.77 1.9
 10 7 3 95.45 1.69
 -11 7 3 135.74 2.31
 11 7 3 141.44 2.4
 -12 7 3 15 0.84
 12 7 3 13.82 0.8
 -13 7 3 22.23 1.01
 13 7 3 23.92 1.16
 -14 7 3 249.18 5.08
 14 7 3 252.39 5.05
 -15 7 3 60.77 1.8
 15 7 3 60.17 1.97
 -16 7 3 20.23 1.43
 16 7 3 23.66 1.72
 -17 7 3 18.15 1.97
 17 7 3 18.17 1.76
 -18 7 3 0 1.83
 18 7 3 1.6 2.16
 0 8 3 158.47 2.55
 -1 8 3 86.53 1.54
 1 8 3 89.04 1.59
 -2 8 3 110.21 1.9
 2 8 3 107.41 1.82
 -3 8 3 60.21 1.18
 3 8 3 56.34 1.09
 -4 8 3 11.99 0.54
 4 8 3 10.68 0.51
 -5 8 3 434.02 6.61
 5 8 3 433.19 6.65
 -6 8 3 51.23 1.07
 6 8 3 50.65 1.06
 -7 8 3 0.31 0.29
 7 8 3 0.44 0.34
 -8 8 3 2.61 0.45
 8 8 3 2.56 0.47
 -9 8 3 170.53 2.78
 9 8 3 171.97 2.84
 -10 8 3 177.04 2.9
 10 8 3 174.49 2.85
 -11 8 3 77.29 1.92
 11 8 3 76.07 1.64
 -12 8 3 114.02 2.46
 12 8 3 105.06 2.14
 -13 8 3 5.49 1.06
 13 8 3 5.03 0.83
 -14 8 3 63.17 1.98
 14 8 3 69.35 1.9
 -15 8 3 117.39 2.82
 15 8 3 114.49 2.8
 -16 8 3 36.96 1.99
 16 8 3 39.62 1.73
 -17 8 3 5.94 1.77
 17 8 3 7.85 1.94
 -18 8 3 23.91 2.85
 18 8 3 30.8 5.08
 0 9 3 267.89 4.17
 -1 9 3 365.83 5.61
 1 9 3 375.76 5.94
 -2 9 3 109.13 1.87
 2 9 3 109.7 1.86
 -3 9 3 238.44 3.74
 3 9 3 238.31 3.76
 -4 9 3 51.69 1.06
 4 9 3 50.78 1.08
 -5 9 3 37 0.89
 5 9 3 37.49 0.9
 -6 9 3 42.51 1
 6 9 3 41.97 0.98
 -7 9 3 140.67 2.37
 7 9 3 138.04 2.35
 -8 9 3 45.6 1.05
 8 9 3 46.59 1.05
 -9 9 3 157.38 2.7
 9 9 3 156.93 2.58
 -10 9 3 62.2 1.48
 10 9 3 61.25 1.44
 -11 9 3 53.97 1.44
 11 9 3 52.25 1.36
 -12 9 3 78.48 1.92
 12 9 3 78.98 1.79
 -13 9 3 38.83 1.31
 13 9 3 42.86 1.47
 -14 9 3 23.73 1.43
 14 9 3 27.03 1.54
 -15 9 3 7.8 1.16
 15 9 3 11.27 1.35
 -16 9 3 72.07 2.34
 16 9 3 68.84 2.42
 -17 9 3 31.65 2.58
 17 9 3 29.6 2.36
 0 10 3 9.3 0.6
 -1 10 3 201.06 3.21
 1 10 3 198.56 3.19
 -2 10 3 44.95 0.99
 2 10 3 43.06 0.98
 -3 10 3 130.64 2.2
 3 10 3 129.01 2.25
 -4 10 3 145.14 2.49
 4 10 3 148.24 2.54
 -5 10 3 49.58 1.1
 5 10 3 47.98 1.06
 -6 10 3 162.08 2.69
 6 10 3 163.55 2.83
 -7 10 3 124.71 2.13
 7 10 3 127.14 2.18
 -8 10 3 92.57 1.79
 8 10 3 91.24 1.74
 -9 10 3 21.77 0.84
 9 10 3 22.07 0.8
 -10 10 3 26.28 1.05
 10 10 3 23 0.94
 -11 10 3 66.82 1.72
 11 10 3 65.64 1.66
 -12 10 3 3.42 0.96
 12 10 3 3.23 0.85
 -13 10 3 111.65 2.64
 13 10 3 110.81 2.74
 -14 10 3 13.76 1.54
 14 10 3 13.24 1.57
 -15 10 3 4.17 1.47
 15 10 3 4.32 1.32
 -16 10 3 18.22 1.96
 16 10 3 18.94 1.84
 0 11 3 262.48 4.15
 -1 11 3 30.54 0.91
 1 11 3 30.98 0.99
 -2 11 3 11.1 0.64
 2 11 3 10.53 0.65
 -3 11 3 160.09 2.66
 3 11 3 156.3 2.78
 -4 11 3 55.43 1.19
 4 11 3 54.78 1.19
 -5 11 3 96.97 1.81
 5 11 3 94.66 1.72
 -6 11 3 79.6 1.55
 6 11 3 77.25 1.49
 -7 11 3 178.02 3.1
 7 11 3 175.85 3.06
 -8 11 3 1.86 0.62
 8 11 3 0.96 0.52
 -9 11 3 7.87 0.87
 9 11 3 7.02 0.76
 -10 11 3 6.29 0.86
 10 11 3 4.3 0.78
 -11 11 3 33.2 1.52
 11 11 3 32.1 1.2
 -12 11 3 54.68 1.71
 12 11 3 58.65 1.95
 -13 11 3 5.57 1.15
 13 11 3 4.92 1.28
 -14 11 3 11.83 1.38
 14 11 3 12.61 1.69
 -15 11 3 3.26 2.06
 15 11 3 5.58 1.67
 -16 11 3 19.35 2.82
 16 11 3 23.26 2.85
 0 12 3 39.66 1.06
 -1 12 3 305.33 4.76
 1 12 3 304.75 4.75
 -2 12 3 92.45 1.76
 2 12 3 94.09 1.77
 -3 12 3 78.75 1.51
 3 12 3 77.15 1.5
 -4 12 3 210.09 3.42
 4 12 3 215.42 3.47
 -5 12 3 12.3 0.7
 5 12 3 10.54 0.69
 -6 12 3 119.26 2.27
 6 12 3 117.9 2.18
 -7 12 3 71.68 1.6
 7 12 3 73.29 1.6
 -8 12 3 44.92 1.35
 8 12 3 46.59 1.35
 -9 12 3 21.26 1.08
 9 12 3 21.5 1.04
 -10 12 3 34.27 1.37
 10 12 3 33.43 1.32
 -11 12 3 1.89 0.93
 11 12 3 2.04 0.9
 -12 12 3 8.83 1.48
 12 12 3 9.82 1.3
 -13 12 3 88.27 2.71
 13 12 3 86.03 2.62
 -14 12 3 2.2 1.56
 14 12 3 2.41 1.47
 -15 12 3 42.72 2.69
 15 12 3 41.09 2.55
 0 13 3 47.39 1.18
 -1 13 3 19.76 0.79
 1 13 3 18.68 0.79
 -2 13 3 119.99 2.28
 2 13 3 119.58 2.18
 -3 13 3 16.52 0.84
 3 13 3 15.59 0.76
 -4 13 3 32.24 1.02
 4 13 3 30.97 1
 -5 13 3 82.38 1.72
 5 13 3 83.76 1.75
 -6 13 3 149.79 3.03
 6 13 3 151.21 3.03
 -7 13 3 66.3 1.83
 7 13 3 64.9 1.63
 -8 13 3 30.65 1.32
 8 13 3 30.01 1.28
 -9 13 3 48.91 1.61
 9 13 3 48.35 1.62
 -10 13 3 25.04 1.47
 10 13 3 23.54 1.46
 -11 13 3 29.64 1.76
 11 13 3 29.38 1.54
 -12 13 3 14.61 1.62
 12 13 3 14.45 1.82
 -13 13 3 17.87 2.2
 13 13 3 16.47 1.87
 -14 13 3 116.72 3.62
 14 13 3 115.26 3.6
 0 14 3 124.67 2.57
 -1 14 3 137.53 2.81
 1 14 3 132.56 2.71
 -2 14 3 30.19 1.1
 2 14 3 30.95 1.15
 -3 14 3 159.79 3.12
 3 14 3 162.07 3.17
 -4 14 3 41.27 1.3
 4 14 3 42.7 1.27
 -5 14 3 36.46 1.42
 5 14 3 31.93 1.41
 -6 14 3 28.27 1.3
 6 14 3 31.12 1.38
 -7 14 3 34.67 1.49
 7 14 3 36.12 1.53
 -8 14 3 75.22 2.17
 8 14 3 76.91 2.16
 -9 14 3 12.79 1.41
 9 14 3 12.78 1.46
 -10 14 3 33.67 1.91
 10 14 3 37.28 1.96
 -11 14 3 11.3 1.87
 11 14 3 10.17 1.49
 -12 14 3 69.95 2.63
 12 14 3 65.74 2.47
 -13 14 3 39.87 3.24
 13 14 3 37.91 2.76
 0 15 3 2.31 0.86
 -1 15 3 24.44 1.22
 1 15 3 23.25 1.21
 -2 15 3 14.32 1.1
 2 15 3 14.63 1.08
 -3 15 3 48.99 1.74
 3 15 3 47.54 1.75
 -4 15 3 189.68 4.1
 4 15 3 196.19 4.23
 -5 15 3 13.58 1.27
 5 15 3 15.11 1.25
 -6 15 3 43.08 1.75
 6 15 3 43.17 1.76
 -7 15 3 41.67 1.83
 7 15 3 43.62 1.88
 -8 15 3 63.14 2.17
 8 15 3 64.91 2.37
 -9 15 3 18.11 1.58
 9 15 3 21.93 1.82
 -10 15 3 10.4 1.67
 10 15 3 5.8 1.84
 -11 15 3 32.81 2.29
 11 15 3 33.33 2.3
 0 16 3 44.88 2.18
 -1 16 3 48.14 1.82
 1 16 3 45.17 1.76
 -2 16 3 24.04 1.58
 2 16 3 22.88 1.58
 -3 16 3 12.28 1.47
 3 16 3 12.19 1.39
 -4 16 3 41.61 1.74
 4 16 3 40.56 1.95
 -5 16 3 41.7 2.04
 5 16 3 43.8 1.83
 -6 16 3 48.03 1.99
 6 16 3 45.26 1.97
 -7 16 3 41.4 2.03
 7 16 3 39.71 1.91
 -8 16 3 2.68 1.59
 8 16 3 2.05 1.76
 -9 16 3 42.77 2.28
 9 16 3 44.5 2.76
 -10 16 3 73.48 3.78
 10 16 3 73.19 3.41
 0 17 3 101.08 3.01
 -1 17 3 14.36 1.78
 1 17 3 15.57 1.88
 -2 17 3 48.75 2.22
 2 17 3 48.02 2.17
 -3 17 3 12.46 1.6
 3 17 3 13.91 1.91
 -4 17 3 18.44 2
 4 17 3 20.06 2.3
 -5 17 3 29.46 2.46
 5 17 3 23.02 2.23
 -6 17 3 38.23 2.28
 6 17 3 37.36 2.49
 -7 17 3 4.74 1.81
 7 17 3 6.14 1.96
 -8 17 3 53.02 3.41
 8 17 3 52.53 3.13
 0 18 3 77.4 3.16
 -1 18 3 8 2.29
 1 18 3 7.09 2.24
 -2 18 3 17.79 2.9
 2 18 3 15.72 2.18
 -3 18 3 25.04 2.53
 3 18 3 29.51 2.48
 -4 18 3 72.65 3.25
 4 18 3 71.36 3.14
 -5 18 3 24.73 2.85
 5 18 3 22.47 3.08
 0 0 4 288.11 6.18
 1 0 4 483.33 7.24
 2 0 4 29.47 0.55
 3 0 4 37.4 0.66
 4 0 4 279.35 4.24
 5 0 4 54.88 0.97
 6 0 4 279.68 4.28
 7 0 4 478.14 7.31
 8 0 4 344.24 5.26
 9 0 4 285.63 4.44
 10 0 4 59.14 1.2
 11 0 4 1.24 0.33
 12 0 4 88.54 1.62
 13 0 4 88.44 1.61
 14 0 4 189.01 3.57
 15 0 4 131.87 2.62
 16 0 4 1 0.73
 17 0 4 17.05 1.52
 18 0 4 21.52 1.89
 19 0 4 0.94 1.94
 0 1 4 3338.75 50.3
 -1 1 4 475.32 7.14
 1 1 4 476.24 7.15
 -2 1 4 262.73 4.06
 2 1 4 264.25 4.02
 -3 1 4 406.92 6.51
 3 1 4 402.61 6.36
 -4 1 4 1264.33 20.2
 4 1 4 1321.02 20.19
 -5 1 4 91.41 1.51
 5 1 4 91.55 1.5
 -6 1 4 437.81 6.62
 6 1 4 448.99 6.8
 -7 1 4 160.26 2.55
 7 1 4 158.85 2.51
 -8 1 4 806.49 12.09
 8 1 4 821.21 12.35
 -9 1 4 334.19 5.28
 9 1 4 326.29 5.09
 -10 1 4 234.2 3.69
 10 1 4 231.57 3.68
 -11 1 4 39.45 0.93
 11 1 4 39.64 0.94
 -12 1 4 4.87 0.52
 12 1 4 5.23 0.6
 -13 1 4 91.3 1.67
 13 1 4 89.11 1.68
 -14 1 4 67.78 1.54
 14 1 4 65.9 1.55
 -15 1 4 62.9 1.58
 15 1 4 65.66 1.73
 -16 1 4 155.76 3.47
 16 1 4 153.8 3.36
 -17 1 4 44.1 1.86
 17 1 4 41.54 1.84
 -18 1 4 19.61 1.9
 18 1 4 15.45 1.6
 -19 1 4 65.15 2.78
 19 1 4 63.22 2.91
 0 2 4 924.14 13.83
 -1 2 4 448.52 6.74
 1 2 4 440.28 6.79
 -2 2 4 991.5 17.14
 2 2 4 983.77 17.25
 -3 2 4 205.28 3.67
 3 2 4 207.41 3.69
 -4 2 4 96.9 1.6
 4 2 4 97.09 1.63
 -5 2 4 26.87 0.59
 5 2 4 25.04 0.59
 -6 2 4 197.17 3.07
 6 2 4 200.83 3.12
 -7 2 4 34.38 0.77
 7 2 4 34.15 0.82
 -8 2 4 389.82 5.95
 8 2 4 385.38 5.88
 -9 2 4 24.44 0.69
 9 2 4 25.53 0.7
 -10 2 4 27.73 0.75
 10 2 4 28.84 0.77
 -11 2 4 249.87 3.94
 11 2 4 249.78 3.93
 -12 2 4 47.17 1.08
 12 2 4 47.5 1.07
 -13 2 4 34.2 0.9
 13 2 4 34.17 0.99
 -14 2 4 3.02 0.65
 14 2 4 2.31 0.62
 -15 2 4 33.51 1.18
 15 2 4 35.71 1.15
 -16 2 4 34.51 1.63
 16 2 4 33.12 1.39
 -17 2 4 136.6 3.61
 17 2 4 143.11 3.74
 -18 2 4 72.59 2.53
 18 2 4 70.61 2.49
 -19 2 4 24.01 2.24
 19 2 4 26.33 2.15
 0 3 4 159.93 2.47
 -1 3 4 120.24 1.88
 1 3 4 115.86 1.87
 -2 3 4 1149.56 19.86
 2 3 4 1192.7 20.63
 -3 3 4 167.09 3.03
 3 3 4 165.55 2.99
 -4 3 4 34.52 0.69
 4 3 4 35.7 0.69
 -5 3 4 411.74 6.23
 5 3 4 403.94 6.1
 -6 3 4 313.03 4.82
 6 3 4 311.45 4.75
 -7 3 4 459.43 6.96
 7 3 4 459.17 6.96
 -8 3 4 87.25 1.53
 8 3 4 84.91 1.48
 -9 3 4 93.24 1.63
 9 3 4 94.54 1.67
 -10 3 4 212.41 3.36
 10 3 4 216.46 3.46
 -11 3 4 90.44 1.73
 11 3 4 92.53 1.69
 -12 3 4 78.26 1.47
 12 3 4 83.16 1.55
 -13 3 4 131.65 2.44
 13 3 4 125.95 2.31
 -14 3 4 23.82 1.01
 14 3 4 25.18 1.08
 -15 3 4 60.42 1.64
 15 3 4 59.32 1.72
 -16 3 4 25.84 1.41
 16 3 4 24.55 1.3
 -17 3 4 60.89 2
 17 3 4 61.34 2.21
 -18 3 4 7.53 1.61
 18 3 4 7.56 1.85
 -19 3 4 15.64 2.46
 19 3 4 16.59 2.39
 0 4 4 991.58 14.84
 -1 4 4 586.53 8.8
 1 4 4 581.13 8.71
 -2 4 4 122.05 1.95
 2 4 4 122.77 2
 -3 4 4 178.07 3.22
 3 4 4 178.03 3.21
 -4 4 4 807.73 12.28
 4 4 4 807.87 12.07
 -5 4 4 923.44 13.81
 5 4 4 891.75 14.75
 -6 4 4 130.74 2.11
 6 4 4 133.19 2.14
 -7 4 4 543.89 8.21
 7 4 4 529.84 8.01
 -8 4 4 128.34 2.11
 8 4 4 129.91 2.15
 -9 4 4 244.63 3.91
 9 4 4 246.76 3.89
 -10 4 4 20.33 0.67
 10 4 4 20.22 0.65
 -11 4 4 55.13 1.15
 11 4 4 55.65 1.15
 -12 4 4 130.88 2.22
 12 4 4 131.6 2.24
 -13 4 4 10.74 0.82
 13 4 4 8.97 0.81
 -14 4 4 11.76 0.88
 14 4 4 10.42 0.86
 -15 4 4 49.35 1.61
 15 4 4 47.57 1.51
 -16 4 4 47.55 1.73
 16 4 4 46.62 1.67
 -17 4 4 22.3 1.38
 17 4 4 23.34 1.41
 -18 4 4 0.34 1.57
 18 4 4 1.17 1.64
 -19 4 4 20.46 2.15
 19 4 4 18.88 2.26
 0 5 4 447.7 6.74
 -1 5 4 186.43 2.9
 1 5 4 190.61 2.95
 -2 5 4 166.17 2.79
 2 5 4 170.77 2.71
 -3 5 4 53.21 1.05
 3 5 4 50.65 0.93
 -4 5 4 382.36 5.82
 4 5 4 381.09 5.8
 -5 5 4 50.67 0.95
 5 5 4 50.45 0.94
 -6 5 4 737.02 11.08
 6 5 4 724.94 10.86
 -7 5 4 124.41 2.06
 7 5 4 127.13 2.11
 -8 5 4 59.91 1.23
 8 5 4 55.64 1.19
 -9 5 4 150.39 2.49
 9 5 4 153.38 2.51
 -10 5 4 97.1 1.74
 10 5 4 96.18 1.69
 -11 5 4 138.67 2.38
 11 5 4 135.7 2.32
 -12 5 4 5.53 0.6
 12 5 4 6.35 0.62
 -13 5 4 33.69 1.05
 13 5 4 34.89 0.98
 -14 5 4 76.27 1.95
 14 5 4 75.43 1.89
 -15 5 4 3.02 0.93
 15 5 4 0.75 0.87
 -16 5 4 47.22 1.75
 16 5 4 47.33 1.78
 -17 5 4 22.99 1.58
 17 5 4 21.84 1.53
 -18 5 4 57.13 2.51
 18 5 4 54.51 2.6
 -19 5 4 8.7 3.15
 19 5 4 3.53 3.65
 0 6 4 199.85 3.11
 -1 6 4 128.8 2.21
 1 6 4 135.5 2.2
 -2 6 4 482.63 7.54
 2 6 4 479.92 7.23
 -3 6 4 232.72 3.58
 3 6 4 230.72 3.55
 -4 6 4 101.63 1.68
 4 6 4 99.94 1.67
 -5 6 4 106.54 1.78
 5 6 4 106.11 1.77
 -6 6 4 166.05 2.67
 6 6 4 166.76 2.69
 -7 6 4 90.4 1.58
 7 6 4 87.44 1.52
 -8 6 4 113.31 1.94
 8 6 4 111.95 1.9
 -9 6 4 319.6 4.95
 9 6 4 322.08 4.97
 -10 6 4 73.53 1.4
 10 6 4 77.72 1.47
 -11 6 4 5.75 0.55
 11 6 4 6.55 0.56
 -12 6 4 88.4 1.81
 12 6 4 88.64 1.73
 -13 6 4 3.92 0.69
 13 6 4 3.84 0.72
 -14 6 4 26.3 1.2
 14 6 4 29.62 1.23
 -15 6 4 16.53 1.16
 15 6 4 17.39 1.18
 -16 6 4 111.68 2.78
 16 6 4 112.43 2.79
 -17 6 4 43.04 2.24
 17 6 4 40.44 2.03
 -18 6 4 43.12 2.58
 18 6 4 41.26 2.47
 0 7 4 20.84 0.6
 -1 7 4 434.16 6.58
 1 7 4 436.24 6.62
 -2 7 4 229.89 3.57
 2 7 4 227.54 3.51
 -3 7 4 83.65 1.47
 3 7 4 81.99 1.5
 -4 7 4 323.88 4.98
 4 7 4 319.89 4.97
 -5 7 4 43.6 0.92
 5 7 4 43.85 0.95
 -6 7 4 123.18 2.1
 6 7 4 122.47 2.02
 -7 7 4 321.05 4.96
 7 7 4 318.33 4.89
 -8 7 4 9.51 0.55
 8 7 4 9.51 0.55
 -9 7 4 224.76 3.57
 9 7 4 215.41 3.43
 -10 7 4 44.59 1.03
 10 7 4 43.91 1.01
 -11 7 4 9.9 0.61
 11 7 4 8.69 0.63
 -12 7 4 56.77 1.43
 12 7 4 57.18 1.36
 -13 7 4 18.41 1.03
 13 7 4 18.61 1.09
 -14 7 4 116.22 2.85
 14 7 4 116.94 2.63
 -15 7 4 56.75 1.85
 15 7 4 57.72 1.76
 -16 7 4 19.75 1.55
 16 7 4 18.56 1.34
 -17 7 4 3.5 1.57
 17 7 4 0.31 1.42
 -18 7 4 23.25 2.55
 18 7 4 20.55 2.31
 0 8 4 286.12 4.43
 -1 8 4 180.22 2.93
 1 8 4 174.3 2.79
 -2 8 4 748.36 11.25
 2 8 4 725.91 11.01
 -3 8 4 59.76 1.13
 3 8 4 57.76 1.1
 -4 8 4 114.97 2.05
 4 8 4 113.59 1.92
 -5 8 4 129.56 2.15
 5 8 4 130.25 2.16
 -6 8 4 100.09 1.76
 6 8 4 100.89 1.77
 -7 8 4 121.91 2.06
 7 8 4 129.32 2.17
 -8 8 4 22.28 0.73
 8 8 4 23.05 0.76
 -9 8 4 35.06 0.86
 9 8 4 34.13 0.83
 -10 8 4 42.95 1.02
 10 8 4 43.02 1.03
 -11 8 4 9.81 0.77
 11 8 4 8.97 0.71
 -12 8 4 145.13 3.04
 12 8 4 140.99 2.79
 -13 8 4 107.96 2.47
 13 8 4 110.15 2.64
 -14 8 4 18.69 1.42
 14 8 4 18.93 1.29
 -15 8 4 6.22 1.16
 15 8 4 4.67 1.24
 -16 8 4 19.8 1.53
 16 8 4 19.63 1.65
 -17 8 4 24.53 1.99
 17 8 4 23.8 1.92
 0 9 4 373.62 5.75
 -1 9 4 93.66 1.64
 1 9 4 90.62 1.6
 -2 9 4 142.68 2.36
 2 9 4 142.37 2.36
 -3 9 4 56.3 1.14
 3 9 4 57.38 1.17
 -4 9 4 17.51 0.67
 4 9 4 17.8 0.67
 -5 9 4 192.58 3.22
 5 9 4 188.57 3.02
 -6 9 4 16.35 0.65
 6 9 4 16.08 0.66
 -7 9 4 31.57 0.87
 7 9 4 30.4 0.91
 -8 9 4 42.33 0.97
 8 9 4 41.46 0.96
 -9 9 4 39.6 0.95
 9 9 4 39.33 0.96
 -10 9 4 34.27 1.06
 10 9 4 30.98 1
 -11 9 4 138.13 2.8
 11 9 4 135.65 2.91
 -12 9 4 47.35 1.52
 12 9 4 52 1.47
 -13 9 4 61.17 1.84
 13 9 4 68.02 1.99
 -14 9 4 187.36 4.09
 14 9 4 187.64 4.07
 -15 9 4 42.11 1.8
 15 9 4 43.94 1.96
 -16 9 4 14.84 1.81
 16 9 4 12.45 1.79
 -17 9 4 14.43 2.06
 17 9 4 15.59 1.96
 0 10 4 719.26 11.09
 -1 10 4 281.89 4.79
 1 10 4 278.06 4.45
 -2 10 4 20.58 0.72
 2 10 4 20.19 0.71
 -3 10 4 91.89 1.67
 3 10 4 88.79 1.61
 -4 10 4 72.4 1.36
 4 10 4 73.45 1.41
 -5 10 4 36.91 0.93
 5 10 4 35.76 0.92
 -6 10 4 106.59 1.88
 6 10 4 109.31 1.98
 -7 10 4 58.95 1.21
 7 10 4 56.28 1.17
 -8 10 4 49.94 1.18
 8 10 4 50.3 1.19
 -9 10 4 59.68 1.36
 9 10 4 55.47 1.29
 -10 10 4 78.96 1.8
 10 10 4 83.84 1.85
 -11 10 4 33.41 1.29
 11 10 4 31.5 1.16
 -12 10 4 21.93 1.25
 12 10 4 22.02 1.24
 -13 10 4 181.9 3.98
 13 10 4 185.03 4.19
 -14 10 4 17.67 1.5
 14 10 4 14.5 1.41
 -15 10 4 109.15 3
 15 10 4 113.35 3.13
 -16 10 4 9.83 2.08
 16 10 4 7.19 2.14
 0 11 4 41.31 1.05
 -1 11 4 4.11 0.56
 1 11 4 4.17 0.59
 -2 11 4 34.48 0.91
 2 11 4 35.46 0.97
 -3 11 4 104.83 1.86
 3 11 4 103.02 1.85
 -4 11 4 116.5 2.02
 4 11 4 114.23 2
 -5 11 4 80.25 1.57
 5 11 4 80.57 1.53
 -6 11 4 257.75 4.35
 6 11 4 255.23 4.28
 -7 11 4 15.87 0.74
 7 11 4 17.02 0.76
 -8 11 4 22.03 0.97
 8 11 4 22.02 0.89
 -9 11 4 62.8 1.8
 9 11 4 61.67 1.52
 -10 11 4 24.95 1.27
 10 11 4 25.33 1.16
 -11 11 4 21.3 1.18
 11 11 4 19.35 1.13
 -12 11 4 95.1 2.44
 12 11 4 93.51 2.59
 -13 11 4 4.06 1.51
 13 11 4 6.8 1.42
 -14 11 4 6.03 1.49
 14 11 4 6.58 1.76
 -15 11 4 27.6 2.1
 15 11 4 25.26 1.87
 0 12 4 2.53 0.59
 -1 12 4 49.7 1.11
 1 12 4 53.4 1.21
 -2 12 4 125.57 2.19
 2 12 4 127.65 2.23
 -3 12 4 170.01 2.79
 3 12 4 174.71 3.06
 -4 12 4 10.37 0.69
 4 12 4 10.83 0.67
 -5 12 4 57.97 1.34
 5 12 4 60.01 1.39
 -6 12 4 9.49 0.75
 6 12 4 8.08 0.74
 -7 12 4 102.05 2.01
 7 12 4 106.85 2.09
 -8 12 4 12.47 0.96
 8 12 4 13.24 0.98
 -9 12 4 16.01 1.01
 9 12 4 15.98 1.05
 -10 12 4 83.42 2.15
 10 12 4 85.96 2.14
 -11 12 4 27.66 1.59
 11 12 4 26.21 1.42
 -12 12 4 10.89 1.3
 12 12 4 12.34 1.55
 -13 12 4 32.64 1.74
 13 12 4 29.48 1.83
 -14 12 4 5.54 1.8
 14 12 4 4.56 1.67
 -15 12 4 33.32 3.43
 15 12 4 31.95 3.71
 0 13 4 23.95 0.94
 -1 13 4 154.79 3
 1 13 4 156.96 3.3
 -2 13 4 113.51 2.33
 2 13 4 114.81 2.5
 -3 13 4 179.91 3.23
 3 13 4 174.88 3.15
 -4 13 4 138.46 2.53
 4 13 4 143.73 2.63
 -5 13 4 56.02 1.54
 5 13 4 54.8 1.36
 -6 13 4 9.78 0.9
 6 13 4 13.85 1.04
 -7 13 4 49.93 1.53
 7 13 4 54.09 1.72
 -8 13 4 54.61 1.73
 8 13 4 51.98 1.63
 -9 13 4 18.46 1.21
 9 13 4 17.25 1.14
 -10 13 4 110.11 2.75
 10 13 4 108 2.68
 -11 13 4 47.99 1.93
 11 13 4 45.42 1.83
 -12 13 4 9.09 1.64
 12 13 4 11.68 1.71
 -13 13 4 38.79 2.16
 13 13 4 41.04 2.18
 -14 13 4 22.87 3.82
 14 13 4 22.68 2.87
 0 14 4 1.84 0.67
 -1 14 4 66.86 1.72
 1 14 4 66.09 1.61
 -2 14 4 129.3 2.7
 2 14 4 130.27 2.75
 -3 14 4 85.15 1.94
 3 14 4 88.07 2
 -4 14 4 81.16 1.91
 4 14 4 79.84 1.89
 -5 14 4 101.46 2.76
 5 14 4 110.07 3
 -6 14 4 36.52 1.59
 6 14 4 33.01 1.38
 -7 14 4 10.59 1.2
 7 14 4 9.25 1.16
 -8 14 4 25.54 1.43
 8 14 4 27.37 1.5
 -9 14 4 44.85 1.92
 9 14 4 44.68 1.73
 -10 14 4 42.5 1.91
 10 14 4 40.35 1.83
 -11 14 4 2.72 1.54
 11 14 4 3.84 1.71
 -12 14 4 21.41 2.17
 12 14 4 21.01 1.9
 0 15 4 25.75 1.25
 -1 15 4 17.52 1.16
 1 15 4 19.34 1.2
 -2 15 4 166.43 3.43
 2 15 4 161.88 3.3
 -3 15 4 6.43 0.99
 3 15 4 8.33 1.13
 -4 15 4 59.51 1.91
 4 15 4 58.45 1.93
 -5 15 4 54.66 1.86
 5 15 4 52.68 1.9
 -6 15 4 69.84 2.11
 6 15 4 70 2.22
 -7 15 4 0.65 1.34
 7 15 4 1.23 1.27
 -8 15 4 2.91 1.38
 8 15 4 4.22 1.29
 -9 15 4 8.57 1.61
 9 15 4 10.13 1.66
 -10 15 4 29.87 2.09
 10 15 4 28.66 1.96
 -11 15 4 2.76 1.78
 11 15 4 3.83 2.1
 0 16 4 216.94 4.19
 -1 16 4 22.1 1.42
 1 16 4 24.38 1.61
 -2 16 4 18.51 1.75
 2 16 4 19.83 1.79
 -3 16 4 66.07 2.25
 3 16 4 65.53 2.16
 -4 16 4 35.72 1.72
 4 16 4 32.34 1.52
 -5 16 4 2.51 1.39
 5 16 4 3.51 1.67
 -6 16 4 23.41 1.81
 6 16 4 25.53 1.81
 -7 16 4 12.05 1.78
 7 16 4 15.23 1.65
 -8 16 4 72.66 2.62
 8 16 4 72.06 2.43
 -9 16 4 22.64 2.11
 9 16 4 16.68 1.94
 -10 16 4 14.11 3.51
 10 16 4 7.84 4.25
 0 17 4 0.91 1.47
 -1 17 4 28.16 2.12
 1 17 4 25.96 2.05
 -2 17 4 6.09 1.69
 2 17 4 9.79 1.74
 -3 17 4 12.78 1.87
 3 17 4 16.25 1.83
 -4 17 4 66.14 2.46
 4 17 4 70.64 2.61
 -5 17 4 7.22 1.61
 5 17 4 7.27 1.87
 -6 17 4 68.59 2.63
 6 17 4 70.18 2.75
 -7 17 4 20.7 2.36
 7 17 4 22.03 2.29
 0 18 4 19.51 2.51
 -1 18 4 35.31 2.55
 1 18 4 36.71 2.64
 -2 18 4 145.09 4.12
 2 18 4 154.18 4.59
 -3 18 4 6.65 2.39
 3 18 4 3.96 2.23
 -4 18 4 47.43 3.2
 4 18 4 49.6 3.58
 0 0 5 0.09 0.16
 1 0 5 888.63 13.33
 2 0 5 629.9 9.47
 3 0 5 264.48 4.05
 4 0 5 332.26 5.04
 5 0 5 7.46 0.34
 6 0 5 58.89 1.06
 7 0 5 223.05 3.49
 8 0 5 22.37 0.61
 9 0 5 34.18 0.85
 10 0 5 39.96 0.95
 11 0 5 15.57 0.65
 12 0 5 18.88 0.71
 13 0 5 231.39 4.24
 14 0 5 19.83 0.88
 15 0 5 42.88 1.23
 16 0 5 128.54 2.7
 17 0 5 30 1.81
 18 0 5 18.71 1.83
 19 0 5 18.04 2.1
 0 1 5 776.03 11.64
 -1 1 5 250.73 3.81
 1 1 5 251.32 3.81
 -2 1 5 857.63 13.11
 2 1 5 854.77 12.83
 -3 1 5 1243.31 18.88
 3 1 5 1218.23 18.25
 -4 1 5 346.6 5.25
 4 1 5 341.24 5.17
 -5 1 5 302.03 4.62
 5 1 5 299.05 4.66
 -6 1 5 465.78 7.06
 6 1 5 463.84 7.01
 -7 1 5 219.85 3.45
 7 1 5 229.97 3.57
 -8 1 5 19.08 0.63
 8 1 5 18.03 0.62
 -9 1 5 119.65 2
 9 1 5 120.55 1.99
 -10 1 5 131.69 2.28
 10 1 5 127.38 2.14
 -11 1 5 431.15 6.62
 11 1 5 424.47 6.5
 -12 1 5 13.26 0.65
 12 1 5 11.42 0.64
 -13 1 5 60.34 1.45
 13 1 5 58.17 1.33
 -14 1 5 270.16 4.9
 14 1 5 287.46 5.22
 -15 1 5 18.72 1.05
 15 1 5 21.16 1.07
 -16 1 5 80.31 2.25
 16 1 5 81.34 2.19
 -17 1 5 9.42 1.33
 17 1 5 13.44 1.6
 -18 1 5 14.07 1.95
 18 1 5 10.04 1.69
 -19 1 5 6.84 2.06
 19 1 5 8.15 1.94
 0 2 5 1824.71 27.83
 -1 2 5 262.17 3.98
 1 2 5 251.1 3.83
 -2 2 5 573.6 9.96
 2 2 5 565.94 9.87
 -3 2 5 335.11 5.91
 3 2 5 336.38 5.93
 -4 2 5 279.49 4.25
 4 2 5 284.79 4.35
 -5 2 5 122.92 1.98
 5 2 5 121.52 1.95
 -6 2 5 319.24 4.87
 6 2 5 323.97 4.95
 -7 2 5 1.08 0.22
 7 2 5 1.89 0.31
 -8 2 5 222.59 3.51
 8 2 5 225.74 3.55
 -9 2 5 127.86 2.15
 9 2 5 127.44 2.23
 -10 2 5 77.49 1.42
 10 2 5 79.38 1.45
 -11 2 5 204.96 3.28
 11 2 5 205.3 3.42
 -12 2 5 97.13 1.81
 12 2 5 99.38 1.79
 -13 2 5 74.42 1.76
 13 2 5 75.72 1.69
 -14 2 5 18.39 0.82
 14 2 5 19.85 0.94
 -15 2 5 40.65 1.26
 15 2 5 37.04 1.27
 -16 2 5 1.67 0.86
 16 2 5 0.46 0.86
 -17 2 5 98.28 2.61
 17 2 5 97.82 2.59
 -18 2 5 24.61 1.91
 18 2 5 22.78 1.83
 -19 2 5 29.78 2.56
 19 2 5 27.82 2.36
 0 3 5 33.95 0.66
 -1 3 5 7.56 0.27
 1 3 5 7.7 0.27
 -2 3 5 17.16 0.62
 2 3 5 17.75 0.62
 -3 3 5 47.35 1.11
 3 3 5 50.19 1.09
 -4 3 5 163.5 2.99
 4 3 5 161.5 2.97
 -5 3 5 1021.97 15.25
 5 3 5 998.43 14.91
 -6 3 5 489.38 7.4
 6 3 5 480.63 7.24
 -7 3 5 243.72 3.79
 7 3 5 235.19 3.66
 -8 3 5 440.05 6.7
 8 3 5 431.28 6.56
 -9 3 5 93.91 1.63
 9 3 5 96.53 1.68
 -10 3 5 137.36 2.29
 10 3 5 129.76 2.18
 -11 3 5 29.83 0.86
 11 3 5 27.07 0.82
 -12 3 5 66.49 1.3
 12 3 5 67.11 1.32
 -13 3 5 0.61 0.43
 13 3 5 1.16 0.43
 -14 3 5 3.25 0.67
 14 3 5 1.69 0.63
 -15 3 5 50.85 1.61
 15 3 5 47.55 1.44
 -16 3 5 17 1.35
 16 3 5 21.7 1.38
 -17 3 5 182.54 4.02
 17 3 5 178.69 4.19
 -18 3 5 44.12 2.11
 18 3 5 45.44 2.41
 -19 3 5 19.89 2.22
 19 3 5 26.11 2.56
 0 4 5 357.02 5.39
 -1 4 5 34.04 0.65
 1 4 5 33.69 0.66
 -2 4 5 166.7 3.05
 2 4 5 173 3.13
 -3 4 5 105 2.02
 3 4 5 104.97 1.98
 -4 4 5 4.5 0.48
 4 4 5 4.7 0.48
 -5 4 5 597.4 10.41
 5 4 5 600.08 10.4
 -6 4 5 720.59 10.8
 6 4 5 711.72 10.68
 -7 4 5 311.69 4.8
 7 4 5 311.58 4.99
 -8 4 5 44.68 0.95
 8 4 5 44.76 0.98
 -9 4 5 48.41 1
 9 4 5 48.72 1.03
 -10 4 5 74.73 1.42
 10 4 5 75.94 1.4
 -11 4 5 30.82 0.83
 11 4 5 30.07 0.83
 -12 4 5 72.35 1.54
 12 4 5 67.78 1.4
 -13 4 5 65.74 1.53
 13 4 5 68.26 1.62
 -14 4 5 29.85 1.02
 14 4 5 30.6 1.02
 -15 4 5 26.42 1.26
 15 4 5 24.71 1.14
 -16 4 5 39.58 1.69
 16 4 5 36.55 1.84
 -17 4 5 7.59 1.45
 17 4 5 10.36 1.6
 -18 4 5 69.62 2.58
 18 4 5 67.12 2.76
 -19 4 5 10.9 2.92
 19 4 5 4.05 2.63
 0 5 5 0.2 0.19
 -1 5 5 703.19 10.56
 1 5 5 690.84 10.37
 -2 5 5 462.1 7.08
 2 5 5 461.59 6.96
 -3 5 5 785.31 13.73
 3 5 5 813.8 14.07
 -4 5 5 291.64 5.22
 4 5 5 292.77 5.22
 -5 5 5 36.77 0.97
 5 5 5 35.32 0.97
 -6 5 5 32.21 0.79
 6 5 5 33.19 0.72
 -7 5 5 243.44 3.8
 7 5 5 247.41 3.85
 -8 5 5 59.79 1.16
 8 5 5 59.25 1.2
 -9 5 5 52.57 1.12
 9 5 5 51.64 1.06
 -10 5 5 94.13 1.67
 10 5 5 96.32 1.78
 -11 5 5 119.02 2.1
 11 5 5 115.74 2.15
 -12 5 5 1.26 0.45
 12 5 5 2.09 0.49
 -13 5 5 23.54 1.02
 13 5 5 23.14 0.93
 -14 5 5 32.24 1.28
 14 5 5 32.08 1.27
 -15 5 5 14.19 1.28
 15 5 5 13.09 1.13
 -16 5 5 17.04 1.33
 16 5 5 17.59 1.57
 -17 5 5 49.54 1.97
 17 5 5 47.75 1.88
 -18 5 5 40.43 2.24
 18 5 5 42.35 2.45
 0 6 5 471.91 7.12
 -1 6 5 277.94 4.26
 1 6 5 272.65 4.19
 -2 6 5 696.86 10.45
 2 6 5 675.63 10.2
 -3 6 5 470.06 7.1
 3 6 5 469 7.08
 -4 6 5 13.78 0.45
 4 6 5 12.59 0.39
 -5 6 5 235.16 3.65
 5 6 5 233.42 3.65
 -6 6 5 40.82 0.85
 6 6 5 40.72 0.88
 -7 6 5 31.26 0.76
 7 6 5 30.91 0.75
 -8 6 5 42.98 0.93
 8 6 5 43.59 0.94
 -9 6 5 142.06 2.46
 9 6 5 138.79 2.28
 -10 6 5 91.9 1.71
 10 6 5 94.26 1.7
 -11 6 5 51.9 1.13
 11 6 5 51.9 1.16
 -12 6 5 84.39 1.79
 12 6 5 88.06 1.98
 -13 6 5 60.49 1.71
 13 6 5 60.12 1.6
 -14 6 5 24.2 1.2
 14 6 5 21.71 1.17
 -15 6 5 16.78 1.19
 15 6 5 16.78 1.28
 -16 6 5 23.18 1.49
 16 6 5 22.2 1.42
 -17 6 5 19.6 1.66
 17 6 5 20.05 1.81
 -18 6 5 21.41 2.09
 18 6 5 19.49 1.98
 0 7 5 33.53 0.78
 -1 7 5 35 0.78
 1 7 5 33.91 0.77
 -2 7 5 341.61 5.22
 2 7 5 339.84 5.2
 -3 7 5 308.66 4.76
 3 7 5 301.14 4.62
 -4 7 5 115.63 1.91
 4 7 5 113.09 1.92
 -5 7 5 14.44 0.51
 5 7 5 12.4 0.48
 -6 7 5 71.26 1.31
 6 7 5 67.56 1.25
 -7 7 5 86.03 1.55
 7 7 5 87.04 1.51
 -8 7 5 123.91 2.09
 8 7 5 121.15 2.04
 -9 7 5 153.35 2.52
 9 7 5 159.02 2.58
 -10 7 5 43.47 1.01
 10 7 5 42.8 0.96
 -11 7 5 42.62 1.15
 11 7 5 40.37 1
 -12 7 5 36.37 1.23
 12 7 5 36.53 1.22
 -13 7 5 111.27 2.58
 13 7 5 113.47 2.54
 -14 7 5 48.18 1.52
 14 7 5 48.5 1.55
 -15 7 5 106.04 2.58
 15 7 5 112.86 2.75
 -16 7 5 16.11 1.46
 16 7 5 14.3 1.52
 -17 7 5 3.5 1.49
 17 7 5 2.79 1.87
 -18 7 5 50.64 3.05
 18 7 5 67.42 4.4
 0 8 5 28.03 0.7
 -1 8 5 190.83 3.11
 1 8 5 191.63 3.03
 -2 8 5 32.33 0.8
 2 8 5 31.91 0.76
 -3 8 5 538.22 8.16
 3 8 5 533.94 8.24
 -4 8 5 81.16 1.46
 4 8 5 79.77 1.54
 -5 8 5 38.92 0.91
 5 8 5 37.76 0.88
 -6 8 5 51.7 1.06
 6 8 5 50.57 1.01
 -7 8 5 1.51 0.34
 7 8 5 1.51 0.43
 -8 8 5 138.01 2.35
 8 8 5 137.05 2.28
 -9 8 5 10.02 0.55
 9 8 5 9.33 0.6
 -10 8 5 30.78 0.87
 10 8 5 32.3 0.87
 -11 8 5 7.06 0.74
 11 8 5 7.78 0.69
 -12 8 5 35.05 1.2
 12 8 5 34.39 1.13
 -13 8 5 47.27 1.67
 13 8 5 48.5 1.49
 -14 8 5 150.6 3.3
 14 8 5 146.71 3.47
 -15 8 5 21.14 1.55
 15 8 5 22.05 1.51
 -16 8 5 8.53 1.6
 16 8 5 8.57 1.63
 -17 8 5 17.57 2.09
 17 8 5 18.96 1.97
 0 9 5 187.81 3.01
 -1 9 5 52.5 1.13
 1 9 5 51.52 1.18
 -2 9 5 105.55 2
 2 9 5 105.45 1.84
 -3 9 5 121.42 2.06
 3 9 5 119.94 2.1
 -4 9 5 27.44 0.73
 4 9 5 27.14 0.76
 -5 9 5 110.1 1.92
 5 9 5 107.62 1.85
 -6 9 5 1.83 0.4
 6 9 5 1.74 0.43
 -7 9 5 128.74 2.18
 7 9 5 128.92 2.2
 -8 9 5 245.24 3.85
 8 9 5 239.85 4.06
 -9 9 5 286.5 5
 9 9 5 292.98 4.88
 -10 9 5 25.24 0.91
 10 9 5 26.26 0.9
 -11 9 5 37.15 1.22
 11 9 5 37.57 1.24
 -12 9 5 81.22 2.15
 12 9 5 84.29 2.06
 -13 9 5 41.86 1.63
 13 9 5 39.56 1.51
 -14 9 5 22.66 1.48
 14 9 5 23.21 1.43
 -15 9 5 18.99 1.53
 15 9 5 19.5 1.54
 -16 9 5 12.81 2.09
 16 9 5 14.1 1.78
 -17 9 5 13.15 2.91
 17 9 5 6.93 2.82
 0 10 5 0.71 0.4
 -1 10 5 154.12 2.54
 1 10 5 152.27 2.5
 -2 10 5 66.91 1.42
 2 10 5 63.01 1.26
 -3 10 5 17.66 0.65
 3 10 5 17.58 0.65
 -4 10 5 21.23 0.73
 4 10 5 19.68 0.71
 -5 10 5 87.54 1.61
 5 10 5 82.8 1.53
 -6 10 5 240.69 3.8
 6 10 5 242.68 3.84
 -7 10 5 58.18 1.17
 7 10 5 60.13 1.24
 -8 10 5 157.48 2.8
 8 10 5 159.24 2.8
 -9 10 5 83.21 1.69
 9 10 5 80.01 1.6
 -10 10 5 38.24 1.21
 10 10 5 39.86 1.21
 -11 10 5 72.15 1.86
 11 10 5 66.51 1.67
 -12 10 5 105.14 2.45
 12 10 5 110.43 2.56
 -13 10 5 13.99 1.29
 13 10 5 12.97 1.18
 -14 10 5 13.77 1.36
 14 10 5 14.96 1.59
 -15 10 5 42.12 1.99
 15 10 5 44.71 1.99
 -16 10 5 2.84 2.42
 16 10 5 3.63 1.97
 0 11 5 55.28 1.13
 -1 11 5 11.4 0.62
 1 11 5 10.59 0.67
 -2 11 5 88.66 1.62
 2 11 5 85.58 1.71
 -3 11 5 127.95 2.18
 3 11 5 125.35 2.13
 -4 11 5 148.12 2.47
 4 11 5 152.09 2.53
 -5 11 5 30.72 0.88
 5 11 5 27.42 0.94
 -6 11 5 34.15 1
 6 11 5 31.85 0.89
 -7 11 5 76.83 1.67
 7 11 5 74.11 1.53
 -8 11 5 15.12 0.77
 8 11 5 14.43 0.73
 -9 11 5 65.8 1.73
 9 11 5 61.15 1.58
 -10 11 5 23.03 1.17
 10 11 5 23.74 1.08
 -11 11 5 196.04 4.11
 11 11 5 189.99 4.11
 -12 11 5 21.6 1.38
 12 11 5 21.45 1.3
 -13 11 5 77.18 2.28
 13 11 5 77.3 2.35
 -14 11 5 30.46 1.8
 14 11 5 32.02 2
 -15 11 5 34.94 2.24
 15 11 5 37.53 2.2
 0 12 5 131.98 2.35
 -1 12 5 3.48 0.49
 1 12 5 4.89 0.66
 -2 12 5 10.43 0.66
 2 12 5 13.22 0.69
 -3 12 5 37.17 1.05
 3 12 5 36.93 1.03
 -4 12 5 114.11 2.11
 4 12 5 115.48 2.17
 -5 12 5 291 4.9
 5 12 5 277.93 5.02
 -6 12 5 27.34 0.96
 6 12 5 25.96 0.9
 -7 12 5 35.21 1.13
 7 12 5 34.15 1.13
 -8 12 5 7.72 0.99
 8 12 5 6.64 0.76
 -9 12 5 51.95 1.64
 9 12 5 51.98 1.5
 -10 12 5 9.46 1.17
 10 12 5 11.4 1.09
 -11 12 5 150.93 3.34
 11 12 5 153.45 3.44
 -12 12 5 105.05 2.67
 12 12 5 103.26 2.7
 -13 12 5 7.9 1.7
 13 12 5 3.48 1.6
 -14 12 5 18.58 1.92
 14 12 5 18.75 1.86
 0 13 5 58.17 1.45
 -1 13 5 36.59 1.29
 1 13 5 38.65 1.24
 -2 13 5 4.26 0.72
 2 13 5 4.9 0.69
 -3 13 5 135.88 2.71
 3 13 5 128.67 2.58
 -4 13 5 52.8 1.46
 4 13 5 51.5 1.49
 -5 13 5 197.98 3.74
 5 13 5 203.56 3.86
 -6 13 5 0.5 0.69
 6 13 5 0.88 0.71
 -7 13 5 31.51 1.34
 7 13 5 32.9 1.31
 -8 13 5 2.27 0.75
 8 13 5 2.85 0.82
 -9 13 5 108.79 2.67
 9 13 5 105.23 2.54
 -10 13 5 3.06 1.14
 10 13 5 0.8 1.24
 -11 13 5 35.33 1.81
 11 13 5 36.64 1.66
 -12 13 5 59.93 2.2
 12 13 5 60.94 2.15
 -13 13 5 14.27 1.84
 13 13 5 13.89 1.79
 0 14 5 1.35 0.71
 -1 14 5 6.69 0.93
 1 14 5 6.6 0.87
 -2 14 5 37.88 1.18
 2 14 5 36.96 1.29
 -3 14 5 34.69 1.29
 3 14 5 35.95 1.21
 -4 14 5 51.97 1.51
 4 14 5 55.45 1.68
 -5 14 5 26.6 1.3
 5 14 5 25.91 1.31
 -6 14 5 40.96 1.65
 6 14 5 40.41 1.62
 -7 14 5 28.75 1.52
 7 14 5 26.41 1.33
 -8 14 5 20.51 1.39
 8 14 5 19.8 1.34
 -9 14 5 20.85 1.38
 9 14 5 20.67 1.38
 -10 14 5 19.94 1.58
 10 14 5 17.99 1.55
 -11 14 5 2.83 1.57
 11 14 5 1.26 1.52
 -12 14 5 77.96 2.89
 12 14 5 78.2 2.61
 0 15 5 159.45 3.25
 -1 15 5 165.37 3.33
 1 15 5 162.56 3.25
 -2 15 5 50.53 1.55
 2 15 5 47.72 1.53
 -3 15 5 22.14 1.19
 3 15 5 21.09 1.28
 -4 15 5 5.94 1.11
 4 15 5 9.29 1.32
 -5 15 5 9.14 1.24
 5 15 5 10.76 1.35
 -6 15 5 50.06 1.91
 6 15 5 44.74 1.76
 -7 15 5 38.64 1.78
 7 15 5 36.59 1.7
 -8 15 5 129.63 3.15
 8 15 5 130.62 3.34
 -9 15 5 2.09 1.59
 9 15 5 3.16 1.6
 -10 15 5 4.56 1.74
 10 15 5 2.73 1.58
 -11 15 5 36.71 2.99
 11 15 5 33.73 2.66
 0 16 5 38.8 1.56
 -1 16 5 33.28 1.61
 1 16 5 33.75 1.62
 -2 16 5 162.6 3.78
 2 16 5 163.84 3.7
 -3 16 5 21.95 1.47
 3 16 5 22.95 1.55
 -4 16 5 16.74 1.53
 4 16 5 18.11 1.51
 -5 16 5 11.18 1.51
 5 16 5 14.35 1.83
 -6 16 5 223.52 5.01
 6 16 5 223.12 4.92
 -7 16 5 37.54 2.15
 7 16 5 42.28 2.26
 -8 16 5 3.91 1.82
 8 16 5 5.32 2
 -9 16 5 6.75 2.02
 9 16 5 4.25 2.15
 0 17 5 33.19 2.47
 -1 17 5 35.35 1.86
 1 17 5 41.57 2.25
 -2 17 5 38 1.89
 2 17 5 38.95 1.96
 -3 17 5 5.22 1.56
 3 17 5 6.86 1.8
 -4 17 5 82.96 2.78
 4 17 5 83.21 2.86
 -5 17 5 63.13 2.65
 5 17 5 62.63 2.48
 -6 17 5 15.07 2.15
 6 17 5 8.94 1.9
 -7 17 5 1.35 2.98
 7 17 5 4.86 2.3
 0 18 5 177.29 4.79
 -1 18 5 9.38 2.61
 1 18 5 8.09 2.6
 -2 18 5 4.62 2.22
 2 18 5 6.52 2.57
 -3 18 5 7.15 2.38
 3 18 5 9.85 3.09
 0 0 6 1.22 0.29
 1 0 6 14.16 0.39
 2 0 6 859.13 12.88
 3 0 6 1401.66 20.89
 4 0 6 1193.26 17.86
 5 0 6 0.2 0.19
 6 0 6 20.14 0.54
 7 0 6 1.5 0.3
 8 0 6 6.01 0.48
 9 0 6 0.38 0.33
 10 0 6 95.3 1.68
 11 0 6 24.29 0.85
 12 0 6 73.61 1.4
 13 0 6 2.29 0.52
 14 0 6 44.56 1.26
 15 0 6 110.29 2.32
 16 0 6 1.8 0.84
 17 0 6 8.48 1.32
 18 0 6 67.58 2.8
 19 0 6 5.25 2.52
 0 1 6 35.57 0.67
 -1 1 6 914.62 13.68
 1 1 6 918.5 13.75
 -2 1 6 137.8 2.18
 2 1 6 135.77 2.15
 -3 1 6 619.02 9.33
 3 1 6 618.46 9.29
 -4 1 6 1.93 0.27
 4 1 6 1.38 0.24
 -5 1 6 1.1 0.19
 5 1 6 1 0.21
 -6 1 6 3.57 0.37
 6 1 6 3.53 0.39
 -7 1 6 109.57 1.81
 7 1 6 105.39 1.75
 -8 1 6 15.18 0.58
 8 1 6 15.36 0.57
 -9 1 6 292.26 4.53
 9 1 6 288.65 4.64
 -10 1 6 2.09 0.43
 10 1 6 2.83 0.41
 -11 1 6 39.68 0.97
 11 1 6 40.44 0.95
 -12 1 6 193.01 3.12
 12 1 6 192.48 3.12
 -13 1 6 136.79 2.66
 13 1 6 139.6 2.74
 -14 1 6 59.49 1.47
 14 1 6 57.79 1.48
 -15 1 6 32.19 1.21
 15 1 6 32.4 1.17
 -16 1 6 81.09 2.32
 16 1 6 76.84 2
 -17 1 6 48.42 2.18
 17 1 6 47.15 1.94
 -18 1 6 4.47 2.4
 18 1 6 1.11 2.04
 -19 1 6 12.57 2.34
 19 1 6 14.63 2.46
 0 2 6 538.62 8.11
 -1 2 6 1521.64 22.71
 1 2 6 1488.56 24.2
 -2 2 6 1356.88 20.32
 2 2 6 1342.6 20.07
 -3 2 6 309.45 5.48
 3 2 6 308.51 5.84
 -4 2 6 322.59 4.92
 4 2 6 321.72 4.9
 -5 2 6 146.48 2.32
 5 2 6 143.96 2.29
 -6 2 6 167.77 2.64
 6 2 6 168.93 2.7
 -7 2 6 756.02 11.35
 7 2 6 741.62 11.13
 -8 2 6 137.9 2.29
 8 2 6 141.62 2.33
 -9 2 6 37.47 0.86
 9 2 6 36.47 0.81
 -10 2 6 197.9 3.17
 10 2 6 193.1 3.37
 -11 2 6 27.38 0.81
 11 2 6 26.85 0.8
 -12 2 6 60.84 1.3
 12 2 6 61.48 1.32
 -13 2 6 9.17 0.69
 13 2 6 9.93 0.71
 -14 2 6 18.49 0.88
 14 2 6 18.91 0.97
 -15 2 6 82.1 1.89
 15 2 6 84.37 1.94
 -16 2 6 20.75 1.36
 16 2 6 20.33 1.34
 -17 2 6 6.96 1.37
 17 2 6 7.98 1.43
 -18 2 6 3.5 1.82
 18 2 6 5.32 1.71
 -19 2 6 28.09 2.73
 19 2 6 29.26 3.15
 0 3 6 166.48 2.58
 -1 3 6 596.16 8.92
 1 3 6 597.27 8.97
 -2 3 6 428.61 7.51
 2 3 6 435.52 7.61
 -3 3 6 135.52 2.54
 3 3 6 132.16 2.5
 -4 3 6 1034.53 18.46
 4 3 6 1016.05 17.55
 -5 3 6 226.88 4.11
 5 3 6 231.93 4.16
 -6 3 6 345.63 5.26
 6 3 6 351.09 5.36
 -7 3 6 500.47 7.58
 7 3 6 496.21 7.67
 -8 3 6 166.11 2.69
 8 3 6 174.3 2.8
 -9 3 6 31.77 0.83
 9 3 6 32.75 0.81
 -10 3 6 62.43 1.27
 10 3 6 61.22 1.2
 -11 3 6 131.11 2.22
 11 3 6 135.07 2.26
 -12 3 6 32.5 1.03
 12 3 6 30.17 0.95
 -13 3 6 49.81 1.3
 13 3 6 49.88 1.41
 -14 3 6 0.76 0.7
 14 3 6 0.78 0.56
 -15 3 6 155.93 3.38
 15 3 6 161.89 3.49
 -16 3 6 31.86 1.56
 16 3 6 33.77 1.47
 -17 3 6 16.23 1.6
 17 3 6 18.86 1.55
 -18 3 6 11.52 1.92
 18 3 6 12.71 1.76
 -19 3 6 33.03 3.12
 19 3 6 39.52 5.39
 0 4 6 45.21 0.83
 -1 4 6 158.43 2.49
 1 4 6 161.36 2.53
 -2 4 6 2.06 0.39
 2 4 6 1.38 0.26
 -3 4 6 52.69 1.16
 3 4 6 54.91 1.2
 -4 4 6 123.78 2.36
 4 4 6 120.17 2.31
 -5 4 6 112.58 2.19
 5 4 6 113.27 2.22
 -6 4 6 202.28 3.73
 6 4 6 208.5 3.8
 -7 4 6 108.47 1.81
 7 4 6 107.06 1.81
 -8 4 6 44.54 0.92
 8 4 6 42.51 0.9
 -9 4 6 8.79 0.51
 9 4 6 7.23 0.49
 -10 4 6 84.32 1.52
 10 4 6 84.65 1.55
 -11 4 6 26.87 0.81
 11 4 6 27.09 0.79
 -12 4 6 285.75 5.17
 12 4 6 286.65 5.16
 -13 4 6 9.68 0.75
 13 4 6 11.69 0.77
 -14 4 6 30.17 1.23
 14 4 6 30.43 1.07
 -15 4 6 1.29 0.85
 15 4 6 0.99 0.78
 -16 4 6 88.4 2.45
 16 4 6 85.02 2.24
 -17 4 6 22.94 1.56
 17 4 6 22.34 1.68
 -18 4 6 37.27 1.98
 18 4 6 36.24 2.01
 0 5 6 34.66 0.71
 -1 5 6 135.15 2.17
 1 5 6 136.11 2.19
 -2 5 6 120.56 2.31
 2 5 6 120.37 2.34
 -3 5 6 812.31 14.11
 3 5 6 824.05 14.25
 -4 5 6 25.93 0.8
 4 5 6 26.56 0.78
 -5 5 6 146.99 2.77
 5 5 6 145.41 2.75
 -6 5 6 131.31 2.52
 6 5 6 131.76 2.53
 -7 5 6 212.58 3.92
 7 5 6 217.84 4.18
 -8 5 6 3.99 0.39
 8 5 6 4.03 0.36
 -9 5 6 85.34 1.55
 9 5 6 84.13 1.58
 -10 5 6 110.96 1.9
 10 5 6 108.36 1.86
 -11 5 6 116.59 2.03
 11 5 6 117.69 2.01
 -12 5 6 195.44 3.72
 12 5 6 196.07 3.67
 -13 5 6 17.19 0.9
 13 5 6 18.81 0.89
 -14 5 6 12.6 1.06
 14 5 6 13.89 1.01
 -15 5 6 28.9 1.42
 15 5 6 26.45 1.24
 -16 5 6 40.78 1.71
 16 5 6 40.66 1.76
 -17 5 6 94.69 2.66
 17 5 6 86.41 2.49
 -18 5 6 56.27 2.35
 18 5 6 54.31 2.26
 0 6 6 15 0.46
 -1 6 6 49.64 0.94
 1 6 6 48.52 0.94
 -2 6 6 67.27 1.2
 2 6 6 70.6 1.35
 -3 6 6 243.83 4.44
 3 6 6 242.86 4.38
 -4 6 6 164.59 3.08
 4 6 6 158.35 3.01
 -5 6 6 38.14 1.06
 5 6 6 37.78 0.99
 -6 6 6 42.06 1.15
 6 6 6 41.47 1.09
 -7 6 6 15.64 0.81
 7 6 6 16.05 0.8
 -8 6 6 22.37 0.65
 8 6 6 22.26 0.66
 -9 6 6 168.85 2.76
 9 6 6 165.28 2.74
 -10 6 6 145.12 2.41
 10 6 6 147.22 2.48
 -11 6 6 26.56 0.85
 11 6 6 27.2 0.82
 -12 6 6 0.15 0.51
 12 6 6 0.74 0.51
 -13 6 6 8.99 0.99
 13 6 6 8.83 0.81
 -14 6 6 5.72 0.89
 14 6 6 4.75 0.87
 -15 6 6 117.37 2.83
 15 6 6 122.19 2.94
 -16 6 6 43.31 1.74
 16 6 6 42.73 1.71
 -17 6 6 12.07 1.71
 17 6 6 9.98 1.71
 -18 6 6 24.65 2.43
 18 6 6 32.19 2.67
 0 7 6 382.41 5.84
 -1 7 6 347.24 5.3
 1 7 6 342.96 5.25
 -2 7 6 67.45 1.24
 2 7 6 70.78 1.26
 -3 7 6 158.46 2.53
 3 7 6 157.64 2.56
 -4 7 6 225.95 4.14
 4 7 6 218.25 4.01
 -5 7 6 20.48 0.89
 5 7 6 19.48 0.83
 -6 7 6 41.67 1.19
 6 7 6 38.05 1.08
 -7 7 6 258.51 4.79
 7 7 6 246.16 4.65
 -8 7 6 157.32 3.08
 8 7 6 157.92 3.01
 -9 7 6 30.22 0.83
 9 7 6 31.73 0.78
 -10 7 6 160.11 2.64
 10 7 6 156.56 2.62
 -11 7 6 138 2.78
 11 7 6 143.45 2.8
 -12 7 6 98.08 2.24
 12 7 6 102.66 2.31
 -13 7 6 125.16 2.79
 13 7 6 119.01 2.67
 -14 7 6 8.47 1.05
 14 7 6 9.91 0.98
 -15 7 6 27.55 1.44
 15 7 6 30.84 1.54
 -16 7 6 41.83 2
 16 7 6 46 1.97
 -17 7 6 80.73 2.73
 17 7 6 83.29 2.75
 0 8 6 87.67 1.53
 -1 8 6 193.34 3.09
 1 8 6 200.62 3.17
 -2 8 6 43.51 0.92
 2 8 6 44.03 0.92
 -3 8 6 2.11 0.34
 3 8 6 2.27 0.34
 -4 8 6 46.3 0.95
 4 8 6 43.95 0.9
 -5 8 6 118.24 2.36
 5 8 6 114.56 2.28
 -6 8 6 79.03 1.78
 6 8 6 73.12 1.65
 -7 8 6 39.28 1.17
 7 8 6 37.53 1.1
 -8 8 6 80.28 1.83
 8 8 6 77.85 1.72
 -9 8 6 96.13 1.68
 9 8 6 100 1.79
 -10 8 6 65.78 1.58
 10 8 6 64.02 1.27
 -11 8 6 52.43 1.46
 11 8 6 54.58 1.45
 -12 8 6 27.09 1.13
 12 8 6 28.36 1.07
 -13 8 6 8.86 0.95
 13 8 6 7.34 0.95
 -14 8 6 66.56 1.96
 14 8 6 69.78 2
 -15 8 6 96.14 2.51
 15 8 6 101.1 2.56
 -16 8 6 70.9 2.47
 16 8 6 77.13 2.54
 -17 8 6 23.41 2.39
 17 8 6 22.39 2.15
 0 9 6 134.73 2.24
 -1 9 6 30.29 0.79
 1 9 6 31.93 0.86
 -2 9 6 13.05 0.56
 2 9 6 13.08 0.53
 -3 9 6 361.35 5.58
 3 9 6 351.75 5.56
 -4 9 6 11.08 0.51
 4 9 6 9.57 0.49
 -5 9 6 25.48 0.69
 5 9 6 23.89 0.67
 -6 9 6 124.77 2.09
 6 9 6 121.67 2.11
 -7 9 6 48.09 1.27
 7 9 6 46.38 1.07
 -8 9 6 98.22 1.7
 8 9 6 99.99 1.72
 -9 9 6 7.22 0.54
 9 9 6 8.48 0.5
 -10 9 6 123.81 2.66
 10 9 6 126.52 2.72
 -11 9 6 218.41 4.48
 11 9 6 218.22 4.39
 -12 9 6 124.01 2.8
 12 9 6 123.48 2.71
 -13 9 6 94.71 2.36
 13 9 6 100.4 2.51
 -14 9 6 26 1.42
 14 9 6 28.45 1.66
 -15 9 6 26.78 1.58
 15 9 6 26.39 1.74
 -16 9 6 17.37 2.14
 16 9 6 20.84 1.93
 0 10 6 5.34 0.48
 -1 10 6 355.65 5.71
 1 10 6 352.76 5.55
 -2 10 6 23.64 0.75
 2 10 6 24.54 0.76
 -3 10 6 11.53 0.55
 3 10 6 10.33 0.55
 -4 10 6 54.93 1.12
 4 10 6 52.64 1.09
 -5 10 6 49.11 1.08
 5 10 6 49.98 1.11
 -6 10 6 113.73 2.05
 6 10 6 116.16 2.12
 -7 10 6 26.61 0.78
 7 10 6 25.88 0.74
 -8 10 6 32.92 0.97
 8 10 6 33.47 0.95
 -9 10 6 16.8 0.78
 9 10 6 18.28 0.79
 -10 10 6 50.09 1.38
 10 10 6 51.79 1.4
 -11 10 6 29.71 1.13
 11 10 6 29.98 1.13
 -12 10 6 121.35 2.87
 12 10 6 123.5 3.2
 -13 10 6 30.68 1.34
 13 10 6 28.49 1.4
 -14 10 6 14.62 1.45
 14 10 6 13.94 1.55
 -15 10 6 19.31 1.78
 15 10 6 19.84 1.68
 -16 10 6 21.91 3.33
 16 10 6 18.14 3.05
 0 11 6 4.76 0.56
 -1 11 6 241.6 4.02
 1 11 6 240.53 4.07
 -2 11 6 13.44 0.62
 2 11 6 14.7 0.67
 -3 11 6 80.44 1.54
 3 11 6 83.95 1.58
 -4 11 6 41.94 1.02
 4 11 6 40.1 1.01
 -5 11 6 200.01 3.44
 5 11 6 206.59 3.64
 -6 11 6 82.67 1.72
 6 11 6 78.92 1.67
 -7 11 6 63.78 1.45
 7 11 6 63.94 1.42
 -8 11 6 2.96 0.64
 8 11 6 3.39 0.55
 -9 11 6 25.57 0.97
 9 11 6 23.88 0.9
 -10 11 6 17.8 0.95
 10 11 6 18.09 0.86
 -11 11 6 25.29 1.15
 11 11 6 25.72 1.27
 -12 11 6 2.9 0.99
 12 11 6 3.36 1.07
 -13 11 6 55.71 1.8
 13 11 6 59.79 2
 -14 11 6 0.89 1.42
 14 11 6 1.2 1.3
 -15 11 6 3.96 2.69
 15 11 6 4.31 2.01
 0 12 6 41.46 1.15
 -1 12 6 49.08 1.28
 1 12 6 47.33 1.24
 -2 12 6 375.63 6.8
 2 12 6 370.1 6.76
 -3 12 6 23.1 0.93
 3 12 6 19.9 0.81
 -4 12 6 195.73 3.99
 4 12 6 186.84 3.64
 -5 12 6 10.51 0.77
 5 12 6 9.2 0.68
 -6 12 6 13.08 0.78
 6 12 6 12.38 0.78
 -7 12 6 155.7 3.3
 7 12 6 152.93 2.95
 -8 12 6 58.86 1.56
 8 12 6 59.95 1.59
 -9 12 6 33.45 1.19
 9 12 6 34.58 1.2
 -10 12 6 3.71 0.84
 10 12 6 3.74 0.89
 -11 12 6 28.4 2
 11 12 6 35.33 2.36
 -12 12 6 77.48 3.09
 12 12 6 76.03 3.19
 -13 12 6 14.48 2.35
 13 12 6 19.6 2.74
 -14 12 6 47.02 2.95
 14 12 6 53.08 3.14
 0 13 6 33.82 1.23
 -1 13 6 83.75 1.87
 1 13 6 81.64 2
 -2 13 6 2.05 0.69
 2 13 6 2.62 0.68
 -3 13 6 50.74 1.41
 3 13 6 48.46 1.35
 -4 13 6 40.61 1.35
 4 13 6 38.55 1.37
 -5 13 6 82.44 1.87
 5 13 6 79.23 1.81
 -6 13 6 31.43 1.12
 6 13 6 30.35 1.13
 -7 13 6 27.63 1.2
 7 13 6 24.69 1.11
 -8 13 6 16.14 1.11
 8 13 6 15.53 1.09
 -9 13 6 26.21 1.25
 9 13 6 29.15 1.4
 -10 13 6 18.63 2
 10 13 6 16.79 2.01
 -11 13 6 47.36 2.51
 11 13 6 46.21 2.65
 -12 13 6 6.97 2.6
 12 13 6 7.29 2.12
 -13 13 6 24.02 3.13
 13 13 6 20.51 2.66
 0 14 6 29.95 1.19
 -1 14 6 5.48 0.76
 1 14 6 4.25 0.82
 -2 14 6 95.34 2.24
 2 14 6 90.72 2.1
 -3 14 6 35.38 1.28
 3 14 6 36.27 1.28
 -4 14 6 203.73 4.3
 4 14 6 215.33 4.07
 -5 14 6 25.7 1.39
 5 14 6 26.99 1.42
 -6 14 6 21.39 1.31
 6 14 6 19.55 1.27
 -7 14 6 107.77 2.7
 7 14 6 105.25 2.55
 -8 14 6 11.03 1.19
 8 14 6 10.52 1.32
 -9 14 6 34.52 1.86
 9 14 6 32.84 1.53
 -10 14 6 20.82 2.11
 10 14 6 30.56 2.73
 -11 14 6 10.65 2.25
 11 14 6 9.28 2.25
 -12 14 6 39.51 3.4
 12 14 6 45.34 3.87
 0 15 6 0.61 1
 -1 15 6 79.43 2.12
 1 15 6 80.56 2.15
 -2 15 6 6.63 1.1
 2 15 6 3.59 0.9
 -3 15 6 115.46 2.53
 3 15 6 117.11 2.7
 -4 15 6 7.69 1.22
 4 15 6 8.16 1.35
 -5 15 6 7.18 1.32
 5 15 6 7.42 1.31
 -6 15 6 5.07 1.27
 6 15 6 3.7 1.04
 -7 15 6 55.3 2
 7 15 6 54.68 2.05
 -8 15 6 19.94 1.67
 8 15 6 20.73 1.59
 -9 15 6 2.53 1.52
 9 15 6 3.75 1.53
 -10 15 6 49.03 3.17
 10 15 6 50.92 3.13
 0 16 6 9.9 1.51
 -1 16 6 84.76 2.25
 1 16 6 87.27 2.34
 -2 16 6 31.61 1.83
 2 16 6 31.62 1.79
 -3 16 6 10.94 1.56
 3 16 6 12.55 1.58
 -4 16 6 130.22 3.66
 4 16 6 127.27 3.32
 -5 16 6 34.45 1.94
 5 16 6 33.27 1.94
 -6 16 6 14.12 1.88
 6 16 6 7.58 1.58
 -7 16 6 2.46 1.8
 7 16 6 2.32 1.58
 -8 16 6 48.49 2.49
 8 16 6 48.5 2.46
 -9 16 6 42.51 5.46
 0 17 6 8.38 2.12
 -1 17 6 14.54 1.74
 1 17 6 14.66 2.04
 -2 17 6 61.67 2.52
 2 17 6 61.56 2.6
 -3 17 6 26.98 2.06
 3 17 6 25.24 2.06
 -4 17 6 24.36 2.09
 4 17 6 22.46 1.93
 -5 17 6 19.9 2.15
 5 17 6 16.58 2.16
 -6 17 6 13.67 2.79
 6 17 6 11.57 2.19
 0 18 6 8.66 3.01
 -1 18 6 16.92 4.05
 1 18 6 21.77 3.62
 -2 18 6 30.3 6.81
 2 18 6 24.85 6.22
 0 0 7 0.46 0.29
 1 0 7 142.83 2.27
 2 0 7 573.84 8.63
 3 0 7 378.83 5.76
 4 0 7 373.54 5.86
 5 0 7 368.92 5.64
 6 0 7 0.27 0.21
 7 0 7 307.16 4.72
 8 0 7 284.16 4.57
 9 0 7 8.36 0.54
 10 0 7 352.93 5.44
 11 0 7 108.44 1.89
 12 0 7 18.31 0.82
 13 0 7 73.33 1.68
 14 0 7 0.72 0.81
 15 0 7 56.63 1.6
 16 0 7 141.18 3.01
 17 0 7 131.9 3.55
 18 0 7 7.02 1.94
 0 1 7 586.34 8.8
 -1 1 7 14.56 0.41
 1 1 7 13.93 0.42
 -2 1 7 238.4 3.74
 2 1 7 234.3 3.87
 -3 1 7 147.85 2.33
 3 1 7 147.84 2.33
 -4 1 7 92.45 1.55
 4 1 7 88.48 1.48
 -5 1 7 306.41 4.92
 5 1 7 301.49 4.64
 -6 1 7 305.84 4.72
 6 1 7 305.21 4.7
 -7 1 7 167.5 2.74
 7 1 7 167.38 2.67
 -8 1 7 36.71 0.85
 8 1 7 34.82 0.84
 -9 1 7 42.58 0.91
 9 1 7 41.65 0.96
 -10 1 7 223.36 3.56
 10 1 7 225.35 3.6
 -11 1 7 30.76 0.92
 11 1 7 31.58 0.86
 -12 1 7 30.16 1.01
 12 1 7 30.12 0.97
 -13 1 7 81.55 1.8
 13 1 7 83.86 1.82
 -14 1 7 12.54 0.86
 14 1 7 11.38 0.87
 -15 1 7 20.18 1.05
 15 1 7 21.77 1.15
 -16 1 7 257.37 4.86
 16 1 7 264.7 5.07
 -17 1 7 81.33 2.4
 17 1 7 77.54 2.3
 -18 1 7 52.68 2.51
 18 1 7 54.77 2.54
 0 2 7 345.26 5.35
 -1 2 7 52.18 0.93
 1 2 7 53.06 0.94
 -2 2 7 348.52 5.29
 2 2 7 347.67 5.27
 -3 2 7 221.57 3.46
 3 2 7 219.59 3.38
 -4 2 7 3.18 0.24
 4 2 7 3.13 0.25
 -5 2 7 24.36 0.58
 5 2 7 23.45 0.55
 -6 2 7 123.49 2.01
 6 2 7 123.96 2.18
 -7 2 7 165.34 2.66
 7 2 7 165.02 2.71
 -8 2 7 191.81 3.33
 8 2 7 192.95 3.09
 -9 2 7 73.75 1.39
 9 2 7 73.53 1.39
 -10 2 7 22.35 0.69
 10 2 7 22.45 0.68
 -11 2 7 62.82 1.25
 11 2 7 62.92 1.34
 -12 2 7 64.26 1.45
 12 2 7 64.86 1.51
 -13 2 7 71.41 1.62
 13 2 7 70.94 1.62
 -14 2 7 66.12 1.63
 14 2 7 65.62 1.53
 -15 2 7 41.53 1.3
 15 2 7 43.77 1.39
 -16 2 7 36.17 1.7
 16 2 7 34.18 1.57
 -17 2 7 29.85 1.67
 17 2 7 28.87 1.83
 -18 2 7 22.42 2.07
 18 2 7 25.93 2.31
 0 3 7 17.02 0.45
 -1 3 7 214.68 3.32
 1 3 7 212.3 3.29
 -2 3 7 228.02 4.07
 2 3 7 228.95 4.11
 -3 3 7 394.06 6.95
 3 3 7 382.93 6.72
 -4 3 7 62.63 1.37
 4 3 7 63.07 1.35
 -5 3 7 20.54 0.74
 5 3 7 18.64 0.73
 -6 3 7 289.13 5.2
 6 3 7 288.01 5.13
 -7 3 7 13.45 0.46
 7 3 7 13.4 0.48
 -8 3 7 139.36 2.27
 8 3 7 141.83 2.37
 -9 3 7 29.26 0.78
 9 3 7 28.01 0.76
 -10 3 7 97.13 1.73
 10 3 7 95.96 1.69
 -11 3 7 199.56 3.21
 11 3 7 200.08 3.32
 -12 3 7 12.26 0.71
 12 3 7 11.53 0.67
 -13 3 7 30.42 1.1
 13 3 7 30.11 1.06
 -14 3 7 58.75 1.54
 14 3 7 58.57 1.55
 -15 3 7 10.65 1.02
 15 3 7 12.19 1.01
 -16 3 7 2.24 1.3
 16 3 7 1.99 1.12
 -17 3 7 103.48 2.81
 17 3 7 101.44 2.77
 -18 3 7 44.36 2.33
 18 3 7 43.11 2.2
 0 4 7 405.35 6.13
 -1 4 7 310.16 4.73
 1 4 7 311.75 4.73
 -2 4 7 631.98 11.34
 2 4 7 657.29 11.77
 -3 4 7 546.82 9.53
 3 4 7 555.55 9.71
 -4 4 7 108.28 2.12
 4 4 7 108.77 2.15
 -5 4 7 206.2 3.81
 5 4 7 207.19 3.77
 -6 4 7 89.71 1.88
 6 4 7 89.43 2
 -7 4 7 173.09 3.26
 7 4 7 168.82 3.17
 -8 4 7 77.4 1.4
 8 4 7 77.61 1.4
 -9 4 7 94.99 1.65
 9 4 7 94.1 1.73
 -10 4 7 129.36 2.16
 10 4 7 130.19 2.16
 -11 4 7 37.36 0.93
 11 4 7 36.94 0.9
 -12 4 7 36.84 1.06
 12 4 7 37.09 1.11
 -13 4 7 18.72 0.96
 13 4 7 19.77 0.87
 -14 4 7 3.77 0.72
 14 4 7 3.29 0.75
 -15 4 7 67.03 1.95
 15 4 7 66.81 1.85
 -16 4 7 145.49 3.34
 16 4 7 142.01 3.33
 -17 4 7 1.59 1.33
 17 4 7 3.15 1.37
 -18 4 7 3.92 1.91
 18 4 7 6.16 1.79
 0 5 7 293.63 4.49
 -1 5 7 83.68 1.41
 1 5 7 85.69 1.49
 -2 5 7 168.01 3.1
 2 5 7 167.76 3.12
 -3 5 7 103.52 2.04
 3 5 7 103.44 2.06
 -4 5 7 119.48 2.32
 4 5 7 116.15 2.28
 -5 5 7 202.06 3.77
 5 5 7 199.11 3.64
 -6 5 7 174.1 3.27
 6 5 7 175.65 3.29
 -7 5 7 201.55 3.78
 7 5 7 204.94 3.83
 -8 5 7 392.98 7.01
 8 5 7 384.22 6.85
 -9 5 7 109.91 2.11
 9 5 7 108.34 1.84
 -10 5 7 48.77 1.05
 10 5 7 48.9 1.03
 -11 5 7 61.83 1.34
 11 5 7 62.26 1.44
 -12 5 7 174.92 3.33
 12 5 7 175.48 3.43
 -13 5 7 7.95 0.85
 13 5 7 7.69 0.73
 -14 5 7 64.82 1.77
 14 5 7 67.13 1.82
 -15 5 7 17.91 1.32
 15 5 7 20.9 1.23
 -16 5 7 57.19 2.02
 16 5 7 55.25 2.07
 -17 5 7 21.12 1.8
 17 5 7 21.71 1.97
 -18 5 7 11.89 2.38
 18 5 7 11.03 2.48
 0 6 7 26.73 0.64
 -1 6 7 397.44 6.04
 1 6 7 393.34 5.95
 -2 6 7 131.53 2.51
 2 6 7 133.85 2.57
 -3 6 7 4.93 0.55
 3 6 7 4.83 0.59
 -4 6 7 207.67 3.81
 4 6 7 206.84 3.8
 -5 6 7 65.69 1.47
 5 6 7 65.26 1.51
 -6 6 7 230.89 4.24
 6 6 7 232.82 4.28
 -7 6 7 41.12 1.17
 7 6 7 41.1 1.14
 -8 6 7 141.68 2.75
 8 6 7 145.35 3.15
 -9 6 7 69.06 1.64
 9 6 7 67.32 1.61
 -10 6 7 3.98 0.69
 10 6 7 5.05 0.5
 -11 6 7 53.73 1.3
 11 6 7 55.57 1.25
 -12 6 7 22.19 0.89
 12 6 7 22.04 0.84
 -13 6 7 83 2.03
 13 6 7 83.78 2.08
 -14 6 7 32.94 1.48
 14 6 7 33.29 1.37
 -15 6 7 41.89 1.63
 15 6 7 45.31 1.73
 -16 6 7 16.93 1.52
 16 6 7 17.4 1.52
 -17 6 7 33.25 2.09
 17 6 7 31.8 2.11
 0 7 7 242.39 3.75
 -1 7 7 77.37 1.35
 1 7 7 76.37 1.37
 -2 7 7 199.3 3.26
 2 7 7 195.69 3.07
 -3 7 7 320.52 5.73
 3 7 7 321.3 5.74
 -4 7 7 24.13 0.92
 4 7 7 25.75 0.91
 -5 7 7 81.14 1.76
 5 7 7 78.92 1.72
 -6 7 7 164.04 3.11
 6 7 7 163.84 3.13
 -7 7 7 22.71 0.89
 7 7 7 24.01 0.94
 -8 7 7 70.48 1.61
 8 7 7 71.02 1.62
 -9 7 7 79.85 1.84
 9 7 7 81 1.75
 -10 7 7 4.13 0.67
 10 7 7 1.48 0.61
 -11 7 7 11.42 1.03
 11 7 7 9.98 0.91
 -12 7 7 3.67 0.65
 12 7 7 5.77 0.73
 -13 7 7 1.55 0.72
 13 7 7 1.82 0.76
 -14 7 7 13.93 1.25
 14 7 7 12.46 1.15
 -15 7 7 45.51 1.7
 15 7 7 47.49 1.79
 -16 7 7 20.68 1.7
 16 7 7 19.19 1.67
 -17 7 7 3.86 1.98
 17 7 7 5.92 1.9
 0 8 7 0.51 0.31
 -1 8 7 17.77 0.61
 1 8 7 17.97 0.59
 -2 8 7 63.85 1.2
 2 8 7 64.41 1.33
 -3 8 7 216.71 4
 3 8 7 217.71 4.02
 -4 8 7 47.55 1.19
 4 8 7 45.55 1.21
 -5 8 7 42.21 1.28
 5 8 7 43.01 1.18
 -6 8 7 254.31 4.62
 6 8 7 258.53 4.74
 -7 8 7 48.67 1.3
 7 8 7 47.41 1.36
 -8 8 7 205.43 3.83
 8 8 7 209.34 4.09
 -9 8 7 108.15 2.53
 9 8 7 108.46 2.56
 -10 8 7 18.84 1.01
 10 8 7 16.33 1.03
 -11 8 7 12.34 1.32
 11 8 7 13.76 1.34
 -12 8 7 176.02 4.84
 12 8 7 173.19 4.8
 -13 8 7 8.93 1.08
 13 8 7 9.24 0.88
 -14 8 7 11.23 1.09
 14 8 7 12.54 1.2
 -15 8 7 21.47 1.45
 15 8 7 22.24 1.63
 -16 8 7 40.06 1.93
 16 8 7 44.62 2.11
 0 9 7 163.64 2.66
 -1 9 7 215.44 3.46
 1 9 7 215.01 3.39
 -2 9 7 99.41 1.94
 2 9 7 97.83 1.72
 -3 9 7 92.64 1.68
 3 9 7 89.85 1.74
 -4 9 7 13.81 0.83
 4 9 7 12.58 0.83
 -5 9 7 11.43 0.83
 5 9 7 9.85 0.76
 -6 9 7 77.12 1.74
 6 9 7 77.75 1.74
 -7 9 7 27.26 1.06
 7 9 7 26.92 0.99
 -8 9 7 34.29 1.24
 8 9 7 34.48 1.3
 -9 9 7 17.31 1.18
 9 9 7 19.55 1.14
 -10 9 7 13.85 1.23
 10 9 7 14.52 1.35
 -11 9 7 241.01 6.46
 11 9 7 254.04 6.54
 -12 9 7 16.92 1.51
 12 9 7 19.76 1.65
 -13 9 7 147.72 4.41
 13 9 7 144.43 4.66
 -14 9 7 67.84 2.83
 14 9 7 69.2 2.72
 -15 9 7 31.07 2.51
 15 9 7 33.37 2.63
 -16 9 7 20.19 3.07
 16 9 7 17.61 2.68
 0 10 7 40.61 1
 -1 10 7 206.44 3.3
 1 10 7 202.53 3.21
 -2 10 7 86.67 1.55
 2 10 7 83.97 1.52
 -3 10 7 266.63 4.16
 3 10 7 259.53 4.52
 -4 10 7 143.36 2.36
 4 10 7 141.72 2.39
 -5 10 7 52.59 1.55
 5 10 7 54.52 1.35
 -6 10 7 66.73 1.97
 6 10 7 68.15 2.01
 -7 10 7 83.89 2.21
 7 10 7 83.22 2.22
 -8 10 7 119.73 3.04
 8 10 7 114.07 3.34
 -9 10 7 12.36 1.2
 9 10 7 10.87 1.25
 -10 10 7 276.92 7.3
 10 10 7 275.55 7.08
 -11 10 7 38.95 1.88
 11 10 7 38.29 1.95
 -12 10 7 97.34 3.34
 12 10 7 99.9 3.66
 -13 10 7 86.29 2.91
 13 10 7 83.03 3.16
 -14 10 7 8.87 2.09
 14 10 7 12.62 2.04
 -15 10 7 13.47 2.59
 15 10 7 15.54 2.53
 0 11 7 56.6 1.35
 -1 11 7 69.07 1.52
 1 11 7 66.67 1.48
 -2 11 7 196.03 3.64
 2 11 7 199.95 3.68
 -3 11 7 13.14 0.71
 3 11 7 13.12 0.7
 -4 11 7 3.12 0.56
 4 11 7 3.21 0.45
 -5 11 7 232.34 5.28
 5 11 7 229.34 5.22
 -6 11 7 19.05 1.2
 6 11 7 18.52 1.15
 -7 11 7 24.18 1.44
 7 11 7 21.41 1.26
 -8 11 7 14.71 1.29
 8 11 7 13.48 1.28
 -9 11 7 27.33 1.52
 9 11 7 25.52 1.58
 -10 11 7 93.65 2.96
 10 11 7 98.9 3.22
 -11 11 7 90.95 3.22
 11 11 7 86.52 3.06
 -12 11 7 8.45 1.61
 12 11 7 7.8 2
 -13 11 7 38.99 2.58
 13 11 7 35.75 2.43
 -14 11 7 2.58 2.11
 14 11 7 0.08 1.8
 0 12 7 148.09 2.84
 -1 12 7 35.52 1.16
 1 12 7 34.02 1.09
 -2 12 7 163.28 3.13
 2 12 7 162.82 3.1
 -3 12 7 64.65 1.56
 3 12 7 64.17 1.43
 -4 12 7 38.74 1.21
 4 12 7 37.05 1.03
 -5 12 7 54.73 1.36
 5 12 7 56.53 1.39
 -6 12 7 0.86 1.02
 6 12 7 0.4 0.8
 -7 12 7 23.02 1.41
 7 12 7 22.6 1.32
 -8 12 7 1.91 1.17
 8 12 7 2.06 1.38
 -9 12 7 27.43 1.78
 9 12 7 29.47 1.88
 -10 12 7 26.5 1.81
 10 12 7 28.79 1.94
 -11 12 7 20.2 2.2
 11 12 7 22.09 1.86
 -12 12 7 20.87 2.2
 12 12 7 17.03 2.55
 -13 12 7 3.96 2.41
 13 12 7 3.37 2.56
 -14 12 7 20.97 4.14
 0 13 7 4.76 0.84
 -1 13 7 0.1 0.68
 1 13 7 0.58 0.64
 -2 13 7 13.2 0.97
 2 13 7 16.41 0.84
 -3 13 7 46.09 1.36
 3 13 7 47.17 1.31
 -4 13 7 63.25 1.62
 4 13 7 63.19 1.6
 -5 13 7 24.84 1.02
 5 13 7 24.09 0.98
 -6 13 7 13.38 1.31
 6 13 7 13.83 1.21
 -7 13 7 84.91 2.79
 7 13 7 89.42 2.96
 -8 13 7 16.54 1.96
 8 13 7 14.96 1.81
 -9 13 7 7.41 1.63
 9 13 7 7.01 2.11
 -10 13 7 34.51 2.03
 10 13 7 36.9 2.23
 -11 13 7 31.18 2.57
 11 13 7 28.48 2.65
 -12 13 7 1.82 2.43
 12 13 7 2.1 2.21
 0 14 7 2.28 0.95
 -1 14 7 10.35 1.02
 1 14 7 10.76 1.01
 -2 14 7 198.24 3.84
 2 14 7 191.03 3.68
 -3 14 7 46.91 1.47
 3 14 7 50.81 1.56
 -4 14 7 183.09 3.55
 4 14 7 170.5 3.36
 -5 14 7 159.43 3.44
 5 14 7 155.68 3.46
 -6 14 7 29.28 1.37
 6 14 7 26.64 1.37
 -7 14 7 91.03 3.13
 7 14 7 87.57 3.17
 -8 14 7 63.91 2.6
 8 14 7 60.24 2.76
 -9 14 7 2.33 1.92
 9 14 7 1.95 1.75
 -10 14 7 32.4 2.57
 10 14 7 33.51 2.58
 -11 14 7 7.98 2.84
 11 14 7 3.69 2.3
 0 15 7 15.84 1.28
 -1 15 7 16.54 1.34
 1 15 7 17.08 1.37
 -2 15 7 50.12 1.8
 2 15 7 48.31 1.67
 -3 15 7 70.05 2.02
 3 15 7 70.76 1.99
 -4 15 7 16.96 1.52
 4 15 7 17.86 1.48
 -5 15 7 0.54 1.19
 5 15 7 0.88 1.45
 -6 15 7 3.75 1.19
 6 15 7 5.03 1.14
 -7 15 7 16.62 2.13
 7 15 7 21.39 2.6
 -8 15 7 14.4 2.38
 8 15 7 14.18 2.59
 -9 15 7 26.08 2.63
 9 15 7 23.6 2.39
 -10 15 7 95.96 4.79
 10 15 7 96.73 4.4
 0 16 7 17.44 1.54
 -1 16 7 25.58 1.62
 1 16 7 29.15 1.7
 -2 16 7 3.61 1.34
 2 16 7 5.83 1.61
 -3 16 7 64.32 2.3
 3 16 7 63.96 2.24
 -4 16 7 20.25 1.72
 4 16 7 17.7 1.61
 -5 16 7 116.65 3.17
 5 16 7 107.49 2.97
 -6 16 7 2.46 1.52
 6 16 7 3.07 1.58
 -7 16 7 25.49 2.71
 7 16 7 23.53 2.55
 -8 16 7 80.82 3.72
 8 16 7 94.26 4.27
 0 17 7 76.09 2.63
 -1 17 7 12.56 1.89
 1 17 7 15.07 1.76
 -2 17 7 12.98 2.2
 2 17 7 9.75 1.89
 -3 17 7 4.19 2.08
 3 17 7 5.47 2.02
 -4 17 7 0.89 1.97
 4 17 7 1.8 1.78
 -5 17 7 13.95 2.73
 5 17 7 14.08 2.23
 0 0 8 221.77 4.85
 1 0 8 166.84 2.62
 2 0 8 1.23 0.24
 3 0 8 72.9 1.26
 4 0 8 90.62 1.53
 5 0 8 0.42 0.25
 6 0 8 1.77 0.35
 7 0 8 0.74 0.26
 8 0 8 78.37 1.42
 9 0 8 8.56 0.58
 10 0 8 34.8 0.86
 11 0 8 145.66 2.6
 12 0 8 301.01 5.4
 13 0 8 66.48 1.57
 14 0 8 7.88 0.83
 15 0 8 49.44 1.66
 16 0 8 78.12 2.18
 17 0 8 4.61 1.77
 18 0 8 22.58 2.16
 0 1 8 0.43 0.21
 -1 1 8 94.65 1.56
 1 1 8 94.4 1.55
 -2 1 8 1203.26 17.94
 2 1 8 1195.88 17.89
 -3 1 8 266.78 4.1
 3 1 8 259.01 3.98
 -4 1 8 13.53 0.47
 4 1 8 12.15 0.46
 -5 1 8 184.32 2.9
 5 1 8 180.74 2.83
 -6 1 8 189.95 3
 6 1 8 190.73 3.01
 -7 1 8 284.62 4.64
 7 1 8 291.52 4.51
 -8 1 8 32.32 0.8
 8 1 8 29.3 0.75
 -9 1 8 71.51 1.33
 9 1 8 70.9 1.35
 -10 1 8 84.24 1.54
 10 1 8 84.27 1.55
 -11 1 8 199.91 3.46
 11 1 8 197.81 3.49
 -12 1 8 234.04 4.99
 12 1 8 224.49 4.14
 -13 1 8 20.61 0.97
 13 1 8 21.8 0.92
 -14 1 8 10.31 1
 14 1 8 9.54 0.91
 -15 1 8 62.24 1.74
 15 1 8 62.14 1.74
 -16 1 8 7.19 1.26
 16 1 8 6.04 1.1
 -17 1 8 16.36 1.68
 17 1 8 17.54 1.8
 -18 1 8 56.51 2.57
 18 1 8 53.15 2.69
 0 2 8 27.74 0.62
 -1 2 8 146.59 2.33
 1 2 8 146.73 2.32
 -2 2 8 103.72 1.69
 2 2 8 102.54 1.68
 -3 2 8 75.61 1.3
 3 2 8 75.21 1.35
 -4 2 8 30.48 0.65
 4 2 8 30.79 0.67
 -5 2 8 246.22 3.95
 5 2 8 250.52 3.97
 -6 2 8 240.72 3.75
 6 2 8 241.53 3.77
 -7 2 8 116.72 1.94
 7 2 8 115.14 1.94
 -8 2 8 138.5 2.29
 8 2 8 138.5 2.28
 -9 2 8 29.68 0.78
 9 2 8 29 0.75
 -10 2 8 17.15 0.66
 10 2 8 16.92 0.6
 -11 2 8 15.7 0.71
 11 2 8 15.69 0.72
 -12 2 8 26.27 0.93
 12 2 8 23.3 0.93
 -13 2 8 33.95 1.2
 13 2 8 32.47 1.11
 -14 2 8 21.4 1.05
 14 2 8 20.96 1.2
 -15 2 8 29.85 1.52
 15 2 8 32.69 1.29
 -16 2 8 120.68 2.96
 16 2 8 119.75 3
 -17 2 8 54.23 2.33
 17 2 8 52.99 2.17
 -18 2 8 2.32 1.5
 18 2 8 2.87 2.12
 0 3 8 74.58 1.28
 -1 3 8 478.87 7.23
 1 3 8 465.56 7.04
 -2 3 8 779.86 11.65
 2 3 8 738.14 11.06
 -3 3 8 19.21 0.67
 3 3 8 18.96 0.69
 -4 3 8 950.13 16.45
 4 3 8 958.4 16.58
 -5 3 8 151.13 2.85
 5 3 8 150.51 3.09
 -6 3 8 75.71 1.66
 6 3 8 71.44 1.53
 -7 3 8 87.88 1.85
 7 3 8 88.15 1.9
 -8 3 8 263.06 4.08
 8 3 8 266.15 4.12
 -9 3 8 40.77 0.91
 9 3 8 40.88 0.96
 -10 3 8 42.13 1
 10 3 8 40.44 0.95
 -11 3 8 75.66 1.53
 11 3 8 76.22 1.6
 -12 3 8 30.44 1
 12 3 8 29.44 1.05
 -13 3 8 28.31 1.14
 13 3 8 27.15 1.02
 -14 3 8 61.81 1.59
 14 3 8 64.53 1.66
 -15 3 8 106.23 2.62
 15 3 8 109.63 2.67
 -16 3 8 36.98 1.64
 16 3 8 40.41 1.71
 -17 3 8 70.56 2.39
 17 3 8 74.21 2.5
 -18 3 8 26.01 2.07
 18 3 8 30.42 2.32
 0 4 8 29.26 0.67
 -1 4 8 154.25 2.43
 1 4 8 153.52 2.42
 -2 4 8 201.81 3.68
 2 4 8 204.27 3.75
 -3 4 8 317.19 5.66
 3 4 8 317.1 5.66
 -4 4 8 76.36 1.62
 4 4 8 75.77 1.61
 -5 4 8 93.19 1.94
 5 4 8 94.54 1.96
 -6 4 8 34.87 1.04
 6 4 8 34.52 1.04
 -7 4 8 80.23 1.7
 7 4 8 84.6 1.81
 -8 4 8 94.69 1.97
 8 4 8 92.98 1.94
 -9 4 8 117.19 2.32
 9 4 8 118.5 2.37
 -10 4 8 75.84 1.42
 10 4 8 80.48 1.47
 -11 4 8 1.26 0.49
 11 4 8 1.75 0.42
 -12 4 8 21.58 0.87
 12 4 8 20.53 0.8
 -13 4 8 2 0.66
 13 4 8 2.08 0.63
 -14 4 8 16.15 1.1
 14 4 8 15.16 1.06
 -15 4 8 52.75 1.8
 15 4 8 52.62 1.89
 -16 4 8 48.29 2
 16 4 8 47.16 1.92
 -17 4 8 43.28 2.1
 17 4 8 45.08 2.32
 -18 4 8 62.6 3.46
 18 4 8 68.9 3.57
 0 5 8 281.94 4.36
 -1 5 8 103.5 1.73
 1 5 8 104.4 1.75
 -2 5 8 116.65 2.26
 2 5 8 116.75 2.28
 -3 5 8 377.89 6.67
 3 5 8 375.92 6.67
 -4 5 8 94.36 1.94
 4 5 8 94.69 1.96
 -5 5 8 120.96 2.41
 5 5 8 124.1 2.46
 -6 5 8 328.69 5.88
 6 5 8 326.93 5.85
 -7 5 8 160.27 3.13
 7 5 8 162.89 3.1
 -8 5 8 21.38 0.91
 8 5 8 19.88 0.9
 -9 5 8 128.1 2.65
 9 5 8 137.2 2.75
 -10 5 8 1.42 0.6
 10 5 8 2.18 0.68
 -11 5 8 22.89 0.74
 11 5 8 23.48 0.77
 -12 5 8 39.48 1.11
 12 5 8 38.71 1.06
 -13 5 8 12.52 0.87
 13 5 8 11.31 0.86
 -14 5 8 28.38 1.35
 14 5 8 29.86 1.34
 -15 5 8 58.54 1.82
 15 5 8 61.33 2.28
 -16 5 8 2.49 1.35
 16 5 8 4.3 1.49
 -17 5 8 45.26 2.36
 17 5 8 44.2 2.17
 0 6 8 6.37 0.39
 -1 6 8 58.14 1.09
 1 6 8 58.33 1.1
 -2 6 8 302.71 5.43
 2 6 8 306.14 5.68
 -3 6 8 18.13 0.7
 3 6 8 17.73 0.75
 -4 6 8 76.11 1.67
 4 6 8 76.01 1.61
 -5 6 8 19.35 0.87
 5 6 8 20.07 0.87
 -6 6 8 149.24 3.09
 6 6 8 141.9 2.77
 -7 6 8 144.89 2.78
 7 6 8 145.76 2.83
 -8 6 8 43.43 1.36
 8 6 8 43.91 1.25
 -9 6 8 41.87 1.23
 9 6 8 45.38 1.23
 -10 6 8 5.17 0.86
 10 6 8 2.68 0.56
 -11 6 8 45.25 1.67
 11 6 8 44.59 1.61
 -12 6 8 68.12 2.03
 12 6 8 67.84 1.94
 -13 6 8 16.81 0.92
 13 6 8 15.82 0.87
 -14 6 8 10.94 1.08
 14 6 8 9.75 1.02
 -15 6 8 11.97 1.27
 15 6 8 14 1.33
 -16 6 8 25.39 1.66
 16 6 8 27.91 1.8
 -17 6 8 68.25 2.66
 17 6 8 64.96 2.61
 0 7 8 1.57 0.29
 -1 7 8 180.9 2.84
 1 7 8 179.55 2.83
 -2 7 8 5.32 0.63
 2 7 8 4.75 0.72
 -3 7 8 162.32 3.04
 3 7 8 163.06 3.13
 -4 7 8 46.23 1.21
 4 7 8 46.17 1.27
 -5 7 8 10.31 0.69
 5 7 8 11.2 0.72
 -6 7 8 66.84 1.56
 6 7 8 68.16 1.63
 -7 7 8 4.38 0.66
 7 7 8 6.03 0.64
 -8 7 8 12.85 0.82
 8 7 8 13.15 0.78
 -9 7 8 62.56 1.66
 9 7 8 60.54 1.61
 -10 7 8 236.55 5.34
 10 7 8 226.92 5.12
 -11 7 8 67.04 2.24
 11 7 8 65.84 2.29
 -12 7 8 57.77 2.29
 12 7 8 57.23 2.14
 -13 7 8 2.18 1.3
 13 7 8 4.47 1.55
 -14 7 8 7.71 1.51
 14 7 8 4.95 1.49
 -15 7 8 16.6 2.14
 15 7 8 11.56 1.96
 -16 7 8 89.37 3.92
 16 7 8 88.05 3.68
 -17 7 8 49.19 3.56
 17 7 8 39.28 5.19
 0 8 8 15.02 0.54
 -1 8 8 69.9 1.36
 1 8 8 72.05 1.32
 -2 8 8 71.4 1.43
 2 8 8 73.99 1.59
 -3 8 8 78.57 1.67
 3 8 8 81.93 1.79
 -4 8 8 133.5 2.63
 4 8 8 135.89 2.69
 -5 8 8 33.44 1.11
 5 8 8 32.57 1.03
 -6 8 8 35.65 1.14
 6 8 8 33.63 1.11
 -7 8 8 43.13 1.23
 7 8 8 44.26 1.23
 -8 8 8 78.16 1.9
 8 8 8 75.87 1.89
 -9 8 8 30.23 1.28
 9 8 8 26.34 1.12
 -10 8 8 73.52 2.51
 10 8 8 77.15 2.71
 -11 8 8 321.3 8.36
 11 8 8 326.18 8.39
 -12 8 8 46.65 2.23
 12 8 8 45.02 1.93
 -13 8 8 98.14 3.26
 13 8 8 93.68 3.34
 -14 8 8 24.78 2.09
 14 8 8 23.57 2.27
 -15 8 8 7.28 2.03
 15 8 8 5.55 1.88
 -16 8 8 4.53 2.66
 16 8 8 3.35 2.27
 0 9 8 0.72 0.33
 -1 9 8 157.41 2.53
 1 9 8 153.22 2.53
 -2 9 8 118.59 2
 2 9 8 112.59 1.99
 -3 9 8 122.84 2.45
 3 9 8 120.25 2.45
 -4 9 8 119.52 2.36
 4 9 8 116.34 2.34
 -5 9 8 32.21 1.06
 5 9 8 30.5 1.03
 -6 9 8 172.42 3.6
 6 9 8 176.14 3.83
 -7 9 8 117.9 2.63
 7 9 8 126.2 3.06
 -8 9 8 6.25 0.98
 8 9 8 4.5 1.04
 -9 9 8 190.14 4.41
 9 9 8 193.65 4.48
 -10 9 8 35.38 1.75
 10 9 8 33.02 1.59
 -11 9 8 108.32 3.41
 11 9 8 103.36 3.26
 -12 9 8 60.76 2.29
 12 9 8 58.97 2.39
 -13 9 8 2.95 1.89
 13 9 8 3.84 1.99
 -14 9 8 5.58 1.99
 14 9 8 3.99 1.63
 -15 9 8 8.89 2.45
 15 9 8 9.59 2.31
 0 10 8 0.54 0.4
 -1 10 8 15.29 0.63
 1 10 8 13.54 0.61
 -2 10 8 16.54 0.62
 2 10 8 15.57 0.63
 -3 10 8 37.26 1.1
 3 10 8 39.15 1.18
 -4 10 8 41.41 1.31
 4 10 8 40.72 1.22
 -5 10 8 34.45 1.33
 5 10 8 34.86 1.28
 -6 10 8 82.93 2.28
 6 10 8 78.52 2.6
 -7 10 8 41.93 1.59
 7 10 8 38.44 1.54
 -8 10 8 45.77 1.63
 8 10 8 45.34 1.61
 -9 10 8 79.97 2.65
 9 10 8 78.07 2.52
 -10 10 8 76.14 2.73
 10 10 8 75.34 2.68
 -11 10 8 9.45 1.48
 11 10 8 7.84 1.61
 -12 10 8 30.44 2.24
 12 10 8 31.94 2.06
 -13 10 8 7.93 1.66
 13 10 8 5.43 1.69
 -14 10 8 14.56 2.51
 14 10 8 11.77 2.56
 -15 10 8 32.39 3.21
 15 10 8 36.57 3.28
 0 11 8 1.17 0.51
 -1 11 8 0.94 0.38
 1 11 8 1.49 0.52
 -2 11 8 222.03 4.04
 2 11 8 218.55 3.98
 -3 11 8 84.13 1.77
 3 11 8 84.89 1.76
 -4 11 8 128.04 3.21
 4 11 8 128.8 3.16
 -5 11 8 72.91 2.21
 5 11 8 74.76 2.13
 -6 11 8 105.47 2.88
 6 11 8 101.6 2.69
 -7 11 8 153.22 3.87
 7 11 8 152.39 3.64
 -8 11 8 94.28 3.04
 8 11 8 93.81 3
 -9 11 8 54.23 2.15
 9 11 8 53.94 2.17
 -10 11 8 22.37 1.76
 10 11 8 25.96 2.37
 -11 11 8 2.84 1.42
 11 11 8 1.72 1.4
 -12 11 8 30.86 2.21
 12 11 8 32.09 2.31
 -13 11 8 4.26 2.21
 13 11 8 6.84 2.27
 -14 11 8 22.35 2.83
 14 11 8 26.74 2.8
 0 12 8 133.32 2.62
 -1 12 8 15 0.84
 1 12 8 14.94 0.83
 -2 12 8 6.76 0.72
 2 12 8 6.22 0.65
 -3 12 8 41.89 1.11
 3 12 8 40.05 1.05
 -4 12 8 13.08 1.1
 4 12 8 11.68 1.09
 -5 12 8 83.02 2.39
 5 12 8 87.37 2.51
 -6 12 8 23.68 1.55
 6 12 8 21.17 1.31
 -7 12 8 102.96 3.35
 7 12 8 98.01 3.19
 -8 12 8 6.44 1.57
 8 12 8 7.34 2.11
 -9 12 8 23.14 1.75
 9 12 8 23 1.78
 -10 12 8 23.12 1.85
 10 12 8 23.87 2.24
 -11 12 8 70.61 2.95
 11 12 8 72.94 2.91
 -12 12 8 13.13 2.35
 12 12 8 9.99 2.03
 -13 12 8 48.8 3.16
 13 12 8 47.69 3.05
 0 13 8 9.14 0.9
 -1 13 8 36.41 1.19
 1 13 8 34.92 1.13
 -2 13 8 97.02 2.14
 2 13 8 94.96 2.04
 -3 13 8 30.11 1.07
 3 13 8 27.52 1.03
 -4 13 8 140.34 3.06
 4 13 8 135.37 3.05
 -5 13 8 83.04 2.58
 5 13 8 82.93 2.48
 -6 13 8 2.17 1.37
 6 13 8 1.43 1.25
 -7 13 8 74.37 2.65
 7 13 8 80.13 3.01
 -8 13 8 15.87 1.95
 8 13 8 18.23 1.96
 -9 13 8 13.99 1.78
 9 13 8 19.13 2.46
 -10 13 8 89.84 3.28
 10 13 8 98.28 3.53
 -11 13 8 0.29 2.14
 11 13 8 4.69 2.42
 -12 13 8 147.18 5.09
 12 13 8 141.32 5.08
 0 14 8 10.35 1.02
 -1 14 8 34.56 1.33
 1 14 8 34.89 1.39
 -2 14 8 38.87 1.52
 2 14 8 35.6 1.35
 -3 14 8 16.28 1.12
 3 14 8 15.61 1.11
 -4 14 8 0.45 0.84
 4 14 8 1.66 0.74
 -5 14 8 30.42 1.82
 5 14 8 32.62 2
 -6 14 8 20.35 2.12
 6 14 8 14.96 2.23
 -7 14 8 80.42 3.12
 7 14 8 83.44 3.41
 -8 14 8 9.11 1.95
 8 14 8 10.62 2.06
 -9 14 8 52.75 3.07
 9 14 8 49.56 2.87
 -10 14 8 56.8 3.11
 10 14 8 59.52 3.41
 -11 14 8 33.4 3.19
 11 14 8 28.42 4.53
 0 15 8 6.46 1.36
 -1 15 8 19.5 1.44
 1 15 8 20.33 1.32
 -2 15 8 27.8 1.55
 2 15 8 24.47 1.47
 -3 15 8 20.39 1.54
 3 15 8 17.28 1.3
 -4 15 8 121.37 2.93
 4 15 8 120.24 2.94
 -5 15 8 7.17 1.7
 5 15 8 6.42 1.87
 -6 15 8 107.83 3.56
 6 15 8 105.65 3.64
 -7 15 8 32.8 2.59
 7 15 8 34.26 2.62
 -8 15 8 51.8 2.97
 8 15 8 47.13 2.7
 -9 15 8 32.16 3.71
 9 15 8 33.22 3.13
 0 16 8 4.8 1.47
 -1 16 8 73.23 2.32
 1 16 8 76.11 2.41
 -2 16 8 32.16 1.84
 2 16 8 37.2 1.94
 -3 16 8 112.21 3.3
 3 16 8 103.51 3
 -4 16 8 5.44 1.56
 4 16 8 3.34 1.43
 -5 16 8 16.65 2.52
 5 16 8 18.12 2.61
 -6 16 8 23.67 3.04
 6 16 8 20.29 2.78
 -7 16 8 28.43 2.89
 7 16 8 37.24 3.23
 0 17 8 31.26 2.23
 -1 17 8 3.39 1.67
 1 17 8 1.98 1.95
 -2 17 8 77.7 3.1
 2 17 8 73.73 2.86
 -3 17 8 18.62 2.97
 3 17 8 19.75 2.54
 -4 17 8 124.71 5.17
 4 17 8 117.91 6.36
 0 0 9 0.14 0.29
 1 0 9 173.89 2.75
 2 0 9 7.64 0.44
 3 0 9 108.71 1.95
 4 0 9 120.01 1.98
 5 0 9 5.9 0.42
 6 0 9 161.46 2.62
 7 0 9 1.63 0.34
 8 0 9 108.45 1.85
 9 0 9 0.87 0.47
 10 0 9 228.52 3.65
 11 0 9 60.39 1.43
 12 0 9 30.35 1.01
 13 0 9 2.07 0.63
 14 0 9 193.43 3.64
 15 0 9 47.37 1.64
 16 0 9 22.24 1.54
 17 0 9 1 1.53
 18 0 9 3.67 2.46
 0 1 9 781.93 11.77
 -1 1 9 364.61 5.56
 1 1 9 368.87 5.62
 -2 1 9 78.09 1.38
 2 1 9 77.17 1.35
 -3 1 9 50.31 1
 3 1 9 48.91 0.96
 -4 1 9 14.49 0.49
 4 1 9 13.08 0.48
 -5 1 9 28.14 0.68
 5 1 9 28.74 0.69
 -6 1 9 35.15 0.79
 6 1 9 34.84 0.78
 -7 1 9 119.18 2
 7 1 9 116.71 2.02
 -8 1 9 74.92 1.38
 8 1 9 75.31 1.41
 -9 1 9 69.03 1.33
 9 1 9 71.03 1.49
 -10 1 9 23.22 0.78
 10 1 9 23.37 0.76
 -11 1 9 32.81 1
 11 1 9 31.32 0.93
 -12 1 9 54.54 1.38
 12 1 9 54.87 1.42
 -13 1 9 57.06 1.49
 13 1 9 57.62 1.51
 -14 1 9 6.85 0.86
 14 1 9 7.66 0.8
 -15 1 9 31.31 1.32
 15 1 9 32.52 1.47
 -16 1 9 48.62 1.71
 16 1 9 51.88 1.83
 -17 1 9 45.23 2.08
 17 1 9 43.69 2.33
 -18 1 9 3.45 2.62
 18 1 9 3.99 2.89
 0 2 9 145.83 2.32
 -1 2 9 61.08 1.15
 1 2 9 62.58 1.14
 -2 2 9 235.46 3.66
 2 2 9 233.26 3.63
 -3 2 9 827.8 12.41
 3 2 9 835.54 12.52
 -4 2 9 200.54 3.13
 4 2 9 197.45 3.1
 -5 2 9 279.57 4.33
 5 2 9 274.58 4.24
 -6 2 9 36.24 0.78
 6 2 9 38.91 0.83
 -7 2 9 11.57 0.51
 7 2 9 11.17 0.48
 -8 2 9 68.22 1.27
 8 2 9 68.34 1.27
 -9 2 9 38.92 0.91
 9 2 9 38.85 0.91
 -10 2 9 79.76 1.56
 10 2 9 78.6 1.45
 -11 2 9 297.56 5.75
 11 2 9 290.02 5.2
 -12 2 9 23.13 0.95
 12 2 9 26.06 0.98
 -13 2 9 41.75 1.36
 13 2 9 41.47 1.29
 -14 2 9 71.02 1.73
 14 2 9 72.88 1.91
 -15 2 9 4.31 1.05
 15 2 9 4.31 1.03
 -16 2 9 25.99 1.7
 16 2 9 28.33 1.69
 -17 2 9 34.13 2.07
 17 2 9 34.19 1.99
 -18 2 9 29.36 3.01
 18 2 9 31.14 3.22
 0 3 9 2.86 0.33
 -1 3 9 215.92 3.37
 1 3 9 215.82 3.35
 -2 3 9 358.75 5.49
 2 3 9 351.46 5.38
 -3 3 9 274.41 4.92
 3 3 9 275.65 4.95
 -4 3 9 272.44 4.92
 4 3 9 269.76 4.85
 -5 3 9 38.03 1.06
 5 3 9 40.04 1.08
 -6 3 9 66.05 1.47
 6 3 9 65.17 1.46
 -7 3 9 36.77 1.04
 7 3 9 37.87 1.03
 -8 3 9 18.22 0.86
 8 3 9 15.38 0.83
 -9 3 9 223.76 3.51
 9 3 9 222.44 3.51
 -10 3 9 121.53 2.19
 10 3 9 123.86 2.21
 -11 3 9 45.86 1.21
 11 3 9 47.56 1.22
 -12 3 9 31.24 1.05
 12 3 9 33.17 1.02
 -13 3 9 54.59 1.53
 13 3 9 58.56 1.48
 -14 3 9 4.81 0.9
 14 3 9 2.9 0.88
 -15 3 9 100.15 2.52
 15 3 9 103.09 2.66
 -16 3 9 23.09 1.74
 16 3 9 23.03 1.8
 -17 3 9 42.97 2.09
 17 3 9 41.45 2.08
 0 4 9 85.49 1.45
 -1 4 9 86.4 1.55
 1 4 9 86.01 1.72
 -2 4 9 88.99 1.84
 2 4 9 86.74 1.8
 -3 4 9 146.42 2.78
 3 4 9 145.68 2.73
 -4 4 9 74.25 1.6
 4 4 9 76.53 1.66
 -5 4 9 27.39 0.91
 5 4 9 26.94 0.97
 -6 4 9 78.52 1.72
 6 4 9 79.16 1.89
 -7 4 9 37.02 1.05
 7 4 9 38.63 1.09
 -8 4 9 79.13 1.74
 8 4 9 81.03 1.82
 -9 4 9 170.27 3.26
 9 4 9 169.29 3.26
 -10 4 9 22.4 1.03
 10 4 9 21.88 1.01
 -11 4 9 109.76 2.5
 11 4 9 113.41 2.83
 -12 4 9 43.08 1.14
 12 4 9 46.75 1.24
 -13 4 9 117.56 2.4
 13 4 9 115.54 2.36
 -14 4 9 6.5 1.1
 14 4 9 5.9 1.03
 -15 4 9 12.32 1.29
 15 4 9 13.77 1.34
 -16 4 9 73.56 2.22
 16 4 9 77.58 2.43
 -17 4 9 59.42 2.43
 17 4 9 60.01 2.3
 0 5 9 8.22 0.45
 -1 5 9 50.83 0.98
 1 5 9 52.04 0.99
 -2 5 9 0.63 0.34
 2 5 9 1.55 0.43
 -3 5 9 174.17 3.55
 3 5 9 174.83 3.42
 -4 5 9 242.21 4.42
 4 5 9 245.66 4.49
 -5 5 9 355.37 6.33
 5 5 9 367.23 6.56
 -6 5 9 57.4 1.42
 6 5 9 54.86 1.42
 -7 5 9 173.6 3.28
 7 5 9 174.06 3.29
 -8 5 9 10.04 0.76
 8 5 9 10.01 0.74
 -9 5 9 30.66 1.18
 9 5 9 30.6 1.14
 -10 5 9 172.28 3.61
 10 5 9 175.04 3.64
 -11 5 9 69.85 2.11
 11 5 9 67.49 1.98
 -12 5 9 50.55 1.68
 12 5 9 45.63 1.63
 -13 5 9 59.76 2.46
 13 5 9 58.16 2.41
 -14 5 9 18.85 1.16
 14 5 9 19.76 1.2
 -15 5 9 28.45 1.54
 15 5 9 29.14 1.52
 -16 5 9 4.61 1.44
 16 5 9 2.25 1.44
 -17 5 9 11.95 2.14
 17 5 9 9.2 1.94
 0 6 9 0.7 0.27
 -1 6 9 24.24 0.63
 1 6 9 23.88 0.61
 -2 6 9 77.56 1.66
 2 6 9 76.94 1.81
 -3 6 9 184.15 3.43
 3 6 9 184.32 3.43
 -4 6 9 147.13 2.84
 4 6 9 147.24 2.93
 -5 6 9 457.44 8.08
 5 6 9 447.44 7.92
 -6 6 9 103.89 2.13
 6 6 9 108.2 2.2
 -7 6 9 139.65 2.7
 7 6 9 135.03 2.66
 -8 6 9 16.03 0.81
 8 6 9 15.56 0.77
 -9 6 9 90.49 2.17
 9 6 9 91.62 2.12
 -10 6 9 30.5 1.21
 10 6 9 30.71 1.2
 -11 6 9 82.28 2.37
 11 6 9 82.74 2.37
 -12 6 9 14.37 1.4
 12 6 9 13.07 1.24
 -13 6 9 50.44 2.09
 13 6 9 47.27 2.2
 -14 6 9 17.82 1.78
 14 6 9 19.33 1.97
 -15 6 9 21.5 2.08
 15 6 9 21.59 2.57
 -16 6 9 25.5 2.66
 16 6 9 22.58 2.57
 0 7 9 219.51 3.45
 -1 7 9 136.69 2.21
 1 7 9 137.49 2.24
 -2 7 9 139.05 2.68
 2 7 9 138.99 2.71
 -3 7 9 131.18 2.55
 3 7 9 130.08 2.58
 -4 7 9 46.78 1.27
 4 7 9 43.9 1.18
 -5 7 9 85.52 1.88
 5 7 9 80.58 1.81
 -6 7 9 72.08 1.9
 6 7 9 74.8 1.77
 -7 7 9 5.47 0.66
 7 7 9 5.84 0.72
 -8 7 9 1.35 0.55
 8 7 9 2.72 0.73
 -9 7 9 1.79 0.73
 9 7 9 1.23 0.69
 -10 7 9 7.89 1.1
 10 7 9 5.12 1.02
 -11 7 9 61.22 2.71
 11 7 9 66.09 2.25
 -12 7 9 221.84 6.01
 12 7 9 234.09 6.19
 -13 7 9 52.31 2.32
 13 7 9 53.88 2.41
 -14 7 9 10.26 1.83
 14 7 9 16.31 2.02
 -15 7 9 6.43 2.1
 15 7 9 9.24 2.22
 -16 7 9 0.59 2.3
 16 7 9 0.45 2.01
 0 8 9 473.28 7.17
 -1 8 9 113.32 1.93
 1 8 9 112.71 2.09
 -2 8 9 72.98 1.68
 2 8 9 70.65 1.59
 -3 8 9 30.61 0.97
 3 8 9 30.35 1.01
 -4 8 9 16.76 0.9
 4 8 9 14.24 0.83
 -5 8 9 56.65 1.38
 5 8 9 59.84 1.64
 -6 8 9 14.32 0.97
 6 8 9 13.91 0.82
 -7 8 9 21.4 1.04
 7 8 9 22.18 1.1
 -8 8 9 15.89 0.98
 8 8 9 16.74 0.96
 -9 8 9 77.16 2.22
 9 8 9 75.49 2.16
 -10 8 9 6.28 1.3
 10 8 9 2.01 1.14
 -11 8 9 225.14 5.98
 11 8 9 222.18 5.94
 -12 8 9 2.95 1.24
 12 8 9 3.23 1.35
 -13 8 9 79.47 2.94
 13 8 9 81.96 3.19
 -14 8 9 26.47 2.23
 14 8 9 27.38 2.43
 -15 8 9 61.49 3.16
 15 8 9 60.33 3.22
 -16 8 9 17.85 4.18
 16 8 9 2.58 4.06
 0 9 9 188.77 3.06
 -1 9 9 6.58 0.52
 1 9 9 6.83 0.48
 -2 9 9 414.57 7.37
 2 9 9 415.38 7.34
 -3 9 9 3.5 0.61
 3 9 9 2.07 0.59
 -4 9 9 250.53 5
 4 9 9 242 4.83
 -5 9 9 14.27 0.92
 5 9 9 12.91 0.9
 -6 9 9 2.91 0.8
 6 9 9 1.79 0.8
 -7 9 9 73.78 2.08
 7 9 9 73.37 2.03
 -8 9 9 66.14 1.96
 8 9 9 67.92 2.01
 -9 9 9 21.46 1.47
 9 9 9 21.51 1.38
 -10 9 9 32.6 1.85
 10 9 9 33.48 1.89
 -11 9 9 15.01 1.45
 11 9 9 13.64 1.63
 -12 9 9 66.93 2.6
 12 9 9 66.89 2.86
 -13 9 9 2.04 1.45
 13 9 9 2.2 1.6
 -14 9 9 23.72 2.26
 14 9 9 27.78 2.67
 -15 9 9 70.7 3.86
 15 9 9 71.98 3.15
 0 10 9 0.35 0.39
 -1 10 9 54.73 1.25
 1 10 9 55.99 1.44
 -2 10 9 44.26 1.46
 2 10 9 41.94 1.43
 -3 10 9 268.71 6.01
 3 10 9 263.49 5.81
 -4 10 9 29.16 1.26
 4 10 9 27.59 1.25
 -5 10 9 122.29 3.6
 5 10 9 118.82 3
 -6 10 9 32.89 1.43
 6 10 9 33.53 1.43
 -7 10 9 13.1 1.13
 7 10 9 15.19 1.28
 -8 10 9 63.82 2.05
 8 10 9 67.47 2.01
 -9 10 9 20.94 1.47
 9 10 9 19.82 1.59
 -10 10 9 69.92 2.49
 10 10 9 67.09 2.94
 -11 10 9 22.7 1.84
 11 10 9 20.03 1.93
 -12 10 9 93.16 3.33
 12 10 9 87.47 3.34
 -13 10 9 14.56 2.25
 13 10 9 17.44 2.26
 -14 10 9 25.74 2.58
 14 10 9 25.05 2.41
 0 11 9 62.31 1.51
 -1 11 9 29.45 0.96
 1 11 9 28.94 0.9
 -2 11 9 26.77 0.83
 2 11 9 23.41 0.76
 -3 11 9 51.79 1.93
 3 11 9 50.36 1.61
 -4 11 9 193.51 4.7
 4 11 9 185.38 4.34
 -5 11 9 1.68 0.78
 5 11 9 1.04 1.01
 -6 11 9 57.98 2
 6 11 9 54.87 1.8
 -7 11 9 86.02 2.57
 7 11 9 85.22 2.41
 -8 11 9 55.55 2.13
 8 11 9 61.77 2.42
 -9 11 9 77.43 2.75
 9 11 9 74.43 2.79
 -10 11 9 5.24 1.56
 10 11 9 1.01 1.52
 -11 11 9 14.92 2.25
 11 11 9 13.05 2.39
 -12 11 9 78.69 3.34
 12 11 9 81.92 3.28
 -13 11 9 40.26 2.91
 13 11 9 46.14 3.35
 0 12 9 0.44 0.62
 -1 12 9 21.77 1.02
 1 12 9 19.94 0.9
 -2 12 9 13.33 0.8
 2 12 9 11.71 0.8
 -3 12 9 230.5 5.29
 3 12 9 215.49 5.8
 -4 12 9 39.53 1.5
 4 12 9 41.86 1.5
 -5 12 9 17.84 1.4
 5 12 9 14.04 1.29
 -6 12 9 43.86 1.96
 6 12 9 38.97 1.7
 -7 12 9 62.68 2.47
 7 12 9 60.56 2.53
 -8 12 9 95.77 3.15
 8 12 9 94.11 3.21
 -9 12 9 23.94 1.92
 9 12 9 24.31 1.95
 -10 12 9 13.8 1.87
 10 12 9 19.93 2.27
 -11 12 9 71.9 3.38
 11 12 9 68.57 3.01
 -12 12 9 27.15 2.55
 12 12 9 27.27 2.38
 0 13 9 11.68 0.98
 -1 13 9 16.27 1.03
 1 13 9 16.78 0.96
 -2 13 9 6.51 0.79
 2 13 9 9.33 0.88
 -3 13 9 17.46 1.51
 3 13 9 12.69 1.5
 -4 13 9 125.56 3.32
 4 13 9 127.5 3.81
 -5 13 9 69.06 2.51
 5 13 9 70.12 2.46
 -6 13 9 42.1 2.18
 6 13 9 38.45 2.18
 -7 13 9 12.32 1.52
 7 13 9 9.4 1.64
 -8 13 9 45.87 2.42
 8 13 9 44.33 2.67
 -9 13 9 2.11 1.83
 9 13 9 1.91 2.07
 -10 13 9 36.61 2.99
 10 13 9 38.2 2.68
 -11 13 9 14.33 2.39
 11 13 9 15.74 2.51
 0 14 9 17.48 1.29
 -1 14 9 36.11 1.44
 1 14 9 33.76 1.28
 -2 14 9 1.37 0.94
 2 14 9 1.05 1.04
 -3 14 9 22.09 1.78
 3 14 9 23.38 1.92
 -4 14 9 68.23 2.74
 4 14 9 75.12 2.62
 -5 14 9 3.35 1.86
 5 14 9 8.57 2.02
 -6 14 9 36.84 2.27
 6 14 9 37.39 2.78
 -7 14 9 12.23 1.98
 7 14 9 15.66 2.62
 -8 14 9 16.96 2.87
 8 14 9 9.89 2.29
 -9 14 9 26.98 2.75
 9 14 9 25.73 2.54
 -10 14 9 14.45 2.79
 10 14 9 16.77 2.91
 0 15 9 31.79 1.65
 -1 15 9 38.64 1.6
 1 15 9 39.88 1.8
 -2 15 9 14.42 1.36
 2 15 9 15.45 1.4
 -3 15 9 46.25 2.38
 3 15 9 46.58 2.22
 -4 15 9 4.74 1.86
 4 15 9 7.68 2.03
 -5 15 9 2.04 2.03
 5 15 9 1.55 1.86
 -6 15 9 82.08 3.57
 6 15 9 87.8 3.38
 -7 15 9 0.86 2.06
 7 15 9 3.54 1.93
 -8 15 9 14.96 2.79
 8 15 9 16.39 2.56
 0 16 9 4.98 1.83
 -1 16 9 52.23 2.1
 1 16 9 53.1 2.35
 -2 16 9 20.34 1.79
 2 16 9 19.43 1.78
 -3 16 9 27.4 2.6
 3 16 9 29.8 2.76
 -4 16 9 4.9 2.4
 4 16 9 6.16 2.53
 -5 16 9 79.67 3.74
 5 16 9 83.66 4.03
 -6 16 9 9.35 3.02
 6 16 9 13.08 3.72
 0 17 9 25.09 3.56
 -1 17 9 11.14 4.67
 1 17 9 6.36 4.57
 0 0 10 495.09 10.57
 1 0 10 225.36 3.52
 2 0 10 122.87 2.04
 3 0 10 30.18 0.76
 4 0 10 28.07 0.73
 5 0 10 10.05 0.58
 6 0 10 46.35 0.97
 7 0 10 8.18 0.55
 8 0 10 66.76 1.28
 9 0 10 129.8 2.21
 10 0 10 4.7 0.53
 11 0 10 160.08 3.04
 12 0 10 178.89 3.41
 13 0 10 20.02 1.23
 14 0 10 2.09 0.99
 15 0 10 26.96 1.46
 16 0 10 65.18 2.12
 17 0 10 186.01 3.98
 0 1 10 78.87 1.4
 -1 1 10 241.53 3.75
 1 1 10 242.9 3.77
 -2 1 10 113.76 1.89
 2 1 10 112.28 1.89
 -3 1 10 41.32 0.84
 3 1 10 42.72 0.87
 -4 1 10 5.53 0.43
 4 1 10 5.77 0.45
 -5 1 10 139.46 2.28
 5 1 10 135.57 2.24
 -6 1 10 131.07 2.16
 6 1 10 133.78 2.22
 -7 1 10 63.99 1.25
 7 1 10 64.51 1.22
 -8 1 10 39.66 0.97
 8 1 10 39.62 0.96
 -9 1 10 102.47 1.79
 9 1 10 103.25 1.83
 -10 1 10 46.01 1.11
 10 1 10 45.5 1.14
 -11 1 10 62.98 1.48
 11 1 10 63.85 1.53
 -12 1 10 150.81 3.05
 12 1 10 151.41 2.96
 -13 1 10 16.57 1.12
 13 1 10 18.84 1.04
 -14 1 10 3.47 0.92
 14 1 10 3.9 1.07
 -15 1 10 27.01 1.47
 15 1 10 25.74 1.35
 -16 1 10 24.59 1.57
 16 1 10 25.06 1.65
 -17 1 10 9.47 2.23
 17 1 10 12.33 2.02
 0 2 10 0.91 0.26
 -1 2 10 134.01 2.18
 1 2 10 134.79 2.21
 -2 2 10 43.88 0.89
 2 2 10 46.28 0.9
 -3 2 10 302.02 4.65
 3 2 10 301.26 4.63
 -4 2 10 508.84 7.69
 4 2 10 508.03 7.68
 -5 2 10 146.62 2.4
 5 2 10 144.74 2.36
 -6 2 10 329.96 5.04
 6 2 10 329.02 5.03
 -7 2 10 68.18 1.27
 7 2 10 65.57 1.24
 -8 2 10 109.44 1.87
 8 2 10 111.3 1.89
 -9 2 10 5.46 0.51
 9 2 10 4.19 0.5
 -10 2 10 78.58 1.58
 10 2 10 78.18 1.55
 -11 2 10 80.79 1.76
 11 2 10 81.21 1.76
 -12 2 10 5.29 0.77
 12 2 10 6.32 0.72
 -13 2 10 16.29 0.99
 13 2 10 14.68 0.96
 -14 2 10 8.83 1.17
 14 2 10 7.2 1.02
 -15 2 10 26.26 1.39
 15 2 10 28.23 1.45
 -16 2 10 70.75 2.47
 16 2 10 75.25 2.6
 -17 2 10 16.85 2.01
 17 2 10 9.9 1.91
 0 3 10 32.58 0.75
 -1 3 10 209.43 3.3
 1 3 10 209.09 3.28
 -2 3 10 79.94 1.38
 2 3 10 83.04 1.43
 -3 3 10 180.1 3.36
 3 3 10 184.49 3.44
 -4 3 10 186.97 3.48
 4 3 10 188.96 3.52
 -5 3 10 23.37 0.87
 5 3 10 21.86 0.87
 -6 3 10 20.79 0.84
 6 3 10 21.02 0.84
 -7 3 10 71.92 1.69
 7 3 10 72.75 1.7
 -8 3 10 31.12 1.01
 8 3 10 29.83 0.98
 -9 3 10 54.19 1.56
 9 3 10 50.04 1.32
 -10 3 10 34.95 1.22
 10 3 10 34.24 1.22
 -11 3 10 53.36 1.29
 11 3 10 53.1 1.31
 -12 3 10 42.03 1.23
 12 3 10 41.81 1.18
 -13 3 10 31.52 1.14
 13 3 10 30.98 1.19
 -14 3 10 71.57 1.84
 14 3 10 73.04 1.84
 -15 3 10 40.23 1.7
 15 3 10 43.14 1.72
 -16 3 10 1.01 1.6
 16 3 10 0.84 1.39
 -17 3 10 48.24 2.53
 17 3 10 46.65 2.49
 0 4 10 1.44 0.3
 -1 4 10 75.81 1.35
 1 4 10 77.31 1.37
 -2 4 10 71.87 1.61
 2 4 10 70.89 1.55
 -3 4 10 324.85 5.9
 3 4 10 319.22 5.96
 -4 4 10 17.8 0.75
 4 4 10 16.66 0.75
 -5 4 10 20.23 0.84
 5 4 10 19.8 0.89
 -6 4 10 29.9 0.97
 6 4 10 29.68 1.05
 -7 4 10 127.39 2.52
 7 4 10 123.16 2.45
 -8 4 10 152.6 2.96
 8 4 10 151.39 2.97
 -9 4 10 233.4 4.73
 9 4 10 238.13 4.79
 -10 4 10 280.95 5.56
 10 4 10 277.34 5.56
 -11 4 10 64.87 1.91
 11 4 10 63.43 1.9
 -12 4 10 102.47 2.66
 12 4 10 98.32 2.54
 -13 4 10 10.04 1.36
 13 4 10 13.82 1.33
 -14 4 10 108.09 2.55
 14 4 10 104.33 2.98
 -15 4 10 25.72 1.44
 15 4 10 27.47 1.65
 -16 4 10 32.16 1.9
 16 4 10 32.86 2.05
 -17 4 10 27.5 3.32
 17 4 10 35.34 3.58
 0 5 10 27.81 0.69
 -1 5 10 57.65 1.07
 1 5 10 55.7 1.06
 -2 5 10 58.09 1.4
 2 5 10 59.17 1.38
 -3 5 10 154.94 2.96
 3 5 10 157.61 2.99
 -4 5 10 76.98 1.67
 4 5 10 75.38 1.66
 -5 5 10 55.01 1.37
 5 5 10 56.97 1.41
 -6 5 10 100.51 2.06
 6 5 10 99.52 2.1
 -7 5 10 7.2 0.72
 7 5 10 7.54 0.72
 -8 5 10 9.98 0.81
 8 5 10 11.3 0.92
 -9 5 10 126.55 2.8
 9 5 10 130.67 3.25
 -10 5 10 17.49 1.12
 10 5 10 20.03 1.16
 -11 5 10 8.95 1.25
 11 5 10 7.95 1.27
 -12 5 10 24.2 1.37
 12 5 10 20.56 1.26
 -13 5 10 109.69 3.52
 13 5 10 106.75 3.59
 -14 5 10 22.01 1.9
 14 5 10 26.7 1.98
 -15 5 10 3.62 1.63
 15 5 10 3.54 2.1
 -16 5 10 54.38 3.05
 16 5 10 53.38 3.1
 0 6 10 183.47 2.9
 -1 6 10 177.69 2.8
 1 6 10 175.07 2.77
 -2 6 10 109.35 2.19
 2 6 10 110.71 2.2
 -3 6 10 31 0.98
 3 6 10 31.55 1
 -4 6 10 52.66 1.31
 4 6 10 52.13 1.28
 -5 6 10 156.48 3.09
 5 6 10 153.71 2.94
 -6 6 10 85.03 1.89
 6 6 10 85.11 1.85
 -7 6 10 188.56 3.93
 7 6 10 185.4 3.75
 -8 6 10 52.49 1.48
 8 6 10 52.96 1.52
 -9 6 10 136.51 2.99
 9 6 10 135.99 2.94
 -10 6 10 35.34 1.33
 10 6 10 35.27 1.4
 -11 6 10 28.58 1.46
 11 6 10 32.18 1.5
 -12 6 10 47.08 1.96
 12 6 10 50.24 2.09
 -13 6 10 52.26 2.42
 13 6 10 53.95 2.46
 -14 6 10 11.13 1.75
 14 6 10 15.45 2.27
 -15 6 10 34.63 2.46
 15 6 10 31.63 2.65
 -16 6 10 7.02 2.94
 16 6 10 9.78 2.42
 0 7 10 246.39 3.93
 -1 7 10 78.36 1.51
 1 7 10 80.54 1.43
 -2 7 10 17.77 0.81
 2 7 10 18.97 0.8
 -3 7 10 1.56 0.64
 3 7 10 0.67 0.46
 -4 7 10 73.31 1.64
 4 7 10 70.96 1.65
 -5 7 10 34.55 1.16
 5 7 10 35.73 1.15
 -6 7 10 76.66 1.91
 6 7 10 70.49 1.72
 -7 7 10 73.95 1.89
 7 7 10 71.02 1.8
 -8 7 10 35.37 1.23
 8 7 10 35.03 1.24
 -9 7 10 3.19 0.85
 9 7 10 1.92 0.73
 -10 7 10 38.58 1.68
 10 7 10 38.74 1.82
 -11 7 10 42.21 1.96
 11 7 10 38.31 1.83
 -12 7 10 77.96 2.8
 12 7 10 76.88 2.87
 -13 7 10 12.71 1.6
 13 7 10 11.51 2.01
 -14 7 10 27.7 2.02
 14 7 10 36 2.92
 -15 7 10 55.82 3.59
 15 7 10 53.87 3.01
 -16 7 10 29.63 5.74
 0 8 10 5.62 0.46
 -1 8 10 31.4 0.73
 1 8 10 33 0.78
 -2 8 10 246.45 4.5
 2 8 10 239.28 4.41
 -3 8 10 28.39 1.08
 3 8 10 26.41 1.03
 -4 8 10 26.89 0.97
 4 8 10 25.17 0.95
 -5 8 10 138.77 2.97
 5 8 10 142.31 3.04
 -6 8 10 19.89 0.99
 6 8 10 17.57 1.01
 -7 8 10 90.8 2.21
 7 8 10 85.42 2.09
 -8 8 10 7.97 0.87
 8 8 10 8.68 0.92
 -9 8 10 61.38 2.22
 9 8 10 58.38 2.17
 -10 8 10 55.14 2.1
 10 8 10 53.33 2.14
 -11 8 10 94.45 3.1
 11 8 10 90.66 3.17
 -12 8 10 3.99 1.73
 12 8 10 5.3 1.95
 -13 8 10 51.21 2.75
 13 8 10 52.24 2.73
 -14 8 10 26.94 2.58
 14 8 10 30.95 2.51
 -15 8 10 39.26 2.81
 15 8 10 40.9 2.67
 0 9 10 16.75 0.7
 -1 9 10 23.97 0.71
 1 9 10 24.77 0.71
 -2 9 10 56.66 1.52
 2 9 10 54.23 1.42
 -3 9 10 53.07 1.47
 3 9 10 54.99 1.6
 -4 9 10 1.52 0.55
 4 9 10 2.32 0.63
 -5 9 10 49.66 1.57
 5 9 10 50.77 1.69
 -6 9 10 4.7 1.03
 6 9 10 4.96 0.82
 -7 9 10 21.82 1.27
 7 9 10 23.87 1.29
 -8 9 10 76.35 2.27
 8 9 10 73.69 2.23
 -9 9 10 71.64 2.35
 9 9 10 71.53 2.52
 -10 9 10 121.57 3.65
 10 9 10 121.29 3.81
 -11 9 10 45.9 2.24
 11 9 10 45.37 2.27
 -12 9 10 58.68 2.62
 12 9 10 62.2 2.79
 -13 9 10 20.36 2.05
 13 9 10 22.17 2.35
 -14 9 10 40.54 2.78
 14 9 10 42.43 2.86
 0 10 10 1.83 0.59
 -1 10 10 32.03 1.02
 1 10 10 34.81 1.09
 -2 10 10 12.82 1
 2 10 10 12.84 1.12
 -3 10 10 535.99 11.57
 3 10 10 557.41 11.98
 -4 10 10 61.68 1.88
 4 10 10 61.32 1.85
 -5 10 10 93.35 2.51
 5 10 10 94.27 2.57
 -6 10 10 50.15 1.84
 6 10 10 48.92 1.88
 -7 10 10 17.61 1.33
 7 10 10 17.63 1.16
 -8 10 10 55.72 2.17
 8 10 10 54.73 2.05
 -9 10 10 51.46 2.3
 9 10 10 50.51 2.44
 -10 10 10 80.8 2.81
 10 10 10 78.96 3.04
 -11 10 10 27.46 2.11
 11 10 10 30.33 2.18
 -12 10 10 18.41 2.38
 12 10 10 18.73 2.55
 -13 10 10 3.82 2.63
 13 10 10 4.7 2.32
 -14 10 10 11.48 3.18
 14 10 10 3.28 3.42
 0 11 10 36.34 1.04
 -1 11 10 39.51 1.11
 1 11 10 38.49 1.1
 -2 11 10 275.6 6.18
 2 11 10 266.65 5.98
 -3 11 10 97.36 2.5
 3 11 10 100.03 2.7
 -4 11 10 56.17 1.83
 4 11 10 54.78 1.81
 -5 11 10 13.53 1.34
 5 11 10 14 1.23
 -6 11 10 54.78 1.94
 6 11 10 48.95 1.74
 -7 11 10 41.95 1.82
 7 11 10 43.5 1.98
 -8 11 10 61.45 2.54
 8 11 10 65.53 2.88
 -9 11 10 90.74 3.05
 9 11 10 88.9 3.3
 -10 11 10 24.75 2.05
 10 11 10 26.32 2.22
 -11 11 10 2.51 1.68
 11 11 10 2.51 1.7
 -12 11 10 58.15 3.2
 12 11 10 54.52 3.09
 -13 11 10 6.39 2.94
 13 11 10 15.1 2.92
 0 12 10 40.46 1.19
 -1 12 10 18.49 0.93
 1 12 10 20.33 0.93
 -2 12 10 26.56 1.49
 2 12 10 25.14 1.29
 -3 12 10 18.87 1.27
 3 12 10 19.24 1.3
 -4 12 10 1.48 1.12
 4 12 10 1.28 1.07
 -5 12 10 30.58 1.65
 5 12 10 32.95 1.74
 -6 12 10 89.79 2.56
 6 12 10 88.61 2.69
 -7 12 10 5.34 1.83
 7 12 10 3.93 1.83
 -8 12 10 20.84 1.81
 8 12 10 25.77 1.99
 -9 12 10 59.78 2.6
 9 12 10 61.78 3.05
 -10 12 10 22.11 2.27
 10 12 10 22.47 2.21
 -11 12 10 87.42 3.63
 11 12 10 87.24 3.69
 -12 12 10 39.93 3.85
 12 12 10 47.88 4.13
 0 13 10 25.42 1.08
 -1 13 10 113.92 2.41
 1 13 10 110.55 2.38
 -2 13 10 77.58 2.39
 2 13 10 75.75 2.37
 -3 13 10 4.87 1.29
 3 13 10 5.34 1.26
 -4 13 10 66 2.21
 4 13 10 66.6 2.31
 -5 13 10 19.27 1.69
 5 13 10 19.86 2.01
 -6 13 10 102.79 3.47
 6 13 10 100.54 3.55
 -7 13 10 6.95 2.14
 7 13 10 5.32 2.11
 -8 13 10 22.3 2.05
 8 13 10 26.51 2.8
 -9 13 10 9.57 2.35
 9 13 10 11.11 2.42
 -10 13 10 5.91 2.72
 10 13 10 2.66 3.01
 0 14 10 3.27 1.11
 -1 14 10 26.13 1.38
 1 14 10 25.28 1.39
 -2 14 10 41.99 2.17
 2 14 10 42 2.07
 -3 14 10 20.42 1.92
 3 14 10 17.14 1.94
 -4 14 10 18.76 1.78
 4 14 10 19.92 1.97
 -5 14 10 43.49 2.68
 5 14 10 41.87 2.6
 -6 14 10 99.55 3.6
 6 14 10 101.05 4.01
 -7 14 10 3.01 2.5
 7 14 10 3.14 2.15
 -8 14 10 44.88 2.82
 8 14 10 44.15 2.93
 -9 14 10 7.54 2.65
 9 14 10 8.4 2.78
 0 15 10 7.09 1.44
 -1 15 10 103.35 2.77
 1 15 10 98.92 2.51
 -2 15 10 4.22 1.85
 2 15 10 4.32 1.86
 -3 15 10 5.88 1.95
 3 15 10 6.05 1.74
 -4 15 10 11.66 2.25
 4 15 10 12.7 2.22
 -5 15 10 138.42 5.15
 5 15 10 138.38 4.87
 -6 15 10 80.72 3.97
 6 15 10 72.38 3.5
 -7 15 10 27.83 3.2
 7 15 10 37.08 3.35
 0 16 10 20.29 1.89
 -1 16 10 21.29 1.91
 1 16 10 23.23 2.03
 -2 16 10 11.38 2.72
 2 16 10 15.44 2.35
 -3 16 10 127.73 4.56
 3 16 10 136 4.63
 -4 16 10 11.24 2.9
 4 16 10 8.1 2.8
 0 0 11 0.59 0.52
 1 0 11 90.15 1.56
 2 0 11 649.36 10.45
 3 0 11 0.66 0.45
 4 0 11 89.48 1.6
 5 0 11 29.92 0.77
 6 0 11 16.74 0.67
 7 0 11 10.25 0.55
 8 0 11 83.18 1.52
 9 0 11 89.69 1.68
 10 0 11 397.13 7.17
 11 0 11 50.54 1.37
 12 0 11 22.11 1.06
 13 0 11 67.29 1.76
 14 0 11 3.56 1.08
 15 0 11 8.61 1.33
 16 0 11 31.97 1.75
 17 0 11 53.05 3.11
 0 1 11 100.52 1.75
 -1 1 11 364.57 5.6
 1 1 11 358.98 5.61
 -2 1 11 30.66 0.8
 2 1 11 30.57 0.77
 -3 1 11 43.26 0.95
 3 1 11 44.47 0.93
 -4 1 11 18.04 0.63
 4 1 11 18.29 0.64
 -5 1 11 68.57 1.3
 5 1 11 68.11 1.3
 -6 1 11 55.26 1.11
 6 1 11 56.59 1.14
 -7 1 11 46.67 1
 7 1 11 47.38 1.05
 -8 1 11 83.61 1.53
 8 1 11 79.6 1.47
 -9 1 11 32.58 0.86
 9 1 11 33.14 0.88
 -10 1 11 93.31 2
 10 1 11 90.2 1.92
 -11 1 11 46.46 1.34
 11 1 11 46.34 1.31
 -12 1 11 2.04 0.76
 12 1 11 3.47 0.71
 -13 1 11 76.15 1.86
 13 1 11 76.22 1.86
 -14 1 11 35.09 1.49
 14 1 11 35.65 1.54
 -15 1 11 22.57 1.5
 15 1 11 21.99 1.56
 -16 1 11 55.25 2.22
 16 1 11 58.84 2.19
 -17 1 11 23.52 2.55
 17 1 11 23.59 2.67
 0 2 11 341.98 5.26
 -1 2 11 105.29 1.85
 1 2 11 105.06 1.8
 -2 2 11 22.69 0.63
 2 2 11 21.61 0.64
 -3 2 11 135.42 2.24
 3 2 11 134.91 2.23
 -4 2 11 40.88 0.89
 4 2 11 38.8 0.87
 -5 2 11 117.41 1.97
 5 2 11 119.14 1.99
 -6 2 11 80.54 1.46
 6 2 11 79.54 1.45
 -7 2 11 26.48 0.7
 7 2 11 26.32 0.72
 -8 2 11 285.94 4.44
 8 2 11 296.24 4.59
 -9 2 11 43.48 1.01
 9 2 11 44.05 1.02
 -10 2 11 73.29 1.6
 10 2 11 73.56 1.57
 -11 2 11 35.75 1.1
 11 2 11 35.46 1.09
 -12 2 11 18.63 0.93
 12 2 11 20.74 0.98
 -13 2 11 3.22 0.9
 13 2 11 2.09 0.98
 -14 2 11 16.68 1.32
 14 2 11 17.3 1.3
 -15 2 11 20.11 1.44
 15 2 11 19.76 1.51
 -16 2 11 13.31 1.85
 16 2 11 12.64 1.96
 0 3 11 88.95 1.56
 -1 3 11 64.11 1.22
 1 3 11 64.56 1.21
 -2 3 11 64.74 1.19
 2 3 11 62.81 1.16
 -3 3 11 30.98 0.72
 3 3 11 29.46 0.72
 -4 3 11 206.09 4.18
 4 3 11 198.11 3.84
 -5 3 11 3.45 0.69
 5 3 11 1.49 0.46
 -6 3 11 41.55 1.18
 6 3 11 38.74 1.13
 -7 3 11 78.99 1.74
 7 3 11 79.66 1.74
 -8 3 11 175.91 3.42
 8 3 11 178.16 3.36
 -9 3 11 122.71 2.72
 9 3 11 121.94 2.67
 -10 3 11 107.63 2.72
 10 3 11 105.88 2.67
 -11 3 11 21.53 1.1
 11 3 11 23.64 1.29
 -12 3 11 65.48 2.02
 12 3 11 62.96 2.15
 -13 3 11 53.29 1.98
 13 3 11 53.71 2.14
 -14 3 11 13.38 1.08
 14 3 11 12.09 1.09
 -15 3 11 2 1.3
 15 3 11 1.61 1.32
 -16 3 11 15.03 1.83
 16 3 11 14.86 1.64
 0 4 11 59.23 1.13
 -1 4 11 31.92 0.77
 1 4 11 31.78 0.77
 -2 4 11 40.15 0.85
 2 4 11 39.89 0.83
 -3 4 11 85.52 1.81
 3 4 11 83.13 1.77
 -4 4 11 330.34 5.91
 4 4 11 336.94 6
 -5 4 11 268.26 4.87
 5 4 11 265.79 4.84
 -6 4 11 95.1 1.97
 6 4 11 97.72 2.04
 -7 4 11 111.01 2.24
 7 4 11 114.79 2.36
 -8 4 11 117.22 2.6
 8 4 11 113.73 2.51
 -9 4 11 193.1 4
 9 4 11 196.49 4.04
 -10 4 11 282.87 6.36
 10 4 11 280.02 6.24
 -11 4 11 3.45 0.95
 11 4 11 2.92 1.01
 -12 4 11 56.55 1.94
 12 4 11 57.75 1.99
 -13 4 11 16.52 1.44
 13 4 11 15.49 1.57
 -14 4 11 40.51 2.31
 14 4 11 39.32 2.42
 -15 4 11 15.11 2.02
 15 4 11 15.33 2.44
 -16 4 11 23.77 2.65
 16 4 11 19.82 2.44
 0 5 11 0.97 0.33
 -1 5 11 103.75 1.77
 1 5 11 103.43 1.77
 -2 5 11 73.97 1.63
 2 5 11 76.12 1.66
 -3 5 11 4.55 0.83
 3 5 11 2.59 0.58
 -4 5 11 89.23 1.89
 4 5 11 86.84 1.83
 -5 5 11 150.05 2.88
 5 5 11 149.38 3
 -6 5 11 84.07 1.76
 6 5 11 80.43 1.76
 -7 5 11 51.48 1.48
 7 5 11 53.94 1.56
 -8 5 11 2.42 0.71
 8 5 11 2.3 0.78
 -9 5 11 13.07 0.88
 9 5 11 13.64 1.02
 -10 5 11 25.55 1.2
 10 5 11 23.44 1.25
 -11 5 11 52.7 1.77
 11 5 11 50.23 1.83
 -12 5 11 2.88 1.45
 12 5 11 1.3 1.45
 -13 5 11 26.6 1.85
 13 5 11 25.43 2.1
 -14 5 11 27.51 2.67
 14 5 11 26.94 2.53
 -15 5 11 4.56 1.95
 15 5 11 2.05 2.05
 -16 5 11 6.88 2.65
 16 5 11 11.46 2.63
 0 6 11 11.05 0.51
 -1 6 11 67.68 1.24
 1 6 11 69.45 1.27
 -2 6 11 204.02 3.79
 2 6 11 197.74 3.7
 -3 6 11 62.19 1.48
 3 6 11 58.71 1.46
 -4 6 11 297.09 5.33
 4 6 11 304.38 5.46
 -5 6 11 154.09 2.96
 5 6 11 152.7 2.95
 -6 6 11 35.77 1.25
 6 6 11 38.4 1.28
 -7 6 11 24.33 1.08
 7 6 11 23.89 1.15
 -8 6 11 68.31 1.79
 8 6 11 64.58 1.72
 -9 6 11 12.1 1.08
 9 6 11 14.44 0.94
 -10 6 11 25.11 1.26
 10 6 11 24.37 1.44
 -11 6 11 56.58 2.19
 11 6 11 57.87 2.11
 -12 6 11 22.68 1.71
 12 6 11 19.13 1.79
 -13 6 11 33.17 2.06
 13 6 11 33.58 2.42
 -14 6 11 45.78 2.54
 14 6 11 46.54 2.46
 -15 6 11 11.36 2.64
 15 6 11 17.2 2.43
 0 7 11 63.87 1.18
 -1 7 11 32.92 1.05
 1 7 11 31.16 1.05
 -2 7 11 29 0.97
 2 7 11 27.12 0.95
 -3 7 11 35.84 1.06
 3 7 11 32.39 1.01
 -4 7 11 61.68 1.53
 4 7 11 61.46 1.51
 -5 7 11 71.66 1.85
 5 7 11 68.6 1.77
 -6 7 11 19.53 1.03
 6 7 11 18.98 1
 -7 7 11 16.64 1.02
 7 7 11 18.16 1.08
 -8 7 11 62.43 1.7
 8 7 11 67.33 1.83
 -9 7 11 96.76 3.01
 9 7 11 94.93 3.01
 -10 7 11 20.49 1.55
 10 7 11 20.97 1.68
 -11 7 11 15.78 1.56
 11 7 11 15.65 1.62
 -12 7 11 32.55 1.95
 12 7 11 29.68 2.05
 -13 7 11 32.57 2.42
 13 7 11 28.75 2.52
 -14 7 11 53.54 3.27
 14 7 11 54.51 3.06
 -15 7 11 19.68 2.94
 15 7 11 19.52 2.78
 0 8 11 0.77 0.36
 -1 8 11 31.51 1.01
 1 8 11 29.42 1.01
 -2 8 11 155.01 3.17
 2 8 11 151.2 2.93
 -3 8 11 127.74 2.76
 3 8 11 133.08 2.87
 -4 8 11 108.17 2.77
 4 8 11 105.75 2.49
 -5 8 11 90.51 2.17
 5 8 11 91.04 2.19
 -6 8 11 15.71 1.03
 6 8 11 14.18 1.04
 -7 8 11 155.6 3.66
 7 8 11 155.71 3.68
 -8 8 11 64 1.97
 8 8 11 64.39 1.98
 -9 8 11 47.46 1.98
 9 8 11 46.77 2
 -10 8 11 7.8 1.55
 10 8 11 4.07 1.23
 -11 8 11 95.8 3.33
 11 8 11 89.59 3.21
 -12 8 11 119.83 3.74
 12 8 11 123.85 4.16
 -13 8 11 5.02 1.79
 13 8 11 3.92 2.16
 -14 8 11 32.84 2.89
 14 8 11 31.32 2.71
 0 9 11 23.14 0.79
 -1 9 11 147.83 3.53
 1 9 11 149.76 3.59
 -2 9 11 36.97 1.41
 2 9 11 32.26 1.75
 -3 9 11 84.87 2.26
 3 9 11 79.98 2.47
 -4 9 11 57.02 1.81
 4 9 11 54.26 1.72
 -5 9 11 89.71 2.47
 5 9 11 85.09 2.31
 -6 9 11 147.59 3.6
 6 9 11 148.92 3.64
 -7 9 11 25.15 1.33
 7 9 11 25.76 1.44
 -8 9 11 7.99 1.29
 8 9 11 6.79 1.2
 -9 9 11 32.85 1.83
 9 9 11 32.54 2.04
 -10 9 11 13.82 1.7
 10 9 11 13.89 1.87
 -11 9 11 54.59 2.47
 11 9 11 55.09 2.58
 -12 9 11 16.27 2.04
 12 9 11 16.87 2.37
 -13 9 11 59.71 3.19
 13 9 11 61 3.36
 -14 9 11 10.76 2.99
 14 9 11 20.51 3.78
 0 10 11 37.07 1
 -1 10 11 163.71 3.86
 1 10 11 161.58 3.78
 -2 10 11 49.53 1.66
 2 10 11 46.94 1.69
 -3 10 11 27.78 1.35
 3 10 11 28.13 1.43
 -4 10 11 140.02 3.44
 4 10 11 139 3.41
 -5 10 11 23.78 1.4
 5 10 11 20.35 1.37
 -6 10 11 24.75 1.41
 6 10 11 24.39 1.33
 -7 10 11 47.41 1.73
 7 10 11 45.64 1.73
 -8 10 11 7.6 1.5
 8 10 11 5.6 1.76
 -9 10 11 15.79 1.96
 9 10 11 12.01 1.78
 -10 10 11 143.57 4.24
 10 10 11 151.56 4.76
 -11 10 11 7.65 2.12
 11 10 11 4.43 1.91
 -12 10 11 29.33 2.96
 12 10 11 23.06 2.53
 -13 10 11 5.23 2.44
 13 10 11 8.12 2.51
 0 11 11 29.64 1.02
 -1 11 11 69.39 2.02
 1 11 11 69.03 1.96
 -2 11 11 30.75 1.33
 2 11 11 31.41 1.38
 -3 11 11 26.73 1.26
 3 11 11 25.17 1.34
 -4 11 11 0.38 1.08
 4 11 11 0.95 1.09
 -5 11 11 17.11 1.49
 5 11 11 18.36 1.38
 -6 11 11 116.45 3.13
 6 11 11 115.62 3.18
 -7 11 11 11.28 1.72
 7 11 11 9.78 1.88
 -8 11 11 8 1.49
 8 11 11 5.88 1.74
 -9 11 11 21.28 1.89
 9 11 11 22.54 2.16
 -10 11 11 4.97 1.92
 10 11 11 2.29 1.77
 -11 11 11 23.75 2.57
 11 11 11 23.86 2.33
 -12 11 11 66.37 3.32
 12 11 11 72.07 3.43
 0 12 11 1.53 0.78
 -1 12 11 29.32 1.33
 1 12 11 28.59 1.49
 -2 12 11 13.14 1.3
 2 12 11 11.59 1.38
 -3 12 11 51.58 1.88
 3 12 11 49.05 1.92
 -4 12 11 55.7 2.05
 4 12 11 55.52 2.18
 -5 12 11 71.96 2.36
 5 12 11 70.97 2.44
 -6 12 11 23.28 1.87
 6 12 11 22.06 1.75
 -7 12 11 16.68 1.84
 7 12 11 19.51 2.26
 -8 12 11 21.24 2.16
 8 12 11 19.89 2.36
 -9 12 11 43.37 2.4
 9 12 11 42.98 2.68
 -10 12 11 37.61 2.81
 10 12 11 39.33 2.81
 -11 12 11 3.44 2.92
 11 12 11 7.32 2.95
 0 13 11 30.08 1.37
 -1 13 11 8.99 1.42
 1 13 11 6.04 1.29
 -2 13 11 121.88 3.33
 2 13 11 120.84 3.32
 -3 13 11 93.25 2.76
 3 13 11 92.4 2.9
 -4 13 11 12.82 1.58
 4 13 11 11.62 1.77
 -5 13 11 15.04 1.71
 5 13 11 15.43 1.76
 -6 13 11 102.56 3.55
 6 13 11 95.38 3.85
 -7 13 11 33.24 2.57
 7 13 11 35.25 2.76
 -8 13 11 53.05 3.09
 8 13 11 49.71 2.7
 -9 13 11 3.61 2.43
 9 13 11 6.05 2.47
 -10 13 11 5.53 5.06
 0 14 11 29.36 1.43
 -1 14 11 18.81 1.81
 1 14 11 23.08 1.94
 -2 14 11 4.33 1.83
 2 14 11 5.77 1.81
 -3 14 11 4.4 1.83
 3 14 11 5.49 1.79
 -4 14 11 127.48 3.85
 4 14 11 124.15 3.94
 -5 14 11 32.37 2.9
 5 14 11 29.4 2.67
 -6 14 11 0.91 2.44
 6 14 11 0.8 2.22
 -7 14 11 30.47 2.68
 7 14 11 29.86 2.46
 -8 14 11 17.76 3.39
 8 14 11 22.19 3.19
 0 15 11 10.71 1.68
 -1 15 11 7.68 2.2
 1 15 11 5.46 2.4
 -2 15 11 2.14 1.95
 2 15 11 5.43 2.16
 -3 15 11 112.55 3.68
 3 15 11 114.09 3.48
 -4 15 11 42.89 2.97
 4 15 11 43.09 2.9
 -5 15 11 46.64 3.21
 5 15 11 50.52 3.12
 -6 15 11 28.75 3.79
 6 15 11 20.32 3.74
 0 16 11 0 2.51
 1 16 11 7.62 4.85
 0 0 12 4.73 0.66
 1 0 12 21.15 0.67
 2 0 12 122.37 2.06
 3 0 12 7.04 0.52
 4 0 12 129.45 2.19
 5 0 12 6.79 0.57
 6 0 12 50.91 1.09
 7 0 12 15.96 0.65
 8 0 12 30.02 0.94
 9 0 12 178.85 3.39
 10 0 12 140.48 2.75
 11 0 12 429.32 7.62
 12 0 12 27.13 1.26
 13 0 12 73.03 1.96
 14 0 12 19.62 1.58
 15 0 12 1.45 1.67
 16 0 12 18.73 1.96
 0 1 12 1.12 0.4
 -1 1 12 38.24 0.91
 1 1 12 36.65 0.9
 -2 1 12 5.61 0.52
 2 1 12 5.52 0.49
 -3 1 12 363.83 5.59
 3 1 12 357.68 5.48
 -4 1 12 25.05 0.72
 4 1 12 26.08 0.75
 -5 1 12 2.09 0.42
 5 1 12 1.18 0.37
 -6 1 12 46.82 1.02
 6 1 12 50.04 1.07
 -7 1 12 126.46 2.15
 7 1 12 122.76 2.07
 -8 1 12 35.81 0.88
 8 1 12 38.73 0.95
 -9 1 12 40.88 1.08
 9 1 12 40.9 1.02
 -10 1 12 13.29 0.82
 10 1 12 14.7 0.84
 -11 1 12 5.99 0.86
 11 1 12 7.38 0.86
 -12 1 12 83.72 1.98
 12 1 12 83.38 2.02
 -13 1 12 49.08 1.68
 13 1 12 47.13 1.56
 -14 1 12 29.53 1.55
 14 1 12 31.98 1.44
 -15 1 12 9.78 1.45
 15 1 12 7.06 1.61
 -16 1 12 41.7 2.3
 16 1 12 42.84 2.45
 0 2 12 201.47 3.2
 -1 2 12 143.65 2.36
 1 2 12 144.28 2.39
 -2 2 12 293.76 4.58
 2 2 12 292.54 4.51
 -3 2 12 93.13 1.6
 3 2 12 91.28 1.61
 -4 2 12 143.87 2.43
 4 2 12 141.46 2.36
 -5 2 12 140.99 2.31
 5 2 12 142.16 2.37
 -6 2 12 3.04 0.56
 6 2 12 4.17 0.67
 -7 2 12 82.58 1.87
 7 2 12 79.91 1.79
 -8 2 12 17.38 0.87
 8 2 12 18.57 0.93
 -9 2 12 8.09 0.88
 9 2 12 8.05 0.99
 -10 2 12 187.16 4.35
 10 2 12 193 4.48
 -11 2 12 65.6 1.54
 11 2 12 66.53 1.57
 -12 2 12 48.03 1.4
 12 2 12 48.72 1.44
 -13 2 12 32.47 1.27
 13 2 12 31.52 1.27
 -14 2 12 53.79 1.78
 14 2 12 52.21 1.75
 -15 2 12 24.36 1.64
 15 2 12 26.76 1.67
 -16 2 12 18.59 2.71
 16 2 12 15.06 2.13
 0 3 12 19.7 0.65
 -1 3 12 98.05 1.7
 1 3 12 95.83 1.71
 -2 3 12 70.14 1.39
 2 3 12 70.25 1.32
 -3 3 12 21.53 0.63
 3 3 12 21.89 0.62
 -4 3 12 54.32 1.38
 4 3 12 55.78 1.54
 -5 3 12 183.89 3.47
 5 3 12 189.6 3.55
 -6 3 12 4.84 0.83
 6 3 12 6.07 0.82
 -7 3 12 20.59 0.88
 7 3 12 19.63 0.89
 -8 3 12 45.95 1.42
 8 3 12 44.77 1.45
 -9 3 12 58.13 1.6
 9 3 12 60.09 1.72
 -10 3 12 85.53 2.32
 10 3 12 93.38 2.6
 -11 3 12 142.85 3.59
 11 3 12 148.6 3.77
 -12 3 12 27.45 1.53
 12 3 12 27.93 1.56
 -13 3 12 14.84 1.67
 13 3 12 11.14 1.58
 -14 3 12 10.93 1.47
 14 3 12 11.5 1.67
 -15 3 12 15.15 2.42
 15 3 12 12.73 2.32
 -16 3 12 13.88 2.68
 16 3 12 14.56 3.17
 0 4 12 59.99 1.19
 -1 4 12 42.35 0.93
 1 4 12 41.45 0.91
 -2 4 12 94 1.63
 2 4 12 92.12 1.59
 -3 4 12 80.38 1.77
 3 4 12 75.86 1.67
 -4 4 12 52.13 1.32
 4 4 12 54.91 1.33
 -5 4 12 7.45 0.72
 5 4 12 6.09 0.73
 -6 4 12 72.12 1.71
 6 4 12 72.3 1.77
 -7 4 12 73.62 1.89
 7 4 12 71.62 1.81
 -8 4 12 221.06 4.53
 8 4 12 227.16 4.75
 -9 4 12 1.9 0.87
 9 4 12 0.12 0.76
 -10 4 12 13.58 1.14
 10 4 12 13.1 1.29
 -11 4 12 37.91 1.54
 11 4 12 35.9 1.63
 -12 4 12 33.84 1.84
 12 4 12 37.55 1.99
 -13 4 12 95.29 3.34
 13 4 12 98.62 3.66
 -14 4 12 44.94 2.67
 14 4 12 45.99 2.48
 -15 4 12 36.56 2.7
 15 4 12 39.61 2.74
 0 5 12 294.11 4.89
 -1 5 12 172.74 2.93
 1 5 12 181.54 2.9
 -2 5 12 164.63 3.11
 2 5 12 167.58 3.18
 -3 5 12 69.53 1.58
 3 5 12 68.37 1.58
 -4 5 12 115.57 2.56
 4 5 12 108.96 2.37
 -5 5 12 72.9 1.66
 5 5 12 71.64 1.68
 -6 5 12 118.85 2.66
 6 5 12 121.01 2.72
 -7 5 12 3.67 0.79
 7 5 12 1.67 0.71
 -8 5 12 39.06 1.33
 8 5 12 40.6 1.35
 -9 5 12 4.41 1
 9 5 12 6.56 0.98
 -10 5 12 18.73 1.24
 10 5 12 18.19 1.3
 -11 5 12 123.82 3.22
 11 5 12 115.82 3.16
 -12 5 12 9.63 1.74
 12 5 12 8.65 1.4
 -13 5 12 50.47 2.51
 13 5 12 50.8 2.38
 -14 5 12 63.27 3.04
 14 5 12 66.28 2.95
 -15 5 12 25.91 2.64
 15 5 12 25.99 2.5
 0 6 12 102.7 1.76
 -1 6 12 57.19 1.36
 1 6 12 57.68 1.37
 -2 6 12 37.03 1.04
 2 6 12 37.01 1.08
 -3 6 12 102.63 2.12
 3 6 12 94.57 1.99
 -4 6 12 136.34 2.7
 4 6 12 136.22 2.73
 -5 6 12 30.21 1.23
 5 6 12 32.88 1.25
 -6 6 12 39.54 1.31
 6 6 12 38.83 1.31
 -7 6 12 5.91 0.86
 7 6 12 8.8 0.97
 -8 6 12 50.15 1.58
 8 6 12 49.34 1.59
 -9 6 12 56.59 1.8
 9 6 12 53.21 1.78
 -10 6 12 49.28 2.06
 10 6 12 47.24 2.25
 -11 6 12 10.57 1.75
 11 6 12 13.34 1.77
 -12 6 12 69.19 3.15
 12 6 12 73.06 2.88
 -13 6 12 2.49 1.64
 13 6 12 1.21 1.67
 -14 6 12 10.17 2.49
 14 6 12 7.99 2.07
 -15 6 12 11.8 2.62
 15 6 12 13.37 2.74
 0 7 12 54.83 1.09
 -1 7 12 20.31 0.82
 1 7 12 19.78 0.87
 -2 7 12 25.59 1.01
 2 7 12 25.4 0.98
 -3 7 12 121.45 2.66
 3 7 12 113.73 2.44
 -4 7 12 191.18 3.93
 4 7 12 189.5 3.89
 -5 7 12 232.78 4.72
 5 7 12 222.51 4.53
 -6 7 12 54.71 1.6
 6 7 12 55.96 1.72
 -7 7 12 26.58 1.28
 7 7 12 23.12 1.2
 -8 7 12 12.3 1.28
 8 7 12 11.71 1.26
 -9 7 12 28.32 1.74
 9 7 12 30.65 1.89
 -10 7 12 0.28 1.56
 10 7 12 1.06 1.56
 -11 7 12 202.86 5.56
 11 7 12 197.07 5.41
 -12 7 12 0.65 1.55
 12 7 12 1.75 1.59
 -13 7 12 3.1 1.76
 13 7 12 1.23 1.79
 -14 7 12 23.33 3.1
 14 7 12 24.41 3.01
 0 8 12 5.41 0.49
 -1 8 12 38.35 1.27
 1 8 12 35.24 1.21
 -2 8 12 26.87 1.18
 2 8 12 27.33 1.09
 -3 8 12 26.23 1.12
 3 8 12 25.35 1.14
 -4 8 12 14.64 0.96
 4 8 12 15.37 1.06
 -5 8 12 11.38 1.07
 5 8 12 11.7 1
 -6 8 12 11.02 1.2
 6 8 12 8.89 1.35
 -7 8 12 29.51 1.42
 7 8 12 29.41 1.54
 -8 8 12 47.21 1.76
 8 8 12 50.21 1.96
 -9 8 12 23.78 1.82
 9 8 12 19.31 1.94
 -10 8 12 167.75 4.79
 10 8 12 167.98 4.8
 -11 8 12 32.98 1.94
 11 8 12 32.68 2.18
 -12 8 12 20.03 2.45
 12 8 12 22.41 2.52
 -13 8 12 5.59 2.25
 13 8 12 3.47 1.96
 -14 8 12 24.1 3.24
 14 8 12 29.6 5.11
 0 9 12 98.45 2.02
 -1 9 12 30.53 1.23
 1 9 12 30.27 1.29
 -2 9 12 201.73 4.62
 2 9 12 211.83 4.83
 -3 9 12 74.3 2.07
 3 9 12 74.4 2.1
 -4 9 12 48.66 1.65
 4 9 12 49.41 1.72
 -5 9 12 63.23 1.93
 5 9 12 61.05 1.97
 -6 9 12 54.48 1.91
 6 9 12 53.47 1.99
 -7 9 12 79.68 2.38
 7 9 12 77.86 2.38
 -8 9 12 25.64 1.79
 8 9 12 27.26 1.77
 -9 9 12 2.59 1.49
 9 9 12 0.83 1.45
 -10 9 12 34.2 2.24
 10 9 12 38.99 2.49
 -11 9 12 35.71 2.38
 11 9 12 38.88 2.75
 -12 9 12 6.75 2.23
 12 9 12 10.05 2.06
 -13 9 12 20.68 3.2
 13 9 12 21.39 3.28
 0 10 12 1.63 0.51
 -1 10 12 3.14 0.89
 1 10 12 3.2 0.97
 -2 10 12 140.47 3.38
 2 10 12 139.34 3.47
 -3 10 12 94.69 2.57
 3 10 12 92.07 2.52
 -4 10 12 45.65 1.71
 4 10 12 49.6 2.07
 -5 10 12 21.46 1.27
 5 10 12 24.64 1.43
 -6 10 12 54.45 1.96
 6 10 12 63.62 2.26
 -7 10 12 53.79 2.02
 7 10 12 55.82 2.06
 -8 10 12 65.25 2.49
 8 10 12 64.72 2.62
 -9 10 12 56.24 2.42
 9 10 12 52.78 2.78
 -10 10 12 5.88 2.13
 10 10 12 6.56 2
 -11 10 12 33.7 2.75
 11 10 12 31.47 2.59
 -12 10 12 73.87 3.87
 12 10 12 75.85 3.59
 0 11 12 27.29 1.02
 -1 11 12 109.21 2.82
 1 11 12 108.91 2.88
 -2 11 12 16.98 1.31
 2 11 12 17.06 1.58
 -3 11 12 37.13 1.66
 3 11 12 38.36 1.89
 -4 11 12 51.74 1.99
 4 11 12 52.01 2.15
 -5 11 12 58.15 2.19
 5 11 12 61.62 2.29
 -6 11 12 14.84 1.49
 6 11 12 13.3 1.52
 -7 11 12 4.17 1.58
 7 11 12 4.31 1.84
 -8 11 12 65.61 2.88
 8 11 12 63.6 3.07
 -9 11 12 7.74 2.31
 9 11 12 3.9 2.37
 -10 11 12 36.37 2.65
 10 11 12 34.62 2.52
 -11 11 12 32.25 2.78
 11 11 12 34.27 2.75
 0 12 12 48.23 1.56
 -1 12 12 11.65 1.38
 1 12 12 9.7 1.36
 -2 12 12 14.1 1.54
 2 12 12 14.71 1.62
 -3 12 12 64.96 2.78
 3 12 12 64.79 2.61
 -4 12 12 192.53 4.75
 4 12 12 183.68 4.61
 -5 12 12 12.18 1.54
 5 12 12 12.7 1.69
 -6 12 12 73.51 2.95
 6 12 12 71.83 2.81
 -7 12 12 22.25 2.16
 7 12 12 29.49 2.58
 -8 12 12 22.67 2.69
 8 12 12 22.43 2.57
 -9 12 12 33.56 2.84
 9 12 12 33.08 2.48
 -10 12 12 8.21 2.91
 10 12 12 14.43 3.82
 0 13 12 133.23 5.33
 -1 13 12 24.61 1.67
 1 13 12 27.47 1.8
 -2 13 12 113.55 3.33
 2 13 12 112.2 3.31
 -3 13 12 13.42 1.85
 3 13 12 9.93 1.75
 -4 13 12 16.58 2
 4 13 12 11.69 2.09
 -5 13 12 50.69 2.4
 5 13 12 53.26 2.6
 -6 13 12 11.69 2.25
 6 13 12 14.12 2.46
 -7 13 12 5.2 2.34
 7 13 12 5.33 2.29
 -8 13 12 19.15 2.93
 8 13 12 13.24 2.81
 0 14 12 31.92 3.2
 -1 14 12 16.48 2.12
 1 14 12 13.55 2.07
 -2 14 12 20.75 2.29
 2 14 12 29.07 2.24
 -3 14 12 32.84 2.53
 3 14 12 28.53 2.47
 -4 14 12 35.06 2.47
 4 14 12 35.31 2.35
 -5 14 12 52.95 3.27
 5 14 12 51.47 2.96
 -6 14 12 6.75 2.72
 6 14 12 9.04 2.51
 0 15 12 8.66 4.13
 -1 15 12 11.39 2.26
 1 15 12 8.78 2.17
 -2 15 12 13.43 2.62
 2 15 12 24.46 2.72
 -3 15 12 84.78 3.8
 3 15 12 81.89 4.19
 0 0 13 1.23 0.74
 1 0 13 37.68 0.9
 2 0 13 7.73 0.63
 3 0 13 11.55 0.64
 4 0 13 3.78 0.55
 5 0 13 5.9 0.63
 6 0 13 22.42 0.74
 7 0 13 117.22 2.06
 8 0 13 18.64 0.75
 9 0 13 243.92 4.44
 10 0 13 127.8 2.81
 11 0 13 18.06 1.15
 12 0 13 80.33 2.03
 13 0 13 3.54 1.19
 14 0 13 23.89 1.68
 15 0 13 9.34 1.71
 0 1 13 166.9 2.7
 -1 1 13 10.49 0.64
 1 1 13 9.13 0.62
 -2 1 13 286.75 4.5
 2 1 13 293.95 4.58
 -3 1 13 64.58 1.27
 3 1 13 64.66 1.26
 -4 1 13 31.62 0.83
 4 1 13 32.44 0.83
 -5 1 13 0.82 0.37
 5 1 13 2.33 0.53
 -6 1 13 22.44 0.77
 6 1 13 20.87 0.76
 -7 1 13 28.82 0.84
 7 1 13 31.18 0.85
 -8 1 13 24.91 0.96
 8 1 13 24.84 0.84
 -9 1 13 173.61 3.3
 9 1 13 175.8 3.34
 -10 1 13 26.47 1.12
 10 1 13 29.31 1.21
 -11 1 13 67.47 1.67
 11 1 13 65.69 1.68
 -12 1 13 24.71 1.4
 12 1 13 23.2 1.31
 -13 1 13 17.06 1.33
 13 1 13 19.39 1.44
 -14 1 13 27.55 1.72
 14 1 13 27.78 1.74
 -15 1 13 84.29 2.66
 15 1 13 82.78 2.66
 0 2 13 16.98 0.65
 -1 2 13 258.78 4.05
 1 2 13 262.87 4.15
 -2 2 13 55.99 1.13
 2 2 13 57.69 1.13
 -3 2 13 8.21 0.54
 3 2 13 7.64 0.55
 -4 2 13 141.62 2.34
 4 2 13 141.98 2.41
 -5 2 13 86.61 1.54
 5 2 13 84.64 1.53
 -6 2 13 9.11 0.78
 6 2 13 10.49 0.8
 -7 2 13 141.06 2.79
 7 2 13 142.73 2.76
 -8 2 13 7.19 0.9
 8 2 13 8.68 0.95
 -9 2 13 252.04 5.64
 9 2 13 243.6 5.57
 -10 2 13 43.21 1.85
 10 2 13 40.29 1.77
 -11 2 13 26.96 1.59
 11 2 13 27.19 1.7
 -12 2 13 180.71 4.36
 12 2 13 183.06 4.46
 -13 2 13 2.17 1.93
 13 2 13 2.07 1.65
 -14 2 13 2.37 1.75
 14 2 13 2.52 1.49
 -15 2 13 23.79 2.2
 15 2 13 21.52 2.41
 0 3 13 0.55 0.37
 -1 3 13 16.2 0.64
 1 3 13 17.33 0.69
 -2 3 13 55.55 1.11
 2 3 13 56.46 1.15
 -3 3 13 55.95 1.1
 3 3 13 53.83 1.12
 -4 3 13 65.34 1.48
 4 3 13 68.01 1.55
 -5 3 13 229.46 4.28
 5 3 13 234.26 4.32
 -6 3 13 11.95 0.85
 6 3 13 13.47 0.93
 -7 3 13 27.59 1.17
 7 3 13 28.24 1.19
 -8 3 13 53.99 1.66
 8 3 13 51.86 1.68
 -9 3 13 35.65 1.49
 9 3 13 33.39 1.59
 -10 3 13 68.28 2.15
 10 3 13 65.88 2.19
 -11 3 13 131.81 3.53
 11 3 13 128.31 3.38
 -12 3 13 5.64 1.29
 12 3 13 9.08 1.61
 -13 3 13 10.46 1.86
 13 3 13 13.35 1.86
 -14 3 13 22.9 2.75
 14 3 13 19.8 2.53
 -15 3 13 2.73 2.3
 15 3 13 2.72 2.59
 0 4 13 89.95 1.61
 -1 4 13 58.62 1.24
 1 4 13 57.09 1.14
 -2 4 13 4.52 0.48
 2 4 13 3.95 0.46
 -3 4 13 49.01 1.27
 3 4 13 47.58 1.24
 -4 4 13 93.9 1.97
 4 4 13 92 1.98
 -5 4 13 90.43 1.97
 5 4 13 88.41 1.96
 -6 4 13 352.07 6.94
 6 4 13 343.19 7.65
 -7 4 13 34.83 1.33
 7 4 13 36.68 1.43
 -8 4 13 24.98 1.26
 8 4 13 20.66 1.29
 -9 4 13 59.01 1.86
 9 4 13 57.58 1.91
 -10 4 13 4.99 1.34
 10 4 13 3.29 1.09
 -11 4 13 11.1 1.4
 11 4 13 12.14 1.57
 -12 4 13 3.4 1.34
 12 4 13 4.48 1.42
 -13 4 13 18.71 2.02
 13 4 13 13.69 2.23
 -14 4 13 17.12 2.49
 14 4 13 21.15 2.78
 -15 4 13 5.14 2.69
 15 4 13 5.38 2.93
 0 5 13 1.14 0.44
 -1 5 13 199.24 3.45
 1 5 13 195.98 3.33
 -2 5 13 6.05 0.68
 2 5 13 4.59 0.64
 -3 5 13 47.78 1.28
 3 5 13 48.28 1.33
 -4 5 13 125.49 2.5
 4 5 13 124.19 2.59
 -5 5 13 70.47 1.81
 5 5 13 71.09 1.82
 -6 5 13 21.16 1.11
 6 5 13 19.72 1.13
 -7 5 13 21.74 1.1
 7 5 13 24.83 1.09
 -8 5 13 15.66 1.12
 8 5 13 19 1.17
 -9 5 13 34.49 1.62
 9 5 13 35.8 1.71
 -10 5 13 103.13 2.87
 10 5 13 102.6 2.83
 -11 5 13 2.86 1.91
 11 5 13 8.2 1.61
 -12 5 13 4.62 2
 12 5 13 1.89 1.81
 -13 5 13 30.96 2.39
 13 5 13 31.69 2.55
 -14 5 13 5.33 2.26
 14 5 13 4.3 2.34
 0 6 13 28.97 0.85
 -1 6 13 8.7 0.78
 1 6 13 7.78 0.77
 -2 6 13 62.96 1.56
 2 6 13 64.19 1.54
 -3 6 13 130.12 2.62
 3 6 13 126.57 2.51
 -4 6 13 46.45 1.41
 4 6 13 49.25 1.45
 -5 6 13 13.9 0.94
 5 6 13 14.33 1
 -6 6 13 63.09 1.87
 6 6 13 63.08 1.81
 -7 6 13 28.99 1.3
 7 6 13 27.78 1.35
 -8 6 13 2.03 0.99
 8 6 13 1.73 1.12
 -9 6 13 85.14 2.95
 9 6 13 88.95 3.08
 -10 6 13 40.62 2.29
 10 6 13 44.09 2.4
 -11 6 13 20.45 2
 11 6 13 17.86 2.07
 -12 6 13 14.76 2.2
 12 6 13 11.89 2.19
 -13 6 13 120.42 4.51
 13 6 13 121.04 4.66
 -14 6 13 8.88 2.75
 14 6 13 16.37 2.99
 0 7 13 49.98 1.06
 -1 7 13 20.49 0.92
 1 7 13 20.3 0.92
 -2 7 13 53.1 1.56
 2 7 13 52.33 1.57
 -3 7 13 174.18 3.64
 3 7 13 172.59 3.61
 -4 7 13 184.61 3.85
 4 7 13 187.34 4.03
 -5 7 13 85.09 2.06
 5 7 13 82.11 2.04
 -6 7 13 11.72 0.99
 6 7 13 12.67 0.98
 -7 7 13 34.17 1.61
 7 7 13 27.95 1.65
 -8 7 13 37.37 1.91
 8 7 13 40.97 1.94
 -9 7 13 32.71 2.04
 9 7 13 33.31 2.07
 -10 7 13 125.16 4.15
 10 7 13 118.72 4.02
 -11 7 13 24.82 2.16
 11 7 13 22.36 2.3
 -12 7 13 41.92 2.97
 12 7 13 38.6 2.51
 -13 7 13 86.77 3.73
 13 7 13 86.92 3.74
 0 8 13 21.3 0.73
 -1 8 13 11.48 0.94
 1 8 13 12.67 1.07
 -2 8 13 45.74 1.57
 2 8 13 41.58 1.55
 -3 8 13 68.23 2.09
 3 8 13 66.28 2.12
 -4 8 13 69.76 2.03
 4 8 13 72.15 2.16
 -5 8 13 2.18 1.09
 5 8 13 1.76 0.95
 -6 8 13 43.87 1.65
 6 8 13 43.22 1.76
 -7 8 13 58.11 2.13
 7 8 13 57.27 2.15
 -8 8 13 37.97 2.02
 8 8 13 37.64 2.06
 -9 8 13 45.46 2.44
 9 8 13 40.75 2.23
 -10 8 13 71.84 3.05
 10 8 13 69.03 3.34
 -11 8 13 20.91 2.35
 11 8 13 18.58 2.28
 -12 8 13 56.55 3.3
 12 8 13 53.25 3.12
 -13 8 13 84.61 4.36
 13 8 13 85.95 4.31
 0 9 13 102.88 4.14
 -1 9 13 64.88 1.9
 1 9 13 64.88 1.93
 -2 9 13 5.53 1.05
 2 9 13 5.49 1.15
 -3 9 13 131.43 3.36
 3 9 13 125.82 3.21
 -4 9 13 47.91 1.66
 4 9 13 44.79 1.81
 -5 9 13 88.26 2.45
 5 9 13 86.61 2.53
 -6 9 13 8.87 1.37
 6 9 13 10.4 1.46
 -7 9 13 55.04 2.1
 7 9 13 55.69 2.32
 -8 9 13 9.08 1.57
 8 9 13 4.98 1.57
 -9 9 13 30.12 1.99
 9 9 13 29.48 2.09
 -10 9 13 18.97 2.05
 10 9 13 18.47 2
 -11 9 13 1.77 2.38
 11 9 13 6.21 2.32
 -12 9 13 34.68 3.72
 12 9 13 34.95 3.55
 0 10 13 162 5.86
 -1 10 13 1.99 0.91
 1 10 13 4.4 1.25
 -2 10 13 53.07 1.85
 2 10 13 51.57 1.83
 -3 10 13 3.78 1.35
 3 10 13 4.5 1.48
 -4 10 13 8.19 1.47
 4 10 13 10.58 1.56
 -5 10 13 145.02 3.69
 5 10 13 139.7 3.58
 -6 10 13 13.72 1.51
 6 10 13 14.93 1.61
 -7 10 13 30.14 2.12
 7 10 13 32.35 2.07
 -8 10 13 0.32 1.78
 8 10 13 2.11 1.68
 -9 10 13 36.24 2.38
 9 10 13 39.26 2.81
 -10 10 13 16.71 2.7
 10 10 13 14.91 2.46
 -11 10 13 82.29 3.64
 11 10 13 82.53 3.54
 0 11 13 28 2.28
 -1 11 13 97.57 2.82
 1 11 13 94.19 2.7
 -2 11 13 46.83 1.96
 2 11 13 45.28 2.02
 -3 11 13 25.97 1.68
 3 11 13 26.41 1.61
 -4 11 13 79.65 2.64
 4 11 13 76.28 2.74
 -5 11 13 3.14 1.51
 5 11 13 6.97 1.73
 -6 11 13 15.58 1.69
 6 11 13 15.91 1.84
 -7 11 13 20.03 2.32
 7 11 13 18.44 2.1
 -8 11 13 10.58 2.35
 8 11 13 16.69 2.44
 -9 11 13 0.91 2.72
 9 11 13 2.47 2.44
 -10 11 13 18.9 2.94
 10 11 13 20.17 2.82
 0 12 13 10.78 2.48
 -1 12 13 39.8 1.85
 1 12 13 38.33 1.77
 -2 12 13 71.14 2.52
 2 12 13 71.32 2.47
 -3 12 13 0.82 1.51
 3 12 13 0.65 1.78
 -4 12 13 133.74 3.64
 4 12 13 129.78 3.71
 -5 12 13 65.39 2.61
 5 12 13 65.07 2.6
 -6 12 13 32.09 2.32
 6 12 13 30.21 2.23
 -7 12 13 72.62 3.66
 7 12 13 72.33 3.65
 -8 12 13 10.23 2.37
 8 12 13 5.65 2.13
 -9 12 13 10.72 3.07
 9 12 13 24.66 5.76
 0 13 13 41.3 3.02
 -1 13 13 5.64 1.61
 1 13 13 3.94 1.6
 -2 13 13 25.01 2.17
 2 13 13 23.5 2.12
 -3 13 13 108.15 3.53
 3 13 13 109.39 3.43
 -4 13 13 24.46 2.32
 4 13 13 22.86 2.26
 -5 13 13 77.58 3.22
 5 13 13 73.69 2.95
 -6 13 13 14.67 2.95
 6 13 13 10.95 2.44
 -7 13 13 14.69 3.23
 7 13 13 15.13 2.93
 0 14 13 39 3.64
 -1 14 13 70.71 4.04
 1 14 13 72.26 4.02
 -2 14 13 42.91 2.73
 2 14 13 45.28 2.5
 -3 14 13 49.43 2.77
 3 14 13 48.26 2.66
 -4 14 13 40.39 3.23
 4 14 13 40.02 3.75
 0 0 14 212.17 4.79
 1 0 14 104.6 1.85
 2 0 14 2.57 0.58
 3 0 14 445.26 6.8
 4 0 14 1.59 0.47
 5 0 14 33.42 0.95
 6 0 14 99.6 1.96
 7 0 14 164.4 2.72
 8 0 14 16.1 0.87
 9 0 14 163.03 3.28
 10 0 14 16.13 1.05
 11 0 14 1.79 1
 12 0 14 73.53 2.01
 13 0 14 31.83 1.76
 14 0 14 13.89 1.87
 0 1 14 286.68 4.53
 -1 1 14 41.49 1.03
 1 1 14 42.57 1.06
 -2 1 14 22.96 0.84
 2 1 14 23.34 0.78
 -3 1 14 130.44 2.24
 3 1 14 133.46 2.25
 -4 1 14 51.12 1.15
 4 1 14 50.44 1.18
 -5 1 14 61.21 1.29
 5 1 14 61.7 1.3
 -6 1 14 1.71 0.57
 6 1 14 2 0.58
 -7 1 14 1.54 0.46
 7 1 14 0.91 0.51
 -8 1 14 192.37 3.57
 8 1 14 187.64 3.5
 -9 1 14 25.59 1.05
 9 1 14 24.91 1
 -10 1 14 147.86 2.93
 10 1 14 148.77 3.01
 -11 1 14 31.41 1.27
 11 1 14 27.14 1.25
 -12 1 14 38.96 1.45
 12 1 14 37.24 1.67
 -13 1 14 13.4 1.93
 13 1 14 12.71 1.92
 -14 1 14 37.01 2.45
 14 1 14 41.03 2.52
 0 2 14 48.96 1.1
 -1 2 14 19.39 0.76
 1 2 14 21.3 0.8
 -2 2 14 63.41 1.28
 2 2 14 63.16 1.3
 -3 2 14 8.22 0.59
 3 2 14 8.41 0.63
 -4 2 14 6.3 0.56
 4 2 14 5.06 0.6
 -5 2 14 23.25 0.74
 5 2 14 23.37 0.75
 -6 2 14 48.64 1.38
 6 2 14 48.74 1.34
 -7 2 14 41.26 1.32
 7 2 14 44.79 1.49
 -8 2 14 17.75 1.19
 8 2 14 18.16 1.24
 -9 2 14 48.89 1.71
 9 2 14 56.43 2.03
 -10 2 14 47.96 1.82
 10 2 14 48.23 1.92
 -11 2 14 124.63 3.36
 11 2 14 123.89 3.29
 -12 2 14 10.86 1.99
 12 2 14 10.97 1.75
 -13 2 14 46.71 2.45
 13 2 14 46 2.29
 -14 2 14 4.08 2.5
 14 2 14 2.05 2.37
 0 3 14 271.73 4.25
 -1 3 14 53.49 1.17
 1 3 14 54.22 1.2
 -2 3 14 100.41 1.81
 2 3 14 98.44 1.8
 -3 3 14 20.08 0.7
 3 3 14 19.26 0.69
 -4 3 14 105.28 2.22
 4 3 14 103.8 2.2
 -5 3 14 7.29 0.82
 5 3 14 6.58 0.88
 -6 3 14 23.6 1.07
 6 3 14 24.04 1.16
 -7 3 14 101.14 2.4
 7 3 14 102.51 2.45
 -8 3 14 42.2 1.63
 8 3 14 47.43 1.75
 -9 3 14 2.63 0.97
 9 3 14 3.64 1.08
 -10 3 14 4.43 0.99
 10 3 14 6.62 1.36
 -11 3 14 20.91 1.82
 11 3 14 20.67 1.95
 -12 3 14 20.34 1.72
 12 3 14 23.76 1.94
 -13 3 14 5.46 1.84
 13 3 14 6.91 2
 -14 3 14 19.66 2.61
 14 3 14 18.21 2.73
 0 4 14 6.76 0.65
 -1 4 14 123.78 2.11
 1 4 14 123.14 2.11
 -2 4 14 34.73 0.87
 2 4 14 35.11 0.88
 -3 4 14 3.71 0.73
 3 4 14 3.41 0.69
 -4 4 14 61.67 1.54
 4 4 14 61.83 1.64
 -5 4 14 263.7 5.34
 5 4 14 267.85 5.43
 -6 4 14 95.9 2.23
 6 4 14 96.37 2.36
 -7 4 14 2.76 0.78
 7 4 14 1.94 0.82
 -8 4 14 45.49 1.84
 8 4 14 45.63 1.89
 -9 4 14 144.36 4.28
 9 4 14 146.34 3.69
 -10 4 14 6.48 1.22
 10 4 14 9.28 1.54
 -11 4 14 4.28 1.24
 11 4 14 6.08 1.37
 -12 4 14 19.29 2.22
 12 4 14 15.39 2.14
 -13 4 14 31.48 2.95
 13 4 14 29.94 2.55
 -14 4 14 8.2 2.69
 14 4 14 10.26 2.84
 0 5 14 26.38 0.82
 -1 5 14 10.31 0.62
 1 5 14 11.01 0.6
 -2 5 14 22.94 0.97
 2 5 14 22.41 1.04
 -3 5 14 133.84 2.96
 3 5 14 134.59 2.73
 -4 5 14 34.94 1.26
 4 5 14 33.58 1.2
 -5 5 14 104.34 2.66
 5 5 14 102.51 2.44
 -6 5 14 77.94 1.99
 6 5 14 78.59 2.02
 -7 5 14 13.42 1.31
 7 5 14 12.45 1.46
 -8 5 14 62.42 2.03
 8 5 14 63.87 2.17
 -9 5 14 74.11 2.39
 9 5 14 72.69 2.47
 -10 5 14 43.1 2.46
 10 5 14 44.52 2.62
 -11 5 14 5.53 1.92
 11 5 14 2.03 1.88
 -12 5 14 54.24 2.92
 12 5 14 56.37 2.89
 -13 5 14 3 2.32
 13 5 14 4.11 2.17
 0 6 14 24.6 0.77
 -1 6 14 104.78 2.6
 1 6 14 105.83 2.24
 -2 6 14 35.92 1.25
 2 6 14 33.03 1.25
 -3 6 14 60.38 1.71
 3 6 14 60.19 1.74
 -4 6 14 120.96 2.79
 4 6 14 122.97 2.86
 -5 6 14 42.69 1.42
 5 6 14 41.25 1.55
 -6 6 14 92 2.24
 6 6 14 92.85 2.36
 -7 6 14 14.18 1.17
 7 6 14 12.8 1.17
 -8 6 14 190.54 5.25
 8 6 14 185.54 5.21
 -9 6 14 89.16 3.14
 9 6 14 94.32 3.36
 -10 6 14 136.72 4.05
 10 6 14 145.11 4.58
 -11 6 14 23.35 2.29
 11 6 14 25.18 2.21
 -12 6 14 4.32 2.15
 12 6 14 6.67 2.2
 -13 6 14 3.5 2.32
 13 6 14 1.73 2.58
 0 7 14 4.71 0.59
 -1 7 14 21.66 1.05
 1 7 14 21.61 1.25
 -2 7 14 145.49 3.69
 2 7 14 136.06 3.36
 -3 7 14 1.75 1.08
 3 7 14 0.1 1.09
 -4 7 14 15.37 1.4
 4 7 14 14.91 1.53
 -5 7 14 15.34 1.28
 5 7 14 16.76 1.45
 -6 7 14 30.89 1.54
 6 7 14 33.66 1.63
 -7 7 14 43.44 2.07
 7 7 14 36.12 1.85
 -8 7 14 11.47 1.81
 8 7 14 11.49 1.79
 -9 7 14 35.83 2.33
 9 7 14 36.54 2.41
 -10 7 14 10.7 2.17
 10 7 14 9.84 2.3
 -11 7 14 14.32 2.14
 11 7 14 10.52 2.34
 -12 7 14 15.52 2.47
 12 7 14 13.21 2.7
 0 8 14 2.6 1.83
 -1 8 14 141.34 3.42
 1 8 14 132.72 3.28
 -2 8 14 94.58 2.53
 2 8 14 94.43 2.58
 -3 8 14 8.92 1.06
 3 8 14 11.57 1.22
 -4 8 14 18.74 1.28
 4 8 14 18.08 1.42
 -5 8 14 101.81 2.89
 5 8 14 97.51 2.85
 -6 8 14 21.58 1.46
 6 8 14 21.3 1.57
 -7 8 14 63.15 2.37
 7 8 14 64.8 2.59
 -8 8 14 73.64 2.84
 8 8 14 73.22 2.97
 -9 8 14 29.34 2.42
 9 8 14 28.24 2.37
 -10 8 14 4.55 2.27
 10 8 14 4.15 2.47
 -11 8 14 9.19 2.35
 11 8 14 7.33 2.52
 -12 8 14 29.38 3.27
 12 8 14 35.97 3.35
 0 9 14 79.98 3.28
 -1 9 14 60.11 1.93
 1 9 14 59.97 1.9
 -2 9 14 41.45 1.86
 2 9 14 38.08 1.8
 -3 9 14 8.39 1.56
 3 9 14 11.8 1.73
 -4 9 14 25.08 1.66
 4 9 14 24.42 1.71
 -5 9 14 18.19 1.63
 5 9 14 16.72 1.73
 -6 9 14 66.66 2.47
 6 9 14 61.33 2.42
 -7 9 14 13.4 1.94
 7 9 14 18.01 1.94
 -8 9 14 0.95 1.37
 8 9 14 2.05 1.49
 -9 9 14 31.33 2.62
 9 9 14 30.91 2.9
 -10 9 14 18.23 2.45
 10 9 14 20.12 2.57
 -11 9 14 35.5 3.1
 11 9 14 36.95 3.27
 0 10 14 11.59 2.05
 -1 10 14 27.24 1.33
 1 10 14 28.09 1.54
 -2 10 14 15.89 1.31
 2 10 14 12.71 1.59
 -3 10 14 48.49 1.95
 3 10 14 49.1 2.08
 -4 10 14 112.72 3.35
 4 10 14 109.99 3.3
 -5 10 14 10.59 1.67
 5 10 14 11.05 1.73
 -6 10 14 120.62 3.61
 6 10 14 120.54 3.45
 -7 10 14 48.08 2.53
 7 10 14 48.55 2.63
 -8 10 14 14.84 2.37
 8 10 14 11.37 2.24
 -9 10 14 38.9 2.94
 9 10 14 43.39 3.08
 -10 10 14 4.73 2.62
 10 10 14 7.41 2.68
 0 11 14 38.21 3.02
 -1 11 14 45.54 3.13
 1 11 14 49.37 3.65
 -2 11 14 20.49 1.67
 2 11 14 21.94 1.91
 -3 11 14 51.12 2.36
 3 11 14 48.85 2.13
 -4 11 14 5.55 1.59
 4 11 14 4.15 1.63
 -5 11 14 140.35 4.05
 5 11 14 140.73 4.18
 -6 11 14 33.34 2.46
 6 11 14 36.37 2.29
 -7 11 14 25.94 2.46
 7 11 14 25.84 2.57
 -8 11 14 1.47 2.32
 8 11 14 2.84 2.43
 -9 11 14 8.37 3.17
 9 11 14 7.07 5.27
 0 12 14 23.26 3.67
 -1 12 14 8.53 3.57
 1 12 14 6.18 3.71
 -2 12 14 0 1.56
 2 12 14 2.19 1.78
 -3 12 14 17.19 2.06
 3 12 14 18.98 1.95
 -4 12 14 15.07 2.03
 4 12 14 13.75 2.03
 -5 12 14 57.61 2.96
 5 12 14 60.52 2.83
 -6 12 14 22.09 2.71
 6 12 14 23.9 2.71
 -7 12 14 26.3 2.83
 7 12 14 31.62 3.2
 0 13 14 12.3 3.93
 -1 13 14 19.55 3.41
 1 13 14 26.77 3.86
 -2 13 14 7.23 2.12
 2 13 14 5.02 1.96
 -3 13 14 50.15 2.89
 3 13 14 49.51 3.36
 -4 13 14 35.93 3.04
 4 13 14 35.24 3.02
 -5 13 14 8.42 2.69
 5 13 14 4.26 3.56
 0 0 15 0.51 0.75
 1 0 15 82.31 1.58
 2 0 15 29.57 0.94
 3 0 15 1.59 0.62
 4 0 15 17.49 0.86
 5 0 15 167.25 2.77
 6 0 15 1.88 0.6
 7 0 15 29.6 1.1
 8 0 15 1.82 0.85
 9 0 15 0.79 0.86
 10 0 15 28.43 1.25
 11 0 15 9.55 1.21
 12 0 15 4.63 1.31
 13 0 15 13.71 1.7
 0 1 15 67.17 1.42
 -1 1 15 180.67 2.99
 1 1 15 180.38 2.95
 -2 1 15 88.9 1.7
 2 1 15 87.48 1.67
 -3 1 15 63.32 1.39
 3 1 15 62.82 1.37
 -4 1 15 48.47 1.21
 4 1 15 51.4 1.2
 -5 1 15 19.56 0.89
 5 1 15 19.46 0.81
 -6 1 15 87.4 1.81
 6 1 15 84.22 1.74
 -7 1 15 14.4 0.9
 7 1 15 16.93 0.96
 -8 1 15 18.28 0.95
 8 1 15 17.4 0.88
 -9 1 15 9.64 1.31
 9 1 15 10.12 1.52
 -10 1 15 43.85 2.02
 10 1 15 40.64 2
 -11 1 15 90.36 2.96
 11 1 15 88.99 3.17
 -12 1 15 57.47 2.45
 12 1 15 58.4 2.49
 -13 1 15 18.29 2.26
 13 1 15 17.01 2.3
 0 2 15 18.56 0.75
 -1 2 15 138.19 2.36
 1 2 15 138.33 2.38
 -2 2 15 21.81 0.9
 2 2 15 22.27 0.86
 -3 2 15 50.86 1.16
 3 2 15 48.71 1.13
 -4 2 15 30.56 0.95
 4 2 15 30.36 0.95
 -5 2 15 20.43 1.09
 5 2 15 19.33 1.08
 -6 2 15 5.46 1
 6 2 15 7.97 1.31
 -7 2 15 5.07 1.19
 7 2 15 3.76 1.24
 -8 2 15 67.82 2.32
 8 2 15 65.6 2.39
 -9 2 15 131.35 3.38
 9 2 15 134.99 3.59
 -10 2 15 13.2 1.8
 10 2 15 10.92 1.72
 -11 2 15 7.05 1.43
 11 2 15 10.12 1.79
 -12 2 15 78.31 2.92
 12 2 15 84.34 2.96
 -13 2 15 5.9 2.34
 13 2 15 4.94 2.18
 0 3 15 547.88 8.32
 -1 3 15 81.24 1.72
 1 3 15 83.59 1.6
 -2 3 15 43.09 1.07
 2 3 15 44.87 1.1
 -3 3 15 9.88 0.63
 3 3 15 12.26 0.65
 -4 3 15 7.7 0.89
 4 3 15 8.9 0.87
 -5 3 15 27.17 1.25
 5 3 15 27.26 1.3
 -6 3 15 110.52 2.72
 6 3 15 118.12 2.83
 -7 3 15 15.85 1.18
 7 3 15 14.61 1.26
 -8 3 15 80.87 2.42
 8 3 15 77.97 2.41
 -9 3 15 10.78 1.7
 9 3 15 15.32 1.69
 -10 3 15 27.05 2.11
 10 3 15 25.19 1.95
 -11 3 15 1.66 1.5
 11 3 15 1.45 1.57
 -12 3 15 49.24 3.07
 12 3 15 55.71 3.06
 -13 3 15 35.09 2.52
 13 3 15 34.16 2.53
 0 4 15 1.41 0.51
 -1 4 15 9.88 0.72
 1 4 15 10.31 0.69
 -2 4 15 30.58 1.06
 2 4 15 29.3 0.95
 -3 4 15 49.95 1.41
 3 4 15 51.13 1.53
 -4 4 15 55.61 1.75
 4 4 15 55.96 1.95
 -5 4 15 25.37 1.27
 5 4 15 28.37 1.34
 -6 4 15 8.1 1.16
 6 4 15 10.89 1.3
 -7 4 15 10.93 1.14
 7 4 15 11.96 1.12
 -8 4 15 35.21 1.8
 8 4 15 36.86 1.8
 -9 4 15 44.43 2.08
 9 4 15 44.81 2.26
 -10 4 15 32.31 1.88
 10 4 15 36.75 1.92
 -11 4 15 10.18 1.78
 11 4 15 15.67 2.07
 -12 4 15 23.06 2.77
 12 4 15 23.48 2.87
 -13 4 15 28.07 3.26
 13 4 15 36.17 3.66
 0 5 15 20.47 0.86
 -1 5 15 37.1 1
 1 5 15 36.29 0.97
 -2 5 15 68.69 1.89
 2 5 15 69.06 1.93
 -3 5 15 3.78 1.02
 3 5 15 4.73 0.97
 -4 5 15 316.29 6.32
 4 5 15 331.66 6.66
 -5 5 15 5.13 1
 5 5 15 7.04 1.04
 -6 5 15 48.18 1.73
 6 5 15 51.61 1.88
 -7 5 15 23.23 1.43
 7 5 15 24.96 1.45
 -8 5 15 10.23 1.4
 8 5 15 13.53 1.6
 -9 5 15 2.45 1.78
 9 5 15 2.95 1.75
 -10 5 15 125.86 4.02
 10 5 15 118.41 5.02
 -11 5 15 1.5 2.04
 11 5 15 5.37 2.17
 -12 5 15 17.82 2.6
 12 5 15 16.19 2.71
 0 6 15 22.57 0.9
 -1 6 15 23.37 1.29
 1 6 15 22.72 1.41
 -2 6 15 16.41 1.25
 2 6 15 15.12 1.26
 -3 6 15 76.97 2.33
 3 6 15 77.53 2.41
 -4 6 15 44.04 2.01
 4 6 15 41.78 1.95
 -5 6 15 9.69 1.26
 5 6 15 9.61 1.28
 -6 6 15 57.03 2.19
 6 6 15 58.8 2.27
 -7 6 15 15.77 1.82
 7 6 15 14.54 1.67
 -8 6 15 18.81 1.77
 8 6 15 17.34 1.85
 -9 6 15 128.08 4.02
 9 6 15 132.09 4.19
 -10 6 15 40.53 2.59
 10 6 15 36.59 2.45
 -11 6 15 49.78 2.89
 11 6 15 47.52 2.94
 -12 6 15 28.09 3.42
 12 6 15 38.24 3.67
 0 7 15 15.06 1.78
 -1 7 15 80.84 2.32
 1 7 15 82.81 2.57
 -2 7 15 57.32 1.96
 2 7 15 59.59 2.27
 -3 7 15 243.99 5.67
 3 7 15 249.12 5.81
 -4 7 15 53.33 1.89
 4 7 15 55.15 2.06
 -5 7 15 86.32 2.75
 5 7 15 83.42 2.75
 -6 7 15 10.54 1.37
 6 7 15 10.57 1.48
 -7 7 15 13.22 1.81
 7 7 15 12.83 1.82
 -8 7 15 175.77 5.11
 8 7 15 174.66 5.3
 -9 7 15 1.38 1.85
 9 7 15 1.21 1.82
 -10 7 15 14.78 2.42
 10 7 15 18.57 2.49
 -11 7 15 0.26 2.69
 11 7 15 1.52 2.75
 0 8 15 26.38 2.41
 -1 8 15 37.39 1.66
 1 8 15 33.29 1.59
 -2 8 15 26.04 1.43
 2 8 15 26.08 1.63
 -3 8 15 59.01 2.16
 3 8 15 57.86 2.12
 -4 8 15 153.45 3.98
 4 8 15 160.44 4.18
 -5 8 15 13.2 1.5
 5 8 15 13.47 1.63
 -6 8 15 17.02 1.99
 6 8 15 12.38 1.79
 -7 8 15 29.17 2.34
 7 8 15 25.73 2.59
 -8 8 15 5.93 2.17
 8 8 15 3.62 1.91
 -9 8 15 59.07 3.03
 9 8 15 62.65 3.12
 -10 8 15 2.7 2.2
 10 8 15 3.02 2.25
 0 9 15 3.47 2.09
 -1 9 15 149.45 3.97
 1 9 15 149.62 3.68
 -2 9 15 59.54 2.23
 2 9 15 58.45 2.11
 -3 9 15 3.36 1.35
 3 9 15 4.08 1.51
 -4 9 15 6.98 1.56
 4 9 15 8.13 1.43
 -5 9 15 2.87 1.34
 5 9 15 1.77 1.74
 -6 9 15 56.59 2.37
 6 9 15 64.38 2.58
 -7 9 15 23.46 2.25
 7 9 15 26.59 2.61
 -8 9 15 33.63 3.35
 8 9 15 28.75 2.91
 -9 9 15 13.36 2.62
 9 9 15 10.98 2.6
 -10 9 15 48.04 3.97
 10 9 15 35.63 6.61
 0 10 15 57.95 3.48
 -1 10 15 24.83 2.99
 1 10 15 29.83 2.68
 -2 10 15 23.03 1.76
 2 10 15 22.16 1.63
 -3 10 15 4.45 1.81
 3 10 15 8.87 1.79
 -4 10 15 43.1 2.42
 4 10 15 51.7 2.57
 -5 10 15 30.36 2.51
 5 10 15 28.01 2.06
 -6 10 15 3 1.82
 6 10 15 1.7 1.87
 -7 10 15 28 2.92
 7 10 15 30.33 3.18
 -8 10 15 2.63 2.78
 8 10 15 2.76 2.62
 0 11 15 145.46 5.65
 -1 11 15 38.85 3.07
 1 11 15 35.98 2.89
 -2 11 15 19.65 2.02
 2 11 15 16.96 1.84
 -3 11 15 3.04 1.95
 3 11 15 8.05 1.78
 -4 11 15 7.25 2.37
 4 11 15 5.71 1.94
 -5 11 15 82.97 3.17
 5 11 15 75.68 3.02
 -6 11 15 63.12 3.42
 6 11 15 60.68 3.29
 -7 11 15 8.22 2.55
 7 11 15 15.12 2.92
 0 12 15 11.07 3.15
 -1 12 15 4.37 3.01
 1 12 15 3.22 2.71
 -2 12 15 6.49 2.58
 2 12 15 6.76 1.78
 -3 12 15 20.39 2.41
 3 12 15 15.84 2.41
 -4 12 15 61.27 3.11
 4 12 15 61.61 3.11
 -5 12 15 35.27 3.58
 5 12 15 42.85 4.24
 0 13 15 9.55 3.71
 -1 13 15 5.72 4.05
 1 13 15 25.67 7.62
 0 0 16 19.12 1.49
 1 0 16 21.46 0.92
 2 0 16 254.52 4.1
 3 0 16 91.61 1.83
 4 0 16 167.25 2.84
 5 0 16 4.76 0.74
 6 0 16 6.45 0.96
 7 0 16 72.93 1.81
 8 0 16 61.43 1.74
 9 0 16 88.15 2.14
 10 0 16 0.88 1.08
 11 0 16 13.54 1.33
 12 0 16 8.01 3.71
 0 1 16 1.45 0.74
 -1 1 16 101.58 1.89
 1 1 16 105.77 1.96
 -2 1 16 8.14 0.89
 2 1 16 10.34 0.87
 -3 1 16 164.19 2.81
 3 1 16 163.49 2.87
 -4 1 16 18.17 0.89
 4 1 16 17.13 0.91
 -5 1 16 69.05 1.68
 5 1 16 69.89 1.69
 -6 1 16 97.72 2.23
 6 1 16 101.78 2.25
 -7 1 16 23.04 1.43
 7 1 16 24.88 1.24
 -8 1 16 82.83 2.69
 8 1 16 85.46 2.75
 -9 1 16 6.02 1.62
 9 1 16 5.72 1.27
 -10 1 16 88.8 3.09
 10 1 16 86.53 2.95
 -11 1 16 5.94 2.04
 11 1 16 7.34 2.2
 -12 1 16 8.16 2.25
 12 1 16 9.47 2.19
 0 2 16 4.7 0.81
 -1 2 16 60.3 1.41
 1 2 16 58.45 1.36
 -2 2 16 24.18 0.97
 2 2 16 22.92 0.98
 -3 2 16 27.32 1
 3 2 16 29.52 1.05
 -4 2 16 45.07 1.28
 4 2 16 47.15 1.32
 -5 2 16 127.76 2.98
 5 2 16 131.04 3.07
 -6 2 16 15.95 1.65
 6 2 16 13.56 1.17
 -7 2 16 50.61 1.93
 7 2 16 49.92 1.88
 -8 2 16 1.6 1.45
 8 2 16 1.97 1.45
 -9 2 16 79.65 2.88
 9 2 16 69.07 2.85
 -10 2 16 110.79 3.25
 10 2 16 118.08 3.45
 -11 2 16 51.31 2.77
 11 2 16 47.5 2.46
 -12 2 16 2.89 2.35
 12 2 16 2.44 2.09
 0 3 16 12.31 0.88
 -1 3 16 7.3 0.87
 1 3 16 7.27 0.75
 -2 3 16 28.3 0.99
 2 3 16 28.99 0.99
 -3 3 16 47.66 1.59
 3 3 16 47.09 1.36
 -4 3 16 69.61 1.95
 4 3 16 71.83 2
 -5 3 16 18.37 1.33
 5 3 16 20.19 1.34
 -6 3 16 55.91 1.88
 6 3 16 53.97 1.94
 -7 3 16 62.36 2.33
 7 3 16 58.9 2.31
 -8 3 16 14.5 1.66
 8 3 16 16.46 1.8
 -9 3 16 23.58 1.8
 9 3 16 19.62 1.8
 -10 3 16 26.98 2.05
 10 3 16 26.49 2.01
 -11 3 16 49.1 2.69
 11 3 16 51.33 2.51
 -12 3 16 1.67 2.51
 12 3 16 2.28 2.83
 0 4 16 0.31 0.57
 -1 4 16 22.98 0.95
 1 4 16 22.47 0.89
 -2 4 16 24.5 1.28
 2 4 16 25.87 1.36
 -3 4 16 46.99 1.77
 3 4 16 45.97 1.81
 -4 4 16 45.45 1.68
 4 4 16 46.74 1.78
 -5 4 16 2.66 1.16
 5 4 16 4.79 1.21
 -6 4 16 147.8 3.47
 6 4 16 149.65 3.53
 -7 4 16 39.67 1.92
 7 4 16 37.96 2.04
 -8 4 16 50.45 2.49
 8 4 16 54.56 2.54
 -9 4 16 18.74 1.83
 9 4 16 19.61 1.83
 -10 4 16 60.52 2.89
 10 4 16 59.54 2.57
 -11 4 16 33.6 2.81
 11 4 16 35.96 2.92
 -12 4 16 17.24 3.6
 12 4 16 22.13 6.89
 0 5 16 390.11 6.96
 -1 5 16 5.02 1.13
 1 5 16 6.25 1.09
 -2 5 16 81.65 2.38
 2 5 16 86.58 2.32
 -3 5 16 66.03 2.27
 3 5 16 61.39 1.96
 -4 5 16 13.89 1.24
 4 5 16 15.96 1.48
 -5 5 16 39.16 1.66
 5 5 16 42.19 1.72
 -6 5 16 22.72 1.67
 6 5 16 21.32 1.46
 -7 5 16 42.34 2.36
 7 5 16 39.87 2.43
 -8 5 16 13.56 1.8
 8 5 16 8.49 1.64
 -9 5 16 6.79 2.26
 9 5 16 7.6 2.23
 -10 5 16 2.49 2.13
 10 5 16 0.31 2.41
 -11 5 16 8.04 2.7
 11 5 16 8.95 2.43
 0 6 16 7.07 0.82
 -1 6 16 68.71 2.14
 1 6 16 64.87 2.14
 -2 6 16 85.18 2.53
 2 6 16 81.76 2.46
 -3 6 16 4.94 1.33
 3 6 16 5.47 1.55
 -4 6 16 40.73 1.85
 4 6 16 47.69 2.18
 -5 6 16 116.03 3.16
 5 6 16 113.42 3.2
 -6 6 16 14.86 1.55
 6 6 16 18.53 1.72
 -7 6 16 41.35 2.34
 7 6 16 43.74 2.41
 -8 6 16 42.19 2.41
 8 6 16 40.66 2.51
 -9 6 16 13.93 2.21
 9 6 16 12.79 2.47
 -10 6 16 2.2 2.15
 10 6 16 1.58 2.63
 -11 6 16 6.91 3.52
 11 6 16 3.87 4.95
 0 7 16 34.91 3.26
 -1 7 16 11.44 1.43
 1 7 16 9.82 1.3
 -2 7 16 14.32 1.62
 2 7 16 11.37 1.5
 -3 7 16 7.7 1.31
 3 7 16 7.58 1.84
 -4 7 16 23.32 1.59
 4 7 16 20.58 1.84
 -5 7 16 54.84 2.25
 5 7 16 53.6 2.35
 -6 7 16 2.92 1.61
 6 7 16 5.04 1.84
 -7 7 16 20.73 2.51
 7 7 16 20.5 2.61
 -8 7 16 6.38 2.66
 8 7 16 9.85 2.82
 -9 7 16 34.48 2.87
 9 7 16 35.17 2.9
 -10 7 16 31.29 3.79
 10 7 16 40.59 4.13
 0 8 16 0.21 2.24
 -1 8 16 127.54 3.27
 1 8 16 125.13 3.67
 -2 8 16 62.45 2.33
 2 8 16 60.38 2.35
 -3 8 16 23.53 1.86
 3 8 16 28.34 2.12
 -4 8 16 24.19 1.98
 4 8 16 19.71 1.89
 -5 8 16 63.57 2.57
 5 8 16 63.32 2.76
 -6 8 16 25.67 2.2
 6 8 16 28.37 2.23
 -7 8 16 30.99 2.98
 7 8 16 27.85 2.82
 -8 8 16 30.09 2.89
 8 8 16 34.93 2.91
 -9 8 16 9.66 2.81
 9 8 16 12.64 3.1
 0 9 16 12.48 2.34
 -1 9 16 13.17 2.73
 1 9 16 14.45 2.87
 -2 9 16 16.28 1.75
 2 9 16 12.3 1.92
 -3 9 16 64.93 2.65
 3 9 16 63.54 2.51
 -4 9 16 33.62 2.34
 4 9 16 33.02 2.55
 -5 9 16 49 2.51
 5 9 16 54.74 2.55
 -6 9 16 47.48 2.99
 6 9 16 47.49 2.94
 -7 9 16 63.6 3.33
 7 9 16 62.82 3.34
 -8 9 16 11.51 3.03
 8 9 16 16.28 3.36
 0 10 16 1.8 2.52
 -1 10 16 3.96 2.45
 1 10 16 1.33 2.85
 -2 10 16 30.94 2.11
 2 10 16 34.32 2.16
 -3 10 16 25.77 2.24
 3 10 16 29.65 2.34
 -4 10 16 45.43 2.6
 4 10 16 50.03 2.55
 -5 10 16 25.56 2.9
 5 10 16 24.09 2.65
 -6 10 16 6.26 2.76
 6 10 16 10.57 2.92
 -7 10 16 19.37 3.86
 7 10 16 10.89 6.91
 0 11 16 4.8 3.26
 -1 11 16 7.02 2.79
 1 11 16 7.79 2.94
 -2 11 16 6.41 3.07
 2 11 16 3.99 2.8
 -3 11 16 5.16 2.92
 3 11 16 3.77 2.39
 -4 11 16 41.5 2.95
 4 11 16 39.34 2.9
 -5 11 16 6.28 3.4
 5 11 16 11.82 5.3
 0 12 16 37.69 6.28
 -1 12 16 32.35 5.74
 1 12 16 20.35 5.96
 0 0 17 0.44 1.02
 1 0 17 9.24 1.05
 2 0 17 170.35 3
 3 0 17 18.74 1.1
 4 0 17 7.49 0.96
 5 0 17 5.55 1.15
 6 0 17 6.42 1.16
 7 0 17 69.53 1.91
 8 0 17 62.76 1.86
 9 0 17 1.61 1.14
 10 0 17 0.25 2.4
 11 0 17 71.84 4.2
 0 1 17 21.43 1.16
 -1 1 17 203.69 3.43
 1 1 17 210.75 3.6
 -2 1 17 3.52 0.79
 2 1 17 5.4 0.88
 -3 1 17 48.44 1.38
 3 1 17 49.92 1.41
 -4 1 17 69.82 1.75
 4 1 17 66.4 1.74
 -5 1 17 8.02 1.01
 5 1 17 7.64 1.14
 -6 1 17 12.57 1.13
 6 1 17 12.02 1.16
 -7 1 17 91.03 2.74
 7 1 17 93.94 2.87
 -8 1 17 5.74 1.63
 8 1 17 1.05 1.58
 -9 1 17 25.3 2.08
 9 1 17 23.23 2.01
 -10 1 17 13.51 2.31
 10 1 17 15.18 2.17
 -11 1 17 2.84 2.32
 11 1 17 4.71 2.34
 0 2 17 3.03 0.89
 -1 2 17 31.11 1.2
 1 2 17 30.58 1.19
 -2 2 17 78.19 1.77
 2 2 17 80.64 1.8
 -3 2 17 35.29 1.26
 3 2 17 36.94 1.35
 -4 2 17 16.02 1.03
 4 2 17 13.41 0.99
 -5 2 17 13.98 1.52
 5 2 17 15.58 1.54
 -6 2 17 24.53 1.69
 6 2 17 23.31 1.8
 -7 2 17 20.71 1.93
 7 2 17 25.31 2.13
 -8 2 17 64.63 2.64
 8 2 17 68.78 2.75
 -9 2 17 24.52 2.15
 9 2 17 27.71 2.22
 -10 2 17 2.21 2.5
 10 2 17 4.47 2.37
 -11 2 17 5.29 3.23
 11 2 17 10 3.24
 0 3 17 20.68 1.06
 -1 3 17 36.75 1.27
 1 3 17 38.35 1.33
 -2 3 17 58.25 1.66
 2 3 17 55.11 1.57
 -3 3 17 44.94 1.87
 3 3 17 44.65 1.95
 -4 3 17 77.77 2.22
 4 3 17 79.93 2.35
 -5 3 17 33.82 2
 5 3 17 38.04 1.89
 -6 3 17 86.47 2.95
 6 3 17 87.12 3.06
 -7 3 17 31.17 1.79
 7 3 17 36.16 1.95
 -8 3 17 16.49 1.77
 8 3 17 18.69 2.04
 -9 3 17 82.41 3.23
 9 3 17 84.34 3.41
 -10 3 17 0.05 2.27
 10 3 17 5.69 2.44
 -11 3 17 3.96 3.63
 11 3 17 6.62 4.77
 0 4 17 1.88 0.98
 -1 4 17 38.54 1.45
 1 4 17 39.56 1.67
 -2 4 17 38.13 1.77
 2 4 17 38.79 1.84
 -3 4 17 40.96 1.8
 3 4 17 40.3 1.78
 -4 4 17 32.39 1.71
 4 4 17 34.15 1.7
 -5 4 17 119.15 3.08
 5 4 17 122.66 3.15
 -6 4 17 29.59 1.9
 6 4 17 35.26 2.12
 -7 4 17 3.63 1.67
 7 4 17 3.69 1.74
 -8 4 17 2.51 1.99
 8 4 17 4.89 1.92
 -9 4 17 21.33 2.78
 9 4 17 22.11 2.87
 -10 4 17 36.2 3.2
 10 4 17 32.16 3.06
 0 5 17 4.37 1.06
 -1 5 17 37.05 1.93
 1 5 17 37.37 2
 -2 5 17 24.46 1.74
 2 5 17 21.93 1.67
 -3 5 17 35.51 2.13
 3 5 17 37.84 2.26
 -4 5 17 1.83 2.07
 4 5 17 2.88 1.9
 -5 5 17 55.78 2.25
 5 5 17 58.9 2.47
 -6 5 17 23.92 2.56
 6 5 17 28.37 2.67
 -7 5 17 162.29 5.12
 7 5 17 159.45 5.13
 -8 5 17 26.31 2.58
 8 5 17 24.63 2.42
 -9 5 17 5.44 2.77
 9 5 17 3.15 2.9
 -10 5 17 26.76 3.7
 10 5 17 36.23 4.49
 0 6 17 313.06 10.09
 -1 6 17 5.14 1.52
 1 6 17 3.7 1.59
 -2 6 17 115.57 3.51
 2 6 17 119.64 3.42
 -3 6 17 0.56 1.5
 3 6 17 2.28 1.53
 -4 6 17 49.31 2.36
 4 6 17 48.75 2.25
 -5 6 17 50.36 2.39
 5 6 17 52.88 2.43
 -6 6 17 96.9 3.62
 6 6 17 96.45 3.72
 -7 6 17 46.17 3.17
 7 6 17 51.8 3.4
 -8 6 17 45.26 3.26
 8 6 17 49.33 3.38
 -9 6 17 20.04 2.88
 9 6 17 21.06 3.1
 0 7 17 37.83 3.03
 -1 7 17 54.85 2.28
 1 7 17 50.82 2
 -2 7 17 39.02 2.41
 2 7 17 35.94 2.2
 -3 7 17 60.85 2.57
 3 7 17 60.56 2.52
 -4 7 17 18.95 1.89
 4 7 17 17.37 2.03
 -5 7 17 61.22 2.94
 5 7 17 65.09 2.88
 -6 7 17 6.2 2.24
 6 7 17 7.82 2.33
 -7 7 17 17.62 2.92
 7 7 17 11.95 2.73
 -8 7 17 14.06 2.82
 8 7 17 17.61 2.89
 0 8 17 16.8 3.73
 -1 8 17 10.69 2.5
 1 8 17 12.2 2.73
 -2 8 17 12.99 1.9
 2 8 17 9.78 1.81
 -3 8 17 44.28 2.63
 3 8 17 51.94 2.58
 -4 8 17 37.95 2.96
 4 8 17 27.98 2.42
 -5 8 17 73.99 2.9
 5 8 17 76.78 3.05
 -6 8 17 33.59 2.9
 6 8 17 31.07 3.01
 -7 8 17 54.95 3.48
 7 8 17 53.28 3.36
 0 9 17 17.59 3.12
 -1 9 17 59.06 4.07
 1 9 17 58.54 4.31
 -2 9 17 56.79 2.45
 2 9 17 55.02 2.39
 -3 9 17 21.72 2.54
 3 9 17 22.93 2.48
 -4 9 17 33.75 2.92
 4 9 17 32.45 2.59
 -5 9 17 35.33 2.88
 5 9 17 28.5 3.01
 -6 9 17 19.8 3.71
 6 9 17 22.62 3.83
 0 10 17 3.72 3.41
 -1 10 17 0.43 2.7
 1 10 17 1.74 2.83
 -2 10 17 32.43 4.14
 2 10 17 39.52 4.13
 -3 10 17 43.11 3.1
 3 10 17 51.48 3.09
 -4 10 17 27.75 4.01
 4 10 17 19.88 4.51
 0 0 18 332.84 7.56
 1 0 18 7.67 1.32
 2 0 18 2.71 1.07
 3 0 18 6.57 1.3
 4 0 18 3.62 1.5
 5 0 18 3.86 1.4
 6 0 18 171.85 3.61
 7 0 18 7.16 1.59
 8 0 18 1.29 1.36
 9 0 18 2.27 3.19
 0 1 18 1.71 1.11
 -1 1 18 115.05 2.36
 1 1 18 116.12 2.45
 -2 1 18 100.24 2.28
 2 1 18 102.58 2.33
 -3 1 18 2.19 1.08
 3 1 18 2.42 1.2
 -4 1 18 128.82 2.94
 4 1 18 122.46 2.81
 -5 1 18 7.91 1.34
 5 1 18 9.01 1.29
 -6 1 18 8.68 1.93
 6 1 18 5.86 2.05
 -7 1 18 55.26 2.64
 7 1 18 54.31 2.58
 -8 1 18 2.49 1.96
 8 1 18 1.28 2.05
 -9 1 18 6.93 2.44
 9 1 18 5.65 2.25
 0 2 18 42.56 1.54
 -1 2 18 44.9 1.56
 1 2 18 46.08 1.58
 -2 2 18 18.85 1.34
 2 2 18 21.06 1.41
 -3 2 18 17.91 1.23
 3 2 18 16.83 1.25
 -4 2 18 56.03 2.14
 4 2 18 52.34 2.09
 -5 2 18 61.58 2.74
 5 2 18 60.79 2.72
 -6 2 18 18.13 2.11
 6 2 18 21.13 2.09
 -7 2 18 40.02 2.65
 7 2 18 44.04 2.66
 -8 2 18 97.42 3.67
 8 2 18 106.15 3.76
 -9 2 18 6.88 2.28
 9 2 18 5.78 2.44
 0 3 18 5.42 1.22
 -1 3 18 45.03 1.88
 1 3 18 43.45 1.69
 -2 3 18 34.07 1.38
 2 3 18 35.75 1.44
 -3 3 18 37.84 2
 3 3 18 42.86 2.1
 -4 3 18 24.37 1.85
 4 3 18 23.02 1.81
 -5 3 18 47.66 2.54
 5 3 18 45.27 2.48
 -6 3 18 20.71 2.07
 6 3 18 20.48 2.12
 -7 3 18 82.37 3.11
 7 3 18 81.39 3.1
 -8 3 18 52.1 2.86
 8 3 18 52.28 2.9
 -9 3 18 15.11 2.69
 9 3 18 21.6 3.02
 0 4 18 51.88 1.74
 -1 4 18 9.62 1.31
 1 4 18 8.1 1.36
 -2 4 18 34.55 1.91
 2 4 18 41.05 2.25
 -3 4 18 13.21 2.16
 3 4 18 13.43 2.11
 -4 4 18 4.24 2.37
 4 4 18 4.92 2.34
 -5 4 18 3.44 2.04
 5 4 18 2.36 1.94
 -6 4 18 6.44 2.11
 6 4 18 8.06 2.86
 -7 4 18 8.64 2.53
 7 4 18 8.81 2.31
 -8 4 18 93.45 3.88
 8 4 18 82.44 3.67
 -9 4 18 12.15 7.81
 9 4 18 13.72 6.52
 0 5 18 31.05 1.55
 -1 5 18 56.45 2.65
 1 5 18 56.1 2.58
 -2 5 18 46.73 2.27
 2 5 18 48.22 2.37
 -3 5 18 28.62 2.25
 3 5 18 27.84 2.41
 -4 5 18 34.84 2.56
 4 5 18 33.58 2.5
 -5 5 18 42.62 3.12
 5 5 18 45.35 2.87
 -6 5 18 1.64 2.77
 6 5 18 1.8 2.96
 -7 5 18 2.61 3.02
 7 5 18 1.99 3.3
 -8 5 18 13.1 3.73
 8 5 18 18.83 4.07
 0 6 18 5.55 2.33
 -1 6 18 28.51 2.07
 1 6 18 29.55 1.93
 -2 6 18 43.84 2.47
 2 6 18 42.97 2.3
 -3 6 18 3.41 2.06
 3 6 18 4.73 2.23
 -4 6 18 4.69 2.1
 4 6 18 6.1 2.11
 -5 6 18 8 2.09
 5 6 18 6.44 2.15
 -6 6 18 24.42 3.01
 6 6 18 21.83 3.01
 -7 6 18 15.63 3.02
 7 6 18 18.69 3.11
 0 7 18 91.28 5.1
 -1 7 18 105.27 5.12
 1 7 18 105.72 4.82
 -2 7 18 41.22 2.49
 2 7 18 40.67 2.42
 -3 7 18 33.05 2.44
 3 7 18 32.41 2.42
 -4 7 18 19.56 2.34
 4 7 18 16.62 2.24
 -5 7 18 8.08 2.8
 5 7 18 6.35 2.79
 -6 7 18 27.9 3.47
 6 7 18 38.95 3.55
 0 8 18 10.13 3.41
 -1 8 18 28.15 4.47
 1 8 18 31.01 4.29
 -2 8 18 22.3 2.35
 2 8 18 24.48 2.29
 -3 8 18 3.72 2.39
 3 8 18 7.91 2.35
 -4 8 18 14.3 2.81
 4 8 18 11.01 2.58
 -5 8 18 19.44 3.41
 5 8 18 24.31 5.97
 0 9 18 9.95 5.29
 -1 9 18 45.43 5.04
 1 9 18 46.08 4.89
 -2 9 18 54.55 5.3
 2 9 18 54.47 5.74
 0 0 19 0.93 1.67
 1 0 19 4.63 1.46
 2 0 19 30.96 1.73
 3 0 19 3.19 1.63
 4 0 19 27.93 2.02
 5 0 19 4.43 1.91
 6 0 19 161.58 3.87
 7 0 19 12.06 2.43
 8 0 19 50.95 6.59
 0 1 19 61.7 2.04
 -1 1 19 22.83 1.65
 1 1 19 26.56 1.74
 -2 1 19 39.7 1.89
 2 1 19 34.02 1.74
 -3 1 19 49.19 1.99
 3 1 19 45.18 1.93
 -4 1 19 30.69 1.88
 4 1 19 27.19 1.95
 -5 1 19 127.66 4.16
 5 1 19 127.91 4.03
 -6 1 19 24.8 2.72
 6 1 19 27.38 2.66
 -7 1 19 38.47 2.78
 7 1 19 44.33 2.75
 0 2 19 19.54 1.98
 -1 2 19 7.86 1.7
 1 2 19 4.6 1.83
 -2 2 19 12.02 1.55
 2 2 19 11.71 1.5
 -3 2 19 70.91 2.03
 3 2 19 74.67 2.2
 -4 2 19 17.06 2.54
 4 2 19 18.54 2.42
 -5 2 19 4.91 2.3
 5 2 19 5.68 2.33
 -6 2 19 35.35 2.87
 6 2 19 39.06 2.95
 -7 2 19 36.23 3.05
 7 2 19 41.9 3.24
 0 3 19 2.22 1.58
 -1 3 19 1.83 1.57
 1 3 19 2.85 1.55
 -2 3 19 75.12 3.07
 2 3 19 71.88 2.57
 -3 3 19 8.04 2
 3 3 19 6.65 2.02
 -4 3 19 2.26 2.28
 4 3 19 2.91 2.63
 -5 3 19 30.07 2.62
 5 3 19 31.21 2.61
 -6 3 19 22.83 2.76
 6 3 19 25.69 2.7
 -7 3 19 9.59 3.35
 7 3 19 15.54 3.89
 0 4 19 11.48 1.62
 -1 4 19 4.78 2.57
 1 4 19 5.84 2.14
 -2 4 19 40.95 2.8
 2 4 19 36.73 2.51
 -3 4 19 2.32 2.01
 3 4 19 2.42 2.1
 -4 4 19 3.38 2.11
 4 4 19 9.87 2.47
 -5 4 19 7.43 2.67
 5 4 19 6.42 2.49
 -6 4 19 28.74 3.43
 6 4 19 35.04 3.64
 0 5 19 1.04 4.11
 -1 5 19 6.1 2.6
 1 5 19 5.14 2.4
 -2 5 19 24.4 2.56
 2 5 19 25.16 2.51
 -3 5 19 91.45 3.64
 3 5 19 98.02 3.77
 -4 5 19 44.52 2.72
 4 5 19 37.5 2.67
 -5 5 19 32.31 3.17
 5 5 19 36.94 3.41
 6 5 19 78.25 8.17
 0 6 19 54.34 4.84
 -1 6 19 11.16 2.25
 1 6 19 6.75 1.92
 -2 6 19 5.4 2.57
 2 6 19 6.69 2.38
 -3 6 19 3.44 2.95
 3 6 19 3.5 2.59
 -4 6 19 32.69 3.08
 4 6 19 37.85 3.97
 0 7 19 48.4 4.46
 -1 7 19 148.77 7.39
 1 7 19 151.07 7.61
 -2 7 19 7.08 3.96
 2 7 19 13.77 5.61
 3 7 19 15 8.75
 0 0 20 2.65 3
 1 0 20 71.66 2.81
 2 0 20 5.74 1.86
 3 0 20 17.54 2.23
 4 0 20 5.28 2.22
 5 0 20 30.77 7.65
 0 1 20 127.79 3.45
 -1 1 20 3.2 1.68
 1 1 20 2.65 2.01
 -2 1 20 20.4 2.05
 2 1 20 22.04 2.22
 -3 1 20 15.24 2.08
 3 1 20 13.56 2.14
 -4 1 20 13.57 3.26
 4 1 20 13.64 2.35
 -5 1 20 32.73 5.19
 5 1 20 29.85 7.54
 0 2 20 0.97 1.81
 -1 2 20 93.03 3.06
 1 2 20 90.8 2.92
 -2 2 20 11.99 2.18
 2 2 20 8.58 2.03
 -3 2 20 3.47 3.34
 3 2 20 3.25 2.61
 -4 2 20 58.71 3.73
 4 2 20 70.95 4.72
 0 3 20 44.14 2.52
 -1 3 20 5.8 2.23
 1 3 20 7.98 2.15
 -2 3 20 32.32 3.26
 2 3 20 35.47 3.29
 -3 3 20 55.26 4.04
 3 3 20 63.49 4.58
 -4 3 20 7.16 4.92
 4 3 20 13.41 7.82
 0 4 20 7.11 2.99
 -1 4 20 8.51 2.8
 1 4 20 16.26 3.23
 -2 4 20 12.02 3.88
 2 4 20 10.09 3.97
 -3 4 20 24.54 5.42
 3 4 20 24.33 8.65

_iucr_refine_fcf_details
;
data_9K
_computing_structure_refinement   'olex2.refine 1.3 (Bourhis et al., 2015)'
_computing_data_collection        'XDS (Kabsch, 1991)'   
_shelx_refln_list_code            4
loop_
  _space_group_symop_id
  _space_group_symop_operation_xyz
  1  x,y,z
  2  x+1/2,-y+1/2,-z
  3  -x,y+1/2,-z+1/2
  4  -x+1/2,-y,z+1/2

_space_group_crystal_system       orthorhombic
_space_group_IT_number            19
_space_group_name_H-M_alt         'P 21 21 21'
_space_group_name_Hall            ' P 2ac 2ab'
_symmetry_space_group_name_H-M    'P 21 21 21'
_symmetry_space_group_name_Hall   ' P 2ac 2ab'
_symmetry_Int_Tables_number       19
_cell_length_a                    9.854(3)
_cell_length_b                    9.249(3)
_cell_length_c                    10.144(2)
_cell_angle_alpha                 90
_cell_angle_beta                  90
_cell_angle_gamma                 90
_cell_volume                      924.5(5)
loop_
  _refln_index_h
  _refln_index_k
  _refln_index_l
  _refln_F_squared_calc
  _refln_F_squared_meas
  _refln_F_squared_sigma
  _refln_F_squared_weight
  _refln_observed_status
-20 -2 -1 17.244 22.709 4.936 11.010 o
-20 -1 -2 12.343 15.192 4.138 15.685 o
-20 -1 -1 41.477 43.764 2.975 24.838 o
-19 -6 -2 104.188 77.823 7.182 4.807 o
-19 -6 -1 5.601 11.744 3.409 23.262 o
-19 -5 -4 0.318 8.571 3.103 28.535 o
-19 -5 -3 21.583 22.079 2.424 39.834 o
-19 -5 -2 0.924 3.271 2.266 53.493 o
-19 -5 -1 20.122 21.271 2.365 41.949 o
-19 -4 -5 1.874 10.739 2.877 32.789 o
-19 -4 -4 17.157 20.158 2.118 51.511 o
-19 -4 -3 29.403 31.813 2.404 37.687 o
-19 -4 -2 74.001 76.897 3.064 19.735 o
-19 -4 -1 31.495 33.655 2.296 39.767 o
-19 -3 -6 42.016 32.542 3.074 24.031 o
-19 -3 -5 22.658 19.596 2.187 47.227 o
-19 -3 -4 16.840 15.409 2.424 41.609 o
-19 -3 -3 10.099 5.172 2.335 47.553 o
-19 -3 -2 47.769 47.784 2.512 30.794 o
-19 -3 -1 15.575 15.054 2.010 57.898 o
-19 -2 -6 28.215 27.675 2.690 31.964 o
-19 -2 -5 26.506 29.340 2.522 35.673 o
-19 -2 -4 22.859 23.655 2.207 45.897 o
-19 -2 -3 61.772 61.606 2.611 26.442 o
-19 -2 -2 15.774 16.345 2.345 44.231 o
-19 -2 -1 16.502 19.665 2.030 55.627 o
-19 -1 -6 14.539 12.384 2.305 46.427 o
-19 -1 -5 6.290 6.739 2.030 62.947 o
-19 -1 -4 63.476 64.188 2.739 24.507 o
-19 -1 -3 4.630 7.636 2.000 65.295 o
-19 -1 -2 67.084 65.823 2.719 24.264 o
-19 -1 -1 14.457 16.956 1.734 73.807 o
-18 -8 -3 26.695 23.557 2.808 30.201 o
-18 -8 -2 7.865 6.542 2.453 43.725 o
-18 -8 -1 38.791 40.582 3.084 23.837 o
-18 -7 -5 58.283 49.892 3.005 22.659 o
-18 -7 -4 19.831 22.907 2.512 37.747 o
-18 -7 -3 0.928 0.000 1.803 85.070 o
-18 -7 -2 37.361 38.966 2.345 36.718 o
-18 -7 -1 6.024 9.616 2.099 58.659 o
-18 -6 -6 26.397 24.286 2.394 39.360 o
-18 -6 -5 18.726 21.094 2.059 53.197 o
-18 -6 -4 39.301 42.483 2.542 31.998 o
-18 -6 -3 11.514 12.818 2.089 56.271 o
-18 -6 -2 76.050 75.133 3.015 20.073 o
-18 -6 -1 34.277 36.040 2.335 37.899 o
-18 -5 -7 6.044 11.714 2.345 47.396 o
-18 -5 -6 54.398 55.439 2.315 32.472 o
-18 -5 -5 42.812 39.833 2.207 38.626 o
-18 -5 -4 53.275 56.286 2.473 29.956 o
-18 -5 -3 0.757 2.335 2.049 65.492 o
-18 -5 -2 24.158 25.734 2.167 46.530 o
-18 -5 -1 1.646 1.133 1.567 110.541 o
-18 -4 -8 73.480 61.675 3.409 17.498 o
-18 -4 -7 3.597 3.862 1.882 75.040 o
-18 -4 -6 36.187 36.719 1.951 48.029 o
-18 -4 -5 69.763 68.592 2.542 25.898 o
-18 -4 -4 0.140 0.335 1.547 116.153 o
-18 -4 -3 23.212 22.729 1.803 62.626 o
-18 -4 -2 12.732 9.823 1.576 90.850 o
-18 -4 -1 26.365 29.784 2.099 47.554 o
-18 -3 -8 28.488 25.626 2.039 49.608 o
-18 -3 -7 43.862 43.705 2.296 35.986 o
-18 -3 -6 12.162 11.350 1.892 66.891 o
-18 -3 -5 43.980 43.468 2.079 40.999 o
-18 -3 -4 7.837 7.419 1.586 96.446 o
-18 -3 -3 11.529 10.956 1.586 90.586 o
-18 -3 -2 1.057 1.163 1.340 151.050 o
-18 -3 -1 43.616 41.705 1.941 45.030 o
-18 -2 -9 49.731 28.926 2.966 24.887 o
-18 -2 -8 0.432 2.286 1.478 124.906 o
-18 -2 -7 24.048 22.089 2.039 51.828 o
-18 -2 -6 4.186 3.448 1.793 81.946 o
-18 -2 -5 21.842 24.247 1.882 59.083 o
-18 -2 -4 72.150 71.518 2.493 26.017 o
-18 -2 -3 20.785 22.581 1.793 64.511 o
-18 -2 -2 31.799 30.828 1.980 49.619 o
-18 -2 -1 94.034 90.493 2.729 20.387 o
-18 -1 -9 1.764 3.399 2.581 41.195 o
-18 -1 -8 57.334 55.675 2.532 28.506 o
-18 -1 -7 52.791 51.902 2.473 30.364 o
-18 -1 -6 0.227 4.404 2.365 49.227 o
-18 -1 -5 12.741 13.862 1.921 64.166 o
-18 -1 -4 14.918 19.320 1.872 64.334 o
-18 -1 -3 0.814 2.926 1.626 102.775 o
-18 -1 -2 11.677 12.207 1.744 76.821 o
-18 -1 -1 41.021 44.316 1.842 48.380 o
-17 -10 -1 9.774 10.434 3.143 26.902 o
-17 -9 -5 9.580 12.956 2.867 31.886 o
-17 -9 -4 16.042 14.217 2.030 56.937 o
-17 -9 -3 29.003 31.183 2.542 34.630 o
-17 -9 -2 16.525 17.990 2.335 44.154 o
-17 -9 -1 11.085 12.187 2.138 54.276 o
-17 -8 -6 18.934 23.064 2.355 42.314 o
-17 -8 -5 16.619 17.311 2.059 54.730 o
-17 -8 -4 23.027 24.168 1.961 55.044 o
-17 -8 -3 5.119 5.852 1.744 84.528 o
-17 -8 -2 1.067 1.438 1.793 85.281 o
-17 -8 -1 38.534 39.813 2.384 35.529 o
-17 -7 -8 52.150 48.463 3.507 18.277 o
-17 -7 -7 3.384 3.803 1.951 70.199 o
-17 -7 -6 84.398 79.537 2.690 22.114 o
-17 -7 -5 3.231 3.448 1.468 120.600 o
-17 -7 -4 1.367 3.448 1.547 112.014 o
-17 -7 -3 16.405 17.882 1.941 60.291 o
-17 -7 -2 6.107 6.237 1.675 89.881 o
-17 -7 -1 36.211 39.971 2.108 42.803 o
-17 -6 -8 68.654 67.242 2.621 25.161 o
-17 -6 -7 31.061 32.759 2.059 46.888 o
-17 -6 -6 9.298 11.892 1.685 83.504 o
-17 -6 -5 17.804 19.311 1.635 77.228 o
-17 -6 -4 39.121 42.404 2.207 39.190 o
-17 -6 -3 62.899 61.124 2.384 29.483 o
-17 -6 -2 37.518 37.636 2.089 43.314 o
-17 -6 -1 58.322 59.281 2.315 31.452 o
-17 -5 -9 11.299 11.774 2.108 55.631 o
-17 -5 -8 42.271 44.591 2.325 35.590 o
-17 -5 -7 17.685 20.808 1.773 67.950 o
-17 -5 -6 90.989 93.291 2.621 21.445 o
-17 -5 -5 48.718 48.808 1.941 42.388 o
-17 -5 -4 20.551 22.650 1.557 79.140 o
-17 -5 -3 5.170 3.970 1.773 82.660 o
-17 -5 -2 21.820 25.232 1.724 66.879 o
-17 -5 -1 0.843 1.665 1.281 164.759 o
-17 -4 -10 27.415 27.094 3.271 22.963 o
-17 -4 -9 59.008 58.542 2.394 30.139 o
-17 -4 -8 41.217 42.641 2.069 42.112 o
-17 -4 -7 3.855 1.567 1.310 149.578 o
-17 -4 -6 20.479 22.601 1.537 80.617 o
-17 -4 -5 9.129 7.478 1.429 113.304 o
-17 -4 -4 19.936 21.971 1.360 95.713 o
-17 -4 -3 109.113 104.769 2.946 17.169 o
-17 -4 -2 7.181 6.315 1.350 129.284 o
-17 -4 -1 41.540 42.523 1.852 48.213 o
-17 -3 -10 47.901 47.527 2.493 31.132 o
-17 -3 -9 39.703 42.335 2.059 42.841 o
-17 -3 -8 71.503 69.518 2.355 27.984 o
-17 -3 -7 103.077 101.951 2.768 18.878 o
-17 -3 -6 16.171 15.990 1.576 84.475 o
-17 -3 -5 180.985 179.844 3.961 8.941 o
-17 -3 -4 59.357 59.991 1.970 37.398 o
-17 -3 -3 4.453 4.394 1.103 194.898 o
-17 -3 -2 3.570 4.956 1.172 177.850 o
-17 -3 -1 30.907 33.419 1.616 64.457 o
-17 -2 -10 16.647 16.601 1.980 58.520 o
-17 -2 -9 31.696 33.626 2.039 47.183 o
-17 -2 -8 51.848 53.429 2.296 33.475 o
-17 -2 -7 26.140 29.409 1.645 67.160 o
-17 -2 -6 6.685 6.857 1.350 129.736 o
-17 -2 -5 99.792 96.828 2.571 20.860 o
-17 -2 -4 137.139 134.582 3.557 12.094 o
-17 -2 -3 3.490 3.626 1.123 194.922 o
-17 -2 -2 140.065 140.494 3.704 11.360 o
-17 -2 -1 16.095 16.966 1.468 93.382 o
-17 -1 -11 25.427 23.173 2.512 36.666 o
-17 -1 -10 11.991 9.330 2.197 51.874 o
-17 -1 -9 42.405 44.562 2.049 42.032 o
-17 -1 -8 15.085 16.118 1.655 79.248 o
-17 -1 -7 81.005 80.129 2.365 25.825 o
-17 -1 -6 42.219 47.705 2.148 39.228 o
-17 -1 -5 10.421 9.281 1.310 126.034 o
-17 -1 -4 41.534 43.449 1.833 48.656 o
-17 -1 -3 4.586 6.571 1.448 118.644 o
-17 -1 -2 17.614 17.074 1.300 108.083 o
-17 -1 -1 81.528 81.951 2.453 24.671 o
-16 -11 -3 19.369 19.064 2.778 32.034 o
-16 -11 -2 6.252 10.768 2.443 43.941 o
-16 -11 -1 6.980 10.020 2.522 41.317 o
-16 -10 -6 19.001 21.586 3.281 23.670 o
-16 -10 -5 3.856 2.798 2.384 47.673 o
-16 -10 -4 8.619 9.685 2.049 60.116 o
-16 -10 -3 16.012 17.951 1.931 60.966 o
-16 -10 -2 32.056 39.182 2.394 36.642 o
-16 -10 -1 94.014 91.035 3.232 16.712 o
-16 -9 -7 20.253 19.892 3.025 27.388 o
-16 -9 -6 17.692 17.113 2.108 52.261 o
-16 -9 -5 12.242 12.621 2.059 57.435 o
-16 -9 -4 13.070 14.621 1.783 72.238 o
-16 -9 -3 68.329 71.005 2.305 29.017 o
-16 -9 -2 26.274 28.926 1.872 56.399 o
-16 -9 -1 20.908 21.803 2.059 52.252 o
-16 -8 -9 4.715 17.586 4.118 16.033 o
-16 -8 -8 1.796 4.463 2.621 39.881 o
-16 -8 -7 40.820 39.468 1.901 47.493 o
-16 -8 -6 69.921 69.853 2.434 27.155 o
-16 -8 -5 8.731 8.404 1.576 95.920 o
-16 -8 -4 17.160 19.508 1.507 87.457 o
-16 -8 -3 36.875 36.414 1.961 47.530 o
-16 -8 -2 100.083 99.153 2.660 20.035 o
-16 -8 -1 4.255 5.301 1.498 113.193 o
-16 -7 -10 33.291 29.192 5.655 8.277 o
-16 -7 -9 0.163 0.581 2.266 54.190 o
-16 -7 -8 85.799 88.050 3.862 13.536 o
-16 -7 -7 17.822 20.375 1.675 74.136 o
-16 -7 -6 40.603 41.212 1.970 45.221 o
-16 -7 -5 14.101 15.872 1.438 99.274 o
-16 -7 -4 17.295 19.458 1.527 85.741 o
-16 -7 -3 18.770 19.931 1.409 93.941 o
-16 -7 -2 16.129 17.852 1.360 103.384 o
-16 -7 -1 62.566 62.089 2.434 28.740 o
-16 -6 -10 8.275 6.916 2.897 31.804 o
-16 -6 -9 23.670 25.123 2.621 34.295 o
-16 -6 -8 25.926 25.015 1.635 69.270 o
-16 -6 -7 14.957 16.680 1.498 92.105 o
-16 -6 -6 39.878 42.670 1.714 53.385 o
-16 -6 -5 19.951 22.838 1.468 86.159 o
-16 -6 -4 105.974 110.030 2.739 18.547 o
-16 -6 -3 101.060 103.567 2.700 19.471 o
-16 -6 -2 32.528 31.764 1.399 75.255 o
-16 -6 -1 50.282 51.518 1.970 40.842 o
-16 -5 -11 6.237 6.778 2.611 39.140 o
-16 -5 -10 54.489 53.577 3.005 22.830 o
-16 -5 -9 2.626 4.542 1.419 128.610 o
-16 -5 -8 1.651 2.453 1.330 149.965 o
-16 -5 -7 51.572 56.345 1.990 39.402 o
-16 -5 -6 37.150 40.178 1.685 56.300 o
-16 -5 -5 15.633 16.788 1.310 110.280 o
-16 -5 -4 45.506 46.523 1.724 49.895 o
-16 -5 -3 200.523 197.972 4.305 7.642 o
-16 -5 -2 8.849 9.931 1.153 156.505 o
-16 -5 -1 55.381 56.976 1.921 39.826 o
-16 -4 -11 24.664 23.419 2.611 34.490 o
-16 -4 -10 28.142 31.685 1.872 54.969 o
-16 -4 -9 73.442 72.473 2.187 29.721 o
-16 -4 -8 43.899 47.577 1.970 43.232 o
-16 -4 -7 139.667 143.341 3.291 12.834 o
-16 -4 -6 84.504 87.094 2.414 24.422 o
-16 -4 -5 38.371 38.995 1.665 56.749 o
-16 -4 -4 45.681 46.848 1.704 50.368 o
-16 -4 -3 43.770 44.946 1.616 54.516 o
-16 -4 -2 29.184 30.808 1.468 74.386 o
-16 -4 -1 2.850 2.837 0.837 333.069 o
-16 -3 -12 12.219 13.675 2.640 36.678 o
-16 -3 -11 14.821 14.808 1.803 69.775 o
-16 -3 -10 0.279 0.995 1.576 111.192 o
-16 -3 -9 19.545 22.749 1.714 69.662 o
-16 -3 -8 36.474 36.434 1.616 60.383 o
-16 -3 -7 0.376 2.207 1.281 165.370 o
-16 -3 -6 31.205 31.389 1.537 68.872 o
-16 -3 -5 18.402 16.749 1.330 104.027 o
-16 -3 -4 22.485 25.458 1.389 88.329 o
-16 -3 -3 38.294 40.719 1.616 58.268 o
-16 -3 -2 81.105 82.276 2.158 28.091 o
-16 -3 -1 1.989 2.995 0.916 293.493 o
-16 -2 -12 14.594 18.315 2.670 35.178 o
-16 -2 -11 11.609 13.113 1.823 71.058 o
-16 -2 -10 66.856 69.705 2.434 27.587 o
-16 -2 -9 24.082 25.606 1.675 68.079 o
-16 -2 -8 117.056 118.897 2.916 16.380 o
-16 -2 -7 28.994 35.636 1.675 62.133 o
-16 -2 -6 20.090 20.444 1.340 98.273 o
-16 -2 -5 0.135 1.645 0.847 372.934 o
-16 -2 -4 29.840 34.000 1.606 65.412 o
-16 -2 -3 51.348 52.404 1.744 46.045 o
-16 -2 -2 7.862 10.040 0.985 200.309 o
-16 -2 -1 9.558 10.966 1.133 156.767 o
-16 -1 -12 40.086 41.084 2.266 37.719 o
-16 -1 -11 55.036 54.434 2.187 34.781 o
-16 -1 -10 21.669 24.227 1.547 78.220 o
-16 -1 -9 45.906 47.902 1.685 50.671 o
-16 -1 -8 6.310 7.084 1.241 149.922 o
-16 -1 -7 268.032 253.568 4.788 5.559 o
-16 -1 -6 75.293 79.892 2.286 27.564 o
-16 -1 -5 76.813 79.124 2.217 28.261 o
-16 -1 -4 155.740 153.459 3.419 11.550 o
-16 -1 -3 14.706 15.202 1.084 144.887 o
-16 -1 -2 49.578 48.966 1.537 53.446 o
-16 -1 -1 14.804 15.616 1.182 129.180 o
-15 -12 -4 28.956 32.828 3.379 21.386 o
-15 -12 -3 45.344 42.089 2.650 29.255 o
-15 -12 -2 13.692 15.990 2.286 46.867 o
-15 -12 -1 85.015 79.390 3.192 17.883 o
-15 -11 -6 3.070 3.901 2.650 38.837 o
-15 -11 -5 36.762 34.424 2.207 40.730 o
-15 -11 -4 26.446 27.192 2.069 48.981 o
-15 -11 -3 3.715 3.212 2.030 65.047 o
-15 -11 -2 65.410 66.316 2.631 25.474 o
-15 -11 -1 66.003 64.355 2.611 25.762 o
-15 -10 -8 34.734 31.912 3.163 23.555 o
-15 -10 -7 13.986 13.271 2.552 38.741 o
-15 -10 -6 18.893 19.025 1.754 68.920 o
-15 -10 -5 42.469 41.498 1.961 44.868 o
-15 -10 -4 111.154 107.538 2.956 16.885 o
-15 -10 -3 4.949 4.108 1.448 120.107 o
-15 -10 -2 26.026 29.912 1.675 65.527 o
-15 -10 -1 6.519 5.616 1.635 93.716 o
-15 -9 -9 78.105 69.656 3.803 14.504 o
-15 -9 -8 7.956 8.759 2.414 44.787 o
-15 -9 -7 29.971 30.611 2.473 36.055 o
-15 -9 -6 22.616 26.384 1.557 75.923 o
-15 -9 -5 18.524 18.709 1.507 86.495 o
-15 -9 -4 41.474 41.488 1.773 50.951 o
-15 -9 -3 8.999 7.685 1.143 161.561 o
-15 -9 -2 0.407 1.320 1.222 182.818 o
-15 -9 -1 25.459 29.192 1.793 60.242 o
-15 -8 -10 41.834 38.680 2.768 28.041 o
-15 -8 -9 63.435 60.582 3.113 20.692 o
-15 -8 -8 1.140 7.172 2.000 67.216 o
-15 -8 -7 20.402 21.153 1.429 89.728 o
-15 -8 -6 95.077 94.720 2.473 22.255 o
-15 -8 -5 17.903 20.828 1.527 84.506 o
-15 -8 -4 4.213 6.128 1.143 181.090 o
-15 -8 -3 109.599 115.656 2.778 17.811 o
-15 -8 -2 14.628 14.995 1.310 113.342 o
-15 -8 -1 5.620 6.118 1.163 170.907 o
-15 -7 -11 16.611 19.389 2.897 30.049 o
-15 -7 -10 56.218 54.995 3.537 17.640 o
-15 -7 -9 7.150 6.335 2.069 60.444 o
-15 -7 -8 12.438 16.355 2.108 54.326 o
-15 -7 -7 41.920 44.838 1.675 53.361 o
-15 -7 -6 26.509 27.143 1.419 81.340 o
-15 -7 -5 107.415 104.474 2.542 20.044 o
-15 -7 -4 54.931 55.912 1.823 42.336 o
-15 -7 -3 57.875 59.872 1.773 41.966 o
-15 -7 -2 28.392 31.044 1.429 77.293 o
-15 -7 -1 0.865 0.700 1.163 200.739 o
-15 -6 -12 10.338 11.626 2.581 38.768 o
-15 -6 -11 13.493 11.192 2.601 37.696 o
-15 -6 -10 30.340 34.118 2.424 36.795 o
-15 -6 -9 16.758 21.182 2.049 54.352 o
-15 -6 -8 11.080 11.793 1.251 131.075 o
-15 -6 -7 39.502 41.271 1.606 57.883 o
-15 -6 -6 117.081 115.636 2.788 17.224 o
-15 -6 -5 15.582 16.532 1.172 127.921 o
-15 -6 -4 14.930 16.286 1.143 133.832 o
-15 -6 -3 76.084 73.764 1.931 32.802 o
-15 -6 -2 80.847 79.400 2.049 29.733 o
-15 -6 -1 111.767 117.301 2.768 17.658 o
-15 -5 -12 29.006 25.527 2.601 33.825 o
-15 -5 -11 2.557 4.493 1.921 72.575 o
-15 -5 -10 1.588 3.567 1.606 103.867 o
-15 -5 -9 27.635 28.030 1.517 73.791 o
-15 -5 -8 55.474 57.675 1.793 42.590 o
-15 -5 -7 18.946 17.645 1.300 105.655 o
-15 -5 -6 25.212 28.473 1.399 83.289 o
-15 -5 -5 11.677 13.980 1.261 126.110 o
-15 -5 -4 0.916 2.975 0.916 304.644 o
-15 -5 -3 161.898 159.656 3.448 11.130 o
-15 -5 -2 5.536 8.749 1.015 206.398 o
-15 -5 -1 25.488 26.621 1.143 104.361 o
-15 -4 -13 0.863 5.064 2.650 39.124 o
-15 -4 -12 37.329 36.020 2.660 30.617 o
-15 -4 -11 13.284 14.887 1.990 59.933 o
-15 -4 -10 22.028 25.340 1.419 86.594 o
-15 -4 -9 10.919 12.138 1.271 128.063 o
-15 -4 -8 49.586 51.971 1.773 45.949 o
-15 -4 -7 62.869 66.040 1.921 36.759 o
-15 -4 -6 0.627 1.271 0.837 376.410 o
-15 -4 -5 23.674 26.030 1.241 98.706 o
-15 -4 -4 45.427 48.621 1.586 53.876 o
-15 -4 -3 17.045 18.286 1.084 135.045 o
-15 -4 -2 71.372 72.483 1.931 33.923 o
-15 -4 -1 22.156 24.532 1.015 125.194 o
-15 -3 -13 3.153 2.690 2.266 52.860 o
-15 -3 -12 11.683 14.926 2.384 44.125 o
-15 -3 -11 0.912 1.970 1.281 164.075 o
-15 -3 -10 37.948 39.636 1.675 56.422 o
-15 -3 -9 96.960 98.671 2.483 21.775 o
-15 -3 -8 104.322 104.661 2.581 20.019 o
-15 -3 -7 8.178 10.493 1.005 192.341 o
-15 -3 -6 163.692 153.627 3.330 11.542 o
-15 -3 -5 46.381 50.099 1.586 53.096 o
-15 -3 -4 58.831 59.528 1.616 45.352 o
-15 -3 -3 31.326 31.084 1.251 85.763 o
-15 -3 -2 13.298 15.744 0.985 165.950 o
-15 -3 -1 132.007 131.863 2.650 16.421 o
-15 -2 -13 20.814 23.439 2.167 47.899 o
-15 -2 -12 22.107 24.000 1.616 73.474 o
-15 -2 -11 16.155 19.813 1.419 96.223 o
-15 -2 -10 25.324 25.872 1.369 86.600 o
-15 -2 -9 3.093 4.246 1.034 225.506 o
-15 -2 -8 29.295 29.409 1.498 73.135 o
-15 -2 -7 40.946 40.916 1.281 70.880 o
-15 -2 -6 82.461 80.887 1.862 31.775 o
-15 -2 -5 37.475 40.050 1.241 76.032 o
-15 -2 -4 34.909 33.015 1.163 86.508 o
-15 -2 -3 241.401 237.450 4.384 6.503 o
-15 -2 -2 173.298 169.006 3.241 11.181 o
-15 -2 -1 154.155 147.952 2.936 13.438 o
-15 -1 -13 79.080 83.045 2.621 23.144 o
-15 -1 -12 7.810 9.636 1.429 113.681 o
-15 -1 -11 19.180 22.237 1.478 86.455 o
-15 -1 -10 22.256 26.611 1.448 83.541 o
-15 -1 -9 28.702 30.848 1.300 85.358 o
-15 -1 -8 57.377 61.321 1.714 43.236 o
-15 -1 -7 19.800 19.882 1.034 133.323 o
-15 -1 -6 29.443 31.715 1.192 91.609 o
-15 -1 -5 18.239 18.444 1.034 138.924 o
-15 -1 -4 61.713 61.971 1.557 45.259 o
-15 -1 -3 6.252 7.931 0.778 297.413 o
-15 -1 -2 0.721 1.103 0.581 737.752 o
-15 -1 -1 117.133 116.493 2.217 20.868 o
-14 -13 -4 19.299 22.532 3.764 18.336 o
-14 -13 -3 128.593 114.996 3.567 12.751 o
-14 -13 -2 13.841 12.690 2.227 49.530 o
-14 -13 -1 67.601 72.414 3.222 19.009 o
-14 -12 -7 23.194 20.660 4.079 15.675 o
-14 -12 -6 52.792 46.325 2.906 24.493 o
-14 -12 -5 20.124 18.305 1.892 60.874 o
-14 -12 -4 4.381 5.458 1.773 82.697 o
-14 -12 -3 1.993 2.167 1.537 113.418 o
-14 -12 -2 30.487 32.444 1.961 50.500 o
-14 -12 -1 60.228 61.429 2.709 25.374 o
-14 -11 -8 25.999 22.020 2.788 30.757 o
-14 -11 -7 1.729 2.542 2.079 63.172 o
-14 -11 -6 0.823 0.877 1.399 139.710 o
-14 -11 -5 29.433 30.010 1.773 58.928 o
-14 -11 -4 6.375 5.941 1.468 113.509 o
-14 -11 -3 9.860 11.655 1.360 117.881 o
-14 -11 -2 133.578 131.567 3.301 13.312 o
-14 -11 -1 21.945 26.621 1.675 69.135 o
-14 -10 -10 2.662 11.310 3.133 27.669 o
-14 -10 -9 26.738 25.360 2.542 35.533 o
-14 -10 -8 10.477 14.345 2.473 41.635 o
-14 -10 -7 10.113 8.739 2.059 59.155 o
-14 -10 -6 11.348 14.404 1.429 104.939 o
-14 -10 -5 13.336 13.567 1.340 113.022 o
-14 -10 -4 12.834 17.409 1.478 95.957 o
-14 -10 -3 10.850 13.557 1.517 96.619 o
-14 -10 -2 179.426 174.661 3.842 9.319 o
-14 -10 -1 105.928 110.149 2.906 17.449 o
-14 -9 -11 8.155 10.601 2.946 30.597 o
-14 -9 -10 41.653 39.941 2.739 28.451 o
-14 -9 -9 24.304 23.370 2.227 44.884 o
-14 -9 -8 5.017 5.498 1.961 68.144 o
-14 -9 -7 66.728 66.838 2.788 23.473 o
-14 -9 -6 24.171 25.616 1.399 85.743 o
-14 -9 -5 20.732 22.325 1.458 86.402 o
-14 -9 -4 189.413 184.592 4.030 8.542 o
-14 -9 -3 23.361 23.380 1.409 86.983 o
-14 -9 -2 27.104 28.976 1.399 81.249 o
-14 -9 -1 18.431 19.980 1.300 104.699 o
-14 -8 -12 23.054 23.744 3.192 24.460 o
-14 -8 -11 29.431 32.355 2.847 28.636 o
-14 -8 -10 29.542 26.542 2.542 34.938 o
-14 -8 -9 23.178 26.079 2.197 45.782 o
-14 -8 -8 21.163 24.414 2.059 51.682 o
-14 -8 -7 10.176 11.064 1.074 166.836 o
-14 -8 -6 62.239 65.577 1.931 36.782 o
-14 -8 -5 151.856 148.375 3.251 12.369 o
-14 -8 -4 14.481 18.414 1.399 101.164 o
-14 -8 -3 66.004 62.237 1.951 35.926 o
-14 -8 -2 44.989 46.099 1.626 53.354 o
-14 -8 -1 5.463 5.685 0.926 247.724 o
-14 -7 -12 23.637 22.985 3.054 26.438 o
-14 -7 -11 51.687 52.749 3.222 20.789 o
-14 -7 -10 30.157 27.291 1.990 50.499 o
-14 -7 -9 12.917 10.108 1.803 72.503 o
-14 -7 -8 4.242 7.596 1.488 112.826 o
-14 -7 -7 11.523 13.724 1.232 131.059 o
-14 -7 -6 7.699 8.345 1.034 191.348 o
-14 -7 -5 46.721 47.468 1.498 56.508 o
-14 -7 -4 116.607 114.503 2.808 17.179 o
-14 -7 -3 254.178 245.499 5.005 5.532 o
-14 -7 -2 105.954 106.523 2.522 20.228 o
-14 -7 -1 86.839 86.375 1.951 29.324 o
-14 -6 -13 13.352 8.749 2.709 35.187 o
-14 -6 -12 5.354 10.020 2.453 43.904 o
-14 -6 -11 46.876 45.104 2.502 31.311 o
-14 -6 -10 8.695 10.966 1.724 81.132 o
-14 -6 -9 16.476 17.557 1.754 70.944 o
-14 -6 -8 9.730 10.778 1.064 171.071 o
-14 -6 -7 29.346 32.453 1.458 74.175 o
-14 -6 -6 3.520 5.636 0.877 286.855 o
-14 -6 -5 21.658 23.843 1.182 108.796 o
-14 -6 -4 24.819 25.912 1.182 102.375 o
-14 -6 -3 44.191 44.887 1.419 61.492 o
-14 -6 -2 70.104 71.035 1.744 37.532 o
-14 -6 -1 124.570 127.114 2.611 17.314 o
-14 -5 -13 3.349 5.251 2.227 54.184 o
-14 -5 -12 64.213 62.335 2.995 21.723 o
-14 -5 -11 20.808 27.104 2.631 34.379 o
-14 -5 -10 22.416 21.685 1.872 59.892 o
-14 -5 -9 17.303 18.572 1.143 126.117 o
-14 -5 -8 24.716 27.961 1.330 89.072 o
-14 -5 -7 61.679 63.862 1.744 40.866 o
-14 -5 -6 12.433 12.414 1.044 162.990 o
-14 -5 -5 28.911 31.764 1.261 87.341 o
-14 -5 -4 74.158 75.143 1.921 33.205 o
-14 -5 -3 7.673 8.217 0.808 268.894 o
-14 -5 -2 16.328 19.015 0.975 152.460 o
-14 -5 -1 53.308 53.695 1.429 53.856 o
-14 -4 -14 9.035 8.079 2.650 37.440 o
-14 -4 -13 16.182 16.867 2.453 40.719 o
-14 -4 -12 44.912 44.276 2.631 29.486 o
-14 -4 -11 37.298 39.912 2.276 38.234 o
-14 -4 -10 104.419 106.493 2.512 20.443 o
-14 -4 -9 4.939 6.404 1.084 194.075 o
-14 -4 -8 13.981 15.911 1.084 145.891 o
-14 -4 -7 2.788 3.714 0.709 428.068 o
-14 -4 -6 26.839 29.724 1.212 94.590 o
-14 -4 -5 28.698 29.409 1.005 109.050 o
-14 -4 -4 10.020 11.586 0.867 218.930 o
-14 -4 -3 15.170 16.266 0.808 193.803 o
-14 -4 -2 3.126 3.222 0.591 556.848 o
-14 -4 -1 21.875 20.128 0.887 147.540 o
-14 -3 -14 19.622 19.370 2.571 36.624 o
-14 -3 -13 18.777 22.562 2.709 33.317 o
-14 -3 -12 11.318 10.768 1.448 105.248 o
-14 -3 -11 11.144 13.182 1.064 162.054 o
-14 -3 -10 70.820 70.513 1.813 36.223 o
-14 -3 -9 3.656 4.739 0.887 284.763 o
-14 -3 -8 59.444 60.897 1.567 46.054 o
-14 -3 -7 55.384 57.882 1.517 49.482 o
-14 -3 -6 0.191 0.749 0.690 565.405 o
-14 -3 -5 1.973 3.202 0.660 507.557 o
-14 -3 -4 21.940 23.468 0.995 129.138 o
-14 -3 -3 115.139 107.449 2.049 22.801 o
-14 -3 -2 9.216 8.867 0.749 276.497 o
-14 -3 -1 51.476 52.345 1.271 60.152 o
-14 -2 -14 2.890 4.020 2.463 44.835 o
-14 -2 -13 2.985 2.335 1.724 89.855 o
-14 -2 -12 49.204 52.995 1.754 46.434 o
-14 -2 -11 13.693 16.434 1.300 114.904 o
-14 -2 -10 7.365 8.700 1.153 163.031 o
-14 -2 -9 68.291 69.971 1.704 38.873 o
-14 -2 -8 18.814 21.084 1.034 134.243 o
-14 -2 -7 61.450 65.143 1.606 43.692 o
-14 -2 -6 16.991 18.217 0.867 170.125 o
-14 -2 -5 17.457 18.118 0.808 179.283 o
-14 -2 -4 2.129 2.975 0.640 530.989 o
-14 -2 -3 35.952 36.877 1.044 90.349 o
-14 -2 -2 274.440 256.898 4.345 5.935 o
-14 -2 -1 208.986 200.888 3.251 9.481 o
-14 -1 -14 39.111 36.463 2.414 35.104 o
-14 -1 -13 25.293 27.143 1.695 65.782 o
-14 -1 -12 30.067 29.094 1.527 71.014 o
-14 -1 -11 31.864 34.572 1.468 70.897 o
-14 -1 -10 3.618 3.419 0.906 281.168 o
-14 -1 -9 7.346 6.749 0.847 261.463 o
-14 -1 -8 8.324 10.158 0.985 197.788 o
-14 -1 -7 10.172 12.355 0.847 221.575 o
-14 -1 -6 57.146 58.611 1.448 50.402 o
-14 -1 -5 294.693 266.169 4.828 5.149 o
-14 -1 -4 68.576 66.779 1.517 42.875 o
-14 -1 -3 2.529 1.517 0.562 664.110 o
-14 -1 -2 114.714 110.119 2.030 22.842 o
-14 -1 -1 63.221 62.138 1.261 51.568 o
-13 -14 -3 38.293 39.281 3.192 22.618 o
-13 -14 -2 12.761 13.823 2.187 51.279 o
-13 -14 -1 103.088 95.735 3.527 14.406 o
-13 -13 -6 23.673 23.665 3.084 25.957 o
-13 -13 -5 13.678 14.059 1.813 70.098 o
-13 -13 -4 39.089 38.217 2.128 41.726 o
-13 -13 -3 13.089 17.606 2.167 51.345 o
-13 -13 -2 23.787 25.616 1.882 57.851 o
-13 -13 -1 27.328 32.089 2.148 45.293 o
-13 -12 -8 49.825 48.079 3.113 22.247 o
-13 -12 -7 3.495 3.901 2.374 48.006 o
-13 -12 -6 14.048 14.266 2.315 45.957 o
-13 -12 -5 4.033 7.783 1.675 91.149 o
-13 -12 -4 27.513 32.158 1.714 62.074 o
-13 -12 -3 81.289 86.966 2.670 22.241 o
-13 -12 -2 66.470 69.646 2.374 28.445 o
-13 -12 -1 40.543 42.867 1.892 47.299 o
-13 -11 -10 7.421 6.296 2.897 31.947 o
-13 -11 -9 42.035 39.665 2.867 26.484 o
-13 -11 -8 4.214 4.197 2.177 56.441 o
-13 -11 -7 38.609 38.414 2.542 32.432 o
-13 -11 -6 57.084 54.887 1.773 42.984 o
-13 -11 -5 79.329 76.040 2.246 27.743 o
-13 -11 -4 3.272 4.000 1.488 117.129 o
-13 -11 -3 4.319 5.488 1.133 184.623 o
-13 -11 -2 139.338 137.508 3.291 12.973 o
-13 -11 -1 13.180 15.163 1.350 110.811 o
-13 -10 -11 6.559 5.153 2.404 45.930 o
-13 -10 -10 3.188 3.764 2.591 40.578 o
-13 -10 -9 13.797 14.345 2.217 49.671 o
-13 -10 -8 7.454 7.813 1.635 91.618 o
-13 -10 -7 87.160 85.015 2.867 20.061 o
-13 -10 -6 29.715 30.227 1.320 83.325 o
-13 -10 -5 10.284 13.783 1.271 127.680 o
-13 -10 -4 185.775 179.213 3.921 8.923 o
-13 -10 -3 110.541 110.001 2.601 19.121 o
-13 -10 -2 105.014 100.316 2.581 20.150 o
-13 -10 -1 15.553 18.572 1.143 129.861 o
-13 -9 -12 22.278 20.375 3.153 25.219 o
-13 -9 -11 58.829 58.828 3.143 20.820 o
-13 -9 -10 18.173 20.059 2.020 55.309 o
-13 -9 -9 1.807 2.010 1.429 130.981 o
-13 -9 -8 0.862 2.906 1.862 78.803 o
-13 -9 -7 150.507 145.538 4.345 9.101 o
-13 -9 -6 92.784 93.311 2.325 23.943 o
-13 -9 -5 36.303 41.242 1.606 59.579 o
-13 -9 -4 62.410 60.266 1.813 39.744 o
-13 -9 -3 38.547 38.256 1.291 73.388 o
-13 -9 -2 72.098 75.981 2.138 30.341 o
-13 -9 -1 60.011 61.380 1.606 44.837 o
-13 -8 -13 87.919 83.360 4.296 11.560 o
-13 -8 -12 4.656 5.507 2.217 54.149 o
-13 -8 -11 3.887 4.946 1.764 84.181 o
-13 -8 -10 51.474 50.453 2.709 27.037 o
-13 -8 -9 78.348 78.296 2.897 20.808 o
-13 -8 -8 92.620 96.690 3.212 16.756 o
-13 -8 -7 8.599 8.798 1.064 179.040 o
-13 -8 -6 6.400 8.729 0.936 227.446 o
-13 -8 -5 43.257 46.572 1.645 53.373 o
-13 -8 -4 106.540 106.365 2.434 20.844 o
-13 -8 -3 3.815 5.409 1.044 214.565 o
-13 -8 -2 60.379 63.557 1.567 45.228 o
-13 -8 -1 63.018 67.232 1.734 40.184 o
-13 -7 -13 94.419 85.488 3.675 14.221 o
-13 -7 -12 2.401 3.054 1.734 89.086 o
-13 -7 -11 28.467 32.089 2.384 38.341 o
-13 -7 -10 7.808 12.522 1.576 94.659 o
-13 -7 -9 54.775 51.537 2.286 33.286 o
-13 -7 -8 1.401 2.148 1.281 162.313 o
-13 -7 -7 1.381 1.527 0.709 488.414 o
-13 -7 -6 120.504 123.311 2.749 16.955 o
-13 -7 -5 110.302 109.626 2.542 19.564 o
-13 -7 -4 16.600 18.138 1.015 146.662 o
-13 -7 -3 20.916 21.902 0.995 133.351 o
-13 -7 -2 82.763 81.104 1.803 32.494 o
-13 -7 -1 27.239 27.803 1.005 113.006 o
-13 -6 -14 2.430 3.448 2.286 52.085 o
-13 -6 -13 126.561 118.641 4.443 9.658 o
-13 -6 -12 1.078 2.453 1.616 103.964 o
-13 -6 -11 28.856 32.680 2.030 48.615 o
-13 -6 -10 53.629 51.488 2.384 31.751 o
-13 -6 -9 46.596 49.695 2.059 39.977 o
-13 -6 -8 14.847 16.562 0.906 174.137 o
-13 -6 -7 80.109 81.774 2.000 30.298 o
-13 -6 -6 7.486 8.857 0.975 208.093 o
-13 -6 -5 58.555 59.596 1.685 43.814 o
-13 -6 -4 2.180 3.862 0.680 470.144 o
-13 -6 -3 22.484 26.345 1.113 112.259 o
-13 -6 -2 108.368 107.607 2.217 22.268 o
-13 -6 -1 269.197 254.258 4.631 5.710 o
-13 -5 -14 2.945 2.956 2.286 52.001 o
-13 -5 -13 31.510 30.503 2.355 38.603 o
-13 -5 -12 48.023 49.724 2.473 31.280 o
-13 -5 -11 24.945 26.207 1.823 59.871 o
-13 -5 -10 106.464 108.070 3.468 14.280 o
-13 -5 -9 54.459 58.877 2.424 30.360 o
-13 -5 -8 10.857 12.335 0.857 214.708 o
-13 -5 -7 6.835 7.833 0.837 265.333 o
-13 -5 -6 16.568 16.936 0.887 170.560 o
-13 -5 -5 21.163 23.192 1.005 130.035 o
-13 -5 -4 32.711 33.192 1.034 97.653 o
-13 -5 -3 83.041 83.419 1.675 33.941 o
-13 -5 -2 17.346 16.828 0.788 186.352 o
-13 -5 -1 137.280 136.464 2.512 16.599 o
-13 -4 -15 28.392 27.655 3.212 23.611 o
-13 -4 -14 29.993 31.015 2.906 27.682 o
-13 -4 -13 15.929 18.434 1.990 57.957 o
-13 -4 -12 95.789 93.882 3.291 16.159 o
-13 -4 -11 13.523 16.276 1.419 101.798 o
-13 -4 -10 9.370 9.892 1.340 123.104 o
-13 -4 -9 117.853 115.823 2.365 19.827 o
-13 -4 -8 2.145 1.970 0.650 533.988 o
-13 -4 -7 17.057 18.444 0.946 155.918 o
-13 -4 -6 9.848 9.537 0.739 271.528 o
-13 -4 -5 68.021 64.769 1.507 43.606 o
-13 -4 -4 7.933 10.581 0.808 256.777 o
-13 -4 -3 52.212 53.183 1.232 60.741 o
-13 -4 -2 16.829 17.980 0.719 199.948 o
-13 -4 -1 30.087 30.207 0.906 114.267 o
-13 -3 -15 36.282 34.572 2.483 34.332 o
-13 -3 -14 5.644 5.379 1.813 78.470 o
-13 -3 -13 10.850 10.306 1.833 71.776 o
-13 -3 -12 11.473 14.621 1.645 83.707 o
-13 -3 -11 50.058 52.503 1.951 41.234 o
-13 -3 -10 30.818 31.054 1.123 95.288 o
-13 -3 -9 51.689 53.784 1.507 52.263 o
-13 -3 -8 25.883 27.892 1.123 104.534 o
-13 -3 -7 29.394 29.971 1.084 101.013 o
-13 -3 -6 48.714 49.074 1.281 62.533 o
-13 -3 -5 0.725 0.601 0.424 1316.610 o
-13 -3 -4 129.816 129.705 2.404 17.976 o
-13 -3 -3 1.681 1.488 0.424 1087.490 o
-13 -3 -2 259.046 250.100 4.227 6.342 o
-13 -3 -1 43.088 41.892 0.995 82.049 o
-13 -2 -15 3.145 5.813 2.305 50.646 o
-13 -2 -14 43.811 46.020 2.414 33.379 o
-13 -2 -13 1.619 2.138 1.901 75.391 o
-13 -2 -12 30.120 31.990 1.251 86.572 o
-13 -2 -11 1.302 3.172 0.887 317.739 o
-13 -2 -10 13.597 16.049 0.975 166.269 o
-13 -2 -9 39.721 41.133 1.340 69.009 o
-13 -2 -8 30.537 33.449 1.182 89.964 o
-13 -2 -7 71.408 70.355 1.596 39.915 o
-13 -2 -6 8.794 9.035 0.680 310.345 o
-13 -2 -5 75.166 73.321 1.734 36.125 o
-13 -2 -4 32.756 33.695 0.887 107.917 o
-13 -2 -3 125.647 119.262 2.069 20.840 o
-13 -2 -2 83.685 80.257 1.498 36.682 o
-13 -2 -1 57.287 56.818 1.222 57.004 o
-13 -1 -15 13.262 18.020 2.227 48.886 o
-13 -1 -14 10.560 13.202 1.901 66.670 o
-13 -1 -13 17.171 16.808 1.310 107.887 o
-13 -1 -12 42.845 48.355 1.655 52.830 o
-13 -1 -11 72.159 75.025 1.833 35.045 o
-13 -1 -10 14.737 16.325 1.103 140.204 o
-13 -1 -9 56.631 56.217 1.468 50.625 o
-13 -1 -8 19.490 20.306 0.956 144.398 o
-13 -1 -7 79.640 80.345 1.773 33.658 o
-13 -1 -6 145.361 134.769 2.621 15.604 o
-13 -1 -5 58.515 59.449 1.429 50.136 o
-13 -1 -4 91.852 89.951 1.645 31.693 o
-13 -1 -3 113.278 108.149 1.911 24.064 o
-13 -1 -2 102.708 100.799 1.813 26.971 o
-13 -1 -1 11.563 12.207 0.680 265.897 o
-12 -15 -2 33.820 33.281 4.207 14.286 o
-12 -15 -1 23.732 24.621 2.808 30.511 o
-12 -14 -6 39.659 38.926 3.350 20.794 o
-12 -14 -5 88.867 76.808 2.847 20.423 o
-12 -14 -4 20.751 21.094 2.138 49.372 o
-12 -14 -3 65.472 68.917 2.591 25.797 o
-12 -14 -2 19.041 22.237 1.921 59.001 o
-12 -14 -1 84.862 81.390 2.867 20.397 o
-12 -13 -8 159.193 145.006 5.015 7.429 o
-12 -13 -7 0.393 1.793 2.394 48.338 o
-12 -13 -6 7.637 6.867 2.562 40.307 o
-12 -13 -5 62.810 59.045 2.167 33.131 o
-12 -13 -4 9.541 8.956 1.616 90.835 o
-12 -13 -3 11.381 14.394 1.596 88.118 o
-12 -13 -2 146.478 142.533 3.468 11.923 o
-12 -13 -1 95.567 93.134 2.670 20.617 o
-12 -12 -10 41.893 39.340 3.793 16.718 o
-12 -12 -9 27.644 26.749 2.512 35.929 o
-12 -12 -8 10.542 12.936 2.315 47.095 o
-12 -12 -7 15.852 20.562 2.167 49.937 o
-12 -12 -6 77.576 76.335 3.044 19.659 o
-12 -12 -5 103.662 103.498 2.631 19.763 o
-12 -12 -4 10.250 10.729 1.281 129.396 o
-12 -12 -3 8.564 8.700 1.458 109.442 o
-12 -12 -2 19.574 20.611 1.458 88.469 o
-12 -12 -1 5.267 5.498 1.153 175.731 o
-12 -11 -11 75.613 65.390 3.271 18.319 o
-12 -11 -10 54.202 57.291 3.153 21.128 o
-12 -11 -9 79.849 77.528 3.291 17.540 o
-12 -11 -8 28.141 30.404 2.177 44.380 o
-12 -11 -7 7.487 8.325 1.586 96.330 o
-12 -11 -6 4.559 2.857 0.975 243.965 o
-12 -11 -5 18.446 21.281 1.360 98.011 o
-12 -11 -4 91.407 93.695 2.404 23.334 o
-12 -11 -3 51.630 53.872 1.685 47.258 o
-12 -11 -2 6.268 9.094 1.153 165.973 o
-12 -11 -1 113.077 109.508 2.414 20.221 o
-12 -10 -12 84.450 72.779 3.813 14.136 o
-12 -10 -11 21.798 28.897 2.916 28.550 o
-12 -10 -10 16.104 18.138 2.345 43.922 o
-12 -10 -9 90.954 91.784 3.281 16.548 o
-12 -10 -8 31.025 29.990 2.207 42.769 o
-12 -10 -7 97.480 95.902 3.291 16.011 o
-12 -10 -6 123.859 119.557 2.828 16.419 o
-12 -10 -5 107.599 103.587 2.414 21.026 o
-12 -10 -4 19.266 21.606 1.232 109.355 o
-12 -10 -3 2.514 3.369 0.946 271.231 o
-12 -10 -2 27.793 28.512 1.241 91.902 o
-12 -10 -1 61.665 63.193 1.901 37.782 o
-12 -9 -13 35.525 34.168 3.665 18.171 o
-12 -9 -12 9.229 6.650 2.197 53.269 o
-12 -9 -11 16.764 16.030 2.010 57.180 o
-12 -9 -10 59.968 57.813 2.581 27.307 o
-12 -9 -9 65.039 65.941 2.562 26.404 o
-12 -9 -8 60.042 59.862 2.256 32.076 o
-12 -9 -7 18.042 16.670 1.488 89.668 o
-12 -9 -6 124.478 122.178 2.759 16.671 o
-12 -9 -5 81.138 80.020 2.118 28.752 o
-12 -9 -4 48.120 46.651 1.498 56.002 o
-12 -9 -3 77.094 77.321 1.892 32.810 o
-12 -9 -2 37.152 37.163 1.300 74.499 o
-12 -9 -1 25.792 26.818 1.064 110.927 o
-12 -8 -14 33.990 28.946 3.222 23.000 o
-12 -8 -13 52.385 55.715 3.251 20.345 o
-12 -8 -12 18.395 19.734 2.414 41.069 o
-12 -8 -11 122.655 118.060 3.685 12.431 o
-12 -8 -10 4.419 3.931 1.704 89.707 o
-12 -8 -9 2.477 2.906 1.222 172.455 o
-12 -8 -8 43.787 45.961 2.197 37.923 o
-12 -8 -7 177.490 173.420 4.769 7.400 o
-12 -8 -6 25.888 26.690 1.113 106.340 o
-12 -8 -5 31.174 34.532 1.182 88.594 o
-12 -8 -4 144.157 142.986 2.995 13.817 o
-12 -8 -3 108.453 112.336 2.424 20.451 o
-12 -8 -2 18.258 19.616 0.946 150.404 o
-12 -8 -1 6.101 7.202 0.778 302.976 o
-12 -7 -14 13.275 15.291 2.434 42.126 o
-12 -7 -13 40.676 41.301 2.926 25.705 o
-12 -7 -12 0.194 0.640 1.527 118.825 o
-12 -7 -11 31.273 32.069 1.921 51.704 o
-12 -7 -10 77.745 76.808 2.759 22.221 o
-12 -7 -9 231.390 218.563 5.921 4.909 o
-12 -7 -8 54.625 56.917 2.256 33.344 o
-12 -7 -7 4.107 3.616 0.640 464.955 o
-12 -7 -6 99.487 96.631 2.207 24.033 o
-12 -7 -5 35.797 35.833 1.212 81.163 o
-12 -7 -4 55.964 55.931 1.409 52.617 o
-12 -7 -3 13.281 14.778 0.828 202.507 o
-12 -7 -2 83.461 78.513 1.704 33.991 o
-12 -7 -1 24.847 24.591 0.926 129.119 o
-12 -6 -15 33.879 27.675 3.369 21.340 o
-12 -6 -14 5.209 4.256 2.118 59.072 o
-12 -6 -13 12.198 14.542 2.167 52.170 o
-12 -6 -12 67.251 68.168 3.103 20.212 o
-12 -6 -11 20.747 22.345 1.685 70.774 o
-12 -6 -10 47.050 46.385 1.931 43.499 o
-12 -6 -9 11.898 14.158 1.379 110.043 o
-12 -6 -8 71.130 67.114 2.000 33.436 o
-12 -6 -7 20.894 21.862 0.877 149.251 o
-12 -6 -6 0.184 0.148 0.502 1070.630 o
-12 -6 -5 81.716 83.143 1.764 33.040 o
-12 -6 -4 86.556 87.094 1.783 31.372 o
-12 -6 -3 177.459 164.336 2.995 11.839 o
-12 -6 -2 66.052 65.764 1.557 43.090 o
-12 -6 -1 3.471 3.586 0.532 617.550 o
-12 -5 -15 17.236 17.557 2.562 37.469 o
-12 -5 -14 51.001 53.439 2.877 24.686 o
-12 -5 -13 2.567 4.552 1.970 69.106 o
-12 -5 -12 8.705 9.488 1.714 82.543 o
-12 -5 -11 0.581 2.837 1.429 132.600 o
-12 -5 -10 22.035 23.843 1.350 92.915 o
-12 -5 -9 45.689 49.803 1.655 51.283 o
-12 -5 -8 36.492 38.897 1.094 85.623 o
-12 -5 -7 177.296 172.336 3.281 10.869 o
-12 -5 -6 200.931 192.553 3.665 8.942 o
-12 -5 -5 2.138 1.241 0.443 981.241 o
-12 -5 -4 5.485 5.448 0.591 453.750 o
-12 -5 -3 79.046 79.281 1.527 37.625 o
-12 -5 -2 79.612 77.961 1.468 38.572 o
-12 -5 -1 56.840 59.685 1.241 55.910 o
-12 -4 -16 13.714 16.985 3.547 20.936 o
-12 -4 -15 23.006 22.719 2.729 32.278 o
-12 -4 -14 14.585 19.005 2.187 49.834 o
-12 -4 -13 3.107 3.350 1.320 147.166 o
-12 -4 -12 31.155 33.340 1.813 55.661 o
-12 -4 -11 52.029 55.715 1.911 41.150 o
-12 -4 -10 102.989 100.956 2.621 20.004 o
-12 -4 -9 43.217 42.444 1.123 75.623 o
-12 -4 -8 19.232 21.261 0.857 158.363 o
-12 -4 -7 34.274 36.296 1.044 92.817 o
-12 -4 -6 288.388 281.529 5.094 4.897 o
-12 -4 -5 67.397 71.281 1.517 42.518 o
-12 -4 -4 131.926 128.947 2.187 19.051 o
-12 -4 -3 67.710 67.784 1.340 46.639 o
-12 -4 -2 11.084 11.438 0.601 303.836 o
-12 -4 -1 20.800 22.611 0.768 163.960 o
-12 -3 -16 3.741 1.645 2.473 44.565 o
-12 -3 -15 44.791 48.513 3.025 23.686 o
-12 -3 -14 20.393 20.040 1.695 71.193 o
-12 -3 -13 6.074 5.557 1.271 146.696 o
-12 -3 -12 28.088 27.044 1.507 74.408 o
-12 -3 -11 62.685 64.513 1.990 35.711 o
-12 -3 -10 38.263 41.409 1.212 76.238 o
-12 -3 -9 29.509 30.779 1.034 104.165 o
-12 -3 -8 26.875 29.990 0.985 113.486 o
-12 -3 -7 10.800 12.079 0.700 266.315 o
-12 -3 -6 27.872 32.020 1.015 107.413 o
-12 -3 -5 67.095 65.508 1.281 48.621 o
-12 -3 -4 77.888 77.104 1.448 39.520 o
-12 -3 -3 180.985 175.114 2.818 11.993 o
-12 -3 -2 58.583 58.483 1.241 55.301 o
-12 -3 -1 26.550 27.980 0.857 128.564 o
-12 -2 -16 2.723 2.847 2.315 50.798 o
-12 -2 -15 81.023 77.153 2.877 20.808 o
-12 -2 -14 8.487 10.700 1.961 64.909 o
-12 -2 -13 185.266 178.041 4.296 8.146 o
-12 -2 -12 46.370 47.321 1.379 60.941 o
-12 -2 -11 18.453 18.355 0.916 156.394 o
-12 -2 -10 5.410 5.212 0.759 334.320 o
-12 -2 -9 22.439 22.788 0.936 135.938 o
-12 -2 -8 23.414 25.882 0.916 132.084 o
-12 -2 -7 64.354 63.311 1.429 46.922 o
-12 -2 -6 63.729 59.941 1.281 51.370 o
-12 -2 -5 96.178 95.695 1.783 28.777 o
-12 -2 -4 46.242 46.473 1.064 73.746 o
-12 -2 -3 71.195 71.331 1.379 43.873 o
-12 -2 -2 27.002 26.769 0.818 132.979 o
-12 -2 -1 212.299 207.262 3.340 9.116 o
-12 -1 -16 6.786 8.039 2.217 52.986 o
-12 -1 -15 52.355 56.621 2.414 31.036 o
-12 -1 -14 36.454 38.385 1.429 68.201 o
-12 -1 -13 21.447 24.345 1.379 90.861 o
-12 -1 -12 77.950 82.483 1.951 31.293 o
-12 -1 -11 1.782 2.010 0.749 429.709 o
-12 -1 -10 145.285 148.582 3.005 13.585 o
-12 -1 -9 53.444 53.734 1.360 55.850 o
-12 -1 -8 227.112 230.583 4.916 6.051 o
-12 -1 -7 29.747 29.715 0.995 107.860 o
-12 -1 -6 201.130 190.159 3.074 10.284 o
-12 -1 -5 11.276 13.064 0.640 278.391 o
-12 -1 -4 4.425 4.798 0.512 578.564 o
-12 -1 -3 79.052 77.537 1.458 38.952 o
-12 -1 -2 62.419 63.823 1.291 50.841 o
-12 -1 -1 244.579 241.539 3.813 7.201 o
-11 -15 -5 37.449 36.168 2.946 26.020 o
-11 -15 -4 0.896 2.719 1.754 88.663 o
-11 -15 -3 31.268 32.325 2.256 41.028 o
-11 -15 -2 63.307 60.217 2.552 27.120 o
-11 -15 -1 16.785 21.261 2.650 35.052 o
-11 -14 -8 33.588 32.907 3.143 23.859 o
-11 -14 -7 6.984 7.862 2.798 34.092 o
-11 -14 -6 8.779 10.493 2.217 51.910 o
-11 -14 -5 1.236 2.788 1.547 112.683 o
-11 -14 -4 2.447 2.680 1.517 115.165 o
-11 -14 -3 7.137 11.133 1.842 73.226 o
-11 -14 -2 6.925 7.123 1.557 100.931 o
-11 -14 -1 21.259 22.059 1.892 59.414 o
-11 -13 -9 14.082 14.118 2.355 44.615 o
-11 -13 -8 3.983 0.286 2.108 60.963 o
-11 -13 -7 26.965 30.719 2.532 35.244 o
-11 -13 -6 45.087 46.660 2.473 32.002 o
-11 -13 -5 34.823 34.808 1.783 54.846 o
-11 -13 -4 42.604 47.281 1.901 45.569 o
-11 -13 -3 25.819 29.202 1.734 62.878 o
-11 -13 -2 29.290 33.202 1.655 63.588 o
-11 -13 -1 26.450 30.030 1.833 57.768 o
-11 -12 -11 2.303 3.389 2.877 33.203 o
-11 -12 -10 91.917 86.129 3.576 14.857 o
-11 -12 -9 69.153 70.838 3.330 18.085 o
-11 -12 -8 75.963 69.567 2.906 21.288 o
-11 -12 -7 20.280 19.902 2.167 48.621 o
-11 -12 -6 29.613 27.980 1.970 51.298 o
-11 -12 -5 155.800 148.701 3.291 12.067 o
-11 -12 -4 25.113 27.251 1.567 73.061 o
-11 -12 -3 2.282 1.862 0.916 296.235 o
-11 -12 -2 57.276 57.803 1.793 42.019 o
-11 -12 -1 8.570 10.246 1.034 183.553 o
-11 -11 -12 34.771 31.774 2.739 29.861 o
-11 -11 -11 22.255 23.399 2.532 36.752 o
-11 -11 -10 3.400 2.473 1.655 96.619 o
-11 -11 -9 11.921 14.700 2.217 50.208 o
-11 -11 -8 1.624 2.798 1.399 135.879 o
-11 -11 -7 87.360 89.606 3.172 17.555 o
-11 -11 -6 24.506 24.916 1.133 108.144 o
-11 -11 -5 197.360 193.144 4.049 8.236 o
-11 -11 -4 18.063 20.985 1.163 119.740 o
-11 -11 -3 32.698 32.710 1.498 69.421 o
-11 -11 -2 4.312 7.783 0.926 248.467 o
-11 -11 -1 73.626 75.222 1.823 34.842 o
-11 -10 -13 96.678 81.074 3.586 14.701 o
-11 -10 -12 31.789 33.202 2.709 30.695 o
-11 -10 -11 4.816 7.537 2.089 60.130 o
-11 -10 -10 27.153 27.054 2.079 48.420 o
-11 -10 -9 20.452 22.365 1.813 63.709 o
-11 -10 -8 8.409 9.310 1.458 109.223 o
-11 -10 -7 37.661 38.375 1.852 50.440 o
-11 -10 -6 27.671 29.271 1.113 101.659 o
-11 -10 -5 67.359 71.084 1.833 36.658 o
-11 -10 -4 29.237 32.916 1.271 85.701 o
-11 -10 -3 63.481 65.833 1.695 41.053 o
-11 -10 -2 0.787 1.448 0.621 644.182 o
-11 -10 -1 85.325 86.286 1.951 29.596 o
-11 -9 -14 36.766 34.976 3.054 24.649 o
-11 -9 -13 2.195 1.744 2.345 49.864 o
-11 -9 -12 34.706 35.182 2.345 37.663 o
-11 -9 -11 51.246 53.784 2.434 31.114 o
-11 -9 -10 44.954 45.222 2.207 37.522 o
-11 -9 -9 11.971 14.788 1.429 103.820 o
-11 -9 -8 110.980 106.720 3.360 14.655 o
-11 -9 -7 264.722 237.450 6.365 4.191 o
-11 -9 -6 225.882 215.184 4.414 6.878 o
-11 -9 -5 35.306 36.601 1.202 81.836 o
-11 -9 -4 138.618 136.090 2.759 15.340 o
-11 -9 -3 53.312 53.173 1.419 54.276 o
-11 -9 -2 2.844 2.571 0.650 502.958 o
-11 -9 -1 20.830 20.325 0.946 142.072 o
-11 -8 -14 9.318 9.054 2.315 47.980 o
-11 -8 -13 17.771 20.601 2.315 44.141 o
-11 -8 -12 34.093 32.493 1.911 50.893 o
-11 -8 -11 97.569 94.385 3.281 16.107 o
-11 -8 -10 93.633 93.055 3.054 17.866 o
-11 -8 -9 239.789 221.814 5.892 4.856 o
-11 -8 -8 351.900 316.554 8.237 2.568 o
-11 -8 -7 13.212 12.158 1.300 119.473 o
-11 -8 -6 52.118 51.656 1.438 54.644 o
-11 -8 -5 5.981 6.956 0.729 332.744 o
-11 -8 -4 7.979 9.665 0.759 280.302 o
-11 -8 -3 75.354 76.148 1.892 33.295 o
-11 -8 -2 11.162 12.207 0.877 207.905 o
-11 -8 -1 31.490 33.764 1.133 92.007 o
-11 -7 -15 1.771 0.256 2.650 39.389 o
-11 -7 -14 10.806 14.108 2.108 55.372 o
-11 -7 -13 19.350 24.453 2.128 49.649 o
-11 -7 -12 210.477 199.863 5.478 5.700 o
-11 -7 -11 16.263 15.547 1.537 87.864 o
-11 -7 -10 36.892 41.587 1.931 47.570 o
-11 -7 -9 64.068 60.316 2.670 25.492 o
-11 -7 -8 67.617 66.050 2.207 30.972 o
-11 -7 -7 9.418 11.251 1.015 182.839 o
-11 -7 -6 139.677 135.962 2.739 15.372 o
-11 -7 -5 40.843 41.990 1.133 77.536 o
-11 -7 -4 8.739 9.754 0.601 345.096 o
-11 -7 -3 138.864 133.735 2.276 17.780 o
-11 -7 -2 151.826 142.533 2.384 15.987 o
-11 -7 -1 50.827 50.759 1.123 66.146 o
-11 -6 -16 0.694 6.808 3.468 22.951 o
-11 -6 -15 48.665 49.045 2.847 25.539 o
-11 -6 -14 22.220 23.005 2.256 44.555 o
-11 -6 -13 18.673 20.148 1.970 57.314 o
-11 -6 -12 8.617 10.414 1.724 81.419 o
-11 -6 -11 58.037 55.744 2.158 34.585 o
-11 -6 -10 29.768 28.158 1.438 76.749 o
-11 -6 -9 80.934 81.065 2.335 26.108 o
-11 -6 -8 41.442 44.582 1.645 54.664 o
-11 -6 -7 53.479 52.936 1.281 58.486 o
-11 -6 -6 25.268 26.168 0.837 136.013 o
-11 -6 -5 51.272 51.133 1.113 66.035 o
-11 -6 -4 5.554 5.665 0.542 493.857 o
-11 -6 -3 216.473 215.538 3.429 8.726 o
-11 -6 -2 90.357 88.474 1.635 32.282 o
-11 -6 -1 38.239 38.118 0.946 92.551 o
-11 -5 -16 9.469 7.921 2.660 37.120 o
-11 -5 -15 3.537 1.478 2.010 66.815 o
-11 -5 -14 1.594 5.448 1.892 75.083 o
-11 -5 -13 5.812 2.818 1.882 73.937 o
-11 -5 -12 117.367 121.991 3.172 14.909 o
-11 -5 -11 50.261 51.922 1.744 46.516 o
-11 -5 -10 8.313 8.818 1.232 144.310 o
-11 -5 -9 67.401 68.818 2.079 32.752 o
-11 -5 -8 21.939 22.552 0.729 165.629 o
-11 -5 -7 64.485 60.917 1.320 49.864 o
-11 -5 -6 116.497 114.868 2.000 22.569 o
-11 -5 -5 115.773 117.262 2.069 22.015 o
-11 -5 -4 138.019 136.622 2.345 17.380 o
-11 -5 -3 89.733 87.212 1.576 33.288 o
-11 -5 -2 133.002 131.006 2.217 18.699 o
-11 -5 -1 12.304 13.005 0.611 278.941 o
-11 -4 -16 34.457 33.104 2.768 29.305 o
-11 -4 -15 14.495 10.030 1.754 74.860 o
-11 -4 -14 3.583 4.217 1.222 166.566 o
-11 -4 -13 11.401 10.936 1.379 113.337 o
-11 -4 -12 35.992 37.350 1.517 64.721 o
-11 -4 -11 2.730 3.399 0.936 274.185 o
-11 -4 -10 63.729 63.912 1.882 37.550 o
-11 -4 -9 111.665 108.139 2.463 20.064 o
-11 -4 -8 1.964 1.241 0.483 885.066 o
-11 -4 -7 36.313 36.808 0.916 97.873 o
-11 -4 -6 24.998 26.473 0.798 140.746 o
-11 -4 -5 27.789 30.365 0.818 126.810 o
-11 -4 -4 53.163 54.316 1.133 62.963 o
-11 -4 -3 87.416 87.055 1.606 33.455 o
-11 -4 -2 12.929 13.744 0.591 275.814 o
-11 -4 -1 37.512 38.562 0.936 93.793 o
-11 -3 -17 8.763 3.901 3.576 21.236 o
-11 -3 -16 49.009 48.375 2.650 28.348 o
-11 -3 -15 0.766 1.635 1.478 124.891 o
-11 -3 -14 20.113 20.601 1.793 65.454 o
-11 -3 -13 130.643 129.863 3.478 12.740 o
-11 -3 -12 146.150 140.740 3.537 11.726 o
-11 -3 -11 21.370 21.212 1.084 122.335 o
-11 -3 -10 50.852 52.572 1.271 60.460 o
-11 -3 -9 45.821 45.183 1.192 69.325 o
-11 -3 -8 78.231 74.542 1.507 38.835 o
-11 -3 -7 205.138 196.612 3.163 9.851 o
-11 -3 -6 136.343 129.173 2.187 18.651 o
-11 -3 -5 27.270 29.389 0.847 126.276 o
-11 -3 -4 92.231 89.104 1.704 31.005 o
-11 -3 -3 51.918 53.360 1.113 64.785 o
-11 -3 -2 13.312 14.512 0.640 253.785 o
-11 -3 -1 38.216 38.493 0.966 91.200 o
-11 -2 -17 3.607 5.212 3.182 27.021 o
-11 -2 -16 47.340 50.552 2.729 27.247 o
-11 -2 -15 6.271 6.946 1.409 121.240 o
-11 -2 -14 126.098 122.789 3.310 13.803 o
-11 -2 -13 22.860 26.562 1.567 75.035 o
-11 -2 -12 64.406 64.631 1.517 44.692 o
-11 -2 -11 33.750 35.222 1.084 91.600 o
-11 -2 -10 80.325 79.597 1.734 34.158 o
-11 -2 -9 299.348 293.165 5.665 4.289 o
-11 -2 -8 14.121 15.468 0.700 227.876 o
-11 -2 -7 62.550 61.892 1.232 52.667 o
-11 -2 -6 24.881 26.976 0.798 140.378 o
-11 -2 -5 208.357 201.932 3.232 9.525 o
-11 -2 -4 254.072 246.179 3.882 6.892 o
-11 -2 -3 68.405 67.784 1.320 46.772 o
-11 -2 -2 91.738 89.597 1.616 32.106 o
-11 -2 -1 28.520 30.099 0.818 125.453 o
-11 -1 -17 1.244 2.798 2.286 52.562 o
-11 -1 -16 7.222 5.852 2.010 63.858 o
-11 -1 -15 90.672 89.025 2.916 19.234 o
-11 -1 -14 27.556 30.946 1.251 90.022 o
-11 -1 -13 62.950 66.473 1.645 42.138 o
-11 -1 -12 5.193 5.902 0.847 284.365 o
-11 -1 -11 43.709 45.774 1.320 65.406 o
-11 -1 -10 60.915 62.050 1.458 47.853 o
-11 -1 -9 30.751 32.325 0.985 104.880 o
-11 -1 -8 206.647 196.957 3.409 9.272 o
-11 -1 -7 31.123 30.306 0.906 112.259 o
-11 -1 -6 40.880 39.094 0.956 88.096 o
-11 -1 -5 447.067 424.781 6.522 2.666 o
-11 -1 -4 37.661 38.867 0.916 94.547 o
-11 -1 -3 64.815 65.577 1.330 48.488 o
-11 -1 -2 36.779 37.626 0.936 95.421 o
-11 -1 -1 36.672 37.724 0.926 96.103 o
-10 -16 -4 19.909 13.902 3.458 21.672 o
-10 -16 -3 76.393 72.395 3.724 14.980 o
-10 -16 -2 2.288 4.966 2.571 41.247 o
-10 -16 -1 5.447 5.921 2.434 45.049 o
-10 -15 -7 99.633 94.543 4.719 9.636 o
-10 -15 -6 51.950 48.306 3.123 21.960 o
-10 -15 -5 1.811 4.493 1.714 90.937 o
-10 -15 -4 30.271 29.429 2.059 47.681 o
-10 -15 -3 8.110 10.246 1.645 88.824 o
-10 -15 -2 39.743 42.808 2.453 33.605 o
-10 -15 -1 4.653 6.039 1.862 75.108 o
-10 -14 -9 13.606 14.237 2.749 33.819 o
-10 -14 -8 57.471 55.961 3.064 21.835 o
-10 -14 -7 31.833 31.921 2.532 34.294 o
-10 -14 -6 20.643 20.512 2.079 51.793 o
-10 -14 -5 19.282 19.645 1.557 81.535 o
-10 -14 -4 39.092 41.872 1.882 48.292 o
-10 -14 -3 34.256 33.173 1.882 51.756 o
-10 -14 -2 89.598 87.084 2.404 23.920 o
-10 -14 -1 13.474 17.655 1.458 96.978 o
-10 -13 -11 17.020 5.448 4.985 10.937 o
-10 -13 -10 0.772 5.823 2.680 38.229 o
-10 -13 -9 34.258 36.069 2.946 26.354 o
-10 -13 -8 101.165 88.513 3.232 16.374 o
-10 -13 -7 35.202 34.000 2.000 47.242 o
-10 -13 -6 18.564 18.355 1.970 57.754 o
-10 -13 -5 0.438 3.015 1.123 210.872 o
-10 -13 -4 108.154 108.483 2.709 18.638 o
-10 -13 -3 20.292 24.670 1.448 86.430 o
-10 -13 -2 15.543 18.877 1.419 97.546 o
-10 -13 -1 26.467 28.296 1.527 74.001 o
-10 -12 -12 6.318 8.089 2.867 32.609 o
-10 -12 -11 37.337 37.054 2.768 28.695 o
-10 -12 -10 20.913 21.783 2.236 45.731 o
-10 -12 -9 15.629 13.596 1.842 67.237 o
-10 -12 -8 20.936 22.779 1.823 62.822 o
-10 -12 -7 26.985 26.109 1.783 60.712 o
-10 -12 -6 4.202 3.655 0.828 317.568 o
-10 -12 -5 9.412 9.320 1.153 155.736 o
-10 -12 -4 85.076 82.188 2.118 27.955 o
-10 -12 -3 32.074 33.764 1.350 77.623 o
-10 -12 -2 12.783 14.306 1.054 156.909 o
-10 -12 -1 19.040 20.237 1.034 134.718 o
-10 -11 -13 18.940 18.621 2.897 29.819 o
-10 -11 -12 34.237 35.833 2.611 31.996 o
-10 -11 -11 4.089 4.897 1.892 73.650 o
-10 -11 -10 24.349 24.384 2.020 52.064 o
-10 -11 -9 3.648 5.163 1.537 108.890 o
-10 -11 -8 20.904 22.040 1.734 67.872 o
-10 -11 -7 97.007 92.267 2.916 18.641 o
-10 -11 -6 17.157 17.537 0.936 158.706 o
-10 -11 -5 21.547 22.690 1.153 112.984 o
-10 -11 -4 22.193 24.581 1.251 100.845 o
-10 -11 -3 4.731 6.197 0.847 287.415 o
-10 -11 -2 138.022 137.725 2.778 15.236 o
-10 -11 -1 127.619 124.119 2.542 17.587 o
-10 -10 -14 3.357 4.660 2.581 40.761 o
-10 -10 -13 13.450 16.463 2.660 35.750 o
-10 -10 -12 4.583 5.793 2.099 60.069 o
-10 -10 -11 148.491 141.449 4.177 9.644 o
-10 -10 -10 77.081 79.606 2.768 22.055 o
-10 -10 -9 67.546 68.887 2.453 27.288 o
-10 -10 -8 73.429 75.015 2.690 23.439 o
-10 -10 -7 295.918 272.829 7.192 3.357 o
-10 -10 -6 50.869 49.350 1.360 58.436 o
-10 -10 -5 38.891 37.675 1.192 78.384 o
-10 -10 -4 77.738 77.794 1.773 34.370 o
-10 -10 -3 22.320 25.892 1.034 121.245 o
-10 -10 -2 98.508 97.833 2.089 25.183 o
-10 -10 -1 10.318 11.212 0.837 227.222 o
-10 -9 -15 45.895 47.330 3.911 15.542 o
-10 -9 -14 18.333 17.961 2.414 41.281 o
-10 -9 -13 17.403 18.690 2.020 55.902 o
-10 -9 -12 35.168 33.695 2.207 41.221 o
-10 -9 -11 13.386 13.616 1.675 80.151 o
-10 -9 -10 124.511 119.774 3.596 12.694 o
-10 -9 -9 34.707 32.118 1.823 53.979 o
-10 -9 -8 34.313 34.857 1.724 57.413 o
-10 -9 -7 13.674 13.645 1.212 129.460 o
-10 -9 -6 123.768 121.981 2.621 17.503 o
-10 -9 -5 24.701 24.867 0.897 132.439 o
-10 -9 -4 32.354 33.764 1.044 97.057 o
-10 -9 -3 57.565 61.281 1.458 49.393 o
-10 -9 -2 63.689 64.109 1.507 45.261 o
-10 -9 -1 194.014 195.499 3.675 9.060 o
-10 -8 -15 0.472 2.660 2.167 58.680 o
-10 -8 -14 5.216 4.483 2.236 53.226 o
-10 -8 -13 71.311 70.779 3.005 20.702 o
-10 -8 -12 171.646 165.272 4.719 7.658 o
-10 -8 -11 5.474 7.685 1.527 105.922 o
-10 -8 -10 53.731 54.325 2.069 37.426 o
-10 -8 -9 4.293 6.187 1.281 148.520 o
-10 -8 -8 75.967 72.434 2.473 25.713 o
-10 -8 -7 17.976 18.562 0.995 145.249 o
-10 -8 -6 68.609 64.808 1.557 42.402 o
-10 -8 -5 30.240 30.325 0.857 118.056 o
-10 -8 -4 40.071 42.316 1.005 84.592 o
-10 -8 -3 179.832 174.425 2.857 11.942 o
-10 -8 -2 42.975 42.217 1.005 81.526 o
-10 -8 -1 37.959 40.148 0.956 91.041 o
-10 -7 -16 29.566 30.828 3.734 17.939 o
-10 -7 -15 12.822 14.562 2.384 43.890 o
-10 -7 -14 9.370 10.542 2.138 55.219 o
-10 -7 -13 116.915 123.311 4.089 10.993 o
-10 -7 -12 0.243 0.276 1.537 117.524 o
-10 -7 -11 20.082 20.187 1.527 82.776 o
-10 -7 -10 36.908 38.010 1.655 58.115 o
-10 -7 -9 5.236 7.773 1.084 189.775 o
-10 -7 -8 242.617 233.056 5.261 5.443 o
-10 -7 -7 2.010 4.069 0.660 493.924 o
-10 -7 -6 161.045 157.745 2.601 14.089 o
-10 -7 -5 43.135 42.828 0.995 81.509 o
-10 -7 -4 42.387 43.931 1.015 80.778 o
-10 -7 -3 95.841 98.296 1.872 27.689 o
-10 -7 -2 45.152 44.040 1.034 77.104 o
-10 -7 -1 104.351 103.882 1.823 26.385 o
-10 -6 -16 1.340 2.167 2.118 61.139 o
-10 -6 -15 34.739 39.931 2.552 32.742 o
-10 -6 -14 146.916 134.700 3.990 10.317 o
-10 -6 -13 40.519 40.020 2.256 37.970 o
-10 -6 -12 43.993 48.552 2.030 41.544 o
-10 -6 -11 22.551 24.739 1.241 101.134 o
-10 -6 -10 36.385 34.818 1.310 75.623 o
-10 -6 -9 30.164 30.049 1.192 91.744 o
-10 -6 -8 2.922 5.094 0.847 312.347 o
-10 -6 -7 4.238 3.921 0.680 421.866 o
-10 -6 -6 149.472 142.976 2.374 16.176 o
-10 -6 -5 89.277 90.543 1.685 31.691 o
-10 -6 -4 74.731 72.444 1.379 42.446 o
-10 -6 -3 27.828 28.266 0.788 132.061 o
-10 -6 -2 102.652 99.557 1.744 27.739 o
-10 -6 -1 77.551 80.454 1.488 38.496 o
-10 -5 -17 31.088 26.365 3.645 18.762 o
-10 -5 -16 0.697 2.453 2.099 62.495 o
-10 -5 -15 133.079 124.001 3.961 10.960 o
-10 -5 -14 40.420 42.463 2.424 34.107 o
-10 -5 -13 106.046 101.607 2.828 18.258 o
-10 -5 -12 18.560 18.453 1.222 114.223 o
-10 -5 -11 22.708 25.173 1.182 106.093 o
-10 -5 -10 16.315 17.232 1.103 135.220 o
-10 -5 -9 183.418 169.735 3.557 9.982 o
-10 -5 -8 1.195 1.399 0.591 681.263 o
-10 -5 -7 48.051 48.050 1.034 72.692 o
-10 -5 -6 108.678 109.321 1.872 24.927 o
-10 -5 -5 94.349 92.740 1.645 30.902 o
-10 -5 -4 96.007 95.666 1.714 29.546 o
-10 -5 -3 182.927 180.789 2.926 11.490 o
-10 -5 -2 6.891 8.690 0.571 402.559 o
-10 -5 -1 124.213 119.213 2.030 21.250 o
-10 -4 -17 36.952 35.665 3.153 23.343 o
-10 -4 -16 61.865 59.626 2.847 23.649 o
-10 -4 -15 33.482 31.833 1.852 53.438 o
-10 -4 -14 6.690 6.384 1.202 158.009 o
-10 -4 -13 2.604 4.916 1.320 146.464 o
-10 -4 -12 11.423 13.379 1.123 149.669 o
-10 -4 -11 303.341 278.692 6.266 3.884 o
-10 -4 -10 293.477 276.800 5.478 4.548 o
-10 -4 -9 22.502 22.069 1.015 127.115 o
-10 -4 -8 77.167 74.720 1.399 40.926 o
-10 -4 -7 129.299 127.449 2.128 19.705 o
-10 -4 -6 82.983 83.075 1.498 36.495 o
-10 -4 -5 74.102 73.626 1.399 42.108 o
-10 -4 -4 19.323 20.030 0.660 193.304 o
-10 -4 -3 40.857 43.567 0.995 83.542 o
-10 -4 -2 121.184 122.917 2.079 21.051 o
-10 -4 -1 76.572 78.533 1.448 39.701 o
-10 -3 -17 0.947 0.049 2.236 55.446 o
-10 -3 -16 24.813 26.581 2.020 51.484 o
-10 -3 -15 23.482 26.650 2.079 49.721 o
-10 -3 -14 4.484 4.365 0.975 239.310 o
-10 -3 -13 64.089 67.271 2.118 32.910 o
-10 -3 -12 88.441 84.267 2.286 25.447 o
-10 -3 -11 106.100 106.040 2.680 19.101 o
-10 -3 -10 33.999 34.434 1.202 84.289 o
-10 -3 -9 123.358 119.735 2.158 20.476 o
-10 -3 -8 38.691 41.508 0.985 87.674 o
-10 -3 -7 96.740 95.695 1.704 29.513 o
-10 -3 -6 60.372 61.508 1.251 53.346 o
-10 -3 -5 135.615 135.331 2.256 18.082 o
-10 -3 -4 215.641 209.272 3.310 9.056 o
-10 -3 -3 179.852 172.405 2.828 12.071 o
-10 -3 -2 169.650 172.602 2.788 12.640 o
-10 -3 -1 7.934 8.946 0.542 398.709 o
-10 -2 -17 3.775 2.177 2.463 44.843 o
-10 -2 -16 115.265 109.153 3.202 15.203 o
-10 -2 -15 9.403 13.005 1.773 76.010 o
-10 -2 -14 47.235 47.252 1.793 47.064 o
-10 -2 -13 38.664 42.572 1.823 50.225 o
-10 -2 -12 190.482 184.395 4.286 8.000 o
-10 -2 -11 73.773 72.207 1.576 39.302 o
-10 -2 -10 80.102 77.419 1.557 37.135 o
-10 -2 -9 78.335 78.582 1.537 37.763 o
-10 -2 -8 15.670 16.897 0.650 225.148 o
-10 -2 -7 21.039 22.020 0.680 177.586 o
-10 -2 -6 197.146 194.977 3.123 10.221 o
-10 -2 -5 78.088 76.345 1.399 40.377 o
-10 -2 -4 26.005 27.320 0.739 143.285 o
-10 -2 -3 35.607 35.350 0.867 103.227 o
-10 -2 -2 84.816 84.582 1.527 35.417 o
-10 -2 -1 382.274 370.653 5.695 3.447 o
-10 -1 -17 11.730 13.310 2.276 48.176 o
-10 -1 -16 83.060 87.488 3.044 18.857 o
-10 -1 -15 37.681 43.202 1.990 45.256 o
-10 -1 -14 145.352 145.676 2.887 14.134 o
-10 -1 -13 23.658 26.079 1.103 111.443 o
-10 -1 -12 13.402 13.094 0.808 211.367 o
-10 -1 -11 90.197 91.932 1.970 28.067 o
-10 -1 -10 44.653 45.330 1.094 74.385 o
-10 -1 -9 22.706 22.877 0.768 156.846 o
-10 -1 -8 85.623 82.996 1.517 35.549 o
-10 -1 -7 225.232 220.061 3.507 8.314 o
-10 -1 -6 1.940 2.059 0.424 1018.220 o
-10 -1 -5 131.333 129.745 2.246 18.733 o
-10 -1 -4 234.108 230.740 3.635 7.784 o
-10 -1 -3 151.521 150.306 2.473 15.373 o
-10 -1 -2 406.201 402.633 6.168 3.024 o
-10 -1 -1 65.892 67.193 1.261 49.206 o
-9 -16 -6 47.841 41.882 5.379 8.842 o
-9 -16 -5 6.888 6.650 1.990 64.998 o
-9 -16 -4 17.362 22.306 2.079 52.660 o
-9 -16 -3 43.809 42.138 2.246 37.237 o
-9 -16 -2 22.415 27.527 2.650 33.659 o
-9 -16 -1 15.921 18.503 2.493 39.479 o
-9 -15 -8 34.674 31.685 3.655 18.361 o
-9 -15 -7 24.712 25.695 2.591 34.734 o
-9 -15 -6 2.606 2.493 1.498 117.953 o
-9 -15 -5 2.200 2.059 1.567 109.132 o
-9 -15 -4 7.168 8.443 1.586 96.622 o
-9 -15 -3 17.972 17.843 1.557 83.525 o
-9 -15 -2 19.782 21.586 1.586 78.163 o
-9 -15 -1 13.102 14.946 1.537 91.431 o
-9 -14 -10 6.163 7.429 2.611 39.094 o
-9 -14 -9 25.063 26.581 2.709 32.106 o
-9 -14 -8 49.262 51.971 3.025 23.135 o
-9 -14 -7 2.044 2.296 1.892 75.825 o
-9 -14 -6 32.633 34.010 1.833 54.088 o
-9 -14 -5 18.255 20.542 1.360 98.731 o
-9 -14 -4 42.428 44.188 1.892 46.427 o
-9 -14 -3 10.389 12.601 1.389 112.377 o
-9 -14 -2 18.552 22.256 1.448 89.492 o
-9 -14 -1 23.267 27.458 1.616 71.393 o
-9 -13 -11 2.837 3.557 2.394 47.460 o
-9 -13 -10 7.648 9.429 2.315 48.400 o
-9 -13 -9 3.788 2.079 1.803 81.942 o
-9 -13 -8 14.295 13.783 1.754 73.685 o
-9 -13 -7 4.436 7.301 1.606 98.237 o
-9 -13 -6 26.776 25.823 1.232 95.594 o
-9 -13 -5 104.643 107.183 2.631 19.523 o
-9 -13 -4 16.333 18.187 1.192 122.109 o
-9 -13 -3 46.565 48.188 1.586 53.449 o
-9 -13 -2 0.445 3.084 1.133 207.183 o
-9 -13 -1 213.787 206.376 3.961 7.919 o
-9 -12 -13 11.484 10.562 3.025 28.754 o
-9 -12 -12 34.676 33.064 2.798 28.783 o
-9 -12 -11 39.732 42.729 2.365 35.437 o
-9 -12 -10 56.048 58.897 2.562 28.031 o
-9 -12 -9 21.453 23.586 1.892 58.959 o
-9 -12 -8 20.725 22.798 1.724 68.313 o
-9 -12 -7 27.434 27.025 1.754 61.636 o
-9 -12 -6 34.272 32.956 1.172 86.629 o
-9 -12 -5 50.845 51.183 1.616 50.022 o
-9 -12 -4 14.674 15.774 0.995 159.393 o
-9 -12 -3 20.422 20.946 1.064 126.948 o
-9 -12 -2 106.260 106.927 2.286 21.990 o
-9 -12 -1 27.069 29.113 1.163 98.599 o
-9 -11 -14 7.407 8.246 3.123 27.543 o
-9 -11 -13 1.044 0.897 2.680 38.601 o
-9 -11 -12 3.502 7.626 2.276 51.525 o
-9 -11 -11 19.790 20.966 1.862 61.872 o
-9 -11 -10 89.173 89.400 3.005 18.655 o
-9 -11 -9 76.413 76.286 2.709 22.866 o
-9 -11 -8 55.874 53.429 2.118 36.044 o
-9 -11 -7 25.876 26.926 1.498 76.841 o
-9 -11 -6 25.097 25.192 0.956 124.681 o
-9 -11 -5 62.411 64.828 1.704 41.325 o
-9 -11 -4 61.129 61.872 1.773 40.700 o
-9 -11 -3 5.813 7.754 0.857 265.882 o
-9 -11 -2 200.648 191.381 3.645 9.006 o
-9 -11 -1 51.526 51.616 1.379 56.812 o
-9 -10 -14 37.279 38.325 2.897 26.640 o
-9 -10 -13 33.776 35.705 2.345 37.804 o
-9 -10 -12 58.848 55.409 2.384 30.569 o
-9 -10 -11 12.424 15.557 1.931 63.340 o
-9 -10 -10 50.489 50.700 2.266 34.556 o
-9 -10 -9 20.119 20.631 1.448 88.692 o
-9 -10 -8 79.472 78.789 2.611 23.428 o
-9 -10 -7 10.759 12.177 1.182 142.619 o
-9 -10 -6 16.838 16.552 0.768 193.350 o
-9 -10 -5 84.000 81.981 1.665 34.023 o
-9 -10 -4 56.265 58.798 1.340 53.699 o
-9 -10 -3 21.640 21.448 0.828 154.511 o
-9 -10 -2 81.026 77.833 1.645 35.503 o
-9 -10 -1 35.171 35.084 1.034 93.076 o
-9 -9 -15 11.357 13.163 2.581 38.435 o
-9 -9 -14 30.189 30.867 2.581 33.616 o
-9 -9 -13 28.093 29.675 1.961 51.923 o
-9 -9 -12 1.342 2.552 1.468 124.665 o
-9 -9 -11 32.788 32.365 1.803 55.539 o
-9 -9 -10 71.038 70.582 2.315 28.500 o
-9 -9 -9 19.598 21.143 1.448 88.972 o
-9 -9 -8 198.297 187.331 4.345 7.710 o
-9 -9 -7 17.087 17.054 1.163 125.558 o
-9 -9 -6 7.462 7.113 0.532 434.386 o
-9 -9 -5 305.565 282.268 4.926 4.868 o
-9 -9 -4 38.644 39.015 0.936 92.008 o
-9 -9 -3 162.759 155.055 2.660 13.851 o
-9 -9 -2 28.668 29.242 0.818 126.086 o
-9 -9 -1 1.216 0.975 0.394 1332.880 o
-9 -8 -16 9.222 9.517 2.768 34.346 o
-9 -8 -15 61.136 58.197 2.985 22.264 o
-9 -8 -14 29.104 28.907 2.384 38.542 o
-9 -8 -13 38.432 44.788 2.404 34.661 o
-9 -8 -12 18.731 23.429 1.793 65.436 o
-9 -8 -11 45.518 46.759 1.951 43.389 o
-9 -8 -10 59.844 60.473 2.187 33.227 o
-9 -8 -9 80.393 76.020 2.187 28.320 o
-9 -8 -8 27.838 29.784 1.261 89.650 o
-9 -8 -7 105.897 106.552 2.493 20.451 o
-9 -8 -6 100.993 94.710 1.655 29.334 o
-9 -8 -5 8.607 9.872 0.542 377.833 o
-9 -8 -4 34.078 34.542 0.847 107.773 o
-9 -8 -3 171.390 168.011 2.739 12.824 o
-9 -8 -2 16.284 16.897 0.690 212.296 o
-9 -8 -1 116.424 112.405 1.970 22.943 o
-9 -7 -16 37.276 33.971 2.828 27.938 o
-9 -7 -15 0.933 1.360 1.823 82.719 o
-9 -7 -14 32.922 35.301 2.296 39.252 o
-9 -7 -13 32.380 32.227 2.010 48.163 o
-9 -7 -12 27.234 27.902 1.714 63.419 o
-9 -7 -11 99.353 95.331 2.966 18.016 o
-9 -7 -10 2.134 3.143 0.837 340.464 o
-9 -7 -9 0.876 1.764 0.719 486.931 o
-9 -7 -8 62.585 61.636 1.635 43.251 o
-9 -7 -7 82.042 78.671 1.813 32.763 o
-9 -7 -6 28.866 29.774 0.818 125.042 o
-9 -7 -5 154.050 151.085 2.483 15.150 o
-9 -7 -4 223.209 221.440 3.517 8.329 o
-9 -7 -3 152.085 151.065 2.512 15.151 o
-9 -7 -2 11.945 13.172 0.640 271.528 o
-9 -7 -1 77.156 78.493 1.478 39.053 o
-9 -6 -17 23.924 19.744 2.837 30.243 o
-9 -6 -16 12.021 13.724 2.177 51.955 o
-9 -6 -15 134.639 126.188 3.961 10.882 o
-9 -6 -14 88.570 87.843 3.094 18.096 o
-9 -6 -13 84.419 83.882 2.906 19.999 o
-9 -6 -12 53.273 55.754 1.773 44.068 o
-9 -6 -11 10.924 11.921 1.064 164.895 o
-9 -6 -10 141.736 134.494 2.946 14.367 o
-9 -6 -9 92.176 89.153 2.138 26.167 o
-9 -6 -8 42.995 41.252 1.212 72.269 o
-9 -6 -7 66.761 68.040 1.616 41.299 o
-9 -6 -6 163.663 166.356 2.719 13.305 o
-9 -6 -5 137.208 139.962 2.424 16.920 o
-9 -6 -4 326.509 314.879 4.877 4.552 o
-9 -6 -3 210.925 206.770 3.281 9.280 o
-9 -6 -2 29.643 29.705 0.798 125.164 o
-9 -6 -1 3.151 3.833 0.483 705.612 o
-9 -5 -17 2.363 5.360 2.729 36.669 o
-9 -5 -16 6.304 6.690 2.227 52.936 o
-9 -5 -15 2.300 2.414 1.754 87.545 o
-9 -5 -14 71.519 73.015 2.355 27.729 o
-9 -5 -13 32.178 33.980 1.596 64.458 o
-9 -5 -12 5.005 4.345 0.985 232.120 o
-9 -5 -11 12.848 12.877 0.867 199.915 o
-9 -5 -10 127.536 124.681 2.759 16.387 o
-9 -5 -9 29.165 30.207 1.163 95.073 o
-9 -5 -8 130.998 126.208 2.611 16.889 o
-9 -5 -7 108.013 108.286 2.079 23.375 o
-9 -5 -6 84.770 84.079 1.527 35.491 o
-9 -5 -5 49.666 51.794 1.103 67.318 o
-9 -5 -4 150.207 148.168 2.453 15.609 o
-9 -5 -3 92.719 90.966 1.675 31.067 o
-9 -5 -2 71.488 70.976 1.330 44.770 o
-9 -5 -1 12.111 13.379 0.542 303.099 o
-9 -4 -18 4.913 11.970 7.695 4.685 o
-9 -4 -17 22.290 21.015 2.739 32.299 o
-9 -4 -16 17.241 18.463 1.803 67.192 o
-9 -4 -15 42.077 43.774 2.049 42.233 o
-9 -4 -14 146.164 142.228 4.217 9.581 o
-9 -4 -13 56.405 58.138 1.833 41.339 o
-9 -4 -12 0.692 1.872 0.857 354.857 o
-9 -4 -11 201.893 190.248 3.941 8.383 o
-9 -4 -10 242.202 229.952 4.660 6.186 o
-9 -4 -9 176.883 167.755 3.212 11.159 o
-9 -4 -8 119.845 115.459 2.286 20.184 o
-9 -4 -7 94.237 93.587 1.626 31.061 o
-9 -4 -6 6.840 8.660 0.502 452.324 o
-9 -4 -5 47.019 47.695 0.985 75.733 o
-9 -4 -4 248.633 241.016 3.852 7.076 o
-9 -4 -3 2.385 2.966 0.424 921.011 o
-9 -4 -2 46.112 48.178 1.015 75.137 o
-9 -4 -1 60.536 59.596 1.192 55.281 o
-9 -3 -18 16.675 14.887 2.650 35.589 o
-9 -3 -17 83.589 81.193 3.182 17.989 o
-9 -3 -16 19.453 23.232 1.773 66.164 o
-9 -3 -15 12.208 10.621 1.675 82.376 o
-9 -3 -14 1.627 2.591 0.956 277.270 o
-9 -3 -13 31.763 35.123 1.468 70.768 o
-9 -3 -12 58.241 57.271 1.576 46.944 o
-9 -3 -11 124.096 120.897 2.680 17.181 o
-9 -3 -10 50.204 53.389 1.537 52.145 o
-9 -3 -9 232.765 220.455 3.458 8.217 o
-9 -3 -8 39.545 40.168 0.897 92.285 o
-9 -3 -7 28.225 28.828 0.768 132.302 o
-9 -3 -6 31.193 31.301 0.818 118.452 o
-9 -3 -5 92.972 92.523 1.606 31.654 o
-9 -3 -4 96.099 91.863 1.606 31.079 o
-9 -3 -3 26.125 25.744 0.719 147.435 o
-9 -3 -2 98.287 99.213 1.704 28.913 o
-9 -3 -1 722.402 718.172 10.838 1.062 o
-9 -2 -18 7.495 6.778 2.246 51.666 o
-9 -2 -17 23.692 24.158 2.118 48.633 o
-9 -2 -16 66.728 78.473 2.837 22.390 o
-9 -2 -15 132.882 129.410 3.330 13.266 o
-9 -2 -14 49.863 48.168 1.685 49.024 o
-9 -2 -13 252.836 248.317 5.557 4.958 o
-9 -2 -12 7.482 7.971 0.867 247.780 o
-9 -2 -11 42.909 42.838 0.995 81.741 o
-9 -2 -10 4.107 5.379 0.502 591.936 o
-9 -2 -9 37.295 38.345 0.897 96.585 o
-9 -2 -8 28.493 29.242 0.768 131.128 o
-9 -2 -7 69.545 72.661 1.369 44.418 o
-9 -2 -6 36.044 36.916 0.847 102.573 o
-9 -2 -5 124.186 125.971 2.118 20.334 o
-9 -2 -4 24.655 24.079 0.680 159.609 o
-9 -2 -3 57.252 58.946 1.163 58.092 o
-9 -2 -2 225.821 223.410 3.488 8.295 o
-9 -2 -1 71.469 72.148 1.300 45.120 o
-9 -1 -18 3.874 6.828 2.404 46.397 o
-9 -1 -17 22.038 24.926 2.049 51.658 o
-9 -1 -16 4.966 5.931 1.596 99.522 o
-9 -1 -15 7.816 9.498 1.291 134.323 o
-9 -1 -14 23.024 25.212 1.034 120.515 o
-9 -1 -13 169.122 171.046 3.251 11.266 o
-9 -1 -12 39.578 40.276 1.064 83.150 o
-9 -1 -11 31.967 32.099 0.847 113.777 o
-9 -1 -10 101.543 100.956 1.764 27.617 o
-9 -1 -9 67.767 68.010 1.310 47.189 o
-9 -1 -8 70.651 70.454 1.310 45.566 o
-9 -1 -7 40.331 41.951 0.897 90.132 o
-9 -1 -6 295.591 287.943 4.463 5.351 o
-9 -1 -5 117.254 117.883 1.970 22.516 o
-9 -1 -4 323.641 329.253 5.202 4.285 o
-9 -1 -3 68.622 68.306 1.261 47.799 o
-9 -1 -2 199.601 195.854 3.113 10.149 o
-9 -1 -1 770.770 743.966 11.232 0.975 o
-8 -17 -3 54.526 52.237 3.360 19.310 o
-8 -17 -2 50.247 49.153 2.936 24.236 o
-8 -17 -1 16.319 17.714 2.276 46.240 o
-8 -16 -7 97.659 79.626 3.665 14.261 o
-8 -16 -6 54.447 47.774 2.453 30.752 o
-8 -16 -5 4.279 3.852 1.793 81.714 o
-8 -16 -4 72.502 71.587 2.581 24.924 o
-8 -16 -3 1.361 2.640 1.567 109.888 o
-8 -16 -2 8.146 10.207 1.744 80.278 o
-8 -16 -1 7.189 8.069 1.626 92.738 o
-8 -15 -9 13.133 14.739 2.749 33.852 o
-8 -15 -8 51.049 51.035 2.926 24.189 o
-8 -15 -7 13.691 14.187 2.345 45.039 o
-8 -15 -6 20.269 19.645 1.645 74.550 o
-8 -15 -5 134.130 127.715 3.103 14.233 o
-8 -15 -4 3.567 2.867 1.360 138.910 o
-8 -15 -3 62.428 62.207 2.138 33.402 o
-8 -15 -2 3.838 5.783 1.379 131.669 o
-8 -15 -1 24.577 27.360 1.576 72.827 o
-8 -14 -11 12.320 17.498 3.340 23.523 o
-8 -14 -10 46.779 44.217 2.778 26.975 o
-8 -14 -9 12.105 16.709 2.828 32.144 o
-8 -14 -8 8.973 8.975 1.921 67.513 o
-8 -14 -7 60.560 62.966 2.562 27.166 o
-8 -14 -6 12.779 10.867 1.172 140.861 o
-8 -14 -5 17.520 20.207 1.369 98.956 o
-8 -14 -4 23.432 25.163 1.409 85.994 o
-8 -14 -3 73.683 74.109 2.138 30.229 o
-8 -14 -2 47.197 46.917 1.695 50.042 o
-8 -14 -1 73.121 76.010 2.148 30.024 o
-8 -13 -12 15.373 18.867 2.887 30.414 o
-8 -13 -11 49.461 52.266 3.044 22.878 o
-8 -13 -10 23.529 21.971 2.020 52.830 o
-8 -13 -9 45.177 45.192 2.384 33.781 o
-8 -13 -8 15.107 15.636 1.921 62.501 o
-8 -13 -7 13.431 16.296 1.931 62.644 o
-8 -13 -6 16.067 15.902 1.094 138.904 o
-8 -13 -5 1.897 2.236 0.739 434.613 o
-8 -13 -4 51.973 53.803 1.704 46.617 o
-8 -13 -3 27.465 30.197 1.300 87.012 o
-8 -13 -2 104.647 106.257 2.443 20.957 o
-8 -13 -1 71.044 72.582 1.783 36.417 o
-8 -12 -13 10.056 10.079 2.335 46.895 o
-8 -12 -12 20.775 22.335 2.650 34.326 o
-8 -12 -11 20.551 20.926 2.128 49.836 o
-8 -12 -10 20.734 20.532 1.783 65.659 o
-8 -12 -9 99.549 94.355 3.103 17.111 o
-8 -12 -8 3.931 6.345 1.547 106.436 o
-8 -12 -7 1.782 1.882 1.153 197.143 o
-8 -12 -6 60.403 57.990 1.537 46.951 o
-8 -12 -5 5.573 7.606 0.975 222.225 o
-8 -12 -4 10.229 12.286 0.946 194.209 o
-8 -12 -3 44.846 44.257 1.330 64.755 o
-8 -12 -2 32.728 33.862 1.232 84.089 o
-8 -12 -1 112.943 112.385 2.335 20.657 o
-8 -11 -14 2.171 1.448 2.286 52.483 o
-8 -11 -13 11.581 10.424 2.315 47.155 o
-8 -11 -12 65.974 64.641 2.837 23.115 o
-8 -11 -11 7.093 7.882 1.468 110.957 o
-8 -11 -10 62.318 60.542 2.502 27.906 o
-8 -11 -9 59.638 54.729 2.099 35.460 o
-8 -11 -8 93.270 92.887 2.995 18.316 o
-8 -11 -7 13.159 14.493 1.271 121.376 o
-8 -11 -6 3.261 2.916 0.631 508.579 o
-8 -11 -5 12.084 14.897 0.759 227.182 o
-8 -11 -4 20.464 21.705 0.956 139.874 o
-8 -11 -3 1.163 1.833 0.611 635.391 o
-8 -11 -2 74.954 74.178 1.596 38.348 o
-8 -11 -1 166.255 156.691 3.015 12.406 o
-8 -10 -15 1.966 2.591 2.739 36.688 o
-8 -10 -14 11.358 14.621 2.335 45.935 o
-8 -10 -13 0.695 0.315 1.754 89.941 o
-8 -10 -12 65.261 64.286 2.453 27.921 o
-8 -10 -11 5.678 7.488 1.478 112.070 o
-8 -10 -10 54.300 54.897 2.138 35.839 o
-8 -10 -9 63.602 62.877 2.020 35.156 o
-8 -10 -8 45.615 45.094 1.606 53.954 o
-8 -10 -7 115.872 117.961 2.995 16.042 o
-8 -10 -6 33.510 32.434 0.956 102.671 o
-8 -10 -5 155.493 155.154 2.759 13.864 o
-8 -10 -4 47.722 49.202 1.163 67.544 o
-8 -10 -3 92.005 91.203 1.764 30.159 o
-8 -10 -2 101.943 104.415 1.862 26.349 o
-8 -10 -1 51.991 52.325 1.094 65.764 o
-8 -9 -16 7.797 11.340 2.985 29.831 o
-8 -9 -15 27.124 33.133 3.301 22.406 o
-8 -9 -14 1.012 0.936 1.350 149.314 o
-8 -9 -13 6.388 8.946 1.547 101.592 o
-8 -9 -12 23.104 25.261 1.764 64.009 o
-8 -9 -11 4.620 7.872 1.271 147.459 o
-8 -9 -10 75.017 75.222 2.236 28.585 o
-8 -9 -9 66.761 65.163 1.931 35.765 o
-8 -9 -8 3.929 6.158 0.966 240.946 o
-8 -9 -7 32.641 33.783 1.222 84.840 o
-8 -9 -6 102.433 96.769 1.675 28.689 o
-8 -9 -5 246.261 241.617 3.793 7.197 o
-8 -9 -4 40.480 41.705 0.956 87.022 o
-8 -9 -3 45.187 44.926 1.034 76.655 o
-8 -9 -2 129.135 127.883 2.158 19.526 o
-8 -9 -1 51.920 54.789 1.212 61.065 o
-8 -8 -16 36.078 29.645 2.847 28.016 o
-8 -8 -15 3.878 5.842 2.138 58.256 o
-8 -8 -14 74.277 72.552 2.798 22.360 o
-8 -8 -13 34.721 37.409 1.990 47.149 o
-8 -8 -12 48.548 46.513 1.734 48.419 o
-8 -8 -11 63.538 63.055 1.941 36.589 o
-8 -8 -10 7.763 7.852 0.857 249.890 o
-8 -8 -9 15.278 15.655 0.966 162.966 o
-8 -8 -8 76.641 77.005 1.872 33.227 o
-8 -8 -7 221.711 202.395 3.773 8.127 o
-8 -8 -6 78.020 79.094 1.803 33.723 o
-8 -8 -5 135.204 135.971 2.315 17.778 o
-8 -8 -4 21.235 21.951 0.719 170.926 o
-8 -8 -3 2.655 2.571 0.443 865.453 o
-8 -8 -2 229.965 223.657 3.547 8.096 o
-8 -8 -1 46.961 46.926 1.025 74.532 o
-8 -7 -17 15.438 13.852 2.778 32.934 o
-8 -7 -16 7.756 6.286 2.621 38.630 o
-8 -7 -15 178.269 173.174 5.035 6.912 o
-8 -7 -14 9.063 11.301 1.783 76.135 o
-8 -7 -13 37.286 36.818 1.882 49.884 o
-8 -7 -12 11.169 12.118 1.261 129.044 o
-8 -7 -11 65.457 61.508 1.675 41.515 o
-8 -7 -10 34.675 34.847 1.212 82.781 o
-8 -7 -9 2.248 1.330 0.542 722.165 o
-8 -7 -8 12.506 12.660 0.808 217.839 o
-8 -7 -7 68.849 69.439 1.586 41.011 o
-8 -7 -6 162.129 154.996 3.034 12.555 o
-8 -7 -5 124.144 122.080 2.059 20.913 o
-8 -7 -4 7.949 9.370 0.542 394.362 o
-8 -7 -3 399.454 386.909 5.961 3.184 o
-8 -7 -2 179.751 178.927 2.956 11.570 o
-8 -7 -1 1.383 1.300 0.335 1578.480 o
-8 -6 -17 46.250 44.591 3.212 21.587 o
-8 -6 -16 41.335 41.567 2.374 35.033 o
-8 -6 -15 17.663 18.532 1.744 70.466 o
-8 -6 -14 193.910 187.725 5.172 6.385 o
-8 -6 -13 0.491 2.000 0.975 279.418 o
-8 -6 -12 47.942 49.409 1.557 53.481 o
-8 -6 -11 65.653 67.301 1.764 38.856 o
-8 -6 -10 49.514 51.715 1.458 55.312 o
-8 -6 -9 15.229 15.793 0.798 196.840 o
-8 -6 -8 44.050 42.788 1.340 65.381 o
-8 -6 -7 146.550 139.587 2.709 14.990 o
-8 -6 -6 21.280 22.040 0.640 182.531 o
-8 -6 -5 43.167 42.345 0.916 85.501 o
-8 -6 -4 109.252 111.636 1.911 24.366 o
-8 -6 -3 13.673 13.636 0.591 269.315 o
-8 -6 -2 27.590 26.404 0.768 137.040 o
-8 -6 -1 8.036 8.956 0.562 384.746 o
-8 -5 -18 8.685 12.906 3.675 19.925 o
-8 -5 -17 22.626 25.921 2.542 36.216 o
-8 -5 -16 10.941 13.360 1.773 74.795 o
-8 -5 -15 9.338 10.079 1.379 117.442 o
-8 -5 -14 62.767 61.498 2.000 35.855 o
-8 -5 -13 16.567 15.429 1.103 136.780 o
-8 -5 -12 38.456 38.483 1.310 72.395 o
-8 -5 -11 1.575 2.384 0.700 483.288 o
-8 -5 -10 10.211 9.833 0.798 245.616 o
-8 -5 -9 8.611 9.892 0.749 277.362 o
-8 -5 -8 17.841 21.064 0.897 157.129 o
-8 -5 -7 399.175 387.175 6.906 2.796 o
-8 -5 -6 3.374 3.931 0.384 875.045 o
-8 -5 -5 56.726 58.907 1.143 58.971 o
-8 -5 -4 55.903 59.025 1.212 57.443 o
-8 -5 -3 305.600 307.293 4.897 4.769 o
-8 -5 -2 39.932 41.163 0.985 86.428 o
-8 -5 -1 45.722 45.922 0.956 79.064 o
-8 -4 -18 97.891 92.070 3.823 13.210 o
-8 -4 -17 3.384 2.473 1.961 69.902 o
-8 -4 -16 47.745 49.705 2.453 31.671 o
-8 -4 -15 34.718 34.690 1.773 55.301 o
-8 -4 -14 40.207 44.818 1.813 49.517 o
-8 -4 -13 21.366 24.611 1.241 102.908 o
-8 -4 -12 227.190 217.795 4.463 6.763 o
-8 -4 -11 120.655 115.488 2.562 18.338 o
-8 -4 -10 156.398 150.346 2.916 13.346 o
-8 -4 -9 78.852 77.961 1.714 34.981 o
-8 -4 -8 94.744 93.291 1.941 27.549 o
-8 -4 -7 75.386 76.257 1.379 41.589 o
-8 -4 -6 40.639 43.882 0.906 88.056 o
-8 -4 -5 43.441 44.020 0.936 83.323 o
-8 -4 -4 126.933 126.444 2.079 20.281 o
-8 -4 -3 5.107 6.847 0.424 612.410 o
-8 -4 -2 94.212 94.375 1.645 30.767 o
-8 -4 -1 102.517 102.848 1.764 27.303 o
-8 -3 -18 54.429 51.330 2.818 25.190 o
-8 -3 -17 16.858 16.246 1.744 71.754 o
-8 -3 -16 11.793 14.286 1.635 84.389 o
-8 -3 -15 76.686 79.675 2.384 26.195 o
-8 -3 -14 41.663 41.577 1.606 56.707 o
-8 -3 -13 50.003 53.193 1.635 49.388 o
-8 -3 -12 46.062 45.271 1.399 61.006 o
-8 -3 -11 185.231 173.312 3.369 10.351 o
-8 -3 -10 29.258 30.660 0.995 107.885 o
-8 -3 -9 14.360 17.951 0.847 185.262 o
-8 -3 -8 274.159 259.174 4.020 6.287 o
-8 -3 -7 137.038 137.301 2.236 17.987 o
-8 -3 -6 170.907 163.656 2.650 13.244 o
-8 -3 -5 443.180 433.550 6.601 2.638 o
-8 -3 -4 84.660 85.961 1.507 35.552 o
-8 -3 -3 153.154 153.538 2.493 15.090 o
-8 -3 -2 735.385 725.719 10.906 1.040 o
-8 -3 -1 103.250 102.651 1.803 26.832 o
-8 -2 -18 101.792 95.981 3.616 13.999 o
-8 -2 -17 58.989 63.675 2.601 26.790 o
-8 -2 -16 0.477 1.576 1.429 134.091 o
-8 -2 -15 59.037 66.818 2.286 31.162 o
-8 -2 -14 15.325 17.488 1.172 127.453 o
-8 -2 -13 6.690 7.084 0.887 249.330 o
-8 -2 -12 18.516 17.123 0.857 168.194 o
-8 -2 -11 298.991 281.716 4.374 5.429 o
-8 -2 -10 111.488 107.823 1.842 24.884 o
-8 -2 -9 67.532 67.212 1.251 48.701 o
-8 -2 -8 136.988 136.454 2.256 17.924 o
-8 -2 -7 189.378 188.977 3.281 10.192 o
-8 -2 -6 141.035 135.863 2.256 17.623 o
-8 -2 -5 222.626 219.302 3.458 8.473 o
-8 -2 -4 386.913 384.062 5.862 3.303 o
-8 -2 -3 151.695 149.370 2.414 15.641 o
-8 -2 -2 78.167 77.813 1.369 40.601 o
-8 -2 -1 722.312 707.197 10.640 1.085 o
-8 -1 -18 1.223 2.453 1.931 73.299 o
-8 -1 -17 3.408 5.655 1.606 100.391 o
-8 -1 -16 73.992 81.606 2.650 23.450 o
-8 -1 -15 16.672 18.010 0.936 159.529 o
-8 -1 -14 190.503 189.528 3.517 9.587 o
-8 -1 -13 23.640 24.542 0.946 129.751 o
-8 -1 -12 36.183 35.281 0.867 102.371 o
-8 -1 -11 81.541 82.375 1.507 36.828 o
-8 -1 -10 36.407 39.074 0.956 93.750 o
-8 -1 -9 74.207 73.813 1.360 42.741 o
-8 -1 -8 29.843 31.843 0.788 123.214 o
-8 -1 -7 36.038 36.168 0.837 103.814 o
-8 -1 -6 13.815 14.956 0.571 267.868 o
-8 -1 -5 16.656 18.798 0.621 219.344 o
-8 -1 -4 825.867 794.577 11.911 0.865 o
-8 -1 -3 428.262 429.363 6.522 2.733 o
-8 -1 -2 514.198 507.629 7.695 2.001 o
-8 -1 -1 26.914 27.291 0.700 144.894 o
-7 -17 -5 0.242 1.330 2.936 32.263 o
-7 -17 -4 22.773 20.394 2.325 42.600 o
-7 -17 -3 6.520 4.670 1.783 80.484 o
-7 -17 -2 4.469 6.296 1.931 70.200 o
-7 -17 -1 79.323 76.917 3.054 19.427 o
-7 -16 -8 36.800 28.010 2.847 28.027 o
-7 -16 -7 24.621 25.113 2.670 33.087 o
-7 -16 -6 1.459 2.424 1.773 86.389 o
-7 -16 -5 37.575 36.986 2.118 42.567 o
-7 -16 -4 12.875 11.872 1.754 75.357 o
-7 -16 -3 36.219 40.788 2.000 45.808 o
-7 -16 -2 14.736 18.601 1.773 70.489 o
-7 -16 -1 5.857 6.079 1.399 124.259 o
-7 -15 -10 33.302 27.419 3.153 23.986 o
-7 -15 -9 1.180 0.847 2.030 66.915 o
-7 -15 -8 32.259 32.316 2.552 33.772 o
-7 -15 -7 14.970 16.375 2.099 53.809 o
-7 -15 -6 56.404 54.483 1.970 38.823 o
-7 -15 -5 36.241 38.069 1.754 54.602 o
-7 -15 -4 0.521 0.640 1.320 157.687 o
-7 -15 -3 39.448 41.054 1.803 50.869 o
-7 -15 -2 7.666 9.350 1.291 134.816 o
-7 -15 -1 131.743 133.134 3.163 13.954 o
-7 -14 -11 33.724 30.020 2.640 31.942 o
-7 -14 -10 2.034 2.966 2.463 45.160 o
-7 -14 -9 12.243 12.049 1.951 63.220 o
-7 -14 -8 80.591 79.232 3.074 19.092 o
-7 -14 -7 90.634 89.685 3.084 17.969 o
-7 -14 -6 105.654 106.178 2.660 19.270 o
-7 -14 -5 26.019 28.325 1.498 76.150 o
-7 -14 -4 8.374 10.434 1.182 151.297 o
-7 -14 -3 31.672 34.158 1.468 71.191 o
-7 -14 -2 39.803 40.956 1.537 60.527 o
-7 -14 -1 3.018 3.675 1.094 206.468 o
-7 -13 -13 14.810 14.473 3.182 25.673 o
-7 -13 -12 5.486 5.123 2.305 50.050 o
-7 -13 -11 32.887 32.749 2.532 34.043 o
-7 -13 -10 3.783 6.847 2.108 59.653 o
-7 -13 -9 8.861 12.138 1.498 102.022 o
-7 -13 -8 77.240 73.271 2.611 23.967 o
-7 -13 -7 91.295 83.656 2.749 20.760 o
-7 -13 -6 27.257 27.222 1.182 98.033 o
-7 -13 -5 29.406 31.044 1.320 83.225 o
-7 -13 -4 49.579 49.193 1.507 54.328 o
-7 -13 -3 62.893 65.321 1.803 39.114 o
-7 -13 -2 167.754 161.637 3.133 11.858 o
-7 -13 -1 108.305 112.730 2.374 20.806 o
-7 -12 -14 27.213 25.912 2.788 30.346 o
-7 -12 -13 71.023 71.547 3.606 15.984 o
-7 -12 -12 24.445 21.921 2.128 48.399 o
-7 -12 -11 16.704 16.434 1.813 67.532 o
-7 -12 -10 2.095 5.261 1.803 82.022 o
-7 -12 -9 59.614 61.754 2.434 29.200 o
-7 -12 -8 99.298 101.439 3.301 15.706 o
-7 -12 -7 21.052 22.680 1.389 91.431 o
-7 -12 -6 157.684 153.400 3.251 12.034 o
-7 -12 -5 32.574 34.690 1.113 91.434 o
-7 -12 -4 102.467 100.543 1.980 25.463 o
-7 -12 -3 71.095 70.621 1.576 40.329 o
-7 -12 -2 59.621 58.818 1.369 51.308 o
-7 -12 -1 7.273 9.704 0.739 296.002 o
-7 -11 -15 6.593 8.099 2.512 41.907 o
-7 -11 -14 25.305 25.557 2.424 38.680 o
-7 -11 -13 18.549 19.734 2.286 45.019 o
-7 -11 -12 3.305 4.108 1.557 107.525 o
-7 -11 -11 9.801 11.113 1.695 82.584 o
-7 -11 -10 41.362 41.330 1.793 50.381 o
-7 -11 -9 83.850 84.749 2.532 23.431 o
-7 -11 -8 159.540 150.957 3.813 10.258 o
-7 -11 -7 22.051 23.823 1.419 87.353 o
-7 -11 -6 64.263 62.838 1.429 47.051 o
-7 -11 -5 71.695 75.695 1.645 38.200 o
-7 -11 -4 14.297 15.636 0.729 218.677 o
-7 -11 -3 180.754 175.390 3.054 11.321 o
-7 -11 -2 22.691 26.217 0.956 128.885 o
-7 -11 -1 81.548 82.680 1.576 35.782 o
-7 -10 -16 14.599 19.084 3.803 18.262 o
-7 -10 -15 24.192 27.586 2.877 29.029 o
-7 -10 -14 46.870 47.370 2.493 31.306 o
-7 -10 -13 28.752 29.695 2.089 47.140 o
-7 -10 -12 54.187 52.995 1.990 39.158 o
-7 -10 -11 46.211 46.710 1.704 50.181 o
-7 -10 -10 16.190 17.350 1.310 108.974 o
-7 -10 -9 14.304 12.906 1.113 144.162 o
-7 -10 -8 38.764 41.311 1.567 59.817 o
-7 -10 -7 87.093 82.651 2.177 26.932 o
-7 -10 -6 26.766 26.217 0.768 139.506 o
-7 -10 -5 60.419 57.321 1.153 57.014 o
-7 -10 -4 58.121 58.079 1.192 57.017 o
-7 -10 -3 124.878 122.868 2.099 20.545 o
-7 -10 -2 53.636 53.567 1.212 60.382 o
-7 -10 -1 117.814 118.011 2.079 21.677 o
-7 -9 -16 65.586 62.660 3.281 18.963 o
-7 -9 -15 22.282 23.113 2.217 45.812 o
-7 -9 -14 14.361 13.202 1.911 64.049 o
-7 -9 -13 53.986 54.227 2.069 37.378 o
-7 -9 -12 75.393 78.503 2.345 26.920 o
-7 -9 -11 22.363 24.779 1.310 95.277 o
-7 -9 -10 21.193 21.498 1.251 104.480 o
-7 -9 -9 76.702 72.690 2.049 31.067 o
-7 -9 -8 125.544 116.158 2.591 17.759 o
-7 -9 -7 25.717 26.857 1.044 112.888 o
-7 -9 -6 47.480 47.380 1.251 64.996 o
-7 -9 -5 127.504 126.838 2.148 19.787 o
-7 -9 -4 29.573 31.104 0.857 118.617 o
-7 -9 -3 137.393 138.592 2.335 17.403 o
-7 -9 -2 21.178 22.522 0.729 168.562 o
-7 -9 -1 36.249 37.626 0.946 95.544 o
-7 -8 -17 61.052 54.138 3.429 18.268 o
-7 -8 -16 24.377 30.532 2.936 27.846 o
-7 -8 -15 25.053 28.739 2.305 41.604 o
-7 -8 -14 64.364 62.217 2.335 29.903 o
-7 -8 -13 57.758 57.252 2.099 35.595 o
-7 -8 -12 28.297 29.074 1.399 80.101 o
-7 -8 -11 163.229 153.302 3.606 10.716 o
-7 -8 -10 89.698 89.459 2.177 26.077 o
-7 -8 -9 21.040 21.084 1.025 130.301 o
-7 -8 -8 45.619 42.493 1.212 69.694 o
-7 -8 -7 45.151 47.951 1.281 65.253 o
-7 -8 -6 38.482 38.700 1.153 80.371 o
-7 -8 -5 1.398 1.488 0.335 1547.960 o
-7 -8 -4 129.597 120.109 2.030 20.636 o
-7 -8 -3 0.684 0.305 0.286 2581.170 o
-7 -8 -2 194.932 195.390 3.202 10.102 o
-7 -8 -1 49.625 50.601 1.084 68.514 o
-7 -7 -17 11.637 17.360 2.877 31.153 o
-7 -7 -16 19.255 20.424 2.473 39.147 o
-7 -7 -15 15.309 13.025 1.783 71.291 o
-7 -7 -14 36.539 42.798 2.039 44.243 o
-7 -7 -13 28.456 33.665 1.586 67.394 o
-7 -7 -12 24.148 26.187 1.261 96.300 o
-7 -7 -11 15.198 16.394 1.005 154.994 o
-7 -7 -10 75.167 72.858 1.862 34.143 o
-7 -7 -9 4.536 5.389 0.650 425.356 o
-7 -7 -8 6.150 4.315 0.650 403.461 o
-7 -7 -7 21.351 22.375 0.877 147.136 o
-7 -7 -6 253.096 254.691 4.719 5.810 o
-7 -7 -5 87.153 84.759 1.527 34.817 o
-7 -7 -4 320.370 316.308 4.887 4.594 o
-7 -7 -3 204.301 200.218 3.202 9.735 o
-7 -7 -2 14.457 14.473 0.601 255.851 o
-7 -7 -1 215.783 217.834 3.458 8.660 o
-7 -6 -18 14.129 15.399 2.975 29.105 o
-7 -6 -17 46.975 45.488 3.123 22.473 o
-7 -6 -16 41.389 40.739 2.305 36.587 o
-7 -6 -15 13.816 15.537 1.793 70.807 o
-7 -6 -14 11.163 13.970 1.153 144.365 o
-7 -6 -13 26.618 28.562 1.281 90.296 o
-7 -6 -12 6.724 5.823 0.847 270.680 o
-7 -6 -11 23.048 23.971 1.064 118.509 o
-7 -6 -10 195.037 185.775 3.872 8.732 o
-7 -6 -9 142.570 137.587 2.660 15.510 o
-7 -6 -8 145.053 142.750 2.739 14.856 o
-7 -6 -7 40.671 40.513 1.153 77.415 o
-7 -6 -6 14.825 15.409 0.798 199.859 o
-7 -6 -5 29.488 30.798 0.749 128.656 o
-7 -6 -4 86.474 89.065 1.557 34.077 o
-7 -6 -3 116.752 118.553 1.980 22.465 o
-7 -6 -2 123.443 124.720 2.089 20.659 o
-7 -6 -1 647.960 652.073 9.803 1.286 o
-7 -5 -18 0.231 2.571 2.975 31.349 o
-7 -5 -17 164.057 159.893 5.044 7.191 o
-7 -5 -16 36.800 41.715 2.325 36.998 o
-7 -5 -15 23.927 22.887 1.409 86.652 o
-7 -5 -14 11.038 13.222 1.291 123.883 o
-7 -5 -13 22.686 21.419 1.084 119.525 o
-7 -5 -12 2.336 3.616 0.778 377.982 o
-7 -5 -11 51.999 50.720 1.458 54.326 o
-7 -5 -10 6.880 7.094 0.709 331.154 o
-7 -5 -9 176.383 171.036 3.232 11.062 o
-7 -5 -8 161.262 157.903 3.084 12.362 o
-7 -5 -7 207.100 198.573 3.724 8.597 o
-7 -5 -6 221.399 209.440 3.862 7.902 o
-7 -5 -5 249.816 239.844 3.744 7.215 o
-7 -5 -4 120.791 122.572 2.030 21.439 o
-7 -5 -3 569.194 568.063 8.571 1.646 o
-7 -5 -2 492.366 489.747 7.448 2.140 o
-7 -5 -1 898.812 895.179 13.429 0.706 o
-7 -4 -18 10.790 8.512 2.493 41.588 o
-7 -4 -17 1.883 3.576 1.645 98.799 o
-7 -4 -16 34.575 39.084 1.892 50.145 o
-7 -4 -15 10.919 10.768 1.123 154.905 o
-7 -4 -14 1.381 2.719 0.768 411.700 o
-7 -4 -13 33.894 34.316 1.310 78.031 o
-7 -4 -12 71.249 72.532 1.862 35.059 o
-7 -4 -11 114.788 109.370 2.207 21.551 o
-7 -4 -10 129.708 125.508 2.483 17.708 o
-7 -4 -9 38.497 36.473 1.034 88.118 o
-7 -4 -8 83.369 79.045 1.675 34.370 o
-7 -4 -7 172.084 170.533 3.212 11.283 o
-7 -4 -6 105.377 106.868 1.783 26.353 o
-7 -4 -5 311.808 307.086 4.729 4.842 o
-7 -4 -4 534.266 535.856 8.089 1.837 o
-7 -4 -3 785.342 765.729 11.488 0.935 o
-7 -4 -2 53.837 58.592 1.123 61.436 o
-7 -4 -1 106.438 107.607 1.833 25.706 o
-7 -3 -19 5.655 9.448 3.301 24.845 o
-7 -3 -18 80.701 81.153 3.064 19.094 o
-7 -3 -17 33.190 30.710 1.764 57.341 o
-7 -3 -16 57.836 61.439 2.296 31.674 o
-7 -3 -15 14.235 15.616 1.163 133.288 o
-7 -3 -14 98.978 99.646 2.365 22.519 o
-7 -3 -13 26.289 27.183 1.153 101.890 o
-7 -3 -12 19.277 20.286 0.867 158.319 o
-7 -3 -11 79.382 77.823 1.714 34.872 o
-7 -3 -10 70.976 70.858 1.665 38.721 o
-7 -3 -9 38.506 36.227 1.025 88.822 o
-7 -3 -8 87.826 86.582 1.823 30.685 o
-7 -3 -7 12.189 13.251 0.453 335.022 o
-7 -3 -6 501.798 493.077 7.468 2.105 o
-7 -3 -5 239.483 240.120 3.734 7.427 o
-7 -3 -4 447.136 452.643 6.857 2.506 o
-7 -3 -3 117.905 123.045 2.049 21.596 o
-7 -3 -2 17.910 19.271 0.552 223.962 o
-7 -3 -1 136.064 138.829 2.246 17.953 o
-7 -2 -19 39.299 35.695 3.005 25.040 o
-7 -2 -18 38.028 39.429 2.611 31.157 o
-7 -2 -17 19.034 20.404 1.901 60.402 o
-7 -2 -16 45.955 49.862 1.901 44.079 o
-7 -2 -15 4.081 4.995 1.172 175.900 o
-7 -2 -14 42.448 40.651 1.300 68.950 o
-7 -2 -13 145.539 138.976 2.749 14.894 o
-7 -2 -12 81.135 81.360 1.842 32.263 o
-7 -2 -11 27.632 26.089 0.690 145.583 o
-7 -2 -10 67.932 67.173 1.251 48.538 o
-7 -2 -9 11.152 11.399 0.502 343.914 o
-7 -2 -8 115.341 114.996 1.911 23.358 o
-7 -2 -7 162.680 162.898 2.621 13.790 o
-7 -2 -6 743.413 744.852 11.182 1.002 o
-7 -2 -5 1.204 1.064 0.217 2733.630 o
-7 -2 -4 34.891 33.872 0.759 113.129 o
-7 -2 -3 5.134 5.438 0.394 682.195 o
-7 -2 -2 763.979 750.399 11.261 0.976 o
-7 -2 -1 23.573 24.059 0.601 173.818 o
-7 -1 -19 43.438 37.902 2.739 28.355 o
-7 -1 -18 50.442 54.444 2.601 28.504 o
-7 -1 -17 89.628 89.685 2.700 21.060 o
-7 -1 -16 22.893 22.700 1.409 87.827 o
-7 -1 -15 12.871 14.187 0.887 191.874 o
-7 -1 -14 1.001 1.517 0.453 1068.130 o
-7 -1 -13 29.327 28.394 0.828 124.646 o
-7 -1 -12 127.504 124.592 2.118 20.075 o
-7 -1 -11 46.338 45.981 0.985 77.178 o
-7 -1 -10 63.438 63.045 1.232 51.957 o
-7 -1 -9 118.635 117.420 1.970 22.380 o
-7 -1 -8 291.152 280.416 4.571 5.347 o
-7 -1 -7 169.192 165.026 2.700 13.131 o
-7 -1 -6 107.763 107.951 1.783 25.909 o
-7 -1 -5 222.971 216.602 3.399 8.603 o
-7 -1 -4 156.533 157.893 2.512 14.677 o
-7 -1 -3 134.465 134.168 2.158 18.758 o
-7 -1 -2 52.109 53.971 1.015 67.719 o
-7 -1 -1 88.885 88.493 1.488 34.453 o
-6 -18 -1 8.778 13.527 5.054 10.708 o
-6 -17 -6 7.108 13.468 2.749 34.832 o
-6 -17 -5 9.410 14.847 2.118 55.307 o
-6 -17 -4 69.298 67.577 2.591 25.419 o
-6 -17 -3 38.236 37.665 2.246 38.990 o
-6 -17 -2 1.506 3.724 1.921 73.462 o
-6 -17 -1 101.513 96.651 3.330 15.544 o
-6 -16 -9 6.846 9.212 2.975 30.242 o
-6 -16 -8 22.907 23.320 2.995 27.423 o
-6 -16 -7 1.242 2.424 1.498 120.240 o
-6 -16 -6 9.775 13.911 1.852 70.014 o
-6 -16 -5 228.056 220.218 4.936 6.079 o
-6 -16 -4 23.321 23.064 1.783 63.482 o
-6 -16 -3 42.884 47.321 1.961 43.839 o
-6 -16 -2 77.455 76.276 2.374 26.435 o
-6 -16 -1 26.082 27.251 1.990 52.022 o
-6 -15 -11 29.828 28.325 3.734 17.985 o
-6 -15 -10 75.137 79.528 3.911 13.828 o
-6 -15 -9 90.316 80.868 3.517 15.398 o
-6 -15 -8 108.441 106.237 3.507 14.036 o
-6 -15 -7 2.704 3.695 1.172 183.551 o
-6 -15 -6 3.303 4.995 1.251 159.279 o
-6 -15 -5 44.634 49.321 1.882 45.119 o
-6 -15 -4 66.589 68.808 2.079 32.913 o
-6 -15 -3 38.615 42.444 1.724 53.646 o
-6 -15 -2 252.178 245.154 5.113 5.438 o
-6 -15 -1 13.378 16.857 1.310 113.869 o
-6 -14 -12 5.352 6.650 2.680 37.392 o
-6 -14 -11 0.131 0.897 2.404 48.132 o
-6 -14 -10 102.421 98.079 3.547 14.280 o
-6 -14 -9 32.710 36.296 2.236 40.719 o
-6 -14 -8 13.992 20.049 2.089 53.916 o
-6 -14 -7 32.621 28.848 1.350 79.340 o
-6 -14 -6 17.678 21.074 1.291 106.018 o
-6 -14 -5 36.956 40.355 1.626 58.670 o
-6 -14 -4 31.778 35.980 1.567 65.500 o
-6 -14 -3 26.581 27.852 1.281 90.748 o
-6 -14 -2 11.241 12.631 1.113 153.074 o
-6 -14 -1 51.955 54.237 1.478 52.910 o
-6 -13 -13 10.609 14.453 2.906 30.865 o
-6 -13 -12 12.852 11.517 2.217 50.419 o
-6 -13 -11 99.702 101.045 3.498 14.595 o
-6 -13 -10 100.596 101.272 3.419 14.975 o
-6 -13 -9 39.010 41.478 2.148 40.806 o
-6 -13 -8 0.463 2.138 1.350 149.181 o
-6 -13 -7 13.138 13.182 1.291 119.992 o
-6 -13 -6 28.638 30.966 1.103 99.829 o
-6 -13 -5 0.686 0.493 0.680 567.562 o
-6 -13 -4 10.643 9.636 0.887 215.145 o
-6 -13 -3 153.468 147.577 2.985 13.293 o
-6 -13 -2 4.874 4.335 0.749 354.277 o
-6 -13 -1 65.812 65.981 1.596 42.321 o
-6 -12 -14 20.123 21.764 2.670 34.034 o
-6 -12 -13 29.278 31.616 2.286 40.790 o
-6 -12 -12 75.932 72.424 2.906 21.169 o
-6 -12 -11 20.750 22.936 1.842 61.872 o
-6 -12 -10 94.558 88.464 2.522 22.195 o
-6 -12 -9 41.000 43.212 1.931 45.914 o
-6 -12 -8 19.833 23.330 1.527 81.578 o
-6 -12 -7 0.038 0.847 1.005 272.367 o
-6 -12 -6 11.876 12.887 0.768 232.402 o
-6 -12 -5 24.384 26.936 0.946 125.387 o
-6 -12 -4 7.541 9.350 0.739 295.036 o
-6 -12 -3 117.813 117.498 2.236 20.614 o
-6 -12 -2 150.187 145.252 2.601 15.072 o
-6 -12 -1 87.400 88.631 1.783 31.054 o
-6 -11 -15 69.386 62.188 3.369 18.021 o
-6 -11 -14 36.471 32.847 2.424 35.731 o
-6 -11 -13 13.871 15.350 1.665 79.804 o
-6 -11 -12 12.405 14.621 1.468 99.153 o
-6 -11 -11 115.293 114.730 3.084 15.684 o
-6 -11 -10 49.629 53.971 1.911 42.093 o
-6 -11 -9 55.683 57.123 1.970 38.669 o
-6 -11 -8 106.850 103.912 2.837 18.050 o
-6 -11 -7 19.549 18.769 1.182 116.725 o
-6 -11 -6 84.992 81.449 1.695 33.454 o
-6 -11 -5 31.733 33.645 0.985 102.315 o
-6 -11 -4 265.696 253.943 4.286 6.145 o
-6 -11 -3 76.074 78.424 1.527 38.576 o
-6 -11 -2 246.175 235.775 3.793 7.254 o
-6 -11 -1 33.618 34.986 0.966 99.884 o
-6 -10 -16 6.415 6.168 2.719 36.226 o
-6 -10 -15 1.226 2.956 1.793 84.523 o
-6 -10 -14 125.994 118.838 3.557 12.819 o
-6 -10 -13 13.130 13.517 1.488 96.935 o
-6 -10 -12 58.928 53.646 1.931 39.113 o
-6 -10 -11 21.080 24.384 1.389 90.445 o
-6 -10 -10 45.434 49.409 1.813 46.760 o
-6 -10 -9 31.501 32.404 1.409 75.277 o
-6 -10 -8 79.986 81.705 2.246 27.231 o
-6 -10 -7 68.209 65.744 1.941 35.196 o
-6 -10 -6 121.014 112.050 2.020 22.068 o
-6 -10 -5 243.673 237.135 3.744 7.360 o
-6 -10 -4 107.475 105.015 1.852 25.573 o
-6 -10 -3 161.246 159.686 2.650 13.845 o
-6 -10 -2 14.306 15.379 0.690 229.501 o
-6 -10 -1 8.711 9.695 0.631 331.000 o
-6 -9 -17 17.237 19.508 3.655 19.538 o
-6 -9 -16 45.489 46.779 2.946 24.688 o
-6 -9 -15 57.114 55.754 2.335 31.633 o
-6 -9 -14 62.476 65.675 2.434 28.492 o
-6 -9 -13 10.485 8.739 1.350 120.707 o
-6 -9 -12 49.865 53.675 1.882 42.791 o
-6 -9 -11 154.106 145.410 3.547 11.331 o
-6 -9 -10 4.222 4.631 1.015 224.993 o
-6 -9 -9 1.972 2.867 0.788 382.337 o
-6 -9 -8 180.211 169.873 3.547 10.100 o
-6 -9 -7 76.196 75.981 1.714 35.859 o
-6 -9 -6 125.028 122.927 2.059 20.777 o
-6 -9 -5 1.310 1.803 0.394 1237.030 o
-6 -9 -4 15.250 16.108 0.640 233.062 o
-6 -9 -3 41.758 41.882 0.985 83.969 o
-6 -9 -2 5.870 6.532 0.552 464.522 o
-6 -9 -1 68.825 68.207 1.379 45.315 o
-6 -8 -17 28.749 33.094 2.857 28.508 o
-6 -8 -16 25.108 25.291 2.167 46.312 o
-6 -8 -15 12.988 16.769 1.961 61.166 o
-6 -8 -14 19.667 21.261 1.438 89.648 o
-6 -8 -13 42.397 43.222 1.626 55.231 o
-6 -8 -12 8.571 10.857 1.182 150.159 o
-6 -8 -11 14.333 15.478 1.015 157.403 o
-6 -8 -10 16.604 19.596 0.975 150.757 o
-6 -8 -9 14.107 14.108 0.956 171.846 o
-6 -8 -8 34.157 35.123 1.123 88.640 o
-6 -8 -7 259.632 250.553 4.552 5.944 o
-6 -8 -6 75.063 77.863 1.754 35.286 o
-6 -8 -5 48.117 50.936 1.044 71.045 o
-6 -8 -4 96.291 98.612 1.734 29.018 o
-6 -8 -3 49.206 50.473 1.054 69.980 o
-6 -8 -2 7.142 8.522 0.542 419.036 o
-6 -8 -1 164.864 161.095 2.621 13.722 o
-6 -7 -18 32.046 27.488 3.419 20.929 o
-6 -7 -17 4.464 6.108 2.207 54.573 o
-6 -7 -16 3.784 2.877 1.586 103.982 o
-6 -7 -15 9.307 10.384 1.350 121.347 o
-6 -7 -14 30.531 30.434 1.517 70.735 o
-6 -7 -13 12.254 11.547 0.975 179.878 o
-6 -7 -12 53.778 53.902 1.576 49.369 o
-6 -7 -11 18.320 19.241 1.015 140.511 o
-6 -7 -10 76.996 75.528 1.882 33.162 o
-6 -7 -9 73.633 71.015 1.872 34.532 o
-6 -7 -8 69.244 65.853 1.537 42.415 o
-6 -7 -7 164.584 161.617 3.064 12.210 o
-6 -7 -6 39.241 41.054 1.172 77.501 o
-6 -7 -5 68.055 70.207 1.291 47.034 o
-6 -7 -4 119.427 121.360 2.069 21.387 o
-6 -7 -3 11.069 13.044 0.581 302.466 o
-6 -7 -2 64.551 64.946 1.222 51.207 o
-6 -7 -1 318.516 320.623 5.084 4.448 o
-6 -6 -18 20.917 24.059 2.966 28.079 o
-6 -6 -17 96.472 95.469 3.567 14.498 o
-6 -6 -16 14.326 14.640 1.527 91.195 o
-6 -6 -15 56.984 56.188 2.158 34.756 o
-6 -6 -14 91.795 90.641 2.207 25.404 o
-6 -6 -13 60.116 62.158 1.842 39.508 o
-6 -6 -12 39.467 38.956 1.291 72.358 o
-6 -6 -11 35.413 35.242 1.232 80.698 o
-6 -6 -10 86.230 83.774 1.862 30.764 o
-6 -6 -9 109.232 102.355 2.099 23.427 o
-6 -6 -8 144.684 147.035 3.044 13.494 o
-6 -6 -7 238.427 227.479 4.177 6.916 o
-6 -6 -6 42.292 41.439 1.133 76.454 o
-6 -6 -5 40.370 40.217 0.837 94.344 o
-6 -6 -4 162.003 163.597 2.631 13.772 o
-6 -6 -3 58.956 57.330 1.084 59.758 o
-6 -6 -2 315.349 312.761 4.837 4.695 o
-6 -6 -1 529.602 527.334 8.000 1.875 o
-6 -5 -18 2.713 1.616 2.729 36.909 o
-6 -5 -17 22.593 23.567 2.522 36.916 o
-6 -5 -16 19.574 22.384 1.645 74.052 o
-6 -5 -15 43.317 47.468 1.704 51.213 o
-6 -5 -14 78.018 76.789 1.961 31.688 o
-6 -5 -13 17.957 20.847 1.094 128.689 o
-6 -5 -12 118.106 117.094 2.621 18.110 o
-6 -5 -11 87.451 82.828 1.734 32.253 o
-6 -5 -10 103.485 99.025 2.030 24.977 o
-6 -5 -9 52.506 56.552 1.399 54.426 o
-6 -5 -8 330.919 323.835 5.793 3.865 o
-6 -5 -7 173.759 171.528 3.222 11.175 o
-6 -5 -6 131.727 129.370 2.483 17.409 o
-6 -5 -5 33.918 31.734 0.778 115.656 o
-6 -5 -4 728.065 726.133 10.916 1.046 o
-6 -5 -3 232.999 235.410 3.655 7.727 o
-6 -5 -2 53.257 55.104 1.044 65.478 o
-6 -5 -1 161.343 163.144 2.581 13.997 o
-6 -4 -19 32.658 28.316 3.379 21.291 o
-6 -4 -18 6.059 6.345 2.079 60.384 o
-6 -4 -17 27.696 29.153 1.872 55.717 o
-6 -4 -16 149.447 145.617 3.419 11.927 o
-6 -4 -15 8.151 7.980 1.143 163.816 o
-6 -4 -14 96.732 94.483 2.197 24.605 o
-6 -4 -13 350.561 346.869 6.837 3.122 o
-6 -4 -12 70.207 71.055 1.685 38.553 o
-6 -4 -11 97.371 93.695 1.941 27.105 o
-6 -4 -10 29.822 29.458 0.956 111.257 o
-6 -4 -9 78.026 77.360 1.695 35.550 o
-6 -4 -8 34.138 34.355 1.025 95.570 o
-6 -4 -7 85.579 88.385 1.852 30.574 o
-6 -4 -6 207.632 199.292 3.675 8.673 o
-6 -4 -5 714.063 709.946 10.640 1.092 o
-6 -4 -4 126.926 128.809 2.079 20.165 o
-6 -4 -3 207.997 209.361 3.251 9.387 o
-6 -4 -2 71.487 70.946 1.241 46.477 o
-6 -4 -1 157.083 158.641 2.532 14.547 o
-6 -3 -19 24.995 22.493 2.719 32.211 o
-6 -3 -18 19.195 20.404 2.039 53.981 o
-6 -3 -17 77.812 85.193 2.906 20.480 o
-6 -3 -16 53.410 55.084 1.852 42.225 o
-6 -3 -15 110.433 108.887 2.680 18.642 o
-6 -3 -14 22.406 23.251 1.054 121.557 o
-6 -3 -13 11.460 11.774 0.837 218.437 o
-6 -3 -12 5.637 4.769 0.818 300.693 o
-6 -3 -11 39.732 40.936 1.163 77.597 o
-6 -3 -10 20.067 20.483 0.828 161.404 o
-6 -3 -9 66.592 65.074 1.448 45.299 o
-6 -3 -8 71.222 74.592 1.635 38.655 o
-6 -3 -7 290.409 284.859 5.123 4.836 o
-6 -3 -6 346.555 340.524 5.182 4.071 o
-6 -3 -5 482.714 482.151 7.291 2.219 o
-6 -3 -4 308.564 308.406 4.749 4.853 o
-6 -3 -3 1061.450 1064.540 15.921 0.512 o
-6 -3 -2 188.141 185.587 2.906 11.246 o
-6 -3 -1 874.278 897.967 13.567 0.712 o
-6 -2 -19 34.828 34.828 2.828 28.175 o
-6 -2 -18 18.043 17.862 2.079 53.230 o
-6 -2 -17 22.416 24.168 1.665 70.209 o
-6 -2 -16 15.258 15.714 1.626 81.517 o
-6 -2 -15 6.376 5.379 0.985 220.645 o
-6 -2 -14 45.956 47.922 1.360 61.738 o
-6 -2 -13 8.482 8.975 0.768 274.670 o
-6 -2 -12 3.533 2.995 0.552 599.338 o
-6 -2 -11 80.591 79.350 1.438 38.546 o
-6 -2 -10 334.520 325.086 4.966 4.373 o
-6 -2 -9 37.231 35.705 0.768 106.608 o
-6 -2 -8 242.897 237.164 3.695 7.447 o
-6 -2 -7 123.059 121.666 1.980 21.567 o
-6 -2 -6 166.014 165.292 2.601 13.620 o
-6 -2 -5 320.203 314.524 4.798 4.670 o
-6 -2 -4 198.834 194.257 3.025 10.408 o
-6 -2 -3 6.514 7.636 0.384 576.672 o
-6 -2 -2 449.559 449.629 6.788 2.524 o
-6 -2 -1 621.309 623.985 9.370 1.395 o
-6 -1 -19 27.522 24.434 2.680 32.500 o
-6 -1 -18 6.529 8.552 1.901 70.325 o
-6 -1 -17 10.714 12.384 1.113 155.002 o
-6 -1 -16 94.692 96.276 2.197 24.752 o
-6 -1 -15 84.730 86.109 1.783 31.837 o
-6 -1 -14 1.077 1.685 0.562 741.487 o
-6 -1 -13 20.733 22.108 0.759 166.608 o
-6 -1 -12 47.415 46.128 1.005 75.287 o
-6 -1 -11 54.283 54.444 1.094 63.424 o
-6 -1 -10 130.817 129.134 2.128 19.483 o
-6 -1 -9 33.761 34.631 0.778 113.163 o
-6 -1 -8 191.034 187.144 2.956 10.980 o
-6 -1 -7 304.478 301.322 4.650 5.013 o
-6 -1 -6 3.268 3.517 0.365 949.262 o
-6 -1 -5 459.461 458.900 6.956 2.422 o
-6 -1 -4 437.148 431.343 6.522 2.693 o
-6 -1 -3 12.191 14.808 0.473 317.585 o
-6 -1 -2 905.056 922.016 13.774 0.680 o
-6 -1 -1 152.803 157.568 2.502 14.948 o
-5 -18 -3 22.042 24.365 2.808 30.745 o
-5 -18 -2 1.203 2.739 2.099 62.206 o
-5 -18 -1 84.157 77.488 3.281 17.355 o
-5 -17 -7 11.665 13.744 2.690 35.537 o
-5 -17 -6 16.315 19.606 2.118 51.903 o
-5 -17 -5 61.130 62.197 2.611 26.485 o
-5 -17 -4 5.906 7.113 1.586 98.834 o
-5 -17 -3 24.540 29.025 2.424 38.479 o
-5 -17 -2 5.408 3.744 1.842 76.887 o
-5 -17 -1 4.555 3.961 1.783 82.303 o
-5 -16 -9 90.840 78.493 3.685 14.465 o
-5 -16 -8 14.922 16.404 2.483 40.179 o
-5 -16 -7 117.074 114.927 3.123 15.368 o
-5 -16 -6 33.540 33.941 1.911 50.827 o
-5 -16 -5 11.609 11.015 1.488 100.325 o
-5 -16 -4 2.325 2.473 1.369 140.287 o
-5 -16 -3 39.185 41.084 2.010 44.549 o
-5 -16 -2 116.662 116.543 2.995 16.038 o
-5 -16 -1 23.235 26.040 1.823 60.775 o
-5 -15 -11 48.728 45.951 3.163 21.879 o
-5 -15 -10 143.415 136.375 5.074 7.608 o
-5 -15 -9 1.180 2.010 2.000 68.568 o
-5 -15 -8 6.427 7.064 1.675 89.177 o
-5 -15 -7 0.460 0.532 1.172 199.665 o
-5 -15 -6 7.366 7.074 1.300 136.334 o
-5 -15 -5 8.064 9.005 1.222 146.541 o
-5 -15 -4 50.227 53.853 1.833 43.882 o
-5 -15 -3 12.569 13.379 1.251 126.334 o
-5 -15 -2 31.770 36.050 1.596 64.077 o
-5 -15 -1 0.980 4.601 1.064 225.620 o
-5 -14 -12 55.175 52.168 3.222 20.561 o
-5 -14 -11 26.485 31.892 2.857 28.845 o
-5 -14 -10 42.183 42.848 2.640 29.800 o
-5 -14 -9 4.324 3.301 1.833 78.600 o
-5 -14 -8 30.030 29.971 1.793 57.788 o
-5 -14 -7 160.830 157.075 3.389 11.396 o
-5 -14 -6 23.526 25.320 1.369 88.808 o
-5 -14 -5 24.190 26.207 1.281 94.599 o
-5 -14 -4 100.272 99.961 2.719 19.539 o
-5 -14 -3 31.980 35.921 1.399 74.005 o
-5 -14 -2 27.587 30.424 1.222 92.476 o
-5 -14 -1 23.573 26.325 1.133 108.515 o
-5 -13 -14 5.848 8.296 2.650 37.970 o
-5 -13 -13 77.092 76.434 3.172 18.644 o
-5 -13 -12 50.025 49.941 2.365 32.857 o
-5 -13 -11 12.680 14.818 1.685 79.480 o
-5 -13 -10 18.031 18.985 1.665 75.150 o
-5 -13 -9 64.749 68.040 2.473 27.465 o
-5 -13 -8 81.506 81.813 2.542 23.751 o
-5 -13 -7 22.337 24.473 1.005 125.992 o
-5 -13 -6 79.126 81.222 1.842 32.691 o
-5 -13 -5 198.007 195.056 3.685 8.943 o
-5 -13 -4 54.798 55.193 1.517 50.299 o
-5 -13 -3 79.374 81.163 1.695 34.772 o
-5 -13 -2 207.712 198.829 3.478 9.075 o
-5 -13 -1 41.012 42.256 1.192 74.423 o
-5 -12 -15 37.686 34.749 3.527 19.288 o
-5 -12 -14 57.852 56.759 2.916 23.384 o
-5 -12 -13 65.857 64.424 2.571 26.271 o
-5 -12 -12 11.188 12.000 1.517 97.136 o
-5 -12 -11 71.747 70.897 2.325 28.239 o
-5 -12 -10 29.580 30.128 1.626 65.793 o
-5 -12 -9 15.021 17.576 1.379 103.047 o
-5 -12 -8 84.043 81.794 2.355 25.434 o
-5 -12 -7 55.923 53.922 1.340 55.102 o
-5 -12 -6 10.041 10.355 0.759 258.879 o
-5 -12 -5 288.911 286.701 4.828 5.101 o
-5 -12 -4 57.157 57.114 1.320 54.221 o
-5 -12 -3 10.430 12.118 0.690 273.054 o
-5 -12 -2 64.411 62.828 1.300 49.934 o
-5 -12 -1 166.184 163.962 2.847 12.806 o
-5 -11 -16 0.226 6.187 3.350 24.635 o
-5 -11 -15 79.240 81.744 3.123 18.707 o
-5 -11 -14 138.366 138.277 3.990 10.505 o
-5 -11 -13 2.994 3.094 1.488 118.310 o
-5 -11 -12 58.856 57.291 2.158 34.260 o
-5 -11 -11 16.940 16.857 1.468 92.493 o
-5 -11 -10 13.488 13.330 1.320 115.417 o
-5 -11 -9 0.223 1.655 0.768 447.302 o
-5 -11 -8 77.542 71.833 2.177 29.234 o
-5 -11 -7 240.889 228.908 5.202 5.551 o
-5 -11 -6 209.174 197.056 3.389 9.242 o
-5 -11 -5 30.208 30.266 0.867 117.335 o
-5 -11 -4 77.966 79.065 1.547 37.643 o
-5 -11 -3 94.646 95.538 1.783 29.061 o
-5 -11 -2 5.822 6.700 0.581 439.160 o
-5 -11 -1 101.970 103.705 1.901 26.033 o
-5 -10 -16 24.654 25.182 2.857 29.463 o
-5 -10 -15 26.726 29.912 2.473 36.735 o
-5 -10 -14 9.719 10.434 1.645 87.206 o
-5 -10 -13 148.405 142.878 3.635 11.276 o
-5 -10 -12 23.062 21.143 1.251 102.037 o
-5 -10 -11 20.237 23.429 1.379 92.765 o
-5 -10 -10 93.509 91.971 2.473 22.564 o
-5 -10 -9 120.678 120.484 3.547 13.039 o
-5 -10 -8 34.310 33.941 1.310 77.825 o
-5 -10 -7 57.129 51.813 1.527 49.758 o
-5 -10 -6 48.525 48.385 1.064 71.007 o
-5 -10 -5 82.246 86.247 1.586 35.028 o
-5 -10 -4 33.745 36.365 0.916 102.036 o
-5 -10 -3 47.445 48.848 1.084 70.937 o
-5 -10 -2 152.177 155.430 2.581 14.733 o
-5 -10 -1 39.050 38.463 0.956 90.727 o
-5 -9 -17 31.164 34.808 2.837 28.449 o
-5 -9 -16 49.479 48.276 2.473 31.164 o
-5 -9 -15 1.409 2.828 1.320 152.247 o
-5 -9 -14 15.856 17.921 1.606 81.571 o
-5 -9 -13 87.912 86.956 2.414 24.027 o
-5 -9 -12 61.576 62.296 1.901 37.917 o
-5 -9 -11 91.405 88.385 2.434 23.353 o
-5 -9 -10 50.920 48.926 1.547 52.532 o
-5 -9 -9 12.327 14.059 0.906 190.060 o
-5 -9 -8 29.560 31.734 1.044 102.567 o
-5 -9 -7 10.078 11.261 0.818 234.885 o
-5 -9 -6 25.004 25.104 0.680 156.629 o
-5 -9 -5 107.077 108.474 1.892 25.044 o
-5 -9 -4 192.671 189.735 3.172 10.337 o
-5 -9 -3 35.985 36.453 0.877 101.131 o
-5 -9 -2 116.341 115.242 1.980 22.710 o
-5 -9 -1 269.835 266.219 4.148 6.154 o
-5 -8 -18 22.681 19.153 3.360 22.495 o
-5 -8 -17 73.880 72.897 2.857 21.796 o
-5 -8 -16 60.373 62.631 2.532 27.617 o
-5 -8 -15 11.578 13.005 1.478 100.166 o
-5 -8 -14 96.344 100.306 2.847 18.892 o
-5 -8 -13 0.116 2.148 1.074 234.295 o
-5 -8 -12 11.817 11.212 1.054 165.101 o
-5 -8 -11 91.954 89.173 2.138 26.197 o
-5 -8 -10 147.035 136.720 2.926 14.116 o
-5 -8 -9 57.584 55.813 1.360 53.239 o
-5 -8 -8 30.897 32.946 1.094 96.077 o
-5 -8 -7 41.647 41.587 1.261 70.974 o
-5 -8 -6 121.291 116.493 2.325 19.741 o
-5 -8 -5 35.895 38.345 0.897 98.600 o
-5 -8 -4 128.129 127.646 2.118 19.866 o
-5 -8 -3 446.180 427.609 6.512 2.667 o
-5 -8 -2 101.849 100.848 1.744 27.765 o
-5 -8 -1 254.051 249.617 4.177 6.483 o
-5 -7 -18 7.155 7.961 2.759 34.996 o
-5 -7 -17 59.031 60.316 2.897 23.329 o
-5 -7 -16 47.766 54.030 2.217 35.748 o
-5 -7 -15 83.779 85.045 2.709 21.727 o
-5 -7 -14 13.145 15.113 1.261 122.145 o
-5 -7 -13 84.090 83.833 2.030 29.052 o
-5 -7 -12 234.764 229.341 4.650 6.305 o
-5 -7 -11 68.398 70.602 1.823 36.635 o
-5 -7 -10 34.560 34.040 1.143 87.558 o
-5 -7 -9 81.838 84.257 1.852 31.697 o
-5 -7 -8 10.220 10.158 0.680 288.483 o
-5 -7 -7 78.008 79.941 1.734 34.651 o
-5 -7 -6 19.284 20.177 0.877 156.944 o
-5 -7 -5 11.864 14.227 0.502 315.049 o
-5 -7 -4 41.072 42.956 0.906 88.092 o
-5 -7 -3 82.103 83.015 1.478 37.022 o
-5 -7 -2 754.315 735.926 11.064 1.006 o
-5 -7 -1 492.490 477.235 7.232 2.212 o
-5 -6 -18 6.417 7.882 2.059 60.963 o
-5 -6 -17 48.899 49.616 2.355 33.270 o
-5 -6 -16 114.084 114.316 3.113 15.603 o
-5 -6 -15 8.485 9.547 1.241 141.195 o
-5 -6 -14 40.892 42.059 1.399 65.257 o
-5 -6 -13 13.452 13.695 0.926 181.483 o
-5 -6 -12 31.653 29.764 1.212 88.778 o
-5 -6 -11 160.504 151.814 2.916 13.115 o
-5 -6 -10 157.292 154.169 3.044 12.751 o
-5 -6 -9 464.536 450.683 7.961 2.141 o
-5 -6 -8 17.722 19.064 0.857 167.541 o
-5 -6 -7 67.033 64.720 1.448 45.202 o
-5 -6 -6 36.995 37.577 1.044 88.668 o
-5 -6 -5 235.698 231.686 3.596 7.802 o
-5 -6 -4 102.643 104.966 1.754 27.203 o
-5 -6 -3 37.401 38.099 0.808 101.943 o
-5 -6 -2 950.119 951.021 14.207 0.634 o
-5 -6 -1 12.326 13.448 0.473 324.688 o
-5 -5 -19 35.547 31.833 3.123 23.992 o
-5 -5 -18 43.927 41.990 3.074 23.451 o
-5 -5 -17 55.081 54.956 2.217 34.165 o
-5 -5 -16 37.081 38.581 1.635 58.671 o
-5 -5 -15 4.409 5.054 0.985 233.664 o
-5 -5 -14 99.535 102.799 2.621 20.226 o
-5 -5 -13 69.450 69.429 1.783 37.212 o
-5 -5 -12 73.302 71.823 1.635 38.461 o
-5 -5 -11 153.409 147.834 2.837 13.858 o
-5 -5 -10 55.948 54.197 1.350 54.732 o
-5 -5 -9 367.148 350.121 6.237 3.324 o
-5 -5 -8 122.475 119.173 2.374 19.200 o
-5 -5 -7 205.464 199.075 3.714 8.650 o
-5 -5 -6 146.870 144.819 2.729 14.735 o
-5 -5 -5 35.159 36.227 0.956 97.416 o
-5 -5 -4 49.272 49.922 0.936 74.558 o
-5 -5 -3 135.947 138.730 2.335 17.509 o
-5 -5 -2 741.576 739.148 11.094 1.013 o
-5 -5 -1 33.396 34.513 0.729 117.537 o
-5 -4 -19 6.691 7.320 2.631 38.452 o
-5 -4 -18 3.369 3.389 2.010 66.408 o
-5 -4 -17 116.770 117.390 3.034 15.791 o
-5 -4 -16 2.577 2.621 1.143 195.093 o
-5 -4 -15 25.225 24.995 1.251 96.504 o
-5 -4 -14 272.570 259.805 5.261 5.003 o
-5 -4 -13 89.930 89.094 1.941 28.680 o
-5 -4 -12 5.568 7.340 0.709 347.537 o
-5 -4 -11 270.940 264.297 4.798 5.452 o
-5 -4 -10 18.944 19.931 0.828 166.410 o
-5 -4 -9 25.989 26.985 0.897 126.946 o
-5 -4 -8 96.167 91.813 1.911 27.751 o
-5 -4 -7 206.423 203.154 3.754 8.501 o
-5 -4 -6 113.290 110.917 2.158 21.994 o
-5 -4 -5 587.711 588.575 10.256 1.349 o
-5 -4 -4 908.974 909.799 13.606 0.689 o
-5 -4 -3 177.421 178.504 2.808 12.102 o
-5 -4 -2 242.758 244.130 3.764 7.281 o
-5 -4 -1 511.167 525.491 7.902 1.941 o
-5 -3 -19 26.983 29.626 2.581 34.245 o
-5 -3 -18 44.636 46.956 2.502 31.519 o
-5 -3 -17 33.285 33.320 1.970 48.987 o
-5 -3 -16 16.496 18.099 1.310 107.932 o
-5 -3 -15 25.118 26.769 1.232 97.131 o
-5 -3 -14 6.043 7.182 0.808 288.976 o
-5 -3 -13 231.335 226.071 4.217 6.991 o
-5 -3 -12 192.113 181.174 3.419 9.894 o
-5 -3 -11 2.610 3.399 0.680 465.110 o
-5 -3 -10 22.817 23.025 0.857 144.562 o
-5 -3 -9 37.368 37.468 1.044 88.291 o
-5 -3 -8 150.033 148.898 2.808 14.124 o
-5 -3 -7 18.495 20.237 0.729 184.493 o
-5 -3 -6 228.061 223.529 4.049 7.325 o
-5 -3 -5 1017.520 1006.870 15.025 0.565 o
-5 -3 -4 397.789 405.658 6.138 3.070 o
-5 -3 -3 68.989 69.163 1.182 49.076 o
-5 -3 -2 676.433 690.832 10.345 1.170 o
-5 -3 -1 373.522 380.180 5.724 3.456 o
-5 -2 -19 6.005 4.837 2.266 51.602 o
-5 -2 -18 58.606 60.670 2.700 25.727 o
-5 -2 -17 11.570 13.774 1.498 97.648 o
-5 -2 -16 125.548 125.873 2.936 15.550 o
-5 -2 -15 17.573 20.128 1.074 132.992 o
-5 -2 -14 22.860 22.907 0.729 161.627 o
-5 -2 -13 86.594 85.331 1.517 35.015 o
-5 -2 -12 146.343 138.907 2.276 17.000 o
-5 -2 -11 119.685 115.676 1.941 22.569 o
-5 -2 -10 142.721 144.454 2.365 16.645 o
-5 -2 -9 283.247 275.440 4.266 5.775 o
-5 -2 -8 248.576 242.583 3.892 7.009 o
-5 -2 -7 24.082 24.000 0.571 175.597 o
-5 -2 -6 143.355 144.316 2.286 16.974 o
-5 -2 -5 120.568 121.104 1.951 22.079 o
-5 -2 -4 25.055 26.473 0.581 165.523 o
-5 -2 -3 221.112 226.100 3.576 8.220 o
-5 -2 -2 182.391 191.440 2.956 11.224 o
-5 -2 -1 569.093 598.654 8.956 1.557 o
-5 -1 -20 31.334 32.246 5.113 10.016 o
-5 -1 -19 129.677 125.774 4.099 10.570 o
-5 -1 -18 8.652 7.793 1.320 129.545 o
-5 -1 -17 6.733 7.902 0.995 208.507 o
-5 -1 -16 64.447 68.030 1.655 41.227 o
-5 -1 -15 17.406 19.271 0.877 164.929 o
-5 -1 -14 59.056 60.306 1.271 53.795 o
-5 -1 -13 0.628 0.808 0.365 1685.420 o
-5 -1 -12 1.854 2.059 0.414 1060.870 o
-5 -1 -11 67.476 67.557 1.281 48.025 o
-5 -1 -10 135.898 137.400 2.246 18.026 o
-5 -1 -9 28.792 27.724 0.670 141.787 o
-5 -1 -8 185.290 181.597 2.857 11.569 o
-5 -1 -7 302.398 301.884 4.847 4.867 o
-5 -1 -6 1.006 1.084 0.187 3316.600 o
-5 -1 -5 296.281 297.569 4.552 5.208 o
-5 -1 -4 89.186 90.060 1.488 34.193 o
-5 -1 -3 390.048 397.412 5.990 3.193 o
-5 -1 -2 959.730 998.687 14.916 0.593 o
-5 -1 -1 379.607 398.417 6.010 3.237 o
-4 -18 -4 45.904 46.729 3.153 22.178 o
-4 -18 -3 80.203 71.577 3.202 18.367 o
-4 -18 -2 6.641 6.739 2.690 36.910 o
-4 -18 -1 30.310 28.857 2.571 33.968 o
-4 -17 -8 145.458 122.868 5.094 7.636 o
-4 -17 -7 1.924 0.877 1.941 72.624 o
-4 -17 -6 21.123 24.000 2.059 51.772 o
-4 -17 -5 82.585 81.734 2.739 21.722 o
-4 -17 -4 66.810 65.163 2.424 28.045 o
-4 -17 -3 17.646 18.168 1.970 58.202 o
-4 -17 -2 16.051 17.498 1.833 66.448 o
-4 -17 -1 41.469 43.902 2.384 34.583 o
-4 -16 -10 5.465 11.074 2.857 32.743 o
-4 -16 -9 5.275 4.828 2.365 47.785 o
-4 -16 -8 3.747 5.360 1.537 108.616 o
-4 -16 -7 17.694 19.951 1.695 73.090 o
-4 -16 -6 130.551 128.296 3.606 12.266 o
-4 -16 -5 16.011 16.493 1.507 90.192 o
-4 -16 -4 29.501 35.192 1.695 61.073 o
-4 -16 -3 36.894 40.995 1.714 55.111 o
-4 -16 -2 35.984 37.114 1.695 57.230 o
-4 -16 -1 69.477 73.715 2.434 26.954 o
-4 -15 -11 45.041 42.256 2.926 25.214 o
-4 -15 -10 10.010 11.488 2.217 51.342 o
-4 -15 -9 6.050 4.670 1.833 76.880 o
-4 -15 -8 129.613 119.577 2.887 15.748 o
-4 -15 -7 15.693 16.709 1.498 91.289 o
-4 -15 -6 5.332 7.576 1.202 160.317 o
-4 -15 -5 6.270 5.852 1.094 186.738 o
-4 -15 -4 56.236 58.631 1.882 40.226 o
-4 -15 -3 186.773 186.878 4.039 8.554 o
-4 -15 -2 136.424 140.425 3.172 13.518 o
-4 -15 -1 59.596 64.976 1.951 37.119 o
-4 -14 -13 38.445 39.793 3.182 22.701 o
-4 -14 -12 33.613 34.542 2.434 35.893 o
-4 -14 -11 126.611 125.597 3.793 11.737 o
-4 -14 -10 15.257 18.483 1.754 71.442 o
-4 -14 -9 73.870 67.222 2.700 23.693 o
-4 -14 -8 1.025 0.443 0.828 385.196 o
-4 -14 -7 176.155 180.385 3.498 10.192 o
-4 -14 -6 201.999 200.721 4.236 7.713 o
-4 -14 -5 48.336 51.202 1.488 55.078 o
-4 -14 -4 76.161 79.961 1.882 32.873 o
-4 -14 -3 38.434 40.660 1.281 72.983 o
-4 -14 -2 69.042 73.340 1.665 38.914 o
-4 -14 -1 54.373 56.079 1.498 50.835 o
-4 -13 -14 33.410 35.399 2.995 25.761 o
-4 -13 -13 22.260 24.099 2.286 43.468 o
-4 -13 -12 11.408 16.335 1.970 61.503 o
-4 -13 -11 11.398 12.631 1.557 92.639 o
-4 -13 -10 63.585 65.025 2.177 32.254 o
-4 -13 -9 126.258 123.705 3.271 13.953 o
-4 -13 -8 140.662 138.267 3.015 14.028 o
-4 -13 -7 59.272 62.316 1.596 45.162 o
-4 -13 -6 35.448 40.010 1.330 73.210 o
-4 -13 -5 47.224 52.020 1.438 57.062 o
-4 -13 -4 141.353 136.415 2.493 16.415 o
-4 -13 -3 30.819 31.764 1.005 103.688 o
-4 -13 -2 57.498 58.119 1.310 54.069 o
-4 -13 -1 199.765 189.607 3.084 10.316 o
-4 -12 -15 66.363 60.365 3.064 20.947 o
-4 -12 -14 13.863 14.847 2.000 59.181 o
-4 -12 -13 130.938 131.764 3.586 12.264 o
-4 -12 -12 188.871 189.686 4.680 7.247 o
-4 -12 -11 53.732 54.877 2.020 38.397 o
-4 -12 -10 0.407 1.458 1.103 222.591 o
-4 -12 -9 39.893 38.946 1.478 63.524 o
-4 -12 -8 10.597 12.887 1.084 160.371 o
-4 -12 -7 37.734 38.168 1.192 79.245 o
-4 -12 -6 195.979 192.839 3.931 8.506 o
-4 -12 -5 115.396 112.424 2.079 22.260 o
-4 -12 -4 8.526 10.217 0.680 306.587 o
-4 -12 -3 213.213 206.987 3.369 9.037 o
-4 -12 -2 107.384 105.015 1.872 25.415 o
-4 -12 -1 14.271 16.030 0.759 210.417 o
-4 -11 -16 38.451 40.887 2.906 26.236 o
-4 -11 -15 3.878 7.143 2.335 49.017 o
-4 -11 -14 2.468 5.468 1.567 106.473 o
-4 -11 -13 72.538 78.473 2.601 24.306 o
-4 -11 -12 48.217 50.976 1.961 41.732 o
-4 -11 -11 0.385 0.374 1.064 242.577 o
-4 -11 -10 54.045 55.340 1.803 43.166 o
-4 -11 -9 188.376 190.652 4.631 7.335 o
-4 -11 -8 130.293 126.149 3.163 14.195 o
-4 -11 -7 2.497 3.074 0.552 643.992 o
-4 -11 -6 39.961 41.321 1.005 85.270 o
-4 -11 -5 151.829 145.932 2.434 15.661 o
-4 -11 -4 116.034 114.779 1.990 22.702 o
-4 -11 -3 53.277 54.611 1.172 61.531 o
-4 -11 -2 139.225 142.454 2.394 16.828 o
-4 -11 -1 55.475 56.739 1.192 58.926 o
-4 -10 -17 22.821 27.340 3.951 16.524 o
-4 -10 -16 45.181 44.759 2.562 30.570 o
-4 -10 -15 40.507 42.463 2.384 34.900 o
-4 -10 -14 109.118 111.055 3.301 14.950 o
-4 -10 -13 6.688 8.069 1.448 114.037 o
-4 -10 -12 43.435 44.976 1.685 52.333 o
-4 -10 -11 141.235 137.952 3.389 12.502 o
-4 -10 -10 61.122 60.769 1.852 39.221 o
-4 -10 -9 27.945 28.729 1.241 91.591 o
-4 -10 -8 43.406 40.798 1.291 68.620 o
-4 -10 -7 145.937 141.242 2.325 16.712 o
-4 -10 -6 52.923 54.119 1.103 64.149 o
-4 -10 -5 18.961 20.916 0.719 182.608 o
-4 -10 -4 69.053 71.331 1.340 45.428 o
-4 -10 -3 141.692 142.996 2.453 16.352 o
-4 -10 -2 29.691 31.951 0.887 115.032 o
-4 -10 -1 168.735 168.730 2.749 12.901 o
-4 -9 -17 34.078 33.252 2.877 27.570 o
-4 -9 -16 30.061 33.123 2.305 39.902 o
-4 -9 -15 6.089 6.877 1.537 104.446 o
-4 -9 -14 23.281 24.709 1.635 71.178 o
-4 -9 -13 45.465 47.202 1.635 52.570 o
-4 -9 -12 48.292 47.941 1.626 51.487 o
-4 -9 -11 56.174 56.178 1.783 42.836 o
-4 -9 -10 2.288 1.498 0.542 714.796 o
-4 -9 -9 253.135 246.829 4.926 5.623 o
-4 -9 -8 122.274 117.754 2.325 19.594 o
-4 -9 -7 12.476 13.606 0.818 212.594 o
-4 -9 -6 9.415 10.916 0.502 375.588 o
-4 -9 -5 26.688 27.035 0.719 143.846 o
-4 -9 -4 16.699 17.251 0.660 215.305 o
-4 -9 -3 49.120 50.926 1.044 70.230 o
-4 -9 -2 71.890 70.158 1.429 42.902 o
-4 -9 -1 337.055 339.273 5.232 4.119 o
-4 -8 -18 7.141 14.089 2.768 34.316 o
-4 -8 -17 28.802 37.389 2.916 27.308 o
-4 -8 -16 19.654 23.833 1.951 56.986 o
-4 -8 -15 155.264 151.183 3.921 10.065 o
-4 -8 -14 16.506 18.463 1.261 113.169 o
-4 -8 -13 71.110 68.730 2.000 33.274 o
-4 -8 -12 14.223 14.424 0.946 172.802 o
-4 -8 -11 105.180 106.572 2.729 18.809 o
-4 -8 -10 25.214 26.493 0.956 123.044 o
-4 -8 -9 14.813 16.512 0.887 178.305 o
-4 -8 -8 136.665 131.528 2.591 16.418 o
-4 -8 -7 45.880 46.848 1.172 69.441 o
-4 -8 -6 45.161 45.616 0.936 80.642 o
-4 -8 -5 80.306 79.961 1.438 38.540 o
-4 -8 -4 110.967 113.272 2.020 23.180 o
-4 -8 -3 10.648 11.813 0.532 335.546 o
-4 -8 -2 51.500 52.858 1.074 66.599 o
-4 -8 -1 84.084 84.720 1.547 35.311 o
-4 -7 -18 16.066 19.271 2.305 45.086 o
-4 -7 -17 15.311 18.670 1.862 64.848 o
-4 -7 -16 19.013 22.976 1.567 79.610 o
-4 -7 -15 51.612 52.542 1.862 42.917 o
-4 -7 -14 13.992 15.143 1.379 106.205 o
-4 -7 -13 189.825 181.883 3.793 9.078 o
-4 -7 -12 193.871 188.356 3.872 8.729 o
-4 -7 -11 61.100 60.769 1.507 46.859 o
-4 -7 -10 71.862 72.227 1.616 39.156 o
-4 -7 -9 43.493 46.089 1.251 68.285 o
-4 -7 -8 45.336 45.547 1.192 69.557 o
-4 -7 -7 24.540 23.774 0.906 133.041 o
-4 -7 -6 219.300 222.612 4.079 7.450 o
-4 -7 -5 111.463 113.922 1.882 24.155 o
-4 -7 -4 330.592 319.096 4.906 4.474 o
-4 -7 -3 156.379 154.563 2.463 14.979 o
-4 -7 -2 1.984 2.000 0.276 1630.510 o
-4 -7 -1 376.568 373.293 5.685 3.478 o
-4 -6 -19 37.985 32.207 3.034 24.929 o
-4 -6 -18 3.740 4.621 2.069 62.353 o
-4 -6 -17 47.435 48.582 2.325 34.200 o
-4 -6 -16 41.115 40.128 1.823 49.751 o
-4 -6 -15 39.857 43.389 1.980 44.830 o
-4 -6 -14 120.527 119.173 2.749 17.095 o
-4 -6 -13 47.157 45.764 1.389 60.575 o
-4 -6 -12 138.496 134.326 2.660 15.868 o
-4 -6 -11 312.805 292.702 5.251 4.494 o
-4 -6 -10 50.914 51.882 1.291 59.973 o
-4 -6 -9 146.722 144.957 2.798 14.449 o
-4 -6 -8 73.555 74.986 1.645 37.792 o
-4 -6 -7 211.039 204.602 3.754 8.378 o
-4 -6 -6 165.918 162.159 3.034 12.239 o
-4 -6 -5 12.227 13.576 0.443 335.749 o
-4 -6 -4 101.415 100.129 1.655 28.765 o
-4 -6 -3 142.711 146.533 2.365 16.571 o
-4 -6 -2 393.294 400.229 6.069 3.135 o
-4 -6 -1 129.963 131.341 2.128 19.460 o
-4 -5 -19 44.154 43.862 2.680 28.820 o
-4 -5 -18 29.335 34.325 2.522 34.730 o
-4 -5 -17 1.115 1.803 2.039 66.071 o
-4 -5 -16 13.151 13.685 1.222 129.090 o
-4 -5 -15 322.341 311.618 6.227 3.692 o
-4 -5 -14 33.538 34.424 1.241 82.371 o
-4 -5 -13 125.554 123.636 2.463 18.219 o
-4 -5 -12 113.448 113.863 2.522 19.248 o
-4 -5 -11 88.259 87.912 1.862 30.001 o
-4 -5 -10 73.852 75.843 1.645 37.597 o
-4 -5 -9 241.860 238.632 4.355 6.526 o
-4 -5 -8 98.756 92.966 1.911 27.246 o
-4 -5 -7 121.030 117.715 2.286 19.965 o
-4 -5 -6 26.889 25.547 0.788 137.962 o
-4 -5 -5 284.966 287.332 5.143 4.859 o
-4 -5 -4 375.036 376.712 5.734 3.453 o
-4 -5 -3 135.186 139.981 2.227 18.081 o
-4 -5 -2 153.268 159.577 2.611 14.434 o
-4 -5 -1 340.045 342.130 5.192 4.109 o
-4 -4 -19 4.682 3.330 2.079 61.656 o
-4 -4 -18 2.551 4.177 2.335 49.822 o
-4 -4 -17 30.795 31.912 1.685 61.712 o
-4 -4 -16 42.731 44.779 1.655 53.682 o
-4 -4 -15 51.718 54.789 1.724 46.013 o
-4 -4 -14 63.003 60.759 1.517 45.910 o
-4 -4 -13 96.070 92.513 1.941 27.401 o
-4 -4 -12 51.749 51.360 1.300 59.310 o
-4 -4 -11 341.363 325.460 5.823 3.773 o
-4 -4 -10 16.410 17.537 0.739 199.177 o
-4 -4 -9 76.928 73.153 1.576 38.270 o
-4 -4 -8 73.647 75.232 1.596 38.566 o
-4 -4 -7 106.688 106.681 2.089 23.555 o
-4 -4 -6 117.545 121.952 2.325 19.834 o
-4 -4 -5 4.420 4.434 0.473 638.083 o
-4 -4 -4 797.578 795.799 12.099 0.872 o
-4 -4 -3 689.340 696.271 10.443 1.143 o
-4 -4 -2 860.227 863.553 12.906 0.763 o
-4 -4 -1 360.037 379.914 5.754 3.523 o
-4 -3 -20 7.526 7.054 4.847 11.696 o
-4 -3 -19 1.984 2.227 2.246 54.238 o
-4 -3 -18 21.414 24.010 1.823 62.243 o
-4 -3 -17 76.848 76.621 2.187 28.831 o
-4 -3 -16 69.138 68.582 1.921 35.003 o
-4 -3 -15 7.842 7.586 0.877 242.856 o
-4 -3 -14 104.369 103.725 2.187 23.188 o
-4 -3 -13 68.393 64.375 1.458 44.562 o
-4 -3 -12 54.144 53.518 1.360 55.542 o
-4 -3 -11 204.181 203.046 4.118 7.863 o
-4 -3 -10 187.336 184.208 3.429 9.968 o
-4 -3 -9 275.314 268.416 4.847 5.330 o
-4 -3 -8 978.258 936.095 16.207 0.550 o
-4 -3 -7 62.037 61.705 1.350 50.066 o
-4 -3 -6 1029.200 1019.250 18.187 0.462 o
-4 -3 -5 162.582 161.085 2.946 12.703 o
-4 -3 -4 34.265 34.010 0.680 119.754 o
-4 -3 -3 287.417 292.662 4.434 5.448 o
-4 -3 -2 283.790 294.465 4.463 5.453 o
-4 -3 -1 286.693 292.583 4.443 5.448 o
-4 -2 -20 66.334 57.843 3.675 16.061 o
-4 -2 -19 15.677 16.808 2.502 39.425 o
-4 -2 -18 49.395 55.202 2.108 37.511 o
-4 -2 -17 14.178 15.783 1.015 157.410 o
-4 -2 -16 43.185 44.404 1.261 68.722 o
-4 -2 -15 27.428 30.109 0.936 116.832 o
-4 -2 -14 5.117 6.207 0.552 489.273 o
-4 -2 -13 143.455 139.528 2.305 17.052 o
-4 -2 -12 143.774 141.745 2.394 16.527 o
-4 -2 -11 41.083 40.276 0.877 91.270 o
-4 -2 -10 508.270 501.324 7.576 2.051 o
-4 -2 -9 197.918 197.578 3.084 10.245 o
-4 -2 -8 29.865 30.030 0.640 138.272 o
-4 -2 -7 3.439 3.133 0.236 1290.230 o
-4 -2 -6 320.369 317.825 4.847 4.616 o
-4 -2 -5 273.450 275.361 4.187 5.992 o
-4 -2 -4 94.719 95.469 1.576 31.321 o
-4 -2 -3 131.324 136.966 2.158 18.912 o
-4 -2 -2 290.850 301.293 4.552 5.248 o
-4 -2 -1 2215.050 2229.920 33.281 0.123 o
-4 -1 -20 10.870 13.370 3.212 25.601 o
-4 -1 -19 26.295 30.237 1.852 56.937 o
-4 -1 -18 120.225 126.917 2.897 16.043 o
-4 -1 -17 64.704 68.789 1.724 39.673 o
-4 -1 -16 15.637 17.902 0.877 174.137 o
-4 -1 -15 48.102 47.754 1.192 66.672 o
-4 -1 -14 48.773 50.365 1.133 67.439 o
-4 -1 -13 30.967 31.153 0.818 119.066 o
-4 -1 -12 24.724 24.680 0.709 154.713 o
-4 -1 -11 17.297 17.773 0.621 218.538 o
-4 -1 -10 5.010 5.448 0.424 650.006 o
-4 -1 -9 14.136 14.276 0.483 294.488 o
-4 -1 -8 12.247 13.330 0.463 330.092 o
-4 -1 -7 87.432 91.084 1.527 33.992 o
-4 -1 -6 1.869 1.901 0.266 1738.390 o
-4 -1 -5 334.442 341.480 5.172 4.168 o
-4 -1 -4 1234.080 1245.650 19.902 0.357 o
-4 -1 -3 861.376 891.977 13.370 0.730 o
-4 -1 -2 769.131 818.882 12.217 0.876 o
-4 -1 -1 1580.850 1604.490 23.961 0.235 o
-3 -18 -5 5.402 7.044 2.345 48.213 o
-3 -18 -4 4.968 6.552 2.355 48.017 o
-3 -18 -3 26.134 24.670 2.493 36.871 o
-3 -18 -2 18.068 20.769 2.296 44.684 o
-3 -18 -1 11.173 12.769 2.079 56.888 o
-3 -17 -8 14.433 18.345 2.926 29.811 o
-3 -17 -7 1.609 4.128 2.049 64.641 o
-3 -17 -6 25.052 26.581 2.030 51.021 o
-3 -17 -5 4.481 5.143 1.537 107.754 o
-3 -17 -4 11.890 12.591 1.842 69.763 o
-3 -17 -3 11.100 12.276 1.576 91.271 o
-3 -17 -2 23.512 23.429 2.069 50.638 o
-3 -17 -1 49.034 52.739 2.443 31.387 o
-3 -16 -10 149.829 125.843 4.493 8.944 o
-3 -16 -9 26.397 26.995 2.562 35.001 o
-3 -16 -8 110.605 110.552 3.251 15.148 o
-3 -16 -7 59.559 63.370 2.266 31.688 o
-3 -16 -6 9.531 10.778 1.537 97.759 o
-3 -16 -5 19.934 21.626 1.448 88.364 o
-3 -16 -4 62.302 65.094 2.217 31.845 o
-3 -16 -3 11.357 12.099 1.448 104.284 o
-3 -16 -2 126.172 124.878 2.995 15.245 o
-3 -16 -1 2.864 4.089 1.320 146.850 o
-3 -15 -12 90.085 83.528 3.744 14.072 o
-3 -15 -11 120.155 110.887 3.626 12.908 o
-3 -15 -10 2.794 5.793 1.921 72.034 o
-3 -15 -9 43.074 45.567 2.345 34.928 o
-3 -15 -8 14.542 20.089 1.517 88.993 o
-3 -15 -7 68.035 69.015 1.990 34.045 o
-3 -15 -6 116.302 113.754 2.493 19.207 o
-3 -15 -5 19.906 21.813 1.172 114.486 o
-3 -15 -4 5.390 6.335 0.975 227.149 o
-3 -15 -3 40.924 48.266 1.714 51.728 o
-3 -15 -2 58.769 60.079 1.803 41.017 o
-3 -15 -1 135.003 141.449 3.182 13.519 o
-3 -14 -13 50.016 48.700 2.729 27.037 o
-3 -14 -12 28.065 32.355 2.493 35.794 o
-3 -14 -11 3.249 4.335 1.803 81.483 o
-3 -14 -10 16.381 20.118 1.892 62.295 o
-3 -14 -9 20.232 21.764 1.754 67.245 o
-3 -14 -8 14.175 16.040 1.103 142.005 o
-3 -14 -7 45.884 46.217 1.448 59.026 o
-3 -14 -6 34.057 34.857 1.261 80.478 o
-3 -14 -5 32.366 34.178 1.271 81.862 o
-3 -14 -4 80.860 83.892 1.911 31.136 o
-3 -14 -3 161.457 157.430 3.074 12.397 o
-3 -14 -2 36.439 41.025 1.202 78.592 o
-3 -14 -1 7.775 7.685 0.828 262.150 o
-3 -13 -14 49.718 49.409 2.847 25.408 o
-3 -13 -13 106.778 106.552 3.478 14.251 o
-3 -13 -12 7.734 13.222 1.823 73.538 o
-3 -13 -11 93.834 91.873 2.719 20.425 o
-3 -13 -10 5.464 4.798 1.271 149.270 o
-3 -13 -9 10.982 17.202 1.488 97.301 o
-3 -13 -8 27.059 29.665 1.054 107.311 o
-3 -13 -7 43.463 45.409 1.340 64.896 o
-3 -13 -6 47.378 49.990 1.389 59.222 o
-3 -13 -5 127.383 133.873 2.670 16.561 o
-3 -13 -4 175.962 177.252 3.182 11.104 o
-3 -13 -3 14.135 16.276 0.828 194.445 o
-3 -13 -2 15.575 14.177 0.759 208.287 o
-3 -13 -1 2.306 2.187 0.522 732.262 o
-3 -12 -15 18.712 20.089 2.374 42.125 o
-3 -12 -14 16.100 16.936 2.030 56.349 o
-3 -12 -13 0.031 0.808 1.488 125.298 o
-3 -12 -12 67.136 64.000 2.739 24.129 o
-3 -12 -11 46.843 50.818 1.852 44.954 o
-3 -12 -10 16.699 18.591 1.251 113.880 o
-3 -12 -9 222.376 227.095 5.212 5.755 o
-3 -12 -8 41.356 41.271 1.094 79.323 o
-3 -12 -7 61.888 63.695 1.537 45.331 o
-3 -12 -6 19.425 22.759 0.916 146.707 o
-3 -12 -5 35.608 36.621 1.034 91.542 o
-3 -12 -4 174.328 167.499 2.749 12.667 o
-3 -12 -3 77.874 77.587 1.488 38.817 o
-3 -12 -2 102.628 102.277 1.823 26.775 o
-3 -12 -1 94.742 97.784 1.783 28.846 o
-3 -11 -16 3.802 5.084 2.877 32.904 o
-3 -11 -15 4.940 2.995 1.921 71.582 o
-3 -11 -14 45.943 50.365 2.325 34.314 o
-3 -11 -13 22.933 25.586 1.655 69.960 o
-3 -11 -12 33.899 36.581 1.635 60.914 o
-3 -11 -11 23.903 26.335 1.241 98.195 o
-3 -11 -10 98.561 95.922 2.463 21.918 o
-3 -11 -9 50.396 51.025 1.901 42.543 o
-3 -11 -8 83.926 82.887 1.744 32.862 o
-3 -11 -7 11.858 12.946 0.700 253.711 o
-3 -11 -6 81.036 79.252 1.517 37.237 o
-3 -11 -5 126.196 126.060 2.148 19.950 o
-3 -11 -4 102.684 103.281 1.833 26.596 o
-3 -11 -3 157.984 157.725 2.621 14.184 o
-3 -11 -2 184.510 182.691 2.966 11.284 o
-3 -11 -1 126.076 123.301 2.148 20.095 o
-3 -10 -17 49.844 42.473 3.054 23.153 o
-3 -10 -16 23.987 25.389 2.207 45.327 o
-3 -10 -15 5.853 4.384 1.783 81.112 o
-3 -10 -14 44.236 47.774 1.921 44.418 o
-3 -10 -13 1.796 3.724 1.330 147.969 o
-3 -10 -12 89.859 93.291 2.532 22.341 o
-3 -10 -11 26.029 27.370 1.330 87.958 o
-3 -10 -10 592.230 528.073 11.399 1.231 o
-3 -10 -9 271.208 264.741 5.921 4.410 o
-3 -10 -8 39.104 36.710 1.084 84.512 o
-3 -10 -7 264.642 262.691 4.099 6.314 o
-3 -10 -6 10.190 11.360 0.542 340.923 o
-3 -10 -5 17.343 17.399 0.640 215.217 o
-3 -10 -4 87.146 90.533 1.645 32.628 o
-3 -10 -3 128.474 128.710 2.167 19.491 o
-3 -10 -2 121.780 120.356 2.049 21.320 o
-3 -10 -1 34.647 35.350 0.926 100.765 o
-3 -9 -17 18.877 21.399 2.502 38.334 o
-3 -9 -16 61.234 63.971 2.611 26.363 o
-3 -9 -15 2.795 3.310 1.330 145.986 o
-3 -9 -14 9.794 8.266 1.537 98.941 o
-3 -9 -13 127.966 129.489 3.310 13.566 o
-3 -9 -12 72.753 73.203 2.039 31.902 o
-3 -9 -11 85.586 83.616 2.227 26.523 o
-3 -9 -10 53.644 52.286 1.448 53.449 o
-3 -9 -9 2.253 3.448 0.601 571.531 o
-3 -9 -8 122.112 121.025 2.414 18.906 o
-3 -9 -7 88.602 91.272 1.655 32.116 o
-3 -9 -6 367.119 356.012 5.498 3.688 o
-3 -9 -5 118.759 119.626 2.030 21.826 o
-3 -9 -4 56.763 55.468 1.123 60.571 o
-3 -9 -3 246.729 234.918 3.685 7.407 o
-3 -9 -2 170.103 167.942 2.749 12.855 o
-3 -9 -1 60.156 59.143 1.182 55.867 o
-3 -8 -18 4.439 3.665 2.355 48.559 o
-3 -8 -17 46.278 43.626 2.591 29.992 o
-3 -8 -16 20.720 23.182 1.833 62.324 o
-3 -8 -15 55.504 58.138 2.128 35.421 o
-3 -8 -14 7.999 8.788 1.044 186.470 o
-3 -8 -13 66.748 67.222 2.059 33.360 o
-3 -8 -12 24.979 25.843 1.103 109.412 o
-3 -8 -11 131.790 125.853 2.719 16.278 o
-3 -8 -10 25.841 27.971 1.064 109.859 o
-3 -8 -9 29.013 30.158 0.956 112.078 o
-3 -8 -8 77.910 77.409 1.645 36.334 o
-3 -8 -7 215.786 213.509 3.941 7.840 o
-3 -8 -6 1.249 2.079 0.335 1508.770 o
-3 -8 -5 541.667 530.270 8.039 1.837 o
-3 -8 -4 57.421 58.877 1.113 59.398 o
-3 -8 -3 55.107 59.321 1.163 59.247 o
-3 -8 -2 249.748 249.499 3.882 6.939 o
-3 -8 -1 332.325 323.854 5.015 4.363 o
-3 -7 -18 29.340 32.562 2.404 37.623 o
-3 -7 -17 57.321 59.951 2.532 28.213 o
-3 -7 -16 4.492 7.586 1.291 144.295 o
-3 -7 -15 247.283 240.386 5.586 5.016 o
-3 -7 -14 0.608 1.724 1.064 236.711 o
-3 -7 -13 176.296 171.607 3.586 10.088 o
-3 -7 -12 119.558 119.656 2.621 17.902 o
-3 -7 -11 34.992 35.311 1.044 92.529 o
-3 -7 -10 0.397 1.537 0.631 642.196 o
-3 -7 -9 130.587 129.242 2.512 17.339 o
-3 -7 -8 162.504 159.922 2.995 12.565 o
-3 -7 -7 327.348 315.785 5.645 4.012 o
-3 -7 -6 160.105 156.119 2.493 14.595 o
-3 -7 -5 303.503 304.101 4.690 4.975 o
-3 -7 -4 83.589 82.414 1.448 37.126 o
-3 -7 -3 175.064 172.632 2.739 12.546 o
-3 -7 -2 301.845 312.111 4.778 4.878 o
-3 -7 -1 30.305 30.177 0.719 130.038 o
-3 -6 -19 4.321 3.389 2.906 32.294 o
-3 -6 -18 3.440 3.360 2.030 65.146 o
-3 -6 -17 0.102 0.552 1.478 127.069 o
-3 -6 -16 4.074 4.867 1.310 144.844 o
-3 -6 -15 74.672 75.833 2.296 27.827 o
-3 -6 -14 57.665 59.488 1.685 44.130 o
-3 -6 -13 131.963 128.198 2.581 16.908 o
-3 -6 -12 98.150 101.114 2.089 25.010 o
-3 -6 -11 60.562 61.271 1.458 48.154 o
-3 -6 -10 30.895 30.542 0.966 107.659 o
-3 -6 -9 191.666 181.430 3.379 9.999 o
-3 -6 -8 17.934 17.862 0.690 200.438 o
-3 -6 -7 4.396 4.857 0.542 543.424 o
-3 -6 -6 242.717 240.228 4.374 6.475 o
-3 -6 -5 475.419 463.116 6.995 2.350 o
-3 -6 -4 228.235 229.282 3.527 8.104 o
-3 -6 -3 180.933 181.883 3.074 11.139 o
-3 -6 -2 393.428 413.303 6.266 3.020 o
-3 -6 -1 362.587 367.352 5.557 3.649 o
-3 -5 -19 96.445 90.099 3.586 14.511 o
-3 -5 -18 22.957 28.197 2.217 44.904 o
-3 -5 -17 31.324 34.986 2.099 45.217 o
-3 -5 -16 61.359 65.055 2.236 31.700 o
-3 -5 -15 3.164 3.724 1.005 238.306 o
-3 -5 -14 134.415 131.863 2.916 14.969 o
-3 -5 -13 47.406 47.074 1.261 64.777 o
-3 -5 -12 68.610 68.503 1.557 41.804 o
-3 -5 -11 2.938 4.483 0.818 334.286 o
-3 -5 -10 156.130 152.651 2.916 13.304 o
-3 -5 -9 174.265 171.597 3.498 10.386 o
-3 -5 -8 385.731 372.308 6.571 3.023 o
-3 -5 -7 104.375 101.991 2.010 24.833 o
-3 -5 -6 808.019 800.311 13.902 0.754 o
-3 -5 -5 779.508 773.710 13.527 0.799 o
-3 -5 -4 51.351 52.424 1.034 68.227 o
-3 -5 -3 1.948 2.227 0.256 1710.310 o
-3 -5 -2 830.054 835.720 13.360 0.763 o
-3 -5 -1 195.193 200.100 3.103 10.247 o
-3 -4 -20 25.784 24.177 5.340 9.349 o
-3 -4 -19 1.146 2.286 1.980 69.857 o
-3 -4 -18 9.699 13.015 2.128 55.088 o
-3 -4 -17 35.830 40.355 1.773 53.550 o
-3 -4 -16 43.949 46.296 1.744 49.948 o
-3 -4 -15 47.454 49.212 1.389 59.401 o
-3 -4 -14 3.666 3.655 0.719 402.343 o
-3 -4 -13 50.031 48.286 1.251 62.996 o
-3 -4 -12 78.926 79.193 1.744 34.379 o
-3 -4 -11 84.645 84.257 1.783 32.043 o
-3 -4 -10 327.347 320.051 5.813 3.890 o
-3 -4 -9 148.473 144.257 2.739 14.619 o
-3 -4 -8 317.895 312.505 5.576 4.139 o
-3 -4 -7 544.275 538.743 9.389 1.579 o
-3 -4 -6 54.346 51.912 1.143 62.658 o
-3 -4 -5 104.659 103.449 1.990 24.870 o
-3 -4 -4 172.914 175.440 3.172 11.277 o
-3 -4 -3 238.244 244.987 3.744 7.389 o
-3 -4 -2 604.826 631.709 9.488 1.398 o
-3 -4 -1 37.431 39.587 0.788 101.893 o
-3 -3 -20 62.394 54.444 3.980 14.358 o
-3 -3 -19 5.469 7.921 1.970 66.615 o
-3 -3 -18 32.865 37.281 1.970 48.441 o
-3 -3 -17 37.776 44.276 1.842 49.594 o
-3 -3 -16 45.579 46.956 1.567 54.856 o
-3 -3 -15 10.490 9.734 0.621 312.684 o
-3 -3 -14 20.009 19.783 0.690 185.487 o
-3 -3 -13 54.140 55.123 1.084 63.599 o
-3 -3 -12 21.628 21.212 0.621 185.855 o
-3 -3 -11 29.838 30.522 0.709 131.627 o
-3 -3 -10 186.057 177.440 3.310 10.411 o
-3 -3 -9 277.817 270.357 4.847 5.291 o
-3 -3 -8 18.558 18.926 0.660 200.058 o
-3 -3 -7 395.039 388.239 6.847 2.834 o
-3 -3 -6 131.572 133.518 2.502 17.162 o
-3 -3 -5 49.729 46.651 1.094 69.606 o
-3 -3 -4 159.065 164.622 2.985 12.646 o
-3 -3 -3 625.288 629.758 9.458 1.374 o
-3 -3 -2 465.450 475.117 7.143 2.322 o
-3 -3 -1 389.704 399.352 6.010 3.181 o
-3 -2 -20 2.913 3.419 3.291 25.422 o
-3 -2 -19 74.284 69.862 2.000 32.520 o
-3 -2 -18 16.631 17.645 1.212 119.579 o
-3 -2 -17 32.915 34.769 1.241 82.824 o
-3 -2 -16 25.920 26.916 0.985 118.191 o
-3 -2 -15 48.298 50.109 1.143 67.522 o
-3 -2 -14 7.627 8.099 0.581 387.873 o
-3 -2 -13 8.054 8.089 0.532 411.053 o
-3 -2 -12 91.736 91.754 1.576 32.343 o
-3 -2 -11 135.356 133.420 2.207 18.446 o
-3 -2 -10 301.850 297.559 4.581 5.120 o
-3 -2 -9 808.957 815.572 12.227 0.849 o
-3 -2 -8 71.809 74.493 1.281 44.916 o
-3 -2 -7 219.837 218.297 3.409 8.643 o
-3 -2 -6 305.025 304.879 5.399 4.397 o
-3 -2 -5 316.200 330.160 5.823 3.925 o
-3 -2 -4 197.283 202.248 3.616 9.015 o
-3 -2 -3 1000.720 1022.730 15.291 0.560 o
-3 -2 -2 221.757 221.479 3.379 8.608 o
-3 -2 -1 719.648 735.670 10.985 1.044 o
-3 -1 -20 14.517 15.015 2.049 56.476 o
-3 -1 -19 41.913 48.463 1.961 43.961 o
-3 -1 -18 1.291 2.158 1.064 231.081 o
-3 -1 -17 45.215 47.724 1.360 62.255 o
-3 -1 -16 157.491 161.765 2.768 13.555 o
-3 -1 -15 59.440 62.385 1.369 50.583 o
-3 -1 -14 130.061 128.513 2.207 19.124 o
-3 -1 -13 66.168 63.626 1.251 50.095 o
-3 -1 -12 367.620 358.456 5.507 3.672 o
-3 -1 -11 45.923 42.621 0.936 81.410 o
-3 -1 -10 44.709 40.710 0.828 88.846 o
-3 -1 -9 49.956 49.567 0.985 72.283 o
-3 -1 -8 260.663 262.839 4.039 6.445 o
-3 -1 -7 145.418 145.666 2.296 16.726 o
-3 -1 -6 595.715 609.876 9.192 1.469 o
-3 -1 -5 1217.430 1224.940 18.601 0.387 o
-3 -1 -4 390.548 400.909 6.414 3.001 o
-3 -1 -3 531.445 554.743 8.374 1.768 o
-3 -1 -2 23.549 22.375 0.433 199.463 o
-3 -1 -1 558.391 577.669 8.631 1.647 o
-2 -18 -6 26.989 29.852 6.709 6.000 o
-2 -18 -5 5.663 4.552 2.187 55.360 o
-2 -18 -4 165.160 142.947 4.059 9.535 o
-2 -18 -3 15.274 17.527 2.857 31.084 o
-2 -18 -2 30.074 32.838 2.601 33.069 o
-2 -18 -1 24.679 24.739 2.158 46.856 o
-2 -17 -8 82.856 76.552 3.054 19.184 o
-2 -17 -7 9.701 12.788 2.167 53.346 o
-2 -17 -6 61.758 60.759 2.483 28.246 o
-2 -17 -5 36.744 37.439 1.862 50.640 o
-2 -17 -4 6.475 6.000 1.665 90.598 o
-2 -17 -3 46.935 48.030 2.187 37.197 o
-2 -17 -2 34.495 34.513 2.010 47.075 o
-2 -17 -1 43.580 45.163 1.931 44.767 o
-2 -16 -10 7.335 11.212 2.680 36.687 o
-2 -16 -9 17.899 20.040 1.764 68.637 o
-2 -16 -8 31.161 31.685 1.813 56.034 o
-2 -16 -7 3.621 3.557 1.320 145.625 o
-2 -16 -6 30.112 31.143 1.803 57.052 o
-2 -16 -5 165.693 160.198 3.724 10.196 o
-2 -16 -4 14.761 18.237 1.724 73.808 o
-2 -16 -3 19.884 23.685 1.557 79.267 o
-2 -16 -2 51.752 58.917 2.020 38.387 o
-2 -16 -1 82.653 81.892 2.798 21.169 o
-2 -15 -12 18.289 13.232 2.581 37.165 o
-2 -15 -11 0.833 2.108 1.921 74.392 o
-2 -15 -10 3.602 4.158 1.823 79.622 o
-2 -15 -9 13.837 14.207 1.340 111.705 o
-2 -15 -8 22.746 27.389 1.527 77.330 o
-2 -15 -7 44.568 49.380 1.773 48.221 o
-2 -15 -6 4.482 6.532 1.084 195.847 o
-2 -15 -5 44.903 49.784 1.527 55.833 o
-2 -15 -4 160.159 163.972 3.379 11.328 o
-2 -15 -3 12.789 14.108 1.084 151.794 o
-2 -15 -2 12.764 13.685 1.084 152.489 o
-2 -15 -1 93.758 94.808 2.286 24.111 o
-2 -14 -13 45.450 42.276 2.690 28.598 o
-2 -14 -12 23.266 20.444 2.256 44.618 o
-2 -14 -11 3.579 4.266 1.803 81.255 o
-2 -14 -10 38.101 41.370 2.138 41.311 o
-2 -14 -9 0.768 1.350 0.926 308.867 o
-2 -14 -8 32.530 38.296 1.498 67.605 o
-2 -14 -7 194.309 195.312 3.783 8.823 o
-2 -14 -6 90.763 93.932 2.207 25.322 o
-2 -14 -5 35.324 37.321 1.163 83.736 o
-2 -14 -4 125.706 127.390 2.660 16.950 o
-2 -14 -3 27.767 29.744 1.084 103.613 o
-2 -14 -2 47.296 47.133 1.300 63.346 o
-2 -14 -1 39.884 42.542 1.133 78.178 o
-2 -13 -14 9.019 7.123 2.089 58.440 o
-2 -13 -13 21.873 24.641 2.138 48.434 o
-2 -13 -12 111.314 111.873 3.281 14.922 o
-2 -13 -11 118.523 120.080 3.281 14.362 o
-2 -13 -10 75.132 76.434 2.355 26.979 o
-2 -13 -9 6.884 6.414 0.778 298.766 o
-2 -13 -8 92.710 95.587 2.108 25.944 o
-2 -13 -7 13.676 13.005 0.956 175.618 o
-2 -13 -6 2.380 2.020 0.680 489.338 o
-2 -13 -5 3.800 4.197 0.709 402.842 o
-2 -13 -4 113.205 111.833 2.296 20.941 o
-2 -13 -3 117.958 118.218 2.246 20.498 o
-2 -13 -2 51.568 53.587 1.310 58.453 o
-2 -13 -1 45.175 45.242 1.084 74.390 o
-2 -12 -15 6.757 6.394 2.542 41.127 o
-2 -12 -14 0.253 0.000 1.537 117.725 o
-2 -12 -13 68.839 70.089 2.483 26.655 o
-2 -12 -12 12.873 13.892 1.517 94.112 o
-2 -12 -11 10.950 12.946 1.281 125.737 o
-2 -12 -10 24.201 26.168 1.468 80.555 o
-2 -12 -9 11.157 13.133 0.788 230.512 o
-2 -12 -8 6.179 6.660 0.709 343.664 o
-2 -12 -7 158.320 160.868 3.084 12.424 o
-2 -12 -6 378.152 370.081 6.700 3.007 o
-2 -12 -5 11.231 10.276 0.650 289.178 o
-2 -12 -4 122.959 123.715 2.158 20.318 o
-2 -12 -3 91.486 91.084 1.734 30.611 o
-2 -12 -2 39.885 39.951 1.005 86.130 o
-2 -12 -1 214.617 212.061 3.419 8.837 o
-2 -11 -16 3.863 6.315 3.025 29.765 o
-2 -11 -15 17.429 19.360 1.990 57.107 o
-2 -11 -14 17.871 20.187 1.645 76.155 o
-2 -11 -13 42.858 46.138 1.931 44.842 o
-2 -11 -12 15.142 16.729 1.291 113.419 o
-2 -11 -11 28.802 30.296 1.310 84.873 o
-2 -11 -10 272.605 271.529 6.089 4.240 o
-2 -11 -9 24.279 26.375 0.818 140.599 o
-2 -11 -8 226.510 218.750 3.980 7.509 o
-2 -11 -7 198.536 193.134 3.586 9.164 o
-2 -11 -6 13.533 13.242 0.611 266.297 o
-2 -11 -5 84.198 87.350 1.596 34.293 o
-2 -11 -4 31.197 33.971 0.897 109.636 o
-2 -11 -3 9.323 10.936 0.631 315.218 o
-2 -11 -2 7.069 6.621 0.591 405.999 o
-2 -11 -1 213.823 209.597 3.429 8.871 o
-2 -10 -17 33.346 31.951 4.079 15.145 o
-2 -10 -16 31.262 30.483 2.079 46.547 o
-2 -10 -15 20.745 22.690 1.734 67.769 o
-2 -10 -14 12.399 15.655 1.291 119.091 o
-2 -10 -13 48.867 52.286 1.823 44.831 o
-2 -10 -12 136.074 138.395 3.330 12.936 o
-2 -10 -11 45.928 48.798 1.635 52.017 o
-2 -10 -10 11.241 12.631 0.985 179.548 o
-2 -10 -9 43.384 43.606 1.438 61.593 o
-2 -10 -8 15.002 16.296 0.611 241.643 o
-2 -10 -7 85.368 85.390 1.527 35.178 o
-2 -10 -6 22.127 23.291 0.739 162.201 o
-2 -10 -5 65.505 65.922 1.399 46.613 o
-2 -10 -4 18.167 20.276 0.709 189.470 o
-2 -10 -3 42.597 44.286 0.975 82.241 o
-2 -10 -2 12.778 13.508 0.640 262.534 o
-2 -10 -1 20.632 21.508 0.709 175.780 o
-2 -9 -18 54.446 53.744 5.222 9.160 o
-2 -9 -17 57.755 55.951 2.414 30.229 o
-2 -9 -16 12.816 16.040 1.724 75.999 o
-2 -9 -15 55.090 58.660 2.197 34.160 o
-2 -9 -14 35.310 40.838 1.833 51.557 o
-2 -9 -13 4.719 5.448 1.034 212.947 o
-2 -9 -12 211.982 198.750 4.552 7.019 o
-2 -9 -11 32.324 36.424 1.389 74.064 o
-2 -9 -10 56.743 55.823 1.498 49.869 o
-2 -9 -9 426.091 408.446 7.261 2.528 o
-2 -9 -8 118.376 116.838 1.970 22.445 o
-2 -9 -7 95.549 97.942 1.911 27.360 o
-2 -9 -6 12.077 12.857 0.552 302.959 o
-2 -9 -5 102.450 103.991 1.970 25.313 o
-2 -9 -4 139.986 140.572 2.325 17.179 o
-2 -9 -3 107.163 107.518 1.842 25.521 o
-2 -9 -2 13.621 14.818 0.601 261.520 o
-2 -9 -1 36.346 35.527 0.887 100.654 o
-2 -8 -18 21.515 21.971 2.315 43.017 o
-2 -8 -17 8.643 12.798 1.872 69.752 o
-2 -8 -16 58.011 61.528 2.296 31.636 o
-2 -8 -15 23.196 25.655 1.409 85.983 o
-2 -8 -14 93.912 93.183 2.493 22.282 o
-2 -8 -13 41.512 45.064 1.547 58.088 o
-2 -8 -12 26.868 26.473 1.163 100.728 o
-2 -8 -11 158.069 152.720 3.123 12.472 o
-2 -8 -10 247.165 242.810 4.434 6.314 o
-2 -8 -9 72.410 71.902 1.655 38.354 o
-2 -8 -8 73.725 70.345 1.409 42.610 o
-2 -8 -7 63.322 62.907 1.182 53.227 o
-2 -8 -6 42.542 42.867 0.906 86.398 o
-2 -8 -5 31.519 31.852 0.788 119.624 o
-2 -8 -4 739.720 737.306 11.084 1.016 o
-2 -8 -3 104.429 108.582 1.872 25.584 o
-2 -8 -2 220.839 221.401 3.458 8.491 o
-2 -8 -1 105.420 103.971 1.793 26.481 o
-2 -7 -19 1.997 6.975 3.901 18.122 o
-2 -7 -18 37.807 40.611 2.453 34.140 o
-2 -7 -17 30.740 38.444 2.374 37.445 o
-2 -7 -16 10.710 14.108 1.596 88.919 o
-2 -7 -15 54.199 56.473 1.931 39.997 o
-2 -7 -14 140.186 143.341 3.635 11.546 o
-2 -7 -13 50.219 52.316 1.537 52.381 o
-2 -7 -12 22.884 25.212 0.995 125.127 o
-2 -7 -11 27.477 28.572 0.956 116.402 o
-2 -7 -10 17.550 17.508 0.798 182.042 o
-2 -7 -9 137.749 136.996 2.640 15.925 o
-2 -7 -8 3.473 5.241 0.621 480.157 o
-2 -7 -7 202.334 196.356 3.212 9.832 o
-2 -7 -6 67.618 66.454 1.222 49.461 o
-2 -7 -5 335.687 336.564 5.143 4.197 o
-2 -7 -4 222.422 226.494 3.517 8.288 o
-2 -7 -3 11.410 12.660 0.483 339.094 o
-2 -7 -2 56.769 55.459 1.025 63.487 o
-2 -7 -1 95.262 93.892 1.586 31.262 o
-2 -6 -19 6.791 5.320 2.532 41.536 o
-2 -6 -18 40.238 43.192 2.434 33.876 o
-2 -6 -17 112.690 113.863 3.458 13.920 o
-2 -6 -16 80.624 83.922 2.493 24.243 o
-2 -6 -15 15.547 16.168 1.232 120.502 o
-2 -6 -14 32.523 35.389 1.232 83.512 o
-2 -6 -13 61.630 62.030 1.537 45.730 o
-2 -6 -12 37.588 36.483 1.025 89.776 o
-2 -6 -11 204.537 201.006 3.734 8.610 o
-2 -6 -10 110.294 107.735 2.158 22.509 o
-2 -6 -9 75.948 76.414 1.635 37.127 o
-2 -6 -8 306.571 298.238 5.350 4.448 o
-2 -6 -7 129.265 129.587 2.473 17.641 o
-2 -6 -6 68.109 66.276 1.182 50.121 o
-2 -6 -5 690.851 686.566 10.296 1.162 o
-2 -6 -4 464.556 475.501 7.429 2.247 o
-2 -6 -3 18.154 19.872 0.522 226.077 o
-2 -6 -2 501.367 501.274 7.527 2.081 o
-2 -6 -1 217.820 212.947 3.310 8.948 o
-2 -5 -19 22.600 24.040 2.522 36.871 o
-2 -5 -18 45.321 46.040 2.236 36.703 o
-2 -5 -17 17.782 24.099 1.714 70.376 o
-2 -5 -16 82.952 80.444 2.345 25.772 o
-2 -5 -15 68.836 67.675 1.862 36.194 o
-2 -5 -14 21.669 22.601 0.956 135.639 o
-2 -5 -13 5.722 5.961 0.670 381.865 o
-2 -5 -12 167.368 162.198 3.064 12.082 o
-2 -5 -11 76.904 72.877 1.606 37.826 o
-2 -5 -10 56.545 57.232 1.379 52.854 o
-2 -5 -9 0.808 0.621 0.335 1890.050 o
-2 -5 -8 115.893 114.927 2.227 21.005 o
-2 -5 -7 165.143 165.528 3.054 12.137 o
-2 -5 -6 115.849 118.779 2.276 20.476 o
-2 -5 -5 462.087 455.274 6.975 2.413 o
-2 -5 -4 158.063 163.715 2.749 13.548 o
-2 -5 -3 208.280 211.253 3.261 9.331 o
-2 -5 -2 320.178 321.726 4.877 4.578 o
-2 -5 -1 350.537 356.199 5.389 3.861 o
-2 -4 -20 6.169 11.842 3.823 18.592 o
-2 -4 -19 34.922 40.345 2.759 28.953 o
-2 -4 -18 34.086 34.040 1.882 51.651 o
-2 -4 -17 34.550 37.567 1.744 55.867 o
-2 -4 -16 23.319 24.138 1.261 98.729 o
-2 -4 -15 29.006 30.128 1.044 104.659 o
-2 -4 -14 34.880 34.217 0.857 106.001 o
-2 -4 -13 3.822 4.453 0.473 667.473 o
-2 -4 -12 93.334 92.612 1.606 31.570 o
-2 -4 -11 39.668 39.557 0.837 95.778 o
-2 -4 -10 68.787 70.808 1.586 40.819 o
-2 -4 -9 86.913 87.675 1.813 30.876 o
-2 -4 -8 200.696 198.829 3.626 8.951 o
-2 -4 -7 630.128 622.645 11.172 1.169 o
-2 -4 -6 2.271 2.030 0.384 1105.610 o
-2 -4 -5 164.349 164.238 3.005 12.358 o
-2 -4 -4 120.805 120.247 1.921 22.303 o
-2 -4 -3 1618.980 1579.780 23.547 0.236 o
-2 -4 -2 85.297 90.533 1.448 35.601 o
-2 -4 -1 864.931 884.282 13.232 0.737 o
-2 -3 -20 35.300 31.843 3.212 22.906 o
-2 -3 -19 71.654 74.010 3.025 20.368 o
-2 -3 -18 32.650 33.567 1.360 76.638 o
-2 -3 -17 52.335 57.390 1.635 47.649 o
-2 -3 -16 27.054 27.882 0.975 116.026 o
-2 -3 -15 41.914 42.453 1.054 80.114 o
-2 -3 -14 99.564 98.927 1.783 27.922 o
-2 -3 -13 55.856 54.729 1.094 62.277 o
-2 -3 -12 71.597 69.104 1.369 44.318 o
-2 -3 -11 64.323 63.784 1.172 52.740 o
-2 -3 -10 79.121 78.759 1.360 40.307 o
-2 -3 -9 356.355 353.451 5.409 3.818 o
-2 -3 -8 760.563 768.340 11.478 0.954 o
-2 -3 -7 223.288 224.652 4.010 7.467 o
-2 -3 -6 424.416 422.279 7.399 2.466 o
-2 -3 -5 18.192 16.907 0.611 217.724 o
-2 -3 -4 1137.030 1132.580 19.567 0.392 o
-2 -3 -3 28.352 29.094 0.542 153.108 o
-2 -3 -2 1257.070 1289.280 20.020 0.347 o
-2 -3 -1 922.559 979.061 14.621 0.623 o
-2 -2 -20 9.700 11.813 2.148 54.406 o
-2 -2 -19 8.113 11.842 1.527 99.880 o
-2 -2 -18 18.117 18.572 1.320 104.148 o
-2 -2 -17 75.996 77.035 1.744 35.316 o
-2 -2 -16 20.651 23.823 0.956 136.661 o
-2 -2 -15 21.176 21.488 0.887 147.596 o
-2 -2 -14 63.898 62.473 1.261 51.172 o
-2 -2 -13 58.624 55.163 1.113 59.798 o
-2 -2 -12 302.886 289.421 4.512 5.214 o
-2 -2 -11 22.571 22.355 0.621 179.023 o
-2 -2 -10 45.178 43.232 0.877 84.533 o
-2 -2 -9 236.914 231.982 3.606 7.757 o
-2 -2 -8 103.642 102.188 1.665 28.098 o
-2 -2 -7 347.498 343.372 5.212 4.035 o
-2 -2 -6 1336.160 1336.840 20.020 0.330 o
-2 -2 -5 565.975 565.127 9.813 1.457 o
-2 -2 -4 930.241 976.854 16.887 0.535 o
-2 -2 -3 501.193 513.452 8.985 1.752 o
-2 -2 -2 1121.300 1159.610 17.311 0.444 o
-2 -2 -1 78.587 83.951 1.320 40.270 o
-2 -1 -20 20.270 20.099 2.020 54.461 o
-2 -1 -19 32.591 39.114 1.862 51.946 o
-2 -1 -18 99.986 98.759 2.246 23.488 o
-2 -1 -17 4.895 3.468 0.778 340.616 o
-2 -1 -16 6.536 8.020 0.877 250.863 o
-2 -1 -15 85.603 87.587 1.675 32.906 o
-2 -1 -14 21.984 22.621 0.828 151.558 o
-2 -1 -13 291.971 282.514 4.434 5.454 o
-2 -1 -12 4.825 5.527 0.512 549.850 o
-2 -1 -11 30.359 30.207 0.788 123.877 o
-2 -1 -10 111.710 112.080 1.862 24.402 o
-2 -1 -9 79.121 76.936 1.360 40.596 o
-2 -1 -8 1190.790 1185.490 17.675 0.416 o
-2 -1 -7 240.822 234.878 3.685 7.526 o
-2 -1 -6 137.342 135.764 2.148 18.490 o
-2 -1 -5 834.178 844.961 12.916 0.783 o
-2 -1 -4 255.762 258.849 4.000 6.604 o
-2 -1 -3 5725.230 5950.290 89.754 0.018 o
-2 -1 -2 810.207 851.730 12.759 0.804 o
-2 -1 -1 1632.620 1683.920 25.182 0.216 o
-1 -18 -6 14.971 16.670 3.990 16.700 o
-1 -18 -5 8.322 9.241 2.571 39.654 o
-1 -18 -4 38.054 34.788 2.512 33.401 o
-1 -18 -3 6.503 7.882 2.256 51.385 o
-1 -18 -2 28.643 29.429 2.305 40.663 o
-1 -18 -1 2.450 2.640 1.961 70.387 o
-1 -17 -9 7.735 10.975 4.601 12.916 o
-1 -17 -8 1.699 3.340 1.645 99.141 o
-1 -17 -7 13.713 12.374 1.862 67.513 o
-1 -17 -6 11.390 14.325 1.714 78.445 o
-1 -17 -5 39.237 34.828 1.833 51.189 o
-1 -17 -4 24.060 27.744 2.089 48.983 o
-1 -17 -3 12.382 14.148 1.754 74.898 o
-1 -17 -2 10.017 10.512 1.567 94.326 o
-1 -17 -1 17.795 18.897 1.793 67.308 o
-1 -16 -10 21.887 20.976 1.882 59.846 o
-1 -16 -9 53.008 51.459 2.069 37.939 o
-1 -16 -8 74.794 72.148 2.286 28.209 o
-1 -16 -7 23.418 25.202 1.596 73.285 o
-1 -16 -6 83.322 83.508 2.217 26.965 o
-1 -16 -5 30.842 32.788 1.586 66.138 o
-1 -16 -4 21.075 21.773 1.399 91.096 o
-1 -16 -3 44.235 47.429 1.793 48.122 o
-1 -16 -2 70.947 74.326 2.434 26.716 o
-1 -16 -1 68.449 71.232 2.473 26.757 o
-1 -15 -12 9.855 11.222 2.227 51.024 o
-1 -15 -11 3.860 7.567 2.167 56.430 o
-1 -15 -10 99.184 101.823 2.729 19.478 o
-1 -15 -9 34.993 38.069 1.576 62.459 o
-1 -15 -8 17.180 19.212 1.419 95.351 o
-1 -15 -7 13.407 16.296 1.320 113.088 o
-1 -15 -6 73.508 78.257 2.089 30.586 o
-1 -15 -5 165.062 162.927 3.281 11.475 o
-1 -15 -4 16.504 17.261 1.143 129.214 o
-1 -15 -3 20.947 24.079 1.202 107.765 o
-1 -15 -2 29.918 32.020 1.350 80.371 o
-1 -15 -1 12.505 14.424 1.064 155.759 o
-1 -14 -13 75.673 69.665 3.980 13.618 o
-1 -14 -12 14.441 16.237 2.089 54.468 o
-1 -14 -11 18.555 18.532 1.783 67.536 o
-1 -14 -10 25.326 25.744 1.360 87.395 o
-1 -14 -9 31.811 35.577 1.419 73.200 o
-1 -14 -8 33.041 34.050 1.310 78.927 o
-1 -14 -7 8.939 10.197 1.005 189.603 o
-1 -14 -6 4.035 5.399 0.749 358.867 o
-1 -14 -5 4.643 6.591 0.916 254.577 o
-1 -14 -4 64.827 65.872 1.695 40.645 o
-1 -14 -3 135.812 135.498 2.768 15.480 o
-1 -14 -2 4.105 4.256 0.719 388.794 o
-1 -14 -1 24.400 24.709 0.906 132.243 o
-1 -13 -15 9.979 5.636 3.990 17.076 o
-1 -13 -14 21.421 19.261 3.360 22.578 o
-1 -13 -13 2.001 5.557 1.586 104.543 o
-1 -13 -12 26.569 24.247 1.645 68.549 o
-1 -13 -11 6.997 8.857 1.399 119.743 o
-1 -13 -10 111.320 112.237 2.374 20.539 o
-1 -13 -9 14.092 16.030 1.015 157.294 o
-1 -13 -8 33.272 35.872 1.172 86.123 o
-1 -13 -7 0.416 0.099 0.670 601.978 o
-1 -13 -6 79.329 82.513 1.842 32.515 o
-1 -13 -5 34.691 36.050 1.271 78.753 o
-1 -13 -4 159.973 152.504 2.956 12.983 o
-1 -13 -3 19.166 19.468 0.778 174.690 o
-1 -13 -2 154.704 154.208 2.621 14.466 o
-1 -13 -1 41.028 42.601 1.222 72.877 o
-1 -12 -16 28.720 31.872 5.655 8.310 o
-1 -12 -15 1.767 4.305 2.966 31.284 o
-1 -12 -14 6.595 8.404 3.517 21.932 o
-1 -12 -13 33.614 39.212 1.823 52.938 o
-1 -12 -12 10.921 11.478 1.360 116.228 o
-1 -12 -11 26.944 28.887 1.310 87.580 o
-1 -12 -10 18.773 18.217 0.916 155.588 o
-1 -12 -9 19.846 21.448 1.005 135.221 o
-1 -12 -8 14.738 14.778 0.828 195.153 o
-1 -12 -7 34.586 34.995 1.143 86.987 o
-1 -12 -6 47.175 48.355 1.261 64.501 o
-1 -12 -5 3.280 3.429 0.483 709.874 o
-1 -12 -4 48.372 48.966 1.094 69.764 o
-1 -12 -3 308.547 300.820 4.690 4.940 o
-1 -12 -2 92.067 93.725 1.724 30.359 o
-1 -12 -1 31.342 31.567 0.926 109.165 o
-1 -11 -16 8.821 6.916 2.749 35.065 o
-1 -11 -15 33.810 38.276 3.025 25.170 o
-1 -11 -14 43.680 44.867 3.084 23.231 o
-1 -11 -13 94.448 96.129 2.778 19.725 o
-1 -11 -12 106.632 107.597 2.778 18.324 o
-1 -11 -11 64.521 68.365 1.990 34.873 o
-1 -11 -10 37.321 38.926 1.094 84.696 o
-1 -11 -9 28.267 29.015 0.946 115.376 o
-1 -11 -8 0.745 0.926 0.374 1563.820 o
-1 -11 -7 66.842 68.050 1.498 43.649 o
-1 -11 -6 246.947 238.031 3.961 6.983 o
-1 -11 -5 10.362 11.232 0.611 309.461 o
-1 -11 -4 3.874 4.049 0.552 564.979 o
-1 -11 -3 26.779 30.089 0.897 121.847 o
-1 -11 -2 62.555 65.064 1.320 49.801 o
-1 -11 -1 122.953 126.523 2.167 20.119 o
-1 -10 -17 0.699 0.424 2.660 39.273 o
-1 -10 -16 3.221 3.901 2.414 46.566 o
-1 -10 -15 26.507 24.463 2.946 27.784 o
-1 -10 -14 24.376 26.838 1.310 91.618 o
-1 -10 -13 2.434 1.961 0.897 305.727 o
-1 -10 -12 2.715 3.094 0.877 308.290 o
-1 -10 -11 159.960 161.292 3.803 10.126 o
-1 -10 -10 33.502 31.557 1.005 99.797 o
-1 -10 -9 52.748 53.922 1.232 60.188 o
-1 -10 -8 14.307 15.064 0.621 249.168 o
-1 -10 -7 201.918 203.391 3.251 9.652 o
-1 -10 -6 351.875 350.396 5.626 3.737 o
-1 -10 -5 151.657 151.843 2.502 15.194 o
-1 -10 -4 280.136 277.726 4.719 5.348 o
-1 -10 -3 201.067 198.090 3.163 9.955 o
-1 -10 -2 7.874 8.000 0.581 384.309 o
-1 -10 -1 70.749 75.823 1.409 42.691 o
-1 -9 -18 40.721 44.759 4.966 10.325 o
-1 -9 -17 57.069 58.188 4.010 14.307 o
-1 -9 -16 12.506 12.976 2.690 35.464 o
-1 -9 -15 155.238 147.242 3.911 10.148 o
-1 -9 -14 56.168 59.222 1.901 39.737 o
-1 -9 -13 61.959 63.922 1.872 38.190 o
-1 -9 -12 26.682 30.079 1.212 94.564 o
-1 -9 -11 149.963 145.646 3.478 11.704 o
-1 -9 -10 24.144 23.616 0.700 159.735 o
-1 -9 -9 6.425 6.483 0.512 484.070 o
-1 -9 -8 156.354 155.085 2.493 14.848 o
-1 -9 -7 214.488 212.258 3.409 8.857 o
-1 -9 -6 27.556 29.843 0.778 131.751 o
-1 -9 -5 51.175 51.724 1.113 65.892 o
-1 -9 -4 90.464 92.276 1.616 32.092 o
-1 -9 -3 370.942 360.426 5.527 3.633 o
-1 -9 -2 315.928 306.505 4.719 4.812 o
-1 -9 -1 210.430 213.115 3.379 9.010 o
-1 -8 -18 29.642 27.734 4.404 13.320 o
-1 -8 -17 9.573 10.532 2.463 42.562 o
-1 -8 -16 132.987 125.656 3.222 13.812 o
-1 -8 -15 31.182 36.838 1.635 62.368 o
-1 -8 -14 134.476 139.252 3.369 12.828 o
-1 -8 -13 10.722 11.310 0.926 199.298 o
-1 -8 -12 35.173 37.783 1.251 78.608 o
-1 -8 -11 29.315 31.044 0.995 107.471 o
-1 -8 -10 31.707 30.936 0.719 125.822 o
-1 -8 -9 110.571 111.646 1.901 24.269 o
-1 -8 -8 69.263 68.868 1.340 45.820 o
-1 -8 -7 16.412 17.508 0.601 229.537 o
-1 -8 -6 198.012 190.484 3.044 10.454 o
-1 -8 -5 194.654 188.011 3.064 10.564 o
-1 -8 -4 178.121 177.558 2.887 11.862 o
-1 -8 -3 88.460 85.252 1.517 34.569 o
-1 -8 -2 550.081 540.743 8.177 1.781 o
-1 -8 -1 592.917 578.457 8.847 1.550 o
-1 -7 -19 160.606 146.572 7.281 4.254 o
-1 -7 -18 105.036 103.715 5.044 8.524 o
-1 -7 -17 51.936 54.040 2.246 34.321 o
-1 -7 -16 8.471 11.271 1.409 113.935 o
-1 -7 -15 75.179 79.646 2.286 27.598 o
-1 -7 -14 18.854 21.340 1.034 133.839 o
-1 -7 -13 18.790 20.187 0.906 153.952 o
-1 -7 -12 18.436 20.010 0.808 171.480 o
-1 -7 -11 30.057 32.434 1.034 102.056 o
-1 -7 -10 79.248 77.203 1.488 38.476 o
-1 -7 -9 140.476 134.671 2.177 18.116 o
-1 -7 -8 181.650 178.228 2.798 11.956 o
-1 -7 -7 78.279 76.227 1.330 41.464 o
-1 -7 -6 340.834 342.111 5.222 4.085 o
-1 -7 -5 34.032 34.483 0.768 113.491 o
-1 -7 -4 436.871 427.747 6.483 2.715 o
-1 -7 -3 125.144 124.661 2.010 20.987 o
-1 -7 -2 398.787 392.525 5.970 3.169 o
-1 -7 -1 1088.150 1098.710 16.424 0.484 o
-1 -6 -19 8.329 10.995 2.217 51.975 o
-1 -6 -18 28.492 28.089 2.039 49.181 o
-1 -6 -17 3.580 5.064 1.498 114.400 o
-1 -6 -16 65.361 67.695 2.108 32.783 o
-1 -6 -15 20.693 23.025 1.271 102.199 o
-1 -6 -14 102.538 103.232 2.562 20.390 o
-1 -6 -13 6.384 8.571 0.768 297.429 o
-1 -6 -12 56.247 56.345 1.340 54.320 o
-1 -6 -11 68.508 66.680 1.222 49.018 o
-1 -6 -10 178.484 175.065 2.759 12.277 o
-1 -6 -9 22.759 23.882 0.621 174.958 o
-1 -6 -8 57.405 57.281 1.074 61.025 o
-1 -6 -7 402.362 391.569 5.951 3.161 o
-1 -6 -6 46.662 48.907 0.926 77.883 o
-1 -6 -5 267.098 273.834 4.197 6.083 o
-1 -6 -4 130.607 126.897 2.177 19.320 o
-1 -6 -3 149.083 151.006 2.394 15.844 o
-1 -6 -2 406.377 415.717 6.296 2.942 o
-1 -6 -1 371.518 384.347 6.305 3.180 o
-1 -5 -19 3.184 6.010 2.562 41.273 o
-1 -5 -18 48.487 55.616 2.611 28.538 o
-1 -5 -17 33.371 36.503 1.901 50.750 o
-1 -5 -16 4.476 4.946 1.113 190.679 o
-1 -5 -15 34.864 36.552 0.985 95.685 o
-1 -5 -14 8.876 10.158 0.611 335.349 o
-1 -5 -13 205.579 196.297 3.399 9.331 o
-1 -5 -12 182.633 170.188 2.887 11.828 o
-1 -5 -11 102.503 102.217 1.744 27.543 o
-1 -5 -10 55.313 56.798 1.054 63.141 o
-1 -5 -9 50.085 50.079 0.966 72.675 o
-1 -5 -8 107.868 101.971 1.704 27.049 o
-1 -5 -7 83.838 82.444 1.389 37.898 o
-1 -5 -6 132.983 133.154 2.138 19.044 o
-1 -5 -5 682.584 692.803 10.404 1.156 o
-1 -5 -4 184.868 183.676 2.857 11.545 o
-1 -5 -3 545.780 553.807 8.315 1.751 o
-1 -5 -2 62.038 63.055 1.074 56.507 o
-1 -5 -1 487.291 490.969 7.389 2.168 o
-1 -4 -20 9.675 8.384 2.759 34.594 o
-1 -4 -19 4.471 4.709 2.532 42.080 o
-1 -4 -18 7.044 9.478 1.291 136.056 o
-1 -4 -17 36.010 37.971 1.429 68.660 o
-1 -4 -16 21.342 22.640 0.936 138.940 o
-1 -4 -15 9.348 9.734 0.709 287.349 o
-1 -4 -14 122.630 121.952 2.079 20.950 o
-1 -4 -13 55.505 57.754 1.222 57.744 o
-1 -4 -12 40.910 41.724 0.916 88.534 o
-1 -4 -11 32.441 31.448 0.759 120.475 o
-1 -4 -10 78.274 74.690 1.330 41.721 o
-1 -4 -9 87.246 85.124 1.527 34.750 o
-1 -4 -8 155.442 151.971 2.394 15.396 o
-1 -4 -7 311.467 305.578 4.660 4.909 o
-1 -4 -6 156.345 156.090 2.453 14.974 o
-1 -4 -5 32.937 33.537 0.640 126.050 o
-1 -4 -4 561.892 577.866 8.670 1.634 o
-1 -4 -3 638.865 634.891 9.507 1.345 o
-1 -4 -2 1812.740 1897.750 28.306 0.173 o
-1 -4 -1 3375.960 3486.660 52.454 0.052 o
-1 -3 -20 6.306 5.714 2.197 54.454 o
-1 -3 -19 1.959 1.803 1.547 112.347 o
-1 -3 -18 38.235 44.365 1.852 49.087 o
-1 -3 -17 34.677 36.207 1.251 79.812 o
-1 -3 -16 6.203 7.192 0.857 264.958 o
-1 -3 -15 80.320 80.040 1.695 34.682 o
-1 -3 -14 51.315 52.700 1.153 64.101 o
-1 -3 -13 16.018 15.961 0.631 230.651 o
-1 -3 -12 96.490 96.602 1.675 29.790 o
-1 -3 -11 63.127 63.163 1.202 52.787 o
-1 -3 -10 209.664 206.336 3.251 9.382 o
-1 -3 -9 222.194 212.731 3.320 8.817 o
-1 -3 -8 466.907 471.796 7.123 2.328 o
-1 -3 -7 216.538 211.509 3.271 9.078 o
-1 -3 -6 588.668 587.354 8.788 1.559 o
-1 -3 -5 8.115 7.448 0.266 609.558 o
-1 -3 -4 115.745 118.464 1.852 23.524 o
-1 -3 -3 1431.380 1478.710 22.168 0.277 o
-1 -3 -2 594.574 628.211 9.429 1.424 o
-1 -3 -1 2265.340 2367.680 36.335 0.109 o
-1 -2 -20 97.162 91.656 3.015 17.951 o
-1 -2 -19 4.293 7.744 1.675 90.912 o
-1 -2 -18 43.561 44.237 1.537 57.592 o
-1 -2 -17 27.971 30.651 1.182 94.832 o
-1 -2 -16 55.613 59.409 1.389 52.508 o
-1 -2 -15 139.928 136.149 2.325 17.352 o
-1 -2 -14 18.998 19.104 0.749 181.285 o
-1 -2 -13 259.561 254.957 3.990 6.586 o
-1 -2 -12 143.873 141.528 2.325 16.853 o
-1 -2 -11 105.562 103.735 1.823 26.212 o
-1 -2 -10 136.448 132.030 2.148 18.731 o
-1 -2 -9 61.327 60.178 1.133 56.224 o
-1 -2 -8 141.482 144.425 2.296 17.064 o
-1 -2 -7 52.534 51.409 0.916 71.722 o
-1 -2 -6 1453.630 1499.160 22.375 0.271 o
-1 -2 -5 248.590 258.297 3.921 6.830 o
-1 -2 -4 432.316 441.895 6.640 2.651 o
-1 -2 -3 3604.600 3550.360 61.951 0.041 o
-1 -2 -2 2895.350 3013.820 45.380 0.069 o
-1 -2 -1 515.890 536.940 8.246 1.845 o
-1 -1 -20 3.247 3.153 1.655 96.416 o
-1 -1 -19 21.082 22.493 1.626 74.165 o
-1 -1 -18 111.272 113.351 2.325 20.844 o
-1 -1 -17 203.955 200.681 3.379 9.357 o
-1 -1 -16 97.535 100.079 1.862 27.372 o
-1 -1 -15 184.608 178.001 2.946 11.424 o
-1 -1 -14 41.467 40.877 1.015 83.350 o
-1 -1 -13 8.537 10.335 0.631 329.050 o
-1 -1 -12 36.415 37.675 0.897 98.329 o
-1 -1 -11 370.165 359.185 5.517 3.647 o
-1 -1 -10 244.148 237.962 3.695 7.414 o
-1 -1 -9 370.770 359.224 5.478 3.664 o
-1 -1 -8 97.993 93.252 1.537 31.305 o
-1 -1 -7 14.691 14.345 0.404 310.496 o
-1 -1 -6 902.283 901.110 13.478 0.701 o
-1 -1 -5 238.386 247.026 3.754 7.352 o
-1 -1 -4 453.161 468.299 7.035 2.404 o
-1 -1 -3 18.681 19.448 0.384 248.945 o
-1 -1 -2 4468.070 4514.470 79.143 0.026 o
-1 -1 -1 954.117 987.760 16.453 0.541 o
0 0 2 684.072 656.054 13.931 0.863 o
0 0 4 277.346 283.854 6.089 4.164 o
0 0 6 1.483 1.202 0.286 1887.550 o
0 0 8 217.746 218.494 4.778 6.443 o
0 0 10 493.383 487.777 10.414 1.522 o
0 0 12 5.002 4.660 0.650 423.197 o
0 0 14 218.662 209.036 4.719 6.582 o
0 0 16 16.121 18.838 1.468 92.302 o
0 0 18 348.961 327.923 7.448 2.887 o
0 0 20 2.955 2.611 2.956 31.450 o
0 1 1 373.962 380.495 5.704 3.463 o
0 1 2 4244.080 4354.830 66.040 0.033 o
0 1 3 5803.040 6046.560 91.813 0.017 o
0 1 4 3183.030 3289.430 49.557 0.058 o
0 1 5 726.043 764.567 11.468 0.985 o
0 1 6 36.356 35.045 0.660 115.684 o
0 1 7 577.522 577.679 8.670 1.605 o
0 1 8 0.507 0.424 0.207 4257.050 o
0 1 9 785.837 770.380 11.596 0.925 o
0 1 10 81.152 77.705 1.379 39.533 o
0 1 11 102.972 99.035 1.724 27.919 o
0 1 12 0.785 1.103 0.394 1411.660 o
0 1 13 169.006 164.435 2.660 13.287 o
0 1 14 293.305 282.445 4.463 5.411 o
0 1 15 62.924 66.178 1.399 47.589 o
0 1 16 0.361 1.429 0.729 493.346 o
0 1 17 19.902 21.113 1.143 118.454 o
0 1 18 0.121 1.685 1.094 227.513 o
0 1 19 57.524 60.789 2.010 36.964 o
0 1 20 134.805 125.902 3.399 12.972 o
0 2 0 4.559 4.601 0.236 1007.800 o
0 2 1 2716.190 2807.410 42.178 0.079 o
0 2 2 190.001 195.174 2.956 10.870 o
0 2 3 54.290 54.710 0.887 69.821 o
0 2 4 886.176 910.489 13.626 0.699 o
0 2 5 1819.340 1797.760 27.419 0.181 o
0 2 6 536.138 530.664 7.990 1.858 o
0 2 7 330.340 340.160 5.271 4.142 o
0 2 8 28.841 27.330 0.611 147.919 o
0 2 9 146.237 143.676 2.286 16.784 o
0 2 10 1.140 0.897 0.256 2405.710 o
0 2 11 352.354 336.928 5.182 4.040 o
0 2 12 197.776 198.494 3.153 10.075 o
0 2 13 17.312 16.729 0.640 217.455 o
0 2 14 48.408 48.237 1.084 70.404 o
0 2 15 15.704 18.286 0.739 200.901 o
0 2 16 4.356 4.631 0.798 327.634 o
0 2 17 2.111 2.985 0.877 315.706 o
0 2 18 37.876 41.931 1.517 62.171 o
0 2 19 13.998 19.251 1.951 60.606 o
0 2 20 0.029 0.956 1.783 87.307 o
0 3 1 669.931 691.246 11.419 1.072 o
0 3 2 1353.200 1414.860 21.192 0.304 o
0 3 3 2339.990 2376.130 35.586 0.109 o
0 3 4 152.562 157.568 2.434 15.241 o
0 3 5 32.742 33.449 0.650 125.885 o
0 3 6 161.032 164.021 2.542 14.133 o
0 3 7 17.700 16.769 0.443 257.290 o
0 3 8 72.405 73.478 1.261 45.247 o
0 3 9 2.350 2.818 0.325 1236.290 o
0 3 10 31.122 32.099 0.739 124.221 o
0 3 11 90.386 87.636 1.537 33.582 o
0 3 12 19.084 19.409 0.640 199.667 o
0 3 13 0.269 0.542 0.365 1860.730 o
0 3 14 271.994 267.716 4.187 6.067 o
0 3 15 561.446 539.787 8.197 1.754 o
0 3 16 9.910 12.128 0.867 217.972 o
0 3 17 18.511 20.375 1.044 134.495 o
0 3 18 5.082 5.340 1.202 164.609 o
0 3 19 0.810 2.187 1.557 112.351 o
0 3 20 42.964 43.488 2.483 32.430 o
0 4 0 360.555 385.185 8.246 2.436 o
0 4 1 780.250 820.725 12.236 0.867 o
0 4 2 624.022 668.202 10.000 1.283 o
0 4 3 719.200 757.818 11.350 1.004 o
0 4 4 940.877 976.933 14.621 0.616 o
0 4 5 351.638 351.746 5.310 3.915 o
0 4 6 45.178 44.542 0.818 86.395 o
0 4 7 390.391 399.362 6.039 3.165 o
0 4 8 30.238 28.828 0.660 137.151 o
0 4 9 85.154 84.227 1.429 36.733 o
0 4 10 1.956 1.419 0.296 1620.650 o
0 4 11 61.086 58.355 1.113 57.386 o
0 4 12 59.067 59.104 1.172 56.742 o
0 4 13 87.697 88.621 1.586 33.465 o
0 4 14 5.255 6.660 0.640 405.530 o
0 4 15 0.384 1.389 0.502 973.537 o
0 4 16 0.010 0.305 0.562 870.568 o
0 4 17 1.213 1.852 0.966 278.986 o
0 4 18 45.249 51.114 1.714 49.388 o
0 4 19 11.668 11.310 1.596 89.357 o
0 4 20 0.748 7.005 2.946 31.659 o
0 5 1 345.712 345.214 5.212 4.042 o
0 5 2 1240.620 1298.050 19.360 0.361 o
0 5 3 44.099 43.527 0.897 84.692 o
0 5 4 422.955 441.087 6.640 2.690 o
0 5 5 0.044 0.197 0.187 7057.490 o
0 5 6 34.227 34.148 0.700 118.309 o
0 5 7 289.120 289.293 4.424 5.457 o
0 5 8 278.325 277.775 4.296 5.795 o
0 5 9 7.898 8.099 0.443 475.180 o
0 5 10 25.624 27.399 0.680 150.813 o
0 5 11 1.625 0.956 0.325 1617.520 o
0 5 12 294.194 289.766 4.818 5.038 o
0 5 13 0.238 1.123 0.433 1308.650 o
0 5 14 25.306 25.990 0.808 139.451 o
0 5 15 18.465 20.168 0.847 164.483 o
0 5 16 394.957 384.347 6.857 2.839 o
0 5 17 3.528 4.305 1.044 219.194 o
0 5 18 28.424 30.591 1.527 71.666 o
0 5 19 2.475 1.025 4.049 16.920 o
0 6 0 0.000 3.438 0.591 690.702 o
0 6 1 757.991 792.252 11.833 0.921 o
0 6 2 73.911 76.198 1.300 43.474 o
0 6 3 865.745 882.026 13.182 0.740 o
0 6 4 193.058 196.898 3.064 10.466 o
0 6 5 461.578 464.939 7.015 2.388 o
0 6 6 14.306 14.778 0.453 298.476 o
0 6 7 25.686 26.335 0.631 157.885 o
0 6 8 7.763 6.276 0.384 554.755 o
0 6 9 0.257 0.690 0.266 3108.100 o
0 6 10 190.844 180.760 2.857 11.365 o
0 6 11 10.415 10.887 0.502 359.170 o
0 6 12 105.262 101.183 1.734 27.267 o
0 6 13 26.508 28.542 0.837 130.001 o
0 6 14 23.395 24.237 0.759 153.633 o
0 6 15 22.137 22.237 0.887 143.762 o
0 6 16 6.277 6.966 0.808 287.730 o
0 6 17 333.781 308.436 9.941 2.039 o
0 6 18 7.245 5.468 2.296 49.880 o
0 6 19 48.644 53.537 4.769 10.875 o
0 7 1 181.598 182.977 2.887 11.609 o
0 7 2 6.585 6.138 0.424 565.962 o
0 7 3 213.441 211.312 3.291 9.127 o
0 7 4 18.301 20.532 0.591 210.015 o
0 7 5 34.084 33.035 0.768 114.786 o
0 7 6 386.489 376.761 5.754 3.376 o
0 7 7 248.198 238.810 3.695 7.326 o
0 7 8 0.716 1.547 0.286 2165.260 o
0 7 9 226.888 216.267 3.399 8.510 o
0 7 10 242.329 242.750 3.872 7.148 o
0 7 11 62.568 62.926 1.163 54.083 o
0 7 12 53.791 54.020 1.074 64.535 o
0 7 13 47.818 49.242 1.044 71.999 o
0 7 14 2.906 4.640 0.581 552.054 o
0 7 15 15.480 14.838 1.754 72.513 o
0 7 16 33.555 34.394 3.212 22.942 o
0 7 17 40.775 37.271 2.985 25.088 o
0 7 18 89.290 89.932 5.025 8.944 o
0 7 19 53.296 47.685 4.394 12.508 o
0 8 0 14.454 13.143 0.798 207.850 o
0 8 1 1019.170 1030.830 15.429 0.547 o
0 8 2 118.492 120.750 1.990 22.066 o
0 8 3 154.900 156.129 2.512 14.826 o
0 8 4 291.584 281.894 4.365 5.529 o
0 8 5 26.428 27.616 0.690 146.908 o
0 8 6 87.248 86.375 1.507 34.856 o
0 8 7 0.253 0.502 0.305 2554.780 o
0 8 8 14.183 14.798 0.532 276.687 o
0 8 9 484.894 466.289 7.064 2.296 o
0 8 10 4.992 5.537 0.453 611.835 o
0 8 11 0.038 0.759 0.355 2007.540 o
0 8 12 5.568 5.330 0.483 558.779 o
0 8 13 21.305 20.985 0.719 172.568 o
0 8 14 1.215 2.562 1.803 83.793 o
0 8 15 22.953 25.990 2.374 40.468 o
0 8 16 0.118 0.207 2.207 57.209 o
0 8 17 13.598 16.552 3.675 19.594 o
0 8 18 6.096 9.980 3.360 23.954 o
0 9 1 91.175 86.720 1.557 33.263 o
0 9 2 293.030 290.554 4.502 5.330 o
0 9 3 262.575 263.933 4.108 6.325 o
0 9 4 374.166 368.101 5.665 3.518 o
0 9 5 185.713 185.036 2.966 11.193 o
0 9 6 133.945 132.740 2.207 18.597 o
0 9 7 163.069 161.223 2.621 13.814 o
0 9 8 0.268 0.709 0.325 2225.240 o
0 9 9 185.519 185.982 3.015 11.052 o
0 9 10 16.538 16.503 0.690 211.965 o
0 9 11 21.444 22.798 0.778 159.916 o
0 9 12 98.367 96.996 1.990 26.212 o
0 9 13 94.714 101.360 4.079 12.010 o
0 9 14 76.836 78.799 3.232 18.125 o
0 9 15 0.280 3.419 2.059 64.844 o
0 9 16 13.419 12.296 2.305 46.748 o
0 9 17 13.174 17.330 3.074 27.401 o
0 9 18 1.984 9.803 5.212 10.189 o
0 10 0 438.357 432.505 9.320 1.882 o
0 10 1 89.088 88.414 1.714 31.587 o
0 10 2 104.632 104.769 1.892 25.656 o
0 10 3 8.662 9.163 0.591 355.863 o
0 10 4 722.193 708.635 10.926 1.059 o
0 10 5 0.453 0.700 0.394 1544.130 o
0 10 6 4.830 5.261 0.473 600.837 o
0 10 7 40.079 40.010 0.985 86.925 o
0 10 8 0.175 0.532 0.394 1648.600 o
0 10 9 0.265 0.345 0.384 1728.150 o
0 10 10 1.368 1.803 0.581 680.554 o
0 10 11 35.493 36.522 0.985 94.852 o
0 10 12 2.678 1.606 0.502 767.617 o
0 10 13 168.485 159.607 5.773 5.934 o
0 10 14 11.075 11.419 2.020 60.192 o
0 10 15 58.014 57.094 3.429 18.359 o
0 10 16 0.594 1.773 2.483 44.925 o
0 10 17 1.174 3.665 3.360 24.514 o
0 11 1 26.020 28.266 0.906 124.452 o
0 11 2 0.914 0.621 0.345 1769.440 o
0 11 3 250.127 258.603 4.089 6.586 o
0 11 4 37.224 40.700 1.034 87.137 o
0 11 5 51.495 54.463 1.113 64.695 o
0 11 6 4.085 4.690 0.552 545.760 o
0 11 7 53.281 55.764 1.330 56.296 o
0 11 8 1.938 1.153 0.502 839.396 o
0 11 9 57.814 61.390 1.488 48.519 o
0 11 10 34.184 35.803 1.025 94.538 o
0 11 11 26.239 29.202 1.005 113.551 o
0 11 12 27.510 26.887 1.005 113.344 o
0 11 13 27.058 27.586 2.246 42.969 o
0 11 14 36.185 37.646 2.975 25.655 o
0 11 15 147.889 143.311 5.567 6.566 o
0 11 16 0.367 4.729 3.212 26.823 o
0 12 0 421.178 397.687 8.631 2.137 o
0 12 1 37.269 40.286 1.034 87.324 o
0 12 2 62.378 63.488 1.360 49.292 o
0 12 3 37.975 39.074 1.044 86.654 o
0 12 4 1.855 2.493 0.581 638.975 o
0 12 5 129.083 130.030 2.315 18.521 o
0 12 6 39.290 40.848 1.133 79.561 o
0 12 7 153.597 145.902 2.798 14.054 o
0 12 8 125.346 131.351 2.581 17.269 o
0 12 9 0.142 0.433 0.611 725.788 o
0 12 10 37.582 39.862 1.172 79.631 o
0 12 11 1.325 1.507 0.768 424.990 o
0 12 12 50.506 47.518 1.537 53.351 o
0 12 13 6.639 10.621 2.443 43.868 o
0 12 14 24.216 22.916 3.616 19.485 o
0 12 15 2.663 10.906 3.103 28.203 o
0 12 16 36.204 37.133 6.187 6.925 o
0 13 1 11.041 13.035 0.749 243.877 o
0 13 2 68.344 70.799 1.419 44.224 o
0 13 3 44.208 46.690 1.163 71.233 o
0 13 4 21.981 23.596 0.926 137.304 o
0 13 5 54.310 57.311 1.429 52.516 o
0 13 6 30.627 33.320 1.212 87.928 o
0 13 7 3.324 4.690 0.828 321.881 o
0 13 8 8.547 9.005 0.887 229.788 o
0 13 9 12.134 11.508 0.966 182.706 o
0 13 10 23.594 25.044 1.064 116.457 o
0 13 11 28.709 29.636 1.350 82.660 o
0 13 12 140.505 131.262 5.251 7.320 o
0 13 13 43.859 40.690 2.975 24.757 o
0 13 14 11.433 12.118 3.872 17.918 o
0 13 15 4.403 9.409 3.655 20.433 o
0 14 0 329.863 329.096 7.251 3.053 o
0 14 1 26.686 28.916 0.985 114.823 o
0 14 2 11.033 15.084 0.818 216.681 o
0 14 3 126.241 122.828 2.532 17.797 o
0 14 4 0.341 1.813 0.660 587.122 o
0 14 5 0.485 1.330 0.700 530.738 o
0 14 6 24.862 29.508 1.172 100.587 o
0 14 7 2.145 2.246 0.936 284.667 o
0 14 8 9.891 10.197 1.005 185.485 o
0 14 9 16.288 17.222 1.271 113.425 o
0 14 10 2.366 3.222 1.094 210.911 o
0 14 11 29.146 28.926 1.409 78.778 o
0 14 12 30.085 31.448 3.153 24.086 o
0 14 13 36.671 38.424 3.586 18.700 o
0 15 1 6.941 7.902 0.877 248.272 o
0 15 2 72.438 74.178 1.852 34.761 o
0 15 3 1.557 2.276 0.847 347.203 o
0 15 4 22.284 25.370 1.232 101.966 o
0 15 5 158.056 157.095 3.202 12.112 o
0 15 6 0.073 0.601 0.985 284.014 o
0 15 7 15.512 15.606 1.261 117.346 o
0 15 8 5.311 6.365 1.340 134.781 o
0 15 9 26.054 31.320 1.626 67.651 o
0 15 10 6.744 6.985 1.419 118.949 o
0 15 11 6.195 10.552 1.655 89.602 o
0 15 12 9.637 8.532 4.069 16.401 o
0 16 0 31.772 34.729 2.256 40.613 o
0 16 1 32.356 34.394 1.537 67.083 o
0 16 2 58.297 61.311 2.207 33.101 o
0 16 3 41.356 44.217 2.148 39.869 o
0 16 4 220.772 213.735 4.128 7.425 o
0 16 5 34.854 38.227 1.537 64.260 o
0 16 6 7.539 9.754 1.488 106.512 o
0 16 7 15.428 17.182 1.517 89.579 o
0 16 8 5.370 4.729 1.448 118.873 o
0 16 9 4.998 4.906 1.803 79.927 o
0 16 10 17.993 19.990 1.862 63.057 o
0 16 11 0.074 0.000 2.473 45.611 o
0 17 1 120.163 107.203 3.547 13.330 o
0 17 2 278.127 261.539 6.089 4.237 o
0 17 3 98.696 99.587 2.966 17.915 o
0 17 4 0.069 0.897 1.448 132.002 o
0 17 5 27.154 32.700 2.434 37.330 o
0 17 6 7.766 8.256 2.089 58.726 o
0 17 7 70.696 74.966 2.591 24.825 o
0 17 8 29.782 30.798 2.197 43.281 o
0 17 9 23.178 24.719 3.507 20.603 o
0 18 0 11.902 11.163 2.680 35.948 o
0 18 1 17.813 25.360 2.315 43.522 o
0 18 2 0.346 2.690 2.010 68.171 o
0 18 3 77.825 76.257 3.113 19.073 o
0 18 4 17.457 19.222 2.473 39.640 o
0 18 5 194.596 174.671 4.719 7.206 o
0 18 6 3.950 8.532 2.966 30.798 o
1 0 1 85.900 95.163 1.438 34.990 o
1 0 2 1823.800 1856.410 28.089 0.175 o
1 0 3 3683.800 3756.730 57.123 0.044 o
1 0 4 444.681 476.190 7.133 2.391 o
1 0 5 868.981 875.504 13.133 0.742 o
1 0 6 14.565 13.951 0.384 320.134 o
1 0 7 139.365 140.720 2.236 17.661 o
1 0 8 167.732 164.376 2.581 13.622 o
1 0 9 172.178 171.321 2.709 12.803 o
1 0 10 227.434 222.031 3.468 8.307 o
1 0 11 90.950 88.818 1.537 33.318 o
1 0 12 19.367 20.838 0.660 191.101 o
1 0 13 38.176 37.123 0.887 96.790 o
1 0 14 104.734 103.055 1.823 26.390 o
1 0 15 79.829 81.094 1.557 36.719 o
1 0 16 20.275 21.143 0.906 147.984 o
1 0 17 6.893 9.104 1.034 193.260 o
1 0 18 5.976 7.557 1.300 138.947 o
1 0 19 4.322 4.562 1.438 122.297 o
1 0 20 72.751 70.602 2.768 22.902 o
1 1 0 5713.020 5864.460 87.932 0.018 o
1 1 1 953.281 979.347 14.660 0.609 o
1 1 2 4467.130 4648.740 81.478 0.025 o
1 1 3 18.628 18.838 0.365 255.328 o
1 1 4 453.237 469.205 7.044 2.400 o
1 1 5 238.613 247.608 3.754 7.342 o
1 1 6 901.836 904.932 13.547 0.697 o
1 1 7 14.691 13.724 0.414 311.546 o
1 1 8 97.995 93.006 1.527 31.436 o
1 1 9 370.660 363.421 5.537 3.620 o
1 1 10 243.872 239.312 3.714 7.377 o
1 1 11 370.183 353.677 5.527 3.660 o
1 1 12 36.361 36.109 0.887 100.190 o
1 1 13 8.447 8.995 0.611 349.829 o
1 1 14 41.543 41.941 1.044 81.233 o
1 1 15 184.930 177.715 2.906 11.526 o
1 1 16 97.523 104.208 1.931 26.378 o
1 1 17 204.457 207.637 3.547 8.904 o
1 1 18 111.276 114.405 2.414 20.161 o
1 1 19 21.113 26.168 1.714 67.575 o
1 1 20 3.218 2.611 1.980 68.621 o
1 2 0 35.254 33.626 0.581 124.635 o
1 2 1 515.663 527.659 7.911 1.926 o
1 2 2 2894.430 2963.060 45.823 0.069 o
1 2 3 3604.680 3689.610 64.148 0.039 o
1 2 4 431.713 433.776 6.690 2.653 o
1 2 5 248.390 247.391 3.773 7.130 o
1 2 6 1453.590 1466.570 23.843 0.256 o
1 2 7 52.551 52.276 0.926 71.009 o
1 2 8 141.706 144.563 2.286 17.089 o
1 2 9 61.323 61.656 1.123 56.068 o
1 2 10 136.391 132.799 2.177 18.543 o
1 2 11 105.510 103.508 1.773 26.681 o
1 2 12 143.932 142.149 2.355 16.687 o
1 2 13 259.591 258.987 4.089 6.433 o
1 2 14 18.941 20.985 0.788 170.921 o
1 2 15 139.907 136.287 2.345 17.249 o
1 2 16 55.595 57.587 1.340 54.336 o
1 2 17 27.950 30.128 1.172 95.954 o
1 2 18 43.474 45.399 1.557 56.625 o
1 2 19 4.266 4.532 1.803 80.625 o
1 2 20 96.918 89.459 2.877 19.043 o
1 3 0 152.190 157.637 2.414 15.343 o
1 3 1 2265.400 2446.690 36.591 0.107 o
1 3 2 594.269 604.901 9.064 1.493 o
1 3 3 1431.370 1504.950 22.601 0.270 o
1 3 4 115.957 114.149 1.842 23.850 o
1 3 5 8.103 7.586 0.266 607.005 o
1 3 6 588.560 588.447 8.838 1.550 o
1 3 7 216.259 209.164 3.241 9.175 o
1 3 8 466.568 458.683 6.936 2.404 o
1 3 9 222.302 212.632 3.301 8.852 o
1 3 10 209.535 206.001 3.232 9.431 o
1 3 11 63.033 63.606 1.192 52.960 o
1 3 12 96.487 94.414 1.685 29.891 o
1 3 13 16.135 17.074 0.680 214.860 o
1 3 14 51.229 53.419 1.182 62.920 o
1 3 15 80.506 82.355 1.576 36.088 o
1 3 16 6.186 7.163 0.739 323.194 o
1 3 17 34.601 37.783 1.310 75.881 o
1 3 18 38.276 42.808 1.665 55.870 o
1 3 19 1.940 2.808 1.527 114.422 o
1 3 20 6.262 7.862 2.118 57.909 o
1 4 0 521.734 546.959 8.197 1.831 o
1 4 1 3376.650 3584.040 59.626 0.045 o
1 4 2 1813.770 1902.680 30.306 0.161 o
1 4 3 639.336 642.261 9.616 1.326 o
1 4 4 561.867 572.546 8.581 1.654 o
1 4 5 33.032 33.192 0.650 125.509 o
1 4 6 156.490 158.976 2.493 14.724 o
1 4 7 311.255 307.145 4.660 4.903 o
1 4 8 155.277 151.252 2.384 15.470 o
1 4 9 87.179 84.740 1.695 32.617 o
1 4 10 78.218 76.168 1.350 41.170 o
1 4 11 32.483 31.311 0.759 120.531 o
1 4 12 40.949 40.838 0.897 90.055 o
1 4 13 55.449 56.247 1.123 61.155 o
1 4 14 122.756 121.321 2.079 20.970 o
1 4 15 9.366 10.158 0.680 297.511 o
1 4 16 21.242 22.138 0.877 147.803 o
1 4 17 36.000 38.976 1.645 58.733 o
1 4 18 7.005 7.980 1.340 129.549 o
1 4 19 4.482 5.754 2.108 59.589 o
1 4 20 9.674 16.020 3.182 26.042 o
1 5 0 134.871 138.356 2.207 18.278 o
1 5 1 487.023 510.723 7.695 2.067 o
1 5 2 62.057 60.986 1.054 57.579 o
1 5 3 545.716 552.782 8.325 1.750 o
1 5 4 184.847 187.794 2.906 11.331 o
1 5 5 682.291 680.635 10.217 1.182 o
1 5 6 132.957 134.099 2.158 18.894 o
1 5 7 83.755 84.424 1.468 36.531 o
1 5 8 107.831 102.858 1.724 26.808 o
1 5 9 50.132 51.271 0.975 71.766 o
1 5 10 55.359 54.877 1.044 64.069 o
1 5 11 102.491 101.902 1.744 27.571 o
1 5 12 182.606 178.858 2.857 11.734 o
1 5 13 205.547 193.085 3.281 9.633 o
1 5 14 8.841 10.847 0.591 340.690 o
1 5 15 34.811 35.754 0.956 98.251 o
1 5 16 4.532 6.158 1.074 199.457 o
1 5 17 33.402 36.818 1.970 48.334 o
1 5 18 48.354 55.271 2.542 29.659 o
1 5 19 3.183 5.064 2.365 48.322 o
1 6 0 9.890 10.345 0.384 432.882 o
1 6 1 371.992 378.347 5.724 3.471 o
1 6 2 406.313 420.742 6.374 2.900 o
1 6 3 149.086 153.006 2.414 15.693 o
1 6 4 130.793 133.498 2.167 19.060 o
1 6 5 266.838 268.623 4.128 6.202 o
1 6 6 46.658 47.803 0.926 78.431 o
1 6 7 402.132 387.530 5.862 3.211 o
1 6 8 57.558 57.468 1.084 60.587 o
1 6 9 22.713 23.527 0.601 178.607 o
1 6 10 178.486 172.484 2.729 12.423 o
1 6 11 68.365 68.424 1.251 48.086 o
1 6 12 56.209 56.828 1.350 53.940 o
1 6 13 6.439 7.665 0.759 306.723 o
1 6 14 102.591 104.267 2.207 23.199 o
1 6 15 20.822 22.384 1.389 91.860 o
1 6 16 65.282 63.912 2.108 33.169 o
1 6 17 3.570 3.645 1.567 106.222 o
1 6 18 28.422 29.113 1.901 54.206 o
1 6 19 8.407 6.650 1.892 70.434 o
1 7 0 24.779 24.266 0.631 164.906 o
1 7 1 1088.320 1110.810 16.591 0.478 o
1 7 2 398.481 396.840 6.020 3.138 o
1 7 3 125.033 121.971 1.990 21.270 o
1 7 4 437.086 429.796 6.522 2.696 o
1 7 5 34.040 33.409 0.759 115.218 o
1 7 6 340.775 337.894 5.172 4.132 o
1 7 7 78.352 75.242 1.350 41.278 o
1 7 8 181.703 176.898 2.788 12.010 o
1 7 9 140.562 135.459 2.207 17.926 o
1 7 10 79.277 79.350 1.409 39.392 o
1 7 11 30.106 30.700 1.034 103.301 o
1 7 12 18.364 19.488 0.857 164.434 o
1 7 13 18.713 20.000 0.906 154.490 o
1 7 14 18.790 21.291 1.232 110.376 o
1 7 15 75.334 81.587 2.532 24.568 o
1 7 16 8.506 9.675 1.281 134.247 o
1 7 17 51.959 50.069 1.970 40.581 o
1 7 18 105.092 104.158 4.749 9.345 o
1 7 19 160.655 148.838 7.498 4.051 o
1 8 0 1097.940 1085.160 16.246 0.488 o
1 8 1 592.607 590.881 9.035 1.512 o
1 8 2 550.513 549.442 8.296 1.749 o
1 8 3 88.170 87.725 1.567 33.711 o
1 8 4 178.145 171.725 2.749 12.396 o
1 8 5 194.915 188.799 2.985 10.735 o
1 8 6 198.166 197.657 3.123 10.144 o
1 8 7 16.430 17.705 0.581 233.186 o
1 8 8 69.487 70.986 1.300 46.109 o
1 8 9 110.744 111.045 2.059 23.034 o
1 8 10 31.710 32.513 0.768 120.113 o
1 8 11 29.355 28.985 0.995 109.134 o
1 8 12 35.193 34.719 1.192 83.487 o
1 8 13 10.705 12.483 1.054 166.739 o
1 8 14 134.657 130.760 3.232 13.573 o
1 8 15 31.180 32.798 1.567 66.903 o
1 8 16 132.932 123.282 3.616 12.232 o
1 8 17 9.544 12.020 2.690 36.013 o
1 8 18 29.663 30.552 4.227 14.328 o
1 9 0 60.076 59.104 1.182 55.921 o
1 9 1 210.214 217.272 3.567 8.601 o
1 9 2 315.795 302.307 4.650 4.889 o
1 9 3 371.215 370.209 5.852 3.436 o
1 9 4 90.421 89.281 1.576 32.903 o
1 9 5 51.324 50.759 1.163 64.421 o
1 9 6 27.590 31.458 0.847 123.277 o
1 9 7 214.426 211.834 3.340 8.997 o
1 9 8 156.375 150.957 2.493 14.972 o
1 9 9 6.396 6.729 0.473 516.000 o
1 9 10 24.020 24.404 0.700 158.791 o
1 9 11 149.636 147.548 3.537 11.482 o
1 9 12 26.629 29.823 1.271 90.292 o
1 9 13 61.748 63.922 1.901 37.669 o
1 9 14 56.053 59.084 1.872 40.430 o
1 9 15 155.186 147.410 3.626 11.009 o
1 9 16 12.544 14.237 2.828 32.248 o
1 9 17 56.976 57.675 4.246 13.015 o
1 9 18 40.807 45.399 4.818 10.900 o
1 10 0 0.218 0.621 0.384 1697.960 o
1 10 1 70.824 72.956 1.448 42.419 o
1 10 2 7.892 9.035 0.601 363.569 o
1 10 3 201.179 195.627 3.143 10.035 o
1 10 4 280.214 273.953 4.384 5.704 o
1 10 5 151.522 150.021 2.463 15.424 o
1 10 6 351.765 347.549 5.468 3.837 o
1 10 7 201.930 199.538 3.163 9.905 o
1 10 8 14.315 13.340 0.601 261.908 o
1 10 9 52.783 55.163 1.419 54.047 o
1 10 10 33.489 34.296 1.074 93.164 o
1 10 11 159.815 159.193 3.724 10.384 o
1 10 12 2.734 3.153 0.956 265.461 o
1 10 13 2.451 4.335 1.232 167.640 o
1 10 14 24.327 27.675 1.517 76.553 o
1 10 15 26.520 29.389 2.640 33.085 o
1 10 16 3.245 1.310 2.808 34.841 o
1 10 17 0.700 1.714 2.788 35.667 o
1 11 0 33.693 34.069 0.926 103.222 o
1 11 1 122.600 122.582 2.118 20.664 o
1 11 2 62.609 63.518 1.320 50.119 o
1 11 3 26.775 30.522 0.975 114.078 o
1 11 4 3.904 4.108 0.581 527.153 o
1 11 5 10.383 10.434 0.660 293.338 o
1 11 6 246.711 236.977 4.010 6.928 o
1 11 7 66.744 65.685 1.458 44.922 o
1 11 8 0.767 1.468 0.512 899.983 o
1 11 9 28.325 28.512 0.887 121.188 o
1 11 10 37.284 37.921 1.084 85.849 o
1 11 11 64.400 68.010 1.931 35.983 o
1 11 12 106.760 107.301 2.837 17.935 o
1 11 13 94.467 92.799 2.660 20.812 o
1 11 14 43.705 48.641 3.596 17.981 o
1 11 15 33.832 35.449 2.847 27.940 o
1 11 16 8.770 7.675 2.897 31.697 o
1 12 0 18.770 20.059 0.749 180.199 o
1 12 1 31.447 29.931 0.857 116.059 o
1 12 2 92.224 94.779 1.833 29.017 o
1 12 3 308.823 300.248 4.680 4.948 o
1 12 4 48.161 52.611 1.192 64.917 o
1 12 5 3.259 4.818 0.650 461.384 o
1 12 6 47.206 46.631 1.222 66.582 o
1 12 7 34.456 33.517 1.074 92.429 o
1 12 8 14.743 14.719 0.818 197.516 o
1 12 9 19.780 19.645 0.887 154.689 o
1 12 10 18.776 20.030 0.916 152.726 o
1 12 11 26.994 28.168 1.468 77.256 o
1 12 12 10.851 9.557 1.340 120.697 o
1 12 13 33.627 37.764 1.744 56.254 o
1 12 14 6.656 6.089 3.655 20.404 o
1 12 15 1.763 3.172 2.670 38.565 o
1 12 16 28.708 20.049 5.872 7.785 o
1 13 0 76.205 75.922 1.498 39.389 o
1 13 1 40.930 39.862 1.074 81.444 o
1 13 2 154.716 160.533 2.897 13.255 o
1 13 3 19.082 18.404 0.778 177.219 o
1 13 4 159.797 154.641 3.251 11.927 o
1 13 5 34.632 38.079 1.222 80.641 o
1 13 6 79.347 80.434 1.970 30.954 o
1 13 7 0.419 0.571 0.631 664.542 o
1 13 8 33.238 34.404 1.113 90.797 o
1 13 9 14.140 16.532 0.946 169.166 o
1 13 10 111.432 108.917 2.345 20.904 o
1 13 11 6.942 5.951 1.271 144.005 o
1 13 12 26.596 27.064 1.773 61.132 o
1 13 13 2.014 3.882 1.576 106.859 o
1 13 14 21.334 26.375 3.803 17.812 o
1 13 15 10.024 25.291 7.507 4.885 o
1 14 0 17.655 18.207 0.906 160.902 o
1 14 1 24.415 25.044 0.926 129.593 o
1 14 2 4.038 4.010 0.709 400.099 o
1 14 3 135.929 130.602 2.670 16.104 o
1 14 4 64.822 65.114 1.586 42.992 o
1 14 5 4.578 6.503 0.857 282.528 o
1 14 6 3.993 4.187 0.808 328.927 o
1 14 7 8.951 10.601 0.995 191.209 o
1 14 8 33.018 34.375 1.369 75.425 o
1 14 9 31.808 33.261 1.261 83.490 o
1 14 10 25.379 24.907 1.369 87.049 o
1 14 11 18.490 22.739 1.911 59.618 o
1 14 12 14.309 13.350 2.039 57.375 o
1 14 13 75.742 71.193 3.961 13.693 o
1 15 0 6.402 7.251 1.015 205.800 o
1 15 1 12.435 13.951 0.985 172.338 o
1 15 2 29.888 31.054 1.330 82.107 o
1 15 3 20.936 22.907 1.192 109.721 o
1 15 4 16.607 19.054 1.182 121.982 o
1 15 5 164.960 160.159 3.202 11.778 o
1 15 6 73.597 79.370 2.118 30.064 o
1 15 7 13.404 16.828 1.350 109.181 o
1 15 8 17.294 20.030 1.300 106.335 o
1 15 9 34.970 39.291 1.773 54.159 o
1 15 10 99.035 97.459 2.473 21.709 o
1 15 11 3.885 5.379 2.365 48.087 o
1 15 12 9.848 8.650 2.138 55.395 o
1 16 0 6.801 4.453 1.576 100.459 o
1 16 1 68.204 69.695 2.325 28.863 o
1 16 2 71.041 75.557 2.404 26.990 o
1 16 3 44.108 44.503 1.734 50.554 o
1 16 4 21.066 24.020 1.586 76.156 o
1 16 5 30.860 33.252 1.596 65.495 o
1 16 6 83.437 85.981 2.305 25.780 o
1 16 7 23.373 28.719 1.675 67.539 o
1 16 8 74.690 74.986 2.374 26.897 o
1 16 9 53.046 52.316 2.315 32.997 o
1 16 10 21.933 22.887 2.000 54.083 o
1 16 11 20.851 7.507 4.778 11.790 o
1 17 0 25.669 29.823 1.990 51.692 o
1 17 1 17.777 21.665 1.704 71.807 o
1 17 2 10.034 9.833 1.773 76.698 o
1 17 3 12.372 15.340 1.852 68.033 o
1 17 4 24.134 25.576 2.020 51.922 o
1 17 5 39.208 40.956 2.217 39.101 o
1 17 6 11.464 14.443 2.010 59.847 o
1 17 7 13.719 14.847 1.734 75.079 o
1 17 8 1.712 1.951 1.921 73.888 o
1 17 9 7.812 6.266 4.502 13.526 o
1 18 0 2.182 3.153 1.773 85.464 o
1 18 1 2.425 0.611 1.793 84.501 o
1 18 2 28.705 29.380 2.266 41.750 o
1 18 3 6.532 6.985 2.207 53.698 o
1 18 4 38.078 36.168 2.601 31.574 o
1 18 5 8.303 7.971 2.562 40.069 o
1 18 6 14.947 21.448 3.567 20.528 o
2 0 0 3268.050 3309.110 70.040 0.038 o
2 0 1 7879.130 7977.440 124.267 0.010 o
2 0 2 792.243 878.055 13.153 0.784 o
2 0 3 0.891 1.803 0.177 3159.030 o
2 0 4 30.426 29.035 0.542 146.547 o
2 0 5 614.735 620.595 9.330 1.413 o
2 0 6 839.256 846.439 12.690 0.792 o
2 0 7 561.383 565.363 8.503 1.675 o
2 0 8 1.405 1.212 0.236 2329.940 o
2 0 9 6.141 7.527 0.433 547.261 o
2 0 10 120.091 121.055 2.010 21.733 o
2 0 11 651.734 639.768 10.296 1.233 o
2 0 12 119.980 120.562 2.030 21.638 o
2 0 13 6.888 7.616 0.621 380.301 o
2 0 14 0.076 2.532 0.571 756.041 o
2 0 15 29.737 29.133 0.926 114.241 o
2 0 16 254.027 250.760 4.039 6.649 o
2 0 17 167.657 167.834 2.956 12.299 o
2 0 18 2.248 2.670 1.054 227.669 o
2 0 19 28.415 30.503 1.704 62.501 o
2 0 20 6.227 5.655 1.833 76.412 o
2 1 0 277.832 303.726 4.631 5.311 o
2 1 1 1632.850 1668.880 24.936 0.218 o
2 1 2 810.290 865.425 13.094 0.781 o
2 1 3 5725.370 5976.850 92.336 0.017 o
2 1 4 255.458 260.347 3.961 6.646 o
2 1 5 834.204 842.144 12.640 0.799 o
2 1 6 137.260 133.764 2.118 18.741 o
2 1 7 240.776 230.839 3.813 7.376 o
2 1 8 1191.410 1178.210 17.626 0.418 o
2 1 9 79.029 76.030 1.330 41.249 o
2 1 10 111.446 110.621 1.862 24.537 o
2 1 11 30.348 30.118 0.759 126.570 o
2 1 12 4.830 5.438 0.483 585.284 o
2 1 13 291.984 289.608 4.512 5.338 o
2 1 14 22.056 22.995 0.768 158.854 o
2 1 15 85.619 86.188 1.645 33.444 o
2 1 16 6.575 10.187 0.857 250.046 o
2 1 17 4.876 5.320 0.867 280.451 o
2 1 18 100.086 101.065 2.296 22.912 o
2 1 19 32.590 33.517 1.714 59.021 o
2 1 20 20.166 21.714 2.187 47.662 o
2 2 0 1111.090 1161.480 17.291 0.447 o
2 2 1 78.615 84.198 1.320 40.223 o
2 2 2 1121.570 1178.120 17.596 0.435 o
2 2 3 501.020 535.629 9.271 1.677 o
2 2 4 930.062 969.238 16.995 0.533 o
2 2 5 566.132 557.580 9.724 1.476 o
2 2 6 1336.330 1322.770 19.773 0.335 o
2 2 7 348.118 342.534 5.192 4.045 o
2 2 8 103.612 101.025 1.655 28.298 o
2 2 9 236.866 229.814 3.576 7.828 o
2 2 10 45.039 45.596 0.887 82.934 o
2 2 11 22.601 21.291 0.631 179.795 o
2 2 12 302.696 288.219 4.443 5.284 o
2 2 13 58.740 56.838 1.113 59.217 o
2 2 14 63.886 62.227 1.281 50.769 o
2 2 15 21.205 21.941 0.847 152.327 o
2 2 16 20.627 22.581 0.966 137.021 o
2 2 17 76.038 79.449 1.773 34.569 o
2 2 18 18.117 20.749 1.389 96.013 o
2 2 19 8.157 11.537 1.478 105.616 o
2 2 20 9.695 8.453 2.000 62.594 o
2 3 0 49.532 53.045 0.887 74.683 o
2 3 1 922.760 978.489 14.631 0.623 o
2 3 2 1256.630 1264.920 18.916 0.369 o
2 3 3 28.311 28.749 0.552 152.914 o
2 3 4 1137.330 1175.080 20.325 0.372 o
2 3 5 18.211 17.488 0.611 215.816 o
2 3 6 424.548 429.087 7.498 2.423 o
2 3 7 223.267 225.568 4.049 7.395 o
2 3 8 760.367 727.236 10.897 1.018 o
2 3 9 356.341 346.268 5.301 3.906 o
2 3 10 79.072 81.813 1.409 39.085 o
2 3 11 64.359 61.882 1.143 53.901 o
2 3 12 71.384 69.212 1.300 45.715 o
2 3 13 55.919 55.626 1.133 60.758 o
2 3 14 99.786 96.986 1.773 28.146 o
2 3 15 41.856 44.207 1.084 77.902 o
2 3 16 27.044 28.562 0.975 115.402 o
2 3 17 52.514 54.296 1.547 50.643 o
2 3 18 32.669 35.222 1.419 72.666 o
2 3 19 71.719 70.818 2.532 25.640 o
2 3 20 35.333 34.946 3.241 22.434 o
2 4 0 810.471 834.232 12.424 0.830 o
2 4 1 864.990 874.036 13.044 0.750 o
2 4 2 85.272 91.153 1.478 35.141 o
2 4 3 1618.850 1618.820 24.099 0.229 o
2 4 4 120.705 120.956 1.970 21.937 o
2 4 5 163.932 170.445 3.084 11.991 o
2 4 6 2.290 1.360 0.256 1741.700 o
2 4 7 630.367 647.581 11.596 1.111 o
2 4 8 200.609 201.253 3.695 8.781 o
2 4 9 87.177 85.459 1.773 31.535 o
2 4 10 68.871 69.843 1.527 42.078 o
2 4 11 39.747 39.301 0.818 96.934 o
2 4 12 93.238 90.759 1.567 32.242 o
2 4 13 3.832 3.892 0.453 713.766 o
2 4 14 34.943 34.591 0.867 104.912 o
2 4 15 29.068 28.867 0.936 114.884 o
2 4 16 23.409 25.488 1.340 91.169 o
2 4 17 34.499 38.217 1.813 53.136 o
2 4 18 34.137 40.444 2.217 40.379 o
2 4 19 34.912 36.187 2.473 34.640 o
2 4 20 6.150 9.941 3.911 17.817 o
2 5 0 58.541 57.636 1.005 62.116 o
2 5 1 350.922 358.554 5.429 3.827 o
2 5 2 320.089 319.776 4.847 4.610 o
2 5 3 208.148 210.415 3.251 9.367 o
2 5 4 158.110 168.247 2.670 13.713 o
2 5 5 461.864 454.772 6.857 2.450 o
2 5 6 116.224 118.592 2.305 20.247 o
2 5 7 164.850 165.282 3.074 12.091 o
2 5 8 115.725 115.025 2.246 20.879 o
2 5 9 0.798 1.527 0.424 1218.510 o
2 5 10 56.385 58.296 1.360 53.218 o
2 5 11 76.978 74.996 1.635 37.042 o
2 5 12 167.405 165.105 3.133 11.803 o
2 5 13 5.630 4.522 0.631 427.587 o
2 5 14 21.534 22.079 1.025 128.068 o
2 5 15 68.916 68.040 1.901 35.450 o
2 5 16 83.004 85.301 2.286 26.101 o
2 5 17 17.736 21.606 1.645 75.717 o
2 5 18 45.246 47.508 2.335 34.524 o
2 5 19 22.607 24.788 2.473 38.034 o
2 6 0 31.241 30.660 0.670 131.322 o
2 6 1 217.665 218.997 3.399 8.707 o
2 6 2 501.601 490.762 7.419 2.120 o
2 6 3 18.196 19.547 0.532 224.995 o
2 6 4 464.991 472.831 7.123 2.333 o
2 6 5 690.861 665.650 10.049 1.198 o
2 6 6 68.204 69.557 1.330 46.298 o
2 6 7 129.275 131.873 2.532 17.232 o
2 6 8 306.135 301.618 5.596 4.255 o
2 6 9 75.811 75.803 1.783 34.891 o
2 6 10 110.036 109.075 2.167 22.385 o
2 6 11 204.199 194.819 3.645 8.873 o
2 6 12 37.556 36.463 1.064 87.508 o
2 6 13 61.651 63.242 1.517 45.952 o
2 6 14 32.441 32.542 1.232 85.083 o
2 6 15 15.535 14.897 1.241 120.447 o
2 6 16 80.547 80.552 2.424 25.197 o
2 6 17 112.677 117.873 3.369 14.260 o
2 6 18 40.198 42.335 2.266 37.558 o
2 6 19 6.753 6.591 2.345 47.903 o
2 7 0 111.541 116.178 1.911 23.767 o
2 7 1 95.145 92.375 1.557 31.775 o
2 7 2 56.804 54.089 1.025 63.937 o
2 7 3 11.501 12.276 0.502 332.674 o
2 7 4 222.433 224.179 3.458 8.418 o
2 7 5 335.671 334.820 5.123 4.217 o
2 7 6 67.739 69.734 1.241 48.278 o
2 7 7 202.222 192.799 3.025 10.318 o
2 7 8 3.453 4.680 0.709 404.848 o
2 7 9 137.396 136.937 2.670 15.807 o
2 7 10 17.559 18.690 0.788 181.290 o
2 7 11 27.459 26.719 0.936 120.135 o
2 7 12 22.976 25.025 0.966 128.468 o
2 7 13 50.354 51.557 1.547 52.193 o
2 7 14 140.187 134.050 3.310 12.932 o
2 7 15 54.033 58.710 2.236 33.642 o
2 7 16 10.644 11.202 1.478 102.518 o
2 7 17 30.655 35.409 2.167 43.284 o
2 7 18 37.705 40.069 2.384 35.665 o
2 7 19 2.013 13.567 5.527 9.050 o
2 8 0 408.346 409.422 6.227 2.974 o
2 8 1 105.586 110.602 1.872 25.273 o
2 8 2 220.469 216.977 3.409 8.644 o
2 8 3 104.212 105.823 1.793 26.525 o
2 8 4 739.577 715.187 10.847 1.046 o
2 8 5 31.481 31.439 0.749 123.354 o
2 8 6 42.464 43.380 0.906 86.191 o
2 8 7 63.337 63.459 1.310 50.041 o
2 8 8 73.739 72.897 1.567 39.383 o
2 8 9 72.272 69.606 1.567 40.307 o
2 8 10 247.028 235.745 4.345 6.483 o
2 8 11 158.018 148.967 2.887 13.411 o
2 8 12 26.786 26.926 1.074 108.256 o
2 8 13 41.512 40.966 1.527 59.957 o
2 8 14 93.894 93.035 2.542 21.858 o
2 8 15 23.259 25.695 1.606 72.619 o
2 8 16 58.086 59.488 2.315 31.474 o
2 8 17 8.664 9.636 1.783 77.022 o
2 8 18 21.507 24.118 2.256 44.597 o
2 9 0 21.584 22.345 0.680 174.619 o
2 9 1 36.346 35.005 0.867 102.331 o
2 9 2 13.653 14.995 0.611 257.602 o
2 9 3 107.089 108.080 1.833 25.576 o
2 9 4 140.189 140.267 2.325 17.175 o
2 9 5 102.785 103.892 1.813 26.716 o
2 9 6 12.134 12.887 0.522 312.887 o
2 9 7 95.865 96.385 1.695 29.717 o
2 9 8 118.367 110.927 1.961 22.870 o
2 9 9 425.744 409.244 7.232 2.538 o
2 9 10 56.685 53.429 1.399 53.146 o
2 9 11 32.252 31.784 1.724 59.213 o
2 9 12 211.792 208.701 4.759 6.625 o
2 9 13 4.719 5.409 1.133 183.182 o
2 9 14 35.399 37.517 1.773 54.361 o
2 9 15 55.089 57.587 2.079 36.535 o
2 9 16 12.820 12.118 1.892 66.310 o
2 9 17 57.836 54.207 2.355 31.314 o
2 9 18 54.445 53.665 5.655 7.933 o
2 10 0 100.043 102.277 1.862 26.804 o
2 10 1 20.561 21.744 0.680 180.243 o
2 10 2 12.655 12.443 0.591 284.988 o
2 10 3 42.559 42.424 0.966 83.760 o
2 10 4 18.142 19.892 0.700 192.330 o
2 10 5 65.429 62.079 1.241 51.013 o
2 10 6 21.984 24.177 0.749 159.778 o
2 10 7 85.499 82.730 1.498 35.886 o
2 10 8 14.915 15.340 0.621 243.367 o
2 10 9 43.310 41.321 1.409 63.521 o
2 10 10 11.220 12.650 1.103 154.965 o
2 10 11 45.758 46.247 1.665 51.701 o
2 10 12 136.376 137.282 3.419 12.597 o
2 10 13 48.960 50.808 1.803 45.570 o
2 10 14 12.415 12.522 1.567 90.697 o
2 10 15 20.700 21.833 1.606 75.993 o
2 10 16 31.239 33.813 2.128 44.513 o
2 10 17 33.379 38.936 4.069 15.091 o
2 11 0 35.961 36.148 0.975 95.097 o
2 11 1 213.638 214.612 3.458 8.755 o
2 11 2 7.088 7.488 0.611 384.261 o
2 11 3 9.407 10.374 0.640 313.181 o
2 11 4 31.155 34.936 0.956 104.406 o
2 11 5 84.228 84.316 1.685 33.438 o
2 11 6 13.562 14.483 0.660 246.180 o
2 11 7 198.360 196.996 3.626 9.034 o
2 11 8 226.225 215.322 3.921 7.644 o
2 11 9 24.312 23.064 0.749 153.817 o
2 11 10 273.033 262.711 5.892 4.428 o
2 11 11 28.882 30.946 1.360 81.222 o
2 11 12 15.166 16.808 1.557 86.659 o
2 11 13 42.967 44.611 1.990 43.425 o
2 11 14 17.863 21.616 1.882 61.677 o
2 11 15 17.387 16.709 1.813 67.048 o
2 11 16 3.837 3.931 2.759 35.790 o
2 12 0 104.310 103.114 1.882 25.912 o
2 12 1 215.222 213.844 3.527 8.595 o
2 12 2 39.836 41.508 1.044 83.249 o
2 12 3 91.499 92.700 1.744 30.340 o
2 12 4 122.977 125.764 2.197 19.967 o
2 12 5 11.219 13.025 0.680 265.326 o
2 12 6 378.246 364.633 6.660 3.036 o
2 12 7 158.364 160.415 3.054 12.533 o
2 12 8 6.175 6.128 0.640 393.091 o
2 12 9 11.084 11.537 0.788 236.447 o
2 12 10 24.291 24.769 1.271 96.198 o
2 12 11 11.005 11.419 1.360 116.136 o
2 12 12 12.841 14.493 1.596 86.663 o
2 12 13 68.766 70.266 2.434 27.285 o
2 12 14 0.247 2.158 1.754 89.506 o
2 12 15 6.791 6.660 1.754 81.957 o
2 13 0 80.031 78.680 1.517 37.589 o
2 13 1 45.163 46.660 1.113 72.534 o
2 13 2 51.389 52.907 1.212 61.993 o
2 13 3 117.859 117.814 2.148 21.203 o
2 13 4 113.144 113.114 2.463 19.708 o
2 13 5 3.797 4.828 0.680 421.601 o
2 13 6 2.362 2.581 0.670 493.508 o
2 13 7 13.724 16.168 0.828 196.721 o
2 13 8 92.405 93.557 2.010 27.163 o
2 13 9 6.837 9.192 0.867 248.039 o
2 13 10 75.274 74.631 2.335 27.330 o
2 13 11 118.559 119.055 3.271 14.433 o
2 13 12 111.197 110.543 3.261 15.066 o
2 13 13 21.930 23.153 2.089 50.488 o
2 13 14 9.094 4.946 1.931 67.946 o
2 14 0 4.517 4.985 0.709 382.701 o
2 14 1 39.833 42.059 1.113 79.444 o
2 14 2 47.187 49.971 1.330 61.437 o
2 14 3 27.747 30.493 1.133 99.078 o
2 14 4 125.476 128.346 2.709 16.666 o
2 14 5 35.290 36.414 1.271 78.037 o
2 14 6 90.944 89.380 2.069 27.067 o
2 14 7 194.347 188.208 3.626 9.254 o
2 14 8 32.598 35.074 1.330 77.721 o
2 14 9 0.781 1.034 1.025 255.754 o
2 14 10 38.081 41.380 2.039 43.995 o
2 14 11 3.571 5.685 1.783 82.400 o
2 14 12 23.206 28.641 2.207 45.088 o
2 14 13 45.592 44.611 2.463 32.267 o
2 15 0 48.806 51.754 1.547 52.851 o
2 15 1 93.707 98.966 2.424 22.610 o
2 15 2 12.788 14.611 1.192 133.272 o
2 15 3 12.770 14.414 1.064 154.965 o
2 15 4 160.056 159.489 3.251 11.823 o
2 15 5 44.857 47.015 1.507 57.250 o
2 15 6 4.481 3.537 0.887 282.655 o
2 15 7 44.603 47.596 1.645 52.544 o
2 15 8 22.797 24.108 1.448 84.226 o
2 15 9 13.761 15.222 1.379 106.482 o
2 15 10 3.584 4.256 1.833 78.790 o
2 15 11 0.833 5.350 2.128 60.129 o
2 15 12 18.221 24.099 2.680 33.930 o
2 16 0 106.437 109.873 3.133 16.052 o
2 16 1 82.638 89.843 2.818 20.652 o
2 16 2 51.860 55.193 1.833 43.156 o
2 16 3 19.849 22.542 1.557 79.783 o
2 16 4 14.788 19.537 1.764 70.776 o
2 16 5 165.639 161.420 3.645 10.401 o
2 16 6 29.953 31.153 1.764 58.817 o
2 16 7 3.623 5.744 1.586 102.395 o
2 16 8 31.259 36.651 1.911 51.182 o
2 16 9 17.936 19.143 1.754 69.488 o
2 16 10 7.328 15.212 2.315 47.673 o
2 17 0 40.568 39.990 2.089 42.134 o
2 17 1 43.676 45.419 2.187 38.235 o
2 17 2 34.437 36.138 2.246 40.062 o
2 17 3 47.043 47.311 2.138 38.345 o
2 17 4 6.461 9.645 1.714 84.376 o
2 17 5 36.659 38.375 1.931 48.210 o
2 17 6 61.777 60.651 2.562 27.158 o
2 17 7 9.649 9.606 1.862 70.761 o
2 17 8 82.792 72.641 2.818 21.387 o
2 18 0 148.027 146.484 4.217 9.486 o
2 18 1 24.631 23.468 2.374 40.374 o
2 18 2 29.995 27.113 2.187 44.021 o
2 18 3 15.277 15.488 2.148 51.769 o
2 18 4 165.135 151.903 4.522 8.309 o
2 18 5 5.646 6.424 2.532 41.658 o
2 18 6 26.979 24.483 6.128 7.166 o
3 0 1 196.766 203.992 3.094 10.155 o
3 0 2 157.829 171.036 2.621 13.832 o
3 0 3 1415.790 1488.750 22.266 0.277 o
3 0 4 33.737 36.847 0.650 119.879 o
3 0 5 262.977 260.573 3.990 6.485 o
3 0 6 1354.090 1380.960 20.581 0.315 o
3 0 7 368.878 373.234 5.675 3.530 o
3 0 8 71.400 71.823 1.241 46.336 o
3 0 9 109.736 107.104 1.921 24.525 o
3 0 10 29.850 29.734 0.749 129.062 o
3 0 11 0.370 0.650 0.443 1276.730 o
3 0 12 6.128 6.936 0.512 486.051 o
3 0 13 10.527 11.379 0.631 298.623 o
3 0 14 456.662 438.683 6.700 2.545 o
3 0 15 1.368 1.567 0.611 632.075 o
3 0 16 86.488 90.257 1.803 30.831 o
3 0 17 16.318 18.463 1.084 136.585 o
3 0 18 4.754 6.473 1.281 146.960 o
3 0 19 0.719 3.143 1.606 105.226 o
3 0 20 13.424 17.281 2.197 50.099 o
3 1 0 690.620 720.153 10.709 1.104 o
3 1 1 558.314 571.974 8.532 1.669 o
3 1 2 23.591 22.040 0.433 200.149 o
3 1 3 531.570 544.358 8.700 1.718 o
3 1 4 391.048 396.663 6.266 3.071 o
3 1 5 1217.320 1200.230 17.980 0.402 o
3 1 6 595.884 609.324 9.153 1.475 o
3 1 7 145.543 145.656 2.296 16.717 o
3 1 8 260.269 255.184 3.921 6.658 o
3 1 9 50.114 48.188 0.946 74.213 o
3 1 10 44.770 42.089 0.857 86.564 o
3 1 11 45.794 43.813 0.916 81.786 o
3 1 12 367.332 352.396 5.399 3.752 o
3 1 13 66.013 63.705 1.241 50.369 o
3 1 14 129.890 131.489 2.217 18.951 o
3 1 15 59.342 61.892 1.350 51.237 o
3 1 16 157.737 161.075 2.828 13.345 o
3 1 17 45.331 49.183 1.389 60.644 o
3 1 18 1.302 2.384 1.182 188.910 o
3 1 19 41.860 44.513 1.901 46.275 o
3 1 20 14.468 13.360 2.108 54.126 o
3 2 0 1892.300 1980.660 29.596 0.159 o
3 2 1 719.655 749.296 11.202 1.019 o
3 2 2 221.670 224.849 3.419 8.498 o
3 2 3 1001.120 1005.610 16.828 0.512 o
3 2 4 197.040 204.346 3.635 8.953 o
3 2 5 316.186 331.411 5.842 3.908 o
3 2 6 305.297 303.953 5.754 4.140 o
3 2 7 220.473 216.346 3.330 8.796 o
3 2 8 71.904 74.099 1.330 44.042 o
3 2 9 808.720 823.198 12.335 0.840 o
3 2 10 301.690 296.810 4.562 5.143 o
3 2 11 135.147 132.917 2.197 18.539 o
3 2 12 92.006 89.932 1.586 32.365 o
3 2 13 8.113 7.527 0.542 409.201 o
3 2 14 7.584 8.286 0.621 363.100 o
3 2 15 48.290 47.990 1.113 69.457 o
3 2 16 25.973 29.084 1.034 111.397 o
3 2 17 32.837 36.394 1.330 76.927 o
3 2 18 16.680 16.581 1.232 118.031 o
3 2 19 74.135 73.567 2.167 29.787 o
3 2 20 2.937 3.202 2.571 41.293 o
3 3 0 655.532 661.009 9.882 1.262 o
3 3 1 389.681 402.564 6.049 3.156 o
3 3 2 465.045 470.062 7.035 2.362 o
3 3 3 625.954 641.118 9.606 1.346 o
3 3 4 159.381 163.105 2.946 12.802 o
3 3 5 49.773 49.449 1.074 69.209 o
3 3 6 131.448 130.208 2.463 17.505 o
3 3 7 394.568 377.274 6.621 2.951 o
3 3 8 18.600 18.680 0.680 196.757 o
3 3 9 277.937 271.578 4.877 5.255 o
3 3 10 185.833 181.765 3.389 10.149 o
3 3 11 29.966 29.025 0.709 133.190 o
3 3 12 21.771 21.567 0.611 185.861 o
3 3 13 54.240 53.035 1.103 63.618 o
3 3 14 19.935 18.976 0.680 189.427 o
3 3 15 10.444 12.079 0.640 291.823 o
3 3 16 45.629 46.394 1.340 63.163 o
3 3 17 37.712 43.990 1.921 47.181 o
3 3 18 32.844 42.227 2.069 44.572 o
3 3 19 5.476 6.552 1.990 65.745 o
3 3 20 62.269 62.552 4.512 11.557 o
3 4 0 3412.870 3412.280 51.015 0.053 o
3 4 1 37.417 41.291 0.768 101.710 o
3 4 2 605.353 613.787 9.202 1.449 o
3 4 3 238.050 240.356 3.675 7.541 o
3 4 4 172.834 175.400 3.163 11.309 o
3 4 5 104.710 103.419 1.951 25.214 o
3 4 6 54.278 54.099 1.182 60.752 o
3 4 7 544.462 547.344 9.567 1.542 o
3 4 8 317.438 312.416 5.576 4.143 o
3 4 9 148.308 143.528 2.690 14.857 o
3 4 10 327.277 314.505 5.872 3.872 o
3 4 11 84.552 81.902 1.744 32.833 o
3 4 12 79.035 74.739 1.645 36.388 o
3 4 13 50.001 46.877 1.222 64.549 o
3 4 14 3.664 3.360 0.680 440.446 o
3 4 15 47.484 50.375 1.507 55.062 o
3 4 16 43.800 45.291 1.783 48.983 o
3 4 17 35.927 39.705 1.754 54.376 o
3 4 18 9.688 13.232 2.079 57.398 o
3 4 19 1.147 2.384 2.069 64.072 o
3 4 20 25.812 23.971 8.522 3.773 o
3 5 0 2.168 2.355 0.296 1438.290 o
3 5 1 195.160 197.863 3.064 10.378 o
3 5 2 829.631 833.730 12.857 0.792 o
3 5 3 1.955 2.246 0.246 1758.070 o
3 5 4 51.359 49.902 0.916 73.406 o
3 5 5 779.361 801.779 13.862 0.771 o
3 5 6 808.547 811.877 14.040 0.743 o
3 5 7 104.516 101.912 2.030 24.645 o
3 5 8 385.374 370.367 6.571 3.029 o
3 5 9 174.341 172.247 3.369 10.724 o
3 5 10 156.107 155.282 2.946 13.134 o
3 5 11 2.882 2.552 0.571 607.379 o
3 5 12 68.642 67.360 1.557 41.977 o
3 5 13 47.369 47.567 1.310 62.793 o
3 5 14 134.389 132.602 2.690 16.041 o
3 5 15 3.177 4.660 0.956 255.996 o
3 5 16 61.391 60.483 1.931 37.612 o
3 5 17 31.308 37.281 2.227 41.208 o
3 5 18 22.921 27.429 2.374 40.314 o
3 5 19 96.335 96.572 3.714 13.713 o
3 6 0 69.956 71.232 1.241 47.039 o
3 6 1 362.505 360.219 5.498 3.705 o
3 6 2 393.494 405.490 6.118 3.100 o
3 6 3 180.724 184.809 2.897 11.580 o
3 6 4 228.261 227.312 3.498 8.176 o
3 6 5 475.363 462.072 6.975 2.358 o
3 6 6 242.770 239.273 4.315 6.560 o
3 6 7 4.337 4.759 0.581 503.524 o
3 6 8 17.921 17.468 0.739 191.803 o
3 6 9 191.766 181.597 3.379 9.993 o
3 6 10 30.906 31.084 0.985 105.628 o
3 6 11 60.472 57.843 1.438 49.389 o
3 6 12 97.841 93.173 1.961 26.872 o
3 6 13 132.096 124.700 2.473 17.611 o
3 6 14 57.751 59.301 1.714 43.442 o
3 6 15 74.601 76.385 2.374 26.814 o
3 6 16 4.099 5.389 1.527 109.389 o
3 6 17 0.098 2.246 1.507 120.745 o
3 6 18 3.437 4.660 2.197 55.671 o
3 6 19 4.347 3.448 2.552 41.607 o
3 7 0 91.775 92.671 1.576 32.236 o
3 7 1 30.394 30.769 0.749 126.566 o
3 7 2 301.716 301.027 4.611 5.077 o
3 7 3 175.092 175.558 2.768 12.388 o
3 7 4 83.579 80.779 1.478 36.926 o
3 7 5 303.636 296.692 4.552 5.130 o
3 7 6 160.170 155.311 2.522 14.502 o
3 7 7 327.437 316.554 5.655 4.002 o
3 7 8 162.348 160.651 3.084 12.258 o
3 7 9 130.415 128.159 2.542 17.232 o
3 7 10 0.395 0.660 0.453 1222.050 o
3 7 11 35.024 31.912 0.995 98.039 o
3 7 12 119.528 112.050 2.404 19.585 o
3 7 13 176.243 170.041 3.557 10.191 o
3 7 14 0.609 0.099 1.074 237.662 o
3 7 15 247.253 245.440 5.724 4.857 o
3 7 16 4.541 7.468 1.813 78.513 o
3 7 17 57.264 59.665 2.483 28.964 o
3 7 18 29.352 31.931 2.384 38.171 o
3 7 19 6.938 14.778 8.621 3.731 o
3 8 0 134.617 135.853 2.384 17.468 o
3 8 1 332.517 328.997 5.054 4.313 o
3 8 2 249.643 250.711 4.059 6.696 o
3 8 3 55.091 55.508 1.074 63.129 o
3 8 4 57.313 56.907 1.084 60.920 o
3 8 5 541.257 526.053 8.118 1.827 o
3 8 6 1.257 2.236 0.335 1486.400 o
3 8 7 215.709 214.494 3.961 7.797 o
3 8 8 77.821 80.720 1.764 34.166 o
3 8 9 28.872 29.902 0.995 109.176 o
3 8 10 25.876 26.020 1.015 116.226 o
3 8 11 131.512 131.114 2.828 15.585 o
3 8 12 24.856 24.976 1.123 108.461 o
3 8 13 66.789 65.301 2.089 33.059 o
3 8 14 8.032 11.399 1.202 147.166 o
3 8 15 55.466 57.005 2.089 36.320 o
3 8 16 20.666 27.921 2.089 50.102 o
3 8 17 46.370 51.173 2.542 30.250 o
3 8 18 4.475 7.793 2.315 49.550 o
3 9 0 132.408 129.666 2.167 19.087 o
3 9 1 60.234 57.281 1.153 57.130 o
3 9 2 169.973 168.405 2.719 12.946 o
3 9 3 246.860 234.790 3.704 7.377 o
3 9 4 56.831 56.532 1.153 59.337 o
3 9 5 118.736 118.168 2.069 21.636 o
3 9 6 367.114 346.554 5.478 3.730 o
3 9 7 88.770 88.523 1.714 31.641 o
3 9 8 122.070 118.474 2.414 19.019 o
3 9 9 2.256 2.039 0.581 630.856 o
3 9 10 53.770 54.178 1.576 49.316 o
3 9 11 85.501 78.799 2.434 24.593 o
3 9 12 72.718 73.301 2.069 31.462 o
3 9 13 128.197 123.961 3.163 14.354 o
3 9 14 9.800 11.626 1.704 81.563 o
3 9 15 2.789 4.020 1.488 117.891 o
3 9 16 61.344 62.601 2.473 28.315 o
3 9 17 18.849 22.591 2.443 39.818 o
3 10 0 66.218 68.670 1.340 47.058 o
3 10 1 34.646 34.788 0.985 97.209 o
3 10 2 121.869 122.198 2.079 21.017 o
3 10 3 128.331 127.104 2.217 19.287 o
3 10 4 87.072 87.478 1.586 33.739 o
3 10 5 17.278 17.320 0.640 215.854 o
3 10 6 10.217 10.177 0.542 349.238 o
3 10 7 264.908 255.696 4.453 5.952 o
3 10 8 39.003 38.572 1.163 79.404 o
3 10 9 271.033 259.598 5.724 4.599 o
3 10 10 592.102 549.176 11.803 1.172 o
3 10 11 25.999 27.715 1.409 82.218 o
3 10 12 89.904 90.710 2.483 22.926 o
3 10 13 1.799 4.434 1.458 123.771 o
3 10 14 44.286 48.375 2.049 40.998 o
3 10 15 5.847 8.739 1.764 81.055 o
3 10 16 24.027 29.212 2.305 41.796 o
3 10 17 49.859 50.720 3.044 22.910 o
3 11 0 105.988 106.001 1.862 25.631 o
3 11 1 126.097 128.365 2.197 19.551 o
3 11 2 184.411 185.381 2.995 11.157 o
3 11 3 158.173 153.991 2.739 13.829 o
3 11 4 102.966 101.498 1.823 26.783 o
3 11 5 126.121 123.498 2.099 20.388 o
3 11 6 80.961 82.710 1.557 36.215 o
3 11 7 11.837 12.926 0.690 257.161 o
3 11 8 83.856 83.636 1.734 32.929 o
3 11 9 50.430 49.616 1.586 51.401 o
3 11 10 98.513 98.552 2.660 20.197 o
3 11 11 23.787 24.798 1.320 92.718 o
3 11 12 33.919 37.793 1.862 51.679 o
3 11 13 22.961 26.020 1.586 73.929 o
3 11 14 45.898 48.128 2.099 39.428 o
3 11 15 4.952 7.931 1.754 82.936 o
3 11 16 3.837 3.714 2.355 48.720 o
3 12 0 6.548 6.069 0.581 429.909 o
3 12 1 94.593 93.311 1.704 30.138 o
3 12 2 102.766 102.602 1.892 26.088 o
3 12 3 77.992 76.010 1.478 39.172 o
3 12 4 174.022 172.129 3.015 11.762 o
3 12 5 35.561 36.385 1.015 92.984 o
3 12 6 19.534 19.606 0.798 169.669 o
3 12 7 62.150 63.222 1.409 48.281 o
3 12 8 41.192 39.458 1.034 83.404 o
3 12 9 222.394 212.307 5.714 5.237 o
3 12 10 16.688 18.956 1.281 110.231 o
3 12 11 46.763 48.325 1.892 44.328 o
3 12 12 67.154 63.833 2.571 26.147 o
3 12 13 0.032 0.640 1.754 90.402 o
3 12 14 16.136 18.700 1.921 61.231 o
3 12 15 18.703 15.606 2.374 42.659 o
3 13 0 58.704 60.020 1.271 54.045 o
3 13 1 2.283 2.512 0.552 668.681 o
3 13 2 15.540 15.478 0.798 196.073 o
3 13 3 14.098 15.360 0.749 215.789 o
3 13 4 175.994 172.297 3.103 11.420 o
3 13 5 127.289 126.769 2.542 17.513 o
3 13 6 47.482 47.744 1.330 61.941 o
3 13 7 43.319 46.473 1.291 66.639 o
3 13 8 27.036 27.113 1.015 113.081 o
3 13 9 10.977 12.502 1.478 101.247 o
3 13 10 5.499 5.261 1.241 154.684 o
3 13 11 93.908 91.035 2.857 19.363 o
3 13 12 7.716 9.783 1.724 82.415 o
3 13 13 106.867 107.774 3.379 14.726 o
3 13 14 49.621 48.779 3.310 20.198 o
3 14 0 50.933 51.163 1.222 62.513 o
3 14 1 7.812 8.237 0.759 288.981 o
3 14 2 36.365 37.783 1.172 81.860 o
3 14 3 161.468 159.676 3.123 12.184 o
3 14 4 81.044 86.769 1.970 30.066 o
3 14 5 32.451 35.419 1.192 86.032 o
3 14 6 33.922 35.734 1.261 80.188 o
3 14 7 45.927 50.059 1.537 54.927 o
3 14 8 14.234 15.379 1.094 144.308 o
3 14 9 20.340 23.035 1.892 59.620 o
3 14 10 16.438 16.887 1.911 62.044 o
3 14 11 3.236 5.409 1.764 84.531 o
3 14 12 28.014 28.109 2.434 37.617 o
3 14 13 50.004 47.547 2.621 28.726 o
3 15 0 2.871 4.148 0.877 300.921 o
3 15 1 135.051 133.045 3.153 13.840 o
3 15 2 58.720 62.148 1.980 37.097 o
3 15 3 40.819 46.838 1.724 51.748 o
3 15 4 5.397 8.207 1.113 180.268 o
3 15 5 19.904 20.779 1.261 105.949 o
3 15 6 116.123 115.380 2.660 18.081 o
3 15 7 68.264 69.715 1.961 34.411 o
3 15 8 14.510 17.025 1.281 115.425 o
3 15 9 43.008 45.892 2.187 38.335 o
3 15 10 2.807 5.961 1.714 89.301 o
3 15 11 120.271 112.405 3.429 13.757 o
3 15 12 90.179 80.680 4.128 12.250 o
3 16 0 10.262 12.404 1.389 112.732 o
3 16 1 2.850 4.985 1.163 183.226 o
3 16 2 125.989 126.484 3.084 14.777 o
3 16 3 11.357 12.010 1.369 113.795 o
3 16 4 62.235 64.562 2.128 33.375 o
3 16 5 19.894 22.611 1.527 81.846 o
3 16 6 9.563 12.365 1.557 94.790 o
3 16 7 59.620 63.015 2.207 32.691 o
3 16 8 110.524 101.981 2.956 17.106 o
3 16 9 26.447 29.360 2.719 31.519 o
3 16 10 150.046 133.991 4.562 8.684 o
3 17 0 4.673 6.039 1.517 109.405 o
3 17 1 49.016 50.611 2.148 37.286 o
3 17 2 23.517 23.872 2.010 52.868 o
3 17 3 11.166 13.704 1.882 67.389 o
3 17 4 11.860 16.010 1.803 71.270 o
3 17 5 4.498 6.759 1.773 82.081 o
3 17 6 24.946 24.867 2.030 51.372 o
3 17 7 1.589 5.389 1.990 68.096 o
3 17 8 14.412 19.458 2.502 39.413 o
3 18 0 8.149 6.611 3.163 26.893 o
3 18 1 11.129 12.670 2.365 45.215 o
3 18 2 18.006 16.049 2.434 40.987 o
3 18 3 26.127 29.074 2.443 37.654 o
3 18 4 4.991 3.901 2.197 55.246 o
3 18 5 5.372 9.704 3.044 29.064 o
4 0 0 277.230 289.559 6.158 4.094 o
4 0 1 25.281 25.675 0.512 174.002 o
4 0 2 919.399 950.026 14.168 0.650 o
4 0 3 3400.460 3365.890 50.434 0.054 o
4 0 4 264.577 275.224 4.177 6.131 o
4 0 5 329.077 327.352 4.966 4.410 o
4 0 6 1159.750 1175.630 17.596 0.426 o
4 0 7 371.354 368.022 5.773 3.481 o
4 0 8 92.447 89.281 1.507 33.281 o
4 0 9 117.081 118.237 1.951 22.656 o
4 0 10 28.064 27.655 0.719 139.085 o
4 0 11 89.960 88.158 1.576 33.131 o
4 0 12 127.398 127.538 2.158 19.705 o
4 0 13 3.287 3.724 0.542 608.337 o
4 0 14 1.265 1.567 0.463 998.406 o
4 0 15 15.255 17.232 0.847 182.918 o
4 0 16 168.342 164.779 2.798 12.850 o
4 0 17 4.901 7.379 0.946 237.937 o
4 0 18 1.072 3.567 1.478 122.659 o
4 0 19 23.238 27.517 1.990 53.064 o
4 0 20 3.444 5.202 2.187 56.052 o
4 1 0 732.973 760.823 11.330 0.992 o
4 1 1 1582.230 1552.420 23.113 0.245 o
4 1 2 768.949 775.848 11.596 0.936 o
4 1 3 861.354 884.065 13.606 0.720 o
4 1 4 1233.870 1301.510 19.892 0.352 o
4 1 5 334.489 336.199 5.094 4.241 o
4 1 6 1.884 1.360 0.236 2030.090 o
4 1 7 87.379 87.173 1.458 35.370 o
4 1 8 12.330 11.970 0.453 342.224 o
4 1 9 14.074 12.887 0.473 306.214 o
4 1 10 5.092 5.685 0.443 616.000 o
4 1 11 17.328 18.020 0.631 215.508 o
4 1 12 24.688 25.695 0.739 149.652 o
4 1 13 30.952 31.961 0.818 118.271 o
4 1 14 48.806 49.695 1.163 66.570 o
4 1 15 48.042 50.641 1.182 66.050 o
4 1 16 15.676 16.877 0.897 172.223 o
4 1 17 64.576 65.419 1.714 40.390 o
4 1 18 120.320 120.651 2.768 16.946 o
4 1 19 26.312 26.788 1.921 54.777 o
4 1 20 10.929 13.438 2.315 46.919 o
4 2 0 545.122 547.147 8.197 1.781 o
4 2 1 2216.080 2261.560 33.754 0.121 o
4 2 2 291.056 299.411 4.522 5.283 o
4 2 3 131.338 136.819 2.138 19.027 o
4 2 4 94.559 95.656 1.606 31.007 o
4 2 5 273.623 280.583 4.286 5.849 o
4 2 6 320.421 316.968 4.828 4.635 o
4 2 7 3.450 3.084 0.246 1264.990 o
4 2 8 29.795 30.335 0.660 136.317 o
4 2 9 197.782 194.533 3.054 10.369 o
4 2 10 508.494 500.526 7.567 2.053 o
4 2 11 41.095 38.227 0.857 93.654 o
4 2 12 144.140 139.370 2.325 16.913 o
4 2 13 143.407 139.883 2.374 16.713 o
4 2 14 5.110 4.985 0.591 469.047 o
4 2 15 27.506 29.912 0.936 116.871 o
4 2 16 43.126 46.453 1.300 66.376 o
4 2 17 14.125 13.212 0.975 169.468 o
4 2 18 49.349 51.567 2.059 39.039 o
4 2 19 15.704 18.266 2.384 42.750 o
4 2 20 66.386 69.902 4.650 10.816 o
4 3 0 249.596 252.810 3.842 6.965 o
4 3 1 286.423 290.012 4.414 5.495 o
4 3 2 283.374 297.559 4.493 5.411 o
4 3 3 287.517 295.726 4.512 5.355 o
4 3 4 34.276 35.173 0.680 118.508 o
4 3 5 162.548 159.114 2.926 12.816 o
4 3 6 1029.510 1001.040 17.291 0.490 o
4 3 7 62.027 62.138 1.330 50.452 o
4 3 8 978.220 944.243 16.335 0.545 o
4 3 9 275.343 265.775 4.778 5.413 o
4 3 10 187.431 186.169 3.468 9.841 o
4 3 11 203.938 195.184 3.783 8.594 o
4 3 12 54.156 54.956 1.517 50.626 o
4 3 13 68.653 67.005 1.527 42.616 o
4 3 14 104.413 102.267 2.167 23.437 o
4 3 15 7.874 8.769 0.857 245.655 o
4 3 16 69.136 70.769 1.970 33.948 o
4 3 17 76.852 78.749 2.315 27.059 o
4 3 18 21.472 22.680 1.783 64.622 o
4 3 19 1.985 2.867 2.591 40.896 o
4 3 20 7.535 13.212 7.704 4.664 o
4 4 0 516.163 509.609 7.655 2.002 o
4 4 1 360.328 377.264 5.714 3.550 o
4 4 2 860.010 892.085 13.320 0.733 o
4 4 3 689.540 686.704 10.296 1.163 o
4 4 4 797.423 795.936 11.892 0.886 o
4 4 5 4.359 4.631 0.473 636.308 o
4 4 6 117.412 118.395 2.276 20.343 o
4 4 7 106.659 107.163 2.118 23.285 o
4 4 8 73.861 74.651 1.586 38.756 o
4 4 9 76.970 75.400 1.635 36.992 o
4 4 10 16.464 16.414 0.739 201.829 o
4 4 11 341.107 331.963 5.911 3.702 o
4 4 12 51.826 54.099 1.310 58.162 o
4 4 13 95.770 90.641 1.951 27.492 o
4 4 14 62.987 60.917 1.616 43.670 o
4 4 15 51.895 55.133 1.921 41.042 o
4 4 16 42.725 46.050 1.754 50.173 o
4 4 17 30.773 33.645 1.675 61.697 o
4 4 18 2.523 4.847 2.305 50.980 o
4 4 19 4.677 9.724 2.434 44.777 o
4 5 0 1105.170 1098.670 16.375 0.481 o
4 5 1 340.273 346.012 5.251 4.056 o
4 5 2 153.089 156.218 2.493 15.012 o
4 5 3 135.254 138.050 2.197 18.311 o
4 5 4 374.905 375.461 5.714 3.467 o
4 5 5 285.147 288.445 5.143 4.852 o
4 5 6 26.774 26.168 0.768 139.552 o
4 5 7 121.018 114.434 2.246 20.384 o
4 5 8 98.720 93.291 1.931 27.027 o
4 5 9 242.052 242.031 4.424 6.407 o
4 5 10 73.731 74.266 1.635 38.008 o
4 5 11 88.203 85.557 1.803 30.954 o
4 5 12 113.264 107.350 2.335 20.872 o
4 5 13 125.386 122.356 2.552 17.766 o
4 5 14 33.563 33.084 1.182 86.718 o
4 5 15 322.749 326.761 6.562 3.451 o
4 5 16 13.132 15.724 1.458 98.576 o
4 5 17 1.120 2.837 1.872 77.837 o
4 5 18 29.262 33.084 2.463 36.183 o
4 5 19 44.049 36.946 2.631 30.119 o
4 6 0 175.761 165.548 2.601 13.116 o
4 6 1 129.769 128.612 2.118 19.664 o
4 6 2 393.167 403.431 6.158 3.090 o
4 6 3 143.013 141.459 2.286 17.108 o
4 6 4 101.458 98.464 1.645 29.005 o
4 6 5 12.297 12.404 0.384 365.208 o
4 6 6 165.922 156.011 2.966 12.600 o
4 6 7 210.803 203.785 3.744 8.411 o
4 6 8 73.532 74.887 1.586 38.816 o
4 6 9 147.006 145.065 2.887 14.064 o
4 6 10 50.790 51.360 1.261 61.199 o
4 6 11 312.498 299.884 5.379 4.370 o
4 6 12 138.611 134.208 2.690 15.723 o
4 6 13 47.299 48.523 1.429 58.303 o
4 6 14 120.792 121.154 2.818 16.620 o
4 6 15 39.938 41.163 1.921 46.904 o
4 6 16 41.157 46.986 2.148 39.576 o
4 6 17 47.467 48.030 2.217 36.448 o
4 6 18 3.731 6.010 2.079 61.483 o
4 6 19 37.920 37.291 3.911 16.048 o
4 7 0 143.108 141.410 2.325 16.914 o
4 7 1 376.366 371.943 5.665 3.493 o
4 7 2 1.987 1.596 0.246 1868.650 o
4 7 3 156.769 154.050 2.552 14.622 o
4 7 4 330.331 315.165 4.897 4.501 o
4 7 5 111.277 111.419 1.892 24.269 o
4 7 6 219.078 215.026 3.951 7.741 o
4 7 7 24.470 25.370 0.897 132.390 o
4 7 8 45.305 45.488 1.251 67.184 o
4 7 9 43.488 43.252 1.163 73.247 o
4 7 10 71.823 69.912 1.626 39.323 o
4 7 11 61.070 60.552 1.488 47.382 o
4 7 12 193.970 186.701 3.833 8.831 o
4 7 13 190.048 184.573 3.970 8.653 o
4 7 14 13.992 14.690 1.507 93.356 o
4 7 15 51.513 54.335 2.030 38.806 o
4 7 16 19.044 20.276 1.813 65.070 o
4 7 17 15.266 17.113 2.000 58.061 o
4 7 18 16.101 16.375 2.207 49.013 o
4 8 0 227.389 228.396 3.724 7.809 o
4 8 1 84.179 85.429 1.537 35.335 o
4 8 2 51.436 52.641 1.064 67.063 o
4 8 3 10.674 10.522 0.502 357.939 o
4 8 4 111.145 111.912 1.892 24.254 o
4 8 5 80.149 78.592 1.517 37.569 o
4 8 6 45.113 43.301 0.887 84.125 o
4 8 7 45.988 44.877 1.192 69.314 o
4 8 8 136.761 133.883 2.650 16.041 o
4 8 9 14.770 14.030 0.818 199.116 o
4 8 10 25.128 24.798 0.936 127.163 o
4 8 11 105.228 104.188 2.453 20.925 o
4 8 12 14.220 15.143 1.044 153.015 o
4 8 13 71.262 71.084 2.128 31.061 o
4 8 14 16.444 17.813 1.399 99.003 o
4 8 15 155.285 158.070 4.118 9.436 o
4 8 16 19.636 19.419 1.862 62.349 o
4 8 17 28.699 27.567 2.384 38.771 o
4 8 18 7.168 10.847 2.542 40.595 o
4 9 0 69.231 71.744 1.429 43.548 o
4 9 1 337.008 322.485 5.054 4.303 o
4 9 2 71.867 71.577 1.360 43.960 o
4 9 3 49.032 50.030 1.064 69.930 o
4 9 4 16.712 17.537 0.660 214.370 o
4 9 5 26.667 26.739 0.749 141.169 o
4 9 6 9.446 9.429 0.483 399.153 o
4 9 7 12.473 12.394 0.818 216.120 o
4 9 8 122.210 114.621 2.305 19.871 o
4 9 9 253.087 238.425 4.759 5.867 o
4 9 10 2.270 2.286 0.621 564.734 o
4 9 11 55.943 53.459 1.695 45.517 o
4 9 12 48.274 48.680 1.695 49.261 o
4 9 13 45.332 44.128 1.783 48.623 o
4 9 14 23.249 24.059 1.685 68.558 o
4 9 15 6.070 8.010 1.409 120.660 o
4 9 16 30.151 32.532 2.512 34.960 o
4 9 17 34.153 31.971 2.552 33.487 o
4 10 0 0.770 0.995 0.424 1270.360 o
4 10 1 168.701 167.371 2.877 12.517 o
4 10 2 29.781 30.631 0.828 121.241 o
4 10 3 141.657 146.050 2.502 16.021 o
4 10 4 69.175 72.365 1.389 44.224 o
4 10 5 19.033 19.389 0.700 189.245 o
4 10 6 53.012 51.862 1.074 65.857 o
4 10 7 146.016 139.627 2.355 16.627 o
4 10 8 43.346 40.118 1.202 72.895 o
4 10 9 27.986 27.183 1.232 93.223 o
4 10 10 61.153 60.414 1.823 39.870 o
4 10 11 141.253 136.947 3.360 12.635 o
4 10 12 43.352 48.867 2.039 41.429 o
4 10 13 6.708 10.424 1.537 101.396 o
4 10 14 109.032 108.365 3.251 15.287 o
4 10 15 40.441 50.936 2.532 31.338 o
4 10 16 45.159 49.291 2.512 31.080 o
4 10 17 22.826 19.586 4.443 13.367 o
4 11 0 193.055 194.573 3.192 10.198 o
4 11 1 55.518 56.995 1.241 57.375 o
4 11 2 138.933 139.164 2.335 17.263 o
4 11 3 53.191 53.971 1.172 61.790 o
4 11 4 116.173 112.543 1.970 22.965 o
4 11 5 152.026 149.843 2.493 15.274 o
4 11 6 40.020 39.508 0.995 86.758 o
4 11 7 2.514 3.163 0.443 852.276 o
4 11 8 130.105 126.897 3.113 14.413 o
4 11 9 188.624 182.642 4.276 8.073 o
4 11 10 54.139 53.971 1.783 43.834 o
4 11 11 0.391 0.936 1.074 236.380 o
4 11 12 48.051 51.242 2.118 38.079 o
4 11 13 72.402 75.153 2.700 23.433 o
4 11 14 2.463 4.089 1.606 102.467 o
4 11 15 3.857 5.626 1.911 72.140 o
4 11 16 38.440 38.759 2.857 27.075 o
4 12 0 13.293 14.512 0.749 223.337 o
4 12 1 14.291 16.138 0.778 205.315 o
4 12 2 107.491 112.089 1.961 24.167 o
4 12 3 212.929 212.238 3.419 8.879 o
4 12 4 8.576 10.670 0.660 312.401 o
4 12 5 115.442 113.774 2.138 21.747 o
4 12 6 196.090 184.080 3.586 9.351 o
4 12 7 37.772 36.503 1.015 90.121 o
4 12 8 10.587 11.508 1.074 164.683 o
4 12 9 39.892 41.242 1.478 62.820 o
4 12 10 0.403 1.261 1.054 243.901 o
4 12 11 53.742 54.700 2.148 35.787 o
4 12 12 188.854 180.967 4.542 7.571 o
4 12 13 130.875 127.863 3.655 12.072 o
4 12 14 13.831 13.547 2.000 59.487 o
4 12 15 66.460 60.700 3.064 20.926 o
4 13 0 2.608 3.833 0.660 480.705 o
4 13 1 199.559 197.854 3.232 9.851 o
4 13 2 57.466 61.193 1.409 50.723 o
4 13 3 30.832 30.512 0.985 106.213 o
4 13 4 141.359 141.607 2.591 15.777 o
4 13 5 47.245 50.739 1.468 56.395 o
4 13 6 35.514 37.981 1.350 72.962 o
4 13 7 59.221 62.257 1.576 45.653 o
4 13 8 140.810 133.370 3.005 14.187 o
4 13 9 126.368 125.617 3.754 11.894 o
4 13 10 63.507 65.616 2.276 30.660 o
4 13 11 11.361 11.448 1.744 77.338 o
4 13 12 11.404 11.517 2.059 58.015 o
4 13 13 22.293 22.522 2.227 45.566 o
4 13 14 33.472 34.719 2.975 26.071 o
4 14 0 3.375 4.296 0.828 323.667 o
4 14 1 54.414 55.774 1.478 51.434 o
4 14 2 69.117 72.670 1.665 38.987 o
4 14 3 38.526 42.069 1.251 73.770 o
4 14 4 76.132 78.661 1.862 33.305 o
4 14 5 48.365 54.631 1.655 49.192 o
4 14 6 201.912 212.149 4.010 8.016 o
4 14 7 176.094 167.981 3.310 10.903 o
4 14 8 1.017 1.635 0.729 473.119 o
4 14 9 73.874 74.010 2.581 24.627 o
4 14 10 15.179 19.626 1.941 60.459 o
4 14 11 126.485 122.316 3.882 11.466 o
4 14 12 33.678 34.788 2.315 38.646 o
4 14 13 38.534 39.429 3.695 17.648 o
4 15 0 35.890 40.532 1.468 66.012 o
4 15 1 59.639 59.803 1.803 40.804 o
4 15 2 136.596 138.228 3.182 13.520 o
4 15 3 186.811 193.292 4.168 8.220 o
4 15 4 56.212 57.587 1.901 39.947 o
4 15 5 6.295 9.153 1.300 136.402 o
4 15 6 5.371 8.039 1.330 134.551 o
4 15 7 15.743 17.596 1.458 94.334 o
4 15 8 129.596 118.464 2.897 15.732 o
4 15 9 6.076 7.567 2.000 64.585 o
4 15 10 9.989 12.512 2.187 52.434 o
4 15 11 44.959 42.453 2.857 26.155 o
4 16 0 80.584 82.444 2.512 24.126 o
4 16 1 69.498 68.956 2.335 28.587 o
4 16 2 35.989 38.453 1.695 56.899 o
4 16 3 37.008 39.961 1.921 48.124 o
4 16 4 29.558 31.862 1.498 72.009 o
4 16 5 16.035 17.843 1.488 91.185 o
4 16 6 130.354 125.390 3.271 13.724 o
4 16 7 17.692 17.439 1.586 81.686 o
4 16 8 3.740 3.291 1.409 129.324 o
4 16 9 5.306 6.069 2.493 43.041 o
4 16 10 5.486 7.980 2.759 35.242 o
4 17 0 16.663 16.227 1.961 59.568 o
4 17 1 41.386 41.882 2.345 35.616 o
4 17 2 16.084 18.256 1.941 60.355 o
4 17 3 17.639 19.764 2.266 45.928 o
4 17 4 66.774 69.597 2.571 25.841 o
4 17 5 82.477 81.981 2.818 21.004 o
4 17 6 21.082 22.128 1.901 59.012 o
4 17 7 1.951 1.773 1.754 88.141 o
4 17 8 145.470 116.168 6.266 5.623 o
4 18 0 18.161 22.128 2.365 42.312 o
4 18 1 30.248 28.591 2.601 33.379 o
4 18 2 6.608 6.759 1.951 67.561 o
4 18 3 80.179 70.306 3.094 19.278 o
4 18 4 45.915 48.867 3.527 18.441 o
5 0 1 196.450 202.612 3.113 10.142 o
5 0 2 76.438 80.661 1.320 41.500 o
5 0 3 132.240 126.612 2.000 20.214 o
5 0 4 48.282 54.069 0.956 72.867 o
5 0 5 6.787 7.350 0.335 616.193 o
5 0 6 0.086 0.197 0.187 6829.710 o
5 0 7 364.249 363.470 5.557 3.651 o
5 0 8 0.003 0.414 0.246 4146.700 o
5 0 9 4.715 5.813 0.414 668.689 o
5 0 10 8.592 9.902 0.571 361.717 o
5 0 11 29.781 29.478 0.759 128.648 o
5 0 12 6.223 6.690 0.562 445.708 o
5 0 13 4.116 5.813 0.621 456.245 o
5 0 14 32.398 32.926 0.936 105.493 o
5 0 15 169.034 164.779 2.729 13.046 o
5 0 16 4.927 4.690 0.729 364.234 o
5 0 17 4.864 5.468 1.133 182.495 o
5 0 18 3.550 3.803 1.379 134.319 o
5 0 19 4.472 4.365 1.882 74.303 o
5 0 20 36.408 30.316 7.537 4.755 o
5 1 0 136.052 138.168 2.158 18.446 o
5 1 1 379.655 394.200 5.941 3.279 o
5 1 2 959.827 960.105 14.325 0.623 o
5 1 3 390.355 400.564 6.039 3.162 o
5 1 4 88.982 90.198 1.478 34.348 o
5 1 5 296.500 294.633 4.591 5.187 o
5 1 6 1.003 0.985 0.207 3092.310 o
5 1 7 302.233 297.037 4.571 5.127 o
5 1 8 185.475 178.070 2.788 11.825 o
5 1 9 28.814 28.316 0.680 139.946 o
5 1 10 136.189 133.567 2.207 18.369 o
5 1 11 67.385 67.104 1.281 48.158 o
5 1 12 1.867 1.163 0.365 1324.040 o
5 1 13 0.638 2.296 0.522 847.275 o
5 1 14 58.901 60.789 1.281 53.493 o
5 1 15 17.416 19.172 0.798 179.050 o
5 1 16 64.435 68.858 1.665 40.907 o
5 1 17 6.717 7.527 1.123 174.099 o
5 1 18 8.628 8.877 1.271 136.518 o
5 1 19 129.771 126.021 3.970 10.994 o
5 1 20 31.355 29.409 7.429 4.909 o
5 2 0 1181.720 1209.420 18.030 0.408 o
5 2 1 569.350 583.649 8.926 1.574 o
5 2 2 182.448 190.543 2.936 11.291 o
5 2 3 220.997 231.381 3.547 8.213 o
5 2 4 24.948 24.670 0.581 169.452 o
5 2 5 120.627 119.725 1.921 22.355 o
5 2 6 143.468 141.833 2.256 17.200 o
5 2 7 24.086 23.104 0.542 181.295 o
5 2 8 248.575 246.819 3.911 6.944 o
5 2 9 282.808 270.524 4.177 5.906 o
5 2 10 142.434 142.602 2.325 16.920 o
5 2 11 119.811 117.380 1.961 22.314 o
5 2 12 146.607 140.060 2.335 16.661 o
5 2 13 86.518 83.390 1.507 35.408 o
5 2 14 22.784 23.025 0.739 160.344 o
5 2 15 17.636 19.044 1.064 135.489 o
5 2 16 125.729 129.104 3.025 15.007 o
5 2 17 11.586 15.350 1.517 94.741 o
5 2 18 58.714 59.892 2.680 26.014 o
5 2 19 6.007 5.596 2.296 50.232 o
5 3 0 138.207 136.336 2.158 18.340 o
5 3 1 373.349 379.283 5.793 3.426 o
5 3 2 676.312 681.000 10.207 1.190 o
5 3 3 68.966 69.902 1.202 48.524 o
5 3 4 398.341 397.973 6.010 3.140 o
5 3 5 1017.770 983.682 14.690 0.581 o
5 3 6 228.097 228.504 4.099 7.203 o
5 3 7 18.518 18.365 0.719 190.533 o
5 3 8 150.056 148.287 3.044 13.212 o
5 3 9 37.409 39.449 1.064 85.974 o
5 3 10 22.871 21.537 0.857 146.553 o
5 3 11 2.619 1.468 0.453 893.495 o
5 3 12 192.510 186.799 3.498 9.615 o
5 3 13 231.239 230.800 4.256 6.895 o
5 3 14 6.087 6.483 0.867 264.640 o
5 3 15 25.143 26.857 1.281 93.036 o
5 3 16 16.398 19.892 1.320 105.681 o
5 3 17 33.279 37.478 1.862 51.998 o
5 3 18 44.633 44.601 2.443 32.796 o
5 3 19 26.969 30.749 2.571 34.368 o
5 4 0 58.332 62.523 1.084 58.561 o
5 4 1 511.397 522.920 8.030 1.916 o
5 4 2 242.460 244.642 3.764 7.282 o
5 4 3 177.591 176.711 2.749 12.309 o
5 4 4 909.020 878.577 14.532 0.654 o
5 4 5 587.779 591.216 10.246 1.348 o
5 4 6 113.651 111.597 2.187 21.698 o
5 4 7 206.392 204.129 3.714 8.567 o
5 4 8 96.206 93.144 1.931 27.432 o
5 4 9 26.163 26.542 0.956 121.020 o
5 4 10 18.889 19.508 0.877 159.371 o
5 4 11 271.182 261.864 4.769 5.494 o
5 4 12 5.563 6.000 0.719 351.202 o
5 4 13 89.944 87.104 1.931 28.960 o
5 4 14 272.354 263.893 5.350 4.903 o
5 4 15 25.275 27.951 1.320 89.201 o
5 4 16 2.573 4.719 1.192 176.699 o
5 4 17 116.714 120.848 3.103 15.329 o
5 4 18 3.386 2.325 1.911 73.454 o
5 4 19 6.647 6.325 2.453 44.033 o
5 5 0 176.572 182.799 2.847 11.932 o
5 5 1 33.440 35.104 0.788 112.618 o
5 5 2 741.358 737.985 11.379 0.991 o
5 5 3 135.565 137.095 2.197 18.325 o
5 5 4 49.323 49.705 0.926 74.978 o
5 5 5 35.143 34.798 0.956 98.462 o
5 5 6 147.009 143.262 2.709 14.856 o
5 5 7 205.758 196.169 3.586 8.938 o
5 5 8 122.474 122.267 2.424 18.763 o
5 5 9 366.926 361.805 6.463 3.186 o
5 5 10 55.873 56.129 1.389 53.166 o
5 5 11 153.060 147.173 2.956 13.435 o
5 5 12 73.241 70.582 1.655 38.307 o
5 5 13 69.188 70.040 1.793 37.027 o
5 5 14 99.684 100.996 2.404 22.038 o
5 5 15 4.446 6.936 1.025 213.719 o
5 5 16 37.092 41.567 1.695 55.623 o
5 5 17 55.109 58.030 2.434 30.168 o
5 5 18 44.010 44.680 2.828 26.555 o
5 5 19 35.562 36.394 3.360 21.046 o
5 6 0 303.459 297.884 4.749 4.959 o
5 6 1 12.281 14.030 0.512 307.688 o
5 6 2 949.555 961.238 14.374 0.626 o
5 6 3 37.362 35.783 0.768 106.318 o
5 6 4 102.780 104.543 1.744 27.307 o
5 6 5 235.866 229.972 3.596 7.816 o
5 6 6 36.873 37.222 0.975 93.166 o
5 6 7 66.985 64.296 1.488 44.463 o
5 6 8 17.750 19.773 0.857 166.135 o
5 6 9 464.636 440.831 7.803 2.196 o
5 6 10 157.047 151.439 2.897 13.361 o
5 6 11 160.332 150.444 2.906 13.191 o
5 6 12 31.626 32.394 1.232 86.032 o
5 6 13 13.560 14.118 0.985 167.905 o
5 6 14 40.940 40.641 1.527 60.370 o
5 6 15 8.533 9.468 1.261 137.738 o
5 6 16 113.882 111.745 3.153 15.472 o
5 6 17 48.806 52.099 2.394 32.346 o
5 6 18 6.466 6.345 2.118 58.133 o
5 7 0 79.428 80.858 1.458 38.361 o
5 7 1 492.678 487.944 7.429 2.147 o
5 7 2 754.183 732.734 11.005 1.012 o
5 7 3 82.081 83.784 1.468 37.067 o
5 7 4 41.032 43.202 0.936 86.507 o
5 7 5 11.908 12.217 0.473 338.997 o
5 7 6 19.283 19.192 0.818 168.150 o
5 7 7 77.994 77.754 1.695 35.510 o
5 7 8 10.215 11.035 0.709 272.687 o
5 7 9 81.663 79.390 1.783 33.181 o
5 7 10 34.517 35.202 1.133 87.560 o
5 7 11 68.507 67.587 1.744 38.413 o
5 7 12 234.719 219.223 4.463 6.636 o
5 7 13 84.032 80.897 2.010 29.557 o
5 7 14 13.106 16.512 1.429 101.157 o
5 7 15 83.793 82.188 2.709 21.861 o
5 7 16 47.696 52.808 2.315 33.942 o
5 7 17 59.017 64.129 2.837 23.821 o
5 7 18 7.160 6.256 2.749 35.363 o
5 8 0 116.072 117.252 1.970 22.694 o
5 8 1 254.239 251.549 3.931 6.778 o
5 8 2 101.953 98.040 1.704 28.370 o
5 8 3 446.446 426.791 6.552 2.655 o
5 8 4 128.323 128.326 2.128 19.757 o
5 8 5 35.990 37.202 0.867 101.178 o
5 8 6 121.256 112.868 2.246 20.437 o
5 8 7 41.756 42.375 1.163 75.118 o
5 8 8 30.936 32.089 1.015 102.499 o
5 8 9 57.535 58.956 1.616 45.922 o
5 8 10 147.146 140.208 2.995 13.738 o
5 8 11 92.120 89.695 2.158 25.931 o
5 8 12 11.795 11.527 0.985 179.538 o
5 8 13 0.115 1.734 0.936 307.609 o
5 8 14 96.417 96.070 2.808 19.343 o
5 8 15 11.553 13.271 1.606 87.623 o
5 8 16 60.372 62.385 2.719 25.182 o
5 8 17 73.754 75.646 3.005 20.317 o
5 8 18 22.591 23.951 5.882 7.794 o
5 9 0 31.059 31.448 0.857 115.339 o
5 9 1 269.856 265.302 4.177 6.127 o
5 9 2 116.409 115.488 1.990 22.615 o
5 9 3 35.853 36.936 0.887 100.332 o
5 9 4 192.532 185.785 2.975 10.900 o
5 9 5 107.025 106.030 1.823 25.821 o
5 9 6 24.971 23.537 0.660 161.893 o
5 9 7 10.016 9.704 0.749 265.505 o
5 9 8 29.501 30.049 1.015 106.361 o
5 9 9 12.330 12.719 0.887 197.992 o
5 9 10 50.861 50.020 1.665 48.835 o
5 9 11 91.466 83.833 2.276 25.185 o
5 9 12 61.487 60.148 1.941 37.437 o
5 9 13 88.023 85.331 2.493 23.330 o
5 9 14 15.890 16.473 1.704 74.970 o
5 9 15 1.431 1.744 1.714 92.641 o
5 9 16 49.464 53.931 2.512 30.072 o
5 9 17 31.149 28.079 2.966 26.793 o
5 10 0 524.398 506.427 7.892 1.934 o
5 10 1 39.149 39.340 1.034 85.716 o
5 10 2 152.208 154.080 2.739 14.143 o
5 10 3 47.482 47.271 1.044 73.127 o
5 10 4 33.797 35.232 0.906 103.521 o
5 10 5 82.326 81.577 1.507 36.725 o
5 10 6 48.688 49.242 1.094 69.406 o
5 10 7 57.290 53.715 1.330 54.738 o
5 10 8 34.294 34.345 1.261 80.496 o
5 10 9 120.416 117.065 2.956 16.013 o
5 10 10 93.486 92.877 2.532 21.993 o
5 10 11 20.247 20.049 1.350 97.416 o
5 10 12 23.202 24.276 1.409 86.683 o
5 10 13 148.453 137.636 3.527 11.733 o
5 10 14 9.662 10.887 1.704 81.983 o
5 10 15 26.754 27.596 2.030 50.228 o
5 10 16 24.710 23.734 2.611 34.457 o
5 11 0 41.319 41.882 1.005 83.462 o
5 11 1 101.973 104.543 1.901 25.971 o
5 11 2 5.852 6.049 0.621 414.656 o
5 11 3 94.331 93.262 1.695 30.302 o
5 11 4 78.252 79.380 1.507 38.139 o
5 11 5 30.201 27.015 0.926 115.363 o
5 11 6 209.243 203.538 3.586 8.757 o
5 11 7 240.936 225.952 5.143 5.635 o
5 11 8 77.663 73.656 2.099 30.125 o
5 11 9 0.223 1.025 0.995 275.334 o
5 11 10 13.426 13.793 1.212 129.831 o
5 11 11 16.912 18.089 1.360 102.142 o
5 11 12 58.856 60.710 2.256 32.213 o
5 11 13 3.012 6.867 1.704 89.650 o
5 11 14 138.437 138.651 4.118 10.103 o
5 11 15 79.468 74.562 2.975 20.172 o
5 11 16 0.224 11.645 5.222 10.161 o
5 12 0 191.841 189.578 3.094 10.561 o
5 12 1 166.344 163.233 2.739 13.182 o
5 12 2 64.244 62.838 1.291 50.236 o
5 12 3 10.354 10.384 0.680 285.957 o
5 12 4 57.096 59.124 1.369 52.411 o
5 12 5 288.650 273.825 4.946 5.065 o
5 12 6 9.989 9.064 0.670 300.947 o
5 12 7 56.062 55.695 1.369 53.736 o
5 12 8 84.137 86.079 2.473 23.919 o
5 12 9 14.975 13.833 1.271 118.649 o
5 12 10 29.572 32.463 1.714 60.874 o
5 12 11 71.981 69.922 2.404 27.247 o
5 12 12 11.198 12.512 1.665 83.240 o
5 12 13 65.845 64.109 2.562 26.418 o
5 12 14 57.932 59.626 2.788 24.748 o
5 12 15 37.794 42.217 4.177 14.208 o
5 13 0 14.317 13.517 0.778 212.482 o
5 13 1 40.960 42.611 1.163 75.718 o
5 13 2 207.735 200.041 3.498 9.018 o
5 13 3 79.356 82.523 1.724 34.188 o
5 13 4 54.888 53.990 1.340 55.621 o
5 13 5 198.047 200.553 3.803 8.630 o
5 13 6 79.140 78.060 1.783 33.879 o
5 13 7 22.360 23.734 0.966 131.381 o
5 13 8 81.527 81.705 2.443 24.791 o
5 13 9 64.689 69.084 2.424 28.068 o
5 13 10 18.040 19.567 1.980 57.258 o
5 13 11 12.687 15.202 1.734 75.697 o
5 13 12 50.006 52.473 2.562 29.309 o
5 13 13 77.126 72.602 2.906 21.060 o
5 13 14 5.867 4.197 3.507 22.217 o
5 14 0 175.659 175.597 3.438 10.438 o
5 14 1 23.515 26.099 1.084 113.632 o
5 14 2 27.526 31.094 1.281 87.852 o
5 14 3 31.942 31.458 1.389 76.442 o
5 14 4 100.468 108.444 2.956 17.559 o
5 14 5 24.260 25.527 1.291 94.124 o
5 14 6 23.444 26.591 1.399 85.987 o
5 14 7 160.718 153.380 3.409 11.404 o
5 14 8 29.997 32.138 1.970 50.383 o
5 14 9 4.347 8.443 1.990 65.839 o
5 14 10 42.158 41.252 2.562 31.290 o
5 14 11 26.411 28.966 2.631 33.340 o
5 14 12 55.318 50.710 2.916 23.912 o
5 15 0 158.442 156.267 3.182 12.179 o
5 15 1 0.985 2.099 1.291 161.258 o
5 15 2 31.824 34.059 1.704 59.702 o
5 15 3 12.607 14.887 1.232 127.547 o
5 15 4 49.991 51.902 1.872 43.269 o
5 15 5 8.050 10.601 1.330 126.410 o
5 15 6 7.362 7.310 1.291 137.792 o
5 15 7 0.458 0.867 1.429 134.862 o
5 15 8 6.440 6.325 1.842 75.289 o
5 15 9 1.181 1.527 1.833 81.593 o
5 15 10 143.614 136.336 4.798 8.215 o
5 15 11 48.758 49.774 3.074 22.707 o
5 16 0 7.792 11.704 1.567 96.142 o
5 16 1 23.137 23.665 1.773 63.927 o
5 16 2 116.779 116.651 3.044 15.758 o
5 16 3 39.088 43.153 1.803 50.595 o
5 16 4 2.303 3.458 1.645 98.394 o
5 16 5 11.610 14.138 1.803 72.039 o
5 16 6 33.494 32.779 1.911 51.067 o
5 16 7 117.024 105.902 2.926 16.737 o
5 16 8 14.993 17.852 2.571 37.598 o
5 16 9 90.741 82.424 3.970 12.928 o
5 17 0 48.422 47.163 2.138 38.037 o
5 17 1 4.566 5.261 1.764 83.489 o
5 17 2 5.377 5.419 1.665 91.976 o
5 17 3 24.610 22.680 2.197 45.860 o
5 17 4 5.920 7.163 1.842 75.358 o
5 17 5 61.157 61.705 2.443 28.831 o
5 17 6 16.385 16.335 2.128 52.049 o
5 17 7 11.658 13.872 2.197 51.230 o
5 18 0 4.474 7.350 2.581 40.285 o
5 18 1 84.227 73.469 3.143 18.497 o
5 18 2 1.181 2.276 2.167 58.476 o
5 18 3 21.994 22.138 3.034 26.945 o
6 0 0 1518.940 1486.090 31.311 0.181 o
6 0 1 386.243 403.392 6.099 3.150 o
6 0 2 20.428 22.916 0.542 199.786 o
6 0 3 571.096 567.984 8.542 1.647 o
6 0 4 277.545 275.549 4.217 5.902 o
6 0 5 57.477 58.020 1.044 61.584 o
6 0 6 19.185 19.843 0.532 217.621 o
6 0 7 0.249 0.266 0.207 5083.740 o
6 0 8 0.997 1.744 0.345 1565.490 o
6 0 9 160.791 159.075 2.581 14.139 o
6 0 10 46.350 45.665 0.956 78.566 o
6 0 11 15.431 16.493 0.660 225.696 o
6 0 12 47.989 50.158 1.074 70.344 o
6 0 13 21.703 22.089 0.729 167.385 o
6 0 14 92.274 98.129 1.931 27.661 o
6 0 15 0.651 1.852 0.591 698.552 o
6 0 16 5.841 6.355 0.946 235.087 o
6 0 17 5.465 6.325 1.143 175.988 o
6 0 18 167.760 169.311 3.557 10.463 o
6 0 19 174.457 159.193 3.813 9.727 o
6 1 0 246.710 243.677 3.724 7.266 o
6 1 1 153.187 159.873 2.493 14.895 o
6 1 2 905.420 917.898 13.724 0.684 o
6 1 3 12.200 14.168 0.463 325.056 o
6 1 4 436.911 442.358 6.700 2.613 o
6 1 5 459.600 456.988 6.906 2.439 o
6 1 6 3.261 3.478 0.384 906.482 o
6 1 7 304.457 300.702 4.631 5.033 o
6 1 8 191.032 187.913 2.966 10.941 o
6 1 9 33.812 34.325 0.768 114.063 o
6 1 10 130.876 131.804 2.187 19.017 o
6 1 11 54.304 55.754 1.123 62.050 o
6 1 12 47.467 49.301 1.054 71.886 o
6 1 13 20.735 20.562 0.749 171.081 o
6 1 14 1.059 1.970 0.571 712.825 o
6 1 15 84.684 82.976 1.714 33.087 o
6 1 16 94.502 100.277 2.217 24.335 o
6 1 17 10.705 11.842 1.143 150.246 o
6 1 18 6.522 5.773 2.020 63.639 o
6 1 19 27.509 26.976 2.621 33.531 o
6 2 0 1067.890 1103.850 16.493 0.488 o
6 2 1 621.773 621.187 9.330 1.402 o
6 2 2 449.517 462.279 6.985 2.442 o
6 2 3 6.444 7.153 0.384 589.376 o
6 2 4 198.674 197.863 3.074 10.238 o
6 2 5 320.076 319.184 4.877 4.591 o
6 2 6 166.386 166.435 2.660 13.369 o
6 2 7 122.818 122.129 2.148 20.474 o
6 2 8 242.708 237.962 3.714 7.414 o
6 2 9 37.296 38.335 0.818 101.330 o
6 2 10 334.117 324.160 4.956 4.387 o
6 2 11 80.592 78.365 1.429 38.841 o
6 2 12 3.539 4.108 0.660 453.525 o
6 2 13 8.484 10.335 0.788 260.827 o
6 2 14 45.892 48.020 1.320 63.224 o
6 2 15 6.428 7.852 1.291 139.325 o
6 2 16 15.339 13.360 1.153 134.812 o
6 2 17 22.419 22.966 1.773 64.528 o
6 2 18 18.039 20.818 2.059 53.508 o
6 2 19 34.913 38.483 2.906 26.740 o
6 3 0 12.710 14.227 0.483 311.401 o
6 3 1 874.036 890.233 13.310 0.726 o
6 3 2 188.190 187.174 2.936 11.137 o
6 3 3 1061.390 1071.680 16.227 0.502 o
6 3 4 308.180 306.849 4.680 4.920 o
6 3 5 482.418 473.530 7.133 2.274 o
6 3 6 346.712 345.904 5.281 3.990 o
6 3 7 290.561 283.756 5.054 4.899 o
6 3 8 71.177 70.385 1.507 41.620 o
6 3 9 66.770 64.207 1.438 45.605 o
6 3 10 20.009 20.709 0.828 161.212 o
6 3 11 39.699 38.168 1.113 81.516 o
6 3 12 5.684 5.980 0.808 298.874 o
6 3 13 11.436 13.271 0.916 193.646 o
6 3 14 22.434 23.685 1.143 111.631 o
6 3 15 110.585 116.375 2.788 17.653 o
6 3 16 53.412 53.173 1.911 41.118 o
6 3 17 77.611 85.833 3.015 19.550 o
6 3 18 19.248 20.177 2.089 51.959 o
6 3 19 24.957 25.311 2.660 33.227 o
6 4 0 418.935 421.254 6.384 2.839 o
6 4 1 157.171 157.351 2.493 14.732 o
6 4 2 71.314 73.173 1.261 45.728 o
6 4 3 207.618 209.992 3.281 9.328 o
6 4 4 126.951 131.223 2.108 19.867 o
6 4 5 713.673 701.207 10.522 1.108 o
6 4 6 207.758 205.420 3.744 8.463 o
6 4 7 85.569 88.109 1.970 29.157 o
6 4 8 34.192 34.010 1.025 95.729 o
6 4 9 78.033 77.991 1.862 32.975 o
6 4 10 29.771 29.242 1.034 104.959 o
6 4 11 97.634 96.276 2.010 26.178 o
6 4 12 70.183 71.232 1.744 37.486 o
6 4 13 350.471 338.121 7.537 2.823 o
6 4 14 96.966 94.947 2.325 23.356 o
6 4 15 8.148 10.729 1.281 133.876 o
6 4 16 149.742 147.439 3.478 11.679 o
6 4 17 27.647 34.739 2.089 46.693 o
6 4 18 6.123 7.941 2.818 33.749 o
6 4 19 32.691 34.522 3.586 19.015 o
6 5 0 3.806 3.803 0.374 862.765 o
6 5 1 161.340 165.095 2.680 13.592 o
6 5 2 53.228 56.040 1.054 64.849 o
6 5 3 232.912 234.662 3.665 7.721 o
6 5 4 728.737 714.231 10.700 1.070 o
6 5 5 33.950 32.700 0.709 119.697 o
6 5 6 131.679 129.814 2.493 17.343 o
6 5 7 173.713 173.055 3.241 11.093 o
6 5 8 330.664 322.101 5.764 3.891 o
6 5 9 52.692 54.050 1.399 54.960 o
6 5 10 103.396 98.050 2.069 24.697 o
6 5 11 87.468 79.242 1.734 32.627 o
6 5 12 118.162 119.222 2.680 17.667 o
6 5 13 18.015 19.429 1.113 127.545 o
6 5 14 78.093 77.429 1.990 31.199 o
6 5 15 43.394 50.848 1.852 46.101 o
6 5 16 19.553 21.005 1.438 89.909 o
6 5 17 22.641 27.951 2.631 34.017 o
6 5 18 2.729 1.773 2.916 32.371 o
6 5 19 88.967 77.094 8.049 3.966 o
6 6 0 12.739 12.256 0.571 291.921 o
6 6 1 529.459 530.477 8.079 1.856 o
6 6 2 315.018 306.337 4.719 4.822 o
6 6 3 58.866 56.109 1.074 60.470 o
6 6 4 162.092 164.297 2.650 13.679 o
6 6 5 40.300 40.118 0.867 92.922 o
6 6 6 42.305 40.857 1.074 79.561 o
6 6 7 238.297 229.381 4.217 6.846 o
6 6 8 145.029 139.804 2.729 14.986 o
6 6 9 109.249 106.602 2.167 22.615 o
6 6 10 86.153 83.853 1.823 31.272 o
6 6 11 35.464 37.833 1.261 77.776 o
6 6 12 39.401 38.256 1.291 72.693 o
6 6 13 60.229 62.148 1.783 40.713 o
6 6 14 91.844 91.478 2.325 24.165 o
6 6 15 56.830 57.931 2.236 33.183 o
6 6 16 14.322 18.256 1.695 76.155 o
6 6 17 96.524 95.025 3.665 13.987 o
6 6 18 20.936 21.508 2.966 28.214 o
6 7 0 28.584 29.498 0.749 132.448 o
6 7 1 318.713 322.859 4.975 4.515 o
6 7 2 64.386 62.858 1.212 52.012 o
6 7 3 11.100 13.320 0.542 315.593 o
6 7 4 119.606 120.661 1.990 21.944 o
6 7 5 68.095 66.562 1.232 49.017 o
6 7 6 39.265 37.488 1.064 84.999 o
6 7 7 164.895 161.420 3.084 12.136 o
6 7 8 69.311 67.153 1.606 40.842 o
6 7 9 73.672 73.695 1.744 36.287 o
6 7 10 77.052 69.449 1.695 36.781 o
6 7 11 18.402 18.700 0.985 145.349 o
6 7 12 54.018 55.133 1.695 45.902 o
6 7 13 12.381 12.483 0.966 179.679 o
6 7 14 30.498 33.163 1.606 65.264 o
6 7 15 9.351 10.414 1.458 107.082 o
6 7 16 3.809 4.966 1.813 79.984 o
6 7 17 4.495 7.704 2.296 50.369 o
6 7 18 31.992 38.375 3.498 19.794 o
6 8 0 3.804 3.537 0.512 632.300 o
6 8 1 164.870 161.124 2.621 13.721 o
6 8 2 7.199 8.276 0.552 413.732 o
6 8 3 49.252 49.902 1.044 70.539 o
6 8 4 96.262 99.400 1.744 28.850 o
6 8 5 48.151 49.823 0.995 73.366 o
6 8 6 75.072 72.040 1.626 38.112 o
6 8 7 260.105 254.711 4.670 5.777 o
6 8 8 34.140 33.133 1.094 91.768 o
6 8 9 14.067 13.704 0.808 206.002 o
6 8 10 16.547 17.311 0.995 151.157 o
6 8 11 14.259 13.970 1.025 158.247 o
6 8 12 8.628 8.759 1.330 127.085 o
6 8 13 42.394 42.582 1.734 51.653 o
6 8 14 19.722 20.985 1.547 81.280 o
6 8 15 13.014 12.197 1.764 74.447 o
6 8 16 24.996 27.951 2.197 44.996 o
6 8 17 28.787 30.611 2.966 26.906 o
6 9 0 247.219 238.957 3.773 7.232 o
6 9 1 68.898 70.306 1.340 45.684 o
6 9 2 5.825 6.463 0.552 466.575 o
6 9 3 41.600 41.350 0.966 85.430 o
6 9 4 15.170 15.842 0.650 232.080 o
6 9 5 1.311 1.714 0.424 1123.470 o
6 9 6 125.058 119.873 2.079 20.806 o
6 9 7 76.206 76.602 1.714 35.781 o
6 9 8 180.191 173.538 3.773 9.480 o
6 9 9 2.005 1.764 0.788 391.285 o
6 9 10 4.248 4.887 0.808 321.413 o
6 9 11 154.091 146.720 3.586 11.182 o
6 9 12 50.074 52.680 1.961 40.971 o
6 9 13 10.499 10.246 1.438 107.929 o
6 9 14 62.438 60.424 2.384 29.608 o
6 9 15 57.107 63.429 2.542 27.864 o
6 9 16 45.531 46.788 2.897 25.328 o
6 9 17 17.197 22.286 3.773 18.346 o
6 10 0 26.202 26.325 0.808 136.623 o
6 10 1 8.778 9.389 0.640 327.276 o
6 10 2 14.362 16.099 0.788 202.738 o
6 10 3 161.044 161.134 2.788 13.322 o
6 10 4 107.477 107.695 1.951 24.542 o
6 10 5 243.866 239.095 3.783 7.280 o
6 10 6 121.191 114.444 2.089 21.435 o
6 10 7 68.148 67.143 1.980 34.385 o
6 10 8 79.908 77.360 2.562 23.971 o
6 10 9 31.388 33.035 1.409 75.111 o
6 10 10 45.492 48.197 1.852 45.839 o
6 10 11 21.146 24.030 1.310 97.288 o
6 10 12 58.839 62.680 2.227 32.534 o
6 10 13 13.149 14.710 1.586 87.112 o
6 10 14 125.858 118.759 3.399 13.506 o
6 10 15 1.235 1.675 1.842 80.643 o
6 10 16 6.365 10.414 2.877 32.242 o
6 11 0 125.170 121.380 2.227 19.782 o
6 11 1 33.751 35.764 0.985 97.783 o
6 11 2 246.168 237.450 4.039 6.893 o
6 11 3 75.955 76.109 1.468 39.929 o
6 11 4 266.046 251.460 4.217 6.239 o
6 11 5 31.802 31.380 0.877 112.417 o
6 11 6 84.943 77.754 1.645 34.570 o
6 11 7 19.630 18.246 1.133 122.935 o
6 11 8 106.835 100.099 2.650 19.494 o
6 11 9 55.683 54.059 1.773 43.562 o
6 11 10 49.628 48.227 1.714 48.252 o
6 11 11 115.277 113.912 3.133 15.442 o
6 11 12 12.390 13.104 1.498 97.069 o
6 11 13 13.818 15.675 1.813 69.509 o
6 11 14 36.457 35.833 2.256 39.371 o
6 11 15 69.436 59.784 3.241 19.140 o
6 12 0 60.636 61.015 1.330 51.341 o
6 12 1 87.349 86.937 1.704 32.222 o
6 12 2 150.039 144.434 2.621 15.022 o
6 12 3 117.534 116.158 2.148 21.324 o
6 12 4 7.528 7.961 0.729 307.522 o
6 12 5 24.362 25.576 0.887 133.515 o
6 12 6 11.939 12.197 0.768 234.325 o
6 12 7 0.036 0.394 0.788 443.896 o
6 12 8 19.821 20.857 1.291 103.061 o
6 12 9 40.817 38.394 1.675 55.346 o
6 12 10 94.686 87.301 2.650 21.126 o
6 12 11 20.777 21.734 1.724 68.616 o
6 12 12 75.819 70.769 2.768 22.596 o
6 12 13 29.221 29.764 2.197 43.573 o
6 12 14 20.046 23.547 2.670 33.908 o
6 13 0 23.179 23.271 1.025 123.255 o
6 13 1 65.899 66.109 1.626 41.672 o
6 13 2 4.897 3.842 0.759 350.933 o
6 13 3 153.466 148.976 2.985 13.261 o
6 13 4 10.679 13.645 1.025 171.040 o
6 13 5 0.677 0.867 0.700 532.024 o
6 13 6 28.515 29.902 1.113 99.982 o
6 13 7 13.127 13.626 1.192 133.618 o
6 13 8 0.462 1.409 1.232 179.603 o
6 13 9 38.989 37.882 2.148 41.276 o
6 13 10 100.572 99.055 3.498 14.601 o
6 13 11 99.626 93.971 3.793 13.251 o
6 13 12 12.860 13.911 2.424 42.687 o
6 13 13 10.640 10.788 2.404 44.225 o
6 14 0 553.754 523.619 9.271 1.596 o
6 14 1 51.998 55.114 1.547 50.689 o
6 14 2 11.216 11.557 0.897 204.028 o
6 14 3 26.651 30.660 1.360 83.517 o
6 14 4 31.836 32.522 1.360 77.803 o
6 14 5 36.881 39.813 1.596 60.057 o
6 14 6 17.665 19.261 1.251 111.707 o
6 14 7 32.596 26.247 1.350 80.565 o
6 14 8 14.012 14.739 2.197 50.319 o
6 14 9 32.777 36.838 2.739 29.790 o
6 14 10 102.352 99.557 3.951 12.342 o
6 14 11 0.129 0.788 2.187 58.128 o
6 14 12 5.397 8.906 2.473 43.359 o
6 15 0 5.236 7.675 1.320 136.974 o
6 15 1 13.433 16.798 1.300 115.034 o
6 15 2 252.226 243.213 5.054 5.512 o
6 15 3 38.604 42.532 1.734 53.282 o
6 15 4 66.690 68.966 2.187 31.179 o
6 15 5 44.611 44.079 1.734 50.436 o
6 15 6 3.278 3.645 1.025 229.971 o
6 15 7 2.680 4.956 1.123 195.564 o
6 15 8 108.573 104.089 3.586 13.691 o
6 15 9 90.256 86.503 3.330 16.417 o
6 15 10 75.106 71.311 3.448 16.858 o
6 15 11 29.762 20.020 3.685 18.623 o
6 16 0 1.432 1.222 1.448 129.039 o
6 16 1 26.085 31.261 1.990 51.268 o
6 16 2 77.391 81.173 2.325 26.697 o
6 16 3 42.924 44.591 1.941 44.791 o
6 16 4 23.334 25.153 1.783 62.903 o
6 16 5 228.060 219.824 4.847 6.199 o
6 16 6 9.791 7.468 1.557 97.311 o
6 16 7 1.250 3.025 1.557 111.121 o
6 16 8 22.968 19.990 2.739 32.276 o
6 16 9 6.891 12.887 3.665 20.117 o
6 17 0 12.565 14.207 1.961 61.987 o
6 17 1 101.571 95.902 3.222 16.202 o
6 17 2 1.524 2.729 1.586 106.991 o
6 17 3 38.276 36.808 2.453 34.396 o
6 17 4 69.234 69.143 2.709 23.971 o
6 17 5 9.393 8.808 1.872 70.505 o
6 17 6 7.086 11.399 2.158 54.988 o
6 18 0 0.039 8.128 2.877 33.189 o
6 18 1 8.830 18.601 6.207 7.131 o
7 0 1 561.355 546.092 8.217 1.744 o
7 0 2 8.959 9.271 0.414 451.608 o
7 0 3 177.048 180.504 2.867 11.902 o
7 0 4 462.784 471.077 7.202 2.321 o
7 0 5 218.024 219.755 3.438 8.616 o
7 0 6 1.576 1.478 0.296 1733.720 o
7 0 7 305.386 302.623 4.650 4.996 o
7 0 8 0.174 0.729 0.256 3376.700 o
7 0 9 0.935 1.606 0.335 1667.490 o
7 0 10 7.053 8.059 0.542 425.935 o
7 0 11 10.583 10.099 0.542 344.378 o
7 0 12 14.374 15.724 0.640 240.771 o
7 0 13 111.797 115.488 2.030 22.870 o
7 0 14 168.094 161.972 2.680 13.328 o
7 0 15 27.540 29.163 1.084 104.408 o
7 0 16 70.220 71.853 1.783 36.712 o
7 0 17 63.864 68.503 1.882 36.947 o
7 0 18 8.197 7.054 1.567 98.354 o
7 0 19 12.156 11.882 2.394 44.053 o
[truncated: 90,018 more chars]
